# Supplementary material for: Whole-genome sequence analyses of Glaesserella parasuis isolates reveals extensive genomic variation and diverse antibiotic resistance determinants
Source: PeerJ. 2020 Jun 22;8:e9293. doi: 10.7717/peerj.9293 (PMC7316082; doi:10.7717/peerj.9293)
Supplement: Supplemental Information 26 [file peerj-08-9293-s035.fasta]

>H110 Scaffold1
TATTGATAATGATGCTTTCTTTAGTATTCATGCTCTTTCATCTGGAGGAGCAGATTCACT
AAGTTTGATTCAAAATATTCATACGTTCTTTAATACTGAGGGAAGACGACATATTAATTG
GATGGCGGTAGGGGATTTCAATCGTGCTCCTGGTCGTATGCAAGAGGCTCTAGATTCTGA
ACCTGGACTGCGTAATGCTACACTGATTGTTGCACCAACGGAACCTACCCATCGTTCTGG
TGGAGTATTGGATTATGCAGTGTTACACAATGCGAATCAAACCACACAAAACACGACGGT
CAGTGCCAGTATTATGTTTAATCAGATGAGATCGCAGATTACCTCCGATCATTTCCCAGT
CAGCTTTGTGAAAAAACGTTAAGGGGGAAGTTATGCTAAAGCGTTTTACTTTATTGATGA
CATTAGGAGTATGCCAGTTTTCCCTTGCAGAAACACCACCGATGCCACCTGCACCTACGC
CAACACCATCAACTTATCCTGATGTTGTTGAAATAAAGCCCCCTGTTATCTCTTTACGCA
GTTTAAATACGGGGGAGCCTGTATCTAATCGTAGCTATGATCGCAATGATCCAAGAGAGG
TGCAGTGGCGACTTGTTGATGCTATTGTTAAAAATCGTCGGTTCGTACAATTTAAAGTAT
TTGATAAAGAAGATCGTTGCTTGGTTGGAGATGGTGGTACTTTACCCTGTGGACAAACAG
ACACTTTATTTAGGTTAGTCCCAACCGATACAGGGGCATTTATTCTGACAGACCCCAATA
CGGGAAAATGTTTAACCAGCGAGAATTATGGCAGTTATGGTTTTCAAAACTGCTTACGGA
CTTCTTCAGCAGAACCTAGCAATATTCCGTTAAAACATCTTTGGATTATTGCTCCGCCTT
TTGGACCTAGTAGGTTATTATAACATTACAATTTTTAGGGGCTAAATTGATTAGCCCCCA
TTCCAAATCAGTGCCTTCCTCAATGCCATAAAAAAATCTATCGTTTTCCTCTGCCAACCA
GATACTGACACGCAAGGTTTGTATGCCATAACCTGCATCCAAACATCCCATTTCCTATCT
TTTTCACTTCATTGCAAACACAATTTTATTTATAGGAAATTTTTATGTCTCATCTTTCTG
TTGCTAAATTTGGTGGAACCAGCGTTGCCAATTTTGAAGCAATGTCTGCCTGTGCAAATA
TCGTTACTGCAGACGCAAATACTCGGGTTGTTGTGTTATCTGCTTCCGCAGGTGTAACAA
ACTATTTAGTTGAACTGGCGAATGGTTGTGAAGCAGAGCGTCGTGAAGAAATTTTAGCGG
CAGTTCGTACCATTCAATATAACATTATCGAAAAATTACAAAACCCTGCGGCAGTTTCTG
CAGAAATTGACGCATTGTTAGAACACGTTTCAGCCCTAGCCTCTCTGCAAGCCTTGCGAC
TTCGGCAGCCCTCACTGATGAATTAATTTGCCACGGCGAAATGATGTCCACTAAAATCTT
CACTCAGCTATTAAAAGAGCGTAATTATCCTGCTGTATGGGTTGATGAGAGAGAGATTGT
TGCCACCAATAACCATTACGGCAAAGCCGCACCAAATGATGAGAAAACCCAAGCTCAATC
AGATGCTATCCTTAAACCATTAATTGCAGAAGGCAAAGTAGCTATTACTCAAGGCTTTAT
CGGTCGTGATGATGAAGGCAAAACAACCACATTAGGACGTGGCGGTAGTGACTATTCAGC
AGCATTGTTAGCCGAAGTGTTAAATGCAAATGATGTGTTAATTTGGCCTGATGTGCCAGG
CATTTACACCACCGATCCTCGTGTTGTACCCGCTGCAAAACGTATTGATACAATGAGCTT
TAACGAAGCCGCGGAAATGGCAACCTTCGGTGCGAAAGTTTTACACCCAGCGACCTTGTT
GCCTGCGGTGCGTAGCAATATTCCAGTATATGTTGGCCCAAGTAAAGCCCCAGAACAAGG
TGGTACTTGGGTAACTCGAGATCCACAACCTCGCCCAAGAGCCTCTCCCACAATTTGTGT
AAATACCTGTTTCTGAGATAATACATTCAGACACAGGTATTTTATTATGAACGAAAAACA
ACTTCACGCCTTGGCAGCGGAATTTGCCAATTACCATTAAAACGGCACAGCACATTAATT
TCCCCTTGAATTTGGGTAAGTTCAATAAGGCGGTCAAGTTAGTCCATCATTTTTCATTAA
TACAATAAGCATGAGCTATCTCAACTTCATCTGAAAAATCACCGCTTCCGCTTGGCAACT
AAATAAGAATTTCGCTTGTAACAAAAAGCCATCTTCGGTTTGGCTGATTTGGCTACTGAT
GTCGCACGGTTCGCTTTCAACTTCTCTTGCTTTTGCTGTTAATGTAGCAAGTCCTTGTTC
TGCGTCTGCTTGAGTTGGATAGACAAGGGCTAATTCAATGGTGCTGTCGGCATTGTCAAA
CATAGAAGTACTACTTGGTTTGCAAATGCCACCACAACAATCGGCTTGGTCACTAAAGGT
TTTTGACATATTTACTCCTTGATATTTTGAAATTTAAGTAAAGCGTATCATAATATGGTA
ATCAATTCATTGAGGGGAAACAAATTATGTCTATTTCTAAACAAGCTATTCTTGATGCCT
TTCATTATCGCCACGCTTGCAAGCAATACGATCCAACGAAAAAAATCAGTGATGAAGATT
TCCAATTTATTTTGGAAACAGGGCGTTTATCGCCAAGTTCTTTTGGCTTTGAGCCGTGGC
GATTTTTAGTGATTGAAAACCACGCTATCCGTGAACTTATTCGTGATAATGCGTGGGGGG
CAAAAGATAAGGTGATGGATTGTAGCCATTTTGTTGTGATCCTTGTTCGTCAGCCTGAAA
CTCTGCTTGCTGACGGCGAATATGTACAACATATTATGCGAGATGTTCACCATATTCCTG
AAGAAGCGTTAAAAATGCGTCAAGGTTTTTATCGTAACTTCAGTGAAAAGGATTTTGGCT
TGACCCAAGATCCTGTGGCGTTTTATCACTGGGCTTGTCGCCAAAGCTATATTGCATTAG
CCAATATGCTAACAGCTTCAGCAATGATTGGCATTGATAGCACCGCGATTGAAGGTTTTC
CATTGGAAAAAATGGATCAGCTTTTTGTCGAAAAAGGGTTGTATGATCCGAAAGTCTATA
AACTTAGTGTGATGGTCGCCTTTGGTTATCGTGCGGTAGAACCTAAAGCGAAGACCCGTC
AAGCAATCTCTGATGTGGTGAAATGCATAGAATAATGCTTCTTAATACACCAATCCTAAT
ATATCCGAATTAATATACCTATGATAATATCCACTACAAATATCTACCTTGTCGGTGGTG
CGGTACGGGATCAACTGCTCGGCTTAGCAGTCAAAGATCGTGATTGGCTGATTGTTGGGG
CAACGCCCGAACAGCTTTTAGCTCAAGGCTATCAACAAGTCGGTAACGATTTCCCCGTAT
TTTTACACCCTAAAACCAAAGAAGAATACGCCCTTGCCCGTACCGAACGCAAAAACGGCA
ACGGCTACAACGGTTTTATCTGCGACTTTACCCCTGAGGTTACTCTTGAACAAGATTTAA
TCCGCCGAGATCTTACCATTAATGCAATTGCTCAAGATCTTGACGGCAACTACCACGATT
TTTACGGGGGGATTGCCGATCTTAAACATCGCCTGCTTCGCCACGTTTCCCCTGCCTTTG
CTGAAGATCCGCTACGTGTGTTGCGTGTGGCTCGCTTTGCTGCACGCTTCTATTCTCTCG
GATTTCGGATTGCTCCTGAAACGGTAAAATTAATGCAAGAAATGACCGCTTGCGGTGAGT
TAGCTCATTTAACAGCGGAGCGTGTTTGGCTGGAAACCCAAAAAGCCTTTGCCACCGACA
CGCCACACATCTATTTCCAAGTGCTACGAGAAGTCGGGGCATTGAAAGTGCTATTTCCTG
AAGTGGAAGCACTCTTTGGCGTTCCACAACCTGAAAAACATCACCCTGAAATTGATAGTG
GTATTCATACCTTGATGGTTTTGGAGCAGGCGAAAAAATTAGCGGCTCGGGCAAATGATC
CTGAAAGTGTATTATTTGCCGCACTCTGTCACGATCTTGGCAAAGCCTTAACCCCAAAGG
ATATTCTGCCCCATCATTATGGACACGAACAGAAAGGCGTTGCCCCAACAAAACAACTGG
CAAATCGCTTGAAAGTGCCAGCTCACACTAAAGCATTCGCTAAACTGGTAACGGAATTTC
ACACCCATAACCATAAAATCACAGAGCTACGCCCTGAAACCGTGGTGAAATTGTTTAATA
AACTTGATGTATGGCGTAAACCCGAACGTTTTTTTGATTTTTTATTGGTTTGCGAAGCGG
ATAGCAAAGGGCGTTTGGGCTTTGAAAATCGGGAATACCCACAAGCGGATTATGCAAAAC
ATCTCTATCAAGTCGCTTGTGAAGTGGATATTCAAGCGGTGATTAACGATGGCTTCGAGA
AAGCGGGGATTAAAAGAGAAATTGATCACAGAAGACAGCTAGTTATCCTAGCTAGGAAAG
AGGAAAACCTGAACTGTAAGAAGCCAAAAACATAGCTAAAAGTAGCTTTAATCCCCCTAC
TCACCAAGACTTAAAGCTACTTTTGTCTACTAAACCTTCCCAAACCCCTTCAATCCAACA
ACGTGTACATACTCTTGGTTATTCGTGATCTTACGCACTAACTTGTAGGTTGTACCACGT
TCTGGGCTGATGTTTTCTGGGGCGGCGATAAGCAACTGCATATCCAAACGCTCACAGAGT
TCAAACAAGGTATTGATAGAGGTTGCGTCTAAACGTGCCGCTTCGTCGAGGAAGAGCAAG
CGAGCAGGCAGAATATCCTTGGCACGCATACGGCGAGATTCTTCTTCCCAACTTTGCACC
ACCATTAACAAGATCGACATACCTGTACCAATCGCTTCTCCTGTCGATAACGCACTACTT
TCCGCACGCATCCAACCGTTTGCACCACGGAAGGTTTCAACTTCCAGATCGAGATAATTA
CGGTAGTCCAATAGCTCTTCGCCAATAGTCTGCGGTGTACGTTGCCCTAGTTCAATATGT
GGATTAACACGTTTGTAGAGCATTGCCAACGCTTCTGAGAAACTGAGTTTTTGGTTCTCA
AACAGATCGCTATGTTGCTCACGGTCGTTTGATAAGGCGTTGAGTAAAATTGCGTGGGTA
TCACGAATGTTTACCACCAAACGCACCCCTTTCACCTGACCGAACGCAATATTTTGCAAG
CCTTGGTTCAGTTGCAAAATACGGTTTTGTTCACGTTGAATGGTTTTACGCAAGATATTT
GCCACACTTTCTGAGCTGATCGCCAATTTTTTCTCACGGCTAGTCAGTTCATTAGTTAAG
CGAGATAGCTCGATTTCCATCTGTTCAATCGCATCAATCGGATCGTCCGTTTTGATGATG
TCTTGGCGAATACGCTCACGCAAATGCTGATAAACCGAAATAAAGAACGCCACTTTATTT
TCAGGCTTACGGCTATCTTCTGACGCACGCAAGCTATCACGCAAGTATTCGTTATCCGCC
ACTGCGGTTCGCAACGCACCAAGGGCTTTATCGGAAATCGAACGCAACTCTTCCGCCGAT
TGATAAGCCAGCTCACGGCGATTTAAGCGTTTTTCTACATCACTATTGCGAGAGAGTTTC
AACACCAAACACCAACTCACTTTCGCCTGCACCACAATTTCACGCTGAGTATGGTAATCA
CGCTCTGCTTTACGCACCGCTTTATTGAGATTATCCATTTCCGCTTGAATAACCGCCACT
TGCTTATCAATATAAGATTTACGCATACGGTGTTGGCTTAAACGTTGTTGCAATTCATCA
CGGCGTATTCTCGCACGCTCTTCTGCCCCATCATCATTGCGGATACCGTATTCGTCCATC
TCTTGCAACAACTCTTGAAGCATCTGATTTTTCGCATCAAAGGCACTGCGTAACGACGTT
AAAACTTGGTTATATTCGCTAAATTGTGCTGTCGCTTGGCGAAGCTGTTCACGAGCCTGC
TCACGCTCACGTTGTGCATTGTCTAAACGTTGGCGAAGCTGTTCGTTAAGAGCAGAACCT
TCCGCCCCTACTGTTTCTTGATAGCTGAAATGCAAACGGCGGTTCATCACATCAGCAAGG
GCAAAGACTTTCTGCTGTTGCAATTTTTGTTGCTCAACAGACCGCTTGTAATCTGCTTGT
AGCTGTTCAAACTGGGTCGGATCACTCTTTAACGCCACCGCAATCGGCTCAAGTTGTGCT
AACGCATTACCGAATTGACGGATAAATTGTTCATCTTCTTGGGCTTCTAACAGCTGTTCA
CGGCACTCTTCCACGCGATCTTGCAAAGTTTCATCGGCAAGAATATTGAGTTGTGGCAAC
ACTTTATTCAACAGTTGCAACTGTGCTTTGCTGTTTTCCAGCTGGTGACGTAATTGCTGT
TCCGTACCGCTTGCTTGATTGAGTTCACGCTCAATTTCAACCCGTTTTTGTGCAATCTCT
TGCATTGCCACTTCAGGATCAGGCTGGAAAGCTAAAGCTAAATGCGTACCGACAAACTGG
CTTAAATGTTGGTGTAAACGTTGGCATTTCTGCACATCAAAGGCACGTTCTGCGTGTTTT
TCTGTCGTTTCATCACGTTCTGCTTTTACTTTCTCAAGCTGTTTCTCACGAGAAGCACGG
CCAAAGACCGCAAATTCAGAGAACTTAGAGTAACGCCATTGACGGTCAGACAGTTGCACC
ACCACGCCATCGCCCAGTTCTTCCGATTTAAAGACATTATCGTCAAAGGCATTCGGATCA
CCTTCAATCAAATAGAGATTTTCAGGACAATCATCAAGTTGCTGTAACTGTGCTTTGACT
GCTTCCAAATCACGCACCACAATAGCGTGGCGAGCATCGCCATAGAGTGCGGAGAAATAA
GGTGCATCTTCAATCGACACATCTTCATATAACTCTGAAATCAGCACACCGCCAAATTTT
TCCGCCAGCTGATTTAAGCGAATATCTTCCGCGCCGTCAGGCTGGCTTAGGCGTGAAATT
TGCTCATCTAACAACTGTTCACGGCGAGCAAGCTCATCACGTTCAAGGGTTGCTTCACGC
TCACGGCTTAAGGTATTTTGCATAAACTGCATAACCGCTTGGCTACTGTCAAAGGTTTCG
CCACACTGCTCTTGCAAGCGGGCTAATGCCGATTGTGCCGTATGCCACGCAGGTGCAGCT
TGTGCAAGTTGTTGATATTGTTGATTTAATTGCTCACGTTGCTGACGTTGTGTTGAACGT
ACTTCAACAAATTCAGCCAGCTCCGCTTCCAAATCTTCAAGACGAGCTTGTTGCTCTTCA
TAATAGCTTTCAAGATCTTCTGCATCTTCCAACTCTGCTTGTGCTTTTTGATTAAACTCA
GCAAGCAAACGTTCTGCATTATGTTGTTGATGTAAACGCTGTTCTAATTCTGTCAATTTT
TGACGCAAAGCCACCGCTTGTTGTGCGTGGGCTTTTTGGCTTGGATACGCACTCAGCAAT
TCACGGGCAACGCTGTCTGCTTGTAAGCGGTCAGTTTCCCCTGCAATTTTGCAAACAAGT
TCATAGGCTTTATCAAACTGGCTTTTCGCCATATCGGACACTGATAAACGCTGTTCAAGC
TCAAACACCTTGTCGGTGATTTCGTCAGCTTGAGCCACAAATTCAGCGTGATAATCTTCG
ACATTGTGTAAATCTAAATTAGCCAGTCCGCTGATCTGTTTCGCTTTTTCTAACGCATTT
ACCGCTTGCTGATATTGCAATGCTCGAGTTTGCTGTGCGTCCAACGCCTGTTGATAATCC
GCCATTTGAGAACGCAATTCTTCAACTTGATCTTCGGCTTCTGTTGCACGAGCTTGAGCC
ATTTCTTGACGTTCCGCCACTTCTTCCAACGCCATTTGTTGTTCTTCTAGGCGTTCATTT
AGCTCTGCAACATCATCTTGATAACGTTCCACTTTTTCTTGATGACGAACCGCATTCATC
ACTAAATTGAGATGATCGGAAGCACTATTGTACTCGGCTTCAAGACTACTTTCGCCCTGT
TCCAGATCTTGCATTTCACGGCTAAATTCAACCAAACGTTGCTGTTCAAGGGTTAATTTA
GATTTAGACTGATACCACTCTTGACGCTTTTCAATCGCCTGTTGCACATTGCCACGGCGT
TCGTTGGCGTGTCGCATATAGTCTGCCGACACATAATTAGTGGACTCGGTAATCAGCTTT
TTGAACATATCCCGATCTGACTGCGTAACCTTGATTGCCTCAAGGGTCATACGGTTTTCA
CGCAATGCCGACTCCATATCCTGAAAGGCTTGGCGAACGCCAGTATTTTCAGGCAAAAGA
TAATCACGCAAAGATTTGGTAATAACGCTAGAAATACCGCCGTAAAGGGAAGCCTCAATC
AACTTATAGAACTTGCTACGGTCGCCTGATGTGCGTAAACGTTTTGGAATAACGCCAAGA
TCAAAGAGAAAACTATGATAATCGGTAATCGAATGGTACTGTTTAAATTGCACCTCACTA
CCATCAAATTTCTCTTTTAGATCATTTAACGCCAGCACTCGTGCATTTTTCTCACCAACC
TGCTCAGTTAAAATAGAGATAACCGATTGATTTTCATTGATATTTTGTAATGAAAACGAA
CGAATATCGACTTTCTTATCACGCCCTGCGATCTGCTGTAAACGCACACCACTAATCACA
CGTTGTCCACGGGAATTTTCGCTTTCCAACACCGCATAACAAACGCCAGCTTTCAATTTA
CCGTACAACCCTTTATCACGAGAACTGGAAGTTGAACCTGCTTCGGTGGTATTACGGAAG
TTAAGCAAGGTGAGATCAGGAATTAACGCCGTCACAAACCCAGCCATCGTGGTCGATTTA
CCCGCCCCGTTACCGCCAGAAAGGGTGGTTACCAGTTCGTCCAAGTCAAAGGTTCGAGCA
AAAAAACCGTTCCAGTTAATTAAGGTTAGGGAACGGAATTTGCCACGCACAACAGTATCT
TGGCGTTCATTTCGGATAACAGCCGGGGAAATTTGTTCGTTATTTTGCAATGTGAAATCC
GTGTTTTCCATCAGGATTTTTCCTCTGTTCGATTTAATTCTGTATTAATAATGGTCGCAA
GTTGCGTAATTGATGTCGTATTAAGATCAAAGAGTTTTGAGGTTCGAGAATAAACTTCAA
AATAATCAGGCTTTCCTTCTCTTAAAACTCGTTCCGCATTTAAAGCAAGCTGTGCAACGA
CAACATCAAAATGCTCTCTTGGTACATACCGAGGCTGAATACCGCTACGTTGTTGTTCTT
CTGCTCGCTTTAATGTACTTAGCCAACTGACCTCTTTTGGGCAAGTACAAATCAACACGG
CGGTTTTATAGCCTTGCTGCTTAAATAAATTTAGTTCATTTAATGGAATATCGGCGGTAC
GAAAAGTGCCTTCAATTAACACATTAAAACGGTGCTTAATCGCCTCATTGCGAATACGCT
GTACCATTTTCCCAGTAAATTCAGCCGTATATTTTGCTGCTTCTTTTCCATATTTTTGGT
AAATTTCGTGATATTGTTGATGATAGGGGCGAAATTCATCTCCATTGATAATCAATAAAT
CAAAATTTAACCTCTTACTCATTTCAAGCGTACCAAAAGATTTACCAGCACCAGGCTGCC
CACCTAGAAGAATGACAATAGGTTCTTTCTGGGACGTAATGTGATTTTCTGCCATTAAAT
TTGCCCAAATTTTGGCAAACTTACTTTCTACATCCGCATTAACATCATAATTTTGCATAA
GATCGCCCTAGATCAATGGCAAAGAATGATATTTATCGCTAATTTGCTTTACCTGCGTTG
AAAGCAGTTGAAAATCGAGTGCATCTGGTTCTGAGCGATAAATTTCACTTCTCAATCGGC
TTAAATAAATTTGATCATCATTTAAAGGCAATTCCAGACGTTTACTCAAATCTGCCTGTG
CCGTTGCGATTAACTCGATCAAGACATCTTTTTGCATTAAGGTACACATCTACTCTTCCT
CACCATTCAATTCTTCTTCATTTGCAAATTCTTCGTCAAAACTGACCGCTTGTTCTTTAA
TAGCGGTAGGGTTTGTCGCCTCACCATCACGAATTAAACGAAGTTGAGCTTCACGAGGAT
CGTCCCCTGTTCTCACATCAGCCCCAAAACGGAACACTGACTCTGAAATCACAAATTTTT
TGCTGTTTTGATCTCCAACACGAGTAATCATACCCAAACGCCCTAAACGGCGTAATGCAC
CGCCCACTTTCTCAGCTAACTTCGCTTTGTCTAAATCTGATCCTGTTGAACGTGGATTGA
TTGCTTTAAGCAACTTGGTTTCGTCCGCCAAATTAAGCAACTCATCGTACACTTCGTCAT
AGTGGAAAATCCCTTGCTGTGCAAGGCGTTCTGGACTGAGATAGAGATAACACAACACTT
TTCCTACCAACATTTCCATTTCAGACATCGCCGAACGAGCAATCAAGGTACTTGCCTTAG
GTCGAAGATAGAAAAAGCCTTCAGGCGCACGAATAAGCTCAACGTGATAACGGCGATAAA
ACTGTTCAAGCTCGCTTTGGTAATCCATCAAAAAAGCGTGTTCATCAAGGGCTTCTAAAC
TAATATGTCGCCCAGCTCTTAATTGACTGTCAAGTTGCGGAAAAATCGGGTTAGCAATCG
CTTCAGCCAATTTGGTTGAGATAAGTTCTTGGGTGTTTGTCATTGTCGTTCTCTATTTTT
GTAAAACTTTAATTAAAACTGACAGCTTGTTATTTATTGTATTGGTCAATCACATTCGCC
TGTACTTCTGCGCCTTTATCATTAATCGACTGCCATTCTGGGTAAATCGCTTGGCTGTCT
TGGCTTGCCATACCGAGTTTAACGGCTTGATCGACAATAATTCGTGCCACATCAAAATGG
CGAGAAAGCGGGTACATTGCCAACTGTTCACGCAAAATCGCACCGAGATCAATCGGCTTG
CCTTGTTCACGGAATGGGGCGAGATGGGCTTGCATTGTCGCAATAATCTGCTCTTGCACT
TGAGTGAGGGACTCATATTCTAGCTCAGTCGGTAACTCGCCTACGGCCTCCGCTTCATTT
AATTCGGTTTCATCATCACGGAGATCCAGTAACGGCTCGGCTTTGGCAATATAAAGTTGC
CACGGGCTTTCAAAATAATCTTGAATAGACTGGCGTAAACGTTGCCCAAAGACACGATTT
TTATCCATATCAATGGCGGTACGGATAAATTTATGGACGTGGCGGTCATAGCCGATCCAG
AGATCGATCGCCTGCTGTCCCCAACTGATAATACGGTCAAGTTTATTCTGCAAATTCACA
ATCAACTGATCGACAAAATCCAAATCATCACGCCCAATCAAGCAACTTTGAATACGCAAT
AATTGTGATTGCAACTTATCCCCTGACGCATTTAATACATCTTGCAACTCACGCAAATTC
CCCGAAGTTTCGTCTAACAACTGCTGACAAGTCGCAATGGCTTCGTGCCAATTTTGGCTT
AACAACATTGCAATACGTTCACGGATCTGCTGTTGATTTTCGTCCATCATACGCTGGGAA
AGATCAATGCTGTCAAAAATTTCTGCAACCGAGAATTTTAATGGCGCAAACACTTGATTA
CGCCAGAAACGTTCATCACCGCCTTCTTCTGCTGCATTAGACGCACGCTGAATTTCATCG
GCAACAATGGAAAGCTGGATCGATAAACGTAAGGTCGAAAATTCACGTTGGCGAATGTAA
TACTCTGAAACCCCTACGCCAAGTGGCGTTAAGCGATAAATCGCCAAGCCTTCGGTAAAT
TCGCTGGAAAAACGGTTTAAAAAACGTTGTTTGACAAGATCGTTGATTGCATTATTCGCG
CGCTGTGTTTGTGTTGCTTCAGACTGCTCAAAGGCATTTGAAACATGACGGAAAATATCT
TGTAAATCGCTTTCAAGCAATTCACCGTCAGTGCGTTCGTTATTATACAGGGCTATCGCC
AATAAAAATGCCAAGCGGTCGGAAGAAAGGGAAAGCGAAAATTCTCGCTCTTTTGTCCAT
AAAATCAGTTCTGGGATCGTTTGTGCTAATTCGTGTTGCATAGGCGATATTATTTAAATA
TAAAAATAGGCATTATTGTACCTTAATCAGAGCAGAATGGAAAAGACAAGCGGTGAGATT
TGTACAATTTATTACAGTTCTCACCGCTTATAGGCTATTAACTAAATTATCTCAATAAAT
ATTGGATCATTAAATCTGCAATATCCACTTTAGTCACCTGCTCAATCATTTCAAGCCCAG
GGCTTGCATTGACTTCTAACACCATTATGCCTTGTTGAGAACGGATAAGATCGACACCTG
CCACATCTAAGCCGATAGCTTTTGCTGCTTGAACTGCGATTTTTTGTTCTGCATCAGACA
GTTGAATGGCTTGGGCGGTGCCACCTCTGTGAATATTGGCTCTAAACTCACCGCTTGCAC
CAGTGCGTTCCATTGTTGCAACAACTTGATCGCCAATCACAAAGGCTCGAATATCTTGTC
CTTTGGACTCCGCAATAAAGGTTTGTAAGAGACTTGGTACTTTGGCACTTTTTAATGTTT
CAAGTAAACTCAAGGCACTGCTATAGCTTTCTGCCAACATTACGCCTACGCCTTGAGAGC
CTGACAGTGTTTTAATAACCGCTGGCAAGCCTGATTGACTTAAACCTTCAGCAACGCTGT
AAAGCTCTCCCATTAATAGCGTATCAGGTACTGGAATGCCACAGGCGGCAAGTCGCTGTA
GGCTTTGCCATTTGTCACGAGCGAGTGCAAAAGCTGAAGATGAATTTAAAATGGGTATCT
GTTTTTGTTCAAAATGCCGTAATACATTACAGCCTATTTCTGTGCTAGTTGTACCAAATC
GAGGCAAGATACCTGCATATTCCCCGATTTTTTCGGGTTTTGCTCGAGTTTTGTCGTAGC
TTTCCCCAGTTTGATAATAAAGCTCGAACCGCTCTTGCTGCAGTTGTAGCAAGAAGCGGT
TTGGATCGAGAATATCCAGTTGGTAGCCATTCTGTTCTGCCGCTTGTTTAAGTCTTTGAC
AACTATATAAACGAGGCTCACAACAGAGAATTAATAATTTTTTAGCATTCATTATGCGTA
AGGCTGTAACTCAGGGTTAATTGGTGTGTCTGCGAGGTTGTTTGCATAATTACACAAACT
AGCTAGACTAACACCAAGTACCACATCTAGGGCGTTTTGTTGGGTGTAACCTACAGCAAA
AAATTCATTGAGTAGCGTTTCACCAACTTTGCCTTTGGTGTTGATAACAGCGAGTGTAAA
GCGTGCAAGGGTATCTAATTTGTTATCTTGAATTGGCGTAGCTTTGCGTAATGCTTGCAG
TAATTCGTCAGGCATTTTGATCTGTTTAATGGAAATTGCGGTATGCCCTGCTACGCAGAA
ACCACAACCATTTGCGACCGCTGCGGTAATTTGTACAACTTCTCTCTCTGTTGGCGTTAA
GCTGGTGCGTTGGTTAATTGCCCCGACGGTGCGATAAGTTTCTAATGCTGTAGGTGCATT
TGCTAATACGCCGATTAGGTTAGGAATGAAGCCGTTATTATTTTTAACCGCTTGTAATGC
TTCTTTTGCTGCTTCAGGTGCAGTGTCGATAGTATGAATTTGAAATTTAGACATAGTGAA
CCTCTGTAATAAAAAATAAAATCTGTCAAAAATTTGCGATTAATCTACCGCTTGTAAAAT
GTTTTTTAATTGTATGAGATAGTCTATTACCCCCTTGGAATTACCCCCCAAAATAGCCCT
GAGTGCCAGGGCTAATAGCTACAATTTTTCTAAATAATTTATTCCGCCAAGATTATTGAC
CTGTCGAATAATCCACTGTTGCCGAGCTCGCATTGTTTGGCTTGGCATTTTAACCCGATA
AATCATCGGATTTGGCAAAGAGGCTGCTAATAAGGAAGCCTCGTGTAAACTAAGCTGGCT
TGCTGATTTCTTAAAATAATGTTTAGCTGCCGCTTCTACACCAAAGATGCCATCGCCAAA
TTCAACAATATTGAGATAGACTTCTAACACTCGCTGTTTATCCCAAAGTAATTCCACTAA
AAAGGTCAAAGGCACTTCGATCCCTTTTCTTAGCCAACTTGTTCCGTGCCATAAGTAAAG
GTTCTTTACCGTTTGCTGAGAAATAGTGGAAGCACCGCGAGGTTTCTTTTGAGATTTACT
ATTTCGCTTAATTGCTGCTTCAATCGCATCAAAATCAATCCCAAAATGAATTGGAAATTT
TTGATCTTCCCCAGCAATAACCGACATTTGCATTTGCCACGAAATACGATCAAGACTAAC
CCACTGATATTGAATTTTATATAAGTCCCCTTGTATTAGGTGTTCCACTTTTTTCTGTAG
CATATAAGCTGAAAAAGGAACTGGAATTACTGAAAATATCAATGTTAAAGAAACATAGAA
AGTTGTGACTACCACACCAATACGACTAACGCCAAACCAAAGCCAACTTTTTAAAGATAG
CATCTGTTTGGGAATAAAAAAGCGGAAAATAGATTGTAGCAAGGATTTTTGCTTAGGTTT
TGATGCCATTCAGTTTTGTATCTATCCACTTTAAAATATCTGGCTCAACAGTTTTTAACA
TATTTGAACCCCGTGTAATAGTCGCCGCACTAGTATTCAATTGCTGTTGGATTTCACGCT
GAGAAATTTGATTTTCGAGCAATGCGCGTACAATTTGCACTCGCAATCCCAACGAAGTTC
GTTCGTCTGTTGTCAATAACATCGACAATAATGCATCTGTTTTATCTTCTGCTACCGCTT
GTTTTAAAAGGTCAACAAATTGTTGCCATTCTTTTGGATCACGTTGTTGATAAAGGGTTC
TCATACTTACTTATCCTGTTAGTACAATAGTACGGTAAGATCTGCAAATCTTACCGCTTT
ACTCTTTGTTATGCTTATTTTTTACCACGTTGATCGTCTAATTCAGCCCCTTTTGGCATA
CTAAAACTAAACAGACTTTCAGATAAATGAGCCGTTGAAATGTTGCGTAATACATAGAGA
TTACTTTGCCCGTCACGTTCAATAGTGCTAAAACCTTTGACTAAGCCACTTGCATCAATA
CGAATATCAAATTGTTTGATCGCACTTTTTTTCGATTTTGGTTTTAATACAAAATTATCT
ACATTTTGTGTGACATCATATTGATCCCAATGGCTTTTATCATTGCTTGTTAAAAGTACA
AATGGTGTGTTGCTCACAGCATCTTTAACCCAATTTGCCGTTACCTGAGATACAAAAGGA
TCGTAAAACCACAAAGTTTTGCCATCAGATACAATTAAATTTTCTTGAGGACTTTGGGTG
TCCATACGAAATAAGTTCGGACGTTTAACTTGAAACTTCCCTTGCCCTTTTTGAATTTCC
TTTCCTTTACTTGAACGAACGGTCTGTTCAAAATCTGCACTGTATTGCATTGCTTTATCT
AAACGTTGTTGTAACTCTGCGACTGCTTGAGCATTAGCAAATGTAGTGGTGCTTAATGAG
AGAAATGCTAAACCTAGCAACGATTTTTTTAATAAATTTTTCATTGATTTCCCTTTAAAT
ATCTATAGAAAAGTGTCTATTTGACAGCAAAGCCATAAAAAGTTCTTAGAAACGGATACC
CGTACCGATTCCTAAGCCAATACCGACTCCATTAGAACCACCACCTGCATTCACTCTTCC
ACCAAAAGTACAACCTGCGAGCATTAAAATAGAGGCAATCACGAATATTTTTTTCATATT
TATCCCTTGTATTAAAAACTACTATAAACTTTCAGTTTCAAAAGATGCGCATTCTACTCT
GTTTTAACACTTTAAACCAATTCCAAAGGAGATTTTATGAAACTTTTACATAAACTAAGC
TTACTCTTTTTGATAATTTTTCCTATGACTACTCAAGCGAGTCCGTTGAGTATTTCAGAG
CAAGAAATCAATCAATATTTGGCTACGCGTTTAGCAGAAAAAGTGCCTTTGCAAGATAGT
TTAGGTGTACCAAGACTATTTCAACTAGACTATAAATTATCTGATTTATATACAAAGGTG
GGACAAACAGATGAAAAGGTTGTTGATATTTCAGGCATCATCGACAGTCTATTACAGATA
AAAGGTAAAGAATATCAAGTTAAACTTAATATAAATATGGATACTCTTCCTTTCTATGAT
ATGGAAAAAGGTGCACTATTTCTAAAAAATGTTCGTTTAAAAAATTGGAACGCTACCCCT
GAAAAATATCAAAATGAACTTCAGGTGTTTTTACCAATAATTGCTGATGGTCTTACAAAT
ATCTTAAATAGCCACCCTGTTTATACATTAGATGAACGCAAAACAAAAGAATCCCTTGTA
AAAAAATTTGGAAAACATATTATTGTTGAAAAAGGACATATTCGTTTAGAAACAAATATT
TTTTGATAAAGATCCCTCTTATTTTAAATAAGAGGGATTTTGCATTCTATTCCTTTAAAA
AACCTTCCAACAATTCATTTAAAAATAATTTGCCGTGCTGTGTAATCTGCCAATATGTAT
TGTTTTCTGTGATAAAATTTTTGCTCAATGCCCAATCCATTGTAGCTTGAACCTTTTTCC
GATCTAGCCCCGTATATGCCTCAAATTCTGTTTTTGGGGTTGCTTCAAGTAAGCGAAAAC
GGTTCATAAAAAATTCAAAAGGGCGATCATCATTTTCAATCATCTCTTGATGATAACGAT
ATTCCCCTCGCATATAGCCTTTCGGGTGTTTAGTTTTGCTAAAGCGGTAAATTTCCCCTG
TTGGATAACTTATTTTCCCGTGAGCCCCACAGCCAATCGCTAAGTAATCACCAAATCGCC
AATAATTCAAATTATGCTGACATTGATAACCCTTTTTGGCATACGCCGAGGTTTCATACT
GTTCATAGCCTGCGTCAGTTAAAAGCTGATGCCCTTGTTCAAAAATATCCCAAAGCTCAT
CATCGTCAGGTAATGTGGGCTGTCGATAGTAAAACATCGTATTCGGCTCAATCGTCAATT
GATACCACGAAAGATGTGGTGGATTTAACGCAATACCTTGCCGTAAATCATCAAGAGCCT
GAGCAACAGATTGATTTGGCAATCCGTGCATTAAATCTATGTTGAAACTTCTCAAACCTA
CTTTTGCTGAATTTTGAGCAAATCTAACCGCTTGTTTTGCTTCATTACTATCGTGAATAC
GCCCTAATTTCAATAATTTCTCAGGTTCAAAACTTTGAATACCCATTGAAATACGGTTCA
CGCCACCTTGTACATACCCGATAAAACGTTCTGCCTCAGCAGTCCCTGGATTAGCCTCTA
GGGTAATTTCGCATTCGTGAGAAAAATCTATCCGCTTTCGAATTTCTGCAAGTAAATAAT
GAATACCTTCAGCGGAAAAAAGACTAGGCGTACCGCCACCAATAAAAATTGAGTGGATCT
TGCGATCAGCGATTGCTGTTTTATAGCTTATGAGATCTTGCTCAAGATCATTGAGCAAAT
GCTGAATATATTCTTGCTCAGGAATAATGCCCTTTTGTGCGTGGGAATTGAAATCACAAT
AGGGGCATTTTTGTACACACCAAGGGATATGGATGTATAGGCTTAAGGGGGGCTGCATTA
AATTCACCATATCTTCCAGTACATAAAATCCAAATAAAAATTCTTACATATAGTACTAGT
ATAACACCTAAGATATCACAAAGCTTTCCCTATCAATATAAAATCAGTCTCCTTAAAAAA
TTAGGATGATTGTTCACATATACAATTATACCTACCTATTTTTAAAATAACCTATTAATT
TGATTTACTCTCCAGATAATCTCAAACACCCAACTCTTTAAACAACCGTCTGCAAGCTGT
GCCATCTTCTTTAAATAAGTGGCAACGGTTTGGGTTGATACCAATTGACATTTCATCACC
TTCTTCAACTAATACGATGTCGTTTTGGCGATAAACAAGGCTTTGTTTGATTGGTGGCAT
TTCAAGGTAAATTTGGGTTTCGTTTCCAAGTTGCTCCACGACTTTTACTGTTCCTTTAAT
GCACACTTCACTCTGATCACAAGGTAGTAAATGCTCTGGACGAATACCTAAAGAGAGATT
GTCGCCAATATTCACACCTGTGTTATCTACTGGGATCCAGAAGTTGAGATGGGTGGAGTC
AGGTAATTCAATTTTTACCCCACCTTCTCTTACAGCAATCACTTTTACAGGTAAGAAGTT
CATTTTTGGTGAGCCGATAAAGCCAGCAACAAAGCGGTTGGCTGGGTAGTGATAAAGTTC
TAATGGTTTGCCAACTTGAGCAACGTTAGTGGTAATTTGTGTATTGTTTCCGAGCGCTTG
TAACACCACGATTTTATCGGCAAGGGTCATTGCTTCCACTTGGTCGTGGGTGACATAAAT
CATTGTTCTACCTAATTTTTTATGCAGTTTGGAAATTTCCACACGCATTTGTACACGAAG
GGCTGCATCAAGGTTTGAGAGCGGTTCGTCTAATAAAAACACTTCAGGTTGAGAAACAAG
CGTACGACCAATCGCTACACGCTGACGCTGACCGCCAGAGAGTTCCTTCGGTTTACGTTG
TAGTAAGTGAGCAAGTTGGAGAATTTCTGCGACTTGATTTACTCGTTGCTCGATTTCTGC
TTTCGCTTTACCTGCCAGTTTTAAGCCGAAGGACATATTTTCAGCCACATTCAGATGTGG
ATAAAGTGCGTAAGACTGGAAAACCATTCCGATATTACGTTGAGCAGGTGGCACATCATT
CATTCGGGTATCACCAATAAAGAGATCGCCTGATGTAATATCTTCCAAGCCTGCAATCAT
ACGCAATAGGGTGGATTTACCACAGCCAGATGGGCCTACAAATACGACAAATTCCCCTTC
TTTAATATCAAGGTTAATATTGCGTGAGATATGCACATCGCCGTATGATTTATTTACACC
AATAATTTTTACATCTGCCATTGTCTTATCCTTTGCCTTAGGGTTACTACTTTTTGACGG
GTGCCAAGATTACTTATTTCCTCTTGTCTTGAAATCATACTTTGTGAAAAAATTTTTCAC
TACCTTGTAAAAAATTTTTTCGCAGAAAAGCAGATTTTTTGTGACTTAGATCACAAATTC
ATACGCTTTTTTTGTGATCTCTTTCACACTTATTTTAAAAACAATCAAAAATGTGATACA
GATCACTAAAAGGATAAGGGGGGAGGATAAGGGGGTATGATGATGTATGAGAAGAAATCC
TCCACTATTCGACTGTCAAAATTTCATTTCACTAAACTGAGGGAAAAACAATGAAAAAAT
TAACCAAAGCAGCATTAGCGGTATTAGCAGGATTATGTATCGCACAAGGTGTAAATGCAA
AATTAGTTGAAGGACAACTCAACATCTGGATCAATGCCGATAAAGGTTATAACGGCTTAG
CAGAAGTGGGTAAAAAATTTGAAGCAGAAACAGGGGTAAAAGTTGTTGTTGAACACCCAA
GCAAATTAGAAGAATTATTCCCACAGGTTGCGGCAACTGGTGATGGCCCTGATATTGTGA
TCTTTGCTCACGACCGTTTTGGTGGCTATGCTCAATCAGGCTTATTAGCAGAAGTTCACC
CAAGTGCAGAATTCAAAGCAAAATTATCTGATATCGGTTGGGAAGCTACAAAATATAATG
GTAAACAGATCGCTTACCCGATTGCCGTTGAGTCGCTCTCATTGATTTATAATAAAGATT
TAGTACCAAATCCACCAAAAACTTGGGAAGAAGTGGAGAAATTAGATAAAGATCTCAAAG
CGAAAGGCAAAAATGCGATTATGTGGAACTTAGCAGAACCGTATTTCACTTGGCCAATCA
TCTCTTCTCAAGGTGCTTATGCGTTTAAAGTGACCGCAAACGGCTATGATGCAAAAGACA
TCGGTGTAAATAATGAAGCTGCACAAAAAGGCTTACAATTTGTGGTTGATTTAGTGAAGA
AAAAAGTGATTAACGCAGACACTGACTACTCTGTGGCTGAAGCTTCTTTCAATAAAGGCG
ACACAGCAATGACGATTAACGGCCCTTGGGCGTGGGCAAACATTGAGAAAAGCGGTATTA
ACTATGGCGTAGCGGTATTACCAACCTTAAACGGTAAAGCAGGTAAACCGTTCGTTGGCG
TATTAAGTGCTGCGGTAAATGCCTCAAGCCCGAACCAAGACTTAGCGAAAGAGTTCTTAG
AAAACCACTTATTAACGGATGCTGGTTTAGAAACCGTGAATAAAGATACGCCGTTAGGTG
CAGTAGCACTTAAGAGCTACCAAGCAAAATTAGCGGCAGATCCACGTATCGCAGCAACAA
TGGCGAATGCGGAAAATGGTGAGATTATGCCAAACATTCCACAAATGAGCCGTTTCTGGT
ATTCAGAAAAAGCAGCGATTGACAGTGCAATCAACGGTCGCCAATCTGTTAAAGCCGCAT
TAGATGAAGCACAAGCGAAGATTGAAAAAGAGTAATATGATGTAACTCTCTCCCGCTTGC
GGGAGAGAGACAGCTCAAAATAGCTTAAGGCTATTTTGAGCAGAGAGAGGGCAAACAAGC
GGTAAGTTTTAATAAAACTTTTGCAAGCCCTCTCCCTCCGAAAATCCTACGGATTTTCTC
CACCCTCTCCCGTAAACGGGAGAGGGGAATAAAATGACAAGCGGTCACATTCTTCTCATT
TTTTGCAATTTCCTCTTCGCAGTACTAAAACAAGGAAAATAAAAATGCTAACTTCAACTC
ATTCCTCGATTTCGTCTGCTCAACTTTGGGGCAAAAGGGCTTTTGTCGGATTACTTTACC
TACTTGCTTTTTACTTGGTTTTTACAATTTATCTGCAAGGTGAAATTTTATTTGCATTAC
TAACCTTAGTCGTAGTGGCTTCAGGTATTTTTGTGTTTAGCTCAGAACGGGCTTATCGCT
GGCGTTATCTGTTCCCAGGCATATCCGCAATCGGCATATTTGTAGTCTTTCCACTTGTCT
GTACTGTTGTTATCGCTTTTACTAATTACAGCGGTTCAAACCAGCTCGCCTTTGAACGTG
TGGTTAATCAATTGCAAAGCCAACGCTATTTTTCAGGCGAACGTTACGATTTCAAATTAC
TTGAAACAGCGGATAATCAATATCAGCTTGCCCTTGAAAATAAAAATGTGCAAAAAACTT
ACCTTTCTGCACCGCTTGCACTAGCCGATTTAAAAGGGGAAATCAAATTAGAAGAAGTGG
CAACATTGCCAGAAAGCAAAGTTGCACCGTTTAAAACCATTACCCAAAATCGCCAACAAC
TTCAAACGGTGAATGCGATTTTACCAAGCGAAGAAATGCTCACGATGAGTTCACTTCGTC
AATTTTCTCAACAAAGCTACCGCTTTAGCTTTGATGCAGAGAGCCAAATTTTAACCAACC
ACGAAACCAATGAACGTTATAAACCCAATGATGATGTCGGTTTCTTTGAGCAAATTGATG
AGCAAGGTAACTTTACAGGTAAACGTGTTGAACCAGGTTATACGGTAACTATCGGTTGGC
AAAACTTCGTGAAAATCTTAACGGACGAAGGTGTACAAAAACCCTTTATTCAAATCTTTA
TTTGGACAGTTACCTTTGCATTCTTAACTGTCGTGTTTACCACATTACTCGGTATGATTT
TCGCCTCTCTAGTACAATGGGAAGCGTTAAAAGGCAAAGCGGTTTATCGTTTACTGTTAA
TCCTGCCTTATGCAGTACCAGGTTTTATCTCTATCCTTGTATTTAAAGGTTTATTTAACC
AAAGTTTCGGCGAGATCAACTTAATTTTAAATAACTTATTCGGCATTCGCCCAGAATGGT
TTAACGATCCATTCCTTGCTAAAGTGATGTTGTTAATTGTGAATACTTGGTTGGGTTATC
CTTATATGATGATTGTTTGTATGGGTTTACTCAAAGCGATCCCAACGGACTTATACGAAG
CCTCAGCGATTGATGGTGCATCGGTATGGCAAAACTTCACCAAAATCACAATGCCGTTGT
TAATTAAGCCGTTAATGCCATTGATGATTGCGAGTTTTGCCTTCAACTTCAATAACTTCG
TGTTAATCCAATTATTAACCCAAGGTCGCCCGTCAATGATCGGAACCAGCACACCGGCAG
GACATACCGACTTGTTAGTGAGCTACACCTACCGTATCGCCTTTGAAGGTAGCGGTACGC
AAGACTTCGGTTTAGCGGCGGCAATCGCAGTAATCATCTTCTTACTCGTCAGCGGATTAG
CGTTGTTCCAAATTCGTTTGACTAAATTACAACAGGATTAAGGGGGATAAAATGGCTATC
GTTCAACCTAAATCAATGAAAGCTCGCTTATTTGCAACGCATTTCTTTCTTATTGTGTTC
TGTGCGTTGATTATGTTCCCTTTACTGATGATTTTAGGGATCTCACTTCGCCCGGGCAAC
TTGGCATTAGGGGAAATTATCCCAAGCCAAATTTCCCTTGAACACTGGAAACTGGCACTC
GGTTTTAGCGTCACCAATGCGGACGGCACTGTTACCCCGCCGCCATTCCCTGTACTACTT
TGGTTATGGAACTCAGTGAAAGTCGCAGGTGTCACGGCAATTATTACCCTAGCACTTTCC
ACTACGGCAGCTTACGCTTTCGCACGTTTACGCTTTGCAGGGAAATCAATGCTGTTACAA
AGTATGTTGATTTTCCAAATGTTCCCTGCAGTACTTTCACTTGTGGCGTTATATGCGTTA
TTTGACCGCTTAGGAACCTATGTGCCATTCTTGGGCTTAAATACCCACGGCGGCGTGATC
TTCGCTTACCTTGGCGGTATCGCAATGCATGTTTGGACGATCAAAGGCTATTTTGAAACC
ATTGATAAATCGCTCGAAGAAGCTGCAGCACTTGACGGTGCAACCCCGTGGCAGACATTC
CGTTTGATTTTATTACCATTATCTGTGCCAATTTTAGCGGTGGTTTTCATTCTTGCCTTT
ATCTCTGCAATTATCGAAGTACCTGTTGCCTCTCTCTTATTGCGTGATGTGGAAAACTAC
ACCCTTGCGGTCGGAATGCAACAATATCTACACCCACAAAACTACCTATGGGGAGATTTC
GCAGCGGCAGCGATTTTATCCGCCATTCCAATTACGTTAGTCTTTATCATCGCACAGCGT
TGGTTAGTCGGCGGATTAACGGCAGGTGGGGTGAAAGGATAAAATAAAATTGTAGGGACA
CACTGCGTGTGTCCGCTATTCAAACGAAAAATAATCAAATGGACACACGCAGTGTGTCCC
TACAAAAAAATAATACTATTCGGGAAACAATAACAATGAAACAAAACCACCCATTTTTAA
ATCGTTACTTCGTGGACGAACACGGTCGCCGTGTTTATGCCCAACCGTCCGTTTACGGCA
AAGTAGCAAAATTGCTCGGTTTGCAAAAAAGTCGCAAAATCCTACCGCTTGTCAAAGTTG
TCAAACAGGGCGAGCAAGTCTTTATTCCACTTTTTGTAGCGGACAAAACCCAAACCATTC
ACGTAAACTGGACGCTGACCCTTGAAAGCGGTGAGATTTTAACAGGAAAATGCAAACGCA
ATAGCATTGACCTGCCTCGTGATTTACCCCTTGGTTATCATCAATTAAGCCTGAACGGTA
CAACCGCAGAATGTCGTATTATCGTTACGCCTGAACGAGCTTACCAACCGCAAGAGTTGG
CAGAGCATAAAAAATTATGGGGAGCAATTTTACAGCTTTACACCCTACGTTCAGAGCAAA
ACTGGGGGATCGGCGATTTCGGCGATTTAGCGGAGTTTTTAACGAAATTAGCGGAAAAAG
GCGGTGATTTTGTCGGCTTAAACCCAATTCATTCATTATTCCCAGCTAATCCTGAAGGGG
CAAGCCCTTACAGCCCATCTTCCCGTTTATGGCAAAACATTGCTTACATCAACGTTGGGG
CGATTGACGCTTTCCAACAAAGCCATGAAGCACAAGCGTGGTTTAATTCGGCGGATATTC
AGCGCCAATTACACGAAGCTCGCCAAAAAGATTATGTCGATTATTCACAAGTGATGTGGC
TGAAATTACAAGGCTTACGCTTAGCCTACGAACAATTTAAACAGCAAGATCAAACCGCTT
TCGAACAATTTATTGCTGAAAACGGCGAAGCATTGAAAGTGCAAGGTACTTTTGACGCTC
TACATCAATGGCTTTCTTCTCAATTCAGCGAACAATGGGGCTGGAACTGCTGGGACGCAA
AATATCAAGATTATCACACCGCTTCCGTGCAACAATTCCAACAAGAACAGAGCGATTTAG
TCCGTTTCTATATGTGGTTGCAATTTGTGGCACAACAACAGCTTAAAGCCTGTAACGAAC
TGGCAAAACAGCTCGGTATGCCGATTGGTTTCTACCGTGATTTAGCCGTTGGCGTAGCGG
ATAACGGAGCGGAAACCTGGGCGGATAAAGATCTGTTCGTGTTAGGTGCATCTGTGGGCG
CACCACCGGATATTATGGCACCGCAAGGGCAAAACTGGGGCTTATCGCCAATGCACCCTG
AAGTATTGCAAGAGCGTGGCTATCAGCCGTTTATTGACCTACTGCGTGCCAATATGAAAG
ATTGCGGGGCGTTGCGTATCGACCATATTCTCGGCTTTGCCCGTTTATGGTGGGTGTCGA
AAGGCGACTCGGCGAAAAACGGCGCTTATGTGAAATATCCGTTGGAAGATTTGCTTTCAA
TCTTAGCCCTTGAAAGCCAACGCCACCAATGCTTAATCATCGCAGAAGCCTTAGGTACTG
TGCCGAAAGGAATGTTGGAAACCCTTGAAAGCAAAGGTATTTTAGCCTACAACATTTTCT
ATTTTGAGTATGATCATCAAGGTAGCAAACCGTTGGCAAACTATCCATATCAAGCAATGA
CCACCTTAAGTACTCACGATTTACCAACGGTACAAGGCTACTGGAAAGGCTATGATTTCG
AATTAGGGCAAAAATATGGCGTTTACCCGAATGAGAAAGTGCTGAACATTTTAAGAAATG
CACGCCACTCAAATAAAGAAGCGATCCGCCGAGCCGTTGAAGCGGTACAACCGCTAGAAG
CAGATAGTGCTGGCATTACACAAACCTTCAACCATCAGTTACAAAGCTATGTGGCAGATA
CCAACAGCGTATTATTCGGTTCACAACCAGAAGACTGGCTAAATATGCTAGAGCCGGTAA
ATATCCCTGGAACAAGCACCGAATATCCAAACTGGCGCAGAAAATTGAGCAAAACCACAC
AAGAGATTTTTGCGGATCAGACGATTGTGCAGTTGTTAGAAAAGATTGAGGCGAAACGGA
GAGGAATATTAAATTAAACTTAGACTCTATTGTTTTTGAAAAATCATAACCTTCTTATAT
ACTTGCCATTGCAATAGCTATATAGGAAAACTAGTACAATCTGAATGTTTTCCCCATCAA
TTTTGCAAATTTAATTTGCCAAATGCAGAGAGTTCTGTTATTTATACGCGCTTTCAAAAC
ACCCTAAATAGAGCGGTAAAATTAGGGAAGAAAAATTCCAAAAACAGGAGTGAAATATGA
CAGTGGCAAAACCCACTTCTTTAAGTTTATTAGCCCTTGCGGGCGTGTCGCCTTACCAAT
TAGGTAAAGACGAAGAGTATATGAATGAAGCTCAAATTGAGCATTTCCGCAAAATTTTAA
AAGCGTGGCACGCACAAATTATGGAGGAAGCGGAACGTACCAAAAGTCAAATGCAAGATG
AAGTGACTAACTTCGCTGATCCTGCTGATCGTGCAACGCAAGAAGAAGAATTTAGCCTTG
AATTACGCAACCGTGACCGTGAACGTAAATTGCTTAAACGTATTGAGCAAACCTTAATCA
AGTTAGATGAAGGTGACTACGGTTACTGCGATACTTGTGGTATTGAAATCGGCTTAAAAC
GTTTAGAAGCTCGCCCAACGGCAGAACTTTGCGTAGATTGCAAAACCCTTGCAGAACTAC
GTGAAAAACAGATGGGCGGTTAATTAAGTAGGGTGGGTTTTAACCCACCACTTCCGCATA
TAAATTGAAACGGTGGGTCAAGACCCACCCTACAATTTTATATAATTGAGGTGATCTATT
TTAAATTACATCAAATCTTTTTTTAGTCGTAAAAAAAAGGATACAAACCCACCGCTTGTT
GAAACAGATCAAGCGAAGAAAGTTGCTCGCCCAATGCGTTCAGCCCCAGAATTGACTGAA
CCGCACCGACACACACCAAAGAAAAAATCAAACCATAAACAACAAGCTGTACCGCCCCAT
ATTCTGCATAAAAAATTTACCCAACCTGCAGGACATTACGGTATTTCGCCAAAAGATTTT
CCAAGTAACGCCATTGCCATTATCAATAAACTGCAAAAAAATGGCTATGAAGCCTATATG
GTCGGCGGTTGTATTCGGGATTTATTACTAGGGCAAAAAGCCAAAGACTTTGATATTGCG
ACCAATGCTCGGCCAGAAGAAATTCAAAAAATCTTTGGTCGCCAGTGTCGCTTAATCGGA
CGACGCTTCCGCTTGGCTCATATTGTCTTTGGGCGTGAGATTTACGAAGTCGCTACATTC
CGAGCTGATCATCACAGCAATGCGACGGAAAAAATGTCGAAAACCAGCGAAGCAGGAATG
CTGTTGCGAGATAATGTTTATGGCACACTTCAGGAAGATGCAGAGCGTCGTGATTTTAGC
GTTAATGCCTTTTACTATGATGTTAGCCATAATTTGATCTACGATTTTTTCAATGGCATA
GACGATCTGAAAGCAGGAAAACTCGCCTTGATCGGCGATCCTGTTACTCGTTATCAAGAA
GATCCTGTACGAATGTTGCGTGCAATTCGCTTTATGGCAACACTGGATATGTTCCTAGAT
AAAGCGAGTGATGAACCTATTCGCAAAATGGCAGTATTACTGAAAAATATTCCTGCCGCA
CGCCTATTTGATGAGTCGTTGAAATTACTGCAATCAGGCTACGGTCACAAAACCTACGAA
TTATTACGCAAATATGGTTTATTTGAACAACTTTTCCCTGTATTAAGCCCATTTTTTACC
GAATATGGCGACAGCAACAGCGAAAGAATGATCAGCAAGGCACTCAATTCTACTGATGAA
CGTATTCGTGATGATTTACGGGTTAATCCTGCCTTTTTATTTGCAGCACTACTTTGGTAT
CCGCTACGCGAGAAAATTGACGAATTGAAAAACCAAGGTGGTTTAAACAGCCACGATGCA
ATGATGTTGGCTGCCAATGAAATTTTGGCAGAGAGTGTCAAAGCGGTCGCATTACATCGT
CGTTATACGACCGTTATTCGCGATATTTGGTCATTACAGTTCCAATTTCCAAAACGTACG
GGAAAACGTCCACAGCAAACTCTCGAACATATTAAATTCCGTGCAGGCTTTGATTTACTC
GTGATGCGAGCTGAAATTGAAGGTGGCGATTTAGTCGAATTAAGTGCGTGGTGGCACGAA
TACCAATTTAGCAATGAAGCACAGCGTGCGGAAATGTTAAAAACAGTCAAACAGTTACCC
ACTTTCCGTGACGAAGAACCAAAGAAAAAACGTCGTCCACGCCGAAAATTCAACCGCAAA
AAGAAAGTCGTAAAAGGGGAAGAATAGTGACAACCGTGTATGTGGCTCTTGGCTCTAACT
TAGAAGATCCGCTTGCTCAACTTAAGCAAGCGGTTGTTTCGTTGCAAACCTTTGCAAAAA
ATCTAAAAGTCAGCTCTTTTTACGGCAGTAAACCATTAGGTCCACAGGATCAGCCTGATT
ATGTGAATGCCGTGGTAAAATTTGACACGGATCTCACCGCTATCGAGCTACTTGATAAGT
TGCAAAGCATTGAGAATGAACAAGGGCGAGTTCGTTTACGTCGTTGGGGAGAACGCACCC
TCGATCTTGATATTTTGCTCTATGGCAATGAACAAATTCAAAGCGAACGTCTAACTGTTC
CCCACTACGATATGCACAACAGAGAATTTGTGATTGTGCCGTTATATGAAATCAGTCCTG
AATTGGTTTTGCCGAGTGGGAAATCTTTAGCACAACTTTATCCGCAATTTGCAGAGCATC
AGATGAATATAATAGTTTTATAATACCGATTATTATGTAAAACTATTAATAAAATTGATA
AATAGGTAGCATAATAAGTGGCATAGTAGACAAACATATTCTGAGTTTTGTGTGTTAGTG
AGAAACTTTATTTAATTTATAGTTATACCAACTTTTTAACACATTCCCCTTCTCATCACA
AAACTCAACAAAGTTTTCACCGACTTTAAATTTAAAATCATTACTTAAATGAAGCACATC
ATCTTTATCCTGATCCCAAACATAAGTCCCTTTTTCTGTAAAAGGATATTGCTCTTTATT
CTTAAAATAAACCGTGTTGTATTGATAGGTTTTATCACTATTTAAAATTAATTGTGCTTC
GATTTTTTCGCAATCTGCACAAGGTAGTGTGCCTTGATAAGTGCCAGAAACACTTTTTTG
AGGCCATAGCGAACAGGCGCTTAACATTGCGATAATACTGGCAAATGCAATTTTTTTCAT
AGTCATATCCTCTCAGGTTAAGCAGATTTAAAATTAGGATTTACCTTAAAGTCTAAGGCG
GTTACTTCAGGAAAATCTGCTTGAATTAAGTATAATAGCGCGGTTTGTTGCAACAATAGC
CCCTGACGAACAGTGCCATTTTGTACTTCAAACCTAAGTAAATTATCGGATAAATTCAAA
ATTCGGTAAAGCCCACGGTATTGTTCGGGCAGTAATTGCTGAATTTTTCGATTTAATTCA
TTGAGTTCATTGGCTCGTTGGACAATTTTCGTCAAGCTAGAGTTCTGCAAAATCTCATTG
ATATTTTTTATTGTTGAATTTTTCATCTTTCCTGCTGTGCTTTAACTTGTTTTTGGTGAG
ATTGCCCTTATATTCTGCCTATTCTACAAAAATTGTCGTATAATCAACATTATTTTTTTA
TTGAGTACTAAATGAATTTTTTACGTCGCTTTCATAAACCTGCATTGATTTCGCAATTCC
TGCTTGGCATTGTGGCGATCTTTGCTTTGCCAACGGCTCAGCCGTTAGCGAATGAAAGTG
AAACATTGCCTACAAATCAACTTGTATTACGCTTAAGTGATTTTTCTTCAGTTCAAAAAG
TTGAGTTAGAGGCAGCACACTTATTACATTTAGAACAACAACCTCTCGTTATTCCAACTA
AACAAGCGGTCGTTTTTTGCGAATTTTTTGCAAAATCATACCGCTTGTATCAAGTGTCAA
ATCCGCCGATTAGGGCTGGACCAACAGCGTAATTCTTCTATCTTCCTCTGTTTACGGGGG
GAAGGTGCCGAAGGCAAAAGAGGAAGCTAAAGTTGCAAGTTAGTCGCAAAATCCCCCCTC
AGCCTTCGGCAGCTCCCCCCGCAAGCAGGGGGATCGTAAACTCGTTACTAATACTTATTA
CCTTATATTTTTTTGGAAAAAATTGATATGTTTACAAAATTAATGACTGCTATTTTTGGT
AGTAGCAATGATCGTACTTTACGCCGTTTAAACAAGCGTGTCGCACAAATTAACCGTTTA
GAAGCTGAATTTGAAAAATTAACCGATGAGCAATTACAAGCAAAAACCGCTGAATTTAAA
CAACGTTTAGCGGAAGGGGCAACTTTAGATAGCTTATTGCACGAAGCCTTTGCCACTGTG
CGTGAAGCGAGTAAGCGTGTGTTAGGTATGCGTCATTTTGATGTACAGTTAATCGGCGGT
ATGGTGCTGACCGAACGTAACATTGCAGAGATGCGTACGGGTGAAGGTAAAACTTTAACT
GCAACCTTACCTTGTTACTTAAATGCTTTAACGGGTAAAGGGGTTCACGTTGTGACAGTG
AATGATTACTTGGCTCGTCGTGATGCGGAAACTAACCGCCCGTTATTTGAATTTTTAGGA
ATGACCGTTGCGGTGAATATCCCTGGGCTACCGTCCGATGTTAAACGTCAAGCCTATTTA
GCGGACATTACTTATGCAACGAACAGCGAGCTTGGCTTTGACTATCTGCGTGATAACTTG
GCTCATTCGAAAGAAGAGCGCTTCCAACGTCCATTACACTATGCTCTAGTGGACGAAGTG
GACTCGATTTTAATTGATGAAGCGCGTACACCGTTGATTATTTCAGGCCCAGCCGAAGAT
GCGACACAAATTTATCAAGCGATTGATAAAGTCATTCCGCATTTAATTGCTCAAGATAAA
GAAGATACTGAAGAGTACACAGGCGACGGCGATTTCACCCTTGATCTGAAAAGCAAACAA
GCCCACTTGACCGAGCGTGGTCAAGTGAAAGTCGAAAATATTTTGACTGAAATGGGCTTA
ATGCACGAAGGGGAAAGCCTTTATCACCCAGCTCGCATTAGCTTATTACACCACGTTTAT
GCAGCATTACGCGCCCATAAACTGTTTGAAGTGAATGTTGATTATATCGTGAAAGATGGC
GAGATCGTGATCATTGACGAACATACTGGCCGTACAATGGCTGGTCGTCGTTGGTCAGAT
GGTTTACACCAAGCGATTGAAGCCAAAGAAGGGGTGAACATTCAGGGCGAAAACCAAACT
GTTGCCTCTATCACTTATCAAAACTACTTCCGTCTGTATGAAAAATTAGCCGGTATGACG
GGAACAGCGGATACCGAAGCCTTTGAGTTCCAACAAATCTACGGCTTAGATACCGTGGTG
ATCCCAACTAACCGTCCGATGATCCGTGACGACAAAACCGATTTAATGTTTAAGAGCGAA
CCAGAGAAATTCCAAGCGGTGATTAAGGATATTCAGGATTGTATGGCTCGTAATCAGCCT
GTATTAGTCGGTACGATTTCGATTGAAAAATCAGAAGCACTGTCAGAAGCACTAAAACAA
GCTGGTATTCCGCATAAAGTATTGAATGCCAAATTCCACGCACAAGAAGCGGAAATCGTT
GCTGATGCAGGTTACCCAGGGGCTGTTACTATTGCTACGAATATGGCTGGTCGTGGTACG
GATATTGTGCTTGGTGGCAACTGGAAAGCGGAAATTGCAAAATTAGAAAACCCAACCCAA
GAGCAAATTGACGAGATCAAAGCCAAATGGCAAGAGCGTCACGACATTGTAATGCAAGCG
GGTGGTTTACACATTATTGGTACAGAACGCCACGAATCTCGCCGTATCGACAACCAGTTG
CGTGGTCGTTCAGGCCGTCAAGGTGACCCAGGTTCATCACGTTTCTACCTATCATTAGAT
GATGCGTTAATGCGTATTTATCTCAACGAAGGTAAGCTCAATATGATGCGTAAAGCATTT
ACTGAAGAAGGCGAAGCAATGGAATCGAAATTGCTGACTAAAGTGATTGCTTCAGCTCAA
GCAAAAGTAGAAGCACACAACTTTGACGGACGTAAACAGCTTCTACAATACGATGATGTC
GCAAACGAACAACGTAAAGCAATTTACGAGCAACGTAACTACTTACTTGAAACGGACGAT
ATTTCAGTGATGATCAACACTGTGCGTGAAGATGTGTTTAATGCGGTCATTGACCAGTAT
ATTCCACCACAATCGATCGAAGAAATGTGGGACGTTCCGGCATTAGAAAACCGCTTGAAA
CAAGAGTTTGGTATGGAACTGCCGATTGTAAAATGGCTTGAAGCAGAAGATGATTTACAC
GAAGAAACCTTGCGTGAACGTATCATCAACATTGCTAAAGAGCAGTATCAAGCGAAGGAA
GCGATGGTGGGTGCAGAAGTAATGCGTAGTTTTGAAAAAGGCGTAATGTTGCAAAACCTT
GATGAACTTTGGAAAGAGCATTTATCTGCAATGGACTACTTACGCAAAGGGATTCACTTA
CGCGGTTATGCCCAAAAAGATCCGAAGCAAGAGTATAAAAAAGAGTCCTTTGCAATGTTT
ACCGATATGCTCGACCACTTAAAATCAAACGTGATCAGCGTATTAAGCCGTATCCAAGTG
CGTAGCCAAGAAGAAGTAGAACAAGCAGAACGTGAACGACAAGCTCACGCTGAACAAGAG
TCATCTCACTACCACGCAGAAGGTGAAGAGCAGGATTTCAGCGATCTTCATATCGGACGC
AACGAGCCTTGCCCTTGTGGTTCAGGTAAGAAATATAAGCATTGTCACGGTAGCAAAGCG
AAATATGCATAATTAGCAAGCGGTCAGATAAGTAAATTATTTTACAGATCTGACCGCTTG
GTTTTATACAAGGAATTATTATGTCTAAACCTCTTATTCAAGTTTCAGCTGGAATTATCC
GCAATGAATTTGGGCAAATTTACTTAACACAACGTTTAGAAGGACAAGATTTTGCTCAGT
CGCTAGAATTTCCTGGCGGTAAGGTGTCACAAGGTGAAACACCTGAGGAAGCACTACGTC
GCGAATTAGAAGAAGAAATCGGTATTTATGTGTTAAGTGCTTTCCCGTATGAACATTTCA
GTTTCGAGTATCCAACTAAAGTGATTGAGTTTTTTTTCTATTTGGTGGAAGAGTGGGTAG
GTGAACCTTTTGGTCGGGAAGGGCAAGAGGGATTTTGGATTGCTCAACAAGATTTAGAAG
AAGGGCAATTTCCGCCTGCAAATAATACATTGATTAATAGGCTGAAATTTGAAGCCAGCT
ACTCATTAGAAAAATAATAAAAACTAACGATATTTTTCTATATGCTTAAAAATAGCGACA
AGAAATAGTAGCATTGTCGCTATTTTATTGTTCTATGCCATGCAAAATGTCGACCTAGGA
CAAAATAACTTTAACATCCTTACCTCAGAATCGCAGAAGCTATCCGATAAACCCTATCAA
ATTGTTCCACCCCATTTAGACGATGGGTAATCATCAGCAAGGTTTTTCCTTGAGTATGGG
ATAAAATCTGTTTTAGTATCTGTTGCTCTGTATCTCGATCTAATCCTTCCGTTGCTTCAT
CAAGTAAGAGAATATCGGCAGAGCTGAGTAATAGGCGTGCTAATCCTAATCGGCGTTGTT
CGCCACCAGAGAGTGGACGACCGCCTTCGCCTAACCATAAATCTAACCCTTGTTCTTCGA
GAAGATAGCTTAAATTGACTTTTGCAAGTGCTTCAGATAAAGCTTCGTCTGTGGCTTGTG
GGTTGCCAAAGCGTAGGTTTTCACGCAGGGTATTGCTGAAAATGTGGACGCGTTGGCTAA
GTACGGCAATTTGTTGGCGTAATGTTTTTTCAGGGTAATCTTTAATATTGCAACCATTTA
AGAGGATCTCGCCGCTTGTGGCATCGTAATTACGGGTGAGTAGTTGGAAAATTGTTGATT
TTCCGCTACCCGTTTTACCTAATATGGCAATGCGTTCACCTTTTTTTATCTCAAATGAAA
TATGGTTGAGTACTTGCTCGTGCTCTGGTGAATAGGAAAAACTTACCTGATTAAAGCTAA
TAAGCGGTTGGTTAGCCTCGGTTTGTTTCCATTGAGCTGTGCCATTAAATTGGACTGTCG
GTTGCTGTGCGGTAATTTCACTGATCCGTTCTGCCGCTTCAATCACTTGTCCTAGATGTA
AGAATGCCATTCCGATCGGCATTAAGATTTCAAGGGAAGCAAGCACGCAAAAGACAACTA
AGGCGATAAGGGCTTCGGGGTTGTCTGCCTGTGGTACATTAATGGCGGTCGCTGATAAGT
AAATCACGGCAGTGACTAAAATGCCGTTAATAAACATTAAGAGGGCATTTGACAAACCGC
CTAACTGGCTTTCGTGGCTTTGTGCCTTGAGCCATTGCTGTTCTGTCTGTTTTAGTCTGT
CTGTGGCTTTTGACAATACACCAAATAGTAAAAATTCGCCGTTGAGTTGAATCCACTCGA
TAAACTGTGAGCGGTAGGTGGCTCTGGATTGTATCGCGATTTTGCCTAATTTTCTGCCTA
AATGGTAAAAAAGTGTCGGGAAAATCAGCAATAATACAACTAAACTGCCACAAATTACCC
ACGCTAATAAAGGCGAAACAAAAGATAAACCTATCCCCATAAACAGAATAACCATAATGG
CACTGATAAAAGGGGAAAGTAGGTTTAGATAGAGTGTATCAAGGGTATCAACATCTGCAA
CAAGGCGGTTAAGCAACTCACTGTGGCGATAACGATTTAATCCTGCAGGGCTAAGGGGAA
TGAGTTTGCTAAATACCGCAATGCGTAAATTAGCCAGTACACGAAAGGTGGCATCGTGCG
TGACTAGGCGTTCAAAATAACGAGAAATAGTGCGACCGATAGCAAGTCCTCTTACCCCTG
ACGATGGATAAAAGAAATTAAAGAGCAGGCTTGAGCCAACTAAAGCTGATGCTGCTAAAA
ACCACCCTGATAAACTGAGCAAGCCGATACTCGCAGTCAGACTGGTGATCGCCAAAATGA
TACCTAATGTTAAACGCCCAAAATGAGTTTTATACAGGGCAAGAAAAGGGAAAAGTGAAC
GCATAGCTTATTGATTTCCTAATAATTCTGCAAAAAAACCTTGTAAGGCAAGCTCGGTAA
AGTTTCCACGTTGGATAATTTGCCCTTGTTTCATTACCCAAATTTCATCAGCTTCTTTTA
AATCTTCAATACGATGGGTAATCATCAATGTGGTTTGCTCTCGGCTGAGATTGTTCAATG
CACTTAGCACCTGTTGTTCCGATTGCATATCAAGGCTAGCGGTAGGTTCATCAAGTAATA
GCAGTTGAGATCGGCGTAATAAGGCTCGAGCAATGGCAATACGTTGAGCCTGTCCGCCTG
AAAGTCCTATGTTGCTATCTTGGATTTCTCGATCTAATCCCAAACGATAGACAAATTCAT
CAGCCTTTGACAAGGCAAGAGCATTTGTTAAATCGGTTTCGTTGGCGTGTTCATTACCTA
ATAGAATATTTTCTCGCAGTGAGCCTCGCATTAGCTGTGGATTTTGTCCAACCCACGCCA
AAGTCGCACGCCATTGAGCCATATCGAGTTCTCTTAACTCAATGCCATTAATTTTCACGC
TACCTTGATAAGATAAGAAACCTAGCAACATATTCATCAGTGAGCTTTTTCCTGCCCCAC
TTTGCCCCACTAAGGCAATATGTTGATGAGCCTGTAGTTGGAAATTTAACGGTTCCGTTA
ATGCTTTACCTTGTGGCGAGAGGATCACACAATCTTGAGCGTGAATTTCAAGCGGTTGGT
TTGGCACTTTTTTTTGCCCAGTGGTTTGAGCTAAAACTGTTTCACTTAAAAAATGTTCTA
GGCTATCCGCCGCCCCGATTGCGGCGGCTTTATCGTGATAATAAACCCCTAATTCACGCA
ATGGTTGATAAAATTCAGGGGCTAACATCAAGCAAAAAAAGCCGATAAAGAGGGTAACAG
AAGTATCGTAAGCACCAAAATTGAGTTCACCTAAATAGGTAAAACCGAAATAGACCGCCA
TTACCGCAATAGAAATGGCGGTAAAAAATTCTAATACCGCAGAAGAAAGAAATGCCATTT
TCAGCACGTCCATTGTACTTTGGCGAAATTCTTCGGTGCGTTGGTAAATTTGCTCTGTCT
GTTTGTCGGCTTGCCCAAACAAGCGGATCGTTTCTAGCCCTTTTAAGCTATCTAAAAACT
GTCCGCTCAAACGAGAGAGAATACCGATATTTCTTTGATTTGCTTCAGCAGCTTTAATAC
CAGCTAACGCCATAAACAATGGCAACAGAGGCAAGGTAGCAAATAGAATTAAGCCAGCCG
CCCAGTTCAACGGAAAAACAGCCGCCAAAATAGCAAGCGGTACGATTAAGGATAGATATT
GCTGTGGCAAGTAGCGAGCGTAGAAATTATGGATATTTTCTACTTGTTCTAACATTAACG
TTGCCCAGCTTCCTGCAGGGCGTTGTTGGATCGACATTGGACCGATTTGAGACAACTTAG
CCATTACTTGCTCACGCAAATGAATACGCAACATTTGCCCAGCTTTAAAACCTGTCCGTT
CTCTTAACCAAAGCAATATCGCTCTGCCTGCAAAGCAAGCTAGTAATAATCCAAGTTGTG
ACAGAAATTCTGTCGGTGAACGATGCTCGACAATCATCTGATGTAACATTGCGGCAAGTA
AACCCATTTGTGCGATTAATAACATTGCACTGAATGAGCCGAATAAGACATTTAAATAAA
GCCACTTTTTTACAATTTTTTGCTGTTGGCGTAGCCATTTTTGTAATTGTTTTTGACGTT
GTTTTTCCACGAGTGTCCACTTATATGTGCGTAAATGATGAAATTTCAATTAAATTACTG
AGATTTTTCAAAACCCTGATAATATTCTTCAAGCAATTTAAAATTACAACAATATTGTTC
AAAGTTATCTTTTTTATTAATTGCTTTTGAATAAACTTTAGTTGCTTTCTCCTTTATTTT
TCTTTGATTTATTGGGTTATTGATAAAAAGCATTTCTTTCATCAACAATGAAGCATATTT
ATGCTCTTCTTCAAATTCTTTAGTAAGATCTATGTCTTCAATAACAGTATCTAAAACAGG
AAACATATTGTTTAGTTTAATACCCGCAATAGTTTTTTTATTATCGAAACCCGTTGTGAT
TTTAATAACAAAACGCTTATCAAATGGTTTCTTATTATTTTTAGTATTGGGGGCTGATGA
TAATGGAGCAAAATAAGAAATATGGTTAATTGTTAATACAACGCCAACAAAAATACGTCT
TTTATTTTTATCCAATTCTTTTTCGGGAGAAATACGAGTATCAATAGAGTGTAAAAATTT
TGTATATTCAGGATTAATTCTGCACAATTTGAGTTGAAGTTCTTGTTTCATATTGATATT
CCTTTATAAACACAAAAAGGCACTTACCGTGCCTTTTTGTTTTATATCGCACTTTAATGG
TAGCGTTCACCACATATACATCGCACTTTAATGGTAGCGTTCACCACATATACATCGCAC
TTTAATGGTAGCGTTCACCAAATCAGGATATTAATCCTATCGCCTTTGATGGTATAAATT
TTCTATATAAAAGTCAATCTTTATTTGGCGTGCTAATTTCCATTAAAAAACTAATCAAAT
TCATACCGATACATCAAATCTACCGCTTGATTGATACTTGACACCCATTGCAAATAGAGG
CTTGGGGCAAGGCGGTAGCGTAAGGTTAATTCGGTAAGAGGGGCAAAAAGTCCTACGCCA
TATTTTACTTTGAATTTCGGTGTTAAACTACCACTGACGACGACTTTTGTGTTATCGCCA
ATCCCTGCGGTAGTGACATTGAGATCGTTGATACCAAAGGCACTGCCGACGGTGCCAACG
GTTTTACTGCTTTTTGATAAACTCATTCCAATTAAGGCGGCAGCAACGGAATTGCTTGAA
CCTGCATCGCTACCGCCGTCTAATCCTCGTCCAGTTAAAATGTAGGATAATGCCTGATCC
TGTGACATTGACGGGGTTGAGAAGATTTTGACTTCGGGGGCATCAGCAATTCCCGTGACT
TTAACCCCTGCAGTTACATTGGCATCTTCCATTGCTTCTGGGTTGCGGATCGCTTCAATG
TCTAGGGTTGGTTGGGAAGGCAATCCAGTAAAGGATATAAGCCCTTTGCGGATAACGAGA
TCTTGCCCAAATGAGGCAAAGGTGCCGTTTTTTAAATGGACTTGTCCATATAAACCTAAT
CCTCGATTTCCTTGTTGGACTTTGATAATGCCGTTTAGATCTGTTTTAAGACCATAGGCA
TCTAATTTTACGTCGTTACCAATGTTAATAGCGACATCAGCTTTGATTGCCATTCCGTTG
TTATTTTGAGGCAAGTTCTTGTTTAGTAAAGCGGTAGCTTTGTTCTTGTTTTTTGCTGAT
CCGTCCATAATCACTTCGTCGCTACTGATGGTGACAGCACTTTCAGGTAGTTCTTCTACG
GCAATTCTTGCCCAAGGAATATCAATATTTCCGCCAAGGATTAACTCTTTTGGCGTAGCT
TTTACTTCAATATGTGGGCTGAGATCAACTTTGGCGATATTAGGAATATCAACACGGAAG
CGGTTGGCCTGTGCTTTTATTCGTGTATGCCAAGCCTCTAGTTTTTGCCAATTTGCATCG
CCTTCAAGTAATAGTTGGCTTTCTTTCGTTTGAATATTGCCTTTTAAGGTTGAACTTGCA
CCTTTAAAGTTTAAGGCAAGCATTCCACCTGTTACATCAAATGGCATTGATTTAGAATGC
ACTTGTAGCCCTGTTAAGTTTAAATTGCCTAGCAGTTGTGGAGATAGGGCTGTTCCACCC
AGTGTTAAACGAGCGTTAATATCTCCATTAACTTTTTCATCTGTGTTAAGTAGCGGTTCG
ATTAAACGTAAATTTAGCTGATCTATATTGATGGTGCCAGACAGTCCTCGCTGTTTGGTA
AGTTCTTTCATCAGTAGCTTGCTGGTTAAACGCCCGTTATTTTCTATGCGAATATCGCTA
TCCAAGCTCAAATTATTTTCTGCGATTTTGCCATTTAATTTCAGTGATGAGAGGGACAGA
GGGAAACTGCGTCCGTTCAGTTTTTGTGTAAATTTAAGGTTATTTGAAAGTAGCTCTACA
TTAATTTCTGGCGATTTTTGGCTAAACCAAGCTACGTCGCCTTTGGCATTGATGATACCC
GTTAATATACTCTCTTTCGGCAAGTATTCTTGTAGCATTTCAAGGTTAAATTGTTTGATT
TCAAACGGCACTTTCCCCTCTTTACCAGCGCTAAATGTTTGTGGCAAGCAGAGCGTTGCT
TTTGGATTTCGCCAACAATGTGCGGAAACATCTGCTTTAAGTTCTTGATTGTGATAGCTA
ACTTGTAGATTTTTATCATTTTTCCATTCGCCAACAGGGGTATGGATATTGAGATTACTT
AGTTCACCTTGCCATTGTTGTTTGCTACGATCAAACTGCCCTGCTAACTGAAGCTGGATA
CCCACAGGCTTTCCTTTAGCGGTCAGTTTCAGGCTATGATTTGCTTCACTACCATTTGCT
GTAAGATTAGCGTTCTCTAGCGTTATTTCGCCGTAAGTTAATTGACGCAAGCCTATTTCG
AGATCACCTTGCACTTGTTGTGCGGTTCTTACTTTCCCTTTGGCATTGAGATGTTGTAGC
TGAAATTGATCATAGGCTACATTATTAGCGATAAGATCGAGATCTAAACTAGGTTCATTG
ATATTTCCCTGTAGCTTAATTTGTCCGTTGATATTGGCTTTTAAGTGTGGGATTAAACCT
TGTAAATTCGGGGCTTTAATGGTGGCATTGAAATCAGATTTTTCGCCCAAAACACCTTGC
ATTACAATGCGGTTTTCGCCATAAATTAAACTTGCTTCAGGGATATTGAGTAAGGTGTTG
TGGTCTGCAGTCAGGGTGCCTTTTAACTGTAAATGCTTTTGCTGTAAGTTGCCGTGCAAA
TCCACATTGTCTAGTACAACCGCCCATTCATTGCCTGTTTCACCTCGCCCAACAAAGCCT
TGAGAACGAAATTCCCCCGATAGTAACGCAACCCATTCAGGAAAAATGGATTTGGTATTG
ACATTCTGTAAGGCAAAGTTGGATTGCCATTCTAAGCCGTTTGTCCAATCGACTTTGCCA
CTGAATTTGGTTTGCCCTTGTAGTGCGTTGAGCAATGTTTCATTGACTGCAAAATAGGTT
AATTCCCCCTGCCCTTTTAGGCTTAAATCTGCTGAGGGAATGTTCATACCTTTGGCGGAT
AAGCTACCGTTTAAGTAGTAATTGAGTAGATCGCCTTTTAAAGCGAGGTCGATTTTTTCA
AAGACAAGCGGATCTTTACCTTTCCCTGAGATAAAAGGATAGCTGAATTTTGGGCTTTTA
ATGCTGAGATCAAGCGGTGTTTTAGGCTCCGAAAATTGCACAGTGCCGTGTATATTTGCC
TTGAAAGCACCGCTTGTTTTGAGATCTAATTTTGCGATGCCAAAGAGTTCCCCAGACAAA
ATAAGCTCTGCCTGACTTGTCGGGATTGCAAGCTCTTTTAAATGTGGAATTTGGGCATTG
AGCTTCCAATCTAAAGGATAATTACCTGACAAGGTGAGTTTGCCAATTCCTGAAATGGTG
CCTTTGTCGCTTTGCAGGTTGAGTTTTTGCAATTCCACCGATTGTTCGTCAGATTTCGCT
TGTAACTCAAGCAAACTGATTTTTAATAGCGATTTTTCGCTTATACCTTTAGCGGTCTTA
ACTTTCTGGCTCAACTGCAATTGTTTTGCTTGAAATTCCGGCACAGAGAGATTAACAGGT
AATTGAATAGGATCTAATTTGGTTAAGATCGGTTGTGCAAGTTGTTGTTTTAAGGCTTCC
CAATCTATTGGCTGAGAGGGTGCGTCAGCGACTTTTTGAGGCTTTTCCGTGGTTTGTTGC
GGTGCAAGGGAAACGGTTAAACCTTGTAATTGAGTTGGGGATAATGAAAGGCTCTTCCCT
TTTCCTTGAATGCCCGATTGGAAATGCTGTAAGCCAATATCAAGTTCATCAACTTGAACC
TTTAGATTGTCTATACTTATCTGTTTTAACGATACGCCAATTGGAAGATTAAACTCACCG
CTTGTTTGTTTGGTTGGTGTGGAAGGGGGAAGTTTGCTGGTATCAACCGCCACTTGCGTG
TCTTTGATTGCAATTTTTTCCACGCAGGCTGAATATGTCAATAAGCAACTGAAATCTAAA
TGTAATTCCGCTTGTCCAACTTGAACATTGACCCCGTTGAGCTGATACGCAGTATCCGTA
AGCGTTAAGCCATTTTGTAGGCTTCCCTCCACTTTGCCAATCGAAAGCGGATCTAACCAT
TTATCTGCAAGGGTTAAAGCGGTTCTTTGCCCCATTCCTGTTGCAAGAAAAGCTAAAGGC
AATAAAAGCAAAATCAGTAGCACACATAAACCACGCCATAACCAACGCCATTTTGTGTTG
TGGGGTTTTACTGCTGTATCATTGGGTGATTGTGCTAAAGATTGCTCTTTTTCCATAACA
TTATCTCACTAAAGTTCTGTGCCTAAGCCAATGTAGAATTGTAGCCCTTTTTTATTATCT
GGCGATCTTACTGGCATTGCTAGGTCAAATTTAACTGCCCCGATAGGCGAAGCCCAACGT
ACACCAATTCCTGCCCCTGAATGTAGGGCTTTGCCACTGAATTTTTTATCGGATAAGCCC
GTATCGTAAAAGGTCGCTGCCCACCAATCTGGGTACACTTGGTACTGATACTCAACAGAA
CCTGTTGCTAAATGCGATCCCCCTGTTAGTTTACCTTGGTTATTTTTAGGGGAAATCTTT
TTGTAACCAAAACCTCTTACGCTCATATCCCCCCCTGCAAAATAACGTAAGGAAGGTGGA
ATACGTTCAAATTCCGCTGATTTTAAATAGCCGACCTCTGCTCTTGCAACGATACGATGA
TTATCAAAATAGGTTCTTACCCACGCCGTTGAGGCTTTAAAGCTATAGAAGCTCACTTCT
GAAATGAAGGCTTTATCCCCAAAATTGATCGTAACCTTCTGGCTATCCCCCCATAAAGGA
AAGCGTCTGCCATCAGAACGCGTGCGATTTAAAGAGGCTGTTGGATAGAGCAAGAAGGTC
TTAAATTTATCACTACCCTGCTCAAAAGCATCATAACGGGTTTTAACCCCGAAGGAAAAC
GCCCAGCCTGTTTCGTGGTTCCAGAAACGCTGAAAAGCAGAATATGCCCCTGTAAATTGG
GTATCGTTTTGATTTTCTCGATCAAGCCCACCTGACACCTGATAGTAGTAATGAAGTGGC
TGTGCTTTTACAGGCATTTTGTAACCAAACTCCACTCTCTGTTTAGGCTTAGATAAATAG
CTATTTAGCTCTAAACTATGTCCACGCCCGTTTATCCAAGGTTTTTTCCAGTTAAATTGC
AAACGAGGACCGACATCTGTGGCATAGCCAATACCTACTTCAATATCATTTTTCTTTTTA
GGTATTAATAATATGTCTAAATCCACCTCTTTTGAGGGCTGCTTTACACTTGGTTCAACT
AAAACAGATGAAAACCAGCTACTTGAAGAAAAATCGTTCGATAGTATCGATAAATCGTTC
AAATAATAATAGTCACCAGACTTAATACGCAATATATTCGTGAGATATTCCTCTCGAATT
TGATTGCCTTTAAACCCTATTTTGCCATAGCGGTAACGTTTCCCACTATCATAGCCCAAT
CGCCAATCGGCAAGATATTCCTTCGGATGGACTTCTAAACGGTGATACAACCACTGCCCA
TCAAAATAGCCGTTTGTTTGAGAGAGTTTTTCTATACTGCTTTTAAAATTGTCGTAGGTT
TCGTGATTAAGCACGGTTCCCATTGGCGGAACCTCTTTGGCTAATAACCGTTTAAAATCA
TCGTCTTGCTCGGCTTGTCCGGTGATCTTGATTTCCCGTTCATCTAATTTAACTGGCTGA
TCCAATTGTACATATAGCGTTAAGAGATCTTTGTTAGAAGAAGTACGAGGGGTTAGTTCA
AAGCGATATTGAGTATTGTAATATCCCTTTGCTCGTAAGGCTTTATCGACAGTTTCTTGT
ACAAGCTGTTGGTAACGTTCTGAGCTGTCCGCATCATCGTTGCTTAACTGCGAGAGGTAA
ATACGCACATTTTGATAGAGATCTTTATCTTTGATCCCATCAACTTCAAGTAACACTGTT
TGCTCTGCATTCGCTATACCAATTAAAACTAATAACGAACAAAAAGATAATCTTGTTTTC
ATCGTGTTATTCTACTTAAATTAACATAAACCTATTCCTGAGGTATCCCTCTTAATAACG
GTACTGCCCGATAAGGTGCTTTAGAGGTTAATGCAGGTTCAATCTCAAACAACATTATAA
ATGGTTTAACCGGTTCGACATTTTCCGTTTTCCATAAACTACTCAAACTCGCCAACTGAA
TATCCGCAGGTAAATTTGCAATCCCCAGTTCAAGCACTGCGATACTGTGCTTACGAGGAT
GCCCAATCATAATCGCAATACCGTGTTTGCGAGCATATTGAACGGCGTGTTGAAATTGCC
GTTGTACATCAGCAAACACATCACTATTATCTAAAAAAATGTGGCGTTCTAATGCATTTA
ACCCATAAGCTTTTGCTGTTTGATAAGCCACACTATCCCCTGCGGTTTTACTGTCTAAAA
ACCCCAACCCTTGCTGTGATAAGGCTTTCATCAAGTGTTGCATTGTCGTTTTATCCGCAG
TCGCTTTACTACCCATATGATTATTCAAGGCAATGGCGTAAGGCACTTGCTGTTGAGCCT
GATGAATTAACTCACTCACCTCGCTTTCCCCCATTCCCACTAATAATGCCCCAGCTTCAA
TAGGCTGTTTCACTTTGGGTTGCATAGGTAAATGGATTAAGATCTCTCGTCCTTGTTCTT
TCGCTTTATTTGCTCGGACTGTGGCATAAGGTGCAGAAGGAATAATGGCAACATTGACCT
CTTTGGGTAAGGCATAAATGGCATTATCTTCTTTTATTCGATAGCCAATATCATCAATAA
CGATCACCAATTTATTCGCATAAGCAAGCGGTGCAAAAAGCCCGAAAATTTGCAAAAGCA
ACAAAATAATAGACCGCTTGTTTATACATTTGTTCATTTTACTGTACCCATTTCAAAGGA
TTGACCGCCACACCTTTACGGCGAATTTCAAAATAGAGAGCTGAACGACTTTGACCGCCA
GAGTTTCCAACGCTTGCAATCACCTGCCCTGCTTGAACTCGCTCACCTTTACGCACATTG
ACTGATTGATTATAGCCATACAACGACATATCGCCTTTACCGTGTTCAATCACGACCACT
TCCCCATAACCTTGCAACCAAGTTGCTAAAATCACTCGTCCACCAGCTATTGCTCTTACA
GGTGTGCCTGCACTTGCTTGAATTACCACACCATTCCATTTAATTTCACCCATCTGTGTT
GAGCCAAAGCGATTGATGATTTTCCCAGAAACAGGCATACGATATTTCCCAGATAAGCCA
TTACCTGCCCGAACTTGCTGTTTTTCAGATTCCGTTGCGCTACGACGTTCTTCCGTATTC
TTTTTCTGTTCAAGTTTCGCAATATCTTGTTTTTCTTGCTGTTCAGACTCATTGCTTGCT
TGTACCAACTGATTTCGCAACGCCTCTTCATTCGCTTTCAGATTTTCTAAATGACCTTGA
TCTTGAGCTAAACTTTTATCAATAGAACGCAATGTACTTTCACGTTCATTTTTGACTTTC
TGAAGATCTTTTTCTTGCTTCTTCTGTTTATTAAGTTGCGTCTGTTGCCCTTTTTGTTGC
TCTTTTAATTCATCTCGGCGAGCTTTAAGATCCGCTTGTGTGCGACGTAACTCATAGATC
GCATCAATCCTCACTTGATTGATATGCTCATAATAAGCCCCCATTCGATCTGCATTTTTG
GCTTCTTCGGATAACAATCTCTCTAAGACTGAAGGGTGAATACCCGAACGATAGGCAGAA
TCCAATTGTTCCTTAAGCTTCTCTTTTTGTACCGCTTCCTGCTTTTCTAACCGCTTGATC
TCTTGTTCTGTGCGTTTAATCGATGCCCTTGTTTCAGACAAAGTCATTTCTGTTTGTTTT
AAACTATTAAGGACTTTCCCCATTTCAATTTCTTGATTTTTTAATGTCGATTGCAAACTA
TCACGTTTTTTCTTTTGCTCATCAATTTTGTTTTTTAATTCCTGACTTTTCTGCTGAATT
TTAGACAAATCACCAGCCATCGTTTCTGTAAACAGCGTTGGAACAGCATACACTAAAACA
ATCAGAGCAAAATATTTAATTAATTTCAAAAGAGATCCTTAATTCAGATTAATATAATGA
CTAGTGGTATATCTCAACCGCAGATATACCACTTATTCTCACTACAATTTTCCTTCCATC
TGTGATTTCACTCGAGCAACTTCCTCATCTCTCAACACACGGCGTAAAATCTTGCCAATG
TTACTTTTCGGCAGTTCATCACGGAATTCAATCTCTCGAGGAATTTTATAGCCTGTTAAA
TGCTGGCGACAGTGATTACGTAATTCCTCACGGGTCAGACTTTCATCTTTTTTAGTCACA
AAGACCTTAATACTTTCACCCGATACTTCACTTGGAATACCAACCACAACCACTTCATTC
ACTTTCGGATGTAATGCCACGACATCTTCGATCTCATTAGGATACACATTAAAACCAGAT
ACAATAATCATATCTTTTTTACGATCAACAATGCGTAAATTGAGGTCTTGTCCCAGCTCA
ACAATATCACCTGTTGCCATCCAGCCATCTTTTAACACTTCTGTAGTATCTTCAGGATGG
TTCCAATAACCTTGCATCACTTGAGGACCTTTTACCCACAACTCACCACGTTCGCCTATC
GGTAAATCATTACCAGAATCATCAACAATACGAATGTCGGTATTTGGTACTGGCACCCCA
ATAGATCCCGAATACTCCGTAGAATCGTTACGTGTTGCCGCAATCAATGGGGAACATTCG
GTCATACCATAACCTTCAATAATGTGGCACCCCGTTGTCTTATGCCAACGATCCGCCACC
GCACGCTGAATTGCTGCACCACCGCCTACAGAGAGCTTCAAGTTAGAAAAATCAACTTCT
TTCAGTTGAGGATTATTCAGTAACGCATTAAACAAAGTATTTACCCCTGTAATCGCCATC
ACAGGATACTTCTTCAACTCTTTCACAAAAGCTGGAATATCACGAGGGTTAGTAATTAAC
AACCCCGTTACACCTAGTTCGATAAATAATAAACAATTCACTGTCAAAGCAAAAACGTGA
TAGAGCGGCAGAGCAATTACCCCAATTCGCTCTTGGCTTCGTTGGATTAAAGGATAGGCT
ACCCATTTTGCTTGAAGAATATTGGCAATCACATTGCTATGACTTAGCATTGCCCCTTTA
GCCACTCCTGTTGTTCCGCCTGTATATTGAAGAAACGCCAGATCATTTTTATAGAGCGTT
GGTCTTACATATTGACGCTGTTTCCCGATACTTAATGCCTCACGGAAACTGACCGCATGT
GGCAATTTATATTTAGGCACCAATTTTTTCACATACTTCACAACAAAGTTGACCAGCGTA
CGCTTACCAAAAGAGAGCTGATCGCCCATACGGGTCAAAATAACGTGCTTCACCTGCGTA
TTGAACACCACTTTTTCTAAGGTTGCCGCAAAGTTTGACACGACGACAATCGCCTTAGCT
CCACTATCATTCAATTGATGCTCTAATTCACGCGGTGTATAAAGCGGATTGACATTCACC
ACCACTAACCCTGCACGCAACGCACCAAACAACGCAATCGGATATTGCAACAAATTCGGC
ATCATCAACGCAATGCGTTCACCTTTCTCAAGGCGTAATTCATTTTGCAAATATGCAGCA
AAAGCACGGCTACGCTCTTCCAATTTACGAAATGTAAGTACCTGACCCATATTAATATAA
GCAGGAATATCAGGGTGGCGTTGTACCGCCTTTTCAAACATCTCCACCAACGACTCGTAA
GGCTCCATATCTAAGGTACGTTCAGCCTCTGCTGGATAATTATCAAACCAAATTTTTTCC
ATTACATCTCCTTTAAACTTTACCCAAAAATACAGGAATAAACTGAGCCTGAGATTTTTG
AGCAATAGCTCTTTTAATCATAAAAAAAGTCACTGCCGTAGTACACAACACCCCAGCAGC
CACCCATAATTCATTGTGAAGCCATTGCGATAAAACCAATGTTGATAACACAATCACAAA
TAATGGCACCGCATATAACCAAAAAACACCTTCTAACAAACTTCTCTCGGCTAACCCAAT
TTTCACTTTATCACCGACTTGCAAAGGCATTGCAATCACTAAATCAAATTGCGGTGCAAA
TTTTTCCCCCGCCAATGCAGAAAGGGCTTTTGAACCGCAATGGCTTTGAGCTACACAACC
GCCACAACTAGATTTTGCTTGGCATTGCACTCTAGCAATTCCATTTTGATACTGAATAAC
AGTGGCTTGTTCAATCATCATTGTTTTTCACCCTGCGAGCTAAATTCAATCTCTTGCACA
ATATGGCGTGCCGATGCTAATGGAATTTCACCCACAATAATCACATCTTTATCCCCGATT
GTCTGGCTATAAACACTGGTTTTTCCCTCACGCCAAAACTGATCTTGAAATGAAATCCCC
TTATTTTGTAAGAGATATACCGTAAAAGAGAACAGACCATCACTGTATAATCGACTTTCA
ATCTGCTCATCTTGAGCCAGTATCTCAGACAAATTTTGTTGCCCCGAAGCCACCTGCTTA
AATCCACGAGGTACCCATTTTAGTTGCCATTCTAAAGGTTTTAGTTCCGAATGTATTTTA
GTTTGCAACAGCGTTGGAAGAATTAATGTACGAATCGGTTCCACAATGTACAATAATTGA
TCACCTACCACAGATTGAATTGTCCTAAATTGCTCTAACACATTATTATCTCTATCCAAC
AAGTGACTCTGCAACAGCAGATAATTTTCCTCATCAATCCACAACATATATTGATAACGG
AAATCATCTCTTGGCACAATTCGAATAACCCTCGCAATACGATCTGCCACACGCATTTTC
CCATTATCTAAAAACGCATAGCCATCAAGCTGAGAAAAATCACTATAAACGACCGTCGGG
AAATCATCTAAAATATAGGGTGTTTTCAAACTAAACGGCTGATAATCACCAAAATAGCCC
ACCACATTTTCCCTTAAAATCATCTCCTCTCTTATCGCATCAAGATGAAGTAACTGAGCA
TACTCATGCCCATTATAATAGGCGTGCCGATAACGTAACGAAGTTACATCATCACCTTTT
TGAAAAAGATAAAGCTGCTCATAGTTTAAAGTTTGATGAGCGTTATTCATCGCAGTCAAA
TAGTCTAATGGCGTAGATAACGGCTGTGCTATCCCCATTATAGAGATAAACAAGCTAATT
AATAAGGCAATATATTTTTTCATAAAACACCTACACCATTTAAACAAGCGGTAATATTCT
GCGGCTTTTTAGCATTACATTTGCGGAAAAGTGCGAAATATATTACCAAATATAATACTA
AAATTGTAATAGTATGATTATTACTATGAACCCCATGTCCCAACATTCTCAACGCCCATA
TCAATGAAGATTAAAACAGCATAGATTCTTGACACATCATATCCCTGCATCTTGCAAGCA
GAGTTTTACGGCACAGAGCTGATAAAAAATCCTCTTTTACACCAAAAGAGGATTTTCCTA
GTACAATGAATTATTTCTTCGTCGGACGTTGCCAACCTTGAATATGGCGTTGTGGCACAC
GGGTAATAACCAGTTCATCAGCCGCCACATCTTTGGTGATGGTTGAACCAGCTCCAATGG
TTGCACCGCTTGCGACAATTACAGGGGCAACTAACTGAGTATCAGATCCGACAAACACAT
TATCACCAATGATAGTTTTAAATTTATTAGCTCCATCATAGTTACAAGTAATAGTGCCAG
CGCCAATATTCACATTTGCACCAATTTCACTGTCGCCAATATAGGTTAAATGCCCCACTT
TTGAACCTTCGCCAATGGTAGATTTTTTGATTTCCACAAAGTTACCAACGTGAGCTTTTG
CTGCCAGCTCTGTACCTGGACGCAAACGTGCGAATGGGCCAACATCAGCACTTTCGCCGA
TCACACTATCTTCTAAGACAGAATAAGGCTTAATCTCAACATTATCACCTAGCACCACAT
TTTTCAGCACACTGCCAGCCCCAATTTTAACGTTATTGCCTAACTGGATAGCACCTTCTA
AAATCACATTCACATCAATAACCACATCTTTACCGTGCGTTACCGTACCTCGCAAATCAA
AACGAGCAGGATCAATGATCGTCACGCCAGCCAATAACAATTTTTCCGCTTGTGTTTTTT
GGTAATAACGCTCTAGTGCAGCAAGTTGCAAGCGGTTATTTGCCCCTTCAACTTCCATTA
AATTTTTTGCCTGAACAGCTTCAACTTTATAACCATCACGGTTTGCCATTGCAATCACAT
CAGTAATGTAATACTCGCCTTGAGCATTGTTATTATCTAATTGCGATAACCATTTTTTGA
AACTAGCACCACTTGCAACCATTACCCCTGTATTAATCTCTTGGATCTTTAATTGCTCAG
GGTTAGCATCTTTTTGTTCCACAATCGCAACTACGGAACCATTTTCACGGATGATACGAC
CGTAACCCGTTGGGTTATCCAATACCACTGTTAATAACGCAATCCCATTTTCAGGTTTAG
CCGCAATCAATTTCTCTAAAGTTGTCGCAGTAATCAAAGGGGCATCGCCATAAAGCATTA
AAATGTTTTCATCATCGGCAAAAAATGGAGCAGCCTGTTGCATTGCGTGTCCTGTGCCTA
ATTGCTCCGCTTGTAAAACCCAATTTACTGGCTCTGCAGATAAGCGTTGTTGTAATAAAT
CACCGCCGTGACCATAAATTAAGTGAATTTGTTTTGCCGACAGCTGTTTTGCTGTATCAA
TCACGTGTTTTACCATCGGTTTTCCTGCAATCGGGTGCAAAACTTTTGGTAAATCTGAAT
ACATACGAGTGCCTTTACCCGCTGCTAAAATCACAACGCTTAGTTGAGTCATATTAACTC
CTTAATTAAAATAACTAGAGGATACTGAAAACTTTTACATTACTAAAACCATTCTCTTTC
AAATAAAGAGCTTGCAATTTGCTCATCACACCACGCTGACAATAGAGCAGATAGATTTTC
GATTGATCTAAGTTGCCGAAATGATTAGAGAGTTTATAGAACGGTAGCTCTTTGACTTCA
ACTCCTTCAAGGCTTAACGGTTTTTCATCCACTTCTTCAGGGCTACGAATATCCAAAATC
ACATCGTTTTCGCCTAATTCCGAAGTGGTTTCGACAGATACCACCTCTTTTTCCGTCTGT
TGAGCAATTTCACGAATATCTAAATAATGGGCGTTTTGTACCGCTTGTTCGAGAACTTCA
AAGTTGAAGTTGCCTTCTTCTTCGATAATTTTACTTTCAATCGCTTTTACTGTTGGATTT
TTTGAAATAACGCCACAAAATTCCGGCATAGATTTAGCAATATCGTCCGTGCCAATCTCT
TTTGCCATTGCGATAATTTGCTCTTTATCGTGGGTAATCAGTGGCCGTAACACTAAAGTA
TCGGAAGCCTTGTCAATTAAGCGTAAGTTGGTCAAGGTTTGACTAGATACTTGCCCTAAT
GCTTCGCCTGTTACAATTGCTTGAATATCAAAACGTTCAGCAATTTTGCTGGCGGCACGC
ACCATCATTCGTTTTAACACCACGCCCATCTGTCCGTTATCGACTTTTTCTAAAATTTCA
CCGACCACATTTTCAAAGTTGATTGCCACAAAACGGACTTTATGGGACAAGCTGTAACGG
CTCCAAATATGATACGCCATCTGTTTCACACCGATTTCGTGTGCCGCACCGCCAAGATTG
AAGAAGCAATAATGCACACGAGAACCACGGCGAATTAGCATATAACTTGATACGCCTGAG
TCAAAACCGCCAGAAATCAGCGATAGCACATCTTCCTGCGTACCAATCGGATAACCGCCT
AAACCTTCGTGACGAGCCTTGATGAGCAACATCTTATCCTGGTCAATATCAATACGCACC
GTCACATCAGGATTAGTCAATTTCACACTTGCCGATTCGATATGCTGATTTAAGCCGCCG
CCCACATAACGTTCCACATCAAGGGAGCGGAAATCGTGCTTACCTTTACGGCGAACACGC
ACGCAGAAGGTTTTACCCTCTAATTCCCCTTTTACTTTCGCAAGGGTATGCTCAAAAATG
TCATGCATTGTGGTAAACGGCATTTCTTCTACTTCAAGAATATGATGAATACCTGGGGTG
CGTTTGAGTAAATCCAGCACGAGTGGAGCTTCTTCAGCGACTTTTGCTCGCACTTCAATA
AAATCCCAGTTGCGAATTACTGCCACATTTTCTGTTTCACGCAGTAACACATTACGGATA
TTGGAGGTTAAAATTTTGATAAAGCGTTTACGCACGGAATCGCTTTTAATCATAATTTCA
GGGAAAAGTTTGATAATAAATTTCATAACTTACAATATTTGTACCTACTTCAAATAATAC
TTGCCTATTAATTATTTCAGCATTACTACCTCTACCTAATCACACATCACATAAGATGAT
CGAGGAAAGTAATGTTATATTCCATAGACATAATTAAGCGCTATACCAAACACTTATTTG
TTAATTAACGATAAGAACTCTTTGCGAGTATCTCTGTCTTGCAAAAACACACCGCCGAAT
GCAGATGTCATTGTTTGGCTATGCGTATCTTTAACACCACGACATTTCACACAGAAATGG
GTTGCTTTCACATAAACCGCCACATCTTCCGTTTCTAAAATGGTTTGAAATGCCGTTAAA
ATCTGCTCGGTAAAACGTTCTTGAACCTGTGGACGTTGCGCAAAAAACTGCACAACACGG
TTAATTTTTGATAATCCAATAACCCAATCTTTTGGGTAATACGCCACGGCCACTTTACCA
TCAATTGTTACAAAGTGATGTTCACAGGTGCTGGTTAGGGTAATATCGTCCACCAAAACC
ATCTCGCTCACTTTCATCTGGTTTTTGATTTTTGTGATTTTTGGAAAGGTTGCATAATCT
AAACCGCTAAAGATTTCGTCCATATACATTTTCGCTAAACGATGTGGCGTTTCTTCTAAA
CTGTCGTCGCGTAAATCCAAACCTAATAATTCAAGGACAGCACGCATATGTTGCTGGATT
TCATTACGACGAGAATCTTTATCTTTCTGATGGCGAACCGTTGGGGTTTCAATCCCTTTT
GCAAGAAGTGCATCACGCACACTTTGGGCTTCTGGAGAGATGTTGCTCATTGATGATCCT
CTAAAAATTTAAGCGAAAGATTCTACCAAATTGCCTTAAAAATACAACGCAATCCACAAA
AATCGTGTAGAATCGCAATTACATCAAAAAGAGAATAATAAAATATGTATTACCATTTTA
ATACTCAACTTGTCGCCGATGAAAAACAATCTTTTGTGCAGCAATTACTAGATTGCAAAG
ATTTCAGTCAATCCAACCGCTTGTTAGGTTCATCAAAAGGGCGTGGTACAACTTGGTTTC
TCAACACCGAAAAAGAACTCGGTGTAAATAGTGTGCTTCGTCATTATTATCGTGGTGGCT
TATTTGGTAAGCTCGTCAAAGATCGCTATCTTTTTCAAAGCCATGAAAAAACACGAGCAA
TGCAAGAATTTCGTTTGCTCGCTCAGCTCTCTAAATGGCAAATTCCAGTGCCTCGGCCGA
TTGCAATTAGAGTGAAGCGTCAATGTTGTTTCTATCAAGCGGATATTTTGTTAGAAAAAA
TTGCAGATACCCAAGATCTGAGCCAATATCTACAAACAAAGAGCTTAACACCAGCACAAT
ATCAGCAGATTGGGCAACTGATTCGCCTGCTACACGATCATCAAGTTCATCACTCAGATC
TCAACATTCATAATATTTTGATCGACAATCAAGGAATATTTTGGCTGATTGATTTTGATA
AATGCCAAATCCAGCAAGGGAATGAATGGAAGCAAGGCAATTTGAATCGGTTATTGCGAT
CTTTTAATAAAGAGAAAGGAAGATTATCTATCCATTTTTACCCACAAGACTGGGAAATCC
TATACCAGAGCTATATGAACAACTAAAACGCTCACTTTGACGTCCCCCATACTCAAAAGG
ACAGGGACGTCAACATAGTTCTCCCAAATAAGACTTCCCCTTGCAAACGCTAGACGTTTT
CCATACTTAAAAACCAAAATAATATTGAAAAATTGCGTAAAACTCACCGCTTGTAAATCA
CTTTTATGCTACTATTCCCACCAATTTTATTTTTTAAGATGTAACTCCAATGGCAACCAA
ATCAAAATATCAAGATAAACAAATTGAAGCACTATTAAACGATCTTATTGTAACCCTTGA
AAAACACAAAGCCCCAGTCGATCTCTCGTTAATGGTTTTGGGGAATATGGTAACGAACAT
TTTAGTCACCAACGTGCAAAGCCCACAGCAACGTGAAGTGCTTGCTGAGGCATTTAGCTC
TGCCTTAAAAAACTCATTAAAATCGGCGAAATAATATGTTAAATCAACTTCGCCACCTTC
TTCCTGAAAATTCTCGGCAATATCGAGAAGAGATCTCACAACGTATTAGTTGGGGTCACT
GGTTTGCGTTATTTAATATCGTTGTGGCGTTGCTGATTTCCTCTCGCTATGCCTTTAATG
CCGACTGGCCAAACACCCTTTTCGGCAAGCTCTATTTTTTTATTAGCTTATTTGGGCATT
TTAGCTTCGTTGTCTTTGCCTTATACCTGCTACTGCTCTTTCCTCTGAGCTTTCTGATTA
AAAATAACCGATCTTTCCGTAGTATTTCAGTGATATTTGCCACTGTCGGAATGACGATCC
TATTAGTTGATACCGAAGTCTTTAAGCGTTTTTACCTCCATTTGTCACCGCTTGTTTGGG
ATCTATTAGTCAATCCTAACGACGACGGCGAACTGACACGCCAATGGCAATTGCCTTTTG
TGCCAATGCCACTCATTTTATTAGCAGAAATGCTTTACTCTCGTTGGTGTTGGAATAAGC
TCCGTAGTTTCAATCGTCAGAAGTGGGGAAAATATGTTGCAATACTGTTTCTAACTTGCT
TCACAGCTACCCATTTACTCTATGCGTGGGCGGATATGACCCTATATCGCCCGATTACCG
CCCAAAAAGCAAACTATCCGCTTTCCTACCCAATGACTGCGCGTAGTTTCCTTGAAAAAC
ACGGACTTATCGACCGTACAGTATTAGAACAGCAGATCGAAGAAAGCGGTCGGTTAGACA
CCTTTTATCTCAACTACCCACGCAAAGCCTTGCAATTTGTTGAACCACAGCATAAGCCTA
ATGTACTTTTCATTAATCTCTCTGGCTTAAAAAATGAAGCGATTACCGCAGAAACAATGC
CATCGCTTTACCAAGTCAGCCAAAATGCTCGCCGTTTCACCCAACATTACAACAGCAGTG
ATAGTCTAAGCGGTAGCGTCGTTGGACTATTTTACGGATTAAGTGGACGCTATTTAGACG
CAATTTTGAACGAAAAAGCCCCTTCGCTACTGATCGCTCGTTTACAACAGCTAAACTACC
AATTTGGGCTATTTTCACACAACGGCTTTGCAGAACCGATTTACCACAGAGCCTTATTTG
CCCATTTCAAATTACCTAAAACAAAAAGCAATCTTGAAGCCATTGAGAAATGGAAAAACT
GGATCGGCAAACGTAGCGACAACGCATTTTTTAGCTATCTAGATCTACAACTTCCAGCAG
GGATAGACTATGCCCAACAAAGCAAAAGTTTAGATTGGCAATTCAATGAAATTTGGCAAA
CTCTTGAACAACAAGGCTTAACCCAAAATACTTTAATTGTGATTACCTCTGATATTGCTG
AACAAGCGGTCACTAGCGACAACAGTTTTGCACAAGCTCGGATCCAAGTACCAATGCTTA
TCTACTGGCAAGGTGATAACCGCACCTATAGCTTACCTTCTAGCCATTTAGACATAGCTC
CAACACTGTTAAGCCAGTTCTTCGGGGTAACATCGCCAATTAGCGATTATGCACAAGGTA
TTGATTTAACGAAAGAAAATAGCCGAAAATGGCTTCTAGCCTCAAACTATAAATGGAATG
TAGCGATAATGCCAAATGGCGAGCAATTTCATATTAACCGTAAAGGCGATTTTGAACATT
TTGATCTACAAGGCGAAAAACAGACTAGCCGTCCGCCACTCGCCCTGTTTTTACAACTTA
TTCAACAAAGTAATCTATTTATTGAAAAATAAATCAAAGGGCTAAGTATCGTATTCCACC
AGACTTAGCCCTCTACCTTTATCTATGTCTTTCTACCCACTTGCCATCAAGGTAATCCAC
AATCCATTTGGTTGCCTTGCCGTTTTTCTCAGAGGTCACATACTGACGTTTTTCTTTACG
GCTAAAGCGGATAATGGCTTCATTGCCTTCAGGGTCTTGTTGTGGTGCGTCTGCAAGGTA
TTGCAGTTTTTCAGACAAACGATCACGGTATAAGGCTAATTCAGCCACTTTCGGAGCGCG
TGTTTCACGGGATTTCGGGAAGTTGTGTGCCGACATAAATACACCGCTTGCGCCATCTCG
TAGCACAAAATAAGCGTCCGATTTTTCGCATTTTAACTCAGGGAATGCCACTGGTTCTTC
TCGTGGGGGGGCGACTTCGCCATTTTTGAGAATTTTGCGAGTGTTGTCACAATTGGTACA
GCCCATATATTTGCCGAAACGCCCAAGTTTTAAGTGCATATCCGAACCGCATTTGTCACA
TTCGACAATCGGGCCGTCATAGCCTTTAATTTTGAAAGAACCTTCTTCGATCACATAGCC
GTCGCAGTTCGGGTTATTTCCGCAAATGTGAATTTTACGTTGTGGATCGATCACATAGCT
GTCCATTGCCGTATCACATTTCGGGCAACGTTTGCGTTTCATTAATGCGTTCGTTTCCGA
ATCTTCGTCTAACACATTCAGCAATTCCGCTTCTGGAATTAAATTCATCGTGGTTTTGCA
ACGCTCTTTTGGCGACAAGGCATAGCCTGTACAACCTAAGAACACGCCTGTGCTTGCGGT
GCGGATCGCCATTTGGCGTTGGCAAGTCGGGCAGTGAATATCCGTTGCTACTAAATTATT
CGGACGCATTCCACCTTCAAGTTCATCAAGCTCTGCGGTAGTTAATTTTTCTGAGAAATC
GGCAAAGAAGCGGTTTAATTCGACTTTCCAGTTGCTATTGCCCGACGCAATTTGGTCGAG
AGTATCTTCCATATTTGCTGTAAAATCGTAGTTCATTAAATCGCTAAAGGCTTCGTTTAA
GCGATCTGTTACGATCTCGCCCATTTTCTCTGCATAGAAACGGCGGTTTTCTACTCGCAC
ATAGCCACGCTCTTGAATGGTTGAGATAATTGCTGCATAGGTTGATGGACGACCGATCCC
ACGTTTTTCCAACTCTTTCACCAACGCCGCTTCGCTATAACGTGCTGGCGGTTTGGTAAA
GTGTTGGCTAGGTTCAACGGCGTTCAGTTTCAAGGTTTCATTCAAACTAACTTCTGGCAA
CTCTTGATCTTCCGCTGTTTTGCCTTGAATTGGCAGTACTTTTGTCCAACCGTCAAAACG
TAATACACGCCCTTTGGTTTTGAGTTCGTAATCCCCTGCCGTTACCATTAAACTAGTTGA
GTCATATTCCGCTGGAGTCATTTGGCAAGCAAGGAATTGTCGCCAAATCAAGTCATATAG
GCGTTCTGCATCTTTTTCCATACCGCTTAGATCTTGCATTTTCACCATCACATCAGACGG
ACGAATGGCTTCGTGAGCCTCTTGCGCTTTCTCTTTGCTGGCATAAAAATTCGGTTTTTC
AGGCAAATAACGCTCACCAAATTGCTTTTCGATATAGCTACGAGCCATCGTCAGTGCATC
TTGGCTCAAGTTAGTTGAGTCGGTACGCATATAGGTGATGTAGCCAGCTTCATACAGACG
CTGTGCCAACATCATTGTTTTCTTCACGCTAAAACCTAAACGGGTACTTGCCGTTTGTTG
TAAAGTGGAAGTGATAAACGGCGCTTTCGCTCTTGATGAAGTTGGTTTTTTATCAATTTC
AGTGACGATAAATGCAGAATTTTGCAAAGATTTTACCGCTTGTTCTGCTTCTTTTTGGTT
TTTCGCTGAGAATTTTTTGCCTTTATGCTGTACAAGTTCTAAGGCGAGATCGCCTTTTTT
CGCAGACGTTTTGGCTAAAATATCCCAAAACTCTTCAGGCTGAAACGCCTTGATTTCACG
TTCACGCTCAACCAACAATTTCACCGCCACAGACTGCACACGCCCAGCCGATAAGCCACG
AGCCACTTTTTTCCAGAGCAACGGCGACACCATAAAGCCCACCACACGATCTAAGAAACG
GCGTGTTTGTTGAGCATTTACTCTATCCATATTGAGCTGTTCAGGCTTTTCAAAGGCTTG
TTTGATCGCATTTTTGGTAATTTCATTGAACACCACACGGCTAAAACGCTCGTTCTCACC
GCCAATCACCTCGCGCAAATGCCACGCAATCGCCTCCCCTTCTCTATCCAAGTCGGTGGC
GAGATAAATATGATCAGCTTTCTTGGCAAGGGATTTCAGCTCTGAAACCACTTTTTCTTT
ACCTGGTAAAATTTGGTAAGTTGCATTCCAGTCGTGATAAGGATCCACGCCCATACGCTT
CACTAAAGCGGTACGTTCTTTCTCTGATTTTACTAAGGCTTTTTGTTCTGCCGTCATACC
TTTAGTCGAAACCGCTTTAGCTTTTTCGGTTTTTTCCTCTTTTTCTGCACCGCTTGTTGG
TAAATCACGGATATGTCCGACACTTGATTTCACCACAAAGTCACTGCCTAGATATTTATT
AATTGTTTTAGCTTTAGCTGGCGACTCGACAATTACTAATGATTTTCCCATTGAGAATAC
CTAAATTAAATAATAATATAAATAATATTGAAATTATTTCTTAAAAGTAAATATTAAAAT
TGAATTGCATCAAAATTTTTGTAACAATAGCAAGCATTTCCCTAAAAGACAATATCAAGC
TAACATCTATGGATAAACTCAAGGCAATAAACCTATTTTGTAAAGTCATTGAAACCCAAA
GTTTTACCCAAGCGGCACAACAAGAGCAGATTTCTCTTGCAATGGCGAGTAAACTAGTTG
CTCAATTAGAAGAACACCTCAACGTTCGCTTATTACAACGTACCACACGCCGTATCAGTC
CAACGGAAGCAGGTTTACTTTTTTACCAACGCTGTCAGCCCATTTTAAACGAACTCAAAG
ATGCTGAAGCCTGTGTAACGAACATTACCTCAACACTACAAGGGAAGCTCACAATGTCGT
TGCCGATGGATTTTGGCTCCCGTTTTGTTGCCCCACATTTACACCGTTTTACCGAAACCT
ATCCACATCTGCAACTTAATTTAGAATTTAGCGACCGACGTGTTGATATCGTCGCGGAAG
GATACGACCTCGTTTTGCGCATCGGGAAGCTCGAAGACAGTTCTATCGTGGCAAAACGGA
TCGCCCAAGCCCAACGTTTCATTGTTGCCTCCCCTCGCTATTTGGAAAAATTTGGTGCGC
CACAAACCGCTTTAGAGTTACAGCAACATCAATGTCTGCTCTATGAAAGCCAAACATTAT
GGCAATTTAATGAAAACGGTCATAAAATTAAATTTAAACCACAAAGTCAAGTTTATAGTA
ATAATGGCTATGCTCTTGTGCAAATGGCAAAAGCTGGACACGGGATCATTAATATCCCTA
AATTTTTACTTAAAGATGAGCTTGCCTCTGGTGAACTGATACCGATTTTACCTCATCTTG
AACAAGAGTTATCAGATATTAGTTTACTCTACCCAAATCGCCGTTATCTTTCCCCTAAAG
TTAAAGTGACGATTGAATTTTTTAGTCAGCTTATGCAAGAACAGAAAATACACCTCTAAC
AGACTTAACCAGCGCCATCCTATTAAAAACCACACAAAGAATCAAAGGCTGCCATCAATA
CACTTGAAGGCAGCCTTTATTATTAATATTTACTCAGATATTTAATACCTTACCACTGTA
ATGCAATACCTGCACCAGCATTGTATTTGCCTTGCGAAGTTGCACCTGCAGAAACTTTAA
GAATCACACGACCATTATCAGACATTCTTGAGAATCCAACAGCAACTGCATTTTGTCCCT
CGAAAGTACCAATACCAGCACCCAATGTGCTTTTACCTGGTAAAGTCACTTGTGGAATAT
TGCTCATAGCCGTTGTTGCAGCAATACCCGCACGAAGTTGACGACCTTCGCTCTCTAACT
TCGCACCCAATCTATGGGCAACATTATACAACTGGCTACCATTAATCGCATCGGTTGAAG
TAGAAGAAATTTCCCCTGCTGCAACATTTTGGATACGGCGCTCATCACCTGCAGCACCTA
CGGAAACCACACCGTTTGCGGTTGCACCAGCGAAGCCATCATAAATCATGTTACCCACCG
TTACACTTGATACTGTACCAGTCGATCCTGCTGTAGTCGTTGAACCTCTAGAACCATCTT
GTTTCCAGTTTTTGAGAGAGCCTGTTTGACTACCATCACCAGCTGTAGCCGTCGTATTGT
TACCTAAATAAACGGAATTCTCAACCGTCCCTTCAGGAGTTGCAGACATCCAAGTTAATG
CACCATTACTATCACGCTTATTATTCACATTATTACCAAGAACAAAGGTATTGCTTGATG
TAATTACATTATCATTACCGAATGCATAGCTTCCATCAATGCCTTTATAGATTGGATTAC
CTGCACTGTCAGTACCAATTTGAACACCACGAATGATATTCGGGTCACCAAACGCACCTG
ATTTATTCGCAATTACTTGGTTACCAGTACCGATAGCAATTGAGTTTTTACCCGATGCGG
TTGCACCTTTACCTATAGCTAATGCATTATCACCTGCCGCAACAGCTTTATAACCTACAG
CTGTTGCATAAGTACCTGAAGCACTTGAGTCAATATCGTTAGATGCTTGGTTAATAGGCT
CTGCTACACCATCATTTGTATGGAAGAACTTGATACCTTGTTCGTTCATATTATGAATCG
CAGTAATCACAGAGTTTGTAACAAACTCAGTTTGACCTTTCACGTTGTAAGTGGTAAGTG
TGTACTCTTTAGCTTGTACAATCTCGTTACCATCAGCATCCAATTCAGGATTGCCATTCT
TATCGCGTTTAACTTCAGTAATGACTGAACCATCTTTGTCCTTAGCATAGGTTACTGTAG
AACCATCTTTTTTCTGTTCAACTTGGTTACCATTGGTTAAAGCGTAAACTTGGCGACCAT
TGACTGCATCAGTACTATTCGGTGAAATATCACCATCAGCAATACCACTCAATTTCACAC
GAGGATCAACTTTCTCTTTATATTTCTGGAGATTGCCATCCTTATCATAAATAGGTTGTT
TGGTCACTGGATCCCATTTAACAAACTCTTCCTCGACTTTCTCTCCTGCACCAGTAAGGT
TGATTGTATTCTTATCACCAGTCATTGTCGCAGTGCCTAAAGTCACAGAATTTAAGTTCG
TTAAATCCTTAGCACCTGCAGGACCTTGTGGACCCACTGGACCTTGCTCTCCTTTAGGAC
CTTCTGGGCCTGTATCGCCTTTCGGACCTGTTGGACCCACAGGACCTGTCGGACCAACTG
GACCCTCAGGACCTGTTGCACCAGCAGGGCCCTGAGGACCTGCTGGACCAGCTTCACCTC
TTGGTCCTTGATCACCCTGTTCACCTTTATCACCCTTAGGTCCTGCTGGACCTATAGGAC
CTGGTTCACCCTTAGCACCTGCAGGACCTTGTGGACCCATTGGACCAACTTCACCTCTAT
CGCCCTTAGGACCAGCTACTCCTGGAATCCCTTGTTCACCTCTAGGACCTTGTTCACCCT
GAGCCCCTGCTGGACCCGCAGGACCTGTCGGACCTGTCGCACCAGTTTCACCTCTTGGTC
CCTGATCACCCTGTTCACCTTTATCACCCTTAGGTCCTACTGGACCTATAGGACCTGGTT
CACCCTTAGCACCTGCAGGACCTTGTGGACCCATTGGACCAGTTTCACCTCTATCGCCCT
TAGGACCAGCTACTCCTGGAATCCCTTGTTCACCTCTAGGACCTTGTTCACCCTGAGCCC
CTGCTGGACCCGCAGGGCCAGTGTCGCCTTTTTCTCCCCTAGCACCAGCAGGGCCCTGAG
GACCTGTCGCACCAGTTTCACCTTGTGGTCCCGCATCACCTTTATCACCCTTAGGTCCTG
TTGCACCAGCAGGGCCCTGAGGACCTGCTGGACCTACTTCACCTTTCGGACCAGCTTCAC
CTCTTGGTCCTTGAATACCTGGTTCACCTCTAGGACCTTGCTCACCTTTATCACCCTTAG
CACCTGCTGGACCTGTTGGACCCGCAGGACCTGTTGCACCCGCAGGACCTGCTGGACCCG
CAGGACCTATTGCACCAGCAGGACCCGCGGGACCCATCGGACCTGGCAGACCAATATCCC
CTTTCGGACCTGGTTCACCTTTAGGACCCTCTGGTCCTTGTTCTCCTCGTTCACCTCTAG
GACCTGTCGGACCTTGCGGACCAACTAGACCTTGCTCTCCTCTAGGACCTTCTGGACCAG
CATCCCCTTTCGGACCAGCTTCACCTCTTGGTCCTTGAATACCTGGTTCACCTCTAGGAC
CTTGCTCACCCTTAGCACCTGTAGGACCTTGCGGACCAACTGGACCCGTATCACCTTTAT
CACCCTTAGCACCTGCTGGACCTGTTGGACCCGCAGGACCTGTTGCACCCGCAGGACCCG
TTGGACCCATCGGACCTTGCAGACCAGTATCCCCTTTCGGACCGCGCTCACCTGGTGCAC
CTTGTGGTCCTGTTGGACCCGCTGCTCCTTGTTCTCCTCGTTCACCTCTAGGACCTTGCT
CACCCTTAGCACCTGTAGGACCTTGCGGACCAACTAGACCTTGATCTCCTTTAGGACCTG
CTGGGCCCGCAGGGCCTGCTGGACCAGCTTCACCTCTTGGACCAGTATCCCCTTTCGGAC
CGCGCTCACCTGTTGCACCTTGTGGTCCTGTTTCTCCTCGATCACCCTGTTCACCTTTAG
GACCCTTTTCACCTCTTTGCCCAGTCTCTCCTCTTGGACCTGCTGGACCAGTTTCACCTC
TATCGCCCTTAGGACCAGCTACTCCTGGAGTCCCTTGTTCACCTCTAGGACCTGGTTCAC
CAGCAGGGCCCCGAGGACCAACTGGACCAACTGGACCCGCAGGACCGCGCTCGCCTCGCT
CTCCCGCAGGACCTGGTGCACCCGCAGGACCAACTGGACCCGCAGGACCTGCTGGACCTA
CTGGACCCGGAGGCCCCATCGGACCTTGCGGACCCGTATCACCTTTATCACCTGCTGGAC
CCCGCTCTCCCCTTGGACCTGCTGGACCCTCAGGACCGCGCTCTCCCGCAGGACCTTGCT
CACCCTTAGCACCTTGTGGACCCACTGGACCCGCAGGACCGCGCTCACCTCGCTCTCCCG
GTGGACCTTGATCACCCTTAGCACCTTGTGGACCTGCTGGACCTGGTGCACCTTGTGGTC
CTGTTGGACCCGCTAGTCCTGGTTCTCCTCGTTCACCTCTAGGACCTGTTTCACCAGCAG
GGCCCCGAGGACCAACTGGACCCGCAGGACCTGCTGGACCAGCATCCCCTTTCGGACCTT
GCAGACCAGCATCCCCTTTCTGACCTGGATCACCTTTAGGACCCCTAGGTCCTGCTGGAC
CTGTTTGTCCTGTTGCACCCGCAGGACCAACTGGACCCTCTTTCCCTTGCGGTCCTTGTG
GACCCATTGGACCTGGTGCTCCTGGTTCTCCTCGTTCACCTCTAGGACCTGTTTCACCAG
CAGGGCCCCGAGGACCAACTGGACCCACTGGGCCCGCAGGACCAGCATCCCCTTTCAGAC
CTTGCTCACCTGCAGGACCCACAGGGCCCCGAGGACCTGCTGGACCCATCGGACCTGTTG
CACCCGCAGGACCGCGCTCTCCCGCAGGACCTGCTTCACCCCGAGCCCCTGCTGGACCCG
GAGGACCCATCGGACCTATTGGTCCCTGATCACCCTGTTCACCTTTAGGACCCTTTTCAC
CTCTAGGACCTGCTGGACCTGGTACACCTTGTAGTCCTTGTTCTCCTCGTTCACCTTTAG
GACCTGGTTCACCCCGCTCTCCCTTTGGACCCGCAGGGCCCCGAGGACCAACTGGACCCA
CAGGACCTACTGGACCCGGAGGACCAGCATCCCCTTTCTGACCTGGATCACCTTTAGGAC
CCCTAGGTCCTGCTGGACCTTGCTCACCTGCAGGACCCGCAGGGCCCCGAGGACCTGTTG
GACCCATTGCACCTGCTGGACCTCGCTCTCCCGGTGGACCTGGATCACCCTTAGCACCTT
GTGGACCTGCTGGACCTGGTGCACCCGCAGGACCTGGATCACCTTGTGGTCCTCGTTCTC
CTCGTTCTCCTCGTTCTCCTCTAGGGCCCGCAGGGCCTGGTGCACCATCTCTACCGTTGG
TAATAAGATCGTATGAACTATCAGTATAAGTAATTTTCAAAGTGCCACCCACTAAGGTTT
CCGTTTTTTGAATTAACTTACCAAGCGTAGAAATCTTAATATTTCCGTTCGTTTGTTCTA
ATTTAATATTATCTCCGGCCATAAAGGTTACAGTCTGACCCATTTTGATAAGATATGGAT
CAAAAGAAGTAGCTTGACCACCCGGTCCCTGATCGGTCTTCAGTTGCCAGCCTGCATCAT
TTACAGCATTGACTACAGCTTGAACAGTTGCAAATCCTTGCGTCGTCCCTACTGACAATC
TGCCATTATTTGTAGTGCCAAACATACCTGATTTAGTGGCATTATCAATTTTTTGTTTAA
ATTCATCGGTTAATTTAACCGTAATCGTATCGCCGCTCGCCTCGGAAGTAAGACCATCTG
CGCCTTTTACTTTGAGCGTACCTGCCCATAAACCAACTTTTGGTGTATCTTCTGTTTTAG
TATTACCATCAATCTTCATGGTCAAGGATTGAAGCTGCGCCACGTTTACTGCATCAGTTA
ATTCTGTACCTGCCGCAACGTTGACGATTTGGCGTTTGATTGTATTATTACCCACAGAAT
TACCCACAGAAACTGCACCGATAAGAAAGTCATCAGTACCTTTAGGATGACCGTCAGGAC
TGTTACCAACACGTTCTGTTGATTTAAAACCATTGCTAACACTACTTTCTTCTGTTGTTA
CAGAATGGGGTTGTTTCGCTCCATCTACACCCCCACGTATTTCTGCTCTCGAACCATAAC
CTAACGCCACGCCACCACCAACAAGAACAATTGAATTGTTACCAAGTGCGGTTGCTCTCT
TTACTTGGTTGGTAGTTGCCTGTTCACCCACAGCGACAGAACCTATGCCATATGCAGTAG
CTCGATAGCCTAAAGATGCCGCATGACTGCCCGCTACAGAACTGCCACCGACAGCCACAC
CATATTCGCCATTTGAAGTACTTTTCGCACCGATTGCTACACCTTCTATATGGGTTGCTT
GTGAGACTGGACCGACTACAACTGATCCATGCCCAACTGCCTTTGATTTTCCACCAATTG
CAATGGCAGCATTTCCTGTTGCCCTGGTGCTAAGATAGCGAGAAAATCCGTCTACATTCT
CATATGCAGTACCATTTAAATCATCGTTACCGATTGATATGGAGCCAGGCCCCTCCGCGA
TGGTATCTCCCCCGATAGCAATAGATTGTGACCCACTTGCTCTAGCAGCTGCACCTATTG
CAACTGTTTGAGTATTTGTCGCATTGGCTTCTTTGCCTAAGGAGACAGATTCTACTCTTG
CATTTGCTCCATAACCGATTGATATGGAGCGATACCCACTCGCTTGGGTACTTGTCCCGA
TAGCAATAGATTGTATCGCTTCTGCTACAGACTCTTGACCTATTACAATTGCTTCATTCT
CTCTAGCATTGGCTCCTACGCCTAAGGCGATAGATTTGTATGGTATTGCTTTTGCACGAT
AACCTATCGCAACAGCAGTCCTACCACTAGCGTCTGAGTTCTCACCAATAGTAATAGAAC
CAGGCCCAACCCAACTACCTCGACCAATACCAATAGAAGCATCGTCACTTCCTTGATTCC
CTGGAGTAGAACCATCTTCAAGCCATGCTGCTGAACCTACTGGACTAAAAAATATACTTA
GTAATACTAGACTTAAAAGACTTAATTTAAATTTATCTTGCTGTTTATCTAAAAATAATG
TGAGGTGCATACTTGAGCTCTTTTATACGTGTTAAGCGGGGGAATCTCGAAAATACCTAT
CCCCATTCCATTGTAAAAAAAAAAAAAAAAAAACAATGGGTCACACAAAACTAAAGATAA
AATAACAAGAATTTTTCAACTTTTATCAATAAAAGTTAGAAATAATAGGCGGAAATCTAA
TAAGTGCTAAAATCATTTAGACAATATATTGATTCTGAATGGATTTTTATTGATAGCAGT
GTCATCAAGGCTCACCAGCATGCAACAGGTGCAAGCGGTCAAAATCCGCAAGCGATTGGC
AAAAGTGTGGCAGGTAATAGCACAAAAATTCATTTAGCAGTAGATAGTTGTGGAAATCCT
ATTGATTTTGTTCTGACGGGGGGGACTTTGAATTTACATAAACTGACACTTTTTCCACTC
TTAAAGGATACCAGTAATGTCATTTATCTAAGGTAAGAAGCTGTGGGTAAATTAAAAGGC
GGGTGAGCTGAATAATCGACTATTTTTATTCGATCACTAAAACGCTGATAATGCAGCACA
TATTCAGACGTTCTATCGCCAAAAGGTTTACTTAAATCAAAGGCAAGGATACCAATGTGG
TAATGCCATAGATGATTTTCTCGCGCATATTTTACTTTTTGAGCAAAGTGCGGATCGTTT
TTATGCACGTTGTCGGAAGATTTATTCCTGCCTTCAAGGTTGGTAAAGCCAAAATTTTGA
ATATGCCAAATAAATTTGTTAATAAGCAGACGATCCGATTGAGGAAAATTCTTCAGCTCC
TTAGAAAACAATTCACCTAATGTAACTTCCATTCCATTTATAGCGACATTAGCCATTTAT
CCAGCTCCTCTGGTGAATTACATTTAGGCACAGCAATCTCTTTGCTTTCAACGTGTGCTT
TCATTCTTTCTAGATCGTAGTTAAATGCAGGCTCTTCCACCTTATCGGCAATTTGTTTTT
CTACGTTTTGAACGTAAGAAATTAGTGCTTGTTTTTCCATTCCTGATTGAATTGCTTGCA
CAATACACGCCATTTGTTGATGAAAGTAATCCGATTGAATATAAATTTGAGCCATATTAC
CTCCAATGCTGAATAGGGTTGCATTTATTCTAACAGAAATTTTTGTTGGAAGAATAAAAA
ATAACGGCATAACGAGAAATCATTATGCCGTTAAATTTGTAGGGGCAAATGACATTTGCC
CTAATATCAATAGATTAAATCGAACGTTTAATCTCAACCACTTCGAATACCTCGATTTGG
TCGCCGACTTTTACATCATTGTAGTTTTTCACGCCGATACCACATTCCATACCGTTACGG
ACTTCTGAAACGTCGTCTTTGAAACGACGGAGAGATTCTAACTCGCCTTCAAAAATTACC
ACGTTATCACGTAATACACGGATTGGGTTGTTACGTTTGACGATACCTTCAGTAACCATA
CAACCTGCAATTGCACCAAATTTCGGGTGACGGAAGACATTACGCACTTCTGCCAAGCCG
ATGATTTCTTGTTTAAATTCAGGTTGTAACATACCGCTCATTGCTGCTTTGATTTCGTTT
AATAGCTCATAAATGATTGAATAATAACGTAAATCAATGTTTTCGCTTTCGATAATGCGA
CGTGCTGAGGCATCTGCACGGACGTTAAAGCCAAGTACAATAGCGTTAGACGCTGCCGCT
AAGGTTGCATCGGTTTCCGTAATACCACCTACGCCAGAGCCAACCACTTTCACTTTTACT
TCTGCCGTTGAAAGCTCGTGTAAAGATTGAACAATCGCTTCTACAGAGCCTTGTACGTCT
GCTTTCACAATCACGTTCAATTCTGCAACATCGCCTTCCGCCATATTGCTAAACATATTT
TCAAGTTTCGCTTTTTGTTGGCGAGCCAATTTCACATCACGGAATTTACCTTGACGGTAT
AACGCCACTTCACGCGCTTTTTTCTCATCACGCACCACTGTCGCTTCATCACCTGCGGCT
GGTACGCCTGAAAGTCCTAATACTTCCACAGGAATTGATGGACCAGCTGATTCAATGTCT
TTACCATTTTCATCACGCATTGCACGAACACGGCCATATTCAAAGCCACAAAGTACGATG
TCGCCTTTGTTTAACGTACCTGATTGAACAAGGATAGTTGCAACTGGACCACGACCTTTA
TCGAGGTAAGATTCGATAACCACACCGCTTGCCATACCCTCTTTTACCGCACTTAATTCT
AATACTTCCGATTGAAGAAGAATGGCTTCAAGTAAGTCGTCAATCCCCATTCCTTTTTTC
GCTGAAACAGGAACAAATTGAACATCACCACCGAATTTCTCAGAAATCACTTCGTGTTGT
AATAACTCTTGTTCTACACGCTCTAGGTTTGCTTCTGGTTTATCAATTTTGTTTACCGCA
ACCACAATCGGCGCACCAGCTGCTTTCGCGTGTTGGATTGCTTCAATGGTTTGTGGCATT
ACGCCATCGTCAGCTGCTACTACAAGAACAACGATATCCGTTGCTTTCGCACCACGCGCA
CGCATTGAGGTAAATGCCGCGTGTCCTGGTGTATCTAAGAAGGTAATCATCTTACCGTCG
TCGGTTTCAACGTGATATGCACCGATATGCTGAGTAATACCGCCAGCTTCACCTGCTGCT
ACTTTCGCTTTACGGATATAATCTAATAATGAGGTTTTACCGTGGTCAACGTGTCCCATA
ATGGTCACAACTGGCGCTCGGGTTACTTTTTCTGCGTGTAAGTCACGATCTTCTAAGATC
GCTTCTTCTAACTCATTTTCTTTACGCAGAATAACTTTGTGTCCTATTTCCTCTGCAACA
AGCTGTGCAGTTTCTTGGTCAATCACTTGGTTAATGGTCACCATTTCGCCCATTTTCATC
ATTGTTTTGATAATTTCGGTCGCTTTTACTGCCATTTTGTTCGCAAGTTCTGCCACAGTA
ATAGTTTCACCGATCACCACATCACGCGTAACTGCTTGAGCTGGTTTAGTGAAGGCTTGT
TGTAATGCACTGCCTTTCTTCACGTGTTTACCCTTGCCTTTGGTATCTTTTTGGTTACGG
CGGTCAGATTGACGTTCATTTTTACTGCCGTTTTCATCATCACGTCCGCCTTTTTTGGTT
TTCGCTACACCGCCTTTGCCACGTCCACGATTGCCTTCACTACGACGCTCAGAATCACGT
TCTGCTTCTAACGCATATTTAGAAGTAAAGCGGTCATCTTCATAGTCTTCACCATTTTCA
ATCGCTTCTTCACGGGCAATTTCTGCTAAACGACGAGTATTTTCTGCTAAACGGCGAGCA
TTTTCTGCTGCACGTTTTGCGTCCATTTCCGCTTTTTGGCGAGCCACTTCTTCTTGCTTA
CGACGCAATTCAGCTTCTTCTTTACGTTTTGCCTCTTTTTCAGGATCAACCGCTTTTTCT
TGTTTTGGTTGAGCTTCTGCTTTTGGTTGCGCTGGTTTTGGTTGTTTATTTGGCATTACA
GGCACTTGATGTACCGCTTTTTTTGCTTCTTCGGCTTTTGCTGCTTCTGCTTTTTTAGCC
TCTTCTTTCGCTTTGGCTTCCGCTTCAGCTTTTTCTTTCGCTGCTTTTTCTGCTGCTTTT
TCTGCTGCTTCTTTTTCTGCTTTCGCTTTAGCTTCCGCTTCTTGTTTCGCTTTCAGTGCT
TCTTCTTGGGCTTTTTTAGCTGCTTCAGTATCTACTTTGCGAGATTTACGCACTTCCACT
TGCACTTCTTTTGCCTTACCGCCTGCAGTCGTACCGCTCACGGTTGTTTTAGTACGACGC
TGTAAACTTAATTTCTTCGGTGCGTCTGTTTTGATTTCATTTTCACTCATTCTTTCTCTC
CCTGTTTTTAGCTAAACCAGCAAATTTGACGTGCAGCCATAATTAATTCTGCGACTTTTT
CTGCGGTTAATTCTTCAATATCAGCTAAATCATCAACACCTTGCTCTGCAAGGTCTTCAA
GAGTGGTAATCTGTTTTTCTGCTAATTTAAAGGCGATATGGCGATCCATACCTTCAAGAT
TTAACAATTTATCTTCAATATGTGCCTGTTTTAATGCTTCTTCTTCCGCTAACGCTTTAG
CTGTGATCGCATTTTTAGCACGCGCTTGAAGTTCTTCAACTAGATCTTCATCTTCTAAGC
CATCAATTGCTGTCAGTTCCTTAACTGGTACATAAGCAATTTCTTCTAATGAGGTAAAGC
CTTCTTCAATTAAAAGATGAGCAAATTCTTCATCAATTTCTAAAGCGTCCATAAAGAGAT
TAATCACTTTATTGTCTTCTGCTTGATGTTTTTTTTCTAACTCATCGGTTGTCATCACAT
TTAATGTCCAACCTGTTAATTGGGTGGCTAAACGTACATTTTGACCATTACGACCGATAG
CTTGTGCAAGCGCGTTTGCTTCAACAGCAATATCCATTGAGTGATTGTCTTCATCAACAA
CGATTGAGCTAACATCAGCAGGTGCCATTGCGTTAATCAAAAATTGTGCTGGGTTGTCGT
CCCACAACACGATATCTACACGCTCACCGCCAAGTTCGTTAGTAATTGCCTGTACACGCG
CACCACGCATACCGACGCAAGCACCTACTGGATCGATACGTTTATCATTGCTTTTCACGG
CAATTTTGGCGCGAGAACCTGGATCACGAGAAGCCCCTTTGATTTGAATCACTTCTTCAC
CGATTTCAGGTACTTCAAGTTTGAATAACTCTTGTAACATCACTGGTTTTGCACGAGTAA
CGAATAGTTGAGGACCTTTTGACTCAGGCTTAATTGCATAAAGTACACCACGCACTCGGT
CACCTGGACGGAAGTTTTCACGCGGTAACATATCTTCACGCATAATCACCGCTTCAGCTT
TAGTGGTATCGTCCTTTTTACCTGCAAGCTCAAGAATAATACTTTCACGACTTACTTTTT
TTACAGTACCGATAACAATTTTGCCTTCTTCTGAACGGAATTGTTCAATTACTTTGTTAC
GTTCCGCTTCACGAATTTTCGTGGTGATCACTTGGCGAGCGGTTTGCATTGTTATACGGT
CGAATGCGATAGACTCAATCTCATCTTCAACATAGTCACCTAATTGAATGTTCGGGTCTT
CAAATTGAGCCGCTTCTAAGGTAATTTCACGTGTGTGGTAGTGCACTTTTTCAACCACTA
ACCAACGACGGTAGGTGGTAAATTCACCGGTTTTACGATCAATCACAACACGCACATCGA
TATCAATGCCGTTGCCCGTTTTACGATCTTCACGTTCTGCAGCCGCTTTCTTTTTCGTTG
AAATGGCTAATGCGGTTTCAAGTGCCTCAAAAATGGCATCTTTTGGTAATAATTTTTCAT
TGGATACCGCTTCTGCGGCTAATAAAATCTCTTTACTCATTGGTTTTGATTTCCTTAGAA
ATTAAAAACGGGGATTAAATTTGCTTTTTGAATGTTGCCAAAGGCAAAAGCCTGCAAATT
GCCATCAACTTTTAAGGTAATTAAATCACCTTCAACACTCACTAATTCACCTTGCCATTT
ACGGCGATCTAACATTGGAATGCGTAAATGAACCACGATTTCACGCCCAACAAAGCGTTG
ATAGTGGGCTAATGTAAATAATGGACGATCTAACCCAGGGGAAGATACTTCTAGGTTATA
TTTATCCGCAATCGGATCTTCCACATCAAAAATCGCACTCACTTGACGGCTAACATCGCT
ACAATCATCAACCGTAACACCGCCTTCTTTATCAATATATAAGCGTACAGTTAAAAAACG
ACCTGCACGTTGGCACTCAACGCCGACAAGTTCAAATCCCATTGCATCAATGGGATCGGC
GACAAGCTCTTGTAATTTTTGTTCTAATGTTGCCAAGGAAACCTCCATTTGACAGATATA
AAAAAAGGACTTGAAAAAGTCCCTTTAACACAACAAAGCTGACTATGTAGCCACAAAAAA
GCCTCAAACTACAACAGTTGAGGCTTCAAGCGGTTTGTTTTATCTAACATTTTACAATTT
CAAATGCCTAGATGGAACAAAACTCATCGTCTTAACCAAAACAATGAGCCTTAAAACTGG
TTGCGGGAGCCGGATTTGAACCGACGACCTTCGGGTTATGAGCCCGACGAGCTACCAAGC
TGCTCCACCCCGCGTCTGATGTGGTGCATTATAGGGGATAAAAAAATCCGTGCAACTCTT
TTTTTTAGAAATTAAGAATGAATGCTAGATTTTTAGTCAAAATATGCTTAAGCATTATCT
TTCAACAAAAACACCCCTTTATTTTTTATTTCTATATAACAATTTCTTTGGGATTCATCA
TAATCTTCTGGGTTAAGGTTAATCATTAATGTTTTCCCTTGCCAAAGTGCGGTAATTTCC
CAATGGTTTCCCATATAGACAGCCTGCTTAATTTCACAATATTGAGCTGCAGTTCCATCA
CTTAATAAGCGGATACTTTCTGGTCGTAATCCGACAAGACAATCCCCATCAGGTACTTGA
AAACGTGCTGCATTTTCAAGGGTAAAAGAAAACTCACCGATATTAATTTGATTGCCTTGT
CGTTTTCCTGAAAAAATGGTTGATTCCCCCATAAAATGAGCAACAAAGAGAGAGTTTGGC
TGTAAATAGAGATTTTTAGCCGTATCTTTTTGCATAATGGTACCCTGATCCATCACAATC
ACTTCATCAGACACTGCAAAAGCTTCACTTTGATCGTGAGTAACATAGAGTGAAGTAATA
TTGAGCCGTTGTTGTAACTCGCGGATTTTTTCTCGCATTGAACGGCGTAAATTCGCATCT
AGACTACTTAGAGGTTCATCAAATAAGAGAACTTTAGGCTTGAGAATTAACGCTCTTGCT
AATGCCACTCGTTGTTGCTGTCCGCCTGAAATTTGATCGACATAGCGATCTTCAAACCCT
ATCAGATCGACTAACTCTAATGCTTCTTTTACTCGCTGTTTTCGCTCTTCTTTGGATACA
CCCTGCATTTTTAGCCCATATTCCACATTTTCACCAATCGACATATGTGGGAAAAGTGCG
TAAGACTGAAATACGATACAAATATCTCGCTGTTGCGTTGCGTTGTGGGTAACATCTTCG
CCGTCAATAAAAATTTGTCCTGCTGTGGGGCTTTCTAAACCTGCAACTAAACGTAACACA
GTGGTTTTGCCACAGCCAGAAGGACCGAGTAACGTGACCATTGTGCCTTGTTTAATTGAA
AAGTTTAAGTTATCTATAACCCTATGTTTACCAAAAGATTTGCTGATATTTTTCAACACG
AGAAAATCATTTTTTTGTTCCATTTTTCTCTCCAAATTCATCTTTTTGCTTTGAACGGGC
TGTATGCGTATCGCCAACAAGCCAATCAAATAAGAAAATCATTGCCAGCATAACTACAAT
CAACATTGAGCCATAGGCAATCGCCATTCCATATTCCCCATCCTCTACTCGATTTAAAAT
ATATGAGGTTGCGACGCGTGTGTCTGCTGTAACTAAAAAGATGATCGCACTGACTGTTGT
CATTGATCTAACAAAACTAGTAACTAAGGCAGAAAGTAACGCCGGTTTTAAAAGCGGTAA
AGCGACAAAGCAGATTGTTTTTAATGTTCCAGCTTTCAGTGAGAGCGAGGCTTCATCTAA
GGCTTTATCTAACTGTCTTAATCCAGCAATAGCCGCCCTCATTCCTACTGGCATATTCCG
CATCACCATAGACAAAATAATAATAAGCCCTGTTCCTGTCAGGTAAATAGGTTGATGGTT
AAAAGCCAGAATATAGGATACCCCAGCCACTGTTCCTGGTACGGCAAAACAAAGTAACGT
CAGAAATTCTAAGGTTTTTTTCCCTTTAAAATCACGGCGAACGGTAATGTAAGCGATCAA
CAAACCAAAAATAGCCGTAATCGGGGCGGCACTAGCAGCAAAAATAACCGTTTGGATTAA
AGATGGCCACGCTCCACTATTAAACCCTTGTCCAAAAAGATTGAGGTAGTTATTGAATGT
CAGTGTGTGGTCTATTCCCCAACTTACGGTAAAGCTACCGTAAAAAATACTACCGTATAG
TACAAAGTTAAACAGAACCCAAAAACCTAAAGTGCAAATAATTGCCCATTTCATACCGCT
TGGTAATGCTTGTACATCACCTCGATAAGATTTACCTGATACGGTGATATAAGATCGATT
GCCAATCCAGAGATATTGCACCACAAAAATCGTAAGGGAAAAGAGTAACAAGATCACACC
TAAGGTGCTTGCCGAAGCATAATCTAACTGTGAACCAGCAATATAGAAATAGATTTGAGT
GGCAATAACGTCAAAACTTCCACCTAAAACTAAAGGGGTGCTAAAGTCTGCAAGCGATTG
GATCACCACAACTAAAAACGAGTTGGCTAACGCTGGCTTGAGTAATGGAAAAATAATATA
GAAGAAGGCTTGATAGCGGTTAGATCGTAAAGTATAAGCGGCTTCTTCGACAGATGGGTG
AATAGATTTTAATGCACCGTCTAAAATCATAAAAGACATTGGGGTCAGTGCGAGGGTATG
GGCAATCACTATCCCTGTAAAACCATAAAGCCAGTTATTACTAAAGCCAAGATAATCGAC
TAAAAAAGCAGTCACATAGCCCGAACGTCCTAACATAAGGGTGACACCTAAGCCAACAAC
AAATGGCGGTGTTACAATGGGTAAGATAGAGAAAATTTTACCAATAAACGCCGTGCGTTT
TGCAATCCGTGTGGTATAAAGAGCAAAGGCTAAACCAAACAACGTAGATAAAATCCCAAC
AGTTGTCGCAACACTTAATGAATTACCAATCACTCTTAATACATAAGGCTGTTGTAAGAT
AGACAACACTTGACTTGGTACAAATTCACTGCCGTCGTAAAACATTGAGATGAAAATTGC
CAGTGTTGGATAGACCATAAAGAAAAAGATCAACAAAATAATGCTAATCAATGAGGCAAT
AATAAATCTGTCACCCTGCATTATTTTTAATTCAGCAAGGGCATTTGTCGCTAACGCAAT
CAACGCAACAATTAAGAAAAAAACCGCATAACCTAAGCTGATTTTTGCTAAAATTGCGGA
AAGAAAGATAAAGAGAAACAGCCCAACTGCCCCGAATAACTCACATTTACTTCGTAATGT
TGAAGGTGTTTTGTTCGGATACAGATAAAGCAGTAGGGGAAAAAACCATATCCAAGTAAG
GTTAATATCATTCCACCCCATAGCCTGTTGAAATTCGGCTGAAGTTGCTTCAAACAGTCC
ATATTGCAATGCTTTTACTGGGAAAAAGCAAAAGCCTAAAAAAGCAAAAATAACCCAAGT
CAATGAATGACGAAAAAAAAATGTTTGCATAACCCTCTATAACATCTATTCCACAATCTT
TCATCATTCTACTATTAAACAAAATGATAGAATAGTTAAATTATAATTCAGCGCCAACTA
AAGAATAATCAACCCGATCTTCAAAAAAAGATCGGGTTTGAGTGTCATACTTTAAGAACG
CCCAGCAAAAAAAGCGAATCGTTCTAAAATAGAACCATTCTAGCTCAAAAAAAAACAATC
AAGTTTCCAAATAAAAAAATATTGGCTGAGAAATAGTAGACCAGCTAAAAAGATAACAAG
GAATTTACCCCCCCAAACTCTTCCGTCAATTTTTCTGTAAACAGACGTAATTCTTCCGTC
ATTAACAGAAAATCCGCATCGAAACGTTGGGCTTTATCTTCTTTTAAAATATCATCGTTC
TTTTCACGCACTTCATCAGCGAATTTGACACGGGCAAGGGTGGCATCTTCGTTCAACACA
AAAGAAAAATGATTTTCCCAATATAACGCAAGTTTTGTGACAAATTTACCCGCTTGTAAA
TGTTGGCTGATTTCGTCGCTTTCTAAATCTTGGCGTTTACAACGGATTACGCTGTCGGTA
TCAAAAGATTTTAATTCTGCTTCTTCCAGAAGTGTCAGCCAGCTTGGTGTATGCCCTTTT
GCCACCCAATTTGTCATCACTTCGCTCGGCTGTAGCGTGAAGGAAATCGGCACAACAGGC
AGAGAGCCAAGGGATTTGCGTAATAAAGCAAGGGTGTCTTCGGCACGTTTTACCGAGCCA
CTATCTACATAAACGAGCTGTTTATCTAAGTCTAACCAAATCGCCGTAAATTGGTGTTTA
CTAAACGCACGAGGCAATAACATTGCCACTACATCATCTTTGATCGCCTGCTTTTCCGTT
TTCTTCAGCTTGCGTTGTTCTTTTTGTTCTAAGGTTTCAATGCGATTTTCCGTTTCTTTT
TTGACGACGTGAGCTGGCAATAATTTTTCTTCTTTATGAGAAACCAGTAGGAACTGCTGA
CCCTGTGCAAAGTGCAACAGTTCACTTCCTGCAAGCGGTGACGACCAGCCAAATTTTTGC
ATATCGCTTTGTTGGCAAGGGGTGAATTTTGTTTGCTGTAATTGTGCGTCTAATTCACTG
CTAGTGAAGCGTAATTCACTGGTTAAACGGTAAATCATTACATTTTTGAACCAATATGTC
ATAACATCTCTCTTTATCTAAAATTCATTATCAATCAATAAGTTACTGAAAGTTCATCAT
TCATTACTTTGATTATATCACCATAACTCAAAATGATAGTAACCATTTTGAGCACGAATA
TCACAATCACTTAGTCTTGGTATAGAAGTATAGTAGGAAACTTTCCAAGCTCAAATTACT
ATAAACGTGACAAAACATTTTCTTGCTTAAAACACAAAATGTAAATTTTGTGATCTTTCT
CTCATTTTCGAATATTTTCGATTGTTTTTGTTTTTAAGGGGTGTAAACTTACTTTCGAAA
GCAATCGTAGTATGTGGTGGTTGCTTTGATGTAGGAGAGAAAATGAAAAGTAGCGTAGAA
AGACGTTCTGACATTTTGGCATTATTGCAAAAAACAGGCAGTCATCGAGTTGAAGCATTG
TCTCAGCATTTCGGGGTTTCGACGGTTACTATCCGTTCAGATCTCAATGTGTTAGAGCAA
CAGGGCTATATTACAAGATCACACGGTTTTGCGGTATTAAATTCCAGATTAATGGCGGAA
CTTTCTATTGCGGATAAACGCAATAATTATCCCGAACTCAAACAACAGATTGGTCATCTA
GCTGCCTCTTTACTAAAAGAGGGTGAAAAGGTGATTTTGGATTCTGGAACGACAACGAAA
GCAATCGTAAGTGCTATTGGCGATCTTAACTTGACAGTATTGACAAATGGACTTGATGTC
GCAATGGCATTGGTTTCTTGTCCAAATGTTGAAGTAAGAATGACGGGTGGGGTTTTACGG
AAAAATGCGATGTCGTTTTCGGGAGTAATGGCGGATAATAATTTGCAACATTATCGCTTT
GATAAAGTCTTTTTGGGTGTTGATGGTTTTGACTTACAAAAAGGGGTCACAACCTTTAAC
GAGCAAGAGGCTCAGCTAAATCGCTTAATGTGCGATGCAGCGGATCAGGTGATTGTGGTG
ACTGATTCAAGCAAATTTGGTCAATATAGCCATTTTGTTATTTGCCAAGCCAATCAAATA
GATGTGTTAGTCACGGATAATAAAATTCCTCTAAGTTATCGAGAGTATCTCGAAAATGTC
GGGGTGCAAGTGTTAATTGCGTAGTTTTATTCTCTTTCCTTATAAATAAATCCATTTATT
TGTGAGGGAAATGCAATGATCCTCAATATTGCTAACCAAACATTAGAAAAGCAGAACGCT
TTTTGGACGGCAAAGGAAATTGCCCAACAGCCAGCGACTTGGCGTGAAACGGTTTCTATT
GTGAAATCGTCACTTGTTATTCCATTTCTTCAGCCTCTTGTTGAATATGCAAAACAAGGC
GAACTTCGTGTTATTTTTACGGGGGCAGGTACTTCTGCTTTTATTGGTGAGGTTGTTGCA
CCGATATTAAGCCAGCATTTAGGTTGTGCTATCGAAGCGATTGCAAGTACTGATCTTGTA
TCCAATCCTTATCAATATCTTTTTGCGGATAAACCAACGCTTTTAGTCTCTTTTGCTCGC
TCTGGTAATAGCCCTGAAAGTATTGGGGCAGTAGAGCTTGTCGATGAAATTGTAGAGGAA
GCGTATCATTTAGCCATAACGAATAATGTCAATGGGGCATTATTTAAAAAATGTCAGCAA
GATCCGACCGCTTACCCATTAGCATTACCAGAATCAACCCACGATAGAGGCTTTGCAATG
ACCTCCAGTGCCAGCAATATGATGTTAGCGGCATTAGTGGCATTTTTACCCGATGTATTT
GATGATAGCTGGGTTGAGGAAACGGTATCGGTGACAGAACAGTTACTAGAACGGGATCTG
CTCGAAATCCAACGTTTAGCCCATCTGCCATTAAAACGGATTGTCTATTTAGGCAGTGGG
CATTTCCAAGGGCTTGCCCGTGAAACCTCTTTAAAATTACTTGAACTCACCGCTGGTGAA
CGTCTTGGCTTCTTTGAGTCGTCAATGGGCTTCCGCCACGGACCAAAATCCCTTGTTCAA
GATGAAACGCTCATTTTTATCTTCTTATCTCAGCAACCTTATACCGCACAATATGACCGT
GACCTGTATCAAGAGTTAATCAGAGATAAAAAAGCCAGAGAAGTGGTGTTACTAGGCGAT
ACAAGCGGTTCGATCCGAGCTGAAATTCACAAATTAGATGACGCAGCACGGATTTTCCCA
TTCTTAGTGATTGGGCAACTTTACTCGTTTTATAGCTCGCTCTATCTCGGCTACACCACG
GATAACCCTTGTCCGACAGGCGAGGTTAATCGTGTGGTGCAAGGTGTAACGATTTATCCA
TATTGATATACAGGAGGCAAAAATGGCAATTTTAAATGTACGCATTGATGGACGTTTAAT
CCACGGTCAAGTGGCAAACTTATGGACGTCTTATCTCAATATCACTCGCATTATGGTCGT
CGATGAAGTCGCGGCAAATAATGACATTGATAAAGCAGGCTTACGCTTGGCTTGCCCAGC
AGGGGTGAATTTAAGTGTTTTACCTGTGGAAAAAGCAGCTGCCAACATTAACGAAGGGCG
TTATGACTCTCAACGTGTGTTGTTGGTGACAAGAACCCCACAAACGATCTTACAGCTTGT
GGAGGCAGGCGTAAATCTGCCAGAAGTAAATGCAGGGAATATGCCTAAAACGGATCTAAC
ACGTCCTATCAGAAAAACAGTACACGTTACTGAAGATGATGTGGAAGTGTTTAGAAAACT
TTCTGAAAAAGGCGTGAAGCTTACTGCTCAGTTAGTGCCTAATGAAGAAAAAGTCGATTT
AATGAAACTTTTATAGAGGAGTAACGATTATGATCGAATGGTGGCAAATACTTTTGATAA
CGCTCTATGCGTTCTATCAAATCCTAGATGAAATCACGATTGTATCTAGTGCTGGTTCAC
CTGTGTTTGCAGGCTTTATCACAGGTTTAATTATGGGCGATTTAACAACTGGATTGTTAA
TCGGTGGTTCAATGCAATTAACCATTTTAGGTGTAGGTACCTTCGGTGGTGCATCTCGTA
TTGATGCAAACTCAGGTACTGTTATCGCAACTGCATTCTCTGTTGCAGCTGGAATGGATC
CACAATTAGCCTTAACAACCTTAGCTGTACCAATCGCAGCGTTAATGGTTTATACCGATA
TTTTAGCGAGAATGTCTAACGTATTCTTCGCTCACCGTATCGACAAAAATATCCAAGACC
ACGCTTACAGTGCAATCACGGTAAACTATCTCTGCGGTGCAATCGCTTGGGGTCTATCTC
GTGCATTACCAATCTTCTTAGCGTTAGTGTTTGGTGGCCCATTTGTGGCAAGCCTAGCAG
AAGCAATGCAAACAGGCTTCTTAAAAGTTATCGCAGATGGTTTAACCCTTGCAGGTGGCG
TATTACCAGCGTTAGGTTTCGCAATCTTACTTCGTTACTTACCAACAAAACGTCACATTG
CATACTTAATCCTTGCATTCTCACTCACAGCAATCTTCATTACTCTCTTCGGTAACATCA
ATGCTGTAGGTGCATCAACAGGTGTAAGCAACTCAATCAGCAGCGTACCAATGCTTGCAA
TGGCAGCAATCGGATTTGCATTCGCCTACATTGTTTACCAACGTAGCGTAGAAGGTGGCT
CAGCCCCAGTTGCAAAACAAAATACCACTTCTGACAAAGGAGAAATTGAAGATGACGAAC
TCTAATCAACAAGTCGGAAATCCAAAAGGCTATAAATTAACAGATGCGGACTTCCGCCAA
ATCAATATCCGTAACTTATTCTTCAACCAAGTTGGTTGGAACTACGAACGTATGCAAGGT
TCAGGTTATTTATGGATTATGTTGCCACAGCTACGCAAAATGTACGGCGACAATACACCT
GAACTACAAAAAATGATGGTGATGCACAACCAATTCTTCAACACCAGCCCATTCTTTAAC
ACTATTGTTAAAGGTATCGACTTGGCACTTGAAGAAAAACAAGGGGTGAAATCACTTGAA
GCCGTTGCAGGTATCAAATCAGGTTTAATGGGACCATTTGCCGCTATCGGTGATGCCCTA
TTCGGCTCACTCGTCCCAGCAATTATGGGGGCGATTGCCGCAACAATGGCAGTAAACGGC
AATCCGCTTGGTGTCGGCTTATGGGTTGCGGTAGCGATTGCAACAATGGTATTCCGTTGG
GTGCAACTCAAAATCGCTTATCGTGAAGGGGTAAACTTAGTCACCAACCTAAGTCACCGT
TTGAACGCACTAACCAACGCCGCAACAGTGCTTGGGGTATTCGTTGTAGGGGTAATGTGT
GCCACGATGGTGAATGTCAAAGTACCGTTTGTTGCTACTATCGGTGAGAAAGTCGTTTCC
GCCCAAGCGAACTTAGACCTTATCTTACCAAGATTAGTCCCTGCGTTAGTGGTGTTCTTC
ATCTACTGGTTACTCGGCAGACCGAAAATGAACTCTAACAAAGCGATTATGATCATCATC
GCACTCTGTATCTTGCTCTCTTGGGCTGGATTGTTGGCGAAAGGGTAATTTAAAAGGGAC
ACGAAGCGTCGTGTCCCTACAATACCATCGAATGTAGCGACGCCACGCTTGGCGTCCTAA
AACAAGCGGTCAAATTCATTCAAAATGTTACAAATAACCAAGATCTAAAACCCAATCGCT
CTTCTCTAGATTTATTCGGTTTTATATCTTTTAAGCGAGGTGAACTATGCCTTTCCAAAT
CGGCGAAAAGGATTTCCTACTCAATGGAAAACCGTTCAAAATTCTGTCAGGTGCAGTACA
TTATTTTCGTATCGTGCCGGAATACTGGTACAAAACGCTCTATAACTTAAAGGCAATGGG
GTGTAACACGGTGGAAACCTATGTGCCGTGGAACTTACATCAGCCACAGCCTGATCAATT
TAACTTCAGCAAGCGGGCAGATTTAGTCAAATTTTTGCAAACAGCAAAAGATCTAGGGTT
GTACGTTATTCTTCGCCCAACACCTTATATCTGTGCGGAATGGGAGTTTGGCGGATTGCC
TGCGTGGTTGCTCAATATTCCAAATATCCGCTTACGCCAAAACGATCCGCTGTTTATCGC
TGAAATCGACCGCTATTTTCAAGAACTACTTCCACGCATTGCCCCTTACCAAATTACCCA
AGGCGGTAATATTCTAATGATGCAAATCGAGAACGAATACGGCTCGTTCGGCAATGATAA
AAACTACTTGAGAGCTATTCGGGCGTTGATGTTAATTCACGGGGTGAACGTACCGCTTTT
CACGTCAGACGGTGCGTGGCAGAACGCCTTAGAAGCAGGGGCGTTGATCGAAGATGATAT
TTTGCCGACGGGGAACTTCGGCTCTCGTTCCAATGAAAATTTAGATGAGTTGCAACGTTA
TATTGATAAGCACGGCAAATCTTACCCGTTGATGTGTATGGAATTTTGGGACGGTTGGTT
TAACCGTTGGAAAGAGCCTGTGATCCGCCGTGATGCTCAAGATTTAGCGGACTGCACCAA
AGAGCTACTCGAACGGGCAAGTATCAATTTCTATATGTTTCAAGGCGGAACGAATTTTGG
CTTTTGGAACGGCTGTTCCGCACGGTTAGACACCGATTTACCGCAAGTAACCAGCTACGA
CTATGATTCCCCAGTTCACGAATGGGGCGAACCGTCAGAGAAATTCTACCTGCTACAAAA
AGTGTTAGGGCAGTACCCTGATGCCAGCCCGATTGTCGATCCGATTTTGCCAAATATCAC
CGCTTACCCACCGCTTGCAGTGCAAAATGAAGTGTCGCTGTTTGGTACCTTAGACACAAT
CAGTGAATGCTATGAAAGCCCGTTCACTCAAACAATGGAACAGCTAGGGCATTACTACGG
TTATCTGCTTTATCGAGCCAAACCGACAGCATATAGCGGTGAGATCAAGCTGAGAATTTA
CCAAGGCAGAGATCGCATTCAGATTTTCAACGATAAACAAAAAGTTGCCACCCAGTATCA
ACACGAGATCGGCAATGAAGTGATGTTACAGACACCAAATGGCGAGTTCCAACTTGATCT
ATTAGTGGAAAATATGGGACGAGTGAATTACGGCGGTAAGCTACTTGCACCGACACAACA
TAAAGGTATCGGTGCAGGGGCTGTGCTTGATCTGCATTTCCACACAGGCTGGCAACATTA
TGCGATTGATTTTGACCGCTTGGAAGAGATTGATTTTGATGGCGAAAAAGACAGCCAAAC
GCCTTCGTTCTATCAATTTAAGTTACACCTAGACCAAGAACCGCAAGATACCTTTATTGA
TACCCGTGAGTTCGGCAAGGGGGTAATTGTGGTAAATGGTGAGAATTTAGGACGTTACTG
GAATGAAGGTCCAACTTGTTATCTCTATCTGCCTGCACCGTTACTGCACAAAGGCGAGAA
TGAGATTATCGTCTTTGAAACGGAAGGGGTGAAGATCGATAGCTTAACATTTAGCGATAA
GCCGATTTATAAAGAGTTGAATACGAAGAATTTATAAGGACAACACACCCCGAATATCGT
CAAACTTCCCCCTTTGAAAAAGGGGGATTGAGGGGGATTTAAAGATCTAAACAGTTAATC
GCACTATCTTAAAATCCCCCCTAGCCCCCCTTTTTCAAAGGGGGGAATAAAAAATTCAAA
ACTACCAAAAGGAGCAACTATGAGCTTAATTTTAATCAGTCACGGAGAGTTTGCGGAAGG
CTTACTGGATACTGCCGAAATGATTTTAGGCAAAATCGACAATGCTCAAACCGTCTGCTT
ATATCCACACGAAGGCAGTGAAGATTTCCAAGTGAAATTTGAGCAAGCACTGGCGAATGC
CAGCGGTGAGATTGTTGTTTTTTGCGACATTATGGGCGGCACGCCGTGTAATGTGGCAAT
GCGTTACTTGCCGAAATTATCAGGGTTATATAGCGGAATGAATTTACCGATGGTGATTAG
CTATGTGAGTGAAGATGGCACGGATGGCTTACTGGAAAATGCCAAAGAACAAATTCACGA
TGTGGCTCAACAACTTAAAAACTTAGCGTTAGGCGATGATGAATAGGAGTAGTAGTATGT
CTAAACAAGATTTAATGAAAAAACTTTGCACCAAAGAGGGCATTATTGCTGCTCTTGCGA
TTGACCAACGTGGTGCGTTACGCCGAATGATGGGCGATGATATTACCGCTCAGCAGGTCA
GCGAATTTAAAACTTTGATCTCTCAAGAATTAACCCCCTATGCGTCGTCGATCTTGCTTG
ATCCAGAATTTGGCTGGGCGGCTTCAGAGAAACGTGATGCAAATTGCGGATTAATTATGG
CGTACGAAAAAACTGGCTATGATAAAACCGCTGTGGGTCGTTTCCCTGATTTGATTGATG
ATGTGTCCGTCTATCGCTTAAAAGAAAAAGGGGCGGAAGCGGTTAAATTGTTGATTTATT
TTGACATTGATGAACCACACGAAATTAACGACCGCAAAGCTGCCTTTGTTGAACGTGTTG
CTTCGGAATGTAATGCGGAACAAATTCCGTTGTTCTTAGAGATTTTGACCTACGATGGCT
CAAACGAAGATAAAGTCTATAACGCCAAAGTGAAACCGCGCAAAGTGATTGAAGCGATGA
AATTCTTTGCGGACAAACGTTTTGGGGTAGATGTGTTGAAAGTGGAAGTGCCTGTGGTGA
TGAGCTATGTGGAAGGCTTTACTGACGGTGAAGTGCTTTACAGCCAAGCAGAAGCGGCGG
AATTCTTTAAAGAGCAAAGCGAAGCAACGGATCTGCCGTTTATTTTCTTAAGTGCAGGCG
TTTCAGCCAAACTGTTCCAACAAACCCTTGAATTTGCTCACCAAGCAGGCAGTCAATTTA
ACGGCGTACTGTGCGGACGTGCCACTTGGGCAGGCGGTGCAGAAGCCTATAAAACCGAAG
GTGTTGAAGCCGCTCGCCAGTGGCTTAAAACACAGGGTAAACAGAATATCAGTGAGTTGC
TCGAAGTGTTAGAACGCACGGCAACGCCGATTAAGTAAAAAAGTAGATTGCCCCTTTTGA
GTATAGAAAGGGGCAATCTATTTTAAACGTGAGGTTTACATTCAGGTAGTGTACCTTCAA
TTTCAAAGAGTACATCACCATCTTTAAAGAAGACATAGCCCCCATTTTTCATTTTTGTCC
AGTTCTCATTTTTTGTGAGAGGTTGGGTTGTAATAATGGTGACTTTATCACTTTCTTCCG
TATATTCACGGAAATCAATCATTACATCATCATCACGCAATGCTGTGCCGAATGGGGCTT
TGCGACAGATATAATGTAAGTTTGTTGAGCAACGTGCGATCATCCAGTGCCCATTGGAAA
GAATAAAATTAAATACGCCGTGTTTAGCGATTTCACTGGCAATATCTACAATTGCGTCAA
AAATCTCTTTTTCACTTGGTTTCTGTGGAAAACGTTGTTTTAAGCTGGCAACTATACAGC
AAAATGCGGCTTCAGAGTCCGTTGAGCCTATAGGCTGATAGTGATTATTCGGGCAAACTT
TGACATCAACCGTGCCGTTGTGGGCGAATACCCAGTTTTCACCCCAAATTTCGCGGATAA
ATGGGTGGGTATTTTCTAAATTGACATCGCCACAGGTTGCTTTACGGATATGGGCGATAA
CGTTAAAGGATTTAATTCGATATTGACTGACGAGATCTGCCATTGGTGATGAGGCACCTG
GGCGATTGTCTCTAAAAATACGCACACCTTTGCCTTCAAAAAAGGCAATGCCGAAGCCGT
CGGTATGGTGGTCGGTTAAGCCTGCACGCCGTCGAAATCCTTCAAATGAGAAAGTAATAT
CGGTCGGCGTATTACAATTCATTCCTAATAATTGACACATAATTTACTTCTTTATTTACT
TCAAAAAAATATAAAAATCCCACCGCTTGTTATCATTAACAAGCGGTGGGATTTAAGCGA
AATTTAACAAAAAATTCAATAGGAAAATTATATTTTATTGATCTTAATTCGCCTCTTTTT
TAATTAATGAGAGTAAAAAGAGTGTTCCTGCACAAACAACCACTGAAGGTCCTGCTGGTG
TATCTTTGAGGGCAGAGAGTAATAATCCGCCACTGACCGATAATATGCTTAATCCGATGG
CGTAAATAACCATTGTTTCAGGGGTTTTGGCAAAGCGTCTTGCGGTTGCAGAGGGGATAA
TTAGTAGTGAGGTGATGATTAAAGCCCCGACAAATTTCATACTTAATGCAATGGTTAATG
CGGTGAGCAACATTAATAAGAGGCGTAGGCGTGCGACATTTAGGCCTTCAATTTGAGCTA
ATTCAGGGCTGACTGTGATGGCGAGTAGCTTTTTCCAATACAGAGCCAGTAGTGTCGCAA
TGCCGATAACCCCGATGCTGATAAAGAGTACGTCGTTAAAACCAATTGCAAGAAGATCAC
CAAATAGGTAGGACATTAAATCAACACGAACATTGTCTAATAGGCTGATGGTGATAACGC
CTAAGGATAAACTGCAATGAGCGATAATGCCTAATAGGGTATCGACTGAGTGAGTAGAGT
GCTGTTCTAACCAGACGAGGCAAAGGGCGAGTATGACGGTCATTAGAATAACAGCAATAT
AGGGATCGATTTGTAGGAAAATTCCTAATGCAACCCCAAGTAATGCGGAGTGAGAGAGGG
TATCACCAAAATATGCCATTTTTCGCCAGACGACAAAAGCTCCAAGCGGTGCGGTGATGA
AGGTTAAAAATACGCCTGCTAACCACGCAGGAAATAAAATCTCAAACATATTGCCTCAAT
TAGTGATGTCCGTTACAACGACATACATTGCCTTGTAAGTCGTGGTGGTGATTATGGTGA
TGAGAATAAAATGCCACGTTTTTCGCAAATTGATCGCCAAAGAAGTGGATAAAACTTGGG
TCACTTGAAATTTTTTCAGGTGTACCAGCACAGCAGATATGGCGATTAACGCATAGCACT
TCGTCCGTATTTGCCATTACAATGTTTAAATCGTGAGAAACCATTAAAATAGCACAGTTT
AACCATTCACGAGTTTTATTTAATAGTTGATAGAGTTCCGTTTGCCCTGTAATATCCACC
CCTTGCATTGGTTCATCTAAGACAAGCAGTTGTGGACGGTCTAAAATTGCACGGGCAAGC
AGTACTCGTTGTAACTCACCGCCAGATAATTTTTGCATACTATGCTTAGCAAGGTGAGTG
ATTGAAAATAGGGACAATGCTTCATCTATCAAGGGTTTAGTGCTGTTAGGCTTGAGAGAT
AGAAATTTTTCAACGGTAATAGGAATAGAGTGATCCAGATGCAATTTTTGTGGCACATAG
CCAATTTTTAGCTGTGGTTGGTGAATAACCTCCCCTGATGTTGCTGGCTGTAATTTCAGC
AATACTTTTAATAGGGTAGATTTACCCCCCCCATTAGGACCAACGATAGTTGTGATAGAA
TTGGGGTAGATGTTTAAATGAATATTTTCAAGAGCAACTTGTGTACCAAAATTCACATTA
ATCGCTTTCAGTTGCACAAGGGGCTTCGTTAAATTGTGGATCGGCTTAATTTGCTTGATC
TGCATAACATTAATAAATTTAAGGATTTAAGGAATTAAAATTAGCGGATTTTTTGCTGTT
TTACAAGAAAGCTATGGGAATTTTTTGCCCATTCCTTTGTCTATAATAAGTTAGCATAGA
AGAAATTATTTAGGATAGAATTTTGCAACACGTTATTTTTGCTAGAGATCGGCGTCGTAA
GAAGAATAGAACTAAGGCATTTGTGTTTTTGGTGATTATATTATCTATCTTTATCGGTAT
CGCTTTAACCTTAAAAAGACCGAGTTCAAATTCTTCAGAGGCTCAAGAAATCCCGATTAC
GTTGGCTACTCAGTCGTTGCCTGAAGTTTCAACAGGATTATCTCATGGTGAGCCTAAGTA
TATCAGCATTGATTTTACTGCCTCTGCTAAAGAGGAACAGGAACAAGTGAATGCCGAGCC
TGTTGATGAAAATGCAACCTCTTATGAAGATGAGTTAAGTGATGTTGATGATGAAGTAGA
AGGTCAGTCTGCGGTTGTACCTGAAAGTGAAAAATTATCAGAAGAAGCAGAAAGTGTGTT
AGAAGATCTGCTAGATATTGCAGATCAAGCATTACGTATCCAAAATCAGTTTAGTTATAT
CGTAACTCAAGGCGATCAGCTAAAAGATGTACTAGAGCAGTCAGGATTAACACATGCTAC
AGCAAAAGCCTTAGAAAAAACTTTTCCACAGTTAGCCGAGCTTAAAGTTGGGCAACAGTT
CTACTGGATTTTAGACAATAACGGTGAGCTGGAATATATGAACTGGCTTATCTCAGAAAA
AGAAGAGAAAATTTTTGAGCGTAAAGCACAAGATCAATTTGCAGTACAAACTATTCAGAA
AAAAGGTGTTTGGCAACAAGATGTGATTAAAGGCACCATTGATGGTAGTTTTAGTGCCAG
CTTAAAGGCGGTAGGTTTATCTCAACGTCAAATTAATCAGTTAGCTAACGGTCTGCAATG
GCAGATTTCCACCAATAAATTGAAAAAAGGCGATAAATTTGCAATTTTAGTGAAGCGTGA
GTATATCAATGGTAAGGTTACTGATTTAGGTAATGTTGAAGCTATTCATATCATCAGTGG
CAAGAAAAGTTATTATGCCATTCAAGCTGATAATGGACGTTATTATAACCGTCACGGTGA
AACGTTAGGTAAAGGATTTGCTCGTTACCCATTGCCATTTACACCAAGAGTTTCATCACA
TTTTAATCCTCGTCGCTTACATCCAGTAACAAGACGAGTTGCTCCTCACAAAGGTGTTGA
TTTTGCTGTACGAAGCGGTACGCCGATTATTGCCCCTGCAGATGGTGTTGTTGAACATAT
CGCTTACCAAGCAAACGGTGCTGGTCGTTATATTAAAGTCCGCCATGGGGGACAATATAC
TACGGTATATATGCACTTAAGCCGATCGTTAGTTAAAGTTGGGCAAAGTGTGAAAAAAGG
ACAGCGTATTGCGTTGTCTGGAAATACAGGACGTTCAACAGGTGCACATTTGCATTATGA
ATTTCATATCAATGGGCGACCGGTTAATCCAATGACAGTAAAATTGCCTGGTATAGGATC
TGGTATGCCAGATAAAGAACGTAAAGCATTCTTAGTGAAAGCACGGAATATTGAAACAAA
ACTTAAACTCTAGAAGGATTTATAATGAAAAAAATTCTATTGACCCTAATTAGCCTTGCA
ATCTTAGGTTCGGCACAGGCGAATGATAAAAACTTACAGCAACAACTTGAGAAAATTGGG
GCAACTAATGTGAAATTGTCAGAATCTGCCTTGCCAGGTTTTAAAACAGCGATTTCCGAT
CAAGGTGTTGTGCAAATTAGCAATGATGGACGCTATGTAATACACGGGCAGATTTTTGAA
TTAAAAGATGGCAAAGTTACTGATATTACTAATCGTGCATTACTCGCAGAACTTAATAGT
CTAGCAAAAGAGATGATTGTGTATCCTGCGAAAAATGAAAAACACGTTGTCACTGTGTTT
ATGGATATTACTTGCCATTATTGTCATTTATTGCACTCAAAGATCAAAGAATATAATGAT
TTAGGCATTACTATTCGTTATTTAGCTTTCCCTCGTGGCGGTATGAATACTGAAACTGCA
AAACAGATGGAAGCAATTTGGACAGAAAAAGATCCAGTCTTTGCGTTAAACGAAGCAGAG
AAAGGTAACTTACCAAAACAGGTAAAAACGCCAAATATGGTGAAAAAACATTATGAGCTT
GGGATTAAATTTGGGGTTACAGGTACGCCAAATATGGTCACAAAAGAAGGAGAGTTAATC
GCTGGTTATGTTGAGCCAAAAGAATTACTCAAAATGTTAAGTCACTAACCCTTAATTTAA
ACTACAAGCGGATAGGTTTTATTCTGACATCCTCCCCGCCCCAAGAGGCGGGAATTCCTA
AGTGTAAATTTTAAACGTATTTAAAGACCTATAATTTCATCGTTTGAATACTGATAAAAA
TTGACCATGCATTAGCTTCTTGAAAGCTGCTCTTCCCCCAATAGATTTCATAATTTTGTG
ATCTCTTTCACATTTTCTCTTGAAATCCCCTTGACAATCCCAATTTATGGTTACGTCAAG
CGAGAGTAATCTCGAAGTCAGAACATTAATAAACAGAATTTAGGGGAAACTATGAATATT
GATAAATTTACCAGCAAATTCCAATCTGCAATTGCCGATGCACAATCTTTAGCCGTTGGC
AAAGATAATCCTTATATTGAACCAGCACATTTAATGCTTGCGTTGTTAAAGCAAAATGAT
GGCTCAATCACACCGCTTGTTACCAGTTTAAATGTGCAACCGAACCGTTTAAGCAGTGAA
CTTGATGGCATTATCAGCCGCTTGCCGCAGGTGCAAGGGGGCAATACCCAGCCGTCGCAA
CAACTTTTTCGCTTGTTAAATCAATGCGATAAATTGTCGCAACAGTTTGGTGATAGCTTT
ATTTCATCAGAGCTATTTGTGCTTGCGGCACTTGAAGATAATGGTGATTTAGGCAAGTTA
TTGAAAAACTTAGGTTTAACCAAAGAGAAGGTGACAGCCGCTATTCAACAAATTCGTGGA
GGGGAGAGCGTGAATAATCAAAATGCAGAAGAAACGAGACAAGCATTACAAAAATATACC
ATTGATTTAACCGAGCGAGCTAAGGCAGGCAAACTTGATCCTGTAATCGGGCGTGATGAA
GAGATCCGCCGTACAGTGCAAGTATTGCAACGCCGTACTAAAAATAATCCAGTGCTTATC
GGTGAACCAGGTGTGGGGAAAACGGCGATTGTCGAAGGTTTAGCACAGCGTATCGTTAAT
GGCGAAGTGCCTGAGGGTTTAAAAAACAAACGTGTACTTTCCTTAGATATGGGGGCTTTG
ATTGCAGGAGCAAAATACCGCGGTGAGTTTGAAGAGCGTTTGAAAGCGGTATTGAATGAG
CTTGCTAAAGAAGAGGGGCAAGTGATCCTGTTTATTGATGAAATTCATACGATGGTTGGT
GCAGGTCAAACCGATGGAGCGATGGATGCAGGTAACTTGTTGAAACCGTCCCTTGCTCGT
GGCGAGTTGCATTGTGTCGGGGCGACAACTTTAGATGAATATCGTCAATATATTGAAAAA
GATGCAGCACTGGAGCGTCGTTTCCAAAAAGTGTTGGTTGATGAGCCGACGGTTGAAGAT
ACCATTGCGATTTTGCGTGGTTTGAAAGAACGTTACGAAATTCACCACCACGTTCAAATT
ACGGATCCTGCAATTGTCGCAGCTGCAACCCTTTCGCACCGCTATATTTCCGATCGTCAG
TTACCCGATAAAGCGATTGACTTAATTGATGAAGCAGCGTCGAGCTTGCGTATGGAAATC
GACTCTAAACCGGAGCCGTTAGACAAACTTGAACGCCGTATTATTCAGTTGAAATTAGAG
CGTCAAGCATTGCAAAAAGAAGAAGACGAAGCTAGCCGTCAGCGTCTTGCAAAATTAGAC
GAGGATCTGACCGCTCGTGAACGTGAATATGCGGAGCTGGAAGAAGTGTGGAAAGCAGAA
AAATCCGCTCTGTTAGGCACGCAACACATTAAAACCGAGTTGGAAAATGCCCGAATTGAA
ATGGATCAGGCTCGCCGTGAGAATAACTTTGAGAAAATGTCGGAGTTGCAATATGGAAAA
ATCCCAGCCCTTGAAAAACAGTTACAAGAAGCGGTAAAACGTGAAGAAGAAGGCGGTGAA
AATCATCTACTTCGCACCAAAGTGACCGATGAAGAAATTGCCGAAGTGCTTTCTAAAGCC
ACGGGTATCCCTGTATCCAAAATGATGGAAGGGGAAAAAGAGAAACTATTACGAATGGAA
GAGGTGCTACATAAACGGGTCATCGGTCAAAGTGAAGCCGTTGATGCAGTGGCAAATGCG
ATCCGTCGTAGTCGTGCAGGCTTGTCTGATCCAAATCGCCCTATCGGTTCATTCCTATTC
TTAGGGCCGACAGGCGTAGGGAAAACAGAGCTTTGCAAAACATTAGCCAACTTCCTATTT
GACGATCAAGATGCGATGGTGCGGATCGATATGTCCGAATTTATGGAAAAACACAGCGTA
TCTCGCTTAGTTGGCGCACCTCCAGGATATGTCGGCTATGAAGAAGGCGGATACTTAACC
GAAGCAGTTCGCCGTCGTCCATATTCGGTTGTATTGCTCGATGAAGTAGAAAAAGCACAC
CCAGATGTATTCAACATTTTATTGCAGGTGCTTGATGATGGTCGTTTAACTGACGGACAA
GGTCGTACGGTGGATTTCCGTAATACGGTCGTAATTATGACATCAAACTTAGGTTCGCAT
TTAATTCAAGAGAATGCGGAAAATATGAGTTACGATGAAATGAAAACTATCGTGATGAAT
GTGGTTGGGCAACATTTCCGCCCTGAATTTATCAACCGTATTGATGAAACTGTGGTATTC
CACCCATTAGATAAAGAAAATATCCGTGCGATTGCAAGAATACAGCTTGAACGTCTAATT
AAACGTATGGCGGAGCGTGGCTATGAAGTGACGGTGACCGATGCGGCAGTTGATCATATC
GGCGAAGCAGGCTTTGATCCACTCTTTGGGGCAAGACCGCTTAAACGTGCAATTCAGCAA
GAGCTTGAAAACACCTTGGCACAGCAAATTCTCTCTGGCAAATTGTTGCCGAATAGTCCT
GTGACAGTGGATTATCAAGAAGGAAGGGTTGTGGCAGTTCAGTAAAAGAGTAAGAGCGTA
GAGATACGCCCTTTGTTTTGTGAAATACATTGACTTTTCTATGATTTCTCGCTAATTTGT
GGGCGTTTTTAACACAAAAACTATTTATTTACAGGAGATTCTATGCAAGATCGTTTAGTC
ACTTCCACAAGAAGTGAATCCCTTCTTAGCACACATAAAGTATTACGTAATACTTATTTC
TTACTTGCGTTAACGCTTGTATTTTCGGCAGTGGTTGCATCTGTCACAATGACACTTAAT
TTACCACGTTTACCTTGGTGGGGAATGTTAGTCGGTTTTTATGGCTTACTTTTCTTAACC
AATGCAACGGCAAATAGTGCAGCAGGGTTAGCAAGTGTTTTTGCGTTAACGGGTTTCTTA
GGTTATAGCTTGGGTCCAATTTTAAATGCTTATATCAGCAATGGCTTAGGCGATGTGGTT
GCATTGGCTTTAGGGGCGACTGCGTTGGTATTCTTTAGCTGTTCTGCTTATGTATTAACT
ACTAAACGTGATATGTCTTTCTTATCGGGTATGATGATTGCGTTGTTCGTGGTGTTATTA
GTGGGTATTGTGGCAAATATCTTCTTAGCAATGCCCGCGTTAAGTTTAGCGATCAGTGCA
TTATTTGTAGTGTTCTCAACGGCTGCAATTTTATATTCAACTAGCAACATTATCCACGGC
GGTGAAACAAACTATATCCGTGCAACCGTTGATTTATATGTGTCTATCTACAACCTATTT
GTGAGCTTATTACAGCTTTTAGGAGTATTTAGTAGTGATGACTAAATAAATTTAGCTCAT
TGGATTCATTAAAAATAGTTATAAGGGGACGCTAATTTAGTCCCCTTAATCATCAATGCG
CCTCGTCCCAGTTGCCTCCAACCCCAACTTCTGCAATCAATGGCACTTTAAGCTCAATCG
CTTTTTCCATTTCAGCTTTAATCAGTTGTGTGTAATGCTCTACTCTGTCGGCTTTGACTT
CAAAGACTAATTCATCGTGTACTTGCATAATCATTGCAATATCTTCGCAATTTCGCACCG
CTTGATCGATCCCGATCATTGCCACTTTGATAATATCTGCCGCCGTGCCTTGCATTGGGG
CGTTGATGGCAACACGTTCCGCCGCTTTGCGTCGCATTTGGTTGCTTGAGTTGATTTCAG
GCAAATATAAACGGCGACCAAATAACGTTTCAACATAGCCTTTTTCAGCGGCTTTTTCAC
GAATATCTAACATAAACTGTTGCACCGCTGGATAACGCTGGAAGTAAAGTTCCATATATT
TTTTCGCATCGGTACGAGAAATGCCCAGTTGATTTGCCAAGCCAAATTCAGACATTCCGT
AAATCAAGCCGAAGTTAATCGCCTTAGCACTACGGCGTTGTTCACTGGTTACGGCTTCCA
ACGGCACGCCAAAAATTTCTGCCGCAGTAGAACGGTGAATGTCTTTACCTTCGGCAAAGG
CTTTGATCATATTTGCATCATTAGCAAGATGAGCCATTATGCGTAACTCAATTTGCGAAT
AGTCCGCCGCCAAAATCACATAGCCATCATGGGCGATAAAGGCTTGACGAATACGTCTGC
CCTGCTCGTTGCGGATCGGAATATTTTGTAAATTCGGATCGCTTGATGAAAGTCGTCCTG
TTGCCGTGACCGCTTGATGATATGAAGTATGCACTCGTCCTGTTTGGGCGTTAATCATCT
GTGGAAGTTTATCGGTATAGGTTGATTTCAATTTGCTCAAGCCACGATGTTCCATCAACA
GAACAGGCACTTGGTGTCCCATTTGAGCCAATTCTTCCAACACTTCTTCGTTGGTTGATG
GCGCACCTTTCGGGGTTTTCTTTAAAATCGGTAAGCCGAGTTTGTTAAATAAAATCTCTT
GCAGTTGCTTGGTAGAAGCAAGGTTAAACACTTCTCCTGCTTCTTGGTGTACAAGGGTTT
CAAGCTCTTTTAAACGCTGTTCGATCTCAACTGAATGTGCCAACAGTTTGGCAGGATCGA
TTAATACGCCGTTTCGTTCCACACGAGAAAGTACGCTCACCAACGGCATTTCGATTTGTT
CAAACAATTTCACTAATTCAGGCGTTTTTTGTAGTTCAGACAATAAGAGTTGATGCAATT
TCATTGTAATTTCGGCATCTTCCCCTGCATATTCTGTTGCTTTATCCAGTTCAATTTGAT
CAAACGTAAGCTGATGTTTGCCCTTGCCTGCCAATTCTTCAAAAGGAATAGTTTGATGTC
CCAAATAACGCTCTGCCAAATTGTCCATATTGTGACGACCTGTGCTGTCTAGGGTGTAAG
ATTGTAACATCGTATCAAAGGCAACCCCTTGTAGCTCAATGCCGTTGCGTGCAAAAATCG
TTAAATCGTATTTGATATTTTGCCCGACTTTGCGGATATTTGGGTTCTCTAAAATCGGTT
TTAACTGTGCCAAACAGTCCGCTTTGTTCAACTGGTTAGGCAGTAACGCTTCGACTTCAT
CGAGTTCTGCTTCACTTTCACCAAACAGATCCACTTGGGTCGGCTGTGTAATTTTGCCTT
TATGTGCCAACGGAATGTAGCACGCTTCGCCATTTTCTAAACCAAACGAAATCCCGACTA
AATTTGCTTGCATTGCATCTAAATTGTCTGTTTCGGTATCCACCGCCACAAGCTGTGCCA
TTTGCAATTTTGCCAGCCATTTGGTAAAGAGTTCAGGGCTGTTCACGCAATCGTAAGCGG
TGCGATCTATCTCGACTTTTGCAAAAGGTGCAGATTTTTGTTCGGCACTGACCGCTTGTG
TGGCTTGATAATTGTTCGGAATTTTCTCTGCTGACGTTTGTGTCACAGGGTTTGCGTCAT
TCATCACTTCGTTCAGCCAACGCTTAAATTCATAACGACCAAAGAGTTCTACCAGTTGAT
CTCGCTGTTGGGGTTGAGTAACAAGCTGATCGTAAGTGACATCAAGGGCAACATCGGTTT
TGATTGTCGCTAATAGATAAGAGAGATCGGCTGTTTCTTTTTCTGCTTCCAGTTTCGGTG
CAAAGGTTTTTGCCCCACGAAATGATAACTCTGCAATTTTGTCTAAATTTGCATAAATCG
CTTGCATTGAGCCAATACCTTGCAACAACGCAATCGCCGTTTTCTCACCAACACCTTTTA
CCCCTGGAATATTATCGGACGAGTCGCCCAATAAGGCTAAATAGTCGATAATCAACTCAG
GCGGAATGCCATATTTTTCAATCACCCCTTCACGATCTAACAAGGTATTGTTCATCGTGT
TAATCAGCATAATATGATCGTTCACCAGTTGAGCCATATCCTTATCGCCCGTACTGATTA
AAACGTGCTTACCTGCTTGTGAAGCCTGCACTGCAAGCGTTCCAATTACATCATCAGCTT
CCACCCCTTCAATCGACAACAGCGGAATACCCAATGCTTTAATCATTGCGTGCAAAGGTT
GGATCTGCGAACGAAGCTCATCGGGCATCGGCGGACGATGGGATTTATACTGTTCAAACA
GCTCATCACGGAAAGTTTTCCCTTTCGCATCAAACACGACAGCAATATGGCTTGGTTCAA
CCTGTGCAATCAGGCTTTTTAACATATTCAACACGCCATACATCGCCCCTGTTGGCTCAC
CTTGTTTGTTAGTTAAAGGGGGAAATGCGTGGAATGCACGATATAAATAGGACGAACCGT
CCACTAAAACGAGCGGATTTTTTGCAATTGTTGCCATTTGAATTCTCTTTGATCTAAATA
ATTTGGGCTATTATAGCGAAAGTGGGGGGATTAAAGAAAAAGTTTTGAGAAATTATGTCT
ATCCATATTTTTCCCCAAAACGCTCCCCATACAATAGGGGACTTTACGATTTACATCAAA
CCATTACGATTCTATTAACATCGGTAATTCTGACATACTCACTAATTTATAATCAGCCAA
AGCCCAGCGAGGGTCGTCCTATTCCGATTTTTCAGGAATAACAACGGTTTTCATACTCGC
TGCTTTACCTGAAATCATACCTAAGACCGAATCTTCTACGGCAAAACAAGCAGATGTTGG
AACGCCAAGTTGTTTTGCTGCGTGTAAATATACAGCGGGGTGTGGCTTGTTGTACTCCAA
TTCCTCAGCAGAAGCTAAATAATCAAAATATTCAGCTATACCACAGCTATCAACAATGCC
TTGTAGCATATTTCTTGGTGAAGCCGAAGCAACTGCGATTTTAATCCCCCATTGTTTTAA
GGTAGATAAAACATCTTTCACATTTGGCATTAACGGCTTCGCTTCAAGCACCTTTCCAAC
TACATATGCCATCAACTCTTCTATTAACTGAGTACGGCTCTTTTCTTTTTCGCCATATTT
TTGTAGCACATAATCAACAAGCGTACCAACTGGTGACCCTGTAAGAGTCATCATTTCAGC
TAAGGTTACAGGAAATTGGTTTTGTTGAAAAAATTCAGTACTTGCTTGATACCAAATAGG
TTGGGAATTAATTAACGTACCGTCCATATCAAAAATTACAGCTTCGATCATTTTACATTC
TTCTGTTATTGATTATTACAAGTGCTTCCCCTAAAACAAAGCAATCCACTGTATCTTACA
TGCTTTTCACCTTTGAAATATAATTGGCAATTCATTCCTATTCAGATAAATAGACAGAAA
CTAAGTTATATCCCCAATTTTTCCTTATAATGCAAACGGCATACAGAAAGATAGCTATCG
TTTCCACCAATTTGGATTTGATCTCCATCTTTTACCGCTTCGCCTTTCTCATTCATACGA
ATAACAAAACCTGCTTTATGCCCACAATAACAGATGGTTTTAAGTTCTTCGAGCTGATCT
GCCCAAGCCAGTAAATAGCGGCTGCCCTCAAATAATTCAGATTGGAAATCGGTGCGTAAG
CCGTAACAAAGCACAGGGATTTTTAATTTATCGACCACTTCAGTCAGTTGATAAACCTGT
TGCTTGGTAAGAAATTGTGCTTCATCAATCAGAATACAGTGCAATTTTTCATCGGCAATG
TAAGCGGTGATTTCATCAAATAAATTGCTATCATTTTTGAACAAGCGAGCGTCTTGTGAA
ATACCAATTCGAGAGGACACTTTCCCTACGCCATAACGATCATCTATCGCCGCAGTATAA
ACAAGGGTATTCATTCCTCGTTCTTGATAGTTGTAAGATGATTGAAGCAAAGTTGTGGAT
TTCCCTGCATTCATCGCAGAGTAATAAAAATAGAGTTTAGCCATAATAAATGAAGTAATA
AAAAACGGCTAATCAAAAGTATTAGCCGTTTATTCAAACAAAGATTAAACGTTGTCGATT
TGACCTAACAGAGAGCGTAAACGATCTTGGAAGTTTTGATGTTCAGTTTTTAATTGCTCG
TGTTCTTGACGCAGAGTTTCATTTGCACGATTAGCTTCCTCGTTTTTACCTTTTAACTCT
TCAACTTCTAATTGAAGTAATTGAATGGTTTCAACAGCCTGTTTAATTTTTTCTTCAAGT
TGGTCTAAAATTGCGACTGACATAATATGTTCCTCTAGTGAGTAGTAATGAAAGTGTAAA
GATTTTACCTTACTTAGAAGAAATTTTCATTATAAAGTTCGGAGTTATAGATAAAAAAGC
ACACTGTTAGACATAAACTTTTTGTAACTTTCTCAATTAGGGGTAGTATATGTCTATCAA
AAATTAGATATTAGATTAGTGGTAAAGTAGCTTGTAGGGTGGGTCTTGACCCACCATATA
ATCGTAACATATTGATTTTATTGATGGATTAAAACCTACCCTACAATATTTAACCTATTA
ATATATGGTTTGTTAGCGGTCTAGTACCTAGTACGGAGATGAGATGAAATGAAAATTGAG
AAGAAAAGTAATGAGGCAATTATTGAGCCAATTGAAGATAATTGGAATTGGTTAGATGAA
TTGGGAGAGCCAGATCCTACGTTTAATTATCAACATATCAAAGAATTTAAACCTGTACCA
TTATTAAACTACGAAGATTGGTTAGCTGAAGATAAAAAAATCCCCTAACAAATTGTCAGG
GGATTGAGGGATTATTTTACACGAGAAACATATTCGCCTGAACGGGTATCCACACGGATC
ACTTCGCCGATTTGAACGAAAAGTGGAACACGAACTACTGCACCTGTGCTTAATGTCGCA
GGTTTACCACCTGTACCAGCGGTATCACCTTTTAAGCCTGGATCAGTTTCGATAACTTCT
AATTCAACAAAGTTTGGTGGAGTAACGCCGATTGCAGAGCCATTCCATAATGTAATGATA
CATTCTGCTTGATCAACTAACCATTTATCGTTGTCGCCTAATGCTTTTGCATCTACAGAA
ATTTGTTCGAACGTTTCCGGGTGCATAAAGTACCAGAAATCTTCATCTTTATAAGAGTAA
GTGTAGTTGTAATCTACAATATCAGCCGCTTCAACAGTTGAGCCTGATTTGAAGTTGATC
TCTAATACTTTACCAGAGATTAATTTACGGATTTTTGTACGGGTAAATGCTTGACCTTTA
CCTGGTTTTACAAATTCATTTTCAACGATAACGCAAGGTTCGCCATCTTGGATAAATTTT
AAACCTGGTTTGAAATCATTAGTGCTGTAACTAGCCATTGTGATCCTCAGAATTTAGATA
AAAAGTAACGCCCAAAGGGCTAAATAAAAAGACGTATATAATACACTAAAAACGGCAGGC
AAAAAATTAAAATTTTTCTGAAGTATGGCAGATAAAGTCGTTTCAGGTATAATCTGTTTT
TTCAATCAATGAGGAAATAAAATGAAAAAAGCAGTGTTAATGGGATTAGTTCTTGCCCTT
AGCGTTTCAATCGTTCAAGCGAAAAAAGCAGGTGGAATGAAATTTTCTTCAAGTAAAAAA
ACACCAGCAACGGTTCAGCAGTCCACAACACAACAAAAAGCCGATGCGGACTTTAATAAT
ACGCCAAATCAAACAATGCCAAATGCAGGGGCGGCTCAACAAGCTCAAGGCAACCGTTTA
GGCAATTTTGTGACAGGGGCGGCGGCAGGTTACTTATTAAGTGAAGCACTTTCCCCAACG
GAAGCACAGGCTCAAACACCAGCGACCAATCCAACAGAACAATTAACCAAACAGGTACAA
CAAGTGCCAGCGGTGCCGACCTTTAAAGCGATTGATCCACAAAACGACCCTTACCTTATT
GAAAAAACACCAGGTTATTTGCGTTATTGCTTAAACGGTGTGCAATATATGGTGGGAACC
AATAACAGCCAATTACCACCAACATTGATGGTAGATAAAACCAACGCACCAGTGCAGTGT
GTGATTAGCCAGTAAATCAACAAAAAATGAAATTATGTAGCATTTGTACAAAAGAGCAGT
AGCGACGCCACGCTTGGCGTCCAATATCAAAGCACAACTAATGTGAATATAGGGACACGA
GGCGTCGTGTCCCTACTAGATTGGAAAGTTTGTGTATTTGCTACATAATATCAATAAAAA
ACAAAAGGGGTAAATTTGAACATCTCATTTTACGACGCACCAACAAAAGCACAATGGCTA
CAAGATTTGGCTGAAGCCTTTAATCGACCAGAAGATTTATTGCATTACCTCGAGCTAGAC
ATTGCAGATTTCGAGCAAGATCTCACCGCTCGTAAACTGTTTGCGTTAAGAGTGCCACGC
CCCTTTGCTGAAAAAATGAAAAAGGGGGATCGGGCAGATCCCCTTTTTTTACAAGCGATC
ACATTACAAGAAGAATTTACCAATGTTGATGGCTTTGTCCAAGACCCACTGGAAGAACAG
CATTCGCCTGCCCCTAACATTTTGCATAAATATCATAACCGCTTGTTATTTATGGTAAAA
AATAGCTGTGCGATTAACTGTCGCTACTGTTTCCGCCGCCACTTTCCCTATGATGAAGTC
AAAAGTGGCAAAGCAACGTGGCAGAAAAGCCTCGACTATATAAAAGCACATTCCGAAGTG
GAAGAAGTGATCTTATCAGGAGGCGATCCCTTGATGGCAAAAGACCACGAAATTGACTGG
ATTTTCACCCAACTAGAACAGATTTCCCATATCAACACCGTGCGTATTCACAGCCGTTTA
CCTGTGGTTATTCCCAACCGTATTACAGATGAATTGTGTGAACGGCTATCACAAAGTCGT
TTGAAGGTCGTGTTAGTGACGCACATCAACCACGCCAACGAAATAGACGAAATCTTTGCA
GAAAAAATGCAGAAGCTAAAGCAAAGCAATGTTGTGTTGCTCAACCAATCTGTCTTGCTC
AAAGGGATCAACGACAACGCCCAAACACTCAAAGCCCTAAGTGACAAATTATTTCGCTAC
GGCATTTTACCCTATTATTTGCACCTATTAGACAAAGTGGCAGGAGCGAGCCATTTTTAT
ATTGAAGACAGCAGAGCCTTTGAAATTTATCGTGAATTGCAACGCATTACATCGGGTTAC
TTAGTGCCGAAATTAGCACGAGAAATGGCGAAAGAGCCGAATAAGACATTGATGGGTATC
TCTGCTTAATTGATATTCAGTTCCTTAATCGCTCAATCTCTTTACTAAATTCTTCTATAT
CATCAAAACTTAAATAAACTGACGCAAATCGAATATAAGCGACTTTATCTAAGGACTTTA
ATTCACCTAACACCAAGTCCCCGACAAATTTACTCGAAACTTCCCTTTCCCCTGTAGCTT
GAAGCTGTAACACAATGCGGTGGATCGCTTGCTCAACATCGTCCGTGCTGACGGGGCGTT
TTTCTAATGCACGAGATAAACTGGTTCTTAATTTACGTTCATCAAAAGGTTCTCGGCTAC
CATTATTTTTAACAATATGCGGAATGAGTAATTCGGCACTTTCAAAGGTTGTAAAACGTT
CTTTACAGACTGGGCATTCTCGTCTGCGACGAATTTGGTATCCATCTGAGGTTAAACGTG
AATCTACAACTTTAGTATCATCAGTAGCACAAAACGGACAACGCATTATTTTAACCCTTT
CTGTCTTGCTACAAATTCAGCGTGTAAGTTTTCAGGGGGCGGAGGCATCTGCAAATAGAA
CCCTTCTTTTTGGATTTTTTGCAAAACTTCTTGATTATCTACCCGCTTAAGCTGTTTCTC
ACCTGCTAAATTAAACAACATTACAAACTCAGGTTTACCAAAAATTTGACGAAGTTCTAG
AGGTACCGCCTCAAATTTATCCCGTTTTTCCACATAAAGATACATTCCTTCTTTTTTAGG
GCTTTTATAAATTGCACATAACATCTTATTCGTCCTCTAGTCTATAGCTGCCTTCGTAAT
TGGTGAAACGTGAATATTGTCCTTGGAAGCCTAATGGCACTCGTCCGATTGGACCATTAC
GCTGTTTACCAATGATGATCTCCGCCATTCCTTTTGTATCTGGATTATCGTGATAAACCT
CATCACGATAAATAAACATAATTAAATCCGCATCTTGTTCAATCGATCCCGATTCGCGTA
AATCCGAGTTTACAGGGCGTTTATCTGAACGTTGTTCTAAACTACGGTTGAGCTGAGAAA
GTGCCACTACCGGTACTTGTAACTCTTTAGCTAAGGCTTTCAGTGAGCGAGAAATTTCCG
CAATTTCAAGGGTTCGGTTATCCGCAAATCCAGGAGCGCGCATTAATTGTAGATAGTCCA
CCATAATTAAACTTAATCCACCGTTTTCCTTGTACACACGTCTCGCGCGTGAACGTAATT
CCGTTGGGGTTAAACCTGAACTATCATCAATATAAATATTACCTCTGGATTGCAACACTC
CCACTGTACTGCCAACCCTAGACATTTCCTCATCATCTAGTTGCCCTGTACGAATACGCG
TTTGATCGACCGTTGAAAGCGAAGCAAACATACGCATCATAATTTGATCTGCTGGCATCT
CAAGGCTGAAAATCAGCACAGGCTTATTCGGTTGCTTAACTTTATTGCCATTCTCATCTT
CGACCTCAACATCTCCCATTGCTGCATTTTCACACAAATTCATCGCAAATGTTGTTTTTC
CCATTGATGGACGGGCAGCGACAATGATTAAATCTGAAGGTTGAAGTCCTGCTGTTTTTC
GGTCTAAGGCGGCAAAACCTGTTGATACACCTGTTACACCGCTATTATTTTGAGAACGAG
AGAGTAATTCTATGCGAGCTAAAGTTTCCATTAAAATATCATCAATTTTTTTCGGCCCTT
CGTCAGTTGCAGTTCGCATTTCTGCAATATGAAAAACGGATCTCTCCGCTTCATCTAATA
CTTCTTTAACTGTCAATCCCTTAGGGTTATAGCTGATTTCTGCGATTTTATTACCCGCCG
CAATCAATTCACGACGAATAGCCCGTTCACTGACAATCTCCGCATAAACTAAAATATTCG
CCGCACTTGGGGTATTTTTAGACAGTTCAGCAAGATAGGCAAAACCACCCACATCTTGCA
ATATGCCTTTATTCTTAAGCACCTGATCAAGCGTGATAATATCAATAGGCTGATTATTGC
GAGATAGTGAAACCATTTCTTCAAAAATCAGACGATGAGCGTGATTGTAAAAATCGGTAC
TCTGAACACGCTCAGCAACGCTGTCCCAGTACTCGTTACTCAGCATTATCCCACCCAATA
CCGCTTGCTCTGCTTCAATTGAGTGAGGGGCAATGTTTATCTGTTCAATCTGTTTATCTT
TTTGAGGATCTTTATTTTTTTGATATTCAGCCATTGATGAAACTCTTTTCAGGGAAATGA
TAAAAGGTAGTTTACCGAATTTGCCAAAAATTTTCAGCTGGTTTACCCCGTACAAGAATA
GCGAGACACAAAATTTGTTGATAATCTGCTTCAACTACACTAATTTCATTATTTAATAGT
AATCATAGAACCAAAGTTAAAGCACTGAAACCACAGATCTACTTGTGAAAAACCTGCTTC
TTTTAGGCGTGCTTTATGTGTATCAATACTATCTGTCCGCATCACATTCTCAAGGGCTGT
ACGCTTTTGGCTTACTTCAAGCTCACTATAGCCATTTGCACGTTTAAACGTGTGGTGCAA
ATCAATAAGAAGTTCATTTATTGTGTTATCTTCAAAAGTAAATTTTTCCGATAACACCAA
CACACCATTTGGATTTAACCCATGATAAATTTTACGTAAAAGAGCAAGCCTGTCTTCTCT
TGGCAAAAATTGCAACGTGAAATTTAGGACAACCATTGATGCATTTTTAATCTCAATATG
ACGAATATCATCACATAAAATTTCCACAGGAATATCCGAATGATAGGCTTCCAAATGACG
ACGGCAGCGTTCTACCATAGGTTCAGAATTATCCACACCAATAATTCTTACTCCAGCTTT
TTCCACATTACGCCGAATCGATAAAATCCCAGCCCCGCGAGAACAACCTAAATCATAGAC
ATTTGACTGATCAGTCACAAAACGAGAAGCAAGCATACCAATCGCTGTAATGATATTAGA
ATAACCCGGCACAGAACGTTGAATCATATCTGGAAAAACCTCCGCAACAGATTCATCAAA
AGTGAAATCCCCTAATTTCTCAATAGGGGCTGAAAATAGAGCATCTTTAGACATAAACAA
TATTATTGATAATAAATGGTGTATTCTACTCGCAATTTATAAAGATTGTAGAAAATAATT
TATTTAGCAACATTCCTAATTTAGTGAATACGTATAAGTACGATATAAAAATGCGCAAAT
CAGGATAAATAACATCACAATAATTTGAATTAATCTCTTTTTAGTCAATTTCTCTGCCGC
CATTTTCACTCCAAATCTAAATAAATCTTGTTCATTATTCCCTAAAAAAATGTTAAAATT
TGCCTTAAATCAAATTTTAGGATGGTTGCGTATGAAAATTGTATCTGATTTTAAAGCAAA
TGGAAGAACAGCCTGCACAATTCACTGTCAAAATTGCAGTATTAGTCAATTATGTTTACC
TTTTACTCTCAATGAACACGAATTAACTCAATTAGATAATATCATTGAGCGTAAGAAACC
TGTGCAAAAATCACAAATCATCTTTCAGTCAGGTGATGAACTCAAGTCTATCTACGCAAT
CCGTTCAGGCACAATTAAAAGCTATACCATCAGTGAAAATGGTGAAGAGCAAATCACCGC
TTTCCATTTACCGGGCGATTTAGTTGGCTTTGATGCGATTATGGATATGAAACATATCGG
TTTTGCTCAGGCTCTTGAAACGTCAATGATCTGCGAAATTCCTTTTGATATTTTAGATGA
TTTAGCTGGCAAAATGCCAAAAATCCGCCATCAGATTATGCGTTTGATGAGTCATGAAAT
CAAAAGCGATCAAGAGATGATTTTGTTGCTTTCTAAAATGAGTGCGGAAGAAAAACTTGC
GGCGTTTATTTACAATCTTTCACAGCGTTATGCCGCACGCGGTTTTTCAGCAAGAGAATT
TCGCTTAACAATGACCCGTGGTGATATTGGAAATTACTTAGGTTTAACCATTGAAACTAT
CAGTCGCTTGCTTGGTCGACTCCAGAAAAATGGCATCATAACGGTACAAGGTAAATATAT
TACCATTAATCATATGGATGAATTAAGTGAAATGGCTGGTGTTACAAAACCTAAACTGTC
CCATTGCAATCCAAACTTATAATTCTTTACATACTACTTATCTTGACGTTCCCCCCGTAC
CTTACGGACAGGATTGAAAAAAATACTCTTCTATCTTAAAAAGATAATTTATGCCCTAGT
CTCCGATCTGTGAGAATGAATACCAGGGCTCATCTCCAATGAAAATATCCCTTCCTTCTA
TAAAGAAGATCAATTCGATAATTTGATATTAAAGAGCCATTTATCTACCAAACGCTTCCC
TTCCTCGCTTGACCCAAAACGAGCATAATCTACATCAACCAATTTCACGCCGTCCAATTT
AGGTGATTGTGGAGCAACTTCTGCTTTCACATTGGTTGGTGTTTGATAAAGTCCGTGGTC
ACGCCAAGGAATTTCTTGAACCTCTTTAGATAGAACCCAATCCATAAATAATTTCGCATT
ATCAAGGTTTCTCGCACCTTTAATAATACTTGCAGCCCCTAAAGCATAGCCTACCCCATC
TTTAGGTAACACATAATCAACTGGCGCACCTTTCTCTTTTTCTGAAGCATAGCCATGAGC
AAAGCCAACTGTCACAGCACTTTCCCCACGAGAAAGGTTCGAGGTCACTAAGGTGCTTTT
CACATATTGAGAAATGTTACCATCTAATTTTTTCAAATACTCAAAGGCTTTTTCCTCGCC
CATTAATTGAATAAGCGTAATCATCGTGGTATACATTGTCCCTGAACTGCGAGGATCGGC
TAATTGCACTTCACCTTTTAAGCGAGGATCAAGCAAATCTGCCCATTTTTTCGGAGCTTC
AACGCCTAACTGTTTTAATTTTTCGGTATTAATACCAAAACCAAGCACCATCAAATACGC
AATCGAGGTATATTTACCTGCTTCGCTCTCTTGCAATGCTTTAAATTGAGGTAAAACCTC
CGCTTGCAAAGGTGAACGATAGGCTTCTAATAGCCCCATCTGCCCTGCTTGGAAATGTGG
CTCAATAGTACCGCCATACCAAATATCCGCTTGTGGATTATCTTTTTCCGCTTTCAGCTT
ACCTAAAATTGTCCCTGTTCCACCGTGAATAAACTGAGTTTCCACATTATATTTTTGTGA
AAAACGTTTCGTCAGATCTTCACATACTTTATTTTGGACGCCACAGTAAACTGTCAGCTT
TCCTTCAGCCTGAGCATTATTAGCTACAAAGACTAATGATGAAAGTAGAAAAAGGCTTGA
AAACCATTTTTTTAATTGCAATTTTTTCATTTGTTTCACATTCCTGATGTTTAAAAGAGT
CATAAGTGTAACATTTATCCTACATAAAGCAAGAACAAGCGGTTTGATTTTATGCTAAAA
TGACATAACACTACCCTATTATATTGATATGAAAAAATGTTGCTTAATCAAATTCAAATA
ATCCTAGTCGAAACCTCTCACAGTGGTAATATCGGCTCAGCCGCACGAGCAATGAAAACG
ATGGGACTAAGCCAGCTAAGGCTTGTCATCCCAAAACAAGCGATTGACGAACAAGCAATA
GCCCTTGCTGCAGGGGCAAAAGATGTATTGGATAATGTGCAAATTTATCCAGATTTCGAC
AGTGCAATCGCAGATTGCCAGCTTGTTATTGGCACAAGTGCCAGATTACGCCACCTACAA
AGCTCACTGGTCGAACCACGTCAATGTGGCAAATTAGCCATTCAACGTGCTGAACAGGGT
AAAGTAGCGATTGTATTTGGACGAGAACGGGTGGGCTTAACCAATGAAGAACTATTAAAA
TGCCATTATCACTTAAACTTCCCAACCAACCCCGACTATGGCTCGTTAAATCTTGCAATG
GCGGTACAACTCGCCTGCTATGAACTCCGAATGGCTTGGCTAGATTTACAAGAAAAAACC
GATATTCAACCGCTTGCAGAATACCCGACATCAGAAGCCTTAGAACATTTCTTTGCCCAT
ACCGAACGTTTATATAAAGAACTTGGCTTTATTCGCAACGAAGCAGTTATGCTGAAACTA
CGCCGTTTATATCAACGAGCCGAATTGGAAACCAATGAATTGAATTTATTAAGAGGAATG
CTGACTGCAGTAGAAAAGTACTCGCTAAAGCAGAAAAATGACTAATAATAAAGGGATAAG
AAATTACATCTCTTATCCCTTAAATCATAGCTAATTAACTATAGTACCTAACTATCTAGA
TTACCATAATACACGTAAACCAACACCAAGTGCTTTGTCAGTAACTTTGTTGTTATCACT
GTCTTTGTTCTTGATTAAACGACCTTCAACAAAGGTAACAACTTGTTTATGTAATTTATA
GTCTGCACCTAACATGAATTGATGAGCAGTTGCTTTGAAATCTTCAACTTTGTAAGTACC
ATAAGAGTAGTTTCCATACACGCCAGATTTTGGAGTAACATCAAATCTTGCGCCAGTTCT
TACGAAGTTAATTTTCTCTTTAACATCATCTGTTTTTACAACACCATGACCACCATCAAC
AGCTACAGTAAATGGAGCGTTGACATATTTAAGACCAAAGTACACACCATCTTTGTCTTT
CTTATTAAATGGTTTTTCTGTATAGGTATGGTCTGTAGATTTACCACCTGCTTCAACAAA
TTTACCTTTTAGTTTAACAGATCCAGATTTGTAGTCATCATGAGTATAACCTGCTGCCAC
AGTTACAGATTGACTTTCTGCAATCTTAGCTGTGTATTTAGCACCTAAACCAAAGCCAGA
TTTAATAGAATCTACTTTTACATCTGCCTTCTCACGCTCATTTGCAACATTATAGTTAGC
ACCTAACGTCAAACCTTCAATACCTGTATAGGTATAGTTAATTGCTGAATCAGAAGATTG
AGTAAGGATATCAAAACCTTCTTGAGGTGCTGAATATTTAAATGTACCCTGTTGATTGTT
CACAGTGATAGACTTATCTACCTTATATGTATATTTAATTCCACCAGTACCAACACCGTA
TACTTTATCAAAACCAGCTTGACCAATGCTATCACCGATTACAGCTTGTTTACCAAAAGA
AATTTCATGACCATAGCCACCTAAACCAACGTAAGCCTCATCTGTTGTAACATCACCCCA
TTTTGCAGCATTTTTAGAACCACTGCCAAGGCGAGTCTCATAACGACCAAAACCGTAGAG
ATTCTCATTGATATTATGTTTGATAGAAATACCGAAACGAGAACTATTATTCTTTAAGTT
AGTGTGACCACCATCTGTTGAAGATTGACCTTTCACTTTTGAGGCTTGTTTTTCTAAAAG
AAGACGCAATTGACCATCAAAATCAACTTTTGTACCTTCATTTTCATAAACTGTTACAGC
TGATGCTGATGCTGCAAATGCCGCTACTGCTAACGCTACTAGTGTTTTTTTCATAATGTT
CACCTTAAGTTTTTAGTTTAACTAAGATTACTCTTATTAAGCTATAAGAGCAACCGATCC
ATATCTGCCATTACCTTCCCATGTAAGTTTGGTAAATGCAGATTGCATGCGAATGATTGC
AAATTTGTAGAGTAGTGTCAATATCTTACATAAAAAAACATTTTCTTTAAAATCAATAAG
TTAATAAATCTCCACTCCCAAATAAGTATTCAGAGATAATTTTTTAAAATATTGCTCCTA
TTGCAATAAATCACATAACTATATGATTTAAAAATAAAAAACTCATAGCAAATAAAGATT
TATGACCTTTTTTCTAAAAATGTGAGTTTCATCACATTTTTAGAAAAAATAGAAAGATTA
TTTTTATCAAAAATAAATTTGAAAAGAGATGCACATACATTAAAATATCTATACATTTAA
TACAGAGAATAAAAAATGGGTAATTTTACAGATACAATCATTACAAAATTAAACGACTTT
TCTCCCATCTTGTCTCTGCAAATCTCTATCTATAGCCACTGCTTTAAACTTACTCATGGC
TCCGTCAAAGAATTCATACAAGAAATACTAGAAACATGTTCACATATTGAGCAGTCAACT
TCCCCTGAAATAACTGAAGTTTATACTCAACGTTTAATTGAACAATATGATGCTCTACAA
AAAAGTATTCATCTCAAGGATAAAAAGTCAGATTCCCCTATTTTCTCTCAATATAAATTT
ACTAAGAGTATTCATACATTATCAAAGAAACAGAAGTTACATGAATACTATAAAGCGTTG
CGTGCATTGAATGAAAAACTCTCATGGCTCATTGAACAAAATTACCATTACCCTGAGTAT
AGGCATATGCTCTCAATAAAGATACAAGAAACAGAGAATAGAAAACAAAAATGTTTAAAG
GCGATTGAAGAATTGAGCTTTAATCAGGAATAACGGGAGAAGATTGACGATATATTGTTG
CTAATCTTATCAATCTCTAGTAGTGTCTAAATATGCTATGCTCTAAACATACACATCATA
CTAAAAAGAGTCCATAGAAAATATCCTCTCTTAATAGAGAGGATATATAAAATTGTAATA
CTAACGTTTTGAGTATTGTGGACGACGACGTGCTTTGTGTAAACCCACTTTTTTACGTTC
AACACGACGAGCATCACGGGTAACAAAGCCCGCAGCGCGTAACGCTGGACGTAAAGTTTC
GTCGTATTCGATCAATGCACGAGTAATACCGTGACGGATTGCACCTGCTTGACCAGAAAT
ACCACCACCTTTAACAGTGATGTATAAGTCTAATTTATCTGTTAATTCAACTAATTCTAA
TGGCTGACGAACGATCATACGAGCTGTTTCGCGACCGAAGTACACTTCCAAAGAACGTTG
GTTAATGGTGATATTACCATTGCCCGGTCTGATAAATACACGAGCTGAAGAGCTTTTGCG
GCGACCTGTGCCGTAGTTTTGATTTGCTGCTGTCATTTTTATGCTCCGTGATTAGATATC
TAAAACTTGTGGTTGTTGTGCTGCGTGGTTGTGTTCGTTACCTGCATACACTTTTAATTT
ACGGAACATTGCACGACCTAATGGACCTTTTGGCAACATACCTTTAACCGCAATTTCAAT
CACTGCTTCTGGACGACGAGCAATCATTTCTTTGAAGGTTGCATCTTTAATGCCACCTAC
ATAGCCAGTGTGCCAGTAGTAGATTTTATCAGTTTCTTTTTTGCCTGTTACCGCTACTTT
TTCCGCATTGATAACGATGATGTAATCGCCTGTATCAACGTGTGGAGTGTACTCAGCCTT
GTGTTTACCACGAAGACGATGTGCTAATTCAGTAGCTAAACGACCTAAAGTTTTACCTGT
CGCATCTACTACATACCAGTCACGTTTAACTGTTTCTGGTTTTGCTACAAAAGTTTTCAT
TAATTAAATACCAAAATTTAAAGTTTAAACCCAATATCCTAATGGATATTACCTATTAAT
ACGGTAGAATCTGACCCCTTCGAGTCCTATTCAGACCAGACTTACATGGCGGGAATACCA
TGCAAAAACAGGGTGGCAAAATTATACAGATTTATTTACTAAAGATCTAATTCTTTTTTA
AGAAAGAGTGGTTTTTGCGGTATATTTCAAAATTCCAACAAATTTTTATAGGTTTTACTT
CTCATCAAATTGAGAAAATGATAAAAAACAGCTACATCAAGCTAACTAACTGTAAAGGAG
TGAACTATGGAACAATGGTCTGGTAACGTATGGACTGCAATTATTGCAGCATTTATCATA
GGTTGTATCATCAGTTATGTTGTTGTTCGTGCGACAAATAGCAATGTGAAAAAACAACTA
CAACTAGAGGCTGATTTAAAAGATACTGCTAAGAAAATGGACGAGCAAAAACAGCAATTA
GAACAACACTTTGAACAATCTGCAGCTCTACTTGCAACACTTGCTGAAGACTACAAAAAA
CTTTATACGCATTTAGCACAAGGGTCTGAAAAATTATTGCCTGCTGAATCGGCAAAAATT
GAATTTTTCCAACAACCTAAAATTGAAAATAAACCTAAATCTGAAGATGACCAACCTAAA
GATTATTCAGAAGGCTCCTCTGGTTTACTAAAATCCTAGTATTCATATATTATTGAATTT
AAGAGGAGGGAATCCCCTCTTAAATTCTCTTTAACTACATTTTTCTTAGAACATATTGTC
TTTATTATCAGAAAATTTGATCGAAAACATTATATTAAATTTAATTTCAGATTAGAATTT
GAAAAATTTTTTTAACTTATCATTAACAGGAAAATACAATGTCTTGTTTATTTATTGCAG
GCACAGATACAAATGTAGGAAAAACTATCGTTACAAGGGCTCTATTACAAACAATATCTA
AATATGAAATTCCCATTGTCGGTTATAAGCCTATTGCGTGTGGTGGCGATGATTCTTTAC
CCACAGAACCCAATCAAGATGATTATGCCTGTGAAGACAATAGTGATGTCCTCATTATAC
AGAACAGCTGCCCTTGTCCTGTAAAATACAGAGAAATTAATAGCTATTCTTTTATCCATT
CTAGTACGCCAGTATTTGCAGCGCTAGACGCAGTACGTCATATTTCTGTTAATAAACTGG
ATCACGATCTTCAACGTTTACACCGACAATATGCAAATGTTCTTATTGAAGGCACTTATG
GCTGGTTAACACCTATTAATAAAGACCTAAGTTTTGCTGATTGGGTTAAGAAAAATAGAA
TGCCAGTCGTACTTGTTGTGGGAATAAAAGAGGGTTGCGCTAACCATGCACTTTTAACAG
CGGATGCGATTCAACAAAGTGGGGTTAATCTTATCGGATGGATTGCAAATCGAGTAAATC
CTGGGCTACGTCACTACGCTGAATTAATTGAACTCCTTAGCAAAAAAATCAATGCTCCAT
TACTAGGACAAATTCCTTATATTGGTTATCCTAGTAAAAAAGAACTATCTGAGTATATTC
AGAACCCAGAGCCTCTATTAAGTTTTTTCCATAAATAATCTAATTGCTGGCTCTTGAAGA
GCTAAGCTCATACTGAAATATTAAGCTGGCTCTTTATTGATAATAATAGACTAACAATCA
TGACTACAAAGGTTGCTATATAATTTTAGCAACCACTCTGATTTCTATGCTATTTTAGCT
AGTTAAATAATTCATAAATGCTGTAATTACACCTAAGTTAACCACATCCACAAAGAATGC
ACCTACAAGCGGTATGATTAAGAATGCTTTATGTGATGGTCCAAAAGTTTCTGTGACAGA
TTGCATGTTCGCGACCGCAGTTGCAGTTGCGCCTAAGCCAAAACCGCTGTGACCTGCTGC
AAGAATGGCTGAATCGTAATTACTTCCCATCACTCTAAAGGTCACAAAATATGCATAAAG
TACCATAACTATGGTTTGAGCAATAAGGATAATTAACATTGAGCCAGCAAGGTCTGCTAA
TTCCCAAAGTTTAATGCTCATTAATGCAATTGCTAAGAATAAGCTTAATGATGCGTTACC
AAATACGTCAATAGCACGGTCAAACATATCAAATTTAAACACTAACGTTAATACGTTTCT
TAATACTACACCAAAACCTAATGCCCATACGAATTGAGGTAAACCTGAATCAGGGAATAC
TTTAACCATAACTGATGAGAATGCTAGACACGCTGCAAATAATGCCATTGTTTCGATCGT
TGATGTTGCTGTGATTAAGCGTACATTGTCAGCATCTTCAAATGTATCATCAGCATATTT
TGCCTCTACGCTTTCAACTTTTACACTGTGTTTAGATGGGGTAATTTTCATTTTGTTGAT
AAGACGGCGTGCTAATGGGCCACCGACTAAACCACCAGCTACTAAACCAAATGTAGCAGA
TGCCATTGCCATTTCCATTGCACCTGCAAGCCCATGTTTTTCAGCAAAAACAGTTGCCCA
AGTTGCACCTGTGCCGTGTCCGCCAGTTAAAGTAATAGAACCTGTAATTAAACCAACAAG
TGGATCAATACCAAGTAGCATAGCTAAACCAACGCCTACACCATTTTGAACAAGGATAAA
TATACTCACGATAACGAGGAAAATGACAAGTGGGATTCCACCTTGTTTCAAACGGGAAAA
ATCTGCGGATAAGCCGATAGATGAGAAGAAGGCTAACATGAAAGCTGTACGTAAAGAGCT
TTCAAATTCAAAGGTAATTCCAGCGAATTTATATAGACAAAAAATGATACAAGCGATAAA
TAAACCACCGGCAACAGCCTCTGGGATATTAAAGTCTTGGAAGAACTTAATTTTATTTAC
AAATACTTTGCCGAGAAGCAAAACAAGCGTTGCGGCGATAAGTGTGTGATAACCGTTTAA
AACGATTGGCTCCATATCATTACTCCTAATATATGATTTATGAAGGGGCGGATAATATTA
TAAAGATTTAGCATTGTCAAAATGGCTATTTGATTATTTAGTCGCATAAAAATATTGTTA
TGGTAGACATTTCTCTATTATTTTTTGAGTTAGATCTCATTTTTTGCTTGGGGATTTTGG
TAAAATCGTCGCAGTTTTATTTTTTTATGATGAGGCTTTTATGAGCGAAATTGCATTAAC
AGTAAGCCTATTATCCTTAGTTGCTGTCATTGGGCTATGGATAGGGCATATTAAGGTGAG
GGGCGTAAGCCTTGGTATTGGCGGTGTGTTATTTGGTGGGATACTGGTTTCCCATTTTAT
GACGCAATATGGTGTCAAACTTGATGGTCATACCTTGCACTTTATTCAAGAGTTTGGTTT
GATTCTCTTTGTCTATACCATTGGTATTCAAGTTGGTCCTGGTTTCTTTGCTTCATTACG
CCAATCGGGATTAAAGCTTAATGCTTTTGCTGTGATGATTGTTGGGATAAGCGGTATTTT
AGTGATTTTATTACACAAAATATTTGATGTTCCTCTTCCTGTGATATTGGGTATTTTCTC
TGGTGCGGTGACCAATACGCCATCATTAGGTGCTGGGCAGCAAATTCTGACAGAATTAGG
CGGTGAGTCCATTACTGCTGTGATGGGTATGGGGTACGCAATTGCCTATCCTTTCGGGAT
TATCGGGATTCTATTAGCAATGTGGCTTATCCGTATTATTTTTAAAATTAATGTGGATAA
AGAAGCTGATGAGTTTAATTCTGCAACCAACAATAAAAAAGATGGATTAAGTACGATGAA
TGTTCGTATTACAAATCCAAATTTGAATGGGTTGATGCTTCAAGAGTTTCCTGATTTTGA
ACTGCACGAAGTGGTTTATTCTCGTATTAAGCGTAATGATGAGTTGTTTGTGCCTAAAGT
GCATACCCAAATCCAAATAGGCGATATTCTGCATCTTGTGGGAACAAAAGCTGCGTTGCA
TAAAATGCAACTCATTCTTGGTGAAGAAGTGAATGTTTCACTTTCGACAAAAGGCACAAT
GTACCGTACAGAACGTGCTGTTGTTACCAATGAAAAAGTATTTGGGAAACAAATTCGCCA
ATTGATGTTAAAAGGGAAATATGATGTAGTGATTTCTCGCTTAAACCGTGCGGGGGTTGA
GTTAGTTCCTAACGGGCAAATGACATTGCAATTTGGTGACGTGTTGAACTTGGTTGGTCG
CCAAGAAGATATTGAGGCTGTGATGGCGATTATCGGTAACGCTCAACAAAAATTACAACA
AGTACAAATGTTGCCTATCTTCATCGGGGTTGGTTTAGGGGTGTTACTAGGCTCTATTCC
AATTTATCTGCCAGGTTTCCCTGTAGCATTAAAACTGGGATTAGCAGGCGGGCCTTTGGT
GGTTGCATTAATTTTAGCAAGAATAGGAAGTATCAAAAAACTCTATTGGTTTATGCCTCC
AAGTGCAAACTTAGCATTAAGAGAAATTGGTATCGTGCTTTTCCTTACAGTTGTAGGTTG
GAAAGCAGGCGGAAACTTCTTGAATACCTTATTAAGTAATGATGGTTTAGCGTGGATTGG
TTATGGTGCGATCATTACTTTTATTCCATTAATTGTTACAGGGCTGGTTGCTCGTATTTA
TGGTAAATTAAATTATCTGAGCCTATGTGGATTGCTTGCAGGTTCAATGACGGATCCACC
GGCTTTGGCATTTGCAAATGGTATTAAAGAGGGTAATGGTGCAGCAGCACTCTCTTATGC
GACTGTATATCCATTAGTGATGTTTTGTCGAATTATCTTGCCTCAAATTCTCGCTATATT
ATTGTGGGTAGCTGGCTAGTCGTAACTAAGCAATCTAGTTATTGACAGTTCAATAGACTA
GATTGCTCAATTTCAATAAAACGCAATAAGTTTCCAACAATATTTAGGATCCATTCACGC
CATTTTTATAGGATTATAATTTATTTTCTATGATAAATAATAGGATGTCTTAATCACGGA
TTTAACGTTATAATGAGAAATAAATCTGTTTTTTAATGGAAATACTACTTTATGTATCGC
TTAACCTTTTTTTTGATATCTACTTTGCTGTTTAATCCCTTCCTCTCTGCCAAATGGCTA
AAGATCAATGATGTAGACTATATCTGGGGACCATTTAAAATCTATAATATTTCATTATTC
TCTGAAACTGGCAGTTATACTAATAGCACACGCCCATTAATGCTGACTCTAAAATATCAA
AAGCCCGTTGAAGGGCGTGATTTTGCAATTTCTTTAGCTAGATCTTGGTCTAATTTAGGC
ATCACTCTGCAAAATCAAGATAATGTGGTTGATCGTTTGCGTAAAATTTTACCTAATATC
AAGAAAGGTGATTCTCTCAGTTACATTGCTTTAGAAGATAAAGGATATTTCATATTAAAT
AATATTGTTATTCCTGAAGAATTTAACAAAGAATTTAATGACGCTGTAGTAGCAATATGG
CTAGATCCTCGTGTAGAAATTGGGCGTAAACTTGTCAATAAAGAAGAAAAAACCTTCATT
GCAAACATCCCTAGAGTTTTAGAGACACAAAAACCACAAAATATAGAAAATAATATAGGG
GTACATGAAGAATCAATAGATCCTGTGGTGGACTCAAGCAAAGTATCTAATGATATCAAA
CAAAACTTAGACTCTTCAATAATGCCTAGAGTACAAGATAAGCCTTTAACTCAGTCAAAT
GAAGAGAATATGAAAGAAGCAGAAAAACCACTTGAAGATTCAGAAATTGATATTTCTCCT
CCTTTAGATCCCATACCAGAAGGGAAATATCTAAATATATAGCTGATTATTAAAGTGTTT
ATAGCATATATAATAAATCGACAATGCCGATTCAGAACTGGAAACTGGCGATGAATCGAT
TTATGATTGATTTTGGTGATCGCCTAGACGATCACCGTTAAGTTGAAATGGGTGTTTACA
CAGAATTTGGGATAGGGTTAAGCGCTAATACTTCACCGTATGCCCATAGCTTTCAATAAT
ACCTTTAATATGCTCTAACGATTCTTTCGTCGGTGGCATCACATCTTCCAATTCATATTC
TAACCCTAAGGTTTTCCATTTATGTGCGCCTAAACGGTGATATGGCAGAAGTTCGACTTT
TTCTATGTTGTCCATACCTTGAATAAACTGACCCAATAAATGAATATCTTCATCGGCATC
CGTATAACCTGGTACAACCACATAGCGGATCCAAGTACGTTGATTACGTTTATGCAAATA
ACGAGCGAAGTCTAGGGTACGTTTATTAGAGACACCGATAAAATCTTTATGAATTTCTTC
GTTCAGCTGTTTTAAATCAAGCATAACGAGATCGGTTACATCTAGCATTTCATCGACTAG
CTCTGAATAATTCCGCACAAAACCATTTGTATCTAAACAAGTATCAATACCCTCAGCTTT
ACAAGCACGGAACCAATCACGCACAAACTCCATTTGTAACACGGCTTCGCCACCTGATGC
TGTTACGCCCCCGCCCGTTGCTCTCATAAAATGTTTATACGTCACAACTTCCTTCATTAG
ATCTTCTACGGAGATCTCTTTCCCACCTTCAAGATCCCAAGTGTCACGGTTGTGGCAATA
TTTACAACGCATTAAACAGCCTTGTAAAAACAAAATAAAACGAATCCCAGGCCCATCTAC
TGTGCCACACGATTCGTAAGAGTGATAACGTGCTAAAACAGTCATTCTTTTTCCTTTAAA
TAAAGTACGATTAGGACAAATGTCCTTAAACATTTCTGCTAATCGCAATTAATGCGTAAG
ATACAATAAGCGGTCAGTTTCTGCAAAAGTTTTGCAAAATCTGACCGCTTATTAGTTTAA
ACTAAATTACATCGACTGAGTGAAAGTACGAGTAATTACGTCCATTTGTTGCTCTTTAGT
TAAAGAGTTGAAACGCACTGCGTAGCCTGAAACACGGATTGTTAATTGTGGATACTTCTC
TGGGTTTTCCATCGCATCTAATAACATTTCACGGTTCATTACGTTTACGTTTAAGTGCTG
ACCACCTTCGATGGTTGATTCGTGGTGGAAGTAACCGTCCATTAAGCCTGCAAGGTTACG
TTTTTGAGATTCAAGATCTTTACCTAACGCATTTGGTACGATTGAGAAGGTATAAGAAAT
ACCATCTTTCGCGTAAGCAAATGGTAATTTCGCAACAGAAGTTAATGAAGCTATCGCACC
TTTTTGGTCACGTCCGTGCATTGGGTTTGCACCTGGTCCGAATGGCGCACCTGAACAACG
ACCGTCTGGGGTGTTACCTGTTTTCTTACCGTAAACCACGTTTGAAGTAATGGTTAATAC
TGACTGTGTTGGTGTTGCATTACGGTATGTTTTGAGCTTCTGAATTTTCTTCATAAAGCG
TTCAACTAAATCAACTGCAATGTCATCTACACGGTTATCGTTGTTACCGAATTGTGGGTA
TTCACCTTCAATTTCAAAGTCAAGTGCTACGTTTTTCGCTACGCCAACCACTTCTCCTGC
TTTATTTTTGATTTCAATGTCGCCACGGATTGGTTTTACTTTCGCATATTTGATTGCAGA
GAGTGAGTCTGCTGCAACAGAAAGACCTGCGATACCACAAGCCATTGTGCGGAATACATC
ACGATCGTGCAACGCCATTAATGCTGCTTCATAAGCATATTTGTCGTGCATAAAGTGAAT
GATGTTTAACGCAGTCACATATTGTTTCGCTAACCAGTCCATAAAGCTGTCTAAACGGGT
CATTACATCATCGAAATCTAAGTATTCAGACATAATTGGCTCAGTTTTCGGTCCAACTTG
GTCACCTGATTTCTCATCAACACCACCGTTGATTGCGTATAGTAAGGTTTTCGCTAAGTT
TGCACGAGCACCGAAGAACTGCATCATTTTACCTACGATCATCGGGCTTACACAGCACGC
AATCGCATAGTCATCGTTTTGGAAATCTGGACGCATTAAGTCGTCGTTTTCGTACTGAAC
AGATGAAGTTTCGATAGACACTTTCGCTGCATAGCGTTTGAAACCATCTGGTAAACTTTC
AGACCAAAGGATTGTTAAGTTTGGCTCTGGTGATGGCCCCATTGTGTAAAGGGTGTGTAA
TAGACGGAAGCTGTTTTTGGTTACTAATGTACGACCATCTAAGCCCATACCTGCGAAAGT
TTCTGTTGCCCACATTGGGTCGCCTGAGAATAATTGATCGTACTCTGGGGTGCGTAAGAA
ACGAACCATACGGAGTTTCATTACTAAGTGATCCATTAATTCTTGAGCTTCTTTTTCAGT
GATTTTGCCTGCTTTTAGGTCACGTTCAATATAAATATCTAAGAAGGTTGAAACACGACC
GAAAGACATTGCTGCACCGTTTTGTGATTTCACTGCTGCAAGGTAAGCAAAGTAAACCCA
TTGTACCGCTTCTTGTGCGTTAGTTGCTGGGTTTGAAATGTCAAAGCCATAAGATGCAGC
CATTTCTTTCATTTTGCCTAAAGCACGGTGTTGTTCTGCGATTTCTTCGCGTAATTGGAT
TGTCGCTTGAATATCTTCGCCACGCTCTAACTTCTCTTGTAAAGAGGTAAACTGTTTTAC
TTTATCTTTCATTAAGAAGTCAGCACCGTAAAGTGCCATACGACGATAGTCACCGATAAT
ACGACCACGACCGTAAGCATCAGGAAGACCTGTAATTACGCCTGATTTACGGCAACGTAA
AATGTCTGGAGTATAAACATCGAATACACCTTGGTTGTGGGTTTTACGATATTCAGTAAA
GATTTTCTCTACTTCTGGATTTAATTCACGGCGATAAACTTTACAAGAGCCTTTCACCAT
ATTGATACCGCCAAACGGCATAATTGCACGTTTTAATGGTGCATCTGTTTGAAGACCTAC
GATTTTCTCTAAATCTTTGTTGATATAACCTGGTGCGTGTGAAGTGATGGTTGATGGAAT
ATCGCAATCAATGTCATACGGTTCGTGGGTTTTGTTTTCCACTTTGATTTTTTCCATTAC
ATCTGCCCAAAGCGTTGTAGTTGCTTCGGTTGCATCTGCTAAGAAAGATTCATCACCTTC
ATACGGCGTATAGTTTTTTTGGATAAAGTCACGCACGTTTACATCAGTTTGCCATTCACC
TGGTGCAAAACCTTCCCACGCTTTCTTTTGAGCTTCGGTTAGTTGAGTCATTTTAAGTCC
TCGTTAGTTAATGTAATAAATTGGAACGCAAGCGGTGCGATTTTGCAAAAACACTGCGAA
AAGTGACCGCTTACAAGTTTTGAATTAATGTTTTTTTAGATGCAAAAACCACTGCACCAT
ACCGATGAAAAATGCACCACCAACAATGTTACCTAAGGTCGCTGGAATTAAATTTTTCAC
CACAAAATTTGCCATTGTTAAATCAGCGAATTGACTAGGATCAACCCCTATCGCTGTCCA
AAATTCAGGGCTTGCAGAGCCGTGAATTAACACGCCCATTGGGATCATAAACATATTCGC
CACACAGTGTTCAAAGCCAGATGCCACAAACATTGCTATCGGCAAAATCATAATGAACGC
TTTATCCGTCAGGCTCTTACCTGCATACGCCATCCATACCGCAATACAGACCATCAGATT
ACAGAAAATCCCCAAGCTGAATGCTTCAATCCAAGTATGATGGATCTTATGTTGGACTGT
TTTTAAAATAGTCAAGCCCCACTGCCCATTTGCAGCCATAATTTCACCGCTAAACCACAC
TAACAGCACAATAAAGGTCGCACCGATGAAATTACCGCCATACACAACAAACCAGTTTTT
AAACATCTGCGCCCATGTAATTCGCTTACTTGCTTTGGCAACAATCGTCATGGTTGTTGA
AGTAAAAAGCTCTGCTCCAAATACCACGCACATAATAATGCCTAAAGAGAAAACAAGACC
GCCAATGAGTTTAGCGACACCCCATGGCATATCCGCAGCCCCAACTTGGGTAGTTGCATA
AAAGACAAAAGCAATAGAAATGTAAGCGCCAGCAGTAATTGCTGAAATGAAAGAATAAAA
TTGGTTTTTGGTTGCTTTATAAACTGCGCCATCTTCGGCGATTTTTGCCATCTCAGCAGG
TGAAAACATTACTATCCTTAAACGAAAATTTGAAAAATTATAGAAATTGTTGAGAATTAT
AGACCTGTTAACCTGATGATTAAATAATTTTTACGTTTAAAATAAATAAAGTAGAATTCT
TTCTTGATCCATATCAATCTTTCAAAAAAAGTACAATTTTTGAAAACTTAACTTAAACAC
AAATTTAACAAAATAGTTACAAAATGACCGATTATTTGACTGCTTTACTCGGAATTTTCC
TTAGCGAAGAGAATCAACTTCTCATTATGTTTGTCAGCAGCTTTTTAAGCGCAACAATAC
TACCAGGCAATTCCGAAGTGATTTTTACCACTTATACAACGCAAGCACTATTACAAAAAA
ATACGGTGTATGGATTATTCGTTGTAGCGACATTAGGAAACTCCCTCGGTAGTATGACAA
CTTATTTTATCGCTCAATTTTTTCCACAACCTAAATTTCATGACCAACAACATAAAAGCA
TCAAGCTCACGCTTAAATTGAGCCAAAAATATGGTATATGGATTCTATTATTTAGCTGGC
TTCCTATTGTTGGCGATATCTTTTGTGGTATTACAGGTTGGTTACGATTCAACTTATGGA
AAAGCATATTATTAATTACTCTAGGCAAAGGAATTCGTTATGCATTGCTACTTTGGAGCG
TTTATTTGGTTGTTAGTTAAGGACTAACAGTCTACAATATGAATAAATTATTTTTGATGA
GAAAAGCTATGTCAAAACACTCCCCTGAAATCAAATCTATCTCAGTAATTGCCAAAACTC
GCATTTTTGAAGTGCAATCCGTCGATTTACGTTTTTCCAACGGCGAAGAACGCACCTATG
AACGTTTAACGCCACAACGTCGTTCATCTGTCATGGTATTACCCATTCATAATAATCAAC
TGATTCTTGTTAAAGAGTATGCTGTCGGCCCTGAACGTTATGAACTCACCTTCCCTAAAG
GCATTGTAGATAGTGGAGAAGATCCTGTACTGAGTGCAAATCGAGAATTACAAGAAGAAA
TAGGTTTTGGAGCAAAAACAATCGAACCACTGCGTTCAGTGTATAGCGGTCCTAGCCATA
TGTACGGCTTAATGCACCTTTTCGTGGCTCAAGATCTCTATCCATCACAGCTAGAAGGCG
ATGAACCAGAGCCACTTGAAATCATCTATTATCCATTAAACAAAATTAACGAACTGCTTG
CCGACCCTAATTTTGCCGAAGCACGCAACTTATCCGCCTTATTTTTATTAAGAGAATATC
TCAATGCAAAAAACTAGCCTACATATTTTATGGATTTATCCACTACTTACCCAGATACTC
GGCTCTGCCCTATTACCCCTTTTTAGCGAATTTAGCCAAGGGGGAATGCTGGTTGTTTTT
GCCTTATTTACCGTCCCAGCTTTTCTATTTGCATTAGTCAGCTACAAACAGCAATATCAC
CAACGTAACATCATTCAAATTGCCTTTTTCTCAGGGGTAATAATGTTCATTTACAGCCTT
TTTTCATTTTCATTGATGTTAGCTTTTGATGAATACACCAGCCTTGAAGATCCTATTCCC
CTATGGGAACAATCCCTTGCCGTGATCTTATTCGCCCTGACCTTTGCTTTAGCAAAAGTA
ATGTACGCACTGTTGGTGTTGAGATTGTTTTTGCCGAAGGTGTAAGTCGCTTACATTAAT
AGAATGGAGCTAGACACTTCGGGTTTAATAATGGCGAGAGTTTTTTAGATCATTGGTTAT
CCTTATATTCAAGTTAAGGCAGGGTGAGAAACTTCCTCCTAGTAAATTTATAGGTCTCTC
CTAGATAACGACTAAAATCCCTATTAGGTTAAGATAGCCCTATGAGCAAAAGTTATCTAA
GTCAGTATAAACAAAATAAACTTATTGAGCTGTTTGTAGCAGATATCACTGCTCGAACAG
CTGCTGAGTTGATAAATGTAAATAAAGCTACCGCAGCCTATTATTTCCATCGTCTGTGAT
TGCTTATCAATCAAAACAGTCTACATCTTAAGAGGTTCGATATTCAAGAACAAGTGAAGC
CCGGCAGTATTGTTTACACCGATTTCTACCGAGACTATGATAAGTCTGATGTAACTGAGT
TTAATCATTTTCGCATCAATCACAGTACCTACTTCGCAGAAAAACAAAACCCCAAACGAA
AAGGACTAAGTCCGATACAATATCGAAATCAGTCCTTTGAATAGCTGTATAACTTTTGAA
GGTCAGATCATTTTATTCATATTTTAAAAGGTGATTTGAAGACTTTTACCATAAAACTTT
AGGGGCTGACGTAGATTAGCCCCAATAAAAAAGTACCCCGAAGAAGAAACCCAAGCCCCA
ATTTGGCTAAATGCACATAAGCTTCCCAACCAGTGCTTCTTTTTAACAAAACTTTTTCAG
GAGAATATCTGTCCGTGTAGTAATATCCTAGCACTAGAACAAACATTACAATAACAACGC
CTAATTAATTTTCCTTTGGTACAGAATTTGATAATGCATCTACGTGTTTTTTTATTGCTT
CACGAACATGATGATTGGAATAATCTACCTCAAGAGAACCATCTCTATTTACTTTTACTC
TACCATCAAAAATTGTTGTTGGCTGGACTTTATCAGCTGATTTAACCCATAATACTCTAA
CACAATTAAACGTTGTTTTTAAAAAATCAAACGTAACTGTAAATAGTTTTAACATAGCCA
TCCTCATATAAAATAGCGAGTGCATAATAGTATTTAATAAATCTTATCAGATCAACCTTA
AAACACATTATTAACATCAACTATTAACATTATTTTAACACAATCATAATGGTCCCCACA
ATCCTACATCCAAAGAGTTCAAATCTTAACCAGACATCAATCAATCCAGCGAATACAGCA
TATTGCCAGCGATGCTGCATAATTTCTTGCTAACTTATCGTACCGAGTCTCAATGGCTCG
ATATTGTTTTAAAAAGGCAAATGCATTTTCAACTAAATGGCGATGACGATATAAATGTCA
CCCCATATCATCATTACCCACCGTTGAATTTCGTTTACGAGATATAACTAGAACAGCTTT
TGCGGTCATCAGAATAAAACCAATAGGATCGCCACAATGATCCACAGCTAAATAAAGGAA
TAGTAGACAAAAGTGTTGATTTTAATTATTGGAGCTGTATTAGATTAGCTAGTATACCAA
CCAACATCAGCCCCTATAAATAAGGTTGTAAGAGCAAATTACATTTGCCCTAAATAATTG
CAGAAGGATCAGGGCGAAGTCATTCGCGCCTACATTTTATTTACACAATCTCACTCGGCG
TAAAGAAATACGCAATTTCACGTTTTGCTGATGTTTCAGAGTCTGAGCCGTGAACTGAGT
TTTCACAGTAGCCTAAACCAAACATTTTACGAATAGTGCCTAGTTTGCGTTCTTCAGGTT
TGGTTGCTCCCATCAACAAGCGGTAGTTTTCTACGGCATTTTCGCCTTCTAACACCGCAA
CAACGATAGGCTCAGAAATCATAAATGCTACGAGCGGATCAAAAAAATCTTTGCCTTGAT
GTTCTGCATAAAAACCTTCCGCTTGTTCTTTGGTTAAGTGAAGCATTTTTAACGCTTTGA
TCGCTAAGCCATTTTTTTCCATATAACTTAAAATTTCACCGATAAGATGACGTTTAGTCG
CATCGGGTTTAATAATGGCGAGAGTTTGTTGGATCATTTGTTGTCCTTATTATTGAGTTA
AGACAGGGTGAAAAATCCCACCTTAAGTAAATTTATTTCACCTGCATACCAGCCATCACA
CCGCTATCGGCAGAGAGCAAGTAGAGATCTGCACCGCCTGTGCCAGCAGATAAAATCATT
CCTTCCGACATACCAAACGACATTTTGCGTGGGGCAAGGTTGGCAATCATAATCACAAAT
CTGCCTTCAAGCTCTTCAGGTTGATTGTACGCGGCTTTGATACCAGAGAAGACTTGGCGA
GTATGATCGCCTAAATCGAGTTCAAAACGTAATAATTTATCTGATTTCGGCACAGCTTCA
CATTTCAATACTTTTGCCACACGCAGATCGAGTTTGGCGAAGTCGTCAATGGTGATTTCT
GAGGCAATTGGTTCAACTTTGGTTTCACAAGCGGTCATTTCTTTTCCTTTTTTTGCAGTT
TCTGCTTTTACGCTTTCGGCGAAAAGTGCTTTGGTTTCTTCAATCACAGCGTCAATCTGT
TTTTTCTCTAAGCGAGAGAAGAGCGATTTAAACGGTGCAATGCTATGGGCAAATAGTGGT
GAACCGATGTTGTCCCAACGCAGTTCCGTTTGTAAAAAGGCTTCGGCACGTTCTGCGAGT
TTTGGTAATACTGGTTTGAGATAGCTCATTAATACACGGAATAGCTCTAAGCCCATTGAA
CAGACCGCTTGTAATTCAGCATCTTTGCCTTCTTCTTTGGCAATTACCCAAGGGGCTTTG
TCGTCAATGTATTTATTGGCTTTATCCGTTAATGTCATAATTTCACGGATCGCTTTGTTG
TATTCACGCGTTTCAAAATAAGTGGCGATCTGCTCCGATTGTGCAACAAATTCATCAAAA
AGCGCTTGATTTTCTAGTGTTGAAGCCAGTTTACCTTCAAAGCGTTTTGTGATGAAACCT
GCGGTACGAGAAGCTAAATTAACTAACTTATTGACGATGTCGCTGTTTACTCGTTGTACA
AAATCTTCTAAATTGAAATCAAGATCTTCAATGCGATTATTCAATTTTGCAGCATAGTAA
TAACGCAAACATTCAGGATCGATATGTTTTAAATAAGTGCTGGCTTGAATGAAAGTACCA
CGGGATTTTGACATTTTTTGTCCGTCCACCGTCACATAACCGTGGGCAAAGACGTTCGTC
GGTTTGCGGTATTCGCTTCCTTCTAACATCGCAGGCCAGAATAGACTGTGGAAGTAAACA
ATGTCTTTACCGATAAAGTGATATAACTCAGCATCACTCTCTTTTTTCCAGAAATCATCA
AAGTTCAAGCCCGTGCGGTCGCAAAGATTTTTAAACGAAGCCATATAGCCAATAGGGGCA
TCAAGCCAAACATAGAAGAATTTGTTTTCGCTATCTGGAATTTCAAAGCCAAAGTAAGGT
GCATCACGGCTGATGTCCCATTGCTGTAAACCGCTCTCAAACCACTCTTGCATTTTATTG
GCAATTTCAGGTTGAAGCGAGCCAGAACGTGTCCACGCTTTCAGCATTTCTTCAAAGCTT
GGTAGGTCAAAGAAAAAGTGTTCCGACTGTTTTACCACAGGGGTAGAGCCTGACACTACC
GAACGTGGATTGATTAAATCCATCGGGCTATAAGTAGAAGCACAGACTTCACAGTTATCG
CCGTACTGATCTTCCGCTTTACATTTCGGGCAAGTGCCTTTCACAAAGCGATCAGGCAAG
AACATATTTTTTTCAGGATCGAACAACTGCGAGATCACCTTGCTTTTGATAAAACCATTC
GCTTTTAATTTTTTATAGATGGCAGAAGTGTATTCACGGTTTTCTTCGCTGTGGGTGGAA
TGATAGTTATCGAAACTGATATTAAAGCCAGCAAAATCAGCAATGTGATCAGCTTTGGCT
TTTTCGATTAACTGTTCAGGGGTAATGCCGAGTTTATCCGCATTCAACATAATCGGCGTG
CCGTGAGCGTCATCAGCACAGACAAAGTGAATTTCGTTGCCACGCATACGCTGAAAACGC
ACCCAAATATCCGCTTGAATATGTTCAAGCATATGCCCTAAATGGATCGCTCCGTTAGCA
TAAGGCAAAGCACAAGTGACCAGTATTTTTCTTTTTGGATTTGACATTCTAAATCTCTCT
AAAATATAGCAAAAAATCATTGGGATTGTAGCGGAAAAGGGGGGAATTGTGTAGTTAAGA
TTTGGGGAGATAGGGATTTTTCAACGCTATTTCTGGTGTTTCTCTTATTTCTAAAAGTTA
TAAATAACTAATAACACATTATCTTTTGAAAAATGAATTTTTCAGATAAAATAGTTCTGA
TAAGGACTGGTGCAAAGTAATCTTCACTATCCGTTAATGCTCACCTACATAAAAATTAAT
TACGATCTTCATAAAGAGTATTAAAGCGAGAAATTACTCCACCCAAGTTTCATAAAATAA
ATTTTTTAAATAAGGGATACAAATTATGAACATCAAAAAATCAATATTATCCACTATGCT
TTTATCTTCTGCTGTGTTGATATCCTCTTGTAAGAAAGATGGCACTGGCGGAAATTCTCC
CCAACATAATAAAGAACAAAATCCAGTTAATTCGTCGATAGGTAGCCATTCTAGTGCTGA
AAGTAGTGGAACTACAAATAATGGATTTAATAAACTCCCTGACAGACAGACAGACAGACA
GACAGACAGACAGACAGACAGACAGACAGACAGACAGACAGACAATCATAACTCGACTAC
CTCTCATTCTTCCAACACTAATCAACGTTTAAATGGCTCTAGCGATTCTGCCTCGTCAAA
TAATTCGCTAACTTCTGATAATCAAACGCCGTCTGATGAGCCAAATAAGGTAGATAGCTC
AAGTTCTGCTGATAGTTCAACAACTTCAAATGAACCAACCATTTCGGATAATCAAACAAC
TTCGGACAGTCCAAATGCTACAGATAAACCTAGTACGGAAAATACTAACAATGAACAAGC
TACAGCAGAAACGACAGATAAGCAAGAAGTAGCAAAAGAGGAAGTAAAAGAGGAAAGAAA
AGAAGAAATCACAGAAGAGCCAAAAGTAGAAAATAAAGAAAAAACACCAACAGAAACTGA
AAATCAACCTCCTAGAGCAGAGGAAAATCCACAGGCGGAAGAAAATTTACCAGCAGAGGA
AAAAACTCAAGAGGAAGCAGAATCTCAACCTGTTCAACCGACAGAGCAGCCTCAAGCAGA
AAACGCTATTCAATCTCAACCGGAGCCAGCAGAGCAACCATCGAAAGAAAGCACAACAGC
AGAGGAATCAACTAAGCAGGAATTACCTGCGGAAGATCCATCTAAAGTGGAATCTCCGCA
AGAGAAACTTCCTCAAGTAGAAGAACAGAAACAACCGATTAATACCGAAACAGAAACTTC
AGTAGAAGACTCTAAGGAAAAAGAAAAAATAGAGGAGAAAATTAAAAAAGATCCAGAAGA
AGAAAATACGGTAAATTCATCGGATAACAGCAATGAAATATCAACAAATAATGAGCTGAC
AAATAGCGAAGCGACAAATAATGAAATATCGAACAATACTGATCCGGTAAATAATGTTGT
TCATAATGATAATGTTTCTGGAGAAAATATAAATCAAGAAAATAATAATTTATCTGCTGG
AAATAGTGATGATAATAAAAATACTGATACGGAAAATAATGTATCAGGAAATAATTCGGT
AGAAAATAATGATGTTACTTTAAATTTAAATAATAATTCAGAATCTACAACTCCAGAAAA
TAATCCTTCTACACAATCTAATCCATCAATAAAACCAGTGGATAATCAGCCTTGGGTTAA
TCCTGAAGTTGAGAGATTAGATAAAAATAATTACCAGCAAACCGCCCAAGAAACAAAATT
TACCAATAAAATTGGGATTGTTGATATGGATTATAATGTGCGTGATGATCTTGGCAAAGC
CTTTAAATTTGAGAATGGGCTAAGTCGTATAGTTTTAAATGCGGGTTTATATACGTCAGC
AAACGGACATAAAAGCTCTCATGGTACGATGGTTGCTGGTGTTATCGATCAGAAAAATAA
AAATGCTACGCTTTATGCTTATACTGCAAAATCCGCTTATATGGAAGCTGTAAGTGCATC
TAATCAGCATTACAATGAAGCATACGATCATAAGGTGAGAATATTTAATAACTCTTACGG
TAATAATCCACATAGAGATAGTGTAAAAGAAAAAGGATGGGAAAAGTTAGCAGGCTTAGA
CCTATATAAGCAATTGGCTGCAATGGCAGAAAAAGACAGTATTTTTGTATGGGCATCTGG
CAATGATGGCAAAAAAAGAAATACAGGACAAAATGAATATGCAACCATAGAAGGACACGT
TCCTTTAATTAGAGATGGAGCAAGAAAAGGCTGGATTGTTGTAACCTCGGTAAATCCACA
AAATAATGGGCTTATGGATTATGCAAGCCAAATAGGAGATAAAGCAAAAAACTGGGGGAT
TGCTGCACATGGTGAATGGTATTTATTTGATAAACAAGTACGAACAGAGGGAACCTCTTT
TGCTACACCTGTTGTTACTGCTGCCGTGGCTAATGTTTGGGAAAAATTTGATTGGATGGA
TCATCATTTAGTTACTCAAACTATATTATCTACAGCAAATAAATTGGGTTCAAGTGAAGT
TACTGAAGAACCTAACGAACGTGTTGGTTGGGGTGTTTTAAATCAAGATAGAGCATTAAA
CGGACCAGCTAGATTTGATACAAAGCTTTTAACCGATGATAATAAAACCCACGTCGTAGC
AAAATTAGATTATAAACATCATACCGACCGCACTAAATACACTTGGTCCAATAATATTCA
AGGTGATGCTGGCTTTAAAAAACAAGGTACTGGAACACTTTATTTTACTGGTTCAAATTC
TTATAGTGGAAATACAGTTATCGAAAACGGAACTTTGGTAATTGGAAATGAATTAAAACA
ATCCACAGTAGAAATCCAGTCACAGGGAACATTATTAACGAAAAATTTAAATAACTCTCA
AACAGAAGTTAAAATAGTAAAAAATGTAGATAATAAAGGTTCCTTGGAGGTTTATGGAAA
GGGGTTAATTATTGAGGGTAATTATACTACTTCAAATAATGCCAGAACGGTTATTGATAT
AGATAAATCTAAATTAACAGTAAAAGGCAATGTCAATTTACAAAATTCTCGTATTGTAGC
CGATGTTGAAAATATTAATGAAGTGGTTTCAAGAGATCCTCAAACAAAAACCATTATTGA
GTCTCAAAATCCTATTCAAAATTATAATGGAGATTACAAAATATCGGATCGTGCTAACCC
TTATATTGATTTAAAAGAAATTAAATTAAAAGAAGGGAATAATAAAGAAATTATTGCAAC
CTATAAACGAAATGATACAGAATTTGTATTAAAATCTGCCAATGAAAGTTCATTAAAGAA
TGTTTATACTGCGAGAAGTTTAGATCTTATTTTAGATAGTGCGAGTGATTCAGGAAATAC
AAATAGAAATCTCAGAAGTGCAGCATTATCTTTTATTAATGCTAAACCACAAGCGGTAGC
TTCTGCAGTAGATTCTTTAAGTGGCGAAATATATCCAGCAGTACATCAGGTAGCACTGAA
TAGTATTAAAACCTTGAATAGACAAATTGCTAAACAGCAATTCTCAAATATTCAAGATAT
TAAGTCTTATCATATTTATACTCAGTTAGCTACACAAAGTTTAAAACTTTATCAGAATGA
TAATTTTGGATTTGCAGATTTAAAAAATAGTGCAGATTCACAATTAGTTGGTATAGATAA
GCAATTTAATGCCTTTACATTTGGTATGGGATTGCAACGAGTTCATCAAAAATTATCTCC
TTTATCTAATAAAGATCAACAAGTTGGAAAAGTAGATTTAAAACAACACAGTTTCGCCTT
ATACGGAAAATATGATTGGAATAAATGGTATTATCTCAGCCAAATCAGTTTTACTGATAT
TAAAGGAAAATTAGATAGAACATTGTTATTGCCTAATGGCACACAGATAATTAAAGCTGA
TTTAAAATTACAAAATTATTCTTTTTATAATGAAACCGGATTAAATCTACAATATGAAAA
ATTAAGATTTAATCCATATGTTGCGTTACATATTAACCGTTTAAAACAGGATTCCATTAA
TGAAAAAGAAGATTTAGCATTAAGTATTGATAAATATCATAAAACCCATTATGGATATGA
ATTGGGCTTAAGATTAAATCAATCATTATCTGAAAAACTTAATATAAATCTAGGCATCTC
TTATCTTTATAATAAGAACAATATGGATAATATAGTAAGTGGAAAATATATTATTTCTGA
CACTGAAACTAAATTATATGGAATGAGATTACCAAGATATGAATTTAAAACTAGTTTAGG
TATGGGCTATTATCTTACTGAAAACCTCAATATTTACGCTAACATCGCTTATTATAGATT
GTGGAATAACCCAATGAAATCCTATTACAAAGAAGGAAATATTGGCGCGAAGTACTATTT
CTAATAGTAATATGATAAACAATCACTTGAAAGCACATTCATAACCCCGTGGAAATCCCA
CGGGGACTTTTTGCCTAATCATTGCTATATTCTTTATTTTCAGACTTTGGCAAAATGGGC
AGTTTTTTGTTCATATTTCAAAAAGAGGGCTTAAAGCCTTGTACTATAAGGCTTTAAGCC
ACTTTTTAGCAACAAATTTGTCTATTACACATTTTTTGCCGAATCAAACCGCTTGTTGTA
TGGGTTATTTATCGAATTTCTTCCCTTCCATCACGTTAATCCGTTATTTTATTTATCAAT
ACAAGCGGTGAGAAGATAATGTAAAGAGGAATGAAAACCACGCTTCCTATACCCCAAATA
AGAACCATTCCAGTAGCTTCACTATCTAAAGTTATTTTTTCTGAATATGCTATAAATTGT
GTTTGTAGTGGCTGTTCTAATTTGGCTTTGTTCAGAACTGCATCTTGATTTTCAATTTTG
ACCAACTTCCCATAAATGTCATAAAACTGTTCTGATGATTTCTTATTATGTAAAGAAGTG
AGTTTTACCCTAGACTCAATATCAGGTGTTTTCATTTGATTTTTGATATAAATAATCTCT
GCTTTAGTAACAGATTTCATTTTTTCAGATTGAAGCAAACGGATAAATTCGGTGGTTTTC
CGCTCTTGATAATCAGCATTCTCCTTGTTACTGCTTTCAAATTGATAACTATGCAAATCT
CCGACAACATATAATTTATTATCAGCAATAAAAAATGCTCGGATTGTTTCTGTTTTGGTA
TTTTCATCTTGATACTCTGTTTTAGTACAAGCGGTCATAAAACATAAAATCAAGCAGTAA
CAGAAAAAGCGTTTTAAGATTTGCATAGTTTTCTCCTTATATCATCTACGAGAGAGTTAT
CACATCTGGCAATTTCACCAACTGATTAAACAATAATTCCACCGCTCTTTCACTCTGAAC
AGTGATATTTAATGTGATTTCCGAACCATTATTTTCTGCACTGAGTGATAGCACTTCAAA
CCCACGGTGGCGGATCACTCTGAGTAAACGCTCAAGGGTTTCAGGGCGTTTATTAGCTTT
GATAACGAATTGATATTGTTGCATTTTTCTTCTCCTTAAACCCCAATGTCTTCATCTAAC
ATATCTGTATTGCACGCATTTGGTGGAACGAGTGGCCACACATTTTCTTCATCTGGGATA
CAAACGTGCAATAAATACGCTCCTTTGCTGTTGAGTAAGCGGTCTAATGCGGCTGAAACT
TCCCCTGCTTTTTCAATGCGTTCTGCTGGAATGTCAAAGGCGTTAGCTAGCATCACAAAG
TCTGGGTTGTCATCTAAAATGGTTTGACTGTGGCGACCGTGGAAAAAGAGCGATTGCCAT
TGACGCACCATTCCTAAACGTTGGTTGTCGAGTAACAGAATTTTGACAGGTAAATTGCCA
CGTTTGATTGAGCCGAGTTCTTGAATATTCATCATAAAAGAGCCGTCTCCCGTAATCACA
ATGGTTGGATCCGTTGGGCGAGCTTTGACCGCTCCCACCGCTGCTGGCAGACCAAATCCC
ATTGTGCCGAACCCTGCAGAAGTGATGTAGTTTTCAGGGGCATAATGCTGCATATGCTGT
GCTGACCACATTTGGTGCTGGCCAACGTCAGTAGTAATAATCGCATTTTGCGGTTTACGT
TGTGAAAGAGTGTGTAACAACGCCCAAGGGTCGATTTCGCCTTCGCCTACATTTTCTTGA
TAGCTGAAGTCAAAATCCGCTTTCAGTTTACGCACATCAGCTCGCCAGCTTTCAATCTCT
AACGGTTGGGTAAGTGCGGTCACTGCCTCGATTAAATCTCCTTGCAATGCTACATCTGCT
TTGCGTAGCTTATTGATTTCAGCCACATCAATATCAATATGAATCACTTTGGCGTGCGGT
GCAAAGGTGTCAAGTTTACCTGTTACTCGGTCGTCAAATCTAGCCCCACAAGCGATGAGT
AAATCACATTCTTGTACTGCATAGTTCGCCGCTTTCGTGCCGTGCATACCGATCATTCCC
ATATAGAGTGGGTGTTGTGGCGGAATGGTTCCTAAGCCTTTCAAGGTAGAAACAGACGGA
ATATGTGCAACATCTAGGAAAGATCTAACCGTTTGCACGCCATCTGCCATACCAACACCA
CCGCCAACATAAAGAACAGGGCGTTTTGCTTGAGCTAACAAGGCTTTGGCTTGTGCAAGT
GCGGCTGGATTTTGTACCTTAGCCGCCACTTTTTCATAGACAATTGGGGAAAGTGATGTT
GGAGCGAATTGCACATCTTTAGGAATATCGACAAGCACAGGACCAGGGCGACCACTTTGT
GCAATTTGGAACGCTTTGGCGATAATTTCAGGTAGTTCATCAATGTTTTGCACGATGAAA
CTGTGTTTGGTACAAGCAAGGGATAAGCCTAATACATCTGCCTCTTGGAAAGCATCTGTA
CCGATAAAGGCTGAAGCCACTTGCCCTGTAATTGCTACGATAGGAATAGAATCCATTAAG
GCATCGCCTAAGCCTGTAACTAGGTTGGTTGCCCCTGGGCCTGAAGTCGCAATACAAACG
CCTGTCTTGCCTGTTGCCCGAGCATAACCGATAGCAGCCATTGCTGCACCTTGCTCGTTA
CGACAAAGTAGATGATCTAAACCTGAATCGTAAATCGCATCATAGACAGGCATAATTGCC
CCGCCTGGATAGCCAAAAAGAGATGTCACACCGTGAGCTTTCAAACACTCAACGACTAAA
TTTGCTCCGTTCATAAATTACCTTTTTAATGTTGTGTCGCTACTTTAGTTAAGGCTTTTA
TGTAATAAAAAACCCTCACTAAAACTAGCGAGGGTTTGTGGATCTCATTATACAATTCTA
ATTGCGAGCCAACTTAACCCTCGCGGCGATAATAATCACCACGAGGTTAATAATAAGGCT
AACAAGAGAACGTAATGTCATTTTCATTTATCAATAAAAGCTTGAGTGGCTATATAAATA
GCATATTTTTTGTATAAAACAAATAAATTTTTTATCTCTTTATGAAAAAAAGCAAACGAT
TAGCTTTAAATAGACTAAATTTACTTGCGTAGTGGGGGGCTAGGGTTGAAAATGCCCAAA
TTATCACTATTTAATCAGCCACTAACTTCTATAAGGAATTTCTATGCCATTACTTCTCTT
TTTAGCTGGGCTATTTTTATACATCTACATTGAAATCTCTCTGTTAGTAAGCGTTGGCTC
TGCTATCGGGGTTTTACCCTTGATTTTATTAATGATCACTATTTCAGCTGTCGGTTTATG
GTTGGTGAAATTAAGAGGAATAATGACCATAGTGCAGATCCGCCAAGAGATCGCACAAGG
AAAGATCCCAGCACAAGCGGTAACGTCTTCGATCTTTTTTGCAATCGCAGGGGTATTGCT
GATTATCCCAGGTTTTTTGAGCGATATTTTAGCGTTATTGCTTCTATTGCCGATAACTCG
CCAATTGCTACAAGCAATGTTTATGAAACTGTTTGCAAGTCGTGTGAAATTTATGTCCTT
TGGCTCAATGAACAGAACTTCCTCTCAAAATAATACAACGTTTGAAGTGGAATTTGAGCA
TAAGCAAGATGAAGATAAGTGGTTGAAATAATGATAAATTTCATAATGATACATATCAAA
GATTCACGACATATAATGAGATTCAAAAATCAATATCTGAGGTCTATTTTTCCTTTCGCA
ATTGCGATAAAAAAGAGTAAAATTAGCCTTTATTTTGACAAGAGAGAAACAAAATGGCAA
ACATTCGTTTAGCAATTGCAGCAGATTTTTTATTAGCCGAGAAATTATTAGAAGCCTTAG
AACAAAGTAGTTTAGATTTTGAACAAATTTCAGCCGTTGAATTGGAAAGTTTTGGCGAAG
AACATTCTCTGCGTTTCGGTGCAAAAGCTGTTGAGCAAATCGCTGTTGAAGATGTCAATT
GGTCGCAATTTAGTCACGTTCTCTTTGCAGGCAAAATGGCAAATGCTGAATTGCTGGCTC
AAGCAGTACAAGCAGGTTGTGTGATTTTAGATCTCTACGGCATTTCTGCATTAATCGGCA
ATGTGCCTGTGATTGTGCCAAGTGTAAACAATGAAATGATCGCCAATGTGCGTGAGCGAA
ATATTGTTGCGTTAGCAAATCCACAAATCAGCCAATTAGCACTTGCCTTAAAACCGTTGT
TGGACCAGCCTATTCAACATATTTTTGTTACATCACTATTGCCATCGGCCTATTTTGGTG
ATGAAAAAGTGCGTGAGTTAGCAGGGCAAACTGCTCAGTTGTTAAATGGTATTCCCCTTG
ATGATGAAAAACCACGCGTGGCGTTTGATGCTGTGCCAGCCAATGTGCAAGGTGATGAAA
AACATCTGCCGTGCTCTCGTGCCTTTGAGTTACAACTTGCAAAAGTTCTGCCAAATCTAA
CCGCTAGTGTGACTTTCCATTCCGTGCAAGTGCCTGTTTTCTATGGTATTTCGCAGATGA
TTAGCGTGCAATCTGAATATACTTTAGATGCAACCGCATTAAGTGAGCAGTGGCAACAAC
AAGCGTGGGTAAAATTTAACTCTGATAATGTAATTACCCCTGTTAAAAATGGTGAAGATG
AAGAAACGAATCTCTTACAGATTAGCCAACTACTCAATAAAAATGAAAATGCACTACAAT
GCTGGACAGTGGCTGATGAACAGCGTTTTAGCTTAGCGTTCTTGGCGGTGGAGTTGTTGA
AAGAAGTAATCACTAGCTATTAACATAGTCGGATCTAAAAATACAAACATTTGATATACC
ATCACTCAATCACATAGCAATATATTCTCGTAGATATGGAACAAAATTCTTCTTTAACTC
AGATTCTGGTAGCTACTGCTGCTATTGTAATTATTTTGGCGGGTATTAAATTATCCGTTG
AGATCGTTATTCCTTTCTTATTATCTCTTTTTATTGCAATTATTTGTTCTCCTATTATCA
AATATCTAACCTCTCATAAAGTCCCTTTGTGGCTGGCAATCACTATACTCTTTATTTTAT
TTTTACTTGGATTCTTTTTTCTGGCAGGACTAATCAACAGTACAGTACAAGAATTTACAG
CATCAATTCCACAATACAAAATTCTTCTATCTGAACGTATTGCTACCGCAATGCTCCTTG
TTGATAACTGGAATATCCCGGTTTCAATATCTCGTGAACAGATCCAAGAACAGCTAGATC
CAAGCATTATTATGAACTTTGTTAGTCGCTTATTACTTAGCTTCTCAGGCGTCGTCACAA
ATATTTTTGTACTCTTATTAGTCGTTGTGTTCATGTTATTTGAGGCTCCAACCGCTAAAC
ATAAACTTATCGTGGCTCTTAGAGGCAATAAAGATGTGGAATCGGAAGAAAGCCATATCA
ACCGAGTATTACAGGGAGTTATTAGCTATCTTGGCATAAAAACGATTGTAAGCCTGCTTA
CTGGGATATCTATTTGGGTGTTACTTGAAATAGCTGATGTACAATATGCTGTATTATGGG
GCACATTAAGCTTCCTACTCAACTATATTCCAAACATAGGTTCAATCATTGCTGGTGTAC
CTATTGCTGTACAAGCATTTCTATTGAATGGCTTTTCTGTTGGATTGGGAGTATCCGTCG
GTATCATTGCAATCAATATGGTAATTGGCAATATTCTAGAACCTAGAATGATGGGGAGAA
CCCTTGGTCTCTCAACTCTCATTGTATTCTTGTCACTACTTTTCTGGGGATGGTTACTCG
GTACAGTAGGAATGCTACTTTCTGTTCCATTGACAATGGCTCTCAAAATTGCATTAGAAT
CAAGCCCTAAAACGATCCATTATGCAGGCTTATTAGGAGATATTAATAAACGCTAATGCT
CTTATTTTTGCGCTTTAAATACATTAAATAACCTATATGTTTCTTATAGCACTCAACCTA
AATATTTTTAACATCTACGCAAACGATTGCTTTTTGGTTTATCTTTGTGTACAATCTTCG
ACCCTTTAATCATACTATATATTTATTGAGGTTTTTCCATTATGTCTCTTCTTTCTCGTT
TTCAACTGGCAGAACGTGGTTCTAATGTTCGTCAAGAGGTTATTGCTGGTTTAACTACTT
TCCTTGCAATGGTTTACTCCGTTATCGTTGTGCCAAATATGTTAAGTGCGGCTGGCTTTC
CTGCTGATTCAGTATTTATTGCAACCTGTTTGGTTGCTGGTTTAGGTTCAATCCTCATTG
GCTTATGGGCAAATGCTCCAATGGCGATTGGTTGTGCTATCTCATTAACAGCTTTTACTG
CATTCAGTTTAGTGCTAGGTCAAGGCATTAGTATTCCTGTTGCATTAGGTGCAATCTTCC
TTATGGGTGTTTTATTTACCATTGTTTCCATAACAGGTATCCGTGCGTGGATTTTGCGTA
ATCTGCCATCTAGTATTGCTCACGGCGCTGGAATTGGAATCGGCTTATTCCTTTTATTGA
TTGCAGCAAATGGCGTTGGTTTAGTTGTCAGCAACCAAGCGGGTTTACCTGTAAAAATGG
GTGAGTTCACTTCTTTCCCTGTAATGATGTCTTTAGTTGGTTTAGCTGCCATTATTGGTT
TAGAGCGTTTACAAATTAAAGGTTCTATTCTTTGGGTTATCATTGCAATTACAATCATCG
GTTTAATTTTCGATCCGAATGTGAAATTTGGCGGTGAAGTATTTAAATTACCTACCTTTG
GTGAAAACTCTCAATTCTTAAATTTAGATATTGTCGGTGCATTGAATGCAGCTATTTTAC
CTGTGGTCTTTGCCTTAGTAATGACTGCTATTTTTGATGCAACAGGTACCATTCGTGCTG
TAGCAGGTCAGGCAAATTTATTAGATAAAGATGGACAAATTATCAACGGTGATAAAGCAC
TTACTTCAGATTCATTAAGTAGCGTACTTTCAGGTTTATTTGGTACCGCGCCTGCAGCAG
TATATATTGAATCAGCAGCAGGAACTGCTGTTGGTGGTAAAACAGGTTTGACTGCGGTCG
TTGTTGGCGTGTTGTTCTTATTAATGCTTTTCTTCCAACCACTCGCATTTTTAGTTCCAG
GTTATGCTACTGCCCCTGCATTAATGTACGTTGGTTTATTAATGTTGAGCAATGTATCTA
AATTAGACTTTGATGACTTTATCGGCGCAATGTCAGGCTTAGTTTGTGCTGTGTTTATTG
TTTTAACTGCAAATATCGTAACAGGTATTATGTTAGGTTTTGCAACCTTAGTGATTGGGC
GTACCATTTCAGGCGAATTTAACAAATTGAACGTTGGTACAGTAGCTATTGCTATTGCAT
TAGTTGCATTCTATGCCTTTGGTTTTGCAATTTAAGTCCTCAATAAAGATATTTTCCTCT
TTTTAAGAAAAATATTTAACAGAAATAGCTCATTGTATGAAAGATAGGATACTAAATTTA
TCCCAACATCATCCTTAGATACTAGAATGAAATAGAAAGTCAAACGCCTATAAATAGAAT
CTATTCATAGGCGTTTTTATCACACTACATTTATCAATGTAATTTCTATTATTTTACTTT
TTGTAGCTTATGGTATGCATCTAGTAATTTTTGATGAGCTGACATATTCCTCAAAGTTTC
ATCAGAACCAATTAAACCATGGAACGGATTTTCTCCCTGCATTATATTCCAAACAAAATC
TACAGCATCTTTCCCATACATTCTGTTAAATATCATTCTATACTGCTCAGGTTCCCTATC
CTCATCCAAAAATAATTCAATTACACTAATTAAACAACGATAGTAATTGTTTCTTTCTGC
TGAAAATACGGAAGCATTCATATTAACTGTCCAAGTTGCCCAATCTAATGCCTCTTCAAG
ATTTCCTAAAGCCAAATGAAGCATAGATTTTAATTCACCAATACGTAAAGTTTGTAGTGC
ACTTCCTTTTTCAGCTACCACTCCAATAAATTCACGTACCCGCGTCATATCATCAATACC
TTGCTCATCCAGCACGTCCAATAGCTCTTGATAAATTTCTTTCTCATGATGGAAATAGGG
TAAATCAAGCAACATTTCACGCCATTCCATTCCCATATTATTATTCGCATAGATCAAATC
GTCAGGAGGATAAATATTAGACATTCCAGGAGCAATTATACGGCAAGCGTATACACCTAA
ATGTTCATAGTCCATAATATAAACCTCTTGCTTATACTGGCTGAAAATTTCCATCAAATT
AGCAAATTCCTGCTCTGTTGTGCCTGAAAAATCCCAGTGAGTAAATTCATAATCTGGTTC
TGATTTAAAAAGATCCCATGAAATCTGACCACTTGAATCAATAAAATGAGTTTCCAAATT
CGCATAATCTGCCACATCATCATTATTAAATGATGGTGGAGAAAACACATCCAAATCTTT
TAAACTACGCCCCTGCAAAAGCTCAGTTACTGTACGCTCAAATGCGACTTGGAAATTAGG
ATGAGCACCAAAAGAAGCAAAACACGTACCATTCCTAGGATTAAGTAAAACTACACAGAT
AACTGGAAATTCGCCACCTAATGAAGCATCATAGCAGAGAATCGGAAACCCTTCTTGCTC
CAATTGCTCAATCGAACGTTTAATCGTCGGATAACCATCAATAATACACTGCGGAATTTC
AGGCAAGCTGATTGCCTCAGTGATAATACGATTTTTGATAAAGCGTTCAAATACTTCCGA
TAGTCCCTGCACTCTGGCTTCATTCTTAGTGTTGCCAGCTGACATCCCGTTAGAAACAAA
TAAATTTCCAATAATGCTTTGTGGAATATATACAGTATGACCATCAGACTGACGAATATA
AGGTAATGCAACTATTCCTCGTTCTGAATTGCTAGACTGTAGATCTACCAGAAATTCTGG
TGTCAATTCTCCATTTGGATTAAAATAGTCATGTAGAAATGGATCCAATATTCCTTCAGG
TAATTCCGTTTCATTTTCAATAGGAAACCATTTTTCATTTGGATAGTGAACAAATTCACC
TTCAGCAATTTCCCTTCCTAAATAAAAATCAGCCCAAAAATAATTAGTCGATAAACGCTC
AAAATACTCCCCCAATGCGGAAGCAAGAGCTGCTTTCTTACTTGCTCCTTTACCATTTGA
AAAACATTGTGGACAATCAACATCACGAATATGTACTGACCATACATTTGGTACAGGATT
AAGCCAAGAAGCCTCCTCAATATTAAATCCTAATTCTTTCAACTTAGTCTGGAATCTTTC
GATGCTTTCTTCAAGGGCTGCATCTTTCCCCACAATAAAGGTTTTTTCTATCATTTTTTC
TCTTAAAATGAAACGGTTTTACTCTATTTATATAGGATGTAGACATTGGAAACCAATAAA
GAAATTCATAACCACATCTTAAATCTCTTCTACCAGTTAGAATAAATTGAGCGGAAAATT
TCCGCCCAATTCATATGTTAAAAATCCATTAATTCTTTCTCTTTGTCTGCTAAAATCTCA
TCCACTTTTTTGATATAAATATCTGTAATCTTTTGGATATCATCTTGAGCTTTACGCTCA
TCATTCTCACTAATCTGTTTTTCTTTCTCTAAAGTTTTAATTTTATCATTTGCATCACGG
CGAATATTTCTAATTGAAACTTTACCTTGTTCTCCCTCACCTTTTACAATTTTAATTAAA
TCTCGACGACGTTCTTCCGTTAATGGAGGAAGAGGAACACGAATAGTAGTTCCAGCCGAA
GAAGGATTTAACCCTAAATCCGAAGTTAAAATCGCCTTTTCTACCGCACTAATCAACGAA
CGATCAAATACAGTGACTGCTAATGTACGAGCATCTTCTGCGACAACATTAGCTAATTGA
CGTAATGGTGTTGCGGACCCGTAATATTCCACTTGAATAGCATCTAATAAACTAGGCTGA
GCTCTACCTGTACGGATTTTAGAAATATGTCCTTTTAAGGCCTCAAGGCTTTTTTCCATT
CGTTCTTGAGTATCTTTCTTAATTTCATTAATCATAGTATTTTCCTTTGATTGAATAACA
TAAACCTATTGATTCTACCCAATTTCATTCTATTTTCCTAGTACTAAGTTTATAGGGTTT
GTGGTAGACTTATTTGACTTAACTCATCACAAGAGGGAATCCTTATGTACCAACAACAAA
TTTTAATAGAATTACAAGAAGCGCAACAAGTATTAAATGACTTTATTAATGACCAACATA
ATCTTAAACTAATTCAAGAAGCAGCTTTACTGATTACTGATAGTTTTAAGAACGGGGGAA
AAATACTTTCCTGTGGGAATGGTGGCTCACACTGTGATGCTATGCATTTTGCTGAAGAGT
TAACTGGACGTTATCGTGAAAATAGGCCTGGATATCCAGCCATAGCAATCTCAGATCCAA
GCCATTTAAGCTGCGTAAGCAATGACTTTGGATATGAATATGTCTTTTCTCGTTATGTTG
AGGCAATCGGACAAAAAGGAGATATCTTGTTTTGCTTATCAACATCAGGAAATTCTAAAA
ATGTTATTAATGCAATCATAGCTGCAAAAGCCAAAGGAATGAAAATTATTGCAATGACAG
GCAAGGATGGAGGAAAAATAGCAGAACTAGCTGATATTGAGATTCGTGTACCTCATTTTC
GTTATGCTGATCGTATTCAAGAGATACATATTAAAGTAATCCATATTCTCATGATGTTAA
TTGAATTTGAAATGGCAAAGTAAAGAATAAAAAATCCAACTTAAATAAATAGTTAAGTTG
GATTAATTCGTTGAATAGCGTTAATTAAGCAATCGTCGTACCTTCCGTTGTACCCGTCAC
AACTTGTTTCAACGCACCAGCTTTACCCATATTAAATACACGAATTGGCATATTGTGGTC
ACGGGCAAGAGTGAATGCAGCTAAATCCATCACTTGCAATTCTTTTTCAATAACTTCAGC
ATAGCTTAAATGTTGATAAAGTTTTGCATCTGGATTTTTTGCAGGATCGCAATCATACAC
ACCATCTACTTTAGTTGCTTTTAAGACAACATCAGCTTCAATTTCAATACCACGCAAGCA
AGCTGCAGAGTCTGTAGTAAAGAACGGGCTACCTGTACCTGCTGAGAAAATTACGACACG
TTTTTCGCGTAACATTTTGATAGCTTCCGACCAGTTGTAAGTATCACAAATACCGTTTAA
CTGGAATGCAGACATTAATTTTGCATTGACATCAGCACGGTGTAAGGCATCACGCATTGC
TAAACCGTTCATTACTGTTGCAAGCATACCCATATGGTCTCCAACAACACGGTTCATACC
TGCTTTAGCAAGTTTAGCACCACGGAATAAGTTACCACCCCCAAGAACTACGCCGACTTC
TACGTCCATTGCAAGCAATTCTTTGATCTCTAATGCCATTCTATCTAAGATAGATGGGTC
AATACCAAAGCCTTCTTCACCTTGTAATGCTTCACCACTTAACTTTAACAAAATACGTTT
ATAAATAGGATTGCTCATTTTGACCTCTGTGTAACGGTTGGGGAAAAAAATCGAAATATT
ATAGATTATCTTAATGACAGATCAAAGTAGGCAGGCGGATAGAATTTCCACTTTATTTTC
GGTAAAATCGCTATCTCTTTATTTTCGTTTTGCTCATAATGAATATAACAAAGATACTCG
CTACTCTCATTAGTTTTGGTTTAGCTTATTTAGTCAGTTACCTAATGCTACTTGGTTCGG
GCTTTTTTCCTAATCCTGAAATCAGCAATGTGCTGTTGCTGGTTCTCGTTATTCTATTTG
CGAATTCCTCTAAAAAGACGTTCTTTTATCTGCTTTTGCCGATTGTCACTTTATATGCCC
TTTACACGCCTATTGGTTTGACCTTTGGTCCACCGTCGTATCAATATGTTGCGTCGGTTT
TTGCTACAGATATACAAGAAAGCAAAGAGTTTTTCAGCCAAATCCCTCTCATTAACTTTG
TTGCTTGTACTGGCATTTTTATGTCACTGTTAGGATTTCGTTTTATTAGTCAAAAATGGC
AAATTCAATTCCACAAAAATAAAACCTTTCTTGCGTTAGGAGTTGCATTAGTTTTTATCT
CTACTCCGCCCTTCAAATTTCTACAAGAAGGAAGTAGTGCGATCGGTAAAGTCAAAACAG
AATTAGACCGCTTGAATAGTATGTCCATTCAGAGTGAATGGGGAACGTCACAACTCAATG
CAGAAAGTCGTTATGATGATTACATTTTAGTGATCGGCGAAAGTGCTAGAAAGGATTATC
ACCACGCCTATGGCTACCCTGCTGAAAATACGCCGTTTATGAGCAGTGCTAACGGCATTT
TAATTGATGGGCTGACCGCAGGCGGAACCAACACCATTGCCTCATTAAAATTAATGCTCA
CCAAGCCTGATACACAAAAATGGGAAGGGGAATACAGTCTTGGTATGGTAGATTTGATTA
AATCCGCAGGGATTAAAACCTACTGGCTGTCAAATCAAGGCTATCTAGGCACTTTTGATA
CGCCAGTTTCTTCTCTTGCTAACAAAAGTGATGAAAAATTATTCTTAAAATCAGGAGACT
CTTTCCATCAAAATATCAGTGACTTTGATTTATTACCTAAATTTGAACACATTATTGAGC
AAAAAACTCATAGCAAACGTTTTGTTGTGGTACATTTATATGGCTCACACCCCATCAGCT
GTGATCGTTTAACTGATTACCCTAAAATGTTTGATGATGAAAAAATAGGCAAAAAGTATT
TCAACGTAAACTGCTATGTATCGTCCATCAAAAAAACCGACGAAGTGTTAAAACGCTTAT
ATGAAGCCCTTCACAAAAATGAGCAACAATCTAACCGCTCGTTTTCGATGGTCTATTTTG
CCGATCACGGTTTAGCTCACCATATCACTGAAAATGACATTGCGATCCACAACAGCAGTG
GCAAAAGTAAGCTACACTTTGATGTTCCGCTCTTTAAAATATCTAGCGATGATACCGATA
GAAAAGTCTATAAAGCAATGAAATCTGGCTTAAACTTTACCGATGGTATTGCAAAATGGG
TGGGAATTAGTAATCCTAAATTGAATACAGAAGTCGATTTATTCAGCCCTCATTCAGACA
AGGAAGATTATGGGCTAAAAAAATTGATTGATGGTTTTGAAGGGAAAGTGGATCCTGCTG
TGGTTATTCCTAAGGATGAGTAATTCTATATCCCAAAATGATTTTCCGACAGCATAAGTG
CCCATAGTAATACAATAATCAATTTAGCCATTTAAAAATCTAGACGTTTAGATGTCTAAA
ATTTCTTGACGAAACGATTTCCTATTCGTAAACTTAAAACTATTCAAAGACAAGCGGTCG
CTTTTTTACCGTTTTTTGCAAGGATTTTTATGGCACAGCAGATTACTCTTTTTGATGATA
TTCCCCTTGAGCTTGCTTTAGGCGGAACACTTTCGCCTATCAATGTCACTTACCAAACCT
ATGGCACATTGAATGCGGAAAAAAGCAATGCTGTATTGTTGTGTCACGCTTTAACGGGTG
ATGCCGAACCCTATTATGCACCGCCTGCGGATAAAGGCTGGTGGCAAGATTTTATCGGTG
CAGGATTAGCTTTTGATACCGATAAATACTTTTTTATCTGCTCGAATGTGCTTGGCGGTT
GCAAAGGTACGACAGGCCCTTCGTCTATCAATCCAAATACGAATAAACCCTACGGCAGTC
AATTTCCCGTTATCACCGTGCAAGATATTGTGAAGGTGCAAAAAGCCTTGATCGATAAAC
TCGGTATTACTCGGCTACAAGCGGTCGTGGGTGGCTCTTTTGGTGGAATGCAAGCGACAC
AGTGGGCGATTGATTATCCGGAACAAGTGAAAAATGTAGTCAATCTCTGTTCTTCACTTA
CCTTAAGTGCAGAAGCAATCGGCTTCAATCACGTTATGCGACAAGCGGTAATAAACGATC
CCCATTTTAACAACGGCGATTATTATGGCAGTACGCCCCCAGATAACGGCTTAAAAATTG
CCCGAATGCTCGGTATGCTCACCTACCGCACCGATGTACAACTTGCCAAAGCCTTTGGGA
GAGAAGTGAAACAGACGGGAACGATTTGGGGTGATCACTTCCAAGTAGAATCTTATTTAA
ATTATCAAGGGCTCAAATTTCTAGATCGCTTTGACGCTAATAGTTACTTACGCCTGTTAA
GAGCCTTAGATCTCTATGATCCTGCTTTAACCTATGCAAACGAGCAAGAAGCACTCAGTC
GCATTAAAGCGAATTACACCCTTGTCGGCGTAACGAGCGATCAACTGTTTAAACAGATTG
ACCTACATAAAAGCAAACAGCGTTTAGAAAATGCAGGCATTACCGTCGATTTTTACGAAT
TTCATTCCGACTTTGGACACGATGCGTTTTTAGTTGACTACCCGTTTTTTGAAGAGATGA
TTAAGAAAGGAATCTCCAAGTAGGTCGGGCATAAATGCCCGACCTACCCTTTTAATCTAT
TGGGTAAAACAGACTGAAACAGCTCTCGGCTTTTCAGTGGTGCTGATCCCAAATAAGGCT
TTAAAGCAATACGGGTGAAACGTTTTGCTGACTGTAAGGTTTCTTTCTCTGAAAAATTCA
TTTCTGCAAAAGCTAATAAATCTTTGCCGATAAAGGTATAGTTATTTTGTAGTAAAGATG
CAATAAAGCCTTCATTTTCTCTAAATTGATAGCTCATTTTGGGATCGACAGGCTTACCTG
TTGCTGCACAATGGCAAAAATCCACCCCATAACCTAATGCTTTAAGTGTTTGAAATTCAA
AGGTGCGTAAGATCGGTTCGATCTCGTTTGGCTGGCTTGCTAACTTTGTCATACAGTGTA
GATAATGCTGAAATAATTCAGGGTAAGCAGTGTGATTTTCCAAAACTCTTGCAAGGACTT
CATTGACATAAAAACCGCTATACAGTGCCAGCGTTTGCATCGGGAGGGTTAAAGATGCAG
GTTCAGCTTTGGTAAGTGTTTTGAGATCACCTTTACCCGTCCATTTCAGCAATAAAGGGG
TAAAGGGTTGAAGAACGGATTTCAATGGCGAACGTGGTCGTCTTGTCCCTTTGGCAAGTA
AGGTAATTCGCCCGTGATTTTCAGTGAAAAAATCAACGAGTAAACTGCTTTCGCTGTACT
CTCTGCGATGTAATACAAAGCCACGTTGCCACTGTTCGATCATTATTCGTCAATATAACC
CAAACTTCTTAACGCACGTTCATCGTCTGCCCAGCCAGCTTTGACTTTCACCCACAGTTC
AAGGTGAACTTTATTATCAAATAGGCGTTCCATATCCGCACGAGCTTCAGTGCCGATCAC
TTTGATCTTCTGACCTTTGTTACCGATCACCATTTTTTTCTGCCCTTCACGTTCCACTAA
AATCAAACCATTGATTTCATAAGTGCCACGTTCGTTGGTTTTAAATTGCTCAATTTCAAC
CGTCACCGAATAAGGCAACTCTTCGCCCATAAAACGCATTAATTTTTCACGGATAATTTC
TGACGCCATAAAACGTTGCGAACGGTCGGTGACATAATCTTCAGGATAGTGATGAATGCC
TTCTTTGAGTGACTCTCGCACAAATTTCTCTAAAATATGTACGTTTTTGCCCCGTTGAGC
TGAAATCGGAATGATCTCTTTAAATGGGAATTTCTGCGATAAAGCGGTCAGATGTGGCAA
TAATTCTTCTTTTTCCTTGATATTATCCACTTTGTTAATCACTAAAATCACAGGGGCTTT
GGTCGAACGCAATTTATTGAGTACCATCTCATCATCGTCCGTCCACTTCGTACCTTCTAC
CACAAAAATTACCATATCGACATCGCCAATCGCACTGGCTGCTGCACGGTTCATCAAGCG
GTTAATCGCTCGTTTTTCTTCAATGTGAAGCCCTGGGGTATCGACATAAATCTCTTGATA
CGCCCCTTCGGTTTTAATCCCTAAAATGCGGTGACGTGTGGTCTGAGCTTTGCGAGAAGT
AATCGAAATTTTCTGTCCTAAAATTTTGTTTAATAGCGTTGATTTCCCTACATTTGGGCG
ACCAACAATGGCAATAAAGCCGCAATATGTTTTTTGATCTGTCATTGTGTTCTCTTAAAT
AAATACAAATTAAAATGGTGGGTCAAGACCCACCCTACATTAGGTTATTTTATTCCCAAC
ACCTTTATCACCTGCAATGCCGCATCTTGTTCGGCTTTACGACGGCTTGTGCCGTTACCG
ATAAAGATTTCATCAACTTTTTCGACTTTACAACTAACTTTAAAGGTTTGGTTATGGGCT
TCGCCTTTAATATCAATCACTTCGTAAGTCGGTAGTGGTAGCTTACGCCCTTGTAGATAC
TCTTGCAGACGAGTTTTCGGATCTTTTTGCGCTTCCCCTGGTTGCATATCATTTAGAAGC
TGTTGATACCAACAATGCACACGTTCCATAGCCCGATCAATCCCAGCATCTAAATATACC
GCAGCAATAATCGCCTCCACACAATCGGATAAAATGGACTCTCGACGATAGCCACCACTT
TTTAATTCTCCAGCCCCTAATTTCATATACTCGCCTAACTCAAACTGACGAGCGACAACC
GCAAGGGTCTGTTCTTTCACCAATGCTGCACGCATACGGCTTAGTTCCCCTTCATCAGCT
TTCGGGAATTTTTCATATAAGGCTTTACCAATGGCAAAATTTAAGATGGAATCGCCAAGA
AACTCAAGGCGTTCATTATTTTTTGACGCAGCACTGCGATGAGTGAGGGCTTGGGTGAGG
TAATCAAGGTTAGCAAATTGATAACCTAATTTTTTCTGTAATAGTTCTAATTGCATTTTA
GTTTATCTTCATAGAATTCCCCCCTTTGAAAAAGGGGGGCTAGGGGGGATTTTGCTAACA
TTGAATAAAATTCACGCTTTAAAAATCCCCCTTAATCCCCCTTTTTCAAAGGGGGAAATG
TTCTCTTTATTTAATCGCCGTAAACATTCTCTCAAAACGTAATCCGCTTGGAAATTCGTT
CGGTTTCTTATCAAGACTTAACCAAATCACACTTGCTTTACCGACCATATTCTTTTCAGG
CACAAATCCCCAGAAACGGCTGTCTTCGCTGTTATCACGGTTATCTCCCATTACAAAATA
ATGCCCTTCTGGCACTACCCATTCCCCAGCAGGAATACCGTCTTGTTTGAAGAAATAAGG
CTCATAGTTAAAGGCGTGTGGATTATTTAAAATCTGGTGAGTAACATCACCAATTTCGGT
ACGTTCAACTTGCATTTCACCGTGGTAGAAAAAGTCAGGATTTGGTGTACCGCCTTCGTA
TTTAAACACCACTTCTTTACCCGAATCGCCGTGAACAACGGTTAAATTACGGGTATGAAA
ATCATATTTCACATGGTCGCCACCGACACCCACAACACGCTTAATATAATCAACGTGTGG
CTGTTTTGGTGCTTTAAATACCACAATATCCCCACGTTCAGGCTTACCCATCGGAACAAG
GGTATTTTGCCAAATCGGGTCTTTAATTCCGTAAGTAAACTTATTCACTAACAGAAAATC
ACCCACGCGTAATGTTGGCTCCATTGAACCGCTTGGAATTTGAAACGGCTCAAAAATAAA
TGAACGTAAAATAGTGACTAATGCTAACACCCCAAATAGTGAAGCAAAAAAATCACCCAC
TAAGGAACGTGGTTGAATTGCTGCTTTTTCTTCTGCGGTGAGCGGTTTGCCTAAACGCTT
TTCTTCACGCTCAATCGCACGCAAGCGGCGAGGTTCGGCACTAAATTTGTAAAATGACCA
AAAGCCACCACAAATAACAACTAAACCTACTAATATAATGGAAATCGTGTTTGGCAATTG
CATTGAGTCCAACACTTTCCAAATACCGTACAATACTGCAATAAAACCAATGGTTAAAAT
ATTGCTCATATTTAAAATTCACTCCTTTTGGAATTTATTTACTATCCAAAATGTAGGGAC
ACACTGAGTGTGTCCATTGCAACATTTATCAATAGAATAGATATGAATGTTGTATGCGGA
CACACTCAGTGTGTCCCTACAATATCTATTCACTAATCCTTCCCAACGTGCAAAATCGCT
AAGAACGCTTCTTGTGGCACTTCCACGTTACCTAAAGATTTCATACGTTTTTTACCTTCT
TTCTGCTTCTGCAACAGTTTTTTCTTACGGCTTACGTCACCACCGTAACATTTCGCCAAT
ACGTTTTTACGCAACTGCTTCACCGTCGAACGAGCGATAATATGGTTACCAATCGCCGCT
TGGATCGCAATATCAAACTGCTGACGTGGAATTAACTCTTTCATTTTTTCCACTAACTCA
CGACCACGATAAGGGGCATTGGCTTTGTGGACGATTAACGCTAACGCATCGACACGCTCG
CCGTTGATCATAATATCTACACGCACCATATCTGCCGCTTGGAAACGTTTGAAACCATAA
TCCAACGACGCATAACCACGCGAAGTCGATTTTAAGCGGTCGAAGAAATCTAACACCACT
TCACCCATCGGGATTTCATAAGTCAATGCGATTTGGTTACCGTGGTAAACCATATTCGTC
TGTACACCACGCTTCTCCACACATAAGGTAATCACATTACCTAAAAACTCTTGTGGTACA
AGCATATTACATTCTGCAATCGGCTCACGAATTTCCGCAATATTGTTAATCGCAGGCAAC
TTCGACGGGCTATCTACATAGACAATTTCGCCATTCGTTTGTTCCACTTCATAGACTACC
GTCGGTGCTGTGGTAATGAGATCCAAATCATACTCACGTTCTAAACGCTCTTGAATGATC
TCCATATGCAACAAGCCTAAGAAGCCACAGCGGAAGCCAAAGCCTAATGCCGTTGAGTTT
TCTGGCTCATAGAAAAGCGACGCATCATTTAAGCTCAATTTTGCCAATGCATCACGAAAC
GCTTCATAATCATCTGAGCTAATCGGGAATAAACCTGCATAAACTTGCGGTTTTACTTTT
TTAAAGCCGGGTAACACTTCGCTTGCAGGATTGTGATGATGGGTTAAAGTATCCCCAACA
GGTGCGCCTAAAATATCTTTAATCGCACAGACTACCCAACCTACTTCGCCTGTTTTTAAT
TCCGTAGTATCAACTTGTTTTGGCGTGAAAATACCAAGACGATCTACTTGATAAGACTGC
CCTGTACTCATCACTTTGATTTTATCGCCTTTTTTCAACACACCATTTTTGACACGCACA
AGGGAAACCACGCCTAAATAGTTATCGAACCACGAGTCAATAATCAAGGCTTGCAACGGT
GCATCAGGATCACCTTCAGGAGCTGGAATTTTCGCCACGATTTCTTCTAAAACGAGATCG
ATCCCCACGCCAGTTTTCGCTGAGCAACGCACCGCTTCCATCGCATCAATCCCGACAATA
TCTTCGATCTCTTCTGCAACACGCTCAGGATCAGCCGCAGGCAAGTCGATTTTGTTTAAA
ATCGGCACCACTTCCAAATCCATCTCAATTGCCGTGTAACAGTTAGCAAGAGTTTGTGCT
TCCACCCCTTGCCCAGCATCAACAACCAACAACGCCCCTTCACAGGCGGCTAGGGAACGA
GAAACTTCATAAGAGAAATCGACGTGTCCTGGCGTATCGATAAAGTTTAACTGATAGGTT
TGACCATCTTTTGCTTGATAATTTAAGGTAACACTTTGTGCTTTAATGGTAATACCGCGC
TCACGCTCAAGATCCATAGAGTCTAACACTTGAGCTTCCATTTCACGATCTGACAAACCG
CCGCAAGTTTGGATCAAGCGGTCAGATAAAGTCGATTTACCGTGGTCAATGTGAGCAATA
ATAGAAAAGTTACGAATGTTCTGCATTTTCATAAGGGCAGTAAATGTCCTATTGTATTGT
TATTGATAAAAGAAAAATAATCGGCGGATTGTACCTGAAAATTACAGGAAAGGGAAAAGG
AAAGGAGAATATTAGAATGAAAATTTATAAAATAGAGAAAAATCTAGACCTAGTAAACGA
CTATAGCCTTCAATATAAGACTATAGTCAATTTTATAGCAGCTATTTTTCTGCTTATCTA
AAATACTTGACTGATGTAGTTAAGTCTTTTACTAGTGTTTAACTATTAAAAGTATACAAG
AATTCTAGTTATTCTTCTCATCAGACATACTTGCCGCTGCGGTAAATAGTACGTCAGTTG
ATGAGTTAAGTGCTGTTTCTGCTGAATCTTGGATAACACCGATAATGAAGCCAACGCCGA
TAACTTGTGCTGCAACATCGTTTGGAATGTTGAATAAGCTACACGCAAGTGGGATTAATA
ATAATGAACCACCTGCTACGCCTGATGCACCACAAGCACATACTGAAGCAACAACACTTA
ATAATACTGCTGTTGAGAAATCTGGTACGATACCTTGAGTATAAGCCGCAGCTAATGTTA
ATACGGTGATGGTAATTGCTGCGCCAGCCATATTGATGTTAGCACCAAGTGGAATTGCGA
TAGAGTAAATTTCTTCTTTGATGCCTAAACGTTTTGCTAATCCCATATTTACAGGGATAT
TTGCCGCTGAGCTACGAGTAAAGAATGCTGTCACACCACTTTCGCGTAAACAGGTGATGG
TGAGTGGGTATGGGTTGCGGCGGATTTTCCAGAACACTAGTAACGGGTTAAGAATGAATG
CCACAATCGCCATTGCACCTAATAATACTGCTAATAGACGAGCATAGCCGATAAAGGCAT
CAGCACCGTTAGTTGCCATTGTTTCTGCCACTAAGCCGAATACCCCGATTGGTGCAAATG
CAATAACCACTTTTACCACGAAAGATACCGCATCAGAGAAGTCATTTAATAAAACTTTGG
TGCTTGGTGCAGCGTGACGTAATGCGATACCTAAGCCGATAGACCACGCAAGAATACCGA
TGAAATTACCGTTAGTAATTGCACCAAGTGGGTTATCTACTAGGTTGAAAATAACGGTTT
TCAATACTTCACCAATGCCTTGCGGTGGTGCAAGTCCATCTGGGCTTGTGACCAATTCAA
GGGTCGTTGGGAATAAATAGCTTAAAGTAACCGCTGTTACTGCTGCAACAAAGGTACCTA
AGCCATACATCACCAAAATAGATTTTAAGCGGCTATCGCTGCCAACTTCTTTGTTAGCAA
TTGAAGCCATTACAAGAACAAAAACTAAAATCGGTGCAATTGCACGTAGTGATTTTACAA
AGAATTGTCCGAGAACCCCAACGCTTTTGGCTGCATCTGGGCTAACTAATGCTAAGCAGA
TACCTAGCACTAAACCTACGGCAATGCGTAATACTAAATTACCGCCAAGGATTTTTGAAG
ATAAAGATTGGTTACTCATAAAATTTCCTGTAAGACAAATAAAAAAAGACTTCATTTACC
AAGGTAAATGAAGTCTGCGAGATTAGCCGAAAATGTAGAATAAGGGAATAGCAAGCGGCA
ATTTTTCTGCAAAAATTTTTAAAAATTAGAATTTTAAGAAAAAACACCTTAAAAATTTAA
TAAAAATCTCCGAGAAATGATAATAACTATTAAATAAACACCTGTTCTGTCACTTGATAA
CCTTGCGGAACCTCTGCTTTATCATCAAAGGTTACAAATTCCCAAGCATTTTCATTCGCT
AGTACAGCTCGTAATAATTTATTATTTAAGCCGTGACCTGATTTATAGGCTTTGAAATCA
CCTAAAATATTGTAGCCACACATAAATAAATCACCGACAGCATCTAACATTTTATGACGA
ACTAGTTCATCTTTAAAACGTAGCCCTTCCTCATTCAAAATGCGGTATTCATCTAAAACA
ATAGCATTATCTAAACTACCGCCTAATGCAAGACCAATGGATTGAAGATATTCAACATCT
TTCATAAAGGTAAAGGTTCTAGCACGGCTTAATTGTTGAATAAAATGTTGTGCTGAAAAT
TCCATTTTGTAGTTACGCACTTCTTTGGTAATCATTGGGTGTGTAAAGTCAATGGTAAAG
TCTAATTTCAAACCGTGACTATAAGGTTTAAATTCAGCCCACTTATCCCCTTCTTCTACT
CGTACACTTTCTTTAATACGAATAAATTTTTTCGGCGCGTCTTGTTCTTCAATACCTGCA
TCCAATAAGAGATAGATAAAAGGACTTGAGCTACCGTCCATAATTGGAATTTCGGCTGCA
TCAACTTCTACAATTAGGTTATCTAAACCTAACGCAGACATTGCTGCGTTTAAGTGTTCT
ACTGTTGAAATACGCACACCTTCATCATTGATCATACAAGTACAAAGTTGTGTATCACGG
ATAGATTCAGCACTTGCCAGGAAATAAACGACAGGCTTAAGATCTGTTCTTGCGTAAATA
ATCCCTGTATTTGCAGGTGCTGGACGCAACGTTAAGGTTACTTTCTTGCCACTGTGCAAG
CCAATACCTGTTACTTTTGCTGCTTGTTTAAGGGTTCTTTGTTTAATCATATCGTTTCCT
TATTTCCCGAAATGGTTATTGGCCATTTCTCATAAACCCAGGGATTGAGCTTGGGGAAAA
CATTTGAGCTGTATCTACTTGTTGTGGTTTCTGAACTTGCTGCTGTTGAGTATATTGTGT
TTGTTGAGAATAACCACTCATATTATTCATAAAATCAGGTTGAGTTCTTTGAAATCCTGT
ATTTATATTCTGTTGAGGTTGTTGGAATTGCGGTACCGCCTGAATTGATGGAATTTTTGG
CATTTCATCTGGCTGACCAATACCTGTTGCAACTAAAGTTACACGAATCTTACCTTCCAT
TTCTGGATAGAAAGCAGAACCAAAAATAATAGCTGCATCAGGATCTGCAAAGCTAGTAAC
ATATTCCATAATGGTATTGACCTCTGCAAGTTCAATATCATAGCCAGAAGAAATATTCAC
AAGAATGCCTTTAGCACCTGATAAATCAACATCTTCCAATAACGGGCTTGCTACAGCTTC
TTTTGCTGCATTTTCTGCACGGTTTTCACCCTCTGCAATGCCTGTTCCCATCATTGCTCT
ACCCATTTCCGACATCACTTTTTTCACGTCTGCAAAGTCAACGTTCACAAGACCTTCGGA
AGTAATCATATCCGTAATACCTAATACCGCATTGCGTAAGACGTCATTTGCAACGCCAAA
GGCTTCATTAAATTTTACACTTTTAGGTAATACTTTTAGTAATTTATCATTTTGGATAAT
GATGAGTGAATCCACATGTTTTGCAAGTTCACGGATCCCTTGTTCCGCATAGTTAGAACG
TTTTCTACCTTCAAAAGAGAAAGGTTTAGTAACAATACCAACTGTTAATGCTCCTTGGCT
TTTAGCAATTTCAGCAATTACAGGAGCTGCACCAGTACCTGTGCCACCGCCCATACCAAC
AGCAATGAAGACCATATCAGCACCTGTAAGCATATTCGTTAATGCTTCTCTATCTTCTTC
AGCTGCTTGATGACCAATGTTTGGATCTGCTCCTGCCCCTAAGCCTTTTGTTACACTTGC
ACCTATTTGAATCGTATTGCGAACGGCACTACTACGTAATACTTGTGCATCCGTATTAAC
CGAAAAGAATTCAACACTACCAACATCAGATTGGTTACTAACCATATGATTTAGTGCGTT
ACCACCACCGCCACCGACACCGATAACTTTGATAACCGCATCTTGCGTTGCTTCATAAAT
AGGTTCAAACATTTGTGATTCTCCCTCACGGCTTAATATTGTTATTAATGCCTATTAAAA
ACTTGATTTTATCCAATTATACGCTTTTTTAGCACTATGTCCTAATGTATCAATAATGCC
GCCCACCTTATGACTAATTTCTCCACTTTGGCTACTATCAACGTCATTATAATGACTATA
CTGTAGCAATCCTAATACGGTTGCATAAGACGGTTTGCTTACATAATCCGTTAATCCTGT
AATATTCAATGGGTTACCAACCCGAACTTGTGATCCAAAGACAGATTTTGCACATTCTAC
AATATCTTCTATTTGAGAGCCACCACCTGTAAGCACAATTCCTGCAATTAATTCTTGTTT
TATGCCTTTTTGATATAGTTCATTGCGTAATTGGGATAATTCCTGATTAATTACGCTCAG
TAAATCGTGGTAACATTGAGATGTAACATTAGATAATTGGCTTTTTGTAAAAGTTCTTGG
CATTCGTCCACCCAAGCCTGCTACCTCAATTTTTTTCTCAGGGAAATGAGTTGGGGGTGC
AATAGCACGTCCATACTGTACTTTAATATTTTCTGCATCTTGGCGAGAGGTTGTGAAAAC
ATGAGCAATATAGTCCGTTACATTATTCCCACCAAAAGGAATAACTTTACTAAAACGCAA
AGCACCATCTGTATAAACAAGAACATCCATAGTGCCACCGCCAATATCAATTAAACAAAC
CCCAAGTTCTTTTTCATCTTCTGTTAACACAGAATAACTTGAAGCAAGCCCCGAAAAAAC
GATTTGATCAATTTTTAATTTACTTCTCTCCACTGCATTTTTTAAATTACGTAGCCAATC
GTTATGGCAAGCAATTAAATGAGCTTGAGCCTGCAAACGCATACCAGATAAACCAAGGGG
ATTTTTAGTAGCAGGTAATCTATCTACTCTATATTCCTGAGGAATAATGTGTAATGTTTC
CAGCTCATCGGGTAATTTAATAGAACGAGCAATATGAATAGCATTATCCAAATCTTCATT
TCTTACACTACCAGACAACGGCACAGTTCCACTTTCATTAAAAGCTGTAATGTGAGATCC
TGAAAGGGCAAGAGTAACACATACAATATCATATCCAGAAATCGATTCAGCTTCTTCAAT
CGCACGTTGAATAGCACTTGTTACAGCATCTAAATCAACAATGCCTCCTCCTTGAACGCC
TTTAGATTGACTAATTCCGGAACCAATCACATTAATCACACCATCAGGCAATACTTCACC
CACCACAGCAACTATTTTGTGTGTTCCAATTTCTAAACCAACTCTAATTCTAGATTCTGC
TACTTTTGTCATATTATGTTTGCGGTATTATAAATTATTGATTACTAAATCCGACGGATG
CTCCGTGTTCATAACGTAAATCGACATAGGATAAACGTTTTCCCTCAGGGATGTCAATTT
CAGGAAAAATAGTCACAAAACGATCGATTTTTGATAGCCATTCCCCTCGCCCTAATTTTA
GTTCAACGCCATTATCAAGTCGAATTGACCAAGCTCCTCGACTATCCATTGCAATGGAAT
GTAATCCTAAATTGCGTGATTTTAAATCTGCTTTTATTTTATCCCACGCTTCAAGCACAA
CCTTACTTTCTGCGTCTGGTCCGTATAAAATAGGTAAGCCAGTGTTATCAAACCGATCTT
TCGGTAAACTAAAAACTTTTCCTTGAACAGACACATATTGATTATTATTCCATACTGCTG
CTGGGCGATGTTCAAGTAACGTAATACTTAATTTATCGGGATAAACTTTTCTTACAGAAA
CATCACGAATCCAAGAAATTGTTAGAAACTTTTCTTTAATCTCTTGAATATCCTGTTCAA
AATAGCCTTTTAACAAGGGGGCTTTAGCTAAAACTTCGCGAATATCATTATTCGTCGTAA
ATTGTGTTTTATGCGTTAATGCATAAGAACGAATTGGAGTTCTATCCAGTGATGCAAGCA
AACTAGACCAATTGGTATAGATTGCATAAGCCATACCGAAACATAATAACACAACGATAG
GCTTAACAAAAACAAACCAATTAATCGGATATTTCGGTTTACTTGCTTGTGTACGAATCA
CCGAAGTCGGCTTCTTACGCATTACTGCAACCATTACGCACTTAACTCCAATACACGTTC
AACTAAACGCTCGAAACTATAACCTACAGTCGCCGCTGATTTTGGGAAAATACTATGACT
GGTCATACCTGGGCAAGTATTCACTTCAACTAAACGGAAGTTTCCTTCGCCATCTTCCAT
TACATCAATTCGGCTCCAACCACGACAACCCACTACATCATAAGCCTGTTTCACTAACTT
AGCGACTTCTGCTTGGCGATCAGCATTTAACGCTGGAACAACATACTGGGTATTATCCGA
AATATATTTTGCGTGGTAGTCATAAAACTCGCCGTCTGGAATAATTTGTACCGCAGACAA
CACTTCACCATCAAGTACTGGTACAGAGTATTCCGCCCCTGCTAAATTTTCTTCCACCAA
CACAATTGAATCATATTTTAATGCTTCTTCGATTGCAGGTAATAACTGTTCTGCAGTTTT
CACTTTACTTACGCCAACGCTTGAGCCTTCGCTCGCAGGTTTCACAAATAATGGTAAACC
TAATTTTGCAATAATTTCATCGGAATTGACCGCTTGCCCACGGCGTACCACTTCCATTGC
CGCTGTTGGTAAGCCCACTGCATTCCACAATAGCTTGGTGCGGAACTTATCTAAGGTAAT
CGCAGAAGCCATCACGCCACAGCCTGTATAGGGAATACCTAGTTGCTCTAACGCCCCTTG
AAGCACACCATTTTCACCGATACCACCGTGAAGAATATTAAACACACGCTGAATGCCTTT
TTCTTTTAATTTTTCAATCGGAAATTCTTTTGTATCAATCGCTTCAACGTTATAGCCTAA
ACTCTGTAAGGCTTCAAAGACCGATTTACCTGAATTGAGAGAAACTTCACGTTCTGCTGA
AACGCCACCAAATAACACCGCAATTTTTTCGTTTTTTAAGCTCATTATTTTTACCTTATT
TATGTTTTACAAGCGGTCATTTATTGCAAAAATTTTACATTATTATGGGGAATTGTAGGG
ACACACTGCGTGTGTCCGCAAAATAAACCATATCCCATTTTAACAACGGACACACAGTGT
GTCCCTACAGTTAATTTATTGAAATTATTGCAAATTTTCGGATCTACCGTAGAGGCGAAT
TACATTCACCCTGATGTTACTATGATTATTTGGGGCAAATGTGATTTGCCCCTACACATT
ATTTTGTACAATTACACAATAGCGAAAATTTCTCGAAATCTTACCGCTTGTTTTAAATCT
TCTTTATGCCTTCCAACTTTCCGCTAAATCACGCGAAAGCTTGCTCACGTTGCCCGCACC
TTGTGCCAAAATTAAATCACCATCTTGAATAATTTGATCTAACACTTCGCCAAGTTGTGA
AGTATCTGACACTAAAATCGGATCCACTTTGCCAAGATTACGGATTGAACGGCAGAGATC
TTTACTCTCCGCACCCACAATCGGAGCTTCGCCTGCCGCATACACATTGAGCATAATCAA
CGCATCAACCTGCGATAGCACTTGTACGAAGTCATCAAATAAATCACGGGTACGAGAATA
ACGGTGCGGTTGGAAAACCATCACTACACGTTTATTTTCCCAACCTTGACGAGCGGCTTT
AATCGTCACATCCACTTCCGTTGGGTGATGACCATAGTCATCAACTAACATTACCTTACC
ATTTGGACGAATAAATGAGCCAAGTTGGTCAAAACGGCGACCTGCACCTTGGAAATCCGC
AAGAGCAGCTAAAATCGCTTCATTCGCAATGCCTTCTTCTTTCGCAACCGCTAATGCAGC
CGTTGCATTCAGTGCATTGTGTCTACCCGGTACGTTTAATAAGACCTCAATACGCTCACC
TGTTGGACAAACCACCGTGTAATGCCCTTGGAAGCCTGTTTGTTGATAATCTTCAATACG
GTAATCAGCTTTTTCACTAAAACCATAGCTAATCACTTGGCGACCGACTTTCGGGGCAAT
TTCCATCACCGTTTCATCATCGGCACACATCACTGCTAAACCGTAGAATGGTAAGTTGCG
TAAGAAACGTACATAGGTTTCTTTCATTTTCTCGAAATCGCCACCGTAAGTATCCATATG
ATCTGGTTCAATGTTGGTCACAACGGAAACCATCGGCTGTAAATGTAAAAATGACGCATC
ACTTTCATCGGCTTCTGCAATTAAGTAACGGCTTGCCCCTAAATGAGCATTTTTACCCGC
TGATTTTACTAAACCACCATTTACAAAAGTAGGATCTAACCCTGCTTCCGTATAAATCAT
TGAAATCATTGCGGTTGTGGTAGTTTTACCGTGAGTCCCTGCAATCGCAATACCGTGACG
GAAACGCATAATTTCCGCTAACATCTGCGCTCGTTGAATCACTGGAATACGCGCTTCTTT
TGCTGCCGCTACTTCGGGATTGCTTTCATTAATTGCGCTGGAAGCGACAACAACACTTGC
CCCTTCAATATTTTCTGCTTGATGCCCGATAAAAACTTTTGCTCCTGCTTTTGCTAAGCG
TTGCGTGACTGCACCGTCCGCAATATCCGAGCCTGAAATTTGGTAACCTTCATTTAATAA
CACTTCAGCAATCCCAGACATACCTGCGCCACCGATCCCAATAAAGTGGATTTGATTTAC
ACGGCGCATTTCAGGGACTAATTTTTTTACTTTATCTTGGAAATTTTTCATTTTTATTCC
TTAATATTCGATCATTTTGCAAAAAATCTACAAAATCTGACCGCTTACAAACTATTTTCC
ACAATCACTTCTGCCACTCGTTTTGCGGCTAATGGTGTGGCTTTCGCTCTTGCTTTTACT
GCCATTTCCGTCAGTTTTTGACGGTCGGCAATTAACGGCTCTAATGCTTTTAATAAACTT
TCAGGGGTAAAATCCTGCTGTTCAATAATCATTGCGGCACCTGCTTGTGCAAGGTACTCT
GCATTTAAAAATTGTTGGCGATCTTTATGTTGAAACGGCACAAAAATCGCAGGTAATCCT
GCTGCAGCAATTTCACATACAGTTAAAGCACCAGAACGGCAAATCACCAAATCCGCCCAT
TCGTAAGCAGCTTTCATATCGTCAATAAATTCGCTTACCGTGCCATTGCCTGTGGCTTGA
TAAACTTCTTCCACACCAGCTAATTTGCCTTTACCGACTTGATGGCTAATAAATACGTTT
TGTCCTAAGACCTTCGCTACTTCTGGCACGGTTTTATTGATCACCAATGCTCCCTGACTA
CCGCCCATCACTAAAATATTGATTGGATAGCCTTTTTCAGCAAAACGTTGTTCTGGTGGT
ACAATTTCAAATAGATCTTGGCGAACGGGATTTCCCACCACTTCCGCATTTGGAAAAGCT
GTTGGAAAGGCTTGTAAAGTACGGCGAGCAATTTTAGAAAGCCATACATTTGTTAAACCT
GCCACCGCATTTTGTTCGTGCAAAATCACAGGCACACCACATAATTTTGCCGCAATACCG
CCTGGTCCAGACACATAACCGCCCATTCCAAGTACTGCATCAGGCTTATACGCTTTAATA
ATTTTTTTCGCTTGAAGCACTGCTCTTAAGATCGCAAAAGGGGCAGTAAGTAACGCTTTA
ATCCCCTTGCCCTTTAATCCTGAAATTTGAATAAACTCAATCGGAATACCGTGCTTTGGC
ACAAGATCCGCTTCCATTCGATCTTTTGTTCCTAGCCAGCGGATATCCCAACCTTGTTGT
TGTAATTCTCTTGCTACCGCAATCGCAGGAAAAACGTGCCCACCAGTTCCGCCAGCCATA
ACCAATAATTTTTTTGCCATATTATTTTCCAACACTAATCATCACTTAAATGTGCGTGCC
CAATTCGATCTAAGCGGTTTTCGTAATCAATCCGAATTAATACCGCAATTGCAATCGCCA
TAATCACTAAACTTGAACCACCATAGCTCACCAATGGGAAAGTTAAGCCTTTGGTCGGCA
GTAACCCCGAAGCAACACCAAGGTTTACAAAGCCTTGAATAAAAATCCAAATGGCAATAC
CAAAAGCAAAGAAACCTTTAAATCGTTCTTCTAGTATTAACGCTTCACGACTGACTTTTA
AAGCTCTGAAAGTTAAGGTGAGTAATAATAGCACAACGATAACAATTCCAACTAATCCAA
ATTCTTCTGCAATGACTGCCATCACAAAATCGGTATGTGCCTCAGGTAAATATTCTAATT
TTTGCACAGAATTACCCAATCCTCGCCCCCAAATCTCGCCTTGCCCAAACGCCATTTGTG
AGTTAGATAGTTGGAAGCCATCACCATAAGCATCAGCAAAAGGATCCATAAAAGAGGTTA
TACGTTTTAAACGATATTCTGATGTTAAAACCAATAGAGCAAAGACTACAACGCCTGCGA
TACCAAGAAAAATAAACTGTAAAACTTTCGCCCCCATAATAAAAAGCATTGCAAATGTCA
GCACAAAAAGCACCGCTATACTTCCCAAATCAGGTTGAGCCAGCAACAAGCAGCTAAATA
AAATCAGGATTACCATAGGGCGAATGAAACTAATGCTTTTTTGTCGCATTTCATCAAATT
TTCTTACATAGAAGCTCGCAAAGTAACAAATCACCGCAAATTTTGCTAATTCTGCAGGCT
GGAAATTAATAGGACCGATAGGGATCCAGCGTGTTGCCCCATTTACTGTTTTTCCAACAA
ACAATGTAATTGCAAGCAAAAGTAGGGCTGAAATAAATAACCAACCATTATACTTTTCCC
AATGTTTACTTGGAATTTGAACAAAGAAAGTACAAGCACAAATAGATGCGATAACATAAA
AACCATCTCGCACCGCAAAATAGAAGGGGTCTTCGTGTAGCCGACTACTCACAGGAATAG
AGGCTGAAGTCACCATAACAAATCCAATGATCAGCAATGCGAGAAATAACCACACCAATG
TTCGATCATAGAGTGCATTAACAGGCGTTAATCTTGTCCACTTATCCCACTCAATCCGAA
TTTTTTCTAGCATTAGATAACCCCTTGAGCCAACGCCACAAACTGTCTGCCACGCTCTTC
AAAATTTTTAAACTGATCTAAACTGGCACAGGCTGGTGAAAGTAGCACCATATCGCCTGA
TTTTAATAGTAAACGAACTTGTGCGACAGCTTGTGTCATTGTTTCCACTAAAACGCTATT
TTGAGTTAAAGCGGCAAGTTCCGCCCCATCTTTTCCAAAGCAGTAACAGACTGTATTTGG
CTGATTAATAAAAGGTTTTAACTCAGAAAAATCAGCATCTTTCCCATCGCCACCCAACAA
CAGATAAAGCGTTCCTTCGACTTGTAAACCATTTAATGCAGCCACAGTACTGCCGACATT
CGTGGCTTTTGAGTCGTTAATCCAGCGTACGCCATCATTCGTCGGTACTAGCTGGAAACG
GTGATCTAATCCTGAATAGCTTTGTAGGGCTTTCACAATCCCTGAACGAGCAACACCAGC
CGCTTCCGCCAATGCCATTGAAGCCAAGGCATTCATCACATTGTGACGACCCGTGATTTT
CAGCTCATTAATCGCAATAACTGCTTCATCGCCAGAATAGAGTTCACCATTACAAGCGGT
ATATTCTGCATCTTTTTCTGCAAATTTTTTCAAAGATCTGATCGCTTGCTCTGGGAAAGT
TTGTGGATCTTCGCCATTTACAATAATATTTTCCGCATTTTGATAGATACGCAATTTTGC
TGCACGATATTCTTCAACGGAGTTATTGTAACGATCCATATGATCTTCACTGATATTTAA
AATGGTTGCCGCTTTCGCTTTTAAAGAATAGGTCGTTTCCAGCTGGAAGCTTGATAATTC
CAACACATAGAGTTCGTAATTGCTTTTCAATAAACTCAAGGCTGGCACGCCGATATTACC
GCCCATACCGACTTTTATGCCCGCTTGTTTTGCCATTTCTGTTGTCAAAGTCGTTACCGT
ACTTTTACCATTTGCCCCTGTAATCGCAATAATCGGTGCTTTTGCTTCACGGCAGAACAA
CTCGATATCGCCAACCACTTCTACACCAGCTTGAATAGCTTGCTGAATTTCTGGCGTTGC
TAAGGCAAGTCCTGGGCTAATCACAATTAAATCAGAACTTAATAACCACTCAAGGTTTAA
ACTGCCTGTATGCAGTGGAATATCCTTCGATAATTTATCTACCCCAGCAGGATTTGCACG
GGTATCAATCACTCGCACTTGAGCCTGTTTGTCCGCAAAAAATTCGACACAAGATAAGCC
TGTTGTGCCTAAGCCGATAATCGTGATGGTTTTGCCTTGATATTGATTTTGCATTTTGTT
GTTCTCTAGAAACGGTATTTTGAGATGTAGGGACACACTGCGTGTGTCCGCTTTATTTTC
ATTATTGCTCGGTTGGTAAAACTGTAACGGACACACGCAGTGTGTCCCTACATTAATTAA
CGTAATTTCAACGTCACCAATCCAATTAACACCAACATTAAGGTGATAATCCAAAAACGC
ACGATAACACGTGGTTCCGGCCAGCCTTTAAGTTCAAAGTGGTGGTGGATCGGTGCCATA
CGGAAAATACGTTTTTGGCGAAGTTTGTACGATCCAACTTGTAAAATCACCGATAAGGCT
TCAACCACAAAGACACCGCCCATCACCACTAGTAATAATTCTTGGCGAACTAATACGGCA
ATCACCCCCAATGCACCGCCAAGTGACAATGAACCGACATCCCCCATAAAGACTTGTGCT
GGGTAAGTGTTAAACCATAAGAAACCTAAACCTGCCCCTGCAATTGCCGTACATAAAATC
ACTAATTCACTGCTATATTTGATATAAGGAATGTGCAGATATTGTGCAAAATTATAGTTC
CCCGTTGCCCACGCAATTAATGCAAATGCCCCTGCGACCATAATGATCGGCACAATTGCC
AAGCCATCTAAGCCGTCGGTTAAATTCACTGCATTACTGGTTCCGACAATCACAAAATAG
GTGAGAACAATATAGAATAAGCCAAGCTGTGGCATCACATCTTTAAAGAAAGGAACAACT
AACTGGGTAGCAGCGGTATCTTTACCAATCGCATACATACCAAAAGCAGATACTAAGGCA
ATCACCGATAGCCAAAAATATTTCCAACGAGCAATCAAGCCATCGGTATTTTTACGGGCT
ATTTTCCAATAATCATCTACAAAACCGACAACCCCATAACCAAATAGGATAAATAGCACA
AACCAGACATAGGGGTTACGCAGATCCGCCCATAACAACGTACTCACACCGATAGCTAAT
AAAATCATAATACCGCCCATCGTTGGTGTACCCCGTTTTTTGTAGTGGCTTTCAGGACCA
TCGTGGCGAACTTCCTGTCCGAATTTGAGAATTTGTAAACGGCGAATGACCGTTGGTCCA
ATCCACAAGCCGATAATTAACGCTGTCAATAACGCCATAATAGAACGGAAAGTAATGTAC
GACACCACGTTAAACACGGTGTTGTATTGCACCAGATATTCAGCAAGCCAAACTAACATA
AGCTAATCCTTAAAAAGAAACATCAAAAGAACGACATAAGGAAGCAATTACTTCTTCCAT
TTTTTGGCTACGAGATCCTTTTGCTAATAATACAAGCGGTTGATCTTGTTCGATTTTTTG
CAAAATGTTCGGGAGCAAAAACGCCGCCATTGCTGTTTTATCATTAAAGTGGTGAGCTGA
ATTACCGCTAATCACCTCACTCTCTTTGCCGAAGCTGACCACTAAATCGAGCTTCGCCTG
TTTAACGAAATCAGCGACTTCTTGGTGGCAAGCTGGGCTGTCTTTGCCAAGTTCCGCCAT
ATCGCCCACCACAAAAATGCGGAAAGCTGGATACTGTTTTAACACAGACACCGCAGATTT
CATTGAGTCCACGTTCGCATTATAACTGTCATCAATAAACAGTACATTCTCTTTAATTTC
AATCGGATACAAACGCCCTTTAACCGCTGAACGCTGTTCCAATCCAGCTTTAACCGCAGT
TAAATCCGCCCCGACTGCCATTGCGAGTGCTGTTGCCGCTAACGCATTACTCACATTATG
TGCGCCTAAATAAGGCAAGTTGATCTCAATTTCGCCTTGTGGCGTATGTAAGGTAAAGCG
TGAACCATTGAGGTGTAACTCAACATTTTCCGCCCAAAAATCTGCATAGCTGTCTTTATC
TTCGCCTGTGTAGCAGAACGACTGTAACTCGTGATCGCCAATCTCTTTCTGCCATTCTGG
ATAGTAATGAGCTAAATTCACAATCGCCTTACCACCAGCTTTCAAGCCACGATAAATTTC
ACCTTTAGCTTGAGCCACACCTGCCAACGAGCCAAATCCTTCAAGATGAGCAGATGCCAC
GTTATTCACTAAACAAGCATCAGGTTGTGCAATTTCGGTGGTATAAGCAATTTCGCCGAT
GTGGTTCGCCCCCAGTTCCACCACGGCAAATTTATGCTCAGGGGTTAAACGCAATAGGGT
CAATGGCACACCTAAGTCATTGTTTAAATTACCAAAGGTATAAAGCACCTGATCTTCACA
AGCGGTCACTTTTTGCAAAATTTTTGCAGTCATCTCTTTGACGGTGGTTTTGCCTGAAGA
GCCCGTCATTGCCACAGTTTTTGGGTTAATTTCCGCTTTCAGCCATTTTGCTAACTGCCC
TAATGCCAAGCGAGTATCTTCCACAATAATTTGCGGTACATTCACCGCCAATTCACGCTC
AACGACTAACGCCACACAGCCTTGTTCGATCGCTTTTTCTACATAATCGTGAGCATCAAA
TTTTTCGCCTTTTAAGGCAAAAAATAAGCCGTTTTGCACTGGCTGTCGAGTGTCGGTGCT
AATGTTTTCAACGCTTATCTCGCCACTACCGAGTAGTTTACCCTTTAGGGTTTGAGCGAG
TTGTTGGGTGGTTTGTTTTATCATCTTTATTTACTTATAAATTATTTTGACTATTTAAAA
TCTACTTTTGTAGGGGCTAATTACATTAGCCCCTCTTCCTTATGATTGCTTTTGGGGCAA
ATGTAATTTGCCCCTACAAATTATTTTGTGCAATAGATTAAATTCCAACTACCCCAAAAA
CTTCCTCGCCCACTCTTGATCCGAAAAGTGATATTTCTTCGTGCCGATAATTTGGTAATC
TTCGTGTCCTTTACCTGCAATCAAAATCACATCTTTTGGTTCGGCTTGGGCAATCGCTTG
TTCAATCGCATATTGACGGATATGCATAGACTGCACCGCTTTTGGCTTGCGGAAACCTTT
CATAATATCGTTAAAAATCACATCAGGATCTTCGGTGCGTGGGTTGTCATCAGTTACAAT
CACTCTGTCCGCCAACTGTTCGGCAATGCGTGCCATTAATGGGCGTTTGCCTGTATCACG
ATCACCACCGCAACCAAACACACACCATAGTTCGCCTTCACAATGCAAACGAGCAGCATC
TAAGGCTTTTTCTAAGGCATCAGGAGTATGAGCATAATCAACAATCACCATCGGACTTTC
TTCCGCATTTTCTTCGCTGATTAAACACTCCATACGTCCACATACACCGTTTAACAGTGG
TGCGGTTTCGACTAATTTTTGCAAATCGTAGCCCAACGCCAATAAACCAGCGAAAGCGGT
TAATAAGTTGCTGACATTAAACGCCCCGATTAAACAGCTTTCTAGTTCACCGTTGCCCCA
GCTACTTTCAAATTCAATAGTTGCACCTTGTAGGGTAAATTGCACCGCTTTCGCTTTAAT
CCAACGGGCTTGTTGTGGTTGGAACTGGCTATCGGTGCTGACGGCGACAGCTTCAGGCAA
TTTTGCCAACCATTCACGCCCGATTTCGTCATCAGCATTGATCACTTGTTGTTTTGATGA
AAGCTCGCCAAATAAGCGGAACTTCGCTTGGGCGTACTCTTCCATTGTGTTGTGATAATC
AAGATGATCACGGCTTAAGTTGGTGAAAATCGCCAAGTCAAAGTCTAGTGCTTCGGCACG
ATATTGAGCCAGCCCGTGAGAAGAGACTTCCATTGCACAGAAATCCGCCCCTAATTCGAC
AAAGTTCGCCAGATTGTGTTGAATTTCAACGGCAGAACCTGTGGTATTTACCGCTTCTTG
CACTTGCCCATATAGTCCGTTGCCAATAGTACCCATCACCGCAGATTTACCGCCAAGCAA
GTTTCGCCATTGCGCAAAAAGCTGTGCCGTAGTGGTTTTGCCGTTAGTGCCTGTAATGCC
AACAAGGGTTAATTTTTCTGATGGATTGCCATAGAAGGCACCTGCTATCGCCGAAAGTTG
TTTCGGTAAATTTGGTACTTCCAGTACACAAGCGGTCGAATTTGCAAATTTTTCTGCAAA
TCTCACCGCTTGAACGTCATCGTCTGCTTCAGCTAAAACTAAAGCAGCACCTTGTTCAAT
CGCTTTGTCAATAAATTGACGACCATCGACTTGATGTCCTCTTAAGGCAACAAATAGATC
GCCTTTTTCAACCTGACGGCTGTCCAAGATCATTTTGTTTAATTCTTTTAATTCGCCCCA
ATGGTTAAGTTCAGGGAAAAAGGAAAGTAAAGGGTTCATTATTGCCTCTTAGTTTGTCGA
ATTTGTTTTCATCTCTCTCACTGCACTTTTTGTATCTTCAGTAAGATTATCTGGTTTAAT
GTTTCTTGCTTTTAAAGTATGTCCCATAATACTTGAGAACAGTGGGGCAGATACCGCACC
GCCATAGTAAGCTCCCTCTTTTGGTTCATTAATTAAGACCACTAAAGCAAATCTTGGATC
GCTTGCTGGGGCAATCCCTGCAGTATAAGCAATATATTTTTTAACATATTGACCTTTTTC
TAATTTGCGAGCAGTACCCGTTTTAATTGCGACACGGTATCCATCAACAGCTGCTCTTGC
TCCGCCTTCGCCTTTAGCTGCAACACTTTCCATCATATGTACAACATCTTTGGTGATTTT
TTCTGGCAACACACGCTCACCAATTACTGGAGGATCCACTTTTGTAATCGAAAGCGGACG
ATAAATCCCAAAACTGCCTAATGTTGCATAAGCTCGGGCTAATTGTAATGGCGTGACATT
TAAACCATAACCATACGCCATTGTCGCACGTTCAATGTCCGCCCAACGTTTACGATCGCC
GTTTGTACCACGTTGTTCACCAAGCCCTAAGCCTGTATCTTTACCAAAACCGACCTTGCT
ATAAGTTTCGACTAATGCGGTTGATGGCATTCTTAACGCTAAACGGCTTACACCGATGTT
ACTGGATTTTTGTAAGATCCCTGTAAGTGTCAAACTCTCTCTTGGCGCTACGTCTTTAAT
TGTATGTCCATTAACCACAAAAGGTCGTGTACTAATGACTTCACTTGGATAAGTCACTCT
ATTTTGCAATGCGGTTAAAACCACAAGTGGTTTTACTGTTGAACCAGGTTCAAAGGTATC
TGTAATCACACGGTTACGTGCTAATTCTGATTTAAACTCTGCTCTGTTATTTGGGTTAAA
GGATGGTGCATTTGCCATTGCCAGCACTTCCCCCGTTTGAACATCAACTAAAACAGCAGT
TCCCGATTCCGCCTTGTTTTCAATCACCGCTTTTTTAATTTCACGATAAACCATTGATTG
AAGTTCTTCATCAATGCTCAACATTACATCTTGCGGATCATATTTTTTCTCATCGCGAAT
ATGTTCAATCACATTACCACGAGCATCTTTACGGATAACCTGTTTACCGTTTTTACCAAC
CAACAAGCTATCAAAGCTACGTTCTATTCCTTCCGAGCCTTGTTTATCATCAACATCGGT
AAAGCCGATTAATTGGGAAATTTCTTCTGCAAGAGGATAAAAACGGCGAGTTTCTGCTTT
TAATACAAGCCCATCAATTTTTAATGCTCGAGCATAATCTCCTATCACATCTGATTCGTG
ACGAGAAATATATAAAAAACGTTGATTTGCTGAAGCATAAAGTTTATCCATCATTACGCT
GTATTTCATATCTAATGCTTTGGCTAACTCTTGCATTTTTTGGCGTTCAAGCTGAGCATA
CTCATTTTCCAAATGTAAAAACATAGAATTTGGATTATTGCGTATGCGTTGAATTAATAC
GTTGTAATCTAATGCAGTTGCACGAGCGAGTAATGTCCAATAATCCTCATTTTTATTGTT
TAAAATCGCTCTAGGATCATATTTATTTTCTTTATTCTGTGGTTTTTCTTTAATAAAACG
ATTCACACTAGCTTCAATTTTACTGGCTGAAGCCTCCATTTCCATAGCCAAAACTCGCCA
TAACGATTTATTACGACGAAGTTTAGTATCAAAATATTCTTTAGGATCAATCGTAATTGA
ATACATCGGCACACTAATTGAAAGCACTCGCCCATTTCTATCTAAAATTTTCCCCCTTGT
AAAAGGAAGCTCTTTTGTCCGTAAAGAGCGATCATTTGCTTCTTTGATTAAACGTTCTGA
ATCAGTGACTTGTAAGAAAAAACTTTGACCGATCAAGGCACAGGCCATTACACCGATAAA
CAGATAAACAAATCCAAATCGGGCAGGCAAAAAACTAGGCTGGGGTGAAATATCTACCTC
TTTTAATTCATCTCCCATCGTATTTTTATTTTTAGGGTTATATTTCACTGATTTTTTCAT
TTTTATTCCACTAAAATGATTTCTTGTTCTTTTTTAACTGGTTGTAATCCAAATTTTTCA
GCAACAGCTTCGACTAAAAACTTCTGACTTTTTGAATTTTCTTCTAATTGCAAATGAACA
TACTGATTTTCAAGCTTCTGTTTTACTTGCAATAATTTTCCCTGCTCTGCTGTTAATAAA
CGTGTTTGGTGCGTAATCCAAATCGTTGCAACAGCACTAATCACCACCCCAACAAGTAGC
AATAACGCCACTTTATTATGGCTAGTTAAATCGTCTAAAATCACTTGACGTAAAGGATAG
CGTTCACTCGACATTATCTTTTCTCCGCAACTCTTAACACCGCACTGCGTGAGCGTGGAT
TGGCTTCAATCTCCGCTTCACTTGGCATAATCGCTTTGCCGACGGTTTTTAAAGGAATAT
TCTTATTTAACTCACTTTCTAAAATCGGCAGACCTTTCGGCACCGTCTCGCCTTTGCTCT
GCTTACGCATAAACTGCTTCACCATTCTGTCTTCTAGAGAATGGAAGCTGATAATAGACA
AACGCCCTTCAGGTGCGAGTACAGTTAGGGCTGAATTTAATGCCTTTTCTAATTCATCTA
ACTCACTATTAATGTAAATACGGATTGCCTGAAAAGAGCGAGTTGCTGGGTGTTTATGCT
TATCTTTAAACGGCACGGCATCTGCAATAATTTGTGCCAGTTGCAAAGTACGGGAAATTT
TTTCAGTTGCAGATTTATTGTAAGAAACGACCGCTTGTGCAATGCGTTTGGCAAAACGCT
CTTCGCCAAACTCTTTTAACACCCAAGCGAGATCATCAACAGACACCTGTGCTAACCACT
CCATTGCTGACAAGCCTTTGGTGGTATCCATTCGCATATCTAATGGTCCATCACGCATAA
AACTAAAACCACGTTCTGCTTCATCAAGTTGTGGGGAAGATACGCCAAGATCGAGCAAGA
TACCGTCAATTTTGCCGACTAAATTAAGTTCGTCACAAATATCAGGAATGGATGAAAAAG
CACTGTGAACAATTTGAAAACGGGGATCAGAGATCGTATTTGCTTCTGCAATCGCACGCG
GATCACGATCAATCGCAATCAATCTGCCTTGTTCACCCAATTTGCTTAAAATAAGACGTG
AATGCCCACCACGCCCAAAAGTACCATCGACATAGATACCGTTGGGTTTAATGGCTAAAC
CATCAACTGCTTCGTGTAATAACACCGTAATATGTTTGGGTGAGTCACTCATTTTGATTA
TCCGTTATTGTTATAAAGAAAGGTTCTTTAATGCCTCACAATGAAGCATTTCTTCTGAGC
TACCAATTGCAAGATCTTCGCTAATCTGTTTCTGCCATTGTTGATCTTGCCAAATTTCAA
ATTTATTTAACTGCCCAACCAACATAATCTGCTGTTCTAATTGAGCGTGCTGACGCAAAG
TCGGGCTAAGTAAAATCCGTCCAGCAGAATCCATTTCACATTCTGTCGCAAAACCTTGCA
TAACCCGTTGAATACGACGCTGTGCAGGATCGAAGTTAGACAGAGCGAGCAATTTTTGCT
CGACAATTTCCCATTCGTGCAACGGATACAGTAATAAACAAGGCTGGCGAATATCTACGG
TACAAACAAATGACCCGTGGTAACTCTCCAAAAGCTCGGCACGATAACGGGTCGGAATAG
CGATCCGCCCTTTGCTATCAATGCTGATTGAAGTTGCTCCACGAAACATTTTTTTGCTCA
CTTAACCTTAGAGATTCGGAAATTTGGAAAAAATTCCACAAAACACCACTTTTTCCCACT
TTAATTGGAGAATTTTATAGTTTTCGTAGATTAGGGGCAAGAAATTTGTCAGAAAAATAC
GAATATATTTAATTATAAATAGAATTCATTACCCGCAGCAAAAACAACAAACTACTTTAC
ATTGCCTCAAAATCAAGCAAACGAAAACATTTGTAATTGTTGTAAAACACAGTACATTTA
CTTGTAAACATTTTTACAATAGGAGAGCTTTTTAAGCTTATTTACATGAAAAACAGAGTT
CGGTGGAATCATCAATTTAGACAAAGTTCGTTCTGACAAAGTATATAGCTTAAATTTAAC
GCTATGGAAGCGCAATTGGTATTGGTTAGGAGTAACACCTAGGGCTACAATTTACCTATC
GTAAGCAAAATAGTAATTTGCCAACGCTCTATTCCTGTACGGATAAAAACGTCAATATCT
TAGTTGAAAGCCAGTTTTAAATTGTAGGGATAGGGACTATCCCCTTCTATCTCTATTTCC
TTGCCTTTGACCAATCTAACGAGGAAACAAGCGAAAATCCCCTCTTACATAACTTTTCTT
AAAATTAGCTGTTGTGCAGCTGCTACACAACACCAGATAAAATCTTATTTAAAACAAATT
GATCTCGTCGCCCTATTCCTTTATTCCCTAACTTTCTCTATAATCCTAATCCTCTTACGT
TCTTTAAAATCTGGTGGAATTATGAACCCAATGTTAAATATCGCTATTCGTGCAGCACGA
AAAGCAGGCAATATTATTGCTAAAGGCTATGAGCAAGCGCCTCAAGACACTCAAGTTGCT
CAAAAAGGCGCAAATGACTATGTTACCGAAATTGATAAAGCAGCAGAAGCAGCCATTATT
GAAGTGATCCGTAAATCGTATCCTGATCATGCTATTGTTGGCGAAGAATCAGGCGTTTTA
GCTGGCACAAATAACGATGTACAATGGGTGATTGATCCATTAGATGGCACAACAAACTTT
GTTAAACGCTTGCCACATTTTGCGGTGTCGATTGCTATTCGTGTGAATGGTCGTACTGAG
GTGGGTGTTGTATATGATCCTATTCGTAACGAATTATTTACCGCTGTGCGTGGCGAAGGT
ACAAAATTAAATGAATTCCGCCTTCGCATTAGTAATGAACGTCGTGATTTACAAGGCACA
GTGTTAGCAACAGGTTTCCCGTTTAAAGTCGCAAAACATCGTACTGCTCACTTAAATATG
ATTGAAGCCTTGATGAACAATGGCGTAGCAGATTTCCGCCGTACTGGTTCTGCAGCATTA
GATTTAGCTTATGTGGCTGCTGGTCGTGTTGATGGTTACTTTGAAATCGGATTAAAACCG
TGGGATTGTGCTGCAGGCGATTTAATTGCCCGTGAATCAGGTGCGTTAGTGACCAACTTT
GTTGGTGGTACAGATTACTTAAAATCAGGTAATGTAGTGGCAGGTAGCGGTCGTGTTGTA
AAAGAAATTTTAAACAGTATTCAACCGACCTTAACTGAAGAACTCAAAGCCTAATAATAG
ATTTTTTTGATGGGCAGTTGCCCACCCAACGATTAAAGATAAGCTTATGCAAAAGACCTA
TCCATTGCTCAGTCAAATCAACTCACCTGATGATTTGCGTTTATTACCAAAAGATAAACT
TCAACCTCTTTGTGATGAACTGCGTGCCTATTTGTTAGAGTCCGTCAGTCAAACAAGCGG
TCACTTAGCCTCTGGATTAGGCGTGGTCGAATTGACCGTTGCCTTGCATTATGTTTATCA
GACCCCATTCGATCAACTTATCTGGGACGTAGGACACCAAGCCTATCCACATAAAATTTT
AACGGGTCGCCGTGACCAAATGCATACTATTCGTCAAAAAGACGGCTTACACCCATTCCC
TTGGCGTGAAGAAAGTCCTTTTGATGTATTGAGCGTTGGACACTCTTCTACCTCCATTAG
TGCTGGTTTAGGCATTGCCGTTGCCGCAGAAAAAGAGAACGCAGGGCGTAAAACGGTCTG
TGTGATTGGTGATGGTGCAATCACTGCAGGTATGGCATTTGAAGCGATTAACCACGCAGG
TTCAATTCATACCGATATGTTGGTTATCTTAAATGACAACGAAATGTCCATCTCAGAAAA
TGTGGGAGCATTAAATAATCACTTAGCTCGCCTTTTCACTGGTTCGCTTTATGGTACTTT
ACGTGAAGGGGGCAAAAAACTGCTCTCAGGCATTCCGTCGATCAAAGAGTTTGTGCGAAA
AACAGAAGAACACGTTAAGGGCTTTGTTTCGCCTGTTGGCACAATGTTTGAAACCCTTGG
CTTTAACTATATCGGCCCGATTGACGGACACGATATTGAAGAACTGATTTCTACCCTGAA
AAATATGCGAAATATGTCAGGGCCACAGTTCTTACATATTAAAACCAAAAAAGGCAAAGG
TTATACTCCAGCGGAACAAGACCCTATCGGTTTCCACGGTGTGCCGAAATTTGACCACAC
AAGCGGTAAGTTACCACAAACCAAATCCGTACCGACCTATTCCAACATTTTTGGCGACTG
GCTTTGCGAAATGGCAGAGCGTGATCCGAAGATTATCGGCATTACCCCTGCAATGCGTGA
AGGATCGGGAATGGTTGAGTTTTCTAAACGCTTCCCACAACAATATTTTGATGTGGCGAT
TGCCGAACAGCACGCCGTGACCTTTGGAGCAGGGCTTGCGATTGCAGGTTACAAGCCTGT
AGTGGCGATTTACTCTAGCTTCCTACAACGTGCTTATGACCAACTTATTCACGATGTGGC
TATTCAAAACTTGCCTGTCATTTTTGCAATTGACCGTGCTGGTATTGTGGGAGCAGACGG
GCAGACCCATCAAGGCGCATTTGATTTAAGTTTTATGCGTTGTGTCCCAAATATGACGAT
AATGTGTCCAAGTGATGAAAATGAAATGCGTCAAATGCTTTACACTGCTTACACAATGAA
CAGCCCTGTTGCCGTGCGTTATCCGCGAGGCAATGCACAAGGCGTTGAGCTTCAACCGAT
GCAAGCCCTTGAAATCGGCAAAGGCAAAGTGTTAAAACAGGGGGAAAAGGTCGCTATTCT
CAATTTCGGGGCATTATTAAACGAAGCCAAACAAGTGGCAGAAGCCCATAATTACACCCT
CGTTGATATGCGTTTTGCAAAACCGCTAGATGAAGCCTTAATTGCAGAGCTTGTCGACCG
CCACGAATTATTAGTCACCCTTGAAGAAAATGCCCTTCAAGGTGGGGCTGGCAGTGCGGT
AAATGAATACTTGCAACATATCGGCAAAATCAAACCGCTATTGATGTTGGGCATTCCTGA
TTTCTTTATCCAACAAGCTACGCAAGCCGAATCCTATGCGGATTTAGGGTTAGATGCGAA
AGGGATTGAGCAGAAGATTCTATCTATGAAATGAGTTAATTTCCAAATCTCATTAAAAAG
CTAAGATACTAAACCTAAGTTGCCCATTCTTAGGCATGGCAGACAAATGGGCACAGTAGA
CAAACTAGTTACTAATGTTTATTTTTTCTAAATATTAGCAGCAAATTTGTCTATTATCCC
CATTCTTATGCCATAAATCTATCTTCCACAATATCACTATTAGGAGATATTACTTCAGCT
GCTCTTCAATAATCCCACCGCCCAAACAGACTTCGCCTTGATAAAATACGGCGGACTGTC
CTGGGGTAACGGCGATTTGAGGTTCATCAAAAATCACTCGAATGGTTTCGTCATCAAGCG
GTTGGATTTCACATAAAATATCCGCTTGGCGGTAGCGTGTTTTTACTGTGCAACGTAGTT
TTTCACGGATCGGTTGGCGATCTACCCAGTGAAGTTGGCTTGCAATCAGGCCGCTTGAAA
GCAACGCAGAATTATCCTGACCTTGAGCGACAATTAGCACATTATTCACCAGATCTTTTT
CCACTACATACCACGCATTTTCACTCGCCCCTTTGACACCACCAATACCTAAACCTTTGC
GTTGTCCTAAGGTGTGGTACATTAAGCCATCGTGACGACCAATCACTTGCCCATCGACGG
TTTTAATATCCCCAGCTTGTGCAGGTAAATAACGAGCAAGGAAATCTTTGAATTTACGTT
CGCCGATAAAACAGATCCCCGTCGAATCTTTTTTCTTTGCTGTCGCTAAACCTAGGTCTT
CTGCAATAGCTCGGACAATCGGTTTTTCAATATCACCAACAGGGAAAAGACTTTGTGCAA
CTTGTTGCTCGCTCAGAGTGTAGAGGAAATAACTTTGATCTTTGTTGCTATCAAGTCCAC
GCAATAATTTTGGCTGTTGATCAAGCGGTGGACGACGGACATAATGCCCTGTGGCAATAA
AATCCGCCCCTAAATCCTCTGCAGCATATTCTAAAAAGGCTTTGAATTTGATCTCTTTGT
TACACAAAATATCAGGGTTTGGTGTACGTCCAGCTTTATATTCTGCAAGGAAATGCTCAA
ACACATTATCCCAGTACTCTGCGGCAAAATTAATTTTATGTAGCTTGATACTCAGTTTAT
CGCAAACTGCCTGTGCATCGGCTAAATCTGCCGCTGCTGTGCAGTAATCGGTGTCATCGT
CTTCTTCCCAGTTCTTCATAAACAAGCCTTCCACTTGGTAGCCTTGTTGTTGAAGAATAA
AGGCTGAAACCGAAGAATCTACGCCTCCCGACATTCCGCAGATCACTTTTTTCTTTGCAT
TTTCCGCTAATTGTTCATCGGTAAGTGCAGGAAAATGTTGTTGGTAAGTTTTTGATTTCA
TTATTGTTGTTCTGTCCGTTGATAAAATTGCTGTCCCACTCTGTCGATATGCTGAATAAA
ATTTTCGTGAGCCAGTTCGTGATAAATTGAAAGATCAAACAGATAAGGTAGGCTAGAGTC
TTCTAAATCTAGCCTGATTTTACCCAATATGCTCTGATTAAGATTTGGTCCTTTAAAAGT
TAAGTCAATATCAGAACCTATCCGATAATTACCCTTTGCTCGAGAACCATAAATAATCGC
CTGCTCAATTTCGGGGTATTTCTTGAGAATATCAGTAATTACCCTAATAGATTGTTCATT
TAATCCAAACTTTTCTGCCATAATTCCATCATTCTCTTTTCTAATGCAAGGAAAAGGGGA
AGATAAATGTGAACAATTTTTTCAAATTCTTTCAACAAAATTTGAGCATCATAAGTATGA
ACTGTCATATTACGGCTATTCAACATTTCCATCCAATGATGCCCCTCAAAAATAAGCTCA
TATTGAAAGGCTATTCGAGTTACGTTTCTAGGTCCATTTGCATCTAAAAGACCTTGATAT
TTCAAATAGTCTTGCATTACTTTCCAAGCAAGTTCGTGAGCGATTTCAAAACTTCGAATA
ATCCCTTTTTTGATAATATCAAGATCAGTATCTGCATACTTTTCTACATCATCTTTTAGA
TAAGCAACAGCCTGTTGATAATTTTCAAAACGCTGTTTCCAGCGAATATCTTGTTGCTCC
ATTTTTCCTTCCTATTGATGAAAAAATTATTTTACTTCGTAAAACTGAGCCTCTTTCTTG
GCAAATTTTTCTTCATATTCGGCTTTAGCAGCTTCATCGCCAGCTTCTAATTTTGCTTTT
AAATTATCACAAGGCTCATCGCAGTCACAGACTTTTTTCATTCCTAATGCAGAAATACCA
CCACAGCTACCTTTAATTGTTTTACCTTTGATAATAAAGCCGATTGACATCATAAATACA
ATGGCTACAAAGAAAGCAAAGGTCAGTAAAATTGTTTCCATTTTTTATCCTATTATTTTT
GATTAATTAATTTTTCAAAGGCACTCGACATTTTAGTTTCATATCCGTCGCCTTTCTTGA
TAATTAAGAAAATTGCTAAATTTTCACGTTCTGCCACTTCCAGTGCTTTTTCTGCTCCTA
ACACATATAAGCCTGTTGAAAGTCCATCTGCAGTCATTGTGGTTGGTGCAAATACAGTAA
TTGAGGCTAAGTTATGGCTAATCGGACGTAATGCTTTTGGATCGATAATGTGAGATAGGC
GATTACCCTGTTCATCTTCAAAATAGTTGCGGTAATTACCCGAAGTCGCCATACCTAAAT
TATGCAATGGCACAACAATTTGACTTGATGTTCCTTGAGCAAATTCAGGTTTTTCAACTG
CAATACGCCACGGTTGCCCTTTTAAATTTAGCCCTTTTCCGCGTAATTCACCGCCGATCT
CAACAAGGTAATGTTGTACCCCTAATTGCTCAAGGTAATCCGCTAATTTATCTACGCCAA
ATCCTTTGGCAATTGCTGAAAGATCGAGATAAAGCTCTGGTACTTTTTTTGTTAATGTGG
CTTTTGTGGCGTTATCATCTAAGACTAATTTTTCAATACCAACCCAAGTGGCACGTTCTG
CAATTTGTTCTTCCGTTGGTGCTTTATTTAGGCGTTTATCTGGTCCAAATCCCCATAAAT
TAACCAAAGGCCCAACGGTCACATCTAACGCACCTTCTGTCACTTTATTTAGACGTACCG
CTTCTTTGACCACTTTGGCAAAATCAGAGGCAATTTCAAACGGTTTATCTGCCTCTTTCA
TTTGATTAAATTGGCTAATTTGAGAGTCTTTTTGATAGGTGGACATCTCGTTATTTACCA
TTTTTAACAACGTATCCATTTGACGTTGAACCTCTTCTGGTTTAGGTAAATTTGTTAAGC
TACCATCATCAATATATTTGATATGGTAGGTTGTTCCCATTGTTTTACCTTCAAAGGCAA
TTTGTTGGGGTTCTTTATTACAAGCAGAAAGCATTACAGCGAAAAATGCCGAAATTGCCC
ACATTAGTAACGTTTTGATTTTCATACATCCTCCCAAAACGAATAATTAAATTAATAATG
GAAAATAGATAAGGGCGATTTCCTTATCTATTTTCCATTATTGGATTGTGTTAATACCCT
ACATAGAATTATAGCATAATCTATTAGGTTCAGTATGTGGAAAATGCTCCATTTGTAAAA
CACAATAGATTTTTTATGATATAAAATTTACTATTTAGCAGTTTTATTCACCAAAATTTT
TCGGTAAGTTTTTTAACATTTCAGCCCAAATTTCGGTACTACGTTGACTGCTCATTGCTA
AACATTCTACGGCTTTTTCGTAATCATTAGTTTCACAAGCGGTACGAAGTGCTTGGTAAA
ATGCAAAACTTAATTGGCGAGAACTAGGATTAGAGAAAAATAAAGATGCCGTTTTTAAAT
AGAGATCTTTAAAACTATTTAAAATCAACCCATAAACAGGCTTATTGGCAATAAAAGTAA
ATTCACGATATAGCTTATAGTCAAATTCAGCATAAGCTTGTGCCGTATTTTGAAGTAATT
CAAGATCTTTTAAGAGTAATGAAGAAGCTAAATGATCAGCTTTAATTGCCTCAGGAATAA
AGTATTCCCCCATTCTAGTACGCAATGAAACAACATTTGAAATAATCGTTGGTGTAATAG
ATTCATCTAAATGAATTAATGTACTAATGATATTTGGACCTGCTGTTTCCCAAATATTAT
TTACTCGAGTTGGCTTACCGTGTTGAATACTCAACCAACCATCACGCGCAAGACGCTGTA
AAACTTCTCTTAACGTTGTACGCGTAACACCAATAATGTCTGCAAGCTCACGTTCTGCAG
GTAAATCTGAACCAGCTGGAAAGCGGTTACTCCAAATACTTTTGATTAAATACTCTTCAG
CAAGGGCTGCTGGGCTTTGGGCTCTTAAAATGTCTGATTGATTCATTGATTTATCTCAAA
AAATGAAGAAATACTTCAAATAAATAGTAAAAAGTGTGATGTACTCATCAAAAATGATAT
TGCCTTCCATATAATGGCTCTTGGGGTATTATCGTTTAATCTAAACTAGATTACAATCCA
CAATCATTTTTACTTTTTAATTAAATCTATGAATAATCTTGACGCTTTTTATAAAAACTT
TCTCGGTAACGCACCAGAATGGTATAAGGCTTGTATTATTGCCTTCTTAATTATCAATCC
ATTGCTCTATTTTTTCATTAGTCCATTTGTTGCTGGTTGGGCATTAGTGGCTGAATTTAT
TTTTACGTTAGCAATGGCATTAAAATGTTATCCTCTACAACCAGGTGGTCTACTTGCCAT
TGAAGCTGTCGCTATTGGAATGACGAGTGCTGAGCATATCAAAAAAGAAATTCTCGCCAA
CTTTGAAGTCGTTTTATTGTTGATCTTTATGGTGGCAGGTATTTACTTTATGAAACGCTT
GTTACTTTATGCATTCACTAAGCTACTGATTTCCATCCATTCTAAAAAAATGCTTGCACT
CACTTTCTGTTTAAGTGCGGCATTCTTATCTGCATTCCTCGATGCTTTAACGGTAATTGC
GGTGATTATTAGTGTTGGAATGGGATTCTATAAAGTTTACCATAAGGTCGCATCAGGTGG
GCTTTTGGACGATGATGAGTCCGATGATACTTCAAATGATAAATTAATTACAAACAAACA
AATTTTAGAACAATTTCGTGGTTTCTTGCGTAGCTTATTAATGCACGCTGGAGTAGGTAG
TGCGTTAGGTGGCGTGATGACAATGGTCGGTGAACCGCAAAATTTAATTATTGCTGCTCA
AGCTGATTGGGGATTTGGGGAATTTTTCTTACGGGTAGCTCCAATTAGTATCATTGTGCT
TGTATCAGGTATTGCAACCTGTTATCTCGTAGAAAAATACAAACTTTTTGGTTATGGTGA
CCGCTTGCCGCGTAAAGTTTGGGTGGTATTAGCCCATTATAACTTGCGTAAAGAACAAGA
GATGACAAAACGAGACCGAATGAAATTGGTTATTCAAGCCATAGCAGGTGTTTGGTTAGT
CATTGCGTTGGCATTGCATTTAGCGGAAGTAGGATTAATCGGTCTCTCTGTTATTATTTT
CTGTACAGCTTTCTGTGGTATCACTGATGAATACGCCTTAGGACGTTCTTTCCAAGAATC
GCTACCATTTACCGCATTGCTTGTGGCTTTCTTCTCTATCGTTGCCGTGATTGTAGATTT
GAAACTCTTTGATCCAATTACTCAATTTGTTCTGTCCGCTGAACCAAGCTCACAATTGGT
GCTGTTCTATACATTTAATGGATTGCTTTCAATGATTTCGGATAACGTTTTCGTTGGAAC
CGTTTACATTAACGAAGCAAAAGCGGCTTTCCAAGCTGGCATTATTAGTAGGGAACAATT
TGACCTGATTGCTGTCGCAATTAACACAGGAACCAATTTACCATCAGTTGCTACTCCAAA
TGGACAAGCTGCATTTTTATTCTTATTGACTTCTGCTATTGCACCATTAATTCGTTTATC
CTATGGACGAATGGTCTATATGGCATTACCATATACCGTAGTTTTATCAGGAGTAGGGTT
CTTCGCATTAAAATTTTTACTGCCACAATTAACAAAATTAATGACGGAGTGGGGCTGGTT
AATCACTCGTTAAGAATAAAGGAAACCGTATGCTAACTTATTTTAAAGAGCTATCAATAA
GTCGTAGTGCTTGGCTACTTCTCACTGCAAGCTGTACAGCACTAGAAGCTGCTGCGCTCT
ATTTTCAACACGGAATGGGACTAAACCCTTGCGTGATGTGTATTTATGAACGATTAGCTC
TATTGGCGATTTTAATTGCGGGGATTATCGGCTTTTTAGCCCCCCGCAAAACGCTCGTAC
GTTGGCTTGCATTATTGCTTGGTTTATTTGGCTCAATAAAAGGTTTAAGCCTTGCAATTA
AGCATACGGATTATCAACTCAATCCTGCTCCGTGGAACCAGTGTTCACCTTTTGTAGATT
TCCCTGAAACATTGCCATTGAACAAATGGTTCCCAGATCTCTTTGAAGCTACAGGTAAAG
GCGATTGTGGAAAAGTGGTCTGGCAATTTTTAGATCTCTCTATGCCACAATGGTTGATTG
TGGTTTTCTCTATTTATATTGTCGTTTTTGCTGTTATTATTATAAGTCAATTCAAGCAAA
CTTCTTCATACAGAACATTATTTCGTTAGGTGAAATATGAGTAGCGAATCTAAATCTTTT
TTTCGTACATTATTAGAGAAATACAAAGAGTTATGTAAAGATCTTGGCGTTGACCAAGGT
GCTTGTCGAGGCTGTGTACCCGTTGTAAAATTTGATCCCGAACAAGATGATAAATCTGGA
GAAAAAACAAAAGATGTTTAAATTATCTTAAATGGGATAGAGAAAAATCTATCCCATTTA
TCCTTTCTAAACATGTCATACTATGATGTCCCCCCCCATTCATTTCTAAAAGAATGATTT
AACTCTCGCAATTTTATTCATAATCTCTATACTATTTGAAAATTTTTATTTGGAGTCTTC
ATGTCATCTACTCAACAATTCCAAACGCTGTTTGAACAGTCGTTGAAAAACTACTGTGAA
GAGCGTTTTTTAAAACCTGAACAACTTTCTACACAACAATGGTATCAATTCATTGCCGAA
GTCAGCCAACAGGCGATTTTGCAAAATTTTCCTAAAAACGCACCGCTTGTAAACACTCGC
AAAGTAAACTATCTCTCAATGGAGTTCTTAATCGGACGTTTACTGGGTAACAACTTAATG
AGTCTGAGCGTTTATCAATATGTCCATTTAGCCCTTGCTCAATATGGTAAAAATTTAGTC
GATATTCTCGAAGAAGAGCGTGATCCATCATTAGGCAATGGCGGTTTAGGTCGTTTAGCT
GCCTGTTATTTAGATTCAATGGCAAGCCTTGCTCAGCCAGCAGTGGGATACGGATTACAC
TATCAGTACGGCTTATTCAAACAGAGCTTTGGCTGGGCAGGTGAACAACGTGAAGAAGGC
GATGCGTGGAGCCGTGATTTCTATACTCAACAATATCATCGCCCAGATTTTCGTCAAACC
GTTGGCTTTGGTGGCGAAGTATGGCATCGTGACGGTGATAAATATGAATGGAAACCAGCG
TGGACAATTTATGGTGAAGCCTTTGATTTACCCGTAGTGGGTTATAAAGGGGTTCAACAG
CCGTTACGTTTATGGCAAGGTTATAGCGAAACGTCCTTCGATCTTGCTCAATTTAACGAC
GGCGACTATCTTGAGTCTGAAAGCAAAGTGGTTGATGCGTCAAAATTAACCAAAGTGCTA
TATCCAAACGACAATCATCAAGAAGGTAAAGAGTTGCGTTTAATGCAACAATATTTCCAC
TGTGCTTGCTCTGTTGCCGATATTCTAAAAAATCACCTTGCACAAGGCAGAACCTTAGAG
CAGTTGCCTGAATTTGAAGTGATCCAGTTAAACGATACGCACCCTGCGATTGCAATCCCC
GAATTAATGCGTCTTTTGATTGACGAATACGGTTTATGTTGGGATCGAGCTTGGGCAATT
TGTTCAAAAACATTTGCTTACACCAACCATACTTTATTGCCTGAAGCGTTAGAGCAGTGG
GATCAAAATCTCGTCGCGAAATTGTTGCCACGCCATTTAATCATCATTGACCGCATTAAC
CACGAGCTTTATCAACAAGTGAAAGCGGAATTTAGCGAAGCAGAATTTGCAGATGCGTGG
GACGAAACAGCGGTCTTAATGAACCACCGTGTGCGTATGGCAAACCTTTGTGTTGTAGGA
TCTTTTGCTGTCAATGGTGTGGCACAAATTCACTCGGATTTAGTGGTAAGCGATTTATTC
CCAGCTTATAACCGCTTATTTAAAGGTCGCTTCCATAATGTAACTAACGGTATTACCCCT
CGTCGTTGGATCCGCCAAGCAAACCCATTACTAAGTGCGTTGTTAGATAAATATATCAAA
GGTGACTGGACGAAAGATCTTGAATTGTTGGCTCAAATTGAGAAATTTGCCAAAGATCCA
CAGTTCCAAGCAGATTACAATCACATCAAACAGCAAAACAAACAGCTATTAGCGAAAGAA
ATTGAGCAATCACTTGGTTTAAAAGTGAATTGCAATGCGATTTTCGATGTTCAAATTAAA
CGTTTCCACGAATACAAACGCCAACATTTGAACCTGTTGAATATCATCGCCACTTATCAA
GAGCTTAAAGCGAACCCACAACAAGAGGTTGTGCCACGCCTGTTTATCTTTGCAGGTAAA
GCGGCACCAGGTTACTTTATGGCGAAACAAATTATTCAAGCCATCAACGCTGTGGCAAAA
GTGATTAACAACGATCCTGATATGCAAGGTAAATTACAAGTAGCATTCTTACCAGACTAC
CGTGTAAGCCTTGCGGAGAAAATCATTCCTGCGGCAGATGTTTCTGAGCAGATTTCTCTT
GCGGGTAAAGAAGCGTCAGGCACGGGCAATATGAAATTAGCTCTCAATGGTGCAATTACG
CTTGGCACATTAGATGGCGCAAACGTAGAAATTGCAGAATTTGCAGGGGAAGAAAATGTC
GTGATTTTCGGACATACCGTTGAATCTGTGCGTGAATTGCGTGCAAAAGGTTATGTGTCT
AAAACGTACTATGAGCAAGATCCTGTATTAAAACGAGCAATTGATGCATTAGCGGACGGC
ACATTCTCAGGTGGTAATAAAGATACCTTTGAACCATTAGTTTATGATCTGTTAAACAAA
GATTATTTCTGTGTGTTAGCAGATTTTGCAAGCTACCGTGAAGCTCAAAAAGAAGTCGCA
AAACGTTATCAAGATCAAACCGCTTGGGTTGAATCTGCGATTCTTAATACGGCTCGTTTG
GGTATGTTTAGCTCAGATCGTTCGATTCGTGATTATCAGACACGGATTTGGAAGAAATAG
AGATATGGTAGCTAAAAATGATTTTTGTCATTTTTAGCTACTATTTTGTCTATTACACCT
ATTTTTTTATATGCTGCTAATACTGGTGCGAGCTAGATACTCGCACCAATTAATTTAGAT
ATTCTTAGAATTTATAACTTACTGTTGCATTTACTTTACGTTCAGCGCCGTAATAGCAGT
AGTAATCGCATGCCGCAACATATTTACGATTGCCTACGTTATCCACATTAAGTTGTGCGC
TCCAGTTTTGGTTGATTTGGTAACGAGCCATTAAATCGACTAACGTCACAGACGGTAAAC
GTGCATGTGAGTAAAGTGAACCTTTTGACGTTACGCTATGCCCTACATAACGAATACCTG
CACCTACGGTTAAGCCGTTTAACATACCATTGCTAAACGTATAAGCTGTTTTTGCTGCAA
GGGTATTTGTTGGAATTAACGGGCGGCGTGTTTTGGTTCCGGTTGAGTCCTTGCTTTCTG
CTTTTGTGTAAGTGTAAGCTAAGGTTCCTGTCCAATTTTCGGTTAAGTTTACATCTGCTT
GAAGCTCGAAGCCTTTACGGTAAATTGGATCTGCACTGCTTACTGTTGCACCTGTACCAT
TGCTAATTAACGCTCCAGTATCTTTCGCATGGAAGCCTGCGATAGTAATTACCCCATCTA
GCCACATTGGAAGGTATTTTACACCCACTTCATATTGGCGTGTGATGTTTGGATCATAAA
GCGATTGGTTACCACTGATTCCAACTGGTACGGTAAAGGATTCACTGTAACTGAAATATG
GATTAAAGCCGTAAGGTGCTTCATACATTATTGAGCCGGAATATGAAGTATGGTTATCTT
TAACCGTTTGGGTTGAGGTATATTCATTTTGTTTCGCGCGATAGTGGCGAATACCTAACC
CTACAATGAATTTATCCGCAATACGAGATTGGTTTTGTAAATATAAACCAAGTTGGCGAG
ATTTGATTGTTTGGTGATTGCCAACTGGTGTTCCTGTTTGGTTCCATGTCGCTTGGTAGT
TACGTAAGTTTTCAGTGAAGCCTAGCGCATAGAGACGCTACCATCTGGCAATGCACGTAA
TGTTCCTTCTTGAGGATAGAAGTTTGAACTCGGCGTACCGTAATCTTTTTGATAGCTGGT
TAAAATGCTTAAGCGAGTACGATCTGAAATATCCCATTCTAAGGTTGGTGCAAGGTAGAT
CGTTTTATTTTCGGTATCTTTCCATTCGCCATTGGCGTGATTTAATGAGGCGACAATGCG
ATAACGTACGCTTTCATCATCGGTCATTTTTCCTGTGTAATCTGCGCCAAAACCATACAA
GCTATTTGTACCAAAATTCGTTTTGAATTCGCCTTTACCGATTTGATCACGGTGTGCACG
TTTGGTCACATAGTTAATTAAACCGCCTGATTGTGCTGCGATTGCTTGAATGCGGCAAAC
CTAAAATGGTGATTATCACGGCTTTAATGCGTAAATTAGTCACTATTGCACAGGCTGTTT
TGCAAAAACAGACAGCATTTAATTTAGACACATTTATGAAATAAAATTTGTTGTGTCTTA
TGGTATCTACATATATGAAGGATTTCTATGTACCAAGCCTTAGCCCAAGCGGAAGAAGCT
GGCGTGGTTTTTGAGTATTAAGCGGTGTAATTTGAATGTTTTTTCGGTATTATGTATCAG
CTACGTAAATATCTCAGCTCTTTTGAACCGAGGGCTGAGAGTAATTTGTTGTCTGAATAT
AAATACAAAGTTAACCTCGATGAAAACCGCTCAACTTTACCGTTATTCCTTACCTGTTGA
AACAGGCATTATCTTACGTAACCGCCGTTTAAAACAACGAGATGGTTTGATTATTCATTT
GCAACATGCTGACAAAGAAGGCTGGGGGGAAATCGCCCCATTGCCTGAATTTAGCCAAGA
AACCTTAGCAGAGGCGGAAATTGCAGTTCGCCAATGGATTGAAAAGTGGCTAAATCATCA
AGACGATTCTTTAACATCCTATCCACCGTCCGTTGCATTTGGGGTCAGCTGTGCCTTAGC
AGAACTCAATGAAACATTAAGCGAAGAAGCCAACTTTCAAACTGTGCCACTCTGTTATGG
CGACCCAGATGAACTTTATGCAGAATTGAACCAAATGCAAGGGGAAAAAATCGCCAAAAT
TAAAGTAGGGTTATATGAAGCTAATCGAGATGGGCTTATTGCGGATATGTTTTTAGAAGC
GATTCCCGATTTAAAATTGCGGCTTGATGCTAATCGCTCATGGACGCTAGAAAAGGCGTT
GCTTTTTGCAAGTAAAATTTCCCCTGAACGCAAAAAGCGCATTCAGTTTTTAGAGGAACC
CTGCAAAACTCCAGAACTTTCACGTCAGTTTGCTGAACAGACAGGGATAAATATCGCTTG
GGATGAAACAGTACGAGAGCCTGATTTTTTGGTAAAAAAAGAGCCAAATCTAACCGCTAT
TGTGATTAAGCCAACGCTCGTTGGTTCCCTTGAAAAATGTATTTCACTCATTGAACAGGC
TCATCAGCAAGGTTTAATTGCTGTGATAAGTTCAAGTATTGAATCTAGTCTTGGGCTTAC
GCAACTGGCTCGCTTTGCGACTCAATATACTCCAAACACTTTGGCTGGTTTAGATACTTT
AGATTTAATGAAAGTACAGTTATTGCGGGAGTGGAATAATTCAACTTTACCGATAGTGCA
TTTAAATAGCCCGTATATTTTGGGATTAGACGACAATGTTAAGTAGGCTATGTGATAATG
ATTAAATAGCAGCCTGTTCAAGAGACGATGCGGTGTAAAATATCCCATCTAAATCACCGC
TTTCATCAGATTTCCCGCCTATTATTTCTAACTTTTTTAATAATTGACAATAAAAGTTGA
AAAATGCTTGTTATTTTATTCTTTATTTTATGTAAATGTTGTTTTTTTTTTTTTTTACAA
TGGAGTGGGGGCATCTGTACACCCTGAAAATGTAAATAAAAGTTTATGATGCTTTATTAG
AAAAAGCGTTAGAGAAGAAGATTATTATTATGAATAAAATATTTAGAGTTATTTGGAGTC
ACGCTCAACAGGCTTGGGTTGTTGTATCTGAATTAGTAAAATCTCATACCAAAACATCCA
CTTACACGAATAAAAGAGCTCAACTATGCACCTCACATTATTTTTTAGATAAACAGCAAG
ATAAATTTAAATTAAGTCTTTTAAGTCTAGTATTACTAGGTATATTTTTTAGTCCAGTAG
GTTCAGCAGCAGAATGGTTTCAAAATGGTTCTAATGGAGGGTTTCGAGGATATAACGGCG
ATTCTATTGGTATTGGTAGAGATAGTAAGGTTGGGCCTGGTTCTATTACTATTGGTGCTC
AATCAAAAGCTGAAAGTACGACTGCTGTTGCGATAGGTTTTGACGCTCGAGCATTAGCTA
ACAATTCCACAGCCGTTGGAGCAAGAACAATAGCAGACTTTTATTCTGCGGCTTATGGTC
ATCGAGCAAGAGCACTAGGAACACACTCTGTTGCAGTCGGTGAAGAAGCTGTTACAAATC
AAAATATTAATAGAGCCACTGCATTGGGTAGCAATTCACTTGTTATCGTTGGCGGTGGTG
TTGCATTGGGTTATGGTTCAAGAGCAGAAACGGCAGGTGATATTGAAGGGGCAAAACAGT
CTTATTCTGTAACAGCAGCAAGCAGTGTTGATAACGGCTTTAAATCCACAGGAAGTGCTA
ACAACAATCCTATTGGTGCAGTTTCTGTGGGTAATGACAGAATCAAACGCCAAATTACTA
ATGTTGCCGCAGGTAAAGTAGATACTGACGCAGTAAACGTGGCACAGCTTAAATCGCTTA
CAATGCAAACAGGAGGCGATAACGGCAGCAGTGGCAAGGTAGGCATTTGGAGTGGCAAAC
TTGAAGTTAAAGGCACAAGTGGCGAAATCAAGACCAATGCGTCTAACTCAACCATCACAA
TAGGTTTAGAACAAGACGTTAAGACTAAACTGGCTCAGATTGCCGATAAAATGTCATCCT
TTAACATTAAAACAGATAAGGATAATACTGAAGCTACAATTAAGCATGGAAATACGATCC
AGTTTACTGCAGGA
>H110 Scaffold2
ACTATGATTGGAGGAGGGGTAGGTTTTGTGTGGTAATCTAGCACCTATAAATTAGAATTT
CATGCTCAATGCCATTGTTATTTTAACAATGGCATTGTTTGTAATGCCTTATATATGGCA
GCACTATCGGCAATTCGCTTTGAACCTGTTTTTAAAGCCTTTTACACCCGATTGGTTGCA
AAAGGCAAAGCGAAGAAAGTCGCTATTATGGCGTGTATGCGTAAACTGCTCACCATTATG
AATTGACTTTTATGCAACTGCTGCATTATACCGATTAAATCTCCGTCTTCTCTTTATACT
CACACAAATCTTCAATAATACAAGAGCCACAGCGAGGCTTGCGAGCAATACAAGTATAGC
GACCGTGTAAAATCAACCAATGATGAACATCAACCTTAAATTCATCAGGCACGACTTTCA
ACAATTTTTCTTCCACCTTAACCACATCTTTCCCTGGGGCAAAATTAGTACGGTTAGAAA
CACGGAATATATGCGTATCAACGGCAATAGTCGGCTGACCGAATGCGGTATTTAGCACCA
CATTTGCCGTTTTACGTCCTACACCTGCAAGGGCTTCTAATTCTTCACGGGTTTGAGGTA
CTTCGCCATTATGTTTTTCAATTAAATCACGGCAAGTTTTAATAATGTTTTCCGCCTTGC
TGTTATAAAGCCCAATGGTTTTAATATACTCTTTTAGCCCATCAAGCCCTAAATCTAAAA
TCGCTTGGGGCGTATTTGCCACAGGATAAAGTTTTGCCGTGGCTTTATTGACCCCCACAT
CCGTTGCTTGAGCAGATAAAATCACCGCAATCAATAATTCAAAAGGGTTGGAATAATTGA
GTTCTGTGGTTGGGTGAGGGTTCTCATTGCGTAAACGGGTTAAAATTTCAATACGTTTTT
CTTTGTTCATTCATTATCCTATAAAAGCAAAATAGCTCTGATCCCACAACATTTTTACCA
CCATAATAAACGACATCATAACAATCAACGGGCGAATAATCTGTTTTCCTTTGGTGACAA
CCATTCTCGCCCCCAATGAAGCCCCGATAAATTGTCCAATCATCATTAGAAAACCGATTT
TCCATAAAATCGCACCGCCAATGATGAAGAAAATCAGCGAAGCAAGGTTAGAGGTAAAAT
TTAACACTTTGGCGTGAGCAACGCTTTGGGTCAGGTTAAAACCAAGTAATAACACAAAAG
CGAGCGTAAAGAAAGAGCCTGTGGCAGGCCCGAATAGCCCATCATAAAAGCCTATTCCCA
TTGCCGCCGTGCAAGCGAACATCGGAAAGCTCATTCTTTGGCGACGTTGTTCATCGCCTA
GGCTTGGACTAAAGAGAAAATAACAGCCAATAATTAAGATCAGAAAGGGGAGGGCAACTT
TTAATGCATTGACATCTATCATCTGCACTAAAATAGTCCCGATTGAACCGCCGATAAAGG
TCAGAAAAATAAGCAACCAAATCTGCTTCAAATCGACCGCTTTTTTACGCACAAAATAGA
GCGAAGCGGAAAACGAGCCGCCACAAGCCTGTAATTTATTCGTGCCTAACGCAACCGCAG
GGGGAATACCGACTGCTAATAACGCTGGAATAGTAATCAAACCACCACCGCCAGCAATGG
CATCAATAAAACCAGCCACGAAAGCCGCAACAAATAAGATAATCGCAACATCAAGTCCAA
GTTCCATATTTCCCCCTACGATCTATTAATTAATAATGCACCACCATTTCATCTCGGTGG
AATACTACTGAACCAAACTCATAGCCCAAAATGGTTTCAATCTCGCTAGATTTTTTGCCT
TTGATTAATGCTAGAGCATCACTGTTATAACGACTAATGCCAAGGGCAAGCACTTTGCCG
TTAAGGTTACAAATTTTTGCCACTTCACCACGCGCAAATTGCCCTTCGATTTTGGCAATA
CCAGTAGGTAAGAGCGATTTATGCTGTTCTACTAATGCGTTTTCTGCCCCTTGATCGATA
TAAATTGTGCCAGCAGGCGGCGCACCAAAGAGCCACTGTTTGCGTCCTTCGATTTTGTCG
TGTTGAGCTAAGAAGCGTGTGCCAATTTCCGCTCCTTGTGCCACTTCAAAAATCACATTA
GGACGTTCGCCAGAAGCAATCGCTGTTTCAACGCCAGAACGGGTGGCAATATCGGCAGCG
GTGATTTTGGTACTCATACCGCCTGTGCCTAAGGTTGTACCACTTCCCCCTGCCATTTGG
CGAATTTCAGGGGTGATTTTTTCAACAACAGGAATGCGTTTGGCATTTGGGTTTGAACGT
GGATCACTGTCGTATAACCCTTCTTGATCGGTGAGCAAAATCAATAACTCTGCTTGAGCT
AAAATCGCTACGAGTGCCGATAAATTATCGTTATCGCCGATACGAAATTCTGCCGTTGCC
ACTGCATCATTTTCATTGATAATCGGGATAATTTGTTGATCGAGCAAGGCGGTGAGCGTA
TCCCTTGCATTTAAGAAGTGATCTTTATTTTCAATATCGGCACGGGTTAAAAGCATTTGC
CCGATTTTGATGTTATAAATGGAAAAGAGGCTTTCCCACACTTGAATAAGCTGGCTTTGT
CCGACTGCGGCTAGAAGCTGTTTGGTTGCCAACGTTTTTGGCAATTCACGATGCCCTAAG
TAATCACGCCCAGCGGCAACTGCCCCAGAGGTCACAATAATAATGCGATGTCCCTGTTCG
TGCAGTTGAGCAACTTGTTTTACGATTTCTAGCATATGTGGACGGCTTAGACTTTTGGTG
CCGTGGGTTAGGGTGCTAGTGCCTAGTTTTACTACGATTGTTTTTGCCATAATGATGTGT
AAAAAAAGAAAAGACAGTGACCGCTATTATCTGCTAAAATGGAACGCATTTCAAAACGTA
ATCGGGAATAGAATGAAAATTAGCGTAATCGTAGCTCGAACTTTAAATAAAGTGATCGGA
AAAGACAATGCAATGCTGTGGCATTTGCCTGTGGATTTGGCGTGGTTTAGGGAAAATACT
TTGGGTAAACCTGTGATTATGGGGCGAAAAACCTATGAATCTATCGGCAGGCTGTTGCCG
AAACGCCCGAATATTATCCTTTCTCGCTCTGATTTTGCTATTGATGGCGCTTATTCTGCG
ACAAGCCTTGAACAAGCGGTGGAATTAGCCAAAAATTTTGCTAATAGCGATGAAATAATG
ATTATCGGCGGCGGTGAGTTATTCAAACAAGCAATGCCTTTTGCCGATAAACTTTATCTT
ACTGAAATTCAAGCCAATATAGAGGGCGATACTTTTTTTGAGTTTGATGAAACTCAGTGG
CAACAGGTTGCAGAGAAGTGGTCTGAAATAGATGAGCAAAATAGTTACCGTTGTCGGTTT
ATGATTTTGGATAAGTTAAAAAATGATTGATAAGTGATTAAAAAATAACCTCTCTTGATT
GTTTGTAAAATAATTGTGATTTTATTTTGAGCAAACGATGAGGATTTATGTGATTAATTT
CACAATTTAATAACATTTTGCTTTTTTGTTTACAAATTTTCACTAGAATACGAGCCTCAA
TATGGACCTTTATGGTGTTTTCTTTTTTGAGGTATTTTATGGCTCTGTTTCTCAGTATTT
TTCCTATCGTTTTACTGATTTATTTAATGGTAAAACGCAACGCATTACCTTCCTATGTCG
CTTTACCATGGATTGCGGTAGTGGTGTTAATTATCCAGCTAATCTATTTCGGCACCGATA
TTCAAACGGTCAGTGCGAATATTGCTTCTGCCTTGATTGCGGTACAAACACCGATTACCG
TCATTTTCGGTGCAGTGCTTTTCAACCGTTTTTCAGAAGTATCCGGTGCAACCGATGTGT
TGCGTAAATGGTTATCGAATATCAACCCAAACCCTGTGGCTCAGTTAATGATCATCGGTT
GGGCATTTGCCTTTATGATTGAAGGAGCGAGTGGTTTCGGTACACCTGCGGCGATTGCAG
CACCGATTTTAGTCGGTATCGGTTTCCACCCGCTTAAAGTGGCAATGTTGGCATTAGTGA
TGAACTCCGTACCAGTTTCATTTGGTGCGGTGGGTACGCCGACTTGGTTTGGTATGGGAG
CGTTACAATTAGGTGAAGAGCAAATTTTAGAAATCGGTTCTATCACTGCATTTATTCACT
CTATTGCCGCATTTATCATTCCAGTAATGGCATTGCGTTTAATCGTGAGCTGGTCTGAAA
TTCGTAAAAATATCGTGTTTATCTACATCAGTATTTTTGCTTGTGTGATCCCTTATTTCC
TAATTGCTCAATTAAACTACGAGTTCCCGTCATTAGTGGGCGGTGCAATCGGTATGGTGA
TCTCTGTTTTAGTGGCAAACAAAGGTATCGGTTTAGCGAAAGTGGATAATACCGTTGATA
GCAATGCCGTAACCACTGCACAAGTAGTGAAAGCTTTATTTCCGACAGGTTTATTAATTG
CGATCTTAATTGTAACTCGTATTAAACAGTTACCATTAAAAGCAATGATGAACGATGCAA
CTTCTTGGTTCAGCGTAAAATTAGGTTCGCTTGGTGTATTCGATATTAGCCACGGGTTAA
TTTTCAGCTTAAAAGAAATTTTCGGCACAACAATTAGCTCAAACTACAAATTGCTTTATG
TGCCAGCATTAATCCCGTTTGTGATTACCGTATTAATTGCAATCCCTGTATTTGCCGTAT
CAGCGAAAAATACCAAAGAGATCTTCGCAACAAGCTTAAAACAAACGAAAAACCCATTCT
TTGCGCTTGTGGGTGCGTTAATAATGGTAAACTTAATGCTTGTAGGCGGTGATGGTTCAA
TGGTGAAAATCATCGGTCAAAGTTTCGCACAAGCAACAGGGGAATACTGGACTATCTTCG
CCTCTTATTTAGGTGCTGTGGGGGCGTTCTTCTCAGGTTCAAATACCGTATCGAACTTAA
CCTTTGGTAGCGTACAGCTTTCAACAGCAATGGAAACAGGATTATCTGTGAGCCTAATTC
TTGCTGCACAATCTGTGGGCGGTGCGATGGGTAATATGGTGTGTATCAACAACATCGTAG
CAGTATGTTCGGTATTGAACATCAATAATAAAGAAGGTGAAATTATCAAGCATACGGTTA
TGCCAATGTTTGTTTACGGTGTAATTACCGCACTTTCAGCACTCTTTATTGTGCCGTTGT
TCTACAATGTATAATTATCGGTAAGTTAAATTTATGAAGAAACAAGCGGTGTGTTTTAGC
CAATAAAATCCAACCGCTTGTTTTTTAGCTTTTTTACTATTTTTATTTGTTGGAGTTTTT
ATGAACGTGAATTTTTACGTCACCTGTATTGCCGATATCATCAAAGCAGGCGTTGCCAAA
AATAGCGTGCTATTGTTAGAAAAACTGGGTTGTAAAATCACTTTCCTTGAAAAACAAGGA
TGTTGTGGACAGCCTGCAATTAACAGTGGTTATACAAAACAAGCCCTTGAGGGAATGAAA
AAGTTAGTGGAAACTTTTGAAGTCAATGATTATCCAATTGTTGCCCCTGCAGGTTCTTGT
GTTTATGCAATTAAAACCTATCCTGACCATTTTGAACGCTTTGGCGAACCAGAGTGGGCG
GCTCGTGCGAAAAAAGTCGCTGACCGTTTTCACGATTTAACAGATTTTATCGTCAATAAA
CTGGGGGTTACCAATGTCGGTGCAACCTTAACAGGCAAAGCTGTTTATCACCCATCTTGC
AGTCTATCTCGTAAATTAGGCATTGTGAATGAACCAATCACCTTATTACAAAACGTCAAA
GGCTTAGAGCTGTTACCAATTCAAAATCAACAAACCTGTTGCGGTTTCGGCGGCACTTTC
TCGGTCAAAATGGCGGAAATTTCAGGCGAAATGGTTAAAGAAAAAGTAGAGCATATTGCC
GATGTTGAGCCAGAGTATTTGATCGGGGCAGATGTGAGCTGTTTAATGAACATCGGCGGA
CGTTTAAGCCGTGAAGGGAAAAATATTAAGGTAATGCACATTGCCGAAGTATTAATGCAG
GAGGGCAAATAAGATGTCATTAAAAACTAGCAATATTGCCTTTAAAAAACGAGTGGACGA
TCAAATCCACAACGCAATGATGCGTAAAGCGGTAGTGAAAGCCCAAGAAACTATCGGGGC
GAACCGTCAAAGAATGGTGGACGAACTTGGTCACTGGGAAGAGTGGCGTGATGCGGCAAA
ACAGATCCGTAATCACGTTCTTGCCAATTTAGATGCATATCTCTACCAATTAAGCGAAAA
AGTACAACAAAACGGCGGTAAAGTCTTTTTTGCAGAAACTGCCGAAGAAGCGACCGCTTA
TATCCGTCAAATCGCCTTAGAAAAAAATGCTAAGAAGATTGTTAAATCCAAATCAATGGT
GACGGAAGAGATCGGATTAAACAATGTCCTTGAAAACGAAGGCATTAAAGTGGTTGAAAC
GGACTTAGGCGAATATTTACTGCAAATCGTTGGCGATAAGCCATCTCACATCGTTGTACC
TGCAATTCACAAAGATCGCTATAAAATCCGTCAAGAGTTACACGAACAGCTAGGCTATAA
CGGCTCAGAAACGCCAGAAGAAATGACCGCCTTTGTGCGTCAAGTGATCCGCAAAGATTT
CTTAGAAGCAGATATCGGTATTAGTGGCTGTAACTTTGCCGTAGCGGAAACAGGCTCTGT
CTGTTTAGTCACTAACGAAGGTAACTTGCGTTTAGCAACAACGGTGCCGAAAACCCATAT
CGCCGTAATGGGTATGGAACGTTTAGCCCCAACCTTCCAAGAAGTTGATGTGTTAATCAC
AATGCTAGCGAGAAGTGCGGTTGGTGCAAAACTCACTGCCTATAACACTTGGCTAACAGG
ACCACGTCTTGAAGGCGAAACGGACGGACCGGAAGAGTTCCACTTAGTTATCGTGGATAA
CGGACGTTCAAAAATCCTTGAAAGCGAATTTAAAGAAGTTTTACGTTGTATCCGTTGCGG
TGCGTGCTTGAACACTTGCCCAGCGTATCGTCAAATCGGTGGACACGGCTACGGCTCGAT
CTATCCAGGACCAATCGGATCGGTGATCTCGCCATTACTCGGTGGCTATGAAGAATTTAA
AGAACTGCCTTATGCTTGTTCGCTTTGTACCGCTTGTAACTCCGTTTGCCCAGTGAAAAT
TCCACTGGCACAACTGATCTTAAAACACCGTGAACATATCGCTCAAAATGGTATGACTCC
AGCAGCAGAGCGTTTATCGATTTTCGGTTTCAACTTTGCTAACTCGCACCCAACTTTATG
GAAAGTCGGGGTGAATATCGGGGCAAAAGTGGCAGGTAAATTCATCAAAAACGGCAAAGC
ACCAATTCAAGTAGGCGCACTTGCAGAATGGACAAAAGCCCGTGATTTACCGTCAGCTGA
AGGCGAAAGTTTCCGTGAATGGTTCAACAATAGAGGATAAGAGAATGGATTTACAAAACC
GTGAAAATTTTCTAAATAAACTGGCGGAAAGAATGGGCAGACCACGTCAGCTCGTGCCTG
AACCAATGCCGAAATTAGTCAATGATTATCCAACGACACGCTTAACAGATCGCACTCAAG
CTCAATTAGTCGAGGAATTTGTTAGCTTTGCTAAAGTGATGATGACCGATGTGGCGGTGG
TGAAAGAAGAAAATCTGATCGCAGAAGTGACCGCTCTTTGTGACAAATATGGCGGCGGCT
CGGTGATTATTAATAACGACAGCCGTCTAGTCGATTTAGGCATTACACCAGCATTGCAAG
CTAAATACGACAGCTATGTTTGGGATCACAATTCAGATGGTAGTGTTAATATCGACAAAG
CGGAAAAAGCCAATATCGGCGTGGTTTACGGCGAATACGGCTTAACGGAATCTGGCGGTA
TTGTACTGTTTTCAGATAAAGAATTTGGACGTTCAGTCAGCCTGTTACCTGAAAAATCCA
TTGTCGTCTTGCGTGCCAGCACCGTGTTACCCCGCGTGGCACAGTTAGCTAAAATCCTAC
ACGACAAAGCCCAACAAGGCGAAAGAATGCCATCTTGCGTAAACATTATTTCAGGGCCAA
GTGCTACGGCAGATATTGAGTTAATCAAAGTCGTCGGCGTACACGGACCTGTGAATAAGG
TTTATGTGGTGATTGATGATCTATAAATAAATTGTTACTGCGAATGGAATGGTTCAATCA
AATGTGATTGAGCCATTTTTTATTCTAGATAAAGCGTGATAAAATCCGCATCATTTCTAT
CTTGAATTATCTATAAAATGGCTAAACAAAATCTCTTAACGGCACAAGGTGAGCGAGTGG
CGATTGTTGCTGGATTACGCACACCTTTTGTTCATCGTGATACAGGATTTAAATCTTCCT
ATGCAACAGATTTAGGCACAATGGTAACAAACGAGCTACTTAGTCGTACTGCCGTTGATC
ATCAACATATTGAACAGCTCGTCTTTGGGCAAGTTATTCAACAGCCTGATATTCCTAACC
CTTCTCGTGAGATTGCCTTGGCGTTAAATATGCCTTATGTGCAGGCTTATACTTTAAGTA
GCTCTTGTTTATCTGGGTTGCAAGCGTTGGTGAATGTCGCCGGCAGTATTATTAGCGGTT
CGATTTCTGCAGGAATTGCAGGGGGAACGGACTCGATTTCTAATGCCCCTTTTAGTATTA
GCCCTCGTGTTATTCATAAGCTCAAGGCAATTTTTAATGCGCCAACCTTAGATGATAAGT
ATCGCTTGTTCCGTGAGTTTTCGTGGAAAGAGCTTAAACCTCACGGGGTTAATCTCAAAG
ATTATATGACCCAAATGTCCGTGGCGGAAATTTCTGAGCAGATGGCTCAGCAGTTTCACA
TTAGCCGTGAAGCTCAGGACGAATATGCGTTAAATTCTCACATTAAAGCACAAAATGCGT
GGAAATTAGGGTTGTTAAAAGATGAAGTGATGCCTTCATTCCCTCGTCCTTATACTGATT
TTGTGGTGTCTGATAGTTTGATTTCTTCGGCCTCTAAAGCGGCTTACTATGAAAAATTTT
CGCCGTTAATGAATAAGAGCTATGCAACAGTCACAGAAGCAAATATGCCACGACCTGTAG
ATGGAGCGGCGGCGGTGCTACTGATGAGAGAGCAAAAAGCGAAAGAATTAGGTTTAGACC
CGTTAGGTTATATTCGTAGCTACGCCATTACAGGCAATGATATTTGGCAAAATATATTTA
TGGGGGCAACGGTGGCAAGCTATCTTGCCCTTGAGCGTGCAAATGTGACCTTGTCTGATT
TGGATTTTATTGATATTCACGAAACCTCTGCCAGCCAGATGCTGGTGAATATGAAGCTGT
TTGCTTCAGATGATTTTGCTAAAAAACAGCTTAATCGTTCCGCTTGTATTGGGGAAATTG
ATCCTGAGAAGTTGAACCATTTGGGCGGTTCTATTGCTTTTGGTAATCCTCGTGCGGCGA
CCAGTTTACGCATTTTAATTCAATCGTTGAAAGCGTTGAAACGTAAGGGAGGCGGATTGT
CGTTGATTGCCTCAAGTGGATTAGGTGGATTAGGTTCTGCAATGATTTTGGAAAGCGAGT
AACAGTATGACAACACAAGCACAATATATCTCACCTTTTCACGTTGAGATTGATGATAAT
CGAATTGCCATTGTTCGTATTGATGTAAAAGGTAAATCGCAAAACTGGTTGCCTGAGCCG
TTTATCGAAGATTTACGCGATGTGATTGGTTCTGTGATTTATCAACAGGCTCGAGGCGTG
ATTTTTGTTTCGGGTAAAACGAAAGGTTTTATTCAGGGGTATGATCCTGATTATTTGCGT
GGTAAAAATGATGAGCAGTTGAAAACCTTATCTCATAATGCTCAGTTAGTAATGCGTGAA
ATTAATACGCTCAAAATGCCTGTGGTTGCAGTGATTGATGGTGGTTGTTATGGCGTGGGG
CTAGAGCTGGCGTTGGCGTGTGATTATCGTATTGCCAGCGAGGAAAGTTATACCAAATTT
GCAATGCCACAAATTCGTTCGGGGATTTTGCCTTTTGCTGGGGGAACACAGCGTTTGCCT
CGTTTAGTCGGCTTGCAAAATGCAGTCACAATGCTTTTATCTGGGCAGAAAATTGGGGTG
GAAAAAGCGTTAAAAATTGGTTTGGTGGATAAACTTATTCCTGCTAGCAATCTATTTGAA
ACGGCATATCAGTTGTTGCTTAATCATAAAGTGCAAAAAATTGACCATAAAAATCCGCTT
GATAAGGTTAAAAAATGGCGTAAACAGCTTGAGGGCAATAAGTTTATCCGTGAAAAATAC
TTGGCTCATATTGAAAATCGAGTGTGGGATAAGGCTTTTGGCAACTATCCTGCAGTTGAG
GAAATGTTGGCATTGTTAAAAGAGCCACATTTTAAAGCTGGGTTAGCTTTAGAGCAAAAT
GCGTTGGTGAAGTTAATGCACACGGAGCAAGCTCAGGTATTAATGAATTTGAAGCAGACT
GAACGAGCAATGAAAGAGCAATATCAGCACTTGGCTCAGGTGCGAGATGTGCAACAAGTA
ACGGTGTTGGGCAGTGGCTATATGGGGGCAGGTATTGCTTACTTGACGGCAAATAATGCT
CAAATTCCTGTCAGAATTAAGGATATTCACCCGTCAGAAATTCAAAAAGCGTTGCAGACT
TGTTATGGCTTAATGCAAAAAGCAGTGAGTAAGAAACAGCTTAGTCACGGTGAAATGATC
CAACGAATGAATTTAATTACGGGCGGTGAACGCTTAGTTGCGGCGAAATCGACAGATTTT
ATCGTTGAAGCGGTTTATGAGAAATTAGAACTCAAACAGCAAATGGTGCAAGAGAGCGAA
AATTATTATGATGAAAATGCGATTTTTGCCACAAATACCTCAACCTTTGCAATCCGTGAC
ATTGCTTCTGTCGCCAAACGCCCTGAAAATGTAATCGGTTTGCACTATTTTAGCCCTGTG
ACTAAACGTCCGATGGTGGAGATTATTCCGCACGAAAAAACTTGTCAGCGAGCGGTTTCA
ACGGCAATTCATTTTGCGATCCAGCAAGGAAAAATTCCGATGCTTGTCGCAGATAAAGAA
GGGTTCTTTATTAACCGTATTCTTACGCCATTCTTGCTTGAAGCCATTGAGTGTTTATCC
GAAGGGGAAGGGATCGAATTTATCGATCGTGCTTTACAGGAATTTGGCTTTAAGATCGGA
CCGCTTGCAATGATCGATGAAATTGGCTTGGATATTATTGTTAAATCTAATCCTGCAATG
GTGAGCGAATTGGGTAAACGTTTCGCTTTACCGACGGTTATTGAGCGTTTGACGGGAGAT
GATCGTAAAGGACGTAAAAATAAACGAGGCTTCTATCTCTACGACACAAGAGGGGCACGC
ACTCAAGAGGATAAAAGCATTTATCACACGATGGAAACCATTATGCGAAACGATATGGAA
GCTGAAGACATTGCCCGTTGTTGTGTATTGAGAATGTTAAATGAAGCCTGTTGGTGTTTA
CAAGATCAAGTTATTCGTTCAACTGATGAAGGTAACGTTGCTTCTGTATTTGGGGTGGAT
TTCCCTGATTTCCGAGGCGGTGTGTATGCCTATATTAACAAGATTGGGGCAAAAGAGCTT
GTTCGCCAGTTACGCAAGCATACTCAACAATATGGCGAGCGTTTTACGCCTTGTGAGTGG
TTAGTAGAAAGAGCGGAAAAGGCATAACCAAAGGCTTTCTATCACTTTACTTGAGAGATA
ATAAAGAGAAACAACAATGAAATTAACTAAAATCACCCTTGCTCTGGCTGGCATTCTTGG
CGTTGCTGTCGTTGGGGGCAGTTGGTACACTGGACTACAAGCAGAACAACACTATCAACA
ATTGGTACAACAAGGTAATCAAAGCCTTAAATCACTGAAGATCTATGGCATAGATGCAGA
AATTAAAGATGTGAAATTTGAACGCCATTTTTTCAGTTCTGATGTGAAATATATCTTAGA
GGTAGGAACGGTTGATGAGCGTTATCAGCTACAAGGCAATGATAAACTTTTTCACGGCCC
ACTACCGTTAAATCGTCTTAGCCAAGTAAACTTAATGCCTGCAATGATGAGCGTTGAGAG
CAAACTTCATTTACCTGAAAAATTCAATCTACAGACCCCATTTACTGAAGGGCAAACGGA
TATTAGCTATGCAGGTAATTTAAGCGGTGAGTTTAGCCTCAATCCTTTCAAAGGCGAAAC
TTGGGAGCTGGCAAAGACCCAGATTGAGTTCGAGTACAATCCAGCACAAAAATCAGGAAA
ATTCAGTAGCCAAATTCCGTCCTATCAATATCAAGATCAAGCAAATACTAGGATAGAAAT
CCAAGATACCCTTTACAAAGCTGATTTTACCTCAAATGAAAAATACCCTGAGCTTAGTTT
AGGCAATTATGAGTTCATTTCTAAAATGGTTCGTTACTCGTTTGATGGAAAAGCACCTTT
TGCTTTCACAAATCTTTCCAGTCAGGGTAAAAATACTTTAGAAAAGGATCGCTGGACTTC
AACGGGGAGCCTTACTGGAGAGTTGATAGCTCAAAATAAACTTAACTTAGGTAAGCTCAA
CGTTGATAGTTCGATGGAGCTTGACGCAGAGAGTGCTAATGAATTAATGCATTATGCTTC
TTCCCTAGAAAAATTAGAGTCTGCGGAAGCTGGTGATGTGGTACTATCGGCTTTTACTAA
ATCGCCGAAATTACAAATTAAAGAGCTTAGCTTAGAGAACGAAAAAGGAAAAAATAGTCT
GTCTTTGAATTTAAATTTAGATAAATTCGATCCAAGTCAATTCAAAGGAATGGAAGATGT
TCTAAAAATATTTAAAGCGTCAGTGTTAGAAACTCAATTCAAGTTACCTTCGTTAGAAGT
ATTAGTGACACAGCTAAATCAACAGGAAGGCTTACCGAAAGAAGAAGCTGAACAGAAAGC
AAAACAAACGATCAGTGAGTTTGCATATCAAGCTCAAGCCAGCTCATTAGCTACTTCGGA
TAAAGATAGCCTGAAAATGAAATTGTCCATTGATCAGGGAAAAGTCAATTTGAATGGCAG
AGATGTTCCTGAAGCTGCAGTGCAAGGGGCATTGTTTATGATAATGCTTGGGTTAAATCA
TTGATAAGTAAATAGGCATAAGTACTACTCTTATGCCTGTAAACAGGGGTTAATTTTCAC
GTTTCACAATAAACTCAGCCAAAGCAGCAAGAGCCGTAGTATCAAAAGGCAAGGTTTCTA
GTGCTTTTAGGGCTGTCTGATAGAGGCTCTCAGCTTTTTGTTTCGCCCCCTCTAACCCCA
GCAGTTTTGGATAAGTGCTTTTATCCAACGCTTGATCTGAACCTGCGGTTTTACCAATGA
CCTCACTATTACCAATCACATCAAGAATATCGTCTTGTACTTGGAAAGCCAGCCCGATTG
CTTCAGCATATTGTACAAGCTGTTGTTTAATCTGATGATCTTGGGCGTAAGCGGATAGAT
TAAATCCCATCATTACAGAGGCAAGGATCAACGCCCCAGTTTTATTACGATGAATATGTT
CAAGTTCATCAAGGGCAATGGCTTTATGCTCAGATTGTAAATCTAAACTTTGCCCCAAAC
ACATACCTTTTGCCCCAGCGGATTTTGCAAGCCATTGCATTTGTGCCACCTTCTGCTCTG
CGGTTAGACTTGGGTCAAATGCCAGTAATTCAAAGGCAAAGCTTTGTAGTGCATCGCCAG
CCAAAATAGCTGTTGCTTCATCAAAAGCAATATGGCAAGTTGGCTTGCCTCGACGAAGGG
TATCATTATCCATTGCAGGTAAATCATCGTGAACCAATGAATAGGCGTGAATGGCTTCCA
TTGCCCCTGCTGAATGGTCAAGTTGAGCAAGTGGCACGCCTAGCATTTTCCCTGTAGCAT
AAATTAAGAAAGGGCGAACTCGTTTGCCACCAAGCAAAACAGCATAAGACATCGCTTCAA
CAAGCGGTGTGTTGTAGGCTGGATATTGCGAAAGTTGCTCGCTTAAAAAATGGTTGATAC
GTTGTTGATATTGGCTTAATTCAGCGAAAAGGTCGTAATTCATTATGGATAATCCGTAAG
ATCTGAATGTTCATCTTTTTGTAGCAAAATTTGGATACGTTGTTCCGCTTTTTGTAAGCG
TTCTTGCCCTTGTTGCACCAATTTTACTGCGGTTTCAAACTCATTTAAGGCTTCTTCTAA
AGGAAGATCGCCGGTTTCAAGACGATTGACGATTTCCTCAAGCTCTTTGAGTGTGGTTTC
AAAATCTAGGGTAGGTTTCTTTGCCATAGTCTATTCCTTTTCAAATAATCCCGATATTTT
ACTTGAGAACGATATAAAAGTAGATGATTTTCTGCTATTGTTTATCGCCTAAATTTAGAG
GGGAACTTATGCAAGTCACACAAATTTGTCTTTATCCGATTAAATCTACTCAGGCGTATC
GGGTAGAGCAGGCTTTTGTTTTGCCACAAGGGCTGAATTTTGACCGTGAATTTATGATTA
CCGAAGTAGATGGAACTTTTATCACGGCTCGCAAAGAACAGATGTTATATCGTTTAGCTG
CATTTCCCATTTCAACGGGAATTGTCATTCAATCTGATTGTGGCGAGCGATGTGTGGCAC
TGTATAACGATTTTACTCAACAGCGATCTAGCGAAGTTTGGGGAAGTCATTTTCCATCTT
GGGTGGCAAACAACGCGGTAAATCAATGGTTAAGCCAAAAATTTGGGCGTGAAGTTCAGT
TACGTTGGCTAGGCGAACAGTCACAACGAATGGTAAAACATTTTGAACCTCAACCGTTAA
GTTTTGCAGACAGTAATCCACTTTTATTGGTGTCTGAACAATCCTTAAAACAACTACAAC
AATGGTCGCCAGTACCTGTTTCGATGGAACAGTTTCGAGCAAATGTTGTCATAGATGGTA
TTCAAGCCTTTGAAGAAGAAAGGTGGAAGCAGGTGAAAATTGGCACAGTAGAATTTGAGG
TAGCTCAACCTTGCACACGCTGTATTTTAATCACCCGAGATCCACAGACCCTTGAATTGG
ATCCGAATGCAGAACCTTTTCGGACCTTAAAACAACACCACACCAATGAGAAAGGCAAGC
CTATTTTTGGAGTACATTTAGTACCACAAACAAGCGGTGTTATTCGAGTTGGGGATTACG
TTACAATTTTAGAGTAATTTTTATGCAAAAAAATACCCGATTTATTTTGTTTCCGATTTT
TTTCTTTATCGGATTAAATCTCATTATTTTCAGTCTATCACGCCTTGGTTTATCCCTCTG
GCAAGCAGATCGTGTTTCTGCGGTTGATGGCTGGCTTCCTCTTTTCCTACAAGGCTTGCG
AATGGATATTGTGTCCATTTGTTATCTCTTTGGTGTACCAGCATTATTTACGGTGTTATT
GGTGCATAACAATGGGTTAGGCACACTTTGGAAAGGCATTTTACGCGTTTGGCTCACGAT
AAGCAGTGTGTTTGTTCTCTTTATGGAAGTCGCAACTCCTGCGTTTATTGAAACCTATGA
TTTCCGCCCAAATCGCCTATTTATTGAGTATCTACTTTATCCAAAAGAAGTATTTACAAT
GTTAGCCAATGGGCATTTGACTGCGGTGATTAGCAGTTTGGTTGCAACCACAGTTGCAGG
CATTATTTATTGGAAACTGTCTGGCTGGGCTGTTCAACATCTGCGTTTACCTAGCTGGAA
ACTGCGTCCTGTAATGGCATTGTTGATTATTGCAGTGGCATTTGCTGGGGCAAGATCATC
ATTGGGACATCGTGGCATTAATTCTGCAATGGTGGCATTTTCAAGCGATCCACTGGTTAA
TTCACTGGTTCTCAATTCAGGCTATTCTGTATTATATGCCGTACAACAGCTGAAAGATGA
AGAAAAATCTTCAGAGCAATATGGCAAAATGTCTGAACAAGAGATGTTTGAGATTGTAAA
AAATAGCCGTAATCGCCCCGCTTCTGATTATATTTCAACGGTTATTCCAACATTAACCAA
GAATGTGGCAAGCTATCAAGGTAAGCCTAAAAATATCGTTATTGTGCTAGAAGAAAGCCT
TGGCGCTCAGTTTGTCGGCACATTGGGCGGTAAGCCACTCACTCCTGAATTTGATCAACT
TGCTAAAGAAGGTTGGTTGTTTGAAAATATTTACGCAACAGGCACACGTTCTGTGCGTGG
TATTGAAGCAGTTACTGCAGGTTTTACACCAACCCCAGCTCGTGCAACAGTTAAATTGAC
CAAAAGCCAAAACGGTTTCTTTACCATTGCTGAATTATTGCGTCGCCAAGGCTACAGCAC
TTCTTTCATTTATGGCGGTGAAAAACATTTCGATAATATGGCGAGTTATTTTTATGGAAA
TGGCTTTGAAACCATCATTGATGAGAAAGATTATAAAAATCCGAAATTTGTTTCAACTTG
GGGTATGAGTGACGAAGATTTATTTGATAAAGCACACGAAATCTTTACTGAATTAGCAAA
AGGCGATAAACCGTTTTTCAGCTTAGTGTTTACTTCGAGTAACCACGATCCATTTGAGTT
CCCAGACGGTAAAATTGAGTGGTTTGATAAAGAGAAACAGACTCGTAATAATGCGGCAAA
ATATGCGGATTATGCGTTAGGGTATTTCTTTAAATTGGCGAAACAATCAAATTATTGGAA
AGATACGGTATTCCTTGTTATTGCAGACCACGACTCGCGAGTGGCGGGCGATAGCCTTGT
GCCAATCAAACATTTCCATATTCCAGCTTTAATTTTAGGGGAACATATCGAGCCTCGCCG
CGATAATCGTTTGGTCAGCCAAATTGATATGCCATCGACATTATTATCTGTTGCAGGCAT
TAGTGGCGATTATCCGATGATTGGCTTTGACTTAACTCAAAATGTCGATCCAAATCGTGC
CTTTATGCAGTATGACCAAACGCAGGCCATGATGAAAGGCAAAGATGTGATTATTCTTAA
GCCAAATCAAGCTCCTCAAGGTTATGAATATGATAAAGCGAATGAACGCCTTAACCCAAA
AGAACAATCTGAGATGATGAAAAAAGAGGCACTTGCACACGCATTATTAGGTAGTTATTT
ATATAAGCATCAGTTATATAAATTGCCGAAAGATGTTGAATAGCAAGTAATATTTAATTT
TTAGTAAATATAGGTATAAAAATTATGAGTATTCGTATTTTACCCCAAGAAGAAATTCAA
CAAGCTGCAAGCTCTTTTCACAATCCGCCGTTGTTGTATGCCAATTCTAAAAATTTATAT
GCTCGCCGAGCTAAACGTTTAAGACAATTGGCTGAACATAATCCTTTTGGGGATTATTTG
GAATTTGTGGCGAACATTGTCGAGGTTCAGCTTGATTTATTAGAAAATCAGCCTATTGCA
AATAGAGTGGGCGAACTTACCGCTTATTTGGAAGCTCATCAGGGAGTGAAGCCTTTGGAT
GTGAAAACCTTTAAGCGGTCAGATGAGTGGCAGAAATTGCTGTTGGCGTTTATTGATAAG
TTTAAGCCTTATGCGTCGGATACTGTGTTGGCAACATTGGAATGGTTAGAGAAAGCCTCA
AATTCTGAGCTTGAAATGCTGGCGGATCATTTGTTGAATGAGCGTTATAAAGAGGTGGGC
GCAGACAAGGCGGTTTTCTTATGGGCGGCCTTGTCGCTTTATTGGGTGCAATTAACTCAG
CAACTTCCTCGCAATACCAAAGCGGAGTACGGTGAAGAACGCCATACTTGCCCTGTGTGT
AACTCTGCCCCGATTGCCAGTGTGGTTCATTTTGGGGAAACGCAAGGTTTACGTTATTTG
CACTGCTCTCTATGTGAAAGCGAGTGGAATATGGTGCGTGCGAAGTGTAGTAATTGTGAG
CAGACAGGCAAGCTCGATTACTGGAGCTTAGACAGTATGGACGCAGCAGTGAAAGCGGAA
AGTTGTGGTGATTGTGAGAGTTATCTGAAAGTGATGTATCAAGATAAAGATCCACACGTT
GAGCCAATCGCCGATGATTTAGGTACGCTTTTCCTTGATGCTGAAATGGAGCAAAAAGGG
CTGGCACGTAGTGCGATTAATCCTTTTTTGTTTCAAGTAGAATAATTTTTATACATATTT
ATTGACTACATAGCAACTGTGTAAGAATACAGTTGCTATAAGTAGAATCTAGGAAACATG
TTGGGTAGCGTAAATTTCTAAGCGTTTTCGTTTTTAGGGAACATCCCCAAACGCATTTTC
ATTTTTCGTAATAAACATTGCATCTCCGTAGCTAAAGAAACGGTATTGACTTTCAACGGC
GTGTTGATAAGCGTTCATACAGTTTTTGAAGCCCGCAAAAGCAGAAACCAGCATAATGAG
GGTGGATTCTGGCAAGTGGAAGTTAGTGACTAGGGCATCAACGATACGGAAGGTTTTTCC
AGGGTATAGAAAAATTGTTGTGTCTGAATAGAATGGGGCGATTAATTTGCCTTCTTTTTC
TGCCGCTTGTGCTGCACTTTCGATAGAGCGAACAGAGGTTGTGCCAACGCAGATCACTCG
TTTGCCTTGTGCTTTGGTGGCAAGAATTTTATCGACCACTTCCTGCGATACTTCGGCATA
TTCTGCGTGCATTTTATGTTCTTCAATGGTTTCTACTCGCACTGGTTGGAATGTGCCAGC
CCCGACGTGTAAGGTAACAAAGGCGGTTTGTACTCCTTTTTCTTGCAGTTTTTGTAGCAT
TTGATGATCAAAATGCAAGCCAGCCGTTGGGGCTGCAACTGCACCTAACACTTTGCTATA
TACCGTTTGATAACGCTCTTGATCGGCATCTTCATCGGGGCGATCGATATAAGGCGGTAG
TGGCATATGTCCTGCCTGTTGTAGCAGATCGAATAAAGGCGGCTGTGCTTCTTCAAATTT
CAGCTCAAATAACGCATCGTGACGAGCCACCATTATCGCTTTAAAGCCATTTCCTTCGCC
TAATTTATCTTCCCCTAGAAAGATTTCAGCATTCTCTTTCGGAGCTTTTGATGAACGGAT
ATGAGCTAAACAGCGATGTTCGTCTAATACACGTTCCACCAATACTTCTAACTTACCGCC
ACTGGCTTTGCGTCCATAAAGGCGAGCTGGGATAACACGGGTGTTATTAAAAATCAGTAA
GTCACCGCTATGGATATGTTCAAGTAAATCATTGAATTGTTGATCTTGATATTCGCCTGT
ATTACCGTTGAGATAAAGTAAACGGCTTGCACTTCGTTCAGCCGTTGGATAGCGAGCGAT
AAGTTCATCAGGTAGGTCAAAATGGAAATCGGTTACACGCACAACAGTTCCTTTAAATAA
TAGGGACGCCACACTTAGCGTCCAATAAATATAATATGAGATAAATAAAGCCGTGAATTT
ATAGTGAAATTCAACCGCTTGCAAGCCTAAGATTGCGATTCTTCTACATTAGGCAAGGCA
TTGATCACCGCTTTGACTAAAGTTGCTAATGGAATGGCAAAAAATACCCCCCAGAAGCCC
CAAAGACCGCCGAAAATAATTACGGCAACGATGATCGTTAATGGGTGTAAATTTACTGCT
TCTGAGAATAAAAATGGCACAACAAGGTTACCATCTAAAAGTTGGCTAATCACAAAAGCA
AGTAGCAAGTAGTAGAAATCAGGGGATAAGCCAAATTGAAAGAGTGCAACTAACGCAACA
GGAATTGTCACTAATACCGCACCAATATAAGGCACTAATACCGATAAACCGACCGCTACT
GAGAGTAACAATGGATAGCGTAAATCAAAGAAAAGGAAAATAATATAAGTTACAACGCCA
ACAATGAGAATTTCTAAAAATTTCCCACGAATATAGTTGGCGATTTGTAATTGCATTTCC
CCCCAAACACGAGTAGCAAGGTGGCGGTTTTTAGGCATAAAACGTAGTGCAGAACGCATA
AACAACGTTTTATCTTTGAGTAAGAAAAAGACCATTAATGGTACTAAAAACGCATAAATA
CCTAATCCGACAAGGCTAACAAGAGAGTTGAATGAAAACGACAATAAAGAGTCGCCAAAG
GTAAGAATTTTAGTTTTTGCTGTTGCCATTAGGGAGTCGAGCATTGCATAGTCAATCAAT
TCTGGATAGTGTTCTGGCAGTGCTTCAAGCCACGCATTGAGCAAGTTAAACATACTCGGC
AGATCTTTTAGAAAGGTCATTGCTTGGTTCCAAAGGCTTGGAAGCATAACGACAAATAAA
AAGACAGAAATAGAGATAAAACCACCTAAAACAAGGATTAGGCTTAACATTCTTGGAAAT
TTTAATTTAGTCGTTAAAAAGCGGATAGGCCACTCTAAAAGATAAGCAAAAACAATGGCA
ATCAAAAGTGGCATTAAGAGATCACTAAAAAAGTAGATCGTTCCAAAGCCGATAATTAAG
ATGGCAAGAAGTGCGACAATTTGTGGATCAGTAAATTTCTGTTTATACCAATCCTTGAAC
ATTTCAAACATAATCTATCCTGTCGTGTTTTGCGTTTATTTATTGTTATGATGATAAAAA
AAGGGGGCGTTTAATGTACCTACTATGGATCACTGACAAATATCAATTAACAAGATAATG
TTGTTTTGTTGTGGTAGGGACACACTGCGTGTGTCCGTTTTTAAGGTAAAGATAAAATAT
CTACCCTTACCACAATGGACACGCTCAGCGCGTCCCTACATTTACTTCTTTTTCGTTATT
TACATTATTTTTGACTACAAACCGAAATAAAGCCCAGTTGATTTTCAGGGTCATTAAAGG
TCTGGAACATTTTCTTGAAAGTATCACGGTTTTCCGGTTTTAACGCATTACCCACCACTT
TCATTGCCCCTAAAACCCCTTCATCTTGAATTAACCCTTTTGGTGATAACAAGCTCATCT
CACCGCTAAAGGTTTCAACATTGCGGAAACCACAATGAAGGAAGGTCTCTTTCCAATCCT
GCTTATTTAATGGTGCTACGGTGATATTAATCGCATCACGCAATTTAGCGATCACCTCTT
CTCTGTTATCGCCATTGAGCAGTAAATCGTGGGTAAGTAATAAACCGTTTGGCTTTAATA
CTCGCAGATATTCACGAATTGCCTTTTCTTTGGCTTCTTGTGGTAGCATTGTCAGCATTG
CTTCGTTGATAATAATGTCGAAACTATTATCTTCAAATGGCAGTTTGGTTGCATTGGCAC
GCTGAACTTGCACTAATTCTTCAACTTTATGCTCTTTAATGTTTTGTTGTGCTTTCTCGA
GGGCTTCTTCATCAAGATCGATACCGATCACTTGGCAACCAAATTGTTGCGCAATTTCGA
TTGCGGTCGTTCCCATATTACAAGCAACTTCAAGCACTTTTTTATCTTTCCGAAAATCGC
CATTTGCAATGAGCCAGTCCGTTGCCACTTTGCCACCTGGGCGTAAACGTGTTTTACCCA
AACGAGCTAAGAAATGGTGTCCAACTTCTTCTTTTTTCATATTCACCTCTTTGGATTTTG
TAAAATTCTTCTTAATTCAGACCGCTTGCATTGAAAAGAAGTTCAATTTAGGCGGAATAA
CGCCGTAGATTATACCGTTTTTTTATCTGTGCATATATACAATTAAACAGAAATTTGGCA
AAATTTCGCACATATCTTCTAACAACAATGAAGATATATTATCTCGTATTTAACAAAAAG
GAAAAATAATGAAAAAATCAACAAAATCAGAATGCTATGCCCATCAGCGTGGCGAAATTC
AAGAGAGTGTAATTAAAGCCTTGGTGACGGATAAACTGTTTAGAAGTCGAGTAGAGCGAA
ACCGCAAAGGTAAAGGAAGTTATCAGCGTAACGCGAAACATCGCAAAGGGGAAAACCCAT
TTAAAAGTGTTCAGCAGAATGTTTTTAAATGGGTTTTTCTTATCCAGAATTAGGGTTGTT
TAATTTGGTATTATGTAGCAGTTGTATAAATATCTTAATTTTCTGCTACAATTCCGTTAT
CTTTATTTAGGTTAAATAAGAACAAAGAGGCAACTATGCAAAACGAACCCATTCGCTTAA
CGCAATATAGTCACGGTGCTGGCTGTGGCTGTAAAATTTCTCCGAAAGTGCTTGAACAAA
TTCTGCACACAGAACAGGCGAAATTTATCGATCCGAATTTGTTAGTCGGTAATGAAACCA
AAGACGATGCGGCTGTCTATGATATCGGCAACGGTGTTGGTATTGTCAGCACGACAGATT
TCTTTATGCCGATTGTGGATGATCCTTTTGATTTCGGGCGAATTGCTGCGACTAATGCAA
TCAGTGATATTTTTGCAATGGGCGGTAAACCGATTATGGCGATTGCAATTTTAGGTTTTC
CAATCAATAAGTTACCCGCTGAAGTTGCACAAAAAATTGTTGATGGCGGTCGTTTTGCGT
GCCAACAAGCAGGCATTGCATTAGCTGGTGGACACTCAATTGACTCCCCTGAACCGATTT
TTGGTTTAGCGGTTACAGGAATTATTTCTACCGAACAAGTGAAAAAGAACGCATCAGCAC
AAGCCGATTGCGATTTATATCTAACAAAACCACTTGGGATCGGCGTACTTACCACAGCAG
AAAAACAAGGTAAATTAAAACCTGAACATCAAAATTTAGCTCGAGATGTGATGTGTCAGA
TGAATTTGATCGGTGCTGAATTTGCCAAAGTTGATGAGATCACGGCAATGACCGATGTCA
CTGGTTTCGGGTTACTCGGACACTTAACAGAAATCTGCCAAGGTTCAAACTTGCGTGCCG
AAGTTTATTTCGATCAAATCCAAACCTTAGACGGTGTCAGAGAGTACATCGCACAAGGTG
CTGTGCCAGGCGGAACTACCCGTAATTTCGACAGCTACGGACATCTGATTTCGCCATTAA
GTGATGAACAAAAAGCGATTTTGTGCGACCCACAAACATCAGGCGGTTTATTAATTGCCG
TTAAGCCACAAGCGGTTGAAAGTGTGAAACAAATTGCAAAAAATGCCAATGTCGCCCTTT
ACCCTGTCGGCAGATTATTGAAAGCGGAAAGTGGTAAGGTATTGATCGACGTGAAATAGT
AGGGACACACTGCGTGTGTCCCTACATTAAATTTTGAGAATAAATAAGATATGAAACAAA
ACATTGATGTGGTAATTGTCGGCGGTGCGGTGACGGGTTCTGTACTTGCCTTAGCGTTAA
GTTCAGTAAGCGGACACCAATTGCAAATTGCAATCGTAGAAAAAAATGAGCCAAACTATG
CACAACAAGGCGGTTTTGACGCACGTTCAATCGCCTTTGCTTACGGCAGTTTGCAAAAGT
TAGCTCAAATTCGACCGCTTGCCACGGAACAAAATTTAGCTCAACTGGTTTACCGTATTG
CAACCCCCATCAAACAAATTCACGTTTCAGATCAAGGACATTTCGGCAAAACAACCTTAA
AAGCCGACGAACTACGTTTATCCGAATTAGGTGTGGTAGTGGAATTAACCAAACTGGGCG
AGCAACTGACCGCATTAATCGCCAAGCAACCAAACATTCAGCTATTCTGCCCTGATACCG
TCGCCCATATCGAACGCACAGAACAGCACTGCCACATTACCCTAAACAGCGGAACACAAT
TAACGTCCAAATTGTTAGTTGCCTGTGACGGCATTCAATCTCAAATTGCCCAGCAATGTG
GCGTAACAATCCAATTTATCAAGGATTATCAACAATCCGCCATTATTGCCAATGTTATCC
TGTCTGAACCACACCAAAACCACGCCTTTGAACGTTTCACAAAACAGGGGCCTTTTGCAT
TATTACCACTTAATGAAAAAATGATGTCGCTGGTTTGGTGTATGGAAGATCCGACAGAAG
CAATGGCAATGTCAGACAGCGACTTTTTACACGCCTTGCAACAACAATTCGGCTGGAAGC
TCGGCAAATTTTTACAAGTCAGCAAGCGGTTTGTTTATCCCCTTTCTTCGCAAAAAAGCG
AAAGCCATATTCACCACCGATTAGCCATTGTCGGCAATGCCTCTCAGTTACTACACCCTG
TTGCAGGACAAGGGTTTAATCTCGGTATGCGAGATCTATTTGAATTGGCAACCCTTGTCG
GTCAAGCCTTTGCACAAGGCGAAGATTTCGGCGAAGCAAAATGGCTACAACAGTTTGAAC
AACACCGCCAAGCCGACCAAACCCGAATTATGCAAAGCACAAGCGGTCTGATTTCGATTT
TTGGTTGCGAATTTTTGCCTATTCAAGTCGCTCGTAACCTTGCCCTATTTGGTTTATCTC
ATTTTTCACTGGCTCGCAATGCCGTTGCTCATAAAGCATTAGGCTGGTAATTTTCGGTAT
ATGTTTAATCAACTTCAACATCAGTTACACAAATTCGTACAACGTGGTTTAGATAATCAT
CTACGCCTTGCCGTGACAGGCTTAAGTCGCAGTGGTAAAACCGCATTCATCACCAGTTTT
GTCGATCAACTGCTACACATTGGCACAGGCGACAACGCCCACTTAAACCTATTTGCCCCT
GCTCGAAACGGACAAATTCTTTCCGTAAAACGAGTAGAACAACACGATCTCACCATTCCC
CGTTTTGAATACGACAAAAACCGCCACTGCTTCGAGAACGAACCTGCGACTTGGTGTCCA
TCGACTACGGGGATCAGCGAAATTCGCCTTGCGATCCGCTACCAACGCCGAGATAGCCTG
CTTCGCCATCTCAAAGAAACGAGTACACTCTATCTCGATATTTTTGATTACCCAGGGGAA
TGGTTATTAGATTTACCGCTACTCTCACAAAGTTTCAAAGAGTGGTCGCAACATCAACAA
CTGGTACATAAAGGCGAGCGTGCAGAGTTAGCACAGGCTTGGCTTGCACAAGTAAAACAA
CTCGATCTCACCGCCAAAACGGACGAAAACCAACTTGCAAAATTAAGTGAAGATTACACC
GCTTACCTACTCAAATGCAAAGAAGTTGGAATGCAATATATCCAACCAGGGCGATTTGTC
CTGCCAAATACCGAACGGGGTGCGCCTGTCTATCAGTTCTTCCCCCTACTTGATTTAACG
GAAAATGAGTGGGAACAGCTAGAAAAAAGCCCTGAACATAGCATTTTTCACACCCTGAAA
AAACGCTATCGCCACTATCAACAAAAAATCGTCAAACTATTTTATGAAGATTACTTCTCA
CAGTTTGATCGCCAAGTGATCTTAGCGGATTGCCTTACCCCGTTAAATCACAGCCATCAA
GCCTTTATTGAAATGAAAACAGGCTTACAACAGCTATTTAAACATTTCCATTATGGCAAC
CGCTCACTTTTTAGTCGCCTATTTTCATCAAATATCGACAAGTTACTGTTTGTTGCCACC
AAAGCCGATCATATCACCAGCGACCAACTACCGAATTTAGAAAGCCTAATGCGACAATTA
GTGCAAGAAGGGGGGCGACACGCTGAATTTGAAGGCATTGACACAGGCTACCAAGCGATT
TCCGCTATCCGAGCGACCGATCCAGTGATCGCCACACAAAATGGACAAAGTTTCAAAGCG
ATCCGTGGGATTCGCTCTAGTGATAAAAAACTGGTTACACTCTACCCTGGTAGCGTCCCA
AACCGCTTACCCGACATCAACTACTGGCAAAATCACCGCTTTGAGTTTGACCAGTTTGAA
CCGAAAAAAATCGACTTTGATCAGCCAATCCCTCATTTAAGAATGGACGCTGTATTGCAG
TTTTTGCTTGCAGATAGGTTTGATTGATAAATTCCCAACAGAACAGAATAGTATTAGTAA
GCAAATGTAATATAAAAAATTTGGGCATTTGCTACATAATAGGCTGGATTTAAGGTACAA
TCTCATTAATTTTTTTAATAAAAAATAACACTATGAGTAAAAAACCAAAAGTAGCTTCAA
ATACGATTGCCTTAAATAAACGTGCCAGACACGAATATTTTATCGAAGAAGAAATCGAAG
CTGGTCTAGAATTACAAGGCTGGGAAGTCAAATCCCTGCGAGCAGGCAAAGCCAATATCG
GTGATAGTTATGTGACATTTCGCAACGGCGAAGCCTTTTTATTCGGCGGCATTATTACCC
CGTTAAATGTTGCTTCTACCCATATTGTATGCGATCCAACCCGTACCCGTAAGTTATTGT
TAAATAAGCGTGAGTTAGACACGCTTTATGGTAAAGTCAGCCGTGATGGGTTTACCGTTG
TCGCTCTGTCGCTTTACTGGAAAAATGCGTGGGCGAAAGTCAAAATCGGCTTGGTGAAAG
GGAAAAAATTGCACGATAAGCGTGAAGATATTAAAGACCGTGAGTGGCAAGTTGCTAAAC
AGCGGATTATGAAGAATGCGAATAGGTAGGAAATATCCCCTAGTCCCCCTTTTTCAAAGG
GGGGAATGTTAAGGAATATTTATGGAACCTTATCTATTACAACTTAAACCAAATGCAAGA
ACATTACGCAATACGATGACAAAGGCAGAGCATATCTTATGGTCTAGATTGCGTAGAAAA
CAACTTTTAGATCTACAATTTTACCGTCAAAAGCCAATTTTAACTTATATTGTTGATTTT
TATTGCCCAAAAGCAAAACTTGTAATTGAACTTGATGGTAGCCAACATTATGAAGTAGAG
CATATAGAAGCAGATAAAATAAGAGATCAGGCATTAAACTCACTAGGATTGTATGTATTG
CGTTTCAATAATAGGGAAGTTATTTCTAGTATTGAAAATGTGATTACACATATTACTCAA
ATTATCAAAAAACGAATATAAAACCAATTAACCTTTTTCTTAGTTCCCCTCTTTGAAAAA
GGGGGGCTAGGGGGAATTTTATAAGGACACAAAAATGATCGACCAAAACCTTCTACGTAC
GAACCTTGAGGAAGTCGCACAAATTTTAAAACTCAAACGTAACTTCAACCTTGATGTTGC
TCGTGTTACTAGCCTTGAAGAACAACGCAAAGCATTGCAAGTTAAAGCAGAAAATTTACA
GGCAGAACGTAATGCTCGTTCAAAAAATATCGGCGCAGCGAAAGCGCGTGGCGAAGATAT
TTCTGCGTTATTAGCAGAAGTGGACACGATGGGTAACGAATTAGATGCAGCAAAAGTGGA
ATTGGATAAAGTCCAAGCGGAAATTCGTGAACTGCTATTAAACATTCCTAACTTACCTGC
CGATGAAGTGCCAGTGGGTAAAGATGATAGCGAAAATCTTGAAGTATCTCGTTGGGGTAC
GCCACGTCAATTTGACTTTGAAATCAAAGATCACGTTACCCTTGGTGAAGGCTTAGGCGG
TTTGGATTTCCCTGCTGGTGTGAAATTAACTGGAAGTCGTTTCGTCGTTATGAAAAGTGG
TATTGCACGTTTACACCGTGCCTTATCTCAATTTATGTTAGATTTACACACAGAACAACA
CGGCTATGTAGAAACCTATGTGCCTTATCTTGTAAACCACGATACCCTTTACGGCACAGG
ACAATTACCAAAATTCGGCGAAGATCTGTTCCATACTCAACCGTTAGAAGGACAAGATCC
AAATGCGGTACAAAAACCTTACGCTTTAATCCCAACCGCAGAAGTGCCAGTCACTAATCT
TGTGCGTGATGAAATCTTAGACGAAGAAAGTTTACCACTGAAACTGACCGCTCACACCCC
GTGCTTCCGTTCAGAAGCAGGCTCTTACGGCCGTGATACCCGTGGCTTAATTCGTATGCA
CCAGTTCGACAAAGTAGAAATGGTACAAATCGTCGCCCCTGAAAAATCAATGGAAGCCCT
TGAAGAATTAACAGGACACGCAGAAAAAGTGTTGCAGTTGCTCAATCTGCCATACCGCAA
AATGTTACTTTGCTCTGGCGATATGAGCTTTGGTTCAAGCAAAACCTACGATTTAGAAGT
GTGGCTACCAGCACAAAACACTTACCGTGAGATTTCATCTTGCTCAAATATGTGGGATTT
CCAAGCTCGCCGTATGCAAGCACGTTGCAAAGCGAAAGGGGATAAGAAAACTCGCTTAGT
TCACACCTTAAATGGCTCAGGTTTAGCTGTCGGACGTACGCTTGTTGCCGTACTTGAAAA
CTACCAAAATGCAGATGGTTCTATTACCGTGCCTGAAGTGTTGAAACCGTATATGGGTGG
TGTAGAGGTTATTAAATAATCCCTACAAGCGATCTCTTTTTATCAATTTATTACCAAAGT
AGGGGCGGACCGATGTGTCCGCCCTTGTTTCGTATTGTTTAGGAGGAGATATCACTCTGC
TCCTATGAAGTAACTTAGAGCTATTATTTCACTATAGTAGATAATTAATTTTCAAATTAA
GCATTTATCTAATTTTATTTTTTGAGGTAATCAATGGCAGCAGAAGGTGCAAGTCAATTA
GTTAGTGTAGTGACCCTTTTAGGGGCGGCAATTATTGCGGTACCTATTTTTAAACGTTTG
GGCTTAGGCTCTGTTTTGGGATATTTAGCTGCAGGGCTTGCGATAGGTCCTTTTGGTTTA
AAACTTTTCTCAGATCCCCAAGCGATCATTCACGTTGCCGAATTAGGTGTCGTGATGTTT
CTGTTTATCATTGGGTTAGAGATGAAACCATCTCACTTATGGGGGCTACGTCGTCAAATT
TTCGGCTTAGGTAGTATGCAAGTGGTCGTTTGTGCGGTCTTGCTTACGTTTGTTGGTATG
GCTTTCGGCTATTCTTGGCAAATCTCTTTTGTTGGTGGGGCGGGCTTTGTTTTAACATCT
ACTGCAATTGTAATGCAAGTGTTGAGCGAACGAGGCGATATTGCTAGTCCTCGTGGTCAG
CGAATGGTGTCAATCTTGCTTTTTGAAGATCTGATTATTGTGCCTCTACTAGCCATTGTC
ACCTTTCTTGCACCGACAGATCCAAATCATATTGCCGATCCCCAACCTATTTGGCAGAAA
ATCGGTATCGCAGGGTTATCTGTGACCGCATTGGTGGTGGTCGGTATTTGGGTACTCAAC
CCGATTTTCCGTATTCTAGCAAAAACCAAAATCCGTGAATTAATGACGGCAGCCGCACTA
TTTGTGGTTTTAGGCTCTGCGTTATTAATGGAGGAAGGTGGATTATCAACAGCAATGGGT
GCTTTTGTCGCAGGGGTTTTACTCTCCGAATCAAGTTTCCGTCACCAATTAGAGGCCGAT
ATTGAGCCATTTAGAGGGTTATTACTTGGCTTATTCTTCTTAAGTGTGGGAATGGCATTA
GATCTAAACATTGTGTTTGATAACTGGGTTCTAATCCTTTCGGCAGTGATTGCAATGATG
GCAGTGAAATCATTGTGTATTTTATTAATAGCCAAACTTGCTAAAAGTAGCACCAGCGAT
GCAATGGATAGAGCTGTTGTGATGGCTCAAGGTGGTGAATTTGCCTTTGTTCTATATGCA
GCATCGGCAACACAAGGGGTGATTTCTGCAGAAATTCAAGCAAATCTAACCGCTATTGTC
GTATTTTCAATGATTTTTGCCCCAATCACCATCATTTTACATAACAAATTCGTAGCACCT
CGTTTTGCAAACAAAGCTGGGGAACGTGAAGCCGCTCATATTGAAGAACAGCACCCGATT
ATCTTAGTTGGGATTGGGCGTTATGGACAAATCGTCAATCATATCCTCACGATGTCTGGC
TATCACCCTACTATTATTGATCTTAACGAAGCGCAAATCGAAGGGGCGAAAAAGTACGGA
ATTAAAAGCTATTATGGCAATGCTACTCGTCCAGAATTACTTCACAATGCAGGGATTGAA
ACTGCGGAATTATTAATCGTTGCGGTAGATGATAAACATCAAGCGATACATATTGTGGAG
CTGGCTCGTTCTATGAACCCGAATATCAAAATTATCGCAAGGGCATACGATCGAGTTCAT
GTCTTTGAACTTTACAAAGCAGGAGCAGATAAACAAGTGCGTGAGACCTTTGATTCTGCC
TTACGCAGTGGACGTGCGGCCTTAAAAATGCTAGGTGTTGAGGAAGAAGTTGCTGATGAA
ATTTGTGACTACTATTTTGAACGAGATCGCCATAATGTGAAATTAATGGCGGAAGTCTAT
GATCCTAATTTAGAACTCTTTAAGAATGAAGAAATGCGAAAAATTGCACTAGCTGAAGAT
CAGGAAACAATGCTCGAAATTCAGAATATTTTGGACAGAGCAAGGGAGAAAAAAGAAGCT
TGGTTCTTTAATTCCCCGCACTAAATAAGAAAAGGTTCTGAAGATAGTTTTTCTGTGTAA
GACAGTAAATAATTGCTCTAAAGAGCAAGTTTCATCGTAAAGATTAAACCTAATCTGCCA
GTTCTATAATTACAGCTCCTGCCAGATTAGGCATGCTTCTACGGTTCTGATCAACAAGCG
GTTATTTATTTAACACCGCTTGCAACGCTACCCCAATGTCAGCCAAACTACGCACAGTTT
TTACGCCTGCGGCTTCAAGAGCTGCAAATTTTTCATCTGCAGTGCCTTTTCCGCCAGAGA
TAATCGCCCCTGCGTGTCCCATACGTTTTCCTTTTGGTGCGGTAACACCAGCAATATAGC
TCACCACAGGTTTAGTCACGTTCGCTTTGATAAAGGCTGCTGCTTCTTCTTCTGCGGAAC
CACCAATTTCACCGATCATTATAATCGCTTCAGTTTCGGGGTCAGCTTGGAATAGTGTTA
GAATATCAATGAAGTTTGAACCTGGAATAGGGTCGCCACCGATCCCAACACAAGTCGATT
GACCAAAACCGTAGTCTGTTGTTTGTTTAACTGCTTCATAAGTCAATGTTCCTGAACGAG
AAACAATCCCGATTTTACCTTTTTTATGAATGCTACCTGGCATAATCCCGATTTTGCACT
CATTTGGGGTAATCACGCCAGGGCAGTTAGGGCCGATCATTCTCACGCCTGTTTGGTTTA
AACGCTGTTTCACTTGAAGCATATCTAAGGTTGGGATACCTTCTGTGATACAAACGACAA
GCTGAATGCCTGCATCAATGGCTTCTAAAATAGCATCTTTACAACCCGGTGCTGGTACAT
AAATAACCGTTGCTGTCGCCCCTGTAGCTTCCACTGCTTCACGCACGGTATTAAATACTG
GTAAACCCAAGTGCGTTGTGCCACCTTTGCCTGGTGAAACACCGCCGACAAGTTGTGTGC
CATAATCAAGGGCTTGTTGTGAATGGAATGTGCCTTGTCCGCCTGTAAAACCTTGGCAGA
TTACTTTGGTGTCTTTGTTGATTAAAATAGACATTATTTACCCCCTGCCGCTTTTACTGC
TTCTACAGCCGCATCTGTTAAGGTTGCTGCTGCAATGATATTTAAGCCACTTTTCGCTAA
AATTTCACGTCCAAGTTCTGCGTTGTTTCCTTCTAGGCGAACGACAACAGGTACGTTTAC
CCCTACTTCATTAACGGCTGCGATAATCCCGTCAGCGATTAAGTCACAACGGACGATACC
GCCGAAAATATTGACGAGGACGGCTTTTACTGCCTTATCGGATAAGATGATTTTAAAGGC
TTCCGCAACTCGTTCTTTGGTTGCACCGCCACCTACATCTAAGAAGTTTGCAGGGAAACC
GCCGTGTAATTTGACAATATCCATTGTCCCCATTGCAAGTCCAGCACCGTTTACCATACA
ACCTATGTTACCATCTAAGGCAACATAGTTAAGTTGGTGCGACTCGGCAAGGGCTTCACG
TGGATCATCTTGGCTGGGATCGTGCATTGCGGCGAGTTCTGGTTGGCGATATAACGCATT
ACCATCTACCACCATTTTGGCATCTAAGCAAAGTAAATTGCCTTCGGTAGTCACGACAAG
CGGATTGATTTCGAGTAGGGAAAGATCTTTTTCTACAAAGAGTTTTGCCAGTTGTGTGAA
AATAAAACTAAATTGTTTGATTTGATCGCCGGTTAAACCAAGTTTAAACGCTAGTTCACG
TCCTTGATATGCCATTCCCCCTACAAGCGGATCGATAGCGACTTTATGTAGCAATTCAGG
GGTTTTAGCCGCAACTTCTTCGATATTCATTCCCCCAGCACTTGAAGCCATAAAAACGAC
TTTTTGTGATGAGCGGTCAATTACTGCCCCTAAATAAAGTTCACGGGCAATCCCTACTGT
TTCCTCAACATATAGGGTATTAACAGGCTGACCATTTGCGTCTGTTTGGAAAGTCACTAA
GCGTTTACCGAGCCATGTGTCTGCAAATTCACGCACTTCTGCGTCATTTCGTACCAGTTT
GACACCGCCAGCTTTACCACGTCCGCCTGCGTGGACTTGGCACTTAATTGCCCAAGTATC
GCCTTTGAGTTGTTTGATTGCTTCAACCGCTTCATCTGCTGTTTTACAAGCAATGCCTTG
GCTGACAGGAAGTTTATATTTGGCAAAGATCTGTTTGCCTTGGTATTCGTGTAGGTTCAT
AGAGTTAGGGTTCCTATGTGATTAAAACTGTTTTCCCCCCTTTTTCAAAGGGGGAAATGT
TCATTCTAAATTTCTAACAACAAACGTGTTGGATCTTCGAGTAAATCTTTGATGGCTACT
AAGAAACCAACAGACTCTCGTCCATCAATCAAACGGTGATCATAGCTCAATGCAAGATAC
ATCATCGGACGAATAACCACCTGACCATCTACAGCCACAGGGCGATCTTTAATAGCGTGC
ATACCTAAAATAGCACTTTGCGGTGGATTGATAATCGGCGTGGACATTAATGAACCAAAG
ACACCGCCATTAGTGATAGTGAAGTTTCCACCTGTCAAGTCTTCTACAGTCAATTTGCCA
TCGCGTCCTTTTTCTGCCAGTGCTTTAATGGCTTTTTCAATGTCTGACATTGAAAGTTTG
TTGCAATCGCGTAACACAGGGGTAACTAAACCACGAGGGGTAGAAACAGCGATACTGACA
TCAAAATAGTTGTGATACACCACATCATCGCCATCAATAGAAGCATTCACTTCGGGATAA
CGTTTCAATGCTTCCACCACTGCTTTGATATAGAACGACATAAAGCCTAAACGCACACCG
TGTTGTTTTTCAAATTTTTCACCGTATTGCTTACGCAGATCCATAATCGGCTTCATATCT
ACTTCATTGAATGTGGTGAGCATCGCCGTAGTATTTTTCGCCTCTAATAAACGTTCTGCA
ATGCGTTTACGCAAGCGGGTCATAGGCACACGTTTTTCACTACGAGCAGAGTAAGCCACT
GTGCTGATCGTATTTTCAACTTTCTCAGCCACTTTCGCATTACGTTTAGCCACAACAGCT
TCAATATCTTCACGAGTAATTCTGCCACCTACACCTGAACCTTTCACCTCACTAGCTTCT
AAACCGTGTTCTGCAAGTAAACGGCGAACACTTGGACCTAATGCGTCAGCCGAGCTATTA
TCTGGCTCTAAAGAGGCGGTTTGACGATCTGAAGGGGTTGCTTCATTTACTGGTTTAATT
GTTGCTAAAGACACATCACCTGCTTGCTGAGTAACTAAAATACCTAAAACTTGTTTACTT
ACAACAGTTGCCCCTTCGCCTTGTTGAATTTCGGTAATCACACCATCGCTAGTCGCAGGC
ACTTCGAGAACCACTTTATCGGTTTCAATTTCTACAATAACTTCATCACGTTTTACGCTA
TCGCCAACTTTTTTATGCCAAGTTGCAACGGTCGCATCTGCAACGGATTCGGGTAAATCT
GGAACGAGGATTTCGATTGTCATTTGTTGTTTCCTTTTCTAATTTAGTTCTCCTCCCCCG
TTTACGGGGGAGGGGTGGGTGGGGGAATTGCAACGAAGTTGCAACATTTGAGCTAAACTC
ACCGCTTGTTTCCCCCCCTTCCGCCTTCGGCACCTTCCCCCGCAAGTGGGGGGAAGGGAA
CTTATAAAATTAACGTGTTAATGCCTCATCAACCAACTGCGTCTGCTGTTTGGTATGAAG
TGACATATATCCCACCGCTGGTGAAGCGGAAGCTGGGCGACCTGCATATTTCAATGTCGC
ATTCTCTGGAATAGATGCTTCGAAGTTGTGTTTGCTACAATACCAAGCCCCTTGATTTAA
TGGCTCTTCTTGACACCAAACATAATCAGTAACATGAGCATAAGGCATAAGTGCTTTTTT
CACATCTTCGTGTGGATAAGGGTAAAGTTGTTCAATACGAATAATCGCTACATCGGTTTG
CCCACGCTGGCGACGTTCTTCTAGTAAATCGTAATAGACTTTACTTGAACAAAGTACCAC
ACGCTTAACCTGTGCAGGATCGAGATTATCTAATTCCCCGATCACCGTTTTAAACTCACC
GTTGATCAACTCATCTAAAGTTGAAACAGCAAGCGGGTGGCGTAGCAGTGATTTTGGCGA
AATCGCAATCAGTGGACGACGCATTTTACGGATCGCTTGACGACGTAACATATGGTAAAC
CTGTGCTGGTGTCGATGGAATACAGACTTGCATATTCTGTTCCGCACAAAGTTGTAAGTA
ACGTTCCAAACGAGCTGATGAGTGTTCAGGACCTTGTCCTTCATAGCCGTGTGGCAGTAG
CATCACTAAACCGCACATACGTCCCCATTTTTGTTCACCAGAACTAATAAACTGGTCGAT
AACAATCTGAGCACCGTTCGCAAAGTCACCAAACTGAGCTTCCCAAATCGTCAATGTTTT
TGGATCGGTCGTTGCATAACCATATTCAAATGCCAGTACCGCTTCTTCGGAAAGTACCGA
GTCCCACACCTCAAAACGCCCTTGGTTTGCGTGCAAATGTGTTAAAGGCACATAGCCTGT
ACCATCATTTTGATTATGCACAACAGCGTGACGGTGGAAGAAGGTACCACGACCAGCATC
TTCACCCGATAGACGAACGTGAGTACCATCATCAAGCAGGGTTGCATAAGCCATCGTTTC
AGCCATACCCCAGTCAAGCAGTTTATTGCCTTGATACATCTCACGGCGGTCGTTATAAAT
TTTTTCAACACGAGGGTGTGGGCGTAACGCTTCTGGATATTCGCACACACGTTTCGCGAT
TTCTAAGAAACGAGCTTCAGGGAATTTGCTTTCATACGGCGACGTCCATTCATAATTAAG
ATATTGCAACCAATCCATTGACGCAGTATCCATTTCTCGCCATTCAGGCACAACACGATC
ACCATTATCTAACGCATCACGATAGAGGTTCATCATCTCAATTTCATCATCACCTGTAAT
CACCCCTTCAGCAATCAAACGATCCGCATAAACTTTACGAGGTGTCGGGTGTTTCTTAAT
AATACCGTACATCATCGGCTGAGTAGCCAAAGGTTCATCAGCCTCATTATGACCGTGACG
ACGATAAGAAATTAAATCAATAAAAATATCACGTTTAAATAAACAACGATATTCCACCGC
CATTCTCGCTGCAAATGCCACCGCTTCAGGATCATCACCATTAACGTGAATAATCGGGGC
TTGGATCATCTTGGCAATATCGGTACAGTATTCCGTAGAACGGGTATCGTTTGGATTAGA
AGTCGTAAAACCGATCTGGTTATTGATCACGATACGGATTGTTCCGCCTACTTTGTAACC
TCTCGCATTTGACATATTCAAGGTTTCTTGAACAACCCCTTGACCTGCCACCGCCGAGTC
GCCGTGAACCGTGATCGCCAATACTTTCTTATGTTCAGTATCGTGAATACGAGTTTGTCT
TGCACGCACAGAACCAATCACCACAGGGCTAACAATTTCCAAGTGCGAAGGGTTAAACGC
AAGAGCAAGGTGAACGTGTTTACCGTCCACATCAAAATCAGACGAGAAGCCCTGATGGTA
TTTCACATCACCTGTACGATTATCATCAGCGTGTTTACCAGCAAACTCATCAAAAAGTTC
AGCAGGTTTCTTACCTAACACATTGACTAACATATTCAAACGACCACGGTGAGCCATTCC
CATCACTACATCTTCCATACCTTGACGACCAGCGTGACGGATAATCTCTTTCATCATCGG
AATAAAAGCATCAGACCCCTCAAGCGAGAAACGTTTTGCACCAGGGAATTTCGCCCCTAA
ATAACGCTCCAAACCATCAGCAGCGGTCAGTTCCGTTAATAAATTTACTTTTTCTTCTTT
AGTGAACAACGGCTTATTCAGCACACTCTCCATTTTCGCCTGAAGCCAATTTTTCTGCTC
CATATCCTGAATGTGCATAAATTCCAAACCGATACTACCGCAATAGGTTTCCTTTAACGC
CTCAGCAAGTTCGCCTAGCTTCATCGTATCTTTGTTATAAACATAACGCCCGATAGTAAA
GGTTTCTTCTAAATCTTTATCACTGAAACCGTGGTAACGGTAATCGAGTTCAGGAACCTG
TGAGGTTTTCCAACGATAATAATTAAGCGGATCTAATTTAGCTTCCAAATGTCCACGGAA
GCGGTAGGCATTAATGAACTGTAAAACTTTAACGAGTTTTGCACTGGCTTCAGGATCAAT
CACTGTCACCGCCTCACTGCGATTTTCACGCGCTAAACGACGGAAATAATCACGAACGCT
GGAATGAGGTTGCTCTACTTGGGTAGCTTTTGGCAGTTGAGCAAATACCGCTTGCCAACT
TGCATCAACGCTATCAGTATCTTCTAGATACTGCTCGTAGATTTCCTCAACATAAGACTG
ATTTGCCCCACCTAATGCAGTAGTTGCAATCCAATCGTCAAAGTTTTTATGTTGCATAAA
GACCTAACCTTATTTTTATCTGTTTACAAAGTTGTTAAATTTGCTGCCATTATATACATT
TCAGTACAAATAAAGGCAAAAAAGTCAAAGAGAAATGCTTACTTATAAATCAGTCACACA
AATCCCCCCAATTATGACGGATTTTTTAAAGAAAAACTGTGATATAAGTCGAATTTTTAC
AAAAAATTAACATTATAAAGAGGATGGTTGATGATAGAAGAATAGAAATAAAGGGCGACT
ACTTCATTCAATAAGTTTCACTGTATACACGATTAAACTAAATGCAATGCCATACATAAT
TAACCCTGTGACAAAATCTAAAATCTGCCAAGTTCGACGTTTTTCAAAGTAAGGGGAAAG
TAAACCAGCACCATAACCGACCCCAAAAAACCATAAAAATGAACAAATTAATGCTCCAAG
TAAAAAGTGTATTTTTTCTGTGAAACTTAAAGTGCCGCCAATACCACCGACAATCACCAC
AGTGTCAATATAAACGTGTGGATTAAGTAATGTAATCGCAAGGGTAATGGCGATCACTTT
CTTTAAAGACGACTTAGCTTGCCCTTGTTGTGCCAATAGCTGACTTGAGCCTTGATAAGC
AGTGATAAAAGAGCGACTACCATAAGTGAATAAAAAAATCGCACCAAACAGAGCAAGCAA
TAAACTAGCGGTAGGTGACTGCGAAATAAGCGAACCAAGCCCCAATACACCGATACTCAT
CAACGCAACATCACAAAGAAAGCAGAGTAGAGCTACCCAAAAAACGTGCTGTTTTAAAAT
CCCCTGCTTCAATAAAAATGCATTTTGTGCACCAATAGACACAATCAGCCCAAAACAGAC
CACAAAACCGTGTAAAAAACTTTCCATCACTTAATTTCTCCCTCATACAGGCGGACGATT
ATACCCAAATATTTCATATATTTGTCGAGGTTATTCGTTAAATTTTGTGTGGGGCTATGT
CAGACACTAATTTATTGGAGGAAGGTATAAATGAGCACAGATAGAAATTCTCCATTTTTA
TTCAATAGTAGAATGGAGAATTTCCAAATGTCTAGAGAGTGTATCTTAGTCTATTAGTTA
TAAAGTCATTTTATAACTAACAACTTACTCGCATTACTCATCATATCCGCTACTTTCGGC
TGAGAAGATAATTGCGTTTCGTTCATTGGTTCAATTTTCCAAATATCTTTCGCATAATCT
AACACAGAGCGGTCTGATGAGAAGTAGCCCATATTCGCAATGTTGATGATCGCAGAACGT
GTCCACGCTTTCTTATTACGGAAGTAGGTTGCTACTTTCTCTTGAGCATCTACATAGCTA
CGGAAATCCGCACAGGCTTGATAGAAGTCACCTGATGAGAGAATTAACTCTTGATAACGA
TATGGATCTTCTGGTGAGAATTTACCATTTAAGATTTGTGAAATTGCTTCGTTTAATTCT
GCATCTTTTTCGTAGTAGTGATATGGTGAGTAGCCGTTGCGACGTAACTCTTCCACTTGT
TCTACGGTGTTACCGAAGATAAAGATGTTGTCGTTACCTACACGATCTAAAATTTCCACG
TTTGCACCGTCAAGGGTACCGATTGTCAATGCACCGTTTAGGGCAAATTTCATATTTGAT
GTACCTGATGCTTCTGTACCAGCAAGGGAAATTTGCTCAGACACATCTGCTGCTGGAATA
ATTAATTGTGCAAGGCTTACGCTGTAGTTCGGAATAAAGACAACTTTGATTAAATCACGA
ATATGGCTGTCGTTGTTGATCACATTTGCAACATCGTTGATTAAACGAATCACTTTTTTC
GCTGCATAGTAAGCACTTGCTGCTTTACCTGCAAAGATAAAGACGCGTGGCTGCCAATCT
GCTGTTGGGTTTCTTAAAATACGGTTATAGTGAGCAATGATGTGTAACACATTTAATTGC
TGACGTTTGTATTTGTGAATACGTTTAATTTGAACGTCAAAAATCGCTTCAGGGTTGAGT
TTAATGCCTTGAGTTTGTTCTACATAAGCGGCGAGTTTACGTTTATTTTCTACTTTAACC
GCAGCCACTTCTACTTGAACATCAGTATCATCAACAAAGGCATTGAACTTGTCTAACTGA
GTTAAATCGGTACGCCATTCTTTGCCAATGCGTTTATCTAAAATTGCAGCAAGTCCAGGA
TTAGCGATATGAATCCAGCGACGTGGGGTTACACCATTTGTTACGTTGGTGAAGCGATCT
GGGTAGATCTTCGCAAAATCGGCAAAAATAGACTCCACCATTAAGTCTGAGTGAATTTTG
GCTACGCCATTGACTTTGCCTGATGCAATCACGGCTAACCACGCCATACGAATACGACGG
TCGCCTTGTTCGTCAATAATAGATACACGACGGATTAATTCTTCATCATTTGGGAATTGC
TGACGAACCTCTTGTAAGAACCAATCGTTGATTTCAAAAATAATTTGTAAATGACGTGGT
AAGATACGAGCCACCATCTCCACAGGCCAAGTTTCTAACGCTTCGCTCATTAAAGTGTGG
TTGGTGTAGAAGAATACTTTGCGAGTCGTATTCCATGCCTGTTCCCAACTATAACCTTTT
TCGTCAATTAAAATGCGCATTAACTCAGGAATCGCAAGGGTAGGGTGGGTGTCGTTAAGG
TGGATTGCCACTTTTTCCGCAAGATTTAAGCAAGATCCCGATTCCACTTCATGACGACGA
ACGATGTCTTGTACTGATGCAGAGCAAAGGAAATATTCTTGGCGTAAACGTAATTCACGA
CCGTTGTAAGTTGAATCGTCTGGGTAAAGTACACGAGAAACGTTTTCTGAGCTATTTTGT
TGGCTCATTGCTGCAAAATAGTCACCACGGTTAAAGTCTGCTAAACCAAATAGTTTTTCC
CCTGCGTGTGCAGACCATAGACGTAAGCTGTTGGTTGCAGTGGTTTTAAATCCTGGGACA
AGCTGGTCGTGGGCTTGAGCAATGATTTCTTCATCAGGTTGCCATACGGTTTTTTTGCCT
TCTTGCCAAGTTCTGCCACCAAAACGTATAGGGAATTTTTTACTTGAACGTAAGTAAGGC
CACGCAAATTCATTTTCTAACCAATAATCTGGATTTTCAACTTGTTCGCCATTTTTTATC
TCTTGGCGGAACATACCGTATTCATAACGAATACCGTAGCCAATCGCAGGGATCTTCATT
GCTGCAAGACTGTCCATATAACACGCAGCCAAGCGACCTAAGCCGCCGTTACCTAAGCCT
GGATCGCCTTCTTCATTAATAATGTCTTCAAGATTTTGACCTAGCTCGTCAAACGCAGCT
CGAATTAGATCATAAACACCTTCTGCAATCATAGCATTACTGAAGGTTCTTCCCATTAAA
AATTCCATAGAAAGATAATAAACACGACGGCTTGTATTTGCCGCTTGGCTACGACGAGTT
TGTAACCAAGATTCCGTAGAAAGATCACGCACAACACGCAATGCCGCATTTAACCAGTTA
CGTTTGCTTGCTTCACGCGGTTCTACACCAAGAGCAAAAACAAGTTTATGCAAAATGGCA
TTTTTGACATTTTGAATGTTCTCAGGGCTAAGATGCGTGTTTGACTGAGCGATAGTCATT
CATTACTCCTATTAAATAAAACGATAGAAAGAATAAAAAAACGACGCATTTTACAATACT
TTTGTGAAGTTTCTTACCAAATTACGAAAAATTACGCTTACTTACTGAACTATACTGTTG
AAAAAGTAGAAGCAGCGAAGTAATGTTTGATTTTTCTTAAATTTTCATTAGAATACGCAC
TCGGTTTTTTAACCGTCAAATTTAGGGAAATAGCTGGGTCGCCTGCTATTTTTGTATCAA
TGGAACCTTAGGTTCCCTTTTTATTTATGAGAATTTAATTATGTCATTCAAATTTGAAGC
TGAAGTTCGTTCGGCGCAAGGTAAGGGTGCGAGCCGCCGCCTGCGTCACAATGGTCAAGT
TCCTGCAATCATCTACGGTGGTAAAGCAGAAGCAGTATCAATCATTTTAGACCACGATAA
AGTAAACAACGCACAAGTACACGATGCGTTCTACAACGAAGTGTTAACTATCGTTGTTGC
GGGTAAAGAAGAGCAAGTAAAAGTACAAGCGATTCAACGTCACCCAACTAAACCAAAACT
TGTTCACTTAGACTTTAAACGTATTTAACCCCATGTAGTTAAACACTATTTCTCAGACTT
TGTATCTGTTAGTTTTTTTAATTTAAAGTCAGATTACTACGAGATAGTTTAGGAATAAAT
TTCAAGTAGTTCCAAGCCCCTTTTATCAGCGGATAAAGGGGCTTTTAACTATAATAAATA
GGGGCTAGATAACTAACTTAAACCGCCTTTAACTAATTATGTTTAAATGGAAATTTGAGC
TTTAAGTTACTGTGATTAAAACGCTATTTGCATTCCTTCAAATACAATTCCAAATGTACT
TTGGAAATACTGTTAAACTTGAGTAAATGACGTTTATCTTGGCTCTAAAAATGCTCAATT
CTGTTTATATGTTTTTTTTCTATGGAGTGGTATAACTCAGTGCCACAGTCAATGAATGCT
TTGCCGTTGAAGATTCTGTATTAGGTATGATTTCAGGCAAAGCAGCGAATATGAAAACTG
TCGTTATTCCTGCTAAGGCAGAGTGGGATGATCCACGTTGGTCGTTGGCAGATTATAAGT
TAGAGCAGATTTCTGACTTGCTAGGATTAATAAAATCATCATAAATTTGATATAGATTGT
ATTTTCATTTGAAAAACCGCAGAAAAGCGGTTTTTCCTATTTATTCTGATTATTTAGTGA
TAAAATTGCCTGGATTTTAATCTTTGTTATGTGTTTGAGTGGTGAGTGAAGGAAATGTTA
TGAAGAAAGTGCGTAGATATTCGGAAGCGGCTTTCGTATCACTATTGGTAACAGCTTGTG
GTGGGGGAGATAATTCCTCAAATATGACACTTATTATTAGACAATAACTATTTGCTAGCA
CAGCTTGGAATGGCAAATGCGAAAAACAAGATTAAGCGTTCAATTTTAATGCGAAATGAA
ACACGCCGTGTCGAAACAGAGGTTAAATCAAAGCTTTATCATTTCTATACGGAATTAGGA
CATCGTATTAAATTTGAACAAGGTGAAATAAGTCCGTTTATCGGATACCAATTTGATTCT
GTTTATCAAAAAGCCTTTGACGAAGGAAAAAACTTTGGTATTCAAGCGAATCGTACTCAA
TATAACTTAAATAGTTATTTGCTAGGGTTACGTGCCACCATGAAATGGGGAGATTTGAGC
TTAAATACGACCTTATCTCACCGTATGACCCAAAAAGCAGAAAATGCGTTTGGCTTTAAT
GCTCGCTATATCGGTGCGGAAAGTGAAATTGAATTACAAGGTATTTCACCTGCAAAATAT
GTCACTATGGCGAAGTTGGGACTGAATTATCAAATTAGCGAAGCTCTTCATCTTTTCGGG
GAATATGCGATTGCTCGTCAAAAAGGTGGGGAAAAATGGCAAAACGTGAGTGTAGGAATG
AAGTATCAGTTTTAGTCACTTTTTGCAAAAAATCAGGCTAAAGTGACCGCTTGTATATCA
TTTGCTTGTGAAATAAGCCTTTTTGGACTATTATCACAGGCGATTACATTGCTGTTAAAA
GCAATGAGACAGACAATTTAGGGGCGTATCTTACGCCCCATTATTTATTTAAGAGAAAAA
ACAATGGCAAGAGAGTTTTCAAGAGCAGATCGTGTAGCACAAGAGCTACAAAAAGAGATT
GCAATTATTTTACAACGTGAGGTGAAAGATCCGCGTATTGGTATGGTGACGGTGTCTGAT
GTGGAAATCAGTCGTGATTTAGCCTATGCCAAAGTGTTTGTGACTTTCTTGTTTGATAGT
GATGAAAGTGCGGTAGAACGTGGCTTAGAAGGCTTAAATAAAGCATCTGGCTATATTCGT
ACCTTAGTGGGTAAGGCGATGCGTTTACGCATCGTGCCTGAACTTCGTTTCGTTTACGAT
CAATCCTTAGTGGAAGGGATGCGTATGTCAAACCTTGTGACAAATGTGATCCGTAAAGAT
CAAGAACGCTACGTTGAAGAAGAGTAACAATGGGCAGACCAAAGAAAAAAGGACGTGATG
TTCACGGTGTTTTCTTATTGGATAAGTCGCAAGGCGTGAGTTCTAACGACATTATGCAGA
AGGTAAAACGCCTGTTTAATGCGAATAAAGCTGGGCATACGGGGGCGTTAGATCCGCTTG
CTACGGGTATGTTGCCGATCTGTTTAGGTGAGGCGACTAAGTTTTCTCAGTTTTTGTTAG
AGGCGGATAAGCGTTATCGGGTGATCGCAAAATTGGGGGAGCGGACGGATACTTCTGATG
CTGATGGGCAAGTGGTGCAAAGGCGTGAAGTTAAGGTAGACACTTCGGATATTTTGGTAG
CTCTTGAGGCATTTCGTGGTGAAATTTTGCAAGTGCCAACGATGTTTTCTGCCTTAAAGC
ATAATGGTAAACCCCTTTATGAATATGCGAGAGCAGGCATTACTGTGGAGCGTGAGGCTC
GCCCGATTACGATTTTTGAGCTGTTATTTGTTGAGTATCAAGCTCCTTATTTGACGTTGG
AAGTACATTGTTCTAAGGGAACTTATATTCGGACGTTGGTTGATGATTTGGGGGAGGCGT
TGGGTTGTGGCGCTCACGTTACAATGTTGCGTCGTTTGGCAGTTGCTGATTATCCTGTTG
AGAAGATGATGAGCTTAGAAGCCTTGCAAAATTTAGCGGAAAATCAGCCGCTTGTTGAGT
TAGATCAGTTGTTGTTGCCGATGGATAGTGCGGTGGCTCGTTTGCCTCATTTGGATTTAA
CTGATGAACAGACAAAAGCAGTGGGTTTTGGGCAACGTGTGAAATTTGATAATCCGCAGG
GAATTTATGGACAAGTACGGTTGTTTTCAGCAGAAAAGCTGTTTTTAGGCGTTGCTGAAA
TTACTGCGGATAATGTGATTAGACCAAGTAGAATGGTCAATAGATAAAGTAAGATGATAA
AGAGATCCTATTTAACCATATCAATGGCGTGCTTGGTGTTGGCAGGGTGTGCTAATTCTG
AGCAAGAGTATCCTAAGGTGGCGTTGGAGGCTAAGTATCCTAATGCCCGTTCTTTAGCTC
ATTTTGATGATTATGTGAGTTTTTTAAAGAAAAAAGCGGCGAATGAGGGGGTTTCCGCTG
AGGTGCTAAATACGGCGTTGAATATTCAATATGTGCCTCGTGCCGTTGAGTTAGATCAGC
AACAAGCTAGTCGTCGACGTGATCCTAATTTACCTCCGCCACCGCCAAATCCAAATGGGG
TGACGAATTATTTGAATAAGACCTTAACCCAAGCAAAAGTGGACGTGGCGGCACAACGTT
GGTGGCAATATCAGCCTCAATTAACCAAAGCAAGCCAGAAATATGGGGTGCAAAAAGAGT
ATTTGATGGCGTTATGGGGTATGGAAAGTAGCTTCGGGCGTTATCAGGGCAATTTTGATG
TGTTGTCTGTGTTGGCGACACTGGCATTTGATGGTCGCCGAGAGAAGTTGTTTACTCAAG
AATTTGTCAATGCAATGAAGATGTTGCAACAGGGAACCTTAGTGCGTGCCGAGATGAAAG
GCTCGTGGGCTGGGGCAATGGGGCAGACGCAGTTTATGCCAACCTCTTATTTGAACTATG
CGGCAGATGGCGATAACGATGGGCGTAAGGATATTTGGAAAAATCAGTATGATGCCTTTG
CTTCTATTGCGAATTATCTGGCAACTGTTGGCTGGGATAAGGACTTGCCGTGGGGGGTAG
AGGTTAAGTTGGCTCAACCTATCGATCTCTCTTTTTCTGGGATTGAGTTGAATAAAGCAA
AAAGCCTTGCTGAGTGGCAGGCGTGGGGTGTTTATTTAGCCTATCCAACGGCTCAAGAAA
CAACAAAACTGAATGCGTTGAGTTCAGAGAAGTTGTGGTTGGTTCGTCCTGATAAAGAGG
TAGGGCGAGCGTTCTTGGTGTCGAATAATTTCCGTACGATTTTAGATTGGAATAAGTCGA
ATAATTTTGCGGTGAGTATCGGGAAATTTGCAGATCGTATTTTGCAGAGAGTAGAGTAGG
GAAGAACGATGGCGACCTATATCGTGGGAGATTTGCACGGCTGTTTTGATGAATTTCAGT
TGTTGCTTGAGCAAGCTAATTTTGATCCGCAGTATGATGAACTTTGGCTAACGGGTGATT
TGGTTGCTCGTGGCGAGAACTCTTTGGCTTGTTTGCGTTATGTGAAGGCTTTGGGGGAGA
GGGCAACTGTGGTGTTGGGTAATCACGATGTGCATTTACTTTCGACACTGCAGGGAATTA
AAGCGGTGAAGCCTAAAGATAAGGTTGATGCGATTTTTGAGGCGGAAGATCGTTTGGAAT
TGCAAAATTGGTTACGTTCTCGACCGCTTGTGGCACAACACCCTGTTCATCAATTTTTGT
TAGTCCACGCAGGAGTAAGCCCAGAATGGGATTTAGCGACCACTTTAGCTTGTGCAAGGG
AAGTGGAAACGGTGTTACAAGGTGAGCAATTTGCAGATTTTCTTGCTCAGATGTATGGCA
ATTCACCAGACCAGTGGCGTGCGGATTTGCAAGGCATTGAGCGTTGGCGTTATGCATTAA
ATGTGTTTACGCGTATGCGTTTTTGTTATGCGGATAAGCGGTTGGATTTTGATTGTAAAT
TACCAGTCGAAGAAGCCCCAGAGGGTTTAAAACCTTGGTTTGAACTAGATAATCCGTTTT
ATCGCCAGCAACCGATTATTTTTGGGCATTGGGCGAGTTTAATTGGTTATCAAACTCCAG
ATACGATTTATGCGTTGGATACAGGCTGTGTTTGGGGTAATCATTTGACGATGTTACGTT
GGGAAGATAAACATATTTTTACACAAAAACGCTTAAATTTGGATTAAAAACAAGCGGTTG
GTTTCCCTCGCTATTGCGTTGTTTTTGCTTTTTCTTTAGAATAGACCTCGTTTTTATGCG
ACTATAGCTCAGTTGGTTAGAGCACCACCTTGACATGGTGGGGGTCACTGGTTCGAGTCC
AGCTAGTCGCACCATTTTCCCAAAAGCAGAAATTCCCCGTTTCTGCTTTTATTTTATAAA
TTCCCCATAAAAACAAATACTTACCTAGTATTTGACAGCGAATTACCCACTAAAAACCAC
GTTTTCTACCCCCTGTTTTTTATAAAAAACAGTCATTTCCTGATCGATTTCGATCTGTTC
TAAAATTAATTGCACACATTTGCACACATCAACTGCACACATTGCAAATAGCGATGAGTG
CTTGATACACAAGGGATAGAACAATGGCAACCATCATTAAAAACAGCAAAAAATGGCGAG
CGCAAGTGCGCAGACAAGGTATAACCAAAACCGCAACATTCACAACACGCACAGAAGCGG
TCAATTGGGCGAATTTTATCGAAGCAGAAATTGAAGCAGGGCGTTACACCAACACCCCAG
ATGTCACATTTTCCGCCTTACTGATGAAATATTTACAAGAAGTGACCTGCCACAAACGGG
GCAAACGTGAAGAACGCTTCCGCATTTTACGCATTGCCTGCACACCGCTTGGCGAAGTCA
AATTGAACGAACTTGCCAAAGAGCATTTCAGAGCGTGGCACGAAGTACAACCAGCTTCAG
TCGCAAGGGAAAGAGCCACCCTATCAGCCGTCATCGCAAAAGCGATGGAATGGGATTTTT
TAACAACCAATCCTTTAAAAACCTTAGAAAAAATCAAACTCCCAGCAGTGACCCTATCCC
AAATTCTGTGTAAACACCCATTTCAACTTAACGGTGATCGTCTAGACGATCACCAAAATC
AATCATAAATCGATTCATCGCCAGTTTCCAGTTCTGACTGACGGTATGCACCTTACCATC
ACGCTTTAAAAGCCCGAATACAGCGGTTTTACCCACAGCTCCACGACCTCGTTTACCTTT
GCGAGTGCCGTCAAAATAGCTTTCATCGGCTTCAATTTCACCTTCAAACATCTCCATATG
TGGGCTGTTTTGATAGATAAGCAATCGCAGACGATAGAAGTAATAGGCTGCTGTCGTTTT
ATTTACATTTACCAGCTCAGCCGCTGTTCGAGCAGTGACACCTGCCACAAACAGCTCAAT
GAGTTTATTTTGTTTATGCTGACTTAGACGACTTTTTCTCATTTGGTTATTTTAACCTAA
AATAGAGCTTTTAGTCGTTATCTAGAACAGCCCCAAGATATTTTACACACATTATGCTAT
CTCTCTACTAAGAGTATAAATAATGCTAAAGCGATAATTTAGTAAATTGATTTTTTCTAA
TAAAAAGTACCTATAATTTGAGATATTACTTTTTCTCTTTTGATGAAGAGTCAGTAGTAC
TGTTTTGAGATAGCATGTTTTTTGTAAAAGAAAGTTTACTATTTAGAAATATTTTTCTAT
TCCGTGTGATTTTTTCTAGCTAAATTCTGTATTTTAATTAAAATATACATGTTCATTTTT
ATTGACAGGTAATTGTATGAAAAACAAAACATTAGGAAGTACCTTAATTGTTGCAGGTAC
GACAATCGGGGCTGGAATGCTTGCTATGCCTTTAACATCGGCAGGTATCGGCTTTGGTTT
TACATTTTTACTTTTGGTTGCACTTTGGTTGTTACTTTGCTTTAGTGCCTTATTATTCGT
TGAAGTGTATCAAACTGTGGACAGTGATGCAGGGCTTGGTACTTTGGCAGAAAAATATTA
TGGCACTTTCGGGCGTGTAGTTTCAACAACGGTTTTAATTGTATTTCTTTACGCTATTTT
ATCCGCTTATGTATCAGGCGGTAGTTCACTTCTTGCTGCATTTTTACCAACTATTATTGA
TGCTGAAACCACTACGCGTATTTCAGGTGTGATTTTTACACTCGTATTTGGTGTATTTAT
TATTTTAGGTACGACCAGTGTTGATGCGGTAAATCGTTTATTATTTACCACGAAAATCCT
CGCTTTTATCTTGGTGTTATTCTTACTGTTGCCAAAAGTATCTATAGATAACTTAATGGC
AATACCTATTGATAATGCACTGTTAATTTCAGTAAGTCCAATTTTCTTTACCGCATTTGG
TTTCCACGGTTCAATTCCAAGTTTGAACAAATATTTAGAAGGCAATGTGAAAGCGTTGCG
TATTTCGATTGTTGTGGGTACATCTATTCCGTTAGTTGCCTACATTTTATGGCAATTGGC
AACGCACGGCGTATTAACTCAAACAGAATTTTTACAAATTTTGGAAAAAGATCCGACATT
AAACGGTTTGGCTGAAGCGGCTAGACAAATTACAGGTAGTTCAATTATTGGTGCAATGGT
GCGAATTTTCTCGGCATTAGCCTTGATCACTTCATTCTTAGGTGTGGCACTTGGTCTATT
TGAAGCATTGGAAGATCTTTTAAAACGTGTAAATATAAATGCAGGAAGAGTGAGTTTAGG
TGCATTAACCTTTATTCCGCCAATGTCATTTGCCTTCTTCTATCCACAAGGCTTTATTGC
AGCTCTAGGCTATGCTGGGCAAATGTTTGCTTTCTATGCGATTGTGTTACCAATTGCAAT
GGTTTGGAAATTACGTCGTCAAAATCTAAATTTACCATATCAAGTAAAAGGTGGTTCTAT
TTCCCTATTACTCGCTTTAGTTATTGGGGTATTTATCGTGATGGTACCATTCTTGATTGA
AAGTGGATGGCTACCAAAAGTGGTTGGATAATTTGTTGAATAGCAAGTACAAAAATTAAG
TCATTTTGTATTATAAAAAAATACACTGAGTGTAATAATTTTTTTACATTGAGAATTTTT
CGTTACGTTTTAATTTTGTTTTGCTAGAATGCCTAGGATTTTTATTTCAGGAGTTTTTAT
GAAAAATAAAATTTTAGGCAGTGCCTTAATGATTGCAGGCACAACCATTGGTGCAGGAAT
GTTAGCAATGCCATTAACTTCCGCAGGAATGGGCTTTGGAATGACGTTGGTATTGTTGGT
GGGATTATGGTTGCTTCTCACTTATACTGGATTACTGTTTATGGAAGTCTATCAGACCGC
CGCACAGCAAGATGTTGGGGTAGCAACCCTTGCTGAACAGTATTTTGGAATGCCTGGTCG
CGTATTAGCGACAGTGTGCTTACTTGTACTGCTTTATGCACTTTTAGCTGCCTACATTAC
AGGCGGTGGCTCTCTTGTTTCAGGACTATTACCTGAAATGGGAGAAGGTGATACCACCTT
AAAAGTTGGCATTTTGCTTTTCACCTTTATTTTAGGGGTATTTGTTGTCGTAGGTATTAA
AGGGGTAGACGGTTTAACTCGTGTTCTTTTTATCGGTAAAATCGTTGCATTTGTATTTGT
ACTGTTAATGATGTTTCCAAAAGCAAAATTAGAGAACTTAACCGCAGTGCCACTAGATAA
CTTATTAGTTATTTCAGTGATCCCGATTTTCTTCACCTCTTACGGCTTCCACGTTATTAT
GGGTAGTATTAATAGCTACCTTGATGCGGATATTCGTAAAATTAGAATTGCGGTGATTAT
CGGTACAGTGATCCCTCTCGGTGCTTATTTACTATGGCAGTTAGCAACACACGGCGTATT
AAGCCAAGGCGAATTTGTCTCTCTATTAAACCAAGATCCAACCTTAAATGGTTTAGTTAA
AGCAACCAGCCAAATCACAGGTAGTACCCTCTTAGGCGAAATGGTGCGTATTTTCTCAGC
ATTGGCTTTAATCACCTCTTTCTTAGGGGTAGCTATGGGGATTTTTGAAGGGGTAGGCGA
TTTACTAAAACGTGTAAACTTGCCAGCAAATCGAGCGATTTTGACACCTTTAACCTTTAT
CCCACCGCTTGCATTTGCCTTATTCTATCCAAATGGCTTTATTGCAGCATTAGGTTACGC
TGGTTTACTCTTTGCTTTCTATGGGTTAATTTTACCTATCGGCTTAGCGTGGAAAGCTCG
CCAAGCGCACCCTAACTTGCCTTACCGTGTCGCAGGTGGAACAGTAGGTTTAATTCTGGC
TTTCATTATGGGTATTGTGATTATTGTTATCCCATTCCTAATGCAAAACGGTATTTTACC
TACTGTTGCTGGTTAGAGGTATATTGCTTAGGTTTCTATTCTGCACCTTAGTTAATTGGT
AAAGCCAAACCTCTTTGGGGTGCAGATCCATATCAGGTTCCTTTAATTTTGTCTCTATGC
CTTTATTGGAATATTCTTAGGGTAAAAAGACAGCTTCTTATCGTTTTTTATCTAATTTTT
CTGGTTGCTCAATTAAAATTAGAATGGCGGAGTTACCGCCCCATTCTCTTGGCGCTTGAT
GTAACGCAATCACTTTCGGGTGTTGAACAAGCCAACGGGGGATTTGGTATTTCAACGCCC
TTGTGCCATAGCCTGTCATAATGCTGGCACAATAAATTCCTTCTCGCTCACAGGCTAAAA
TTAAACTCGCCAGCTCTTTTTTGGCATTTTCTTTGGTTAAACCGTGTAAATCTAAAAAGA
GTTCAGGGTGAAAGTCGCCACGGCGAAGCTGTTTTAAAATATAAGGATCGACATCTTCTC
GACGGTATTTCACTTTATCATTTTCTTCGGTTAATAACGGCTCATATTCATCGGAAAAAT
AAAACAATGTATCCGCTTTTTCTTTTAATTCTCTGATCTCATTGATTTTTTTACGCGGTT
CAACTTTAGGAACAAAGGTATCTTGTTTGATTTTCTTTGTTCCCTTAATCGCTTCTCGAA
ACAAAGCTAACTCATCATTTTCTAACATAATCTTTCCTTTTAAATTAATCAGCCCATTCT
AACACAAAGGGAAATATGGTATAAAACGGCAATTTTTCAAAATAGGTATTAAATATGTAC
GAACATAACCTTGAACTTCTTGATGAAATCGCTTCATCGCCTGTTGCTGACGATCTTGCC
ACTATTTTAGATATGATGCGTTGGGCATACAGCTATTTTAACGCCTCTGATCTCTATTAC
GGACACGGACACGACAATGCGTGGGATGAAGCCAATCAACTGGTTTTAACCTCTCTTGCA
TTGCCAATGGACGTGCCAGAAACACTCTACGCTTCACGCTTAACCCGTGTAGAAAAAGAA
CGTATTATTGAAATGGTCGAGCAACGTTTAGGCTTACGCAAACCTGTTGCTTACTTAACA
AATTCGGCGTGGTTCTCTGGCTTAGAGTTTTACGTTGATGAACGAGTGATAGTGCCACGT
TCCCCTATCGGCGAATTAATTCAACAAGGTTTTACGGGGATTTTACGAGCTGAACCAAAA
CGCATTTTAGATATGTGTACAGGAAGTGGCTGTATTGCGATTGCTTGTGCCGACAAATTC
CCAAATGCTGAAATTGATGCGGTTGATCTCTCTGTAGATGCGTTAAATGTGGCTGAAATC
AACATTGAACGACACAATATGCCTCATCGTGTATTCCCATTCCAATCAGATCTGTTCAAC
GATCTACCACAAGATCGCTATGATTTAATCGTGACTAATCCGCCTTATGTCGATCAAGAA
GACTTAGACGATATGCCAGAAGAATTCCACCACGAGCCCGAAATGGCATTAGGTTCTGGG
GCGGACGGCTTGGATATTACCAAACGCATTTTAGCTCAAGCGGCAGATTTCTTATCCGAT
CACGGCGTATTAGTCTGTGAAGTGGGTAACAGTATGGTTCATTTAATTGAACAATTCCCA
AGCGTGCCATTCCACTGGCTTGAATTTAAAAATGGTGGGTTAGGGGTGTTTAGCTTAACC
CGTGAGCAGTTAGTGGCGAATAGACATTTATTCTTTTAACTCATCGGGTTTGTTATATTT
CCTGTATTTTAGTACGTATATAAAGATTAAATTCAGTAATTTTTAGAAAATTTTCGTTAT
AATAGAACCCAATTTTTATTAGGAGGAATATCCATGGCTACTATCAAAGATGTTGCTAAA
TTGGCTGGGGTTTCAACCACTACCGTTTCTCACGTTATCAATAAAACTCGCTTTGTGGCA
GAAGATACTACAAAAGCCGTATGGGATGCGATTGCCAGCCTAAATTACTCGCCTAGTGCC
GTTGCTCGAAGCTTAAAAGTGAATACAACAAAATCAATTGGTATGATTATCACAACAAGC
GAAGCCCCGTACTTTGCGGAAATTGTGCTTGCCGTTGAAGAATACTGCTATCGTCAAGGC
TATTCGCTATTTTTATGTAATACCCAAAATGATGCTGAAAAAGTACAAAACCATTTAGAT
ATGTTAATTAAAAAACGGGTTGATGGCATTTTGGTAATGTGTTCCGAATATACGGAAAAT
TCCTTGGCGTTATTTAATGGCACGAATGTACCTATGGTGGTTATGGATTGGGGTCCGAAT
GATGGTAAGAGTGACCGTATTATAGATCACAGCCTTGATGGTGGTTATATGGCAACCAAA
CATTTAATTGATAATGGACATTGTGATATTGCGATTATTGCGGGTTATCTTTATAAAACA
ACCGCAAAAGCCCGTTATGATGGTTTTGTTAAGGCAATGACGGAAGCAGGTCTGTTGATC
CGCAAAGAGTGGATTTTTGAAAATGACTTTCAGCCTGAGGGCGGTTATGAAAGTATGAAT
AATTTGCTCAAACAGGATAAGTTACCCACCGCTGTGATCTGTGGTTGTGATGCAATGGCG
TTAGGTGTGATTTCAGCCATTACAGAAAAAGGGCTTTCTGTTCCGCAGGATATTTCCGTG
ATTGGCTATGATAATATCCATAGTTCACGTTTCTATGCACCGCCTTTGACAACTATTCAT
CAATCTAAAACACGTTTAGGGCAAATGGCAATTGATACCTTATTAGAGCGTATTCAACAG
CATAATGAGCAACCGTCTGAGCCTGTTACTCCTAAAGTATTGGAATTTTATCCAGAATTA
GTGGTGCGTAGTTCGGTTCGCAACCTAAATCAATAAGGACGTTAGAATGGAACTATTAAT
TGAGTTTTTCAGCAGCTATGGTTATTGGGCGGTATTTCTAGTATTGCTCGCCTGTGGCTT
TGGTTTGCCTATTCCTGAAGATGTCACATTAGTGTCTGGTGGGGTAATTTCTGGTTTAGG
ATACACGAATGTTCATTGGATGTTGTTTGTCAGTATGCTGGGCGTATTAGTGGGCGACAG
CACAATGTACTGGCTAGGTCGTATTTACGGCGAGAAGATTTTGCAATTCCCTCTTATTCG
CCGCATTGCAACCCCAGAACGCTTCGCAACAGTACAAGAACGCTTTGAAAAACAAGGCTG
GAAGTTGCTTTTTGTGGCACGTTTTTTACCTGGTCTTCGTGCTGTGGTGTATCTGGTTTC
TGGTATTACACGCCGAGTGACCTTTACTCGCTTTGTGTTAGTGGATTTCTTTGCAGCAAT
TATTTCCGTACCCATTTGGATCTATTTAGGGGATTTTGGCGCAAAAAACCTAGACTGGCT
ACATCAACAAATTCAAAAAGGACAGATGGCAATTTGGCTTATGTTATTGATTGGCGGAGC
CATTGTATTTTGGAAATGGAAAAAGTCTCATAAAGTAAATTGAAAAACATAAAAAAAGCC
CCTATAACAGGGGCTACTCGGAAAGCAAATTTATGATTTGGGTTATTGAACATAACACTT
ATTCTTGTTGCTGTAAGATTACGTCAATTTTTTGAGTTTTTCAAATTTTATTTGCATAAA
AACATAATTTTTTTATTTTTTTGATAAAAATCAAATTTTATGTTCCTAATTTAGTAGCCA
AGCTCTGCCATAATGTTTCATATGACCTGCTTTTTGTCCTGCTTGATGTCCAATTCCTTG
ATAAAGGTCGAAATGTTGTCCCTTCACTGCGCCCCCAACATCTAATGCTACCATTAGGCG
GAATTCATGGCGACCATTCCAGTTACCATTGTGATCAAGTATAGGCATCTCAATTAATAA
TACACTTCCTGTTGGAATGAGGCGCTTATCTGATGCAACTGATGCTAAAGGAACTAATGG
GACTCTTGCTGATCCTTTTACTTCTAGTGTTGGATCTCGGCGGAAGTACACAAAAGAATT
ATTTCTTTCCAGTAGTGACTGCAATCTGTGAGGATTTTCTTTACTCCATTTACGAATTGC
TTGAATAGAGATATTCTCTTTCGCTATTTCTCCATCTTCTACTAACAAACGACCGATACT
GGTGTAAGCATAGCCATTTTTATCTCCGTAGGCTAAATGATGTAGCCTACCACCACCGAT
ATCAACAAAGCCACTACCTTGAACTTCCATCAAAAAGTTTTCTAGCATTGAATTAGTATA
AGCCAATTCTAAACCTTTGCCAGCCAGCGCACCGCGGTAAATTTGAGCCCTTGAGTATTT
CTTATTCCCTTTAGGAATTGCATAAAGAGGATGATGAAATTCACCTTCTGGACGTATTCT
TGCTGGGATTACAGGGATATAATAGCCTGTCATCAGTACATTTTGGTACCCATCCTGCCC
TCGCATTTGTTGAATTTGGACTCCGTAATGTTTTAAATCTTTAATTTTTCCTCCATGGGA
TAACCAAGTAAAGAGCTTATTATATGTTTTTACATGATGCTTCATTAGGTTAGTTGAATG
GTTTTGAATATGAGCAAGTTGTTGTAAAAAATCCTTTTGATTAACAATGTTATTATTTAT
CTGAATATCCGATATATTCACTAATGGTACATTAGATGGAATAAATTTACGTTGGTGAAA
TTTAGCTCCTAATTTTGTTATTTCTGTATTAGGCTGCTCAGATATTTTTGTAGAACAAGC
AGTAAATAATGTTAGGGTGCTAAGTAAAATTATTTTTGAATAAGTTTTATAAAACATATT
TGTTCCCTTGAAAATATACATCAGGTAAAATTTTTTCTTACCTGATGTTCATAAAAGTGT
CATAAAGGACAGAGGAGATAATCATGGAAATAGTTTTGAATCTTATTTAGATTAAAACGT
CACCCACAACCGATCTTGTTTCTACACGAACCTCTTTGAGCTTCACTTTCACCGCTTGCC
CGATTTGGTAAGCTTTTTCGCCTTTGATGTAAAGAGCGATTTCCTCTGAAGAGAAGATCA
TTTCTTCTTTGTTATTATGCAGAGTTGAGAATGGAACAAAAACCGAAGCTCCATTCTCAA
TGACTTTAACACGCAAGCCACCACGAGAAACATCTTGGATTTCGCCGTCAAATTCTACGT
TTTGTTCCACCATAGGCTCAAGATAACGAGTATAAAGCCAGTCGGCAATATCACGTTCAA
CCATACGATTTTGCTTACGAGCTTCTTGTAAGCGAGTTAAAACGGTTTCTTCGACAGGTT
TTGCTGTTTGATTTGCAAGAACTTGTTTAATTAAACGATGATTGACCATATCGCCATATT
TACGAATTGGCGATGTCCAAGTTGCATAATGGCTGATACCTAAACCTAAATGCGGAGCTG
ATGTTGCTTTAAATTCAGCAAAAGTTAAATAGCGACGTAACCGCATTTCTAAGAAATTTT
CAGGGAATTGCTCAATATCACGACGCATTTCGCAATAGCCTTCAAGGGTACTTAAACGCT
CAGGGGAGTAGCGTTCAGATAAACTCTCTCTATTTTCATCATTGGAAAGCGTATCCAGTA
AGAATTTGCGAGCAGGCTCTAGGTTTTTACTATCAAAACCTGAGTGGGTATTAAATACGC
CTGTATGTGCATATTTATCTAAAAACTGTGCGGCACAGATGTTGGCAATAATCATTGCCT
CTTCGATCATTTGGTTAGCGATACGGCGATAGTCAATGTGAATTGCTTTGACTGCGCCGT
CCTCGGCTAACTCAAAGCTGTAATTGCCTAGCTCTTTAAATAGCAGTGCATTTTTGCTAC
GCCAGTCGATACGAGCAAGGGTAAATTGGTGCAACCAGTCGATTTGCTGTGCGGTTTCTG
TACAGTCTGGTGTCCAGTGATTTTCGACTTTTTCAAGATAATCAGACACTTCGTCATAGA
CCAAACGAGCTTTAGATTGAACCCAAGCTGACACAAAGCGAGCTTCACCTACCACATTAC
CGCTTAAATCTGTCTCAATATAGCCGACTAATGCTGGGCGTTTTTCATTCGGCACGAGAG
AGCAAAGATCATCGGACAGCTCTCGTGGCAACATCGGAATGTTAAAACCAGGAAGATAGT
TGGTGAAACAGCGTTGGCGAGCGGCTTTTTCAATTGCAGACTGCTCAGGAATGTAAGCGG
TCGGATCGGCAATTGCAACGACTAAACGCCAGCCTGTTTGCGTGCCGTTCTCGCTAATTG
GTTCAACGTATAACGCATCGTCCATATCTTTAGTGCTGGCACTGTCAATGGTAGTAAAAT
AGAGGTGAGTTAGATCTTCTCGCTCGACTTGATCCTGTAATTCATAGCTTTTCTCATTCG
CAACAGGTTCACGAGGCTGTTCGTGGCGAGCTAAAGTTACCCACCACGGCGCGAAATTAT
CGTCCGCTTTACAGATAAATTGCGTGACTTGAGCAAAGAAAAAGCGATCATCACGAAGAG
GGTGTGTTTTCAACTGTGCCACCACCCAGTCGCCATTTTCAAGGGGTTCTGTGACTTTTT
TCTGCGTATTGGCTGGAATAAAGTTATTGATACTTGGGTGATCAACGGCTAATTGCAATT
TCCCGTCTTTGTTAAAACGCACTTGAGCGATAAAACGTTCTAACATTGGCTCTAATAACG
AGTCAATTTCAACTTGCTCTTTATCGCCATCACGCTTCACAACAGCTTTGACCTTATCGC
CGTGCATCACTTTTTTCATTTCCGCAGGGGGAATGAAATAGCTATTTTTCTCACATTCTA
AAAAGCCATAACTTTTATCTGACGTTTTTACAACGCCTTCAACATATTCTTTGCTTGCTT
CAATCTGTTGTTTTAATTGAGCTAATAGGGGGTTATTTTGGAACATAGATTCTCGTATTG
ATAAAAATAAAAAGCGGTGCGAAATGCACCGATATAACTAGAAAATTATAGCGGATTTCA
GGCAGACTGTCTGAGAAATTTATGATTTTTTCGATCGCTATCGAAAAAATAGCAAAGCAA
GCTAGCCAAAATATTTTTATACCTTAGGCTATAAAATAGCTGAAAAATTGTACTGTGTAC
GTTATACTAAGGTTGTTTGAATGGAAACAGAAGAATATCTTACTTTTATTGAAACCAAAG
TTTTTGAAGAAGACCGAAAAGCATTAATGTCTGATGATGAATATCAGAAATTTCAGGCTT
ATTTATTAGAATCTCACGAATTAGGCGATTTTATTCAGAATACTGGTGGTTGCCAAAAAA
TTCGCTGGAAACTAGAAAGTAATAACAAGGGCAAAAGTGGTGGTGTAAGGGTGATTTACT
ATGTTGTAACCAAACAGGGAAAATTATTATTAATGATGATGTATGCTAAAAGCAAACAAG
ACAATATGAGTGATAAACAAAAAGCAATGTTAAAAGCGGTTGTATCTCAATTAAGTGAGG
AGTAAAGATGGAAAAAGAACTTTTTGAACGTCTAATGGAAAGTGCGAGAGAAATGGTCGC
CATTGAAAAAGGCGAAATAGAAGTACCACCGCATCGTATTCATATCCATAAAATCCCGAA
TGTCAAAGCGATTAGAACCCAGCACCAGATGAAACAAGCGGAATTTGCTTCCCTTTTAGG
CGTAAGCCAAAATCTTGTGCAGTCGTGGGAAATTGGCAGACGAACCCCAAATGGCGCTGC
ACGGAAATTGCTTGCGATTATTGAACAACAGCCAGAACTTATCCCTGTATTACAAGGGCT
TTAATTCAATACAACAAGTGGCTATGACAGATAAAACTACCACAATTTTATTGCGCGGAG
ATTATTATGCCCAAACGCCCATCAGGAATTGATTCTGCACTCTTTTTATTAGAGATTTTA
CGCCGTATCCCCAAAAAGCCTTATCGTTTAACTACGTCTGAGATATTCGAAAGTATGAAA
AAGGCAGGCTTTGAAAAAGATAAGCGAAGTATTCAGCGTGCATTAAAAACCTTAAGCGAG
CATTTTGACGATTTGGAATGTGATGATCGTGACAATGAATATGCGTATTGTTGGCTTGAG
AGATCAGTCGGTATTTCCGTGCCGATGTTGAACGAACAACAAGCGTTAATCTTAAAATTA
GCGGAACAGCAACTTAAATATCTCTTGCCTGCGAATATTATGTCGTCAATGGAACCCTTT
TTTAAACAGGCAGAAAAAATTGTGGGAGCAGGGACGAGTAACCCCGAACATCAGTGGCTC
GGGAAAATTTGTAGCGTACCGACTAGCCAGCCACTTATCCCAGCCAAAGTGAAAGAGGAC
GTTTTTACAGCTGTCAGTACCGCACTTTTCCAAAATAAGTTACTACATATTGAATACCAA
AACCAAACTGGTAAAAAACATAAAGCACAAATTATGCCGTTGGCGATTGCCCAACAAGGG
GCAAGCACCTATTTAGTCGCTCGTTATGATGGGTTTGACGATAACCGCTTACTTGCCTTA
CATCGTATCAAAAAAGCTGAATTATCAACCTTTAGCTTTGAACGCCCAAAAGACTTTAAC
TTAAAACAGTACCAAGATGAAGGGAATTTAGGTTTTGGTAGTGGTGGGAAAGTGAAACTG
ACATTTTCCATTGCTCGTTGGGCCGGCTTCCATTTAACCGAAACGCCACTTTCAAAAGAT
CAAATTACACTCGAAGAAAGCGAAGAACATTACCGCTTCCAAGCGACTGTTGCTGATACG
GATATGTTGGAATGGTGGATAAGACGTTTTGGCGAAGAGATTTGGGATATTGAGAAAGAG
AGTGTTTAAGTTTCATATTAAGGCGTGTTGATGTTTTGGGGATGTAAAATCATCAAGAGT
TGTTTGTTTAATATCCCGGCACGGCAGAGCCGTACCGGGTTACGCATAATTCAGCCCCTT
TGGGGCTGAGGATTAGAGTGACAAAGCCACTGAGATATTGATAAACCTAGTCGTTGTAAG
AAATTTTTTTCAAATTCCCTTCCCCCGTTTACGGGGGAAGGTGCCGAAGGCGGAAGGGGG
GAAGGTTTCAAATATTGCTATTGTTTAAGATATCGGACACACGCAGTATGTCCCTACAAC
AATGCTGTTTGAGATTTGTCAGCGGTTTGAGTGGCAAAGCCACTCAACTATGCGTAACCT
AGTACACATTTTGCGTGCTAGGTACAAAATAGTATATTTTATAAGCGCAAAACATCAGCA
AGCCTTATTCAAGCGGTCAGATTTTGTTGATTTTTTGCAAAATCTGGCTTTGCCCGACAC
ATCTTGTCGCACTAAGCCATATCATTCCTTTGTAAAAATTTTTCCACCCGACTTTTAACT
TTCACTTAAAACCTGTTTGGGTGGGAAGACAGAATACAATGGGGTTTATATGACATTCAC
TATCACTTTCTGCCAACAAGCCGGCAAAGATAAATTAAAAAATCAAGACGCATTATTTAA
TGGAAATTCAGTTTTTCAATATCAATTAAAGAAAGCGGAAACCATTGAATTGAATGCGGA
AAAAATAATGTTAGGCGTGGCGGATGGTGTATCAAGCAGCCCAAAATCTCATTATGCAAG
CCGATTTATGATGGAGCAATTAGCACAATGTCAACAGTTAAGTTCAGCGTGGTTACGTCA
AACACAACAAGCATTAAGCCAAACTTTATCAAGCCGTTACTTAGGTTCTGCAACGACCTT
TGTAGCTTGCGAAGTAAATCAAGATGGCAGATGCAAAATAATCAATGTGGGCGATAGTCG
AGCTTATAAAATTACGACTCAAGGCGAGTGGCAACAGCTAAGTGTTGATCACACCATTTT
GAATGAAATGCAAGAGCAGGGCTTGGCAGATAGGAAAATAGCGTATTCGGGACTGTACAA
CGGCTTGTCTGATTGCTTGGTCGCAGATGAGAATGAAATCGCATTTAGGATTGCAGTAGC
TGAAACGGAGCTTGTTCAAGGCGAAGCAATTTTGCTCTGTTCTGATGGCTTAAGTCATTA
CCTTCATTCCGACTTACTTAATAAAATTTGGCAACAGTTTTCGACTAATCGAGAGCGATT
GACCATTTGCAGAAAAATGGTAAAAAAGCACCGCTATTACGATGATTTTTCAGCCATTAT
TTGTCAATTTTAACGGAGAAATTATGAATTTACCCAAAGTCGTTATATTAACTGGAGCTG
GCATTTCTGCCGAATCGGGTATCCGCACTTTTCGTGCATCAGATGGATTATGGGAAGATC
ACCACATTGATGATGTGGCAACGCCCGAAGGATTTCGGCGTAATCCTGCGTTAGTTCAAC
GTTTTTATAATGAACGCCGTCGCCAACTGGCAAATCCGGATATTCAGCCAAATACGGCAC
ATTTAGCCTTAGCAAAATTGGAGCAGATATTGGGCGATAATCTACTGATTGTGACGCAAA
ATGTAGATAATTTGCACGAACGCGCAGGATCTCAGAATGTTATTCATATGCACGGCGAAT
TGCTTCAAGTGCGATGTGTTAAATCGGGCAAAGTTTATGAATGGCAGAAAGATGTCACAG
ACAATGATCGCTGTACTTGCTGTGAACCGTCAAATGTTTTACGCCCTAACATTGTTTGGT
TTGGTGAAATTCCTTTTGAAATGAAACGAATTCAGACCGCACTTCAACAATGTGATTATT
TTGTTGCGATTGGTACGTCTGGCAATGTTTATCCTGCGGCAGGATTTGTTCGCGAAACGC
ATCCTTACCGTTGCAAAACGATTGAGATCAATTTAGAGCCAAGTAAAGTCAAATCGCATT
TTGATGAAGTGCGTATTGGTAAAGCAGGCACACTTGTACCTGAATGGGTAGAGGAGCTTT
TGGCAAAAATTTGAAATAAGTGCGACACATTTTGTCACCTCTCTTTATAAAATTCTGTGC
ATAAAATGAAAAAACGAAGAGATATTAGTTATGAAAAATGATCTTAATTATGCCGTCGAA
CTTATTCGCAAAGCGAATGGTATTTTGATTACAGCTGGAGCAGGAATGAGTGTGGACAGT
GGTCTGCCTGATTTTCGCAGTGTAGGCGGATTGTGGAATGCTTATCCGCCACTTGAAAAA
TTCGGATTGTCTTTTGCTGAGATTGCGACACCTAAGATCTATCTTGAACAGCCACAACTT
GCCTATTGGTTTTTTGCTCATCGACTGAAAAGTTATCGAGAAACGCCTGCTCATCAAGGC
TATCACATTTTAAAACGCTGGGCAGAGCAGATGGAACACGGCTATTTTGTGTTTACTAGC
AATGTAGATGGGCATTTTCAGCAAGCAGGATTTGATGATGAGCGGATTTATGAAGTTCAC
GGTTCTTTGCACCGAATGCAATGTTTTTATAACTGCCAAGATAAAACGTGGCGTTCAGAC
GACTTTCAGCCTGAAGTGGATAATGAAAAATGTTTACTTTTAAGTGAAAAGCCAACTTGC
CCTGATTGTCACGGTATGGCTCGTCAAAATGTGATGATGTTTGACGACTATCTTTATTGC
GATAAACATTACGAACCTAAACTGGAAGCGTTACAAAAATGGCTAAAACAGGTGGAACGA
TTAGTGGTGATTGAATTGGGAGCAGGTAAGGCGATCCCAACGGTTCGGCGATTTTCAGAG
CGAACGGCAAAGCAGAAGAAAGGTGGTTTTATTCGTATTAACCCCCTTGATGCAGGCGTA
CCCAAAATGCATTTTTTAAGTCTGGAAATGAAAGCGTTGGACGCATTGGTGGCGATTGAT
GAGCAACTAAACAAGCGGCCAGATTAACCCTAAATTTTGCAAAGGTAGCCCAAATGACAA
TTTCAGAACAGATCAAATGTTGTGCAGAATTAATTCAAACGGCGGATAGCTTATTAATTA
CCGCAGGGGCTGGAATAGGCGTGGACAGCGGTCTGCCCGATTTTCGTGGAAAAAATGGCT
TTTGGCGAGCTTACCCTATGTTTGAAAAACGTAACATCACCTTTGAAGCCTTGGCAACGC
CACGACTATTTATTGAAAATCCACGCCTTGCTTGGGGCTTTTATGGTATGCGATTAAAGC
AGTATCGAGAAACTACGCCACATCAAGGTTTTCAGATTTTGAAAAAATGGGCGGATAAGT
TACCGCTTGGAGCTTATGTTTTTACCAGCAATGTTGATGAGCAATTTCAAAAAGCAGGGT
TTCCGTCTAATCGGGTACAAGAATGTCACGGCTCTATTTATATGATGCAATGCTTGAAAA
AATGTCGTGACGATATTTGGCTTGCCACGGAATTTCTTCCTGAAATTGATGAAGAAACCG
GCTTATTAACGAATGAGCTACCGACTTGCCCACATTGTCAAGGTTTGGCTAGACCTTGGA
TTTTGATGTTTGATGATTATGATTGGATCAGCAAGCCTTGCGATTGGCAAAATATGTATT
TTCACGAATTTTGGCTACCTAAACCCAAAAAATTAGCGGTTATTGAAATTGGAGCTGGAA
CGGCTATTCCAACAGTGCGTGACTTTTCTAACCGCATTGCCAGCTTGAAAAATGCCCCAC
TTATTCGGATTAACCCTGATTTTCCAAATGTATTTCAAGCACATCATATTGGCTTAAAAA
TGGGTGCGTTGGACGCATTGCGGATGATTGATGAAACCATAGGGAAATTGTAGGAAGTCA
TTTGTAAAAAAAATTACACAATCAGACCGCTTACATTAAGGAAAAGAGATGAAATATCGA
TTAACAGAAAATGTGATTGAGTATGAAGGGAGAATACTTTTTCAAATTCAAGCAGTAAAA
AATTTCCAAGCAGATCAATGGTATATTCAAGCAGGGGAACTTGGCGGATATGTGGAAAGT
GAACGAAACTTATCACAACAAGGCTCTTGTTGGTTAATGAAGAGAAGCAAAGTGATGGAT
AATGCATCAGCATCAGGAAATGCTTATGTCAGTGGTTCGTCGGTCATCTCAGGTAATGCA
CAAGTATTTGATAATGCACAGATAGTGGGTAGCTCTAAAGTGACAGATAATGCCAAAGTG
TATGGCAATGCATTTATTATGAACTGCGAAATTGTTGGTGATGATGCTCAAGTTTTTGAA
TTTGCAGTGATTACAAAAGCTGTCAGTGTTGTCGGCTCGGCTAAAATTTATGGGAATGCT
GAAATTGAGAGCTTTGCAAAAGTAGGTGGCGAATGTGAAATTTTTGATCATGCTCTTATT
AAAAATCAGGCGAATGTGAGTGGTAAATCTCGTATTTTTGGAAAAGCGACTATTCAAGAT
GACGTGTATATTTGGGATAACGCCGTTATTTGTGATGCTACGATAAGAGAAAAAGCAAAA
ATTTCAGGGAATGCAAGGGTTATTGGGAATGTGATTGATATTTGTGGGAGTGTTGCATTG
TCTGATGATGCATTTATTCAATCACAATCTGATTTTATTTATATTGAAAAATTTGGTTTG
TTTGAAACAGGATTAACAATATTTAACACAGAAAATGGTTTTAAATTTCGATATGCAGGC
AAAGCTTTTAATGCAGAGCAATTCATTGCGAGTAGTCATAAAGCTATTGAAGAATATCAG
TTTTTTATTGATGTAATAAAACAAAGTAAGCAGAAAGAAAAGATAATGAGTGTCACAAAT
ATTGGTATGCATACATTGTTACAATATCCTAAATCTTGCGTCACTCATTTTTATAAAACA
GATCAAAACATTAGAATTAAGTTTGAGCTTAATAGTTACAAAATGGAATATGAAGCAGAA
CATTGTATCAATGAGATGAAATTAAATATAGAATCATTAGAAAAATTATTAAGCTTGATT
AAAAACAGGGGAGTATAAAATGGCTAAATTTTATTTCCAAAAAATGATTGCAGAAAAATT
ACTAAATCATCCCGCTTGTAAAGAATGGGGGCTGATTGCCTTTTTTAAATATAATTGCGT
AGAAATTCGTTCAATCTATTGGAGTTCACCACTTTCTTTAGTATTTATTCAACATTCTAA
ATTTCACTTTGAAATGAGCTTAGATTGTGAATTTGAACATAAAATTTATGGAAAATGTTA
CGATCATCTATTAAATGAAGATTGTTATATTAGAAAAACAGAGAAAGGGTATTATTGTGA
GTTTGACGTAGAAAATAAACATTATATGGATATGGAAGCTTTATTGATGGAACATCAAAT
TAATATAGCGATTAATTTTTTGGAGAAATATGGTTTCTGCCTTAGATTACAATATTGGGT
AAAAGATGGAATGCATTATGCTTTTTTAGAAAATGAAAATACGGAATTTAAGAATGAGAA
ATTAAGAAAATCGGGATGGGAACAGTGTTATGGTTGTGCTTGTTATACAGATGATGAGTT
GAAGTCTTTTATTTATCAAGATATGTTAGAAAGTAAGGAAATAACAATTTCTGGAGTACA
AAGGAAGTATGGGTTAGGGTATAATAGGGCAAAAATGCTAGTTCAGTATGTAAGCAATAT
AGATTAGGGTTTATTTAAATTAACTTTGGGAGTATTTATTATGTTAATGAAAACAGAAAT
TCAAGAGTTTTTACTTGGTTATTCGGGGTATAACGGTGGAGATATAGGGAATCTAGACAG
ACCATCAATTTGGTGTTGTGGAATTGAATGGGGAGGGGAAAACTCAACCGCAATATCAGT
ACAAAAATATTTTGAAAGTAACGAATGGAAAACAATTAATGGATTTGAAGAAAATGATGA
AAAAGAGAAAAATATAACTGCTCCCTATGATAAAGTACTTTGCAAATTACTATGTGTTAT
TAATGGTGGAAAGGTTGAAGATTATGCTGAATTTGCAGAAAACCAAAAAGTGTGGATTAA
AGGAGCTAAAACAAGCTACTTTAAAATGAATCTTTATCCACTTTGGTTTACCAATACTGA
TCCAAATAACTGGGATCCTAAATTAGACGAACTACTTACTTTTGCGGATAAAGGGGAGTA
TATACGTTGGTGTCGTCGCTATCGTTTACCTGCAATTAATCAGCTTATGCAAAAACACAG
CCCAAAATTAATTCTTTGTTTTGGTATCAATTACGAAGACGATTTTAATATTGCTTTTTC
TGATGGGTATAAAAGATTTCGATGTGAAGAGGTTGGAGGATTAACTGTACGTTGGAAAAG
AAATGAGAATGGAACAGTTGTTGCGGTATTACCGTTTCCTAATGCACCAACTGGTTTAAA
ATCTCATACTTCTATTCAGGCTATTGGAGAATATTTAAGAGAGCTAATTAAGTAATCTTA
TTCAAATCAAAATTTAAAGCGGTGAAATTCGTAAAGTAATTTGCAAATTCCATCGCTTTC
TTTTTTGTGCGACACATCTTGTCGCTCCACTCAATAAAATACTATTGTGAAATAGGATAG
GAGATAGTTTTATGAGCAATCAATATCAATTAAACCCACCTACGGTTTCAGCGTATGCTG
AGCATTTAATGTTGAAACTCTTATTTGAGCATAAAGGCTTTCCTGAAATTTTTAGAGAGA
ATGGCTGGCGAGATGATAATATTGCAACTGCATTAGGCTTACCTCCAGAAATGGAAAATA
TCGACAATGTCAGATCAGTTGTAAAAGAGCTTTTACAGGCTCGTTATAAAGAAACAAATT
TTTCCGAAGATGTGTCTGAACGTTGGAAAATGGCATATCAAAATATTGAAAAATTAAGTG
AGATTGTAGAGCTAAATGAAGCAGAAAAGAACATTTTTCGTTTTGTTTTCCACTTGAGAG
CAGAAAAACAGATGAAAGATTTGATGTGCTATCTTCCGCATATCAATTTAAGCCAAGCTA
TTGAAATTGTTGCGGATATTTTATCGTTGAGTAAAGATGATGTAAGAAAGGTTTTCAGCA
AAAAACAGAAATTATTTGCTTATGGATTAATGGAGTTTTCTCATAGCCCTGATCGATTAG
AAGAGTATTTGGGGTGGGGAGATACATTAGACTTTGATGACTTTTTAACTCAACCTTTAA
CGGAAGAGATGTTATTGGCTCGTTGCACTTTACCAACTGAAAAGCCGAGCCTTTCTCTTT
CTCACTTTGAGCATATTAAATCAACCTATGAATTAATGCTTTCTCATTTGAAATTTAGCA
TTGATAACGCTAAAAAAGGGACGAACATTTTAATTTATGGTTCGCCAGGAACAGGGAAAA
CCGAGCTTGCAGGGTTATTGAGCGAAGCATTGAATGTATCAAGTTATACGATGACATATA
TGGATGAAGATGATGATGTACTTGGTGGAAAAAGACGGTTAGAAAATTGCCGTTTAGCTC
AACGTTTATTGCGAGATAAAAGTGCAATCATTATTTTTGATGAAATCGAAGATGTGTTTG
CCAGCAGTTTTATGGAACGCTCTGTGGCACAGGAGAACAAGGCATGGGTAAATCAATTTC
TGGAAAATAATGATGTGCCGATGATCTGGCTGTCAAATTCGGTCAGTTGTATTGATAACG
CTTATTTACGCCGTTTTGATCTTGTGTTCGAAATGCCTGATTTGCCATTTAGTCATAAAG
AAAAGTTAATTCGTTCTATTGTCAATGAACAGTTATCTCACGATTACATTCGCCATTTTT
CACAAGTAAAAGCCTTGTCGCCTGCGATAATTACGCGTGGATTGACGGTGATGAAACAGG
TGTATTCTGATTGTTCTCAAGAGGATTTTGCCGAAAAAACGTTAAATTGGTTTAATCAAA
TGTTGAAATCGCAAGGTTTTAAGAAAATCGAGCCGCTTGTGGAAGGGAAAATTAGCTACA
ACTTAGATTGGATCGCTTGCAATGATGATATTCATAAAATTACTGAAGGGTTAAAGCGGA
CTAAACGGGGTAGAATTTGTTGTTATGGTCCACCGGGAACGGGCAAAACAGCTTGGGCGA
ATTGGTTGGGACAAGAGTTGGGAATGTCGGTATTGGTTTGTCACGGTTCAGATTTATTGG
ATATGTATGTTGGCGGAACAGAGAAAAAGATTGCTCAAGCCTTTGCACAAGCCAAAGAAA
ATAATATGGTGTTGGTCTTTGATGAAGTGGATACTTTCTTGTTTGCCCGTGAAAGTGGGC
AACGTAGTTGGGAGCGTAGTCAAGTTAATGAAATGCTGACCCAAATTGAGAAATTTGAAG
GATTATTGGTGGTTTCAACGAATTTAATGGATGGGCTTGATCCTGCCGCTTTACGCCGTT
TTGATCTTAAATTGCATTTTAATTATCTCAAGCCGGAACAAGCGATTAAATTTGCTCAAG
AACAAGTCAATAAATTGAATTTGCCTGCTTTAACTGATGTTGAACAAGCTCGCATTGCTC
AATTAAGAAATTTGACCCCTGGTGATTTTGCTGCAGTCGCCCGCAGACACCGTTTTGCGC
CGTTTGATAATCTTGATGAGTGGTTAAAGGCGATTAAGGCAGAGTGTGAGATTAAACAAG
GGAAAGTAGCAAGACGGATTGGGTTTTGATAAATGGAAAAGTATTAGTATTTAAAAAGGC
ATAGTAGACAAAGGGCAGGAATAAAATCTGCCCTTATGCATCAATTCAAAAAGCAATTAC
TCTTCACCTAATTCGCCCATTGCAGTAATGCTAAAGCCAGCATCCACGTGTAACACTTCA
CCTGTTACGCCTGAAGCAAGGTCAGAACATAAGAATGCTGCTGAATTACCCACATCTTCA
ATCGTTACGGTACGGCGTAATGCGGCAGTTTGTTCGAATGCTGCAAGCATTTTCTTGAAG
TTTTTGATACCTGATGCAGCAAGCGTACGGATTGGACCTGCTGAGATCGCATTCACACGG
ATTCCTTCTTTACCTAAATCCGCTGCCATTACACGAGTTGCGGCTTCAAGTGATGCTTTT
GCCAAACACATCACGTTATAGTTAGGAATTGCACGTTCTGCACCTAAATAAGAAAGGGTT
AATAATGCTGCGTCTTTGTTTAAGAATGGACGTGCTGCTTGTGCCATTGCCACAAAGCTG
TATGCACTGATGTCGTGGGCGATGCGATAGCCTTCACGAGTTGCGGCATTTACATAGTCG
CCATCTAATTGATCGCCTGGTGCGAAGGCGATTGAGTGAACGAAACCGTCAAATTTTTCC
CATTTTTTGCTTAATTCTGCAAAGCAGTTTGTGATGCTTTCATCGGTTGCTACATCTAAT
GGTAATACGATGTCTGAACCAAACTCTTTGGCAAACTCTTCAACGCGTGGTTGAAGTTTG
TCGTTTAAATAGGTAAAGGCTAATTCTGCCCCCTGTGCTTTCATTGCTTTTGCAATACCG
TAAGCAATCGAACGGTTGCTTGCTAAACCTGTTACTAAAATACGTTTTCCAGCTAAAAAG
CCCATAAATCTATCCTCTGTTTAAATAAAAAAGATGCCAAATTGGCAAAAATTGTGTCGA
TTATAACGAAAAATTAAGGTGTCGAGCAAATATAAGCGGTCAGATCCGAGCTGTTTTTTG
CAAATTCAATCATTTTGCCACAAAATTTTAACTTTTCCCTTGAAATCAGCCATTTCACCC
TTATTATAGAGAGCAATTTTTTATAGATTTATATTTCAATGTAGGGATACACTGCGTGTG
TCCGTTTGAATTTAATATAGTAGACACACGCAGTGTGTTCCTACATTTGTTATTTAATTT
GGATAATCAGAGTAGAGAATGGGTAGAAAACGCAGTGCAAGTTCATCTCGTTGGCTTGCA
GAACATTTCAAAGATCAATTCGTTCAAAAGGCACACAAGCAAAAACTTCGTTCTCGTGCC
TATTTTAAGTTAGATGAAATTCAACAAACTGACCGCTTGTTTAAACACGGTATGACTGTA
GTGGATTTGGGGGCTGCTCCAGGGGGGTGGTCTCAATACGTTGTCACGAAAATTGGTGAT
AAAGGGCGTGTGATAGCTTGTGATATTTTGGATATGAACCCGATTGTCGGGGTCGATTTT
TTGCAGGGCGATTTCCGTGAGGAAAGCGTTCTAAATGCGTTGTTAGAGCGAGTGGGGGAA
GGAAAAGTTGATGTGGTGATGTCAGATATGGCTCCAAACTTTAGCGGTATGCCTTCTGTG
GATATTCCTCGTGCGATGTATTTGGTTGAATTAGCGTTAGATATGTGCCGTCAAGTGTTA
GCACCAAAAGGCAGTTTTGTTGTCAAAGTGTTTCAAGGGGAAGGATTTGATGATTATCTG
CGTGAAATTCGTTCATTATTTAGTGTAGTAAAAGTGCGTAAACCTGAGGCTTCTCGTGAT
CGCTCTCGTGAAGTTTATATTGTGGCGATAGGCTATAAAGGATAATGTAGCTTATCCTGT
GAAATTATAGTAATCTTGACAAGTTTTTGATTAAAAAGAGGTACAAACCTTGAACGATAT
GTTTAAAAATATTTTGCTTTGGGTGGTAATTGGTATTACGTTGATGACGGCTTTCCAAGG
CTTTGAAAGCAATTTTAATAGTGCGAATACGGTGGAGTACTCGACTTTCATTGACGATCT
GAAACAAAATCGCCTCAGAGAAGTGAATTTTAAGAGTAACGATGAAACGATTACTGTGGC
AAAGGTTGATGGTTCAGAATATCAAACGGTAATGCCGATGTATGACCGTGATTTGTTAAA
TGATCTCTTAAATAAAAATGTCAAGGTGATTGGTGAACCTGCAGAACGTCGTGGATTGTT
ATCGCAAATTTTGATTTCTTGGTTTCCGATGATTATGCTCATTGGCTTCTGGGTATTCTA
TATGCGTCAGATGCAAGGCGGTGGCGGTCGTGGTGCGATGGGCTTTGGTAAGAGCAAGGC
AAAAATGATTGCCCCTGATCAAATCAAAACACGTCTTACTGATGTGGCAGGTTGTGATGA
AGCAAAAGAGGAAGTTGCTGAAGTTGTGGACTTCTTGCGTGATCCAACAAAATTCCAGAA
ATTAGGTGGACGTATTCCAAAAGGGATTTTGATGGTTGGGCCTCCAGGTACGGGTAAAAC
CTTATTAGCAAAAGCGATTGCAGGGGAAGCGAATGTACCATTCTTTTCAATGGCTGGTTC
AGATTTCGTTGAAATGTTTGTGGGGGTAGGTGCTTCTCGTGTGCGTGATTTATTCGATCA
GGCGAAGAAAAATGCGCCTTGTATTATCTTTATTGATGAGATTGATGCGGTAGGTCGTAA
GCGTGGCGGTGCAGGTTTTAGTGGTGGTCACGATGAGCGTGAACAGACCTTAAACCAAAT
GCTTGTGGAAATGGACGGTTTTGAAGGTAGTGAAGGTATCATTATTATTGCTGCGACTAA
CCGTGCAGATGTACTTGATAACGCATTAACTCGTCCAGGTCGTTTCGACCGCCAAGTGAC
AGTAGATCTACCGAATGTGAAAGGGCGTGAGCAGATTTTGAAAGTGCATATGAAAAAAGT
ACCGCTTGCACCAGATGTAGATCCGATGGTTGTTGCTCGTGGTACTCCAGGTTATTCAGG
TGCTCAACTTGCTAATCTTGTAAATGAAGCTGCGTTATTTGCAGCTCGTCAAAATAAACG
TGTTGTAACGATGGACGATTTTGAGAAAGCTAGAGATAAAATCAATATGGGGCCAGAACG
TCGTTCAAATACAATGACGGAAAAAGAGATTATCAATACGGCTTATCACGAAGCAGGACA
CGTTATTGTTGGTTATTTAATGCCAGAACACGATCCGCTGAATAAAGTGACTATTGTACC
TCGTGGGCAAGCATTAGGTTTTGCGCAGTTTTTACCTGAGGGGGATCGTGTTAGTGAAAC
CTTTACGAAATTAGAAAGCCAACTTTCTACCTTATTTGCAGGGCGTATTGCTGAGGGTAT
TATTTTTGGTGAAGATAAAATTACCACAGGGGCTTCATCAGATATTCACCGTGCGACACA
AATTGCGAGAGCGATGGTAACGCAATGGGGCTTTTCAAAAGAGCTAGGGCCATTGTTCTA
TCAAAATGAAGATGGAATGGGAGCAATTAAAGGGGTTTCCGAAGCGTCGCAAAATTTGAT
TGACCAAGAGATGCGTAAAATCATTGATCGTAACTATGAGCGAGCGAAGCAGACATTGTT
AGATAACATCGACATCTTGCACGCAATGAAAGATGCTTTATTGAAGTACGAAACGCTTGA
TCGCAAGCAAATTGATGATTTAATGAACCGCAGACCTGTTGGTGAACCATCAGGCTGGAG
TAATTCGGGGAACGATGATGAAGATAAAGCATCAACGGTTCAAGATGATAAACCTGAAGA
AAAATCTGTGGATAATCAGGATTTAGGCGATGCAGTTGCAAGCCGAGAAGCAGAAGGCAA
ACCGTAGTTTTCTAATAAAGGCAGAGGGTATCTTCTGCCTTTATTATTCTCAAATTGTAT
TATCTTTCGGCATAGTAGACAAAATAGTTGCTGGTTCAGTAAAAACTATGCCCCTTAAAA
AAGCCCTTGCTCGAGCAGGTTATTGTGTATTTATTGCCAATCCACTGAAAGGCAGTGAGT
TTGCAAAATCTCAAACGAGAGCCAAAACCGATGCAAAAGATGCGGTTAATCTCGCTTTCT
ATGGGCTCACTTGTGAGCTTAAAGGCGAAGTAGAGCATCAGTTGTATGTTCCGCTTACTG
AGCAAGAAAAACAGCTTGAAGCCCTTGTGGTTCGCCGTCGTCAGCTTGTGGATATGCGAG
TTGCAGAGCTAAATCGTTTGCAACAAAGCCACGAAACCCAGTTGGACAATATCCAACAAC
ACATTGAAATGCTTGATAAATTAATCACCGAACTTGATAAAGATATCGACGACCAAAGTA
AGCATTTTAGTGATAAAGCTGACCTTATCTCAGACATCAAAGGCGTTGGCAAAAATTGCG
TTGCCGTGATGATGTCAAGCCTGCCGGAATTAGGCAAGCTAAGTAGCAAAAGAATCGCCT
CACTCGTTGGCGTTATTCCGCATCCACAGGAAAGCGGTCAATGGAAAGGAAAATCCTTTT
GCTATGGTGGTCGAGCGATTGTTCGTAATGCCTTATATATGGCAGCACTATCGGCAATTC
GTTTTGAACCCGTTTTTAAAGCCTTTTACACCCGATTGGTTGCAAAAGGCAAAGCGAAGA
AAGTCGCTATTATGGCGTGTATGCGTAAACTGCTCACCATTATAAATGCGTTGGTTAAAC
GCAATGAAAAATGGGATGCTACATGCTACTTATCCACAGAATCTGTGGGTCAAAATTGAA
TAACTTTTTTGTGTGTGAATACAGTTGCTACGAAAACATTTGGCATAATAGACCAAAATG
TTGGTGATAATTAAAGGAAATAATTAAAACCAGCACTTTTGTCTACTATGCCAATATTTT
AAATTATCCGTTCATCAATACTTCCAACTGCTCTTGCACTTCCAGCCATTCCATTTCAAC
TTCTTCCAACTGTTTTTTGGTTGCCACTTGCTTTGCCAAGATGTCTGTCAATTTGGCTTT
ATTTTCTGCATCATAGATTTCAGGGGAAGCCAGCGTTTCTTCTAGGGTTGTTAAACTAGC
GGTGAGCTTCTCTAACTCTTTTTCCAACTGCGTCAGCTTTTTACGAAGTGGGGCAGCTTG
TTGGCGTAATTCGGCTTCTTGGCGTTTTTGCTCTTTGCGGTTTACCGCACTGTTTTCATT
GTTACAAGCGGTCGAATTGTCCGCTTTTTTTGCACATTCTAACTGAGCATTTAGCTCATT
TAGCCATTTTTGATAGTCTTCTAAATCGCCGTTAAATTCTTCGACTTTGCCGTCGTGAAC
TAAGTAAAATTCATTGACGGTACTGCGTAATAAATGACGGTCGTGGGATACGATCACCAA
CGATCCTTCATATTGTGTCAGCGCCTCTGTTAAGGCTTGACGCATATCGAGATCTAAGTG
GTTGGTCGGTTCGTCGAGTAATAGTAAGTTCGGGCGTTGCCATACGATAAGCGCAAGCAC
AAGGCGAGCTTTTTCACCGCCAGAGAAAGAACTGACCGCTTGTTTGACTTTATCGCTGTG
AAACGCAAAGCCACCCAAATAGTTGCGTAGTTCTTGTTCGGTTTTTTCTGGGGCAAGGCG
AGCTAAATGCCACAAGGCACTTTCATCTGCTCGCAAGGTGTCTAATTGATGTTGAGCGAA
GTAACCAAGTTGAACGCCTTTTGCTAGTTGTGTATGTCCTGATTGTGCTTGAATTTCGCC
TGCAAGTAGCTTAATTAAGGTGGATTTCCCTGCACCGTTTCGTCCTAATAAACCAATGCG
AGAACCTGGTACAAGATTAAGTTTGACCGATTGCAACACGGTTCTTTCTCCATAGCCTGC
ACTGACTTTTTCCATTATTAACAAAGGGTTAGGCAGTGAAAGTGGTTCTCTAAACTCAAA
GGAAAATGGGCTGTCGGCATAAGCTGGGGCAATCAGTTCCATTTTTTCAAGAGCTTTGAC
ACGACTTTGAGCCTGTTTTGCTTTGGTGGCTTTGGCTTTAAAGCGGTCGATAAATTTTTG
TAAATGGGCGATTTTTTGTTGCTGTTGCTGGTAAGCTGCATTTTGTTGAGCGAGTTTCGT
CGCTCGTTGGATTTCAAACGCACTGTAATTACCTGTGTAATCAAACAATTTTTGCTGTTC
AATATGCAGAACTCGGTCGATAATCGGATCGAGAAAATCTCGGTCGTGGGAAATGAGCAA
TAAGGTGCCATGATAGTTGCTTAACCAGCGTTCAAGCCAGATCACAGCATCTAAATCTAA
GTGGTTGGTTGGCTCGTCAAGTAGCAACAAATCGGAACGACAAATTAAAGCTTGAGCCAA
ATTTAACCGCATTCGCCAACCACCTGAAAAGGATTTTACTGGCAGTTGAAGCTGTTCGGT
ACTAAAACCTAAGCCATTAAGTAGAGTTGAAGCTCTAGATTGAATTGTCCAAGCGTCAAT
GGTATCCAGTTGGGCGTGTAAGGTGGCAATCAAATTGCCGTTATTCTCAAGGTTGGCTTG
CTCAAGTTGGGCAGTGAGTTGGGTATATTCCCGATCACCTTGGATTACATAATCCAACGC
AGAGATATCTAATGCGGGTGTTTCTTGGTTTACCCACGCAATCGACCAGTTTTTCGGATA
GCTGGCATCACCGCCTTCTGCTTGTAGTTCATTTTTTAATAAGGCAAACAGTGACGATTT
ACCACAGCCATTTTTGCCGATTAAGCCGACTTTCTGCCCTGTATGAATAGTTGCATTTGC
TTGTTCAAGTAAGATGGTTTGACCACGTTTTAAGGTTAAATCTGTAAAAAAAATCATTGA
AAATTAAATAAGTTGTTTGGTTTTAGGGTAAATTTATTGCACAATAACGAAGATTTTGTT
TTATGAGGAAAAGTAAATGTTTGATTCGTTAGTTGTCCAATTCGTTGTTCTTTGGGCGGT
CATCGACCCTATTGGCTCCATTCCAGTTTATTTGGCAAAAACCGTTGGTTTATCACCAGA
AGATCGCCGTAAGATTGCCCGTAATGCGATTTTAATTGCAGCAGGGATTTTACTCTTTTT
CTTGGTGTTGGGACAATGGCTACTTGATGCAATGCAAATTCCATTATCGGCATTCCAAAT
TGCTGGAGGCTTGGTATTATTGCTTTTTGCATTAACAATGATTTTTGGTGAAAGTAAGCC
AGATCAAGAGATCAAAATGAAAAGTAATCTACACGAATTAGCGGTATATCCGTTGGCAGT
GCCGTCAATTGCATCACCAGGGGCAATGATGGCGGTGGTGTTATTGACCGATAACCATCG
CTACAGTTTTGGTGATCAGGTGATTACCACGGGGATTATGTTATCTGTACTGTTAATTAC
CTATATTCTCTTTTTAGTGGCAAACCGTATTCAACATTTTATCGGACACGCAGGGGCGGC
GATTATTAGTCGTGTAATGGGTTTAATTCTTTCTGCGGTTGCTATTAATAATATTTTGCT
CGGGTTGAAAGATTTTATTACACAGGCGCAGATGGGGTGATGTATTACTTACAACAAAAT
TATGTCATAAATAGATGTAGGGACACACTGCGTGTGTCCATTTAAAAAAGACTGCCCCTC
ACAATTTGGCGGACACACGCAGTGTGCCCCTACTACTTATATTAAGGAACACCCAATGTC
TTTACTTCCACTTTCTCAAGCACTCGACACGATGCTAAACCAACTACCACGTCCAACATC
ACAAGAGATTATTCCGCTTGATCAAGCGGTAAACCGAATTTGTGCTGATGACATTTTCTC
ACCGATTAACGTGCCGAATTTTGATAACTCTGCAATGGACGGCTATGCGGTACGAATGGC
AGATCTAGAACATTCCACTACGCTACAAATCGCAGGTAAAGCCTTTGCAGGTAATCCGTT
TCTGGCTGAAATGCCACAAGGAAGCTGTGTACGAATTATGACGGGGGCAAAAGTGCCAGT
GGAAGCTGATGCCGTAGTGATGCAGGAAGATACGACGCTGAATGCCGATGGTACTGTCAC
CATTAATCGCTTACCGAAGAAATTGGGGGATAATATCCGTCGTATTGGTGAAGATATGAA
GCAAGGGGAATTGGTTCTCGCTAAAGGTAGCCTATTAAATGTAGCAAGCCTACCACTATT
GGCTTCGCTAGGGATTGATAAAGTTGCTGTTTATCCACGTTTGAAAGTCGCTATTCTTTC
AACAGGTGATGAATTAGTGTCTGTTGGAAATCCGTTACAAGAAGGACAGATTTACGACAC
CAACCGTTTTACCGTCCGCCTTTTACTGGAAAAAATGCATTGTGAAATTGTCGATTACGG
CATTTTGCCTGATGATCCTAGTCTGTTTGAAAAGACCTTTACCGAAGCACAACAAAACGC
CGATGTATTAATCACAAGTGGTGGTGTGTCCGTTGGTGAAGCGGATTTCACCAAAGATGT
CTTGGAAAAACTCGGGGAAATCGGTTTTTGGAAAATTGCGATGAAACCGGGTAAACCTTT
TGCATTTGGTAAATTGGAAAAAGCGTGGTTCTTTGGTTTACCGGGTAATCCTGTGTCTGC
TTTAGTCACTTTCTATCAACTTGTTCAGCCTGCATTATTGAAACTAGCGGGTAGATCCGA
TGAACATATTGCAAACTTTTCACCAAATCTGACCGCTTGTACCGCTGTTACACTTAAGAA
AGCTGTTGGTCGCCAAGATTTCCAACGGGGCTTTTTCTATGCGAATGAAAATGGGCAACT
TGAAGTAAAAACCGTTGGAACACAAGGCTCGCATATTTTTAGTGCGTTTAATGAAAGCAA
CTGTTTTATTGTGCTTGAGCAAGAACGTGGCAATGTTGCCGTAGGTGAGCAAGTGACTAT
TCAACCGTTTAACCATTTATTGAGATAAACACAATCAATGCCCTTTTTTTCATCAATTAA
TTTTGTTTTATAAAATAAATATTTGACACTTATTTAGAAATAGGTAGAATGCACACCGTT
TCCAAGAACAATTCAAATGCGGGAATAGCTCAGTTGGTAGAGCACGACCTTGCCAAGGTC
GGGGTCGCGAGTTCGAGCCTCGTTTCCCGCTCCAATATATTTTCTTAGGGCGTGTTAGCA
AAGCGGTTATGCACTGGATTGCAAATCCATGTAGATCGGTTCGATTCCGGTACACGCCTC
CATATCTAAATTTATAATTACTTATAACGTATTGACTTTTAAGCAATAAATTATTTCGCT
AAATGTATGGCGTATGCATCTATATCCTAGATAAAAGATCACCCTAGAGGAGTGACAATG
CTCATTAATCTACAACTTGAACAAATTCTTGATGAAAAACTCAACAGTAAAGCCATTGCA
GATTATGCTCCAAATGGCTTACAGGTCGAAGGTCGTCGTGAAATTCGCAAAATTATCACA
GGTGTCACCGCTAGTTTACCCTTAATTGAACAGGCTATTGCGAAAAGAGCCGATGCAATC
CTTGTTCATCACGGCTATTTTTGGAAAAGCGAAAACCCTTGTATTCGTGGTATGAAAGGA
AAGCGGATCAAACAACTGCTAGTCAACGACATCAATCTGTTTGGCTATCATCTTCCCCTT
GATATGCACGCGGAATTAGGCAACAACGCTCAACTTGCAAAACATATTGGGGTAAAAAAC
TTACAAGGTTTGGAAGATAAAGCTCTCTCTATTCCCGTCTATGGTGAATTAGATGAAGCG
ATTTCAGCACAAGAGTTAGCGAACAGACTAGAAAAAGCTCTTAAGCGTAAACCGATTTTA
TGTGACGAATTTATTGCAGATTTTCCACAAAAATTAATTAAGACCGTGGCTATCTGTACC
GGCGGTGGACAAGGTTATATTGATTTAGCCGCAAATAAACAGATCGATGCCTTTATTAGC
GGTGAGATTTCAGAGCAAACGACCCATTCGGCACGAGAACAAGGCATTTACTATTTTGCT
TGCGGACACCACGCAACCGAAAGAGATGGTGTGAAAGCCTTAGGTGAATGGCTGGCAAAA
CAGTATGGATTAGAGGTCGAATTTATTGATATTGATAATCCCGCCTGATAAGCCCCATAA
AGTTACTTTCTCTTGAAACCCAAAAGCACTTTTGATAGGGGCCTGAACAAATAAAGTTGT
TTTCATTGGGGGCATAGCAACTATTTTGTCTACTATGCCTATATATTTAGCCCTTTATGT
TATCTCTCTTCCCCTCAACAAATTCCGTATCCAGGTTCGATTTGTGCTTAACCCTTGCAA
AATATCTTGGCTCAGGGGAAGCGGTTCGCCACAAATTTGGCTGGCTAATAATTCGCCCAA
TAAAAAGGCGGTGGTTAAGCCTCGTGAGCCAAGCCCTGCGACTAAATAGAGATTTGGATA
GCAGTTGGCAGTTTCAATCGGCTCTCGACGGCGAAATTGATTATACAAGTTAACATATTG
CGTTTTTTGTGCTTCAAAATCCGGCACAGCCCCCGCCATCGGCACACGATCTCGAAATGC
CGCACGAATGCCGACTTTGGCAAGATTTCCAGAAAAATCAAGCTGTTGCGTCCATTCACA
AGCGGTCAAATTCTGCTGAAGTTTTGCAATGTTTTGCTCGTGTTCCACTAAACTGAACTG
TTCATCGGCATTGTCTCTTAAATGGCTTGCCCCGATACAATGGGTCTGTTGAGCTGAGCT
CGGCGTTAAATAGCCATCATAACAAACCACACATTTTAACTTCGACAAGGCTTCTGTCGT
TGGGATTTGGCTGACTTGCCCACGCACAGGATAAAGGGGAATACCGTGGCTCTGAGCAAA
ATCGGTTAATAAATGCCCGTTTGCCAACACTAAGGTTTGATGGGCAAAGGTTTGCCCTTG
ATGTTGCCATTGCCATTTTCCTGCAAGCCACACAGGATTTTCCACCTGATGATTTAACAC
CACCTTCAAGCCTCGTTGTTGCAATAAAGCAAAGGCATTTTGCACAAACTGCACAGGTGA
AAGCCAACCGCCCTGAGCAATAAAAGCACCACCATTTTGTACCTTTAAGCCTATTTTTTC
ACTCAAATCTTGAGCTGAGCAGAGTTGATAAAGTTCGCTATCCCAACCTTGCTCCGCCAT
TTTTTGCAGTTTGTGTGCGGTTTTATCGTTATAAGCATACAATGCCACCCCTGAAAAATC
GTGTTCAAATGTGACCGCTTGAGCCAACTGCTTAAAACGTTGCAACGCATAATCGAAGCT
ATGCACATAAAAACGCACATTTCGCTCATCATCGTCGCTGAGTTGTGGGTAAATCGCCCC
CTGTAAATTGCCAGACGCATTTTTTGCTAACTGTTCATCTTTACAATAAAGTGTGACCTG
TTTGCCACGTTCTAGCAAAGACAAGGCAACGGCAAGGCTTGCAATACCACCACCGACAAT
CGCCACATCATCGCTCTCTGTTTGGTTAGATTGATAAAAATAAGGAAAGCGAATGCTGTT
TTCTGTTTGATTGTCAGGCTTCTCGCCCCACAGCATTTCTCGTTTTTTGCCGAAGCCTTT
GTGTTTTTTCACTTCAAAACCGACCGCTTGCAAACCACGACGGACATTGCTTGATGCGGT
AAATGTTGCAAAAGATCCGCCCGCTTGTGTTAAGCGAAACATTTGCTGATACAGGGTTTC
GTTCCACATTTCAGGATTTTTGTCTGGCGAAAAACCATCTAAAAACCAGCAATCAATCAG
ATTGTTATAATAGTCTCCCAGTTGTGGCAAATTCTCTAATAGGTCACCAAACCAAATATC
AAGGTAAATCTGTTCAAAATGGTAACGCTGACAACCGCTCTGTCTAGGCTGCCAACAAGC
GGTTAATTGTGCCGAAAAGTTTGCAAATTGCGGATAATGTTGGTGAATTTGCTGTAATTG
TTCGGTTTTTATCGGAAATTTTTCAAAAGAGATAAAATAGAGCCGTTTAAGTGGTGAAGT
CGGATATTCCGCTAAAAATGCCTTAAACTTTTCTGCCACTGCAAAAAAATTCAGTCCTGT
TCCAAAGCCCGTTTCAGCAATCACAAAGAAAGATCGGGGGTGTCGTTGCCATTTTTCCCA
CAGTTGATTACCCTCTTGAAAGACATAGTGGCTCTCCGCCAGCCCATCTTGTGTAGAAAA
ATAAATATCATCAAACTGTGCTGAAACAGGGGTATTGGATTGATTAAAATTTAAAGAAGC
AAAGGTAATTTTTGACATAGCTTATCTCATAAATAAAAATGGTGAGCCAGTTACCCAACT
CACCACTTCATTAAACTGCAACATTAGAAAATGTTGATTGCAAACATCACAATTATGCCT
AATGCACCAACAACTGTTAATAATGCATAACCTAGTGTACCCATTTTTATACTCCTGTAG
AAATAAATAGTCTTGACATTCTAAGGTGATTTTTGAAAAAAGCAATAAATATACTATTGT
TCCTATGTTTCTTAAGAGATTTTCATAAATGATCCTCCTTTTTTCTTCTAAGAGCTAGAG
AATTATTTCTATGTTTAGAAAGCATAAATATTCAAAAAATATTTGTCATTATTACTTAAA
CAACGTATTATAGCCATCTAGACGGAAAAACTTCTAAAACAAATTTCTTACAAGCGGTAA
GTATTGACGTATTTTTTTGCAATATCTTACCGCTTGTTGAATTTCTTAGGGTGCGTTAAT
GCACCAAATAACAATCATGGTGCGTTAGTTGCGTACCCTACAAGGAATAATTATGGCTAT
CAATCTATTTACTTCAGAATCGGTATCTGAAGGTCACCCAGATAAAATCGCAGACCAAAT
TTCAGATGCAGTATTAGATGAAATCCTCAAACAAGACCCGAAAGCACGTGTAGCGTGTGA
AACCTATGTAAAAACAGGTATGGCGCTTGTGGGCGGTGAAATCACCACTTCTGCTTGGGT
GGATATTGAAAACTTAACTCGCCAAGTGATTTGCGACATCGGTTATACCCATTCAGATAT
GGGCTTTGATGCACACTCTTGTGCGGTATTAAATGCTATCGGTAAACAATCGCCAGACAT
CAATCAAGGTGTAGATCGTGCTAACCCGTTAGAGCAAGGTGCAGGCGACCAAGGGATTAT
GTTCGGTTATGCGACAAATGAAACGGAAGTGTTAATGCCAGCTCCAGTCACTTACGCTCA
CCGCTTAATGGAACAACAAGCGAAAGTGCGTAAGTCAGGCAAATTAGATTGGTTACGCCC
AGATGCGAAAAGCCAATTAACCTTTATTTACGAAGATAACAAAATTAAAGGCATTGATAC
TGTGGTGCTTTCAACCCAACACGCAGAACACGTTGATCAGAAAACCGTGTTTGAAGGTGT
GATGGAAGAGATCATCAAGCCAATATTGCCAAGCGAATGGTTAAGCCAAAACACCAAATA
CTTTATCAACCCGACAGGTCGTTTCGTGATCGGCGGTCCAATGGGCGACTGTGGTTTAAC
CGGGCGTAAAATTATCGTTGATACCTACGGCGGTGCAGCTCGTCACGGTGGCGGGGCTTT
CTCGGGTAAAGATCCGTCAAAAGTGGATAGATCAGCTGCTTACGCTGCACGTTATGTTGC
GAAAAATATTGTCGCAGCAGGTTTAGCAGATCGTTGTGAAATTCAGCTTTCTTATGCTAT
TGGTATTGCAGAGCCGACATCAATTATGGTGGAAACCTTCGGTACTGGTAAAGTGAGTAA
TGAAGTGTTAGTGCGTTTAGTGCGTGAACATTTCGATTTACGTCCATACGGCTTAATCAA
AATGTTAGATTTAATCCGTCCGATTTATCGTGAAACTGCCGCTTACGGACACTTCGGTCG
TGAGCATTTCCCTTGGGAAAAAACGGATAAAGCAGAAGCATTGAAGAGTGCACTAAGATA
ATGAAAATATTGAAGTAGATTATACTGGGATTAGTCTACTTCAATCACTTTTTAAGCATT
TGGTATGCGACATAGTAGACAAAAGTGTTGGTAAAAAGTGGGCTAAAGCCTTATAGCACA
AGGCTTTAAGCTCACTTTTTGAAACATGAACAAAAACCTGTCCTTTTTGCCTTAAGAACA
ATATCCAAAAATATCACTGTTCCATTAGAACTATTCAACGTTATATTGAAAAATCCCCCA
AAGCTAAATTAATTCCTTTACAACAAACCTATCTCAATATTATTTCAGACGTGACCTTCT
TTGGTCGTGAATTTGGTGTATTAGTTTTAATAGATACCTTATCTAAATCACCGCTTTCAT
TAGATTTCCGCCTATTATTTCTAACTTTATATTGATAAAAGTTGAAAAATTCCTGTTATT
TTATCTTTACATTGTTTTTTTTTTTACAATGGAAGGCCAAATTTGTACATCCTGAAAATG
TAAATAAAGGTTTATGATTTTTTATTAGGAAAAGCAGTAGAGAAGGTTATTTTATTATGA
ATAAAATATTTAGAGTTATTTGGAGTCATGCTCAACAGGCTTGGGTGGTTGTATCTGAGT
TAGTAAAGTCTCATACTAAAACATCCGCTTACACGGATAAAAGAGCTCAAGTATGCACCT
CAGATTATTTTTTAGATAAACAGCAAGATAAATTTAAATTAAGTCTTTTAAGTCTAGTAT
TACTAGGTATATTTTTTAGTCCAGTAGGTTCAGCAGCATGGCTTGAAAATGGTGCTCAAG
GAGGAAGTGATGCTGACCAAGGTACTATTGGTATTGGTCAAGATAGTAGGGTTGGGCCTG
GTTCTATTGTCATCGGTCAGTACGCAAAAGCTGAAGGTAGGACTTCTATTGCGATAGGTT
ATCAAGCTGAAACAACCGGTGACAAAGCCGTAGCCGTTGGGGCAACTGCACAAGCATTCA
ATTATTCTGCGGCTTATGGTTATGGAGCACAAGCAAAAGTAATAGGCGCTGTTGCAGTCG
GTCAAGAAGCTATTGCAAATCAAAATGGAGGCGTTGCATTGGGTTACCAATCATCTGTTA
ACGTTACCAATGGTGTTGCATTGGGTTCTTTCTCTAGCGCAGATACGAAAGGGGGTATTG
AAGGAACAAAACAACCTTTTTCTGTGACAGAGGAAGCAAGCACTGTTGAGAATGGATTTA
AATCCACAGAAAATCCTAATATTGGTGCGGTTTCTGTTGGTAGAAGTTTTGTTTGGAAGG
ATTCCAATAAACCAATCAAACGCCAAATCACCAACGTTGCGGCAGGTACACAAGATACCG
ATGCGGTAAACGTGGCACAGCTTAAATCGCTCACCATGCAAATAGGAGGCGATAACGACA
GCAGTGGCAAGGTAGGCATTTGGGATGGTAAGCTCATTGTAAAAGGAGAAGATGGTATTA
CTTCCCATGCTCAGGGCAGTACGATTACGGTTAAATTAGATAAAGACCTCAAAGATAAAA
TTGATAAGATTGCCGCTATGGGTAAGTTAATTGAAAGTACGAAAAATGAACAAAATGGCG
ATCTAACAATTACCTATACAGATGGTTCGCATGACACTATCAAGAAAGGTGAAAAAGGAG
ATCGTGGCGAAACTGGCCCTGCGGGTCCAGTAGGTCCAGCGGGACCACGAGGTGCAACTG
GTCCTAAGGGGGATAAAGGCGAACAAGGTCTAAGAGGTGAAACTGGCCCTGCGGGTCCTA
GGGGTGAGCGAGGTATTCAAGGACCTGCGGGTGAGCGAGGAGAAATAGGCCCTGCAGGTG
CAGCTGGTCCTAGGGGGCCAGAGGGTCCGAAAGGTGATACAGGTGAGAGAGGTGCAACTG
GCCCTGTGGGTCCAGTAGGTCCAGCGGGACCACGAGGTGCACCTGGTCCTGCAGGTCCAA
AAGGAGAGGCAGGAGCAAAAGGCGAAACTGGTCCTGCTGGAGCAAGAGGACCACAAGGTG
AAAAAGGAGCTCAAGGTCCGATGGGTCCGGCAGGCCCAGCGGGAGAGCGAGGCCAGCAGG
GTCCAACGGGGCCTAGGGGTGAACCGGGTCCAACGGGACCACAAGGACCGCAAGGAACAC
CGGGTACTCCGGGACAGAAGGGGGATAAAGGCGATCCAGGACCTGCGGGTCCTAAAGGAG
ATGCAGGTCCAAAAGGAGATACAGGTCCTAGAGGCGAAGCTGGTCCTGCGGGTCCAGCGG
GACCACGAGGCCCTGCGGGTGAGCGAGGCCCTGCAGGTGAAACTGGTCCAGCGGGAGAGC
CAGGCAAGCAGGGTCCTAGAGGCGAAGCTGGTCCTGCTGGAGCAACAGGACCACAAGGTC
CAAAAGGAGATAATGGAGTTCCAGGTCCTAGGGGAGAGAAAGGTGAACCTGGTCCGGCAG
GCCCAGCGGGAGAGCGAGGCGAGCAGGGTCCTAGGGGAGATAAAGGTGAAACTGGTCCTG
CGGGTCCAGCAGGTCCAATTGGACCACAAGGTGCACCTGGTCCTAAGGGGGATAAAGGCG
AACAAGGTCTAAGAGGTGAAACTGGCCCTGCGGGTCCAAAAGGAGAGGCAGGAGCAAAAG
GCGAAAAGGGTGACACTGGTGAAGCAGGACCAGTAGGCCCTCAAGGGCCTGTGGGTGCAA
CTGGCCCTGTGGGTCCGGCAGGCCCAGCGGGAGAGCCAGGCGAGCAGGGTCCTAGGGGAG
ATAAAGGTGATACCGGTCAGAAAGGTGAAGCTGGCCCTGCGGGTGAGCGAGGAGAAATAG
GCCCAGCGGGTCCAGCGGGACCACGAGGACCTGAGGGTCCAGCAGGGGCTAAGGGCGAAC
AGGGTCCTAGAGGTGAACAAGGGCTTCCAGGGGTAGCAGGTCCTAAGGGCGATAGAGGCG
ATGTTGGTCCGATGGGTCCAGTGGGTCCAACTGGACCACAAGGTGCACCTGGTCCTGCAG
GTCCAAAAGGAGAGGCAGGAGCAAAAGGCGATAGGGGTGACCGTGGTGAAACAGGACCAG
AGGGCCCTCAAGGTCCTAGAGGTGAGCAAGGTCTAAGAGGTGAACAAGGCCCTGCGGGTC
CAACGGGGCCTAGGGGTGAACAGGGTCCTGAAGGTAAACAAGGTATTCAAGGACCTGCGG
GTCCAGCAGGCCCAGCGGGTGCTCAGGGCATACAAGGTCCAAAAGGAAATGATGGAGCTC
CAGGTGCTAGGGGAGAGAAAGGTGAAACTGGTCCTGCGGGTCCAGCAGGACCACGAGGCC
CTGCGGGTGAGCGAGGAGAAACTGGCCCTGCGGGTCCAGTGGGACCTGCTGGTCCAAAAG
GAGAAATAGGCCCTGCGGGTCCAACAGGGGCTAAGGGTGAACCGGGTCCTAGAGGTGAAC
AAGGTATTCAAGGACCTACGGGTCCAACGGGACCACAAGGACCGCAGGGAACAGCGGGTA
TTCAGGGACCTAAGGGTGAGCGAGGAAATGTGAGTGTCAGCGGTTTACCGATGGAGTATA
CAACGGAAGACGGCAAATCAATTATCAATATGGGCGGTAATTTCTATTTGGAAGAACCTG
CTAAAGATGGTTCGATTAAGTTAATTCCAGTGGTGAATGTTAAAGGTAAATTCTCAACCA
AAACGCAAAATCCAGATGGCAGTATTACGCTTAAGTCATTAGCAGTAAAAGTGAATTTGG
CAAATGAAACTCCGATGGTATTAGGTAATGTCGCTGAAGGGGTAGCAGATACGGACGCTG
TTAATGTGAAACAGTTGAAATCTGCGAAAACTGAAGTGGAATCTACCGATCACAGTGTGG
TGATTAAAGAGCGTCAGGGCGATAATCAGCAAATCGTGTATGATTTGGCGGTTGCTAAAA
CGAAACTCACTGCCTCTAAGGATAAACGCACCATTAGTGCAGCAGATAAAGGCAACCATT
TTGCGACAGGAGATGAAGTCGCAGTAGCAATTAATACCGCAACCGCAGCCGCAAGAACTG
AGGTTGAAGCGGGTAAAAATGTGAAAGTGACTTCAAAAACGGGTGCAAATGGTCAGAATA
TTTACAATGTGAGCGTGTCTGGAGATTTAAGCGACATTACTTCAATTAGTAATGGCGATA
CGAAAGTATCTTTAGGTAAAGATAAGCAAGGAAATCCAGTTGTAAATATGAATGGCGCCA
GAATTACCAACGTTGGAGATGGTAGTGCTGAGGGCGATATTGTGAATGTTCGTCAGCTCA
ACAAAGTGGTTTCTTCTGTGAATACAGGATTTAATCAATTATCAAGAGATATTGGTCGTG
TTGATGTTAATGCAAGAGCGGGTATTGCTTCTGCTGGGGCGATGGCTAATTTGCCACAAA
TTTCTTTACCAGGTAAAAGTGCTATTTCTGTTTCTAATGCACAATATCGCGGGCAATCTG
CCTATGCTATAGGTTATTCCAGAATTTCTGATAATGGCAAATGGCTTATTCGAGCGTCTG
TTGGCAGTAATACTCAGCGGGATACTGCGATTGGAGGAGGGGTAAGTTTTGTGTGGTAAT
CTAGCACCTATAAATTAGAATTTCATGCTCAATGCCATTGTTATTTTAACAATGGCATTA
ATATCTATTGGATTTAATTTATTTGTGGAAGAAAAGGTTTTATGACAGGACGAACAAAAG
TATCTCTGAATATTATTTTTCTTTCCATGCTTTTGGATATTGTGCTTAAGGCAAAAAGGA
CAGTTTTTTGTTCATATTTCAAAAAGTGGGCTTAAAGCCTTGTACTATAAGGCTTTAGCC
CACTTTTTACCAACACTTTTGTCTACTATGCCTTTTATGCTATTGACTTAATACTTTATC
ATTTCTCTTTTTGCCATTACTGTAGCTAGTTTTAGCTATTTTGTAGTACGGCAATATAAT
TACAATTTATATCCTTATTGATCCAAAAATTCTTTGTTAAAGGATTAAAATGGTATCCGA
CGATTTCTTTACATTCAAAATCTTCTTGAGAGCACCATCTTAGCAACTCCGAGGGTTTAA
TAAATTTTTCGAAATTGTGAGTGCCTTTAGGAAGCATTTTGAGAACATATTCTGCGCCTA
TAATAATCAACATGTATGCTTTCGCTGTTCTATTAATGGTTGAAATAAAGAGTAAACCAT
CTTCCTTTAATAAATTCTTACAACTCTGAATAATAGAATGAGGATTGGGTACATGTTCAA
GCACCTCCATACAGGTAATAATATCAAATTTTTCAGTATCCGTTATACAATGTTGTTTTA
GAAAGTCTTCTACAGTAATTTGCTGATAGCAAATATTTAAGTGATTAGATTCTGCATGTT
GTCTAGCAACTAGTAGAGCATCTGCTGCCATATCAATGCCAGTGACAATAGCTCCTAAAC
CAGCCATTGATTCGCTTAGAATTCCTCCCCCACATCCGATATCAAGTACTTTTTTTCCAA
ATAGCCCATTTGTTTTGTCATTGATATAGGCAAGCCTTAGTGGATTAAGTAGATGAATAG
GCTTAAAGTCTCCTTGAGGATCCCACCAAGTTTTTGCCATTTTTTCAAATTTCTCCACTT
CTTGTTGATCAATATTATTCATAAATTACTCACGATTATTTTAAAGTAGAAAATAATTAG
ATTGAGAGAGGAATAGAGGACATTGTGATTTATTCAATACTTACAGAAGTAATGACTATA
TCATGTTTAGGGACATCAGTATGCCATCCATAATTATGTGTAGAGATAACTTTTATTTTA
TCTACAATATCCATACCATCTACAACTTCTCCAAAAACAGCATACCCCCATTCTTGAACT
ACAGTTTTGCCAAATAGTTCTTTTGTTCGGTAGTCTAAGAAAGCATTATCTACAACATTA
ATGAAAAATTGTGAGGTGGCTGAATGAGGATCTGCTGTACGAGCCATCGCAATACTACCC
CGTTTATTACTTAAACCGTTACTTGCTTCATTTTTAATTGGTTCTCTGGTTGGTTTTTCT
ATCATTCCTACTTCCATGCCTCCACCTTGAATCATGAAATTATCAATAACACGGTGGAAA
ATAGTATTATTGTAAAAACCTTCTTTACAATAAGACTCAAAATTTGCAGAAGTAATAGGT
GCTTTCTCAAAATTTAGCATAATTTTGATATCACCAAGATTAGTATGTAATATAACCATT
TTTATTCCTTAAATATGAAATGTAAGTAGAAACACAGTATATTATTATAAGTTTTGACGA
AATTACAAAAACTTTCTTAATGGCTAACGAAATTACGTATGTTCGATGATATTTTTTACC
CAATCCAACCCCGAATAAAAATCCTCAGAGAGATAAGGTTTGAGTTTTTGCAAGTTTTCA
ATGATAACGGTTTTATCAGGGTGGCAAAGGTTAATATGCCCCAATTTTCTGCCTGCTCGA
ACTTCTTTTCCATACCAATGCAGTTGGCTAAATGGAATATCTAACCATTCATTATGATGT
TCGATCCCAATAAGGTTCACCATTACACTTGGTGCAATCGGTTTAAGCTCTGGGGTTGGT
AAATCAAGTAATGCACGCAAATGCAATTCAAATTGACTGATTGAGCAGCCTAACTGCGTC
CAATGTCCACTATTGTGTACGCGTGGAGCGAGTTCATTTATCAGCAGTTTTTCGCCTACT
ACAAAACATTCCATTGCCATTACGCCAACATAATTGAGTTCGTGCATAATCGCAGAAAGC
ATTTGTTCTGCTTGTTGTTGGAATATTTGCTGATGGGGTAGCGTTATATCCGCAACACTG
TAACGTAAAATACCGTTTTGTTGTAAGTTATGGGTTACTGGGTAGAAACGGGTTTGACCA
TTACGGAACCTTGCACCTACTAAGGAAACTTCGCCGTCAAAGGGAATAAATTTTTCTGCA
ATTACGTCACCAAATAAGTCAGGGGTAATTTGTTCGACATTATCTTTAGTGACAATCCAC
TGCCCACGCCCGTCATAGCCTCCTGTACGACGTTTCACTACCACTTTTTCACCAATGTTT
TCAAAGACTTGCTGCCATTGCTCAGGAGAACTTAATAACTGCCAAGGCGATGTAGAGAGA
TTAAGCTGATCGAGCAATGATTTTTGGGTAAAACGGTCGGCAAGTTGTCCGAAAACGGAA
AGATTGACAAAGTTTTTATGGTTGCTTAATAAATTTGTTAAAGGCGTTTCTGCCCAACGC
TCAATTTCAGCGGTAATCAAACTGTTTTCTGCGAGATCGAATACGGGATCGTCAAAGGCT
AATGGCTGGACTTCAATATCCAAAGGCATACCTGCATAACGTAACATTCTGCCAAGTTGC
CCGTTACCAAGAACATAAATAGGGGGGTAGAGTGTGCTTTTTTGCATAGTTATCCTTAAT
AGTAGGGACACACTGCGTGTGTCCGTGACAAATATTGTATTGAGTACCCAATAGAAATAC
GGACACACGCAGTGTGTCCCTACGTTTAATTATTTAAAAATATTCCGCCAACGGTTTTTC
CAACGTTTGATTCAACAAAACCATCAACTTAATGCGAGCTTTCTGTCCGCTTAATCCTTG
GGTGAAAATGACCCCTTGTTGTTTCAGTTGCTTACCGCCACCAAGATAATCATACACATC
TTGCGTAATACCGTTAAAGGCACGGGACACCAATACCACTGGGATATTTGCATTTAATAG
GGCGGAAATCCCCGCTAGACAAGATGGCGGTAGGTTTCCTGCCCCTAAAGCTTCAACCAC
TACGCCGTCACAACGGCTTTGAGCCAGTTGTTCTAGTAAGAAGCTATCCATACCGACATA
GGCTTTGACCAGTTGAATGTTTGATTTTTCCAAACGATCAATCGGAAAGCGTTCGTAAGC
GGTCAGATGTTGGAAATAAATTGCACGGTTTTTGGTAACCAAACCACAAGGCCCAAATGT
GGGCGTTTGGAAGGTTGCTACGTTAGTAGTATGGGTTTTGGTCACAAATTTGGCATTATG
AATTTCATCATTCATCACCACCAAAACACCTTTGTTTTGGCTTTCATTACTTAATGCCAC
CAAAATAGCACTTTGTAGGTTAATTAAACCGTCAGAGCCTAATTCATTGCTAGAACGCAT
TGCCCCTGTAATGGCAACGGGAACATTCACTTTCAAGGCTAAATCAAGGAAATAGGCTGT
TTCTTCTAAGGTGTCTGTGCCGTGTGTAATCACGATGCCATCATAACCTTCGGCTAACAC
TGCCTGTTCGATCCGATCTTTTAGCAACTGCCAATGTGCCAAGGTAATATGGGGCGAAGG
AACGTGTAAAATCGCTTCTTGATAAAGTTGAGCAGGGTGATTGAGTTTAGCTAACGCCGT
TAAAAGTGGGTTTTGAGCTGAAGGCGATACTTTGCCATCTTCGCCTTCGCTCATTGAAAT
AGTTCCACCTGTGTGGAGAATTAATAATTTTTTACTCATTTAAATTCGTGGGTCTGGATT
GTCTAACACAGATTGTGTTTGTTCATTGCGGAAAGATCGTAATTTTAGTGCAATTTCAGG
GTTAAATGCACCTAAAATTTGTGCCGCTAATAATCCTGCATTTGCAGCCCCAGCTGGACC
AATAGCAAGAGTGCCGACAGGAATGCCTTTTGGCATTTGAACGATAGAGTAAAGACTATC
CACGCCACTGAGCATTGAGCTTTTTACAGGTACACCCAAGACAGGAACAATGGTTTTCGC
TGCAATCATACCAGGTAGATGAGCCGCCCCGCCAGCTCCTGCAATAATCACTTTGTAACC
TTTTTGTTCTGCGGTTTCGGCAAATTCAAACAGTTTATCGGGCGTACGATGAGCTGAAAC
GACTTCAACGTGATAAGGAATGTTAAATTGATCGAGAATTTGGGTTGCTTCGGACATAGT
TGCCCAATCGCTTTTTGAACCCATTACAATGGCGATTTCGATGTTGGTTGTCATTTTGTA
CCTTTGGATTGAGTGTAATACAAGCGGTGAGGAGTGTATCACAAAAAGCAAACGTTTGCC
TAAAGAAATAATCTGTGATGAAGCTAACATTTTAGGCTTTGAAAAATAGACAAAATAAGT
GGTTTTTGCTATCTTGAGGTCAAATTTGTCTATAAATTTTCAACAATTTTTGATAAATCA
AAAAAAAGTCGTTGAAAATCAAGGCGATAGACGCTTTCCTAAAAGTAGCTCTACGAATAT
CAGTAGGGCTATTTGCCGTGTTTTATTGATCTAAAACAAAAATAAATAACGGACTTTTGG
TTAAAGTTTCAACGGTTGGCAAAATTGTAACAATTTTGCAATGTTTTATTCATCAGAGAA
AAAAAAGGAAAAGACTATGTCAGAAATGTTAGCACATGACGTAGATCCATTCGAAACGCA
AGAATGGTTAGACTCAGTAAACTCTTTAGTTAAAGAAGAGGGCACTGAGCGTGCTCAATT
TATTATTCAACAAGTAATGCAACATGCTCGCACTCAGGGTGTAGGGCTTCCATCAGGCGT
AACAACTGATTATGTAAACACCATTCCAGTGTCTGAACAGCCTGTTTATCCAGGAAATCA
AGAAATTGAGCGTCGTATTCGTTCAGCAGTTCGCTGGAATGCGATTGCAATGGTATTACG
TAGCCAGAAGAAAGATTTGGATCTTGGTGGTCACATTTCAACTTTCCAATCTGCTGCAAC
CATGTATGAAGTTTGTTTTAACCATTTCTTCAAAGCAGCCACAGATAAAGACGGCGGTGA
CTTAGTTTATTCTCAAGGTCATGCCGCACCAGGTATCTATGCACGTTCTTTCTTAGAAGG
TCGCTTAACCGCAGAGCAATTAGATAATTTCCGTCAAGAAGCTTTTGCTGATGGTTTATC
TTCATACCCACACCCGAAATTAATGCCTGAATACTGGCAATTCTCTACCGTATCTATGGG
TTTAGGTCCAGTTAATGCGATTTATCAAGCACGTTTCTTAAAATATTTAAATAACCGTGG
TATTAAAGATACATCAGGTCAAACCGTTTATGCCTTCTTAGGTGACGGTGAGATGGATGA
AATCGAGTCTAAAGGTGCATTAACCGTTGCAGGTCGTGAAAAATTAGATAACTTGATTTT
CGTTATTAGCTGTAACCTTCAACGTTTAGACGGTCCAGTAAATGGTAACGGTAAAATCGT
TCAAGAATTAGAAGGTTTATTTACAGGTGCCGGCTGGGAAGTCATCAAAGTATTATGGGG
CAGCAACTGGGATAAATTATTCGCTAAAGATACGTCAGGTAAGTTAGCACAATTAATGAT
GGAAGTGGTTGATGGCGACTACTTAACTTTCAAATCTAAAGATGGTGCTTATGTACGTGA
ACACTTCTTCGGTCGTTATCCTGAGACTGCTGCATTAGTTGCAGATATGACAGATGAAGA
AATTTGGAAATTACGCCGCGGAGCTCATGATACAGAAAAAATGTATGCAGCATTTGAACG
TGCAAAACGTTCAAATAAACCAGCTGTTATCTTAGCTCACCAAGTAAAAGGCTATAAAAT
CCCTGAAGCAGAAAGTAAAAATACTGCTCACCAATCGAAAAAAATGTCATTAGATAGCTT
AAAAGGCTTCCGTGACTACTTCCATTTACCATTAACGGATGAACAAGTAGAAAACTTAGA
ATATGTGACTTTCCCAGAAGGTTCAGAAGAGTATAACTACTTACACGGTCGTCGTAAAGA
ATTAAATGGTTATTTACCAGCACGTAAACCGAAATTCGATATTGAGTACCAAGTACCTGC
ATTATCAGAATTCCAAGCATTATTAGATGCACAACCACGTGGCATTTCAACCACAATGGC
ATTCTCTCGTGTATTAAATATCTTATTAAAAGATAAAAATATCGGTCAAACCATCGTTCC
TATCATTGCGGACGAAGCTCGTACCTTTGGTATGGAAGGTTTATTCCGTCAAATCGGTAT
TTATAACCCACATGGTCAAAACTATGTGCCATCAGACCGTGATTTAGTCGCTTACTACCG
TGAAGCAACAGATGGTCAAGTGTTACAAGAAGGTATTAATGAGTTAGGTGCAACGGCATC
TTGGGTTGCTGCAGCAACTTCATACTCCGTGAACAACCAGCCGATGATCCCATTCTTCAT
CTACTACTCCATGTTCGGCTTCCAACGTGTTGGCGATATGATGTGGTTAGCAGGTGACCA
ATTAGCGCGTGGCTTTATGATCGGTGGTACATCAGGCCGTACAACTTTAAACGGTGAAGG
TTTACAACACGAAGATGGTCATAGCCATATCCAAGCAGCCGTTATCCCGAACTGTATCAC
TTACGATCCAGCATTTGCCTTTGAAGTGGCTGTTATCGTTCAAGACGGTATCAACCGTAT
GTACGGTGAAAAACAAGAAGATGTGTTCTATTACCTCACGACATTAAATGAAATTACCGA
ACAACCAGCAATGCCTGCAGGTGCGGAAGAAGGTATCCGTAAAGGTTTATATAAGTTTGA
AACAGTAGAAGGTAAAGGCAAAGGTCACGTTCAATTGTTAAGTTCAGGTGCAATCATGCG
CCATGTACGTGAAGCGGCACAAATCCTTGCTAATGAATATGGTGTCACTGCAGATGTCTT
CTCAGCACCTTCATTCAACGAATTAGGTCGTGACGGTGCGGATGCGGCTCGTTGGAACTT
ATTACACCCAACAGAAACCCCACGCGTACCTTATGTTTCACAAGTGTTAGCAGATTTACC
AACAGTCGCTTCAACTGACTATATGAAACTTTACGCAGAACAAATCCGTGCGTATGTGCC
AAGCAAGCACTACCATGTTTTAGGTACAGACGGTTTCGGTCGTTCAGACAGCCGTGCAAA
CTTACGCGAACACTTCGAAGTAGATGCACGTTATGTTGTTGTTGCTGCATTAAGTCAATT
AGCGAAAGAAGGCACAGTAGAAACCAAAGTGGTTGCTGATGCCATTGAGAAATTTGGCTT
AAATGTAGATCGTATTAATCCGTTATACGCATAATCAAATCGTCGAATAAATGTAGGGAC
ACACTGCGTGTGTCCGAGAAATTTGGCTTCGATATTCAACGGACGCACGCAGTGCGTCCC
TACAAGTGGTGTGATTAAGTAAATTTTTTACAAATTTCACCGCTTATAAGAAGGATTACA
AAAATGTCAAAACAAATTCAAATTCCAGATATCGGTGGTGATGAAGTTACCGTAACCGAA
GTGATGGTCAAAGTGGGCGATACCATTGCTGCTGACCAATCTATTATCAATGTAGAAGGT
GACAAAGCCTCTATGGAAGTACCAGCACCAGAAGCAGGTGTGGTAAAAGAAGTTTTAGTG
AAAGTGGGCGATAAAGTGACCACAGGTTCACCAATGTTAGTTTTAGAAGCAGCAGGTTCA
GCACCAGCACCACAAGTGGTCGCAGAAGCTGCACCAGCTCCAGCGGCAGCACCGACAGCG
AGTGCAGTTGTTGATGTCAATGTACCAGATATCGGTGGCGATGAAGTCAACGTGACTGAA
ATTATGGTGAAAGTGGGTGATACTGTTGCCGTTGATCAATCTATCATCAACGTAGAAGGC
GATAAAGCCTCTATGGAAGTGCCAGCACCAATCGCAGGTGTGGTAAAAGAAATTTTAGTG
AAAGTCGGCGATAAAGTTTCAACTGGCTCATTAATTATGAAATTTGAAGTCGCAGGTGCA
GCGCCAGCGGCGGCATCTGCTCCAGCCCCACAAGCGGCGGCAGCGCCTGCACCAGTTGCA
GTAGCGCCAGCGCAATCAGGTAATGTATCTGGTTTAAGCCAAGAACAAGTGGTTGCAAGT
GCAGTTTATGCTCACGCAACCCCAGTGATTCGTCGCTTAGCGCGTGAGTTTGGTGTAAAC
TTAGATCGTATCAAAGGTACAGGTCGCAAAGGTCGTATCGTTAAAGAAGATATTCAAGCT
TATGTGAAAACTGCAGTTCAAGTATTTGAAGATGTGAAATCAGGTAAAGCTCCAGCAGCA
GGCAATGGCGTAGCGAACGGTGCAGGTTTAGGCTTATTACCGTGGCCGAAAGTCGATTTC
AGCAAATTTGGTGAAATTGAAGAAGTTGAATTAAGCCGTATCAATAAGATCTCAGGTGCG
AACTTACATCGTAACTGGGTGATGATTCCACACGTTACACACTTTGATCGTACGGACATC
ACAGATTTAGAGAATTTCCGTAAAGAACAAAACAAACTGGCTGAAAAACAAAAATTAGAT
GTGAAAATCACGCCAGTGGTGTTCATTATGAAAGCGGTAGCGAAAGCGTTAGAAGCGTAC
CCACGTTTCAATAGCTCAATTTCTGAAGACGGTCAAAAACTTACCCTTAAGAAATATATT
AATATCGGCGTTGCAGTAGATACACCAAACGGCTTAGTTGTTCCAGTATTTAAAAATGTG
AACGAAAAAGGCATTGTTGAGCTTTCTCGTGAATTAATGGAAGTGTCTAAGAAAGCGCGT
GAAGGTAAATTAACTGCAGCAGATATGCAAGGCGGTTGTTTCACCATTTCAAGCTTAGGA
GGTATCGGTACAACCCACTTCACACCAATCGTGAATGCCCCTGAAGTTGCAATTTTAGGC
GTATCGAAATCAGAAATGATGCCACAATGGAACGGTAAAGAGTTTGAGCCACGCTTAATG
CTTCCGTTATCATTATCTTTCGAGCACCGTGTAATTGACGGTGCGGATGGTGCTCGTTTC
TTAAGCTACATTAACGGTGTACTTGCGGATATTCGTCGTTTAGTAATGTAATTGATATAA
GCGGTCAGATTTGCAAAATTTTCTGCAAAAAAGACCGCTTATTGTAGGGACGCAATGCTT
GCGTCCGCGGACACACGCAGTGTGTCCCTACATAAGAGGAAAAATTTTATGAGCCAAGAA
ATTAAAACACAAGTAGTGGTACTCGGTGCAGGTCCAGCAGGTTATTCTGCGGCTTTCCGT
TGTGCCGATTTAGGTTTAGAAACAGTCTTAGTTGAACGTTATTCAACCCTTGGTGGTGTG
TGCTTAAACGTAGGTTGTATTCCGTCTAAAGCATTATTACACGTTGCAAAAATCATTGAA
GAAGCAAAACGCGCAGAGCATAATGGTATTACATTTGGCGAACCAACCATTGATTTAGAC
ACAGTGCGTGCAGGTAAAGAAGCGGTAGTTGCAAAACTGACTGGCGGTTTAGCAGGTATG
GCAAAAGCGCGTAAAGTGACTGTTGTTGAAGGTCAGGCAACCTTTGCTGATCCACATACG
CTAGTTGCTCGTGACCGCGATGGACACCCAACAACCATTAAATTCGACAATGCGATTATT
GCAGCAGGTTCTCGCCCAATTCAATTACCATTTATCCCACACCACGATCCGCGTATTTGG
GACTCAACAGACGCACTTAAATTAAAAGAAATTCCGAAAAAATTACTCATTATGGGTGGT
GGTATCATCGGTTTAGAAATGGGTACGGTATATCAAGCCTTAGGTTCAGAAGTGGAAGTG
GTTGAAATGTTCGACCAAGTTATTCCAGCAGCGGATAAAGACGTTGTAGCAATTTTCACC
AAACGCATTGAGAAGAAATTCAAATTAATGCTTGAAACTAAAGTGACTGCAGTTGAAGCA
AAAGACGACGGTATCTATGTTTCAATGGAAGGCAAAGCGTGCAACGATACTAAACGCTAT
GATGCAGTATTAGTAGCTATCGGTCGTGTACCGAACGGCAAACTATTAGATGCAGGTAAA
GCAGGTGTGAATGTTGATGATCGTGGCTTTATCGCGGTAGATAAACAAATGCGAACTAAC
GTGCCACACATCTTCGCTATCGGTGACATCGTGGGTCAGCCAATGTTAGCACACAAAGGT
GTTCACGAAGGTCACGTTGCTGCAGAAGTAATTGCAGGACAAAAACATTACTTCGATCCA
AAAGTGATCCCATCTATTGCTTATACTGAGCCAGAAGTAGCTTGGGTAGGTAAAACTGAG
AAAGAGTGTAAACAAGAAGGCTTAAACTACGAAGTGGCGAAGTTCCCTTGGGCTGCTTCA
GGTCGTGCGATTGCGTCTGAATGTGCAGACGGTATGACAAAATTAATCTTCGATAAAGAT
ACACATCGTTTACTTGGTGGTGCAATTGTGGGTACTAACGGCGGTGAATTGTTAGGTGAA
ATCGGTTTAGCGATTGAAATGGGCTGTGATGCAGAAGATATTGCATTAACTATCCACGCT
CACCCAACTCTACACGAGTCTGTAGGTCTTGCAGCAGAGGTATTTGAAGGCTCTATCACA
GACCTTCCAAATCCAAAAGCGAAGAAAAGATAATTAGAGCGCAATAAAACCTCTCGGAAT
GAGAGGTTTTATACTAATATGTAACCTCTTTTTTCTCAGAAATTTTCCCATTTCCCTGCT
AAAATATGCCTTGTAAATTTAATGTGTTTTTACAGGATACCCAATGACAGAACTCAACCA
CCAAATCAGCCAAATTATTGCCGCAGAGTTAGCGGTGCGATCTGAACAAATTTTTGCAGC
GATGACTTTACTTGATGAAGGAAATACCATTCCGTTTATCGCTCGTTATCGTAAAGAAGT
CACAGGCGGATTGGACGATACTCAACTTCGCCATTTTGAAACTCGTTTGCTCTATTTGCG
TGAGCTAAACGACCGCCGTCAAACTATTTTGAAATCCATTGAAGAGCAAGGCAAGCTCAC
CGATGAACTGCGTGAGAAAATTGAACAAACGCAGAGTAAAACGGAGCTTGAAGATCTCTA
TTTGCCGTATAAACCAAAACGCCGTACTCGTGGGCAAATTGCGATTGAAGCAGGGCTTGA
GCCGTTGGCGGATAGTCTTTGGAACGATCCTAGCCAAGTGCCTGAAACAGTCTCTGAAGC
CTATGTGGACGCAGAAAAAGGTGTGGCAGATGTGAAATCTGCACTTGATGGGGCAAGATA
TATTTTGATGGAACGTTTTTCCGAAGATGCGGATCTGCTTGCAAAATTACGTCAATATCT
GATCGCTAATGCCACCCTTGAAGCCAAGGTGATTGACGGTAAGGAAGAAGAAGGCGAGAA
ATTCCGTGACTATTTTGCTCACAGTGAGCCGTTGAAAAATGTGCCGTCACATCGTGCCTT
AGCGATGTTCCGTGGGCGTAATGAGGGTATTTTGTCGCTCAATTTGAATGCCGATCCTGA
TGCGGAAGAAGGTAGCCGTTCAAGTTATTGTGAAGAGATTATTCGTGAGCATTTAGGCGT
ACAACTTCGCCAGCAACCGGCAGACAGCTGGCGTTCGCAGGTGATTGCGTGGACATGGAA
AATCAAAGCCTTGTTGCACCTTGAAACGGAATTAATGGGGGCATTGCGAGAAAAAGCGGA
AGAAGAAGCGATTGATGTGTTTGCACGTAATTTATCCGCATTATTAATGGCTGCACCGGC
AGGGGCAAGAAATACAATGGGATTAGATCCAGGTTTGCGTACTGGGGTGAAAGTGGCTGT
GGTCGATAATACGGGTAAATTATTGGATACCGCCACGATTTATCCTCATACAGGACAGAT
GAACGCGGCAATGGTGACCATTTATAAGCTGATTAAACAGCATAATGTGGATTTAATTGC
GATTGGTAACGGCACGGCTTCCCGTGAAACGGAACGCTTTGCCAAAGAAGTGATTAAAGA
GATCAAAGAGAATAAACCGCAAACTGTGGTGGTGAGTGAAGCTGGAGCATCTGTTTATTC
GGCTTCAGAATTGGCCGCAACAGAGTTCCCTGAGCTTGATGTATCCTTGCGTGGTGCGGT
GTCGATTGCTCGCCGTTTGCAAGATCCGTTGGCGGAATTGGTGAAAATTGAACCTAAAGC
GATTGGCGTAGGGCAGTATCAGCACGATGTTAATCAGTCGCAACTGGCACGTAAACTGGA
TGCGGTGGTCGAAGATTGCGTAAATGCGGTGGGCGTGGACTTAAATACCGCTTCTGCACC
ATTGCTTGCGCGTGTGGCAGGTATGACGAAAATCTTAGCTCAAAATATTGTGGCTTACCG
TGATGAAAATGGGCGTTTTAATTCTCGTTCTGACCTGAAAAAAGTCGCTCGCTTAGGACC
AAAAGCCTTTGAGCAGTGTGCTGGTTTTATGCGAATTTTAGGCGGAAAAAATCCGCTTGA
TGCCTCAAGTGTTCACCCAGAAGCCTATCCTGTGGTGGAAAAAATCTTGCAAGCAACCGC
TTCTACGTTAGGTGAGTTGATGGGTAATTCAACGAAAATTCATAGTTTGAATGCCAAAGA
TTTTGTCGATGAACAGTTTGGTTTGCCAACGGTAAACGATATTTTCAAAGAGCTTGAAAA
GCCAGGGCGTGACCCTCGTGGTGAGTTCAAAACGGCAATTTTTATGGACGGCGTAGAAGA
AATCAGCGATTTGAAAGTCGGTATGATTTTAGAAGGCACTGTCACTAACGTAACTAACTT
CGGGGCGTTTGTGGATATTGGCGTTCATCAAGACGGTTTAGTGCATATTTCAATGTTGTC
GAACAGCTTTGTTGAAGATCCGCACCAAGTGGTGAAAACAGGTGATGTGGTTAAAGTGAA
GGTGTTAGAAGTGGATGTGGCTCGTAAACGTATTGCCTTAACGATGCGTTTGGACGATAA
GCCAACGGATAAACGTGATACAAGCAGTGAGAAACGCAAAGAGTTTGGCAAATCCGACCG
CTCGCAAAAGCCTGAACGTCAAAGTTTTGGCAACAATGCTTTTGCAGATGCGTTGAAGGG
GTGGAAGAAGTAATCTACTTTTTTGGTCGGGACGATGACAAAGTAATTTGGAGCGTTCTT
ACCACCATCTCACTTTGCCTTTGCTTCTGTCAAATTTTTCTTGTTTAATTCAAGTATCTT
TGACATGTTATCAGGTTATGCTATTCCACCTTCCCTCGTAAGAGGGAAGGGAAGTGAAAG
AAATGCTATATAAGTTAGCCCCCTAACGCTTTCAATCCTACCGTCATATGTAATCCGTAA
AACAAGGTTCTACCGAGTAATTCGCCGATCAGGATTAACGCAAATCCGCTGAAGCTGATG
AGTGTAGTGCGTTTTTTCAGTGCTACTAGCAATAAGACAATATCGACAATAATCAATCCA
AAGTGGATAAAGGTGATAGTGAGATAATCAGGTACGAGATCTAATGCAGTGAATATCGCC
GTTTTTACCCCTAAGAGATATTGATAGTTCAAGTAGGTGCTAATTGCAGTGGCAATCGCC
CCAACGATTGCAATACCAACCAAGGTTTTTTGTAAATACTCACCGCAACGTACCGCTTGT
AATAAGCCGACTGCCAAAGCAGAACCAGCTAATATAACCGTTAAGAAAAACGATACTGGC
GTATAGACGCTATTCCACGTTGGCACAGTTGGGATTAGGTAGAGTTTTGCCATTGCCCCG
ATAAAAATTAAACCTGAAATAGCAACCACTACACGCCCTAACGGTTGCCACGCTGTTGGT
AGTTTGTGTTCAATAGATGAAACAAAGCTAACAAGCGGTAAGCACGCACTTGGTGGAAAT
CGCCGTAATTGTCTAAACCAAGATTATCAGTTTCTACATATTTAATCACTCCATCTTGAA
CGTGCATACGCAACGGGCAACGGCTGTGGCAGTTTACGGTACAAGCACTCCAAACAAGTT
TTTCATTCGCTGTAGAAGCGGTTGGTTTTGGATTAGCTTTTGCAATTGGAATTTGAACAG
CACTTGCTGCAAGTGCCGCCCCACTTAACGCAGCACCACCTTTGAGAAACGAACGTCGTT
CTGCCGAAAAATGGCTGCTGTCTGATTGATGTTTCATATAATTTCCCCACAAAATAGAAA
ATTGACCCGATTAAGTCGTTCGTAGGGAATATAGAGATTTCCGTTGATGAAGTTTTGACG
ATTATCAAATTGCTCAGGAAGTTAGACGATAACGCTTTAGGTTGAGATTATTACATTATT
TACTATGTTATATATCGATTGGTAATGTGTAACCTGAAAATCAAACTTGCAATTTATTAT
AGCTCGGCTATGCTAGTGGCTTATTTTGTTTTCATTTTTAAGTAGTTATGTCACATCACC
ACCCCGTCAAAGGCGCTATTGCAATTATTACCGCAGGCTTTTTATTTGCTTGTGTCAATA
CGCTTATTCCTAAATTAACTTCCGTTTCAACAATTGATGCCAGTGTTATTGCTCTGGTGC
AATACCTTGTTGCTTTTGTCTTTTTAATGCCAAGTATGGCAAATATGGGCTTTTTTCAGT
CGTTGAGGACGAAGCATTTTGGTATGCACTGTTTTCGGGTGTTTTTGTCGGCAATCGGTA
TTCAGTGTTGGACAATGGCTTTAGCTTATCCTATTCCCATTTGGCAGGGGATTGCGTTGT
TGATGACATCACCTCTGTTTGTAACTATTGGCTCAGGGCTGTTTTTGAAAGAGAATGTGG
ATACAAAACGCTGGATTGCGACTTTCTTGGGATTTGTGGGGGCGATGATTATTTTAGAGC
CTTGGTCAGAAAATTTTGAGTGGGTAGTGTTATTGCCTGTTGCTGCCGCATTTTTCTGGG
CGTGTTATTCGTTGATGGTGAAAAAGCTCTCTAGCGAAGATTCGCCAACCACAATGGTAG
CCTATCTATTTATTTTAATTACCCCATTTAACTTGTTGATCGCATTGACGAATTTAAGCC
CTGAAGGATTTAGTTTGCCATCATTTAGTGATTTTGGTTTCTTAATTTTATTGGGATTTT
TTACCGCATTGGCACAGCTTGCTGTCGCTAAAGCCTATAGTTTGGCCGATGCTTCTTATA
TTCAACCTTTTGATTTTATTAAGTTGCCATTGAACGTTTTGGCAGGTTGGCTTGTCTTTA
ACTGGGTGCCGCCAGGTAAGCTATGGTTAGGGGCAGCAATTATTATTGGGGCGACGATGT
ATATTACACACGCCGAAGCGAAACAATCTCAGCAGAAGTAGATGATGGCGGAACAATCTC
AAACAGAGCAATCGACAGCAAAAACAACGGGGAGACGTTGGGTAGCTCGCGTAAGCATTT
GGCTGATGAAAGGCATATTGGGATTGTGCTTTCCTCTTTTTTTGCTGATGTTTGCTATTG
ATTTTGCAACAGGCTATTGGGTGCGAGATCAAATTTATATTGATGTACGACAATTACCCC
AACGGGAATATGCGTTGGTTCTGGGAACCGCAAAATATTATCCGTCAGGCTCGCCTAATC
TTTACTACAAATATCGTTTAGATGCAGCTAAAGCGGTATTTGAGCATAGCAAGGTCAATT
ATTTATTAGTTAGCGGTGATAATAAGACCGCTTACTATAATGAGCCCAAAATGATGACCC
GTGATTTACGCCAAATGGGGATTCCGTGGCAGCGAATTAGACAGGATTATGCTGGTTATA
ATACGTTAGATTCGATTATTCGGGCGGATAAAGTGTTTCAATTACAACCCTTTATCATCA
TTTCTCAGCAGTTTCATTGTGAACGAGCCTTATTCATTGCAAAATTTCACCAAATTGAAG
CGGTCTGTTTTACAGCAAAATATCCAGATGCTCACTATAAAGTGCGGATTCGTGAATTTT
TTGCACGAAGTGCGATGGCGGTGAGTTTATTGTTAGGGAAAGAGGCGACAACCTTGGAAC
CTTCACAGATGAAGATGATAAAAAATAATTAAATTCCTGAGTATAGGCATGGATTGATTT
ATATCACCCTTTTCTATTTTTTCCAGTTAGTGATACAATCTGAATTTATTTTTATTCACT
AATTACATTATGAGTCGTCAAAAGAAAAGTCGTCGTCTTACCGACATTATGCCTGCAAGA
AAGGCAGATAAACCCTTACAACCTAAAGCAAAAGTGTCTAAGGGCCGTAAACCAACACGT
TATGAATTAGATTTAGCTGCGCGTGAGGAAAAGAAAAAACGTAAACATAAAGGTTTGCCG
TCAGGCTCTCGCACTAATGAAGGGAATGAGCAAAAACAAAAAGTAGAGAAAAAGGTAAAA
GATCCGCGTATCGGTAGCCGTAAAAAAGTGCCGTTAATGGTGGAATTTGTTAATCAACCA
GAAAAAGACCGTGTTATTAAACCTGTGCCAATTGAAGTTGAGAAACCTCGTTTAAGTCCA
GAGCAAGAGTTAGAACAGTTAGAAAATAATGAATGTTTAAATCAGCTATTAGACGATTTA
GAAGCAGGTAAAACATTGTCTGCACAAGATCAGAAATTTGTTGATGAATGTTTAGATCGC
GTTCACGAATTAATGACTGAGTTAGGGATTCAAGATGAAGAAGACGAATCAGAAGATTTG
CTGCGTCAATTTGAAACGATGGACATTAATAAATTCCGTTAAAAATGATGATGCGATTTT
TTCTAATTATTTTGGCAATTTTGATTGTGCTGTCGATGGCAGGTTACGCAATTTCCTTAT
GGCTTAAATTAAAAAAACAGAAAAAACAGTTAAAAGAGGCACAACTTAATCGCTATCGTT
CGATTATCGAGAGCATTGATGTCATTGGACGAGCAATGTTAGCTCAGCAATGTGGTTTTT
CTGAAGGGGTATTACGATTAAAACCATTACTTGATGTACTAGGCAAAAAATTAAGTCAAT
ATCCAGCAATGTGGTCATTGTATCAAGTGGTTGAATCAATGCCAATTTTAGAGGCTCGTA
AGGAATTAAAACGTAATGAGCGAATGCGGCTTGACTTAGAGCGTGAATCAAAAGAGGCAG
AGTTATCTGAGCAGATTAAGCAAGAACTTCATCAATTATTAAGCGAAATAGAGCAATTTA
AACAAGAGTTAAAATAACAATGACAGACATTATTTGGGATATTAATCTTATCCAAAAATA
TAATCAATCAGGACCTCGCTATACCTCTTACCCAACAGCGTTAGAGTTTAGCGAGTCTTA
TAATGATGATGATTTCAAAGCTGCTGCTGCACGTTATCCTAATAAGCCACTTTCACTTTA
TGTGCATATTCCATTTTGCCATAAACTCTGTTATTTCTGTGCTTGTAATAAAATCATTAC
ACGCCACCAGCATAAAGTCGATATTTATCTGGATTATTTAGAAAAAGAGATTAAATACCG
TGCGGATTTATTTAAGGATAGAACAGTAACTCAAATCCACTGGGGCGGTGGTACGCCAAC
CTATCTTGATGAAGAACAGTCGCTACGTCTAATGGCGATGTTACGCAAACATTTTAACGT
AATCGATGATGCGGAAATCAGTATTGAAATGGATCCGCGAGAGATTGAGTTGGAAATGCT
CGATCATTTGCGTGAAATTGGGTTTAACCGAATTAGTATGGGGATCCAAGATTTCAATAA
AGAAGTTCAGAAGCTGGTTAATCGTGAGCAAGATGAAGAGTTCATTTTTTCCTTAATGAA
ACGTGCAAGAGAGCTAGGTTTTACCTCAACTAATATTGATTTGATCTACGGTTTACCGAA
ACAAACAGTAGAAAGTTTTATGTTTACCTTAGACCGTGTGATTGAGTTAAATCCTGATCG
AATGAGCGTGTTTAACTATGCTCATTTACCAAGTCGTTTTGCAGCACAAATCAAAATTAA
AGATGAAATGTTGCCAGCCCCTGAAACGAAGCTCGAAATTTTACAGAAAACGATTGAAAC
TTTAGGTAACGCAGGTTATAAATTTATCGGTATGGATCACTTTGCAAAGCCTAATGATGA
ATTGGCGATTGCTCAGGCAAAAGGGGAATTACACCGTAATTTCCAAGGCTATACTACCCA
AGAAGATGCGGATTTGTTAGGCTTAGGGGTATCGGCAATTAGTTTACTGGGGGATAGCTA
CGCTCAAAACCATAAAGAGCTGAAACAGTATTATACCGAGGTGGAAATGCGTGGTATTGC
ATTACACAAAGGTTTGAGTATGACTAAAGATGACTGTTTACGCCGTGATGTGATCAAAGC
CCTAATTTGTAATTTTAAGCTAGAATATGACCGCTTTGAGCAAGATTATCAGATTGATTT
TAATCAGTACTTTGCAGAGGATTTATTATTATTAGCACCGTTAGAAAAAGATGGTTTGCT
TGATATTGGTGCAAAGGGTATTGTTGTTTCGCCTCGAGGGCGTTTATTGATCAGAAATAT
CTGTATGTGCTTTGATATTTATTCAAGACAACAAGCAAAACGACAACAATTTTCAAGAAT
CATTTAATGATAATGTTTGCAAATAAGGCAGTTACATAGGCTTATTTGTTTACAAATGTG
AGTAGAATCAAATTATGAAACCATATCGCTATAGTTTACTTTCTATTGCTATTGTTGCAG
CTTGCTGTAGTCAATATGTAATAGCAGATTTGAGAATGCAATGTTTACAAGGAATTCCTA
CTTTTCAGGGGGATATTATACAAGGTGATCAAACTCTTCTACCTGTGTATATTGAGTCAG
ATCGTATGGAAATGAATTATCCTTCTGAGGCAACATATTTTGGTGAAGTTAGTGTTAAGC
AAGGTAATCGTTCTCTTATTACAGAAAAAGCTAAGGTAGAACAGAATAACGAACAGATGC
GTTTTGCTTATTTAATCGGTAAATTCGATTATCGGGATAATTTCATTAATGCGATAGGTA
ATAATGCAAAGATTAATTTGAACAACTATGATGCTCAGTTAGGCAGGGTCGATTACCATT
TAGTTGATCGACAAGGAAGAGGTATTGCTGATGAAGTCATGATAACTGAACAAGCCCGTC
GAATGAAAAATGCAACTTTTACAGCTTGTTTACCTCATGATAACTCCTGGGCTATTGAAG
CTAATGAAATGGTTCAGCATGTTGAAGAGGAATATGCTGAAGTATGGCATGCGCGTTTTA
AAGTATTGGGTATACCTATTTTCTATTCTCCTTATTTGCAATTTCCAATAGGGGATCGTC
GTCGTTCTGGTTTATTGGCTCCGAGTGTTGGTCATTCAAGACGAGATGGTTATATATATG
CACAGCCAATATATTGGAATATTGCTTCTAACATGGATATGACATTTGTACCAACATACT
ATTCAAAACGTGGTTGGCAGATTGCACCTGAACTGCGTTATTTAACTTATTTAGGAGAAG
GTAAAATAGCCGGTGAATATTTAGGTAAGGATCGACTTGAAAATTGGGCAAATCATAGTA
AATCTCGTTATATGCTATTTTGGCAACATGATATGAGTTTTTTTAATAATTGGAGATTAG
CTGTTGATTATAAAAGAGTTAGTGATAGTCGGTACTTTTCTGATTTTAATTCTATGTACG
GGAATAGTACTGATGGTTATGCGGTACAGCAGTTTAAATTAGGGTACTATCATTCAGATT
ATAATTTTTCTATTTCAGGAAAAAAATTTCAGTCATTTTATGTAGAAAATGATAGCACTA
CCTATCATGTGTTACCAAAGATTGAGCTTAATTACTATAAAAATAATTTAGTTTCTGATG
TTGATTTCAAGATGTTTGGGCAGATGGCGCATTTTGTTAATCAAAATAAACTCATGCCAT
CAGCATGGCGTTTTCATTTAGAACCTAGTTTAAATGTTCCTTTTGTTAACCGGTTAGGAA
GTTTAGCTTTAGAAACTAAGCTATATACCACCTATTATTTACAGAAACTGGGGCAATCAC
AAGTAATACCGATAGAGTCACATATACTCCGGGTATTACCTCAATTTAAGTTGGATTTTA
AAACTGTCTTGGAAAAGGAAAGACCTTTGTTTAATGGGTTTTCACAAGTTTTTGAGCCAA
CAATACAATATTTATATCGTCCATATAAAAATCAAGGAAATATTGGAGTTAGAAATCCTA
AATATTTAGGTTTAGGTTATGACTCCGTTTTATTGCAGCAGGATTATTACTCTTTATTTA
ATGAGCGTAGTTATAGTGGGTTGGACCGCATTGCCTCTGCGAATCAGGTTACGTTAGGCG
GTACTACACGATTTTTTAGCGACAAAACAGGAAAAGAAGTATTTAACTTTAGTGCAGGAC
AGATTCAATATTTATCTCCTTCAAGAGTTGATAGTGAGTCGTTAAATAGCGATACAAAAC
ACTCATCTTCTTGGTCATTAGAATCTAACTGGAAATTTCATTCAAACTGGAATTGGCATG
GAAGTTATCAATATGATACACGTCTAAACGAAACATCGTTAGCAAATGTTTCATTACAAT
TTAAGCCTAAAAATAATAACGTGATTCAGCTTAATTATCGTTATGCAAGCAAAAACTATA
TAGATCAAAATTTAAGTGATAATCGCTATGGGCAGGATATTAAGCAAGTTGGAGGTATTA
TAGCTTGGTCATTGAGCAATAATTTATCAATAGTAATGAGCCACTATCAAGATATTGCTT
TAAAAAAACCGGTTGAGAGTCAATTGGGTTTAAATTATAGCACTTGTTGTTGGAGTGCAA
AATTTTATACTTCTAGACATTTGATTTCAACTCCGATGGGGAAAAGCGATACGATAAACG
ATTTCTACTATGATAATCGTTTTGGTATTAATTTTGAAGTTAGATTTAATGGAAATTATG
AACATACCGTGCCTAAGATGCTTAAAAAAGGAATTCTCCCTTATATTGAAGCGTTTAATA
TCAATTAAATTTTTTTAGCCTCTTTGATGAATTAAAAGAATCAATCAACTAAGATTGGTT
CTTATGAGTAGTGGCGAATATTGATGAGGTAATAATGAAAAATCCAAAGCAATATGCCCA
GCGTTATGTCAATTGGGTATTACGTTTAGGTAAAGGGAAATCCGCATTATTGGGTTTGAT
TATTTTAGCGGTGTTTGCAATTTTTACACAAAGCCTATTGAGCTGGATATTTACTGGGAG
CATAAATACTAGCGATATTTTTCGTTCTATTATTTTTGGTCTAACATCGGCTCCTTTCGT
GATTTATTTTTTTAATCTAATTTTAGAAAAACTTGAACGTTCTCGTATTCGTTTGGAGCA
ATCGTTGAATGATCTTTCCTTGTTACGTGAACAAGATGCTCGTTTAAATGTAGAGTTAGA
ACAACAGGCTGAATTTTTACGTTCTTTCTTCGATGCTTCTCCAGATCTTGTTTTTTATCG
TAATCAACATGGGGAGTTTCTCGGATGTAATAGGGCAATGGAAGTTTTAACGGGACGTTC
AGAAAAAGAGTTACTTCATCTTACTCCAAAAGATATTTATCCTAAAGAAACCGCTAAATT
AATTCTAGATACAGATAGAGATACTCTAATTAGTAATACTGGAGTTACTTACGAACAGTG
GATTCGCCATTCTAACAATAAACTTTCCTGCTTTGAAATTCGTAAGGTGCCTTACTATGA
TAGAGTAAATGAATGTCACTGTATTATGGGGTTTGGAAGAGATATTACTGAGCGTAAAAG
ATATCAAGAAATGATTGAAAAAAATAGCCGAGATAAGTCAACGTTGATGGCTACAATCAG
TCATGAGTTACGAACACCTCTAAATGGTATCATTGGCTTAAGCCGTATTTTATTAGAAGG
TGAATTATCTGCACAACAAAGAGAGTATTTAAAAACAATTAATATTAGTGCTGTATCGTT
AGGGCATATTTTCAGTGATATTATTGATTTGGAAAAAATTGATAGTCGCCGCATTGAGTT
ATTTCGTAGTGAAGTAGAATTCTCACAATTAATCAGTAACATCAGCCATTTTGCTAATTT
AATGGCAGAGCAGAAAAAAATTAAATTTACAATTCAGTACGATGATAATTTACCTGATTT
TGTCTGTGTAGATAATGCTAGACTTAGTCAAATTTTATGGAATCTAGTGAATAATGCCGT
CAAATTTACCCCTTCTGGGGGAGAGATTTCACTAAAAGTGGAACGTCGAGATCATGATCA
TTATGCTTTTATTTTGAAAGATTCAGGAATTGGCATAAAGAAAAGTGAGCAGCGTAAAAT
TTTTGCAATGTTTTATCAATCAGAAAATTCCCAGGGTAAGAAAGCTCAGGGAAGTGGTAT
TGGTTTAGCAATATCGAAACGTATAGCTCGCTTAATGGGCGGAGATTTAACTGTTGAGAG
TGAATTAAATCAAGGTTCTGTTTTTACTCTTATCATTCAAGCTGATGAAGCAAATCATTA
TAAAGAAGTAGCAATAAATACACATGCGCTAAAAGTATTACTGGTAGAGGATATTGAAGT
CAATATTGTCGTCGCAAAAGCTATGTTGGATAAGTTTGGGTGTAATGTTGATGTTGCAAT
GACAGGAGCAGAAGCATTTGAGTTATTTGATAAAAATAGTTATGACTTAATTTTATTAGA
TATTCAGTTGCCTGATACTACGGGAGTAGAAATAGCACAAAAATTACGTCAGAGGTATGA
GGACGGAGATGTTGATTATCTGCCTTTATTAATTGCTTTGACAGCAAATATTATGCAAAC
CAAAGCTGAATATCAGCAACAAGGAATGGATGATGTTTTACGTAAACCACTATCATTAGA
GGCTTTATCTGAATGCTTAAATAGATATTTTGATGAAGGGTTTTTAGAGGAATCCTCGGA
CGATGTAGTCTTGTTAGAACCGATAAGTAAAATGTCTTTTGATCCTAAAATGCTTCAAGA
GTTGGTTGAGGTAATGGGTAAAAAGAATGTGTTATCAACATTAGATCTCTTTACCAACTT
AATGCCTAATTATTTAGAGAATTTAAATGATTATTTACAGGATTGGCAAGAGACTGGTGA
TATACAGAAACGTAAATGTGTTGCGGATGAAGCGCATAAAATCAAGGGGGCATTGGCATC
TGTGGGCTTGGTTCATTTACAACAAATTGCGCAATTAGCTCAAAGTGATAATGGAAATGA
GTGGGAAAATAATCTCGTTTCTTGGGTTGAATTATTGAAAGATTGGAGGGAAGATTGGAA
TCAAGCGGTTAGGTGGGTTAGCAAAATAGATAATGTGGAAAAATTATAGGAATTTCTGCT
TTTAATACAAATTAATATGTAATATCAAGCACTGGTTAGATTTCCATTGCAAAAATAAAT
ACATATTCACTATTAAATGAATTGTTTCCATAAACCGGTAATTGCGTTAGAATAAGACTA
ATTAGTCTTATTCTATTTATAAAGTTAATGAAACCTGAAAACAAAGCAAATTTTCAACGT
ATTGTCCGTGCTACAGGCTATTCAATGAAAGGTCTGAAAAGTGCATATATTCACGAAGCC
GCATTTCGTCAAGAAGTGTGGCTTTCTTTTTTTCTCATTCCTGTCGGTTTATATTTAGGC
AATGGGGCAATCGAAAAAATTCTATTAGTCGGTTCGGTGTTGCTTGTGTTAGTGGCTGAG
CTACTCAATAGTGCTGTAGAGTCTGTGGTGGATCGTATCGGGTCTGAATATCATGAATTA
TCAGGTCGTGCGAAAGATATTGGCTCTGCCGCTGTTTTTGTTGCAATGCTTATCACAGGG
CTTACTTGGTTACTGATTTTATGTTTGTAATCCAGTGAGTTTTTCACTTATTTCTGTCAA
AACTAAAGGATCTTATATGAAATTTAATAAAACTCTACTTGCTTTGGCTCTTATGGGAGC
TACTACTGCGATGGCGTATGAAGCGGATAAAACCTATAAGTTTACCGTATTACACGTTAA
TGATACCCACGGTCATTTCTGGAAAAATGATAAGGGTGAATATGGATTTGCTGCTCAAAA
AACCTTGATCGACAAAATCCGTAAGGAAGTGGCTGAAAAAGGCGGTGAGGTTGTTTTACT
TCATGCAGGTGACTTCAATACGGGCGTACCTGAGTCTGATATGCAAAATGCAAGACCAGA
TATTGAAGGCTTGAATATGCTTGGTTTTGATGTGGCAGTGTTGGGTAATCACGAGTTTGA
CTTCCCTCTACAAGTGCTTGATATGCAAGAAAAATGGGCTAAATTCCCGTTCATTTCTGC
AAACGTTATCAACAAAAAAACAAACAAACACCTTGTAAAACCTTATGTTACGCTTAATAA
AGGTGGCTTGAAATTTGCGGTAATCGGTTTAACTACAGAAGATACGGCAAAACTTGGTAA
CCCTGATGTGACTGAAAATGTGGTGTTTAATGATCCAATTAAAACCGCAAAAGAAACCCT
TGCCCAAGTGAAGAAAACCGAAAAACCAGATGTAAGTATCGCGCTTACCCATATGGGCTA
CTACTTTGATGAACAACACGGTATGAATGCTCCAGGCGATGTATCTCTTGCTCGTGGCTT
GGATAAAGGGGCTTTTGACTTGATTATCGGCGGACATACTCACGATACCGTTTGTGTTGA
TGAGAAAGGCGTATTTAAACTCAAATATACACCAGGTGAAGAGTGTAAACCTGATTTCCA
AAACGGTACTTGGATCGTTCAAGCAGGTGAATGGGGTAAATTCTTAGGTCGTGCTGATTT
TGAATTTAAAAATGGTAAAACGAAGCTAGTCAAATATGAGCTTATCCCTGTCAATCTTAA
ACAAAAAATTAAGTTAGCTGACGGTAAGAGCGAGTATAAACTGTATCAAGAAGAGATCCC
TGAAGATAAAGCTGTATTTGAGCACTTGAAAAAATATCAAGATGAAGGCGATAAATTATT
GGGTGTGAAAGTCGGTGAAGTGAAAGGTGGTATCCTTGAGGGTGATCGCAAAGTTATCCG
TTTCCACCAAACGAATTTAGGTCGCTTAATTGCTCAATCACAAATGGAACGTGTGAAAGC
GGATATTGGTATTATGAACTCTGGCGGTATCCGTGCTTCAATCAATGAAGGTGAGGTCAC
TTACAAAAATCTGCTTACTGTTCAGCCGTTCGGTAATATGATTGCAACCGTTGATTTAAC
AGGTAAAGAGTTAATTGATTACCTTAATGTTGTTGCCCTAAAAGAAGTCGATATGGGAGC
GTATCCACAATTTGCTGGCGTGTCTATGGTTGTTGATCGTACTGCAAAACAGGTGTCTGA
TGTGAAAGTCGGTGGTAAACCTCTTGATCTCAATAAAACTTACAAAGTGTCTGTACCTGA
TTACTGTGCAGCAGGTGGCGATGGTTATCCAATCTTGAAAAAACACCCAAGCTATGTGAA
TACAGGCTTTATTGATGCTGAAATGTTGAAAAAATACTTTGAAGAAAATTCACCAATTGA
TGCGTCAAAATATGATCCAAAAGATGATGTGATCTTTAAATAAAAATTTACAAAACAATA
CTATGTAATAATCTGCGACAAAGTTATTTTTAACTTTGTCGCTTTTTTAATGTAATAATT
ACTGTAAAGCAATGTTTGTTTTTAGAATTGAATTTAAAATCAATGTAAAATATAGTTTGC
TAAAAGGATTTAGCTGGAGATCTTTATTCAAAAGTATTGTATTATTTCGACGATTTGAGA
ATTATTTTCAAGAAGATTTATTTTACCTTTACAGAGAGCAAATCTATGAAATTCAAATAC
AATGTTCTTTATGCAGCACTGTTTTCTGTTCCTACCTTTGCTATTGCTGAAACAAGCACC
CTAGCGGAAGTGAATGTAAATGCAACAGCATAATTAGAAGATAACCGTGGTAGTTATCAA
TCTCGCCAAAGCAATATTGCTAATAAAGACACGACCCCGTTAATTGATTCTCCGCAAACA
GTAAATGTGGTCAATCGCCAATTAATCGAAGATCGTAAACCTCAAACACTTGATGAAGCA
TTAGCGACTATCAGTGGTATGACACAAGCCAATACCCTTGGTGGTTTAATGGATGCGGTG
TTAAAACGTGGTTTTGGTGCAAACCGTGATAACTCCATTTTACGCAATGGTGTTGTCGCT
GGTCCTTCACATAACTTTTCAGCAACCACAGAACGCGTTGAAGTGTTAAAAGGTCCTGCA
TCTGTGCTTTATGGGATTCAAGATATCAATGTAGTGACGAAAAAACCACAACAAGAAGCG
AAATATGTGCTAGGTGCTTCTATGGGGAGTAATAATGCTTGGGGCGTAAATCTTGATGCC
ACAGGTGGCTTAGGTAATGGCTTTGCCTACCGTTTTATTTTCGACCAAAATGATAAAGAT
TATTGGCGTAATTTTGGTGAAATTAAGCGTACTTTATATGCACCATCTCTCGCTTGGCAA
AATGATAAAACCGAAATTATTGTAGGTTATGAACATCAAGAATATACCGATCCATTCGAC
CGTGGTACTTATATTATCGCTAACGGTACAGGCAAAGGGAGTATCGTCAATATTCCAAAA
GAACGCCGTTTAGACGAGCCATTTAATGAAGCAATGGGTAAAGTTGATGCTGTTTCTGTA
AAAGCAACACAAAAATTAAATGATGCTTGGACACTGAATACAACCTATGGCTATACCAAA
GATACCTACAATTATTGGCAAGCGCGTGTAACGGCAATTAATTTAAACAGAGAGCGTGTC
ACTCGCCGTTTAGAAGGTATTCAAGGCTCAGAACAGCGTAACCACAGTGGAAGTATCAAT
GCGGTTGGCGAATTTGCCACGGGGAATGTTGCACATCGTGTCGTTGCTGGGGTAGATCTT
GCTCGCACTACATTAGATATTGCTCGTTATCAAGGCGGTAATAGCAATATTTCATTAAGC
AACCCAGTTTATAATACCGCCAGCGTGGCAAATATGCCGCTAGCGACCAATAATGGTCAT
CAATTTGCAACATTAAAAACGGCTGGTATTTACCTTCAAGATTCTACCTATTTAACCGAT
AAATTGATTTTATCGGGTGGTATTCGTTATGAATACTACGATCAGGAAGCAGGTCGTGGC
GGTTCAACCGTTGCGGATCGTTTATATACAGATGGACACGGCGGTAAATTCTTATATCAA
GGTGGTTTAGTCTATAAATTTACGCCTGACTGGGCTGTTTATGGTAACTATGCACAATCT
TTCCGCCCACATTTAAGCCGTTCAGCAATCACTGAATCAGGTTTAAAACCAGAACAAGGC
GAGTCCTTTGAAGTGGGGACAAAATATGAAAATGCCTTCTTCAGCACCAATTTAGCACTG
TTCAATATCAATAAGAAAAATGTGGCAGTTACGGTAACGGACGTGAATTTTTGTTGAACG
CAAAAGTTGAGTTTTAATGTAACAAGCGGTGCGATCTTGGCGGATTTTTACATGCTGTAG
GGACACACTGCGTGTGTCCGCTAAAATGTCTTCATATGTACGGACACGTTGCGTGTGTCT
GTTAGCGTGTTCATATACGGACACACGCAGTGTGTCCCTACATTTTTCTATAAGTTTCCA
CCGATTGTCTCTTTCTATCTCAGGGCGACATTCGCCCTTTTGTCGTAAATGAATTATGAA
CAACTGGCAAACAGAAGTTAATAACAGCGTCTATTGGTTGATAATCGCACTCGCTTGCGT
GTCTATCGGACTATATCTAACAGGTAAACTCGTTGGGCGAACTGCTTTCGGACAAAAATT
TTGGCATATCACTAAACCTTGCTGGGAGAAATCCAACAAAATCAAAACAGTCGGCTTAGT
ACTATTGTTATTATTAATGGTGTTAATGGAAGTTCGCATTAGCGTACTCAACACCTTTTT
CTACAACGGCTTGTACAGCTCGCTACAAAAACAGCAAGCTGATGCCTTCTGGTTTTTTGC
GATCATTAATTTAATGTTGGTGATTGTGAAAATTATCCACGCCATCATCAACTATTTCTT
ACAGCAAGTCTTTGAAATTCGTTGGTTAGAAAAGCTCAACCACGAAATGCTTGACCGCTG
GTTAGCCAATAAAAATTACTATCTCGTGAAGTATGAAAAAGAGTTGCCCGACAACATCGA
TCAACGTATCGAACAAGACGCGACAGAGTTTATCGGTGGAACGCTAGATGCGGTGCGTGG
GGTGATTAATGCGGTCGTTTCCACCATTGAATTTACCATTATTTTGTGGGGACTATCGGG
GATCTTGGCGATCTTCGGCATAGAAATCCCGAAAGGTGTAGTGTTCTTTATCTATATTTT
TATTATTGTCGCTACCTTGCTTTCTGTAATTATTGGTCGCCCGCTGATTGCGTTGAACTT
CAATAAAGAGAAGCTACAAGGGGATTACCGTTACTCGCTCATTCGTGTGCGAGATAATGC
CGAAAGTATCGCCTTTTATTCGGGAGAAGCCAAAGAACGCCGAAATTTACAGGCAAAATT
TTCTGCGGTGATTGATAACCGTTGGAAAATTGTCCAAAAAATGTTGGGCTTAGACGGCTT
TAACACAGGGGTAACGCAGATTGCAATGATTTTACCGCTGATGTTGCAGTCGCAACGCTT
TTTTGCAGGGCAAGTAACCCTAGGTGATATGCACCAAACGGTACAATCTTTCAACCGCTT
AATGCGTGCTTTGTCGTTTTTCCGTCTGTTCTATGATGAATTTACCCTGTATCAAGCACG
TTTAAACCGTCTGTACGGTTTCTTTACCACCCTTGATCATCTAGACGAAATGCCAGTCCA
CCAGCCATATCCTTGCACCACAGGATTTATGCTGAAAGATTTTGGTATGAAAGATGCAAG
CGGTAATATTCTGATGAAAAATATCAACATTGACATAAAACGTGGCGAAGCCTTGCTAAT
TCAAGGTGCTTCAGGCACAGGCAAAACGTCGTTGCTGAAAGCGTTGGCAGGTATTTATCC
TTTTGAAACCTTTGGCACAGCCGAGCGCCCGTGTAGCGAACAGCCGTTGTTCTTACCACA
ACGCCCATATATGCCACAGGGAACATTGCGAGAAGCCATCTGTTATCCACATATTGAAGC
GACAGACGAGCAGATTAAACAAGCAATGGAAAAATGCTGTTTGGATAAATATACCCACGC
ACTTGATGACGACAACGACTGGCAACTCACCCTTTCTCCAGGTGAATTACAACGGGTTGC
TTTTGTGCGAATTTTACTCAGTAAGCCTGAATTAATTTTCCTTGATGAAACAACCTCAGC
CCTCGATGAGCCAACGGAGTCTATTCTTTATCGCACTATTCGGGAAGAGTTGCCAAATAG
TACTGTTATTAGCGTTGGACACCGTTGCACCTTGTACCCTTATCATAACAAGCGGATTAA
TCTTAATGCAGGTTGTTGTGGGGTAGAAGAGTGTTGTATGAATAAATAGAGAACAGGGCG
AAAGCCCTGTTTTTATGTGATAGAAAATTGAATGGTTTTTCCTGTTTTGTTTATCATCAT
AAACAACGCGTCTAGTGTAAATTTTTCAATTTTATGATTAACTACGTCAGAAACTCTTGG
ACGTGTAATACCAAGAATTTTTGCAGCATCTGCCTGCTTGAGATTATTTGCATTAATCCA
TTCTGTCACATTATTCATTAAAGAGATTTTAGCTTCAATGAGAGCTTGGCTTGCTTGTTT
TAGGCGTTCTGCTTCTTCTGGCTCAAAGCCAAGATCACTGAAAATGTTATCTGTGGGTAA
AGTAATATGACGAATTTCAGTATCAATCATGATTTTTCTCCTTGATGAATAGCTTTAAAT
CTAGCTTTAATGATTTCTATATCTCGTTTAGCGGTTTTTTCACTCCTTTTCTGAAAGGCG
TGTAAACAATAAATCGCATTATGATATTTCGCAACATAGACCAAGCGATAAGCACCCGAT
TGCTCTTTGATTCGAATTTCAAGGATTCCACTACCAAGATTCTGCATAGGTTTGAAATCT
CTTGGTTCTAACCCTTGCTGAACAAGGTCAAGATCATGACCTATTTCTCTTTTAATATGA
TCAGGGAATAACCTAATATCATCTAGGGTTGAGCCTACCCATAGAACAGGCTTACGCATT
ATATTCATTTTGTATCAAATTTTATACCAAAAGTAATAAATATCAAGGAAAATAGGATTA
TTGATTCGTTTTATATTTACACAAGCAGAAAAAACACATTTTTCGACGAGCATCACAAAA
ATAAGAGCTGATCGAAACAAGCGGGCACTTTGCGTAAATTTCTTACAAATTCCGAAATAA
CAGGCGATTTTTCAGAAAATCTCTGTATAATAGCCAAGTTTTATTTCTTCGCATTCTAAG
AGGCGGCTATCAAAAGTAATTTGATGTGTGAGATTACTTTTGCTAGTCGCAATTTTTAGG
AAATAAAACAACAATAAATCCAAAAATTCATAAGGAACATTCAAATGACTCCAATCGTCA
AACAATTTAAATACGGTCAGCATACCGTAACTTTAGAAACAGGGGCTATTGCTCGTCAAG
CAACGGCAGCAGTAATGGCAAGTATGGACGACACTACCGTTTTTGTTACTGTGGTGGCAA
AAAAAGAGGTGAATGAAGGTCAAGACTTCTTCCCATTAACTGTGGATTATCAAGAGCGTA
CTTACGCGGCAGGTCGTATTCCGGGTGGTTTCTTCAAACGTGAAGGTCGTCCATCTGAAG
GCGAAACCTTAATCGCGCGTTTAATTGACCGTCCAGTTCGTCCACTTTTCCCTGAAGGTT
TCTTCAACGAAATTCAAGTGATTGCAACAGTGGTTTCTGTTAATCCACAAATCAGCCCAG
ATTTAGTGGCGATGATCGGTGCTTCAGCAGCATTATCTCTATCTGGCGTGCCTTTCAATG
GTCCAATCGGTGCGGCGCGCGTTGGTTTCATTGATAACCAATTTGTGCTTAACCCAACTA
CATCAGAACAACGTTTAAGCCGTTTAGATTTAGTAGTGGCTGGTACAGACAAAGCGGTAT
TAATGGTTGAATCTGAAGCAGATATTTTAACTGAAGAACAGATGTTAGCGGCAGTGGTAT
TCGGTCACGAGCAACAACAAGTTGTGATTGAAAACATCAAAGAATTTGTGAAAGAAGCAG
GCAAACCACGTTGGGACTGGGTTGCTCCAGAGCCAAATACGGATTTAATCAATAAAGTTA
AAGCATTAGCAGAAGTTCGTCTTGGCGATGCTTACCGTATCACTGAAAAACAAGCACGTT
ATGAACAAATTGACGCAATCAAAGCGGACGTTATCGCTCAATTAACTGCAGAAGATGAAA
CCATTTCAAGCGGCAAGATTGTAGATATTATTACCGCATTAGAAAGCCAAATCGTGCGTA
GCCGTATTATCGCAGGCGAACCACGCATTGACGGTCGTACAGTGGATACCGTGCGTGCAT
TAGATATTTGCACAGGCGTTTTACCTCGTACGCACGGTTCAGCGTTGTTTACTCGCGGTG
AAACACAAGCATTAGCGGTTGCGACATTAGGGACAGAGCGTGATGCACAAATTATTGACG
AATTAACAGGCGAAAAATCAGATCGCTTCTTATTCCACTACAACTTCCCTCCATATTCAG
TAGGTGAAACAGGTCGTATCGGTTCGCCGAAACGTCGTGAAATCGGTCACGGTCGTTTAG
CGAAACGTGGCGTGTTAGCAGTAATGCCAACGGCAGAAGAGTTCCCATATGTTGTGCGTG
TGGTTTCTGAAATTACCGAGTCAAACGGTTCTTCATCAATGGCTTCTGTATGTGGTGCTT
CTCTTGCGTTAATGGATGCAGGTGTACCAATCAAAGCGGCTGTTGCTGGTATCGCAATGG
GCTTAGTGAAAGAAGAAGAGAAATTTGTGGTACTTTCAGACATTTTAGGTGATGAAGACC
ACTTAGGTGATATGGACTTTAAAGTAGCAGGTACTCGTGAAGGTGTAACTGCATTACAAA
TGGACATCAAAATTGAAGGGATCACCCCTGAAATTATGCGTATCGCATTAAATCAAGCAA
AAGGTGCGCGTATGTACATTTTAGGCGTAATGGAACAAGCGATCCCTGCACCACGTTCAG
AAATTTCTGACTTCGCACCTCGTATTCATACAATGAAGATCGAACCGAAGAAAATCAAAG
ATGTGATCGGTAAAGGTGGTGCGACAATTCGTGCATTAACCGAAGAAACCGGCACATCAA
TCGACATTGATGATGACGGAACAGTGAAAATTGCGGCAACAGACAACAACGCCGCGAAAC
GTGTGATGGAACGTATCGAAGAGATCGTTGCAGAAGTCGAAGTGAATGTAATCTACAAAG
GTAAAGTAACTCGTGTGGTTGATTTCGGTGCATTCGTGTCTATCCTTGGCGGTAAAGAAG
GTTTAGTGCATATTTCTCAAATCACGGAAGCTCGTGTAGAACGTGTTGCGGATTACTTAT
CTGTTGGTCAAGAAGTTCAGGTGAAAGTGGTAGAAATCGATCGTCAAGGTCGTATCCGCT
TAACTATGAAAGATCTGAATGGTGATGCAACTGCAACAGAAATTGTTGAAGAAATTCAAG
AATTAGCAGAATAATCACATCTATCTCTTCCTCGAACAGGGGAAGGGATCTTCATTTTAA
GAATGATAAATACCTAAGGTTTTATTAATGCCACAACGTTTTAAGTTGTTTAATTTTCGT
TTTTGCTGGTTAGTTTTGGTAATGATTTTTTTGACAGGCTGTGTGAACAGAGTGTCAGAT
ATGATTGCCCCGACAAAATTACCTTTATCGGAACTCAATCCTCAGTTACGTTTTGAACAG
GAAGTAATGCTTGTTCGTTTAACGCAAGTGTTGCAAGAAGCGAAATTAAGCCAAGCTGAA
CGTGCCGAATTACATTTTGAAAGAGGCGTTATTTACGACAGTTTAGGACTTTGGTCGTTG
GCTCGTTATGATTTTACGCAAGCGGTTGAATATGCACCTAAAATGGCAGCTGCCTATAAT
TATTTAGGGTTATATTTATTGCTTGAAGATGATTATGACAGTTCTATAGATGCTTTTAAT
GCCGTGTTGGAACTCGATCCAAATTATGATTATACCCGTTTAAATCGTGGTTTAGCATTT
TACTATAGTGGTCGTTATTCTGAGGCAGAACGTGATTTATTGCGTTTCTATAAAGCAGAT
AAGTCCGATCCTTACCGTGTATTATGGTTATATTTCAATGAGTTAGAATTAAACCCAAGT
GATGCAAAAGCAAATTTGTTAAAACGTGCCAAGCATTTGTCAAAAGACTTTTGGGGGACA
CATTTAGTGTCTTACTTGCTAGGGGATTTTACTCTTGAACAACTTCGTTTAAAAATGATT
GCTCAAGCTGAACCGAATACGGTAGCTTATGCAGAGATTTTAACCGAAACATATTTTTAT
CTTGCAAAACAAACACTCAAAATGAATCAGCTTGAAGAGGCTAAAAGCCTTTTCCGTCTA
GCTATTGCAAATCAAGTATATAACTTTGTTGAGTATCGTTTTGCGTTGTTTGAATTAGCT
CAATTACATCAAAGAGCAAAACAAACAGATCCCGTTGTTGTTGGGAAAAATTAGGACGAT
TTAAGCGGTAGGTTTCGCAAAATTTTTTGCAAATCAAACCGCTTACACTGTGTGACAAGT
TATATAAAGCATTGGTTTGCTTTCTATTTATTTTTCTTACCTAAAAAGCTCAACAATATA
ATTTTTATTTTTTAGTGAAATGTTGGATTGATCCGCTCCCCATCTTTTCTAAAGATGGGT
TGCCAAATTCTGATAAATGGTGCTCTGTAGGGACACACTGCGTGTGTCCGATTGCCTAAT
TTTTATGTGAATTTGATAGCTTGCGGACACACACAGTGTGTCCCTACAATGAACCTGATA
ACCTTGCTTTTCTAAAGAGGGGGATCAGTTTTGTGGAAAAACACATTCCCTAAAATAACC
AACTTTGGAATTTTATGACTGAAACAACTTTAACTTTCGCCGATTTAGGCTTACCACAAT
CTATCCTTAACGCTGTAAATGAAATGGGTTTTGTAACCCCATCACCGATCCAGCAAGCCT
GTATTCCACACCTTTTAAATGGTCGTGATGTGTTAGGTATGGCACAAACAGGAAGTGGTA
AAACAGCGGCATTCTCTTTGCCTATTTTGGCTCAAATTGATCCAGAACAGCGTCACCCAC
AAATGTTGGTGATGGCGCCAACCCGTGAATTAGCAATCCAAGTGGCAGATGCTTGTGAGC
AGTTCAGCAAAAATATGAAAGGTATTCGCACGGTCACGATTTATGGTGGTCAGCGTTATG
ATATTCAAATCCGTGCTTTAAAAAATGGTGCGCAAGTTGTGGTAGGAACGCCAGGGCGTA
TTCTTGACCATATTCGCCGTGGCACCTTAGATCTTTCTATGTTGAAAGCGATTGTATTAG
ATGAAGCAGACGAAATGTTGCGTATGGGCTTTATCGAAGACGTTGAAACGGTTATGGCGG
AATTACCTGAAGATCACCAAACGGCACTTTTCTCTGCCACAATGCCAGAGCCAATTCGCC
GTATTACCAAGCGTTTTATGAAAGATCCGCAAGAGGTTAAAATTCAGGCAACCCAACGTT
CTGCACCAGATATTGCGCAAAGCTACTGGTTAGTGAACGGCTTCCGTAAAAATGATGCGT
TATTGCGTTTCTTAGAAGTAGAAGAGTTTGATGCGGCGATTATTTTTACTCGTACCAAAA
CGGGTACCATTGATATTGCTGAACTCTGTGAGCGTAATGGCTATCGTGCAGCCGCATTAA
ACGGTGATATGACCCAACAAGCGCGTGAACAAGCATTGGAAAAACTAAAATCAGGTCGTT
TAGATGTGATTGTGGCAACGGACGTGGCGGCTCGTGGTATCGACATTGAGCGTATCAGTT
TGGTAGTAAACTACGACATTCCACTTGACGCAGAATCTTATGTTCACCGTATCGGTCGTA
CTGGTCGTGCTGGTCGTTCAGGTCGTGCATTATTATTTGTAGAGCCGCGTGAACGTCGTT
TATTGAAAAACATTGAACACTTAATCAAAAAGCCGATTGATGAAGTGCCAGTACCAAATC
ACGAAATTTTAATGGAAAAACGTCGTGAGAAATTTAAAGCACGCATTTCATTACAATTAG
AACATCACGATTTAGAGCTTTATCGTGAATTATTAGAAGATCTATTCACGGCAGACCAAG
ATCACGAAGAATTAGCTGCAGCAATGATGATGTTGTTGCAAGAAAAACAAAAACTTATTC
TTCCGCCAGATCCTGAAATTCGCCCTTCTCGTGCTGAGCGTGGAAAAGGACGTGAAAATC
CACGTTCTGCGGAACGTCGTGGTGGCGGTCGTGAGCATCGTGATAACAACGGCGTTACGA
TGGATCTCTATCGTATCGAACTTGGTCGTGAAGATGGTGTTGAAGTGCGTCACATTGTTG
GAGCGATTGCCAACGAGGGTGATATTAACAGCCGTTATATCGGACATATCAAGTTACACG
ATAAATACTCAACCATTGAATTACCACAGGGTATGCCGAAACATTTAGTGCAACATTTCG
CACAGAAAGCACGAGTGTTAAGCAAACCAATGCAAATGTCTTTCTTAGGTCCTGTGGGCA
GTACAACTAATGCTAACTCTTATGAAGATAAAGGCGGACGTGGTAAAGGTCGTGGAGACC
GTCACGAACGAGGTGGCAGAGAGGACCGCCGTGAAGAACGTGGCTTTAAAGACCGCAAAG
AAGGTGGATTTAAAGAAAAACGTTTTAACGAGCGTGGTCGTCGATAATCTGATGCGTAGG
AACACACTGCGTGTGTCCGCTACTTGTACCTAAAATTGTGATTTATGGACACACGCAGTG
TGTCCCTACCATTTTAATTAAATTATGTTTATCCAACCCACCCAATCCCATTGCGATTTA
ACCTTAACCGAACAGGATGTTTACTTTATGCAATACGCCTTATCCCTTGCAGATAAAGCC
GAAGCAGAAGGGGAAATTCCCGTTGGGGCAGTGTTGGTCGATAAAACAGGCAATATTATC
GGAGAGGGGTGGAACCGTGCAATTATTCTCTCTGATCCAACCGCTCACGCAGAAATTCAA
GCAATCCGAATGGGGGGACAACAGATACAAAACTATCGCCTATTAGATACAATCCTTTAT
GTGACCCTAGAGCCTTGTACAATGTGTGCTGGAGCGATTTTACATAGCCGTATTGGGCGG
TTGGTATTTGGAGCCTCGGATTACAAAACAGGGGCGCTAGGCTCTCGCTTTCATCTTTTT
GAAGACTATAAAATGAACCATTTTCTGCAAATTCGAGGTGGCGTGATGGCTGATGAGTGT
AGCCAAAAAATCAGTGCTTTTTTTAGAAAGAGAAGGGAAGAGCAGAAAAATCAGCATGTT
AACTACAACTCATCAAAATAGCTCTGTCCCCACGTCTTTTCAGCTAATTGCAACAAATTC
GCAAAATCTTGATAAGAAGGAAACGCTTGGTCAGCGATATTATGTTGCTCACTGATCAAC
TTTTGACGAAGTTCTTCATACCATTGCAACAACCCCAAGGGTAGCGGCGATTTCGCCCGT
CGCCCAAGCCAAAATAACCCTTGAAATGGGATACTCAATGCAAACAACGCCGTTAAGGTT
GCATTGGCTAGAATGGATTGTTCAGGATCGTGGAAAAAGTATTGCCAAACTAACGCAAAA
CAAGCAAAAGCAGGCATAAAATGTGACGAAAATTTAACTAAGCGGATTAAACGATAATCG
GGCATAAACAGTCCGAGTTTCTTCTGATTTGGGAAGGTATTGAGGTAACGCTGTCCTGCT
TGCAAGGTGTGATACATAATTTGCCTTTATCGTTAAATAATTCAAGTTACATTCTACTCA
TCTCTACAAAATCTACAATAGCGAATTATCACAACAGTTGCTATACTTTCCATATAGTTA
CGCAGAATGATGTAGCAAATGCTATACCATACTGTATTATGTTGAATTTTCACCACATTA
ATTTAAGGAAGTCAAATGCCGATTAAATTTCCAAGTTTGTTACAAGATAGTTGGAATTTT
ATCCGTAATCAAGGGAGCTTTACGCTTACGGGTACCGCATTATTAATTTTATTACAATTA
TCCACCATTTTTCTCTTTCCTAGAGTAGAAATACAGGCAGGAAATACATCAAATCAGGAG
ATGTTAGCTTTACTAGCCTCACAACTTGCCCCTGCCATTCTTTCTGCTCTGATTAGTATG
TTTATTAATATCCTATTGATTTTAAACATTAAATCTATCAACAGTGGCACTTATCAACAT
TTCAGCCAAAATATCGGGGCAACTCTCAAAGCCTTTTTTCCAATCATTTTGTTGTCGATC
TTTATGGTAATGCCACTTTCAATCGGTATCTCATTTGGTGGCACCGTCGGGCAACAAGGC
AGTCTTGCCATAATGATCTTACCGCTGATGGCAACGGGTATCTATCTGTTTGTCAAACTT
AGCCTCGTCGTCTATGCCTATTTACTTGAAGCTCCACAAAGCATTATGCAAACCCTACGT
TTTACTTGGGGATTAAGTCGAGGCAGAATGGTGCCGCTTTTCCTATTTTGTATCTTAAGT
TATTTCTTTCCTAGCTTGTTAGGTTCATTAATCGGTAGAATTGGCGAAGATGTCGGGATT
ATTCTTTCACAAGTGGTCGGAGCCTTTATCAGCTTATTTGTTGTTGTATTTGGTTTCCGT
TTCTATCAAGTGTATCGCCAATAGGATTGACAATGAAACAGTTACTTGAATTTATTCCAC
TGATCCTCTTTTTTGTCGTCTATAAAACCTATGGCGTACAAGAAGCAGCATTAGTGCTAG
TTGCCGCTACCGTGGTTCAATTTATCGCTTTACAGTTGCTTTATAAAAAAATCGAAAAAA
ATCAATGGATTATGGGAATAGCGGTCGTTTTCTTCGGCTTACTTACCGCTTACTTTAACG
ACCTGGCATTCCTTAAATGGAAAGTCACCATTGTCAATGCCATTTTTGCGGTAGCGTTAC
TCGTTAGCCAATACGTATTCAAAAAGCCTCTTATCCAAATGTTACTTGGCAAAGAACTCA
AACTGCCACAAAACGTATGGGAAAAGCTCAATTTAGGTTGGGCAGGCTTTTTCATCTTCT
GTATGATCATCAACATCATCATCAGTGAGTTCTTCTCTGACGATGTTTGGGCAAATTTCA
AGGTGTTCGGTTTAACAGGATTAAGCCTCATTGCCGTTATCGGCACAGGCTTATATCTCT
ACCCCCACCTAAAACAACTAGAACAAAAAGAGGAAAATAATGGAAACACAAACTAAACGC
CAGCCTGAAGGCACATTAATTTTACGCACCCTCGCAATGCCATCAGACACCAACGCCAAC
GGCGATATTTTTGGTGGTTGGATAATGTCACAAATGGATATGGGCGGTGCGATTTTAGCA
AAAGAGCTAGTTAAAGGCAGAGTAGTGACTGTTTCAGTAGATAAAATGTCGTTCTTACTG
CCTGTATCAGTCGGTGATGTGGTTTGCTGTTACGGCAAATGCACCAAAGTCGGACGGACC
TCACTTCAAATCAAAGTCGAAGTATGGATCAAAAAAGTGTATGAAGGAATGAGAGATCGC
CACTGTGTCACCGAAGCACTCTTTACCTTTGTTGCTGTGGATAGCAACGGCAAACCTCGT
GTTATCCCACGACAAGACAACCCAGTTCTTGACCAAGCCTTAGCTTTAATTGAACCTTAA
TGGAGGACATTATGTACTATGTAATTTTTGCTCAAGACATACCAAACACCCTTGAAAAAC
GTTTAGCCGTGCGTGAAAAACACCTCGAACGCCTAAAACAACTTCAAGCCGAATATCGCC
TTTTAACCGCAGGTCCAAACCCAGCGATTGATGATGAAAACCCAGGTGAAGCAGGTTTTA
CAGGCTCAACCGTTATTGCAAAATTCAATTCACTTGAAGAAGCAAAACAGTGGGCAAGCC
AAGATCCTTATGTGGAAGCAGGGGTGTATGGCGAAGTGATTGTGAAGCCGTTTAAAAAGG
TGTTTTAGTTTAATTAATATAGATTCAATTCAGATAAGAAACCAAGTAATGTTATTATTT
GGGTGCTTATCTAATTGAGAGATAGTCGATAAACAGTTGCTACGGCACATCAAAATGATG
CAGGTTTCCGTTGAGAGTAAAATTAGCCTGCCATCATCTGGCTACAAAACTCAACTTATT
CATTTGCCCCTATCCCCTGATACCAAGGACTAAAGCGGTTTCTTGCGGTGGAAATGTTGT
AATTATCTGAATAAAAATCGACTTGGATCATTCCCACTTGAGCAGTATTAAGCCACTTCA
CCTGATACTGCTCAAGCCGTTGAATAACTTGACTATTTGGCATTTTCCACGGGTTCCAAC
GCCCAGCCGAAATAATCGCCCAAGTGGGTTGGATGTGAGCTAACAAAGTTTGGCTGGTAC
TGGTTTTACTGCCGTGGTGTCCTACTTGAAGAAAATCGATCTTACCGATCTGGCTTGCAT
ATTGTCGTTCTTCCGCAATCCCACTATCCCCAGTAAGAAGCAATCTATATTGCCCTATCG
ACACTCGTAATACACAAGAGTGTTCATTTTTAGCTCGCTCGCTCAGTTGTAAAGGATAAA
TCGCTTCAAGGTGCATTGTGCTGAACTGCCACTGATTGCCTGCTATACAAGGCTCGGCGA
CTTGGTTACTATAATGATTTTTACCCGAAAGGATCAACCGTGCATTTGGGTAGGCTTGTA
GTAATGGCAAAACGCCCCCAGCGTGATCGTTATCATCGTGGCTAACAAAAATAGCTTCGA
CCACTATCCCTTCACGGCGTAAATAGGGCAGTATTTCCAATTCCGCCATTGTGCCACCTT
GCCACGCAACGCCTGTATCATAGAGAATGGCTTTCTGTTTACCTTGGTGTTGATAAATCA
ATCCCATTGCCAACCCTTGCCCCACATCAAAATTCACCCATTTTACAAGTGGTGGTTTAA
GTGTATCTTTTACAAAATGAAATCCGATCCACAATGCTAAAGGCAATGCCACTGTTGCTA
ACCCATAATAGAGAGAAAAACGTTGCTGAAAAACACCATATAATCCTATTATAATCAATA
GATTAAGGCATATTAATCCCCATTGTTGATCGACACTTAAATAGAGCCAATGATGGGAAA
ATGGCTCAATCCAATCAATCCCCCACTCTGCAAGTTGATGGCAAAGCCACCAAGTTTGAA
ATAGGTTATCTGTTAATAAACTAAATAAAATCAATGGGATAAGAATAAAGCTATAAAGTG
GAACAATGATCAAATTGGCTAACAAAGCGAAAGGTGATGTACCATCAAAAAAACTGAGTT
GAATAGGCGAGAACACTAGCCAAATGCCTAACTGCAGATGAAACAACTCTAACAGCAACT
TCATCACTCGATTTTGCATATTTTTGACAAAATCAAACCGCTTGAGTGGAAAAGCCTGAT
ACCAAATAATTAGACTAGCAACAGCCAAAACAGAGAGCCAAAAGCTATCGGAAAGTAACG
TCAGCGGATCAAAGACGACTAATAGCACCACACCACGAAGCCATAACTGCCAAGGCGTAT
AATGACGACGAGCATATTGCACCAGCAAAACCAATGAAATCGCCACCATTGCCCGTACCG
TTGGAATTTGGAAGCCTGCCAAAAAACTATATCCCAACGCCACACACCACCCTACTCCCC
TTGCAAAATACAAGGACAACCCCACCGCTTTCAGATAACGAAATCGCAATAATAACCACT
GCCCAGCTTTCGCCGTCCAAAAGGCTAACAGATAAACCAGAACAATATGCGAGCCTGAAA
TGGCAATCAAATGAGCAGTGGTTGTTTGCTGAAAGATCTCCCAATGGCTTTGACTTAACC
AAGCCCGTTCACCAAAAGCAAGGGCAAGCAGTAACCCTTGCGTTGCAAAAGGGGCGGTCT
GTTCTCGCATACGATCAAGCCAAATTGCACGCAAGCCTTGTTGTTCGTTCACTTTTACTG
CTTTTTTGACCGTAGCTGTTGCTGAGATATGTTGAGCCACATACCATTTTTGTCGATCAA
AATTGCCATCATTTAAGCGAGCGGACAAAGGCTTCAGTGCCAGTTCCGCGTTATAACTTG
CTTCCAGTATCAATGGCTCATCAGCTTGCCAATTGACATAAACATAGTCCCCATTAGCAC
GCTCTACAACGGCAGTTTGATATTCTTGCTGTTTTAAAATTTGCTTCACTAACACCCGCT
CTTGCACCTTAACAGCGGTCTGTTCCTGATGTTTTTTTGCAAGTTGCATAATCTGGGCGT
AACTCACCGCTAACACACCACCCAACAGCAAGATCCCCAATTTCCCACGCCATACTCCCC
ATAATGCAAGGGCAAGAGAAAATACCACCACATAGCCAAGCCACGAAGCAGGCAGAACAA
TCAACGGCAATAAACCGAAAAAGAGCATTAAACAGACACGATCAATAGACATCATCAACA
TACCTAATCAAAGAGATTACAGTATGCCAATGATGAAAAGAGAGAAAAGTAGAAAAATAA
TGTTTTTCGACAGGGATCACAAAAATAAATATTGGTATATCAAATTGTTTGTAGTTATGA
TTTTTAACACGATATCTTTTTAATTTAGATTAAAAAGTTAGATAAGAAATGCAAATAACT
TGACAAATTTTTCAAAGAATTTTCAAAATTGAGAAGTAGTTCAAATTTTAACTACAAGGA
GTGTGGTAGTATTAGCTCGAAAGCTGAGATGGCGCAGTTATTACTAAACACAACAAGGAG
TATATTATGTATAAACATATTTTAGTTGCCGTAGATCTCTCTGAAGAAAGCCTTGTATTA
TTGCGTAAAGGTGCGAGTCTTGCTGAAAAATGTAATGCAAAATTATCCGTTATCCACGTT
GATGTGAACTTTTCGGATCTCTACACTGGGTTGATTGATATTAATATGTCGTCTGTTCAA
GATTCTGTGTCAGAAGAAACGATCAAAGCATTAGAGGAACTCTCTGGTAAAATTACTTAC
CCTGTTACTGAACGTTTAAATGGTAGTGGTGATTTTAGTCAAGTGCTGGAAGAAGCGGTA
GAGGAGTATCAAGTGGACTTATTGGTCACTGGTCATCACCAGGATTTTTGGAGCAAATTT
ATGTCTTCTACTCGTCAAGTGATGAACAGTGTAACGGTAGATATGCTCGTTGTTCCTTTA
GCAAGTGAATAACTCAAGCTATTGATTGGTAAATAAAACGTGAAAAAAGACCGCTTGTGT
AGCTGAGTTATCGCATTCAGTTACTCTGGCGGTCTATTTTTTGACTTAATGTCAATAATT
TATGCAGTAAAAAATACAAGTATTGAAAAAAATGTGTAAAATAGGTGGGTGAATTACTAA
TATACTTTAGTAAAAACATAGATATACAGTTTTTTATATCCATTTGAGTGACTTTAATGA
AAACAACTTCAGAGATTAGACAAGCCTTTTTGGAGTTTTTCCAAAGCAAAGGGCATACGA
TTGTGCCAAGTAGCTCGCTTGTACCTGAAAATGATCCAACCTTGCTTTTCACGAATGCAG
GAATGAACCAGTTTAAAGATGTGTTCTTAGGATTAGACAAGCGTAGTTATAACAGAGCAA
CCAGCTCTCAACGCTGTGTGCGTGCTGGCGGTAAGCATAATGACCTTGAGAATGTAGGTT
ATACCGCTCGTCACCATACCTTTTTTGAGATGTTAGGTAACTTTAGTTTTGGTGATTATT
TTAAACCCGATGCGATTGCATTTGCGTGGGAATTTTTAACATCACCGCAGTGGTTAGCGT
TACCAAAAGAGAAATTGTGGGTGACAGTCTATGAAACAGACGATGAAGCCTATGATATTT
GGAATAGAGAGATTGGTGTGCCTGCTGAGCGTATTGTGCGTATTGGTGATAATAAAGGCG
CGCCTTATGCGTCAGATAACTTCTGGCAAATGGGTGATACGGGTCCTTGTGGTCCTTGTA
CTGAGATCTTCTACGATCACGGTGACCATATTTGGGGAGGTCCACCAGGCTCAACAGAAG
AAGATGGCGACCGTTTCATTGAAGTATGGAACGTGGTCTTTATGCAGTTTAATCGTCAAG
CAGATGGTACTTTAAAGAAATTACCTAAGCCGTCGGTAGATACGGGTATGGGTTTAGAGC
GTATCAGTGCGGTGTTGCAACACGTTAATTCAAACTACGAAATCGACATTTTCCAAGCGT
TAATCAAAGAGATTGCTTCTTTGTTAAATGTGGCAGATTTAGACAATAAATCGTTACGCG
TAATTGCAGATCATATTCGTTCTTGTGCGTATTTGATCGCTGATGGTGTGATGCCGTCAA
ATGAAGGTCGTGGTTATGTGTTGCGTCGTATTATTCGTCGTGCGGTGCGTCACGGAAACA
TTCTTGGTGCGAAATCAGCGTTCTTCTATCAATTAGTGCCAACCCTTGCAAAAGCAATGG
GGCAGGCTGGTGAGATTTTGACGCAGAAACAAGCGCATATTCAGAAAGCGTTAAAAGCAG
AAGAAGATCAGTTTGCGCGTACCCTTGAGCGTGGTTTAGCGTTATTAGAAGATGCGTTAA
CCAAAGTAGAGAATAAGGTTTTATCAGGTGAAGTGGCATTTAAACTTTACGATACTTATG
GCTTCCCACTGGATTTAACGGCAGATGTTTGCCGTGAACGTGGTGTTACCATTGATGAAG
CTGGCTTTGAGCGTGAAATGCAAGCTCAACGTGCAAGAGCGCAGGCAAGCAGTAATTTTG
GTACAGATTACAATAATGTGATTAAAGTTAATGGCTCAACGGAGTTCAACGGCTATGAGG
TCACAGAATGTGAAGCGACTGTCGTTGCGTTATTTAGCAATGGTAAGGCGGTTGAAGCTA
TTCAATCGGGGGAAAATGCAGTCGTTGTCTTGGATCGTACCGCTTTCTATGGAGAGTCGG
GCGGTCAGGTTGGTGATAGCGGTGTGATTGCTTCAGAAATTTGCAATTTTGAAGTCAATG
ATACGCAAAAATATGGCCAAGTCTTTGGGCATATTGGTCAATTAGCTTCAGGCACTTTAT
CAGTCGGAGATAAGGTGAAAGCAGAAGTGAATACGACACGTCGTCACGCTATTACCTTAA
ACCATAGTGCGACCCACTTATTACATTCGGCTCTTCGTCAAGTGTTAGGTGATCACGTTG
CACAAAAAGGTTCTCTTGTGTCAGAAAATTCACTTCGTTTTGACTTTTCTCAAGGTGAAG
CGATTTCAAAAGCTGACTTAGAAGAGATTGAGCGTATTATTAATACGAAAATTCGTGAAA
ACATTGTAGTTACAACTGAAGTAATGGATCTTGAATCAGCGAAGCAAAAAGGTGCGATGG
CACTTTTCGGTGAGAAATATGGAGATAGAGTTCGCGTTGTAGATATGACAGCAGCGTTTT
CTGTAGAACTTTGTGGTGGTACTCACGTTAAACAAACAGGTGAGATTGGCTTATTCAAAG
TGGTATCTGAAGGTGCGGTTGCCGCAGGTGTTCGCCGTATTGAAGCGGTGACAGGCGAAA
ATGCAATCGGCTTATTACATCAGCAACAACAAATTCTTAACCAAAGTGCTGAGTTATTAA
AAGCAGATACGGCAAGCCTTGTTGAGAAAATCCAGCAGCTACAAGAGAAAAGCAAGAAAG
TAGAAAAAGAGCTACAACAGCTCAAAGATAAACTTGCTGCTCAAGCTGGCGGAGAATTAG
CAAAACAAGCTCAACAAATCAACGGGGTTAATGTGGTTGTTCAACGTTTAGAAAACGTTG
ATGCAAAAGCATTAAGAACGATGGTCGATGACTTGAAAAATCAACTAGGTTCAGCGGTGA
TTGTCTTTGCAACACAAACTGATGAAAAAGTTAATTTGATCGTAGGTGTAACAAAAGATC
TTACAGACAAAGTAAATGCAGGCGAACTTGTTGGGTTAATGGCTCAAGAAGTTGGCGGTA
AAGGCGGTGGTAGAGCTGATATGGCAATGGCAGGCGGTAGCCAACCAGAAAATATAACCC
AAGCCCTCAATGTTGCGACGAATTGGATTCAAGCAAAACTCTAATTATAAGGGGCAAGTT
AGAATGACTTTGGCTTGCCCTGATTAAATCTAAAAGGAGAGATAGTTATGCTTATTCTAA
CCCGTAAGATTGGCGAAAGTTTATTGATCGGTGATGATGTAGAAATTACTGTCCTAAGTA
TTCGTGGTAGTCAAGTTAAATTAGGGGTGAAAGCACCTAAGGAAATTTCGGTTCACCGTG
AAGAAATTTATCAAAGAATCAAAGCGTTAGCAGATGAGAATCCTTCAGAATAAGGTATAT
TGATATTTACTGAAGTTCTTGATCTAACGTAATGTGAATTTGATCCTTGAACCAAATGTT
ACAAACAGATAAATTGAAACGCAGTGTTCAATTTTTTGAAAAAATTTGTGCAAAACGGAC
CGCTTACTTAAGGTAGGCGGTTTACTTTATCTAAATATATTAAGGATTTTTCTATGAAAG
TGATTATTCCTGTCGCAGGTCTTGGTACTCGTATGCTTCCTGCAACCAAAGCAATCCCAA
AAGAAATGCTAACCATTGCAGACAAACCGTTGATTCAATATATTGTAAATGAGTGTGTGG
CTGCAGGAGTAAGAGAAATTGTGCTTGTCACTCATTCATCTAAAAATGCTATCGAAAACC
ACTTTGATACATCGTTTGAACTCGAAACAATGTTAGAAAAACGAGTGAAACGTCAGCTAT
TAGATGAAGTGCGTTCGATTGTACCTAAAGATGTGACCTTGATGCACGTTCGTCAGGGGC
AAGCGAAAGGATTAGGTCACGCGGTATTATGTGGTCGAGCTGTGGTAGGAAATGAGCCTT
TTGCAGTGGTATTGCCTGATGTGTTATTGGCAGATTTTACTGCAGATCAAAAAACAGAAA
ACTTAGCAGCAATGATTCAACGTTTCAAAGAAACAGGCAAAAGCCAAATTATGGTTGCAC
CTGTGGCGAAAGAAAATGTGAGTAACTATGGTATTGTAGATTGCCAAGGTGCAGAATTAC
AACCTGCAGGTACAGCGAAGATTGCTAACATTATTGAAAAACCAAGTATTGAAGAAGCTC
CGTCTAATTTTGCCGTTGTGGGACGTTATGTCTTCTCTGCAGAAATTTGGGATTTACTTG
CCAAAACACCGGTCGGTGTGGGTGATGAAATTCAATTAACCGATGCGATTGATATGTTGA
TTGAACAACAAGAGGTGGAAGCCTTTCATATGACAGGTAAAACCTTCGACTGTGGTGACA
AATTAGGCTATATGGAAGCCTTTGTAGAATACAGTTTGAACCACGATAAATTTGGTGATG
AATTTAAAGATTATTTGAAAAAATTATCGAAGTCGCTGTAATTAAATTTATATAAAATGT
AGGGACACACTGCGTGTGTCCGTTCAAAATTTTTATTAATAATGGTTGGTGGACACACGC
AGTGTGTCCCTACGCTAACAAGGAGCAAATGTGATCGTCAAAAAAATAGCACAAGCGGTA
GGTTTTGGGCTTTTTTGTGCTGGCTTGATTCTTTATGTTGCCCCTTGGTTAAACAAAAGC
ACTCAAACAGAGATTATCAGCTTTCACGATGCGGTAAGAATTGCGTCACCTGCGGTAGTC
AATGTTTATAATCAGGCCTTTGATTCTACCCATTCTGATACAGGGGAGTTACAAGTAAAC
AATTTGGGATCGGGCGTGATTATGACCTCAACGGGTTATATTTTAACGAATAAACACGTT
ATCCAAAATGCAGATCAAATTTTAGTGGCACTGCAATCGGGGACGATTTCGAGTGCTACA
TTGGTAGGATCTGACACCTTAACTGATCTTGCTGTTCTCAAAATTCAAGCAGAAAACTTG
CCTACAATTCCTCAAAATTCAAAACGCGTGGCTAAAATCGGTGATGTGGTTTTAGCAATT
GGCAATCCGTTAAATTTAGGGCAGAGTATTACGCAAGGCATTATTAGTGCAACGGGGCGC
AATGCATTATCTGAAATGGGTCGGCAAAACTTTATTCAAACTGACGTTTCTATTAATAAG
GGTAATTCAGGCGGAGCTTTGGTAAATACGGCTGGTGAGTTGATTGGCATTAACACTTTA
AGTTTAGGAAAAAACAGTGATGAATTGGCAGAAGGATTGAATTTTGCGATTCCGATTTCC
TTAGCAAATAAGGTGATGGAAAAAATTATTCGTGACGGGCGTGTTATTCGAGGCTATTTT
GGTGTTAATAGCTCGTTGTACTATACGGCTAAACAGCTAGGAGTCGGTGAAAAAGGGATC
TTAATTACTACAGTAGCTGAAGGTGGACCTGCGGATAAAGCAGGGATTTTAGCTGGTGAT
TTGATTTTACGTTTAAATGATACAGAAGCCCAAACTCCAGCTCAAATGATGGAATTGATT
GCAGAAATGAAACCAAATAGTAAGGTAAAGGTATTAATTTCTCGTCAAGGCATACAGAAA
GAAGTTGAAGTGGTTATTGGTGAATTTCCAGAGCTATAAAGGATAAATATGGGTATTGTA
ATTACAGTTGATGGGCCAAGTGGTGCAGGAAAAGGAACCTTGTGTCACGCCCTTGCAGAG
AAATTAGGCTTTGATTTTTTAGATTCAGGAGCAATTTACCGTATTTTAGCATTGGCTGCA
GTAAAACAGGGGATTGCCTTTGAGAATGAAACGGCTCTTGCGCAGCTTGGGCGAAATCTT
AATGTGAAATTTGTGCCTGAGAATAATGAAATTCAGGTCATTTTGGACGGTGAAAACGTT
GGCGATCAAATTCGTACGGCACAAGCGGGTCAAAATGCGTCAAAAATTGCGGTTTATCCT
CAAGTGCGTGAGGCTTTGTTACAACGTCAGAGAGATTTTAGAAGTCCTAAAGGATTAATT
GCCGATGGGCGAGATATGGGGACTGTCGTCTTTCCAGAAGCTGAAATTAAGTTCTTTTTA
GATGCAAGTGCAGAAGAACGCACAAAAAGACGTGTAAAACAGTTGCAAGAAAAGGGATTT
AATGCTAACTTTGACGAGATTTTAGCCGAGATAAAAGAGCGTGATTTTCGGGACAGAAAT
CGCCCTGTTGCACCTCTTGTTCCAGCTAAAGATGCGATGATTTTAGATTCAACGCATTTA
TCCATTGAGGAAGTTATTCAACAAGCATTGGATTATATTGCTCAAAAATTGTAATTTTGT
TTGCTTAACAAAGGATTGTTAAGTCGTTATCCCTAACCCCATTTAGATGGATGCTAAATG
GACGTTTTATTTTATTTAAGAAGATTAATTATGACTGAATCTTTTGCTCAACTATTTGAA
GAATCACTAAAAGGTCAAGAAACCCGTTTAGGTTCTATTGTTAAAGGTACTGTAGTTGCA
ATTCAAAAAGGCTATGTACTTGTAGATGCTGGTTTAAAATCAGAATCAGCGATCCCTGCT
GAAGAGTTTTTCAACGCACAAGGTGAATTAGAAGTTCAAGTTGGTGATGTTGTTGATGTT
GCTCTTGATGCAGTAGAAGACGGTTTCGGTGAGACCAAACTTTCTCGTGAAAAAGCGAAA
CGTAACGAGTCTTGGGCTGCGTTAGAGAAAGCCTTCGAAGAACAAGCAACCGTTGTTGGT
TTTGTAAACGGTAAAGTAAAAGGTGGCTTCACTGTTGAGTTAAACGGTGTTCGTGCATTC
TTACCAGGTTCATTAGTTGATACCCGTCCAGTTCGTGATTCTTTAAATCTTGAAGGTCAA
ACTTTAGAACTTAAAGTAATCAAATTAGACCAAAAACGTAACAACGTTGTGGTATCTCGT
CGTGCAGTAATCGAAACAACAAGCTCTGCTGATCGTGAAGAAGTATTAGCGAACTTAGTT
GAAGGTTCTGAAGTGAAAGGTACTGTGAAGAACTTAACTGACTACGGTGCATTCGTAGAT
TTAGGCGGTGTTGATGGCTTATTACACATCACAGATATGGCGTGGAAACGTGTTAAACAC
CCAAGTGAAGTTGTTGCAGTGGGTCAAGAAGTTACTGTTAAAGTACTTAAATTCGACAAA
GAGAAAACGCGTGTATCATTAGGCTTAAAACAATTAGGTCAAGATCCGTGGGCAGCTATT
GCACAAAACCACCCAGTAAACAGCAAATTATCTGGTAAAGTAACTAACTTAACAGACTAC
GGCTGTTTCGTTGAGATTTTAGACGGCGTTGAAGGTTTAGTTCACGTTTCAGAAATGGAC
TGGACAAACAAAAACATTCACCCATCTAAAGTGGTAAACGTAGGTGATGTGGTTGAAGTA
ATGGTACTTGAAGTTGATGAAGAACGTCGTCGTATTTCTTTAGGTTTGAAACAATGTAAA
GCAAACCCTTGGGAACACTTCGCTGAAACTCACAACAAAAACGATAAAGTAAAAGGTAAA
ATCAAATCAATCACTGATTTCGGTATCTTTATCGGTTTAGAAGGTGGCATTGACGGTTTA
GTTCATTTATCTGACATTTCTTGGAATATGGCTGGCGAAGAAGCTGTTCGTAACTACAAA
AAAGGTGACGAAGTAGAAACTGTTGTATTACAAGTTGATGCAGTGAAAGAGCGTATCTCT
TTAGGTATCAAACAATTAGAATCTGATCCATTCACAAACTTCGTTGAAGGCACTAAAAAA
GGTGCAATCGTGAAAGGTAAAGCGGTTGAAGTTGATGCTAAAGGCGTTAAAGTTGAATTA
GCAGACGGTGTAGAAGGTTATGTTCGTGCAGCTGAAGCAACCCGTGATCGTGTAGAAGAC
ATCACAACAGTTATCTCTGTAGGTGACGAAATCGAAGCGAAATACACAGGTGTTGATCGT
AAAGCTCGCATTGTAAACCTTTCTATTCGTGCGAAAGACGAAGCTGAAGAATCAGCAGCA
CTTGCACAAGTGAATAAGCAAGAAGAAGCTATTCCAAGTGCAATGGCTGAAGCATTCAAA
GCAGCAAAAGGCGAGTAATTTACTCTCTTCGTAAGCGGATATGTGAAAGCATATCCGCTT
CACCTATCGCATAAGGAGAAAATATGACTAAATCGGAATTAATAGCAAATCTCGTAGCTC
AATATCCCTCTCTATCAGTTAAATCTGTTGATGAAAGTGTAAAAGAAATTTTAGAACAGA
TTATGGGGTCGTTAGAACAAGGTGAACGCATTGAAGTAAGAGGCTTTGGCAGTTTTTCTC
TACATTATCGTCAGCCTCGTGTTGGACGTAATCCAAAAACAGGCGAAAGCGTTAAGTTAG
ATGCTAAGTATGTTCCGCACTTCAAAGCAGGCAAAGAACTGAAAGAACGTGTTGATTTAG
CCTAATTCTCTGAAAGCGACACTGTGGGGTGTCGTTTTTTTATAAACTAATGTAATAATG
GAGATACGCAGATGAAATATATTTTGGGCATCATTATTGTGCTTGCTATCATTCTTGTTG
CCGTGACTATTGGGGCAAATAACGATCAGCTTATTACATTCAACTACATCATCGCAAAAA
GCGAATTACGTTTATCTAGCCTTGTTGCCATTTTGTTTGGATTTGGTTTAATTTTAGGTT
GGTTAATCACGGGATTTTTCTATTTAAAAGTGAAATTACAAAATATTGCCTTAAATCGCC
GTGTAAAACGCCAAGCTCAACAAATTAGCGAACTTACTTTACCAAAGGCTGAATAATGCT
GGAATTGTTGTTCCTTTTGTTGCCTATTGCAGCCTTGTATGGCTGGTATATGGGGCAACG
TAGTGCAAAAAAGGATCAAGATGCAATTAATAACAAATTTTCCCGTGACTATGTCACGGG
TTTGAACTTTCTTTTATCTAATCAGCAGGAAAAGGCGGTTGATCTTTTCCTTTCTATGCT
ACAAAAGCAGGAGTCTGAGAACCAGATTTCAACAGAATCACAATTTGAAGCCGAAATTAC
TCTAGGCAATTTATTCCGATCAAGAGGGGAAGTTGATAGAGCTTTGCGGATTCATCAAGG
GATTGAAAACAGTCCTCACTATTCCTTTGAACAAAAATTACTAGCAAAACAACAACTTGC
CAAAGATTTTATGGCTGCAGGTTTTTATGATCGGGCAGAAAATTACTATATTACCTTGCT
TGATGAACCTGAGTTTGCAGTCAATTCATTAAGTCAGCTTGCTGTGATTTATCACAAAAC
ACGAGAATGGAAAAGAGCGATTAATGTCGCTGAAAAAAGGCTTAGAATAGAGCCTGAAAT
GGATAAGATCCCTTTATCTCACTATTATTGTGAATATGCACAAGCGGTCAGATCGGACGA
TGAAAAAGCATTTTTAACAGCATTACAAAAAGCCCTTTCTTACGTTCCTCACTGTGCAAG
AGCCTCAATACTCTTGGGGGATTTTTTCTTTGAAAAACAAGAAATGCGAACGGCATTACG
CTATTTTGAAGCGGTATTAGAACAAGAACCGAACTACATCAGCGAAGTTTTACATAAAAT
TAAGCAATGTTATATTGCGTTAAATGAACAAAATAATTTTGAGCTGTTCTTAATCAAAGC
CAACCAAATTAAACACAACAGCAGTGTTGATTTGGCGTTAGCTGAATTTATTGAACAAAA
AGATGGTGTAGAAGCCGCACAATCACGGCTTTATCAACAAGTTAGACAATTCCCAAGTTT
AATGACTTTCCATCGTTTTATTTACTATCAAGTAAATGAAGCGGAGGAGGGCAGAGGCAA
AGAGAGTTTAGTTCTATTACATAAAATGGTCGGTGATCGAATTAAACAGGGATTTCAATA
TCGCTGTATTCATTGTGGTTATCAAAGTTACCGCTTGTCTTGGCACTGCCCATCTTGTCG
AACTTGGGAAAGCATTAAACCGATGCAAAGTATTACAGAAGTGATTTAACATAGGAGAAT
TTAAATGGACAACAAAATTATCGTCGCCCTTGACTATGAAACAGAAGCCGAAGCCCTCAA
TTTCGTTGATCAAGTCGATCCGTCCCTTTGTCGCTTAAAAGTGGGCAAAGAGATGTTTAC
CACATTGGGTACACACTTTGTGAAACAGTTACAAGACCGCAAATTTGATGTCTTTTTAGA
TTTAAAATATCACGACATTCCTAACACCGTTGCAAGAGCCGTGCATTCGGCGGCAGATTT
GGGGGTGTGGATGGTGGATTTACACGCCTGCGGCGGTTTACGAATGATGGAAACCGCAAA
ACAAATTTTAGAGCCTTACGGCAAAGATGCACCATTATTGATTGGTGTGACTGTGCTAAC
CAGTATGGAAGATTTAGATTTATTACAAATCGGGATTAATGCGTCACCGATGGAACAAGT
TATTCGTCTTGCCCATTTGTGCCAACGTGCAGGGTTAGATGGTGTAGTCTGCTCTCCACA
AGAAGTTGAGGTATTAAGAACTCACTGTGGCATAGATTTTAAACTTGTCACGCCAGGTAT
TCGTCCTGAAGGGAGTGATTTTGGCGATCAGCGTCGTGTGATGACTCCAAAACAAGCGAT
TGAAACAGGATCAGACTATTTGGTGATCGGTCGTCCTATTACCCAAGCGACTGATCCTCT
TGCAGTATTAAAATCAATTAATCAATCTATCGCCTAATAAGCGGTTCGTGTAGAAGGAAA
TTTTACAAATGACTTTAGTGTATTCCACAGAAATAGGTCGAATTACACCAGAAAAACCGA
AGGCTGAACGTCCGAAAGGTGATGGCATTGTGCGTATTCAACGCCAGACAAGTGGTCGTA
AAGGGAAGGGCGTTTGCGTAATTACAGGTGTTGATTTAGATGATCGTGGTTTGGTGGCAC
TAGCTTCTGAACTTAAACGCAAAACAGGCTGTGGTGGCTCAGTTAAAGATGGTGTGATTG
AAATCCAAGGTGATAATCGAGATCAGCTTAAGCAAATGTTGGAGCAGAAGGGATATAAAG
TTAAATGACAATGCTGAATTCAGAAATATTACGATATAATCGTCAGATTATATTGAAAAG
CATTGATTTTGATGGGCAAGAAAAGTTAAAAGCAAGCCGAGCCTTAATTGTTGGATTGGG
TGGATTAGGTTGTGCAGCGAGCCAGTATTTAGCAAGCAGTGGTATTGGATATTTAACCTT
AGTTGATTTTGATACGGTTTCACTTTCTAATTTACAACGACAGGTACTACATTCTGATGC
AACTATCGGCATGCCAAAAGTAGAATCGGCTAAAAAGCGTTTACATGAACTGAATCCCCA
TATTCAAATCGAAGCCATTAATGCGTATTTAGAAGAAGATGAATGGGCTAAATTGATTCC
CCAATTTGATGTAGTTTTGGATTGTACAGACAATGTGACAATCCGTAATACACTCAATAA
AATTTGTTTTAATGTAAAGAAACCGCTTGTATCAGGCTCAGCTATTCGTTTTGAAGGGCA
AGTGAGTGTTTTTCTTTACCAAAAACAAGATCCCTGTTATCACTGCTTAAGTCAGTTGTT
TGGAGAAAACACTCTTAGTTGCGTTGAAGCTGGGGTCATTGCTCCTATTGTCGGTATTAT
TGGCAGCTTGCAAGCATTAGAAACAATTAAAGTTTTACTTAATATTGGTCAAATATTGTC
TGGACGGCTTTTAGTAATTGATGGTTTAAATTTTTCTATACGAGAAATGAAGTTGCTTAA
ACAGTCAAATTGTTATATATGTAGTAAAGAATAAGGTTAAAATTCGCTCATTGTTCAAGA
ATTGAAAAGTTTGGTTTAGACATTTGACGATGTCAGAGATTTTCCCTACTATGCAAGCGT
CATGTTCCTCCTCAGTTCAGTCGGTAGAGCGGCGGACTGTTAATCCGTATGTCGCTGGTT
CAAGTCCAGCAGGAGGAGCCAAACGATTTCCTCCTTTAGTTTTTTGCTTTTGGTCTTGTT
TTATTTGTCTCCTTTTATAAAACAGTAATTCATACCTCCTAGAATTAGATCAAAAGAGTT
GCCCCGTACAGGGGCTTTTTTTATCTAGCAAAAATGGTGAATTAATTTTGCTAATAATTC
TCTTGTGGGTTCAATGAATTTTGCATCTAAATATTCGTTAGGTTGGTGAGCCTGTTCAAT
GTTCCCAGGGCCTAAAATTAGTGTTGGGCAGAGTTGTTGAATAAAAGGTGCTTCAGTGCA
GTAATTAACTGCTTTACATTCTTCTCCTAATAATTTTTCAACCACCTTTACGATCTGGGC
GGAATGTTCGCATTCATAGCCAGGAATACCCGCATGTAAGGCTTTAACTTGAATGCGATC
CCCCCAAGTCTCAATAAGAGGCGCAAGATATTGTCGCACTAAATCCTCTGCATCTTGGAT
GGCTAAATTAGGTAATGGTCGAACTTCTAGTTGTAGCTCACAGCAAGCACAAATACGATT
TAGGGCATCACCACCATGAATATTTCCGAAGTTGAGGGTAGGATAAGAAACACAGAATAA
CTCATTATGGTATTTTTGTTTTAAGCTATTTTTGAGTTGAAGTAAGTTACCCACCACCTC
ATACATAATTTCAATAGCATTAATTCCATTGGCAGGATTACTGGAATGGCCAGATTTACC
AATAACCTGAACTGTTTGAGCAAGATGGCCTTTATGTGCTCGGATAGGTTTAAGAGAAGT
AGGTTCTCCAATGATCGCACAATCTGGGCGAATATGTGCATGTTGTGAAAAGGTTCTTGC
ACCAAGCATCGTTGTTTCTTCATCCGCAGTAGCTAAAATCCGTAATGGCTTTTTAAGTTT
TGCTAAATCAATTTGATTGAGAACATCAACCACGAAAGCAAAAAAGCCCTTCATATCTGC
AGTACCTAATCCGTAGAATTTCCCTTCTTTTTCTGTAAGCTGAAAAGGATTGAAATTCCA
GAGCCCCTCATCATAAGGCACAGTATCTGTGTGCCCAGCCAGTAATAAGCCACCATCTCC
TTTGCCATAAGTTGCAAGTAAGTTATATTTTTGATGAGAGCCATTAATGGCGATGATTTC
CGTTTTAAATCCTAAATCACTAAACCAATAAGCCAATAACTCAATCAATGCTTTATTGGA
TATGTCATATTTTTCATTCAGGCTACTTATGGTAGGAATTTGAATTAATTGGCGATAACG
CTCAATAAAAGAGAGATGTATTGTCATTTATTGATCCTTTCTTGAGAAGAGTATAGAAAC
ACAGCTTGTTAGTATTTTAAGGAAAGTAAGTATAATCATATCAATATTTAACTCATCTTT
TTCAAAAAAACGAAAAATTCCTGTTATTTTATCTTTAGTTTTGTGTTACTCATTGTTTTT
TTTTTTTTTTTTTTACAATAGCGTGCGGGGACATTTGTGCATCCTGAAAATGTAAATAAA
GGTTTACGATGTTTTATTAGGAAAAACAGTAGAGAAGATTATTATGAATAAAATATTTAG
AGTTATTTGGAGTCATGCTCAACAGGCTTGGGTGGTTGTGTCTGAGTTAGTAAAGTCTCA
TACCAAAACATCCGCTTACACGGATAAAAGAGCTCAAGTATGCACCTCAGATTATTTTTT
AGATAAACAGCAAGATAAATTTAAATTAAGTCTTTTAAGTCTAGTATTACTAGGTATATT
TTTTAGTCCATCAGCTGCTGCTAACACAACAAATACCGCAACACCATATTTTCAAGATGG
TGCTACTGCATCGAATAATGGACATGACAACGGTACTATTGGTATTGGTAAAGAGAGTAA
GGCTTCGTATGGTGCTATTGCTATCGGTCAGAAGTCAAAAGCTGAAAGTAGGCATAATAT
TGCGATAGGTTATGAAACACAAGCAGGAAAGGACAAAGACCACGTAAACTCTGTTGCGGT
AGGCAACAATATTAAAATAGATGGGAAGGAAGCAGTTGCCATCGGGAGTGCTTCAAAAGC
GGGAGAGGGATCTGTTGTCTTAGGCAGACAAGCCAGTGCGGAAAAGATTAATCACGCAGT
TGTAATAGGTCACAGTACTGTAGTAGATGGGACGGAAGCAGTTGCCATCGGGAAAAAATC
AAAAGCGGGAAAGGGATCTGTTGTCTTAGGCTCAGACGCCAGTGCGGCAAATATTGAACA
AGCAGTTGTAATAGGTCACTCTGCTACTGCAAGTAAGTCAAAATCTATTGTTATCGGGGC
AAATGCCAAAGCGGATGGGTATGGCTCCATATCAATCGGTGGAGATGATTTAAAAACAAC
GAAATATCAACCTGATGATACAGCCCAAGTCCAACCCCAACCCCAAAAAACAAAAATAAC
AACTGCGAGTGGTGGAGCCTCTATTGCTATTGGGGGTGGTTCTTTGGCTAAGGGCGAAGG
ATCTATTGTTTTAGGTTCTTTAGCATCTGCAAATAAAGATGAAGGCATTGCTATCGGTGC
GAATAGTAAGTCTACCGATGAGTACGGTATTGCGGTTGGTGCTAGTGCAACTGCTACTGG
AAAATACGCCGTTGCTCTTGGTTGGGGCTCGAAAGGTGTTGGGACAGATTCCATTGCGAT
AGGTAAGTCTGCGACAACAGCAGGGGCATTTTCTGTTGTTGTGGGTGCCCATATCGATGT
GACAGGTCAAAACTTAGTGGTAGTTGGAAGCCAAGCAACTGCTGAAAATCATGCTACTGC
CTTGGGTTATATGGCCTCTGCTGGTGGTAGGAGCTCTGTTGCTGTGGGTGAAAGAGCCAA
AACAAATGGTAGTGCTGCTAGAGCAACCGCACTTGGTAATAATACCGTTGTCACCGTGGG
TGGCGGTGTGGCATTAGGTTATGGTTCTAATGCAAGTACAGCTGGCGGTGTAGAGGGGTT
AAAACAAAATCATTCTGTCACAACGGAAGCAAGCACTGAAGCTAACGGCTTTAAATCCAC
ACAAAAGGTTGATGGTAATAATATTGGTGCAGTTTCTGTCGGTATGGGCTCAGGTAATAA
ACTCATCAAACGCCAAATCGTCAATGTGGCGGCAGGTACACAAGATACCGATGCAGTAAA
CGTGGCACAGCTTAAATCTTTGACGATGGAAATTGGTGGTGATACCAGTGATGGTCAGCC
AAAAGTGGGGTTGTGGGATGGTACGCTTAAAGTAAAAGGCGACAACGGTCTTACTTCCCA
TGCTAGTGGCGATACGATTACGGTTAAATTAACCAATGAGACTAAAAGCAAAATTGATAA
GATTGATGGCTTAGAGACTAAAATAAATAAAGGTATTACTTTTAAAGGAGATCACGCTCT
TCAAACTGATTCAATTAAGCTAGGGGAAACACTAAACGTTGAAGGGATAGACAAGCAAAC
AGTTGTTACTGCACAAAATAAAAAACTTGTTATAGGTTTAGATATTAATGTTATAAATCA
ACTGGCTCAGATTGACACTAAAATGTCATCCTTTAAGATTAAAACGAATAACACTGAAGC
TACAATTAAGGATGGAAATACGATCCAGTTTACTGCAGGAAATAATATTAAATTAGAACA
AACGAACGGAAAGATTACGATTTCTACGATTGGTAAGTTAATTAAAGAGACTAAAATGCT
AGGAAATGGTGATTTGCAAATTACTTATACGGATGACAGCAGTGATACTATTACTAAGGG
GAAAGACGGTAAAAATGGTGAGAAAGGTGATAAAGGGGAACAAGGGTCTCCAGGGGTAGC
AGGGCCTAGAGGTGAAGCTGGTCCTAAAGGTGAAGCTGGTCCAGCAGGGCCAGTAGGTCC
AGCTGGACCACAAGGTAAAACTGGTCCTGCAGGTCCAGCTGGAGCAACAGGACCACAAGG
TCCAAAAGGACCTAAGGGCGATAATGGTGATCCAGGACCAAAAGGCGATAAGGGTGACCC
TGGTGAAGCAGGACCAATGGGCCCTCGAGGTCCTGCGGGTGCAACTGGTCCAGCAGGACC
ACGAGGCCCTGCGGGTCCTAAAGGAGATACGGGTCCAAAAGGAGATGCAGGTCAGAAAGG
TGAAACTGGCCCTGCGGGCCCTACGGGACCTAAGGGTGACAAAGGTGATACGGGTCCAGC
AGGACCACAAGGACCTACGGGTCCAACGGGACCACAAGGACCTACGGGTCCAACGGGACC
ACAAGGACCTACGGGTCCAACGGGACCACAAGGACCTGCGAGTCCAACGGGATCACAAGG
CCCTGCGAGTCCAACGGGATCACAAGGCCCTGCGGGTCCAACGGGTCCAGCAGGACCACA
AGGACCTACGGGTCCAACGGGGCCTGCGGGTCCAACGGGACCACAAGGACCTGCGGGTCC
AGCAGGACCACAAGGCCCTGCGGGTCCAATGGGGCCTGCTGGTCCAAAAGGAGAAAATGT
GGGAAGTGGTTTAGGTTTGAAAGATGATGCTGAATCAAATAAAACGGCACTTACCCCTAC
AGATGCACAAAAAGCTATTGCTGGTGATAACAAAGA
>H110 Scaffold3
TTTGGTTCTACTTCAAATAAGTTAATTAACTGCGTACGCCCTGGGGTTTTAGAGGTACGA
GCCAAGTTTTTTTGATTAGTTAAGGCATTTAATGCCGTCGACTTCCCTGCATTTGAACGC
CCTGCAAAGGCAATTTCCACGCCACTGTCTTCTGGTAAATGGTGAATATCAGGTGCAGAG
GTTAAAAAATGGGTTTTGTGGTAGTTAAGTTTTATTTCGGTCATTTTGTATTTGTTTGTT
ATTAAAATTTGTAAACGCCCCTCTTTGAAAAAGAGGGGCTGGGGGAGATTTAAAAAACAG
TTTTGTAGGGTGGGTTTTAACCCACCAATAAATTCAAGAGATTACAACGGAATGGTGGGT
CAAGACCCACCCTACAATTATTTAAATCTCACACTCAATCCTTTCTCACCATATTGATTA
GCTTCAGGATTTCCTGCAAAAACACCCCATTCCATCACTAAAATCGTTCCGATAAACATC
GGCATCATAATGCCTAGCACAAATGCCATTGTTCCTTGCGATCCCAATGAACTGAGATAA
CACAATATCGGCACCGCAACCATAAACAAGGCTTTCGCCGAACGATTACGGTCGTGTAGG
CGTTTAACGATCACTGCAGATAAACTGTAAAGTGAAAGGGTCAAGGGTAGAACGCTAATC
CAACTGAAAGCGGTCGGATTTAAGATAAAATTTGCAAAAATAAACAAAAATGCAAAATTA
ATCCCAAAGCCGATCCAAAAGCCTTTGCGGTTTAACCTTCCGTGAAAAGAAAATAATGCT
TTATGCCAGATCATTACTGCAATGCCTTTTCAATTTTTTCAAACAAATCACGAGCAAGAT
TATCTAAACCTTTCAAACGCTCTAAGCCGCGACGCATCAGGGTTTGACGTTGAGTGTCAT
AGCGAGAAAGTTTAATTAACGGCTCAATTAAGCGTGCCGCCACTTGCGGATTGCTTTCGT
TCATCTTAATCAACATATCGACTAAGAAACGGTAGCCAGAGCCGTCAATAGCGTGGAATG
CACTTGGGTTTTGGCTTGCAAATGCCCCAACTAATGAACGTACACGGTTTGGATTTTTGA
AGTTAAAACTTGGGTGCGTTAATAAATTTTGCACAATTTCAAGCACATTTTCATCAGGAC
GTGTCGCCTGTAAAGCAAACCATTTATCCATCACTAAGCCATCGTGTTGCCATTTTTGTT
CAAAATCGGCAAGAAGCTGATCTCGACAGGCAAGTTGTGCTTTGGTCGAAGCCGTGAGTG
CAGCCAAAGTGTCCGTCATATTATTTGCTTGATGATAATGTTTGTGTACCAAGGTATTCC
CTACTTCAGTAAAGGCAAGGTAAGACAAGCAAACATTGCGTAATGCACGTTTTGCCAAAT
CATCAGCAACCACACGATATTCCGTTAATTTATTTTGGTTGTAAACGACTAAGAAACGAT
CTTTTAATTCCTCAGCAATCGCTTGTTGCATAAATTGACGAACAGCCGCAATACCTGCAG
GATCGATCACTTTAAACAACTCAGCAAATTCCGTTTCTTTTGGCAAGGTTAAGGTTAAAG
CGGCAAGTTCAGGATCTTTATTTGCATTATCGATCACAAAGGTGAGTGCTTCTAACAAAC
CTTGTGAGAATGCAATTGCTTCGCCCTGTTGGTAGCGACTTAGATTTTCACGCAGCTCAT
TGTTAAACAACATTTGTGCCACGTCCCAGCGCACGAAATCATTCTCAGCAAACTTCAAGA
GCGTTAAAAGCTGTTCTGTTGAATAGTCATAATCTAAACGCACAGGGGCTGAGAAATCAC
ATAACAAGGCAGGCACTGGGCGTTGTTGTACATTGTGGAACTCAAAGGTTTGATGTTCGT
GGACCACATCTAACACATCACTGACAGTTAATAATTCGTGTTGTAAATTGATTTTCTTAC
CATCTTGACCATATAACGCTACTTTCAACGGAATGTGTAAATTCACTTTCTCTAGCTGAT
CAGCGGTTGGTGGTGTGTTTTGAGAAACGTGCAAGCGGTAAGTATGACGTTTTTCATCAT
ACTCATCAGAAATCGTTAATTCAGGCGTACCCGATTGACTATACCAACGGCGGAACAGAT
CTAAATCAACTCCCGAAGCACGTTCCATTGCAGACACAAAATCTTCACAGGTTGCCGCCG
TGCCATCATTTTCTGCCACATAGAGTTTCATTCCTTTTTGGAAACGCTCTTCGCCGAGTA
AGGTGTGGATCATACGAATAACTTCAGCCCCTTTTTCATAGACGGTAACCGTATAGAAAT
TATTCATTTCAATCACTTTTTCAGGGCGAATAGGGTGAGCCATCGGGCTTGCATCTTCGG
CAAATTGCACCGCACGCAACAATCGCACATCTTCAATCCGTTTTGCCGATCTTGACCATA
AATCTGAAGTAAATTCTTGATCACGGAAAACGGTCAAACCTTCTTTTAAACTGAGTTGGA
ACCAGTCACGGCAAGTAATACGGTTGCCCGTCCAGTTATGGAAATATTCGTGAGCAATCA
CCGCTTCAACATTCAAATAATCATCGTCCGTTGCAGTTTGCGGATTAGCCAGCACAAATT
TCGAGTTAAAAATGTTTAACCCCTTATTTTCCATTGCCCCCATATTAAAGAAATCGACCG
CCACGATCATATAAATGTCTAAATCGTACTCCAGCCCAAAACGCTCTTCGTCCCATTTCA
TCGAACGTTTTAAACTCTCCATTGCCCAAGTGGCACGGTCAAGATTTCCTTTATCCACAT
AGATTTCAAGGGCAACTTCACGTCCGCTCATCGTGATAAACTTATCTTGTAACAGGTCAA
AATCCCCTGCGACTAAGGCAAATAAATAGCTTGGTTTAAAGAACGGATCTTCCCACTCCA
CCCAGTGACGACCATCGTCCAGCTCCCCTTGAGCAATACGGTTGCCGTTAGAAAGCAGGT
ATGGATATTTACTTTTACAAGCGGTGATTTTGGTGCGATATTTTGCAAGCACATCAGGGC
GATCAAGCATATAAGTAATCTGACGGAAACCTTCCGCTTCACATTGCGTGCAGATCCCTT
CGCCTGATTGATATAACCCTTGTAGTGACGTATTCGTTGATGGATTGAGTTTTGTCTGAA
TTTCCAGCTCGAATTGATCCGCAGGGAAATCGGCTAAATTTAAAGTCAAAGCCTCATCAT
CTTTTTGATATTCTTTGAATGGCTCGCCATTAAATTTAATCGATAAAAATTCAAAGCTAT
GCCCATCTAAACGTAACGTAGTCGCTTCTGCATTCTTACGCATGATCGACAACGTCGATG
TGACAATCGTCTGCTCAGGATCAAGCTGAACATCAAGATAAATTTGATGAATAGTAAAAT
CAGGCTGACGGTAATCTTTTCTAAATTTTGCTTTAGGTCGCATAGCTTCTCCCTTAGAAC
TTTCAAATGTGGAAAGGATAAGAATATTTGTCTTTAAGTGCAATCAAATTTAAGATCTTG
CCCCAAAAATCGCCGTACCAATACGCACCATTGTCGAACCGCATTCAATTGCACTTGGCA
TATCATCAGACATTCCCATTGATAGCGTATCAATCCCTTCAAATTGAGATTGTAATTGAA
GAAACAGTTCATTCATTTGAGCTAAGGCGATTTTCTGTTGTTCAGGCTCACTTTCAGGCT
TCGGAATTGCCATTAAACCACGCAATTTCAAACGTGGCAGTTGGCTAATTTGAGTGGCTA
ATTCTAGCATTTCTTTCGCAGAAATACCCGATTTAGATGCTTCATCACTGATATTAATTT
GAATTAAAACATTCAGTACAGGCAGGTGTTCAGGACGTTGCTCGCTTAAACGTTGTGCAA
TTTTGAGCCTATCTATCGTTTGTACCCAGTCAAAATGCTCAGCCACTACACGCGTTTTAT
TCGATTGTAATAAACCGATAAAGTGCCATTCTAATGTGTCGTTCTCCGCAAAATGCTGAA
TTTTTTCAATACCTTCTTGCACATAATTTTCGCCAAAGGCATGTTGCCCTGCTTCAATGG
CTTCGGCAATGGCTGAAATGGGTTTAGTTTTGCTCACAGCAAGCAGTTTAACACTCTGTT
CAGGGCGATTAGCTTGCTGACAATATTGTTGAATTTGTTGAGAAATTGTCGCTAAATTTT
GAGAAATCGACATTGGCTACTCCAAAAGGCTATAATGGGCAAGATCATAAAACTCCACTT
AACTGAAATCAAGGATACTTATGCAAAGACTGACAAAAATTAAACTTGTGATTACCGATG
TGGACGGTGTACTCACTGATGGTAGCCTTTATTACACCGAAAATGGCGAAGCATTAAAAT
ACTTCAATGTGAAAGACGGTTTAGGGATCAAAATGCTTCTTGCTTGCGGCATTCAAGTTG
CAGTGCTATCGGGCGGTGACACCCCGATTTTACGCCGTCGCATCAAAGATTTAGGCATTC
CCCTTTTCCAACTTGGCAAAATGTCTAAGCGTGATGCCTGTTTTGAGTTAATGCAACAAG
CGGGGGTTTCAGCCGAAGAAACTGCATTTTTAGGCGACGATACACTGGACTTACCCGCAT
TTGAAGTCTGTGGATTAGCAGTTGCCGTGGGCGATGCTTTTGATTATGTTAAAAATCAGG
CAGATTTAGTCTTAACGCGTAAAGGCGGACATTCCGCATTCCGTGAGCTTTCCGATATGA
TTTTAAAAGCTCAAGGCAAAGAAGAAGTTTATGCTACTGCTGATGGGTTTATGAAAGTGG
TGCATGAAATGCTACAATAAATAATATCCTGTGGAATTTTAGATAATTAATTGAAAAAGA
TGAGCCAACAAGACAAACAAAATTTAATTTGGATCGATCTCGAAATGACAGGGCTTGATC
CTGAAAAAGAGCGAATTATTGAGATTGCTACCATTATCACCGATAAAGATCTGAATATTT
TGGCTGAAGGCCCTGTGCTTGCCGTACATCAACCCGATGAATTATTAAATAAAATGAGCG
AATGGTGTGTGAAAACCCATACTGCAAATGGGTTGGTTGAGCGTGTGAAGCAGAGTAAAT
TAACTGAACGTGCTGCCGAATTACAGACATTAGATTTCCTGAAGAAATGGGTGCCGAAAG
GGGCTTCGCCGATTTGTGGTAACAGTATTGCACAAGATAAGCGTTTCCTTTATAAATATA
TGCCAGATTTGGCGGACTACTTCCACTATCGCCATTTAGATGTGAGTACATTAAAAGAGC
TTGCGAGCCGTTGGAAGCCTGAAATGCTTAAACAATTTAGTAAGAAAAACAGCCACTTAG
CTTTAGATGATATTAAAGAGTCTATCGAAGAGCTGAAGTTTTATCGTCACCATTTTATTA
ATTTAGATTAACAATAATGCAATCATTTTATTTTGCAACTGAAGAAGAAATGCTCAATTT
TGGTCAGCGTTTTGCCCAACAACTTCAACGCTATTTAGAAAATCATAGTGAAAAAGCGAT
TGTGATTTATCTGAATGGAGAATTAGGGGCTGGAAAAACGACGCTCACTCGGAGCATTGT
TCGTGCTTTTGGGCATAATGGGAATGTAAAAAGTCCAACTTATACTTTAGTGGAAGAGTA
TCAGCTTCCCCCTTATGCTTTATATCATTTTGATTTATATCGTTTGAGTGATCCTGAAGA
GTTAGAATTTATGGGAATTAGGGACTACTTCCGTCCACAAACGGTTTGCTTACTAGAATG
GGCAAGTCGAGGGGAAGGAATGATCCCATCTGCGGACTTTATTATTCAAATTGACTATGC
AGAAACAGGGCGAAATCTAGCTCTTATGCCTCAAAACGACTTAGCAAAACAGATTTTGGA
AAATTATTTAGAATATCAGACCGCTTAGGGTAATACTATGCAGAAATTACGACATTATGT
TTGCTTTACGGTAATGAGTTTATTTCTTGCTCTTTCCGCACAAGCAAAATTAACCATTGC
CATTGATGCTGGACACGGGGGCAAAGATCCAGGGGCTATCGGTAAAAATTTAGGGGTCAA
AGAAAAAGAGGTGACTTTAGCGATTGCCAGAGAACTAAAGGCGTTGTTAGATGCAGATCC
TAATTTCAAGGCAGTAATGACACGCAATGGTGACTATTTTATCCAACTACCTAATCGAAC
TGAAATTGCTCGTAAAAATAAGGCACATTATCTAGTGTCAATCCACGCTGATTCTTCACC
TAGTTCAGATAATCTGAAAGGGGCTTCGGTTTGGGTTTTATCTAATCGTCGTGCAAATGA
TGAATTAGGAAAATGGTTGGAAGATCACGAAAAGCAATCGGAATTATTAGGTGGGGCAGG
TTCGGTTTTGGCAAATAATAATGAACGTTACTTGAACCAGACAGTGCTTGATCTGCAGTT
TTCTCACGCACAACGTTCAGGCTATGAGTTAGGTAAAACAGTCTTAGACAAACTGAGAAA
TGTTACGCAATTAGCAAAAAGTTCGCCACAACACGCCAGCCTTAGCGTATTACGTTCCCC
TGATATTCCTTCAATTCTAGTGGAAACGGGCTTTTTATCTAATGCAACGGAAGAACAACG
TTTAGCCACAAAAGCGTATCGCCGTCAGATTGCAAAGGCGATTTATCAAGGGTTAATTGC
ATATAAAAATAGATTACCAAAACAGCAAAATCAAATAGCAGTTAATGATGAAAAATCAAC
CAAGAAATCGAAAACTGAAAAAAAGGTAGAAAATCGCTCTAAGGAAGCTAAAAAAGCTAA
AGCAGCGGTGACTTCGCCTAAGGAAAAAACTAAAGAGAAAGCAAAAATAACGACGGAAAC
TAAGCAAAAACAATCGTCTAAAGCGTCAGAAAAAACGGTTGATCTCAATGCGAAATATCA
TGTTGTTCAGAAAGATGAAACACTTTATTCCATTGCTCGCATGTATAAAACAACACCTGA
AAAATTGAGCCAGCTAAATGGTTTAAAACAAAATAAAATCTTTGTAGGGAAGAAGCTGCA
AGTAAAGTAAATCAATATAGTAGAGTATCAAATTTAAAACTGGATATGGGAACCAAGACA
AAATAGTAGAGAAATAAGCATGATATTTAAAGAAAAGCCGATTATTTCTAATCAGTACGG
AGCGTTAGTGATGGCATTTGTACCATTTATTTATGGTATTTCTGCTAGCCATTTTGTAAT
GAATCATTTTTGGCTTGGGCTTAGCTGGTTTTTTACTTATCTCTTTTCCTATCCTTTTTT
CTCCGTCGTTAGCAAAAAACAAAATGAAAAATATAAACGCTGGATGATTATTTATGCCGT
ATTTAGCGGCATATTTATATTTCCCGTACTCTTAAGTCATTTTTCTATTTTGCAATTTAT
AATCCCAATCCTGCCGCTTGCAGGGTTCCAAATTTACTATGCAAAACAAAAAGATGAACG
AAACTTAATCAATGATATTGCAGGTATTTTAACCTTCGGCATAATTGGAATGGCAAGTTT
CTATTTAGCAACAAACCAATATAATTTTGAGATTTTACTCCACCCTACGTTATTTTTTAT
TGGGACAACAATTTATGTAAAAAGCGTTGCTCGAGAGCGGAAAAATCCTCTTTACTGTAA
GTTCAGTATAGGACTTCATTGTATATTTATCTTTGTTTATCTCGCCTTAGGCGATTATGG
CATTAGCTTTGCCTATTTCATTGGGTTAATTAGAGCGGTTATTGTGCCAAAAAGAAACTG
GAAAATTAAACAAGTCGGTCTATTTGAATTTTTAGTGATATTTGTTTTTACACTAGGGCT
GATCTACTAAATGTATTAACCTAATAATGTCCGTTATTTCTCTTTCCAATATCCAATCCA
TTCTTTCAGGGCGTGCATATTGCTATGTAATGCTCCTGATTGTGGGATAAAGTAAAATAC
ATTTAATCCATAGGTTTCAGGCATTTTTCCTGCTCCAACACTTGCAGGTAATATCTCAAA
ACCTTCTCGTTCAAATAACATTCTTGCTCGTTGCATATGCCACTGATTTGTCACTAACAC
GATCTTATTAATACCTTCTTTTTCTAAAATAGGTTTAGAAAACTTCGCATTTTCAGCCGT
CGTTTTGGCTTTTTCTTCCAACCATTGTGTTGGAATATGGAAAAATTGTGCTAGCTCTTT
TTTCATTACGCCAGCTTCTGAAGTCCCGTTTGGGCTACTTCCCGTAATCAATAAAGGCAA
ACCAGTTTCTTTTTGTAAAAACGCTGCATAACGTACCCGCTCTAATGCTATTTCGCTGAT
CGCTAATTTACCAAATAGCTCTTTACTATCGCGTAAGCCACCCCCAAGTAAAACGATAGC
TTGAGCTGATTTATAATCTTCAATGCTCAGATTATCTTCAGTTACCAAAGAATCGTGCAA
TTTTTGTGAAGTATAGGGAATACTGAAAATATAGAGAATTGCTATGCCTAAAAAGGTTGA
GAGATAACCTAATTTTTTCCATTTCAAACGGAAACAAATTAAGGAAAACAACCATAAAAT
CAGAATGTTAAATGGTGGAAGAATGACAGCAGTAATAAATTTCGTGATAGCAAACATAAT
AAGTAGGCAATTTTGTCAAGTAAGTAAAAGAGATTTATTATTCCTTATTCCCTTTTCCTT
GTCTATTGTTTAACTCGCCCTTTAAAATTAGAATAGCGATTCTTATTAGCCATATTACTA
GCGGTTAGATTTATGAAAAAAATTGCAATTATTCCAGCCAGAGCAGGCTCAAAAGGGATT
AAAGATAAAAACTTACAATTAGTTGGCGGAGTTTCGCTCGTAGGGCGTGCAGTTCTTGCA
GCAAAAGAGTCTGGAATGTTTGACTTAATCGTTGTGACATCTGATGGTGATCGTATTTTA
CAGGAAGGTGAAAAATATGGTGCAACTGCCGTTCATCGTCCTGTAGAACTTGCACAGAGT
AATACTCGTACGATTGATGCCGTTGTACACTGTTTAGAAACCTTAAATATCCGTGAAGGC
GTTGTAGCACTGTTCCAACCAACTAGCCCACTCCGAAATGCGTTAGATATTCGCAATGCG
ATGGAAATCTTTTTAGGTGGAAAAAGTAAGTCTGTGGTATCCGCTTGTGAATGTGAACAC
CACCCGTATAAATCATTTGTTTTAAATGGAGATGATATTCTCCCGATGAATGAAATCAAA
GATTTTGAAGCACCACGTCAGCAATTACCAAAAGCATACCGTGCGAATGGGGCGATTTAT
ATCAACGATGTCGCCAGCCTACTTCAAGAAAAATACTTCTTTATTCCACCTGTGCGTTTC
TATTTAATGCCAACCTATCGCTCAGTCGATATTGATACCACATTAGATTTGCAACTGGCG
GATAGCTTGATTGAGAAAGAGATGCAATGAGAGCCATCAAAGACAGTGCAGTTTATTTAA
TCGGTGAACTGACTTCACGGGCAATGCCATTTTTGCTATTGCCCTATTTATCTCGAAAAT
TAGGCGTAGAAGGGTTTGGGGAACTTGCATATTACCAAACTTATCTTGTGCTTTTCTTTA
TTATTGTCGGTTTAAGTCAAGAAGGGGCAGTAACCCGTTACTTCTATGTTTATGGTAAAC
GCTCCCTTAACTTAGTCGTGACTTCTGGCTATGCTTATACCCTTGCGATAGGTAGCTTAA
TTTTACTGGGTTGCTGGATTTTACAATCAGAAATTCTTACCTATGTTGCCTTGTCTGCTA
TTTTTCAAGCCTTATTAGGTGTTCAGCTGAGCATTCGACAGTGTCAAAAACAGGCGATTT
CCTATGCCATTTTGCAATTTGCTTCTAGCTTAGGCACTGTTGTTTTTACGGTATTACTTC
TCGAACTTTATCAAACAGAATTGGTCGAAAAAAGGTTACTTGGGATTTTATTAGGCAATG
TACTGGTATTTTTATTGGCATATCTAGTTTATAGCAAAAAGACGGTAAGTAAAAAATATC
AATGGAAGCAATATAAATCAGCACTCTTTTATGTGCTTGCTTTTGGTACGCCATTAATTT
TGCATAATGTGAGTTTTTTCTTAAAAGGGCAGTTAGATCGTGTATTTATTTATCATCAAT
TTAATCAAGTTGATTTAGGTTTATATGCGATGGGGGCTCAAATTGCTGCGATATTGATGA
TTATTTTACAAGCAGTAAATAAAGCACTCACTCCCTATTTTTTTGATGGATTAAAACAAG
GTCGAATTAATTTAAAACAAACGCAAAAATGGGCATTTTATTCCTTAGCCATTGTTCCGT
TACCTTCATTAATTATGTGGGTTATTCCTGAGCAATTTATAGTTTGGTTATTAGGGGTTC
AATTTGTTGGAACAAAATACTATATTATTTTATTCTTATTTTCGACCGCGCTTGTTATTC
CTTATTTTATTTTAGTGAATTACCTGTTTTATCACAGTAAGAATAAATTAATCTCAATCT
GTTCAGTGGCTTCAACGGTAATATATATTTTGAGTTTAATCGGATTAACCTTTACTTCTA
TTGAATTTGTACCTTATGCAAGTATTATTGGTTCAGCTGTGATGATCCTGATACTTTATT
TTATGACATCTAAAGTGGGGAAAACCGTATGAATTTGATCATTTGCTATACGCCTTTGCA
GGTTTTGATTGCAGAGCGAATTATTAATCTTTATCCAAATGAAAAATTTTATGGTGTGAT
GCTCTGCTCGGCAAAAAATCAGAAATTTGAATATTATGTGCAACGTTTAGCGAAAAAATG
TGATACTTTCTTTCAGATGGATCAACATATTGATCGTTTTAATCTATTAAAAGAGATTAT
TAGTTTGCGTCTTAAATTTGCATTTAAGAAGTTTGATAAAGTATTTGTCGCAAGCATTAA
TGACATTCAAATTCAGTTTATTCTAAGCAGCATTCAATTTAATAAGTTTTATACATTTGA
TGATGGCACAGCAAATATTGTAAGCCATAGTGTGTATTATGTCGATGAGCCAAAAACTCG
TATTCGCCGTTTTATTAATACGTTACTCTGCAATAAATACAGCGTGGCAAAATTAAAGGC
GTTATCCAAAAAACATTTTACGATTTATGCTGATTTGCCGAACATTATTCAAAATACTGA
ATATCTGGAACTCTTTCCGCAAACAGAAAGTGATGTAGCAGAAGGTGAAACCATAAATAT
TTTATTAGGTCAGCCCGTTTATTTAGATAAACAGAAAAATATTGAATTAGCGGAAAAGGT
CATCAAGTGGTTTGATATTCACGCTTATTTACCACACCCAAGAGAACAATATAAATTAAA
TCAAGTAAAATATATTGAAACGCCACTAATTTTAGAAGACTATTTAGCTCAGGAATTTAA
ACATAAAAGATGTCGTATATATACTTATTTTAGTAGTGCGGTATTAAATATAAAAGACAA
AATCCCAAATATTGATGTGGTTGCATTAAGAATTAATGTCGAAAATCCAGACTTTATTCA
AGTTTACCAACTCTTTGAAAAATTAGGCGTAACCATTATTGATATTCGAGAATAAAATGA
AAAAATATTTAATCTCTTTAGATAAAGATAGTCATAGACGGGAACTGTTTTTTTCACAGC
CAGATAGCGCTGATTTTAGCGTTTTTTCTGCCTTTAATACGATGAATGAAGATGAACAAA
GTTTATCTTCACGTTTTAATCTCGCTCATTTTGAGCAACATTACGCTCGTAAAGTGACGA
AAGGCGAAGTTGGTTGTACATTAAGCCATCTTGGTGTTTATCAGCAAATTTGTGATGATG
AAACGATTGGTGATGATGAATATAGTTTAGTTTGCGAAGATGATGCACTGTTTGATCAGG
ATTTTCAGGCAAATTTGAACCGTATTTTAAATAAACAGCCATCCGCAGATATTATTTTAG
TGGGGCAATCTAAAATTGCGACATTTAATGATGTTGAATTAGAAATTAATTATCCAACAA
CCTTTGCATTTTTACAGCCAAAAATTACCGCTTGTCCTTTTGCGGTTGTTTATCCTTATA
AAAATTATTTTGCAGGAACAGTAGCATATCTAATTAAAAAATCAGCGACTCGCACTTTTT
TAAAACAGATAGAACAAAACCTACCATTTTGGCTAGCAGATGATTTTATTTTGTTTGGCA
ACACCTTTAATTTAGATATTAAAGTGGTTCGTCCATTAATGGTGATTGAAAACCCAAAAT
TAAATAGTAATTTAGAAAGTATTCGTGGATCTATTTCACACAGCTTTGGGGCAAAATTAG
CAAAATACCCACTGAAAAAATTACTGGCAATAAAACGTAATTTAGGAAAATAAAATGTCA
GCATTCATTAATCTATTTTATATTTACGATCCGTGGTTATTCCATTTTTTCCGAATGGCA
TTTTTCTGTGGTGGAATAGCGATGTTATATTTGCTTTACCAAATCTACCGCAAACAACGC
TTACAAGGAATTACATTACCACTGGATAGTTTTGTCGCAATTTTTATCCTAATTATTGTA
GCGGTTATTCCGATGTTATCTCACGGCACTAAAGAATTTTATGCCGTAGGAATGTATATT
AAAGGCTTAATTTTATTTACCTGTGGCGTTGCCATTTATAATCTCTGCTATTATCAAAAA
ACTAATGCAAAAGAAATGATGGTTAGGGATTTAAAAATCGGTATTATTGTTCAAGCAGTA
GTGGGTTTTACCGCACTGGCAGGTATTCCCTTTATGATTGATTTAGGTATTTCAACGAAT
GCGGTTTTCCCTAAATTCTATGGTTCAGAACAAGAATACCGTTTATATAATTTAACTTCT
ACTGTATTCTTCCAGCTTAGTTTATTCTATGCTTTCTTATTGCATTTTTTACTTGCTTAT
AATGCAAAATATAATAATATCAGTCCGATATTTGTCTTCTTATTATTATGTATTGGTTTA
ATTTCAGGACGTACTTTTTTATTTATTTCTGCAATTAGTTTTCTTGTCTATTTTAGATGG
AAATATATACCAGCCATTTTGCTCTTTGGAACTATCTGTTTATTTTTAGCCTTTAATTTT
GCAGAAAATAAATATGTACAACACGCTTTAGAGCCTTTAATCAATGTTATTCACGGCTAT
GGTTTAGTTAGTTCATCTACGGATAATCTAGTTCAAAATCATCTTTATATCCCTGAATTA
AAACAGATTTTAATTGGTGATGGACGTTATTTTTATCCTCAAGGTGGCTACTACGGCAGA
ACAGACTCTGGTTTTTTACGCCAAACATTATATGGCGGATTTATTTATCTCTCTGTTTGC
TTCTTATTTATGTGTTACTTCGTACGAAAAGTGGCAATAAATTGGTTTGACGGTAGTTGG
ATTTTTATCTTATCTACCTTACTTATTCTCTCCATTTTAAATGTAAAAGCCGATGCCTAT
GCTTTCCCTGGCATTATGTTAGTGTTATTAATGTTTTTATCTTTATTTGGCAATGAAGGT
AAAAATAAAATTCTATTTTTAAATAACAAGACAGAAAATGTTTAGTATTATTATTCCTTC
TTATAATCGAAAAAATGAAATTCCTGCATTATTAACAAGTTTGGAATATCAAACGGAATA
TAATTTTGAAGTGATTATTGTCGATGATCACTCTGTTGAGCCAGTAGAAATTAAACATCT
CTACCCATTTCCTGTCAATGTGATTAGGAATGAACAGAATTTAGGAGCAGCAGAAAGTCG
TAATGTAGGAGCAAGATTTGCTGAAAACGAGTGGCTACTCTTTTTAGATGATGATGATCG
TTTTGCTCATCCAAAATGTGAAATACTGGCAAAAACAATTAATGAAAACCCGACGATTAA
TTTTATTTATCACCCTGCTGAATGTGTGATGGTAAATGAAGGGTTTAGTTATATCACTCG
CCCCTATGAAAATGAACAAGCGGTCACTTTAGAGAATATTTTACTGGCAAATAAAGTAGG
TGGAATGCCGATGATTGCGATTAAAAAATCATTTTTCTTTGCAGTCAATGGATTATCAAC
GGATTTAAAATCTCTAGAAGACTATGATTTTATTTTGAAAGTCATTTCGCATAACGAATT
TAAACCAAAACATGTTTCTCAAGCCTTAACAACCTGTACTTTCCATACTAAACGAGCAAG
TGTATCGACAAATACACAAAATACTGAATTAGCGATTGAAACTATTAAACAAAAATATGT
AAAAACAGATATTCAACAAAAAAACTTTGCTTTTAATGCATTATATATGCTTTCTTACCC
ACATATAATGAATTTATCTCGTAAAGCGGCTTGTTATTATTGGCAGATGTTCCTACAAAG
TAAAAATATTAAACATTTGGTGATTGCTACCCTCACATTTATTTCACCAAAACTTGCAAT
CAATATGAAAAGGTTTATTTAATGAAGTTTTCCGTATTAATGTCCTTATATTTTAAGGAA
AAATCAAAATATTTAACCGAATGTTTTGAAAGTTTAAAAAATCAAACGGTTCAAGCGGAC
GAAATTGTTGTTGTATTTGACGGAGCCATTACCCCTGAATTAGAACAAGTTATGCAAAAT
TTTGCGGAGATCTTACCGCTTAATATCGTTAGACTTGAGCAAAATCAAGGGTTAGGAAAA
GCACTCAATCACGGCTTAACCCACTGCAGAAATGAATGGGTATTCCGTATGGATACGGAC
GATATTTGTATTCCAGAACGTTTTGAAAAACAGATTGCGTTTATTGAACAAAATCCCGAT
ACCATTATTTTTGGCGGACAAATTGCTGAATTTGGCTCAGATATTAATGATATTGTCAGC
TATCGTCGTGTGCCAACAGAAACCAAAGCCATTGTAGAGTTTACACAGAAACGTTGCCCA
TTTAATCATATGACGGTCGCCTACCAAAAAAATGCTGTGCTTGAATGTGGTGGCTATCAA
GACTTACAAGAAGATTATTATCTCTGGATTAAATTGGTCGCATTAGGCAAAAAAGTAGCG
AATTTGCCTGAGGTTTTGGTTTATGCTCGTGTTGGAAATGGTATGGTTGGTCGCCGTCGT
GGTATCGCTCAGGCTAAGGCAGAATGGCGCTTGTTTAAATTAAAACACCAAGTGGGTATG
CAGAATATCGTTTCAGGTTTTATCACTTTTACTATGCGAGTGGTACCGAGATTATTGCCA
ACAGTCTTACTTACTCTGTTTTATAAATTACTTCGTAAATAAAAGGTGTAATATGTTGTC
TATACAAGATTTTTCAAATAAAAATAGTTGCTAATATTTAGAGAAAATAAACATTAGCAA
CTATTTTGTCTACCATGCCGATTATTCCTTATGAAGAGCGATAAACATAGTTAATTATTC
TGTTTTAAGCGATAACGTCTATCCATCATACAAAGTATGCCACCTATCGTCATAAACAAT
CCACCGAACCAAATCCAACGGATAAACGGTTTGTAGTATAAACGTACGCCCCAAGAGCCA
TCTTCTAAACGTTCACCTAAGGCTGCATAGAGATCTCGACTAAATCCCCAGTCAATCGCA
GCTTCAGTCATACCCATTTTACTGACATTGTAAAAGCGTTTTTCTGCGTGTAGTGTGGCT
TCATATTTACCATTTCGATGAATTTCAATATCCGCTGTGCCACCAATATAGTTTGCCCCA
TTTGAGTCACGAATACCCTTGAAGGTAAAGTTGTAATCTAAAATTTCAACTTTGTCGCCT
ACATTCATTCGTACATCTTTTTCGATACTGTAATTTTGGCTAAAGGCAATACCAAACACA
GTCATTGCAACCCCTAAATGAGCCAACACCATTCCCCAATGGGAACGAGAAAGTTTCAAA
ATGCCTTGCAAGAAACTATGACGATGCGTTGCTCGTTGATGTAGTTCATATAAACTCAAT
GCCACGATAATGACGGACATCATTGTCCCTAATACCACGCTGACAGTAATTTTGCTGGCA
AAAAGATAAGGTAAGCCAAAACCAAGCAATACCATTACGGCTAATGAAATGAGGACTGGC
TTACGGATAGCAGAAACCTGATCTCGACGCCATTTTACAAGCGGTCCAATTCCCAATAAA
AATGCAAAAGGCACCATTAAGATCATAAACATCTGATCGAAGAAAGGTGCTCCGATAGAA
ATTGTCCCTAAACCAATTTGTTTATGAATTAACGGTAAAATCGTGCCTAAAAAGACCACC
GATAAGAACGCCATTAATAGTACATTATTGAGTAATAACATTGACTCTCGTGAGTAACGT
TCGGAATTGTCTAAGCTCTTGATTTTACTGCCTTGATAAGCGTAAAGCAGTAGCGAACCG
CCAATAACCACCACGAGATAAGCCAAAATATATAAGCCCCGAGTTGGATCAGAAGCAAAA
GCGTGAACCGATACCAAAATCCCTGAACGCACTAAGAATGTGCCGAGTAAGCAGAGTGAA
AAAGCAAGAATAGCTAGCAAGACCGTCCACGCTTTGAAAGTACTACGTTTTTCCGTAACC
GCTAAAGAGTGAATTAATGCCGTACCAGCAATCCACGGCATTAACGAGGCATTTTCCACA
GGATCCCAGAACCACCAACCGCCCCAGCCAAGCTCGTAATATGCCCACCAAGAGCCAAGT
ACGATACCTAATGTTAAAAATACCCACGCTGCCATAGTCCAAGGACGTGACCATCTCGCC
CAAGCAGTGTCAAGACGACCTGTCATCAACGACGCAATAGCAAAAGCAAAGGCAACAGAA
AAGCCCACATAGCCCATATACAGTAACGGAGGGTGGAAGATTAAGCCAACATCTTGCAAC
ATCGGATTAAGCTCTCGACCATCAACAGGAAAATCAGGGAAAGTTCGGTTAAACGGGTTA
GAAGTAAACAGAATAAAGACTAAAAAGCCAATGCTAACCAAGCCCATTACCCCCAATACA
CGAGCGATGGCTTCTTCAGGCATTTGTCGGCTGAATATCGCAACGGCAACGCTCCAAAGG
GAAAGTAGCCAAATCCAAAGCAACAAAGATCCTTCGTGAGAACCCCAAACAGCGGAAAGG
CGATACTCTAACGGTAACGTACTGTTTGAGTTATTCACCACATACTGCACAGTAAAATCA
TTGACCGCAAACAGATAAAAAAGCGAGCCAAACGAGATTGATAATGCTAAAAAAACCGCC
CACGTCATCGGACGAGCCAATGCCATCAGACTAGCATTTTGTTTATGAGCGCCAACAAGC
GGTAAGATCGCCAATAAAATTGCCAATGAGAGAGCAAGAGCAAGGGTATAGTTACCTAAT
TCAGCAATCATTTATTTTCTCCAAACGGCTGAGAGATCTGCGTTGCATCACGTTCTGATT
TTCCTTTGAGATCTGCTTCTGAAATCCCCATCGGCTGATGTTGCTTTTTCATCTGATCGC
CTAATTCAGGTGGCATATAGTTTTCATCGTGTTTAGCTAACACTTCGGTTGCTTTCAGTT
TTGTCGGTTCAACTAAAGTACCTTGTGCCACAATCCCTTGCCCTTCACGGAATAAGTCAG
GCAAAATCCCTTCATATTCCACCTGAATTGCAGGCCCAATATCATTGAGATCAAAGGTCA
CTTTAAGGGTCTTATCATCACGTTTTACCGACCCATCAACCACCATACCCCCTACACGAA
TACGTTGCCCAACTTCAGGCTTGGTTTTTGGATCATTATTTTTACCATAGATAATCTCTG
ATGGCGTATAGAATAAGTCAATGTTTTGGCTTAACGCATATAAGGTTAAACCAACAGCAA
CGGCAAGCCCACTTAACACTGCCATCACCACTTTCAGTCTAGATTTGCGTCTTGGGTTCA
TAAAAACCTCGTTGTAATCACTCAAAAAACAAATAGAAAAATTAAAGTGCTATCCTAACA
AAAAATCTGATAAGAATCGTTAAATATTCGATTATTTTATTCTTTAGTATATAAAAATCA
TGTCTACCCTAAGACAGGAAATGGTCGAACATTCTCTAATTGAGAATGTATTTGATTAGG
TACGGTTGATCCTAAAGTCCAAGAAATAAATGATATAGAGCTTAGTATAACTTAATTTAC
TACACAAAAATCCCACAAGTTGGGTCGTTTGGAGCCATTCTAACAGATAATTTTGGGCAA
CATATAGTTTATTACTTAGAGAGATAGGAGTGTTTATAAGCAAGGCAGAACTCATTACAT
CTCAATATGAAAGGTTTCCAAGAAATTATACTGCCTCTTTCGATGTTACTTGTGTACTTT
AGGGGATGCCAAACATAGAGAGAAGCAAGAACTGCTTGTTTTTGAACATAAATATAGGTA
GAAATAACCGCACCTTATTGTTATAAGTTGCGGTTATTTTTTGCTACTTATAAGGCTTTT
AAAATGTCGTCCACACGTTCTTTCGCATCACCAAATAACATTTGAGTGTTTTCTTTGAAG
AACAGTGGGTTTTGTACGCCTGCATAGCCCACTGCCATTGAGCGTTTGAACACGATAACG
TTTTGGGCTTTCCAAACTTCAAGTACTGGCATACCTGCAATCGGGCTATTTGGATCGTCC
ATTGCCGCTGGGTTTACTGTGTCGTTTGCACCGATAACCAAGACTACGTCAGTATCTGCG
AAATCATCATTGATTTCGTCCATTTCTAATACGACATCGTAAGGCACTTTCGCTTCAGCA
AGTAATACGTTCATATGGCCTGGTAAACGTCCTGCAACCGGGTGAATACCAAAGCGAACA
TTGACGCCACGATCACGTAGTTTCTGTGTGATTTCAGCAACAGGATATTGTGCTTGTGCC
ACCGCCATACCGTATCCTGGGGTGATGATCACAGAGCTTGCATTTTTAAGTAATTCTGCC
ACTTCTTCTGCGGTGGTTTCACGGTGTTCGCCTTGTTCTTCATCTGAGCTGACTTGAACA
TCGTTACCAAAGCCGCCTGCGATAACGCTGATGAACGAGCGGTTCATTGCTTTACACATA
ATGTAAGAAAGGATCGCACCTGAAGAACCGACTAATGCCCCTGTGACGATTAGCAAGTCA
TTGCTCAACATAAAGCCTGCTGCCGCCGCTGCCCAACCTGAATAAGAGTTAAGCATAGAA
ACAACCACTGGCATATCCGCACCGCCGATAGAAGCCACTAAGTGCCAACCGAAAGCTAAA
GCGATTGCAGTCATCACTAATACAGGGAAAATGTTCTCAGGATTATTTAAGAAGGCAACC
ATTAATAGTGCAGAAACCACAAGTGCCGCAAGGTTTAATTTGTGGCGGTGTGGCAACATT
AATGCTTTTGAATTGATAATGCCGCGTAATTTACCGAAAGCAACCACTGAACCTGTGAAA
GTGACCGCACCGATGAAGATACCAAGGAATACCTCAACATTGTGGATATTTTGTAGCACA
GGATCTGTTTCGTGTGCAAGACCGTAGCTGTTAAAGCCGACTAATACCGCCGCTAAACCT
ACGAAGCTGTGAAGAATTGCCACAAGCTCAGGCATTTCGGTCATTTCAACTTTTAATGCT
TGACGAATACCGATAGCACCACCGATTGCCATTGCGATTAAAATCCAAATGGTACCTTGT
GATTGTGGTCCAAAAATGGTTGCGATAAGGGCAATGGCCATCCCCACAATACCGTACCAA
CAACCTGCTTTTGCCGTTTCGTGTTTAGAAAGCCCTGCAAGGCTCATAATAAAGAGAACG
GCTGCGACAATATATGCCGCTTGTACTAAACCTAAAGACATACTCTTTCTCCTTAACCTT
TTCTAAACATTGCTAGCATTCTTTGGGTAACTTTGAAGCCACCGAAGATGTTGATACTCG
CCACTAAAATCGCAATAAAGGCAAGTACGCTGATAAAGAAGCTGCCTTGAGAGATTTGTA
GTAACGCACCGACAATGATAATACCTGAAATCGCATTGGTTACTGCCATTAATGGCGTAT
GTAATGCGTGGCTGACGTTCCAAACTACATAGTAACCCACTACGCAAGAGAGAACGAAGA
CGGTGAAGTGAGATAAGAATGCTGCAGGTGCAACAGAAGCTAACCACAAGAATGCGATCA
CCGCTAAGGCTAACAAGCCATATTTAATGCGTGGATCTGCCGGTTTTTCTTCTTTTTTCT
CCGCAGGTTTTGCTGCCGCTTTTTGTTGTGGCTGTGCAGATACTTGAATTGGTGGTGCTG
GCCAAGTGACTTCGCCATCACGGATTACGGTAACGCCACGCAATACTACATCTTCAAAGT
CGATATTGATGTTGCCATCTTTCTCTTTGCAGAGTAATTTCAAGAGATTGACTAAGTTGG
TGCCGTAAAGTTGAGATGATTGAGTTGGTAAACGACCTGGTAAATCAGTATAACCGATAA
TTTTTACTTGGTTTTCTGTGGTAACCACTTTACCTGCTTGGGTTAATTCGCAGTTACCGC
CCGTTGCAGCCGCTAAATCCACAATCACCGAACCTGGTTTCATTGTGGCAACCATCTCTT
TGGTAATTAAGCGTGGGGCTGGTTTGCCTGGGATAAGTGCGGTGGTAATAATAATATCCA
CTTCTTTTGCTTGTTCAGCATAGAGTGCTAATGCACGGCGGTTAAATTCTTCCGACATCA
CTTTTGCATAGCCATCACCGCTGCCACCTTCCTCTTTAAAATCAATTTCAAGGAAACTTG
CACCCATTGATTGTACTTGTTCTTTTACTTCAGGACGAGAGTCGAACGCACGCACGATGG
CACCAAGGCTGTTTGCTGCACCAATTGCGGCTAAACCTGCAACGCCTGCACCGATCACAA
GTACTTTCGCAGGTGGCACTTTACCTGCGGCGGTAATTTGACCTGTAAAGAAGCTACCAA
ATTCGTGAGCGGCTTCAACAACGGCACGATAACCAGCAATGTTCGCCATAGAACTTAAAG
CATCTAGGGCTTGCGCACGAGAAATACGCGGCACTGCGTCCATCGCTAACACATTGATTT
TCTTCGCAGAAAGTTTTTGCATTAATTCAGGATTTTGAGCAGGCCAAATAAAGCTCACAA
GCGTTGCCCCTTCCTTGATTAATGCAATTTCAGCATCGGTTGGTGCATTGACTTTAAAAA
TAATGTCTGCATTCCAAACGGCTTGTGCGTTGCCGATAGTCGCACCTGCTTGAGCGAAAG
CATCGTCTTCAAAACTTGCTTTAAAGCCAGCATTTTCTTCAATGATGACTTCAAAACCAA
GTTTCTTAATCTGTTCTACGGTTTTTGGCGTTGCTGCCACACGAGTTTCACCGTCTAACA
GCTCTCTTGGTACACCAATAAGCATAAAGACTCCTGTAGGTTGGTTAAAATAATAATGAA
TTAAAACATTGCAAATGTACCATTTATTTAACTTTTTGGGGGATTTTTTTCACGTTTATT
TTGAAGAAATCTTAAAATCATTTAACCGATTTTTTACAAGCGGAGGATTTCGTAATAAAA
CTTGCAAAAGATAAATTATTCGTTGGAGTTATTAGGACTTTTTTGCTATATTTATGCCCA
ATTTTTTGCCCTAAGTCTATGGGCTTATTTCGCTTTTAACTAAATTTAATGGATCCCTTT
TATGTTTAAGAAATTTCTAGGATTATTTTCAAACGACCTTTCAATTGACCTTGGTACTGC
AAACACGTTAATTTATGTAAAAGGGCAGGGTATCGTGCTTGATGAGCCGTCAGTAGTTGC
GGTACGTCAAGATCGTGCTGGTTCATCAAAAAGTATTGCAGCAGTAGGTAGTAATGCAAA
ATCAATGCTAGGTCGTACACCAAAAAGCATTTTAGCTATTCGTCCGATGAAAGATGGGGT
GATTGCTGATTTCTATGTGACAGAAAAAATGTTACAGCATTTTATCAAACAAGTGCATAG
CAATAACTTTATGCGTCCAAGTCCTCGAGTGTTAGTGTGTGTACCAGCAGGGGCAACTCA
AGTAGAGCGTAAGGCAATTAAAGAGTCGGCGATTGGCGCTGGTGCTCGTGAAGTTTATTT
AATTGAAGAGCCTATGGCTGCGGCGATTGGTGCAGGCTTACCTGTAGCAGAAGCTGCTGG
TTCAATGGTAATTGATATTGGCGGTGGTACAACAGAAGTTGCGGTACTTTCATTAAACGG
TATCGTTCATTCTGCTTCGGTGCGTATTGGTGGTGATAAATTAGATGAAGCAATCATCGC
TTACGTTCGCCGTCACTATGGTTCTGCGATTGGTGAAACAACTGCAGAGCGTATCAAAAA
AGAGATAGCAACAGCTTATATTCAAAATCAAGATGAAATTCGCACAATGGAAGTTCACGG
TCACAATCTTGCAGAAGGTGCGCCTCGTACATTCGTGTTAAGCTCAAAAGAAGTGTTAGA
AGCGATTGAACAACCTTTAACAGGCATTGTTGATGCAGTAAAAGGGGTTCTAGAGCAATG
TCCACCAGAGTTGGCTGCCGATATTTTTGAACGTGGAATGGTATTAACAGGTGGCGGTGC
TTTATTACAAAATCTTGATGTATTACTTTCAGAAGCAACGGGCGTGCCTGTTATCGTTGC
CGAAGATCCATTAACTTGTGTAGCTCGTGGTGGCGGTAAAGCACTTGAGATGATCGATAT
GCACGGTGGCGATCTCTTTAGTGACGACAACTAATTCAACCTTGAGTTATTAGCATAAAA
ATGGACAATATCAACGGCTATTGTCCATTTTGCATTTAACAAGAACCATTAAATATAACT
GAAATATGAAACCAATTTTTGCGAAAGCACCACCTATCGGCGTAAGACTATTCTTTGCAA
TTGCGATCTCTATCAGCCTGATTTTACTTGATGGTAGAAGCAGTGCAATGATCCAAATGC
GTAATGTCCTCGAAACAGCGGTCAGTGGCTTGTATTATTTTGCAAATATCCCTCGCACCG
TATTAGACGGTGTAAGTAACAACTTTATCGACAGTCAAAAACTGCAAGTTGAAAACCGAG
TATTAAAAGAACAACTGCGTGAAAAGAACGCAGACCTATTGCTACTCGATCAACTCAAAG
TAGAAAACCAACGTTTACGTTTACTACTTAGTTCCCCTTTACGCCAAGATGAATATAAAA
AAGTAGCTGAAGTGCTGACCGCAGAAATGGACGCTTACCGCCAACAAGTAGTAATAAATC
AGGGACAAAGTGACGGTGCTTTTGTTGGTCAGCCCGTAATTGATGAACGAGGCGTTGTGG
GGCAAGTGATTTCTGTCGGGAAAAACAGTAGTCGAGTATTACTTTTAACCGATGTCACTC
ACGCCATTCCCGTACAAATTTTGCGTAACGATGTTCGAGCAATAGCCAATGGCAACGGAC
ACAGCAATGAATTGATTTTGGATAACTTACCAAGAACCGTGGATATTGGCAAAGGTGATG
TGCTTGTCACCTCTGGCTTAGGCGGACGTTTCCCTGAGGGCTATCCCGTTGCCGTAATTG
AAACCGTACAAAATGATGGTTCAAACCATTTTGCCAGAGCAACGGCTAGACCGCTCGCCT
CACTTGATCGCCTGCGTTATTTATTACTGTTATGGCCAACAAGCGAAGAAATCCGCAATG
CATCAAGCCTTTCACCGCAAGATGTGCGTGATGCTGTGGAAGAAAGACGTAAAAGTCTAA
ACCCATTAGACCGCTTGAAAAATAGTAAAAAAGAACAAGTAAGTAGTGATGAACAAAAAG
AAGAAACTGTCGAACCTGAAGAAACTGTAAATCCAGCAACACAGCCAGAAGTCGATAACG
GTATTAATCACAGCACAGAGCAAGGGGCAGAATAATGCGTGAAAATATGATCTTCCAAAT
GTTAGTGCTGACCTTCATTTTCGTCATCGCTTTTGTCCTAGAGATTATGCCTTGGCCTGT
GGATTTACAAGGATTACGCCCAACTTGGGTTGTATTAGTACTTATCTACTGGGTATTAGC
TCTGCCTGATAAAGTTAGTGTCGGCACCGCTTTTTTAGCAGGAATTGTTTGGGATCTGAT
CTTAGGCTCAATTTTAGGCATTCACGCGTTAGTATTGTCAATTGCGATCTATTTTGTTGC
CAAATATCATCTTATCTTGCGTAATCTCTCGTTATGGTTACAGAGCTTACTTGTGATGGC
ATATATCGCACTTATTCGTTTCTTTATCTTCTTTATCGAACTAGTGCTACATAGTGCAGA
ATTTAACACCCAAGAAATCATCGGGGCGATCATAAGCGGCATCTTATGGCCGTGGATTTT
CTTACTGATGCGACATATACGCCGAGGGCTACATTTACGCTAATGAACAGCTTATCTTTC
GATTTTTCTGCGGATTTTCGTCCCCTTTCCGCTCGAATGCGACCACGCACTCTAGCTGAA
TATGTCGGACAATCACACCTGATCGCCGAAGGCAAACCCCTTCGCCGAGCCATTGAAGCA
GGACATAGCCACTCAATGATTTTCTGGGGTCCCCCAGGAACAGGCAAAACCACCCTTGCA
GAAATTATCGCAAACGAACTTGATGCCGAAGTTGAACGCCTATCCGCCGTCACCAGCGGT
ATCAAAGAGATCCGAGATGCCATCGAAAAAGCCAAACTCAACCGACAATCCGGCAGACGT
ACTTTACTCTTTGTTGATGAAGTTCATCGTTTTAACAAAAGCCAACAAGATGCCTTTTTA
CCCCATATTGAAGACGGCACCCTTATTTTTATCGGTGCAACCACTGAAAATCCGTCCTTT
GAACTGAATAACGCCTTGCTGTCAAGGGCAAGAATTTACATTCTCAAGCCACTACAAGCG
GTCGATATTCTAAAAATTTTGCAAAATGCCATTGCAGATAAAGAGCGTGGGCTAGGTAAT
GAAAAACTCATCATTCAAGATGATGTGCTTCAACTGCTGGCGGACTACGTCAATGGCGAC
GGACGTTTTTCTCTCAACTGCCTTGAATTAATGTGCGATATGGCAGAACAATTACCACAA
GGAAAATTGCTGGATAAAGCCTTGCTCACCGAAGTGTTGGGCGAACGCCAAGCCCGTTTC
GACAAAGGTGGCGACCGCTATTACGACCTGATTTCTGCGTTACACAAATCCATTCGAGGA
TCTTCTCCTGACGGTGCATTGTACTGGTATGCTCGTATTTTAACCGCTGGAGGCGATCCA
CTGTATGTTGCTCGCCGACTACTTGCGATAGCCTCAGAAGATATAGGCAATGCCGACCCA
AGGGCAATGCAAGTCGCCCTTGCAGCGTGGGATTGTTATACCAGAGTAGGGGCTTACGAA
GGCGAACGGGCTATCGCTCAAGCGGTGATTTACCTTGCCGTTGCCCCAAAAAGTAATGCC
GTTTACACCGCATTCAAACAAGCCAAACGCCTAGCTCAAGAAGGCAAAGATTACGACGTT
CCCGAACATCTGCGAAACGCACCGACTAGCTTAATGAAATCCTTAGGCTACGGCGAAGAA
TACCGCTACGCCCACGACGAACCTAACGCCTACGCCGCAGGGGAAAACTACTTCCCCCCT
GAACTGAAAGACACCCAATTCTACTTCCCAACCGAACGTGGAATGGAAAAGCAGATCAAA
GAAAAAATGGCGTGGTTGAACGGATTGGATTTGCAGAGTGAGGTGCAGAGGTATAACAAA
CAACAAGTTTAAATTTGTTTACTCAACTCAATAAACACCCTATGTTTATCATAGCTATAA
AGAACGTGGTTACTTTGCGTTTTAGTAAAATTGTAGGTTAAACGAGGAGTGATCCCCCAT
AAATGCACGGCACGATGCCAAATTGATGCATTGAAGCCATATTCTTTATTACGTTGAATA
ATGCGGAAAATCGCCTCTTTTTTATAGCGTTTTTGAGCTACACTTACGGAAAGGCGAGTA
GAAAACCCTTTGCCCCATTCTTGTCCCCAACCTAAACTAATTCCCCGACGGAAAAAGCTA
TCATCTTTATCACGAGTAGCGGTGCGATTGTAGTTTAAATTTGCAAACCAATATTGGTTT
GCATTGGCTAAATAAACTAGCCCACCAGAGATAAAGTGATAATTGCCATTGAGGTGCAAG
CGACTTGCATAGCGTTGTTCGGCATATTCATAGTTAGTGTTGAGTTGCCATTTAGGTGAT
AACCAATAGTTTGTTTCAAGGGTTAAACCGCCTGATTTAGAAAAACGTCTTAATGTATCA
CTTTGATTAGAGCCACCTGCATAAAGTGTTTGTTCCATAAATGGCAACAGCCTCAGGTTA
TATTTTGCATTTTGAAAACCTAGCCCCACACTGCCTCGTAAGCTCATTTCGTTGTATTTT
TTATTATCCCAATAATATTTGCCGTTGGTGGCAAGACGTAGTTCATTAAAGAAGCCATTT
CCCCACGACCATTTTTTACCTAGATCGAAGTTAAAACCAGCACCTTCTGCCGATTCTCGT
TTTGGTGCGTGCCAGTTGCCGTAGGTTGTTCCTGCTTTTGGTGTATTATTGATATTAGGA
TCGTTAAGATAAGTAAGCCCACCTGAAAACGTCCAACGATCTCGCCGATTTATCGCATTA
ATGTATTGATCGATAAGTTGGGTAATTTCAGGGATAAGCGGTTCTGAACGCAGTTTTTTA
AACTGATCTTCCGAAGCCTCCAATTCGTTATTTTCAAATAAAGCTACCGCAAGTTGTAAG
CGAACAGGCTGAATATCTGCTTGTTCGGCAAGGATCTGACGATATAACTTGATCGCTTCC
GTATGTTGCTGATTTTTCTTTGCCACAATTGCCGATGCCCATTTGGTAAGAATTGGGTCG
TGAAATTGTGCAGGAAGCTGTTGGTAAATGGGATAAAGCAATTCGACATTGTCAATATTA
CCTTGCATTACCGCAGGCAATAATGCTCTTATCACTAAATCTGGATATTTTACCAACTCT
TTTGAAGTCATTGTAATACTACTCTTATCCGTTTCCTCCTTAGCGATTTGATGAACCTTA
AATTGATGGCTGTGAATGAGGATATCGGCTTTTTCTGCTTGGACTCTATTATCATTTAGA
TGTTCAGTAATACTATCCTGAGATAGTTTTGCTATAGAGTAGTTAGCTAAGACTAATAAA
AGTGTTGCACTAATAAACGAGTGATTCATAACGTTCCTATAAAAGCATGAAGCAATGTCA
AGACTGTTGATTTTTATTAACAATAACTTAACTGGCGCTTACATTGTTTGAATTAATGTT
GTAATTGTCAAACTTATCAGATATCATATTGATAATGATTTTTATTTGATTACTGGATTT
ATTCTAATATACTCATATATTATGTTGCAATGGTTTTATAACAGGTTTTATAACATTTCG
ATTTTTTTATCTGTAACTCTTGTTCATATCGGGTTGGCATATATGATTTCACAACTATCT
TGGGATAGAGATCTCAATCATTTTGGGGACTTAGAAAATTTACAAATGGTTGAAGTAAAT
TTAGGAAGCGAAGAACCCATTGAAGTGAAAAGTGAAAGTGAGCCAGAGGTGACACAAGAG
CCTGAGCAAATACTCAGTACAGAAGTAGCAGATGTTTCACAAGCAGATCTCGTTAAAAAA
GAGGAGAAACCTGAAGTAAAAGTGAAAAAAGAGATAAAAAAATCCCCAGAAAAGCTCACC
AAAAAAGTAGAGAAAAAGAAAGAGTTATCGCCTAAAGCGCACTCAGATAAAAAAACAAAC
ACAAGCCAAGTTGCCCAAAATCATCAACAAGGAAATCAAAATGGTGTTGAAGGGAGTAAG
TCTGTGACCGGAAACGCCAAAGTAGATGCTTCTCTTGGTGCGGGTTATGGCAATGCAATG
CGAGGGCGTTGTTCAGATATTTCTGATGAATCTGATGATGTAGGCAGTGTGAAATTAAAG
GTAACAATAGGAACGAATGGTAAAGCGACAAATGTAGAGATTTTATCTTCTTCAGGTATT
AAACGTTTGGATAATCAAGCAAGCAGAATGGCATCGGGACACACCTATCAACCAGCCAAA
ATAAATAATAGTGCAGTGGTAGGCAGTGTGATTTTTAGTATTCATTTTAAATGTGGGGCA
GCAGCCTAAATTATTTGAGGTAATTTATGAATTTAATTCAACTTCTTCAACAACAAGATA
TTGTACTTTCCATTTCCTTTGGAATTTTAGTTGTAATGAGTATTTTATCTTGGACTATTA
TTTTAATTCGTTTAATTAAAATGATTGGTGTAAGAAAAAATAACCAACAAAGTTTTAAAT
TAGTCAAATCTGCTGAAAATCTTACTCAAGCAGAGCAATATATTCAAAACAAGCGGTCTG
AAATTGCAGATATTTTACAGCTAACTTTTAAACAATGTGAATTATATCAAGCTAAAGAAA
AGAACCATTTATCTCATCAACTTCCATTTAAAGATTTCCTGACATTGCATTTGCGAAATG
CCATCACTCAATCGTTGCGTAAATATGATGGCGGTTTAGTTGCACTCGCTTCTATTGGTG
CAGTTGCGCCGTTTATTGGATTATTTGGCACAGTCTGGGGAATTTTTAATGCACTTATGG
ATATTAGTCAGCAAGGGCAAGTCAGTATTGCAACCGTATCTGCCCCTATAGGTGAGGCTT
TAGTTGCAACGGCAATGGGATTATTTGTCGCCATTCCTGCGGTGCTTGCTTATAACTTAA
TTGCTCGCCTTAATCGTAATCTTTCTCAAGATTTAGATCATTACGCAAACGAGCTATTTA
TCTATTTATTACATCACTATGGAGAAAATAAATAATGGCATTTGGAAGTTTTGATAAAAA
TGAAAATTCGGTAATGTCAGAAATTAATGTCACGCCATTAGTAGATGTAATGTTGGTGTT
ATTAATTGTTTTTATGATCACAATGCCTATATTAACGCAATCTATCCCGCTTGAACTACC
AACCGCCAATGTTGAGAAAAAAGATGAAGCAAAAGATATTTTCAGGGTGGCGATTAATCC
TACGGGCATTTATTTAGGCGAAAAGCTAGTGAATGAAGAAGAATTAAAACAATCTTTTCT
GACAAAATATCAGGAAAATAAAAATACCGTTATTGCTATTTCTGCGGATATTTCCGTGGA
ATATCAACATATCGTGAAAGTCCTTGAATTAGCTCAAAATGTTGGGCTAACCAAAATTGG
CTTTGTAACCCAACCAACCAAATAAATGCAGCGTTTTTATTATTGGAGGCAATATGCATT
TTAAACTTAATCCCTATGCGTTAGCGTTTACTTCGCTGTTTCTTGTCGCTTGTTCTGGCG
GAAAAGGAAGTTTTGATTTAGAAGATGTCCAGCCTAATAAGACAACAAGCGTGTCTAAAG
AAGAGTATCAGGATGTGGAAACCGATAAGAAAGTAAAAGAACAGTTAGGGGAATTGATGG
AACCTGCTTTGGGGTATGTTGTAAAGGTTCCGGTGAGTCAAAGTGGAGCAAGAAGAACGG
AAATCTCAAATCCAGAAGCAATTACTGATGAAGATCTTAATAAAATACCAAATCACGAGA
CTATCAAAAGTGTAGCTGATCAAAATTATGGCTGGGTAGTAGATAAAACAGCAGATAAAA
CGATGAAGTATGTTCGTTCTGGTTATGCAATTGATGTAGATCATTATGGTACTCGTGATA
AAGGTTATGTGTTTTATAAAGGCATCACTCCCTCAAAAGAATTACCGCAGGGACCAGTCC
TTACCTATCAAGGTGAATGGGATTTTACCTCGGATGCTAATTTAGATGCCAAAAGACCTA
ATAGTAACCCTGAATTTAATGGGTATGGTCCAGGGCAGAGAATTGCAACAACATCTGCAA
ATGCTAAAGGTAGAACCTATACATCTGAATTTGAAGTTGATTTTTCAACAAAAAAATTAA
AAGGAAAATTAAATAGCAAAACAGCAAATGCAGAATCATTAGAGCGTTACAGTATTGAAG
CAGAACTTAAAGGAAATCGTTTTAGAGGTAAAGCAATAGCCAAAGACACTAGTGATGCAA
TTTTAGGTAAGTCTTCTGATTATCTTGAAGGTGGTTTCTATGGACCTAAGGCAGAAGAAC
TTGCAGGAAAATTTATCACAAATGACAAATCTCTTTTTGCCGTTTTTTCAGCAAAACACA
ATGGCTCTAATGTTGACACCGTTCGTATTATTGATGCCTCAAAAATTGATTTAACTCATT
TTAATTCTTCAGAACTTACCAATTTTGGCGATGCTTCCGTTTTAATTATTGATGGGAAAA
AAATGGATCTAGCAGGTACCGATTTTAAAAACAGTAAAACGATTGAGATCAACGGTAAAA
CAATGGTAGCTGTAGCTTGCTGTAGTAATTTGGAATATATGAAATTTGGTCAATTATGGC
AAAAAGAGGGTGAAACAGCCAAAGATAATAGTTTATTCCTACAAGGTGAACGTACTACAA
CGGATAAGATGCCAAAAGGCGGAAACTATAAATATATTGGTACTTGGGATGCACTCGTAT
CTAAAGGGACGAACTGGATAGCGGAAGCGGATAATAATCGAGAATCGGGCTATCGCTCAG
AATTTGATGTTAATTTTGGTGATAAAAAAGTAAGCGGCAAGTTATTTGATAAAGGCGGTG
TAAATCCTGTGTTTACCGTAGATGCAAAAATTAATGGTAATGGTTTTACCGGAAAAGCTA
AAACCTCAGATACTGGCTTCGCTCTAGACTCAGGCAGTTCACGTTATGACAATGTGAAAT
TTAGCGATGTAGCAGTTAATGGTGGCTTCTATGGTCCAACGGCAGCAGAGCTTGGCGGAC
AATTCTTCCATAAATCAGACAATGGCAGTGTAGGTGCTGTCTTTGGTGCAAAACAACAAG
TAAAAAAATAATAAGGAATTTGCTATGAAAAATAAATTAAATCTGATTAGCCTTGCTCTT
CTTAGCCTCTTTGCCGCACAAAGCTATGCAGAACAAGCGGTACAATTGAACGATGTTTAT
GTCACAGGTACCAAAAAGAAAGTGCATAAAAAAGAGAACGAAGTGACAGGCTTAGGGAAA
GTGGTGAAAACGCCAGACTCACTCAGTAAAGATCAAGTGTTAGGGATGCGAGATCTGACT
CGTTACGACCCCGGTATTTCAGTGGTAGAACAAGGGCGAGGTGCAACAACAGGCTACTCA
ATTCGCGGGGTAGATCGTAATCGTGTGGGCTTGGCATTAGACGGTTTGCCACAGATTCAA
TCCTATGTAAGTCAATATTCACGTTCCTCAAGCGGTGCTATTAATGAAATAGAATACGAA
AATCTGCGTTCGATCCAAATTAGTAAAGGGGCTAGTTCTTCTGAGTTTGGTAGTGGCTCG
CTAGGCGGTTCGGTGCAATTCCGTACCAAAGAGGTAAGCGACATTATTAAGCCAGGGCAA
TCTTGGGGATTAGATACCAAAAGTGCTTACAGTAGTAAAAATCAACAATGGCTAAACTCA
CTTGCTTTTGCGGGTAGTCACAATGGCTTTGATGCTCTTGTGATTTACACTCACCGTGAT
GGTAAGGAAACGAAAGCTCATAAGGATGCGGAAAGTCGTTCTAAGCGTATTCAAAGAGTG
GATCTCGCAGACAATAATCCTCAAGATAGCAATTGGTTTAAAGTTAAGAATGATTGTCCA
AGTTTGAACTGCGAACCACGTCAGCAGGCTAAAGTGTCTTATGATGGGCAAAAGTATCTA
ACAGAGCAACTTAGTGCTAAAGAATATACAGGTGAAGAACGAGCTTTGCCTGATCCAGTG
AAATATAAATCTGATTCTTGGTTGGTTAAATTAGGTTATAGCCTTTCACCAAAACATTAT
GTGGCTGGTGTTTATGAACATAGCAAGCAACGCTATGATACTCGCGATATGACCTATCCT
GCTTATTGGCAGCTATCAGATTTAAAAAATGGTAATACGTGGTATCCAATGAATAATGCT
AAAGGGTTATATCGTAGTAATGCTTTAGATGGTGTTGCTATTGATTACTTTACAGAAGAT
GGTGTGAAATCCTCAAAAGGATTACGTTGGGCAAAAGCTCGTTTTATTGATGAGTGGCAC
ACTCGTGATCGCTTAGGTGCTTTATATCGTTATACCAATCAAGATAAAGATCGTCTGATT
GATAGCCTCTCTTTGAGTTTCGATCAGCAAAAAATTGATTTATCTACCCGCTTGAGAGAG
AACAACTGTTCCGAATATCCAACCATAGATAAGAATTGCCGTGCAACTCTTGATAAACTT
TGGTCCTCAACTAAAAATGAGCAGAGTTCTTATGAAGAAAAACACGATACTATTCAGCTC
TCGTTAGATAAAACCGTACAAACGGGATTGGGCAAACATCAATTAAATATGTTATTAGGT
TCAGACCGTTTCAATTCCACCTTAAAACGCCACGAAATTTTGAGTAAGTTTTCTGTGGGA
ACTTGGCATCGTATCAGTGGTAACGGTTATCAAAATAATCCTTACATCTATGAGCTAAAA
GATCAGGCAATTTATAGTAAAAATGAATGTAATTATAGTGGCACTATTGCAGGCAGGGCT
GATTGTGCTACAAGCAAAATCAAAGGGCATAATCACTACATCGCTCTGAGAGATAATTTT
GCCATAACCAAATATTTGGATATTGGTTTAGGCTACCGTTTCGATAAGCATAAATTCCGC
AGTACTCACCGCTGGGCAAATCAAGGCGATTATAAAAACAGTGCGTGGAATGTCGGCGTA
GTCGCTAAGCCAACTTCATTCCTATCACTCTCTTATCGAGCATCATCAGGCTTTAGAGTG
CCAAGTTTCCAAGAGCTATTTGGCTTACGCTATGATGGTGCAATGGCAGGTTCGAGCGAT
GCTTACCAAAAAACAGAGAAGTTATCTCCTGAGAAATCCTTAAACCAAGAGATTGCAGCA
ACATTCAAAGGTGATTTTGGTATCGTTGAAGTCAGTTATTTCAAAAATGACTATAAGCAG
TTGATTGCTCCAGCAGAAAGAATGCACCAAACTCAATCAATGATTAACTATTTTAATGTG
CAAGATATTAAATTAGACGGTATTAATCTGATTGGTAAGTTAGATTGGAATGGGGTATTT
GATAAGATTCCTGAGGGCATTTACACAACATTAGCTTATAGCAAAATGCGAGTAAAAGAG
GTGAAAAATTATCCTGGGTATATGAACATTCGCACCCCATTGTTAGACACCATTCAGCCT
GCTCGCTATGTCGTAGGGATCGGTTACGATCAACCAGATGAAAAATGGGGCGTGAATCTA
ACAATGACTCATTCCAGCGGAAAAAATCCAGATGAGTTAAGAGGTAATGAACAAGTCGGT
TTTGCCAATTATGAACGAACTGCTACGAAAAAAAGAACACGCTCTTGGCATACCTTTGAC
TTAACAGGATATGTCACCCCTTGGAAACATGTAACGGTACGAGCGGGTGTATATAATCTG
ATGAATTACCGTTACACCACTTGGGAATCCGTACGTCAATCTTCGCTTAATGCGATTCAT
CAGCATACTAATGTGAAAGATTACGTAAGATATGCCGCACCTGGTAGAAACTATGTCCTT
TCAGTAGAGATGAAGTTCTAACTTTCTATAGAGCATGGAATAAATTTGTGTAAATACCTG
TTTCTGTGATAATACATCTAGATACAGGTATTTTTATAGGTGAGCAGGAATTCGGCATAT
TATACGACAAGTGTTATTGAATCTCTAGGTGATGTAATCCGTCGAGTAATTAAGGAAAGA
AACGTATTTCCAATTGATGATGTGACATTTTAAATAGCATAGTTTTTGGCAGATCAGCAA
ACAAATTTGCCTACTTGCCGCAATTAATGAGGTGGCAAAAATGAAGCATGCTAACTCTAA
ACTAGAAACAGCCAGCTTATTGATTTTGGTGATCGCCTAAGCGACCACCATAAGTTTAAA
ATGAAGATACTTAGAATTAGAGATAGATGTACAAATAACAGCGCTTGGATATGTTATCTC
AGATACAAATATTTACGCCATCTATAATGCTTCATTCGCTTTTTTAATACTATCATCTGC
TCTGCGTGCTTCACCTTTATGTTTTTGTTTATTTAACTGGGTTTCAAGTTTTGATTCTAC
TTCGTTGATAGCTTTATAGAGATCTTCATCATGTGCTTTTGCAAATAAATCGCCAACAGG
GGTTCCAATAGAAGCCTCAACTTCGTAACCATTTGGTAATTTGTGGATAATAAAGTGAGG
GTTAATTAACTGAGTTTGCCATTTATTCAGTTTAGCCAAACGCTCCTCAATGTGCGTACG
AATTGCAGGAGTCACTTCCATTTGTTTGCTTGAAATATTGATTGTCATAGCATGTACCTC
TTTTATTATGACCTTATTGGTCGTTGAATGGATGACTTCAAATTATGCTTTTCCCCCTAA
AATTTCAACCCCTAAATCTAAGTAACTTTCAAAAACTTGATCTACTTAACACTTTTCTGG
TTTTTTTGACTATAATTCCAACGATATTTATGGGAAGTATTCTATGTTATCAGAAACTCG
CTTGGCAAAAATTCATGAAATGGAACAGATTTTAAATGAAGCAAATAGCCTAATGAATAA
AATGGAACAGCTTCAACAGTCGTGGACAGTTCTTTTACCTAAAATCCGAGAACTAGAAAA
TTATTATTCTGAACAGTGGCAAGAAGATTATAATGCTGATGAACGAGGGGAAATTCCCTC
AGAGATGATTCGAGGCGTATTAAGTGAAGATGCCGTGTATAATTTATTCATTGCTCATCG
AGAAATCGCACTGGAGTGGATTCGCTTGTCAGTGAAATCAATGGAAACAACATAATGATA
GATAAACCACTTCCTCCTTTTCAGCGAGCCTTTTTACATCCAAAGTATTGGGGTTTATGG
CTAGGATTGGGAATTTTCAAACTGATTTTATGCTTACCTTACCCTATTTTAGCGAAAGTC
GGTAAGGGCTTAGGTAAACTGTTTACCCGATTAGGTTTGGATAAACGCCGTATGCGAATT
GCCAAACGGAATTTGGAGCTTTGCTTCCCAGATTATACTGCTTGTCAAATTGATGAAATT
TTAGCTCAAAATGCCGAATCTGTCGGAATGGCAATTATTGAAACAGGGATGGCGTGGTTT
TGGTCAGATGAACGTATTCTTAAATGGTCGAAAATAGAAGGATTGGAACATCTGAAAAAT
CAGCCTGAGGGTTCGGGGATTATTTTTGTCGGTGTTCATTTTCTGACCCTTGAACTTGGG
GCAAGAATTGTCGGGCTTCATCATCAAGGGATTGGCGTATATCGTCCGAATGATAATCCG
CTGTTAGATTGGATTCAATTTCGTGGGCGAGTACGTTCTAACAAAGCCATGCTAGATCGC
AAAGATTTACGCGGTATGATTAAAGCTCTTCGTGCAGGGGAAACCATTTGGTATGCTCCC
GATCACGATTACGGACGCAAAAACAGTGTTTTTGTGCCGTTTTTTGCGGTGAAAGAAGCG
TGTACAACAGCTGGAACGAGAATGTTATTACGTTCCGCCCCAAATAGTATCGTTGTGCCA
TTTACCCCAATGCGAAACGACGATTTTTCAGGTTATACCGTCAAAATCAGGCCTGCAGTA
GATTTTAGCCAGTGCAAAAATGACGTTGATACTGCAACCTTAATGAACAAGGTCGTAGAA
AGCGAGATTATGCAAGCTCAGAGCCAATATATGTGGCTACATCGTCGTTTTAAAACCCGA
CCGAATGAGAGCGATCCGAGTTTGTATTAAACCGCCGACATTAAACCTAGTAGGGACGCC
ACGCTTGGCGTCCTAGCAAACAATTTTTAAGGTAGGGACACACTGAGTGTGTCCGAAAAA
TGAATAAATAACGGACACACGCAGTGTGTCCCTACTGTATTTGTGAATGCTCATAGTTTC
AGAAATTTCAATATGAGGAAAGAGATAGTGAACAAAACCAAAATTGTCCTTGCCACAGGC
AATCAAGGAAAAGTGAAAGAAATGGCTGATGTGTTAGCTGAATTTGGCTTTGAAGTAATC
GCCCAAAGTGAATTTGGCATTCAAAGTCCAGAAGAAACTGGTTTAACCTTTGTGGAAAAT
GCACTGATTAAAGCTCGTTATGCGTCACAAATGACAGGTTTACCAGCAATCGCCGATGAC
TCAGGTTTAGCGGTAGAAGCATTGGGCGGTGAACCAGGGCTTTATTCTGCTCGTTATGCA
GGTGAAGAAGGAAACGATCAAGCCAATCGCCAAAAATTATTGGCTGAAATGGCAAATGTT
GCCGATGAAGATCGCACGGCAAAATTTGTCAGTTGCATTGTGATGTTACAACACCCGACT
GATCCGACTCCGAAAATTGCGATAGGGGAATGCTACGGACAAATTTTGCGTGAAGAACGT
GGTTCAAACGGTTTTGGCTACGATCCACTCTTTTTCTATCCACCTAAAAACTGTACCTTT
GCAGAACTCGAAACTGTCGAGAAGAAAAAAATCTCTCATAGAGCGATTGCATTACAATCC
CTTAAACAACAATTGAAATAGGAACATTATGATTATTACCACAACTCCGAATGTTGAAAA
TCATCAAATCGTTGAGTACAAAGGCTTAGTTTTTGGTGAAGTCGTGTCAGGTGCAAACTT
TATCCGTGATTTTTTAGCGGACATCACAGATGTCATTGGCGGGCGTTCAGGCGCTTATGA
AAGCAAATTAAATAGTGCGAGAAAAGAAGCCTTGCAAGAATTAGAAAAAGAAGCGAAAAA
AGTCGGCGCAAATGCTGTTGTTGGTGTGTCTATGGAATATCAATCGATGGGCGGTGACAA
AGGTATGTTTATTGTAGTTGCGACTGGCACAGCGGTTGTGATTCGTTAATGTTGCAAAAA
AATCTTCAAATCACACCGCTTTTTTGGCAAACCAAAACACTGCTTGAAATGAATGAAGCT
GAGTGGGAAGCGCTGTGTGACGGCTGTGGTAAATGTTGTTATCGCAAATATATTCAAGGC
AGAGGCAAACGGGAGCGACTGTATTACACTTCCGTCGCTTGTAACTTGCTTGATGTGGAT
ACAGGACGTTGTACTAACTATGCTGAGCGTTTCAAAATCGAAAAAGATTGCACCAAACTC
ACTAAAAAGAACTTGCCCGATTTTGGCTGGTTGCCGAAAACCTGTGCTTATCGACTGATT
TACGAAGGTAAGCCGTTGTTTGATTGGCATCCGCTGATTTCACAAGATCCCCATTCGGTG
AAAAGGGCTGGGGTGCTTATTCCGAATGGTATCCACGAAAAAGATGTGATTGATTGGTTT
GAGTTTGTGATTGATACTGTATAAATCTCAATATGGTTAGTATTCTTTATGAAGTAATTT
AAATTACTTTTAAAGTTCTAACAAATACGCCTTCAACTCCCTAATCTTATCCCTCACCGC
TGCCGCTTTTTCAAACTCTAGATCTTTAGCAAAATCTCGCATCTGTTGCTCAAGCACTTT
CAATTCTTTTTCTAACTCTTTACGAGATTTCGGAATATAAGCGGTCTGATCATCACTTGA
TTTTGCAGATTTTTTACTGCGTTTTGGTTTATCCGTCTGCCCAATATCTAACAACTCGCC
GACTTTTTTGTTCAACGCTTGTGGCACGATACCATGTTCTTCGTTGTATTTTTGTTGTTT
CTCTCGGCGGCGTTCGGTTTCTGTGATCGCTTTTTGCATTGAGTTGGTGATGCGGTCGCC
GTATAAAATTGCTTTGCCGTTGAGATTTCGGGCGGCACGTCCGATAGTTTGGATTAAAGA
ACGTTCGGAACGCAAAAAGCCTTCTTTGTCGGCATCTAAAATCGCCACCAGCGATACTTC
GGGCATATCCAAGCCTTCTCGTAACAAGTTGATCCCGACTAACACATCAAACATTCCCAT
TCGTAAATCGTGGATAATTTCGACCCGCTCGACTGTGTCGATGTCGCTGTGTAGATAACG
CACTCGCACGCCATGTTCATCGAGGTAGTCGGTTAAATCTTCCGCCATTTTTTTGGTCAG
CGTTGTGACTAGCACTCGTTCGTCCACTGCTACACGCTTATGAATTTCCGATAATAAATC
ATCAACTTGCGTTGCCACAGGGCGAACTTCGATAATCGGATCTAACAAACCAGTCGGACG
AACCACTTGGTCGATCACATCAGGATTTTTCTCTAATTCGTAAGGTCCAGGGGTTGCCGA
TACATAGATTGTCTGTGGCGATAAGCGTTCAAACTCTTCAAAACGTAACGGACGGTTGTC
TAAAGCAGATGGCAAACGGAAACCGTATTGCACCAAAGTTTCTTTTCTTGCTCGGTCTCC
CCTAAACATACCGCCGATTTGTGGTACGGTAACGTGGGACTCATCAATAATCAGCAAGCC
GTCGGACGGCATATAGTCAAACAAGGTCGGGGGCGGTTCGCCCTCTTTTCTGCCCGATAA
ATAGCGTGAGTAGTTTTCAATGCCTGAGCAGTAGCCCAACTCGTTCATCATCTCAATATC
AAACTGGGTACGCTGGGCGATCCGCTGTTCTTCGAGTAATTTATTCTCTTTGATAAAGTA
AGTTCGACGCTCGGCAAGTTCTTTTTTGATCTGCTCAATCGCTTCTAAAATCCGATCTCT
CGGCGTAACGTAGTGAGTTTTTGGGTAGATCGTATAACGGGGAACTCGCCCTAAATTATG
CCCTGTAAGCGGATCGAATAAGGACAGATTTTCGATTTCATCATCAAACAGTTCCACACG
CAGAGCGACACCGTCCGATTCGGCAGGGAAAATATCAATCACTTCACCACGCACACGGAA
AGTCGCCCGCTGAAAGGCTTGATCGTTACGAGTATATTGTAATTCAGCAAGGCGAGAGAG
AATTTTGCGTTGGTCGATCATTTCCCCCACTTGCAGATGTAACATCATCTGCATATAGGC
ATCTACATCTCCCAAGCCGTAAATTGCCGACACCGATGCGACTACAATCGTATCCCGTCT
TTCTAAAAAAGATTTGGTGGCAGACAGTCGCATCTGTTCGATCTGCTCATTAATAGAAGC
ATCTTTTTCAATAAAAGTATCGCTAGCAGGCACATAGGCTTCGGGCTGATAGTAATCGTA
GTAGGAAACGAAATACTCCACCGCATTTTCAGGGAAAAAGGCTTTCATCTCGGCATAAAG
TTGTGCCGCAAGGGTTTTGTTCGGGGCAAGCACCATTGCTGGACGGTTTAAAGTCGCAAT
CACATTGGCAATGGTAAAGGTTTTGCCCGATCCTGTTACACCTAGCAAGGTTTGATGTGC
CAAGCCATCATTCAATCCCTCGACTAATTTGGCAATCGCAGTCGGTTGGTCGCCTGAGGG
TTTGAAGGGGGAATGTAAAATAAATGGTTTACCCTGTTTGCTCATTGAAAATCCTTGTCT
GAAAATTTGCTAGAATTCTAACATAGAATAAGTGGTGAGATTTTGGGAATTTCAGCCTAA
AAAGAAATTTTGTTATTCATACAATTTACTTTAAAAATCCTCTTTGGTGGACGCTCAGAA
ATCCATTACAATTCTTCGTAAAATAATGCTAAAACTCACCGCTATGATTGATACACAAAC
TTTAAAAACAGAACTTCAGCAATTTAATAGCACACAAAAATCCCTTTTTAGTACTGAAGA
TATCAAAAATTTACTCGAACAACGTAGCCATTTTTATGATGATTTACTGACAACGCTCTG
GCAAAAATTTGGGTTGATGGAGCGGCAGGACTTGGCTTTAGTGGCAGTCGGGGGATATGG
GCGGAGGGAGATGTTTCCGCTGTCTGATTTGGATATTTTGGTGTTGAGTGAACAGCCTTT
AGATGAACAGACGCAAAATCAATTAAATCAACTATTTAACCTCTTGTGGGATTGCAAATT
TCAGCTGGGGGCGAGTGTGCGAACCTTGGCGGAGTGTGTTGAGGTGGGCAGAGCGGAAAT
TTCTGTGGCAACGAATATGTTTGAGAGCCGTTTTTTGCTTGGCAATGAAGCCTTGTGGCA
ACAGCTGATGAGCAAGCTGTTCCACGCGGAGTTTTGGTCTATTCAAGCCTTTTTTGAAGC
AAAAATGGCGGAAAAAAATGAACGTTATGCCCGTTATCATAATACCAGTTATAACCTTGA
GCCTGATTTAAAACATAGTCCGGGGGGGCTACGGGATTTGCATTTGCTCTCTTGGATTAT
GTTACGCCATTATGGGCTATATAGCCTAGAGAGTTTGTTTAGTCGGGGTTTGCTCTATCC
TGAAGAATTTATTGAGCTTCAGCAGGCTCAACATACGTTATTTAGAATGCGGTTTGCCTT
GCATTTGCAATTAAAGCGTTACGATAACCGCTTGCGGTTTGATCGCCAGTTACAACTGAG
TGAGCAGTTAGGCTATCAGGGCGAGGGTAATCAGCCTGTGGAAGCGATGATGAAAGATTT
CTTTCAGGCGACGCAATCTATTTCGCAATTAACGCAATTGTTGCTCAATCATTTTCATCA
AGAGGTGCTACAGGCTTTGCAAAATGTACAGCAAAAACAGCCGCTTGATGACTATTTTTA
TTTGCAAGGAGAACAGCTAATTTGTAGTAACACTTTGATTTTTAAGCAACAACCTGAGCG
GATTTTGGATCTTTTCTTCTATCTCACTCAGCATACGCAGGTGCGTGTAGCCAGTACGAC
GTTGCGACAACTTCGGCTGGCGTTACAGACCTTAAACCAGCCGATGTGTGAACTGCCTCA
AGCTCGACATCGCTTTATTCGGCTGTTTTCTCAGCCTGATGTGGTTAAAAGAGCCATTAT
GCCAATGCATCAGTTGGGCGTTTTAACCGCTTACTTACCGCAATGGGTTGGTATTCAAGG
CTTGATGCAGTTTGATCTTTTTCATATTTATACGGTGGACGAGCATACGGTTCAGGTGAT
GCTTAAATTAGAAAGTTTTCTGCAACAGGAAAATGCCGAAAAACATCCGCTTTGTTGTCG
TCTGTTTCCGACACTGGCAGACCGTCCGTTGCTCTATTTGTCAGCCTTGTTCCACGATAT
TGCTAAAGGCAGAGAGGGCGATCACGCTCAAGTTGGGGCGGAAGATATGCGTGCTTTTGC
TCAACAACACGGCTTTTCTCAAGAGCAAAGTGATTATATGGCGTGGTTGGTGGCAGAGCA
TTTGACGATGTCAATTACGGCACAACGTCGGGATATTCACGATCCCGATGTGGTGAAAAC
TTTTGCAAATGTGGTGAAAAATCCGACCGCTTTAGCTGCTTTAACCTGTTTAACCGTTGC
GGATATTTGTGCAACGAATGAAACCCTTTGGAATGATTGGAAGCGGTCGCTTTTCCTTAA
ACTTTTTCAATTTACCGAACAGCAGTTGCAGTTAGGCAGTGAGGAAACGATTAATCATCA
GCAACTGAGCCAAGCCCATCAACAGCAAGCCTATGTACAACTTGAGGCGTTACTTTCGGC
TGAACAAAAAACACGGCTGCTGCAATTTTGGCAATCCTGTCCTGAAAGCTATTTTGTGCG
AAACAGCCCGACACAGCTTTATTGGCACGCCTTGCATTATTTAAAAGATCCTGCGTTGCC
GATGGTGTTGATTAGCAATCAGTATGCACGGGGAGCGACAGAAATTTTTGTGCATTGCCA
AGACCAAGCCCAGCTTTTTGCGAGAATTGCACAGACGTTAAGTCAGAAGAAAGTGAGTAT
CCACGATGCTCAAATCCTTACGAGCGATCATGGTTTGGTGTTGGATAGTTTTATTATTAC
GGAAATGAACGGTGAGCCACTCGATGATGAGCGAAGTGAACAAATTCAGTCGGCATTGGT
TAAAACCTTGCTTGCGAATACGGAGAAAGTGTTTAATCCAAGTAAAAAATCCGTTAAACA
TCAGGCGTTTAAGCGAAAAACCAAGATCCGTTTTTTAGCAAATTCCCAGCCAAATCAGAC
CGCTTTTGAGCTATTTACCTTAGACCGAGAGGGGTTGTTGGCTCAAATTGGGTATATTTT
CGGGCAGCTTAAGTTGAATTTGATTAACGCTAAAATTACGACCATTGGTGAACGGGTGGA
GGATTTTTTTGTGGTGAGCAATCAGCAAAATGGGGCTTTGGCGGAGGAAGAACAGGCGAT
GTTGAAACAACATTTGTTGGCGATGTTAGAACAAGAATAGAATGCTATACTGTCTATCAA
ACAATGAATTAAGAGTAAAATATGTTATTGTTATATTCAGTATTAGTAAAAAGGTAATAA
AGAATGCTACTCGCACAAGACCCCGAACAGTTTCGAGAATCTGCGTATTTACGCCAATTT
TGGATAGAGTTGAGGAAAGACACCTTTGCACTCATCAGCCTTAATCTCTTTATTCTTCTG
ATGGGATTGGTTTTTTTTGGCTATTTACTTGCCCCTTATGCAGCCGATCGGCAATTTAGC
GGAATGGAATTAATGCCACCATCGTGGAGTGATAGCGGTCAGATTAGCCATTTTTTTGGC
ACAGACGATCTAGGAAGAGATATTTTCAGTCGCGTCCTCTACGGCTTCTACTACACCGTT
GGTTCAGCATTGGTCATTACCATTGCTATCGGTATTTTAGGTGGCATTCTTGGCGTGATT
GCAGGGACAAAACGGAGTGGATCTATTTTTATTCTCAGTCATCTTTTTGATACCTTTTTA
TTTACGCCGATTTTGCTGATTGCCATCATCATTGCAACTTTAATGGAGGTCTCGCTCATT
AATGCAATGTTGGCCATTTTTCTTGCTATGTTGCCTCACTTTATCCATAAAATTTATCAA
ATGACCCAACGGGAGCTGGCGAGAGAATATGTCATCACTTTAAAATTAGAGGGTGCAAGA
AAACGAGATTTAATCCGTGAAGTGATCTTACCTAATTTAACTGTGATTGCCGTCAAAGAA
CTTGCGCATATTTTTGTTATTGCCGTGTTAGACATCAGTGCATTGAGCTTTATTTCACTG
GGGGCAACGAGCCCAACGCCAGAATGGGGAGCGATGATCCGCGATTCTCTTGAATTAATT
TATGTTGCCCCTTGGACGGTCATTCTTCCTGGATTTGCTATCATTTTTACTCTACTTATC
ATTACAATGCTTGGAAACAGCATTGTACGGGTGCTTGAAAAATATCGTTATTAGGGAAGG
GAAACAATGGCATTACTGGATATTAGACATTTAAGTATCGAAATTGATACGCCAAACGGG
CGTATAAAAATGGTAGATAATATCAATCTTACCCTTGATAGCGGTGAGATATGTGGTTTA
GTTGGCGAATCAGGGTCAGGAAAAAGTTTAATTGCTAAAGTGATCTGCGGATTAGTCAAA
GACGAGTGGATCATTACTGCCGACCGCTTTCGCTTTAACGATATTGAATTACTGAAACTT
TCCCCCTATCAGCGCCGAAAACTGGTTAGTGATCAGATTTCAATGATTTTCCAAGATCCA
CTCTCTTGCTTAGACCCAAGCGAACGTATTGGTAAACAATTAATCGAAACTATCCGCTTT
AAAGGCAAGTGGTGGGAACGTTTTGGCTGGAAAAAGAAAAAAGCCATTGAATTACTACAC
AAAGTGGGGATAAAAGATCATAAAGATATTATGCAAAGCTATCCAACGGATATTACCGAA
GGTGAAGCACAAAAAGTGATGATTGCAATGGCAGTGGCAAATCAGCCTCGCTTGCTCGTG
GCTGACGAACCAACCAATACAATGGAATCGACCACACAGCTACAAATTTATCGCTTGCTT
TCCAGTATGAACAAAAATCTTGGTACGTCTATTATTCTAGTGAGTAACGATATGCTCAGT
ATTTACAAGTGGGTAGATTCATTTAACGTTTTGTACTGCGGGCAAACCGTTGAAATTGCA
GAGAAAGAAACTATTATGGAAACCCCTTATCACCCTTATACCGCAGTACTATTGCATAGC
CTACCCGATTTTTCTAAACCTTTGCCTTTTAAAGGTCGCTTGAATACCCTTAAAGGCTCA
GTTCCAATGTTACAAGATATGCCTATTGGTTGCCGTCTTGGACCTCGTTGCCCTTTTGCG
CAGAAAAAATGTGTCGTTAAACCACCGCTACGCAAATTCCGCCAACACGAATTTGCCTGC
CATTTTCCGATTAACTTTAGAGAACAAAATTTCTTACGTAAGGAAGAATTTGTGCCAGTG
ATCGTAAAAGTAGATTAGATGTTATATAGCTTAGTCCATATTAATGATGATAGAAAAAAG
TCTATATCGGTATTTAATACTCGAATATATAATTGGTCTTAATTTAGAAAAATCCCTTTT
CGATCAAATATCCTTTAAATTTTTGTGAAGCTCATCACTTTTTTACAAGACAAATTTGTA
AAATCCCATTACCATATGCAAGTCTTTTCAACATTAACTATTAACTCTCATAGAGGATAT
TAACAATGGCAAAAATCGTTAAAGTAATTGGTCGTGAAATCATTGACTCACGTGGTAACC
CAACTGTTGAAGCAGAAGTTCACCTTGAAGGTGGTTTTGTTGGTTTAGCAGCAGCGCCAT
CAGGTGCATCAACAGGTTCACGCGAAGCATTAGAATTGCGTGATGGCGACAAAGCACGTT
TCTTAGGCAAAGGTGTATTAAAAGCTGTTTCTGCAGTAAACAACGAAATTGCTAATGCAA
TCGTAGGTAAAGATGCATCTAACCAAGCTGAAATCGACCAAATTATGATCGACTTAGATG
GTACAGATAACAAATCTAAATTTGGTGCAAACGCAATTTTAGCGGTTTCTTTAGCAAACG
CAAAAGCGGCTGCAGCATCAAAAGGTTTACCACTTTATGCTCACATTGCAGAGCTTAACG
GTACTCCAGGCGTGTACTCTATGCCATTACCAATGATGAACATCATCAACGGTGGTGAGC
ACGCAGACAACAACGTTGATATCCAAGAGTTTATGATCCAACCAGTGGGTGCATCAACAT
TAAAAGAAGCACTTCGTATCGGTGCTGAAGTATTCCACAACCTTGCTAAAGTATTAAAAG
CGAAAGGCTTAAATACTGCTGTGGGTGACGAGGGTGGTTTCGCACCAAATCTTGCTTCTA
ACGCAGATGCATTAGCTTGTATCAAAGAAGCAGTAGAAAAAGCAGGTTATGTTTTAGGTA
AAGATGTAACTTTAGCGATGGACTGTGCGTCTTCTGAGTTCTACAACAAAGACAACGGTT
TATACGAAATGAAAGGTGAAGGTAAATCATTCACTTCTCAAGAATTTACTCACTACTTAG
AAGGCTTATGCAAAGAGTACCCAATCGTATCTATCGAAGATGGTCAAGATGAGTCAGACT
GGGAAGGTTTTGCGTACCAAACTAAAGTATTAGGTGACAAAGTTCAATTAGTAGGTGACG
ACTTATTCGTAACCAATACTAAGATCTTAAGCCGTGGTATCGAAAATGGTATCGCAAACT
CAATCTTAATCAAATTCAACCAAATCGGTTCATTAACTGAAACTTTAGCAGCAATCAAAA
TGGCTAAAGATGCAGGTTACACAGCGGTTATCTCACACCGTTCTGGCGAAACTGAAGATG
CAACTATCGCTGATTTAGCGGTAGGTACAGCAGCAGGTCAAATCAAAACGGGTTCAATGA
GCCGTTCAGACCGTGTTGCGAAATACAACCAATTAATCCGTATCGAAGAAGCATTGGCAA
CAGCAGGTACACCAGCACCTTTCAATGGTCGTAAAGAAGTGAAAGGTCAAGCGTAATTTG
CGTTGATTTATTGAATATAGCCACCTTGAGAAATTGAGGTGGCTTTTATTAGCTATGTGC
CATAAAACTTACCCTTTCGGGCGGAGATATAAGGTACAAATAGCGTAAGTTATTTCAATC
TTGTTAAGTTTGTTATTACTTGATAATAAGTGTTCAGCAGAAAGAGCTCACCGAGGGTAG
CCTATAACAATCAATCGGAGCTAGTTGGAGCCTTCGTCTTTAAAGACTTGGACGTCAACA
ATTCTTCAATCTAATAAAATACATCAAGAAATCTTATAAGAATTAATTTCATAGTTTGTG
GAATACTATGGTAGAATTGCGAAAAAACTCTGATTTGATTTCATAGAAGGAGAATAAGAT
GCCATCTTTTGATATTGTTTCTGAACTTACCATACATGAAGTACGCAATGCAGTAGAAAA
TGCAAATAGGGTATTAAGTACACGTTATGATTTTCGAGGAGTTGATGCCACAATAGAACT
TAATGAAAAAAATGAACTTATACGGGCTACTACAGAATCTGATTTTCAACTTGAACAGTT
AATTGAAATTTTAATAGGATGCTGTATTAAACGTGGTATTGAACATACTTCCCTAGATAT
TCCTTCTGAAAGTGAACATCATGGTAAACTTTACACAAAAGAAATTAAATTAAAACAAGG
GATTAAGTCCGATATGGCTAAGCAGCTTGTTAAACTTATTAAAGACTCTAAAATCAAGGT
ACAAGCTCAAATTCAAGGAGATTCCATACGCATAACAGGAAAATCCCGTGATGATTTACA
ATCGACAATACAGCTTGTGAAAAATGCTGAATTAGGGCAGCCTCTTCAATTTAATAATTT
TCGTGATTGATTTTCCATATATATCTTCTTTCATTTAATCAATATAAAGAATCTTTTCAT
TGAATCTAATCGCTCAAACTTACTAGAGTGATTTCTCTGTTTTCCTATAGGCTGTAAAGA
GATACTTATGTCAGAAAAACGCTACGGTGCTGATGAAATTACCGTTCTCAAAGATCTTGA
ACCTGTGCAACTTCGCCCAGGTATGTACACTGATACCACTCGTCCAAATCACTTAGGGCA
AGAAGTAATTGATAACAGTGTCGATGAAGCGTTATCAGGTTTTGCTAATCAAATTGATGT
TATCTTACATAGCGATAATTCCCTTGAAGTCGTTGATAATGGACGGGGTATGCCTGTGGA
TATTCACTCGACTGAAAAAATTTCAGGGGTGGAACTTATCCTAACAAAACTGCACGCAGG
CGGTAAGTTCTCTAATAAAAATTACACCTTTTCAGGTGGTTTGCACGGTGTAGGGATTTC
GGTTGTAAATGCCCTTTCTGAAAGTGTTGAGATCACCATTAAACGTAATGGCGAGATTTA
TACCATTGCTTTTGCAAATGGCGTTAAAGTGGAAGAGCTGAAAGTGATCGGTTCTTGTCC
AAAACGCCAAACAGGCACAACGGTTCGCTTTTATCCAAATCCAAAATATTTTGATTCGCC
GAAGTTTTCGGTTAGTCGCCTACGTCATCTATTGCGAGCCAAAGCGGTACTTTGTCCGAA
ATTAACGATCAATTTTACCGACCATATCAATAATACCCAAGAAACGTGGTACTACGAAGA
TGGCTTGCGTGATTATTTAACAGATGCATTGAAAGAATATGAATATCTGCCAAATCCTCT
TTTTGTTGGTGAAGTGATTGGGGAAACTGAAGCTGTGAGTTGGGCGTTAAGCTGGCTCAC
AGAGGGTGGCGAGCAGATTAATGAAAGCTATGTAAACTTGATTCCAACTGCACTTGGCGG
CACACACGTCAATGGTTTGCGCCAAGGTTTATTTAAGGCGATGGCTGAATTTTGTGATTT
TAGAAATCTGTTGCCTAAAGGTGTCAAATTAACTGCCGACGATGTTTGGGGACGTTGTTG
CTATGTGCTATCGCTTAAAATTCAAGAACCACAGTTTGCAGGGCAAACCAAAGAGCGTTT
ATCATCACGACAAGCGGCGAGTTATGTTGAAAATAGTGTAAAAGATGCTTTTAGTTTATG
GCTAAATCAAAACGTACAAGTTGCCGAACAACTGGCTGAAATGGCAATCAGTTCTGCACA
AAATCGCCTTAGAGCCGAAAAAAAAGTCGTACGAAAAAAATTGGTTAGTGGCCCTGCCTT
ACCTGGAAAATTGGCAGATTGTATCTCACAAGATTTAACACGTACTGAGCTATTCCTTGT
AGAGGGAGATTCTGCGGGCGGTTCTGCAAAACAAGCGAGAGATAAAGAGTTTCAAGCGAT
TTTGCCGCTTAGAGGTAAGATTCTCAACACTTGGGAAGTATCACCTGATCAAGTTCTCGC
GTCTACAGAAGTGCACGACATTGCTGTCGCATTGGGCATTGATCCTGACAATGAAGATCT
AAGCCAACTACGTTACGGTAAAGTTTGTATTCTTGCTGATGCGGATTCAGATGGTTTGCA
CATTGCCACATTATTGTGTGCTTTGTTCCTCCGCCATTTCCCAACATTAGTAAAAAATGG
CTACGTTTATGTTGCAATGCCGCCACTTTACCGTATTGATATTGGTAAAGATGAGGTGCA
TTACGCATTAGATGAATCTGAAAAAGAGGCTATTTTAGCTCGTCTTGCAAAGAAAAAAGG
AAAACCAAATGTTCAACGCTTTAAAGGTTTAGGTGAGATGAACCCAAGTCAATTGCGTGA
AACGACAATGGATCCAAATACACGACGTCTAGTTCAGCTAACCTTAGAAGATAATAGCGA
TGATGAAGAGGTTTCAACCTTTGAATTAATGGATATGTTGCTTGCTAAAAAACGGGCTGA
AGATCGCAAACAATGGTTACAAGATCGTGGTGATGAGGCGGATTTATAAATAAACCAAAT
AAAGATTGGCGTTGAAAATTAATAGTATTTTTTTATTAATTCAATAGTTTTACAAACTTA
TAACTATCAATGATAATACTCGTAACCTATTAATAAGCTATTTTTGGAGGAAATTCACTA
TGTATAAATGTCCATTTGATCACGGATCAAAAACCTTAACAACAGCAGCAGGCACCCCTG
TTGTTGATAATGACAACACAATGTCTGCTGGCCCACGAGGTCCACTTCTTTTACAAGATG
TATGGTTTCAAGAGAAATTAGCACACTTTGCTCGTGAGCGTATTCCTGAGCGTGTGGTTC
ACGCTAAAGGTTCAGCAGCTTACGGTACATTCACTGTCACTGCAGATATTACCAAATACA
CAAAAGCTGCAGTATTTAAACCGGGAGCGCAAACTGAAGTATTATTACGTTTCTCAACTG
TTGCTGGTGAGCGTGGGGCTGCCGATGCAGAGCGTGACGTGCGTGGTTTTTCATTAAAAT
TCTATACAGAACAAGGTAACTGGGACTTAGTGGGTAACAATACACCCGTATTTTTTATCC
GTGATCCATTAAAATTCCCGGATTTTATCCATACACAAAAACGTAATCCACAAACTAACT
TGCGTGACGCGAATGCAGCGTGGGATTTCTGGTCACGTCACCCTGAATCAATGCACCAAA
TTATGACATTGTTCTCAGATCGTGGTATTCCTGCGACTTTACGTCATATGAACGGTTACG
GTAGCCACACTTATAGCTTTGTAAACGCAAACAACGAGCGTTTCTGGGTGAAATTCCACT
TCAAAACACAACAAGGTCACAAATTCTTCACTAACGAAGAAGCGGCTAAAGTTGTAGGTG
AAGATCGTGAATCTAGCCAAAAAGATTTATATGAAGCGATTGAGCGTGGTGAATTCCCAC
GTTGGACTGTTCAAGTGCAGATTATGCCAGAAGCAGATGCTCACAAACATAACTATGCCT
TTGACTTAACTAAAGTATGGCCACACGCAGATTACCCTGTGATCGAAGTGGGTGTATTAG
AGTTAAACCGCAATCCACAAAACTACTTCGCAGAAGTAGAGCAAGCAGCGTTTGCACCAT
CTAACATCGTTCCGGGAATCGGCTTCTCACCAGACCGTATGTTACAAGGTCGTCTGTTCT
CTTACCAAGATGCACAGCGTTACCGTTTAGGTGTAAACCACCACCAAATCCCTGTAAATG
CACCAAAATGCCCATACCACACGACTCACCGTGATGGTGCAATGCGTGTAGATGCAAACG
GTGGTAACCACCCTAACTACGCTCCGAACCGTTTTGATACTTATGTGCCAACCCACGATC
AATTACCATTACAAATTGAGCGTGAAGCCGCACACTTTAACTTCCGTGAGTACGATGAAG
ATTACTACTCACAACCGGCAGCACTTTATAACTTGTTTACAGCGGAAGAAAAAGATCGCT
TAGCAGGTAACTTTGCTGCAGGTTTATCAGGTGTGACTATCCCTGAAATCGTAGAAAGAC
AAATGGCTCACTTTGAAAAAGTTAGCCCGGAATTAGCAAATGCGATTCGTCAAAAATTAG
CAAAATAAGCTAATTAAAGACCTATTTTCTCCTTACACTTGTATTTGCTATACTTTAAGC
CCAGCCGTTTTGGTTGGGCTTTTTTTCTTGGAAAGAATAAATATGGAATACCGCTATTAC
ATTATCACATCCGTTTCAGTTATCGCCCTTCAATTTCTGCTCTTTTGCTTTTCTAAAACA
GCAACTTGGTTAGGAGATTTATCAAATAGAAGTCGTAAGATCGTTACATTTTCTATCTAT
ATCGTTGCAAATCTGTTGATGATCTTGCACGTTACACGCATTTTGCCAAACTTCCGCTTA
ATTGCTTTAATACTCACATTACTTTTATTTATCTTCTTCATCAGCTTCTGTTTTTGGGGG
ATTTATACTGTCGGCAAACAGATATTCTCGCCGAATAGCCTTAATCGCTGGCTTAAAATA
AGCTATATCCCTGTTTTATTCGGGTTAATTGGGCTAACTATTTACAACGCCTATTCAACC
AAAGTGGTGCATTATCAAGTTATATTAGATAAACCTATACAACCACTTAAAATTGGCGTC
GCCAGCGATTTCCACTTAGGGAAATTTTTCGGGGGTAAACAGCTAGATAAGTTAGCAACC
ATCTTTAATCAAGAACAAGTTGATCTAATTTTGCTCCCTGGCGACATTATGGACGATAAT
GTTGAAGCCTATTTGGCGGAAAATATGCAACCGCATTTGGCAAAGTTAAAAGCACCGCTT
GGGGTATATGCTACAATGGGAAACCACGATTTTTTTGGGGCTGAAGCTGAAATTTATCAA
GAAATCACTAAAGCTGGCATTACTGTGCTATGGGATCAAGCGGTTACTTTAGACGGAAAA
TTTACGATCATCGGTCGTAATGATGAATTAGTGAAAAATCGCCCTGAAACAGCAGAGTTA
TTGGCTCTGGTAGATAAAAATTTACCCGTTTTCCTAATGGATCACCGCCCAACACAAATT
GAGCAACATGCTCAACTGCCTATTGATATTCAAGTGTCGGGCCATACCCATAATGGGCAA
ATTTTCCCAGCGAATATCATTACTTACTTTATTTATCGACTTGCTCACGGTTATGAAAAA
ATCGGTAATGGACATTTTTTTGTCACTTCGGGATACGGATTTTGGGGGATTCCGATGCGT
TTAGGTTCACAATCGGAAGTGATGATTATTGAGGTGAAAGGGAAGTAATTACACAAAGCA
CAATTTAAGGCTACTTTTTAGGGGCCATTTTGCCTGTTACTCCCTATGTTTTAAATGACG
CTATCCCAACAACGCCTTCAAATTTGCTTTCATCTTATCCACTTGCTCTGCATAAATCTG
TTTCTTCTCTAATTCATCAATCAAATAATGAATGGTTTCAGACAAGGTCAGATCCATTTC
TTTGGCTTGCTTGGACAGGCGTTGCCAGCTGGCGTATTCTAAATCGATAGATTTTTTACG
GGTAGATTGCTTTTCGGCATTGAAAAAACGCTTGCGTCTTGCTCGAATAGATTGACGCAT
TTTCTTGCGTTGCTCAGATGTCATTTCCGCCTTAATCCATTGCTCGATCTCTTCGGGCGA
GTTTTGTAAGGTGGTTAATAATTGAACTTTCAATTCGATCAAGCTCTGTTCGTCGTATTT
GGTGATATTTTCGCCTTCACGATATTTTTTCAGCAAGTATTTCCATTTCCAACTTGCTTC
TTGAATTTCAAGTTTTTGGTATCGCATTTTACCTCCGAATTATTTGTGAAGTATAGCGTA
ATTATAGGTATAATGAAGCAAATTTCTATAAAGAGGCAAATTTGTGCAAGTATCCCCATT
ATCGTTGCAATCATTAAGCGTTCACTATCCTTTTAAACAGACCGATCAAGCGGTGAGATT
TTTGGATTTTCAACCAAATACACAGCAGGCAATGCAACAATTTGCCCTGAGTGAATTTGG
TTCGGCACTCATTTTGAAAACGGAACCATTTCCCGAATTTTTAAATGAAATCACGGACTA
TTTTGAAAATTTACATTGCCAAACGGTGCTAAAAACAGAATTTAATCGCCAAAGTTTATT
TGGATATAGTCTTTATTTAGAAAAAGAAAATCAGATTAAAACGGTGGCAGGGGCGATTGA
GCAAGCTCATCAGGGTATTCTTATTTTAAATGTGAGTGCATTATTATTAGATATTGTGCA
ATGGGATAAATTAAAACAAGCTCTGTTATTTGGGCAGTTTGATCCTATTATTGCAGGTAA
ATTACCTGAAGCAATTATGCCTATTCAATCTCAATTCAAATTGATATTAGTAGGTAGTCG
AGATGATATTGCAACGTTACATAATTATGATGAAGATTTATATCAATTTTGCCAATATGC
TGAAATCGAGTCGTATTTGAATATTGATGAAGAAAATAGCGAACAATGGGGAAGCTATAT
TCAATCTTCAGCTAAAAAATATCTAAATAGAACCTTTTCTAAAACAGGTTTAAATCAGCT
TTTACATTATTATATTCGTGAAAGTGAAAACCAAACATTAATTTCTATTTCACCGACATT
ATTAAAAAAACATTTATTAGGATTACAACATTTTTATCCAAAACAAACCCAATTTAACCA
TATTCAAGATTATTTTGATTATTTAGAAAAACAATCTGGTGTATTAAATAAATTTGTTTT
AAATGATATTTTAAATCATCAGCTTTATATTGAAACGGAAGAAGAAACCATCGGGCAAAT
TAACGGCTTATCTGTGGTCGAGTTTGATGGTGTTCCCCATAGTTTTGGTGAGCCATTACG
CATTAGCTGTAACGTGCAATATGGTGATGGAGAAATTCACGATATTGAACGCAAAGTGGA
GCTGGGGGGCAATATTCACTCTAAAGGGATTATTATCGCTCAATCTTGCTTGGCAAATTT
ACTGGAATTACCGACACAGCTTCCGTTTTCAGCGTCCGTTGCCTTTGAGCAATCTTATGG
TGAAATTGATGGGGATAGTTCATCGTTAGCCATTTTCTGCGTGCTTATCAGTGCCTTAAC
CAAGTTGCCGTTGCCACAATCCCTTGCGGTGACAGGGGCGATTGACCAATTTGGGAATGT
ATTAAGCGTAGGGGGCGTTAATCAGAAAATTGAAGGCTTCTTCAATGTTTGTGAAGCAAG
GGAATTAACGGGGAAACAAGGGGCTATTATTCCGGCGGTATGCGTTTCCCATTTGAGCTT
AAAACCGGCGGTATTATCGGCGATTGAAGCAGGAAAATTTCATATTTGGGCGGTCGAAGA
TGTCTTTGAAGCCTTGCAAATTCTGTTGCAACACCCGTTTTATGATGAAGATCTGCCTGA
AAACAGTGAGAAAAAATCCATTTTTGCGTTAGTTCATCAAGGGATCGAACAGAGCGAAAA
TGAAGATACAAGCGGTTCGATTTTCCAAAAAATTCGCAAACTGTTAAAGGGGCACTGATC
CGACAAGTCAGCTTACAACTGTTAGCTATTTTAAAAGTCTGTTAAGATGTCTTTATCAAG
CAAACGTAACATAAACCGTCAATAACGGACTTTTCTACTTTATTACAGGAACAAAATAAT
GAACACTTGTACACCTAACATCAAACCAAGTTATGATTACAACGATCTTTTAGCGTCAGG
ACGAGGCGAACTTTTTGGTAGCGAAGGTCCACAACTGCCAGCACCGTCGATGTTGATGAT
GGACAGAATTACCAAAATCACCGACAAAGAAGGTCTGTTTGAGAAAGGGTATATTGAAGC
GGAATTAGATATTAACCAAGATCTGCCTTTCTTTGGCTGTCACTTTATCGGCGATCCTGT
AATGCCGGGTTGCTTAGGCTTAGACGCAATGTGGCAACTGGTTGGCTTTTACTTAGGCTG
GGTCGGCGGTAAAGGCAAGGGCAGAGCCTTAGGGGTCGGCGAAGTGAAATTTACGGGGCA
AATTCTACCGACGGCTAAAAAAGTGATTTATCGTATCAATATGAAACGTGTGATCAACCG
TAAGCTCGTGATGGGGCTTGCTGATGGCGAAGTCGAAGTTGATGGCAGAATTATCTATAC
TGCCACAGACTTAAAAGTAGGTCTATTCCAAGATACAACATCTTTCTAATTTTTCGATCT
ATGTCGAAAAAATAAAAATTGCCTATTTACAAAATCCTTTCAACATCTAATATCTCTCTC
ACTTTGGGAGAGATATTATGTTTCGTGCGATCACTATTATTGAAACTTTATTTGCGATGA
GCATAATGGCAATCGCACTCTATTTCTTTTCCCCCACCTTATTTTATTTACAAGATCATA
TCGTTTTAAATAATGAAATCGATCAGATAAAGTCTTTTATTTATCAAATTCAAGCTAAAG
CACGCTATCAAAAACAGAATTATTCTATTTCTATCAGCCAAAATGTAGCAGATAAAAAAT
GGTGTATGGTCGCCATTGAAAAAATCAGTGATAAACAGATCGCTTGTAACTGTTTGAATA
TCGCAAGTTGTGATATTCAAAAAAGTTATTATCTCTATCAAACAGAAAATGCCGTAGTTA
AAAATAATAGTTTATATCCCAAAGTTTTTATTAATGTTGATGGAAAGTCTGGGCGATTAG
AGTCAAAGTGCTTAAGGGTTACGGTAAATAAAATCTATGAAATCTTACAAGTAGAACAAA
ATGGAGTGATTAATGTTATTCAAAAAGGCAAACGTACCAGTTGTTAATCACGCCTTTAGT
TTGGTTGAAATATTATTATCTTTATTTCTAGGTTGCATTATTTTATGGAGTTTATCTTCT
TTTTATAGTGATAGCTATCGCAATCAAATCAAACAACGGGAATTATTGAATTTACAAAAG
CATACTCACCAATTACTTGAGTATTTTCAACAACATATTCAACATTTTAATTATCAAGGA
CAAAATAGAAAAGAAACCAATTATAGTTTATTTGTAAACGATAATAAGCGTTATTCACTG
AACAATCCAAATTGTCTAATGTTTTTCTATGATTTAAGTAGTGATGGCTGTGTAGGTAAT
CGAAATAAAAAACAATCTTGCGAAATAAATGGTGTAAATAATACCAAAGAGGTAAGCCGA
GAATTTTTTGGTTTTAAATTTGAGAAAAAAGCGATTTTTATTTATGAAGATAGTCAAATT
CAGTTCTGTCACCAAGCAGATTGTGAAAAAATCCTAACAAATTGTCAAAAAGGCAACTGG
CGAAAAATGTCAGATATGTCTGATTATAATGTCGAAAATTTATCTTTTGAGTGGCTTGAG
CAGAATAGATTATTGAAAATAGAACTGGCTCTCTCGTCTAGCAAAGATAACCAACTAAGA
TATAAAGCTACCGCTTATAGTTACCTATTAAATGGAAGTGATAAATGAAACGTTATTATT
CAGCCAGTAGTTTATTAATTACCTTGATATTATTAAGCGGTCTGTTTGCAGTCATTTTTC
TCAATAAAGATAGCTTATTAAAACAAGAAAAAGTGAGCCTATTCTATTATCAGCAATATC
TTACCGATAAATATCAACTTATTGAAAAGTTAGCAATAGATCCTGAAATAGAATGCCAAA
ATCAGAAACAGACTAATGTTATTTTTGAGTTTAAGGTAATGAAATACAGTTTTCATTGTC
AATTTTCATCTATTTTTGATCCTTTTAAACCAACCAAAGAAAAATATATTCAAGTGGATA
AAATTGAAAACTGGTTGAATTTATTACCTTATCAATCGGAGATATATAAAATTAATCATC
TCTCTGAGCTACCACAAAGTAGTATTGATAATCCTAAGATAGTCATTGCATTACAAGATA
TTAATGAAAAGTTAGAAAAAGATTTTTACGGTATTGTCATTACCGATTATTTATTTGATC
TTACAGGAAGAAAAAGAATGTATGGCACACTTTATTCCACCTATGATAATTTACGAGAAG
AAAGAAATCTCAGTTATAAAAAAGAAGTTATTCAACATCTGGAAAATAAATTTTCATCTT
GGCACTATTTGCCTTATTCACGGAACATATTAGCAAATGAATAAGCTCATTAAAGCAGAA
AGCCTGACATCATTAATGGTCGTTATGTTGATTTTTTCAGTGATATATTTAGCTTATAGC
CGTTGGCAACATACGCAAAATAAGCAAAGCGCGCTTATTTTTCAGCAACAGCAAGCCCTA
CAAATTGCCGAAAATCAGATTGCGTTACTAATGGCAGGGAAGCCCTGTGAAAACGAAATC
CGCCAAAATGAACAGATATTTAAGGTAGAATGTCGCAGTAATACACTTAAAGTCAGTTTT
GCAAGCAGTGAGATTGTGATCACCAAATATTAAGAAATTAATGGTTTTTTGTATTGAAAG
CAGTTGTATATATGAGTTTAAGAATTGGTAAAATGTGGTTGTAAACTATAACTTTAGAAA
TGAACATAAAAATAATTGTGAGCTTCATCACATTTCTAAAATGTTACATTGCAATAGATT
GAAGTCAGGGATTGCGAGTGATAGCATTTTGCCATTTCTAAGCAATGGAATTGATGTTAT
GCCGTTACCAAATTATCACCAAGATCCCACTTTACTTCACATTAACACCACACCCCGTCA
CGCCTATTTCATCCCCTTTGCGACACAAGATAAGGTCTGTCCCCTTGAGCGTGAACAATC
TAGCCTATTTACCCTGCTCAATGGGGAATGGCAATTTAACTATTTTACAAGTGTGATGGA
TTTACCTGAAAATTTTCTTTCTCAGCCTTTTGAGCATCGCATTCCAGTGCCATCAAACTG
GCAGACACAAGGCTTCGATCAACATCAATATACCAATATCAACTACCCATTTCCTTTCGA
TCCGCCTTATGTGCCACACGACAATCCTTGCGGTGTATATCAACGGACATTCCACTACGA
GCCTAAATCGACAAAACGCTATTTACTGAATTTTGAAGGGGTGGACGCTTGTCTTTATCT
CTATCTCAATCAACAATTTGTTGGCTATGGGCAAGTCAGTCATTGTACGAACGAATTTGA
TGTCACTGACTTTTTAATCTCTGGAGAAAATCAGCTCAATGTCGTGGTGCTTAAATGGTG
TGATGGTAGCTATTTGGAAGATCAGGACAAATTCCGTATGTCAGGGATTTTCCGAGATGT
TTATCTGCTGGAACGTGAACAAAATTATCTACAAGATTTCTTTATCAAAACCAGCCTGTC
CGAAGCATTAGATCAAGGGGATTTATCGGTCGAATGTACCTTTGTGCAATCTCCACAACA
GCTCACTTTCCAACTGTTTGATCCACAACATCGCCTAATCGCCGAACAGACAAGCGATCA
CTTCAAGGTAAAAATTGACAAACCACAGCTCTGGAATGCCGAACAGCCACAACTTTACAC
CTTACGCCTTTCCTATGGAAACGAAGTGATTGAACAAGCGGTCGGATTTCGTCGCATAGA
AGTCAAAGACGGCATACTATTACTCAATAACCACCCGATCAAATTCCGTGGGGTAAACCG
CCACGACAGCGATCCCCTAACAGGTTATGTTATCAGCCGTGAACAAGCAGAGCAGGACTT
TAGACTGATGAAACAACATAACATCAACGCTATTCGTACCGCCCATTACCCAAATACCCC
TTGGTTTAGCGAGTTATGCGACCGCTACGGCTTCTACCTGATTAGCGAAAGTGACATCGA
AAGTCACGGTGCCAGTATGCAATACGTTCCAACGCCTGAACACAGCATTTTGTTGAATGT
AGCAAAACAAGATGATAACAAACGTATTCAGCAACAAACGATAGACAATTTCTGCTATTT
CGCCCGACACCCAGACTACAAACAAGCGATCTTAGACCGTACCTACGCCAATGTAGAACG
AGATAAAAATCGCCCATCAGTACTGATCTGGTCGCTAGGTAATGAAGCAGGTTATGGGGA
AAATTTTGAAGCCAGTGCAAAATGGATCAAACAGCGAGATCCAAGCCGTCTGGTTCACTA
TGAAAGTGCCATTTATCAACATTCTGGACATCAAAATGATCTTACCCCGTTAGATTTTCA
TAGCGAAATGTACGCTAGCACCGAAGATATGGATCGCTATTTTGAACAGCCACAAACCAA
GCCATTCCTACTCTGTGAATACTCACACGCAATGGGAAACTCTAACGGTGATTTAGAAGA
TTATTTCCAAACCTTTGAAAAATATGCAGGGGCTTGTGGTGGATTTATCTGGGAATGGTG
CGATCACGCCCCATACCTTCCAGACGGCTCAGGACATTTCGGCTATGGTGGTGATTTTGG
TGAATACCCACACGACAGTAATTTCTGTATGGACGGCTTAGTGTCACCAACTCGTCAGCC
CCACAGTAATCTACTCGAACTAAAAAATGTTAATCGCCCTGTTCGTGCCAGCCTTGAGCA
AGGAAAAGTCTATATCAAAAACTACTTACACTTTACCGATCTTGCCGATCATCTCACCAT
TTCCTACCGCCTAAGTGAAAATGGCAAAACGATCAACGAAGGGGAAATATCGGTAAATTG
TCTGCCAAAACAGACCGCTTGCTTATCTATCGAATTACCGCAAGATAACGGCAAATTATG
GCTACTTGAACTCAATTACCGTCAAAATCACGCCACAACCTTTGTTGAACAAGGGCATAT
TCTGGGCTTTGATCAGATCAAATTGTTTAACAACGCCTTTCAACCAGACCACCTTTTGCA
AACTAAAGCGATAAACTCATCGCTTGTTATTGAACAGACGACACGGCATATCATCGTCAA
AAATGACACCGTTGAGTATCGTTTTGATTGCAGTAAAGGGATTTTGTCTAACATTATCTA
TCAAGGTAAAAGCATCATTGCTCACCCCCTTGATTTTAATGTATGGCGAGCGCCGACAGA
CAACGACTGCCTAATTCGAACATTTTGGGAAAATGCAGGTTACGACAAGGCATATAGCCG
AGCTTACCAAATGCAAGTCGATAGACAAGAAGAAAGTGTTATTGTCACCGCAGATTGCGC
AATAGTCGCTACGGCAAAAGAGCCGATTGTTCGCTTACAAGTGAAATATCACCTAACGGC
TGACGGCAACATTACTCTTCAGGTGCAAGGCAAACGCAACCCCCATTTGCCCTATTTACC
CCGTTTCGGCTTACGTTTTTTCCTTGAAAAGGACAATAGTCAGCTAGAGTATTTCGGCTA
TGGCGAGAGTGAAAGTTACATCGACAAACACCACGCAAGCCGACTAGGTCTATACCAAAC
CACTGCCGAGCAAAATCATCAAGACTACTTCAAACCACAGGAAAACGGCAGTCACTACGG
TTGTGAATATCTTCACATCCAAGATCTCGAGATTACCGCACCACAGCCGTTCAGCTTCAA
TTTTTCCCCTTATACACAGGAAGAATTGACCCTGAAAAAACATCATTACGAGCTAGAAAA
ATCGCCGTATCACATTCTGTGTGTCGATTATAAAATGAGTGGTATTGGTTCGAACTCTTG
TGGGCCGAATTTGAAAGAGGGGTATCGGATAAATGATAAAGAGATAAGCTGGATAATTCA
GCTATATATGAATACCTAATATAAAATGACAATGAGTAAAGTTATGTCTATCCCTATCTG
GTACAATAAAGGATAGACATAACTTTAAGTGCTATTTAATAGACTCTAGTTTTTTAATTA
AAATCTCTTCTGGCATAGCCTGAATTTTCCGCATAAAGTAGAAAAATAGCCCTGCGGCTA
AACTTAAGCAGACACAGAATGTCAGCCAAAATCCTGCCGCCGCCATCGGCTGAACGATCC
AATCGGTGCGAGCCAAAATAGTACCTAGTGGCATTCCGATTAACCAGTAGCAAATTAAGG
TTGTTAGCAAAATAGGTTTGGTATTTTTATAACCACGCAAAATGCCATTGCATACCGCTT
GGATAGAGTCGGGGATTTGATAGATCGCTGCAAAAATCAATAAACTAGATGCGATTGCAA
TAGAAGTCGGATCGCTGGTAAAGGCATAGGGGATCAGATCTTTGAGCAGTAAAATCACCA
TTGCTAGCCCCATTGCGACCATTGCACCCGTAAAAATGGCGTGATAAGTCAGATATTTTG
TTTCTGCAACACGCTTTTCTCCCAACGTTTGCCCAACTAAAATGGTTGTGGCAATGCTAA
ATGAGAGTGGGATCATAAAAAAGAGCGAGCTGGTTTGTAAGGCAACCTGATGGCTTGCCA
CCACTTGTGAGCCAAGCGGAGAGATAATCAAGGAAGATGCCGCAAACAGCATCACTTCGG
TAAACAGTGCAAACCCTATCGGTGTACCAAGTTTGAACAGTTTGCTTAAGGTTGCTTTAC
AGGGTTTTTCGATCCATTTTTCAAATAGACGAATATCCTTTTGTGCTGGATTGGTATAAC
AATAGTGTAAAATCAACCCAAACATTACCCAGTTTACGATTGCCGTTGCCACACCACAAC
CGACCGCCCCTAATTCAGGCATACCCAGTTTGCCGAAAATAAAAATATAGTTGAGCGGAA
TGTTTAAAATTAAGCCAAAAAAGGTGATATACATCGCTGGTTTAGGGTTGGATAGTCCGT
CGTTAAAACAGCGTAAGTTCACCGCAAGCAAAGCTGGAATAATCCCGACACTTAAAGCGG
TAAGATAATCTTGTGCTTTTCCTGAAAAGGCTTTTGGGGTATCCATTAGATCTAAAATCA
AATGGGCATTGAGATAGATAAAAATTAACGGCAGGCTGAGCATCAACACAATCCAAACGC
CTTGACGGATTTGATGTGCAATCAAGGAACGTTGGCTCGAACCGTTTAGATAAGAAACCG
TTGGAGTAATCGCATTTAATATCCCCAACACAAATAAAAACAAGGGAAAGTAGATCGAAT
TACTGACCGCTATCGCCGACACATCATCATCGCTGACTAACCCAGCCATAATAATATCCG
CCAGTCCCATTCCCGAAGCAGCTAATTGAGAGATGAAAATCGGGATCGAAAGTTTGAATA
ATTTTTGCGTATTTTCAGGATATTTCTGCCATTGAAAGTTCATTCTATCTACCTTTTAAA
ATTCAGGTTTCGCTTCAAATGTCATCAGTTCTTGCGTAACTGGGTGCGTAATGGTTAATG
CTTCTGCGTGTAAACAGAGCCTTGGCGATAGACTTTTTGCCAACGGATTTGCATAAAATT
TATCCCCTACAATTGGATGACCTAAGGCTAAACAGTGTACGCGTAATTGGTGTGAACGCC
CAGTATAAGGGGTTAATTTCACCCTTGTGGTGTTATTGGGATAATGTGCAAGAATTTCAT
AGAAAGTAACCGCTTGTTTGCCCCGTTCGTAGCAAATTTTTTGGCGTGGACGATTTTCCC
AGTCGCAAATTAACGGAAAATTCATTGTCCCCGTATCGCCAACTTTTTCGCCTAATTTGC
CCCAAACTAACGCTTGATAGTGCTTTTTCGGCTCACGTTCACGAAATTGACGTTTGAGTT
CTTTTTCCGCCTGTTTGCTTAATGCAAACAACAAAATACCGCTTGTCGCCATATCTAAAC
GGTGAGCAGGCTCAGTAAAACCGTATTTCTGTTGTACACGCACCATCGCACTGTCTTGAT
ATTCAGGGCGATTTCCGGGAACAGAAAGTAAGCCACTTGGCTTATTAATCACTAAAATAT
GATTATCACGATAAACTTCGTCAAGCCAAGGTTCAACAGGGGGATTGTATTCGATTAATG
CCATAGAAATTATTCACTGATTTGTAGCAAAGTCGCAATTTTAGCTTTTACTTCGCTTAA
CTGATGATGGTTAATTTTACCTTTAAATTTAGCGTGACGAATACGCCAGTCAAGGCTTTT
AATTTGATCGGAAAGTACAACATTTTGAGGGGTACCTGCAATATCGACTTCAAAAGGATA
GCCTTTTACTTTTGTTGTGAGCGGGCAGCAAATTAACAACCCTGTTTGACGATTATAAAT
CGCGGGCGTTAACACTAATGCTGGACGATGACCAGCTTGTTCATGTCCTGCTTGCGGATC
AAAATCAAGCCAAATAATATCACCAACGTCAGGGATATACTCTTGAGTAGTCATAGCATT
TCCTTGCCAACAGGCTTGCCAAAATCGACTTCATTGTGCAAATTATCTTCAGTAATACCC
GAAAGAAGTTGCTCTAAATTATATTTAGGTTTAATCGGCTCAATAATTAGGCGACCATCA
ACTTCTTGAATATCGACTAAACTCTCTGCCTGTAATTTCAATGAATTAGATAATAAAGCA
GGAATGCGAATGCCTACGCTATTTCCCCATTTTTTGACAGCCACTTGCATATAGGTTCCT
TTAAAATTATACAAAGTATAACTCTGCGGATTATAGAGAAACTGTCGCCATTTGCCAACT
TTTTCTATAATTTCTATCTGTTGCAGAAATCTCTTGTTTTTTATAAAAAATAGCGTATCT
TTTGCACGTTCATTTTGAACATTACAATTTATTTACATTTCTTTTGGAGAACACCATGAA
ACCGCTTTTTGCAAGTTTTGCAACTGCTTTCACCGCTCTCAGCGTGCTGTTTAGCTCAGT
TGCTATCGCATCACCTTCCGATAAAACCTTTAAAATCAGTGCTATTCCTGACTATAACGC
TGCCGAAATGACCCGTTCATTCGACAGTTTTGCTGAGTATTTAGGCAAAGAAACAGGGTT
AAAGGTGCAATACGTACCTGTCACCGATTATGCTGCCGTAGTCACCGCATTCCATCGTGG
TGAAATTGATTTAGTCTGGTTCGGTGGTTTAACGGGGGTACAAGCTCGTGCCAAAGTGCA
AGGTGCTGAAGCTATCGCACAACGTCCGCAAGATGAGAAATTTAAGTCCGTCTTTATCAA
GCAAAAAGGCTTAGATAATGTGAAAGAGATTAAAGATGTTAAAGGTCACACCCTTGCTTT
TGGTAGCGAAAGTTCGACATCAGGTCATTTAATGCCACGCTTTTTCTTAACGGAAGCTGG
AATTAACCCAGAAAAAGACTTAGACGCTCAACCGACTTACAGCGGTTCGCACGATAAAAC
CTACGGCTTAGTAGAAGCAGGTTCAGTACAAATCGGTGCAGTGAATAAGCAGTACTGGGA
TAAAATGGTGAAAGAAGGCAAGGTTAATCACGATAAAGTCGAGCTTTTCTACACTACACC
GGATTACTATGATTACAACTGGACCATTAATCTTGTTGATAAAAAATTTGGTGACGGTAC
CAAAGAGAAAGTCAAAGCTGCATTATTAAAAGCCGATGCGTCAAGCTCGCAGGTGATGAA
TTTACTCTCTGCCGAGAAGTTTATCCCAACGCAAAACAGCAACTATCAAGATATTGAGAA
AGTGGCGAAAGAGCTGAAGTTGATTAAATAATGTTATTTTGTAGGGTGGGTCTTGACCCA
CCATTTAAAATCGCATTCATGTGGTGGGTCAAGACCCACCCTACAATATTGACCTGTAAG
CAATATAGACAATAATTCCTGTATGCAATCTCTTTTATCATTCCACCACACCACCAAACA
TTTCGGCAAGCAAGCCGTTTTAGACGACATCTGTTTAACCATTCATTCAGGTGAAATCGT
GGCATTAGTTGGGCCGAGCGGTTCGGGGAAATCGACATTAATGAATAGCATTATGCGTTC
CGTGCCTTTAACAAGCGGTGAGATTTGGCTGGAAAATTGCAATATTCAAGATTACCCAGA
TAACAAGCAGTTTGCTCAACAAGTTGGTATGCTTCATCAACAGTATGATTTAGTCAAACA
ACTGGAAGTTATCCACAATGTCTTGGCTGGCAGGCTGAACCAGTGGGGCTTTTGGCAATC
TTTGTTCTCTTTAGTTAAACCGCAAGAAAGACATCTTGCCGAGCAAGCACTTGTTGCCGT
[truncated: 1,887,318 more chars]
