# Supplementary material for: Whole-genome sequence analyses of Glaesserella parasuis isolates reveals extensive genomic variation and diverse antibiotic resistance determinants
Source: PeerJ. 2020 Jun 22;8:e9293. doi: 10.7717/peerj.9293 (PMC7316082; doi:10.7717/peerj.9293)
Supplement: Supplemental Information 27 [file peerj-08-9293-s036.fasta]

>H115 Scaffold1
ACGAAAAAGCATAAGATTATGTTTATAAAGGATTTTTTAAATAAAAAGAGTTGGTAATAA
TTAGGAAAAATAATTAAAACCAACTCTTTTGTCTACTTATATTGCATTGGTATATCCTCT
TCCATTTTAGAACGCTATCAATTATACAACATCATTATGTAGATGAAATGCTAAAAATCA
AACGAAAATCTGAGAATAAAGTGAAAGATATTTCCGTATTAAATGCTCAAATATCCTTAA
AAATCACCTACTTAATGAGATTAATTATCACTACATAGCATTCTGAAAATTATTTTTTGA
GATAGATCACAAAACTATTTTTTTTGTGTTACAAAATTGTAAAAATTCATTATAAAATAT
CCAAATTAATGGCAAAATGCTTCCATATTAGGTTTATATACTTTACTTTCCCAAGGAGGA
AATCGTGCAAACTGTCAATGTAGATGTTGCAATTGTGGGTGCAGGTGGCGGTGGTTTAAG
AGCCGCAATCGCAGCAGCAGAAGCTAACCCGAATTTGAAAATTGCATTAATTTCAAAAGT
TTATCCTATGCGTAGCCATACGGTTGCTGCAGAAGGTGGGGCGGCGGCAGTCGCTAAAGA
GGAAGACTCTTACGATAAACACTTCCACGATACTGTGGCAGGTGGCGACTGGCTTTGTGA
ACAAGATGTTGTTGAATATTTCGTAGAACACTCGCCAGTTGAAATGACGCAATTAGAGCG
TTGGGGCTGTCCGTGGAGCCGTAAAGCTGATGGTGATGTGAACGTTCGTCGTTTCGGTGG
TATGAAAATTGAACGTACTTGGTTCGCAGCCGATAAAACAGGTTTCCACTTATTGCATAC
CCTATTCCAAACCTCAATCAAATATCCGCAAATTATCCGTTTTGATGAGCATTTTGTCGT
GGATATTCTCGTTGATGATGGTCAAGTGCGTGGCTGTGTTGCAATGAATATGATGGAAGG
AACTTTCGTTCAAATCAATGCAAATGCGGTAGTTATCGCAACAGGTGGCGGTTGCCGTGC
TTATCGTTTCAACACCAACGGCGGTATCGTAACGGGTGACGGTTTATCAATGGCGTATCG
CCACGGCGTGCCACTTCGTGATATGGAATTTGTACAATATCACCCAACAGGCTTACCAAA
CACAGGTATCTTAATGACCGAAGGTTGTCGTGGTGAAGGCGGTATCTTAGTCAATAAAGA
TGGCTACCGTTACTTACAAGATTATGGTCTAGGCCCAGAAACTCCAGTTGGCAAACCAGA
AAATAAATATATGGAATTAGGCCCTCGTGATAAAGTTTCCCAAGCATTCTGGCAAGAGTG
GCGTAAAGGTAACACCTTAAAAACTGCCAAAGGTGTTGATGTGGTTCATCTTGACCTACG
TCACTTAGGTGAAAAATATTTACACGAACGTCTGCCATTTATCTGTGAATTAGCACAAGC
CTACGAAGGCGTAGATCCAGCGAAAGCACCAATTCCAGTTCGTCCAGTTGTTCACTATAC
AATGGGTGGTATTGAAGTTGATCAGCACGCAGAAACCTGTATCAAAGGCTTATTTGCAGT
GGGCGAATGTGCATCTTCTGGTTTACACGGTGCAAACCGCTTAGGTTCTAACTCATTAGC
AGAACTTGTGGTATTCGGTAAAGTTGCAGGTGAAATGGCTGCAAAACGTGCTGTTGAAGC
GACCGCTCGTAATCAAGCCGTAATTGACGCTCAAGCAAAAGATGTCTTAGAACGTGTTTA
TGCCTTAGCCCGTCAAGAGGGTGAAGAGTCTTGGTCACAAATCCGTAACGAAATGGGCGA
CTCAATGGAAGAAGGCTGTGGTATCTACCGTACTCAAGAAAGTATGGAAAAAACCGTAGC
GAAAATTGCAGAGTTAAAAGAGCGTTACAAACGTATCAAAGTGAAAGACAGCTCAAGTGT
ATTTAATACAGACTTGCTCTACAAAATTGAACTTGGTTATATCCTTGACGTAGCACAATC
TATCTCATCTTCTGCGGTAGAACGTAAAGAGTCTCGTGGTGCACACCAACGTTTAGACTA
CGTTGAACGTGATGATGTGAACTACTTAAAACACACCCTTGCATTCTACAATGCAGACGG
CGCACCAACAATCAAATACAGCGACGTGAAAATTACCACATCACAACCGGCTAAACGTGT
TTATGGTGCAGAAGCAGAAGCTCAAGAAAAAGCAGCGAAAAAGGAGTAACAGAAGATGAC
TAACCAAAGTAAAATGACGGTAGAAGTACTTCGTTATAACCCTGAACAAGATAACGAACC
GTACTTATCAAAATATGAAGTACCTTACGATAGCCAAACTTCGTTACTTGATGCACTTGG
CTACATCAAAGATGAATTAGAGCCAGAGCTTTCGTACCGTTGGTCTTGCCGTATGGCGAT
CTGTGGCTCTTGCGGTATGATGGTAAACGGCAAACCAAAGCTTGCATGTAAAACATTCTT
ACGCGATTACAGGGGTTATATGCGAATTGAACCGCTTGCAAACTTCCCGATTGAACGTGA
CTTAGTTGTTGATTTAAGCCACTTCATCGAAAGTTTAGAAAGCATCAAGCCATACATTAT
TGACAACAAAGCGCCTGAACTTGATGGCAAACCACACCCATCAGCAGAGCTTGCGAAAAG
CCGTACCAAACAAACCCCAGCACAACTTGAGAAATACCGTACCTTCTCAATGTGTATTAA
CTGCGGTTTATGCTATGCCGCTTGCCCACAATTTGGCTTAAACCCTGAATTTGTTGGCCC
AGCAGCATTAACCTTAGCTCACCGTTACAACCTAGATAACCGTGATAATGGTAAAGCGGA
ACGTATGAAAATTATCAACGGCAAAAACGGTGTATGGAGCTGTACATTCGTCGGCTACTG
CTCTGAAGTTTGTCCGAAGCATGTTGGTCCAGCCTCTGCGGTAAACCAAGGTAAGATCGA
AAGTGCTAAAGATTATGTCTTTGCAATGTTAAAACCGCAAAAGTAAGGAGAGAGTAAAAT
GACAACAACAGCAAGTAAACGCAAAAAATATGTGCGTGAAGTGAAACCAACTTGGTGGAA
AGCGTTAGATTTTTACAAATTCTACGTTTTGCGTGAAAGTACCTCTGTTCCTACCATTTG
GTTCTGTTTAGTGCTTTTCTACGGCTTAGCATGCTTAGGAAAAGAGAACGGATTTGTAGA
GAATTTCATTCCATTCTTACAAAATCCATTAGTGGTAGTTTTAAATATTATTACCCTTGG
TGCAGTATTATTAAATAGCTTTACCTTCTTTGGTATGGCACCTCAAATGATGAACGTTAT
CGTGAAAAATGAACGTATTGACGTTAAACTCGTTTCTCGCGTATTTTGGGGTATTACTGC
TTTCGTAAGCCTTTTAGCTTTAATCTTGGTATAGGGAGAGCATAAAAATGGATAAACTTA
ATCCTCCACGTTCAAATGAACCTGCAGTATGGCTACTTTTCGGTGCTGGCGGTGCTATTA
GTGCAATCTTCTTCCCTGTGCTTGTATTAATCTTAGGTTTCTTACTGCCATTCGGACTGA
TTACACCAGATAATATTATTTCATTTGCACATACTTGGATCGGTAAATTAGCAATTCTTG
CATTACTGATTTTCCCAATGTGGTGTGGTATGCACCGTGTTCACTTAGGTTTACACGACT
TTAAAATTCACGTTCCTGCAGGCGGTTGGATTTTCTATGGTTTATCTGCACTTTATAGTG
TATTAGTGATTTTTGCGGTGATTAATTTATAAGTTAAAGTCTTGTTGAGCAGCTATTCCC
TGTAAGAAATAGCTATTTATAGTAGACATTTTTCTTGTCTTCTTTGAGATAAGCTCATAT
AATTAGGACATCTACAGTATAAATGTAGATGTCTTTCTATGAGGAAACTTTGGGCTTCTC
GCAGTAGTCTTTAATTTACTTGGTCAGGTTCGGAAGAAAGCAGCCAGAATTAGAATAGCT
AAGTGCCGAGTCTATGCTTAAAGTTTCCTCTCCCTTAACTAGTCTTTTGGGAGAAGAAAA
CATACGCACTGCTTTATAAGATTAGTTCCTCTGTTAATGTCGGCTTTCCGTTAATCATGC
AGAGCTCTTTTGTACTCATTAACCCACATTGCTGTAGCACCACACACGGCAACAGGCATT
ACCACTAAGTTAATAAATGGCAACATCGTAAAAATACTCACCAAAGCCCCAAAAGTAAAA
TTCATTGTACGATATTGTGCTAATGCATTTCGCATACGTTGAAATTGAATTTTATGATTA
TCAAAAGGGTAGTCACAATATTGAATTGCAATTAACCAAGCCCCGAAAATAAATGTCAAA
ATAGGGATAATAGTCTGCCCTAAAACAGGGATAAAACCTAATAAAAATAAGGCAATCAAA
CGTGGAATGCTATACCACATTTTTTGCCACTCACGTTTGAGCATACGAGGTACATCTTTT
AGCATTTCATTAAAACTCATTTCCGTGAGATTTTCACCAGTGAGTTGTTGCTCAACTTTT
TCTGCGAGTAACGCATTAAATGGGGCAGCAATAAAATTCGCTAAAGTGGTGAAAGCAAAG
TAGAAAGCGACTAAAACCATTAAAAAAGCTAATGGAATAAGGATAAAACTCAACCATTCT
AACCATGAAGGCAAGAGCGAATCTAACATTCCCCCTACATTGGCAAAAAAGAGCCAAATT
AGGCTAATCATCAACACTGCATTGATAATTACAGGAAAAATAATAAATGGCATTAACTGA
CGCTGTAACATTAATCGCCAACCATAGATGAAATAGTGAAAACCAGCACCAATTTGTGTT
TCTGGGGTAGAAAATAGCGAAGACATAATTAACCTTTCTATTCAAATTTTTAGAAGAAAT
ATGGTAAGCTATGCATACATTTTTACAAAGTGTTAAATTTCAATTTTGATGATTTTATGA
GCTAAAGAGGACAAAATGGAAACTCATATTCTTTTCTTTATTTTAGCAGGATTATTAATC
GCTGTTTTAATTGGATACAGTATTTGGTCTGCACGCAGAGAAAAATCTCGTATTTTTTCA
AATACCTTTTCCACTCGTCCGCCTTCATCTCCAATTAACAATGAAATTACAGCAGATATT
CCAACAACGCTAAATCCTCAAGGTGTCGTAGCTCAGCAACCATTCAATACTGAAACACCT
GCTGATTTTATTCAATCTCAGCAAGAAGTTGAGAATAGTGTCAAAAATATTCGTATTAGT
TTACAAACTCAAGAAATATCTCAACCTTTATATCAAGAGTCTATGCCAGAATCTCAATCT
GAAGCATATCAACAAAATCAGATACAAGAACAGACTGTCCAAGTAGAGCAAGTTGAAACA
ATAGAACAAACTACGGAGCATAATATAATCACTTTGTATGTTGTTGCACCAGAAGGCGTT
CAATTTCAAGGTAATGCCATTGTACAAAATTTAGAAATGTTAGGTTTTCATTTTGGTGAA
TACCAGATCTTCCACCGCCATTTAGATAATCCTGCAAGTCCTGTATTGTTCAGCGTGGCG
AATATGATGCAACCAGGAGTCTTTGATTTAGCAAGAATGGAACAGTTTTCTACAGTGGGA
TTAGTATTCTTTATGCACTTACCTTCAGTAGGTAATGATCTAGCTAATTTAAAATTAATG
ATTCGTACCGTAGAGAGCTTTGCTCAATCTGTTGGCGGTTTTGTCTTAGATGAACAACAT
CAAATTTTTAACGAGGAATCTCGCCAAAATTATCTACTACGAGTAGCCAATTAATTTGCA
GTACATTGTTTAAATATGACCGCTTGTAAGCGGTCTTTTTTATCGAGAAATTTACAGATG
CCACACTCTATTGAAACCCAACTTGAACATTTGCGTGAAAAATTGCGTGAATATGAATAC
CACTACCACGTTTTAGATAATCCGCTTGTGCCCGATGCAGAATATGATCGCTTGATGAAC
GAGTTAAAAAATCTGGAATGGCAACACCCCGAATTGATTACGTCCGATTCACCGACGCAA
CGAGTCGGTGCTAAGCCGTTAGATGGATTTGCTCAAATTACCCACGAAACCCCAATGCTT
TCTCTGGATAACGCCTTTTCAGATGATGACCTCACAGGCTTTTTGCGTCGTATTGAAGAT
CGTATTGCAATCAACAGTAATCAAATTGAATTTTGTTGTGAGCCGAAACTTGATGGCTTA
GCGGTGAGTATTCTGTATGTTGACGGAGTGCTAACCCAAGCGGCAACTCGTGGCGACGGA
ACAACAGGGGAAGATATTACCGCCAATATCCGCACGATCCGTAATATTCCGTTAAAACTA
AAAAGTAGTAATCCGCCACATCGTTTAGAAGTGCGTGGTGAAGTTTTTATGCCACAGCAG
GGCTTTGAACAATTAAATGAAAAAGCACTGGCAAAAGGTGAGAAGACCTTTGCTAACCCG
CGTAATGCAGCGGCAGGTTCACTTCGTCAGCTCGATCCGAAAATCACTAGACAACGTCCG
TTAATGTTGAATGCCTATAACATTGGGGTTTATGAAAGTGATGATGAACTCCCTACGACA
CATTTTGACCGCTTGCAGTGGTTAAAAACCCTGGGGATTCCTGTCAATGCTGAAATTACC
TTAGCAACAGGTTCTCAAGCCTTGACTGCGTTTTATCAAAAAATCCAAGCCAAACGTAGT
TCGCTGGGTTACGACATTGATGGCACGGTGTTGAAAGTCAATAAGATTGTGCTGCAAGAA
CAGCTTGGCTTTATCTCAAAAGCACCTCGTTGGGCAATTGCTTACAAATTCCCTGCACAA
GAAGAGATGACGATTCTGAACGATGTTGAATTTCAGGTCGGCAGAACAGGGGCAATTACT
CCAGTGGCAAAATTAGAACCTGTCTTTGTGGCTGGGGTAACGGTGAGCAATGCCACCTTA
CATAACGGTGATGAGATTGAGCGTTTAGGGATCGCAATTGGTGATACCGTGATTATTCGC
CGAGCAGGTGATGTTATTCCGCAAATTGTGGGCGTTGTGGCTGAACGTCGTCTTGACAAT
GCAAAAAAAATTGCTTTTCCGACCGCTTGTCCTGTGTGTAACTCAGCTGTGGTGCGTGTC
GAGGGCGAAGCGGTTGCTCGTTGTACTGGGGGATTATTCTGCGGAGCCCAACGTAAAGAG
GCGTTAAAGCATTTCGTTTCACGCAAAGCAATGGATATTGATGGCGTGGGTGAAAAACTG
ATTGAACAACTGATGGAACGTGAGCTGATCCGTACCCCAGCAGATCTATTTAAACTCGAT
CACACCACCTTGATGCGTTTAGAGCGAATGGGGGAGAAATCTGCCAATAACGCACTACAA
AGTATCGAAAAGGCAAAAAATACCACCCTTGCCCGCTTCTTATTTGCTTTGGGTATTCGA
GATGTGGGCGAATCTACCGCACAAAATCTCGCAAATCACTTTGGTACGCTTGATGCGATT
CGCCAAGCGGATTTAGACACACTAAAACAGGTACAAGATGTTGGGGAAGTGGTGGCAAAC
CGCCTATTCCAATTCTGGCAAGAACCACATAATGTTGAAGTGGTGGAAGATCTGATTGCT
CAAGGGGTGAAGTGGCAAGATGTGGTGCCACAAGAGATTGCAGACAATCCATTAAAAGAT
AAAACAGTGGTACTAACAGGGACATTAACACAGCTCACCCGTGATCAAGCAAAAGCCTTA
TTACAGCAATTGGGTTGTAAAGTATCTGGCAGTGTATCAAGTAAAACGGATTATTTGATT
GCAGGGGAAAAGGCTGGTTCAAAATTGGCAAAAGCACAGGAATTGGGAGTGAAAATTTTG
AGTGAGGACGAGTTAATTGGATATTTTACGACTATAGTATCGTAATATGTGAAGCAAGAG
TTTGATTTTAACTTTAGGGCTAATCTAATACAGCCCCTAAAGTTAATCACAAACAATACT
TTCTATATGATATAAATGCTCTCTAATAAGTCCTAAAAACGCCTCTCCAAACCTCTCCAG
TTTTCTCTCACCTACCCCATTAATGGAAAGCATTTCATCTGCCGTCGTTGGCATAAATTC
TGCCATTTCTTGCAGGGTAGCGTCATTGAAAACCACATAAGGAGGGATATTTTCCTTATC
GGCAATCTGTTTGCGTAAAAAGCGTAAACGGGCAAAAAGATCTTTATCATACCGCTTGCT
AGCTTGCTGTTTCTGCACATAAGTTGTCGCCGAAAAACTTAAACGTGGGGAAGCCAGTGC
CAAGGCTATTTCACCGCGTAAAATGGGGCGAGCTTGTTCTGTGAGTTGTAGGGCAGAATG
ATTAACAATGTTTTGGCGAATAAAGCCAAGATGAATGAGCTGGCGAGTTACGCTAATCCA
ATATTCTTGAGATTTATCCTTGCCAATCCCATAGACAGATAGAGTGTCGTGTTGATATTC
ACGGATTTTTTGCTGATTTAAGCCCCGAAGAACTGCAATAATATGATGTAAGCCGAAGCG
TTGTCCTGTGCGGTAAATAACGGACATCACTTTTTGGGCATCAACTAAGCCATCATACTT
TTTCGGTGGATCAAGGCAAATGTCACAATTTTGACAAGCAACTTGGCGTGTTTCACCAAA
ATAGTTGAGTAACACAAGGCGACGGCAAGTTTGTGATTCGGCAAAAGCCCCAATGGCTTG
CAATTTATGTTGCTCAATTTGACGTTGTTCACTTTCTGGTTTTTCTAATAATACCTTGTG
TAACCAGCCATAATCCGCAGGATCGTAAAATAACACCGCTTCGGCAGGAAGATCATCTCT
CCCTGCTCGTCCTGTTTCTTGATAATAGGCTTCAATGCTTCTTGGCAGATCAAAATGCAC
AACAAAACGCACATTGGATTTGTTGATCCCCATTCCAAAGGCAACAGTAGCAACGACAAT
TTGAATATTATCTCGTTGAAACGCATTTTGAACGGTTTCCCGTTGTTGCATCGTCATTCC
TGCGTGATAGCCCATTACAGAAAAACGGTGAGAAGAAAGTTTTTCCGTGAGTTCTTCAAC
TTTCTTACGGCTATTACAATAAACAATACCGCTCTTCCCTTGCTGACTGCTGATAAATTT
GATCAGTTGATCCACAGGTTTAAATTTTTCTTGCACCGTATAGCGAATGTTCGGGCGATC
AAAACTTCCTAAATAAGTATGGGGATCTTCTAACTTAAGATGATGAATAATATCAAAACG
GGTTGTCGGATCTGCGGTTGCAGTCAGTGCAACAAGCGGTATGTTTGGGAAAGTTTTTCG
CAAACCGCCTAACAAGGTGTATTCAGGGCGAAAATCGTGTCCCCATTGAGATACGCAATG
TGCTTCATCGACCGCAATCAGGCTAATTTTGCACAATGAGATAAATTGAAAAAAATTTGA
TGTCATTACCTTTTCGGGTGAAAGGTAAAGTAGCTTGAGTTGTCCCGAAATCGCTTTTTG
TTCAACCGCTTGCTGTTCTTCAATCGTTTGGGTGGAATTGATATAGCCTGCTTCAACACC
ATTGGTGAGCAGTTGATCTACCTGATCCTTCATTAGCGAAATTAAAGGTGAGATCACGAG
AGTTATGCCTTCAAAACAGAGGGCTGGCACTTGATAACAAAGGGATTTTCCGCCCCCTGT
CGTCATAATCACCAAGCAATCTTTGCCCGACAAGATCGCTTCAATCACTTCTGATTGACC
TTGTCGGAAAGATTGGTAGCCGAAAACGTTATGTAAAACCGTTTCAGCTTTGGCAAGCGG
TGTAACTGACATTAACTAAAAGAGATTGTTTCGCCGTGACGAGCGACAGCCTCTTCTAAA
TGTGTCCAAAATGAACGCCCTTCCGCACTGACCCAATCGCCATCACGGTAAGCAAAGTGA
TAACCACCTAATTTACTTGCCAGCCAGAGTTCAAGCATTGCTTCTTGCTTGTTAATGACA
ATTTGTGAATCATCATCAAAAGTAATGGTAAAAACCGCCCCTTGTGTTTCACAATCGACA
TCACAACCCTGTTCTTCAAGTTGCTCTTCAATTTGTTCCCACACTTGTTCAATCGCTTGA
TGAAATTCTGCTAAATTCATAAATAATCTCTTCGTAAAGCCAAAATTTGAAAGGCGTTAT
TTTGGATTTTTCTGAACACTTTTTCAATAGAAATCTGAAAGGTTACATCCACGCATTACT
ACGAATAACGCCTACGGCAATGCCTTCGATTTCAATATAAGATTGACGAGGATCGACGAC
AATCGGCTCTAATTCATCATTTTCTGGGTGTAAATAGATTAAATCGCCTTTTTTCTCTAA
GCGTTTGACGGTCACTTCATCATCAACACGGGCGACAACGACTTGCCCATTACGAACAGA
TTTAGTTTTATGCACTGCGAGTAAATCACCATCTAAGATACCAATTTTTTCCATTGAGTT
CCCATTCACCTTAAGAAGATAATCGGCAGCTGGCGAGAACATTGCCCCATTCACAGGATA
ATGTTTTTCAATATGTTCAATCGCCTCAATCGGCGTACCTGCTGCAACTTTACCAATTAA
AGGCAAACCTTCTTCATCGTTTGCTGCTTCATCTTCCACTAAAATACGGATCCCACGCGA
AGTCCCTGAAAGCATTTCAATATAGCCTTTACGAGCAAGAGCTTTAAGGTGTTCTTCTGC
GGCATTTGGTGATTTAAACCCAATTTCACGAGCAATTTCTACACGAGTTGGTGGCATACC
CGTACTTTCAATATGATTTTTCACAAATTCAAAGATTTCTTGCTGACGAGCCGTTAGGTG
CTGACGTTTCATAAGTTCCTCACTGTCTTTATATACAGAAATTTATGACATTATATACAG
TAAAATTTCATTTGCAACGAAATAATTTTAGATTTATGTAAGAAATTCAAACACAGTAAA
CTAAGTTTTACCCATACCCCAAACTGACTTTTCACATATAAAGACTATATTCCCTAAATA
TCTAAAAATATTTTGTCAGAAATCTCTGTTATCTTCGTCTAATCAATAAAACCACAAAAC
AAAAGGGACATTATGATTAAAAATGTATTGGCAGGATTTGGTTTACTAGGCTTACGTTTA
TTTATTGCTTATGAATTTTTTGAAGCAGGGTTAGAAAAATGGTATGGGCAAAATTGGTTT
GCTGATATTCAAGAGCAGTTTCCGTTTCCATTTTATTTACTACCTTCTGAAATAAACTGG
GCATTTGCTATGGGAGCAGAATTGTTATTCCCACTGTTATTAGTAGTAGGGCTATTTACT
CGCTTTAGTGCTTTAGGTTTATCTGTACTCACTATCGTAGCTTGGTATGCAGTACATTCT
GGTATGGGGTATAACGTCTGCCAAAATGGTTACAAGATGGCACTGGTTTACCTAGTAATT
TTAGCACCTTTGATGTTTCAAGGTGCAGGTATGGTTTCTGTGGATTTTTGGCTACAGAAA
AGGTTTTCAGCCAAACTAACTTGGTTGAAATTTTGTTAATCATTATAAAGGTGATCTCAA
TGAAAAAAACAACATTAATGGCACTTGCAGGTGCATTATCAATGGCAGTTTCAGCTCAAG
CTCAAACTGATAAGACAGCAGAAACTTGTGTGGAAATGCAAGGTGAAAAGTGTGTCAAAA
CTAAAGCGACTGAAGGGAAATGTGGTGAAGGGAAATGCGGTTCTGATGCCAAAAAATCAA
CTACACCGAAGTCTGCAGAAGGCAAATGTGGGGAAGGTAAGTGCGGTGCTGAAGCGACTA
AAATGCCAGCTACAAAAACAGCAGAAGGCAAATGTGGCGAAGGTAAATGCGGAAGTAAAT
GATGGGAAAATAATGGTGGGGTTAACCTACCATTTCACTATTTTTGAATAAAATTGAATT
ATAAGGAATGATGATGTTAGTGGGTTCAGGCTTGGGCTATCGCCGTGATCTTGCCAATGG
TTTTTTACAATTACCTACACAAAGTGCGGTTCAATTCATTGAAATTGCTCCTGAAAATTG
GGTCAAGATGGGTGGTTCAGCTCGCTATCAATTTGACCAGGTTGCGGAACGTTTTCCTGT
TGCGGTACATGGTTTATCTCTTTCTTTAGGGGGGCAAGCACCTCTTGATAAGGAGTTATT
AAAGTCAATTAAAATATTGATGAAGCAATATGGATCAACATTTTTTTCAGAACATTTGAG
CTATTGCGAATGTGAAGGGCATTTATATGATTTATTACCTATGCCTTTTACTGATGAAGC
TGTATTGCATACGGCACAACGTATTCGTGAAGTCCAAGATTATTTAGGTTTAAAAATTGC
ACTTGAAAATACCTCATATTATTTACATTCACCCACTAGCACCATGAATGAAGTCGAGTT
TCTAAATGCGATTGCTCAAGAAGCAGATTGTGACATTCATCTTGATGTAAACAATATTTA
TGTAAATGGGGTCAATCATGGTTTGTTAGACCCTTATCAATTTATTGATCAAGTGGATCA
TAAAAGGGTAAGTTATATCCATATTGCAGGACACAATGAAGAACAAGAGGTGTTACCCGA
AGTAAATACAGGTGAGGAAGCCTTTAATAAAGTTCAAGGTGAATTTCGTCATTTACCGCA
ATTGTTAATTGACACTCACGGAGAGAAGGTTAAAGGTTCTGTATGGGATTTGCTTGCTTA
CACTTATCAACGTTTACCCCATATTCCGCCAACATTATTAGAACGTGATTTTAATTTTCC
ACCGTTTATGGAACTTTATGCTGAGGTGGAACATATCGCTCGGTTACAACGACAATACGC
TAAGTAGAGGAAAAAATGACCGATAAACAGACTGCTCTTGCACAAACACAACGAGCTTTT
GCCAATGCAATAAGAAGAAAAGATTGCACTTTGCTTCAGGGTGTAGAGCCTCATCGTTTA
CGTATTTATGCGCAGTTAGTTCGTAACAGTATTTTAGGATTTATTCAGCGTTGTTTTACT
GAAACACCAAAGCACTGTGATCCTGAGCAATGGCAACAGCTTCAAGAAGATTTTATCCAA
ACGGGACAAGCTCATTCACCATATTTCCAAGAAATTGCACTTGAATTTTTGCATTTTTGT
CAGCAACAACAGAGAGTAAGTGCTGATATTTTAGCATTAATGGATTTTGAATATTCTCAG
CTACTTGCCGAAGTGGCGTTTGCGGAGATCCCTACACATTTTTCTTGGGATGCCGACACA
CTAATGCAACTTTCACCTGTTACTTACCTCAAACATTATGATGTAAGTTTTTTGAAAAAT
CAGTTTGAGCAAATAATTTCCCAACCAAGTTATCTTATCATTTGGCGAAATCGTAAATTT
GATGTTTACTACCAAGAAATAAGTGAGTTGGATTTTTATTTATTATCCTGTTTACAAGAG
CAACCCTTAAGTTTAAATCAATTAATGGAAGAGCTAACTCAATTGTTATCCGTAGAACAA
ATCTCCATACCTTTAATTCAGAATATTTGGCAAAAGTGGATTAACGCACAGGTGATTTTT
CCTTCTCAAATTAAGCAACAAGCCGAGTAAAAAATGCAAACTGACTATTTAACATGCATT
CCCTCTGAGCAACTAGGAAAAATTCGCAAGCAAATGTTGCAATTTGCCCGCTTGCAACTT
AATGATCAATCTCTCGCTGAAGACATGGTTCAAGAGGCATTAAGCAGTGCCTACCAATAT
GCCGATAAATTTCTAGGAGAAGCCTCTCTCAAAACTTGGATTTTTGCTATTTTGAAAAAC
AAAATCATAGATAATCTAAGACAGCGACAGAAATGGGTGACTGAAAGCGACTTAGAGTAC
GATAATATTCATCTTGCAGAGCAGATTTTTAAGCAAGGGAAATGGGACGATAATGCCTTT
CAACCAAGTGAATGGCAGGGAGTAGAACAAAGTCTTTATCGCAAAGAGTTTTGGATAATT
TTTGAGTATTGCATTAATCAGTTGCCTGCGATACAAGCTCGTGTATTTATGATGCGACAT
CATTTAGAGTTAGATAGCCAGATGATTTGCCAAGAGTGTGATATTTCTACCAGCAATTTA
CATACCTTGTTATATAGAGCTAGGCTACAACTACAAGTCTGTTTATCACAAAAATGGTTT
GGAGAATAAAATGCTTAATTGTCAACAAATTAGTGAATTAATCTCTTTACAACAAGAGCA
ATCTCTTCGTAAAAGCCAGTATATTCAACTAAAAATCCATTTGATGCTTTGTCCTTATTG
CCGAGCCTTTAAACGTAATACGGATAAGTTAAACCTATTTTTAAAAGGCTTTTGTCAAGG
TTACGAAGGTGATGGATTAAAAGTAGAAAAATCAACGAGAGAGTAATCTGTTAGTATGAG
AGAAATGGGAATGAGGCCTTGTCATTTCATGTTATAAAACATCGTATTTGAAGAAGTACG
ATGTTTTTTTATTCCTCAACTTTTATGAATAAACTCAGATTTCCTTAAGAAATTTATGCT
AAACTGCGCATCGTTTTAATCCGATCATAACTATAAAAGGATATAAAAATGTCTATGCTA
TTAAACCTGTATCGTAAAGCGTTGAACCTACCGCTTTCGCTGTTAGTGAAAACACGTTCA
ATTCCTACAGATCCTGTGAATGAATTAGGGCTGAAGTTAGATCAACCTATTGTGTATGTG
TTGCCCTACACCTCACAAACGGATCTGTTAATTTTGCAAAAAAACTGCCAAGCTCTGAAC
TTGCCTGATCCGCTGGTAAATAATGATATTCAAGGGGTATCTTTGTCTCGTTTTGTCTTT
TTAGATGAAGGGCGTCGTTTCTTTAAATCCAAAGGGGCGAAAAGTGAAACAGAGTTGGTT
TTCTATCGTTATTTAGATTTAAACCGTAATGATGAGCAGTTAGACATTCAAGTTGTTCCT
GTCTCTGTGCTTTGGGGACGCGCACCGGGTAAAGAGAAAGGTTTGCCAGTATTACGTCTG
CTGGGAACTTTCCAACGCTTAGTGACAATGCTTTGGTTTGGACGTGATAATTTTATCCGT
TTTTCACAAGCGGTTTCTTTACGCTATATGATTACCAATCACGGAACCGATGAAAATCTG
GCTCAAAAATTGGCCCGTGTGGCAAAAATGCATTTTGCTAAACAGCGTTATTCGGCAACA
GGTCCTCAACTGCCTGATCGTCAAGCGATGTTCAATAAATTACTGCAATCCCCTGCAATT
TTGGCTGCGATTGAAGATGAAGCGAAAAAACCAAAAAGTTCGCTTGAAAAAGCTCGCAAA
GAAGCTGAGAAAATTCTGGATGAAATCGCTGCAAATGTTCGTCACGACAGCTTAAGAAGC
GCAGATCGTGTGTTAAGTTGGTTGTGGAATAAACTCTATCAAGGGATCAACGTGCAATAT
GCAGAGCGTGTGCGTAAATTGGCATTAGAAGGACACGAGTTAGTATATGTGCCGTGCCAC
CGTAGCCATATGGACTATCTGCTTCTCTCTTATATTCTGTATCATCAAGGCTTAGTGCCG
CCACATATTGCTGCTGGGATCAACCTAAACTTCTGGCCTGCAGGTCCTATTTTTAGAAGT
TGGGGGGCGTTCTTTATTCGTCGTACTTTCAAGGGCAATCGTCTGTATTCTACGATTTTC
CGTGAATACCTTGCAGAGCTGTTCTACCGTGGTTATTCCGTAGAATACTTTATTGAGGGC
GGTCGCTCACGCACAGGGCGTTTGCTTGATCCAAAAACAGGAATGATGTCGATGACGTTA
CAAGCATTGCAACGTGGCTTAACTCGCCCGATCAGTATTGTGCCTGTTTATATTGGTTAT
GAACACGTTTTAGAAGTAGATACTTACGCTAAAGAATTACGAGGTGCAGAGAAAGAGAAA
GAGAATGCTGGCTTGGTGTTACGTGTGATTAAGAAACTGAAAAAACTAGGGCAAGGCTAT
GTGAATTTTGGCGAACCTATTCCACTTAATCACTATCTCAATCAGTATTTTCCTGAATGG
AAAGAACCGCTTACAGATGAAAATGGTCGTCCAAAATGGTTAAATAGTGCCGTTGAAGCG
GTATCTAAACAAGTGATGGTGCATATTAATAATGCCGTCGCAGTCAATGCGAAAAATCTC
ATTGGCTCTGTGTTGCTTGCTTCACGCCAACGTTCTTTAACGCGTGAACAGCTTATTGAG
CAGGTTGAAAGCTATATGCAACTGTTCAAAAATGTACCTTATACAGCGGAGGTCACTTTG
CCAACGGATACAGCTGAAGCGATGTTAGATCACGTTATTAATTTACCTCGTTCAGGTGTT
ATCTCAGAAAAAGACAACTTTGGTGAAATTATCCGTTTAGATCGTCAATCTGCAGTATTA
ATGACCTATTATCGCAATAACATTCAGCATTTATTTGTTTTTCCATCATTGGTCGCAAGT
ATTGTGTTACATCACGAGACGGTATCCAAAGATTTGATTATCCAGAGTGTTAATCGCATT
TATCCGTTCTTACAAGCAGAACTCTTTATGCACTTTAAAACAGAGGAAGTTCGTGGGCAT
ATTGAGGCAATTTTAGCGGAATTTGTTGCTCAAAATCTGATTAAGAACGAAAGTGAAATG
TTTGTGATTAACCGCCAGCGTATCCGTTCGTTGCAGTTACACTCTTCTGGTGTGCGAGAG
TTATTACAACGTTATTACATCAGCTTGAGTATTTTGATTGAACAACCTGAAATTAGTCGA
AATCATCTTGAGCAAGAAAGCCGTTCAATTGCACAACGTCTGTCTGTGCTACACGGTATT
AATGCTCCAGAGTTCTTTGATAAAGCATTGTTCTCGACTTTTAGCGCTACATTGAAAGAG
CAGGGGTATTTTGATGAAGAAGGCAATACGATTGTATCAAAAGTTCAATCTATTGAAGAG
TTGATCAGAGGATTGATCTCCGTTGAAATTCAACATACTGTTCAAGGAGCGATGGTCAAG
TTGGAAGAGGTAAATAATATATAAATATAGGGAGCTTTCTAATTAAATATTGTAGGAATA
CTTGGTGAGTTGTGTTCCTACATTTCTTTTCTTGTGGAACAGCTACAAAATATAAAATTT
TTTGCAATAACCGACCGCTTCTATCATTTTTTCCTTGTAATTCCTGCAAATTTTGCTACA
TTCCACAGGTTGTTTTTCTTGTTTAAAAGGTCAAAAAATGAACCAACAACTTGAGTTAAT
CAAATCTTCCATTAAATCTATTCCTGATTATCCAAAAGCAGGCATTATCTTCCGTGATAT
TACTTCTTTATTAGAAGTGCCTGCCGCATTCCAAGCCTCTGTTGGTGCAATTGTGGCTGA
GTTTAGAGATAAAGGGATCACCAAAATTGTGGGGACCGAATCTCGTGGATTTATCTTTGG
TGCGCCAGTGGCATTAGCTTTAGGTGTGCCTTTTGTACTTGTGCGCAAACCGAAAAAATT
ACCTCGTTCGGTAATTTCGCAATCTTATGCCCTTGAGTACGGCGAAGATACCTTAGAGAT
CCATACAGACTCTGTTCAAGCTGGGGATAATGTGCTTGTCATTGATGATTTACTTGCAAC
AGGCGGTACGGTGGAAGCAACAGTACAACTTATTCGCCGTTTAGGTGGTACAGTTGAGAA
TGCAGCCTTTGTGATTTGGTTGCCTGATCTTGACGGTAAAGAACGCTTAGAGAAAATCGG
TGTCAATTCTTATACCTTAGTGAGCTTTGAAGGTCACTAATCTTATATTTCTCCCTTTGC
AATCCCCCCTTTGTAAAAGGGGGGGGGGAGGGGGGGGATTTCAAGAGCTACGCAACATCT
AAAGAGGTCAAATGTCCTATCAAGTTCTAGCACGCAAATGGCGACCACAGCGGTTTAGCG
AAGTGGTCGGGCAACAACACGTTTTATCCGCTCTCGAAAATGGTTTGCGAGAAGGGCGGT
TACATCACGCTTATCTTTTTTCAGGAACGCGTGGCGTAGGGAAAACGTCAATTGCTCGCC
TGTTTGCGAAAGGCTTGAACTGTGAAACGGGGATCAGTGCTGATCCCTGTGGTCAATGTG
CGAACTGTAAAGCCATTGAAGAAGGGCGATTTATCGATCTGATTGAAATTGACGCGGCTT
CACGCACGAAGGTCGAAGATACCCGTGAATTGCTCGACAATGTGCAATACAAACCAACCG
TCGGACGTTTTAAGGTCTATTTGATTGACGAAGTGCATATGCTTTCTCGTCACAGCTTCA
ATGCGTTATTAAAAACCCTTGAAGAACCGCCTGAATATGTCAAATTCTTACTTGCGACCA
CGGATCCGCAAAAACTGCCGATTACCATTCTTTCTCGTTGTATGCAGTTCCATTTGCGTG
CGTTGGAACAATCGCAAATTCAGCAACACCTTGAATTTATCTTAACCCAAGAGCAAATTC
CCTACGAATTGTCAGCACTTGCTAAACTAGCAAAAGCGGCACAAGGCAGTATTCGTGATG
CGTTGAGCTTAACCGATCAGGCGATTGCCGTTAGCAATGCGAATATCACCTTGCCGATTG
TAAGCCAAATGCTCGGCTTAATTGACGATCATCAACCGTTAGAATTGGTGCAAGCCCTTG
CGAATGCCGACGGTGAAAAAGCCATGGCAGTGATTCAGTCCGTGGCGGAAAAAGGTGTCG
ATTGGCAACAACTGTTAAGCGATACGGCAGAAACCTTGCACCAAATTGCGATGTTGCAGT
TGTTAAAACACGCACATCAAGAAGAAACCCCACTGCATTTTTTAGCAAAACAGATCTCGC
CAGAAGATGTGCAGTTTTTCTATCAAGTAATGCTTACAGGCAAAAAAGAGTTGCCTTTTG
CCCCTGAGCAACGTTCAGGCGTGGAAATGACTATTTTAAGAGCCTTGGCTTTCCACCCTA
AAAATATTGCAACCACGATAAAAGTTGCTACACCTACACCAACAACGCCCGTTGCACCTG
TGCAATCGCCAAATAGCATTAGCCAGTTAAGAGAACGTTTAGCTCAACAGCAAAATTCAG
CTCAAGCTGTGACAACACAAGCGGTCGAAACTGAACAACAGTTTGCAAAAAATCTCGCTC
AACAACCCGCTACCCCAACTGAAGTGAGTGCAGAAAGTATATCGCCAGCCTTAAAAGCAA
TGCAGGCTCGTCAGCAATTAAAAGCGAAACAAGAGCAACAAGACGAAAAAAAAAAGTCTG
ATTTAACCCCCATTCAACCACCCCAAACGGTGAATAAAAAGAGCGTTCAACAAGGTTTAA
TGAACCTAGTGACCGCTCAAGATCAACGGCAACAAGTCGAAAAAACACCTCAAAAAACTA
TCGCTTCACAAAATGATGAAGACTATCGTTGGACTTGGCTTAATCCTGAGTTAGAAAATC
AAGAGGAAGCCCCGAAGCCTTCAGAAATTAAGCAAGCCATTTTGCAAGAGCGAACACCTG
AGCTAGTTAAAAAAACGATTGAGCTTGGTTGTGAACGAGATAAATGGAGCCGAATTGTAA
ACAGTTTAAAACTGGGCGGAGTTTCTCGTCAGCTCGCTTTAAACAGCTATTTAGAAAGCC
ATAACAACAATCATCTTTTGTTGGTTTTAAACCCCACAATGGCACATTTAAACAGCAATG
AAGCGACCCAAAGTTTATACAATGCCCTCTCACAACAAGGCTTTAGTAGTGAAATGCGAA
TAGGCGAAAGTGATGAGTTCCAAACCCCATTAGAAATTCGTCGAGTTATTTTTGAACAGC
TCACGCAAGAGGCTAAACAAGCACTACAAGCGGACGAAAAGTTAAAACTTTTACAACAAG
CCTTTGATGCTCAAATGGACGAAGCAACTATTCGGGCAGTAGCGGAGTAGAAAATATGTA
CGCACTCGAAATAAAAAAACTAATCAAACAATATCCAACAGGTGTTCAAGCCCTTAAAGG
CATAGATCTCTGTGTTGAACAGGGAGACTTTTATGCATTGCTTGGGCATAATGGTGCTGG
CAAGTCCACGACGATTGGAATTATTAGCTCACTAGTGAATAAAACAAGTGGGACAATAAA
AGTGTTTGGCTACGATCTTGATAAACAAAAAATTCAATTAAAACAACAGATTGGATTAGT
TCCCCAAGAGTTTAATTTCAATCAGTTTGAAAAAGTGATCGACGTTTTAATTAACCAAGC
AGGATTTTATGGCATTAAGCGTAGTCAAGCCTTAATCCAAGCGGAAATTTGGTTGAAAAA
ATTAGACTTATGGGAAAAACGTGATCATTTTACCCGTGAATTATCAGGCGGTATGAAACG
CCGAGTGATGATTGCCCGTGCATTAATGCATAACCCTAAACTGCTGATTTTAGATGAACC
AACAGCAGGGGTGGATATTGAACTTCGCCGTAGTTTGTGGGATTTTTTGCGAGAGCTTAA
TCAGCAAGGGACAACTATTATTCTGACTACGCACTATTTAGAAGAAGCGGAAACTCTGTG
CCGTAATATCGGAATTATTCAGCAAGGGCAAATCATCGAGAATACCTCAATGAAAGCGTT
ATTGGCAAAACTCGAAACGGAGATCTTTTTGCTAGATTTAAGTGAAAACCGACCGCTTGT
TATTGACGGTTATCCGTTTAAATGGGTAGATGAAACCACTATCGAAGTAGAAGTAAACCG
AAAACAAGGGTTAAACAACTTATTCCAACAGCTTAGTTCACAACATATTGAAGTGTTAAG
TATGCGAAATAAGTCCAACCGCTTGGAAGAGTTGTTTATGCAATTAAAATAGCCAATAAA
ATTAGATAAATATATGATCGGATTTTCAACACTCGCAGTAAAAGAAACAAAACGTGTCTT
ACGCATTTGGCGACAAACATTAGTACCGCCAATTATTACAACGACACTCTATTTTTTGAT
CTTCGGTAAACTTATCGGACACCGTATCGGTGAGATGAGCGGTGTAAGCTATATGCAATT
TATTGCCCCTGGGTTAATAATGATGTCAGCAATTACCGCTTCTTACACCAATACAGCTTC
ATCATTTTTCCTAAGCAAATTTGTTCGCAACATTGAAGAGTTGCTTGTGTCACCGCTATC
TACCCATACGATTATTTGGGGATATGTGGCAGGCAGTATAATGCGAGGTGTAATGGTCGG
TATCCTTGTGACAGCGGTGACATTGTGCTTTGTTTCTTATCAAATATACTCTTGGGGCAT
CATTATCCTTACGATGTTGATGACGACTATTGCCTTTGCTCTAGGGGGATTGATTAATGC
GGTATTTGCGAAAACCTTTGATGACATTGGCATTATCCCTACCTTTGTACTAACACCCTT
AACCTATCTTGGCGGTGTGTTTTATTCCATTAGCTTATTGCCTGAATTTTGGCAACAAGT
GTCCCAATTTAACCCGATTGTTTATATGATCAGCGGTTTTCGCTATGGCTTTTTAGGTAT
TAGCGATGTGTCGATCTACTATACTTTTGCTGTGTTAATCTTATTTATCCTAGCACTTTA
CGCTTGGGTTTATGGCTTAATTGAGAGAGGGGTTGGGTTGAGGTCTTAAGAACCAACAAG
TACAGAAACTCAAAGTAATCTGTTGTTTATGTTCTCTACTTATGAACCGCCTTGACAAGA
CCTATAAAAAGAGCGATAAATGATACCAAAAAAGGAAGGATTATTATGCCAAGTATTATT
TTAACCAATACTGTTGCGAGTATTACAGAGCTAAAGACAAATCCAATGGCGACATTCAAT
GCGGCAGGCGGTGAGGCAATTGCAATTTTAAACCGAAATGAACCCGCTTTTTATTGTGTA
CCACCGCATATTTATGAATATCTCATTGAGCTTGCTGATGATGCAGAATTAGCAAAATTA
GTGGAAGAACGCCAACACGAAAAAAGCTACAAAGTGGATTTAGCGGATTTATTAAAATGA
GCTATACCATTGAATTTATCCCATCAGCAGAAAAAGAGTTTCGTAAACTAAGCTTAGATT
TAAGAAAACAATTTATCGAAAAACTTAAAGAAAGAGCTGAAAATCCGCGTGTAGAAAGTG
CTAAACTTCGTGGAATGAAAGATTGTTATAAAATCAAATTGCGTAATGCAGGCTATCGTT
TGGTGTATCAAGTGATTGATGAACGTATTGTAATCAAAGTGGTTGCACTGGGAAAAAGGG
AGCGCAACGACGTTTACCAAAAAGCACAATTACGTTTATAAAAATATAATTTGAAACCAT
AAAAAAAAACCGATACCAAAAAACAGTATCGGGGGAGGTCTTACCTAAGGAAATGAAAAA
TAAAACTAGCACATTATGCGTATTCTAAGACTACCCCAATGAAACTTAGTTCAATAAAAT
TCTAAAAAATTTTAAAAAAATTATATCTTATTGAAATACTTAATAAATTAATGAGATAAC
GAGGCGAATAAATGGTTCAAACCACCTTTTTTATTTACGATTACGAAAGTTTTGGTGTCC
ATCCTGCTACAGATCGTCCTGCACAATTTGCAGGGATCCGCACCGATAGCGATTTCAACA
TTATCGGTGAACCCGTAATGTTCTACTGCCAACAAACAGAAGATTATTTGCCTTCACCAG
AAGCTGTGATGGTAACAGGGATTACACCACAGCTTTGTAATCAACAAGGGCTACCTGAAC
CTGAATTTGCCGCTCGTATTCACGCCGAATTTAGCCAACCTAACACCTGCGTAATGGGAT
ATAACAACATTCGCTATGATGATGAAATGACCCGTTATACCTTTTTCCGCAATTTTTTCG
ATCCTTATGAATATAGCTGGAAAAACGGCAATTCTCGTTGGGATCTTCTTGATGTTGTGC
GTGCCTGTTATGCTTTACGTCCAGAAGGGATAGAATGGGCGTATGATGATGAAGGTATGC
CGAGCTTTAAATTAGAAAATTTGACCAAAGCAAATGGTATTGCTCACGACAACGCTCACG
ATGCAATGGCTGATGTGTATGCTACTATTGCAATGGCAAAGTTAATCAAACAAAAACAAC
CTAAATTATTCGACTTTTTCCTGCAAAATCGAGGTAAAAAAGCCCTAGAAGAGATGATTG
ATGTCGGTGAAATGACACCGCTTGTTCACGTTTCTGGAATGTTAGGCAACTATCGAGGTA
ACACCGCTTGGGTTGTGCCATTGGCTTGGCATCCGACTAATCGAAACGCAGTGATTGTAT
GTGATCTATCGGGGAATATAAACGACCTATTGAATGAGCCAAGCGAAATATTGCGTGAAC
GTCTTTATACCAAAAAAGTAGAATTAGAAGCTCAAGGGCTTTATGCTGTTCCACTAAAAC
TCGTGCATATTAATAAATGCCCAATTTTAGCTCCAGCCAAAACGTTACTGTCTGAAAATG
CAACACGTTTAGGCATCGATCGTCAATCCTGTTTAGAAAATTTAAAACTGCTAAAATCCC
AAAAAAGCCTTGTGCGAGAAAAGGTTATTGATATTTTTTCTGAGGAAAGGAATTATCTAG
CGTCAAATAATATAGAAACCACGTTATACGATGGCTTTTTTGAACCTGCAGATAAAAACA
ATATGGCAATCTTACGAAGCCTAAAACCTGAAGAGCTTGCACATCACGGTTTGAAATTTA
GCGATCCTAGAATTGAGCCTCTGCTTTTCCATTATCGAGCAAGACACTACGCAGAAACCT
TAACACGCGCAGAACAAGTACGCTGGCAAAAGTATTGCTATCAACAACTTGAAACAAAAG
CAGAGGCCTTTGAACAAGCACTTGATCTGTTATCGGCTCAATATCACGATAATCCTGAAA
AGATAAAATTATTGACAGATCTCACCGCTTACGCAGCACAATTAATGCAGCCTAAAGCCA
CCAAGTCCGTCAATTCACCAGCTTCAGAGCTATTAGTATCGGAATTAAATCAACTTGCTG
ATCAAGGGCTGAGTAAAGCGGATAAATTAAAAGCGATTGGGGCTTTGCTTAATAAAAAAT
AAACTTATTCTCGCTATAGACAATGGCTAGGCAAACGATTACTATCACTCCAATTTTTAC
AAACACGACGATAAGGAAAACGATATGAATAAAACATTACTTGCTCTTGCCCTTGTGGCT
TTTTCTGCAACTTCTTTTGCAACAACAAACGGAAAACAAGCGGTCGCTTCTAAGGAAACA
AAAGCTGCAAATGCCCTCGTATTACAAACAGACTTCGGTTTAAAAGATGGTGCAGTATCT
GCAATGCAAGGGGTGGCTTTTGGGGTTGATCGCGAGTTAAAAATGTTTGATTTAACTCAC
GAAATTCCTGCATATAATATTTGGGAAGCCTCTTATCGTTTATACCAAACCGCAACCTAT
TGGCCTGCTGGCACAGTTTTTGTGAGCGTTGTTGATCCAGGGGTTGGCACAGATCGTAAA
TCGGTCGTATTAAAAACCAAAACAGGACACTATTTTGTGACCCCAGATAATGGCACATTA
ACGTTAGTGGCAGAATTTTTAGGGATTGGGAGCATTCGTGAAATTGATGAAACAAAACAC
CGCTTGGAAGGTTCTGAAAAATCTTATACTTTCCACGGTCGTGATGTCTATGCTTATACA
GGGGCAAAATTAGCATCCGGGCAGATCAGTTTTGAAGAAGTCGGTGCAGAGTTACCTGCC
AAAGTCACCGAAATTGGCTACCAAAAACCTGCTATTGAAGAAGGTACATTAAAAGGCAAC
ATTCCTGTACTAGATATGCAATATGGCAATGTTTGGACAAATATCAGCCACGAATTACTT
GAGCAATCAGGTATTCAAAAAGATGGCAAAGTCTGTGTTGAAATCAAAGAAACAACGGCA
GATGAGGTCAAAGTCCGTTATAGTGGCTCAATGCTATATAAGAGTAGCTTCGGTGATGTC
GAAGAAGGCAGACCATTGATGTACCTTAATAGTTTATTGAATGTTTCTTTTGCCTTAAAT
ATGGATAATTTTGCGGACAAATACAAAATTAAATCAGGGGCAGAATGGTCTGTTTCTGTG
AAATCTTGTGAAAAACAACAATAAAGAAAATAATCGTAGGGACACACTGCGTGTGTCCGT
CAACGTATGTCTGTTGATACGAATTGCGGTTTTTGTTGGAACGAATGGACACACGCAGTA
TGTCCCTACAAAATGGTATATTGTTATGGTTGGAGGGATTAAGGATAATTAAATGAAATA
TGATTTACATAGCCATAGCACTGCGTCCGACGGCGTGCTTACCCCCACAGAACTCGTTAA
ACGAGCGGTGGAACAAGGTGTAACAATGTTAGCCTTAACCGATCACGATACCGTCGCTGG
TATCGCCGAAGCGAAAACTTTTGCCCAGAACCAACCACTTACCTTTATCAGTGGTGTAGA
AATTTCTGTGTTATGGGAGGGGAAAAGCCTTCACCTCACTGCCTTAAATATCGACGAAAC
CCACCCTGCTATCGTCAATTTACTTGCTCGCCAGAAACAATTACGCCAAGAACGTGCCGA
ATTGATTGGTGAAAAGCTCTCCAAAGCAGGTATCCCTAACGCATATCAAGGGGCAAAAGC
CCTTGCAAGCGGTGCAGTTACCCGCGCTCACTACGCCCGTTTTCTTGTGGCTGAAGGCTA
TGCTCGCAATGATGAACACGCCTTCAAACGCTATCTAGGGATCGGCAAAACGGCTTATGT
AAAGCCCGTATGGTGCAGCACCGAAGAAGCCATCGCAGCGACGCACCAAGCTGGTGGCGT
TATCTGTTTTGCACACCCATTACGCTATAAATTAACAACGAAATGGATCCGCCGTTTTAT
TGAAGAGTTTAAACAGGCTGGCGGAGATGGCATAGAGGTAACGGGAGCTGCCCAAACGCC
AGACCAGCGTCAGCTTCTTGCTCGTTGGGCAAAAGAGTTTGATCTCTATGCCTCTGTCGG
CTCAGATTTCCACTACCCAGCAGGTTGGGTTGAGTTAGGGAAGGATTTGATATTACCTTC
AAGCTGTAAGCCGATTTGGGGATTGTTTAGTTAATTGATTTATATTAGGTGAAGTGCATA
GTAGGAATGATTTTAACTAAAAGTGTGTATACTCACATCGATTGATGTTGTATCTACTAT
GCTATTTATTTAATCAATTTTATAAACTGTTTTTTTCCCCTCGAGCCAAACTAATCACCC
CAGAACGAACGATTTCAATAACCGTTGTTTCTGCTTTCACTGTTTCAATAAAAGCATTGA
GTTTATCGCTCGTACCAGAAAGCTGAATGGTATATTGTTTTGGCGTGATGTCCACGATTT
GTCCACGGAAAATGTCTGCCATTCGCTTAATTTCATCTCGTGTATTACCCACAGCTCGAA
CTTTTAGCAGAAGCACTTCTCGTTCAATATGTTCGCAATGGCTAAGATTTGTCACTTTGA
ATATATCAATCAGCTTATGCAGTTGCTTTTCGATCTGCTCTAAGACTTGTTCATCGCCTT
GTGCCACAATGGTCATTCGAGATAAACTCGGATCATCCGTTGGGGCAACCGTAAGACTTT
CAATATTAAAACCACGTTGAGAGAAAAGCCCAACGACACGGGATAAAGCCCCCGATTCAT
TTTCTAATAGGACGGATAATATTCTACGCATCTGTTCTCTCCGTTTTACTTAACATCATA
TCTTTCATTGATTCACCACGAATTTGCATTGGGTAAACGTGTTCTGTTTCATCTACTAAC
ACATCAACGAAAACAAGTTTATCTTTGATTGCAAAGGCTTGTGCTAATTTTTCCTCTAAT
TCATCAGTGGTGTTAATTTGAATACCGACGTGTCCATAAGCCTCTGCCAGTTTGACAAAG
TCAGGTAGTGAATTCATATAAGATTGGGAATGGCGACCTGCATAAATAATATCCTGCCAC
TGTTTCACCATACCTAAGAATCGGTTGTTTAAACTCACAATCACCACAGGGGTATCATAT
TGTTTTGCTGTAGAAAGTTCTTGAATATTCATTTGAATACTGCCGTCACCTGTGACACAA
ACAACCGTTGCTTCAGGGTGTGCAAATTTCACTCCCATAGCCGCAGGTAAGCCAAAGCCC
ATTGTGCCTAAACCACCAGAGTTAATCCAACGACGCGGTTTATCGAAAGGATAATGTAAC
GCAGCAAACATTTGATGTTGTCCTACGTCAGAAGCAATATAGGCATCGCCATTTGTTAAT
TTATAAATGGTTTGAATAACCTGTTGAGGTTTAATCACATCACTTTGCTCAAAACGTAAA
CATTGACGAGCTTTCCACTCATTAATTTGTTGCCACCAAGCGGTCAGATCTGCTTGACCT
TTTGCCAGATTTTCTTCACTTAACAATGCTAAAAATTCTTCTAATACAAATTTTGCATCG
CCGACAATGGGAATATATGCAGGGACGGTTTTAGAAATAGAGGTAGGATCAATATCAATG
TGGATCACTTTAGCATTTGGGCAGTATTTTGCGAGATTATTAGTAGTACGATCATCAAAA
CGCACACCGATACCCAAAATTAAATCACTTTCGTGCATTGCATTGTTAGCTTCATAGGTA
CCGTGCATACCTAACATACCTAGGAATTGCTTATCTGTACTTGGATATGCTCCTAATCCC
ATTAGAGAACTTGTGACAGGTAGATTTAATTTCTGAGCAAATTCGATCAACTCTTTATTT
GACTCCGAAATCACTGTACCGCCACCCACAAAAAGTACAGGTTTTTTAGCCACTAAGAGC
ACTTTTAATGCCTTCTTAATTTGCCCTTTGTGTCCTTGTAGCGTGGGGTTGTAAGAACGT
AATGATACAGAATCAGGGTAGTAGTAACTGAATTTATTTGCTGGATTTACCATATCCTTT
GGCACATCAATAACGACAGGGCCAGGGCGACCTGTTGAAGCGATATAAAATGCTTTTTTG
ATGATCTCAGGAATTTCTTCTGGATTGGTGACGAGGAAACTATGTTTAACCACAGGGCGA
GAAATACCAACCATATCACATTCTTGGAAAGCATCTGTTCCGATAAGGCTTGAAGGCACT
TGTCCTGAAAAAACGACCAGTGGAATGGAATCTGTGTAGGCGGTTGCAATCCCTGTGATC
GCATTTGTTGCCCCTGGGCCAGATGTGACTAATACACAACCGACTTTACCTGTAGAACGT
GCATAGCCATCAGCCATATGTACAGCTGCTTGTTCGTGACGGACAAGAACGTGTTTGATT
CCCCCTAAGGTGTGAATTGCATCATAAATATCGAGGACTGAGCCACCTGGGTAACCAAAA
ACGTATTCCACGCCTTCGTCACGCAAGGATTGCACAATCATTTCCGCTCCTGAGAGTTTT
TTCATTGAATCCTCCAATAAAATTAACATAAGGTTTACACCATAAAAACAATGTTGGGCA
TTTTGCAAAAAATCTGACCGCTTGTCTAGCCATTAAAAACAATGTTTTCTTTAATTTTTA
GATTTAAATTCTAAAAAATAATAAAAATTGATTTTTTATAAAAAAATGTTGTTCTTTTAT
TTATTTTTATTAATATAACTTATATTTTATAAATTTTTATAGGTTTATTGTTAGGTCTTT
TTACTAAAAAGCTCCGTGTGAGATTAAAAATCTTGTACACTGAAATACATTTCTATTTTC
AAATATTGAGGTATTTATATGCAAAACTACAACATTGCCGTGTTAAGTGGTGACGGGATT
GGCCCTGAGATTATGGCTCAAGCGATTAAAGTGCTTGATACTGTTCAACAAAAGTACGGG
TTTAAATTAAATTATAACTATTATGATATTGGTGGCGTTGCCATTGATAATCACGGAAAA
GCATTACCAGAAAGCACATTAAAAGGGTGTGAAGAAGCCGACGCTATTTTGTTTGGCTCT
GTAGGCGGTCCAAAATGGGAACATCTTCCACCAAATGAGCAACCAGAGCGTGGTGCTTTG
TTACCACTTCGTAAACACTTTGCATTATTCTGCAATCTTCGCCCTGCTACACTTTATAAA
GGCTTAGAACAATTTTGCCCATTGCGTGCGGACATTGCAGCAAAAGGCTTTGATATGGTA
ACAGTCCGTGAATTAACGGGTGGTATCTATTTTGGGCAGCCTAAAGGTCGTGAAGGCGAG
GGAGAAAATGAGAAAGCTTTTGATACGGAAGTTTATCACCGTTATGAAATTGAACGTATC
GCAAAAGTGGCATTTGAAACGGCAATGAAACGCACCAAACATGTGACTTCTGTCGATAAA
GCCAATGTGTTAATGAGTTCAATTCTTTGGCGTGAAACCGTAAACGAAGTAGCAAAACAA
TATCCTGAAGTGAAATTGGATCATATCTATATTGATAATGCGACAATGCAGTTAATCAAG
CAACCTGATTTCTTTGATGTGTTGCTTTGCTCTAATATCTTTGGCGATATTATTTCTGAT
GAGTGTGCGATGATTACTGGCTCTATGGGAATGTTACCTTCTGCGAGTTTAAATGAAAAA
GGATTTGGTTTATACGAACCAGCGGGTGGTTCAGCGCCAGATATTGCAGGTAAAAATATT
GCTAACCCAATCGCACAAATTCTTTCTGCAGCGATGATGTTACGTCATAGTTTTGGTTTG
GAAGAATCTGCGAAAGCGATTGAAAATGCGGTTCAAAAAGTATTAGCCGAGGGTTACCGC
ACGGCAGATCTTGCTGATCATACTACGATGCCCGTAACTACCTCGGAGATGGGAAATTTG
ATCGAACAATATATTGGATAAGGTTATACCATTTTATTTATGGTTAAAAAGGTACATTAG
TTCTTCTAAAAACAGTATCCAAAGTCACGATAAATTGGCATAGTAGACAAAATAGTTGCT
GATTCCTCAAAAACTATGCCAAGTGGACAAAACAGTTGCTAATATTTATTTTGTCTATTA
CACCAATAAATTACATCTTTTATTAAAAAAGGTTAAAGCTTCATCAGGCTTTAACCTTTT
TACTATGTCGCTATGTCTTGGCTACTGCACTATCAAAAAAATAAGCAACCCTTACCGAGT
TGCTTATTAATTTTACCGCTACATCAGGAATTAGAGTTTAATCCTTAGCATATTTCGCTT
CATCAAACTCTCTCAACGGCTTATGCTCACTGCCTAAGTAGGTATAGATCACAGGCAATA
CAAACAGCGTAAAGAGTGTACCGATAGCTAAACCTGCGACAATCACCATACCAATACTAA
AGCGAGCAATTGCACCTGCCCCTGAAGCATAAAGCAGAGGAATAAGACCTGCGATCATCG
CGGCAGTCGTCATCATAATCGGACGCAGGCGGATAGTTGCAGCGTGGAAAATAGCATCAC
GGCGAGATTTTCCGTGAAGCAACTGCTCTTCTTTTGCCACTTCACACATCAAGATACCGT
GTTTTGTTATCAAGCCTACGAGGGTGATTAAGCCGACTTGAGAATAAATATTCAAGGTTG
CACCTGATACTTTCATAATACCCAAAATATTCATCACCAATAACGCCCCACTGATTGCTA
GCGGAACAGAAACTAAAATTACCAACGGATCACGCCACGATTCAAACTGAATAGCTAAGA
CGATATAAATCATCACAACTGCCAGCACAAAGGTAAACATTAATGCGTTACCCTCTTGGA
TATATTGACGAGATTCAGCTTTAAAATCGTATTGATAGCCTGATGGCAAGGAGCGAGCTA
ACTCAGCTTCAGCCCATTTTACGGCATCACCAATAGAACCCGACACCACACCGCCAATTG
TTGCGGAGTTAAGCTGGTTCATTCGGCTGAGGGAAGCTGGTTCTGTACTTAATTCCATTG
TGACAAAAGAACCCAATGGGATAGATTGTCCGCTCACTGTTGTCACATAGTAGTTCATTA
AATCCTCTGGATTTAATCGGTCATTTCTCACCGCTTGCGATACAATCGGATAAGCTCTGG
AATCAATATCAACACGAGTAACTATAGCCCCCGACAAGAACGAACCTAAAGTGCCACTCA
CCTGTTGCATCGTTACGCCATAAGTCCCCATTTTTTCACGGTCAAACTTCATCTTCATCG
TTGCCGTGTTAAATTTAAGGTCTAAGTTAGCGAAGAAAAATTGCCCTGACGCTTGTGCTT
TGGCTAAAATTTCACTGGCGACTTCTGCAAGTTTTTCATAGCTATCTGCAGTCGTAATAA
CCAGTGAGAACGGCAGCCCACTTTCACCTGTCTGAATTTCAGGGAAAGCAACGGCGTTAA
TATCCATACCAACCACTTGTTTTGCCATACCTGCAACAATGTCTTTCACTTCAAACTGCG
ATTTGCTACGTTCAGACCAATCTTTTAAAGAGATAATCGACAATGAACTGTTGCCACCGT
TAAAGCCTGCAATCGACATTGCGCCGTGAACCTCAGGCAATTTAACCACTTTCTCATTAA
AAGGTTTCATCACTTCCTGCGTATAGTCCAAGTTAGTATTTGCAGGACCAGATCCAAAAG
CAACCACAACACCACGGTCTTCAGAAGGTGCAACCTCACTAGACAATGAAGTAAACAAGA
ACGGTAAGCTCGCAAAAATAGCAATCGCAAAGAACAGCATAAAGCCACGCACTGCCATCA
CTGCTGAAAGCATATTTTGATAACAGCTTGTCATCTTATCTAACATAGCGTGAATGCATT
TGACTAAACGCCCTTCTTCACCCTCTTTATGTTCTTTTAACACACGGCTAGACATCATCG
GCGAAAGGGTTAATGCTGCAATCCCCGAAATAAATACAGCACCAGCAAGGGTTAAAGCAA
ACTCTTTAAACAGAGATCCTGTAACCCCTTCCATTAATGCCATCGGTGAATATACCGCCG
CAAGAGTAATGGTCATTGAAATGACAGGCAATGCAATCTCACGCGTCCCAATAATTGCCG
CATCGAAAGGCGTTTTACCCTCTTTAACGTGACGCTCTACATTTTCCAATACCACAATCG
CATCATCTACCACCAAACCAATTGCCAAAATCAATCCTAGCAAGGTGAGCAAGTTGATCG
AGAACCCAAGCATCTGTAATAAGAATAACACCCCAATCAATGAAATCGGGATAGTGATAA
CAGGGATAATCATCGCACGGAGTGAACCTAAGAATAGGATAATCACAATAAGCACAATGA
TTGTTGCTTCACCAATGGTTTTAATTACCTCAGAAATAGAGCTATTAATCGCAATAGTAC
TGTCATACAAAATCTCAGCTTTAATGGAAGCGGGCAGATTCTTCTCAATTTGTGCAAATA
ACGGATAGATATTTTTGGCAACGGTTAATTTGTTTGCCGTTGCTGCAGACTCAACAGCAA
TCACCACTGCATCTTTGCCATTTGCTGTGGCTCGAGCATTATCTGAAGATTTATTCAGTT
CAACGGTCGCAATATCTTTTAACTTAATTTGCATACCATCTGCTTTGGTTGCCACAGTAA
TATTTGCCAGCTCTTCTACCGTTGGAGTTGTCGATAACACCTTGTTTTTATAGACAGTGT
AATAACCATTTGCACTGCCTGCCGCCGTCGAAAGGTTATTTGCACTTAATGCCGATAACA
CATTCGCACCTGAAAGGTTATAGCCAGCCATTCTATCTGGATCTAACCAAATGCGTAAGC
CAAAGGTTGAACCACCAAAGATACCAACGCTAGACACCCCATTGATCGTAAAAAATTGCG
GTTTCACCACGCGATTTAGGTAGTCCGTAACTTGTGGAGATGAAAGATCATCAGAGGTAA
AACGAATATACATAAACGCATCATTTGATCCCGATGATACGCTGATCGCAGGATCATCAA
TGCCACTAGGCAAGCTTCCACGAATTGCATTTACTTTAGAAGAAATATCCGATAACGCCT
CTTGAGGATTGGTATTTAACTTCATCTTTGCCGTTACCGTCGTAGTACTTGGTGAACTTG
ATGAAGTCATATAGTCGATGTTATCTGCCTGTGCAACAGCTTCTTCAATTTGTGACGTAA
CAAGTGCTTGCATTAAACTTGCATCTGCACCCGCATAATTAACACTCACAGTAACAATTG
AGATCGTCATCTCAGGATATTCACGCACTTGTAGCTTGCTAATAGACTGTAAGCCTAAGA
TTGTAATCAATAGGCTAATACAGATAGCAAGTACGGGGCGTTTGATAAAAATGTCGGTAA
ATTTCACAGCTTACCCCATTACAGTTTTGTTTTTGTCGCTGGTGCAATAACCCCAACAGG
TTGTACATCAGAAATTTGAATTAAGGCGTTATTTTTTAAACGTTGTAAGCCACCAGTGAC
AATTACATCACCGGCTTTTAAGCCTTTGCTCAAATGAGAATAGACTCCACTGCGTTCAGC
CGTCGTAACTTCCATCTGTTTAGCACGATAGATTTTATTGATGTCTAAACTTTTGTTCAT
TTCAGCCATTTTAGTCACTTTTTCCTTATCTTCATCAGATAATGGTTGAAGCACATAAAC
AGTTTCGCCATACATTGTATAAGTAACCGCAATTTGTGGCACAACAACCTGATCGTATAA
GGTTGGTAATGCAACATTTAAGCGAGCAAACATACCTGAAAGCAACTTATCTTGCCCTTC
TGTGACCACTGCTTCAAGATTAATCAAACCAGTTGATGTATCCACCGCAGGATCGATAGC
GGTAATTTTCGCAGGGAAAGTACGAGCAGGTAGAGCATCAATGGTTGCGGTCACTTTTTG
CCCAACAAAAATATCTTCTAAGTTAGTCTGAGGTAAGGTAAAACGAATTTTCATCGCAGA
CTGATCTTCCACACGCACAATTCCTGTGCCAATCGTCACATATTGCCCTACATTCACATT
CACAATACCCGCTTCACCGTCGAAAGGCGCATAAATTTGACGACGCTCAATCTGAGCTTT
TGTCGCCTCAATAGTCGCCACAAGTTGCTCATAAGTTGCTTTGGCATTATCAAATTCCGC
TTTTGAAGCACTGCTTGACGCTACTAAGCTACGATAGCGATTATAGTTTGCTCTCGCTGT
CGATAACTGAGCTTCTGTTGCTTTCAAACTGGCTTGTTCCGCACTGCTATCAATTTCAAC
TAATAGCTGACCTTTTTTCACTTTATCGCCAGACTTCACCAAAACTTTAGTGACCGTGCC
AGCCGCCTGTGAACTTAACATAGCCCCTTGATTCGGACGAATAGAACCAACCGCAGAAAT
AACAGGTGTCCATTCTCTATTTTTAACGGTCATCACTGTTACATTGCTCACAGGCTCAGG
CATATTCGCCGCAGCTTCAGCCTTTTTCATCGAAATAAACTGTTGCATACCAACAACACC
ACCAAACATGATAAGCACAACCAATAAGGTCACAACAATAGCAAACTGCTTACCCTTCGT
TGTCTTTTTCATATTTATTATCATATTTTCTCCATATCAATTTTGATTAAATCGTAATCG
CTTTCCAAGTACGGATAATCACTTCTTCAAGCATCTCTTGAGCATAAGGTTGATTTAACA
TTAACTGCTGATACATCAACTCCCACGCTGTTTTCATACTAATTGCAAGTAAAACAAAAG
GCGGTAAGTTCGCAATAATATTTTGCGATTGCCCCTGCTTGACAAATTTATTCCACGTCA
CCCAATCTGCATTCAAACATTCCACCATTGTCGCTTGAAATTGTGGTAGCGACTCGTACT
GATGCATATTTTTAACAATATTAGGGTTATCCAACATAAACTGCTAAGTTGCATTCCACA
ATTTTTTATATTGCTCAAACAGAGGCAAATCAGGATCATATTCCCGATCTACCGCAGAAT
GAAACGTATTAAACAAATACAACACAAGCTGATTAAGCAAAGTCTCTTTATCCTTAAAAT
AAAGATAGATCGTACCCACAGATACCCCAGCTTCTTTTGCAATTTTGTGGGTCGAAAGAT
TTTGAACCCCTTCTTTTGCCATCAACCTATCTGTTGCATTGAGAATACACATTGCCACCT
CATTTTGAGGGAAAATATCCTTAAACATAAAAACAAGTCAAGTTACTGAACGTTCGTTCA
TTCTACTGAGAAAAAAAGATTTTCGCAAAATCTAAAGTTCAAGTTTTGTAAATAATGGAT
TTACGCAAACGATTGCGTTATAATTTAACCGAAAATATTCCACAGATCGGATCCCCCTCT
TTAGCAAAGAGGGGTTAGGGGAGATTTGGCAGACGACATAATCGAAGTGAGAGAGTGAAA
CTTCACAATATAAAAAGCAAGTATTCCTTTTCTTTAATTACTTATTTTCTTCGTCATTCA
CTTCTGCCAAATCTCCCCCTGCCCCTCTTTGCTAAAGAGGGGAGATCGATGATTAACGTT
CAATCAATACACAAAGGAACCCATAATGGCTCATCGTCCAATCCAACAAGTATTATTAAG
TGTGTCTGACAAAACAGGCATTGTCGAATTTGCTCAAGGCTTAGTTCAACGTGGTGTAAA
ACTACTCTCAACTGGAGGAACAGCAAAATTACTCGCAGACAACGGTTTACCTGTAACCGA
AGTATCGGACTACACAGGCTTCCCAGAAATGATGGACGGACGTGTTAAAACCCTACACCC
GAAAGTACACGGTGGGATCTTAGGTCGCCGAGGCACAGACGATGAAATTATGGCACAACA
CGGCATTGAACGAATTGATATGGTCGTGGTTAATCTCTACCCATTTGCCGCCACCGTTGC
TAAACCGAACTGCACCCTTGAAGATGCGGTAGAAAATATCGACATCGGAGGGCCAACAAT
GGTGCGTTCTGCGGCGAAAAATCATAAAGATGTTGCGATTGTCGTCAATAACAACGACTT
TAACGCTATTCTTGCTGAAATGGATCAAAACCAAAACTCACTCAGCTTAGAAACCCGTTT
CAACCTTGCAATCAAAGCCTTTGAACACACCGCTCAATACGACTCAATGATTGCCAACTA
CTTCGGACAAAAAGTACCGCCATATCAAGGTGCTGAGGAAGAAGATATTACCCAAGTCTG
CGGACAGTTCCCACGCACATTAAACTTAAATTTCACCCGTAAACAGACAATGCGTTACGG
TGAAAACAGCCACCAAAATGCCGCATTCTATGTTGAAAACGAACTCAAAGAAGCATCTGT
GGCAACCGCAGTTCAACTGCAAGGCAAAGCCCTTTCTTACAACAACATTGCTGATACTGA
CGCAGCCCTTGAATGTGTTAAAGAATTTAACGAGCCAGCTTGTGTGATCGTTAAACACGC
CAACCCTTGCGGTGTCGCTCTTGGCAAAGATATTTTAGAAGCCTACAACCGAGCTTACCA
AACCGACCCAACGTCTGCCTTTGGTGGCATTATCGCCTTTAACCGTGAATTAGACGGCGA
AACGGCACAAACAATCGCAGATCGCCAGTTTGTCGAAGTGATCATCGCCCCAACCATCTC
TGAAGCAGCCAAAGAAGCCTTAGCGAAAAAGAAAAACGTTCGTGTATTAGCGTGTGGCGA
ATTTAGCGAAGCACAACCACGTTTAGACTTCAAACGTGTCAATGGTGGCTTACTAGTCCA
AGATGCCGACCAAGGACAAGTTGCTGTTGAAGATTTACAATTTGTGTCTGAACGCAAACC
AACCCAAGAAGAATTAGACGATTTACTCTTCTGCTGGAAAGTAGCGAAATACGTTAAATC
CAATGCGATTGTCTATGCCAAAAACAAACAGACAATAGGTATCGGCGCAGGACAAATGAG
CCGAGTGTATTCTGCGAAAATCGCAGGGATCAAAGCGGAAGACGAAAGTTTACAAGTGGC
AGGCTGTGTAATGGCATCTGATGCCTTCTTCCCATTCCGTGACGGCATTGATGCCGCGGC
AAAAGTCGGTATTACTTGCGTTATCCACCCAGGTGGCTCAATGCGAGATCAAGAAGTAAT
TGATGCTGCCAACGAACACGGAATGGCAATGGTACTAACTGGAATGCGTCACTTCCGTCA
TTGAAATCCCTATCAGCCTTTTGGGAACCTTCCTCCGTAAGCGGGGGAAGGTATGAAAAC
AAATATATTCTGAAGATATTTATGATGTAATTCGCTCGAATCCAGATTCAAGATCAGCAA
TCAAATCTTCCACATCTTCCAAACCAATATGAACACGAATCAGCGTCCCTGTTAATTTAC
GTTCAATGGCGGGGCGAATACGCTCAATCTCTTTAGGTTGATTAGCCAAAATTAACGACT
CAAATCCCCCCCAAGAATATGCCATTGAGAAAACCTCAAAATGGTCGAGAAAATTCGCAA
GCTCTTCATCAGATAAAGTTTTGCAAAGTTCAAAGGAAAATAGACCGCTTGAACCTTTAA
AATCACGTTTAAAATATGCGTTTCCTGGACAGCTAGGTAGCGCAGGGTGATAAACCGCTT
TGACTTCAGAGCGTTGAGCCAGCCATTGAGCCACAATAAGACTACTTTCTTCGTGTTGTT
TTAAGCGAATACCTAAGGTGCGTAAGCCACGAGCGGTGACATAGGCAGAATCAGGATCAA
CCATTTGCCCCATTAAATAAGAGTGTTCGCGTAGCTGATCCCAACAACGAGCATTTGAAA
CGGCAGTACCAATCATTGTGTCAGAATGCCCCACAAGGTATTTTGTTCCTGCTTGGATTG
AAATATCAATGCCGTGTTCAAGAGCTGGAAAAAGAATGCCTGCAGACCAAGTATTGTCAA
TCATAATCACAATTTCAGGGTTGATTGCTCTTGCAGTACGAACAATCGTTGGAATATCAG
GAACTTCCATGGTTAGTGAACTTGGCGATTCGAGAAAAAGCACTTTGGTATTCGGCTGAA
TTAGCGTTGCAATTCCTTCTGCCATTAATGGATCATAGAAAGTGGTTGAAACCCCCATTT
TCTTTAATACGATACGGCAAAAATCTTGCGTTGGTTCATAGGCTGCTCCAGTCATCAGAA
CGTGATCGCCTGGTTGTACAAAGGATAAAATCGCATTACTGACCGCCGCTGCACCGCAAG
GGTAAAGGTAGCAACCAGCTCCATTTTCTAGTTCACACATTGCATCTTGTAGAGCAAAAT
GAGTTAGTGTGCCACGTCTGCCGTAAAATAAAGCCCCTTTATAGCGGTTTTTGGTGGCTT
CTTTTTTGTCTGCAACAGAATCAAATACAAGGGAAGAGGCTCGTTGAATAACACTATTTA
CAGAACCTTGGGTGTAACGTTTTTTTCGCCCTGCGTGAACAAGTTGAGTTGCTAAGTTGT
GCTTTGTCATATTGATGTCCATTTTTTATGTTTTGGGTTTACAAATTCAGTGCCTTTATT
TTGATAAGAAATACCTTCTAATTCAAGTAGATAACGTTTAGTAGGAAGCCCACCACCAAA
ACCAGTAAGCGCTTGCGTTTTGCCTAACACTCGGTGGCAAGGTATTAAAATCGAAATCGG
ATTGCGTCCAACAGCTCCTCCAACAGCCCTAACGGCGTTAGGATTATTTAACTGCTTGGC
AATATCTCCGTAGCTTACCGTTTTACCATAAGGAATCTCAAGCAATATTTTCCAAACAGC
TTGCTGAAAAGCAGTACCCTGAGGGTTTAAAAAATCTAGCTGACAAAACGCCACGTTTTC
CCCTGAAAAATAGCGGTTTAATACTTGCACTGTTTTGCAAAATAGTTGTTGAATTTCACC
GCTTGCCTGTTCTGAACTTTTCCATTGTTGAAAGTTAAGTGTTTGTTGCTCTTGTTCAAA
TTCAATGCCAAGTAAACCCGTTTGGTTTGCAATAAGAAGCAATTTCCCCACTGGCGAATC
ATAAAATTGATAGAATATCTGAAATTTCATAGGATTATCCTAAAACAAAAGGCGTGCCAC
TTAGTGTACACGCCTCAGGTTGCTGACAAACCATATATTAGATGGATTGAATATTGTAGG
GTGGGTTTTAACCCACCAATAAAATCAATATGTTACGGCTATATGGTGGGTCAAGACCCA
CCCTACAAGCTACTTTAGCAATAATCTGACGCGTATCACTTAGTGTACACACCCCAGGCT
GCTGACAAACCATATATTAGATGGATTGAATATTGTAGGGTGGGTTTTAACCCACCAATA
AAATCAATATGTTACGGCTATATGGTGGGTCAAGACCCACCCTACAAGCTACTTTGGCAA
TAATCTGACACGTGCCACTTAGTGTACACGCCTTTTATCCCTCATCAACTAAAAATTAGA
ATTTGTAGTTTACGTTTAAGCCGTAAAGGTTAGCAGTTGATTTAACTTTAAATTCACCCA
CTGCACTTGTAACTGCTGTAGCACCATTTTGAAGCTGAGCACCTAACACTTGGCTCTCAA
TAAAGGTATTTTTGCTACCACGCAAATGTGCATAAGCGAGGTCAACAGATAAATTCGGGG
TAAAACGATAAGTTGCACCTAAAGTGTACCATGTACGATCTGTATCAGGGATTGAGATAG
ATGGATGTGCCACGCTTGCACTTTCATCATAAGCAATACCTGCACGTAATGTTAATGCCT
CAATCACATCATAAGACACGCCTAACGCAATGCGAGAGTTATTATTGAACTTTTCATCTT
TTTGTAACAACACTTTACCGTTGTTATCTATTGCACGAAGTTCTTGGAAGCTATTCCAAT
GTGTCTTTTTATAGCTATATTGTACAGCCAATTTCTCAGTAAGTTTATGATAACCTGAGA
TTTCCCAATATGCTGGTAATTCAAGGTTTAAGCGACCTGGAATTTCAACATTGGTACTTT
GAGTACCCACATATTTCCCTTTGAAACGTAAATCCACTGGAGAATGGTATGCGACACCGA
GGCGGTTGTTTTCGTTAATATCATAGGCTAGACCCACATTCCAACCAAATCCCCATTTAT
CACCTTTTAATCGACTTGCTGTCGCTGTCGGTGCCATAGGATTTAAAGCACCAAAATGGC
GCTCTAATGTTGCTTTTGCATGTACTGCATTTAAGCCTACGCCAAAGCTAAATCCGTAGC
CAAGATCATAAGCTCCGCTTAGGTTATAGTTTACAGCAGTTAGCTCAGTTTTACCTGCAA
ATACGCCTGCGCTATAATTTGTTGGGAATTCTGATTTCAAACCATAGTTAACATTAACAC
CACCACCCACAGCAAAACGCTCAGAAACTGGTGCAACCACATATAAATTAGGCACAATTG
CACTTGGAATAATATCTTTTGCATTTGCATCTGAGACAGGTGATGAAGCTATTACATTGC
CATTTACTGTTGTTTTAGTGCCAAAAGAACCTTCAACATTAACATCCGCATCAACATAAA
CTCCACCAACAGAAACTTCTACTTGTTTGAATTTAGTCATTAATGCTGGGTTGGTTGCTA
CAACAGAAGCATTATCTGCAACTGCCGCATTACCAGCATATGCCATACCCAAACCAGAAG
TTGACACCTCAGCTAATTGGAATGCTGCTGCAGAAGCACCTGCCGCAGAAAAAGTAAAGA
TAGAAGCAAGTGCTGTTTTAGTGAATTTATTCATTAGGTAATCCTTTTTGATTAAGTGTA
AGCGGTGAGTTGTAGAATATTTTTACAAACCACCAAAATAAATCGTGCGGATTCTACGAA
GCTTATTTCAGATGTACAATGAAATTTCTTCCAAACAAGCACAGTTCCGACCAGTCAAAC
GGCAGAAAAAGATGTAGAAAATGTAAATTTAAACCTCGAAAATCCCTTGTTGTTGTTGTT
GTTGTTGTTGTTGTTGTTGTTGTTGAAAAGGTGTAGAATGTAAGGCGTTTATCTAGTTCA
ACTTTAGAGGTCAGATATGTCCGAATGTAATTCAAGTTCCTGCTGTTCTGTTGATGTGGG
AACTATTATTGATAACAGTGATTGTGCTGTAAATTTTACTCAACTTTACACTACTAAAGC
AGAAGCTGAAGACGCTTTAGCATTTTTAACCAGTAAAGCTCGAGCAACAGAATCTGAACC
TTGCGAAATTAGCAGTGAAATTATTTCTACAGAAAATGGCATTCAACTTACCGCTTGTTT
TAAATTTAGCTACCAAGTTGAATCAATGATTTTTGAGTTGGGAATAAGATAGAAAAAGCA
TTAGATAAAACTCACATAAACAGCTAAGTAATTCGGAGCTTAATATGAATGAAATCACAA
GTCTTAGCCAATTAGATTTAAATGGCAGTTATAGCTATGGCGATTATTTAAAATGGAAAT
TTCAAGAGCGCGTTGAAATTATCAAAGGCAAAATAATGGCAATGTTGCCAGCGCCTAATC
GATTACATCAACGGATTTCGATGAAATTAACAAAAGCATTCTTAGATGTTTTTGATAGTC
ATCAGTGTGAATTATATGTTGCTCCCTTTGATGTTCGTTTTCCAGACAGCAATGGCAAAA
TCAAAACGGTAGTGCAACCCGATTTGTGTGTCATTTGTGACCCGAATAAATTGGACGAAA
AAGGCTGTATTGGCGCGCCAGATCTAATCGTTGAAATTCTCTCCCCTGGTAATTCAAAAA
GAGAGATGAAAGACAAATACGAACTCTATCAAGAACAAGGCGTAAGTGAATATTGGATAG
TCCGCCCTGAAGAACAACATATCCAAATTTATGTGCTAGAAAACGGACGCTACATAGGCG
TGCAACCTGTGGTGGAAGGCGATGTAGTTACATCAATAAAATTTCCAGCGTTGAGTTTTG
ATACGAGTGGGTTGTATGAGTTGTGATTGAGATGAGTATGGTAAAACAATCAAATTATTT
TTGTAGAGAATGGTTTCCAACTTACCGCTTATCTCAAGTTTAGTTATCAGATTGAATTGA
TGAATTAAAGTTGCAGATTGGGCAGGTAATGTTGAGTTAGTATTTAAAATACATTTAATA
TTTTTAAGGATATAGTGTGGACTTAGACAATTTAAAAATTGCCATTATTGGCTTAGGTTA
TGTAGGGTTACCCCTTGCTGTTGAATTTGGTAAAAAAATTAAAACAATTGGCTTTGATAT
TAACCAAAAGCGTGTTAACGAGTTAAACCAAGGGCAAGATCATACATTAGAAGTTTCTCC
AGAAGAATTACAAAAAGCTACTTTCCTTACATACACTACCCAATTAGACTTGCTACGCAA
ATGTAACTTTTTTATTGTTACTGTTCCAACACCAATTGATCAAGTTAATCGTCCAGATTT
AACGCCTTTAAGAAAAGCGAGTGAGACTATAGGCAAAGTGCTTAAAAAAGGGGACATTGT
TGTTTATGAATCTACAGTTTACCCAGGGGCAACAGAAGAAGTTTGTATCCCTGTTTTAGA
GAATATATCAGGTTTAAAATTTAACCAAGACTTCTTTGCGGGTTATAGTCCAGAGCGAAT
TAATCCAGGTGATAAAGTTAATACACTAACAAAAATTAAAAAAATTACCAGCGGAAGTAC
TCCTGAAATTGCTGAGATTGTTGATCAGGTTTATTCAAGCATTATTATTGCTGGAACTCA
TAAAGCACCAAGTATTAAAGTAGCTGAAGCTGCAAAAGTTATTGAGAATACACAACGTGA
TTTAAATATCGCTTTAGTAAATGAGTTATCAGTCATCTTTGATCGTATCGGTATTGATAC
CTTAGATGTATTGGAAGCTGCTGGCAGTAAGTGGAATTTCTTGCCATTCCGCCCAGGTCT
AGTTGGTGGACATTGTATCGGCGTAGATCCTTATTATCTGACACATAAAGCAGAAGAAGT
AGGATATCACCCACAAGTGATTTTGGCAGGTCGTCGAATAAACGATAACATGGCTCGTTA
TGTTGCACGTAATACGATTAAATTAATGTTACAAAATGGTATTGATGTACCTCGTGCAAC
AGTAGGCATTTTAGGTATTACATTCAAAGAAAATTGCCCTGATATTCGAAATAGTAAAGT
AGAAGATATGATCAAAGAATTTAAACAGTGGGGCGTGAGTGTAGTTGTATCAGATCCTTG
GGCTGATGCTAAAGAAGTAAAAGAGGAGTATGATGTTACTCTCTCAGATATTTCAACTGA
GAATCCAGTAGATGCACTAGTTGTAGCAGTAGGTCATAAAGAGTTTCGTGCATTAAGCCC
AAATGAATTATATAGCTATGTAAAAACAGAAAAGCCAGTACTTGCGGATGTTAAGTCGTT
ATTTGACCGTGAAGAAATGGTAAAACAAGGCTTTACGGTATTCCGTTTATAACTTACTAA
GGAATTTTAATATGAAAAAATTTGCTCTTATTGGTGCTGGTGGCTATATCGCACCACGTC
ACTTAAAAGCTATTAAAGAAACAGGTAATGAACTTGTTGCAGCAATGGATATTAACGACT
CAGTTGGTATTATGGATAGCCATTTTCCTGAAGCTGAGTTTTTTACTGAATTTGAAGAAT
TTGAAGCTTTTGTTGAAGATCAAAAAATGAGAGGAAATAAATTGGATTATATTTCAATTT
GTTCGCCGAACTATCTTCATTCGCCACATATGAAATATGCGTTAAAAAATGGCATTGATG
TCATTTGTGAAAAACCTCTTGTATTAAATTCTAAAGATCTAGATACATTAGCAGAATATG
AAAGAAAATATGGTGCAAAAGTAAACTCAATTCTGCAATTAAGACTTCATCCATCTATTA
TTGCCTTAAGAGATAAGGTGCAATCAGCTCCAGCGGATAAGATTTTTGATGTTGACTTAA
CTTATTTAACCTCTCGTGGGAAGTGGTATTTAAAATCTTGGAAAGGTTTTGACCAAAAAT
CAGGTGGCGTAGCTACAAATATTGGGGTTCACTTTTACGATATGTTGCATTTTATTTTTG
GTAAAGTAGTAAAAAATGAAGTGCATTATCGTGATGAACAAACCGCTTCAGGTTATTTAG
AGTATGAGAGAGCAAGGGTTCGTTGGTTCCTATCTATTGATGCAAAAAATTTACCTGAAA
ATGCTATTCAAGGTGAAAAATTGACTTATAGAAGTATCACTATTGAGGGAGAAGAGTTAG
AGTTTTCAGGTGGTTTTACTGATTTACATACTCAGAATTATCAACAAGTGTTAGCTGGTA
ATGGTTATGGAATAGAAGAAAACCGTGCGGCTATTGAAACGGTAGAAGTTATTCGTATCG
CACCTATCATTGATAATCCGACGAATCCACACCCGTTATTGGCTAAAGTGAAAAAGTAGG
TTGATATGAATTATTCAGTTCATTCCAGTGCAATTGTGGATGAGGGTGCTGAAATTGGTG
AAGGCTCTAGAGTTTGGCACTTTGCACACGTTTGTGCAGGCGCGAAAATTGGCAAGGGTG
TATCGCTTGGACAAAATGTATTTATAGGAAACAAGGTAACTATTGGGGATAAATGCAAAA
TCCAAAATAATGTGTCTGTATATGACAATGTACACTTAGAGGAGGGGGTATTCTGTGGAC
CTAGTATGGTTTTCACTAATGTATATAATCCACGTTCTCTCATTGAGCGTAAGAGTGAAT
ATCGAGACACAATAGTGAAAAAAGGTGCAACATTAGGTGCTAATTGTACTATCGTTTGTG
GCATAACCATCGGTGAATATGCCTTTATTGGTGCGGGAGCAGTTGTTAATAAAGAGGTGC
CAGCGTATGCCTTGATGGTGGGAGTGCCTGCGAAACAAATTGGTTGGATGAGTGAATTTG
GAGAACAGCTAGATTTGCCTTTATCCGGTCAAGCACAAACGGTTTGCCCACACACTGGTG
TGATTTATCAACTAAGCGGTAATGTAGTCTCAAGATTATAGGCGGAAGTATGGAATTTAT
TGATTTAAAAACACAATATGCGAGATTAAAAACTGAAATTGATGCAGGCATTCAAAGAGT
GTTAGATCACGGGCAATATATTTTGGGACCTGAAGTTGCTGAGTTAGAGGCAAAATTAGC
AGCTTATACAGGTGCTAAGTATTGCATTACTTGTGCAAATGGTACAGATGCATTACAAAT
TGCACAAATGGCTCTAGGTATTGGCGTGGGAGATGAAGTTATTACTCCAGGGTTTACTTA
TATTGCAACAGCAGAAACGGTTGCTTTATTAGGTGCAAAACCTGTTTATGTAGATGTTGA
TTCAAAAACTTATAATCTAGATGTTACAAAATTAGAATCTGCGATTACGCCTAGAACGAA
AGCAATTATACCAGTGAGCTTATATGGTCAATGTGCAGATTTCGATGCAATTAATGCTAT
TGCGAAAAAATATAATATTCCGGTGATTGAAGATGCTGCTCAGAGTTTCGGAGCCACCTA
TAAAGGACGTAAAAGTTGTAATTTATCCACTATTGCTTGTACCAGCTTCTTCCCAAGTAA
GCCACTAGGTTGCTATGGTGATGGAGGTGCAATTTTTACGAACGATGAAGAGCTAGCAAA
AGTAATTCGCCAAATTGCAAGACACGGTCAAGAGCGTCGTTATCATCATATTCGGATTGG
AGTAAACAGTCGTTTAGATACCTTACAAGCGGCGATTTTATTACCAAAACTTGCGGTATT
GGATGAAGAAATTCAAGTTCGTCAAAAGGTTGCTGATACTTATACGCGTTTATTTAATGA
AATTGGTATTTTCACTACACCGTTTATTGAATCCCATAACCAATGTGCTTGGGCTCAATA
TACCATTCAGGTGGAAAATCGTGAGGAAGTACAAACGAAGTTACAAGCTCAAGGTATTCC
AACAGCTGTACATTACCCAATTCCGTTAAATAAGCAACCTGCTGTAGCGGATAGTTCTGT
TGTTTTACCTGTTGGTGATACGATTGCTGAGAGGGTGATGAGTTTGCCGATGCATGCTTA
TCTTAATAATGACTATTTCGAAAAATTCAGAAATACTTTCAGTAAAGTATATTAAGCATA
TTCTATGACTATTATCAAACAAGGAATAATTTATCTAATTGGAGAGATTCTTTCAAAGAG
TATACCTTTTCTTATGCTTCCATATTTCACGAGGACTTTAGGTAGTGAAGGATATGGTGA
AATATCAATTTATCAAACGGCTATTTTACTAATGGTAATCTTTATTAGTCTGAGTCAAGA
GGGAGCAATATCTCGCTATTATTTTAGATATGGAAAATTATCTCTAGGAAATTTGTTTTT
AGCTGGGACTCTTTATAATAGCATTATCACCTTTTTAATTATTATCGTTATTTTGTATAC
TGAACTATCAATTCCAATTGAATTAGTTTTGATTGCATCACTACAGTCACTAATTAGTGT
TCAGCTTGCTATTAATCAATGTCAGAAAAAAGCATTTAGATATTTAATTATTCAGATTTT
AAATGCAACTGTAGTAAACTTTTTAATATTATTTCTTTTTGAGAAATTAGGAAACTCAAC
TATTGATGGCTGGATTGATGCAAATTTATATGGATACATCTTTATGGCATTCATATCCAT
TGTATTTAATAAGAAGTTGCTTGCTATCAAAAAATTCCATATCAAAACAATTAGATTATA
TTTAATATATCTTTTTTCGTTTGGAATTCCTATAATTATTCATCAAATAAGTTCTTTTAT
AAGGGGACATTTTGACAAGATCCTGATAGCAGAAAGATTTAATATGGAAATGCTAGGAGA
ATATTCAATTGCTTTGCAAATTGCTAGTGTTATTTCAGTTGCTTATATGGCTTTGAATAA
AGCAATGCTACCGTATTATTTTGAATGGTTAAAAAAAGAAAAAGAAAATGTTAAAAAAAT
CAAATGTGGTGCGGTAAAGCTACTAGGTTGCTTTATTATTCCTGTTTTTATAAATTTTAT
TCCTTATAATGTATATAATTATATATTAGGTATAACTTTTACCAATATAAAATATTATAT
ATTAATTTTCTCTATAGGGTTCTCTTTTTTGCCAATCTATTTATTGTTAGTTAATTATTT
ATTTTTTTTGGGAAAAACTTTCTGGATTAGTTTTTCCTCAGTGTTATCTAGTTTAATATA
TATATTATGTGTTTGGTTTTTTGGGGCTTTATCTATAAAATATATCCCATATGCAATGGT
TTTAGGGAATATAACTTTAATTTTTATATTATATATTATAATTTTTCATCAAAAAACGTA
TAAGAGGATATGATGTCTTTGTTACTACTAATTATTGGGGCATATTTATATTTACCTGTT
ATCGGTGAATTTTATTTATGGTATACAGATAATAAAATACCTGCAGGCAATGTAACTCTA
GAATTATTCTTTCATAATCTTATATATTCTTCAATTACATATGTGATAGTATTAGTATAT
TATTCTTATACTCGTAAATTTTATAATAAGATAGGATTTTCTGAAAACATTCGTGATGGA
GTTACTTTAAGAAAGATTTTAATATTAATGACAATATTTTTTTCTTTTGTATTTTATTTT
GCTGGTTATGACTATTTCTTTCGCGGTATTAATAGGGGAGAGATCAGAGTTGGGTTGGGG
ATAATGGGTTTTTTATATACATGGCTTTTTGTTTATGCTGTGCCATTATTGCTTTATTTT
GCAACTATTATTTATTTTTCAAATAAAAAAATTAGTAAATTAACATTAGGTTATATTTAT
ATTATTGCTTGTGCTAGCGCTATTTCTACTGGATATAAATATACGGTAATATATAGTTTT
ATACCTGTATTATTAATACTGACGTTCAATAAAAATATAGTTAAAATTTTATTACTTATC
TCTCCAATTACATTAATAGCACTAACTACAACTACAAAAATGGTAATGGGATATGATTAT
GAAACTGCATTTGGTTTTTTGATGCATAGAATGACAGTAATGACAGCTTTTGGTTCTATC
GGTGTTTGGAATCATTATCCAGATGGCGCAGATTTTTCAGAATCTATACATCTACTATAT
AGTTTATTTGGTGGACACTTAAATAGCATTTTATTTGAAATTGATTTTAATTCTCTTGAT
GCATTAAATACAAACTTGTCAAGAAAAATAACATACATGGTTTATCCTGCTTGGGAAAAC
GCTTTATCTGGAGTTACTAATGTTACTGTAACAAATTTTGGTGAGGCGATATATCTTTTT
GGTAGTTTCTATTGGATTTATGCTCTTGCTTGTGGTTTAATCTTGGGAGCTGGTATTCAT
TTTATTATGAAAAATCTACATAAAGGGAATCGTATTAAAAGTGGGATGTGGTTGATCTAT
TTCATAGCAGTGTTTTTATCATGGTTAAATTCAACAACAATATTTAGTTTAATCAGTATT
CCAGTTCTTATATATCTTTTAATGAGTTATCTTACATCTCTTTTTATATTTAAAATTAAC
ATAGAATAATAAGTATTATAAAATAGGAGTATATATGTTACTACTAAATAAAGTGAACAA
ATTGTTTATGTCTAAAGTTTTTGATAATAAACATATGTTTGATAAAAACTATTTTGAATT
ATTACACTCAAAGTTGGAACATGATAGTTCCTTATTTAACAGATCTCTTTTACAATATAA
AGCCCAAACAGGAAGAAAAAAAAGTATTATATGCATTAATATAATATTAGCCTTTATATT
GCCTTTATTTATATTTTTCCTTGTAGGGGTATGGATATGCTCTTTGTTTAAAAGGGAAAA
TAGGCTAGTAGAGAATACTTATTTTGATATTGTGGCTGTTCTACCATATGAAGATATCAT
ACCAAAATCATTGTTAACTAAAAATATCTTTTTTGTAAAAAAAGAGAATATTTTGAAAAA
TGGATGGTTATTTGACGTCAAAGATCTTTTATTTTGCATTTACCTATTATATAGATACCC
ATTATACCCACTATTAAGTATAAAAGCATCTTTTGTTATATTGCAATATAGTTTAATATC
TAAGATGCAATGTAGAGAAGTTCTAGTTTCAAATGAATACTCTTTTACCTCTTCAATACT
AACATTCTATTTAAGAAAAAATAAAAAAACTGTATCTAATTGTATGCACGGAGATAAAGT
ATTATGTTTAAGAGATTGTTTTTCATGTTATGATAATTTCTATGTTTGGGAAGAATATTA
CATGCAATTATTAATAGAAATGGGAGTAAATGCGAAGTTTCATGTGGACTCTTGTAAATT
TATTGAGCTAGATTGCATATCTAACAATGGAAAAAATATTATATTCTTTTTACAAGGAAT
AGAGTCCTTAGATAATCTAAAAAATATAAAAGAAGTTTTAGTTAAGTTGGAAAGCATATA
TAACATGCCGTATTATATAAAACCTCACCCTAGATATATAACACCCCATCTATTAGATGT
ATTCACTGAAAAAAAAATATTAAATGTGGATTACAAAGAAGCGTTATCACAGTGTTCTAT
AGCATGTAGTAGTTACTCTACAATTTTATTTCAAGTATTTATTAATAGACAAAAAAAATT
AAATAAGTTTCCTTTAATCGCAATAAATGATACGCTCAATATCCCTAGTGGGTATATTAT
GATGGATAAGGCTGATATAAAGTTCAGCTCTTTGATTTAGCACATTCTCAATAGCATAAT
TGAGAATGTTGTTTTATCAGAAGAATATTTATTCAAAGATACTAATGCATATGACATATT
AAATGAAATAAATTAGATGTAAGAAAACTTGACCAATTAATTAAGTATCAGTAAAGCACT
TGTGAAGTGAAGATATGATAGAAAGATTATACTGGGAGACATTAAGAATGTTTGGAGACA
TGATGTTTATGATTTTCCATATAAGTCTAAGTTGAATCATCAGTTGATTAGAAAGAATTT
GTACTCAATTACCCCAAGCCTGCAATCATTTGATATTAAATAATGTAAAAAATTGTGACA
GGAACAGTTAAAACACTTTCTTAAAAATATGGTATTGTTCTTCTCATTAAAGCATTTGCA
ATTTTAAAAGAAAATCTTACTGCTTCTCATCCCGAAATAGCTAGTAAATTAAAGTTACGG
ATTGTTGGTGGTGGAAAACAACAAGCTGAATTAGAATATTTAGCTTAAAACTTAAATTTG
AAGAATAGTATAACTTTTATTGGGCAGGTTTCTCATCAACAAGTCCCCTTAGAATTAGAT
ATTTATGTCGCTTTGGGTCGATTAGAAAGTTTTTGTGTTGCTATTATTGAGGCTGGAGCA
ATGAGATTACCATGTATAGTGTCAAATGTTGGTGGACTGCCAGAGGTTGTTCGCAATAAT
GAGACAGGTATTATTGTTCCTAGAGAGAACCCAAAAGCCGCTGCAGAAGCCCTAGAAAAA
TTAGTTCTAGATGTTCAATTACAGAATAATATGAGTAATGCTGCCTATGATTTTGTTAGA
AGTCATTTTGCTTGGGATTCTTGTGTAAATAAAATGAATCAGATTTATAAACAGCTATTA
GGTAAATAAAGTGAAAATTTTAACAGTAATTGGAGCTCGTCCACAATTTATTAAAGCAAG
TGTAGTTTCCGCGGCAATTAAGCAACTAGGAACATTACAAGAGAAAATTATTCATACAGG
ACAACATTTTGATACCAATATGTCTAATATTTTCTTTAATCAATTAAGTATTCCAAAACC
TGACTATCAATTGAATATTAATAGTAGTAGTCATGGTTCTATGACAGGGAGAATGTTGGA
AGAAATTGAGAAGATTTGTTTCCAAGAAAAGCCAGATAGGCTGGTTGTTTATGGAGACAC
GAACTCAACACTAGCAGGGGCACTAGCTGCGGCTAAGCTACATATTCCAGTTGCGCATAT
TGAAGCAGGTTTACGTAGTTTTAATATGCAGATGCCAGAAGAAATTAATCGTATTTTGAC
GGATCAAGTGAGTGATATTTTATTCTGCCCTACTGAGACTGCTGTCAGTAATTTAAAGCA
AGAAGGCTTTGAACAAAAAGCTGTTAAAATTTTGAATGTTGGAGATGTAATGCAAGACTC
ATCACTTTTTTTTGCAGATAAAGCTGAAAGAAGTAGAACATTAACAGAAATTCCTGAAAA
AGGATTTATTCTTGCTACGTTGCATCGTGCAGAAAATACAGATAATCCACAAAGGCTCAG
TTCTATTGTGAATGCTTTGAATTATATTCATAAAAATATTTTACCTATAGTATTACCACT
ACATCCAAGAACACAGAAGGTAATCAATAGTTTAGGATTAAAATTAAATGTCGTATTGTT
GGAACCTGTCGGATATTTAGAAATGATTTGGCTACTTAAACATTGTGACTTAGTGCTTTC
TGATAGCGGTGGAGTCCAAAAGGAAGCTTTTTTCTTTAGAAAACCTTGTGTAACAATGAG
AGATCAAACGGAGTGGGTTGAATTAATTGAACAAGGTGTGAATGTCTTAGCAGGGGCTGA
CACAGAGAAAATTATTCATTTAACTCAAGTAATGTTAGGAAAAACTATCACTGATCCTCA
TCAGTTGTATGGTGGGGGGCTAGCATCCCAAAAAATAGCAGAGATTTTAATATAATGAAT
ATTTTATACATTAATCATTATTTAGGGGAGTATTGGGGTTAATAGGAAATCAAATAGTAA
TATTATATTTATTCTGTTTGGTTAGAGTTGGATAATAAGAGTTTAATATCTGGTCCTTAA
TTTACAAAGCAAGTGTAGTTTTTGTTACAACAGAGTACTCATAAACTTAATAATTAATGA
AGATATTATTAAAATAATTGTCTTTAGATGGTTTTTATAGATCTAAATTAGGTTTTAGCA
GATGCTAGTAACAATATAATGAAAATATAGATTTCATTTATGTCTAATTTAAAGTCAAGA
GGAATAATATGATTACATTTAAGAATAAATCCATATTAATTCTTGCTCCTCATACAGATG
ATGGTGAGCTAGGTGTTGGTGGGACCATTGTGAAGTTATTAGAGCAAGGAAATAAGGTTA
CTTATGTTGCTTTTTCTACTGCGGAACAATCTGTTCCTGAAGGATTTCCTAAAGATATAC
TAAAAAAAGAGGTAAAAGAGGCTACATCGGTACTTGGCATTGAGCCTGAAAATTTAATTA
TTTTTAATTATGAAGTAAGGAAATTAAATTACGTTAGACAGGAAATTTTAGAAAATCTCA
TTAAATTGCGCAAGGAACAACACTATGATGTTGTGTTTATGCCATCTTTAAAAGATATTC
ACCAAGATCATGCTACCATTGCTCAAGAAGGTCTAAGAGCTTTTAAAAATCACACGATTT
TAGGGTATGAATTAATTTGGAATAATTTATCATTTGATACTACTTGTTTTGTTAAATTAG
AGCATAAGCATATTAGTAAGAAAGTAGAAGCATTAAAATGTTATAAATCTCAATATGGAA
GAGATTATATTTCTGAGGAATTTATTTTTTCTTTGGCAAAAACTAGAGGGGTTCAAATAG
GGGTTAATTATGCAGAAAGTTTCGAGGTGATAAGATGGGTTATAGATTAAATAAAACAAT
AAAATTAAGTCAATTGCTTGCAGAATTAAATATAGAACATATCATAGTAAATGATATAGA
AATTATAGGAGTTTCTTCATTTGCTGAACTATCTGATGGTTTTCTATCTTTTTCAAAAAA
TATTGAAGCTGATGATATTGCTGGGGTAGTCTTTACTAGTGATTTGAATGCAAAAGAAAA
ATGGGGCAATCTAACAGAATATGTTTATAGTGAAAATCCTCGTTTGAGTTTTATTTTGGC
TTTGAGTTATTTAGAATTGAATGTTGGTTTTAGCACGTATGAGTTTGATTCTATTATTGA
TGATAGTGTAAGTATAGGAGAAAATGTTGTTATTGAAAAAGGCTGCATAATAGAGAAGAA
CGTTGTGTTAGAACATAATGTCATTATTCATTCAGGCACTATCATACGAAAAAATTCTAG
AATTAGATCTAATTCGGTTATTGGTGGTGATGGTTTCGGGTTTGAATATTTATCTGACAG
ACTTGTTCGTTTTCCTCATTTAGGAGGGGTAATTATAGGTAGCAATGTTGAAATTGGTGC
AATGAATAGCATTGCTAGGGGAACGCTTTCAAATACAATTGTTCAAGATGGAGTAAAAAC
GGATAATTTAGTTCATATAGCTCATAATTGTGAGATTGGGAAAAATTCGCTTATAACTGC
ATGTGCTGAAATTAGCGGTGGGGTTAAAGTTGGTGAGCGAGTTTGGCTTGGACCTAATTG
TTCCATAATTCAAAAAGTTAGTATAGGAGATTGTGCTTTTGTGGGTATAGGTGCTGTTGT
AACAAAAGATGTTCAATCTAAGACGTTGGTTGCTGGAAACCCAGCTAAATTTATTAAAAA
TTTATAATTATGAATATTTTATATATTAATCATTATGCGGGTTCTCCAGATTATGGAATG
GAGTATAGGCCTTTTTATATGGCGAAAGAATGGGTGAAATTAAACCATAACGTGACTGTT
TTAGCTGCATCCTATTCTCATATAAGAAGCCGTCAACCATATCTACAAGAAATAAAAAAG
CTAGAAAGGATAGATGGAGTTGACTATATTTGGTACAAGACTCCAGAATATAATTCTAAT
GGTCTAGGCAGAGTATTCAATATCTTCTTATTTTTGTTTCGAATATGGAGAGACAGAATC
AAGATTATATCTGAAATTAAACCTGATGTTGTTATTGCTTCTAGTACATATCCAATGGAT
ATTTGGATAGCTTATCTGATAGCTAAAAAATCAAATGCAAAATTAATTTTTGAGGTTCAT
GATTTATGGCCTCTTTCTCCTATAGAAATTGGGGGAATGCGTCCTTATCATCCTTTTGCT
TTATTATGTCAATGGGCAGAAAATTTTGCTTATAAATATTCGGATTTTGTGGTTTCCATG
TTACCAAAAGTTCATATGCATATGAAACAACATGGGTTAGACTTAAATAAACTATATATC
ATTTCTAATGGGATTGTAGAAGAAGACTGGGCATTATCTAATATTGAAGAAATTTCTAAT
GTAGAACTAACAAAATTTTTACGTGAGCAGAAAGAGCAAGGGAAAATATTAGTTGGATAT
ACAGGAAGTCATGGAAAGCCTAATGCGTTAGAGTTTCTATTAGATGCAGCTAAAACATTG
AGAGGAAAAAGTATTTCTGTCTTATTAGTAGGAAAAGGATTAGAAAAAGGAAATCTTTTA
CTTAAAAAAGAAAAAGAAAATATAGATAATGTTTTCTTTTTTGATTCTATTCCTAAAAAA
GAAATTCCTAGTTTGTTAAAAGAGTTAGATATAACGTATATAGGTAGTCAAGAAATACCG
TTGTATCGTTTTGGCATTAGTCCAAACAAATTAATGGATTATATGATGGCGGCTAAACCA
ATAGTGTGTGCAATTAATGCTGGAAATGACCCAGTTACGGAGGTTAATTGTGGAATTACA
GTTAAACCTAATAATGCAAATGAAATTGCGAAGGCTATTTTAACATTAGCGCAATTGCCT
ATATCAGAAAGAGAACAGATGGGGTTAAACGGATATAATTATATTATTAAAGAACAAACC
TACAGTAAATTGGCAAAAAAATTTTTAGAGGTAATGAATAATGAGTAATACAGAATTTTT
ACCATTCGCCCTTCCCGAAATTGGCGAAGAAGAAATTAATGAGGTTGTTGATGCCTTGCG
TTCAGGTTGGGTTACAACCGGTCCTAAAACAAAACAGTTTGAAGCTGATTTTGCTAAATA
TATAGGTTATGGTGTTGAAGCGTTAGCAGTAAATTCTGCAACATCAGGATTACATCTTGC
TTTAGAGGCAGTTGGTGTTAAAGCTGGAGATGAGGTTATTGTGCCTACACTAACTTTTAC
TGCTACTGCAGAAGTGGTGAGATATTTAGGTGCCCATCCTATATTTGTTGATTGTGATCC
AAATACACTTAATATTGATGTTAAATTAATTGAAAAGGCGATAACATCAAAAACAAAAGC
GATAGTTCCTGTTCATTATGCTGGACTAGCTTGTGATATGGATACCATTTTAGAGATTGC
TAAAAAATATAATTTAAAAGTTGTTGAAGATTCAGCTCACGCATTCCCTACATTCTATAA
AGGAAAATTAATTGGGACTCTAGATAGTGATGTGACTGTATTTAGTTTTTATGCGAATAA
AACGATGACGACGGGTGAAGGCGGTATGCTCGTTTCTAAAAACAAGCAAATTATTGAGCG
TAGTAAGATAATGCGTTTGCACGGGATAAGTCGAGATGCATTTGATCGTTATCAATCTAA
AACACCTGCTTGGTACTATGAAGTCATTGAACCTGGATTCAAATATAATTTGCCTGATAT
TTGTTCGGCAATTGGTTTACAACAGCTTAAAAAGATTGATAAGTTTTGGGAAAAAAGAGA
GTTAATGGCAAAAAAATATGAGAAAGCCTTATCTGATTTGCCTATTATTTTGCCACCTAA
AGCAGAAAACAACTCAACACATGCGTGGCATATTTATCCAATTCGTTTGAAGGAAGATTG
TGGCATTACTCGTGATGAGTTTATTATTAAAATGTCAGAAAAAGGCATTGGCTGTTCAGT
ACACTTTATCCCGTTGCATAAACAGCCTGTATGGCGAGATACCTATCATTTAAGCCCGGA
AGATTTCCCTGCTGCTGAAAAAGTATATGCTTCAATTGTGTCGATTCCTTTATTTACTGC
GATGACAGAAGAGGATCAAGAAAGAGTTATCCTCGCTATTCGTGAAATACTCGCTTAATT
GGGATTTTGTAATGCTAAAAAGAGTGTTTGATATTTTCTTTTCAGGATTAGGGCTTGTCG
CCCTATTTCCTGTTTTTGTTGTTATTGCTATTTGGATTAAAAAAGATTCTGATGGAGAGG
TCTTTTTTAGGCAGGTTCGTGTAGGATTAAATGGACAGTTATTTAAAATTCATAAATTTA
GAACAATGGCGGCTAATACCGAAAAACAAAGTAGCTTAACAATTGGAGATGATAAACGTA
TCACTAATGCAGGGAAAGTTCTAAGAAAGTATAAATTAGACGAGTTACCTCAGTTAATAG
ATGTATTTATTGGAAAAATGAGTTTAGTAGGCCCTCGTCCTGAAATTCCTGAATTTATGA
ATCTGTATTCTGAGCAAGATAGAATAAAAATTTTATCCGTCAAGCCTGGTATTACAGATA
GTGCTTCTATTGAAATGGTTGATGAAAGTGAAATTTTGGGTAAATATGATAATCCTCGTC
AAGCCTATATTGATATTATTATGCCGATGAAAGCTAAATATTATATTGATTATGTTAATA
ATCATAATATATGGGGTGATTTTGTTCTCATTCTAAGAACATTTTTAAAAATAGTTTCAA
GGTAAAAGGATTATCATCTAAACTTAACTTTTATTTAGCTACTGAAGTAAATAATAGCAA
GATATTTAGCTATAAACATTTAGGTAGAAATATTGAAGATATTTTTGAGTGTTTTAATGT
TTCTCTAAGTAAAATTGAAAAATATTCTGATACGGGGTATTCAGATGAAATACTCTGAAG
AACTTACGCTGAGTTGTTTAAATAGCTCGTTGAGCAAGGTGAATCCTCAGAAGAGTATGT
CGAAGTAATGGGGCATATGCAAGTAGAAATAGATTTAGAAATGATCAAAACCTGAATCTG
AAATATTATTTTAAATATATAGTCTTAACTGTCTTAGGAAAAGGCAGTAGAGATAGGATG
AGATAACAGTATGTTAATGCCATTGATTTATTCATTGATATATATTCCTAGAATATATAA
AAAACTTATTTTATTATTTATTGATTTTTGTGTGTTTCCATTTTTAATTTGGATTGCTTA
TGTATTGCGTTTATTGGATTTAAATGTAGATTCAATCCCAAGGTTAGTGTATGGTGAACT
TTTAGTTTCTGCTATTGCGGTTGCAAGTTTGATCGTTTGTGGTATTTATCGTTTTGTCAT
ACATACTTTTTCTGAAACATTAATTTCTAGATTATTTCTTGCAACATTAATTACGGTAAT
TGCTTTGTTTGTATTGGGTAATAGCACTCAAGCTGTTATTCCTATGTCAATTCCTTTAAT
GTTTGGCTTTTTTATGTTCTCTTGGGTGTATTTGAGCCGAGGTATAATTCGTATTTTGGT
TCAGAATGTACTTCAAGCGGGTGTTCCTCGTAAACGAATTGCAATTTATGGTGCGGGTGC
TGCAGGACAGCAGTTGGCAGTATTGCTATTTCGTTCCCATGATTATTTGCCTGTATTTTT
TATTGATGATAATGAAAACCTTGCCAATACTCGTGTTGAGAGTTTAAAAGTGTTTTCGGC
TCGGAATGTGTTTGACAAATTTCGAGATTATCAAATTGAGCAAGTTATTATTGCATTACC
TTCTGTTGAGAGATCAAGAAAAAATGAAATTGTAAAATTTTTATCTGGTTCAAAAGTAAA
AATTATGGAGATTCCGAGACTGACGCGAATTGTCGAAGGGAGTGTTTCTATCAATGATGT
TAAAGAGGTTAATATCATTGATTTGTTAGGTAGAGAACCCGTTGAACCTATTCCAGAGTT
ATTCTGTAAGAATATTCAACATCAGATTGTGATGGTGACTGGTGCTGCTGGTTCTATCGG
TTCTGAGCTTTGTCGGCAGATTATTCGCAATCAGCCTCGTAAATTACTTTTATTTGAGAT
TTCGGAATATGGATTATATTCAATTGAAAGGGAATTAAACAAACTGGTTAAAACTCAGCA
GTTAGGCCATATTGAAATTATTCCGCTCTTAGGGAGCGTTCGGAACTTTAAGCATTTAGT
TGAAATTATGCGGGTTTATCAAGTGGATACGGTATATCACGCGGCAGCTTATAAACACGT
TCCAATGGTTGAGTACAATATGGTTGAAGGTGTGCGGAATAATATTTTTGGTACTTACTA
TACTGCTCGTGCTGCGATTGAAGCTCAGGTCAAATCTTTTGTACTGATTTCAACTGATAA
AGCAGTGCGTCCTACTAATGTGATGGGGGCAACAAAACGTAGTGCTGAGTTGTGTTTACA
AGCGTTGGCAATGGAAAAAGGAAATTGTTTAGATGGCATTGAACATCAAACACTTTTCTC
AATGGTTCGTTTTGGTAATGTGTTAGGTTCATCTGGCTCTGTGATTCCTTTATTTAAGGA
ACAGATACTGAAGGGGGGGCCAGTAACTGTGACTGATCCAAATGTTATTCGTTATTTCAT
GACCATTCCTGAAGCTGCTCAATTGGTTATTCAAGCTGGAGCGATGGCGAAAGGTGGCGA
TGTATTTATTTTGGATATGGGGGAGCCTGTTAAGATTGTTGATTTGGCGATAAATCTAAT
TCAATTATCAGGCTTAGTAGTGAAAAATCAGGATAATCCAAACGGCGATATTGAGATTTT
GTTTACTGGGCTTAGACCTGGTGAGAAACTCTATGAAGAGTTATTAATTGCTGGAGATAA
TGTTGAAACAACAGCTCATCATCGGATTATGACAGCAAAAGAAGATTTTCTGCCGTTAAA
TGAGTTACTAAGTTTACTTAGTAAATTAGAATTGGCTTGTCAGCATAATGAATGCGATAA
AATTCGTGATATTTTGTTGAATTTTCCAATTGGGTATACTCCGGTAAGTAAAATAGTGGA
TTTTGTTTGGCGGATGCAAGTAGATAAATAGTATATTTAGATTAGCCTATTCCTTTTTGA
TATATTCAGTGAGAATAAGAATTGGGTAGTAGAATGCATAGTAGAATAGTGAAGATTTAT
TACTCCTCAACATGTGTGAGTCAAATCAATATTTCTTTTTGGGATTTTTCTGTGCAAATA
AATGTGGTTTGTTGTATACTAGGACGGTTTTTATCAAGTTCAATTCGACGTTTGGTGTGT
GAGTTTTGGACTATTCTGATGGATTTTGTTAATTATAAAATGAGTAAGATGGATTATGTG
TAAGTTAACTAAAGCTCTTGTTTTTACTGGTGTGATTTTATCTCTTTCTGGGTGTGGGAT
GATTTTCCCTGCAACGCATTCTCCTATTGTTGATACGGAAGTGAGGGGAGAGAATGTGGA
CTTTAAGAAGGTTGTGGATGCTTATTTAATTACGCCTCAGTTAGTAAAGCAATTAGCTCC
TCGTACGGTGAAAGCAAGTGATAACATTGGTTTAGAACAACAAATTAAGCGTTATCAATA
TAAGATAGGTGTTGGCGACATATTAAATGTCACAGTTTGGGAGCATCCTGAATTGACAAC
TCCTGCGGGTGCTTATCGTTCTGCCGCTGAATCAGGTAATCAAGTGCATGCTAATGGAAC
TATCTTTTATCCATATGTTGGGCAGCTTAATGTTGTTGGCTTAACAGTAAATCAAGTTCG
TGATAAATTGGCAAAAGCTCTTTCAGCCTATGTCACTGATCCTCAAATTGAGGTAACAAT
TGCCTCATACCAATCTAAAAAAGCATATATAACAGGCGAAATCAAGAATCCAGGACAGCA
ATTTTTAACTAATATTCCGCTCACCTTGTTAGATGCTGTAAATAAGGCTGGAGGATTGTC
TGATAATGCGGATTGGCATAATGTGACTATTACTCGTCATGGCAAAGAGGAGAAAGTCTC
TTTAGCAGAATTGATTCAATTTGGTAATTTAACGCAGAATCGTTTGTTATCTGATGGCGA
TGTGGTTCATATTCCACGCAATGATGCGAATAAGGTGTTTATTGTGGGGGAAGTGTCAAA
ACCTCAGATGTTGAAAATTACTCATTATGGTATGACGTTAACTGAAGCAATTGCTCAGAG
TGGGGGAATTGATAAATTATCTGCAGATGCAACGGGTATTTTTGTTATTCGTGGTCAACG
TGATGTAAATAAGTCAACGGTTTCAAATGAAGCTGAAAAAACAGATAAGATTGCAGATAT
TTATCAATTGGATTTGACTAATGCAACTTCCTATGTATTAGGAACAGAGTTTTATTTAAA
ACCTTATGACATTGTTTATGTGACAACAGCGCCAGCAACTCGTTGGAATAGAGTGATTGC
CCATGTTGTTCCGTCATTATCTGGTTTCAATAATCTAACAGAGTCTATCTTAAGAGTGAG
GAATTGGTAATTAATGTTTGGAAGTATTTTAGTTGTTTGTATCGGTAATATATGCCGCTC
CCCCGTCGGAGAAAAATTATTAAAACAATATTTTCCTGAAAAGCGTATTTTTTCAGCAGG
TATTTCAGCTGAGCGTAGCCATTTAGTTGGAAAAGGTGTAGATCCAACAATGCAACAAGT
TGCTATTTCTCGTGGAGTGGATCTTTCTGAACATCGTTCACAGCAATTAACGTCTGAACT
ATGTAAGAATGTAGACTTGATTCTTGTCATGGAAAAAGGTCATATTGACTTGGTTCGACA
AATTTCACCAGAAAGTTCTGGAAAAGTCATGTTATTTGGTCATTGGTTGGATAGCAATAA
AGATATTCCAGATCCTTATCGTCAAAGTGAAGATATGTTCCGAGAGGTTTATGCATTGAT
TGAGGATGCAGCATTGAGATGGAAATTGAAACTCTAATTTTAAGGCAGTTAAAAGATGAA
TGAAAATAATTATGATGAAATTGATTTAGTAAAGTTGTTGGGGGCTTTATTAGATTATAA
GTGGTGGATAGCTATTTTTACATTGTTGGTGACGTTATTTGGTGTTGCTTATGTTTTACT
AGCTCCGCCTGTTTACACTGCGAATGCTTCAATTCAAGTAGAAAGTAAATCTTCAAGGGG
GCTTTTAAACGATTTCCCAGGAATTTTAGAGGGTGAATCATCTTCAAGTACTGAAATTGC
AATTTTAAAATCAAGAATGGTTTTATCTAATACTGTTGAGCAACTTAATTTAACTACGGT
AGTTGAACCTCAATTCTCGATCCCTTTTCTTAGTAAAGGTCTTCATCGTTTGATGGGATA
TGAACCACAATTGTCGCTCTCTTTATTTGAGCCTAAGAATCCTCAGATGAAAGAGATGAT
TTTGGAGGTTGGGGAGAATGCTGGAGAGTTCTCATTATTTTTCGCAGATGAAAAAGTTCT
TGAAGGGAGCATTGGGAAAAAGTATCAAACGGAAGATTTTTCGTTTGCGATTTCTGAATT
AGAGGCTAAGCCAGGACAATTATTTAAAATTAAAAAGAATGATGTGTTGTTAGCAATTAA
CTCTTTACAAAAACAAATTTCGGTAACAGAGAGTGCTAAGCAGACAGGCATTATTGAAAT
TTCTATTAATGGAGAGAATAAAGCTCAAATTAAGAAGATAGTAAAGAGTGTATCTGAAAA
TTATTTGCTGCAAAATATTGTTCGTTATTCTGCAGAAGCGTCTAAGAGTTTAGAGTTTTT
GTCTAAACAATTACCAGAACTTAAAGCTCGTTTGGCAGAGTCTGAGAATAATTTGAATGA
ATTCCGCTTAAAAAATGAATCAGTAGATCTCAGTCTAGAAGCTAAATCAGCATTAGATAC
TATAGTTCAGTTAGAAGCAGATTTAAATGAGTTAACATTAAAGGAGAGTGAAATTTCTCA
GAAATTCACTCGAAATCACCCTGCTTATGTTGCTTTGATTGATAAGCGTAAAGTATTAAA
TGAGGAAAAAATTCGTTTAAATAAACAAGTAGAACGTTTACCTAATACTCAAAAAGAGGT
TGTTCGGTTAACTCGAGATTTGGAGGTAAACCAGCAAATTTATGTTCAATTGTTGAATAA
AATGCAAGAGTTAGAAATTGTTAAGGCTAGTACGGTAGGAAATGTTCGTATTTTAGATGA
GGCACAAGTTTTGCCTAATGCCGTTTCACCTAGAAAAATGATTGTGGTTGCCTTGGCATT
TATGTTAGGACTTATCTTTGCCTCAGTTACTGCGATAGCGAAAACGCTACTGCATAGAGG
TATTGAGGGAACATCTGAATTAGATGTGTTAGGCTTGCCAACGTATGCTACGATTCCATA
TTCAAATGAACAGCCTATTTTTTCTAAGCATAAGGTTCAGCATTTTAAATTATTGTCGGA
GTCAACGCCTACAGATCCAGCAGTTGAGGCTTTGCGTAGTTTGCGTACAAGTTTGCATTT
TGCAATGTTAGAAGCTAAAAATAATATATTAATGATTTCTGGAGCTTCTCCGTCTGTGGG
AAAAAGTTTTATTTCAACCAATTTGGCTAATGTTCTTGCTAAAGCTGGGCACAAGGTGTT
GTTAATTGATGCAGATTTAAGAAGGAGTTATTTGCGTCGATTATTAGGTTTAGCAAAAGA
GGTTGGATTGAGTGATGTGATTGCACAGCAGATTCCTTTTGAACAAGTGATTCAACATTA
TGATAATTTTGATATTATTGTTAAAGGAGAAACTCCACCAAATCCATCTGAATTACTATC
TAATGCTCGTTTTCAGGCACTATTAGAATGGGCAGCAAAAGAATATGATTTAGTGATAGT
GGATACAGCGCCTATTTTGGCTGTTACAGATGCAGCTATTATTGGTAGGTATGCGGGAAC
ATCTTTACTTGTTGGGCGTTTTGGTGAAACTACACTTAAAGAAGTTGGATTAGCTAAAGA
ACGTTTTGAACGTGCAGGGGTCTTTATTAAAGGTTTTATTTTGAATGGTATAAAACGTAA
GGCTTCTAATCGTTATGATTATTATCAATATGATTACAAATAGTTGCTAACTTTGTAATC
TTGACGTAAGCGGTGGGATTTTAACTATGGTTATAAAAATAGTTTAGAATTTCGCCGCTT
AGTGTTTTATCTAAACTTTAAAATAATGTTTATGTGAATAAGATTAGCAAATTGATTAAA
AAAACCTTTTGATTTAATTTGTGTAAAAATATTGACTAAATTAGTAGGGTATATAGAATT
CTTTCCTAACAATCGAGCATTTTTAAAAAGTTTGAGTATGAAATTAACTTCACGAGGACG
TTATGCTGTAACTGCAATTTTAGATATTGCGTTGCATGGCAAAGATATGCCAGTGAGTTT
GGCAGATATTTCAGATCGCCAAGCCATTTCACTTTCTTATTTAGAGCAACTTTTTGCACA
ACTTCGCCGAGAAGGTCTTGTGCATAGCGTGAGAGGCCCTGGCGGTGGCTATCAGTTAGC
AAAAACGCCTGAGGAAATTAATGTGAGCTTGATTATTGCCGCTGTGAATGAAAGTGTTGA
TGTATCTAAATGTAAAGGCAATGGGAATTGCAGTAATAACAGTCGTTGTTTAACCCATTC
GTTGTGGGAGCGTTTAGAAAATCAAATCGAACAGTATTTACATACGATAACTTTAGCCGA
ATTAGTTGAAGAAAATAGCGATCACGATTGTGAGAGTTCTCACTGCCACGATCATCACCA
TTAATCTTATAAAAATCTCTTAGTTAGGAGTAACAATGAAATTACCAATTTATTTGGACT
ACGCAGCAACTACGCCCGTTGATGAGCGTGTTGCAAAAAAAATGATGGAATATATGACAA
AGGACGGCGTGTTTGGTAACCCTGCATCTCGTTCTCACAAATTTGGTTGGGAAGCAGAAG
AAGCGGTTGATGTAGCTCGTAATCAAATCGCTGATTTAATCGGTGCAGATGCTCGTGAAA
TCGTATTTACTTCAGGTGCAACCGAATCAGACAACCTTGCAATTAAAGGTGCAGCACGTT
TCTACCAAACCAAAGGTAAACACATCATCACTGTTAAAACTGAACATAAAGCCGTATTAG
ATACGTGCCGTCAGTTAGAGCGTGAAGGTTTTGAAGTCACTTATTTAGAGCCTGAAACAA
CAGGTTTAGTGGATATTGCAAAATTCGAAGCTGCAATTCGTCCAGACACAATTTTAGTTT
CCGTAATGCATGTGAACAATGAGATCGGTGTTATTCAACCAATCGAAGAGATCGGTAAAA
TCTGCCGTGCGAAAAAAATCATTTTCCACGTGGATGCAACACAATCAGTGGGTAAAATCC
CTGTGGATGTTCAAGCATTAAACGTAGATTTAATGTCTTTCTCAAGTCATAAACTTTACG
GGCCAAAAGGTATCGGCGGTTTATATGTTTGCCGTAAGCCTCGTGTACGTTTAGAAGCGA
TTATTCACGGTGGTGGCCACGAGCGTGGTATGCGTTCAGGTACATTACCTGTTCACCAAA
TCGTGGGTATGGGTGAAGCATATCGTATCGCAAAAGAAGAAATGGTAACTGAAATGCTAC
GCATCAAAGCACTTCGTGACCGTTTATTTAACGGTTTCAAAGATATGGATGAAGTGTATG
TGAACGGTACGATGGAAGCAGGTAAACGTGTTGATAGTAACCTGAATATCAGCTTTAACT
TTGTTGAAGGCGAGTCAATGATGATGTCATTAAAAGACATTGCGGTATCTTCGGGTTCTG
CGTGTACATCTGCAAGTTTAGAGCCATCTTATGTACTTCGTGCATTAGGCTTAAACGATG
AATTAGCACATAGCTCAATCCGTTTCTCAATCGGTCGTTGGACAACGGAAGAAGAGATCG
ATCACACTATCGAAATCGTGAAAAAAGCAGTAACAAAATTACGTGAACTTTCACCACTTT
GGGATATGTTCAAAGAAGGTATCGACTTAAACTCAATTGAGTGGTCGCATCATTAAAATG
AAATTCTTCCCCCATGTAATGGGGGAAGTACCTTGCGAAGCAAGGTGATGGGGGCAAATA
ATCAAGTAAATTTTTCTATATATTCAATCCCCCTTCGGTTTCGCTTCGCTCAACCACTTC
CCCCGTAAACGGGGGCAGAATAAAACAGAGGAATTAAAAAATGGCATACAGCGATAAAGT
TATTGATCACTATGAAAACCCACGTAACGTAGGTTCATTCGACAAAAAAGCATCAGATAT
CGGTACAGGTATGGTGGGTGCACCAGCCTGTGGTGACGTAATGCAACTTCAAATTAAAGT
AAACGAACAAGGTATCATTGAAGATGCACGTTTCAAAACTTACGGTTGTGGTTCGGCGAT
TGCATCAAGCTCACTTATTACTGAATGGGTAAAAGGTAAATCATTAGATGAAGCTCAAGC
AATCAAAAACAGCGACATCGCAGAAGAGCTTGAATTACCACCAGTAAAAGTACACTGCTC
AATTCTTGCAGAAGATGCAATTAAAGCAGCGATTGCAGATTACAAAGAGAAAAACGGTAA
GTAATCTTTAACAAGCGGTTGGTTTTTGCGAAAAATTTGCAAATCTGACCGCTTGTGTTT
TCGTTTATTGTTAATTTTAAAAAGGTTTTATTGTATCAGACGAATGAAAGAAAATTTACT
TCGCTCTGCTCCCCTCTTTAGCAAAGAGGGGCTGGGGGAGATTTGGCAGAAGTAAAGAAC
GAAGAATATAAATTGTTTATTCCCAAATAACAGTAACTCTGTTCTGAATTATCTCTCACT
TCGTTTATTCGTTTGACAAATCTCCCCTAACCCCTCTTTACTAAAGAGGGGAATGAGATC
TTTTTAAAATTAACTATATTCACAAGGAGAAAAAATGAGCATCACCCTAACAGAAACCGC
AGCAGATCGTGTTCGTACCTTCCTTGAAAACCGTGGCAAAGGCATTGGTTTAAGGTTGGG
TGTTAAAACATCTGGCTGTTCAGGGTTAGCTTATGTCCTTGAATTTGTTGATGTATTAAA
CGAAGATGATCACGTTTTTGAACAACAGGGTGTTAAAATTATCGTCGATGAAAAAAGCCT
TGTTTACCTGAGTGGTACAGAATTAGATTTTGTCAAAGAAGGATTAAACGAAGGATTTAA
GTACAACAACCCAAATGTGAAAAACGAATGTGGTTGTGGTGAAAGTTTTAACGTCTAAGA
GGTTCTGATGTCAAATCCATTTACGCTTTTTGATCTGCCAGTGCAGTTCCAAGTAGATAA
TGCTCAACTCTCTGAGCGTTATTTAGCCTTACAAAAATCGCTTCACCCCGATAATTTTGC
GGCAAGTTCTGCGACAGAACAGCGTTTAGCAATGCAGAAATCGGCGGAAATTAATGATGC
GTTACATATTCTCAAAGATCCGATTTTGCGTGCTGAAGCGATCATCGCTATTCATACGGG
TGAACAGCAAGATATTGAGCAAAAAAGTAACCGAGATATGGCGTTTTTAATGCAACAAAT
GGAATGGCGTGAAACCTTAGAAAGCATTGAAACCACAAAAAACGAAGCGGATCTCACCGC
TTTCACCCAAGAGATTGAGCAACAGCAAAAAGTCATTTTGCAACAACTTGAACAGGCTCT
CAGTGCTCAACAATGGACGGACGCACTAGCCATTAACGATAAACTTCGTTTTATTAAAAA
ATTATTGGTAGAAGTTGAGCGAGTAGAAGAGAAGTTGTTTGAGTTTTAATTGTGTGGTAT
TCGCACAAAAGAAAGTAGGGACGCCACGCTTGGCGTCCATTGAATATAGACTTTTCACTC
ATCTAAAGAATGGACGCCAAGCGTGGCGTCCCTACATAGAAAAATAAATATGAAAACCCT
CGAAGAACTGAACGATAAACAAAAATCCGCTTGGCCAATTATGCAAGATTGGTTCAAGCA
AGCGAATAACCATTATGAAATCCTGCCGAGAGATGTGGAAAATGCAGGGGCAGAATTGGT
GGGAATGCAGTTACCGACAAGTACGCCACTGGGTGCGGTAATTTATGAAACGGGCGGTAT
TTTAGTCGATCACGGCTGGTTACGCATTTTAGGTTCGGGTAATGAGAAACTGCCACGCGG
TTTGTTTGAGTGGAATTTTGGTAAAACTTTTGAACAATCGGGCGAAAGACCGTTTCATTT
ACTGATTGCTGATGATGCCATTGGTGGTTATTTTGCGGTGAACGGTGGCGGATTAGGCGA
AAAAGTCGGTTTAGTCCATTATTTCCACCCGAAAAAGCAGAAGTGGGAAAGCATTGGGCT
AAACTATTCACAATTTATCGGCTGGGCATTGACTGCCGATATTGCTAGCTTTTACTACGG
CTTGCGTAGCGAAAATTGGCAAGCTGAGATTGCAGATTTAAACGGCAATCAAGTGATAAA
TTTAGACACAAAACAAAAACAACCGATTGAACGCCATTATCAAGCGACATTTGCGCCTGA
TGATATGGGGTATACGGTGAATTAAGTATTACACTTCCCCCTTTGAAAAAGGGGGATTGA
GGGGGATTTAATGATCTTGTAAAAATCCCCCCTAGCCCCCCTTTTTCAAAGGGGGGGAAT
AAATGATAGAGAGATAATAAAATGTCATTACTTCAAATTGCAGAACCAGGGCAAACTGCA
GCGCCGCACCAACATCGCTTGGCGGTGGGGATTGACCTTGGGACGACAAATTCTTTAGTA
GCAACGGTGCGTAGCGGACAAGCTCAGGTATTACTTGATGAGAAAGAGCGTGCGTTAGTG
CCGTCGGTAGTACATTATGCTGCTGAGAATAAAGTTGTTGGTGTGGAAGCCTTTGAGCAA
GCAGTAGCTGATCCGCAACATACAGTGATTTCTGTAAAGCGTTTAATTGGTCGTTCTTTG
GCAGATGTTGAACAGCGTTATCCAAATTTACCTTATCAATTTGTTGCGACGGATAACGGC
TTGCCGTTAATTCAAACGCTACAAGGCAATAAAAGTCCGATTGAAGTGTCTGCCGATATT
TTAAGTCACTTAAATCAATTTGCAGAAAAACGCTTAGCAGGCGAATTGGCTGGCGTGGTG
ATTACTGTACCTGCTTATTTTGATGATGCACAACGTCAAAGTACCAAAGATGCCGCTCGT
TTGGCAGGGCTTAATGTATTGCGTTTATTAAATGAGCCAACGGCTGCGGCTATTGCTTAT
GGTTTGGACAGTGGTCAAGAAGGTGTTATTGCCGTATATGACTTAGGTGGCGGTACTTTT
GATATTTCGATTTTACGCCTGAGCCGTGGTGTATTTGAAGTTTTGGCAACAGGTGGCGAT
ACCGCTTTAGGTGGTGATGATTTCGATCATCTGTTAGCGAATTGGATTGCGGAACAAGCA
GGTATTCAGCCAAATACAGTAAGTCAGCAACGTGAACTACTTACTCTTGCCACTCAAGTG
AAAATTGGCTTGTCACAAGCGGAGAGTTTTACTGCAAAATTTGCAAATTGGCAGGGTGAA
ATCAGCCGTTTGCAATTTAATGAGCTAATCCAACCGCTTGTAAAACGCTCGTTAATGACT
TGTCGCCGAGCCTTGAAAGATGCTGGGGTAGAAGCTCAAGATGTGCGTGAAGTGGTGATG
GTTGGTGGCTCAACGAGAGTGCCTTTTGTGCGTGAACAAGTAGGCGAGTTTTTCGGCAAA
ACGCCATTAACTTCTATTGACCCCGATAAAGTGGTGGCGTTGGGGGCAGCTATTCAAGCG
GATATTTTAGTCGGCAATAAACCTGATGCAGAGATGTTGTTGCTAGATGTCGTGCCACTT
TCGCTAGGGATTGAAACGATGGGCGGATTGGTAGAAAAAATCATTCCTCGCAACACCACT
ATTCCTGTGGCAAAAGCACAAGAGTTCACCACATTTAAAGATGGACAGACTGCGATGACG
GTTCACGTTGTACAAGGCGAACGTGAGTTAGTCGATGATTGCCGTTCACTTGGACGTTTT
ACCTTGCGTGGTATTCCACCGATGGTCGCTGGTGCGGCACACATTCGCGTGACTTATCAA
GTCGATGCGGACGGGTTACTGAGTGTCACCGCAATGGAAAAATCAACCAAAGTGCAAGCG
TCTATCCAAATTAAGCCGTCTTACGGTTTAACGGACGAAGAAGTCACCGAAATGATTAAA
TCGTCAATGACGAATGCGAAGCAAGATATGGAAGCCCGTCAGCTGGCGGAACAGCGTGTG
GAGGCAGATCGTGTGATTGATAGCGTTGTCATTGCGTTGCAAGAAGATGGTGCAGAGCTA
CTTTCGGTTGATGAATTTAAAGGGATTGAAGCGGAATTACAGAAATTGATTTACGCAAAA
CAAGGAACAGATCGCCAAGCTATCCAGCAAGGTATTAAAGATCTTGATATTGCCACCCAA
GAATTTGCTGCTAGACGAATGAATTTATCCATTCAAAAAGCCTTAGCAGGTAAGGCGGTT
GATGAGGTGATGGGATAAAATCCAGTAGGGACACACTGCGTGTGTCCGCAAAATAAATAA
CGGACACACGCAGTGTGTCCCTACAAATAAACAGAAGATATTAGAGGACATTATGCCAAA
AATTGTTTTTCTTCCACACGAAGAATTTTGCCCAGAGGGTATGGTTGTTGAAGCTCAAGC
GGGTGAAAACTTATTAGAAGTTGCTCACAATGCAGGAGTTGAAATTCATCACGCTTGTGA
CTGTTCTTGTGCTTGCACTACTTGTCACGTTGTAATTCGTGAAGGTTTTGACAGCTTAAA
TGAAACATCAGATCAAGAAGAAGATATGTTAGACAAAGCGTGGGGCTTAGAAATCGACAG
CCGCTTGTCTTGTCAATGTATTGTGGGTGAAGAAGATCTCGTTGTTGAAATTCCAAAATA
TAACTTAAACCACGCAAATGAGGCAGCACACTAATGAAATGGACAGATGTAAGAATGATC
GCAGAAAATCTGTATGATATGAACCCAGATTTAGATCCAACCACTGTGCGTTTTACTGAT
ATGCACAAATGGATCTGCGAGATGGAAGATTTTGAGGATGATCCAGAAGCGTCAAATGAA
CATATCTTGGAAGCGATTTTAACGATTTGGTTAGAAGAGTATGAATAACCCCATAGGGCT
GTAAAACAAAAAGTTGGTAATAATTATATTCCTGATTCTTACCAACTCTTTGATTTAAAT
AGTTCTTCTATCTTATATATCGTCCTGTAATTCCTGCAAGAACCCACCACTTTGATGAGC
CCACAGTTTTGCATAGACACCATTGAGAGCTAATAATTCCTCGTGACTACCTTGCTCAAC
AATTTCGCCTTTATCTAATACAATCAAGCGATCCATTGCCATAATGGTCGATAAACGGTG
TGCAATGGCAACGACAGTTTTCCCTTCCATTAATTCGGTCAAATTTTCTTGAATAGCGAC
TTCCACTTCAGAGTCTAAGGCACTGGTTGCTTCATCTAATAATAAAATCGGTGCGTCTTT
CAACATCACACGAGCAATCGCAATACGTTGACGTTGTCCGCCTGAGAGTTTCACGCCTCG
TTCGCCGACGTGTGCATCATAGCCTGTTCTGCCTTTAGCATCACTGAGAAGCGGAATAAA
ATCAGAGGCAGAGGCTCGCTCAACGGCTTTAAGCATTTCTGCTTCTGTCGCCGTTGGACG
ACCATAAAGCAAATTATCTCGAACGGAACGATGTAATAATGAGGTGTCTTGGGTCACTAA
ACCAATTTGCGAGCGTAGGCTTTCTTGTGTTACATCACAAATGTTTTGCCCATCAATTTC
CACGGAGCCTTTTTGCACATCATAAAAACGTAACAACAAATTCGTTAAAGTAGATTTTCC
TGCCCCACTACGCCCCACTAAACCCACTTTTTCACCCGCCTTGATATGTAAATCAAAGCC
TTTCAGTAGAGGCTTTTTCGCATTATAGGCAAAATCAACCTGATTAAATCGAATTTCACC
TTGTGCCACTTCAAGCGGTTTTGCCTCTGCTTTATCTACAATTGTTCTTGGCTTGGATAA
AGTTTCCATTCCATCTTGTACTGTCCCTAAGTTTTCAAATAAGCTAGCAAACTCCCACAT
AATCCATTGTGATAGACCTTTAATGCGTAACGCCAAAGCAGTAGAAGTGGCGATTGCCCC
TGCAGTCACTTCACCTAACGTCCAAAGCCATAGCCCAATACCTGCGGTGATCGTAATTAA
TGCGATACTACTAAAATAGGTCAATGTTTCAATCGTTGTCACTAAACGCATCTGTTTATG
TACTGTTACCATAAACTCTTCCATCGACTCTTTGGCATAGCGAGATTCTCGATTACCGTG
AGAAAACAGCTTCACTGTCGCAATGTTTGAATAAGCGTCGGTAATTCGCCCTGTCATTAA
ACTGCGAGCATCGGATTGCTCTTGAGCTGCTTGAGCAAGTTTTGGCACATATAACCAAAT
AATCGTTGCCAAACTGACTACCCAAATAATAAAAGGCAAAAATAGCCAGCCATCAAGCTG
AAGCAAAATTACACTGGTTGTCGTCAAATACACAATCGCATAGACCAGCATATCCGCACA
GGTCATCAACACATCACGCACGGCTAATGCTGTTTGCATCACCTTAGCAGATACACGCCC
AGCAAACTCGTCCTGATAAAAGCTCATACTTTGTCCGAGCATCAAACGGTGGAAATTCCA
ACGCAACCGCATCGGAAACACCCCTTGTAACGACTGAAAGCGAACAGCACAGCCGAGATA
GACGAACACCACGCTCATCAATGCCACAATCAGCATCAATATCAGAGAAGTGCCTTTTTC
TTGCCACAATTGTTGAGCAGAATAAGTGTTTACCCAGTCCACCAACTCGCCCATATACTG
AAACAAAATCCCTTCAATAATGCCTATAAATGCAACAAAAATGATTAACGCCACAAAATA
GCTTCTCATTCCTTTGGTGCTTTCAAAAATAAAAGGAATAACCTTTGCTGGAGGCGTATT
CGGCATATCTTCTGGATAAGGATTAATGCGATTTTCAAACCAATCAAATAATTTATTTAA
CACGGGCTTTCCTTATAAGTATGGTAGGTAAAAATTGCAAGGTAATAAAATGTAGCGGAC
ACACTCAGTGTGCCCCCTACCATTTGAAAAGAAACTATTGTTAGTTCCGTAGCAATAACT
ATGGATTTAGCAATTTCTCATCTAATGCTAAATCTTCGTTACGGTTAATACCAATCGGTT
GTTTTAACACATTACGCGCAATTTCGTGTGCATCAGCTAAAGAGTGTTCTTTATAAGAGC
CACATTGATATTCGTTTAATTCAGGAATTTTAGACTCATCAGGCACTTTTTCTAACGCAT
CACGCATAGAGGCTTCCCACGCTTTTGCCACTTCTTCAGCCGAAGGTGAACCAATTAACG
ACATATAAAATCCCGTACGGCAACCCATCGGGGAAATATCAATAATTTCAACGGTATCGC
TATTGAGATGATCACGCATAAAACCAGCAAATAAATGTTCCATGGTATGAATACCACGAG
GCGATAAAATCTCAATGTTTGGACGGACAAAACGTAAATCAAATACAGTAATCGTATTGC
CCTTCGGGGTTGTCATGGTTTTTGCAACACGCACTGCTGGGGCATTCATTTTGGTGTGGT
CAACTTTAAAGCTATCTAGTAAAGGCATAACAGTTCTCCAATAAATAAAATTATGTAGGG
ATTATAGCCTATTTAAGCCTGAGTTTCCATACAAGCGGTAAGTTATTCGAAATAATTTGC
AAATTTTTACGCCAATCTAACCGCTTGCTTTCTAGTCAGTTTGGTGAAAATTCTGTATAA
TCGCCCGTCTTTTGTGATCTTCATCACAATTTTGGATTTCGTCAGATGAGCTTTAGCTCA
TCATTTTTTATTCTCGGTGGGCGAGCCCCACCCTACAATTAAGTTATTTCAATGCAACAA
TTAGATACTCAAAAACTGCGTAATATCGCAATCATTGCTCACGTTGACCACGGCAAAACC
ACGCTGGTTGATAAATTATTAAAACTTTCAGGCACATTAGACACTTCTCGTGGTGATGTA
GATGAACGTGTAATGGACTCCAACGACCTTGAGAAAGAGCGTGGCATTACCATTCTTGCG
AAAAATACCGCAATTAACTGGAACGGCTATCGTATCAATATCGTAGATACCCCAGGACAC
GCAGACTTCGGTGGTGAAGTTGAGCGTGTACTTTCAATGGTGGACTCGGTATTACTTGTG
GTCGATGCCTTTGACGGTCCAATGCCACAAACCCGTTTCGTAACCCAAAAAGCATTTGCT
CACGGTTTAAAACCTATCGTGGTTATCAATAAAGTTGACCGCCCAGGTGCTCGCCCTGAC
TGGGTGGTGGATCAAGTATTCGACTTATTCGTGAACCTTGGTGCGACAGACGAACAATTA
GATTTCCCAATTATTTATGCTTCTGCATTAAATGGTGTTGCAGGTTTGGATCACGAAGAT
CTTGCACCAAATATGGATCCGCTCTTTGAAGCGATTGTAGGGCAAGTTTCTCCGCCAGAT
GTTGAACTTGATGCACCGTTCCAAATGCAAATTTCACAGTTAGATTACAGCAAATATCTA
GGCGTTATCGGTATCGGTCGTATCAAACGTGGTACGGTTAAACCTAACCAACCTGTGACT
GTCATTGATGCAGAAGGTAAAACCCGTAATGGTCGTGTTGGTCAAGTGTTAGGTCACTTA
GGCTTACAACGCTATGAAGCCACCGAAGCCTATGCCGGCGACATCATTGCGATTACAGGT
TTAGGCGAATTAAACATTTCAGATACCTTATGTGACATCAACAATGTTGAAGCACTTCCA
GCTTTATCTGTTGATGAACCGACAGTGACAATGTTCTTCTGTGTAAACACATCACCCTTC
TGCGGTCAAGAAGGTAAATTCGTTACTTCACGCCAAATTTTAGAGCGTTTGAAGAAAGAG
TTAGTGCATAACGTCGCATTACGCGTAGAAGAAACTGATGACTCTGATGTTTTCAGCGTA
TCGGGTCGTGGTGAATTGCACTTGTCTGTATTAATCGAAAATATGCGTCGTGAAGGTTAT
GAATTAGCGGTATCTCGTCCAAAAGTAATTTTCAAAGAGATTGATGGTCGTAAACAAGAG
CCGTTTGAGCAAGTGACCATTGATATTGAAGAACAACATCAAGGGGCGGTGATGGAAGCG
CTTGGTATCCGTAAAGGTGAAGTGCGTGATATGATCCCAGATGGTAAAGGTCGTACTCGT
TTAGAATACATTATTCCAAGCCGTGGCTTAATCGGTTTCCGTAATGAGTTTATGACGATG
ACATCAGGTACAGGCTTACTTTACTCAAGTTTCAGCCACTATGACGATGTAAAAGCAGGT
GAAATCGGTCAGCGTATTAACGGCGTATTGATTTCAAACGGCACAGGTAAAGCCCTTGCT
TACTCGCTCTATGCACTACAAGATCGTGGTAAATTAATGATCGATCACGGTGCAGAAATT
TATGAAGGACAGGTAATCGGTATCCATAGCCGTTCAAATGATCTAACCGTAAACCCGCTT
GAAGGGAAAAAACTCACCAATATGCGTGCGTCAGGTAAAGATGATGCTTTAACCTTAACA
ACACCAGTTAAATTCAGCTTGGAACAAGCGTTAGAATTTATTGATGATGACGAGTTAGTG
GAAGTAACACCAAAATCAGTGCGTATTCGTAAAAAATTACTCACTGAAGTAGAACGTAAA
CGTGCAAGTCGTACCACGACAAGTACCAGCACGAAGTAATGAGAAGTAGGGGCAACAATG
CCCCTAATAATTTATAGGAGATTAAAAATGTTTGTAGAAATTTACGGCAGATTAAGTTGC
CCTTATTGCGTTCGAGCAAAACAGCTTGCAGAAAAAATGAAAGCAGAATTACCTGATTTC
GATTTTAAATTTGTCGATATGATCGCTGAAGGTATTGAAAAACAAAATTTAGAACCGCGC
GTGGGTAAACCCGTTGCGACTGTGCCACAAATCTTTTTAGATGAGGTTCACGTTGGCGGT
TATTCGGATTTTGCTCCTCTTATAGAAGAGAAGTTTGGAATTAAATTATAAGAAGATTTT
AACTTACCTATTTGGAATTCGGTTAGTTAATCTGTAGCATTGCCTATAATAGGCTCCTGA
CATATGAGAGAGCTTTTTAAGGGATTGTATACAAAAATTTATATAAAAATTAGGTTAAAG
CCTTATTGTTATAAGGCTTTAACTTTCTAATCAACAAAAATTATTCATTATTTTAGTCTA
TTAAAAATCGTTATATTTAGATATGAGATCAGTTTTTTTATGAATTTAGAATACTTATTT
CATATGGAAACCTATTATGATGAATAGAATTATCAATATAGGAGCTGGTGTAATAGACAA
AATAGCAATTAAGAAATCATTATAAATATTTAGACTGTCGGGAGTAATATCGCAGGGTAT
GAGATCACATAGATCGTGTTCTTTACTCTCCATTGCTATTGTGTTTCAGTCCATTAAGCG
CAACCAGCCCTTTATTACAACTTTTTTTCTGCATGATGAGATCTAATTTGAGGATCTGTT
GTTTTGATGAAGAGAGTTTGTTCTTCATTGTCTGCATTTGAGTATGTGTACCAGGTTGTT
TTTCTGCATCAGCAATCAGTTTATCAACTTCTTGAAACATTTTTTGGCACTGTTCAGGTA
ATATGCCATTGGTTTGAGGTTTGGTCATTACCAGTGAAGATGTTTTCAATTCAGTAGTGA
AACCACTTATTGCAATGAATAACGCACCAGTTGCGATAATCATTGAACGTAAAATAGCGT
TTTTCATAGTGTTCCTAATGATTAGTTTAACTGTTAGATGAAAGTTACGCATATTAACAT
AGATCTCAAGGTATCGTCACGTACTATTTAAGGATCTTTATCTACGGTGTAAATAATTTG
TTAAATCTAGAAATTCTATTCACAAATAATTTACAAAGCTGCTAAGCAGATAAATGAGTG
GTATTTTGCCTAACTTGATTTATATCAAGTTGTAACAATATAAATTTCATATTTTTTAAA
TATTTAGCTCAAAAATGTGATCAATGTAATAATTTTGCTATTTTTTATTTGCTTATTTAC
GAGTAGAATAGATTCTTGACATTATTGCTACTTATTAATCTTTGATTGGTAACTGTGCAA
AAACAATGTTGATTGGGGGATTACTTGGTATTCTTGTAATCAATAATTCAGACTTGTATA
TATAAAGAGGTTTGAGATGTTAGACGTTGTTGAACTCTCACGTTTGCAGTTTGCTTTAAC
TGCTCTCTATCACTTCTTATTTGTACCGCTTACATTAGGCCTTTCTTTCGTTCTTGTGGT
GATGGAAACCTTATATGTAACAACAGGTAAAGAAGTGTATAAGGATATGACAAAGTTCTG
GGGTAAGTTATTTGGTATTAACTTTGCTCTAGGGGTAACGACAGGGATTACAATGGAATT
CCAATTCGGTACTAACTGGTCATATTATTCTCATTATGTGGGTGATATTTTTGGTGCTCC
ATTAGCGATTGAAGGCTTAATGGCGTTCTTCTTAGAATCTACCTTTATTGGTCTTTTCTT
CTTTGGTTGGGATCGTTTATCAAAAGGTAAACACTTACTAACGACTTTTGCGGTCGCATT
TGGTTCTAACTTCTCTGCTTTGTGGATCTTAGTTGCTAACGGTTGGATGCAAAGCCCTGC
AGGTTCAGAATTTAACTTTGAAACAATGCGTATGGAAATGGTCAGTTTCTCTGACTTAGT
GCTAAACCCAGTAACACAATCTAAATTCTTACACACTGTTTCAGCGGGCTATACCTGTGG
TGCGATCTTCGTATTAGGTATTAGTGCATACTATATCTTAAAAGGTCGTGATCTTGGATT
TGCTCGTCGTTCATTCTCAGTAGGTGCAAGTTTCGGTTTAGTCGCCATCATTTCTGTATT
AATCATGGGTGATGAGTCAGGCTATGAAATCGGTAAAGCACAGCCTGTGAAATTGGCGGC
AATGGAAGGTGAATTTGAAACTCACCCAGCTCCAGCTGCGTGGAATGCGTTTGTTATTCC
TAACACCGCTGAAATGAAAAATGAAATGGCAATTTCAATTCCTTATGCTGCAGGTATTAT
CGCAACGCGTTCTTTAGACAAAGAAATTAAAGGTTTGAAAGATCTTCGTGAAGAGAATGT
ACAACGTGTACGCAATGGTATTGTTGCTTATGGTTTATTAGAAAAATTACGTTCTGGTAA
CTATACTGAAGCAGATAAAGAAGCATTTAAAGCGGTTCAAAAAGATCTTGGCTTTGGTTT
ACTTTTAAAACCATATACAGATAAAGTTATTGATGCAACAGAAGAGCAAATCTTAAAAGC
AGCAGCGGATACTATTCCAAACGTAGGTCCAACATTCTGGTCATTCCGTATTATGATGAT
TGCCGGTGGTTTAATGTTATTACTCATTATCGCAGCATTTGTTCAAAATGTACGCGGTAC
AGTAGGTACTAAACCATTGTTATTAAAAGCATTGTTATGGGGTATTCCACTTCCTTGGAT
TGCGATTGAAAGCGGTTGGTTCTTAGCTGAGTATGGTCGTCAGCCTTGGGCAGTGTACGA
AGTATTGCCAACAGGGGTTGCGAACTCTGCATTAACAGCGGCAGATCTTTGGATCTCAAT
CGGCTTGCTATGTGGTTTATATACCGTATTCTTGGTAGTTGAAATGTATTTAATGTTCAA
ATATGGTCGTCTTGGCCCAAGTGCATTAAAAACAGGTCGTTACCACTTTGAACAATCTGC
GAAATAAGTAGGAGTAAAATATGTTAGATTATGAAGTTCTACGCTTTATTTGGTGGATTT
TAATTGGTGTACTTTTAATCGGCTTTGCGATTACCGATGGTTTCGATATGGGAGTATTAA
CCCTATTACCAATGGTAGGTAAAAGCAATGTTGAACGCCGTGTCATGATTAACTCAATCG
CTCCGCACTGGGACGGTAACCAAGTTTGGTTATTAACTGCAGGTGGTGCGATCTTTGCAG
CCTGGCCAACGGTTTATGCAGCATCATTCTCAGGTTTCTATTTGGCGATGATCTTAGTTC
TAGCGGCATTATTCTTCCGTCCAGTGGGCTTTGAATACCGTGCGAAAATTGATGATCAAA
AATGGCGTAATACTTGGGACTGGGGATTATTTGTGGGAGGTTTCGTTCCATCATTAATCT
TTGGTGTTGCATTCGGTAACTTATTACAAGGCGTACCATTCCACTTTAACGAGTTAAACC
AAGTAACTTACGAAGGTTCAACCCTTTGGAAATTATTAGGCTTATTAAATCCATTTGCAT
TACTTTGCGGTGTGGTAAGTTTAATGATGCTCACCACTCAAGGTGCAACTTGGTTACAAA
TGAAAACAACGGGCGAATTGCGTAACCGTGTAAGAAATGTTGCTCAAGTGACCGCTTTAG
TAGCGTTAGGTGCATTCTTACTTGCAGGTGTTTGGGTTTACTTCAAAGATGGCTTTGTGA
TTACCAGTGCTTTGGATCACAATGGTCAATCTAGTTTAGTGAACAAAACAGTCGTATTAG
AAAGCGGTGCTTGGTTCAAAAACTACTTTGAAATGCCTGTATTATTCATCATTCCTGGTT
TAGCGGTGATTGGTGCATTAGGTACTGTGGTTAGCTCTAAAGCAAATAATGGTGGACTTG
CATTCTTATGTTCATCAATTATGCAAGCGGGCGTGATCTTAACGGCAGGTGTTGCAATGT
TCCCATTCGTAATGCCGTCAATTACTCACCCAGAAATGAGTTTAACAATGTGGGATGCAA
CTGCAAGCCATAACACATTAATGATTATGTTTGTGGTAGCTTGTATCTTCGTTCCAATCG
TATTAGCTTATACTGTGTGGACTTACTTCAAAATGTTTGGTCGTCTTGACGCTAAATATA
TTGAAGAGAAAAGTGCAAGTTTATACTAAGGAGAACCAATATGTTTTATGTAACTTGGGT
ACTAGGTGTGTTACTTGCTATTCTGTTTGCAACAGTAATCACTGTAAGTATTGAAAAAAC
AGGTAAGTTTGACGAGTAAGATGGTTAATTCACTCTATCAACTCACAAGAAAGGGCTGGC
TACAAGCCCTTTCTTTTATCCTTTCTATTGCAATGTTTGCAATGATATTGCTCTATTCCA
ACACCTTTGCTCTCTATTTTGGAGGGAAAATTCCTTACTTAGTCGCAGGTGTTTTCTATG
GTATGTTGATTTTATTTGTTCACGGTTTTGGCTTTGAGATTAAATCAACACGATGGCAAA
TGGTTTTTATGCCGTTGTTGGGATATGCCATTATCTTACCTTCATTAATTGCATTAGTCG
TGCTGCATTAGCCTTTAAATTAAGAACCCAAAGCAATGGGTTCTTATCATATTGCTTGTT
TTATATTTAATTTATTTCTAAAAATACTTGCACAACGATTTTTCTCTCTCTAAAATGGCG
AGTAATTTACGCCTGATTTTTGGGCGTTTTTCGTTTTGGAAAGATAGATAGGGCATTGCA
ATGGATTTTCCTATTCGTGTGTATTATGAAGATACTGATGCTGGCGGTGTAGTCTATCAC
GCATGTTATTTACATTTTTTTGAACGTGCAAGAACAGAATTTTTACGTCAGTTAGGGTTT
TCTCAACAGCTATTACTAAGTCAATCAATGGCTTTTGTTGTGAAGAAAATGGAGATTGAC
TATAAGAAACCTGCTTATTTAGACGATTTTCTCACAGTTAAAAGCATTATTTCTGAACTA
AAGGGTGCAAAAATAGTCTTTAAACAGACATTATGGCGAGATGAGGAGTGCTTGTGTGAA
GTGAGTGTGGTTGTCGTGAGTGTTGATCTAGCAAAAATGAAAGCAATCGCCATACCTGAA
GATATTAAGCAGGCTTTTAACGCTATAATCTCAATGTAATTGTTTTATTTGGAGTTTTTA
TCAATGGCAACTGAATTTAATTTAGTTTCATTATTTATGGAAGCGAGTATTGTTGTTAAG
TTAGTTATCTTAATACTGATCTCTTTTTCCGTGTTATCTTGGGCAGTGATTATTCAACGT
AGCCGCGTATTAACAAGAGCTAAAAAAGATTCTTTAAACTTTGAAGATCGTTTTTGGTCT
GGCGAAGATTTACATCGTTTACACGAAGGGTTAGAACATCGTCGAGATGGTTTAACTGGA
GCTGAACAAATTTTCTACGTTGGTTTTAAAGAATTTAACCGCTTACAGCAAGCAAACCCA
GATTCGCCAGAGTCAATTATTCAAGGTTCTAGCCGTGCAATGAATCTTGCATTAAACCGT
GAATTAGAAGAACTTGAAAATTACATTCCGTTCTTAGGTACTGTTGGTTCGATCAGCCCA
TATATTGGTTTATTTGGAACAGTTTGGGGGATTATGCACTCATTTATGGGACTAAGTGCG
GTAAAACAAGCAACCTTACAATCTGTTGCACCAGGTATTGCCGAAGCATTAATTGCCACA
GCGATTGGTTTATTTGCAGCAATTCCTGCAGTAATGGCATATAACCGTTTGAACTTGCGT
GTAGGCAAATTAGAGCAGAATTATGTGAACTTTATTGATGAGTTCACCACAATTCTACAT
CGCAAAGCGTTTGCGAAAAAATAAGTAAAAATTAAGTGAAATGCTACCGCTTGTTGTGGT
AGTTTGAATGGATAGATAAAGAGGAAACTATGTCTTACCGTCGTCGTAAACGTAATGACA
TTAAATCTGAAATTAACATCGTGCCATTTTTGGACGTGTTACTGGTGTTATTGCTGATTT
TTATGGCAACAGCACCGATTATTAGTCAAAGTGTGGAAGTGGAATTGCCTGAAGATCGCC
ATAGTCAATCCGTTTCAAATGAAGATAAAACCCCTGTTATTTTAGAGATCGCTGGGGTCG
CTTTGTACAAATTGAAAATTGACGGAAACTACATTCAAGTTAATGAACAAGAGAACTTAG
CGGAGCAAGAAGTCATTGCTTATGCTGGTGAGGCTTTCCAAAAAGACAATAATACCTTAT
TCCTTGTGGCAGGTGGTAAAGACGTACCTTACGAAGAGGTAATGAAAGGGATCTCATTAT
TAAAAGATGCAGGGATCAAAACCGTAGGTTTAATGACCGAAGGTAAATAGTCAGCGAGGA
TAGAGCGTGAAATATCAAAATGATAGATTAGAACTCGCTATAATTGTGTCAGTTTTACTG
CATTTATTGTTGATAGGCTCATTAATACTGGGTTCTTTTTTCACTAATACTCACTTAGCT
TCTGCTGGCGGAAGTGGCGGTGATAGTGAATCTCTTGAAGCTGTGATGGTTGATACTGGA
CAGGTAGCCGCTGAATATGGGCGATTAAAAGCTGAAAAGCAAGGGCAAGCGAAGGTTGAA
CCTAAAGAAGAGCCTAAAGAGGAAGTTAAGGAAGAGGTTGAAGATAAACCTACCCCAGAA
GAAATTGCTGAACAACAAGAACGTGAGAAGGCAATTCAGTTAGCTCAGCAGAAGCAACAA
GAAGAAAAACGTCAGCAAGAATTGGCTCGTCAAGAAGCATTGAAACAAGAGCAAATTAAG
CAAGAACAGTTGAAAAAACAGCAGGAAGAAGCAACACAACGTAAACTTGCAGAAGCAGCC
CGTTTGAAAGCTGAAGCTGAAGCAAAACGTTTAGAAGCCCTTGCAAAGCAAGCGGAAGAA
GAACGGAAAATAAAAGAAGCAGAGCAACAAAAACGACTTGAAGAGCAGAAAAAGCTAAAA
GCAGAGCAGCAAGCTCAAGCTAAAGCACAAGCAGAAAAAGAAGCAAAAGAGAAAGCAGAA
CAAGAAGCGAAGCTCAAAGCAGAAAAAGAAGCAAAAGAGAAAGCAGAACAAGAAGCGAAG
CTCAAAGCAGAAAAAGAGGCGAAAGAAAAAGCCGAGAAAGAAGCTAAGGCAAAAGCGGAA
AAAGAAGCGAAAGCCAAAGCCGCTGCAGAGGCAAAAGCGAAAGCAGAAGCGGCTGCAAAA
GCTGAAAAAGCGAAAAATAATAAAGTACTTGATGATTTTTTAAGTGGTGGCGAAGTTGGC
GGTGGCACGAGCAACGGCGGTAATAAAAATAGTGCCGGCTCACAAGGCTCTGGCGGTACA
AAAGGTTTAGGTCAGGGTGCTAATGTTGATGGTAATGCCTATGGGCAACGAATTAAGAAA
CTTATTCAGTCAAAATACCGTGTTGATCCGAGTTTTGCAGGTAAACAATGTGATGTGAAG
ATTTTCCTAGAGCGAGATGGTACTATTACCAACTATCAAGTCGTTTCAGGGGATAAAGCA
GTGTGTGATGCAGCTGTAAGTGCGATTGTGGCAACCCGTAAAGTGCCGCCTGCACCGTCA
GATGCAGTTTATCAGCAATATAGATCACCAACATTAGATTTTAGTTTAAAAGTTCAATAG
TTCAACCTAGAGGGTTAAGATGAAATTAGTATCTCGTTTAACGAGTATTCTTGGTATTGT
CGGATTATTTTTTTCTGTCGGTGTAAAAGCTGAGTCAGATGTCAGAATTTCGATTGACCA
AGGTGTGAGTATGGCTCAACCGATAGCGGTTATTCCATTTAAAGCAATGGGGGGCGTACC
TGATGATGTCGCTCAAATTATCGCAGATGATTTGAGAAATAGTGGTAAGTTTACACCGCT
TGATCGTGCTAGTTTACCAGCTCAACCGAGTTCAGCAGCAGAAGTCAATCCTGAACAGTG
GACAAATATCGGCATTGATAATGTGGTTGTGGGGCAAGTGTCTGCAGTAGGTGGTGGCTA
TAACATCGCTTATCAATTAGTGGATACTTTGGGAACTTCAGGAGCAGCAGGAAATGTGAT
TGCTCAAGGTTCATTTAATGTTCCAGCTGCCCAAATGCGTTTAGGGGCTCATACGGTAAG
CGATCAAGTATTTGAAAAATTAACACAGATCCGTGGTGCATTTAGAACTAAAATCGCTTA
TGTGGTACAACGTGGAGTGTCCTCTTACGAGTTGCGTGTATCAGATTATGATGGTTTTAA
CGCCTTTACCATCGTAAAAAGTAAAGAGCCTTTGATGTCACCAGAATGGTCACCAGATGG
TTCAAAATTAGCTTATGTGACTTTTGAAAACAAAAAATCACAGGTTGTTGTTCACGATAT
TCGTTCGGGAGCAAGAAAAGTGATCGGATCTCTTAGAGGGCATAATGGGGCGCCTTCATT
CTCACCAGACGGTTCAAGAGTGGCGTTTGCTTCTAACCAAGATGGTGTATTAAATATTTA
TGTAACAGGGGTGGGCGGTGGTTCACCAAGACAATTAACCAGTAACGCAGGAAATAACAC
CGAACCAAGCTGGTCACCAGATGGTGGTTATATCCTGTTTACATCAGACCGTGGTGGCTT
ACCACAGGTTTATCAAATGAGTTCATCTGGTGGCGGTGCTAGCTTAATTGGTGGCAGCGG
CAGTGGTAAAATTTCGGCAGATGGCAAGAATTTAATCATGGTTTCAGGTGATAGAATTGT
AAGACGAGATCTTGTTTCAGGTAGCACAGAAGCAATCAGTTCTACGTTTTTAGACGAAAG
TCCAAGTATTTCACCAAATGGAACAATGGTTATTTATAGCTCTACCAAAGGTGTGAGTAA
AGTGCTACAATTGGTGTCCGCAGATGGGCGTTTCAAAGCTAATTTGCCGGGAGCAGGTGG
ACAATATAAATTCCCTGCTTGGTCACCTTATCTGACTAAACAATAATTCTTTTTGGAGAA
AAAAATGAAAAAACTAGCTAAAGTTTTAATGATTGCGGCACCAGCTTTCGTTTTAGCAGC
ATGTAGCAGCTCAAACGACAATGCAAGTGCTAATGCAAGTGCTAATGCAGGTCAAACATT
CGGTGGTATGTCTGTTCAAGATTTACAAACCCGTTACAACACTGTATATTTTGATTTCGA
CAGCTACACACTAAAAGCTGAAGATCAACAACTTTTAGATGCACACGCACAATACTTAGT
TGCATCTAAAGGCAAAGTAACTGTTGCAGGTCACGCTGATGAGCGTGGTACTCCAGAGTA
CAACATCGCCTTAGGTCAACGTCGTGCTGACGCAGTTAAAGATTTTTTAGCAACTAAAGG
TGCTAGCAACGTGGCAACAGTTTCTTACGGTGAAGAAAAACCAGCAGTATTAGGTCACTC
AGAAGCTGATTACTCTAAAAACCGTCGTGCAGTGTTAGAGTACTAATTTTTAGTTTTCTA
AAATGCCAAATAGTAAGGCCCCGAATTTTCGGGGCTTTATTTTTATGTGTAAATTCATCA
TTCCTTAATTATTTTTTAAGGATTTTCCGTTAAAATGCTCACAATTTTGAATAAGTAAAT
AAGGGCAATAGATGCAATTTATTGGGAAAATTCTCGGTTTCATTTTAGGTTATAAGTTTT
TTGGCGGATTTTTTGGCGGTTTGCTAGGGCTTATTATTGGGCATTGGGGCGATAAAAAAC
TGCATGAGCTAGGTAGCGTATCTTCAACTATGTTTGGCAAAGCACTAACTCGTCAGTCAC
TCTTTATGCAGACAACTTTTGCGGTATTAGGACATATTTCCAAAGCAAAAGGACGAGTAA
CGGAAAATGATATTCAGCTCGCCCGTCAGCTTATGGCAAATATGAAACTCGATGCGAATA
ATCAACAACTTGCTCAAAAAGCCTTTACTTTAGGAAAAGAGGCTAATTTCCCGTTACGCC
AAGTTATGCAAGAGTTTCGTGAAGCCTGTGGACAACGCCGTGATTTATTGCGTTTCTTCG
TAGAAGTCCAAATGCAAGCCGCATTACAAGATGGCAATTTAGATGGCAATGAGCAGCAAA
TTTTATTCACTATTGCTGAAACATTGGGAATGTCCCGCTTGCAGTTTGAACAGATGATCG
CAATGGTGGCGGCGGCTCAACGTTTCCGCTCAGGCTATTATCAATATGAACAGCAAGGCT
CAAGCCAACAAGGACAATATCAAGGAAATTATGGCGGTTATCAGCGTTCGAGCGGGCCAA
GTTTAAAAGACGCTTATAGTATATTAGGGGTATCAGAAAGCGACGATCAAACCACGGTTA
AACGTGCTTATCGTAAATTAATGAATGAACATCACCCGGATAAATTAGTCGCAAAAGGTT
TACCGCCTGAAATGATGGAAGTGGCAAAAGAAAAAGCACAGCAAATTCAAGCCGCTTATG
ATCTTATTTGTAAATCAAAAGGATGGAAATAATGCAAACCCGTTCTCATATTGTTCCGCT
TTTTTTAGCTATTGTAATCATCGTAATTGCCGTGTGGTCAGGACTTAATCCGACTGATCG
TGCGGTGTGGTATGCCGAAGTTATGCCGATTTTTGTGGTGTTCGGCTTATTGGTGGTGAC
TTATCCTCGTTTTCAATTTAGTGGACTTGCCTATGTGCTGATGTCTCTGTGGATGATTAT
GCACCTAATCGGTGCAAAATATACCTTTGCGAATGTGCCGTTTGACTGGGCAAATCAATA
TTTGACCTTTTTAGGCGAAGATCGTAACCACTTTGATCGTGTAGCTCACTACATTATCGG
CTTTTATAGTTTCCCAATGGCAGAATGGTTATTGCGTAAACGTAAATGCGGCTTGGGCAT
AGCATTCTTCTTTTCGCTCTTTTTTATTATGTCGGTTGCCGCTGCCTATGAAATTATCGA
ATGGCAATATGCGGTAATTGAAGGGGGCAATGCGGGCATTGAATTTTTAGGTTCGCAAGG
CGACATTTGGGACACTCAAAAAGATATGCTCGCCGATACGCTAGGGGCAATTACCGCATT
AATCATCTACTTAATTGCTCGCCCTGACCTACGTTTACGCCATTTTTCTTACTAATAGCG
GTCGGATTTTGTGGAAAATTTACCAAAAGTTATCCTTGCACCTATGCAAGGGGTGTTAGA
CCCTTTTGTGCGTCAATTATTAACGGCAGTCAATGATTATGATCTGTGCATTTCAGAATT
TGTGCGAGTGGTCGATCAAAAACTGCCGAAGAAAACGTTTTATCGCCTTTGCCCTGAATT
ACATAATAACGGTTTTACCCCATCGGGTACGCCTGTGCGTGTACAACTTGTAGGACAACA
CCCACAATGGTTAGCAGAAAACGCAGCACTTGCCGTTGAACTAGGCTCGTACGGGGTTGA
TCTCAACTGCGGTTGCCCGTCTAAAACAGTGAATGGCAGTAACGGCGGTGCGTCCTTGTT
GAAACAACCTAAATTGATTTATCGAGCAACAAAAGCAATGCGAGAAGCGGTACCTTGCCA
TCTTCCCGTGTCGGTCAAAGTGAGACTGGGCTGGGATAGTAGCGAACAAGCCTTTGAGAT
CGCCGATGCGGTGGTGCAAGGAGGTGCAACGGAAATTACCGTACACGGCAGAACTAAAAT
GGACGGCTATCGAGCGGAACGCATTAATTGGCAAGCAATCGGCGAGATAAAAAAACGACT
GCCTATTCCTGTGATTGCAAATGGCGAAATTTGGGATTATCTCTCTGCTCAAAAATGCCG
TGAAGTGACCGCTTGCGATGCGTTAATGATTGGGCGTGGGGCGCTAAATGTGCCAAATTT
AAGCAAAGTTGTGAAATATAATCAGCCTAAAATGGCGTGGAACGAGGTATTACAGCTCTT
ATTTCAATATGTGCATATGGAAAACGAACTGGATACCGGCTTTTATCACGTCGCACGCAT
TAAACAGTGGCTACGTTATCTCGATAAAGAGTATCCCGAAGCGGTGCAACTGTTTGATAT
TCTCAAAACAGAACACGGCTATGAAGGGTTAAAACAGCATATTATACAAGCGGTGAAATT
TTAATGGAAAAACGTATTTTTACTGAAGAAATAGTTGAAAAAGACGAAAAACATCAACCT
AAACAAGAGTTTAGCAATGCCGATATTCAGCTTGACGAAGAGCCAAAAGCGGTTGAGGCA
GAACTGATTATTGAAGAAAGTTTAAAGCCATCTCGCTTTTGGCTAAGGTTATTTCTCGCT
GCATTAGCCTTGTTTGGCGTTGCGACTATCGCTCAATCGGTGCAATGGTTAATTGATACT
TGGCAAGCAAATCAGTGGATCTACCTTGCCTTTGCCGTTGCCTTTTTTGGCATCAGTTTG
GCTGGTGTAGGGGCTATTATCAACGAATGGAGAAAGTTACGTTGGTTGCGTAAACATCAT
TATCATCAGCAAGTGAGCCAACAATTACTACTGGAAACAGCGGATACAAGCGGTGAAAAA
GCACGAGAATTTTGCAAATTGGTGGTTAAAAATTTGGCTCAAACGCCGATGGTTCAACAG
GCGGAACAGCGTTGGCAATCTCAGCTTGACGAAGCCTATAACAGCCAAGAAGTGCTGTAT
CTTTTCAGTGAAAATGTATTAAGCCCGATTGATAACCAAGTGAAAAAGTTAATTAGTAAA
AATGCGGTGGAAAATGCAATTATCGTTGCAGTAAGCCCTTTGGCGTTGGTGGATATTTTA
ATGGTGGCGTGGCGAAACATTGCTTTAGTCAATAAAATCACCAAAGCCTACGGTATGGAA
TTGGGCTATATCAGCCGTTTAAAACTGTTCCGAATGGTGATGACCAATATGGTCTTTGCA
GGGGCAACGGAAATTGCCAGCGATGTCGGGTTAGATTTTTTCTCACAAAATCTCACCGCT
CGTTTATCGGTTCGAGCGGCACAAGGGATTGGTATGGGACTGCTCACCGCTCGCTTAGGC
ATTAAGGCAATGGAATTTTGTCGTCCAGTGGTGTTCCAACAAAATGAACGACCAAAACTT
TCTGTTGTCAGACAAGAGCTGATCGGCGTTCTAAAAGAACAAATGTTCAGTAAAAGTAGG
GAAGAATTTGAGTTTTTCCACAATAATTAATTTTACAATATCTGCATGAGTTTACTGATG
CTGTATTCTCTTCGGGGGCAAAATTGTGTAGTTGTTTTAAATTAAATACTAATCTGGCAT
AATGCCCGAAGAGCGAATTAATCCCTGAATAAAATGATTTACTGGCTGTTTTTGTTTGGA
TGTCAATCATTAAATGATACGGACAGCGGTATAAATAATACGATTTAGCTATAGTAACTT
ATCAAGTTACTTTCTTATGAAAAAAAAGAGTTAATCAGATTAATTAAATGTTTTAGGTTG
TCTAATGAAAATTGCCCTTGGAATTGAGTACGATGGTTGCCGTTATTGTGGGTGGCAGCG
CCAACAATATGTTGATTCAGTACAGCAAAGATTGGAAGAAGCCTTATCAGTCATTGCAAA
TTCATCTTGTGAAGTGTTTTGTGCAGGGCGAACTGATGCTGGAGTACATGCTACTGGGCA
GGTTGTACACTTTGATACGGATGTAAATCGACCTATGCAGAGTTGGTGTTTAGGGACCAA
TGCTCATTTACCAGAAGATATTGTGGTGAAATGGGCTATTGGAGTAAGTGACGATTTTCA
TGCTCGTTTTAGTGCTCTTGCTCGTCGCTATCGTTATGTTATTTATAATAATAAATTACG
TTCAGCCATATTACCGAAAGGGATTTCTCATTATCACTATTCTCTGGATCATGAAAAAAT
GCATGAAGCAGGGCAGTTTTTATTGGGAGAGAATGATTTCAGTTCATTTCGAGCTGCGAA
GTGTCAATCACATACGCCATGGAGAAATGTTCATCATCTCATTGTGAGTCGCCATCAAGA
CTATATTATATTGGATATTCAAGCGAATGCATTCGTTCACCACATGGTAAGAAATATAGT
TGGTAGTTTGATTGAGGTTGGAAGAGGCGATAAACCTGTTGAATGGATTAAATGGCTATT
AGAAAAACGAGATAGGACGTTGGCTGCACCAACAGCGAAAGCTGAGGGACTATACTTGGT
TGAAGTTATTTATCCTGAGAAATTTAGTATTCCTCAGATGCCATTAGGACCTTTATTCTA
TTATGGTAAATAACTATTTATGTATATTTTAAGAAAATCAGTACTAGTATCTTTGTAAAT
GATTCTAGGGATAAATTTAAGATGAATTGTGCAGAATTATTAGTCAATGTAACCCCAAGT
GAAACGAGGGTAGCATTGGTTGAAAATGGTGTGTTAAAAGAAGTCCATATTGAGCGTGAG
GCAAAGCGAGGTGTTGTCGGTAATATCTATAAGGGACGAGTGACACGGGTTTTGCCTGGT
ATGCAGTCGGCATTTGTTGATATTGGCTTAGAAAAAGCGGCATTTTTACACGCATCAGAT
ATTGTTTCTCACACTGAATGTGTTGATGAAAGCGAGAAAAAGCAATTTGTTGTCAAAAAT
ATCAGCGAGTTAGTGCGAGAAGGGCAGGATATTGTGGTGCAAGTGGTTAAAGATCCTTTA
GGTACTAAAGGGGCAAGATTGACGACAGACATTACATTGCCCTCTCGTTATTTGGTTTTT
ATGCCAGAAAATAGCCATGTTGGCGTGTCGCAACGCATTGAAAGTGAAGAAGAACGTAAT
CGCTTAAAATCGTTAGTTGAGCCGTATTGTGATGAGCTAGGCGGTTTTATTGTAAGAACG
GCTGCTGACAGTGTGAGCGAAGAGAGCCTTGAACAAGATGCGGCTTTCTTAAAGCGGTTA
TGGCGAAAAGTACTAGAGCGAAAAGGAAAATATCCTGCGAGATCTTTACTTTATGGGGAA
TTAGCTTTGGCACAACGAGTGTTGCGTGATTTCGTTGGAACGCATATTCATTCAATTCAA
ATTGACTCAAAAATGACCTATGAGCAGGTAAAAGAGTTCTTAGCTGAGTTTATGCCAGAG
TTAGCCAAGAATGTGAGTTTATATAGTGGGACTTTACCCCTCTTTGATGTTTATCGCATT
GAAGATGGTATTCAAAAAGCCTTGGAGAAACGTGTCGATCTAAAATCAGGTGGGTATTTA
ATCATTGAGCAGACAGAAGCAATGACCACCATAGATATTAACACTGGGGCTTTTGTCGGA
CACCGAAATCTTGCCCATACGATTTTTAATACTAACATTGAAGCAACACAGGCAATCGCA
CATCAATTACAACTGCGAAATTTGGGCGGTATTATCATTATTGATTTTATTGATATGCAG
GAAGAAGAACATCGCCAGCGTGTGCTAGAGTCCTTAGAACTTGCTTTAAAAGGTGATCGA
GTCAAAACAAATGTCAATGGTTTTACCCAACTTGGGTTGGTTGAAATGACGCGTAAACGT
ACCAGAGAAAGCCTTGAACGAGTGTTATGTTGCGATTGTTCTTCTTGTAAAGGGCGAGGT
ACGATAAAAACCGTTGAAACAGTCTGTTATGAGATTGTTCGAGAGGTCGTTCGAGTTCAT
CATTTATACAAGTCGGAACGTTATGTAGTATATGCTTCTCGTAGCGTGGCGGAATACTTG
ATTAATGAAGAATCTCACGCATTGCTTGCGGAATTAGAAGTCTTTATCGGTAAAAAAGTC
GAAATTAAAATTGAGCCGTATTATCACCAAGATCAATTTGACGTAGTAGTAATGTAATAT
TAGGCTTGATAGCTTAAAAAATAAGCTATTTTGAAATAAAGTTGTTGCAAAATACAGGGG
GGGGCTTAGAATGCCCCCGTCTTTTATTTGAAAGACTTGGTTTTTTTGGAGTAATCCAAC
CTCTTCTTTATTTTACTCTTTTAGGAGAATACATTGATGAAAAAATGGGCTGTTGCATTC
ACTTCGGGTATGGTGATGTTAGGGGCAAATAGTGCATTAGCAAATGACACTGTACATCTT
TATACTTGGACAGAATATGTGCCAGAAGGTTTGTTAGAAGAATTTACTAAACAGACAGGT
ATTAAGGTTGTGGTTTCAAGTCTTGAATCAAATGAGACAATGTATGCGAAACTCAAAATT
CAGGGCAAAGATGGCGGTTATGATGTAATCGCACCAAGTAACTACTTCGTGTCAAAAATG
GGTCGTGAAGGTATGTTAATGGAACTTGATCATAGCAAATTACCTGTGATCAAAGATCTT
AACCCAGACTGGTTAAATAAACCTTACGACAAAGGCAACAAATACTCTTTACCACAATTA
TTAGGTGCGCCAGGTATTGCATTTAATACTAATTCATACAATGGTGACAATTTCACCGCT
TGGGGTGATTTATGGAAACCTGAGTTTAAAGGTAAAGTTCAATTACTTGATGATGCTCGT
GAAGTATTCAACATTGCTTTATTAAAATTAGGTCAAGATCCAAATACTAAAGAACCAGCA
GTAATTAAAGCAGCTTATGAAGAGTTATTAAAATTACGTCCAAACGTATTAGCATTTAGC
TCTGACAATCCTGCAAACTCATTTATTTCAGGTGAAGTAGAAGTGGGTCAATTATGGAAT
GGTTCTGTGCGCATTGCGAAAAAAGAACAAGCCCCTGTAAATATGGTGTTCCCGAAAGAA
GGCCCAGTATTATGGGTGGATACGCTTGCAATTCCATCTAATGCGAAAAACCCAGATGCA
GCTCACAAGTTAATTAACTACTTATTGAGTGCACCTGTGGCTGAGAAATTGACATTAGAA
ATCGGTTATCCAACTTCAAACGTAAAAGCGTTAGAAAAATTACCAAAAGAGATTACCGAA
GATCCAGCAATTTATCCGACCTCTGAAGTGCTACAAAAAAGCCAGTGGCAAGATGATGTG
GGTGATGCGATTGAGCTCTATGAAAAATATTATCAAGAGTTAAAAGCTGCGAAGTAATTC
CATAGACATCGCTTAAAAACCTCAAGGCTTACCTTGAGGTTTTTTGTATGAACTTTTCTT
GCAATTTTCGTTCTATATTGCCGTAGAAATTTATGTTAAAATTCTCAGCTGTATCTAAAC
GAAGAAGAGATTGTATGAATATCCGTTTAAATATTATTCTAGCCACATTAGCAGCAGTAC
TTGCTGGTTGGTATTATAGTCAACAAAGCGATGATACTGGATTATCTCAGCTAATAAAAA
AGGAAGGAAGTGCAGAGTATATAGGGCAAAAGATTTCTACAAGTGCTTATGATTTAAATG
GAAAGCCGCAATATTCTGCTCAAGCAGAGGAGGTTAAACGTTACGAAAATACGCAACGAA
CAGAATTTCTAAAGCCATTACTAAATTTATTTGATGCAGAAAGTGCATTAAAACAGTGGC
AAGTCGAAGCCGATTATGCAGATGTTACCAAAGACAAAATATTGAATTTGCGTGGAAATA
TTAAAATTAATAGCTTAGATCCGACTTCTCGGTTACAGAAAATCGAAGCAGAAGTATTAA
GCATAGATTTAAATACTCAAGATATTTTTTCAGACAGTATGGTGAAATCAACAGGCATTG
GATTTACAAGTACTGGAATTGGCTTAAAAGGCAATTTGAAAAAACAAACGGCAACCTTAA
CCAAAGATGTGAAAACTTATATTGAACCAAAATTTATTAATGTTGATAAATAATTAGAGT
TTTACATAGGGATATAGAATGAATTTTAGAACTAAACTTGTATTAATAATTGCATTGTGT
CTTGTAAATCTATCGGTTAAGGCTTTGGAAACAGATAGAAATATGCCCATCAAAATTGAT
TCAGGTAGCCAGTCATTGGATATAGAAAGAAATATTGTGACATTTAGCGACAATGTTGTT
ATTACTCAAGGGTCAATTAAGCTTAATGCAGAAAAAGTTACAATCATTAGAAGGGATACT
CAAAAGGAACTTATTGAGGCTTTTGGCACACCGGTTGTTTTTCAGCAGACCCTTGATAAT
GGTAAGATTGTTAATGGTACGGCTAATTCTGTACATTATGATTTAGATTCTGAATTTTTG
ATATTAAGAGGCAATGCCGAATTAAAGCAGCTAGATAGTGCCATTAAAGCAGAAAAAATT
ACTTATGATGTCAAAAAACAGAACCTTAAAGCGACGAGTAATGACCGACAAAGAGTAAAA
ACTGTATTAATTCCAAACCAATTGCAAAGTGATAAGAAATAGGAATTCTGTATGCCAACA
TTATATGCTGAATATTTGGCTAAAAGTTATAAAAGTCGCCAAGTTGTTAAAGATGTAAGT
TTAAATATTAAATCAGGCGAAATAGTTGGACTATTAGGTCCTAATGGTGCAGGAAAAACG
ACTACTTTTTATATGGTAGTGGGCCTTGTGCGTCACGATCATGGTAAAATCCGTATTGAT
GATCAAGATATCAGTGTTTTACCTATGCATGATAGAGCAAAACAAGGTATTGGTTACTTG
CCTCAAGAAGCCTCTATTTTTCGTCGCTTAAGTGTTTATGATAACTTGATGGCGGTGTTA
CAAATTAGGAAAGATCTAACCGATGCAGAGCGTCAAGCAAGAGCAGATGAATTAATCGCA
GAATTTCATATTGAGCATATTCGTCACAGCTTAGGGCAATCTTTATCTGGCGGTGAACGC
CGTCGAGTAGAAATTGCACGTGCGTTGGCAGCTAATCCTAAGTTTATTTTGTTGGATGAA
CCTTTTGCTGGGGTTGATCCTATTTCAGTGATCGATATTAAGAAGATTATTGTGAATTTA
AAGGAACGAGGATTAGGTGTTTTAATCACAGATCATAATGTAAGAGAAACCTTAGATGTT
TGTGAGCGTGCTTATATTGTGAGTAATGGTCAGATGATAGCTAGTGGGATTCCTCAAGAA
ATTTTACATAATGAGGATGTGAAAAAAGTTTATTTAGGTGAGCAATTTAGGCTGTAATAT
AAAATTCTTAAGATATTTTTTTGTCGTTTGATTTTTTATGATGCAATTAACCACATTTTT
AGACATTAATAATATTTATTACAATGTTCCCATTTCTAATAAAAAACAGGCTTTAGAGTT
TCTGGGGAAGGCGATGGCAGAAATATTAAATAATAGCCTTTCACCTACAGATAAACTATG
TATTCATCCAGCAGAATGTTTTAGCTATTTCTTTAAACGTGAAAAATTAGGTTCTACCGG
AATTAATAATGGAGTGGCTTTACCTCACGCAAAATTGTTGATGAGTCAAGAATTTCAGCT
AGAGAAACCAATTGCTATTTTCCTGAAACTAGAGGCAGGAATAAATTTTGAATCAATAGA
TCATAAGGATGTGGATATTATTTATGCCATATTCTTTTCAGAAAAAATTTGTGTAGAATA
TAAGGATTCTTTGAGAGAAATAGCACAGCAATTAAGTGATAAGAATTTGTTAAAGCATCT
AAGAGCTGCATTATCCAGAGAAGAAATTTGGCAAGTATTGAGTTATTATGATTATTCGGT
AAACAAAAATTTAGAATCGAGGAATGTAATGTGGAATTGATTATTATGAGCGGGCGATCT
GGTTCAGGAAAGTCTGTTGCGTTAAGAGCGTTGGAAGATTTAGGGTATTATTGTGTGGAT
AATATTCCTCCTGCTTTAATTCCCCAGTTAACAGATTATTTAGAAAAATTGAAGAGATCT
GTTGTTGTTAGCCTTGATGTGAGAAATTTACCAGAAGATCCAGATGTGCTTGAGCAAGTA
TTACATGCGTTTCCCTCTCACATTTCAAAAACTTTAATCTTTCTTGATTGTCAGCGTAAG
GCTTTAGTCCGTCGATATAGTGACTCTCGTCGTTTACATCCATTATCTACCCATGATTTA
TCTTTAGAAAATGTGATTGATTTAGAAAATCATCTTCTTGAACCATTATTTCAGCATGCG
GATTATATTATTGATACAACGTACTTTTCTTCACATGGGTTAGCAGAGAAATTAAGAGAA
TTATTAAATGGATCATCGGAGAAAGAATTAAATATTATTGTTGAATCTTTTGGTTTTAAG
TATGGCATTCCTGCCGATGCAGATTATGTTTTCGATGTCCGTTTTTTACCTAATCCCCAT
TGGAATCTTGAGCTCCGTCCTATGACAGGATTAGAAAAACCTGTTATAGATTTTCTAGAA
AATCAGTCAGAAGTCCATCAATTTATTTCTCATACTTGTAATTATTTAGAAGTGTGGTTG
CCTTTATTGGAGCAAAATAATAGGAGTTATTTAACGATTGCCATAGGCTGTACAGGCGGA
AAGCACCGTTCTGTATTTGTTGCAGAGAAATTAGCCAGATATATTGAAAGTAAAGGCAAA
AAAGTAAGAGTTCGTCACTGTAGTTTAGAAAAACATTATAAGACATCGTAGAATGAAAAC
AGCAGATATTACCATCATTGGTGGAGGAATGGTTGGCTTAGCTTTAGCAGGATTACTTGC
AAATAGTAATTGTCAAATCAAGATTATTGATAAAACAGTTCCCTATTTAAGTAAGTCAAT
CAGTAATAGAGTAAGTGCAATTAATTTTACTAGCCAAAGAATGCTTGAGGAAATAGGTGC
TTGGTATCATATTTCTGAAGGTGATTTATCTCCTTATGACCAAATGTATGTCTGGGAAAA
GGATAGTTTTTCAAGTCTCTGTTTTGACAATAAAGATCCCGTAATCAAAGAACTTGGACT
AGAGCAGCTAGGATTTATTATTGATAATCAGCAGATTCGTTATGCTCTATGGAAGCAAGT
CATTCATCAGCATAATGTAGAAGTGATATTGGATGCTCCTAAATTTTTAGGCATTAATGA
TAACTGCGCTTTTTTAACTCTAGAAAACGGAGAGATGATTACAAGTAAGTTAGTTATAGG
TGCAGATGGAGCTCATTCTTGGGTTCGTCAACAAGCTAAAATTCCATTGATTAGTAGAGA
TTATCAACACACTGCATTAGTATGTAATGTGAGAACAACAGAAATGCATCAACAAGTGGC
TCGTCAAGTTTTTTCACCTGATAGTATTTTAGCTTTCTTACCTTTAAAAGATGAACATCT
TTGTTCTATTGTTTGGTCTTTGCCTACACTTGAGGCTAGTAGACTAGTTAATAGTGATGA
AAAATCTTTTCTCAAACAATTGAATATTGCTTTTGATAATCAATTAGGAATATGTGAGTT
ACAAAGTGAAAGGGATGTTTATCCTTTGACCGCACGTTATGCTCGCGATTTTGCCCAGCA
AAGGATTGCTTTGATTGGTGATGCAGCTCATACGATCCATCCTCTAGCGGGTTTAGGTGT
TAATTTAGGTTTTGCAGATGCTATTCTATTGGCAAAAGAGCTACAGAAATTACTCTCCTT
TGGAAAAGATATAGGAGAGTACCGTAATTTACGTCAATTTGAACGAGTTAGAAAGTTAGA
AGCTATAAAGGTTTTAGTTGCAATGGAGGGCTTAAAGCACCTTTTCTCTGGCAATAATCC
ATTTAAAAAATTAGTTAGAGGTGTTGGATTATCTGCAACTAATCAAAATAGTTTTGTAAA
AAAGCTACTTATTCAGCAGGCAATAAGTGTGTAATAACTGGATAAGAATGATTTATATGA
ATATATTTAATAAAGATTTTTTAGTATTATTTGGATATTTTGAAATAAATAAGTTTATTA
AAATTATTACCTTAGTATTATGTATGATGTTTTTATCTTCTTGTGATAATGTCGGAAAGC
ATGAGAGTATCAATAGTACTTCTTTAGAAAAAACATCAAAAGAAGATGTGCATACAGTGG
AGAGTTCGGCTTCTATTGAAGCTGTGGAAGACTTTAATAAGTTGGTATTATGGAATATTA
AGCAAGAACAGGTATTAGCAGAATTGCAACAAAAGCTGAGCAGTCAAGATAAATCTGAAA
TTGAAGATGGATTGAATATCTTTAAAACTAGAATATCTTCTATTATACAAAATCTAGAGA
TGATAGAGGTTAAAAATACGGATATTCAGTTATTGAAATTAAGGATTAAAGAAAATCTGA
TTTTATTAAATGATTTTATTATTGAATCAGTAGAAACTATGCAAAACCCGACTTTAGAAG
GACAGGAAAAAATTAAAGAAAAGTCGGATAGATTATTGTTACTGAATAAAGAACTACAGA
AATTTGAAAGCGATTTAAAAGAGAAATTTGGTATTAAATGAAGAATATAAATATAATTTT
TTATAATATTTCCTCTTATTTTCTTAGATGGATTGACAATTTTTTATTAAATAATAGAGG
AAATAATGCTCAAAATTTATAACACCTTAAAACGTGAAAAAGAAGAATTTAAACCTATCT
ACCCTGATCACGTTGGAATGTATGTCTGTGGTGTCACGGTTTACGATCTCTGTCACTTTG
GGCACGGACGGACTTTTGTTTCTTTTGACGTGATCGCACGTTACCTTCGCTATCTCGGCT
ATAACTTACGCTATGTGCGTAACATTACCGATGTGGACGACAAAATCATCAAACGTTCGT
TAGAAAATAATGAAACTTGCGATCAGCTTGTTGATCGTATGATCATCGAAATGCACAAAG
ATTTTGATGCGTTAAATATCCTTCGCCCTGATGTTGAACCTCGTGCAACGCAACATATCC
CTGAAATTATTGCGATTGTCGAAAAACTCTTAGCGAAAGGTCACGCTTATGTAGCGGAAG
ATGGTGACGTGATGTTCAATGTCGAATCTTTCCAAAAATACGGTGCCTTATCTCGCCAAA
ATCTTGAACAGCTTCAAGCAGGGGCAAGGGTTGAAATTAAATCGGTCAAACGCAACCCGA
TGGATTTCGTATTATGGAAAATGTCGAAAGAGAACGAACCAAGCTGGGACTCCCCTTGGG
GCAAAGGTCGTCCAGGTTGGCATATTGAATGTTCAGCAATGAACAGCAAAGAGTTAGGCA
ACCATTTTGACATTCACGGTGGCGGTTCTGACTTAATGTTCCCACACCACGAAAACGAGA
TTGCACAATCTTGCTGCGCTCACGGTGACGATTATGTGAATTATTGGCTACACACTGGAA
TGCTTACGATCAACGAAGAGAAGATGTCAAAATCGCTCAATAACTTCTTCACCATTCGTG
ATATTTTAAACAAATATGATTGTGAAAGTGTTCGTTACTTCTTCTTAACCGCACAATACC
GTAGCTTGTTGGATTACAGCGAAGAAAATATCGGCTTGGCTCGCAAAGCGTTAGAACGTT
TATATACGGCACTGCGTGGCTGTGACTGGAATGTTGAACTTGCAGAAAACGATCAGTATG
TGACCGCTTTCAAAGAGTCTATGGACGATGATTTTAATACCCCTGGAGCACTCGCGGTGT
TATTTGAATTAGCTCGTGAAGTCAATAAACTCAAAGCAGAAAATCAGGCGGAAGCGAACA
AACTTGCAGCTCGTCTGAAACAACTTGCAGGCGTGCTAGGTTTGTTAGAGCAAGATCCAG
AAACCTTCTTACAAGGCGATGCCAATAATGATGAAGTGGCAGAAATCGAAGCCTTCATTA
AACAACGTAACGAAGCGAGAGCCAGCAAAAACTGGGCGGTAGCCGATGAGGCACGCAATA
AACTCACCGCAATGGGCATTGTGCTTGAAGATGGTGCAAATGGTACAACGTGGCGTAGGG
CTTAATTGATTAACAAGCGGTGGGATTTGACGAAAATTTTGCAAATCCGACCGCTTTATA
AATTAAATGTATTATTTACCCCATACCTCTTCAGCGATGTCTCGGATAAATTTTAATTTA
TTCCACTGTTGCTCTTCTGTTAGAATGTTACCTTCTTCAGTTGATGCAAAGCCACATTGT
GGACTAAGACAGAGTTGGTTAATGTCTATGTATTGCGTAGCCTCTTTAATGCGCTCAATA
ATCTCATTTCTATCTTCTAATGTGCCATCTTTAGATGTAATAAGCCCAAGTACAACTTGC
TGATTTTTAATAAAGCGTAACGGTTTAAAATCCCCTGAACGATCGCTATCGTACTCTAAG
AAAAAGCCATCAACATGACAGCTTCCAAATAGTGTTTCGGCAATCGGTTCATATCCTCCG
GAGGAGAACCATGTGGAACGAAAATTCCCTCGACAAATATGCATAGTAATTGTCATGTCA
GCAGGTTTTTCTGAAATGGTGCGATTGACTAAATAAACATAGTCTTTTGCGAGTTGTTCT
AAATCGAACCCTCGAGCTTGATAAGCAGCTCGCTTCTCTTCTGAACAAAGCTCTCCCCAA
CTTGTATCATCTAATTGTAAATTACGGCAACCTAATGCATAGAATTTTTCTATTGCCTAT
TTATAAGCATCAGCAATATCATCTAATAGCTGGCTATTATTATTTTTGTTGCTCAACTAA
TTTTGTAATTTCAGCATCTTCAATTTGAGTCAGTTCACTACAAGATAAATTGCCACATTG
GCATTGTTGGCGAGCATGTTTTAAGCTTTCAGGACGTAGAAAACTTCCCACAATATCAAA
ACGATAAGGGGCTTGGGTACGAGGTTGTGCATTGGGAAAGAGTTTAGACATAATATTTCC
TTATTTTTAGTGTAGATATGAAAGGATTCTATCAACTGTGGATCAAAATAGTAAGTAAAT
GATGTAAACGATTTATTTTTAGAAAGACTTATATAAGGGAGCTTAATATTTTAAGCTCCC
TAATAGATTAAGGCTTCAGACTTACGCCATAAAATGCGGTATAGCCAAACGGATTTTGAA
CAAAGCCTTGTACCCGTTTATTTAACGGTACGTAGTTAATGGAGTGGGCAAACGGAATGA
TCGGGCTGTTTTGTTGGAAAATTTCGACTGCCTGTTGATATAGTTTTGCACGTGTTTGTG
TGTCTTGAGTTTGTACCGCTGAGGCGAGTAGCGCCTCAAATTTTTCATCTGTCCAGCGAG
AGTAATTGGTGCCGGGGATATTTGCTTGGCTAAATAAAGGGAATAGGAAATTATCAGGAT
CACCGTTACGACTTGTCCAACCATAAGTACCTGCGGCAAATTCGCCTTCACGGGTGCGTT
TATTAAAATCCGCCCATTCATGTGTGACTAGTTTTGCTTTCACGCCAATTTTAGCCCAGT
CTGCTTGAATAATTTCAGCCGTGCGGCGAGGGTTCGGATTGGATGGACGAACCACAGGTT
GCACCCAAATTTCCGTTTCAAAACCGTTTGGATAGCCAGCTTCTGCCAATAATGCTTTTG
CTTTTTCCAAGTTAAATTCATATTGTGGCAAATGCGGGTTATAACCTAATACTGCATCAG
GGAACGGATTGGTTGCAACCGTTCCGCCGCCTTGATAAACCGCATCAACAATCGCTTTTT
TATCGGTAGCATGGTGAAGGGCTTGGCGAACTTTTACGTTGTTTAGTTCAGGTTTGGTGG
TATTTAGCCCAATGTAAGCTAAGTTTAATCCCTCACGCTCAAGTAGATTGATTTGAGGAT
CTTTTTTCATCTGAGCAATGTCCGAGATATTCGGAAAATCAATCACATCACACTCGCCGG
CTTTTAACTTGGCATAACGTGTTCCGGCATCAGGGGTAATGCTAAAAATTAAACGTTCAA
TGTCTGCTTTGCCTTTCCAATAATCTACGTTAGCAGTGTAACGTACTGCGTGGTCGGTCT
GATAAGTTTGGAAAATAAAAGGCCCCGTTCCAATCGGTTGTTGATCAAGAGTTTCGGGCT
TACCCTGGGCAAGAAGCTGATCGGCATATTCTTTTGAATAAATAGATAAAAAGTCCATGG
CAACCGTGGTAATAAACGGCGTATTCGGTTTATTCAGCGTAATTTTAACGGTGTAGTCAT
CCACTTTTTCAACGGATTTTAAGATACTCGGTAAGTTCATCCAGTTAAAGTAGAAGTAGG
TTCCTGCCGAAACATTATGATAAGGATGATTTTTGTCCGCTTGGCGTTGGAATGAGAACA
CCACATCATCGGCATTTAACGGGCGGGTTGGGCTAAAGGTTTTGTTGCTGTGGAATTTCA
CATTTTGGCGTAGATAAAATGTATAGACCAAACCGTCTTCACTGATTTCCCAACGTTCGG
CTAGACCCGGCTCTACTTCAATTTTACCGGCTTTGAATTCGACTAAGCGGTTATAGACTT
GTTGTGAGCTGGCATTGAAGTCATTAGCATCATTTGTAATTGCCGGACTAAGTTTCATCG
GTGCTGTCGCAATACAGTTGACCAATGTATTTGTCGGTGCCGAAATCGCGGCACATGAAG
CAGAAAGAAAACCCAAGCCGAGAAAGAGTTTTGAATATTGCATAATAAGTTCCCTAAGTT
GAAAATTCCAGCTCAATCTACCGTTTTTAGTGAAAAAATTAAAATAACTGAAGGCTCTAA
CTTATAACCAAAATGATATACATAAATCGGTAACATTCCTCTTATAGAGAACTTACGCTA
AAATATGTCTTGAGTGGCTTATGTTTGAGTGTGTTTATGATTAGTGTCTTTGATATGTTT
AAAGTGGGAATTGGGCCTTCAAGTTCCCACACCTTTGGTCCGATGAAAGCGGGTAAAGAA
TTTATTGATCATTTAATTGATTGCAAAAAATTGGCAGAAACTGACCGCTTGCAAGTCGAT
GTTTATTGTATTGAACGCAATGCGATTGCTTCGGTAAAAGCAATCAATGCAAGCCGAATG
GCATTACGCCGAACGACACAACCAAGCGTAACCCTAGATAAAGTGATCGAAACGATGTAT
GAAATAGGGAAAGATATGAACGCGAAATACCGCGAAACTTCAACAGGTGGATTAGCAATT
AAGATCTTGCCTTGTGAATGATAGATAGTATCTAGTGAATGTGTAAACACTAAAGGTAAA
AGTTGAATTAAGTAATTTGATTTTGAAGATTAGCAGAGCTTACTCACCCATTCCATCAAC
TCATCTTTCGGCAGTTTTTTCAATTTCGGGCAATTGCCACAGTAATCATTTTTGCTATCC
AAGTGGGCGTGGCAACAGACTTTTCGTAAGCGGACGGGCTGTGGAAAAGGCAATTCGGGG
AAGGAAATATATTCAACGGCGTTATAAAAAGGCGACCATTCATATTCTGTCCATTTCTTT
TCAAGCAGAATTTGACGGTAGGTTTCACTCACATCAATGCCTTCCGCGTCCAGCTCTTTC
AAGCTAAATTCAATCAAGTTGGCACAATTATGCCAAAATACCGCTTCATTTAAGCGGTTA
AAAATCGGTGAAAGAAATTGTTTTAACTGTTGGTAAGCGTGGAGAATATCGGTTTGATTG
CGTACCTGTCGCACTGGCGTGTAGCTTAAGTTGATAAAAAATCCTTTGATCTTACCACTT
GTTGTTAGATCTAAAGCTGTTCCTTGCTCGCTCAACACAAGATGTAACTGGTGTTTATGT
AACAACCAAACCCAATGCATAATAAAACCATTAAGCCAATAGCGTTGCCAGATTGAAATA
GTAGCTTTTTGGGGTTCGGCTAACAGTGCTGAAAAAGTCTTTGGCAGTGCAGAATGATAA
AATTGTTGGAAAAACATTGCATTAGAGATCTTTTTAGGCTTTTCCACAAAAGTAAGCAAA
TTACGGCAATGTTTTAGGCGTTCTGAAAATAAGTTTTGACGAAGTGCATTAAGCTCTACA
CAATTAAAAAGTATATTCATAAAAAGATAAATAAGTAAATCTATTTTATAAATTTACATT
TCACTCGGATTTTTATGTTTGTGGTTAAACAGGCAAGTTTTGCCATTCCAAATCGTACGT
TGTTACAGCCGATTTCGGTGCAATTTGAACAAGGAAAAGTGTATGGATTGATCGGGCATA
ACGGTTCGGGCAAATCCACGTTAATCAAATTACTTGCCAAACAGCAACTGCTTTCATCGG
GTGAAATTCTTTTTGATAACCAACCGCTTGACGCTTGGTCAAACCGTGAGTTTGCCAAAC
GTGTCGCTTATCTTCCGCAACATCTTCCCCAAGCCACTAACCTAACCGCCAAAGAGCTGA
TCGCGATGTAGGCACGCCAACAACAGCATTTTTCCCACCATATAAGTTAATCAAAGCCTA
TAATATTTCTCCACGAACTAACTACGGAGAACACGACGGTAACTATGTAAGTAATAAACA
ATATGCTATTGGATATGAATTTACTCATAAATTTACCGATGACTTAACTTTCTCACAAAA
CTACCGCTTTGCCAAAACAGATAAAGAGCAATTTGTAACCTATTACTACGGCATGGAATG
GGATCCTACAACAGGTGGCGCAAGTAATACTATGGCTAAAAAAGGCTTCCTATTTGCTGA
TGGTAAAACATATTCCCATACTATTGACACCCGTTTAAGCAAAGAATGGAAATCAGATAA
TATTTCAAATACCCTAACTGGTGGTTTTGATTATCGCCACAACAAAGTTGATGCTATGTA
TAGTCTCTATGCGCTAGGCTTCACTGAAAACTTACGTAACTACCAAGCGACATGGAACCA
AACAGGAACACCAGTTGGCAATCACCAAACAATCAAATCTCGCCAACTTGGTTTATATTT
ACAAAACCAATCTCGTATTGCGGATAAATTCATTGTAGGGTTAGGTATTCGCCACGATCG
CGCAAAACAAAATGAATATACCTCAACCCAAACGGTTAAAGATAACCATACTTCATATTC
CGGCTCAATAATGTATGAAGCACCTTACGGCTTTAATCCATATTTCAGTTACAGTGAATC
CTTTACCGTACCTGTTGGAATCAGTGGTAACCAATCGCTTTATGATCCAAACATCACACG
CCAATATGAAGTGGGTGTAAAATACCTTCCAACATGGCTAGATGGTGTGATTACTATCGC
AGGCTTCCGTGCGAAAGATACCGATGCTTTAGTAAGTAAATTACAACCTAATGGCACTGT
TTCAACAGAGAGTGATGAAGATCCAATTTATCGTAAAGGCTTCGAGCTTCAAGCAGATGT
AAACTTAACCGAAAATTGGACAGGAACCTTAGCTTACACTTACACAAAAGCAGAAAGCAA
GGACTCAACTGGAACCAAAACACGTCGCCCGTTAATTCCAACAAATACCCTCGCAGCAAA
AACAGCTTATACGTTTAGCAATGGTATGTTAAACGGCTTAACCGTAGGTGCAGGTATTCG
TTATGTAGGACATAGCGTAACGTCAAAAGGTTCACTTTACTCACATGCACGTTTACCGTC
TGTGACGTTAGTCGATTTAATGGCTCGTTACCAAATCAACCAAAACTGGAGCGCACAACT
TAATGTGGATAACGTAGGCAATCGTAAATATGTTGCGGCATGCGATTACTACTGCTATTA
CGGCGCAGAACGTAAAGTAAATGCAACAGTAAGTTATAAATTCTAAGAATATCTAAATTA
ATTGGTGCGAGTATCTAGCTCGCACCAGTATTAGCAGCATATAAAAAAATAGGTGTAATA
GACAAAATAGTAGCTAAAAATGACAAAAATCATTTTTAGCTACCATATCTCTATTTCTTC
CAAATCCGTGTCTGATAATCACGAATTGAGCGGTCAGAGCTGAATGTACCCAAACGAGCC
GTATTAAGAATCGCAGATTCAACCCAAGCGGTTTGATCTTGATAACGTTTTGCGACTTCT
TTTTGAGCTTCACGGTAGCTTGCAAAATCCGCCAACACACAGAAATAATCTTTGTTTAAC
AGATCATAAACTAATGGTTCAAAGGTATCTTTATTACCACCTGAGAATGTGCCGTCCGCT
AATGCATCAATTGCTCGTTTTAATACAGGATCTTGCTCATAGTACGTTTTAGACACATAA
CCTTTTGCACGCAATTCACGCACAGATTCAACGGTATGTCCGAAAATCACGATATTTTCT
TCCCCTGCAAATTCTGCAATTTCTACGTTTGCACCGTCTAATGTGCCAAGCGTAATTGCA
CCATTGAGAGCTAATTTCATATTGCCCGTACCTGACGCTTCTTTACCCGCAAGAGAAATC
TGCTCAGAAACATCTGCCGCAGGAATGATTTTCTCCGCAAGGCTTACACGGTAGTCTGGT
AAGAATGCTACTTGTAATTTACCTTGCATATCAGGATCGTTGTTAATCACTTTTGCCACA
GCGTTGATGGCTTGAATAATTTGTTTCGCCATAAAGTAACCTGGTGCCGCTTTACCTGCA
AAGATAAACAGGCGTGGTACAACCTCTTGTTGTGGGTTCGCTTTAAGCTCTTGATAAGTG
GCGATGATATTCAACAGGTTCAAATGTTGGCGTTTGTATTCGTGGAAACGTTTAATTTGA
ACATCGAAAATCGCATTGCAATTCACTTTTAAACCAAGTGATTGCTCAATTTCTTTCGCT
AATAGCTGTTTGTTTTGCTGTTTGATGTGATTGTAATCTGCTTGGAACTGTGGATCTTTG
GCAAATTTCTCAATTTGAGCCAACAATTCAAGATCTTTCGTCCAGTCACCTTTGATATAT
TTATCTAACAACGTACTTAGTAATGGGTTTGCTTGGCGGATCCAACGACGAGGGGTAATA
CCGTTAGTTACATTATGGAAGCGACCTTTAAACAAGCGGTTATAAGCTGGGAATAAATCG
CTTACCACTAAATCTGAGTGAATTTGTGCCACACCATTGACAGCAAAAGATCCTACAACA
CAAAGGTTTGCCATACGCACACGGTGGTTCATTAAGACCGCTGTTTCGTCCCACGCATCT
GCAAATTCTGCTTCGCTAAATTCCGCTTTCACTTGTTGATAAAGCTCGTGGTTAATGCGA
TCAATGATGATTAAATGGCGTGGCAACAATTTCGCCACGAGATTTTGATCCCACTGCTCT
AATGCTTCAGGCAATAAAGTATGGTTGGTGTAAGCAAATGTTTTTGAACAAATTGCCCAA
GCTCGATCCCAACATAAACCGTATTCGTCAATCAAAAGACGCATTAATTCAGGAATTGCA
ATCGCAGGGTGCGTATCGTTTAACTGGATCACTTCAAATTCAGGCAACTGCTCTAAGGTT
CTGCCTTGTGCAAGGTGATTTTTTAGAATATCGGCAACAGAGCAAGCACAGTGGAAATAT
TGTTGCATTAAACGCAACTCTTTACCTTCTTGATGATTGTCGTTTGGATATAACACTTTA
GTCAATTTTGACGCATCAACCACTTTGCTTTCAGACTCAAGATAGTCGCCGTCGTTAAAT
TGAGCAAGATCGAAGGACGTTTCGCTATAACCTTGCCATAAACGCAACGGCTGTTGAACC
CCTTTATAACCCACTACAGGTAAATCAAAGGCTTTACCATAAATTGTCCACGCTGGTTTC
CATTCATATTTATCACCGTCACGGTGCCATACTTCGCCACCAAAGCCAACGGTTTGACGG
AAATCAGGGCGATGATATTGTTGAGCGTAGAAATCACGGCTCCACGCATCACCTTCTTCA
CGCTGTTCACCTGCCCAGCCAAAGCTCTGTTTGAATAAGCCGTATTGATAGTGTAATCCG
TATCCCACTGCTGGCTGAGCAAGGCTTGCCATTGAATCTAAATAACAGGCAGCCAAACGA
CCTAAACCGCCGTTACCTAACGATGGATCACGTTCTTCTTCGAGAATATCGACTAAATTT
TTACCATATTGAGCTAGGGTTAAATGCACATATTGATAAACCCCAAGGCTCATTAAGTTG
TTACCCAGTAAACGTCCGATTAAGAACTCCATTGAGAGATAGTTTACTTTGCGAGTGTTT
ACAAGCGGTGCGTTTTTAGAAAAATTTTGCAAAATCGCCTGTTGGCTGACTTCGGCAATG
AATTGATACCATTGTTGTGTAGAAAGTTGTTCAGGTTTTAAAAAACGCTCTTCACAGTAG
TTTTTCAACGACTGTTCAAACAGCGTTTGGAATTGTTGAGTAGATGACATAAAGACTCCA
AATAAAAATTTTCAAATGGTATAGAGATTATGAATAAAATTGCGAGAGTTAAATCATTCT
TTTAGAAATGAATGGGGGGGGACATCATAGTATGACATGTTTAGAACGGATAAATGGGAT
AGATTTTTCTCTATCCCATTTAAGATAATTTAAACATCTTTTGTTTTTTCTCCAGATTTA
TCATCTTGTTCGGGATCAAATTTTACAACGGGTACACAGCCTCGACAAGCACCTTGGTCA
ACGCCAAGATCTTTACAAAGTTCATTGTATTTGTCTAATAAGTTTCGGAAAAAGCCTTTG
TTTTCATTGTTCATATAACCTCTTAGCGAAATAGATTACGAGATGAGTGACTACGTTTAA
ATTGGCTTAATATAATCACAATAAAAACAGCCAAATATGCCGAAAAAATCGCAATTAACC
ATTGTGGCATAGAGAGATCTAAAAATTGCCAGACCACTTTTCCACAATCGCCTTTACCTG
TAGCTTCAAAGAGATCAGGGAACCACTTATTCAATGGCAATGTTTCAGGGAAATCCACAA
AAGGTGAGCATTGGTTCCACGGAGCAGGATTGAGCTGATAATCCGTATGCTTAATTGCAA
GGCTTAAACCTTTTATTGAGCCAAATAAACCAAGTAATAATGCAAGCCAACGTACGAGCG
TTTTGCGGGGGGCTAAAAAGCCGATAATCCCCGCAATTAAAATCGCCAATAGAGCTAATC
GTTCATAAATACACATCACGCAAGGGTTTAGTCCCATTCCGTGTTGAAAATAGAGCGCAG
TAGCTTCTAGTGCTGTACAGCTTGCAGTGAGAAGTAGCCAAGCACTACGGCTTATTGATA
GCTCTTTAAAATAAGTTAGCATACGGTTCCCTTTATTTTTAACGAGTGATTAACCAGCCC
CACTCCGTCATTAATTTTGTTAATTGTGGCAGTAAAAATTCTAATGCAAAGAACCCTACT
CCTGATAAAACTACGGTATATGGTAATGCCATATAGACCATTCGTCCATAGGATAAACGA
ATTAATGGTGCAATAGCAGAAGTCAATAAGAATAAAAATGCAGCTTGTCCATTTGGAGTA
GCAACTGATTGTAAATTGGTTCCTGTGTTAATTGCGACAGCAATCAGGTCAAATTGTTCC
CTACTAATAATGCCAGCTTGGAAAGCCGCTTTTGCTTCGTTAATGTAAACGGTTCCAACG
AAAACGTTATCCAAAATCATTGAAAGCAATCCATTAAATGTATAGAACAGCGCCAATTGT
GAGCTTGGTTCAGCGGACAGAACAAATTGAATAATTGGATCAAAGAGTTTCAAATCTACA
ATCACGGCAACGATAGAGAAGAAAACCACAAGCAATGCGGTAAATGGTAGAGACTCTTGG
AAAGAGCGTCCTAAGGCGTGTTCATCAGTGATACTACAGAAAGCTGTACAGAAAATAATA
ACAGAGAGACCGATTAATCCTACTTCTGCTAAATGCAATGCCAACGCAATGACTAACCAA
ACACCTGCTATGGCTTGAATAACCAATTTCATTCGGTCTTGTTTTGTCATCTCTTGCTCT
TTACGCAAGTTATAATGGGCTAATACCACCCAAACTTTACGAGGCAAGCGGTCGCCATAA
CCAAAAAGTTTGTATTTTTCTACGAGGTAACAGGTTGCAATACCTGATACAAGCACAATG
ATACTAATTGGAGCTACCCGTAAGAAAAACTCCCCAAATCCCCAATTAGCTTGAGCAGCA
ATGATTAAATTTTGCGGTTCACCGACCATTGTCATCACGCCACCTAATGCACTACCCACT
CCAGCGTGCATTAATAAGCTACGCAAGAAACCACGAAATTGTTCTAAAATTTGTTTGTTC
GTAATTAATTTATCATTTGAAGCATCACCAGATTCATCATCGTCCAAAAGCCCACCTGAT
GCGACTTTATGATAGACTTTATAGAAGCCCATTCCAACGCTGATAATTACTGCGATTACA
GTCAATGTATCAAGGAATGCGGATAAGAATGCAGCACTTAAACAGAAAGTGAGCGCAAGC
ATTTTTTTAGAATGGATAGAAATCAGTAGCTTAGTGAATGCATAAAGTAACAAGCGTTTC
ATAAAGTAAATACCTGCCACCATAAAGATCAACAGTAAGACAACTTCAAAGTTAGCGAGG
ATTTCTTTTTTGATATGTTCAGCACTCGTCATTCCAATAACGATAGCTTCAATGGCAAGT
AAACCACCTGGTTGTAGAGGATAACATTTTAATGCCATTGCTAACGTAAAAATAAATTCA
GCCACTAATGCCCAACCAGCAACAAATGGACTAATGAAAAAATAGAGCAATGGATTGGTA
ATTAAGAAGGCAATAATACAAGCCTTATACCATTCTGGTGCGTTACCGAGAAAATTTTTA
TAAAAAGCGTCAAGATTATTCATAGATTTAACTAAAAAAGTAAAAATGATTGTGGATTGT
AATCTAGTTTAGATTAAACGATAATAGCCCAAGAGCCATTATATGGAAGGCAATATCATT
TTTGATAAGTACATCACACTTTTTATTATTTATTTGAAGTATTTCTTCATTTTTTGAGAT
AAATCAATGAATCAATCAGACATTTTAAGAGCCCAAAGCCCAGCAGCCCTTGCTGAAGAA
TATTTAATCAAAAGTATTTGGAGTAACCGCTTTCCTGCTGGTTCAGATTTACCTGCAGAG
CGTGAACTTGCAGATATTATTGGTGTTACGCGTACAACGTTAAGAGAAGTTTTACAGCGT
CTTGCGCGTGATGGTTGGTTGAGTATCCAACACGGTAAACCAACCAAAGTAAATAATATT
TGGGAAACAGCGGGTCCAAACATCATTAGTACATTAATTCATTTAGATGAGTCTATCACA
CCTACGATTATTTCAAATGTTGTTTCGTTGCGTACTAGAATGGGGGAATACTTTATTCCC
AAGGCAATTAAAGCTGATCATTTAGCTTCTTCGTCACTTTTAAAAGATCTTGAATCGCTT
CAAGACACGGCACAAGCTTATGCTGAATTTGACTATAAGCTATATCGGGAATTTACCTTT
ATTGCCAATAAGCCTGTTTATGGGTTGATTTTAAATAGTTTTAAAGATCTCTATTTAAAA
ACGGCATCTTTATTTTTCTCCAATCCTAGCTCTCGTCAATTAAGTTTTGCATTTTATCAA
GCACTTCGAAGCGCTTGTGAAACTAATGATTATGAAAAAGCGGTAGAATGTTTAGCAATG
AGTCGTCAGCGTAGTGCAGAAATTTGGACTGAAATGTTAAAAATTTTACCGAAAAATTTT
GGTGAATAAAACTGCTAAATAGTAAATTTTATATCATAAAAATCTATTGTGTTTTACAAA
TGGAGCATTTTCCACATACTGAATCTAATAGATTATGCTATAATTCTATGTAGGGTATTA
ACAATCCAATAATGGAAAATAGATAAGGAAATCGCCCTTGTCTATTTTCCATTATTAATT
TAATTATTCGTTTTGGGAGGATGTATGAAAATCAAAACGTTACTAATGTGGGCAATTTCG
GCATTTTTCGCTGTAATGCTTTCTGCTTGTAATAAAGAACCCCAACAAATTGCCTTTGAA
GGTAAAACAATGGGAACAACCTACCATATCAAATATATTGATGATGGTAGCTTAACAAAT
TTACCTAAACCAGAAGAAGTTCAACGTCAAATGGATACGTTGTTAAAAATGGTAAATAAC
GAGATGTCCACCTATCAAAAAGACTCTCAAATTAGCCAATTTAATCAAATGAAAGAGGCA
GATAAACCGTTTGAAATTGCCTCTGATTTTGCCAAAGTGGTCAAAGAAGCGGTACGTCTA
AATAAAGTGACAGAAGGTGCGTTAGATGTGACCGTTGGGCCTTTCGTTAATTTATGGGGA
TTTGGACCAGATAAACGCCTAAATAAAGCACCAACGGAAGAACAAATTGCAGAACGTGCC
ACTTGGGTTGGTATTGAAAAATTAGTCTTAGATGATAATGCTACAAAAGCCACATTAACA
AAAAAAGTACCAGAGCTTTATCTCGATCTTTCAGCAATTGCCAAAGGATTTGGCGTAGAT
AAATTAGCGGATTACCTTGAGCAATTAGGGGTACAACATTACCTTGTTGAGATCGGCGGT
GAATTACGCGGAAAAGGGCTAAATTTAAAAGGGCAACCGTGGCGTATTGCAGTTGAAAAA
CCTGAATTTGCTCAAGGAACATCAAGTCAAATTGTTGTGCCATTGCATAATTTAGGTATG
GCGACTTCGGGTAATTACCGCAACTATTTTGAAGATGAACAGGGTAATCGCCTATCTCAC
ATTATCGATCCAAAAGCGTTACGTCCGATTAGCCATAACTTAGCCTCAATTACTGTATTT
GCACCAACCACAATGACTGCAGATGGACTTTCAACAGGCTTATATGTGTTAGGAGCAGAA
AAAGCACTGGAAGTGGCAGAACGTGAAAATTTAGCAATTTTCTTAATTATCAAAAAAGGC
GACGGATATGAAACTAAAATGTCGAGTGCCTTTGAAAAATTAATTAATCAAAAATAATAG
GACAAAAAATGGAAACAATTTTACTGACCTTTGCTTTCTTTGTAGCCATTGTATTTATGA
TGTCAATCGGCTTTATTATCAAAGGTAAAACAATTAAAGGTAGTTGTGGCGGTATTTCTG
CACTAGGAATGAAAAAAGTCTGTGACTGCGATGAGCCTTGTGATAATTTAAAAGCAAAAT
TAGAAGCTGGCGATGAAGCTGCTAAAGCCGAATATGAAGAAAAATTTGCCAAGAAAGAGG
CTCAGTTTTACGAAGTAAAATAATTTTTTCATCAATAGGAAGGAAAAATGGAGCAACAAG
ATATTCGCTGGAAACAGCGTTTTGAAAATTATCAACAGGCTGTTGCTTATCTAAAAGATG
ATGTAGAAAAGTATGCAGATACTGATCTTGATATTATCAAAAAAGGGATTATTCAAAGTT
TTGAAATCGCTCACGAACTTGCTTGGAAAGTAATGCAAGACTATTTGAAATATCAAGGTC
TTTTAGATGCAAATGGACCTAGAAACGTAACTCGAATAGCCTTTCAATATGAGCTTATTT
TTGAGGGGCATCATTGGATGGAAATGTTGAATAGCCGTAATATGACAGTTCATACTTATG
ATGCTCAAATTTTGTTGAAAGAATTTGAAAAAATTGTTCACATTTATCTTCCCCTTTTCC
TTGCATTAGAAAAGAGAATGATGGAATTATGGCAGAAAAGTTTGGATTAAATGAACAATC
TATTAGGGTAATTACTGATATTCTCAAGAAATACCCCGAAATTGAGCAGGCGATTATTTA
TGGTTCTCGAGCAAAGGGTAATTATCGGATAGGTTCTGATATTGACTTAACTTTTAAAGG
ACCAAATCTTAATCAGAGCATATTGGGTAAAATCAGGCTAGATTTAGAAGACTCTAGCCT
ACCTTATCTGTTTGATCTTTCAATTTATCACGAACTGGCTCACGAAAATTTTATTCAGCA
TATCGACAGAGTGGGACAGCAATTTTATCAACGGACAGAACAACAATAATGAAATCAAAA
ACTTACCAACAACATTTTCCTGCACTTACCGATGAACAATTAGCGGAAAATGCAAAGAAA
AAAGTGATCTGCGGAATGTCAGGAGGCGTAGATTCTTCGGTTTCTGCCTTTATTCTTCAG
CAGCAAGGCTACCAAGTGGAAGGCTTGTTTATGAAGAACTGGGAAGAAGACGATGATACG
GATTACTGCACGGCAGCGGCAGATTTAGCCGATGCACAAGCCGTTTGCGATAAGCTGGGT
ATTAAACTGCATAAAATCAATTTTGCCGCAGAGTACTGGGATAATGTGTTTGAGCATTTC
CTTGCAGAATATAAAGCTGGACGTACACCAAACCCTGATATTTTGTGTAACAAAGAGATC
AAATTCAAAGCCTTTTTAGAATATGCTGCAGAGGATTTAGGGGCGGATTTTATTGCCACA
GGGCATTATGTCCGTCGTCCACCGCTTGATCAACAGCCAAAATTATTGCGTGGACTTGAT
AGCAACAAAGATCAAAGTTATTTCCTCTACACTCTGAGCGAGCAACAAGTTGCACAAAGT
CTTTTCCCTGTTGGTGATATTGAAAAACCGATTGTCCGAGCTATTGCAGAAGACCTAGGT
TTAGCGACAGCAAAGAAAAAAGATTCGACGGGGATCTGTTTTATCGGCGAACGTAAATTC
AAAGATTTCCTTGCTCGTTATTTACCTGCACAAGCTGGGGATATTAAAACCGTCGATGGG
CAAGTGATTGGTCGTCACGATGGCTTAATGTACCATACCTTAGGACAACGCAAAGGTTTA
GGTATTGGTGGTGTCAAAGGGGCGAGTGAAAATGCGTGGTATGTAGTGGAAAAAGATCTG
GTGAATAATGTGCTAATTGTCGCTCAAGGTCAGGATAATTCCGCGTTGCTTTCAAGCGGT
CTGATTGCAAGCCAACTTCACTGGGTAGATCGTCAACCGATCCGTGAAAAACTACGTTGC
ACAGTAAAAACACGCTACCGCCAAGCGGATATTTTATGTGAAATCCAACCGCTTGATGAC
GAAACCATTCGAGTGATCTTTGATGAGCCACAAATTGCTGTTACCCCAGGACAATCCGCC
GTATTTTATCAAGGCGAAGTCTGTTTGGGTGGTGGGATTATTGAAGAGCAGTTGAAGTAA
TATCTCCTAATAGTGATATTGTGGAAGATAGATTTATGGCATAAGAATGGGGATAATAGA
CAAATTTGCTGCTAATATTTAGAAAAAATAAACATTAGCAACTATTTTGTCTACTGTGCC
CATTTGTCTACTATGCCTAAGAATGGGCAACTTAGGTTTAGTATCTTAGCTTTTTAATGA
GATTTGGAAATTAACTCATCTCATAGATAGAATCTTCTGCTCAATCCCTTTCGCATCTAA
CCCTAAATCCGCATAAGACTCCGCTTGTGTAGCTTGTGGGATAAAGAAATCAGGGATACC
CAACATCAATAGCGGTTTGATTTTGCCGATATGTTGCAAGTATTCATTTACCGCACTGCC
AGCCCCACCTTGAAGGGCATTTTCTTCAAGGGTGACTAATAATTCGTGGCGGTCTGCAAG
CTCAGCAATCAAGGCTTCATCTAGCGGTTTTGCAAAACGCATATCAACCAGCGTGTAATT
GTGGGTTTCTGCCACTTGTTTGGCCTCGTTTAATAATGCCCCGAAATTGAGAATAGCGAC
CTTTTCCCCCTGTTTTAACACTTTGCCTTTGCCGATTTCAAGAGCTTGCATCGGTTGAAG
CTCAACGCCTTGTGCATTGCCACGCGGATAACGCACGGCAACAGGGCTGTTCATTGTGTA
AGCAGTGTAAAGCATTTGACGCATTTCATTTTCATCACTTGGACACATTATCGTCATATT
TGGGACACAACGCATAAAACTTAAATCAAATGCGCCTTGATGGGTCTGCCCGTCTGCTCC
CACAATACCAGCACGGTCAATTGCAAAAATGACAGGTAAGTTTTGAATAGCCACATCGTG
AATAAGTTGGTCATAAGCACGTTGTAGGAAGCTAGAGTAAATCGCCACCACAGGCTTGTA
ACCTGCAATCGCAAGCCCTGCCCCAAAGGTCACGGCGTGCTGTTCGGCAATCGCTACATC
AAAATATTGTTGTGGGAAGCGTTTAGAAAACTCAACCATTCCCGATCCTTCACGCATCGC
AGGAGTAATGCCGATAATTTTCGGATCACGCTCTGCCATTTCGCAAAGCCAGTCGCCAAA
AATGTTGGAATAGGTCGGTACGGATTTGGTTTGTGGTAACTTACCGCTTGTGTGGTCAAA
TTTCGGCACACCGTGGAAACCGATAGGGTCTTGTTCCGCTGGAGTATAACCTTTGCCTTT
TTTGGTTTTAATATGTAAGAACTGTGGTCCTGACATATTACGCATGTTCTTTAATGTAGA
TACTAACTCTTCAATATCATGCCCATCAATCGGGCCGATATAGTTAAAGCCAAGGGTTTC
AAACATTGTGCCAACAGGCGAAACAAAGCCCTTAACGTGTTCTTCTGTTTTTCGCACAAA
CTCTTTGATCGACGGAATGCCTGAGAGCAGTTTTTTGCCCCCTTCACGTAAAGTACCATA
AAGCGAACCAGTGAAAAGGCGAGCTAAGTGATTATTTAATGCTCCCACATTTTCTGAGAT
GGACATTTCGTTGTCATTTAAGATAACCAGCATATTGGTATGAATTGAACCTGCGTGGTT
AATCGCTTCAAATGCCATACCTGCAGTGATTGCGCCATCACCAATCACACAGACCGTTTT
ACGCCCTGCGTTCTCTTTTTCTGCGGCAACGGCAATGCCTAAACCAGCACTAATAGAGGT
AGAAGAGTGTCCAACGCTCAATACATCAAAAGGACTTTCTTCACGCCAAGGGAATGGGTG
TAAGCCGTCTTTTTGACGAATAGTATGCATTTGGTCACGGCGACCCGTTAAAATTTTATG
TGGATAGGCTTGGTGTCCTACGTCCCAGATAAGTTGATCGAATGGGGTCTGATAAACATA
ATGCAAGGCAACGGTCAATTCGACCACGCCTAATCCAGAGGCTAAGTGACCGCTTGTTTG
ACTGACGGACTCTAACAAATAGGCACGCAGTTCATCACAAAGAGGTTGAAGTTTATCTTT
TGGTAATAAACGCAAATCATCAGGTGAGTTGATTTGACTGAGCAATGGATAGGTCTTTTG
CATAAGCTTATCTTTAATCGTTGGGTGGGCAACTGCCCATCAAAAAAATCTATTATTAGG
CTTTGAGTTCTTCAGTTAAGGTCGGTTGAATACTGTTTAAAATTTCTTTTAAAACACGAC
CGCTACCTGCCACTACATTACCTGATTTTAAGTAATCTGTACCACCAACAAAGTTGGTCA
CTAACGCACCTGCTTCACGAGCAATTAAATCGCCTGCAGCACAATCCCACGGTTTTAATC
CGATTTCAAAGTAACCATCAACACGACCAGCAGCCACATAAGCTAAATCTAATGCTGCAG
AACCAGTACGGCGGAAATCTGCTACGCCATTGTTCATCAAGGCTTCAATCATATTTAAGT
GAGCAGTACGATGTTTTGCGACTTTAAACGGGAAACCTGTTGCTAACACTATGCCTTGTA
AATCACGATGTTCATTACTAATGCGAAGGCGGAATTCATTTAATTTTGTACCTTCGCCAC
GCACAGCGGTAAATAATTCGTTACGAATAGGATCATATACAACACCTACCTCAGTACGAC
CATTCACACGAATAGCAATCGACACCGCAAAATGTGGCAAGCGTTTAACAAAGTTTGTTG
TGCCATCTAATGGATCAATCACCCATTGTACATCGTTATTTGTGCCAGCTAAAACGCCTG
ATTCTTCGCCAACAATAGCATGATCAGGATACGATTTACGGATCACTTCAATAATGGCTG
CTTCTGCTGCTTTATCAATTTCGGTAACATAGTCATTTGTGCCTTTTTGAGCAACTTGAG
TGTCTTGAGGCGCTTGCTCATAGCCTTTAGCAATAATATTGCCTGCTTTTCGTGCTGCAC
GAATAGCGATATTTAACATTGGGTTCATAATTCCACCAGATTTTAAAGAACATAAGAGGA
TTAGGATTATAGAGAAAGTTAGGGAATAAAGGAATAGGGCGACGAGATCAATTTGTTTTA
AATAAGATTTTATCTGGTGTTGTGTAGCAGCCGCACAACAGCTAATTTTAAGAAAAGTTA
TGTAAGAGGGGATTTTCGCTTGTTTCCTCGTTAGATTGGTCAAAGGCAAGGAAATAGAGA
TCGAAGCGGATAGTCCCTATCCCTACAATTTAAAACTGGCTTTCAACTAAGATATTGACG
TTTTTATCCGTACAGGAATAGAGCGTTGGCAAATTACTATTTTGCTTACGATAGGTAAAT
TGTAGCCCTAGGTGTTACTTCTAACCAATACCAATTGCGCTTCCATAGCGTTAAATTTAA
GCTATATACTTTGTCAGAACGAACTTTGTCTAAATTGATGATTCCACCGAACTCTGTTTT
TCATGTAAATAAGCTTAAAAAGCTCTCCTATTGTAAAAACGTTTACAAGTAAATGTACTG
TGTTTTACAACAATTACAAATGTTTTCGTTTGCTTGATTTTGAGGCAATGTAAAGTAGTT
TGTTGTTTTTGCTGCGGGTAATGAATTCTATTTATAATTAAATATATTCGTATTTTTCTG
ACAAATTTCTTGCCCCTAATCTACGAAAACTATAAAATTCTCCAATTAAAGTGGGAAAAA
GTGGTGTTTTGTGGAACTTTTTCCAAATTTCCGAATCTCTAAGGCTAAGTGAGCAAAAAA
AATGTTTCGTGGAGCAACTTCAATCAGTATTGATAGCAAAGGGCGGATCGCTATTCCGAC
CCGTTATCGTGCTGAGCTTTTGGAGCGTCACCACGGGGCATTTGTTTGTACCGTAGATAT
TCGCCAGCCTTGTTTATTACTGTATCCGTTGCACGAATGGGAAATTGTCGAGCAAAAATT
ACTCGCACTGTCTAACTTCGATCCTGCACAGCGTCGTATTCAACGGGTTATGCAAGGTTT
TGCGACAGAGTGTGAAATGGATTCTGCCGGACGGATTTTACTTAGCCCGACTTTGCGTCA
GCACGCTCAATTGGAACAGCAGCTTATGTTGGTTGGGCAGTTAAATAAATTTGAAATTTG
GCAAGATCAACAATGGCAGAAACAGATTAGCGAAGATCTTGCAATTGGTAGCTCAGAAGA
GATGCTTCATTGTGAGGCATTGAAAAACCTTTCTTTATAATAATAACGGATAATCAAAAT
GAGTGACTCACCCAAACATATTACGGTGTTATTACACGAAGCAGTGGATGGTTTAGCCAT
TAAACCCAATGGTACCTATATCGATGGCACTTTTGGGCGTGGTGGGCATTCACGTCTTAT
TTTAAGCAAATTGGGTGAACAGGGGAGATTGATTGCAATTGATCGTGATCCGCGTGCGAT
TGCAGAAGCGAAGACCATCACGGATCCCCGTTTTCAAATTGTTCATAGTGCTTTTTCATC
CATTCCAGAGATTTGCGAAGAACTGGGTTTAATCGGCAAAATTGACGGTATCTTGCTCGA
TCTTGGCGTATCTTCCCCACAACTTGACGAAGCAGAACGTGGTTTTAGTTTTATGCGTGA
TGGACCATTGGATATGCGAATGGATACCACCAAAGGCTTATCTGCAATGGAATGGTTAGC
ACAGGTGTCTGTTGATGATCTAGCTTGGGTATTAAAAGAGTTTGGTGAAGAACGTTTTGC
CAAACGTATTGCACAAGCGGTGGTTTCTTACAATAAATCTGCAAGTGAAAAAATTTCGCG
TACCTTGCAACTCGCTCAAATTATTGCAGATGCCGTGCCCTTTAAAGATAAACATAAACA
CCCTGCAACTCGGTCTTTTCAGGCAATCCGCATTTACATTAATAGTGAGTTAGATGAATT
AGAAAAAGCGCTAAATTCAGCCTTAGCTGTACTCGCACCTGAAGGGCGTTTGTCTATTAT
CAGCTTCCATTCTCTAGAAGATAGAATGGTGAAGCAGTTTATGCGCAAACAGAGCAAAGG
CGAGGCTGTGCCGAAAGGTCTGCCGATTTTAGAAAGTGAGTTAAATAAGAATATTCCTTT
AAAAACCGTCGGCAAAGCGATTATGCCAAGTGAAGCGGAGATTGAAGCCAATCCACGCTC
ACGCAGTGCGGTGTTAAGAGTTGCGGAGAAAAGATAATGTCGAGTGAACGCTATCCTTTA
CGTCAAGTGATTTTAGACGATTTAACTAGCCATAATAAAGTGGCGTTATTGCTACTTATT
GGGGTGGTGATTAGTGCTGTTGCAACGATTTGGATTACGCACCAAACACGTTTATTAACA
GCGGAGCAGGGAAAATTATTGCAAGTAAAACAGAAGCTTGAAAATCAGTATGTCCATTTG
CAATTAGAAGAAAATTCAAAAAGTCAGAAGTTTTTAGTCGAAGCTGTTGCTGAAAAATTT
GGATTACAACCAGTTAAAAAAGAACAAGAAATCATTTTAGTGAAATAAAAATGAAAAAAT
CAGTGAAATATAACCCTAAAAATAAAAATGCGATGGGAGATGAATTAAAAGAGGTAGATA
TTTCATCTCAGCCTAGTTTTTTGCCTGCCCGATTTGGATTTGTTTATCTGTTTATCGGTG
TAATGGCCTGTGCCTTGATCGGTCAAAGTTTTTTTTTACAAGTCACTGATTCAGAACGTT
TAATCAAAGAAGCAAATGATCGATCATTAAGAACGAAAGAGCTTCCTTTTACAAGGGGGA
AAATTTTAGATAGAAATGGGCGAGTGCTTTCAATTAGTGTGCCGATGTATTCAATTACGA
TTGATCCTAAAGAATATTTTGATACTAAACTTCGTCGTAATAAATCGTTATGGCGAGTTT
TGGCTATGGAAATGGAGGCTTCAGCCAGTAAAATTGAAGCTAGTGTGAATCGTTTTATTA
AAGAAAAACCACAGAATAAAGAAAATAAATATGATCCTAGAGCGATTTTAAACAATAAAA
ATGAGGATTATTGGACATTACTCGCTCATGCAACTGCATTAGATTACAACGTATTAATTC
AACGCATACGCAATAATCCAAATTCTATGTTTTTACATTTGGAAAATGAGTATGCTCAGC
TTGAACGCCAAAAAATGCAAGAGTTAGCCAAAGCATTAGATATGAAATACAGCGTAATGA
TGGATAAACTTTATGCTTCAGCAAATCAACGTTTTTTATATATTTCTCGTCACGAATCAG
ATGTGATAGGAGATTATGCTCGAGCATTAAAAATTGATGGACTTGTATTAAAAGCAGAAA
CTCGCCGTTTTTATCCTCTTGCAGAAGAAATTTCCCAATTAATCGGCTTTACCGATGTTG
ATGATAAACAAGGCTCGGAAGGAATAGAACGTAGCTTTGATAGCTTGTTGGTTGGTAAAA
ACGGTAAACAGGTTATTCGTAAAGATGCTCGTGGTAATGTGATTGAGCATATTCGCGATG
AGAAAAAATATGATCCGCAAGATGTGATGTTGAGCATTGATGAAGAACTTCAATCAATGG
TTTACCGTGAAATCAAAAAAGCAGTGATTGAAAACAAGGCAGAATCAGGCACAGCTGTTT
TAGTTGATGTTCAAACGGGCGAAGTGTTAGCAATGGCAAATGCTCCGTCTTTTAACCCAA
ATAACCGTGCAGAATTCAAATCAGAATTAGCACGTAACCGCGTGATTACAGATACCTTTG
AGCCTGGTTCAACGGTAAAACCACTTGTGGTATTAACCGCATTACAAAATAGAGTGACTT
ATCCTAGTGAAGTCATTAGCACACGACCTTTTGTGGTTAATGGTCATACAATTAAGGATG
TTGCTCCAAGAGAGAGCTTAACCCTGACGGGTATCTTACAAAAATCAAGTAACATTGGGG
TAAGTCGTTTAGCGTTAAGAATGCCATCAACCGCATTAGTCGAAACTTATAGTAAGGTTG
GTTTTGGTAAAGATACAGGCTTAGGGCTTGGTGAACAACGTGGTACGAACGGTGATCGCA
AACGTTGGGCGGATATTGAACGTGCGACAATGGCGTATGGTTATGGTTTAAATGTAACGC
CATTACAACTTGCACGCGCTTATGCAACATTAGGCAGTTTCGGGATTTATCGTCCACTTT
CAATTACAAAAGTGGATCCACCAGTAATTGGTGAGCGTGTGCTGCCAGAAAAAATCACCA
AAGATGTTGTTCAGATGATGGAAAGTGTTGCAGCTAAAGGTGAAGGTGGTGCAAGAGCTG
CTGTTGATGGATACCGTGTCGCAATTAAAACGGGTACTGCTCGCAAATTAGAAAAAGGTC
AATATGTTGAAAAACATATTGCTTATACTGCTGGAATTGCCCCTGCAAGCGATCCAAGAT
TTGCTTTAGTTGTCTTAATTAATGAACCAAAAGCGGGAGCTTACTATGGCGGTGCGGTAT
CTGCCCCACTGTTCTCAAGCATTATGGGACATACTTTAAAAGCAAGAAACATTAAACCAG
ATAATCTTACTGAAGATACAAAAAGTGCAGTGAGAGAGATGAAAACAAATTCGACAAACT
AAGAGGCAATAATGAACCCTTTACTTTCCTTTTTCCCTGAACTTAACCATTGGGGCGAAT
TAAAAGAATTAAACAAAATGACCTTGGACAGCCGTCAGGTTGAAAAAGGCGATCTATTTG
TTGCCTTAAAAGGACATCAAGTCGATGGTCGTCAATTTATTGAAAAAGCGATTGAACAAG
GTGCTTCTTTAGTTTTAGCTGAAGCGGACGATGACGTTCAAGCGGTGAGATTTGCAGAAA
AATTTGCAAATTCGACCGCTTGTGTACTGGAAGTACCAAATTTACCGAAACAACTTTCGG
CGATTGCTGGTGCCTTCTATGGCAATCCATCAGAAAAATTAACCCTTGTGGGTATTACAG
GCACTAACGGCAAAACCACTACGGCACAGCTTTTTGCGCAATGGCGAAACTTGCTTGGCG
GTAAATCTGCGGTGATGGGAACTATTGGCAACGGACTATATGGGCAAGTGCAAGAAGCGG
TAAATACCACAGGTTCTGCCGTTGAAATTCAATGCAATCTGGAGAACTTTGTTGAATTAG
GGGCGGATTTCTGTGCAATGGAAGTCTCTTCTCACGGTTTGGCTCAATATCGTGCCGAAG
CGCTAGACTTTGACTTGGCGATTTTCACTAACTTAAGCCGTGATCACCTTGATTATCACA
ACACAATGGAAGAGTACGCCCAAGCGAAGTTCCGCTTATTTGGCGAGCTTTCATCAAAAC
AACAAGTGATCAACGCTGATGATGAAATCGGGCGTGAATGGTTGGCAAAATTGCCTGAAG
CTGTCGCCGTTAGCACCGATAGCCAGTTCCAACCACAACAAACTCGTTGGATTAAAGCTA
AAGCGGTACAATTTACCCTACAGGGTGCAACTATTGAATTTGAAAGTAGCTGGGGCAACG
GCGAACTAAAAAGCCGTTTAATCGGAGCGTTTAATGCCAGCAACTTATTAACCGCTTTCG
CTGGTTTATTGGCGTTGGGCTACGATTTGCAAAAATTAGTCGAAACCGCACCGCTGTTAA
ACGGTGTATGCGGACGTATGGAGTGTTTAATCAGCAAAGAAAATGCGGAAGAAAGCCCGA
TGGTGATTGTTGATTATGCCCATACCCCTGATGCCTTAGAAAAAGCCTTAGATGCCGCAC
GTTTACATTGTGAAGGCGAGTTATGGTGTGTGTTTGGTTGCGGTGGCGACCGTGATACAG
GTAAACGCCCATTAATGGCACGCATTGCCGAACAGTTAGCGGACAGAGTGATTGTAACTG
ATGACAATCCACGCACTGAAGATCCTGATGTGATTTTTAACGATATTATGAAAGGTTTCC
GCAAGCCAAAAGCGGTGCAGTCTATGCATATCCGTCAATATGCGATTGAACAAGCAATCG
CCCAAGCCGAGCCAAAGGATGTGATTTTGATTGCTGGTAAAGGACACGAAGATTACCAAA
TTATCGGCACGAAGAAATATCACTTTTCGGATCAAGAGTGGGCGAGGAAGTTTTTGGGGT
AGTTGGAATTTAATCTATTGCACAAAATAATTTGTAGATACCATAAGACACAACAAATTT
TATTTCATAAATGTGTCTAAATTAAATGCTGTCTGTTTTTGCAAAACAG
>H115 Scaffold2
AAGTTAGAAATAATAGGCGGAAATCTAATAAGTGCTAAAATCATTTAGACAATATATTGA
TTCTGAATGGATTTTTATTGATAGCAGTGTCATCAAGGCTCACCAGCATGCAACAGGTGC
AAGCGGTCAAAATCCGCAAGCGATTGGCAAAAGTGTGGCAGGTAATAGCACAAAAATTCA
TTTAGCGGTAGATAGTTGTGGAAATCCTATTGATTTTGTTCTGACGGGGGGGCTTTGAAT
TTACATAAACTGACACTTTTTCCCACTCTTAAAGGATACCAGTAATGTCATTTATCTAAG
GTAAGAAGCTGTGGGTAAATTAAAAGACGGGTGAGCTGAATAATCGACTATTTTTACTCG
ATCACTAACACGCTGATAATGCAGCACATATTCAGACGTTCTATCGCCAAAAGGTTTACT
TAAATCAAAGGCAAGGATACCAATGTGGTAATGCCATAGATGATTTTCTCGCGCATATTT
TACTTTTTGAGCAAAGTGCGGATCGTTTTTATGCACGTTGTCGGAAGATTTATTCCTGCC
TTCAAGGTTGGTAAAGCCAAAATTTTGAATATGCTCAACGAATTCAACGATCGCATCTTG
GTCTTTTACTGGAAAATTGGCAAATTCTTTACGAAAAAGTGAGCCATATTCAATTGTCAA
GTTAGCCATTAAGTAACCACTCCTTAATTGCTTTTGCACTTGTTAAGTCCGAAGGCATTT
CAATAGTTTCACTTTCAACGTGTGCTTTCATTCTTTCTAGATCGTAGTTAAATGCAGGCT
CTTCCACCTTATCGGCAATTTGTTTTTCTACGTTTTGAACGTAAGAAATTAGTGCTTGTT
TTTCCATTCCTGATTGAATTGCTTGCACAATACACGCCATTTGTTGATGAAAGTAATCCG
ATTGAATATAAATTTGAGCCATATTACCTCCAATGCTGAATAGGGTTGCATTTATTCTAA
CAGAAATTTTTGTTGGAAGAATAAAAAAATAACGGCATAACGAGAAATCATTATGCCGTT
AAATTTGTAGGGGCAAATGTCATTTGCCCTAATATCAATAGATTAAATCGAACGTTTAAT
CTCAACCACTTCGAATACCTCGATTTGGTCGCCGACTTTTACATCATTGTAGTTTTTCAC
GCCGATACCACATTCCATACCGTTACGGACTTCTGAAACGTCGTCTTTGAAACGACGGAG
AGATTCTAACTCGCCTTCAAAAATTACGACGTTATCACGTAATACACGGATTGGGTTGTT
ACGTTTGACGATACCTTCAGTGACCATACAACCTGCAATTGCACCGAATTTCGGGTGACG
GAAGACATCACGCACTTCTGCCAAGCCGATGATTTCTTGTTTAAATTCAGGTTGTAACAT
ACCGCTCATTGCTGCTTTGATTTCGTTTAATAGCTCATAAATGATTGAATAATAACGTAA
ATCAATGTTTTCGCTTTCGATAATGCGACGTGCTGAGGCATCTGCACGGACGTTAAAGCC
AAGTACAATAGCGTTAGACGCTGCCGCTAAGGTTGCATCGGTTTCCGTAATACCACCTAC
GCCAGAGCCAACCACTTTCACTTTTACTTCTGCCGTTGAAAGCTCGTGTAAAGATTGAAC
AATCGCTTCTACAGAGCCTTGTACGTCTGCTTTCACAATCACGTTCAATTCTGCAACATC
GCCTTCCGCCATATTGCTAAACATATTTTCAAGTTTCGCTTTTTGTTGGCGAGCTAATTT
CACATCACGGAATTTACCTTGACGGTATAACGCCACTTCACGCGCTTTTTTCTCATCACG
CACCACTGTCGCTTCATCACCTGCGGCTGGTACGCCTGAAAGTCCTAATACTTCCACAGG
AATTGATGGACCGGCTGATTCAATGTCTTTACCATTTTCATCACGCATTGCACGAACACG
GCCATATTCAAAGCCACAAAGTACGATGTCGCCTTTGTTTAACGTACCTGATTGAACAAG
GATAGTTGCAACTGGACCACGACCTTTATCGAGGTAAGATTCGATAACCACACCGCTTGC
CATACCCTCTTTTACCGCACTTAATTCTAATACTTCCGATTGAAGAAGAATGGCTTCAAG
TAAGTCGTCAATCCCCATTCCTTTTTTCGCTGAAACAGGAACAAATTGAACATCACCACC
GAATTTCTCAGAAATCACTTCGTGTTGTAATAACTCTTGTTCTACACGCTCTAGGTTTGC
TTCTGGTTTATCAATTTTGTTTACCGCAACCACGATCGGCGCACCAGCTGCTTTCGCGTG
TTGGATTGCTTCAATGGTTTGTGGCATTACGCCATCGTCAGCTGCTACTACAAGAACAAC
GATATCTGTTGCTTTCGCACCACGCGCACGCATTGAGGTAAATGCCGCGTGTCCTGGTGT
ATCTAAGAAGGTAATCATCTTACCGTCGTCGGTTTCAACGTGATATGCACCGATATGCTG
AGTAATACCACCAGCTTCACCTGCTGCTACTTTCGCTTTACGGATATAGTCTAATAATGA
GGTTTTACCGTGGTCAACGTGTCCCATAATGGTCACAACTGGCGCTCGGGTTACTTTTTC
TGCGTGTAAGTCACGATCTTCTAAGATCGCTTCTTCTAACTCATTTTCTTTACGCAGAAT
AACTTTGTGTCCCATTTCTTCTGCAACAAGCTGTGCAGTTTCTTGGTCAATCACTTGGTT
AATGGTCACCATTTCGCCCATTTTCATCATTGTTTTGATGATTTCGGTCGCTTTTACTGC
CATTTTGTTCGCAAGTTCTGCCACAGTAATAGTTTCACCGATCACCACATCACGCGTAAC
TGCTTGAGCTGGCTTAGTGAAGGCTTGTTGTAATGCACTGCCTTTCTTCGCGTGTTTACC
CTTGCCTTTGGTATCTTTTTGGTTACGGCGGTCAGATTGACGTTCATTTTTACTGCCGTT
TTCATCATCACGTCCGCCTTTTTTGGTTTTCGCTACACCGCCTTTGCCACGTCCACGATT
GCCTTCACTACGACGCTCAGAATCACGTTCTGCTTCTAACGCATATTTAGAAGTAAAGCG
GTCATCTTCATAGTCTTCACCATTTTCAATCGCTTCTTCACGGGCAATTTCTGCTAAACG
ACGAGTATTTTCTGCTAAACGGCGAGCATTTTCTGCTGCACGTTTTGCGTCCATTTCCGC
TTTTTGGCGAGCCACTTCTTCTTGCTTACGACGCAATTCAGCTTCTTCTTTACGTTTTGC
CTCTTTTTCAGGATCAACCGCTTTTTCTTGTTTTGGTTGAGCTTCTGCTTTTGGTTGCGC
TGGTTTTGGTTGTTTATTTGGCATTACAGGCACTTGATGTACCGCTTTTTTTGCTTCTTC
GGCTTTGGCAGCTTCTGCTTTTTTAGCCTCTTCTTTCGCTTTAGCTTCCGCTTCTTGTTT
CGATTTCAGTGCTTCTTCTTGGGCTTTTTTAGCTGCTTCAGTATCCACTTTGCGAGATTT
ACGCACTTCCACTTGCACTTCTTTTGCTTTACCGCCTGCAGTCGTACCGCTCACGGTTGT
TTTAGTACGACGCTGTAAACTTAATTTCTTCGGTGCGTCTGTTTTGATTTCATTTTCACT
CATTCTTTCTCTCCCTGTTTTTAGCTAAACCAGCAAATTTGACGAGCAGCCATAATTAAT
TCTGCGGCTTTTTCTGCGGTTAATTCTTCAATATCAGCTAAATCATCAACACCTTGCTCT
GCAAGGTCTTCAAGAGTGGTAATCTGTTTTTCTGCTAATTTAAAGGCGATATGGCGATCC
ATACCTTCAAGATTTAACAATTTATCTTCAATATGTGCCTGTTTTAATGCTTCTTCTTCC
GCTAACGCTTTAGCTGTGATCGCATTTTTAGCACGCACTTGAAGTTCTTCAACTAGATCT
TCATCTTCTAAGCCATCAATTGCTGTCAGTTCCTTAACTGGTACATAAGCAATTTCTTCT
AATGAGGTAAAGCCTTCTTCAATTAAAAGATGAGCAAATTCTTCATCAATTTCTAAAGCG
TCCATAAAGAGATTAATCACTTTATTGTCTTCTGCTTGATGTTTTTTTTCTAACTCATCG
GTTGTCATCACATTTAATGTCCAACCTGTTAATTGGGTGGCTAAACGTACATTTTGACCA
TTACGACCGATAGCTTGTGCAAGCGCGTTTGCTTCAACAGCAATATCCATTGAGTGATTG
TCTTCATCAACAACGATTGAGCTAACATCAGCAGGTGCCATTGCGTTAATCAAAAATTGT
GCTGGGTTGTCGTCCCACAACACGATATCTACACGCTCACCGCCAAGTTCGTTAGTAATT
GCCTGTACACGCGCACCACGCATACCGACGCAAGCACCTACTGGATCGATACGTTTATCA
TTGCTTTTCACGGCAATTTTGGCGCGAGAGCCTGGATCACGAGAAGCCCCTTTGATTTCA
ATCACTTCTTCACCGATTTCAGGTACTTCAAGTTTGAATAACTCTTGTAACATCACTGGT
TTTGCACGAGTAACGAATAGTTGAGGACCTTTTGACTCGGGCTTAATTGCATAAAGTACA
CCACGCACTCGGTCACCTGGGCGGAAGTTTTCACGCGGTAACATATCTTCACGCACAATC
ACTGCTTCAGCTTTAGTGGTATCGTCCTTTTTACCTGCAAGCTCAAGAATAATACTTTCA
CGACTTACTTTTTTTACAGTACCGATAACAATTTTGCCTTCTTCTGAACGGAATTGTTCA
ATCACTTTATTACGTTCCGCTTCACGAATTTTCATGGTGATCACTTGGCGAGCGGTTTGC
ATTGTTATACGGTCGAATGCGATAGACTCAATCTCATCTTCAACATAGTCACCTAATTGA
ATGTTCGGGTCTTCAAATTGAGCCGCTTCTAAAGTAATTTCACGAGTGTGGTGATGCACT
TTTTCTACCACTAACCAACGGCGGTAAGTAGTAAATGCTCCTGTTTTACGGTCAATCACT
ACACGCACATCAATATCAATGCCGTTGCCCGTTTTACGATCTTCACGTTCTGCAGCCGCT
TTCTTTTTCGTTGAAATGGCTAATGCGGTTTCAAGTGCCTCAAAAATGGCATCTTTTGGT
AATAATTTTTCATTGGATACCGCTTCTGCGGCTAATAAAATCTCTTTACTCATTGGTTTT
GATTTCCTTAGAAATTAAAAACGGGGATTAAATTTGCTTTTTGAATGTTGCCAAAGGCAA
AAGCCTGTAAATTGCCATCAACTTTTAAGGTAATTAAATCACCTTCAACACTCACTAATT
CACCTTGCCATTTACGGCGATCTAACATTGGAATGCGTAAATGAACAACAATTTCACGCC
CAACAAAGCGTTGATAGTGGGCTAATGTAAATAATGGACGATCTAACCCAGGGGAAGATA
CTTCTAGGTTATATTTATCCGCAATCGGATCTTCCACATCAAAAATCGCACTCACTTGAC
GGCTAACATCGCTACAATCATCAACCGTAACACCGCCTTCTTTATCAATATATAAGCGTA
CAGTTAAAAAACGACCTGCACGTTGGCACTCAACGCCGACAAGTTCAAATCCCATTGCAT
CAATGGGATCGGCGACAAGCTCTTGTAATTTTTGTTCTAATGTTGCCAAGGAAACCTCCA
TTTGACAGATATAAAAAAAGGACTTGAAAAAGTCCCTTTAACACAACAAAGCTGACTATG
TAGCCACAAAAAAGCCTCAAACTACAACAGTTGAGGCTTCAAGCGGTTTGTTTTATCTAA
CATTTTACAATTTCAAATGCCTAGATAGAACAAAACTCATCGTCTTAACCAAAACAATGA
GCCTTAAAACTGGTTGCGGGAGCCGGATTTGAACCGACGACCTTCGGGTTATGAGCCCGA
CGAGCTACCAAGCTGCTCCACCCCGCGTCTGATGTGGTGCATTATAGGGGATAAAAAAAT
CCGTGCAACTCTTTTTTTTAGAAATTAAGAATGAATGCTAGATTTTTAGTCAAAATATGC
TTAAGCATTATCTTTCAACAAAAACACCCCTTTATTTTTTATTTCTATATAACAATTTCT
TTGGGATTCATCATAATCTTCTGGGTTAAGGTTAATCATTAATGTTTTCCCTTGCCAAAG
TGCGGTAATTTCCCAATGGTTTCCCATATAGACAGCCTGCTTAATTTCACAATATTGAGC
TGCAGTTCCATCACTTAACAAGCGAATACTTTCTGGTCGTAATCCGACAAGACAATCCCC
ATCAGGTACTTGAAAACGTGCTGCATTTTCAAGGGTAAAAGAAAACTCACCGATATTAAT
TTGATTGCCTTGTCGTTTTCCTGAAAAAATGGTTGATTCCCCCATAAAATGAGCAACAAA
AAGAGAGTTTGGCTGTAAATAGAGATTTTTAGCCGTATCTTTTTGCATAATGCTACCCTG
ATCCATCACAATCACTTCATCAGACACTGCAAAAGCTTCACTTTGATCGTGAGTAACATA
GAGTGAAGTAATATTGAGCCGTTGTTGTAACTCGCGGATTTTTTCTCGCATTGAACGGCG
TAAATTCGCATCTAGACTACTTAGAGGTTCATCAAATAAGAGAACTTTAGGCTTGAGAAT
TAACGCTCTTGCTAATGCCACTCGTTGTTGCTGTCCGCCTGAAATTTGATCGACATAGCG
ATCTTCAAACCCTATCAGATCGACTAACTCTAATGCTTCTTTTACTCGCTGTTTTCGCTC
TTCTTTGGATACACCCTGCATTTTTAGCCCATATTCCACATTTTCACCAATCGACATATG
TGGGAAAAGTGCGTAAGACTGAAATACGATACAAATATCTCGCTGTTGCGTTGCGTTGTG
GGTAACATCTTCGCCGTCAATAAAAATTTGTCCTGCTGTGGGGCTTTCTAAACCTGCAAC
TAAACGTAACACAGTGGTTTTGCCACAGCCAGAAGGACCGAGTAACGTGACCATTGTGCC
TTGTTTAATTGAAAAGTTTAAGTTATCTATAACCCTATGTTTACCAAAAGATTTGCTGAT
ATTTTTCAACACGAGAAAATCATTTTTTTGTTCCATTTTTCTCTCCAAATTCATCTTTTT
GCTTTGAACGGGCTGTATGCGTATCGCCAACAAGCCAATCAAATAAGAAAATCATTGCCA
GCATAACTACAATCAACATTGAGCCATAGGCAATCGCCATTCCATATTCCCCATCCTCTA
CTCGATTTAAAATATATGAGGTTGCGACGCGTGTGTCTGCTGTAACTAAAAAGATGATCG
CACTGACTGTTGTCATTGATCTAACAAAACTAGTAACTAAGGCAGAAAGTAACGCTGGTT
TTAAAAGCGGTAAAGCGACAAAGCAGATGGTTTTTAATGTTCCAGCTTTCAGTGAGAGCG
AGGCTTCATCTAAGGCTTTATCTAACTGTCTTAATCCAGCGATAGCCGCTCTCATTCCTA
CTGGCATATTCCGCATCACCATAGACAAAATAATAATAAGCCCTGTTCCTGTCAGGTAAA
TAGGTTGATGGTTAAAAGCCAGAATATAGGATACCCCAGCCACTGTTCCTGGTACGGCAA
AACAAAGTAACGTCAGAAATTCTAAGGTTTTTTTCCCTTTAAAATCACGGCGAACGGTAA
TGTAAGCGATCAACAAACCAAAAATAGCCGTAATCGGGGCGGCACTAGCAGCAAAAATAA
CCGTTTGGATTAAAGATGGCCACGCTCCACTATTAAACCCTTGTCCAAAAAGATTGAGGT
AGTTATTGAATGTCAGTGTGTGGTCTATTCCCCAACTTACGGTAAAGCTACCGTAAAAAA
TACTACCGTATAGTACAAAGTTAAACAGAACCCAAAAACCTAAAGTGCAAATAATTGCCC
ATTTCATACCGCTTGGTAACTCTTGCACATCGCCTCGATAGGATTTACCTGACACGGTAA
TATAAGATCGATTGCCAATCCAGAGATATTGCACCACAAAAATCGTAAGGGAAAAGAGTA
ACAAGATCACGCCTAAGGTGCTTGCCGAAGCATAATCTAACTGTGAACCAGCAATATAGA
AATAGATTTGAGTGGCAATAACGTCAAAACTTCCACCTAAAACTAAAGGGGTGCTAAAGT
CTGCAAGCGATTGGATCACCACAACTAAAAACGAGTTGGCTAACGCTGGCTTGAGTAATG
GAAAAATAATATAGAAGAAGGCTTGATAGCGGTTAGATCGTAAAGTATAAGCGGCTTCCT
CAACAGATGGGTGAATAGATTTTAATGCACCGTCTAAAATCATAAAAGACATTGGGGTCA
GTGCGAGGGTATGGGCAATCACTATCCCTGTAAAACCATAAAGCCAGTTATTACTAAAGC
CAAGATGATCGACTAAAAAAGCAGTCACATAGCCCGAACGTCCTAACATAAGGGTGACAC
CTAAGCCAACAACAAATGGCGGTGTTACAATGGGTAAGATAGAGAAAATTTTTCCAATAA
ACGCCGTGCGTTTTGCAATCCGTGTGGTATAAAGAGCAAAGGCTAAACCAAACAACGTAG
ATACAATCCCAACGGTTGTCGCAACACTTAATGAATTACCAATCACTCTTAATACATAAG
GCTGTTGTAAGATAGACAACACTTGACTTGGTACAAATTCACTGCCGTCGTAAAACATTG
AGATGAAAATTGCCAGTGTTGGATAGACCATAAAGAAAAAGATCAACAAAATAATGCTAA
TCAATGAGGCAATAATAAATCTGTCACCCTGCATTATTTTTAATTCAGCAAGGGCATTTG
TCGCTAACGCAATCAACGCAACAATTAAGAAAAAAACCGCATAACCTAAGCTGATTTTTG
CTAAAATTGCAGAAAGAAAGATAAAGAGAAACAGCCCAACTGCCCCGAATAACTCACATT
TACTTCGTAATGTTGAAGGTGTTTTGTTCGGATACAGATAAAGCAGTAGGGGAAAAAACC
ATATCCAAGTAAGGTTAATATCATTCCACCCCATAGCCTGTTGAAATTCGGCTGAAGTTG
CTCCAAACAGTCCATATTGCAATGCTTTTACTGGGAAAAAGCAAAAGCCTAAAAAAGCAA
AAATAACCCAAGTCAATGAATGACGAAAAAAAAATGTTTGCATAACCCTCTATAACATCT
ATTCCACAATCTTTCATCATTCTACTATTAAACAAAATGATAGAATAGTTAAATTATAAT
TTAGCGCCAACTAAAGAATAATCAACCCGATCTTCAAAAAAAGATCGGGTTTGAGTGTCA
TACTTTAAGAACGCCCAGCAAAAAAAGCGAATCGTTCTAAAATAGAGCCATTCTAGCTCG
AAAAAAACAATCAAGTTTCCAAATAAAAAAATATTGGCTGAGAAATAGTAGACCAGCTAA
AAAGATAACAAGGAATTTACCCCCCCAAACTCTTCCGTCAATTTTTCTGTAAACAGACGT
AATTCTTCCGTCATTAACAGAAAATCCGCATCGAAACGTTGGGCTTTATCTTCTTTCAAA
ATATTATCGTTCTTTTCACGCACTTCATCGGCGAATTTGACACGGGCAAGGGTGGCATCT
TCGTTCAACACAAAAGAAAAATGATTTTCCCAATCTAACGCAAGTTTTGTGACAAATTTA
CCCGCTTGTAAATGTTGGCTGATTTCGTCGCTTTCTAAATCTTGGTGTTTACAACGGATT
ACACTGTCGGTATCAAAAGATTTTAATTCTGCTTCTTCCAGAAGTGTCAGCCAGCTTGGT
GTATGCCCTTTTGCCACCCAATTTGTCATCACTTCGCTCGGTTGTAGCGTGAAGGAAATC
GGCACAACAGGCAAAGAACCAAGGGATTTGCGTAACAAAGCAAGGGTATCTTCGGCACGT
TTTGCCGAGCCACTATCTACATAAACGAGCTGTTTATCTAAGTCTAGCCAAATCGCCGTA
AATTGGTGTTTACTAAACGCACGAGGCAACAACATTGCCACAACATCATCTTTGATCGCC
TGCTTTTCCGTTTTTTTCAGCTTACGTTGTTCCTTTTGTTCTAAGGCTTCAATGCGATTT
TCCGTTTCTTTTTTGACGACGTGAGCTGGCAATAATTTTTCTTCTTTATGAGAAACCAGT
AGGAACTGCTGACCCTGTGCAAAGTGCAACAGTTCACTTCCTGCAAGCGGTGACGACCAG
CCAAATTTTTGCATATCGCTTTGTTGGCAAGGGGTGAATTTTGTTTGCTGTAATTGTGCG
TCTAATTCACTACTGGTGAAGCGTAATTCACTAGTTAAACGGTAAATCATTACATTTTTG
AACCAATATGTCATAACATCTCTCTTTATCTAAAATTCATTATCAATCAATAAGTTACTG
AAAGTTCATCATTCATTACTTTGATTATATCACCATAACTCAAAATGATAGTAACCATTT
TGAGCACGAATACAACAATCACTTATTCGTGGTATAGAAGTATAGTAGGAAACTTTCCAA
GCCCAAATTACTATAAACGTGACAAAACATTTTCTTGCTTAAAACACCAAATGTAAATTT
TGTGATCTTTATCTCATTTTCGAATATTTTCGATTGTTTTTGTTTTTAAGGGGTATAAAC
TTACTTTCGAAAGCAATCGTAGTATGCAGTGGTTGTTTTGATGTAGGAGAGAAAATGAAA
AGTAGCGTAGAAAGACGTTCTGATATTTTGGCGTTATTGCAAAAAACAGGCAGTCATCGA
GTTGAAGCATTGTCTCAGCATTTCGGGGTTTCGACGGTTACTATCCGTTCGGATCTTAAT
GTGTTAGAGCAACAAGGCTATATTACAAGATCGCACGGTTTTGCAGTGTTAAACTCCAGA
TTAATAGCGGAACTTTCTATTGCGGATAAAAGTAATAATTATCCCGAACTCAAACAACAG
ATTGGTCATCTTGCCGCTTCTTTGTTAAAAGAGGGTGAGAAGGTGATTTTGGACTCTGGA
ACGACAACGAAAGCAATCGTAAGTGCTATCGGTGATCTTAACTTGACAGTATTGACAAAT
GGGCTTGATGTCGCAATGGCGTTGGTTTCTTGTCCGAATGTGGAAGTAAGAATGACGGGT
GGGGTTTTACGGAAAAATGCGATGTCGTTTTCGGGAGTAATGGCGGATAATAATTTGCAA
CATTATCGCTTTGATAAAGTCTTTTTGGGTGTTGATGGTTTTGACTTACAAAAAGGGGTC
ACAACCTTTAACGAGCAAGAGGCTCAGCTAAATCGCTTAATGTGCGATGCGGCGGATCAG
GTGATTGTGGTGACGGATTCGAGCAAATTTGGTCAATATAGCCATTTTGTTATTTGCCAA
GCCAATCAAATAGATGTGTTAGTCACGGATAATAAAATTCCTCTAAGTTATCGAGAGTAT
CTCGAAAATGTTGGGGTGCAAGTGTTAATTGCGTAGTTTCATTCTCTTTCCTTATAAATA
AATCCATTTATTTGTGAGGGAAATGCAATGATCCTCAATATAGCTAACCAAACATTAGAA
AAACAGAACGCTTTTTGGACGGCAAAGGAAATTGCCCAACAGCCAGCGACCTGGCGTGAA
ACGGTTTCTATTGTGAAATCGTCACTTGTTATTCCATTTCTTCAGCCTCTTGTTGAATAT
GCAAAACAAGGCGAACTTCGTGTTATTTTTACGGGGGCTGGTACTTCCGCTTTTATTGGT
GAGGTTGTTGCACCGATATTAAGCCAGCATTTAGGCTGTGCTGTCGAAGCGATTGCAAGT
ACCGATCTTGTATCCAATCCTTATCAATATCTTTTTTCAGATAAACCAACACTTTTAGTC
TCTTTTGCTCGCTCTGGTAATAGCCCTGAAAGTATTGGTGCAGTAGAGCTTGTCGATGAG
ATTGTCGAGGAAGCGTACCATTTAACCATAACGAATAATGTCAATGGGGCATTATTTAAA
AAATGTCAGCAAGATCCGACCGCTTACCCATTAGCATTACCAGAATCAACCCACGATAAA
GGTTTTGCAATGACCTCCAGTGCCAGCAATATGATGTTAGCCGCATTAGTAGCATTTTTA
CCTGATGTGTTTGATGATAACTGGGTTGAAGGTGCTATATCGGTAACAGAGCAGTTATTA
GAACAGGATCTTCTCGAAATCCAACGTTTAGCCCATCTGCCATTAAAACGGATCGTCTAT
TTAGGCAGTGGGCATTTCCAAGGGCTTGCCCGTGAAACGTCTTTAAAACTGCTTGAACTT
ACCGCTGGTGAACGTCTTGGCTTCTTTGAGTCGTCAATGGGCTTCCGCCACGGACCAAAA
TCCCTTGTTCAAGATGAAACGCTCATTTTTATCTTCTTATCTCAGCAACCTTATACCGCA
CAATATGACCGTGACCTGTATCAAGAGTTAGTCAGAGATAAAAAAGCCAGAGAAGTGGTG
TTATTAGGCGATACAAGCGGCTCGATCCAGGCTGAAATTCACAAATTAGATGACGCAGCA
CGGATTTTCCCATTCTTAGTAATCGGGCAACTTTACTCGTTTTATAGCTCGCTCTATCTC
GGCTACACCACGGATAACCCTTGTCCGACAGGCGAAGTTAATCGTGTGGTGCAAGGTGTA
ACCTTATACCCATATCAATCATAGGAGGAAACAAATATGGCAATTTTAAACGTACGGATT
GATGGTCGTTTAATCCACGGGCAAGTGGCTAATTTGTGGACATCATATCTCAATATCACT
CGCATTATGGTTGTGGACGAAATTGCTGCAAACAGCGATATAGATAAAGCAGGCTTACGC
TTGGCTTGCCCGGCAGGGGTGAATTTAAGCGTGTTGCCTGTGGAAAAAGCAGCCGCCAAC
ATTAACGAAGGGCGTTATGACTCTCAACGTGTTTTGTTGGTAACAAGAACCCCACAAACG
ATCTTACAGCTTGTGGAGGCAGGCGTAAATCTGCCGGAAGTCAATGCAGGGAATATGCCT
AAAACGGATCTAACACGTCCTATCAGAAAAACAGTACACGTGACTGAAGACGATGTGGAA
GTGTTTAGAAAACTTTCTGAAAAAGGCGTGAAGCTCACCGCTCAGTTAGTGCCTAATGAA
GAAAAAGTCGATTTAATGAAACTTTTATAGAGGAGTAACGATTATGATCGAATGGTGGCA
AATACTTTTGATAACGCTTTATGCGTTCTATCAAATCCTAGATGAAATCACGATTGTATC
TAGTGCTGGTTCACCTGTGTTTGCAGGCTTTATCACAGGTTTAATTATGGGCGATTTGAC
AACTGGATTGTTAATCGGTGGTTCAATGCAATTAACCATTTTAGGTGTAGGTACCTTCGG
TGGTGCATCTCGTATTGATGCAAACTCAGGTACTGTTATCGCAACTGCATTCTCTGTTGC
AGCTGGAATGGATCCACAATTAGCCTTAACAACCTTAGCTGTTCCAATCGCAGCGTTAAT
GGTTTATACCGATATTTTAGCGAGAATGTCTAACGTATTCTTCGCTCACCGTATCGACAA
AAATATCCAAGACCACGCTTATAGTGCAATCACAGTAAACTATCTCTGCGGTGCAATCGC
TTGGGGTCTATCTCGTGCATTACCAATCTTCTTAGCGTTAGTGTTTGGTGGTCCATTTGT
GGCAAGCCTAGCAGAAGCAATGCAAACAGGCTTCTTAAAAGTTATCGCAGATGGCTTAAC
CCTTGCAGGTGGCGTATTACCGGCGTTAGGTTTCGCAATCTTACTTCGTTACCTACCGAC
AAAACGTCACATTGCATACTTAATCCTTGCATTCTCACTCACAGCAATCTTCATTACTCT
CTTCGGTAACATCAATGCTGTCGGTGCATCAACAGGTGTAAGCAACTCAATCAGCAGCGT
ACCAATGCTTGCAATGGCAGCAATCGGATTTGCATTCGCCTACATTGTTTACCAACGTAG
CGTAGAAGGTGGCTCAGCCCCAGTTGCAAAACAAAATACCACTTCTGACAAAGGAGAAAT
TGAAGATGACGAACTCTAATCAACAAGTCGGAAATCCAAAAGGCTATAAATTAACAGATG
CGGACTTCCGCCAAATCAATATCCGTAACTTATTCTTCAACCAAGTTGGTTGGAACTATG
AACGTATGCAAGGCTCTGGCTACCTATGGATTATGTTGCCACAGCTACGCAAAATGTACG
GCGACAACACACCTGAATTACAAAAAATGATGGTGATGCACAACCAATTCTTCAACACCA
GCCCATTCTTTAACACCATTGTTAAAGGTATCGACTTGGCACTTGAAGAAAAACAAGGGG
TGAAATCACTTGAAGCCGTTGCAGGTATCAAATCAGGTTTAATGGGACCATTTGCCGCTA
TCGGTGATGCCCTATTCGGCTCACTTGTCCCAGCAATTATGGGTGCGATTGCCGCAACAA
TGGCAGTAAACGGCAATCCGCTAGGTGTTGGCTTATGGGTTGCGGTAGCGATTGCCACAA
TGGTATTCCGTTGGGTGCAACTCAAAATCGCTTATCGTGAAGGGGTAAACTTAGTCACCA
ACCTAAGTCACCGCTTGAACGCACTAACCAACGCCGCAACAGTGCTTGGGGTATTCGTTG
TGGGGGTAATGTGTGCCACGATGGTGAATGTCAAAGTACCGTTTGTCGCCACTATCGGTG
AGAAAGTCGTTTCCGCCCAAGCGAACTTAGATCTTATCTTACCAAGATTAGTCCCTGCGT
TAGTGGTGTTCTTCATCTACTGGTTACTCGGCAGACCGAAAATGAACTCTAACAAAGCGA
TTATGATCATCATCGCACTCTGTATCTTGCTCTCTTGGGCTGGATTGTTGGCGAAAGGGT
AATTTGAACGGGACACGAAGCGTCGTGTCCCTACAATTCCATCGAATGTAGGGACGCCAC
GCTTGGCGTCCTAAAACAAGCGGTCAAATCCACCCAAAATTTTACAAATAACTAAGATCT
AAAACCCAATCACTCTTTCCTAGATTTATTCGGTTTTATATCTTTTAAGCGAGGTGAACT
ATGCCTTTCCAAATCGGCGAAAAGGATTTCCTACTCAACGGAAAACCGTTCAAAATCCTG
TCAGGTGCAGTACATTATTTTCGTATCGTGCCGGAATACTGGTACAAAACACTCTACAAC
CTAAAGGCAATGGGGTGTAACACGGTAGAAACCTATGTGCCGTGGAACTTACATCAGCCA
CAGCCTGATCAATTTAACTTCAGCAAGCGGGCGGATTTAGTCAAATTTTTGCAAACGGCA
AAAGATCTAGGGCTGTACGTTATTCTTCGCCCAACACCTTATATCTGTGCGGAATGGGAG
TTTGGCGGATTGCCTGCGTGGTTACTCAATATCCCGAATATCCGCTTACGCCAAAACGAT
CCGCTGTTTATCGCTGAAATCGACCGCTATTTTCAAGAACTACTTCCACGCATTGCCCCT
TATCAAATTACCCAAGGCGGTAATATCCTAATGATGCAAATCGAGAACGAATACGGCTCG
TTCGGCAATGATAAAAACTACCTAAGAGCTATTCGGGCGTTGATGTTAATTCACGGGGTG
AACGTACCGCTTTTCACGTCAGACGGTGCGTGGCAGAACGCCTTAGAAGCAGGGGCGTTG
ATCGAAGATGATATTTTGCCGACGGGCAACTTCGGCTCTCGTTCCAATGAAAATTTAGAT
GAGTTGCAACGTTATATTGATAAGCACGGCAAATCTTACCCGTTGATGTGTATGGAATTT
TGGGACGGCTGGTTTAACCGCTGGAAAGAGCCTGTGATCCGCCGTGATGCTCAAGATTTG
GCGAACTGCACCAAAGAGCTACTCGAACGGGCAAGTATCAATTTCTATATGTTCCAAGGC
GGAACGAATTTTGGCTTTTGGAACGGCTGTTCCGCACGGTTAGACACCGATTTACCGCAA
GTAACCAGCTACGACTATGATGCCCCTGTTCACGAATGGGGCGAGCCGTCAGAGAAATTC
TACCTGCTACAAAAAGTGTTAGGGCAGTACCCTGATGCTAGCCCGATTGTCGATCCGATT
TTGCCAAATATCACTGCTTACCCACCGCTTGCTGTGCAAAATGAAGTGTCGCTGTTTGGT
ACTTTAGACACAATCAGCGAATGCTACGAAAGTCCGTTCACTCAAACAATGGAACAGCTA
GGGCATTACTACGGTTATCTGCTTTATCGAGCCAAACCGACGGCATATAGCGGTGAGATC
AAGCTGAGAATTTACCAAGGTAGAGATCGTATCCAGATTTTCAACGACAAACAGAAAGTC
GCCACCCAGTACCAACACGAGATCGGCAATGAAGTGATGTTACAGACACCCAATGGCGAG
TTCCAACTTGATCTGTTAGTGGAAAATATGGGACGGGTTAATTACGGCGGTAAGCTACTT
GCACCGACACAACATAAAGGGATCGGTGCAGGGGCAGTGCTTGATCTGCATTTCCACACA
GGCTGGCAACAGTATGCGATTGATTTTGACCGCTTGGAAGAGATTGATTTTGATGGCGAG
AAAGATAGCCAAACGCCTTCGTTCTATCAATTTAAGTTACACCTAGACCAAGAACCGCAA
GATACCTTTATTGATACTCGTGAGTTCGGCAAGGGGGTGATTGTGGTAAATGGTGAGAAC
TTAGGGCGTTACTGGAATGAAGGCCCGACTTGTTATCTCTATCTGCCTGCACCGTTACTG
CATAAAGGTGAAAATGAGATTATCGTCTTTGAAACAGAAGGGGTGAAGATCGATAGCTTA
ACATTTAGTGATAAGCCGATTTATAAAGAGTTGAATACGAAGAACTTATAAGGACAACCC
AAAAAATATCGTCAAACTTCCCCCTTTGAAAAAGGGGGATTGAGGGGGATTTAAAGATCT
AAACAGTTAATCGCACTATCTTAAAATCCCCCCTAGCCCCCCTTTTTCAAAGGGGGGAAT
AAAAAATTCAAAACTACCAAAAGGAGCAACTATGAGCTTAATTTTAATCAGTCACGGAGA
GTTTGCGGAAGGCTTACTGGATACTGCCGAAATGATTTTAGGCAAAATCGACAATGCTCA
AACCGTCTGCTTATATCCACACGAAGGCAATGAAGATTTCCAAGTGAAATTTGAGCAAGC
ACTGGCGAATGCAAGCGGTGAGATTGTGGTTTTTTGCGACATTATGGGCGGTACGCCGTG
TAATGTGGCAATGCGTTACTTGCCAAAATTATCAGGGTTATATAGCGGAATGAATTTACC
GATGGTGATTAGCTATGTGAGTGAAGAAGACACGGACGGCTTACTGGAAAATGCCAAAGA
ACAAATTCACGATGTGGCTCAACAACTTAAAAACTTAGCGTTAGGCGATGATGAATAGGA
GTAGTAGTATGTCTAAACAAGATTTAATGAAAAAACTTTGCACCAAAGAGGGCATTATTG
CTGCCCTTGCGATTGACCAACGTGGTGCATTACGCCGAATGATGGGCGATGATATAACCG
CTCAACAGGTCAGCGAATTTAAAACCTTGATTTCTCAAGAATTAACCCCCTATGCGTCGT
CGATCTTGCTTGATCCAGAATTTGGCTGGGCGGCTTCAGAGAAACGTGATGCAAATTGCG
GATTAATTATGGCATACGAAAAAACAGGCTACGATAAAAGTATTGCCGGACATTTTCCTG
ATTTGATCAATGATGCTTCTGTTCATCGCTTAAAAGAAAAAGGCACACAAGCGGTTAAAT
TATTGATCTATTTTGACATTGATGAACCGCACGAAATCAACGACCGCAAAGCCGCTTTTG
TTGAACGTGTGGCTTCTGAGTGTAATGCAGAACAAATTCCGCTGTTCTTAGAGATCTTGA
CCTACGACGGTTCAAACGAAGATAAAGTCTATAACGCCAAAGTCAAACCTCGCAAAGTAA
TCGAAGCGATGAAGTTCTTTGCGGATAAACGTTTTGGGGTAGATGTCTTGAAAGTGGAAG
TGCCTGTGGTGATGAGCTATGTGGAAGGCTTTACTGACGGTGAGGTGCTTTACAGTCAAG
CACAAGCGACGGAATTCTTTAAAGAGCAAAGCGAAGCAACGGATCTGCCGTTTATTTTCC
TAAGTGCAGGAGTGTCAGCCAAACTGTTCCAACAAACCCTTGAATTTGCTCACCAAGCAG
GCAGCCGGTTTAACGGCGTACTGTGCGGACGTGCGACTTGGGCTGGTGGTGCGGAAGCCT
ACAAAGCCGAAGGTGTTGAAGCCGCTCGCCAGTGGCTTAAAACACAAGGTAAACAGAATA
TCATTGAGTTGCTCGAAGTGTTAGAACGCACGGCAACGCCGATTAAGTAGAAAAGTAAAT
TGCCCCTTTTGAGTATAGAAAGGGGCAATCTATTTTAAACGTGAGGGTTACATTCAGGTA
GTGTACCTTCAATTTCAAAGAGTACATCGCCATCTTTAAAGAAGACATAGCCCCCATTTT
TCATTTTTGTCCAGTTCTCATTTTTTGTGAGAGGCTGGGTTGTAATAATGGTGACTTTAT
CACTTTCTTCCGTATATTCACGGAAATCAATCATTACATCATCATCACGCAATGCTGTGC
CGAATGGGGCTTTGCGACAGACATAATGTAAGTTTGTTGAGCAACGTGCGATCATCCAGT
GCCCATTGGAAAGAATAAAATTAAATACGCCGTGTTTAGCGATTTCACTGGCAATATCTA
CAATTGCGTCAAAAATCTCTTTTTCACTTGGTTTTTGTGGAAAACGTTGTTTTAGGCTGG
CAACTATACAGCAAAATGCGGCTTCAGAGTCCGTTGAGCCTATAGGCTGATAGTGATTAT
TCGGGCAAACTTTGACATCAACCGTGCCGTTGTGGGCGAATACCCAGTTTTCACCCCAAA
TTTCGCGGATAAATGGGTGGGTATTTTCTAAATTGACATCGCCACAGGTTGCTTTACGGA
TATGGGCGATAACGTTAAAGGATTTAATTCGATATTGACTGACGAGATCTGCCATTGGTG
ATGAGGCACCTGGGCAATTGTCTCTAAAAATACGCACACCTTTGCCTTCAAAAAAGGCAA
TGCCGAAGCCGTCGGTATGGTGGTCGGTTAAACCTGCACGCCGTCGAAATCCTTCAAACG
AGAAAGTAATATCGGTCGGCGTATTACAATTCATTCCTAATAATTGACACATAATTTACT
TCTTTATTTACTTCAAAAAAATATAAAAATCCCACCGCTTGTTATCATTAACAAGCGGTG
GGATTTAAGCGAAATTTGACAAAAAATTCAATAGGAAAATTATATTTTATTGATCTTAAT
TCGCCTCTTTTTTAATTAATGAGAGTAAAAAGAGTGTTCCTGCACAAACAACCACTGAAG
GACCTGCTGGTGTATCTTTGAGGGCGGAGAGTAATAGTCCGCCACTGACCGATAATATGC
TTAATCCGATGGCGTAAATAACCATTGTTTCAGGTGTTTTGGCAAAGCGTCTTGCGGTTG
CAGAGGGGATAATCAGTAGTGAGGTGATGATTAAAGCCCCGACAAATTTCATACTTAATG
CAATGCTTAATGCGGTAAGCAACATTAATAAGAGGCGTAGGCGTGCGACATTTAGGCCTT
CAATTTGAGCTAATTCAGGGCTGACTGTGATGGCGAGTAGCTTTTTCCAATACAGAGCCA
GTAGTGTCGCAATGCCGATAACCCCAATGCCGATAAAGAGTACGTCGTTAAAACCAATTG
CAAGAAGATCACCAAATAGGTAGGACATTAAATCAACACGAACATTGTCTAATAGGCTGA
TGGTGATAACGCCTAAGGATAAACTGCAATGGGCGATAATGCCTAATAGGGTATCGACTG
AGTGAGTAGAGCGCTGTTCTAACCAGACGAGGCAAAGAGCGAGTATGACGGTCATTAGAA
TAACAGCAATATAGGGATCGATTTGTAGGAAAATCCCTAATGCAACCCCAAGTAATGCGG
AGTGAGAGAGGGTATCACCAAAATATGCCATTTTTCGCCAGACGACAAAAGCCCCAAGCG
GTGCGGTGATGAAGGTTAAAAATACGCCTGCTAACCACGCAGGAAATAAAATCTCAAACA
TATTGCCTCAATTAGTGATGTCCGTTACAACGACATACATTGCCTTGTAAGTCGTGGTGG
TGATTATGGTGATGAGAATAAAATGCCACGTTTTTCGCAAATTGATCGCCAAAGAAGTAG
ATAAAACTTGGGTCACTTGAAATTTTTTCAGGTGTACCAGCACAGCAGATATGGCGATTA
ACGCATAGCACTTCGTCCGTATTTGCCATTACAATGTTTAAATCGTGAGAAACCATTAAA
ATAGCACAGTTTAACCATTCACGAGTTTTATTTAATAGTTGATAGAGTTCCGTTTGCCCT
GTAATATCCACCCCTTGCATTGGTTCATCTAAGACAAGCAGTTGTGGACGGTCTAAAATT
GCACGGGCAAGCAGTACTCGTTGTAACTCACCGCCAGATAATTTTTGCATACTATGCTTA
GCAAGGTGAGTGATTGCAAATAGGGACAATGCTTCATCTATCAAGGGTTTAGTGCTGTTA
GGCTTGAGATATAGAAATTTTTCAACGGTAATAGGAATAGAGTGATCCAGATGCAATTTT
TGTGGCACATAGCCAATTTTTAGCTGTGGTTGGTGAATAACCTGCCCTGATGTTGCTGGC
TGTAATTTCAGCAATACTTTTAATAGGGTAGATTTACCCCCCCCATTAGGACCAACGATA
GTTGTGATAGAATTGGGGTAGATGTTTAAATGAATATTTTCAAGGGCAACTTGTGTACCA
AAATTCACATTAATCGCTTTCAGTTGCACAAGGGGCTTCGTTAAATTGTGGATCGGCTTA
ATTTGCTTGATCTGCATAACATTAATAAATTTAAGGATTTAAGGAATTAAAATTAGCGGA
TTTTTTTCAGTTTTACAAGAAATCTATGGGAATTTTTTGCCTATTCCTTTGTCTATAACA
AGTTCGCACTAGAAGAAAATTATTTAGGATAGAATTTTGCAACACGTTATTTTTGCTAGA
GATCGCCGTCGTAAGAAGAATAGAGTAAAGGCATTTGTGTTTTTGGTGATTATATTATCT
ATCTTTATTGGTATCGTTTTAATCTTAAAAAAACAGGGCTCAAATTCTTCAGAAACGCAA
GAAATTCCGATTGCATTGGCGACCCAGTCGTTACCTGAAGTCAATCAAGAGAGTGAAAAA
CTCGCTGTTCCTACTCAAACAGAACAAGCGGTTGGATCTGTCCCTGAAGTTTCTACTGCT
TTATTTCATGGTGAACCTAAGTACATCAATATTGACTTCACTGCCTCGGCTAAAGAGGAA
CAGGAACAAGTAAATGCTGAGCCTGTTGATGAAAATGCAACCTCTTATGAAGATGAATTG
AGTGATGTTGATGATGAAATAGAAGGGCAACCTAAAGCAGCTGTTCCTGAAAGTGAAAAA
TTATCGGAAGAAGCAGAAAATGTATTAGAAGATGTGTTAGATATTGCAGATCAAGCATTA
CGTATCCAAAATCAGTTTAGTTATACCGTAACTCAAGGCGATCAGCTAAAAGATGTACTA
GAACAGTCAGGATTAACACATGCCACAGCAAAAGCCTTAGAAAAAACCTTTCCACAGTTA
GCCGATCTTAAAGTAGGACAACAATTCTACTGGATTTTAGACAATAACGGTGAGCTAGAA
TATATGAACTGGCTCATCTCAGAAAAAGAAGAGAAAATTTTTGAGCGTAAAGCTCAAGAT
CAATTTGCGGTACAAACAATTCAGAAAAAAGGCGTTTGGCAACAAGATGTGATTAAAGGC
ACCATTAATGGCAGTTTTAGTGCAAGTTTAAAAGCGGTAGGTTTATCTCAACGTCAAATC
AATCAGTTAGCTAACGGTCTGCAATGGCAGATTGCCACCAATAAATTGAAAAAAGGCGAT
AAATTTGCAATTTTAGTAAAGCGTGAGTATATCAATGGCAAGGTCACGGATTTAGGAAAT
GTCGAAGCTATTCATATCATCAGTGGCAAGAAAAGTTATTATGCTATTCAAGCAGATAAT
GGACGTTATTATAACCGTCACGGTGAAACGTTAGGTAAAGGCTTTGCTCGCCACCCATTG
CCATTCACACCAAGAGTTTCATCACATTTTAATCCTCGTCGCTTACATCCGGTAACAAGA
CGAGTTGCCCCTCATAAAGGGGTGGATTTTGCTGTTCGATCTGGAACACCGATTATTGCC
CCTGCAGATGGTGTGGTTGAACATATCGCTTATCAAGCAAACGGCGCTGGTCGTTATATT
AAACTACGCCATGGGGGGCAATATACTACGGTGTATATGCACTTAAGCCGTTCGTTAGTT
AAAGTTGGGCAAAGTGTTAAAAAAGGACAACGCATTGCGTTGTCTGGAAATACAGGGCGT
TCAACAGGTGCACATCTGCATTATGAATTTCATATCAATGGGCGACCGGTTAATCCAATG
ACAGTAAAATTGCCAGGTATAGGATCTGGTATGCCCGATAAAGAACGTAAAGCATTCTTA
GTGAAAGCACGGAATATTGAAACAAAACTTAAACTCTAGAAGGATTTATAATGAAAAAAA
GTCTATTGACCCTAATTAGCCTTGCAATCTTAGGTACGGTACAGGCGAATGATAAAAACT
TACAGCAACAGCTTGAGAAAATTGGGGCAACCAATGTGAAGTTGTCAGAATCTGCCTTGC
CAGGTTTTAAAACAGCGATTTCTGATCAAGGTGTTGTGCAAATTAGCAATGATGGACGCT
ATGTAATACACGGGCAGATTTTTGAATTAAAAGATGGCAAAATCACGGATATTACTAATC
GTGCATTGCTCTCAGAACTTAATAGTCTAGCAAAAGAGATGATTGTTTATCCTGCAAAAA
ATGAAAAACACGTTGTCACTGTTTTTATGGATATTACCTGCCATTATTGCCATTTATTGC
ACTCAAAGATCAAAGAATATAATGATTTAGGCATTACTATTCGTTATTTAGCCTTCCCTC
GTGGGGGTATGAATACCGAAACTGCAAAACAGATGGAAGCGATTTGGACAGAAAAAGATC
CAGCCTTTGCATTAAACGAAGCGGAGAAAGGTAACTTACCAAAACAGGTGAAAACACCAA
ACATTGTGAAAAAACATTATGAACTTGGGATTAAATTTGGGGTTACGGGTACGCCAAATA
TTGTCACAAAAGAAGGTGAGTTAATCGCTGGCTATGTTGAGCCAAAAGAGTTGCTCAAAA
TGTTAAGTCACTAATCCTTAATTTAAACTACAAGCGGATAGGTTTTATTCTGATATCCTC
CCCGCCTCAAGAGGCGGGAATTCCTAAGTGTAAATTTTAAACGTATTTAAAGACCTATAA
TTTCATCGTTTGAATACTGATAAAAATTGACCATGCATTAGCTTCTTGAAAGCTGCCCTC
CCCCAATAGATTTCATAATTTTGTGATCTCTTTCACATTTTCTCTTGAAATCCCCTTGAC
AATCCCAATTTATAGTTTCGTCAAGCGAGAGTAATCTCGAAGTCAGAACATTTAATAACA
GAATTTAGAGGAAACTATGAATATTGATAAATTTACCAGCAAGTTTCAATCAGCAATTGC
CGATGCACAATCTTTAGCCGTTGGCAAAGATAATCCCTATATTGAACCGGCCCATTTAAT
GCTTGCCTTGTTAAAGCAAAATGATGGATCAATCACACCGCTTGTCACCAGTTTAAATGT
GCAACCTAACCGTTTAAGCAGTGAACTTGATGGCATCATCAGCCGTTTGCCACAGGTGCA
AGGGGGCAATACACAGCCGTCACAACAACTTTTCCGTTTGTTAAATCAATGCGATAAGTT
GTCGCAACAGTTTGGCGATAGCTTTATTTCATCAGAGCTGTTTGTACTTGCGGCACTTGA
AGATAACGGTGATTTAGGCAAGTTATTGAAAAACTTAGGTTTAACCAAAGAGAAGGTGAC
AGCCGCCATTCAACAAATTCGTGGAGGGGAGAGCGTGAATAATCAAAATGCAGAAGAAAC
GAGACAAGCGTTACAAAAATATACCATTGATTTAACTGAACGGGCTAAAGCAGGCAAACT
TGATCCTGTGATCGGGCGTGATGAAGAGATCCGCCGTACGGTGCAAGTATTGCAACGCCG
TACTAAAAATAACCCAGTGCTTATCGGTGAACCTGGTGTGGGGAAAACGGCGATTGTCGA
AGGTTTAGCACAACGTATTGTCAATGGCGAAGTGCCTGAGGGTTTGAAGAACAAACGGGT
ATTGTCGTTGGATATGGGAGCGTTAATTGCAGGAGCAAAATACCGTGGTGAGTTTGAAGA
ACGTTTGAAAGCGGTATTAAATGAACTTGCCAAAGAAGAAGGGCAAGTGATCCTGTTTAT
TGATGAAATTCATACGATGGTTGGGGCAGGTAAAACCGATGGAGCGATGGACGCTGGTAA
CTTGTTGAAACCGTCCCTTGCCCGTGGTGAGTTGCACTGTGTCGGGGCGACAACCTTAGA
TGAATATCGTCAGTATATTGAAAAAGATGCAGCTCTGGAGCGTCGTTTCCAAAAAGTGTT
GGTTGATGAACCAACGGTGGAAGACACCATTGCGATTTTGCGTGGTTTGAAAGAACGTTA
CGAAATTCACCATCACGTTCAAATTACCGACCCTGCGATTGTAGCGGCAGCAACTCTTTC
GCACCGCTATATTTCAGATCGTCAGCTACCCGATAAAGCGATTGATTTAATTGATGAAGC
GGCTTCCAGCTTGCGTATGGAAATCGACTCTAAACCAGAGCCGTTAGACAAACTTGAACG
CCGTATTATTCAGTTGAAATTAGAGCGTCAAGCGTTGCAAAAAGAAGAAGACGAAGCTAG
CCGTCAGCGTCTTGCAAAATTAGACGAGGATCTGACCGCTCGTGAACGTGAATATGCGGA
GCTGGAAGAAGTATGGAAAGCAGAAAAATCCGCTCTGTTAGGCACGCAACACATTAAAAC
CGAGTTGGAAAATGCCCGAATTGAAATGGATCAGGCTCGCCGTGAGAATAACTTTGAGAA
AATGTCGGAGTTGCAATACGGAAAAATCCCAGCCCTTGAAAAACAGTTACAAGAAGCAGT
AAAACGTGAAGAAGAGGGCGGTGAAAATCATCTACTTCGCACCAAAGTGACCGATGAAGA
AATTGCCGAAGTGCTTTCTAAAGCCTCAGGTATCCCTGTATCCAAAATGATGGAAGGGGA
AAAAGAGAAACTATTACGAATGGAAGAGGTGCTACATAAACGGGTCATCGGTCAAAGTGA
AGCCGTTGATGCAGTGGCAAATGCGATCCGTCGTAGTCGTGCAGGCTTGTCTGATCCAAA
TCGCCCTATCGGTTCATTCCTATTCTTAGGACCGACAGGCGTAGGGAAAACAGAGCTTTG
CAAAACATTAGCCAACTTCCTATTTGACGATCAAGATGCGATGGTGCGGATCGATATGTC
CGAATTTATGGAAAAACACAGCGTATCTCGCTTAGTTGGCGCACCTCCAGGATATGTTGG
CTATGAAGAAGGCGGATACTTAACCGAAGCAGTTCGCCGTCGTCCATATTCGGTTGTATT
GCTCGATGAAGTAGAAAAAGCACACCCAGATGTATTCAACATTTTATTGCAGGTGCTTGA
TGATGGTCGTTTAACTGACGGACAAGGTCGCACGGTGGATTTTCGCAACACTGTCGTCAT
TATGACATCAAACTTAGGTTCGCATTTAATTCAAGAGAATGCGGAAAATATGAGTTACGA
TGAAATGAAAACTATCGTGATGAATGTGGTTGGGCAACATTTCCGCCCTGAATTTATCAA
CCGTATTGATGAAACTGTGGTATTCCACCCATTAGATAAAGAAAATATCCGTGCGATTGC
TAGAATTCAGCTTGAACGTTTAATTAAACGTATGGCGGAGCGTGGCTATGAGGTAACGGT
GACAGATGCGGCAGTTGATCATATCGGCGAAGCAGGCTTTGATCCACTCTTTGGGGCAAG
ACCGCTTAAACGTGCAATTCAGCAAGAGCTTGAAAACACCTTGGCACAGCAAATTCTCTC
TGGCAAATTGTTGCCGAATAGTCCTGTGACAGTGGATTATCAAGAAGGAAGGGTTGTGGC
AGTTCAGTAAAAGAGTAAGAGCGTAGAGATATGCCCTTTGTTTTGTGAAATACATTGACT
TTTCTATGATTTCTCGCTAATTTGTGGGCGTTTTTAACACAAAAACTATTTATTTACAGG
AGATTCTATGCAAGATCGTTTAGTCACTTCCACAAGAAGTGAATCCCTTCTTAGCACACA
TAAAGTATTACGTAATACTTATTTCTTACTTGCGTTAACGCTTGTATTTTCGGCAGTGGT
TGCATCTGTCACAATGACACTTAATTTACCACGTTTACCTTGGTGGGGAATGTTAGTCGG
TTTTTATGGCTTACTTTTCTTAACCAATGCAACGGCAAATAGTGCAGCAGGGTTAGCAAG
TGTTTTTGCGTTAACGGGTTTCTTAGGTTATAGCTTGGGTCCAATTTTAAATGCTTATAT
CAGCAATGGCTTAGGCGATGTGGTTGCATTGGCTTTAGGGGCGACTGCGTTGGTATTCTT
TAGCTGTTCTGCTTATGTATTAACTACTAAACGTGATATGTCTTTCTTATCGGGTATGAT
GATTGCGTTGTTCGTGGTGTTATTAGTGGGTATTGTGGCAAATATCTTCTTAGCAATGCC
CGCGTTAAGTTTAGCGATCAGTGCATTATTTGTAGTGTTCTCAACGGCTGCAATTTTATA
TTCAACTAGCAACATTATCCACGGCGGTGAAACAAACTATATCCGTGCAACCGTTGATTT
ATATGTGTCTATCTACAACCTATTTGTGAGCTTATTACAGCTTTTGGGAGTATTTAGTAG
TGATGACTAAATAAATTTAGCTCATTGGATTCATTAAAAATAGTTATAAGGGGACGCTAA
TTTAGTCCCCTTAATCATCAATGCGCCTCGTCCCAGTTGCCTCCAACCCCAACTTCTGCA
ATCAATGGCACTTTAAGCTCAATCGCTTTTTCCATTTCAGCTTTAATCAGTGGGGTGTAA
TGCTCTACTCTGTCGGCTTTGACTTCAAAGACTAATTCATCGTGTACTTGCATAATCATT
GCAATATCTTCGCAATTTCGCACCGCTTGATCGATCCCAATCATTGCCACTTTGATAATA
TCTGCCGCCGTGCCTTGCATTGGGGCGTTGATGGCAACACGTTCCGCCGCTTTGCGTCGC
ATTTGGTTGCTTGAGTTGATTTCAGGCAAATATAAACGGCGACCAAATAACGTTTCAACA
TAGCCTTTTTCAGCGGCTTTTTCACGAATGTCTAACATAAACTGTTGCACGGCTGGATAA
CGCTGGAAGTAAAGTTCCATATATTTTTTCGCATCGGTACGAGAAATGCCAAGTTGATTT
GCCAAACCAAATTCAGACATTCCGTAAATCAAGCCGAAGTTAATCGCCTTGGCACTACGG
CGTTGTTCACTGGTCACCGCTTCCAACGACACGCCAAAAATTTCCGCCGCCGTAGAACGG
TGAATGTCTTTACCTTCGGCAAAGGCTTTGATCATATTCGCATCATTAGCAAGATGTGCC
ATTATGCGTAACTCAATTTGCGAATAGTCCGCCGCCAAAATCACATAGCCATCACGGGCG
ATAAAGGCTTGACGAATACGTCTGCCCTGCTCGTTGCGGATCGGAATATTTTGTAAATTC
GGATCGCTTGATGAAAGTCGCCCTGTTGCCGTGACCGCTTGATGATATGAAGTATGCACA
CGCCCTGTTTGTGCGTTAATCATCTGCGGTAGTTTATCGGTGTAGGTCGATTTCAGCTTA
CTCAAACCACGATGTTCTATCAACAACACTGGCACTTGGTGTCCCATTTGAGCCAATTCT
TCCAACACTTCTTCGTTGGTTGATGGCGCACCTTTCGGGGTTTTCTTCAAAATCGGTAAG
CCGAGCTTGTTAAATAAAATCTCTTGCAGTTGCTTGGTTGAAGCAAGGTTAAACACTTCG
CCTGCTTCTTGATGTACAAGGGTTTCAAGCTCTTTTAAACGCTGTTCGATCTCAACTGAA
TGTGCCAACAGTTTGGCAGGATCGATTAATACGCCGTTTCGTTCCACACGGGAAAGTACG
CTCACCAACGGCATTTCGATTTGCTCAAACAGTTTCACCAATTCAGGCGTTTTTTGTAGT
TCAGACCATAAGAGTTGATGTAATTTCATTGTAATTTCGGCATCTTCCCCTGCATATTCT
GTTGCTTTATCCAGTTCAATTTGATCGAATGTAAGCTGATGTTTGCCCTTACCTGCCAAC
TCTTCAAAAGGAATAGTTTGATGTCCCAAATAACGCTCTGCCAAATTGTCCATATTGTGA
CGACCGGTGCTGTCTAGGGTGTAAGATTGCAACATCGTATCAAAGGCAACCCCTTGTAGC
TCAATGCCGTAGCGTGCAAAAATCGTTAAATCGTATTTGATATTCTGCCCGATTTTGCGG
ATATTTGGGTTCTCTAAAATCGGTTTTAACTGTGCCAAACAGTCCGCTTTGTTCAACTGG
TTAGGCAGTAACGCTTCGATTTCATCGAGTTCTGCTTCACTTTCACCAAACAGATCCACT
TGGGTCGGCTGTGCAATTTTGCCTTTATGCGCCAACGGAATGTAGCACGCTTCGCCATTT
TCCAAGCCAAATGAAATCCCGACTAAATTTGCTTGCATTGCATCTAAATTATCCGTTTCG
GTATCCACCGCCACAAGCTCTGCCATTTGCAATTTTGCCAGCCATTTGGTAAAGAGTTCA
GGGCTGTTCACACAATCGTAAGCGGTGCGATCTATCGAAATTTTTACAAAAGGTGCAGAT
TTTTGTTCTGAACTGACCGCTTGTGTGGCTTGATAATTGTTCGGAATTTTCTCTGCTGAC
GTTTGTGTCACAGGGTTAGCGTCATTCATCACTTCGTTCAGCCAACGTTTAAATTCATAA
CGACCAAAGAGTTCTACCAGTTGATCTCGCTGTTGTGGTTGAGTAACAAGCTGATCGTAA
GTGACATCAAGGGCAACATCGGTTTTGATCGTTGCTAATAGATAAGAGAGATCGGCTGTT
TCTTTTTCTGCTTCCAGTTTCGGTGCAAAGGTTTTTGCCCCACGAAATGATAACTCTGCA
ACTTTGTCTAAATTCGCATAAATCGCTTGCATTGAGCCAATACCTTGCAACAACGCAATC
GCCGTTTTCTCACCCACACCTTTTACCCCAGGGATATTATCGGACGAGTCGCCCAATAAG
GCTAAATAGTCGATAATCAACTCAGGCGGAATACCATATTTTTCAATCACGCCTTCACGA
TCTAACAGCGTATTGTTCATCGTATTAATCAGCATAATATGATCGTTCACCAGTTGAGCC
ATATCTTTATCGCCCGTACTGATTAAAACGTGCTTACCTGCTTGTGAAGCCTGCACCGCA
AGCGTGCCAATCACATCATCAGCTTCCACCCCTTCAATCGACAACAGCGGAATACCCAAT
GCCTTAATTATTGCGTGTAACGGTTGGATCTGCGAACGAAGCTCATCGGGCATCGGCGGA
CGGTGGGACTTATACTGTTCAAACAGCTCATCACGGAAGGTTTTCCCTTTCGCATCAAAC
ACGACGGCAATATGGCTTGGCTCAACCTGTGCAATCAGGCTTTTTAACATATTCAACACG
CCATACATCGCCCCTGTTGGCTCACCTTGTTTGTTAGTTAAAGGGGGAAATGCGTGGAAT
GCACGATATAAATAGGACGAACCGTCCACTAAAACGAGCGGATTTTTTGCAATTGTTGCC
ATTTGAATTCTCTTTGATCTAAATAATTTGGGCTATTATAGCGAAAGTGGGGGGATTAAA
GAAAAAGTTTTGAGAAATTATGTCTATCCATATTTTTCCCCAAAATGCCCCCCATACAAT
AGGGGACTTTACGATTTACATCAAACCATTACGATTCTATTAACATCGGTAATTCTGACA
TACTCACTAATTTATAATCAGCCAAAGCCCAGCGAGGGTCGTCCCATTCCGATTTTGCAG
GAATAACAACGGTTTTCATACTCGCTGCTTTACCTGAAATCATACCTAAAACCGAATCTT
CTACGGCAAAACAAGCAGATGTTGGAACGCCAAGTTGTTTTGCTGCGTGTAAATATACAG
CTGGGTGTGGCTTGTTGTACTCCAATTCCTCAGCAGAAGCCAAATAATCAAAATATTCAG
CTATGCCACAGCTATCAACAATGCCTTGTAGCATATTTCTTGGCGAAGCCGAAGCAACTG
CGATTTTAATCCCCCGTTGTTTTAAGGTAGATAAAACCTCTTTCACATTTGGCATTAATG
GCTTCGCTTCAAGCACCTTTCCAACTACATATGCCATCAACTCTTCTATTAACTGAGTAC
GACTCTTTTCTTTTTCACCATATTTTTGTAGCACATAATCAACCAGCGTACCAACAGGCG
ACCCTGTAAGAGTCACCATTTCAGCTAAGGTTACAGGAAATTGATTTTTCTGAAAAAATT
CAGTACTTGCTTGATACCAAATAGGTTGGGAATCAATTAACGTACCGTCCATATCAAAAA
TTACAGCTTCGCTCATTTTACATTCTTCCGTTATTAATTATTACAAGAGCTTCCCCTAAA
ACAAAGCAATCACTGTATCCTACATGCTTTTCACCTTTGAAATATAATTGGCAATTCATT
CCTATTCAGATAAATAGATAGAAACTAAGTTATATCCCCAATTTTTCCTTATAATGCAAA
CGACATACAGAAAGATAGCTATCGTTTCCACCGATTTGAATTTGATCTCCATCTTTTACC
GCTTCACCTTTCTCATTCATACGAATAACAAAGCCTGCTTTACGCCCACAATAACAGATG
GTTTTGAGTTCTTCGAGCTGATCAGCCCAAGCGAGTAGATAGCGACTTCCCTCAAATAAT
TCAGACTGGAAATCGGTGCGTAAGCCGTAACAAAGCACAGGGATTTTTAATTTATCGACC
ACTTCAGTCAGTTGATAAACCTGCTGCCTGGTAAGAAATTGTGCTTCATCAATAAGAATA
CAGTGCAATTTTTCATCGGCAATATAAGCAGCGATTTCATCAAATAAATTGCTATCGTTT
TTGAATAAACGAGCATCTTGTGAAATACCAATTCGAGAGGAGACTTTCCCTACGCCATAA
CGATCATCTATCGCCGCAGTATAAACAAGGGTGTTCATTCCTCGTTCTTGATAGTTATAA
GATGATTGAAGTAAAGTTGTGGATTTCCCTGCATTCATCGCAGAGTAATAAAAATAGAGT
TTAGCCATAATAAATGATGCAATAAAAAACGGCTAATCAAGATATTAGCCGTTTATTCAA
ACAAAGATTAAACGTTGTCGATTTGACCTAACAGAGAGCGTAAACGATCTTGGAAGTTTT
GATGTTCAGTTTTTAATTGCTCGTGTTCTTGACGCAGAGTTTCATTTGCACGATTAGCTT
CCTCGTTTTTACCTTTTAACTCTTCAACTTCTAATTGAAGTAATTGAATGGTTTCAACAG
CCTGTTTAATTTTTTCTTCAAGTTGGTCTAAAATTGCGACTGACATAATATGTTCCTCTA
GTGAGTAGTAATGAAAGTGTAAAGATTTTACCTTACTTAGAAGAAATTTTCATTATAAAG
TTCGGGGTTATGGATAAAAAAGCACACTGTTAGACATAAACTTTTTGTAACTTTCTCAAT
TAGGGGTAGTATATGTCTATCAAAAATTAGATATTAGATTAGTGGTAAAGTAGCTTGTAG
GGTGGGTCTTGACCCACCATATAATCGTAACATATTGATTTTATTGATGGATTAAAACCT
ACCCTACAATATTTAACCTATTAATATATGGTTTGTTAGCGGTCTAGTACCTAGTACGGA
GATGAGATGAAATGAAAATTGAGAAGAAAAGTAATGAGGCAATTATTGAGCCAATTGAAG
ATAATTGGAATTGGTTAGATGAATTGGGAGAGCCAGATCCTACGTTTAATTATCAACATA
TCAAAGAATTTAAACGTGTACCATTATTAAATTACGAAGATTGGCTAGCTGAAGATAAAA
AAATCCCCTAACAAATTGTCAGGGGATTGCGAGATTATTTCACGCGAGAAACATATTCGC
CTGAACGGGTATCCACACGAATAACTTCGCCGATTTGAACGAAAAGTGGAACACGAACTA
CTGCACCTGTGCTTAATGTCGCAGGTTTACCACCTGTACCAGCGGTATCACCTTTTAAGC
CTGGATCAGTTTCGATAACTTCTAATTCAACAAAGTTTGGTGGAGTAACGCCGATTGCAG
AGCCATTCCATAATGTAATGATACATTCTGCTTGATCAACTAACCATTTATCGTTGTCGC
CTAATGCTTTTGCATCTACAGAAATTTGTTCGAACGTTTCCGGGTGCATAAAGTACCAGA
AATCTTCATCTTTATAAGAGTAAGTGTAGTTGTAATCTACAATATCAGCCGCTTCAACAG
TTGAGCCTGATTTGAAGTTGATCTCTAATACTTTACCAGAGATTAATTTACGGATTTTTG
TACGGGTAAATGCTTGACCTTTACCTGGTTTTACAAATTCATTTTCAACGATAACGCAAG
GTTCGCCATCTTGGATAAATTTTAAACCTGGTTTGAAATCATTAGTGCTGTAACTAGCCA
TTGTGATCCTCAGAATTTAGATAAAAAGTAACGCCCAAAGGGCTAAATAAAAAGACGTAT
ATAATACACTAAAAACGGCAGGCAAAAAATTAAAATTTTTCTGAAGTATGGCAGATAAAG
TCGTTTCAGGTATAATCTGTTTTTTCAATCAATGAGGAAATAAAATGAAAAAAGCAGTGT
TAATGGGATTAGTTCTTGCCCTTACCGTTTCAACCGTTCAAGCGAAAAAAGCAGGTGGAA
TGAAATTTTCTTCAAGTAAAAAAACACCAGCAACGGTTCAGCAGTCCACAACACAACAAA
AAGCCGATGCGGACTTTAATAATACGCCAAATCAAACAATGCCAAATGCAGGGGCGGCTC
AACAAGCTCAAGGCAACCGTTTAGGCAATTTTGTGACAGGGGCGGCGGCAGGTTACTTAT
TAAGTGAAGCTCTTTCCCCGACGGAAGCACAGGCTCAAACACCAGCAACCAATCCAACGG
AACAATTAACCAAACAGGTACAACAGGCACCAGCCGTGCCAACCTTTAAAGCAATCGATC
CGCAAAACGACCCTTACCTTATTGAGAAAACACTGGGTTATTTGCGTTACTGCTTAAATG
GTGTGCAATATATGGTAGGAACCAACAACAGCCAATTACCACCGACATTGATGGTAGATA
AAACCAACGCACCAATGCAGTGTGTGATTAGCCAGTAATTTCATCAGCAAAAGGGGCAAA
TTTGAACATCTCATTTTACGACGCACCAACGAAAGCTCAATGGCTACAAGATCTGGCTGA
ATCCTTTAATCGACCAGAAGATTTATTGAATTACCTTGAGCTAAACATTGCAGATTTTGA
GCAAGATCTTACCGCTCGTAAACTGTTTGCGTTAAGAGTGCCACGCCCCTTTGCCGAAAA
AATGAAAAAGGGGGATCGGGCAGATCCCCTTTTTTTACAAGCGATCACATTACAAGAAGA
ATTTACCAATGTTGATGGCTTTGTCCAAGACCCACTGGAAGAACAGCATTCGCCAGCCCC
TAACATTTTGCATAAATATCATAACCGCTTGTTATTTATGGTAAAAAATAGCTGTGCGAT
TAACTGTCGCTACTGTTTCCGTCGCCACTTTCCCTATGATGAAGTCAAAAGTGGCAAAGC
AACGTGGCAGAAAAGCCTCGACTATATAAAAGCACATTCCGAAGTGGAAGAAGTGATCTT
ATCAGGGGGCGATCCCTTGATGGCAAAAGACCACGAAATTGACTGGATTTTCACCCAACT
AGAACAGATTTCCCATATCAACACCGTGCGTATTCACAGCCGTTTACCTGTGGTTATTCC
CAACCGTATTACAGACGAATTATGTGAACGGCTATCACAAAGTCGTTTGAAGGTCGTGTT
AGTGACGCACATCAATCACGCCAACGAAATAGACAAAATCTTTGCAGAAAAAATGCAGAA
GCTAAAACAAAGCAATGTCGTGTTGCTCAACCAATCTGTCTTGCTCAAAGGGATCAACGA
CAACGCTCAAACACTCAAAGCCTTGAGTGACAAATTATTTCGCTACGGCATTTTACCCTA
TTATTTGCACCTATTAGACAAAGTGGCAGGAGCGAGCCATTTTTATATTGAAGACAGCAG
AGCCTTTGAAATTTATCGTGAATTGCAACGCATTACATCGGGTTACTTAGTGCCGAAATT
AGCACGAGAAATGGCGAAAGAGCCGAATAAGACATTGATGGGTGTCTCTGCTTAATTGAT
ATTCAGTTCCTTAATCGCTCAATCTCTTTACTAAATTCTTCTACATCATCAAAACTTAAA
TAAACTGACGCAAATCGAATATAAGCGACTTTATCTAAGGACTTTAATTCACCTAACACC
AAGTCTCCGACAAATTTACTAGCAACTTCCCTTTCCCCTGTAGCTTGAAGCTGTAACACA
ATGCGGTGGATCGCTTGCTCAACATCGTCCGTGCTGACGGGGCGTTTTTCTAATGCACGA
GATAAACTGGTTCTTAATTTACGTTCATCAAAAGGTTCTCGGCTACCATTATTTTTAACA
ATATGCGGAATGAGTAATTCAGCACTTTCAAAGGTTGTAAAACGTTCTTTACAGACTGGG
CATTCTCGTCTACGACGAATTTGGTAGCCATCTGCTGTTAAACGTGAATCTACAACTTTG
GTATCATCAGTGGCACAAAACGGGCAACGCATTATTTTAACCCTTTTTGTCTTGCTACAA
ATTCAGCGTGTAAGTTTTCAGGGGGCGGAGGCATCTGCAAATAGAACCCTTCTTTTTGGA
TTTTTTGCAAAACTTCTTGATTATCTACCCGCTTAAGCTGTTTCTCACCTGCTAAATTAA
ACAACATTACAAACTCAGGTTTACCAAAAATTTGACGAAGTTCTAGAGGTACCGCCTCAA
ATTTATCCCGTTTTTCCACATAAAGATACATTCCTTCTTTTTTAGGGCTTTTATAAATTG
CACATAACATCTTATTCGTCCTCTAGTCTATAGCTGCCTTCGTAATTGGTGAAACGTGAA
TATTGTCCTTGGAAGCCTAACGGCACTCGTCCGATTGGACCATTACGCTGTTTACCAATG
ATGATCTCCGCCATTCCTTTTGTATCTGGATTATCGTGATAAACCTCATCACGATAAATA
AACATAATTAAATCCGCATCTTGTTCAATCGATCCCGATTCGCGTAAATCCGAGTTTACA
GGGCGTTTATCTGAACGTTGTTCTAAACTACGGTTGAGCTGAGAAAGTGCCACTACCGGT
ACTTGTAACTCTTTAGCTAAGGCTTTCAGTGAGCGAGAAATTTCTGCAATTTCAAGGGTT
CGGTTATCGGCAAATCCAGGAGCGCGCATTAATTGTAGATAGTCCACCATAATTAAACTT
AATCCACCGTTTTCCTTGTACACACGTCTCGCGCGTGAACGTAATTCCGTTGGGGTTAAA
CCTGAACTATCATCAATATAAATATTACCTCTGGATTGCAACACCCCCACTGTACTGCCA
ACCCTAGACATTTCCTCATCATCTAGTTGCCCTGTACGAATACGCGTTTGATCGACCGTT
GAAAGCGAAGCAAACATACGCATCATAATTTGATCTGCTGGCATCTCAAGGCTGAAAATC
AGCACAGGCTTATTCGGTTGCTTAACTTTATTGCCATTCTCATCTTCGACCTCAACATCT
CCCATTGCTGCATTTTCACACAAATTCATCGCAAATGTTGTTTTTCCCATTGATGGACGG
GCAGCGACAATGATTAAATCTGAAGGTTGAAGTCCTGCTGTTTTTCGGTCTAAGGCGGCA
AAACCCGTTGATACACCTGTTACACCGCTATTATTTTGAGAACGAGAGAGTAATTCTATG
CGAGCTAAGGTTTCCATCAAAATATCATCAATTTTTTTCGGCCCTTCGTCAGTTGCAGTT
CGCATTTCTGCAATATGAAAAACGGATCTCTCCGCTTCATCTAATACTTCTTTAACTGTC
AATCCCTTAGGGTTATAGCTGATTTCTGCGATTTTATTACCCGCCGCAATCAATTCACGA
CGAATAGCCCGTTCACTGACAATCTCCGCATAAACTAAAATATTCGCCGCACTTGGGGTA
TTTTTAGACAATTCAGCAAGATAGGCAAAACCACCCACATCTTGCAATATGCCTTTATTC
TTAAGCACCTGATCAAGCGTGATAATATCAATAGGCTGATTATTGCGAGATAGTGAAACC
ATTTCTTCAAAAATCAGACGATGAGCGTGATTGTAAAAATCGGTACTCTGAACACGCTCA
GCAACGCTGTCCCAGTACTCGTTACTCAGCATTATCCCACCCAATACCGCTTGCTCTGCT
TCAATTGAGTGAGGGGCAATGTTTATCTGTTCAATCTGTTTATCTTTTTGAGGATCTTTA
TTTTTTTGATATTCAGCCATTGATGAAACTCTTTTCAGGGAAATGATAAAAGGTAGTTTA
CCGAATTTGCCAAAAATTTTCAGCTGGTTTAGCCCGTACAAAAATAGCGAGACACAAAAT
TTGTTGATAATCTGCTTCAACTACACTAATTTCATTATTTAATAGTAATCATAGAACCAA
AGTTAAAGCACTGAAACCACAGATCTACTTGTGAAAAACCTGCTTCTTTTAGGCGTGCTT
TATGTGTATCAATACTATCTGTCCGCATCACATTCTCAAGGGCTGTACGCTTTTGGCTTA
CTTCAAGCTCACTATAGCCATTTGCACGTTTAAACGTGTGGTGCAAATCAATAAGAAGTT
CATTTATTGTGTTATCTTCAAAAGTAAATTTTTCCGATAACACCAACACACCATTTGGAT
TTAACCCCTGATAAATTTTACGTAAAAGAGCAAGCCTGTCTTCTCTTGGCAAAAATTGCA
ACGTGAAATTTAGGACAACCATTGATGCATTTTTAATCTCAACGTGACGAATATCATCAC
ATAAAATTTCCACAGGAATATCCGAATGATAGGCTCCCAAATGGCGACGACAGCGTTCTA
CCATAGGTTCAGAATTATCCACACCAATAATTCTTACTCCTGCTTTTTCCACATTACGCC
GAATCGATAAAATCCCAGCCCCACGAGAACAACCTAAATCATAGACATTTGACTGATCAG
TCACAAAATGAGAAGCAAGCATACCAATCGCTGTAATGATATTAGAATAGCCCGGCACAG
AACGTTGAATCATATCTGGAAAAACTTCCGCAACAGATTCATCAAAAGTGAAATCCCCTA
ATTTCTCAATAGGGGCTGAAAATAGAGTATCTTTAGACATAAACAATATTATTGATAGTA
AATGGTGTATTCTACTCGCAATTTATAAAGATTGTAGAAAATAATTTATTTAGCAACATT
CCTAATTTAGTGAATACGTATAAGTACGATATAAAAATGCGCAAATCAGGACAAATAACA
TCACAATAATTTGAATTAATCTCTTTTTAGTCAATTTCTCTGCCGCCATTTTCACTCCAA
ATCTAAATAAACCTTGTTCATTATTCCCTAAAAAAATGTTAAAATTTGCCTTAAATCAAA
TTTTAGGATGGTTTCGTATGAAAATTGTATCTGATTTTAAAGCAAATGGAAGAACAGCCT
GCACAATTCACTGTCAAAATTGCAGTATTAGTCAATTATGTTTACCTTTTACTCTCAATG
AACATGAATTAACTCAATTAGATAATATCATTGAACGTAAGAAACCTGTGCAAAAATCAC
AAATCATCTTTCAGTCAGGTGATGAACTCAAGTCCATCTACGCAATCCGTTCAGGTACAA
TTAAAAGCTATACCATCAGTGAAAATGGTGAAGAGCAAATCACCGCTTTCCATTTACCGG
GCGATTTAGTTGGCTTTGATGCGATTATGGATATGAAACATATCGGTTTTGCTCAGGCTC
TTGAAACGTCGATGATCTGCGAAATTCCTTTTGATATTTTAGATGATTTAGCTGGCAAAA
TGCCAAAAATCCGCTATCAGATTATGCGTTTGATGAGTCATGAAATCAAAAGCGATCAAG
AGATGATTTTGTTGCTTTCTAAAATGAGTGCGGAAGAAAAACTTGCGGCGTTTATTTACA
ATCTTTCACAACGTTATGCCGCACGCGGTTTTTCAGCAAGAGAATTTCGCTTAACAATGA
CCCGTGGTGATATTGGAAATTACTTAGGTTTAACCATTGAAACTATCAGTCGCTTGCTTG
GTCGATTCCAGAAAAATGGCATCATAACGGTACAAGGTAAATATATTACCATTAATCATA
TGGATGAATTAAGTGAAATGGCTGGTGTTACAAAACCTAAACTGTCCCATTGCAATCCAA
ACTTATAATTCTTTACATACTACTTATCTTGACGTTCTCCCCGTACCTTACGGACAGGGC
TGAAAAAATACTCTTCTATCTTAAAAAGATAATTTATGCCCTAGTCTCCGATCTATGAGA
ATGAATACTAGGGCTCATCTCTAATGAAAATATCCCTTCCTTCTATAAAGAAGATCAATT
CGATAATTTGATATTAAAGAGCCATTTGTCTACCAAACGCTTCCCTTCCTCGCTTGAACC
AAAACGGGCATAATCCACATCAACCAATTTCACCCCATCTAATTTAGGTGATTGTGGAGC
AACTTCTGCTTTCACATTGGTTGGTGTTTGATAAAGTCCGTGGTCACGCCAAGGAATTTC
TTGAACCTCTTTAGATAGAACCCAATCCATAAACAATTTCGCATTATCAAGGTTTCTCGC
ACCTTTAATAATACTTGCAGCCCCTAAAGCATAACCTACCCCATCTTTAGGTAACACATA
ATCAACTGGTGCACCTTTCTCTTTTTCTGAAGCATAGCCGTGAGCAAAGCCAACTGTCAC
AGCACTCTCTCCACGAGAAAGGTTAGAGGTCACTAAGGTACTTTTCACATATTGAGAAAT
GTTGCCATCTAATTTTTTCAAGTACTCAAAGGCTTTTTCCTCGCCCATTAACTGAATAAG
CGTAATCATCGTCGTGTACATTGTTCCTGAAGTGCGAGGATCAGCTAATTGCACTTCGCC
TTTTAAGCGAGGATCAAGCAAATCTGCCCATTTTTTCGGAGCATCAACCCCTAACTGCTT
TAATTTTTCGGTGTTAATACCAAAACCAAGCACCATCAAATACGCAATCGAGGTATATTT
ACCTGCTTCGCTCTCTTGCAATGCTTTAAATTGAGGTAAAACCTCCGCTTGCAAAGGTGA
ACGATAGGCTTCTAATAGCCCCATCTGCCCTGCTTGGAAATGTGGCTCAATAGTGCCGCC
ATACCAAATATCCGCTTGCGGATTATCTTTTTCCGCTTTCAGCTTACCTAAAATTGTCCC
TGTTCCACCGTGAATAAACTGAGTTTCCACATTATATTTTTGTGAAAAACGCTTCGTCAG
ATCTTCACACACCTTGTTTTGCACGCCACAATAAACGGTCAGCTTTCCTTCAGCCTGAGC
ATTAGAAGCTGCAAAGACTAATGGTGAAAGGAGAAAAAGGCTTGAAAACCATTTTTTTAA
TTGCAATTTTTTCATTTGTTCCACATTCCTAAGTTAAAAAAGAATCTTAATTGTAACATT
TACGCTACATAAAGCAAGAATAAGCGGTTTGATTTTATGCTAAAATGGCATAACACTATC
CTATTATATTGATATAAAAAATGTTACTTAATCAAATTCAAATAATCCTGATCGAAACCT
CTCACAGCGGTAATATCGGCTCAGCTGCACGAGCAATGAAAACGATGGGACTAAGCCGGC
TAAGGCTTATCGCCCCAAAACAAGCGATTGACGAACAAGCAATAGCCCTTGCCGCAGGGG
CAAAAGATGTATTGGATAATGTACAAATTTATGCGGATATTGACAGTGCAATCGCAGATT
GCCAGCTTGTTATTGGCACAAGTGCCAGATTACGCTATCTACAAAATTCACTGGTCGAAC
CACGTCAATGTGGCAAATTAGCTATTCAACGTGCTGAACAGGGTAAAGTAGCGATTGTAT
TTGGACGAGAACGGGTGGGCTTAACCAATGAAGAATTATTAAAATGCCATTATCACTTAA
ACTTTCCAACCAACCCCGACTATGGCTCGTTAAATCTTGCAATGGCGGTACAACTCGCCT
GTTATGAACTCCGAATGGCTTGGCTAGATTTGCAAGAAAAAACCGATATTCAACCGCTTG
CAGAATACCCGACATCAGAAGCCTTAGAACATTTCTTTGCCCATACCGAACGTTTATATA
AAGAACTTGGCTTTATTCGCAACGAAGCAGTTATGCTGAAACTACGCCGGTTATATCAAC
GAGCCGAATTGGAAACCAATGAATTAAATTTATTAAGAGGAATGTTAACTGCAGTAGAAA
AGTACTCGCTAAAGCAGAAAAATGACTAATAATAAAGGGATAAGAAATTACATCTCTTAT
CCCTTAAATCATAGCTAATTAACTATAGTACCTAACTATCTAGATTACCATAATACACGT
AAACCAACACCAAGTGCTTGGTCAGTAACTTTTTTGTTATTACTGTCTTTGTTCTTGATT
AAACGACCTTCAACAAAGGTAACAACTTGTTTATGTAATTTATAGTCTGCACCTAACATG
AATTGATGAGCTGTTGCTTTGTAAGCTTTATCTTTGTAAGTACCATAAGAGTAGTTTCCA
TACACGCCAGATTTTGGAGTAACATCAAATCTTGCACCAGTTCTTACGAAGTCAATTTTC
TCTTTAACATTATCTGTTTTTAGAACACCATGACCACCATCAACAGCTACAGTAAATGGA
GCGTTGACATATTTAAGACCAAAGTATACACCATCTTTGTCTTTCTTATTAAATGACACA
GATCCAGAAGATCCAGATTTATAGTCATCATGAGTATAACCTGCTGCCACAGTTACAGAT
TGACTTTCTGCAATCTTAGCTGTGTATTCAGCACCTAAACCAAAGCCAGATTTAGCAGAA
TCTACTTTTACTTCTCCCTTATTATTACGCTCATTTGCAACATTATAGTTAGCACCTAAC
GTCAAACCTTCAATGCCTGTATAGGTATAGTTAATTGCTGAATCAGAAGAGTCAGTAAGG
ATATCAAAACCTTTTTTGTTTGTGTTGTTTGCTGAATATTTAATTCCACCAGTACCAACA
CCGTATACTTTATCAAAACCAGCTTGACCAATGCTATCACCGATTACAGCTTGTTTACCA
AAAGAAATTTCATGACCATAGCCACCTAAACCGACGTAAGCATATTTTGTTTTAACATCG
CCCCATCCTGCAGCATTTTCAGAATTACTGTCAAGGCGAGTCTCATAACGACCAAAACCG
TAGAGATTCTCATTGATATTATGTTTGATAGAAATACCGAAACGAGAACTATTATTCTTT
AAGTTAGTGTGACCACGTGTTGAAGATTGACCTTTCTCTTTTGTGGCTTGTTCTTCTAAA
AGAAGACGCAATTGACCATCAAAATCAACTTTTGTACCTTCATTTTCATAAACTGTTACA
GCTGATGCTGATGCTGCAAATGCCGCTACTGCTAATGCTACTAGTGTTTTTTTCATAATG
TTCACCTTAAGTTTTTAGTTTAGCTAAGGTTACTCTTATTAAGGTATAAGAGTAACCGAT
CCATATCTGCCATTACCTTCCCATGTAAGTTTGGTAAATGCCGATTGCGTGCGAATGATC
GCAAATTTGTAGAGTAGTGTCAATATCTTACATAAAAAAAAACAAAAAAACATTTTCTTT
AAAATCAATAAGTTAATAAATCCCCACCCCAAAACAAGTATTCAGAGATAATTTTTTAAA
ATATTGCTCCTATTGCAATAAATCACATAACTATATGATTTAAAAATAAAAAACTCATAG
CAAATAAAGATTTATAACCTTTTTTCTAAAAATGTGAGTTTCATCACATTTTTAGAAAAA
ATAGAAAGATTATTTTTATCAAAAATAAATTTGAAAAGAGATGTACATACATTAAAATAT
CTATACGCTTAATACAGAGAATAAAAAATGGGTAATTTTACAGATACAATCATTACAAAA
TTAAACGACTTTTCTCCCATCTTGTCTCTGCAAATCTCTATCTATAGCCACTGCTTTAAA
CTTACTCATGGCTCCGTCAAAGAATTCATACAAGAAATACTAGAAACATGTTCACATATT
GAGCAGTCAACTTCCCCTGAAATAACTGAAGTTTATACTCAACGTTTAATTGAACAATAT
GATGCTCTACAAAAAAGTATTCACCTCAAGGATAAAAAGTCAGATTCCCCTATTTTCTCT
CAATATAAATTTACTAAGAGTATTCATACATTATCAAAGAAACAGAAGTTACATGAATAC
TATAAAGCGTTGCGTGCATTGAATGAAAAACTCTCATGGCTCATTGAACAAAATTACCAT
TACCCTGAGTATAGGCATATGCTCTCAATAAAGATACAAGAAACAGAGAATAGAAAACAA
AAATGTTTAAAGGCGATTGAAGAATTGAGCTTTAATCAGGAATGACGGGAGAAGATTGAC
AATATATTGTTGCTAATCTTATCAATCTCTAGTAGTGTCTAAACACAACACTATATCTAT
ATATGCTATGCTCTAAACATATACATCATACTAAAAAGAGCCCATAGAAAATATCCTCTC
TTAATAGAGAGGATATATAAAATTGTAATACTAACGTTTTGAGTATTGTGGACGACAACG
TGCTTTGTGTAAACCCACTTTTTTACGTTCAACACGACGAGCATCACGGGTAACAAAGCC
CGCAGCACGTAACGCTGGACGTAAAGTTTCGTCGTATTCGATCAATGCACGAGTAATACC
GTGACGGATTGCACCTGCTTGACCAGAAATACCACCACCTTTAACAGTGATGTATAAGTC
TAATTTATCTGTTAACTCAACTAATTCTAATGGTTGACGAACGATCATGCGAGCTGTTTC
GCGACCGAAGTAAACTTCTAAAGAACGTTGGTTAATGGTGATGTTACCATTGCCCGGTTT
GATAAATACACGAGCTGAAGAGCTTTTGCGGCGACCTGTGCCGTAGTTTTGATTTGCTGC
TGTCATTTTTATGCTCCGTGATTAGATATCTAAAACTTGTGGTTGTTGTGCTGCGTGGTT
GTGTTCGTTACCTGCATACACTTTTAATTTACGGAACATTGCACGGCCTAATGGACCTTT
TGGCAACATACCTTTAACCGCAATTTCAATCACTGCTTCTGGACGACGAGCAATCATTTC
TTTGAAGGTTGCATCTTTAATGCCACCTACATAGCCAGTGTGCCAGTAGTAGATTTTATC
AGTTTCTTTTTTGCCTGTTACCGCTACTTTTTCCGCATTGATAACGATGATGTAATCACC
TGTATCAACGTGTGGAGTGTACTCAGCCTTGTGTTTACCACGAAGACGACGTGCTAATTC
AGTAGCTAAACGACCTAAAGTTTTACCTGTCGCATCTACTACATACCAGTCACGTTTAAC
TGTTTCTGGTTTTGCTACAAAAGTTTTCATTAATTAAATACCAAAATTTAAAGTTTAAAC
CCAATATCCTAATGGATATTACCTATTAATACGGTAGAATCTGACCCCTTCGAGTCTTAT
TCAGACCAAACTTATATGGCGGGAATACCATACAAAAACAGGGTGGCAAAATTATACAGA
TTTATTTACTAAAGATCTAATTCTTTTTTAAGAAAGAGTGGTTTTTGCGGTATATTTCAA
AATTCCAACAAATTTTTATAGGTTTTACTTCTCATCAAATTGAGAAAATGATAAAAAACA
GCTACATCAAGCTAACTAACTGTAAAGGAGTGAACTATGGAACAATGGTCTGGTAACGTG
TGGACTGCAATTATTGCAGCATTTATTGTTGGTTGTATTATTAGCTATGTTGTTGTGAGA
GCAACAAATAGTAATGTCAAAAAACAACTCAAGCTTGAAGCCGATTTAAAAGAAACTACC
AAAAAATTGGACGAGCAAAAACAGCAATTAGAGCAACACTTTGAGCAATCTGCAACATTG
CTTGCGACTCTTGCTGAAGACTATAAGAAACTCTATACCCATTTAGCAAAAGGTTCAGAA
TCATTATTACCATCCGATTCTGCAAAAATTGAGTTTTTCCAACAGCCTAAAATTGAAAAT
AAACCTCAAACAGATGAAGATCAACCTAAAGATTATTCGGAAGGCTCCTCTGGTTTACTA
AAATCCTAGTATTCATATATTATTGAATTTAAGAGTAGGGAATCCCCTCTTAAATTCTCT
TTAACTACATTTTTCTTAGAACATATTGTCTTTATTATCAGAAAATTTGATCGAAAACAT
TATATTAATTTTAATTTCAGATTAGAATTTGAAAAAATTTTTTAACTTATCATTAACAGG
AAAATACAATGTCTTGTTTATTTATTACAGGCACAGATACAAATGTAGGAAAAACTATCG
TTACAAGGGCTCTATTACAAACAATATCTAAATATGAAATTCCCATTGTCGGTTATAAGC
CTATTGCGTGTGGTGGCGATGATTCTTTACCCACAGAACCCAATCAAGATGATTATGCCT
GTGAAGACAATAGTGATGTCCTCATTATACAGAACAGCTGCCCTTTTCCTGTAAAATATA
GAGAAATTAATAGCTATTCTTTTATCCATTCTAGTACGCCAGTATTTGCAGCGCTAGACG
CAGTACGCCATATTTCTGTTAATAAACTGGATCACGATCTTCAACGTTTACACCGACAAT
ATGCAAATGTTCTTGTTGAAGGCACTTATGGCTGGTTAACACCTATTAATAAAGACCTAA
GTTTTGCTGATTGGGTTAAGAAAAATAGAATGCCAGTCGTACTTGTTGTGGGAATAAAAG
AGGGTTGCATTAACCATGCACTTTTAACAGCGGATGCGATTCAACAGAGTGGGGTTAATC
TTATCGGATGGATTGCAAATCGAGTAAATCCTGGGCTACGTCACTACGCTGAATTAATTG
AACTCCTTAGCAAAAAAATCAATGCTCCATTACTAGGACAAATTCCTTATATTGGTTATC
CTAGTAAAAAAGAACTATCTGAGTATATTCAGAACCCAGAGCCTCTATTAAGTTTTTTCC
ATAAATAATCTAATTGCTGGCTCTTTATTGGTAATAATAGACTAACAATCATGACTACAA
AGGTTGCTATATAATTTTAGCAACCTCTCTGATTTCTATGCTATTTTAGCTAGTTAAATA
ATTCATAAATGCTGTAATTACACCTAAGTTAACCACATCCACAAAGAATGCACCTACAAG
CGGTATGATTAAGAATGCTTTATGTGATGGTCCAAAAGTTTCTGTGACAGATTGCATGTT
TGCGACCGCAGTTGCAGTTGAGCCTAAGCCAAAACCGCTGTGACCTGCTGCGAGAATGGC
TGCATCATAATTACTTCCCATTACTCTAAAGGTCACAAAATATGCATAAAGTACCATAAC
TATGGTTTGAGCAATAAGGATAGGTAACATTGAGCCAGCAAGGTCTGCTAATTCCCAAAG
TTTAATGCTCATTAATGCAATTGCTAAGAATAAGCTTAATGATGCGTTACCAAATACGTC
AATAGCACGGTCAAACATATCAAATTTAAACACTAACGTTAATACGTTTCTTAATACCAC
ACCAAAACCTAAGGCCCATACGAACTGCGGTAAACCTGAATCAGGGAATACTTTAACCAT
AACTGATGAGAATGCTAGACACGCTGCAAATAATGCCATTGTTTCGATCGTTGATGTTGC
TGTGATTAAGCGTACATTGTCAGCATCTTCAAATGTATCGTCAGCATATTTTGCTTCTAC
GCTTTCAACTTTTACATTGTGTTTAGATGGGGTAATTTTCATTTTGTTGATAAGACGTCG
AGCTAATGGACTACCGACTAAACCTCCAGCCACTAAACCAAATGTAGCAGATGCCATTGC
CATTTCCATTGCACCTGCAAGCCCATGTTTCTCTGCAAAAACCGTTGCCCAAGTTGCACC
TGTGCCGTGTCCGCCAGTTAAAGTAATAGAACCTGTAATTAAACCAACAAGTGGATCAAT
ACCAAGTAGCATAGCTAAACCAACGCCAACACCATTTTGAACAAGGATAAATATACTCAC
GATAACGAGGAAAATGACAAGTGGGATTCCACCTTGTTTCAAACGGGAAAAATCTGCGGA
TAAGCCGATAGATGAGAAGAAGGCCAACATGAAAGCTGTACGTAAAGAGCTTTCAAATTC
AAAGGTAATTCCAGCGAATTTATATAGACAAAAAATGATACAAGCGATAAATGTCTTTTT
AAACAGATATTTATTGTAGTTTTTTTGAGTTAGATCTGATTTTTTATATGTAAATTTTGG
TAAAATTATAGCAATTTTATTTTTATGTGAGGCTTTTATGAGCGAAATTGCATTAACAGT
GAGCCTATTATCCTTAGTTGCTGTCATTGGGCTATGGATAGGGCATATTAAGGTGCGGGG
CGTAAGCCTTGGTATTGGCGGTGTGTTATTTGGTGGGATACTGGTTTCCCATTTTATGAC
GCAATATGGTGTCAAACTTGATGGTCATACCTTGCACTTTATTCAAGAGTTTGGTCTGAT
TCTCTTTGTCTATACCATTGGTATTCAAGTTGGTCCGGGTTTCTTTGCTTCATTACGCCA
ATCAGGATTAAAGCTCAATGCTTTTGCTGTGATGATTGTTGGGATAAGCGGTATTTTAGT
GATTTTATTACACAAAATATTTGATGTTCCTCTTCCTGTGATATTGGGTATTTTCTCTGG
TGCGGTAACTAATACACCATCATTAGGTGCTGGGCAACAAATCCTGACGGAATTAGGCGG
TGAGTCCATTACAGCTGTGATGGGTATGGGGTACGCAATTGCCTATCCTTTCGGGATTAT
CGGGATTCTATTAGCGATGTGGCTTATCCGTATTATTTTTAAAATTAATGTGGATAAAGA
AGCCGATGAGTTTGATTCTGCAACCAACAATAAAAAAGATGGATTAAGTACGATGAACGT
TCGTATTACAAATCCAAATTTGAATGGGTTGATGCTTCAAGAGTTTCCTGATTTTGAACT
GCACGAAGTGGTTTATTCTCGTATTAAGCGTAATGATGAGTTGTTTGTGCCTAAAGTGCA
TACCCAAATCCAAATAGGCGATATTCTGCATCTTGTGGGAACAAAAACTGCGTTGCATAA
AATGCAACTCATTCTTGGTGAAGAAGTGAATGTTTCACTTTCGACAAAAGGCACAATGTA
CCGCACAGAACGTGCTGTCGTTACCAATGAAAAAGTATTTGGGAAACAAATTCGCCAATT
GATGTTAAAAGGGAAATACGATGTAGTGATTTCTCGCTTAAACCGTGCGGGGGTTGAGTT
AGTTCCTAACGGGCAAATGACATTGCAATTTGGTGACGTGTTGAACTTGGTTGGTCGCCA
AGAAGATATTGAGGCTGTGATGGCGATTATCGGTAACGCTCAACAAAAATTACAACAAGT
ACAAATGTTGCCTATCTTCATTGGGATTGGCTTAGGGGTGTTATTAGGCTCTATTCCAAT
TTATCTGCCAGGTTTCCCCGTTGCATTAAAATTAGGGTTAGCTGGCGGTCCTTTAGTCGT
TGCATTAATTTTGGCAAGAATAGGAAGTATCAAAAAACTCTATTGGTTTATGCCGCCAAG
TGCAAACTTAGCATTAAGAGAAATTGGTATCGTGCTTTTTCTTGCAGTTGTAGGTTGGAA
AGCAGGCGGAAACTTCTTGAATACCTTATTAAGTAATGATGGTCTAGCGTGGATTGGCTA
TGGTGCAATAATTACTTTTATTCCATTAATTGTTACAGGGCTGGTTGCTCGTATTTATGG
TAAATTAAATTATCTGAGCCTATGTGGATTGCTTGCAGGTTCAATGACGGATCCACCCGC
TTTGGCATTTGCAAATGGTATTAAAGAGGGTAATGGTGCAGCAGCACTCTCTTATGCGAC
GGTATATCCATTAGTGATGTTTTGTCGAATTATCTTGCCTCAAATTCTCGCTATATTATT
GTGGGTAGCTGGCTAATCGTAACTAAGCAATCTAGTTATTGACAGTTCAATAGACTAGAT
TGCTCAATTTCAATAAAACGCAATAAGTTTCCAACAATATTTAGGATCCATTCACGCCAT
TTTTATAGGATTATAATTTATTTTCTATGATAAATAATAGGATGTCTTAATCATGGATTT
AACGTTATAATGAGAAATAAATCTGTTTTTTAATGGAAATACTACTTTATGTATCGCTTA
ACCTTTTTTTTGATATCTACTTTGCTGTTTAATTCCTCCCTCTCTGCCAAATGGCTAAAG
ATCAATGATGTAGACTATATCTGGGGACCATTTAAAATCTATAATATTTCATTATTCTCT
GAAACTGGCAGTTATACTAATAGCACACGCCCATTAATGCTGACTCTAAAATATCAAAAG
CCCGTTGAAGGGCGTGATTTTGCAATTTCTTTAGCTAGATCTTGGTCTAATTTAGGCATC
ACTCTGCAAAATCAAGATAATGTGGTTGATCGTTTGCGTAAAATTTTACCTAATATCAAG
AAAGATGATTCTCTCAGTTACATTGCTTTAGAAGATAAAGGATATTTCATATTAAATAAT
ATTGTTATTCCTGAAGAATTTAACAAAGAATTTAATGACGCTGTAGTAGCAATATGGCTA
GATCCTCGTGTAGAAATTGGGCGTAAACTTGTCAATAAAGAAGAAAAAATCTTCATTGCA
AACATCCCTAGAGTTTTAGAGACACAAAAACCACAAAATATAGAAAATAATATAGGAGTA
CATGAAGAATCAATAGATCCTGTGGTGGACTCAAGCAAAGTATCTAATGATATCAAACAG
AACTTAGACTCTTCAATAATGCCTAGAGTACAAGATAAGCCTTTAACACAGTCAAATGAA
GAGAATATGAAAGAAGCAGAAAAACCACTTGAAGATTCAGAAATTGATATTTCTCCTCCT
TTAGATCCCATACCAGAAGGCAAATATCTAAATATATAGCTGATTATTAAAGTGTTTATA
GCATTCATAATAAATCGACAATGCCGATTCAGAACTGGAAACTGGCGATGAATCGATTTA
TGATTGATTTTGGTGATCGCCTAGACGATCACCGTTAAGTTGAAATGGGTGTTTACACAG
AATTTGGGATAGGGTCTAGAATCATCTAAGCGCTAATACTTCACCGTATGCCCATAGCTT
TCAATAATACCTTTAATATGCTCTAACGATTCTTTCGTCGGTGGCATCACATCTTCTAAT
TCATATTCTAACCCTAAGGTTTTCCATTTATGTGCGCCTAAACGGTGGTATGGCAGAAGT
TCGACTTTTTCTATGTTGTCCATACCTTGAATAAACTGACCCAATAAATGAATATCTTCA
TCGGCATCCGTATAACCTGGTACAACCACATAGCGGATCCAAGTACGTTGATTACGTTTA
TGCAAATAACGAGCGAAGTCTAAGGTACGTTTATTAGAGACACCGATAAAATCTTTATGA
ATTTCTTCGTTCAGCTGTTTTAAATCAAGCATAACGAGATCGGTTACATCTAGCATTTCA
TCGACTAGCTCTGAATAATTCCGCACAAAACCATTTGTATCTAAACAAGTATCAATACCC
TCAGCTTTACAAGCACGGAACCAATCACGCACAAATTCCATTTGTAACACGGCTTCGCCA
CCTGATGCTGTTACGCCCCCGGCCGTTGCTCTCATAAAATGTTTATACGTCACAACTTCC
TTCATTAGATCTTCTACGGAGATCTCTTTCCCACCTTCAAGATCCCAAGTATCACGGTTG
TGGCAATATTTACAACGCATTAAACAGCCTTGTAAAAACAAAATAAAACGAATCCCAGGC
CCATCTACTGTGCCACAAGATTCGTAAGAGTGATAACGTGCTAAAACAGTCATTCTTTTT
CCTTTAAATAAAGTACGATTAGGACAAATGTCCTTAAACATTTCTGCTAATCGCAATTAA
TGCGTAAGATACAATAAGCGGTCAGTTTCTGCAAAAGTTTTGCAAAATCTGACCGCTTAT
TAGCTTAAACTAAATTACATCGACTGTGTGAAAGTACGAGTAATTACGTCCATTTGTTGC
TCTTTAGTTAAAGAGTTGAAACGCACTGCGTAGCCTGAAACACGGATTGTTAATTGTGGA
TACTTCTCTGGATTTTCCATCGCATCTAATAACATTTCACGGTTCATTACGTTTACGTTT
AAGTGCTGACCACCTTCGATGGTTGATTCGTGGTGGAAGTAACCGTCCATTAAGCCTGCA
AGGTTACGTTTTTGAGATTCAAGATCTTTACCTAACGCATTTGGTACGATTGAGAAGGTA
TAAGAGATACCATCTTTCGCGTAAGCAAATGGTAATTTCGCCACAGAAGTCAATGACGCT
ACCGCACCTTTTTGGTCACGTCCGTGCATTGGGTTTGCACCTGGTCCGAATGGCGCACCT
GAACGACGACCGTCTGGGGTGTTACCTGTTTTCTTACCGTAAACCACGTTTGAAGTAATG
GTTAATACTGACTGTGTTGGAGTTGCATTACGGTATGTTTTGAGCTTCTGAATTTTCTTC
ATAAAGCGTTCAACTAAATCAACTGCAATGTCATCTACACGGTTATCGTTGTTACCGAAT
TGTGGGTATTCACCTTCAATTTCAAAGTCAAGTGCTACGTTTTTCGCTACGCCAACCACT
TCGCCTGCTTTATTTTTGATTTCGATGTCGCCACGGATTGGTTTTACTTTCGCATATTTG
ATTGCAGAGAGTGAGTCTGCTGCAACAGAAAGACCAGCGATACCACACGCCATTGTGCGG
AATACATCACGATCGTGCAACGCCATTAATGCTGCTTCATAAGCATATTTGTCGTGCATA
AAGTGAATGATGTTTAACGCTGTGACATATTGTTTCGCTAACCAGTCCATAAAGCTGTCT
AAACGGGTCATTACATCATCGTAATCTAAGTATTCAGACATAATTGGCTCAGTTTTCGGT
CCAACTTGGTCACCTGATTTCTCATCAACACCACCATTGATTGCGTATAGTAAGGTTTTC
GCTAAGTTTGCACGAGCACCGAAGAACTGCATCATTTTACCTACGATCATCGGGCTTACA
CAGCAGGCAATCGCATAGTCATCGTTTTGGAAATCTGGACGCATTAAGTCGTCATTTTCG
TACTGAACAGATGAAGTTTCGATAGACACTTTCGCTGCATAGCGTTTGAAACCATCTGGT
AAACTTTCAGACCAAAGGATTGTTAAGTTTGGTTCCGGTGATGGACCCATTGTGTAAAGG
GTGTGTAATAGACGGAAGCTGTTTTTGGTTACTAATGTACGACCATCTAAGCCCATACCT
GCGAAAGTTTCTGTTGCCCACATTGGGTCGCCTGAGAATAATTGATCGTACTCTGGGGTA
CGTAAGAAACGAACCATACGGAGTTTCATTACTAAGTGATCCATTAATTCTTGAGCTTCT
TTTTCAGTGATTTTGCCTGCTTTTAGGTCACGTTCAATATAAATATCTAAGAAGGTTGAA
ACACGACCGAAAGACATTGCTGCACCGTTTTGTGATTTCACTGCTGCAAGGTAAGCAAAG
TAAACCCATTGTACCGCTTCTTGTGCGTTAGTTGCTGGGTTTGAAATGTCAAAGCCATAA
GATGCTGCCATTTCTTTCATTTTGCCTAAAGCACGGTGTTGTTCTGCAATTTCTTCGCGT
AATTGGATTGTCGCTTGAATATCTTCGCCACGCTCTAACTGCTCTTGTAAAGAGGTAAAC
TGTTTTACTTTATCTTTCATTAAGAAGTCAGCACCGTAAAGAGCCATACGACGATAGTCA
CCGATAATACGACCACGACCGTAAGCATCAGGAAGACCTGTAATTACGCCTGATTTACGG
CAACGTAAAATGTCTGGAGTATAAACATCGAATACACCTTGGTTGTGGGTTTTACGATAT
TCAGTAAAGATTTTCTCTACTTCTGGATTTAATTCACGGCGATAAACTTTACAAGAGCCT
TTCACCATATTGATACCGCCAAACGGCATAATTGCACGTTTTAATGGTGCATCTGTTTGA
AGACCTACTATTTTCTCTAAATCTTTGTTGATATAACCTGGTGCGTGTGAAGTGATGGTT
GATGGAATATCGCAATCAATGTCATACGGTTCGTGGGTTTTGTTTTCCACTTTGATTTTT
TCCATCACATCTGCCCAAAGCGTTGTAGTTGCTTCGGTTACATCTGCTAAGAAAGATTCG
TCACCTTCATACGGCGTATAGTTTTTTTGGATAAAGTCACGCACGTTTACATCAGTTTGC
CATTCACCTGGTGCAAAACCTTCCCACGCTTTCTTTTGAGCTTCGGTTAGTTGAGTCATT
TTAAGTCCTCGTTAGTTAATGTAATAAATTGGAACGCAAGCGGTGCGATTTTGCAAAAAC
ACTGCGAAAAGTGACCGCTTACAAGTTTTGAATTAATGTTTTTTTAGATGCAAAAACCAC
TGCACCATACCGATAAAAAATGCACCACCAACAATGTTACCTAAGGTCGCTGGAATTAAA
TTTTTCACCACAAAATTTGCCATTGTTAAATCAGCGAATTGACTAGGATCAACCCCTATC
GCTGTCCAAAATTCAGGGCTTGCAGAGCCGTGAATTAACACGCCCATTGGGATCATAAAC
ATATTCGCCACACAGTGTTCAAATCCAGATGCCACAAACATTGCTATCGGCAAAATCATA
ATGAACGCTTTATCCGTCAGGCTCTTACCTGCATACGCCATCCATACCGCAATACAGACC
ATCAGATTACAGAAAATCCCCAAGCTGAATGCTTCAATCCAAGTATGATGGAGCTTATGT
TGGACTGTTTTTAAAATAGTCAAGCCCCACTGCCCATTTGCAGCCATAATTTCACCGCTA
AACCACACTAACAGCACAATAAAGGTCGCACCGATGAAATTACCGCCGTAAACAACAAAC
CAGTTTTTAAACATCTGAGCCAAACTAATTCGCTTACTTGCTTTAGCTACAATGGTCATT
GTCGTAGAAGTAAAAAGTTCAGCCCCGAAAACAACACACATTATAATGCCAAGAGAGAAC
ACAACACCGCCGATCAGTTTTGCAACGCCCCACGGCAGTTCCCCTGCACCGACTTGTGTT
GTTGCATAAAACACAAAGGCAATTGAAATATAAGCACCTGCGGTAATTGCTGAAATGAAA
GAATAAAATTGATTTTTTGTCGCTTTATAAACCGCACCATCTTCGGCGATTTTAGCCATC
TCTGCTGGAGAAAACATCACTATCCTTAAATGAAAATTTGAAAATTTACAAAATTTGTTG
AGAATTATAGACCTGTTGAAGTGATCATCAAATAAATTTTCAACATAAACGGAATAAAGT
AGAATTATTTCTTGACCCACATCAAGTTTTAACATTGATTAAAATTTAACAAAACACAAA
TTTAACAGAACAGTTACAAAAATGTCCGATTATTTGACCGCTTTACTTGGGATTTTCCTT
GACAAAGAAAATCAATGTTTAATTATGTTTGCCAGCAGTTTTTTAAGTTCTACGCTACTG
CCTGGCAACTCAGAAATCATCTTCAGCACCTTTGCTACACAAGCCTTTGCGAACAACCAT
TCCTTATATGGATTGTTTATCAGTGCCACATTAGGCAACAGCTTAGGTAGCCTAACAACC
TATTTTCTAGCAAAACTTTTTCCACCCCCAAACTATCACGAACAGCAAAATCAACGTATT
CGATTTGCACTTAAATTTAGCCAACAATACGGCGTTTGGGTGTTACTGTTTAGCTGGCTA
CCTATTGTGGGCGATCTCTTTTGTGGTGTCGCAGGTTGGTTACGTTTTGATTTTTGGAAA
AGCCTATGTTTCATCGTATTAGGCAAAGCTATTCGTTATGCATTATTGCTTTGGAGTGTT
TATTTGGTTGTTGGTTGAGAATGAATAGTCTAGAATATCGCAAATCTATTCTTGTTGAGA
AATTTTATGTCAAAACAACTGCCTGAAATCAAATCTGTTTCAGTGATTGCCAAAACACGT
ATATTTGAAGTGCAATCCGTCGATTTACGTTTTTCAAATGGCGAAGAACGTACTTACGAA
CGTCTAACTCCACAACGCCGTTCTTCCGTAATGGTCGTGCCGATCTACCAAGATCAACTC
ATCTTGGTAAAAGAATATGCCGTAGGGCCTGAACGCTATGAACTCACCTTCCCTAAAGGC
ATTGTGGATAGTGGAGAAGATCCTGCACTGAGTGCAAATCGAGAATTACAAGAAGAAATA
GGCTTTGGAGCAAAAACAATCGAACCACTACGTTCATTATATAGTGGACCTAGCCATATG
TATGGTTTAATGCACCTTTTTGTGGCACAAGATCTTTACCCATCACAGCTAGAAGGTGAT
GAACCAGAGCCACTTGACATCATCTATTATCCATTAAACAAAATTGACGAACTGCTTGCC
GACCCTAATTTTGCCGAAACACGCAATTTATCCGCCTTATTTTTATTAAGAGAATACCTC
AATGCAAAAAACTAGCCTACACATTTTATGGATTTATCCACTACTTACCCAGTTACTCGG
CTCTGCCCTATTACCCCTTTTTAGCGAATTTAGCCAAGGGGGAATGTTGGTTGTTTTTGT
CTTATTTACCGTCCCAGCTTTTCTATTTGCATTAGTCAGCTACAAACAACAGTATCACCA
ACGAAACATCATTCAAATTGCCTTTTTCTCAGGGGTAATAATGTTCATTTACAGCCTTTT
TTCATTTTCACTAATGTTGGCTTTTGATGAATACACCAGCCTTGAAGATCCTATCCCCCT
ATGGGAACAATCCCTTGCCGTGATCTTATTTGCTCTGACCTTTGCTTTAGCAAAAGTAAT
GTACGCACTGTTGGTGTTGAGATTGTTTTTGCCGAAGGTGTAAGTCGCTTACATTAATAG
AATGGAGCTAGACACTTCGGGTTTAATAATGGCGAGAGTTTTTTAGATCATTGGTTATCC
TTATATTCAAGTTAAGGCAGGGTGAGAAACTTCCTCCTAATAAATTTATAGGTCTCTCCT
AGATAACGACTAAAATCCCTATTTAGGTTAAGATAACCCAATAAGCAAAAGTTATCTAAG
TCAGTATAAACAAAATAAACTTATTGAGCTGTTTGTAGCAGATATCACTGTTCGAACAGC
TGCTGAGTTGATAAATGTAAATAAAGCTACCGCAGCCTATTATTTCCATCGTCTGTGATT
GCTTATCAAGCAAAACAGTCTACATCTTAAGAGGTTCGATATTCAAGAACAAGTGAAGCC
CGGCAGTATTGTTTACACCGATTTCTACCGAAACTATGATAAGTCTGATGTAACTGAGTT
TAATCATTTTCGCATCAATCACAGTACCTACTTCGCAGAAAAACAAAACCCCAAACGAAA
GGACTAAGTCCGATACAATATCGAAATCAGTCCTTTGAATAGCTGTATAACTTTTGAAGG
TCAGATCATTTTATTCATATTTTAAAAGGTAATTTGAAGCCTTTTACCATAAAACTTTAG
GGGCTGACGTAGATTAGCCCCAATAAAAAAGTACCCCGAAGAAGAAACCCAAGCCCCAAT
TTGGCTAAATGCACATAAGCTTCCCAACCAGTGCTTCTTTTTAACAAAACTTTTGGGGCT
GTATTAGATTAGCTAGTATACCAACCTACATCAGCCCCTATAAATAAGGTTGTAAGAGCA
AATTACATTTGCCCCAAAATGATTGCAGGAATGTCAGGGCGAAGTCATTCGCGCCTACAT
TTTATTTACACAATCTCACTCGGCGTAAAGAAATAGGCAATTTCACGTTTTGCTGATGTT
TCAGAGTCTGAGCCGTGAACTGAGTTTTCACGGTAGCCTAAACCAAACATTTTGCGAATA
GTGCCTAGTTTACGTTCTTCGGGTTTGGTTGCCCCTATTAACAAGCGGTAGTTTTCCACG
GCATTTTCGCCTTCTAACACCGCAACAACGATAGGCTCAGAAATCATAAATGCCACGAGC
GGATCAAAAAAGTCTTTGCCTTGATGTTCTGCATAAAAACCTTCCGTTTGTTCTTTGGTT
AAGTGAAGCATTTTTAACGCTTTGATCGCTAAGCCATTTTTTTCCATATAACTTAAAATT
TCACCGATAAGATGACGTTTAGTCGCATCGGGTTTAATAATGGCGAGAGTTTGTTGGATC
ACTTGTTGTCCTTATTATTGGGTTAAGACAGGGTGAGAAATCTCACCCTGAGTAAATTTA
TTTCACCTGCATACCAGCCGTCACGCCGCTATCGGCGGAGAGTAAATAGAGATCCGCACC
GCCTGTACCGGCAGATAAAATCATACCTTCCGACATACCAAACGACATTTTGCGTGGGGC
AAGGTTGGCAATCATAATCACAAATCTGCCTTCAAGCTCTTCAGGTTGGCTGTACGCCGC
TTTGATACCAGAGAAGACTTGGCGAGTGTGATCGCCTAAATCAAGTTCAAAACGTAACAA
TTTATCCGATTTCGGCACAGCTTCACATTTCAATACTTTTGCCACACGCAGATCGAGTTT
GGCGAAGTCGTCAATGGTGATTTCAGAGGCAATCGGTTCAACTTTGGTTTCACAAGCGGT
CATTTCTTTTCCTTTTTTTGCAGTTTCTGCTTTTACGCTTTCGGCGAAAAGTGCTTTGGT
TTCTTCAATCACAGCGTCAATCTGTTTTTTCTCTAAGCGAGAGAAGAGCGATTTAAACGG
TGCAATGCTATGGGCAAATAGTGGCGAACCGATGTTGTCCCAACGCAGTTCCGTTTGTAA
AAAGGCTTCGGCACGTTCTGCGAGTTTTGGTAATACTGGTTTGAGATAGCTCATTAATAC
ACGGAATAGCTCTAAGCCCATTGAACAGACCGCTTGTAATTCGGCATCTTTGCCTTCTTC
TTTGGCAATTACCCAAGGGGCTTTGTCGTCAATGTATTTATTAGCTTTATCCGTTAATGC
CATAATTTCACGGATCGCTTTGTTGTATTCACGCGTTTCAAAATAAGTGGCGATCTGCTC
CGATTGTGCAACAAATTCATCAAAAAGCGCTTGATTTTCTAATGTTGAAGCGAGTTTGCC
TTCAAAGCGTTTTGTGATGAAACCTGCGGTACGAGAAGCCAAATTGACTAATTTATTGAC
GATGTCGCTGTTTACCCGTTGTACAAAATCTTCTAAATTGAAATCGAGATCTTCAATGCG
GTCGTTCAGTTTCGCGGCATAGTAATAACGCAAACATTCAGGATCGATATGTTTCAAATA
AGTACTGGCTTGAATGAAAGTACCACGGGATTTTGACATTTTCTGCCCGTCCACCGTCAC
ATAACCGTGTGCAAAGACGTTTGTTGGTTTGCGGTATTCGCTTCCTTCTAACATTGCAGG
CCAGAATAGACTGTGGAAGTAAACAATGTCTTTACCGATAAAGTGATACAACTCGGCATC
ACTCTCTTTTTTCCAGAAATCATCAAAGTTCAAGCCCGTGCGGTCGCAAAGATTTTTAAA
CGAGGCCATATAGCCGATAGGGGCATCAAGCCAAACATAGAAGAATTTGTTTTCGCTATC
TGGAATTTCAAAGCCAAAGTAAGGCGCATCACGGCTGATGTCCCATTGCTGTAAACCGCT
CTCAAACCACTCTTGCACTTTATTGGCAATTTCAGGTTGAAGCGAGCCAGAGCGTGTCCA
CGCTTTCAGCATTTCTTCAAAACTTGGTAGGTCAAAGAAAAAGTGTTCCGACTGTTTTAC
CACAGGGGTAGAGCCTGATACTACCGAGCGTGGATTGATTAAATCCATCGGGCTATAAGT
AGAAGCACAGACTTCACAGTTATCGCCGTACTGATCTTCCGCTTTACATTTCGGACAAGT
ACCTTTAACAAAGCGATCAGGCAAGAACATATTTTTTTCAGGATCGAACAACTGCGAGAT
CACCTTGCTTTTGATAAAACCATTCGCTTTTAATTTTTTGTAGATAGCGGAAGTATATTC
ACGGTTCTCTTCGCTGTGGGTGGAATGGTAGTTATCGAAACTGATATTAAAACCGGCAAA
ATCCGCAATGTGATCGGCTTTGGCTTTTTCGATTAACTGTTCAGGGGTAATGCCGAGTTT
ATCCGCATTCAACATAATCGGCGTGCCGTGAGCATCATCAGCACAGACAAAGTGAATTTC
GTTGCCACGCATACGCTGAAAACGCACCCAAATATCCGCTTGAATATGTTCAAGCATATG
CCCTAAATGGATCGCACCGTTAGCATAAGGCAAAGCACAAGTAACCAGTATTTTTCTTTT
TGGATTTGACATTCTAAATCTCTCTAAAATATAGCAAAAAATTATAGGGATTGTAGCGGA
AAAGGGGGGGATTGTGTAGTTAAGATTTGGAGAGAGAGGGATTTTTCAACGCTGTTTCTG
GCGTTTCTCTTATTTCTAAAAGTTATAAATAACTAATAGCACATTATCTTTTGAAAAAAT
TAATTTTTTTAGATAAAATGCCCCAATAAGGGCTGGTGCAAAGTAATCTTCGTTATCCGC
TAATGCTCGCCTACATAAAATTAATTACGATCTTTATAAAGAGTATTAAGCGAGAAATTA
CTCCACCCAAGTTTCATAAAATAAATTATTTTAAATAAGTGGTACAAATTATGAACATCA
AAAAATCAATATTATCCACTATGCTTTTATCTTCTGCTGTGTTGATATCCTCTTGTAAGA
AAGATGGCACTGGCGGAAATTCTCCCCAACATAATAAAGAACAAAATCCAGTTAATTCGT
CGATAGGTAGCCATTCTAGTGCTGAAAGTAGTGGAACTACAAATAATGGATTTAATAAAC
TCCCTGACAGACAGACAGACAGACAGACAGACAATCATAACTCGACTACCTCTCATTCTT
CCAACACTAATCAACGTTTAAATGGCTCTAGCGATTCTGCCTCGTCAAATAATTCGCTAA
CTTCTGATAATCAAAAGCCATCTGATGAGCCAAATAAGGTAGATAGCTCAAGTTCTGCTG
ATAGTTCAACAACTTCAAATGAACCAACCACTTCAGACAGCCCAACAACTTCGGATAGTC
CAAATGCTACAGATAAACCTAGTACGGAAAATACTAACAATGAACAAGCTACAGCAGAGA
CGACAGATAAGCAAGAAGTAGCAAAAGAGGAAGTAAAAGAGGAAAGAAAAGAAGAAATCA
CAGAAGAGCCAAAAGTAGAAAATAAAGAAAAAACACAAACAGAAACTGAAAATCAACCTC
CTAGAGCAGAGGAAAATCCACAAACAGAGGAAAATTCACAAGCAGAAGAAGATCCTCAAG
CTGATGAATTGCCGAAAGTTGAAGAACAGCCTGAAGCCGAAGAAAAGGCTGAAGAGGAAA
AAGAATCTCAAAGCTCTGAAATTCAAACTGCTCCAGAAACCCAAACTAACAGTAATGAAA
TACCAATAAATAATGAACCGACTAATAATGAAATATCGAGTAATAATGATCCAACAAATA
ATATTACTCATAATGATAATTCTTCTGGAGAAAATATAAATCAAGAAAATAATGAAACCG
GCAAAGAAAACAGTTCCGAGGATTCGCCTTCTTTCAATCAAGATTTAACTACAACAACTC
CAGAAAATAATAATTTATCTGCTGGAAATAGTGATGATAATAAAAATACTGATACGGAAA
ATAATGTATCAGGAAATAATTCGGTAGAAAATAATGATGTTACTTTAAATTTAAATAATA
ATTCAGAATCTACAACTCCAGAAAATAATCCTTCTACACAATCTAATCCATCAATAAAAC
CTGTGGATAATCAGTCTTGGGTTCAACCTCAGGTTGAAAAGTTAGATAAAAATAATTATC
AGCAAACCGCCCAAGAAACAAAATTTACCAATAAAATTGGGATTGTTGATATGGATTATA
ATGTGCGTGATGATCTTGGCAAAGCCTTTAAATTTGAAAATGGCTCAGATCGCATTATCT
TAAATGCTGGTTTATATACACGTGCAAATGGACATAAAAGCTCTCATGGTACGATGGTTG
CTGGTGTTATCGATCAGAAAAACAAAAATGCTACGCTTTATGCTTATACTGCAAAATCCG
CTTATATGGAAGCTGTAAGTGCATCTAATCAGCATTATGATGAAGCATACAGACATGGCG
TGAGGATTTTTAACAACTCTTATGGTAATAATCCACATAGAGACAGTGTAAATGGAAAAG
GGTGGAAACAATTATCAGATTTACATCTGTATAAACAATTAGCTGAAATGGCAGAAAGAG
ACAGTATTTTTGTATGGGCATCAGGTAATGATGGCAGAGATAAAAAAACTGGACGAAGTG
AATATGCAACCATAGAGGGGCATGTGCCTGTAATACGAGATGGAGCAAGAAAAGGCTGGA
TTGTTGTAACTTCAATAAACCCACAAAATAGTGGAGTGATGGAATATGCAAGTCAGATTG
GTAAAGATGCCAAAAACTGGGGTATTGCAGCTCCCGGCGAGTGGTACTTATTTGGTGATA
AAGTACGAACAGAAGGAACCTCTTTTGCTACACCTGTTGTTACTGCTGCCGTGGCTAATG
TTTGGGAAAAATTTGATTGGATGGATCATCATTTAGTGACCCAAACTATATTATCTACCG
CAAATAAATTGGGTTCAAGTGAAGTTACTGAAGAACCTAACGAACGTGTTGGTTGGGGTG
TTTTAAATCAAGATAGAGCATTAAACGGACCTGCTAGATTTGATACAAAACTTTTAACCA
ATGATAATAAAACTCACGTCGTAGCAAAATTAGATTACAAACATCATACCGACCGCACTA
AATATACTTGGTCCAATAATATTAAAGGTGACGCCGGATTTAAAAAACAAGGTACAGGAA
CACTTTATTTTACAGGTTCAAATTCTTATAGTGGAAATACAATTATCGAAAACGGAACTT
TGGTAGTTGGAAATGAATTAACACAATCTGCGGTAGAAATTCAATCACAAGGAACATTAT
TAACGAAAAATTTAGTGAATACTGAAAAAGAAGTTAAAATAGTAAAAAATGTAGATAATA
AAGGTTCCTTGGAAGTTTATGGAAAAGGATTAATTATTGAGGGGAATTATACCACTTCAA
ATAATGCCAGAACGGTTATTGATATAGATAAATCTAAATTAAAAGTAAATGGAACAGTTA
ATTTACAAGATTCCTATATTGTAGCCGATGTTGAAAATATTAATGAAGTGGTTTCAAGAG
AGCCTCAAACTAAAACCATTATTGAGTCTCAAAATCCTATCCAAAATTATAATGGAAATT
ATAAAATATCAGATCGGGCTAACCCTTATATTGATTTAAAAGAAATTAAACTCAATAATG
AGAATAAAGAAATTATTGCAACCTATAAACGAAATGATACAGAATTTGTATTAAATGCAG
CTAATGAAAATTCATTAAAAAATGTCTATACTGCGAGAAGTTTTGATCTTGTTTTAGATA
GTGCGAGTGATTCAGGAAACACAAATAAAAACCTCAGAAGTACGGCATTATCCTTTATTA
ATGCTAAACCACAAGCGGTAGCTTCCGCAGTAGATTCTTTAAGTGGAGAAATATATCCGG
CGGTACATCAGGTAGCATTAAATAGTATCAAGACCTTGAATAGACAAATCGCTAAACAGC
AATTTTTAAATATTCAAGATATTAAGCCTTATCATATTTATACCCAGTTAGCTACACAGA
ATTTAAAACTTTATCAGAATGATGATTTTGGATTTGCCAATTTGAAAAATAGTGCAGACT
CACAATTAGTTGGTATAAATAAGCAATTTAATGCCTTTACATTTGGTATGGGGTTACAAC
GAGTTCATCAAAAATTATCTCCTTTATCCAGCCAAAATCAACAGGTTGGCAAGGTGGATT
TAAAACAACACAGCTTTGCCTTATATGGAAAATATGATTGGAATAAATGGTATTATCTCA
ACCAAATCAGTTTCACGGATATTAAAGGAAAATTAGACAGAACATTGTTATTGCCTAATG
GAACGCAGGCAATTAAAGCTGATTTAAAATTACGAAATTATTCGTTTTATAATGAAACAG
GATTAAATCTACAATATGAAAAATTAAGATTTAATCCATATATTGCTTTACATATTAACC
GCTTAAAACAAGATTCCATCAATGAAAAAGAAGATTTAGCATTAAGTATTGATAAATATC
ATAAAACCCATTATGGATATGAATTGGGCTTAAGATTAAATCAATCATTATCTGAAAAAC
TTAATATAAATCTAGATGTTTCTTATCTTTATAATAAGAACAGTATGAATAATATGTTAA
GTGGAAAATATATTGTTTCTAGTACTGAAACAAAATTATATGGAATGAGATTGCCAAAAT
ATGAATTTAAAACTAGTTTAGGTATGGGCTATTATCTTACTGAGAACTTCAATATTTATG
CTAACATCGCTTATTATAGATTATGGAATAATCCAATGAAATCCTATTACAAAGAAGGAA
ATATTGGTGCGAAGTACAATTTCTAATTGTAATCCGATAAACAACTACTTGAAAGCACAT
TCATACCCCCGTGGAACGCCCACGGGGGCTTTTTGCTTAATCATTGCTATATTCTTTATT
TTCAGACTTTGGCAAAATGGGCAGTTTTTTCTTCATATTTCAAAAAGAGGGCTTAAAGCC
TTGTACTATAAGGCTTTAAGCCACTTTTAGCAACAAATTTGTCTATTACACATTTTTTGC
CGAATCAGACCGCTTGTTGTATGGATTATTTATCGAATTTCTTCCCTTCCATCACATTAA
TCCGTTATTTTATTTATCAATACAAGCGGTGAAAAGATAATGTAAAGAGGAATGAAAACA
ACACCTACCATTCCCCAAACAAGAGCTAGTCCAGTAGCTTCACTATCTAAAGTTGTTTTT
TCTGAATATGCTACAAATTTGGTTTGTAATGGCTGTGCTAATTTGGCTTTACTTAGGACT
GCATCATGGTTTTCAATTTTGATCAACTTTCCATAAATGTCATAAAACTGATCTGACGAT
TTATTATCACGCACAGAAGTGAGTTTTACCCTAAACTCAACATTAGGGGTGTTTACTTGA
TTTCTAATATAAATAATCTCCGCTTTAGTAACAGATTTCATTTTTTCAGATTGAAGCAAG
CGGATAAACTCAGTGTTTTTTCGTGTTTTATAATCAGCATTATCCTTATCACCGCTTTCA
AATTGATAACTATGCAAATCCCCGACAACATATAATTTATTATCAGCAATAAAAAATGCT
CGGATTGTTTCTGTTTTGGCACTTTCATTTTGATACTCTGTTTTAGTACAAGCGGTCATA
AAACATAAAATCAAGCAGTAACAGAAAAAGCGTTTTAAGATCTGCATAGTTTTTCCCTTA
TATCATCTACGAGAGAGTTATCACATCCGGCAATTTCACCAACTGATTAAACAATAATTC
TACCGCTCTTTCACTCTGAACAGTGACATTTAACGTAATTTCCGAGCCATTATTTTCTAC
ATTGAGTGACAGCACTTCAAACCCACGGTGGCGGATTACTCTGAGTAAACGCTCAAGGGT
TTCAGGGCGTTTATTAGCTTTGATAACGAATTGATATTGTTGCATTTTTCTTCTCCTTAA
ACCCCGATGTCTTCATCTAACATATCTGTATTACACGCATTTGGCGGAACGAGCGGCCAT
ACATTTTCTTCATTTGGGATACAAACGTGCAATAAATACGCCCCTTTGCTGTTGAGCAAG
CGGTCTAATGCAGCTGAAACTTCCCCTGCTTTTTCAATGCGTTCTGCTGGAATATCAAAA
GCGTTAGCAAGCATTACGAAGTCTGGGTTGTCATCTAAAATGGTTTGGCTGTGGCGACCG
TGGAAAAAGAGTGATTGCCATTGACGCACCATGCCTAAACGTTGGTTATCCAACAATAGA
ATTTTGACAGGTAAATTGCCACGTTTGATTGAGCCAAGTTCTTGGACATTCATCATAAAA
GAGCCGTCCCCCGTAATCACAATAGTTGGATCTGTTGGGCGAGCTTTGACTGCTCCCACT
GCAGCAGGCAAGCCAAATCCCATTGTGCCGAACCCTGCAGAAGTGATGTAGTTTTCAGGA
GCATAATGCTGCATATGTTGTGCTGACAACATTTGGTGCTGACCAACATCAGTAGTAATA
ATCGCATTTTGAGGTTTGCGTTGCGACAGGGTGTGTAACAATGCCCAAGGATCGATTTCG
CCTTCGCCTGCATTTTCTTGATAAGTAAAATCAAAATCTGCTTTCATTTTACGCACATCA
GCTCGCCAGTTTTCGATCTCTAGCGGTTGAGTAAGTGCGGTCACTGCCTCGATTAAATCT
CCCTGCAATGCCACATCTGCTTTGCGTAGCTTGTTGATTTCAGCCACATCAATATCAATA
TGAATAACTTTAGCGTGCGGTGCGAAGGTATCAAGTTTGCCTGTCACACGGTCGTCAAAT
CTTGCCCCACAAGCGATGAGTAAATCACATTCTTGTACCGCATAGTTCGCTGCTTTTGTG
CCGTGCATACCGATCATTCCCATATAGAGTGGGTGTTGTGGCGGAATTGTGCCTAAGCCT
TTTAATGTGGAAACAGAGGGCACATTGGCAATTTCTAGGAAAGATCTGACCGCTTGCACA
CCGCCAGCCATACCCACACCGCCGCCGACATAAAGTACAGGGCGTTTTGCTTGTGCTAAC
AAGGCTTTGGCTTGTGTAAGTGCGGTTGGATTTTGTGCCTTAGCCGCCACTTTTTCATAG
ACGATAGGGGAAAGTGATGTCGGGGCGAATTGCACATCTTTAGGAATATCAACAAGCACA
GGACCAGGGCGACCACTTTGTGCAATTTGGAATGCTTTGGCGATAATTTCAGGTAGTTCA
TCAATGTTTTGCACGATGAAACTGTGTTTGGTACAAGCAAGGGATAAGCCTAATACATCT
GCTTCTTGGAAAGCGTCCGTGCCGATAAAGGCTGAAGCCACTTGCCCTGTGATTGCCACG
ATAGGAATAGAGTCCATTAATGCATCGCCTAAGCCTGTGACTAGGTTGGTTGCACCGGGG
CCTGAAGTTGCAATACAAACACCTGTTTTGCCTGTTGCCCGAGCATAACCGATGGCAGCC
ATTGCAGCACCTTGCTCGTTGCGGCAAAGTAGATGATCTAAACCTGAATCGTAAATCGCA
TCATAGACAGGCATAATTGCCCCACCTGGATAGCCAAAAAGAGAAGTGACGCCGTGAGCT
TTCAAACACTCAACGACCAAATTTGCACCGTTCATAAATTACCTTTTAATGTTGTGTCGC
TATTTAGTTAAGGCTTTTATGCAATAAAAAACCCTCACTAAAACTAGCGAGGGTTTGTGG
ATCTCATTATACAATTCTAATTGCGAGCCAACTTAACCCCCGCGGTGATAATAATCACCA
CGAGGTTAATAATAATCAGGCTAACAAGAGAACGTAATGTCATTTTCATTTATCAATAAA
AGCTGAATGGCTATATAAATAGCATATTTTTTGCATAAAACAAATGAATTTTTTATCTCT
AGATGAAAAAAGCAAACGATTAGCTTTAAATAGACTAAATTTACTTGCGTAGTGGGGGGG
GCTAGGGTTGAAAATACCCAAATTATCACTATCTAATCAGCCACTAACTTCTATAAGGAA
ATTTCTATGCCATTACTTCTCTTTTTAGCTGGGCTATTTTTATACATCTACATTGAAATC
TCTCTGTTAGTAAGCGTCGGCTCTGCTATTGGGGTTTTACCCTTGATTTTATTAATGATC
ACTATTTCTGCGGTCGGTTTGTGGTTAGTGAAATTAAGAGGAATAATGACCATAATGCAG
ATCCGCCAAGAGATCGCACAAGGAAAGATCCCGGCACAAGCGGTCACCTCTTCGATCTTT
TTTGCAATCGCAGGGGTATTGTTGATTATTCCAGGTTTTCTAAGTGATATTGTCGCTTTG
CTACTTCTTTTGCCCATCACTCGCCAATTGCTACAGGCAATTTTTATGAAACTCTTTGCA
AGCCGTGTGAAATTTATGTCCTTTGGTTCAATGAACAGGACTTCCTCTCAAAATAATACG
ACTTTTGAAGCGGAATTTGAGCGTAAGCAAGATGAAGATAAGTGGTTGAAATAATGATAA
ATTTCATAATGATACATATCAAAGATTCACGACATATAATGAGATTCAAAAATCAATATC
TGAGGTCTATTTTTCCTTTCGCAATCGCGATAAAAAAGAGTAAAATTAGTCTTTATTTTG
ACGAGAGAGAAACAAAATGGCAAACATTCGTTTAGCAATTGCAGCAGATTTTTTATTAGC
CGAGAAATTATTAGAAGCTTTAGAACAAAGCAGTTTGGATTTTGAACAAATTTCAGCCGC
TGAATTGGAAAGTTTTGGTGAAGAACATTCTCTGCGTTTCGGTGCAAAAGCTGTTGAGCA
AATCGCTGTTGAAGATGTCGATTGGTCGCAATTTAGTCACGTTCTCTTTGCAGGCAAAAT
GGCAAATGCAGAATTGCTGGCTCAAGCGGTACAAGCAGGCTGTGTGATTTTAGATCTCTA
CGGCATTTCTGCATTAATCGGCAATGTGCCTGTGATTGTGCCAAGTGTAAACAACGAAAT
GATCGCCAATGTGCGTGAGCGAAATATTGTTGCTTTAGCAAATCCACAAATCAGCCAATT
AGCACTCGCCTTAAAGCCATTGTTGGATCAGCCTATTCAACATATTTTTGTCACATCACT
GTTGCCATCGGCGTATTTTGGTGATGAAAAAGTGCGTGAGTTAGCAGGACAAACCGCCCA
GTTGTTAAACGGTATTCCCCTTGATGATAAAAAACCACGTGTGGCGTTTGATGCCGTGCC
TGCAAATGTGCAAGGTGATGAAAAACACCTGCCGTTTTCTCGTGCCTTCGAGTTACAACT
TGCAAAAGTTCTGCCAAATCTAACCGCTAGTGTGACTTTCCATTCCGTGCAAGTGCCTGT
TTTCTATGGCATTTCACAGATGATCAGCGTGCAATCTGAGTATGCTTTAGATGCCACCGC
ATTAAGTGAGCAGTGGCAACAACAAGCGTGGGTAAAATTTAACTCTGACAATGTGGTTAC
TCCTGTTAAAAATGGCGAAGATGAAGAGGTAAATCTCTTACAAATTAGCCAACTACTCAA
TAAAAATGAAAACGCTCTACAATTCTGGGTAGTGGCTGATGAACAGCGTTTTAGTTTAGC
GTTCTTGGCGGTGGAGTTGTTGAAAGAAGTAATCACTAGCTATTAACATAGTTGGATCTA
AAAATACAAACATTTGATATACCATCACTCAATCACATAGCAATATATTCTCGTAGATAT
GGAACAAAATTCTTCTTTAACTCAGATTCTGGTAGCTACTGCTGCTCTTGTAATTATTTT
GGCGGGTATTAAATTATCCGTTGAGATCGTTATTCCTTTCTTATTATCTCTTTTTATTGC
AATTATTTGTTCTCCTATTATCAAATATCTAACCTCTCATAAAGTCCCTTTGTGGCTGGC
AATCACTATACTCTTTATTCTATTTTTACTTGGATTCTTTTTTCTGGCAGGACTAATCAA
CAGTACAGTACAAGAATTTACAGCATCAATTCCACAATACAAAATTCTTCTATCTGAACG
TATTGCTGCCGCAATGCTCCTTGTTGATAACTGGAATATCCCGGTTTCAATATCTCGTGA
ACAGATCCAAGAACAGCTAGACCCAAGCATTATTATGAACTTTGTTAGTCGCTTATTACT
TAGCTTCTCAGGTGTCGTTACAAATATTTTTGTACTCTTATTAGTCGTTGTGTTCATGTT
ATTTGAGGCTCCAACCGCTAAACATAAACTTATCGTGGCTCTTAAAGGCAATAAAGATGT
GGAATCGGAAGAAAGCCATATCAACCGAGTATTACAGGGAGTTATTAGCTATCTTGGCAT
AAAAACGATTGTAAGCCTGCTTACTGGGATATCTATTTGGGTGTTACTTGAAATAGCTGA
TGTACAATATGCTGTATTATGGGGCACATTAAGCTTCCTACTCAACTATATTCCAAACAT
AGGTTCAATCATTGCTGGTGTACCTATTGCTGTACAAGCATTTCTATTGAATGGTTTTTC
TGTTGGATTGGGAGTATCCGTCGGTATCATTGCAATCAATATGGTAATTAGCAATATTCT
AGAACCTAGAATGATGGGGAGAACCCTTGGTCTCTCAACTCTCATTGTATTCTTGTCACT
ACTTTTCTGGGGATGGTTACTCGGTACAGTAGGAATGCTACTTTCTGTTCCATTGACAAT
GGCTCTCAAAATTGCATTAGAATCAAGCCCTAAAACGATCCATTATGCAGGCTTATTAGG
AGATATTAATAAACGCTAATGCTCTTATTTTTGCACTTCAAATACATTAGATAACCTATA
TGTTTCTTATAGCACTCAACCTAAATATTTTCAACACTGGCAGCGCAAACGATTGCTTTT
TGGTTTATCTTTGTGTAGAATCCTCGACCCTTTAATCATACTATATATTTCTTGAGGTTT
TTTCCATTATGTCTCTTCTTTCTCGTTTTCAACTGGCAGAACGTAGTTCTAACGTTCGTC
AAGAGGTTATTGCTGGTTTAACTACTTTCCTTGCAATGGTTTACTCCGTTATCGTTGTGC
CAAATATGTTAAGTGCGGCTGGCTTTCCTGCTGATTCAGTATTTATTGCAACCTGTTTGG
TTGCTGGTTTAGGTTCAATTCTAATTGGCTTATGGGCAAATGCACCAATGGCGATTGGTT
GTGCTATCTCATTAACAGCTTTTACTGCATTCAGTTTAGTGCTAGGTCAAGGCATTAGTA
TTCCTGTTGCATTAGGTGCAATCTTCCTTATGGGTGTTTTATTTACCATTGTTTCCATAA
CAGGTATCCGTGCGTGGATTTTGCGTAATCTGCCATCTAGTATTGCTCACGGCGCTGGAA
TTGGAATCGGCTTATTCCTTTTATTGATTGCAGCAAATGGCGTTGGTTTAGTTGTCAGCA
ACCAAGCGGGTTTACCTGTAAAAATGGGTGAGTTCACTTCTTTCCCTGTAATGATGTCTT
TAGTTGGTTTAGCTGCCATTATTGGTTTAGAGCGTTTACAAATTAAAGGTTCTATTCTTT
GGGTTATCATTGCAATTACAATCATCGGTTTAATTTTCGATCCGAATGTGAAATTTGACG
GTGAAGTATTTAAATTACCTACCTTTGGTGAAAACTCTCAATTCTTAAATTTAGATATTG
TCGGTGCATTGAATGCAGCTATTTTACCTGTGGTCTTTGCCTTAGTAATGACTGCTATTT
TTGATGCAACAGGTACCATTCGTGCTGTAGCAGGTCAGGCAAATTTATTAGATAAAGATG
GACAAATTATCAACGGTGATAAAGCACTTACTTCAGATTCATTAAGTAGTGTACTTTCAG
GTTTATTTGGTACCGCGCCTGCAGCAGTATATATTGAATCAGCAGCAGGAACTGCTGTTG
GTGGTAAAACAGGTTTGACTGCGGTCGTTGTTGGCGTGTTGTTCTTATTAATGCTTTTCT
TCCAACCACTCGCATTTTTAGTTCCAGGTTATGCTACCGCTCCTGCATTAATGTACGTTG
GTTTATTAATGTTGAGCAATGTGTCTAAATTAGACTTTGATGACTTTATCGGTGCAATGT
CAGGCTTAGTTTGTGCTGTGTTTATTGTTTTAACTGCAAATATCGTAACAGGTATTATGT
TAGGTTTTGCAACCTTAGTGATTGGGCGTACCATTTCAGGCGAATTTAACAAATTGAACG
TTGGTACAGTAGCTATTGCTATTGCATTAGTTGCATTCTATGCCTTTGGTTTTGCAATTT
AAGTCCTCAATAAACATATTTTCCTCTTTTTAAGAAAAATATTTAACAGAAATAGCTCAT
TGTATGAAAGATAGGATACTAAATTTATCCCAACATCATCCTTAGATGCTAGAATGAAAT
AGAAAGTCAAACGCCTACAAATAGAATCTATTCATAGGCGTTTTCATCACACTACATTTA
TCAATGTAATTTCTATTATTTTACTTTTTGTAGCTTATGGTATGCATCTAGTAATTTTTG
ATGAGCTGACATATTCCTCAAAGTTTCATCAGAACCAATTAAACCATGGAACGGATTTTC
TCCCTGCATTATATTCCAAACAAAATCTACAGCATCTTTCCCATACATTCTGTTAAATAT
CATTCTATACTGCTCAGGTTCCCTATCCCCATCCAAAAATAATTCAATTACACTAATTAA
ACAACGATAGTAATTGTTTCTTTCTGCTGAAAATACAGAAGCATTCATATTAACTGTCCA
AGTTGCCCAATCTAATGCCTCTTCAAGATTCCCTAAAGCCAAATGAAGCATAGATTTTAA
TTCACCAATACGTAAAGTTTGTAGTGCGCTTCCTTTTTCAGCTACCACTCCAATAAATTC
ACGTACCCGTGTCATATCATCAATACCTTGCTCATCCAGCTCATCCAATAGCTCTTGATA
AATTTCTTTCTCATGATGGAAATAGGGTAAATCAAGCAACATTTCACGCCATTCCATTCC
CATATTATTATTCGCATAGATCAAATCGTCAGGAGGATAAATATTAGACATTCCAGGAGC
AATTATACGGCAAGCGTATACACCTAAATGTTCATAGTCCATAATATAAACCTCTTGTTT
ATACCGGCTGAAAATTTCCATCAAATTAGCAAATTCCTGCTCTGTTGTGCCTGAAAAATC
CCAGTGAGTAAATTTATAATCTGGTTCTGATTTAAAAAGATCCCATGAAATCTGACCACT
TGAATCAATAAAATGAGTTTCCAAATTCGCATAATCTGCCACATCATCATTATTAAATGA
TGGTGGAGAAAACACATCCAAATCTTTTAAACTACGCCCCTGCAAAAGCTCAGTTACCGT
ACGCTCAAATGCGACTTGGAAATTAGGATGAGCACCAAAAGAAGCAAAACACGTACCATT
CCTAGGATTAAGTAAAACTACACAGATAACTGGAAATTCGCCACCTAATGAAGCATCATA
GCAGAGAATCGGAAACCCTTCTTGCTCCAATTGCTCAATCGAACGTTTAATCGTCGGATA
ACCATCAATAATACACTGCGGAATTTCAGGCAAGCTGATTGCTTCAGTGATAATACGATT
TTTGATAAAGCGTTCAAATACTTCCGATAGTCCCTGCACTCTGGCTTCATTCTTAGTATT
GCCAGCTGACATCCCGTTAGATACAAATAAATTTCCAATAATGCTTTGTGGAATATATAC
CGTATGACCATCAGACTGACGAATATAAGGTAATGCAACTATTCCTCGTTCTGAATTGCT
AGACTGTAGATCTACCAGAAATTCTGGTGTCAATTCTCCATTGGGATTAAAATAGTCATG
TAGAAATGGATCCAATATTCCTTCAGGTAATTCCGTTTCATTTTCAATAGGAAACCATTT
TTCATTTGGATAGTGAACAAATTCACCTTCAGCAATTTCCCTTCCTAAATAAAAATCAGC
CCAAAAATAATTAGTCGATAAACGCTCAAAATACTCCCCCAATGCGGAAGCAAGAGCTGC
TTTCTTACTTGCTCCTTTACCATTTGAAAAACATTGTGGACAATCAACATCACGAATATG
TACTGACCATACATTTGGTACAGGATTAAGCCAAGAAGCCTCCTCAATATTAAATCCTAA
TTCTTTCAACTTAGTCTGGAATCTTTCGATGCTTTCTTCAAGGGCTGCATCTTTCCCCAC
AATAAAGGTTTTTTCTATCATTTTTTCTCTTAAAATGAAACGGTTTTACTCTATTTATAT
AGGATGTAGACATTGGAAACCAATAAAGAAATTCATAACAACATCTTAAATCTCTTCTAC
CAGTTAGAATAAATTGAGCGGAAAATTTCCGCCCAATTCATATGTTAAAAATCCATTAAT
TCTTTCTCTTTGTCTGCTAAAATCTCATCCACTTTTTTGATATAAATATCTGTAATCTTT
TGGATATCATCTTGAGCTTTACGCTCATCATTCTCACTAATCTGTTTTTCTTTCTCTAAA
GTTTTAATTTTATCATTTGCATCACGGCGAATATTTCTAATTGAAACTTTACCTTGTTCT
CCCTCACCTTTTACAATTTTAATTAAATCTCGACGACGTTCTTCCGTTAATGGAGGAAGA
GGAACACGAATAGTAGTTCCAGCCGAAGAAGGATTTAACCCTAAATCCGAAGTTAAAATC
GCCTTTTCTACCGCACTAATCAACGAACGATCAAATACAGTGACTGCTAATGTACGAGCA
TCTTCTGCGACAACATTAGCTAATTGACGTAATGGTGTTGCTGACCCGTAATATTCCACT
TGAATAGCATCTAATAAACTAGGCTGAGCTCTACCTGTACGGATTTTAGAAATATGTCCT
TTTAAGGCCTCAAGGCTTTTTTCCATTCGTTCTTGAGTATCTTTCTTAATTTCATTAATC
ATAGTATTTTCCTTTGATTGAATAACATAAACCTATTGATTTTACCCAATTTCATTCTAT
TTTCCTAGTACTAAGTTTATAGGGTTTGTGGTAGACTTATTTGACTTAACTCATCACAAG
AGGGAATCCTTATGTACCAACAACAAATTTTAATAGAATTACAAGAAGCGCAACAAGTAT
TAAATGACTTTATTAATAACCAACATAATCTTAAACTAATTCAAGAAGCAGCTTTACTGA
TTACTGATAGTTTTAAGAACGGGGGAAAAATACTTTCCTGTGGGAATGGTGGCTCACACT
GTGATGCTATGCATTTTGCTGAAGAGTTAACTGGACGTTATCGTGAAAATAGACCAGGAT
ATCCAGCCATAGCAATCTCAGATCCAAGCCATTTAAGCTGCGTAAGCAATGACTTTGGAT
ATGAATATGTCTTTTCTCGTTATGTTGAGGCAATCGGACAAAAAGGAGATATCTTGTTTT
GCTTATCAACATCAGGAAATTCTAAAAATGTTATTAATGCAATCATAGCTGCAAAAGCCA
AAGGAATGAAAATTATTGCAATGACAGGCAAGGATGGAGGAAAAATAGCAGAACTAGCTG
ATATTGAGATTCGGGTACCTCATTTTCGTTATGCTGATCGTATTCAAGAGATACATATTA
AAGTAATCCATATTCTCATGATGTTAATTGAATTTGAAATGGCAAAGTAAAGAATAAAAA
ATCCAACTTAAATAAATAGTTAAGTTGGATTAATTCGTTGAATAGCGTTAATTAAGCAAT
CGTCGTACCTTCCGTTGTACCCGTCACAACTTGTTTCAACGCACCAGCTTTACCCATATT
AAATACACGAATTGGCATATTATGGTCACGGGCAAGAGTAAATGCGGCTAAGTCCATCAC
TTGCAATTCTTTTTCAATCACTTCAGCATAGCTTAAATGTTGATAAAGTTTTGCATCTGG
ATTTTTCGCAGGATCGCAATCATACACGCCATCGACTTTGGTTGCTTTTAATACAACATC
AGCTTCAATTTCAATACCACGCAAACAAGCCGCAGAATCTGTTGTAAAGAATGGGCTTCC
TGTACCTGCTGAGAAAATCACGACACGTTTTTCGCGTAACATTTTAATGGCTTCAGACCA
GTTGTAAGTATCACAAATACCGTTTAACTGGAATGCAGACATTAATTTTGCATTAACATC
AGCACGGTGTAAGGCATCACGCATTGCTAAACCGTTCATTACTGTTGCAAGCATACCCAT
ATGGTCGCCGACAACACGGTTCATACCCGCTTTAGCAAGTTTAGCACCACGGAATAAGTT
ACCGCCCCCAAGAACTACGCCGACTTCGACACCCATTGCAAGCAATTCTTTGATCTCTAA
TGCCATTCTATCTAAGATAGATGGGTCAATACCAAAACCTTCTTCACCTTGTAATGCTTC
ACCACTTAACTTTAACAAAATACGTTTATAAATAGGATTGCTCATTTTGACCTCTGTGTA
ACGGTTGGGGAAAAAAATCGAAATATTATAGATTATCTTAAGAACAGATCAAAGTAGGCA
AGCGGATAGAATTTCCACTTTATTTTCGGTAAAATCGCTATCCCTTTATTTTCGTTTTGC
TCATAATGAATATAACAAAGATACTCGCTACTCTCATTAGTTTTGGTTTATCTTATTTAG
CAAGTTACCTAATGTTACTTGGCTCAGGCTTTTTTTCCTACTCCTGAAATCAGCAATGTG
CTACTGCTGGTTCTCGTTATTTTATTTGCTAATGCCTCTAAAAAAGCGTTCTTTTATCTG
CTTTTGCCGATTGTCACTTTATATGCCCTTTACACGCCAGTTGGCTTGACCTTTGGCCCA
CCATCGTACCAATACCTTGCTTCGGTTTTTGCCACAGATATACAAGAAAGCAAAGAGTTT
TTCAGCCAAATCCCCCTGATTAACTTTGTTGCTTGTACTGGCATTTTTATATCACTGTTA
GGTTTTCGTTTTATTAGCCAAAAATGGCAAATTCAGTTCCACAAAAATAAAACCTTTCTT
GCCTTAGGGATTGCATTAGTTTTTATCTCTACTCCGCCCTTCAAATTTCTACAAGAAGGA
AGTAGTGCAATTAGTAAAGTAAAAGCAGAATTAGACCGCTTGAATAGTATGTCCATTCAA
AGTGAATGGGGAACGTCGCAACTCAATGCGGAAAGCCGTTACGATGATTACATTTTAGTG
ATCGGCGAAAGTGCTAGAAAAGATTATCACCACGCTTATGGCTACCCTGCTGAAAATACG
CCGTTTATGAGCAGTGCCAACGGCATTTTAATTGATGGGCTGACCGCTGGTGGAACAAAT
ACCATTGCTTCATTAAAATTAATGCTCACTAAGCCTGATACTGAAAAGTGGGAAGGGGAA
TACAGCCTTGGTATGATCGATTTGATTAAATCCGCAGGAATTAAAACCTACTGGCTATCA
AACCAAGGTTATCTTGGTACTTTTGATACACCTGTTTCCTCCCTTGCTAACAAAAGTGAC
GAAAAATTATTCTTAAAATCGGGGGACTCTTTCCATCAAAATATCAGTGACTTTGATTTA
TTGCCTAAATTTGAACACATTATTGAGCAAAAAACTCATAGCAAACGTTTTATTGTGGTG
CATTTATACGGTTCACACCCCATCAGCTGTGATCGTTTAACTGATTACCCTAAAATGTTT
GATGATGAAAAAATAGGCAAAAAGTATTTCAACGTAAACTGCTATGCATCGTCCATCAAA
AAAAAACGACGAAGTGTTAAAACGCTTATATGAAACCCTTCGCAAAAATGAGCAACAATC
TAACCGCTCGTTTTCGGTGGTCTATTTTGCCGATCACGGTTTAGCTCACCATATCACTGA
AAATGACATTGCAATCCACAACAGCAGTGGCAAAAGTAAGCTACACTTTGATTTCCGCTC
TTTAAAATATCTAGCGATGATACCGATAGAAAAGTCTATAAAGCGATGAAATCTGGCTTA
AACTTTACCGATGGCATTGCAAAATGGGTGGGAATTAGTAATCCGAAATTGAATACAGAA
GTCGATTTATTTAGTCCTCATTCAGACAAGGAAGATTATGGGCTAAAAAAATTGATTGAT
GGTTTTGAAGGGAAAGTGGATCCTGCTGTGGTTATTCCTAAGGATGAGTAATTCTATATC
CCAAAATGATTTTCTGACAGCATAAGTGCCCATAGTAATACAATAATTAATTTAGCCATT
TAAAAATCTAGACGTTTAGATGTCTAAAATTTCTTGACGAAACGATTTCCTATTCGTAAA
CTTGAAACCATTCAAAGACAAGCGGTCGCTTTTTTACCGTTTTTTGCAAGGATTTTATGG
CACAGCAGATTACTCTTTTTGATGATATTCCCCTTGAGCTTGCTTTAGGCGGAACACTTT
CGCCTATCAATGTCGCTTACCAAACCTATGGCACATTGAACGCTGAAAAAAGCAATGCTG
TGCTGTTGTGCCACGCCTTGACGGGTGACGCTGAACCCTATTATGCACCGCCTGCGGATA
AAGGCTGGTGGCAAGATTTTATCGGTGCAGGATTAGCTTTTGACACCGATAAATACTTTT
TTATCTGCTCGAATGTGCTTGGCGGTTGCAAAGGTACGACAGGCCCTGCGTCTATCAATC
CAAATACGAATAAACCCTACGGCAGTCAATTTCCCGTTATCACCGTGCAAGATATTGTGA
AGGTGCAAAAAGCCTTGATCGATAAACTCGGTATTACTCAGCTACAAGCGGTCGTGGGTG
GCTCTTTTGGTGGAATGCAAGCGACACAGTGGGCGATTGATTATCCGGAACAAGTGAGAA
ATGTGGTTAATCTCTGTTCTTCGCTTACCTTGAGTGCAGAAGCAATCGGCTTCAATCACG
TTATGCGACAAGCGGTGATAAACGATCCCCATTTTAACAACGGCAATTATTATGAGAGTA
CGCCCCCAGATAACGGCTTAAAAATCGCTCGAATGCTTGGTATGCTCACCTACCGCACCG
ATGTACAACTTGCCAAAGCCTTTGGGCGAGAAGTGAAACAGACGGGAACGATTTGGGGCG
ATCACTTCCAAGTAGAATCGTATCTCAGCTATCAAGGGGTCAAATTTCTAGATCGCTTTG
ACGCCAATAGTTACTTACGCCTGTTAAGAGCCTTAGATCTCTATGATCCTGCTTTAACCT
ATGCAAACGAGCAAGAAGCACTCAGTCGCATTAAAGCGAATTACACCCTTGTCGGCGTAA
CGAGCGATCAACTGTTTAAACAGATTGACCTACACAAAAGCAAACAACGTTTAGAAAATG
CAGGCATTGCCGTCGATTTTTATGAATTTCATTCCGACTTTGGACACGATGCATTTTTAG
TGGATTATCCGTTTTTTGAAGAGATGATTAAGAAAGGAATATTCAAGTAGGTCGGGCATT
TATGCCCGACAAGCTCATCCCTTTTATATCTAAAAACATAGAAATTGTAGGAGATATAAT
GCAATACCGAAGACTTTATCAACCAGGAGCACAATATTTCTTTACCGTAGTCACCTATCA
GCGCCGCCCAATATTAACAAACGCTGATGTCCTTCACACTCTTAAGACCGCTATAAAAAG
GGTACAACAAAATATCCTTTTAAAATTAACGCATTAGTAATTTTACCCGATCATTTACAT
ACTATTTGGCAATTGCCCGACAATGATTCAGACTTTTCAATGCGTTGGAATCAAGTAAAG
CGTTATGTAAGTCACCATTGCCAACATTATGACAATATAGAAAAAACCAACAATGAACTA
AGAAAGCGGCAAAGTAGCATTTGGCAACAACGATTTTGGGAACACTGTATAAAAAATGAA
GAAGATTTCGAAAAACATTTTGACTACATTCACTATAATCCTGTAAAACACGGATACGTT
TCATCAGTAACTGATTGGAAATACTCAACCTTTCACAAATACGTTCATCAAGGTATTTAT
CCAAAAGATTGGGCTGGGGTTAATCAAGATTTTGATTATGAGTAGTGCTATATTTCGGGA
TGTCGGGCATAAATGCCCGACCTACCCTTCTAATTTATTTAGTTTTGAATAGCGCTAGAT
TTCGAGATGTCAGGCAATAAATGTCCGACCTACCCTTTTAATCTGTTTGGTAAAACAGAC
TGAAACAGCTCTCTGCTTTTCAGCGGTGCTGATCCCAAATAAGGCTTTAAAGCAATACGG
GTGAAACGTTTTGCCGATTGTAAGGTTTCTTTCTCTGAAAAATCCATTTCCGCAAAAGCT
AATAAATCCTTGCCGATAAAGGTATAGTTATTTTGTAATAAAGAGGCAATAAAGCCTTCA
TTTTCTCTAAATTGATAGCTCATTTTTGGATCGACAGGCTTACCTGTTGCGGCACAATGG
CAAAAATCCACCCCATAACCTAACGCTTTAAGTGTTTGAAATTCAAAGGTGCGTAAGATC
GGTTCGATCTCGTTTGGCTGGCTTGCCAACTTTGTCATACAGTGCAGATAATGCTGAAAT
AATTCAGGGTAAGCGGTGTGATTTTCCAATACTCTTGCAAGCACTTCATTGACATAAAAA
CCGCTATATAGTGCCAGTGTTTGCATAGGTAAGGTCAAGGAAGCTGGTTCGGCTTTGGTG
AGTGTTTTTAAGTCCCCTTTGCCCGTCCATTTCAGCAATAACGGGGTAAAGGGTTGAAGA
ACAGATTTCAATGGCGAACGTGGTCGTCTTGCCCCTTTGGCAAGTAAGGTAATCCGCCCG
TGATTTTCAGTGAAAAAATCAACGAGCAGACTGCTTTCACTGTATTCTCTGCGATGTAGC
ACAAAGCCACGTTGCCACTGTTCGATCATTATTCGTCAATATAACCCAAACTTCTTAACG
CACGTTCATCGTCAGCCCAGCCGGCTTTGACTTTCACCCACAGCTCAAGGTGGACCTTAT
TATCAAACAAGCGTTCCATATCCGCACGAGCTTCAGTGCCGATCACTTTGATCTTCTGAC
CTTTGTTGCCGATCACCATTTTTTTCTGCCCTTCACGTTCCACTAAAATCAAACCATTGA
TTTCGTAAGTGCCACGCTCGTTAGTTTTAAACTGCTCAATTTCGACCGTTACAGAGTAAG
GCAACTCTTCACCCATAAAACGCATTAATTTTTCACGGATAATTTCTGACGCCATAAAAC
GTTGCGAACGGTCGGTGACATAATCTTCAGGATAGTGATGAATGCCTTCTTTTAGTGACT
CACGCACAAATTTCTCTAAAATATGTACGTTTTTGCCCCGTTGAGCTGAAATCGGAATGA
TCTCTTTAAACGGGAATTTCTGCGATAAAGCGGTCAGATGTGGCAATAATTCTTCTTTTT
CCTTGATATTATCCACTTTGTTAATCGCTAAAATCACAGGGGCTTTGGTCGAACGCAATT
TATTGAGTACCATCTCATCATCATCGGTCCACTTCGTGCCTTCTACCACAAAAATCACCA
TATCGACATCACCAATCGCACTGGCTGCCGCACGGTTCATCAAGCGGTTAATCGCTCGTT
TTTCTTCAATGTGAAGCCCTGGGGTATCAACATAAATCTCTTGATACGCCCCTTCGGTTT
TAATCCCTAAAATGCGGTGATGTGTCGTCTGAGCTTTGCGAGATGTAATCGAAATTTTCT
GTCCTAAAATTTTGTTTAATAGCGTTGATTTCCCTACGTTTGGGCGACCAACAATGGCAA
TAAAGCCGCAATATGTTTTTTGATCTGTCATTGTGTTCTCTTAAATAAATACAAATTGAA
ATGGTGGGTCAAGAGCCACCCTGCATTAGGCTATTTTATTCCCAACACCTTTATCACCTG
CAATGCCGCATCTTGCTCGGCTTTGCGACGGCTTGTGCCGTTACCGATAAAGATTTCATC
AACTTTTTCGACTTTACAACTGACTTTAAAAGTTTGATTATGGGCTTCGCCTTTAATATC
AATCACTTCGTAAGTTGGTAAGGGTAGCTTACGCCCTTGTAGATACTCTTGCAGACGAGT
TTTCGGATCTTTTTGTGCTTCCCCTAGTTGCATGTCATTTAGAAGTTGCTGATACCAACA
ATGCACACGTTCCATCGCCCGATCAATCCCAGCATCTAAATATACCGCGGCAATAATCGC
TTCCACACAATCGGATAAAATAGACTCTCGGCGATAGCCACCACTTTTTAATTCTCCAGC
CCCTAATTTCATATATTCGCCTAACTCAAACTGACGAGCGACAACCGCAAGGGTCTGTTC
TTTCACCAATGCCGCACGCATACGGCTTAATTCCCCTTCATTCGCTTTTGGGAATTTTTC
ATATAGGGCTTTACCAATGGCAAAATTTAAGATGGAATCGCCAAGAAACTCAAGGCGTTC
ATTATTTTTGGAAGCAGCACTACGGTGAGTGAGGGCTTGGGTGAGGTAATCAAGGTTAGC
AAATTGATAACCTAATTTTTTCTGTAATCGTTCTAGTTGCATTTTAGTTTATCTTCGTGG
AATACCCCCCTTTGAAAAAGGGGGGCTAGGGGGGATTTTGCTAACATTGAATAAAATTCA
CCCTTTAAAAACCCCCCTTAATCCCCCTTTTTCAAAGGGGGAAATGTTCTCTTTATTTAA
TCGCCGTAAACATTCTCTCAAAACGTAATCCGCTTGGAAATTCATTCGGTTTCTTATCAA
GGCTTAACCAAATAACACTTGCTTTACCGACCATATTCTTTTCAGGGACAAACCCCCAAA
AACGGCTGTCTTCGCTGTTATCACGGTTATCTCCCATTACAAAATAATGCCCTTCTGGCA
CTACCCATTCCCCAGCAGGAATACCGTCTTGTTTGAAGAAATAAGGCTCGTAGTTAAAAG
CGTGCGGATTATTTAAAATTTGGTGGGTAACATCACCAATTTCAGTGCGTTCAACTTGCA
TTTCACCGTGGTAGAAAAAGTCAGGATTTGGTGCACTGCCTTCGTATTTAAACACCACTT
CTTTGCCTGAATCGCCGTGAACAACGGTTAAATTACGGGTATGGAAATCATATTTCACAC
GGTCGCCACCAACACCCACAACACGCTTAATATAATCAACGTGTGGCTGTTTTGGAGCTT
TAAATACCACAATATCCCCACGTTCAGGCTTACCCATCGGAACAAGCGTATTTTGCCAAA
TCGGGTCTTTAATTCCATAAGTAAATTTATTCACTAACAGAAAATCACCCACGCGTAACG
TTGGCTCCATTGAACCGCTTGGAATTTGGAACGGCTCAAAAATAAATGAACGTAAAATAG
TGACTAATGCTAACACCCCAAATAGTGACGCAAAAAAATCCCCCACTAATGAACGAGGTT
GAATTGTGGCTTTTTCTTCTGCTGAGAGCGGTTTGCCTAAACGCTTTTCTTCACGCTCAA
TCGCACGCAAGCGGCGAGGTTCAGCACTAAATTTGTAAAATGACCAAAAGCCACCACAAA
TAACAACTAAACCTACTAATATAATGGAAATCGTGTTTGGTAGCTGCATTGAGTCCAACA
CTTTCCAAACACCGTACAATACTGCAATAAAACTAATGGTTAAAATATTGCTCATATTTA
AAATTCACTCCTTTTGGAATTTATTTACTATCCAAAATGTAGGGACACACTGAGTGTGTC
CATTGCAACATTTATCAATAGAATAGATATGAATGTTGTATGCGGACACACTCGGTGTGT
CCCTACAATATCTATTCACTAATCCTTCCCAACGTGCAAAATCGCTAAGAACGCTTCTTG
TGGCACTTCCACGTTACCTAAAGATTTCATACGTTTTTTACCTTCTTTCTGCTTCTGCAA
CAGTTTTTTCTTACGGCTTACGTCACCACCGTAACATTTCGCCAATACGTTTTTACGCAA
CTGCTTCACCGTCGAACGAGCGATAATATGGTTACCAATCGCCGCTTGGATCGCAATATC
AAACTGCTGACGTGGAATTAACTCTTTCATTTTTTCCACTAACTCACGACCACGATAAGG
GGCATTGGCTTTGTGGACGATTAACGCTAACGCATCGACACGCTCGCCGTTGATCATAAT
ATCTACACGCACCATATCTGCCGCTTGGAAACGTTTGAAACCATAATCCAACGACGCATA
ACCACGCGAAGTCGATTTTAAGCGGTCGAAGAAATCTAACACCACTTCACCCATCGGGAT
TTCATAAGTCAATGCGATTTGGTTACCGTGGTAAACCATATTCGTCTGTACACCACGCTT
CTCCACACATAAGGTAATCACATTACCTAAAAACTCTTGTGGTACAAGCATATTACATTC
TGCAATCGGCTCACGAATTTCCGCAATATTGTTAATCGCAGGCAACTTCGACGGGCTATC
TACATAGACAATTTCGCCATTCGTTTGTTCCACTTCATAGACTACCGTCGGTGCTGTGGT
AATGAGATCCAAATCATACTCACGTTCTAAACGCTCTTGAATGATCTCCATATGCAACAA
GCCTAAGAAGCCACAGCGGAAGCCAAAGCCTAATGCCGTTGAGTTTTCTGGCTCATAGAA
AAGCGACGCATCATTTAAGCTCAATTTTGCCAATGCATCACGAAACGCTTCATAATCATC
TGAGCTAATCGGGAATAAACCTGCATAAACTTGCGGTTTTACTTTTTTAAAGCCGGGTAA
CACTTCGCTTGCAGGATTGTGATGATGGGTTAAAGTATCCCCAACAGGTGCGCCTAAAAT
ATCTTTAATCGCACAGACTACCCAACCTACTTCGCCTGTTTTTAATTCCGTAGTATCAAC
TTGTTTTGGCGTGAAAATACCAAGACGATCCACTTGATAAGACTGTCCTGTACTCATCAC
TTTGATTTTATCGCCTTTTTTCAACACACCATTTTTGACACGCACAAGGGAAACCACGCC
TAAATAGTTATCGAACCACGAGTCAATAATCAAGGCTTGCAACGGTGCATCAGGATCACC
TTCAGGAGCTGGAATTTTCGCCACGATTTCTTCTAAAACGAGATCGATCCCCACGCCAGT
TTTCGCCGAGCAACACACCGCTTCCATCGCATCAATCCCGACAATATCTTCGATCTCTTC
TGCAACACGCTCAGGATCAGCCGCAGGCAAGTCGATTTTATTTAAAATCGGCACTACTTC
CAAATCCATCTCAATTGCCGTGTAACAGTTAGCAAGAGTTTGTGCTTCCACCCCTTGCCC
AGCATCAACAACCAACAACGCCCCTTCACAGGCGGCTAGGGAACGAGAAACTTCATAAGA
GAAATCGACGTGTCCTGGCGTATCGATAAAGTTTAACTGATAGGTTTGACCATCTTTTGC
TTGATAATTTAAGGTAACACTTTGTGCTTTAATGGTAATACCGCGCTCACGCTCAAGATC
CATAGAGTCTAACACTTGAGCTTCCATTTCACGATCTGACAAACCGCCGCAAGTTTGGAT
CAAGCGGTCAGATAAAGTCGATTTACCGTGGTCAATATGAGCAATAATAGAAAAGTTACG
AATGTTCTGCATTTTCATAAGGGCAGTAAATGTCCTATTGTATTGTTATTGATAAAAGAA
AAATAATCGGCGGATTGTACCTGAAAATTACAGGAAAGGGAAAAGGAAAGGAGAATATTA
GAATGAAAATTTATAAAATAGAGAAAAATCTAGACCTAGTAAACGACTATAGCCTTCAAT
ATAAGACTATAGTCAATTTTATAGCAGCTATTTTTCTGCTTATCTAAAATACTTGACTGA
TGTAGTTAAGTCTTTTACTAGTGTTTAACTATTAAAAGTATACAAGAATTCTAGTTATTC
TTCTCATCAGACATACTTGCCGCTGCGGTAAATAGTACGTCAGTTGATGAGTTAAGTGCT
GTTTCTGCTGAATCTTGGATAACACCGATAATGAAGCCAACGCCGATAACTTGTGCTGCA
ACATCGTTTGGAATGTTGAATAAGCTACACGCAAGTGGGATTAATAATAATGAACCACCC
GCTACGCCTGATGCACCACAAGCACATACTGAAGCAACAACACTTAATAATACTGCTGTT
GAGAAATCTGGTACGATACCTTGAGTATAAGCCGCAGCTAATGTTAATACGGTGATGGTA
ATTGCTGCGCCAGCCATATTGATGTTAGCACCAAGTGGAATTGCGATAGAGTAAATTTCT
TCTTTGATGCCTAAACGTTTTGCTAATCCCATATTTACAGGGATATTTGCCGCTGAGCTA
CGAGTAAAGAATGCTGTCACGCCACTTTCACGTAAACAGGTGATGGTGAGTGGGTATGGG
TTGCGGCGAATTTTCCAATACACTAATAATGGGTTTAGGATAAATGCCACAATTGCCATT
GCACCTAACAATACCGCTAATAAACGTGCATAACCGATAAAGGCATCTGCACCGTTGGTT
GCCATGGTTTCTGCTACTAAGCCGAACACCCCGATTGGAGCAAAGGCGATTACCACTTTT
ACCACGAAAGAAACAGCATCAGAGATGTCGTTTAACATGACTTTGGTGCTTGGTGCTGCG
TGGCGTAATGCGATACCTAAACCGATAGACCACGCAAGAATACCGATGAAGTTACCGTTC
GTAATTGCACCAAGTGGGTTATCGACTAAGTTGAAAACAACGGTTTTTAATACTTGACCA
ACGCCTTGTGGCGGTGCAAGCCCTTCCGGGCTGGTAACAAGTTCAAGTGTCGTTGGAAAT
AAATAGCTTAAAATAACCGCTGTTACTGCTGCAACGAAAGTACCTAAGACATACATCACT
AAGATAGGTTTTAAGCGGCTATCGCTGCCAACTTCTTTGTTAGCAATGGAAGCCATTACA
AGAACAAAAACTAAAATCGGTGCAATTGCACGTAATGATTTTACAAAGAATTGTCCGAGA
ACCCCAACGCTTTTGGCTGCATCTGGGCTAACTAATGCTAAGCAGATACCTAGCATTAAA
CCTACGGCAATGCGTAATACTAAATTACCGCCAAGGATTTTTGAAGATAAAGATTGGTTA
CTCATAAAATTTCCTGTAAGACAAATAAAAAAAGACTTCATTTACCAAGGTAAATGAAGT
CTGCGAGATTAGCCGAAAATGTAGAATAAGGGAATAGCAAGCGGCAATTTTTCTGCAAAA
ATTTTTAAAAATTAGAATTTTAAGAAAAAACACCTTAAAAATTTAATAAAAATCTCCGAG
AAATGATAATAACTATTAAATAAACACCTGTTCTGTCACTTGATAACCTTGCGGAACCTC
TGCTTTATCATCAAAGGTTACAAATTCCCAAGCATTTTCATTCGCTAACACAGCTCGTAA
TAATTTATTGTTTAAGCTGTGACCTGATTTATAGGCTTTGAAATCACCTAAAATATTGTA
GCCACACATAAATAAATCACCGACAGCGTCTAACATTTTATGACGAACTAGTTCATCTTT
AAAACGTAACCCTTCTTCATTCAAAATGCGGTATTCATCTAAAACAATTGCGTTATCTAA
ACTTCCACCTAATGCAAGACCAATAGATTGAAGATATTCAACATCTTTCATAAAGGTAAA
GGTTCTAGCACGGCTTAATTGTTGAATAAAGTGTTGTGCTGAAAATTCCATTTTGTAGTT
ACGCACTTCTTTGGTAATCATTGGGTGCGTAAAGTCAATAGTAAAGTCTAATTTCAGACC
GTGGCTATAAGGTTTAAACTCAGCCCACTTATCCCCTTCTTCTACTCGTACACTTTCTTT
AATACGAATAAATTTTTTCGGCGCATCTTGTTCTTCAATCCCTGCATCTAATAAGAGATA
GATAAAAGGACTTGAGCTACCGTCCATAATTGGAATTTCGGCTGCATCAACTTCTACAAT
TAGGTTATCTAAACCTAACGCAGACATTGCTGCGTTTAAGTGTTCTACTGTTGAAATACG
CACACCTTCATCATTGATCATACAAGTACAAAGTTGTGTATCACGGATAGATTCAGCACT
TGCAGGGAAGTAAACGACAGGATCAAGATCTGTTCTTGCGTAAATAATCCCTGTATGTGC
CGGTGCTGGACGCAACGTTAAGGTTACTTTCTTGCCACTGTGCAAGCCAATACCTGTTAC
TTTTGCTGCTTGTTTAAGGGTTCTTTGTTTAATCATATCGTTTCCTTATTTCCCGAAATG
GTTATTGACCATTTCTCATAAACCCTGGGATTGAGTTCGGCGAAAAGACCTGTGCTGTAT
CAACTTTCTGTGGTCTTGGCGCTGTTTGCTGAACCTGTTGTGGTTGCTGAGACATTTGAT
GCGTTGTATATTGGTTTTGGTTTGGGTAACCGCCCATATTATTTATAAATTCAGGCTGAC
GAGCACCACCAAATCCGTTATTAATAATAGATTGTTGCGAAATATCGGTTCTTCCTTGCA
CACTTGGAATTTTTGGCATTTCTTCTGGTTGTCCGATACCTGTAGCAACCAATGTTACAC
GGATCTTACCATCCATTTCTGGATAGAATGCAGAACCAAAAATAATAGCTGCATCAGGAT
CTGCGAAGCTAGTAACATATTCCATAATGGTATTGACTTCTGCAAGTTCAATATCATAGC
CAGAAGAAATATTCACAAGAATGCCTTTAGCACCTGATAAATCAACATCTTCCAATAACG
GGCTTGCTACAGCTTCTTTTGCTGCATTTTCTGCACGGTTTTCACCCTCTGCAATGCCTG
TTCCCATCATTGCTCTACCCATTTCCGACATCACTTTTTTCACGTCTGCAAAGTCAACGT
TCACAAGACCTTCGGAAGTAATCATATCCGTAATACCTAATACCGCATTGCGTAAGACGT
CATTTGCAACGCCAAAGGCTTCATTAAATTTTACACTTTTAGGTAATACTTTTAGTAATT
TATCATTTTGGATAATGATGAGTGAATCCACATGTTTTGCAAGTTCACGGATCCCTTGTT
CCGCATAGTTAGAACGTTTTCTACCTTCAAAAGAGAAAGGTTTAGTAACAATACCAACTG
TTAATGCTCCTTGGCTTTTAGCAATTTCAGCAATTACAGGAGCTGCACCAGTACCTGTGC
CACCACCCATACCAACAGCAATGAAGACCATATCAGCACCTGTAAGCATATTCGTTAATG
CTTCTCTATCTTCTTCAGCTGCTTGATGACCAATGTTTGGATCTGCTCCTGCCCCTAAGC
CTTTTGTTACACTTGCACCTATTTGAATCGTATTGCGAACGGCACTACTACGTAATACTT
GTGCATCCGTATTAACCGAAAAGAATTCAACACTACCAACATCAGATTGGTTACTAACCA
TATGATTTAGTGCGTTACCACCACCGCCACCGACACCGATAACTTTGATAACCGCATCTT
GCGTTGCTTCATAAATAGGTTCAAACATTTGTGATTCTCCCTCACGGCTTAATATTGTTA
TTAATGCCTATTAAAAACTTGATTTTATCCAATTATACGCTTTTTTAGCACTATGACCTA
ATGTATCAATAATGCCGCCCACCTTATGACTAATTTCTCCACTTTGGCTACTATCAACGT
CATTATAATGACTATACTGTAGCAATCCTAATACGGTTGCATAAGAAGGTTTGTTTACAT
AATCCGTTAATCCTGTAATGTTCAATGGATTACCAACTCGAACTTGAGATCCAAAGACAG
ATTTTGCACATTCTACAATATCTTCAACCTGAGAGCCACCACCTGTTAATACAATTCCAG
CAATTAATTCTTGTTTTATGCCTTTTTGATATAGTTCATTGCGTAATTGGGATAATTCCT
GATTAATTACGCTCAGTAAATCGTGGTAGCATTGAGATGTAACATTAGATAATTGGCTTT
TTGTAAAAGTTCTTGGCATTCGTCCACCCAAGCCTGCCACCTCAATTTTTTTCTCTGGAA
AATGAGTTGGGGGTGCAATAGCACATCCATACTGTACTTTAATATTTTCTGCATCTTGGC
GAGAGGTTGTGAAAACATGAGCAATATAGTCCGTTACATTATTCCCACCAAAAGGAATAA
CTTTACTAAAACGCAAAGCACCATCTGTATAAACAAGAACATCCATAGTGCCACCGCCAA
TATCAATTAAACAAACCCCAAGTTCTTTTTCATCTTCTGTTAACACAGAATAACTTGAAG
CAAGCCCCGAAAAAACGATTTGATCAATTTTTAATTTACTTCTCTCCACTGCATTTTTTA
AATTACGTAGCCAATCGTTATGACAAGCAATTAAATGAGCTTGAGCCTGCAAACGCATAC
CAGATAAACCAAGGGGATTTTTAGTAGCAGGTAATCTATCTACTCTATATTCCTGAGGAA
TAATGTGTAATGTTTCCAGCCCATCGGGTAATTTAATAGAACGCGCAATATGAATAGCAT
TATCCAAATCTTCATTTCTTACACTACCAGACAACGGCACAGTTCCACTTTCATTAAAAG
CTGTAATGTGAGATCCTGAAAGGGCAAGAGTAACACATACAATATCATATCCAGAAATCG
ATTCAGCTTCTTCAATCGCACGTTGAATAGCACTTGTTACAGCATCTAAATCAACAACGC
CACCACCTTGAACACCTTTAGACGGGCTAATTCCAGAGCCAATCACATTAATCACCCCAT
CAGGCAATACCTCACCTACCACAGCAACTATCTTGTGTGTTCCAATTTCTAAACCTACTC
TAATTCTAGATTCTGCTACTTTTGTCATATTAATTATGTTTGCAAGTTAATAAATTATTG
ATTATTAAATCCAACGGAAGCCCCGTGTTCATAACGTAAATCTACGTAGGATAAACGTTT
CCCCTCAGGAATATCAATTTCAGGAAAAATAGTCACAAAACGATCGATTTTTGATAGCCA
TTCCCCTCGCCCTAATTTTAGTTCAACGCCATTATCAAGTCGAATTGACCAAGCTCCTCG
ACTATCCATTGCAATGGAATATAATCCTAAATTACGTGATTTTAAATCTGCTTTTATTTT
ATCCCAAGCCTCAAGCACAACCTTACTTTCTGTGTCTGGTCCGTATAAAATAGGTAAGCC
TGTGTTATCAAACCTATCTTTCGGCAAACTGAACACTACTCCATGTTCAGAAACATACTG
ACTATTATTCCATACAGCCATTGGACGATGTTCAAGTAACGTAATACTTAATTTATCGGG
ATAAACTTTTCTCACAGAAACATTACTGATCCAAGGAATTGTTAGAAATTTCTCTTTAAT
TTCTTGAATATCCTGTTCAAAATAGCCTTTTAACAGGGGTTCTTTAGCTAAAACTTCACG
AATATCATTATTCGTCGTAAATTGTGTTTTATGCGTTAATGCATAAGAACGGATTGGCGT
TCTATCCAGTGATGCAAGCAAACTAGACCAATTGGTATAAATTGCATAAACCATACCGAA
ACATAATAACACAACGATAGGCTTAACAAAAACAAACCAATTAATCGGATACTTCGGCTT
ACTTGCTTGTGTACGAATTACCGAAGTCGGTTTCTTACGTATTACCGCAACCATTACGCA
CTTAACTCCAATACACGCTCAACTAAACGCTCGAAACTATAACCCACAGTCGCCGCTGAT
TTTGGGAAAATACTATGACTGGTCATACCTGGGCAAGTATTCACTTCAACTAAACGGAAG
TTTCCTTCGCCATCTTCCATTACATCAATTCGGCTCCAACCACGACAGCCCACCACATCA
TAAGCCTGTTTCACTAACTTAGCGACTTCCGCTTGGCGATCAGCATTTAACGCTGGCACA
ACATACTGGGTATTATCCGAAATATATTTTGCGTGGTAGTCATAAAACTCGCCGTCTGGA
ATAATTTGCACCGCAGGCAACACTTCACCATCAAGTACTGGCACAGAGTATTCCGCCCCT
GCTAAATTTTCTTCCACCAACACAATTGAATCATATTTTAATGCTTCTTCGATTGCAGGT
AATAACTGTTCTGCGGTTTTCACTTTGCTTACGCCAACACTTGAGCCTTCACTCGCAGGT
TTCACAAATAATGGTAAACCTAATTTTGCAATAATTTCATCGGAGTTGACCGCTTGCCCA
CGGCGTACCACTTCCATTGCCGCTGTTGGTAAGCCCACTGCATTCCACAATAGCTTGGTG
CGGAACTTATCTAAAGTAATCGCCGAAGCCATTACGCCACAGCCTGTATAGGGAATACCG
AGTTGCTCTAACGCCCCTTGAAGCACGCCATTTTCACCAATACCACCGTGAAGAATATTA
AATACACGCTGAATGCCTTTTTCTTTTAATTTTTCAATCGGAAATTCTTTTGTATCAATC
GCTTCAACGTTATAGCCTAAACTTTGTAATGCTTCAAACACCGATTTGCCTGAATTGAGC
GAAATTTCACGTTCTGCTGAAACGCCACCAAATAACACCGCAATTTTTTCGTTTTTTAAG
CTCATTATTTTTACCTTATTTGGTTTATAAATTTATCTATTCCCCCCTTTGAAAAAGGGG
GGCTAGGGGGGATTTTTAATTAATTTTTGGGGAAATATACATTTTAAAATCCCCCTTAAT
CCCCCTTTTTCAAAGGGGGAAACTTATGTTCTTTATGCCTTCCAACTTTCCGCTAAATCA
CACGAAAGCTTGCTCACGTTGCCCGCACCTTGTGCCAAAATTAAATCACCATCTTGAATA
ATTTGATCTAACACTTCGCCAAGTTGTGAAGTATCTGACACTAAAATCGGATCCACTTTG
CCAAGATTACGGATTGAACGACACAGATCTTTACTCTCTGCCCCCACAATCGGTGCTTCA
CCTGCGGCATAAACATTGAGCATAATCAATGCATCAACCTGCGACAGCACTTGCACGAAA
TCGTCGAATAAATCACGGGTACGAGAATAGCGGTGCGGTTGGAATACCATTACCACACGT
TTATTTTCCCAGCCTTGGCGAGCGGCTTTAATCGTCACATCTACTTCCGTTGGATGATGT
CCGTAGTCATCGACTAACATCACCTTACCATTTGGACGAATAAACGAACCCAACTGGTCA
AAGCGACGACCTGCACCTTGGAAATCTGCAAGAGCAGCCAAAATCGCCTCATTCGCAATA
CCTTCTTCTTTTGCAACCGCTAATGCTGCCGTTGCATTCAGTGCATTGTGTCTACCCGGC
ACGTTTAGTAAGATCTCAATACGCTCACCCGTTGGGCAAACCACCGTATAATGCCCTTGG
AAGCCTGTTTGTTGATAATCTTCAATACGGTAATCGGCTTTTTCACTAAAACCATAGCTA
ATCACTTGGCGACCAACTTTTGGGGCAATTTCCATCACTGTTTCATCATCAGCACACATC
ACTGCTAAACCGTAGAATGGTAAGTTGCGTAAGAAACGTACATAGGTTTCTTTCATTTTC
TCGAAATCGCCACCGTAAGTATCCATATGGTCTGGTTCAATGTTGGTCACAACAGAAACC
ATCGGCTGTAAATGTAAGAATGACGCATCACTTTCATCGGCTTCTGCAATTAAGTAACGG
CTTGCACCTAAATGAGCATTTTTACCCGCTGATTTTACTAAACCACCATTTACAAAAGTA
GGATCTAATCCTGCTTCCGTATAAATCATTGAAATCATTGCGGTTGTGGTCGTTTTACCG
TGAGTTCCTGCAATCGCAATACCGTGACGGAAACGCATAATTTCTGCTAACATCTGCGCA
CGTTGAATCACAGGAATACGTGCTTCTTTTGCAGCCGCAACTTCGGGATTGCTTTCATTA
ATTGCACTGGAAGCCACAACAACACTTGCCCCTTCAATGTTTTCAGCTTGATGTCCGATA
AAAACTTTTGCACCTGCTTTTGCTAAGCGTTGCGTGACTGCACCATCAGCAATATCCGAG
CCCGAAATTTGATAACCTTCATTTAATAATACTTCAGCAATCCCAGACATACCTGCGCCA
CCAATCCCAATAAAGTGGATTTGATTTACACGGCGCATTTCAGCGACTAATTTTTTAACT
TTATCTTGGAAATTTTTCATTTTTATTCCTTATATTCGATCATTTTGCAAAAAAACTACA
AAATCTGACCGCTTACAAACTATTTTCCACAATCACTTCTGCCACTCGTTTTGCGGCTAA
TGGTGTGGCTTTCGCTCTTGCTTTTATTGCCATTTCCGTCAGTTTTTGACGGTCGGCAAT
TAACGGCTCTAATGCTTTTAATAAACTTTCAGGGGTAAAATCCTGCTGTTCAATAATCAT
TGCAGCACCTACTTGTGCAAGGTACTCTGCATTTAAAAATTGTTGGCGATCTTTATGTTG
AAACGGCACAAAAATCGCAGGCAATCCTGCTGCAGCAATCTCGCATACAGTTAAAGCACC
AGAACGGCAAATCACCAAATCCGCCCATTCATAAGCGGCTTTCATATCATCAATAAATTC
GCTAGCAATGCCGTTACCTGTTGCTTGATAAACTTCTTCCACACCGGCTAATTTGCCTTT
GCCGACTTGATGACTAATAAATACGTTTTGTCCTAACACTTTCGCTACTTCCAGCACGGT
TTTATTGATCACCAATGCCCCCTGACTACCGCCCATCACTAAGATATTGATCGGATAGCC
TTTTTCAGCAAAACGTTGTTCAGGCGGTGCAATTTCAAATAGATCTTGGCGAACAGGATT
TCCCACCACTTCCGCATTTGGAAACGCCGTTGGAAATGCTTGTAAAGTACGTCGAGCAAT
TTTAGAAAGCCATACATTCGTTAAACCTACCACCGCATTTTGTTCGTGCAAAATCACAGG
CACACCACATAATTTCGCTGCAATACCGCCAGGTCCGGATACATAACCGCCCATTCCGAG
TACTGCATCGGGCTTGTACGCGTTAATAATTTTTTTCGCTTGAAGTACCGCCCTTAAGAT
CGCAAAAGGGGCAGTAAGTAATGCTTTGATCCCTTTGCCCTTTAATCCTGAAATTTGAAT
AAACTCAATCGGAATACCGTGTTTTGGCACAAGATCTGCTTCCATACGATCTTTGGTACC
AAGCCAACGGATTTCCCAGCCTTGTTGTTGTAATTCTCTTACCACAGCAATCGCCGGGAA
AACATGTCCGCCAGTTCCGCCAGCCATTACCAATAATTTTTTTGTCATATTATTTTCCAA
TATTAATCATCGCTGAAATGTGCATGACCAATTCGATCCAAGCGGTTTTCGTAATCAATC
CGAATTAATACCGCAATTGCAATCGCCATAATCACTAAACTTGAACCACCATAGCTTACC
AATGGGAAAGTTAAGCCCTTGGTCGGCAGTAACCCCGAAGCAACACCAAGGTTTACAAAG
CCTTGAATAAAAATCCAAATTGCAATACCAAAAGCAAAAAAACCTTTAAATCGCTCTTCT
AACATTAACGCTTCCCGACTAACCTTTAAAGCTCTAAAAGTTAAAGCGAGTAATAATAGC
ACAACGACAACAATTCCAACTAATCCAAACTCCTCAGCAATAACAGCCATTACAAAGTCA
GTGTGTGCTTCGGGTAAATATTCTAATTTTTGTACGGAGTTACCCAAGCCTCGTCCCCAA
ATCTCACCTTGCCCGAAAGCCATTTGTGAGTTAGATAGTTGGAAACCATCGCCATAAGCA
TCAGCAAAAGGATCCATAAAAGAAGTTACGCGTTTTAAGCGATATTCCGATGTTAAAACT
AATAGAGCAAAGACTACAACGCCTGTGATACCAAGAAAAATAAACTGTAAGACTTTCGCC
CCCATAATAAAAAGCATTGCAAATGTCAGCACAAAAAGCACCGCTATACTTCCCAAATCA
GGTTGAGCCAGCAACAAGCAGCTAAATAAAATCAGGATTACCATAGGGCGAATGAAACTA
ATGCTTTTTTGTCGTATTTCATCAAATTTTCTTACATAGAAGCTCGCAAAGTAACAAATC
ACCGCAAATTTTGCTAATTCTGCAGGCTGGAAATTAATAGGACCGATAGGGATCCAGCGT
GTTGCTCCATTTACTGTTTTTCCAACAAACAATGTAATTGCAAGCAGAAGCAAGGCTGAA
ATAAATAACCAACCATTATACTTTTCCCAATATTTACTTGGAATTTGAACAAAGAAAGCA
CAAGCACAAATAGATGCGATAACATAAAAACCATCTCGCACCGCAAAATAGAAGGGATCT
TCGTGTAGCCGACTACTCACAGGAATAGAGGCTGAAGTCACCATAACAAATCCAATGATC
AGCAATGCGAGAAATAACCACACCAATGTTCGATCATAGAGTGCATTAACAGGCGTTAAT
CTTGTCCACTTATCCCACTCAATCCGAATTTTTTCTAGCATTAGATAACCCCTTGAGCCA
ACGCCACAAACTGTCTGCCACGCTCTTCAAAATTTTTAAACTGATCTAAACTTGCACAAG
CTGGTGAAAGTAGCACCATATCGCCCGCTTTTAATCTTAAACGAATTTGTGCGACAGCTT
GTGCCATTGTTTCCACTAAAACGCTATTTTGAGTTAAAGCGGCGAGTTCCGCCCCATCTT
TTCCGAAGCAGTAACAGACTGTATTTGGTTGATTAATAAAAGGTTTTAACTCAGAAAAAT
CAGCATCTTTTCCGTCACCGCCCAACAACAGATAAAGCGTTCCTTCGACTTGCAAACCAT
TTAATGCCGCCACAGTACTGCCGACATTCGTGGCTTTTGAGTCGTTAATCCAGCGTACGC
CATCATTCGTCGGTACTAGCTGGAAACGGTGATCTAATCCTGAATAGCTTTGTAGCGCTT
TCACAATACCCGAACGATCAACGCCTGCAGCTTCCGCCAATGACATTGATGTTAAGGCAT
TCATCACATTGTGGCGACCAGTAATTTTCAGCTCATCAATCTCAATGACGGCTTCATCGC
CAGAATAGAGTTCTCCATTACAAGCGGTATATTCTGCGTCTTTTTCTGCAAATTTTTTCA
AAGATCCGACCGCTTGTTCAGGGAAAGTTTGCGGATCTTCGCCATTCACAATTACATTTT
CGGCATGGTGATAAATTTTCAATTTCGCTTGGCGATAATCTTCAATGCTCTCATAGCGAT
CCATATGATCTTCGCTGATATTTAAAATGGTCGCCGCTTTTGCTTTTAAAGAATAGGTCG
TTTCAAGTTGAAAACTCGATAATTCCAACACATAAAGCTCGTAATCGCCTTTCAATAAAC
TCAATGCCGGCACGCCGATATTGCCACCCATTCCAACTTTAACTCCGGCTTGTTTTGCCA
TTTCAGTCGTCAAAGTCGTGACGGTACTTTTACCGTTCGAGCCTGTAATCGCAATAATCG
GCGCTTTGGCTTCACGACAGAACAACTCGATATCGCCAACCACTTCTACACCAGCTTGAA
TAGCTTGCTGAATTTCTGGCGTTGCTAAGGCAAGTCCTGGGCTAATCACAATTAAATCAG
AACTTAATAACCACTCAAGGTTTAAACTGCCTGTGTGTAGTGGAATATCCTTCGACAACT
TATCCGCCCCTGCAGGATTTGCTCGGGTATCAATCACTCGCACTTGAGCCTGTTTGTCCG
CAAAAAATTCGACACAAGATAAGCCTGTTGTGCCTAAGCCGATAATTGTGATAGTTTTGC
CTTGATATTGATTTTGCATTTTGTTGTTCTCTAGAAACGGTATTTTCAGATGTAGAGACA
CACTGCGTGTGTCCGCTTTATTTTCATTATTCCTCGGTTGGTAAAACTGTAGCGGACACA
CGCAGTGTGTCCGTCCCTACATTAATTAACGTAACTTCAACGTCACCAATCCAATTAACA
CTAACATTAAGGTAATGATCCAGAAACGCACGATAACACGTGGTTCCGGCCAGCCTTTAA
GTTCAAAGTGGTGGTGGATCGGTGCCATACGGAAAATACGCTTTTGGCGAAGTTTGTACG
AGCCAACCTGTAAAATAACCGATAAGGCTTCAACCACAAACACACCGCCCATCACCACTA
ATAATAATTCTTGGCGAACTAACACGGCAATTACACCCAATGCACCGCCAAGTGACAGTG
AACCGACATCGCCCATAAAAACTTGTGCCGGATAAGTGTTAAACCATAAGAAACCTAACC
CAGCCCCGACAATCGCCGTACATAAAATCACTAATTCACCGCTATATTTGATATAAGGAA
TGTGCAAATATTGTGCAAAATTATAGTTCCCCGTTGCCCACGCAATTAATGCAAATGCCC
CTGCGACCATAATAAGCGGCACGATTGCCAAGCCGTCTAAGCCGTCGGTTAAATTCACCG
CATTACTTGTACCGACAATCACAAAATAGGTTAGAACAATATAGAATAAGCCGAGCTGTG
GCATCACATCTTTAAAGAAAGGAACAACTAACTGGGTGGCCGCGGTATCTTTACCAATCG
CATACATACCAAAAGCGGACACTAAGGCGATCACCGATAACCAAAAATATTTCCAACGAG
CAATCAAGCCATCGGTATTTTTACGAGCGATTTTCCAATAATCATCAACAAAACCGACAA
CCCCATAGCCAAATAGGATAAATAGCACAAACCAGACATAGGGGTTACGTAGATCCGCCC
ATAACAACGTACTCACACCGATAGCGAATAAAATCATAATACCGCCCATCGTTGGCGTGC
CCCGTTTTTTGTAGTGGCTTTCAGGGCCATCGTGGCGAACTTCCTGTCCGAATTTGAGAA
TTTGTAAACGGCGAATGACCGTCGATCCAATCCATAAGCCGATAATTAACGCCGTCAATA
ACGCCATAATGGAACGGAAAGTAATGTACGACACCACGTTAAACGCTGTGTTGTATTGCA
CCAGATATTCAGCAAGCCACACTAACATAAGCTAATCCTTAAAAAGAAACATCAAAAGAA
CGACATAAGGAAGCAATTACCTCTTCCATTTTTTGGCTACGAGAGCCTTTTGCCAAAAGA
ACAAGCGGTTGGTTTTGCTCGATTTTTTGCAAAATAATCGGAAGCAAAAACGCCGCCATT
GCGGTTTTGTCATTAAAGTGGTGAGCTGAATTACCGCTAATCACCTCACTCTCTTTGCCG
AAGCTGACCACTAAATCTAACTTCGCCTGTTTAACGAAATCGGCGACTTCTTGATGACAA
GCAGGGCTGTCTTTGCCAAGCTCCGCCATATCTCCCGCCACAAAAATGCGGAAAGCCGGA
TACTGTTTTAACACTGATACCGCAGATTTCATTGAATCCACGTTTGCATTATAACTGTCA
TCAATAAACAGCACATTCTCTTTAATTTCAATCGGATACAAACGCCCTTTAACCGCTGAA
CGCTGTTCTAATCCAGCTTTAACCGCAGTTAAATCCGCCCCGACTGCCATTGCGAGTGCC
GTTGCTGCTAACGCATTACTTACATTATGTTCGCCCAAATAAGGCAGATTGATCTCAATT
TCGCCTTGTGGGGTATGCAAAGTAAAGCGTGAACCATTAAGATGTAGTTCAACATTTTTC
GCCCAAAAATCTACATAACTGTCTTTATCTTCGCCTGTGTAACAGAACGATTGCAACTCG
TGATCGCCAATCTCTTTTTGCCATTCAGGGTAGTAATGAGCTAAATTCACAATCGCTTTA
CCGCCTGTTTTCAAACCACGATAAATCTCGCCTTTCGCTTGAGCCACGCCAGCCAATGAA
CCAAAGCCCTCAAGGTGAGCGGACGCTACGTTGTTCACTAAACAAGCATCAGGTTGTGCT
ATTTCGGTGGTGTAAGCAATTTCGCCGATATGGTTCGCCCCCAGTTCCACCACGGCAAAT
TTATGCTCAGGGGTTAAACGTAATAAGGTCAATGGCACACCTAAATCATTGTTTAAATTG
CCAAAAGTATAAAGCACCTGATCTTCACAAGCGGTTACTTTTTGCAAAATTTTTGCAGTC
ATCTCTTTGACGGTGGTTTTGCCTGAAGAGCCCGTCATTGCCACAGTTTTTGGGTTAATT
TCCGCTTTCAGCCATTTTGCTAACTGCCCTAATGCCAAGCGAGTATCTTCCACAATAATT
TGCGGTACATTCACCGCCAATTCACGCTCAACGACTAACGCCACACAGCCTTGTTCTATC
GCTTTTTCTACATAATCGTGAGCATCAAATTTTTCGCCTTTTAATGCAAAAAATAAGCCT
TTTTCAACCGCTTGACGCGTATCTGTACTGATGTTTTCAGCAACAACCTCGCCACTACCG
AGTAGTTTACCCTTTAGGGTTTGAGCGAGTTGTTGGGTGGTTTGTTTTATCATCTTTATT
TACTTATAAATTATTTTTACTATTTAAAATCTACTTTTGTAGGGGCTAATTACATTAGCC
CCTCTTCCTTATGATTGCTTTTGGGGCAAATGTAATTTGCCCCTTGTATTAGAATATGGG
CAAAAGAAAACCCCATTACGAGTACCTTCATAATGGGGTTATAG
>H115 Scaffold3
CACCCAAGCTGTGGATAACGTTATGGTTTATGTTGCTAGTTTACTATAATTTTAATATAC
AAGGGACACACTGCGTGTGTCCGCAGGGCGTTAATTAAATCAATAATATGTCGAAAAATA
TTGATAACGGACACACTCAGTGTGTCCCTACTGTATTTGTGAATGCACATAGTTTTAGAA
ATTTTAATATGAGGAAAGAGATAGTGAACAAAACCAAAATTGTCCTTGCCACAGGCAATC
AAGGAAAAGTGAAAGAAATGGCTGATGTGTTAGCTGAATTTGGCTTTGACGTGATTGCCC
AAAGTGAATTTGACATTCAAAGCCCAGAGGAAACAGGCTTAACCTTTGTAGAAAATGCAT
TGATTAAAGCCCGTTATGCCTCACAAATGACAGGTTTACCGGCGATTGCCGATGACTCTG
GTTTAGCGGTTGAAGCATTGGGTGGTGAACCGGGGCTTTATTCTGCTCGTTATGCAGGTG
AAGAAGGAAACGATCAAGCCAATCGCCAAAAATTATTGGCTGAAATGGCAAATGTTGCCG
ATGAAGATCGCACGGCAAAATTTGTCAGTTGCATTGTGATGTTACAGCACCCGACTGATC
CGACTCCGAAAATTGCGATAGGGGAATGCTACGGACAAATTTTGCGTGAAGAACGTGGTT
CAAACGGTTTTGGCTACGATCCACTATTCTTCTATCCGCCTAAAAACTGCACCTTTGCAG
AACTTGAAACTGTTGAGAAGAAAAAAATCTCCCATAGAGCGATTGCATTACAATCCCTGA
AACAGCAATTGAAATAGGAACATTATGATTATTACCACAACTCCAAATATTGAAAATCAT
CAAATCGTTGAGTACAAAGGCTTAGTCTTTGGTGAAGTCGTGTCAGATGCAAATGCCGTT
GTCGGGGTGTCTATGGAATATCAGTCTATGGGCGGTGATAAAGGAATGTTTATTGTGGTT
GCGACCGGCACAGCGGTTGTTATTCGTTAATGTTGCAAAAAAATCTTCAAATCACACCGC
TTTTTTGGCAAACCAAAACTCTGCTTGAAATGAATGAAGCAGAGTGGGAAGCCCTGTGCG
ACGGCTGTGGTAAGTGTTGCTACCGCAAATATATTCAAGGCAGAGGCAAGCGGGAACGGC
TGTATTACACCTCTGTTGCCTGTAATTTGCTTGATGTGAATACAGGTCGGTGTAGCAACT
ATGCGGAGCGTTGCAAAATCGAAAAAGATTGTACCAAGCTCACCAAAAAGAACCTATCCG
ATTTTGGCTGGTTGCCGAAAACCTGTGCCTATCGACTGATTTATGAAGGCAAGCCGTTGT
TTGATTGGCACCCACTGATTTCACAAGATCCTAATTCAGTGAAAAGAGCAGGGGTGTTAA
TCCCCAACGGCATTCACGAAAAAGATGTGATTGATTGGTTTGAGTTTGTGATTGATACTG
TATAAATCTCAATATGGTTAGTATTCTTTATGAGTAATTTAAATTACTTTTAAAGTTCTA
ACAAATACGCCTTCAACTGATGAATCTTATCCCTCACCGCAGCCGCTTTTTCAAACTCTA
GATCTTTAGCAAAATCTCTCATCTGTTGTTCAAGCACTTTCAGTTCTTTTTCTAACTCTT
TGCGAGTTTTCGGAATGTAAGCGGTCTGATCATCGCTTGATTTTGCAGATTTCTTACTGC
GTTTCGGTTTATCCGTCTGCCCAATATCAAGCAACTCGCCGACTTTTTTGTTCAATGCTT
GTGGCACAATGCCGTGTTCTTCGTTGTATTTTTGTTGTTTCTCTCGACGGCGTTCAGTTT
CGGTGATCGCTTTTTGCATTGAATTGGTAATACGGTCGCCGTATAAAATCGCTTTGCCGT
TGAGGTTTCGGGCAGCACGCCCGATGGTTTGGATTAAAGAACGTTCGGAACGCAAAAAGC
CTTCTTTGTCAGCGTCTAAAATCGCCACCAGCGACACTTCCGGCATATCCAAACCTTCTC
GCAGTAGGTTGATCCCCACTAACACATCAAACATTCCCATTCGCAAATCGTGGATAATTT
CAACCCGCTCGACTGTGTCAATATCGCTATGTAGATAACGCACTCGTACGCCATGTTCAT
CGAGGTAGTCGGTTAAATCTTCCGCCATTTTTTTTGTCAGCGTGGTGACTAGCACTCGTT
CATCTACCGCCACACGCTTATGAATTTCTGACAATAAATCATCAACTTGCGTTGCCACAG
GGCGAACTTCGATAATCGGATCTAACAAACCAGTCGGGCGAACCACTTGGTCGATCACAT
CAGGATTTTTCTCTAACTCGTAAGGTCCAGGGGTTGCCGATACATAGATTGTCTGTGGCG
ATAAGCGTTCAAACTCTTCAAAACGTAACGGACGGTTATCCAAAGCGGACGGCAAGCGGA
AGCCGTATTGCACCAAAGTTTCTTTTCTTGCTCGGTCTCCCCTAAACATACCGCCGATTT
GTGGCACGGTGACGTGAGACTCATCAATAATCAGCAAGCCGTCAGACGGCATATAGTCAA
ACAAGGTCGGGGGCGGTTCGCCCTCTTTTCTGCCCGATAAATAACGTGAGTAGTTTTCAA
TGCCTGAGCAGTAGCCCAACTCGTTCATCATCTCAATATCAAACTGGGTACGCTGGGCGA
TCCGCTGTTCTTCAAGCAATTTATTCTCTTTGATAAAGTAAGTTCGACGGTCGGCAAGCT
CTTTTTTAATCTGCTCAATCGCCTCTAAAATCTGCTCTCTCGGCGTAACGTAGTGGGTTT
TCGGGTAGATTGTATAACGGGGAACACGCCCTAAACTATGTCCTGTAAGCGGATCGAATA
AAGAAAGGTTTTCGATTTCATCATCAAACAGCTCCACACGCAGAGCAACATCGTCCGATT
CGGCAGGGAAAATATCAATCACTTCGCCACGCACACGGAAAGTCGCACGCTGAAAGGCTT
GATCGTTGCGGGTATATTGCAATTCAGCAAGGCGAGAGAGAATTTTGCGTTGGTCGATCA
TTTCGCCTACCTGCAAATGCAACATCATCTGCATATAGGCATTAACATCCCCCAAGCCGT
AAATTGCCGACACCGATGCGACTACAATCGTATCCCGTCTTTCTAAAAAAGATTTGGTGG
CAGACAGTCGCATCTGTTCGATCTGCTCATTGATAGACGCATCTTTTTCAATAAAAGTAT
CGCTGGCAGGCACATAGGCTTCAGGCTGATAGTAGTCGTAGTAGGAAACGAAATACTCCA
CCGCATTTTCAGGGAAAAAGGCTTTCATCTCGGCATAAAGTTGTGCCGCAAGGGTTTTGT
TCGGGGCAAGCACCATTGCTGGACGGTTTAAAGTCGCAATCACATTGGCAATGGTAAAGG
TTTTGCCCGATCCTGTTACACCTAGCAAGGTTTGATGTGCCAAGCCATCATTCAATCCCT
CGACTAATTTGGCAATCGCAGTCGGTTGGTCGCCTGAGGGTTTGAAGGGGGAATGTAAAA
TAAATGGTTTACCCTGTTTGCTCATTGAAAATCCTTGTCTGAAAATTTGCTAGAATTCTA
ACATAGAATAAGTGGTCAGATTTTGGGAATTTCAGCCTAAAAAGAAATTTTGTTATTCAT
ACAATTTACTTTAAAAATCCTCTTTGGTGGACGCTCAGAAATCCATTACAATTCTTCGTA
AAATAATGCTAAAACTCACCGCTATGATTGATACACAAACTTTAAAAACAGAACTTCAGC
AATTTAATAGCACACAAAAATCCCTTTTTAGTACTGAAGATATCAAAAATTTACTCGAAC
AACGTAGCCATTTTTATGATGATTTACTGACAACGCTCTGGCAACAATTTGGGTTTATGA
AGCGGCAGGACTTGGCTTTAGTGGCAGTCGGGGGATATGGGCGGAGGGAGATGTTTCCGC
TGTCTGATTTGGATATTTTGGTGTTGAGTGAACAGCCTTTAGATGAACAGACGCAAAATC
AATTAAATCAACTATTTAACCTCTTGTGGGATTGCAAATTTCAGCTGGGGGCGAGTGTGC
GAACCTTGGCGGAGTGTGTTGAGGTGGGCAGAGCGGAAATTTCTGTGGCAACGAATATGT
TTGAGAGCCGTTTTTTGCTTGGCAATGAAGCCTTGTGGCAACAGCTGATGAGCAAGCTGT
TCCACGCGGAGTTTTGGTCTATTCAAGCCTTTTTTGAAGCAAAAATGGCGGAAAAAAATG
AACGTTATGCCCGTTATCATAATACCAGTTATAACCTTGAGCCTGATTTAAAACATAGTC
CGGGGGGGCTACGGGATTTGCATTTGCTCTCTTGGATTATGTTACGCCATTATGGGCTAT
ATAGCCTAGAGAGTTTGTTTAGTCGGGGTTTGCTCTATCCTGAAGAATTTATTGAGCTTC
AGCAGGCTCAACATACGTTATTTAGAATGCGGTTTGCCTTGCATTTGCAATTAAAGCGTT
ACGATAACCGCTTGCGGTTTGATCGCCAGTTACAACTGAGTGAGCAGTTAGGCTATCAGG
GCGAGGGTAATCAGCCTGTGGAAGCGATGATGAAAGATTTCTTTCAGGCGACGCAATCTA
TTTCGCAATTAACGCAATTGTTGCTCAATCATTTTCATCAAGAGGTGCTACAGGCTTTGC
AAAATGTACAGCAAAAACAGCCGCTTGATGACTATTTTTATTTGCAAGGGGAACAGCTAA
TTTGTAGTAACACTTTGATTTTTAAGCAACAACCTGAGCGGATTTTGGATCTTTTCTTCT
ATCTCACTCAGCATACGCAGGTGCGTGTAGCCAGTACGACGTTGCGACAACTTCGGCTGG
CGTTACAGACCTTAAACCAGCCGTTGTGTGAACTGCCTCAAGCTCGACATCGCTTTATTC
GGCTGTTTTCTCAGCCTGATGTGGTTAAAAGAGCCATTATGCCAATGCATCAGTTGGGCG
TTTTAACCGCTTACTTACCGCAATGGGTTGGTATTCAAGGCTTGATGCAGTTTGATCTTT
TTCATATTTATACGGTGGACGAGCATACGGTTCAGGTGATGCTTAAATTAGAAAGTTTTC
TGCAACAGGAAAATGCCGAAAAACATCCGCTTTGTTGTCGTCTGTTTCCGACACTGGCAG
ACCGTCCGTTGCTCTATTTGTCAGCCTTGTTCCACGATATTGCTAAAGGCAGAGAGGGCG
ATCACGCTAAAGTTGGGGCGGAAGATATGCGTGCTTTTGCTCAACAACACGGCTTTTCTC
AAGAGCAAAGTGATTATATGGCGTGGTTGGTGGCAGAGCATTTGACGATGTCAATTACGG
CACAACGTCGGGATATTCACGATCCCGATGTGGTGAAAACTTTTGCAAATGTGGTGAAAA
ATCCGACCGCTTTAGCTGCTTTAACCTGTTTAACCGTTGCGGATATTTGTGCGACGAATG
AAACCCTTTGGAATGATTGGAAGCGGTCGCTTTTCCTTAAACTTTTTCAATTTACCGAAC
AGCAGTTGCAGTTAGGCAGTGAGGAAACGATTAATCATCAGCAACTGAGCCAAGCCCATC
AGCAGCAAGCCTATGCAGAGCTTGAGGGGGTAATTTCGGCGGAACAAAAAACACGGCTGT
TGCAATTTTGGCAATCCTGTCCTGAAAGCTATTTTGTGCGAAACAGCCCGACACAGCTTT
ATTGGCACGCCTTGCATTATTTAAAAGATCCTGCGTTGCCGATGGTGTTGATTAGCAATC
AGTATGCACGGGGAGCGACAGAAATTTTTGTGCATTGCCAAGACCAAGCCCAGCTTTTTG
CGAGAATTGCACAGACGTTAAGTCAGAAGAAAGTGAGTATCCACGATGCTCAAATCCTTA
CGAGCGATCATGGTTTGGTGTTGGATAGTTTTATTATTACGGAAATGAACGGTGAGCCAC
TCGATGATGAGCGAAGTGAACAAATTCAGTCGGCATTGGTTAAAACCTTGCTTGCGAATA
CGGAGAAAGTGTTTAATCCAAGTAAAAAATCCGTTAAACATCAGGCGTTTAAGCGAAAAA
CCAAGATCCGTTTTTTAGCAAATTCCCAGCCAAATCAGACCGCTTTTGAGCTATTTACCT
TAGACCGAGAGGGGTTGTTGGCTCAAATTGGGTATATTTTCGGGCAGCTTAAGTTGAATT
TGATTAACGCTAAAATTACGACCATTGGTGAACGGGTGGAGGATTTTTTTGTGGTGAGCA
ATCAGCAAAATGGGGCGTTGGCGGAGGAAGAACAGGCGATGTTGAAACAACATTTGTTGG
CGATGTTAGAACAAGAATAGAATGCTATACTGTCTATCAAAAAATGAATTAAGAGTAAAA
GATGTTATTGTTATATTCAGTATTAGTAAAAAGGTAATAAAGAATGCTACTCGCACAAGA
CCCCGAACAGTTTCGAGAATCTGCGTATTTACGCCAATTTTGGATAGAGTTGAGGAAAGA
TACCTTTGCACTCATCAGCCTTAATCTCTTTATTCTTCTGATGGGATTGGTTTTTTTTGG
CTATTTACTTGCCCCTTATGCTGCCGATCGGCAATTTATCGGTATGGAATTAATGCCACC
ATCGTGGAGTGATAGCGGTCAGATTAGCCATTTTTTTGGCACAGACGATCTAGGAAGAGA
TATTTTCAGTCGCGTCCTCTACGGCTTCTACTATACCGTTGGCTCAGCATTGGTCATTAC
TATTGCTATCGGTATTTTAGGTGGCATTCTTGGCGTGATTGCAGGGACAAAACGGAGTGG
ATCTATTTTTATTCTCAGTCATCTTTTTGATACCTTTTTATTTACGCCGATTTTGCTGAT
TGCCATAATCATTGCAACTTTAATGGAGGCCTCGCTCATTAATGCAATGTTGGCCATTTT
TCTTGCTATGTTGCCTCACTTTATCCATAAAATTTATCAAATGACCCAACGGGAGCTGGC
GAGAGAATATGTCATCACTTTAAAACTAGAGGGAGCAAGAAAACGATATTTAATCCGTGA
AGTGATCTTACCTAATTTAACTGTGATTGCCGTCAAAGAACTTGCGCATATTTTTGTTAT
TGCCGTGTTAGACATCAGTGCATTGAGCTTTATTTCACTGGGGGCAACGAGCCCAACGCC
AGAATGGGGAGCGATGATCCGCGATTCTCTTGAATTAATTTATGTTGCCCCTTGGACGGT
CATTCTTCCTGGATTTGCTATCATTTTTACTCTACTTATCATTACAATGCTTGGAAACAG
CATTATACGGGTGCTTGAAAAATATCGTTATTAGGGAAGGGAAACAATGGCATTACTGGA
TATTAGACATTTAAGTATCGAAATTGACACGCCAAACGGGCGTATAAAAATGGTAGATAA
TATCAATCTTACCCTTGATAGCGGTGAGATATGTGGTTTAGTTGGCGAATCAGGGTCAGG
AAAAAGTTTAATTGCTAAAGTGATCTGCGGATTAGTCAAAGACGAGTGGATCATTACTGC
CGACCGCTTTCGCTTTAACGATATTGAATTACTGAAACTTTCCCCCTATCAGCGCCGAAA
ACTGGTTAGTGATCAGATTTCAATGATTTTCCAAGATCCACTCTCTTGCTTAGATCCAAG
CGAACGTATTGGTAAACAATTAATCGAAACTATCCGCTTTAAAGGCAAGTGGTGGGAACG
TTTTGGTTGGAAAAAGAAAAAAGCCATTGAATTACTACACAAAGTGGGGATAAAAGATCA
TAAAGATATTATGCAAAGCTATCCAACGGATATTACCGAAGGTGAAGCACAAAAAGTGAT
GATTGCAATGGCAGTGGCAAATCAGCCTCGCTTGCTCGTGGCTGACGAACCAACCAATAC
AATGGAATCAACTACACAGCTACAAATTTATCGCTTGCTTTCCAGTATGAACAAAAATCT
TGGTACGTCTATTATTCTAGTGAGTAACGATATGCTCAGTATTTACAAGTGGGTAGATTC
ATTTAACGTTTTGTACTGCGGGCAAACCGTTGAAATTGCAGAGAAAGAAACCATTATGGA
AACCCCTTATCACCCTTATACCGCAGTACTACTGCATAGCGTACCCGATTTTTCTAAACC
TTTGCCTTTTAAAGGTCGCTTGAATACCCTTAAAGGCTCAGTTCCAATGTTACAAGATAT
GCCTATTGGTTGCCGTCTTGGGCCTCGTTGCCCTTTTGCGCAGAAAAAATGTGTCGTTAA
ACCACCGCTACGCAAATTCCGCCAACACGAATTTGCCTGCCATTTTCCGATTAACTTTAG
AGAACAAAATTTCTTACGCAAGGAAGAATTTGTGCCAGTGATCGTAAAAGTAGATTAGAT
GTTATATAGCTTAGTCCATATTAATGATGATAGAAAAAAGTCTATATCGGTATTTAATAC
TTGAATATATAATTGGTCTTAATTTAGAAAAATCCCTCTTCGATCAAATATCCCTTAAAT
TTTTGTGAAGCTCATCACTTTTTTACAAGACAAATTTGTAAAATCCCATTACTATATGCA
AGTCTTTTCAACATTAACTATTAACTCTCATAGAGGATATTAACAATGGCAAAAATCGTT
AAAGTAATTGGTCGTGAAATCATTGACTCACGTGGTAACCCAACTGTTGAAGCAGAAGTT
CACCTTGAAGGTGGTTTTGTTGGTTTAGCAGCAGCGCCATCAGGTGCATCAACAGGTTCA
CGCGAAGCATTAGAATTGCGTGATGGCGACAAAGCACGTTTCTTAGGCAAAGGTGTATTA
AAAGCTGTTTCTGCAGTAAACAACGAAATTGCTAATGCAATCGTAGGTAAAGATGCATCT
AACCAAGCTGAAATCGACCAAATTATGATCGACTTGGATGGTACAGATAATAAATCTAAA
TTTGGTGCAAACGCAATTTTAGCGGTTTCTTTAGCAAACGCAAAAGCGGCTGCAGTATCA
AAAGGTTTACCACTTTATGCTCACATTGCAGAGCTTAACGGTACTCCAGGCGTGTACTCT
ATGCCATTACCAATGATGAACATCATCAACGGTGGTGAGCACGCAGACAACAACGTTGAT
ATCCAAGAGTTTATGATCCAACCAGTGGGTGCATCAACATTAAAAGAAGCACTTCGTATC
GGTGCTGAAGTATTCCACAACCTTGCTAAAGTATTAAAAGCGAAAGGCTTAAATACTGCT
GTGGGTGACGAGGGTGGTTTCGCACCAAACCTTGCTTCTAACGCAGACGCTTTAGCGTGT
ATCAAAGAAGCAGTAGAAAAAGCAGGCTATGTTTTAGGTAAAGATGTCACTTTAGCGATG
GACTGTGCGTCTTCTGAGTTCTACAACAAAGACAACGGTTTATACGAAATGAAAGGTGAA
GGTAAATCATTCACTTCTCAAGAATTTACTCACTACTTAGAAGGCTTATGCAAAGAGTAC
CCAATCGTGTCTATCGAAGATGGTCAAGATGAGTCAGACTGGGAAGGTTTTGCATACCAA
ACTAAAGTATTAGGTGACAAAGTTCAATTAGTAGGTGACGACTTATTCGTAACCAATACT
AAGATCTTAAGCCGTGGTATCGAAAATGGTATCGCAAACTCAATTTTAATCAAATTCAAC
CAAATCGGTTCATTAACTGAAACGTTAGCAGCAATCAAAATGGCTAAAGATGCAGGTTAC
ACAGCGGTTATTTCACACCGTTCTGGCGAAACTGAAGATGCAACTATCGCTGATTTAGCG
GTGGGTACAGCAGCAGGTCAAATCAAAACGGGTTCAATGAGCCGTTCAGACCGTGTTGCG
AAATACAACCAATTAATCCGTATCGAAGAAGCATTAGCTGCAGCAGGTACACCAGCACCT
TTCAACGGTCGTAAAGAAGTGAAAGGTCAAGCGTAATTTGCGTTGATTTATTGAATATAG
CCACCTTGAGAAATTGAGGTGGCTTTTGGCTTTTATCAGCTATGTGCCATAAAACTTACC
CTTTCGGGCGGAGATATAAGGTACAAATAGCGTAAGTTATTTCAATCTTGTTAAGTTTGT
GATTACTTGATAATAAGCGTTCAGCAGAAAGAGCTCACCGAGGGTAGCCTATAACAATCA
ATCGGAGCTAGTTGGAGCCTTCGTCTTTAAAGACTTGGACGTCAACAATTCTTCAATCTA
ATAAAATACATCAAGAAATCTTATAAGAATTAATTTCATAGTTTGTGGAATGCTATGGTA
GAATTGCGAAAAAACTCTGATTTGATTTCATAGAAGGAGAATAAGATGTCATCTTTTGAT
ATTGTTTCTGAACTTACCATACATGAAGTACGCAATGCAGTAGAAAATGCAAATAGGGTA
TTAAGTACACGTTATGATTTTCGAGGAGTTGATGCCACAATAGAACTTAATGAAAAAAAT
GAACTTATACGGGTTACTACAGAATCTGATTTTCAACTTGAACAGTTAATTGAAATTTTA
ATAGGATGCTGTATTAAACGTGGTATTCAACATACTTCCCTAGATATTCCTTCTGAAAGT
GAACATCATGGTAAACTTTACACAAAAGAAATTAAATTAAAACAAGGGATTAAGTCCGAT
ATGGCTAAGCAGCTTGTTAAACTTATTAAAGGCTCTAAAATCAAGGTACAAGCTCAAATT
CAAGGAGATTCCATACGCATAACAGGAAAATCCCGTGATGATTTACAATCGACAATACAG
CTTGTGAAAAATGCTGAATTAGGGCAGCCTCTTCAATTTAATAATTTTCGTGATTGATTT
TCCATATAGATCTTCTTTCATTTAATCAATATAAAGAATCTTTTCATTGAATCTAATCGC
TCAACCTTACTAGAGTGATTTCTCTGTTTTCCTATAGGCTGTAAAGAGATACTTATGTCA
GAAAAACGCTACGGTGCTGATGAAATTACCGTTCTCAAAGATCTTGAACCTGTGCAACTT
CGCCCAGGTATGTACACTGATACCACCCGTCCAAATCACTTAGGGCAAGAAGTAATTGAT
AACAGTGTCGATGAAGCGTTATCAGGTTTTGCTAATCAAATTGATGTTATCTTACATAGC
GATAATTCCCTTGAAGTCGTTGATAATGGACGGGGTATGCCTGTGGATATTCACTCGACT
GAAAAAATTTCAGGGGTGGAACTTATCCTAACAAAACTGCACGCAGGCGGTAAGTTCTCT
AATAAAAATTACACCTTTTCAGGCGGTTTGCACGGTGTAGGGATTTCGGTTGTAAATGCC
CTTTCTGAAAGTGTTGAGATCACCATTAAACGTAATGGCGAGATTTATACCATTGCTTTT
GCAAATGGCGTTAAAGTGGAAGAGCTGAAAGTGATCGGTTCTTGTCCAAAACGCCAAACA
GGCACAACGGTTCGCTTTTATCCAAATCCAAAATATTTTGATTCGCCGAAGTTTTCGGTT
AGTCGCTTACGTCATCTATTGCGAGCCAAAGCGGTACTTTGTCCGAAATTAACGATCAAT
TTTACCGACCATATCAATAATACCCAAGAAACGTGGTACTACGAAGATGGCTTGCGTGAT
TATTTAACAGATGCATTGAAAGAATATGAATATCTGCCAAATCCTCTTTTTGTTGGTGAA
GTGATTGGGGAAACTGAAGCTGTGAGTTGGGCGTTAAGCTGGCTCACAGAGGGTGGTGAG
CAGATCAATGAAAGCTATGTAAACTTGATTCCAACTGCACTTGGCGGCACACACGTCAAT
GGTTTGCGCCAAGGTTTATTTAAGGCAATGGCTGAATTTTGTGATTTTAGAAATCTGTTG
CCTAAAGGTGTCAAATTAACTGCCGACGATGTTTGGGGGCGTTGTTGCTATGTGCTATCA
CTTAAAATGCAAGAACCACAGTTTGCAGGGCAAACCAAAGAGCGTTTATCATCACGACAA
GCGGCGAGTTATGTTGAAAATAGTGTAAAAGATGCTTTTAGTTTATGGCTAAACCAAAAC
GTACAGGTTGCTGAACAACTGGCTGAAATGGCAATCAGTTCTGCACAAAATCGCCTTAGA
GCCGAAAAAAAAGTCGTACGAAAAAAATTGGTTAGTGGCCCTGCCTTACCTGGAAAATTG
GCAGATTGTATCTCACAAGATTTAACACGTACTGAGCTATTCCTTGTAGAGGGGGATTCT
GCGGGCGGTTCTGCAAAACAAGCGAGAGATAAAGAGTTTCAAGCGATTTTGCCGCTTAGA
GGTAAGATTCTCAACACTTGGGAAGTATCACCTGATCAAGTTCTCGCGTCTACAGAAGTA
CACGACATTGCTGTCGCATTGGGCATTGATCCTGACAATGAAGATCTAAGCCAACTACGT
TACGGTAAAGTTTGTATTCTTGCTGATGCGGATTCAGATGGTTTGCACATTGCCACATTA
TTGTGTGCTTTGTTCCTCCGCCATTTCCCAACATTAGTAAAAAATGGCCACGTTTATGTT
GCAATGCCGCCACTTTACCGTATTGATATTGGTAAAGATGAGGTGCATTACGCATTAGAT
GAATCTGAAAAAGAGGCTATTTTAGCTCGTCTTGCAAAGAAAAAAGGAAAACCAAATGTT
CAACGCTTTAAAGGTTTAGGTGAGATGAACCCAAGTCAATTGCGTGAAACGACAATGGAT
CCAAATACACGACGTCTAGTTCAGCTAACCTTAGAAGATAATAGCGATGATGAAGAGGTT
TCAACCTTTGAATTAATGGATATGTTGCTTGCTAAAAAACGGGCTGAAGATCGCAAACAA
TGGTTACAAGATCGTGGTGATGAGGCGGATTTATAAATAAACCAAATAAAGATTGGCGTT
GAAAATTAATAGTATTTTTTTATTAATTCAATAGTTTTACAAACTTATAACTATCAATGA
TAATACTCGTAACCTATTAATAAGCTATTTTTGGAGGAAATTCACTATGTATAAATGTCC
ATTTGATCACGGATCAAAAACCTTAACAACAGCAGCAGGCGCCCCTGTTGTTGATAATGA
CAACACAATGTCTGCTGGCCCACGTGGTCCACTTCTTTTACAAGATGTATGGTTTCAAGA
GAAATTAGCACACTTTGCTCGTGAGCGTATTCCTGAGCGTGTGGTTCACGCTAAAGGTTC
AGCAGCTTACGGTACATTCACTGTCACTGCAGATATTACCAAATACACAAAAGCTGCAGT
ATTTAAACCGGGAGCACAAACTGAAGTATTATTACGTTTCTCAACTGTTGCTGGTGAGCG
TGGGGCTGCCGATGCAGAGCGTGACGTGCGTGGTTTTTCATTAAAATTCTATACAGAACA
AGGTAACTGGGACTTAGTGGGTAACAATACACCCGTATTTTTTATCCGTGATCCATTAAA
ATTCCCAGATTTTATCCATACACAAAAACGTAATCCACAAACTAACTTGCGTGACGCGAA
TGCAGCGTGGGATTTCTGGTCACGTCACCCTGAATCAATGCACCAAATTATGACATTGTT
CTCAGATCGTGGTATTCCTGCGACTTTACGTCATATGAACGGTTACGGTAGCCACACTTA
TAGCTTTGTAAACGCAAACAACGAGCGTTTCTGGGTGAAATTCCACTTCAAAACACAACA
AGGTCACAAATTCTTCACTAACGAAGAAGCGGCTAAAGTTGTAGGTGAAGATCGTGAATC
TAGCCAAAAAGATTTATATGAAGCGATTGAGCGTGGTGAATTCCCGCGTTGGACTGTTCA
AGTGCAGATTATGCCAGAAGCAGATGCTCACAAACATAACTATGCCTTTGACTTAACTAA
AGTATGGCCACACGCAGATTACCCTGTGATCGAAGTGGGTGTATTAGAGTTAAACCGCAA
TCCACAAAACTACTTCGCAGAAGTAGAGCAAGCAGCGTTTGCACCATCTAACATCGTTCC
GGGAATCGGCTTCTCACCAGACCGTATGTTACAAGGTCGTCTGTTCTCTTACCAAGATGC
ACAGCGTTACCGTTTAGGTGTAAACCACCACCAAATCCCTGTAAATGCACCAAAATGCTC
ATACCACACGACTCACCGTGATGGTGCAATGCGTGTAGATGCAAACGGTGGTAACCACCC
TAACTACGCTCCGAACCGTTTTGATACTTATGTGCCAACCCACGATCAATTACCATTACA
AATTGAGCGTGAAGCTGCACACTTTAACTTCCGTGAGTACGATGAAGATTACTACTCACA
ACCGGCAGCACTTTATAACTTGTTTACAGCGGAAGAAAAAGATCGCTTAGCAGGTAACTT
TGCTGCAGGTTTATCAGGTGTGACTATCCCTGAAATCGTAGAAAGACAAATGGCTCACTT
TGAAAAAGTTAGCCCGGAATTAGCAAATGCGATTCGTCAAAAATTAGCAAAATAAGCTAA
TTAAAGACCTATTTTCTCCTTACACTTGTATTTGCTATACTTTAAGCCCAGCCGTTTTGG
TTGGGCTTTTTTTCTTGGAAAGAATAAATATGGAATATCGCTATTACATTATCACCGCCG
TTTCAGTTATCGCACTTCAATTTCTGCTCTTTAGTTTTTCTAAAACAGTAACTTTGCTAT
GCGATTTATCAAATAAAAGTCGCAAGATCATCACATTTTCTGTCTATATCGCAGCAAATC
TATTGATGATATTGCACGTTACACGCATTTTGCCAAACTTCCGCTTAATTGCTTTAATAC
TCACATTACTTCTATTTATCTTTTTTATCAGCTTCTGTTTTGGGGGAATTTATACTGTCG
GCAAACAGATATTCTCGCCAAATAACCTTAATCGCTGGCTTAAAATAAGCTATATCCCTG
TTTTATTCGGGTTAATTGGGCTGACTATTTACAACGCCTATTCAACCAAAGTGGTGCATT
ATCAAGTCACATTAGATAAACCTATACAGCCACTTAAAATTGGCGTCGCCAGCGATTTCC
ACTTAGGGAAATTTTTCGGGGGGAAACAGCTAGATAAGTTAGCAACCATCTTTAATCAAG
AACAAGTTGATCTAATTTTGCTCCCTGGCGACATTATGGACGATAATGTTGAAGCCTATT
TGGCGGAAAATATGCAACCGCATTTGGCAAAGTTAAAAGCACCGCTTGGGGTATATGCTA
CAATGGGAAACCACGATTTTTTTGGGGCTGAAGCTGAAATCTATCAAGAAATCACTAAAG
CTGGTATTACGGTGCTATGGGATCAAGCGGTCACCTTAGACGGAAAATTTACCATTATTG
GGCGTAATGATGAATTAGTGAAAAATCGCCCTGAAACAGCAGAGTTATTGGCTCAGGTGG
ATACAAATTTACCTGTATTCCTAATGGATCACCGCCCAACACAAATTGAGCAACACGCTC
AACTGCCTATTGATATTCAAGTGTCGGGACATACCCATAATGGGCAAATTTTCCCAGCGA
ATATCATTACTCACTTTATTTACCGACTTGCTCACGGTTATGAAAAAATCGGCAATGGAC
ATTTTTTTGTCACTTCGGGATACGGATTTTGGGGGATTCCGATGCGTTTAGGTTCACAAT
CGGAAGTGATGATTATTGAGGTGAAAGGGAAGTAATTACACAAAGCACAATTTAAGGCTA
CTTTTTAGGGGCCATTTTGCCTGTTACTCCCTATGTTTTAAATGACGCTATCCCAACAAC
GCCTTCAAATTTGCTTTCATCTTATCCACTTGCTCTGCATAAATCTGTTTCTTCTCTAAT
TCATCAATCAAATAGTGAATGGTTTCAGACAAGGTCAGATCCATTTCTTTGGCTTGCTTG
GACAGGCGTTGCCAGCTGGCGTATTCTAAATCGATAGATTTTTTACGGGTAGATTGCTTT
TCGGCATTGAAAAAACGCTTGCGTCTTGCTCGAATAGATTGACGCATTTTCTTGCGTTGC
TCAGATGTCATTTCCGCCTTAATCCATTGCTCGATCTCTTCGGGCGAGTTTTGTAAGGTG
GTTAATAATTGAACTTTCAATTCGATCAAGCTCTGTTCGTCGTATTTGGTGATATTTTCG
CCTTCACGATATTTTTTCAGCAAGTATTTCCATTTCCAACTTGCTTCTTGAATTTCAAGT
TTTTGGTATCGCATTTTGCCTCCGAATTATTTGTGAAGTATAGCGTAATTATAGGTATAA
TGAAGCAAATTTCTATAAAGAGGCAAATTTGTGCAAGTATCTCCATTATCGTTGCAATCA
TTAAGCGTTCACTATCCTTTCAAACAGACCGATCAAGCGGTGAGATTTTTGGATTTTCAA
CCAAATACACAGCAGGCAATGCAACAATTTGCCCTGAGTGAATTTGGTTCGGCACTCATT
TTGAAAACGGAATTATTTCCCGAATTTTTAAATGAAATCACGGACTATTTTGAAAATTTG
CATTGCCAAACGGTGCTAAAAACAGAATTTAATCGCCAAAGTTTATTTGGATATAGTCTT
TATTTAGAAAAAGAAAATCAGATTAAAACGGTGGCAGGGGCGATTGAGCAAGCTCATCAG
GGTATTCTTATTTTAAATGTGAGTGCATTATTATTAGATATTGTGCAATGGGATAAATTA
AAACAAGCTCTGTTATTTGGGCAGTTTGATCCTATTATTGCAGGTAAATTACCTGAAGCA
ATTATGCCTATTCAATCTCAATTCAAATTGATATTAGTGGGTAGTCGAGATGATATTGCA
ACGTTACATAATTATGATGAAGATTTATATCAATTTTGCCAATATGCTGAAATCGAGTCG
TATTTGAATATTGATGAAGAAAATAGCGAACAATGGGGAAGCTATATTCAATCTTCAGCT
AAAAAATATCTAAATAGAACCTTTTCTAAAACAGGTTTAAATCAGCTTTTACATTATTAT
ATTCGTGAAAGTGAAAACCAAACATTAATTTCTATTTCACCGACATTATTAAAAAAACAT
TTATTAGGATTACAACATTTTTATCCAAAACAAACCCAATTTAACCATATTCAAGATTAT
TTTGATTATTTAGAAAAACAATCTGGTGTATTAAATAAATTTGTTTTAAATGATATTTTA
AATCATCAGCTTTATATTGAAACGGAAGAAGAAACCATCGGGCAAATTAACGGCTTATCT
GTGGTCGAGTTTGATGGTGTTCCCCATAGTTTTGGTGAGCCATTACGCATTAGCTGTAAC
GTGCAATATGGTGATGGAGAAATTCACGATATTGAACGCAAAGTGGAGCTGGGGGGCAAT
ATTCACTCTAAAGGGATTATTATCGCTCAATCTTGCTTGGCAAATTTACTGGAATTACCG
ACACAGCTTCCGTTTTCAGCGTCCGTTGCCTTTGAGCAATCTTATGGTGAAATTGATGGG
GATAGTTCATCGTTAGCCATTTTCTGCGTGCTTATCAGTGCCTTAACCAAGTTGCCGTTG
CCACAATCCCTTGCGGTGACAGGGGCGATTGACCAATTTGGGAATGTATTAAGCGTAGGG
GGCGTTAATCAGAAAATTGAAGGCTTCTTCAATGTTTGTGAAGCAAGGGAATTAACGGGG
AAACAAGGGGCTATTATTCCGGCGGTATGCGTTTCTCATTTGAGCTTAAAACCAGCGGTA
TTATCGGCGATTGAAGCAGGAAAATTTCATATTTGGGCGGTCGAAGATGTCTTTGAAGCC
TTGCAAATTCTGTTGCAACACCCGTTTTATGATGAAGATCTGCCTGAAAACAGTGAGAAA
AAATCCATTTTTGCGTTAGTTCATCAAGGGATCGAACAGAGCGAAAATGAAGATACAAGC
GGTTCGATTTTCCAAAAAATTCGCAAACTGTTAAAGGGGCACTGATCCGACAAGTCAGCT
TACAACTGTTAGCTATTTTAAAAGTCTGTTAAGATGTCTTCATCAAGCAAACGTAACATA
AACCGTCAATAACGGACTTTTCTACTTTATTACAGGAACAAAATAATGAACACTTGTACA
CCTAACATCAAACCAAGTTATGATTACAACGATCTTTTAGCGTCAGGACGAGGCGAACTT
TTTGGTAGCGAAGGTCCACAACTGCCAGCACCGTCGATGTTGATGATGGACAGAATTACC
AAAATCACCGACAAAGAAGGTCTGTTTGAGAAAGGGTATATTGAAGCGGAATTAGATATT
AACCAAGATCTGCCTTTCTTTGGCTGTCACTTTATCGGCGATCCTGTAATGCCGGGTTGC
TTAGGCTTAGACGCAATGTGGCAACTGGTTGGCTTTTACTTAGGCTGGGTCGGCGGTAAA
GGCAAGGGCAGAGCCTTAGGGGTTGGCGAAGTGAAATTTACAGGGCAAATTCTACCGACT
GCCAAAAAAGTGATTTATCGTATCAATATGAAACGTGTGATCAACCGTAAGCTCGTGATG
GGGCTTGCTGATGGCGAAGTCGAAGTTGATGGCAGAATTATCTATACTGCCACAGACTTA
AAAGTAGGTCTATTCCAAGATACAACATCTTTCTAATTTTTCGATCTATGTCGAAAAAAT
AAAAATTGCCTATTTACAAAATCCTTTCAACATCTAATATCTCTCTCACTTTGGGAGAGA
TATTATGTTTCGTGCGATCACTATTATTGAAACTCTATTTGCGATGAGCATAATGGCAAT
CGCACTCTATTTCTTTTCCCCCACCTTATTTTATTTACAAGATCATATCGTTTTAAATAA
TGAAATCGATCAGATAAAGTCTTTTATTTATCAAATTCAAGCTAAAGCACGCTATCAAAA
ACAGAATTATTCTATTTCTATCAGCCAAAATGTAGCAGATAAAAAATGGTGTATGGTCGC
CATTGAAAAAATCAGTGATAAACAGATCGCTTGTAACTGTTTGAATATCGCAAGTTGTGA
TATTCAAAAAAGTTATTATCTCTATCAAACAGAAAATGCCGTAGTTAAAAATAATAGTTT
ATATCCCAAAGTTTTTATTAATGTTGATGGAAAGTCTGGGCGATTAGAGTCAAAGTGCTT
AAGGGTTACGGTAAATAAAATCTATGAAATCTTACAAGTAGAACAAAATGGAGTGATTAA
TGTTATTCAAAAAGGCAAACGCACCAGTTGTTAATCACGCCTTTAGTTTGGTTGAAATAT
TATTATCTTTATTTCTAGGTTGCATTATTTTATGGAGTTTATCTTCTTTTTATAGTGATA
GCTATCGCAATCAAATCAAACAACGGGAATTATTGAATTTACAAAAGCATACTCACCAAT
TACTTGAGTATTTTCAACAACATATTCAACATTTTAATTATCAAGGACAAAATAGAAAAG
AAACCAATTATAGTTTATTTGTAAACGATAATAAGCGTTATTCACTGAACAATCCAAATT
GTCTAATGTTTTTCTATGATTTAAGTAGTGATGGCTGTGTAGGTAATCGAAATAAAAAAC
AATCTTGCGAAATAAATGGTGTAAATAATACCAAAGAGGTAAGCCGAGAATTTTTTGGTT
TTAAATTTGAGAAAAAAGCGATTTTTATTTATGAAGATAGTCAAATTCAGTTCTGTCACC
AAGCAGATTGTGGAAAAATCCTAACAAATTGTCAAAAAGGCAACTGGCGAAAAATGTCAG
ATATGTCTGATTATAATGTCGAAAATTTATCTTTTGAGTGGCTTGAGCAGAATAGATTAT
TGAAAATAGAACTGGCTCTCTCGTCTAGCAAAGATAACCAACTAAGATATAAAGCTACCG
CTTATAGTTACCTATTAAATGGAAGTGATAAATGAAACGTTATTATTCAGCCAGTAGTTT
ATTAATTACCTTGATATTATTAAGCGGTCTGTTTGCAGTCATTTTTCTCAATAAAGATAG
CTTATTAAAACAAGAAAAAGTGAGCCTATTCTATTATCAGCAATATCTTACCGATAAATA
TCAACTTATTGAAAAGTTAGCAATAGATCCTGAAATAGAGTGTCAAAAACAAAAAAAGAC
AAATGTTATTTTTGAGTTTAAGGTAATGAAATACAGTTTTCATTGTCAATTTTCATCTAT
TTTTGATCCTTTTAAACCAACCAAAGAAAAATATATTCAAGTGGATAAAATTGAAAACTG
GTTGAATTTATTACCTTATCAATCGGAAATATATAAAATCAATCATTTAGTGGAGTTGCC
AGAAAGTAGTCTAGAGAATCCAAAAATTGTGATTGCATTACAAGATATTAATGAAAAGTT
AGAAAAAGATTTTTACGGTATTGTCATTACCGATTATTTATTTGATCTTACAGGAAGAAA
AAGAATGTATGGTACACTTTATTCCACCTATGATAATTTACGAGAAGAAAGAAATCTCAG
TTATAAAAAAGAAGTTATTCAACATCTGGAAAATAAATTTTCATCTTGGCACTATTTGCC
TTATTCACGGAATATATTAGCAAATGAATAAGCTCATTAAAGCAGAAAGCCTGACATCAT
TAATGGTCGTTATGTTGATTTTTTCAGTGATATATTTAGCTTATAGCCGTTGGCAACATA
CGCAAAATAAGCAAAGCGTGCTTATTTTTCAGCAACAGCAAGCCCTACAAATTGCCGAAA
ATCAGATTGCGTTACTAATGGCAGGGAAGCCCTGTGAAAACGAAATCCGCCAAAATGAAC
AGATATTTAAGGTAGAATGTCGCAGTAATACACTTAAAGTCAGCTTTGCAAGCGGTGAGA
TTGTGATCACCAAATATTAAGAAATTAATGGTTTTTTGTATTGAAAGCAGTTGTATATAT
GAGTTTAAGAATTGGTAAAATGTGGTTGTAAACTATAACTTTAGAAATGAACATAAAAAT
AATTGTGAGCTTCATCACATTTCTAAAATGTTACATTGCAATGGATTGAAGTCAGGGATT
GCGAGTGATAGCATTTTGCCATTTCTTAGCAATGGAATTGATGTTATGCCGTTACCAAAT
TATCACCAAGATCCCACTTTATTTCACATTAACACCACACCCCATCACGCCTATTTTATT
CCCTTTGCGACACAAGATAAGCTCGCCCCCCTTGAGCGTGAACAATCTAGCCTATTTACC
CTACTCAATGGTGAATGGCAATTTAACTATTTTACGAGCGTGATGGATTTGCCTGAAGAT
TTTCTTTCTCAGCCTTTTGAGCATCGCATTCCTGTGCCATCAAACTGGCAGACACAAGGC
TTCGATCAGCATCAATATACAAATATCAACTACCTATTCCCTTTCGAACCGCCTTATGTG
CCACACGATAACCCTTGCGGTGTATATCAACGGACATTCCACTACGAGCCTAAATCGACA
AAACGCTATTTACTGAATTTTGAAGGGGTGGACGCTTGCCTTTATCTCTATCTCAATCAA
CAATTTGTTGGCTATGGGCAGGTCAGTCATTGCACAAACGAATTTGATGTCACCGACTTT
TTAATCTCTGGGGAAAATCAGCTCAATGTCGTGGTGCTTAAATGGTGTGATGGTAGCTAT
TTGGAAGATCAGGACAAATTCCGTATGTCAGGGATTTTCCGAGATGTTTATCTGCTGGAA
CGAGAACCAAATTATCTACAAGATTTCTTTATCAAAACCAGCCTGTCTGAAGCATTAGAT
CAAGCGGATTTATCGGTCGAATGTACCTTTCTGCAATCGCCACAACAGCTCACTTTCCAA
CTATGTGATCCACAACATCGCCTAATCGCCGAACAGACAAGCGATCACTTTAAGGTAAAA
ATTGACAAACCACAGCTCTGGAATGCCGAACAGCCACAACTTTACACCTTACACCTTGCC
TATGGAAACGAAGTGATTGAACAAGCGGTCGGTTTTCGTCGGATCGAAGTCAAAGACGGT
GTACTCTTGCTCAACAACCACCCGATCAAATTCCGCGGAGTAAACCGCCACGACAGCGAT
CCCCTAACGGGTTATGTTATCAGCCGTGAGCAAGCAGAACAGGATTTTAGGCTGATGAAA
CAACATAACATCAACGCTATTCGTACCGCCCACTACCCGAATGCCCCTTGGTTTAGCGAA
TTATGCGACCGCTACGGCTTCTACCTGATTAGCGAAAGTGACATAGAAAGCCACGGTGCC
AGTATGCAATACGTTCCAACGCCAGAACACAGCATTTTACTGAATGTAGCAAAACAAGAT
GATAACCAACGTATTCAGCAACAAACGATAGATAATTTCTGCTATTTTGCCCGACACCCA
GACTACAAACAAGCAATCTTAGACCGTACCTACGCTAATGTAGAACGAGATAAAAATCGC
CCATCGGTACTGATCTGGTCGTTGGGTAATGAAGCAGGTTACGGGGAAAATTTTGAAGCC
AGTGCAAAATGGATCAAACAGCGAGATCCAAGCCGTCTGGTTCATTATGAAAGTACCATT
TATCAACATTCTGAACATCGCAATGATCTTACCCCGTTAGATTTTCATAGCGAAATGTAT
GCCAGCACAGAAGATATGGATCGCTATTTTGAACAGCCACAAACCAAACCATTCCTACTC
TGCGAATACTCGCACGCAATGGGGAACTCTAACGGTGATTTAGAAGATTATTTCCAAACC
TTTGAAAAATATGCAGGGGCTTGCGGTGGTTTTATCTGGGAATGGTGCGACCACGCCCCA
TATCTTCCTGATGGATCAGGACATTTCGGCTATGGCGAGAGTGAAAGTTACATCGACAAA
CACCACACAATCCGACTAGGTCTATACCAAACCACTGCCGAGCAAAATTATCAAGACTAC
GTCAAACCACAGGAAAACGGCAGTCACTACGGTTGTGAATATCTTCATACCCAAGATCTC
GAGATTACCGCACCACAGCCGTTCAGCTTCAATTTTTCCCCTTATACACAGGAAGAATTG
ACCCTGAAAAAACATCATTACGAACTAGAAAAATCGCCGTATCACATTCTGTGTGTCGAT
TATAAAATGAGTGGTATTGGTTCGAACTCTTGTGAACCGAATTTGAAAGAGGGGTATCGG
ATAAATGATAAAGAGATAAGCTGGATAATTCAGCTATATATGAATACCTAATATAAAATG
ACAATGAGTAAAGTTGTGTCTATCCCCATCTGGTACAATAAAGGATAGACATAACTTTAA
GTGCTATTTAATAGACTCTAGTTTTTTAATTAAAATCTCTTCTGGCATAGCCTGAATTTT
TCGCATAAAGTAGAAAAATAGCCCTGCGGCTAAACTTAAGCAGACACAGAATGTCAGCCA
AAATCCTGCCGCCGCCATCGGCTGAACGATCCAATCGGTACGAGCCAAAATAGTACCTAG
TGGCATTCCGATTAACCAGTAGCAAATTAAGGTTGTTAGCAAAATAGGTTTGGTATTTTT
ATAACCACGCAAAATGCCATTGCATACCGCTTGGATAGAGTCGGGGATTTGATAGATCGC
TGCAAAAATCAATAAACTAGATGCGATTACAATAGAAGTCGGATCACTGGTAAAGGCATA
GGGGATCAGATCTTTGAGCAGTAAAATCACCATTGCCAGCCCCATTGCGACCATTGCACC
CGTAAAAATGGCGTGATGAGTCAGATATTTTGCTTCTGCAACACGTTTTTCTCCCAACGT
TTGCCCAACTAAAATGGTTGTGGCAATGCTAAATGAGAGTGGGATCATAAAAAAGAGCGA
GCTGGTTTGTAAGGCAACCTGATGGCTTGCCACCACTTGCGAGCCAAGCGGTGAGATAAT
CAAGGAAGATGCCGCAAACAGCATCACTTCGGTAAACAGAGCAAACCCTATCGGTGTACC
AAGTTTGAACAGTTTGCTTAAGGTTGCTTTACAGGGTTTTTCGATCCATTTTTCAAATAG
ACGGATATCCTTTTGTGCTGGATTGGTATAACAATAGTGTAAAATCAGCCCAAACATTAC
CCAGTTTACGATTGCCGTTGCCACACCACAACCGACCGCCCCTAATTCAGGCATACCCAG
TTTGCCGAAAATAAAAATATAGTTGAGCGGAATGTTTAAAATTAAGCCAAAAAAGGTGAT
ATACATCGCTGGTTTAGGGTTGGATAGTCCGTCGTTAAAACAGCGTAAGTTCACCGCAAG
CAAAGCTGGAATAATCCCGACACTTAAAGCGGTAAGATAATCTTGTGCTTTTCCTGAAAA
GGCTTTTGGGGTATCCATTAGTTCTAAAATCAAATGAGCATTGAGATAGATAAAAATTAA
CGGTACGCTAAGCATTAATACAATCCAAACACCTTGACGGATTTGATGTGCAATCAGGGA
ACGTTGGCTCGAGCCGTTTAGATAAGAAACCGTTGGGGTAATCGCATTTAATATCCCCAG
CACAAATAAAAACAAGGGAAAGTAGATCGAATTACTGACCGCTATCGCCGACACATCATC
ATCGCTGACTAACCCAGCCATAATAATATCCGCCAGCCCCATTCCCGAAGCAGCTAATTG
AGAGATGAAAATCGGGATCGAAAGTTTGAATAATTTTTGCGTATTTTCAGGATATTTCTG
CCATTGAAAGTTCATTCTATCTACCTTTTAAAATTCAGGTTTCGCTTCAAATGTCATCAG
TTCTTGCGTAACTGGGTGTGTAATGGTTAATGCTTCTGCGTGTAAACAGAGCATTGGCGA
TAGACTTTTTGCCAACGGATTTGCATAAAATTTATCCCCTACAATTGGATGCCCTAAGGC
TAAACAGTGTACGCGTAATTGGTGTGAACGCCCAGTATAAGGGGTTAATTTCACCCTTGT
GGTGTTATTGGGATAATGTGCAAGAATTTCATAGAAAGTAACCGCTTGTTTGCCTCGTTC
GTAGCAAATTTTTTGGCGTGGACGATTTTCCCAGTCGCAAATTAACGGAAAATTCATTGT
TCCCGTATCGCCAACTTTTTCGCCTAATTTGCCCCAAACTAACGCTTGATAGTGCTTTTT
CGGCTCACGTTCACGAAATTGACGTTTGAGTTCTTTTTCCGCCTGTTTGCTTAATGCAAA
CAACAAAATACCGCTTGTCGCCATATCTAAACGGTGAGCAGGCTCAGTAAAACCGTATTT
CTGTTGTACACGCACCATCGCACTGTCTTGATATTCAGGGCGATTTCCAGGAACAGAAAG
TAAGCCACTTGGTTTATTAATCACTAAAATATGATTATCACGATAAACTTCGTCAAGCCA
AGGTTCAACAGGGGGATTGTATTCGATTAATGCCATTGTATTTTTGATATTTAGTAAAAA
CGGTAATGATATTATCAAAGATAAAATGATTTCCCAAACGAATCACAGAAATCTCTTGTT
TTTTATAAAAAATAGCGTATCTTTCGCTCGTTCATTTTGAACATCACAATTTATTTACAT
TTCTTTTGGAGAACACCATGAAACCGCTTTTTGCAAGTTTTGCAACTGCTTTCACCGCTC
TCAGTGTGCTGTTTAGCTCAGTTGCTATCGCATCACCTTCCGATAAAACCTTTAAAATCA
GTGCTATTCCTGACTATAACGCTGCCGAAATGATCCGTTCGTTCGACAGTTTTGCAGAGT
ATTTAGGCAAAGAAACGGGGTTAAAGGTGCAATATGTGCCTGTCACCGATTATGCTGCCG
TAGTCACCGCATTCCGTCGTGGCGAAATTGATTTAGTCTGGTTCGGTGGTTTAACGGGGG
TACAAGCTCGTGCCAAAGTACAAGGTGCTGAAGCTATCGCACAACGTCCGCAAGATGAAA
AATTTAAGTCCGTCTTTATCAAGCAAAAAGGCTTAGATAACGTGAAAGAGATTAAAGATG
TCAAAGGTCACACCCTTGCTTTTGGTAGCGAAAGTTCGACATCGGGTCACTTAATGCCAC
GCTTTTTCTTAACAGAAGCCGGAGTTAACCCTGAAAAAGACTTAGACGCTCAACCGACTT
ACAGCGGTTCGCATGATAAAACCTACGGCTTAGTAGAAGCAGGTTCTGTACAAATCGGTG
CGGTGAATAAGCAGTACTGGGATAAAATGGTGAAAGAAGGCAAGGTTAATCACGATAAAG
TCGAGCTTTTCTACACCACACCAGATTACTATGATTACAACTGGACCATTAATCTTGTTG
ATAAAAAATTTGGTGACGGTACCAAAGAGAAAGTCAAAGCGGCATTATTAAAAGCCGATG
CGTCAAGCTCGCAGGTGATGAATTTACTCTCTGCCGAGAAGTTTATCCCAACGCAAAACA
GCAACTATCAAGATATTGAGAAAGTAGCGAAAGAGTTGAAGTTGATTAAGTAATCGCTTA
TTTTCTTCGTGAAAATCTTCTGCCAAATCTCCCCTAGCCCCTCTTTGCTAAAGAGGGGAA
TTTGTTTATCGTAAATTTTAAGATCGAAGTACTTCATAAACGTAAAGTATTTGATTTTTC
AGATGAATGTATATTTCCTTCGATCTGTTCCCCCTCTTTAGCAAAGAGGGGCTAGGGGAG
ATTTGGCAGACTAAAATAGCGAAGTGAGAGCGTAATATAGAAGACAATTTTTTAACACTG
AATTGATATTGATAAAATATGAAAACCCCACTTCTTCAATTCCACCACACCACCAAACAT
TTCGGCAAGCAAGCCGTTTTAGACGACATCTGTTTAACCATTCGCTCAGGTGAAATCGTG
GCGTTAGTCGGGCCGAGTGGATCGGGTAAATCGACATTAATGAATAGCATTATGCGTGCC
GTACCTTTGACAAGCGGTGAGATCTGGTTGGAAAATTGCAATATTCAAGATTACCCAGAT
AACAAACAGTTTGCTCAACAAGTCGGTATGCTTCATCAACAGTATGATTTAGTCAAACAA
CTGGAAGTTATCCACAATGTCTTGGCTGGCAGGCTGAACCGGTGGGGCTTTTGGCGATCT
CTGTTCTCTTTGGTTAAACCGCAAGAAAAACAGATTGCAGAGCAAGCACTTGCTGCCGTC
GGGCTATTGGATAAAATCGATCAGCCGACAGCTGAACTGTCGGGCGGTGAGCAGCAGCGT
GTTGCAATAGCTCGTCTGTTAGTTCAAAACCCTAAATTGGTTTTAGCCGATGAACCAGTG
TCCGCACTCGATCCTGTTAATGCACAAAATGTCTTGGCATTATTGACTGGGCTGGTGAGA
GAGCAGAGGAAAACATTGATTGCCAGTATGCATTCGGTGGAATATGCCAAAGCCTATTTT
GATCGTATGATCGGCATTAAACAGGGAAAAATTGTGTTTGATTTGCAAACAGAACAAGTC
ACTCAAGAGCAACTCAATGTCTTATACGGATTGGTAAAAAATGAAACATAACCGACCGCT
TGGACTAAATGAACGGCGAAATTTGCTGACGGGCATGTTGTTGCTTGCATTTTTGTTGAG
CCTATTTGCTGTGGATAACGACAAAGGGTTGATGCATTCTGGTGGTTGGGCAACGCTTAA
TCGACTATTTTCCAGTTTATTGTCCCCTGACTTTTCTACTGATTTACTGAAACTCGCCTT
GCAATCCACTTGGCTCACTTTTGCTTATGCCTTGATTACACTCTCTTTGTCTATGCTTGG
CGGATTTTGCTTAAGCACCTTTGCATCCGGTGTGCTGTTTCGTTCACTCATTTTGCAGGG
GGCAGCTCGAGCGATATTGGGTTTTCTACGTGCTATTCACGAATTGATTTGGGCATGGTT
CTTTGTTGTGGCTGTCGGGTTAAATCCGATAGGTGCAGTGTTTGCCCTTGCTATTCCTTA
TTCTGGCTACTTAGGCAAAATCTATGCAGATACGTTACAAGCGGTGCCTTCTAAGCCGAT
TTTTGCACTAAAAGAAGCAGGGGCAACGCCGTTACAATGTCTGATTTATGGCTATTTGCC
CCAAGCCTTGCCGACGATGTTGAGCTATACCATGTATCGCCTTGAATGTGCGATCCGCTC
TTCATCGGTACTTTCTTTTGTTGGGTTAGGAGGGATCGGTATGCAAATTCAGCTTTCTTT
ACAAGATCTGAAATATGATCAGGTTTGGACATTCTTGATCTTCCTTATCGGGTTAATCGT
TCTGGTTGACCGCTGGAGCTATGCCATCAGGAGCCGAGTAAAATGAGAAAACATATCGAC
CGCTATTTTATCCGCTATTCATTTTGGGCTGTGTTAGGACTTATCGGGCTGTCGTGGGGC
TATATTCTTAAAGATCAACCCACTGCACTTAGTGAACTGTTTCGAGCGGAAAATTGGGAT
TATCTCACGGAATTTTTAGTTGGAATGGCTGGTGTGGGTGAAGAGCTACCTGCCTATCTT
GACCCTGAAATGTGGCAAAAAGCCCTATGGCTCTCGTGGGAAACCTTTGTGATGAGTATT
CTGGCAACAGGCATTGCAGGCATGGCGATGTTCCTTTTGGTTCTGCCGTCCGCTCGCAAC
GTGGCACAGGGACACTTTCGCCACAGAACATACTGGTATCATCGTGTCGCTTATTATATC
AGTCGGGGGCTATTTCTGTTTAGTCGATCCGTACCGGAATTGATGTGGGCGATGATTTTA
GTCTTTATCTTCAAACCAGGGATCATTCCAGGTGCATTAGCATTAGCCATTCACAATTTC
GGTGTATTAGGCAAACTGTGCGGCGAAGTGGTTGAAGATGTGGACGAGAAACCGATCCGC
CATTTAATGCAAAATGGGGCTTCACAAAACCAAATTTTGTTTTACGGGATCTATCCTGCG
GTGATGCGTGCTTTTCTCAATTACATTCTTTATCGTATGGAAAACATTATTCGGGCAACG
CTGATTGTCGGTTTTGTTGGGGCAAGTGGTTTAGGTATGCAGTTTAAACTGGCGATGAGT
TTTTTCCATTACTCTGAAATTACCCTTTATCTGCTCTGTTATTTGCTGTTAGTTTATGTG
ACCGATGCACTGTCGGCGTTGGCAAAGAAATTTATTGCAGAAAAAAATTGAATTATTTTG
ATAACATAATGTCTACTCTTAACTATTTTTTATTAACCAAAAGGAAGGCAATATGAATTT
TAATAGCATTTTAAACGGCGTTTTAAAATCTGTCGGCAACACAGCTAATCAAAGTAAATC
GGACTTAGGTAACGTATTAAGCTCTGTATTGGGTTCTGCCAAAAATACTGCTGGTGAGAT
CAAATCGGGCAACGTAGATACTATTACCAAAGTTGGTGGTGGGGCAGCATTGGTCGGTAT
TTTATCAATGGTGTTAGGCAGAAACGGCGGAGCTAATTTGACTAAGCTCGGCTCTTTAGC
CGCACTTGGTGGATTGGCTTACAAAGCCTATCAAGATTATCAAAAGAACCAGGCAACAAG
CCAAACGACAGAACTAAGCCAAACAGCTTTTGAAGCGGATAGTTCGGAAGAGAAGGGAGC
AATTATTTTACGTACAATGCTTGCAGCTGCATTAGCAGACGGTGAGCTGGATGAGAACGA
AGAAGCTTTAATCTTAAAAGAGGGCGGTAATGACCCTGAATTACAACAATGGTTACTGCA
TGAAATGCACGAGCCAGTATCCGTGAATGAAATTGCAAAAACTGTCGGAAACGACACCGC
TTTAGCGGCACAAGTTTACCTTGCTGCACGCTTGGTCTGTCAAGAGCTCTCTAGAAAAGA
GATCGTATTTTTATCCCACTTAGCCGAGAAGCTAAATTTAAACGAAAATTTTGTAGAACA
ATTAGAAAAACGGGCTGGATTCTAACATTAAACATGATTTTCCCACAAATTCACTATTTT
GATAGTTGTTAATGTTTATATTATGTTTAATAAATGAGCACTTGTTTTTTTCGATAAGAA
GAATAAAATAACATTTTGTTTTTTAAAGGAAAAAAGCAAAATATCTGGGCTGATTTTAGG
TTATACACGATCATTATCCCGATCTATCACAATTTTATCCACAGGGAATGGGGATAAAAG
CACATCAAATGTGAATAGAATGGCAATTTAGTCTGAAAAGTGGTTAAGTTATCCTAGAAA
GAAAATAAAATGAGCGATTAAATGTGTGCTTATACAGTGAAAAGGGATCGAAAATGATCG
ATGGCAGGAAGTAAGATCTGAATTAAGATCAAGCGGTTAGATAACTTATCCCAAAAAAGT
TATCAACAAATTTTCAAGTTATCCACAGAGTTATCCACGGTTGCGAAAAAATTTGGCTAT
CTCACCGCTTGTTTTTGCCTTGCTAGTTGTTCAAATAGCCGAAATATGAAACAATCACAC
CATTTTCAAATTGATTAAATAAGGCGGTCTAAATTGATCGATTTCGATGGTTACCGCCCG
AATGTTGGTATCGTTATCTGTAATAAGCAAGGGCAAGTTCTGTGGGCGAAGCGGTTTGGT
CAAAACTCTTGGCAATTTCCTCAAGGGGGAATTAATGAGGGGGAAAACATTGAACAAGCA
ATGTACCGTGAGCTTTATGAAGAAGTCGGCTTAGCGAAAAAAGATGTGCGATTGCTTTGG
GCATCGAAGTATTGGCTGAGATATAAATTACCAAAACGGTTAGTTCGTAATGAGCAAACT
CAACCTGTATGTATTGGTCAAAAACAGCGTTGGTTTCTGTTGCAGTTAGTGGCAGACGAG
GGGGCTATTAATCTTAAAACCAGTAAAACGCCAGAGTTTGACGGCTGGCGGTGGGTGAGC
TTTTGGTATCCTGTGCGACAGGTGGTGTCGTTTAAACGTGATGTGTACCGCAAGGTGATG
AAAGAGTTTGCTCAGGTGTTGATGGGTGAGCAGAAAAAAGTCGAAAGCGAGAAAAATCGA
GATAACAAAGAGTTTACCCACGAGAGAAAAGAGTTTCGTACTCAGCCAAAACGTGAGCTT
CGTAAACCATATCGGGTGTTTAAGGGGAAAAAATGATGGTGGAAATGTTTGTCTGTTGCT
TGATTTTAGGCTCAGTTGCTGGTTTTTTAGCAGGGTTGTTTGGTATCGGTGGCGGTATGA
TTATTGTTCCAACCCTTGTGTATTTGTTGCCTCAAATTGGTGTGCCAGATGATTTGTTGA
TGTCGATTGCATTGGGTACGTCGTTTTCAACGATTGTGCTAACCACATTTTCGGCAGCAC
AACGCCATCATAAACTTGGTAATGTGCAATGGTCAGTTGTGAAGTTTTTTGTACCTGCGT
TGATGGTGGCGGTGTTTATTTCAGGCTTGATTGTGAGTGATCTGCCAAAAAGTGTAATGA
CAAAAATCTTTGCGGTGATGATCCTGTATCTTTCGCTGAAGATGTTTTTATCGCTCAAGC
CAAAGCAAGCAGAGCCTAAGCCTCTGACTACTCAATCTACGTTGATTGCTGGAGGGGTAA
TCGGGGTGTTATCCAGTTTTGCTGGCATTGCAGGCGGTGCTTTTATTGTGCCATTTTTAA
ATAGCAGAGGGATTGAGCTGAAAAAAGCGATTGGCACTTCTTCTTTTTGTGGTGGTTTAT
TAGGATTAGCTGGAGCGATTAGCTTTGTGATTAGTGGTTGGGATAATCCGAATTTGCCAC
AATATGCGGTAGGTTATGTGTATTTACCTGCGTTGTTGGGAATTACGCTGACCTCTATTT
TTACCTCAAAATTAGGGGCAACGGCAGCGAACAAATTGCCTGTGCCGATTTTAAAACGTG
CTTTTGCCGTTTTCTTGATGTGTGTTGCCGTGAATATGTTTTTAAAATAAAGGAAATTTA
TGTCTGAACAGTTTTTAACTTTTCCTAATATCGATCCCGTTGCGTTGCAGTTAGGTCCGG
TTTCTTTACACTGGTACGGCATTATGTACCTGCTTGGTTTTGGCTTTGCCTATTGGCTTG
GTACCAAACGTGCGAAAAATTCTAATGGGGTATGGAGTGTCGAACAGGTCGATCAACTGC
TGTTTAATGGCTTCTGGGGCGTTGTTCTAGGGGGAAGAATTGGTGATGTGTTCTTTTATA
GCTTTGACCGTTTCCTACAAGATCCTCTCTATTTATTTCGTATTTGGGAAGGGGGAATGT
CGTTCCACGGTGGTTTACTTGGTGTGATTGTCGCAATGCTTTGGACCTCTCGCCGTCAAA
ATCGCAACTTTTGGCAAACCGCTGACTTTATCGCACCGCTTATTCCTTTTGGTTTAGGAT
TAGGACGTATTGGTAACTTTATTAATGATGAACTTTGGGGACGTGTGACAGATGTGCCTT
GGGCGATAATGTTTCCAAGTGGCGGTTATTTGCCTCGTCACCCCTCTCAACTTTACGAAG
CGGTTTTAGAAGGCTTAGTGCTGTTCTTTATCCTCAATGGCTATATCCGTAAGCCTCGAC
CGACAGGCTCGGTGGCAGGCTTGTTCTTAGTTGGCTACGGGGTGTTCCGTTTTATCGTTG
AATACTTCCGAGAGTTCGATCCAAATGTAAATACGGCAGCGGATTTAATCACACGAGGGC
AGTTGCTTTCATTGCCAATGATTATCGGGGGATTGGTGATTATGGTTGTGGCTTATTACC
GACATAGGTTAAGTAATGACTAAATAAAATTAGTTTACATTTTTTATTTAGTTATATGGC
AGCAGAATAATAGCTAATTATGTTTTAGGTAATCTCAATTTATAATGAATATTTTGATAG
GGCGTTTCCAATAATTCTATATTGTGCTATAGTTCGCACTTTAATAATTAGCTTCTCATT
CTCATCTGAGTAAGAAGCACTCAGCCCAAAAATTGTAGTAATGGCAAAGCAAGATTCGGA
TTGTATTACGCTTGATCTGTTTGAAAATATGCCAAAGGTTGGGCGACCTCGCACAAATCC
TCTAAGCGGAGAGCAACAAGTTAGAATTAATAAACGTAATCAACTCAGGCGAGATCGTTC
GTCAGGATTAAGACGGATTGAGCTTAAATTGCATTCGGATTTGGTAGCGGCATTGGAACA
AGAAGCTGCGGTAAAAGGGCTGTCTAGAGGGCAGTTAATTGAACTCATTTTAAACGATTA
TCTCAATGGAGATTCCATTGAATTAAGTAAATAGGTATTTCAAATGGCACTTGTCGGTTT
ATTTTACGGTAGTGATACTGGAAACACAGAAAACATTTCTAAAATGATTCAAAAACAACT
AGGTGAAAATCTAGTGGATATTCGTGATATTGCAAAAAGCACGAAGGAAGATATTGAAGC
CTACGATTTCTTATTAATTGGTATTCCAACGTGGTATTACGGTGAATCTCAAGCAGATTG
GGACGATTTTATGCCGACATTAAAAGAAATTGATTTTACAGGAAAAATCGTGGGTATCTT
TGGTTGTGGCGACCAAGAAGACTATGCAGAATATTTCTGTGATGCAATGGGAACTGTGCG
TGATGTTATTGAACCTAATGGCGGTACAATTGTCGGTCACTGGCCTACGGAAGGTTATAC
TTTCGAGGCTTCACAAGCATTAATTGATGATGAAACCTTTGTTGGTTTATGTATTGATGA
AGATCGCCAGCCAGAACTCACCGAAGAACGTGTAAACCGTTGGTGTAAACAAATTTTTGA
TGAAATGTATTTAGCGGAATTAGCTTAATATATCTATTGGAGGATATATGTCTGAAGAAA
ATGTGAAATTGTTGAAAAAAGTAGGTTTAAAAGTTACTGGGCCACGTTTAACAATCCTTG
AGTTAATGCAAATCACCCGTGATAGTATGCAGCATTTTTCTGCTGAGGACATTTATAAAT
TATTGCTAGAACGTCAGTCTGAAATTGGATTAGCAACAGTTTATCGTGTATTAAATCAAT
TTGAAGAAGTTGGCATTTTAACTCGCCATAATTTTGATGCGAATAAAGCCGTCTATGAAT
TAAATATGAACCACCAGCACGACCATATTATCTGTATGGATTGTGGTAAAGTGTTTGAAT
TTAAAGACTCTGAAATTGAACGCCGTCAGCGTGAAATCAGCCAACAACACGGAATTGAGC
TTGCAAACCATAGCTTATATTTGTATGGTAAATGTAGCAATATTCAAAAATGTGATGAGA
AAGACAAAAAATAATTCTTCTTTTTCAATGAGTTAATAAACACAAGAGCGGTGAGATTTC
GCAAACCTTTTGCAAAATCTCGCCGCTTGCTTGTATTTAAAAGTGATAAAATGATGTCTG
AAAATATGCCAAACAGTATTCCTGCTAAAATTAGACAGCCTCGTAAAATTTCGCCATTTT
GGTTATTGCCAATTGTCGCTTTTGTGATTGGTTGTTTGCTTTTTTTCCAAATTCTTCAAG
AGCAAGGACAGAAAATTACCATTCGTTTTAGTAAAGGCGATGGGATTACTGCAGGAAAAA
CCGCTATTCGTTATCAAGGCTTGCAAATTGGTCAAGTAAAAAAAGTCTATTTTATCAATG
AGTTAAAAGAGGTTGAGGTGGAGGCGGAAGTTAATCCCGAAGCGAAATCGGTATTAAAAG
AAGGAACAAAGTTCTGGCTAGTCAAACCGAGTGCCTCTTTAGCTGGGGTGTCGGGGTTAG
ATGCACTTGTTTCAGGTAACTACATCACTTTATTGCCGAATGATGATGAAGATGCCTCTA
GTGAAGATGAATTTGTGGCTGAAGATGAACCGCCTGCGGTAACTGTTGCTGATGGCGATT
TATTGGTGAAATTAATTGCCTCAGATTTAGGCTCAATGGCTGTGGGGGCAAGCGTGTATT
ATCGAAAAGTGCCAGTGGGAAGCATTGCCGATTACCGCTTTACTCCAGATCAAAAGAATG
TCGAAATTGACGTAGTTATTGATAAAAAATACGCCAATCTCGTCAAAAAAGAAAGTCGCT
TTTGGAACATTAGCGGTATTCAATTTAATGCCAATCTTACTGGCGTAAATCTCAATGTAG
ATAGCCTTGCTTCAATGGTGCAAGGGGCTGTTGCTTTTGACTCGCCTGAGATGGCAACAA
ATGCCAAACAGGGTGAACGTTTTCAACTTTTCGATAACTTAAAATTGGCTCAACGAGGGA
CGGAAGTCAATATCACCTTGCCAATGATGCCGAATTTAAAAGTAAATGAAACGCCGGTAT
ATTTCCAAAACCTGCAAGTTGGCGTACTTTCGCACCTCGAACTGAATGAAACCGAACAAG
ATTACTTTGAAACCAAACCAACCAAAGCGACAACTCAAGGTAAATTATTGATCGACCCTG
CACATACGGATTTATTACGCTCAGGCAGTCAAATTCTCCTGAAAGAACCTAAATTTGCAC
TCAATAAAGAACAATTGAGTAAAGTGGGTGAGCTATTGAGAGGGGCTTACTTTGAAATTG
AAAAGGGTGATGGCGAGCCTAAACTGACGTTTAATGTACAAAAAGAAGCTGATTATTTGC
TCACTCGTCCTAACGTTTTAGCAATTACCCTTTCATCGCCGCAATCTTATGGTGTAAGCG
AAGGGCAGGGCATTTATTATAACGATATACAAATTGGCGAAATTGTGAAACGCCAGTTAT
CGCTTAACGGCGTAGAATTTCAAGGCATCATCTATCCGCCTTATCGTACCCTTGTCGCAG
GGAACAGCAAATTTGTGGCGATTTCACACTTAGATATTGCTGTTGGCTTAGATGGTCTAA
GAGTACAATCTGCTTCTCCATCTGAATGGCTTGCTGGCGGTATTCGTATTCTCTCAGATA
AAGCTCAAGGGGAAGCGAAAAAACAATATCCGTTATACAAAGATCTTGAGAGTGCTGAAG
CTGGTATTGTAAGCGGTGAGAAAAAGGCAACGCTGAGTTTGTCTGCTACAGAATTATCTG
GCATTGATAAAGGCTCACAAGTGCTTTATCGCAACTTCCCGATAGGTGAAGTACTTAATA
TTCGCCCACAAAAAACGAAGTTTGAAGTTGATCTATTTATTGAACCTAAATATCGCCATC
TGCTGACGGAAACTAGTCGATTTTGGGTTGAGCCTGCGGTAGAGGTAAACGTGTCTACCA
ACGGTGTTAATCTCAAAATGGGTTCACTAATGCGAACACTCAAAGGGGCGATTAGCTTTG
ATAATCAAGGAACTAAAGGTAACAAAACCTTATACAGCAGTTACACGAAAGCGACTTCTG
GTAATACTTATATCACCTTGATTGCTCAAGATGCTTCTAAATTAAGCAAAGGAATGCCGA
TTAAGTATATGGGATTAACCATCGGCAATGTTGAAACGCTACAGCTAGACAATGCAAAAA
AACAGGTTAAAGCCACCGCTTACATCGAAGGACAATATTATGCCATCGTTGCCAAAGCAG
GTAGCAAATTTAATGCCGTTTCCCCTGAAATTGACACAACAGGCTTCAAAAATCTTGATG
CCGTTATTCAAAACTACATCAGCGTAGAAGCCGGAAATGGCAAACGAAAAACACAGTTCA
AATTAGGGGCAACGGACACCTCAGATACACAATACGGCAACGGCTTCCCAATCATTGTGG
AAACCACAGACGCAAATGGCATCACCCCTCAAGCCCCTGTAATGTATCGAGGAATGCAAG
TGGGTATGGTACAACAGCTCAGTTTAAGCGAACTCAGCGACCGAGTGCTGATCCATTTAC
GCATAGCCAACCAATATAAACACCTTGTCCGTAAAAATAGCGAGTTCTGGGCTTCGTCAG
GCTATACAATGGATATTAGCCTCAATGGTGTCAGTATCAACTCAGGCACAATGTCTCAAT
TATTTAACGGCGGAATTAGTTTCTCAACCCCATCAAGTAAGGTTGTTCAACCTCAGGCAG
AAGCTAACCGCAGATTTTTATTACAACGTAAATTACCTGAAGAAGCATTAGAGTGGGATC
AGGGGTTGGCGGAGTAGGAAATTCATGTAACAGACAAAACATTCTGAATTAAATATAGAA
AAGATGGCAAATCGTTTAGAGGGATCATTTAGTGAACTTAAGCGAAAATTAAATAGGTGT
AATAGACAAATAGTTGCTAAAAAGTGGCTTAAAGCCCTATAGTACAAGGCTTTAAGCCTC
TTTTTGAAATATGAACAAAAAACTGCCCATTTTGCCAAAGTCTGAAAATAAAGAAACATG
GAATACAAAATAAGACTCAACGTTATTTTTGTAATGAATGTCATAAAACCTTTATCTTAA
AAACTAAATTAGATCCAATTAAGATTTGGACTGATTACACATCCGGAAAACAAACCTATC
AACAACTCGCCGTTAAATATCATTGTTCAGTCAGAACGATTCAAAGATATATCGATAAAG
CACTTAAAACGGCTTTAAAACTGCCTTCAAATCGATACCTGAATATCATTATGGATACAA
CGTTTTTCTGACGTTATTTTGGCGTATTAGTGTTAATGGATACGCTTTCAAATAATGTCA
TTTCCCATTATTTTGTGCGAACCGAAAAATATATTTACTACAAACTTGCCCTGAATAGGT
TAAGAGAAAAAGGCTATATAATTCAATCGATTACCTGTGATGGTAGACGTGGTTTGATGA
AAGATTTAGAGGCTGACGTAGATTAGCTAGCATGCTAACCTACAAAAATGAAGATAACTC
ATTGTAAATTAAAGAAATCTATACAGAAAAAGCNNNNNNNNNNNNNNNNNNNCGAGGTCA
TCTGCTATCATTTAGCACTTGAAGTGGATGAAGTATTTGACGGACAAATTGAGTTGGATG
AAAGCTATTTTGGTGGACATCGTAAAGGAAAACGAGGTCGTGGAGCGGCAGGAAAAGTGG
CTGTCTTTGGGATATTGAAACGGCAAGGAAAAGTATTTACTGTGGTAGTCAATGATACGA
AGACAACAACGCTAATGCCTGTTATATCAAGGAAAATCAAGCCCGACAGCTGGGTTTATA
CAGATACTTACCATAGTTATGATGCCCTTGATGTAAGTGAATTTCACCACGAACGAATTA
GCCATTCGGAGCTGTTTACAGTGAAACAAAATCACATCAACGGCATTGANNNNNNNNNNN
NNNNNNNNNNNNNNNNNNNNNNNNNNNNNNNNNNNNNNNNNNNNNNNNNNNNNNNAAAAA
TGGTTGAAAATTTCAACGGGCAGCATTACAACATTTATCACTGTATAAGGCAAATATTAT
TTTAAAAAATAAAATTTTTACTAAAGAATAAGGAACTTATTGGAAAGTCTATGGACTACT
GTAACTAAATAAAATATAGTAGGTAGCATTTTTATTCGCTTACCTAACATTCATTTTTTA
GATTGGAACATTTTATGTCTGAACAACAACTTAATACCATTCAAAACCTAAAAACCGCTT
TATCTACAAAAGAAATCATTGCTTATTTGGCTGAAAAATTTCCGCTTTGCTTTAGTTTAG
AAGGCGAAGCTAAACCTCTAAAAATTGGACTTTTCCAAGATTTAGTTGAAGCGCTGAGTG
ATGATGAAAAAATCAGTAAAACGGGGCTTCGTCAAGCATTACGCGTTTATACAATGAGCT
GGCGTTACTTACACGCATGTAAAGAAGGTGCTGTACGTGTCGGTCTTCAAGGAGAAGAAG
CGGGTGTTGTTGAAGCTGCACAAGCAGAACATGCAGCGCAATCTTTAGCCGAAGCAAAAG
CAGCTTATGCAGAACGTAAAGCTCTACAATTAAAAGAGAAACGCAAGGAAGAGCGTAAAA
CTTTCTTTAAACAAAAAGCACGTGAAGCACATGCCAAAAAACGGGCTGAAACGAAAAAAC
AAGAAATGCCAAAAGCATCTTTAGAAAGTTTGTCCGCATTAGAAAGCAAATTTGCCAAAG
GCAAGAAATAGTCGCATTTATAGGATTGATATGAAATATAATAAATTCACCACATTACTT
GGGTTATGTTTGGGAGTTTGTAGCATAAATAGTTTTGCTGCAGAACCTCAAATAAAAGAA
AGTGAATTAATCATTCCAAAACCAACAGAACAACATAGTATTTCAACTAAACGTGTTACA
GCTCGTTTAACACAATCGCATTATCATAAGTTTCAACTAGATGATGCTTTTTCTGAGAAA
ATCTTTAATCGTTATATTGATTGGCTTGATGGTTCTCACAATACCTTTTTACAGTCTGAT
ATTGATGAATTGCGTGCTAAGTATGCAACCAAGTTAGATGAAGAACTCTATGAAGGCAAA
CTAGATATTGCCTTTGAAATGTATGAGTTAATGACAAAACGTCGTTATGAACGTTATAAA
TATGCTTTGTCTTTGTTAGATAAAGAGCCTGATTTAAAAGGGCAGGATCAAATTGAAAAT
GATCGTGAAAAAGCACCGTTCCCGAAAACTACCACAGAAGCTGATGAGCTTTGGTTGCAA
CGAGTAAAAAACGATATTATTAATCTTTATTTGAAAGATAAGAAATGGCCTGAAATCAAG
AAAACACTGACTAAACGTTATAACTTGGCAATTCGTCGTTTAACACAAAATAAAGCCGAT
GATATTCTGCAAACTTATCTCAACGCTTTTGCAAGAGAAATTGATCCGCATACAAGTTAT
CTTTCACCTCGTGCAGCTAAACGTTTCCAAGAGAGTATGAACTTGTCTTTAGAAGGCATT
GGTGCGACGCTTTCAATGGAAGATGATATTACGATCATCAAATCTTTGGTACCTGGTGCG
CCAGCAGCACGTAGTAAAAAAATTGCAGCAGGTGACAAAATTGTTGGTGTGGGGCAATCA
AAAGATAAAATCGAAGATGTGATTGGCTGGCGTTTAGATGATGTTGTCGATAATATCAAA
GGTAAAAAAGGTTCGACGGTTTATCTTGAAATTGAACCTGCTAAAGGCGGCAAAACCAAG
ATTATTAGTTTAGTTCGGGATAAAATTCGTCTTGAAGACAGTGCGGCGAAATTAACTGTT
GATAAAGTAGACGGAAAAAATATTGCTGTGATCAAAATTCCAAGTTTCTATATTGGTTTG
ACTGCAGATGTGCGTAAACTTCTCGAACAGATGAAAACCAAAAAAGCAGATGGGTTGATT
ATTGACCTGCGTGAAAATGGTGGCGGTTCTTTGCCTGAGGTCGTGGAATTAACGGGATTA
TTTATTAAAGATGGTCCTGTTGTTCAGGTTAGAGATGCTTTTAATCGTATTCGTGTTCAC
GAAGATACCGATAGTACAACATTATATGATGGCAACATTTTAGTGATGATTAACCGTCAT
AGTGCTTCGGCTTCTGAAATTTTTGCGGCTGCAATGCAAGATTACAATCGTGCGATTATT
ATCGGGCAGCAAAGTTTTGGTAAAGGTACTGTTCAACAAAACCGTTCTTTAAATATGGTT
TATGATTTGGATCAAGAGCCGTTAGGTTTTATCCAATATACAATCCAAAAATTCTATCGA
ATTAATGGTGGCAGCACCCAAATTAAAGGGGTTGAAGCAGATATTCGTTTCCCTGAAATT
ATCAATGCAGAAAAAACAGGGGAAGGATTTGAAGATAATGCTTTGCCTTGGGATAAAATT
CCTGCAGCAACTTATTCAGAAGTCGCAAAAGCTAGAGATGTAGTTGCACAACTCACTGAA
AATCACGAAAAACGTATTGCTAAAAATCCTGAATTTATTGCTTTAAATGAAACTATCGCA
ATTAATAAGGAAAGAGATGATCGTAAATTTACCTCACTTAATTTGGCTTCTCGTCAAGAA
GAGAGTAAATCTGATGAAGCTCGTCGTTTGAAAGATTTAAATGCCCGCTTTAAACGTGAA
GGTAAAAAACAGATCAAAGATCTTGAACAGTTACCAAAAGACTATGAAGCCCCAGATTTC
TTCTTAAAAGAAACGGAGCAGATGATGGTTGATTGGTTACAATTTGATAAAAAATAATAA
ATACGTTTATAATGTGGAAGTTTATCAGGCCGCTGTTTAAGCGGTCTGATTTATTACTCA
TTTTCCTAATGGATTAAATTGAATGAAAAGTTTAACTTTTTTGTCAGTAATATTGTTTTC
TAGTGCTGTGGTTGCTGAAAATGGAAGTGCGTTGAATGTTAGTTCTCAACATAATGCTGC
AACGCCTGTTCCTGATGAACAAATTTTGCCTCAGTTAAGTTTTAAAGCGCAATTAGTCCG
TATTGCTGAACTGACACAAGATGCAGAATATCAATTTCAATTGGCTGAAAGAAAACGCAT
TGAAGCCGAAAAATTAATTCATGCCGAACAACGTATTCAACAAGAAACATTAGGCTATCA
TTTACTATTATCCAATACGACAGCAAAAGTCTATCTCAATAATGAGTTTGCCCCTTTGTG
GAAAGATAAAGTGGCAGAAAAACAGTTTTTAAAAGAATATGCAGTATTCGCTGTAAGCGG
CGTTTCGCCTAAATCGGCTAATGCGTTACAACAAATTCTAAATATGAATGAGGGATTTGC
TCGCGATATTCTACTCACAGATAGTTTCTTAGACTATCTCTATTACACAGAAAATGTCGA
TCAATTTGCAAATCAATGGTTATATCATTTAGGAAGTTATTCAATTAAAACACCAACAGA
ATATCGTATTGCTACTTGGTTGGAAGCGATTAAGCAAGATCGCTACGCTCAGTTTGTCAC
GGATCTAATACCTAAAAACCATATTTACCAAGAAACCGTACAAAAATTATTTGAAATATC
ATCTAATGATGCTCTCAATCAGGGTGGTAATAAATCAGCAAAATCTACAAAAGAGAATAA
AGGTAGTGTAAACACGCCTTCATTTACTCAATTAGCACTTAATGCGCAGCGTTTACGTCT
TATTCCAAGTTTTAATAATGGAATTTTTGTCAATATCCCAAGCTATCAGCTCTATTATTT
CAGAGAGGGCAAACTTGTTTTACAGTCTAAAGTAATCGTGGGAAGAAATGATCGCAAAAC
ACCTGTCATGTACAGCAAACTGAGCAACGTTGTCGTCAATCCGCCTTGGAATGTTCCATC
AACAATTAAGAATAAAGATTTAGTACCAAAACTTCGTAAAGAACCAATCCTTGCTGATAA
ATTAGGCTATGAAATTTTAGATGGGAAAGGGAATAAATTCAGTGCTCATAGTATCAACTG
GGCAGCTTATGAAGGAAAAAATAATTTCCCGTATCATATCCGTCAAAAAGCGGGAGATGA
TAGTGCTTTAGGGCGTTATAAATTTAATATGCCAAGTTCCGATGCAATCTATTTGCACGA
TACACCAAATAGAGGGTTATTTAGTAAAAAAAATCGTGCGTTAAGCTCTGGCTGTGTTCG
TGTAGCTAAAGCAGATGAACTAGCTACGTTATTATTAGCAGAAGCTGGGTGGTCAGCGCA
GAGAAAACAGGACGTTCTTGCAAGCAAAAAAACAACTTCTGCACCTATTCGTTCAGATAA
TCCTGTTTATTTATATTATGTAACATCCTGGATTGAAGGCGGTAAAATATACACCTTACC
TGATATTTATCAATTTGATAAATCATTACCTAAAATCAACTTAGATTGGGAAAAAGTAAA
AAGTGTGATCTAGTCCACAAAATAAAAAATTTCCGAAAACGATAGGCTATTTTTTAGAAC
TTCCTTTTTGATAAAATGTCGACGTTAGGTTGAATATATTTACCTTCAAGAGATTAAAGG
AGAGATTGTCGGTAAATAACCCAAATGCGAGGATAAAATGGAACAAACAAATTTACAACG
CCGAAGATGGCTTGCATTAGGCGGAATAGTTTTGGGTGCAACCTTGTTACCTAATTTAGT
TCATGCGGTAACGTCAACTCCAAAACCTCTTATTCTACGTTTAAAACGCTTAAGTACAGG
CGAGACCTTATCTGCTAATTATCACACTAACGGATTTGCTGCAAAGGATCTTAACAAATT
AAATCATATTATGCGCGATGTGCATATCAACAGAATTAAGCGAATTGACCCAAAACTATT
CGTAAAATTAACTCAAATTCAAGCTCGCTTGGGTCTTCGTAAATCTGAAATTCTTATTGT
AAGCGGATATCGTTCTGCTCAAACAAATGCTAGATTACGCCGTCGTAGTCGAGGCGTTGC
TAGCAATAGCTACCATATTTTAGGTAAAGCCATTGATTTCCGTATTGAAGGTGTTCCTCT
TGCCCGCATAAAAGCGGCAGCAGAAAGCCTGAATAACGGGGGAGTTGGTTATTATCCTCA
CAGTAATTTTGTCCACGTCGACACTGGCCCTGTTCGTACTTGGCGTGGTTCATAAGCGGT
TTGATTTTATGTTTAATTTGCAAATTATCCCTGTAAGTGTTTTCCAACAAAATTGTTCTG
TCGTTTGGGATAACGAAAAGAATGCGGTTATTATTGACGCTGGTGATGATGCAGACAAAA
TAATTCGGTTTGTGGAAGAACAGCAATTAAATGTGCAGAAATTGTTGATTACTCACGGTC
ATCTTGATCATATTATGGCTGTCGATCGACTGAGAAAACATTTTAATGTTGATGTCTTTG
GTTCTCATCAAAACGATCAACCTCTTTTTGAACAACTTCCTAATATTTGTCAGAGCTACG
GGCTTCCTGCATCGCCCGCTTTTCTACCAGATCACTGGTTAAATGCAGGTGATAAAATTC
AAATTGGGGCTTTAACATTCCATATTCGCTATTTACCAGGCCATTCACCAGGTCATATCG
GCTTTTTTGATTTTGAGAATAAAATTGCCTTTAGTGGCGATGTGCTTTTCAAAGATAGTA
TTGGAAGAACCGATTTATACCAAGGTAATTTTGAGCAGCTCATTTATACAATAAAAACAC
AACTATTTGATTTAGAAGATGATTTTATCATTATTCCTGGACACGGATCTCATACCACAG
TAGGACGTGAAAAACAACACAACCCTTTTTTAAAGTAGTCATATGAAAAAAATTAAACTT
CTATTTTTAGTTCTCAATACCGCTTTTCTAACCGCTTGTACTGCTTCTATTGATCCTGAA
ACTGGCACCCGTTCAGATCCGTTGGAAGGATTTAACCGTGCCATGTGGAAAGTCAATTAC
GAATATCTAGACCCTTATATTCTTGAACCTGTGGCAAAAGGTTGGCGAGATTATGTACCT
AGCCCAATTAAAACAGGTTTAGTCAATGTGGCAAATAACCTTGATGAACCTGCCAGCTTT
GTAAACCGATTAATTGAAGGGGAAGGACAAAAAGCGATGGTCCACTTTACTCGCTTTTGG
TTTAACTCTATCTTTGGATTAGGCGGGTTAATTGACTTCGCGAGTATGACCAATGATCTT
AAAATTGATAAACGTAGAGAATTTGGGGATACTCTAGGCGCGTATAATGTGCCTACAGGA
CCTTATGTGATGTTACCAATGTATGGACCCGCAACGCCTCGTCAAGATTTAGGTCGATTA
GTAGATACTAGTTATCCAGTTTTATCTTTACTCGCTACACCTTGGAGTATCACAAAATAT
GTCGTACAAGGAGTAGATTCCCGTGCACAGCTTATAGGACAAGAAGCGTTATTGAAGCAA
TCTCAAGATCCTTACATTACTTTCCGAGAAGCCTATTTTCAAAATTTAGAGTTTAAAGTA
AAAGATGGTAAAACAGAAAATAGTGAGCAAGAAACATTATCTGAAGAACAGCTAAAAAAT
ATTGATTGATGATTTACCTGTAAAAATTTACACTAAAACGCAAAATTCCTATTGACACTG
TGTGTTTAAACAGTAAAATAACTGTATAAACACACAGATTTATTTTAGAGGATTTTTATG
GCGTATCTTAGATCACTAACATTGGCACAATCCCATCAGCCTTTACCCCTTTATCGAGAT
TCTAATATAAAGCACCCAATCAAACTGGATCTCTATTCTCTTTATGTTCGTCGTCCTTCT
GAAACCTTTCTGGTTCATGTGAAAAACCCTAATTTAATTGCATGGGGGATCGAATTAGAT
GATTTGTTAATTGTAGAGAATAATCAATCTGCTGAAATTAACGATCTTTTGGTATTAGAG
AAAAATCAAGAGTATAAGTTCTACCAATTTTTCAGTGAGATTAATGGAGAGAAGATTTTA
TTTTCTTTAGACACCTCAGAACCTAATTTACGCATTAAAGAATGGAGTGATGTAAATATC
GCTGGGGTGATTACAAATATCGTACATCAAGTAAAACATCGCGCATTGCAAAAAAACAGA
TTGTCTAATTGATAGGTATAATAAATAAAATACTTGCTAATGGGTATTTTTAATTATTCT
TAGCAACTCTTTTTATTTAAAAAATCTTGTATAAACAAAATATTACGCCTTTTTGTTAAT
CAGTTATGATTATTTAATTTTTGCTTAAGCTCGCTAAATAATCCCTCTAAGCGATTTATT
GTATTTTCTATATTTAATTTAGAATATTTCTCATAGGTAAAAATAAAATCCATATAACGC
TTTAAGCTGGTATAAGCACTTCTTGCATTACGACGTTTATAAGGGAAATGGTCTTTTTTA
TTGGCTTTATCACTTCATTCTTTTAAAAACGTTTGGCGTTTTATAAACTAAGGACGTAAT
CGCTAATAAAATTCATTTTTTAAGATAAACGTTTTATGACATTCATTACAAAAGTAAGGT
TGAGTATTATTTTGTATACCATGTTTCTTTATTTTCGGACTTTGGCAAAATAGGTAGTTT
TTGTTTATATTTCAAAAAAAAAGTGGCTTAAAGCCTTGTACTATACGGTATTATGTAGCA
GTTGCACAAAACCTAAAATGCAATCGTAACCGCAGTAAAATTTTCGATGCTCTTAACTTC
AAAACAGGGTTAAGGGCATTTCTTTTGGCAAATTTTAGCTGATTTCCCCACTTGTTTGCC
AATATTATTGGCTTGCGATGTAAATTTTCCCATCAATGGGCGTAGCCAATCCGCTCAACC
TTGCCAAAGGTGAGCTGATTTCCCTGTACTTACATTTCAATTCGTTTTTAGTTAAACGAA
TTAGGCTGCCAGTAACTCTTGTTCGTACTTCATTCTTTCATTGAGATTTTTAAAGTAGGA
CTGGGAAATTTCTTCAGGGCTAAATGCAGTCATACCGATAAGCTCTTGCGTGCGATGATT
CCCTTGCCAGTAACCCACCCATTCCCTTAATGGTAATACCCATAAACAACGTTTGAGAAT
ATCACTAAACAGTTCGCCATTAGACTTTTGACGGTTATCTGACATAAACGCTGCTTGGTT
AGCATAATGTAGGGCGTATTTGTTATCACATTTGTGATGTACGCCACGATGTAAATCACG
GAAACGAGCGTTAAAGGATTCGGCGAGATTATTACTCACACCTTTGGCACTATAACATTC
TTTATGATTAACACTCCAACGAGTGTAGTGAAAATCCAAACCTTTATAGGCTAGGTTTTC
ATCACACATAATATCGCTACCTGCTTTTACAAAACAGTGGTTTAAGGCGAGAACGATGTT
AGCGTTTTCGGTGTAATCCATTGCCACAATAGTTCTATTTGAACCCCACAATGTTTCATC
ATTAGAAGCACGTTGATTTAGACTGATAATGAAACGTTTAGTTGGTCTTAATTTAGGATA
ATTTGTCTTTTTATCTCGTTGTTTATGTTGATTCTTTTTAAAATTTGCTTTGCGTAGCTT
ATAGTTAATCAACGTTCCATCTTCGTGAATTTCCCCTTGCAATGGCGTTAAATCTCGAGT
TTTGAATAGGGCTTCACGCAGTTTATGGCAAAGGACAAAAGCCGTTTTATAACTAATATT
AAGGTGACGGCTCATTGTTATTGCTCAAATCCCTTTAACTTCATTCGCAAAGAGAAGAAC
GGCAGCCAAAATATCAACAAACGGTAATTTATGAAAAGCAAATGCTGTATTAGTCGTAAT
ATAGAAGTGGCGTTGGCAATGTTTGCAACACCAACGTTTGCGAGAAGTGAGAAAATAAGC
ATTGTGGCGGATTCCGCAATGTGGACATACTACGTCCGTAATATCGTTAGGATTTCCCCA
ACGATTGGCTTTTAAAAGTTGAAAGGCTTCATCTTCACTTAAACGAAAGATTTGTTTGAG
ATTTAAATTTTTAGATTTGCTTGAAAGCAGATAATGCTGCGCCATAAGTATTCCTTGTGT
GTACAAGGTACTCAAAGCTAAACGCCAGACATAAAAAATCGCCCACCTGAATTTTCAGGT
AGGCTCAAAGCGTTTTGCCTTGAATACCGTACTGCCACAAGAAATACGTGGACTAAACGC
CTAGATAAACTAATTGCGACATTTGCCCAATAATAGGCGAGATGCTCAATTTTACTGGTT
GTCTATCTTTCTCATTTAAAGAAAGCAAAGGCGAATAATTGATTCGCAGCTAAGGTTTGG
TTAGGAATACTCCCTTTGCTAATAGATACTAAATTCTTATAGAATAGGTAGAAATAGTTC
TGCTAAACGATCTCCTTTAGGTTTTCTTCCATAGGAAAATTTGAATCTATTTGCTGTAAT
ATACGCTGCATATAATAATTTAGTTTCTAGATCCATATTTTCTTTAGGAATAAGAACTGC
AACATTACTGTTCGGAACAAACTCTTCTATAGAAACGTAAGAATATGTATGACTTCCTGC
ACCATCAGTAGAAACATATAACGTTTCTGCTGGAAATACTTTATCAGCTCGAATGCTAGT
TTTATCAATAAATCCTGCGTAACTGGTAGATTGCCTTTTTGATGGTCTAACATAAGGAAT
GAATGTATTGGATATTTTATCATCTTGTATTTCTACATTATTAGATGATAGTCCATTGAC
TATGTTAAATATACTGCTCAATCTAACAAGCTTATTTGAGTTGAAACTAGTAATATTCTT
ATTGATAAAATCTCTATTTATATTTTTTTTGTTTTTTGTAATAAAATTTGTTCTTTCACT
GCCTAGTTTTTCAACTAATTTAGAAACATAATTCCTATTAGGTAGTTTTAATTTAAGTAA
TCGTTCTCCTTTAGGTTTTCTACCATAAGAAAATTTAAATCTATTTTTTGTTATTAACGC
AGCATATATAAATTTTTCATCTAAAGTCAAATTTTCTTTAGGAATTAAAACAGCAACATC
TGAATTAGGTATGAATTTCTCAATAGATACATAAGTATAAGTATGGCTTCCGGCTCCATT
TGTTGATACATATAGAGTTTCTTCTGGAAATATTTTATCTTTTGGAACGCTATTTGCATC
TATAAATCCAGAATAACTTGTAGACTGCTTTTTAGATGGTCTAACATATGGTAAAAAATT
AGTATTAATTTTGTAGTCACTTATATTATATTCAGTTGAAGATACACCATTTTCTATATA
AAAAAGATCCCCTAATAACACATAGTTATTCTTCATATCCATTCTCCATTTTGAATGCTT
CATATTGTAAAAATGGTTTAATGATGCTCTCTATAGAGATATTTGAATAATCAGTATCTA
AATAAGCTTCTGCTAACCATTCGTCATCAGCTGTAACTTGCTTATTTATACTAAATTGAG
AAATTTCCTTACGATTCATAAATGCAGATAACCATTTATTCTCTAATCCATTTTCACCTA
TCCATTTTTTATTTATATCAGACCGACCTAGATTTTTAGTTTTAACAAAACCATCATCTC
GCCAATACCCAAACCAAGTTTCTTTTAGTTTTGAGTGAGGGACGTGTGCTCTTATTACGA
TTCCAACAGTGACAACAGATGTTTTACTATTTGAAAATAGATCTTCAGGGAGTGATACTA
CGGCTTCTAACGTATGGTTCTTTAATAATTTCTTTTTATTTTCATAATTAATTCCTGTCG
TATCAGTAACAACGCTAACTGGAACTAATGCAATAACAGTACCATTCTTTTTCACTGCGT
TTAGATTTGAAAAAATAAAATCAAATTCCTCAATATCATCTGAAGCCATCTTAAATGGAG
GGTTTAAAAGTCCAACATCTATTTTATTTTTGTCAATATCTATATCTTCATAGTTTATGA
TTTTCTTTTTCTCCGATTTAGAATCGTTTTCGTTGTTATCTTTATGAGTTAATAACTTAT
TAGGAATAATATCAAATGAGTCCCCCCAAAAAATATTACTTCGACCATCTGAATGTATAA
TCATATTAGATACTAATAAAGCAAGAATACTATCTTCATATTCAATGCCATAAATTTGAT
TCTTCTTAATATCTAAGATCTTATCTTCGTCATCTCCAGCATCTAAGATCATTTCACCCA
TTGCTGCTACCAAAAAACCACCTGTTCCAGCAGCATTATCTAATACGATAGTATCTTTAT
TTATTCCTGCCATTTTTGCAAAAAGTTGGGCTATATGTAATGGAGTTAATACAATGCCCA
GACCTTTATCGGTATTAGCATATCTTAAAAATTCAATATAGAATTGACTTAATGTATCTA
TATATTTATATTTATCAAGAAATGTGTACACATTATCTTTAATTGAATTTATTACAGATA
GAAGATTAGATAAGCCAGTTACTTTATCTTCAAATGTTTTATTAGATTTAATAAAATTAA
AAGCCCCTAATACAGTATCAGCATTTTTATTTTTTAATTCATCTGATCTTAGTTCGGAAG
AAATAGCATTTAATAAAGATGTTATTAAATCTTTTGGTGTTTTATTTTCTTTGTAAGAAA
TTCTAAAAACTTTATTTTGTAATGCAACTAAAATACCACTAATTAATAAAGCCCTATTAG
ATTCTTTAATTTTCTTTTTGTGTAAATCAGCATTTAATGTTTTAGCATAAGATAAAAGAG
TATTATAATCTCTACGAAATGCTTCGTCTGATTCCAAAATTAAACGTAAGTAATTTTTGT
ATGGTAAAAGTTTATCTGCATCAACATGATTAACATTATCTGTTCCTCTTAGCTGCCAAA
AAGCATCTACTTTGTAATCACTAGGAGTTCCACTGATTGCAATAGATAAAACATCAAATT
CCTTTGATACAAAAGATGAATAAAGCAAAACTCCATCAACTGCATATCCAGCATATTTAT
CTCTATTTTTACTTTCATGAAAGCGAATATCTGGTTTGCATTCAATCAAAAAGATAATAT
CGGGATATTTATGTGATCTAATGATAAAGTCAGGGATACCATTTCGATTGCCTTTTTTAC
TTGCATTGGATAGTAATTTCTTTACTTTTTCATTTTTTGTTTTATCTTTAAATTCAACGA
TTAAATCGTCATCACCTAAATATCCATTCTCATTCAAAAGATCTTTGAATAACCATTCAG
TTTCTGTTTCTGAATACTTAGATTTCATTTGCAACCTCCAAAAGTAAATTTGCAAGGTTG
AATGAATAAACGTAAATTATTGCGTTGCGTTGCGTTGCGTTGCGTTGCGTTGCGTTGCGT
TGCGTTGCGTTGCGTTGCGTTGCGTTGAACATTTTTGAGATCCTTATTTTAGTAAGTCAA
GTAATAATTACTGTTTCTCTGAAATTTCTTTAAAAGAAATTGAGAAAGCATCTTTTAAGT
TTTCAGGCATAGTGCGGTAATCTGAAATTAATTTCGTTTCTTGCTCTGACATTACAGTTT
TTTGTTGTTCAGATTGAAACATTTCGCCTTCACCACTTACCAGCCAGTTCAAATTCACTC
CAGCTTTAGCAATGGCAGTCATTCCTTCTGCATTAGGTTCACGTTCACCGCCAACATAAC
CTTGTAGTGTGCGGTAAGCGATGCCAGTCTGTTCTGCAAAATCTTTAATTTTCCAGTTTT
TCGCTTCACAAATTTGTCTTAGTCTTTCTGATATGCACATTTGAGCGTTCCATTTTCAAT
ACTAGATTGACAAATATCGCAAATGAGCGTATATTTGACATTAAATGAGGAGTATTTTAT
CACGTTTGAGCGTGTATGAAATACTCTAATAACATAATTTTTTGGCAATTAAAAGTTTTA
CGGCAATTTAAATTTGCAATCTAAATTATTAACCTAATCAGACATATATCATCAGAAATA
ACTACAATGACCCAGCACTTTCTTTTAACCAGCAAAGCTCGCACGCTTTCATCTATTAAG
ATAGCTCGCCTATCTGACGATGAAGCATTTAGCTTATTATGCGAGCTACGCTGGGGAAGT
AAAGAAGTGGTGGTTTGCCCTAAATGTGGTGTACAACATCAAGCCTATTTCATCTCTACT
CGCAAGCAGTGGCGATGCAAACATTGTAAACACACGTTTAGCATTACGTCAGGTACGATT
TTTGCAAACCATAAGTTGCCAATTCAAACCTATTTATTCGCTATTGCCTTATTTGTCAAT
GCAGTTAAGGGAATTTCAGCCTGTCAGCTCTCTCGAGATTTAAACGTGCAGTACAAAACC
GCTTTTACCTTATCACATAAAATCCGAGAAAGTCTGATTATTCAACGTGAACTTTTCCCA
TTATCAGGCGAAATCCATATTGATGGTACTTACGTGCATTCTGCTCCACGTCCAAAGAAT
AAGAAAGCAGAACGTGTGGATAGACGTTTAAAACAAAATGCCAATCCAAATAAACGTGGC
GTACTGGTTATGCGTGAACGTTACACTGAACAGGACACTTTGTCTAATCCGCAACTAGTC
GGCGCAAAGAGAACCATCACGTTTCCTATTTTGTCAGAAAATTCAGAAACCGTGAAGAAA
TTGGCCACTGCATATATTGAGCCAAACAGCCGTATTCATACCGATGAAAACAGTGCTTAT
GATGAATTAATCGTGGATTACGACTTACAACGTGTAAACCATCAAAAAGAATATCGTAGT
GATGAAGGGATTACCAATAACCTTGCCGAAAGTTACTTTGCACGTTTCAAACGAATGTAT
TACGGACAAGTCCACAAGATGAGTAACATCTATCTTGATAACTATGCCAATGAAGTCGCT
TATCGTGAAGATACTCGTAAACTGGATAATTTAACGATTTTCAACGATATCACCAGTAAA
TGCCTTTCTACACCATCAGAAAATGCTTGGAAAGGCTATTGGCAAGGTAATCATAGACAA
GTAGAAAGGTTAATAATGTAATATGGCAGATCCAATTTACTATACACAAATTAAACAAAA
AATCGCTCAGTTTGAGCGAGAAAAAGAGCAGGTACAGGCTCATCTAGCTCTAGTTGAACG
CCGTATTGCTTTACTTCATCAAGCCTTAGACGTAATGAACATCAGTGAAGATGAAGTTCA
TCAACACAACACCGAACATTTTAAATATCGAGTTTACCATAAACGCTTTAACGGCAAATT
ATGCCAACTTATCCAACAAGTAATGAAAGCTGAACCACATCGTTCTTGGCGGGCGGAAGA
AATAACAGAAGCGGTACTTGTTGCAGATAAACAAGCCTATCGTCCTATTACTAAAGATTA
TATTGAGTCTGTCCGCTCCGCTTGTGAACGCCTTGCAAGACGAGAGATAATAGAGAGAGT
TGAAGTTGTTCGATACAAAGTGATTCAATGGAAATGGAAACAAAGATAGCGGTAGAATAC
CGCTATTTTTTATGTCCCAATCTCTTTTAACTTCCATTTAATCTTCGGATTTTGACCACT
CCCTGCAATAGAATGCTTTTCGATAATCCCCTGACGATGTAATCGTCTTAATGCGTGAGC
AAATGCGATAACAATCGAGTGGAAATCCGATTTGTCAGGCGTATAGCCTTCCAATTCAAA
AGCCTTAATCATAATCTCATTTGTTGATAACCACTGATTTGGAAAGCGCTTAAAAACTTT
AGCAATAAATTCATTAGGGCTATAAGTGTAAGATTTAGATTTCTCACCCCGTTGTTTTGT
CGCTAATGAAAATGGCTCACTATTTAATGCTATCAAGGCTTGCTGTAACGTAGCAATATG
CTGTTTAGCCACCTCAATACATCTTTCGAAATAGGTAACGTCTTGTGTTAATTTAGCGAT
TTTCTGCTGAATAGCACTCATATCACTTGCTTTTACCATAAATAAAAATCCTTGTGGTTA
GTAAAACTCACAAGGATTGTAGTAAAATTTAGTTAAGCGGTCTTTGTGCAACTGCTACAT
AATACCGGTACTATAAGGCTTTAAGCCACTTTTTAGCAACAAATTTGTCTATTACACCAA
TTTACTTCAACTGAGCAAAGGCTTGTAGCAAGTCTGCTTTAATATCCTCAACGTGTTCAA
GCCCCACCGAAAAACGCAAGAGCTTATTACACACACCACGAGCGATACGTTCTGCTTCAG
GAATATCCATATGGGTTTGGGTTGCAGGGTAAGTAATAAAACTTTCTGTACCGCCTAAAC
TTTCCGCAAAGGTAATCATCTTGATCGCTTTTAAGAATGGATTAACCCAGTTTTCATCTT
TCAAGCGGAAAGATAACATACCGCTTTTACCAGAATAAAGCACATCTTGCACTTGCGGTT
GTTCCGATAAGAATTTAGCGAGTTCAGTGGCATTTTGTTGGTGATGCTCAACACGCAACG
CAAGGGTTTTTAAGCCACGAATAATCATATAAGCGTCAAACGGTGAAAGCACCGCCCCAG
CACCATTTTGCAAATAGAACAAGCGGTCACATAACGCTTGCCCTTTTGCTACCACCAAAC
CTGCTAACACATCATTATGTCCTGCCAAATATTTGGTTGCACTGTGAATAACAATGTCTG
CCCCAAGTTCAATCGGGCGGAATAATACTGGTGTTAAGAAAGTATTATCGACAATCAGCA
GTAAATTATGCTTTTTAGCAATTTTCGCAATCGCTGCAACATCACACTCTTCCATCAACG
GATTAGACGGTGTTTCAACAAAAATCGCTTTGGTATTTGGGTTAATCGCTTTCTCAATCG
CGTCTAGATCTGCCGTGTTCACATAAACAGGCTTCACGGTATTGTTATTTTTGTAGCTAA
AATCTAACAAGCGGTAAGTTCCGCCATAAACATCGCTAGAGATAATCCACTCGTCAGGGG
CAGTAAAGAGCGACATAATTAATTGAATTGCCGCCATACCTGACGCTAATGCAAAACCTG
CATCGCCACCCTCTAAGTCCGCAATGCCTTGCTCAAGTACACTACGAGTTGGGTTTTTGG
TACGAGTATAGTCAAAGCCTGTGGACTCGCCGATCCCCATATGTCCATAGGCAGTCGAAA
GGAAAATCGGGGTCGCCACCGCACCAGTACGCTCATCAGTACGATTACCCAGTTGGACTA
AAGTACTTTCAATGTTGTTATATTTCATATCTATCCTTTTGCAAAATTTTGATTAAATTT
GACCGCTTTTCTTTATTATAAATTATTTAAATCCAACACATCGGTCATATCAAATAGACC
GTTTTGTTTGGTTTGAAGCCATTTTGCTGCACGCACAGCACCGTTAGCAAAAGTCATTCG
GCTTGAAGCTTTATGGGCAATTTCAATACGTTCGCCTTCATCAGCAAACCAAACACTGTG
TTCACCGACTACATCACCTGCACGGATCGTCGCAAAACCGATTTCATCACGCTTACGTTC
CCCTGTGATCCCTTCACGCGCAAATACGCCGTGCGTTTTTAAATCACGACCTAAGGTTTT
GGCAATATGCTCACCCATTGAAAGCGCTGTGCCAGATGGCGCATCAACTTTATGGCGGTG
GTGAGCTTCAATCACCTCAATATCGTAATAATCGCCCATCACTTTTGCCGCTTTTTCTAA
CAGTTTAAATACTAAGTTCACCCCAACGCTGTAATTTGAAGCAAAGACGATACTGATTTC
CTCTGATGCAGATTTAATCGCCTGTTTGCCCGCATCATCAAAACCAGTTGTGCCGATCAC
CATTTTTTTATTATGTGCGACACAAAAAGCGATGTGTTCCAACGTCCCTTCAGGGCGAGT
AAAATCAATTAATAGATCAAAATGATTGAGCTGTGAAGCTAAATCGTCCGTGACAGTCAC
GCCTAAATGCCCAATACCAGCCAACTCGCCAGCATCAGCCCCGACTAATGATGATCCTTT
ACGTTCAAATGCTGAACCTAATTCTACGCCCTCTGTGTTATTTACGGCTTGGATCAACTG
ACGACCCATTCTGCCACCAGCACCGACAACGCCAATTTTTAATGTCATTATAAATCCTCT
ATAAAATGTCGTGATAAGCGGTTGGATTTTACAAGAAAGTTACGTTTTTGAATACAGAAA
GATAAGCATCCAAATAGAGACAACCCGATCTGCGAAGATCGGGTTGGTCTATAGTGAATA
GCTTATTCAGGTCTTACCCCTAAAGTATGACAAATAGCATAACTTAATTCTGAACGGTTT
AAGGTATAAAAGTGGAAATCTTTTACTCCCTCTTTAGAGAGGATTTTCACCATATCCATT
GCAATACTTGCCCCTACAAGGTTACGGGTAGTTTGATCGTCGTCCAAACCTTGATACATT
TTTGCCATCCAGCTAGGGATTTTCACATTAGTGATTTTTGCCATTTTTTCTAGCTGTTTA
AAGTTCGACACAGGCAAAATGCCAGGCACGATTTCAACATCAATCCCCACCGTTGCACAA
CGATCACGGAAGCGAAGATAGCTATCAATATCAAAGAAAAACTGAGTAATAGCACGGCTT
GCACCTGCGTCAACTTTCTGTTTCAAATAGAGCAAATCAGATTGGGCTGATTTTGCTTCA
GGGTGAACCTCAGGGTAAGCGGCAACAGAAATCTCAAAATCGGCAACCTCTTTTAACAGT
TTTACTAAATCCGACGCATAAAAAGGTTTCTTCGCATAGCCAGTAGGCTCATCGCCACGC
AAAGCCACAATGTGACGAATGCCACTGTCCCAATAATCTTTTGCAATAGCACGAAGTTCG
TCAGGGGTTGCATCAATACCTGTTAAATGTGGAGCAGCGACAATCCCTGTTTCTTGTTGA
ATGGTTTTTACGATAGAGTGCGTGCGATTACGTTCCCCAGAGTTTGCACCATAAGTCACA
GAAACAAACTTCGGTTTAAGCACTTTCAAACGGTGAATAGAGTCCCATAGCAACGTTTCC
ATCTTTTCATTTTTAGGCGGAAAAAATTCAAAAGACACATTAATTTTGCCATTTAAGTCG
GCAACACTTTGATTTAAAAGATCAATCTCTTTTGCATAACTCATTCAACACCTCTATCGA
GCTTCTATTGTTGTTATTTGTATAATGTTTAGTTTGTATACTGCCGTCTTTTTTAGACGT
TTAGATGGCTAAAACTTTAAAATGCCAGCGATATGATGTCAATAAAATTATTTTCATTAT
TTCATGAATTTAATTTATGTAACTTGCAGATAATGATGAAAATTTTTAAATGTAAATTTT
TTGTTAAATTTGTTATCTGATGGTATTATCCCGTTGCTTGTAAAAAATACAACATCTGCT
GTTTTTATTTTCAAACTCAATTAAGCGGTATCAGGTCGCATTTAAGGGGGAAATAATGCT
ATCTCAACTCACTACACCAAAAGGGCAAGCTATTCAACTAAATCATGATGGTTCATTGTC
TGTTCCAAATTACCCAATTATTCCTTTTATTGAGGGAGATGGAATTGGCGTTGATGTCAC
ACCAGCCATGCGTTTTGTAATTGATGCTGCGGTAGAAAAAGCCTATCAAGGTCAACGAAA
AATTGACTGGTTAGAGATTTATGCAGGGGAAAAAGCTAACCGACTTTACGGTGAAAACAC
ATGGCTACCCGAAGAAACATTAGCATCAATTAAACAGTATCATATTGCGATCAAAGGCCC
ATTGATGACCCCTGTCGGTAAGGGGATTCGTTCTTTAAACGTAGCAATGCGTCAAGAGTT
AGATCTCTATAATTGCTTGCGTCCAATCCGTTACTACCAAGGTACGCCAAGTCCTGTGAA
ATATCCAGAATTAGTGGATATGGTGATCTTTCGTGAAAATTCAGAGGATATTTATGCTGG
GGTAGAATGGGCGGCAGGTTCCCATGAAGCTGAAAAAGTAATCGCTTTTTTACAGCAGGA
AATGGGCGTGAAAAAAATTCGCTTTACGGAAGAATGTGGCATTGGTATTAAGCCCGTTTC
AAAAGAAGGGACTCAGCGTTTAGTGCGGGCTGCATTACAGTACGCGATTGATAATGATCG
TAAATCACTCACTTTAGTGCATAAAGGCAACATCATGAAATTTACCGAGGGGGCATTTAA
AGAGTGGGGATACCAAGTTGCCAAAGACTTTGGTGCAGAGCCAATAGATAATGGCTCTTG
GCATTGTTTAAAAAATCCAAATACAGGACGAGAGATCATCATCAAAGATTGCATTGCTGA
TGCTTTTTTACAAGAAATTTTATTACATCCAAGTGATTACGATGTGATTGCAACGCTTAA
TCTTAATGGTGACTACATATCCGATGCACTTGCGGCACAAGTTGGCGGTATTGGTATTGC
ACCTGGTGCAAACATAGGGGAAGAGGCGGCTATTTTTGAAGCAACGCATGGTACAGCGCC
TAAAATCGCAGGTCAAAACAAAGCAAATCCAGGCTCGATCATACTCAGTGGCGAAATGAT
GCTACGCCATTTAGGTTGGACTGAAGCGGCAGATTTAGTGGTAAACGCAGTATCCAAAAC
CATCTCAAATAAGACAGTGACCTTTGATTTTGCGGAAACATTAGAGGGGGCAACACTCCG
TACAACTTCGGAATTTGCCCAAGATATTGTCGCCAATATGTAACCACTTATACACATAGA
GATAATCATGCAATTTTGTGATCTTGTTAACAAAATGTAAAATTTGTTAAATTTATTTCT
TGTCGTTTTTACTCTCTCTGTTATGATTATCTCATCGCTCATTTTTTATCTATATTGAAG
TGGGGATCATCATTATGTCTTTCTTAACTGAATACCAAACACACGTTTTTGAACGAGCTG
CACAAGGTATTGTGCCACTGCCATTAAATTCAGCGCAAACAGCAGAGCTTATTGAATTAC
TTAAAGAACCTGCTGATGCAGATAAAGCATTACTCTTGCACCTCTTTGAAAATCGAATAC
CAGCAGGGGTTGATGAAGCAGCCTATGTTAAAGCCAGCTTTTTAGCAGCCTTAGTAAAAG
GGCAAGTAGTTTCGCCGCTCATTTCCCCACAACAAGCCGTCAGCTTGCTAGGCACAATGC
AAGGGGGGTACAACATTGAACCGCTTGTTGAAGCACTTGATGATCCAAGCCTTGCTCCTA
TTGCCGTCAAAGCACTCTCTCATACGCTCTTAGTATTTGACAGTTTTCATGATGTGGCAG
AAAAAGCGAAGCAAGGAAACCGCTTTGCTAAAGAAGTATTAACCTCTTGGGCCAATGCTG
ATTGGTTTTTATCTCGTCCAAAATTAGCCGAAAAACTCACACTGACCGTGTTTAAAGTGA
CAGGAGAAACCAATACAGATGATCTTTCGCCTGCACAAGATGCTTGGTCACGCCCAGATA
TTCCATTGCACGCACTGGCTATGCTTAAAAATGAACGGGAGGGTATTGAACCTGACCAAG
CTGGTGTAGTTGGTCCAATGAAACAGATTGAAGCCCTTAAACAAAAAGGTTTTCCACTTG
TTTATGTTGGCGATGTTGTAGGAACAGGTTCTTCACGTAAATCGGCTACAAATTCGGTCT
TATGGCTCATGGGAAATGACATTCCTTACATTCCTAATAAAAGGGCTGGCGGTGTGGTAT
TAGGCGGTAAGATTGCCCCTATTTTTTTCAATACGATGGAAGATGCAGGCTCATTACCCA
TTGAAGTGGATGTAAGCCAATTAAATATGGGCGATGTAATCGACCTCTATCCCTATGAGT
GCAAAATTTGTAAGCATGGCAGTGACGAAGTATTAGCCCAGTTTAGTCTTAAAACGAATG
TGCTTCTTGATGAAGTTCGTGCAGGCGGACGTATTCCATTGATTATTGGTCGAGGTTTGA
CACATAAAGCACGCATGGCACTAGGATTGCCAGAAAGTGAAGTGTTTGTTAAACCTCAAA
TACAGGCTAAAACAACAGTCGGCTACACACTTGCACAAAAAATGGTTGGGCGAGCTTGTG
GCGTGGAGGGCATACGCCCAGGACAGTATTGCGAACCTCGAATGACAAGTGTTGGCTCAC
AGGACACCACAGGCCCAATGACCCGTGATGAGCTTAAAGATCTCGCTTGTTTAGGTTTCT
CAGCTGATTTAGTGATGCAATCATTTTGCCACACGGCCGCGTACCCTAAACCTGTAGATG
TTGTGACACATCATACCTTACCTGATTTCATTATGAACCGAGGCGGTATTTCACTACGTC
CAGGTGATGGTGTTATTCACTCTTGGCTTAATCGAATGCTATTGCCCGACACCGTAGGTA
CAGGTGGCGACTCACATACACGTTTTCCGATTGGCATCTCATTTCCTGCAGGTTCAGGCT
TAGTTGCCTTTGCGGCTGCAACAGGCGTAATGCCATTAGATATGCCAGAGTCTGTTTTAG
TCCGTTTTAAAGGCGAATTGCAACCAGGCATTACCTTACGAGATCTCGTACATGCGATTC
CCTATTATGCTATTAAACAAGGGCTATTGACGGTAGAAAAAGCGGGTAAGAAAAATATCT
TCTCAGGTCGCATTTTAGAAATTGAGGGATTAGAGTACCTTAAAGTTGAACAGGCTTTTG
AACTTTCAGATGCCTCAGCCGAACGTTCTGCTGCGGCTTGTACCATCAAATTAAATCAAG
AACCGATCATCGAATATCTTCAGTCTAATATCATCTTACTAAAATATATGATTGCCGAGG
GTTACGGCGACAAACGAACCCTTGAACGCAGAATTAAAGCCATGGAAGAGTGGCTGGCTG
CCCCACAATTATTAGAAGCAGACAGCGATGCTGAATATGCCGCTATCATTGAAATTGATT
TAAATGACATCAAAGAGCCTATTCTTTGTGCCCCAAATGACCCTGATGATGCTAGAACAC
TTTCCGAAGTGCAAGGTCAACAAGTCGATGAAGTCTTTATTGGCTCTTGTATGACGAACA
TAGGTCATTTCCGTGCCGCAGGTAAATTGCTTAACCAGCATCAAGGCATGATCCCAACAC
GTTTATGGATTGCTCCACCAACTAAAATGGATGCAACACTACTTAGTGAAGAGGGCTATT
ACAGCATTTATGGCAAAAGTGGAGCAAGAATTGAAATACCAGGTTGTTCACTTTGTATGG
GAAATCAAGCTCGTGTAGCCGACGGCTCAACCGTTGTTTCAACCTCTACACGCAATTTCC
CAAATCGCATGGGTAAAGGCTCTTTTGTCTATCTTGCTTCTGCAGAGCTTGCGGCAGTCT
GTGCATTACTAGGACGCATTCCTACATGGAAAGAGTATTTAGATTATGTACAACGCCTAG
AGGCAGATAAAACGGATACATACCGCTACATGAATTTTGACCAAATTCAACGTTATACCC
AAAAAGCGGATAACCTCATTTTTCAAACAGCGGTTTGATTTTGCATAAAATTTACGATAA
CAGGGAGGACAAAATGCCTAAACTACACCCGACTTTAACTGCAGAACTTCACCTTAACGA
TGGGCGTAAAATTCCATTGCCCGTTTATCAGAGTAACTTAGGTTTTGATGCAATTGGCGT
TGAGGCATTACAAAAGCACCAACTCTTTACCTACGATCAAGGGCTAACCTCTACCGCACT
ATGCCAATCCAGTATCACCTACATTGACGGCGAACAAGGTGTCTTACTGCACCGTGGCTA
TCCGATTGACGAGCTTGCTTTAAATAAAACCTATCTTGATATCGCCTATCTTCTTCTAAA
TGGCGAACTGCCTACAGAAGAAGAATTGGCTGAGTTCAAAAAAGAGATCTGTTCACATTA
CATGGTAAATGAACAATTTACCCGCTTGTTTCAAGGTTTCCGCCGAGATTCGCACCCAAT
GGCGGTTATGTGTGCAGCAAGTAGTGCTTTAGCCGCATTCTACAATGACATGCTAGACAG
TGATGACGAAGCACATCGAGAAAAAACCGCCATTCGCCTCTTAGCCAAAATGCCAACCCT
TGCAGCCATGTGTTACAAATACAACATCGGCCGCCCATTTATGTATCCGCAGTATCACTT
ATCCTACGCAGGCAACTTCCTACACATGATGTTTGCAACACCTTGTGAACCTTATGTGGT
TAACCCTGTACTAGAACGAGCTATGGATCGCATCTTCACACTTCACGCAGACCACGAACA
AAACGCTTCAACATCAACAGTAAGAGGCGTTGCTTCCTCCGGGCCAAACCCATTTGCTTG
TATTGCGGCAGGGATTGCATCACTGTGGGGGCCAGCTCATGGCGGAGCAAACGAAGCTTG
TATCAAAATGCTACAGGAGATCGGCACGGTTGACCGTATTCCTGAATTTATCGCAAGAGC
CAAAGACAAAAATGATCCATTTCGTCTAATGGGATTTGGTCACCGAGTATATAAAAACTA
CGATCCAAGGGCAAAAGTTATGCGGGAAACCTGCCACGAAGTCCTTGCAGAATTAGGAAT
AACAACACCATTACTTGAAGTTGCAATGGAACTAGAACGCATTGCCTTAAGCGATCCTTA
TTTCATTGAACGCAAACTTTATCCTAATGTTGATTTCTACTCAGGTATTATTTTACAAGC
CATAGGCATTCCAACTTCCATGTTTACTGTTATTTTTGCCTTAGGCAGAACAGTCGGGTG
GATTGCAAATTGGAAAGAAATGTGCGAAGAGAGCCTCAAAATTGTCCGTCCAAGACAAAT
TTATACGGGGTATCAAGAAAGACATATTAAATAATAAAACGTTGAGATAAATAGTTGCTA
AGATCGTATTGGTTCTTAGCAACTATTTTTGATTCTATATGTAGAAAGGAAATTACCCTA
AAATTTTATTGAGTTCATCGCTTATAGATTCTACAGATTGAGTACCATCTAAACGGTAAT
ATTGAGTATTTCCTGCTTCAGCTTCCGTAGTATAGTACGCTATCAATGGTTTAGTCTGTT
TATGATAAATCGTTAAACGTTCTAGTACAGTTTCTGGTTTATCATCCTGACGAATAATTA
GGTCTTCGCCAGTTATATCATCTTTACCTTCTACTTTCGGTGGATTATATACAACATGAT
ATGTGCGACCAGATGGCTGATGAACTCGACGTCCACTCATACGCTCAACGATTACTTCAT
CTGCCACATCAAACTCTAATACAAAGTCGATTTTTACACCAGCTTCTTTTAGTGCATCTG
CTTGTGGAATAGTGCGAGGAAAACCGTCTAGCAGGAAACCATTTGCACAATCTGGTTGAG
AAATTCGGTCTTTAACTAAGGCAACGGTTAATTCATCTGGAACTAATTTTCCCTCGTCCA
TTAATGCTTTGATTTGTTTACCTAACTCTGTTCCTTCCTTAATGGCAGCTCGGAACATAT
CCCCTGTTGAAATTTGTGGAATACCAAATTTCTTCATCATAAATAGGGCTTGTGTACCTT
TGCCTGCACCAGGTGCTCCTAATAAGATAATTTTCATAGTAAGACCTCTTAAAATAAAAA
TAGTGGAGTAGATTAGTAACCCTATTGATTACTGCTTGAGTTGTGAATTTTATTATGTAA
ATGCTCACTTGTTAAGTCAGTTTAAATTAAAGCGAGCTAAAAAATACCACTAAAATCAAA
AGCGGTATCACATATTTAACATAGTTAAACCACAAATTCGTTAATGTTTTCCCTGCCCCT
AATTCTTCCTTCGCTTCATCTTTTAAGACAAAACCAACGAAAATTGCACTGCCAAGAGCG
GTGAGAATAAATAAAATGTTACCGCTGATATAGTCAAAGGCATCAAAAATACTTTTGCCC
ATAATGGTGACATCTTTCCAGACATTATCGCCTAGTACAGATGGAATATTTCCAAAAATG
AAAATCAGGGTAAGTGTCCAGAAAATCGCTGCTTTACGGCTCATTTTGGTTTTTTCTTGT
AAAGCGGTGATGATCACTTCATAGATGGTTAATGAGGTCGTCAATGCTGCGACCACTAAT
AATCCAAAGAAAATAATAGCAAAGATCGTACCGCTCCACATATTAGAGAAGACAATTGGT
AGGCTTTGGAAGACGAGAGTTGAGCCTGAATTTGGGGCAATGCCAAAGCTAAAGAGTGAT
GGGAAGATCATAAATCCTGCTATGACTGCAATCACGGTATTTAATACCCCTGTGATTGTC
GCGGTTCTCACTAGATTTTCTTTTTTATCTAAGTAGCTAGAAAGGGTAATTAATACACCG
AAACCTAAGCTAAGTGCAAAGAAGACTTGCCCTAATACAAAGACAAACAATTGCGGTGTA
ATTTTTGAGAAATCAGGCATTAAATAGAATTTAATCCCTTCCGCTGCCCCTGGTAAAGTG
ACATTACGGATCACCATAATAATCAAGAAGATAAAGAGTATCGGCATCAGATATTTAACT
GAACGCTCAATACCATCAACAATGCCTTTGACTAAGATGAAGTAGTTTACTAAGACAAAC
AAGCCAGTATAAGCCAAAATGGTAACTGGGCTGTTAAAAATACTCTCTTTAAAATAAGTA
GATGTAGTTTCTACGGTAACAGGTGATGATAGATCTAAACTGCCCGTTACAAGACTGCCG
ATATAGTTTAATACCCAACCACCAAGCACCATATAGTAAGCAAGGATACCAAAAGATCCT
AATAATCCCATATAGCCCAAGATTTTCCACGCAGGGTGAATGGCTTTACCATTCGCTTTT
CCCGTAAAGGCATCAATGGCATTTACTCGCATACGGCGACCAATCACATTTTCAACCAAG
ATCATCGGAATACCGATCACGATCATTGCGATACAAAATAGCGCGACATAAGCTCCACCA
CCATTTTCACCGACTAAATAAGGGAAACGCCACGTTGCACCAAAACCAACGGTTGCACCT
GCTACGGTCATAATATATGCCAATCGATTTGACCACGATTGGCGTTCTTGGGGTTGTGTA
TTCATATTTTTTCCTACTGCATACAAAAGGAAGTTAAGAGAACAGAGCAAAAAGTTCATC
GACTTTAATTCGAGAATCAATGGATTGACCGATGTGACGCTGAACTTTCAGTTTTTTGAT
TTTTGCTCCACGGTAGATTTGCCGAGTAAACTCGGTATCGTGATTTGAAATTAAGACAGG
GATTTTTGCCTGTTGAGCTTGTTTTGCTCTGTCTGCTAAAGCAATTTGTTGCTCAAGGGA
AAAACCGCCCCCAGCATAATGGGTAAAATTCGTTTCTTGCTTCAACGGGGCATAAGGTGG
ATCGCAATAGACCGCATAATCATCAGGATTATCTAATAGATATTGAAAGACTTGATGAAA
ATCGGCACAGATAAATACCGCTTTCTGAGCTTTTTCCGCAAAAAAGCGTAACTCTTTTTC
AGGGAAATAATAGGTTTTATAATCGCCAAATGGCACGTTGAACTCATTTTTTTGGTTATA
GCGACATAAACCATTAAAACCAAAACGGTTGAGATAAAGAAACAGTGCTGAACGACGTAG
CAGATCTTGGCAAGCATTAAATTCCTTACGTCGCTCATAATAAAATTTTGCCGTATTTGC
TTGTGGATCATTAAACAAGGCTTGCGATTGCTGGATATAGCTTTCCACATCAGCTTTAAT
CACATTAAAGAGATTAATCAGATCAGGGTTAATGTCAGCAAGAATATAGCGTTCAAAATG
TGTATTAAGAAAAACTGAGCCAGCCCCAACAAAAGGCTCAACTAGGCAAGCCTTTTGGGG
TAGGTGCCGATTAATTTCATCGGTCAGGCGAAATTTCCCACCTGCCCATTTTAAAAAGGC
TCGCTGTTTCATTGTTAAAACTTAGGATTGAGTAAATCGACGGATAGCATCTAACACTTG
AGTTTCGGTCGCTTGAGCGGTGACATAAGCTGTGCCAAGTGATTTTAATAAAATCAGACG
CAACTGACCGCTTAGTACTTTTTTATCTCGCCACATATAAGGCAGATATTCTTCAGGCAT
CATTCCATCTGGTGAAATGGTTGGCAAGGTTGCACGAGCAATCAATTTTTCTAAACGAGC
CACATCTTGTTCCGTAAGATCGCCTAGAATATGGGACAAGGCAGCTGCTTCAAGCATACC
GACTGCAACCGCTTCCCCGTGTAACCAGTTACCGTAGCCAAGATGTGCTTCAATCGCGTG
CCCAAAGGTGTGACCTAAATTTAACAAAGCACGGTCGCCTTTTTCTGTTTCATCACGAGC
CACCACATCGGCTTTCAGTTGGCAACAACGTTGAATACAATACTCTAATGCAGACTGTTC
AAGGGCAACGAGATCGTCAATATGCTGTTCAAGCCATTCAAAAAATTGAATATCAAAAAT
TGCACCATATTTGATCACTTCCGCTAAGCCTGCACTCACTTCACGTTTAGGCAAGGTTTT
TAAGGTATTTGTATCAACAATGACTGAAATCGGCTGATAAAACGCTCCAATCATATTTTT
GCCAAGCGGGTGGTTTACCGCCGTTTTTCCCCCAACGGAAGAGTCCACTTGAGCTAATAA
GGTGGTTGGAATTTGAATAAAACGGATACCACGTTGATAAGACGCAGCAGCATAGCCAGC
CACATCGCCAATTACACCACCACCTAACGCAATTAATACCGAATCACGATTGTGATTTTT
TTCAAGTAATGCGGTAAAAATAAGATTGAGTGAGTCAAGGTTTTTATATTGCTCTCCATC
GGGAATTAAAACCGAATCAACTTTACAACCGATAGCTGTTAGCGTTTGTTCTACTGTTGC
AAGATAATGGGAAGCAACCGTTGGATTAGAGACGATCATCACCTTATCCCCTGATTTTAA
CGGGTGATAACTCATCGGATCCGTTAATAACCCTGCCCCTATTGCGATAGGATAGCGACG
TTCTTTTAATTCCACATTAACTTGCAACATATAGACTTCCCTGATTACTGTAAATTATCA
ATCATATCAATGATTTGCGTTGCGACTACTTTTGCACTTTGTTCATCAGTTTGCAAAATA
ATGTCCGCAATTTCTTCGTAAAGCGGATTACGAATTTTCGCCAATTCAACTAACGTTTGA
TATGGATCTTCCGTTTGTAATAACGGACGTTTTTTATCACGTTGAGTACGTTCAAACTGT
TTATCCACCGTAGTTTCAAGATAAACCACAATACCACGAGCTGAAAGCACATTGCGGTTA
TCTTTAGACAACACCGAACCACCGCCCGTCGAAAGCACAAGGCCTTGAGATTGTGTCAGC
TCATTAATGATACGCTCTTCACGTTTACGGAACCCCGTTTCGCCTTCAATATCGAAGATC
CAATCAATATCTGCCCCAGCACGCTCTTCAATCACAGCGTCTGAGTCTAAAAAATCCATA
TTTAACATTTGTGCTAATTGACGACCAATCGTGCTTTTACCTGCACCCATAGGGCCAATT
AGAAAGATATTACGTTTTTCTGCCATTATTTGTTCTATAAATAAAAATAGAGTGAAAAAT
TGATTTGTGAATTTTTAGAAAAAACAGACCGCTTGCACATACAAGCGGTCTGTTTTATGT
TGAATTTTGTAAAAGTGATTAAAATTAAAACACTTATCTTATAAATTTACCACAAATCGC
CCAAAATAAAGATGGGCGATATTATCTCAATAAATCGTCCTACTTTTCAACTGGAACAAA
GAGAATTATCGAATTTTAGAATAATTCTTTACTGATTTTTTCAGTTCCTTCAGGATTTGT
ACCTAGAGGTTGTTCAAGTGCCTTCTCTACAATATAACGTTTCTTAGGTTCAGTTCCTTT
AATGAAATATTCGCTCATATTTCCCCCTAATAGACCGCTTGTAGGCTCAATTTGTAATTC
TATGATATTAGGTGGCAACTGTTCTTTTCGCTCTTCTTTATCCGAAAGAGCCACTTTCAT
ATACTTAATCCACGCTGGCAACGCTGTTTGAGCGCCAGCCTCACCACGTCCCAATTCACG
TTTATTATCATCAAAACCAACATAAACTGTCGTCACGAGGTTTGAGCCAAAGCCTGCGTA
CCAAGCGATCTTGGCGTTATTTGTAGTCCCTGTTTTTCCACCAATATCACTGCGTTTGAT
CTCATTTGCCACACGCCAGCTTGTTCCTTTCCAACCTTGACTAGCTTCACCTGTAATAGC
TGTTTTCAATGCACTTCGCATTAAGAATGCAATTTCCCCACTGATAACCCTTGGGGCATA
ATGCACTTCTCGATTAACAGCTATGGCATCTGCCATCAAGCTTGGGGCATTTTGTTTGGT
TTTAGTGGCAATATCCAGTTCAGGAATAACATCACTTTCATCATCTTTAGGAATTGCGGT
TTCTTCTGTAGTTTCCTTTACTTTGACAAAATCAAAATAGGTTGGCTCTGGATAAATGAC
TGGCTTATCATCACACTCTAAACAGGCAATTGCAGGGTTTGCTTTAAAGAGTTCATTGCC
TGTACTATCTAAAATACGACCAATGATATAAGGTTCAATCAAATAGCCACCATTATCAAA
CACAGCATATCCCCTAGCCATTTCTAACGGCGTGAAGGACGCTGCCCCTAATGCCAATGC
TTCTGTCGCTTGATATTGATCTTTTTGGAAGCCAAAGCGTTGTAAGTAATCCGCTACATA
CTCTACGCCAGCCATCTGAACTGTACGCACCATCATCACATTTTTCGACTTACCCAAGCC
TACTCGCAAACGTAACGGACCTTCATACACATTCGGTGAATTTTTCGGTGTCCACGGTTT
TTGTCCTGCTTTTGTAATAGTAATAGGCGTGTCGCTTAGAGTGGTTGAAAGGCTCAATCC
TTTATTTAATGCTGCAGCATAGATAAAAGGTTTAATCGAAGAACCCACTTGCACTAAAGA
TTGTGTTGCACGATTAAAACGGCTTTGTTCAAAACTGAAACCGCCCACAATCGCTTCTAT
CGCCCCATTATCACTATTTAGTGAAACCAGTGCAGAGTTTACATCTGGAATTTGCCCTAA
TTCCCATTCACCCTTACTATTTTGATGCACCCAAATTTGTTCACCAACATTGATCACGTC
TTTTACTTGAGTAGGTGCTTTGCCTTGGGCGGAGTCATTGATAAATTTTCTTGCCCAACG
CATTCCAGACATCTTAAGCTCAACACGTTCCCCTGTTGGCAACATCACATTCGCTTTATC
TTTTGAAATTGCCAATACTGCCGCACTCGTAAATGGCTCAGAGCTTGGCAATTTGCTTAG
GTGATCGATGATCTTTTCTTCGTCCCACGCTTTCTCTTTAGGGTTCCACAGTTTCTCAGC
TCCACGCCAGCCGTGACGGCGGTCGTAGTCAATCAAGTTATTGCGTAGTGCATCTTGTGC
TTCTTTTTGGTCAGCTGATAACACTGTTGCAAACACTTGGAAACCTTTGGTGTAAGCGAC
TTCTTCACCATAACGTTTTACCATTTCTTGACGGATCATTTCTGTCACATAGTCGGCGCG
AAATTCTAACGCAGCACCGTAATATTTGGCTTTAATCGGTTCTGCTTTAGCCTGTTCATA
CTGAGCTTTGGTGATTTTTCCGACTTCTAACATACGCCCAAGCACTACATTACGGCGTGC
TTCTGCTCGTTTAAGCGAGAAAAGAGGGTTCATCGTGGAAGGGGCTTTTGGTAGCCCTGC
AATGATCGCCATTTCCGATAAGGTTAATTCTTCTAGCTTTTTACCAAAATAGGTTTTAGC
CGCAGCCACCACCCCATAAGAGCGATACCCCAAGTAAATTTTATTAAGATATAACTCTAA
AATCTCATTCTTAGACAGATTTTCTTCAATTTCTAACGCCAAAATCACTTCTTTTAATTT
ACGCTCAAGTTTGCGTTCTGGCGAAAGGAAAAAGTTGCGTGCTAACTGTTGCGTAATGGT
ACTCGCCCCTTGCGTATCCCCTTGGCTTGAACGCCAAACGGCACGCATAATGCCTTTAGG
ATCGATCCCCTTATGTTCATAAAAACGGGTATCTTCTGTCGCAATAATCGCATCAATTAA
GGTTTGCGGAATATCGGCAAGTTTCACAGGAATACGGCGTTGCTCCCCGACTTCCCCAAT
GAGTTTACCGTCAGCGGTAAAAATCTGCATAGGTTGTTGAAGTTCAACGGTTTTTAGGCT
TGCTACATCAGGTAAATCTTCTTTTAAATGAACATAAAGAAAACCTACAGCAACTAGACC
CACAATTATTAGTGTAAGTAAAGCACTAAATATGATTTTTACGATCTTCATCGAAAAATT
CTCTTTTGCTAAATGACGAAAGGATAATTCTAGGTCAAGATAACCTAAATCCGAAAACTG
CCCCCTGCTTATACATCAGTGGGGTAGAAACGAGTAATTATAGTTTTAATTGACCTCATA
ATCTATTTTTTATTCGAGGGAAATATGGGTAAATTCTTTCAATTTCGTACAACACCGCAA
CTCAAACCTATTCAAGTTGGCTTTTTCTGGCAAGAAAATACCGCTTGTATCGTCTATTTT
GAACAAGAACAACCTCACACCTTTTACTTTTCAAGCAAAGTAGAAGCGGATAGTTTCCTA
CAACAATTTCCCTTTAACTATCAGCTTATTCAAGGCATTTCTCATCAGCATATTTGGCGA
AAAACCTTGATACTGCCAGAGCTACATTCCCATTTAAAACAAGCTGAGCAAATCATTCGT
GTACTCAAACAGAGCCTACCTTTAGCTTTATCTGAAGTAAACATTGATTACCACATTACC
CCTTTAGCCGAAAGCCACCTTTGCCAGCTTAATCTATATGCTCTAAGAAAAAGCAACAGC
TTTGACCCAACGGCTATTTTAGATTGCGAACTCTACTGCCTACTACGAGCGGTAGGATTT
CTGACAAAAATAACGGAAACGCAAATTCTTGAACACAGTTTCCATATTCAAGACAAATTT
ATTCACTTTCAAAATCAACGAATTATCGTCGAAAAGCAGAATAATAGCACCAAACCAATC
ATTGAAGTGGACGGCTTGCCCCAAGCTCAACACTTTCCCCATTTTTATCCTTATCTTATT
GCATTAGGAGCGAGCTTATGGAATGGCAAGGTATCAATCTAAACGGCTATCGCCAACAGC
AATGGTTGAAACAGTCGCAAAAAAACCTCAAGCATCTCACTGCTTGTCTTGTGGTTAGCG
CACTACTGGCGTTACTTATCAGTTGGCAAAATCAACAGCAACAACATCAATTTCACACTT
TGGCTCAACAGCGACAACAAAGCCAAGAGCAACAAACCGCATTAAGCCAGCAGATTGAAC
AACTGACTTTGCAATCACAAAATAAAAGCACACAAAGCCTAGAGAACAGACAGATTACCG
CATTTTTGAATTATCTGTTAGGCATTCAATTATCAGGGATTATTGAGATAGCCCAACTAT
ACCAAGCAGAAAATACCGTCTTTAAACTCAAAGGCAAGGTGTCTAGCCCTACTCAATTTA
GCCAGCTTGAACAACAATTAAAAGCAATGAATTACATTTATCAAATAGAACAATTTGAAA
CGCGTGAAAAAAGCGAGATTGAATTTAGCCTACATATTGATTTAAAGGAAAAAGAATGAA
ATTGTCCTTAGCCAAGTATTATTTAATGCCAGAACATCCATTATATCGTGGCTTATATTA
TTTAAACCAAAATAAAGGATTTATTCTATCGGGAATATTTTTATTGATTGTGGCATTTCC
AGTAGGAAATTATTTTTATCTTAATCAGAAAATAGATCAACAACAAAAACAGCTCACTGA
AGTTAAACAGATTATTGAGCATAAACAGCAACAATTAAAATTATTACAACAACGCTATCA
ACTTACTCAAGATAAAAGTGAATTATTAACCAAAATAAATCAACAAATTCAGCTGATTTT
AGATAAAAATAGCGTAGAAATTGACAGTATTCAATGGAATATGGAAGAAAGAAAAATCTA
TTTATTAATTAGCCAATCTACACAAAAGGTATTTAATGTGATTGCTGAGCTTAATCAATT
AACAACAGTTAAATTTCAGGAAATTCATTTAACTAAAAAAACAAAACAGAAATATATTCA
ACTCAATGCCACTTTACTTTTTCAAGCTGACACAGGAGAACCGTAATGCGATTATGCTTT
TTCTATTTTGTCTTTCTAAGTGCTGTTACTATGGCAGATCCTTTTTATGCCAAGGAAAAT
ACCCAAGATCAGCCACAAACGGCAAAAGATCAAAACAAAACGACCGCTTGTACGCCAACA
GAGAAGGTGAACGAAATTCACCTCACCACAGATTTTGATAAATTACAGCTTATCGGCATT
ATTCAGATCGACGATAAAATTCGAGCGATTTTTATAGATGATAAAAAACAGCTTATAGAT
TTATATCCTAACGACTATTTAAGCCATTCCTTTATTCAAATTAAAGAGATTGATTTTAAA
TCGGTTAGTTATATTGATTGGCAAAAAACAGAAAATTGCCAATCCCCTAAATTGTTTACT
TCAAAATTTTAGGAGTATCTTATGCGTTATTTATTCCTGCTATTCTTTGCTACTTTTCCT
GTATTAGCAAACCAACAGATTTCACTTTCGATAAGAAATGCCCCTACGGCAGAAATTATT
GGTTATTTAGCTGAAGAAACGGGAAAAAATATTACGATTTCAGATGAGATTAAAGATACA
AAAAATTTCAGAGTAGAAAAAAGCCATTTTGATGAGATATTAAATAGTTTAATCAAAACA
CATCAATTAAATTTAAAAAAAGAAAATGGCATTTACTATATTCATCAAGCCCAAGAACAT
AAACAACATACTACGGCACAATTAGTTAATGCTCTGCCTAAATTAATCACCAAAACAATC
AAGTTACACTATTCCAAAGCCTCTGAAGTAATAGAGTCTTTGACAAAAGGGCAAGGCAAC
TTGCTATCAGAGAATGGTTATCTTCATTTTGATGATCGCAGTAATAGTATTATCGTCAAA
GACAGTGCCGCATCGGTTAAAAACTTTACTCAACTTATTGAAACCCTAGATAAACCAACG
GAACAAATTGCAATTGAAGCCCGAATTGTCACGATCAGCAGTGAACATTTACAACAACTT
GGCGTGCGTTGGGGTTTATTTTCCCCTAACGAAAATCACTACAAATTGGCAGGAAACTTA
GAGGGCAACGGATTAACTACCAACAACTTAAACGTAAATTTTCCAGTAAATCCGTCCGCT
TCCGTTGCCTTACAAATTGCCGCTATCAACAGCCGTGTACTTCATTTAGAACTCACCGCA
TTAGAGAGCGAAAATAACATTGAGATCATTGCAAGCCCTCGCTTACTCACAACAGATAAA
AAACCAGCGAGTATCAAACAAGGTACAGAGATTCCTTATGCAATGTACAGTAAGAAAAAG
GAAATCACCGATATTGAATTTCGTGAAGCGGTTTTGGGGCTAGAAGTCACGCCACATATT
TCTAAACAAAATCAGATTTTGTTAGATCTTGCCATTAGCCAAAATTCGCCAAATAACCAG
ATGAACAATATGATGGCAACGATTGATAAACAAGAAATTAATACACAAGTCCTTGCTAAA
CACGGCGAAACCATCGTATTAGGCGGTATTTTTCAACATCTGATCGCCAAAGGCGAAGAT
AAAGTCCCGCTGTTAGGCAGTATCCCCGTGATTAAACGCTTATTTAGCCAAAACCGAGAT
AAAATCTCTAAACGGGAGCTGGTTATTTTTGTTACGCCTTATATTGTAAAATCTGAAAAA
ATGGGAGCGGAAAAGCAGAAATAACTTCACCTTTATTTTGCGGGAAAAGGCTACAATGTG
TTAGAATTGCCGACTATTTTTATTTCGATAAATTGAGGTTTTATGAAAGTTTCTCCCCGT
CGTCGTGCGAGAGAATGTGCGGTGCAAGCACTTTATTCTTGGTACATTTCGCAAAATAGC
ATTGAACAAGTTGAATTAGCCTTTGTGACCGATCAAGATATGCAAGGCGTAGATATGCCT
TATTTCCGTAAATTGTTACGCGGTACGGTAGAAAATGTAGATGTTATTGATGATATTCTT
CGTCCATATTTAGATCGTGCAGATAATGAATTAGATCCGATTGAACGTACTATCTTACGT
TTAGCCGGTTATGAACTAAAATTTGAATTAGATGTGCCTTACAAAGTGGCAATTAATGAA
GCGATTGAAGTGGCAAAAGTATTCGGTTCTGACGATAGCCACAAATATGTCAATGGCGTA
TTAGATAAATTAGCCCCTGCGTTGAACCGCAAATAAGGATTACAATGGGCGAGTTTGATT
TGATAAAGCACTATTTTAGTCGTGACAAGCGGTTAGATCGCCACGATATTTTACTTTCCG
TGGGCGATGATTGTGCGGTGACAGAAATTCCAACGGATCATCAGCTCGCCATTACCACAG
ACACCTTAGTGCTTGGTACACATTTTCTTCCTACGATTTCCCCTGCTGATTTAGCTTATA
AGTCCGTTGCGGTTAATCTGAGCGATCTCGCAGCAATGGGGGCAAAACCCGCTTGGGTTT
CCTTGGCATTAACCTTATCCGACGTTGATCATCAATGGCTTGATAGCTTTAGCCAATCAC
TTTTTGCTATTTTAGCCGAGCATCAAACCGCTTTAATCGGCGGTGATACCACCAAAGGTC
ACTTGGCGATCACCTTGACCGCACAAGGCTTTCTGCCTAAAGGCAAAGGATTATTCCGCC
ATAAAGCACAGGTGGGGGATCTTATCTATGTTTCAGGGCATTTAGGCGATAGCTCGGCAG
GGTTAGCCCTGTTGCTCAATCCGCCAACCACATTGACCGACGCTCAACATTATTTAATTC
AACGCCATTTACGCCCAACACCTAGAGTGACATTAGGACAGTGTTTGCTCAACTATGCAC
AATGTGCGATTGATATTTCCGATGGATTGTTAGCAGATTTAGGGCATATTTTAGAACGAA
GTGGTTGCGGAGCGGAAATTAATGTGGATAAGTTACCGCTTTCAGCACCACTGTTACAAA
CTTATTCACAAGAACAGGCAGAACAATTTGCTTTAACGGGTGGGGAAGATTATGAACTCT
GTTTTACCGTATCGGAAGACAATCGTTCTGCAATGGAACAAGCCGTTGCTGATTTAGGCA
TTCCTTGTCATTGCATTGGTAAAATCACCGAAACAAGCGGTCGTTTAACCTTACTAAAAC
ACGGCACTGTTTATCCACAGCCTAATCAAGTTGGCTTTGATCATTTTAATTAACAATGAA
GATAAATTTAAAAAATCCTATTCATTTTCTCGCATTCGGCTTTGGTTCAGGGCTAATCAA
ACCTGCCCCTGGTACTTGGGGAACTTTGGCTGGTTTAGGGGGGGCGATCTTGTTGTGGCA
CATCACAGAAAGCACGCTCTTTTTTGTGTTACTGAGCTTGATCACTTTTGTTGCTGGGTG
CTACATCTGCGACAAAACCAGTCACGATCTTGGCGTACACGATGATGGGCGGATCGTCTG
GGACGAGATCGTTGCGGTGTTTGTGATCTTCGGTTTTCTGCCTGAACACAACTGGCTCTA
TTATCTGCTGACCTTTGTCACTTTCCGCTTGTTTGATATTCTCAAACCCTACCCTATCCG
CTATTTTGATGAACATCTGCAAGGCGGATTAGGCATTATGTTTGATGATATTTTAGCGGC
AATCTACTCGATTATTACTCTCTATTTGATCTCTTGGTGCATTTAAAATGTGGACAATTT
TTTTCGTACAATTACTCGGCTTAATTAGCCCTGGTCCTGATTTTTTCTATGTCAGCCGTA
AAGCAATGGCAGATACTCGCCGAAATGCGATTTTAGGTGCTATCGGTATCTCTATCGGTG
TTGCATTTTGGGCATTGCTCACTTTGTTTGGCTTGGCATTTCTCAATAAACATTTCCCTT
CATTTCAATTTGTGCTGATGATTTGTGGCGGAAGCTATCTTGCTTATAGTGGCATTCAAA
TGGTGCAAATCACGAAAAATGCGGAAATTGGCTCGGCAACATCCACATCACAAACAACTT
CTGCCGTTAAAGAAATTCTAAAAGGGTTAATGATTAACCTTGCCAACCCTAAAATTGTGG
TGTTTTTCAGCAGTGTTTTAGCCGGTTATGTAGCTAATCTCTCGGCATTAGCGGACTTAC
TTGCGGTACTTGCCATTTTAGTGGGCAGTGCAGTGGTTTATTTCTGGCTTGTCGCTTTGC
TATTTTCTCGACCAGCTATTCGCCATTTTTATGCCAAATATAACCGCTATCTAGATAATT
TTGCTGGGGCAGTGTTTATTTTATTTGGGGGGAAATTGGTGTATGAGGGGGTATTTAGCC
TATGGATATTCTCCTAAATTTGTAAGGTAGACAAAGGCATCAACAGGTATGTCCCATAAA
AATGCTGTAAATAAGATATAATGTATCAATGTGTTAGTTATTCACCGAACTATATGAGGA
TTTGCCGTTTAGTATTCTTATACATAGTGGAAATTTCCCTAAGTATAAAACTTCATAGCA
CGCTAGGTAAAATTAATTACATTAATACTTAATTCCTACTTGAAAAGTCAGGAATAAAGC
ACTATCTTGTGCACGTCTTAACGCTTTAGATGTTATAGAAGCGTTTCTTTTTTATTTTAG
TTAAGGAAAAATTATGAGTAGAGTAATTCATACAACTGACGCATCTTTTGAACAAGATGT
ATTAAAATCGGATGTCCCAGTATTATTAGATTTTTGGGCTCCTTGGTGTGGTCCTTGCCG
AGCAATTGGTCCAGTATTAGATGATTTAGCCATAAATCTTGGAAATAAGGCTCGTATTGT
GAAGATGAATGTTGATGAAAATCAGCAGATTCCAGCAGAATTTGGTGTTCGTAGTATTCC
ATTTTTATTGATTTTTAAAAATGGAGAAGTCGTAGCTCAACAAGTAGGGGCTCAAAATTT
GCCAGCATTTTTAGAACATCTATCTTAGTTTCTATATTAAAAACTCCTATATTTTAGAGT
CTTTCTGAGTATAGCTATTAACATCTCACGGTTAGATTGCTCTAACCGTGAGATTAATAG
CAGACATTAAAAAATCAAATCATTACTGTATAAGAGGGATAATTAATTCTCCTCAATAAG
GTTGCAGTTTCTTTAATGTCCTATGCGATATTTACTGGTGTAATAGACAAATTTGTTGCT
AAAAAGAGGCTTAACGCCTTATAGTACAAGGCTTTAAGCCCTCTTTTTGAAATATGAACA
AAAAACTGCCCATTTTGCCAAAGTCTGAAAATAAAGAAATGTGGTACATCAAATAATATT
CAACGTTATTTTTGTAATGAATGTTATAAAACGTTTATCTTAAAATCTAAATTAGATCCA
ATTAAAATTTGGACTGATTACACATCCGGAAAACAAACCTATCAACAACTTGCTATTAAA
TATCATTGTTCAGTCAGAACGATTCAAAGATATATCAATAAAGCGCCTAAAACAGCTTTA
AAACTACCTTTAAATCGATACCTAAACATCATTATGGATACAACGTTTTTAGGACGTTAT
TTTAGCGGATTCGTGTTAATGGATACGCTTTCAAATAATGTGATTCCCCATTATTTTGTG
CGAACCGAAAAAGATATTTACTACAAACTTGCCCTGAATAGGTTAAGAGAAAAGGCTATA
TAATTCAATCGATTACTTGCGATGGCAGGCGTGGTTTGATGAAAGATTTATTTAATACGC
CAGTACAGATGCGTCAATTTCATATGGTGGCAATTGTGATGCGGAAATTAAGAAAAAAAA
CATCAATCACAAGCGGGTAAAGAATTAAAAATAATTGCAAAAACACTCACAAAAAGCTCA
AAAAATGAATTTTATCGGCGATTNNNNNNNNNNNNNNNNNNNNNNNNNNNCGCTTATGCC
AGTTTAAAGTATTATATGGATTATATTTTACCTATGAAAAACATTCTGAATTAAATATAG
AAAAGACGACAAATCGTTTAGAGGGATTATTTAGTGAACTTAAGCGAAAATTACATAATC
ATAACGGATTAACAAAAAAAGCGTAAGATGTTGTTTATACAGGATTTTTAAATAAAAAGA
GTTGCTAATATTTAAAGAAAATAGATATTAGCAACTGTTTTGTCCACTTGGCATAGTTTT
TGAGGAATCAGCAACTATTTTGTCTACTATGCCAAATACTGGGTTTGATGGTGATGAAGA
GTAATCATTTATAGGTGGGGATTCCCCCACCATTATGAGAAATGAAAAGCCCCAAATCGA
AAGGTTTGGGGGGTTGTTTTATCTTTGGGAGAGTAGCTTAGTACTTAATCTTGCCACGGC
ACATAACTGTTGCGCATCATCTCGAATTTCTATTTGCCACACTTGGCTCTCTTTGCCTAA
ATGTAACGGTGTTGCTCTGCCCGTGGCTTTTCCGCTTTTTATCGCTTTTAAATGGCTGAT
ATTCAATTCTGTGCCGACAGGGATTTGATTTTCTTCACAATAAAGTAATGCAGCTGCAGA
GCCTAAGGTTTCCGCTAAAGTCGCAGAAATACCACCGTGTAATAAGCCGAATGGCTGTGT
TGTGCGATGATCGACAGGTACGGTCGCTTCTAGACTATCGTTTTGTTGAGCGGTAAATTC
AATGCCTAAATGCGAAATGGCAGAGTGTTGGCAGAGTTGATTAAGTTGCTCAATCGTTGT
GTTTTTTTTCCAAATCATTTTTATTTTCCGTATATAGATAAAACAAAAGCCTGTTCAAAT
AAACAGGCTTTGTGTATAATTTTTCCCAATGTTTTATTGTTTAAACATAATAAAACAGAG
GCGGATCTGCGAAAAATCAGTCCGCCAGTAAGCACCTAGCGGGCTGTTTTAGTAGATCTT
TACGTTTAATGTTATCCGTGGAGATAAAAACAATGAAACGCATTCTTTTGTGGTTAATTG
TTATTCTGCTATGCCTGTTACTTAAGGGTAGCGCGGGCTAAGCAGTGAAACCGAGTAGGA
ACGGTGACCGCCGTCCCTTGTTTTTATTTTATGCCTATTTTTTATCTAGGTCAAATCACT
TCCAACAACGCTTGTACAGGGTGTTTGAGTAGCTGATGTTCCATTCGTTTCACTTGGCTA
CGGCAAGAGTAACCAGTGGCAAGGCAACGGGATAAGGTTTTGCCTTGTAACTTCACTTGC
CACGATTGTGCGTAAATCTCTTTTGACATTGCAAGGTGTTTGGTTTCGTGCCCGAATGTG
CCTGCCATTCCGCAACAGCCGATATTTTCCGCCGTTAAGGTTTCGCCGAAATGGGCGAAA
ATCTGTTGCCACTCTTTCAAGCTGTTTGGCAGCGAGGTGCTTTCGGTACAGTGTGCAAAT
AAGTGCCACGGTAAGCGGTTGGTTTCAGCTGATTTTTTGCAATGGTCGAGAGTGCCGTTT
TTCAGTTGAGCCAACAGCCATTCGTGAGCCAGCAACACCTTAAATTCGCCACAGTCGTCT
TTTAAAATTTGGCGGTATTCTTCACGGTAAATCAAGGTTAAGGCAGGATCAACGCCAACC
ATTGCAATGCCTAATTTGGCAACACGGTTTAACAATTCGGCTTGTGTACGAGCGGTGTTG
GCAAACTTGTGTAAAAAGCCTTTGATATGTTGAGCTTTACCCGTTGGGTTGAACGGCAAC
ACAATCGCTTTGAAGCCGAGTTTTTGGGCGAGCTGAACAAAGTCCGCCACCACTTTGGCA
TCATAATAAGAGGTGAAGGGATCTTGTACCACAAGGACATATTTGCAAATTTCTGTGTCT
AACTGACCGCTTGTCGCAAGCTGTTCTAGTTCTTCTAAGGTTTTGCCTTGATAGCCGATT
TTAACTAACTGTTGCTGTAAGGTCGGCACGGATAACGCTGGCAGATCGACCATTCCGATG
GTTTTACTTGCAACGGTTTCAGCCAGTTTGTTGGCACTGAAAAAGTTAAACAACTTCGCC
TGTTTTGCCATTATCGGTGCGATAAATTCGAGGTTTGCCACCACATAATCTTTCAGCGGA
CGCAGGTAACGGCGGTGATAGAGTTCGTTAAATTGTGAGCGGAACGTCGGCACATCAATT
TTTATCGGGCATTGGCTGGCACAGGCTTTACAAGCAAGGCAAGTATCCATTGCTGATTTC
ACTTCGTGGGAGAAATCATACTCTTGTGATTTTCGCCACTGATTGCGGATTTTCTTCGCA
AAATCGACTAATTTCGCCGATGTTTGCTGTTTTTCAAAGATCAACTCATCAGGGGAAACA
TTTTGTTCCGCCAGTAAACGTAGCCATTCACGCACTAAAGTTGCTCTTCCTTTCGGTGAA
AATAGGCGGTTGCCCGACACTTTCATTGACGGACACATTGTACTGTGTACATCAAAATTG
AAGCACAAACCGTTGCCGTTGCAATTCATTGCCCCTTTAAAGGCTTCTCGCACTTGAATA
GGAATTTGTCTGTCTAGATCGGCACGCATTTGCGAATCAATCGAATAAAGGCTGGCTTGG
CTATCTAACGGCGTACAGATTTTACCCGGGTTCAAGCGGTTTTGCGGATCGAAAAGCTGT
TTGATGTAACGCAACTCTTTCCATAAGGTTTCACCAAAGAACCGCTCACCATAGGCAGAA
CGCATACCTTTGCCGTGTTCGCCCCAAATCAAACCGCCGTATTTTGCAGTCAATTCAACC
ACTTGGTCGGAGATTGCCTTGAATTTGGCAACTTGTGCTTTGTCGCATAAATCAAGGGCA
GGACGAACGTGCAACACCCCTGCATCGACGTGTCCGAACATACCGTAATCTAAGCCGTGA
TCGTCGAGCAGTTGGCGAAATTCCACAATATAATCTGCCAAATGTTCAGGCGGTACGCAG
GTATCTTCCACGAAAGCGATCGGTTTTGCCCAACCTTTTGCGTTGCCTAGCAAACCGACC
GCTTTTTTCCGCATTGCATAAATTTTTTCAATCGAAGCCACATCGTTGCAAAGTTGGTAG
CCGATGATACCGCTTGTGCCGTCTTGGATTTTTTCATCTAGAGCTTGGCACAGCTTGGCA
ATCCGCGCTTCATTCTGAGCCTTATCATTTGAAGCATATTCAACAATGTTAATCCCCAAA
ATCGGATTGTGTTCATCTTCAGTGAGCAGATCCGACACCGAATGCCACACAATATCTTGT
TTGGCAAGGTTCAGCACTTTGGAGTCCACCGTTTCAACCGATAGGGCTTGGGCTTGCAAC
ATAAAAGGGGCGGAACGTAACGCCGCATCAAAGGAATTATATTTAATGTTAATCAGCGTT
CGGTATTCAGGAAGCGGAAGAAGATTGAGCTTAGCTTCGCAAATAAAGGCAAGAGAACCT
TCGGAGCCAGTGAGAATACGGGTTAAATTAAATTCGGAGAGATCGTCGTTAAATACATTT
TTCAGATCATAACCCGTCAAAAAGCGGTTCAGTTGCGGTAGTTCTTTCAGCACGGTCGGG
CGTAACGCTTGGCAACGTTGGAAGATCTCGCTATGCAATTTTTTGCCATTCGCCGTGAGA
TTAAGTTGATCGACATTTGCAAAAAAATCATCGGTTTTGACCGCTTGTGTTTCCAAAATA
TCGCCGTTCATCAACACCGCTTTAATCGCCAAAATATGATCGGAAGTCTTGCCGTATTGC
AACGAACCTTGCCCCGATGCGTCTGTGTTGATCATTCCGCCTAAGGTTGCTCGGTTGCTG
GTTGAAAGCTCAGGGGAAAAGAATAGCCCGTGCGGTTTGAGAAATTGATTAAGCTGATCT
TTCACCACGCCAGCTTGCACTCGCACCCAACGCTCTTGTACATTCAGTTCCAAAATTTGA
GTTAAATGACGAGAGAGATCAACAATGATATTGTTGTTCAGCGATTGCCCGTTCGTGCCA
GTACCGCCACCACGCGGGGTAAAGGTTAAGGCTTGGAATGCGGTTTTTTGTGCCAGTTTG
GTTAAAATCACCACATCAGCAACGGATTTCGGAAACAAAATCGCTCGGGGCAGTTGCTGA
TAGACGCTGTTGTCGGTGGCAAGAGAAAGGCGATCAGCATAGTTTGACGCAATATCACCA
CTGAAATGTTGCTGTTTGAGTTCAGCTAAATATTTCTGAACAAGCGGATTAAGTTGAGGT
ATGTTTGCAAGGCGTGGGATCATAGTTTTTTTAATCTGTTAAAATTTTAACGAGATCTTA
GCAAGATTTTCATTTAATGAAAATTACTACAAAAAAATTGGCAAAGCATTTAAAAAGTTG
CAATTTATTACATTTACTTACATTTCCTTGAGTGCTTATAAATTGATTTCTTTTATATTA
ATGGGATAATAGTTGCATTCTTGCCTCGTTCTTTAAGAAAGAAAAGACAGGAATGTAAGA
AATTTCAGCCTCGACACGGCTTCTTTGAAAAAGTTCGCTTGTATTTCGGATTTTTTTTAG
TAAAATGTAGGCGAAATTTCGACTTTCTTTTCGTATTGAAGAATAGAAAGCGTAGTTAAA
GCCTTAGCGTAATGATTACGCTAAGAATTTTGTTTAATTAGATGACGATAATAGAGGATC
ATCAAAATGAAAAAATCTTTAATTGCATTAGCAGTATCAGGTTTAGCAGTTGCTTCTGTA
GCTCAAGCTGCTCCACAAGCTAACACTTTCTATGTAGGTGCTAAAGCTGGTTGGGCAACA
TTCCACAATGATATTAACCAAATTGACTCTAAGTATGCTAATGATGCACGTTATGATGCT
ACTAATTTAAAATATGGCATTAGCCGTAACTCTGTAACTTACGGTGTGTTTGGTGGTTAC
CAAATTATTGACAACTTAGCAGTTGAATTAGGTTACGATTATTTCGGTCGTGTTCGTGGT
AACAAACAAGAATTCCGTGCATTCAAACACTCTGCACACGGTACACACTTAAGCTTAAAA
CCAAGCTATGAAGTATTAAACGGTTTAGACGTTTACGGTAAAGTTGGTGCTGCATTAGTT
CGTAACGATTACAAACGTTATAGCCAAACAGCTGGAGTGCAAACTCAAAAAGCTCATAAC
TTAAAAACCTCTTTAGTATTAGGTGCAGGTGTTGAGTATGCAATTCTTCCAGAATTAGCA
TTCCGTGTTGAGTACCAATGGTTGAGCAATGTAGGTAACTTCACTAAAGCTGAAGCGAAA
GAGAATCGTAGAGCAACTTACAACTATAGCCCAGATTCTCATTCTGTGACCGCAGGTATT
TCATATCGCTTTGGTCAAGGTGCAGCACCAGTTGCAGCAGCACCAGAAGTTGTAACTAAA
AACTTCGCGTTCAGCTCAGACGTATTATTTGACTTCGGTAAAGCAAACTTAAAACCAGCT
GCAGCACAAACATTAGACGCAGTACACACTGAGATCGTAAATTTAGGTTTAGCAAACCCT
GCTGTACAAGTAAACGGTTACACAGACCGTATTGGTAAAGATGCTGCCAACTTAACTCTT
TCACAAAAACGTGCAGAAACAGTAGCAAACTACATCGTTTCTAAAGGTGTTAACCCAGCT
AACGTAACAGCGGTAGGTTACGGTGAAGCTAACCCAGTAACTGGTAACACATGTGACGCA
GTTAAAGGTCGTAAAGCATTAATCACTTGCTTAGCACCAGATCGCCGTGTTGAAATCCAA
GTTCAAGGTTCAAAAGAAGTTTCTATGTAATCACTTTTGAATCCAAGAAACTTAAAAAAT
GCCCGCAAAAGCGGGCATTTTTATTATACCGAGAAACTTTTATTCTTTATTTTACCCATC
TATTTCTTCACCAGTTTGATCCCACTTAAAGTTTAATGCAATAGAATTTAAGCAGAAGCG
TAATCCTGTAGGTTGAGGCCCATCTTTAAAAACGTGTCCCATATGGGCATCACAATTGCC
ACAGCGAATCTCAACACGATGTCTGCCTAAACTATAATCATCTACATAACGTAATGAAGA
CTCCGAGATCGTTTCATAAAAACTTGGCCAGCCACAACCAGCATCAAATTTGGCATCAGA
ACGAAATAACGCATTATGGCAACGAACACAGCGATATGTCCCCACCCTATTTTCTTTTAG
GAACTTACCACTGAAAGGTTTTTCTGTACCTGCATTTAAACAAATTTCAATCTGTTCTTC
GGTTAATTCACTAATATCTTTAATCATTTTAAATCCTTTTCTCTTATTGGTTTGTTACCA
ATTATTCTAACTTTTTTTAGTTAAAAGCAAGAGAGGGTTTTAAAAAATTTGACATAGATC
ACATAAAATTTATCTGCTATATTTTGCTCTGTTCTTTAGTTGTCAGAAAAGGGAAAGATT
GTGTTATAATCCTCTCGCTTTTCCAATGTCTAGGAAAGAACAAATTTTGTTTAACTTTAA
TATAGGTAGAAAATCTATGGCAATTAAAATTGGTATTAACGGCTTTGGCCGTATCGGTCG
TATCGTATTCCGTGCAGCACAAAAACGTGATGACATCGAAGTAGTTGGTATCAACGACTT
AATTGATGTTGAGTATATGGCATATATGCTCAAATACGATTCAACTCACGGTCGTTTCGA
TGGCACTGTCGAAGTAAAAGACGGCAAATTAGTTGTAAACGGTAAAGAAATCCGTGTTAC
TTCTGAGCGTGACCCAGCTAACTTAAAATGGAATGAAATTGGTGTGGATATCGCAGTTGA
AGCAACAGGTTTATTCTTAGACGATACAACTGCTCGTAAACACATCGAAGCTGGTGCGAA
AAAAGTCGTTTTAACTGGTCCATCTAAAGATAGCACACCTATGTTCGTAAACGGTGTAAA
CTTCAACGCTTATGCTGGTCAAGACATCGTTTCTAACGCTTCTTGTACAACAAACTGCTT
AGCACCACTTGCTCGTGTTATCCACGAAACATTTGGTATCAAAGAAGGTTTAATGACAAC
TGTTCATGCAACAACAGCAACACAAAAAACTGTTGATGGTCCATCAGCAAAAGACTGGCG
CGGTGGTCGTGGTGCGGCACAAAACATCATTCCATCTTCAACAGGTGCAGCGAAAGCAGT
AGGTAAAGTATTACCAGCATTAAACGGTAAATTAACAGGTATGGCGTTCCGTGTTCCAAC
AGCAAACGTATCTGTTGTTGATTTAACTGTAAACTTAGAAAAACCAGCAAGCTACGAAGA
GATCAAAAAAGCGATCAAAGATGCAGCAGAAGGTAAAACATTCAACGGCGAATTAAAAGG
CGTTTTAGGTTATACTGAAGATGCAGTAGTATCAACAGACTTCAACGGTGCAGTTGAAAC
TTCTGTATTTGATGCAGATGCAGGTATCGCATTAACAGATACATTCGTGAAACTTGTTTC
TTGGTATGACAACGAAACTGGTTACTCAAACAAAGTATTAGACTTAGTTGCTCACGTTTA
CAACTACAAAGGCTAATTAAAATAGTAATATTGGAAATGGCAATATATAAATCTATATTG
CCATTTTTTATATAGAAATAAGCCTATATGAAGTAGTATATAATAAATTACCAATTCACT
GAATTATTTATAGCCTCACGTTGTCCTGAATGAGATAGTCTTAGATATAAAGCAGTCATA
TTTACATTTGAATGCCCTAACAGATCGGCTAATAAAGCAATATTATTATTTTTCTTTAAA
AATTGTATAGCAAAGAAATGCCTAAAATTATGAGGGTGGACAACATCTTTTCTGATGCCA
CACTTTTCTGCGTATATTTTCAAATTATGAGTAATACCTCTAGCTGAAATAGGTGCTCCA
TATCTATTCAGGAATAATTCTTTTTTATGATTTTGAAAAAATTCACGAGATTCATTAATC
AGGCTTTGAGGAATATTAATTCTTCTAAATTTTCCTTTAGAGTGTCATTCAGCATATCCT
TGTTCTAAATCTTGTATTGTGAATTTTACTAGTTCACTTATTCTAGCTCCAGTGCTTCCT
AAGAACTTTACAATAAAGTAATAACATAAATTATGTTCCTTTAAATAATCGCATAGAGTT
TTGTATTCTGGAAATGACATGATTCCTTCTGTAAAATGATACTTAGGTAATGGAATATGC
TTTAATTTAAATGGTTTTATATTCTTATGATTGAAAATTTTTTGATAAAAAATTGATATT
AAATATTATATCTTATATTTATTGATCCTCCTATTAAAAATAATTCTAAATTTATCACTG
TTAAAAGTAAGTTCGTAATATATTTTATATGTTTTTTATCTTAAAAATAATCAACTTTTA
TATTGAAGTTGATTATTTAAAATGTTATAATTAACCTTCTTTCTATAGAAGGTTTTCACT
TAATAATTGAATAGCTTATAGAAATAATTAGGTATGTTTACAACGCAATTAGGAAATTTT
AATGAGTGAATTGGCTAAAGATATTATTCCTATCAGTATTGAAGAGGAACTAAAAAATTC
CTATCTTGATTATGCAATGTCTGTGATTGTTGGGCGAGCGTTACCAGATGTGCGAGATGG
TTTGAAGCCCGTTCATCGACGCGTACTTTTTTCTATGGATCAAAGCGGTAACGTATCATC
TAAACCTTATGTGAAATCGGCACGTGTAGTCGGTGATGTGATCGGTAAATATCACCCTCA
CGGTGATTTTGCGGTGTATAATACGATTGTGCGTATGGCTCAGCCGTTCTCTCTTCGTTA
TATGTTGGTAGATGGTCAAGGGAACTTTGGTTCGATTGACGGGGATGCGCCTGCGGCAAT
GCGTTATACCGAAGTGCGTATGCAGAAGATTACGCAAGAATTGTTAACGGATTTGGATAA
AGAAACAGTGGATTTCTCGCCAAACTATGATGGTAAAGAGATGATCCCTGATGTATTACC
GACTAAAATTCCGGCATTGCTTGTTAATGGTTCTTCGGGAATCGCCGTGGGTATGGCAAC
CAATATTCCTCCTCATAACCTAAATGAAGTGTTAAACGGTTGCTTAGCTTATATTGAAAA
CGAACAAATTACGATTGAAGAGTTGATGCAACATATTCCCGGTCCTGATTTCCCAACGGC
GGCGATTATTAATGGTCGTAAAGGGATTGAAGATGCTTATCGTACAGGTCGTGGCAAAGT
GTATGTACGAGCCAAAGCCAGTGTCGAAACAACTTCAAAAGGCCGTGAGCAGATTGTCGT
CACGGAATTGCCGTATCAAGTTAATAAAAAGAATTTAATCGAAAAAATTGCCGAATTGGT
GCGTGATAAGCGTATTGAAGGTATTTCAAGTATTGAAGACTATTCTGATAAAAAAGGGAT
TTCGATTGTTATTGAAATCAAAAATAATGCTGTTGGTGAAGTGGTACTCAATAATTTGTA
CGCTCTAACACAAATGCAAGTGACTTTCGGTATCAATATGGTGGCACTCGATCATGGTCA
GCCAAAAATTTTCAATCTCAAACAGATTATTGAAGCTTTCGTGATGCACCGTCGTGAAGT
TGTAACACGCCGTACAGTCTTTGAATTGCGTAAAGCACGTGAACGTGCACATATTTTAGA
AGGTCTAGCGATTGCATTAGCCAATATAGATCCTGTGATTGAGCTGATTCGAAATTCCAA
AACTGCCGATGAAGCACGTGAAGGTTTATTGGATCGTCCGTGGTCGTTAGGTAATGTTGC
ACCAATGCTTGAAGCAGCGGGTGTAGATGCTTCTCGTCCAGAAGATTTAGCCTCTGAATT
CGGCGTACGTGACGGGCAATATTATTTATCGGAAGTCCAAGCTCGTGCAATTCTAGAGCT
TCGCTTGCACCGCTTAACAGGCTTAGAACACGAAAAAATCGTAGACGAATACAAAGAATT
ATTGGTAGAAATCAGCGAGTTATTACACATTTTAAATAGCTCAGAGCGTTTAATGGAAGT
CATCCGTGAAGAGCTTGAAAAAATCAAAGCCGAATTTGGCGATGAGCGTCGCACTGAAAT
TACTGCGGCTTCAGGCGATATTAATTTAGAAGATTTAATTGCTCAAGAAGATGTAGTTGT
GACCTTATCGCACGCTGGTTATGTGAAATATCAGCCGTTATCGGATTACGAAGCGCAACG
TCGTGGTGGTAAAGGTAAATCAGCAACGAAAATGAAAGAGGATGATTTCATTGAGAAATT
ATTGGTAGCTAATACTCATGATACCATTCTTTGCTTCTCAAGCTGTGGTCGTTTATATCA
ATTAAAAGTCTATCAATTACCACAGGCAAGCCGTGGTGCAAGAGGTACGCCAATCGTAAA
TATTCTTCCACTTGTAAAAGGGGAGAATGAGCGTATCACTGCAATTCTTCCCGTTCCAAA
TGGTGAATTTAGCGCTGATAAATTTATTTTTATGGCAACGGCGAGTGGTACGGTGAAAAA
AGTTTCGCTCGATGCATTTAGTAATGTTAGATCAAGCGGTCTAATTGCATTAAAACTTCG
CGAGGGTGATGAATTAATCGGGGTAGATATTACCAATGGCGAGAGTGAAATCATGTTGTT
CTCGGCACAAGGTCGAGTGGTACGCTTTGCAGAAACTGCAGTGCGGGGAATGGGGCGTGT
TGCAACAGGGGTTCGAGGTATTAAATTAGCAACAACCGAAATTTCAGTCGATGATGCTGA
AGAAGTCGATATTGAAACTGTTGAAAACGAAGAAGCTGAAGAAGCCTCAAGTGTTAACTT
AACCACCGATAAAGTGGTTTCCCTTGTAATTCCACATACTCAAGGTGAAATCTTAACCGT
TACCCAAAACGGTTATGGTAAACGTACTGCCTTAGGTGAGTATCCGGTCAAATCTCGTGC
AACAAAAGGGGTGGTTTCAATTAAAGTGAATGAACGTAACGGTAAAGTGGTTGCAGCAGT
TCAGGTTGAAGAAAATGACCAAATTATGTTGATTACCGATGCCGGTACATTAGTACGTAC
CCGTGTAAACGAAGTCAGCCTTGTAGGACGTAATACCCAAGGTGTTCGTATTATTCGTAC
CGCAGAAGACGAACATGTTGTCAGCCTTGAACGAATCTGTGAAATTGAAGACGACGGTAT
AGAAAATTTATCTGTTGAAGAAGCATAATTTATTAAGGCTGTGATTCACAGCCTTAATAT
TTTGTAAGATAATGCCTTATTTTTATTGGGATTGTCCTAGGCATAGTAGACAAAAGTGTT
GGTAAAAAGTGGGCTAAAGCCTTATAGTACAAGGCTTTAAGCTCACTTTTGAAGAATATG
CTCACTTAAATATAGAAAAAACAACAAATAGGTTGGAAGGGTTATTTAAAGAACTGAAAC
AGAAATTATCGGTTCATAATGGATTAACGAAAAAGCATAAGATTATGTTTATAAAGGATT
TTTTAAATAAAAAGAGTTGGTANNNNNNNNNNNNNNNNNNNNNNNNNNNNNNNNNNNNNN
NNNNNNNNNNNNNNNNNNNNNNNNNNNNNNNNNNNNNNNNNNNNNNNNNNNNNNNNNNNN
NNNNNNNNNNNNNNNNNNNNNNNNCTAGAAACAGAAATAGCACTTTTACCTGGTAAATAA
ATTTGTGGCAAATTAGCCATCGCCCCAGCAGAAGCAATCCCCGCTCTTGCATTAACATCA
ACACGACCAATATCTCTTGATAATTGATTAAATCCTGTATTCACAGAAGAAACCACTTTG
TTTAGTTGACGCACATTCACTGCATCTCCCTCTTCTCTACCATCGCTTATATTGGTAATT
CTTGATCCATTCATATTTACAACTGGATTTCCTTTCTCATCTTTACCTAAAGATACCTTA
GTATCGCCATTACTAATTGAAGTAATGTCGCTTAAATCTCCAGACACGCTCATATTGTAA
ATATTCTGACCATTTGCACCCGCTGTTCCCTGCGGTCCTTGTGGTCCTGCTGGACCCACT
GGACCAGCTTCGCCTCTATCGCCCTTAGGACCTGCTACCCCTGGAAGCCCTTGTTCGCCT
CTAGGACCTGTATCTCCTTTTTCTCCTTTAGGACCCGCTTGTCCTGGATCGCCTTTATCC
CCCTTAGGTCCCTGAGTACCTGCTATTCCTTGCGATCCTTGTGGTCCCGTTGGACCCGCA
GGTCCTTGAATACCTTGCTTGCCTTCAGGACCCTGTTCACCCCTAGGACCCGCAGGACCA
GTTTCTCCTTGCTCACCCTTAGCCCCTGCTGGACCCGCAGGGCCTCGTGGTCCCGCTGGA
CCCACTGGCCCCGCTTGTCCTGGATCGCCTTTATCCCCCTTAGGTCCCTGAGTACCCGCT
ATTCCTTGCGATCCTTGTGGTCCCGTTGGACCCGCAGGTCCTTGAATACCTTGCTTACCT
TCAGGACCCGGTTCACCCCTAGGCCCCACTGGACCCGCAGGGCCTTGTGATCCCGTTGGA
CCCGCAGGACCCGTATCACCTTTGTCACCCTTAGCCCCTGCTGGACCCGCAGGGCCTATT
GCACCTTGTGGTCCTACTGGACCCACTGGACCAGCTTCGCCTCTAGGACCTGCATCACCT
TTAGGACCCACAGGGCCTCGTGGTCCTGCTGGACCCGCTTGTCCTGGTTCGCCTTTATCC
CCCTTCTGTCCCGGAGTACCCGGTATTCCTTGCGGTCCTCGTGGTCCCATTGGACCCGTA
GGTCCAGTTGCACCTGCAGAGCCAGTTTCTCCTCGCTCACCCTGCGGTCCTCGTGGTCCT
GCTGGACCAGCAGGACCAGCTTCGCCTCGCTCACCCCTAGGACCTGCTACCCCTGGAAGC
CCTTGTTCGCCTCTAGGCCCTGCTGGACCTGCAGGGCCAGTTGCACCTGCTGGACCTGCT
GGACCTTGAGCACCTGCTGGACCCACTGGACCCGCAGGGCCTGTTTCACCTCTAGGACCT
GCATCTCCTTTAGGACCCTCAGGGCCAGTTTCTCCTCGGTCACCCTGCGGTCCTCGTGGT
CCTGCTGGACCCGCTGGGCCTGTTTCTCCTCGGTCATCCTTAGCCCCTGCTGGACCCGCA
GGACCAGGTGCACCTCGTGGTCCTGCTGGACCCGCAGGGCCAGTTTCGCCTTTATCCCCC
CTAGGCCCCTGCTTGCCTGGCTCTCCCGCTGGGCC
>H115 Scaffold4
ACTTCAAAATTAAAAATATGTTTAAACAAAGTCAATCAACAAGTGCCCACACAGATTGTC
TGATAAGTTGTTAAAGAGCAAAATAAAGTGGTCGGCGAGATAGGATTTGAACCTACGACC
CACTGGTCCCAAACCAGTTGCGCTACCAAGCTGCGCTACTCGCCGTCTGATATGCCACTG
CATATATTTAATGGGGTGGCTAATGGGACTCGAACCCACGACAACCGGAATCACAATCCA
GGGCTCTACCAACTGAGCTATAGCCACCATTTCTAGTCGATATTGCATTACCTCTGGCGC
GCTCGACAGGATTTGAACCTGCGACCTTTGGCTCCGGAGGCCAACGCTCTATCCAACTGA
GCTACGAACGCGTTGTTTTCAGTACTGCGTCGCAACGGAGGCGTATATTAGTGATTTCAC
TCTCGCTTGTCTAGCACTTTTTTTAAAAATTTTCTTGTATGCTCTTAATTTATTCAAAAT
GTCTAGAGCGTGTTGATCTTTTAAGTACAAAAAAACAAACGACATAGAAATTTGGTATAA
TTTAGTTCGCCAAAACCTAACCATTCCGTACAAACTAAGCGGTCAAAATCCGCAAGCGNN
NNNNNNNNNNNNNNNNNNNNNNNNNNNNNNNNNNNNNNNNNNNNNNNNNNNNNNNNNNNN
NNNNTTGACGACAACAAAAGCAGTTCCGGTTATACCTCGTAGACGAAATTCAAAGGTGGG
TAATGAGGATATAGACTGGTGTTTATATCGTTATCGCCATTTAGTTGAAAATGCGTTTGC
TTTTTTAAAACAATACCGAGCCATTGCGACTCGGTACGATAAGTTAGCAAGAAATTATGC
GGCATCGCTAGCAATGATTTGTTGTATTCGCTGGGGGAAATTGTTGTTTGGTTAAGATTT
AAACTCAAAAGATCAACAGCCCCTAAGGCTTTAATCGTATTGGTTTCATCGCCTACATCT
TTTATACGTTTCAGCACGTCAAATAGAGGAGCGGTACAACAAGAAAATAAATCGGCTAAG
GCTTCATAGCTTAATGAACGGTTATTATTCACTTCAAGTAGCATTTGCTCAAAAGCGGTG
CAAGCCCCTTTCATTCGTTCAAGTGCAACAAAATCATCTTCACTAATTAAAAAATGATGG
TCATATTGAAAATAAGTATTTAAAAAAGCATTGGTTTCTACAATAAAACGTTGTTGGTTT
ATCGCTGGTCGTAGCTCGTTTACGGCTGATTTATTCATTTTGCGTAATTCGCCCAAGGCT
TCTAAGCAACGTTTGATAATTGGTGTCCAGCAGTCTGTTGTTTTATCTATAAAGCTAATG
GCGGTTTCAATGGAAAGCCAAAAATCAAGCGTTTCATTCCGTGCTTTATTTTGAATAATC
AAATAATCTTGTTCAGCCTGAAAGCCTAATTTAGTTAAATGTTGTTGGCTTTCTTTAGTG
GTTGGATGCCAGCTAAAAGCAACGTGTGCAAGCTCTTTTAATGAAATAAAAGATTGTTGG
CGATTATTGATAAGTTTTGTTTGAAGAGAAAAGGGGAACTGTTGAGCGTTCATAATGAAC
TCCTTTGTGTATTTACGAAATTTTACCCTATAAAATAGGGTGCCAAGGGGTTCGAAAGCC
ACACAAAGACGGCTGGAGTTATTTCCCTTTCGGGTGTTGTATTCCTCGCCCCCTCGGTAT
TGAGTTTAAATAAATTGTGCCTTTTGCCCCAAAATTGCAAATTTTAGGTACAAAAAACCG
CTTGATCTATCGGGTGCGGTTATCCGCTTTGTGTAAGGTTACGACACCTTGAGAACAGTC
ATACGCGTTTTAAGATAAATAGCAAGTGTTTAATTAAAAAATTGAATGTTCAACTTTAAA
ATCATTGTTGTTTACTCATAACTATTTGATTTTTATAAAATAGAATTTCTTTCATTAAGT
TGAACCATTCAAATCTTTTCTTGCAAGCGGTCAAATTTCCCCTAATTTTTACTAATCCCC
ACAAAAACGCCCTTTTAAGCCCTTTTTCTGTTTAAGCCGAACAAGTGTAGCTCTTTTGTC
TTTTAGTGTGTTTATAAACGCTCGTAAACGCCTTAAATTTGATTCTTGCTTGTTGTATTT
GGCATTAGTTATGTATTGCAGTATAAGTGTTTTATTAAAGTAGTTTAAAAGAGCAGTTTT
ATAAATCAGTTTAAAGTTTGCGGTATTGGTTGAATGATTAAAACAGAGCGATATATGAAC
AATGCTGAAGTTGCTTACAATAATTTAATCGAAACTTTAGACAGTTGTATTGAACAAGCT
TACGAAAAGGCACAAGGTGATAAAGCAAAGTTTAGGTTTCATTTTTTAGAATTATTTGGG
AAATTTAATGGAGGTTTAAATTTGTATATTCCTAAATTTGATAACCTTACAAAAGAAGCG
GGCAAAATCCCACAGTTTGGGCGTTTAGCTTTTCGCACTCGTTCAACCGTTCGAGAATTA
CGCGGCGACTCTAACCGCTTAACGCCTGAAGATGTAACAAGTTTAAGCGTAGAATTAAAA
GAACACGATATTGAATACCCTATTGATTATCGTGAAGATAATGATGCCAGCTATCCTTTG
AAAAAATACGCTCTTTCTGTTGTTCAAGATGTCATTGCGTTAGGGCGTGAAGTGGTTGTT
GCTGAAATTGCACAAAATGCAGCTAATTATTCAGCTGAAAATGTTGTTACACTGACTGAA
ACACAACGTTTCACAAATGCAAAATCTGGCCCTTTAAAATTCATCAATGATGGTTTAGAA
GCTGTTTCTGCTACTATTGGGCGTTTGCCTAATGTTTGTGTAATTGCTTCAGATGTTTGG
AAAATTTTAAAAGAAAATACAAACCTTTTAGAACGTATCAAATACACTCGCACAGGCATT
TTAACCCCTGAAATTTTTGCTGAATTGATTGGCGTTGAAACGGTAAAAATCGGTGCTGCT
TCGCAAGAAAAAGACGGCAATTTAGAAAAAAATCTGGTCAAATAGCATTGTTTTGGCTTA
TGTTGCAAACGGTAAAGATAAAGGCAAAAAAGGCAATATTTTTGAACCGTACGGTTACAC
GGTAAGACGTAAAGACGGCTTATTTGTTGATACTTACCAAGAGAAAGGCGGTAAAGTGGA
AATTATTCGTTGCACGGATATTAACGCCCCTTTCCTTGTTGGAAAATCAGCAGGTTATTT
AATTCAAGGTTGTATTAAGTAAATAGGTTTTACCTTTCAATCAGATTGTTTGCTTGCACC
GTCAAAAAACGGTTTTCTGATTGATTGAAAACGTCACTAAAGACGTAAAAAAGACTAAAA
GGGCTTTAGCTAGTGGAATAGTTAAAGCCCTTTTCTCTAAAAAATGAAATTTTATTGCTG
TATGTGAAAAAAGCGAAATTGTTATTTATCTTGCTTTTTTTGTTGTAGTTATGTCGCTTT
GTTTTAATAAAATTCGATGACTTTTTGTTTGAAAGATTGGGTGTATTTAGTCATAAAAAT
CTGCACCTTAATTAGTTGGTTGTTTAGCCCAACTTTTGGGGTGCAGATCATCTACGTCAG
CCCCTAATTCAATTTAATCTTGCAAGTTATGATAATGCACTACTGCTCTTGCTTTGCGAA
CGTAAGGGCTAGTTGTAGAATACCAAAGCCTCATATTAATTAAACCAAACACAAAAAGCC
CGCTATTTCCATAGCAGGCTTTTTTATCACTAAAAATTAGTCACCAACAGCAATGCGTTT
CATATCTGTCATATAACCACGCAATTCTTGGCCGATTAACTCAACAGGGTGGTTGCGGAT
GGCATCGTTAATATCACGCAAGTACACATTGTCGATTTCAACGGTTGGTGTTGGTTCGCC
TAAATCGCCTTTTTGTAACATTGGGATTAATTTCTCAGCTAAGATTGGCGTTGCAACGTG
TGAGAATAAGTAGTTACCGTATTCTGCAGTGTCTGAAATAACTACGTTCATTTCGTATAA
ACGTTTACGCGCGATAGTGTTTGCGATTAACGGAAGCTCGTGTAATGACTCATAGTATGC
AGACTCTTCGTAGATACCGCTTGCAACCATTGCATCGAATGCCATTTCAACACCGGCTTT
CACCATTGCAACCATCACTACGCCGTTATCGAAGTATTCTTGTTCAGAAATTTTGATACC
GTCTGCTTTTGGTGAATTTTCGAAAGCTGTTTTGCCTGTTTCTTCACGCCATTTGAATAA
GTTTGCATCGCCGTTTGCCCAGTCTGCCATCATTGTTGATGAGAACTCACCGCTGATGAT
GTCGTCCATATGTTTTAAGTAAAGATCGTTTAATTGGAGTTTAATTTCTTCCGCTAATTC
AAAGGCACGGATTTTTGCTGAGTTAGAAAGACGATCCATCATTAATGTGATACCGCCTTG
TTTTAACGCTTCAGTAATGGTTTCCCAACCGTATTGAATTAATTTGCTTGCATATGCCGG
ATCTTTACCGTCTGCCACTAATTTGTCGTAGCACACGATAGAACCTGCTTGTAACATACC
GCAAAGGATGGTTTGCTCACCCATTAAGTCAGATTTCACTTCTGCCACGAATGAAGATTC
TAACACGCCCGCACGGTCGCCACCTGTCGCACTTGCCCACGCTTTTGCAATCGCCATACC
TTCGCCTTTCGGGTCGTTTTCAGGGTGAACAGCGATTAATGTCGGCACACCGAAACCACG
TTTATATTCTTCACGCACTTCTGTACCCGGGCATTTTGGTGCTGTCATCACCACAGTGAT
GTCTTTACGAATTTGCTCGCCTTGTTCAACAATGTTGAAACCGTGTGAATAACCAAATGC
TGCGCCTTGTTTCATTAATGGCATCACATCTGCAACCACTTTTGAGTGTTGTTTATCCGG
GGTTAAGTTAATCACTAAATCTGCAGTTGGGATTAACTCTTGGTATGTGCCAACTTTAAA
ACCATTTTCGCTTGCACGAGTAAATGAAGCACGTTTTTCTGCAATCGCTTCTGCACGCAA
TGCATAAGCAATATCTAAACCAGAATCACGCATATTTAAACCTTGGTTTAAACCTTGCGC
ACCACAACCTACGATCACGATTTTTTTGCCTTTTAAGAAGTTGCAACCGTCAGCAAATTC
GCTACGATCCATAAAACGACAACGACCTAATTGGTCAAGTTTTTCACGTAAGTTTAATGT
GTTGAAATAGTTAGCCATAATAAAAATCCTGTGTTGTTAATGTTGAATGTTTGATGTTGT
GTTTACATACTGTAGTTGTTTTTGCGAGTTTGATTATAGCTGTTTTTGTTATTGCGTAAA
TTGACATTATTAGAATTTATCATTGCACTAAATAAAATCACAAGCGGTCAGAACCCTATT
ATTTTTTGCAAATTTTTGCGGAGTAAGAGCCTTAACACTCAAGTTATCTTTGCTATAATT
CCCCAAATTTACCTAAAATTGAAGGAATTCTTATGTCCCAACTTATCGAACTCACTCATA
AACTCAAAGAAATCTTCCAAATCAACCGAGCAGATTTGGATTTTGGGATTTATCGTATCT
TAAACACCCGTAGCCAAGAGATTGAAAAGTATCTTTCGCAAACCTTGCCACAAAAAGTGA
AGCAGGCGTTGGGTGATAACCAAAGTGAACAAATCGCTGGTTGGCAGGCGGAACTGGAGC
AAGCCAAAAAACAAGCTCAAGAGCTAGGCATTGACCCCAATCAATCACCAAAAGTCCAAG
AACTGCAAAGCAAAATTGAACAAGCCAAAAAAGGCAGTGCTGATCACGAGACGGCGGTTT
ATCGCCATCTTTTAACCTTTTTCAGTCGCTATTACGAAGAAGGCGATTTTATCAGCCAAC
GCCGTTATAAAGGCGATACTTATGCCGTGCCTTATTCAGGCGAAGAAGTGTTGCTACATT
GGGCGAATAAAGATCAGTACTACACCAAATCGGGCGAGAATTTCAGCAATTATCGTTTTA
GCCTTGATGATGGTCGTACCGTCTTTTTCCGTTTAAACAGTGCCGATATTGCCAAAGACA
ACCGCAAAGATAACGATACGAAGCGTTTGTTTACCCTTGCTACCGCACAAACCATTGAAC
GTGGAAATGAAGATGGCGAGTTGGAAATGATTGACATCAACCCAATCACACAAAGCGAAG
ACGGCAAAACTTTAACCATTTTGTTTGATTACAAACCGTTTGAAAAATCGGCAAAACAAG
AGAAAATCTTGGAACAAGATTTAGCCACGTTGCAAGCTCACGATTTGCTACAAACCAAGT
GGATTGCCTTAGCCGAGCGTTGCCCAACCGAGAAAAATCCTAACCGCACTTTATTGGAAA
AACATTTAAGCGACTACACCCAGAAAAACAGTGCCGACTATTTTATCCATAAAGATTTAG
GCGGTTTTTTACGCCGTGAATTGGATTTTTATATCAAAAACGAAGTGATGAATTTGGACG
ATGTGCAAAATATTAGCCATTTCGCACCGCTTGAAGCTAATTTACGCCTAATCCAAACCT
TACGCAGCATTGCTTTAGAGCTTATTGCCTTTTTGGCACAGTTGGAAAATTTCCAGAAAA
AATTGTGGTTGAAAAAGAAATTTGTGGCAGGGCATCACTATTTAATTACTCTTAGCCATA
TTTTGCAGCTCGAACAAGCGGGCAAATTTATTGAAGAAATTGCAAATAACAGCAAACAAC
TTGCTCAATGGCAAAGCTTATTTAACCTGCCGTCTGCGGATGCTCAAGCATTTTTAAATG
TTCAAAAAGCAAACAATGCGGGGGGGGGGTAAAACGCCTTTAAATTCAAATGGTTACGAT
GATTTACAACATCTTGTTGTGGATACATCACTCTTTTCTGCCACATTCCAATCTGCACTA
ATTTCCACACTTTCACGCTCACTGGGCGACTTTGACAGCCATATCAACGGCACACTTATT
CATTCGGATAATTTCCAAGCCTTAAATTTATTACAAGCCCGTTATCGCGAACAGGTGAAA
TGTATTTATATTGATCCGCCGTATAACACCGAAGATGACCGTGCAAAAGGTAAATTTATT
TACAAAGATGGATATCCTAGCTCTACATGGGCAAGCCTTATTCATAGTCGTTTGTTACTT
GCTAAACCACTATTAAATCAAGCAGGCGTACTTTTTCAAAGTATTGATGATAATGAACAA
GCAAATTTAAAATTACTTTCTAATGAAATTTTCGGAAAAGAAAACTTCATTTCCCTATTG
ACAGTTGAAAATAATCCAAAAGGTAGAAAAAACTCTAAATTTATTTCTGTATGTAATGAT
TATTGTCTAATTTATGCTTTTGATAATACAAAAAGTTATTTTATTGAAAATATACCAAAA
GATATTAAAGACTTAACACAGGATGAATACGGTAATTATGTTCATAACAGCGGCAAGCGA
GTATTGGTCGGTGAAAATAAGTTTAATAATTTAGTCCAAAACTTCAATTCAGATAAACAC
TATACTATTTATTATCATGATGCATTAAAACATTTAGTCACAAAAAAAGAAACTCAATTA
AATGAAATAGATGAAAATTTAGTTTCTCAAGGTTATGTAAGATATATTTCTTATATCGGA
AATTCATTTGTAGAAAACACTTATACAGATAGAAAATTCTTAAAGTTATTTGAAAATAAA
GCTTTAGAATTCAAGGATAATAAAATATATGAAAAAAATTTTAGTACGACTATCAGATTG
AAAAGCATCTTATCTAATAAAAAATATGTTGGAGTCACTCAAAATATTAAATCTACAATC
GAATTAGATTTTAAGACCACTTCTGCTGGGACATTGTTGAAAAATTTATTTAATAAGGAT
GATGTTTTTAATGCTCCAAAAAATATTACTTTTATTAAAACATTAGTAACTTTAATTGAT
GACAAAAATCAAATCATTCTCGACTACTTCGCAGGTTCAGGCACCACCGCCCACGCCGTT
ATTAACCTAAACCGTGAAGATAAGGGCAGCCGTCAATATATCCTTGTGGAACAAGGCGAA
TATTTTGATACGGTGCTCAAACCGCGTGTGCAAAAAGTGATTTATAGCAAAGCGTGGAAA
GACGGTAAGCCCGTTGCGGAAGATGGTGCGGAAAATCTACAAGGTGTACCGCAAATTGTT
AAAGTGCTAAAACTGGAAAGCTATGAAGATACGCTGAATAACCTTGAACTTCGCCGTAGT
GATTTATTTGACCACTTGCCTGAAAATGCACAACAAGATTATCTGCTGAACTATATGCTG
AATATCGACAGCCGGGGTAGTTTGCTCAATATTTCGCATTTTGAGAAACCCTTTGATTAT
GGCTTAAACATTAGCACCACCAGCGCCGGTGCCTATGAATGGCAAAAAGTGGATTTGGTG
GAAACCTTTAATTATCTGATTGGGGCAAGGTTAGTCAGTATTGACGATCAGCGAGTTAAA
AGAGGTTATGTAGCGATAGATTGTCAATTACCCAATCAAAGCGGGGATGACAAAACATTA
ATTATTTGGCGTGATTGTGAACAATGGCATTATGAAAATTTGTATGCAGAAAAAGAATTC
AGCCACAATTTTCAAGATAGCAAAACGACGCTATTTGGTAAGATGAATTTTAATCCTAAA
AATACCGACTATGCACAAGTCTATATCAATGGCGACCATACCCTTGAAACCGTGTGGGAC
GGCGAGCAAAGTGGTAGCTTGAAGATTATCAGCATTGAAGATGCGTTTTTATCCTTGATG
TTTGAGGGGGATGCATAATGGCAAAAGCACCCCAAAATACCAAATTCCATTTTGATGAGC
ATTTAATTTTAAATCGTTGGCTGTTTTCGTTATTTCACAAAACATCGTTAAATGAGTTTA
AAAGCCTGTTGGAAAGCGTAGAAAATGACGACCATATCGCCAGCGATGGACAGAGCCATT
TTTATCATCGCCTAAGCAATGAGCTGTTTTTTGAACACGATAATCCGCTAAGCCTTGCGG
AGCTTGCTGCTTATGATTTGCGGTTGGTGCATTATTGGCAAAAAATTACGGAAAAGCGTA
ATCGCACAAGCGGTCATATTTTGCGACCAAAATACTTCCAGTATCTATCGTTACTGTTTA
CCGAAATTTATTTGGATTGGTATTTCAACAAAAAAGCCGAATTACAGACCGCACTTAATC
AGCAGTTAGTGCAATACGCCAAAGAGATGGGCAAAGAAGCACAAGATTTTGAAGAGTATC
GCTTAAATGATTTAAATAAAATCGCTTTTTGGAACGCCACAGGTTCGGGCAAAACCTTGT
TAATGCACGTCAATATTTTGCAGTATTTGCATTATTTCGGCAAAAACCAACCGCTTGTAC
GCCCGGATAAAGTGATTGTGCTTACCCCAAACGAAGGTTTAAGCCGTCAGCATAAAGAAG
AGCTTGAATTGTCAGGCTTTCAAGCCAGTTTTTTTGATAAAAATGTTATCTCGCAGACGG
CATTTAATTTTAGCCAAGATGAGGTGGGTGTTGGCTTGGGCGTTGAAATCATTGATGTCA
ATAAACTTGCCGACAAATCGGGCGATAAAACCGTGTCGGTAGATGCCTTTGAAGGCAATA
ATTTGGTGTTGGTGGACGAAGGGCATCGTGGCACATCGGGCGAACAGTGGCTGTTACGCC
GTGAAGCCTTAGTCAAAGGCGGTTTTGCCTTTGAATATTCGGCAACGCTTGGGCAAGCGG
TGGCAGGCGGCAAAACCATTGCTAAGCAAGTGGAAGATAAGCTAAAAGCAAAAGCCAAGT
TATTGTTTAATAAAGGTTCGTTGAAAGGTTTATCAGAAGACGACTTAGCCAAATTAACCC
TTGATGAGCTGGATATGGCAAAGGTTCGCACCACTGCAGTGCTTGAAACTTATGCTAAAT
CGGTGTTGTTTGATTATTCCTATAAGCATTTTTATCACGATGGCTATGGTAAAGAGAGCC
TGATTTTAAATATTGAAAAACAAGGTTTTGATGAGCATTTGCCTGTTTATTTTGTGGCAG
GTTTGTTGTCGTTTTATCAACAACTTTATTTGTTTGAACAGCACAAATCGACATTGGCGG
AATGGAATATTGAAAAGCCATTGATGGTGTTTGTGGGGCATCGTGTTAAAGAAAGTAATA
AAGAAACAGAAGAACAAAAAGTAGAAAAATCTGATATTTTAACTGTTATTCGACAGCTGG
CTTTCTTTGTGAATCAATCTCAACAGGTAAAAAAGTGGTTGAAAGAACTCATACTAGATA
ATCCTCAAATATTGGGTAAGAATAATGAACACCTTTTCAAAGGGCGTTTTGTGCCATTAC
TCTCTTTTGTCGATGACGTGGATGCTTTGTATCAAGATATGTTGCGTAAGATTTTTGGGG
CGACACATTCAAGCCGTCTGCGTTTAACCCATTTGAAAAAAAGCGATGGCGAACTGGCAT
TATCCCTTGGCGAACAAGGCGAGAAATTTGGTGTTATCAATATCGGCGATGCTTCTGGTT
TACTGAAAACCGCACAAGAAAATTTTGCCGATGAGTTTGAGGCGGTGAGCGATGAGTTTA
ATGGCGGTTTATTTGCTGAAATTAATCATAAAACATCTCCCGTAAATATCTTAATCGGTT
CGCGTAAGTTTACCGAAGGTTGGTCAAGCTGGCGTGTTTCTACGATGGGCTTGCTCAATA
TGGGCAAAGGCGAAGGTAGCCAGATTATTCAGTTATTTGGGCGTGGCGTGCGATTAAAAG
GGCGTGAATGGTCGCTCAAACGTTCATTGCCAAGCGTTCGCCCGAAAGGTGTCTTTTTAG
AAAAACTGGAAACGCTCAATATTTTTGGTATCAATGCCGATTATATGGAAGTGTTCCGTG
GCTATTTGGACGATGAAGATATCCAAACCGGCGATGAAATGCTGACGTTGGATTTCCCTG
TACAAAAACGCTTGCCTGCCATCAAACTGAAAACCTTAAAACTCAAAGAAGAAGTCAAAG
GCAATCGTAAGCAGTCGTTTAAGCGAGTAGAAAAGCAGATTTATCTGTTTGAAATTCCTG
AAAAATGGCAGAACAAAATTAAAGGGATTGAAATTAGCCTAGATCGCTATCCAAAAGTGC
AAAGTTTTGCCACCAAAGGCACTGCAATCACTCAAGTGCAAGGCGAACAGCGTGATGAAG
TGAAGTTAAATTCGGCACTGTTTGATTTTTTTGATTGGGATAAGATTTATCTGCAAGTGG
CACGTTTTAAACATCAGCAATCTTGGTATAACTTGCGATTAGATAAAGCGAAGTTACGCC
AATTTGCCGAGCAAAGTCATTGGTATCGTTTGTATATGCCACAAGCGGCGTTAAAGATGG
ATAGTTTTGCCCAAGTGGCGTTGCAGCAAGAGATTTTGATCGATTTATTGCTGGAATATG
TGAAAGCCTTTTATAACCGCTTAAAAGCTGCCTACGAAGGGCAGTTTTATGAAGTGGTTA
CGGTGGATGACAGCAATGGCTCTATGTTGGATAAATACCAATTTAGTTTGCCTGATAATG
ACGAAGGTAATGAAATCAAACAACGATTAGAAGCCTTAGCAGACGGCATTAGCGAGTTTA
GCAATGGGGTAAAACCTGTTTATGGTGGCGACAAAGGGTTGCAAATGCTCTGTTTTGATG
GGCATTTGTATGCCCCCATTTTTGCTTGCTTAGAACGCCAAGATTTGCCGTTTAGTATTC
AACCGCTTGCCATTGGCGATGAAAGTGAACTGCGTTTAATCAGTGATTTAGTCAATGCTA
AAGCAAGTGGCAAGTTGAGCGAGTGGACACAAGGCAAAGATTTGTATCTATTACGCAATG
CTGCCAATAAGTCCAAAGGCTTGGGTTTTGCTTTGGCGGGCAATTTCTATCCCGACTTTT
TGCTGTGGCTTGTGGACAATCAAACAGGTAAACAATGGCTTAGCTTGATTGATCCGAAAG
GCATTCGCAATATGGATTTAGACAATGCCAAATTTGGGTTATACGATGAGTTACAAAAAT
TAGCTCATGAATTGAAGATTGAGACCCCGATTTTATCTGCCTTTATTTTGTCCATTACCA
AACAGGCAGATTTGCTCAATGTGGGGCATTTAACAACACAAGATTTCGCCGAGAAACATA
TTTTATTTATGGACGGCAATCAGGTTTATCTCAAACAGATGTTTAAGATGATGTTGCAAT
AGTGGTGTAGATGCTTGAAATGGTAAAGTGGGAATAACGTACACAAGAAAAGTGGATTTT
GTGTGCATATCGGAATAACATACACAAGAAATCCCATTTTCTTGTGTATGTTGTGTGAAT
GTGCACATTATTCCTAATTTTTATGTTGATGAGAACGAAGTATGAATTACGTCATTCCTG
ATTTATTCGCGTTGGGAGATTTGGAAAGCAAATCTGTTTTTAAAGCCTGTACCCACGCAC
ATCGTGCATTGGGGGAGTTAAAAGGTGTCGTGCATACGATGCCAAATCCCAATATTTTGC
TTGGTACTTTGCCTTTGCAAGAAGCAAAAGAAAGTTCAGAAATTGAGAATATTGTAACCA
CACAAGATGACTTATATCAGAGTAATTACGCCACACAGCAATTTGCTTCTGGGGCAGCTA
AAGAAGTTCATTATTATGTTCAGGCAATGAGTTTAGGATTTCATGAAGTACAAAAGAGTG
GTTTGATAACCCTAAATTTAATTAAAGAGATACAGCGTGAGTTGGAAGGTAATAACGCAG
GCTTCCGCAAACAAGCAGGAACTGGTTTAGTGAATCAAACCACGCAAGAAGTGGTGTATA
TGTCACCTCAAACCTATGATGAAATCGAAAATCTGATGGCTGGTTTAGAAAGGTTTATCA
ACGATTCTGAACAAATGGATTATGACCCTTTGGTTAAAATGGCATTAATTCATCATCAAT
TTGAAAGTATTCATCCTTTTTACGATGGAAATGGTCGTACAGGGAGAATTATCAATATTT
TGTATTTGATTCAGCAAGGATTGTTAGATACGCCTGTTTTGTATTTATCACGATACATTA
ATCGCAACAAAGGTGAATATTATCAATTGTTACAAGCAGTACGAGAAACCCAACAATGGG
AACCTTGGCTGATTTTTATGCTTAATGGTATTGCTGAAACGGCTATTCAATCGGTTAAAT
TGATTAATGAAATCAAAGCTCTAATGATGAAGCAAAAACAGATGATTCGTGAAAATTTAC
CTAAAGTGTATAGTCATGAATTATTAAATAATTTATTCAAATATCCCTATACAAAAATTG
ACTTTGTAATGGAAGATTGTCAAATCCATCGTAATACAGCCGTTAAGCGTCTTGACGAAT
TGGTTGCTTTAGGTGTTTTAGCGAAAACCAAAATAGGAAAAGAAAATTTTTATATTAATG
TTGAATTGTTTCATTTGTTGATGCAGTAGGTAATTGGAAAATTTGTATGAATATCACAGC
GTATCAAGCGAAGTATTTTGCCAATGAAATTTTGTGTCGTTCCGAAAATGGAGTGGCTCG
TATTTCAGACGGTTTATTTAATGCTAAAGTAGATCTTAATCCCCATCAGATTGATGCAGC
GTTATTTGCACTGAAAAATCCGCTTGGGCGTGGCGTATTGCTTGCCGATGAAGTGGGTTT
GGGCAAAACGGTGGAAGCTGGTTTGGTGCTTTGCCAATTATGGGCGGAACGAAAACGCCG
TTTGTTGGTAATCTGCCCTGCGGTGTTGCGGAAACAGTGGGCAAATGAATTGGCTGAAAA
GTTTGGTTTACCTTGTGTGATTTTGGATAAATCGCTATTAAAACAAGAATATCAAGGCAG
CTTGCCAAGTTTTTTGCAAGCCAACATGGGCAAGAGAGTCATAATTATTTCTTACCAATA
TGCAACCAAACTCGCGAATTTTTTGGCCGGAGAACTGTTTGATTGCGTCGTGATGGATGA
GGCGCATAAACTGCGTAATGCCCATCGTACCAGTAATAAAATGGGGCAAACATTACGCTC
GGCATTTGATGGGCGTAAAAAGTTACTACTCACTGCAACACCATTGCAAAATAGTTTGAT
GGAACTTTATGGTTTATCTACCTTGCTTGACGAATATTTATTTGGTGATGAAAAGGTGTT
TCGCCGTGAGTTTGTCAATGAGCACAATATGGCGGAATTAAAAAGCCGTCTGCAAACTGT
GGTAAAGCGAACGTTACGCAAAGATGTGTTGGAATATATCCGCTATACCAAACGCCATAC
GCTTACCCAAAATTTCTATCCAAGCGATGAAGAACAGGCGTTATATCAAGCTGTATCGGA
TTTTATCAGCAAAGAACATAGCTTGGCGTTACCGAAGCGACAACGTCATTTGATTGGCTT
GATTTTGCGTAAATTATTGGCTTCCAGCCCTTATGCCGTGGCGGATACGCTTAGCATTAT
CTTAAAACGCCTTTATACACTCAAAGAACAACAGGCTAAACAAGAATATTTATTACTTGA
TTTGAGAGAGAGTGAAGCAGACTTAGCCGATGAGTTGGATGAAGAGTGGGAAGATGATGA
GTCAAATGATGATGAAGGATTAACATCGGATGATCGTCAAACACTAGATGATGAAATCGC
TCAAATTGAAGGTTTTATCGCACAAACCAAACAATTACGCCACGATAGTAAAGCAAGTTC
ACTTTTAACCGCACTACAAACCGGTTTTGCCAAAATGGCGGAACTTGGTGCAGCTCAAAA
AGCGATTATTTTTACAGAAAGTGTGCGAACGCAAGCCTATTTATATGACTTTTTGATTGC
CAATGGCTATGCCAATCAAGTGGTGAGTTTTTCAGGTGCTAATCATCACACTGATGCCAA
ACGCGTTTATGAACAGTGGCTTGCTGATGAAAATAATGCCGGTCGAATAACAGGTTCTCC
ACAAGTGGATATGCGTACGGCGTTGATTGATCACTTTAAGAACAATGCACAGATTATGAT
TGCCACTGAAGCAGCAGCCGAAGGGGTAAACTTGCAATTCTGTTCCTTGCTTATCAATTA
CGATTTGCCTTGGAACCCGCAACGAGTGGAACAACGCATTGGTCGTTGCCATCGTTATGG
GCAAAAATTTGATGTGGTAGTAATTAACTTTTTGAACCAACGCAATGAAGCCGATCAACG
AGTTTTAGAACTGTTAAGCGAAAAATTTAAGTTATTTGATGGCGTATTCGGTGCATCTGA
TGAAATTCTAGGGCGTATTGAAACAGGTTTGGATTTTGAAAAACGTATTGCTCATATTTA
CGATAGTTGCCGCAGTGCGGAAGAAATCAAGCAAGCCTTTGATGACTTACAAAAAGAAAT
GGAAACACAAATCCAAGAGGCAATGCAGACGGCAAGTTCGGCTTTGTTAGACCATTTTGA
TGAAGATGTGCACGAACGCTTGAAGTTACAGCTTTCCCAAAGCCAACAATTATTGGATAA
AACCAGCCGCTATTTTTGGTATGCAAGCCAATTTGCATTACAAGATTATGCGAAATTTGA
CGAAGCCCAAAAATCCTTTTACTTGCAACAATCGCCTATTGAAACAGCTCAAACGGGACG
CTATCAATTGCAACAACGAGAGGGGCAGACAGGATACGATTATCGCTTAAACCATCCTTT
AGGCGAATGGTGTTTAGAGTATTGTCAGCAAGTTCAAACCGATGTGGCTTGTGTGCAGTT
TGATTATAGCCGGCACCCAACGAAATTATCTGTGTTAGCGGAACACCAACGGCAATCAGG
TTGGCTATGGGTGGATAAGCTCGGTTTTTATGGAGAAAACCAAACACAGGAACAGCTTGT
TTTTACCGCCAGAACCGATACAGGTGAATGGTTAGATGAGGATTTTTGCCGAAAATTGTT
TAGCGTATCGGCTCAGGTAAACGCAGATAATGTTGCTTTACCCGATGACTTACAAAGCAA
TGCCAATCAAGCTATTCAGGGCATAAGTGCAAAACAGGCTGAAACACAAATGGCGTTATT
AAAACAAGAAAGCGAACGTTTGGATAAATGGGCAGAAGATAAAATCAAGGCTGCTCAGGA
AGCCATTGTGGAAGTGAGTGAAAAAATCAAACAAGTCAAACGTGAGAAAAACCAAGCAGC
AAATTTAGAACAACTTGCAAATTTTGAAACACAATTGAAAGATTTAGAGAAAAAACGCCG
ACAATTAAGGGCAAATATTTTTGATGTGGAAGAGGAAATTGAGGAAGAGCGAGATAGGTT
ATTTGCTCGTATCCGAGATAAATTAGAACAACAGCGTAAGGTTGAACATTTGTTTGCGGT
AAGGTGGGTAATTACTTGATTACTACAAGCGGTCAGAACCCTATTATTTTTTGCAAATTT
TTGTGAGAATCTCACCGCTTGCTTTGCTGATTGGCAATGAATCCGTTATAATCTCGCCAA
TTTTTCACCCTTATTTAATAGAAGGAAACCAAAATGGGCTTAGAAAACGTACCTGCTGGT
AAAGAGTTACCAGATGATATTTATGTTGTAATTGAAATTCCTGCAAATTCAGATCCAATC
AAATATGAAGTGGATAAAGAAAGTGGTGCAATTTTCGTGGATCGTTTTATGGCAACAGCA
ATGTTCTATCCTGCGAACTACGGTTATGTAAACCATACCCTTTCTTCTGATGGCGATCCT
GTGGACGTATTAGTTCCAACGCCATACCCACTTCAACCAGGTTCAGTGATTCGTTGCCGT
CCAGTTGGCGTGTTAAAAATGACTGACGAAGCAGGTGGCGATGCGAAAGTAGTTGCAGTT
CCACACAGCAAATTAACCAAAGAGTACGATCACATTAAAGATGTAGGCGACTTACCAGCA
TTATTAAAAGCACAAATCCAACACTTCTTCGAAAGCTACAAAGCATTAGAAGCAGGCAAA
TGGGTGAAAGTTGAAGGTTGGGGCGATGTGAATGAAGCTCGTCAAGAGATCTTAGAGTCT
TTCGAACGTGCGAAAAAATAATTAAACTATTAACCGAATATAATGCCAAAGTAAACGCTT
TGGCATTTTTTATGATAGGAATTAAGTATGAAATTTTTCAAGAATCTTAGCGTTATAGCA
ATTTGTTCACTACTTTTAACCGCTTGTGTTAGCACAGCCCAAATTAATCAAGAAGCAGAA
AGTAATTATGCTAAAGTGAAGCAGGAAGCAAGAGCAAAAAGTATGTTAGATACTAGCTCA
ACGACAGCTCATCGCATTCATTCGGTTTTCAATAAGATGAAGCTTTATGCGGAACGAGCA
AATAAAACAGGAGTGCCGTTTCAATGGGAAATCATTGTGCTGAAATTAAGTGAATTGAAT
GCTTGGGCGATGCCTGGTGGAAAAATGGCATTCTACACAGGGCTGGTGGATAAGTTGAAT
TTATCTGATGACGAGATTGCGGTTGTGATGGGACATGAAATGGCTCACGCTTTGCAAGAA
CATGGCAAATCAGATCGTACTGTTAGCACAGTGACAGGTATTGTTGGTGTACTTGCTGAT
GTTGCAGTGACCGCAACAACAGGCGTGAATACAGAAGGCTTGCTCAGTGCAGGGGTGGAT
TTAGTTGCCAATAAACCCTTCTCTCGTAGTCAAGAAACAGAAGCCGATGAAGTCGGTTTG
ATGTTAATGGCAGAGTCAGGTTATAACCCAGAAGCAGCACCAAATGTGTGGGTGAAAATG
AGCCAAGCGAATGGTAGTTCAGGTTTGTCTATTTTTTCTACTCACCCGTCAAACGAAGAT
CGCCAAGCGAATTTAGCACGTTTAGTGCCTAAGGCTAAGGAAATTTATAATCGGAAAAAA
TAATACCTAAATAACCTGAAAAATTCTATGAGCCCCACTATAAATAGCGGGGAACTCACA
AAATAATATTCTATTTATGGAAAACAGAATATATTTTTTCCCCTAATTATTAGGATTCAC
TATTTAGTAAAGGTTACCGAGGTCTGCTCAGGCAAATGTAAATCTAACTGATTATACGGA
ATAGAAATCCCAGCCTTATCAAAGCCAATTTTTACTTTTTCCAAAATCGCAAATTGTGTA
GTTGAATAGTTATTCGTCTGTACCCACGGACGCACAAATAACTGCACACTGCTTGCCGCT
AAGTTACCGACTGCAATGGTAGGCTCTGGATAGTGTAAAACATTTTCATCTTCAAACAGA
ATTTGAGCAATAATCTCTTTAGCTTTCTCAATATCGGACTCATAGCTAATATCGAAAATG
AAGTCGATGCGACGAGTTTCATTGCGGGAGTAGTTGGTGATACTGTCGGCAAATACTTTA
CCGTTTGGGATCAACACCGTTTTATTATCGACCGTTCTTAGCTCTAACATCAAAATCCCC
ATTTGCTCAACTTTGCCTGATTTACCACCAGCTTCAATAAAATCGCCTTTGTTAAATGGT
TTAAAGATTAATAGTATTACCCCAGCAGCAAAGTTTTGTAATGAGTTTTGCAAGGCTAAA
CCAATGGCTAAACCAGCCGCACCTATCAATGCCACTAACGAACTCGTATTAATGCCTAAT
TGTGAAAGTGAGGCAATCACTGTAATCAGCAAAAACAGAAAATAAGCGATAGATCGAACA
AAACCTTGTAGCATTTCATCTTTGCTTGATGCTAATACCGCTTTGCCGATAAGGGTACTG
ATAGCCCTTGCCAAATAACGCCCGATAACAAAAATCGCAATTGCAATTAACAATTTAGTG
CCATAGGGAATAATCCAATTTTCCAGGAGTTGTTGAAGTTCAAGATTTTTTACATCAGTA
ATAATCTCTTTCGCTTCAGGGGGTAAAGTGATTTCAGGTATGATTTCTTTTGTTTTTTCT
GTGGTACTCATTATGTTCTCCTATATCAATTTCAGCCTATTCTAACACGAGACAGAATTT
GTGATAAAATCCAATTCATTTTTCCTTTCTTTATATCAAAATGACAACAGAAAAAGTAAT
TAGTGCCAGCGTTCAATTTTTTACGATCAGTGATGATGAAGCTGGGCAACGTTTGGATAA
CTTTTTACTCGCCAAGCTCAAAGGCGTACCAAAAAGCCTGATTTACCGTATTGTGCGTAA
AGGCGAAGTGAGAGTAAACAAAGGGCGGATTAAACCCGAATATAAGTTGCAAGCGGACGA
TATTGTGCGAGTTCCGCCTGTGCGTGTGGCAGAAAAAAATGAAGCACCGATTTCGACCAA
ACTCAACAAAGTTGTAGAGCTTGAACATCAAATTCTTTATGAAGATGAAGTGATGTTAGT
GATTAACAAACCGTCAGGCATTGCCGTCCACGGTGGTAGCGGTTTGAGCTTCGGTGTGAT
TGAAGCCTTACGAGCGTTACGCCCACAAGCCCGTTTTTTAGAGCTAGTTCACCGTATCGA
CCGAGATACATCGGGGCTGTTGTTAGTAGCGAAAAAACGTTCCGCATTGCGTAGTTTGCA
CGAACAGTTGCGTGAAAAAGTGGTACAGAAAGATTATCTCGCGCTCGTGCGTGGGCAGTG
GCAATCGCACGTTAAAGTGATTAAAGCACCGCTATTGAAAAACGAATTAGCCAGTGGTGA
ACGTATTGTACGAGTAAGTGAAGAAGGCAAACCGTCCGAGACCCGATTTGTAATTGAAGA
ACGTTATCCGATAGCGACCTTAGTCAAGGCTTCGCCTGTGACAGGTAGAACGCACCAAAT
CCGTGTGCATACTCAATACGCAGGACACCCAATTGCCCTTGATGATAAATACGGCGACCG
TGAATTTGACCAAAAAATGCAACAAGCGGGTTTAAACCGTTTATTTTTACACGCCCATTC
TATTCGATTTGTTCACCCCAAAGCGGGCAAAGAAATGGTCGTGACAGCACCGTTGGATAA
ACAACTGAAAGCCGTGTTGGCGAAGTTGAGGGTAAAATAATCTAATCAACCTCACTACTA
CATCCATAGATAGTGAGGTCTATTAAAAAATTTATAGTCTAACCCGTTTTTATTTACCTT
TTTTTAAAAACTCCACCCCAGTATCAGGGAAGTCAGTGAATACAGCTGTTGCACCAGCTT
TGTTGAGTAGGGCATCATACATTTCATCAATGTTAGTGAAGAACTCAGGTAGTGCGTCTT
TGCGTACTGTGTACGGGTGAAGTTCCATCTTATATTGGGCTAACTCTTTAACTAATGGAG
TGTAAACAATGTTGCCCTTTTTAGATTGTTTGTCGTCAATGAGCATATACCAACCCAGCC
CAACACCGTCAGCATATTTTGCTACTTCTGCCATCGCACCTGGTTTGAACATCCAGTCGT
AGTTGTAATTTACCCATTTACCTGATTTGTCTTTTTCTTCCGTTTCGTGCCAGTCAGTGT
AAGCCACTAATTGTACAAGTTTCACGTCCATACCAAGTTTTGGTAACAATTCGGTTTTGA
TACGTTTTAACTCGTTGAAGTCAAAGGTTTGTAGATAAACAAGGTCTGATTTTTGGTCAT
AACCGTATTTTTTCAACACTTTTAAAGTTTCTAACGCAATGTCTTTGCCTTCTTTGTGGT
GTAACCAAGGTGCTTTGATTTCAGGGTAGATGCCGATTTTTTTGCCGGTGGATTTTTCTA
AGCCTTGGATAAATTCAATTTCGTCTTCAAAGGTGTGAATTTTGAAATCAGATTTCCACA
TTGGGAAGCGGTTTGGATAGACTTGAACTTGTTTACCATCTTCTACTTTGAAGTTTTCGG
TCATTGCAAGATCTTACTCTAAATAATCCGCTTGTTGTCCAAAGGCAAGGGCTTTACTCT
CTAAAGTATGTTCTGGTAAATAACCACTAGCACCACGGTGAGCGATAATTAATTTATCTG
ATTGTGTTGCAACTGAGGTTGATGTTGAGCAACCTGCTAATACTGCTGTTGCGACTAAAC
CTAATGCAAATTTTGTGAGTTTCATACTGTTTTCCTCTTTTTGTAGATATAAAAAAGGAA
GACCAAAATGTCTTCCTTTTAATCATTAATTATTTACCATCGCTATCTTCTAATTTCGCT
TTATGTTTGCCTTCTTCAAGCATTGTGATGAACATTAACAATACTGCTAATACGCCACCT
GCGATCATTACATAGAAGCCACCGTCCCAGCCGTAGTACTCTGCTGCCCAACCAACCACT
GCTGATGCAGAGTGGAGCAAGATATGCGGTAAATGATCGTGAGTCTGCAACGGAGTGCAT
TGAAGAAAATAAAATCTTACGTCGGATTGCTCGTCACTGTATTGATGAAACGGAAGGGTT
GTTTATTACTTTGCCTGAAGATGATCTCGCCTATCAAAAAACCTTTATTCAAGCCTGTAC
GGAGTCAGGCATTGAAGCGGTGGCTATCGATCCAAAACTTGCGATGCAAATGGAGCCTTC
GGTAAATCCAGCCCTTGTCGGTGCAGTGGTTGTGCCTGATGGTTCCATTGATCCATTTCG
CCTAACAGCATCAAATATGTTAGATGCCACAGAGAATGGTGCGAAAGTCTTTACCTATTG
CGAAGTGAAAGGGTTAATTCGTGAAGGCGGTAAAGTGATTGGCGTGAACGTTTACGACCA
TAAAAACAGAGTGGAACGTCAATTCTTTGCCCCTGTGGTTGTGAATGCTGGCGGTATTTG
GGGACAAGGCATTGCTGAATATGCCGATTTGAAAATCAGAATGTTCCCCGCCAAAGGCGC
ATTACTGGTGATGGGACACCGTATCAACAAAATGGTGATCAACCGTTGCCGTAAGCCTGC
CGATGCGGATATTCTCGTGCCAGGCGACACTATTAGCGTTATTGGAACAACATCAAGCCG
TATTCCTTACGATCAAATCGACAATATGATCGTCACCCCTGAAGAAGTCGATATTCTCTT
TAGAGAAGGCGAAAAACTTGCACCAAGTTTAATACATACCCGTGTATTGCGTGCTTACGC
TGGGGTTCGCCCGTTAGTGGCTACCGATAATGATCCATCAGGACGTAATGTCAGCCGTGG
TATCGTCTTACTCGATCACCAAGAGCGTGATGGCTTAGAAGGCTTTATTACTATTACAGG
CGGTAAGTTAATGACCTATCGCTTAATGGCTGAGTGGGCAACGGATCTTGTTTGCAAAAA
ATTAAACAAAACCGACCGCTGTGTTACTGCAGAAAAAGCCTTACCGGGTTCAAGTGAAAG
CCGAGCAGAAACCAACAGCAAAGTCATTTCACTGCCAAGTACCATTCGCTATTCTGCAGT
TTACCGTCACGGTTCTCGTGCTACTCGCCTATTGGATAAAGAACGCCTTGATCGCTCTCT
TGTTTGTGAGTGTGAAGCGGTCACCGCAGGGGAAGTTCGCTATGCAGTGGACGAGTTAAG
TGTCAATAATCTTGTCGATCTACGTCGCCGTACCCGCGTTGGTATGGGAACCTGCCAAGC
AGAACTCTGTGCCTGCCGTACCGCTGGGCTGATGACCCGTTTTGAAGTGGCAACACCACG
GCAATCCACCACTCAACTGGCTTCTTTTATGGAAGAACGCTGGCGTGGGATTGAGCCGAT
TGCGTGGGGCGATGCCATTCGAGAAGCCGATTTTACCAGTTGGATCTATTACAGTTTATT
AGGTCTAAATGATGTGCAACCGCTTGCAGAACAAGCTCAACAGGGGACAGATAGCAATGA
ATTTTGATGTAGTCATTATCGGTGGCGGTCTTGCAGGCTTAACCTGTGGGGTTGCCCTAC
AAGAACAGGGTAAACGTTGTGTGATTATCAACAATGGTCAAGCAGCGATTGATTTCTCAT
CGGGTTCAATGGATTTACTCAGCCGTTTGCCAAGCGGTGAGTTTGTCGCTGATTTTTGCA
AATCCTATGCAACTTTCGCAAAACAGTTGCCACAACACCCTTACAGCTTACTTGGCAAAG
AGAAAGTCCTTGCCAAAGCGACACAATTTGAGCAACTCGCCACATCACTCAAGCTCGATT
TGGTCGGATCTACCGCACAAAATCACCTACGAGTAACGCCTTTAGGTGGCTTGCGTGGAG
CGTGGTTATCGCCAAACAGTGTGCCAACAGTCAAAGGTAGCGAACCTTTCCCCTATAAAA
CAATTGCGATATTGGGGATCGAAGGCTATCACGACTTCCAGCCACAACTGTTAGCCGATA
ACCTAAAACAGAACCCACAATTTACCCACTGCGAATTAAGCACTGGCTATCTCAACATTC
CAGAGCTGGATCAACTGCGTAACAATGCCCGTGAGTTCCGTAGTGTGAATATCGCTCAAG
TGTTAGAACACAAACTGGCTTTCCGTGATCTTGTGGCAGAAATCAAAACGGCAACCAAAG
GGGCAGAAGCGATCTTCTTACCAGCTTGTTTTGGCTTGGACGATCAAAGTTTCTTCAACC
AGTTACAACAAGCGGTGGAAGCAACGATTTTTGAATTACCAACCTTACCGCCATCATTGC
TCGGTATTCGCCAACATAAACAACTTCGCCACCGTTTTGAACGCTTGGGCGGTTTGATGT
TAAACGGCGACAGAGCATTAAAAGCCGATATTGAAAATGGCAAAGTACAACGGATTTATA
CTCAGCTTCACCAAGACAATGCGATCAGTGCAGAACATTTTGTACTCGCCACAGGAAGCT
ATTTCAGCAACGGCTTAAAAGCAGACTTTGATCGCATTTTTGAACCAGTGTTCCAAGCCG
ATATTGTTGGTTGCAAAGATTTCAATGAAACCGACCGCTTGTCGTGGACGGCTAATCGCT
TTTCATCGCCACAACCGTATCAATCGGCAGGGGTTGCGATCAACGAAAAATGCCAAGTTC
GCAAAGATGGGCAATTTATGGCGAATTTATATGCAACTGGCAACGTCATTGGCGGTTTTA
ATAGCCTTGAATTAGGCTGTGGCTCAGGTGTGGCAGTGGTAACGGCACTTGCCGTTGCAG
AAGAAATTGTGGGGGCATAATATGAACAACATTCAACGTTTAATTGAACAAGCTCAACAA
AATACCCATTCTGCCGTTGTGCATCACGGTTTTGACGAGTCCTTTGAAAGTTGCATTAAA
TGTACCGCTTGTACGGCGGTTTGCCCTGTTTCGCGTAATAACCCGATGTATCCAGGTCCG
AAACAATCAGGTCCAGATGGTGAGCGTTTACGCTTAAAAAGCTCTGAACTTTATGATGAA
GCACTCAAATACTGCACCAACTGCAAACGTTGTGAAGTCGCTTGTCCGTCTGATGTCAAA
ATTGGTGACATTATTGTGCGAGCGAGAAACCGTCATTTAGATCGCCAAAACAAACCGCTA
ATGCACAAACTGCGTGATGCGATTTTAAGTAATACCGATCTGATGGGTAAAATGAATACC
CCTCTAGCACCGATTGTGAATACCATTACTGGTCTAAAAGCAACCAAATTCTTGCTTGAA
AAAACCATCAAAGTGAGCCGTCATCGCTCGTTGCCAAAATACGCTTTTGGTTCATTCCGT
AACTGGTATATGAAAAAAGAGCAAGAACGCCAAGCCCTTTATCGTGAAAAAGTGGCTTAC
TATCACGGCTGTTATGTGAACTACAACAATCCACAACTTGGTAAAGAGTTGATTGATGTG
TTTAACGCAATGGATATCGGCGTAATGCTACTTGAAAAAGAGAAGTGCTGTGGTTTGCCA
TTGGCTGTAAATGGCTTCCCAGAAAGAGCAAAAGGGTTAGCAAAATTCAACCTTGCTGAA
CTTGAAAAAGTGGTGATGAACCGAGAGCTTGACGTAGTAGGGACATCATCAAGCTGTACG
ATGAATTTGCGTGACGAATATCATCACGTTTTAGGAATGAACAACGCCAAAGTCCGTCCA
CACGTTCATATCGTCACTAAATATCTCTATGAACTGTTTAATCAAGGCAAAAAACCAAAA
TTCAAACAGATGCCATTACGCATTGCCTATCACACCGCTTGTCACGTTGATAAAGCAGGT
TGGGCGCCTTACACCCTTGATGTATTAAAACATATCCCAGGGATTGAAATTGTGATGTTA
CCATCACAATGTTGCGGTATTGCAGGGACTTACGGCTTCAAAGCGGAAAACTATGAAACT
TCACAAGCCATTGGCAATCCGTTGTTCCAACACATCAATAACGGTGGTTTTGACTATGTC
GTTTCCGAGTGCGAAACCTGTAAATGGCAAATTGATATGTCCACCAACTTAACCTGCCTA
CACCCGATTACTTTGTTGGCGATAGCGTTGGAGAGATAGTTCCCTCTCTACCAAACTTCC
TGCGTACTTTCATCGAACCTTAGTTTATTACTCATTAACCCCTTCCCCCACAAACGGGGG
GAAGGGCCCGAAAGACGGATGGGGAAAATTTAACATTATGGTATCTACTGTTCTTTTTAT
GCAAAATAATGTTGAGTAGCTCTAATGAAACATTGATACCTTTCTGCTAATTGTTTATAG
GTTTGTTTTACTTGTGTAATCAATCTAAATATCTACCAGACGTAATTTCTTTGTGAAAGA
AGACAGATGGTTATTTAAAAAAAAAGGACTTAAATCCTTGTACTATAAGGCTTTAAGCCA
CTTTTTAGCAACCATTTTTCTACTATGCCTAGGTATAGAGAGAAAAAGAAAAACCCCGAT
GATTTCTCATCGGGGCTAAAAATATGGCTCCTCCTGCGGGACTCGAACCTGCGACATATG
GATTAACAGTCCACCGTTCTACCGACTGAACTAAGGAGGAAAAGAGTTGTAACATAAATG
GTGCCTCGAGGCGGAATCGAACCACCGACACGGGGATTTTCAATCCCCTGCTCTACCGAC
TGAGCTATCGAGGCATCTCGTCGCTACGGGGTGCATTATGCTGATTTCCGCCCCTCTCGT
CAAACGTTTTTTTCAAAAAAATAAAAAAATCTGTTTAACGGATCGCTTTTTATTCAATTT
GTTTAAAAAACAACGTGTTATCTCACGTTACGGTATTTTTGTTGGGCTTTATTTACCTTA
ACCAAATAGTTTCTTGCTTGTGAAGATGGATGAGCGGTGGTTAAAATTCGATAAATTGCT
GACGGATCTAAGTTATTAATTCGCTCAATCGCCATTAATTTATCATTATCAAACACTCTC
AATACCGCTCCAGCCCCACTGTTGTATGCTGAAATCATTGCGTAACGTTTTGATGTAGGA
TCAGTTATTCCTTCTAGATACTCATCACGCAAAATCGTTAAGAACATTGTACCAGCATCA
ATATTCTGACTTGGGTTATAAAGATAATCACGATTAGGCTGGCCACCAAAACCTTTACGC
GCAAAAATATCCCGTCCAGCTGTACGAGGTACAACTTGCATTAAACCAATCGCATTCGCA
TAACTTACTGCATAAGGGTTAAATGCTGATTCAACTTCCATAATACCCAGAATTAAGCTC
ATATCAATGCCATAGCGTTTTGACATTTGACGAACCAATGGCAAATATCGTCTTGCACGA
ACTTCAACGTGGTTTGCAATCATTGGAATCGTGACATAAGTAACGGTATGTCCATTTTTC
AAGCGGCGTGTTTTTAATTTATTTTGCAATAGGTAAGTTGCAAAATCATTAGCAACCGCC
ACATTGGTTACAGAACGCCCATATTGATCCACAACTTGACCTGCTAAAAAAGGATTATTG
CTAATAGGAACATCACCCGAAGCAAATAAATCTATCCCTGTAGCATCTGATCCCATCAAT
AATGTGTGAATAATCGAATTACGCAAGCGGTTGTGATCCGCCAAAGTTTCAATGATAATT
TGACCATCTTCAAAACTAATATGGCTACGGGTGTAATATTTGTCCGTATATTTTACATAG
TCTTTCTGGCTTGCTTGGAGCAGTTCATTAACGCCCCAAATTTGATCGATATTACGCGAA
AATTGCCCCATCAAAATATCTAAACCATTGGTATTTTTAGAATAATCAGGGCGAGGCTTT
TTAGAACCTTTTCTCGTCGGCGTATCACTTCCACAAGATGCTAAAAAAGGGATCAGTACC
AATAACGGCAGGAATTTTTTATATTTGTTCATTAGGTTATCTCTATTTTGACTCTACAGG
CACATAACCTTCAATATGGACTTCTTTTCCTTCAAACAAAAAATTCACCATTTCTGTTTC
CAGAAGCTGACGATGTTCAGGGTTCATCATATTGAGTTTCTTCTCATTGACTAACATTGT
CTGCTTTTTGATCCACTCTGCCCACGCTTGTTTACTGATTGAGTCAAAAATACGTTTACC
TAATTCCCCAGGATAAAGTTGAAAATCTAAACCTTCTGCTTCTTGTTTCAAATATGCACA
AAATACATTACGCGCCATTTTTCTGTCCTAATGTCAAAGTTAATTCGTCTAAAATGCGTT
TTATCGGGGTTGCTAAACCCACTTCGCTAGGTTGAGTTAAATCATACCAATAATCCGCTG
TTGAAGATACACGCAAATGATAATTTCCCTGATTTTCTGCCACCCCAAGCGGTAGGATTT
CGGCATTTTTTTGTAAACTAAGTTCCGCCAAAATAGGATAAATATCCAAATGGAAATGGC
TAAAAGTATGCCGAAAGGCAATTAATCGGGTAAATTTCACATTCTTGTCTGAAACTGACC
GCTTGAGATCCTCTAAATGTTCAAATTGCGGAAAGACATAAAGCCCACCCCAAAGCCCTT
TTGCTTCACGCTTTTCTAATAAGACCTTTGTCCCCTGTTTTAAAATCAAAAAGTAGCTCT
GTTTTTCAGGCAACGCCTTTTGCGGTTTTTTGGCTGGAAAATCCGCCCAAGCCTGCTGGG
CATTTGCCTGACAGCCCTTTTCTAACGGGCAAAGGAAACATTTCGGCTTAGATCGTGTGC
AAATCATTGCCCCTAAATCCATCATCGCCTGATTAAAATCCGCAACTTGCGAAGTTGGTG
TAACACGAGCGGTCAGATCCCACAATTTATTTTCAACCGTTTTTTCGCTCGACCAACCTT
CAACCGCAAAATAACGAGAAAGCACACGTTTAACATTGCCATCTAAAATCGGGTAAGGTG
CATCAAGTACCGAAGAGAGTACCGCCCCAGCCGTACTTCTGCCGACACCTGAAAGTGCAA
ACACATCAGCAAAATCTGTCGGAAATTGACCGCCAAATTCATCTCTAATTTGTTGTGCAG
CCTTATGCAAATTCCTTGCTCTTGCGTAATAGCCTAACCCCGTCCATAAATGCAACACTT
CATCAATGGGTGCATTCGCTAAATCAATAATAGTGGGAAAACGTTGAATAAAACGCTCAA
AATAGGGAATAACCGTTGCCACTTGAGTCTGCTGTAACATCACTTCAGATAGCCAAACGC
CATACAAGGTTTTATTTTGTTGCCACGGCAGATGTTTACGCCCGTATTGCTGATACCACG
CCAACACGCCTTTGGCAAAAGGGGCATCCACACGAGATTGTGCCAAGGGAAATTCGGATT
TTTCTTTTTTCATTTAGATAATGATATAAGTCTTAATAATAGGGGCTGATCAACGTTAGC
TCCAAAGAAAATATTTCTATAGTTCTTTTTGGTTTTCCCACACACAAACAGGGATTATAA
ACAACCATTTTATCTAACATGCTAAATACTTTACCTACATATCATTACTCAATAGACCAA
TTTCGATTGAATCAATCTCACCATCTCTTGTAACGCTTCTGTTGGAGGTGTGTCTTGATT
CATAAACCAGCGGAACAGCTCTGGATCGGTATAGCGAAGCATTTCCACGAAAGTGTACTG
TTGCTCTGCGGTCAAACTATCAAAATGTTCTTGATAAAACGGCATAATCATTTTATCTAA
TTCACGCATACCACGACGGCATTCCCATTCAATTCTAAAACGACTCATCAGTTTACCTCC
GTAATGCGTAGCTCTCTTGGCACTTCAAAAACGGTATTTTCTTCACAACCTTCCAGTTCT
TCGACTTTGGTGACACCGAGTGTTTTTAAGTGTTCAACCACAGACTGCACCAACACTTCA
GGGGCAGATGCACCCGCGGTAATGCCGATCGTTGTCACCCCTTGTAGCCAGTTTGGATCG
ATGTCCTGTGGCCCATCAATTAACTGTGACGGTGTTCCCATTCGAGAAGCTAACTCGGCT
AAGCGATTTGAGTTGGACGAGTTTTTAGACCCCACTACTAGCACTAACTGTGCTAATTTC
GCCAATTCTCTCACCGCTTGCTGACGGTTCGTAGTGGCATAGCAAATATCATTTTTACGC
GGACCTTGAATTGCAGGGTATTTCTGTTTTAAGGCTTCGATCACATCAATTGTATCGTCA
ATAGATAAGGTGGTTTGGGTCATAAAGGTGAGATCTTCATCTTCTTTTAAGCCAAGTTTA
GCAATATCTTCCACATCTTCTACAAGGAAAATGCCACCTTTCTCATTATCATATTGCCCC
ATTGTGCCGACGACTTCGGGGTGTCCTTCGTGTCCGATTAAAATCGCTTTTGTGCCTTTC
TTACTCGCTCGAGCGACTTGCATATGCACTTTGGTTACAAGCGGGCAGGTTGCGTCAAAA
ACTTTCAATTCACGACGTTTGGCTTCGTGGCGAACCGCTTGAGAAACGCCGTGTGCAGAG
AAAATCACAATAGCACCATCTGGCACTTCATCAAGCTCTTCAACAAATATCGCCCCTTTG
GCTTTTAATCCGTCCACCACAAAGCGATTGTGTACAACTTCGTGACGCACATAGATCGGC
GCACCGTGAATTTCTAAGGCAAGCTCTACAATTGAAATAGCACGATCTACACCTGCACAG
AACCCTCTTGGGTTCGCTAAAATAATGTTCATTTAATTACTCTTTTTACTTTTACGATGT
TCTAAAATGGATTCTAAAATCAGCAATCCTGTCCCCACCACAATACCAATATCGGCAATG
TTAAATACAGGATAGTGATAAATGTCCCAATAAAAATCTAAAAAATCAACCACATAGCCA
TTATAAGCACGATCAATCGCATTGCCGATTGCCCCACCAATAATTAAGGCATAAGCTGAA
TTTTGCAGTTTGAGCTCCGCTTTATTTTTAAACAGCATTACAATCAATGCAATAGAAATG
ACAATAGCTAAACCTAAAAAGAAATATTTTTGCCAGCCTGAATGATCCGCTAAAAAGCTA
AACGCCGCCCCATAGTTTCTCACATAAGTAAGATTAAAGATCGGCAGAACATTCACGCTT
TCATAAAGCTCAAAGCGTTGTACCACAATGTATTTGCTCAATAAATCTGTGATTAATACC
ACGACACTTAACCACAACCACGATAAACCTGTTTTTTTCATTTTATTCCTTAAATTGCTT
CTTCGTTCTCTTCACCCGTACGAATACGAATAACACGTTCTACATCATACACGAAAATCT
TACCATCGCCGATTTTGCCTGTTTGTGCCGTATCAATGATCGCTTCAATACATTCATCAA
CTTGCTCATCAGCCACAATAATTTCTAATTTTACTTTCGGCAGAAAATCAATCGCATATT
CTGCCCCACGATAAAGCTCCGTATGCCCCTTTTGACGACCAAAGCCTTTCACTTCAGTAA
CCGTCATTCCCGTAATGCCCACGTCCGTCAATGCTTCACGGACATCATCTAATTTGAATG
GTTTAATAATGGCTTCAATTTTTTTCATAAGTTATCCTATCTTCTTGCTGATTTCGGTCT
AAAACTCTCACAAATTTCAGGGTGAGTTTCAATATAAATGTCGCTTAAAAGTTGTAAACA
GTAGGGAACTGCACTGAAAATACCTCGAACAAGCACTTTTCCATCTTGATCTTTCACCCC
TTCCAAAGTTTCTTTAATTGCTTTTGGCTGTCCTGGTAGGTTTAAAATCAGTGAGCTATG
TCGAATTGCCCCCACTTGACGAGAGAGAATAGCCGTTGGTACAAAATGTAAACTCACTTG
TCGCATCTGTTCGCCAAAGCCAGGCATTTCACGATGGGCAACAGCTAAGGTCGCATCGGG
TGTAACATCACGTTTAGCAGGGCCTGTACCGCCTGTGGTTAGGACTAAATGGCAAGCGTG
GTTATCGACTAATTCAATCAATGTTTGCTCAATAAGTGCTTGTTCATCAGGGATTAGGCG
AGTTTCAAGCTCAAAAGGTGTGGTAATGGCAGTTTGTAACCAAGCCTGTAATTCAGGAAT
GCCTTGATCAGCATAAACACCGGCAGAAGCTCGGTCAGACACGGAAACTAAGCCAATTTT
TAAGATTTCTTTGCTTAAACAAGCGGTCATTTTCTTTCTCTTTTTGCAAATTTAGACAGC
TTGTTATTTTACCTTGAGAGCCTATTTTTCTAAAGTCTTAATCTTAAAGATGAAGTAATA
ATATTGAAAGATAATAACGGCAATTAAGATCAGTTTGCCGATGATGTGAGGGATTACAAA
GAAAGCAAAAATACAGAATGGCACAGAAAACGCCAAAATACTGATTTTCTGTTTAAGTGT
CATTGCTCGTGTTTGATCGAAAGACTTGAGATATTTGGAATAGATAGAGGTAGATAAAAA
CCACTGTTTTAGTCGTTTAGAACCTTTGCCAAAGCAATATAATGCTAAAAGCAAAAACGG
AGTGGTTGGTAATCCAGGTACAACAACACCGATTAAACCTAATATCATTGAGATAAAACC
GAGTAAGATGAATAGTGCTTTCATGTATTTAAGGGAAAAGTAGTGATGGATGTTGATAAT
ACGTTAATTCAATTCATTTTTCAACGAAGCAAGCAACTAGAAAGTATATAACTATTTTTA
CAGCCTAAAAAAGCATAGTGGACAAAAGAGTTGGTTCTGTTTTTCTAACTTTCACTAACT
CTTTTGATTACGGCATCCCTAAAATATGAATTGAGATAGGGACGATTAGTTTCCTCTCAA
TGACATTTCACCTGTCGCAAAACGGCGGATAATTTCTCCTTGCTGTAAAATCAATTCCCC
TTCTTCATTAATCCCAAGGGAGATCCCATGAATTTCTTCATTTTCAGTGATTAATCTAAC
CGCTTGATGACGGAAAATATCAAACTGTTGCCAACGTTCCGCATAGGGTTCAAAGGTGGT
TTGTGGGTAAGTCACTAGGGCATTTTGTAAATGTTTAGCTAGCTCAGCAACCAGTTGGGA
ACGATCTATCTGATGTTCTGAGAGATCGCTCCAAGCCTGCGTTACCACATTTTTATCGAC
AGTGTTCATTCCTAAATTCAAGCCGATGCCAATCACAAGGTAAATTCCCGTTTTATCGAC
ACGGCTCTCAATTAGAATGCCCCCCATTTTTTTACCTTGATAGTAAATATCATTGGGCCA
TTTAATTTGAATATGCGGTACGTTCAGTGTTTGGAAGGTCTCGGCAATTAATACTGAGAC
CACTAAACTTAGTGATGAGAGCTGTGGAATATCCAATGAAGGATAGTGCCATAACATTGA
AAAATAAACGTTTTGACTTTCAGGTGAATACCACTGCCGTCCACGTCTGCCACGCCCCGC
CGTTTGGGACTCTGCAACACAAAGTGAGCCTGACGGTAAGGTTTTATAGTGCGTCAGTAG
ATATTCGTTAGTAGAGTCAATCTCTTTAAATACAAGAGTTTGTCCTTGCGTTAATGCCGA
TGTAATTAAATGTTGATCAAATCCCATTACCGATCACCTTGTCACAAATTCACTATCCAC
TTCGCCCTGTCGTCCCATAAAACGTACTTCTGGGTGTAATTCCACGCCAAATTTTTCACG
GACTTGACGACGGACTTCTTTGGCTAGTGCCACAACATCAGTCCCAGTAGCATTCTCTTT
ATTAATCAGCACCAACGCTTGTTGGGTATGAACTGCCGCTCCGCCAATTTGGAAACCTTT
TAAATTTGCTTGGTCAATTAACCAGCCTGCAGGTAATTTGACCGAACCGTCCGCTTGCGG
ATAGTATGGAATAGTCGGGTGAGCGGTTTGAATCTGCTGAAACTTTGCAAAGTCCACCAC
AGGATTTTTAAAGAAACTACCCGCATTACCAAACTCATCAGGATTTGGTAATTTCGCTCG
GCGTACGGTACAGACTTCATCAAACACTTGCTGTAGCGTTACTGTGTTTGGATCAAATTG
TGCCAAAGAACCGTAATTTAAAACAGGTTGCCACGCCTTTGCTAACTTCAAACCGACAGC
CACAATCGCATAATGCTCACGATATTGATGCTTGAATACACTTTCTCGATAGCCAAACTC
ACACTCGTTTTTCGTTAAACGGAACTGCTCACCCGTTTTAAGATTTAGCACATCGACATA
ATCGCAAACACGCTCAAATTCTACCCCGTAAGCCCCGATATTTTGAATCGGTGCAGAACC
AGCAACACCAGGAATTAACGCCAGATTTTCAAGCCCACCAATTCCTTGCTTCAACGTCCA
TTGCACAAGTTCGTGCCAATTTTCACCACTAGCAACTTGTAGATAGTGAAAGTGATCGTC
TTGACGATGCTCGATCCCTTTGAGCTTATTGACTAATACTGTGCCGTCAAAATCATCTAA
AAACAGCACATTAGAGCCTTGCCCTAACAATAAAATCGGTTGTTGTGCGTGATCAGCTTT
TTGCCATTCGGTTAATAGTTGTTCAATACTGTTGAACTCGATAATGACCGATGCTTTTGC
AGGCAAATGAAAGGTATGAAATGGGGTTAAGGTCTGACTCATTGACTACTCCAAATTCTG
AATTTGCTCACGCATCTGTTCAATTAACACTTTCAACTCAACGGCAGAATTAGTGACATC
AGCGTTAATCGATTTTGATGCCAGCGTATTCGCTTCACGATTTAGCTCTTGCATCATAAA
GTCTAATTTACGTCCAACTGCACCGCCTTTTTTCAAAATAGACGTGGTTTCTTTGACGTG
TAGCTGTAATCGGTCTAACTCTTCCGCCACATCGACTTTTTGAGCCAGTAGTACCATTTC
TTGCTCTAAACGTTGTGGATCAAGTTGCAAGTTCAGTTCATCAAAACGCTGTTGCAAGCG
GTCTTTTTGCCACTGTAAAACGCTCGGCATTTGAGCCTGTACTTTTGTCGCTTCTGTGGC
AATAGCGTCTAAACGCTGTTGAATTAAGGCTTGTAAATTCGCCCCTTCACGTCCACGCAT
TGCAATAAATTCTACAAGGATCTGCTCAAAACCGTCTAATAAATCTTGGCTGATCTGGTC
GAGATCTTGATTTTGGTTATCGACAACCCCAGGGAAACGCAGAATATCCACCAAGTTAAT
TTCGCCTTCTTGAGCCGTTTCTTTTAGCCATTGTAATGAACTTATCACCTGTTTGGCATA
CTCTTGATTTAAAGCTAAGTCATTGTTTTGATTAGCATTTAATTCAATGCGTAAACTACA
CTCTACTTTACCACGGGTTAGTGTCGTACGCAGACGTTCACGCAAGGTCATTTCCAAATT
GCGAAAGGCTTCAGGCAGACGGAAATAAGTTTCTAAAAAACGTTGATTAACCGAACGGAT
TTCCCATACGGCGTTACCCCACTCTTTTTTAAGCTCAAGGTGGGCGAAAGCGGTCATACT
GTAAATCATTGTACTCTTTTCTCTTTGTTACAAAATTTGGCATATTGTACTTGGTATTCT
GCTAGAATAGGGGAAATTTTTTAGAGAAAAGGAATAAATATGCGTCCAAATAATCGTCCT
GTTGATCAAACTCGTCCTGTAAAAATCACTCGTAACTATACTCGCTATGCCGAAGGGTCT
GTGTTGGTGGAATTTGGTGAAACCAAAGTGCTGTGTAATGCCACTGTCGAAGAAACTGTA
CCACGTTTTCTCAAAGGGCAACAACAAGGTTGGGTGACAGCCGAATACGGTATGTTGCCA
AGAGCAACCCATAGCCGAACCCAACGTGAAGCGGCGAAAGGCAAACAAGGCGGTCGTACA
ATGGAAATTCAGCGTTTAATCGCTCGCTCTTTGCGTGCTGTCGTTGATTTGAAAGCCTTA
GGTGAGCGTACGATTACGGTAGATTGTGATGTAATTCAAGCCGACGGCGGTACACGCACA
GCGTCTATCACAGGGGCTTGCGTAGCGTTACACGATGCGATTAACAAATTGATCGCCGAT
GGCTTATTGAAAGAAAACCCGATGAAAGGATTGGTGGCAGCAATTTCTGTGGGGATTGTT
GATGGGCAAGCGGTCTGTGATTTGGAATATGTGGAAGACTCTAACGCAGAAACCGATATG
AATGTGGTGATGGTTGAAGACGGTCGTTTAGTGGAAGTACAAGGCACTGCCGAAGGTGAA
CCGTTCAGCCATATGGAATTATTGCAACTCCTTGATTTAGCACAGAAAGGGATTGAGCAG
TTGTTTGAAGCACAGCGTCAGGCGCTAAATGCAACTTCTGATGTTATACGATAGTCGTAC
AAAAATTAAAATTTTAAGAAATCATTTAGGGGATTATTCCCAGCAATATTGGGGCATAGT
AGACAAAATAGTCGCTATGCCAATTTTTTGAAACATATTATGTCAAAATAACTTACTCAA
CCAGCCCAATTTTGAACCTAAAACATTAAAGTAGTTGTAATCTTTTAAATGCAATAGACG
CAACTTATCCGGGCTTTTTTGCACAAGAATACGTTCATCAGGGCTAAACGGCAGTAAACG
TTGGCTATCACAGCTAATCACTAAATTTGGCTGATTGTACTCAGCAAAACGCATTGAAAT
AACACTATCGCCATCGACAACCAAAGGACGAGAAGAAAGGCTGTGTGGGTTCATCGGAAC
AAGAGCAATCGCATTTAAATTAGGGGTTAAGATTGGGCCACCGGCGGAAAGCGAATAGGC
GGTTGAACCTGTAGGTGTTCCAATAATTAACCCGTCGGAACGTTGCGAAAAAGCAAATTT
GCCATCAATACTCACTTCAAAATCAATAGTACGAGCGATTTGGCTAGAGTGAACGACAAC
TTCATTGAGGGCATTATTTGCTTCAATGATCTTACCATTTTGCTCAATTTTCGCATCAAG
TAAGAAACGTTCTTCAATCATAAACTCGCCACGCTCAAGGCAACTATGCAGTTGCTCAAA
GGCTGTTTGAGGGGCTATATCTGTTAAAAAACCAAGATTTCCACGGTTAATGCCAATCAG
TGGTACACGATATTTCGCTAATTGCCGAGCCATACCCAGCATATTACCATCACCACCAAT
CACAATTACTAAATCCGCCCATTTTCCAATTTCTGCAATGTTCATCGGGTTAGCTAAATT
GAGTTGAGTGGCAATTTTTTCTTCGACTAACACATTATATTTACGATCTTTTAGCCAGTT
ATACACAGCTAAATGCGTTTCTAAAGCTATATCGTGACGAGGTTTGCCGACAATCGCAAT
GGTTTGAAATCTACGGTGCATCATTTGAACTCGTTATCTAATAAAATTTGGCTATATGGT
AGTACGCAATCTGCTGTTTGTCATCTTTTTCCTATCAGCTTACTAATTGTTTAAATCTTA
GGGATAAATAAAAAATTACCCTATAAAATAGGGTGTTATCTATTTTATAGGGTTAGCATG
AATTTAACTAAAAATGAACTAAATAAAAGAGTTATTGATGATTTCTTATTCGTTTTATAG
CGTATAAATTAATTTTTATTCATCATCCTAGAAACTCTTTATGTTTAATCAATCGCCGGT
GTATATTCACCTTTTGCAATTGCATCTTTGATACGCTCTGCTTCACTCAAGACTTGAGCT
AATAAAGCCTGAACGTTTTCTAAGGTCGCAATCGGGCTTAAGGTGGTCATTTTTAACGAT
TGTACGTTGTTCACTTTGGTTACGCCGATATTCGCTTCGCCACGGGCAAAGAGTTCATCT
GCGACGTTTTGGTTCAAGGCATCGACAAACTCTGTCGGATAGCCTTGCGGTACAACACGG
AACAGCACGGAAGCGAATTGTGGTTCAACTAATAGCTCTAAGCCGTCGGTCGCTTTGATG
TAGTCTGCAACGGCACGAGTTAATTTCACGCCGTGGTCAATCATTGAGCCGTAAAGATTT
TCACCAAGGGCTTCCACCGTAAACCATAATTTTAATGCGTCAAAACGACGGGTGGTTTGT
AGTGATTTTGCTACTAAGTTTGGTACGCCGTGTTCTTCGTCATACTCTGAGTTGAGATAA
TCTGCTTTGTAGTCGATGTAGCGGTATTCGTTTTCATCTTTTAATAAAAACGCTCCACAA
GAGATACTTTGGAAGAAGTGTTTGTGGAAATCAAGGGTGATTGAGTCGGTGAGCTCGATA
CCGTCTAGGAAGTGGCGATATTCATTGGATAGCAGTAATGCACCGCCCCACGCCGCATCA
ACGTGTAACCAAACACCGAATTTGTTGGTAATCGCACGAATGGCTTTAAGTGGATCGATC
GCCCCTGCGTCCGTTGTGCCTGCTGTTGCCACAACGCAAGCCACAACTTTGCCTTCTAAA
TAAAGTTTGGCTAAGGTTGCTTCTAACGCATTGGTGTCCATTTGGGCATTTTCATTGCAC
GGTACGGTCACTACAGATTGGAACCCCATTCCCATCATTGCCATATTTTTTTGCACGGAG
AAGTGTGCGTTTTCTGAGCAAACCACTTTCACCTTTTGCATTGCATCAGGCGGAATACCG
TCACGTTGCACCGACCATTCCGTGCCGTCCGCATTTTTCCAGTATTTTGCAATGCACGCA
TCACGGGCAAGTAATACGCCCATTAGGTTAGATTGCGTACCACCTGAGGTGAAAACCCCC
GCTTGTCCTTTGTCGTAGCCCACTTTTTCACGCAACCACTCGATGAGTTGCACTTCCATT
AATGAACCTGCTGGGCTTTGATCCCAAGAGTCCATTGATTGATTGGTGGCATTGATTAAT
ACTTCGGCGATTTGGCTGGTGACCATTGTTGGACAGTGTAAATGAGCCAAAGAGTGTGGG
TGGTGTACTTTTAAACTTTTGTTGAGGAATAATTCAATTAAGCGATCTAGGGATTTAGCA
ACGCCTAAGCCTTCTTTTGGCGGGTTAAAGGCAATTTCTGAGCGTAGCTGTTTAATGCTA
CCGCCAGTGTACATTTTTTCATTTTGTAGCCAGTTACTCACCGCTTGTACGGCAGTTTCC
ATTGATCTTTGAACCTGTTGCCATTGCTAATTGGTTACCACGGAATGTACCTGTGTGTCC
TGCTGGTTGCCAAGCGTCAAACTCTTTTTTGATCGCAAGTACAGCAAGCGGTAAGCTACC
ACCTACAGCTTTTGACATCACAACAACATCTGGCTCAATGCCTGCGTGTTCAAAGGCAAA
CATTTTACCTGAACGACAGAACCCTGCTTGGACTTCATCTAAAATCAACACAATCCCGTG
TTTTTTCGTTACTTCACGGATTTTTTGCAACCATTTCACTGGTGCAGTCACTACACCGCC
TTCACCTTGAATTGCTTCAAGAATAACGGCTGCTGGTTTTACCATACCGCTTTCAACATC
TTCGATAAAGTTCTCAAAATAGTAAGTTAAAGCATCAACACCTGCTTCGCCACCGATACC
TAACGGGCAACGGTATTCGTGCGGATATGGCATAAACTGTACGCCTGCCATTAAGTTTTG
CACGGCATTTTTCGCATTAAGGTTACCTGTCATTGAGAGCGAACCGTGGGTCATACCGTG
GTAGCCACCTGAGAATGCAATTACATTACCGCGACCTGTATAGGTTTTCGCTAATTTAAT
TGCTGCTTCTGTGCCGTCCGCACCAGAAGGGCTACAGAATTGTAAACGGTATTCACCTTT
CGGGAAGAAAGAGAGTAGTTCTTCGGTAAAAGCATCTTTTAACGGCGTAGTTAAATCAAG
GGTATGAAGCGGTAAACCACTTGCTAATACATCTTGAATAGCCTGAATAACGGCTGGGTG
ATTATGTCCGAGTGCTAAAGTACCTGCACCAGCCAAGCAATCTAAATATTCGTTACCTTC
AACGTCAGTGACCCAGCAACCTTGTGCTTTTGCAATTGCAAGCGGTAATTTACGAGGATA
ACTACGAACATTCGATTCCATTTCGTTTTGACGAGTTAAGTAATATTCGTTAGTTGCTTG
ATTGATCGGATTTACAGGAGTTGTTGTCATTTGAAAATAGACCTTCTATAAGAGGTTAAA
AAAATAAGTCGGGTACCTTGCGGGAAGCCTAAGCTTTCTTATCCTGAAAGATAAGATGCC
TTGGGGCATTTGACTCGCTACTTATTAAAAAAAGCGTTTCAGCTTTTTTGTTTTTACCCT
ATTGCTCCCTAGGATTGGATAGGTTGGAAACAACGCCTCAAATGTTGGGTTATATTTGAG
GACGGCGTATAGTAGCGATTTTTAAAAAAAAGAAAAGTTTTTTCTGAATAAAACTTTACC
TGTGATACAGCGAGCTTAATTGTTTAGAATAAGTCTTTGGGAGATTTTTGTAGGGATGTT
ATTTTTAATTTGTTGTTTGGCGTAATCAATTGCATAGAAAAACGCTCGCTCACTTGCCCC
ACCATGGCTTTTTACAACCACGGACGATAAGCCGAGCAGTGTGGCACCGTTATGGCGATC
AGGGTTGATCTGTTGTAGCTTTTTATAGTAACGATAAAAGATTAAACGTAGTAAATAACG
TTTGGTATTGCGACAAAGATGTGAATCTTCCGTTGTTTTTTTAAAGAGTGAAAGGATATT
TTTTGCCGCACCTTCAAGTGTTTTAAGTGCAACATTACCGCTAAATCCATCGCAGACAAT
CACATCAGCAAGATGATTCATTAATTTATCCCCTTCTAAGAAGCCAATGTAATTTAGATG
ATTACATTGTTTTAATTGCTGGTGAGCATCTCGAATTTGCTGTGTTCCTTTATGCTCTTC
TGTTCCAATATTCAGCAACGCTAAACGTGGATAGACCAAATCCAACATCACTTCTGCAAA
CACATTGCCCATTTCCGCAAACTGAAGCAATAGTTCACTATCTGCTTCAACGTTTGCACC
AAGATCTAACATCACACTTGAGTTGCCGTTAATTGTTGGAATCAAAGATGTTAATGCGGG
ACGATCAATGTTTGGCAAGGGTTCAATCAATTGTTTTGCTAGTCCCATCAGTACACCTGT
ATTTCCGCCACTTACACAGCCTTGAGCATTTCCATTTTCTACCGCTTCAATCGCTAAACG
CATTGAACTGCCTTTACTTTGACGAATCGCTTGCACAAAAGGCAAGTCTGCTTCGATCAC
TTTTGTTGTATGGACTAATTCGATACGTTGTTGAATATCGGGAGAAAGTTTATTGAGATA
GGGGGATATTTCAGCTTGGTCGCCGAACAAGATGCAACTGAGTATTGGATGTTGAGCCAA
CGCAAGTGATAATGCAGGGATAGTAATACGGGGACCAAAGTCCCCGCCCATCGCATCTAA
CGCGAGAGTTAGATGAGTCAATTTAAACCTCTACGAGATCCAATTGATTATTTGATTTTA
CGACCACGGTAATAACCGTCAGCGGTAACGTGGTGACGTAAGTGGGTTTCGCCACGCGCA
TCTACAGATACTGCAGCTGTGGCTAATGCATCGTGTGAACGACGCATATCACGACGTGAA
CGAGATTTCTTATTTTGTTGAACAGCCATTGGCTATACTCCTACTAGATCTAGTTTTTCT
TTAAATTAGCTAATATTGCGAAAGGATTTGGTTTCTTTGCCAGTTCTTCTGGTAATTCGC
CAAAAACTAATTCGCTTTCGGACACTTCACAGTGTTCATCGGTATGCATCGGCACTAGGG
GTAATGACAGAATGAATTCGTCTTCTATCATATCTAGCAAATTTATCTCACCAAAAGAAT
CAACTTCAATTGGTTCATAAATCTCGGGCAAATTGTCCGCCTGATCCATATTAGACACTG
GACTGAAACAAAATGTGCAGTCGAGTGTTTGCGTAAATGGGTTACTACAACGTTGACAGT
CTAGCTCCACATCAACTTTCGCAGTGCCTTTAACCACTGTGAGTTTTTGCGGATCAACAT
ATAACGATAAAGTAACTTGTGCATCGCCCAGCATTTGACCAACAGATTCACCCAAACGGC
TAAGTAGGTTCGCAGAAATGTGGCCTTCGTAGTCCATTCGACGCTGAGCGTCTTTATATG
GGTCAATAGTTAGGGGTAGTTTTACCTTTTGCATAGGGTGCGAATATTACAGATTTTGAA
GTAACTAGTCAAAGAGAAAATCTGGATTTGTAAAAAATCCGTAGAATCATGCCGCTTATA
TGTATCTATTACATTATTTTGTGAAATTTAGTAGCAATCCCATCGCTTATATGTTAAAAC
GTTCGCCGTTTTTATTTAACTTACAAGAAGGAAATGCAAATGTCATTACAAGCAATTATT
GAAGCGGCGTTCGAGCGTCGTGCTGAAATTACTCCAAAAACTGTTGATGCACAAACTCGT
GCGGCTGTCGAAGAAGTGATTAAAGGATTAGATAATGGTTCACTGCGTGTTGCAGAAAAA
ATTGATGGTGAATGGGTTGTTAATCAATGGGTGAAAAAAGCGGTTTTACTTTCATTCCGT
ATCAACGAAAACGAAATCATTGATGGTGCAGAAACTAAATACTACGACAAAGTGCCGACC
AAATACGGTGAATATAGCGAAGAGCAGTTCAAAGCAGATGGTATCCGTGCTGTTCCAGGT
GCCGTTGTGCGTCAAGGTTCACACATCGAGAAAAACGTGGTGTTAATGCCATCATTTGTG
AACATCGGTGCTTATGTTGGCGAAGGTACAATGGTGGATACTTGGGTAACGGTGGGTTCT
TGCGCGCAAATCGGTAAAAACGTGCATTTATCAGGTGGCGTGGGTATCGGCGGTGTGTTA
GAGCCGTTGCAAGCTAACCCAACGATTATTGGTGATAACTGTTTTATTGGCGCACGTTCT
GAAATCGTAGAAGGTGTGATTGTTGAAGATGGCTGTGTGATTTCAATGGGTGTGTTTATC
GGTCAATCCACCAAAATTTATGATCGTGAAACGGGCGAAATCCATTACGGTCGTGTTCCT
GCCGGTTCTGTGGTGGTTTCAGGTAGCCTTCCGTCAAAAGATGGTTCACACAGCTTATAC
TGTGCAGTGATCGTGAAAAAAGTGGATGCGAAAACATTAGGTAAAGTGGGTCTTAACGAC
TTATTACGTTCTATCGAAGAGTAATTTTCGCACTGAATGGCACAAGCAACGGCTTGTGCC
TCTTTTTTGGAGATCTTGTATGACGACCTATTCGCTACGTTTAAAAGCCAAAAATGAGCT
CACGCCGCATCCAACGGCACAATATTGGCGTAAATGCCAAGTTGAAGAACTTTTTGATTT
GCCTTTTATGGACTTAGTTTTTCGGGCGGCAGAAATTCATCGACAACATTTTGATCCAAA
TGCCATTCAACTTTCTACGCTACTTTCCATTAAAACGGGCGGTTGCGCTGAAGATTGTGA
GTATTGCCCACAATCTGCCCGCTATGACACGGGTGTTGAAAAGCAAAGTATGCTTGATGT
GAACTATATTGTTGAGAAAGCCCAAATTGCCAAGGCTCGAGGAGCAAGCCGTTTTTGTAT
GGGAGCAGCGTGGCGAGGTCCTAAACCTAAAGATATTGAGACGGTCTCCGCCATCATTAA
AGCGGTCAAATCCCTAGGTTTAGAGACTTGCGGTACTTTCGGTATGTTAGAAGAAGGTAT
GGCGGAAGATTTAAAAGAAGCCGGATTAGATTACTACAATCATAATTTAGATACCGATCC
GGAACGCTATCATCAGGTCATTCACACTCGTTCTCACGATGATCGAATGGATACCTTAGG
TAAAGTGCGCTCCGCAGGGTTAAAAATCTGTTGCGGCGGTATTGTTGGTATGAATGAAAC
AAGAGCTGAACGAGCCGGACTTATCGCCAGCTTAGCCAATCTTGATCCTCAACCAGAGAG
CGTGCCGATTAACCAATTGGTTAAAGTGGCAGGCACACCACTTGAAAATGCAGAAGATCT
CGATTGGACAGAATTCGTGAGAACCATTGCTGTTGCGCGTATTACGATGCCAAAAAGTTA
TGTTCGCCTTTCAGCCGGGCGTAGCAATATGCCGGAAGCCATGCAAGCCTTGTGTTTTAT
GGCCGGCGCAAACTCGATCTTTTATGGGGATAAATTATTAACGACGGAAAACCCAGAAGA
AGATGGCGATAGAGTGCTGATGGAAAAATTGAATTTATATCCATTAAGTTGTTCGAATGT
TGAATGATAAAAGTAATTACAACATAAGTAGCTAAATTCTCTCCCCTCTCCCACAAGGGG
CGAGGGTTAGAATTTGATAACATTGCAAAATCTTGCTCATTTTTAACCGCTTGTAAGGAT
AATATAATGAAAAAAATCTTGTTATTAAACGGACCTAATTTAAATATGCTAGGGAAACGA
GAGCCCCATATTTATGGTTCACAAACCTTAGCCGATATTGAAAACCACCTCCAACAATTA
GCGAAGGCAAGAGGCTATTGTCTAGAGTATTTTCAAGCAAATGGCGAAGAGCCGATTATT
AACCGTATTCATCAATCATTCCAAAATACCGATTTCATTATCATTAACCCCGGTGCGTTT
ACTCATACCAGCGTTGCCTTGCGTGATGCTTTATTGTCAGTTGCTATTCCTTTTGTTGAA
GTCCATTTATCCAACGTACACGCCCGTGAACCTTTCCGTCATCATTCCTATTTAAGTGAT
GTCGCAAAAGGCGTGATTTGTGGATTAGGGGCAAAAGGTTACGATTACGCCTTAGATTAT
GCTATTCAATTTCTAAAGAGAGGGAAATAAATCCATTTTTTGTTGTCTGAAGTAAAAAAA
GAAAACTGAACTGCTACGATTAGTGGCAAATTTGCTAATAAATTCGGCAAATTTATCAGA
TTTTCGTCGCAAATTAATAAAATTTCAGGTAATCTACGCAAAATTTTGCTCTATGTTCTT
TGAACATAGAGTTTGTTTATTTTTACATTCAAATACGGATCTCATTATGGATATTCGCAA
AATTAAAAAACTTATCGAGTTAGTTGAAGAATCAGGCATTACTGAATTAGAAGTGTCTGA
AGAAGAAGGCACAGTACGTATTAGCCGTGCAGCACCAGCAGTTGCACCTGCGGCAGTACA
ATATGTTACTGCACCACAAGCAGCGCCAGCACCTGCAGCAACCCCTGCACCAGCAGCTCA
AACAGCACCTGCGGCAGCGCCAGCACCAACAGCGGAAGTATCTGGTCACGCGATTCTTTC
ACCAATGGTAGGAACATTCTATCGTAGCCCAAGCCCAGAAGCAGCTCCATTTGTTGAAGT
GGGTAAAACCGTGAAAGTAGGCGACACACTTTGTATCGTTGAAGCAATGAAAATGATGAA
CCGTATCGAGTCAGACAAAGCAGGGGTAATCAAAGCAATCCTTGTAAACGACGGCGAAGC
GGTTGAATTTGATCAGAAACTCTTCATTATTGAATAATCCATTTCTTACAAGCGGTCAGA
TTTTTGCAAAAAATTGCACGAAAAAGACCGCTTTCAATTAAGGGTATCTCTTATGTTAGA
AAAAGTTGTCATTGCAAACCGTGGCGAAATTGCATTGCGTATTCTGCGTGCGTGCCGTGA
ACTTGGCATTAAGACGGTTGCTGTTCACTCAACGGCAGACCGTGAGTTGAAACACGTTCT
CCTTGCGGATGAAACAGTATGTATCGGTCCTGCGCCATCAACAAAAAGTTACTTAAATAT
TCCTGCGATTATTGCCGCTGCAGAAGTAACTGGTGCTGATGCGATTCACCCTGGTTATGG
TTTCTTATCTGAAAACGCAAACTTCGCAGAACAAGTAGAAAATTCAGGCTTTATCTTTAT
TGGTCCAACAGCAGATGTAATTCGTTTAATGGGCGATAAAGTTTCTGCAATTAATGCGAT
GAAAAAAGCAGGCGTACCTTGTGTGCCTGGCTCTGGTGGCCCTATCGGTAATGATGTCGC
CAAAAATAAAGAAATTGCACAGAAGATTGGTTATCCAGTGATCATTAAAGCATCTGGTGG
CGGCGGTGGTCGTGGTATGCGTGTGGTTCATCACGAAAAAGATTTGGAAGAATCTATTGC
GATGACCAAAGCAGAAGCGAAAGCAGCCTTTAATAACGATATGGTTTATATGGAAAAATA
CCTTGAAAATCCACGCCATATCGAAATTCAAGTGCTTGCAGATACACACGGCAATGCGGT
TTATTTGGCAGAGCGTGATTGCTCTATGCAACGTCGCCACCAAAAAGTGGTAGAAGAAGC
ACCAGCGCCAGGCATTACCCCTGAATTACGTCAGTTTATCGGTGAACGTTGTGCGAATGC
GTGCCGTGAAATCGGCTATCGTGGTGCAGGTACATTTGAATTTTTATTTGAAAATGGCGA
GTTTTATTTCATTGAAATGAACACCCGTTTACAAGTAGAACACCCTGTCACAGAAATGAT
TACAGGTATTGATCTTGTAAAAGAACAGCTTCGTGTTGCTGCAGGTTTACCAATCTCAGT
TAAACAAGAAGATATTAAAGTGCGTGGTCACGCGATTGAATGCCGTATTAATGCGGAAGA
CCCAAGTACATTCTTACCATCACCGGGTAAAATCACCCGTTTACACGTTCCAGGTGGATT
AGGTGTTCGTTGGGATTCTCACATTTATGCTAGCTATTCAGTCCCACCGCATTATGATTC
AATGATTGGTAAATTGATTACCTTTGCTGAAAATCGTGATATTGCAATTCGTCGTATGGA
AAATGCATTGTCAGAAACGATCGTGGAAGGAATTAAAACCAATATCCCACTTCATAAACA
GATTCTTTCTGATGAAAACTTCTGCAAGGGTGGAACGAATATCCACTATCTTGAGAAGAA
ATTGGGTTTAAAATAATGATATAGTAGAAAACATATCTGCTACTATGTCAAAATAGATAC
AATAAAGCCCTACCTTACGGTAGGGCCTGAGAAAAGATGTAATTATAAACTTTCAGTGAA
AGTACGAGTAATAACATCACGTTGTTGTTCTGGTGTTAATGAGTTAAAACGAACTGCATA
ACCAGAAACACGGATAGTTAATTGTGGATATTTCTCAGGGTTTTTCACTGCATCTTCTAA
TGTTTCACGACGTAATACGTTTACGTTTAAGTGCTGACCACCCTCAACTTTAATGGTTGG
TGCAACATTAACTGGGACTTCACGGTATGAAACTTGACCTAATTCGCTGATTGCAACTAT
TTGGTCTTCTTGGAAATCACCTTTAGCTGCTAAGCAACGTGCTTCATTTTTCTCTTCATC
TAATAACCAGAAAGAGTTTAATAAGTTTTTGTTGGTAGATTCAGTGATTTGTACACCTTT
GATCATTTTTAGCTCCTAGTATGTTGGGTAAATTATAAAAAAAGTTTAAAGTTTCAAAAA
ATTTTGAGTATTCTAACTTTAATCCTTTAAAAAGCGAGAAAAATTTAAGCATTTTTATCA
AAAAAACTGATGATGGCTTAAAAAATAGACAAGAGTTAACAGTTCATTTTAATTTTTAAC
AATTTAATAATAGGATAGAATATGAACAGTTGGACTGATGCCATTGGGGAAGAAAAAACA
CAACCCTATTTTCAACATATTTTGCAATATGTACATCAAGAACGTTTAGTTGGAAAAGTA
ATTTACCCACCTCAAAATGAAGTGTTTAGTGCTTTTGCTTTAACTGAATTCAAAGATGTG
AAGGTAGTTATTTTAGGGCAAGACCCTTATCACGGCCCCAATCAGGCACACGGTTTATCT
TTTTCAGTAAAACCAGGAATTGTTCCGCCTCCCTCGCTGGTTAATATGTACAAAGAATTA
TCCCAAGATGTTGGGTTTCAAATACCATCACACGGCTATCTCATTGAGTGGGCAAAACAA
GGGGTGCTATTGTTAAATACGGTTCTCACCGTTGAGCAAGGAAAAGCACATTCACACGCC
AATATCGGTTGGGAAACCTTTACTGATAAGGTGATCCATCAACTCAATCTACATCGTGAA
AATCTGGTATTTTTGCTTTGGGGAAGCCATGCTCAGAAAAAAGGACAATTTATCGATCGC
TCTCGTCATTGCGTTCTCACAGCCCCTCACCCATCACCGCTCTCTGCACATCGTGGCTTT
TTAGGCTGTCGCCATTTTTCAAAAACCAATGATTACCTTCGTTCTCAAGGAGTCGAAGAA
ATTAATTGGCAGCTGCCATTATAAGTAACATGCTAGGAATATCTAAGAGATTTCCTAACT
TATATTGTTGATTTGGACTGGCTCAATAATTTCACTTGGATAGCAACCCAATACTTTTAA
GAAACTCGTCACTGTTTTAAGTTCTTTCAAGGCATTTTGGGTATTTTCATTGTGAATATT
GGCATCTAATTCCACATAGAACATCTCTTCCCACGGTTTACCATAAATAGGTCGAGATTC
AAGTTTAATCATACGAATGCCGTGTTGCTTGAACACCATCAACGCATCAACCAAAGCACC
CGCTTGTTGAGTCGTCGTCATTAATAACAAGGTTTTGGTCTGTACTTGTGGCGAAACATT
GATAGTTTTTTTAGACACTACAATAAAGCGAGTAATATTGTTTTCTTGATTCGCAATACC
ACTTTTTAACACGCTTAAACCGTACAATTTCCCGCCATCTTCATTACCTAACGCAACGCA
ATTTGGTTTATTTAAACGAGCCACTAACTGCATAGCGTGAGAACTACTTTCACAGTATTT
GATATGCACTTTATCTAAACTATGAATAAATTGGCTACATTGTTGTGCAGGTTGTGGGTG
GGTATAAATGGTATCCACTTGGGCAAAATCAGCATTGTTTGTTCCTAAAACACAGTGTTT
AATAGGATAAGCTAATTCGCCTACAAGGGTTAAGTCTGTATGTTGCAACAAATCATAAAC
TTCATTGATAGAACCTGATGTGGTATTTTCTAACGGCAACACGCCATAATCGGCTTCATC
TTGCTGAACTTTTTCAAAAACTGAATCGAAAGATTCGCAACTGAGTTCCACTAAAGAAGC
CGTGCTGTTTTTCATAAACTGGCGAGAAGCAAGATGAGAATAAGAGCCACGCATACCTAA
AAATGCAATGGTGGCATTTTCTTGATTCTGATTCAGTTTATTTTGCAAGTAATGTTGCTG
TGTTAAGACAGAGTCTTCAATGATACGTTGGAAAATTTGCGTAACATATTGTGGGTCAAG
TTGATAATTTTCCGCTTGAGCAAAACTAACCAATTCTTGTAACAGTTGTTTTTCACGTTC
GATATCTCGTAGAGGCTTTTTCGTGATCTCTTTGCTTCTCACTACATCGAACGCAAGTCG
ATGACGCTCCGATAATAATTTCAATAAGTTGCGGTCAATTTGAATGATTTGTTGTCGAAT
ATCCGATAAATCTAAAGACATTGCGTTTTCCTAAGCGGTCGGTTGTGTTTAATTTTTTGC
AGTTTGCAGTTTGCAGTTTGTATATAACTGAAATTTTAACGGCTTCCCCCATAAATCACA
ATCAACTAATGAAAATAATCGCTAAAATGGTAAGATGTCGCACTTTTATCAAATAAAGAG
GAAATCGAATGTCAAATCCACTTTTAAACAACACAAGTTTACCTAAATTCTCTCAAATTC
AACCTGAACACGTTGTGCCTGCTATTGAGCAGTTAATTCAACAATGCCGTGATACGATTG
AACAAGTTTCTCAAATTAATACACCAACGTGGGAAAACTTCTACCTACCGCAAGCAATCA
CAGGGGATAAACTCTCTCGTGCGTGGTCGCCTGTTGGGCATCTCAATTCAGTAAAAAATA
GCTCTGAATTGCGTGAAGCTTATCAAGCGTGTTTGCCGATGTTATCCGAATACAGCACTT
GGGTTGGGCAACATCAGGGGTTGTATCAAGGCTATGTCAAACTGAAAAATAGCCCTGAGT
TTGCCACGTATTCGCTCGCTCAGAAAAAAGCGATTGAAAACAGCTTGCGTGATTTTGAGT
TATCAGGGATCTCATTGCCAGCAGATAAACAAAAACGCTATGGCGAAATTTCTGCTCGTT
TATCTGAACTTAGCTCACAATTTAGCAACAATGTCCTTGATGCAACAATGGGTTGGGATA
TTGTGATTGAAGACGAAGCGGATCTAAAAGGTTTGCCAGAGTCAGCACTTGAAGGGGCGA
AACTTTCAGCACAAAGTAAAGAGAAATCAGGCTACCGCTTTACCCTTGAATTTCCAAGCT
ATTTGCCTGTGATGACCTATTGTGAAAACCGTGAGCTTCGCCAGAAAATGTATGAAGCTT
ATAACACACGAGCGTCAGATCAAGGTCCAAATGCAGGTAAATGGGATAACTCTGCACTTA
TGGCGGAAACCCTTGAGTTACGCTTAGAGTTAGCTAAATTACTCGGTTTTGAAAACTATG
CCGAGCTTTCCCTTGCAACCAAAATGGCGGAAAACCCAACGCAAGTGGTTGATTTCTTGG
AAGGTTTAGCAAATCGTTCTAAAGAGCAAGGCAAAAAAGAGTTAGCTGGGCTAAAAGCCT
TTGCAAAAGAGAACTATGGCGTAAGCGAATTACAGCCGTGGGATATTGCGTTTTATAGTG
AAAAACAGAAACAAGCCTTATATGCGATCAACGATGAAGAGCTTCGCCCTTATTTCCCTG
AAGAACGTGTGCTTTCAGGTTTATTTGAACTGGTGAAACGCATTTTTGGTATGCGAGTGG
AAGAGCAGAAAGAGTTTGATAGCTATCACGAGAATGTCCGTTTTTTCAATATTTTCGATG
AAACTGACCGCTTGCGTGGTTCATTCTATTTGGATCTATATGCCCGTGAAAATAAACGTG
GCGGTGCTTGGATGGACGATTGTATCAATCAAAAACGTCTAGCGGACGGTTCATTACAAA
AACCTGTTGCCTACTTAACCTGTAACTTCAATAAACCGATTGGCGATAAACCAGCTCTGT
TTACACACGATGAAGTTACTACGCTGTTCCACGAGTTTGGGCATGGTATTCACCATATGC
TGACCGAAATTGATGTGGGTGACGTTTCAGGGATTAACGGCGTGCCGTGGGACGCAGTTG
AGCTACCAAGTCAATTCCTTGAAAACTGGTGCTGGGAAGAAGATGCCCTTGCCTTTATTT
CAGGACATTACCAAACAGGCGAGCCACTACCAAAAGAGAAATTGACCCAGTTGCTGAAAG
CGAAAAACTTCCAAGCAGCAATGTTTGTGTTACGCCAGTTAGAATTTGGTTTATTCGATT
TCCGTTTACATATGAGTGAGCCGAAAGAAAATATTGTGTTAGATACGCTAAAAGCGGTAA
AAGCACAGGTTGCAGTGGTGGAATTACCGACTTTCGTGCGTACCCCACACAGCTTCTCCC
ACATCTTCGCAGGGGGCTATGCCGCAGGCTATTACAGCTACTTATGGGCAGAAGTATTAT
CGGCAGATGCCTTTGCACGCTTTGAAGAGGAAGGTATTTTTAATCGTGAGGTTGGGCAGT
CTTTCCTAGATAATATCTTAACCCGTGGCGGTTCAGAAGAGCCGATGGTCTTGTTTGAAC
GCTTCCGTGGTCGCAAACCTACGTTAGATGCGTTGTTAAGACATAAGGGGATTGCTCGTT
AAGAGGATAAGACTTGGTAGCATAATACATTAAAGAAAAGAGCTGGCTTGTATGCATTAA
TTTGAAAATTGTTGAATATAAATCATATATTCCAAGTGATTCAATCAACGTTGATAATAG
GGATGAGACAATTCATTTTGTTGCAAAAGTTCATAAATCCGCTATACTCGCCAGCCTGAG
TTGGTTAGACAATCGCTGGTTTATTGAAGCCCTTAACCGTTCGTAAGAACGACCTAGTGG
GACAAGTAAACGAGAGGAAAGTCCGAGCTACACAGGGCAGAGTGCCAGATAACGTCTGGG
AGGCGTGAGCCTACGACTAGTGCAACAGAGAGCAGACCGCCAGTTTCTGCTGGTAAGGGT
GAAAGGGTGCGGTAAGAGCGCACCGCGTGAGTGGTAACATTTCACGGCACGGTAAACTCC
ACTCGTAGCAAGACCAAATAGGAATCCAACGAGTTGCCCGCTTGGGATTCGGGTAGGTTG
CTCGAGCGTATGTGTGAATGTACGCCTAGAGGAATGATTGTCCACGACAGAACTCGGCTT
ATCGACCGACTCAGCCTAATTTTTAAGAGCGAACAGATTTTGTCTGTTCGCTTTTTTATT
GAAGCATGTCGGAACAAAAAGCCCTTATAAAAGTCTGATATAATGATTTTAAAATTGATT
TCATTATAAGGATTTCAAATGCTTAAGCGTTTTTTTATCGGCACGATTTCGCTGTTACTC
TCTTTTTCTGTTTTTGCTCATCCACACTCTTTCCTTGATATGAAAAATAAAGTGCTAATT
CAACAAGGTAAGCTGGAAGGTTTTGAATTGTACTGGACACTTGATGAGATTACATCAGCT
GAACTGATCTATGAAATCAACAGCAGTAAGGATAAAAAACAGGCAATGAATAAAATTTTG
CGTGAGTTAGATGAATCTGCGGTGAGTACCCACTATTTTAGCGAGCTTTATAATCAGCAA
AATGAACCGATTAAGTTTAAAGCTAAACCGTATAACTCGTCCGTTGAAATTCAGCATAAT
CGTATTATTTACCATTTCACCTTGCTACTAGCCGAGCCTAAAGCGGTAAAAGGGCAGTCA
TTCCGTTTTTTTACCTTTGAGCCAAGTTATTACTTAGCAATGAATTACGAAAAAGCGAGT
GATGTCAGTAGCACAGAGCAAAATCTTTGTAAAGTTGAGATGATTGAGCCGACGATAAAT
CAATCTTTGCGGTTGTATGCATCGACATTAGATAAAAATGAAACCCCCGATATGCCAGCA
GAACGTGGCTTGTCTTTAGGCGCACAATTTGCGCAAAAAGTGAGTATTGTATGTCAATAA
AGGCAAAGTATTGGGCTGGGATAGCGGTCGGATTGGTGGCTCTTTTTGCGATTTATCAGG
CTTATCCCTATCTCTTATTTAAAGTCAGCGAGTGGCAGAGGGAATTTAATTTTGCCCTTT
CAGGGGCGTTAAATCGTCTAAACGAAAACCAGCAACAGGCAGGGCTGAGCTTAATGGCGG
TGAGTTTTATCTATGGCGTGTTTCACGCCGTCGGCCCAGGTCACGGTAAGTTTATTCTGA
CCAGCTATCTCTCTTTTGAACAAACCAAACTGCCACAAGCGGTGAAAATCACGTTGTTGT
CTGCGTTAGTGCAAGGCTTGGTGGCGATTGGGTTAGTGACGATTATTGTGGTGATTTTTA
CCCTTTCTCGTAGCTATTTTAATGTGGCGTTAAAATGGGTTGAGCGAGGTAGTTTTGTTG
TGATGATGTTGTTTGGGCTTTATTGGTGTTATCAAGCGTTAAAAAGCGTGAGAGCAAAGC
CAAAGGGCTTTCAAATTCGCCATTTGCAAAAAATAGCCCCAAAATCACCGCTTATTGCTG
CTCATCATCAACATTCTGCAGATTGTGGCTGTGGGCATAAACATTTGCCAAGTTCATCTG
AAATGGCAACTGCAACGGATTGGAAAAGCACGCTGATGTTGATTTTTAGCATTGGCTTAC
GCCCGTGTTCAGGGGCAATTTTAGTGCTGTTTTTAGCTTATACCTTGGATTTGTACCTGT
GGGGGGTAGCTTCTGCGTTATTAATGGCAACGGGAACGGGGCTAACGCTAACGCTTTTTG
CCTGTTTGGTACTTTTCGCTCGCCGTAAAGCGGTGCATATTAGCCATTGGTATCTTTCAT
TTTCGGCTCACAAGCGGTCTGTTTTATTCGGAAAATTGCTGATTGGATTACTTTTGATCG
GTTTTGGTTTTACCTTATTCCACAGTAGTTTGTTAGATACAAGCCAAAATCTTTTGTTTA
AGCGTTAAGTTATGTCATATTCAATGGACACCAAGCGTGGTGTCCCTTGTATTATTTGCT
AATTAGACAGAATTTGTTATTTAAACCAGTCCAGCTCGCTAAATAACTAATCATTAACTT
TTTTTATCATTTTAATTAAAAAAATCTTTTCAAAAGATAAAAAATCGTTAAAATGCCGAA
ATTGTTTTACTTTTTTATGAGGTCTTTTCGATGGATAGCATCGTTTCAATTTTTGAAGAT
GTTTTAAAATGGATCGTGAACACGATTGACGGTCCACTTTGGGATATTACTGTATTAACC
CTTTTAGGTGCTGGTTTATTCTTTACCATTACCACTGGCTTAGTTCAATTACGTTTATTA
CCTCGTAGTATCCGTGAAATGTGGTCTGGCCGTGCTGCAGAGGGCGAGTCATTAACCCCG
TTCCAAGCCTTTGCAACAGGCTTGGCAAGCCGTGTGGGCGTGGGTAATATCGGTGGAGTT
GCGACTGCTATCGCATTAGGCGGACCAGGTGCAGTGTTCTGGATGTGGATCACGGCGTTA
ATAGGTATGAGTAGTGCATTTGCAGAATCATCATTGGCACAGGTTTATAAAGTGCGTGAT
CCAAACGGTATGTTCCGTGGTGGCCCAGCTTATTACATTAAGCGTGGGTTAAAAGCTCCT
TGGCTTGCGATTGCCTTTGCAATTACCTTAATTTTTACCTTCGGTTTTGCGTTCAATGCG
GTTCAAGCAAACTCTATCGTTGAAGCAACGCGTAATGCGTGGGAATGGGATCCGCATTAT
GTGGGCATTGTGTTAGTGATTGTGACTGCAGCGATTATCTTCGGTGGGATTAAACGTATC
GGTCAGGTTTCAGCGAAAGTTGTGCCGATGATGGCGTTATTCTACTTAATTATGGCAATG
ATCATTTTAGGGATGAATATTGAGCGAGTACCTGAAGTTTTAAATAAAATTATTACCAGT
GCCTTTGACTTTTCTGCAATGGCTGGCGGTATCTTTGGTTCATTATTCTCACAAGCGATG
TTAATGGGGATTAAACGTGGTTTATTCTCAAACGAAGCGGGTATGGGTTCTGCACCAAAC
TCAGCGGCAACGTCAGATGCAAAACACCCTGCAAGTCAAGGCTTAATTCAAATGTTAGGG
GTATTTGTGGATACCATTATTGTATGTACTTGTACCGCAATCATTATTTTAATGTCTAAC
GATTATGGTAGCGAATCATTGCGTGGCGTATCTTTAACCCAAAAAGCGTTAGAGTTCCAC
ATCGGTGAATTTGGCTTACACTTCTTAGCCTTTATCTTATTGTTATTCTGCTACACTTCA
ATTATCGGTAACTATGCTTATGCAGAAAGCAATATTCGCTATATCCGTAACAAACCAAGT
TTCGTATTAGCCTTCCGTTTAATCGTGTTATTTTTCGTTTACTTCGGTGCTGTGCGTGAT
GGCGGTATTGTTTGGGCGTTTGCCGATACCGTAATGGCATCAATGGCGATGATCAACTTA
GTGTCTATCGTTTTACTTGCTCCAATTGTTTGGGTTATCTTAAAAGATTACCAAAAACAA
GTGAAAGCAGGGGTAGAGCAGCCTGTATTCAAAATTGAAGATCACCCAGAGCTTATTCGC
CGTGGTGTTGATCCGTTAATTTGGAAGTCAAAAGAGTAACCTATTAAAAGTTTAATCTAA
TAAGATCCCTGCTTATCATGCAGGGATTTTTATGAGGTATAGGGATCTTAAGTAGATTTA
TATGTATTATTTATTTCTAATTACATAGATAATCTAGTTTTTATCTGTTCTATATTCCCC
CTAAAGTAACCGCTTCAGAAATTAGAATAGCGGTTTTTATACAGCCTTAATTTATCTATT
TTGTGAAGTCGATCACAGATTTGATAAAAGGATTAAGGCATTTTAGAGTATTATTGACTA
TAATACTCTCCCTTTTTTTATATCAATGAGGATACTTGTTATGATGAACAGAGGACGTTT
TCTTCAAATTGGTGCGACCACTGTATTAGCCATTAGTGCAAATCGCTTTGCATTTGCAGC
TGGTGATAGCAAAGTTTCTTACGTGTCATTGGCACAACGGATATTCACAGTTTTTTAACG
GATTTTGACTATTATAAAGATGCGCCAACAACAAAATTTGGTTTTACTCGTGCCGCAACG
TTAATTGAACAAGCTCGAAAAGAAGCTTAAAATAGTGTACTTGTTGATAATGGTGACTTA
ATTCAAGGTAATCCGATTGCGGATTATCAAGCTGCGGTCGGTTATAAAGAGGGTAAATCT
AACCCTGCGATTGATGCGTTAAACCAGGTACTGATGAGCCAGTTTACCAACCATACTTCA
TTCAGAAAAAAGAAGTGGTTGATGAAGATGGCGTGAAACATACTTTAAATGTCGGTTATA
TCGGTTTCGTTCCACCACAAGTAATGGTTTGGGATAAAGCCCATTTAGACGGCAAAGTGG
AAGCTCGTGATATTGTGAAAACGGCTGAAAAATATGTGCCAATCGTGAAAAAAGCGGGGG
CGGATTTAATCGTAGCACTTGCTCACACTGGCCCATCTGATGAGCCTTATTTTGAAACGT
CGCCAAGCGATAAAGCGAAAGCCTTTATTGCAGAAAAAGCACAATATCCAATGTCATTCG
TTGGCACTGATGAAACAGGCTTTGCGATTTATCAGATTGATTTGACGAAGTAATATATTT
ATAGCCAAGCATTTTAATTAAGTTCTTTTTAGAATGCTGGGCTCTTTTTTTAGAGTTTTC
ATCCTACACCCCATCTTGTATGCTTCATTTTATCGAACTCAATCATCAACAATACCCCAC
AGACGAACACGGCTATTTGAAAAATTTAGACGACTGGTCGCCTGAACTTGCCGTAGTTAT
CGCTCAAAAAGATAACCTTGAACTTAGCGAAGCCCATTGGGAAATCGTCTATTTTGTGCG
AGAATTTTATCAAGAATATAAAACCTCCCCAGCAATCCGAATGCTGGTAAAAGCCTTGTC
ACAGAAATTTGGTGAAGAAAAAGGCAGTAGCCGTTATTTGCAACGTTTATTCCCTGAAGG
CCCAGCAAAACAGGCAACCAAAATTGCAGGCTTGCCAAAACCTGCGAAATGTTTATAGGA
ATGAAGATGAACAGCCCACAATCAATCTGTATTTTACGCCTTTCTGCGATTGGTGATGTT
TGCCATACCCTTGCTGTCGTGCAAGCCATTCAACGCCAATATCCGCAAGCTGAAATCACT
TGGATTATTGGTAAAACAGAGTCGATTTTAATGCAAGGCATTCCGAATGTAACCCTTGTG
CCTTATGATAAAAAAACGGGATGGAAAGGGATTTTGGCGTTATGGAAACAGCTTCGCAGT
AAGCGGTTTGATTATCTGTTAAATATGCAAACGGCATTGCGTGCATCTATTTTATCGTTA
GGTATTCGAGCAAAACAGAAAGTAGGTTTTAATCAAGATCGGGCAAGAGAAGGACAGTGG
CTATTTACAAATAAAAAGGTGGAACAGACCGCTTCCCCCCACGTTTTAGACGGTCAAATG
ATGTTTGCTAAAGCGATTGGTGTGCAAGATCTACGCCCAACTTGGGATTTACCTGTAAGT
GAAGCAGATTTAGCCTATACGTCGCAATTTATTGATAAACAAAGAAAAAATTTAGTCATT
GCCCCTTGTTCTAGCAAAAAAGAGAAAGATTGGTCGCCTGAAAATTATGGGCAAATTGCA
CAGTTTGCATTAGCACAAAACATCAATGTGATTATTGCAGGCTCTCCATCGGTTTATGAG
ATGGAAGTAGCAGCAAAAATTCAACAACTTGCACTGAACAGCCTTAATCTTGCAGGAAAA
ACCAATTTAAAACAACTTGCCGCATTAATTCGTCAAGCGGATTTGGTGCTATCTTCGGAT
TCGGGGCCAGCTCATATTGCGACAACTCAAAATACGAAGGTGATTGGTCTATATGCGATT
CATAACCCACGCCGTACAGGCCCTTATTTAGATTTAGATAAAGTGGTGTCTGTTTATGAT
CAGGTTGTATTAGAAAGTCGTGGAAAACCTTGGGATCAGTTGCCTTGGGCGACAAGTGCG
AAAGGTGATGGACTGATGGAGAGAATTTCAGTAGAGCAGGTGAAACAGAAAATTCAAGAT
TATTTATAAAATCATTGTTTGGGCGGACCGATGTGTCCGCCCGAAATATTATAGGGCTTT
GACAGCTTGATAGATTAAACTCAAAAAACCATTGAAACTTTGCCAATTACGTTGTAAATT
ACCTCTGTATTGATTTTTTTACAATTATAGGAAATAAAAATGAACACTGTATTTAATCAG
GATAGTTTACACAACGTAAACATTTGTAATGAAAAAGTTTTGCTAACGCCAAAGGGATTA
AAACAAGAGTTTCCGTTGCCGGAGCATCTGCGTAAACAGATTGAAGAATCAAGAAAAGTG
ATCTCAGATATTATTCATAAACGTGATAAACGCCAGCTTATTGTTATCGGCCCTTGTTCC
ATTCACGATCCTGTATCTGCATTAGAGTATGCCCAAAAATTAAAAGTATTAGCAGATAAA
GTGTCAGATAAACTTTACATTGTAATGCGGGTGTACTTTGAAAAACCACGAACTACGGTG
GGTTGGAAAGGCTTAATTAATGACCCACATTTAAACGGCACCTTCGATGTTGAAAAAGGG
TTACGCATTGCACGTAAATTATTGTTGGATTTAGCTGAACTGGGCTTGCCACTTGCAACC
GAAGCCTTAGATCCGATTAGCCCACAATATCTTGCTGATCTGTTTAGTTGGTCAGCGATT
GGAGCAAGAACAACGGAATCTCAAACCCACAGAGAAATGGCATCTGGCTTATCAATGGCG
GTGGGATTTAAAAACGGCACGGACGGAAATTTGGGCGTGGCGATTAATGCAATGCAGGCT
TCTGCAATGGGGCATAGTTTTATTGGCATTAACCAACAGGGGCAAGTGACGGTATTGCAA
ACCAAAGGCAATCCTGATGGACACGTTATTTTACGTGGTGGAAAATCCCCGAATTTTGAA
GCACAATATGTGCAAGAGTGCGAGCAAGCATTACGCAAAGCCGGCTTGCCTGAAGCGATT
ATGATCGACTGTAGCCACGGCAACTCTAATAAAGATTACCGCCGTCAGCCGTTGGTGGCG
GAAAATGTGCTACAACAGATTGTCGCAGGCAATCAATCTATTATCGGCTTAATGATCGAA
AGCCACCTGTTTGCAGGCAATCAATCATCTGAACAACCTTTTGAACAGATGCAATATGGC
GTATCTATTACAGATGCTTGTATTGATTGGCAGACAACGGAAACCTTATTAACCGATTTT
GCAGAAACCCTAAGAAAGTAGTATGAACCCATTAAATCCTATTCGTGAACAGATCGATCA
AGTCGATCAACAGTTAATTGAATTATTGTCAAAACGTCTTTCACTGGTGGCAGAAGTTGG
CAAAATTAAGCACCGGCACGGTTTGCCGATTTATGCCCCTGAACGTGAAGCCTCAATGAT
TGCCGCTCGCCGTCAAGAAGCAGAAAGTCAGGGCATTCCTGCTGATTTGATTGAAGATGT
GTTGCGTCGTCTAATGCGGGAATCTTATGCCAACGAGAATAAACACGGCTTTAAAGCGAC
AAATGAGCAAATGCGGAAAATCGTGGTTGTTGGTGGCTTGGGCAAGTTAGGCGGACTGTT
TGCCCGCTATTTTGAATTATCGGGCTACTCGGTCGAACGCCTTGATCGAGATGACTGGGA
GCAAGCCGAACAGATTATGCACGGAGCGGATTTAGTGGTGGTTTGTGTGCCGATAGCCAA
CACCTTAGACACCCTTGAGCGTTTACAGCCGTATTTGAACGAACAGATGATCTTAGCTGA
TCTCACCTCAGTCAAAGCACAGCCGTTAGCGAAGATGTTAGAAGTGCATTCTGGAGCCGT
TGTTGGGCTTCACCCAATGTTTGGGCCAGATATTGCAAGTTTTGCCAAACAAGTGATCGC
TTGTTGTCACGGGCGTTTTGCCGAACGTTATCAATGGTTGCTTGACCAAATGCGGATTTG
GGGAGCGAAGATTGAAGAGATCGATGCCACAGAACACGATCACGCAATGACCTACATTCA
AGCACTACGCCACTTTTCCACCTTTGCTTATGGCTTACATTTATCGCAACAAGCGGTCAA
ATTACCGCAATTACTTGCACTTTCGTCACCGATTTATCGTTTAGAGCTGGCGATGATCGG
TCGTCTATTTGCCCAAGATGCGAAATTGTATGCAGAAATTATCGCCGATAAGCCTGAAAA
TTTAGATGTCATTGCCTCGCTACAACAGAGTTTTGAAAAGAGCTTGGCATTCTTTCAGCA
AAACGATAAACAGGGCTTTATTGATGCCTTTGAAAAAGTGCATTGTTGGTTTGGCGATTA
TTCCGAACAGTTCCTTAAAGAGAGCCGTAATTTATTGCAACAGGCGAATGATTTGAGGGG
GTAGGAATTTACTTTACTAAGACATTTTATATTTTCTCTTGCTTTTCCGCCCTTAATAAG
GGCGGAGTCTATGAGAATAATTATGTATGCCGAGCTTACTTCAACTCTCTCGCTCCTAAA
TTATCCACCTTACAAATATGGATAAAACCCTCATTATTTTGTAGATAATCTTTTTCAAGA
TAATCGACCAGTTTTTGAGCGTGTTCTAAATCTGGTGCAATGGCGAACATAGTTGGGCCT
GAACCCGAAATACCCACCGCTAACGCCCCCAAATCTTTACAACCTTGGCGGACTTCGGCA
AAGTTTGGCAGTAACGACTCACGATACGGCTCAGTAATAAGATCTTTCATCATAATTGCG
GCAAGTACATCTTGACGAGTGTGACAAGCGTGAACGAAAGAGCCTAAATAGCGAGCTTGT
GAGATCATCTCTTGGCGTGTATAGCTTTTCGGCAAGATCGCACGGGCTTCTGCGGTGGAA
ACTTCAATCCCAGGATAAGACAGCACCCAATACCATTCGTCAAAAAACGGAATCGGCTGG
CAGATATTGCCGAGAGATTGAGTCATCAGTTGCAAACCGCCTAAATAGCAAGGTGCAACG
TTGTCGTAATGGATTGAGCCAGAAATTCTACCTTCTAGTTCGCCCATCATTTCCAACAAT
TCCATTTTTGAAAACGGTTCATCGTGGAATTTATTCAGCGCTACGAGTGCAGCCACAATT
GAGCAAGCACTTGAGCCTAAGCCCGATCCAATCGGCATATTTTTCTCAAGGGTTAGGCGT
AGATTTTTCACTACACCACCACGCAATTTCAAGCGTTCGCTAAACAGTACATAAGCTTGA
TAGACGATATTTTTTTGCGGTTCTTTCGGCAGTTTACGCACAAAATAACCGACACTTTCC
AACTCAAACGGTTGATCACACTCTTCAATTTGTACTACATCGCCGAGTAATGAGCCATCA
ATCGGCGAAATGGCTGTGCCAAGAGAGTCAAACCCGACACTTAAATTTGCACTTGAAGCT
GGAGCATAAATTCGTAATGTCATTTTTTTCCTTTGTTTTTATAACCATTTTTGTGGGGAC
GCCACGCTTGGCATCCGTTATAAGCGGTTAGTTTGGAACAAAATTTTGCAAATGTAGATT
TAATTCAGTGTACGCAAAATATCCGCAAAAATACCCGCTGCCGTCACATCATTACCCGCA
CCGTAGCCACGCAGTAACAGTGGGATCGGGCTGTAATAACGGGTATAGAACGCAAGGGCA
TTTTCACCATTTTTCACTTTATAAAGTGGATCATCACCGTTTACTTCTTTGATTGCGACA
CGGCATTTACCGTTTTCAATGGAGCCCACATAACGCAACACATTGCCACAAGCGGTCGCG
TTTTCCACACGTCTTGCAAATTCCACATCAAGCTCCGGCAACATCGCTAAAAATTCTGCT
GCAGTTTTGCCTTCAGAGAAACCTTTTGGTAAAACACCTTCCACTTCAATATCTTCCAGC
TCTAATGGATAGCCACATTCACGGGCTAAAATCAGCAATTTACGAGCCACATCTTGCCCT
GATAAATCATCACGTGGATCAGGTTCAGTGAAGCCTTTTTCTTTAGCAATGGTGGTTGCT
TCAGACAAACTTGAACCTTCTTCTAACTTACCGAAAATGAAAGAGAGTGAACCAGATAAA
ATCCCTTCAAATTTCTCGACTTCATCGCCGGCAGCAAGCAAATTTTGTAGGTTTTCGATT
ACAGGCAAGCCTGCGCCCACATTGGTTTCATATAAGAATTTATGTTGGCTTTGACGAGCA
TTTTCACGCATTTCCTGATAATAAGCATAGCTTGAGGTATTCGCTTTCTTATTTGGTGTA
ATCACGTGGAAGCCTTCTTTTAATGCACGAGAATAAAGATTTGCCACCGATTGTGCTGTC
GTACAATCGACAAAAACAGGATTAACAACGTGATGTAATTTAATGAATGAAAGCAACACA
TCAAAGTCAGATGGCTGTGTCGCCGACTCTAAATCCGCACGCCAGTTATCAAGGCTTAAG
CCGTTTTCGTTGAGCAACATTTTATTTGAGTTAGCTAATGCACAAACACGGATCTCAATA
TCCTTCTTTGCAAGATATTCCTTCTGGGTTGTGATCTGTTCGATCAATTCGCCACCCACA
CCGCCAACACCCACTAAAAAGACATCGACCACTTTTTTGTTATTGAATAACGCTTTATGT
GTAGCTTTAACCGCTTCAATCGCTTTATTTAACGGCACAACCGCAGAAATGGAACGTTCT
GATGAACCTTGTGCAATCGCCACAATGCTGATATTTGCTTGAGCCAGTGCAGAGAAGAAG
CGAGCCGCAATCCCTTTGGCGGTACGCATACCGTCACCAACCACAGAAATAATTGAGAGA
TCTTTGATCACTTCCACAGGATCAAGCGAGCCATCTTTTAACTCTTGAGCAAAAGTATTG
TTTAACGCACAGAGTGCTTTTTCGACCGCTTTTACAGGCACACAGAAACTAATACTATAT
TCAGAAGAAGATTGTGTAATTAAGTTCACGGAAATACCCGCTTGCGACATCGAAGTAAAC
ACACGAGCAGCCATACCAACCATACCTTGCATACCTGAGCCTGAAACATTGAACATTGCC
ACATTATCAAGGTTCGTGATCCCTTTCACTTTTAAATTATCATTGACTACATTACTGTCA
ATGATTGTGCCTGGTGCTTCCGGATTATGGGTATTTTTAATTAAGCATGGAATGTTTAAC
GGTACTAACGGACCAATAGTGCGAGGGTGGATCACTTTCGCACCGAAGTAAGAAAGCTCC
ATCGCTTCTTGATAGCTCATAGACTCTAAACAGATCGCATCTGGTACTAAACGAGGATCG
CAAGTATAAACACCATCCACATCCGTCCAAATTTCGCACACATTCGCTTTTAAGCAAGCG
GCTAAACAGGCAGCAGAGTAGTCTGAACCATTACGACCAAGTAACACCAATTCACCTTGT
TCGTTACCTGCCGTAAAGCCCGCCATTAACACGACGTTTTTCTTTGGAATAGAAAGAGCT
TCAATACGTTTGGTCGATTCAGCAATATCCACAGAAGATTCTAAATAGCTCCCGTGTGCT
AATAATTTTTCGATAGGATCAATGCGAGTAACTTCATAACCTTTCGCTTCAAACCACGCT
TTCATCATCGCAATCGACAATTTTTCCCCACGGCTATGCACTGTTGCACCGATATTATCT
GGGCAGAATTTATTTTTTGCTGCTTCAGCTGCAATATTGCAGATGTCGTCTAGTTCTGCT
TTGATAAAGGCACTTAATCCTTCACGGTCGAAATTGTTATTGACGGCATATAATCCGTTG
ATGATGTTATTGAAAATGTCGGTGGCTTCGGTGAGATGAGATTCGTAGGATTCGCCTGTT
TGGGCTTTATCGACAATAGCGACAAGATGGTTAGTGATTTTAGCTGGGGCGGATAGTACG
CCTGCGGCTTGGTCTGCCAAATGTGCCTTTTCGATGATGTCAGCGGCTTGTAAAAAGCGT
TCTGGATTGGCTAAAGAAGTGCCTCCAAATTTTAGAACTCGCATAATTTCTCCTGAAGAT
AATAGTTAATGTTTGCAAATTTTGTTACAAAAAAACCCGCTTGTTAAAGCGGGTTTCGTT
GAATATTGTTCCGTTTTCTAGCCACGAACACCCGCACTATGTTTGCACATAATGGTCATC
GTCGTGGTAATAATCATAGAAAAACGGTTCATCGCTATTCTCTAAATGTTAAGCATGAAA
GACAAGTGGGAGAATCCTCTAAAATAGAACATTTGTCAACAGGTTTTTATAGAATAACTA
CTATTTAATATGTCAGATTAAAAATCGATGTATCTATATTCTTTAGAACAACGTCTTATA
TGGATACATTTTTGCTATTGATACAGAATGTATGCTCGAATATTTTAATTCCTCAATAAG
AGAGCATGAACAAATTAACGAATAATGCCACGCGTAGAACGTTTAAAGAAATCCAAGAAT
AAACTGACCGCTGCTTCTGTTTTTGCATACTGTTCAATTTCTGGAATAGCTTCTTCTAAG
GTTTTACCACTGCGGTAAATTAGCTTATACACATTGCGGATTGCATGCATTGTCGCTTTC
TCAAAACCACGACGTTTTAGCCCTTCAAGATTAACCCCGAACGGTTGTGCGTGGTTGCCT
TGAGCCATTATATAAGGCGGCACATCTTGGCTAACCATTGATCCACCACCCAACATAACG
TGCGAACCCACAACGACAAATTGATGAATAGCTGACATTCCGCCAACAATCACAAAATCA
TCAAGAGTAACGTGTCCTGCTAAAGTGCCATTATTCGCAATAATACAGCGATTACCGATA
GAGCAATCGTGGGCGATATGGCAGTTAATCATAAATAAGTTATCGTTACCTACACGCGTA
ACACCACCGCCTTGAACCGTACCACGATGAATAGTCACACTTTCACGGATACGGTTACGA
TGTCCAATAATGGTTTTAGTTGGTTCACCTTGATATTTAAGATCTTGGTTAATTTCACCA
ATACTTGCAAATTGGAAAATTTGATTATCTTCACCAATTTCTGTATCACCTTGAATAACA
ACGTGAGAGTGAATTTTTGTACCAGCCCCAATGCGAACATCTTTGCCGATAACACAAAAT
GCACCGATTTCTACATTTGCACCAATTTTAGCACCTTCTTCGATCAAGGCTGTTGGGTGA
ATTTTGGCTGAAGCGTCAATTAATGGCATAGTATTTTCCTCTTTATTCAAGCAAGATTAT
TTACGTGCACACATTAGGTCTGCTTCGCAAACTAGCGTATCATCTACATAAACTTTACCT
GTAAATGCCGTAATACCTCGACGCTCTTTAACAAAGGTCACTTCAATAATCATTTGGTCA
CCTGGTACTACAGGGCGTTTAAAACGTGCATTATCTACAGCCGCAAAATAGTAAAGTTCA
TTGTCTTTCAATTTGCCGTAGCTTTTAATTGCTAAAACCCCTGTTGCCTGAGCCATTGCT
TCTAAAATAAGTACACCTGGGAAAACGGGTTGATTTGGAAAATGCCCAGTAAAACAAGGC
TCATTTACACTCACATTTTTTACAGCTCGGAGCCATTTTCCTTCTTCAAAATCAACCACA
CGATCAACTAATAGGAATGGATAACGATGTGGAAGCATTTCCATAATTTCAGTTACTTCA
ATAATTCTTGGTTCACGATTTTCTGTTTGTAATTTGGTTGTCACTACTAAGACCTCAATC
AATTATTCAGCTAAACGTTTTTCCAATGCTTTCAAACGTTTATTCATTTCATCAATATTC
ATTACAAGAGCAGCTGTTTTACGCCATTCTTTATTAGTTTGCAAAGGAATACCCGATGAG
TAAATTCCTTTCTCTGTGATTGGTCGCATTACCATTCCCATTCCGGTAATGATTGCCCCA
TCACAAATTTCCATATGCCCATTGATTACACTTGCCCCACCAATTTGGCAGAAGCGTCCT
ACTTTCAGGCTACCAGCCATTACGACACCTCCAGCAATCGCAGTGCCATAACCGATATGT
ACGTTATGTGCAATTTGACATAGGTTATCAATAATCACATTGTCTTCAATCACCGTTGGA
TCTAAAGCACCACGATCAATACAGGTACAAGCCCCAATTTCAACACGATTACCGATAATC
ACGCCACCAGTCTGAGGAATTTTAATCCATTGACCTTTCTCATTTGCATAGCCAAAACCG
TCACTACCAATAACGGCAGAAGATTGAATTAAACAATCTGAGCCGATTTGTACATTATGG
TAAACCGACACATTTGCCCATAATTTGGTTCTTGCACCAATTTTACTGTTTTTTCCGACA
AAACAGCCAGCACCAATCACCGCATCATCACCGATTTCAACACCACTTTCAATCACAGCA
TTTGCACCGACAGAAACGTTATGACCCAATTTAGCATCAGGTGAGATCACGGCACTTTCA
GCGATATTTTCGGCAGGGTTTGGGGTTGTATCCATATATTGAGCTAAAATCGCATAAGCA
ACATAAGGGTTTCCAACCACGATCAAGTTTTGACCTTCGGCACAAAATTCGACATCAGCT
TCAGAAACAATAATAGCTCCCGCTTGGCATTGAGCTAACTGTGGACGATATTTTGCATTA
GAGATAAAGGTAATTTGATTAGAAGTTGCTTTATCTAAAGGAGCAATGCTTAAAATAGCC
AAATCGGCGTTACCCTTTAGAGTACCGCCGATCTGCTCCGCTAATTCAATTAAACGGAAT
TCAGCCATTATTTTTTCACTTCTTCTGGTTTTGTGACTTCCGCTGCAGGCACTTCAGTTT
TTGGAGCCTCTGGCATTTTTCCACCCATTGCAACTAGAATTTCTTCTGTAATATCTGCTG
CATTTCCATCTTTAGCATATAATGCGACCGATGGAGGAAGAACTAAAGTATAGCCTTTAG
ATTCCGCGACTTGTTTAATTTTCGCATTAATATCTTCAACGACTTTTTGTTGTACTTGTT
CAGGAGTTATTACACCAGATTCTTTTTGTACCTTAGCAATTTCTTCTTGGAAAGCCGCTA
CTTTCTTTTGAAACTCATCAGCACGTTTTTGGAACTCTTCTGCTTTTTTTCCAAATTCTA
CTTCACGTTGTTGCAATGCAGAAACTTTATTTTGGAATGGTTTAGCTTCTGCGTTAATTT
TATCCTGACGTGCTTGGATCTCTTTCGCTTTTAACCTAGGTGCATCTTTTTCAAGTTGGG
CTACCTTTTTCTTCATTGCAGCTTCTAAGGTTACTTGTTCTTTTTGTAACTTCTGTGCAT
CTTCTTCAATTTTTTTACGCTCATCCAATAATGCTTTTTCTTCATCAGATAATGCTTTAT
TTTCTGCTGCTAATTGTTTTTCCCTTGGTGCAAATTTAGATTCAGTGTCTTTCATAAATT
TAGTGAATTTATCATTTGCTTCAATGGTAAGTGGATGATTTTGTATCAAGAAATTAGGAT
CAACAAATCCAATTTTTTCATTTGCATTTACTGTATTCGCACTAAAAGCTAAAGCTGAAG
CAACTGCGGCAAGTTTAAATAAATTTTTCATTAAAATGTCCTTTCTGAAGTTAGGAAAGA
TAGACTCGTAAAAAAATGAACAAATCTATCCGCTTGTTTATAAGATTAGAATGAACCACC
AATGCTAAATTGGAACTGTTCAATTTCATCACCTTGATATTTTTTAATTGGTTTCGCATA
AGAAAATACCAATGGACCTATCGGGGAATTCCATTGGAATGCGATACCTGTAGATGCACG
AAAACGTTTATAATCTTTAAAGTTTTCTAAACTAGAATAATTATATTGAATGTCGTTTAC
TACTGGATTAGTTTTCCATTTTGTATTCAACACTGTTGCAGCGTCCACAAATAATGAAGT
TCTTACATTATGTTGATATTTTTCACTTACAAATGGTGTTGGAGTAATTAATTCTAAAGT
TGCAGATGCCATTGCATTACCGCCAACAATATCTCTATTTACGGAATTGAATCCGATATT
ACCATTGTTATCTTTACCCAGATAGATTGCTTTTGGTCCAATAGCTCCATAAGCAAAACC
TCTCAGAGAGCCGATACCTCCTGCAGTATAAGTTTGATAGAATGGTAATTCTTTACCACT
AAAACCATTTGCATAAGCAATATTCGCTTTAGTTGAGATAACCCACTTATGTTCGCGATT
GACTGGTAAATAGTTTTTAAAATCAATACTAACTTTATAATACTTATTGTCTGAACCTGG
TGTGGTAATACGTCCACTAATGCTTGTCAAAGTCCCTTCTGTTGGGAGAAAACCTCGATT
TAGACTATTATAGTTCCAACCAAAAGAAAAATCGAAGTCATTTGCTTTAATTTTTTTATA
GACATTTAAGTCATTATCAATCGGGAATTTCATGGATTGTACATAAAGTTCACGATTAAA
TTCACGTCGAGCATTCTTAATCAGATCTTGAGTGTAGCCTAGACCAAGGAAATAGGAGTT
GTATTCATTTACAGGGAATCCTAAAGTACTATTGACTCCATAGGTTTGTCGTTTATAACT
TGCGACACTATTATTTTTTGAATTATCATAATCCTCGTAGAAGATATTTCCACCAAGGCT
TACTCCATCCTTAGTAAAGTATGGTTCAGTATACCCTAAATTGATACTTGTACCATAGTC
ATTACGGGTACCATTTAAACTAATTGTAGAGCCCATACCTAAGAAATTATCCTGTTTTAT
CCCAGCTTGATAACTTAAACCACTTTCTGTTCCATAACCAACACCGAAATTAATACTTCC
TGTATTGCGTTCTTTTATTTTATATACAATATCAACTTGATCCGCCGTATTTGGGACATT
TGGATAGCTCATTTCTACACTATCGTAAAACCCCGTTCTTTCTAGACGAGCCTTCCCCAA
AGCAGCTAGACTTGTTGACAACCATGCTCCTTCTTGCTGACGCATTTCTCGACGTAACGT
TGAATCTGCAGTCACATCATTTCCTTCAAAACGAATCTGTCTTACATAAACACGTTGTCC
AGCATCCACAACAAATGTGAGACGAATTGTTTTATTTGTATCATCGAAGGTTGGATGAAG
CTCTATTTTAGCGGAAGCAAAACCATTATTTCCAAATACTTGTTTAATATTGTCTTCAAT
TTTTGAAAGTTCATTTTTGCTAAAGAGCTCGCCTGTTTTATAATATTTGAGCTGTTCATT
TAACTCGTTGTCTAATTTTGCAGTATTACCAACAATACGTATTTCACTTACAGTATAAGG
TATTCCTTCATTGATTTTATATGTTAAAGATACTTCTTTTTTATCATCACTAAATACGGG
TTGTTCAGCTTCAACATTAAATTTTGCATATCCTTGGTTCATGTAGAAATTACGTAGATT
TTCTAAATCTTGATTGTATGCTGTTTGTTCAAATTTACTACTTTGAAAAATATTGAACCA
AGAAACATCAGGTTGAATATCCAGTTGTTTCATTAATACTTTTGATGTAAAAGCTTGATT
TCCTTCAAAATTAATAGCTTTTACATAGGCAACATCTCCCTCTTTTATATCTAATTTAAT
ATTTACACCTCCATTGTCTGAGTTTGTTATAACAGTATCAATGGTAGCATTGTAACGACC
TATAGAGTGGTAATGCTCAATAAGTGCTGATTTAAATGCGTCTAACTTTGTAGAATTAAA
TAATTCTCCTTTAGTGATGAGATTCGCTTTTAGATTTTGTTCCAGTGGCTCCTTGGGGAT
TGCAGAATTACCTTCAATATCAACATTATTGATGACTGGATTCTCTACCACTTTAATAAT
TAAAATATCTCCTTCACGGGTTGCACTAATATTTTGAAAACGATTTTGTACAAATAAATG
ACGAATAACGTTTGCAATATCATTATCAGTCGCTAGTTGCCCTACTTTTACAGGTAATGT
AGGGATCATTGTTTGGCTTACAGATGTTTGGATACCATCAATACGAATATCTTTGATCAC
AAAAGGTGAAGCAAAAGCAACACCATTTGCAACTAATAATGTTGAAAGTAATAGTTTTTT
CATTTAAATGATCCTATTCGTTGGTAAAATAATATTGAAATCTAACCACTTGATTATAAA
TGGACTAAATCATTAAATAATGCAAATAACATCAAACCTATAACAAACATTGCACCAATC
TGTTGAAATCGCAATTGAAATAGTTCAGAAATAGGTTTCTTTCTCATTGCTTCCCCTGCT
AGTAAAATCAACTGTCCTCCATCTAAAGGCAAAATAGGGAACAGGTTCATCACTGCAAGG
TTCACACTTATCAATGCCATAAATCCTAAGTAATAGACAAAACCAATTTCAGCCGTTGCC
CCAGCCCCTTTTGCCATTGAAATTGGCCCGCCCATATTACTAAGAGAAAGCTCGCCTGTA
ATTAAATTTCCAATAAATTGTAAAATCGTATAACTTAATGATACGACTTTTTCTAAGCTC
TTTCCAAGCGCAGAAAGAATATCATACTTTAATTCACTTTGATACTTTGATTCTAATGGT
TGATACGTTGGCACTAAGCCTATTAAATAACGTTCCTCTTTTTTAGAATATTCAGGTTCT
AATTTAAAAACAAGTTGTTGATTATTTCTTTCTACCACTAATTCAATAGTTGTTCCCGAT
TGAACCTGTTTAAGCAATCCTTGCCATTCAAAAGGTTGCTGATTTACCGAAATAACTCTA
TCGCCAGCTAAAATCCCGGCTCTTGCCGAAACTGAATTTTCGACTACATTTTTAATAATT
GGTTCAACCGTTGCACTTTTTGGACGAATTCCTAATGAAGTCAAAGGATTCTCTTTATTT
CCATTAACGTTCCAATGGCTTAAATCAAGTGAAAACTGACGCGGGAAGTCTTCATTGACT
AAACTTCCCTCTACACTAATTTCCTTAGTTCCAATTTTGCCAAGCAAAGCTAACGTGACA
TCTTCCCAATCTTGCACATCACGCCCATCAACACGTTTAATCTCAAATTCAGAAACCAAG
TGAGCTTGTTGAGCAATAGAATTCGGAATCACAGAACCAATAACAGGCTTTACCATTGGA
ATTCCAATAACAAAAACCGCCCAATACGCCAAAATAGCAAATAAAAAATTCGCCACTGGG
CCTGCAAGAACGATAAAAGCACGCTGCAAAACAGTCTTTGTATGCAAAGATTGCGAATCT
GGCAATTGATGTTCTGCTTCGCCATTGTGCATTTGCACATAACCGCCTAAAGGAATTAAT
GAAAATGCAAATTCAGTCCCTTGTTTATCTTTCTTACGCCATAATACTTTTCCAAAACCG
ATAGAAAAACGCAAAACTTTTACGCCACATTTACGAGCAGCCCAAAAGTGTCCATATTCG
TGAACAAACACCAAGACGCAAATTAAAATAAAAAAGGCAAAGATTGATAGCACAAATAAC
CTCTATAGAAGGAAGAAGAAACCAGTAGCAAAAACAGGAACAGCCGCTGTTAAGCTATCA
ATACGATCCAAAATTCCTCCGTGTCCTGGAATCAAATTACTGCTATCTTTAATACCAGCT
TGGCGTTTAAACATACTTTCACTTAAATCACCCAAAATCGAAACAGCCACAGTAATCACG
GAAAGCACGATAAACGCAGATGTATTCAACTCACGACCAAATACATTGTTTGGTGCAAGA
CTCAAGAAAATAGCGGCAATAATAGTCGATGTAATCACACCACTAATAGCCCCTTCCCAA
GATTTACCTCGAGAAACTTTAGGTGCAAGTTTATGTTTACCAAATGCACGACCTACAAAA
TAGGCGCCTGAGTCCGCTCCCCAGACCAATAAAAACACATAGAGAAGTAAATAAGTTCCC
TGATATTGTTCAAGATTATATTGATAAAAACGTAACGCTAAAGTACCGATTAAAAATGGG
ACGAGTGTACAAAAACCAAAAATAAATTTGGCTGCTACTGACTTACTCCAAATTGAAGCT
GAATTAGGATAAGTAATAACCAATCCAAATGCGATGAACCACCAAAAACAACCTACAAAT
AATAGTGGTATTGTTTCATCTGTTAAAAAACGTGTAGCTTGAATATAACTTGTTTCTGCC
ATAATAGGAAAAATCAATAAACAGGTCACCACAAAAGCAACAATAGCACGTGCTATCGGA
CGTTTAAAACCCGCAAACTGAGCCCATTCCCACATACCTAACACAACAATAGCGGATAAG
CCAATCGTAAAAGCTAAGGGTGAAAGCCAAAACAATGCAACCACTGCTAAAATAATCATC
ACGATTGCCGAAAGAATGCGTTCTTTAAGCATTGAATTTTCCTTATAGATTAACAACCAC
CAAAACGGCGATCACGTTGTTGATAAGCAATAACGGCATCTGTAAATGCCTTTTCATCAA
AATCTGGCCATAAAACCGGACTAAATACTAACTCGGCATAAGCAATTTGCCATAATAAAA
AATTGCTAATTCGCTGTTCTCCACTAGTACGAATTAATAAATCGACCTGTGGTTGATCCT
TAGTAGATAAATTGTGCTGGAAATAATCAGTTGTAATATCTTCGATAGGTATGACATTAT
TTTTTACTTGATGTGCAATACGTTTGGTTGCTTGGACTATATCCCATTGTCCGCCATAGT
TTGCAGCAATGTTTAAAGTCAATGCAGTGTTTTTATTTGTCAGTTGTTCAGCCAGTTCAA
TTTTTTCTTGCAGTGCTTCACTAAAAGCAGTTTTATCACCAATAATTTTTAAGCGAATAT
TATTGCTGTGTAGTTTTTTTATATTTAAATCCAATGTTTTTACAAATAGTGTCATTAATG
CGGCAACTTCCAACTTCGGTCTAGACCAATTCTCACTGCTAAATGCGTATAGCGTTAATA
CCTTAATTCCTTGCGTTAAGGCAAAATTAACAGCTGAATGAACAGCTTTTACCCCTTTTA
TGTGACCAAATACTCGTAATTTCCCTCGTTGCTTAGCCCAACGTCCATTACCATCCATAA
TAATCGCCACATGCTGAGGCATATTTTGAAGATCTATATTCACAGCAACTTACCTATTTG
AACAATAAACATGAAAACGTTTTTAACTATATCATATGATGAGAGATAGGGGAAATTAAG
AATGATGTGCTAGATAGGATTTAGCTTATATGTATTAAAAATTATCTTTTTTCTGCCTTA
ATATAATAAATTCATCTAAAGTCACCGCTTGCATAAACGGGTTAATCTGTTTTTCAATAC
CAATCGTACTCGGTAGCGTAGGTTTATATTGTGAACGTAAAATATCTGCTCGCTCTTGAT
ATTCCATTAATACACAGTTTGTCGCCATCACCACTTCAGCAAATTTAAGATTACTTTGCG
TATATTCATGGCCTGCATAGACTTGCACAAAATCAGGCAAGGCTTTAAAACGTTGTAAGG
CATCAAACTGAGCTTGGTAATCCCCTGTAAACACTCGTCCGCAACCACCTGAAAATAACG
CATCACCGCAAAACAGATATTCATTCTCGATCAAATAACTAATATGTTGAGCCGTATGCC
CTGCACTCTCAATCACTCGCACCTTTAACCCTAACAGTTCAAACTGTTGCTCAGGGTAAA
CAATCTGATTGGCAAACTGACTGACTTCTTCTGAGCCATAAATAAGCATATCGGGAAATT
GTGCCACTAAACCAGCCACGCCATCAGTATGATCGTGATGATTATGGGTAAGCAAAATAG
CGGTAGGATTAAGCTGATGTTTTGCAAGAAAAGCGAATACAGCTTGAGTCTCTGCTGGAT
CGACAATAATCGCTTGGCACTCTTTTTGTAAAATCCAAATGTAATTATCAGAAAGGGCTG
GAATTGGGGTGATTTGAAGCATATTTATTTTCCGTAGGTCGGGCATTTATGCCCGACATT
GCCGTGTTTTATGAAAAATTGTCGGGCATAAATGCCTGCTTTGCCATATTTTATGAAAAA
TTGTCGGGTATAAATGCCTAACTTTGCGGTATTTTATAAATGATTGTCGGGCATAAATGC
CCGACCTACTATTTCAAGAATAACGCTGCCGCCCCACGCACACCGCTTGAGTCACCGTGG
ATCGCTTTTTTAATCACTGGCACTTCCGTATTACGCAATAAATATTTTGGTAAGGCTTTT
GGCAAGGCTTCATAAATATAATCAAAGTTAGACAAACCACCACCAAACACAATCATATCT
GGATCAAGTACCGTAATATAATTTGCCACCGAAATTGCCATTAACTCAATGTATTTCTCA
ACAAACTCAACGGTTTTCTCATCTTTATCGTAAAAACGCTGAATAATGTTTTTTGCATCA
ACTTTTTCGCCGACTAAATCATTATAAAGCATCTCAAAACCACGTCCTGAGATATAGCTA
TCCAAACAAGCCATATTACCACAGCCACATTTATAAATTGGTGCCTTATCCCAACCAAGC
AATTTCAACGCGTGGTAGTTAAGCTGAATATGCCCCACCTCGCCAGCCATACCGATTTGA
CCTGAGTGAGCCTTACCGTTTAACACAATACCGCCACCAAAACCTGTACCAATAATCAAC
CCTAACACCGTTGAATATTGCAGATTGCTTTCGTCCCACGCTTCCGATAAAGCCAAGCAG
TTCGCATCGTTTTCAACACGCACTTCACGCCCTAAACGCGCTTCCAAATCTTGAATAATT
TTATTGCCGTGAACCACCGCAATGTTGGCAATTTCCGCTAACCCAGTTTTATGATTAACA
AAACCTGGTACACCAAGCCCCACAGTGCCGTGCTCGCCAAATTTTGCATCGGCATTACGC
ACTAAGGTTTCCACTGTTCTTAACCAATCCTCATAACTCGTTTGTGGGGTTGGCACTCGC
TCGCTGTGTAACTTCTCTAATTTCTCATTAAAGGCAGCCAATTCAATTTTTGTACCGCCA
ATATCCAAACCGTAATAAACCATAGTTAGCCTCGCTTTTTAAATAATGTCCATTTTTCTA
AGAGTGGGATTACCCATAAGAAGATGATCAAGTGGAAAACCCACGCAATCAAAGTACTGA
CAAACAGATCGATAGGATAATGCATTCCTAACCGCAAACGGCTGATCAACATCAAACCAG
CCCACAAAATCACAAAAAATTGAGCAAAAATCACCGCTTGTCCACGAATACCAAACAGCA
ACCCTGCAAACATCAATAGCCAAGATACCCCAAAAATCGTATGCCCTGACGGGAAAGAGT
AGCCCAGCTCATCTGCTTGATGTTCAACCACAAACTGATTTTCAGGTTGCACAAATTTCA
ATACCGCCGTTTCCTGTTCAGCTTTAGGTAAAGCATAAAATGCCTCAGTATCCGCCTGAA
ACATCTGTGTCACAAAAGGACGAGGCTCTTTAAAAACCGCTTTCGCCCCCTCTTTAATTG
CCTGTGTTCCAACTACCGACGTTGCACAAATAAAGCCTACTAAAAACCACGAATAGCGAG
AGCGCGCAAGCCACATCAGCCACAACATAAACAGCACGCAAGTGATTAACGCATAAGGCG
TTGAACCCGTTTCCGTTAAAATAAACAACGCCCAATCGAAAACATTAACACCAAGATTAG
TTTGCAAATTCCATTGCCACCCAATTAACCACGCTGTAGCTGGAATGAACAACATTAATA
ACGTCAAAAATGAAAGTTTCTTTACCATATTATAAATCCTATGCAATATTAAATTGTATT
CCTTAAAAAACTACGTGATATACCTGTAAAATAAATAGAATGTTTCTGTAATATAATGAA
TAATTAGCACCTGCTTACTAAAAGGCAGAGTCCTACCACCCCTACTGATTGTTATGTGCT
ACCCCCCCCAATGGTTTCTTATTGCTGACTTCTAATTAAGCTCAACAGATATATCCTAGT
CTGTTTATTCTAATTTCGACTACCACATTATGACTATTGTGAAGAAAATCTAAGGCGCAG
AAGTAAAATATGAAAAAGAAATTACTCCATTAACCCTGCCATTGCCTGAGCTTTGCGGTC
AATTTCTTGCCATTCTGATTGAGGATCAGATTTTTCGACAATTCCTGCCCCTGCGTAAAA
GGTGATTTGATTAGCTTGAATAAGGGCTGAACGTAACATTACGCAAAACTCGGCTTGTTC
AGGGGTGAAATAGCCTAATGCCCCTGCATACCAGCCCCGCTCAAAACATTCCTGTTGTTG
AATAAACTGCTTCGCCTTAGGGCGTGGCAGTCCTGCGACGGCGGCGGTTGGGTGAATACG
AGCAAGGCAATCTGCATCGCTGACCTGCTCTGTCAGTTGCGTTTGGATTTTTCGGCGTAA
ATGCTGCACGTTATGTAACCGCTTGATCTCTGCATCGCTGACTTGAATATCCGTCGCACA
ATCCGCCAGATGGCTACAAATATCATCTACTACCAGCCAATTTTCATAGATATTTTTTTG
ATCGTTGAGTAGCCATAGGGCATTTTGTTCCGTTTGAACAGGATCGTCCGTCACCGCCAC
TGTGCCTGCAAGGGCTTCGGTAAAAAATTGACGTTGCTGGCGTAAGTAGAGCCGTTCGGG
TGTCGAGCCGATAAAGGCTTCCCCTTGTTTTTCCGACCATAAGAAATGATAACAGCCTAG
ATTTTTTTGTTGGCTGGCAAAAAGCAGAACGTAGGGGGAAATGTGGTGTGTAAAAGTTTT
GATGGTCGCATTGGCTAACACCACTTTATTCATTTGCTGTTGTTGAATTTGTTCAATCGC
TAATTCAATGTTGTGTTGCCAACGTGAAAAATCACAGGCAACTTTTGTGCTTAACAAGCT
ATTTTCAATGGGGTGAAGTTCGGCTGTCTGCTCAAACTGAGCTAACAAAGCGATACATTC
CTTTTGTTCGCTTTCAAAATGGCGACCATCTAGATTTAACCAAGCGGTGATTTTCTTCTC
ATTTTTTACTAACAGTAAGCGTGGCAACACAAAATGGCATTGTCCTTCAAATTCTATTCC
GCCGACGACCATTAAATCAGACTGTTTGCTAAATTGTTCTACATCGTCTAAATGCTCAAA
GGTTTGTACCGCACCGACTGCCACTATCGTTTGTTCTGTATCTCGATTTTGCCAGTAGTA
GTGGGGGAAAAGCGGTTGTGCTTTTAGCCAAGCTAGTAATTGTTGATTTTCAAGGTCTAT
TGCAATTTCTGCTTGCAACTGTACTAAGCCTTGTGCCACAGGCTTTTGTTGTAGTTGTTG
ATAAAGTTGTTGCTTTAACTGACTAAACACAGACATTGCAAAAAATCCTAAAAATCTCAC
CGCTTGACAAAAAGAAGTCTATTTTAGCCTATTTCCACTTTTTTTTCCTAACAAATCGGA
GTACAGTAGAGTGATTTTTATAAATTAACAGATAATTAACCCTCTATTTTAGGGAGAAAC
AATGGAACGTTTTGCAAAAACCGATAAATTAGCTCACGTCCGCTACGATATTCGTGGGCC
TATACATAAGGAAGCGACCCGTCTGGAAGAAGAAGGACATAAGATTTTAAAATTAAACAT
TGGTAACCCAGCCCCATTCGGTTTTGAAGCCCCTGCGGAAATTTTAGTTGATGTTATTCG
TAACTTACCAACCGCTCAAGGCTATTGCGACTCTAAGGGTTTGTACTCTGCTCGTAAGGC
GATTGTGCAATATTATCAATTAAAAGGTATGCGTGATTTAGATGTCGGTGATGTTTACAT
TGGTAACGGCGTATCTGAACTCATCACAATGTCAATGCAAGCCTTGTTAAATGATGGCGA
TGAGATTTTAATTCCGATGCCAGATTATCCACTTTGGACAGCGGCGACAACTCTTGCGGG
CGGTAAAGCGGTTCATTACCTTTGCGATGAAGAAAATGAGTGGTTCCCAGATATTGAAGA
TATTAAATCGAAAATCACTCCAAGAACCAAAGCAATTTTGGTGATTAACCCGAATAACCC
AACGGGAGCAGTGTATAGCCGTCAGTTATTATTGGATATTGTGGCGATTGCTCGTGGACA
TAACTTGATTATTTTCTCAGACGAAATTTACGAGAAAATTGTCTATGACGGTGCGGTACA
TCATCATCTTGCCCCTCTTGCCCCTGATCTTTTAACGGTGACTTATAATGGTTTGTCAAA
GGCATACCGTGTGGCAGGTTTCCGTCAAGGTTGGATGGTGTTAAACGGCCCGAAAAATCA
GGCAAAAGGCTTTATTGAAGGCTTAGATATGCTTGCGTCAATGCGTTTATGTGCCAACAC
CCCGATGCAACACGCTATTCAAACAGCGTTAGGCGGTTATCAAAGCATTAACGAATTTAT
CTTACCGGGTGGTCGTTTATTGGAACAACGTAATAAGGCTCACGAATTGCTCACCAAAAT
CCCTGGGATTAGCTGTGTGAAGCCAAAAGGGGCGATGTATATGTTCCCGAAAATTGATAC
GGAAATGTACGGTATCAAAGACGATCAAAAATTTGTTTACGATCTGCTTCAACAGGAAAA
AGTGTTGCTGGTTCAAGGCTCAGGCTTTAACTGGCATAAACCAGACCACTTCCGTGTGGT
GACATTGCCGTATGTGGATCAACTGGAAGAAGCTATTGGTCGATTAGCGAAATTCTTACA
GAGTTATCGTCAAGATTAATTAAGCATTTCCATTTAAAATATATGGGACACACTGTGTGC
GTCCAAAAATCTATTATGTAACATTGTAGGGACGCCACGCTTGGCGTCCGTCCGTGAACA
TAAATCGCACTTCGTCTTTGCAATGGACGCCAAGCGTGGCGTCCCTACTTTTATAACACA
GATGTTCATATAGGTTATAGGTTCATTTTTTAATGATAAAAGGCATCACATTTTCCGTCA
CCGCCTCTATTTTATTCGGTGTACTCTATTATTTATCCACCCATTTAAAACCGCTTTCTG
GTGAAGAAATCTACGGTTTTAGAATGTGGGTAAGCCTGCCTTTTGTGATTTCTGCACTCT
TTATTTTCAAAAAAAACGACGAATTTAACCGCTATTTAAAACGCCTAAAACAGCACCCCC
ATTTAATTTTGGTATTATTAACAACTACTGCGGTCACAGGCTCGCAGATGTGGCTTTTTC
TGTATGCCCCAAACAACGGTTATGCCATTGATGTGTCTATTGGTTATCTGTTAATGCCGA
TTGCAATGGTGGCTGTTGGGCGATTTTTATTTAATGAAACCTTATCTCTCTTAAAAATTA
TCTCAATTATTTCCGCATCTGTTGGAGTATTCATTACGTTAATGACCGCAGGCTCACTCT
CTTGGGCAACTTTAATGGTATTAATCGGCTACCCTGTTTATTTCAGTTTGCGTAAACATT
TTGATATGTCGCATTTATCCAGCTTTGTCTGCGAAATTATATTAATGCTGCCGATAGCCA
CTTATTTTATGCTCAATACCGATATGCAATTTGTCACCGAAAATAATCCGAATTTTTATT
TTTGGTTAGTGTTATTAGGCATTGTCAGTGGTACGGCATTAATTGGCTATATAATGGCAA
GTAGCCTTGTGCCGATTAATGTTTTGGGATTATTAAGCTATATTGAACCGCTTGCAATGC
TAATTGTTGCTTTTATTATTGGCGAAGTGTTAGATCAATCTTCCTATATTTTAATGGCGT
GTTTGATGCTGTCGATATGTCTATTAGTGCTTGATGGCATTATTGCTATTCGTAAACAGC
ACCAGGGGGAATAATGTTAAAAGGGATCTTATTTTCACTTTCTGCAAATATCTTATTCGG
TGCTGGCTATTATTTTGCGGTTTTACTTCGCCCTTTAGAAAGCGATAGTATTTTTGGCTT
TCGTATTGTGGTATTAATGCCATTTATTTTACTGGTGATCTTTTTATTTCATCAACAAAA
AGCCTTTAAAGATTTATATTATAGAGTAAAACAGGCACCTTATCTTATTTTTATTCTTCT
GCTCTTAGCATTAAATACAGCTATTCAGCTTTGGTTATTTCTTTGGGCACCGAATAATAA
TCAAGCTATTGAAGTTTCTATCGGTTATCTATTATTACCTATCGTTGCAGTTGCCTTAGG
CAAATTGGTTTTTAAAGAGCATTTTACTTTATTAAAATGGCTTGCTTTATTTTTTGCAAC
TCTTGGCGTTACAATCAATATTGTTTTAACCGCAAGTATTTCGTGGGCAACTTTTGTGGC
TGGTTTTGGCTATCCTATTTATATTGTATTACGTCGCTATTTTCATATTAATAATTTAGC
CACTTTCTTTGTAGAATTATTATTGTTATTACCCTTTGCTATTTATTATATTGCTCAAGT
TGATCAAGCCTCTATTTTAACGCAAAATGAATATCTCTATTTTTATCTAGCATTATTAGG
GCTAGTGAATGGAATGGCATTTATTTTATATATCGCTTCGAGTAATTTACTGCCGATTAA
TGTGTTAGGATTAATTGGCTATGCGGAACCTTTGGTAATGTTATTTATTTCCTTTGCCAT
TGGTGAAGTATTAGAAGCAAAATCCTATATTTTAATGGCGTGTTTGGCGGTATCCATTAT
CTTATTAAGTGTTGATAGTTTTCGCAAAGTGAAGCCCTGATGAACCTCATCCGAATTGCG
CTACCCGTGCCGTTGGCACGTTATTTCGATTACCTGCTTCCAACGCATTTTGAAAATGTG
GTGAAAGGGGCTAGGGTCGTTGTGCCTTTTGGTCGCCAACGTAAAATCGGGATTGTGGTG
GACTTCCCGACCACATCAGATATTCCCACCGAAAAACTGAAACCGATTGAGCAACTGTTA
GATGAACAAGCTCTGTTTGACACTGAAATGTGGCAACTTTTACAGTGGGCAAGCCGTTAT
TATCACGCCCCTTTCGGCGAAGTGCTACAAAGTGCTTTGCCTGTCAAACTACGACAAGGG
GAAAGTAGTGAACGCACTGCTCCCGACTATTTTGTTGTCACGGAAAACGGCAGAAAAGCC
CTAGCCAACGGCGTGGTTCAAAAGGCAAAAAAACAACAAGAGCTATTAAGCAAACTGGAG
GAATTTGCAAATTTCTTTGAAAAACCGACCGCTTGTAGCCCTGCGGTATGGAAAGCTTTG
TTTGAAAAAGGGTATCTGGAAAAGCTGGAAATCCCTTTTAACGTGCAAAGCTGGCAGGAA
AAATTAGGCGAACAGCCGATTTGCAACACTCAAAACCGTTTAACTTTGAATAAACAGCAG
ACCCTTGTCGTCAGCCGTTTGCATTATCAACAAGGCTTCGGAGCGTTTTTGCTCAATGGG
GTCACTGGCTCAGGGAAAACGGAAGTCTATCTGCAAGTGATCGAAGAAGTGCTGAAACGG
GGCGAGCAAGTGTTAGTGCTGGTGCCTGAAATCGGGCTGACCCCACAAACTATTCAACGC
TTCCAAGCTCGTTTTAACGTGGAAATTGACGCATTGCATTCGCATCTTAACGACACTCAA
CGGCTCAATGCGTGGCTTCGGGCAAAAAACGGCGAAAGTGCGATTGTGATCGGCACACGT
TCCGCCTTGTTCACACAATTTCAGCAACTTGGCTTAATTATCATTGATGAAGAACACGAC
GGCTCGTTCAAACAGCAAGACGGCTGGCGTTATCACGCACGAGATCTGGCAGTGCTTCGA
GCGAAAAATAACAACATTCCGATCATTCTCGGCTCGGCAACGCCTAGTTTTGAAAGTTTG
CAAAATGTACAAAACGGTAAATTTATCGAACTTCAGCTTACTGCAAGGGCTGGTAATGCA
CATTTTTCCAAACAAACCTTAATTGATTTGAAAAAACAGCGGATTTATTCGGGCTTATCG
GAAAAGTTGTTAGCAATGATGCAAGCTCACTTGGAAAAAGGCAATCAAGTGATGTTGTTT
TTAAACCGACGGGGGTTTGCCCCTGTTTTACTTTGCCACGAATGTGGCTGGATTGCCGAT
TGCCCGTCTTGCGATAAACCTTTTACCTATCACCAAAAACAGCGAGTATTGCGTTGCCAT
CACTGTGCTTCGCAAAAAGCCATTCCACGTCAGTGCGGACATTGTGGCTCAGTCAATTTG
ATTACCACTGGGATCGGCACAGAACAGCTGGAACAAGTGCTGGCACAGCGTTTTCCGCAG
TACAGTATTACTCGCATTGATCGTGACAGCACCGCTCGTAAAGGCTCGTTGGAACAACAC
CTTGCCGAAATCCAAGCAGGCAAAAGCCAAATTTTGATCGGCACACAGATGTTAGCCAAA
GGACACCATTTCCCGAATGTTACTTTAGTGGCAATCGTGAATGTGGATAGTAGCCTGTTT
TCCACTGATTACCGTGCAGAAGAACGTTTGGCACAGCTTTATGTACAAGTGTCAGGGCGA
GCAGGACGGGCGGAAAAGCAAGGGGAAGTAGTGCTACAAACGCATTACCCTGATCACCCG
TTACTGACCAGCTTACTCAACGACGGCTACCTTGCCTTTGCAAGCCAAGCCTTAGCGATG
CGAAAAATAATGAGCTTACCGCCGTTTTCTTCGCAAGTGCTTATTCGTGCAACGGGTAGA
GATAGCGACAAAGTTGCAAATTTTCTGCAAGATTTGACCGCTTGTTTACAACAAATTATC
GGAGAAAATGGCTGGCAAGGCTTTCAGCTACTCGGACCTTTCAACGCTCCGATGGCAAAA
AAAGCAGGGCATTATCGCTGGCAGTTACTTATTCAACATTCGGCAAGAAGTGCGATCCAA
CAGTTGTTAGATCGTTTTGATGAGCAAAAAGAACAGTTCCTGCGAAACGATATTCGATTG
ACGGTGGATATTGATCCGCAGGAGTTGGGGTAGGTCATTGTGACCTTTGAGCTTATTTAG
CCATTCTAAAAACTATTGGTTAACAATATTTAACCAAGTATTTATCCAGCGCTTTATCTC
ACTGTTATCAGGAAGAGTGAAACTTATAGTTTGATAAGTTGGCAAGGTGTTAAATAAAGG
ATCTGCCTTAGTATTCACAACAGGCTTCATTACATTATAGTAAGAAATAATTCGTTGCGA
TTCTGGCTGTTGTAAGAAGCCTAAAAACTGCTGAGCTAATTTGAGTTGTCTGCTGCTCTT
TGTGATTGCCGCTACTTCCACCTGCACTAAATGTCCTTCTGCAAAATCTGCAGCAACGTA
TTTATCTGTCTGTTCGTGCCATTGATGATATAACGGAGAAGTCGTGTAACTGAGAACCAA
ATCTGCTTCGTTTTTCAAAAATGCACCATAAGTTTCAGACCAGCCTTTACCCACAGTGAC
GGTATGTTTGGCTAAATTCTGCCACGCTGATTCTGCCTGCTTGCCATAAACTTGATTTAC
CCAAAAGAGCAATCCTCGTCCAACAGTGCTGGTTCTAGGATCTTGATAAATCACTTTAAG
ATCTTGACGCTCCACAAGTTCTTTTAAACTTTTTGGTGGATTACTGACTTTTTCTTTGTT
GTAGATAAAAGCATATTCACCAAAATCATAAGGCAAAAATATTTTGCTTTGCCATTCAAG
CGGTAAGTTATTGGCATTATTTTGCAGATTATGTTCTACAAATAAATTCGATTTTTCAGC
TTCAGGCATTAAGAAATGATCAATGCCTAACATTACATCGGCTTTAGTTTTATTCTTTTC
CAAGCGAATGCGATTGAACATTGTCACCCCATCTTCAAAAGGCATAAATTTCAAATTACA
TTGGCATTGTTTTTCAAATAGCGGCTCAAGTTCAGCAGCAGGCCCCCATTTTGAAGCAAA
AGAATCATAGGTATAAACCGTGAGTGTTGGCTGTTGAGCAAAAGTGGTGGTTGCAACGGC
TAACGCAGAAAGGGTGAAAAGATTGAATTTCATTGAATATTCCTTCTAAAAGTGAAAATA
GAAGGATCTAAAACAGGCGGATATAGATTGTCTGTCTCAAATCCCTACGCTGATATTAGT
CAGATCAGGTTCTATGGGTATTTCTCAGCCTTGCTATACAAAGCACCCCGATGAGAACAG
AGGTATTCTACTATAATTTTGTGCTAAGATCACTTAAAATATGGCGAATTTTAAAAGTCG
CTGAGAATCAGTACAAAATAGAGGAAATCCTTTGAACGAACTTATTTTCACTCTTGAGCC
TCAAGACAATGCTCGTCTTCAATCGTTATGCGGTTCTTTTGACGAGCATCTTACCCTTAT
TGAAAAAAGTTTTAACCTTATTGTTGCGCGTAATGCATTTACCTTTACTATTCAAGCAGT
TGAAGAAAATCATTATTCTGCAACATTATTAAAAAATTGTGCGAAATTAATTCAGCAACT
TTACAACGAAACTGCTCCAATTAAAGGAAAAGTAAAAGAACTAGATTTGGAAGATGTTCA
TTTAGCGATTCAAGAAAGCCGAATGTTGTTGCAAAATCAGTGGACAAGTTCGGCTCATGA
AATTGCAATTAAAACAAAACGCGGCGTAATTAAACCACGTGGCGAACATCAACAAGCCTA
TTTACGTAATATTCTAAGTCACGATATTAGCTTTGGTATTGGGCCTGCAGGAACGGGAAA
AACCTTTTTAGCTGTTGCTGCAGCAGTAGAGTCTCTTGAGCGCCAAGAGATTCGCCGTAT
TTTGCTCACTCGTCCCGCAGTGGAAGCTGGTGAGAAGCTCGGTTTTTTACCAGGGGATCT
AGGGCAAAAAATCGAGCCTTATCTTCGACCACTTTACGATGCACTGTTTGAAATGTTAGG
TTTCGAGAAGGCACAAAAGCTGATGGAGCGAAATGTGATCGAAATCGCACCGCTTGCATA
TATGCGTGGGCGAACACTGAATGATGCCTTTATTATTTTAGATGAAAGCCAAAATACAAC
CATTGAGCAGATGAAGATGTTTTTAACTCGTATTGGTTTCAATTCTAAAGCAGTCATTAC
GGGCGATATTACTCAAGTGGATTTACCGCGTAGCCAAAAATCTGGCTTAAAACACGCAAT
GGAAGTATTAAAAGAGGTTCCAGAGTTAAGTTTTAACTTTTTTGACAGTAAGGATATTGT
TCGCCACCCTGTCGTTGCAAAAATTGTTCAAGCTTATGATGTATGGGAAGCAGAAGATGA
GGCTAACCGAGAAAAAAAGAAATTAGAAAAATTAATAAAAGAGCAAGATAAAATCCTAGA
ACAAGCAGAAGAATTATAAATATACGTTATAAAGTATAACCATAATTTTAGGTGTAATAG
ACAAAACATACTGAATTAAATATAGAAAAGACGACAAATCGTTTAGAGGGATTATTTAGT
GAACTTAAGCGAAAATTAAATAATCACAATGAATTAACGAAAAAGCGTAACATGTTGTTT
ATACAGGGTTTTTTTAAATAAAAAGAGTTGCTAACATTTAGAGAAAATAAACATTAGCAA
CAATTTTGTCTACTATGCCAATATTCTTGGGACAACAGTTTTATCTACTATCCTTTTTTA
TACTTACATCATCATTCATTTATACAGATAATAAACTCGCCAGCCCAATAACCAACACAA
AAATACCTAACCAAATCAAGTGAAGTTTGACGCTTTTGCGGTTTATCTCTTGATTATGCA
AACGACGCTGTTCTAGCTTTTGTTTATAAATTTCCAAATCAGCTTCATTGAACGAGAAGC
CACAATGTGGGCAAGTAACGGCACTTTCACTGATTTTTTTAAGGCATTCGGGGCAACGAT
GTAAAGCCATTGTAATTCCTACTTTGATATAAACTGAATAAGGTGTTTTACAAATGCACC
TGGATTTTCATAATGGGTGTTATGTCCTGCATTTGCAATTTGATGATAGGGGAGCTGATG
TTGTTCTGCCATTTGATGAAACTTACTATCCCGCTCTCCCATAATAAATAGCATTTTCCC
GTGAAACTGATGACATTGCTCTGGGGAAAAATAGGATTGTTTTGCAAGGCTAGTGGCTTT
GAGCATTTGAGCTAGTGCTTGCCCGTGATTATTTAGCCTTTTTTTGATGAAATCTGTCCG
CTTGCTTTCGCTTAAATTGGCAAAGACAGGCTGTCGATACCAATCTTCTAAAACATTTGC
AAGCGGTTCATTGCTTAGGCGATCTGCCCAGTGGCAATCATTTTGCCAACGTGCTTTTTT
[truncated: 1,824,236 more chars]
