# Supplementary material for: Whole-genome sequence analyses of Glaesserella parasuis isolates reveals extensive genomic variation and diverse antibiotic resistance determinants
Source: PeerJ. 2020 Jun 22;8:e9293. doi: 10.7717/peerj.9293 (PMC7316082; doi:10.7717/peerj.9293)
Supplement: Supplemental Information 28 [file peerj-08-9293-s037.fasta]

>H112 Scaffold1
GTCTTTTTCAGCAAGATGATAAAAGAACGTACTCCGTTTTAAATCAACCAATTGCAATAA
AATCTCAAACGGAAATTGGTGGCGCAGTTCTTTCACGAGGCGTGATTATACTGATTAATC
CAATATCTCAATATGGTTTCCTTAACCTGAAAATGCTGACGAGTTAATGGCGATTTTTAT
TATGTTGAAGATAAAATTCGATCGCTTGTTGTTTAAAAGGTTGGGTGTATTTAGCCATAA
AAATCTGCACCTTAATTAGTTGGTTGTTTAGTCCAACTTTTGGGGTGCAGATCATTTTTA
CAAACTATGCCTTACATCTTCTCAACCGTCTTAATACCCAACAGATCCAACCCTTGTTTT
AAGGTTTTTGCTGTTAAGTGAGCGAGTTTCAAGCGACTTTGCTTAATACTTTCTTCGGCA
TTAAGTATTGGGTAGGCTTCGTAGAAGCTAGAGAAAATGCCTGCTAATTCATAGAGATAT
TGGCAGAGAACGTGCGGTGTGCCGTCTTTAGCAACCACCGTTACCGCTTCTTCAAACTGC
AATAATTTAATCACAAGGTTGCGTTCTTTTTCGTCGGTTAAAACGATATTGCCCGTTAAG
CTGTTCGGGTCGATCCCTGCACGACTGAAGATCGAACGCACACGGGTATAGGCATATTGC
ATATAAGGTGCGGTGTTGCCTTCAAAGCTCAACATATTATCCCAGTCAAATACATAGTCT
GTGGTACGGTTTTTGCTGAGATCGGAGTACTTCACCGCCCCGATTGCCACGGATTCCACC
ACAGCTTGTTTTTCACTAGCGGTTAAATCTGGATTTTTTTCTGCAATTAATTTTTCTGCA
CGCTCAACGGCTTCATCAAGTAAATCCGCTAATTTAACCGTGCCACCTGTACGGGTTTTG
AATGGTTTGCCATCTTTGCCTAACATCATTCCGAAGTTGTGATGTTCAAGGCTGAAGCTA
TCCGGCACATAACCTGCTTTGCGAGTGATTAACCAAGCCTGTTGCATATGTTGGCTTTGG
CGAGTGTCGGAAAAGACCAACGCACGATCTGCTTTTAAAGTTTCGTAGCGGTATTTGGCA
GCAGCAATGTCAGTGGTGGTGTAAAGGAAACCGCCATCTTTTTTCTGCACGATTACGCCC
ATTGGATCGCCGTCTTTATTTTTAAATTCATCAAGGAAAACCACTAGCGCCCCGTCATCT
TCAACGGCTAGACCCTGTGCTTTTAAATCCTCCACAATTTCAGGCAACATTGGATTGTAA
AGGCTCTCGCCCATTACATCGTTTTCAGTAAGCGTCACATTCAAACGGTTGTAGTTATGT
TGGTTTTGTTGCATTGTGATGTTTACCAACTTCTTCCACATCGTACGGCAATAATCGTCG
CCACTTTGCAATTTCACCACATAATTTCGAGCTTTTTCTGCAAAGACTTCATCACTATCA
TAATGCTCTTTTGCTGCGCGATAAAAGGATTCAAGATCGCTCAATTCCATTTCAGACGCA
TGTTCGTTTTCCATTTTTTCTAGGTAAGCAATCAGCATACCAAATTGCGTTCCCCAGTCG
CCGACGTGGTTAGCACGAATAACTTTGTTGCCTAAAAATTCTAAGGCACGCACTACACTG
TCGCCGATAATGGTGGAACGTAAATGCCCAACGTGCATCTCTTTAGCGACGTTTGGTGAT
GAATAATCGACCACTACCGTTTGAGCTTGATTTAAGTTAATGCCTAATTTATCGCCACTG
AATGCGTTTTCTGTTTGTTGAGCTAACCAAGTTGGGGCTAAGAAAATGTTGATAAAACCT
GGGCCTGCGATTTCTAATTTTTCTGCAATGCCGTTTAAATCAACGTTATCCACTACTTTT
TGAGCAAATTCACGCGGGTTTAAGCCTAATTTTTTTGCTGCCCCCATAATGCCGTTCGCT
TGATAATCACCGAATTGGACTTTGCCTGATTGACGCACTAATGGCTCAACATTTTGCTCT
GCCCCTGCGACAATCATTGCTTGCTTGATTTTTTCCGATAGAATGTGTTGAATATTCACG
TTTATACCTATTTCTAATACTAAAAAATGTGTGCAATGATACTAAAAAATACTGATAAAT
GCTCCGAATTTGCAAACTTTTTCACAAATTTGACCGCTTGTTTTGGTGAACTTGCTGAGT
TTGAGCGAAAAATAGCGCAGATTGCAGGGATTGCTCAGATTGATTTGAGCCAATATCAGA
TCGATCATCTGGCAGTACGAATGAATAGCAATGAGCTTGCTAAACAATGGAAAGCAATGC
TACTGACTGGTTCAACGCTATTAAAAGAGAGTGAAGTTAATGGTCGCCCGATAGGTTTGT
TTACTCTAAATCAGCCTCTGCATTTTTGCGGACAAGCCGTTTCTGTGATTGAGTTGCCGT
TCCCTAAAGGTAAAAGCTATCCAGAAGAAGGCTGGGAGCATATTGAAATTGTTATCCCAA
TGTACGAAAACGAGAACGTTGAGCAGTGGTGTAAGCGGATAGATGAGCAATTTTCTTTGC
AAGCTAATCCCGAATTAAAGATCAAAATCAGTCAACCACAAGTCGAAGGCGAACGTTTAC
CTAATCCAAGTGTGGCAATTTCACTCATAAATGCAACTTATCAGAATTTTTGCTGTCTTA
AATTGCACCCTTATGATATAAATACAATCGTTTTTTCTGAAAATAACCTTTAAATTTTTT
GTTGGAGAATAATATGAAAAAGATGGGTTTAGCCATAGCGTTAGTGACAAGTTTAGCCCT
TGTTGGTTGTGCAAATACGGATATATATAGTGGTAGTGTATATCGTGGTGATCAAGCTAA
AGAAGCTCGTTCAGTGAGTTATGGTACTATTTTATCTGTGCGTGAAGTTAAAATTCAGGC
AGATAATAAAGGCGTTATCGGGGCTGTTGGTGGTGGTGTTTTAGGCGGTATCGCAGGCTC
TACGATTGGAGGCGGTCGAGGACAAGTTATCGCAGCAACTATTGGTGCTATGGCTGGTTC
TATTGCAGGTAGCAAAGTTGAAGAAAAAATGAGCCAAGTTGCTTCTTTAGAAATGGTGAT
TCGTAAAGATGACGGCAAAGAAATTGTGGTAGTTCAGAAAAAAGAAGACGGTTTTATCCC
TGGTAAACGTGTAAAAATTGTTGGTTCAAATTCTGATTTAAATGTGTCACTTCTTTAAAA
TTGGCTTATTTTATACAAAGGACTTATATGAAAAAGTTATCCAGTATTTTATTAATAGGC
ATTATATCAGTAGCGTGTACGGCTGAAAAATATACATCTGAAGGTAATGCAACTATTGTA
ACCAGCGAATATCTATCTTTTGATTCAGTTAAACTTACTATAAAAAAAGACAATGGTGAA
TTAGTAACAATAAATAGGAAGTACGATGCTCATGCAACAGTGGGTGCCCGTGTGCATATA
AATGAGATGAATAGACTAGAAACAATTCCTCGTTATGAATTTAAATGAATCTTATATCAA
TCACATACTTTGTCTGTTAAATTCTTTTTACTCATGTTGAACACATAGGTGGATGAAATA
GTTGCTAATGTTTGTATTCCTTAAATATTAGCGACTTTTCTATTTAAAAAGTCTTGTAAA
ACAGTGTGTTACTCTTTTTCATTAATCCGTTGTGAGCAGATAATTGCAGCTTCAGTTCTC
TCATAATTCTAAGTAATAAAGCCAATGAAAAAGGCTATTTTCCTTATAAACATCACAATG
TAAGAAGTACTTATGCCAGTTTAAAGCGTTACATGGATTTTATTTTTATCTATGAAAAAC
ATTCTGAATTAAATATAGAAAAACGACAAATCGCTTAGAGGGGTTATTTAGTGAACTTAA
GCGAGAATTAAATAATCACAATGGATTAACGAAAAAGAGTAAGATATTGTTTATACAAGA
TTTTTTAAATAAAAAGAGTTGCTAACATTTAGAGAAAATAAACATTAGCAACCATTTTGT
CTACTATGTCCTATTTTTCTTCATCTATATGATTAATTATTATTCATAAAACGTTGAATT
CTACCTGACGCAATTTCCTCATCACGAATAGTTAAAATTTCACACCCATCTTTTGTAATC
ACAATTTGGTGCTCATACTGCGCTGAATGACTACGATCTTTGGTTTTAACAGTCCAACCA
TCGCCCATTAAGCGAATTTCTTTTTTCCCCGCATTTATCATAGGCTCAATGGTGAACACC
ATACCTTCTTGCAGAATAACGCCCTCATCATCAGCATAATAATGTAGCACTTGCGGATCA
CTGTGGAATTCATCACCGATACCATGCCCACAATATTCGCGTACCACAGAAAAGCCTTCT
TTTTCAACATATTGTTGAATAACTTTACCAATTTGATTTAAACGGATACCTGGCTTAACG
GTACGCAATGCGATATAAAGAGATTCTAGCGTCACCTCAAGTAAACGTTTGTCTTTCACA
CTCGGCTCTCCAACAACATACATTTTTGAATTATCACCAAAATATCCATCTTTAATGACA
GTGACATCAATATTGAGAATATCACCTTTTTTTAATTTCTTATCTGGATGAGGAATACCA
TGACAAACCACTTCATTGAGAGAAATACAAGTCGCATTCGGATAGCCATGATAACCCAAG
CATGCAGGAATAGCCTGTTGCTCTTTTTCAATATATTCATGGCAAATACGATCTAGCTCT
CCAGTTGTTACACCCTCTTTCACATAAGGCTCAATCATCACCAAAATATCAGAAGCCAGC
TTACAAGCAACACGTAATTTCTCAATTTCTTCAGGTGTTCTAATCGGAATATTTTTCATT
TTTACATCTCATTAAAATTAATATCGAAAAGATTATACTCTCTTTAGCAAGATAATTCAC
GACGGATCAACAAGCGGTTAGTTTTTGCAAATTTTTACCAAAACTAACCGCTTGTACATT
ATGATTTAACGGCTAAATTTAGCTTTTTAATTAAGAAATTCAATAATACGCCATAAAGTG
GGAGGAAAAGTAATAAACTTACAAAAAGTTTAAAGGCATAATCCACAGTACCAATCGTAA
ACCAATGTTCCGCCATATATTCATCGCTACTTTTATAGAAAGCCACAGCAAAAAAGACAA
AGGTATCAATAAGGCTACCAAAGATAGTAGAACTTGCGGGTGCTAACCACCACGTTTTTC
CTTGGCGTAATCGGTTAAACACAAAAATATCCATTAACTGCCCAACAACATAGCCAGCAA
AGCTCGCCAATGCGATACGGAATACAAAAGTATTAAACTCAGCTAACGTAGCAAAGCCTT
GAAATTGTCCTTCAAAGAAAATAACTGAAATCACGTAGCTCACAATCAATGCGGGAAACA
TGACCGCCAAAATAATTTTACGAGCAAGTGATGCACCAAATACTCTAACGGTTAAATCTG
TCGCAAGAAAGATAAATGGGAAAGTAAAAGTCCCCCAAGTCGTTGGAATTCGACTATCCG
TAAATGGTACTGGGATTTCAAAAGCAATCTGAACTAAATAGTTACTGATTGTAATGATAA
AAATATGGAAAAGTGTAAGTAGTAACAACGAGCGACGTTTCTGCTCGTCAGAAAAGTAGT
CAATAACGTTCATATTGTTCCTTTTTGTTTAAGTTGTGTTAATTGGGGTGAGGGAACCCA
AAAGTAAAAAAGAGGCGAGATAATACTGTTCTGTTAGAAAAGATCAAGTAAATTTAAAAT
TATCTCTTTTTAGTAAATAATTTATCAACAATCCCTTACTTTATCTTAGAGATAAATCAC
GTAAACTGTATCTAACAAAATAATAAGAAGTAAATGATGATACAACTACGTAAAGCACAT
GAACGAGGTGATGGCTCTTTTGATTGGTTAGAAAGCTACCACACTTTCTCTTTTGCCAAT
TATTATGATCCAAAATCTATCAAGATATGAAATTATGGCGTTATCAATATCCCAATAATC
ACTCAGAAAACATCACCTTAGATAAGAACCGAAATTATTGGCTACAAGTTGTCCGAGGGA
ATTTAACCATTGATGACTTAAATCTATCAGGGAGTGATGCATTAGGTATTCTTCAAGAAA
GTGCCTTAGAACTAGCGACTCATAGTGATGTGGAATTTTTGTTATTCGATTTAGCATAAC
ATCTCAACACAACGGTGAGATTTTGCAAAATAATGCCAAGATCTCACCGCTTGTTATCTT
ATTTGGTTAATAAATCCAATGCTTCTTGATATTTTGCCACAGTTTTTTCAATGACATCAG
AAGGTACTTTAGGCACTGGCGCTTGTTTGTTCCAACCGCTGTTTTCCAACCAATCGCGGA
TAAATTGTTTATCAAATGATGGTGGATTCGTGCCTTCTTTGTAAGTTTCAACTGACCAAA
AACGGCTTGAATCTGGAGTTAATACTTCATCCATTAATGTTAATACGCCATTTTCATCTA
AGCCAAATTCAAATTTGGTGTCACAGATAATAATGCCTTTTGTTAAGGCATAATCAGCAG
CTTCTTTATAAAGACGAATTGCAGCATCTCGCACTTTTGCTGCAAGCTCGGTGCCGATTT
GACATTCGCATTCTGCATAACTGATATTGATATCGTGATCGCCTACTTCCGCTTTACTTG
ACGGTGTGAAAATTGGCTCAGGTAATTTGCTCGCTTCAACTAAACCTTCTGGTAATTCAA
GTCCACAAATGGTACCTGTTTTTTGATAATCTTTTAAGCCACTGCCTGTTAAGTAGCCAC
GAACAATCGACTCAATTTTAACAGGGGTTAAACGCTTACATACAACCGCTCTGTATTGAA
TTGCTTCCGCTTCTTCTTTTGAGAGAACGTCAAAGACTGAATCACCCGTAAAGTGATTTG
GCATAATGTACGCTAATTTATCAAACCAAAAGTTAGAAATTCGGGTTAAAATTTCGCCTT
TGCGTGGGATTGGATCGTCTAAGATCACATCAAAGGCGGATAAACGATCCGTTGCCACCA
TAAGCATACGTTTATCATCAATTTCATAAAGATCACGGACTTTACCCGAATAGATTTTTT
TTAGGCTGATTTGCATGGCAGGATTCCTATTAGATTGAACAATTCAGCCTAATTATAGCA
ATTTACGCAAACGTTTGCTATTTATCATAAAAATAATTTATCTTTAAAACAAAAAAGCTT
GTCATCTTTCTCTTTTTATCGTATTTTGTGAGCCATTCATTTTTGGAGAAAAAATATGAC
CTTTATTCGTACTCGCTATCATCACCATTTGACCGACTAATCTTTCGGGCATTTGGCGTG
TTCGGAAGATAAACTTCCGAGAGCGAATTAAGATCAACACAGAATTCACAACCCCTCGGA
AGACAACTTTCGAGGGGTTTTTCTTTATTCAAAATAAAAATAGAAGGAACACAATATGTC
AGACAACAGACTTCGCATTGCAATGCAGAAAAAAGGACGTTTAAGCAAAGATTGCAGCGA
ATTACTCAAACAGTGCGGTGTGAAAATCACTTGGAACGAACAACGTTTAATCGCTTATTC
CGAAAATCTGCCGATTGAAATTTTGCGAGTGCGTGATGATGATATTCCAGGACTGGTATT
TGACAGTGTGGTCGATCTTGGTATTATCGGCGAAAACGTGTTGGAAGAAGAGGAATTAGG
GCGTTTATATGCGGGTGAATCCGTCGAATATAAAAAACTCCGTACTTTAGATTTCGGCGG
TTGCCGTTTGTCATTAGCGATTGATCGTGACCGCACATATAACGGCGTACAAGATTTCAA
AGATGCCCGTATCGCCACCTCTTATCCTAACTTACTCAAACGCTATATGGCAGAACAAGG
TGTGCCGTTTAAAAATTGTCTATTAACTGGTTCGGTAGAAGTTGCCCCAAGCGCAGGACT
TGCTACAGCAATTTGCGATTTGGTTTCATCAGGCGCAACCCTTGAAGCAAACGGTTTAAA
AGAAGTCGAAGTGATCTATAAATCCAAAGCCTGCTTAATTCAACGTGCCGAACCATTAAC
CGCGGAAAAACAAGCCCTCGTCGATAAACTGCTCACCCGAATTCAAGGCGTACAACAAGC
CGCAGAATCTAAATATATTATGCTTCACGCTCCAAAAGATAAACTCGAAGAAATCACGGC
TTTGCTACCAGGTGCCGAGAATCCAACGATTTTACCGCTGGCACACGATGATTCCAAAGT
TGCTATGCATGTGGTTAGCCAAGAGAACTTATTCTGGGAAACGATGGAAAGCCTTAAAGA
GATCGGCGCAAGCTCGATTTTGGTGTTACCGATTGAGAAGATGATGGAGTAGTTATTGTT
ACTTTTCTTTGCGTTGCCAAAGACAAATGTATAAACATTTGAGCGTTGGTAGCTCGCCAA
CGACCCGAAGGGCGAGCGAAGCGAGTAAAAGTAACCAAAAGAAAGGCAACCCTACTTCGC
TCCTGATCTTCGCTTTATTTGAATTTGCTTAACGGAAAAATTTAAAGTCGCTCAGGGGGC
TCAGAAGGGGAAACAGAGCCGCAGAGCGGCTCAATTATGCGTAACCTAGTACGGTTTTGC
CGTGCTAGGCAAAAAAGGAACGATAATATGCAAACCCTAATTTGGAACAATTTAACCGAA
ACGAAAAAACAACAAGCCCTTACCCGCCCTGCGATTTCCGCATCAAGCGACATCAAAAGT
GTGGTGGAAAATATCGTCAATTTAGTGAAAACTGAAGGCGATAAAGCGTTATTTGAACTG
ACGGCAAAATTCGATAAAACCGAACTGAAAAGCCTTGTGGTATCAACAGAACAGATCGAA
CAAGCGACAAAACGCATTCCAGATGAATTAAAACAGGCGATTCAAAATGCTTATCGCAAT
ATCAAAACGTTCCACAAAGCACAAAAAACGCAAACCGTAGATGTAGAAACCCAAGCAGGC
GTGCGTTGCCAAGTAATTACTCGTCCGATTCAACGTGTGGGCTTATATATCCCCGGTGGT
TCTGCTCCGCTGTTTTCGACCGTGTTGATGCTCGCCATTCCCGCTAAAATTGCGGGCTGT
CAAAAAGTGGTGCTCTGCACACCACCGCCGATTGCCGATGAAATTCTCTACACCGCCAAT
TTATGTGGGGTCGAAACGATTTACGCCGTAGGCGGTGCGCAGGCGATTACGGCGATGGCG
TTCGGCACGGAAACGGTGGCGAAAGTGGATAAAATCTTCGGGCCGGGCAACGCCTTTGTA
ACCGAAGCCAAACGCCAAGTAAGCCAACAACTTAATGGCGTTGCGATTGATATGCCTGCA
GGACCTTCGGAAGTGTTAGTGTTAGCCGATCAATTTGCTGATCCTGATTTTGTCGCCAGC
GACTTGCTTTCCCAAGCGGAACACGGCGCAGACAGCCAAGTGATTTTAGTCACCGACAGC
CTTGAACTTGCTCAAGCTACCGAACAAGCTATCGAACGCCAACTTGCAAAATTACCTCGC
AAAGAGACCGCTTGTAAGGCACTTTCGCATAGTCGGGTATTTATTGCCGAAGACTTACAA
CAATGTGTCCAAATCAGCAACGCCTACGCCCCTGAACATTTAGTGGTGCAAGTGGAAAAC
CCACGCAACCTACTGCCTTTTCTCGATAACGCAGGCTCAATTTTCTTAGGTGCATATAGC
CCCGAAAGTATGGGCGATTACGCTAGCGGCACCAACCACGTGCTACCAACCTACGGCTAC
ACCCGAACTTATTCCAGCCTCGGTTTAGCGGATTTCAGCAAACGAATGACCGTGCAAGAA
CTCACTCCGCAAGGCTTTAAAGATCTCGCAAAAACCGTGGAGCTAATGGCAGCAGCAGAA
CAATTGGAAGCACATAAGCAGGCGGTGTCGATTAGATTAGCGAAGATAAAATAAATGGTA
GGGACACACTGAGTGTGTCCGAAAAATAAATCATCGCAAATAATATTAACGGACACACGC
AGTGTGTCCCTACAACAGGATATACAATATGACAATCTCACAACTCTCTAGAAAAAATGT
CCAATCCCTCACCCCATACCAATCCGCACGCCGTTTGGGTGGTTCGGGGGATGTATGGCT
GAATGCGAACGAATATGCGCTTTCGCCAAACTTCGATTTAACTGACCGCACTTTTAACCG
CTATCCCGAACCGCAACCGCAAGCGGTGATTGAAGGTTATGCTACCTACGCTGGCGTTAT
GCCTGAAAATGTATTGGTTAGCCGTGGTGGCGATGAAAGTATCGAGCTGATTATCCGTGC
TTTTTGTGAGCCGACCGACTGTGTGCTGTACTGTCCGCCAACTTATGGAATGTACAGCAT
GTCGGCGGAGACCTGTGGCATTGCACTTAAAACCGTGCCTTTAACTGCGGATTTTCAACT
TAATTTACCTGAAATTGAACGCAATTTGGACGGTGTGAAAGTGGTGTTTGTGTGTAGCCC
AAACAACCCAACAGGCACGCTAGTTAAGCGGTCGGATTTGCTGAAACTTTTGCAAATCAC
CGCAGGCAAAGCGATTGTGGTGGTGGACGAGGCTTATATCGAATTCTGCCCACAAGCGAC
AATGGTCAATGAGCTACCAAATTATCCGCACTTAGCCATTATCCGCACACTGTCCAAAGC
CTTTGCTCTTGCCGGCTTGCGCTGTGGCTTTACCCTTGCTAATGAAGAATTGATCGGCGT
GCTACAAAAAGTCATCGCTCCTTACCCACAACCTACCCCTGTAACCGACATCGCTACCCA
AGCCTTAACCGCTCAAGGCTTGAACGAAATGCAACAACGTGTTGCCGATGTGCTAGAAAA
CCGCACCTGGTTAATCGACCAACTCAAACAAATCCCAAGCGTGGTTGAGATTTTCGACAC
TGAGGCTAACTATGTACTGGTAAAATTCCAAGACGGACAAAAGGTGTTCAAAGCCTTGTG
GGAAAAAGGGATTATCTTACGTGACCAACACAAAGCATTGGGGTTACAGAATTGTATTCG
GATTTCTATTGGCACGAGAGAGGAGTTGGAAAGAACGGTGGAGGCGATTGGGGGAGTATA
AGATAAATCGTGCGGATGCCACGCACTAACGTACGTGGTTAAGCATAGTGCCGCTACTCC
GTAGCGGTAAGTTAGGGAAAATATGAGCTATACAAGAAATTTATACCATATTATCTTCCG
TACTAAATATGGTACGCCAAGTATTTTAGAAGAAAATGAAGATGCGCTTTATCGCTATAT
TTGGGGATTTGTAAGAGAACATAATTCTGTGCTTTATCGGATCAACGGTATGCCCGATCA
TCTTCATCTTTTTGTTGAATTGCACCCGATGCTTTCGGTCGCTGAGTTTGTACAAAAACT
GAAAACAACAACACATAAATGGATTGATGAAAATAAACATCTTTTTCCTGAATTTTATGC
GTGGTCTAGGGGCTACTGTTCACTAACTTATTGCGAAAAAGATAAAGAGAAAATCATCAA
TTATATTAAAAATCAAAAAGAACACCATAAAACAGCTGATTTTGTAGAAGAAGTAAAATT
CTTGCTTACAGAGGCTGGAATTGCAATAAACGAAAAATTTTTTGAACAAGATTTATAGCG
ATGCAGCGCATCGCCACTATGCGTAACCACATACGTCAGTATGTGGCAAGAACAGGAGAA
CAAAAATGACACAACAATCTATTTTATTCATCGATCGTGACGGCACCTTAATTGACGAAC
CCAAAACCGATTTTCAAATCGACAGTTTAGAAAAACTCAAATTTGAGCCGAATGTGATCC
CTGCCTTGCTCAAGCTCAAACACAAATATCGCTTTGTGATGGTGAGCAATCAGGACGATT
TAGGTACGAGTTCATTTCCGCAAGAGACCTTCGACAAACCACATAATGCAATGATGGAAC
TATTCCGCTCGCAAGGTATTGAGTTTGATGACGTGTTAATTTGCCCACACAAACCTGAAG
ACAACTGCGACTGCCGCAAGCCGAAAACCAAGTTGCTGCAAAAATATATTGAGCGTGAAC
TGTTTGACCCTGCCACCAGTTTTGTCATCGGCGACCGTGCTACGGACGTCCAGTTGGCGG
AAAATCTTGGTATTCGCGCGTTGCAATATCATCCTGAAAAATTAAATTGGGATTTGATTG
CGGAAAAATTACTTGGCGAGCCAGTGATCAACATCGGCGAACGCCAACCACGCTATGCGG
AAGTGGTGCGCAAAACCAAAGAGACCGACATCAAAGTGCAAGTGTGGCTAGACGAAACGG
GTGTGAACGACATCAAAACGGGCGTGGGCTTTTTCGACCATATGCTCGACCAAATCGCCA
CCCACGGCGGTTTCCGTATGAACATCTCGTGCAAAGGCGACCTCTGGATTGACGAACACC
ACACCGTTGAAGATACTGCTCTTGCCCTTGGTACCGCCTTAAAACAAGCCATCGGCGACA
AACGTGGCATCGCCCGTTTTGGTTTTGTGTTGCCAATGGACGAATGTCAAGCTCAATGTG
CAATGGATTTATCGGGTCGTCCATTTATCAAATTTAAAGCGGAATTTAAACGTGAAAAAG
TGGGCGATTTCAGCACCGAATTGACGGAGCATTTCTTCCAATCTATCGCCTTCACGATGC
TCGCCACCTTGCATATCAAAGCCAAAGGCGACAATGATCATCACAAAATCGAAAGCCTGT
TTAAAGTTTTCGGCAGAACCTTACGCCAAGCCATTCGCATTGAAGGGAATGAGTTGCCGA
GTTCGAAAGGGGTTTTATAATCTCTCATCTTCCCCTCGCCCGCTTGCGGGAGAGGGGGGA
GAAAATCCGAAGGATTTTCGGAGGGAGAGGGGAAAAGTGCGGTTGGAATTTGAAAAGTTT
TTGGGGAAATCATGAATAATACAATTGAACGTCTTGAGAAAAGTATCAGATTTTTAGAAG
GGTATAAATCTACACTTGATGAGAATACATCTACCTATTATAGAATAGGTATTATCTTAC
CTATTTTATCTAAAATCAAATTATCAGAGGATGATTGGAGTAAACAATGTCAATATCTTT
ACCCTAAATATAGAGAAGAGCTTTTTAAAGAGCTAATATATTTAGAAGGTGAAAGGCTAG
AGGATGATATATCAATCCTTATTGAAGGGATATATTGTAGATGTGCATATTTACTTAGAG
AATATATATTATATATGGAGTCAAATGCCCCTTATGAATATCGATTTGGGATGGATGATC
TTAGTGTAGTGCACAACAAAATACTAAATGACAATTATGATTTTATAGATAAAAAAAATG
AAGATAGATTAAATGTCATAAAAGATAAACAATTAGATATTTGGATTTTAGGATATTATT
TTTATGGTAAATCATTTAAATCTTTTGAAAAATATGAGGAGCTTGTCAAAGAGAGTGAAG
GAAAGTCCTTAGATATTAAGAATAAAATAGATCGTGAAAAAGATAAGTTATCTGATTTTA
TCAAGGAGAAACAAGAAAAAGTACAGCAATTAGCTAAACAATTAGAAGAACAAAAAACAG
CATTTAATTTTGTTGGTTTATCTCAGGGGTTTGAAAAGTTATTAAATACTAAAAAATCTG
CTAGAAGTTATACATTTTTCTTTTTGGTTTGTATAGGTGCTTTCTTATTTGTTGTGCCAG
CAGCTTATATCCAAACAATAATGAGTTTTTCTGTAGATACGATTAACGATCCTTACATAT
GGAAACTTGCTATTCCATTTACTGGTGCAGAAATTATTTTACTCTATTTTTTTAGAGTTA
TTTTAAATCACTATAACTCACTCCAAACTCAAATAATGCAACTTGAATTAAGACAGTCTC
TTTGTCAGTTTATTCAAAGTTATGCTGATTATGCAAAAGAGATAAAAGAAAAAGATGGAG
CTTCACTAGAAAAATTTGAGAATTTAATTTTTAGTAGCATTCTTTCCTCACCAGACAAAG
TACCAAGCACTTTTGATGGTTTAGAACAGCTATCAAATTTGATAAAAAATATGAGATCAG
GAAGCTAAAATGACCAACCTAGTAATCATCGACACAGGCTGTGCAAACCTGTCTTCTGTA
AAATTTGCATTCGACCGTTTGGGAATTCAAGCGGAAATTAGCCGTGATTTGGCGAAGATT
AAATCGGCGGATAAATTGCTGTTACCGGGCGTGGGGACGGCGATTGCGGCGATGAAAAAT
CTGCAGGATCGTCAGCTGATTGAAACCATCCAAAACGCTACTCAACCGATGCTTGGCATC
TGTTTGGGGATGCAGCTGATGACGGAATTTTCCACCGAGGGCAATGTGGATACTTTGCGC
CTGATGAGCGGCAAAACAGAGTTAATTCCGAATACGGGCTTGCCCTTGCCGCATATGGGT
TGGAACCGTGTGCGTTATGCGGCGGATCATCCGTTGTTTGCCGGCATTGAACAAGACAGC
CATTTCTATTTCGTGCATAGCTATGCGGTGTTGCCGAATGAAAATACTATTGCGACCAGC
AACTATGGTGTGGATTTTTCGGCGGCTATTGCGAGCAAAAGCTTTTATGGCGTGCAATTT
CACCCTGAACGTTCGGGCAAAAATGGAGCGCAGTTATTGAAAAATTTTGTGGAGAATATT
TAATGGCGGAAGTGTTAGCCTTAAAAATCGGTTTGGTAGAAAACGTCACTTTTGCGGACG
GAACAATCTTAGAAAGTGCTATTCGCAAGCAACCAGTGGACAAAATCACCGTTCACGAAT
TAGGGGCAGAAGGTAATGATGTAGGCTTGAAAGCCCACCACGGCGGTGTGGATAAAGCGT
TGTTTTTTATGGCGGAAAAAACCTTTGAAAAATTGACCGCACTTATTGGTAAAGATTTCG
ATTGGAAGAACACGGCGATTTACGGCGAGAATTTTATCGTTTCCGAATTGGATGAAACCA
ACGTTTGTGTGGGCGACCGTTATCAAATCGGCGATGTGATTTTAGAAGTGTCGCAACCAC
GCAAACCTTGCGAGCGGTTGTCGCTTAATTCTGAGTGTGCGGAGACGCAAAAAATCGTGC
GAGAGCAAGGTTTAACAGGTTGGTATGTGCGTGTGGTTCAAACCGGCGTTTGCAAAAAAG
GAGACAAAATCCACCGCTTGCAACGCCCGTATCCAGATTTGAATATTATGCACCTAAACC
AACTTGCCGCACAAAAACCAACCGAGGCAATACGTACAGAGTTAGAAAAAGCGTTGGCTT
GCGAAGTGCTGGCAGAGGCGTTTGAGCGGACGTTGAGAAATCAGTTGGGGCGATTAATCC
AAGGGTACAAGTTACCCTAGGTTACGCATAAACCTATCCCGTTGGGGTAATTGAGGAATA
TAATGAGTTATACACGTTTACTTTATCATATTGTTTTTCGGACAAAATATGGGGTTCACG
CCATTAATGAACAATATGAAAATGAGCTTTATCGTTGTATTTGGAAATTTGTTCAAGATC
ATCAAAGCGTTTTATACCGAGTGAATGGAATGCCCGATCATATTCATTTATTTGTGGAAA
TTCATCAAACTATTCCTGTCTCGGAATTTGTGCGGAAGTTAAAAAAGACAACGCATTTGT
TTTTAGAAAAGAATAAATCATTATTTCCTGATTTTACTGAATGGGCAGTAGGTTATTGTG
CATTAACTTATTGCGAAAGAGATAAAGCAAAAATTATTAACTACATCAAAAATCAAAAAG
AACACCATAAACATACGAGTTTTATGGATGAAGCAAAAGATCTACTGGCTGAAGCTGGTG
TAGAAGTTGATGCTAACTTTATTGATAGAAATTTATAATATTTAGCCAAGTTGTATCTAG
GTGCCATATCTACCCCAACGGGGTAGGATCATGCATAACCTAGGGTAGCTTGCTACCCTA
GGAGCAAGTAGCTCTAGGGGAAACGACATAGCAGTACCTAGGGTAATAAATTACCCTAGG
TTAATCATAAGCTTACCCCTTTGGGGTAGTAAGACTACATCTACCCCAAAGGGGTAGGAT
TATACGTAACCTAGGGTAGCTTGCTACCCTAGGACAAGGAAACACAATGAAAAAATCCAT
TATTATCCCCGCCCTTGATTTGATTGATGGGCAGGTGGTGCGATTGCACCAAGGCGATTA
TGCCAAACAGACGACTTATAGCGATAATCCGATTGAGGAATTTGCCAGCTACCTTGCACA
AGGGGCGGAGCAGTTGCATTTGGTGGATTTGACAGGGGCGAAAGATCCTGCCAAAAGACA
GACCGCGCTTATCGGTGAGATTATTGCGGCGACCAAATGTAAAATCCAAGTGGGCGGCGG
TATTCGCTCGGAGCAAGATGTGGCGGATTTATTGACGGTGGGAGCGAACCGTGTGGTGAT
TGGCTCCACAGCGGTCAAAGAACGTGAGATAGTCAAGGGCTGGTTTAATAAATACGGGGC
GGAGAAATTCGTGCTGGCGTTGGACGTGAACATTGATACAAGCGGTCGAAAAATCATTGC
GATTAGCGGTTGGCAAGAGGCAAGCGGCGTGTCACTGGAAGAATTGATTGACGATTTCCA
ATCGGTCGGTTTGCAGCACGTTTTATGTACGGACATTTCTCGTGACGGCACGTTGGCGGG
GTCAAACGTGGATTTGTATAAAGAAATTTGTGCCAAATATCCTGATGTGAATTTCCAATC
ATCGGGCGGTATCGGTTCGCTTGCGGATATTCAAGCGTTAAAAGGTACAGGCGTGGCTGG
CGTAATCGTGGGACGTGCGTTGTTAGAAGGTAAATTTAATGTGGCGGAGGCAGTCGAATG
TTGGCAAAACGGATAATCCCTTGTTTAGACGTGCGTGATGGACAAGTAGTCAAAGGCGTA
CAATTCCGCAATCACGAAATTATCGGCGACATCGTACCGCTTGCCAAACGCTATGCGGAA
GAAGGGGCGGACGAATTGGTATTCTACGATATTACCGCCTCATCAGACGGTAGAACGGTG
GATAAAAGCTGGGTGGAGCGTGTAGCGGAAGTGATCGATATTCCCTTCTGCGTGGCGGGT
GGCATTAAAACCATTGACGATGCAGAGCAGATTTTTGCCTTCGGTGCGGATAAAATTTCT
ATCAATTCGCCCGCACTGGCGGATCCTGATCTGATTTCCCGTCTTGCAGATCGCTTTGGC
GTGCAAGCCATTGTGGTGGGTATTGATAGTTGGTTCGAAAAAGAAACAGGCAAGTATTGG
GTTAATCAATACACCGGCGATGAAAAACGCACCCGCCAAACCAACTGGCAGCTGCTCGAT
TGGGTGGCAGAAGTGCAAAAACGAGGTGCCGGCGAAATCGTGTTAAATATGATGAACCAA
GACGGCGTACGCAACGGCTATGATTTAGCCCAACTGAAAAAAGTGCGTGAAGCCTGCCAC
GTACCGCTAATCGCCTCAGGCGGTGCAGGCGAAATGGTGCATTTTAGAGATGCGTTTATT
GATGCGAATGTGGACGGCGCACTGGCAGCGAGTGTGTTTCATAAACAGATTATCAATATT
GGGGAGTTGAAAGAGTATCTTGTGAAAGAAGGCATAGAGATTAGAAAATGAAAAATATTA
TTTTTTTATTCTCCTTGATGTTATGTTCTTGTGTATCATTACCTAAAAAAATAGATATCT
GTGAAACTGATGCAGAAGTTATCCATTCTAGTTATGAGATAGAACGATATATTTCGGATA
AACCTTTTAAAATAGCTTATTATCCAACGATTAAGTTAAATAACTTAGGTAATCAGTGTG
AAGAATATATCTAAGATAAATGAAGTTGGAGATTATTTTTCTGAAAAGCTTGATGGTAAA
TCCATGAACGAAATGCAGGTTTTGTTGAATAAAGAAAAAGATTTATATAGGTTCAAGTAT
ATGCTCCCTAGCAACGGAAAACACAAGTTAGAAGTCGGAAGAAAGATACGAATTAACGCA
TATCAGTACAAGAAGATAGAAACTATTTTTTCTTCTACTTTTTTTTCAACAAAAATTAGG
ATAGCAAAGATTTATTAACCGACAGCGACTTTGTCGCAATCGGTTACGCATAGTTCGGTG
GCTTTGCCACCGCTGGAAAAAGGATAAATATGCAAAACAAAATAAACTGGCAAAAAGTGG
ACAGTTTGCTCCCAGTTATCGTCCAAAAGGCCCAAACCTGTGAAGTCCTAATGCTTGGTT
ATATGAACCAAGAAGCATTAGGCAAAACATTAGCCGAGAAAAAAGTTACCTTTTTCTCTC
GCACCAAGCAACGCTTATGGACGAAAGGGGAAACTTCGGGCAATTTCTTAAACGTGGTGG
ATATGAGCTTGGATTGTGATAACGATACCTTGCTGATTTTAGCCGATCCGATTGGGGAAA
CTTGCCATACTGGAGCGGAAAGTTGTTTTCATCAGTTTGAAACCCAATCCGAAGGCGATT
GGACGTGGTTTAGCAAATTAGAACGTACTCTTGCCGAGCGTAAAAACGCCGATCCTGAAA
GTTCTTACACGGCAAAACTTTATGCGAAAGGCACGAAGAAAATTGCACAGAAAGTCGGCG
AAGAAGGGGTTGAAACAGCACTTGCGGCAATGGCGAAAGATCGTGAAGAACTTGTAGGTG
AAGCGACAGATTTAGTCTATCACCTAACAGTTTTATTACATAATGAAGGGCTTGCTTGGC
AGGATGTGATTGCAAAATTAAAAGAGCGTCATCAGGGCATAGGGTTACACCCTGAAGGCT
CACATAAATAGGCATAGTAGACAAACTGGTTGCTAAAAAGTGGCTTAAAGTCTTATATTA
CGGGCTTTAAGCCACTTTTTTGAATTATGAACCAAAAAAATGTCATTTTTTGCCACAGTA
GTGACATTCGCAAACATGGTATAAGAAATAATATTCAACGCTATGAATGTAATGCTTGTA
ATAAAACATTTACCCTTAAAAAGAAATTAAATCCACCACTATCACGTGATTTAAATATTA
TTGCGGATACCACCTTCTTTGGTCGTGAATTTGGTATTTTAGCCCTGATGGATTCGCTTT
CTAAAAAAGTGGTTTACCATCGTGCCATCAAAACGGAAAAAGATGTGTATTACAGAATAG
CATTTAATTCACTTCGTATGAAAGGCTATAACATTCAATCAATTACCTGCGACGGCATAC
GGGGTATATTGAAAGATTTATTGGATACACCGACGCAAATGTGCCATTTTCATATGGTAG
CTATTGTGATGAGAGCATTACGAAAAAAGCATCAATCTATAGCTGGAAAAGAATTAAAAA
CAATAGCATTAACGCTTAAACAGAGTTCTAAAAAAGACGTCTATTTACGATTACATCATT
GGTATTTAAAACATAAAGCGTTTTTAGAAGAACGGTCAGAAACCGAATGAAAAGGGCTAT
TATCCTTATAAACATCGGAATGTAAGAAGTGCTTATCATAGTTTTAAACGTTATATAGAT
TATCTATTTACCTATGAAAAGCATGACGATTTAAATATCGAAAAAATGACAAATAGACTT
GAAAACTTATTTGGGCAACTAAAGGAAAAATTATCGCATCATACAGGATTAATGAAAAAA
CATAACATTATGTTTATAAAGGATTTTTTAAATAAAAAAGAGTTGCTAAGAATAATTAAA
AATATTCATTAGCAAGCATTTTGTCTACTATGCCCTAGCATAGCTGCATAACTGCTTAAT
TATGCGGATTTGCTCGCCGTTGGGCATTATCTCGAACTTAAAGTCTTTGCGTAATTGCAT
TAACAAAGTTTAGAGCGTGATTTTTCCACATTTTATATTTGATCTATGAAAAGAAGAAAC
TGAAATTAAACACGATTTGCTGGCAGCCGCGGTGGTTCCCCCATTCATTATTCACCAATA
CATCAAGCAACAACAAATACCTGATTAATTAGATTTGAAACGACCCACACCGTTTATATC
TTATATCTCCGCTCTGAAGGAGAGAACTTTACGGCACAGTTATGATAAAATCCGCATTAT
TGTAATACTTCATTTCACAAAAATGCAGATTAATCAATCAGGGGGTATGCCTTTAATTAA
CCTTGCTGATCACCAATCAACACAGACTCTAACGCAATTTCAATCATATCGTTGAAGGTT
AGTTGACGCTCTTCTGCGGTAGTTTGTTCGTGCGTACGGATATGGTCTGAAACAGTACAG
ATGGTTAATGCTTTTGCACCAAATTCTGCAGCAACACCGTAGATACCAGCCGCTTCCATC
TCAACACCTAAGATGCCGTATTTTTCCATTACATCAAACATTTCTACATCTGGAGTATAG
AAAAGATCTGCAGAGTAAAGGTTACCTACACGCACATTGATGCCTTTCGCTTTTGCTGCT
TGTACAGCCGCTAAAGTAAGATCAAAGTCAGCAATTGCCGCAAAGTCGTTGTCTTTGAAA
CGGATACGGTTTACTTTAGAGTCAGTACAAGCACCAACACCGATAATGACTTCGCGTAAT
TTCACGTCTTGGCGTACTGCACCACAAGAACCTACACGAATAATTTTTTTCACACCGTAT
TCGGTGATTAATTCTTTCGCATAGATTGAGCAAGATGGAATACCCATACCGTGTCCCATT
ACAGAAATACGACGACCTTTGTAAGTTCCAGTATAACCGAACATATTACGGACATTAGTG
ACTTGTTCTGCATTTTCTAAGAAAGTTTCAGCGATATATTTAGCACGAAGTGGGTCACCT
GGCATTAATACAACATCGGCAAATGCACCTGCTGGTGCGTTAATATGTGGAGTCATAGTC
TGTTCCTCTTTGTTTGTTGAGAGATTAATATCCCGTTACATTTTGATTTACTTGTTCATC
GTTTAATGTAGCAAGTAAATTTGCTAATAAACTAGATGCACCAAAGCGGAAATGAGCTTG
GTTAATCCAATCTTGCCCTAAAATTTCAGCAGTTAATGCGAGGTACTGCTCTGCTTCTTC
GGTGGTTTTTACACCGCCAGCGGCTTTAAAACCAACGCTATCTGCAACACCTAAATCACG
AATGGTTTCTAGCATAATATGAGCAGATTCAAGGGTAGCATTCACAGGCACTTTACCCGT
TGATGTTTTGATAAAATCTGCCCCTGCTTTAATTGAAATCTCACTCGCTTTACGAATTAA
TTCCGCTGTTTTCAGCTCGCCTGATTCAATAATCACTTTTAATGCAACATTATTGGCAGA
ACAGACCGCTTTACACTGTTTGACAAGCTCAAAACCGACTTGTTCATTACCTGCGATCAA
TGCACGATATGGGAAAACCACATCGACTTCATCAGCACCATAAGCCACCGCAGCTTTGGT
TTCTGCCACTGCAATGTCAATATCATCGTTACCGTGAGGGAAATTGGTGACAGTCGCAAT
TTTAACTTGTTCTGTACCTTGTGCTTTTAAGGTTTTGCGTGCAATAGGCACAAAACGTGG
ATAAACACACACCGCCGCAGGCGTACCAAATGGCGTATTCCCTTGTTGGCATAATGTTAC
CACTTTTTCATCGGTGTCATTATCATTTAATGTGGTTAAATCCATTAAAGATAAGGCTTG
TTTTGCAATAGATTTTAAACTCATTCTTTATTCCTTACTTAAAGCAATCGTTTAACTTTG
CCATAAACGACAACACCACAGTTTCCTGTGGTGTTTCGTTCAAGAATTGAGAGTGTTAAA
CCGCACCACCAATTCCGATAAATAGACCTGCAATCGCAGCACTCATTAAGTTTGCAAGAG
AACCTGCAATTACCGCTTTGATACCTAAGCGAGCTACATCACCACGACGATTTGGTGCCA
TAGAACCTAAACTACCGATTAAGATTGCGATAGAGCTAAAGTTTGCAAAACCACAAAGTG
CGAAAGTAACGATAGCTTTAGTTTTGTCTGTTAATGCCATTGGAGCTTCGGGGCCTAAGT
ATTTAGCAAATTCTAAGTAACCCACGAACTCATTGATCGCTAATTTAAGACCGATCATTT
GACCAGCGACTTCAGCTTCATTCCAAGGAACACCGATTGCCCAAGCTAATGGTTTAAATA
TCCAACCAAGAATTAGACCTAAGTTTAGACCTTCATAACCGAACCAGCCACCGACAGCGC
CTAAAACACCATTGATTAATGCAATTAATGCAATGAACGAAATTAACATTGCACCTACGT
TTAATGCTAAGTGCATACCTGAGCTTGCACCAGCAGCAGCTGCATCTAATACGTTTGCTG
GTTTTTCTAATTCAACGTTCTCAATGCTGTCATTGAATTTTTCTGTTTGTGGAAGAATAA
TTTTAGCGAATAAAAGACCTGCAGGTGCAGCCATAAATGATGCCGCAATCAAGTATGTAA
GTGGAACCCCCATACCTGCGTAACCTGCCATTACAGAACCTGCGATAGAAGCTAAACCAC
CACACATTACTGCAAAAAGTTCTGACTCAGTCATTTTGCTGATGTAAGGTTTAACCACTA
ATGGTGCTTCTGATTGACCTGCGAAAATATTCGCAGCTGCTGACATTGATTCCGCTTGAG
ATGTACCAAGTACTTTTTGTAAGCCACCACCAATGATTTTGATGACCCATTGCATAATTC
CAACATAGTAAAGTAATGAAATTAATGCAGAGAAGAAGACAATGATAGGAAGAACTCTGA
ATGCGAAGACGAAACCACCGCCTCCAAAGACTTCAAACATTTTATCGCTAACAAGACCGC
CAAATAAGAAAGCAACGCCTTCGTTACCATAGCTAATCACTTTAGCAACCCCCTCTGCCA
TTGCACCTAATGCATTACGACCCACTGGAACGTAAAGAATTAATGCGGCAATACCGATTT
GTGAAGCTAATGCACCAAAAACTGTGCGGAAGTTAATTGCTCTTTTGTTGTTTGACAAAA
GAAAAGCTATTCCTAGTAGAACAACTATACCCAATAAACTATTTAACGTACCCATTTAAG
GACTCCATTCAAAGAAAGAGAAGAGATATATGATAAATGTTATAGTGATTATAACAACTA
ACTCATCAAAAATGATGGGCTACACAATATACCAAGTTTTCAAACTAAGATCTTTAACTT
TTTACATAGTTAAAAAATAAATTGACAGAAAATGGACTTTATTTATCAAAAATGTGAAGT
AGCTCTCATTTTTCACGCCAGCTTCTTTTACACCTTATAGAGTTAGAGTTATTGTAGTTT
ACCCACGGTAATTTTTACTGAACTAAAGGAAGATAATATGCGTAAAAAAATTATTTTGGA
TTGCGATCCTGGACACGATGATGCTATTGCCATTTTGCTTGCTTACGGCAATCCAGATAT
TGATTTATTGGCTGTAACAACGGTGGTTGGCAATCAAACCTTGGAAAAAGTTTCTCGAAA
CGCTTTAGCCAAATTTGTGGTGGAGCTGTTAGACTTCTTCGGCAAAATGTATAAACAGGC
TCAAGGGTTTGATTATCCACCTGTTCACGATCCTTGTGCTGTAGCTTATGTGATTGATCC
GACGCTTATCGAAACACAAAAAGTCCCTGTGAATATTGAATTAACAGGAACACATACACT
TGGAATGACGGTAGCAGATTTCCGTTATCCGCCAAAAGAATGTAACACTTATGTGGCAAA
AGTTTTAGATCGAGAGCGTTTTTGGGATCTCGTGATTGATGCGATTAAACGACTTCAATA
ATACAAGCGGTAAGATTCTTCAAATTTTTTGCAATACTATAAGGCTGAACGGGATTCAGC
CTTTATTTTTGTGAGCTTGTTCACAAATTTTTGAAAAAGACATTGACGCTATGTCCAATG
AATTTAATAATATGACAAGTGTCCTTTCATTAAAACATTTGTCCTAATGGAGTTCGGCAA
TGAATCAGAATGAAAAAACGATTTTAGATTTAATACGTCAAAACCCTTTCATTTCACAGC
AAGAACTCGCTGAATATATGGGATTATCTCGTTCAGCGATTGCCAACATCATTTCCGCCC
TAATAAAGAAAGAATATTTATTAGGCAGAGCTTATGTTCTTAATGAGCGTAGCGCTATTT
TATGTATTGGTGCGGCGAATGTTGATAAAAAAATTAAAACGGACGAAGAACTTCGAGGTT
ATACGTCAAACCCAGTAAATTCCACAACAACGATTGGCGGTGTTGCTCGTAATGTGGCTG
AGAATTTAGGCAGACTCGGGCAGAAAGTGAGCTTTATTTCTACGGTTGGCAACGATCCTG
AATGGGAGAGAATTAAATCCTTCTCGTCTGAGTTTATGGATATGAATAATGTGATTGCCG
TAGAAGGACAATCTACAGGCTGTTATACCGCATTACTAGACAAAGAAGGCGAAATGTATC
TAGGCTTAGCGGATATGTCGATTTATGACAGCTTAACCCCTGAAGCCCTGAATAAACACA
CTGCATTAATTAAAAATGCTCGTTGTATTGTGGCTGATCTGAATTGCCCAAAAGCGACCA
TTGAATACCTTTGCAAAAGTGCCGAAGGTTATCACATTCCTTTGGTGTTGATTGCCGTTT
CCGAACCGAAAATGGATCGTCTTCCTCAAGATTTACAAGGTGTAAGTTGCTTAATCATCA
ATAAAGGGGAACTTGCAGCCTATTTAGATATGCTATTAGATACCGATCAAAAAATTGAAG
AAGCCGCTAAAATATTGTTAGCAAAAGGCGTAAAACAAATTGTATTAACCGCAGGTTCTA
AAGCTATTTTGAGTGCATCTCAGGATGAAACCCGTTGGTATTCCGTTAAAAAAGTGGATA
GCCACAAAGTGATTGATGTCACAGGTGCAGGCGACTCTTTTAGTGGAGCATTTATTTATG
CTTGGCTTAATAATTATGAGCAAGACAAAGCGATCTTAGCTGGTTTAACCAACGCCTATC
ATACAATTCAGTCGGAATTTACTGTTCGACCAAATTTAACCAAATCTCAATTAGAAACCG
AAATGGAGCATTATTATGAATAACTACCTTATTTTATCTGATGAAGTGCAACGTGGTATG
GCTCAAGGCTTGCCGATTGTTGCCTTAGAATCGACCATTATTTCTCACGGTATGCCATAT
CCACAAAATGTTGCAATGGCAAGGGAAGTTGAGCAAATTATCCGTGATAACGGTGCTGTA
CCTGCGACGATTGCAATCATTGACGGCAAAATCCGTATTGGTCTTTCTGATGATGAATTA
GAGTTATTTGGTAGCAGCAAAGGGATCGCAAAAGTTTCTCGCCGTGATTTACCACAGATT
ATTGCGTCTAAAAAATTAGGGGCAACAACGGTTGCTTCTACAATGATTTGTGCTCACCTT
GCAGGTATTAAATTCTTCGTAACAGGAGGATTAGGTGGCGTACATAAAGGCTGGGAAACC
ACATTAGACATTTCTGCGGACCTTGATGAATTAGCACAAACAAGCGTAACCGTTATTTGT
GCAGGGGCGAAATCTATCCTTGACCTTGATGCAACCTTAGAATATTTAGAAACCAAAGGT
GTGCCTGTCGTTGGTTATAAAACCAAAAATCTACCAGCATTCTTTACTCGTGATAGCGGT
TTACCATTGGCGTTATCGTGTGAAGAATTAACTGAAATTGCTGAAATGATCAAAGTGAAA
TGGCAGCTAGGCTTAGAAGGTGGCGTGGTCGTTGCAAACCCAATTCCACAAGAAGATGAA
TTAGCACCAAGTTATATCAACGGTATTATTGATACAGCAGTAAAAGAAGCCGAAGAAAAA
GGCATTATAGGTAAAGATATTACGCCATTCTTACTCGGTAAAATCGTTGAAATGACCGAA
GGCAAGAGCTTAGAAGCGAATATCAAGCTGGTGAAAAATAATGCGAAAGTCGGTGCTCGT
TTAGCCGTTGAATTTTTTAAATAATCGATTAAAACTCGTTTTATAACGACTTATCTTGAA
CGGTGAATTTGTAATAAATTCACCGTTTTGTTTTTTATTTGTAGAAAAATTTGATCTATC
TCTCACTTTTTAATGCTATTGATTGCATTACTTCATTTGTAGGGGTATGCTTTGGAGTAA
ATTTTCTTTTTGTTTAATGCTAATGGAGTTTTTATGTCGAGATTAACCAAACAACAAATT
TTAGAACAATTAAAAAATGGTTTAATTGCTTCTTGCCAACCTGTTGATGACGGTCCGATG
GACTCGCCAGAGATTGTAGCGGCAATGGCAAAAGCATCAGTCATTGGCGGAGCGGCAGGG
CTTCGTATTGAAGGCATTGATAATTTAAAAGCGGTGCGTAAAGTCGTTGATGTGCCGATT
GTAGGTATCGTAAAACGTGATTTACCTGACAGCCCTGTTCGTATCACGCCATTCTTACAA
GATATTGACGATTTGTATCACGCAGGGGCAGATATTATTGCCTTTGATGGTACAGATCGT
GTTCGTCCAACCACGATTAAAGCCTGTGCAAGACGTATCCAAGAGTTAGGGGCAATGTCA
ATGGCGGACTGCTCAAACTACAAAGAAGGTATGTACTGCCAAGAGTTAGGCGTAGATTTA
ATCGGTAGCACAATGTCAGGCTATACAGGCGGTGAAACCCCTGATGAACCAGATGTACAA
CTGGTGCGTGATTTAGTCGCCAGTGGTTGTCGTGTAATGGCTGAAGGGCGTTACAATACC
CCTGAACTTGCTGCCGTTGCGATTGAAAATGGGGCTTATGCTGTAACCGTTGGCTCAGCT
TTAACTCGTCTTGAGCATATCGTAAGCTGGTTTGTGACCGCCATTGATAATCGCAAAACA
GGAGCCTAATATGACCGCTTGTTTAGCCATTGATGTGGGTGGAACAAAAATCGCTGCTGC
TCTTGTTACCTTAAAGGGAAAAGATGCGATTGTGGCGGAACGTACACAAATTCACACACC
ACAAAATCCAAGTGCAGAAGCTCTAGACAGCGCTTTGGCACAAATTTTAACGCAGTTCAA
AGGGAAATTTGATCAGGTTTCGGTGGCTTCAACGGGAATTATTCAAAAGGGTATTCTAAC
CGCACTTAACCCGAAAAATTTAGGCAATCTGGCATTCTTTCCTCTTGAGCAAAGCGTTGC
CAAACACACGGACAAGCCGATTACACTGTTAAATGATGCCCAAGCAGCGGGTTGTGCTGA
ATTTTTACGTCAAGATGACATTGAAAATTTTGCCTTTATTACCGTTTCGACAGGTGTAGG
GGGCGGTATTATCTTAAATCGCAAACTCTTTACTGGCACAAACGGCGTAGCTGGACATAT
CGGACATAGCCTTGCTGATCCAAATGGGGAAGTGTGTGGCTGTGGACGTGTCGGCTGTGT
CGAAGCCGTTGCTGCAGGGCGTGCGATTGCTCGTGATGCAGCCAAATGGGATAACCCTTG
CGAACCGCCAGAAGTGTTTGCACGCTTTAGAGCAGGCGATCCACAAGCGGCTGCTTTAGT
GGATAAATCTGCAAAAGCGATTGCTCATTTAATTGCTGATCTCAAAATTAACTTAGACAT
TCAACGAATTACCCTTGGCGGAAGTGTTGGATTAGCAGAAGGTTATTTAGCCAGAGTAAC
CCATTTCCTTTCCGAAATGCCTGAAATTTATCGTCCTGAAGTTGTTCCTGCTTATTATGC
TCAAGATGCAGGATTGATAGGCGCAGCTTGGTGGGCTGAAAATCAAAAACAGATATAATG
ATTATTACATTATTAAATGTTTTACCGCTGATATCATTAGATATGATTAGGCATAGTAGA
CAAAAGCGTTGGTAAAAAGCGGCTTAAAGCCTTGTACTATAAGGCTTTAAGCCACTTTTT
GAAATATGAATAAAAACCAGTCCTTTTTGCCTTAGGAACGATATCCAAAAGTATGGAAAT
AAAAATAATATTCAGAGATACTTTTGTTCGTCCTGCCATAAAACATTTTCTTCCACAAAT
AAATTAAATCCAATAGATGATTACACAATAGGAAAACAAACCTATAAACAATTATCCGAA
AAATATCACTGTTCCATTAGAACTGTTCAACGTTTGTCCATTAGAGGCATAGTTTGCAAA
AAAACAACACTCTTGTCTACTATGCCAATAATTTTTGATAGATGGGTAATAAATTTGCCT
ACTATGCCTATTATTCAAATGCTACCTTACTAGTTACTGGTGTATGACGTTCAAAATCTC
AGCAAAATCCTCACAAACATAATCAGGCTCAGATTCACTAATGGGAATGTTGTAGTTATA
GCCATAGGTTAAACCTACGCTTTTACAACCAGCCGCTTTCGCTGCCAAAATATCGTTTTT
AGAATCGCCGACAAATAACATTTCGTGGGGATATAAACCAAATTTGCCACAAAGGTAATA
AAGTGGGGCTGGGTGTGGTTTTATTTGAGGCAGAGATTGTCCACCAAGAGCCTCAGAAAA
GAGATGATCGATTTTAAAGGCTTGCAACACAGGTAAAACGTGTTTAGTTGGTTTGTTTGT
GACTACGGCTAAAATATAGCCCTGTGTTTTAAGTGTTTCTAATGTTTCTTTAACATTTGG
ATAGAGTTTGCTGATGTTGCAGACATTTTCGCCATAAAAATATCCAAATCGGCGTTTAAT
TTGGGCTAATTCTTCCTGTGAAAATTCATCTGCTTTTCCTGTCCATTCCATTCCTTTCGC
AAAAAGCACATCAGCTCCATTGCCGATCCAAGTCAGAACAAGCTCTTCAGGGGCTTGTGG
CAAGCCAACTTCGGCGAAGGCAGAGTTAAGCGATAAGGCTAAATCGGGCAAGCTATTGAC
TAGCGTTCCATCTAGGTCAAAACCGATTAATTTGAATTGTTTCGTCATCTTATTTCCTTA
ACCAAGCGGTGAGATACGCTCGATATTTTGTTTTTAGGTCAATATTAACTCTCTGCTTCC
CATTTCGCAAACTCAACAAATTCTGTGAGTTCAGGGTATTGTTTAAGCCACTTTTGCCAT
TGAATTTTATCGACTTCAATTTCCACTAAACGATCGCCAAATTCGGTGAAACGCTCTGAT
TTGATACATTGCTGTTGGTAAAATTTAGTGTAAATCTGACCGCTTGTTGTGGGTAGCAGT
ACTCTTTCACAGACCAGCTCGTTTTTAAGTCTGACTCGCATTGCTTCAAATAGCAGATCA
ATGCCTTGATTTTGTTGTGCCGAAAGATAAACCGCCACAGGTTTGCCGTCATCGTTGTAT
TCGATATGTGGCTCAATGCTGTCCAAGCGATCCACCTTGTTATACACGAGCAAGGTCGGA
ATTTCTAATGCTTCAATCTCATCTAACACTTGATTAACTGCATCAATATTTTCATTTTTA
CGGTCGTCTGCACCATCAATAACGTGTAGCAACAATGTCGCTTCTGTGGTTTCTTGTAGG
GTGGATTTAAGCGCAGAAACTAAATCGTGGGGCAAAAAGCGAATAAAGCCAACGGTATCT
GCCAAAATCGCTGTGCCAACATCTTGAATTTGAATTCGTCTTAATGTCGGGTCAAGGGTA
GCAAACAGTTGATCTGCCGCATAAACACCTGCATCAGTAATCACATTAAATAGGGTTGAT
TTACCTGCGTTGGTATAACCCACAAGGGAAATGGTTGGAATGTCTGCTTTTTGACGAGTT
TTGCGGTTCTGATCACGCTGTTTACTTACCTTTTCCAAGCGGTTTTGTAACTGCTGAATA
CGCACTTTAATTAAACGGCGATCTGTTTCTAACTGGGTTTCCCCTGGGCCTCGTAAGCCT
ACCGCACCGCCTTTTTGTTGATCTTGGTTACCTAAACGGCGGACTAAGCGAGTGGATAAA
TGGCGAAGCTGTGCCAGCTCGACTTGTAACTTACCTTCGTGAGATCTTGCTCTTTGGGCA
AAAATATCCAAAATCAAGCCTGTACGATCCACCACTCGGCAATCGCAAAGGGATTGTAGA
TTACGCGTTTGAGCAGGGCTGAGTTGGTGATTAATTAAAACGACGGTCGCATCAAAATCT
TTGATTGCATCCGCAATTTCTTGGGCTTTACCTTGACCAACATAGTATTTGATATGGGGT
GCGGAACGTGTGGTTGTCAATGTAGCGACAACCTCTACCCCTGCGGACTCAGCAAGAGTT
TGAAATTCCATCAGATTTTCCACATCTTTAGTTTGAGAGAGATAAAGATGTACCACAATA
GCACGCTCTTTGTCAGGCGTGTTTTGTGTTTTTTCAGGCAACGGAAAACCAAACACAGAA
TTTGCTGTGTTTGGTTCATTCAAGAGGTCTAACGTAGTAATAAAATTATTCCACTTTCTC
TACCACTTCAGCAGATTGCACTGGTGCGGCTTGATGAGCGTGGTTAGAGTTATTGTTGTG
AGAAATCGCACGAGCTGGCACAACGGTTGAAATTGCGTGCTTGTAAACCATTTGACTCAC
TGTGTTTTTTAATAAAATAACGAATTGATCGAAAGACTCAATTTGACCTTGTAATTTAAT
GCCATTCACGAGGTAAATGGAAACTGGAATCCGTTCACGGCGAAGTGCATTTAAGTATGG
ATCTTGTAAAGATTGACCTTTTGCCATTTTATGTTCCTTCTAATTATTGTTGTTTAATGC
TTTGCCAAAGGCGTTGCGATATTACCACAGTTTCAAATGCTTTTGCTGTACTTTTTCGAT
CATTTTTTTATAAGAATTTTCAGGATCCAAACTATCAAGCCATTCCAACCCACTCGTCCA
ACCTCTTAGCCAAGTAATTTGGCGTTTAGCCAGCTGACGAGTTGCACAAATGCCCCTAAA
GATTGCTTCATCAAGAGAAGTTTGTCCTTCCAAATATTCCCACATTTGTCGATAACCGAC
ACAGCGAATAGAAGGCAGATCAACATTTAAATCGCCCCGTTGATAAAGCTGTCGAACTTC
TTGTTCAAAGCCTAAATCGATCATTTTATGAAAACGTTGCTCAATCCGTTGATGTAGCAC
GGCACGCTCTTGAGGGGCTATCGCAAACTGCATTATCTCATAAGGAATACCTTCGCCTTG
TTGAGCGGTGAGTTCCGTCATTGTTTTTCCCGAAATATAAAAGACCTCTAACGCCCGATT
AATACGCTGGCTATCATTAGGGTTGATCCGCTCAGCTGAAATCGGGTCAATTTCAACCAG
CTCTTGATGCAAACCTGCCCAACCGATTTGCTCTGCTTTTGCTTCAATTTCTGCCCGAAT
AGCTCGTTCTGCTGAAGGCAATGGCGATAAACCATCAAGCAATGATTTGTAATAAAGCAT
TGTTCCGCCTACCAACAACGGAATTTTACCTTGAGCCGTAATATTCGCCATTTCTCGTAA
CGCATCTTCACGAAAATTCATTACCGAATAGCTTTCTGATGGATCAAGAATATCAATTAA
ACGATGGGGGGCAAGTTCGAGTTCAGCCTTACTCGGCTTAGCCGTGCCTATATCCATACC
TTTATAAATTAAGGCGGAATCCACACTGATTACCTCAACAGGAATCTGCTGACGTAGGGC
AATGGCAAGATCGGTTTTCCCCGATGCTGTTGGTCCCATTAAAAAAATTGCGAGAGGTTT
TTGCATTACATCTAGTCTATAAAATAACAAGCGGTGAGTTAGGGGGTTTTTATTTCTCCT
GATTTTATCATCGACAACGCAGATTGAATACTACGCTCAATCGTAGGACGACGAGGGTCA
TCTTCAGGCATTAGCTTCAACATCATTCCCCACGTCATTGCCGCCATTTTATAGTCTTCC
TGTTCAAACGCACGGAAAGCCAATAAGCTCAAGGCATTGGTATTTGTATGATCTGCCCTA
ATCACTTCTTTGAGCAATAACTCACCTTGTGATTTATCTTTTGGGTCTTCAGAGAACAAT
AAAATTTCAGCGTGGCGTAACTTATACTGCATATTCTCTGGTTTTAGCTTGCTCGCTTTA
GCAAAACTATCAAGAGCTAGCTGTCCATTATCCAACGCCATTCCTAACTGACCTAGCATA
AACCAATGTTTATCGTCATTCGGATTTTTTTGTAGCTCAACACGCAGTGCCATTGCAAAT
TGGTTCAGCTCTTGTTCTGAAAGGGGATCGGTTTCTTCTGTTTTTACTCTTTCATAAAAA
TAATCAAGCTTTTTGTGGCTCATTTCAAGCATTGTGCCACTAAACCACGAACCAATGTTC
CAATAGATCCCAGCACTAATACCGCCAATCAATAAAATCAAGGCGATAAACCATAATTTG
CCAAGATGTCCAAATGATTTTGTTGAACTTACCGCTTGTGTTTGATGCTCAGGAATATCG
TCAAGCAGGCTTTGTTGAAGTTCGAGCTTCGTCTGCTCGCTATCTTCAATAATACCTGCT
TCCGCTTCTTGTTCCACTTCTTTTAAACGGTCAAAATAGAAGGCTTTATTGAGGCTATCA
CGCTTTTGTGTGCTTAAATTTTGACGCTGTTTCAATAAAGGGTAGAACGCCACTACGCCA
ATAATCAGCGTAATAATCGTGACTAAAATCCAAAAATTCATTATTTATCCTTTTCGTTTA
AAATCTGATTAAGGCGAGCTGTATCAACCACATTTGCATTTTTCTGCTCAGAACTGACCG
CTTGTACACGCTTTTTACGTTTAAACATAATGCCTAAACCTACCCCAATTAATAATAACG
GCATAAGCCAGAGTAGAATGGTAGCTGGTGTGATAGGCGGATCATAGGTAACGAAATTAC
CATAACGTTCCACCATATAGCCAACGACTTCATCTTTACTTTTACCTTGTTTCAATAGCT
CAAGGGTTTTGTTACGCATATCTGTCGCAATGGTTGCATTTGAATCTGCAATATTGTTAT
TTTGACATTGGGGACAACGTAGCTCTTGGATTAACGCACGATAATCAGATTCTTGCTGTG
CATTATCAAATTGCTGAATATCCGTCGAAGCTATGCTTAATGCGGAGACAAGCAATAAGA
GTGCAAATAATTTCTTCATAGTCATTACTTCAATTTCTCATACATTGGTTTTAGCACTTC
ATTCCACACTTTTTCATTCACATCTCCTGTGTGGCGGTAATGAATTTTACCGTTACCATC
AATAATAAAGGTTTCAGGCGCACCATAAACCCCTAAATCTAACCCTAAAGAGCCTTTTGG
ATCATAAACAATGGCTTTGTAAGGATCACCATAATCTTTTAAAAATTTTAAGGCCTTAGC
ACGTTCATCTTTGTAATCTATCCCGACAATTTCAACCCCTTGTTTAGCAAGAACAGTTAA
AAATTGGTGTTCAGCAAAACAAGTTGGACACCAGGTTGCCCATACGTTTAATAAGCGTGG
CGTTCCTGTTTTAACCACAGATGAATCTAACATCTGTGTTGCTTCGTGTAACGACTCTAA
CTTAAATTCTGGGATAGTTTTACCTACGAGAGCAGACTCAAGTGCTTTTGGATCTTCTCC
ATTGGCATTGCGTTGAAGCTGAATAGTAAAGGTAATAATTAACCCTAAAAAAACAATCAG
TGGAATAAGTAACTTGGCTTTCATCTGTTTTCCTTACACATAACAAAGGGCGTATATGAA
CGCCCCACTTTTAGAGATTTATTTTACCTAAACGTTCACCCATTTTGGTTGTCTCGCCTG
CTTTTAAGTGAGCTTCCAACTCCACGGCACCTTTCGGGAACAAGTTAATCACCGTAGAGC
CTAAACGGAATGCTCCCATTTCTTGCCCTTTTTTCAGATGTACTGCGGTTTCACCTGTGG
TGAGATATTCATAAACCGTCACCTCTTTTGCTCTTGGCGGATTGATTACTCCAGCCCAAA
CAGTACTCATACTTGCGGTAATGGTTGCTCCTACAAGGATTTGCACCATAGGGCCAAATG
CCGTTTCAAATTCACAAATCACACGTTCGTTACGCGCAAAAAGATTTGGAACGTGTTCTG
CTAAAAATGGATTGACCGAAAACAGCTCACCAGGCACATAGATCATCTTACGCAATGTTG
CATCGCACGGCATATGCACACGATGATAATCTCTTGGCGATAAATAAGTGGTAATAAAAT
TGCCGTTTTTGAATTTATCTGCCAGATTAAGATCATTAGCAAGTAATGTTTCTAAACTAA
ATTGGTGACCTTTCGCTTGTAATAATTGGTTCTCTTCAATTTTACCCAACTCACTCACAC
AACCGTCCGCAGGTAAACAGAGTGCTTGCGGATCTTGGTTAATCGGGCGAGCATTTTCCT
TTAATGGACGAATAAAAAATTCATTAAATGATACATAATCAGAAGCATTAGTCTTTTCGG
CTTCTGCTAAATTGACTTGGTATTTTTTCGCAAAAACATTGATGATGAAATGAGTGATTG
CCCCCCATTTACGTTCCGCAAGCCAGCCTGCGGTTTGGGTTAAATATAGCTGTGGCATCA
TATATTGAAACGCGATTTTGGCACGTTGTGCGTAGGTTGGCGCTGGGTAGGATTTTAATT
GCATTACAGTATCCGATGAATAAATAAATTAAAGGGATAAAAGTATAGCAAATGCACGGA
AGAATGAGTAGATACAATGAGACACAACAAACTTTATTTTCTAAATTAAATGCAGAAAAC
AAAGCGTATTAGCAGAGTAAAAAATGTTTAACAGCACGAGATATAGCACCCCTAAAAGTC
CCCATTGTTTCTTATACCTTGACATACCAATCTTTTTTCTGCGATGGGTCAAGTAGGGTA
GTTAATAGGCTTGCCAGTAAATCCACACTGAGAACAAAAATACCAATCGCAAGCACGCCT
GCGGAAATCGCATTGTAATCTTTTAGTGCAAGGGCATTAACTATCCAACGTCCTACGCCT
CCCCAGCTCACCACATTTTCGACAAGCATAGCAAAGGCGAAAATTAAAGTGATATTTCTT
GCGATCATCGGAATAAGTGGAGGCAAGGTATTGCGTAAAATATGCACCCACCAGATTTTA
AGTGGCGACCAGCCTCGTGTACGAGCGACTTTGACATAATTTTGTTTCAGCACATATTCC
GTACGTTGTTTTGTCATTCGGATAATTTCTAACGTCGCTGGCACGGCTAATACAAGGGTA
GGCAGTGCAAGATGATGCAAGGCGCTTTGCATCATTTTTAATTTATGTGGTGTATCTGAA
AGAAAAATATCTAAAATTTTAACGCCTGTGATTGTTGGCACCGCATAAATGGGGTGGAGT
TCGCCGACAGCTGAAATTGCCCAATGATGGCTAGAAGCATACGCCAATAAGACAATGGCA
AGCCAAAATACAGGCACAGCAAGGCTTAATGACCCCAGTGAGCCTAACAGTTTGCCAATC
ATATTTTGCCGTTGTAGCGCCGCAAAAAAGCCAAGCGGAATGCCTAGCATCAACGAAAGT
AACATAGCCGATAAACAGAGCGAGATCGTGGCTGGAAAGACATTTAAAATTAATTTCGTT
AAAGGCTCACCTGTCATTTCGCTAACGCCTAAATTCCCTTCAAGCAATTGTTGCAAATAA
ATTGCATAGCCTGAGAAGCCTTGTTCAATGACGGAATAATGCGGATTTCTCAGCAAAATA
AAATAACTGATAAGCGATAAAATCATCAGTGAAATGATGATTAACAAGAGCTTACGAATA
AGAACGAACAACATTTTATTTCACCTTAATGTCAGATAATTTAACCTGCCCAAACGCACT
GATTTTGACATTCTTAACGCTGTTATTGGCAACTAACAACCGTTTGACATTCACCAAAGG
TAACAGCGGTAAGCGTTCTTCAAGTAGAGTTTGAAGTTGTTGATAATATTGCATTCGGCT
TTGTGGATCTTCAGCGGTTCTTGCTAATTTAAGCAATTCATCAAATTCCACGCTACACCA
ATTAGATAGATTGGTCACCGCATCTTGCAAGCGACAACTTAAAATCGAAGAGAGAAAACT
ATCAGGATCAAAATTATTGGCTAACCAACCACTTAGAATTAAATCATAATCTGCCTGATG
ATTTTCAAGTTGCTGAGTTAAGTAGGCTCGGCTCACTTGGCGAACATTGAGTGTAATCCC
CACTTTCGCCAACTCTGCACGCAGATATTCCGCCATTTTTAACGGGTGCAAGTGATAAAC
ACGTTTCTCATCAATTACCCATAGCGTTAAGCGGTCTGTTTCCTCCATTTTTTTACTCGT
ATCAGGCGGATAATAAGGGTAGCTTGTTGGATTTTCTTGCGCATACAACGCCTTCGGCAG
TACATTTTGTGGTACTTCAGCAACGCCGTAAAACAGAATACGCGCCAGACGCTCACGATC
AATACTTGTCGCAATTTTTTGGCGTAATGCTGGATCTTTCATTTTATCTTGGCGGAAATT
AAAGGCTAAAAAGGCAAGGTTTGCCCCAGCCGTTTCAATTACATAGCCTTGCGTTTTATC
CAAAATAGAGAGCTGACTTGGTTCTGGAAAGGCAGAAATATCGCACTCGTTGTTCAAAAA
CTTTGCCATTCTCCCTGTGCCAGAGGTAGAGAAATCCACCACTAAATTACTGATATTGGC
TTTTTTGCCCCAATAGCGAGGATTAGGCTGTAAGCGAACAAAATCGTTTTGTACATAATT
ATCAAGCTGATATACCCCCGTGCCAACAGGCAGAATATCGAGTTGCATTAAATTATCATC
GGCATTGAGTTGTAAGGCATACTCTTTCGATAAAATCACCGCATACTGACTGGCAAGATG
AGCCAAAATTGAGCTATCAGGCTGTGCCAAACGAATTTTAACGATATGCGATGAAGGCGC
TGAAATCTCGACGATCTGATTAGCAAGATCGACACTTTCAAAATAAGAGAAATGGGTGCG
GTCTGCAATTCGGTGACGAACTTGATGTTGTACTTCTCGATTAAGCTCAGGCAGTTCCCC
AACTTTGCCTAAAATTCGATTTAAAGAAAAGATCACATCTTCACTTGTCAAATAGCGTGT
TGGCGTAAACCATTTTGTATGATGAAAAGAGACTTTTTTGCGTAAATATAACGTAATGGT
TAAACCGTCCTCACTCATTTCAAAGCGTTCTGCAAGGGCAGGCTTCAGCTGGTTTTGTTC
GGGATCAAATTCAATCAGTTTGTCGTAAATCTGTTCTGTAACGACATTCATATTTGAACC
AACATCGGCTTTTTGAGGATTAAAAGAAAAACCAGAGGCACTGGTACAGTAAACCAGACT
GTCTGTCAGTAACGCTTGTGGAATTTTAGGAGATGCGTAAGCGGTGAGATATGTGCCTAA
AAATGCAAATCCCCATAGCATAAGTTGTTTCATCATTTGCTGATCCCATAACTCCGCAAT
TTATTGGCAATTGCAGTATGTGAAACACCTAAGCGTTGAGCCAATTTACGCGTACTTGGA
TATTCCGTATAGAACTTGCGTAACAGTGAGGCTTCAAAACGATTAACCAGCTCTTCTAAT
GAACCTTGCTCTAAATGTGAAATTTCAAAATGGCTTGGTACCGTTTCAGGCAAGTTAAGA
TCACTCGCTTTAAGTTGATCGGTAGCTAAAGAGCAAGCTCGATAAATTGCATTATAAAGT
TCGCGTAAATTTCCAGACCAATGATAGGCTTGCATAGCTTTGATAAAATGTTCATCGTAA
AGCGGTTTACGAATGCCTAGTTGCTGACTGATTTGGGTAATAAAGTGATCGGTCAGTAGC
ATTAAATCCCCTTGTCTTTCACGCAACGGCGGTAAATTCAAGGTAAGCACATTCAAGCGA
TGGTATAAATCTTCGCGTACTTTTCCTTCCGTAACTAAGGTCGCAAGCGGTTTTTGTGAT
GTACAAATAACACGCACATCAACTTGAATTTCTTTATCTTCACCTACGCGGCGAAATGAT
CCATCATTCAAAAAACGTAATAATTTGCCTTGCATTTCAAGGGATAGTTCTGCAACCGAG
TCGAGCAATACTGTTCCGCCATTGGCATACTCAAAAAAGCCAACGTGCGTACGGTCGCCA
CCGTGATGTCCAAACATTTCGCTCTCAGCCTCTTCTTCAGGCAATCCAGCACAATTAACG
GCAATGAATTTTTGATCCCGACGAAAACTAAATTGGTGGCACGCTTTGGCAAACAAATCT
TTACCTGTTCCCGTTTCGCCTTGAATAAGCAAAGGCACATTGAGTGTCGCAAATTTCTTA
GCTTGTTCAATCACCGCTTTCATTTTGGCACTCTTCGTCAAAATATGATCGAAATCACTG
TTTTGATTTGCCATAAATTGACGTAAATCGAGTTGCATTGTTTGCTGAGATTGCAGGGTA
ACAACATACCCAAGCGGTCGGTTTTGTGCTGCCTCCCACAATTCAATCGGCAGTAAATCC
ATTCGCCATACTTGATCATTAAATTGAATAGGGTGAGAAATTGGCTGTAACGTTGTCGGT
AAAATAGAACGCCCTTGTTGCAAAACCCACTGATACCATTTGGTGCGATTGAGATTGACG
ATAATTTCGTTGAGATCAACGCCTTCAAGAGAAAGAATTTGCTCTTGTTTTTTCTTAGGT
AGCGACTGGCGATAAATCGGTAATAAAACTTTACAGGCTTGAGAATTAGCAAAGGCAATT
TTACCGTTGAGATCAAGCGATAAAACAGGATTAGGCAACGCCTCAATTAAGGCTCTCAAC
TCAAGATTTTTACGTTCTTGTGGAAGATGATGAATTTCTTGAACAGCAGTAATACTTGGA
ATTTTCTTCAACTGTTTGACAAAATTAGCTTGCTGGCTAGTCTCCATTGCTTCAGTACGC
AAATAAACAAGCCCTTTTTCGCCTAATTTTTGCAGTTCGATCCCTTCTAAATTTATGCCT
TGCGTTGCCAATAAACTTAAAATATCTTGAGCAACGCCCACACGTTCAATACACTCAATC
GCAAATCGCATCTTCTCTTCCTTTTGTAAAATAAGCCTTTGATCTGTCCGCTTATGATAC
TCCGAAAAAAGAATTTTGGAAATTTTTGTTTACAATATAGTAAGACAAGAATGGATTAAC
TATTATTGTAGGGAGAAAAATCTAGGCTATACTTGTAATCATCTTATCTTCTCCAAATAA
TTTCACATTCTACTTTTAACTGCTCCATTGGCTTTCCTTGCAACTTTTGGCGTATCAGAT
TAAACAGCGAAAATGCAATTTGTTGATGATTCTGTTTAATCGAATGAATATGAAACGGCA
GAGCGTTAAGTAAATCGTGATCATCAAAAGTGGCTAAATGTAATTGACCGTTCAACAGTT
TATCCATTTGCTTGTGTTCAGTGAGGTAACGTAGAACACCTTCCAAAATGGTATAAGACG
CGGTAAATACTGCTTCAGGCAAACGCCCTAAACGTTCAACCAGCTCTGCCATCAACTGAT
AACCTGATTCAGGTTGGTAATTTTTATGTAAAATCCAACCGCTTTCTTCTTGTAAGTTAC
CTTGCTTTAAGCCTTGGCGAAAACCAGCTAAACGAGATTCACTAGGAGAAAGTGAGCATT
GACCGCCAAAATAAAAATATTCTTTAAGTTGATAGCGTTGGATCGTTAGAGATACTAGTT
CTGCAATTTTTTCGGTATCAGCACTAATCACATAACCTAATTCAAGTTGAGGAACATAGC
GGTCAAGTTGTAATAGAAGAGTGTGCTTTAATACGGATTTATAGTATTTTGGATCTTGAT
GTGTTGGAGCGGTAATTAAGAGATCAATTTGACGGTCAAGTAAACGATCTATCGCTTGTT
TCTCCTGTTGAGGATTATCATCAGAACAAGCAATGACTAAGTACAAACCATTCTCTCGGC
ACAATTTCTCTAAAGTCTTTGCTGTAGAGGCAAAGCCATAATTGGTTAAATCAGGAATGA
CCAGACCAATAACATTGGTGCGACGTAGTTTAAGTGCTTTTGCATAAGCATTTGCACGAT
AACCGTGCTGTTTTGCGATTTCTTCAACTTTTTGGCGGGTTTCAGGCTTAATGCGAAATT
GTTCTGCCTGCCCATTTAAGATCATACTTGCTGTGGTTTTTGATACACCCGCAAGTTGTG
CAATATCATTGAGGGTTAAGCGTTTCCGTGACGATTTAATTTCCATATATTCTCCCTTAT
TTAAGATGTGTATTTTATTTCTTTATTTTTGGGAAGAATTATAGCTGATTTATCTTCTCA
TCGGTAATGAAATGAAAAAGGAAGCTTATTGCTTCCCTTTCCTGTTAAGACAGATTAATC
CGCCAACTTCGTACCATATAAGTAAGTATAACCAAATGGGCTTTGTTTATAGTCTTGAAC
ACGTTTACTTGTTGGGGCAAAGTTAATTGAGTGTGCTACGTTGATCCAAGGGGCTTGTTC
TTTTAACAATACCTGTGCTTGTTCATAAATTTTGGCACGCTCTGCCTTGTCAGATAAACC
AACCGCTTTGTGTAATAACGCATCTAATTCAGGATTTTTGAAGCGAGCGTAGTTACTGTT
ACCCACGTTTTCACTACCGAATAATGGCGATAAGAAGTTATCAGGATCACCATTATCTCC
CGACCAACCGTAAGTACCAGCTGTTAATTCACCTGCTTTAGTACGCTTGATGTAGTCGCC
CCACTCATAGCTAACCAGTTTTGATTTCACGCCCACTTTTTCCCAGTCGCTTTGCACTAA
TTCCGCCATACGACGTGGGTTCGGGTTAGAAGCACGCACCACAGGCTGTACCCAAATATC
CGTTTCAAAACCATTTTCAAAGCCAGCTTCTTTTAATAACTGTTTTGCTTTTTCTGGGCT
ATATTCATAACCTGTAATTTCGTTATTATAGCCCCAAATTGTTGGTGGAAGTGGGTTTTT
CGCAGCAACACCAGCTCCACGATAAACGGCATCAATGATGGCATTTTTATCTACCGCATA
GTTTAATGCTTGACGTACTTTCACATTATCAAATGGCGCTTTTTCAGTATTGAACGCAAT
ATATGCGATATTTAACCCTTCTTGAGAATGTAAATTCACTTTTGGATCGGTTTTCATCTT
TTCAAGATCCGCTGCATTTGGGAAATCAATTAAGTCACAAGCACCCGCTTGTAATTTTGC
ATAACGAGCCGTAGCATCAGGGACAATTTCAAAGATCAAGCGGTCAATATCGGCTTTTCC
TTTCCAATACTCTTTATGTGCTAAATAACGGCTTTTTTGATCCACTTGATAGCCTGCAAA
CACAAACGGACCAGTACCAATAGGGGTTGTATCAATGGTTTCTGGTTTGCCTGCCGCTAA
CATTTTATCTGCATATTCCGCTGAATAAATCGAGATGAAGTCCATACCTAAACTTGCTAG
GAATGTCGCATCTTGGCGATTTAAAGTAATTTTCACTGTATGTTCATCAACTTTTTCCAC
TGATTTCAACAATGTTGGGAATTTCATTGCTTTGAAGTACGGATAAGTTGCTTTAGATAC
ATTGTGATATGGGTGATTTGGATCTAACTGACGTTGAAATGAGAATACTACGTCGTCCGC
ATTAAAATCACGACTTGGGGTAAACTCTTTATTTGAGTGGAATTTCACACCTTTACGCAA
ATTAAAGGTATAAGTTAAACCATCATCACTCACTCTCCAGCTTTCTGCAAGAGCAGGTTC
AATATCTGTTGAACCACGTTTGAACTCAACAAGGCGGTTATACACTTGTTGTGAACTTGC
ATTATACGAAATCCCGTCCATCACTAATGCAGGGCTAAAGCCTGTTGGTGAACGGCTAAC
ACAGTTAATGAACGTTTTATCTGCGGCTTGAGCAACGGTTGAAACCAATAACGTTGCAGC
TAAGAGAGAGAACTTTGTATTTAATTTCATAATATCTCCAATAAAGAGTGAAAAATTGCG
AGTAAGATACTGATTATTTTATTGAAGGTAAAGAACAAAAATGTGGTCTTTATAACAAAA
TGATATAAAAAACTCACCGCTTGCGTAAACAAGCGGTGAGTTTCTTTCCATTATTTACTA
GCGAAATTCAGCCATTAACTCACCCGCTTTTTGCACCATTGCTGTTGAACCCACAAAGAA
CGGCACACGTTGATGTAGTTCTGTCGGTTTAATATCTAAAATCGGATTAAATCCGTCTGT
CGCCATACCACCAGCTTGTTCAGCTAAAAATGCCATCGGGTTGCCTTCATAAAGTAGGCG
TAATTTACCGTTCGGGTGGCTTTTCGTACTTGGATAAATGTAGATACCGCCTTTTAACAA
GTTACGGTGGAAGTCTGAAACCAATGAGCCGATATAACGAGAAGAGTATGGGCGCCCCGT
TGCTTTATCTTCTTCTTGGCAGAATTTAATGAATTTCTTCACGCCCTCTGGGAATTTGAG
ATATTGCCCTTCGTTAATCGAATAATATTTGCCTTCAAACGGCATTTTCATATTTGGGTG
AGAGAGAATGAACAAACCTAAAGAAGGATCATAGGTAAAGCCGTTTACGCCATTACCCGT
CGTATAAACTAACATTGTTGATGAACCATAGGTCACATAGCCTGCTGCAACCTGTTTACG
TCCAGGCTGTAAGAAATCATCCATCGTCACTGGTGTACCAATCGGTGATACACGTTTGTA
GATCGAAAAGATTGTTCCGACAGACACATTCACATCAATGTTGGACGAACCATCAAGGGG
ATCTGTCATTAGAATGTATTTTGCATTTCGACCACGTTCTGTATCAAACGCCACGAAAGT
ATCATCTTCTTCAGATGCAAATCCTGCCACATCGCCACGAGCAATTAATGCTTTTTTCAT
TGTTTCGTTGGCAAATACATCGAGCTTCATCTGGGTTTCGCCCTGAATGTTTTCATCGCC
AGATACACCTAAAATATCTTGGGTTAAACCTGCTCGGTTAATATCACGGTGAATGATTTT
GGCTGACAAACGAATGGACGATAGAATACCACTGAGTTCCCCCGTAGCTCCTGGATATTC
TGCTTGGCGTTCAACAATAAATTCGCCTAATGTTTTCATTTTTTATCTCCTTATTAGCTA
TTCAATGCAGTTTGCTTTATTATACTCGCCCATTGAAGCTCTGTTTTCGAGTAAAGTTTT
GTTTTGTGATACTGTTCACAATTTTTATGTAAGGAATGCTATGAAACAGCAACATATTCA
TATTTTAGGGATCTGTGGAACCTTTATGGGTGGCGTGGCGATTATTGCAAGGGAGTTAGG
TTATAGAGTCACAGGGTCAGATACCAATGTTTATCCACCAATGAGTACCTTTTTGGAAAA
AAGTGGCATTGAAATTATCCCCCATTACGATATTGCACAGCTCGATCCTGTTCCCGATAT
GATTATTATCGGCAATGCGATTAGCCGTGGTAATCCTTGCGTAGAACATATCTTAAATCA
CCGCTTGCCATACACTTCAGGGCCACAATGGCTAAGAGATCATTTACTCAAAGATCGTTG
GGTGCTTGCCGTTTCAGGCACACACGGCAAAACCACCACAACGGGAATGTTAAGCTGGAT
TTTAGATCAAGCTGGCATTGATACGGGTTTCTTAATCGGCGGTGTGGCAGGCAACTTTGG
TATTTCTGCTCGTGCAGGATCAAGCGATTTCTTTGTGATTGAAGCGGACGAATATGATTC
AGCCTTTTTTGATAAACGTTCTAAATTCGTACATTACAATCCAAAAACTTTAATTATTAA
TAACATTGATTTTGACCACGCAGATATTTTTGATGATTTAAAAGCAATTCAACGCCAGTT
CCATCATCTTATCCGCACAATGCCACAAAATGGCTGCATTTTGTCTGCAACATCAGATGA
AAATGTCCAAAACACCTTAAAAATGGGCTGTTATAGCGAGCAACAATTTATTGGGCAAGA
TCGAGAATGGTTTGCAGAGCCGTTAAGTTCAGACTATTCTCATTTTGCGATTTACCATAA
ACAGCAAAAAGCAGGAGAAGTGAAATGGAACTTGCTTGGTGCTCACAATATGCACAACGG
CTTAATGGCGATTGCCGCAGCACATCACGCGGGGGTAAGCGTTGAGCAAGCCTGTTTAGG
TTTAAACAGCTTTATCAATGCCAACCGTCGTTTAGAAGTCAAAGGGGAAGTGAATGGCAT
TACCGTTTATGATGATTTTGCCCACCACCCAACCGCTATTTTAGCAACCATCGACGCACT
TCGTGGCAAAGTAGGTAAAGAACAACGCATTTTAGCGGTATTAGAGCCTCGTTCAAACAC
AATGAAAATGGGCGTTCACAAAGAGGAAATTGCCCCATCGTTGAAAGACGCTGATGCCGT
CTTTGTTTATCAACCCGATACCATTCCGTGGCAAGTCAGCACGATTACAGATGCACTAAG
CCAGCCGGCACAATGGTCGACAAGCCTAGATGAATTAGTGGAATTGATTGTCAAGGAAGC
TAAACCAACGGATCATATTTTAGTGATGAGTAATGGGGCATTTGGCGGGATTCATCAGAA
GTTATTAGAGAGACTACCTTTTTCGTTAGTAGCCGCAAACATTGTATAAAATACATTCAA
TGTTATTTATGGTACGTTATTTACTTTTGCCTTTCTATTTTTCTCTTAAAATGCCATAAT
GACTCGCTTTTTCTGTCTATTGAATTTTACTGAATAAAATTGTAGAAAATCAGACAAAAG
TACCGCTTGCAACGGTTAAAAATGCAAATATCGTGATTGATTATGCGGTCAGATTTTGAG
TGTAAGACATAAAACAGATCACCTTAGATCATAGGGTTCACGTCAGTTTGTCCTTAGACA
GTCGGGAGATTGACAGATTAGCAAAAATACAAACCCGAACCCTATGAATAGCACTAACAA
AAATAAAATGAGAAAACACAATGAAAAGAATGTTAATCAATGCAACTCAAAAAGAAGAGT
TGCGTGTTGCCCTTGTTGATGGGCAACGACTGTTCGACTTGGATATTGAAAGCCCAGGAC
ACGAACAAAAGAAAGCGAATATCTACAAAGGTAAAATTACCCGTGTTGAACCCAGTCTTG
AAGCAGCATTCGTTGATTACGGTGCAGAGCGTCACGGTTTCCTTCCGTTAAAAGAGATTT
CTCGTGAATACTTCCCTCAAGGTTATGTATTCCAAGGTCGCCCAAACATAAAAGATATTA
TTCAAGAAGGGGCGGAAGTTATTGTTCAAGTCAGCAAGGAAGAGCGTGGTAATAAAGGGG
CGGCTTTAACGACCTTTATCTCTTTGGCTGGTAGCTATCTTGTTTTAATGCCAAATAACC
CTCGTGCTGGCGGTATTTCTCGTCGTATTGAAGGGGACGAGCGTTTAGAGCTGAAAGAAG
CGTTAGATTGCTTAGATGTACCTGAAGATGTGGGTTTAATTGTGCGTACTGCTGGGGTGG
GTAAATCCCCTGAAGAGCTACAATGGGACTTAAAAGTTTTATTACATCACTGGGAGGCAA
TCAAAAAAGCGGCAGAATCTCTCCCTGCACCGTTCTTAATTCATCAAGAAAGTGATGTGA
TTGTGCGTGCAATCCGTGATTATCTTCGTCGTGATATTGGTGAGATTTTGATCGATAATC
GTAAGGTATTTGAGAAAGCAAAAAATCATATCCGCCTTGTGCGTCCTGATTTTATCAACC
GTGTTCGCCTGTATGAAGGTGAAGTACCGTTGTTCAGTCACTATCAAATCGAATCCCAAA
TCGAATCAGCATTCCAACGTGAAGTGCGTTTGCCGTCAGGCGGTTCTATTGTGATTGATG
TAACCGAAGCATTGACAGCTATCGACATCAACTCATCTCGTGCGACCCGTGGTGGAGACA
TTGAAGAAACAGCATTAAATACCAACTTAGAAGCGGCAGACGAAATTGCTCGTCAGTTAC
GTTTGCGTGACTTGGGCGGTTTAATCGTGATCGACTTTATTGATATGACCCCAGTTCGTC
ATCAACGTGAAGTGGAAAATCGTATCCGTGAAGCGACACGCCAAGATCGTGCAAGAATCC
AGTTTGGACGCATTTCTCGTTTCGGATTACTTGAAATGAGCCGTCAGCGTTTAAGTCCAT
CATTAAGTGAAGCGTCATCACACGTTTGCCCTCGCTGTCAAGGTACAGGAAAAATTCGTG
ATAACGAGTCGATTGCACTCTCCATTTTACGTTTATTAGAAGAAGAAGCGATTAAAGAAA
ACTCAGTACAGGTTCACGCTATTGTGCCTGTGGAAATTGCTTCGTACTTATTAAATGAAA
AACGTAAGGCGATTAGCGACATTGAAAAACGCCACGATGTCCAAGTGATTGTTGTACCAA
CCGAAAGTATGGAAACCCCACACTTTAGCGTATATCGCCTGCGTGAGAATGAGATCGTTC
CAACCTTAAGTTACGATTTAGCGAAACGCTACCAAGAACAAGATGAAGAAAATCACATTC
ATCATCACCATTCGGAAGAAGCGTTGGTTAGCCGTAATAAGCCAGTGATTACCGTTGAAT
CAGTATTACAAAGTTCAGAGTTAAATTTACAGCCTGCACCAACACCAGTTGAGCCAGCAA
AACCTTCGTTAATCAGTCGAATTATTGCGAAAATCAAAGCAATGTTTGCAAGCGAAGAGA
AAGAACCTGAGAAGAAGCAAGGTAAAGGTAAGGCTCGTAACCAGCGTGAACGTCGTCAGC
AACGCCGTGAAAAACCAAACCGCAACGAACGCCAAGAGCGTAAAAACACGGTCGTTGAAG
CAACGAAAGAAGCTGAAGTCGTTCCAGTAGAGCCTAAGAAACGTCGTGAAATTGTAGAAG
AAGTGGCAGGTGTTTCAGTTCCGCAACAGCGTGAAGCGAAAGTGGCTGAGCGTCGCCAAC
GTCGTGACTTACGTAAGAAAGTGCGAATTGAAACTGCAGAACATTCAGCGGAAATTACCG
CTTCTTTACCACCAGCAGAAGAGAATGCGGCTGATTCATTTGTGGCAGAGCCTGTGGTGA
CTACAGTAAATGCAGAGATGCCTTTGGAAACTTCAGAGCCTGTAGTAGAAGAACGTACAG
AGCAACGTGAGCCTCGCCAACGCCGTTTACCTCGCCATTTACGCGTAGGCAATCAGCGTC
GTCGTGAGCGTCGTGAGGAAGTAAAAGCAGTAATGCCATTAACTTCGGCTGTCGCTTCGC
CTGAACTTGCAAGCGGTAAGGTTTGGATTAAATTTAGCGAAATGCCAAAAGCTGTTGCGG
AAGAGAAACCTCGTTTCTTATCTGTTGATGAGATGTTACAACAGCAAGAACAGCCAGTTC
AATCTGTAGCAAGAGAAGTAGCTGAACCCGTAAAAGAGGAAGCTAACACTCAGGCTCATC
AAGATTCAGCGGTGCCATTTGGTTATTTCGTAACTCAAAGTTCAGATCGTGATTTAGTCA
AAGACAACCACAAACGTCGTACGAAAGTTGAAGCAGAATCCGCAGAAGTTGATCCGAAAG
CAGTGGCTTTATCGGCTAAACCATTCGGGCTTGTGGTTTCTCAACCGACTAACCGAGATT
TAGTTAAAGAAAATCACGAACGTCGCCATATTAAATTGGAAGAGCTAGGGCCTCAAGCGG
TCGAATCTGAGCAGAAAGTTGCAGCTCCGATTCCAGAACCGATTAAGGTTTATCAAAGTC
AATATCAGTTTGAAGGGAAACTAGGCACATTCTCTCGTGTTGCACATACGCAAGTAGAAA
TGACGGTTGCAGCAGCACCAGCGGAAGAAATTGCCTTAATTCAAGCAAAAGAGTGGCAGA
ACTCAAAATACTATTTCTACGGAAAAGGCTTTGGCGGACATAGTAGTGCAGTGAGCCACG
TTTATTCTGCACCGAGGGTTGCAAAAATAAAAGGTTGATCTTTAATCACTTGTAAATGCT
TAGGGAACTAATTCCTAAGTATTTACTCTAAATGTGGCAATTTAAACCTTAATTTATAGG
AATTATTTTTATGAAAAAATCTTTATTAACCGCTTTAGTTTTAGGTGCAGCAACGCTTTC
TTTAACCGCTTGTGATCAAGCAAAAGAGAAAGTTGCTGAGGTAAAACAAACAACAGAAAC
TAAAGTAGAAGAAACTAAACAATTAGTTGAAACTAAAGTGGACGGGTTAAAAGATGCAGT
ATCTCTTCCAATTGAAGAGGTAAAACAATTAGTTGAAACTAAAGTGGATGGGATAAAGGA
CGCAGTGTCTTCTCAGACTGAAGAAGCAACACCAGTCATAGATACTAAATAATATTTGTC
CATTTCGTATAATTGAAATGAAATATACTTCTCTATAAACAAAATTCAATAAGATTGATA
TTTAGATATTGAGGAGTAATTTATGTAAATACCGGTTTTTGAGATTATTAGAAAATCGGT
ATTTTTTCTTTGCAAGAATAAAAGTATTGAAGTATTTTTAAGAATTTATAGATACATACT
TCGTTTTTATACATGTTTTCTAAAACCAAGTTACCAGTTGGTGATGGAGCAAGATTGTAA
ATATATAGGAAAATGGTTTTCTATTTTATAAAATTACTTGGACTGAATAAGTTATAATTG
TCATTCTACTGTAATTTTTGTAATATATCCGAGATAAGGAAGTCTTCTCTACATGAGATG
AAGATAATCTTACATGCTCTTCTATGCATGTACTATTAAGGAGAGAAATATGAAATTGAT
AAAATATCTGATTGTACTTTCTTTATCTAGTTGGGTTACGTTAGGTGTTAATGCAGAAAC
TATAAAAATAGCCCCCTTGTCTCTGAAAAAAATGTGTATAAGAATGCTAAACTCACAAGA
GAGGAAGAAAATTTAAAGCGCTTTACTGATACTATTGAAGTTAATTTTATAGGAGCTGAG
ATATCTCAGAATAAATCGTCGAACTTTATAGTGAATTTCAAATATACCATAAAAAATAAA
AGTAAGCGTAATATTCGTAGTGTTCATTGGAAAACGAATTATTCTTATCAAGATGAAATT
GTCCTTGTACAAGATACCCCAGTTTCTTTTAAAGAGAATTTAAAAAGAGGTACAACTAGT
GAAGTAATATTCTCTATTTCATTGGATACTTTGCCTCAGAATATACAGGATAGTTTTAGA
AATAATATTGCATTAAATGCAATTTATGAGGCAAGAGGCATCGTATTTTCTAATGGTTCC
AAGATTATTGTTCAGTGAATACCAAAGTAAAGTTATTTTGGAAAAGCTGTATGTTTGTAG
ATTATTTTGATAAGGTGCTCTTTACTTATTAGTCAGTCTAAGCTAAAATGCATCACCTTT
TTTAGTTCTATGCCGCCACCAATTTGTGCGGCTTCATTTAAACATATATTTCCTGAGGTG
ATGGCTTATGCCAGTAATTAAAGTTCGTGAAAATGAATCATTTGACGTAGCATTACGTCG
TTTTAAACGCTCTTGCGAAAAAGCAGGTCTTTTAGCTGAAGTTCGTGCTCGTGAGTTCTA
TGAAAAACCAACTACAATTCGTAAACGTGAAAAAGCGTCTTTAGCAAAACGTCATGCTAA
ACGTAACTTCCGAGAGAACGCGCGTAACACTCGTTTATACTAATTTTAAATTAGGTAGCA
GAAGTTAAATTGGAACCGTGAAACCTTTAAGGAATCACGGTTTCAATGTTTATACCGTCC
ATCATAAGCGGTCTGAATTGTAAAAAAATTTGCAAAACTATCCGCTTGCTAGCAAGGAGA
TAATCAATGAAAGGCTCTATTCCTCGTTCATTTATTGATGATCTTGTTGCTCGAACCGAT
ATTGTCGAGCTGATCAATAGTCGTGTTAAACTCAAAAAAGCAGGGCGAGATTACCAAGCC
TGTTGTCCTTTTCATCACGAAAAAAGTCCTTCTTTTACAGTGAGCCAATCTAAACAGTTT
TATCACTGTTTTGGTTGTGGCGTACACGGTAATGTCATTAGCTTTTTAATGGAATATGAC
AAGTTAGAGTTTCCTGAAGCAATTGAGGAACTTGCTGCATTGCACGGGTTAGAAGTGCCT
CGTGAAAATGTGATCAATAGAGATGGCAAACCACAAGCCAGTTATAAAACTCGGCGTAAT
CTTTATGAATTGTTAGATTTGGTTGCTAAGTTCTATCAACAGCAATTAACGCAAGACAGG
GCTAGTCAAGCCTATTTGCAGCAACGAGGTTTATCTCAAGAGATTATTGAACGCTTTGAA
ATCGGTTTTTCACCAAATGCGATGGACGCAGTGCTTCGTCGTTTTGGAAACAATCCTGAA
GAAGTGCAAAAGTTGCTTGATACAGGTATGCTCTCTAAAAATGATCGTGGCAATGTGTAT
GATCGTTTCCGTAATCGTGTGATGTTCCCGATTCGAGATAAGCGTGGGCGAGTAATTGCT
TTTGGTGGGAGAGTATTAGGCGATGAAAAGCCGAAATACCTTAATTCCCCTGAATCTGCC
ACTTATCATAAAGGCAATGAGCTTTATGGTTTGTATCAAGCCTTACAACATAATGAAAAA
CCTGAGTTTTTATTTGTAGTTGAGGGCTATATGGATGTCGTAGCTTTAGCTCAATTTGGA
GTGAATAATGCCGTTGCCTCTTTAGGAACAGCGACAACAGGTGAACAAATTCAGTTGATG
TTCAGATCAACAGAACAAGTGATTTGTTGCTACGATGGCGACCGTGCAGGGCGAGATGCC
GCGTGGCGAGCATTAGAAAATGCGCTGCCTTATTTACACGATGGCAGACAGATAAAATTT
ATCTTCTTACCCGATGGGGAAGATCCTGATACCTTTATTCGCGTTCAGGGAAAAGAGGGG
TTTGAACGCTATTTGGAACAAGCATTAACATTGAGTGAATTTTTATTTGATTCTTTGCTT
ACTCAGGTCGATCTTTCCACTAAAGAAGGAAAATCTAAGCTCGCTTCATTAGCATTACCT
TTGATCAAGCGTATTCCAGGGGAAATGTTACGTTTGTATTTACGAAATATATTGGGGCAA
AAACTGGGTATTCTTGATCCAATACAATTGGAATCGATGCTGTCTCAGAAAAGTGTTGAA
ACTGCACCTAAACGCCACAATATGCCACATATTGAAAGGACACCGATGCGGTTACTGATT
GCGTTACTGCTTCAAAATCCTCATTTGGTTCAAAATGTACCTGAAGATGTGACATTTTTG
CAGAGTTTGCAGGAAAAAGGCTTCGATTTATTTTTGGAATTAGTCAATATCTGTCACGCT
AATCTTGGTATTTCAATGGGCGGTTTATTGGAATATCTGCGAGAAAGCCCAAATTATCGC
CATTTAGAATTATTGGCAAATTGGGATCACTTGATATCTTCTGAAAATGTCGAAAACACT
TTTATTGATACGCTTGATTTTTTCTATAAGAAACTGCTTGATCGACAAATTGACATTTTA
ATGGCAAAAGATCGTACGACAGGGTTAAATCAACAGGAAAAGCAGGAATTAATGATGCTA
TTGGCTGGACGGTAAGCGGTCAAATACTGATAATTTTTCGCGAAACTATTTATCACACCC
AAAGCAGTGGTATAATCCACTACTTATTTTTGCTCTTAAGAACGGATAAAGCTATGGAAC
AATACTCTCAATTAGAAGAACAACAATCTCAGTTAGAACTTCTTATCGCTCAAGGGCGTG
AGCAAGGATACTTAACAATTTCGGAAGTTCACGACCATTTGCCTGAAGAACTTGTCGATG
CAGATCAGATCGAAGATATCATTCAAATGATCAACGATATGGGGATTAAGGTACTTGAAA
CTGCCCCTGATGCTGATGATTTAATGCTTGCGGGCAATATTGCCGATGAAGATGTGGTGG
AAGAGGCGACTAAAGTACTTTCAACGGTAGAGTCTGAACTTGGTCGTACCACAGACCCAG
TCCGTATGTATATGCGTGAAATGGGAACTGTTGAGTTACTAACCCGTGAAGGCGAAATTA
ATATTGCAAAACGTATTGAAGAAGGTATTAACGAAGTTCAATGTGCAATTGCAGAATATC
CTGAAGCCTTAAGTGAATTAATTGCTCGTTATGATCAAGTCGAAGAAGGCACTGTACGTT
TATCCGATCTTGTAACCGCTTTCGTTGATCCAAATGCAGTAGAAAGCACCTCTGTAGATG
ATCTAGATGAAGAAAGCGAAAGTGATACCGTTGCAGATATTGATGATGAAAGTGAAGATG
AAGATGGCGAATCATCGGGCGATGGCGGTGATGACAATAGCATTGACCCAGAGCTTGCTC
GTGAGAAATTTACGCTATTAAAAGAGCAACATCAAAAAGCTTTACAAGCAATCCAAAAAC
ACGGACGTACTAGCAAGCGTTCAAGAGATCAAATTCAAGCACTTTCCGATATTTTTCGAG
AGTTCCGTTTAGTGCCAAAACAATTTGATTTGTTAGTTGAATCAATGCAAAAAATGATGA
AGCAAGTGCGTGCGGAAGAGCGCCAAATTCAACGTTATGCGGTGGAGTATGCTGGAATGA
AAAAAGCGGACTTCGTTAAAGCATTCCAAGGTAATGAATTATCTGAAGCGTGGATTGAAA
AAGCGATCAATGCGAAAAAAGGCGGAGTGCCTAAGCTAGCCAACTATGTGGATAATATTC
GTGTAAATATCGCAAACTTACAGAGACTTGAGGAAACAACTGGTTTAACCATTACGCAAA
TTCGTGAAATTGGTGGACGTATTGCAGATGGCGAATTAAAAGCTCGCAAAGCGAAGAAAG
AGATGGTAGAAGCCAACTTACGTCTTGTGATCTCTATTGCTAAAAAATATACCAACCGTG
GTTTACAATTCCTTGATTTAATTCAGGAAGGTAACATCGGCTTAATGAAAGCAGTAGATA
AATTTGAATATCGCCGTGGTTATAAATTCTCAACTTATGCGACTTGGTGGATTCGCCAAG
CGATCACACGCTCTATTGCGGATCAGGCTCGTACTATTCGTATTCCTGTGCATATGATTG
AAACGATCAACAAATTAAATCGTATTTCTCGCCAATGCTTACAAGAGATGGGACGTGAAG
CAACACCTGAAGAGTTAGCAGAAAAAATGGGAATGCCAGAGGATAAAATTCGTAAAGTCC
TCAAAATTGCTAAAGAGCCAATCTCAATGGAAACGCCAGTGGGTGACGACGATGATTCAC
ATTTAGGGGATTTCATCGAAGATAGCTCTCTTGAGTTGCCTCTTGACTCTGCAACGGCAG
AAAGTTTGCGAATTGCAACTAATGCTGTACTAGAGGGTTTAACACCTCGTGAAGCAAAAG
TATTGCGTATGCGTTTTGGTATTGATATGAATACCGATCACACTCTTGAAGAAGTGGGTA
AACAATTTGATGTAACTCGTGAGCGTATTCGTCAAATTGAAGCAAAAGCGTTACGCAAAC
TTCGCCATCCTAGCCGTTCCGAAACTCTACGCAGTTTCTTAGATGATTAATGGTTAATCC
GGTATAGTAGATAAAGGCATAGTAGACAAAATGGTTGCTAATGTTTATTTTCTTTAAATA
TTAGCAACTCTTTTTATTTAAAAAATCTTTTATAAACAACATCTTTCGCTTTTCGTTAAT
CTATTGTGATTATTTAATTTTCGCTTAAGTTCACTAAATAACCCCTCTAAGCGATTTTCC
GTCTTTTCTATATTTAATTCAGAATGTTTTTCATAGATAAAAATAAAATCCATATAACGT
TTTAAACTGGCATAAGCGCTTCTTACATTGCGATGTTTATAAGGAAAATAGCCTTTTTCA
TTCGCTTTATCACTCCTTTCTTTTAAAAAATGCTTGGTGTTTTATGAACCAAGAGTGTAA
TCGCCGATAAAATTCATTTTTTGAGCTTCTTGTGAGTGTTTTTACAATTATTTTTAATTC
TTTGCCCACTTGTAATTGATGTTTTTTTCTTAATTTTCTCATCACAATTGCCACCATATG
AAATTGATATATTTGTACTGAGGTATTAAATAAATCTTTCATCAAACCACGCCTACCATC
GCAAGTAATCTATTGAATTATATAGCCTTTTTCTCTTAACCTATTCAGGGCAAGTTTGTA
GTAAATATCTTTTCGGTTCGCACAAAATAATAGGAAATGACATTATTTGAAAGCGTATCC
ATTAACACGAATCCGCTAAAATAACGTCCTAAAAACGTTGTATCCATAATGATGTTTAGG
TATCGATTTAAAGGTAGTTTTAAAGCCGTTTTAGGTGCTTTATCAATATATCTTTGAATC
GTTCTGACTGAACAATGATATTTAACGGCAAGTTGTTGATAGGTTTGTTTTCCGGATGTG
TAATCAGTCCAAATTTTAATTGGATCTAATTTATTCTTAAGGGAAAATGTTTTATGACCC
TTATGACAAAATATCGTTGAATATTATTTGATGTACCATGTTTCTTTATTTTCAGACTTT
AGCAAAATGGGCAGTTTTTGTTCATATTTCAAAAAGAGTGCTTAAAGCCTTGTACTATAA
GGCTTTAAGTCACTTTTTAGCAATAAATTTGTCTATTACACCTGCAATAAACCATAAGCA
CCTGAGTCGTTAAGTATTTAATAGATTTTGCAACTAGTAAGGCAAAAAAGATAATGCTTG
TTCAACCACTTCTACACCCGCCCCTTGTTTGCACGCATTTTCACTTAAATGCCTACGCCA
TTGTCTTGCGCCTTTGCAGTTTTGGAACGCGCCAAGAATATGGCGGACAATATGATTGAG
ATAAACGCCTTGTGAAAGTTGTTGTTCAATATAAGATAACATTCTCTCAACCGCTTGTTT
GGGTGTAACAATCTCAACATTTGGGTCAAACAGCTCTCGATCAATATAACCGAGCAAAGA
CGGATTTTGATAAGCTTCACGCCCGACCATCACGCCATCAACAAATTGCAAGTGATGTTT
GATCTCTTCAATCGTTTTAATCCCACCGTTAATGCTAATTTTAAGATGTGGAAAATCCCG
TTTAAGTTGATAGACTCGTTCATAATCAAGCGGTGGAATTTCGCGATTTTCTTTCGGACT
TAAACCTGACAGCCACGCTTTACGCGCGTGGACAATAAAATCGTTACAATAAGGCTGAAT
TTTCTCAATAAAATCACATAAAAATTCATAGCTATCCAGATCGTCAATGCCGATACGATG
TTTAACGGTAACAGGAATACTCACTTCGTTCTTCATCGCTTCTACACATCGAGCAACTAA
ATCCGCTTTCCCCATTAAACAAGCTCCAAACATACCATTTTGAACACGATCTGACGGACA
CCCGACATTCAGATTGATTTCCGTATAGCCTCGTTCTTCCACTAACTTTGCACATTTTGC
TAGCTGTTCAGGATCGCTTCCCCCTAATTGCAATGCCACAGGGTTCTCTGTGGGATCGTA
AGCAAGCAGATCGTATTTTGCGTGCAAAATTGCGGGTGCGGTAATCATCTCACTATAAAG
TAAGCTATGTTGAGTAAATTGACGGTGAAAATAGCGACAGTGGCGAGTTGTCCAATCGAG
CATTGGTGCAACGGAAAAACGCCCGCGATAGTAAGGTTCTTGCATTGATAAAATCCAAAT
AATGTATAAAACGAAGAATCTATTGTCATTGATAACAATAGATTCTTATAAAGTTCCCAT
TATGCCATAAAATTGAGTTTAAGATGAGAACTACGCGATCTACCCCAACTTCTTCGCCAA
CATTGTCACAAAACGCAGCTGAATACGATTGCCGTGTTCATCGGTTTTATGTAAATGCCC
CAAATCTTCATTGTATTTAACAAGTTCCCAGCCTTGATAATACTGTTTCAGTTCATTTTC
TTGGAATGTAAATGAAAAAGGCATTGGACAAGGGAAATCCTGCGTGTTCATTGCACAGAC
AATAAGATTATATCCCCCGACTTTGGTATTTTTTTGCATATTTTCGATAATTGCAGGGAT
ACGATGACGATTTAGGAACATCATTACGACAGTGGAAACAATAAAGTCAAATTCACCTTG
TATATTAGCTTGGTTGATGTCGTAAATACCTGTTTGGATATGTTGAGCATTTTCTTTTTC
GATGATTGAATTGAGGAAATGGATACTTTCTTCATTCTGATCAACTGCGGTTACATCAAA
CCCTTTTAAGTTAAGATAGAGTGCATTTCGTCCTCTTCCACAGCCAAGGTCTAGTACTTT
TCCAGTCGAAAGATAATTCATCGCATTTAATACTTCAGAATGTGTTGCGGTGAGATTATA
TTTTTTAGCGAAATAATCTTCGGGTGTACAATAAAAAGCGAGTTGGCAAGCTAGATCTTC
GCTTAGTGGCTCAACTTTATGCCAAATTTGTGGCTCCACAAAAGGTGGTTGGTTTTGCTC
ATCGAAAATCATTTCTTTAACAATTTCACCTTCTTCGGTTAATTCATAGTATTTCAATGA
TCCTTTCAAGATCGTTAATTTTGCCCAAGTCCCTACTTTAGTATTATGTTTCTCTTGAAA
CATCTGTGGTAGGTTTTCTTTATTCCAAACTGGCATCTGTTTATAGCAAATTAAGTTGTC
CATATTTTTCTCCAAAGTTGCACTACGTTAGAGATGTTATGCTTTTTTTTACTAAAGGCA
ACAAAAAACCGACTATTTTAGTCGGTCTTTATTAACTATTTGATTAATATCAAATAGTTA
ATGATGGTGGGTGCACTCTGTTTTTCCGTGCTGTTCAAAATAAACGGCTAAATCATTTTG
CAATGTGGCGTGAATATCCATTTTGTGAAAACGTTTTGCAAGGTTATGCAAAAAGTGATA
ATAAGAGCGATAAACTATCGCTTGCCATATGCCCGGCATCAGCAAGTAAGGCAAGGCTAT
TAAAGAAATAGCCAGAGATTGCTTCAACAACCATAAAAGTCGTTATAATAGCTAAACTAA
TCAATAGGATAGGCTTATTTTGTGGGGCGTGCGTCTCCATATAAGAATGTGAATGGGACA
TAGGTTTTAACTTCGAATAATAGAAATATCAAAATGCAACAATTTATTCAAATAGCTAAT
CAGTATGGAAAAATGCGTTTGCCTTTTTTCTTTTTAATTGATTTTGAAAAACAGAAACCA
TTAATTTATCCTTTATCTGAAATAGAAGATAAAGGGCTTTATTTTGATTTTAATGGACAA
CAAAAGTTTATTCAATCATTAAAAACAAATGAAAATTTTGAGTTAGAGATTATTCCACCT
AATTATACACAATATAAAAAAGCCTTTGATTTTGTTCAACAACAGATCCAAATTGGGAAT
AGTTATCTTTTAAACTTAACTCAGCAAACTAAAATTAAAACAAATTATCATTTAGCACAA
ATTTTTCAGCAAAGCAAAGCTAAATACAAATTGTTATTAGATGAGAATTTTGTCTGTTTT
TCCCCTGAGTGTTTTATTCGTATAAAAGAGAATAAAATCTATTCTTATCCTATGAAAGGC
ACAATAAATGCAAATGAAGAAGATGCAGTAAATAAATTATTAAATTCAGAAAAAGAGTTT
ACCGAACATAATACTATTGTTGATTTAATTCGAAATGATTTAGCTTTAGTATCAAAATAT
ATTCAGGTTACGAAATACCGTTATGTTGAAAAAGTAGTAACACATCGTGGAGCGATTTAT
CAGACGAGTTCTGAAATTTGTGGGGAGCTCGATGAAAATTGGCAAGAAAATATTGGTACA
ATGTTGGATAAACTCTTGCCAGCAGGCTCAATTAGTGGAGCACCGAAAGTGAAAACTGTT
GAAATTATTCAGCAGGCAGAACAACAAGAACGTGGCTATTATACAGGTATTTTCGGTTAT
TTTGATGGTGAAAATGTAGAGAGTGCAGTGGCTATTCGTTATATTGAAAAACAAGGGGAC
AAATATTATTTTCGTAGCGGTGGCGGAATTACTGCATTAAGTCAGCTAGATGATGAATAT
AATGAAATTTTAGAGAAGGTTTATGTGCCAATATCCACTCTTTGAAACAATTGCGATTAT
TGATGGTAAAGTGCAGAATATTTTTTATCATCAACAACGAATGAATAATGCTTTTAGATA
TTATTTTAAACAAGAGAATAATTTTGCACTTTCGGAGATTATTAATATCCCTGAAGAATA
TCAAAAGGGATTAGTACGTTGTCGTATTGATTATAATACAAAAGAATATCAAGTTCAGTT
TTTCCATTATGTACCTAAAAAAATAAAAACCTTTCAATGCGTTTATGTAGAGAATTTTGA
TTATCAATTCAAATATACTGACCGACTTGAATTAGAACAATTAAAACAGACCGCTTGTGA
TGAAATTATTCTTGTTAATAATGGTTTTATTAGTGATTGTTCTATTGGCAATTTACTTTT
TTTAAAACAAGGAAAATGGTATAGCCCAAATCATTATTTATTAAAAGGCACACAACTGAG
CCATTTATTAGACGAGCAAAAAATTAGCTTAGTTGATATACCTGTGGAAGCACTTTTTGA
TTATGATCAGATAATGGTGATCAATGCGTTAAATCCTTTCGATCTGCAAAGAGCAGTTTC
AATCACAAGCGGTCACATCTTGCGGTAATTTGGCAAAATTTGTGACATAGATCGAAAAAC
TGAAAAAAATAGTTGAAACTGTATGGTTAAACAGTATAATAATTTACAGTTTTATGGCAA
TGCGATTGCCCTATCCAAACAATGAACAAAGGAAAGCATTATGGCTGAGAATAAGAAATC
TTCAAAAAACAATACCGTCGTTAAACAAGTTGAACCAGAACAGAAAAAACAAGCATTGGA
AGCGGCACTTGCTCAAATTGAAAAACAATTTGGTAAAGGCTCTATTATGAAATTGGGGCA
GACTGAACAATTAGATATTGAGTCTGTTTCAACGGGATCATTAGGACTAGACCTTGCTCT
TGGTATTGGTGGCTTGCCAATGGGACGTATTGTTGAAATCTATGGCCCAGAATCGTCAGG
TAAAACAACCTTAACACTTTCTTTGATTGCCCAAGCTCAAAAAGGCAATAAAACCTGTGC
ATTTATTGATGCGGAACACGCATTAGATCCCGTCTATGCTCGCAATTTAGGGGTAAATAC
CGATGAATTACTAATTTCTCAGCCAGATAACGGCGAACAAGCTCTTGAAATCTGTGATGC
GTTAGTGCGTTCAGGGGCAGTTGATGTCATTATTGTGGACTCTGTCGCTGCACTCACGCC
AAAAGCTGAAATTGAAGGGGATATGGGTGACTCGCATATGGGCTTACAAGCACGTTTAAT
GTCACAAGCGTTGCGTAAACTTACTGCGAACATCAAAAATACCAACTGTTTAGTTGTATT
TATCAACCAAATCCGTATGAAAATTGGTGTAATGTTTGGTAATCCAGAAACCACCACAGG
CGGTAATGCACTGAAATTCTATGCCTCTGTTCGTTTAGATATTCGTCGTTGTGGTGTAGT
CAAAGATGGCGATGAAATTATTGGTAGTGAAACAAAAGTAAAAGTAGTAAAAAACAAAGT
TGCACCGCCATTCCGTGAAGTACAATTTGATATTATGTACGGCGAAGGGATTTCTCGTAT
GAATGAGCTACTGATTTTAGCTGAAGCAAATGGCTTTATTAAGAAATCAGGTGCTTGGTT
CTCTTACGACGGAACGAAAATTGGACAAGGTAAAAATAATGCAGTGAAATGGTTAAAAGA
GAACCCTGAAATTGCAGATAAACTTGAACAAGAGATCCGAAATACATTGGCGTCAAACCC
AAATAGCCTATTAAAAGCGACGGCAAGCGACAGCAACGATGAAAGCGATGTCGAAGAGTT
TAGCGAAGAAGAACTATAATAACTTAATGCGGTTTGTGAGAACCGCATTTTTATTTTACT
GCGGTAAATAAATGACACATAAATATTCTGCGAATAGCTATTTGCTTTATCTACTTTCTA
AACGAGAATATAGCGAAGCTGAAATTCGCCACAAATTACAACTTAAAGAATATAATACAC
AAGAAATTGAGCAAGCCATTGAACAGGCTCAAGCGAATAAATGGCAAAGTGATGAACGTT
TTGCCATCAGTTACGTTCGCTATCGTTCACAACAAGGCTATGGGCCACGCCGTCTAAAAC
AAGAGTTACAGCTCAAAGGTATAAAAGAGTGGGTAATTAGCCAAGCCATTGATGAAGCGG
AAGTCGATTTTTTTGAACTTGCCGAACGGCTTTTTGAGAAAAAAAGACCATCACATTGGG
ATATAAAAGCGAAACAAAAAATGTGGCGATATATGGTGAGCCACGGTTTTTATAACGATC
ATTTTAGGCATTTATTGGATCTAGATTATGGTGACTACGATGAATAAGATTACTTTTTTT
AGTCGTTTTGAAGCAGACATTGTCAGTGGTAAAAAGACCATTACCATTCGTGATAAGTCA
GAAAGCTATTTTCAAGCGGGCCAAGAGTTAAGTGTTTTTACAAATGAAACAGACCGCTTG
TTTGCTCATATTCGTGTACTATCTGTTACCCCTATTCAGTTTGAACAGCTCAATGATACG
CACGCTAAACAAGAAAATATGACACTTGCCGAACTAAAACAAGTAATCAAAGAGATTTAC
CCGAACGATAACGACTTTTTTGTGATTGAATTTGAGTTAATTTAGTTTAAAAATGAGCCT
TTTTAAGTCCACGAAACAGACAGAATTATGTCCGCAATGCCATTCTCCATTACAACTAAA
ACGGGGAAAGCAGGGGCTTTTTTTAGGCTGTAGTGGCTATCCGCAATGCGATTACCTCAA
ACCTATCCACCAAGCAAGCCATATTATCAAAACCCTTGATGAACAATGCCCTGAATGTCA
ATCGCCATTGCAATTAAAACAGGGGCATTTTGGTATGTTTATCGGTTGTAGCCAGTATCC
AGACTGCCATTTTACGGTACACGAAGAAGCTGAAATCGAGGAAGAATTTGACTGCCCTGA
ATGCCAGAAACATAAATTAGTGGCACGAACAGGGCGTTCAGGTAAAACATTTTATGGCTG
TTCAGGCTTTCCTGAGTGTAAATTTACCTTACCCACCAAGCCTATAAAGCAACAGTGCCC
ACAATGTTTAGGTGAATTAGCCACCATCAAAAAAGTGCGTGGGAAATCCTATTTTCTCTG
TGCAAACAGAAAATGTCAGCATCTATTTAGTGAAAGCGAATAATGTATTCTTTTAATCAA
CTTATTGAAAAACTTCAACAAAATCAAGTCATTGCCTATCCTACTGAAGCCGTTTTTGGA
TTAGGTTGCAATCCTCAAAGCGAGCAAGCGGTAAGATCTCTGCTTCAATTAAAAAATCGT
CCAGAAGAAAAAGGGCTGATTTTAATTGCCCATAATAAAAAACTGCTTCTGCCCTACATT
GATGATACACATTTGACAGAGGTGGAATGGCAACGTTTTGAAACGCTAGGCGAACAGGCA
ATTACTTGGATAATGCCAGCCAAAGCCACAGTTCCACGTTATCTGAAAGGGCAGTTTGAC
ACCATTGCTGTGCGATTATGCCAAGTGCCAGCCGTTGTCGAGCTTTGTACAGCAACGGGC
TTTGCACTCACTTCTACGAGTGCAAATTTAACGACACTCCCACCTTGCCTAACTGCCGAC
GAAGTACGACAGCAATTTGGCAAATCGTTCCCAGTATTAGATCAAGCCACAGGCGGAAAG
TCAAATCCGTCTGAAATCCGTGACATTTTTAGCCAACATATTTTTCGACAAGGATAGACA
ATGAACCAGTACGCAGTTTGGGGAAATCCGATTGCACAAAGCAAATCCCCAAGAATACAT
ACACTTTTCGGGCAACAAACGGGCAAAGCGATTTCTTATGTAGCGAAATTAGGCGATGAA
CAACAGTTTGAACAGCAACTCAAACAATTTTTTGCGGAAGGTGATAAAGGTGCAAATATC
ACAGCCCCTTTTAAAGAGAGAGCCTTTGCCCTTGCGGATATTTATAGCGAAAGTTGCTTA
CAAGCCGAAGCTTGTAATACGCTCAAGCGGTTAGATGATGGGCGTTTATATGCGGACAAT
ACCGATGGTGTTGGATTAGTATCCGATCTTGCCCGTTTAGGCTGGCTTAACCCACATCAA
CGCATACTGATTTTAGGGGCTGGTGGAGCAACCAAAGGCGTGCTTTATCCCTTATTACAA
GCTCAACAGCAGATCACCATTTACAATCGAACGGCAGATAAAGCGGCCAGTTTAGCTGAA
AAGTTTGCAAAGTTTGGGCAAATTCAATCCGCTTGTTTCGATGAACTTCCCGAACAGTCG
TTCGATTTAATTATCAATGCGACATCGCTTGGATTGCAAGGCAAGTGCGTCGAATTGCCA
GCACGATTGCTTACACAAGCTAACATTTATGATATGCAATATGCTCCAAATATGCAGACC
CCATTTCTTGAATACGCCCGTTCACAAGGGGCAACACAATACCAAGATGGTTTAGGAATG
TTAGTTGGACAAGCGGCTTATGCGTTTCAGTTGTGGGAAGATGTATTACCAGATGTTGAA
CCTATATTAAAACAGATAAAACAAGAAATGGAATTTTAAAACGGCAATCGTTAACTTATT
ATAAAATCAGTCTTTTATAGAGATTATTGTTGTTTTTTCTGACAATTTGCCGAATCTCTA
GTCAAACAAGCAGAAAAATTTACTTTTTTCAAAAAAGTATTTGACGAGGTAGAGTGAAAT
CAGCATAATACGCCCCGCAAAGCCGATATGGTGACGCAAATGGCTACATAGCTCAGCTGG
TTAGAGCACAACACTCATAATGTTGGGGTCACAAGTTCGAATCTCGTTGTAGCCACCATT
TGCGGGACTGGCGAAATTGGTAGACGCACCAGATTTAGGTTCTGGCGCCGAGAGGTGTGT
GGGTTCAAGTCCCTCGTCCCGCACCATTTTAAGCTTGCAAATAAAACGACTGGAGTATCG
CCAAGCGGTAAGGCACTGGGTTTTGATCCCAGCATCCCTAGGTTCGAATCCTAGTACTCC
AGCCATCTTATTTCAAATTGAATGAACTAACGCAAGTTAGTTTTTTTCTTTTGGGGTATC
GCCAAGCGGTAAGGCACTGGGTTTTGATCCCAGCATCCCTAGGTTCGAATCCTAGTACCC
CAGCCATCTTCTTATTTCTCTAGATAAAATAATTCTCTAATTTTTTAAATTCTCTCTATT
CTTTGCTTTTTATCTTTACTGAAATTCTTTAGAATTAATGCCCTAATTTACAAGGGGAAC
ATTATGCTTAATCCAAAAAATTTAGAATCTCTCGCACAGCAACTTCACAATGCATTACCA
CAAGGTTTAAAAAATGTGGGCAATGATTTAGAAGAAAAATTTAAACAAATCTTACAAGCC
CAACTCGCTAAACTTGATGTAGTTACTCGTGAAGAGTTTGAAGTTCAATCTCAAGTTTTA
CTTCGCACCCGTGAAAAATTGAATGAATTAGAAAAACGCTTAGATGAACTAAGCTCAACA
CCATCAACTGAATCACAAAATTAAATTTTAGAGGATAATTCAATGCAAAACATCAATCCA
ACCCAAACTTTCGCTTGGAATGCCCTTGAACAGCACAAAGCTGAGAATTTGACGATTCCA
CAGCTATTCAATGAAGATCCAAAACGTTTTGATAAATATTCATTACGTTTTGAAGATCAA
ATTCTCGTTGATTTTTCTAAAAATGCGATCAACCAACACACCCTTTCCCTATTGCGTAAA
TTGGCCGATGAATGCCAAGTTAAATCAGCCACTTACGCAATGTTTAATGGTGAAAAAATT
AACCGTACAGAAAATCGAGCAGTACTTCATACCGCTTTACGCAATCGCTCAAATACCCCT
GTTGAAGTAGATGGCAAAGATGTGATGCCAGAAGTAAATGCGGTTTTAGCGAAGATGAAA
GGCTTCTGTGAGCGTGTGATTTCAGGCGACTGGAAAGGCTACACAGGCAAGGCGATTACT
GATGTGGTAAACATTGGGATTGGCGGTTCAGACCTAGGTCCATATATGGTCACTGAAGCA
TTACGTCCATACAAAAATCACCTAACAATGCACTTTGTTTCTAATGTCGATGGCACGCAT
ATTGCTGAGACCTTAGCGAAAATCAATCCAGAAACAACCCTTTTCCTTGTGGCATCAAAA
ACCTTTACTACTCAAGAAACAATGACGAATGCTCTTTCAGCACGTCAACGGTTATTGGAT
ACTGCAAAAGACGAATCTGCTGTGGCGAAACATTTCGTAGCTCTTTCAACGAATGCCAAA
GAGGTCGCTAAATTTGGTATTGATACAGAAAATATGTTTGAATTTTGGGATTGGGTTGGT
GGACGCTACTCACTCTGGTCTGCGATTGGGTTATCTATTGCTCTTTCTATCGGTTTTGAA
CACTTTGAGCAACTACTTGATGGTGCTCACGCAATGGATAAACATTTCCTTAATGCTCCA
ACAGAGCAAAATATCCCATTAACACTCGCCCTTATCGGTATTTGGAACAATAACTTCTTA
GGTGCAGAATCAGAGGCGATTTTACCTTATGATCAATATCTGCACCGTTTTGCGGCTTAC
TTCCAACAAGGCAATATGGAATCTAACGGTAAATATGTTGGGCGAGATGGAAAAGTTGTC
AATTACCAAACAGGGCCTATCATTTGGGGTGAACCAGGTACAAATGGACAGCACGCCTTC
TATCAATTAATTCACCAAGGTACAAAATTGATCCCTTGTGATTTTATTGCACCTGCACAA
ACCCATAATCCGATTGGCGATCATCACCCTAAATTGCTTTCAAACTTCTTCGCACAAACT
GAAGCACTTGCTTTTGGTAAGTCAAAAGAAGTAGTGGAACAAGAGTTCTTACAAGCGGGT
AAATCTTTAGAAGAAGTTGCAGAAATTGTGCCATTTAAAGTATTTACAGGCAACAAACCA
ACGAACTCAATTCTAGTCCAAAAAATCACCCCATTCACCTTAGGGGCGTTGATTGCAATG
TATGAACATAAAATCTTCGTTCAAGGCGTAATTTTCAATATTTATAGCTTTGATCAATGG
GGTGTTGAGTTAGGTAAACAACTTGCTAACCGTATCTTGCCAGAGCTAGAAAATAACGAA
ACCATTACTAGCCACGACAGTTCAACGAATGGTTTGATTAATCAATTCAAATTATGGAAA
CAATAATGGCAAAATCTGACCGCTTACTCCACCAAGATCAGATAGTCCCCGAAAATTTTA
GTAGAACAGCAGAGAGGTAAGTATGAGCTTTGTAGTCGGACAACGTTGGATTAGTGAGTC
GGAAAATAACTTAGGATTAGGCATTGTCACCGCAGTGGATAACCGCACTGTGACCCTTTC
ATTTCCTGCATCGGACGAACAACGTGTGTACGCTGTTGCCGTTGCCCCTTTAACCCGTGT
GCAATTCCAAAAAGGCGATCGTGTTACCAGTGTTGATGGCTGGCAGTTAGATATTGAAGA
TGTCGTTGAAAATCAAGGGGTTGCACTCTATTTAGGTAAACGTGTCGATACTCAAGAAGA
GAGCGTTCTGCCTGAGATGCAACTCGATCATAAAGTGAGTTTTAGTAAACCGCAGGATCG
TTTATTTTCCGCCCAAATTGATCGCAGTGATCGTTTCGCCCTGCGTTATCGTGCTTTGAA
ACATCAACAAGCCCAGTTTCAATCTGAATTGCGTGGAATGCGTGGTATTCGTGCAAGCCT
AATTCCCCATCAATTACATATTGCTAAAGAAGTTGGGCAACGCCTTTCCCCTCGTGTGTT
GCTGGCTGATGAAGTGGGTTTGGGGAAAACCATTGAAGCTGGTATGATTTTGCAACAACA
GCTTTTCTCTGGACGAGTGGATCGTGTGTTGGTGCTTGTGCCGGAAAGTTTACAGCATCA
ATGGCTGGTTGAAATGCTTCGTCGTTTTAGCCTGAATTTTTCTCTGTTTGATGAGGAACG
TTGTGCCGATTTCACTAAGAAAGATGAAGATAATAATGACATCAGTGAAAATCCGTTTGA
AACGGAAGCCTTAGTGATTGCCTCTATCAATTGGTTATCGGCAAATCCACAGCGTGCAAA
ACAAGTGCTTGATGCCGATTGGGATATGTTGATTGTTGATGAAGCTCACCATTTGGAATG
GGACGAGCAAAATCCAAGTATGGCATATCAGTTTGTTGCACAACTCTCCAAGCAGATTTC
AGCAGTCTTGTTGCTCACGGCGACCCCTGAGCAATTAGGGCAAGAGAGCCATTTCGCTCG
TTTAGCCCTGTTAGATCCCGACCGTTTCTACGATTATCACGCCTTTGTGGAAGAACAGAA
ACAGTATCAGCCTGTCGCCGATGCTGTCGCTACCTTGCTTAACGATAAGCCGTTAAGTGC
CAAAGAGCAGGAAAGTATCAGCGAATTGCTGGCGGAAGAAGATGTTGAGCCGATGTTCCG
TATTATTAATTCGGATGCTAGCGAAGAACAGCGTCGGGAAGTCCGCCAAGAGTTAATTAG
TGAGTTAATTGACCGACACGGAACAAGCCGTGTGCTATTCCGCAATACTCGTCAAGGCGT
AAAAGGCTTCCCACATCGTATTTACAATGAAATTGTGTTGGAAATGCCTACACAATATGC
AAATGCTTTGAAAGTAATGGGTATGATGGGGGGAAATAAGATGGAAGATCTGCTCTACCC
TGAACGCCTATTCCAACGTATGAACCCAAATGCGAAGTGGCACGAGTTTGATCCACGCAT
TGAGTGGTTAATTACGTTCTTGAAAAATCATCGTGATGAAAAAATTCTAGTAATTTGTAA
ACAAGCAGACACCGCCATTCAGCTAGAACAAGTGTTGCGTGAAAAAGAAGCCATTCGCTC
TGCGATTTTCCACGAAAAAATGTCGATTGTGGAACGAGATAAAGCGTCGGCTTACTTTGC
TCAACAAGAAGATGGCGCGCAGGTGCTGATTAGCTCAAGTATCGGTTCAGAAGGTCGAAA
CTTCCAGTTTGCACGCCGTTTAGTGCTGTTTAATTTGCCTGATAATCCAGACTTACTCGA
GCAGAGTATCGGGCGTTTAGACCGTATCGGGCAAAAACACGATATTGAAATCTATGTGCC
TTGTTTCAATCACTCCACCCAGTTGATCTTGGCGGAATGGTATCATCGTGGCTTAAATGC
CTTTGAAGAAACTTGTCCGATGGGGGCAACGTTATTTAGAGAATTTAATGCGGAACTCAC
CGCTTACCTACTCAATCCTGAACGTAGCGAAGCCTTCGAAGCCTTTGTGGAACAAACCCA
TAAACGCCAACAACAGCTTAAAGTGGAATTAGAAAAAGGGCGAGATCGTCTGTTAGAGCT
TAATTCAAACGGTGGTGAAACTGCTCAACAATTAGCTCAAGCTATTGCGGAACAAGATGA
TAATCCGCAGTTGGTCAATTTTGCCTTGAATTTGTTTGATGTGATTGGCTTAGAGCAGGA
AGATTTAGGGGAGAAAAGCATTGTGATTAGCCCGACAGGACATATGCTTGTGCCTGATTT
CCCAGGGTTGTCTGAAGAAGGCAACACAGTGACTTTTGACCGTGAACTTGCCCTAATGCG
AGAAGATGTGTTGTTCTTAACGTGGGATCACCCTATGATCCGCAACGGTATTGATCTTAT
TACGTCCGCCGATATTGGTAAGTGTGCTGTTTCATTACTCGTCAATAAAAACTTGCCGGC
AGGCACATTACTGCTTGAAGCGATCTATATCGTAGAAGCCCAAGCACCAAAAGATTTACA
GCTCACCCGTTTCCTACCGCCAACGCCTGTGCGTATCTTGCTGGATAACAAAGGCAACGA
TATGGCATCGCAGGTGTCGTTTGCAGGGTTGGAAAAACAGCTCAAGCCGGTCAATAAACA
GATGGCAAATAAAATTGCGAAGATGGCTCGTGGTGATATTGAGAAGCTTATCGCATTCAG
TGATGAAAAAGTTGTGCCACAGGCACAATCCTTAATTGAACAAGCAAAACAGAATGCGGA
TCACACTTTAGGTACAGAATTACACCGCTTGACATCACTACAAGCAGTGAATAAAAACAT
TCGTGCTGATGAAATTCAAGCCCTAGAGCAGTTGCGAGAAGCATCACTGAAACATCTAGA
CCAAGCAAATTGGCGATTGGATAGCTTGAGGGTGATTGTGAGTAGTTAACTTAAAAGGCA
TAGTAGACAAAAGTGTTGCTAACATTTAGAGAAAATAAACACTAGCAACTGTTTTGTCCT
CTTGGCATAGTTTTTGACGAATCAGCAACTATTTTGTCTATTACACCTTCTTTTTTAGAT
AAAGGTTAGAAACTCATTGATAAATATAAGATTTTTCTTTCTTCAGCTGACCTCAGGACT
ACCTTTTTTATAACTCTTTTATTAGCATAAAGGTCATATGGCTGTATTCTTTTTTTATCC
AATGAGTAATGTTTGTTATATATTCTTGTTAGCATCTTTATCGCCAATAAAATTCACAAT
ATCCCCAGCTGATCCACCACTGCGAATAATATCTCGCATTTTTCGCATAAATGGAGCAGT
TTTTCGGAAAAAGAGTTGGTAGGATTGACAAAGGTAGTTATGTTTATTTGCTTCATTTGG
TAGGCTAATCATTCGATGTTTCGGGCAACCGCCGTGACAAAACGGTCGCACATCACAAGC
CAAACAGGTCTGAGTGAGTGCGGTTCTTTTTTGTTGTCCAAAGTTGCGTTGTGGTTGGGA
ATGCACAATCTCGCCCAAAGGCTGTTCATTTAAATTACCCACCTTATACGCTGGATAGAC
AAAATGGTCGCAGGAATAGACATCACCATTCGCTTCCACAATCAGCGACTCGCCACAGGT
TTCTTGATGAACACAACTGCTTGACGGGTAGCCAAGCCATTGCCCAAGCAGATTGTCAAA
TTCCAACACATAAATTTTGCCGACATCCTGTTGCACCCACTCTTTAAACACTTCAAGCAA
AAAATGTCCATAACCTTGCGGTGGCACAGAAAAAGCGGTCGGTTTTACTTCCTTTTTTGC
AAAAGGTGCTGTGCCACAGCCTGTTTCGACAATCGGGATAAATTGCATAAAGGTTGAACC
CAACTCTTTTAAAGCAAGGTAGGTTTCTCTGCCTTTATGCCAATTTTGATCGTTAATCAC
CGTCAATGTATTAAACTCCACACCGTAGTCTTTCAATAAATCTACCGCTCGTTTGACCCG
TTCAAAAGTCGGCTGACCATTGACTGATATGCGATATTTGTTATGTACTTCGCTCAAGCC
ATCAATCGAAATACCAATCAAAAATTGATGTGTTTTGAAAAATTCTGCCCATTGGCGATT
TAGGGCGATGCCATTGGTTTGAAAAGCATTGGTGATCGTTTTGCCGTTTGCAAATTCTTG
CTGAAATCTGACCGCTTGTTTAAAAAAATCCAAGCCTAATAACGTTGGCTCACCCCCTTG
CCACGCAAATTCAACCCGTTGTCCTGCACTTGATTGAATGTAATTACGCACATAATTTCG
CAAGGTGTCTTCATTCATAAAACGCACATCTTGCTCAATGGTATATTCTTTTTCAAGATA
AAAGCAGTATTCACATTTGATGTTGCATTGAAAGCTACTCGGTTTTGCCATCAAATGAAA
ATGGGCTTTGGGGGCGTTTTCAAACATAGTGACCTACTTCTGTTTATGCCAATCTTGTAA
TAAACCGTTGCGTTTCAACTCTTTAGTAATGCGGATCGCTGTTTCGGTTTCACACCCTGC
ATATTCAGCAATTTCACGGTGCGTCCAGTTATAGTAAGGGAAGTTTTCCGTGAGAAAATA
AATGCTGTCGATAACACGATCAAGGGTGCGTAAATAGGCACTTTTTGCCAAGCGTTGCTC
CGCTTCTCTCAGTTCATTTGCAAGGGATTGCAACAAAAATTTGCTCATCTGCGGATTTTC
TACGAAGAAAGTATCAATGTCTTTAGGTTTAATCCGAATGATCTCCGCTTCAACCAAAAC
TTTGGCATTGCAATGGTAGCCATCATCGCCAAACAGTGTTCGATAACCGAAATAATCCCC
TTTTTGATATAGACGAACAAGGCTCTCTTTGCCGTTATCTAAGGTGTGATAAAGCCCAAT
AAGTCCATTATTGACATAATAAAACTCTTTGGCGGTTTCGCCTTGCTTATATACGGTCAT
TCCTTTAGTGAAGGAATGAAGATGGGTGAGTTGGCACCGTTTTAAATCGGTTGGATGTAG
CAAATTCATAAGCATTTTATTTCCTGACATACCAGAATTTTTATTAATTCATTTAATTAT
TCTACCCAATATTCAGATTGGAAAAATTTTACATTTTATCAATTATAAATAATAGTACAG
AGTTAAACGCAATATAGGGGCAATGTCCAGTAATTCTACTTCAAAATTAAAGTTCCATAT
GGAAGGTATTGGAATAGTAGCGCCATGTTCTCCGTAACTCAGCTCATTTATACTTTTCTT
GATACAACCACTCTGCTACCTGCTTCGCAAAATAGGTCAAAATCCCATCTGCCCCCGCAC
GTTTAAAACAAAGCAGTGACTCCATAATACACTCTTTTTCTTTGAGCCAACCATTTTGAA
TCGCGGCCATATGCATCGCATATTCCCCTGATACTTGGTAGGCAAAAGTTGGCACACCAA
AAGTCTCTTTTACACGATAAACTAAATCCAAATAAGGCATACCTGGCTTGACCATCACCA
TATCTGCCCCTTCTTGAATATCAAGAGCGACTTCGTGCAACCCTTCATTTCCATTTGCAG
GATCAAGCTGATAGGTTTTCTTGTTACCACCTTTTAAGTTACCCGCAGAGCCGACTGCAT
CACGGAAAGGTCCATAATAGTTTGACGCATATTTCGCAGAATACGCCATAATTTGAGTAT
TGATAAAACCGTGAGCCTCAAGTGCTTGGCGGATTGCACCAATACGGCCGTCCATCATAT
CACTTGGTGCGACAATATCTGCGCCTGCTTGTGCGTGAGAAAGCGCTTGCTTCACTAGGA
TTTCGGTCGTAATGTCGTTTACCACATAACCATCTTCATCAATAATGCCGTCTTGTCCGT
GAGTCGTAAATGGGTCAAGCGCCACATCTGTAATCACGCCCAATTTTTCTCCAAAGGCTT
GTTTTAACGCTCTTACTGCACGTTGTGCCAAACCGTCAGGATTATAAGCTTCTTCTGCCA
TCAGTGATTTTTTTGCATCACCAACCACAGGGAAAAGCGCGATAGCGGGCACACCATATT
TGACTAATAATTCCGCTTCAATCAGTAATTGATCTAAAGTTAAACGTTCAACACCTGGCA
TTGAAGGCACTCTTACACGTTGATTTTCCCCTTCAATGATAAATACAGGGTAAATTAAAT
CACTCGTAGTTAAGCTATTTTCAGCAACTAGACGGCGACTAAAATCGTGTTTGCGTAAAC
GGCGAGGGCGGTGAGCTGGAAATGAAGTTGAAAGATATTGGGTCATATAAAATCCTATTT
GTAAAAAACGATAGCTTGTATATAGGCAAGGCTATAATAGTGGGCTATTGTAGCAATTTT
TTATATAGAGCACAGCTGTCCCATTCTGACTCTACTTTTCCCCCTTGCTTTTTAACAGCA
AAACCCGTTAAAATAACACTAGTTATTTTTACAGTATATATTCCTATGAATCTCGACCCA
ATTTGGCTTTATGCAACGATAGCATTACTCTTATTGATCTCACTTTGGCTCTTTTTTAGC
TATTCCCGTTCACAACGAGATAGTCAAGAACGACAACAGGATCTTGAACAATTGCAACAG
CAGTTTTCAACGCTCTCGCAAAAATATGAGCAAATTTCCCTTGAAAAAAATCAAGTAGAA
CAATTTGCCGTTCAGCAACAGACAAAAGCAGAATCAATCCTTGAGCGTTTAAATGAACGA
GATTTAGCGATTCAAAAACTTCAGCAACAGCTTGAGCAGGCAGAATTACAGGAAGACCAA
CTAGAGCGTTATATTAATGAATTAAAAGAGCGGATCGGTTCGGCTCAGACTAAAGCGGAA
AGTTTGGAAGAACAGTTACAACAAACTCAGTTACAGCTACAACATCAGCAAGCAGAAAGC
GGTCAGTTACAGGCTAAATTTTCCCAATCACAGCAAGAATTAACGGAATTACGCACGACA
CTTTCGGAAAAACAGGCAAATTTTGAAGCTCAACAGAAGAATTTCCTAGAAGTCCGCCAG
CAGTTAAATGTTGAATTTCAACATCTTGCTCAACAAATTCTGGAAGAAAAGAGTAAATCC
TTTTCTGAGAGTAATCAGTCAGCACTCGATTTACTGCTCAAGCCTTTTAAAGAGCAGATC
GAAAGTTTCCAAAAACGTGTCAATGAGGTGCATAGTGAAGCAATAAAAGGCAATGCGGAT
TTAGGGGCTGAGATCAAACGCGTGCTTGAGATTGGGCTGTCAATGTCACAGGAAGCACAA
AATCTCACTACGGCATTAAAAGGCAATAATAAAATTGCAGGAAACTGGGGAGAAATTCAG
TTAGAAAGTGCGTTACAAACAGCAGGGCTTTTGGCTGGGGAACATTATGTTGCCCAAGAG
AGCTACCGAGATGAAGAGGGAAAACGCTTTGCTCCTGATTTTGTGGTGAAGTTGCCTGAC
GATAAGCATTTGATTTTAGACAGTAAAGTTTCCTTGATTGCCTACGATCAAGCGGTACGA
TCCGAAGATAATTTTGCAATTCAACAAGCACTTGATGAACACTGTCGTTCACTTCGTACT
CACATTGATGGATTGTCTAAGAAAAATTATAGCCAGCTGATTGGGATAAAAAGTCCTGAT
TTCGTGTTGATGTTTGTACCGATTGAACCTGCTTATATTGAAGCAATGAAGCACGATCCA
CAGCTCTTTAATTATGGCTATGAACGTAATGTCATTTTGGTTTCTCACACAACATTAATG
CCGATTTTACGCACAGTCGCCAATTTATGGCGAATTGAGCGAGGTAATGCAGAGGCACGA
GAGATCAGTGAAAAAGCAGGGGATATTTATAACCAGGTTTGCGTCATTGCAGAGCGTCTT
GCTAAATTGGGTAACACCTTGAATACAGCGAGCAATCAATATAACCAAAGTGTAACAGCA
CTGGTCGGTAAACAGGGATTACTAGGGAAAGTCGAGCGGTTCCAACAGCTTTCCGCTAAA
GCACATCAGACAACGCCACAAGTTGAATTACTTGAAACCGATTGGGATACGACTCGTTTA
CATTTACTGGTTGAAAAACCGATAACACAGGATAATGTTTAATGTTGCTTATTATTGATA
ATCACGACTCTTTTACTTTTAACCTTGTTGATTTATTACGCAAAATCGGGGTTGAAATGC
AGGTGGTGTCGGTGGAAGAGTTAGATTTAGACGACGTGGAACGTTTTAGTCATATTATGA
TTTCACCAGGTCCTGATGTACCAAGAGCATATCCACAACTATTTGCAATGCTAGAACGTT
ATCACCAACATAAGTCAATTTTAGGGGTTTGTCTTGGACACCAAACCTTATGCGAATTTT
TTGGCGGTGAACTCTACAATCTTAATCAAGTTCGCCACGGACAGCAACACCCATTAATTC
AGCAACAAGCCAACCCATTGTTTAAAAATTTACCGAAGCAATTCAATATCGGCTTATACC
ATTCTTGGGCGATTTCGCAAAAATCATTAGAAAATACACCGCTTGTTGCTACTGCAACTT
GCGATCAAGGCGTATTAATGGCAGTTAAACATAGCTCTCTTGCGATCTATGGCGTGCAAT
TTCACCCTGAGTCTTTTATTACGGAATACGGGGAACAGATGTTGAGAAATTGGCTGGGGC
ATTAATCATACAAAAAAATTTACATTTTCTATCCTTTTGATTTTCTTACTTTTCTTTTGA
GCTTATCAAAGTGATTTCACTCACTTTGATTTTTATCAATTCCCTTTACATTAAAATGCA
TAAACTACTACATATTGTGTTTTTAATGGTTTAAAACCACAAGATATAGTGGTTATATAA
TGAAACAAATCCGTTTTATTTCAGAACAGATTGTGTGGCAAGAAGTCCCCAATGAAACCT
CTTTAGCTTTTCTAATTTCAGGTTGTCCTTTAGGTTGTAAAGGTTGCCACAGCATAGAAA
GTTGGAAACTTGGAAGCGGTCAGCTTCTCTCAGAAATTTACTTACAACAGCGATTAGCGC
AATATCAAGGGCTGATTAGTTGTGTGTTGTTTATGGGGGGAGAATGGTTGCCTGAATTGT
TATTGCAACGGTTACAGCTTGTTCGTCAGTCTGGTTTAAAAACTTGTCTTTATACAGGAT
TAGAGCTTGAGCAACTGCCACCAGAGATTTTAGCAGTGTTGGACTATGTCAAAACAGGTC
GCTGGATTGCTGAACTTGGCGGGTTAAATTGTATTACCACAAACCAACGATTTATTAATC
TTCAAACAGGTGAAGTGCTAAATGCACATTTTAGACAGGATAAACAATGATTAGACTTGA
ACACTCGCAACTACTCGGCAAATTAAATTTTATCGACCAATACATTCACGCTAAAAATGC
AGCGGACGGTTCAAAAATGGACGCTAACGCTAATGTTACCCAAAAGAATTTAGCAACAAT
GGAACAGGAATTGATGAAGGATTTCTTTGTACAAATCAATCGAGCCAAAGTAAGCGGTAA
AATTGCAGAGATTTTTGGTCAATCCCTTGCGGACGAATATCTGCGTCAAATTGAAGCACA
CGAAATCTATGTTCACGATGAAACCAGTCTGAAGCCTTATTGTGTATCGGTAACACTTTA
TCCTTTTTTAAGAGACGGTTTAACCAAACTGGGTGGGGAATCTCGAGCACCACAACATCT
TGCCTCTTTTTGTGGTTCTTTTATTAACCTTGTCTTTGCGATTAGCTCTCAATTTGCAGG
GGCAGTGGCAACTGTCGAGTTTTTGACCTATTTTGACTGTTTTGCTCGTAAGGATTATGG
CGATAATTATCTTCAAACACATCAACACGAAATTGCCAACCATTTACAGCAAGTGGTGTA
TAGCATTAATCAACCTGCTGCCGCTCGTGGTTATCAAAGTGTCTTTTGGAATATTTCCAT
TTACGACCATTACTATTTTAATGCGATGTTCGGCAATTTTGTTTTTCCTGATCTCACAGT
GCCAAATTGGCAAACCACATCAGCGTTGCAAGATTTCTTTATGCAGTGGTTTAATCAAGA
GCGGACAAAAGCGATTTTAACCTTTCCAGTCGTGACAGCGGCAATGCTGACTGAAAATGG
CAAATGCAAAGACAGTGATTTTGCCGATAAAATGGCAAAAGCCTTAGCCGAAGGAAATTC
CTTCTTTATTTATCAATCGGATAATCCTGATTCGCTTGCATCTTGTTGCCGTTTACGCAA
TGAAATTGCCGATCACTCCTTTTCTTACTCCTTAGGGGCTGGTGGTGTTGCAACTGGCTC
AATTAATGTTATTACACTCAATATGAACCGTTTGGAGCAAGATGGACGAGATTTAGTGAC
AGAAGTCGGTAAGATCCATCAATATCAATATGCTTACCGAAAGCTCATGGAAGATTATCT
CAATGAGGGAATGTTACCTGTTTATGATGCTGGGTTTATCTCATTAGATAAGCAGTTCCT
GACAATTGGTATTAACGGAATGGTCGAAGCGGCAGAGTTTCGAGGCATTAAGGTGGGGTA
CAATTCAGAATATATTGATTTTGTGCGTGAGCGACTATTTGCAATTTATCAAGCCAATCA
GACCGCTTGCAAAACTTACGGCGTGAAATTTAATACCGAATTTGTCCCTGCGGAAAATTT
AGGGGTGAAGAATGCGAAATGGGATAGGGAAGCGGGCTATGTTGTACCGAGAGAGTGCTA
TAACTCTTATTTTTATGTGGTGGAAGATGAACAAATCAATGCGTTAGATAAATTCCTATT
ACACGGAAAAGCGTTGGTTGAATACCTCGATGGAGGTTCGGCATTACATCTGAATTTAGA
AGAAGCCTTAAGCCAGCAGAGCTACCGCTCACTATTAGACATTGCGGCAAAAACAGGCTG
TAACTATTTTTGTATCAATGTGAAAATCACGCTATGTAACGCCTGTGACCACATTGATAA
ACGCCCCCTTTCACAATGTAGCTGTTGTGGTTCTAAAGACATCGATCACGCTACTAGAGT
AATTGGTTATTTAAAAAGGATTTCATCTTTTAGCTCCGCCCGTCAAAAAGAGCAGGCGTT
AAGGCATTATCATCGCCAAGCGGCATAATAAAAGGGGCATATGCCCCTGATATTAATGAA
CCTTTGGCTTTTCCGCCATTTTAGGTGTGGCGAAATGGCTATGTAAAAAGAGTGTAACAA
CTCGTAGATATTCAATAATTTCTTCGCCAGCGTCTAGCAATTCATCATTTTTATCTTCTT
CACTATAACCTAATTTGGCGATTTCATCTAAATCATCAATGGCTTCACCAACTTCGTCAG
TTTCTTGCTGCAAAGTGGGCTGTGCTAAACCTAACCCAAGTAAAAAATGCCCAGTCCATT
CTGCAATACCATCTGCCATTGCAAAACCGTCTTCTTCATTTAACCACAATGAAAAAAGCG
TATTCGTTTCATCAAAACTTTCGCTAAGTTGTTGATAAAATTTGGTTAATTTTGCAAGTG
GAGCTTGAGAAAATGCGTGTCCATCATTGGTAAATTGATAGGTTAATGTTTTCCAAGACT
CATCTTGAATACCGCCAGCGATTAATCCGCTTAAAAAACCGTGAAACTCAGCAGGGGTGT
AGTCGATTTGTAACTCAGAAATCAGTTGTTTAAAGTCGTTTGATTGTGAAATTGCCATAT
TAGATTATTTGTGATTTGTTCAAAGGGTGGCATAATAGCAAAAATTTTTGTGTTCGTAAG
GATTTCTCAACAATGTCGAAAAATAACATTGAATTATCGCTCTTTGGACAAGTGCTACGT
TTATACTGCCCGCCAGAACAACAAGAAGCGTTATTGGCTTCAGCCAAGCGGTTAGAAGAG
AGGGTTGCAGTGCTAAAAGAGCAATCTGGTATTATTCAGCTTGAAAAAGTGTTGTCGATC
GTTGCCTTAAATCTCAACTATGAATTAGAACAAGAACAACGCAAAAATGCTGAAAACAAA
AATGTGTTAATGGCGTGCGTAGAGCAACTAGATAGTTCTCTTGCAAAATTCCAATCTAGT
GGGATGGATTCGGTTTCTGTTGGTCAAGAAAATAACGAATAAAGCGAATTTCTATGATTT
TATTGATCTGAACACTAGGAAAAATTAGCAAATTCCGTTAGTATTCTCTTTGCCTGAGGT
GTGCGTTGTTAGTTACGTCCCTGAGCCGATATTTAAAACACTTTGAGTTGGACTCTTATA
TCGTTGGTGTGCAGGCTCGTTTACGAGAAGCCTAAAAACGGTAATGTTCGACTCCCTTGA
ACCGTCTGGTTCAAGGACCACCACCGATAACGGCACTTCGGGTCTTTTTTTATGAATAAT
ATTTCTCCACTTTCTATAAGCGAACAACGCAACCAACTTCGCAAGCAGATGCGAGCCAAA
CGTCTAGCCTTAACCGCTGATGAACAAGCCTTTGCGGCACAAGATATTATCCCAAAATCA
TTAGCACTCATTGAACGCTATTCCGCTCAACATATTGCCTTTTATTTGCCATTTAATGGT
GAAATCTCACCGCTTGCGTTGATGGATAGACTTATCAAGCAAGGCAAAAAGATATATCTG
CCTGTGCTACACCCCTTTTCAGCCAACCAACTGCTTTTTCTCCAATATCAAGGGGAAGCA
CAGTTAGAACGAAATCGCTTTGGGATTTTGCAACCGAAATTAGATGTCCGAAATGTGTTG
CCACTCAATGAATTAGAAATGCTCTTCGTCCCACTGGTTACCTGTGACAAACAAGGCAAT
CGGCTTGGTATGGGAGGCGGCTTTTACGACCGCACCCTTGCCCAAGCCAAGCAGTTAATC
AGCGTTGGGCTAGCTCATCAATGTCAGCAGTTGGAATATTTGCCGTTGGAGAGTTGGGAT
GAGCCGTTGGATTATGTGGTGGTAGGAAATCAAGCCTAAAACCGTTTTTCCACCGTCAAA
AACCATTCTCCATTTTTTCTTGAATAGAAATCAGGTATATTGCTTTGAATTTTCACATAA
CTAAAATTCAGCTTCGGCATTAACCCTTTCCATGCCCACTGCTCATTCCACAGCGACCAA
TTCGCCCGATATTCATTATCTACACGCTTATAGCCGTAAAGGTAATGTTTCCCTTCAAAA
TTGCGTTTGGCATAGCCTCCACTGAGTTCGCTGCCCCAATGTTTCCAACGGTAAATAACA
CCAAGCGTTCCCCCAATTTTATGGGAAGAAGAGGCTTTTTCTTTAGTTTGCTCTCGATTG
GCTTCAATACTTGCAAAAATTTGCCAAGATCTGACCGCTTGCCAACGTAATGTCAAAGCT
CCACTGTTTTTAAAACCGTCATAACGGCTTGCAGTTAAACTGTCGTGATAACGTTTTTGA
CTATGCGTTAAACGAGAGGAAGCGATCCATTTTGGCGTTAAGTAGCGATAACCGTGTAAG
GTTGCACCGAATAGTCTGCTATAACGTGGGCTACCCAACCAATTTTGCTCAATAAAAGGC
GTAATGCCTAAGCCCATTTTGGCATTGCGATATTGATAGCCCAAGCTAAAACGGAGCGAT
TGTTCGCTGTAATCCTGATTATCCCAGTAGTAAACACCGCTGTAATGAACTGAGCCGTTA
AGATAGTGATTACCCGTTAAGTTATGAGCTTTTGATACGCCAATACCATAGCGAAAACCT
TCTGCTGATTGCGGTAAGGAGGCTTGATCTTTGACAAATTGCCGTCCGTTGATATTCACC
ACAGGCGAAGATGACGCATTATTTACATTATCGGTACGCACATATTGTAGGCTGAAATCC
GGTTGCCAACTCTTATCTTCCGCCATTCTTGCCAAATAACGCTCGGTCAGCTGCTGTATT
GACGGGTCTAAATTTGCTTTCGTCATTGTCAGCTGTTCAGTGGCTTGGCGGTATTGCTGA
TTTTCGTAAAGCATTACCCCTAAATCAAAACGAGGGTAAGCCAATGTCGGCTGTTGCGCT
AAAACCGCTTGATAATGTTCAATCGCCTCAGGATAACGTTGCTGCCCGTAATAAAATGCC
CCTAAAGCATAATGAACAAGGGTTATATCGTAATGAGATTGTTGCTGATAAGCCTGTAAC
AATGTCGGTAAACGCTGCCACTGTTGTTCGATAATCGCTTGGTTTATTTGAGCTTCAAGG
CTTTGCGGATTCGCCAATGGCAAAGAGGTTTTAGGGGAAGCGGTCAGATCCGCCGATTTT
TTTGCAAATTTTTGCTCAAAACCGACCGCTTGTGACAACCGTTCAAAGCTAACAGGATCA
GCAAAAGGATTTGCCAAAAGTATCGGACTTACAAATAAAAGAATAAAAGGAAATTGAGAT
GATTTCATAAAATGTAGGTCGGGCATTTATGCCCGACAAATGGTTATTGATTGGGGTGTC
GGGCATAAATGCCCGACCTACAATATCAAATTATTTTTGGATTTCGCCGCGAGTGCCTGC
TAAGCCGTAGTTATTACCATCTAATGACATTTTACCGCCAATTTCTTCAGCGTTTGGTCC
AAAGAATTCTAGGCGATAGTTACCATTGCTATTAGCTTTACCCGAAAGAGCTGTTCCATT
AATATTTGCCTCACCAAGAGTTACTTGACCAACTGGTAACCCAGATATAGAGCCTGAGCC
TATACGGGTTGCAAAATTAACATTATAAGTAAGCTCACCAGCAGTTTGACCTTTAAAGGC
TTTACCTAAGTAAATTGCAGAGCCTTCGTTTGGAATTGCATTTTCTTGAGTTTTCAAGCC
TTTAACTTGAATATTACTAAATGAAGATTCATCAATCCTAGAACCGTTTAATAATCCTTG
TCTTGCACTGTAATCCCCTGAAACAACAGAATATTTTTGATTGTAGAGAGTTTCACCTGT
GGTTGTTGTACCATTCCAGCTTGTACAGACAGAATTTATACAACGATTGCTAGCAGATGA
TGAGGAAGAATAGTTTAAATGGTTAAAACCTTGTTGATAAGTATTTGAGGAGAAACCTTT
TGCACTATCAATTTTAAATGTTTCAATGGCTTGGATAAATTGATCTTCAGAGCTAGTCAT
ATTGTTTTTTGCAACTTGCATTGCTTGCGAATCTGTTAATCCCGCTTCCTTTGCAATAGC
AACAAGGCTAGCTAATTTTTCTTGACGAGCTTTTTCTTCAGCTGCTAAACGTTCAGCTTC
TTCTTTTGCCAAACGTTCTTTTTCCGCCTGTTCAGCTGCTAAACGCTCAGCTTCTTCTTT
TGCTAAACGCTCTTTTTCTGCCTGTTCAGCTGCTAAACGGTCAGCTTCTTCTTTTGCCAA
TCGTTCTTTTTCTGCTTGTTCAGCTGCTAAACGCTCAGCTTCTTCTTTCGCTAAACGTTC
TTTTTCCGCCTGTTCAGCTGCTAAACGCTCAGCTTCTTCTTTTGCTAAACGCTCTTTTTC
TGCCTGTTCAGCTGCTAAACGGTCAGCTTCTTCTTTTGCCAATCGTTCTTTTTCTGCTTG
TTCAGCTGCTAAACGCTCAGCTTCTTCTTTCGCTAAACGTTCTTTTTCCGCCTGTTCAGC
TGCTAAACGCTCGGCTTCTTCTTTTGCTAAACGCTCTTTTTCAGCTTGTTCTGCTGCTAA
GCGTTCAGCTTCTTCTTTTGCTAAACGTTCTTTTTCCGCTTTTTCAGCGGCTAATTTATC
AGCTTGAGCCTGTTGTTCTGCTGTTTGTGAGGTATTCCGGTTTACGGTGCTATCTGATGA
GCCTCCACCACTACTTCCACAAGCCGTTAAGCCCAAAAGAATCAAACTAGCTAAGGTTAC
TTTTTTCAATGACATAAGAGTTTCTCCTTGAAATAAAATGCTGAAAATAGCCTTGTAATT
ATCCTTTTTCTAAACAATTATTTATCAATTAAATTATTTAAAGCGTAAATCGTTTTATTG
ATAAAAAAGATTTATAGCTATTCATAATGCAGAAATGCACTCAGAATCCGATAAAACAGG
CTTTAGCAAAAGATTAAAAGTCGCCTTAGAATTGGCTGGGCTTCAATCTTTGTCTTTAGC
TGAAATTTCAAACAAATTTAATCTTCGCCACCCAAACAAACCCGTAACGCCGCAAGCGGT
GCATAACTGGCTGATTGGGCAGTCTATTCCTACGCCTGATAAAATCGAAACCTTATCTAA
ATGGTTAAATATTAGCCCTGAATGGCTACGTTATGGAAAAGAGCATTTTGAAGGGGAGAG
CCTTTCTCAAAATGAAATTTTAATGTTGAAATATTTTCGTAATTTACCTGCTAACCGCCA
GCAAGCGATTTTGGCATTACTACACGAATTTCATAAATAGATAAAATGACTGGCGTTAAT
TCAACGAAAACAGCATAATTCCATCGTTTATTTAGTGAGATTAATCTATGGAACTCAAAC
TTCCCCCTCCCTTAGTTGCACTAATTTGTGCAGTGATTATCTATTTTCTGCCGAACTATG
CAGAGCCGAATTGGGTCTATCAAAGTTTTGCGATAATCTGTTTTATATTTGGGGTTAGCG
TCGATCTCTGTGCATTGTGGGCTTTTCGGCAAAATAAGACGACAATCAATCCGCTTGCTC
CCAATAAAACATCAGCTTTAACAACACAAGGTATTTATCGCTTTAGTCGAAATCCGATGT
ATTTAGGGTTGGCAAGTCTATTATCCGCTTGGGCATTTTGGCTAGGCAATGCGTTCGCAT
TGCTTGTCGTGTGGGGATTTATTGCTTATATAACCCGTTTTCAAATCGAGCCAGAAGAAC
GGATTTTAGAACAGAAATTTGGAGAGAGTTATCGCCAATATAAACAAAATGTTGCTCGTT
GGTTGTAATAAATAAAGGGGCTGTATTAGATTAGCCCTAAATTCCACACCATTTTCTCAA
CCTTTTAAGTTGCTCTTTTGCTGTTCCAAAGTTAAATCGAAATTCACATTCTTTAAAGAA
TAAAGGGAAACTTTTTCGATCAATCCCATTATATTTTCGGAGGAATAGTAGACAAAATGG
TTGCTATGCCATATAAAAAGCAGTGTTATGTAGCAAGTGCTATATAATACCGATTAAACG
CATAGTTTGTAAAACATTAACACATTTGTCTACTATGTGATTTACTTCGGTAATCTCTGA
CACTTTGGACAATAGAAACTATTTCGTTGCCCGATTACCTTAGCTTCAATAATAGAGCCA
CAATCGTTACATTCCTCGCCTTTGCGACCATAGACTTGTAATACTTGGGCGAAATATCCA
GGTTTTCCATCGGGTTGAATAAAATCTTTCAAGGTCGTTCCCCCTTGGATAATCGCTTTT
GTCAAAACTTCTTTAATCACAGTGACTAATCTCTCACACTGTTTCGCGGTTAGATTTTGT
GCGGCTAATTCGGGGTGGATTCCAGCCATAAAAAGTGATTCGCAAGCATAGATGTTGCCC
ACACCAACAACGATAGCGTTATTCATAATGAAGTTTTTCACAGCAACCGTTTTATTGCGA
CTTTTTTCAAATAAATAACCGCTTGTAAAGGCTTCTGAAAGAGGCTCTGGCCCTAAATTT
GCTAATAACTCTGCTGTTTCAGCTTGCTCTGCCCAAAGCCAGGTTCCAAATTTTCGTGGG
TCGTTATAACGTAAGATTACGCCGTTTTCTGTGATGAGATCGATATGATCGTGCTTATCT
ATCGCCTTATTCTCTTTGACCGATAAAATACCCAACGATCCCGACATTCCTAAATGAACT
AAAATATCGCCCTTATCTGTCTGAATAATTAAATACTTAGCTCGGCGGTAAATCTCAATT
ATCGTCGCCCCTTGCATAGTTGAAAGCTCTGAACTCACAGCCCAACGTAATTTCGGCTGA
CGAACAATAATCTCTTTGATCTTCTGCCCTACAAGGTAAGGCGAGATGCCTCTCATACTT
GTTTCGACTTCGGGTAATTCTGGCATTGTTTTTCCTTATAAAAAAGGGGCGAAAACGCCC
CTATACAACAAAATAAGATGAATTAATCTTTTTTCACTTTACCAACCACATAACCAATCA
CACAGCCAACAAGTGCAAATGGCAACCACTCCATTGAGTAGGCTTTAAGTGGAAGTTGAG
CAATAAATTCAACGCCTGCCACAGATAAGATTGAAATGACCGTTACAAATACAATCGATA
AACCTTGTGCTAAACGTGGTAATGGGAAGAATAAGTTCACTAATAATACCAACAATGCAG
TCATTGAAATCGGGTATAACACGAGTAATACAGGTACAGACTTGCTAATTACCTCATTTA
AACCTTGGTTTGCTAAACCGAAGCCGATTAACGTGAAAATCACCGCATAAACTTGGTATG
AAATTTTCGGGAAAATGCTATTGAAGTAAGCTGATGTTGCTACAATCAAACCAATCGCTG
TGGTTAAACACGCAAGAGTTACGATGAAACCTAATACGGTACGACCTAATTCACCAAAGG
CTTGGGTTGTGGTTTCATTTAAAATAAATACCCCTAAGTTTTGCCCTTTAGCAGCAACGT
CTGCCACTGTTTCTGCACTTAATGGAATTTTATAACCGATCCAGCCGATAGAAATATAGA
TAACGGCTAATGAAATTGCAGCGACAAAAGAAGCGTAAGTCGTTTGTTTAACTAAAGATA
CGTTGCTATTTGCATTTTTTGCTTTAATACCATTGATCACTAACACAGAGAAAGCAAAGG
CTGCTAATGCGTCCATTGTTTGATAGCCTTCTAAGATACCGCTTGTTAAAGGTGATTCTA
AGGTTTTAGCTTCTGCTGTTTCGACGCCTAAGAATAGAGCTATCACTTTGATCACTAAGG
CAATAATTAGAATTAATAATGCAGGGGTTAAAATTGTACCAATGCGGTCGATCATTTTGC
TTGGGTTTAGACTTAACCAAAGTGCTAAACCAAAATAGACAGCTGTGAAAATAAATAGCG
ATGTAGAATCAGGCTGACCTACAAACGGCACAATTGCCATATCATAAGCGGTCGCTCCCG
TACGCGGAATTGCGAAGAATGGACCGATTGTCAAATAGATTGCCGCTAAGAGAAGCAACG
AAATCGCTGGGTGGATATTTTCAAGGGCTTTTTTATAACCACCTTCGTAGCAAGCTGCAA
CGATAGTTGCGATTAAAGGTAAGCCAACACCTGTTAAGGTAAAGCCTAAAATTGCAGTCC
AGAAATCTGCTCCGCTATCGAAACCCAATTTCGGCGGGAAAATTAAGTTACCTGCCCCGA
AGAAAATTGCAAACAGCATAAAGCCGATGACAAAGATATTTTTAACCATAATGTATTTCT
CTAGTTTATTTTTGAAAAGGGATTTATTATCCACAATAATAGATAAAAATAAAGCTGAAT
TTTGCCTATTACAAAATTCAGCTTTTATTTATTTTTTGAAATAATTAATTCATATATAAA
CCGCCATTCACATGAATGGTTTCACCGTTGATATATGCTGCATCATCAGAAGCTAAAAAT
GCCACCGCTTTTGCAATATCTTGTGCTGAACCAAGTTTGCCTGCTGGGATTTGGCTTAAG
ATCGCATTTTTTTGATCTTCGGTAAGTTCGTCTGTCATATCCGTTGCGATAAAACCTGGG
GCAACCACGTTTACCGTTACGCCACGAGAAGCCACCTCTTTAGCCAGTGATTTAGAGAAG
CCAACAAGACCCGCTTTCGCCGCACAGTAGTTGGTTTGCCCTGGGTTACCCACTGAACCT
ACCACCGAACCGATAGAGATAATACGGCCGCCTTTTTTCATCATCGGACGTAATACCGCT
TTAGATAAACGGTAGATTGATGTTAAGTTGGTTTGAATAATGTCGAACCAGTCATCTTCT
TTCATACGCATCAATAAACCGTCACGAGTGATCCCTGCGTTATTCACGAGAATATCAATG
TCGCCAAACTGTTCTTTGATTTGAGCAAGCACTTGCTCAATTGAGGTAAGGTCAGCCACG
TTTAACACTAAGCCTTTGCCTTTGTCACCTAAGGAAGCTGAGATTGCCTCTGCCCCTTTT
TCTGAGGTTGCCGTGCCAATCACGAATGCACCTTTAGACACTAATTCTTCAGCGATTGCA
CGCCCAATTCCACGAGTTGCTCCCGTGACTAATGCGATTTTGTTTTGCATGTATATTTTT
CCTAATTGAATTTAACCATTTCCCCCTTTGAAAAAGGGGGGGCTAGGGGGGGATTTTAAA
TGGTACGGGAAAATATCCAGATCTTTAAATCCCCCTTAATCCCCCTTTTTCAAAGGGGGA
ATTTTTTAATTAAAACACCGCCGCCTCAAACGATGCCACATCATTTACCGCTCTTGCCGA
TAACTCTTTCACAATACGGCTTGTTAAGCCTGTTAAGACTTTATTTGGCCCGATTTCATA
CAGTGTTGTTACGCCATCTTGTGCCATTTTTTCGACAGTTTCTGTCCAACGAACAGGGCT
ATAAAGCTGGCGAACTAACGCATCACGAATTTTATCTGCATCAGTTTCAACGGCTACGTC
CACGTTGTTAATTACTGGAACAAGCGGTGCGTTTAACGAAATATTTTGCAATGCCGCCGC
TAATTTTTCTGCCGCAGGTTTCATTAACGCACAGTGTGAAGGCACGCTCACCGCTAACGG
TAACGCACGTTTTGCGCCTGCTTCTTTACATAATTCGCCTGCACGCTCTGCCGCTGCTTT
TGTGCCTGCAATCACCACTTGACCTGGTGAGTTAAAGTTTACCGCTGAAACCACTTCGCC
GATTTCACTTGCTGCTTGTTCACACGCTTTGATGATCGCATCGTTATCTAAGCCGATAAT
CGCAAACATCGCCCCAGTACCTGCTGGCACAGCACTTTGCATTGCTTGACCACGCAATTC
GACTAATTTGATTGCATCTTGGAAATCCAACACGCCGGCACAAACTAACGCCGAATATTC
GCCCAAGCTATGTCCTGTCATTACCGCTGGTTTTTGCTCAGGGAATTTCTCTTGCCAAAT
GCGATATAACGCAACAGAAGCTGCCAATAACGCAGGCTGGGTGCGTTCAGTTTTACCCAA
ATCTTCTGCCGTGCCGTTTTGAACTAAATCCCATAAATCATAACCAAGCACATCGCTTGC
TTGTTTGAAAGTTTGTTCTACCACAGGGTAAACAGGTGCAAGATCAGCAAGCATACCAAC
CGCTTGTGAACCTTGTCCTGGGAATACCATTGCAAATTTAGACATTGTTTGTTCCTCTTT
TAAATTTGTAAAAATTTGTTGAAAATTAACCGCTTGATGATGGACACACGCAGTGTGTCC
CTACTTTTTAATCGGGTGAATAATACAGTTTACCGATTTCAATGCGCTGGCGACCTGTTT
CTAAACGCCATTTATTCGTGTCACGCAATGAATAAACGCAACCGCAATACTCTTGTTGGT
AAAAACGTTCACGTTTGCTGATTTCGATCATACGTTGTGAACCGCCACCTTTACGCCAGT
TGTAATCCCAATAAACCACATCATCATAAGCGGCAGCCGCACGGTGTCCACAACCATTGA
TTTGGTTCATATCTTTCCAACGGGAAATCCCTAAACAGCTCGTGAAAACAGGGTAGCCGT
TTTCATGGGCATATTTTGCGGTTTTCTCAAAACGCATATCAAAGCACATTGTGCAACGAA
TACCACGCTCTGGCTCCCACTCCATACCTTCTGCTTTCTTGAACCACTCTTTACGGTCGT
TTTCATAATCGTCATCGACATCAATAAACGGAATACCGTGTTTTTCCGCAAAGCGAATAT
TCTCTTCTTTACGAAGCAAGTATTCTTTGAGTGGGTGAATGTTTGGATTGTAGAAGTAGA
TCGCAAATTCGATCCCTGAAGCGTGAATAGCTTCCATTACTTCACCTGAACAAGGCGCGC
AGCAAGAGTGTAATAAGAGCTTGTTGTGTCCATTTGGCAATTCTAGTTTCTCACGCACAA
AAGGAGCATTCGGATCTTTGCCTTTACGGGTTAATTTGCGTTTTTGTTGTAACGCTTCTT
TGTGTTCTTGGGGTTGGTTGGTTTGTTCTGTCATTGTTAATATATAAAACGTAGGGACAC
ACTGCGTGTGTCCGTTGTAAAAATGAGATATGGTTTATTTTGCGGACACACGCAGTGTGT
CCCTACAAAATTGTTTAATAAGAGCGATCCACCGACAAATACGCCAATGAGATCAACGCT
TGTTTATATTCACTTTCTGGCAAAATGGCGAGTGCATCAACAGCTTTTTGTGCTTCCTGT
TTTGCTCGTTCCATTGTGTAATCTAAGGATTTATGCTCCGCCATAATCGCTAAAATCTCG
TCTAGGGCTTCACGTTTTCCGCCCTGTTCAATCGCTTCACGGATTAATGCTGCTTGTTGC
AGATTACCGCTTCGCATTGCGTGTAGCAATGGCAAGGTTGGTTTACCTTCGGCTAAATCA
TCACCGATATTTTTGCCTAATTGTTCAGCATTTGCACTGTAATCTAAAATATCATCAACC
AGTTGGAATGCCGTACCAAGATAACGACCATAATCACGCATCGCAATCACAGTCGCTTGA
TCCGCACCTGAAACAATCGCAGAGCATTGACTTGCCGCTTCAAACAGACGAGCGGTTTTA
CTGTAAATCACTTGCATATAATTTGCTTCGGTAGTTTCAGGATTATTGACGTTCATTAAT
TGCTGAACTTCGCCTTCGGCAATCACATTAGTGGCATCAGACATCACTTGTAACACATCA
AGAGAACGCAGACTTGCCATCATTTGGAACGCTCGGGTATAGATAAAATCACCCACAAGC
ACACTTGCCGCATTACCAAAACGGGCATTTGCCGTTTCACACCCACGACGCATATCCGAC
TCATCAACGACATCATCGTGTAGCAAGGTTGCCGTATGAATAAACTCAACAAAAGCCGCA
CAGGTAATATGCTCTTGACCTTTATAGCCAACCGCATTTGCAGCCAATACTGCAATCAAC
GGGCGAATACGCTTACCGCCACCGCTAATAATGTAATGTCCAAGTTGATTAATCAGAACA
ACCTCTGAATTAATTTGAGCAAGAATAGCCTGATCGACTGCCTGCATATCTGCTTTGACG
AGAGTTAAAATTTGCTCTAAGGAAAGTTGCGTTGTCATTATCGTTATCTTTTCGTTACAA
AATAAGGCAGGATTTTACCTCAATGGCTCCGTCGTATCAAAAAAAGAATGCAAAAAAGCG
GTCTGTTCCGATCAGAAAAGTGCAAGGTTTATGTGAACAAATAGACATAATTAATGCTTA
GACTCAACATAAGTATAAATAATCATCTCTGACTATCTTTAGAGTAAAATCATTTAGTCG
CTATAACATATGATTTTGATACCATTGCGCTAATAAAATCCCTGCATTTACAGCCACATT
CAGCCCACTATTGAGAGAATTAGCAAATGAGAGCTGAACAATACTATCTTCAGGATATTC
AACTTCATTTGATATAACTTCACTTAAAACAAATACAATCTTTTTAGATAATACTATTCT
AGATAAATGTGGCGCTTGCCTTTGGCGAGTTAAATGCACAATTTGATAACCAGCCTTACG
TAACTGCATTAAGGCAATGTGTTTATGTTTTGTCTCTAAGGGATACACAAATTCTAGACC
GCCTTCAGCAACACGAGCAGCATTACTTGAATTCAGTATGTCATTATTTTCTACAATAAT
GCCTTTTATTCCATAAAAGGCACAAGTACGTATAATTCCCCCTATATTTTGAGCATTATT
TACACCATCTAATAGTATTAAGCAATCATGTTGTCGTTCCAGTTGTAAATAGCCTTCTAA
CGAGAATGGTGTAGATTTTTTTACTAATAAACACATGCCACCGTGATGCTCTGTTCCTGT
AACTCTCAGCATTTCTTCAGTATCTACTAAATGATATGCCTTTTTATGATCTGCAAGATA
GCTTAATAACGCTCCTGTTTTTTTGGCACACTCAGAGGTAATCCATAAACGAACGATAGC
TTCAGGGCGTTGTTGAAAAATAGCAGAACAAGCATGTTCTCCATAAACTTTCATTTCACT
GGCTCGATTATTACGGATTTTTTCTGGTGCTCTTGGAGATAGGGCACCACTTTTACTTTT
TATAGCTTTGTTTCTGTCTTTTACACTGACTTTTACAAAGCCCTCTTTACTAGATTTGTT
AGCTTCAGTTGTATAAATCGATAAACTTGGTTTGTCTTTGTAGTGCTCATTTTTTGATGT
TTGAACATAATCTTGTTGTAGTGAAGATTTTTTCGTTTTAAATTTAAGAGGTTGGCATGC
TTTTACTGACTTAAAACTAGGGGGGTTAGGATTGAATTTATTGTTCATCATTTTCTTAAT
AAAAATTACATTTGATAGGTGATTAATGAATATTAAACGGAAATATAAAAAGTGTCGGTA
ATAGAAAAACTAAAACCAACACTTTTTACTATCTATCTGGCTTTAACATTTTAATCAACT
AGCAATCTTGTTTACCATACTGCTCTTGACGAAGAATTGCACGCACGCTTGCATCAAACT
GTGCTAATACTTCTTCTGCATTTTTCGGATCAGTTCCACGAGCATCTAAGTAGAACTTGA
TTTTCGGTTCTGTACCTGATGGACGAGCGATTAAGCGACTGCCATTTTCAAGCACAAAGA
CTAAAATGTCGCTTTGGCGATCTGTTTTCGTATGATCTAAGAAAGTCGCTACTTTGAAAC
CACCGACTTCGCTTGGTGGGTTAGTGCGTAATGCTGTCATTAACTTGCCGATTGCTGATA
AGTCATCAACACGGATAGAGATCTGACCGCTTACATAAGCACCAAACTCTTTAGTAAAGT
CATCTGCATAATCTGCTAAGGTTTTACCTTGTTTTTTCAGATTGCGAACTAGGTCTAAGA
ACATAATCGCTGCAGAGATACCGTCTTTATCACGCACTTTATCTGGATCAACTAAGTAGC
CTAATGCTTCTTCAAAACCGAATAATAAGCCGTTTACTTTACCGATATATTTGAAGCCCG
TTAATGTTTCTTCTGACTCAAAGCCATATTTCTTCGCAATTTCTGCAAGTGCTGGGGAAG
AAACAAGTGAACAAGCTAAAATACCTTTTTTGCCTTGTGCGTGATATTGTTTTGCTAAAT
ACCAACCTAAGAAACAACCGATAACATTGCCATGTAAAGGTTTCCAGTTACCTTGTGCAT
CTGGTACTGCCACTGCCAAACGGTCTGCATCTGGGTCGTTCGCAATAATAAATTCCGCAT
TTCTCTCTTTAGCTACTTTAATCGCTAAATCTAATGCACCTTTCTCTTCCGGGTTCGGGA
AGTTTACTGTTGGGAATGTGCCGTCCGGCCATACTTGTTCAGCAACGATAGATGGCTGCG
GTAAACCTGCTTTGGCTAATGTTTTGCTCAATACTTCATAACCTACGCCGTGCATTGCCG
TATAAACATAGTTAATATCAACTTGTGGCTCTTTAGCAAGGCTTGCCGTTTTTGCAATAT
AGGCATCAACAATTTCATCATCTAATACAGTGTAATTTTGGCTACGTGGTAAGTCTTTGA
TACTGCCTTGAGCTACTTTATCAATACAAGCCGCAATTTCTTGGTCTGCTGGCGATACAA
TTTGACCACCGCCGTTTGCTTTACCTAAGTAAACTTTATAGCCGTTATCTTCAGGTGGGT
TATGGCTTGCTGTTACCATTACACCTGCGGTAGTGTCAAAGTACTTGATTGCATAGGCAA
GCACTGGCGTTGGTAATTTTCTTGGAAGAAGGTAAGTTTTAATGCCTGCTGCTGCCATAA
TTTCTGCAGTATCACGCGCAAACACATCTGAATTTTTACGTCCATCATAACCTAACACGA
TAGATGGCTCTTTGTCATAGCCTTTTAGAAATTCTGCTAAACCACCCGCAGCTTGAGCAA
CAAGCACACGGTTCATACCCATTGAACCTGCTTGTAAGCGACCACGTAAGCCTGCAGTAC
CAAATTGTAAACGTCCATCAAAACGGTTAGCTAATTCAGCTTGAGCTTTCGCATCATTTG
CTTTTGCTTGCGAAATTAATTGCTCTAACTCGGCACGAGTTTCTAAATCAGGATCTTGAT
CTAACCAATTTTGAGCTACTTGAAAGAGAGTTTCCATAGTGAGTTTCCTTATAGTTAAGA
TAAACAAATAGACAGTAGTAGACTAACTGAAAAGCAGTAAGATTGAAATGATTATTTGTA
AATATTGCGTAGTTATTTGATATGGATAAAAGACAAACGGTTACATATAAAAACACCGCC
TAATTAGACGGTGTATTTATCATTAAATTAGAATGTTTGAGCAATACGATCCAGTTCAAC
TTTAGCCGCTTCAAGAGCTTTATCTGAAATTTCTACTCCATAGCCAAGACCTTCCGCGTA
AACAAACTCGATGTCAAAAATACCAATAAAATTAAGAACTGCATGCATATACATTTTGGC
TAAATCTGTAGGCGTATCCCTATAGACTCCTCCGTGAGTAAGCACAACAATAGCTTTTTT
ACCTTTAATTAAACCTTCATGACCATTTTCTGTATAACGGAAAGTTACGCCAATACGGGT
TAAATAGTCTAGATATGTCTTAAGTTGTGCTGGTATACCTAAATTATACATAGGAACAGC
AAATACAATGAGATCGCATTGATTTACTTCATTGATCAGATTATTAGAAAGAGTCAGAGC
ATTATATTGAGTATCATCTTGTGATTTTCCTCGTATATCTAATACAGCATTTATATCATA
GTACGGGAGCGGATTTTCACCTAAGTTGTGTTCTATAATATTAGCTGAAATTTGAGACTT
GAAGTGATCAACCAATTGATTAGATTTTGATTTATCCGCAAGAATACTTGACTTTATCAC
TAAAATATTTTTCATTGCAACTCCGAAGGTCGGACGATTATACCTAATAAACGACGATTA
TTTTATCTAAATAGCTAGGGAAATAAAATAAAAAACGTCTATGAAAAGAATTAAAGTGAA
CTTTTTTTTGACAGCTTATTATTTAACTTGTCCAGTACCATTTCAGGCTGAATATCGATC
AAACTTTGATGATAACCGTCTTGCCCTTCGCCTTTGCGGATCTTAATTAAACCGCCTTCA
ATCAAACGGATAATTGCCGCAGATTTAGAGAGCGGTGGCGTATATTGTGGGCTAGTTGGA
CCATAGAGAGCAACAAGCGGTCGGTTAAGGGCAGCGGCAATGTGCATTAGTCCAGAGTCG
TTGCTGACAATGGCTTTGCAATCAGCAATTAAATCAACAGCTTGGTTTAAATCCGTTTGT
CCTGCAAGGTTGATACAGTAGCGTTGTAAGGCTTCAGGCAAACTATTGCGAATTTGTTCC
CCGGCTTCTTCATCTTTTTTTGAACCAAATAAACGTACGGAATAACCTTGCTCAATCAGT
TTTTGAGCCAGTGTTGCGTAGTGGTAATGAGGATAACGTTTCGCAGGTCCAAATTCTGCA
CCTGGGCAGAAACCAATTGCTTCACGGTTTTCGGCATATTCAAACTGTTTAGCAAAATGT
TGTTTGGTTTGTGCAATTTGCTCGCTATCGACTTGTAAGTAAGGATAAGCAATCGGTAAG
TTTTCTGCTGTCGGGATTTTACCTTGCTCAAACGCAAGTGCCACATAACGTTGTACCATC
ATCGGATAGTCGTTTTTATTCGTGCGTAAATCGTTGAGAAAGCCATAACGCATTTCCCCT
TTCCAGCCACGACGTTGCGGAATTTTAGCAAATAGCGGGATAAAAGCAGATTTCAATGAA
TTAGGCAGAACGATTGCCATATCGTATTGATTTCGCAAATTTTTGCCTAAATTGTACCGC
TTACATAACGCAAACGAGCCGTGACCGATTGGCATTGAAATCGCTTTGCGAACTTCTGGC
ATACGAGAAAGTAATAGGCGACACCAGTCGGGTGCCATCACGTCAATTTGGCAATTCGGA
TAGTTGGTTTTGAGCTGTTGATAAAGGGCGTGGGACATTATCATATCCCCAACCCAAGAA
GGTGCAATAACTAAAATATTCATTATGCTTCCTATTGCTTCACGCAGTTTTCGGCAAGGA
TTTTATTGCGGTTATCTCGCAATGTGCCTTTGCCATCAAAATCTTCTGACCATATCCAGC
GGATATTGCTGTATTTTTTGCTTTTTTTCGTCACACTTGAATAAAGCGTATGGATACTTT
GCTGGAAAGTAATATCAACAGCTCTATTTTTCTTTGTATTGTCATACTGTACCCTAACGA
TTTGTTTATTATCACATAGATATTCGTAATAAATACGTTCATTAATTTTAACAATCATTT
GGGTATTTTTTGTTGGTATTAATGACTTTTCAAGTTGAGAAACAGGTGATACAGCAGGTA
CCATACAAGCAGAGAGCAATGCTATCATTGCATATATTGAAGAATACTTCCTCACTATTA
TGGATATCATCTCGTATCTCCTTTTAAATATAGAGAGAGGCAATGATGATATTATTGCCT
CAATATTTATTATTTAAAAATATAAGTACCATTTGATTGGCGAGTATAAATTCCAGCATT
TATTCTCATTTCAACAACACGGCTATTTTTGTCTAATCGAACAGTTACTTTTTCTCCGAC
TTTGAGATTGCTGACCGCTTTGTTTGCTTTGCTCATAGCGTTTACATCTGAAATATTTAG
ATGATTGTCACGGAAAACCTGCATTAAAGATACACCTTTTGGAATCGTTAATGTCTTGCT
TGAAATAAAGCCAGATGAAGCTGATGTAACAACAGGTTTAGCAGTTACGACTACCACTTT
TGTTTTAGCAGGCTGTTCTTTTTCTATGTTGACTTCTGCTTTTTGAGTTACAGCAGAAAC
TGGTTTAATTTTTTCTACTTGAGTTTTCTCAGCTTGAATTTTCTCTACTTCTGATTTTTC
TTCTTCCATCTGGTAGCTCACACTTCCGCTACTTGTTGGTTTTGTTACGACTTCCTCAGT
AGGCTTTGTAATTTCTGTACTTGTTACAGAAATAGGCGTAATAGAAGCATTTTCAACGTT
AGATGAAACTGTCGAACCTCCCGTTGTTAATGGCAGTATTGTTTCTACGGTGTTTACGGG
GGGAGATATCGGGGGAGCTTGCTCTACTTGAGCTTGTGGGATAGTTAATGCTTTTGCTTC
TTCTGCTCGCTTCGCTTCTGCTTCATCAACTGGGCGGAATTCAATAGGTAGAGTATTATC
TTGTTCCAATTGTTCCAGTGTTTCCGGTGTATTTGGTTTTAACAAGAAAAGAATCAAAAG
TGATGCCAATACCAATGCTCCCACAAGAAGTAATCGGCGAGATTGAAATGGTACCTTTTC
TGCGATTGATTTTTGAAAATTAGGTTGAGAACTAGGCAGAATTCTCTCTATAGTTTGAGT
AGTCATTGCTGGTTGCTCGGCATTTGTTGTTTCTGTTTCCTTTTGGAGTGCTTCAGATAA
TGGCTCCTCTGTTGTGGTGACAACAGGAGAAAACATAAATGCAGATGTTTTTTGTTGCTC
CAATGTACGCTCTTTTGAATCTTGTTGATTTTTTTGTTCTTCCATTGAAGCAAAAGAAAA
AGTACCACCTACAGGACGCTTCATTACTGGAGTAAAAGTGTGTCCTGGCGATTTAGTTGA
ATGTAATGAAAAATTAACCTTCTTAGTAAGTTTATGTGCTGAGAGAGTTAATTTGCTTTC
CGAATTTTCGTTCTCTGTTTTTACTGCGCTAGGCTCACCAAAAACAGGTTCTTTACGTAA
ATTTTGTTGGCTCATTTTGAGTATCCCAAATGATTAAGTTTAAGGAAAAATTATATTATT
CTAAAGGATTTCTGATGGATTTTCAGAAAAATTTCACAATAAGCTGGCTATTTTTGCTAA
CTTTTTACTAAAACAAAAAAATAGCAGTATTGTCTAGAAGATTTTTCAATTTTTTCGATC
TGCGTCGAAAAACACATTTTTACTCATTGCGGGCTGTTTGTTTGATTTGTAAGGTATGCG
TGCAATTTAAACCAACCTTTAAGGAGTAATTTATGAAAAAACTTTCTCGTTACACATTCA
GTCTTTTATTTGGGCTTTTCTCTGCAACAACATTTGCTGAAGAAAAAGTAACTACGTCAA
CAGAACATACACCGGTAGTGATGCAACAAGTCGCAGCGACACAAAAAGTAAATGCGAATG
TTGTAAATATCAATACTGCGACAGCCTCAGAAATCCAAGATAAGTTAGTCGGTATTGGAG
AGAAAAAGGCTCAGGCAATTGTGGAATATCGTGAGAAAAACGGTAAGTTTTTAAATGTTG
AGCAGCTCACCGAAGTTTCAGGTATCGGGAAAGCGACACTTGAAAAAAACCGAGATCGTA
TTGTGATTGAATAATCATATGAGGGGCGAATCTTTATTCGCCCTGATATACGGCTTATTT
AGAGATAGTCAAATTCAAACATCTAGGGGCTGTTGATCTTTTGAGTTTAAATCTTAACCA
AACAACAATCTCCCCCAGAGAATACAACAAATCATTGCTAGCGATGCCGCATAATTTCTT
GCTAACTTATCGTACCGAGTCGCAATGGCTCGGTATTGTTTTAAAAAAGCAAACGCATTT
TCAACTAAATGGCAATAACGATATAAATACCAGTCTATATCCTGATTACCCACCTTTGAA
TTTCGTCTGCGAGGTATAACTGGAACTGCTTTTGTTGTCAAAATAAGTGCTCGGAAGGCT
TCACAATCATAACCTCTGTCTGCAACAATGGTCTCACTGTCAGGTAACAATACCTCAAGC
TCAGACGCAGCTTTACTGTCGTGAACTTCCCCCCCGTCAGAACAAAATCAATAGGATTTC
TACAACTATCTACCGCTAAATGAATTTTTGTGCTATTACCTGCCACACTTTTACCAATCG
CTTGCGGATTTTGACCGCTTGCGCCTGTTGAATGCTGGTGAGCCTTGATGACACTGCGAT
TAATAAAAATCCATTCAGAATCAATATGTTGTCTAAATGATTTTAGCACTTCTTGCCAAA
CACCCTTTTTAGACCAAAGATTGAACCGACGATAAATCGTGTTCCACAAGCCAAATTCAG
CAGGTAAATCACGCCAAGGGCATCCCGTACGAATGCGATATAAAATCCCTTCCACTGTAT
TACGATGTTCAAGTTTATTATAAACACGTCCTGTACGGTCGAGTAAATAAGCTAGGCGTT
TCCAAAGATTATCTGTTAAAATAGTTCTAAGCGACATAGTTTGTATGGGATGGTTAGGTT
TTAGCGAACTAAATTATACCAAATTTCTATGTCGTTTGTTTTTTGGGCTTAGAAGATCAA
CACGCTCTACTTACTCTGCTATAATGCCCCACTTTTATTACAAGCGGTACAATTTCATGG
AAAATTTGCAAGAACAGCCTGACTGGAAACCATCAGCCTCTATTCAACATTTATTGAAAC
GAGCAAAAATTATGGCAGAAATCCGTCAATTTTTTACGGAACGTGGGGTGTTGGAAGTGG
AAACGCCTGCGATGAGTGAGTTTTCCGTGACGGACGTACATCTTTCAACCTTTAGCACTC
AGTTTTTATCGCCGTTTTCAAGCCAAGCGAAAACCTTACACTTGATTACTAGCCCTGAAT
ATCATATGAAACGCCTGCTTGCCTGCGGTAGTGGGGCGATTTTTCAGCTCTGTCGAGTGT
TTCGCAATGAAGAAGTCAGCAAACGCCATAACCCTGAATTTACGATGTTAGAGTGGTATC
GTCCTCATTTTGATATGTACCGTTTGATTAATGAAGTGGACGATCTGCTACAACAGATTT
TAGATTGTGAGCCTGCTGAATCCTTTAGTTATCAATTTGTATTTCAGACCTACGTTGGCT
TAGATCCACTCTCTGCGACCAAAGCCCAGCTGGTGGCTAAAGCGCGTGAACACGGTTTAC
AATGTGATGAAGATGAACAACGTGATACTTTACTGCAATTTTTATTTAGCGAAGTGGTCG
AAGCGAATATTGGCAAAGAGCGTCCAACGGCAGTTTATCACTTCCCTGCAACCCAAGCGG
CACTCGCTCAAATCAGTACGGAAGATCACCGTGTGGCGGAACGTTTTGAGTTTTATTACA
AAGGGTTGGAACTCGCTAACGGCTTCCACGAACTCAGTGATGCCAAAGAGCAAATTCGCC
GTTTTGAACAAGATAATGTGTTGCGTGAATCGATGGGTTTACCGCCACAGCAATTAGACA
GTCGTTTCCTTGAAGCGTTAAAAGCTGGTATGCCAAACTGCTCTGGCGTCGCCTTGGGGG
TGGATCGTTTAATGATGATTGCGATGAATGCTGACAATATCGATCAAGTGATGGCATTTG
GGGTGGAAAGGGCGTAAAATTGATTTTGTACGTCTAACTGATGTACAATTTCAAACAACA
GGGGGATTTTATGACAACAATGGCAACGAGCCGTCTAGCTGCTCGAGTAAAACCAGATAC
TTACGCCTTAATTAAACGTGCTGCAGAAATTGAAGGGATAACGCTCACCGATTTTATGAT
CACGAATTTACAAGCTGCCGCTCGTAAGGTGATTGCCGATTCGGAAATCATTCATTTATC
ACTTGAAGATCAACATCGTTTGGCAGACGCATTACTTGAGCCACATCAACCAAACGAAAA
TATGCTCAAGGCAATGCAAGATTACCAAGCTATCTTTGGTAAAAAATAGATGGATATTGC
AAAACTCTCTTTTATTCGATTTTCGGATTTGACTATTCCAAGAAACACCTTTAGCTCTTC
TTCTGAAGAGCTAAATAGCTATTTTTATACGCAAGTTTCTCAAGACATCAAGAGACGAGT
AACAAATTGCTTTGTGTTAATTGATCCTGAAAATCAAACTATAGTAGGTTACTATACTCT
CGCTGCTTCTAGCATTTCACTAAAAGATCTTCCAGTTGAGAAACAGAAAAAACTCCCCCG
TTATCCTAGCGTTCCTGTCATTCGGCTTGGTCGTTTAGCATTAGATAAAAGGTATATTGG
CAAAGGGCTGGGAAGATTTCTGTTAGTTGATGCTATATTACGAGTAGTCAATGCTGATAT
TGCTGCTTATGCGATAGTCGTAGATGCTAAAGATAAAAATGCCACTGCTTTTTATCAAAA
ATATGGATTTTTATCTTATGCAGATAACGACAAACTTTTATATTACCCTTTATCTTATTG
GAAATAACAAAGGAATAACCTTGAACAATTTATTTATTATTGACTCACATTGTCACTTAG
ACTCGTTAGACTATGAAACTCGCCATAAAAATGTGGACGAAGTGATCGACAATGCCAAAG
CGCGTGGCGTACAGCAGATGATCTCGATTTGTACGACACTTGGTCGCTTTGAAGCGATGA
AGCAACTCACTGCTCATCGTAGTGAAGTGGCCCTCTCTTGTGGTGTTCATCCGTTGAACG
TGGAAGATGAACCGTTTGACTATGATAAACTGGTAGCATTGGTGCAAGATCCTAGAGTTG
TTGCTGTGGGGGAAACGGGGTTAGATTATCACTACACGCCCGAAACCAAAGCACTACAAC
AATCGTTGTTTGAGCAACATATCGAAGTTGCCAAACAGGTGCAGAAACCGTTAGTGATCC
ATACCCGTTCTGCTCGTGAAGATACAATGCAGTTTTTAGAACAAGGGAATGCCGAGCAGT
GTGGTGGTGTATTGCACTGCTTTACGGAAGATTGGGCAATGGCAAAGCGTGCGTTGGATA
TTGGTTTTTATATCTCGATTTCAGGGATTATTACTTTCCGTAATGCTGAAGAATTGCGAG
ATGTGGTGCGGAAAGTACCGCTTGATCGTCTGTTAGTCGAAACCGACTCTCCGTATCTAG
CCCCGATCCCTTATCGTGGTAAACCTAACCAGCCGGCTTATGTTCGAGAAGTATGTGAAT
ATGTGGCAACACTAAAAGGCGTATCTTTAGAAGAATTTGCTAACATTACTACGCAAAACG
TGCGAAAATTGTTTAAAATTTAATGGTTATATTAATGCCGAACTTTCGGATAAGGATTTT
TTATGAGAGCAATGTTTAAATACTTTCTAATTTTAGTTTCACTCTCGTTACACATTGTAT
TAGTCGGTGCAGTCAACTATGCATTTCCTAGCTATGAACAAACAATGGTTACAGGAATGG
AAGTACGTCGTATGGATAAAGATGGGGTAATCAGCAAATCAAATCCAGCAGATGGCGAAG
TGCGTGATGTGTATTTTCTTTTCACCGAACACCCTGATACCAAAGCGGTAATGGTGTATC
GTAATGAAGATACAGGCTGGGGATTACCGCTCTATTTCAAATTTGGCTCTGCCGATATTC
AAGCAAAAGCACAAGCCTATGCGAACGAAAAACAGATGGTACAAATTAAATACTACGGCT
GGCGAATTAATTGGTTGAATGAATTTAGAAATATCGTGTCAATTAAACCACTTGCTGAAA
GCGAAACCGTATCAAAACCGTGGGTAAGCTATATTTTATATGCTTTCTTTGCATTGACGT
TCTTCTTGTCTGTGCAGTTTATTCGTGGGTGGTTTGATAGTAGTAAATAATGAATAAGGA
CGCCAAGCGTGGCGTCCCTACCATTCTTCAATTCACCTTATTTTTACATCTTGTAGGGAC
ACCACGCTTGGTGTCCCCAATGAATTATCGCAATGACCACCTACTTTATCGCCGATCTTC
ATCTTAACGACAATCAACCCGAATTGACGGATCTGTTTTTGCAATTTATGACAGAAAAAG
CACCGCTTGCTGAAGCAGTGTATATCTTAGGGGATCTGTTTGATTTCTGGATTGGTGATG
ATGAGCAATCGCCTTTAATTGATAAAGTGAAACACGCCATTCGTCAGCTTACAGATCAAG
GCATTCCGTGCTACTTTATTCACGGCAATCGTGACTTTCTGATTGGTAAAGCTTTTGCTA
AAGCCACAGGAATGACCTTATTACCTGATTATCAACTGATTGATTTATATGGTAAAAAAA
CCTTAATTTGTCACGGTGATACTCTTTGTATTGATGATATTAAATATCAACAATTCCGCC
AAAAAGTTCATCAAAAATGGCGACAATGGCTATTTCTCTGCTTACCACTCAACCTGCGTA
TTCATATCGCTCAAAAAATCCGAGCTAAAAGCCGTGCAGACAAACAACAAAAGTCGGCTG
AAATTATGGACGTCAATCCTGAATTTACTGCTCAAGTTGTGGATAACTATCACGCTGAAT
GGCTTATTCACGGACATACTCACAGACAAGCGGTGCATTTTAGTAAAAATTTTGCAAAAT
CTGACCGCACATTCACTCGCATAGTCCTTGGCGATTGGGGGAAAACTGCATCTATTTTAT
CTGTATCACCTCAAGGTTTTGCTTTTAATGAGGAACGTTAAATGATCGATGTGATTATCC
CGTGCTATAACGCAGAACAGACCCTTCAACAAGCAGTACAAAGTGTGCTTAACCAAGCTG
AATTAGGCACATTATGGATCATTGATGATGCTTCTACCGATAACACCTTTGCCCTTGCCA
AACAGTTTGAAGCACAAGTTCCACATAAGATTAGAGTTGAACAGATGCCTCGAAATAGCG
GTGTTGCAAAGGCTCGAAATTGGGGGGCGTTACAAAGTGATGCAGAGGTTATCGCTTTTC
TTGATGCCGATGATGCTTATGAAAATGGGGCATTGCAAGTTGCCGAAGCAATTTTCCATT
TCCGTCCTGAAGCAATGGTAGTTCGCCTTGCCTTAAAGCCTGTTGGTATTGCAGAACGCT
ATGCTTCTCACCCTAATTTTGAGTATGCGTGGCAACATATGCGAATGACCTGTGGTGGAA
ATGTGGTCTTTCGCCGTGCATTCCTCCTTGCTTGTGGCGGTTTTCCACAATATCAACTAT
TTAGGGAACTGGGCGGTGAAGATGGTGCTTTAGGCATTGCAACGACCAAAATCAGCTATG
TCGCAACGGCATTTACTGAAGTGGGCGTATTACATTACTGCCGTTACGGTATGCACGCAG
AACGTTTGCTTGACGCAGTTCTCTTTAATAAACACCCTGAAAATGTAACAGAAGAGAAAA
TGGCTCAAGCCAATGCGGTGACAGACAATATTTGCCAACAAATCACCGCATTAGTCCACC
ATCTTAAGCAAGAACAGGCAGGAATATATCCGCTTGTATTAACTCGTGAGGATATTGCTT
AGATTGAAGTTAGGCCATTGCTCTAACTGCCTTGACAACCCCAACAAGATGACTAAGTTT
AGTTAAAATCTCGGTAAGATGTGTTCTGTCTTTCACGCTGACCAATAATTTCACTTGATA
CACACCACCTTCTCGCTGTTGGCTGTGAATATCAAGGATATTGCTGTTCATTTTGGCAAT
CGTAGAAGTAATCCCTGCTAGAATGCCTTGTTGGTTGAGAATATCAACCACGATTTCTGC
TTCAAATTCAACGGATTTATCTTTAGCAATTTCCCAGCTTACTGGCATATAGTGACGGTG
ATCCGTCGCAGCTTCTTTCACATTGCGGCACGTTAAGCAGTGAACCATTAGCCCTTTGCC
CGAACTGATATGCGCAATAATTTCATCACCAGGGACAGGTAAACAGCATTTCGCAAAGCT
AATCAAACCGCTATCTACGCCTTGAATTGCAAGAGATTGATTATTTTCAGGATTACCGTC
TGTATCAATTTCTAAGGTCTTACTAGATAAGCGTTGAGCAATCACTCCACTAATTTGATT
ACCCAAACCGATTTCGGCTAATAGGTCATCAAAATTGGATAATTGTAGATCTGTTAGCAG
TGCCTCAATTACAACGGGATCAAGATGTTCAAAATTAGAGGTATTAAGTGAGAGCAATAA
TTGTCGTCTTCCAAGAGAAATTGCCTGTGTACGTTGCTGGTTTTTTAAGGTGTTACGAAT
ACAAGAGCGTGCTTTTGCCGTGACAACAAAGTTCAGCCACAATGCATTTAACCGTGGACT
TTCTGCCGTTTGAATTTCAATGGTTTGCCCTGATTGTAACGGCTGAGAAAGTGGGTACGG
CTGATGATCGACCACTGCACCAATACAGCGGTCGCCCACATCAGTATGTACCGCATAGGC
AAAATCCACTGCAGTCGCATTGGCTGGAAGCTGTACGATACGACCTTTCGGAGTAAAGAC
ATAAATGTCGCTTGAAAACAGATCAGATTTAACGTTTTCGATAAACTCTGCCGAATTTCC
TACATTTTGTTGCATTTCCACAATACTTTTTAGCCATTGTTGCGTTCTGAGTTGAACACT
CATATTAGCTTGTTCTTGATAGCCCCAATATGCAGCAACACCAAAACGAGCTGCTTGATC
CATCTCTTCAGTACGAATTAATACATCAACAGGTACACCTTTAGGACCAATCATTGAAGT
ATGTAAAGATTGATAGCCATTTGTTTTAGGAACCGCAATATAGTCTTTTAGTTGGAAAGG
ACGAGGTTTATATAGACTATGCATCTGCCCTAATACTCGATAGCAATTATCCACACTATC
TACAACAACTCGGAAAGAATAAATATCCAAAATAGAATTAAAACGTTGTACTTTTTGCAG
CATACGTCCATAAAGATAATAGAGATGGCGTTCCTTACCATACACACGGGCTTTAATCCC
TACTTCATCAAGGCGAATTTGAATTTCCTTTGAAATTTGTTCAATCAGCCCTTGACGGCT
TCCTCTAGCCATATCGACTGCTGCTTTTAACACCTTATAACGATAAGGATACATTGCTTC
TAAACAGAGATCTTCCAATTCATTTTTGATATGTTCAATGCCTAAACGGTGAGCCAACGG
CGTATAGATTTCAATGGTTTCTTTCGCAATACGTTGGCGTTTATCTGGACGCAATGCCCC
AAGGGTTTGCATATTGTGGGTACGGTCAGCCAGTTTAATCAATACAACTCGCACATCTTT
GGTCATCGCCAAGATCATTTTTCGGAAGTTTTCTACCTGTGCTTCTTGGCGAGTACGGAA
CTTTAATTTATCCAGTTTTGATACACCTTGCACAATTTCTGCGGTGCTTGTGCCAAACTC
TGCGGCAAGCTGTTCTTCGGTGTAAGGTGTATCTTCAATTACATCGTGTAGAAGTGCCGC
CATTACCGCTTCGTGATCGAGTTTCATCTCGGCGATAATACACGCCACAGCGACAGGGTG
AGTAATGTAAGGTTCGCCACTTGAACGGAATTGCCCCTCGTGTGCATCACGAGCCACAAC
AAATGCCCGCTTCACAATATCAATTTGATCCGCAGGTAAATAACCTTGAATAATGGTATT
AAGACTTTCAAATAACTGCACTTTACACCTCACACAACAAAAACTGAGATTTCGTAATGT
ATAACGAAAAATGGACAATGAAAAGGGCAAATTACCCTTTTGATTGTCCATTTTTAACAA
AATTTGATCTAATTATGAATTTGCTTGCACATCAGCCAAGAATGAAATAGCTTCTTTCTC
TGCCACTTCTTGTGCGATTACATCAAATTTCTCTTGTTGATCCATAATTTGATTATTAAT
CAAACCTTCTTCAATTTCACGCAATGCGATAACTGTTGGTTTATCGCCCTCTTCAGCCAC
AAGCGGCTCACGAGTGTGAAGTTGAAGCTGTCTTGCACGGCGTGCTGCCGTTAAAATCAA
ATCAAAGCGGTTACCAATTTTCTCTACTGCATCTTGAACGGTTACACGAGCCATTGTTTA
CTCCAAATTTTGCAAAATCCTGAACTTGTAAAAGGGTGAAGATTATACAGAAGTTGTATA
GAGCTGGCAACGATAGAGAGGGAAATCTTTATAGAGATAATAGCTCTATTTGTTAATAAT
TTTGTTGTAGTTAAATTTTGTAAAAGATATAAACTCATATAGCCTATTTTATCGCTCCTC
ACTGTTTTCTCATTTTTGTGTATCTTAGGTTATCGGTTTTCATTGGAACGAAAATCGTAG
GAATATCATTGCCCCACCATTTTCCCCTATCAGATAATTGGAGAGAACCATATTTGTCAT
ATCGAATCAAATAAAAGCCCCGATGATATTTCGGGGCTGTTAATCTAAAGAATAATTAGA
ACTTCGCTAAAAGCATTGCTTCTAATTTCTCTTGGTCAATCGCAAATTTACGGATACCTT
CCGCTAATTTTTCAACTGCCATCGCATCTTGGTTATGTTCCCAATAGAATTCAGCTTCAG
TCATTGGTGCTGGACGAGCTTTCACCTCACCTTTGTACTCTAATTTACGCACTAAAGGTG
CTTCGCTTTCTTGTAACTCTTTTAATAATGCTGGTGCAATCGTCAAGCGGTCGCAACCGG
CTAATTCTGTGATTTCGCCTGCGTTACGGAAACTTGCACCCATTACCACTGTGTTATAAC
CGTGTTGTTTGTAGTAGTTATAGATTGAAGTTACTGAAACCACGCCTGGATCTTCTGCTG
GTGCATACTCTTTCTTATCAGAATTTGCTTTGTACCAGTCAAGGATACGACCTACGAATG
GCGAAATTAAGTAAACGCCAGCTTCCGCACAAGCACGCGCTTGAGCTTGTGAGAATAATA
GTGTTAAGTTACAGTTAATCCCTTCTTTTTCTAACTGCTCAGCCGCTTTGATACCCTGCC
AAGTTGAAGCAATTTTAATTAAAATACGGTCGTTGCTGATACCTGCTTCATTATATAAAG
CAATTAATTTGCGTGCTTTTGCGATCGTTTTTTCAGTATCGTAAGAGTAGCGAGCATCCA
CTTCTGTTGAAATGCGACCTTTCACCACTTTTAAAATTTCTAAACCGATATTTACCGCTA
ATTTATCTTCCGCATCAATCAGTTGCTGTGCTTTATCGTTGCTTTTTGTTTTTGCATAAG
CAATCGCTTCATCAATTAATGGAGCATATTGTGGTAGTGCAGACGCACTTAAAATTAATG
ATGGGTTGGTTGTTGCATCTTCGGGTTGATACGCTTTGATTGCATCAATATCACCAGTAT
CCGCAACTACAACAGTCATTTGACGTAAAGCATCTAGTTGGTTCATAAAAAGTTCCTCTA
TAATATAAAAAACACCGCCTGTAATAATAACAGTAACTGCTTAAAGCGCCTAGTATGAAT
TAAGTAACGAGATTATATTTTACAATATGTTAACTGGGTACTATTTCTTTTCATTCCAAG
GCGCTACCCAAAACAAGCACAACATTCCTGGAATTGCTAAAAAGAAGCATATCCAATAGA
AATGGTAGAAACCAACACTCTCTGCCAATGCCCCTGATGTCGCACCAATCAATTTACTTG
GAATCGCGGTTAAACTGGTAAAAATCGCAAATTGTGTTGCAGTATAAAGAGGGTTTGTTT
CACGAGAAATATAGGCAACAAAGCAAGCAGTGCCTAAGCCAATTCCGATATATTCACCAA
TAATGACCGCAGATAAAGCAAAGCGTTCGTAAGTGCCTATGGTTTCAAACTTACCGTGAC
TTGCAAGCCACGCAAAACCAAGTAGCATTAGCATTTGGAATACGCCGAAAATCCATAAAG
ATCGGTTTACGCCAATACGCAACATCAACACACCACCAACCATACCTGCCACAATAGAAG
CCCATAGCCCATTGATTTTGACTGCGGTGCCTAAATCAGTACGACTAAAGCCCATATCCA
GAATAAAGGCACTTTGTAAAGTAGCCGCAAAGGAGTCACCTAAGTTATAGAGCAACATAA
AAGTGAGTGTACCAATCGCAGCCCATAAACCTTTACGTTGGAAGAACTCTTTAAATGGAA
TAACAAAGGCTTCGTGGAAAGGAAGATTGCGGTTATCTTGTAAAATTTTTGGCTCTTTAG
CTAAAAATAAACTCAGAATAATCCCTGGGATCATAAAGAGTGCGGTAAACAAAAAGACCG
TTTCCCAAGGATAGTGGTCAGAAACAATCAACGCTAATCCACCTGGAATTAACCCTGCAA
TACGATAGCCGTTGATATGAATGGAGTTACCTAAACCCAGTTCTTCATCAGACAAAATTT
CACGGCGATAAGCATCAACCACAATATCTTGTACCGCAGACACAAAGGCAACTGCAATGG
CTAACATCATTACGGGTTTAATATCTTGTGCTGGATTGAAGAAGCCGAAGCAAGCAATTA
ACCCCAATAGAGCTATCTGCGTGAAAAACATCCAGCTACGGCGACGACCAAGGAAATTTG
GGTAATAGCGGTCAAACAGTGGAGCAACTAAAAATTTCCAAGTGTAAGGCAAACCAACGA
TAGCAAAAAAACCAATGGTTTTTAAATCTACCTGTTCAGAGCGAAGCCACGCTGGAATTA
ATTGATAGATAAAATATAACGGCAAGCCAGATGTAAACCCTGTAAATACGCAGAGCAACA
TTTTGTAACTGAAAATTTGCCGCCAAAGAGAAACCTTTACTTGCTCGCTCATTTTTACCC
CTTATACCCATTTGGATTATTTTTTTGCCAATTCCAAGTGTCTTTCATCATTTGCGTTAA
ATCGTATTGCGTTTTCCAACCTAGCTGTTCAAGAGCTTTTTGTGGATTAGAGTAACAGAC
CGCAATATCGCCAGGGCGACGTTCAACCAATTTATAAGGCACTTTAATGTCGTTTGCTTG
TTCAAAGGCGTTCACCATATCTAACACAGAATAGCCAGTGCCTGTACCTAAATTATAGAC
GTGGAAACCTGCATCATCTTGATGTTTTTCCAACGCTTTTAAATGCCCAATTGCCAGATC
AACAACGTGAATATAATCACGCACGCCAGTGCCGTCGTGGGTTTCATAATCACAACCAAA
CACAGACAGTTGTTGCAATTTGCCTACGGCAACTTGGCTGATATAAGGTAATAAGTTATT
TGGAATACCGTTAGGATCTTCGCCAATCAGACCGCTTGCGTGAGCTCCAACAGGATTGAA
GTAGCGTAGTACGACTGCACTAAATTGTGGGAAGGCTTTCGCTGTATCTTCTAGGATACG
CTCTACCATATATTTTGATGTGCCATAAGGGTTGGTTGTTCCACCGACTTCACAAGCTTC
CGTAATCGGAATTTCTTTCGGATCGCCATAAACCGTTGCTGATGAACTAAACACAATCGT
ATTGACATTGGCTTTTAACATCTCTTCCACCAACACAATTGAACCTGTCACATTGTTTTG
GTAGTAACGCAACGGCTCTCGAACACTTTCGCCTACGGCTTTCAAGCCTGCAAAGTGAAT
AACAGAGTCAATCTGATTTTCTGCGAAAATGCGGCGTAACATCTCACGATCTAAAATATC
GCCTTGATAAAAGCGAACGGATTTTCCTGTGATCTGCTTAACACGCTCTAAAGAGATTTC
AGATGAATTAGATAAGTTATCTAACACCACAATCTCTTTGCCTTGATTTAATAATTCTAC
TACGGTATGTGAGCCGATATAGCCAGCTCCGCCTGTTACTAAAATTGCCATATGTTATCC
TTGTTATGAATTTTTGTTGATTATATTCTAATATAGTACAAATTTTAATTAAAATTTAAT
GATTTACTGTTCTCAATTTTAATTTTTTAAATAAGAGCTTCTTTTGAATATTATCTAAAA
TTAAATATTCTCCAGGAGCCAGAGAACCTAGTTTGAAGTAACTGACTCCAACCCTAACTA
ATCTTAATGTTGGAAATCCGATATGAGCAGTCATTCTCCTTACTTGGCGATTTTTACCCT
CAACAATTTTTAGTTCAATCCATGAGGTAGGAATATTTTTTCTTTCTCGAATTTTGGGGG
CACTTTGCCATTTAAAATGAGGATCTGGGATAATTTTAACTTTAGCTGGCTTTGTTAAGC
CATCCTTTAATATTACACCACTAGCTAATCTATTAAGATCTTCTGGTTGAGGAATGCCCT
CAATCTGAACCCAATATGTTTTTTCTTTTTCAAACTTAGGGTTTGCTAAACGATGTTGAA
TTTGACCATTATTAGTCAGTAATAATAGACCTTCGCTATCTTTATCTAAACGTCCAATAG
GATAGACATTTGGAATAGAAATAAATTCTTTCAGGGTTTTGCATGCCTGATTGTTAGTAA
ATTGAGATAGGACCCCGTAAGGTTTATTAACTAAAACAACTATTGTTTCATCAAAAGTCA
GTTTGGCGTTATTAATACGTTGTACTGGTCTAATTAAGGCAGATTTGAGTTTAAACATAA
TGATTTTTAGAAAAGTTTTAGAGAAGTTGCTGGATTCTATCCATACTAAGCTATTAAAAC
AATAGAAAGCTGAGAGCCAATTTTATCACTTGCGCCGACTAAACTGCTTCAGTAGAATGT
TAATTATTCTTTTATTAATATCTAATGGGGTCATAACATGTTTGGAAAAGGTGGCTTGGG
CGGCTTAATGAAACAAGCTCAGCAAATGCAAGAGCGTATGCAAAAAATGCAAGAAGAGAT
TGCACAATTAGAAGTAACTGGCGAATCAGGAGCTGGCTTGGTGAAGGTGACAATTAATGG
TGCGCATAATTGTCGTCGTATCGAAATCGATCCATCGTTAATGGAAGATGATAAAGAAAT
GGTGGAAGATTTAGTTGCTGCTGCATTCAACGACGCGGTTCGCCGTGCTGATGAAATGCA
AAAAGAGAAAATGGCAAGTGTTACTGCGGGTATGCAATTACCACCAGGAATGAAGTTCCC
ATTCTAATTATCTAGTTAATCAGTTTAAAAGTAGGGGCAAATTGCCCCTGCTACTATTTA
TATCATATCACTTATGCAAAGTAGCCCTTTACTTGAAAATCTTATGGAAGCCCTGCGTGT
ATTGCCTGGAGTCGGCCCAAAATCTGCACAACGTATGGCGTATCATCTTTTACAGCGTAA
CCGCTCAGGCGGTGTGAATTTAGCTAAAGCATTGAGCGAAGCAATGACTCACATTGGACA
TTGCAAATCTTGCCGAACTTTTACTGAAGAAGATGAGTGTGCTATCTGCCAAAACTACCG
CCGCCAAATCAGCGGACAACTTTGTGTGGTTGAAATGCCTGCAGATATTCAAGCGATTGA
ACAAACTGGGCAATTTTCAGGGCGTTATTTCGTATTAATGGGACATCTATCTCCTTTAGA
TGGAATAGGACCTCGTGAAATTGGTTTAGATTTATTACAGAAACGCTTAGAAGAAGAATC
TTTTCAAGAAGTGATTCTGGCAACCAATCCAACGATTGAGGGGGATGCAACCGCAAATTA
TATCGCTGAGATGTGTTCTATTCACAATATTAAAGTTACTCGTATTGCACACGGTATTCC
TGTCGGAAGTGAATTAGAAATGGTTGACGGAACAAGCCTTTCTCATTCATTTGTAGGAAG
ACGGGATATTTCTTTATAAATAATTTCTTACTAGCCTATCAGGACGTTTTGCTGTAAACT
ACGCTCCCGTCCTGATGGTTTATTCCATTCCGAATTTCAGCTCTATTTATCACATAAAAG
GCAGACAAAATGGCAACGAATTATATTTTCGTGACGGGTGGCGTTGTTTCTTCTCTAGGA
AAAGGCATTGCGGCTGCGTCGTTAGCATCAATTCTTGAAGCTCGTGGCTTAGATGTCACT
ATTATGAAGCTCGATCCTTATATCAATGTCGATCCAGGTACAATGAGTCCAACGCAACAC
GGTGAAGTGTTCGTAACTCAAGACGGTGCAGAAACGGATTTAGACTTAGGTCACTATGAG
CGTTTTATCCGTACCAAAATGACCAAAGCGAACAACTTTACAAGCGGTAAGATCTACTCA
GAAGTTTTGCGTAAAGAGCGTCGTGGAGACTATTTAGGTGCGACGATCCAAGTTATTCCA
CATATTACGAACGAAATCAAAGCACGAGTGATTGAAGGTGGTAAAGGTCACGATGTTGCA
ATCGTTGAAGTGGGTGGCACTGTAGGCGATATTGAATCACTGCCGTTCTTAGAAGCATTA
CGTCAATTAGCCGTTGATGTGGGGCGTGAAAAAACATTGTTTATGCACTTAACCCTTGTG
CCATATATCCCAACGGCAGGTGAAGTGAAAACTAAGCCAACACAGCACTCAGTGAAAGAG
TTGCTTTCTATCGGTATTCAACCTGATGTGTTGATCTGCCGTTCAGATCGTATGATCCCA
GCAAATGAGCGAGCAAAAATCGCTTTATTCTGTAACGTGCCTGAGCGTGCGGTTATTTCT
CTCAAAGATGTTGATTCCATCTACCGTATTCCAGCGTTATTAAAATCGCAAGGTTTAGAC
GATTTCATTTGTGATCGCTTCCGCTTAACTTGCAAAGAAGCAGATTTATCTGAATGGGAA
CAAGTGCTGTACCAACAAGCAAACCCAACGGGTGAAGTGACTATCGGTATGGTCGGTAAA
TATGTTGAGTTACCAGATGCTTACAAATCGGTCAATGAAGCATTAAAACACGCAGGCTTG
AAAAATCGTTTAACGGTGAACATTAAATATATTGATTCACAAGATGTAGAAACCAAAGGT
GTTGAAGTGTTACAAGGGGTTGATGCGATTTTAGTCCCTGGCGGTTTTGGCTATCGTGGT
GTGGAAGGGAAAATCCGTACCGCACAGTATGCTCGTGAAAATAAAATTCCATACTTGGGT
ATTTGTTTAGGTATGCAGATTGCATTAATTGAATATGCTCGTAATGTTGCAGGTTTAACT
CAAGCGAACTCATCAGAATTTGATAAACACTGTCGACAACCTGTCGTGGGTTTAATTACC
GAATGGCAAGATGAATCAGGGAATGTTGAGACTCGCTCAGATGAATCAGATTTAGGCGGC
ACAATGCGTTTAGGTGCTCAGCAATGCCACTTAATCGAAGGCACAAAAGCACGCGACGTG
TATGGGACTGAAACGATCGTTGAACGTCATCGTCACCGCTATGAAGTAAACAATACATTA
CTTCCACAAATTGAAGCAGCAGGCTTGAAAGTGAGCGGTTTATCGGCAGATCGTAAATTA
GTCGAAATCATCGAAGTGCCAAACCACCCTTGGTTTATCGCAGCACAATTCCACCCAGAA
TTTACTTCTACTCCACGTGACGGACATCCGTTATTTGAAGGATTTGTGAAAGCGGCAAAA
GAGCATCAAGGTAAAAACGCTTAATGATTTTAGGCATAGTAGACAAAATGGTTGCTATGC
CCTTTTTTTGTCTACTATGCCTAGCCAAATTCCCCTCCAAAAGTCATTTTTCTTTCAACT
TTTAGAGGGGAAACAACAGCTAGTATAAAACCCTAGCCCTAATCGTTCCATCAATCTCTT
TCAAACATTTTAATGCCTCGCCAGTCTGTTCGGTTTCAACGTCGATAACTACATAACCAA
TAGTCGGATCAGTTTGTAGATATTCTGCGGCAATATTCACATTCGCATCAACGAAGACTT
TATTGAGTTGATTTAAAATACCTGGGCGGTTTTCGTGGATATGCAATAAGCGTTTTGTGC
CTTTATGTTCAGGCAAGGAAACTTCTGGGAAATTGACCGCTGATAATGTAGAGCCATTAT
CAGAATATTTTACAAATTTACTTGAGACTTCAGTGCCAATATTTTCTTGTGCTTCTGATG
TAGAACCGCCAATGTGTGGGGTTAAAATCACATTATCAAATTCGCAAAGTGGAGACTCAA
ACGGATCGCTTGCAGAAGCTGGCTCTTCAGGGAACACATCAAGGGCTGCGCCACGCAATT
TGTCTGTTTTTAATACTTCAACTAAGGCATCAATATCTACCACAGTTCCTCGCGCTGCAT
TCACTAATACTGCACCTTCTTTCATCTGGGCTAAACGTTTTGCGTCAATTAAATTTTTTG
TTGAAGCATTTTCAGGAACGTGTAATGAAATCGCATCACAGGTTGAAAGTAGTTCTTCAA
GGCTAGCAACTTGTTGAGCATTTCCAAGCGGTAGTTTATTTTCAATATCATAAAAATACA
CTTGCATACCGATAGACTCGGCAATAATGCTTAACTGCGAACCAATATGCCCGTAGCCGA
TAATCCCTAATTTTTTACCACGCACTTCGTTTGAACCAGCGGCAGATTTATTCCAAATAC
CACGATGTACTTCCGCATTTGCTTTTGGCACTTGACGCATTAACACGATGATTTCACCTA
ACACCAATTCTGCAACAGAACGAGTATTTGAGAAAGGTGCATTAAACACAGGGATCCCAC
GACGTTTTGCCGCATCTAAATCAACTTGATTGGTTCCAATACAATAACAACCAATAGCTA
CTAATTTTTGAGCTTGTTGTAAGACTTCATCTGTTATAAAAGTACGCGAACGGATACCAA
CAAAATGAGCATCTTTGATCGCATCAATTAGCTCTTGACCATCAAGAGCTTTTTTATGGT
ATTCAATGTTGGTATAGCCTGCATTTTTCAGAACATCAATTGCATTTTGATGAACGCCTT
CCAGCAGTAAAAATTTAATTTTAGATTTATCTAAAGAAACTTTGGTTGTCATATTGCCTT
CCTTATACAGAAGAGAGTTGAGTAGCAACCCCCAACCCTCCGTAGTGATTTTTCTTATTC
AATAATTTTTGCACCATCAGGCGTACCTACGATGGTCACATTCGCATAACGTTGTGCAAA
AATCCCGTTAGTAACAACGCCTGCGATATTATTGATGGTATGTTCCATTTTTAATGGCTC
AAAAATTTTGAAGTTATACACATCTAAAATCACATTGCCATTATCTGTTACAACGCTTTC
ACGGTATTCGGGCGATCCCCCTAAGGCTACTAATTGACGAGCAACATAAGAACGAGCCAT
CGGGATCACCTCAACAGGCAGAGCGAAAGTAGAGCCTAACACATCTACTTGCTTACTTGC
ATCAACAATACAGATGAATTTTTTTGCAAGTGAACTCACAATTTTTTCACGCGTTAATGC
TGCCCCTCCGCCTTTAATCATATAGCCTTGCGGAGTAATTTCATCTGCACCGTCAATATA
AACATCAAGCTCAGTCACCTCATTAGCACTAAATACTTCAATGCCTAACGCTCTTAAACG
TTCTTCTGAAGCTTTTGAAGCTGCGACTGCCCCTTTGATTTTATCTGCCATTTCACCTAA
GGCATCAATAAAACAGTTTACAGTTGAGCCACTTCCCACACCAACAATAGTGTCAGGTTT
AACATATTGCAAAGCTGCACGAGCTGCAATTTTTTTCATCTCAAGTTGATCCATAGCGTT
CTCCTTAAAGCAAACGTTTGCGCTATTATAGTCTAAAAAAGAACAAGCGGTAAGATCCTT
ACAAAATTTTGTTGAAATCTTACCGCTTGCGATTAGTTACGTTTCACCGCTTCTGCAATC
TCTTCCGCACAACTTTGTGCTAAAGCCCCATCTTCGCACTCCACCATCACACGAATTAGC
GGTTCTGTACCTGATTTACGCAGTAAGATACGACCTTTGCCAGCTAAACGTTGTTCAACA
TCTTTTGCAACAGCTTTAACTTCATCACTGTCTAATGGATTTGCACCACCTGCAAAACGA
ACATTGATCAACACTTGTGGGAATAACGGCACAGCTTTAGCTAGATCATTTAGGCTTAAT
TTATGTGATACCATTGCAGCCAATACTTCGAGTGAGGCGACAATACCGTCACCAGTAGTA
TTTTTGTCTAACACGATAATATGCCCTGAGTTTTCACCACCGAGCTTCCAGCCTTTTTCT
TTTAAGACTTCAAGTACATAGCGGTCGCCTACATTTGCTCGTGCAAACGGAATAGCTAAC
TCTTTTAAGGCAAGTTCAAGGCTCATATTACTCATTAATGTACCAACGACACCGCCGTGT
AATTTGCCTGAACGTAATGCTTCACGAGCAATAATAAAGAGAATTTGGTCACCATCAACC
TTGTTGCCTAAGTGATCGACCATAATTAAGCGGTCACCGTCGCCATCGTAAGCTAAACCG
ACATCTGCACCAGCTTCGACTACCATTTGTTGCAAGGCTTTAATGTCCGTTGCACCGCAT
TTCTCATTGATGTTCAAACCATTTGGGTGTGTGCCAATTTCGATCACTTCTGCACCTAAC
TCACGCATTACGTTTGGAGCAATATGGTAAGTTGCACCATTTGCACAATCCACCACGATC
TTATAACCATCTAGGCTTAAATGTGATGGGAAAGTACTTTTACAAAATTCAATGTAACGT
CCTGCCGCATCATTAATACGACTTGCACGACCTAATTCAGCTGAAGCCACGCAATCCATC
GGCTGATCAAGCATTGCTTCAATCGCTTCTTCGACTTCATCTGGTAATTTTTCACCGATT
GCAGAGAAAAATTTGATCCCATTATCATCATAAGGGTTGTGAGATGCTGAAATTACAATC
CCTGCTTCTGCACGAAATGTACGAGTTAAGTAGGCAATCGCAGGGGTTGGCATCGGGCCT
GTAAAGGCGGCGGATAAACCTGCCGCTGCCAAGCCAGATTCAAGTGCAGACTCAAGCATA
TAACCTGAAATACGAGTATCTTTACCAATTAATACTTGTTTAGAGCCTTGAGTAGCAAGC
ACTTTACCTGCTGCCCAACCCAATTTCAATGCAAAATCAGGCGTAATCGGAAATTGCCCT
ACTTTGCCACGCACCCCATCGGTGCCAAAATATTTACGTTCTGCCATAAATAATTACCTT
AAAAAATATTGATATGCTGGACTATCATTAACATCTTGATAGCGATAACCTAATCGGTCT
AAATCTTGTTTAAATGCCTCTTTTTCACTGCCGTTCACAACAAATGCAGCCAAGATGTCA
CCATAATCTGCACCGTGAGCTCGGTAGTGGAACAGTGAAATATCCCAATCAATTAACGTT
TGTAAGAACTTCAACAACGCCCCTTTCTGCTCAGGGAACTCAAAACTGTATAATTCTTCT
TGCTGAATAGAACTTGGGCGACCGCCGACCATATAACGAATGTGGGTTTTCGCGATGTCA
TCATCGGATAAATCGGTAACTGGATAGCCATTTTGTTGTAAATCTTTAATGATCTCTAAT
TTTTCAGCATTCCCACTAATACGCACGCCCACAAAGATACAGGCTTGCTGATCGTCTGCG
TGACGATAGTTAAATTCTGTGACCGCACGATTACCAATAATTTGACAGAACTTGAGAAAA
GCGCCTTTTTGTTCAGGAATAGAAACGGCTAAGAGTGCTTCGTGTTTTTCGCCGATTTCA
CAACGCTCTGACACATAACGTAGTGTGTGGAAGTTAAGGTTTGCCCCCGATAAAATACAG
GCGAGATTTTTACCTTCAAGATTGTGTTGAGCCACATATTTTTTCAGTCCCGCTAAAGAT
AATGCCCCTGACGGCTCTGCCACCGCACGCACATTCTCAAACACATCTTTCAATGCCGCA
CAGATTTCATCGTTATCGACTAACACAACATCATCAACATACTTCTGACACAAACGGAAT
GTTTCATCGCCAATACGTTTAACCGCAACACCATCAGCAAATAACCCCACACGTTCTAAA
TCAACTGGTTGCCCTGCTTGCAAGGCATAAAATAGACAAGCGGAATCTTTAGACTCAACC
CCAATGACTTTAATTTCAGGCATCAATTGCTTAATCAGCACAGCAATACCCGCAATCAAA
CCACCGCCACCGACAGGAACAAAAATATAGTTCAGATCGGCATTTTGTTGTAATAATTCC
ATACCGATAGAGCCTTGTCCTGCAATCACTAGCGGGTGATCGAACGGGTGAACAAAGGTC
ATATTCAGCTCTTGGGAAAGCTCAATCGCTTTGGCTTTGGCTTCATCAAAATTTGCTCCA
TGGAGCAACACTTCCCCACCAAAACCACGTACGGCATCAACTTTGATCGACGGCGTATTT
TGTGGCATCACAATTAACGCTCGCAAACCGAGATGTTTCGCAGACAAAGCAACACCTTGA
GCGTGATTACCAGCAGAAGCCGCAATCACCCCTGCATTTTTCTGAGCTGGAGAGAGATTA
GAAATCATCGCATAAGCCCCACGCAGTTTAAAACTATGCACTGGCTGGCGATCTTCACGT
TTAATGGAAATATGATTACCCAAACGCTCTGAGAGCTTTTCCATTTTTTGTAATGGCGTG
ACTTGGGCAAGATCGTAGATTTTAGAGCTTAAAATGGCACGGAGGTAATCCGTGCCTGAT
TGTAATGGGGTATCACTCATCGTTCAACCAACCTTTAATTAGTGGTTGCAACCACAACCG
CCGTGTCCGTGATGGTGATGATCGTGGTCGTGATGACCGCCACAGCAACCGTGATCTTCA
TCGTGATCGTGACCACAGCAACCACCTTCTTGATGAACGTGACCGTGAGCAATTTCTTCT
AATGTCGCTTCACGAGTTGCAACCACTTCCACAGAGAATAATAACTCTTGACCAGCTAAC
ATATGGTTACCATCAACAACCACTTCATCGCCATCAACTTCCGTGATCACCACAGGTAAT
GGACCTAAATCTGTGTCGGCGATAAAACGCATACCCACTTCTAATTCATCAACGCCCATA
AACACATCTTTTGGCACACGTTGCACCATATTTTCATTGTATTCGCCATAGGCTTCTTCT
GGTTTAACACGCACTTCAAAGGTATCACCAACCGCTTTACCTTCTAACGCATTTTCTAAA
CCAATAACAAGGTTATTGTGACCGTGTAAATATTCTAATGGTTGCTCAACTGGTGCCTCA
TCAACTAATACGCCATCTTGAGTACGAACTTGGTATGCAATGCTAGGCACAACATTTTTG
GTAATTTTCATTTAAGTATCCTTATTTTATTGGGTAAAAAGTTCTAGGCATTGTAGCTTG
TTATAGAGGATTTGCAAATGTTAGTAACAAAATGACCGCTTATTCTTACAAGCGGTCAAA
TTTTGAAATTAATCCACAATATCAGGTGTCACCGCATCAACCACATCAACGGCAGTTCCA
ACAACACCACCAACAACAGAAGTGACTAAACAGCCACTTACCGAAGTGCAAAGTAAAGTA
AGACCGAGTAACTTAATCCATTTCTTCATTTCAAGCCCTTACTTTTCAAATTTCACCTGC
CCCGAAGCAAACGCAGAAATAGTGGCTTTGCCTGTCTCAAGTGGAATATCCACATCTGCC
TCTTTCGCATAACTTGCGGCTCTTAGTGCGATTGGACGGCTATGATGTTCCTGTCCGTTA
GGGGTTTCTAACTGAACATTACTAATAATATAACGTTTCGCATTTAGCCCTTTTTGAATA
ACTTCGGCTTTGCGCTGAAACTGAGCAATAATGTCTAACGTCATTTCATCTTCAAGAGAA
GCTAATTTTTCAGGCGACACACTAAAATGAATTTGACCAATCGCCACATCATCGCCTAAA
TTCTCAAGCACCTTTGCCATAGCGTCAAAATTTTTACTTTTCAACTGAATGCGACCTTCT
GCGAACCAGCCTGTCACCTTACCTTTATTATCGTATTCTGGATAGTTACTAATGCCATCT
GTAGATAACTCAATGCTTTTATCTTGTTTCGCTAATTCAATCACCTGATTGAGATGAGCA
GAAACTTGCTTTTTCAGTTCATTCAGGTTTTTACCTGACATTCTGCTATATACCTCAGCT
TTCATCAGATCTTTATCCACCTCACGACTTACTTGCGTTGAAAACTGGAAAGTCGAGTTG
GTATCAAAGGTATTTGGCTCTGCCGATACAGCCAATGAGGTAAATACAAGCGGTAAAATG
GCTAAATATTTTTTCAATGTCATTCTCTATTCCTTTTATATCAGGGCGTAAAACACCACT
TAGAACGTATTTCTCTTGATTAGTTCAATGTTTAAAATATGTGCAAGATCCTGTCGCACC
TTATCTATCTGCCAAGTCACGTTATAGCCAGCCAAGTGCATACCATAAATTCGCTCACTT
GGTTTACTTTGCTGATATGCGGGTCGAGGGTCTTGTGCAACCACATCACATAAAAATTGC
ACAGGATCTTCAATGCCAAATTTCGCAAAGTTCTGACAAGATTTGACCGCTTGTAATGCT
TGCTCAGTCAAAAGCACTTGCAATTTCACCTCAGGTTTATCTTGAGCAAACCCCGATAAC
GCATTCGGTTCACTATCAGCATAAGCAACGTAAGGTTTAATATCCAAAATCGGTGTGCCA
TCGACTAAATCAACGCTGCCTAAATGTAAATAAACCTCGCCCTCTTTAACTTCAATACGA
TCTAATGCCACCTTCGATAAACCTAACGGATTTGGGCGATGTGTCGCTCGGCTGGCAAAT
ACACCAACACGCTCATTCCCACCCAAGCGGGGAGGACGAACAGTAGCGTGCCACTCTCGC
TCAGGAATTTGATGAAATTGAAAAATAAGCCAAAGATGGCTAAATTGTTCCAAACCTCGT
ACTGCATCAGGCGTATTATAAGGTGGCAACAAACGCAAAATACCTCGCCCTTCACGGACT
AAATTGGGCTGACGAGGAACGGCAAATTTTTCCCCATAAGGTGTTTGTATCGTTCCAATG
GGAGAAAGGGTTAAAGAGGACGGATTTGTCATAAAAAGGCAAATTTTCTGTTAAAAATCA
AAACATATAAGAACATTTTGTAATAAAATACACAGTTTTAAAAGAAAAACTTCATTAAAG
TGACTAATTTATTGATATGAATAAAGGTTCTATGTTCTCTATTTGGCTTTCAACGGCTCG
CCCAAAAACCTTACCGCTTGCATTAGCTTCTATTTTGGTTGGTTCTGCGTTAGCTTTTTG
GCAAGGAAAATTTGATTGGCTAACCACCCTACTGGCTTTTATCACAACGATTTTGTTACA
AATTTTGTCTAACTTTGCTAATGATTATGGTGATCACATCAAAGGATCTGATACGGAACA
GCGGATCGGCCCTTTACGAGCAATTCAACAGGGTGAGATTTCGGGACAACAGTTGAAAAC
AGCCTTGATTTTTGTTGCTGTATTATCTTTTATATCTGGAAGTGTATTGATTGGTTATGC
TTATCAAAGTTGGCAAGATCTTATTGTTTTTGCGCTACTTGGCATTTTAGCGATTGTCGC
AGCAATTACTTACACCGTAGGAAAAAAACCTTATGGCTATTTAGGATTAGGCGATATTTC
CGTACTCATTTTCTTTGGATTTTTAGCTGTTTTAGGTACATTCTACTTACAAGTCCATAC
CCTACAGTTTGATCTATTACTTCCCGCTTTCGGCTGTGGTCTATTATCTGTGGCAGTATT
AAATATCAATAACTTACGCGATATTGAGCAAGATAAACAAGCGGGTAAAAATACCCTTAT
TGTCCGTATCGGTAGCCAGAATGGACGCCGTTATCATCTTCTTTTACTCAGTTTAGCTGT
ACTATCCTATCTTTTATTCACTCTGACGAATTTTGCTCATTGGTACAATTTCCTATACTT
ATTAGCAATCCCTTTACTAGTCAAACACGGTTTATTTGTTTACCTCCACAAACACCCAAC
AGAACTTCGCCCTATCCTTGGACAAATGGCAGGGTTGGCATTGATAACAAATTTGCTGTT
TGGGTTGAGTATCATGTTATAAATCTGGGATTAACTGGCTTACAGTTTGTATATCTTTAT
AGCTTCTCCGCTTTCTCTGGCAACAACACAGGAATGCCATTTTCAATCGGATAATAAACA
TTCGCCGAACGGCTAATTAAACGGTTGTTTTCTTTATCCCACTCTAATTTGGTCTGAGTG
ATTGGGCAAGCGATCGTATTAAGCAGTTTTTCGTTCATTCTGTTTTCTCACTAATTCAAG
GACGGGTTCTAATAAACAAGCGGTATCTTGTGCTGAAAATTTTGCAGAAACAGGCACATA
CCACCAATTTGGTTGAGCAAAACTACGGCATTTTACCGCATCTTTTTCGGTCATTAATAG
CGGTAAGCCGTCTTTCTGTAAAGGTTCGATTATGTTTAACGCGTAAGGTTGATGATCAGC
AAAGCCATAACTTTCTTTAAGTTGAATGCCAAGCTCTTGCAACATCATAAAAAAACGAGA
CGGATAGCCAATGCCTGCAAGGGCAATCGCCGACTGATGATAAAAATCGGTTATCGGTTT
TTTCTCGCCTGTTTTTAAATTGATTACCCATTCAGGTTCTAACTGCATTAGATGTTCGCC
TACTAGTGCAGATTTTCCGTTGCAAATCACCGCTTGCACTGATTTTAAACGGCTTGGAAG
CTCTCTCAAGCCACCTGCTGGCAGGACAAAACCGTTACCAAAACGACGCTCACCATCGAC
AACAACCCACTCCATATCTCGTTCAAGGGCGTAATGTTGTAAGCCATCATCAGTAATAAT
GAGATCCAACTCAAATTGGCTCAATAATAGTTCAATGCTTTGTCGGCGGTTCGGCGAAAC
AGCGACTGGAGCGAGTGTTCGTTGCGCAATGAGTACAGGCTCATCCCCCATTAATTCGGG
ATTGCTATCGGCTGTGACTAACTGTGGATATTGCTTGTTTTTTCCAGCATAACCACGGGA
GATGACACCAACTTTCACGCCACGCTGTTGAAGCTGTTCTACCAACCACACGACCACAGG
TGTTTTGCCGTTTCCGCCAACAGAAATATTTCCCACCACTAAGACTGGCACTGGCGAGCG
GTAAGATGTTAGGATTTTTTTGCGGTATAACATCACTCGAATTTGGCTAATCAACCAAAA
AAGCAGGGAGAGAGGGGCAAGTAGCCAAGTGACGAGGGATTTTGTTTGCCAGATGTTCAT
AGTTGTTATACGTAAAGTCATTTATATGTTTCTATGATGTACTGTCCATTCTATGGCATC
AAATAAGTAATGTCTAAAAAATAAATTATTTTTGTAAGCATAGGGCGTGTTGATCTTTTA
AGTACAAAAAACAAACGACATAGAAATTTGGTATAATTTAGTTCGCCAAAACCTAACCAT
CCCATACAAACTATGTCGCTTAGAACTATTTTAACAGATAATCTTTGGAAACGCCTAGCT
TATTTACTCGACCGTACAGGACGTGTTTATAATAAACTTGAACATCGTAATACAGTGGAA
GGGATTTTATATCGCATTCGTACGGGATGCCCTTGGCGTGATTTACCTGCTGAATTTGGC
TTGTGGAACACGATTTATCGTCGGTTCAATCTTTGGTCTAAAAAGGGTGTTTGGCAAGAA
GTGCTAAAATCATTTAGACAATATATTGATTCTGAATGGATTTTTATTGATAGCAGTGTC
ATCAAGGCTCACCAGCATTCAACAGGCACAAGCGGTCAAAATCTGCAAGCGATTGGTAAA
AGTAGTTGATTCCAGCATAGCATGACTATAAAATAAATAATAATCATTATTAACTTGTGC
ATAACAACATGAACTCTTATAGACAACAAATCACCCAGCTTCTTGCTGAAAACCCGAATA
TGATTACCCTTGAAATTGCGGAAAAATTAGCTCTCCCAGAAGGGCAAGTGCTTTGCAATT
TACCGAGTGAATTTGTCCGCTTGTTCTCTGCAGATAGAGCGGAAGAGATTCTACAAGCGA
TCAGTCAATGGGGAACATTTACAACTATCATCGAAAAAGAAGGCTCCATTTTTGAAATTA
AAGACCGTTTTCCAAGCGGGATCTTTGCTCGAGGTTATTACAATTTGAATATGAAGGATC
AAGAAGGCACACTTCACGGGCATTTAAAGCTTGATAATATTGCTCGAATTGCCTTTGTTA
GCTTGCCGTTTAGAGGGAAAGAAAGCTACAACATTGCTTTTATTGCACATAACGGGCAAA
CCATTTTTAAAGTGTATCTCGGTCGAGATGAGCAGCGGCAACTCTTCCCAACACAAGTTG
AAAAATTTAAGACATTTCAATAAAAAGGAGCGATAAATGTCAAATCGTCAAGAAGTATTA
CAAAACCGTTTAGGGCCAGAAATTCAAGAATTTAAAGCAAAAATGAAAACATTGGTGCTT
GCCACTGTGGATAAAGAGGGAACCCCTAATGTAAGTTATGCACCATTTGTGATCAACAAT
GGTGAATATCAAGTATTGATTTCCACCATTGCCCGCCACGCATGCAACCTACAGGAAGTG
CCGAAAGTGTCGTTAATGTTGCTAGAAGATGAAAGTCAGAGCCGTGAAATTTTTGCTCGT
CGCCGTTTGACCTTCGATGCAACCGCTCGCATTGTCGAACGTCACAGTGAAGAATGGAAT
GATGGCATTGCCAAATTAAAAGCCCGTCACGGCGATTTAGTCGATGAGTTAGCAACCTTG
CAAGACTTCAAACTGTTCTGCTTTAAACCACAACAAGGATTATTTGTAAAAGGGTTTGGT
AAAGCGTTCCAAGTAAGTGCTGATGAATTAGTGAATTTTGTTCATCTTGATGAAGGGCAT
AATAAGGAAATCGGTCCGCACGAGAAAGAGGCATAAAACACAAGCGGTCAGTTTTCGCAA
AAAATTTGCAGAAACTGACCGCTTGTCTATTTATGGTAAACTATTCAGCGTCTTCTTTCG
CCCATTCTAATGAACGTTTCACCGCGCGTTTCCAACCTTTGTAACATCTTGCACGTTTTT
CTTCGTCATTATCTGGAGAGAAGGTTTTTTCGATTTCCGCTTTACCGCGTAATTCTTCTA
AGCTACCCCAGAAACCTGTTGCCAAACCTGCAAGGTAAGCCGCACCAAGAGCGGTCACTT
CTAGCACTTTCGGACGTTCTACTTTAGCATTGAGAATATCTGCTTGGAACTGCATTAAGA
AGTTGTTCGCAACTGCACCGCCGTCTACGCGTAAAGTCGCTAATTTCGCACCGCTGTCCG
CTTGCATTGCGTCTAACACTTCACGAGTTTGGTAAGCGATAGATTCTAATGTTGCACGCA
CAATGTGGTTACGGTTTGCACCACGAGATAAGCCCACGATAGCACCACGAGCATATGGAT
CCCAATATGGTGCACCTAAGCCCGTAAATGCAGGAACCACATATACACCATTTGTACTGC
TCACTTTAGTTGCAAAGTACTCTGAGTCACGAGCGTCGTGGATAATCTTAAGTTCATCAC
GCAACCATTGAATTGATGCACCGGCCATAAAGATTGAACCTTCTAAGGCATAGCAAGGCT
CACCTTTGGCGTTACACGCAATGGTGGTTAATAAGCCGTTTTTCGATTCAACCGCTTGAT
CGCCGGTGTTCATCAACATAAAGCAGCCTGTACCGTAAGTATTTTTCGCTTGACCAGATT
CGACACAAAGATGTCCGTAAAGTGCCGCTTGTTGGTCACCTGCAATTCCTGCAACAGGAA
TACGCACGCCATCCATACCACCAATGTTGGTTTGTCCGTAGATTTCAGATGAGTTTTTCA
CTTCAGGCAACATTTCGCGTGGAATATCTAATAGTTCCAACATTTTGTCGTCCCACTGTT
TGGCATGAATGTTGAATAACATCGTACGAGAAGCATTGGTATAGTCGGTAACGTGGCTTC
TTCCTTGAGTCAATTTCCATACTAACCAAGTATCGACCGTACCGAATATTAATTCACCTT
TTTTCGCACGTTCTCTTGCACCTTCTACGTTATCCAAAATCCATTTCACTTTTGTGCCTG
AGAAGTACGGGTCTACCACTAAACCTGTTGTTTTACGAATATAGTCAGCGTGACCTTCTG
CTTTTAATTTTTCACAGAAATCAGATGTACGGCGACATTGCCATACAATCGCATTGTAAA
TCGGTTTACCTGTTTCTTTTTCCCAAACAATCGTGGTTTCACGTTGGTTGGTAATACCAA
TCGCCGCAATTTCATCGGCTTTTACCCCTGCTTTTGCAACAACTTCATTTAAAGTTGAAC
TCTGACTTGCCCAAATTTCCATCGGGTTATGTTCAACCCAACCCACTTGCGGATAAATTT
GAGTAAATTCACGTTGTGCCACTTCAACAATGTTTGCATTTTTGTCTAATAACACCGCAC
GAGAGCTGATTGTGCTTTGATCTAAGGCAATGATGTATTCTTTAGTCATAGGATCACCTC
TGAAAATTATTTAAGATTACATGGTAAATTTTTACCAATAACACGGGTATAGATAAAGCC
ACCTAATAAAGCCCCAACAATAGGGCCAAAAATAGGTACTAGGAAATAAGGAATATCACG
TCCGCCAGTGAGCGCTATATCTCCCCAACCAGCTAAGAATGCAAAGAGTTTTGGGCCAAA
ATCACGAGCAGGGTTCATCGCAAAGCCAGTTAATGGCCCCATTGCACCACCAATAGTCGC
AATGAGTAAACCGATAAGTAAAGGAGCCATTGCACCTCTTGGTAAACCGTTACCATCATC
CGTTAAAGCAAAAATTAATGCCATTAATACGGCGGTAATCACCACTTCAACAAAGAAGGC
TTGTAATACGCTGATATGTGGATTAGGATAGGTCGAGAAAACACCTGCAAAGCCAACACC
TTCACCACGCACAATATTTTGTGCCGCTTCACTGGCAGCAAAAAGATCTTTATATAAGAA
GTACACTAATGCTGCCGCACAGAAAGCACCGAGCATTTGAGAAATAATGTAAGGCAGAAT
TTTTTTGCCATCAAAACAAGCGAATTTCCATAACGCAATAGTAACAGCAGGGTTTAAGTG
AGCACCAGATAACCCCGCAGAAGCATAAACAGCCATTGCGACCGCAAGTCCCCACACGAT
TGAAATTTCCCACAAGCCGAATGTGGCTCCAGCAACCTGTGCTGCGGCAACACAGCCTGC
CCCAAAAAAGATAATCAAACCTGTACCAATAAATTCACCAATACAAGCAGCTTTTAATGA
TTTGTCCATAAATTCCCCCTAAGGAAATTAAATTAGAAAGTAAAAATGTTTGAAAAAGAA
AGTTTTCGAGGGTGAGATATAAAAAAAAGAACATTTTACGCAAACAATTAAATAAAAATT
TGTGAAGTTGCTCACAATTTTTTAAAAAAGAAAGTGATTTTTGTGAAATGTTAATATGTA
TCCCAAATACGTTACAAACTTTATAGCCGTTTTGTTAGATAAAAATAAGCATATTTCATT
AATCTCAACTGTCGTTTCCAGCGAGTAGGCTGATGTAAAATACGAAACAACCACTCCAAA
CCTAAATTTTGCCAACATTTAGGAGCTCGCTTAACCTTACCGACAAAGACATCATAAGTG
CCTCCTACCCCCATATATAGTGCATCAGGATAAAGTTGCTGAGCTTTTTGCATAAATTTT
TCTTGTTTTGGCGAGCCCATCGCCACGGAAATAAATTTCGCACCACTCGCTTTTATTCTC
TGGATAATTTCTTCTTCCTGCTCTTTAGCGAAATAACCATTTTGTGTTCCAACCACTTTT
ACTTGCCATTCCTGCAATTTCATTGCTGTTGCTTGTAAGGTATCCTCTGAGCTTCCAACT
AAGAAAACAGGTAAACAGCATTCTCCCAACTCAGCCATCAACCTCTCCCACAAATCAGCG
CCTGCAATGCGTTCAATTTTCGAATACTTCGGATATTTAGATCTGATAGTACAAACTACA
CTTATTCCATCGGCATATTTATATTCAGCCTCCTCTAATAGCCTTTTCATTTCATTATCT
TCTTGATAAATCATAATTTTTTCAGCATTTATTGCTATCAATTTACCTGTTAGAAGAACT
CCATTATTCAATAAATAGGCTACCAAAGTTTGCTGATTTTCAACGGCTAATAACTCAACT
CCACCAACTGATACTTTATTCATACCCCTCTCTCACCCTATTTATCAAATAGGCTACTAT
ATAAGAAAATACAAAAATCACACTAAAGAAGCAGAACCGTGAAATAAAAGCATCTATGCC
TTCTCGTATCAATACAATCAAATTGAACAAATTTGCCAAACAATAACTTTGAATAACTGC
CGAATTTTTTCCATAGGCAAAAAAATTATCAAAGATACGTATGAAACCACCAACCACCGC
CATTCCTATAGCAATCATTGGTATCCCCCCCATAATATAAAAAGAGCCTAATAACGTTGG
CGACATAGCTAAAACAGAAAAGTTACCTAATACACTTTTCGTGAAATAGTTTGCTGTATT
CCACACGATGTCTGGGCGTTCCTCCCATAATGATTGAGGAATATACACATAAAAATCACG
CACGATAGGCATTAATCCTTGAAACTCAATCTCTGCATCCATTATTTTTGCTACATTTTC
CCAAGGCGAAAAGGTATCACGTGTCAAATAAAGAAAAGTGTAAAATGCTTCCGAACCTTG
TACATTAAGCCGATACCGCCATAATGCCAACAAAAACATTGCAATAACTGTCAAAAGCCC
TGCCCTCACCAGCCATTTAAATGATAAAAACCTCCGCAAATACCCCAACAGCATAAACAT
AACAAAGGCTAATGCAAGGTTAGCTCGTGTGCCCCCAACGGCTAGGTAACTCAACACCCC
AAATGTCATTCCAGCTACCAAAAATAGCCACCAACTTTCTTTAGTAGGCTTTAAGAAAAA
CCAAATTAACAAGGCGGGTAAAAAGAAATAAAAGAAACGTTTTAAAGCCACACCACTAAC
TTGTGCAGAAAAAATGTGGCTATATTTTTCTAATTTGAATAACAATAGCCCTTGATTTAA
CAACATAAATACTAACAGGCTCAGTATTGCAATCGTCATTAAAATCCAAGCGGTCAAATT
AGCTAGCGATTTTACCTCCACCGCATACCTTGGTATTTGCTTATTTCTCCCTATGTAAAG
ATAACTTACGTAATAGATAAGATAGCCGCCTAAAGCTATTGCTAGTATGTTCCACAACAT
TGAGATGGCAGGAAGGCGATATTCAAATAGCTCTGCCATCGTCATCGAAAAAGGAAACCC
ACCGAAAAAGGTAATAAGATAGATGCCACTAAACAGCAAATGGAATGAAAAGCCTTGCTG
GCGATAATCTCGTTGAATTATCCAAACCAACACACTTATAGCGATTACATAAAAAAGGAT
TAATCCCGCTAACATGATAATGTTCCTTAAACAAGGTGGGTAATTTTTACTGAAATTAGA
CCGCTTGTAAACCAAGAGAATGTAAACAGTTCAGCCACTCTTGTTTATAACTTAGGGGGA
AAAAAGTAATTTTACTTTTATCAAGTAAAGCCAACTGGGATTTAACTCGTATAATCTCTG
AATTACTGATTTCATCTGCGAAAAGAAAGCTAATTCCCTCCGCTTGTAAATCTTGTTGAA
AAGGATTTGCTCTATGAATGGCTATCGGGATGTTCATCTGTATGAGTAAACACATCGTTC
CGATCCCTTGCTGACGCTCAAAAGGAAAGTAACCAAGATCACATTGAGACAGTAGATCCA
AATAAGACTCAAATTCTAATTTCTGAGTAAGAATGTTCACCTGCCCTTGTTGGAAGTCTT
GTTCTGCTTGTTGGCGAACTTGAGCAATATATTTTGAATTACCTGCGGGATACCCCATCG
GCACGACTATTCGTACATTTTCGCCAAATATCTCTCGAATTTGCTTTAATCCAAGTAAAT
GTTGATTGCTCGGATCGCCAGAATTTCCTAACAAAATTGTCCGTTGATATGAACATTTTT
TAGTCGGAAAATTCGTAGGCATTCTAGTTGGGAAATAAAGCCGTTGATCAAGAGAGCTCT
TACGTTTTAATTGTTGATAAGCGTGATTTAAATCTCCTAAAGTTCCCCACAAGCGTGCTA
TTTTACGTTGTGCAAGTCTTCGCAATGGATAAAACAATCTAAACTTTAAAGAAGAAGAGA
GCTCATAAAGATCTGCTCCCCAAATATGCCAAACACAACGATTTGCTGGGACTAATCCTA
ACAAGATAGCTAACCACAACGATGCATTGAATTGCCCATGTAGCACAAACCAAGCGGTTG
GTTCCTTTCTTGCAATTTTGATAACTTCTTGAGTGAGTAAATATTCATCTGGATATGAAT
TAATATCTAATAATGTAAAAGTTTCAGACAAATCACTACGACTAACAACATAAAAATGAA
AAGCATTCGGTAGTTCATCCAATAATTCATTTTGGAAGAAATTTAGTATTGTGTGATTGT
GATGGGGAATATTAGCCCCTAAAACATGGATTATATTTGCCATATTCCATCTATACCATA
TTAAAAAGAATAGTCTTGATGTGACATATAAATCACTATTTAAATGTTGCCAAGTGTTCC
TATGATATTTAATCCTTTGACCCATGCTTTAATATTCATTTCACATTAATGACATTATCT
ATAATTTTTGGTAAATATATTGAGCAACAATAGAGAAATATACGTGAGATTTGAAAATTT
TCCTGTAAAATTTTACCTCATAAGTTGAATAATTATAGCCAGCCATAATGTTAAATACAA
AAGAAAAACAGAAAGAACCCATAGCGAAAAAGCCCTACTTTATCCCAACTTGCTTAAAAC
TAGCTCTCTTAGCCACTTGCTATGTTGGGATATACGGCATCTATTTAGATGGAAAAATTC
GTTCTAAAATGGACGGGCAAATTTGGCAATTGCCTGCCGAGGTCTATAGTCGTATCGAAA
GTGTTCGCCTTGATGACAATCTTACCCTTGAGCAAGTCAAACTCGCCTTGTTAGACAATG
GCTATCGTGAAGTTTCATTAATTGCAACACCAGGTGATTTCAAAATTGAAGGTGACAATC
TTGTTTTGCTTCGCCGTGCTTTTCCTTTCCCTGAAAATCCTGAAGCTCAACGTGTACTGC
GTTTACGCTTTGTCAGTGATAAACTCGCTCGTATTGAAGATTTAGTGCAATTTAAAGAGG
TCGAGGAATTTCGTCTTGACCCTAAAATGATTGCAATGTTGCATTCGGATAACGATGAAG
AACGTCAAGCGTTACGTTTGCAGGATTATCCTCGTCTGCTTATTGATGCGTTGCTACTTA
CCGAAGATAAGCGTTTCTATCAACACGAAGGAATTAGTCCACTGGGGATTGCTCGAGCCT
TTTTGACAAACTATCAAGCAGGCAGAACAGTGCAAGGGGGCAGTACTTTAACTCAGCAAT
TAGTTAAAAACCTCTTTCTAAGTAATGAAAAAACCTTAGTGCGTAAAGTAAATGAAGCGT
TAATGTCGCTGATTTTAGATTTTCGTTACGATAAAAACCGCATTCTCGAAACCTATCTAA
ATGAAATTTATCTTGGTCAAAATGGTAGTTATCAAATTCACGGTTTTGCTCTGGCAAGTC
AATTCTATTTTGGTCGTCCTATTCAAGAAATTAATCTAAATCAAATCGCTCTGCTAGTGG
GAATGGTGAAAGGTCCGTCCCTCTATAATCCGTGGAAAAATCCAGAAGGGGCATTAGAAC
GCCGTAATGTTGTGTTGCGTGTATTGCTAGGACATAAGGTGATTAATCAAGAATTGTATG
ATTTACTTAGTAAACAACCGCTTGGCGTGAAAGAGAAAGGGAATATCTATCGTCAGCAAC
CTGCGTTTATGCACGCCTTAAATTTAGATATTAAAAGTCAGTTGGGTGAGAACAAATCTG
CTCTGCTGTCAGGGGCAAAAATTTTCACGACTTTAGATAGAAAACAACAGCGTTCTGCGG
AAATGGCGGTTATCAATGGGGTATCCGAATTAGAAAATAGCAGTAAGAAAATCAAAGAGT
TGCAATCTGCTATTGTGGTGGCGGAATATAAAACGGGTAAAGTACGGGCGATTGTCGGGG
GAGTACAGACACAATATGCTGGCTTTAACCGTGCTATTCAAACCAAGCGTCAAATCGGTT
CATTGGTTAAACCGTCTATTTATGCCATTGCTTTGGCAAATCCGCAGTATTTCCGTCTTA
ACACGCCGATAGCTAACCAACCGATTACCATTACCGTTGGAAGTAATACTTGGACACCTC
GTAACTATGATCATCGTTTTAGCGGTTCTGTGATGTTAATGGACGCTTTGGTTCGTTCCC
TTAACATTCCTACGGTAAACATTGGAATGAAACTTGGGCTGAAAAATGTGATTGCCAAGC
AGAAAGAAATGGGCTGGGATAATGCCGAAATTCCACCTTATCCTGCGACATTACTCGGCT
CTTATTCTATTTCACCTTATGATGTCACGAAGTCTTATCAGGTTATTGCAAATGCTGGCT
TAAAAGTACCGCTTACCACAATTGAAGCAATCATATCCCCAACAGGTGAAATGATTTATC
AGCCTGTTCTCACGCAGACAAGTAAACGCGTTTTGCCTGCAGAAGCCACGATTCAAACAC
TTTATGCAATGCAACAAGTAACGGAGCGAGGTACGGCTCGTAGCCTACAGGCAGATTTTG
CACAACTGCATATCGCAGGCAAAACCGGCACCACCAACAATGCACGAGATACTTGGTTTG
TCGGCATAGACGGTGAAAATGTCACAACCGTTTGGTTAGGTAAAGATAACAATAGCGATA
CCTATCTCACCGGTTCAAGTGGTGCATTGCAAATATATAAAGAGTACCTTAAACGTGCCG
AACCCTTGGCATTCAAGCTACCAAGCATACCAACTATTCAATGGGTAGGTATCAACAGCT
ACGGCTCTTGGGACTGCTCCAGCCCTCGTCAAATTCCTGTTTGGAAAGATAAAGGACAAC
GCTATTGTACGGGTGGCGGTTCTGTAGTTGAAGCAAAACCAAGTGTGTGGGACGCATTAT
CACTAGGCAAAGACGTCCCTCAAACCCAACCGAATAAAGCCGACGAAGCAGAAGGGCAAG
CTCCGATTGAGGAAGAACCATTAGAGGAATAGATTAAGAACGGCATAGTAGACAAAAATT
ACGGGCAAAGGGTCATTAGTTTTCATCTACTCTGCCATATCTTACAATTCTTACGCTTTT
TCCGCCTCTAATCTTTCAAAAGAAAGCACTTTGCGTTCAAGTCTGCGTAAGATTACGGTC
ATAATCCCTGTAATAACCAAATAAACTACACCGGCTAAACCATAAATGGTTAATGCATCA
TACTCTGTACCATAAAGCTGGCGAGCATAGCCCATAATATCCATAATGGTAATGGTTGAA
GCGAGTGATGTTCCTTTGAATACTAAGATAATCTCATTGCTGTAAGACGGTAATGCCCGT
TTTAATGCATAAGGAACAAGGATTTTCAAGGTCTGTAATCGACTTAATCCTAATGCAGCA
CAAGTTTCCCACTGCCCTTTTGGTATCGCTTTGACCGCACCGTGAAATAGTAAGGTGGTA
TAAGCAGAACTATTTAATGCAAGGGTGAGCATTGCACAGAACCACGCATCTGATAACAAA
GACCAAAAGGGACTTGCGACAATCCAAGGAAACTGCCCAGGACCTGCATAAATCAAGAAA
AACTGTACTAACAATGGTGTTCCAGTAAATAGGGTTAAAAAGCCATTTACTATTCCTTTT
ACTAGACGATTTTCCATTGAAAGTAAAAACGTCATTCCAACAGCAAGGAAAAATGCCACG
ATTAAAGAAACAAACGTCAGCAATAAACTAGTCGGGATACCTTGAACTATCACCATAAAG
TATTCTTGCAACATTATTTACCCCCTCTTTCAAAACGAGTGAAGCGTAGCTCTAATTTAC
GAATAATCACTTGGCTAACTAAGGTTACACCGAGGTAAATTAATGCTGCTGTACCGTACC
AAGTAAATGGCTGATGAGTGCTGGTGTTAATTAACTCCGTTTGTCGCATAATATCGTGTA
CACCGATTAAAGAAACCAAAGCGGTATCTTTTAATAACACTAACCACTGATTGCTTAACC
CTGGTAAGGCGTGTCGCCAAACCTGTGGCATCACAATGTTTACAAAAGTATAGCCACGAC
TTAATCCAAGAGCTGCCCCAGACTCCCACTGCCCAAGCGGAATAGCTTGAATAGCTCCAC
GCAATGATTGAGAAGCGTAGGAAGCAAAAATAATAGATAGTGCCACGACACCACAGCCAA
ATGCACCGAGTTCGACATATTCCCCTGTGATCATTTCAAGCACTTCAGGCGCACCAAAAT
AGATTAAAAAGACCACTAAAATTTCAGGCAAACCACGCAATAACGCAACAACAACTGTGG
TTGGTTTACGCACCATTGTCCATTTATGCGTTTCAAGCACCACAAAAAGAATGGACAATA
GTAATCCGAGCAATAAAGAGCAAACTGCCAACCCTAAGGTCATTAGGGTTGCAGAATACA
ATAGAGGAAGATAATCCAAAAACATAATGATTATTTAGTCATCCATTTATCATAAATTTT
TTGGTACTCACCGCTTGCTTTAATCGCTGCGATACCTTTGTTTAATTTTTCAACTAACTC
AGTGTTAGATTTTTTCACTGCAATGCCTAAGCCATTGTTGAAATAACGTTTATCTGTCAC
TTTCTCGCCAACAAATTGTGCTTCAGGGATTTTGCCTAACATATCTTTTAACACATCAGT
GTCACCAAAGATTAAATCAATACGACCATTTTTTAAGTCTAAGATTGCATCTTGTAAATT
CGCATAAGATTTTGCTTGATATTGTTTAGCTTCTGCCGTTGCGTATTGTTGGTAAGTTGT
ACCGTTTTGTACACCTACTGTTTTAGCAGATACTAAATCTTTACCTTGTAAAGCAATATA
GCTTGCTGAACTTTCGTAGTATGGTGCTGAGAAAGCCACTTGTTTTGCACGAGCTTCTGT
AATATCAATTGCTGAAATTGCCGCATCAAAACCGCCACGCCCTTTAATTAAGCTAGGGAT
TAACGCATCAAACGATTGAGATTTAAATTCGCAAGTCGCTTGGACTTCTTTACAAATTGC
ATTTGCAATATCTACATCAAAGCCAACGATTTCACCTTTCTCATTGGTTTGCTCAAACGG
TGGATAGCTTGGCTCCATTGCAAACGTAATTTTGTCATTCGCATAAGCTGAAACTGCTGT
TGCTGCCAAAATGGTTGCTAAAAGTAATTTTTTCATAGTAACTCCTATTAATTGTATGAT
GTTGTGATTAATCTGAATGTGAAAGATATTGAGCAAATTGCGTTGTTTTTGGTTGTTCAA
AACAGCTTGCATCGCCCATTTCAATAATTTTGCCTTGTTCCATATACACCACTTTAGTGG
CAACTTTACGAGCAACAGAAACCTCGTGTGTCACAATCACTTGGGTGATCCCTGTTTGTT
GTAACTCTTTAATAATATCAACAACTTGAGCGGTAATTTCAGGGTCTAAAGCAGCTGTTG
GCTCATCAAAAAGCAACACTTCTGGTTGCATCATTAACGCTCTTGCAATCGCCACACGCT
GTTGCTGACCGCCTGAAAGCTGTAACGGAAAACGTTCTGCAAAGGCAGTAAGTTGCAAAC
GTGCTAACAAACCTTTGGCTCTTTCTACCGCTTGCTCTTTAGTTAAACCCAACACTTTCA
TTGGTGCTTCAATCAAGTTTTGCATTACACTAAGATGTGGCCATAGATGATACTGTTGGA
ACACCATTCCCACTTCTTTGCGTAATAATGCTACCTGTTTCGCATTGGTTTTAGCGGTCA
GATCAAACTTGTGATTTGCAATTTCAAGCTGACCAGATTGCGGTACTTCCATTAAATTTA
ACGTGCGGATTAAAGTACTTTTCCCTGCACCACTAGGGCCGAGTAACACAACGGTATCGC
CTTTTTCAATGTTTAAATTAATATCAAACAAGGCTTGACTCGAACCGTAAAAGAAATTGA
CATTACTAATGCGAATTGCCATTAACTACTTCCTATCAAAGTTTCAAAACTGAATAGATA
TTAAATTTTATTGCATAAATATGCAAGTGATTTTTGTAAATTTGAGGTAAAAATTTTGAT
GAAAAAATTAAAATACATATCTGTAATTGTAGGTTATAATAATTACACTGTATAAAATCA
CATAAAGAGGCGGAGATGGATTTTTCTTTATTACTTGACGGCTTAAATGATAAACAACGA
GAAGCAGTGGCAGCCCCTATTGGCAACTATTTAGTGTTAGCTGGGGCAGGTAGTGGGAAA
ACCCGTGTACTTACCCACCGTATTGCGTGGTTAATTGGTGTTGAAAATATTGCTGAGTCC
AATATTCTTGCTGTGACCTTCACTAATAAAGCTGCCACAGAAATGCGTCATCGTATTGAA
TATACCCTATCGCAATCTAGCGACCACCGCTTATTCGGTATGTGGGTCGGTACATTCCAT
AGCATTGCTAACCGCTTACTTCGCTCTCATTATCTTGATGCCAATCTGCCGCAAGATTTT
CAGATTATGGATACTGAAGATCAGCAACGTTTGATTAAACGCTTGCTCAAATTGCATAAC
TTAGATGAAAAGCAGTTTCCACCTAAACAAGTGGCGTGGTTTATCAATGCTCAAAAAGAT
CAGGGCTTGAGAGCAAAAGATCTCAAACAATCTCACGATGATCCCCACTCACAACAACTC
GTTAAATTCTATCAAATCTATCAAGAAGCTAGCGATCGCGCAGGCTTGCTGGACTTCGCT
GAACTCTTAATCCGTGCTTATGAATTATTTAAGCATAACCCATTGATTTTACAACGTTAT
CAACAACGTTTTCAGCATATTCTGATCGATGAATTTCAGGATACCAATAACATTCAATAC
GATCTTATTCATTTATTGGCTGGAAAAACGGGCAAAGTAATGATCGTGGGTGACGACGAC
CAATCTATTTACGGCTGGCGTGGCGCTCAAGTGGAAAACATTCAACGCTTCTTAAATGAT
TATGACAACGCACAAACTATTCGCCTTGAACAAAATTACCGTTCAACAGGACATATTTTA
AATTCGGCAAATGCTTTAATTTCAAACAATGACAATCGTTTAGGCAAAAATCTTTGGACA
GATAAAGGTGACGGCGATCCCGTTGATATTTATTGTGCATTCAATGAGTTAGATGAAGCT
CGCTTTGTCGCTTCACAGATTAAGCAATGGAAAGAAGATGAAGGCGATTTTAATCAATGT
GCTGTGCTTTATCGGGGTAATGCCCAATCTCGTGTTATCGAAGAAGCCCTAATTCAAGCC
AATATCCCTTATCGAATTTATGGCGGAATGCGGTTCTTTGAACGCCAAGAGATCAAAGAT
GCCCTAGCCTATTTACGCTTAATCGCTAATCGTCAAGATGATGCCGCTTTTGAACGTGTG
GTAAATACACCGCCAAGAGCGATAGGCGATCGCACCCTAGATATTTTGCGCCAGCTTACC
CGAACTCGCCAGATCACCTTATGGCAAGCAATCCAAGTGGCTGTTCAAGAAGAACAGCTT
TCAGGGCGTTCCGCTTCAGCCTTACTCCGCTTTGTTGAGCTAATTAACGCACTTGAACAA
GAAACGGAAGAAATGCCATTGTTTGAACAAACGGATTTTGTGATTAAAAAATCTGGGCTT
TATGAAATGTATAAGCAAGAAAAAGGGGAAAAAGGCGAAGTTCGTATTGAGAACTTGGAA
GAGTTAGTGACCGCAACACGTCAATTTGTAAAACCAGATGAATCAGAAGAGATGAGCGAT
CTCACCGCTTTCTTAACTCACGCTTCCCTTGAAGCTGGCGAAACACAGGCCTCACCACAT
CAAGATTATGTGGAATTAATGACCTTACATTCAGCCAAAGGCTTAGAGTTTCCACGCGTG
TTTATCGTTGGGGTTGAAGAAGGTATTTTCCCAAGCGGAATGAGCTTCGACGAAGGTCGT
TTGCAAGAAGAACGTCGCTTGGCTTATGTCGGCATTACACGCGCGAAGAAAAAACTCACG
ATCAGCTATGCCGAAAGTCGCCGCTTGTATGGCAAAGAAGAACGCCATTTACCTTCACGT
TTTATTGGCGAGCTACCCGATGAGCATATCCGAGAAGTCCGCTTGCGTGGAAGTATTAAT
CGCCCTGCCACTTTTGCAAAACCACAAGCTAATCCGACCGCTTGTTTACAAGAAGACAAT
AGTTGGAAAATGGGGCAAAAAGTTCGTCACGAGAAATTTGGGCAAGGAACAATTATCAAT
GTAGAAGGCAGTGGCGATCATACTCGTCTGCAAATTGCCTTTGTACAGCAAGGGATTAAG
TGGTTGATTGCAAAAGTGGCGAAGTTGGAAAAGATGTAAAAAAAATCCCCAACCAAATGG
CTGGGGATTTTTTACTTTAATCGTAAATTACTCAGAAACTACATTGATAGTTACTACTGC
ATTTACTTCAGCGTGTAAGTGTAATTTCACTTCGTGTTCACCGATAGTGCGTAATGCACC
TTCTGGTAAACGAACTTCTGATTTAGTTACTGCTACGCCTGCTGCTGATACTGCTTCAGC
GATATCACGCGCACCAACAGAACCGAATAAACGACCGTCATCACCTGCTTTAGAAGTGAT
TACGATTGCTGCTAAGTTAGCGATTGCTGCTGCACGAGCTTGTGCTGCAGATAATGCTTC
TGCTGCTTTCGCTTCTAATTCTGCACAACGTGCTTCAAAGTGAGCAATGTTTGCTGCAGT
TGCCATAACTGCTTTACCTTGCGGGATTAAGTAGTTACGCGCAAAACCTGCTTTAACAGT
TACTTGGTCACCAACAGTACCAAGTTGAGCAACTTTGTCTAATAAAATAACTTGCATTGT
ACTCTTCCTCTCTTATTACTGATGATTGTCAGTGTATGGAAGTAACGCAAGGTAGCGAGC
GCGTTTGATTGCACGAGCTAATTGACGTTGATACTTCGCACGAGTACCTGTGATACGGCT
TGGAACAATTTTGCCGCTTTCTGAAATATAGTTCTTTAATGTAGCGATATCTTTGTAATC
GATTTCAACAACATTTTCCGCTGTGAAACGGCAGAACTTACGACGACGGAAATAACGTGC
CATTTTGGCTTCTCCTAATCTATAAATTCAATCTGTTCGGTGTGTAAGACTAGTTGATTT
AAATCGTTGTAGTCTTTGTGAGTATGGATAAACCCTTTTACTCGAACTTTCCCACCGACC
TTCATTTGTTGGGTTATTAAACTAAATTGATTGCCTGCCAAAATCACTTGGATTTTGCAC
CACGCTTGGCGTTCTAAATTGACTTCTTTTTGTACTGAACGATGTTCTAAATAAAAAGAG
TAAGTTGGAATACCTATCGGGCTTAGGCTTTGTTTAATCGTTGTTGCGATAGTACCACTT
AAGATTAAACAGTTATCAATAGACGAATTACTCGTCTGCATCCTCAGCTTCAACTTCTTC
TACTAAAGCTTCTGGAGCTTTACGCTCATCTTTTGCTTTAAGCATTGGTGATGCTTCTGT
TACCGCTGCTTTAGTGTGTAACACTAAGCTACGAAGAACTGCATCGTTGTAACGGAAGTT
AGTTTCTAACTCATCGATTACGTTTTGTGGAGCTTCTACATTCATTAACACATAGTGTGC
TTTGTGAAGTTTGTTGATTGGGTATGCTAATTGACGACGACCCCAATCTTCTAAGCGATG
AACTTGACCGCCTGCTTCTTTAACAGAAGCGGTATAACGCTCGATCATACCAGGTACTTG
TTCGCTTTGGTCCGGGTGAACCATAAAAACGATTTCGTAGTGACGCATTGTCGATCCTTA
CGGGTTAACAGCCTCCAAGGTTGCCAGTCACCAGCGTTGGAAGCAAGGATTAAAAACAGG
TGTGACTGAAGCCGTGCATTATACGGATAAATAAAATTCGTACAAGTAAAAGTTAATCTG
CATAGCAAAATTAGGCATAAATCTATCCGCTTATGGTGGTTTTTAGCATTAGATGTTAAA
AAATTTTTATCCTTTTTTAGCGTGATAAAAATAGAATAAAAAACTAATTTATCTAAAATA
TAAGAATAATATTCTTGTTATAGTGCTTTAATTGGCGTTTATAAGTGATTGTATAGATTT
TAATACTAAAAATAGGGTTGTTTTATTGGTTTTGGCGTGTTAATTTACACTCTCTTTTTT
TCGGAAACCTTTGGATTTTTGACAATGACAACTCATACTCTAAGAAATAATCCACGCAAA
GTGGCGATTGCAGCAATGATCGGGACTGCAATTGAATTTTTTGACTACTACATTTATGCG
GCAGCAGCTGTATTAGTATTTAACACACAATTCTTTAACAGCGATGACCCTGTTTCAAAT
GAATTACTTTCCCTTTCTACATTAGCACTAGCATTCTTCGCTCGCCCAATCGGTTCGGCA
CTTTTCGGACACTTTGGGGACAAAATCGGACGTAAGAAAACCCTTGTTGCTTCATTATTA
TTAATGGGCGGTTCAACGGTTACTATCGGCTTATTACCAAACTATGAAAGCATTGGTATC
TGGGCAACTATTTTGCTCTGCTTATGTCGTATCGGACAAGGTATCGGTTTAGGCGGTGAA
TGGGGTGGTGCAGCATTAGTGGCGACTGAAAATGCACCAGATGGTAAACGTGCTTGGTTC
GGTACATTCCCACAATTAGGTGCGCCAATTGGCTTATTCTTAGCAAACGCCTCCTTCTTC
TTAGTCAGCTACATTTTCGGTGCTGAAGCCTTAGTGGAATGGGCGTGGCGTATTCCGTTT
GTTTCATCTATCGTGCTTGTTGCAGTAGGTTTATATGTACGTCTTAGCTTACACGAAAGC
CACGTTTTCAGAGAAGCTGAAGCTCAAGGCAAAAAACACGCAGCACCTGTAAGCGAAGTA
TTTAAAGACCACTTAAAACCGTTGATCATTGGTACATTCATTATGACAGCGACCTATGTG
TTGTTCTACATTATGACTGCCTTTGCTCAAATTTACTCAAAAAGTGCACCAACGCTATCA
CCAGCAGGACACCCAATGGGCCTAGGTATTCCAGCTAACACATTTACAGGATTACTCTTA
TTAAGTGCAATTGTATTTGGTATCTTCGTTAGCCTGTCAGGGATTTTTGCTGACAAAATC
GGTCGCCGTAAATGGTTAATTTATGTGACAACAGGTATCGGCATTTTCGGTTTATTAATG
CCTTTCTTCTTAGGAAACGGTACACCAATGACAGTCTTTGCGTTCTTAATCGTAGGTATG
GTCTTTATGGGTATGACATTCGGCCCAATGGCGGCATTATTACCAGAATTATTCCCAACT
GAAGTACGTTACTCTGGCGCATCACTTGCCTATAACTTAGCATCTATTGTGGGGGCAACG
GTTGCTGCAACTTTTGCAATTAAAATTAATGCAGCTTATGGCTTAATCGGCGTAGGGATT
TACCTTGCAATTAATGCAGTTATCACATTGATTGCACTCTTTGCGTCAAAAGAAACGAAG
AATTTGGATTTGACTGAAGTGTAAATGCTACGAATTGTAAGTTCATTTTTAAGTTTGAAA
AATAGTATCCAAAAAGTGGCTTAATCTAAACCATAACCTATTCAATTTCTCTATTTCAGG
CTGATATTCCACCATTTTCGCGACACAAGCGGTGGGATCGAAGCCTGATTTTGCAAAATA
GCGAGCCAAGAAAAACGCCTTTTGTTCCGCAGACAGCGGATTGTAATGACACAGCAAGGC
TAATTCTAAAGCAGGATCGGAGATCGCCGCATATTCCCAATCAATCAAAAAGAGTTTTTC
ATCTTGTTCGACTAAATTTGCAAGATGAATGTCGTGATGGCAAATGGTTTGTTTATAAGG
ACTAATCTGTTTAAACGGAGGTCTGAAATTGAGACTGTTTTGCGTTTTAAGCGGTAAGTT
TTGCCATAAAAATTGACAACGTTCGGCAAGATTTAATCTTGTTAAATTTTGCGTAGAACG
TACCGCTTGCCAATCAAAGCGATGTAAGCTGGCTAATTGGTCAGCTAATTTAGCGAGTAA
AGGTTGGCTAAAATGGCTAGGGGTTTGCCCATTAATCCACGCTAATAAAGCAGAGGTTTC
ATTAGCATAAATGATCTTAGGAGCGAAACCGAGTGGCTCAATCAAACGCAAAAAAGCCAC
TTCTTGTTGGTAATCAATGCCATAATCAGTGGCTTGTTGGGTCTGGGAACGTAAAACATA
ACATTCGCCATTGGCTAATTCGACCAAATGGCTACAGGCGGTCAGCCCTGCTAATTTTGT
GACAGAACTGACCGCTTGTTGTTGCTGTTGTTCAAGCCATTGAAGTGCCATTATCGCTGA
AAACGTAAGTAAAAACGGTAGTTTTCACTTTCAGGGGTTGGCTTGTCTAAAGCAATCTCT
TGGCGTTGTTTAGGTTCAAGGAACAAATGTTGCCAAGACGATGTTGCTTCACCCTTTAAG
GTTTGCGTCACCCCTGTTTTGTCGTACCAAAACAGTTTATAGCTTAAATGCAGAGGGTGT
TCACTTTTATTAAACACCACAAGTTCATCCGATTTTGCCACAACGTCCGTTATCTCTGCG
ACATTGGCTTCGATATTAACAATCGGCGTTGTGCCTGATGGCAGATAGCTAGGCGGATTT
GACCCACAAGCGGTCAGAAATACGCTCAATAGTACAACAAGAGAAAAAGTGTGCTTCATC
TTATTTCGCCAACATTTTACCTAACGGCTCACCGCCAACAAGGTGCATATGGATATGGAA
TACTTCTTGTCCACCGTGTTTATTACAGTTCATGATCAAGCGATAGCCGTCTTCCGCAAT
GCCTTCTTCTTTGGCAATTTTCGCAGCAACGGTAAATAAACGCCCAAGTGCTTGTTCATC
TTCCGCAGTAACGTGATTAACCGTTGGAATAAATTTGTTTGGAATAATTAAAATGTGGGT
TTTCGCCTGTGGGGCAATATCACGGAATGCAGTGACAAGCTCATCTTGATACACGATTGC
CGCAGGGATTTCTTTACGGATGATTTTGCTGAAAATAGTTTCTTCGTAGTTGGTTAGCAT
AATGTTTCCTTATATCAGTGTTGTAAGCGGTAGGATTGTCTAACTTTTTTGAGCAATTTG
CAAAAATTTCTGCAAATTTGACCGCTTTTATTTCATTTAGGGGCTGTATTAGATTATCAA
GTATGTTAGTCTATAAAAATGAAAATAACTAATTGTAAATTAAAGAAATCTACACAAAAA
AAGCTCCTTGAATTTTTTGTATTAGAAGTCACAGCTCGTTCGAAAATAAACATTAGCAAC
AATTTTGTCTACTATGCCCCTTTTTATGCCTTAAATAATAGAAATAGTATTTTCTATCTC
TTGTAAAGTCCAATCATTCAGATTCTTCAATGTAATACAGGGCAAGATCACATCTTTCTC
AAATTTATGATCTAATACACCTTAATTATCCATATCAAATCAGGTTGTAAAATGAGCGTT
TTTCGTTTTTTTGAAAATTTATCCGACCCACGAGCCTATAATCAAAAACACCACTTTTTA
GACATCGTTTTTCTCGTCGTCAGTGCCGTGATTTCGGGGGCAAACAGCTGGACTGAAATC
AAACTTTTTGGCGAATTACATTTGGATTGGTTGCGAAAATATCGTCCTTTTGAGTGTGGT
ATTCCTGTCGATGA
>H112 Scaffold2
CTTTTGCATCGGTTTTGGCTCTCGTTTGAGATTTTGCAAACTCACTGGCTTTCAGTGGAT
TAGCAATAAATACACGATAACCTGCTCGAGCAAGGGCTTTTGCCACGGGGATTTCTAATC
CACCCGTTGCTTCAAGCGTTATCAGAGCCACATTAAACTGGCTTAAATAGTCCAAGGTAT
GTTGAATACCTTTAGCGTTATTGGTTTCGGTTTTGGTCTTTTTCTGATGGGAAAAACCAA
TCACGAAATTGCGTTTAGCAACATCAATACCACAATAAATCGGAGCGTTCATCGGTAACC
TGCCTTGTATTCGGGTTTATATTTCAACTGTTCGGTTTTGCTGATGAAGTTATCCACGCC
TACGCTACAGAACGAGTTTTAGCTCTAGGGACACCCAAGCTGTGGATAACGTTATGGTTT
ATGTTGCTAGTTTACTATAATTTTAATATACAAGGGACACACTGTGTGTCCGTTGTTAAA
ATGGGATATGGTTTATTTTGCGGACACACGCAGTGTGTCCCTACAATTCCCCATAATAAT
GTAAAATTTTTGCAATAAATGACCGCTTGTAAAACATAAATAAGGTAAAAATAATGAGCT
TAAAAAACGAAAAAATTGCGGTGTTATTTGGTGGCGTTTCAGCAGAACGTGAAGTTTCTC
TCAATTCAGGTAAATCGGTCTTTGAAGCCTTACAGAGTTTAGGCTATAACGTTGAAGCGA
TTGATACAAAAGAATTTCCGATTGAAAAATTAAAAGAAAAAGGCATTCAGCGTGTGTTTA
ATATTCTTCACGGTGGTATCGGTGAAAATGGTGTGCTTCAAGGGGCGTTAGAGCAACTAG
GTATTCCCTATACAGGCTGTGGCGTGATGGCTTCTGCGATTACCTTAGATAAGTTCCGCA
CCAAGCTATTGTGGAATGCAGTGGGCTTACCAACAGCGGCAATGGAAGTGGTACGCCGTG
GGCAAGCGGTCAATTCCGATGAAATTATTGCAAAATTAGGTTTACCATTATTTGTGAAAC
CTGCGAGCGAAGGCTCAAGCGTTGGCGTAAGTAAAGTGAAAACTGCAGAACAGTTATTAC
CTGCAATCGAAGAAGCATTAAAATATGATTCAATTGTGTTGGTGGAAGAAAATTTAGCAG
GGGCGGAATACTCTGTACCAGTACTTGATGGTGAAGTGTTGTCTGCGGTACAAATTATTC
CAGACGGCGAGTTTTATGACTACCACGCAAAATATATTTCGGATAATACCCAGTATGTTG
TTCCAGCGTTAAATGCTGATCGCCAAGCAGAAGTCGCTAAGTTAGTGAAACAGGCTTATG
ATGTAGTGGGTTGTCGTGGTTGGAGCCGAATTGATGTAATGGAAGATGGCGAAGGAAACT
TCCGTTTAGTTGAAGTGAATACTTGCCCAGGTATGACCAGTCATAGTATTTTCCCAAAAT
CAGCGGCGACTGTAGGTTATAGTTTCGAGCGTTTAGTTGAACGTGTATTGGAGTTAAGTG
CGTAATGGTTGCAGTAATGCGTAAGAAGCCGACTTCGGTGATTCGTACACAAGCAAGTAA
ACCGAAATATCCGATTAATTGGTTTGTTTTTGTTAAGCCTATCGTTGTGTTATTATGTTT
CGGTATGGCTTATGCAATCTATACCAATTGGTCTAGTTTGCTTGCATCACTGGATAGAAC
TCCAATTCGTTCTTATGCATTAACGCATAAAACACAATTTACGACGAATAATGATATTCG
CGAAGTTTTAGCTAAAGCCCCCTTGTTAAAAGGCTATTTTGAACAGGATATTCAAGAGAT
TAAAGAAAAGTTTCTAACAATTTCTTGGATTCGTGATGTTTCTGTAAGAAAAGTTTATCC
CGATAAATTAAGTATTACGTTACTTGAACATCGCCCAGCAGCAGTATGGAATAATAATCA
ATATGTGTCTGTTCAAGGAAAAGTTTTTAGTTTACCGAAAGATCGGTTTGATAACACTGG
CTTACCTATTTTATACGGACCAGACGCAGAAAGTAAGGTTGTGCTTGAAGCGTGGGATAA
AATAAAAGCAGATTTAAAATCACGCAATTTAGGATTACATTCCATTGCAATGGATAGTCG
AGGAGCTTGGTCAATTCGACTTGATAATGGCGTTGAACTAAAATTAGGGCGAGGGGAATG
GCTATCAAAAATCGATCGTTTTGTGACTATTTTTCCTGAAATTGACATCCCTGAGGGAAA
ACGTTTATCCTATGTCGATTTACGTTATGAACACGGAGCATCCGTCGGATTTAGTAATCA
ATAATTTATAATACCGCAAACATAATATGACAAAAGTAGCAGAATCTAGAATTAGAGTTG
GTTTAGAAATTGGAACACACAAAATAGTTGCTGTGGTGGGTGAAGTATTGCCTGATGGTG
TGATTAATGTGATTGGTTCCGGAATTAGTCAATCTAAAGGCGTTCAAGGAGGAGGCATTG
TTGATTTAGATGCTGTAACAAGTGCTATTCAACGTGCGATTGAAGAAGCTGAATCGATTT
CTGGATATGATATTGTATGTGTTACTCTTGCCCTTTCAGGATCTCACATTACAGCTTTTA
ATGAAAGTGGAACTGTGCCGTTGTCTGGTAGTGTAAGAAATGAAGATTTGGATAATGCTA
TTCATATTGCTCGTTCTATTAAATTACCCGATGAGCTGGAAACATTACACATTATTCCTC
AGGAATATAGAGTAGATAGATTACCTGCTACTAAAAATCCCCTTGGTTTATCTGGTATGC
GTTTGCAGGCTCAAGCTCATTTAATTGCTTGCCATAACGATTGGCTACGTAATTTAAAAA
ATGCAGTGGAGAGAAGTAAATTAAAAATTGATCAAATCGTTTTTTCGGGGCTTGCTTCAA
GTTATTCTGTGTTAACAGAAGATGAAAAAGAACTTGGGGTTTGTTTAATTGATATTGGCG
GTGGCACTATGGATGTTCTTGTTTATACAGATGGTGCTTTGCGTTTTAGTAAAGTTATTC
CTTTTGGTGGGAATAATGTAACGGACTATATTGCTCATGTTTTCACAACCTCTCGCCAAG
ATGCAGAAAATATTAAAGTACAGTATGGATGTGCTATTGCACCCCCAACTCATTTCCCTG
AGAAAAAAATTGAGGTAGCAGGCTTGGGTGGACGAATGCCAAGAACTTTTACAAAAAGCC
AATTATCTAATGTTACATCTCAATGTTACCACGATTTACTGAGCGTAATTAATCAGGAAT
TATCCCAATTACGCAATGAACTATATCAAAAAGGCATAAAACAAGAATTAATTGCAGGAA
TTGTGCTTACAGGTGGTGGCTCTCAAATAGAAGATATTGTAGAATGTGCAAAATCTGTCT
TTGGATCACAAGTTCGGGTTGGTAACCCATTGAATATTACAGGATTAACGGATTATGTAA
GCAAACCGTCTTATGCAACCGTATTAGGATTGCTACAGTATAGTCATTATAATGACGTTG
ATAGTAGCCAAAGTGGAGAAATTAGTCATAAGGTGGGCGGCATTATTGATACATTAGGAC
ATAGTGCTAAAAAAGCGTATAATTGGATAAAATCAAGTTTTTAATAGGCATTAATAACAA
TATTAAGCCGTGAGGGAGAATCACAAATGTTTGAACCTATTTATGAAGCAACGCAAGATG
CGGTTATCAAAGTTATCGGTGTCGGTGGCGGTGGTGGTAACGCACTAAATCATATGGTTA
GTAACCAATCTGATGTTGGTAGTGTTGAATTCTTTTCGGTTAATACGGATGCACAAGTAT
TACGTAGTAGTGCCGTTCGCAATACGATTCAAATAGGTGCAAGTGTAACAAAAGGCTTAG
GGGCAGGAGCAGATCCAAACATTGGTCATCAAGCAGCTGAAGAAGATAGAGAAGCATTAA
CGAATATGCTTACAGGTGCTGATATGGTCTTCATTGCTGTTGGTATGGGCGGTGGCACAG
GTACTGGTGCAGCTCCTGTAATTGCTGAAATTGCTAAAAGCCAAGGAGCATTAACAGTTG
GTATTGTTACTAAACCTTTCTCTTTTGAAGGTAGAAAACGTTCTAACTATGCGGAACAAG
GGATCCGTGAACTTGCAAAACATGTGGATTCACTCATCATTATCCAAAATGATAAATTAC
TAAAAGTATTACCTAAAAGTGTAAAATTTAATGAAGCCTTTGGCGTTGCAAATGACGTCT
TACGCAATGCGGTATTAGGTATTACGGATATGATTACTTCCGAAGGTCTTGTGAACGTTG
ACTTTGCAGACGTGAAAAAAGTGATGTCGGAAATGGGTAGAGCAATGATGGGAACAGGCA
TTGCAGAGGGTGAAAACCGTGCAGAAAATGCAGCAAAAGAAGCTGTAGCAAGCCCGTTAT
TGGAAGATGTTGATTTATCAGGTGCTAAAGGCATTCTTGTGAATATTTCTTCTGGCTATG
ATATTGAACTTGCAGAGGTCAATACCATTATGGAATATGTTACTAGCTTTGCAGATCCTG
ATGCAGCTATTATTTTTGGTTCTGCTTTCTATCCAGAAATGGAAGGTAAGATTCGTGTAA
CTTTAGTTGCAACAGGTATTGGTCAGCCAGATGAAATGCCAAAAATTCCATCAATTCAGG
CGGTACCGCAATTCCAACAACCTCAACAGAATATAAATACAGGATTTCAAAGAACTCAAC
CTGATTTTATGAATAATATGAGTGGTTATTCTCAACAAACACAATATACTCAACAGCAGC
AAGTTCAGAAACCACAACAAGTAGATACAGCTCAAATGTTTTCCCCAAGCTCAATCCCTG
GGTTTATGAGAAATGGCCAATAACCATTTCGGGAAATAAGGAAACGATATGATTAAACAA
AGAACCCTTAAACAAGCAGCAAAAGTAACAGGTATTGGCTTGCACAGTGGCAAGAAAGTA
ACCTTAACGTTGCGTCCAGCACCTGCAAATACAGGGATTATTTACGCAAGAACAGATCTT
AAGCCTGTCGTTTATTTCCTGGCAAGTGCTGAATCTATCCGTGATACACAACTTTGTACT
TGTATGATCAATGATGAAGGTGTGCGTATTTCAACAGTAGAACACTTAAACGCAGCAATG
TCTGCGTTAGGTTTAGATAACCTAATTGTAGAAGTTGATGCAGCCGAAATTCCAATTATG
GACGGTAGCTCAAGTCCTTTTATCTATCTCTTATTGGATGCAGGTATTGAAGAACAAGAC
GCGCCGAAAAAATTTATTCGTATTAAAGAAAGTGTACGAGTAGAAGAAGGGGATAAGTGG
GCTGAATTTAAACCTTATAGTCACGGTTTGAAATTAGACTTTACCATTGACTTTACACAC
CCAATGATTACCAAAGAAGTGCGTAACTACAAAATGGAATTTTCAGCACAACATTTTATT
CAACAATTAAGCCGTGCTAGAACCTTTACCTTTATGAAAGATGTTGAATATCTTCAATCC
ATTGGTCTTGCATTAGGCGGTAGTTTAGATAATGCTATTGTTTTAGATGAATACCGCATT
TTGAATGAGGAAGGGCTACGTTTTAAAGATGAACTAGTTCGTCATAAAATGTTAGATGCT
GTCGGTGATTTATTTATGTGTGGCTACAATATTTTAGGTGATTTCAAAGCCTATAAATCA
GGTCACGGCTTAAATAATAAATTATTACGAGCTGTACTAGCGAATGAAAATGCTTGGGAA
TTTGTAACCTTTGATGATAAAGCAGAGGTTCCGCAAGGTTATCAAGTGACAGAACAGGTG
TTTATTTAATAGTTATTATCATTTCTCGGAGATTTTTATTAAATTTTTAAGGTGTTTTTT
CTTAAAATTCTAATTTTTAAAAATTTTTGCAGAAAAATTGCCGCTTGCTATTCCCTTATT
CTACATTTTCGGCTAATCTCGCAGACTTCATTTACCTTGGTAAATGAAGTCTTTTTTTAT
TTGTCTTACAGGAAATTTTATGAGTAACCAATCTTTATCTTCAAAAATCCTTGGCGGTAA
TTTAGTATTACGCATTGCCGTAGGTTTAGTGCTAGGTATCTGCTTAGCATTAGTTAGCCC
AGATGCAGCCAAAAGCGTTGGGGTTCTCGGACAATTCTTTGTAAAATCACTACGTGCAAT
TGCACCGATTTTAGTTTTTGTTCTTGTAATGGCTTCAATTGCTAACAAAGAAGTTGGCAG
CGATAGCCGCTTAAAATCTATTTTGGTGATGTATGGCTTAGGTACCTTTGTTGCAGCAGT
AACAGCGGTTACTTTAAGCTATTTATTCCCAACGACCCTTGAATTGGTCACAAGCCCAGA
TGGACTTGCACCACCGCAAGGCATTGGTGAAGTATTGAAAACCGTTATTTTCAACCTAGT
AGATAACCCACTTGGTGCAATTACTAACGGTAATTTCATCGGTATTCTTGCGTGGTCTAT
CGGCTTAGGTATCGCATTACGTCACGCTGCACCAAGCACCAAAGTTTTATTAAATGACTT
CTCTGATGCGGTATCTTTCGTGGTAAAAGTGGTTATTGCATTTGCACCAATCGGGGTATT
CGGCTTAGTGGCAGAAACAATGGCAACTAACGGTGCTGATGCCTTTATCGGCTATGCTCG
TCTATTAGCAGTATTATTAGGTGCAATGGCGATTGTGGCATTCATTCTTAACCCGTTACT
AGTGTTCTGGAAAATCCGCCGCAACCCATACCCACTCACCATCACCTGTTTACGCGAAAG
TGGTGTGACAGCATTCTTTACTCGTAGCTCAGCGGCAAATATCCCTGTAAATATGGGATT
AGCAAAACGTTTAGGCATCAAAGAAGAAATTTACTCTATCGCAATTCCACTTGGTGCTAA
CATCAATATGGCTGGCGCAGCAATTACCATCACCGTATTAACATTAGCTGCGGCTTATAC
TCAAGGTATCGTACCAGATTTCTCAACAGCAGTATTATTAAGTGTTGTTGCTTCAGTATG
TGCTTGTGGTGCATCAGGCGTAGCAGGTGGTTCATTATTATTAATCCCACTTGCGTGTAG
CTTATTCAACATTCCAAACGATGTTGCAGCACAAGTTATCGGCGTTGGCTTCATTATCGG
TGTTATCCAAGATTCAGCAGAAACAGCACTTAACTCATCAACTGACGTACTATTTACCGC
AGCGGCAAGTATGTCTGATGAGAAGAATAACTAGAATTCTTGTATACTTTTAATAGTTAA
ACACTAGTAAAAGACTTAACTACATCAGTCAAGTATTTTAGATAAGCAGAAAAATAGCTG
CTATAAAATTGACTATAGTCTTATATTGAAGGCTATAGTCGTTTACTAGGTCTAGATTTT
TCTCTATTTTATAAATTTTCATTCTAATATTCTCCTTTCCTTTTCCCTTTCCTGTAATTT
TCAGGTACAATCCGCCGATTATTTTTCTTTTATCAATAACAATACAATAGGACATTTACT
GCCCTTATGAAAATGCAGAACATTCGTAACTTTTCTATTATTGCTCACATTGACCACGGT
AAATCGACTTTATCTGACCGCTTGATCCAAACTTGCGGCGGTTTGTCAGATCGTGAAATG
GAAGCTCAAGTGTTAGACTCTATGGATCTTGAGCGTGAGCGCGGTATTACCATTAAAGCA
CAAAGTGTTACCTTAAATTATCAAGCAAAAGATGGTCAAACCTATCAGTTAAACTTTATC
GATACGCCAGGACACGTCGATTTCTCTTATGAAGTTTCTCGTTCCCTAGCCGCCTGTGAA
GGGGCGTTGTTGGTTGTTGATGCTGGGCAAGGGGTGGAAGCACAAACTCTTGCTAACTGT
TACACGGCAATTGAGATGGATTTGGAAGTGGTGCCGATTTTAAACAAAATCGACTTGCCT
GCGGCTGATCCTGAGCGTGTTGCAGAAGAGATCGAAGATATTGTCGGGATTGATGCGATG
GAAGCGGTGCGTTGCTCAGCGAAAACTGGCGTGGGGATCGATCTCGTTTTAGAAGAAATC
GTGGCGAAAATTCCAGCTCCTGAAGGTGATCCTGATGCACCGTTGCAAGCCTTGATTATT
GACTCGTGGTTCGATAACTATTTAGGCGTGGTTTCCCTTGTGCGTGTCAAAAATGGTGTG
TTGAAAAAAGGCGATAAAATCAAAGTGATGAGTACAGGGCAGTCTTATCAAGTAGATCGT
CTTGGTATTTTCACGCCAAAACAAGTTGATACTACGGAATTAAAAACAGGCGAAGTAGGT
TGGGTAGTCTGTGCGATTAAAGATATTTTAGGCGCACCTGTTGGGGATACTTTAACCCAT
CATCACAATCCTGCAAGCGAAGTGTTACCCGGCTTTAAAAAAGTAAAACCGCAAGTTTAT
GCAGGTTTATTCCCGATTAGCTCAGATGATTATGAAGCGTTTCGTGATGCATTGGCAAAA
TTGAGCTTAAATGATGCGTCGCTTTTCTATGAGCCAGAAAACTCAACGGCATTAGGCTTT
GGCTTCCGCTGTGGCTTCTTAGGCTTGTTGCATATGGAGATCATTCAAGAGCGTTTAGAA
CGTGAGTATGATTTGGATCTCATTACCACAGCACCGACGGTAGTCTATGAAGTGGAACAA
ACGAATGGCGAAATTGTCTATGTAGATAGCCCGTCGAAGTTGCCTGCGATTAACAATATT
GCGGAAATTCGTGAGCCGATTGCAGAATGTAATATGCTTGTACCACAAGAGTTTTTAGGT
AATGTGATTACCTTATGTGTGGAGAAGCGTGGTGTACAGACGAATATGGTTTACCACGGT
AACCAAATCGCATTGACTTATGAAATCCCGATGGGTGAAGTGGTGTTAGATTTCTTCGAC
CGCTTAAAATCGACTTCGCGTGGTTATGCGTCGTTGGATTATGGTTTCAAACGTTTCCAA
GCGGCAGATATGGTGCGTGTAGATATTATGATCAACGGCGAGCGTGTCGATGCGTTAGCG
TTAATCGTCCACAAAGCCAATGCCCCTTATCGTGGTCGTGAGTTAGTGGAAAAAATGAAA
GAGTTAATTCCACGTCAGCAGTTTGATATTGCGATCCAAGCGGCGATTGGTAACCATATT
ATCGCTCGTTCGACGGTGAAGCAGTTGCGTAAAAACGTATTGGCGAAATGTTACGGTGGT
GACGTAAGCCGTAAGAAAAAACTGTTGCAGAAGCAGAAAGAAGGTAAAAAACGTATGAAA
TCTTTAGGTAACGTGGAAGTGCCACAAGAAGCGTTCTTAGCGATTTTGCACGTTGGGAAG
GATTAGTGAATAGATATTGTAGGGACACACTGAGTGTGTCCGCATACAACATTCATATCT
ATTCTATTGATAAATGTTGCAATGGACACACTCAGTGTGTCCCTACATTTTGGATAGTAA
ATAAATTCCAAAAGGAGTGAATTTTAAATATGAGCAATATTTTAACCATTGGTTTTATTG
CAGTATTGTACGGTATTTGGAAAGTGTTGGACTCAATGCAATTGCCAAACACGATTTCCA
TTATATTAGTAGGTTTAGTTGTTATTTGTGGTGGCTTTTGGTCATTTTACAAATTTAGTG
CCGAACCTCGCCGCTTGCGTGCGATTGAGCGTGAAGAAAAGCGTTTAGGCAAACCGCTCA
CCGCAGAAGAAAAAGCAGCAATTCAACCACGTTCCTTAGTGGGTGATTTTTTTGCTTCAC
TATTTGGGGTGTTAGCATTAGTCACTATTTTACGTTCATTTATTTTTGAGCCGTTTCAAA
TTCCAAGCGGTTCAATGGAGCCAACATTACGCGTGGGTGATTTTCTGTTAGTGAATAAGT
TTACTTACGGAATTAAAGACCCGATTTGGCAAAATACCCTTGTTCCGATGGGTAAGCCTG
AACGTGGGGATATTGTGGTATTTAAAGCACCAAAACAGCCACACGTTGATTATATTAAGC
GTGTTGTGGGTGTCGGTGGCGACCATGTGAAATATGATTTTCATACCCGTAATTTAACCG
TTGTTCACGGCGATTCGGGTAAAGAAGTGGTGTTTAAATACGAAGGCGGTACACCAAATC
CTGACTTTTTCTACCACGGTGAAATGCAAGTTGAACGTACCGAAATTGGTGATGTTACTC
ACCAGATTTTAAATAATCCACACGCCTTTAACTATGAGCCTTATTTCTTCAAACAAGACG
GTATTCCTGCTGGGGAATGGGTAGTGCCAGAAGGGCATTATTTTGTAATGGGAGATAACC
GTGATAACAGCGAAGACAGCCGTTTCTGGGGATTTGTGCCTGAAAAGAATATGGTCGGTA
AAGCAAGTGTGATTTGGTTAAGTCTTGATAAGAAACCGAACGAATTTCCAAGCGGATTAC
GTTTTGAGAGAATGTTTACGGCGATTAAATAAAGAGAACATTTCCCCCTTTGAAAAAGGG
GGATTAAGGGGGATTTTTAAAGCGTGAATTTTATTCAATGTTAGCAAAATCCCCCCTAGC
CCCCCTTTTTCAAAGGGGGGAATTCTATGAAGATAAACTAAAATGCAATTAGAACTATTA
CAGAAAAAATTAGGTTATCAATTTGCTAACCTTGATTACCTCACCCAAGCCCTCACTCAT
CGCAGTGCTGCGTCAAAAAATAATGAACGCCTTGAGTTTCTTGGCGATTCCATCTTAAAT
TTTGCCATTGGTAAAGCCTTATATGAAAAATTCCCGAAAGCTGATGAAGGGGAACTAAGC
CGTATGCGTGCAGCATTGGTGAAAGAACAGACCCTTGCGGTTGTCGCTCGTCAGTTTGAG
TTAGGCGAGTATATGAAATTAGGGGCTGGAGAATTAAAAAGTGGTGGCTATCGTCGAGAG
TCCATTTTATCCGATTGTGTGGAGGCGATTATTGCTGCGGTATATTTAGATGCTGGGATT
GATCGGGCTATGGAACGTGTGCATTGTTGGTATCAACAGCTTCTAAATGATATGCAACCA
GGGGAAGCGCAAAAAGATCCGAAAACTCGTCTGCAAGAGTATCTACAAGGGCGTAAGCTA
CCACTACCGACTTACGAAGTGATTGATATTAAAGGCGAAGCCCATAACCAAACCTTTAAA
GTTAGTTGTAAAGTCGAAAAAGTTGATGAAATCTTTATCGGTAACGGCACAAGCCGTCGT
AAAGCCGAACAAGATGCGGCATTGCAGGTGATAAAGGTGTTGGGAATAAAATAACCTAAT
GTAGGGTGGGTCTTGACCCACCATTTTAATTTGTATTTATTTAAGAGAACACAATGACAG
ATCAAAAAACATATTGCGGCTTTATTGCCATTGTTGGTCGCCCAAATGTAGGGAAATCAA
CGCTATTAAACAAAATTTTAGGACAGAAAATTTCGATTACTTCTCGCAAAGCTCAGACCA
CACGTCACCGCATTTTAGGGATTAAAACCGAAGGGGCGTATCAAGAGATTTATGTCGATA
CCCCAGGGCTTCACATTGAAGAAAAACGAGCGATTAACCGCTTGATGAACCGTGCAGCAG
CCAGTGCGATTGGCGATGTCGATATGGTAATTTTTGTGGTAGAAGGTACGAAGTGGACGG
ACGATGATGAGATGGTACTCAATAAATTGCGTTCGACCAAAGCCCCTGTGATTTTAGTGA
TTAACAAAGTGGATAATATCAAGGAAAAAGAAGAATTATTGCCACATCTGACCGCTTTAT
CGCAGAAATTCCCATTTAAAGAGATCATTCCGATTTCAGCTCAACGGGGCAAAAACGTAC
ATATTTTAGAGAAATTTGTGCGAGAGTCACTCAAAGAAGGCATTCATCACTATCCTGAAG
ATTATGTCACCGACCGTTCGCAACGTTTTATGGCGTCAGAAATTATCCGTGAAAAATTAA
TGCGTTTTATGGGCGAAGAGTTGCCTTATTCGGTGACGGTTGAAATTGAGCAATTTAAAA
CCAACGAACGTGGCACTTATGAAATCAATGGTTTGATTTTAGTGGAACGTGAAGGGCAGA
AAAAAATGGTGATCGGTAACAAAGGTCAGAAGATCAAAGTGATCGGCACTGAAGCTCGTG
CGGATATGGAACGCCTATTTGATAATAAAGTTCACCTTGAACTGTGGGTGAAAGTCAAAG
CTGGCTGGGCAGACGATGAACGTGCGTTAAGAAGTTTGGGTTATATTGACGAATAATGAT
CGAACAGTGGCAACGTGGCTTTGTATTACATCGCAGAGAGTACAGCGAAAGCAGTTTACT
CGTTGATTTTTTCACTGAAAATCACGGGCGAATTACCTTACTTGCCAAAGGGACAAGACG
ACCACGTTCGCCATTGAAATCCGTTCTTCAACCCTTTACCCCTTTATTGCTGAAATGGAC
GGGTAAAGGTGATCTCAAAACACTTACCAAAGCTGAACCTGCATCTTTAACCCTCCCGAT
GCAAACGCTGGCACTGTATAGCGGTTTTTATGTCAATGAAGTCCTTGCAAGAGTTTTGGA
AAATCACACTGCTTACCCTGAATTATTTCAGCATTATCTACACTGTATGACAAAGTTAGC
AAGCCAGCCAAACGAGATCGAACCGATCTTACGCACCTTTGAATTTCAAACACTTAAAGC
ATTAGGTTATGGGGTGGATTTTTGCCATTGTGCAGCAACAGGTAAGCCTGTCGATCCCAA
AATGAGCTATCAATTTAGAGAAAATGAAGGCTTTATTGCATCTTTACTACAAAATAACTA
TACCTTTATCGGCAAAGATTTATTAGCTTTTGCAGAAATGAATTTTTCAGAGAAAGAAAC
CTTACAGTCAGCAAAACGTTTCACCCGTATTGCTTTAAAGCCTTATTTGGGATCAGCACC
ACTGAAAAGCCGAGAGCTGTTTCAGTCTGTTTTACCCAATAGATTAAAAGGGTAGGTCGG
GCATTTATGCCCGACCTACTTGGAGATTCCTTTCTTAATCATCTCTTCAAAAAACGGGTA
GTCAACTAAAAACGCATCGTGTCCAAAGTCGGAATGAAATTCGTAAAAATCGACGGTAAT
GCCTGCATTTTCTAAACGCTGTTTGCTTTTATGTAGGTCAATCTGTTTAAACAGTTGATC
GCTCGTTACGCCGACAAGGGTGTAATTCGCTTTAATGCGACTGAGTGCTTCTTGCTCGTT
TGCATAGGTTAAAGCAGGATCATAGAGATCTAAGGCTCTTAACAGGCGTAAGTAACTATT
AGCGTCAAAGCGATCTAGAAATTTGAGCCCTTGATAATTTAAATAAGATTCTACTTGGAA
GTGATCACCCCAAATCGTTCCCGTCTGTTTCACTTCTCTCCCAAAGGCTTTGGCAAGTTG
TACATCGGTGCGGTAGGTGAGCATACCGAGCATTCGGGCAATTTTTAAGCCGTTATCTGG
GGGCGTACTGCCATAATAATCGCCGTTGTTAAAATGGGGATCGTTTATTACCGCTTGTCG
CATAACGTGATTGAAGCCGATTGCTTCTGCACTTAAGGTAAGTGAAGAACAGAGATTGAC
TACATTTTTCACTTGTTCCGGATAATCAATCGCCCACTGTGTCGCTTGCATTCCACCAAA
AGAGCCACCCACGACCGCTTGTAGCCGAGTAATACCGAGTTTATCGATCAAGGCTTTTTG
CACCTTCACAATATCTTGCACGGTGATAACGGGAAATTGACTGCCGTAGGGTTTATTCGT
ATTTGGATTGATAGACGAAGGGCCTGTCGTACCTTTGCAACCGCCAAGCACATTCGAGCA
GATAAAAAAGTATTTATCGGTATCAAAAGCTAATCCTGCACCGATAAAATCTTGCCACCA
GCCTTTATCCGCAGGCGGTGCATAATAGGGTTCGGCATCACCCGTTAAAGCGTGACACAA
CAATACAGCATTGCTTTTTTCCGCATTCAATGTGCCATAGGTTTGGTAAGTGACATTGAT
AGGCGAAAGTGTTCCGCCTAAAGCAAGCTCAAGGGGAATATCATCAAAAAGAGTAATCTG
CTGTGCCATAAAAATCCTTGCAAAAAACGGTAAAAAAGCGACCGCTTGTCTTTGAATAGT
TTTAAGTTTACGAATAGGAAATCGTTTCGTCAAGAAATTTTAGACATCTAAACGTCTAGA
TTTTTAAATGGCTAAATTGATTATTGTATTACTATGGGCACTTATGCTGTCGGAAAATCA
TTTTGGGATATAGAATTACTCATCCTTAGGAATAACCACAGCAGGATCCACTTTCCCTTC
AAAACCATCAATCAATTTTTTTAGCCCATAATCTTCCTTGTCTGAATGAGGGCTGAATAA
ATCGACTTCTGTATTCAATTTAGGATTACTAATTCCCACCCATTTTGCAATACCATCGGT
AAAGTTTAAGCCAGATTTCATTGCTTTATAGACTTTTCTATCGGTATCATCGCTAGATAT
TTTAAAGAGCGGAACATCAAAGTGTAGCTTACTTTTGCCACTGCTGTTGTGGATCGCAAT
GTCATTTTCAGTGATATGGTGAGCTAAACCGTGATCGGCAAAATAGACCATCGAAAACGA
GCGGTTAGATTGTTGCTCATTTTTGTGAAGGGCTTCATATAAGCGTTTTAACACTTCGTC
GGTTTTTTTGATGGACGATACATAGCAGTTTACGTTGAAATACTTTTTGCCTATTTTTTC
ATCATCAAACATTTTAGGGTAATCAGTTAAACGATCACAGCTGATGGGGTGTGAGCCATA
TAAATGTACCACAACAAAACGTTTGCTATGAGTTTTTTGCTCAATAATGTGTTCAAATTT
AGGTAATAAATCAAAGTCACTGATATTTTGATGGAAAGAGTCTCCTGATTTTAAGAATAA
TTTTTCATCACTTTTGTTAGCAAGAGAAGAAACTGGCGTATCAAAAGTGCCTAGATAGCC
TTGATTTGACAGCCAGTAGGTTTTAATCCCTGCGGATTTAATCAAATCTACCATACCAAG
ACTGTATTCCCCTTCCCATTTTTGTGTATCAGGCTTGGTGAGCATTAATTTTAATGAGGC
AATGGTGTTGGTTCCGCCTGCGGTCAGCCCATCAATTAAAATGCCGTTAGCACTGCTCAT
AAACGGCGTATTTTCAGCAGGGTAGCCATAGGCGTGGTGATAATCCTTTCTAGCACTTTC
GCCGATCACTAAAATGTAATCATCATAACGACTTTCTGCATTGAGTTGTGACGTTCCCCA
TTCACTCTGAATGGACATACTATTCAAGCGGTCTAATTCTGTTTTGACTTTACCGATCGC
ACTACTTCCTTCTTGTAGAAATTTGAAGGGCGGAGTAGAGATAAAAACTAATGCAACTCC
TAACGCAAGAAAGGTTTTATTTTTGTGGAATTGAATTTGCCATTTTTGACTAATAAAACG
AAATCCTAACAGTGACATAAAAATGCCAGTACAAGCAACAAAGTTAATGAGAGGGATTTG
GCTGAAAAACTCTTTGCTTTCTTGTATATCTGTAGCAAAAACCGACGCAACATATTGATA
CGACGGTGGACCAAAGGTCAAACCAATAGGCGTGTAAAGGGCATATAAAGTGACAATCGG
CAAAAGCAGATAAAAGAACGTCTTTTTAGAGGAATTCGCAAATAGAATAACGAGAACCAG
CAACAGCACATTGCTGATTTCAGGATTAGGAAAAAAGCCCGAACCAAGTAGCATTAGGTA
ACTGACTAAATAAGCTAAACCAAAACTAATGAGAGTAGCGAGTATCTTTGTTATATTCAT
TATGAGCAAAACGAAAATAAAGAGATAGCGATTTTACCGAAAATAAAGTGGAAATTCTAT
CCGCCTGCCTACTTTGATCTGTCATTAAGATAATCTATAATATTTCGATTTTTTTCCCCA
ACCGTTACACAGAGGTCAAAATGAGCAATCCTATTTATAAACGTATTTTGTTAAAGTTAA
GTGGTGAAGCATTACAAGGTGAAGAAGGCTTTGGTATTGACCCATCTATCTTAGATAGAA
TGGCATTAGAGATCAAAGAATTGCTTGCAATGGACGTAGAAGTCGGCGTAGTTCTTGGGG
GTGGTAACTTATTCCGTGGTGCTAAACTTGCTAAAGCAGGTATGAACCGTGTTGTTGGAG
ACCATATGGGTATGCTTGCAACAGTAATGAACGGTTTAGCAATGCGTGATGCCTTACACC
GTGCTGATGTCAATGCAAAATTAATGTCTGCATTCCAGTTAAACGGTATTTGTGATACTT
ACAACTGGTCGGAAGCTATCAAAATGTTACGCGAAAAACGTGTCGTAATTTTCTCAGCAG
GTACAGGTAGCCCGTTCTTTACTACAGACTCTGCAGCTTGCTTGCGTGGTATTGAAATTG
AAGCTGATGTTGTCTTAAAAGCAACTAAAGTAGATGGTGTGTATGATTGCGATCCTGCAA
AAAATCCAGATGCAAAACTTTATCAACATTTAAGCTATGCTGAAGTTATTGAAAAAGAAT
TGCAAGTGATGGATTTAGCTGCATTCACTCTTGCCCGTGACCACAATATGCCAATTCGTG
TATTTAATATGGGTAAAGCTGGTGCGTTGAAACAAGTTGTGACGGGTACAACGGAAGGTA
CGACGATTGCTTAATTAACGCTATTCAACGAATTAATCCAACTTAACTATTTATTTAAGT
TGGATTTTTTATTCTTTACTTTGCCATTTCAAATTCAATTAACATCATGAGAATATGGAT
TACTTTAATATGTATCTCTTGAATACGATCAGCATAACGAAAATGAGGTACACGAATCTC
AATATCAGCTAGTTCTGCTATTTTTCCTCCATCCTTGCCTGTCATTGCAATAATTTTCAT
TCCTTTGGCTTTTGCAGCTATGATTGCATTAATAACATTTTTAGAATTTCCTGATGTTGA
TAAGCAAAACAAGATATCTCCTTTTTGTCCGATTGCCTCAACATAACGAGAAAAGACATA
TTCATATCCAAAGTCATTGCTTACGCAGCTTAAATGGCTTGGATCTGAGATTGCTATGGC
TGGATATCCAGGCCTATTTTCACGATAACGTCCAGTTAACTCTTCAGCAAAATGCATAGC
ATCACAGTGTGAGCCACCATTCCCACAGGAAAGTATTTTTCCCCCGTTCTTAAAACTATC
AGTAATCAGTAAAGCTGCTTCTTGAATTAGTTTAAGATTATGTTGGTCATTAATAAAGTC
ATTTAATACTTGTTGCGCTTCTTGTAATTCTATTAAAATTTGTTGTTGGTACATAAGGAT
TCCCTCTTGTGATGAGTTAAGTCAAATAAGTCTACCACAAACCCTATAAACTTAGTACTA
GGAAAATAGAATGAAATTGGGTAGAATCAATAGGTTTATGTTATTCAATCAAAGGAAAAT
ACTATGATTAATGAAATTAAGAAAGATACTCAAGAACGAATGGAAAAAAGCCTTGAGGCC
TTAAAAGGACATATTTCTAAAATCCGTACAGGTAGAGCTCAGCCTAGTTTATTAGATGCT
ATTCAAGTGGAATATTACGGGTCCGCAACACCATTACGTCAATTAGCTAATGTTGTCGCA
GAAGATGCTCGTACATTAGCAGTCACTGTATTTGATCGTTCGTTGATTAGTGCGGTAGAA
AAGGCGATTTTAACTTCGGATTTAGGGTTAAATCCTTCTTCGGCTGGAACTACTATTCGT
GTTCCTCTTCCTCCATTAACGGAAGAACGTCGTCGAGATTTAATTAAAATTGTAAAAGGT
GAGGGAGAACAAGGTAAAGTTTCAATTAGAAATATTCGCCGTGATGCAAATGATAAAATT
AAAACTTTAGAGAAAGAAAAACAGATTAGTGAGAATGATGAGCGTAAAGCTCAAGATGAT
ATCCAAAAGATTACAGATATTTATATCAAAAAAGTGGATGAGATTTTAGCAGACAAAGAG
AAAGAATTAATGGATTTTTAACATATGAATTGGGCGGAAATTTTCCGCTCAATTTATTCT
AACTGGTAGAAGAGATTTAAGATGTGGTTATGAATTTCTTTATTGGTTTCCAATGTCTAC
ATCCTATATAAATAGAGTAAAACCGTTTCATTTTAAGAGAAAAAATGATAGAAAAAACCT
TTATTGTGGGGAAAGATGCAGCCCTTGAAGAAAGCATCGAAAGATTCCAGACTAAGTTGA
AAGAATTAGGATTTAATATTGAGGAGGCTTCTTGGCTTAATCCTGTACCAAATGTATGGT
CAGTACATATTCGTGATGTTGATTGTCCACAATGTTTTTCAAATGGTAAAGGAGCAAGTA
AGAAAGCAGCTCTTGCTTCCGCATTGGGGGAGTATTTTGAGCGTTTATCGACTAATTATT
TTTGGGCTGATTTTTATTTAGGAAGGGAAATTGCTGAAGGTGAATTTGTTCACTATCCAA
ATGAAAAATGGTTTCCTATTGAAAATGAAACGGAATTACCTGAAGGAATATTGGATCCAT
TTCTACATGACTATTTTAATCCAAATGGAGAATTGACACCAGAATTTCTGGTAGATCTAC
AGTCTAGCAATTCAGAACGAGGAATAGTTGCATTACCTTATATTCGTCAGTCTGATGGTC
ATACTGTATATATTCCACAAAGCATTATTGGAAATTTATTTGTTTCTAACGGGATGTCAG
CTGGCAACACTAAGAATGAAGCCAGAGTGCAGGGACTATCGGAAGTATTTGAACGCTTTA
TCAAAAATCGTATTATCACTGAGGCAATCAGCTTGCCTGAAATTCCGCAGTGTATTATTG
ATGGTTATCCGACGATTAAACGTTCGATTGAGCAATTGGAGCAAGAAGGGTTTCCGATTC
TCTGCTATGATGCTTCATTAGGTGGCGAATTTCCAGTTATCTGTGTAGTTTTACTTAATC
CTAGGAATGGTACGTGTTTTGCTTCTTTTGGTGCTCATCCTAATTTCCAAGTCGCATTTG
AGCGTACAGTAACTGAGCTTTTGCAGGGGCGTAGTTTAAAAGATTTGGATGTGTTTTCTC
CACCATCATTTAATAATGATGATGTGGCAGATTATGCGAATTTGGAAACTCATTTTATTG
ATTCAAGTGGTCAGATTTCATGGGATCTTTTTAAATCAGAACCAGATTATGAATTTACTC
ACTGGGATTTTTCAGGCACAACAGAGCAGGAATTTGCTAATTTGATGGAAATTTTCAGCC
AGTATAAGCAAGAGGTTTATATTATGGACTATGAACATTTAGGTGTATACGCTTGCCGTA
TAATTGCTCCTGGAATGTCTAATATTTATCCTCCTGACGATTTGATCTATGCGAATAATA
ATATGGGAATGGAATGGCGTGAAATGTTGCTTGATTTACCCTATTTCCATCATGAGAAAG
AAATTTATCAAGAGCTATTGGACGTGCTGGATGAGCAAGGTATTGATGATATGACGCGGG
TACGTGAATTTATTGGAGTGGTAGCTGAAAAAGGAAGTGCACTACAAACTTTACGTATTG
GTGAATTAAAATCTATGCTTCATTTGGCTTTAGGAAATCTTGAAGAGGCATTAGATTGGG
CAACTTGGACAGTTAATATGAATGCTTCCGTATTTTCAGCAGAAAGAAACAATTACTATC
GTTGTTTAATTAGTGTAATTGAATTATTTTTGGATGAGGATAGGGAACCTGAGCAGTATA
GAATGATATTTAACAGAATGTATGGGAAAGATGCTGTAGATTTTGTTTGGAATATAATGC
AGGGAGAAAATCCGTTCCATGGTTTAATTGGTTCTGATGAAACTTTGAGGAATATGTCAG
CTCATCAAAAATTACTAGATGCATACCATAAGCTACAAAAAGTAAAATAATAGAAATTAC
ATTGATAAATGTAGTGTGATAAAAACGCCTATGAATAGATTCTATTTATAGGCGTTTGAC
TTTCTATTTCATTCTAGTATCTAAGGATGATGTTGGGATAAATTTAGTATCCTATCTTTC
ATACAATGAGCTATTTCTGTTAAATATTTTTCTTAAAAAGAGGAAAATATCTTTATTGAG
GACTTAAATTGCAAAACCAAAGGCATAGAATGCAACTAATGCAATAGCAATAGCTACTGT
ACCAACGTTCAATTTGTTAAATTCGCCTGAAATGGTACGCCCAATCACTAAGGTTGCAAA
ACCTAACATAATACCTGTTACGATATTTGCAGTTAAAACAATAAACACAGCACAAACTAA
GCCTGACATTGCGCCGATAAAGTCATCAAAGTCTAATTTAGATACATTGCTCAACATTAA
TAAACCAACGTACATTAATGCAGGGGCAGTAGCATAACCTGGAACTAAAAATGCGAGTGG
TTGGAAGAAAAGCATTAATAAGAACAACACGCCAACAACGACCGCAGTCAAACCTGTTTT
ACCACCAACAGCAGTTCCTGCTGCTGATTCAATATATACTGCTGCAGGCGCGGTACCAAA
TAAACCTGAAAGTACGCTACTTAATGAATCTGAAGTAAGTGCTTTATCACCGTTGATAAT
TTGTCCATCTTTATCTAATAAATTTGCCTGACCTGCTACAGCACGAATGGTACCTGTTGC
ATCAAAAATAGCAGTCATTACTAAGGCAAAGACCACAGGTAAAATAGCTGCATTCAATGC
ACCGACAATATCTAAATTTAAGAATTGAGAGTTTTCACCAAAGGTAGGTAATTTAAATAC
TTCACCGCCAAATTTCACATTCGGATCGAAAATTAAACCGATGATTGTAATTGCAATGAT
AACCCAAAGAATAGAACCTTTAATTTGTAAACGCTCTAAACCAATAATGGCAGCTAAACC
AACTAAAGACATCATTACAGGGAAAGAAGTGAACTCACCCATTTTTACAGGTAAACCCGC
TTGGTTGCTGACAACTAAACCAACGCCATTTGCTGCAATCAATAAAAGGAATAAGCCGAT
TCCAATTCCAGCGCCGTGAGCAATACTAGATGGCAGATTACGCAAAATCCACGCACGGAT
ACCTGTTATGGAAACAATGGTAAATAAAACACCCATAAGGAAGATTGCACCTAATGCAAC
AGGAATACTAATGCCTTGACCTAGCACTAAACTGAATGCAGTAAAAGCTGTTAATGAGAT
AGCACAACCAATCGCCATTGGAGCATTTGCCCATAAGCCAATGAGGATTGAACCTAAACC
AGCAACCAAACAGGTTGCAATAAATACTGAATCAGCAGGAAAGCCAGCCGCACTTAACAT
ATTTGGCACAACGATAACGGAGTAAACCATTGCAAGGAAAGTAGTTAAACCAGCAATAAC
CTCTTGACGAACATTAGAACCACGTTCTGCCAGTTGAAAACGAGAAAGAAGAGACATAAT
GGAAAAACCTCAATAAATATATAGTATGATTAAAGGGTCGAAGATTGTACACAAAGATAA
ACCAAAAAGCAATCGTTTGCGTAGATGTTAAAAATATTTAGGTTGAGTGCTATAAGAAAC
ATATAGGTTATTTAATGTATTTAAAGCGCAAAAATAAGAGCATTAGCGTTTATTAATATC
TCCTAATAAGCCTGCATAATGGATCGTTTTAGGGCTTGATTCTAATGCAATTTTGAGAGC
CATTGTCAATGGAACAGAAAGTAGCATTCCTACTGTACCGAGTAACCATCCCCAGAAAAG
TAGTGACAAGAATACAATGAGAGTTGAGAGACCAAGGGTTCTCCCCATCATTCTAGGTTC
TAGAATATTGCCAATTACCATATTGATTGCAATGATACCGACGGATACTCCCAATCCAAC
AGAAAAGCCATTCAATAGAAATGCTTGTACAGCAATAGGTACACCAGCAATGATTGAACC
TATGTTTGGAATATAGTTGAGTAGGAAGCTTAATGTGCCCCATAATACAGCATATTGTAC
ATCAGCTATTTCAAGTAACACCCAAATAGATATCCCAGTAAGCAGGCTTACAATCGTTTT
TATGCCAAGATAGCTAATAACTCCCTGTAATACTCGGTTGATATGGCTTTCTTCCGATTC
CACATCTTTATTGCCTCTAAGAGCCACGATAAGTTTATGTTTAGCGGTTGGAGCCTCAAA
TAACATGAACACAACGACTAATAAGAGTACAAAAATATTTGTGACGACGCCTGAGAAGCT
AAGTAATAAGCGACTAACAAAGTTCATAATAATGCTTGGATCTAGCTGTTCTTGGATCTG
TTCACGAGATATTGAAACCGGGATATTCCAGTTATCAACAAGGAGCATTGCGGTAGCAAT
ACGTTCAGATAGAAGAATTTTGTATTGTGGAATTGATGCTGTAAATTCTTGTACTGTACT
GTTGATTAGTCCTGCCAGAAAAAAGAATCCAAGTAAAAATAAAATAAAGAGTATAGTGAT
TGCCAGCCACAAAGGGACTTTATGAGAGGTTAGATATTTGATAATAGGAGAACAAATAAT
TGCAATAAAAAGAGATAATAAGAAAGGAATAACGATCTCAACGGATAATTTAATACCCGC
CAAAATAATTACAATAGCAGCAGTAGCTACCAGAATCTGAGTTAAAGAAGAATTTTGTTC
CATATCTACGAGAATATATTGCTATGTGATTGAGTGATGGTATATCAAATGTTTGTATTT
TTAGATCCGACTATGTTAATAGCTAGTGATTACTTCTTTCAACAACTCCACCGCCAAGAA
CGCTAAGCTAAAACGCTGTTCATCAGCCACTGTCCAGCATTGTAGTGCATTTTCATTTTT
ATTGAGTAGTTGGCTAATCTGTAAGAGATTCGTTTCTTCATCTTCACCATTTTTAACAGG
GGTAATTACATTATCAGAGTTAAATTTTACCCACGCTTGTTGTTGCCACTGCTCACTTAA
TGCGGTTGCATCTAAAGTATATTCAGATTGCACGCTAATCATCTGCGAAATACCATAGAA
AACAGGCACTTGCACGGAATGGAAAGTCACACTAGCGGTTAGATTTGGCAGAACTTTTGC
AAGTTGTAACTCAAAGGCACGAGAGCACGGCAGATGTTTTTCATCACCTTGCACATTGGC
TGGCACAGCATCAAACGCCACGCGTGGTTTTTCATCATCAAGGGGAATACCATTTAACAA
CTGAGCAGTTTGCCCTGCTAACTCACGCACTTTTTCATCACCAAAATAGGCCGATGGCAA
TAGTGATGTAACAAAAATATGTTGAATAGGCTGGTCCAACAACGGTTTTAAGGCAAGTGC
TAATTGGCTGATTTGTGGATTTGCTAACGCAACAATATTTCGCTCACGCACATTGGCGAT
CATTTCATTGTTTACACTTGGCACAATCACAGGCACATTGCCGATTAATGCAGAAATGCC
GTAGAGATCTAAAATCACACAACCTGCTTGTACTGCTTGAGCCAGCAATTCAGCATTTGC
CATTTTGCCTGCAAAGAGAACGTGACTAAATTGCGACCAATTGACATCTTCAACAGCGAT
TTGCTCAACAGCTTTTGCACCGAAACGCAGAGAATGTTCTTCGCCAAAACTTTCCAATTC
AACGGCTGAAATTTGTTCAAAATCTAAACTACTTTGTTCTAAGGCTTCTAATAATTTCTC
GGCTAATAAAAAATCTGCTGCAATTGCTAAACGAATGTTTGCCATTTTGTTTCTCTCTTG
TCAAAATAAAGGCTAATTTTACTCTTTTTTATCGCAATTGCGAAAGGAAAAATAGACCTC
AGATATTGATTTTTGAATCTCATTATATGTCGTGAATCTTTGATATGTATCATTATGAAA
TTTATCATTATTTCAACCACTTATCTTCATCTTGCTTATGCTCAAATTCCACTTCAAACG
TTGTATTATTTTGAGAGGAAGTTCTGTTCATTGAGCCAAAGGACATAAATTTCACACGAC
TTGCAAACAGTTTCATAAACATTGCTTGTAGCAATTGGCGAGTTATCGGCAATAGAAGCA
ATAACGCTAAAATATCGCTCAAAAAACCTGGGATAATCAGCAATACCCCTGCGATTGCAA
AAAAGATCGAAGACGTTACCGCTTGTGCTGGGATCTTTCCTTGTGCGATCTCTTGGCGGA
TCTGCACTATGGTCATTATTCCTCTTAATTTCACCAACCATAAACCGACAGCTGAAATAG
TGATCATTAATAAAATCAAGGGTAAAACCCCGATAGCAGAGCCAACGCTTACTAACAGAG
AGATTTCAATGTAGATGTATAAAAATAGCCCAGCTAAAAAGAGAAGTAATGGCATAGAAA
TTCCTTATAGAAGTTAGTGGCTGATTAAATAGTGATAATTTGGGCATTTTCAACCCTAGC
CCCCCACTACGCAAGTAAATTTAGTCTATTTAAAGCTAATCGTTTGCTTTTTTTCATAAA
GAGATAAAAAATTTATTTGTTTTATACAAAAAATATGCTATTTATATAGCCACTCAAGCT
TTTATTGATAAATGAAAATGACATTACGTTCTCTTGTTAGCCTTATTATTAACCTCGTGG
TGATTATTATCGCCGCGAGGGTTAAGTTGGCTCGCAATTAGAATTGTATAATGAGATCCA
CAAACCCTCGCTAGTTTTAGTGAGGGTTTTTTATTACATAAAAGCCTTAACTAAAGTAGC
GACACAACATTAAAAAGGTAATTTATGAACGGAGCAAATTTAGTCGTTGAGTGTTTGAAA
GCTCACGGTGTGACATCTCTTTTTGGCTATCCAGGCGGGGCAATTATGCCTGTCTATGAT
GCGATTTACGATTCAGGTTTAGATCATCTACTTTGTCGTAACGAGCAAGGTGCAGCAATG
GCTGCTATCGGTTATGCTCGGGCAACAGGCAAGACAGGCGTTTGTATTGCGACTTCAGGC
CCAGGGGCAACCAACCTAGTTACAGGCTTAGGCGATGCCTTAATGGATTCTATTCCTATC
GTAGCAATTACAGGGCAAGTGGCTTCAGCCTTTATCGGTACAGATGCTTTCCAAGAGGCA
GATGTATTAGGCTTATCCCTTGCTTGTACCAAACACAGTTTCATCGTGCAAAACATTGAT
GAACTACCTGAAATTATCGCCAAAGCGTTCCAAATTGCACAAAGTGGTCGCCCTGGTCCT
GTGCTTGTCGATATTCCTAAAGATGTGCAATTCGCTCCAACATCACTTTCCCCAATTGTC
TATGAAAAAGTGGCGGCTAAGGTACAAAATCCAGCCGCACTTGCACAAGCCAAAGCCTTG
TTAGCTCAAGCAAAACGCCCTGTTCTTTATGTTGGCGGTGGTGTTGGTATGGCAGATGGC
GTGCAAACGGTTAGATCTTTCCTAGATGTTGCACATATTCCGTCTGTTTCTACCTTGAAA
GGCTTAGGAACCATTCCGCCACAACACCCACTCTATATGGGAATGATCGGTATGCACGGC
ACGAAAGCGGCGAACTATGCAGTACAAGAATGTGATTTACTCATCGCTTGTGGGGCTAGA
TTTGACGACCGAGTAACAGGTAAACTTGACACCTTTGCACCGCACGCCAAAGTGATTCAT
ATTGATATTGATGTGGCTGAAATCAATAAGCTACGCAAAGCAGATGTAGCATTGCAAGGA
GATTTAATCGAGGCAGTGACCGCACTTACCCAACCGTTAGAGATTGAAAGCTGGCGAGCT
GATGTGCGTAAACTGAAAGCGGATTTTGACTTCAGCTATCAAGAAAATGTAGGCGAAGGC
GAAATCGACCCTTGGGCGTTGTTACACACTCTTTCACAACGTAAACCGCAAAATGCGATT
ATTACTACTGACGTTGGCCAGCACCAAATGTGGTCAGCACAGCATATGCAGCATTATGCC
CCTGAAAACTACATCACTTCTGCAGGGTTCGGCACAATGGGATTTGGTCTGCCAGCAGCG
GTGGGAGCGGTCAAAGCTCGCCCAACGGATCCAACCATTGTGATTACGGGAGACGGCTCT
TTTATGATGAATATTCAAGAACTCGGCTCAATCAAACGTGGCAATTTACCTGTCAAAATT
CTGTTACTCGACAACCAACGTTTAGGAATGGTGCGTCAATGGCAATCGCTCTTTTTCCAC
GGTCGCCACAGTCAAACCATTTTAGATGACAACCCAGACTTTGTGATGCTAGCTAACGCC
TTTGACATTCCAGCAGAACGCATTGAAAAAGCAGGGGAAGTTTCAGCCGCATTAGACCGC
TTACTCAACAGCAAAGGAGCGTATTTATTGCACGTTTGTATCCCAGATGAAGAAAATGTG
TGGCCACTCGTTCCACCAAATGCGTGCAATACAGATATGTTAGATGAAGACATTGGGGTT
TAAGGAGAAGAAAAATGCAACAATATCAATTCGTTATCAAAGCTAATAAACGCCCTGAAA
CCCTTGAGCGTTTACTCAGAGTGATCCGCCACCGTGGGTTTGAAGTGCTATCACTCAGTG
CAGAAAATAATGGTTCGGAAATCACATTAAATATCACTGTTCAGAGTGAAAGAGCGGTGG
AATTATTGTTTAATCAGTTGGTGAAATTGCCAGATGTGATAACTCTCTCGTAGATGATAT
AAGGAGAAAACTATGCAAATCTTAAAACGCTTTTTCTGTTACTGCTTGATTTTATGTTTT
ATGACCGCTTGTACTAAAACAGAGTATCAAGATGAAAATACCAAAACAGAAACAATCCGA
GCATTTTTTATTGCTGATAATAAATTATATGTTGTCGGAGATTTGCATAGTTATCAATTT
GAAAGCAGTAACAAGGAGAATGCTGATTATCAAGAGCGGAAAACCACCGAATTTATCCGT
TTGCTTCAATCTGAAAAAATGAAATCTGTTACTAAAGCAGAGATTATTTATATCAAAAAT
CAAATGAAAACACCTGATATTGAGTCTAGGGTAAAACTCACTTCTTTACATAATAAGAAA
TCATCAGAACAGTTTTATGACATTTATGGGAAGTTGGTCAAAATTGAAAATCAAGATGCA
GTTCTGAACAAAGCCAAATTAGAACAGCCACTACAAACACAATTTATAGCATATTCAGAA
AAAATAACTTTAGATAGTGAAGCTACTGGAATGGTTCTTATTTGGGGTATAGGAAGCGTG
GTTTTCATTCCTCTTTACATTATCTTCTCACCGCTTGTATTGATAAATAAAATAACGGAT
TAACGTGATGGAAGGGAAGAAATTCGATAAATAACCCATACAACAAGCGGTTTGATTCGG
CAAAAAATGTGTAATAGACAAATTTGTTGCTAAAAAGTGGCTTAAAGCCTTATAGTACAA
GGCTTTAAGCCCTCTTTTTGAAATATGAACAAAAAACTGCCCATTTTGCCAAAGTCTGAA
AATAAAGAATATAGCAATGATTAGGCAAAAAGTCCCCGTGGGATTTCCACGGGGTTATGA
ATGTGCTTTCAAGTGATTGTTTATCATATTACTATTAGAAATAGTACTTCGCGCCAATAT
TTCCTTCTTTGTAATAGGATTTCATTGGGTTATTCCACAATCTATAATAAGCGATGTTAG
CGTAAATATTGAGGTTTTCAGTAAGATAATAGCCCATACCTAAACTAGTTTTAAATTCAT
ATCTTGGTAATCTCATTCCATATAATTTAGTTTCAGTGTCAGAAATAATATATTTTCCAC
TTACTATATTATCCATATTGTTCTTATTATAAAGATAAGAGATGCCTAGATTTATATTAA
GTTTTTCAGATAATGATTGATTTAATCTTAAGCCCAATTCATATCCATAATGGGTTTTAT
GATATTTATCAATACTTAATGCTAAATCTTCTTTTTCATTAATGGAATCCTGTTTTAAAC
GGTTAATATGTAACGCAACATATGGATTAAATCTTAATTTTTCATATTGTAGATTTAATC
CGGTTTCATTATAAAAAGAATAATTTTGTAATTTTAAATCAGCTTTAATTATCTGTGTGC
CATTAGGCAATAACAATGTTCTATCTAATTTTCCTTTAATATCAGTAAAACTGATTTGGC
TGAGATAATACCATTTATTCCAATCATATTTTCCGTATAAGGCGAAACTGTGTTGTTTTA
AATCTACTTTTCCAACTTGTTGATCTTTATTAGATAAAGGAGATAATTTTTGATGAACTC
GTTGCAATCCCATACCAAATGTAAAGGCATTAAATTGCTTATCTATACCAACTAATTGTG
AATCTGCACTATTTTTTAAATCTGCAAATCCAAAATTATCATTCTGATAAAGTTTTAAAC
TTTGTGTAGCTAACTGAGTATAAATATGATAAGACTTAATATCTTGAATATTTGAGAATT
GCTGTTTAGCAATTTGTCTATTCAAGGTTTTAATACTATTCAGTGCTACCTGATGTACTG
CTGGATATATTTCGCCACTTAAAGAATCTACTGCAGAAGCTACCGCTTGTGGTTTAGCAT
TAATAAAAGATAATGCTGCACTTCTGAGATTTCTATTTGTATTTCCTGAATCACTCGCAC
TATCTAAAATAAGATCTAAACTTCTCGCAGTATAAACATTCTTTAATGAACTTTCATTGG
CAGATTTTAATACAAATTCTGTATCATTTCGTTTATAGGTTGCAATAATTTCTTTATTAT
TCCCTTCTTTTAATTTAATTTCTTTTAAATCAATATAAGGGTTAGCACGATCCGATATTT
TGTAATCTCCATTATAATTTTGAATAGGATTTTGAGACTCAATAATGGTTTTTGTTTGAG
GATCTCTTGAAACCACTTCATTAATATTTTCAACATCGGCTACAATACGAGAATTTTGTA
AATTGACATTGCCTTTTACTGTTAATTTAGATTTATCTATATCAATAACCGTTCTGGCAT
TATTTGAAGTAGTATAATTACCCTCAATAATTAACCCCTTTCCATAAACCTCCAAGGAAC
CTTTATTATCTACATTTTTTACTATTTTAACTTCTGTTTGAGAGTTATTTAAATTTTTCG
TTAATAATGTTCCCTGTGACTGGATTTCTACTGTGGATTGTTTTAATTCATTTCCAATTA
CCAAAGTTCCGTTTTCGATAACTGTATTTCCACTATAAGAATTTGAACCAGTAAAATAAA
GTGTTCCAGTACCTTGTTTTTTAAAGCCAGCATCACCTTGAATATTATTGGACCAAGTGT
ATTTAGTGCGGTCGGTATGATGTTTATAATCTAATTTTGCTACGACGTGGGTTTTATTAT
CATCGGTTAAAAGCTTTGTATCAAATCTAGCTGGTCCGTTTAATGCTCTATCTTGATTTA
AAACACCCCAACCAACACGTTCGTTAGGTTCTTCAGTAACTTCACTTGAACCCAATTTAT
TTGCTGTAGATAATATAGTTTGAGTAACTAAATGATGATCCATCCAATCAAATTTTTCCC
AAACATTAGCCACGGCAGCAGTAACAACAGGTGTAGCAAAAGAGGTTCCCTCTGTTCGTA
CTTGTTTATCAAATAAATACCATTCACCATGTGCAGCAATCCCCCAGTTTTTTGCTTTAT
CTCCTATTTGGCTTGCATAATCCATAAGCCCATTATTTTGTGGATTTACCGAGGTTACAA
CAATCCAGCCTTTTCTTGCTCCATCTCTAATTAAAGGAACGTGTCCTTCTATGGTTGCAT
ATTCATTTTGTCCTGTATTTCTTTTTTTGCCATCATTGCCAGATGCCCATACAAAAATAC
TGTCTTTTTCTGCCATTGCAGCCAATTGCTTATATAGGTCTAAGCCTGCTAACTTTTCCC
ATCCTTTTTCTTTTACACTATCTCTATGTGGATTATTACCGTAAGAGTTATTAAATATTC
TCACCTTATGATCGTATGCTTCATTGTAATGCTGATTAGATGCACTTACAGCTTCCATAT
AAGCGGATTTTGCAGTATAAGCATAAAGCGTAGCATTTTTATTTTTCTGATCGATAACAC
CAGCAACCATCGTACCATGAGAGCTTTTATGTCCGTTTGCTGACGTATATAAACCCGCAT
TTAAAACTATACGACTTAGCCCATTCTCAAATTTAAAGGCTTTGCCAAGATCATCACGCA
CATTATAATCCATATCAACAATCCCAATTTTATTGGTAAATTTTGTTTCTTGGGCGGTTT
GCTGGTAATTATTTTTATCTAATCTCTCAACTTCAGGATTAACCCAAGGCTGATTATCCA
CTGGTTTTATTGATGGATTAGATTGTGTAGAAGGATTATTTTCTGGAGTTGTAGATTCTG
AATTATTATTTAAATTTAAAGTAACATCATTATTTTCTACCGAATTATTTCCTGATACAT
TATTTTCCGTATCAGTATTTTTATTATCATCACTATTTCCAGCAGATAAATTATTATTTT
CTTGATTTATATTTTCTCCAGAAACATTATCATTATGAACAACATTATTTACCGGATCAG
TATTGTTCGATATTTCATTATTTGTCGCTTCGCTATTTGTCAGCTCATTATTTGTTGATA
TTTCATTGCTGTTATCCGATGAATTTACCGTATTTTCTTCTTCTGGATCTTTTTTAATTT
TCTCCTCTATTTTTTCTTTTTCCTTAGAGTCTTCTACTGAAGTTTCTGTTTCGGTATTAA
TCGGTTGTTTCTGTTCTTCTACTTGAGGAAGTTTCTCTTGCGGAGATTCCACTTTAGATG
GATCTTCCGCAGGTAATTCCTGCTTAGTTGATTCCTCTGCTGTTGTGCTTTCTTTCGATG
GTTGCTCTGCTGGCTCCGGTTGAGATTGAATAGCGTTTTCTGCTTGAGGCTGCTCTGTCG
GTTGAACAGGTTGAGATTCTGCTTCCTCTTGAGTTTTTTCCTCTGCTGGTAAATTTTCTT
CCGCCTGTGGATTTTCCTCTGCTCTAGGAGGTTGATTTTCAGTTTCTGTTGGTGTTTTTT
CTTTATTTTCTACTTTTGGCTCTTCTGTGATTTCTTCTTTTCTTTCCTCTTTTACTTCCT
CTTTTGCTACTTCTTGCTTATCTGTCGTTTCTGCTGTAGCTTGTTCATTGTTAGTATTTT
CCGTACTAGGTTTATCTGTAGCATTTGGACTGTCCGAAGTTGTTTGATTATCCGAAATGG
TTGGTTCATTTGAAGTTGTTGAACTATCAGCAGAACTTGAGCTATCTACCTTATTTGGCT
CATCAGACGGCGTTTGATTATCAGAAGTTAGCGAATTATTTGACGAGGCAGAATCGCTAG
AGCCATTTAAACGTTGATTAGTGTTGGAAGAATGAGAGGTAGTCGAGTTATGATTGTCTG
TCTGTCTGTCTGTCTGTCTGTCTGTCTGTCAGGGAGTTTATTAAATCCATTATTTGTAGT
TCCACTACTTTCAGCACTAGAATGGCTACCTATCGACGAATTAACTGGATTTTGTTCTTT
ATTATGTTGGGGAGAATTTCCGCCAGTGCCATCTTTCTTACAAGAGGATATCAACACAGC
AGAAGATAAAAGCATAGTGGATAATATTGATTTTTTGATGTTCATAATTTGTATCCCTTA
TTTAAAAAATTTATTTTATGAAACTTGGGTGGAGTAATTTCTCGCTTTAATACTCTTTAT
GAAGATCGTAATTAATTTTTATGTAGGTGAGCATTAACGGATAGTGAAGATTACTTTGCA
CCAGTCCTTATCAGAACTATTTTATCTGAAAAATTCATTTTTCAAAAGATAATGTGTTAT
TAGTTATTTATAACTTTTAGAAATAAGAGAAACACCAGAAATAGCGTTGAAAAATCCCTA
TCTCCCCAAATCTTAACTACACAATTCCCCCCTTTTCCGCTACAATCCCAATGATTTTTT
GCTATATTTTAGAGAGATTTAGAATGTCAAATCCAAAAAGAAAAATACTGGTCACTTGTG
CTTTGCCTTATGCTAACGGAGCGATCCATTTAGGGCATATGCTTGAACATATTCAAGCGG
ATATTTGGGTGCGTTTTCAGCGTATGCGTGGCAACGAAATTCACTTTGTCTGTGCTGATG
ACGCTCACGGCACGCCGATTATGTTGAATGCGGATAAACTCGGCATTACCCCTGAACAGT
TAATCGAAAAAGCCAAAGCTGATCACATTGCTGATTTTGCTGGCTTTAATATCAGTTTCG
ATAACTATCATTCCACCCACAGCGAAGAAAACCGTGAATACACTTCTGCCATCTATAAAA
AATTAAAAGCGAATGGTTTTATCAAAAGCAAGGTGATCTCGCAGTTGTTCGATCCTGAAA
AAAATATGTTCTTGCCTGATCGCTTTGTGAAAGGCACTTGCCCGAAATGTAAAGCGGAAG
ATCAGTACGGCGATAACTGTGAAGTCTGTGCTTCTACTTATAGCCCGATGGATTTAATCA
ATCCACGTTCGGTAGTGTCAGGCTCTACCCCTGTGGTAAAACAGTCGGAACACTTTTTCT
TTGACCTACCAAGCTTTGAAGAAATGCTGAAAGCGTGGACACGTTCTGGCTCGCTTCAAC
CTGAAATTGCCAATAAAATGCAAGAGTGGTTTGAGAGCGGTTTACAGCAATGGGACATCA
GCCGTGATGCACCTTACTTTGGCTTTGAAATTCCAGATAGCGAAAACAAATTCTTCTATG
TTTGGCTTGATGCCCCTATTGGCTATATGGCTTCGTTTAAAAATCTTTGCGACCGCACGG
GCTTGAACTTTGATGATTTCTGGAAAAAAGAGAGTGATGCTGAGTTATATCACTTTATCG
GTAAAGACATTGTTTACTTCCACAGTCTATTCTGGCCTGCGATGTTAGAAGGAAGCGAAT
ACCGCAAACCGACGAACGTCTTTGCCCACGGTTATGTGACGGTGGACGGACAAAAAATGT
CAAAATCCCGTGGTACTTTCATTCAAGCCAGCACTTATTTAAAACATATCGATCCTGAAT
GTTTGCGTTATTACTATGCTGCAAAATTGAATAATCGCATTGAAGATCTTGATTTCAATT
TAGAAGATTTTGTACAACGAGTAAACAGCGACATCGTCAATAAGTTAGTTAATTTAGCTT
CTCGTACCGCAGGTTTCATCACAAAACGCTTTGAAGGTAAACTGGCTTCAACACTAGAAA
ATCAAGCGCTTTTTGATGAATTTGTTGCACAATCGGAGCAGATCGCCACTTATTTTGAAA
CGCGTGAATACAACAAAGCGATCCGTGAAATTATGACATTAACGGATAAAGCCAATAAAT
ACATTGACGACAAAGCCCCTTGGGTAATTGCCAAAGAAGAAGGCAAAGATGCTGAATTAC
AAGCGGTCTGTTCAATGGGCTTAGAGCTATTCCGTGTATTAATGAGCTATCTCAAACCAG
TATTACCAAAACTCGCAGAACGTGCCGAAGCCTTTTTACAAACGGAACTGCGTTGGGACA
ACATCGGTTCACCACTATTTGCCCATAGCATTGCACCGTTTAAATCGCTCTTCTCTCGCT
TAGAGAAAAAACAGATTGACGCTGTGATTGAAGAAACCAAAGCACTTTTCGCCGAAAGCG
TAAAAGCAGAAACTGCAAAAAAAGGAAAAGAAATGACCGCTTGTGAAACCAAAGTTGAAC
CAATTGCCTCAGAAATCACCATTGACGACTTCGCCAAACTCGATCTGCGTGTGGCAAAAG
TATTGAAATGTGAAGCTGTGCCGAAATCAGATAAATTATTACGTTTTGAACTCGATTTAG
GCGATCATACTCGCCAAGTCTTCTCTGGTATCAAAGCCGCGTACAATCAACCTGAAGAGC
TTGAAGGCAGATTTGTGATTATGATTGCCAACCTTGCCCCACGCAAAATGTCGTTTGGTA
TGTCGGAAGGAATGATTTTATCTGCTGGCACAGGCGGTGCAGATCTCTACTTGCTCTCTG
CCGATAGCGGTGTGATGGCTGGTATGCAGGTGAAATAAATTTACTTAAGGTGGGATTTTT
CACCCTGTCTTAACTCAATAATAAGGACAACAAATGATCCAACAAACTCTCGCCATTATT
AAACCCGATGCGACTAAACGTCATCTTATCGGTGAAATTTTAAGTTATATGGAAAAAAAT
GGCTTAGCGATCAAAGCGTTAAAAATGCTTCACTTAACCAAAGAACAAGCGGAAGGTTTT
TATGCAGAACATCAAGGCAAAGATTTTTTTGATCCGCTCGTAGCATTTATGATTTCTGAG
CCTATCGTTGTTGCGGTGTTAGAAGGCGAAAATGCCGTAGAAAACTACCGCTTGTTGATG
GGAGCAACCAAACCTGAAGAACGCAAACTAGGCACTATTCGTAAAATGTTTGGTTTAGGC
TACTGTGAAAACTCAGTTCACGGCTCAGACTCTGAAACATCAGCAAAACGTGAAATTGCG
TATTTCTTTACGCCGAGTGAGATTGTGTAAATAAAATGTAGGCGCGAATGACTTCGCCCT
GATCCTTCTGCAATTATTTAGGGCAAATGTAATTTGCTCTTACAACCTTATTTATAGGGG
CTGATGTTGGTTGGTATACTAGCTAATCTAATACAGCTCCAATAATTAAAATCAACACTT
TTGTCTACTATTCCTTTATTTAGCTGTGGATCATTGTGGCGATCCTATTGGTTTTATTCT
GATGACCGCAAAAGCTGTTCTAGTTATATCTCGTAAACGAAATTCAACGGTGGGTAATGA
TGATATGGGGTGACATTTATATCGTCATCGCCATTTAGTTGAAAATGCATTTGCCTTTTT
AAAACAATATCGAGCCATTGAGACTCGGTACGATAAGTTAGCAAGAAATTATGCAGCATC
GCTGGCAATATGCTGTATTCGCTGGATTGATTGATGTCTGGTTAAGATTTGAACTCTTTG
GATGTAGGATTGTGGGGACCATTATGATTGTGTTAAAATAATGTTAATAGTTGATGTTAA
TAATGTGTTTTAAGGTTGATCTGATAAGATTTATTAAATACTATTATGCACTCGCTATTT
TATATGAGGATGGCTATGTTAAAACTATTTACAGTTACGTTTGATTTTTTAAAAACAACG
TTTAATTGTGTTAGAGTATTATGGGTTAAATCAGCTGATAAAGTCCAGCCAACAACAATT
TTTGATGGTAGAGTAAAAGTAAATAGAGATGGTTCTCTTGAGGTAGATTATTCCAATCAT
CATGTTCGTGAAGCAATAAAAAAACACGTAGATGCATTATCAAATTCTGTACCGAAGGAA
AATTAATTAGGCGTTGTTATTGTAATGTTTGTTCTAGTGCTAGGATATTACTACACGGAC
AGATATTCTCCTGAAAAAGTTTTGTTAAAAAGAAGCACTGGTTGGGAAGCTGATGTGCAT
TTAGCCAAATTGGGGCTTGGGTTTCTTCTTCGGGGTACTTTTTTATTGGGGCTAATCTAC
GTCAGCCCCTAAAGTTTTATGGTAAAAGTCTTCAAATCACCTTTTAAAATATGAATAAAA
TGATCTGACCTTCAAAAGTTATACAGCTATTCAAAGGACTGATTTCGATATTGTATCGGA
CTTAGCCCTTTTCGTTTGGGGTTTTGTTTTTCTGCGAAGTAGGTAGTGTGATTGATGCGA
AAATGATTAAACTCAGTTACATCAGACTTATCATAGTTTCGGTAGAAATCGGTGTAAACA
ATACTGCCAGGCTTCACTTGTTCTTGAATATCGAACCTCTTAAGATGTAGACTGTTTTGA
TTGATAAGCAATCACAGACGATGGAAATAATAGGCTGCGGTAGCTTTATTTACATTTATC
AACTCAGCAGCTGTTCGAGCAGTGATATCTGCTACAAACAGCTCAATAAGTTTATTTTGT
TTATACTGACTTAGATAACTTTTGCTCATAGGGCTATCTTAACCTAATAGGGATTTTAGT
CGTTATCTAGGAGAGACCTATAAATTTACTAGGAGGAAGTTTCTCACCCTGCCTTAACTT
GAATATAAGGATAACCAATGATCTAAAAAACTCTCGCCATTATTAAACCCGAAGTGTCTA
GCTCCATTCTATTAATGTAAGCGACTTACACCTTCGGCAAAAACAATCTCAACACCAACA
GTGCGTACATTACTTTTGCTAAAGCAAAGGTTAGAGCGAATAAGATCACGGCAAGGGATT
GTTCCCATAGGGGAATAGGATCTTCAAGGCTGGTGTATTCATCAAAAGCTAACATCAATG
AAAATGAAAAAAGGCTGTAAATGAACATTATTACCCCTGAGAAAAAGGCAATTTGAATGA
TGTTACGTTGGTGATATTGCTGTTTGTAGCTGACTAATGCAAATAGAAAAGCTGGGACGG
TAAATAAGGCAAAAACAACCAACATTCCCCCTTGGCTAAATTCGCTAAAAAGGGGTAATA
GGGCAGAGCCGAGTATCTGGGTAAGTAGTGGATAAATCCATAAAATATGTAGGCTAGTTT
TTTGCATTGAGATATTCTCTTAATAAAAATAAGGCGGATAAGTTGCGTGCTTCGGCAAAA
TTAGGGTCGGCAAGCAGTTCGTCGATTTTGTTTAATGGATAATAGATGATTTCAAGTGGC
TCTGGTTCATCGCCTTCTAGCTGTGATGGATAGAGATCTTGAGCCACGAAAAGGTGCATT
AAGCCGTACATATGGCTAGGACCGCTATACACTGAACGCAGTGGTTCGATTGTTTTTGCT
CCAAAACCTATTTCTTCTTGTAATTCTCGATTTGCACTCAGTACAGGATCTTCCCCACTA
TCCACAATGCCTTTAGGGAAGGTGAGTTCATAGCGTTCAGGGCCGACAGCATACTCTTTA
ACAAGAATCAGTTGATTATTATGAATGGGTAATACCATGACAGATGAACGACGTTGTGGC
GTTAAACGTTCATAGGTGCGTTCTTCGCCGTTGGAAAAACGTAAATCGACGGATTGCACT
TCAAAAATGCGAGTTTTGGCAATTACTGAGATAGATTTGATTTCAGGGGAGTGTTTTGAC
ATAGCTTTTCTCATCAAAAATAATTTATTCATATTGTAGACTGTTAGTCCTTAACTAACA
ACCAAATAAACGCTCCAAAGTAGCAATGCATAACGAATTCCTTTGCCTAGAGTAATTAAT
AATATGCTTTTCCATAAGTTGAATCGTAACCAACCTGCAATACCACAAAAGATATCGCCA
ACAATAGGAAGCCAGCTAAATAATAGAATCCATATACCATATTTTTGGCTCAATTTAAGC
GTGAGCTTGATGCTTTTATGTTGTTGGTCATGAAATTTAGGTTGTGGAAAAAATTGAGCG
ATAAAATAAGTTGTCATACTACCGAGGGAGTTTCCTAATGTCGCTACAACGAATAATCCA
TACACCGTATTTTTTTGTAATAGTGCTTGCGTTGTATAAGTGGTAAAAATCACTTCGGAA
TTGCCTGGTAGTATTGTTGCGCTTAAAAAGCTGCTGACAAACATAATGAGAAGTTGATTC
TCTTCGCTAAGGAAAATTCCGAGTAAAGCAGTCAAATAATCGGTCATTTTGTAACTATTT
TGTTAAATTTGTGTTTAAGTTAAGTTTTCAAAAATTGTACTTTTTTTGAAAGATTGATAT
GGATCAAGAAAGAATTCTACTTTATTTATTTTAAACGTAAAAATTATTTAATCATCAGGT
TAACAGGTCTATAATTCTCAACAATTTCTATAATTTTTCAAATTTTCGTTTAAGGATAGT
AATGTTTTCACCTGCTGAGATGGCAAAAATCGCCGAAGATGGCGCAGTTTATAAAGCAAC
CAAAAACCAATTTTATTCTTTCATTTCAGCAATTACTGCTGGCGCTTACATTTCTATTGC
TTTTGTCTTTTATGCAACTACCCAAGTTGGGGCTGCGGATATGCCATGGGGTGTCGCTAA
ACTCATTGGCGGTCTTGTTTTCTCTTTAGGCATTATTATGTGCGTGGTATTTGGAGCAGA
GCTTTTTACTTCAACAACCATGACGATTGTTGCCAAAGCAAGTAAGCGAATTACATGGGC
GCAGATGTTTAAAAACTGGTTTGTTGTGTATGGCGGTAATTTCATCGGTGCGACCTTTAT
TGTGCTGTTAGTGTGGTTTAGCGGTGAAATTATGGCTGCAAATGGGCAGTGGGGCTTGAC
TATTTTAAAAACAGTCCAACATAAGATCCATCATACTTGGATTGAAGCATTCAGCTTGGG
GATTTTCTGTAATCTGATGGTCTGTATTGCGGTATGGATGGCGTATGCAGGTAAGAGCCT
GACGGATAAAGCGTTCATTATGATTTTGCCGATAGCCATGTTTGTGGCATCTGGATTTGA
ACACTGTGTGGCGAATATGTTTATGATCCCAATGGGCGTGTTAATTCACGGCTCTGCAAG
CCCTGAATTTTGGACAGCGATAGGGGTTGATCCTAGTCAATTCGCTGATTTAACAATGGC
AAATTTTGTGGTGAAAAATTTAATTCCAGCGACCTTAGGTAACATTGTTGGTGGTGCATT
TTTCATCGGTATGGTGCAGTGGTTTTTGCATCTAAAAAAACATTAATTCAAAACTTGTAA
GCGGTCACTTTTCGCAGTGTTTTTGCAAAATCGCACCGCTTGCGTTCCAATTTATTACAT
TAACTAACGAGGACTTAAAATGACTCAACTAACCGAAGCTCAAAAGAAAGCGTGGGAAGG
TTTTGCACCAGGTGAATGGCAAACTGATGTAAACGTGCGTGACTTTATCCAAAAAAACTA
TACGCCGTATGAAGGTGATGAATCTTTCTTAGCAGATGCAACCGAAGCAACTACAACGCT
TTGGGCAGAAGTGATGGAAAAAATCAAAGTGGAAAACAAAACCCACGAACCGTATGACAT
TGATTGCGATATTCCATCAACCATCACTTCACACGCACCAGGTTATATCAACAAAGATTT
AGAGAAAATCGTAGGTCTTCAAACAGATGCACCATTAAAACGTGCAATTATGCCGTTTGG
CGGTATCAATATGGTGAAAGGCTCTTGTAAAGTTTATCGCCGTGAATTAAATCCAGAAGT
AGAGAAAATCTTTACTGAATATCGTAAAACCCACAACCAAGGTGTATTCGATGTTTATAC
TCCAGACATTTTACGTTGCCGTAAATCAGGCGTAATTACAGGTCTTCCTGATGCTTACGG
TCGTGGTCGTATTATCGGTGACTATCGTCGTATGGCTCTTTACGGTGCTGACTTCTTAAT
GAAAGATAAAGTAAAACAGTTTACCTCTTTACAAGAGAAGTTAGAGCGTGGCGAAGATAT
TCAAGCGACAATCCAATTACGCGAAGAAATCGCAGAACAACACCGTGCTTTAGGCAAAAT
GAAAGAAATGGCTGCATCTTATGGCTTTGACATTTCAAACCCAGCAACTAACGCACAAGA
AGCGGTACAATGGGTTTACTTTGCTTACCTTGCAGCAGTGAAATCACAAAACGGTGCAGC
AATGTCTTTCGGTCGTGTTTCAACCTTCTTAGATATTTATATTGAACGTGACCTAAAAGC
AGGCAAAATCACTGAAAAAGAAGCTCAAGAATTAATGGATCACTTAGTAATGAAACTCCG
TATGGTTCGTTTCTTACGCACCCCAGAGTACGATCAATTATTCTCAGGCGACCCAATGTG
GGCAACAGAAACTTTCGCAGGTATGGGCTTAGATGGTCGTACATTAGTAACCAAAAACAG
CTTCCGTCTATTACATACCCTTTACACAATGGGGCCATCACCAGAACCAAACCTAACAAT
CCTTTGGTCTGAAAGTTTACCAGATGGTTTCAAACGCTATGCAGCGAAAGTGTCTATCGA
AACTTCATCTGTTCAGTATGAAAACGACGACTTAATGCGTCCAGATTTCCAAAACGATGA
CTATGCGATTGCGTGCTGTGTAAGCCCGATGATCGTAGGCAAAATGATGCAGTTCTTCGG
TGCTCGTGCAAACTTAGCGAAAACCTTACTATACGCAATCAACGGTGGTGTTGATGAGAA
ATCAGGTGACCAAGTTGGACCGAAAACTGAGCCAATTATGTCTGAATACTTAGATTTCGA
TGATGTAATGACCCGTTTAGACAGCTTTATGGACTGGTTAGCGAAACAATATGTGACTGC
GTTAAACATCATTCACTTTATGCACGACAAATATGCTTATGAAGCAGCATTAATGGCGTT
GCACGATCGTGATGTATTCCGCACAATGGCTTGTGGTATCGCAGGCCTTTCTGTTGCAGC
AGACTCACTCTCTGCAATCAAATATGCGAAAGTAAAACCAATCCGTGGCGACATCGAAAT
CAAAAATAAAGCAGGAGAAGTGGTTGGCGTAGCGAAAAACGTAGCACTTGACTTTGAAAT
TGAAGGTGAATACCCACAATTCGGTAACAACGATAACCGTGTAGATGACATTGCAGTTGA
TTTAGTTGAACGCTTTATGAAGAAAATTCAGAAGCTCAAAACATACCGTAATGCAACACC
AACACAGTCTGTATTAACCATTACTTCAAACGTGGTTTACGGTAAGAAAACAGGTAACAC
CCCAGACGGTCGTTGTTCAGGTGCGCCATTCGGACCAGGTGCAAACCCAATGCACGGACG
TGACCAAAAAGGTGCGGTAGCTTCATTAACTTCTGTTGCGAAATTACCATTTGCTTACGC
GAAAGATGGTATTTCTTATACCTTCTCAATCGTACCAAATGCGTTAGGTAAAGATCTTGA
ATCTCAAAAACGTAACCTTGCAGGCTTAATAGACGGTTACTTCCACCACGAATCAACCAT
CGAAGGTGGTCAGCACTTAAACGTAAACGTAATGAACCGTGAAATGTTATTAGATGCGAT
GGAAAACCCAGAGAAGTATCCACAATTAACAATCCGTGTTTCAGGCTACGCAGTGCGTTT
CAACTCTTTAACTAAAGAGCAACAAATGGACGTAATTACTCGTACTTTCACTCAGTCGAT
GTAATTTAGTTTAAACTAATAAGCGGTCAGATTTTGCAAAACTTTTGCAGAAACTGACCG
CTTATTGTATCTTACGCATTAATTGCGATTAGCAGAAATGTTTAAGGACATTTGTCCTAA
TCGTACTTTATTTAAAGGAAAAAGAATGACTGTTTTAGCACGTTATCACTCTTACGAATC
GTGTGGCACAGTAGATGGGCCTGGGATTCGTTTTATTTTGTTTTTACAAGGCTGTTTAAT
GCGTTGTAAATATTGCCACAACCGTGACACTTGGGATCTTGAAGGTGGGAAAGAGATCTC
CGTAGAAAATCTAATGAAGGAAGTTGTGACGTATAAACATTTTATGAGAGCAACGGGCGG
GGGCGTAACAGCATCAGGTGGCGAAGCCGTGTTACAAATGGAATTTGTGCGTGATTGGTT
CCGTGCTTGTAAAGCTGAGGGTATTGATACTTGTTTAGATACAAATGGTTTTGTGCGGAA
TTATTCAGAGCTAGTCGATGAAATGCTAGATGTAACCGATCTCGTTATGCTTGATTTAAA
ACAGCTGAACGAAGAAATTCATAAAGATTTTATCGGTGTCTCTAATAAACGTACCTTAGA
CTTCGCTCGTTATTTGCATAAACGTAATCAACGTACTTGGATCCGCTATGTGGTTGTACC
AGGTTATACGGATGCCGATGAAGATATTCATTTATTGGGTCAGTTTATTCAAGGTATGGA
CAACATAGAAAAAGTCGAACTTCTGCCATATCACCGTTTAGGCGCACATAAATGGAAAAC
CTTAGGGTTAGAATATGAATTGGAAGATGTGATGCCACCGACGAAAGAATCGTTAGAGCA
TATTAAAGGTATTATTGAAAGCTATGGGCATACGGTGAAGTATTAGCGCTTAACCCTATC
CCAAATTCTGTGTAAACACCCATTTCAACTTAACGGTGATCGTCTAGGCGATCACCAAAA
TCAATCATAAATCGATTCATCGCCAGTTTCCAGTTCTGAATCGGCATTGTCGATTTATTA
TGAATGCTATAAACACTTTAATAATCAGCTATATATTTAGATATTTGCCTTCTAGTATGG
GATCTAAAGGAGGAGAAATATCAATTTCTGAATCTTCAAGTGGTTTTTCTGCTTCTTTCA
TATTCTCTTCATTTGACTGAGTTAAAGGCTTATCTTGTACTCTAGGCATTATTGAAGAGT
CTAAGTTCTGTTTGATATCATTAGATACTTTGCTTGAGTCCACCACAGGATCTATTGATT
CTTCATGTACTCCTATATTATTTTCTATATTTTGTGGTTTTTGTGTCTCTAAAACTCTAG
GGATGTTTGCAATGAAGGTTTTTTCTTCTTTATTGACAAGTTTACGCCCAATTTCTACAC
GAGGATCTAGCCATATTGCTACTACAGCGTCATTAAATTCTTTGTTAAATTCTTCAGGAA
TAACAATATTATTTAATATGAAATATCCTTTATCTTCTAAAGCAATGTAACTGAGAGAAT
CATCTTTCTTGATATTAGGTAAAATTTTACGCAAACGATCAACCACATTATCTTGATTTT
GCAGAGTGATGCCTAAATTAGACCAAGATCTAGCTAAAGAAATTGCAAAATCACGCCCTT
CAACGGGCTTTTGATATTTTAGAGTCAGCATTAATGGGCGTGTGCTATTAGTATAACTGC
CAGTTTCAGAGAATAATGAAATATTATAGATTTTAAATGGTCCCCAGATATAGTCTACAT
CATTGATCTTTAGCCATTTGGCAGAGAGGGAGGAATTAAACAGCAAAGTAGATATCAAAA
AAAAGGTTAAGCGATACATAAATTAGTATTTCCATTAAAAAATAGATTTATTTCTCATTA
TAACGTTAAATCCGTGATTAAGACATCCTATTATTTATCATAGAAAATAAATTATAATCC
TATAAAAATGGCGTGAATGGATCCTAAATATTGTTGGAAACTTATTGCGTTTTATTGAAA
TTGAGCAATCTAGTCTATTGAACTGTCAATAACTAGATTGCTTAGTTACGACTAGCCAGC
TACCCACAATAATATAGCGAGAATTTGAGGCAAGATAATTCGACAAAACATCACTAATGG
ATATACCGTCGCATAAGAGAGTGCTGCTGCACCATTACCCTCTTTAATACCATTTGCAAA
TGCCAAAGCCGGTGGATCCGTCATTGAACCTGCAAGCAATCCACATAGGCTCAGATAATT
TAATTTACCATAAATACGAGCAACCAGTCCTGTAACAATTAATGGAATAAAAGTAATGAT
CGCACCATAACCAATCCACGCTAAACCATCATTACTTAATAAGGTATTCAAGAAGTTTCC
GCCTGCTTTCCAACCTACAACTGCAAGAAAAAGCACGATACCAATTTCTCTTAATGCTAA
GTTTGCACTTGGTGGCATAAACCAATAGAGTTTTTTGATACTTCCTATTCTTGCTAAAAT
TAATGCAACCACCAAAGGTCCGCCTGCTAATCCCAGTTTTAATGCAACAGGGAAACCTGG
CAGATAAATTGGAATAGAGCCTAGTAACACCCCTAAACCAACCCCGATGAAGATAGGCAA
CATTTGTACTTGTTGTAATTTTTGTTGAGCGTTACCGATAATCGCCATCACAGCCTCAAT
ATCTTCTTGGCGGCCAACCAAGTTCAACACGTCACCAAATTGCAATGTCATTTGCCCGTT
AGGAACTAACTCAACCCCCGCACGGTTTAAGCGAGAAATCACTACATCATATTTCCCTTT
TAACATCAATTGGCGAATTTGTTTCCCAAATACTTTTTCATTGGTAACGACAGCACGTTC
TGTACGGTACATTGTGCCTTTTGTCGAAAGTGAAACATTCACTTCTTCACCAAGAATGAG
TTGCATTTTATGCAACGCAGCTTTTGTTCCCACAAGATGCAGAATATCGCCTATTTGGAT
TTGGGTATGCACTTTAGGCACAAACAACTCATCATTACGCTTAATACGAGAATAAACCAC
TTCGTGCAGTTCAAAATCAGGAAACTCTTGAAGCATCAACCCATTCAAATTTGGATTTGT
AATACGAACATTCATCGTACTTAATCCATCTTTTTTATTGTTGGTTGCAGAATCAAACTC
ATCAGCTTCTTTATCCACATTAATTTTAAAAATAATACGGATAAGCCACATTGCTAATAG
AATCCCGATAATCCCGAAAGGATAGGCAATTGCGTACCCCATACCCATCACAGCAGTAAT
GGACTCACCGCCTAATTCTGTCAGAATTTGCTGCCCAGCACCTAATGATGGCGTATTGGT
CACCGCACCAGAGAAAATACCCAATATCACAGGAAGAGGAACATCAAATATTTTGTGTAA
TAAAATCACTAAAATACCGCTTATCCCAACAATCATCACAGCAAAAGCATTAAGCTTTAA
TCCCGATTGGCGTAATGAAGCAAAGAAACCAGGACCGACTTGAATACCAATGGTATAGAC
AAAGAGAATCAAACCAAACTCTTGAATAAAGTGCAAGGTATGACCATCAAGTTTGACACC
ATATTGCGTCATAAAATGGGAAACCAGTATCCCACCAAATAACACACCGCCAATACCAAG
GCTTACGCCCCTCACCTTAATATGCCCTATCCATAGCCCAATGACAGCAACTAAGGATAA
TAGGCTCACTGTTAATGCAATTTCGCTCATAAAAGCCTCATCATAAAAAATAAAACTGCG
ACGATTCTACCAAAATCCCCAAGCAAAAAATGAGATCTAACTCAAAAAATAATAGAGAAA
TGTCTACCATAACAATATTTTTATGCGACTAAATAATCAAATAGCCATTTTGACAATGCT
AAATCTTTATAATATTATCCGCCCCTTCATAAATCATATATTAGGAGTAATGATATGGAG
CCAATCGTTTTAAACGGTTATCACACACTTATCGCCGCAACGCTTGTTTTGCTTCTCGGC
AAAGTATTTGTAAATAAAATTAAGTTCTTCCAAGACTTTAATATCCCAGAGGCTGTTGCT
GGTGGTTTATTTATCGCTGGTATCATTTTTTGTCTATATAAATTCGCTGGAATTACCTTT
GAATTTGAAAGCTCTTTACGTACAGCTTTCATGTTAGCCTTCTTCTCATCTATCGGCTTA
TCCGCAGATTTTTCCCGTTTGAAACAAGGTGGAATCCCACTTGTCATTTTCCTCGTTATC
GTGAGTATATTTATCCTTGTTCAAAATGGTGTAGGTGTTGGTTTAGCTATGCTACTTGGT
ATTGATCCACTTGTTGGTTTAATTACAGGTTCTATTACTTTAACTGGCGGACACGGCACA
GGTGCAACTTGGGCAACTGTTTTTGCTGAAAAACATGGGCTTGCAGGTGCAATGGAAATG
GCAATGGCATCTGCTACATTTGGTTTAGTAGCTGGAGGTTTAGTCGGTGGCCCATTAGCA
CGCCGTCTTATCAACAAAATGAAAATTACCCCATCTAAACACAGTGTAAAAGTTGAAAGC
GTAGAAGCAAAATATGCTGATGATACATTTGAAGATGCTGACAATGTACGCTTAATCACA
GCAACATCAACGATCGAAACAATGGCATTATTTGCAGCGTGTCTAGCATTCTCATCAGTT
ATGGTTAAAGTATTCCCTGATTCAGGTTTACCTCAATTCGTATGGGCATTAGGTTTTGGT
GTAGTATTAAGAAACGTATTAACGTTAGTGTTTAAATTTGATATGTTTGACCGTGCTATT
GACGTATTTGGTAACGCATCATTAAGCTTATTCTTAGCAATTGCATTAATGAGCATTAAA
CTTTGGGAATTAGCAGACCTTGCTGGCTCAATGTTAATTATCCTTATTGCTCAAACCATA
GTTATGGTACTTTATGCATATTTTGTGACCTTTAGAGTAATGGGAAGTAATTACGATTCA
GCCATTCTTGCAGCAGGTCACAGCGGTTTTGGCTTAGGCGCAACTGCAACTGCGGTCGCG
AACATGCAATCTGTCACAGAAACTTTTGGACCATCACATAAAGCATTCTTAATCATACCG
CTTGTAGGTGCATTCTTTGTGGATGTGGTTAACTTAGGTGTAATTACAGCATTTATGAAT
TATTTAACTAGCTAAAATAGCATAGAAATCAGAGTGGTTGCTAAAATTATATAGCAACCT
TTGTAGTCATGATTGTTAGTCTATTATTATCAATAAAGAGCCAGCTTAATATTTCAGTAT
GAGCTTAGCTCTTCAAGAGCCAGCAATTAGATTATTTATGGAAAAAACTTAATAGAGGCT
CTGGGTTCTGAATATACTCAGATAGTTCTTTTTTACTAGGATAACCAATATAAGGAATTT
GTCCTAGTAATGGAGCATTGATTTTTTTGCTAAGGAGTTCAATTAATTCAGCGTAGTGAC
GTAGCCCAGGATTTACTCGATTTGCAATCCATCCGATAAGATTAACCCCACTTTGTTGAA
TCGCATCCGCTGTTAAAAGTGCATGGTTAGCGCAACCCTCTTTTATTCCCACAACAAGTA
CGACTGGCATTCTATTTTTCTTAACCCAATCAGCAAAACTTAGGTCTTTATTAATAGGTG
TTAACCAGCCATAAGTGCCTTCAATAAGAACATTTGCATATTGTCGGTGTAAACGTTGAA
GATCGTGATCCAGTTTATTAACAGAAATATGACGTACTGCGTCTAGCGCTGCAAATACTG
GCGTACTAGAATGGATAAAAGAATAGCTATTAATTTCTCTGTATTTTACAGGACAAGGGC
AGCTGTTCTGTATAATGAGGACATCACTATTGTCTTCACAGGCATAATCATCTTGATTGG
GTTCTGTGGGTAAAGAATCATCGCCACCACACGCAATAGGCTTATAACCGACAATGGGAA
TTTCATATTTAGATATTGTTTGTAATAGAGCCCTTGTAACGATAGTTTTTCCTACATTTG
TATCTGTGCCTGCAATAAATAAACAAGACATTGTATTTTCCTGTTAATGATAAGTTAAAA
AAATTTTTCAAATTCTAATCTGAAATTAAATTTAATATAATGTTTTCGATCAAATTTTCT
GATAATAAAGACAATATGTTCTAAGAAAAATGTAGTTAAAGAGAATTTAAGAGGGGATTC
CCTCCTCTTAAATTCAATAATATATGAATACTAGGATTTTAGTAAACCAGAGGAGCCTTC
TGAATAATCTTTAGGTTGGTCATCTTCAGATTTAGGTTTATTTTCAATTTTAGGTTGTTG
GAAAAATTCAATTTTTGCCGATTCAGCAGGCAATAATTTTTCAGACCCTTGTGCTAAATG
CGTATAAAGTTTTTTGTAGTCTTCAGCAAGTGTTGCAAGTAGAGCTGCAGATTGTTCAAA
GTGTTGTTCTAATTGCTGTTTTTGCTCGTCCATTTTCTTAGCAGTATCTTTTAAATCAGC
CTCTAGTTGTAGTTGTTTTTTCACATTGCTATTTGTCGCACGAACAACAACATAACTGAT
GATACAACCTATGATAAATGCTGCAATAATTGCAGTCCATACGTTACCAGACCATTGTTC
CATAGTTCACTCCTTTACAGTTAGTTAGCTTGATGTAGCTGTTTTTTATCATTTTCTCAA
TTTGATGAGAAGTAAAACCTATAAAAATTTGTTGGAATTTTGAAATATACCGCAAAAACC
ACTCTTTCTTAAAAAAGAATTAGATCTTTAGTAAATAAATCTGTATAATTTTGCCACCCT
GTTTTTGCATGGTATTCCCGCCATGTAAGTCTGGTCTGAATAGGACTCGAAGGGGTCAGA
TTCTACCGTATTAATAGGTAATATCCATTAGGATATTGGGTTTAAACTTTAAATTTTGGT
ATTTAATTAATGAAAACTTTTGTAGCAAAACCAGAAACAGTTAAACGTGACTGGTATGTA
GTAGATGCGACAGGTAAAACTTTAGGTCGTTTAGCTACTGAATTAGCACATCGTCTTCGT
GGTAAACACAAGGCTGAGTACACTCCACACGTTGATACAGGCGATTACATCATCGTTATC
AATGCGGAAAAAGTAGCGGTAACAGGCAAAAAAGAAACTGATAAAATCTACTACTGGCAC
ACTGGCTATGTAGGTGGCATTAAAGATGCAACCTTCAAAGAAATGATTGCTCGTCGTCCA
GAAGCAGTGATTGAAATTGCGGTTAAAGGTATGTTGCCAAAAGGTCCATTAGGTCGTGCA
ATGTTCCGTAAATTAAAAGTGTATGCAGGTAACGAACACAACCACGCAGCACAACAACCA
CAAGTTTTAGATATCTAATCACGGAGCATAAAAATGACAGCAGCAAATCAAAACTACGGC
ACAGGTCGCCGCAAAAGCTCTTCAGCTCGTGTATTTATCAGACCGGGCAATGGTAATATC
ACCATTAACCAACGTTCTTTGGAAGTGTACTTCGGTCGCGAAACAGCTCGTATGATCGTT
CGTCAGCCATTAGAATTAGTTGAATTAACAGATAAATTAGACTTATACATCACTGTTAAA
GGTGGTGGTATTTCTGGTCAAGCAGGTGCAATCCGTCACGGTATTACTCGTGCATTGATC
GAATACGACGAAACTTTACGTCCAGCGTTACGCGCTGCGGGCTTTGTTACCCGTGATGCT
CGTCGTGTTGAACGTAAAAAAGTGGGTTTACACAAAGCACGTCGTCGTCCACAATACTCA
AAACGTTAGTATTACAATTTTATATATCCTCTCTATTAAGAGAGGATATTTTCTATGGAC
TCTTTTTAGTATGATGTGTATGTTTAGAGCATAGCATATTTAGACACTACTAGAGATTGA
TAAGATTAGCAACAATATATCGTCAATCTTCTCCCGTTATTCCTGATTAAAGCTCAATTC
TTCAATCGCCTTTAAACATTTTTGTTTTCTATTCTCTGTTTCTTGTATCTTTATTGAGAG
CATATGCCTATACTCAGGGTAATGGTAATTTTGTTCAATGAGCCATGAGAGTTTTTCATT
CAATGCACGCAACGCTTTATAGTATTCATGTAACTTCTGTTTCTTTGATAATGTATGAAT
ACTCTTAGTAAATTTATATTGAGAGAAAATAGGGGAATCTGACTTTTTATCCTTGAGATG
AATACTTTTTTGTAGAGCATCATATTGTTCAATTAAACGTTGAGTATAAACTTCAGTTAT
TTCAGGGGAAGTTGACTGCTCAACATGTGAACATGTTTCTAGTATTTCTTGTATGAATTC
TTTGACGGAGCCATGAGTAAGTTTAAAGCAGTGGCTATAGATAGAGATTTGCAGAGACAA
GATGGGAGAAAAGTCGTTTAATTTTGTAATGATTGTATCTGTAAAATTACCCATTTTTTA
TTCTCTGTATTAAATGTATAGATATTTTAATGTATGTGCATCTCTTTTCAAATTTATTTT
TGATAAAAATAATCTTTCTATTTTTTCTAAAAATGTGATGAAACTCACATTTTTAGAAAA
AAGGTCATAAATCTTTATTTGCTATGAGTTTTTTATTTTTAAATCATATAGTTATGTGAT
TTATTGCAATAGGAGCAATATTTTAAAAAATTATCTCTGAATACTTATTTGGGAGTGGAG
ATTTATTAACTTATTGATTTTAAAGAAAATGTTTTTTTATGTAAGATATTGACACTACTC
TACAAATTTGCAATCATTCGCATGCAATCTGCATTTACCAAACTTACATGGGAAGGTAAT
GGCAGATATGGATCGGTTGCTCTTATAGCTTAATAAGAGTAATCTTAGTTAAACTAAAAA
CTTAAGGTGAACATTATGAAAAAAACACTAGTAGCGTTAGCAGTAGCGGCATTTGCAGCA
TCAGCATCAGCTGTAACAGTTTATGAAAATGAAGGTACAAAAGTTGATTTTGATGGTCAA
TTGCGTCTTCTTTTAGAAAAACAAGCCTCAAAAGTGAAAGGTCAATCTTCAACAAGTGGT
CACACTGACTTAAAGAATAATGGTTCTCGTTTCGGTATTTCTATCAAACATAATATCAAT
GAGAATCTCTACGGTTTTGGTCGTTATGAGACTCGCCTTGGCCGTAATTCTAAAAATGAT
GCAGGATGGGGGGATGTTACAACAGATGAGGCTTACGTCGGTTTAGGCGGCTATGGTCAT
GAAATTTCTTTTGGTAAACAAGCTGTAATCGGTGATAGCATTGGTCAAGCTGGTTTTGAT
AAAGTATACGGTGTTGGTACTGGTGGAATTAAATATTCAGCAAACAACACAAACAAAAAA
GGTTTTGATATCCTTACTGCATCTTCTGATTCAGCAATTAACTATACCTATACAGGCATT
GAAGGTTTGACGTTAGGTGCTAACTATAATGTTGCAAATGAGCGTGATAATAAGGGAGAA
GTAAAGGTAGATTCTACTAAATCTGGCTTTGGTTTAGGTGCTAAATACACAGCTAAGATT
GCGGAAAGTCAATCTGTAACTGTGGCAGCAGGTTATACTCATGATGACTATAAATCTGGA
TCTGTTAATAAGAAAGACAAAGATGGTGTATACTTTGGTCTTAAATATGTCAATGCTCCA
TTTACTGTAGCTGTTGATGGTGGTCATGGTGTTGAAAAAACAGGTAATGTTAAAGAGAAA
ATTGACTTCGTAAGAACTGGCGCAAGATTTGATGTTACTCCAAAATCTGGCGTGTATGGA
AACTACTCTTATGGTACTTACAAAAATAAAGCTTACAAAGCAACAGCTCATCAATTCATG
TTAGGTGCAGACTATAAATTACATAAACAAGTTGTTACCTTTGTTGAAGGTCGTTTAATC
AAGAACAAAGACAGTAATAACAACAAAGTTACTGACAAAGCACTTGGTGTTGGTTTACGT
GTATTATGGTAATCTAGATAGTTAGGTACTATAGTTAATTAGCTATGATTTAAGGGATAA
GAGATGTAATTTCTTATCCCTTTATTATTAGTCATTTTTCTGCTTTAGCGAGTACTTTTC
TACTGCAGTCAGCATTCCTCTTAATAAATTCAATTCATTGGTTTCCAATTCGGCTCGTTG
ATATAAACGGCGTAGTTTCAGCATAACTGCTTCGTTGCGAATAAAGCCAAGTTCTTTATA
TAAACGTTCGGTATGGGCAAAGAAATGTTCTAAGGCTTCTGATGTCGGGTATTCTGCAAG
CGGTTGAATATCGGTTTTTTCTTGTAAATCTAGCCAAGCCATTCGGAGTTCATAGCAGGC
GAGTTGTACCGCCATTGCAAGATTTAACGAGCCATAGTCGGGGTTGGTTGGGAAGTTTAA
GTGATAATGGCATTTTAATAGTTCTTCATTGGTTAAGCCCACCCGTTCTCGTCCAAATAC
AATCGCTACTTTACCCTGTTCAGCACGTTGAATGGCTAATTTGCTACATTGACGTGGTTC
GACCAGTGAGCTTTGTAGGTGGCGTAATCTGGCACTTGTGCCAATAACAAGCTGGCAATC
TGCGATTGCACTGTCGAAATCTGGATAAATTTGCACATTATCCAATACATCTTTTGCCCC
TGCAGCAAGGGCTATTGCTTGTTCGTCAATCGCTTGTTTTGGGGTGACAAGCCTTAGCTG
GCTTAGTCCCATCGTTTTCATTGCTCGTGCGGCTGAGCCGATATTACCACTGTGAGAGGT
TTCGACTAGGATTATTTGAATTTGATTAAGCAACATTTTTTCATATCAATATAATAGGGT
AGTGTTATGTCATTTTAGCATAAAATCAAACCGCTTGTTCTTGCTTTATGTAGGATAAAT
GTTACACTTATGACTCTTTTAAACATCAGGAATGTGAAACAAATGAAAAAATTGCAATTA
AAAAAATGGTTTTCAAGCCTTTTTCTACTTTCACCATTAGTCTTTGTAGCTAATAATGCT
CAGGCTGAAGGAAAGCTGACAGTTTACTGTGGCGTCCAAAATAAAGTATGTGAAGATCTG
ACGAAACGTTTTTCACAAAAATATAATGTGGAAACTCAGTTTATTCACGGTGGAACAGGA
ACAATTTTAGGTAAGCTGAAAGCGGAAAAAGATAATCCACAAGCGGATATTTGGTATGGC
GGTACTATTGAGCCACATTTCCAAGCAGGGCAGATGGGGCTATTAGAAGCCTATCGTTCA
CCTTTGCAAGCGGAGGTTTTACCTCAATTTAAAGCATTGCAAGAGAGCGAAGCAGGTAAA
TATACCTCGATTGCGTATTTGATGGTACTTGGTTTTGGTATTAATACCGAAAAATTAAAA
CAGTTAGGCGTTGAAGCTCCGAAAAAATGGGCAGATTTGCTTGATCCTCGCTTAAAAGGT
GAAGTGCAATTAGCCGATCCTCGCAGTTCAGGGACAATGTATACCACGATGATTACGCTT
ATTCAATTAATGGGCGAGGAAAAAGCCTTTGAGTATTTGAAAAAATTAGATGGTAACATT
TCTCAATATGTGAAAAGCACCTTAGTGACCTCGAACCTTTCTCGTGGGGAAAGTGCTGTG
ACAGTTGGATTTGCTCATGGCTATGCTTCAGAAAAAGAGAAAGGTGCGCCAGTTGATTAT
GTGTTACCTAAAGATGGGGTAGGTTATGCTTTAGGGGCTGCAAGTATTATTAAAGGTGCG
AGAAACCTTGATAATGCGAAATTATTTATGGATTGGGTTCTATCTAAAGAGGTTCAAGAA
ATTCCTTGGCGTGACCACGGACTTTATCAAACACCAACCAATGTGAAAGCAGAAGTTGCT
CCACAATCACCTAAATTGGACGGCGTGAAATTGGTTGATGTAGATTATGCTCGTTTTGGG
TCAAGCGAGGAAGGGAAGCGTTTGGTAGATAAATGGCTCTTTAATATCAAATTATCGAAT
TGATCTTCTTTATAGAAGGAAGGGATATTTTCATTGGAGATAAGCCCTGGTATTCATTCT
CATAGATCGGAGACTAGGGCATAAATTATCTTTTTAAGATAGAAGAGTATTTTTTTCAAC
CCTGTCCGTAAGGTACGGGGAGAATGTCAAGATAAGTAGTATGTAAAGAATTATAAGTTT
GGATTGCAATGGGACAGTTTAGGTTTTGTAACACCAGCCATTTCACTTAATTCATCCATA
TGATTAATGGTAATATATTTACCTTGTACCGTTATGATGCCATTTTTCTGGAATCGACCA
AGCAAGCGACTGATAGTTTCAATGGTTAAACCTAAGTAATTTCCAATATCACCACGGGTC
ATTGTTAAGCGAAATTCTCTTGCTGAAAAACCGCGTGCGGCATAACGCTGTGAAAGATTG
TAAATAAACGCCGCAAGTTTTTCTTCCGCACTCATTTTAGAAAGCAACAAAATCATCTCT
TGATCGCTTTTGATTTCATGACTCATCAAACGCATAATCTGATAGCGGATTTTTGGCATT
TTGCCAGCTAAATCATCTAAAATATCAAAAGGAATTTCGCAGATCATCGACGTTTCAAGA
GCCTGAGCAAAACCGATATGTTTCATATCCATAATCGCATCAAAGCCAACTAAATCGCCC
GGTAAATGGAAAGCGGTGATTTGCTCTTCACCATTTTCACTGATGGTATAGCTTTTAATT
GTACCTGAACGGATTGCGTAGATGGACTTGAGTTCATCACCTGACTGAAAGATGATTTGT
GATTTTTGCACAGGTTTCTTACGTTCAATGATATTATCTAATTGAGTTAATTCATGTTCA
TTGAGAGTAAAAGGTAAACATAATTGACTAATACTGCAATTTTGACAGTGAATTGTGCAG
GCTGTTCTTCCATTTGCTTTAAAATCAGATACAATTTTCATACGAAACCATCCTAAAATT
TGATTTAAGGCAAATTTTAACATTTTTTTAGGGAATAATGAACAAGGTTTATTTAGATTT
GGAGTGAAAATGGCGGCAGAGAAATTGACTAAAAAGAGATTAATTCAAATTATTGTGATG
TTATTTGTCCTGATTTGCGCATTTTTATATCGTACTTATACGTATTCACTAAATTAGGAA
TGTTGCTAAATAAATTATTTTCTACAATCTTTATAAATTGCGAGTAGAATACACCATTTA
CTATCAATAATATTGTTTATGTCTAAAGATACTCTATTTTCAGCCCCTATTGAGAAATTA
GGGGATTTCACTTTTGATGAATCTGTTGCGGAAGTTTTTCCAGATATGATTCAACGTTCT
GTGCCGGGCTATTCTAATATCATTACAGCGATTGGTATGCTTGCTTCTCATTTTGTGACT
GATCAGTCAAATGTCTATGATTTAGGTTGTTCTCGCGGGGCTGGGATTTTATCGATTCGG
CGTAATGTGGAAAAAGCTGGAGTAAGAATTATTGGTGTGGATAATTCTGAACCTATGGTA
GAACGCTGCCGTCGTCATTTGGAAGCCTATCATTCGGATATTCCTGTGGAAATTTTATGT
GATGATATTCGTCATATTGAGATTAAAAATGCATCAATGGTTGTCCTAAATTTCACGTTG
CAATTTTTGCCAAGAGAAGACAGGCTTGCTCTTTTACGTAAAATTTATTATGGGTTAAAT
CCAAATGGTGTGTTGGTGTTATCGGAAAAATTTACTTTTGAAGATAACACAATAAATGAA
CTTCTTATTGATTTGCACCACACGTTTAAACGTGCAAATGGCTATAGTGAGCTTGAAGTA
AGCCAAAAGCGTACAGCCCTTGAGAATGTGATGCGGACAGATAGTATTGATACACATAAA
GCACGCCTAAAAGAAGCAGGTTTTTCACAAGTAGATCTGTGGTTTCAGTGCTTTAACTTT
GGTTCTATGATTACTATTAAATAATGAAATTAGTGTAGTTGAAGTAGATTATTAACAAAT
TTTGTGTCTCGCTATTTTTGTACGGGCTAAACCAGCTGAAAATTTTTGGCAAATTCGGTA
AACTACCTTTTTATCATTTCCCTGAAAAGAGTTTCATCAATGGCTGAATATCAAAAAAAT
AAAGATCCTCAAAAAGATAAACAGATTGAACAGATAAACATTGCCCCTCACTCAATTGAA
GCAGAGCAAGCGGTATTAGGCGGGATAATGCTGAGTAATGAGTACTGGGACGGCGTTGCT
GAGCGTGTTCAAAGTACCGATTTTTACAATCACGCTCATCGTCTGATTTTTGAAGAAATG
GCTTCATTATCTCGTAACAATCAGCCTATTGATATTATCACACTTGATCAAGTGCTTAAA
AATAAAGGCATATTGCAAGATATAGGCGGTTTTGCCTATCTTGCGGAACTATCTAAAAAT
ACCCCAAGTGCGGCGAATATTTTAGCTTATGCAGAGATTGTTAGTGAACGGGCTATTCGT
CGTGAATTGATTGCTGCGGGTAATAAAATTGCAGAAATCAGCTACAATCCTAAGGGATTG
ACGGTTAAAGAAGTCTTAGATGAAGCGGAAAGAACGGTTTTCCATATCGCAGAGATGCGA
ACTGCAACTGACGAAGGACCGAAAAAAATTGATGATATTTTAATGGAAACTTTAGCTCGC
ATAGAATTACTTTCTCGTTCTCAAAATAACAGCGGTGTAACAGGTATATCAACGGGCTTT
GCTGCCTTAGATCGAAAAACGGCAGGGCTTCAGCCTTCAGATTTAATTATTGTAGCAGCC
CGTCCATCAATGGGGAAAACAACATTTGCGATGAATTTGTGTGAAAATGCAGCAATGGGT
GATGTTGAGGTCGAAGATGAGAACGGCGATAAAGTTAAGCAACCGAATAAGCCTGTGCTG
ATTTTCAGCCTTGAGATGCCAGCAGATCAAATTATGATGCGTATGTTTGCTTCGCTTTCA
ACGGTCGATCAAACGCGTATTCGTACAGGGCAACTAGATGATGAGGAAATGTCTAGGGTT
GGTAGTACAGTGGGAGTGTTGCAATCCAGAGGTAATATTTATATTGATGATAGTTCAGGT
TTAACCCCAACGGAATTACGTTCACGCGCGAGACGTGTGTACAAGGAAAACGGTGGATTA
AGTTTAATTATGGTGGACTATCTACAATTAATGCGCGCTCCTGGATTTGCCGATAACCGA
ACCCTTGAAATTGCGGAAATTTCTCGCTCACTGAAAGCCTTAGCTAAAGAGTTACAAGTA
CCGGTAGTGGCACTTTCTCAGCTCAACCGTAGTTTAGAACAACGTTCAGATAAACGCCCT
GTAAACTCGGATTTACGCGAATCGGGATCGATTGAACAAGATGCGGATTTAATTATGTTT
ATTTATCGTGATGAGGTTTATCACGATAATCCAGATACAAAAGGAATGGCGGAGATCATC
ATTGGTAAACAGCGTAATGGTCCAATCGGACGAGTGCCATTAGGCTTCCAAGGACAATAT
TCACGTTTCACCAATTACGAAGGCAGCTATAGACTAGAGGACGAATAAGATGTTATGTGC
AATTTATAAAAGCCCTAAAAAAGAAGGAATGTATCTTTATGTGGAAAAACGGGATAAATT
TGAGGCGGTACCTCTAGAACTTCGTCAAATTTTTGGTAAACCTGAGTTTGTAATGTTGTT
TAATTTAGCAGGTGAGAAACAGCTTAAGCGGGTAGATAATCAAGAAGTTTTGCAAAAAAT
CCAAAAAGAAGGGTTCTATTTGCAGATGCCTCCGCCCCCTGAAAACTTACACGCTGAATT
TGTAGCAAGACAGAAAGGGTTAAAATAATGCGTTGTCCGTTTTGTGCTACTGATGATACT
AAAGTTGTAGATTCACGTTTAACCTCAGATGGATACCAAATTCGTCGCAGACGAGAATGC
CCAGTCTGTAAAGAACGTTTTACAACCTTTGAAAGTGCCGAATTACTCATTCCGCATATT
GTTAAAAATAATGGTAGCCGAGAACCTTTTGATGAACGTAAATTAAGAACCAGTTTATCT
CGTGCATTAGAAAAACGCCCCGTCAGCACGGACGATGTTGAGCAAGCGATCCACCGCATT
GTGTTACAGCTTCAAGCTACAGGGGAAAGGGAAGTTTCGAGTAAATTTGTCGGAGACTTG
GTGTTAGGTGAATTAAAGTCCTTAGATAAAGTCGCTTATATTCGATTTGCTTCAGTTTAT
TTAAGTTTTGATGATATAGAAGAATTTAGTAAAGAGATTGAGCGATTAAGGAACTGAATA
TCAATTAAGCAGAGATACCCATCAATGTCTTATTCGGCTCTTTCGCCATTTCTCGTGCTA
ATTTCGGCACTAAGTAACCCGATGTAATGCGTTGCAATTCACGATAAATTTCAAAGGCTC
TGCTGTCTTCAATATAAAAATGGCTCGCTCCTGCCACTTTGTCTAATAGGTGCAAATAAT
AGGGTAAAATGCCGTAGCGAAATAATTTGTCACTTAGGGCTTTGAGTGTTTGGGCGTTGT
CGTTGATCCCTTTGAGCAAGACAGATTGGTTGAGCAACACAACATTGCTTTGCTTTAGCT
TCTGCATTTTTTCTGCAAAGATTTCGTCTATTTCGTTGGCGTGGTTGATGTGCGTCACTA
ACACGACCTTCAAACGACTTTGTGATAGCCGTTCACACAATTCATCTGTAATACGGTTGG
GAATAACCACAGGTAAACGGCTGTGAATACGCACGGTGTTGATATGGGAAATCTGTTCTA
GTTGGGTGAAAATCCAGTCAATTTCGTGGTCTTTTGCCATCAAGGGATCGCCTCCTGATA
AGATCACTTCTTCCACTTCGGAATGCGCTTTTATATAGTCGAGGCTTTTCTGCCACGTTG
CTTTGCCACTTTTAACTTCATCATAAGGAAAATGGCGACGGAAACAGTAGCGACAGTTAA
TCGCACAGCTATTTTTTACCATAAATAACAAGCGGTTATGATATTTATGTAAAATGTTAG
GGGCAGGCGAATGCTGTTCTTCCAGTGGGTCTTGGACAAAGCCATCAACATTGGTAAATT
CTTCTTGTAATGTGATCGCTTGTAAAAAAAGGGGATCTGCCCGATCTCCCTTTTTCATTT
TTTCAGCAAAGGGGCGTGGCACTCTTAACGCAAACAGTTTACGAGCGGTAAGATCTTGCT
CGAAATCTGCAATGTCTAGCTCAAGGTAATGCAATAAATCTTTTGGTCGATTAAAGGCTT
CAGCCAGATCTTGTAGCCATTGTGCTTTTGTTGGTGCGTCGTAAAATGAGATGTTCAAAT
TTACCCCTTTTGTTTTTATTGATATTATGTAGCAAATACACAAACTTTCCAATCTAGTAG
GGACACGACGCCTCGTGTCCCTATATTCACATTAGTTGTGCTTTGATATTGGACGCCAAG
CGTGGCGTCGCTACTGCTCTTTTGTACAAATGCTACATAATTTCATTTTTTGTTGATTTA
CTGGCTAATCACACACTGCACTGGTGCGTTGGTTTTATCTACCATCAATGTTGGTGGTAA
TTGGCTGTTATTGGTTCCCACCATATATTGCACACCGTTTAAGCAATAACGCAAATAACC
TGGTGTTTTTTCAATAAGGTAAGGGTCGTTTTGTGGATCAATCGCTTTAAAGGTCGGCAC
CGCTGGCACTTGTTGTACCTGTTTGGTTAATTGTTCTGTTGGATTGGTCGCTGGTGTTTG
AGCCTGTGCTTCCGTTGGGGAAAGTGCTTCACTTAATAAGTAACCTGCCGCCGCCCCTGT
CACAAAATTGCCTAACCGGTTGCCCTGCGCCTGTTGAGCAGCACCAGCATTTGGCATTGC
TTGATTTGGCGTATTATTAAAGTCCGCATCAGCTTTTTGTTGTGTTGTAGATTGCTGAAC
CGTTGCGGGTGTTTTTTTGCTTGAAGAAAATTTCATTCTACCTGCTTTTTTCGCCTGAAC
GGTTGAAACGCTAAGGGCAAGAACTAAGCCCATTAACACTGCTTTTTTCATTTTATTTCC
TCATTGATTGAAAAGGTGAATTATACCTGAAACGGCTTTATCCGCCATACTTAAGAAAAA
TTTTAATTTTTTGCCTGCCATTTTTAGTGTATTATGTACGCCTTTTTATATCTTAGCCCT
TTGGGCGTTACTTTTTATCTAAATTCTGAGGATCACAATGGCTAGTTACAGCACTAATGA
TTTCAAACCAGGTTTAAAATTTATCCAAGATGGTGAACCTTGCGTTATCGTTGAAAACGA
ATTCGTAAAACCAGGTAAAGGTCAAGCATTTACCCGTACTAAAATCCGTAAATTAATATC
TGGTAAAGTATTAGAGATCAACTTCAAATCGGGCTCAACCGTTGAAGCAGCAGACGTTGT
AGATTACAACTACACTTACTCTTATAAAGATGAAGATTTCTGGTACTTTATGCACCCAGA
AACGTTCGAGCAAATTTCTGTAGATGCAAAAGCATTGGGCGACAACGACAAATGGTTGGT
TGATCAAGCAGAATGTATCATCACATTATGGAACGGCTCTGCAATCGGCGTTACTCCACC
AAACTTCGTTGAATTAGAAGTTATCGAAACCGATCCAGGCTTAAAAGGTGATACCGCTGG
TACTGGTGGTAAACCTGCGACATTAAGCACAGGTGCAGTTGTTCGTGTTCCACTTTTCGT
TCAAATCGGCGAAGTGATCCGTGTGGATACCCGTTCAGGCGAATATGTTTCTCGTGTAAA
ATAATCCCTCAATCCCCTGACAACTTGTTAGGGGATTTTTTTATCTTCAGCTAACCAATC
TTCGTAGTTTAATAATGGTGCAGGTTTAAATTCTTTGATATGTTGATAATTAAACGTAGG
ATCTGGCTCTCCCAATTCATCTAACCAATTCCAATTATCTTCAATTGGCTCAATAATTGC
CTCATTACTTTTCTTCTCAATTTTCATTTCATCTCATCTCCGTACTAGGTACTAGACCGC
TAACAAACCATATATTAATAGGTTAAATATTGTAGAGTGGGTTTTAATCCATCAATAAAA
TCAATATGTTACGATTATATGGTGGGTCAAGACCCACCCTACAAGCTACTTTACCACTAA
TCTAATATCTAATTTTTGATAGACATATACTACCCCTAATTGAGAAAGTTACAAAAAGTT
TATGTCTAACAGTGTGCTTTTTTATCTATAACCCCGAACTTTATAATGAAAATTTCTTCT
AAGTAAGGTAAAATCTTTACACTTTCATTATTACTCACTAGAGGAACATATTATGTCAGT
CGCAATTTTAGACCAACTTGAAGAAAAAATTAAACAGGCTGTTGAAACCATTCAATTACT
TCAATTAGAAGTTGAAGAGTTAAAAGGTAAAAACGAGGAAGCAAATCGTTCAAGCGAAAC
TCTACGTCAAGAACACGAGCAATTAAAAACCGAACATCAAAACTTCCAAGATCGTTTACG
CTCTCTGTTAGGTCAAATCGACAACGTTTAATCTTTTTTGAATAAACGGCTAATATTTTG
ATTAGCCGTTTTTTATTGCATCATTTATTATGGCGAAACTCTATTTTTATTACTCTGCGA
TGAATGCAGGGAAATCCACAACTTTACTTCAATCATCTTACAACTATCAAGAACGAGGAA
TGAATACCCTTGTTTATACTGCGGCGATAGATGATCGTTATGGCGTAGGGAAAGTGTCCT
CTCGAATTGGTATTTCACAAGACGCTCGCTTGTTCAAAAATGATAGCAATTTATTTGATG
AAATCACCGCTTACATTGCCGATGAAAAATTGCACTGTATTCTGATTGATGAAGCACAAT
TTCTTACCAAGCAACAGGTTTATCAACTGACTGAAGTGGTCGATAAATTAAAAATCCCTG
TGCTTTGTTACGGCTTACGCACCGATTTCCAATCTGAATTATTTGAGGGCAGCCGCTATT
TACTGGCTTGGGCAGATCAGCTCGAAGAACTTAAAACCATCTGTTATTGTGGGCATAAAG
CAGGTTTTGTTATTCGTATGAATGAGAAAGGCGAAGCGGTAAAAGATGGAGATCAAATCC
AAATTGGTGGAAACGATAGCTATCTTTCTGTATGCCGTTTGCATTATAAGGAAAAATTGG
GGATATAACTTAGTTTCTGTCTATTTATCTGAATAGGAATGAATTGCCAATTATATTTCA
AAGGTGAAAAGCATGTAGGATACAGTGATTGCTTTGTTTTAGGGGAAGCACTTGTAATAA
TCAATAACGGAAGAATGTAAAATGATCGAAGCTGTAATTTTTGATATGGACGGTACGTTA
ATTGATTCCCAACCTATTTGGTATCAAGCAAGTACTGAATTTTTTCAACAAAACCAATTT
CCTGTAACCTTAGCTGAAATGATGACTCTTACAGGGTCACCAGTTGGTACGCTTGTTGAT
TATGTGCTACAAAAATATGGCGAAAAAGAAAAGAGCCGTACTCAGTTAATAGAAGAGTTG
ATGGCATATGTAGTTGGAAAGGTGCTTGAAGCGAAGCCGTTAATGCCAAATGTGAAAGAT
GTTTTATCTACCTTAAAACAATGGGGGATTAAAATCGCAGTTGCTTCGGCTTCACCAAGA
AATATGCTACAAGGCATTGTTGATAGCTGTGGTATAGCTGAATATTTTGATTATTTAGCT
TCTGCTGAGGAATTGGAGTACAACAAGCCACACCCCGCTGTATATTTACACGCAGCAAAA
CAACTTGGCGTTCCAACATCTGCTTGTTTTGCCGTAGAAGATTCGGTTTTAGGTATGATT
TCAGGTAAAGCAGCGAGTATGAAAACCGTTGTTATTCCTGAAAAATCGGAATGGGACGAC
CCTCGCTGGGCTTTGGCTGATTATAAATTAGTGAGTATGTCAGAATTACCGATGTTAATA
GAATCGTAATGGTTTGATGTAAATCGTAAAGTCCCCTATTGTATGGGGAGCGTTTTGGGG
AAAAATATGGATAGACATAATTTCTCAAAACTTTTTCTTTAATCCCCCCACTTTCGCTAT
AATAGCCCAAATTATTTAGATCAAAGAGAATTCAAATGGCAACAATTGCAAAAAATCCGC
TCGTTTTAGTGGACGGTTCGTCCTATTTATATCGTGCATTCCACGCATTTCCCCCTTTAA
CTAACAAACAAGGTGAGCCAACAGGGGCGATGTATGGCGTGTTGAATATGTTAAAAAGCC
TGATTGCACAGGTTGAACCAAGCCATATTGCTGTCGTGTTTGATGCGAAAGGGAAAACTT
TCCGTGATGAGCTGTTTGAACAGTATAAATCCCACCGTCCGCCGATGCCCGATGAGCTTC
GTTCGCAGATCCAACCTTTGCACGCAATGATTAAAGCATTGGGTATTCCGCTGTTGTCGA
TTGAAGGGGTGGAAGCTGATGATGTAATTGGAACGCTTGCAGTGCAGGCTTCACAAGCAG
GTAAGCACGTTTTAATCAGTACGGGCGATAAGGATATGGCTCAACTGGTAAACGATCATA
TTATGCTGATTAACACGATGAACAATACCTTGTTAGATCGTGAAGGGGTGATTGAAAAAT
ATGGCATTCCGCCTGAGTTGATTATCGACTATTTAGCCTTATTGGGCGACTCGTCCGATA
ATATTCCAGGGGTAAAAGGTGTTGGTGAGAAAACGGCGATTGCGTTGTTGCAAGGTATTG
GCTCAATGCAAGCGATTTATGCAAATTTAGACAAAATTGCAGAGTTATCATTTCGTGGGG
CAAAAACCTTTGCACCGAAACTGGAAGCAGAAAAAGAAACAGCCGATCTCTCTTATCTAT
TAGCGACAATCAAAACCGATGTTGCTCTTGATGTCACTTACGATCAGCTTGTTACTCAAC
CACAACAGCGAGATCAACTGGTAGAACTCTTTGGTCGTTATGAATTTAAGCGTTGGCTGA
ACGAAGTGATGAATGACGCAAACCCTGTGACACAAACGTCAGCAGAGAAAATTCCGAACA
ATTATCAAGCCACACAAGCGGTCAGTGCCGAACAAAAATCTGCACCTTTTGCAAAAGTCG
AGATAGATCGCACCGCTTACGATTGCGTGAACAGCCCTGAACTCTTTACCAAATGGCTGG
CAAAATTGCAAATGGCACAGCTTGTGGCGGTGGATACCGAAACAGACAATTTAGATGCAA
TGCAAGCAAATTTAGTCGGGATTTCGTTTGGTTTAGAAAATGGCGAAGCGTGCTACATTC
CGTTGGCACATAAAGGCAAAATTACACAGCCGACCCAAGTGGATCTGTTTGGTGAAAGTG
AAGCAGAACTCGATGAAGTCGAAGCGTTACTGCCTAACCAGTTGAACAAAGCGGACTGTT
TGGCACAGTTAAAACCGATTTTAGAGAACCCAAATATCCGCAAAGTCGGGCAAAATATCA
AATACGATTTAACGATTTTTGCACGCAACGGCATTGAGCTACAAGGGGTTGCCTTTGATA
CGATGTTACAATCTTACACCCTAGACAGCACAGGTCGTCACAATATGGACAATTTGGCAG
AGCGTTATTTGGGACATCAAACTATTCCTTTTGAAGAATTGGCAGGCAAGGGCAAACATC
AGCTTACGTTTGATCAAATTGAACTGGATAAAGCAACAGAATATGCAGGGGAAGATGCCG
AAATTACAATGAAATTGCATCAACTCTTATGGTCTGAACTACAAAAAACGCCTGAATTGG
TGAAACTGTTTGAGCAAATCGAAATGCCGTTGGTGAGCGTACTTTCTCGTGTGGAACGAA
ACGGCGTATTAATCGATCCTGCCAAACTGTTGGCACATTCAGTTGAGATCGAACAGCGTT
TAAAAGAGCTTGAAACCCTTGTACACCAAGAAGCAGGAGAAGTGTTTAACCTTGCTTCTA
CCAAGCAACTGCAAGAGATTTTATTTAACAAACTCGGCTTACCGATTTTAAAGAAAACCC
CGAAAGGTGCGCCATCAACCAACGAAGAAGTGTTGGAAGAATTGGCTCAAATGGGACACC
AAGTGCCTGTTCTGTTGATGGAACATCGTGGCTTGAGCAAATTGAAATCAACCTATACCG
ATAAACTTCCACAGATGATTAACGCCCAAACAGGACGTGTGCATACTTCATATCATCAAG
CGGTCACGGCAACAGGACGACTTTCATCAAGCGATCCGAATTTACAAAATATTCCGATCC
GCAACGAGCAGGGCAGACGTATTCGTCAAGCCTTTATCGCCCATGATGGCTATGTGATTT
TGGCGGCGGACTATTCGCAAATTGAGTTACGCATAATGGCTCATCTTGCTAATGATGCGA
ATATGATCAAAGCCTTTGCAGAGGGTAAAGACATTCACCGTTCTACTGCGGCGGAAATTT
TTGGCGTGCCGTTGGAAGCCGTAACCAGTGAACAACGCCGTAGTGCTAAGGCGATTAACT
TCGGCTTGATTTACGGAATGTCTGAATTTGGCTTGGCAAATCAACTGGGCATTTCTCGTA
CCGATGCGAAAAAATATATGGAACTTTACTTCCAGCGTTATCCAGCGGTGCAACAGTTTA
TGTTAGATATTCGTGAAAAAGCCGCTGAAAAAGGCTATGTTGAAACGTTATTTGGTCGCC
GTTTATATTTGCCTGAAATCAACTCAAGCAACCAAATGCGACGCAAAGCGGCGGAACGTG
TTGCCATCAACGCCCCAATGCAAGGCACGGCGGCAGATATTATCAAAGTGGCAATGATCG
GGATCGATCAAGCGGTGCGAAATTGCGAAGATATTGCAATGATTATGCAAGTACACGATG
AATTAGTCTTTGAAGTCAAAGCCGACAGAGTAGAGCATTACACCCCACTGATTAAAGCTG
AAATGGAAAAAGCGATTGAGCTTAAAGTGCCATTGATTGCAGAAGTTGGGGTTGGAGGCA
ACTGGGACGAGGCGCATTGATGATTAAGGGGACTAAATTAGCGTCCCCTTATAACTATTT
TTAATGAATCCAATGAGCTAAATTTATTTAGTCATCACTACTAAATACTCCCAAAAGCTG
TAATAAGCTCACAAATAGGTTGTAGATAGACACATATAAATCAACGGTTGCACGGATATA
GTTTGTTTCACCGCCGTGGATAATGTTGCTAGTTGAATATAAAATTGCAGCCGTTGAGAA
CACTACAAATAATGCACTGATCGCTAAACTTAACGCGGGCATTGCTAAGAAGATATTTGC
CACAATACCCACTAATAACACCACGAACAACGCAATCATCATACCCGATAAGAAAGACAT
ATCACGTTTAGTAGTTAATACATAAGCAGAACAGCTAAAGAATACCAACGCAGTCGCCCC
TAAAGCCAATGCAACCACATCGCCTAAGCCATTGCTGATATAAGCATTTAAAATTGGACC
CAAGCTATAACCTAAGAAACCCGTTAACGCAAAAACACTTGCTAACCCTGCTGCACTATT
TGCCGTTGCATTGGTTAAGAAAAGTAAGCCATAAAAACCGACTAACATTCCCCACCAAGG
TAAACGTGGTAAATTAAGTGTCATTGTGACAGATGCAACCACTGCCGAAAATACAAGCGT
TAACGCAAGTAAGAAATAAGTATTACGTAATACTTTATGTGTGCTAAGAAGGGATTCACT
TCTTGTGGAAGTGACTAAACGATCTTGCATAGAATCTCCTGTAAATAAATAGTTTTTGTG
TTAAAAACGCCCACAAATTAGCGAGAAATCATAGAAAAGTCAATGTATTTCACAAAACAA
AGGGCGTATCTCTACGCTCTTACTCTTTTACTGAACTGCCACAACCCTTCCTTCTTGATA
ATCCACTGTCACAGGACTATTCGGCAACAATTTGCCAGAGAGAATTTGCTGTGCCAAGGT
GTTTTCAAGCTCTTGCTGAATTGCACGTTTAAGCGGTCTTGCCCCAAAGAGTGGATCAAA
GCCTGCTTCGCCGATATGATCAACTGCCGCATCGGTCACCGTCACTTCATAGCCACGCTC
CGCCATACGTTTAATTAGACGTTCAAGCTGTATTCTTGCAATCGCACGGATATTTTCTTT
ATCTAATGGGTGGAATACCACAGTTTCATCAATACGGTTGATAAATTCAGGGCGGAAATG
TTGCCCAACCACATTCATCACGATAGTTTTCATTTCATCGTAACTCATATTTTCCGCATT
CTCTTGAATTAAATGCGAACCTAAGTTTGATGTCATAATTACGACCGTATTACGGAAATC
CACCGTACGACCTTGTCCGTCAGTTAAACGACCATCATCAAGCACCTGCAATAAAATGTT
GAATACATCTGGGTGTGCTTTTTCTACTTCATCGAGCAATACAACCGAATATGGACGACG
GCGAACTGCTTCGGTTAAGTATCCGCCTTCTTCATAGCCGACATATCCTGGAGGTGCGCC
AACTAAGCGAGATACGCTGTGTTTTTCCATAAATTCGGACATATCGATCCGCACCATCGC
ATCTTGATCGTCAAATAGGAAGTTGGCTAATGTTTTGCAAAGCTCTGTTTTCCCTACGCC
TGTCGGCCCTAAGAATAGGAATGAACCGATAGGGCGATTTGGATCAGACAAGCCTGCACG
ACTACGACGGATCGCATTTGCCACTGCATCAACGGCTTCACTTTGACCGATGACCCGTTT
ATGTAGCACCTCTTCCATTCGTAATAGTTTCTCTTTTTCCCCTTCCATCATTTTGGATAC
AGGGATACCTGAGGCTTTAGAAAGCACTTCGGCAATTTCTTCATCGGTCACTTTGGTGCG
AAGTAGATGATTTTCACCGCCCTCTTCTTCACGTTTTACTGCTTCTTGTAACTGTTTTTC
AAGGGCTGGGATTTTTCCGTATTGCAACTCCGACATTTTCTCAAAGTTATTCTCACGGCG
AGCCTGATCCATTTCAATTCGGGCATTTTCCAACTCGGTTTTAATGTGTTGCGTGCCTAA
CAGAGCGGATTTTTCTGCTTTCCATACTTCTTCCAGCTCCGCATATTCACGTTCACGAGC
GGTCAGATCCTCGTCTAATTTTGCAAGACGCTGACGGCTAGCTTCGTCTTCTTCTTTTTG
CAACGCTTGACGCTCTAATTTCAACTGAATAATACGGCGTTCAAGTTTGTCTAACGGCTC
TGGTTTAGAGTCGATTTCCATACGCAAGCTCGACGCTGCTTCATCAATTAAGTCAATCGC
TTTATCGGGCAATTGACGATCGGAAATATAGCGGTGCGAAAGGGTTGCAGCTGCGACAAT
TGCAGGATCCGTAATTTGAACGTGGTGGTGAATTTCGTAACGTTCTTTCAAACCACGCAA
AATCGCAATGGTATCTTCAACCGTCGGCTCATCAACCAACACTTTTTGGAAACGACGCTC
CAGTGCTGCATCTTTTTCAATATATTGACGATATTCATCTAAAGTTGTCGCCCCGACACA
ATGCAACTCGCCACGAGCAAGGGACGGTTTCAACAAGTTACCTGCGTCCATCGCTCCATC
GGTTTTACCTGCACCGACCATCGTATGAATTTCATCAATAAACAGGATCACTTGCCCTTC
TTCTTTAGCAAGCTCATTCAATACCGCTTTCAAACGCTCTTCAAACTCACCACGGTATTT
TGCCCCTGCAATCAAAGCCCCCATATCTAAGGAAAGCACACGTTTGTTTTTTAAACCCTC
AGGCACTTCGCCATTAACGATACGCTGTGCTAAACCTTCGACAATCGCCGTTTTCCCCAC
ACCTGGTTCACCGATAAGCACTGGATTATTTTTAGTACGGCGTTGCAATACTTGCACTGT
ACGGCGGATCTCTTCATCACGTCCAATCACTGGATCAAGTTTGCCTACCTTAGCTCGCTC
GGTTAAATCAATGGTATATTTTTGTAACGCTTGTCTCGTTTCTTCTGCATTTTGATTATT
CACGCTCTCCCCTCCACGAATTTGTTGAATAGCGGCTGTCACCTTCTCTTTGGTTAAACC
TAAGTTTTTCAATAACTTGCCTAAATCACCATTATCTTCAAGTGCCGCAAGCACAAATAG
CTCTGATGAAATAAAGCTATCACCAAACTGTTGCGACAATTTATCGCATTGATTTAACAA
GCGAAAAAGTTGTTGCGACGGCTGGGTATTGCCCCCTTGCACCTGCGGCAAGCGGCTGAT
AATGCCATCAAGTTCACTGCTTAAACGGTTCGGTTGCACATTTAAACTGGTAACAAGCGG
TGTGATTGAGCCATCATTTTGCTTTAACAACGCAAGCATTAAATGTGCTGGTTCAATATA
AGGATTATCTTTGCCAACGGCTAAAGATTGTGCATCGGCAATTGCAGATTGGAATTTGCT
GGTAAATTTATCAATATTCATAGGTTTCCCCTAAATTCTGTTTATTAATGTTCTGACTTC
GAGATTACTCTCGCTTGACGTAACTATAAATTGGGATTGTCAAGGGGATTTCAAGAGAAA
ATGTGAAAGAGATCACAAAATTATGAAATCTATTGGGGGTGGAGCAGCTTTCAAGAAGCT
AATGCATGGTCAATTTTTATCAGTATTCAAACGATGAAATTATAGGTCTTTAAATACGTT
TAAAATTTACACTTAGGAATTCCCGCCTCTTGGGGCGGGGAGGATGTCAGAATAAAACCT
ATCCGCTTGTAGTTTAAATTAAGGGTTAGTGACTTAACATTTTGAGTAATTCTTTTGGCT
CAACATAACCAGCGATTAACTCTCCTTCTTTTGTGACCATATTTGGCGTACCTGTAACCC
CAAATTTAATCCCAAGCTCATAATGTTTTTTCACCATATTTGGCGTTTTTACCTGTTTTG
GTAAGTTACCTTTCTCTGCTTCGTTTAACGCAAAGACTGGATCTTTTTCTGTCCAAATTG
CTTCCATCTGTTTTGCAGTTTCAGTATTCATACCGCCACGAGGGAAAGCTAAATAACGAA
TAGTAATGCCTAAATCATTATATTCTTTGATCTTTGAGTGCAATAAATGACAATAATGGC
AAGTAATATCCATAAACACAGTGACAACGTGTTTTTCATTTTTCGCAGGATACACAATCA
TCTCTTTTGCTAGACTATTAAGTTCTGCGAGTAATGCACGATTAGTAATATCAGTAACTT
TGCCATCTTTTAATTCAAAAATTTGCCCGTGTATTACATAGCGTCCATCATTGCTAATTT
GCACAACACCTTGATCGGAAATCGCTGTTTTAAAACCTGGCAAGGCAGATTCTGACAATT
TCACATTAGTTGCCCCAATTTTCTCAAGTTGTTGCTGTAAGTTTTTATCATTCGCCTGTG
CCGAACCTAAGATTGCAAGGCTAATTAGGGTCAATAGAATTTTTTTCATTATAAATCCTT
CTAGAGTTTAAGTTTTGTTTCAATATTCCGTGCTTTCACTAAGAATGCTTTACGTTCTTT
ATCTGGCATACCAGATCCTATACCAGGCAATTTTACTGTCATTGGATTAACCGGTCGCCC
ATTGATATGAAATTCATAATGCAAATGTGCACCTGTTGAACGTCCTGTATTTCCAGACAA
CGCAATACGCTGTCCTTTTTTCACACTTTGCCCAACTTTAACTAACGATCGGCTTAAGTG
CATATATACCGTAGTATATTGTCCCCCATGGCGGACTTTAATATAACGACCAGCACCGTT
TGCTTGGTAAGCGATATGTTCAACAACACCATCTGCAGGGGCAATAATCGGCGTACCGCT
TCGTACAGCAAAATCAACACCTTTGTGAGGAGCAACTCGTCTTGTTACTGGATGTAAGCG
ACGAGGATTAAAATGTGATGAAACTCTTGGTGTAAATGGCAATGGGTAACGAGCAAATCC
TTTACCTAACGTTTCACCGTGACGGTTATAATAACGTCCATTATCAGCTTGAATGGCATA
ATAACTTTTCTTGCCACTGATGATATGAATAGCTTCAACATTACCTAAATCAGTAACCTT
ACCATTGATATACTCACGCTTCACTAAAATTGCAAATTTATCGCCTTTTTTCAATTTATT
GGTGGAAATCTGCCATTGCAGACCGTTAGCTAACTGATTAATTTGACGTTGAGATAAACC
TACCGCCTTTAAGCTGGCACTAAAACTACCATCAATGGTGCCTTTAATCACATCTTGTCG
CCAAACACCTTTTTTCTGAATAGTTTGTACTGCAAATTGATCTTGTGCTTTACGCTCAAA
AATTTTCTCTTCTTTTTCTGAGATAAGCCAGTTCATATATTCCAGCTCACCGTTATTGTC
TAAAATCCAGTAGAACTGTTGTCCAACTTTAAGCTCGGCTAACTGTGGAAAAGTTTTTTC
TAAGGCTTTTGCTGTAGCATGTGTTAATCCTGACTGCTCTAGTACATCTTTTAGCTGATC
GCCTTGAGTTACGATATAACTAAACTGATTTTGGATACGTAATGCTTGATCTGCAATATC
TAGCAGATCTTCTAACACACTTTCTGCTTCTTCTGATAATTTTTCACTTTCAGGTACAAC
CGCAGACTGACCTTCTACTTCATCATCAACATCACTTAACTCATCTTCATAAGAGGTTGC
ATTTTCATCAACAGGCTCGGCATTCACTTGTTCCTGTTCCTCTTTAGCAGAGGCAGTAAA
ATCAATGCTGATATACTTAGGCTCACCATGAGATAATCCTGTTGAAACTTCAGGCAACGA
CTGAGTAGCCAACGTAATCGGGATTTCTTGAGCCTCTGAAGAATTTGAACTCGGTCTTTT
TAAGGTTAAAGCGATACCAATAAAGATAGATAATATAATCACCAAAAACACAAATGCCTT
AGTTCTATTCTTCTTACGACGCCGATCTCTAGCAAAAATAACGTGTTGCAAAATTCTATC
CTAAATAATTTCTTCTATGCTAACTTATTATAGACAAAGGAATGGGCAAAAAATTCTCAT
AGCTTTCTTGTAAAACAGCAAAAAATCCGCTAATTTTAATTCCTTAAATCCTTAAATTTA
TTAATGTTATGCAGATCAAGCAAATTAAGCCGATCCACAATTTAACGAAGCCCCTTGTGC
AACTGAAAGCGATTAATGTGAATTTCGGTACACAAGTTGCCCTTGAAAATATTCATTTAA
ACATCTACCCCAATTCTATCACAACTATCGTTGGTCCTAATGGGGGGGGTAAATCTACCC
TATTAAAAGTATTGCTGAAATTACAGCCAGCAACATCAGGGGAGGTTATTCACCAACCAC
AGCTAAAAATTGGCTATGTGCCACAAAAATTGCATCTGGATCACTCTATTCCTATTACCG
TTGAAAAATTTCTATCTCTCAAGCCTAACAGCACTAAACCCTTGATAGATGAAGCATTGT
CCCTATTTTCAATCACTCACCTTGCTAAGCATAGTATGCAAAAATTATCTGGCGGTGAGT
TACAACGAGTACTGCTTGCCCGTGCAATTTTAGACCGTCCACAACTGCTTGTCTTAGATG
AACCAATGCAAGGGGTGGATATTACAGGGCAAACGGAACTCTATCAACTATTAAATAAAA
CTCGTGAATGGTTAAACTGTGCTATTTTAATGGTTTCTCACGATTTAAACATTGTAATGG
CAAATACGGACGAAGTACTATGCGTTAATCGCCATATCTGCTGTGCTGGTACACCTGAAA
AAATTTCAAGTGACCCAAGTTTTATCCACTTCTTTGGCGATCAATTTGCGAAAAACGTGG
CATTTTATTCTCATCACCATAATCACCACCACGACTTACAAGGCAATGTATGTCGTTGTA
ACGGACATCACTAATTGAGGCAATATGTTTGAGATTTTATTTCCTGCGTGGTTAGCAGGC
GTATTTTTAACCTTCATCACCGCACCGCTTGGAGCTTTTGTCGTCTGGCGAAAAATGGCA
TATTTTGGTGATACCCTCTCTCACTCCGCATTACTTGGGGTTGCATTAGGAATTTTCCTA
CAAATCGATCCCTATATTGCTGTTATTCTAATGACCGTCATACTCGCCCTTTGCCTCGTC
TGGTTAGAACAACACTCTACTCACTCAGTCGATACCCTATTAGGCATTATCGCTCATTGC
AGTTTATCCTTAGGCGTTATCACCATCAGTCTATTAGACAATGTTCGTGTTGATTTAATG
TCCTACCTATTTGGTGATCTTCTTGCAATTGGTTTTAACGACGTACTCTTTATCAGCATC
GGGGTTATCGGCATTGCGACACTACTGGCTCTGTATTGGAAAAAGCTACTCGCCATCACA
GTCAGCCCTGAATTAGCTCAAATTGAAGGCCTAAATGTCGCACGCCTACGCCTCTTATTA
ATGTTGCTCACCGCATTAACCATTGCATTAAGTATGAAATTTGTCGGGGCTTTAATCATC
ACCTCACTACTGATTATCCCCTCTGCAACCGCAAGACGCTTTGCCAAAACCCCTGAAACA
ATGGTTATTTACGCCATCGGATTAAGCATATTATCGGTCAGTGGCGGATTATTACTCTCT
GCCCTCAAAGATACACCAGCAGGACCTTCAGTGGTTGTTTGTGCAGGAACACTCTTTTTA
CTCTCATTAATTAAAAAAGAGGCGAATTAAGATCAATAAAATATAATTTTCCTATTGAAT
TTTTTGTCAAATTTCGCTTAAATCCCACCGCTTGTTAATGATAACAAGCGGTGGGATTTT
TATATTTTTTTGAAGTAAATAAAGAAGTAAATTATGTGTCAATTATTAGGAATGAATTGT
AATACGCCGACCGATATTACTTTCTCGTTTGAAGGATTTCGACGGCGTGCAGGCTTAACC
GACCACCATACCGACGGCTTCGGCATTGCCTTTTTTGAAGGCAAAGGTGTGCGTATTTTT
AGAGACAATCGCCCAGGTGCCTCATCACCAATGGCAGATCTCGTCAGTCAATATCGAATT
AAATCCTTTAACGTTATCGCCCATATCCGTAAAGCAACCTGTGGCGATGTCAATTTAGAA
AATACCCACCCATTTATCCGCGAAATTTGGGGTGAAAACTGGGTATTCGCCCACAACGGC
ACGGTTGATGTCAAAGTTTGCCCGAATAATCACTATCAGCCTATAGGCTCAACGGACTCT
GAAGCCGCATTTTGCTGTATAGTTGCCAGCCTAAAACAACGTTTTCCACAAAAACCAAGT
GAAAAAGAGATTTTTGACGCAATTGTAGATATTGCCAGTGAAATCGCTAAACACGGCGTA
TTTAATTTTATTCTTTCCAATGGGCACTGGATGATCGCACGTTGCTCAACAAACTTACAT
TATATCTGTCGCAAAGCCCCATTCGGCACAGCATTGCGTGATGATGATGTAATGATTGAT
TTCCGTGAATATACGGAAGAAAGTGATAAAGTCACCATTATTACAACCCAGCCTCTCACA
AAAAATGAGAACTGGACAAAAATGAAAAATGGGGGCTATGTCTTCTTTAAAGATGGTGAT
GTACTCTTTGAAATTGAAGGTACACTACCTGAATGTAAACCTCACGTTTAAAATAGATTG
CCCCTTTCTATACTCAAAAGGGGCAATTTACTTTTCTACTTAATCGGCGTTGCCGTGCGT
TCTAACACTTCGAGCAACTCACTGATATTCTGTTTACCCTGTGTTTTAAGCCACTGGCGA
GCGGCTTCAACACCTTCGGTTTTATAGGCTTCTGCACCGCCTGCCCAAGTGGCACGTCCG
CACAGTACGCCGTTAAATTGACTGCCTGCTTGGTGAGCAAATTCAAGGGTTTGTTGGAAC
AGTTTGGCTGAAACGCCTGCACTTAAGAAAATAAACGGCAGATCTGTTGCTTCGCTTTGC
TCTTTAAAGAATTCCGCCGCTTCTGCTTGGCCGTAAAGCACTTCACCATCAGTAAAGCCT
TCCACATAGCTCATCACCACAGGCACTTCCACTTTCAACACATCTACCCCAAAACGTTTG
TCCGCAAAGAACTTCATCGCTTCAATCACTTTGTGCGGTTTCACTTTGGCGTTATAGACT
TTATCTTCGTTTGAGCCATCGTAGGTCAAAATCTCTAAGAACAACGGAATTTGTTCCGCA
TTACATTCCGAAGCAACACGTTCAACAAAGGCAGCTTTGCGGTCGTTAATTTCGTGTGGT
TCATCAATGTCAAAATAGATCAACAATTTAACCGCTTCCGCCCCTTTTTCTTTTAAGCGA
TAGACGGACACATCATCAATCAAATCAGGGAAACGACCCACAGCGGTTTTATCATAACCT
GTTTTTTCGTACGCCATAATTAATCCGCAATTTGCATCACGTTTCTCTGAAGCCGCCCAG
CCAAATTCAGGATCAAGCAAGATCGACGACGCATAGGGGGTTAATTCTTGAGAAATCAAG
GTTTTAAATTCGCTGACCTGTTGAGCGGTAATATCATCGCCCATCATTCGGCGTAACGCA
CCACGTTGGTCAATCGCAAGAGCAGCAATAATGCCCTCTTTGGTGCAAAGTTTTTTCATT
AAATCTTGTTTAGACATACTGCTACTCCTATTCATCATCGCCTAACGCTAAGCTTTTAAG
TTGTTGAGCCACATCGTGAATTTGTTCTTTGGCATTTTCCAGTAAGCCGTCCGTGCCTTC
TTCACTCACATAGCTAATCACCATCGGTAAATTCATTCCGCTATATAACCCTGATAATTT
CGGCAAGTAACGCATTGCCACATTACACGGCGTGCCGCCCATAATGTCGCAAAAAACCAC
AATCTCGCCGCTTGCATTCGCCAGTGCTTGCTCAAATTTCACTTGGAAATCTTCACTGCC
TTCGTGTGGATATAAGCAGACGGTTTGAGCATTGTCGATTTTGCCTAAAATCATTTCGGC
AGTATCCAGTAAGCCTTCCGCAAACTCTCCGTGACTGATTAAAATTAAGCTCATAGTTGC
TCCTTTTGGTAGTTTTGAATTTTTTATTCCCCCCTTTGAAAAAGGGGGGCTAGGGGGGAT
TTTAAGATAGTGCGATTAACTGTTTAGATCTTTAAATCCCCCTCAATCCCCCTTTTTCAA
AGGGGGAAGTTTGACGATATTTTTTGGGTTGTCCTTATAAATTCTTCGTATTCAACTCTT
TATAAATCGGCTTATCACTAAATGTTAAGCTATCGATCTTCACCCCTTCCGTTTCAAAGA
CGATAATCTCATTCTCGCCTTTGTGCAGTAACGGTGCAGGCAGATAGAGATAACAGGTTG
GGCCTTCATTCCAGTAACGTCCTAAATTCTCACCATTTACCACAATTACCCCCTTGCCGA
AATCACGGGTATCAATAAAGGTATCTTGCGGTTCTTGGTCTAGGTGTAACTTAAATTGAT
AGAACGAAGGCGTTTGGCTGTCTTTTTCGCCATCAAAATCAATCTCTTCCAAGCGGTCAA
AATCAATCGCATAATGTTGCCAGCCTGTGTGGAAATGCAGATCAAGCACAGCCCCTGCAC
CGATCCCTTTATGCTGTGTCGCTGCAAGTAGCTTACCGCCGTAATTCACTCGTCCCATAT
TTTCCACTAATAGGTCAAGTTGGAACTCGCCATTTGGTGTCTGTAACATCACTTCATTGC
CGATCTCGTGTTGATACTGGGTGGCAACTTTTTGTTTATCGTTGAAAATCTGAATGCGAT
CTCTGCCTTGGTAAATTCTCAGCTTGATCTCACCGCTATATGCTGTCGGTTTGGCTCGAT
AAAGCAGATAGCCGTAGTAATGCCCTAGCTGTTCCATTGTTTGAGTGAACGGGCTTTCAT
AGCATTCACTGATTGTGTCTAAGGTACCAAACAACGAGACTTCATTTTGCACTGCAAGCG
GTGGGTAAGCGGTGATATTTGGCAAAATCGGATCGACAATCGGGCTGGCATCGGGATACT
GCCCTAGCACTTTTTGTAGCAGGTAGAATTTCTCTGACGGTTCGCCCCATTCGTGAACAG
GGGCATCATAGTCGTAGCTGGTTACTTGCGGTAAATCGGTGTCTAACCGTGCGGAACAGC
CGTTCCAAAAGCCAAAATTCGTTCCGCCTTGGAACATATAAAAATTGATACTTGCCCGTT
CGAGTAACTCTTTGGTGCAGTCCGCTAAATCTTGAGCATCACGGCGGATCACAGGCTCTT
TCCAACGGTTAAACCAACCGTCCCAAAATTCCATACACATCAACGGGTAAGATTTGCCAT
GCTTATCAATATAACGTTGCAACTCATCTAAATTTTCATTGGAACGAGAGCCGAAGTTCC
CCGTCGGCAAAATATCATCTTCGATCAACGCCCCTGCTTCTAAGGCGTTCTGCCACGCAC
CGTCTGACGTGAAAAGCGGTACGTTCACCCCGTGAATTAACATCAACGCCCGAATAGCTC
TTAGGTAGTTTTTATCATTGCCGAACGAGCCGTATTCGTTCTCGATTTGCATCATTAGGA
TATTACCGCCTTGGGTAATTTGGTAAGGGGCAATGCGTGGAAGTAGTTCTTGAAAATAGC
GGTCGATTTCAGCGATAAACAGCGGATCGTTTTGGCGTAAGCGGATATTTGGAATATTGA
GCAACCACGCAGGCAATCCGCCAAACTCCCATTCCGCACAGATATAAGGTGTTGGGCGAA
GAATAACGTACAACCCTAGATCTTTTGCTTTTTGCAAAAATTTGACTAAATCCGCCCGCT
TGCTGAAGTTAAATTGATCAGGCTGTGGCTGATGTAAGTTCCACGGCACATAGGTTTCAA
CCGTGTTACACCCCATTGCCTTTAGGTTATAGAGCGTTTTGTACCAGTATTCCGGCACGA
TACGAAAATAATGTACTGCACCTGACAGGATTTTGAACGGTTTTCCGTTGAGTAGGAAAT
CCTTTTCGCCGATTTGGAAAGGCATAGTTCACCTCGCTTAAAAGATATAAAACCGAATAA
ATCTAGAGAAGAACGATTGGGTTTTAGATCTTGGTTATTTGTAACATTTTGAATGAATTT
GACCGCTTGTTTTAGGACGCCAAGCGTGGCGTCGCTACATTCGATGGTATTGTAGGGACA
CGACGCCTCGTGTCCCTTTTAAATTACCCTTTCGCCAACAATCCAGCCCAAGAGAGCAAG
ATACAGAGTGCGATGATGATCATAATCGCTTTGTTAGAGTTCATTTTCGGTCTGCCGAGT
AACCAGTAGATGAAGAACACCACTAACGCAGGGACTAATCTTGGTAAGATAAGGTCTAAG
TTCGCTTGGGCGGAAACGACTTTCTCACCGATAGTAGCAACAAACGGTACTTTGACATTC
ACCATCGTGGCACACATTACCCCCACAACGAATACCCCAAGCACTGTTGCGGCGTTGGTT
AGTGCGTTCAAACGGTGACTTAGGTTGGTGACTAAGTTTACCCCTTCACGATAAGCGATT
TTGAGTTGCACCCAACGGAATACCATTGTTGCAATCGCTACCGCAACCCATAAGCCGACA
CCAAGCGGATTGCCGTTCACAGCCATTGTTGCGGCAATCGCCCCCATAATTGCTGGGACG
AGTGAGCCGAATAGGGCATCACCGATAGCGGCAAATGGTCCCATTAAACCTGATTTGATA
CCTGCAACGGCTTCAAGTGATTTCACCCCTTGTTTTTCTTCAAGTGCCAAGTCGATACCT
TTAACAATAGTGTTAAAGAATGGGCTGGTGTTGAAGAATTGGTTGTGCATCACCATCATT
TTTTGTAGTTCAGGTGTGTTGTCGCCGTACATTTTGCGTAGCTGTGGCAACATAATCCAT
AAATAACCTGAACCTTGCATACGTTCGTAGTTCCAACCAACTTGGTTGAAGAATAAGTTA
CGGATATTGATTTGGCGGAAGTCCGCATCTGTTAATTTATAGCCTTTTGGATTTCCGACT
TGTTGATTAGAGTTCGTCATCTTCAATTTCTCCTTTGTCAGAAGTGGTATTTTGTTTTGC
AACTGGGGCTGAGCCACCTTCTACGCTACGTTGGTAAACAATGTAGGCGAATGCAAATCC
GATTGCTGCCATTGCAAGCATTGGTACGCTGCTGATTGAGTTGCTTACACCTGTTGATGC
ACCTACAGCATTGATGTTACCGAAGAGAGTAATGAAGATTGCTGTGAGTGAGAATGCAAG
GATTAAGTATGCAATGTGACGTTTTGTTGGTAAGTAACGAAGTAAGATTGCGAAACCTAA
CGCTGGTAATACGCCACCTGCAAGGGTTAAACCATCTGCGATAACTTTTAAGAAGCCTGT
TTGCATTGCTTCTGCTAGGCTTGCCACAAATGGACCACCAAACACTAACGCTAAGAAGAT
TGGTAATGCACGAGATAGACCCCAAGCGATTGCACCGCAGAGATAGTTTACCGTGATTGC
ACTATAAGCGTGGTCTTGGATATTTTTGTCGATACGGTGAGCGAAGAATACGTTAGACAT
TCTCGCTAAAATATCGGTATAAACCATTAAGGCTGCGATTGGTACAGCTAAGGTTGTTAA
GGCTAATTGTGGATCCATTCCAGCTGCAACAGAGAATGCAGTTGCGATAACAGTACCTGA
GTTTGCATCAATACGAGATGCACCACCGAAGGTACCTACACCTAAAATGGTTAATTGCAT
TGAACCACCGATTAACAATCCAGTTGTTAAATCGCCCATAATTAAACCTGTGATAAAGCC
TGCAAACACAGGTGAACCAGCACTAGATACAATCGTGATTTCATCTAGGATTTGATAGAA
CGCATAGAGCGTTATCAAAAGTATTTGCCACCATTCGATCATAATCGTTACTCCTCTATA
AAAGTTTCATTAAATCGACTTTTTCTTCATTAGGCACTAACTGAGCAGTAAGCTTCACGC
CTTTTTCAGAAAGTTTTCTAAACACTTCCACATCATCTTCAGTAACGTGTACTGTTTTTC
GGATAGGACGTGTTAGATCCGTTTTAGGCATATTCCCTGCATTTACTTCTGGCAGATTTA
CGCCTGCCTCCACAAGCTGTAAGATCGTTTGTGGGGTTCTTGTCACCAACAACACACGTT
GAGAGTCATAACGCCCTTCGTTAATGTTGGCAGCTGCTTTTTCCACAGGTAAAACACTTA
AATTCACCCCTGCTGGGCAAGCCAAGCGTAAGCCTGCTTTATCAATGTCATTATTTGCCG
CGACTTCATCGACGACCATAATGCGAGTGATATTGAGATAAGACGTCCATAAGTTTGCCA
CTTGACCGTGGATTAAACGTCCATCAATGCGTACATTTAAAATTGCCATTTTTGCCTCCT
ATATATCAATATGGATAAATCGTTACACCTTGCACCACACGATTAACCTCGCCTGTCGGA
CAAGGGTTATCCGTGGTGTAGCCGAGATAGAGCGAGCTATAAAACGAGTAAAGTTGCCCA
ATCACTAAGAATGGGAAAATCCGTGCTGCGTCATCTAATTTGTGAATTTCAGCTCGGATC
GAACCGCTTGTATCGCCTAGTAACACCACTTCTCTGGCTTTTTTATCTCTGATTAACTCT
TGATACAGGTCACGGTCATATTGTGCGGTATAAGGTTGCTGAGATAAGAAGATAAAAATG
AGCGTTTCATCTTGAACAAGGGATTTTGGTCCGTGGCGGAAGCCCATTGACGACTCAAAG
AAGCCAAGACGTTCACCAGCGGTGAGTTCAAGTAATTTTAAAGAGGTTTCACGGGCAAGC
CCTTGGAAATGCCCACTGCCTAAATAGACGATCCGTTTTAATGGCAGATGGGCTAAACGT
TGGATTTCGAGCAGATCCCGTTCTAGTAACTGTTCTGTCACCGATACCGTTTCCTCAACC
CAGCTATCATCAAATACATCGGGTAAAAATGCCACTAATGCCGCTAACATCATATTGCTG
GCACTGGAGGTCATTGCAAAGCCTCTATCGTGGGTTGATTCTGGTAATGCTAATGGATAA
GCGGTCGGATCTTGCTGACATTTTTTAAATAATGCCCCATTGACATTATTCGTTATGGCT
AAATGATACGCTTCCTCTACAATTTCATCGACAAGCTCTACTGCCCCAATACTTTCAGGA
CTATTACCAGAGCGAGCAAAAGAGACTAAAAGCGTTGGTTTATCCGCAAAAAGATATTGA
TAAGGATTGGATACAAGATCAGTACTTGCAATCGCTTCGACAGCACAACCTAAATGCTGG
CTTAATATCGGTGCAACAACTTCACCAATAAAAGCAGAAGTACCTGCCCCCGTAAAAATA
ACACGAAGTTCGCCTTGTTTTGCATATTCAACAAGAGGCTGAAGAAATGGAATAACAAGT
GACGATTTCACAATAGAAACCGTTTCACGCCAAGTCGCTGGCTGTTGGGCAATTTCCTTT
GCCGTCCAAAAAGCGTTCTGCTTTTCTAATGTTTGGTTAGCAATATTGAGGATCATTGCA
TTTCCCTCACAAATAAATGGATTTATTTATAAGGAAAGAGAATAAAACTACGCAATTAAC
ACTTGTACCCCGACATTTTCGAGATACTCTCGATAACTTAGAGGAATTTTATTATCCGTG
ACTAACACATCTATTTGATTGGCTTGGCAAATAACAAAATGGCTATATTGACCAAATTTG
CTTGAATCAGTCACCACAATCACCTGATCCGCTGCATCGCACATTAAGCGATTTAGCTGA
GCCTCTTGCTCGTTAAAGGTTGTGACCCCTTTTTGTAAGTCAAAACCATCAACACCCAAA
AAGACTTTATCAAAGCGATAATGTTGCAAATTATTATCCGCCATTACTCCCGAAAACGAC
ATCGCATTTTTCCGTAAAACCCCACCCGTCATTCTTACTTCAACATTTGGACAAGAAACC
AATGCCATTGCGACATCAAGTCCATTTGTCAATACTGTCAAGTTAAGATCGCCAATAGCA
CTTACGATTGCTTTCGTTGTCGTTCCAGAATCCAAAATCACCTTTTCACCCTCTTTTAGT
AAAGAGGCAGCTAGATGACCAATCTGTTGTTTGAGTTCGGGATAATTATTGCGTTTATCC
GCAATAGAAAGTTCCGCCATTAATCTGGAATTTAATACCGCAAAACCGTGCGATCTTGTA
ATATAGCCCTGTTGCTCTAACACATTGAGATCTGAACGGATAGTAACCGTCGAAACCCCG
AAATGCTGAGACAATGCTTCAACTCGATGACTGCCTGTTTTTTGCAATAATGCCAAAATG
TCAGAACGTCTTTCTACGCTACTTTTCATTTTCTCTCCTACATCAAAGCAACCACCACAT
ACTACGATTGCTTTCGAAAGTAAGTTTACACCCCTTAAAAACAAAAACAATCGAAAATAT
TCGAAAATGAGAGAAAGATCACAAAATTTACATTTTGTGTTTTAAGCAAGAAAATGTTTT
GTCACGTTTATAGTAATTTGAGCTTGGAAAGTTTCCTACTATACTTCTATACCAAGACTA
AGTGATTGTGATATTCGTGCTCAAAATGGTTACTATCATTTTGAGTTATGGTGATATAAT
CAAAGTAATGAATGATGAACTTTCAGTAACTTATTGATTGATAATGAATTTTAGATAAAG
AGAGATGTTATGACATATTGGTTCAAAAATGTAATGATTTACCGTTTAACCAGTGAATTA
CGCTTCACTAGCAGTGAATTAGACGCACAATTACAGCAAACAAAATTCACCCCTTGCCAA
CAAAGCGATATGCAAAAATTTGGCTGGTCGTCACCGCTTGCAGGAAGTGAACTGTTGCAC
TTTGCACAGGGTCAGCAGTTCCTACTGGTTTCTCATAAAGAAGAAAAATTATTGCCAGCT
CACGTCGTCAAAAAAGAAACGGAAAATCGCATTGAAGCCTTAGAACAAAAGGAACAACGT
AAGCTGAAAAAAACGGAAAAGCAGGCGATCAAAGATGATGTTGTGGCAATGTTGTTGTCT
CGTGCGTTTAGTAAACACCAATTTACGGCGATTTGGTTAGACTTAGATAAACAGCTCGTT
TATGTAGATAGTGGCTCGGTAAAACGTGCCGAAGACACCCTTGCTTTATTACGCAAATCC
CTTGGCTCTCTGCCTGTTGTGCCGATTTCCTTCACGCTACAGCCGAGCGAAGTGATGACA
AATTGGGTGGCAAAAGGGCATACACCAAGCTGGCTGACACTTCTGGAAGAAGCAGAATTA
AAATCTTTTGATACCGACAGCGTAATCCGTTGTAAACGCCAAGATTTAGAAAGCGACGAA
ATTAGCCAACATTTACAAGCGGGTAAATTTGTCACAAAACTTGCGTTAGATTGGGAAAAT
CATTTTTCTTTTGTGTTGAACGAAGATGCCACTCTTGCCCGTGTCAAATTTGCCGATGAA
GTGCGTGAAAAGAATGATGATATTTTGAAAGAAGATAAAGCCCAACGTTTCGATGCGGAT
TTTCTGTTAATGACGGAAGAATTACGTCTGTTTACAGAAAAATTGACGGAAGAGTTTGGA
GGGGTAAATTCCTTGTTATCTTTTTAGCTGGTCTACTATTTCTCAGCCAATATTTTTTAT
TTGGAAACCTGATTGTTTTTTGAGCTAGAATGGTTCTATTTTAGAACGATTCGCTTTTTC
GGGTTGATTATTCTTTAGTTGGCGCTGAATTATAATTTAACTATTCTATCATTTTGTTTA
ATAGTAGAATGATGAAAGATTGTGGAATAGATGTTATAGAGGGTTATGCAAACATTTTTT
TTTCGTCATTCATTGACTTGGGTTATTTTTGCTTTTTTAGGCTTTTGCTTTTTCCCAGTA
AAAGCATTGCAATATGGACTGTTTGAAGCAACTTCAGCTGAATTTCAACAGGCTATGGGG
TGGAATGATATTAACCTTACTTGGATATGGTTTTTTCCCCTACTGCTTTATCTGTATCCG
AACAAAACACCTTCAACATTACGAAGTAAATGTGAGTTATTCGGGGCAGTTGGGCTGTTT
CTCTTTATCTTTCTTTCCGCAATTTTAGCAAAAATCAGCTTAGGTTATGCGGTCTTTTTC
TTAATTGTTGCGTTGATTGCGTTAGCGACAAATGCCCTTGCTGAATTAAAAATAATGCAG
GGTGACAGATTTATTATTGCCTCATTGATTAGCATTATTTTGTTGATCTTTTTCTTTATG
GTCTATCCAACACTGGCAATTTTCATCTCAATGTTTTACGACGGCAGTGAATTTGTACCA
AGTCAAGTGTTGTCTATCTTACAACAGCCTTATGTATTAAGAGTGATTGGTAATTCATTA
AGTGTTGCGACAACTGTTGGGATTTTATCTACGTTGTTTGGTTTAGCCTTTGCTCTTTAT
ACCACACGGATTGCAAAACGCACGGCGTTTATTGGTAAAATTTTCTCTATCTTACCCATT
GTAACACCGCCATTTGTTGTTGGCTTAGGTGTCACCCTTATGTTAGGACGTTCGGGCTAT
GTGACTGCTTTTTTAGTCGATCATCTTGGCTTTAGTAATAACTGGCTTTATGGTTTTACA
GGGATAGTGATTGCCCATACCCTCGCACTGACCCCAATGTCTTTTATGATTTTAGACGGT
GCATTAAAATCTATTCACCCATCTGTTGAGGAAGCCGCTTACACTTTACGATCTAACCGC
TATCAAGCCTTCTTCTATATTATTTTTCCATTACTCAAGCCAGCGTTAGCCAACTCGTTT
TTAGTTGTGGTGATCCAATCGCTTGCAGACTTTAGCACCCCTTTGGTTTTAGGTGGAAGT
TTTGACGTTATTGCCACTCAAATCTATTTCTACATTGCAGGTTCACAATTAGATTATGCT
TCGGCAAGCACCTTAGGTGTGATCTTGTTACTCTTTTCCCTTACGATTTTTGTGGTGCAA
TATCTCTGGATTGGCAATCGATCTTATATCACCGTATCAGGTAAATCTTATCGAGGTGAT
GTACAAGCATTACCAAGCGGTATGAAATGGGCAATTATTTGCACTTTAGGTTTTTGGGTT
CTGTTTAACTTCGTACTATACGGTAGTATTTTTTACGGTAGCTTCACCGTAAGTTGGGGA
ATAGACCACACACTGACATTCAATAACTACCTCAATCTTTTTGGACAAGGATTTAATAGT
GGAGCGTGGCCATCTTTAATCCAAACGGTTATTTTTGCTGCTAGTGCAGCACCGATTACG
GCTATTTTTGGTTTGTTGATTGCTTATATTACTGTTCGCCGTGATTTTAAAGGGAAAAAG
CCCTTAGAATTTCTGACGTTACTTTGTTTTGCCGTACCAGGAACAGTGACTGGGGTATCC
TATATTCTGGCTTTTAACCATCAACCTATTTACCTGACAGGAACAGGGCTTATTATTATT
TTGTCTATGGTGATGCGGAATATGCCAGTAGGAATGAGGGCGGCTATTGCTGGATTAAGA
CAGTTAGATAAAGCCTTAGATGAAGCCTCGCTCTCACTGAAAGCAGGAACATTAAAAACA
ATCTGCTTTGTCGCTTTACCGCTTTTAAAACCGGCGTTACTTTCTGCCTTAGTTACGAGT
TTTATTAGATCAATGACAACAGTCAGTGCGATCATCTTTTTAGTTACAGCAGACACACGC
GTCGCAACCTCATATATTTTAAATCGAGTAGAGGATGGGGAATATGGAATGGCGATTGCC
TATGGCTCAATGTTGATTGTAGTCATGATGGCAATGATTTTCTTATTTGATTGGCTTGTT
GGCGACATGCATATAGCCCGTTCAAAGCAAAAAGATGAATTTGGAGAGAAAAATGGAACA
AAAAAATGATTTTCTCGTGTTGAAAAATATCAGCAAATCTTTTGGTAAACATAGAGTTAT
AGATAACTTAAACTTTTCAATTAAACAAGGCACAATGGTCACGTTACTCGGTCCTTCTGG
CTGTGGCAAAACCACTGTGTTACGTTTAGTTGCAGGTTTAGAAAGCCCCACAGCAGGACA
AATTTTTATTGACGGCGAAGATGTTACCCACAACGCAACGCAACAGCGAGATATTTGTAT
CGTATTTCAGTCTTACGCACTTTTCCCACATATGTCGATTGGTGAAAATGTGGAATATGG
GCTAAAAATGCAGGGTGTATCCAAAGAAGAGCGAAAACAGCGAGTAAAAGAAGCATTAGA
GTTAGTCGATCTGATAGGGTTTGAAGATCGCTATGTCGATCAAATTTCAGGCGGACAGCA
ACAACGAGTGGCATTAGCAAGAGCATTAATTCTCAAGCCTAAAGTTCTCTTATTTGATGA
ACCTCTAAGTAGTCTAGATGCGAATTTACGCCGTTCAATGCGAGAAAAAATCCGCGAGTT
ACAACAACGGCTCAATATCACTTCACTCTATGTTACTCACGATCAAAGTGAAGCTTTTGC
AGTGTCTGATGAAGTGATTGTGATGGATCAGGGTACCATTATGCAAAAAGATACGGCTAA
AAATCTCTATTTACAGCCAAACTCTCTCTTTGTTGCTCATTTTATGGGGGAATCAACCAT
TTTTTCAGGAAAACGACAAGGCAATCAAATTAATATCGGTGAGTTTTCTTTTACCCTTGA
AAATGCAGCACGTTTTCAAGTACCTGATGGGGATTGTCTTGTCGGATTACGACCAGAAAG
TATCCGCTTGTTAAGTGATGGAACTGCAGCTCAATATTGTGAAATTAGGCAGGCTGTCTA
TATGGGAAACCATTGGGAAATTACCGTACTTTGGCAAGGGAAAACATTAATGATTAACCT
TAACCCAGAAGATTATGATGAATCCCAAAGAAATTGTTATATAGAAATAAAAAATAAAGG
GGTGTTTTTGTTGAAAGATAATGCTTAAAGCATATTTTGACTAAAAATCTAGCATTCATT
CTTAATTTTTAAAAAAAGAGTTGCACGGATTTTTTTATCCCCTATAATACGCCACATCAG
ACGCGGGGTGGAGCAGCTTGGTAGCTCGTCGGGCTCATAACCCGAAGGTCGTCGGTTCAA
ATCCGGCCCCCGCAACCAGTTTTAAGGCTCATCGTTTTGGTTAAGACGATGAGTTTTGTT
CTATCTAGGCATTTGAAATTGTAAAATGTTAGATAAAACAAACCGCTTGAAGCCTCAACT
GTTGTAGTTTGAGGCTTTTTTGTGGCTACATAGTCAGCTTTGTTGTGTTAAAGGGACTTT
TTCAAGTCCTTTTTTTATATCTGTCAAATGGAGGTTTCCTTGGCAACATTAGAACAAAAA
TTACAAGAGCTTGTCGCCGATCCCATTGATGCAATGGGATTTGAACTTGTCGGCGTTGAG
TGCCAACGTGCAGGTCGTTTTTTAACTGTACGCTTATATATTGATAAAGAAGGCGGTGTT
ACGATTGATGATTGTAGCGATGTTAGCCGTCAAGTGAGTGCGATTTTTGATGTGGAAGAT
CCGATTGCGGATAAATATAACCTAGAAGTATCTTCCCCTGGGTTAGATCGTCCATTATTT
ACATTAGCCCACTATCAACGCTTTGTTGGGCGTGAAATTGTTGTTCATTTACGCATTCCA
ATGTTAGATCGCCGTAAATGGCAAGGTAAATTAGTGAGTGTTGAAGGTGATTTAATTACC
TTAAAAGTTGATGGTAATTTACAGGCTTTTGCCTTTGGCAACATTCAAAAAGCAAATTTA
ATCCCCGTTTTTAATTTCTAAGGAAATCAAAACCAATGAGTAAAGAGATTTTATTAGCCG
CAGAAGCGGTATCCAATGAAAAATTATTACCAAAAGATGCCATTTTTGAGGCACTTGAAA
CAGCATTAGCCATTTCAACGAAAAAGAAAGCGGCTGCAGAACGTGAAGATCGTAAAACGG
GCAACGGCATTGATATCGATGTGCGTGTTGTGATTGATCGTAAAACCGGTGAATTTACCA
CCTACCGTCGTTGGTTAGTGGTTGAAAAAGTGCACTACCACACACGTGAAATTACCTTAG
AAGCGGCTCAATTTGAAGACCCGAACATTCAATTAGGTGACTATGTTGAAGATGAGATTG
AGTCTATCGCATTCGACCGTATAACAATGCAAACCGCTCGCCAAGTGATCACCACGAAAA
TTCGTGAAGCGGAACGTAACAAAGTGATTGAACAATTCCGTTCAGAAGAAGGCAAAATTG
TTATCGGTACTGTAAAAAAAGTAAGTCGTGAAAGTATTATTCTTGAGCTTGCAGGTAAAA
AGGACGATACCACTAAAGCTGAAGCGGTGATTATGCGTGAAGATATGTTACCGCGTGAAA
ACTTCCGTCCAGGTGACCGAGTGCGTGGTGTACTTTATGCAATTAAGCCTGAGTCAAAAG
GTCCTCAACTATTCGTTACTCGTGCAAAACCAGTGATGTTACAAGAGTTATTCAAACTTG
AAGTACCTGAAATCGGTGAAGAAGTGATTCAAATCAAAGGGGCTTCTCGTGATCCAGGTT
CTCGCGCCAAAATTGCCGTGAAAAGCAATGATAAACGTATCGATCCAGTAGGTGCTTGCG
TCGGTATGCGTGGTGCGCGTGTACAGGCAATTACTAACGAACTTGGCGGTGAGCGTGTAG
ATATCGTGTTGTGGGACGACAACCCAGCACAATTTTTGATTAACGCAATGGCACCTGCTG
ATGTTAGCTCAATCGTTGTTGATGAAGACAATCACTCAATGGATATTGCTGTTGAAGCAA
ACGCGCTTGCACAAGCTATCGGTCGTAATGGTCAAAATGTACGTTTAGCCACCCAATTAA
CAGGTTGGACATTAAATGTGATGACAACCGATGAGTTAGAAAAAAAACATCAAGCAGAAG
ACAATAAAGTGATTAATCTCTTTATGGACGCTTTAGAAATTGATGAAGAATTTGCTCATC
TTTTAATTGAAGAAGGCTTTACCTCATTAGAAGAAATTGCTTATGTACCAGTTAAGGAAC
TGACAGCAATTGATGGCTTGGAAGATGAAGATCTAGTTGAAGAACTTCAAGCGCGTGCTA
AAAATGCGATCACAGCTAAAGCGTTAGCGGAAGAAGAAGCATTAAAACAGGCACATATTG
AAGATAAATTGTTAAATCTTGAAGGTATGGATCGCCATATCGCCTTTAAATTAGCAGAAA
AACAGATTACCACTCTTGAAGACCTTGCAGAGCAAGGTGTTGATGATTTAGCTGATATTG
AAGAATTAACCGCAGAAAAAGTCGCAGAATTAATTATGGCTGCACGTCAAATTTGCTGGT
TTAGCTAAAAACAGGGAGAGAAAGAATGAGTGAAAATGAAATCAAAACAGACGCACCGAA
GAAATTAAGTTTACAGCGTCGTACTAAAACAACCGTGAGCGGTACGACTGCAGGCGGTAA
GGCAAAAGAAGTGCAAGTGGAAGTGCGTAAATCTCGCAAAGTAGATACTGAAGCAGCTAA
AAAAGCCCAAGAAGAAGCACTGAAAGCGAAACAAGAAGCGGAAGCTAAAGCGAAAGCAGA
AAAAGAAGCAGCAGAAAAAGCAGCAGAAAAAGCAGCGAAAGAAAAAGCTGAAGCGGAAGC
CAAAGCGAAAGAAGAGGCTAAAAAAGCAGAAGCAGCAAAAGCCGAAGAAGCAAAAAAAGC
GGTACATCAAGTGCCTGTAATGCCAAATAAACAACCAAAACCAGCGCAACCAAAAGCAGA
AGCTCAACCAAAACAAGAAAAAGCGGTTGATCCTGAAAAAGAGGCAAAACGTAAAGAAGA
AGCTGAATTGCGTCGTAAGCAAGAAGAAGTGGCTCGCCAAAAAGCGGAAATGGACGCAAA
ACGTGCAGCAGAAAATGCTCGTCGTTTAGCAGAAAATACTCGTCGTTTAGCAGAAATTGC
CCGTGAAGAAGCGATTGAAAATGGTGAAGACTATGAAGATGACCGCTTTACTTCTAAATA
TGCGTTAGAAGCAGAACGTGATTCTGAGCGTCGTAGTGAAGGCAATCGTGGACGTGGCAA
AGGCGGTGTAGCGAAAACCAAAAAAGGCGGACGTGATGATGAAAACGGCAGTAAAAATGA
ACGTCAATCTGACCGCCGTAACCAAAAAGATACCAAAGGCAAGGGTAAACACGCGAAGAA
AGGCAGTGCATTACAACAAGCCTTCACTAAACCAGCTCAAGCAGTTACGCGTGATGTGGT
GATCGGTGAAACTATTACTGTGGCAGAACTTGCGAACAAAATGGCAGTAAAAGCGACCGA
AATTATCAAAACAATGATGAAAATGGGCGAAATGGTGACCATTAACCAAGTGATTGACCA
AGAAACTGCACAGCTTGTTGCAGAGGAAATAGGACACAAAGTTATTCTGCGTAAAGAAAA
TGAGTTAGAAGAAGCGATCTTAGAAGATCGTGACTTACACGCAGAAAAAGTAACCCGAGC
GCCAGTTGTGACCATTATGGGACACGTTGACCACGGTAAAACCTCATTATTAGATTATAT
CCGTAAAGCGAAAGTAGCAGCAGGTGAAGCTGGCGGTATTACTCAGCATATCGGTGCATA
TCACGTTGAAACCGACGACGGTAAGATGATTACCTTCTTAGATACACCAGGACACGCGGC
ATTTACCTCAATGCGTGCGCGTGGTGCGAAAGCAACGGATATCGTTGTTCTTGTAGTAGC
AGCTGACGATGGCGTAATGCCACAAACCATTGAAGCAATCCAACACGCGAAAGCAGCTGG
TGCGCCGATTGTGGTTGCGGTAAACAAAATTGATAAACCAGAAGCAAACCTAGAGCGTGT
AGAGCAAGAGTTATTACAACACGAAGTGATTTCTGAGAAATTCGGTGGTGATGTTCAATT
TGTTCCTGTTTCAGCGAAAAAAGGAATGGGGATTGACGACTTACTTGAAGCCATTCTTCT
TCAATCGGAAGTATTAGAATTAAGTGCAGTGAAAGAGGGTATGGCAAGCGGTGTGGTTAT
CGAATCTTACCTCGATAAAGGTCGTGGTCCAGTTGCAACTATCCTTGTTCAATCAGGTAC
GTTAAACAAAGGCGACATCGTACTTTGTGGCTTTGAATATGGCCGTGTTCGTGCAATGCG
TGATGAAAATGGTAAAGACATTGAATCAGCCGGCCCATCAATTCCTGTGGAAGTATTAGG
ACTTTCAGGCGTACCAGCCGCAGGTGATGAAGCGACAGTGGTGCGTGATGAGAAAAAAGC
GCGTGAAGTGGCGTTATACCGTCAAGGTAAATTCCGTGATGTGAAATTAGCTCGCCAACA
AAAAGCGAAACTTGAAAATATGTTTAGCAATATGGCGGAAGGCGATGTTGCAGAATTGAA
CGTGATTGTGAAAGCAGACGTACAAGGCTCTGTAGAAGCGATTGTTCAATCTTTACACGA
GCTTTCAACGGCAGAAGTAAAAGTGAAAGTGGTTGGCTCTGGCGTAGGTGGTATTACGGA
AACCGATGCAACCTTAGCGGCAGCGTCTAACGCTATTGTACTTGGCTTTAACGTCCGTGC
AGATGCCTCAGCACGTCGCATTATCGAAAGCGAAAACATTGATTTACGTTATTATTCAAT
CATTTATGAGCTATTAAACGAAATCAAAGCAGCAATGAGCGGTATGTTACAACCTGAATT
TAAACAAGAAATCATCGGCTTGGCAGAAGTGCGTAATGTCTTCCGTCACCCGAAATTTGG
TGCAATTGCAGGTTGTATGGTTACTGAAGGTATCGTCAAACGTAACAACCCAATCCGTGT
ATTACGTGATAACGTGGTAATTTTTGAAGGCGAGTTAGAATCTCTCCGTCGTTTCAAAGA
CGACGTTTCAGAAGTCCGTAACGGTATGGAATGTGGTATCGGCGTGAAAAACTACAATGA
TGTAAAAGTCGGCGACCAAATCGAGGTATTCGAAGTGGTTGAGATTAAACGTTCGATTTA
ATCTATTGATATTAGGGCAAATGTCATTTGCCCCTACAAATTTAACGGCATAATGATTTC
TCGTTATGCCGTTATTTTTTATTCTTCCAACAAAAATTTCTGTTAGAATAAATGCAACCC
TATTCAGCATTGGAGGTAATATGGCTCAAATTTATATTCAATCGGATTACTTTCATCAAC
AAATGGCGTGTATTGTGCAAGCAATTCAATCAGGAATGGAAAAACAAGCACTAATTTCTT
ACGTTCAAAACGTAGAAAAACAAATTGCCGATAAGGTGGAAGAGCCTGCATTTAACTACG
ATCTAGAAAGAATGAAAGCACACGTTGAAAGCAAAGAGATTGCTGTGCCTAAATGTAATT
CACCAGAGGAGCTGGATAAATGGCTAATGTCGCTATAAATGGAATGGAAGTTACATTAGG
TGAATTGTTTTCTAAGGAGCTGAAGAATTTTCCTCAATCGGATCGTCTGCTTATTAACAA
ATTTATTTGGCATATTCAAAATTTTGGCTTTACCAACCTTGAAGGCAGGAATAAATCTTC
CGACAACGTGCATAAAAACGATCCGCACTTTGCTCAAAAAGTAAAATATGCGCGAGAAAA
TCATCTATGGCATTACCACATTGGTATCCTTGCCTTTGATTTAAGTAAACCTTTTGGCGA
TAGAACGTCTGAATATGTGCTGCATTATCAGCGTTTTAGTGATCGAATAAAAATAGTCGA
TTATTCAGCTCACCCGCCTTTTAATTTACCCACAGCTTCTTACCTTAGATAAATGACATT
ACTGGTATCCTTTAAGAGTGGAAAAAGTGTCAGTTTATGTAAATTCAAAGTCCCCCCCGT
CAGAACAAAATCAATAGGATTTCCACAACTATCTACTGCTAAATGAATTTTTGTGCTATT
ACCTGCCACACTTTTGCCAATCGCTTGCGGATTTTGACCGCTTGCACCTGTTGCATGCTG
GTGAGCCTTGATGACACTGCTATCAATAAAAATCCATTCAGAATCAATATATTGTCTAAA
TGATTTTAGCACTTATTAGATTTCCGCCTATTATTTCTAACTTTTATTGATAAAAGTTGA
AAAATGCTTGTTATTTTATTCTTTGTTTTATGTAACCTGTTGTTTTTTTTTTTTTTTTTT
TACAATGGCGTGGGGGCAGGTATTTTTGAGATTCCCCCGCTTAACACGTATAAAAGAGCT
CAAATATGCACCTCACATTATTTTTAGATAAACAACAAGATAAATTTAAATTAAATCTTT
TAAGTCTAGTATTACTAAGTATATTTTTTAGTCCAGTAGGTTCAGCAGCATGGTTTGAAG
ATGGTTCTGCTCCAGGGAATCAAGGAAGTGACGATGGTTCTCTTGGTATTGGTCGAAGTA
GTTGGGTTGGGCCTGGTTCTATTACTATTGGTGAGAACTCAGACGCTAGTGGTAGGACTG
CTGTTGCGATAGGTTTTCGTGCAAAAGCAATACCATACAAATCTATCGCCTTAGGCGTAG
GAGCCAATGCTAGAGCGAATGAAGCAATTGTAATAGGTCAAGAGTCTGTAGCAGAAGCGA
TACAATCTATTGCTATCGGGACAAGTACCCAAGCGGCTGGGTATCGCTCCATATCAATCG
GTTATGGAGCAAATGCAAGAGTAGAATCTGTCTCCTTAGGCAAAGAAGCCAATGCGACAA
ATACTCAAACAGTTGCAATAGGTGCAGCTGCTAGAGCAAGTGGGTCACAATCTATTGCTA
TCGGGGGAGATACCATCGCGGAGGGGCCTGGCTCCATATCAATCGGTAACGATGATTTAA
ATGGTACTGCATATGAGAATGTAGACGGATTTTCTCGCTATCTTAGCACCAGGGCAACAG
GAAATGCTGCCATTGCAATTGGTGGAAAATCAAAGGCAGTTGGGCATGGATCAGTTGTAG
TCGGTCCAGTCTCACAAGCAACCCATATAGAAGGTGTAGCAATCGGTGCGAAAAGTACTT
CAAATGGCGAATATGGTGTGGCTGTCGGTGGCAGTTCTGTAGCGGGCAGTCATTCGGCAT
CTTTAGGCTATCTAGCTACTGCACATGGCACAGGTTCTGTCGCTGTGGGTGAACGGGCAC
AAACCAACCAAATAAATAGAGCAACCGCACTTGGTAACAATTCAATTGTTCTTGTTGGTG
GTGGAGTGGCGTTAGGTTATGGTTCGAGAGCAGAAACGTTTGGGGGTATAGATGGAGCGA
GACAACCCCATTCTGTAATAACAGATGCAAGTAGTGTTAGCAATGGTTTTAAATCAACAG
AACGTGTTGGTAACAGTCCTGACGGTCATCCTAAAGGATCTAATGACTTTCTTATCGGTG
CAGTTTCTGTGGGTAATTCTGTGGGTAATAATACAATCAAACGCCAAATCGTCAACGTTG
CGGCAGGTACAGATTTAACTGATGCAGTAAACGTGGCGCAGCTTAAATCCTTGACCATGA
AGATTGATGGTGATAGTAAAACAGAAGATACACCAAAAGTTGGTTTATGGGAAGGTACGC
TCAAAGTAAAAGGCGCAAATGGTCTTACTTCCGAGGCTAGCGGCGATACGATTACGGTTA
AATTAACCGACGATATTAAACGACAAATTGATAATGTCACTAAATCAGGTACGTTTCACT
TTAATACTGATGGCAAATTGTTAATAGGGACGCCAGGACTTGCAACTGTTAGTGATGTAG
TCACTGCTGTAAATAATGCAGGCTGGAAACTGCAGACCGTTCAGGGAAACGGTGGTCAAG
CTAATTCTATTCATTTTGAACCATATCTTATCAAAATGGGTGCGACTGTAACCTTTACCG
CCGGAAATAATATTAAATTAGAACAAACGAACGAAAATATTAAGATTTCTACGCTTGGTA
AGTTAATTAAAAACACGGAACCCTTAGCGGGTGGCGGTTTGAAAATTATTTATACTGATA
ATACATCCGATACTATTAGAGATGGTGCACCAGGTCCTGCGGGTCCTAGAGGTGAACGAG
GAGAACGAGGAGAACGAGGACCACAAGGTGATCCAGGTCCTGCGGGTGCAACAGGTCCGA
TGGGTCCTCCGGGTCCAAGAGGACCACAAGGTGCACCAGGTCCAGCAGGTCCACAAGGTG
CTAAGGGTGATCCAGGTCCACCGGGAGAGCGAGGTCCAGCAGGTGCAATGGGTCCAACAG
GTCCTCGGGGCCCTGCTGGTGAAACAGGTCCTAGAGGTGAACGAGGAGAACCAGGAGCAC
CAGGTCCAATGGGTCCACAAGGACCGCAAGGGAAAGAGGGTCCAGTTGGTCCTGCGGGTG
CAACAGGACAAACAGGTCCAGCAGGACCTAGGGGTCCTAAAGGTGATCCAGGTCAGAAAG
GGGATGCTGGTCTGCAAGGTCCTGCGGGAGAGCGAGGTGAGCGCGGAGAAACAGGTGAGC
GCGGTCCTGCGGGCCCAGTTGGTCCAGTTGGTCCTCGGGGCCCTGCTGGTGAACCAGGTC
CTAGAGGTGAACGAGGAGAACCAGGAGCACCAGGTCCAATGGGTCCACAAGGACCGCAAG
GGAAAGAGGGTCCAGCAGGTCCTAGAGGTGAAAAGGGTCCTAAAGGTGAACAGGGTGAGC
GAGGACCAGTGGGTCCAACAGGACCACAAGGTGTACCAGGTCCAGCAGGTCCAGCAGGTC
CTGCGGGTGCAGTTGGTCCAGTAGGTCCACAAGGTGCTAAGGGTGATCCAGGTCCTGCGG
GAGAGCGAGGTGAGCGCGGTTCTGAGGGTCCAGCAGGCCCTAGAGGTGAAAAGGGTCTTA
AAGGTGACAAAGGTGAACAGGGTGATCGAGGACCAAGAGGTCCGGAGGGTCCACAAGGTC
CTAAAGGTGAACCAGGTATTCAAGGACTAAGAGGTGAAGCTGGTCCCCCAGGTCCTGCGG
GTCCAGCAGGGGCTCGGGGTGAAGCAGGTCCTAGAGGTGAACGAGGAGAACCAGGACTAG
CGGGTCCAACAGGACCACAAGGTGTACCAGGTCCAGCAGGTCCAGCAGGTCCAGCAGGTC
CTGCGGGTGCAGTTGGTCCAGCAGGTCCACAAGGTGCTAAGGGTGATCCAGGTCCTGCGG
GAGAGCGAGGTGAGCGCGGTTCTGAGGGTCCAAGAGGAGAGACAGGTCCTGCGGGTCCAG
CAGGTGATAAAGGTGATACGGGTCCAGCAGGTCCTGCGGGTCCAACAGGTCCTACTGGTG
CTAGGGGAGAAAAAGGCGACACTGGCCCTGCGGGTCCAGTTGGTCCGAAAGGTGAAGCAG
GTCCTGCGGGTCCAGCAGGGGCTCAGGGTGAACAAGGTCCTAGAGGTGAACAAGGGATTC
CAGGAGTAGCTGGTCCTAAGGGCGATAGAGGTGAAACTGGTCCAATGGGTCCACAAGGTC
CTGCAGGTGCTAAGGGTGAACCAGGTCCTATAGGTCCAGTAGGACCTAAGGGTGATAAAG
GTGAACAGGGTGATCAGGGACCAAGAGGTGAAACTGGTGCGACAGGTCCGACAGGCCCTG
CGGGTCCAGCAGGGGCTCAGGGTGAACAAGGTCCTAGAGGTGAACAAGGGATTCCAGGAG
TAGCTGGTCCTAAGGGCGATAGAGGTGAAACTGGTCCAATGGGTCCACAAGGTCCTGCAG
GTGCTAAGGGTGAACCAGGTCCTATAGGTCCAGTAGGACCTAAGGGTGATAAAGGTGAAC
AGGGTGATCAGGGACCAAGAGGTGAAACTGGTGCGACAGGTCCGACAGGCCCTGCGGGTC
CAGCAGGGGCTCAGGGTGAACAAGGTCCTAGAGGTGAACAAGGGATTCCAGGAGTAGCTG
GTCCTAAGGGCGATAGAGGTGAAACTGGTCCAATGGGTCCACAAGGTCCTGCAGGTGCTA
AGGGTGAACCAGGTCCTATAGGTCCAGCAGGACCTAAGGGTGATAAAGGTGAACAGGGTG
ATCAAGGACCAAGAGGTGAAGCTGGTCCAGCAGGTCCTCAGGGCCCTGCTGGTGCAACAG
GTCCTGAGGGTCCAGTTGGTCCGACAGGTCCTGCTGGTGCAACAGGTCCGAAAGGCGATA
CAGGCCCAGAAGGTCCTAAAGGAGAGCAAGGTCCTGCGGGTCCAACAGGTCCGAAAGGCG
ATACAGGCCCAGAAGGTCCTAAAGGAGAGCAAGGTCCAGTGGGTCCACAAGGTCCTACAG
GTGCTAAGGATTTAACGAACTTAAATTCTGTGACTTTAGGCACTGCGACAATGACTGGTG
ATAAGAATACAATCAACCTTACTGGTGCAGGAGAGAAGGTCGAGGAAGAGTTTGTTAAAT
GGGATCCAGTGACCAAACAACCTATTTATGATAAGGATGGCAATCTCCAGAAATATAAAG
AGAAAGTTGATCCTCGTGTGAAATTGAGTGGTATTGCTGATGGTGATATTTCACCGAATA
GTACTGATGCAGTCAATGGTCGCCAAGTTTACGCTTTAACCAATGGTAACCAAGTTGAAC
AGAAAAAAGATGGTTCTACAGTAACCTATGCTAAGGACAAAGATGGTTCAGTCATTACTG
AAGTTAAACGCGATAAGAATGGCAATCCTGAATTGGATGCTGATGGTAACGAGATTGTAC
AAGCTAAAGAGTACACACTTACCACTTACAACGTGAAAGGTCAAACTGAGTTTGTTACAA
ACTCTGTGATTACTGCGATTCATAATATGAACGAACAAGGTATCAAGTTCTTCCATACAA
ATGATGGTGTAGCAGAGCCTATTAACCAAGCATCTAACGATATTGACTCAAGTGCTTCAG
GTACTTATGCAACAGCTATAGGTTATAAAGCTGTTGCGGCAGGTGATAATGCATTAGCTA
TAGGTAAAGGTGCAACCGCATCGGGTAAAAACTCAATTGCTATCGGTACTGGTAACCAAG
TAATTGCGAATAAATCAGGTGCGTTTGGTGACCCGAATATCATTCGTGGTGTTCAAATTG
GTACTGACAGTGCAGGTAATCCAATCTATAAAGGCATTGATGGAAGCTATGCATTCGGTA
ATGATAATGTAATTACATCAAGCAATACCTTTGTTCTTGGTAATAATGTGAATAATAAGC
GTGATAGTAATGGTGCATTAACTTGGATGTCTGCAACTCCTGAAGGGACGGTTGAGAATT
CCGTTTATTTAGGTAACAATACGACGGCTACAGCTGGTGATGGTAGTCAAACAGGCTCTC
TCAAAAACTGGAAACAAGATGGTTCTAGAGGTTCAACGACTACAGCAGGATCGACTGGTA
CAGTATCAAGTGTAACGGTGGGTAACATGATTTATGATGGCTTCGCTGGTGCAACCGCAA
ACGGTGTGGTTTCCGTAGGTGCTGCAGGTGATGAGCGCCGTATCCAAAATGTTGCAACAG
GGGAAATTTCTTCTACTTCAACCGATGCGATTAATGGTAGCCAGTTGTATAATGTTGCCT
ATAGATTGGGTGCGAAGTTAGAGAGCGAAGGTCGTCAACTTCGTGCGGGTATTGCTGCAA
CAACGGCTATGAGCAATATTCCACAAGTGACTTTACCAGGTAAAAGCACATTGGGTGCTG
GTATTGGTACTTTCGAGGGACAAAATGCAGTTGCTGTTGGATTCTCAAGAATGTCTGATA
ATGGTCGTGTGATTCTTAAAGTTTCTGCAGGTGCAACTTCGCAAGGCAAATACAATGCTG
GTGCAGGTATTGCATTACAGTGGTAAGATATTAAATATCTGAGTAAATATTAATAATAAA
GGCTGCCTTCAAGTGTATTGATGGCAGCCTTTGATTCTTTGTGTGGTTTTTAATAGGATG
GTGCTGGTTAAGTCTGTTAGAGGTGTATTTTCTGTTCTTGCATAAGCTGACTAAAAAATT
CAATCGTCACTTTAACTTTAGGGGAAAGATAACGGCGATTTGGGTAGAGTAAACTAATAT
CTGATAACTCTTGTTCAAGATGAGGTAAAATCGGTATCAGTTCACCAGAGGCAAGCTCAT
CTTTAAGTAAAAATTTAGGGATATTAATGATCCCGTGTCCAGCTTTTGCCATTTGCACAA
GAGCATAGCCATTATTACTATAAACTTGACTTTGTGGTTTAAATTTAATTTTATGACCGT
TTTCATTAAATTGCCATAATGTTTGGCTTTCATAGAGCAGACATTGATGTTGCTGTAACT
CTAAAGCGGTTTGTGGCGCACCAAATTTTTCCAAATAGCGAGGGGAGGCAACAATGAAAC
GTTGGGCTTGGGCGATCCGTTTTGCCACGATAGAACTGTCTTCGAGCTTCCCGATGCGCA
AAACGAGGTCGTATCCTTCCGCGACGATATCAACACGTCGGTCGCTAAATTCTAAATTAA
GTTGCAGATGTGGATAGGTTTCGGTAAAACGGTGTAAATGTGGGGCAACAAAACGGGAGC
CAAAATCCATCGGCAACGACATTGTGAGCTTCCCTTGTAGTGTTGAGGTAATGTTCGTTA
CACAGGCTTCAGCATCTTTGAGTTCGTTTAAAATGGGCTGACAGCGTTGGTAAAAAAGTA
AACCTGCTTCCGTTGGACTGATACGGCGTGTGGTACGTTGTAATAAGCGAACGTTGAGGT
GTTCTTCTAATTGAGCAACCAGTTTACTCGCCATTGCAAGAGAAATCTGCTCTTGTTGTG
CCGCTTGGGTAAAACTTTGGGTTTCAATGACTTTACAAAATAGGTTTATTGCCTTGAGTT
TATCCATAGATGTTAGCTTGATATTGTCTTTTAGGGAAATGCTTGCTATTGTTACAAAAA
TTTTGATGCAATTCAATTTTAATATTTACTTTTAAGAAATAATTTCAATATTATTTATAT
TATTATTTAATTTAGGTATTCTCAATGGGAAAATCATTAGTAATTGTCGAGTCGCCAGCT
AAAGCTAAAACAATTAATAAATATCTAGGCAGTGACTTTGTGGTGAAATCAAGTGTCGGA
CATATCCGTGATTTACCAACAAGCGGTGCAGAAAAAGAGGAAAAAACCGAAAAAGCTAAA
GCGGTTTCGACTAAAGGTATGACGGCAGAACAAAAAGCCTTAGTAAAATCAGAGAAAGAA
CGTACCGCTTTAGTGAAGCGTATGGGCGTGGATCCTTATCACGACTGGAATGCAACTTAC
CAAATTTTACCAGGTAAAGAAAAAGTGGTTTCAGAGCTGAAATCCCTTGCCAAGAAAGCT
GATCATATTTATCTCGCCACCGACTTGGATAGAGAAGGGGAGGCGATTGCGTGGCATTTG
CGCGAGGTGATTGGCGGTGAGAACGAGCGTTTTAGCCGTGTGGTGTTCAATGAAATTACC
AAAAATGCGATCAAACAAGCCTTTGAAAAGCCTGAACAGCTCAATATGGATAGAGTAAAT
GCTCAACAAACACGCCGTTTCTTAGATCGTGTGGTGGGCTTTATGGTGTCGCCGTTGCTC
TGGAAGAAAGTGGCTCGTGGCTTATCGGCTGGGCGTGTGCAGTCTGTGGCGGTGAAATTG
TTGGTTGAGCGTGAACGTGAAATCAAGGCGTTCCAGCCTGAAGAGTTTTGGGATATTTTA
GCCAAAACGTCTGCGAAAAAAGGCGATCTCGCCTTAGAACTTGTACAGCATAAAGGCAAA
AAATTCTCAGCGAAAAACCAAAAAGAAGCAGAACAAGCGGTAAAATCTTTGCAAAATTCT
GCATTTATCGTCACTGAAATTGATAAAAAACCAACTTCATCAAGAGCGAAAGCGCCGTTT
ATCACTTCCACTTTACAACAAACGGCAAGTACCCGTTTAGGTTTTAGCGTGAAGAAAACA
ATGATGTTGGCACAGCGTCTGTATGAAGCTGGCTACATCACCTATATGCGTACCGACTCA
ACTAACTTGAGCCAAGATGCACTGACGATGGCTCGTAGCTATATCGAAAAGCAATTTGGT
GAGCGTTATTTGCCTGAAAAACCGAATTTTTATGCCAGCAAAGAGAAAGCGCAAGAGGCT
CACGAAGCCATTCGTCCGTCTGATGTGATGGTGAAAATGCAAGATCTAAGCGGTATGGAA
AAAGATGCAGAACGCCTATATGACTTGATTTGGCGACAATTCCTTGCTTGCCAAATGACT
CCAGCGGAATATGACTCAACTAGTTTAATGGTAACGGCAGGGGATTACGAACTCAAAACC
AAAGGGCGTGTATTACGTTTTGACGGTTGGACAAAAGTACTGCCAATTCAAGGCAAAACA
GCGGAAGATCAAGAGTTGCCAGAAGTTAGTTTGAATGAAACCTTGAAACTGAACGCCGTT
GAACCTAGCCAACACTTTACCAAACCGCCAGCACGTTATAGCGAAGCGGCGTTGGTGAAA
GAGTTGGAAAAACGTGGGATCGGTCGTCCATCAACCTATGCAGCAATTATCTCAACCATT
CAAGAGCGTGGCTATGTGCGAGTAGAAAACCGCCGTTTCTATGCAGAGAAAATGGGCGAG
ATCGTAACAGATCGCTTAAACGAAGCCTTTAGCGATTTAATGAACTACGATTTTACAGCA
AATATGGAAGATACTCTCGACCAAATTGCGTCGGGCAATAGCAACTGGAAAGTCGAATTA
AACCGCTTCTTTGCCGATTTCTCAGAAAAATTAACTACCGCAGAGCTTGATGAACTTGAA
GGTGGAATGCGTCCGAATAATTTAGTAGCAACGGATATTCACTGCCCGACTTGCCAACGC
CAAATGGCGATCCGCACCGCAAGCACAGGCGTGTTCTTAGGTTGTACAGGCTATGCCTTG
TCGCCAAAAGAGCGTTGCAAAACCACGATGAATTTAATTCCAGAAGCGGAATTGCTGAAT
GTGTTAGACGAAGATTCGGAAACGAACGCATTAATGAAACGCAAACGTTGCCCGAAATGT
GATACGGCAATGGACAGCTATGTGATCGATCCACAACGTAAAATTCACATTTGCGGAAAT
AACCCGAACTGCGACGGCTATGTGATCGAAGAAGGTTCTTTCAAAATTAAAGGCTATGAC
GGCCCGATTGTCGAATGTGACAAATGCGGTTCGGATATGCACTTAAAACTTGGGCGTTTC
GGCAAATATATGGGCTGTACCAATTGTGACAACACTCGCAAAATTCTCAAAAATGGCGAA
GTCGCCCCCCCACGAGAAGAACCAGTGGCATTCCCTGAGTTAAAATGCGAAAAATCGGAC
GCTTATTTTGTGCTACGAGATGGCGCAAGCGGTGTATTTATGTCGGCACACAACTTCCCG
AAATCCCGTGAAACACGCGCTCCGAAAGTGGCTGAATTAGCCTTATACCGTGATCGTTTG
TCTGAAAAACTGCAATACCTTGCAGACGCACCACAACAAGACCCTGAAGGCAATGAAGCC
ATTATCCGCTTTAGCCGTAAAGAAAAACGTCAGTATGTGACCTCTGAGAAAAACGGCAAG
GCAACCAAATGGATTGTGGATTACCTTGATGGCAAGTGGGTAGAAAGACATAGATAAAGG
TAGAGGGCTAAGTCTGGTGGAATACGATACTTAGCCCTTTGATTTATTTTTCAATAAATA
GATTACTTTGTTGAATAAGTTGTAAAAACAGGGCGAGTGGCGGACGGCTAGTCTGTTTTT
CGCCTTGTAGATCAAAATGTTCAAAATCGCCTTTACGGTTAATATGAAATTGCTCGCCAT
TTGGCATTATCGCTACATTCCATTTGTAGTTTGAGGCTAGAAGCCATTTTCGGCTATTTT
CTTTCGTTAAATCAATACCTTGTGCATAATCGCTAATTGGCGATGTTACCCCGAAGAACT
GGCTTAACAGTGTTGGAGCTATGTCTAAATGGCTAGAAGGTAAGCTATAGGTGCGGTTAT
CACCTTGCCAGTAGATAAGCATTGGTACTTGGATCCGAGCTTGTGCAAAACTGTTGTCGC
TAGTGACCGCTTGTTCAGCAATATCAGAGGTAATCACAATTAAAGTACTTTGGGTTAAGC
CTTGTTGTTCAAGAGTTTGCCAAATTTCATTGAATTGCCAATCTAAACTTTTGCTTTGTT
GGGCATAGTCTATCCCTGCTGGAAGTTGTAGATCTAGATAGCTAAAAAATGCTTTGTCGC
TACGTTTGCCGATCCAGTTTTTCCATTTCTCAATGGCTTCAAGATTGCTTTTTGTTTTAG
GTAATTTGAAATGGGCAAATAAGGCTCTGTGGTAAATCGGTTCTGCAAAGCCGTTGTGTG
AAAATAGCCCAAATTGGTAGTTTAGCTGTTGTAAACGAGCGATCAGTAGCGAAGGGGCTT
TTTCGTTCAAAATTGCGTCTAAATAGCGTCCACTTAATCCGTAAAATAGTCCAACGACGC
TACCGCTTAGGCTATCACTGCTGTTGTAATGTTGGGTGAAACGGCGAGCATTTTGGCTGA
CTTGGTAAAGCGATGGCATTGTTTCTGCGGTAATCGCTTCATTTTTTAAGCCAGAGAGAT
TAATGAAAAGTACATTAGGCTTATGCTGTGGTTCAACAAATTGCAAGGCTTTGCGTGGGT
AGTTGAGATAAAAGGTGTCTAACCGACCGCTTTCTTCGATCTGCTGTTCTAATACTGTAC
GGTCGATAAGTCCGTGTTTTTCAAGGAAACTACGCGCAGTCATTGGGTAGGAAAGCGGAT
AGTTTGCTTTTTGGGCGGTAATCGGGCGATATAGGGTCATATCCGCCCACGCATAGAGTA
AATGGGTAGCTGTGAAGCAAGTTAGAAACAGCATTGCAACATATTTTCCCCACTTCTGAC
GATTGAAACTACGGAGCTTATTCCAACACCAACGAGAGTAAAGCATTTCTGCTAATAAAA
TGAGTGGCATTGGCACAAAAGGCAATTGCCATTGGCGTGTCAGTTCGCCGTCGTCGTTAG
GATTGACTAATAGATCCCAAACAAGCGGTGACAAATGGAGGTAAAAACGCTTAAAGACTT
CGGTATCAACTAATAGGATCGTCATTCCGACAGTGGCAAATATCACTGAAATACTACGGA
AAGATCGGTTATTTTTAATCAGAAAGCTCAGAGGAAAGAGCAGTAGCAGGTATAAGGCAA
AGACAACGAAGCTAAAATGCCCAAATAAGCTAATAAAAAAATAGAGCTTGCCGAAAAGGG
TGTTTGGCCAGTCGGCATTAAAGGCATAGCGAGAGGAAATCAGCAACGCCACAACGATAT
TAAATAACGCAAACCAGTGACCCCAACTAATACGTTGTGAGATCTCTTCTCGATATTGCC
GAGAATTTTCAGGAAGAAGGTGGCGAAGTTGATTTAACATATTATTTCGCCGATTTTAAT
GAGTTTTTTAAGGCAGAGCTAAATGCCTCAGCAAGCACTTCACGTTGCTGTGGGCTTTGC
ACGTTGGTGACTAAAATGTTCGTTACCATATTCCCCAAAACCATTAACGAGAGATCGACT
GGGGCTTTGTGTTTTTCAAGGGTTACAATAAGATCGTTTAATAGTGCTTCAATTTGTTTA
TCTTGATATTTTGATTTGGTTGCCATTGGAGTTACATCTTAAAAAATAAAATTGGTGGGA
ATAGTAGCATAAAAGTGATTTACAAGCGGTGAGTTTTACGCAATTTTTCAATATTATTTT
GGTTTTTAAGTATGGAAAACGTCTAGCGTTTGCAAGGGGAAGTCTTATTTGGGAGAACTA
TGTTGACGTCCCTGTCCTTTTGAGTATGGGGGACGTCAAAGTGAGCGTTTTAGTTGTTCA
TATAGCTCTGGTATAGGATTTCCCAGTCTTGTGGGTAAAAATGGATAGATAATCTTCCTT
TCTCTTTATTAAAAGATCGCAATAACCGATTCAAATTGCCTTGCTTCCATTCATTCCCTT
GCTGGATTTGGCATTTATCAAAATCAATCAGCCAAAATATTCCTTGATTGTCGATCAAAA
TATTATGAATGTTGAGATCTGAGTGATGAACTTGATGATCGTGTAGCAGGCGAATCAGTT
GCCCAATCTGCTGATATTGTGCTGGTGTTAAGCTCTTTGTTTGTAGATATTGGCTCAGAT
CTTGGGTATCTGCAATTTTTTCTAACAAAATATCCGCTTGATAGAAACAACATTGACGCT
TCACTCTAATTGCAATCGGCCGAGGCACTGGAATTTGCCATTTAGAGAGCTGAGCGAGCA
AACGAAATTCTTGCATTGCTCGTGTTTTTTCATGGCTTTGAAAAAGATAGCGATCTTTGA
CGAGCTTACCAAATAAGCCACCACGATAATAATGACGAAGCACACTATTTACACCGAGTT
CTTTTTCGGTGTTGAGAAACCAAGTTGTACCACGCCCTTTTGATGAACCTAACAAGCGGT
TGGATTGACTGAAATCTTTGCAATCTAGTAATTGCTGCACAAAAGATTGTTTTTCATCGG
CGACAAGTTGAGTATTAAAATGGTAATACATATTTTATTATTCTCTTTTTGATGTAATTG
CGATTCTACACGATTTTTGTGGATTGCGTTGTATTTTTAAGGCAATTTGGTAGAATCTTT
CGCTTAAATTTTTAGAGGATCATCAATGAGCAACATCTCTCCAGAAGCCCAAAGTGTGCG
TGATGCACTTCTTGCAAAAGGGATTGAAACCCCAACGGTTTGCCATCAGAAAGATAAAGA
TTCTCGTCGTAATGAAATCCAGCAACATATGCGTGCTGTCCTTGAATTATTAGGTTTGGA
TTTACGCGACGACAGTTTAGAAGAAACGCCACATCGTTTAGCGAAAATGTATATGGACGA
AATCTTTAGCGGTTTAGATTATGAAACCTTTCCAAAAATCACAAAAATCAAAAACCAGAT
GAAAGTGAGCGAGATGGTTTTGGTGGACGATATTACCCTAACCAGCACCTGTGAACATCA
CTTTGTAACAATTGATGGTAAAGTGGCCGTGGCGTATTACCCAAAAGATTGGGTTATTGG
ATTATCAAAAATTAACCGTGTTGTGCAGTTTTTTGCGCAACGTCCACAGGTTCAAGAACG
TTTTACCGAGCAGATTTTAACGGCATTTCAAACCATTTTAGAAACGGAAGATGTGGCGGT
TTATGTGAAAGCAACCCATTTCTGTGTGAAATGTCGTGGTGTTAAAGATACGCATAGCCA
AACAATGACATCTGCATTCGGCGGTGTGTTTTTGCAAGACAGAGATACTCGCAAAGAGTT
CTTATCGTTAATTAACAAATAAGTGTTTGGTATAGTGCTTAATTATGTCTATGGAATATA
ACATTACTTTCCTCGATCATCTTATGTGATGTGTGATTAGGTAGAGGTAGTAATGCTGAA
ATAATTAATAGGCAAGTATTATTTGAAGTAGGTACAAATATTGTAAGTTATGAAATTTAT
TATCAAACTTTTCCCTGAAATTATGATTAAAAGCGATTCCGTGCGTAAACGCTTTATCAA
AATTTTAACCTCCAATATCCGTAATGTGTTACTGCGTGAAATAGAAAATGTGGCAGTAAT
TCGCAACTGGGATTTTATTGAAGTGCGAGCAAAAGTCGCTGAAGAAGCTCCTCTCGTATT
GGGTTTACTCAAACGCACCCCTGGTATTCATCATATTCTTGAAGTAGAAGAAATGCCGTT
TACCACAATGCATGACATTTTTGAGCATACCCTTGCGAAAGTAAAAGGGGAATTAGAGGG
TAAAACCTTCTGCGTGCGTGTTCGCCGTAAAGGTAAGCACGATTTCCGCTCGCTTGATGT
GGAACGTTATGTGGGCGGCGGCTTAAATCAGCATATCGAATCGGCAAGTGTGAAATTGAC
TAATCCTGATGTAACGGTGCGTATTGATATTGACCAGGATAAGATGTTGCTCATCAAGGC
TCGTCACGAAGGTTTAGGCGGTTATCCGATTGGTACGCAGGAAGATGTGCTATCGCTGAT
TTCTGGCGGTTTTGACTCTGGCGTATCAAGTTATATGCTGATTCGCCGTGGCTCTCGTGT
GCATTATTGCTTCTTCAATCTTGGCGGTGCGGCGCACGAAATCGGTGTGAAACAGATGGC
GTACCATATTTGGAGCCGTTACAGCTCGTCCCATAAAGTGCGCTTTGTAGCAATCAACTT
TGAAAATGTGGTCGGCGAGATTTTAGAAAAAGTCGATAACGGACAGATGGGCGTGGTGTT
AAAACGAATGATGGTGCGTGCCGCCAGCAAAATTGCTGAACGTTTTGATATTCAAGCAAT
TGTAACAGGCGAAGCATTAGGGCAAGTATCTAGTCAAACCTTGACCAACTTACGCTTAAT
TGACAAGGCTTCCGATACTTTAGTGTTACGGCCACTGATTACCCACGATAAAGAGCAAAT
TATCGCAATGGCAAAAGAGATTGGCACGGACGATATTGCTAAATCTATGCCGGAATTTTG
TGGCGTTATTTCAAAAAATCCAACAGTAAAAGCGATTGAAAGTAAAATTATCGAAGAAGA
AGGCAACTTCAACTTTGAAGTTCTCGAACAAGCGGTACAAAACGCCCATTATTTAGATAT
TCGTGAAATTGCTCAACAGACGGAAAAAGAGGTGGTATCTGTCGAAACCACTTCGGAATT
AGGCGAAAACGATGTGATTTTGGATATTCGTAGCCCTGAAGAAGTGGATGAAAAACCGTT
AAGCCTTGAAGGAGTTGAAGTCAAAGAGCTACCGTTCTATAAACTCTCTAATCATTTCGG
CAACTTAGATCAATCGAAAATCTATCTGCTCTATTGTCAGCGTGGTGTGATGAGCAAATT
GCAAGCTCTTTATTTGAAAGAGAATGGTTTTAGTAATGTAAAAGTTTTCAGTATCCTCTA
GTTATTTTAATTAAGGAGTTAATATGACTCAACTAAGCGTTGTGATTTTAGCAGCGGGTA
AAGGCACTCGTATGTATTCAGATTTACCAAAAGTTTTGCACCCGATTGCAGGAAAACCGA
TGGTAAAACACGTGATTGATACAGCAAAACAGCTGTCGGCAAAACAAATTCACTTAATTT
ATGGTCACGGCGGTGATTTATTACAACAACGCTTATCTGCAGAGCCAGTAAATTGGGTTT
TACAAGCGGAGCAATTAGGCACAGGACACGCAATGCAACAGGCTGCTCCATTTTTTGCCG
ATGATGAAAACATTTTAATGCTTTATGGCGATGCCCCTTTGATTACTGCGACAACTTTAG
AGAAATTGATTGCGGCTAAACCTGAAAATGGGATTGCGTTATTAACAGTGGTATTGGATA
ACCCAACGGGTTACGGTCGTATCATCCGTGAAAATGGTTCCGTAGTTGCGATTGTGGAAC
AAAAAGATGCTAACCCTGAGCAATTAAAGATCCAAGAGATTAATACAGGGGTAATGGTTG
CAAGTGGTGCTAGTTTCAAAAAATGGTTATCGCAATTAGATAATAACAATGCTCAAGGCG
AGTATTACATTACTGATGTGATTGCAATGGCAAACCGTGATGGTTATAAAGTTGAAGCTG
TTCAGGCAAAAAATTTAATGGAAGTTGAAGGGGCAAATAACCGCTTGCAACTTGCTGCAC
TAGAGCGTTATTACCAAAAAACACAAGCGGAAAAATTGTTATTGGCTGGCGTGACGATCA
TTGATCCTGCTCGTTTTGATTTGCGAGGTACGGTAACGCACGGTAAAGATGTGGTTATTG
ATGTGAATGTGATTTTAGAAGGTGCTATCCAGTTAGGCAATAACGTTAAAATTGGGGCTG
GCAGTGTGCTGAAAAATGTGGTGCTAGGTGATAATGTTGAGATTAAGCCTTATTCTGTCT
TAGAAGATAGTGTGATCGGCGAAAGTGCTGATGTTGGCCCATTCGCACGTTTGCGTCCAG
GTACAGAGCTGGCAGCAAAAGCTCACGTTGGTAACTTTGTGGAAATCAAAAAATCTACCA
TTGGCGAAGGTTCAAAAGTGGGGCATTTAACCTATATTGGCGACAGTGAAATTGGTGCAA
ATGTGAATATTGGCGCTGGCACTATTACTTGTAACTATGATGGAGCTAATAAATTTAAAA
CTATCATTGGTGATAATGTGTTTGTCGGATCTGATACTCAGTTAGTTGCCCCTGTAATTG
TCGCAAGCGGTGCAACCATTGGAGCTGGTTCAACCATCACCAAAGATGTGGCGGCTGATG
AACTGGTTATTACCCGTGTGCCACAACGCCATATTCAAGGTTGGCAACGTCCGACGAAGA
AATAATTCATTGTACTAGGAAAATCCTCTTTTGGTGTAAAAGAGGATTTTTTATCAGCTC
TGTGCCGTAAAACTCTGCTTGCAAGATGCAGGGATATGATGTGTCAAGAATCTATGCTGT
TTTAATCTTCATTGATATGGGCGTTGAGAATGTTGGGACATGGGGTTCATAGTAATAATC
ATACTATTACAATTTTAGTATTATATTTGGTAATATATTTCGCACTTTTCCGCAAATGTA
ATGCTAAAAAGCCGCAGAATATTACCGCTTGTTTAAATGGTGTAGGTGTTTTATGAAAAA
ATATATTGCCTTATTAATTAGCTTGTTTATCTCTATAATGGGGATAGCACAGCCGTTATC
TACGCCATTAGACTATTTGACTGCGATGAATAACGCTCATCAAACTTTAAACTATGAGCA
GCTTTATCTTTTTCAAAAAGGTGATGATGTAACTTCGTTACGTTATCGGCACGCCTATTA
TAATGGGCATGAGTATGCTCAGTTACTTCATCTTGATGCGATAAGAGAGGAGATGATTTT
AAGGGAAAATGTGGTGGGCTATTTTGGTGATTATCAGCCGTTTAGTTTGAAAACACCCTA
TATTTTAGATGATTTCCCGACGGTCGTTTATAGTGATTTTTCTCAGCTTGATGGCTATGC
GTTTTTAGATAATGGGAAAATGCGTGTGGCAGATCGTATTGCGAGGGTTATTCGAATTGT
GCCAAGAGATGATTTCCGTTATCAATATATGTTGTGGATTGATGAGGAAAATTATCTGCT
GTTGCAGAGTCACTTGTTGGATAGAGATAATAATGTGTTAGAGCAATTTAGGACAATTCA
ATCTGTGGTAGGTGATCAATTATTGTACATTGTGGAACCGATTCGTACATTAATTCTTCC
AACGCTGTTGCAAACTAAAATACATTCGGAACTAAAACCTTTAGAATGGCAACTAAAATG
GGTACCTCGTGGATTTAAGCAGGTGGCTTCGGGGCAACAAAATTTGTCTGAGATACTGGC
TCAAGATGAGCAGATTGAAAGTCGATTATACAGTGATGGTCTGTTCTCTTTTACGGTATA
TCTCTTACAAAATAAGGGGATTTCATTTCAAGATCAGTTTTGGCGTGAGGGAAAAACCAG
TGTTTATAGCCAGACAATCGGGGATAAAGATGTGATTATTGTGGGTGAAATTCCATTAGC
ATCGGCACGCCATATTGTGCAAGAGATTGAATTTAGCTCGCAGGGTGAAAAACAATGATG
ATTGAACAAGCCACTGTTATTCAGTATCAAAATGGAATTGCTAGAGTGCAATGCCAAGCA
AAATCTAGTTGTGGCGGTTGTGTAGCTCAAAGCCATTGCGGTTCAAAAGCCCTTTCTGCA
TTGGCGGGGGAAAAATTTGCACCGCAATTTGATTTAGTGATTGCAATGCCTTTGCAAGTC
GGTGATAAAGTGAAAATTGGGTTAGCCGAGAGAAGTTTGTTAGAAGGTGTTTTTTGGTTA
TATGCGGTGCCATTATTTGTGATTGTGTTATCAACATTGGTTTTATCGCAATGGCTTCAC
AATGAATTATGGGTGGCTGCTGGGGTGTTGTGTACTACGGCAGTGACTTTTTTTATGATT
AAAAGAGCTATTGCTCAAAAATCTCAGGCTCAGTTTATTCCTGTATTTTTGGGTAAAGTT
TAAAGGAGATGTAATGGAAAAAATTTGGTTTGATAATTATCCAGCAGAGGCTGAACGTAC
CTTAGATATGGAGCCTTACGAGTCGTTGGTGGAGATGTTTGAAAAGGCGGTACAACGCCA
CCCTGATATTCCTGCTTATATTAATATGGGTCAGGTACTTACATTTCGTAAATTGGAAGA
GCGTAGCCGTGCTTTTGCTGCATATTTGCAAAATGAATTACGCCTTGAGAAAGGTGAACG
CATTGCGTTGATGATGCCGAATTTGTTGCAATATCCGATTGCGTTGTTTGGTGCGTTGCG
TGCAGGGTTAGTGGTGGTGAATGTCAATCCGCTTTATACACCGCGTGAATTAGAGCATCA
ATTGAATGATAGTGGAGCTAAGGCGATTGTCGTCGTGTCAAACTTTGCGGCAACCTTAGA
AAAAGTGGTGTTTAATACCGATGTTAAACACGTTATTTTGACCCGTATGGGCGATCAGCT
CTCTTTTGGTAAACGTACTCTCGTTAATTTTGTCGTGAAGTATGTGAAAAAATTGGTGCC
TAAATATAAATTGCCACACGCAGTGAGTTTTCGTGAAGCATTAAGTATCGGGAAACAGCG
TCAATATGTAAGACCAACGCTCTATAAAAATGATCTGGCGTTTCTTCAATATACAGGCGG
AACAACAGGAGTGGCTAAAGGGGCAATGCTAAGTCATAGCAATGTGATTGCCAATATTCT
TCAAGCAAAATGGGTAGCCTATCCTTTAATCCAACGAAGCCAAGAGCGAATTGGGGTAAT
TGCTCTGCCGCTCTATCACGTTTTTGCTTTGACAGTGAATTGTTTATTATTTATCGAACT
AGGTGTAACGGGGTTGTTAATTACTAACCCTCGTGATATTCCAGCTTTTGTGAAAGAGTT
GAAGAAGTATCCTGTGATGGCGATTACAGGGGTAAATACTTTGTTTAATGCGTTACTGAA
TAATCCTCAACTGAAAGAAGTTGATTTTTCTAACTTGAAGCTCTCTGTAGGCGGTGGTGC
AGCAATTCAGCGTGCGGTGGCGGATCGTTGGCATAAGACAACGGGGTGCCACATTATTGA
AGGTTATGGTATGACCGAATGTTCCCCATTGATTGCGGCAACACGTAACGATTCTACGGA
GTATTCGGGCTCTATTGGTGTGCCAGTACCAAATACCGACATTCGTATTGTTGATGATTC
TGGTAATGATTTACCGATAGGTGAGCGTGGCGAGTTATGGGTAAAAGGCCCTCAAGTAAT
GCAAGGTTATTGGCAATGCCCTGAAGATACCGCAGAAGCGCTAAAAGATGGCTGGATGGC
AACAGGTGATATTGTTGAGCTGGGACAAGACCTCAATTTACGCATTGTTGATCGTAAAAA
AGATATGATTATTGTATCTGGTTTTAATGTGTATCCTAATGAGATCGAAGATGTCGTGGC
ATTACATCCGAAAGTGAATGAAGTGGTTGTGGTTGGTATTCCAAGTGAAGTATCGGGTGA
AAGTATTAAGGTCTTTGTGACTAAAAAAGATGAAAGTCTGACCCGTGAGGAATTACGTAA
TCACTGTCGCCAGCATTTAACAGGCTATAAAATTCCTCGTGAAATTGAATTCCGTGATGA
GCTACCGAAAAGTAACATTGGCAAGATTTTACGCCGTGTGTTGAGAGATGAGGAAGTTGC
TCGAGTGAAATCACAGATGGAAGGAAAATTGTAATGAGAATAAGTGGTATATCTGCGGTT
GAGATATACCACTAGTCATTATATTAATCTGAATTAAGGATCTCTTTTGAAATTAATTAA
ATATTTTGCTCTGATTGTTTTAGTGTATGCTGTTCCAACGCTGTTTACAGAAACGATGGC
TGGTGATTTGTCTAAAATTCAGCAGAAAAGTCAGGCATTAAAAAACAAAATTGATGAGCA
AAAGAAAAAACGTGATAGTTTGCAATCTACATTAAAAAATCAAGAAATTGAAATGGGGAA
AGTCCTTAATAGTTTAAAACAAACAGAAATGACTTTGTCTGAAACAAGGGCATCGATTAA
ACGCACAGAACAAGAGATCAAGCGGTTAGAAAAGCAGGAAGCGGTACAAAAAGAGAAGCT
TAAGGAACAATTGGATTCTGCCTATCGTTCGGGTATTCACCCTTCAGTCTTAGAGAGATT
GTTATCCGAAGAAGCCAAAAATGCAGATCGAATGGGGGCTTATTATGAGCATATCAATCA
AGTGAGGATTGATGCGATCTATGAGTTACGTCGCACACAAGCCGATCTTAAAGCTCGCCG
AGATGAGTTAAAAGAGCAACAAAAAGGGCAACAGACGCAACTTAATAAACAGAAGAAGCA
AGAAAAAGATCTTCAGAAAGTCAAAAATGAACGTGAAAGTACATTGCGTTCTATTGATAA
AAGTTTAGCTCAAGATCAAGGTCATTTAGAAAATCTGAAAGCGAATGAAGAGGCGTTGCG
AAATCAGTTGGTACAAGCAAGCAATGAGTCTGAACAGCAAGAAAAACAAGATATTGCGAA
ACTTGAACAGAAAAAGAATACGGAAGAACGTCGTAGCGCAACGGAATCTGAAAAACAGCA
AGTTCGGGCAGGTAATGGCTTATCTGGGAAATATCGTATGCCTGTTTCTGGGAAAATCAT
CAATCGCTTTGGCTCAACACAGATGGGTGAAATTAAATGGAATGGTGTGGTAATTCAAGC
AAGTGCAGGCACACCTGTAAGAGCAATAGCTGGTGGACGAGTGATTTTAGCAACTTGGTT
GCAAGGTTATGGGGAAGTGGTCGTGATTGAACACGGTAAAGGCGATATGTCGTTGTATGG
CTATAATCAATCAGTCAATGTGCGTAAAGGTGAGCGAGTTCAAGCAGGGCAGGTGATTGC
AAGCGTTGGAAACTCTGGCGGTCAAAGTCGTTCAGCTCTCTATTTTGAAATTCGCCGTAA
AGGTGTGGCGGTCAATCCTTTGAAATGGGTACAGTAAAATGAACAAATGTATAAACAAGC
GGTCTATTATTTTGTTGCTTTTGCAAATTTTCGGGCTTTTTGCACCGCTTGCTTATGCGA
ATAAATTGGTGATCGTTATTGATGATATTGGCTATCGAATAAAAGAAGATAATGCCATTT
ATGCCTTACCCAAAGAGGTCAATGTTGCCATTATTCCTTCTGCACCTTATGCCACAGTCC
GAGCAAATAAAGCGAAAGAACAAGGACGAGAGATCTTAATCCATTTACCTATGCAACCCA
AAGTGAAACAGCCTATTGAAGCTGGGGCATTATTAGTGGGAATGGGGGAAAGCGAGGTGA
GTGAGTTAATTCATCAGGCTCAACAGCAAGTGCCTTACGCCATTGCCTTGAATAATCATA
TGGGTAGTAAAGCGACTGCGGATAAAACGACAATGCAACACTTGATGAAAGCCTTATCAC
AGCAAGGGTTGGGGTTTTTAGACAGTAAAACCGCAGGGGATAGTGTGGCTTATCAAACAG
CAAAAGCTTATGGGTTAAATGCATTAGAACGCCACATTTTTTTAGATAATAGTGATGTGT
TTGCTGATGTACAACGGCAATTTCAACACGCCGTTCAATATGCTCGCAAACACGGTATTG
CGATTATGATTGGGCATCCTCGTAAGCACAGTATCGCAGTGCTTGAACTGGGGATTGCAA
ATTTACCTGCGGATATTCAGTTGGCGAGTTTGAGTAGTTTATGGAAAACGGAAAATGTCG
AACCGGTTAAACCATTTATAATGTTGTTTGAGATTGAACCTGCATTAACCTCTAAAGCAC
CTTATCGGGCAGTACCGTTATTAAGAGGGATACCTCAGGAATAGGTTTATGTTAATTTAA
GTAGAATAACACGATGAAAACAAGATTATCTTTTTGTTCGTTATTAGTTTTAATTGGTAT
AGCGAATGCAGAGCAAACAGTGTTACTTGAAGTTGATGGGATCAAAGATAAAGATCTCTA
TCAAAATGTGCGTATTTACCTCTCGCAGTTAAGCAACGATGATGCGGACAGCTCAGAACG
TTACCAACAGCTTGTACAAGAAACTGTCGATAAAGCCTTACGAGCAAAGGGATATTACAA
TACTCAATATCGCTTTGAACTAACCCCTCGTACTTCTTCTAACAAAGATCTCTTAACGCT
ATATGTACAATTGGATCAGCCAGTTAAATTAGATGAACGGGAAATCAAGATCACCGGACA
AGCCGAGCAAGACGATGATTTTAAACGGTTATTAGCCAAAGAGGTTCCGCCAATGGGAAC
CGTGCTTAATCACGAAACCTACGACAATTTTAAAAGCAGTATAGAAAAACTCTCTCAAAC
AAACGGCTATTTTGATGGGCAGTGGTTGTATCACCGTTTAGAAGTCCATCCGAAGGAATA
TCTTGCCGATTGGCGATTGGGCTATGATAGTGGGAAACGTTACCGCTATGGCAAAATAGG
GTTTAAAGGCAATCAAATTCGAGAGGAATATCTCACGAATATATTGCGTATTAAGTCTGG
TGACTATTATTATTTGAACGATTTATCGATACTATCGAACGATTTTTCTTCAAGTAGCTG
GTTTTCATCTGTTTTAGTTGAACCAAGTGTAAAGCAGCCCTCAAAAGAGGTGGATTTAGA
CATATTATTAATACCTAAAAAGAAAAATGATATTGAAGTAGGTATTGGCTATGCCACAGA
TGTCGGTCCTCGTTTGCAATTTAACTGGAAAAAACCTTGGATAAACGGGCGTGGACATAG
TTTAGAGCTAAATAGCTATTTATCTAAGCCTAAACAGAGAGTGGAGTTTGGTTACAAAAT
GCCTGTAAAAGCACAGCCACTTCATTACTACTATCAGGTGTCAGGTGGGCTTGATCGAGA
AAATCAAAACGATACCCAATTTACAGGGGCATATTCTGCTTTTCAGCGTTTCTGGAACCA
CGAAACAGGCTGGGCGTTTTCCTTCGGGGTTAAAACCCGTTATGATGCTTTTGAGCAGGG
TAGTGATAAATTTAAGACCTTCTTGCTCTATCCAACAGCCTCTTTAAATCGCACGCGTTC
TGATGGCAGACGCTTTCCTTTATGGGGGGATAGCCAGAAGGTTACGATCAATTTTGGGGA
TAAAGCCTTCATTTCAGAAGTGAGCTTCTATAGCTTTAAAGCCTCAACGGCGTGGGTAAG
AACCTATTTTGATAATCATCGTATCGTTGCAAGAGCAGAGGTCGGCTATTTAAAATCAGC
GGAATTTGAACGTATTCCACCTTCCTTACGTTATTTTGCAGGGGGGGATATGAGCGTAAG
AGGTTTTGGTTACAAAAAGATTTCCCCTAAAAATAACCAAGGTAAACTAACAGGGGGATC
GCATTTAGCAACAGGTTCTGTTGAGTATCAGTACCAAGTGTACCCAGATTGGTGGGCAGC
GACCTTTTACGATACGGGCTTATCCGATAAAAAATTCAGTGGCAAAGCCCTACATTCAGG
GGCAGGAATTGGTGTACGTTGGGCTTCGCCTATCGGGGCAGTTAAATTTGACCTAGCAAT
GCCAGTAAGATCGCCAGATAATAAAAAAGGGCTACAATTCTACATTGGCTTAGGCACAGA
ACTTTAGTGAGATAATGTTATGGAAAAAGAGCAATCTTTAGCACAATCACCCAATGATAC
AGCAGTAAAACCCCACAACACAAAATGGCGTTGGTTATGGCGTGGTTTATGTGTGCTACT
GATTTTGCTTTTATTGCCTTTAGCTTTTCTTGCAACAGGAATGGGGCAAAGAACCGCTTT
AACCCTTGCAGATAAATGGTTAGATCCGCTTTCGATTGGCAAAGTGGAGGGAAGCCTACA
AAATGGCTTAACGCTTACGGATACTGCGTATCAGCTCAACGGGGTCAATGTTCAAGTTGG
ACAAGCGGAATTACATTTAGATTTCAGTTGCTTATTGACATATTCAGCCTGCGTGGAAAA
AATTGCAATCAAAGACACGCAAGTGGCGGTTGATACCAGCAAACTTCCCCCTTCCACACC
AACCAAACAAACAAGCGGTGAGTTTAATCTTCCAATTGGCGTATCGTTAAAACAGATAAG
TATAGACAATCTAAAGGTTCAAGTTGATGAACTTGATATTGGCTTACAGCATTTCCAATC
GGGCATTCAAGGAAAAGGGAAGAGCCTTTCATTATCCCCAACTCAATTACAAGGTTTAAC
CGTTTCCCTTGCACCGCAACAAACCACGGAAAAGCCTCAAAAAGTCGCTGACGCACCCTC
TCAGCCAATAGATTGGGAAGCCTTAAAACAACAACTTGCACAACCGATCTTAACCAAATT
AGATCCTATTCAATTACCTGTTAATCTCTCTGTGCCGGAATTTCAAGCAAAACAATTGCA
GTTGAGCCAGAAAGTTAAGACCGCTAAAGGTATAAGCGAAAAATCGCTATTAAAAATCAG
TTTGCTTGAGTTACAAGCGAAATCTGACGAACAATCGGTGGAATTGCAAAAACTCAACCT
GCAAAGCGACAAAGGCACCATTTCAGGAATTGGCAAACTCACCTTGTCAGGTAATTATCC
TTTAGATTGGAAGCTCAATGCCCAAATTCCACATTTAAAAGAGCTTGCAATCCCGACAAG
TCAGGCAGAGCTTATTTTGTCTGGGGAACTCTTTGGCATCGCAAAATTAGATCTCAAAAC
AAGCGGTGCTTTCAAGGCAAATATACACGGCACTGTGCAATTTTCGGAGCCTAAAACACC
GCTTGATCTCAGCATTAAAAGCCCAAAATTCAGCTATCCTTTTATCTCAGGGAAAGGTAA
AGATCCGCTTGTCTTTGAAAAAATCGACCTCGCTTTAAAAGGCGATCTACTCAATTACTA
CTTAAACGGTAGCTTATCCGCCAAAGGTATGAACATTCCCTCAGCAGATTTAAGCCTAAA
AGGGCAGGGGGAATTAACCTATTTTGCAGTCAATGAAACATTGCTCAACGCACTACAAGG
GCAAACCAAATTCAGTGGCAAAGTCGATTGGACAAACGGCTTAGAATGGCAATCCAACTT
TGCCTTACAGAATGTCAATACCAAATCCATTTTTCCTGAATGGGTTGCGTTACTATCGGG
GGAATTTCGTTCTCAAGGCTTTGTTGGGCGAGGTGAAACAGGCAATGAATGGGCGGTTGT
ACTAGACAATGTGGATTTGCACGGCAACTTACAGCAAAAGCATTTACAGTTAAAAGGCAC
CCTGACTGCAGACCACAACACCTTACTCAATATCCCTGAAGCAAGTTTAATTTATGGCGA
AAACCGCATTGTAATGCAAGGTGTTTTGGGCGAAAAATCTGATTTCAATGCCACCATTAA
AGCCCCGAATTTACAAGGTTTAATCCCACACTTAAAAGCCAATATCAACGGACAAATTAA
GCTACAGGGAAATATCAATGAACCTAGTTTAGATCTCGATCTTATCGCTAATAATGTAGC
CTATGATCAATTTCAGCTACAACATCTCAATGCCAAAGGGAAAGTAAGAACCGCACAACA
AGTGCAAGGTGATCTCGAAATAGGCTTGCGTCAATTAACTTACGGCGAAATAACGCTAGA
GAACGCTAATCTTACAGCAAATGGTAGTGAAGCAAATCATAGCCTGAAACTGACCGCTAA
AGGAAAGCCTGTGGGTATCCAGCTTCAGTTAGCAGGGCAGTTTGATCGTAGCAAACAACA
ATGGCAAGGTGAACTAAGTAATCTCAATATCCATACCCCTGTTGGCGAATGGAAAAATGA
TAAAAATCTACAAGTTAGCTATCACAATCAAGAACTTAAAGCAGATGTTTCCGCACATTG
TTGGCGAAATCCAAAAGCAACGCTCTGCTTGCCACAAACATTTAGCGCTGGTAAAGAGGG
GAAAGTGCCGTTTGAAATCAAACAATTTAACCTTGAAATGCTACAAGAATACTTGCCGAA
AGAGAGTATATTAACGGGTATCATCAATGCCAAAGGCGACGTAGCTTGGTTTAGCCAAAA
ATCGCCAGAAATTAATGTAGAGCTACTTTCAAATAACCTTAAATTTACACAAAAACTGAA
CGGACGCAGTTTCCCTCTGTCCCTCTCATCACTGAAATTAAATGGCAAAATCGCAGAAAA
TAATTTGAGCTTGGATAGCGATATTCGCATAGAAAATAACGGGCGTTTAACCAGCAAGCT
ACTGATGAAAGAACTTACCAAACAGCGAGGACTGTCTGGCACCATCAATATAGATCAGCT
AAATTTACGTTTAATCGAACCGCTACTTAACACAGATGAAAAAGTTAATGGAGATATTAA
CGCTCGTTTAACACTGGGTGGAACAGCCCTATCTCCACAACTGCTAGGCAATTTAAACTT
AACAGGGCTACAAGTGCATTCTAAATCAATGCCATTTGATGTAACAGGTGGAATGCTTGC
CTTAAACTTTAAAGGTGCAAGTTCAACCTTAAAAGGCAATATTCAAACGAAAGAAAGCCA
ACTATTACTTGAAGGCGATGCAAATTGGCAAAAACTAGAGGCTTGGCATACACGAATAAA
AGCACAGGCCAACCGCTTCCGTGTTGATATTCCTAATATCGCCAAAGTTGATCTCAGCCC
ACATATTGAAGTAAAAGCTACGCCAAAAGAGTTAATCCTTGGCGGAAATATTGATATTCC
TTGGGCAAGAATTGCCGTAGAAGAACTACCTGAAAGTGCTGTCACCATCAGTAGCGACGA
AGTGATTATGGACGGATCAGCAAAAAACAAGAACAAAGCTACCGCTTTACTAAACAAGAA
CTTGCCTCAAAATAACAACGGAATGGCAATCAAAGCTGATGTCGCTATTAACATTGGTAA
CGACGTAAAATTAGATGCCTATGGTCTTAAAACAGATCTAAACGGCATTATCAAAGTCCA
ACAAGGAAATCGAGGATTAGGTTTATATGGACAAGTCCATTTAAAAAACGGCACCTTTGC
CTCATTTGGGCAAGATCTCGTTATCCGCAAAGGGCTTATATCCTTTACTGGATTGCCTTC
CCAACCAACCCTAGACATTGAAGCGATCCGCAACCCAGAAGCAATGGAAGATGCCAATGT
AACTGCAGGGGTTAAAGTCACGGGAATTGCTGATGCCCCCGAAGTCAAAATCTTCTCAAC
CCCGTCAATGTCACAGGATCAGGCATTATCCTACATTTTAACTGGACGAGGATTAGACGG
CGGTAGCGATGCAGGTTCAAGCAATTCCGTTGCTGCCGCCTTAATTGGAATGAGTTTATC
AAAAAGCAGTAAAACCGTTGGCACCGTCGGCAGTGCCTTTGGTATCAACGATCTCAATGT
CACTACCGCAGGGATTGGCGATAACACAAAAGTCGTCGTCAGTGGTAGTTTAACACCGAA
ATTCAAAGTAAAATATGGCGTAGGACTTTTTGCCCCTCTTACCGAATTAACCTTACGCTA
CCGCCTTGCCCCAAGCCTCTATTTGCAATGGGTGTCAAGTATCAATCAAGCGGTAGATTT
GATGTATCGGTATGAATTTGATTAGTTTTTTAATGGAAATTAGCACGCCAAATAAAGATT
GACTTTTATATAGAAAATTTATACCATCAAAGGCGATAGGATTAATATCCTGATTTGGTG
AACGCTACCATTAAAGTGCGATGTATATGTGGTGAACGCTACCATTAAAGTGCGATGTAT
ATGTGGTGAACGCTACCATTAAAGTGCGATATAAAACAAAAAGGCACGGTAAGTGCCTTT
TTGTGTTTATAAAGGAATATCAATATGAAACAAGAACTTCAACTCAAATTGTGCAGAATT
AATCCTGAATATACAAAATTTTTACACTCTATTGATACTCGTATTTCTCCCGAAAAAGAA
TTGGATAAAAATAAAAGACGTATTTTTGTTGGCGTTGTATTAACAATTAACCATATTTCT
TATTTTGCTCCATTATCATCAGCCCCCAATACTAAAAATAATAAGAAACCATTTGATAAG
CGTTTTGTTATTAAAATCACAACGGGTTTCGATAATAAAAAAACTATTGCGGGTATTAAA
CTAAACAATATGTTTCCTGTTTTAGATACTGTTATTGAAGACATAGATCTTACTAAAGAA
TTTGAAGAAGAGCATAAATATGCTTCATTGTTGATGAAAGAAATGCTTTTTATCAATAAC
CCAATAAATCAAAGAAAAATAAAGGAGAAAGCAACTAAAGTTTATTCAAAAGCAATTAAT
AAAAAAGATAACTTTGAACAATATTGTTGTAATTTTAAATTGCTTGAAGAATATTATCAG
GGTTTTGAAAAATCTCAGTAATTTAATTGAAATTTCATCATTTACGCACATATAAGTGGA
CACTCGTGGAAAAACAACGTCAAAAACAATTACAAAAATGGCTACGCCAACAGCAAAAAA
TTGTAAAAAAGTGGCTTTATTTAAATGTCTTATTCGGCTCATTCAGTGCAATGTTATTAA
TCGCACAAATGGGTTTACTTGCCACAATGTTACATCAGATGATTGTCGAGCATCGTTCAC
CGACAGAATTTCTGTCACAACTTGGATTATTACTGGCTTGCTTTGCAGGCAGAGCGATAT
TGCTTTGGTTAAGAGAACGGACAGGTTTTAAAGCTGGGCAAATGTTGCGTATTCATTTGC
GTGAGCAAGTAATGGCTAAGTTGTCTCAAATCGGTCCAATGTCGATCCAACAACGCCCTG
CAGGAAGCTGGGCAACGTTAATGTTAGAACAAGTAGAAAATATCCATAATTTCTACGCTC
GCTACTTGCCACAGCAATATCTATCCTTAATCGTACCGCTTGCTATTTTGGCGGCTGTTT
TCCCGTTGAACTGGGCGGCTGGCTTAATTCTATTTGCTACCTTGCCTCTGTTGCCATTGT
TTATGGCGTTAGCTGGTATTAAAGCTGCTGAAGCAAATCAAAGAAATATCGGTATTCTCT
CTCGTTTGAGCGGACAGTTTTTAGATAGCTTAAAAGGGCTAGAAACGATCCGCTTGTTTG
GGCAAGCCGACAAACAGACAGAGCAAATTTACCAACGCACCGAAGAATTTCGCCAAAGTA
CAATGGACGTGCTGAAAATGGCATTTCTTTCTTCTGCGGTATTAGAGTTTTTTACCGCCA
TTTCTATTGCGGTAATGGCGGTCTATTTCGGTTTTACCTATTTAGGTGAACTCAATTTTG
GTGCTTACGATACTTCTGTTACCCTCTTTATCGGCTTTTTTTGCTTGATGTTAGCCCCTG
AATTTTATCAACCATTGCGTGAATTAGGGGTTTATTATCACGATAAAGCCGCCGCAATCG
GGGCGGCGGATAGCCTAGAACATTTTTTAAGTGAAACAGTTTTAGCTCAAACCACTGGGC
AAAAAAAAGTGCCAAACCAACCGCTTGAAATTCACGCTCAAGATTGTGTGATCCTCTCGC
CACAAGGTAAAGCATTAACGGAACCGTTAAATTTCCAACTACAGGCTCATCAACATATTG
CCTTAGTGGGGCAAAGTGGGGCAGGAAAAAGCTCACTGATGAATATGTTGCTAGGTTTCT
TATCTTATCAAGGTAGCGTGAAAATTAATGGCATTGAGTTAAGAGAACTCGATATGGCTC
AATGGCGTGCGACTTTGGCGTGGGTAGGACAAAATCCACAGCTAATGCGAGGTACACTTC
GAGAAAATATTCTATTAGGTAATGAACACGCCAACGAAGCCGATTTAACAAATGCTCTTG
CCTTGTCAAAGGCTGATGAATTTGTCTATCGTTTGGGATTAGATCGAGAAATCCAAGATA
GCAACATAGGACTTTCGGGCGGACAGGCTCAACGTATTGCCATTGCTCGAGCCTTATTAC
GCCGATCTCAACTGCTATTACTTGATGAACCTACCGCTAGCCTTGATATGCAATCGGAAC
AACAGGTGCTAAGTGCATTGAACAATCTCAGCCGAGAGCAAACCACATTGATGATTACCC
ATCGTATTGAAGATTTAAAAGAAGCTGATGAAATTTGGGTAATGAAACAAGGGCAAATTA
TCCAACGTGGAAACTTTACCGAGCTTGCCTTACAAGGTTTTTTTGCAGAATTATTAGGAA
ATCAATAAGCTATGCGTTCACTTTTCCCTTTTCTTGCCCTGTATAAAACTCATTTTGGGC
GTTTAACATTAGGTATTATTTTGGCGATCACCAGTCTGACTGCGAGTATCGGCTTGCTCA
GTTTATCAGGGTGGTTTTTAGCAGCATCAGCTTTAGTTGGCTCAAGCCTGCTCTTTAATT
TCTTTTATCCATCGTCAGGGGTAAGAGGACTTGCTATCGGTCGTACTATTTCTCGTTATT
TTGAACGCTTAGTCACACACGATGCCACCTTTCGTGTACTGGCTAATTTACGCATTGCGG
TATTTAGCAAACTCATTCCCCTTAGCCCTGCAGGATTAAATCGTTATCGCCACAGTGAGT
TGCTTAACCGCCTTGTTGCAGATGTTGATACCCTTGATACACTCTATCTAAACCTACTTT
CCCCTTTTATCAGTGCCATTATGGTTATTCTGTTTATGGGGATAGGTTTATCTTTTGTTT
CGACTTTATTAGCGTGGGTAATTTGTGGCAGTTTAGTTGTATTATTGCTGATTTTCCCGA
CACTTTTTTACCATTTAGGCAGAAAATTAGGCAAAATCGCGATACAATCCAGAGCCACCT
ACCGCTCACAGTTTATCGAGTGGATCCAACTTAACGGCGAATTTTTACTATTTGGTGTAT
TGTCAAAAGCCACAGACAGACTAAAACAGACAGAACAGCAATGGCTCAAGGCACAAAGCC
ACGAAAGCCAGTTAGGCGGTTTGTCAAATGCCCTCTTAATGTTTATTAACGGCATTTTAG
TCACTGCCGTGATTTACTTATCAGCGACCGCCATTAATGTACCACAGGCAGACAACCCCG
AAGCTCTTATCGCCTTAGTTGTCTTTTGCGTGCTTGCTTCCCTTGAAATCTTAATGCCGA
TCGGAATGGCATTCTTACATCTAGGACAAGTGATTGAAGCGGCAGAACGGATCAGTGAAA
TTACCGCACAGCAACCGACAGTCCAATTTAATGGCACAGCTCAATGGAAACAAACCGAGG
CTAACCAACCGCTTATTAGCTTTAATCAGGTAAGTTTTTCCTATTCACCAGAGCACGAGC
AAGTACTCAACCATATTTCATTTGAGATAAAAAAAGGTGAACGCATTGCCATATTAGGTA
AAACGGGTAGCGGAAAATCAACAATTTTCCAACTACTCACCCGCAATTACGATGCCACAA
GCGGCGAGATCCTCTTAAATGGTTGCAATATCAAAGATTACCCTGAAAAAACATTACGCC
AACAAATTGCCGTACTTAGCCAACGCGTCCACATTTTCAGCAATACCCTGCGTGAAAACC
TACGTTTTGGCAACCCACAAGCCACAGACGAAGCTTTATCTGAAGCGCTGGCAAAAGTTA
ATTTAAGCTACCTTCTCGAAGAACAAGGCTTAGATTTATGGTTAGGCGAAGGCGGTCGTC
CACTCTCTGGTGGCGAACAACGCCGATTAGGATTAGCACGCCTATTACTCAGCTCTGCCG
ATATTCTCTTACTTGATGAAGCAACGGAAGGATTAGATCGAGATACAGAGCAACAGATAC
TAAAACAGATTTTATCCCATACTCAAGGAAAAACCTTGCTGATGATTACCCATCGTCTAA
ACGGGTTGGAACAGTTTGATCGGGTTTATCGGATAGCTTCTGCGATTCTGAGGTAAGGAT
GTTAAAGTTATTTTGTCCTAGGTCGACATTTTGCATAGCATAGAACAATAAAATAGCGAC
AATGCTACTATTTCTTGTCGCTATTTTTAAGCATATAGAAAAATATCGTTAGTTTTTATT
ATTTTTCTAATGAGTAGCTGGCTTCAAATTTCAGCCTATTAATCAATGTATTATTTGCAG
GCGGAAATTGCCCTTCTTCTAAATCTTGTTGAGCAATCCAAAATCCCTCTTGCCCTTCCC
GACCAAAAGGTTCACCTACCCACTCTTCCACCAAATAGAAAAAAAACTCAATCACTTTAG
TTGGATACTCGAAACTGAAATGTTCATACGGGAAAGCACTTAACACATAAATACCGATTT
CTTCTTCTAATTCGCGACGTAGTGCTTCCTCAGGTGTTTCACCTTGTGACACCTTACCGC
CAGGAAATTCTAGCGACTGAGCAAAATCTTGTCCTTCTAAACGTTGTGTTAAGTAAATTT
GCCCAAATTCATTGCGGATAATTCCAGCTGAAACTTGAATAAGAGGTTTAGACATAATAA
TTCCTTGTATAAAACCAAGCGGTCAGATCTGTAAAATAATTTACTTATCTGACCGCTTGC
TAATTATGCATATTTCGCTTTGCTACCGTGACAATGCTTATATTTCTTACCTGAACCACA
AGGGCAAGGCTCGTTGCGTCCGATATGAAGATCGCTGAAATCCTGCTCTTCACCTTCTGC
GTGGTAGTGAGATGACTCTTGTTCAGCGTGAGCTTGTCGTTCACGTTCTGCTTGTTCTAC
TTCTTCTTGGCTACGCACTTGGATACGGCTTAATACGCTGATCACGTTTGATTTTAAGTG
GTCGAGCATATCGGTAAACATTGCAAAGGACTCTTTTTTATACTCTTGCTTCGGATCTTT
TTGGGCATAACCGCGTAAGTGAATCCCTTTGCGTAAGTAGTCCATTGCAGATAAATGCTC
TTTCCAAAGTTCATCAAGGTTTTGCAACATTACGCCTTTTTCAAAACTACGCATTACTTC
TGCACCCACCATCGCTTCCTTCGCTTGATACTGCTCTTTAGCAATGTTGATGATACGTTC
ACGCAAGGTTTCTTCGTGTAAATCATCTTCTGCTTCAAGCCATTTTACAATCGGCAGTTC
CATACCAAACTCTTGTTTCAAGCGGTTTTCTAATGCCGGAACGTCCCACATTTCTTCGAT
CGATTGTGGTGGAATATACTGGTCAATGACCGCATTAAACACATCTTCACGCACAGTGTT
GATCATCACTGAAATATCGTCCGTTTCAAGTAAGTAGTTACGTTGCTCGTAAATTGCTTT
ACGTTGTTCGTTTGCGACATCATCGTATTGTAGAAGCTGTTTACGTCCGTCAAAGTTGTG
TGCTTCTACTTTTGCTTGAGCTGAAGCAATCACTTTAGTCAGCAATTTCGATTCCATTAC
TTCGCCTTCTTCAGTAAAGGCTTTACGCATCATATTAAGCTTACCTTCGTTGAGATAAAT
ACGCATTAACGCATCATCTAATGATAGGTAGAAACGTGATGAACCTGGGTCACCTTGACG
ACCTGAACGACCACGCAACTGGTTGTCGATACGGCGAGATTCGTGGCGTTCTGTACCAAT
AATGTGTAAACCACCCGCTTGCATTACAATGTCGTGACGCTCTTGCCATTTGGCTTTGAT
CTCGTTAATTTGCTCTTGGGTTGGGTTTTCTAATTTTGCAATTTCAGCTTTCCAGTTGCC
ACCAAGCACAATATCCGTACCACGACCAGCCATATTCGTGGCAATAGTAACAGCCCCTGG
GTAACCTGCATCAGCAACGATTTCCGCTTCTTGTGCGTGGAATTTGGCATTCAATACTTT
ATGCGGAATACCAGCTTGTTTTAGTGCTTCTGACAGTGCTTCTGATTTTTCAATCGAAAT
CGTACCGACTAATACAGGCTGATTACGAGCCATACAATCCTGAATATCCTTAATCACCGC
TTGAAATTTCTCTGGTTCGCTCTTAAACATTAAATCGGTTTTGTCGTCACGGATCATCGG
ACGGTTAGTTGGGATCACCACGGTATCTAAGCCGTAGATTTGTTGGAACTCAAAGGCTTC
GGTATCCGCTGTTCCCGTCATACCAGCTAATTTTTCATACAGACGGAAGTAGTTTTGATA
AGTGATAGAGGCAACAGTTTGGTTTTCGCCCTGAATGTTCACCCCTTCTTTGGCTTCAAT
CGCTTGGTGTAAACCATCTGACCAACGACGACCAGCCATTGTTCGACCAGTATGTTCGTC
AATGATCACGATCTCGCCATCTTTCACGATATAATCAACATTCACTTCAAACAGTTTATG
GGCGCGTAATGCTGCATAAACGTGGTGTAATAAGCTAATGCGAGCTGGGTGATAAAGGCT
TTCCCCTTCGTGCATTAAGCCCATTTCCGTCAAAGTATTTTCGACTTTCACTTGACCACG
CTCGGTCAAGTGGGCTTGTTTGCTTTTCAGATCAAGGGTGAAATCGCCGTCGCCTGTGTA
CTCTTCGGTATCTTCTTTATCTTGAGCAATTAAATGCGGAATGACTTTATCAATCGCTTG
ATAAATTTGTGTCGCATCTTCGGCTGGGCCTGAAATAATCAACGGTGTACGCGCTTCATC
AATTAAAATCGAGTCCACTTCGTCCACTAGAGCATAGTGTAATGGACGTTGGAAGCGCTC
TTCTTTCGAATGAGCCAAGTTATCACGCAGATAGTCAAAGCCAAGCTCGCTGTTCGTTGC
ATAAGTAATGTCCGCTAAATAAGCTTGACGTTTAACATCGGACGGTAGCCCAGGGATATT
CACCGCAACGGTCATTCCTAAAAATTCAAATAACGGGCGGTTAGTTTCCGCATCACGACG
AGCCAAGTAATCATTCACTGTCACAACGTGAACCCCTTTACCCGTTAAAGCATTTAAGTA
ACAAGGTAAGGTTGCAGTTAAAGTTTTACCTTCACCCGTACGCATCTCTGCAATGTTACG
TTCGGTCAGCACCATACCGCCGATTAACTGTACATCAAAATGACGCATACCTAACACACG
CTTACTCGCTTCACGCACAGTGGCAAAGGCTTCGTGCAATAAGCTATCTAAAGTTGCCCC
TTCCGCTAAACGTTGTTTAAATTCAGCGGTTTTTGCTTGTAATTGCTCATCGGTTAATTT
TTCAAATTCAGCTTCTAAACGGTTAATTTGTGCGACACGCTTGTTTAAACGGCGTAAAGT
ACGATCATTGCTACTGCCAAAAATAGCAGTCATTAATTTTGTAAACATATCAATTTTTTC
CAAAAAAATATAAGGTAATAAGTATTAGTAACGAGTTTACGCTCCCCCTGCTTGCGGGGG
GAGCTGCCGAAGGCTGAGGGGGGGATTTTGCGACTAACTTGCAACTTTAGCTTCCTCTTT
TGCCTTCGGCACCTTCCCCCCGTAAACAGAGGAAGGAAGATAGAAGAATTACGCTGTTGG
TCCAGCCCTAATCGGCGGATTTGACACTTGATACAAGCGGTATGATTTTGCAAAAAATTC
GCAAAAAACGACCGCTTGTTTAGTTGGAATAACGAGAGGTTGTTGTTCTAAATGTAATAA
GTGTGCTGCCTCTAACTCAACTTTTTGAACTGAAGAAAAATCACTTAAGCGTAATACAAG
TTGATTTGTAGGCAATGTTTCACTTTCATTCGCTAACGGCTGAGCCGTTGGCAAAGCAAA
GATCGCCACAATGCCAAGCAGGAATTGCGAAATCAATGCAGGTTTATGAAAGCGACGTAA
AAAATTCATTTAGTACTCAATAAAAAAATAATGTTGATTATACGACAATTTTTGTAGAAT
AGGCAGAATATAAGGACAATCTCACCAAAAACAAGTTAAAGCACAGCAGGAAAGATGAAA
AATTCAACAATAAAAAATATCAATGAGATTTTGCAGAACTCTAGCTTGACGAAAATTGTC
CAACGAGCCAATGAACTCAATGAATTAAATCGAAAAATTCAGCAATTACTGCCCGAACAA
TACCGTGGGCTTTACCGAATTTTGAATTTATCCGATAATTTACTTAGGTTTGAAGTACAA
AATGGCACTATTCGTCAGGGGCTATTGTTGCAACAAACCGCGCTATTACACTTAATTCAG
GCAGATTTTCCTGAAGTAACCGCCTTAGACTTTAAGGTAAATCCTAATTTTAAATCTGCT
TAACCTAAGAGGATATGACTATGAAAAAAATTGCATTTGCCAGTATTATCGCAATGTTAA
GTGCCTGTTCGCTATGGCCTCAAAAAAGTGTTTCTGGCACTTATCAAGGTACACTACCTT
GTGCAGATTGCGAAAAAATCGAAGCACAATTAATTTTAAATAGTGATAAAACCTATCAAT
ACAACACGGTTTATTTTAAGAATAAAGAGCAATATCCTTTTACAGAAAAAGGGACTTATG
TTTGGGATCAGGATAAAGATGATGTGCTTCATTTAAGTAATGATTTTAAATTTAAAGTCG
GTGAAAACTTTGTTGAGTTTTGTGATGAGAAGGGGAATGTGTTAAAAAGTTGGTATAACT
ATAAATTAAATAAAGTTTCTCACTAACGTACAAAACTCAGAATATGTTTGTCTACTATGC
CACTTATTATGCTACCTATTTATCAATTTTATTAATAGTTTTACATAATAATCGGTATTA
TAAAACTATTATATTCATCTGATGCTCTGCAAATTGCGGATAAAGTTGTGCTAAAGATTT
CCCACTCGGCAAAACCAATTCAGGACTGATTTCATATAACGGCACAATCACAAATTCTCT
ATTGTGCATATCGTAGTGGGGAACAGTTAGACGTTCGCTTTGAATTTGTTCATTGCCATA
GAGCAAAATATCAAGATCGAGGGTGCGTTCTCCCCAACGACGTAAACGAACTCGCCCTTG
TTCATTCTCAATGCTTTGCAACTTATCAAGTAGCTCGATAGCGGTGAGATCCGTGTCAAA
TTTTACCACGGCATTCACATAATCAGGCTGATCCTGTGGACCTAATGGTTTACTGCCGTA
AAAAGAGCTGACTTTTAGATTTTTTGCAAAGGTTTGCAACGAAACAACCGCTTGCTTAAG
TTGAGCAAGCGGATCTTCTAAGTTAGAGCCAAGAGCCACATACACGGTTGTCACTATTCT
TCCCCTTTTACGACTTTCTTTTTGCGGTTGAATTTTCGGCGTGGACGACGTTTTTTCTTT
GGTTCTTCGTCACGGAAAGTGGGTAACTGTTTGACTGTTTTTAACATTTCCGCACGCTGT
GCTTCATTGCTAAATTGGTATTCGTGCCACCACGCACTTAATTCGACTAAATCGCCACCT
TCAATTTCAGCTCGCATCACGAGTAAATCAAAGCCTGCACGGAATTTAATATGTTCGAGA
GTTTGCTGTGGACGTTTTCCCGTACGTTTTGGAAATTGGAACTGTAATGACCAAATATCG
CGAATAACGGTCGTATAACGACGATGTAATGCGACCGCTTTGACACTCTCTGCCAAAATT
TCATTGGCAGCCAACATCATTGCATCGTGGCTGTTTAAACCACCTTGGTTTTTCAATTCG
TCAATTTTCTCGCGTAGCGGATACCAAAGTAGTGCTGCAAATAAAAAGGCAGGATTAACC
CGTAAATCATCACGAATACGTTCATCAGTAGAATTGAGTGCCTTGCTGATCATTCTTTCG
CTGTTGCTGTCGCCATATTCGGTAAAAAATGGGCTTAATACAGGGAAAAGTTGTTCAAAT
AAACCATATTTGCGTAATAATTCGTAGGTTTTGTGACCGTAGCCTGATTGCAGTAATTTC
AACGACTCATCAAATAGGCGTGCGGCAGGAATATTTTTCAGTAATACTGCCATTTTGCGA
ATAGGTTCATCACTCGCTTTATCTAGGAACATATCCAGTGTTGCCATAAAGCGAATTGCA
CGCAACATTCGTACAGGATCTTCTTGATAACGAGTAACAGGATCGCCGATCAAGGCGAGT
TTTCCTGCTTTCAGATCGTCTATGCCATTGAAAAAATCGTAGATCAAATTATGGCTAACA
TCATAGTAAAAGGCATTAACGCTAAAATCACGACGCTCTGCATCTTCCTGAAGTGTGCCA
TAAACATTATCTCGCAACAGCATTCCTGCTTCGCTGGTTTTCGACATTTTTTCCGTCGCA
TTGCTGTGATGATCAGCTCGGAATGTAGCGACTTCGTAAATCTCACGCCCAAAGACAATA
TGAGCCAAGCGGAAGCGTCGTCCGATTAAGCGACACTGGCGACCAAAGATTTTTTGAATT
TCTTCTGGCCGAGCATTGGTCGCAATATCAAAGTCTTTGGCTTTTTGCCCTAGTAATAAA
TCCCGAATACAACCGCCGACCATATAGGCTTCATAGCCATTTTTTTGCAGTTTATTGATA
ATGGCAATGGCGTTACTTGGAAAATCTTTTGGCGAAATACCGTAATGTCCTGCAGGTTGG
GTAAATTTTTTATGCAGAATATGGGGCGGTACAGCTTGTTGTTTATGGTTTGATTTTTTC
TTTGGTGTGTGTCGGTGCGGTTCAGTCAATTCTGGGGCTGAACGCATTGGGCGAGCAACT
TTCTTCGCTTGATCTGTTTCAACAAGCGGTGGGTTTGTATCCTTTTTTTTACGACTAAAA
AAAGATTTGATGTAATTTAAAATAGATCACCTCAATTATATAAAATTGTAGGGTGGGTCT
TGACCCACCGTTTCAATTTATATGCGGAAGTGGTGGGTTAAAACCCACCCTACTTAATTA
ACCGCCCATCTGTTTTTCACGTAGTTCTGCAAGGGTTTTGCAATCTACGCAAAGTTCTGC
CGTTGGGCGAGCTTCTAAACGTTTTAAGCCGATTTCAATACCACAAGTATCGCAGTAACC
GTAGTCACCTTCATCTAACTTGATTAAGGTTTGCTCAATACGTTTAAGCAATTTACGTTC
ACGGTCACGGTTGCGTAATTCAAGGCTAAATTCTTCTTCTTGCGTTGCACGATCAGCAGG
ATCAGCGAAGTTAGTCACTTCATCTTGCATTTGACTTTTGGTACGTTCCGCTTCCTCCAT
AATTTGTGCGTGCCACGCTTTTAAAATTTTGCGGAAATGCTCAATTTGAGCTTCATTCAT
ATACTCTTCGTCTTTACCTAATTGGTAAGGCGACACGCCCGCAAGGGCTAATAAACTTAA
AGAAGTGGGTTTTGCCACTGTCATATTTCACTCCTGTTTTTGGAATTTTTCTTCCCTAAT
TTTACCGCTCTATTTAGGGTGTTTTGAAAGCGCGTATAAATAACAGAACTCTCTGCATTT
GGCAAATTAAATTTGCAAAATTGATGGGGAAAACATTCAGATTGTACTAGTTTTCCTATA
TAGCTATTGCAATGGCAAGTATATAAGAAGGTTATGATTTTTCAAAAACAATAGAGTCTA
AGTTTAATTTAATATTCCTCTCCGTTTCGCCTCAATCTTTTCTAACAACTGCACAATCGT
CTGATCCGCAAAAATCTCTTGTGTGGTTTTGCTCAATTTTCTGCGCCAGTTTGGATATTC
GGTGCTTGTTCCAGGGATATTTACCGGCTCTAGCATATTTAGCCAGTCTTCTGGTTGTGA
ACCGAATAATACGCTGTTGGTATCTGCCACATAGCTTTGTAACTGATGGTTGAAGGTTTG
TGTAATGCCAGCACTATCTGCTTCTAGCGGTTGTACCGCTTCAACGGCTCGGCGGATCGC
TTCTTTATTTGAGTGGCGTGCATTTCTTAAAATGTTCAGCACTTTCTCATTCGGGTAAAC
GCCATATTTTTGCCCTAATTCGAAATCATAGCCTTTCCAGTAGCCTTGTACCGTTGGTAA
ATCGTGAGTACTTAAGGTGGTCATTGCTTGATATGGATAGTTTGCCAACGGTTTGCTACC
TTGATGATCATACTCAAAATAGAAAATGTTGTAGGCTAAAATACCTTTGCTTTCAAGGGT
TTCCAACATTCCTTTCGGCACAGTACCTAAGGCTTCTGCGATGATTAAGCATTGGTGGCG
TTGGCTTTCAAGGGCTAAGATTGAAAGCAAATCTTCCAACGGATATTTCACATAAGCGCC
GTTTTTCGCCGAGTCGCCTTTCGACACCCACCATAAACGGGCAAAGCCGAGAATATGGTC
GATACGCAACGCCCCGCAATCTTTCATATTGGCACGCAGTAGGTCAATAAACGGCTGATA
GCCACGCTCTTGCAATACTTCAGGGTGCATTGGCGATAAGCCCCAGTTTTGCCCTTGCGG
TGCCATAATATCCGGTGGTGCGCCCACAGATGCACCTAACACGAACAGATCTTTATCCGC
CCAGGTTTCCGCTCCGTTATCCGCTACGCCAACGGCTAAATCACGGTAGAAACCAATCGG
CATACCGAGCTGTTTTGCCAGTTCGTTACAGGCTTTAAGCTGTTGTTGTGCCACAAATTG
CAACCACATATAGAAACGGACTAAATCGCTCTGTTCTTGTTGGAATTGTTGCACGGAAGC
GGTGTGATAATCTTGATATTTTGCGTCCCAGCAGTTCCAGCCCCATTGTTCGCTGAATTG
AGAAGAAAGCCATTGATGTAGAGCGTCAAAAGTACCTTGCACTTTCAATGCTTCGCCGTT
TTCAGCAATAAATTGTTCGAAAGCGGTTTGATCTTGCTGTTTAAATTGTTCGTAGGCTAA
GCGTAAGCCTTGTAATTTCAGCCACATCACTTGTGAATAATCGACATAATCTTTTTGGCG
AGCTTCGTGTAATTGGCGCTGAATATCCGCCGAATTAAACCACGCTTGTGCTTCATGGCT
TTGTTGGAAAGCGTCAATCGCCCCAACGTTGATGTAAGCAATGTTTTGCCATAAACGGGA
AGATGGGCTGTAAGGGCTTGCCCCTTCAGGATTAGCTGGGAATAATGAATGAATTGGGTT
TAAGCCGACAAAATCACCGCCTTTTTCCGCTAATTTCGTTAAAAACTCCGCTAAATCGCC
GAAATCGCCGATCCCCCAGTTTTGCTCTGAACGTAGGGTGTAAAGCTGTAAAATTGCTCC
CCATAATTTTTTATGCTCTGCCAACTCTTGCGGTTGGTAAGCTCGTTCAGGCGTAACGAT
AATACGACATTCTGCGGTTGTACCGTTCAGGCTTAATTGATGATAACCAAGGGGTAAATC
ACGAGGCAGGTCAATGCTATTGCGTTTGCATTTTCCTGTTAAAATCTCACCGCTTTCAAG
GGTCAGCGTCCAGTTTACGTGAATGGTTTGGGTTTTGTCCGCTACAAAAAGTGGAATAAA
GACTTGCTCGCCCTGTTTGACAACTTTGACAAGCGGTAGGATTTTGCGACTTTTTTGCAA
ACCGAGCAATTTTGCTACTTTGCCGTAAACGGACGGTTGGGCATAAACACGGCGACCGTG
TTCGTCCACGAAGTAACGATTTAAAAATGGGTGGTTTTGTTTCATTGTTATTGTTTCCCG
AATAGTATTATTTTTTTGTAGGGACACACTGCGTGTGTCCATTTGATTATTTTTCGTTTG
AATAGCGGACACACGCAGTGTGTCCCTTGTATATTAAAATTATAGTAAACTAGCAACATA
AACCATAACGTTATCCACAGCTTGGGTGTCCCTAGAGCTAAAACTCGTTCTGTAGCGTAG
GCGTGGATAACTTCATCAGCAAAACCGAACAGTTGAAATATAAACCCGAATACAAGGCAG
GTTACCGATGAACGCTCCGATTTATTGTGGTATTGATGTTGCTAAACGCAATTTCGTGAT
TGGTTTTTCCCATCAGAAAAAGACCAAAACCGAAACCAATAACGCTAAAGGTATTCAACA
TACCTTGGACTATTTAAGCCAGTTTAATGTGGCTCTGATAACGCTTGAAGCAACGGGTGG
ATTAGAAATCCCCGTGGCAAAAGCCCTTGCTCGAGCAGGTTATCGTGTATTTATTGCTAA
TCCACTGAAAGCCAGTGAGTTTGCAAAATCTCAAACGAGAGCCAAAACCGATGCAAAAG
>H112 Scaffold3
TCGGATTCGTTTGGTTTTTTGCAAAATATTATAACGAAGTGACCGCTTGCAACTACAACT
TAACCTTTCTTCAAAATCTCTTTTAAAAATCTTGCCGTATGGGATTTCTTATCTTTTGCC
ACCTCTTCAGGCGTACCTTCGGCGATAATCTGTCCGCCACGCACGTTAAAGCTGAAACGT
CCGACAGTATAGCCCCTTGCTCTTGCTTCTTGTGTACCAGCAAAGAGTTCACGAATCGGG
GTAAATAAACCTGTGTAAGTCGCAGGGTTTGAACGTGGAGTACGTCCAATCGGGCTTTGA
TTGATGCCGATCACTTTGTCGAAATGAGCCAATCCGTCAATGTTCTTATAGGGGCAAATA
TGATTTTCCCCTACAAAAATAGATTGCAGACTTTGTATAGTGGCTATCTAATGTCAAAAT
AATTAAGCCCTTCTTAGCATCAGCAAGAAATAAGTCCCCCCAATCAGCGTTGCCACTAAA
CCGGCCGGCACTTCATAAGGGAATAACATCTGTCTGCCGAGCCAGTCGGCAAACACCATA
ATCACACTGCCGAGAAGGGCAGAGATTAAAATCTGGGAACTCGCTCGATTTACGCCTAAA
AAACGGGCGATATGTGGGACGAGCAAGCCGATAAAACTGAGCGGTCCAATAATCAATGTC
GCTAACGCCGTCAGTAATGCGGTAAATAAAATCAAAATCCAACGAGTGCGTTTGAGGTTT
AGCCCTAAGGCTTGTGCCATCGGGGCTTGTAGTGCCAGTAATTCAAGCCAACGGCTGAAA
ATCAGGCTAATCCCCAATAGAACAAGGCTTGCAACGAAAAACGGCACGGCAAGATCCGCC
CCGATTTGTTGGATTGAACCCGATGTCCACGCAATCAGTTGGTTCGCTCTTGGGTCGCCA
CTGGCAATGGCGATGCGTTGCAAAGTGTCAAACAGTGCCGATAAGCTGATCCCTGCCAAC
CAATACCATTCTGTTTGGGTTGAGCGTTAAGCGTTGCAATAACACGCCAGCCACCGCTAA
TAAAATTCCGACAGAAAGTGCGGTCAAAATTCGAGGATAACGTAGCTCCACAAGCGGTGC
GAAAAAGTCGTTAAATTCCAATAAAATCCAGCCGCTTGTGCCTTTGCCCAGAGCAAGTGC
AAGCCATAGCACGAGTGCAAAAACAAGTACAATCGGCAGTAAGGTGTAACGATGAAAACG
GCGAGATAGACGAGTTGATGTTTCCGTCAAACGCCCTGTATTTGACAGCGAGCGGAACAT
CAGCCACAGCAGTAACGGTGTGCCAAGTAGAGCCGTTACCGCTCCTGTCGGCAAGTTAAT
TCCTTTAAAATGAGCAAGCAGTTGGAGCAATAAATCCGTCACGGCAAGTAATAACGCTCC
GACTGCAAACGCACCGAGCAACTGCCCTTTCAGCGTTCGTACACCAAGTTGGCGGATAAT
GGTGGCGGACGCTAGCCCGATAAAACCGAGCATACCGACACAACTGACCACCGCCGAAAT
CATATAAGCACTGATAAACACGCCGAAAAAACGCAGGTGATTAACTGGTACGCCAAGGCT
TTGGGCGTTGCTGTCGTTTAATGAAAGTATGGTAAGCGGACGAAGCAACATTGCAATTAA
TCCGCTACAAATGACCGCTTGTATTGCCAAGAATTGCGGATCTCGCCAGCTCTCTTGAGC
CAAAGAGCCAGCTCCCCATTGTGCCAAGCCCCGTGCTTCTTCAGGGTAAAACAACATCAT
CAAAGCAGAGAATGAACCAAAATAGAGATTAACCACCAAGCCAGCCAAAATCAGCAACAA
CGGCGATATTGTTTTTCGCATTGCTAACGTCAGAACAAGAACTAGGCTTAAACCAGCCCC
AACTAACGCAATGGCACTTGAGCTTATATCTAACCAATTCGGCATAAAAATAGCCGTGAT
AGTTAGTGGCTTGGGGAAGATGTTGCGGAAGATAAGCGACACGTTTGGCAAACTCACGGT
TTGACCAAGCGTCAAGCGGTTGGTTATCAAAAAGAATTTCACCCGATGAAAGCGGTTGCT
GTTTGGCAAGCAATTTGATTAACGTGGATTTGCCCGAACCGTTATGCCCGATCAATCCAT
ACACTTTTCCTTCGAAAAGTCTGTTGCCACGCCCACTTGGATAGAAAAAATGATTACTGT
GGCAATTGCCCGAAATTGAAAAAACTGCCGAAAGATAAGTTGATGGAATGGGTGAGTAAG
CTCTGCTAATCTTCAAAATCAAATTACTTAATTCAACTTTTACCTTTAGTATTTACACAT
TCACTAGATACTATCTATCATTCACAAGGCAAGATCTGAATTGCTAATCCACCTGTTGAA
GTTTCGCGGTATTTCGCGTTCATATCTTTCCCTGTTTCATACATCGTTTCGATCACTTTA
TCTAGGGTTACGCTTGGTTGTGTCGTTCGGCGTAATGCCATTCGGCTTGCATTGATTGCT
TTTACCGAAGCAATCGCATTGCGTTCAATACAAGGTACTTGGACTTGTCCTCCAACAGGA
TCGCAAGTTAGCCCCAAGTTATGTTCCATTGCAATTTCTGCCGCCATACATGGCGTGGTA
AAAAGTCGTAATGGAACGGCATATCCGCAAAAAAATCAAAGGTGATTGTTTTAGCATGTT
CCGGTCTTGCTTCTGCAAGACATAAATTTTGGTGCTGTTTGACATCACTTACGACCGTAT
CAATACGCTCAATATCTACATTGTCTGGCAGATAGCCCATTAATCCCATAATAATCGCGA
TATCCGTACTGTGCCCACGCCCAGTCAATGCTAATGAGCCATAAACATCGACTTGCAAGC
GGTCAGTTTCTGCCAATTTTTTGCAATCAATTAAATGATCAATAAATTCTTTACCCGCTT
TCATCGGACCAACGGTGTGGGAACTTGAAGGCCCAATTCCCACTTTAAACATATCAAAGA
CACTAATCATAAACACACTCAAACATAAGCCACTCAAGACATATTTTAGCGTAAGTTCTC
TATAAGAGGAATGTTACCGATTTATGTATATCATTTTGGTTATAAGTTAGAGCCTTCAGT
TATTTTAATTTTTTCACTAAAAACGGTAGATTGAGCTGGAATTTTCAACTTAGGGAACTT
ATTATGCAATATTCAAAACTCTTTCTCGGCTTGGGTTTTCTTTCTGCTTCATGTGCCGCG
ATTTCGGCACCGACAAATACATTGGTCAACTGTATTGCGACAGCACCGATGAAACTTAGT
CCGGCAATTACAAATGATGCTAATGACTTCAATGCCAGCTCACAACAAGTCTATAACCGC
TTAGTCGAATTCAAAGCCGGTAAAATTGAAGTAGAGCCGGGTCTAGCCGAACGTTGGGAA
ATCAGTGAAGACGGTTTGGTCTATACATTTTATCTACGCCAAAATGTGAAATTCCACAGC
AACAAAACCTTTAGCCCAACCCGCCCGTTAAATGCCGATGATGTGGTGTTCTCATTCCAA
CGCCAAGCGGACAAAAATCATCCTTATCATAATGTTTCGGCAGGAACCTACTTCTACTTT
AACTGGATGAACTTACCGAGTATCTTAAAATCCGTTGAAAAAGTGGATGACTACACCGTT
AAAATTACGCTGAATAAACCGAATACGCCGTTTATTACCACGGTTGCCATGGACTTTTTA
TCTATTTATTCAAAAGAATATGCCGATCAGCTTCTTGCCCAGGGTAAGCCCGAAACTCTT
GATCAACAACCGATTGGAACGGGGCCTTTTATTTTCCAAACTTATCAGACCGACCACGCG
GTACGTTACACTGCTAACGTAGATTATTGGAAAGGCAAAGCAGACATTGAACGTTTAATT
TTTAGCATTACCCCTGATGCCGGAACACGTTATGCCAAGTTAAAAGCCGGCGAGTGTGAT
GTGATTGATTTTCCGAATATCTCGGACATTGCTCAGATGAAAAAAGATCCTCAAATCAAT
CTACTTGAGCGTGAGGGATTAAACTTAGCTTACATTGGGCTAAATACCACCAAACCTGAA
CTAAACAACGTAAAAGTTCGCCAAGCCCTTCACCATGCTACCGATAAAAAAGCGATTGTT
GATGCGGTTTATCAAGGCGGCGGAACGGTTGCAACCAATCCGTTCCCTTATGCAGTATTA
GGTTATAACTCGCATTTGCCACAATATGAATTTAACTTGGAAAAAGCAAAAGCATTATTG
GCAGAAGCCGGCTATCCAAACGGTTTTGAAACGGAAATTTGGGTGCAACCTGTGGTTCGA
CCATCCAATCCGAACCCTCGCCGCACGGCTGAAATTATTCAAGCAGACTGGGCTAAAATT
GGCGTGAAAGCAAAACTAGTCACACATGAATGGGCGGATTTTAATAAACGCACCCGTGAA
GGCGAATTTGCCGCAGGTACTTATGGTTGGACAAGTCGTAACGGTGATCCTGATAATTTC
CTATTCCCTTTATTTAGCCAAGCAAATATCCCCGGCACCAATTACTCTCGCTGGACAGAT
GAAAAATTTGAGGCGCTACTCGCCTCAGCGGTACAAACTCAAGACACACAAACACGTGCA
AAACTATATCAACAGGCAGTCGAAATTTTCCAACAAAACAGCCCGATCATTCCGTTTGCC
CACTCCATTAACTACGTACCGTTAAATAAACGGGTACAAGGCTTTGTTCAAAATCCGTTT
GGCTATACCGCATTTTATGGCGTAAGTCTGAAGCCTTAATCTATTAGGGAGCTTAAAATA
TTAAGCTCCCTTATATAAGTCTTTCTAAAAATAAATCGTTTACATCATTTACTTACTATT
TTGATCCACAGTTGATAGAATCCTTTCATATCTACACTAAAAATAAGGAAATATGATGTC
TAAACTCTTTCCCAATGCACAACCTCGTACCCAAGCCCCTTATCGTTTTGATATTGTGGG
AAGTTTTCTACGTCCTGAAAGCTTAAAACATGCTCGCCAACAATGCCAATGTGGCAATTT
ATCTTGTAGTGAACTGACTCAAATTGAAGATGCTGAAATCACAAAATTAGTTGAGCAACA
AAAATCTGTTGGATTACATGCTATCACTGATGGAGAATTTCGTCGTACTTTTTGGCATTT
AGACTTTTTAGCCGCACTAAATGGAGTAAAAGAAATTGAAGCGGAAAAATTCTCTGTGCA
ATTCAAACATCACAGTGTCCGACCTAAGACATTAAATATCGTAGACAAAGTAGAATTTTC
GGATAGACAAGACACCCATTTTTAGAACACTATCGTTCACTCCAGACTATTTCAGGAGAT
TTCCCTGTCAAATTTACGATCCCATCTCCATCAATGCTACATCTCATCTGTACTGTACGA
GAAACCAATTATCAACCTATCTCTCGCTACAAAAATAATAATAGCCAGCTATTAGATGAT
ATTGCTGATGCTTATAAATCGGCAATAGAAAAATTCTATGCATTAGGTTGCCGTAATTTA
CAATTAGATGATACAAGTTGGGGAGAGCTTTGTTCAGAAGAGAAGCGAGCTGCTTATCAA
GCTCGAGGGTTCGATTTAGAACAACTCGCAAAAGACTATGTTTATTTAGTCAATCGCGCC
AATACATAGACATTAACCAACTCTGTCTTAGTCCACAATGTGGCTTTGCACCAACTGAAG
AAGGTAACATTCTAACAGAAGAGCAACAGTGGAATAAATTAAAATTTATCCGAGACATCG
CTGAAGAGGTATGGGGTAAATAATACATTTAATTTATAAAGCGGTCGGATTTGCAAAATT
TTCGTCAAATCCCACCGCTTGTTAATCAATTAAGCCCTACGCCACCTTGTACCATTTGCA
CCATCTTCAAGCACAATGCCCATTGCGGTGAGCTTATTGCGTGCTTCATCGGCTACCGCC
CAGTTTTTGCTGGCTCTCGCTTCGTTACGTTGTTTAATTAAGGCTTCGATTTCTGCCACT
TCATCATTATTGGCATCACCTTGTAAGAAGGTTTCTGGATCTTGCTCTAACAAACCTAGC
ACGCCTGCAAGTTGTTTCAGACGAGCTGCAAGTTTGTTCGCTTCCACCTGATTTTCTGCT
TTGAGTTTGTTGATTTCACGGGCTAACTCAAATAATACTGCTAAAGCCCCTGGGGTGTTG
AAATCATCGTCCATTGATTCTTTGAAAGCGGTCACATACTGATCGTTTTCTACAAGTTCG
ACATTCCAATCACAGCCACGCAATGCCGTATATAAACGCTCTAACGCTTTGCGAGCCAAG
CCGATATTTTCTTCGCTGTAATCCAACAAGCTACGGTATTGTGCGGTTAAGAAGAAGTAA
CGAACACTTTCACAATCATATTTGTTTAAAATATCACGAATGGTGAAGAAGTTATTAAGC
GATTTTGACATCTTCTCTTCGTTGATCGTAAGCATTCCCGTGTGTAGCCAATAATTCACA
TAATCGTCACCGTGAGCACAGCAAGATTGTGCAATCTCGTTTTCGTGGTGAGGGAACATT
AAATCCGAACCACCGCCGTGAATGTCAAAATGGTTGCCTAACTCTTTGCTGTTCATCGCC
GAACATTCGATATGCCAGCCTGGACGACCTTTGCCCCAAGGGGAATCCCAGCTTGGTTCA
TTCTCTTTCGACATTTTCCATAATACGAAATCCATCGGGTTGCGTTTGACCGATTTAATT
TCAACCCTTGCCCCTGCTTGAAGCTGTTCAAGATTTTGGCGAGATAAGGCACCGTATTTT
TGGAAAGATTCGACATTGAACATCACGTCACCATCTTCCGCCACATAAGCGTGACCTTTC
GCTAAGAGTTTTTCGACAATCGCAATAATTTCAGGGATATGTTGCGTTGCACGAGGTTCA
ACATCAGGGCGAAGGATATTTAACGCATCAAAATCTTTGTGCATTTCGATGATCATACGA
TCAACAAGCTGATCGCAAGTTTCATTATTTTCTAACGAACGTTTGATGATTTTGTCGTCC
ACATCGGTAATGTTACGCACATAGCGTAAGTTATAGCCGAGATAGCGAAGGTAACGTGCG
ATCACGTCAAAAGAAACAAAAGTCCGTCCGTGCCCAAAGTGACAGAGATCGTAAACCGTG
ACACCACAGACATACATTCCAACGTGATCAGGGTGGATAGGTTTAAATTCTTCTTTTTCA
CGTTTTAAGGTGTTATAAATTTTGAGCATTATTTCCTCTATTATTTAATAAAAAATTGTC
AATCCATCTAAGAAAATAAGAGGAAATATTATATTTATATTCTTCATTTAATACCAAATT
TCTCTTTTAAATCGCTTTCAAATTTCTGTAGTTCTTTATTCAGTAACAATAATCTATCTG
CCTTTTCTTTAATTTTTTCCTGTCCTTCTAAAGTCGGGTTTTGCATAGTTTCTACTGATT
CAATAATAAAATCATTTAATAAAATCAGATTTTCTTTAATCCTTAATTTCAATAACTGAA
TATCCGTATTTTTAACCTCTATCATCTCTAGATTTTGTATAATAGAAGATATTCTAGTTT
TAAAGATATTCAATCCCTCTTCAATTTCAGATTTATCTTGACTGCTCAGCTTTTGTTGCA
ATTCTGCTAATACCTGTTCTTGCTTAATATTCCATAATACCAACTTATTAAAGTCTTCCA
CAGCTTCAATAGAAGCCGAACTCTCCACTGTATGCACATCTTCTTTTGATGTTTTTTCTA
AAGAAGTACTATTGATACTCTCATGCTTTCCGACATTATCACAAGAAGATAAAAACATCA
TACATAATACTAAGGTAATAATTTTAATAAACTTATTCATTTCAAAATATCCAAATAATA
CTAAAAAATCTTTATTAAATATATTCATATAAATCATTCTTATCCAGTTATTACACACTT
ATTGCCTGCTGAATAAGTAGCTTTTTTACAAAACTATTTTGATTAGTTGCAGATAATCCA
ACACCTCTAACTAATTTTTTAAATGGATTATTGCCAGAGAAAAGGTGCTTTAAGCCCTCC
ATTGCAACTAAAACCTTTATAGCTTCTAACTTTCTAACTCGTTCAAATTGACGTAAATTA
CGGTACTCTCCTATATCTTTTCCAAAGGAGAGTAATTTCTGTAGCTCTTTTGCCAATAGA
ATAGCATCTGCAAAACCTAAATTAACACCTAAACCCGCTAGAGGATGGATCGTATGAGCT
GCATCACCAATCAAAGCAATCCTTTGCTGGGCAAAATCGCGAGCATAACGTGCGGTCAAA
GGATAAACATCCCTTTCACTTTGTAACTCACATATTCCTAATTGATTATCAAAAGCAATA
TTCAATTGTTTGAGAAAAGATTTTTCATCACTATTAACTAGTCTACTAGCCTCAAGTGTA
GGCAAAGACCAAACAATAGAACAAAGATGTTCATCTTTTAAAGGCAAGAAAGCTAAAATA
CTATCAGGCGAAAAAACTTGACGAGCCACTTGTTGATGCATTTCTGTTGTTCTCACATTA
CATACTAATGCAGTGTGTTGATAATCTCTACTAATCAATGGAATTTTAGCTTGTTGACGA
ACCCAAGAATGAGCTCCATCTGCACCTATAACTAACTTACTTGTAATCATCTCTCCGTTT
TCTAGAGTTAAAAAAGCGCAGTTATCATTAATGCCTAAAAATTTAGGAGCATCCAATATC
ACTTCTACATTATGCTGATGAATGACTTGCTTCCATAGAGCATAACGAATCTGCTGATTA
TCAATAATAAATCCTAGCTGCTCTAGTCCAAGTTCTTTGATTACGGGATCTTTATTGTCA
AAACAGAGACTTGAAAAACTATCCTTTTCCCAGACATACATTTGGTCATAAGGAGATAAA
TCACTTTCAGAAATATGATACCAAGCACCTATTTCCTCAAGCATTCTTTGGCTAGTAAAA
TTAATTGCACTTACTCTATTACTGATTGACTTACTTAAATAGGGAACTGTTTTATCAATA
ATCTTGATTTGACAATTACTATTTGCAAGTAATCCTGCTAAAGCTAAGCCAACCATTCCT
CCACCAATGATGGTAATATCTGCTGTTTTCATTCTACGATGTCTTATAATGTTTTTCTAA
ACTACAGTGACGAACTCTTACTTTTTTGCCTTTACTTTCAATATACCTGGCTAATTTCTC
TGCAACAAATACAGAACGGTGCTTTCCGCCTGTACAGCCTATGGCAATCGTTAAATAACT
CCTATTATTTTGCTCCAATAAAGGCAACCACACTTCTAAATAATTACAAGTATGAGAAAT
AAATTGATGAACTTCTGGCTGATTTTCTAGAAAATCTATAACAGGTTTTTCTAATCCTGT
CATAGGGCGAAGCTCAAGATTCCAATGGGGATTAGGTAAAAAACGGACATCGAAAACATA
ATCTGCATCAGCAGGAATGCCATACTTAAAACCAAAAGATTCAACAATAATATTTAATTC
TTTCTCCGATGATCCATTTAATAATTCTCTTAATTTCTCTGCTAACTCATGTGAAGAAAA
GTACGTTGTATCAATAATATAATCCGCATGCTGAAATAATGGTTCAAGAAGATGATTTTC
TAAATCAATCGCATTTTCTAAAGATAAATCATTGGTAGATAATGGATGTAAACGACGAGA
GTCACTATACCGACGAACTAAAGCCTTACGCTGACAGTCAAGAAAGATTAAAGTTTTTGA
AATGTGAGAGGGAAACGCATGTAATACTTGCTCAAGCACATCTGGATCTTCTGGTAAATT
TCTCACATCAAGGCTAACAACAACAGATCTCTTCAATTTTTCTAAATAATCTGTTAACTG
GGGAATTAAAGCAAGAGGAATATTATCCACGCAATAATACCCTAAATCTTCCAACGCTCT
TAACGCAACAGACTTTCCTGAACCAGATCGCCCGCTCATAATAATCAATTCCACATTACA
TTCCTCGATTCTAAATTTTTGTTTACCGAATAATCATAATAACTCAATACTTGCCAAATT
TCTTCTCTGGATAATGCAGCTCTTAGATGCTTTAACAAATTCTTATCACTTAATTGCTGT
GCTATTTCTCTCAAAGAATCCTTATATTCTACACAAATTTTTTCCGAAAAGAATATGGCA
TAAATAATATCCACATCCTTATGATCTATTGATTCAAAATTTATTCCTGCCTCTAGTTTC
AGGAAAATAGCAATTGGTTTCTCTAGCTGAAATTCTTGACTCATCAACAATTTTGCGTGA
GGTAAAGCCACTCCATTATTAATTCCGGTAGAACCTAATTTTTCACGTTTAAAGAAATAG
CTAAAACATTCTGCTGGATGAATACATAGTTTATCTGTAGGTGAAAGGCTATTATTTAAT
ATTTCTGCCATCGCCTTCCCCAGAAACTCTAAAGCCTGTTTTTTATTAGAAATGGGAACA
TTGTAATGAATATTATTAATATCTAAAAATGTGGTTAATTGCATCATAAAAAATCAAACG
ACAAAAAAATATCTTAAGAATTTTATATTACAGTCTAAATTGCTCACCTAAATAAACTTT
TTTCACATCCTCATTATGTAAAATTTCTTGAGGAATCCCACTAGCTATCATCTGACCATT
ACTCACAATATAAGCACGCTCACAAACATCTAAGGTTTCTCTTACATTATGATCTGTGAT
TAAAACACCTAATCCTCGTTCCTTTAAATTCACAATAATCTTCTTAATATCGATCACTGA
AATAGGGTCAACCCCAGCAAAAGGTTCATCCAATAAAATAAACTTAGGATTAGCTGCCAA
CGCACGTGCAATTTCTACTCGACGGCGTTCACCGCCAGATAAAGATTGCCCTAGGCTGTG
ACGAATATGCTCAATATGAAATTCTGCGATTAATTCATCTGCTCTTGCTTGACGCTCTGC
ATCGGTTAGATCTTTCCTAATTTGTAACACCGCCATCAAGTTATCATAAACACTTAAGCG
ACGAAAAATAGAGGCTTCTTGAGGCAAGTAACCAATACCTTGTTTTGCTCTATCATGCAT
AGGTAAAACACTGATATCTTGATCATCAATACGGATTTTACCATGATCGTGACGCACAAG
GCCTACTACCATATAAAAAGTAGTCGTTTTTCCTGCACCATTAGGACCTAATAGTCCAAC
TATTTCTCCCGATTTAATATTTAAACTTACATCTTTAACAACTTGGCGACTTTTATAACT
TTTAGCCAAATATTCAGCATATAATGTTGGCATACAGAATTCCTATTTCTTATCACTTTG
CAATTGGTTTGGAATTAATACAGTTTTTACTCTTTGTCGGTCATTACTCGTCGCTTTAAG
GTTCTGTTTTTTGACATCATAAGTAATTTTTTCTGCTTTAATGGCACTATCTAGCTGCTT
TAATTCAGCATTGCCTCTTAATATCAAAAATTCAGAATCTAAATCATAATGTACAGAATT
AGCCGTACCATTAACAATCTTACCATTATCAAGGGTCTGCTGAAAAACAACCGGTGTGCC
AAAAGCCTCAATAAGTTCCTTTTGAGTATCCCTTCTAATGATTGTAACTTTTTCTGCATT
AAGCTTAATTGACCCTTGAGTAACAACAACATTGTCGCTAAATGTCACAATATTTCTTTC
CATATCCAATGACTGGCTACCTGAATCAATTTTGATGGGCATATTTCTATCTGTTTCCAA
AGCCTTAACCGATAGATTTACAAGACACAATGCAATTATTAATACAAGTTTAGTTCTAAA
ATTCATTCTATATCCCTATGTAAAACTCTAATTATTTATCAACATTAATAAATTTTGGTT
CAATATAAGTTTTCACATCTTTGGTTAAGGTTGCCGTTTGTTTTTTCAAATTGCCTTTTA
AGCCAATTCCAGTACTTGTAAATCCAATACCTGTTGATTTCACCGTACTGTCTGAAAAAA
TATCTTGAGTATTTAAATCTATGCTTAACACTTCTGCTTCGATTTTCTGTAACCGAGAAG
TCGGATCTAAGCTATTAATTTTAACATTTCCACGCAAATTCAATATTTTATCTTTGGTAA
CATCTGCATAATCGGCTTCGACTTGCCACTGTTTTAATGCACTTTCTGCATCAAATAAAT
TAAGTAATGGCTTTAGAAATTCTGTTCGTTGCGTATTTTCGTAACGTTTAACCTCTTCTG
CTTGAGCAAAATATTGCGGCTTTCCATTTAAATCATAAGCACTTGTAGAAATCTTTTGCC
CTATATACTCTGCACTTCCTTCCTTCTTTATTAGCTGAGACAATCCAGTACCATTGCTTT
GTTGACTATAATACCAACCAGCAAGTACTGCTGCTAATGTGGCTAGAATAATATTTAAAC
GGATATTCATACAATCTCTTCTTCGTTTAGATACAGCTGAGAATTTTAACATAAATTCCT
ACGGCAATATAGAACGAAAATTGCAAGAAAAGTTCATACAAAAAACCTCAAGGTAAGCCT
TGAGGTTTTTAAGCGATGTCTATGAATTACTTCGCAGCTTTTAACTCTTGATAATATTTT
TCATAGAGTTCAATCGCATCACCCACATCATCTTGCCACTGACTTTTTTGTAACACTTCA
GAGGTTGGATAAATTGCTGGATCTTCGGTAATCTCTTTTGGTAATTTTTCTAACGCTTTT
ACGTTTGAAGTTGGATAACCGATTTCTAATGTTAATTTCTCAGCCACTGGCGCACTTAAT
AGGTAGTTAATTAACTTATGCGCACCATCTGGGTTTTTCGCATTAGATGGAATTGCAAGC
GTATCCACCCATAATACTGGGCCTTCTTTCGGGAACACCATATTTACAGGGGCTTGTTCT
TTTTTCGCAATGCGCACAGAACCATTCCATAATTGACCCACTTCTACTTCACCTGAAATA
AATGAGTTTGCAGGATTGTCAGAGCTAAATGCTAATACGTTTGGACGTAATTTTAATAAC
TCTTCATAAGCTGCTTTAATTACTGCTGGTTCTTTAGTATTTGGATCTTGACCTAATTTT
AATAAAGCAATGTTGAATACTTCACGAGCATCATCAAGTAATTGAACTTTACCTTTAAAC
TCAGGTTTCCATAAATCACCCCAAGCGGTGAAATTGTCACCATTGTATGAATTAGTATTA
AATGCAATACCTGGCGCACCTAATAATTGTGGTAAAGAGTATTTGTTGCCTTTGTCGTAA
GGTTTATTTAACCAGTCTGGGTTAAGATCTTTGATCACAGGTAATTTGCTATGATCAAGT
TCCATTAACATACCTTCACGACCCATTTTTGACACGAAGTAGTTACTTGGTGCGATTACA
TCATAACCGCCATCTTTGCCCTGAATTTTGAGTTTCGCATACATTGTCTCATTTGATTCA
AGACTTGAAACCACAACCTTAATACCTGTCTGTTTAGTAAATTCTTCTAACAAACCTTCT
GGCACATATTCTGTCCAAGTATAAAGATGTACAGTGTCATTTGCTAATGCACTATTTGCC
CCTAACATCACCATACCCGAAGCGAATGCAACAGCCCATTTTTTCATCAATGTGTTCTCC
TAAAAGAGTAAAATAAAGAAGAGGTTGGATTACTCCAAAAAAACCAAGTCTTTCAAATAA
AAGACGGGGGAATTCTAAGCCCCCCCCTGTATTTTGCAACAACTTTATTTCAAAATAGAT
TATTTTTTAAGCTATCAAGCCTAATATTACATTACCACTACGTCAAATTGATCTTGGTGA
TAATACGGCTCAATTTTAATTTCGACTTTTTTACCGATAAAAACTTCTAATTCCGCAAGC
AATGCGTGAGATTCTTCATTAATCAAGTATTCCGCCACGCTACGAGAAGCATATACTACA
TAACGTTCCGATTTGTATAAATGATGAACTCGAACCACCTCTCGAACAATCTCATAACAG
ACTGTTTCAACGGTTTTTATCGTACCTCGCCCTTTACACGAAGAACAATCGCAACATAAC
ACTCGTTCAAGGCTTTCCCTGGTACGTTTACGCGTCATTTCAACCAAACCAAGTTGGGTA
AAGCCATTGACATTTGTTTTAACTCGGTCGCCTTTTAAGGCAAGCTCTAAGGACTCTAGC
ACACGCTGACAATGCTCTTCTTCCTGCATATCAATAAAATCAATAATGATAATACCACCC
AAATTTCGCAGTTGTAATTGATGTGCGATTGCCTGTGTTGCTTCAATGTTAGTATTAAAA
ATCGTATGTGCAAGATTTCGGTGTCCGACAAAAGCCCCAGTGTTAATATCTATGGTGGTC
ATTGCTTCTGTCTGCTCAATGATTAAATACCCACCTGATTTTAGATCAACACGTTTATCC
AAGGCTTTTTGAATACCATCTTCAATGCGATAAACATCAAAGAGGGGTAAAGTCCCACTA
TATAAACTCACATTCTTGGCTAACTCTGGCATAAACTCAGCTAAGAACTCTTTTACCTGC
TCATAGGTCATTTTTGAGTCAATTTGAATTGAATGAATATGCGTTCCAACGAAATCACGC
AACACTCGTTGTGCCAAAGCTAATTCCCCATAAAGTAAAGATCTCGCAGGATATTTTCCT
TTTCGCTCTAGTACTTTTCGCCATAACCGCTTTAAGAAAGCCGCATCTTGTTCAAGGCTC
TCTTCGCTCACACTGTCAGCAGCCGTTCTTACAATAAAACCGCCTAGCTCATCACAATAC
GGCTCAACTAACGATTTTAAGCGATTACGTTCTTCTTCACTTTCAATGCGTTGCGACACG
CCAACGTGACTATTTTCTGGCATAAAAACCAAATAACGAGAGGGCAATGTAATGTCTGTC
GTCAATCTTGCCCCTTTAGTACCTAAAGGATCTTTGACCACTTGCACCACAATATCCTGC
CCTTCTCGCACTAACTCGCTGATATTTTTGACAACAAATTGCTTTTTCTCGCTTTCATCA
ACACATTCAGTATGAGAAACAATATCTGAGGCGTGTAAAAATGCCGCTTTTTCTAAGCCA
ATATCAACAAATGCCGACTGCATACCAGGCAAAACCCGTGTCACTCGTCCTTTATAGATA
TTACCGACAACACCTCGCTTTGCCTCACGCTCAATATGGACTTCTTTTAACACACCATTT
TCAACCAATGCTACCCTCGTTTCACTTGGGGTTACATTGACTAATAATTCTGCACAATTC
ATCTTAAATTTATCCCTAGAATCATTTACAAAGATACTAGTACTGATTTTCTTAAAATAT
ACATAAATAGTTATTTACCATAATAGAATAAAGGTCCTAATGGCATCTGAGGAATACTAA
ATTTCTCAGGATAAATAACTTCAACCAAGTATAGTCCCTCAGCTTTCGCTGTTGGTGCAG
CCAACGTCCTATCTCGTTTTTCTAATAGCCATTTAATCCATTCAACAGGTTTATCGCCTC
TTCCAACCTCAATCAAACTACCAACTATATTTCTTACCATGTGGTGAACGAATGCATTCG
CTTGAATATCCAATATAATATAGTCTTGATGGCGACTCACAATGAGATGATGAACATTTC
TCCATGGCGTATGTGATTGACACTTCGCAGCTCGAAATGAACTGAAATCATTCTCTCCCA
ATAAAAACTGCCCTGCTTCATGCATTTTTTCATGATCCAGAGAATAGTGATAATGAGAAA
TCCCTTTCGGTAATATGGCTGAACGTAATTTATTATTATAAATAACATAACGATAGCGAC
GAGCAAGAGCACTAAAACGAGCATGAAAATCGTCACTTACTCCAATAGCCCATTTCACCA
CAATATCTTCTGGTAAATGAGCATTGGTCCCTAAACACCAACTCTGCATAGGTCGATTTA
CATCCGTATCAAAGTGTACAACCTGCCCAGTAGCATGTACTCCCGCATCAGTTCGCCCTG
CACAAAACACTTCACAAGATGAATTTGCAATGACTGATAAGGCTTCTTCCAATCTTTGCT
GTACTGAATCAACATATTGTTGGCGCTGCCACCCACAATAACGGCAACCATCGTACTCAA
TTCCAAGGGCAATTTTCATTAGACAACCTAAAACATTTAATTAATCTGATTAACTCTTTT
TTTTCATAAGAAAGTAACTTGATAAGTTACTATAGCTAAATCGTATTATTTATACCGCTG
TCCGTATCATTTAATGATTGACATCCAAACAAAAACAGCCAGTAAATCATTTTATTCAGG
GATTAATTCGCTCTTCGGGCATTATGCCAGATTAGTATTTAATTTAAAACAACTACACAA
TTTTGCCCCCGAAGAGAATACAACATCAGTAAACTCATGCAGATATTGTAAAATTAATTA
TTGTGGAAAAACTCAAATTCTTCCCTACTTTTACTGAACATTTGTTCTTTTAGAACGCCG
ATCAGCTCTTGTCTGACAACAGAAAGTTTTGGTCGTTCATTTTGTTGGAACACCACTGGA
CGACAAAATTCCATTGCCTTAATGCCTAAGCGAGCGGTGAGCAGTCCCATACCAATCCCT
TGTGCCGCTCGAACCGATAAACGAGCGGTGAGATTTTGTGAGAAAAAATCTAACCCGACA
TCGCAGGCAATTTCCGTTGCCCCTGCAAAGACCATATTGGTCATCACCATTCGGAACAGT
TTTAAACGGCTGATATAGCCCAATTCCATACCGTAGGCTTTGGTGATTTTATTGACTAAA
GCAATGTTTCGCCACGCCACCATTAAAATATCCACCAACGCCAAAGGGCTTACTGCAACG
ATAATTGCATTTTCCACCGCATTTTTACTAATTAACTTTTTCACTTGGTTATCAATCGGG
CTTAATACATTTTCACTGAAAAGATACAGCACTTCTTTGCTGTTATAAGCTTCGTCAAGC
TGAAATTGCCAACGCTGTTCCGCCTGTTGAACCATCGGCGTTTGAGCCAAATTTTTAACC
ACCAATTTGCAAAATTCTCGTGCTTTTTCACCGCTTGTATCCGCTGTTTCCAGTAGTAAT
TGTTGGCTCATTTGCTGATGATAATGATGTTTACGCAACCAACGTAACTTTCTCCATTCG
TTGATAATAGCCCCTACACCAGCCAAACTGATGCCAAAAAAGGCAACGGCAAAGGCAAGG
TAGATCCACTGATTTGCTTGCCAAGTATCAATTAACCATTGCACTGATTGAGCAATGGTC
GCAACGCCAAACAGAGCCAACGCAGCTAGAAATAACCTTAGCCAGAAGCAAGAGGGTTTT
AAACTTTCTTCAATAATCAGTTCTGCTTCAACTGCTTTTGGATCTTCATCAAGCTGAATG
TCTGCGTCGCTAAACTCTTGTTTTGGTTGATGTTTTACTTCTGTTTCAACCATTTCTTCG
GTAAAAATGCGTTTTTCCATTAAGATCTCACCGCTTGTGTAATGTGTTGCTTTAACCCTT
CGTAGCCGTGTTCTGTTTTGAGAATATCAAACAGTTGCACCGCTTCGGGATACTCTTTAT
CGAGATAACGTAGCCACTGTTTAATGCGTGCGACGTGATAAAAGCCGGTATCCAGTTCGT
TTTCCATATGTACATATTGAAATAAGAGCTGTAATACCTCGTTCCACGCCATTTTAGGCT
GATTATATTTCACAACTTTGCTTAAATTTGGCACATTTAACGCCCCACGCCCAATCATTA
ACGCATCGCAAGCGGTCACTTCACGACATTTTTTTGCAGAGAGATAATCCCAAATTTCGC
CATTTGCAATTACAGGGATAGGCAGTCGTTTTTTTATCTCGCCGATGGCTTGCCAATTAA
TGCGTTCTGCTCGATAGCCGTCCATTTTGGTTCTGCCGTGCACAGTAATTTCCGTTGCAC
CGCCTTGCACCACCGCATCGGCGATCTCAAAGGCTTGTTCGCTACTGTCCCAGCCTAGCC
GTACTTTGACCGACACAGGAAGATGGCTAGGCACCGCTTCTCGCATTGCTTTTGTTGCTC
GATAAATCAATTCAGGTTGTTTCAGCAAGGACGCACCGCCGTTACTGCCATTCACTGTTT
TAGACGGGCAACCGCAGTTGAGATCAACCCCGTACGAGCCTAGTTCAACGGCAAGTGCTG
CGTTTTCTGCTAACCATTGTGGGTGTTGTCCTAAAAGTTGTACACGCACAGGCGTACCCG
ATGGGGTAAAACCGTTATTATGTAATTCAGGGCAAAGGCGATAAAACGTTTTCTTCGGCA
GTTTTTGATCGACCACTCTCACAAATTCTGAAATGCACAGATCATAATCATTGACTGTCG
TTAATAATTGACGCACAAAAGGGTCTAACACCCCTTGCATAGGTGCAAGGATAACTTTTG
GTAAATTTTCCACAAAATCCGACCGCTATTAGTAAGAAAAATGGTGTAAACGTAGGTCAG
GGCGAGCAATTAAGTAGATGATTAATGCAGTAATTGCCCCTAACGTATCGGCAAGCATAT
CTTTTTGTGCGTCCCAAATATCGCCTTGCGAACCTAAAAATTCAATGCCAGCATTACCCC
CTTCAATCACTGCATATTGCCATTCGATGATTTCGTAAGTTGCGGCAACTGACATAATAA
AAAAGAGCGAGAAGAAGAATGCCACGCCCAAGCCGCATTTACGTTTACGCAATAACCATT
CTGCCATTGGGAAACTATAAAAGCCGATAATGTAGTGAGCTACACGATCAAAGTGGTTAC
GATCTTCGCCTAAGAAGGTCAAATACTGATTTGCCCAATCAAACGGCACATTCGCAAAGG
TATATTTTGCACCGATGAGGTGCATAATCATCCACAGTGACATCAGCACATAGGCAAGCC
CACTAAATTGAAAATGTTGATAAGTGAGTAGAAGTAGAGCAAATACCACAAAAATCGGCA
TTACTTCTGCATACCAGACGGCTCTGTCTGTCGGGTTAAAACCAGACCATACGGAAACAA
CCGTAATCACAATCGCTAAGAAAAGCGGAACGATATGAGAACTTTTTTGCATTATTTCCA
ACCTTTTGATTTACAAATAAGATCATAAGCAGCTTGAATTTGCTGTGCTTTTTCTTTTGC
CACTTCCATCATTTCAGGCGGTAAACCTTTAGCGACTAACTTATCTGGGTGATGTTCATT
CATTAATTTGCGATAGGCACGTTTAACCGTCGTTTGATCGCCGCTTTCTGACACCCCTAA
TACGCTATAAGCATCTTTTAAACTTGGTTCACTTGAACGCTGATAACCACCATAATTTCC
TTGATATTGTCCTTGTTGGTTTGAGCCTTGCTGTTCATATTGATAATAGCCTGAGCGGAA
ACGTTGAGCTGCTGCCACCATTGCTATCATCTGCTCAAACTGTAAACGAGACATTCCTAA
CGTTTCGGCAATAGTGAATAAAATTTGTTGCTCATTGCCATCTAAATTGCCATCTTGTAA
TGCAGCTTGCATTTGAACTTCCACGAAGAAACGCAATAAATCACGGCGTTGTCCACAGGC
TTCACGGAACTCTTGCATAACTTGGCGTAACGGGAAATTAGCCTCTTTTCCTAAAGTAAA
GGCTTTTTGAGCAAGTTGTTGATTATTTGCATCGAGTTTCATATTCGCCATTAACTGACG
GGCAAGCTGGATATCATTTTCCGTTACTCGTCCTTTTGCTTTGGAAATATGTCCTAATAC
CGCAAAAGTTGTCTGCATAAAGAGTGACTGACGAGTTAGTGCTTTGCCAAACATAGTTGA
AGATACGCTACCTAGCTCATACAGTTTTTTATCGCCCCAATGCCCAATAATAAGCCCTAG
CAAACCGCCAAAAAATCCGCCAAAAAACTTATAACCTAAAATGAAACCGAGAATTTTCCC
AATAAATTGCATCGACTGCCCTTACTTACTTATTCAAAATTGTGAGCATTTTAACGGAAA
ATCCTTAAAAAATAATTAAGTAATATAGAATTTACACATAAAAATAAAGCCCCGAATTTT
CGGGGCTTTACTGTTTGGCATTTTAGAAAACTAAAAATTAGTACTCTAACACTGCACGAC
GGTTTTTAGAGTAATCAGCTTCTGAGTGACCTAATACTGCTGGTTTTTCTTCACCGTAAG
AAACTGTTGCTACGTTGCTAGCACCTTTAGTTGCTAAAACATCTTTAACTGCGTCAGCAC
GACGTTGACCTAAAGCGATGTTGTACTCTGGAGTACCACGCTCATCAGCGTGACCTGCAA
CAGTTACTTTGCCTTTAGATGCAACTAAGTATTGTGCGTGTGCATCTAAAAGTTGTTGAT
CTTCAGCTTTTACTGTGTAGCTGTCGAAATCAAAATATACAGTGTTGTAACGGGTTTGTA
AATCTTGAGCAGACATACCACCGAATGTTTGACCTGCATTAGCACTTGCGTTGTCATTTG
AGCTGCTGCAAGCTGCTAAAACGAAAGCTGGTGCCGCAATCATTAAAACTTTAGCTAGTT
TTTTCATTTTTTTCTCCAAAAAAGAATTATTGTTTAGTCAGATAAGGTGACCAAGCAGGG
AATTTATATTGTCCACCTGCTCCCGGCAAATTAGCTTTGAAACGCCCATCTGCGGACACC
AATTGTAGCACTTTACTCACACCTTTGGTAGAGCTATAAATAACCATTGTTCCATTTGGT
GAAATACTTGGACTTTCGTCTAAAAACGTAGAACTGATTGCTTCTGTGCTACCCGAAACA
AGATCTCGTCTTACAATTCTATCACCTGAAACCATGATTAAATTCTTGCCATCTGCCGAA
ATTTTACCACTGCCGCTGCCACCAATTAAGCTAGCACCACCACCAGATGAACTCATTTGA
TAAACCTGTGGTAAGCCACCACGGTCTGATGTAAACAAGATATAACCACCATCTGGTGAC
CAGCTTGGTTCGGTATTATTTCCTGCGTTACTGGTTAATTGTCTTGGTGAACCACCGCCC
ACCCCTGTTACATAAATATTTAATACACCATCTTGGTTAGAAGCAAACGCCACTCTTGAA
CCGTCTGGTGAGAATGAGGGCGCGCCATTATGCCCTCTAAGAGATCCGACCACTTTTCTT
GCTCCCGAACGAATATCGTGAACAACAACCTGTGATTTTTTGTTTTCAAAAGTCACATAA
GCTAATTTTGAACCATCTGGTGACCATTCTGGTGACATTAAAGGCTCTTTACTTTTTACG
ATGGTAAAGGCGTTAAAACCATCATAATCTGATACACGCAACTCGTAAGAGGACACTCCA
CGTTGTACCACATAAGCGATTTTAGTTCTAAATGCACCACGGATCTGTGTTAATTTTTCA
AATACTTGATCGCTTACTGTATGAGCACCTAAACGCATTTGAGCTGCTGGAACATTAAAT
GAACCTTGTGCAATCACATTGCCTGCTGCCCCTGACGTTCCTAGGGTATCCACTAATTGA
TAAGCGATGTTATAGCCACCACCTACCACAGATACTTGCCCAACAACCACATTATCAATG
CCGATATTCGTCCACTGTTCAGGATTAACTTCTACCGCTGAACTTGGTTGTGCAGGTAAA
CTCGCACGATCAAGCGGTGTAAACTTGCCACTATTTCTCAAATCATCAGCGATAATTTGA
GCGACATCATCAGGTACGCCCCTCATTGCTTTAAATGGAATAACCGCTATCGGTTGAGCC
ATACTCACACCTTGGTCAATCGAAATTCTAACATCTGACTCAGCTTTTACACTAACAGAA
AAAAATAATCCGATAACACCAAGAATACTCGTTAAACGAGATACTAATTTCATCTTAACC
CTCTAGGTTGAACTATTGAACTTTTAAACTAAAATCTAATGTTGGTGACTTATATTGCTG
ATAAACTGCATCTGATGGTGCTGGTGGCACTTTACGGGTTGCTACAATTGCACTTACAGC
CGCATCACACACTGCTTTATCCCCTGAAACGACTTGATAGTTGGTAATAGTACCATCTCG
CTCTAGGAAAATTTTCACATCACATTGTTTACCTGCAAAACTCGGATCAACACGGTATTT
TGACTGAATAAGTTTTTTAATTCGCTGCCCATAGGCATTGCCATCAACATTAGCACCCTG
ACCTAAACCTTTTGTACCGCCAGAGCCTTGTGAGCCAGCACTATTTTTATTACCGCCGTT
GCTCGTGCCTCCGCCAACTTCGCCGCCACTTAAAAAATCATCAAGCGCTTTATTATTTTT
CGCTTTTTCAGCTTTTGCAGCCGCTTCAGCTTTCGCTTTTGCCTCTGCAGCAGCTTTAGC
TTTCGCTTCTTTTTCCTCTTTTGCCTTAGCTTCTTTCTCCGCTTTTAGTTTTGCTTCTTT
TTCAGCTTTGAGCTTCTCTTCTTTCTCTGCTCTTTCTTTAGCCTCTTTTTCGGCTTTGAG
CTTCGCTTCTTTCTCTGCTTTTTCTTTAGCCTCTTTTTCGGCTTTGAGCTTCGCTTCTTG
TTCTGCTTTCTCTTTTGCTTCTTGTTCTGCTTTCTCTTTTGCTTCTTTTTCTGCTTGTGC
TTTAGCTTGCTGTTCTGCTTTTAGCTTTTTCTGCTCTTCAAGTCGTTTTTGTTGCTCTGC
TTCTTTTATTTTCCGTTCTTCTTCCGCTTGCTTTGCAAGGGCTTCTAAACGTTTTGCTTC
GGCTTCAGCTTTCAAACGAGCAGCTTCTGCAAGTTTACGTTGTGTTGCTTCTTCCTGCTG
TTTTTTCAACTGTTCTTGCTTAATTTGCTCTTGTTTCAATGCTTCTTGACGAGCCAATTC
TTGCTGACGTTTTTCTTCTTGTTGCTTCTGCTGAGCTAACTGAATTGCCTTCTCACGTTC
TTGTTGTTCAGCAATTTCTTCTGGGGTAGGTTTATCTTCAACCTCTTCCTTAACTTCCTC
TTTAGGCTCTTCTTTAGGTTCAACCTTCGCTTGCCCTTGCTTTTCAGCTTTTAATCGCCC
ATATTCAGCGGCTACCTGTCCAGTATCAACCATCACAGCTTCAAGAGATTCACTGTCACC
GCCACTTCCGCCAGCAGAAGCTAAGTGAGTATTAGTGAAAAAAGAACCCAGTATTAATAA
GCCTATCAACAATAAATGCAGTAAAACTGACACAATTATAGCGAGTTCTAATCTATCATT
TTGATATTTCACGCTCTATCCTCGCTGACTATTTACCTTCGGTCATTAAACCTACGGTTT
TGATCCCTGCATCTTTTAATAATGAGATACCTTTCATTACCTCTTCGTAAGGTACATCTT
TACCACCTGCCACAAGGAATAAGGTATTATTGTCCTTTTGGAAAGCCTCACCAGCATAAG
CAATGACTTCTTGCTCCGCTAAGTTCTCTTGTTCATTAACTTGAATGTAGTTTCCGTCAA
TTTTCAATTTGTACAAAGCGACCCCAGCGATCTCTAAAATAACAGGGGTTTTATCTTCAT
TTGAAACGGATTGACTATGGCGATCTTCAGGCAATTCCACTTCAACACTTTGACTAATAA
TCGGTGCTGTTGCCATAAAAATCAGCAATAACACCAGTAACACGTCCAAAAATGGCACTA
TGTTAATTTCAGATTTAATGTCATTACGTTTACGACGACGGTAAGACATAGTTTCCTCTT
TATCTATCCATTCAAACTACCGCAACAAGCAGTAGCATTTCACTTAATTTTTACTTATTT
TTTTCGCAAACGCTTGGCGATGTAGAATTGTGGTGAACTCATCAATAAAGTTCACATAAT
TCTGCTCTAATTTGCCTACACGCAAGTTCAAACGGTTATATGCCATTACTGCAGGAATTG
CTGCAAATAAACCAATCGCTGTGGCAATTAATGCTTCGGCAATACCTGGTGCAACAGATT
GTAAGGTTGCTTGTTTTACCGCACTTAGTCCCATAAATGAGTGCATAATCCCCCAAACTG
TTCCAAATAAACCAATATATGGGCTGATCGAACCAACAGTACCTAAGAACGGAATGTAAT
TTTCAAGTTCTTCTAATTCACGGTTTAATGCAAGATTCATTGCACGGCTAGAACCTTGAA
TAATTGACTCTGGCGAATCTGGGTTTGCTTGCTGTAAGCGGCTAAATTCTTTAAAACCAA
CGTAGAAAATGTGTTCAGCACCAGTTAGACCATCTCGACGATGTTCTAACCCTTCGTGTA
AACGATGTAAATCTTCGCCAGACCAAAAACGATCTTCAAAGGCTAAAGAATCTTTTTTAG
CTCTTGTTAATACGCGGCTACGTTGAATAATCACTGCCCAAGATAACACGGAAAAAGAGA
TCAGTATTAAGATAACTAACTTAACAACAATACTCGCTTCCATAAATAATGAAACTAAAT
TAAATTCAGTTGCCATTGATAAAAACTCCAAATAAAACAATTACATTGAGATTATAGCGT
TAAAAGCCTGCTTAATATCTTCAGGTATGGCGATCGCTTTCATTTTTGACAGATCAACAC
TCACAACAACCACACTCACTTCACACAAGCACTCTTCACCTCGCCATAACGTCTGTTTAA
AGACTATTTTGGCACCCTTTAGTTCAGAAATAATGCTTTTAACTGTGAGAAAATCGTCTA
AATAAGCAGGTTTCTTATAGTCAATCTCCATTTTCTTCACAACAAAAGCCATTGATTGAC
TTAGTAATAGCTGTTGAGAAAACCCTAACTGACGTAAAAATTCTGTTCTTGCACGTTCAA
AAAAATGTAAATAACATGCGTGATAGACTACACCGCCAGCATCAGTATCTTCATAATACA
CACGAATAGGAAAATCCATTGCAATGCCCTATCTATCTTTCCAAAACGAAAAACGCCCCA
AAATCAGGCGTAAATTACTCGTCATTCTAGAGAGAGAAAAATCGTTGTGCAAGTATTTTT
AGAAACAAATTGAATATAAAATAAGCAATATGATAAGAACCCGTTGCTTTGGGTTCTTAA
TTTAAAGACTAATGCAATACGACTAATGCAATTAGTGAAGGTAAGATAATGATATACCCC
AACAATGGCATAAAAACGACCTGCCATCTCGTTGATTTAATCTCAAAGCCAAAACCGTGA
ACAAATAAAATCAACATACCATAGAAAACACCTGCGACTAAGTAAGGAATTTTCCCTCCA
AAATAGAGAGCAAAGGTGTTGGAATAGAGCAATATCATTGCAAACATTGCAATAGAAAGG
ATAAAAGAAAGGGCTTGTAGCCAGCCCTTTCTTGTGAGTTGATAGAGTGAATTAATCATC
TCATTACTCGTCAAACTTACCTGTTTTTTCAATACTTACAGTGATTACTGTTGCAAACAG
AATAGCAAGTAACACACCTAGTACCCAAGTTACATAAAACATATTGGTTCTCCTTAGTAT
AAACTTGCACTTTTCTCTTCAATATATTTAGCGTCAAGACGACCAAACATTTTGAAGTAA
GTCCACACAGTATAAGCTAATACGATTGGAACGAAGATACAAGCTACCACAAACATAATC
ATTAATGTGTTATGGCTTGCAGTTGCGTCCCACATTGTTAAACTCATTTCAGGGTGAGTA
ATTGATGGCATTACGAATGGGAACATTGCAACACCAGCAGTTAAGATCACGCCAGCTTGC
ATAATTGATGAGCATAAGAATGCAAGTCCACCGTTATTTGCTTTAGAGCCAACCACTGTA
CCTAATGCACCGATTACTGCTAATCCAGGAATGATGAATAATACTGGCATTTCAAAGTAG
TTTTTGAACCACGCACCGCTTTCTAATACGACTGTTTTGTTCACTAAAGTAGATTGTGCA
TTGTGATCTAAAACGCTAGTTACCACAAATCCATCTTTGAAGTAAACCCAAACACCAGCA
AGTAAGAATGCACCTAACGCCACTAAAGCGGTCACTTGAGCCACATTTCTTACACGGTTA
CGCAATTCGCCAGTTGTTTTCATTTGTAACCAAGTTGCACCTTGAGTGGTGAGCATCATT
AAACTTACCACACCGCAAAGTAATGCAAATGGATTTAATAAGCCTAATAATTTCCAAAGG
GTTGAACCTTCGTAAGTTACTTGGTTTAACTCATTAAAGTGGAATGGTACGCCTTGTAAT
AAGTTACCGAATGCAACACCAAAGATTAATGATGGAACGAAACCGCCCACAAATAATCCC
CAGTCCCAAGCATTACGCCATTTTTGATCATCAATTTTCGCACGGTATTCAAAACCTACT
GGACGGAAGAATAACGCAGCTAAAACCAAGATCATAGCTAAGAAAAAGCCAGAGAATGAT
GCTGCATAAACTGTTGGCCACGCTGCAAAAATCGCACCACCTGCAGTTAATAACCAAACT
TGGTTACCGTCCCAGTGCGGAGCGATTGAGTTAATCATGACACGGCGTTCAACATTGCTT
TTACCTACCACAGGCAATAGGGTTAATACCCCCATATCAAAACCATCGGTAATTGCAAAG
CCGATTAAAAGTACACCGATTAAAATCCACCAAATAAAGCGTAGAACTTCATAATCTAAC
ATATTTTACTCCTACTTATTTCGCAGATTGTTCAAAATGGTAACGACCTGTTTTTAATGC
ACTTGGGCCAAGACGACCGTATTTGAACATTAAATACATTTCTACAACTAAAAATAATGT
GTACAAGCCACATAATAAACCAATAGCAATCCAAAGATCTGCTGTTGTTAATGCAGAGTT
TGCTACTCCTGTTGGCAATACCTCATACACTGCCCAAGGCTGACGACCATATTCAGCTAA
GAACCAACCGCTTTCAATCGCAATCCAAGGAAGTGGAATACCCCATAACAATGCTTTTAA
TAACAATGGTTTAGTACCTACTGTACCGCGTACATTTTGAACAAATGCTGCGATAATAAG
TAATAACATTAAACCACCGGCAATCATCATAATACGGAATGACCAGAATGTTGGACCTAC
GTTTGGAATAGTATCCGCTGCTGCTTTTAAGATTTGCTCTTCTGTTGCATCAACAACTTT
GTCTGTATATGGTTTTAAAAGTAAACCAAAGCCAAGATCTTTTTGAACTGCTTTGAACGC
TTCTTTATCTTCCACAGTATAGTTGCCTGAACGTAATTTTTCTAATAAACCGTAAGCAAC
GATACCATTGCGTACACGCTGTACGTTCTCTTCACGAAGATCTTTCAAACCTTTAATTTC
TGTATCTAAAGAACGAGTAGCGATAATCCCTGCTGCATAAGGCACTGCGATAGCAACTTC
ATTTTTCATCTCTGCAGTATTAGGAATAACAAACGCATTCCACGCTGCTGGAGCTGGGTG
AGTTTCAAATTCACCTTCCATTGCCGCTAATTTCACAGGTTGTGCTTTACCGATTTCATA
GCCAGACTCATCACCCATAATTAATACAGAAATAATAGCCACTAAACCGAAACTTGCACC
TACTGAGAATGAACGACGAGCAAATCCAAGATCACGACCTTTTAAGATATAGTATGCACT
TACACCTAATACGAAGATCGCACCACAGGTATAGCCTGCTGAAACAGTGTGTAAGAATTT
AGATTGTGTTACTGGGTTTAGCACTAAGTCAGAGAAGCTGACCATTTCCATACGCATTGT
TTCAAAGTTAAATTCTGAACCTACTGGGCTTTGCATCCAACCGTTCGCAACTAAGATCCA
CAAAGCAGAGAAGTTAGAACCAAATGCGACCGCAAAAGTCGTTAGTAAGTGTTTACCTTT
TGATAAACGATCCCAACCAAAGAAGAAAAGACCAATGAAGGTAGATTCTAAGAAGAACGC
CATTAAGCCTTCAATCGCTAATGGAGCACCAAAAATATCACCCACATAGTGAGAATAATA
TGACCAGTTAGTACCGAATTGGAATTCCATTGTAATCCCTGTCGTTACCCCTAGAGCAAA
GTTAATACCAAATAACTTACCCCAGAACTTTGTCATATCCTTATACACTTCTTTACCTGT
TGTTACATATAAGGTTTCCATCACTACAAGAACGAAAGAAAGGCCTAATGTAAGCGGTAC
AAATAAGAAGTGATAGAGAGCAGTTAAAGCAAACTGCAAACGTGAGAGTTCAACAACGTC
TAACATCTCAAACCTCTTTATATACAAGTCTGAATTATTCGATTACAAGAATACCAAGTA
ATCCCCCAATCAACATTGTTTTCGTACAGTTACTAATCAAAGATTAATAAGTAGCAATAA
TGTCAAGAATCTATTCTACTCGTAAATAAGCAAATAAAAAATAGCAAAATTATTACATTG
ATCACATTTTTGAGCTAAATATTTAAAAAATATGAAATTTATATTGTTATAACTTGATAT
AAATCAAGTTAGACAAAATACCACACACTTATCTGTCCAACCTATTTGTAAATTATTTGT
GAATATAACTTTTGAGTTTAACAATTTGTTTACATAAAGAATAAAGATCCTTAAATAGTA
CGTGACGATATATCAAGATCTATGTTAGTATACGCGACTTTCATCTAACAGTTAAACTAA
TCATTAGGAACACTATGAAAAACGCTATTTTACGTTCAATGATTATCGCAACTGGTGCAT
TATTCATTGCGATAAGTGGTTTCACTACTGAATTGAAAACATCTTCACTGGTAATGACCA
AACCTCAAACCAATGGCATATTACCTGAACAGTGCCAAAAAATGTTTCAAGAAGTTGATA
AACTGATTGCTGATGCAGAAAAACAACCTGGTACACATACTCAAATGCAGACAATGAAGA
ACAAACTCTCTTCATCAAAACAACAGATCCTCAAATTAGATCTCATCATGCAGAAAAAAA
GTTGTGATAAAGGGCTGGTTGCGCTTAATGGACTGAAACACAATAGCAATGGAGAGTAAA
GAACACGATCTACGTGATCTCATACCCTGTGATATTACTCCCGACAGTCTAAATATTTAT
AATGATTTCTTAATTGCTATTTTGTCTATTACACCAGCTCCTATATTGATAATTCTATTC
ATCATAATAGGTTCCCATATGAAATAAGTATTCTAAATTCATAAAAAAACTGATCTCATA
TCTAAATATAACGATTTTTAATAGACTAAAATAATGAATAATTTTTGTTGATTAGAAAGT
TAAAGCCTTATAACAATAAGGCTTTAACCTAATTCTTATATAAATTTTTGTATACAATCC
CTTAAAAAGCTCTCTCATATGTCAGTAGCCTATTATAGGCAATGCTACAGATTAACTAAC
CGAATTCCAAATGGGTAAGTTAAAATCTTCTTATAATTTAATTCCAAACTTCTCTTCTAT
AAGAGGAGCAAAATCCGAATAACCGCCAACGTGAACCTCATCTAAAAAGATTTGTGGCAC
AGTCGCAACAGGTTTACCCACACGCGGTTCTAAATCTTGTTTTTCAATACCTTCAGCGAT
CATATCGACAAATTTAAAATCGAAATCAGGTAATTCTGCTTTCATTTTTTCTGCAAGCTG
TTTTGCTCGAACGCAATAAGGGCAACTTAATCTGCCGTAAATTTCTACAAACATTTTTAA
TCTCCTATAAATTATTAGGGGCATTGTTGCCCCTACTTCTCATTACTTCGTGCTGGTACT
TGTCGTGGTACGACTTGCACGTTTACGTTCTACTTCAGTGAGTAATTTTTTACGAATACG
CACTGATTTTGGTGTTACTTCCACTAACTCGTCATCATCAATAAATTCTAACGCTTGTTC
CAAGCTGAATTTAACTGGCGTTGTTAAGGTTAAAGCATCATCTTTACCTGACGCACGCAT
ATTGGTGAGTTTTTTCCCTTCAAGCGGGTTTACGGTTAGGTCATTTGAACGGCTGTGAAT
ACCAATTACTTGCCCTTCATAAATTTCTGCACCGTGATCGATCATTAATTTACCACGATC
TTGTAGTGCATAGAGCGAGTAAGCAAGGGCTTTACCTGTGCCGTTTGAAATCAATACGCC
GTTAATACGCTGACCAATTTCACCTGCTTTTACATCGTCATAGTGGCTGAAACTTGAGTA
AAGTAAGCCTGTACCTGATGTCATCGTCATAAACTCATTACGGAAACCGATTAAGCCACG
GCTTGGAATAATGTATTCTAAACGAGTACGACCTTTACCATCTGGGATCATATCACGCAC
TTCACCTTTACGGATACCAAGCGCTTCCATCACAGCCCCTTGATGTTGTTCTTCAATATC
AATGGTCACTTGCTCAAACGGTTCTTGTTTACGACCATCAATCTCTTTGAAAATTACTTT
TGGACGAGATACCGCTAATTCATAACCTTCACGACGCATATTTTCGATTAATACAGACAA
GTGCAATTCACCACGACCCGATACGCTGAAAACATCAGAGTCATCAGTTTCTTCTACGCG
TAATGCGACGTTATGCACTAACTCTTTCTTCAAACGCTCTAAAATTTGGCGTGAAGTAAC
GAATTTACCTTCTTGACCGCAGAAGGGTGATGTGTTTACACAGAAGAACATTGTCACTGT
CGGTTCATCAACAGATAAAGCTGGAAGTGCTTCAACATTGTTGATGTCACATAAGGTATC
TGAAATGTTTAATTCGCCTAAACCTGTAATCGCAATGATGTCGCCGGCATAGGCTTCGGT
GGCTTCATAGCGTTGTAAGCCTAAGTGACCTAACACTTGACCAACACGACCATTACGGGT
TTTACCTTCTGCATCAATGACAGTCACAGGTTGGTTAGGTTTAACCGTACCACGTTTGAT
ACGACCGATACCGATAACGCCTAAATATTTGCTGTAATCCAACTGAGAAATTTGCATTTG
GAACGGTGCATCAAGTTCAACATCTGGCGGAGAAACTTGCCCTACAATCGCTTCAAAGAG
CGGATCCATATTTGGTGCAAGATCTTCGTGATCCAAACCTGCAACACCATTTAATGCAGA
AGCATAAATAATTGGGAAATCTAATTGTTCGTCTGTCGCACCAAGGTTCACGAATAAGTC
GAATACTTGATCCACCACCCAGTCAGGGCGAGCACCTGGGCGGTCAACTTTATTGATAAC
CACGATAGGTTTTAAACCGTGAGCAAATGCTTTTTGGGTTACGAAACGGGTTTGTGGCAT
TGGACCGTCAAAGGCATCGACCACAAGTAATACCGAGTCCACCATTGAAAGTACACGCTC
AACTTCACCACCGAAGTCTGCGTGTCCTGGGGTATCTACGATATTGATACGATAGCCGTT
CCAGTTAATTGCGGTATTTTTCGCAAGAATGGTAATGCCACGCTCTTTCTCAAGGTCGTT
GGAGTCCATTACACGTTCATCTACATCACCACGAGAAGTGTCTAATGTGCCTGAAAGTTT
TAATAATTTATCAACCAGCGTGGTTTTGCCGTGGTCAACGTGAGCAATGATTGCGATATT
ACGCAGTTTTTGAGTATCTAATTGTTGCATTGAAATAACTTAATTGTAGGGTGGGGCTCG
CCCACCGAGAATAAAAAATGATGAGCTAAAGCTCATCTGACGAAATCCAAAATTGTGATG
AAGATCACAAAAGACGGGCGATTATACAGAATTTTCACCAAACTGACTAGAAAGCAAGCG
GTTAGATTGGCGTAAAAATTTGCAAATTATTTCGAATAACTTACCGCTTGTATGAAAACT
CAGGCTTAAATAGGCTATAATCCCTACATAATTTTATTTATTGGAGAACTGTTATGCCTT
TACTAGATAGCTTTAAAGTTGACCACACCAAAATGAATGCCCCAGCAGTGCGTGTTGCAA
AAACCATGACAACCCCGAAGGGCAATACGATTACTGTATTTGATTTACGTTTTGTCCGTC
CAAACATTGAGATTTTATCGCCTCGTGGTATTCATACGATGGAACATTTATTTGCTGGTT
TTATGCGTGATCATCTCAATAGCGATACCGTTGAAATTATTGATATTTCCCCGATGGGTT
GCCGTACGGGATTTTATATGTCGTTAATTGGTTCACCTTCGGCTGAAGAAGTGGCAAAAG
CGTGGGAAGCCTCTATGCGTGATGCGTTAGAAAAAGTGCCTGATGAGTCTAAAATTCCTG
AATTAAACGAATATCAATGTGGCTCTTATAAAGAACACTCTTTAGCTGATGCACACGAAA
TTGCGCGTAATGTGTTAAAACAACCGATTGGTATTAACCGTAACGAAGATTTAGCATTAG
ATGAGAAATTGCTAAATCCATAGTTATTGCTACGGAACTAACAATAGTTTCTTTTCAAAT
GGTAGGGGGCACACTGAGTGTGTCCGCTACATTTTATTACCTTGCAATTTTTACCTACCA
TACTTATAAGGAAAGCCCGTGTTAAATAAATTATTTGATTGGTTTGAAAATCGCATTAAT
CCTTATCCAGAAGATATGCCGAATACGCCTCAAGCAAAGGTTATTCCTTTTATTTTTGAA
AGCACTAAAGGAATGAGACGCTATTTTGTGGCGTTAATCATTTTTGTTGCATTTATAGGC
ATTATTGAAGGGATTTTGTTTCAGTATATGGGCGAGTTGGTGGACTGGGTAAACACTTAT
TCTGCTCAACAATTGTGGCAAGAAAAAGGCACTTCTCTGATATTGATGCTGATTGTGGCA
TTGATGAGTGTGGTGTTTGTCTATCTCGGCTGTGCTGTTCGCTTTCAGTCGTTACAAGGG
GTATTTCCGATGCGGTTGCGTTGGAATTTCCACCGTTTGATGCTCGGACAAAGTATGAGC
TTTTATCAGGACGAGTTTGCTGGGCGTGTATCTGCTAAGGTGATGCAAACAGCATTAGCC
GTGCGTGATGTGTTGATGACCTGTGCGGATATGCTGGTCTATGCGATTGTGTATTTGACG
ACAACCAGTGTAATTTTGCTTCAGCTTGATGGCTGGCTATTTTTGCCTTTTATTATTTGG
GTAGTCAGTTTGGCAACGATTATTTGGTTATATGTGCCAAAACTTGCTCAAGCAGCTCAA
GAGCAATCCGATGCTCGCAGTTTAATGACAGGGCGAATTACCGACGCTTATTCAAACATT
GCGACAGTGAAGCTGTTTTCTCACGGTAATCGAGAATCTCGCTATGCCAAAGAGTCGATG
GAAGAGTTTATGGTAACAGTACATAAACAGATGCGTTTAGTGACAACGATTGAAACATTG
ACCTATTTTAGTAGTATCGCATTAATTACGATCACCGCAGGTATTGGGCTATGGCTTTGG
ACGTTAGGTGAGGTGACAGCAGGGGCAATCGCCACTTCTACTGCTTTAGCGTTACGCATT
AAAGGTCTATCACAATGGATTATGTGGGAGTTTGCTAGCTTATTTGAAAACTTAGGGACA
GTACAAGATGGAATGGAAACTTTATCCAAGCCAAGAACAATTGTAGATAAAGCAGAGGCA
AAACCGCTTGAAGTGGCACAAGGTGAAATTCGATTTAATCAGGTTGATTTTGCCTATAAT
GCGAAAAAGCCTCTACTGAAAGGCTTTGATTTACATATCAAGGCGGGTGAAAAAGTGGGT
TTAGTGGGGCGTAGTGGGGCAGGAAAATCTACTTTAACGAATTTGTTGTTACGTTTTTAT
GATGTGCAAAAAGGCTCCGTGGAAATTGATGGGCAAAACATTTGTGATGTAACACAAGAA
AGCCTACGCTCGCAAATTGGTTTAGTGACCCAAGACACCTCATTATTACATCGTTCCGTT
CGAGATAATTTGCTTTATGGTCGTCCAACGGCGACAGAAGCAGAAATGCTTAAAGCCGTT
GAGCGAGCCTCTGCCTCTGATTTTATTCCGCTTCTCAGTGATGCTAAAGGCAGAACAGGC
TATGATGCACACGTCGGCGAACGAGGCGTGAAACTCTCAGGCGGACAACGTCAACGTATT
GCGATTGCTCGTGTGATGTTGAAAGACGCACCGATTTTATTATTAGATGAAGCAACCAGT
GCCTTAGACTCTGAAGTGGAAGTCGCTATTCAAGAAAATTTGACCGAATTAATGGAAGGG
AAAACTGTCGTTGCCATTGCACACCGTTTATCGACCATTATGGCAATGGATCGCTTGATT
GTATTAGATAAAGGCGAAATTGTTGAGCAAGGTAGTCACGAGGAATTATTAGCTCTCAAT
GGTGTCTATGCAAAACTGTGGGCTCATCAAAGTGGTGGGTTCTTGCAGGAATTACAGGAC
GATATATAAGATAGAAGAACTATTTAAATCAAAGAGTTGGTAAGAATCAGGAATATAATT
ATTACCAACTTTTTGTTTTACAGCCCTATGGGGTTATTCATACTCTTCTAACCAAATCGT
TAAAATCGCTTCCAAGATATGTTCATTTGACGCTTCTGGATCATCCTCAAAATCTTCCAT
CTCACAGATCCATTTATGCATATCAGTAAAACGCACGGTGGTTGGATCTAAATCTGGGTT
CATATCATACAGATTTTCTGCGATCATTCTTACATCAGTCCATTTCATTAGTGTGCTGCC
TCATTTGCGTGGTTTAAGTTATATTTTGGAATTTCAACAACGAGATCTTCTTCACCCACA
ATACATTGACAAGACAAGCGGCTGTCGATTTCTAAGCCCCACGCTTTGTCTAACATATCT
TCTTCTTGATCTGATGTTTCATTTAAGCTGTCAAAACCTTCACGAATTACAACGTGACAA
GTAGTGCAAGCACAAGAACAGTCACAAGCGTGATGAATTTCAACTCCTGCATTGTGAGCA
ACTTCTAATAAGTTTTCACCCGCTTGAGCTTCAACAACCATACCCTCTGGGCAAAATTCT
TCGTGTGGAAGAAAAACAATTTTTGGCATAATGTCCTCTAATATCTTCTGTTTATTTGTA
GGGACACACTGCGTGTGTCCGTTATTTATTTTGCGGACACACGCAGTGTGTCCCTACTGG
ATTTTATCCCATCACCTCATCAACCGCCTTACCTGCTAAGGCTTTTTGAATGGATAAATT
CATTCGTCTAGCGGCAAATTCTTGGGTGGCAATATCAAGATCTTTAATACCTTGCTGGAT
AGCTTGGCGATCTGTTCCTTGTTTTGCGTAAATCAATTTCTGTAATTCCGCTTCAATCCC
TTTAAATTCATCAACCGAAAGTAGCTCTGCACCATCTTCTTGCAACGCAATGACAACGCT
ATCAATCACACGATCTGCCTCCACACGCTGTTCCGCCAGCTGACGGGCTTCCATATCTTG
CTTCGCATTCGTCATTGACGATTTAATCATTTCGGTGACTTCTTCGTCCGTTAAACCGTA
AGACGGCTTAATTTGGATAGACGCTTGCACTTTGGTTGATTTTTCCATTGCGGTGACACT
CAGTAACCCGTCCGCATCGACTTGATAAGTCACGCGAATGTGTGCCGCACCAGCGACCAT
CGGTGGAATACCACGCAAGGTAAAACGTCCAAGTGAACGGCAATCATCGACTAACTCACG
TTCACCTTGTACAACGTGAACCGTCATCGCTGTCTGCCCATCTTTAAATGTGGTGAACTC
TTGTGCTTTTGCCACAGGAATAGTGGTATTGCGAGGAATGATTTTTTCCACCAATCCTCC
CATCGTTTCGATCCCTAGCGAAAGTGGTACAACATCTAGCAACAACATTTCTGCATCAGG
CTTATTGCCGACTAAAATATCCGCTTGAATAGCTGCACCCAACGCCACCACTTTATCGGG
GTCAATAGAGGTTAATGGCGTTTTGCCGAAAAATTCGCCTACTTGTTCACGCACAAAAGG
TACTCTCGTTGAGCCACCAACCATCACAACTTCACGCACTTCTTGAGCTTCTACCCCAGC
ATCTTTCAAAGCTCGACGACAAGTCATTAACGAGCGTTTTACAAGTGGCTGGATTAGCTC
ATTAAATTGCAAACGGCTGATTTCACCCTGCCAATTTGCAAATTTTGCAGTAAAACTGTC
CGCTTGTGATAAGCCAATTTTCACTTGAGTGGCAAGAGTAAGTAGTTCACGTTGCTGACT
TGCTGTATTTGGCTGAATACCTGCTTGTTCCGCAATCCAATTCGCTAACAGATGATCGAA
ATCATCGCCACCTAAAGCGGTATCGCCACCTGTTGCCAAAACTTCAAATACACCACGGCT
CAGGCGTAAAATCGAAATATCAAAAGTACCGCCACCTAAGTCATATACAGCAATTACACC
TTCTTGACCGCTATCCAAGCCATAAGCAATAGCCGCAGCCGTTGGCTCATTTAATAAACG
CAACACATTGAGCCCTGCCAAACGAGCGGCATCTTTGGTACTTTGACGTTGTGCATCATC
AAAATAGGCAGGCACAGTAATCACCACGCCAGCCAATTCACCCGCCAAGCGTTTTTCTGC
AAATTGATTTAAGTGATTTAAAATATCGGCAGACACTTCAATCGGGCTTTTATTGCCTTG
TGGCGTTTGAATTAACGGCAAGCCGTTATCCGTCGCAACAAATTGATAAGGCAGATTTGG
ATAACGCTGTTCAACATCTGCCAAAGAACGACCAATTAAACGCTTTACAGAAATCACTGT
ATGTTGCGGATCAGCTGCTGCTTGCTCAAAGGCTTCCACACCAACAACTTTATTCTCAGC
CGCATAATGTACTACTGACGGCACTAACGCACGCTCTTTCTCATCAAGTAATACCTGAGC
TTGTCCGCTACGCACCGTTGCTACTAAAGAATTTGTCGTCCCAAGGTCAATCCCCACCGC
CAAGCGATGTTGGTGCGGCGCTGCCGTTTGCCCTGGTTCTGCAATTTGAAGTAATGCCAT
TTTATTATCTCTCTATAACTCATTCCCCTCCCCCGTTTACGGGGGAGGGCTAGGGAGGGG
GGATTGTCCGTTAGGACAACTACAAGCGGTTTGATTTTGAAAAAATTTTGCAAACTTCGT
TTGCCCCCCATCCGCCTTCGGCACCTTCCCCCGTTTACGGGGGAAGGGATTATGTTAATT
CACCGCATACCCCACATCATCAGGCTCAAATGTCGCTTGATAATGGCGTTCAATCGGTTG
TTTTTGTTTTGTGTCTAAATTTATCACTTGATTGCCGTTTAAATCTGCAATCTCAGCTTG
CCAATTTTCACTACGCAGGCTGTGGTAAAAACTAGCAATATCGGCAGTTAATGCCCAGCC
GATAAATTGTGAATAATTTAAGCCAATACTTTCCCATTTCTGCTTTTTCGGGTGGAAATA
ATGAACTAAACCGACTTTTTCGCCTAATCCGCCCCCGTTCACCGCAAAATAACCACCAAT
GGCATCATCAGCAATCAGTAAATGAAACGGTCTTTCGCCCGATTGTTCAAAGGTTTTACC
AAAATTCCACTCAAACAAACCGCGTGGCAGTTTCTCATTACCCGAACCTAAAATGCGTAA
CCAGCCGTGATCGACTAAAATACCGCCCGTTTCATAAATTACCGCACCCAGTGGCGTACT
TGTCGGTAACTGCATTCCCACCAATTCTGCCCCTGCATTTTCCACATCTCTCGGCAGGAT
TTCATAATGGTTATTCGCTTGCTTGAACCAATCTTGCATAATTGTCCAAGCGGATTTTTG
TTTATCATTCAGCTCTTCGAGGGTTTTCATATTTATTTTTCTATGTAGGGACGCCACGCG
TGGCGTCCCTACTTTCTTTTGTGCGAATACCACACAATTAAAATTCAAACAACTTCTCTT
CTACTCGCTCAATTTTTACTTTTTTAGTTTCAATGTCGCTTCTAAAAAATGATTAAAATC
ACTTCTGTAAATACGATCCTGCTTTATTCTAAATTTATCATATTCCTGTTCAGCTTTTAA
TTTTGCCATTTCGTGACTTATTTTTCCTTTATCTCGTAAAATCGGATAATTTGATAAAGT
TAAGAAGCTATCTAAAAAAGTTTCCCATTCTGCCATTGATGTTAAAATTTGGCGAGTAGC
TCTATTCTCTGCTAAATCTAAATAAGCTGAAACCAACTGTTCTAACTCTTTAATATGTTG
CTCGCTTAAATAATTTTTAGCAATACTGACATCACTCTTTAAAATTTTTCCATCCGGTGC
ATTTTTCCAAGTTGTTAATCCCATATTTATAGCTTCTGCATCGGCTTGTGTATAAATCAA
CTCTGCAGCTGTTTTGCCTGTAATCGCCCAATGTAATTTATTTTGAACAGTGGAAAAAAA
GCGTTTTGTATGGACGGAAGATTTATCATAATCACTGGCTAGAGCATAAATATCGGTAAT
TTTCTCGTAAAATCGTCGCTCAGAAGCTCTAATTTCACGAATACGTTCAACAAGATTAGT
AAAATAATCTAAACCAAACTGTTTACCTTGTTTCAAACGCTCATCATCAAATACAAAACC
TTTTAAAATAAATTCACGTAAAACTTGAATTGCCCAAATTCGAAATTGTGTTGCTTCCCG
ACTGTTTACACGATATCCGACAGCAATAATTGCATCTAAATTATAAACATTCGTCAAACG
AGTAACTTGGCGATGACCTTCTTGTTGAACTATTTCCATTTTGGAAATGGTTGAAAATTG
AACAAGTTCCCCTGTGCTATAGATATTATCTAAGTGTTTAGAAATAGCCGGAACATCAAC
ACCAAACAACTCAGCCATACTTTTTTGAGAAAGCCAAAAAGTCTCATCTTGGTAAAAGAT
ATTCACTTTTACTGATTCATCAGGTGTTGTATAGAATAATATATTCGCACTCGTTGGAAT
CTGTAAGTTAGACATGTTAATTCACTCGTCAAATAATCGGATATTTTAATTATGGCGAAT
CTGCCATAATTAAAACTCAAACAACTTCTCTTCTACTCGTTCAATTTCTACCAATAATTT
TTTAATAAAACGAAGTTTGTCGTTAATGGCTAGCGCATCCGCCCATTGTTGTGCATTAAG
AGCTTGCTCAAGTTGTTGTAAAATGGCTTTTTGCTGTTGTTCAATCTCTTGGTCGAAAGC
GGTGAGATCCGCTTCGTTTTTTGTGGTTTCAATGCTTTCTAAGGTTTCACGCCATTCCAT
TTGTTGCATTAAAAACGCCATATCTCGGTTACTTTTTTGCTCAATATCTTGCTGTTCACC
CGTATGAATAGCGATGATCGCTTCAGCACGCAAAATCGGATCTTTGAGAATATGTAACGC
ATCATTAATTTCCGCCGATTTCTGCATTGCTAAACGCTGTTCTGTCGCAGAACTTGCCGC
AAAATTATCGGGGTGAAGCGATTTTTGTAAGGCTAAATAACGCTCAGACAGTTGAGCATT
ATCTACTTGGAATTGCACAGGCAGATCAAAAAGCGTAAATGGATTTGACATCAGAACCTC
TTAGACGTTAAAACTTTCACCACAACCACATTCATTCTTCACATTTGGGTTGTTGTACTT
AAATCCTTCGTTTAATCCTTCTTTGACAAAATCTAATTCCGTGCCACTGAGGTAAACAAG
GCTTTTTTCATCTACAATAATTTTAACACCGTGTTGTTCAAAAACGTGATCATCTTCGTT
TAATACATCAACAAATTCAAGGACATAAGCTAACCCTGAACAGCCCGATGTTTTGACACC
CAGCCTTAAACCGATGCCTTTGCCACGGTTTTCAAGGAAGGTACGAACACGATCTGCCGC
GGTTTCTGTTAGGGTGATACTCATTTTTTCTCCTAATGAATTGATTTACTAAAACGTTTG
TAGGGTGGGTTTTAACCCACCATTAATAAAAGAGATGGTGGGTTAAAACCCACCCTACAA
CCGCTTTAAACGCAAGCGGTCAGATTTTGCAAATTTTTTGCAAAAACTAACCGCTTGTTA
GAGATTACTTACCGTTTTTCTCTTTGTAATCTGCAATCGCTGCTTTAATTGCATCTTCTG
CAAGAATTGAGCAGTGTACTTTTACTGGTGGTAATTCAAGCTCTTCTGCGATGTCGCTGT
TTTTGATTGCTTGAGCTTCATCTAATGATTTGCCTTTTACCCATTCAGTAATTAATGAGC
TTGATGCAATCGCTGAACCGCAACCGTAAGTTTTGAAACGAGCATCTTCAATGATACCTT
GTTTGTTCACTTTAATTTGAAGTTGCATTACGTCACCACACGCTGGTGCGCCCACCATAC
CTGTACCGATATCTGATGCTTTTTTGTCGAATGAACCTACGTTACGTGGGTTTTCATAGT
GATCAATAACTTTATCGCTGTATGCCATTTTTTAATTCCTCTGTTTTATTCTGCCCCCGT
TTACGGGGGAAGTGGTTGAGCGAAGCGAAACCGAAGGGGGATTGAATATATAGAAAAATT
TACTTGATTATTTGCCCCCATCACCTTGCTTCGCAAGGTACTTCCCCCATTACATGGGGG
AAGAATTTCATTTTAATGATGCGACCACTCAATTGAGTTTAAGTCGATACCTTCTTTGAA
CATATCCCAAAGTGGTGAAAGTTCGCGTAATTTAGTTACTGCTTTTTTCACGATTTCGAT
AGTGTGATCGACCTCTTCTTCCGTTGTCCAACGACCGATTGAGAAACGGATTGAGCTGTG
TGCTAATTCATCGTTTAAGCCTAATGCACGAAGTACATAAGATGGCTCTAAACTTGCAGA
TGTACACGCAGAACCCGAAGATACCGCAATGTCTTTTAACGACATCATCATTGACTCACC
TTCAACGAAGTTAAAGCTGATGTTCAAGTTGCTATCTACACGTTTACCTGCTTCCATCGT
ACCGTTCACATACACTTCATCCATATCTTTGAAACCGTTAAATAAACGGTCACGAAGTGC
TTTGATGCGTGGCATTTCAGTTACCATTTCTTCTTTTGCGATACGATATGCTTCACCCAT
ACCCACGATTTGGTGAACAGGTAATGTACCTGAACGCATACCACGCTCGTGGCCACCACC
GTGAATAATCGCTTCTAAACGTACACGAGGCTTACGGCAAACATATAAACCGCCGATACC
TTTTGGCCCGTAAAGTTTATGACTTGAGAAAGACATTAAATCTACGTTTAATGCTTGAAC
GTCCACAGGGATTTTACCCACTGATTGTGTTGCATCCACGTGGAAAATGATTTTTTTCGC
ACGGCAGATTTTACCGATCTCTTCGATTGGTTGAATAACACCGATCTCATTGTTCACATG
CATTACGGAAACTAAAATTGTGTCTGGACGAATTGCAGCTTCGAATTTTGCAATATCCAC
TAAACCTGTTGTTTCAGGCTCTAAATAAGTGACTTCAAAACCTTCACGCTCTAACTGACG
GCACGTATCTAATACGGCTTTATGTTCAGTTTTAACAGTGATGATGTGTTTACCTTTGGT
TTGGTAGAAACGTGCTGCACCTTTAATTGCCAGGTTGTCAGACTCGGTTGCACCTGAAGT
AAATACGATTTCACGAGCATCTGCACCGATTAAATCAGCGATTTGATTACGAGCTACATC
AACCGCTTCTTCTGCTTCCCAACCAAATTTGTGAGAACGAGATGCAGGGTTACCAAACAC
GCCGTCCTTTGTCATATATTCCATCATTTTTTTTGCAACACGCTCATCAACGGGCGTAGT
TGCTGCGTAGTCCAAATAAATTGGTAATTTCATTGTTACTCCTAACTAAGAGATTTTTAT
AAGATTAATGGTGATGATCGTGGCAGTGAGAAGTCTCACAATCGTGATCGCTATTTTCTT
CAACTAATTCGGCTAAAGTTATCGTATGTAAATACTGTTCGATTTGATTTTCTAAACGCT
CCCACAGCGAATGGGTTAAACAACGACTGTTATTACTGCAATTTCCATTTCCTTTACATT
TAGATACATCAACACTCTCATTTACAGCGGCAATAATCATTCCCACATTGATTTCTTCAA
CAGATTTTCCTAATTGGTAGCCACCGCCAGGACCTCTCACGCTATGCACAAGACCTTCTC
GGCGAAGTTGTGCAAAAAGTTGCTCTAAATAAGAAAGTGAAATGGCTTGGCGATCTGAAA
TATCTGCCAAACTCACTGGCATATCTTTGCCATGCAACGCAATATCTAAAATTGCAGTTA
CAGCATAACGTCCTCGTGAAGTTAATTTCATACTCAAACTTTTTAAAAATGCTCGATTGT
TAGGAAAGAATTCTATATACCCTACTAATTTAGTCAATATTTTTACACAAATTAAATCAA
AAGGTTTTTTTAATCAATTTGCTAATCTTATTCACATAAACATTATTTTAAAGTTTAGAT
AAAACACTAAGCGGCGAAATTCTAAACTATTTTTATAACCATAGTTAAAATCCCACCGCT
TACGTCAAGATTACAAAGTTAGCAACTATTTGTAATCATATTGATAATAATCATAACGAT
TAGAAGCCTTACGTTTTATACCATTCAAAATAAAACCTTTAATAAAGACCCCTGCACGTT
CAAAACGTTCTTTAGCTAATCCAACTTCTTTAAGTGTAGTTTCACCAAAACGCCCAACAA
GTAAAGATGTTCCCGCATACCTACCAATAATAGCTGCATCTGTAACAGCCAAAATAGGCG
CTGTATCCACTATCACTAAATCATATTCTTTTTCTGCCCATTCTAATAGTGCCTGAAAAC
GAGCATTAGATAGTAATTCAGATGGATTTGGTGGAGTTTCTCCTTTAACAATAATATCAA
AATTATCATAATGTTGAATCACTTGTTCAAAAGGAATTTGCTGTGCAATCACATCACTCA
ATCCAACCTCTTTTGCTAAACCTAATAATCGACGCAAATAACTCCTTCTTAAATCTGCAT
CAATTAACAACACTTTATGCCCAGCTTTAGCAAGAACATTAGCCAAATTGGTTGAAATAA
AACTTTTTCCCACAGACGGAGAAGCTCCAGAAATCATTAATATATTATTTTTAGCTTCTA
ACATTGCAAAATGCAAACTTGTACGCAAACTACGCAAAGCCTCAACTGCTGGATCTGTAG
GCGTTGACTCCGACAATAATGTAAAACGCTGAACCTTATGCTTAGAAAAAATAGGCTGTT
CATTTGAATATGGAATCGTAGCATACGTTGGCAAGCCTAACACATCTAATTCAGATGTTC
CCTCAATACCTCTATGTAGTAGCGTTTTCGCTATCGCAGTAATTGAGGCAAAGATAAGTC
CTAACATAAATGCCAAGGCAACCACAATCATTTTTCTAGGTGAAACGGCATTAGGAAAAA
CTTGCGCCTCGTCTAAAATACGAACATTTCCTATCGCACTAGCCTTAACAATTTCTAACT
CTTGCATTTTATTCAACAATTGAATATAAATTTGCTGGCTTACCTCCAAATCTCGAGTTA
ACCGAATAACCTCTTTTTGAGTAGTAGGTAAACGTTCTACTTGTTTATTTAAACGAATTT
TTTCCTCATTTAATACTTTACGCTTATCAATCAAAGCAACATAAGCAGGGTGATTTCGAG
TGAACTTTTGAGAAATTTCACTCTCCTTTAATGTTAACTCATTTAAATCTGCTTCTAACT
GAACTATAGTATCTAATGCTGATTTAGCTTCTAGACTGAGATCTACTGATTCATTTTTTA
AGCGGAATTCATTCAAATTATTCTCAGACTCTGACAAACGAGCTTTAATTTCTGGTAATT
GTTTAGACAAAAACTCTAAACTCTTAGACGCTTCTGCAGAATTACGAACAATATTTTGCA
GCAAATAATTTTCAGATACACTCTTTACTATCTTCTTAATTTGAGCTTTATTCTCTCCAT
TAATAGAAATTTCAATAATGCTTGTTTGCTTACCACTATCTGTTACCGAAATTTGTTTTT
GTAAAGTGCTAATTGCTAACAACACATCATTCTTTTTAATTTTAAATAATTGTCCTGGCT
TAGCCTCTAATTCAGAAATCTCAAACGAAAAATCTTCCGTTTGATACTTTTTCCCAATGC
TCCCTTCAAGAACTTTTTCATCTGCAAAAAATAATGAGAACTCTCCAGCATTCTCCCCGA
CCTCTAAAATCACCTCTTTCATCTGAGGATTCTTAGGCTCAAATAAAGAGACCGACAATT
GTGGTTCATATCCCATCAAACGATGAATACCTTTACTAAGAAAAGGGATCGAGAATTGAG
GTTCAACTACCGTAGTTAAATTAAGTTGCTCAACAGTATTGGATAAAACCATTCTTGATT
TTAGAATTGCAATTTCAGTACTTGAAGATGATTTACCCTCTAAAATTCCTGCGAAATCTT
TTAACCCCCCCCCTGAAGATTTACTTTCTACTTGAATTGAAGCATTCGCAGTGTAAACAG
GCGTAGCTAGTAAAACATAAGCAACACCAAATAACGTCACCAACAATGTAAAAATAGCTA
TCCACCACTTATAATCTAATAAAGCCCCCAACAACTTTACTAAATCAATTTCATCATGAT
TATTTTCATTCATCTTTTAACTGCCTTAAAATTAGAGTTTCAATTTCCATCTCAATGCTG
CATCCTCAATCAATGCATAAACCTCTCGGAACATATCTTCACTTTGACGATAAGGATCTG
GAATATCTTTATTGCTATCCAACCAATGACCAAATAACATGACTTTTCCAGAACTTTCTG
GTGAAATTTGTCGAACCAAGTCAATATGACCTTTTTCCATGACAAGAATCAAGTCTACAT
TCTTACATAGTTCAGACGTTAATTGCTGTGAACGATGTTCAGAAAGATCCACTCCACGAG
AAATAGCAACTTGTTGCATTGTTGGATCTACACCTTTTCCAACTAAATGGCTACGCTCAG
CTGAAATACCTGCTGAAAAAATACGCTTTTCAGGAAAATATTGTTTTAATAATTTTTCTC
CGACGGGGGAGCGGCATATATTACCGATACAAACAACTAAAATACTTCCAAACATTAATT
ACCAATTCCTCACTCTTAATATAGACTCTGTTAGATTATTGAAACCAGATAATGACGGAA
CAACATGGGCAATCACTCTATTCCAACGAGTTGCTGGCGCTGTTGTCACATAAACAATGT
CATAAGGTTTTAAATAAAACTCTGTTCCTAATACATAGGAAGTTGCATTAGTCAAATCCA
ATTGATAAATATCTGCAATCTTATCTGTTTTTTCAGCTTCATTTGAAACCGTTGACTTAT
TTACATCACGTTGACCACGAATAACAAAAATACCCGTTGCATCTGCAGATAATTTATCAA
TTCCCCCACTCTGAGCAATTGCTTCGGTTAACGTCATACCATAATGAGTAATTTTCAACA
TCTGAGGTTTTGACACTTCCCCCACAATAAACACCTTATTCGCATCATTGCGTGGAATAT
GAACCACATCGCCATCAGATAACAAACGATTCTGCGTTAAATTACCAAATTGAATCAATT
CTGCTAAAGAGACTTTCTCCTCTTTACCATGACGAGTAATAGTCACATTATGCCAATCCG
CATTATCAGACAATCCTCCAGCCTTATTTACAGCATCTAACAAGGTGAGCGGAATATTAG
TTAAAAATTGCTGTCCTGGATTCTTGATTTCGCCTGTTATATATGCTTTTTTAGATTGGT
ATGAGGCAATTGTTACCTCAATTTGAGGATCTGTGACATAGGCTGAAAGAGCTTTTGCCA
ATTTATCACGAACTTGATTTACTGTTAAGCCAACAACATTAAGCTGCCCAACATATGGAT
AAAAAATAGTTCCATTAGCATGCACTTGATTACCTGATTCAGCGGCAGAACGATAAGCAC
CCGCAGGAGTTGTCAATTCAGGATGATCCCAAACTGTGACATTTAATATGTCGCCAACAC
CTATCTTATATTGATAACGCTTAATTTGTTGTTCTAAACCAATGTTATCACTTGCTTTCA
CCGCACGAGGAGCTAACTGCTTTACTAACTGAGGCGTAATTAAATAAGCATCCACAACCT
TCTCAAAGTCCACATTCTCTCCCCTCACTTCCGTATCAACAATAGGAGAATGCGTTGCAG
GTAAAATCATCCCACAACCAGAAAGAGATAAAATCACACCAGTAAAAACAAGAGCTTTAG
TTAACTTACACATAATCCATCCTACTCATTTTATAATTAACAAAATCCATCAGAATAGCT
CAAAACTCACACACCAAACGTCGAATTGAACTTAATAAATATCGTTCCAGTATACAACAA
ACCACATTTATTTGCACAGAAAAACTCGAAAAGAAATATCGATTTGACACACACATTTTG
AGGTGTAATAAATCTTCACTATTCTACTATGCCTTCTACTACCCAATTCTTATTCTCACT
GAATATATCAAAAAGGAATAGGCTAATCTAAATATACTATTTATCTACTTGCATCCGCCA
AACAAAATCCACTATTTTACTTACCGGAGTATACCCAATTAGAGAATTCAACAAAATATC
ACGAATCTTATCGCATTGATTATCTTGACAAGCTAACTCTAATTCTTCAAGTAAAGCTAG
CAATTCATTTAACGGCAAAAAATCTTCTTTTGCAGTCATAATACGATGATGTGCGGTTGT
TTCTACATTATCGCCTGCAATCAATAACTCTTCATAAAGTTTCTCTCCTGATCTAAGCCC
AGTAAACTTAATCTCAATATCACCAGTTGGATTATCTTGATTTTTCACCTCTAAGCCAGA
TAAGCGAATTAAATTTACCGCTAAATCAACAATCTTAACAGGCTCCCCCATATCTAAAAT
AAATACATCGCCACCTTTTGCCATTGCTCCTGCTTGAATAACTAATTGAGCTGCTTCTGG
AATTGTCATAAAGTAACGAATAATATTTGGATCTGTGACCGTAATCGGACCGCCTTGGCG
AATTTGCTCTTTAAATAGCGGAATAACGGAACCTGATGAACCTAAAACATTACCAAAACG
AACCATAGAGAAAAGTGTGTTATGTTCAACACCGTCTAAGCTGTTTCTCTTTTCCATAGC
CAATGCTTGCAAACACAATTCAGCACTGCGTTTAGTTGCGCCCATTACGTTAGTAGGACG
CACTGCCTTATCCGTTGAAATCAATACAAAAGAGTTAACTTGAGCTTCAATCGCCGCCTG
CGCAGTATAATAAGTACCAAAAATATTATTTCGCACACCTTCAACTACATTATACTCAAC
CATTGGAACGTGTTTGTAAGCTGCCGCGTGATATACCGTATCCACTTGATAAACCCGCAT
AATTTCAACTAAACGTTTAAAGTTCTGAACGCTCCCTAAGAGTGGAATAATTTCAATATG
ACCTAACTGCTGAGTTTTAACAATTTCGTTTAATTCCCTTTCAATTGCATACAATCCGTA
TTCCGAAATCTCAAATAAAAGCAATTTACGAGGTTGATTACGAATAATCTGACGACAAAG
TTCCGAACCAATAGAACCACCAGCACCAGTTACCATCACAATTTGCTGTTGAATATTTTT
ACTGAATAATTCAGGAATTGGCGCCACAGGCTCTCGACCTAATAAGTCAATAATATTAAT
TTCTTTAATATCACTAATAGAAACTTTCCCATCAACAATTTGAGTTAATTCCGGAATTTC
CATAATTTTTACTTTAGCGTCAGATAAAAACTTCACAATCTCATTTTTTCTAGCACGTTC
AACGGATGACAAAGCAATAATGACTTGATCAATCTGATAACGTTGAAATTTCTCAAGCGC
ATTCTGAGCAGAAAACACTTTTAGACGCCCTAAGCGAGTATTCGCCAAATTCTCATTATC
ATCAATAAAAAAGATAGGCAAATGCTCGTGAGAACGAAGCAACAACACAGCCAATTGCTG
CCCTGCAGATCCTGCACCATAAATTGCAATTCGCTTACGCGGAGTATCCGCTTGTAAGGC
GTTTTTAACCAAAGCTCTAATAACACCTCGACTCAAATATACCCAAGCAAACATAAAAAA
ACCGAACATCAAAGGAATTGATGTCGGAATAACCGCTGGAGTGCTACCGCCTAACAAAAA
TAGTGCAATAACAGTGATCAACGTTGCAATAGAAAGCTGGAAAATTAACGTTTCAGAGAA
TGTATGAATAACAAAGTGATAAACCCCACAAATGGCTAAACTCGCTACAGCAATAATTGA
AACTAAAATTTCACCATAAGGCAAATTTGGAATAGCTTCTGCATTTAAATCAAAGAGACG
TAAAGCATAAGCTATCCAAATTAAAAATGGAAAAATACAAAAATCAATAAATAATAAAAT
AAATTTTTTATATATTCTTGGAATATATATTGATGAATAAATAAATGACATTAACATATT
GTTATCTTACCCTGTCTACACTTCTTTTCCTAAAAGTTAGCAACAAAAAATTGTAAATAC
CTATGCAATCTAACCTTTCTATCCATTTGATTTTACCTAATGATATATCTACCCAATCTG
TTGAATAATTGATTTAATACTACTTAATATGTATTTTAAATTATCTTCAGTCAAAGTAGG
ATGAACCAAAAACATTAAACTCGTTTCACCTAATTTTTTCGCATTTTCTAAACGCTGTTC
AGCGTCTCCAAGGCGTATTATCAAATGCTTTTTCTAAGTACACTTCAGAACAAGAGCCAC
TATAACAAGGTGTGCCCAATTCACAAATCGCATTCATAATACGATCCCTATTCCAATCTT
GTGGTAATGCCTCAATATTTACCTAAAATCAGCGGTTCATTATACACTAAACTTAGAATA
GCCCCTACATTTAAAATGGAAACATATAAAAACAACACATAATAAAACAAGTTTATTTTG
TATATTCTTGGAATATATATGATATTAACATATTATTATTTCACTCGATCTCCAAAACCT
TTTCCTAAGGCTGTTAAAACTATATATTTAAAGTAATATTTCAAATTCAGGTTTTTGATC
ATTTCAGAATCGGTTTTTGCTAATAATTCTGGGATAGACATATCAATATCACTTAATTGA
GCTAATCCTGTAATACCTGGTAGAACGTCATATACACTATATTTTTCTCTTTCTTGAATA
AGCTCTTTTTGATTAAAAAGATTGGGTCTAGGACCTACTAAACTCATTTCGCCTTTTAAA
ACATTAATTAATTGAGGGAGTTCATCAATTTTAGTTTTTCTTAAAAAACGACCTAATTTA
GTAATAGAAGATGAACCTGCAAGATGACTCGCCACTGATGCGGTATTAACATTCATAGTA
CGAAATTTAATGAGTTTAAATGGTTTCTTATTTTTACCAACACGTTCTTGAATAAAAATA
GGCGAACCTGTATCAAAATACCCTAAGATAGTTACTATAACAAGAATAGGAAATGTAAAT
ACAAGACCTAAAATAGAGAATAAAAAATCTAAAATTCTGATCATAAATTTTCCTATAAGC
CAATATTACCAATATATTTGAACAGGGAATTGAGACAATGCAGAGTCACAGCTAATTAAA
GTCAAATTTTCTAAGATGCTCTGAGCAGCTGACATTCTATCAAAAGGATCTTGATGTTGT
TGGGAAAATAACCCAGCTATTGCGGCATGGCTTAACGTTATATCTAAAGCTGTAAAATCA
TCATCTTCCAATAATTTTACATAATGGTTAAATATACCTTCCACCTGTGTTAACTTGCCT
TTTCGATATTTCGTTGCAATTTCCCAAATAGTTGCTGAACTCACATATACTTCAGAACTA
GGATTAGAAATAGCTTGAATAACCTTTGGTGATAGTTTTTCTGGCTCAGCCCACCACCAA
ATCAACGTATGAGTATCCAATAAATATCTATTTACCATAGCTTTAATTCTTCTTCATCTA
ATGGCTCAAAGAAACGCTCATCTAATTTAATCCCTTGCCCAACTAATCTTCCCGCTTGGC
GTTTTTTCTTAACACCTGTTTGAACCATATTTAACTGAGCAATAACTTTACCGCCATGAG
TAAATAGCACTTCTTCGCCAGGCTTCGTTACTAACAGTAATTGCTCTATCTTTTGTGGTG
AAATATTGAGATCTATTTGCATATTTCCTTCCTTACTTTGATTCAGTCAATCTAACACTT
TCCCTAAAATCCCTAATTTGGTATTCAAAATCATATTGACTCATTGATTTTTCATAAACC
AAATTACCAAACAATTTTTTCACAATATCCAATTTAAACATTAATCTAATAACCGGATTA
AATGCTTTTGTCAAAAAAACTTTTCTGTGAGAAACTTCTGCAATTTCTCTAACCAACTCT
GAAGTAGATACATATTCTTTATTTTGTGGAAAAAACAAACCGCTTTTCTCTTTATCAATA
ATTTGCTTGATAAACTCACAAAGATTATCAATATGCAACATACTTCTCTGATTATAAAAA
TCAGGGAAAATTGGAAGCAATTTAGCAAGTTTAGATAACTTAGGGTAATTTCCTTTCGAA
CCTTTACCGTAAATCATTGGAGGACGAAGAATAGCAATTTTAAAATTATCATCAGCTAGT
TGACTTAATCCCTGTTCTGCTTGCCATTTACTGTCTCCATAAATATCATTTGGAGATGGT
TCGGTCGATGCTGTAATAACTCTATTATTTAATGTACTATCACCATAAACAATTATGCTA
CTCATAAAGATAAATTGTTTAACCCCTGATAATTTGGCCTTTTGTGCCACATCTACAGCT
AATTGAGTATTAACTTGTCTATATAATTCTTTTTGAGAAATGTCTTTGGAAAAATTAGCA
ATCCCAGCAACATGAAATATTGTATCAAAATCAGTAAACTCAGTATTCACCCACTCACTA
TTTCTCATATCTAAGGTAAAAATCTGATACTTTCCCGAATCTTGTAATAACCAAGATTCA
ACAGCCTGTCCAATGTAACTATTTTTACCCGTGATTAAAACCTTTTTCATAAACAATAAT
GCTCCAATATCAATTATTCATCTAATATCGAGATAATTTTCTTATTTATATTTCTTACAT
TAAATTTATTCTCAGCAATTTTGCGACTGTTATATCCCATTTGAACTAATTCAGATTTAT
TTTCGATAAGATAAATCATTTTCTCTGCTAATTCATGTGTAGAAAATACCGGCACAATAA
AACCATTTAAACCATCAACTACTGTTTCTTTACACCCTGGCACGTCAGTAGTAAGAATAA
CTTTCCCCATAGCCATTGCTTCTTGTGTACTTTTAGGTACACCTTCTCGATAAGAAGGCA
AAACAAAAACATTTGATTTGACAATATATTCTTGCACATTAGTCACATATCCAGGGTAAA
CAATGATTTCATCATCAATATAAGTCTGTAACATCTCTTCTGACATTGCTGTAGGATTTT
GTTTATCTATTTGACCAAGAATAAAAAACTTAGTTTGACTATATTTTTCTTTTACCTTTC
TTGCTGCACTTAGAAATTCAAAAATGCCTTTTTCTTTGAGTAAACGACCTAAGAAAATAA
ATGAAACATTATCTGAGATATTTTGCTCAGTATAAAAATAATCATCTAAATTAACCCCAA
TTCCACCAATAACCTCACTGTCTTTCACATAAATATTATGTTTTTCCAATAACTCACTTT
TATCATCTGGGTTAAGAAATAATACTTTATCTAAAGTAGGTAACGATATTTTATAGAGAA
AGATCTGTAGAAATTTAATAAGTTTTGACTTAAAACCTTTCGGTGTTGGAGATGGTGTAA
AAGCATAGCCTAAGCCTTCAATCATTCCAACTATTCTTTTAACCCCAGCTAATTTAGCCG
AAATTGAAGCAAAAATAACAGGTTTAACAAAACAGGTTAACACAATATCAGGTGAAATTT
GTTTTAATTTTTTTCTAATTTTAAATACCTGAACCAAATCATTTAAAGGATTTAGATTAC
TTCTCTTTAAATTATGCTCAACAGGCTCCGCTCCCCAACTACGAATAATATCTTTTGTTT
GTGATGAATACCCCTCTGCAATACAAAAAACTTCATATTGCTCTTTTACTAGGTCTTTAA
CTAGTTCTTTTCTAAAGTGTAATAAGGTGGATACTTCATTAACAATAATTGCGATTCTTT
TTTTCATAAATTAATTCTTACTATGTATTATATTAATTTCTATTTTGATATATCTTTATA
CTCTCTTACTATCGTAACTATCACCATATAAAATATCAATAATACTATAGCTAAATATAA
ATGATAAAATACCTATTCCTCCTATCGAAATACTAATTGTATTAGATAAGATAAATAATG
TAATAAATACTGGGAAATACATAGATCGTTTTTTTATCCCCAAAACAATAACAACAGAAA
TGATAGGTATTAAAAATATGAAAGTTAAAACACTATTAGCTATTAATAAATCTAAGTAAT
AGTTATGAGTACTACTATTAGCATACCCAGCATTCTTAATTAATTTTCCTATGGTTTCAT
ATCCACCTCCAAAAAAATTATTCTGGTTATAAACATAATCTATTACTAGATAAAAATACT
CATCTCTAAAATTCGCTCCTTGCTCAACTCTAAACATAGAAATATCAACATCTATAAACT
TAAAACATAAAACTAGTAAAATAATAAATAGAACAAGATAGACAATAGATTTGTATGAAT
ATCTGTAATATAGATAACCACAAAATCCGAATACAAATGCTAAAACCCCTGCTTTACTAT
AAGTAAAAATTATAGCAACAAGATATAGTAAGCCTAGCATTAACTTTAAAATAAACTTAT
TGATCAAAATAAAAGTCAACATAATTGATGTGCTAAATATGGCAGAAGCATAATTAGGAT
CAAAAAATATAGAAGCATTTCGTGCAAAGGTAAAATCCCAGTACATGAAACTTCCTTTGA
ATATTTCTAAAAGTATGGAAATTAAAGCACAAGAAGCAGAAAAAGACAGAAAGACATAAA
AAAGCAATTTATCTTTCTTCGTATGATATAAAATAAAACAAACATAAAAAACCAGTGTAA
CCAGTATAAATTTTAAAAAATATATATAATCGATATTAAATACTGAAAAGAACATACCAC
TGAATGAAAAACAAAATAATAATAGCCAATATATATCAATTTCAATCCTGATCAGTTTAA
TCTGCGAGTTCCTTGTAAACGCATAAAACATCAACAAAAAAAAACCCGCAAAAGATAACT
CCATATACCAATTGAATAGGTGAAACTCTAATGCCAAAGAAGATACTGCAATAGAAAAAA
ACACTACAAGACATTCCAGTTTATTATTTATATAACTACTCATAACTTTCAATAAATTTA
ATAAAACCAATACCATTTAAAATATTAGACCACTCATACTTCATCATAATTTCCATATTA
TTTCTTTTTTCATTTGAATCAAACTCTAATTCTTCCATTAATTCACCTAACCAATTAATC
CTAATAGAATTAAGTTGACTAAATTTTTCTATCCAATGATACTTATTTGATATCACTGTT
AATCCTGTGGCTAAATATTCTAATGTTTTTGTACTAGTTTGAATATTATACGGATAAACA
TCTGGTGTATAATTCAAACCAAACCTGCATTTTGCATATATCTGGGGGATATATTTTCTA
TCCAAACGTCCCGTCATAGACACTCCCGATGCTTTGAATAACCTTTGAAGCTCTGAATTG
ACATCTCCAATAACAATAATTTTATACTTAGCTGATAATTTAAGAATAGTTTCTACTAAT
CCTATTCTCCCTTCTATAGACCCACAGTAGACGATATCAAACTCATACGTTAGACTAGGT
TCTATAAAAAAAGATTCATCCACACCCATATCACGATAGATGGAAGGAATATTATCCTGG
AAGTTAAATCCTTTATCGACTACCTCATTAAGAAATATTCTCTTATTCGGCTTAGAATTA
ACTAATTTTTTTACATAATTCTTAATTATTGGATAGTTTCCAGTTGATAAACTCTGATAC
TCATGAATTTCTCTTGCACTACCTTGCTTTTTTTTCCAAAATGGTTTTACTCCCATAAAA
TAAATATTCACATCATTATCTGGATCTAAATTATGTTCAAAATCAAACTGTATCTGATGA
CCAAATTTTTGTAAATAATTTGTATATGCGTATGCTTCTGGAATATATGCGAACTCTTTT
TTTGTTATTCCTATTTTCATCTCAATTAGATCCTTAGGAACTATATATCTAAAATATTTT
TCCAATCATTGATAATCTTTGACAAACAAAACCTCTCTGCATCTTTTTGAGCATTCTTAC
TAAATAGGTTATATTCATCCTCAGAAATAGATAAAAAGTAAGATAAAGCCTTGGATAAAG
ACTCAATATTTTCTGGTTCACATAGTATTCCTGAGTTTTTGATAATTTCAGCGGGTCCCA
TATAACAATCAAATGAAACAACAGGAAGCCCAAAAGAGATTGCTTCAATTAACACCAATG
GAAGTCCCTCAAATCGTGAAGACATACAATACACAGAAGAACTTCGATACAAGTCAGAAA
CATTGCTTGAAAATGGATATATAACTATACTATCGTCTAAATTATATTTCTTTATTAAGA
AAGACAACTTATCTTTTTCTTTACCATCTCCAACTATATGTAATTTCCATCCCTTTTTAT
CTTTTATTTTCGCCCAAGATTCGATCAATAAATCAAATCCTTTCTGATATTCCATCCTAC
CTATACTTAATATAACCTTATTACCAATATCTGGATTGACATTAGTAATATCATAGCTTG
ACGGATTTAATACCACACTTACTTTTGCTCTGCCAGAGTAAAATTTAATCCATTCTGACT
TATCTCTTTCTGTCAAAGTAATTATATGAGAAAAATATGTCTTAACGAGACATCTTGCTA
ATTTTATTCTAAACGGAATACGTTCATTATTATAAGGTAGATAATTACCATGATTCCAAA
ATATCTTATTTATATTTAAACCAAAGCAAGCTAAATTAGCCTGAATAGTTAAACCTATAT
CAACTACTACTAATTCTTCAATATTATTTTCTTTCAAAAAGACCCTGATTTTCGAAATCG
AATCAACAAAATTATCGCTCATTCTGGATTTCTTATCATACAAATATGTAAATTTAATCC
GTTTATCTAAATGAAAAAACGGTTGTGAATTCCCATAGAAATTCAATACAAATATATTCG
ATGTATTTAACGACACTATTGAGTTAGTAATAGTTGTAACAACTCTTTCAACTCCTCCAG
CAACATCTAAAGATAAAACGAAGAAAGCAATATTTTTCATATTCAAATCCATAAAATTTA
CTAATTAGATAATAAAATGTAAGGATACTAACCTCACCCATAATTGACTAATTAATATCT
TAAAAATTTTTTAAGATAAACTATATCAATATCTTGGAATTAATTAAAACTTTAATTAAT
AACCGTATCATCATCTATAATTTTGACATTTTCAATATCGATCATAATAGAATAGTATTT
TTCCAAATCTGGAGCATTTAATTTTAACGAAATAATCTCCACGGACTCCATGTTAGATAG
AGCAATGACAGCACCACTAAAAAAAGTATACACGACATATCTATAACCATTTTCAAGGCC
ACTAATAATATAATCCTCAAGAATCTTTTCAGTATTAATATAATTAATCCCAGCAATAAC
AAAATCTTCTCTTGGGTGAGGGAAATAATAATCTATATCATATTTAACCATTAACGTCTT
AACAACTTCCTTATATTTTCCCTTATCACAAGAAAATGAGTGTATCGACTCATATATAGG
CTGACCAATTAATATTGTTATATCCTTTGCATGACTAACCATACTGTTAGAAGAAAACCG
TTTCTTTTTATCATTATCAAATAAATTTACATATTCAATATTATCTATAATATTTTTCTT
ATTTTTAAACACGCTATAGTGTAGTAAGGATTTGGACTTAATTTTATTTAAATTAATATT
TCTACACATAAGAAATCTAACAAGAGATTTTTTATAAGAATAACTAATATCTTTATAAAA
AAAACTATCATAAAAAATATTTGCTGTTCCATCATCAAAAGTATATAATTTAGTTCCATT
CTCTATATAATTGTGAATGTGAATGTGAATGTGAGCATTATCTATACTACCCACAAATAT
CCGATCTATTTTCTTCATTAAAAAAGAGGCTAATTTTAATTTAATTAGAAATAATAGATA
TTTTGCACTACTTTCTCTATTAAATAAGTAAATTTTTGAGACTTTAACTTTTCTTTTTAA
TCTATTATAGTAATATTTATACTTCTCATTTTTCACGTTACAAAAAAGATGTAACTCAAA
GTCTTCATATTTATATAAATCAAGTATTTTCTCAGCAATCAACATCTGAAACGGTGTCGT
ACAAATAATCAAATTCATCTAACCAACTCTCTTCGTCATAAAATATAACACAGGCAAAAT
CCCTCCTGCCCCAACAACACTCGCCCAAGGTATATAGCTAATCTCCGTAAACATTAACCC
ACCTAGTGCAATCAAATAAATCCCTGTCGATAAAACAGAGCAATATGAAATCTGTTTTGT
TTTTCCATGATAAAATAAATAATTTACTAAAAATAAATAGGGAATAATCAAACTTGTTGA
AAGCAAGAATAGTGCCACATAGTATTTCACTCCCTGAAACTGCTCACCTAACAACCATAA
AAATAGTTGTTCGGGAATTAATAGTGTTATCAATGAAGGTATTGGTACAATAAACAATGA
ATACATTGCCCATTTTTGTAAATGTTTTAATGTTACGGTGCCTTGTTTTAATCTTTCAAA
TAAATAAGGAACTAATGCTTTGTTTACTGCCAAAATAACCACAGATAAAATACTCGCAAT
TTGCGCCCCCATCGCATACAAACCAAGATCAGCTTCGCTAAATCTGTGATAAATAAAGAT
TCTATCTAGTTGCCCTTTTATAAAGAAACTTCCGTGATGAAATATCATTGGAAATCCGAA
AGCAATTACATACCATAATGCGAGTTTATATTGTGCGATGCTAAAAATTTTAGTCGCTGT
TTTTCGTTTATAAATAATATAAGCTAGAACAGCAATAAAAATATTGCTACATAGTACTGC
GATAATACGCTTTTCTGCCAACGCGGTTTCATAGATTTCCAATATTAATACTGTAAATAC
TGCATTGGTTATTGCTGAGCCTAATTGAATCAGTGTATAAGGAAACGCTTGTTTTTGACA
TTGCCTTATACTAAGTTGTACTGCAAGAAATACTTGAAATATGCTACTTAATACTAAATA
AAACATAATTTCAGATTTTGCTATCCAACAGGCGATTAGTCCTAAAGCTCCTATCGTAAT
AGTATAAGCATACCCCGTTGTTACCACTAAATCTAAAGAACGTTTTCCATATCGATAAAA
ATATCGTGCAACAGCACCATCTTGGCTTAGTCCAATAAAAATAGCAAATAATGCTAAAAA
TGTTTGATAATAAGAAAGTTCTCCAAATCCTTCTACGCCTAATTTTCTAGATAAATAGGG
CAGTAAAAGAAAGGGAATTGATTTTGAAATTAACTCTCCAAATAGATAGATTGCACTATC
TTTAATAACTTTCATTATTTACCAAACTTTCCGCAAGTTGCAGATCCAATGTTGTATCAA
TATCAATAGAACGGTAACTCGGCATTAAATAAAACTTCACTTCGGGAATAAAGAAATTTT
TTTCTTTTAATAAACTTGCGGTATCGTTGATGTAAATTGCGCCATTTGCTCTATAAGCTT
TAGGTAATGACTGACGAGGAGCTTCAAAATCACTTAATTGATTAATAGGTAGAATTTTGT
GATTTTCGTCCAAAATGAAAGATTTATACGGGTGGTGTTCACATTCACATGCTGACACGA
CTGATTTGCAATTTCCTGCCAAGAATAATTCCATGGCATTACGAATATCCAAACCTGAAC
GCAATGGGCTGGTAGGTTGAAAGTGTGCGGTAACACCCTCTGTTAATCCAAGTGTTGTTA
CACAATGTAAAATGGTATCAATTGTTCTAGTATCACTTTGAGCCAATTCTACAGGGCGGC
GAAATGCTGTTGCGCCATATTTTTCTGCTTCAGCAAGAATTCTGTCGCCATCTGAGGTTA
CAATAATTTCGTCAAAAGCCTCTGATTCTTGAGCGGCTAAAATGGCTCGCCCAACTAGAG
ATATTCCTCCAACAAGTTGTAGATTCTTATCTTTGATTCCTTTTGAACCAGCTCTTGCTG
GGATAATGGCTACTTTTTTCATATTTATCTCCTTTACATGCCCCCATCCCCCTCGCTATC
GCTCGGGGACTTCCCCCATAAATGGGGGAAGAATTTTTATCTTCAGACTACATTACTTTT
TTAATACTTCTCCCGTTTACGGGGGAAGGTGCCCGAAGGGCGGATGGGGGAAATCTCTTT
GTATATTTGTATACATTCCCCTAATTTCAATCACAACTCATACAACCCACTCGTATCAAA
ACTCAACGCTGGAAATTTTATTGATGTAATTACATCACCTTCCACCACAGGTTGCACGCC
TATGTAGCGTCCGTTTTCTAGCACATAAATTTGGATATGTTGTTCTTCCGGGCGGACTAT
CCAATATTCACTTACGCCTTGTTCTTGATAGAGTTCGTATTTGTCTTTCATCTCTCTTTT
TGAATTACCAGGGGAGAGAATTTCAACGATTAGATCTGGCGCGCCAATACAGCCTTTTTC
GTCCAATTTATTCGGGTCACAAATGACACACAAATCGGGTTGCACTACCGTTTTGATTTT
GCCATTGCTGTCTGGAAAACGAACATCAAAGGGAGCAACATATAATTCACACTGATGACT
ATCAAAAACATCTAAGAATGCTTTTGTTAATTTCATCGAAATCCGTTGATGTAATCGATT
AGGCGCTGGCGACATTGCCATTATTTTGCCTTTGATAATTTCAACGCGTTCTTGAAATTT
CCATTTTAAATAATCGCCATAGCTATAACTGCCATTTAAATCTAATTGGCTAAGGCTTGT
GATTTCATTCATATTAAGCTCCGAATTACTTAGCTGTTTATGTGAGTTTTATCTAGCGCT
TCGCTATCTTATTCCCAACTCAAAAATCATTGATTCAACTTGGTAGCTAAACTTGAAACA
AGCGGTAAGTTGGAAGCCATTTTCTGTAGAAATAATTTCACTGGTAATCTCACAAGGCTC
AGATTCTGTTGATCGAGCTTTGCTGGTTAAAAATGCTAAAGCGTCTTCAGCTTCTGCTTT
AGTAGTGTAAAGTTGAGTAAAATTTACAGCACAATCACTGTTATCAATAATAGTTCCCAC
ATCAATAGAACAGCAGGAACTTGAATTACATTCGGACATATTTTACCTCTCGAAACTGGC
AAACTGTATTCTTATACCACTGATTGTACTACCTTTTTCCAACAACAACAACAACAACAA
CAACAACAACAACAACAACAACAATTTTTAGTTTAAAAAACATCCATTTTAAGATGTCAT
CTTTTTATTTGACTGGTCGGAACTCTTTGTATTTTAGAGGAATTTTATTGCGACCGATGA
TTAAGCTACATAGAATGACAATATATTTTCATTTCAGTTCTTTAATTTATTTTTTACGTG
AAATAAATTAATTTTGATACAGTCGATTCTATAAAGGATTACCTAATGAATAAATTTACT
AAAACAGCTCTTGCTTCTATCTTTACTTTTTCTGCAGCTGGTGCTTCTGCGGCAGCGTTC
CAATTAGCTGAAGTGTCAACTTCTGGTTTGGGTATGGCGTATGCAGGTAATGCGGCAGTT
GCAGATAACGCTTCTGTTGTGGCAACAAACCCAGCATTAATGACCAAATTCAAACAAGTA
GAAATTTCTGCAGGTGGGGTTTATGTTGATGCCGATGTTGATGTTGAAGGTTCTTTTAAA
GGTTCTTTTAATAGAACAGTAAATGGAAGAGCGATTCCATCATCAGCAACAGGAAATGCA
AATGCAAAAGACATTATTCCAAGTGCAATTGTCCCTAATTTATATGTTGTTGCCCCAATC
TCTGAGCGTTTTGCTGTGGGTGGCGGTGTTAATGTTAATTATGGCTTAAAATCAGAATTT
GAGAAAACCTATAGTGCTGGCGTATTAGCAGGTAAAACAAAACTTAGTGCGGTAAACTAT
AACTTCAGCAGTGCTTATGATCTTGGCTACGGATTTAGCTTTGGTGCTGGCTTAAATGCA
GTACATGCAAAAGCAACATTAGAGCGCCATTTTGGTGCTTTAAATCCTATGGCACCGACA
GCGACAGCAAGTCGATTAAAAGGCGATAAATGGGGCTTTCGTTGGAATGTGGGCTTAACC
TATGATATTAATGAAAACAACCGTCTTGGTGTTGCATACCATTCTCCAGTGGATTTACGT
TTCAAAGGGAAATATGTGGGTACTCAAAGTGCCAATGTTGAAATTCCAGGTCGCTTAAAC
CTTGAGTTACCAGCATATTGGGAAATCTCAGGTTATCATAAACTTACTGAGAAATTGGCT
GTACAATATAGCTATAAAAAGACACATTGGAATAGCTTCCGAGAACTTCGTGCAACAGAT
AACAACGGTAAAGTATTGTTACAAAAAGATAAGAAGTTCAATAATAACTCTCGCATTGCG
TTAGGCGTGTCTTATGATGTGATTGAGGCATTAACATTACGTGCAGGTATTGCTTATGAT
GAAAGTGCAAGCGTGGCACATCCATCTATCTCAATCCCTGATACATATCGTACATGGTAC
ACTTTAGGTGCAACTTATCGCTTTACCCCGAATTTATCTGTTGACCTCTCTTATGCACAT
TTGAGTGGTAGCAAAAATACCTTTACTGAGAGCCAAGTTACAGCAGTTACAAGTGCAGTG
GGTGAATTTAAAGTTAAATCAACTGCTAACCTTTACGGCTTAAACGTAAACTACAAATTC
TAATTTTCATTTGATGTAACCTCAAAGGCGTGTACACTAAGTGGCACGCCTTTTGTTTTA
GGATAATCCTATGAAATTTCAGATATTCTATCAATTTTATGATTCGCCAGTGGGGAAATT
GCTTCTTATTGCAAACCAAACGGGTTTACTTGGCATTGAATTTGAACAAGAGCAACAAAC
ACTTAACTTTCAACAATGGAAAAGTTCAGAACAGGCAAGCGGTGAAATTCAACAACTATT
TTGCAAAACAGTGCAAGTATTAAACCGCTATTTTTCAGGGGAAAACGTGGCGTTTTGTCA
GCTAGATTTTTTAAACCCTCAGGGTACTGCTTTTCAGCAAGCTGTTTGGAAAATATTGCT
TGAGATTCCTTATGGTAAAACGGTAAGCTACGGAGATATTGCCAAGCAGTTAAATAATCC
TCACGCCGTTAGGGCTGTTGGAGGAGCTGTTGGACGCAATCCGATTTCGATTTTAATACC
TTGCCACCGAGTGTTAGGCAAAACGCAAGCGCTTACTGGTTTTGGTGGTGGGCTTCCTAC
TAAACGTTATCTACTTGAATTAGAAGGTATTTCTTATCAAAATAAAGGCACTGAATTTGT
AAACCCAAAACATAAAAAATGGACATCAATATGACAAAGCACAACTTAGCAACTCAACTT
GTTCACGCAGGGCGAAAAAAACGTTACACCCAAGGTTCTGTAAATAGTGTTATTCAACGA
GCCTCTTCCCTTGTATTTGATTCTGTTGCAGACAAAAAAGAAGCCACCAAAAACCGCTAT
AAAGGGGCTTTATTTTACGGCAGACGTGGCACACTAACTCATTTTGCTCTACAAGATGCA
ATGTGTGAACTAGAAAATGGAGCTGGTTGCTACCTTTACCCTTGCGGTGCAGCGGCGGTC
AGTAATGCGATTTTATCCTTTGTACAACCAGGCGATCACGTTCTGATGACTGGAGCAGCC
TATGAACCAACGCAAGATTTTTGTCGTATCGTATTAAAGAAAATGGGGGTTTCAACCACT
TTCTATGATCCATTAATGGCAGAAGGAATTGCAATGCTAATTCAGCCGAATACCAAAGTG
CTTTTTCTCGAATCGCCAAGTTCACTGACAATGGAAGTTCCTGATATTCCAACGATTGTT
CGTACTGCAAGAGCAATCAACCCTGAAATTGTGATTATGATTGACAATACTTGGTCTGCA
GGCATTCTTTTTCCAGCTCTTGAACACGGCATTGATATTTCAATCCAAGCAGGAACAAAA
TACCTTGTGGGGCATTCTGACACAATGATTGGTACTGCCGTTTCAAATGCTCGTTGTTGG
GATCAGCTACGCGAACACTCTTATTTAATGGGGCAAATGGTTGATGCTGATTCTGCCTAT
GTCACCACTCGTGGCTTACGCACCTTAGGTATTCGCTTAAAACAACACGAAGAAAGTAGT
CTTATTGTGGCTCAATGGCTGGCTCAACGCTCTGAAGTCAAAGCGGTTTATCACCCTGCG
CTACCTAGCTGTCCAGGAAACGCATATTTTAAACGTGATTTTAAAGGTTCAAGCGGTCTA
TTTTCCTTTGAACTTTGCAAAACCTTATCTGATCAAGAGCTTGCGAATTTTCTCGACCAT
TTTGAGGTTTTCTCAATGGCATATTCTTGGGGGGGATTTGAGTCGTTAATTTTGGCTAAT
CAACCTAAAGAGATTGAGCGTATTCGCCCCGCCATTGAACGTAAATTAACAGGGACGCTG
ATTCGTGTTCATATTGGTTTGGAAGATGTGGAAGATTTGATTGCTGATCTTGAATCTGGA
TTCGAGCGAATTACATCATAAATATCTTCAGAATATATTTGTTTTCATACCTTCCCCCGC
TTACGGAGGAAGGTTCCCAAAAGGCTGATAGGGATTTCAATGACGGAAGTGACGCATTCC
AGTTAGTACTATTGCCATTCCGTGTTCGTTTGCGGCATCGATCACTTCTTGATCTCGCAT
TGAGCCACCTGGGTGGATAACGCAAGTAATACCGACTTTTGCCGCGGCATCAATGCCGTC
ACGGAATGGGAAGAAGGCATCAGATGCCATTACACAGTCTGCCACTTGTAAGCCTTCGTC
TTCTGCTTTGATCCCTGCGATTTTCGCGGAATACACTCGGCTCATTTGTCCTGCGCCGAT
ACCTATTGTCTGTTTGTTTTTAGCATAGACAATCGCATTGGATTTAACGTATTTCGCCAC
TTTCCAGCAGAAGAGTAAATCGTCTAATTCTTCTTGGGTTGGTTTGCGTTCAGATACAAA
TTGTAAATCTTCAACAGCAACTTGTCCTTGGTCGGCATCTTGGACTAGTAAGCCACCATT
GACACGTTTGAAGTCTAAACGTGGTTGTGCTTCGCTAAATTCGCCACACGCTAATACACG
AACGTTTTTCTTTTTCGCTAAGGCTTCTTTGGCTGCTTCAGAGATGGTTGGGGCGATGAT
CACTTCGACAAACTGGCGATCTGCAATTGTTTGTGCTGTTTCGCCGTCTAATTCACGGTT
AAAGGCGATAATGCCACCAAAGGCAGACGTTGGGTCGGTTTGGTAAGCTCGGTTGTAGGC
TTCTAAAATATCTTTGCCAAGAGCGACACCGCAAGGGTTGGCGTGTTTAACGATCACACA
AGCTGGTTCGTTAAATTCTTTAACACATTCAAGGGCTGCGTCAGTATCAGCAATGTTGTT
GTAAGAAAGGGCTTTGCCTTGCAGTTGAACTGCGGTTGCCACAGATGCTTCTTTGAGTTC
GTTTTCAACATAGAATGCGGCATTTTGGTGGCTGTTTTCACCGTAACGCATTGTCTGTTT
ACGGATGAAATTTAAGTTTAATGTGCGTGGGAATTGTCCGCAGACTTGGGTAATATCTTC
TTCCTCAGCACCTTGATATGGCGGTACTTTTTGTCCGAAGTAGTTGGCGATCATTGAGTC
GTATTGAGCGGTGTGTTCAAAGGCTTTGATTGCAAGGTTGAAACGGGTTTCTAAGCTGAG
TGAGTTTTGGTTTTGATCCATTTCAGCAAGAATAGCGTTAAAGTCGTTGTTATTGACGAC
AATCGCAACATCTTTATGATTTTTCGCCGCAGAACGCACCATTGTTGGCCCGCCGATGTC
GATATTTTCTACCGCATCTTCAAGGGTGCAGTTCGGTTTAGCAACGGTGGCGGCAAATGG
GTAGAGATTAACCACGACCATATCAATTCGTTCAATGCCGTGTTGTGCCATAATTTCATC
GTCTGTGCCTCGGCGACCTAAGATCCCACCGTGTACTTTCGGGTGTAGGGTTTTAACACG
TCCGTCCATCATTTCTGGGAAGCCTGTGTAGTCCGATGCTTCGGTTACAGGTAAACCGTT
GTCTGCGAGTAATTTTGCTGTTCCGCCGGTTGAGAGTAGTTTTACACCACGTTGAACTAA
GCCTTGAGCAAATTCGACAATGCCTGTTTTGTCAGACACACTTAATAATACTTGTTGGAT
TGGACGATGAGCCATCATGGGTTCCTTTGTATTTGAATAAAAATAATGTAGGGACACCAC
GCTTGGTGTCCTTTGAATATGTATATAAGATTGAATTAAAGTGGACGCCAGGCGTGGCGT
CCCTACTTGATCATAGGGATAATTATAACGCAACCGTTTGCGTAAATCTATGATTTACAA
AACTTAAACTTTAAATTTTGCGAAAATCTTTTTTTCTAAGTAGAATGAACGAACGTTCAG
TAACTTGACTTGTTTTTATGTTTAAGGGTATTTTGCCTCAAAATGAGGTGGCAATGTGTA
TTCTCAATGCAACAGATAGGTTGATGGCAAAAGAAGGGGTTCAAAATCTTTCGACCCACA
AAATTGCAAAAGAAGCTGGGGTATCTGTGGGTACGATCTATCTTTATTTTAAGGATAAAG
AGACTTTGCTTAATCAGCTTGTGTTGTATTTGTTTAATACGTTTCATTCTGCGGTAGATC
GGGAATATGATCCTGATTTGCCTCTGTTTGAGCAATATAAAAAATTGTGGAATGCAACTT
GGCAGTTTATGTTGGATAACCCTAATATTGTTAAAAATATGCATCAGTACGAGTCGCTAC
CACAATTTCAAGCGACAATGGTGGAATGTTTGAATGCAGATTGGGTGACGTGGAATAAAT
TTGTCAAGCAGGGGCAATCGCAAAATATTATTGCGAACTTACCGCCTTTTGTTTTACTTG
CAATTAGTATGAAAACAGCGTGGGAGTTGATGTATCAGCAGTTAATGTTAAATCAACCTT
ATGCTCAAGAGATGCTTGAAGAAGTGATTATCCGTACTTGGAAAGCGATTACGATTTAAT
CAAAATTGATATGGAGAAAATATGATAATAAATATGAAAAAGACAACGAAGGGTAAGCAG
TTTGCTATTGTTGTGACCTTATTGGTTGTGCTTATCGTGTTTGGTGGTGTTGTTGGTATG
CAACAGTTCATTTCGATGAAAAAGGCTGAAGCTGCGGCGAATATGCCTGAGCCTGTGAGC
AATGTAACAGTGATGACCGTTAAAAATAGAGAATGGACACCTGTTATTTCTGCGGTTGGT
TCTATTCGTCCGAATCAAGGGGCTATGTTAAGTTCACAGGCGGCTGGCACGGTCACTAAA
GTTTTGGTGAAGTCTGGCGATAAAGTGAAAAAAGGTCAGCTATTAGTTGAAATTGATAGC
AGTGCGGAACAAGCCAGTTTGAAAGCGACAGAAGCTCAGTTATCGACAGCGAGAGCAAAC
TATAATCGCTATCGTAACTTAGTAGCGTCAAGCAGTGCTTCAAAAGCGGAATTTGATAAT
GCCAAAGCAACTTATGAGCAACTTGTGGCGACTATTGAGGCGACAAAAGCTCAGATTGAG
CGTCGTCAAATTTATGCGCCTTTCGACGGTGAAGCGGGTATTGTGAATGTGAATGTAGGG
CAATATGTGACGATTGGCACAGGAATTGTGCGTGTGGAAGATCAGTCTGCGATGAAAATT
CGTTTTACCTTACCTCAGACTAACTTAGAAGATATTTTTGTTGGGCAAAAAGTGACCGCA
ACCATTGATGCTCTACCTGCTCGTACTTTCCCTGCGAAAATTACCGCTATCGATCCTGCG
GTGGATACATCAACTGGTTTGATTAATCTTGAAGCAGTGGTCACAGAAGGGCAAGATAAG
TTGCTTTCAGGTATGTTTGCTCGCTTAAATGTTGCATTACCAACCTTATACGATCAGGTT
GTTGTGCCACAAATTGCGGTTACTTATACAATGTATGGCGAAACTGTTTATGTGCTTCAA
CCATTATCTGATGAAGATAAGGAAAAAGTGACTAAAATGGCTGAAATGAACAAAAGTTTA
GACATCAATAAAATCTATCGTGCTAAACAGATGGAAGTTACGACGGCTGAACGCAGTGGA
GTCTATTCTCATTTGAGCAAAGGCTTAAAAGCCGGTGATGTGATTGTCACTGGTGGCTTA
CAACGTTTAAAAAATAACGCCTTAATTCAAATTTCTGATGTACAACCTGTTGGGGTTATT
GCACCAGCGACAAAAACAAAACTGTAATGGGGTAAGCTGTGAAATTTACCGACATTTTTA
TCAAACGCCCCGTACTTGCTATCTGTATTAGCCTATTGATTACAATCTTAGGCTTACAGT
CTATTAGCAAGCTACAAGTGCGTGAATATCCTGAGATGACGATCTCAATTGTTACTGTGA
GTGTTAATTATGCGGGTGCAGATGCAAGTTTAATGCAAGCACTTGTTACGTCACAAATTG
AAGAAGCTGTTGCACAGGCAGATAACATCGACTATATGACTTCATCAAGTTCACCAAGTA
CTACGACGGTAACGGCAAAGATGAAGTTAAATACCAATCCTCAAGAGGCGTTATCGGATA
TTTCTTCTAAAGTAAATGCAATTCGTGGAAGCTTGCCTAGTGGCATTGATGATCCTGCGA
TCAGCGTATCATCGGGATCAAATGATGCGTTTATGTATATTCGTTTTACCTCTGATGATC
TTTCATCTCCACAAGTTACGGACTACCTAAATCGCGTGGTGAAACCGCAATTTTTTACGA
TCAATGGGGTGTCTAGCGTTGGTATCTTTGGTGGTTCAACCTTTGGCTTACGCATTTGGT
TAGATCCAGATAGAATGGCTGGCTATAACCTTTCAGGTGCGAATGTGTTATCGGCATTAA
GTGCAAATAACCTTTCGACGGCGGCAGGCAGTGCAAATGGTTATTACACTGTCTATAAAA
ACAAGGTGTTATCGACAACTCCAACGGTAGAAGAGCTGGCAAATATTACTGTGGCAACCA
AAGCAGATGGTATGCAAATTAAGTTAAAAGATATTGCGACCGTTGAACTGAATAAATCTT
CAGATAATGCTCGAGCCACAGCAAATGGCAAAGATGCAGTGGTGATTGCTGTTGAGTCTG
CAGCAACGGCAAACAAATTAACCGTTGCCAAAAATATCTATCCGTTATTTGCACAAATTG
AGAAGAATCTGCCCGCTTCCATTAAAGCTGAGATTTTGTATGACAGTACTATTGCGATTA
ATAGCTCTATTTCTGAGGTAATTAAAACCATTGGTGAAGCAACAATCATTGTGCTTATTG
TGATTATCCTATTCTTAGGTTCACTCCGTGCGATGATTATCCCTGTTATCACTATCCCGA
TTTCATTGATTGGGGTGTTATTCTTATTACAGATGCTTGGGTTCTCGATCAACTTGCTCA
CCTTGCTAGGATTGATTTTGGCAATTGGTTTGGTGGTAGATGATGCGATTGTGGTATTGG
AAAATGTAGAGCGTCACGTTAAAGAGGGTAAAACGCCTTTCGATGCGGCAATTATTGGGA
CGCGTGAGATTGCATTGCCTGTCATTTCAATGACCATTACTCTTGCGGCGGTATATTCAC
CGATGGCATTAATGGAAGGGGTTACAGGATCTCTGTTTAAAGAGTTTGCTTTAACCCTTG
CTGGTGCTGTATTTATTTCGGGGATTGCAGCATTAACCCTTTCGCCGATGATGTCTAGCC
GTGTGTTAAAAGAACATAAAGAGGGTGAAGAAGGGCGTTTAGTCAAATGCATTCACGCTA
TGTTAGATAAGATGACAAGCTGTTATCAAAATATGCTTTCAGCAGTGATGGCAGTGCGTG
GCTTTATGCTGTTCTTTGCGATTGCTATTTTTGCGAGCTTACCGTTCTTGTTTACTTCAT
TGTCTAGTGAGGTTGCACCTTCTGAAGATCGTGGTGTTGTGGTTGCTTTTGGATCTGGTC
CCGCAAATACTAACTTGGATTATACGCAGGAAGTGATAAAACCTTTTAATGAGAAAGTGG
TTAAATTGCCTGAGGTTCACGGCGCAATGTCGATTGCAGGCTTTAACGGTGGCAACAGTT
CATTGTCGATTATCTCTTTAAAAGATTGGTCTGAACGTAGCAAATCGCAGTTTGAAGTGA
AAGACATTGTTGCAGGTATGGCAAAACAAGTGGTTGGTATGGATATTAACGCCGTTGCTT
TCCCTGAAATTCAGACAGGTGAAAGTGGACTGCCGTTCTCACTGGTTATTACGACTGCAG
ATAGCTATGAAAAACTTGCAGAAGTCGCCAGTGAAATTTTAGCCAAAGCACAAGCGTCAG
GGCAATTTTTCTTCGCTAACTTAGACCTTAAATTTAACACGGCAACGATGAAGATGAAGT
TTGACCGTGAGAAAATGGGGACTTATGGCGTAACGATGCAACAGGTGAGTGGCACTTTAG
GTTCGTTCTTGTCAGGGGCTATAGTTACTCGTGTTGATATTGATTCCAGAGCTTATCCGA
TTGTATCGCAAGCGGTGAGAAATGACCGATTAAATCCAGAGGATTTAATGAACTACTATG
TGACAACAGCGAGCGGACAATCTATCCCATTGGGTTCTTTTGTCACAATGGAATTAAGTA
CAGAACCAGCTTCCCTCAGCCGAATGAACCAGCTTAACTCGGCAACAATTGGCGGTGTGG
TGTCGGGTTCTATTGGTGATGCCGTAAAATGGGCTGAAGCTGAGTTAGCTCGCTCCTTGC
CATCAGGCTATCAATATGATTTTAAAGCTGAATCTCGTCAATATATCCAAGAGGGTAACG
CATTAATGTTTACCTTTGTGCTGGCAGTTGTGATGATTTATATCGTCTTAGCTATTCAGT
TTGAATCGTGGCGTGATCCGTTGGTGATTTTAGTTTCTGTTCCGCTAGCAATCAGTGGGG
CGTTATTGGTGATGAATATTTTGGGTATTATGAAAGTATCAGGTGCAACCTTGAATATTT
ATTCTCAAGTCGGCTTAATCACCCTCGTAGGCTTGATAACAAAACACGGTATCTTGATGT
GTGAAGTGGCAAAAGAAGAGCAGTTGCTTCACGGAAAATCTCGCCGTGATGCTATTTTCC
ACGCTGCAACTATCCGCTTACGTCCGATTATGATGACGACTGCCGCGATGATCGCAGGTC
TTATTCCTCTGCTTTATGCTTCAGGGGCAGGTGCGATTGCTCGCTTTAGTATTGGTATGG
TGATTGTCGCAGGTTTAGCTATCGGTACACTCTTTACACTGTTTGTATTGCCTGTGATCT
ATACCTATTTAGGTAGTGAGCATAAGCCGTTGAGAGAGTTTGATGAAGCGAAATATGCTA
AGGATTAAACTTTAATTCCTGATGTAGCGGTAAAATTAATAAGCAACTCGGTAAGGGTTG
CTTATTTTTTGATAGTGCAGTAGCCAAGACATAGCGACATAGTAAAAAGGTTAAAGCCTG
ATGAAGCTTTAACCTTTTTTAATAAAAGATGTAATTTATTGGTGTAATAGACAAATTTGT
TGCTAAAAAGTGGTTTAAAGTCTTATAGTACAAGGCTTTAAGCCCTCTTTTTGAAATATG
AACAAAAAACTGCCCATTTTGCCAAAGTCTGAAAATAAAGAAACATGATATACAAAATAA
TACTCAATGTTATTTTTGTAATGAATGTTATAAAACGTTTATCTTAAAATCTAAATTAGA
TCCAATTAAAATTTGGACTGATTACACATCCGGAAAACAAACCTATCAACAACTTGCCAT
TAAATATCATTGTTCAGTCAGAACGATTCAAAGATATATCAATAAAGCGCCTAAAACGGC
TTTAAAACCACCTTTAAATCGATACCTGAACATCATCATGGATACGACATTCTTCGGTCG
TTATTTTGGCGTATTAGTGCTAATGGATTCTAATTCAAATAATGTGATTTCCCATTACTT
TGTGCGAACCGAAAAAGATATTTACTACAAACTTGCCCTGAATAGGTTAAGAGAAAAAGG
CTATATCGTTCAATCGATTACCTGTAATGGTAGACGTGGTTTGATGAAAGATTTATTTAA
TACGCCGGTACAAATATGTCAATTTCATATGGTGGCAATTGTGATGCGGAAATTAAGAAA
AAAACATCAATCGCAAGCGGGTAAAGAATTAAAAATAATTGCAAAAACACTCACAAGAAG
CTCAAAAACGAATTTTATCGGCGATTACATTCTTGGTTTATAAAACATCAAGATTTTTTA
AAAGAAAGGAGTGATAAAGCGAATGAAAAAGGCTATTTTCCTTATAAACATCGCAATGTA
AGAAGTGCTTATGCCAGTTTAAAGCATTATATTTTCACCTATGAAAAACATTCTGAATTA
AATATAGAAAAGACGACAAATCGTTTAGAGGGGTTATTTAGTGAACTTAAGCGAAAATTA
AATAATCACAATGGATTAACTAAAAAACGTAAGATGTTGTTTATACAGGATTTTTTAAAT
AAAAAGAGTTGCTAATATTTCAAGAAAATAGATATTAGCAACTATTTTGTCTACTATGCC
AATTTATCGTGACTTTGGATACTGTTTTTAGAAGAACTAATGTACCTTCTTAACCATAAA
TAAAATGGTATAACCTTAGCCAATATATTGTTCGATCAAATTTCCCATCTCCGAGGTAGT
TACGGGCATCGTAGTATGATCAGCAAGATCTGCCGTGCGGTAACCCTCGGCTAATACTTT
TTGAACCGCATTTTCAATCGCTTTCGCAGATTCTTCCAAACCAAAACTATGACGTAACAT
CATCGCTGCAGAAAGAATTTGTGCGATTGGGTTAGCAATATTTTTACCTGCAATATCTGG
CGCTGAACCACCCGCTGGTTCGTATAAACCAAATCCTTTTTCATTTAAACTCGCAGAAGG
TAGCATTCCCATAGAGCCAGTAATCATCGCACACTCGTCAGAAATAATATCGCCAAAGAT
ATTAGAGCAAAGCAACACATCAAAGAAATCAGGTTGCTTGATTAACTGCATTGCTGCATT
GTCAATATAGATATGATCCAGCTTCACTTCAGGATATTGTTTTGCTACTTCATTTACGGT
TTCACGCCAAAGGATTGAACTCATTAACACATTGGCTTTATCGACGGAAGTAACATGTTT
GGTGCGTTTCATTGCCGTTTCAAATGCCACTTTTGCAATGCGTTCAATTTCATAACGGTG
ATAAACTTCCGTATCAAAAGCTTTCTCATTTTCTCCCTCGCCTTCACGACCTTTAGGCTG
CCCAAAATAGATACCACCCGTTAATTCACGGACTGTTACCATATCAAAGCCTTTTGCTGC
AATGTCCGCACGCAATGGGCAAAATTGTTCTAAGCCTTTATAAAGTGTAGCAGGGCGAAG
ATTGCAGAATAATGCAAAGTGTTTACGAAGTGGTAACAAAGCACCACGCTCTGGTTGCTC
ATTTGGTGGAAGATGTTCCCATTTTGGACCGCCTACAGAGCCAAACAAAATAGCGTCGGC
TTCTTCACACCCTTTTAATGTGCTTTCTGGTAATGCTTTTCCGTGATTATCAATGGCAAC
GCCGCCAATATCATAATAGTTATAACTTAATTTAAACCCGTACTTTTGTTGAACAGTATC
AAGCACTTTAATCGCTTGAGCCATAATCTCAGGACCAATCCCGTCACCACTTAACACGGC
AATGTTGTAGTTTTGCATATAAATACCTCAATATTTGAAAATTTATAAAATATAAGTTAT
ATTAATAAAAATAAATAAAAGAACAATATTTTTTTTATAAAAAAATAAATTTTTATTATT
TTTTAGAATTTAAATCTAAAAATTAAAGAAAACATTGTTTTTAATGCTAGACAAGCGGTC
AGATTTTTTGCAAAATGCCCAACATTGTTTTTATGGTGTAAACCTTATGTTAATTTTGTT
GGAGGATTCAATGAAAAAACTCTCAGGAGCGGAAATGATTGTGCAATCCTTGCGTGACGA
AGGCGTGGAATACGTTTTTGGTTACCCAGGTGGCTCAGTCCTCGATATTTATGATGCAAT
TCACACCTTATGGGGAATCAAACACGTTCTTGTCCGTCACGAACAAGCGGCTGTACATAT
GGCTGATGGCTATGCACGTTCTACAGGTAAAGTCGGTTGTGTATTAGTCACATCTGGCCC
TGGAGCAACAAATGCGATCACAGGGATTGCAACTGCCTACACAGATTCCATTCCTCTGGT
TGTTTTTTCAGGACAAGTGCCTTCAAGCCTTATCGGAACCGATGCTTTCCAAGAATGTGA
TATGGTTGGTATTTCTCGCCCTGTGGTTAAACATAGTTTCCTCGTCACCAATCCAGAAGA
AATTCCTGAGATCATAAAAAAAGCATTTTATATCGCTTCAACAGGTCGCCCTGGCCCTGT
CGTTATTGATGTGCCAAAGGATATGGTAAATCCAGCAAATAAATTCAGTTACCACTACCC
TGATTCTGTATCATTACGTTCTTACAACCCCACGGTACAAGGACACAAAGGGCAAATTAA
GAAGGCATTAAAAGCGATCTTAGTGGCTAAAAAACCTGTACTTTTTGTGGGTGGTGGTGC
AGTGATTTCGGAGTCAAATAAAGAGTTGATCGAATTTGCTCAGAAATTAAATCTACCTGT
CACAAGTTCTCTAATGGGATTAGGAGCATATCCAAGTACAGATAAGCAATTCCTAGGTAT
GTTAGGTATGCACGGTACCTATGAAGCTAACAATGCAATGCACGAAAGTGATTTAATTTT
GGGTATCGGTGTGCGTTTTGATGATCGTACTACCAATAATCTCGCAAAATACTGCCCAAA
TGCTAAAGTGATCCACATTGATATTGATCCTACCTCTATTTCTAAAACCGTCCCTGCATA
TATTCCCATTGTCGGCGATGCAAAATTTGTATTAGAAGAATTTTTAGCATTGTTAGGTGA
AGAAAATCTGGCAAAAGGTCAATCAGATCTGACCGCTTGGTGGCAACAAATTAATGAGTG
GAAAGCTCGTCAATGTTTACGTTTTGAGCAAAGTGATGTGATTAAACCTCAACAGGTTAT
TCAAACCATTTATAAATTAACAAATGGCGATGCCTATATTGCTTCTGATGTAGGACAACA
TCAAATGTTTGCTGCGTTACATTATCCTTTCGATAAACCGCGTCGTTGGATTAACTCTGG
TGGTTTAGGCACAATGGGCTTTGGCTTACCTGCGGCTATGGGAGTGAAATTTGCACACCC
TGAAGCAACGGTTGTTTGTGTCACAGGTGACGGCAGTATTCAAATGAATATTCAAGAACT
TTCTACAGCAAAACAATATGATACCCCTGTGGTGATTGTGAGTTTAAACAACCGCTTCTT
AGGTATGGTGAAACAGTGGCAGGATATTATTTATGCAGGTCGCCATTCCCAATCTTATAT
GAACTCACTACCTGACTTTGTCAAACTGGCAGAGGCTTATGGACACGTCGGTATTCAAAT
TAACACCCCTGATGAATTAGAGGAAAAATTAGCACAAGCCTTTGCAATTAAAGATAAACT
TGTTTTTGTTGATGTGTTAGTAGATGAAACAGAACATGTTTACCCAATGCAAATTCGTGG
TGAATCAATGAAAGATATGATGTTAAGTAAAACGGAGAGAACAGATGCGTAGAATATTAT
CCGTCCTATTAGAAAATGAATCGGGAGCTTTATCCCGTGTCGTTGGGCTATTCTCTCAAC
GTGGTTTTAATATTGAAAGTCTTACGGTTGCCCCAACGGATGATCCGAGTTTATCTCGAA
TGACCATTGTGGCACAAGGTGATGAACAAGTCTTGGAGCAGATCGAAAAACAACTGCATA
AGCTAATTGATATATTCAAAGTGACAAATCTTAGCCATTGCGAACATATTGAGCGAGAAG
TACTTCTACTAAAAGTTCGAGCTGTAGGTAGTACACGAGATGAAATTAAGCGAATGGTTG
ACATTTTCCGTGGACAAATCGTGGACATTACGCCAAAACAATATACCATTCAGCTCTCTG
GTGCTAGTGATAAACTCAATGCTTTTATTGAAACAGTGAAAGCAGAAACAACAATTATTG
AAATCGTTCGTTCTGGGGTGATTAGTTTGGCTCGAGGGGAAAAAAACAGTTTATAAAATT
GATTAAATAAATAGCATAGTAGATACAACATCAATCAATGTGAGTACACACACTTTGAGT
TAAAATCATTTCCTACTATGCACTTCACCTAATATAAATCAATTAACTAAACAATGCCCA
AATCGGCTTACAGCTTGAAGGTAATATCAAATCCTTCCCTAACTCAACCCAGCCTGTCGG
GTAGTGGAAATCTGAGCCGACAGAGGCATAGAGATCAAACTCTTTTGCCCAACGAGCAAG
AAGCTGACGCTGGTCTGGCGTTTGGGCGGCTCCCGTTACCTCTATGCCATCTCCGCCAGC
CTGTTTAAACTCTTCAATAAAACGGCGGATCCATTTCGCTGTTAATTTATAGCGTAATGG
GTGTGCAAAACAGATAACGCCACCAGCTTGGTGCGTCGCTGCGATGGCTTCTTCGGTGCT
GCACCATACGGGCTTTACATAAGCTGTTTTGCCGATCCCTAGATAGCGTTTGAAGGCGTG
TTCATCATTGCGTGCATAGCCTTCTGCCACAAGAAAACGGGCGTAGTGAGCACGAGTAAC
TTCACCGCTTGCAATGGCTTTTGCCCCTTGATATGCGTTCGGGACACCTGCTTTGGCAAG
TTTTTCACCAATCAATTCTGCACGTTCTTGGCGTAATTGTTTTTGGCGAGCAAGTAAATT
GACGATAGCAGGGTGGGTTTCGTCGATATTTAAGGCAGTGAGGTGAAGGCTTTTCCCTTC
CCATAACACAGAAATTTCTACGCCACTGATAAAGGTAAGCGGTTGGTTTTGGGCAAAAGT
TTTCGCTTCAGCGATACCTGCGACGGTATCGTGATCGGTTAAGGCTAACATGGTTACACC
TTGTTCCACCGCTCGTTTAACGAGTTCTGTGGGGGTAAGCACGCCGTCGGACGCAGTGCT
GTGGCTATGTAAATCATATTTCATTTAATTATCCTTAATTAGTCCAACCATAGCGAAAAA
GGCTCGATAAGCCTCTATTTTCTTCGCCAAACTGAGAGGATAAGCCCTTGATGTTGAGGG
CAAGCGATAAAGAAAAAGTTCTCTGTTCGTTTGATAAGGAAAAGAGATAAATTGATTGCT
TTTTGGTGTTTTTATTTTTTCTGGTAGTAACGATAGCAACGTTTCTGTTGCCTTTTCCCC
TGTGGTAAAAATCCAACGACAATGCAGAAGCTGTGAAAGAACTTCATCTAATTTTACTGG
TTCTACAATGGTCAGAAATTTATCCGAAGCGTTGCCTTGCTCACGAATTGCCGTTTCAGC
CGTTGAACATAGTGCAATGCCTTTTTCTCGTAAGAATGCTTCAATCCTAAGTGGGTCAAA
ACGCTTTTCATTCCCTACTCGAAAGTGATCGACATCATTAAAAAAGATAGCACCAAAAAT
TCGCCACATATCATTTTGAAAATTAGGGTAATGAAATTCCATACACCGTTTTTCTGGTGT
GGGTGGAAATGTTCCCATCATCATTACGCTGGCGTTTGGTGGCAAAATAGCAGGAAATGG
GTGTTTTTCTATTAGACGCATAAAATAGAAAGGCGCATTAAATACGCCTTAACCGTTATT
GTTGTTTTTCACAAGATTTCACAGAAACAGACCATTCTGCCCCTGATTTAATTTTGTATT
TTCCCGCAAAATTATCCATATTTAAGGCAAAAGAAACATTCAATAAACTATTGAGGTACA
TCAATGGTCTGCCTTCTTCAACATCACCAAAACTGCTCTTATATGGCATTGAGCCACTAT
AACGGACTTTGACCTCATCTGCCGTTGTTTCTTTGATTTCAACACAGACCTTACCATCTT
TTTGAATACCTGATTGCTCAAGTAATTCGTGGCTGATATTTGTCCAGACATTTCCATATT
GAATATCTAGTACAGGAATGTTGCCTTTTAATGTACCTTCTTCAATAGCAGGTTTTTGGT
AGCTAATTTCGGTGACTTTGGCAGGTAACTCTGCACCGACTTCTTCAAAACGGATCTGCC
CAGACGCTAATTTTGCTCCTGTATAAGCATAGACATCGCGTCCGTGGAAAGTATAAGATT
TTTCAGAACCTTCCAAGCGGTGTTTTGTTTCATCAATTTCACGAATGCTCTCAATCCCTA
AAAATTCAGCCACTAACGTTAATGTGCCATTATCAGGGGTTACAAAATAGTGTCCTGTTT
TAGTTTTTAATACGACCGATTTACGATCTGTGCCAACGCCTGGATCGACAACGCTAACAA
AAACGGTGCCAGCAGGCCAATAGGTTGCGGTTTGGTATAAACGATAAGAGGCTTCCCAAA
TATTATATGCAGGAATTTCGTGAGTTAAATCAAACATTTTTAACTTGCGATCAACCCCAA
AAGCCACCCCTTGCATTGCAGATACTGCACCATCTTTTAAACCGAAGTCTGTTTGTAATA
CGAGGGCATTTGCAGCTTTTGTTTCCTCAGAAGCGACTGCTTGTTTTCCGTTTGTTGTTG
CAAAAGAAGTTGCAGAAAAAGCCACAAGAGCAAGAGCAATTAATGTTTTATTCATATCGT
TTTCCTTATCGTCGTGTTTGTAAAAATTGGAGTGATAGTAATCGTTTGCCTAGCCATTGT
CTATAGCGAGAACAAGTTTATTTTTTATTAAGCAAAGCCCCAATCGCTTTTAATTTATCC
GCTTTACTCAGCCCTTGATCAGCAAGTTGATTTAATTCCGATACTAATAGCTCTGAAGCT
GGTGAATTGACGGACTTGGTGGCTTTAGGCTGCATTAATTGTGCTGCGTAAGCGGTGAGA
TCTGTCAGTAATTTTATCTTTTCAGGATTATCGTGATATTGAGCCGATAACAGATCAACC
GCTTGTTCAAAGGCCTCTGCTTTTGTTTCAAGTTGTTGATAGCAATACTTTTGCCAGCGT
ACTTGTTCTGCGCGTGTTAAGGTTTCTGAGTAATGTCTTGCTCGATAATGGAAAAGTAGA
GGTTCAATTCTTGGATCGCTAAATTTCAAGCCGTGATGTGCAAGCTCTTCAGGTTTTAGA
TTTCGCAAAATCGCCATATTGTTTTTATCTGCAGGTTCAAAAAAGCCATCGTATAACGTG
GTTTCTATATTATTTGACGCTAGATAATTCCTTTCCTCAGAAAAAATATCAATAACCTTT
TCTCGCACAAGGCTTTTTTGGGATTTTAGCAGTTTTAAATTTTCTAAACAGGCTTGACGA
TCGATGCCTAAACGTGTTGCATTTTCAGACAGTAACGTTTTGGCTGGAGCTAAAATTGGG
CATTTATTAATATGCACGAGTTTTAGTGGAACAGCATAAAGCCCTTGAGCTTCTAATTCT
ACTTTTTTGGTATAAAGACGTTCACGCAATATTTCGCTTGGCTCATTCAATAGGTCGTTT
ATATTCCCCGATAGATCACATACAATCACTGCGTTTCGATTAGTCGGATGCCAAGCCAAT
GGCACAACCCAAGCGGTGTTACCTCGATAGTTGCCTAACATTCCAGAAACGTGAACAAGC
GGTGTCATTTCACCGACATCAATCATCTCTTCTAGGGCTTTTTTACCTCGATTTTGCAGG
AAAAAGTCGAATAATTTAGGTTGTTTTTGTTTGATTAACTTTGCCATTGCAATAGTAGCA
TACACATCAGCCATTGCATCGTGAGCGTTGTCGTGAGCAATACCATTTGCTTTGGTCAAA
TTTTCTAATTTAAAGCTCGGCATACCTTCATCATCATACGCCCATTCTATCCCTTCTGGA
CGTAAAGCATAACAGGCACGCACAACATCAAGAAGATCCCAACGAGAATTGCCGTTTTTC
CAGCTATATTCATAAGGATCGAAAAAATTGCGGAAAAAGGTATAACGGGTCATTTCATCA
TCATAGCGAATGTTGTTATATCCCATTACGCAGGTGTTAGGTTGGCTAAATTCGGCGTGA
ATACGAGCGGCAAATTCAGGTTCAGGTAGCCCTTGTTGATTACAAAGCTGTGGTGTAATC
CCTGTTACCATCACAGCTTCTGGTGAAGGCAAATAATCTTCTGTTTGTTGGCAGTAGAAC
ATTACGGGTTCACCGATAATGTTGAAATCGCTATCGGTGCGGATCCCTGCAAATTGTGCA
GGACGATCTGTAGCAGGATCGACACCAAAACTTTCGTAATCGTAAATAAAAAAGGTGGTT
TGAACCATTTATTCGCCTCGTTATCTCATTAATTTATTAATTATTTCAATAAGATATAAT
TTTTTTAAATTTTTTAGCATTTTATTGAACTAAATTTTATTGGGGTAGTCTTAGAATACG
CATAATGTGCTAGTTTTATTTTTCATTTCCTTAGGTAAGACCTCCCCCGATACTGTTTTT
TGGTATCGGGTTTTTTTATGCCCTTTTTATTATTTTTGTTTATTATCATCTATTACACAA
ACCTTTTTATACAAGCAAGTATAGAGTAGAAATTGCTAAATGTGGAGCCAAAAAGTCAAA
AAGATTAAACAATACGCATTGATTGTGTGTATTTGTGTGTATATAATTGCTCTTGATTAA
GACAAAGGAGGACGAATGCACTCAAGCGACTTAATCAAGGAATTGAAAGAAGCTGGTTGT
TTCTTTGTTAGGCACGGAAAAGGCGATCACCAAATATGGCAATCACCGATTACAGGAAAA
CGATTTCCTGTACCACACCCCAAACAAGATTTACCTATTGGCACTTTGCGTTCCATCAAA
AAATCGGCAGGGCTTTTATAGCTCTGCCGAGCTTAGCAAAGGAGAGGATTATGTTATTTA
CCGTTGGTGTAGAAACTCCACATAATGAGAATGAAGCATTTGGACTTTGTGTACCTGCAC
TATTTACTGATGAATATAGTTGCTTTAGTGCGGCCGATGCAATTGATGAAATTATCCCTA
ATGTAAAAGATGCCATTCATACAATGTTAGAAATGATGGTAGAAGATGAGTTTGATATTA
GCACGCTTCAAGATAAGGGATTTATCCACTACAAACAACAAGAAGATTTTTCCCACTGTG
ATAGTTGGTTGCTTGTTGATATAGATATTTCTGCATTCTTGGGAAAAAAGCAACGAGTAA
ACATAGTCTTACCACAATACCTGCTAGACAGAATTGACAATCGTGTTTCACATAGTAATT
TTTATCGAGATAGAAGCCATTTTTTAGCAGTCGCTTCTCAACGAGAATTAACCTCTCAAC
AGGTTTAATCATTTTAAGAAAAGTTAGGGGAAATCAAAACATCATCAAGCGTGACATTTG
TGTTTTGGACGCCAAGCACGGCTCCCCTACTTAATAATCCTTAAGACCTCAACCCAACCC
CTCTCTCAATTAAGCCATAAACCCAAGCGTAAAGTGCTAGGATAAATAAGATTAACACAG
CAAAAGTATAGTAGATCGACACATCGCTAATACCTAAAAAGCCATAGCGAAAACCGCTGA
TCATATAAACAATCGGGTTAAATTGGGACACTTGTTGCCAAAATTCAGGCAATAAGCTAA
TGGAATAAAACACACCGCCAAGATAGGTTAAGGGTGTTAGTACAAAGGTAGGGATAATGC
CAATGTCATCAAAGGTTTTCGCAAATACCGCATTAATCAATCCCCCTAGAGCAAAGGCAA
TAGTCGTCATCAACATCGTAAGGATAATGATGCCCCAAGAGTATATTTGATAAGAAACAA
AGCACAATGTCACTGCTGTCACAAGGATACCGACCATTACACCTCGCATTATACTGCCTG
CCACATATCCCCAAATAATCGTATGGGTAGATAGCGGTGACACAAGCAACTCTTCAATGT
TGCGAACAAATTTGCTTAGGAAAAATGATGAAGCTGTGTTGGTGTAAGAAGCGGTAATTG
CTGACATCATTATTAACCCAGGGGCAATAAATTGCATATAGCTTACACCGCTCATCTCAC
CGATACGGTGTCCGATAAGTTTACCGAAGATTAAAAAATAGAGTGTCGTTGTAATAATTG
GCGGTACTAATGTTTGTCGCCAAATGCGTAAGACACGTTTTGTTTCTTTTATTGCGAGTG
TTGAAAATCCGATCATATATTTATCTAATTTTATTGGCTATTTTAATTGCATAAACAACT
CTTCCAAGCGGTTGGACTTATTTCGCATACTTAACACTTCAATATGTTGTGAACTAAGCT
GTTGGAATAAGTTGTTTAACCCTTGTTTTCGGTTTACTTCTACTTCGATAGTGGTTTCAT
CTACCCATTTAAACGGATAACCGTCAATAACAAGCGGTCGGTTTTCACTTAAATCTAGCA
AAAAGATCTCCGTTTCGAGTTTTGCCAATAACGCTTTCATTGAGGTATTCTCGATGATTT
GCCCTTGCTGAATAATTCCGATATTACGACACAGAGTTTCCGCTTCTTCTAAATAGTGCG
TAGTCAGAATAATAGTTGTCCCTTGCTGATTAAGCTCTCGCAAAAAATCCCACAAACTAC
GGCGAAGTTCAATATCTACCCCTGCTGTTGGTTCATCTAAAATCAGCAGTTTAGGGTTAT
GCATTAATGCACGGGCAATCATCACTCGGCGTTTCATACCGCCTGATAATTCACGGGTAA
AATGATCACGTTTTTCCCATAAGTCTAATTTTTTCAACCAAATTTCCGCTTGGATTAAGG
CTTGACTACGCTTAATGCCATAAAATCCTGCTTGGTTAATTAAAACGTCGATCACTTTTT
CAAACTGATTGAAATTAAACTCTTGGGGAACTAATCCAATCTGTTGTTTTAATTGAATTT
TTTGTTTATCAAGATCGTAGCCAAACACTTTTATTGTCCCACTTGTTTTATTCACTAGTG
AGCTAATAATTCCAATCGTCGTGGACTTGCCAGCACCATTATGCCCAAGCAATGCATAAA
AGTCTCCCTGTTCAACACAGAGATCTATGCCTTTAAGGGCTTGAACACCTGTTGGATATT
GTTTGATTAGGTTTTTTATTTCGAGTGCGTACATATTTTCTACTCCGCCACTGCCCGAAT
AGTTGCTTCGTCCATTTGAGCATCAAAGGCTTGTTGTAAAAGTTTTAACTTTTCGTCCGC
TTGTAGTGCTTGTTTAGCCTCTTGCGTGAGCTGTTCAAAAATAACTCGACGAATTTCTAA
TGGGGTTTGGAACTCATCACTTTCGCCTATTCGCATTTCACTACTAAAGCCTTGTTGTGA
GAGGGCATTGTATAAACTTTGGGTCGCTTCATTGCTGTTTAAATGTGCCATTGTGGGGTT
TAAAACCAACAAAAGATGATTGTTGTTATGGCTTTCTAAATAGCTGTTTAAAGCGAGCTG
ACGAGAAACTCCGCCCAGTTTTAAACTGTTTACAATTCGGCTCCATTTATCTCGTTCACA
ACCAAGCTCAATCGTTTTTTTAACTAGCTCAGGTGTTCGCTCTTGCAAAATGGCTTGCTT
AATTTCTGAAGGCTTCGGGGCTTCCTCTTGATTTTCTAACTCAGGATTAAGCCAAGTCCA
ACGGTAGTCTTCATCATTTTGTGAAGCGATAGTTTTTTGAGGTGTTTTTTCGACTTGTTG
CCGTTGATCTTGAGCGGTCACTAGGTTCATTAAACCTTGTTGAACGCTCTTTTTATTCAC
CGTTTGGGGTGGTTGAATGGGGGTTAAATCAGACTTTTTTTTTTCGTCTTGTTGCTCTTG
TTTCGCTTTTAATTGCTGACGAGCCTGCATTGCTTTTAAGGCTGGCGATATACTTTCTGC
ACTCACTTCAGTTGGGGTAGCGGGTTGTTGGGCGAGATTTTTTGCAAACTGTTGTTCAGT
TTCGACCGCTTGTGTTGTCACTGTTTGAGCTGAATTTTGCTGTTGAGCTAAACGTTCTCT
TAACTGGCTAATACTATTTGGCGATTGCATAAGTGCAACGGGCGTTGTTGGTGTAGGTGT
AGCAACTGTTGTCGTGGTTGCCATATTTTTAGGGTGGAAAGCCAAGGCTCTTAAAATAGT
CATTTCCACGCCTGAACGTTGCTCAGGGGCAAAAGGCAACTCTTTTTTGCCTGTAAGCAT
TACTTGATAGAAAAACTGCACATCTTCTGGAGAGATCTGTTTCGCTAAAAAATGCAGTGG
GGTTTCTTCTTGATGAGAATGTTTCAACAACTGCAACATCGCAATTTGGTGCAAGGTTTC
TGCCGTATCGCTTAACAGTTGTTGCCAATCGACACCTTTTTCCGCCACAGACTGAATTAC
TGCCATTGCTTTTTCGCCGTCCGCATTTGCAAGGGCTTGCACCAATTCTAACGGTTGATG
ATCGTCAATTAAGCCGAGCATTTGGCTTACAATCGGCAAGGTGATATTCACATTACTGAC
AGCAATTGCCTGATCGGTTAAGCTCAACGCATCACGAATACTGCCTTGTGCCGCTTTTGC
TAGTTTAGCAAGTGCTGACAATTCATAGGGAATTTGCTCTTGGGTTAATATAAATTCAAG
GTGTTGCTGAATTTGCGATTGTTCCAACGCACGCAAATGGAACTGCATACAACGAGAAAG
AATGGTAATCGGCAGTTTTTGCGGATCCGTGGTCGCAAGTAAGAATTTGACATATTCAGG
CGGTTCTTCAAGGGTTTTTAATAACGCATTGAAGCTGTGACGAGAGAGCATATGCACTTC
GTCAATCAAATAGACCTTAAAACGTCCGACGGTTGGTTTGTATTGCACATTGTCGAGCAA
TTCACGGGTATCTTCGACTTTTGTGCGTGAAGCAGCGTCGATTTCGATCAGATCGATAAA
TCGCCCTTCTTCAATGGCTTTACAGTTCGCACATTGACCACAGGGATCAGCACTGATCCC
CGTTTCACAGTTCAAGCCTTTCGCAAACAGGCGAGCAATTGACGTTTTCCCTACGCCACG
CGTTCCTGAAAAAAGATAAGCGTGATGTAACCGCCCTTCTCGCAAACCATTTTCGAGAGC
GGATAAAACGTGTTGTTGCCCGACCACTTCGCTAAACCGCTGTGGTCGCCATTTGCGTGC
TAGAACTTGATAGGACATTTGACCTCTTTAGATGTTGCGTAGCTCTTGAAATCCCCCCTA
CCCCCCCTTTTACAAAGGGGGGATTGCAAAGGGAGAAATATAAGATTAGTGACCTTCAAA
GCTCACTAAAGTATAAGAATTGACACCGATTTTCTCTAAGCGTTCTTTACCGTCAAGATC
AGGCAACCAAATCACAAAGGCTGCATTCTCAACTGTACCACCTAAACGGCGAATAAGTTG
TACTGTTGCTTCCACCGTACCGCCTGTTGCAAGTAAATCATCAATGACAAGCACATTATC
CCCAGCTTGAACAGAGTCTGTATGGATCTCTAAGGTATCTTCGCCGTACTCAAGGGCATA
AGATTGCGAAATTACCGCACGAGGTAATTTTTTCGGTTTGCGCACAAGTACAAAAGGCAC
ACCTAAAGCTAATGCCACTGGCGCACCAAAGATAAATCCACGAGATTCAGCCCCCACAAT
TTTGGTGATCCCTTTATCTTTAAACTCAGCCACAATTGCATCAACAGAGGCTTGGAATGC
GGCAGGCACTTCTAATAAAGAAGTAATATCACGGAAGATAATGCCTGCTTTTGGATAGTC
AGGAATAGATTTAATGGAAGATTTGATTAACTCAAGTTGTTGGTTCATTTTTTGACCTTT
TAAACAAGAAAAATAACCTGTGGAATGTAGCAAAATTTGCAGGAATTACAAGGAAAAAAT
GATAGAAGCGGTCGGTTATTGCAAAAAATTTTATATTTTGTAGCTGTTCCACAAGAAAAG
AAATGTAGGAACACAACTCATCAAGTATTCCTACAATATTTAATTAGAAAGCACCCTATA
TTTATATATTATTTACCTCTTCCAACTTGACCATCGCTCCTTGAACAGTATGTTGAATTT
CAACGGAGATCAATCCCCTGATCAACTCTTCAGTAGATTGAACTTTTGATACGATCGTAT
CCCCTTCTTCATCAAAATACCCCTGTTCTTTCAATGTGGCACTAAAGGTCGAGAACAATG
CTTTATCAAAGAACTCTGGAGCATTAATACCGTGTAGCACAGACAGGCGTTGTGCAATTG
AACGGCTTTCTTGTTCAAGATGATTTCGACTAATTTCAGGTTGCTCAATCAAAATACTCA
AGCTGATGTAATAACGTTGTAATAACTCACGTACACCTGAAGAGTGTAACTGTAATGAAC
GGATACGTTGGCGGTTAATCACAAACATTTCACTTTCGTTCTTAATCAGATTTTGAGCAA
CAAATTCCGCTAAAATTGCCTCAATATGCCCACGAACTTCCTCTGCTTTAAAGTGCATAA
AGAGTTCTGCTTGTAAGAACGGATAAATGCGATTTACACTCTGGATAATCAAATCTTTAG
ATACCGTCTCGTGATGTAACACAATACTTGCGACCAATGATGGCAAAACAAATAAATGCT
GAATGTTATTGCGATAATAGGTCATTAATACTGCAGATTGACGATCTAAACGGATAATTT
CACCAAAGTTGTCTTTTTCTGAGATAACACCTGAACGAGGTAAATTAATAACGTGATCTA
ACATCGCTTCAGCTGTATCCGTTGGCAAAGTGACTTCCGCTGTATAAGGTACATTTTTGA
ACAGTTGCATATAGCTTTCAACCTGCTCAATAAGCTGTTCACGCGTTAAAGAACGTTGGC
GTGAAGCAAGCAACACAGAGCCAATGAGATTTTTTGCATTGACTGCGGCGGCATTATTAA
TATGCACCATCACTTGTTTAGATACCGCTTCAACGGCACTATTTAACCATTTTGGACGAC
CATTTTCATCTGTAAGCGGTTCTTTCCATTCAGGAAAATACTGATTGAGATAGTGATTAA
GTGGAATAGGTTCGCCAAAATTCACATAGCCTTGCCCTAGTTTTTTCAGTTTCTTAATCA
CACGTAACACCAAGCCAGCATTCTCTTTCTCTTTCTCTGCACCTCGTAATTCTTTAGCGT
AAGTATCTACTTCTAAAACGTGTTCATAACCAATATAAACAGGCACAATGCTGATCGGGC
GAGTTAAGCCACGTTGCAATGCTTGTAACGTCATCGACATCATTCCTGTTTTTGGATCAA
GCAAGCGCCCTGTGCGTGAGCGACCGCCCTCAATAAAGTATTCTACGGAATAACCACGGT
AGAACAGCTCCGCAAGGTATTCACGGAAAATCGTAGAATAAAGGCGATTGCCCTTAAAAG
TACGACGAATAAAGAACGCTCCCCAACTTCTAAAAATAGGACCTGCAGGCCAGAAGTTTA
GGTTGATCCCAGCAGCAATATGTGGCGGTACTAAGCCTTGATGATACAGAATATAAGAGA
GAAGCAGATAGTCCATATGGCTACGGTGGCACGGCACATATACTAACTCGTGTCCTTCTA
ATGCCAATTTACGCACACGCTCTGCATATTGCACGTTGATCCCTTGATAGAGTTTATTCC
ACAACCAACTTAACACACGATCTGCGCTTCTTAAGCTGTCGTGACGAACATTTGCAGCGA
TTTCATCCAGAATTTTCTCAGCTTCTTTGCGAGCTTTTTCAAGCGAACTTTTTGGTTTTT
TCGCTTCATCTTCAATCGCAGCCAAAATTGCAGGGGATTGCAGTAATTTATTGAACATCG
CTTGACGATCAGGCAGTTGAGGACCTGTTGCCGAATAACGCTGTTTAGCAAAATGCATTT
TTGCCACACGGGCCAATTTTTGAGCCAGATTTTCATCGGTTCCGTGATTGGTAATCATAT
AGCGTAAAGAAACCGCTTGTGAAAAACGGATAAAATTATCACGCCCAAACCAAAGCATTG
TCACTAAGCGTTGGAAAGTTCCCAGCAGACGTAATACTGGCAAACCTTTCTCTTTACCCG
GTGCGCGTCCCCACAGCACAGAGACAGGCACAACTTGAATGTCTAACTGCTCATCATTAC
GGTTTAAATCTAAATAACGATAGAAAACCAACTCTGTTTCACTTTTCGCCCCTTTGGATT
TAAAGAAACGACTCCCTTCATCTAAAAAGACAAAACGAGACAAAGATACCCCTTGAATAT
CATTATTTACCAGCGGATCAGGCAAGTTCAGAGCTTGGCAGTTTTTTTGCAAAATTAACA
GATCCGTTTGTGAGGTGTAGGGCAACACATACACAATAGGTTGATCTAACTTCAGCCCTA
ATTCATTCACAGGATCTGTAGGAATTGAACGTGTTTTCACTAACAGCGAAAGCGGTAGGT
TCAACGCTTTACGATACAGGTTTAATAGCATAGACATTTTTATATCCTTTTATAGTTATG
ATCGGATTAAAACGATGCGCAGTTTAGCATAAATTTCTTAAGGAAATCTGAGTTTATTCA
TAAAAGTTGAGGAATAAAAAACATCGTACTTCTTCAAATACGATGTTTTATAACATGAAA
TGACAAGGCCTCATTCCCATTTCTCTCATACTAACAGATTACTCTCTCGTTGATTTTTCT
ACTTTTAATCCATCACCTTCGTAACCTTGACAAAAGCCTTTTAAAAATAGGTTTAACTTA
TCCGTATTACGTTTAAAGGCTCGGCAATAAGGACAAAGCATCAAATGGATTTTTAGTTGA
ATATACTGGCTTTTACGAAGAGATTGCTCTTGTTGTAAAGAGATTAATTCACTAATTTGT
TGACAATTAAGCATTTTATTCTCCAAACCATTTTTGTGATAAACAGACTTGTAGTTGTAG
CCTAGCTCTATATAACAAGGTATGTAAATTGCTGGTAGAAATATCACACTCTTGGCAAAT
CATCTGGCTATCTAACTCTAAATGATGTCGCATCATAAATACACGAGCTTGTATCGCAGG
CAACTGATTAAGGCAATACTCAAAAATTATCCAAAACTCTTTGCGATAAAGACTTTGTTC
TACTCCCTGCCATTCACTTGGTTGAAAGGCATTATCGTCCCATTTCCCTTGCTTAAAAAT
CTGCTCTGCAAGATGAATATTATCGTACTCTAAGTCGCTTTCAGTCACCCATTTCTGTCG
CTGTCTTAGATTATCTATGATTTTGTTTTTCAAAATAGCAAAAATCCAAGTTTTGAGAGA
GGCTTCTCCTAGAAATTTATCGGCATATTGGTAGGCACTGCTTAATGCCTCTTGAACCAT
GTCTTCAGCGAGAGATTGATCATTAAGTTGCAAGCGGGCAAATTGCAACATTTGCTTGCG
AATTTTTCCTAGTTGCTCAGAGGGAATGCATGTTAAATAGTCAGTTTGCATTTTTTACTC
GGCTTGTTGCTTAATTTGAGAAGGAAAAATCACCTGTGCGTTAATCCACTTTTGCCAAAT
ATTCTGAATTAAAGGTATGGAGATTTGTTCTACGGATAACAATTGAGTTAGCTCTTCCGT
TAATTGATTTAAACTTAAGGGTTGCTCTTGTAAACAGGATAATAAATAAAAATCCAACTC
ACTTATTTCTTGGTAGTAAACATCAAATTTACGATTTCGCCAAATGATAAGATAACTTGG
TTGGGAAATTATTTGCTCAAACTGATTTTTCAAAAAACTTACATCATAATGTTTGAGGTA
AGTAACAGGTGAAAGTTGCATTAGTGTGTCGGCATCCCAAGAAAAATGTGTAGGGTTCTC
CGCAAACGCCACTTCGGCAAGTAGCTGAGAATATTCAAAATCCATTAATGCTAAAATATC
AGCACTTACTCTCTGTTGTTGCTGACAAAAATGCAAAAATTCAAGTGCAATTTCTTGGAA
ATATGGTGAATGAGCTTGTCCCGTTTGGATAAAATCTTCTTGAAGCTGTTGCCATTGCTC
AGGATCACAGTGCTTTGGTGTTTCAGTAAAACAACGCTGAATAAATCCTAAAGTACTGTT
ACGAACTAACTGCGCATAAATACGTAAACGATGAGGCTCTACACCCTGAAGCAAAGTGCA
ATCTTTTCTTCTTATTGCATTGGCAAAAGCTCGTTGTGTTTGTGCAAGAGCAGTCTGTTT
ATCGGCCATTTTTTCCTCTACTTAGCGTATTGTCGTTGTAACCGAGCGATATGTTCCACC
TCAGCATAAAGTTCCATAAACGGTGGAAAATTAAAATCACGTTCTAATAATGTTGGCGGA
ATATGGGGTAAACGTTGATAAGTGTAAGCAAGCAAATCCCATACATAACCTTTAACCTTC
TCTCCGTGAGTGTCAATTAACAATTGCGGTAAATGACGAAATTCACCTTGAACTTTATTA
AAGGCTTCCTCACCTGTATTTACTTCGGGTAACACCTCTTGTTCTTCATTGTGTCCTGCA
ATATGGATATAACTTACCCTTTTATGATCCACTTGATCGATAAATTGATAAGGGTCTAAC
AAACCATGATTGACCCCATTTACATAAATATTGTTTACATCAAGATGAATGTCACAATCT
GCTTCTTGAGCAATCGCATTTAGAAACTCGACTTCATTCATGGTGCTAGTGGGTGAATGT
AAATAATATGAGGTATTTTCAAGTGCAATTTTTAAACCTAAATAATCTTGGACTTCACGA
ATACGTTGTGCCGTATGCAATACAGCTTCATCAGTAAAAGGCATAGGTAATAAATCATAT
AAATGCCCTTCACATTCGCAATAGCTCAAATGTTCTGAAAAAAACGTTGATCCATATTGC
TTCATCAATATTTTAATTGACTTTAATAACTCCTTATCAAGAGGTGCTTGCCCCCCTAAA
GAAAGAGATAAACCATGTACCGCAACAGGAAAACGTTCCGCAACCTGGTCAAATTGATAG
CGAGCTGAACCACCCATCTTGACCCAATTTTCAGGAGCAATTTCAATGAATTGAACCGCA
CTTTGTGTAGGTAATTGTAAAAAACCATTGGCAAGATCACGGCGATAGCCCAAGCCTGAA
CCCACTAACATCATCATTCCTTATAATTCAATTTTATTCAAAAATAGTGAAATGGTAGGT
TAACCCCACCATTATTTTCCCATCATTTACTTCCGCATTTACCTTCGCCACATTTGCCTT
CTGCTGTTTTTGTAGCTGGCATTTTAGTCGCTTCAGCACCGCACTTACCTTCCCCACATT
TGCCTTCTGCAGACTTCGGTGTAGTTGATTTTTTGGCATCAGAACCGCATTTCCCTTCAC
CACATTTCCCTTCAGTCGCTTTAGTTTTGACACACTTTTCACCTTGCATTTCCACACAAG
TTTCTGCTGTCTTATCAGTTTGAGCTTGAGCTGAAACTGCCATTGATAATGCACCTGCAA
GTGCCATTAATGTTGTTTTTTTCATTGAGATCACCTTTATAATGATTAACAAAATTTCAA
CCAAGTTAGTTTGGCTGAAAACCTTTTCTGTAGCCAAAAATCCACAGAAACCATACCTGC
ACCTTGAAACATCAAAGGTGCTAAAATTACTAGGTAAACCAGTGCCATCTTGTAACCATT
TTGGCAGACGTTATACCCCATACCAGAATGTACTGCATACCAAGCTACGATAGTGAGTAC
AGATAAACCTAAAGCACTAAAGCGAGTAAATAGCCCTACTACTAATAACAGTGGGAATAA
CAATTCTGCTCCCATAGCAAATGCCCAGTTTATTTCAGAAGGTAGTAAATAAAATGGAAA
CGGAAACTGCTCTTGAATATCAGCAAACCAATTTTGCCCATACCATTTTTCTAACCCTGC
TTCAAAAAATTCATAAGCAATAAATAAACGTAAGCCTAGTAAACCAAATCCTGCCAATAC
ATTTTTAATCATAATGTCCCTTTTGTTTTGTGGTTTTATTGATTAGACGAAGATAACAGA
GATTTCTGACAAAATATTTTTAGATATTTAGGGAATATAGTCTTTATATGTGAAAAGTCA
GTTTGGGGTATGGGTAAAACTTAGTTTACTGTGTTTGAATTTCTTACATAAATCTAAAAT
TATTTCGTTGCAAATGAAATTTTACTGTATATAATATCATAAATTTCTGTATATAAAGAC
AGTGAGGAACTTATGAAACGTCAGCACCTAACGGCTCGTCAGCAAGAAATCTTTGAATTT
GTAAAAAATCATATTGAAAGTACGGGGATGCCGCCAACTCGTGTAGAAATTGCACGCGAA
ATAGGGTTTAAATCGCCAAATGCCGCAGAAGAACATCTTAAAGCTCTTGCTCGTAAAGGC
TATATTGAAATGCTTTCAGGAACTTCGCGTGGGATCCGTATTTTAGTGGAAGATGAAGCC
GCAAATGATGAAGAGGGTTTGCCTTTAATTGGTAAAGTTGCAGCAGGTACGCCGATTGAG
GCGATTGAACATATTGAAAAACATTATCCTGTGAATGGAGCAATGTTTTCACCAGCCGCT
GATTACCTTCTTAAGGTGAATGGGAACTCAATGGAGAAAATTGGCATCTTAGATGGTGAT
TTACTCGCAGTGCATAAAACCAAATCTGTTCGTAATGGGCAAGTGGTTGTCGCTCGTGTT
GATGATGAAGTGACCGTCAAACGCTTAGAGAAAAAAGGTGACTTAATCTATTTACACCCA
GAAAATGATGAATTAGAGCCGATTATCATCGATCCTCGTCAATCTTATATTGAAATCGAA
GGCATTGCTGTCGGCGTTATTCGTAGCAACGCTTGGATGTAATCCTTCAGATTTCGATTG
AAAAAATGTTCAGAAAAATCCAAAATAACGCCTTTCAAATTTTGGCTTTACGAAGAGATT
ATTTATGAATTTAGCAGAATTTCATCAAGCGATTGAACAAGTATGGGAACATATTGAAGA
ACAACTTGAAGAACAAGGTTGCGATGTCGATTGTGAAACACAAGGGGCTGTTTTTACTAT
TACTTTTGATGATGATTCACAAATTGTCATTAACAAGCAAGAAGCTATGCTTGAACTTTG
GCTGGCAAGTAAATTAGGAGGTTATCACTTTGCCTATCGTGATGGCGATTGGGTCAGTGC
GGAAGGGCGTTCATTTTGGACACATTTAGAAGAGGCAGTCGCTCGTCACGGCGAAAAGAT
CTCTTTTAGCTAATGTCAGTTATACCGCTTGCCAAAGCTGAAACGGTTTTACATAACGTT
TTCGGCTACCAATCTTTCCGACAAGGTCAATCAGAAGTGATTGAAGCGATCTTGTCGGGC
AAAGATTGCTTGGTGATTATGACGACAGGGGGCGGAAAATCCCTTTGTTATCAAGTGCCA
GCCCTCTGTTTTGAAGGCATAACTCTCGTGATCTCACCTTTAATTTCGCTAATGAAGGAT
CAGGTAGATCAACTGCTCACCAATGGTGTTGAAGCAGGCTATATCAATTCCACCCAAACG
ATTGAAGAACAGCAAGCGGTTGAACAAAAAGCGATTTCGGGACAACTCAAGCTACTTTAC
CTTTCACCCGAAAAGGTAATGACATCAAATTTTTTTCAATTTATCTCATTGTGCAAAATT
AGCCTGATTGCAGTCGATGAAGCACATTGCGTATCTCAATGGGGACACGATTTTCGCCCT
GAATACACCTTGTTAGGCGGTTTGCGAAAAACTTTCCCAAACATACCGCTTGTTGCACTG
ACTGCAACTGCCGATCCGACAACCCGTTTTGATATTATTCATCATCTTAAGTTAGAAGAT
CCCCATACTTATTTAGGAAGTTTTGATCGTCCTAACATTCGCTATACGGTGCAAGAAAAA
TTTAAACCTGTGGATCAACTGATCAAATTTATCAGCAGTCAGCAAGGGAAAAGTGGGATT
GTTTATTGTAATAGCCGTAAAAAAGTTGAAGAACTCACGGAAAAACTTTCTTCTCGCCGT
TTTTCTGTAATGGGCTATCACGCAGGAATGACGATGCAACAACGGGAAACCGTTCAAAAT
GCGTTTCAACGAGATAATATTCAAATTGTCGTTGCTACTGTTGCCTTTGGAATGGGGATC
AACAAATCCAATGTGCGTTTTGTTGTGCATTTTGATCTGCCAAGAAGCATTGAAGCCTAT
TATCAAGAAATAGGACGAGCAGGGAGAGATGATCTTCCTGCGGAAGCGGTGTTATTTTAC
GATCCTGCGGATTATGGTTGGCTACACAAGGTATTACTAGAAAAACCAGAAAGTGAACAA
CGTCAAATTGAGCAACATAAATTGCAAGCCATTGGGGCTTTTGCCGAATCACAAACTTGC
CGTCGCCTTGTGTTACTCAACTATTTTGGTGAAACACGCCAAGTTGCTTGTCAAAATTGT
GACATTTGCCTTGATCCACCGAAAAAGTATGATGGCTTAGTTGATGCCCAAAAAGTGATG
TCCGTTATTTACCGCACAGGACAACGCTTCGGCTTACATCATATTATTGCAGTTCTTCGG
GGCTTAAATCAGCAAAAAATCCGTGAATATCAACACGACACTCTATCTGTCTATGGGATT
GGCAAGGATAAATCGCAAGAATATTGGATTAGCGTAACTCGCCAGCTCATTCATCTTGGC
TTTATTCGCCAAAACATTGTTAATCATTCTGCCCTACAACTCACAGAACAAGCTCGCCCC
ATTTTACGCGGTGAAACAGCCTTGGCACTGGCTTCCCCACGTTTAAGTTTTTCGGCGACA
ACTTATGTGCAGAAACAGCAAGCTAGCAAGCGGTATGATAAAGATCTTTTTGCCCGTTTA
CGCTTTTTACGCAAACAGATTGCCGATAAGGAAAATATCCCTCCTTATGTGGTTTTCAAT
GACGCTACCCTACAAGAAATGGCAGAATTTATGCCAACGACGGCAGATGAAATGCTTTCC
ATTAATGGGGTAGGTGAGAGAAAACTGGAGAGGTTTGGAGAGGCGTTTTTAGGGCTTATT
AGAGAGCATTTATATCATATAGAAAGTATTGCTTGTGATTAACTTTAGGGGCTGTATTAG
ATTAGCCCTAAAGTTAAAATCAAACTCTTGCTTCACATATTACGATACTATAGTCGTAAA
ATATCCAATTAACTCGTCCTCACTCAAAATTTTCACTCCCAATTCCTGTGCTTTTGCCAA
TTTTGAACCAGCCTTTTCCCCTGCAATCAAATAATCCGTTTTACTTGATACACTGCCAGA
TACTTTACAACCCAATTGCTGTAATAAGGCTTTTGCTTGATCACGGGTGAGCTGTGTTAA
TGTCCCTGTTAGTACCACTGTTTTATCTTTTAATGGATTGTCTGCAATCTCTTGTGGTAC
CACATCTTGCCACTTCACCCCTTGAGCAATCAGATCTTCCACGACTTCAATATTATGTGG
TTCTTGCCAGAATTGGAATAGACGGTTTGCCACAACTTCCCCTACATCTTGTACCTGTTT
TAGCGTGTCTAAATCCGCTTGGCGAATCGCATCAAGCGTACCAAAGTGATTTGCGAGATT
TTGTGCGGTAGATTCGCCGACATCTCGAATACCCAAAGCAAATAAGAAGCGGGCAAGGGT
GGTATTTTTTGCCTTTTCGATACTTTGTAGTGCGTTATTGGCAGATTTCTCCCCCATTCG
CTCTAAACGCATCAAGGTGGTGTGATCGAGTTTAAATAGATCTGCTGGGGTACGGATCAG
CTCACGTTCCATCAGTTGTTCAATCAGTTTTTCACCCACGCCGTCAATATCCATTGCTTT
GCGTGAAACGAAATGCTTTAACGCCTCTTTACGTTGGGCTCCGCAGAATAATCCCCCAGT
ACAACGAGCAACCGCTTCTCCCTCAACACGTACTACAGCTGAGTTACACACAGGACAAGC
GGTTGGAAAAGCAATTTTTTTTGCATTGTCAGGACGACGTTCAGCCACAACGCCCACAAT
TTGCGGAATAACATCACCTGCTCGGCGAATAATCACGGTATCCCCAATTGCGATCCCTAA
ACGCTCAATCTCATCACCGTTATGTAAGGTAGCATTGCTCACTGTTACCCCAGCCACAAA
GACAGGTTCTAATTTTGCCACTGGAGTAATTGCCCCTGTTCTGCCGACCTGAAATTCAAC
ATCGTTCAGAATCGTCATCTCTTCTTGTGCAGGGAATTTGTAAGCAATTGCCCAACGAGG
TGCTTTTGAGATAAAGCCAAGCTGTTCTTGCAGCACAATCTTATTGACTTTCAACACCGT
GCCATCAATGTCGTAACCCAGCGAACTACGTTTGGCTTGGATTTTTTGATAAAACGCAGT
CAAGGCTTGAGAACCTGTTGCTAAGGTAATTTCAGCATTGACAGGAATCCCCAGGGTTTT
TAACCACTGCAAGCGGTCAAAATGTGTCGTAGGGAGTTCATCATCACTTTCATAAACCCC
AATGTTATAGGCATTCAACATTAACGGACGTTGTCTAGTGATTTTCGGATCGAGCTGACG
AAGTGAACCTGCCGCTGCATTACGCGGGTTAGCAAAGGTCTTCTCACCTTTTGCCAGTGC
TTTTTCATTTAATTGTTCAAAGCCCTGCTGTGGCATAAAAACTTCACCACGCACTTCTAA
ACGATGTGGCGGATTACTACTTTTTAGTTTTAACGGAATATTACGGATCGTGCGGATATT
GGCGGTAATATCTTCCCCTGTTGTTCCGTCGCCACGAGTTGCCGCTTGGGTTAGCACTCC
GTCAACATACAGAATACTCACCGCTAAGCCATCAAGTTTCGGCTCACAACAAAATTCAAT
TTGATTACTGTTGATTGCAATACGATCTTCAATACGACGCAAAAAGCCTGTGAGGTCATC
ATCTGAAAAGGCGTTATCCAGAGAAAGCATTGGGGTTTCGTGGGTAATTTGAGCAAAACC
ATCTAACGGCTTAGCCCCGACTCGTTGCGTCGGTGAATCGGACCTAATCAATTCGGGGTG
TTGCCATTCCAGATTTTTTAACTCGTTCATCAAGCGATCATATTCTGCATCGGGCACAAG
CGGATTATCTAAAACGTGGTAGTGGTATTCATATTCACGCAATTTTTCACGCAAATGTTC
AAGTTGGGTTTCAATAGAGTGTGGCATCTGTAAATTTCTCGATAAAAAAGACCGCTTACA
AGCGGTCATATTTAAACAATGTACTGCAAATTAATTGGCTACTCGTAGTAGATAATTTTG
GCGAGATTCCTCGTTAAAAATTTGATGTTGTTCATCTAAGACAAAACCGCCAACAGATTG
AGCAAAGCTCTCTACGGTACGAATCATTAATTTTAAATTAGCTAGATCATTACCTACTGA
AGGTAAGTGCATAAAGAATACTAATCCCACTGTAGAAAACTGTTCCATTCTTGCTAAATC
AAAGACTCCTGGTTGCATCATATTCGCCACGCTGAACAATACAGGACTTGCAGGATTATC
TAAATGGCGGTGGAAGATCTGGTATTCACCAAAATGAAAACCTAACATTTCTAAATTTTG
TACAATGGCATTACCTTGAAATTGAACGCCTTCTGGTGCAACAACATACAAAGTGATTAT
ATTATGCTCCGTAGTTTGTTCTATTGTTTCAACTTGCTCTACTTGGACAGTCTGTTCTTG
TATCTGATTTTGTTGATATGCTTCAGATTGAGATTCTGGCATAGACTCTTGATATAAAGG
TTGAGATATTTCTTGAGTTTGTAAACTAATACGAATATTTTTGACACTATTCTCAACTTC
TTGCTGAGATTGAATAAAATCAGCAGGTGTTTCAGTATTGAATGGTTGCTGAGCTACGAC
ACCTTGAGGATTTAGCGTTGTTGGAATATCTGCTGTAATTTCATTGTTAATTGGAGATGA
AGGCGGACGAGTGGAAAAGGTATTTGAAAAAATACGAGATTTTTCTCTGCGTGCAGACCA
AATACTGTATCCAATTAAAACAGCGATTAATAATCCTGCTAAAATAAAGAAAAGAATATG
AGTTTCCATTTTGCCCTCTTTAGCTCATAAAATCATCAAAATTGAAATTTAACACTTTGT
GAAAATGTACGCATAGCTTACCATATTTCTTTTAAAAAATTGAATAGAAAGGTTAATATG
TTGTCGTTCTTTTCTTCTTTTGATTCTGAAATTAAAGCAGGTTTTCATTATTTTATTTAT
GGTTGGCGTTTAATGTTACAACGTCAGTTAATGCCATTTATTATTTTTCCTGTGATTATC
AATGCAGTGTTGATGATTAGCCTAGTTTGGCTCTTTTTTGCCAATGTAGGAGGAATGCTA
GATTCGCTATTGCCATCGTGGTTAGAATGGTTGAGCTTTATTCTTATTCCATTAGCTTTT
TTAATGATTTTAGTGGCTTTCTACTTTGCTTTTACCACTTTAGCGAATTTTATTGCTGCC
CCATTTAATGCATTACTCGCAGAAAAAGTTGAGCAACAACTTACGGATGAAAATCTCACG
GAAATGAGTTTTCATGAAATGTTAAAAGATGTACCTCGTATGCTCAAACGTGAGTGGCAA
AAAATGTGGTATAGCATTCCGCGTTTGGTTGCCTTATTTTTATTAGGTTTTATACCTGTT
TTAGGGCAGACTATTATCCCTATCTTGGCATTTATTTTCGGGGCTTGGTTAATTGCAATT
CAATATTGCGACTACCCTTTTGATAACCATAAAATTCAATTTCAACGTATGCGAAATGCA
TTAGCACAATATCGTACAATGAATTTTACTTTTGGGGCTTTGGTGAGTATTTTTACGATG
TTGCCATTTATTAACTTAGTGGTAATGCCTGTTGCCGTGTGTGGTGCTACAGCAATGTGG
GTTAATGAGTACAAAAGAGCTCTGCATGATTAACGGAAAGCCGACATTAACAGAGGAACT
AATCTTATAAAGCAGTGCGTATGTTTTCTTCTCCCAAAAGACTAGTTAAGGGAGAGGAAA
CTTTAAGCATAGACTCGGCACTTAGCTATTCTAATTCTGGCTGCTTTCTTCCGAACCTGA
CCAAGTAAATTAAAGACTACTGCGAGAAGCCCAAAGTTTCCTCATAGAAAGACATCTACA
TTTATACTGTAGATGTCCTAATTATATGAGCTTATCTCAAAGAAGACAAGAAAAATGTCT
ACTATAAATAGCTATTTCTTACAGGGAATAGCTGCTCAACAAGACTTTAACTTATAAATT
AATCACCGCAAAAATCACTAATACACTATAAAGTGCAGATAAACCATAGAAAATCCAACC
GCCTGCAGGAACGTGAATTTTAAAGTCGTGTAAACCTAAGTGAACACGGTGCATACCACA
CCACATTGGGAAAATCAGTAATGCAAGAATTGCTAATTTACCGATCCAAGTATGTGCAAA
TGAAATAATATTATCTGGTGTAATCAGTCCGAATGGCAGTAAGAAACCTAAGATTAATAC
AAGCACAGGGAAGAAGATTGCACTGATCGCACCGCCTGCACCGAAAAGTAACCATACTAA
TGGTTCATTTGAACGTGGAGGATTGAGTTTGTCCATTTTTGACTCCCTATACTAAAATTA
ATGCAAGAATGCTGACTACGGCAGTGATTCCCCAAAAGACGCGTGAAACTAATTTTACGT
CAATACGTTCATTTTTGATAATCACGTTCATCATTTGAGGTGCCATACCGAAGAAGGTAA
AGCTGTTTAGTAATACTGCACCTAGAGTGATGATGTTTAAGATCACTACCACTGGGTTTT
GTAAGAAACCGACAAAAGTGGTTGCAAAGGTGCCCTTACCTAAACAGACTAGACCATAAA
ATAGCACTAAACAGAACCAAACGGTTGGTACGGAGGTGCTTTCACGCAAAACGTAGAATT
TGTAAAAATCTAACGCTTTCCACCAAGTTGGTTTCACTTCACGCACATATTTTTTGCGTT
TACTTGCTGTTGTTGTCATTTTACTCTCTCCTTACTTTTGCGGTTTTAACATTGCAAAGA
TATAATCTTTAGCACTTTCGATCTTACCTTGGTTTACCGCAGAGGCTGGACCAACATGCT
TCGGACAAACTTCAGAGCAGTAGCCGACGAATGTACAGCTCCATACACCGTTTTTACCGT
TGATAATTTTCATACGTTCCGCTTTACCATTGTCACGGTTATCAAGGTTGTAACGGTGAG
CTAAGGTTAATGCTGCTGGGCCTACAAATTCAGGGTTTAAGCCAAATTGTGGGCAAGCGG
CATAACATAAACCACAGTTGATACACATTGAGAATGTACGGTATTTCTCAAGTTGTGCTG
GGGTTTGTTTGGTGCGGCTTTTCGCAAGCTCTGCTGATGGGTGTGGTTTGCCATCAAGTT
CAGGTGCTTTGTTGTCAATAATGTATGGTTTGATACTTTCTAAACTTTCGATGAAGTGGC
TTAAATCAACCACTAAATCACGTTCAATCGGGAAGTTTGCAAGCGGTTCAATTCGCATGT
AACCGCTGTAATCACGTAAGAACGTTTTACATGCCAGTTTTGGTTTGCCATTGACCATCA
TGCCGCAAGAGCCGCAGATCGCCATACGGCAAGACCAACGATATGAAAGCTCTGGCTCTA
ATTCATCTTTGATATAACCAAGTGCATCAAGTAACGAAGTTTGGCTATCGTAAGGCACTT
CATATTTTGATAAGTACGGTTCGTTATCTTGTTCAGGGTTATAACGAAGTACTTCTACCG
TCATTTTACTTGGGTTAGTCATCTTCTGTTACTCCTTTTTCGCTGCTGCTTCTTGTGCTT
CCGCTTCTGCACCATAAACACGTTTAGCCGGTTGTGATGTGGTAATTTTCACGTCGCTGT
ATTTGATTGTTGGTGCGCCGTCTGCATTGTAGAATGCAAGGGTGTGTTTTAAGTAGTTCA
CATCATCACGTTCAACGTAGTCTAAACGTTGGTGTGCACCACGAGACTCTTTACGTTCTA
CCGCAGAAGATGAGATGGATTGAGCTACATCAAGGATATAACCAAGTTCAATTTTGTAGA
GCAAGTCTGTATTAAATACACTTGAGCTGTCTTTTACTTTGATACGTTTGTAACGCTCTT
TTAACTCTGCAATTTTCGCTACGGTTTTTTCCATACTTTCTTGAGTACGGTAGATACCAC
AGCCTTCTTCCATTGAGTCGCCCATTTCGTTACGGATTTGTGACCAAGACTCTTCACCCT
CTTGACGGGCTAAGGCATAAACACGTTCTAAGACATCTTTTGCTTGAGAGTCAATTACGG
CTTGATTACGATCGGTGGATTCAACAGTACGTTTTGCAGCCATTTCACCTGCAACTTTAC
CGAATACCACAAGTTCTGCTAATGAGTTGGAACCTAAGCGGTTTGCGCCGTGTAAACCAG
AAGAAGCACATTCACCCACTGCAAATAATCCTTTAATGCAGGTTTCTGCGTGTTGATCCA
CTTCGATACCGCCCATTGTGTAGTGAACAACTGGACGAACTGGAATTGGTGCTTTCGCTG
GATCTACGCCTTCGTAAGCTTTTGCTAATTCACAGATAAATGGCAGACGTTCGTGTAAAT
ATTTTTCACCTAAGTGACGTAGGTCAAGATGAACCACATCAACACCTTTGGCAGTTTTTA
AGGTGTTACCTTTACGCCACTCTTGCCAGAATGCTTGGGAAACTTTATCACGAGGGCCTA
ATTCCATATATTTATTTTCCGGCTTGCCGACTGGAGTTTCAGGGCCTAGACCATAATCTT
GTAGGTAACGGTAGCCATCTTTATTGACTAAGATACCGCCTTCACCACGACAGCCTTCGG
TCATTAAGATACCTGTGTTTGGTAAGCCTGTTGGGTGATATTGTACAAATTCCATATCAC
GAAGTGGCACGCCGTGACGATAAGCCATTGATAAACCGTCACCTGTTACGATACCGCCGT
TGGTGTTGAAACGATAAGCACGGCAACCACCACCTGTTGCGATAACTACCGCATTTGCAT
TGATCTGAACAAAAGTTCCTTCCATCATATTCATTGCAACACAGCCACGCGCTTGACCAT
CATCAACGAGAATATCCACGACAAAATGCTCATCAAAACGGATAATTTGTGGATATTTAA
TTGAGGTTTGGAATAGGGTGTGTAATAGGTGGAAACCTGTTTTATCGGCAGCGAACCAAG
TACGTTCAATTTTCATACCACCGAAACGGCGAACGTTCACATCACCGTCTGCTTTACGGC
TCCACGGACAGCCCCAACGCTCTAATTGGGTCATTTCAACAGGGGAATGCTCAACGAAAT
ACTCCACCACGTCTTGTTCACAAAGCCAGTCACCACCTGCCACAGTATCGTGGAAGTGTT
TATCGTAAGAGTCTTCCTCTTTAGCGACTGCCGCCGCCCCACCTTCTGCAGCAACCGTAT
GGCTACGCATAGGATAAACTTTTGAAATTAATGCAATTTTCAAATTCGGGTTAGCTTCTG
CTGCTGCGATTGCGGCTCTTAAACCACCGCCACCTGCACCCACAATTGCAACATCTACAT
TGACAGTTTGCACGATTTCCTCCTTGGGAAAGTAAAGTATATAAACCTAATATGGAAGCA
TTTTGCCATTAATTTGGATATTTTATAATGAATTTTTACAATTTTGTAACACAAAAAAAA
TAGTTTTGTGATCTATCTCAAAAAATAATTTTCAGAATGCTATGTAGTGATAATTAATCT
CATTAAGTAGGTGATTTTTAAGGATATTTGAGCATTTAATACGGAAATATCTTTCACTTT
ATTCTCAGATTTTCGTTTGATTTTTAGCATTTCATCTACATAATGATGTTGTATAATTGA
TAGCGTTCTAAAATGGAAGAGGATATACCAATGCAATATAAGTAGACAAAAGAGTTGGTT
TTAATTATTTTTCCTAATTATTACCAACTCTTTTTATTTAAAAAATCCTTTATAAACATA
ATCTTATGCTTTTTCGTTAATCCATTATGAACCGATAATTTCTGTTTCAGTTCTTTAAAT
AACCCTTCCAACCTATTTGTTGTTTTTTCTATATTTAGGTGAGCATATTCTTCAAAAGTG
AGCTTAAAGCCTTGTACTATAAGGCTTTAGCCCACTTTTTTACCAACACTTTTCTACTAT
GCCAAATATCCTATCTAAATCACCGCTTTCATTAGATTTCCGCCTATTATTTCTAACTTT
TATTGATAAAAGTTGAAAAATTCTTGTTATTTTATTCTTAGTTTTGTGTAAATCATTGTG
TTTTTTTTTTTTTTTTTATAATGGGATGGGGGAAAGATATTTTTGAGATTTCCCCTTTCG
CTTGGGCGATGAAGGTATTTGTGCATCCTGAAAATGTAAATAAAGGTTTATGATGCTTTA
TTAGGAAAAGCGGTAGAGAAGATTATTATGAATAAAATATTTAGAGTTATTTGGAGTCAT
GCTCAACAGGCTTGGGTGGTTGTATCTGAGTTAGTAAAGTCTCATACTAAAACATCCACT
TGCACGGATAAAAGAGCTCAAGTATGCACTTCAGATTATTTTTTAGATAAACAGCAAGAT
AAATTTAAATTAAGTCTTTTAAGTCTAGTATTAATTGCCATCGGGAGTAGTTCAGAAGCG
GAAGGGAGAACTGCTATCTTAGGCGAAGGGGCCCGTGCGACAGGTGAACAAGCAATTGCA
ATAGGTAACCTTGCTAGTGCAAGTAAGTCACAATCTATTGCTATCGGGGCAGATGTCAAA
GCGGAGGGGTATGGCTCCATATCAATCGGTGGAGATGATTTAAATACAACGAAATATCAA
AATAGTAACTATTCCAGAACAACAACTACGATTGGTAAAGCCTCTATTGCTATTGGGGGT
ATGTCTGTGGCTGTGGGCGAAGGATCTATTGTTGTAGGTCCTATAGCATATGCAAGTAAT
GTTGAAGGCATTGCTATCGGTGCGAGTAGTAAGTCTACCGCTGATTACGGTATTGCGGTT
GGTGGTAATGCAAATGCTGGAAGCTACGCCATTGCTTTTGGTAAAAGTGCTACTGCAAGT
CAAGTAGGAGCTTCCGCATTCGGTGAAAACGCAAAAGCAACCGCAGAGCGTGCAACAGCA
TTGGGGAATAATGCGAGAGCAGATATGAAATATGGCGTTGCTCTAGGTTATCAATCCAGT
ACTAGTCGTGATTCAGGGCAAGCAGGTTGGACACCAGATAATACAAATTATTCTATTAAC
GGAAGTACATTATCTGCTACGCATGCAGCGGTAACAGTAGGTAATGACACCTCCGTCACT
CGTCAAATTACCAGTGTTGCTGCAGGTACAGCAGATACTGACGCAGCAAACGTAGCACAA
TTAAAAGCACTGACTTTAAAGATCAGTGGCGATGGAGGTACGACGGGTCACACAACATTT
TCTAATGAAACGCTCTCAATTGTAGGGGCTGATGGTATTAGTACGGCAGTTGAGCAGGGA
AATGGCAAGACAAAAATTACCATTACTGGCCCAAAAACGTATTTTCATACTAACTATGAC
GATCAGTCTCAAGGTCAGGGAGAACCTGCGACTAATTTCGGCACAATTACTGACAAAGCT
GGAGCTACAGGAACCTATGCAATAACAGCGGGGGTAAATGCCTCTGCGACTGGAAATTAT
GGTATTGCGATGGGGTATAAGAGTAATGCTAGTGCTTATGCTGTTGCTCTTGGTAGTGAC
TCGAAAGGTGCTGGGGCAGATTCCATTGCGATAGGTAATCTTGCGAGAACAACAGGGGTA
GACTCTGTTGTTGTGGGTGCCCATATCAATGTGACAGGTCAAAAATCAGTGGCAGTTGGA
CGCCAAGCAAATGCTAGAGATTATTCTACTGCCTTGGGTTATCAAGCCTCTGCCAATGGT
ACGTACTCTGTTGCTGTGGGTGAAAATGCCACGATAAATGTAAATGCTGCTAGATCAACC
GCACTTGGTCATAATACCGTTGTCACCGTGGGTGGCGGTGTGGCATTAGGTTATGGATCT
AATGCAAGTACAGCTGGCGGTGTAGTGGGGTTAAAACAAGCTCATTCTGTCACAACGGGA
ACAAGCACTGAAGCTAACGGCTTTAAATCCACACAAAAGGTTGATGGTAATAATATTGGT
GCAGTTTCTGTCGGTTTATCAGGTAATAAACTCATCAAACGCCAAATCGTCAATGTGGCG
GCTGGTACACAAGATACCGATGCGGTAAACGTGGCACAGCTTAAATCTTTGACGATGAAA
ATTGGTGGTGATACCAATGCTAATCCACAGCCAAAAGTGGGGTTGTGGGATGGTACGCTT
ACAGTGCTAGGCACAAATGACGAAATCAAGACCAATGCGTCTGGCTCAACCATTACAATA
TCACTAGACGATACGATTAAAAATAAATTAGCTGATGCCAGAGCAGGAAGTTTGATATTC
AAGGGCGAAAAAACAGATAACGGTACAACAAATGATACTTCGGGTCAAAAATGGAAAGCC
AACGAAGATAAGACCGTTACCATTAAAAGTGACGAAACATACCTAAACGGTGGTGTTCGA
TACAAAGGCGATAACATTGAAATTTATCGTAGAAATCTAGAATTCCATGTGTTGATGAAA
GAGACACCAACATTCAGCAGCGTTCAATATGGCGATAATGGACCTAAGATTACCAGCACC
ACTGACGGTAATCTAAAAGTAACAGGTACAGACGGCACTTCCTCAGTTAAGATCACCAAT
TTAGCACGAGGTACACAAAATAGCGATGCGGTGAACTACATGCAATTTTCAAATGCTGGT
TGGAAACTTGCAATTGCTCCGGGAGCGGGTGGTCAAGCAAATCCACCTGGGGCACATCTT
ATCAAAATGGACGATACGGTAAAATTTATTGCAGGCAATAACATTAAACTAACTCAAGAG
GGCGGTAATATCACCATTGCCACTAAGGGTAAGTTAATTGAAAGTGCGAAAAATGAAACA
AATGGCGATCTAAAAATTACCTATACAGATGGTACGTATAGCATCATCCAAAAAGGTGAA
AAAGGAGATCGTGGCGAGCGAGGTCTAAAAGGTGAAACAGGCCCTGCGGGTCCAGTGGGT
CCAGCAGGTGCTCAAGGTCCAGCAGGACCACAAGGACCGCAGGGAACAGCGGGTGCTAGG
GGACCTAAGGGTGACCGAGGAGAAACAGGCCCAGCGGGTCCAGCAGGGCCTAGGGGTGAG
CGAGGCGAACCAGGACAAACGGGTCCAGCAGGACCACGAGGCCCTGTGGGTCCAATGGGG
CCTGCTGGTCCAAAAGGAAATGATGGAGCTCCAGGTGCTAGGGGAGAGAAAGGTGAAACT
GGCCCAGCGGGTCCAGCAGGTCCTGCGGGTCCAGTAGGTCCTAGAGGCGAAACAGGTCCT
AGGGGTGAGAAAGGTGATACGGGTCAAACGGGGCCAGCAGGGGCTGCTGGTCCAGCAGGA
CCACGAGGACCGCAGGGTGACCGAGGAGAAACTGGCCCTGAGGGTCCTAAAGGAGATGCA
GGTCCTAGAGGTGAAACAGGCCCTGCGGGTCCAGTGGGTCCAGCAGGTGCTCAAGGTCCA
GCAGGTCCAGCAGGGCCTAGAGGCGAACAAGGGCTTCCAGGGGTAGCAGGTCCTAGGGGT
GAGCGAGGCGAAGCTGGTCCTGCTGGTCCAGCAGGACCACGAGGACCGCAGGGTGAGCGA
GGAGAAACTGGCTCTGCAGGTGCAACTGGACCTACGGGTCCAATGGGACCACGAGGACCG
CAAGGAATACCGGGTACTCCGGGACAGAAGGGGGATAAAGGCGAACCAGGACAAGCGGGT
CCAGCAGGACCACGAGGCCCTGTGGGTCCTAAAGGTGATGCAGGTCCTAGAGGCGAAGCT
GGTCCAGTGGGTCCAGTAGGACCACAAGGTGCAATAGGCCCTGCGGGTCCAGCAGGGGCT
AAGGGTGACAAAGGTGATACGGGTCCTGCGGGTCCAACGGGATCACAAGGCCCTGCGGGT
CCAGTGGGGCCTAGGGGTGAACCGGGTCCTGAAGGTAAGCAAGGTATTCAAGGACCTGCG
GGTCCAACGGGACCACAAGGATCGCAAGGAATAGCGGGTACTCAGGGACCTAAGGGGGAT
AAAGGCGATCCAGGACAAGCGGGGCCAGTGGGTCCAGCGGGACCACGAGGCCCTGCGGGT
CCAGCAGGGGCTAAGGGTGAGCAAGGAGAAACTGGTCCTGCGGGTCCTAGGGGTGAACAG
GGTCCTGAAGGCAAGCAAGGTATTCAAGGACCTGCGGGTCCAACGGGACCACAAGGATCG
CAAGGAATAGCAGGTACTCAGGGACCTAAGGGGGATAAAGGCGATCCAGGACAAGCGGGT
CCTAAAGGAGAAAAAGGAGATACAGGTCCTAGAGGCGAACAAGGGCTTCCAGGGGTAGCA
GGTCCTAAGGGCGATAGAGGCGAAGCTGGTCCAGTGGGTCCAGCAGGACCACAAGGACCG
CAGGGAACAGCGGGTGCAAATGGTCAGAATATTTACAATATGAGCGTGTCTGGAGATTTA
AGCGACATTACTTCAATTAGTAATGGCGATACTAAGGTATCTTTAGGTAAAGATGAGAAA
GGAAATCCAGTTGTAAATATGAATGGATCAAGAATTACCAATATAAGCGATGGTAGAGAA
GAGGGAGATGCAGTGAATGTGCGTCAACTAAACAAAGTGGTTTCTTCTGTGAATACAGGA
TTTAATCAATTATCAAGAGATATTGGTCGTGTTGATGTTAATGCAAGAGCGGGGATTGCT
TCTGCTGGGGCGATGGCTAATTTGCCACAAATTTATTTACCAGGTAAAAGTGCTATTTCT
GTTTCTAGTGCACAATATCGCGGGCAATCTGCCTATGCTATAGGTTATTCCAGAACTTCT
GATAATGGCAAATGGCTTATTCGAGCGTCTGTTAGCAGTAATACCCAGCGGGATACTATG
ATTGGAGGAGGGGCAAGTTTTGTGTGGTAATCTAGCACCTATAAATTAGAATTTCATGCT
CAATGCCATTGTTATTTTAACAATGGCATTGTTTGGCGTAGTAGACAAAAGTGTTGGTTT
TAATTATTTTCCCTAATTATTACCAACTCTTTTTATTTAAAAAATCCTTTATAAACATAA
TCTTATGCTTTTTCGTTAATCCATTATGAACCGATAATTTCTGTTTCAGTTCTTTAAATA
ACCCTTCCAACCTATTTGTTGTTTTTTCTATATTTAAGTGAGCATATTCTTCAAAAGTGA
GCTTAAAGCCTTGTACTATAAGGCTTTAGCCCACTTTTTACCAACACTTTTGTCTACTAT
GCCTAGGACAATCCCAATAAAAATAAGGCATTATCTTACAAAATATTAAGGCTGTGAATC
ACAGCCTTAATAAATTATGCTTCTTCAACAGATAAATTTTCTATACCGTCGTCTTCAATT
TCACAGATTCGTTCAAGGCTGACAACATGTTCGTCTTCTGCGGTACGAATAATACGAACA
CCTTGGGTATTACGTCCTACAAGGCTGACTTCGTTTACACGGGTACGTACTAATGTACCG
GCATCGGTAATCAACATAATTTGGTCATTTTCTTCAACCTGAACTGCTGCAACCACTTTA
CCGTTACGTTCATTCACTTTAATTGAAACTACCCCTTTTGTTGCACGAGATTTGACCGGA
TACTCACCTAAGGCAGTACGTTTACCATAACCGTTTTGGGTAACGGTTAAGATTTCACCT
TGAGTATGTGGAATTACAAGGGAAACCACTTTATCGGTGGTTAAGTTGACACTTGAAGTT
TCTTCAGCTTCTTCGTTTTCAACTGTTTCAATCTCAACTTCTTCTACATCATCGGCTGAA
ATTTCGGTGGTCGCTAATTTAATACCACGGACACCTGTTGCCACACGTCCCATACCACGC
ACTTGTGTTTCCGCAAATCGAACAACTCGACCTTGTGCAGAGAACAACATAATCTCACTA
TCACCGTTGGTAATATCCACCCCGATTAGCTCATCACCTTCGCGAAGTTTTAATGCAATC
AGACCGCTTGATCTCACATTGCTAAATGCATCTAACGAGACTTTTTTCACCGTACCACTC
GCCGTTGCCATAAAGATGAATTTATCTGCACTAAATTCACCGTTTGGCACAGGAAGAATC
GCTGTAATTCGCTCATTTTCTGCTTTTTCTAATGGCAAGATATTGATAATTGGTGTGCCT
CTTGCACCACGGCTTGCTTGCGGTAGCTGATAAACTTTCAGCTGATATAAACGCCCACGG
CTTGAGAAACAGAGAATCGTATCGTGCGTATTCGCCACCAAAAGCTTCTCGATAAAGTCA
TCTTCTTTCATTTTGGTCGCAGATTTCCCTTTACCGCCACGGCGTTGTGCTTCGTAGTCT
GAAAGCGGTTGATATTTCACATAGCCTTCATGGGAAAGAGTGACAACAACATCTTCTTGT
GCAATTAAATCTTCTAAATTAATATCGCCCGAAGCTGCGGTAATTTCAGTACGACGTTCA
TCACCAAATTCTGCTTTGACTTTTTCGAGCTCTTCACGAATCACTTCCATTAAACGCTCA
GAGCTATTTAAGATATGTAGTAACTCGCCAATCTCAACTAAAATTTCTTTATATTCATCG
AGAATTTTTTCGTGTTCTAAGCCAGTCAAACGGTGTAAACGAAGTTCTAAAATCGCACGA
GCTTGTACTTCAGATAAGAAATATTGCCCATCACGCACACCAAATTCCGCAGCTAAGTCA
TCTGGACGAGCAGCATCAACACCTGCTGCTTCCAGCATTGCAGCTACATTACCTAAAGAC
CAAGGGCGAGCCAATAAGCCTTCACGTGCTTCATCTGCTGTTTTAGAGTTACGAATAAGT
TCAATAACTGGATCGATATTAGCTAATGCAATCGCTAAGCCTTCTAAAATATGTGCACGT
TCACGCGCTTTACGTAATTCAAAGACAGTACGGCGTGTCACCACTTCACGACGGTGCATC
ACAAAAGCTTCAATAATCTGTTTGAGATTGAAAATTTTTGGCTGACCATGATCGAGTGCC
ACCATATTGATACCGAAAGTCACTTGCATTTGTGTTAGAGCGTACAAATTATTGAGTACC
ACTTCACCAACAGCATTATTTTTGATTTCAATAACAATCGAAATCCCTTTTTTATCAGAA
TAGTCTTCAATACTTGAAATACCTTCAATACGCTTATCACGCACCAATTCGGCAATTTTT
TCGATTAAATTCTTTTTATTAACTTGATACGGCAATTCCGTGACGACAATCTGCTCACGG
CCTTTTGAAGTTGTTTCAACACTGGCTTTGGCTCGTACATACACTTTGCCACGACCTGTA
CGATAAGCATCTTCAATCCCTTTACGACCATTAATAATCGCAGCCGTTGGGAAGTCAGGA
CCAGGGATATGTTGCATCAACTCTTCAATCGTAATTTGATCGTTTTCAATATAGGCTAAG
CAACCATTTAACACTTCATTTAAGTTATGGGGCGGAATATTGGTTGCCATACCCACCGCA
ATACCAGATGAACCATTAACCAGTAAGGCTGGAATTTTCGTTGGCAAAACATCTGGGATC
ATCTCTTTACCGTCATAGTTTGGCGAGAAGTCCACTGTTTCTTTATCTAAATCCGTTAAC
AGCTCTTGCGTAATTTTTTGCATACGCACTTCGGTATAACGCATTGCCGCAGGTGCATCA
CCATCAATCGAACCAAAGTTCCCTTGTCCATCCACCAACATATAACGAAGAGAGAACGGC
TGAGCCATACGCACAATCGTATAGTACACCGCAAAATCACCGTGTGGGTGATATTTACCG
ATCACATCACCGACTACACGTGCCGATTTCACATAAGGTTTAGATGATACGTTACCGCTT
TGATCCATAGAAAAAAGTACGCGTCGATGAACGGGCTTCAAACCATCTCGCACATCTGGT
AACGCTCGCCCAACAATCACAGACATTGCATAATCAAGATAGGAATTTTTTAGTTCCTCT
TCAATACTGATAGGAATAATATCTTTAACCAATTCACTCATTAAAATTTCCTAATTGCGT
TGTAAACATACCTAATTATTTCTATAAGCTATTCAATTATTAAGTGAAAACCTTCTATAG
AAAGAAGGTTAATTATAACATTTTAAATAATCAACTTCAATATAAAAGTTAATTATTTTT
AAGATAAAAAACATATAAAATATATTACGAACTTACTTTTAACAGTGATAAATTTAGAAT
TATTTTTAATAGGAGGATCAATAAATATAAGATATAACATTTAATATCAATTTTTTATCA
AAAAATTTTCAATCATAAGAATATAAAACCATTTAAATTAATAATGAGGTAAAAATGTCA
ACTAATATTAAATATAATGTTATTTCTAAGTACAATCATGAAAATAATATAGAGAAAAAC
ATATTTAAATTATTAACTAGAAAACAAAGAAAAGAAATTAGAATCTTTGAATCTTATTTA
TTTGAACAAGAGAGAGCCCAAAACACTATCCGTTCATATATTGCTGGAGTTACTAAGTTT
TTTATAGGCTATAAAGAAATAAATAAAACAAATCTTATTTTATATAAAAAATATCTCATT
GAAAATTATTCACCACAAACAGTAAATATAAGAATATCAGCAATAAATTATTACTTATCA
TTAAAACAAATGGATCATTATAAATTAAAGCATATTCCATTACCTAAGTATCATTTTACA
GAAGGAATCATGTCATTTCCAGAATACAAAACTCTATGCGATTATTTAAAGGAACATAAT
TTACGTTATTACTTTATTGTAAGGTTCTTAGGAAGCACTGGAGCTAGAATAAGTGAACTA
GTAAAATTCACAATACAAGATTTAGAAAAAGGATATGCTGAATGCCATTCTAAAGGAAAA
TTTAGAAGAATTAATATTCCTCAAAGCCTGATTAATGAATCTCGTGAATTTTTTCAAAAT
CATAAAAAAGAATTATTCCTGAATAGATATGGAGCACCTATTTCAGCTAGAGGTATTGCT
CATAATTTGAAAATATACGCAGAAAAGTGTGGCATCAGAAAAGATGTTGTCCACCCTCAT
AATTTTAGGCATTTCTTTGCTATACAATTTTTAAAGAAAAATAATAATATTGCTTTATTA
GCCGATCTGTTAGGGCATTCAAATGTAAATATGACTGCTTTATATCTAAGACTATCTCAT
TCAGAACAACGTGAGGCTATAAATAATGCAGTGAATTGGTAATTTATTATATACTACTTC
ATATAGGCTTATTTCTATATAAAAAAATGGCAATATAGATTTATATATTGCCATTTCCAA
TATTACTATTTTAATTAGCCTTTGTAGTTGTAAACGTGAGCAACTAAGTCTAATACTTTG
TTTGAGTAACCAGTTTCGTTGTCATACCAAGAAACAAGTTTCACGAATGTATCTGTTAAT
GCGATACCTGCATCTGCATCAAATACAGAAGTTTCAACTGCACCGTTGAAGTCTGTTGAT
ACTACTGCATCTTCAGTATAACCTAAAACGCCTTTTAATTCGCCGTTGAATGTTTTACCT
TCTGCTGCATCTTTGATCGCTTTTTTGATCTCTTCGTAGCTTGCTGGTTTTTCTAAGTTT
ACAGTTAAATCAACAACAGATACGTTTGCTGTTGGAACACGGAACGCCATACCTGTTAAT
TTACCGTTTAATGCTGGTAATACTTTACCTACTGCTTTCGCTGCACCTGTTGAAGATGGA
ATGATGTTTTGTGCCGCACCACGACCACCGCGCCAGTCTTTTGCTGATGGACCATCAACA
GTTTTTTGTGTTGCTGTTGTTGCATGAACAGTTGTCATTAAACCTTCTTTGATACCAAAT
GTTTCGTGGATAACACGAGCAAGTGGTGCTAAGCAGTTTGTTGTACAAGAAGCGTTAGAA
ACGATGTCTTGACCAGCATAAGCGTTGAAGTTTACACCGTTTACGAACATAGGTGTGCTA
TCTTTAGATGGACCAGTTAAAACGACTTTTTTCGCACCAGCTTCGATGTGTTTACGAGCA
GTTGTATCGTCTAAGAATAAACCTGTTGCTTCAACTGCGATATCCACACCAATCTCATTC
CATTTTAAGTTAGCTGGGTCACGCTCAGAAGTAACACGGATTTCTTTACCGTTTACAACT
AATTTGCCGTCTTTTACTTCGACAGTGCCATCGAAACGACCGTGAGTTGAATCGTATTTG
AGCATATATGCCATATACTCAACATCAATTAAGTCGTTGATACCAACTACTTCGATGTCA
TCACGTTTTTGTGCTGCACGGAATACGATACGACCGATACGGCCAAAGCCGTTAATACCA
ATTTTAATTGCCATAGATTTTCTACCTATATTAAAGTTAAACAAAATTTGTTCTTTCCTA
GACATTGGAAAAGCGAGAGGATTATAACACAATCTTTCCCTTTTCTGACAACTAAAGAAC
AGAGCAAAATATAGCAGATAAATTTTATGTGATCTATGTCAAATTTTTTAAAACCCTCTC
TTGCTTTTAACTAAAAAAAGTTAGAATAATTGGTAACAAACCAATAAGAGAAAAGGATTT
AAAATGATTAAAGATATTAGTGAATTAACCGAAGAACAGATTGAAATTTGTTTAAATGCA
GGTACAGAAAAACCTTTCAGTGGTAAGTTCCTAAAAGAAAATAGGGTGGGGACATATCGC
TGTGTTCGTTGCCATAATGCGTTATTTCGTTCTGATGCCAAATTTGATGCTGGTTGTGGC
TGGCCAAGTTTTTATGAAACGATCTCGGAGTCTTCATTACGTTATGTAGATGATTATAGT
TTAGGCAGACATCGTGTTGAGATTCGCTGTGGCAATTGTGATGCCCATATGGGACACGTT
TTTAAAGATGGGCCTCAACCTACAGGATTACGCTTCTGCTTAAATTCTATTGCATTAAAC
TTTAAGTGGGATCAAACTGGTGAAGAAATAGATGGGTAAAATAAAGTATAAAAGTTTCTC
GGCATAATAAAAATACCCGCTTTTGCGGGCATTTTTTAAGTTTCTTGGATTCAAAAGTGA
TTACATAGAAACTTCTTTTGAACCTTGAACTTGGATTTCAACACGGCGATCTGGTGCTAA
GCAAACAATTAATGCTTTACGACCTTTAACTGCGTCACATGTGTTACCAGTTACTGGGTT
AGCTTCACCGTAACCTACCGCTGTTACGTTAGCTGGGTTAACACCTTTAGAAACGATGTA
GTTTGCTACTGTTTCTGCACGTTTTTGTGAAAGAGTTAAGTTGGCAGCATCTTTACCAAT
ACGGTCTGTGTAACCGTTTACTTGTACAGCAGGGTTTGCTAAACCTAAATTTACGATCTC
AGTGTGTGCTGCGTCTAATGTTTGTGCTGAAGCTGGTTTTAAGTTCGCTTTACCGAAGTC
AAATAATACATCTGAGCTGAACGCGAAGTTTTTAGTTACAACTTCTGGTGCTGCTGCAAC
TGGTGCTGCACCTTGACCAAAGCGATATGAAATGCCTGCGGTCACAGAATGAGAATCTGG
GCTATAGTTGTAAGTTGCTCTACGATTCTCTTTCGCTTCAGCTTTAGTGAAGTTACCTAC
ATTGCTCAACCATTGATATTCAACACGGAAAGCTAATTCAGGAAGAATCGCATACTCAAC
ACCTGCACCAACGATTAATGAAGTGTTTAAGTTATGCGATTTAACTGGTTCTCTTGTTGT
GGAGTAACGTTTGTAATCATTACGAACTAATGCAGCACCAACTTTACCGTAAACGTCTAA
ACCGTTTAATACTTCATAGCTTGGTTTTAAGCTTAAGTGTGTACCGTGTGCAGAGTGTTT
GAATGCACGAAATTCTTGTTTGTTACCACGAACACGACCGAAATAATCGTAACCTAATTC
AACTGCTAAGTTGTCGATGATTTGGTAACCGCCAAACACACCGTAAGTTACAGAGTTACG
GTTAATACCGTATCCATTAGCGCTAGTTGCATAACGAGCATCGTTCTTATATTTAAAGTT
TAATTGGTTAATATCATTGTGGAATGTTGCCCAACCTGCTTTAGCACCAACATAGAAAGA
GTTAGCTTGTGGAGCTGCGTTTGCTACTGATGCAACTGCTAAACCTGATACTGCTAATGC
AATTAAAGATTTTTTCATTTTGATGATCCTCTATTATCGTCATCTAATTAAACAAAATTC
TTAGCGTAATCATTACGCTAAGGCTTTAATTACGCTTTCTATTCTTCAATACGAAAAGAA
AGTCGGAATTTAGACTGTATTTTACTAAAAAAAATCCGAAATTCAAGCGAACTTTTTCAA
AGAAACTGTTTCAAGGCTGAAATTTCTTACATTCCTGTCTTTTCTTTCTTAAAGATCGAG
GCAAGAATATGCTTATTATCCCATTAACGTAAAAGAAATCAATTTATAAGCATTCAAGGA
TTATGTAAGTAAATGTAATAAATTGCAACTTTTTAAATGCTTTGCTAATTTTTTTGTAGT
AATTTTCATTAAATGAAAATCTTGCTAATATCTCGTTAAAATTTTAACAGATTAAAAAAA
CTATGATCCCACGCCTTGCAAACATCCCCCAACTGAATCCACTTGTTCAGCAATATTTAG
CTGAACTCAAACAGCAACATTTCAGCGGTGATATTGCGTCAAACTATGCTGATCGCCTTT
CTCTTACCACCGACAACAGCGTCTATCAGCAACTGCCCCAAGCGATTTTGTTTCCGAAAT
CCGTTGCTGATGTGGTGATTTTAACCAAACTGGCACAAAAAACCGCATTCCAAGCCTTAA
CCTTTACCCCGCGTGGTGGCGGTACTGGCACGAACGGGCAATCGCTGAACAATAATATCA
TTGTCGATCTCTCTCGCCATTTAACGCAAATTTTGGAACTGAATGTACAAGAGCGTTGGG
TGCGAGTGCAAGCTGGCGTGGTGAAAGATCAGCTTAATCAATTTCTCAAACCGCACGGGC
TATTCTTTTCCCCTGAGCTTTCAACCAGCAACCGAGCAACCTTAGGCGGAATGATCAACA
CAGACGCTTCGGGGCAAGGTTCGTTGCAATACGGCAAGACTTCCGATCATATTTTGGCGA
TTAAAGCGGTGTTGATGAACGGCGATATTTTGGAAACACAAGCGGTCAAAACCGATGATT
TTTTTGCAAATGTCGATCAACTTAATCTCACGGCAAATGGTAAAAAATTACATAGCGAGA
TCTTCCAACGTTGCCAAGCGTTACGCCCGACCGTGCTGAAAGAACTACCGCAACTGAACC
GCTTTTTGACGGGTTATGATCTGAAAAATGTGTTTAACGACGATCTCTCCGAATTTAATT
TAACCCGTATTCTCACTGGCTCCGAAGGTTCTCTTGCCTTTATTTGCGAAGCTAAGCTCA
ATCTTCTTCCACTTCCTGAATACCGCACGCTGATTAACATTAAATATAATTCCTTTGATG
CGGCGTTACGTTCCGCCCCTTTTATGTTGCAAGCCCAAGCACTATCGGTTGAAACGGTGG
ACTCCAAAGTGCTGAACCTTGCCAAACAAGATATTGTGTGGCATTCGGTATCGGATTTAC
TCAGTGAAGATGAACACAATCCGATTTTGGGGATTAACATTGTTGAATATGCTTCAAATG
ATAAGGCTCAGAATGAAGCGCGGATTGCCAAGCTGTGCCAAGCTCTAGATGAGAAAATCC
AAAACGGCACAAGCGGTATCATCGGCTACCAACTTTGCAACGATTTGGCTTCGATTGAAA
AAATTTATGCAATGCGGAAAAAAGCAGTCGGTTTGCTGGGCAACGCAAAAGGTTGGGCAA
AACCGATCGCTTTCGTGGAAGATACCTGCGTACCGCCTGAACATCTGGCAGATTATATTG
TGGAATTTCGCCAACTGCTCGACGATCACGGCTTAGATTACGGTATGTTCGGACATGTCG
ATGCAGGGGTATTGCACGTTCGTCCTGCCCTTGATTTATGCGACAAAGCACAGGTTGCCA
AATTCAAGACAATCTCCGACCAAGTGGTTGAATTGACTGCAAAATACGGCGGTTTGATTT
GGGGTGAACACGGCAAAGGTATGCGTTCTGCCTATGGTGAGCGGTTCTTCGGCGAAACCT
TATGGAAAGAGTTGCGTTATATCAAACAGCTTTTCGATCCGCAAAACCGCTTGAACCCGG
GTAAAATCTGTACGCCGTTAGATAGCCAAGCCAGCCTTTATCCGATTGACTCGCAAATGC
GTGCCGATCTAGACAGACAAATTCCTATTCAAGTGCGAGAAGCCTTTAAAGGGGCAATGA
ATTGCAACGGCAACGGTTTGTGCTTCAATTTTGATGTACACAGTACAATGTGTCCGTCAA
TGAAAGTGTCGGGCAACCGCCTATTTTCACCGAAAGGAAGAGCAACGTTAGTGCGTGAAT
GGCTACGTTTACTGGCGGAACAAAATGTTTCCCCTGATGAGTTGATCTTTGAAAAACAGC
AAACATCGGCGAAATTAGTCGATTTTGCGAAGAAAATCCGTAATCAGTGGCGAAAATCAC
AAGAGTATGATTTCTCCCACGAAGTGAAATCGGCAATGGATACTTGCCTTGCTTGTAAAG
CCTGTGCCAGCCAATGTCCGATAAAAATTGATGTACCAACGTTCCGTTCACAATTTAACG
AACTTTATCACCGCCGTTACCTGCGTCCGCTGAAAGATTATGTGGTGGCAAACCTCGAAT
TTGTTGCACCGATAATGGCAAAACAGCCGAAGTTGTTTAACTTCTTTAGTGCCAACAAAC
TGGCTGAAACCGTTGCAAGTAAAACCATCGGAATGGTCGATCTACCAGCCTTATCCGTGC
CGACATTACAGCAACAGTTAGTTGAAATCGGCTATCAAGGCAAAACCTTGGAAGAACTAG
AACAGCTTGCGACAAGCGGTCAGTTAGACACAGAAATTTGCAAATATGTCCTTGTGGTAC
AAGATCCCTTCACCTCTTATTATGATGCCAAAGTGGTGGCGGACTTTGTTCAGCTCGCCC
AAAAACTCGGCTTCAAAGCGATTGTGTTGCCGTTCAACCCAACGGGTAAAGCTCAACATA
TCAAAGGCTTTTTGCACAAGTTTGCCAACACCGCTCGTACACAAGCCGAATTGTTAAACC
GTGTTGCCAAATTAGGCATTGCAATGGTTGGCGTTGATCCTGCCTTAACCTTGATTTACC
GTGAAGAATATCGCCAAATTTTAAAAGACGACTGTGGAGAATTTAAGGTGTTACTGGCTC
ACGAATGGCTGTTGGCTCAACTGAAAAACGGCTCTCTAGACCATTGCAAAAAATCAGCCG
AAACCGATCGCTTACCGTGGCACTTATTTGCACACTGTACCGAAAGCACCTCGCTTCCAA
ACAGCTTGAAAGAGTGGCAACAGATTTTCGCCCATTTCGGCGAAACCTTAACGGCGGAAA
ATATCGGCTGTTGCGGAATGGCAGGCACATTCGGACACGAAACCAAGCACCTTGCAATGT
CAAAAGGGATTTACGCACAATCGTGGCAAGTTAAGTTGCAAGGCAAAACCTTATCCCGTT
GCCTTGCCACTGGCTACTCTTGCCGTAGCCAAGTGAAACGAATGGAACATCAGCTACTCA
AACACCCTGTGCAAGCATTGTTGGAAGTGATTTGACCTAGATAAAAAATAGGCATAAAAT
AAAAACAGGAACGGCGGTCACCGTTCCTGCTCGGTTTCACTGCTTAGCCAGCGCTACCCT
TAAGTAACAGGCATAGCAGAATAACAATTAACCACAAAAGAATGCGTTTCATTGTTTTTA
TCTCCACGGATAACATTAAACGTAAAGATCTACTAAAACAGCCCGCTAGGTGCTTACTGG
CGGACTGATTTTTCGCAGATCCGCCTCTGTTTTATTATGTTTAAACAATAAAACATTGGG
AAAAATTATACATAAAGCCTGTTTATTTGAACAGGCTTTTGTTTTATCTATATACGGAAA
ACACAAAATGATTTGGAAAAAAAACACAACAATTGAGCAACTTAATCAACTCTGCCAACA
CTCTGCTATTTCGCATTTAGGCATTGAATTTACCGCTCAGCAAAACGATAGTCTAGAAGC
GATCGTGTCTGTCGATCACCGAACAACACAGCCATTCGGCTTATTACACGGCGGTATTTC
TGCAACTTTAGCGGAAACCTTAGGCTCTGCAGCTGCATTACTTTGTTGTGAAGAAAATCA
AATCCCTGTCGGCACAGAATTGAATATCAGCCATTTAAAAGCGATAAAAAGCGGAAAAGC
CACGGGCAGAGCAACACCGTTACATTTAGGCAAAGAGAGCCAAGTGTGGCAGGTGGAAAT
TCGAGATGATGCACAACAGTTATGTGCCGTGGCAAGATTAAGTATTAAGCTACTCTCCCA
AAGATAAAAACAAAGCCCCAAACGACCCTATCCCAAATTCTGTGTAAACACCCATTTCAA
CTTAACGGTGATCGTCTAGGCGATCACCAAAATCAATCATAAATCGATTCATCGCCAGTT
TCCAGTTCTGAATCGGCATTGTCCATTTTTTTGATGCATCTTTAATCGCAAGCCAAATCA
CTTTGAAAACTGAATCATCCGTCGGGAATACATTTCGTTTTTTAATCACGCGACGAATCA
CGCTATTAAGCGATTCCACGGCATTCATGGTATAAATCGCTTTACGAATATCAGCCGGAT
AATCAAAAAATGTAGCAATATTTGCCCAGTTATCTTCCCAGCCTTTCGCCACAAGAGGGT
ATTTTGCTTGCCATTTTTGCGAAAGTGCGGTCAGATTTTCGCGAGCCTGTGCTTCCGTCG
GGGCCTGATAAACCTGCTTTAAATCTGCGGTGACGGCTTTGTAATCTTTCCACGAAACGA
ATTTCAAGCTGTTACGCACTAAATGCACAATACAAAGCTGAAACTACGATACAATCTAGG
TAAACAATTGGATAAACCGCATCAAGTGGGCGATTTTGCCATTCCATTACGCGCTCTTTC
ACGGCGTCGGTAACGCGAGAAATCAGGCTGGTTGATACATCCGCATCATAGAGTTCTTTG
AACATTTCAACGATTTCCTGATTA
>H112 Scaffold4
TGCACCTCACATTATTTTTTAGATAAACAGCAAGATAAATTTAAATTAAGTCTTTTAAGT
CTAGTATTACTAGGTATATTTTTTAGTCCAGTAGGTTCAGCAGCATGGTTGGTACATGGT
TCTAGTTCAGGGGATCAAGGAAGTGACAATGGTTCTATTGGTATTGGTCCAGGTAGTAGG
GTTGGGTCTGATTCTATTGCTATTGGTCGGCTCTCAAAATCTCAAAATACGAATTCTGTT
GCGATAGGTCATGGAGCAAATGCACAATCATACGAATCTATCGCCTTAGGCAAGGGTGCC
AATACGGCAGCGAATTATGCAGTTGCACTAGGTTCAAATGCTAGAGCAAGTGGGGAACAC
TCTGTTGCTATCGGGACATATACCCAAGCGGAGGGGAATTACTCCATATCAATCGGTAAT
GGAGCAAATGCAAGATCAGATTCTATCTCCTTAGGCACACAAGCCAATGCGGAACATACT
CAAACAGTTGCAATAGGTCCAAAAGCTAGAGCAAGTGGGGCACAATCTATTGCTATCGGG
GGAGATACCAAAGCGGAGGGGCGTGGCTCCATATCAATCGGTAACGATGATTTAAATGAG
ACTGAATATCAGGCTTCAGGAGGTAGTCAGTATATTGGCACCACGGCAACAGGACATGCT
GCCATTGCAATTGGTGGAAAATCAAAGGCAGTTGGAACTGGATCAGTTGTAGTCGGTCCA
GTCTCACTAGCAACCCATATAGAAGGTGTAGCAATCGGTGCGAAAAGTACTTCAAATGGC
GACTATGGTGTGGCTGTCGGTGGCAGTTCTGTAGCGGGCAGTCGTTCGGCATCTTTAGGC
TATAAAGCTGTTGCAAATGGCGTAGGTTCTGTCGCTGTGGGTGAACAGGCAAATACCAAC
CAAGCAAGTAGAGCAACCGCACTTGGTAACAATTCAATTGTTCTTGTTGGTGGTGGCGTG
GCGTTAGGTTATGGTTCGACAGCAGACACAGCTGGGGGTGTAGATGGAGCGAGACAATCC
TATTCTGTAACAACAGGAGAAAGTACTGTTGAGAATAGTTTTAAATCAACACAAAGTGTT
GAGAATAACATTCCTATCGGTGCAGTTTCTGTGGGTAATAATAAAATCAAACGCCAAATC
GTCAACGTTGCAGCAGGTAAAGAATTAACTGATGCAGTAAACGTGGCGCAGCTTAAATCG
CTCACAATGAAAATTGGTGGAGATTCCAACGCTGGTGAACAACCTAAAGTTGGCTTGTGG
GAAGGTATCTTAAATGTTAAAGGTACAAGCGGTGAGATTAAGACTTCTGCTAGTGGCAAT
ACCATTACCTTGAAATTAGATGAGACGTTGAAGCAGAAGATCACGGACTCTGCTAGCAAA
GAATATGTCAATACTAAATTTAACGAAATCAGTACAGTAACCACTCATCAAGACTTTACC
GTTGGTGATGGTGGTACGAATACGACTAAAATTACGGTCAATACGGAACAGGATAAGAAA
CACTTTGATATTAAAGGAAAAGATGGTGTTACTACGACTGTGGTTGGGCGTGCAGTGGAA
GTAGGATTAACAACTGAAACAACGAATAAAATCAACAAAATTAATGACCTAGAAACCAAA
GTAAATAATCAGGGCATTACTTTTGTTGCAGATGCTGGTACTCAAAACAACACAAAAACC
GACCCTGTGAAATTGGGTAGCGAGCTGAAAATTGCTGGCGGCACCAATATCGGCACAACG
GTTTCAGATAATAAAGATGCGATTAATATCAATCTTGATGATGATGTGGTGTTAAGCGCA
GCAGGTAGTGTTGCATTTGGGAATGATACTACTCTTTTAACAAAATTAGAGAATAATGGT
TTAACGGTTAAAACGGATACAACGACAAATGCGAAAACCATTGAAGTTACCAAAACAGGC
ATTAAAGCAGGCGATAAGAAAATCACCAATGTAGCTGCAGGTGATGTGAAGGATAACTCA
ACCGATGCGATTAATGGCAACCAGTTACATAACTTTATTAAAGTAGGCGATAAGGCTGTT
GCCAAAGATGGTGTGGTGAAATTTGCCAACGGTACGGGAACAACTGTATCTGCAGAAAAT
GGCGAGATTAAAGTTAATGTGAATACGGGTACCTCAACTGTAGATAAGGACGGCAAGGCT
AAATCAACCTCAACTGATCACGATAATAAAATTGCCACGGTGAAAGACATTACAGATACA
GTAAATAAAACATTCTGGAAAGCTAGCACAGATAAAGAAGGTACAGGTAAACAAGCGACT
[truncated: 1,858,778 more chars]
