# Supplementary material for: Whole-genome sequence analyses of Glaesserella parasuis isolates reveals extensive genomic variation and diverse antibiotic resistance determinants
Source: PeerJ. 2020 Jun 22;8:e9293. doi: 10.7717/peerj.9293 (PMC7316082; doi:10.7717/peerj.9293)
Supplement: Supplemental Information 29 [file peerj-08-9293-s038.fasta]

>H143 Scaffold1
CATAAGATTATGTTTATAAAGGATTTTTAAATAAAAAGAGTTGGTAATAATTAGGGAAAA
TAATTAAAACCAATACTTTTGTCTACTTATATTGCATTGGTATATCTTCTTCCATTTTAG
AACGCTATCAATTATACAACATCATTATGTAGATGAAATGCTAAAAATCAAACGAAAATC
TGAGAATAAAGTGAAAGATATTTCCGTATTAAATGCTCAAATATCCTTAAAAATCATCTA
CTTAATGAGAACAATTATCACTACATAGCATTCTGAAAATTATTTTTTTGAGATAGATCA
CAAAACTATTTTTTTTATGTTACAAAATTGTAAAAATTCATTATAAAATATCCAAATTAA
TGGCAAAATGCTTCCATATTAGGTTTATATACTTTACTTTCCCAAGGAGGAAATCGTGCA
AACTGTCAATGTAGATGTTGCAATTGTGGGTGCAGGTGGCGGTGGTTTAAGAGCCGCAAT
CGCAGCAGCAGAAGCTAACCCGAATTTGAAAATTGCATTAATTTCAAAAGTTTATCCTAT
GCGTAGCCATACGGTTGCTGCAGAAGGTGGGGCGGCGGCAGTCGCTAAAGAGGAAGACTC
TTACGATAAACACTTCCACGATACTGTGGCAGGTGGCGACTGGCTTTGTGAACAAGATGT
TGTTGAATATTTCGTAGAACACTCGCCAGTTGAAATGACCCAATTAGAGCGTTGGGGCTG
TCCGTGGAGCCGTAAAGCTGATGGTGATGTGAACGTTCGCCGTTTCGGTGGTATGAAAAT
TGAACGTACTTGGTTCGCAGCCGATAAAACAGGTTTCCACCTATTACACACCCTATTCCA
AACCTCAATTAAATATCCACAAATTATCCGTTTTGATGAGCATTTTGTCGTGGATATTCT
CGTTGATGATGGTCAAGCGCGTGGCTGTGTTGCAATGAATATGATGGAAGGAACTTTTGT
TCAGATCAATGCAAATGCGGTAGTTATCGCAACAGGTGGTGGTTGCCGTGCTTATCGTTT
CAACACCAACGGCGGTATCGTAACAGGTGACGGTTTATCAATGGCTTATCGTCACGGCGT
GCCACTTCGTGATATGGAATTTGTACAATATCACCCAACAGGCTTACCAAACACAGGTAT
CTTAATGACCGAAGGTTGTCGTGGTGAAGGCGGTATCTTAGTCAATAAAGATGGTTATCG
TTACTTACAAGATTATGGTCTAGGCCCAGAAACTCCAGTTGGCAAACCAGAAAATAAATA
TATGGAATTAGGTCCTCGTGATAAAGTTTCCCAAGCATTCTGGCAAGAGTGGCGTAAAGG
TAACACCTTAAAAACTGCCAAAGGTGTTGATGTGGTTCATCTTGACCTACGTCACTTAGG
TGAAAAATATTTACACGAACGTCTGCCATTTATTTGTGAATTAGCAAAAGCTTACGAAGG
CGTAGACCCAGCGAAAGCACCAATTCCAGTTCGTCCGGTTGTTCACTACACAATGGGTGG
TATCGAAGTGGATCAACACGCAGAAACCTGCATTAAAGGATTATTTGCAGTGGGTGAATG
TGCTTCTTCTGGTTTACACGGCGCAAACCGCTTAGGTTCTAACTCATTAGCAGAACTTGT
GGTATTCGGTAAAGTTGCAGGTGAAATGGCTGCAAAACGTGCTGTTGAAGCGACCGCTCG
TAATCAAGCCGTGATTGACGCTCAAGCAAAAGACGTCTTAGAACGTGTTTATGCTTTAGC
ACGCCAAGAGGGTGAAGAGTCTTGGTCACAAATCCGTAACGAAATGGGCGACTCAATGGA
AGAGGGTTGTGGTATTTATCGTACTCAAGAAAGTATGGAAAAAACCGTAGCGAAAATTGC
AGAGTTAAAAGAGCGTTACAAACGTATCAAAGTAAAAGACAGCTCAAGTGTATTCAACAC
AGACTTACTCTACAAAATTGAACTTGGTTATATCCTTGATGTAGCACAATCTATCTCATC
TTCTGCGGTAGAACGTAAAGAGTCTCGTGGTGCACACCAACGTTTAGACTATGTTGAACG
TGATGATGTGAACTACTTAAAACACACCCTTGCATTCTACAATGCAGACGGCGCACCAAC
AATCAAATACAGCGACGTGAAAATTACCACATCACAACCGGCTAAACGTGTTTATGGTGC
AGAAGCAGAAGCTCAAGAAAAAGCAGCGAAAAAGGAGTAACAGAAGATGACTAACCCAAG
TAAAATGACGGTAGAAGTACTTCGTTATAACCCTGAACAAGATAACGAACCGTACTTATC
AAAATATGAAGTGCCTTACGATAGCCAAACTTCGTTACTTGATGCACTTGGTTATATCAA
AGATGAATTAGAGCCAGAGCTTTCATATCGTTGGTCTTGCCGTATGGCGATCTGCGGCTC
TTGCGGCATGATGGTCAATGGCAAACCAAAACTGGCATGTAAAACGTTCTTACGTGATTA
CAGCGGTTACATGCGAATTGAACCGCTTGCAAACTTCCCGATTGAACGTGATTTAGTGGT
TGATTTAAGCCACTTCATCGAAAGTTTAGAAAGTATCAAACCATACATTATTGACAACAA
AGCACCTGAACTTGATGGCAAACCACACCCATCAGCAGAGCTTGCGAAAAGCCGTACCAA
ACAAACCCCAGCACAACTTGAGAAATACCGTACATTCTCAATGTGTATCAACTGTGGTTT
ATGTTATGCCGCTTGCCCACAATTTGGCTTAAACCCTGAATTTGTAGGCCCAGCAGCATT
AACCTTAGCTCACCGTTACAACCTTGATAACCGTGACAATGGTAAAGCGGAACGTATGAA
AATTATCAACGGTAAAAACGGTGTATGGAGCTGTACATTCGTCGGCTACTGCTCTGAAGT
TTGTCCGAAGCACGTTGGTCCAGCCTCTGCGGTAAACCAAGGTAAGATCGAAAGTGCTAA
AGATTATATCTTTGCAATGTTAAAACCGCAAAAGTAAGGAGAGAGTAAAATGACAACAAC
AGCAAGTAAACGCAAAAAATATGTGCGTGAAGTGAAACCAACTTGGTGGAAAGCGTTAGA
TTTTTACAAATTCTACGTTTTGCGTGAAAGCACCTCTGTACCAACAGTTTGGTTCTGTTT
AGTGCTATTTTATGGTCTAGTCTGTTTAGGTAATGGCACCTTTGCAACCACTTTTGTCGG
TTTCTTACAAAACCCAGTGGTAGTGATCTTAAACATCATCACTCTAGGTGCAGTATTACT
AAACAGCTTTACCTTCTTCGGTATGGCACCTCAAATGATGAACGTGATTATCAAAAATCA
ACGTATTGACGTAAAATTAGTTTCACGCGTCTTTTGGGGAATCACTGCCGTAGTAAGTAT
TCTTGCATTAATTTTAGTATAGGGAGTCAAAAATGGACAAACTCAATCCTCCACGTTCAA
ATGAACCATTAGTATGGTTACTTTTCGGTGCAGGCGGTGCGATCAGTGCAATCTTTTTCC
CTGTGCTGGTATTAATCTTAGGTTTCTTACTGCCATTTGGACTAATTACACCAGATAACA
TCATTGCATTCGCACACACTTGGATCGGTAAACTCGCTATTCTAGCATTACTAATATTCC
CAATGTGGTGTGGTATGCACCGTATCCACCTAGGCTTGCACGATTTTAAAGTACACGTTC
CTGCAGGCGGTTGGATTTTCTATGGTTTATCTGCACTTTATAGTGTATTAGTGATTTTTG
CGGTGATTAATTTATAAGTTAAAGTCTTGTTGAACAGCTATTCCCTGTAAGAAATAGCTA
TTTATAATAGACATTTTTCTTGTCTTCTTTGAGATAAGCTCATATAATTAGGGCATCTAC
AGTATAAATGTAGATGTCTTTCTATGAGGAAACTTTGGGCTTCTCGCAGTAGTCTTTAAT
TTACTTGGTCAGGTTCGGAAGAAAGCAGCCAGAATTAGAATAGCTAAGTGCCGAGTCTAT
GCTTAAAGTTTCCTCTCCCTTAACTAGTCTTTTGGGAGAAGAAAACATACGCACTGCTTT
ATAAGATTAGTTCCTCTGTTAATGTCGGCTTTCTGTTAATCATGCAGAGCTCTTTTGTAC
TCATTAACCCACATTGCTGTAGCACCACACACCGCAACAGGCATTACCACCAAGTTAATA
AATGGCAACATCGTAAAAATACTTACCAAAGCCCCAAAAGTAAAATTCATTGTACGATAT
TGTGCTAATGCATTTCGCATACGTTGAAATTGAATTTTATGGTTATCAAAAGGGTAGTCG
CAATATTGAATTGCAATTAACCAAGCCCCGAAAATAAATGCCAAGATAGGGATAATAGTC
TGCCCTAAAACAGGTATAAAACCTAATAAAAATAAGGCAACCAAACGCGGAATGCTATAC
CACATTTTTTGCCACTCACGTTTGAGCATACGAGGTATATCTTTTAGCATTTCATTAAAA
CTCATTTCCATGAGATTTTTCCCCGTGAGTTGTTGCTCAACTTTTTCTGCGAGTAACGCA
TTAAATGGGGCAGCAATAAAATTCGCTAAAGTGGTAAAAGCAAAGTAGAAAGCCACTAAA
ATCATTAAAAAAGCTAATGGAATAAGAATAAAGCTCAACCATTCTAACCACGATGGCAAG
AGCGAATCTAGCATTCCTCCTACATTGGCAAAAAAGAGCCAAATTAGGCTAATCATCAAC
ACTGCATTGATAATCACAGGAAAAATAATAAATGGCATTAACTGACGTTGTAACATTAAA
CGCCAACCATAAATAAAATAATGAAAACCTGCTTTAATTTCAGAATCAAAAGAAGAAAAG
AACGACAACATATTAACCTTTCTATTCAATTTTTTAAAAGAAATATGGTAAGCTATGCGT
ACATTTTCACAAAGTGTTAAATTTCAATTTTGATGATTTTATGAGCTAAAGAGGGCAAAA
TGGAAACTCATATTCTTTTCTTTATTTTAGCAGGATTATTAATCGCTGTTTTAATTGGAT
ACAGTATTTGGTCTGCACGCAGAGAAAAATCTCGTATTTTTTCAAATACCTTTTCTACTC
GTCCACCTTCGTCTCCAATTAGCAATGAAATTACAGCAGATATTCCAACAACGCTAAATC
CTCAAGGTGTCGTAGCTCAGCAACCATTCAATACTGAAACACCGGCTGATTTTATTCAAT
CTCAGCAAGAAGTTGAGAATAGTGTCAAAAATATTCGTATTAGTTTACAAACTCAAGAAA
TATCTCAACCTCTATATCAAGAGACTATGCCAGAATCTCCATCTGAAGCATATCAACAAA
ATCAGATACAAGAACAGAGTGTCCAAGTAGAGCAAGTTGAAACAATAGAACAAACTACGG
AGCATAATATAATCACTTTGTATGTTGTTGCACCAGAAGGCGTTCAATTTCAAGGTAATG
CCATTGTACAAAATTTAGAAATGTTAGGTTTTCATTTTGGTGAATATCAGATCTTCCACC
GTCATTTAGATAATCCTGCAAGCCCTGTATTGTTCAGCGTGGCCAATATGATGCAACCAG
GAGTCTTTGATTTAGCAAGAATGGAACAGTTTTCTACAGTGGGATTAGTATTCTTTATGC
ACTTACCTTCAGTAGGTAATGATCTAGCTAATTTAAAATTAATGATTCGTACCGTAGAGA
GCTTTGCTCAATCTGTCGGCGGTTTTGTCTTAGATGAACAACATCAAATTTTTAACGATG
AATCTCGCCAAAATTATCTACTACGAGTAGCCAATTAATTTGCAGTACATTGTTTAAATA
TGACCGCTTGCAAGCGGTCTTTTTTATCGAGAAATTTACAGATGCCACACTCTATTGAAA
CCCAACTTGAACATTTGCGTGAAAAATTGCGTGAATATGAATACCACTACCACGTTTTAG
ATAATCCGCTTGTACCCGATGCAGAATATGATCGCTTGATGAACGAGTTAAAAAATCTGG
AATGGCAATATCCTGAATTAATCACGTCCGATTCACCGACACAACGGGTTGGTGCTAAGC
CGTTAGATGGTTTTGCTCAAATTACCCACGAAATTCCAATGCTTTCTCTGGATAACGCCT
TTTCAGATGATGACCTCACAGGCTTTTTGCGTCGTATTGAAGATCGTATTGCGATCAACA
GTAATCAAATTGAATTTTGTTGTGAGCCTAAACTTGATGGCTTAGCGGTGAGTATTCTTT
ATGTTGATGGAGTACTAACTCAAGCTGCAACCCGTGGCGACGGAACAACAGGGGAAGATA
TTACCGCCAATATCCGCACGATCCGCAATATTCCGTTAAAACTGAAAACCAATAATCCTC
CGCATCGTTTAGAAGTGCGTGGTGAAGTTTTTATGCCACAGCAAGGATTTGAGCAGTTAA
ATGAAAAAGCACTGGCAAAAGGTGAGAAGACCTTTGCTAATCCTCGTAATGCAGCGGCAG
GTTCACTTCGTCAGCTCGATCCGAAAATCACTAGCCAACGTCCGTTAATGTTGAATGCCT
ATAACATTGGGGTTTATGAAAGTGATGATGAACTCCCAACGACACATTTTGACCGCTTGC
AGTGGTTAAAAACCTTGGGGATTCCTGTCAATGCTGAAATTACCTTAGCAACGGGTTCTC
AAGCCTTGACTGCGTTTTATCAAAAAATCCAAGCCAAACGTAGTTCGCTGGGTTACGACA
TTGACGGCACGGTGTTGAAAGTCAATGAGATTACATTGCAAGAACAGCTTGGCTTTATCT
CAAAAGCACCTCGTTGGGCAATTGCTTACAAATTCCCTGCACAAGAAGAGATGACGATTC
TGAACGATGTTGAATTTCAGGTCGGCAGAACAGGGGCAATTACCCCAGTGGCAAAATTAG
AGCCCGTCTTTGTAGCTGGGGTAACAGTGAGCAATGCTACCTTACATAACGGTGATGAGA
TTGAGCGTTTAGGGATCGCAATTGGGGATACCGTGATTATTCGCCGAGCAGGTGATGTTA
TTCCGCAAATTGTGGGCGTTGTGGCTGAACGTCGTCCTGACAATGCAAAAAAAATTGCTT
TTCCAACCGCTTGTCCTGTGTGTAACTCAGCTGTAGTACGTGTTGAGGGCGAAGCGGTTG
CTCGTTGTACTGGGGGATTATTCTGCGGAGCCCAACGTAAAGAGGCGTTAAAGCATTTCG
TTTCACGCAAAGCAATGGATATTGACGGCGTGGGTGAAAAACTGATTGAACAACTGATGG
AACGTGAGCTGATCCATACCCCGGCAGATCTGTTTAAACTCGATCACACCACCTTAATGC
GTTTAGATCGAATGGGAGAAAAATCCGCCAATAACGCACTACAAAGTATCGAAAAGGCAA
AAAATACCACCCTTGCCCGCTTCTTATTTGCCTTGGGGATTCGAGATGTGGGCGAATCTA
CCGCACAAAATCTCGCAAATCACTTTGGTACGCTTGATGCGATTCGCCAAGCGGATTTAG
ACACGCTAAAACAGGTACAAGATGTAGGGGAAGTTGTGGCAAACCGCCTATTCCAATTCT
GGCAAGAACCACATAATGTTGAAGTCGTGGAGGATCTGATTGCTCAAGGGGTGACGTGGC
AAGATGTGGTGCCACAAGAGATTGCTGACAATCCATTAAAAGATAAAACAGTGGTACTAA
CAGGGACATTAACACAGCTCACCCGTGATCAAGCAAAAGCCTTGTTACAGCAACTCGGTT
GTAAAGTATCTGGCAGTGTATCAAGTAAAACGGATTATTTGATTGCAGGGGAAAAGGCTG
GTTCAAAATTGGCAAAAGCACAGGAATTGGGAGTGAAAATTTTGAGTGAGGACGAGTTAA
TTGGATATTTTACGACTATAGTATCGTAATATGTGAAGCAAGAGTTTGATTTTAACTTTA
GGGCTAATCTAATACAGCCCCTAAAGTTAATCACAAACAATACTTTCTATATGATATAAA
TGCTCTCTAATAAGCCCTAAAAACGCCTCTCCAAACCTCTCCAGTTTTCTCTCACCTACC
CCATTAATGGAAAGCATTTCATCTGCCGTCGTTGGCATAAATTCTGCCATTTCTTGTAGG
GTAGCGTCATTGAAAACCACATAAGGAGGGATATTTTCCTTATCGGCAATCTGTTTGCGT
AAAAAGCGTAAACGGGCAAAAAGATCTTTATCATACCGCTTGCTAGTTTGCTGTTTCTGC
ATATAAGTTGTCGCCGAAAAACTTAAACGTGGGGAAGCCAGTGCCAAGGCTGTTTCACCG
CGTAAAATGGGGCGAGCTTGTTCTGTGAGTTGTAGGGCAGAATGATTAACAATGTTTTGG
CGAATAAAGCCAAGATGAATGAGCTGGCGAGTTACGCTAATCCAATATTCTTGAGATTTA
TCCTTGCCAATCCCATAGACAGATAGAGTGTCGTGTTGATATTCACGGATTTTTTGCTGA
TTTAAGCCCCGAAGAACTGCAATAATATGATGTAAGCCGAAGCGTTGTCCTGTGCGGTAA
ATAACGGACATCACTTTTTGGGCATCAACTAAGCCATCATACTTTTTCGGTGGATCAAGG
CAAATGTCACAATTTTGACAAGCAACTTGGCGTGTTTCACCAAAATAGTTGAGTAACACA
AGGCGACGGCAAGTTTGTGATTCGGCAAAAGCCCCAATGGCTTGCAATTTATGTTGCTCA
ATTTGACGCTGTTCGCTTTCTGGTTTTTCTAATAATACCTTGTGTAACCAGCCATAATCC
GCAGGATCGTAAAATAACACCGCTTCGGCAGGAAGATCATCTCGCCCTGCTCGCCCTGTT
TCTTGATAATAGGCTTCAATGCTTCTTGGCAGATCAAAATGCACAACAAAACGCACATTG
GATTTGTTGATCCCCATTCCAAAGGCAACAGTAGCAACGACAATTTGAATATTATCTCGT
TGAAACGCATTTTGAACGGTTTCCCGTTGTTGCATCGTCATTCCTGCGTGATAGCCCATT
ACAGAAAAACGGTGAGAAGAAAGTTTTTCCGTGAGTTCTTCAACTTTCTTACGGCTATTA
CAATAAACAATACCACTTTTTCCTTGCTGACTACTGATAAATTTAATCAGTTGATCCACA
GGTTTAAATTTTTCTTGCACCGTATAGCGAATGTTAGGACGATCAAAACTTCCTAAATAA
GTGTGGGGATCTTCTAGCTTAAGATGATGAATAATATCAAAACGGGTTGTCGGATCTGCT
GTTGCAGTCAGCGCAACAAGCGGTATGTTTGGGAAAGTTTTTCGCAAACCGCCTAACAAG
GTGTATTCAGGGCGAAAATCGTGTCCCCATTGAGATACGCAATGGGCTTCATCGACTGCA
ATCAGGCTAATTTTGCACAATGAGATAAATTGAAAAAAATTTGATGTCATTACCTTTTCG
GGTGAAAGGTAAAGTAGCTTGAGTTGTCCCGAAATCGCTTTTTGTTCAACCGCTTGCTGT
TCTTCAATAGTTTGAGTGGAATTGATATAGCCAGCTTCAACACCATTGGTGAGCAGTTGA
TCTACCTGATCCTTCATTAGCGAAATCAAAGGCGAGATCACAAGGGTTATGCCTTCAAAA
CAGAGTGCAGGCACTTGATAACAAAGGGATTTTCCACCCCCTGTCGTCATAATCACCAAG
CAATCTTTGCCCGACAAGATCGCTTCAATCACTTCTGATTGACCTTGTCGGAAAGATTGG
TAGCCGAAAACGTTATGTAAAACCGTTTCAGCTTTGGCAAGCGGTGTAACTGACATTAGC
TAAAAGAGATTGTTTCGCCGTGACGAGCGACAGCCTCTTCTAAATGTGTCCAAAATGAAC
GCCCTTCCGCACTGACCCAATCGCCATCACGGTAAGCAAAGTGATAACCACCTAATTTGC
TTGCCAGCCAGAGTTCAAGCATTGCTTCTTGCTTGTTAATGACAATTTGTGAATCATCAT
CAAAAGTAATGGTAAAAACCGCCCCTTGTGTTTCACAATCGACATCGCAACCTTGTTCTT
CAAGTTGCTCTTCAATTTGTTCCCACACTTGTTCAATCGCTTGATGAAATTCTGCTAAAT
TCATAAATAATCTCTTCGTAAAGCCAAAATTTGAAAGGCGTTATTTTGGATTTTTCTGAA
CACTTTTTCAATAGAAATCTGAAAGGTTACATCCACGCATTACTACGAATAACGCCTACG
GCAATGCCTTCGATTTCAATATAAGATTGACGAGGATCGACGACAATCGGCTCTAATTCA
TCATTTTCTGGGTGTAAATAGATTAAATCGCCTTTTTTCTCTAAGCGTTTGACGGTGACT
TCATCATCAACACGAGCGACAACGACTTGCCCATTACGAACAGATTTAGTTTTATGCACT
GCGAGTAAATCACCATCTAAGATACCAATTTTTTCCATTGAGTTCCCATTCACCTTAAGA
AGATAATCGGCAGCTGGCGAGAACATTGCCCCATTCACAGGATAATGTTTTTCGATATGT
TCAATGGCTTCAATCGGCGTACCTGCTGCAACTTTACCAATTAAAGGCAAACCTTCTTCA
TCGTTTGCTGCTTCATCTTCCACTAAAATACGGATCCCACGCGAAGTCCCTGAAAGCATT
TCAATATAGCCTTTACGAGCAAGGGCTTTAAGGTGTTCTTCTGCGGCATTTGGTGATTTA
AACCCAATTTCACGAGCAATTTCTACACGAGTTGGTGGCATACCCGTACTTTCAATATGA
TTTTTCACAAATTCAAAGATTTCTTGCTGACGAGCCGTTAGGTGCTGACGTTTCATAAGT
TCCTCACTGTCTTTATATACAGAAATTTATGATATTATATACAGTAAAATTTCATTTGCA
ACGAAATAATTTTAGATTTCTGTAAGAAATGAAGAATGGAGTTAGCTTAATTAACGGCAC
GGACACACTGCGTGTGTCCGTTGTCATTAGTTGAAATGATTGCAAAGACAGCTCGCTTGG
TGTCCTTGTTTATTTTGTATTCATCTCTGCATATTTATCACAACCTGCTTGGCTTCCCAT
ATCGCAAGAAATGCCAAAATAGGCTTTGGCATAATATTTTAAATCCATATCTAGAAAAAA
ACATTTGCCTGTTTGAAAAAGCGTTCAGCACCATTATTAGCCTGTAATTCTTCTCTAATC
TGTTGGATTTTATCTTGGGCAACTTTATCAAGTATCTCATCTTTGTCTTTAAGAACAACT
AATTCCATTTTTAAGTGTTCAATATCCTTAAAAACTTCTTTGGAATATTGATCGCGAGCA
TGATTCTCTAGTAAAGCAATATATTCTGTTAAGATTTTTTCCGCTTTAGCAATATCTGGG
GTTGTTCCAATACCTAAATAATACAATATGGCAAGTCCCAGGTAACTATTTCTGTAAATA
TTAAAATTATATCTTTTAGTATTTTCATAATATTTATCAGCCCAATAAAATGCTTTTTCC
CAGTTATGGTTATCTTTATCATTAAAATAGAAATCGATTAAATCCAGCTGAGCACGAAGA
TAATCCATTTTAGCTAATTCTTCTAATACAGGGATATTTTTATAGTCATATTTTGCCAGC
ATATCTCCAAGTGATGCTGCTTTAGCTAAAAATGTTTTTCTTTCATAACTGTTACCATCA
TAGGTATAAGCTAATGATCTATATGCTGGTGCAAAGTTTTGATTTGCTGCACGGCTAAAC
CATTTTTTTGCTTCCTCTTTATTTTTTTCTTTCCGATAATACCTACCCAATTGATATTGT
GCAATCGGATAATTTTTTTTCCGCAAGCTGTTTTAATCTATCGATTGGGAAAATATCTAA
TTCCGCTTTAGCTAATTTATCGCGATAAAATTCACGTTGATGAATTAAAATTTCTAATCG
GCTAATATCTTTATGATCGGGATAAAGTTGAGTGTAATAATAGCCACCGCCACAAACAGC
AGCGAGTAAAGTGAGTGCGGTTAAAATTTTGGTTGTTTTTTTCATTTTATAATCCTTTAA
TGTTGAGTAATGTTATTAATTGATAATTTAAGAATGTTCTGTAATTTATTTTTAATACTT
ACTAAAACGTTGTTTTGCTGCTGCAACGACACTATGCTGTTTATTAAACAAACTTATTTG
GGGAAAGTCTTTAATGTCTGCAAATAAGTGTTTAGCTTGGTTAAAAATATCTTCCTGCAC
ACTATTACGCTTCATTTTATCTAATTCCAATAATAAATTACTCAATGAAATAATATGTTT
TTGTTGAAACTTAGAACTATCAGCCCCCAATTGTTGATAAATCTTTATTTCTTTTAGCCA
ACTTGAAAAATATTTGTCGTTTCCTCGTTCAGTTAATTCACCTTCATCTAGGCAATCTTT
AAATGCCAAAAATTTCTCCAAATAAAGTTCAGCAAGTTCGGCTAAAATTTGTTTTCTTTT
ATTTCGTTTTAATGAACACTCTAAATCTTCATAATTATCTAAATCCACCGAATTATTTAA
TGCAATATTTTCAATTAATTGTTCATCTTTTCGGCTTGTTACCGTTTGAATAATTTGCTC
TTCTCTTTCGGATAATTGTTCGATTTTACGTTGATGTTTTGCAAATTCTAACTTTAAGTT
ATCCAATTCTTTTTTTGCATTATCGGATTCTCTGATAAAACTTTGATAACTTAACACAGC
AGGTACAACTGTACCCGCTGTGATTAATACCCCCAAAAGCGTAAACACTGAAGTCGCTGC
TTCCCAAGCACCTTCCGCTTTATACTTGTTAGAAACAGCTTCAATACTAAACGCTAATAA
CGCAGCAGCCAGAATACTGACCACCGCCCAAAAATGACTTTTATTAGATTCCACGTTAAT
TAGTATCCCTGTTCGCTGAGTTTACGATAAAAATAACAAGCAACTTGTTCGCCATTATCA
CAAGCTTTTCCAAACCACATTTTGGCGGTGGAGCTATTTTGTCGAACTCCCGATCCCAGG
TTATACATTGACCCCAGTGCAGCTTGAGCCTTTGCATCTCCTTGTTCAGCCGCTTTTTGA
AGCCACTTGACAGCTTGATGATAATCTTTGCTAACACCTTGACCTTTGTTGTACATCAAA
GCTAAATTAAATTGAGCCTCTGCATATCCTTGTTCAGCCGCTTTTTGAAACCATTTGAAT
GCTTGGTGATAATCTTGACTAACTCCAAGTCCGCCAAGGTACATTACACCTAAATTAGAT
TGAGCCCCTGCATTCCCTTGTTCAGCCGCTTTTTGATACCATTTGACTGCTTGATGATAA
TCTTGACGAACACCTTGCCCTTTGTGGTACATTACACCTAAATTATATTGAGCCTGTGCA
TCTCCCTGTTCAGCCGCTTTTTGAAACCATTTGAGTGCTTGATGATAATCTTGGCTAACA
CCTTGTCCATTTTGGTACTTTAAGCCTAAATTAAATTGAGCCGATGCGTCCCCTTGTTCC
GCCGCTTTTTGATACCATTTGACCGCCTGATGATAATCTTGACGAACACCTTGTCCGTCG
CTGTACATTACGCCTAAATTATTTTGAGCCATTACGTCTCCCTGTTCAGCCGCTTTTTGA
AACCATTTAGCTGCTTGATGATAATCTTGTCTAACACCTTCTCCGTCATAGTACATAAAG
CCTAAATAAAGTTGAGCATTTTTATCTCCTTGTTCAGCTGCTTTTTGAAACCATTTGAAT
GCTTGATGATAGTTTTGTTTAACACCATCCCCTTCTTTATACATTAAACCTAAAATAGCT
TGAGCCTGAGCAACACCTTGCTCCGCTAATTCCTTAAAAAGAGGAAAAGCCACTTGATAA
TTTTCTTGTTCGATATATTGATATGCTCTGTTAAATTTCTCTTCTGCGTCTTCCGCATAC
ACATTCCCAACGAAGACAAAAGAGAGTAATAAGGTAGAGAGTAGGGTTTTACGAAGTGTC
ATTTTGTTTTCCTTTTGACTATGGTTTTAAGACGACAAAATTGTACAAAAAAAAAACAAA
ATGCAATCAAGATGTAATCAGCGGTTTTTTGTTGGAATTTATGACAAACGATGGATTTTT
AGGCAGTTCTTGGAGTTGGTTCCGGCATTGTTCCCTACACCTATTCTCTTAAAATGGGCT
TTGGGGCGAATGCGATATAATATCTTTCTTATTCCTCAACTTTTATGAATAAACTCAGAT
TTCCTTAAGAAATTTATGCTAAACTGCGCATCGTTTTAATCCGATCATAACTATAAAAGG
ATATAAAAATGTCTATGCTATTAAACCTGTATCGTAAAGCGTTGAACCTACCGCTTTCGC
TGTTAGTGAAAACACGTTCAATTCCTACAGATCCTGTGAATGAATTAGGGCTGAAGTTAG
ATCAACCTATTGTGTATGTGTTGCCCTACACCTCACAAACGGATCTGTTAATTTTGCAAA
AAAACTGCCAAGCTCTGAACTTGCCTGATCCGCTGGTAAATAATGATATTCAAGGGGTAT
CTTTGTCTCGTTTTGTCTTTTTAGATGAAGGGCGTCGTTTCTTTAAATCCAAAGGGGCGA
AAAGTGAAACAGAGTTGGTTTTCTATCGTTATTTAGATTTAAACCGTAATGATGAGCAGT
TAGACATTCAAGTTGTGCCTGTCTCTGTGCTTTGGGGACGCGCACCGGGTAAAGAGAAAG
GTTTGCCAGTATTACGTCTGCTGGGAACTTTCCAACGCTTAGTGACAATGCTTTGGTTTG
GGCGTGATAATTTTATCCGTTTTTCACAAGCGGTTTCTTTACGCTATATGATTACCAATC
ACGGAACCGATGAAAATCTGGCTCAAAAATTGGCCCGTGTGGCAAAAATGCATTTTGCTA
AACAGCGTTATTCGGCAACAGGTCCTCAACTGCCTGATCGTCAAGCGATGTTCAATAAAT
TACTGCAATCCCCTGCAATTTTGGCTGCGATTGAAGATGAAGCGAAAAAACCAAAAAGTT
CGCTTGAAAAAGCTCGCAAAGAAGCTGAGAAAATTCTGGATGAAATCGCTGCAAATGTTC
GTCACGACAGCTTAAGAAGCGCAGATCGTGTGTTAAGTTGGTTGTGGAATAAACTCTATC
AAGGGATCAACGTGCAATATGCAGAGCGTGTGCGTAAATTGGCATTAGAAGGACACGAGT
TAGTATATGTGCCGTGCCACCGTAGCCATATGGACTATCTGCTTCTCTCTTATATTCTGT
ATCATCAAGGCTTAGTGCCGCCACATATTGCTGCTGGGATCAACCTAAACTTCTGGCCTG
CAGGTCCTATTTTTAGAAGTTGGGGGGCGTTCTTTATTCGTCGTACTTTCAAGGGCAATC
GTCTGTATTCTACGATTTTCCGTGAATACCTTGCAGAGCTGTTCTACCGTGGTTATTCCG
TAGAATACTTTATTGAGGGCGGTCGCTCACGCACAGGGCGTTTGCTTGATCCAAAAACAG
GAATGATGTCGATGACGTTACAAGCATTGCAACGTGGCTTAACTCGCCCGATCAGTATTG
TGCCTGTTTATATTGGTTATGAACACGTTTTAGAAGTAGATACTTACGCTAAAGAATTAC
GAGGTGCAGAGAAAGAGAAAGAGAATGCTGGCTTGGTGTTACGTGTGATTAAGAAACTGA
AAAAACTAGGGCAAGGCTATGTGAATTTTGGCGAACCTATTCCACTTAATCACTATCTCA
ATCAGTATTTTCCTGAATGGAAAGAACCGCTTACAGATGAAAATGGTCGTCCAAAATGGT
TAAATAGTGCCGTTGAAGCGGTATCTAAACAAGTGATGGTGCATATTAATAATGCCGTCG
CAGTCAATGCGAAAAATCTCATCGGCTCTGTGTTGCTTGCTTCACGCCAACGTTCTTTAA
CGCGTGAACAGCTTATTGAGCAGGTTGAAAGCTATATGCAACTGTTCAAAAATGTACCTT
ATACAGCGGAGGTCACTTTGCCAACGGATACAGCTGAAGCGATGTTAGATCACGTTATTA
ATTTACCTCGTTCAGGTGTTATCTCAGAAAAAGACAACTTTGGTGAAATTATCCGTTTAG
ATCGTCAATCTGCAGTATTAATGACCTATTATCGCAATAACATTCAGCATTTATTTGTTT
TTCCATCATTGGTCGCAAGTATTGTGTTACATCACGAGACGGTATCCAAAGATTTGATTA
TCCAGAGTGTTAATCGCATTTATCCGTTCTTACAAGCAGAACTCTTTATGCACTTTAAAG
CAGAGGAAGTTCGTGGGCATATTGAGGCAATTTTAGCGGAATTTGTTGCTCAAAATCTGA
TTAAAAATGAAAGCGATATGTTTGTGATTAACCGCCAACGTATCCGTTCATTACAGTTAC
ACTCTTCAGGTGTACGTGAGTTATTACAACGTTATTACATCAGCTTGAGTATTTTGATTG
AGCAACCTGAAATTAGTCGAAATGAGCTTGAACAAGAAAGCCGTTCAATTGCACAACGTC
TGTCTGTGCTACACGGTATTAATGCTCCAGAGTTCTTTGATAAAGCATTGTTCTCGACTT
TTAGCGCTACATTGAAAGAGCAGGGGTATTTTGATGAAGAAGGGGATACGATCGTATCAA
AAGTTCAATCTACTGAAGAGTTGATCAGGGGATTGATCTCCGTTGAAATTCAACATACTG
TTCAAGGAGCGATGGTCAAGTTGGAAGAGGTAAATAATATATAAATATAGGGCGCTTTCT
AATTAAATATTGTAGGAATACTTGATGAGTTGTGTTCCTACATTTCTTTTCTTGTGGAAC
AGCTACAAAATATAAAATTTTTTGCAATAACCGACCGCTTCTATCATTTTTTCCTTGTAA
TTCCTGCAAATTTTGCTACATTCCACAGGTTATTTTTCTTGTTTAAAAGGTCAAAAAATG
AACCAACAACTTGAGTTAATCAAATCTTCCATTAAATCTATTCCTGACTATCCAAAAGCA
GGCATTATCTTCCGTGATATTACTTCTTTATTAGAAGTGCCTGCCGCATTCCAAGCCTCT
GTTGATGCAATTGTGGCTGAGTTTAAAGATAAAGGGATCACCAAAATTGTGGGGGCTGAA
TCTCGTGGATTTATCTTTGGTGCGCCAGTGGCATTAGCTTTAGGTGTGCCTTTTGTACTT
GTGCGCAAACCGAAAAAATTACCTCGTGCGGTAATTTCGCAATCTTATGCCCTTGAGTAC
GGCGAAGATACCTTAGAGATCCATACAGACTCTGTTCAAGCTGGGGATAATGTGCTTGTC
ATTGATGATTTACTTGCAACAGGCGGTACGGTGGAAGCAACAGTACAACTTATTCGCCGT
TTAGGTGGTACAGTTAAGAATGCAGCCTTTGTGATTTGGTTGCCTGATCTTGACGGTAAA
GAACGCTTAGAGAAAATCGGTGTCAATTCTTATACCTTAGTGAGCTTTGAAGGTCACTAA
TCTTATATTTCTCCCTTTGCAATCCCCCCTTTGTAAAAGGGGGGTTAGGGGGGATTTCAA
GAGCTACGCAACATCTAAAGAGGTCAAATGTCCTATCAAGTTCTAGCACGCAAATGGCGA
CCACAGCGGTTTAGCGAAGTGGTCGGGCAACAACACGTTTTATCCGCTCTCGAAAATGGT
TTGCGAGAAGGGCGGTTACATCACGCTTATCTTTTTTCAGGAACGCGTGGCGTAGGGAAA
ACGTCAATTGCTCGTCTGTTTGCGAAAGGCTTGAACTGTGAAACGGGGATCAGTGCTGAT
CCCTGTGGTCAATGTGCGAACTGTAAAGCCATTGAAGAAGGGCGATTTATCGATCTGATC
GAAATCGACGCTGCTTCGCGCACAAAAGTCGAAGATACCCGTGAATTGCTCGACAATGTG
CAATACAAACCAACCGTCGGACGTTTTAAGGTCTATTTGATTGACGAAGTGCATATGCTT
TCTCGTCACAGCTTCAATGCGTTATTAAAAACCCTTGAAGAACCGCCTGAATATGTCAAA
TTCTTACTTGCGACCACGGATCCGCAAAAACTGCCGATTACCATTCTTTCTCGTTGTATG
CAGTTCCATTTGCGTGCGTTGGAACAATCGCAAATTCAGCAACACCTTGAATTTATCTTA
ACCCAAGAGCAAATTCCCTACGAATTGTCAGCACTTGCTAAACTAGCAAAAGCGGCACAA
GGCAGTATTCGTGATGCGTTGAGCTTAACCGATCAGGCGATTGCCGTTAGCAATGCGAAT
ATCACCTTGCCGATTGTAAGCCAAATGCTCGGCTTAATTGACGATCATCAACCGTTAGAA
TTGGTGCAAGCCCTTGCGAATGCCGACGGTGAAAAAGCCATGGCAGTGATTCAGTCCGTG
GCGGAAAAAGGTGTCGATTGGCAACAACTGTTAAGCGATACGGCAGAAACCTTGCACCAA
ATTGCGATGTTGCAGTTGTTAAAACACGCACATCAAGAAGAAACCCCACTGCATTTTTTA
GCAAAACAGATCTCGCCAGAAGATGTGCAGTTTTTCTATCAAGTAATGCTTACAGGCAAA
AAAGAGTTGCCTTTTGCCCCTGAGCAACGTTCAGGCGTGGAAATGACTATTTTAAGAGCC
TTGGCTTTCCACCCTAAAAATATTGCAACCACGATAAAAGTTGCTACACCTACACCAACA
ACGCCCGTTGCACCTGTGCAATCGCCAAATAGCATTAGCCAGTTAAGAGAACGTTTAGCT
CAACAGCAAAATTCAGCTCAAGCTGTGACAACACAAGCGGTCGAAACTGAACAACAGTTT
GCAAAAAATCTCGCTCAACAACCCGCTACCCCAACTGAAGTGAGTGCAGAAAGTATATCG
CCAGCCTTAAAAGCAATGCAGGCTCGTCAGCAATTAAAAGCGAAACAAGAGCAACAAGAC
GAAAAAAAAAAGTCTGATTTAACTCCCATTCAACCACCCCAAACGGTGAATAAAAAGAGC
GTTCAGCAAGGTTTAATGAACCTAGTGACCGCTCAAGATCAACGGCAACAAATAGAAGAA
ACACCTCAAAAAACTATCGTTTCACAAAATGATGAAGACTACCGTTGGACGTGGCTTAAT
CCTGAGTTAGAAAATCAAGAGGAAGCCCCGAAACCTTCAGAAATTAAGCAAGCTATATTG
CAAGAGCGAACACCTGAGCTAGTTAAAAAAACGATTGAGCTTGGTTGTGAACGAGATAAA
TGGAGCCGAATTGTAAACAGTTTAAAACTGGGCGGAGTTTCTCGTCAGCTCGCTTTAAAC
AGCTATTTAGAAAGCCATAACAACAATCATCTTTTGTTGGTTTTAAACCCCACAATGGCA
CATTTAAACAGCAATGAAGCGACCCAAAGTTTATACAATGCCCTCTCACAACAAGGCTTT
AGTAGTGAAATGCGAATAGGCGAAAGTGATGAGTTCCAAACCCCATTAGAAATTCGTCGA
GTTATTTTTGAACAGCTCACGCAAGAGGCTAAACAAGCACTACAAGCGGACGAAAAGTTA
AAACTTTTACAACAAGCCTTTGATGCTCAAATGGACGAAGCAACTATTCGGGCAGTAGCG
GAGTAGAAAATATGTACGCACTCGAAATAAAAAAACTAATCAAACAATATCCAACAGGTG
TTCAAGCCCTTAAAGGCATAGATCTCTGTGTTGAACAGGGAGACTTTTATGCATTGCTTG
GGCATAATGGTGCTGGCAAGTCCACGACGATTGGAATTATTAGCTCACTAGTGAATAAAA
CAAGTGGGACAATAAAAGTGTTTGGCTACGATCTTGATAAACAAAAAATTCAATTAAAAC
AACAGATTGGATTAGTTCCCCAAGAGTTTAATTTCAATCAGTTTGAAAAAGTGATCGACG
TTTTAATTAACCAAGCAGGATTTTATGGCATTGAGCGTAGTCAAGCCTTAATCCAAGCGG
AAATTTGGTTGAAAAAATTAGACTTATGGGAAAAACGTGATCATTTTACCCGTGAATTAT
CAGGCGGTATGAAACGCCGAGTGATGATTGCCCGTGCATTAATGCATAACCCTAAACTGC
TGATTTTAGATGAACCGACAGCAGGGGTAGATATTGAACTTCGCCGTAGTTTGTGGGATT
TTTTGCGAGAGCTTAATCAGCAAGGGACAACTATTATTCTGACTACGCACTATTTAGAAG
AAGCGGAAACCCTGTGCCGTAATATCGGGATTATTCAGCAAGGACAGATCATTGAGAATA
CCTCAATGAAAGCGTTATTGGCAAAACTCGAAACGGAGATCTTTTTGTTAGATTTAAGTG
AAAACCGACCGCTTGTGATTGACGGTTATCCGTTTAAATGGGTAGATGAAACCACTATCG
AAGTAGAAGTAAACCGAAAACAAGGGTTAAACAACTTATTCCAACAGCTTAGTTCACAAC
ATATTGAAGTGTTAAGTATGCGAAATAAGTCCAACCGCTTGGAAGAGTTGTTTATGCAAT
TAAAATAGCCAATAAAATTAGATAAATATATGATCGGATTTTCAACACTCGCAATAAAAG
AAACAAAACGTGTCTTACGTATTTGGCGACAAACATTAGTACCGCCAATTATTACAACGA
CACTCTATTTTTTGATCTTCGGTAAACTTATCGGGCACCGTATCGGTGAGATGAGCGGTG
TAAGCTATATGCAATTTATTGCCCCTGGGTTAATAATGATGTCAGCAATTACCGCTTCTT
ACACCAACACAGCTTCATCATTTTTCCTAAGCAAATTTGTTCGCAACATTGAAGAGTTGC
TTGTGTCACCGCTATCTACCCATACGATTATTTGGGGATATGTGGCAGGCAGTATAATGC
GAGGTGTAATGGTCGGTATCCTTGTGACAGCGGTGACATTGTGCTTTGTTTCTTATCAAA
TATACTCTTGGGGCATCATTATCCTTACGATGTTGATGACGACTATTGCCTTTGCATTAG
GGGGATTGATTAATGCCGTATTTGCAAAAACTTTTGATGACATTGGCATTATCCCTACCT
TTATACTAACCCCCTTAACCTATCTTGGCGGTGTTTTTTATTCCATTAGCTTATTGCCTG
AATTTTGGCAACAAGTGTCCCAGTTTAACCCGATTGTTTATATGATCAGCGGTTTTCGCT
ATGGTTTTTTAGGTATTAGTGATGTGTCGATCTACTATACTTTTGCAGTGTTAATCTTAT
TTATCCTAGCGCTTTACGCTTGGGTTTATGGCTTAATTGAGAGAGGGGTTGGGTTGAGGT
CTTAAGAACCAACAAGTACAGAAACTCAAAGTAATCTGTTGTTTATCTTCTCTCTTTATG
AATAACCTTAACAAGACCGATAAAAAGAGAGATAAATGGCACTAAAAAAAGGAAGGATTA
TTATGCCAAGTGTTATTTTAACCAATACCGTTGCGAGTATTACAGAGCTAAAGACAAATC
CAATGGCAACATTCAATGCGGCAGGCGGTGAGGCAATTGCAATTTTAAACCGAAATGAAC
CCGCTTTTTATTGTGTACCACCGCATATTTATGAATATCTCATTGAGCTTGCTGATGATG
CAGAATTAGCAAAATTAGTGGAAGAACGCCAACACGAAAAAAGCTACAAAGTGGATTTAG
CGGATTTATTAAAATGAGCTATACCATTGAATTTATCCCATCAGCAGAAAAAGAGTTCCG
TAAACTAAGCTTAGATTTAAGAAAACAATTTATCGAAAAACTTAAAGAAAGAGCTGAAAA
TCCGCGTGTAGAAAGTGCTAAACTTCGTGGAATGAAAGATTGTTATAAAATCAAATTGCG
TAATGCAGGCTATCGTTTGGTATATCAAGTGATTGATGAACGTATTGTAATCAAAGTGGT
TGCACAGGGAAAAAGGGAGCACAACGACGTTTACCAAAAAGTACAATTACGTTTATAAAA
ATATAATTTGAAACCATAAAAAAACCCGATACCAAAAAACAGTATCGGGGGAGGTCTTAC
CTAAGGAAATGAAAAATAAAACTAGCACATTATGCGTATTCTAAGACTACCCCAATAAAA
TTTAGTTCAATAAAATGCTAAAAAATTTAAAAAATTATATCTTATTGAAATAATTAATAA
ATTAATGAGATAACGAGGCGAATAAATGGTTCAAACCACCTTTTTTATTTACGATTACGA
AAGTTTTGGTGTCGATCCTGCTACAGATCGTCCTGCACAATTTGCAGGGATCCGCACCGA
TAGCGATTTCAACATTATCGGTGAACCCGTGATGTTCTACTGCCAACAAACAGAAGATTA
TTTGCCTTCACCAGAAGCTGTGATGGTAACAGGGATTACACCACAGCTTTGTAATCAACA
AGGGCTACCTGAACCTGAATTTGCCGCTCGTATTCACGTCGAATTTAGCCAACCTAACAC
CTGCGTAATGGGATATAACAACATTCGCTATGATGATGAAATGACCCGTTATACCTTTTT
CCGCAATTTTTTCGATCCTTATGAATATAGCTGGAAAAACGGCAATTCTCGTTGGGATCT
TCTTGATGTTGTGCGAGCCTGTTATGCTTTACGTCCAGAAGGGATAGAATGGGCGTATGA
TGATGAAGGTATGCCGAGCTTTAAATTAGAAAATTTGACCAAAGCAAATGGCATTGCTCA
CGACAACGCTCACGATGCAATGGCTGATGTGTATGCTACCATTGCAATGGCAAAGTTAAT
CAAACAAAAACAACCTAAATTATTCGACTTTTTCCTGCAAAATCGAGGTAAAAAAGCCCT
AGAAGAGATGATTGATGTCGGTGAAATGACACCGCTTGTTCACGTTTCTGGAATGTTAGG
CAACTATCGAGGTAACACCGCTTGGGTTGTGCCATTGGCTTGGCACCCGACTAATCGAAA
CGCAGTGATTGTATGTGATCTATCGGGGAATATAAACGACCTATTGAATGAGCCAAGCGA
AATATTGCGTGAACGTCTTTATACCAAAAAAGTAGAATTAGAAGCTCAAGGGCTTTATGC
TGTTCCACTAAAACTCGTGCATATTAATAAATGCCCAATTTTAGCTCCAGCCAAAACGTT
ACTGTCTGAAAATGCAACACGTTTAGGCATTGATCGTCTAGCCTGTTTAGAAAATTTAAA
ACGGCTAAAATCACAAAAAAACCTTGTGCGAGAAAAGGTTCTCGATATTTTTTCTGAGGA
AAGGAATTATCCAGCGTCAAATAATATAGAAACCACGTTATACGATGGCTTTTTTGAACC
TGCAGATAAAAACAATATGGCAATCTTACGAAGCCTAAAACCTGAAGAGCTTGCACATCA
CGGTTTGAAATTTAGCGATCCTAGAATTGAGCCTCTGCTTTTCCATTATCGAGCAAGACA
CTACGCAGAAACCTTAACACGGGCAGAACAAGTACGTTGGCAAAAGTATTGCTATCAACA
ACTTGAAGCAAAAGCAGAGGCCTTTGAACAAGCACTTGATCTGTTATCGGCTCAATATCA
CGATAATTCTGAAAAGATAAAATTATTGACGGATCTCACCGCTTACGCAGCACAATTAAT
GCAGCCTAAAGCCACCAAATCCGTCAATTCACCAGCTTCAGAGCTATTAGTATCGGAATT
AAATCAACTTGCTGATCAAGGGCTGAGTAAAGCGGATAAATTAAAAGCGATTGGGGCTTT
GCTTAATAAAAAATAAACTTATTCTCGCTATAGACAATGGCTAGGCAAACGATTACTATC
ACTCCAATTTTTACAAACACGACGATAAGGAAAACGATATGAATAAAACATTACTTGCTC
TTGCCCTTGTGGCTTTTTCTGCAACTTCTTTTGCAACAACAAACGGAAAACAAGCGGTCG
CTTCTAAGGAAACAAAAGCTGCAAATGCCCTCGTATTACAAACAGACTTCGGTTTAAAAG
ATGGTGCAGTATCTGCAATGCAAGGGGTGGCTTTTGGGGTTGATCGCGAGTTAAAAATGT
TTGATTTAACTCACGAAATTCCTGCATATAATATTTGGGAAGCCTCTTATCGTTTATACC
AAACCGCAACCTATTGGCCTGCTGGCACAGTTTTTGTGAGCGTTGTTGATCCAGGGGTTG
GCACAGATCGTAAATCGGTCGTATTAAAAACCAAAACAGGACACTATTTTGTGACCCCAG
ATAATGGCACATTAACGTTAGTGGCAGAATTTTTAGGGATTGGGAGCATTCGTGAAATTG
ATGAAACAAAACACCGCTTGGAAGGTTCTGAAAAATCTTATACTTTCCACGGTCGTGATG
TCTATGCTTATACAGGGGCAAAATTAGCATCCGGGCAGATCAGTTTTGAAGAAGTCGGTG
CAGAGTTACCTGCCAAAGTCACCGAAATTGGCTACCAAAAACCTGCTATTGAAGAAGGTA
CATTAAAAGGCAACATTCCTGTACTAGATATGCAATATGGCAATGTTTGGACAAATATCA
GCCACGAATTACTTGAGCAATCAGGTATTCAAAAAGATGGCAAAGTCTGTGTTGAAATCA
AAGAAACGACGGCAGATGAGGTCAAAGTGCGTTATAGTGGCTCAATGCCATATAAGAGTA
GCTTCGGTGATGTCGAAGAAGGCAGACCGTTGATGTACCTTAATAGCCTATTGAATGTTT
CTTTTGCCTTAAATATGGATAATTTTGCGGACAAATACAAAATTAAATCAGGGGCAGAAT
GGTCTGTTTCTGTGAAATCTTGTGAAAAACAACAATAAAGAAAATAATCGTAGGGACACA
CTGCGTGTGTCCGTCAACGTATGTCTGTTGATACGAATTGCGGTTTTTGTTGGAACGAAT
GGACACACGCAGTGAGTCCCTACAAAATGGTATATTGTTATGGTTGGAGGGATTAAGGAT
AATTAAATGAAATATGATTTACATAGCCATAGCACTGCGTCCGACGGCGTGCTTACCCCC
ACAGAACTCGTTAAACGAGCGGTGGAACAAGGTGTAACCATGTTAGCCTTAACTGATCAC
GATACCGTCGCTGGTATCGCCGAAGCGAAAACTTTTGCCCAGAACCAACCGCTTACCTTT
ATCAGTGGTGTAGAAATTTCTGTGTTATGGGAGGGGAAAAGCCTTCACCTCACTGCCTTA
AATATCGACGAAACCCACCCTGCTGTCGTCAATTTACTTGCTCGCCAGAAACAATTACGC
CAAGAACGAGCCGAATTGATTGGCGAAAAGCTCTCCAAAGCAGGTATCCCTAACGCATAT
CAAGGGGCAAAAGCCCTTGCAAGCGGTGCAGTTACCCGTGCTCACTACGCCCGTTTTCTT
GTGGCAGAAGGCTATGCTCGCAATGATGAACACGCCTTCAAACGCTATCTAGGGATCGGC
AAAACGGCTTATGTAAAGCCCGTATGGTGCAGCACCGAAGAAGCCATCGCAGCGACGCAC
CAAGCTGGTGGCGTTATCTGTTTTGCACACCCATTACGCTATAAATTAACAACGAAATGG
ATCCGCCGTTTTATTGAAGAGTTTAAACAGGCTGGCGGAGATGGCATAGAGGTAACGGGA
GCTGCCCAAACTCCAGACCAGCGTCAGCTTCTTGCTCGTTGGGCAAAAGAGTTTGATCTC
TATGCCTCTGTCGGCTCAGATTTCCACTACCCAGCAGGTTGGGTTGAGTTAGGGAAGGAT
TTGATATTACCTTCAAGCTGTAAGCCGATTTGGGCATTGTTTAGTTAATTGATTTATATT
AGGTGAAGTGCATAGTAGGAATGATTTTAACTAAAAGTGTGTGTACTCACATCGATTGAT
GTTGTATCTACTATGCTATTTATTTAATCAATTTTATAAACTGTTTTTTCCCCTCGAGCC
AAACTAATCACCCCAGAACGAACGATTTCAATAATTGTTGTTTCTGCTTTCACTGTTTCA
ATAAAAGCATTGAGTTTATCGCTCGTACCAGAAAGCTGAATGGTATATTGTTTTGGCGTG
ATGTCCACGATTTGTCCACGGAAAATGTCTGCCATTCGCTTAATTTCATCTCGTGTATTA
CCCACAGCTCGAACTTTTAGCAGAAGCACTTCTCGTTCAATATGTTCACAATGGCTAAGA
TTTGTCACTTTGAATATATCAATCAGCTTATGCAGTTGCTTTTCGATCTGCTCTAAGACT
TGTTCATCGCCTTGTGCCACAATGGTCATTCGAGATAAACTCGGATCATCCGTTGGGGCA
ACCGTAAGACTTTCAATATTAAAACCACGTTGAGAGAAAAGCCCAACGACACGGGATAAA
GCCCCCGATTCATTTTCTAATAGGACGGATAATATTCTACGCATCTGTTCTCTCCGTTTT
ACTTAACATCATATCTTTCATTGATTCACCACGAATTTGCATTGGGTAAACGTGTTCTGT
TTCATCTACTAACACATCAACGAAAACAAGTTTATCTTTAATTGCAAAGGCTTGTGCTAA
TTTTTCCTCTAATTCATCAGTGGTGTTAATTTGAATACCGACGTGTCCATAAGCCTCTGC
CAGTTTGACAAAGTCAGGTAGTGAGTTCATATAAGATTGGGAATGGCGACCTGCATAAAT
AATATCCTGCCACTGTTTCACCATACCTAAGAAGCGGTTGTTTAAACTCACAATCACCAC
AGGGGTATCATATTGTTTTGCCGTAGAAAGTTCTTGAATATTCATTTGAATACTACCGTC
ACCTGTGACACAAACAACCGTTGCTTCAGGGTGTGCAAATTTCACTCCCATAGCCGCAGG
TAAGCCAAAGCCCATTGTGCCTAAACCACCAGAGTTAATCCAACGACGCGGTTTATCGAA
AGGATAATGTAACGCAGCAAACATTTGATGTTGTCCTACGTCAGAAGCAATATAGGCATC
GCCATTTGTTAATTTATAAATGGTTTGAATAACCTGTTGAGGTTTAATCACATCACTTTG
CTCAAAACGTAAACATTGACGAGCTTTCCACTCATTAATTTGTTGCCACCAAGCGGTCAG
ATCTGCTTGACCTTTTGCCAGATTTTCTTCACTTAACAATGCTAAAAATTCTTCTAATAC
AAATTTTGCATCGCCGACAATGGGAATATATGCAGGGACGGTTTTAGAAATAGAGGTAGG
ATCAATATCAATGTGGATCACTTTAGCATTTGGACAGTATTTTGCGAGATTATTGGTAGT
ACGATCATCAAAACGCACACCGATACCCAAAATTAAATCACTTTCGTGCATTGCATTGTT
AGCTTCATAGGTACCGTGCATACCTAACATACCTAGGAATTGCTTATCTGTACTTGGATA
TGCTCCTAATCCCATTAGAGAACTTGTGACAGGTAGATTTAATTTCTGAGCAAATTCGAT
CAACTCTTTATTTGACTCCGAAATCACTGTACCGCCACCCACAAAAAGTACAGGTTTTTT
AGCCACTAAGAGCACTTTTAATGCCTTCTTAATTTGCCCTTTGTGTCCTTGTAGCGTGGG
GTTGTAAGAACGTAATGATACAGAATCAGGGTAGTAGTAACTGAATTTATTTGCTGGATT
TACCATATCCTTTGGCACATCAATAACGACAGGGCCAGGGCGACCTGTTGAAGCGATATA
AAATGCTTTTTTGATGATCTCAGGAATTTCTTCTGGATTGGTGACGAGGAAACTATGTTT
AACCACAGGGCGAGAAATACCAACCATATCACATTCTTGGAAAGCATCTGTTCCGATAAG
GCTTGAAGGCACTTGTCCTGAAAAAACGACCAGTGGAATGGAATCTGTGTAGGCGGTTGC
AATCCCTGTGATCGCATTTGTTGCCCCTGGGCCAGATGTGACTAATACACAACCGACTTT
ACCTGTAGAACGTGCATAGCCATCAGCCATATGTACAGCTGCTTGTTCGTGACGGACAAG
AACGTGTTTGATTCCCCCTAAGGTGTGAATTGCATCATAAATATCGAGGACTGAGCCACC
TGGGTAACCAAAAACGTATTCCACGCCTTCGTCACGCAAGGATTGCACAATCATTTCCGC
TCCTGAGAGTTTTTTCATTGAATCCTCCAATAAAATTAACATAAGGTTTACACCATAAAA
ACAATGTTGGGCATTTTGCAAAAAATCTGACCGCTTGTCTAGCCATTAAAAACAATGTTT
TCTTTAATTTTTAGATTTAAATTCTAAAAAATAATAAAAATTGATTTTTTATAAAAAAAT
GTTGTTCTTTTATTTATTTTTATTAATATAACTTATATTTTATAAATTTTTATAGGTTTA
TTGTTAGGTCTTTTTACTAAAAAGCTCCGTGTGAGATTAAAAATCTTGTACACTGAAATA
CATTTCTATTTTCAAATATTGAGGTATTTATATGCAAAACTACAACATTGCCGTGTTAAG
TGGTGACGGGATTGGCCCTGAGATTATGGCTCAAGCGATTAAAGTGCTTGATACTGTTCA
ACAAAAGTACGGGTTTAAATTAAATTATAACTATTATGATATTGGTGGCGTTGCCATTGA
TAATCACGGAAAAGCATTACCAGAAAGCACATTAAAAGGGTGTGAAGAAGCCGACGCTAT
TTTGTTTGGCTCTGTAGGCGGTCCAAAATGGGAACATCTTCCACCAAATGAGCAACCAGA
GCGTGGTGCTTTGTTACCACTTCGTAAACACTTTGCATTATTCTGCAATCTTCGCCCTGC
TACACTTTATAAAGGCTTAGAACAATTTTGCCCATTGCGTGCGGACATTGCAGCAAAAGG
CTTTGATATGGTAACAGTCCGTGAATTAACGGGTGGTATCTATTTTGGGCAGCCTAAAGG
TCGTGAAGGCGAGGGAGAAAATGAGAAAGCTTTTGATACGGAAGTTTATCACCGTTATGA
AATTGAACGTATCGCAAAAGTGGCATTTGAAACGGCAATGAAACGCACCAAACATGTGAC
TTCTGTCGATAAAGCCAATGTGTTAATGAGTTCAATTCTTTGGCGTGAAACCGTAAACGA
AGTAGCAAAACAATATCCTGAAGTGAAATTGGATCATATCTATATTGATAATGCAACAAT
GCAGTTAATCAAGCAACCTGATTTCTTTGATGTGTTGCTTTGCTCTAATATCTTTGGCGA
TATTATTTCTGATGAGTGTGCGATGATTACTGGCTCTATGGGTATGTTACCTTCTGCGAG
TTTAAATGAAAAAGGATTTGGTTTATACGAACCAGCGGGTGGTTCAGCGCCAGATATTGC
AGGTAAAAATATTGCTAACCCAATCGCACAAATTCTTTCTGCAGCGATGATGTTACGTCA
TAGTTTTGGTTTGGAAGAATCTGCGAAAGCGATTGAAAATGCGGTTCAAAAAGTATTAGC
CGAGGGTTACCGCACGGCAGATCTTGCTGATCATACTACGATGCCCGTAACTACCTCGGA
GATGGGAAATTTGATCGAACAATATATTGGATAAGGTTATACCATTTTATTTATGGTTAA
GAAGGTACATGAGTTCTTCTAAAAACAGTATCCAAAGTCACGATAAATTGGCATAGTAGA
TAAAATAGTTGCTGATTCGTCAAAAACTATGCCAAGTGGACAAAATTGTTGCTAATATTT
ATTTTGTCTATTACACCAATAAATTACATCTTTTATTAAAAAAGGTTAAAGCTTCATCAG
GCTTTAACCTTTTTACTATGTCGCTATGTCTTGGCTACTGCACTATCAAAAAAATAAGCA
ACCCTTACCGAGTTGCTTATTAATTTTACCGCTACATCAGGAATTAGAGTTTAATCCTTA
GCATATTTCGCTTCATCAAACTCTCTCAACGGCTTATGCTCACTACCTAAATAGGTATAG
ATCACAGGCAATACAAACAGTGTAAAGAGTGTACCGATAGCTAAACCTGCGACAATCACC
ATACCAATACTAAAGCGAGCAATCGCACCTGCCCCTGAAGCATAAAGCAGAGGAATAAGA
CCTGCGATCATCGCGGCAGTCGTCATCATAATCGGACGCAAGCGGATAGTTGCAGCGTGG
AAAATAGCATCACGGCGAGATTTTCCGTGAAGCAACTGCTCTTCTTTTGCCACTTCACAC
ATCAAGATACCGTGTTTTGTTATCAAGCCTACGAGGGTGATTAAGCCGACTTGAGAATAA
ATATTCAAGGTTGCACCTGATACTTTCATAATACCCAAAATATTCATCACCAATAACGCC
CCACTGATTGCTAGCGGAACAGAAACTAAAATCACCAACGGATCACGCCACGATTCAAAC
TGAATAGCTAAGACGATATAAATCATCACAACTGCCAGCACAAAGGTAAACATTAATGCG
TTACCCTCTTGGATATATTGACGAGATTCAGCTTTAAAATCATATTGATAGCCTGATGGC
AAGGAGCGAGCTAACTCAGCTTCAGCCCATTTTACGGCATCACCAATAGAACCCGACACC
ACACCGCCAATTGTTGCCGAGTTAAGCTGGTTCATTCGGCTGAGGGAAGCTGGTTCTGTA
CTTAATTCCATTGTGACAAAAGAACCCAATGGGATAGATTGTCCGCTCGCTGTTGTCACA
TAGTAGTTCATTAAATCCTCTGGATTTAATCGGTCATTTCTCACCGCTTGCGATACAATC
GGATAAGCTCTGGAATCAATATCAACACGAGTAACTATAGCCCCTGACAAGAACGAACCT
AAAGTGCCACTCACCTGTTGCATCGTTACGCCATAAGTCCCCATTTTCTCACGGTCAAAC
TTCATCTTCATCGTTGCCGTGTTAAATTTAAGGTCTAAGTTAGCGAAGAAAAATTGCCCT
GACGCTTGTGCTTTGGCTAAAATTTCACTGGCGACTTCTGCAAGTTTTTCATAGCTATCT
GCAGTCGTAATAACCAGTGAGAACGGCAGCCCACTTTCACCTGTCTGAATTTCAGGGAAA
GCAACGGCGTTAATATCCATACCAACCACTTGTTTTGCCATACCTGCAACAATGTCTTTC
ACTTCAAACTGCGATTTGCTACGTTCAGACCAATCTTTTAAAGAGATAATCGACAATGAA
CTGTTGCCACCGTTAAAGCCTGCAATCGACATTGCGCCGTGAACCTCAGGCAATTTAACC
ACTTTCTCATTAAAAGGTTTCATCACTTCCTGCGTATAGTCCAAGTTAGTATTTGCAGGA
CCAGATCCAAAAGCAACCACAACACCACGGTCTTCAGAAGGTGCAACCTCACTAGACAAT
GAAGTAAACAAGAACGGTAAGCTCGCAAAAATAGCAATCGCAAAGAACAGCATAAAGCCA
CGCACTGCCATCACTGCTGAAAGCATATTTTGATAACAGCTTGTCATCTTATCTAACATA
GCGTGAATGCATTTGACTAAACGCCCTTCTTCACCCTCTTTATGTTCTTTTAACACACGG
CTAGACATCATCGGCGAAAGGGTTAATGCTGCAATCCCCGAAATAAATACAGCACCAGCA
AGGGTTAAAGCAAACTCTTTAAACAGAGATCCTGTAACCCCTTCCATTAATGCCATCGGT
GAATATACCGCCGCAAGAGTAATGGTCATTGAAATGACAGGCAATGCAATCTCACGCGTC
CCAATAATTGCCGCATCGAAAGGCGTTTTACCCTCTTTAACGTGACGCTCTACATTTTCC
AATACCACAATCGCATCATCTACCACCAAACCAATTGCCAAAATCAATCCTAGCAAGGTG
AGCAAGTTGATCGAGAACCCAAGCATCTGTAATAAGAATAACACCCCAATCAATGAAATC
GGGATAGTGATAACAGGGATAATCATCGCACGGAGTGAACCTAAGAATAGGATAATCACA
ATAAGTACAATGATTGTTGCTTCACCAATGGTTTTAATTACCTCAGAAATAGAGCTATTA
ATCGCAATAGTGCTGTCATACAAAATCTCAGCTTTAATGGAAGCGGGCAGATTCTTCTCA
ATTTGTGCAAATAACGGATAGATATTTTTGGCAACGGTTAATTTGTTTGCCGTTGCTGCA
GACTCAACAGCAATCACCACTGCATCTTTGCCATTTGCTGTGGCTCGAGCATTATCTGAA
GATTTATTCAGTTCAACGGTCGCAATATCTTTTAACTTAATTTGCATACCATCTGCTTTG
GTTGCCACAGTAATATTTGCCAGCTCTTCTACCGTTGGAGTTGTCGATAACACCTTGTTT
TTATAGACAGTGTAATAACCATTTGCACTGCCTGCCGCCGTCGAAAGGTTATTTGCACTT
AATGCCGATAACACATTCGCACCTGAAAGGTTATAGCCAGCCATTCTATCTGGATCTAAC
CAAATGCGTAAGCCAAAGGTTGAACCACCAAAGATACCAACGCTAGACACCCCATTGATC
GTAAAAAATTGCGGTTTCACCACGCGATTTAGGTAGTCCGTAACTTGTGGAGATGAAAGA
TCATCAGAGGTAAAACGAATATACATAAACGCATCATTTGATCCCGATGATACGCTGATC
GCAGGATCATCAATGCCACTAGGCAAGCTTCCACGAATTGCATTTACTTTAGAAGAAATA
TCCGATAACGCCTCTTGAGCATTGGTATTTAACTTCATCTTTGCCGTTACCGTCGTAGTA
CTTGGTGAACTTGATGAAGTCATATAGTCGATGTTATCTGCCTGTGCAACAGCTTCTTCA
ATTTGTGACGTAACAAGTGCTTGCATTAAACTTGCATCTGCACCCGCATAATTAACACTC
ACAGTAACAATTGAGATCGTCATCTCAGGATATTCACGCACTTGTAGCTTGCTAATAGAC
TGTAAGCCTAAGATTGTAATCAATAGGCTAATACAGATAGCAAGTACGGGGCGTTTGATA
AAAATGTCGGTAAATTTCACAGCTTACCCCATTACAGTTTTGTTTTTGTCGCTGGTGCAA
TAACCCCAACAGGTTGTACATCAGAAATTTGAATTAAGGCGTTATTTTTTAAACGTTGTA
AGCCACCAGTGACAATTACATCACCGGCTTTTAAGCCTTTGCTCAAATGAGAATAGACTC
CACTGCGTTCAGCCGTCGTAACTTCCATCTGTTTAGCACGATAGATTTTATTGATGTCTA
AACTTTTGTTCATTTCAGCCATTTTAGTCACTTTTTCCTTATCTTCATCAGATAATGGTT
GAAGCACATAAACAGTTTCGCCATACATTGTATAAGTAACCGCAATTTGTGGCACAACAA
CCTGATCGTATAAGGTTGGTAATGCAACATTTAAGCGAGCAAACATACCTGAAAGCAACT
TATCTTGCCCTTCTGTGACTACTGCTTCAAGATTAATCAAACCAGTTGATGTATCCACCG
CAGGATCGATAGCGGTAATTTTCGCAGGGAAAGTACGAGCAGGTAGAGCATCAATGCTTG
CGGTCACTTTTTGCCCAACAAAAATATCTTCTAAGTTAGTCTGAGGTAAGGTAAAACGAA
TTTTCATCGCAGACTGATCTTCCACACGCACAATTCCTGTGCCAATCGTCACATATTGCC
CTACATTCACATTCACAATACCCGCTTCACCGTCGAAAGGCGCATAAATTTGACGACGCT
CAATCTGAGCTTTTGTCGCCTCAATAGTCGCCACAAGTTGCTCATAAGTTGCTTTGGCAT
TATCAAATTCCGCTTTTGAAGCACTGCTTGACGCTACTAAGTTACGATAGCGATTATAGT
TTGCTCTCGCTGTCGATAACTGAGCTTCTGTCGCTTTCAAACTGGCTTGTTCCGCACTGC
TATCAATTTCAACTAATAGCTGACCTTTTTTCACTTTATCGCCAGACTTCACCAAAACTT
TAGTGACCGTGCCAGCCGCCTGTGAACTTAACATAGCCCCTTGATTCGGACGAATAGATC
CCGTTGATGCAATCATCGGTGTCCATTCTCTCCCCTCCACCGTCATCACAGTCACTTGGC
TCACCGTTTCAGGCATATTCGCCGCAGCTTCAGCCTTTTTCATCGAAATAAACTGTTGCA
TACCAACAACACCACCAAACACGATAAGCACAACCAATAAGGTCACAACAATAGCAAACT
GCTTACCCTTCGTTGTCTTTTTCATATTTATTATCATATTTTCTCCATATCAATTTTGAT
TAAATCGTAATCGCTTTCCAAGTACGGATAATCACTTCTTCAAGCATCTCTTGAGCATAA
GGTTGATTTAACATTAACTGCTGATACATCAACTCCCACGCCGTTTTCATACTAATTGCA
AATAAAATAAAAGGCGGTAAGTTTGCAATAATATTTTGCGATTACCCCTGCTTGACAAAT
TTATTCCACGTCACCCAATCCGCATTCAAACACTCCACCATTGTCGCTTGAAATTGTGGT
AGCGACTCGTACTGATGCATATTTTTAACAATATTAGGGTTATCCAACATAAACTGCCAA
ATTGCATTCCACAATTTTTTATATTGCTCAAACAGAGGCAAATCAGGATCATATTCCCGA
TCTACCGCAGAATGAAACGTATTAAACAAATACAACACAAGCTGATTAAGCAAAGTCTCT
TTATCCTTAAAATAAAGATAGATCGTACCCACAGATACCCCAGCTTCTTTTGCAATTTTG
TGAGTCGAAAGATTTTGAACCCCTTCTTTTGCCATCAACCTATCTGTTGCATTGAGAATA
CACATTGCCACCTCATTTTGAGGGAAAATATCCTTAAACATAAAAACAAGTCAAGTTACT
GAACGTTCGTTCATTCTACTGAGAAAAAAAGATTTTCGCAAAATTTAAAGTTTAAGTTTT
GTAAATCATAGATTTACGCAAACGGTTGCGTTATAATTTAACCGAAAATATTCCACAGAT
CGGATCCCCCTCTTTAGCAAAGAGGGGTTAGGGGAGATTTGGCAGACGACATAATCGAAG
TGAGAGAGTGAAACTTCACAATATAAAAAGCAAGTATTCCTTTTCTTTAATTACTTATTT
TCTTCGTCATTCACTTCTGCCAAATCTCCCCCTGCCCCTCTTTGCTAAAGAGGGGAGATC
GATGATTAACGTTCAATCAATACACAAAGGAACCCATAATGGCTCATCGTCCAATCCAAC
AAGCATTATTAAGTGTGTCTGACAAAACAGGCATTGTCGAATTTGCTCAAGGCTTAGTTC
AACGTGGTGTAAAACTACTTTCAACCGGCGGAACAGCAAAATTACTCGCAGACAACGGTT
TACCTGTAACCGAAGTATCGGACTACACAGGCTTCCCAGAAATGATGGACGGACGTGTTA
AAACCCTACACCCGAAAGTACACGGTGGGATCTTAGGTCGCCGAGGCACAGACGATGAAA
TTATGGCACAACACAACATTGAACGTATTGATATGGTTGTGGTTAATCTCTACCCATTTG
CCGCCACCGTTGCTAAACCGAACTGCACCCTTGAAGATGCGGTCGAAAATATCGACATCG
GCGGACCGACAATGGTGCGTTCTGCGGCGAAAAATCATAAAGATGTTGCGATTGTCGTCA
ATAACAACGACTTTAACGCTATTCTTGCTGAAATGGATCAAAACCAAAACTCACTCACCT
TAGAAACCCGTTTCAACCTTGCAATCAAAGCCTTTGAACACACCGCTCAATACGACTCAA
TGATTGCCAACTACTTCGGACAAAAAGTACCGCCATATCAAGGTGCTGAGGAAGAAGATA
TTACCCAAGTCTGCGGACAGTTCCTACGCACATTAAACTTAAATTTCACCCGTAAACAGA
CAATGCGTTACGGTGAAAACAGCCACCAAAATGCCGCATTCTATGTTGAAAACGAACTCA
AAGAAGCATCTGTGGCAACCGCAGTTCAACTGCAAGGCAAAGCCCTTTCTTACAACAACA
TTGCTGATACTGACGCAGCCCTTGAATGTGTTAAAGAATTTAACGAGCCAGCTTGTGTGA
TCGTTAAACACGCCAACCCTTGCGGTGTCGCTCTTGGCAAAGATATTTTAGAAGCCTACA
ACCGAGCTTACCAAACCGACCCAACTTCTGCCTTTGGTGGCATTATCGCCTTTAACCGTG
AATTAGACGGCGAAACGGCACAAACAATCGCAGATCGCCAGTTTGTCGAAGTGATCATCG
CCCCAACCATCTCTGAAGCAGCCAAAGAAGCCTTAGCGAAAAAGAAAAACGTTCGTGTAT
TAGCGTGTGGCGAATTTAGCGAAGCACAACCACGTTTAGACTTCAAACGTGTCAATGGTG
GCTTATTAGTTCAAGATGCCGATCAAGGGCAAGTTGCTGTTGAAGATTTACAATTTGTGT
CTGAACGCAAACCAACCCAAGAAGAATTAGACGATTTACTCTTCTGCTGGAAAGTGGCGA
AATACGTCAAATCCAATGCGATTGTCTATGCCAAAAACAAACAAACGATTGGTATCGGTG
CAGGACAAATGAGCCGAGTGTATTCTGCGAAAATCGCAGGGATCAAAGCGGAAGACGAAG
GCTTACAAGTGGCAGACTGTGTAATGGCATCTGATGCCTTCTTCCCATTCCGTGACGGCA
TTGACGCCGCGGCAAAAGTCGGCATTACTTGCGTTATCCACCCAGGTGGTTCAATGCGAG
ATCAAGAAGTGATCGACGCCGCCAACGAACACGGAATGGCAATGGTACTAACTGGAATGC
GTCACTTCCGTCATTGAAATCCCTATCAGCCTTTTGGGAACCTTCCTCCGTAAGCGGGGG
AAGGTATGAAAACAAATATATTCTGAAGATATTTACGATGTAATTCGCTCAAGCCCAGCT
TCAAGATCAGCAATCAAATCTTCCACATCTTCCAAACCAATATGAACACGAATGAGTGTC
CCTGTTAATTTACGTTCAATGGCTGGGCGAATACGTTCAATCTCTTTAGGTTGATTTGCC
AAAATTAACGACTCAAATCCGCCCCAAGAATATGCCATTGAGAAAATCTCAAAATGGTCG
AGAAAATTCGCAAGCTCTTCATTAGATAAAGTTTTACAAAGTTCAAAGGAAAATAGACCG
CTTGAACCTTTAAAATCACGTTTAAAATATGCGTTTCCAGGGCAACTTGGCAGCTCTGGG
TGATAAACCGCTTTTACTTCAGGACGTTGAGCCAGCCATTGAGCAACGATAAGACTATTT
TCTTCGTGTTGTTTTAATCGAATGCCCAAAGTGCGTAAGCCACGAGCGGTAACATAAGCA
GAATCCGCATCAACCATTTGCCCCATTAAATAAGAGTGCTCTCGTAGCTGATCCCAACAG
CGAGCATTTGAAACCGCAGTACCAATCATCGTATCCGAATGTCCCACAAGGTATTTTGTC
CCTGCTTGGATCGAAATATCAATGCCGTGTTCAAGGGCTGGAAAAAGAATGCCTGCAGAC
CAAGTATTATCAATCATAATCACAATTTCAGGATTTATTGCTCTTGCAGTACGAACAATC
GCTGGAATATCAGGAACTTCCATTGTTAATGAACTTGGTGATTCGAGAAAAAGCACTTTG
GTATTTGGCTGAATGAGCGTTGCAATGCCTTCTGCAATTAATGGATCATAGAAAGTGGTT
GAAACGCCCATTTTCTTCAATACGATATGACAAAAATCTTGCGTTGGTTCATAGGCTGCC
CCAGTCATTAGAACGTGATCGCCTTGTTGTACAAAGGATAAAATCGCATTACTAACCGCC
GCTGCACCGCAAGGGTAAAGGTAGCAGCCTGCCCCATTTTCCAGTTCGCACATTGCATCT
TGTAGAGCAAAGTGGGTTAGCGTACCACGTCTGCCGTAAAATAAAGCCCCTTTATAGCGG
TTTTTGGTGGCTTCTTTTTTGTCTGCAACAGAATCAAATACAAGGGAAGAGGCTCGTTGA
ATAACACTATTTACAGAACCTTGGGTGTAACGTTTTTTTCGCCCTGCGTGAACAAGTTGA
GTTGCTAAGTTGTGCTTTGTCATATTGATGTCCATTTTTTATGTTTTGGGTTTACAAATT
CAGTGCCTTTATTTTGATAAGAAATACCTTCTAATTCAAGTAGATAACGTTTAGTAGGAA
GCCCACCACCAAAACCAGTAAGCGCTTGCGTTTTGCCTAACACTCGGTGGCAAGGTATTA
AAATCGAAATCGGGTTGCGTCCAACAGCTCCTCCAACAGCCCTAACGGCGTGAGGATTAT
TTAACTGCTTGGCAATATCTCCGTAGCTTACCGTTTTACCATAAGGAATCTCAAGCAATA
TTTTCCAAACAGCTTGCTGAAAAGCAGTACCCTGAGGGTTTAAAAAATCTAGCTGACAAA
ACGCCACGTTTTCCCCTGAAAAATAGCGGTCTAATACCTGCACTGTTTTGCAAAATAGTT
GTTGAATTTCACCGCTTGCCTGTTCTGAACTTTTCCATTGTTGAAGGTTAAGTGTTTGTT
GCTCTTGTTCAAATTCAATGCCAAGTAAACCTGTTTGGTTTGCAATAAGAAGCAATCTCC
CCACTGGCGAATGATAAAATTGATAGAAGATCTGAAATTTCATAGGATTATCCTAAAACA
AAAGGCGTGCCACTTAGTGTACACGCCTCAGGTTGCTGACAAACCATATATTAGATGGAT
TGAATATTGTAGGGTGGGTTTTAACCCACCAATAAAATCAATATGTTACGGCTATATGGT
GGGTCAAGACCCACCCTACAAGCTACTTTAGCAATAATCTGACGCGTATCACTTAGTGTA
CACACCTCAGGCTGCTGACAAACCATATATTAGATGGATTGAATATTGTAGGGTGGGTTT
TAACCCACCAATAAAATCAATATGTTACGGCTATATGGTGGGTCAAGACCCACCCTACAA
GCTACTTTGGCAATAATCTGACACGTGCCACTTAGTGTACACGCCTTTGAGGTTACATCA
AATGAAAATTAGAATTTGTAGTTTACGTTTAAGCCGTAAAGGTTAGCAGTTGATTTAACT
TTAAATTCACCCACTGCACTTGTAACTGCTGTAGCACCATTTTGAAGCTGAGCACCTAAC
ACTTGGCTCTCAATAAAGGTATTTTTGCTACCACGTAAATGCGCATAAGCGAGGTCAACA
GATAAACTTGGAGTAAAACGATAAGTTGCACCTAAAGTGTACCATGTACGATCTGTATCA
GGGATTGAGATAGATGGATGTGCCACGCTTGCACTTTCATCATAAGCAATACCTGCACGT
AATGTTAATGCCTCAATCACATCATAAGACACGCCTAACGCAATACGAGAGTTATTATTG
AACTTTTCATCTTTTTGTAACAACACTTTACCGTTGTTATCTATTGCACGAAGTTCTTGG
AAGCTATTCCAATGTGTCTTTTTATAGCTATATTGTACAGCCAATTTCTCAGTAAGTTTA
TGATAACCTGAGATTTCCCAATATGCTGGTAATTCAAGGTTTAAGCGACCTGGAATTTCA
ACATTGGTACTTTGAGTACCCACATATTTCCCTTTGAAACGTAAATCCACTGGAGAATGG
TATGCGACACCGAGGCGGTTGTTTTCGTTAATATCATAGGTTAAGCCCACATTCCAACCA
AATCCCCATTTATCACCTTTTAATCGACTTGCTGTCGCTGTCGGTGCCATAGGATTTAAA
GCACCAAAATGGCGCTCTAATGTTGCTTTTGCATGTACTGCATTTAAGCCTACGCCAAAG
CTAAATCCGTAGCCAAGATCATAAGCTCCGCTTAGGTTATAGTTTACAGCAGTTAGCTCA
GTTTTACCTGCAAATACGCCTGCGCTATAACTTGTTGGAAATTCTGATTTCAAACCATAG
TTAACATTAACACCACCACCCACAGCAAAACGCTCAGAAACTGGTGCAACCACATATAAA
TTAGGCACAATTGCACTTGGAATAATATCTTTTGCATTTGCATCTGAGACAGGTGATGAA
GCTATTACATTGCCATTTACTGTTGTTTTAGTGCCAAAAGAACCTTCAACATCAACATCA
GCATCAACATAAACTCCACCAACAGAAATTTCTACTTGTTTGAATTTGGTCATTAATGCT
GGGTTGGTTGCAACAACAGAAGCATTATCTGCAACTGCCGCATTACCAGCATACGCCATA
CCCAAGCCTGAAGTTGACACTTCAGCTAATTGGAACGCTGCCGCAGAAGCACCCGCTGCA
GAAAAAGTAAAAATAGAAGCAAGTGCTGTTTTAGTGAATTTATTCATTAGGTAATCCTTT
TTGATTAAGTGTAAGCGGTGAGTTGTAGAATATTTTTACAAACCACCAAAATAAATCGTG
CGGATTCTACGAAGCTTATTTCAGATGTACAATGAAATTTCTTCCAAATAAGCACAGTTC
CGACCAGTCAAACGGCAGAAAAAAAGATGTAGAAAATGTAAATTTAAACCTCGAAAATCC
CTTGTTGTTGTTGTTGTTGTTGTTGTTGTTGTTGTTGTTGTTGTTGTTGTTGTTGNNNNN
NNNNNNCAACTTTAGAGGTCAGATATGTCCGAATGCAATTCAAGTTCCTGCTGTTCTATT
GATGTGGGAACTATTATTGATAACAGTGATTGTGCTGTGAATTTTACTCAACTTTACACT
ACTAAAGCAGAAGCTGAAGAGGCTTTAGCATTTTTAACCAGTAAAGCTCGAGCAACAGAA
TCTGAACCTTGCGAAATTAGCAGTGAAATTATTTCTACAGAAAATGGCATTCAACTTACC
GCTTGTTTTAAATTTAGCTACCAAGTTGAATCAATGATTTTTGAGTTGGGAGTAAGATAG
AAAAAGCATTAGATAAAACTCACATAAACAGCTAGGCAATTCGGAGCTTAATATGAATGA
AATCACAAGTCTTAGCCAATTAGATTTAAACGGCAGTTATAGCTATGATGATTATTTAAA
ATGGAAATTTCAAGAGCGAGTTGAAATTATCAAAGGAAAAATAATGGCAATGTCGCCAGC
GCCTAATCGATTACATCAACGGATTTCGATGAAATTAACAAAAGCATTTTTAGATGTTTT
TGTTAATCACCAGTGTGAGTTGTATGTAGCCCCCTTTGATGTTCGTTTTCCAGACAGCAA
TGGCAAAATCAAAACGGTAGTGCAACCCGATTTGTGTGTCATTTGTGACCCGAATAAATT
GGACGAAAAAGGCTGTATTGGTGCCCCAGATTTAATTGTTGAAATTCTCTCCCCAGGTAA
TTCAAAAAGAGAGATGAAAGACAAATACGAACTCTATCAAGAACAAGGCGTAAGTGAATA
TTGGATAGTCCGCCCTGAAGAACAACATATCCAAATTTATGTGCTAGAAAACGGACGCTA
CATAGGTGTGCAACCTGTGGTGGAAGGCGATGTAGTTACATCAATAAAATTTCCAGCGTT
GAGTTTTGATACTAGCGGGTTGTATGAGTTGTGATTGAGACGGATATAGTAAAACAATCA
AATTATTTTTGTAGAGAATGGTTTCCAACTTACCGCTTATCTCAAGTTTAGTTATCAGAT
TGAATTGATGAATTAAAGTTGCAGATTGGGCAGGTAATGTTGAGTTAGTATTTAAAATAC
ATTTAATATTTTTAAGGATATAGTGTGGACTTAGACAATTTAAAAATTGCCATTATTGGC
TTAGGTTATGTAGGGTTACCCCTTGCTGTTGAATTTGGTAAAAAAATTAAAACAATTGGC
TTTGATATTAACCAAAAGCGTGTTAACGAGTTAAACCAAGGGCAAGATCATACATTAGAA
GTTTCTCCAGAAGAATTACAAAAAGCTACTTTCCTTACATACACTACCCAATTAGACTTG
CTACGCAAATGTAACTTTTTTATTGTTACTGTTCCAACACCAATTGATCAAGTTAATCGT
CCAGATTTAACGCCTTTAAGAAAAGCGAGTGAGACTATAGGCAAAGTGCTTAAAAAAGGG
GACATTGTTGTTTATGAATCTACAGTTTACCCAGGGGCAACAGAAGAAGTTTGTATCCCT
GTTTTAGAGAATATATCAGGTTTAAAATTTAACCAAGACTTCTTTGCGGGTTATAGTCCA
GAGCGAATTAATCCAGGTGATAAAGTTAATACACTAACAAAAATTAAAAAAATTACCAGC
GGAAGTACTCCTGAAATTGCTGAGATTGTTGATCAGGTTTATTCAAGCATTATTATTGCT
GGAACTCATAAAGCACCAAGTATTAAAGTAGCTGAAGCTGCAAAAGTTATTGAGAATACA
CAACGTGATTTAAATATCGCTTTAGTAAATGAGTTATCAGTTATCTTTGATCGTATCGGT
ATTGATACCTTAGATGTATTGGAAGCTGCTGGCAGTAAGTGGAATTTCTTGCCATTCCGC
CCAGGTCTAGTTGGTGGACATTGTATCGGCGTAGATCCTTATTATCTGACACATAAAGCA
GAAGAAGTAGGATATCACCCACAAGTGATTTTGGCAGGTCGTCGAATAAACGATAACATG
GCTCGTTATGTTGCACGTAATACGATTAAATTAATGTTACAAAATGGTATTGATGTACCT
CGTGCAACAGTAGGCATTTTAGGTATTACATTCAAAGAAAATTGCCCTGATATTCGAAAT
AGTAAAGTAGAAGATATGATCAAAGAATTTAAACAGTGGGGCGTGAGTGTAGTTGTATCA
GATCCTTGGGCTGATGCTAAAGAAGTAAAAGAGGAGTATGATGTTACTCTCTCAGATATT
TCAACTGAGAATCCAGTAGATGCACTAGTTGTAGCAGTAGGTCATAAAGAGTTTCGTGCA
TTAAGCCCAAATGAATTATATAGCTATGTAAAAACAGAAAAGCCAGTACTTGCGGATGTT
AAGTCGTTATTTGACCGTGAAGAAATGGTAAAACAAGGCTTTACGGTATTCCGTTTATAA
CTTACTAAGGAATTTTAATATGAAAAAATTTGCTCTTATTGGTGCTGGTGGCTATATCGC
ACCACGTCACTTAAAAGCTATTAAAGAAACAGGTAATGAACTTGTTGCAGCAATGGATAT
TAACGACTCAGTTGGTATTATGGATAGCCATTTTCCTGAAGCTGAGTTTTTTACTGAATT
TGAAGAATTTGAAGCTTTTGTTGAAGATCAAAAAATGAGAGGAAATAAATTGGATTATAT
TTCAATTTGTTCGCCGAACTATCTTCATTCGCCACATATGAAATATGCGTTAAAAAATGG
CATTGATGTCATTTGTGAAAAACCTCTTGTATTAAATTCTAAAGATCTAGATACATTAGC
AGAATATGAAAGAAAATATGGTGCAAAAGTAAACTCAATTCTGCAATTAAGACTTCATCC
ATCTATTATTGCCTTAAGAGATAAGGTGCAATCAGCTCCAGCGGATAAGATTTTTGATGT
TGACTTAACTTATTTAACCTCTCGTGGGAAGTGGTATTTAAAATCTTGGAAAGGTTTTGA
CCAAAAATCAGGTGGCGTAGCTACAAATATTGGGGTTCACTTTTACGATATGTTGCATTT
TATTTTTGGTAAAGTAGTAAAAAATGAAGTGCATTATCGTGATGAACAAACCGCTTCAGG
TTATTTAGAGTATGAGAGAGCAAGGGTTCGTTGGTTCCTATCTATTGATGCAAAAAATTT
ACCTGAAAATGCTATTCAAGGTGAAAAATTGACTTATAGAAGTATCACTATTGAGGGAGA
AGAGTTAGAGTTTTCAGGTGGTTTTACTGATTTACATACTCAGAATTATCAACAAGTGTT
AGCTGGTAATGGTTATGGAATAGAAGAAAACCGTGCGGCTATTGAAACGGTAGAAGTTAT
TCGTGTCGCACCTATCATTGATAATCCGACGAATCCACACCCGTTATTGGCTAAAGTGAA
AAAGTAGGTTGATATGAATTATTCAGTTCATTCCAGTGCAATTGTGGATGAGGGTGCTGA
AATTGGTGAAGGCTCTAGAGTTTGGCACTTTGCACACGTTTGTGCAGGCGCGAAAATTGG
CAAGGGTGTATCGCTTGGACAAAATGTATTTATAGGAAACAAGGTAACTATTGGGGATAA
ATGCAAAATCCAAAATAATGTGTCTGTATATGACAATGTACACTTAGAGGAGGGGGTATT
CTGTGGACCTAGTATGGTTTTCACTAATGTATATAATCCACGTTCTCTCATTGAGCGTAA
GAGTGAATATCGAGACACAATAGTGAAAAAAGGTGCAACATTAGGTGCTAATTGTACTAT
CGTTTGTGGCATAACCATCGGTGAATATGCCTTTATTGGTGCGGGAGCAGTTGTTAATAA
AGAGGTGCCAGCGTATGCCTTGATGGTGGGAGTGCCTGCGAAACAAATTGGTTGGATGAG
TGAATTTGGAGAACAGCTAGATTTGCCTTTATCTGGTCAAGCACAAACGGTTTGCCCACA
CACTGGTGTGATTTATCAACTAAGCGGTAATGTAGTCTCAAGATTATAGGCGGAAGTATG
GAATTTATTGATTTAAAAACACAATATGCGAGATTAAAAACTGAAATTGATGCAGGCATT
CAAAGAGTGTTAGATCACGGGCAATATATTTTGGGACCTGAAGTTGCTGAGTTAGAGGCA
AAATTAGCAGCTTATACAGGTGCTAAGTATTGCATTACTTGTGCAAATGGTACAGATGCA
TTACAAATTGCACAAATGGCTCTAGGTATTGGCGTGGGAGATGAAGTTATTACTCCAGGG
TTTACTTATATTGCAACAGCAGAAACGGTTGCTTTATTAGGTGCAAAACCTGTTTATGTA
GATGTTGATTCAAAAACTTATAATCTAGATGTTACAAAATTAGAATCTGCGATTACGCCT
AGAACGAAAGCAATTATACCAGTGAGCTTATATGGTCAATGTGCAGATTTCGATGCAATT
AATGCTATTGCGAAAAAATATAATATTCCGGTGATTGAAGATGCTGCTCAGAGTTTCGGA
GCCACCTATAAAGGACGTAAAAGTTGTAATTTATCCACTATTGCTTGTACCAGCTTCTTC
CCAAGTAAGCCACTAGGTTGCTATGGTGATGGAGGTGCAATTTTTACGAACGATGAAGAG
CTAGCAAAAGTAATTCGCCAAATTGCAAGACACGGTCAAGAGCGTCGTTATCATCATATT
CGGATTGGAGTAAACAGTCGTTTAGATACCTTACAAGCGGCGATTTTATTACCAAAACTT
GCGGTATTGGATGAAGAAATTCAAGTTCGTCAAAAGGTTGCTGATACTTATACGCGTTTA
TTTAATGAAATTGGTATTTTCACTACACCGTTTATTGAATCCCATAACCAATGTGCTTGG
GCTCAATATACCATTCAGGTGGAAAATCGTGAGGAAGTACAAACGAAGTTACAAGCTCAA
GGTATTCCAACAGCTGTACATTACCCAATTCCGTTAAATAAGCAACCTGCTGTAGCGGAT
AGTTCTGTTGTTTTACCTGTTGGTGATACGATTGCTGAGAGGGTGATGAGTTTGCCGATG
CATGCTTATCTTAATAATGACTATTTCGAAAAATTCAGAAATACTTTCAGTAAAGTATAT
TAAGCATATTCTATGACTATTATCAAACAAGGAATAATTTATCTAATTGGAGAGATTCTT
TCAAAGAGTATACCTTTTCTTATGCTTCCATATTTCACGAGGACTTTAGGTAGTGAAGGA
TATGGTGAAATATCAATTTATCAAACGGCTATTTTACTAATGGTAATCTTTATTAGTCTG
AGTCAAGAGGGAGCAATATCTCGCTATTATTTTAGATATGGAAAATTATCTCTAGGAAAT
TTGTTTTTAGCTGGGACTCTTTATAATAGCATTATCACCTTTTTAATTATTATCGTTATT
TTGTATACTGAACTATCAATTCCAATTGAATTAGTTTTGATTGCATCACTACAGTCACTA
ATTAGTGTTCAGCTTGCTATTAATCAATGTCAGAAAAAAGCATTTAGATATTTAATTATT
CAGATTTTAAATGCAACTGTAGTAAACTTTTTAATATTATTTCTTTTTGAGAAATTAGGA
AACTCAACTATTGATGGCTGGATTGATGCAAATTTATATGGATACATCTTTATGGCATTC
ATATCCATTGTATTTAATAAGAAGTTGCTTGCTATCAAAAAATTCCATATCAAAACAATT
AGATTATATTTAATATATCTTTTTTCGTTTGGAATTCCTATAATTATTCATCAAATAAGT
TCTTTTATAAGGGGACATTTTGACAAGATCCTGATAGCAGAAAGATTTAATATGGAAATG
CTAGGAGAATATTCAATTGCTTTGCAAATTGCTAGTGTTATTTCAGTTGCTTATATGGCT
TTGAATAAAGCAATGCTACCGTATTATTTTGAATGGTTAAAAAAAGAAAAAGAAAATGTT
AAAAAAATCAAATGTGGTGCGGTAAAGCTACTAGGTTGCTTTATTATTCCTGTTTTTATA
AATTTTATTCCTTATAATGTATATAATTATATATTAGGTATAACTTTTACCAATATAAAA
TATTATATATTAATTTTCTCTATAGGGTTCTCTTTTTTGCCAATCTATTTATTGTTAGTT
AATTATTTATTTTTTTTGGGAAAAACTTTCTGGATTAGTTTTTCCTCAGTGTTATCTAGT
TTAATATATATATTATGTGTTTGGTTTTTTGGGGCTTTATCTATAAAATATATCCCATAT
GCAATGGTTTTAGGGAATATAACTTTAATTTTTATATTATATATTATAATTTTTCATCAA
AAAACGTATAAGAGGATATGATGTCTTTGTTACTACTAATTATTGGGGCATATTTATATT
TACCTGTTATCGGTGAATTTTATTTATGGTATACAGATAATAAAATACCTGCAGGCAATG
TAACTCTAGAATTATTCTTTCATAATCTTATATATTCTTCAATTACATATGTGATAGTAT
TAGTATATTATTCTTATACTCGTAAATTTTATAATAAGATAGGATTTTCTGAAAACATTC
GTGATGGAGTTACTTTAAGAAAGATTTTAATATTAATGACAATATTTTTTTCTTTTGTAT
TTTATTTTGCTGGTTATGACTATTTCTTTCGCGGTATTAATAGGGGAGAGATCAGAGTTG
GGTTGGGGATAATGGGTTTTTTATATACATGGCTTTTTGTTTATGCTGTGCCATTATTGC
TTTATTTTGCAACTATTATTTATTTTTCAAATAAAAAAATTAGTAAATTAACATTAGGTT
ATATTTATATAATTGCTTGTGCTAGTGCTATTTCTACTGGATATAAATATACAATAATAT
ATAGTTTTATACCTGTATTATTAATACTGACGTTCAATAAAAATATAGTTAAAATTTTAT
TACTTATCTCTCCAATTACATTAATAGTACTAACTACAACTACAAAAATGGTAATGGGAT
ATGATTATGAAACTGCATTTGGTTTTTTGATGCATAGAATGACAGTAATGACAGCTTTTG
GTTCTATCGGTGTTTGGAATCATTATCCAGATGGCGCAGATTTTTCAGAATCTATACATC
TACTATATAGTTTATTTGGTGGACACTTAAATAGCATTTTATTTGAAATTGATTTTAATT
CTCTTGATGCATTAAATACAAACTTGTCAAGAAAAATAACATACATGGTTTATCCTGCTT
GGGAAAACGCTTTATCTGGAGTTACTAATGTTACTGTAACAAATTTTGGTGAGGCGATAT
ATCTTTTTGGTAGTTTCTATTGGATTTATGCTCTTGCTTGTGGTTTAATCTTGGGAGCTG
GTATTCATTTTATTATGAAAAATCTACATAAAGGGAATCGTATTAAAAGTGGGATGTGGT
TGATCTATTTCATAGCAGTGTTTTTATCATGGTTAAATTCAACAACAATATTTAGTTTAA
TCAGTATTCCAGTTCTTATATATCTTTTAATGAGTTATCTTACATCTCTTTTTATATTTA
AAATTAACATAGAATAATAAGTATTATAAAATAGGAGTATATATGTTACTACTAAATAAA
GTGAACAAATTGTTTATGTCTAAAGTTTTTGATAATAAACATATGTTTGATAAAAACTAT
TTTGAATTATTACATTCAAAGTTGGAATATGATAACTCATTATTTAATAGATCTTTTTTA
CAATATAAAGCTCAAACAGGGAAGGGGAGAAGTGTTATATGCATTAATATAATATTAATC
TTTATGTTGCCTTTATTTATATTTTTTCTTGTAGGGATATGGATATACTCTTTTTTTAAA
AGAAAAAATGGGCTATTAGTGAATACTAATTTTGATATTGTGGCTGTGTTGCCATATGAA
GAGATCATACCAAAATCACTGTTAACTAAACATATCTTTTTTGTAAAAAAAGAGGATATT
TTAAAAAATGGATGGTTATTTGATGTCAGGGATCTTTTATTTTGCATTTACCTATTATAT
AGATACCCATTATACCCACTATTAAGTATAAAAGCATCTTTTGTTATATTGCAATATAGT
TTAATATCTAAGATGCAATGTAGAGAAGTTCTAGTTTCAAATGAATACTCTTTTACCTCT
TCAATACTAACATTCTATTTAAGAAAAAATAAAAAAACTGTATCTAATTGTATGCACGGA
GATAAAGTATTATGTTTAAGAGATTGTTTTTCATGTTATGATAATTTCTATGTTTGGGAA
GAATATTACATGCAATTATTAATAGAAATGGGAGTAAATGCGAAGTTTCATGTGGACTCT
TGTAAATTTATTGAGCTAGATTGCATATCTAACAATGGAAAAAATATTATATTCTTTTTA
CAAGGAATAGAGTCCTTAGATAATCTAAAAAATATAAAAGAAGTTTTAGTTAAGTTGGAA
AGTATATATAATATGCCGTATTATATAAAACCTCACCCTAGATATATAACACCCCATCTA
TTAGATGTATTCACTGAAAAAAAAATATTAAATGTGGATTACAAAGAAGCGTTATCACAG
TGTTCTATAGCATGTAGTAGTTACTCTACAATTTTATTTCAAGTATTTATTAATAGACAA
AAAAAATTAAATAAGTTTCCTTTAATCGCAATAAATGATACGCTCAATATCCCTAGTGGG
TATATTATGATGGATAAGGCTGATATAAAGTTCAGCTCTTTGATTTAGCACATTCTCAAT
AGCATAATTGAGAATGTTGTTTTATCAGAAGAATATTTATTCAAAGATACTAATGCATAT
GACATATTAAATGAAATAAATTAGATGTAAGAAAACTTGACCAATTAATTAAGTATCAGT
AAAGCACTTGTGAAGTGAAGATATGATAGAAAGATTATACTGGGAGACATTAAGAATGTT
TGGAGACATGATGTTTATGATTTTCCATATAAGTCTAAGTTGAATCATCAGTTGATTAGA
AAGAATTTGTACTCAATTACCCCAAGCCTGCAATCATTTGATATTAAATAATGTAAAAAA
TTGTGACAGGAACAGTTAAAACACTTTCTTAAAAATATGGTATTGTTCTTCTCATTAAAG
CATTTGCAATTTTAAAAGAAAATCTTACTGCTTCTCATCCCGAAATAGCTAGTAAATTAA
AGTTACGGATTGTTGGTGGTGGAAAACAACAAGCTGAATTAGAATATTTAGCTTAAAACT
TAAATTTGAAGAATAGTATAACTTTTATTGGGCAGGTTTCTCATCAACAAGTCCCCTTAG
AATTAGATATTTATGTCGCTTTGGGTCGATTAGAAAGTTTTTGTGTTGCTATTATTGAGG
CTGGAGCAATGAGATTACCATGTATAGTGTCAAATGTTGGTGGACTGCCAGAGGTTGTTC
GCAATAATGAGACAGGTATTATTGTTCCTAGAGAGAACCCAAAAGCCGCTGCAGAAGCCC
TAGAAAAATTAGTTCTAGATGTTCAATTACAGAATAATATGGGTAATGCTGCCTATGATT
TTGTTAGAAGTCATTTTGCTTGGGATTCTTGTGTAAATAAAATGAATCAGATTTATAAAC
AGCTATTAGGTAAATAAAGTGAAAATTTTAACAGTAATTGGAGCTCGTCCACAATTTATT
AAAGCAAGTGTAGTTTCCGCGGCAATTAAGCAACTAGGAACATTACAAGAGAAAATTATT
CATACAGGACAACATTTTGATACCAATATGTCTAATATTTTCTTTAATCAATTAAGTATT
CCAAAACCTGACTATCAATTGAATATTAATAGTAGTAGTCATGGTTCTATGACAGGGAGA
ATGTTGGAAGAAATTGAGAAGATTTGTTTCCAAGAAAAGCCAGATAGGCTGGTTGTTTAT
GGAGACACGAACTCAACACTAGCAGGGGCACTAGCTGCAGCTAAGCTACACATCCCAGTA
GCACATATTGAAGCAGGTTTACGTAGTTTTAATATGCAGATGCCAGAAGAAATTAATCGC
ATTTTGACGGATCAAGTTAGTGATATTTTATTTTGCCCAACTGAGACTGCTGTCATTAAT
TTAAAGAAAGAAGGTTTTGGACAAAAAGCAGTTAAAATTTTGAATGTTGGGGATGTAATG
CAAGACTCATCACTTTTTTTTGCCGACAGAGCTGAAAGAGGTAGAGCATTAGCTGAGATT
CCTGAACAAGGGTTTATTCTTGCTACGTTACATCGTGCAGAAAATACAGATAATCCACAA
AGGCTTATTTCTATTGTGAATGCTCTGAATTATATTCATAAAAATATTTTGCCTATAGTA
TTACCACTACACCCAAGAACACAGAAGGTAATCAATAATTTAGGGCTAAAATTAAATGTC
ATATTGATAGAACCTGTCGGATATTTAGAAATGATTTGGTTACTTAAACATTGTGATTTG
GTTCTTTCTGATAGCGGAGGAGTCCAAAAGGAAGCTTTTTTCTTTAGAAAACCATGTGTA
ACAATGAGAGACCAAACAGAGTGGGTTGAATTGATTGAGAACGGAGTAAATGTTTTGGCT
GGGGCTGACACAGAGAAAATTATTCATTTAACTCAAGTAATGTTAGGAAAAATTATTACT
GATCCTCATCAATTATATGGTGGAGGAGGAGCGTCTCAAAAAATAGCAGAGATTTTAAAA
CAATGAACATTTTATACATTAATCACTATGCAGGTTCTCCTAAATATGGTATGGAATATC
GACCATACTATATGTCAAAGGAATGGCTTAAGTCGGGACATAATGTTACGATTTTGGCAA
GTTCTTACTCTCATGTGCGTAATTTACAACCTGATGTTACTACAGTTAAAACATTAGAAA
ATATAGATGGAATAAATTATATTTGGTACAAAACACCTACCTACTCTTCTAATGGATTTG
GAAGAGTTAAGAATATTTGTTCTTTTCTTTTTAATGTATGGATAGATAGAAATCAATTAG
TAAAAGAGCTAAGACCAGATGTTGTTATTGCTTCAAGCACTTATCCAATGGATATATGGG
TTGCGAAAGCTATTGCACATAAGGCAAACGCAAAATTAATTTTTGAAGTGCATGATTTGT
GGCCTTTATCTCCAATTGAATTAGGAGGAATGTCTCCTTATCATCCGTTTATTCAATGGT
GCCAGTGGGCAGAAAATACGGCATACAAATATTCCGATGCTGTTGTGTCTATGTTACCTA
ATGTACATAAACATATGGAAGAACATGGTTTAGATTTATCTAAGCTACATATAATCCCCA
ATGGTATTGTTGAGGAAGATTGGCTAACGGAAAATATACATTCTCTATCAAATGGAGATA
TTAAGTCTTTTTTTGATGTACAGAAAGAATTAGGTAATACGATAGTAGCTTATACAGGGG
CTCATGGACAACCTAATGCATTGGAGCTTCTGCTAGAATCAGCCAAATACTTATCTAATG
AGAAAATTGTATTTATGTTCGTTGGAGCTGGTTTAGAAAAATCAAAGCTTTTAGCTAGGA
AGAATGAAGAAAATATAAACAATGTGTATTTTTTTAATCCCATCAATAAGAAAGAAATTC
CTAATTTACTAAAGAATATAGATATTGCATATATAGGGTTACAAAATCAGTCATTATTTA
GATTTGGTATTAGCCCTAACAAATTAATGGATTATATGATGGCTGCTAAACCAATTGTAT
GTGCAATTAATGCTGGAAATGACCCAGTTACGGAAGTTAATTGTGGAATTACAGTTAAAT
CTAATAATTCAAATGAAATTGCGAAAGCTATTTTAACATTAGCACAATTGCCTATATCAG
AAAGAGAACAAATGGGATTAAACGGGTATAATCATATTATCAAGGAACACACCTATAGCA
AGTTAGCAAAAAAATTCTTAGAGGTAATGAACAATGAGTAATACAGCATTTTTACCATTC
GCCCTTCCCGAAATTGGCGAAGAAGAAATTAATGAGGTTATTGATGCCTTACGTTCAGGT
TGGGTTACAACGGGTCCTAAAACAAAACAGTTTGAAGCTGATTTTGCTAAATATATAGGT
GATGGTGTTGAAGCATTAGCAGTAAATTCTGCAACATCTGGATTGCATCTCGCTCTAGAG
GCTGTTGGTGTTAAAGCTGGAGATGAAGTTATTGTGCCTACACTCACTTTTACTGCGACT
GCAGAAGTGGTGAGATATTTAGGTGCCCACCCTATATTTGTTGATTGTGATCCAAATACG
CTTAATATTGACGTTAAATTAATTGAAAAGGCGATAACATCCAAAACAAAAGCAATAGTT
CCTGTTCATTATGCTGGACTAGCTTGTGATATGGATACCATTTTAGCGATTGCCAAAAAA
TACAATTTAAAAGTTGTTGAAGATTCAGCTCACGCATTCCCTACGTTCTATAAAGGAAAA
TTAATCGGAACTCTAGATAGTGATGTGACTGTATTTAGTTTTTATGCGAATAAAACGATG
ACGACGGGTGAAGGCGGTATGCTCGTTTCTAAAAACAAGCAAATTATTGAGCGTAGTAAG
ATAATGCGTTTACACGGGATTAGTCGAGATGCATTTGATCGTTATCAATCTAAAACGCCT
GCTTGGTACTATGAAGTCATTGAACCTGGATTCAAATATAATTTGCCTGATATTTGTTCG
GCAATTGGTTTACAACAGCTTAAAAAGATTGATAAGTTCTGGGAAAAGAGAGAGTTAATG
GCAAAAAAATATGAGGAAACCTTATCTGATTTGCCTATTATTTTGCCACCTAAAGCAGAA
AATAACTCAACACATGCGTGGCATATTTATCCAATTCGTTTGAAGGAAGATTGTGGCATT
ACTCGTGATGAGTTTATTATTAAAATGTCAGAAAAAGGCATTGGCTGTTCAGTACACTTT
ATCCCGTTGCATAAACAGCCTGTATGGCGAGATACCTATCATTTAAGCGCGGAAGATTTC
CCTGCTGCTGAAAAAGTATATGCTTCAATTGTGTCGATTCCTTTATTTACTGCGATGACA
GAAGAGGATCAAGAAAGAGTTATCCTCGCTATTCGTGAAATACTCGCTTAATTGGGATTT
TGTAATGCTAAAAAGAGTGTTTGATATTTTCTTTTCAGGATTAGGGCTTGTCGCCCTATT
TCCTGTTTTTGTTGTTATTGCTATTTGGATTAAAAAAGATTCTGATGGAGAGGTCTTTTT
TAGGCAGGTTCGTGTAGGATTAAATGGGCAGTTATTTAAAATTCATAAATTTAGAACAAT
GGCGGCTAATACCGAAAAACAAAGTAGCTTAACAATTGGAGATGATAAACGTATCACTAA
TGCAGGGAAAGTTCTAAGAAAGTATAAATTAGACGAGTTACCTCAGTTAATAGATGTATT
TATTGGAAAAATGAGTTTAGTAGGCCCTCGTCCTGAAATTCCTGAATTTATGAATCTGTA
TTCTGAGCAAGATAGAATAAAAATTTTATCCGTCAAGCCTGGTATTACAGATAGCGCTTC
TATTGAAATGGTTGATGAAAGTGAAATTTTGGGTAAATATGATAATCCTCGTCAAGCCTA
TATTGATATTATCATGCCGATGAAAGCTAAATATTATATTGATTATGTTAATAATCATAA
TATATGGGGTGATTTTGTTCTCATTCTAAGAACATTTTTAAAAATAGTTTCAAGGTAAAA
GGATTATCATCTAAACTTAACTTTTATTTAGCTACTGAAGTAAATAATAGCAAGATATTT
AGCTATAAACATTTAGGTAGAAATATTGAAGATATTTTTGAGTGTTTTAATGTTTCTCTA
AGTAAAATTGAAAAATATTCTGATACGGGGTATTCAGATGAAATACTCTGAAGAACTTAC
GCTGAGTTGTTTAAATAGCTCGTTGAGCAAGGTGAATCCTCAAAAGAGTATGTCGAAGTA
ATGGGGCATATGCAAGTAGAAATAGATTTAGAAATGATCAAAACCTGAATCTGAAATATT
ATTTTAAATATATAGTCTTAACTGTCTTAGGAAAAGGCAGTAGAGATAGGATGAGATAAC
AGTATGTTAATGCCATTAATTTATTCATTGATATATATTCCTAGAATATATAAAAAACTT
ATTTTATTATTTATTGATTTTTGTGTGTTTCCATTTTTAATTTGGATTGCTTATGTATTG
CGTTTATTGGATTTAAATGTAGATTCAATCCCAAGGTTAGTGTATGGTGAACTTTTAGTT
TCTGCTATTGCGGTTGCAAGTTTGATCGTTTGTGGTATTTATCGTTTTGTCATACATACT
TTTTCTGAAACATTAATTTCTAGATTATCTCTTGCAACATTAATTACGGTAATTGCTTTG
TTTGTATTGGGTAATAGCACTCAAGCTGTTATTCCTATGTCAATTCCTTTAATGTTTGGC
TTTTTTATGTTCTCTTGGGTGTATTTGAGCCGAGGTATAATTCGTATTTTGGTTCAGAAT
GTACTTCAAGCGGGTGTTCCTCGTAAACGAATTGCAATTTATGGTGCGGGTGCTGCAGGA
CAGCAGTTGGCAGTATTGCTATTTCGTTCCCATGATTATTTGCCTGTATTTTTTATTGAT
GATAATGAAAACCTTGCCAATACTCGTGTTGAGAGTTTAAAAGTGTTTTCGGCTCGGAAT
GTGTTTGACAAATTTCGAGATTATCAAATTGAGCAAGTTATTATTGCATTACCTTCTGTT
GAGAGATCAAGAAAAAATGAAATTGTAAAATTTTTATCTGGTTCAAAAGTAAAAATTATG
GAGATTCCGAGACTGACGCGAATTGTCGAAGGGAGTGTTTCTATCAATGATGTTAAAGAG
GTTAATATCATTGATTTGTTAGGTAGAGAACCCGTTGAACCTATTCCAGAGTTATTCTGT
AAGAATATTCAACATCAGATTGTGATGGTGACTGGTGCTGCTGGTTCTATCGGTTCTGAG
CTTTGTCGGCAGATTATTCGCAATCAGCCTCGTAAATTACTTTTATTTGAGATTTCGGAA
TATGGATTATATTCAATTGAAAGGGAATTAAACAAACTGGTTAAAACTCAGCAGTTAGGC
CATATTGAAATTATTCCGCTCTTAGGGAGCGTTCGGAACTTTAAGCATTTAGTTGAAATT
ATGCGGGTTTATCAAGTGGATACGGTATATCACGCGGCAGCTTATAAACACGTTCCAATG
GTTGAGTACAATATGGTTGAAGGTGTGCGGAATAATATTTTTGGTACTTACTATACTGCT
CGTGCTGCGATTGAAGCTCAGGTCAAATCTTTTGTACTGATTTCAACTGATAAAGCAGTG
CGTCCTACTAATGTAATGGGGGCAACAAAACGTGGTGCTGAGTTGTGTTTACAAGCGTTG
GCAATGGAAAAAGGAAATTGTTTAGATGGCATTGAACATCAAACACTTTTCTCAATGGTT
CGTTTTGGTAATGTGTTAGGTTCATCTGGCTCTGTGATTCCTTTATTTAAGGAACAGATA
CTGAAGGGGGGGCCAGTAACTGTGACTGATCCAAATGTTATTCGTTATTTCATGACCATT
CCTGAAGCTGCTCAATTGGTCATTCAAGCTGGAGCGATGGCGAAAGGTGGCGATGTATTT
ATTTTGGATATGGGGGAGCCTGTTAAGATTGTTGATTTGGCGATAAATCTAATTCAATTA
TCAGGCTTAGTAGTGAAAAATCAGGATAATCCAAACGGCGATATTGAGATTTTGTTTACT
GGGCTTAGACCTGGTGAGAAACTCTATGAAGAGTTATTAATTGCTGGAGATAATGTTGAA
ACAACAGCTCATCATCGGATTATGACAGCAAAAGAAGATTTTCTGCCGTTAAATGAGTTA
CTAAGTTTACTTAGTAAATTAGAATTGGCTTGTCAGCATAATGAATGCGATAAAATTCGT
GATATTTTGTTGAATTTTCCAATTGGGTATACTCCGGTAAGTAAAATAGTGGATTTTGTT
TGGCGGATGCAAGTAGATAAATAGTATATTTAGATTAGCCTATTCCTTTTTGATATATTC
AGTGAGAATAAGAATTGGGTAGTAGAATGCATAGTAGAATAGTGAAGATTTATTACTCCT
CAACATGTGTGAGTCAAATCAATATTTCTTTTTGGGTTTTTCTGTGCAAATAAATGTGGT
TTGTTGTATACTAGGACGATTTTTATCAAGTTCAATTCGACGTTTGGTGTGTGAGTTTTG
GACTATTCTGATGGATTTTGTTAATTATAAAATGAGTAAGATGGATTATGTGTAAGTTAA
CTAAAGCTCTTGTTTTTACTGGTGTGATTTTATCTCTTTCTGGGTGTGGGATGATTTTCC
CTGCAACGCATTCTCCTATTGTTGATACGGAAGTGAGGGGAGAGAATGTGGACTTTAAGA
AGGTTGTGGATGCTTATTTAATTACGCCTCAGTTAGTAAAGCAATTAGCTCCTCGTACGG
TGAAAGCAAGTAATAACATTGGTTTAGAACAACAAATTAAGCGTTATCAATATAAGATAG
GTGTTGGCGACATATTAAATGTCACAGTTTGGGAGCATCCTGAATTGACAACTCCTGCGG
GTGCTTATCGTTCTGCCGCTGAATCAGGTAATCAAGTGCATGCTAATGGAACTATCTTTT
ATCCATATGTTGGGCAGCTTAATGTTGTTGGCTTAACAGTAAATCAAGTTCGTGATAAAT
TGGCAAAAGCTCTTTCAGCCTATGTCACTGATCCTCAAATTGAGGTAACAATTGCCTCAT
ACCAATCTAAAAAAGCATATATAACAGGCGAAATCAAGAATCCAGGACAGCAATTTTTAA
CTAATATTCCTCTAACTTTGTTAGATGCTGTAAATAAGGCTGGAGGATTGTCTGATAATG
CGGATTGGCATAATGTGACTATTACTCGTCATGGTAAAGAGGAGAAACTCTCTTTAGCAG
AATTGATTCAATTTGGTAATTTAACGCAGAATCGTTTGTTATCTGATGGCGATGTGGTTC
ATATTCCACGCAATGATGCGAATAAGGTGTTTATTGTGGGGGAAGTGTCAAAACCTCAGA
TGTTGAAAATTACTCATTATGGTATGACGTTAACCGAAGCAATTGCTCAGAGTGGGGGAA
TTGATAAATTATCTGCAGATGCAACGGGTATTTTTGTTATTCGTGGTCAACGTGATGTAA
ATAAGTCAACGGTTTCAAATGAAGCTGAAAAAACAGATAAGATTGCAGATATTTATCAAT
TGGATTTGACTAATGCAACTTCCTATGTATTAGGAACAGAGTTTTATTTAAAACCTTATG
ACATTGTTTATGTGACAACAGCGCCAGCAACTCGTTGGAATAGAGTGATTGCCCATGTTG
TTCCGTCATTATCTGGTTTCAATAATCTAACAGAGTCTATATTAAGAGTGAGGAATTGGT
AATTAATGTTTGGAAGTATTTTAGTTGTTTGTATCGGTAATATATGCCGCTCCCCCGTCG
GAGAAAAATTATTAAAACAATATTTTCCTGAAAAGCGTATTTTTTCAGCAGGTATTTCAG
CTGAGCGTAGCCATTTAGTTGGAAAAGGTGTAGATCCAACAATGCAACAAGTTGCTATTT
CTCGTGGAGTGGATCTTTCTGAACATCGTTCACAGCAATTAACGTCTGAACTATGTAAGA
ATGTAGACTTGATTCTTGTCATGGAAAAAGGTCATATTGACTTGGTTCGACAAATTTCAC
CAGAAAGTTCTGGAAAAGTCATGTTATTTGGTCATTGGTTGGATAGCAATAAAGATATTC
CAGATCCTTATCGTCAAAGTGAAGATATGTTCCGAGAGGTTTATGCATTGATTGAGGATG
CAGCATTGAGATGGAAATTGAAACTCTAATTTTAAGGCAGTTAAAAGATGAATGAAAATA
ATCATGATGAAATTGATTTAGTAAAGTTGTTGGGGGCTTTATTAGATTATAAGTGGTGGA
TAGCTCTTTTTACATTGTTGGTGACGTTATTTGGTGTTGCTTATGTTTTACTAGCTCCGC
CTGTTTACACTGCGAATGCTTCAATTCAAGTAGAAAGTAAATCTTCAAGGGGGCTTTTAA
ACGATTTCCCAGGAATTTTAGAGGGTGAATCATCTTCAAGTACTGAAATTGCAATTTTAA
AATCAAGAATGGTTTTATCTAATACTGTTGAGCAACTTAATTTAACTACGGTAGTTGAAC
CTCAATTCTCGATCCCTTTTCTTAGTAAAGGTCTTCATCGTTTGATGGGATATGAACCAC
AATTGTCGCTCTCTTTATTTGAGCCTAAGAATCCTCAGATGAAAGAGATGATTTTGGAGG
TTGGGGAGAATGCTGGAGAGTTCTCATTATTTTTCGCAGATGAAAAAGTTCTTGAAGGGA
GCATTGGGAAAAAGTATCAAACGGAAGATTTTTCGTTTGCGATTTCTGAATTAGAGGCTA
AGCCAGGACAATTATTTAAAATTAAAAAGAATGATGTGTTGTTAGCAATTAACTCTTTAC
AAAAACAAATTTCGGTAACAGAGAGTGGTAAGCAGACAGGCATTATTGAAATTTCTATTA
ATGGAGAGAATAAAGCTCAAATTAAGAAGATAGTAAAGAGTGTATCTGAAAATTATTTGC
TGCAAAATATTGTTCGTAATTCTGCAGAAGCGTCTAAGAGTTTAGAGTTTTTGTCTAAAC
AATTACCAGAACTTAAAGCTCGTTTGGCAGAGTCTGAGAATAATTTGAATGAATTCCGCT
TAAAAAATGAATCAGTAGATCTCAGTCTAGAAGCTAAATCAGCATTAGATACTATAGTTC
AGTTAGAAGCAGATTTAAATGAGTTAACATTAAAGGAGAGTGAAATTTCTCAGAAGTTCA
CTCGAAATCACCCTGCTTATGTTGCTTTGATTGATAAGCGTAAAGTATTAAATGAGGAAA
AAATTCGTTTAAATAAACAAGTAGAACGTTTACCTAATACTCAAAAAGAGGTTATTCGGT
TAACTCGAGATTTGGAGGTAAACCAGCAAATTTATATTCAATTGTTGAATAAAATGCAAG
AGTTAGAAATTGTTAAGGCTAGTACGGTAGGAAATGTTCGTATTTTAGATGAGGCGCAAG
TTTTTCCTAATGCCGTTTCACCTAGAAAAATGATTGTGGTTGCCTTGGCATTTATGTTAG
GACTTATCTTTGCCTCAGTTACTGCGATAGCGAAAACGCTACTGCATAGAGGTATTGAGG
GAACATCTGAATTAGATGTGTTAGGCTTGCCAACGTATGCTACGATTCCATATTCAAATG
AACAGCCTATTTTTTCTAAGCATAAGGTTCAGCATTTTAAATTATTGTCGGAGTCAACGC
CTACAGATCCAGCAGTTGAGGCTTTGCGTAGTTTGCGTACAAGTTTGCATTTTGCAATGT
TAGAAGCTAAAAATAATATATTAATGATTTCTGGAGCTTCTCCGTCTGTGGGAAAAAGTT
TTATTTCAACCAATTTGGCTAATGTTCTTGCTAAAGCTGGGCACAAGGTGTTGTTAATTG
ATGCAGATTTAAGAAGGAGTTATTTGCGTCGATTATTAGGTTTAGCAAAAGGGGTTGGAT
TGAGTGATGTGATTGCACAGCAGATTCCTTTTGAACAAGTGATTCAACATTATGATAATT
TTGATATTATTGTTAAAGGAGAAACTCCACCAAATCCATCTGAATTACTATCTAATGCTC
GTTTTCAGGCACTATTAGAATGGGCGGCAAAAGAATATGATTTAGTGATAGTGGATACAG
CGCCTATTTTGGCTGTTACAGATGCAGCTATTATTGGTAGGTATGCAGGAACATCTTTAC
TTGTTGGGCGTTTTGGTGAAACTACACTTAAAGAAGTTGGATTAGCTAAAGAACGTTTTG
AACGTGCAGGGGTCTTTATTAAAGGTTTTATTTTGAATGGTATAAAACGTAAGGCTTCTA
ATCGTTATGATTATTATCAATATGATTACAAATAGTTGCTAACTTTGTAATCTTGATGTA
AGCGGTGGGATTTTAACTATGGTTATAAAAATAGTTTAGAATTTCGCCGCTTAGTGTTTT
ATCTAAACTTTAAAATAATGTTTATGTGAATAAGATTAGCAAATTGATTACAAAAACCTT
TTGATTTAATTTGTGTAAAAATATTGACTAAATTAGTAGGGTATATAGAATTCTTTCTTA
ACAATCGAGCATTTTTAAAAGGTTTGAGTATGAAATTAACTTCACGAGGACGTTATGCTG
TAACTGCAATTTTAGATATTGCGTTGCATGGCAAAGATATGCCTGTGAGTTTGGTAGATA
TTTCAGATCGCCAAGCCATTTCACTTTCTTATTTAGAGCAACTTTTTGCACAACTTCGCC
GAGAAGGTCTTGTGCATAGTGTGAGAGGCCCTGGCGGTGGCTATCAGTTAGCAAAAACGC
CTGAGGAAATTAATGTGAGCTTGATAATTGCCGCTGTGAATGAAAGTGTTGATGTATCTA
AATGTAAAGGCAATGGGAATTGCAGTAATAACAGTCGTTGTTTAACCCATTCGTTGTGGG
AGCGTTTAGAAAATCAAATCGAACAGTATTTACATACGATAACTTTAGCCGAATTAGTTG
AAGAAAATAGCGATCACGATTGTGAGAGTTCTCACTGCCACGATCATCACCATTAATCTT
ATAAAAATCTCTTAGTTAGGAGTAACAATGAAATTACCAATTTATTTGGATTATGCCGCA
ACTACGCCCGTTGATGAGCGTGTTGCAAAAAAAATGATGGAATATATGACAAAGGACGGC
GTGTTTGGTAACCCTGCATCTCGTTCTCACAAATTTGGTTGGGAAGCAGAAGAAGCGGTT
GATGTAGCTCGTAATCAAATCGCTGATTTAATCGGTGCAGATGCTCGTGAAATCGTATTT
ACTTCAGGTGCAACCGAATCAGACAACCTTGCAATTAAAGGTGCAGCACACTTCTACCAA
ACCAAAGGTAAACACATCATCACGGTTAAAACTGAACATAAAGCGGTATTAGATACGTGC
CGTCAGTTAGAGCGTGAAGGTTTTGAAGTGACCTATTTAGAGCCTGAAACAACAGGTTTA
GTGGATATTGCTAAATTAGAAGCTGCAATTCGTCCAGACACAATTTTAGTCTCCGTAATG
CAGGTGAACAATGAGATCGGCGTTATTCAACCAATCGAAGAGATCGGTAAAATCTGCCGT
GCAAAAAAAATCATTTTCCACGTGGATGCAACACAATCAGTAGGTAAAATCCCTGTGGAT
GTTCAAGCATTAAACGTAGATTTAATGTCTTTCTCAAGCCATAAACTTTACGGGCCAAAA
GGTATCGGCGGTTTATATGTTTGCCGTAAGCCTCGTGTACGTTTAGAAGCGATCATTCAC
GGTGGTGGCCACGAGCGTGGTATGCGTTCAGGTACATTACCTGTTCACCAAATCGTTGGT
ATGGGGGAAGCATATCGTATCGCAAAAGAAGAAATGGTAACTGAAATGCCACGCATCAAA
GCACTTCGTGACCGTTTATACAACGGTTTCAAAGATATGGAAGAAGTGTATGTGAACGGT
ACAATGGAAGCAGGTAAACGTGTTGATAGTAACCTGAATATCAGCTTTAACTTTGTTGAA
GGCGAGTCAATGATGATGTCATTAAAAGACATTGCGGTATCTTCAGGTTCTGCTTGTACT
TCTGCAAGTTTAGAGCCATCTTATGTACTTCGTGCATTAGGCTTAAACGATGAATTAGCA
CATAGCTCAATCCGTTTCTCAATCGGTCGTTGGACAACGGAAGAAGAGATCGATCACACT
ATCGAAATCGTGAAAAAAGCAGTAACAAAATTACGTGAACTTTCACCACTTTGGGATATG
TTCAAAGAAGGTATCGACTTAAACTCAATTGAGTGGTCGCATCATTAAAATGAAATTCTT
CCCCCATGTAATGGGGGAAGTACCTTGCGAAGCAAGGTGATGGGGGCAAATAATCAAGTA
AATTTTTCTATATATTCAATCCCCCTTCGATTTCGCTTCGCTCAACCACTTCCCCCGTAA
ACGGGGGCAGAATAAAACAGAGGAATTTAAAAATGGCATACAGCGATAAAGTTATTGATC
ACTATGAAAACCCACGTAACGTAGGTTCATTCGACAAAAAAGCATCAGATATCGGTACAG
GTATGGTGGGTGCACCAGCCTGTGGTGACGTAATGCAACTTCAAATTAAAGTAAACGAAC
AAGGTATCATTGAAGATGCACGTTTCAAAACTTACGGTTGTGGTTCGGCGATTGCATCAA
GCTCACTTATTACTGAATGGGTAAAAGGTAAATCATTAGATGAAGCTCAAGCAATCAAAA
ACAGCGACATCGCAGAAGAGCTTGAATTACCACCAGTAAAAGTACACTGCTCAATTCTTG
CAGAAGATGCAATTAAAGCAGCGATTGCAGATTACAAAGAGAAAAACGGTAAGTAATCTC
TAACAAGCGGTTAGTTTTTGCAAAAAATTTGCAAAATCTGACCGCTTGTGTTTTCGTTTA
TTGTTAATTTTAAAAAGGTTTTATTGTATCAGACGAATGAAAGAAAATTTACTTCGCTCT
GCTCCCCTCTTTAGCAAAGAGGGGCTGGGGGAGATTTGGCAGAAGTAAAGAACGAAGAAT
ATAAATTGTTTATTCCCAAATAACAGTAACTCTGTTCTGAATTATCTCTCACTTCGTTTA
TTCGTTTGACAAATCTCCCCTAACCCCTCTTTACTAAAGAGGGGAATGAGATCTTTTTAA
AATTAACTATATTCACAAGGAGAAAAAATGAGCATCACCCTAACAGAAACTGCGGCAGAT
CGTGTTCGTACCTTCCTTGAAAACCGTGGCAAAGGCATCGGTTTAAGGCTGGGTGTCAAA
ACATCGGGCTGTTCAGGGTTAGCTTATGTCCTTGAATTTGTTGATGTATTAAACGAAGAT
GATCACGTTTTTGAACAACACGGTGTTAAAATTATTGTAGATGAAAAAAGCCTTGTTTAC
CTCAGTGGCACGGAATTAGATTTTGTCAAAGAAGGATTAAACGAAGGATTTAAGTACAAC
AACCCAAATGTGAAGAATGAATGTGGTTGTGGTGAAAGTTTTAACGTCTAAGAGGTTCTG
ATGTCAAATCCATTTACGCTTTTTGATCTGCCTGTGCAATTCCAAGTAGATAATGCTCAA
CTGTCTGAGTGTTATTTAGCCTTACAAAAATCGCTTCACCCCGATAATTTTGCGGCAAGT
TCTGCGACAGAACAGCGTTTAGCAATGCAGAAATCGGCGGAAATTAATGATGCGTTACAT
ATTCTCAAAGATCCGATTTTGCGTGCTGAAGCGATCATCGCTATTCATACGGGTGAACAG
CAAGATATTGAGCAAAAAAGTAACCGAGATATGGCGTTTTTAATGCAACAAATGGAATGG
CGTGAAACCTTAGAAAGCATTGAAACCACAAAAAACGAAGCGGATCTCACCGCTTTCACC
CAAGAGATTGAGCAACAGCAAAAAGTCATTTTGCAACAACTTGAACAGGCTCTCAATGCT
CAACAATGGACGGACGCGCTAGCCATTAACGATAAACTTCGTTTTATTAAAAAATTATTG
GTAGAAATTGAACGAGTAGAAGAGAAGTTGTTTGAGTTTTAATTATGGCAGATTCGCCAT
AATTAAAATATCCGATTATTTGACGAGTGAATTAACATGTCTAACTTACAGATTCCAACG
AGTGCGAATATATTATTCTATACAACACCTGATGAATCAGTAAAAGTGAATGTCTTTTAC
CAAGATGAGACTTTTTGGCTTTCTCAAAAAAGTATGGCTGAGTTGTTTGGTGTTGATGTT
CCGGCTATTTCTAAACACTTAGATAATATCTATAGTACAGGGGAGCTTGTTCAATTTTCA
ACCATTTCCAAAATGGAAATAGTTCAACAAGAAGGTCATCGCCAAGTTACTCGTTTGACG
AATGTTTATAATTTAGATGCAATTATTGCTGTCGGATATCGTGTAAACAGTCGGGAAGCA
ACACAATTTCGAATTTGGGCAACTCAAGTTTTACGTGAATTTATTTTAAAAGGTTTTGTA
CTTGATGATGAGCGTTTGAAACAAGGTAAACAGTTTGGTTTAGATTATTTTACTAATCTT
GTTGAACGTATTCGTGAAATTAGAGCTTCTGAGCGACGATTTTACGAGAAAATTACCGAT
ATTTATGCTCTAGCCAGTGATTATGATAAATCTTCCGCCCATACAAAACGCTTTTTTTCC
ACTGTTCAAAATAAATTACATTGGGCGATTACAGGCAAAACAGCTGCAGAGTTGATTTAT
ACACAAGCCGATGCAGAAGCTATAAATATGGGATTAACAACTTGGAAAAATGCACCGGAT
GGAAAAATTTTAAAGAGTGATGTCAGTATTGCTAAAAATTATTTAAGCGAGCAACATATT
AAAGAGTTAGAACAGTTGGTTTCAGCTTATTTAGATTTAGCAGAGAATAGAGCTACTCGC
CAAATTTTAACATCAATGGCAGAATGGGAAACTTTTTTAGATAGCTTCTTAACTTTATCA
AATTATCCGATTTTACGAGATAAAGGAAAAATAAGTCACGAAATGGCAAAATTAAAAGCT
GAACAGGAATATGATAAATTTAGAATAAAGCAGGATCGTATTTACAGAAGTGATTTTAAT
CATTTTTTAGAAGCGACATTGAAACTAAAAAAGTAAAAATTGAGCGAGTAGAAGAGAAGT
TGTTTGAATTTTAATTGTGTGGTATTCGCACAAAAGAAAGTAGGGACGCCACGCGTGGCG
TCCCTACATAGAAAAATAAATATGAAAACCCTCGAAGAGCTGAATGATAAACAAAAATCC
GCTTGGACAATTATGCAAGATTGGTTCAAGCAAGCGAATAACCATTATGAAATCCTGCCG
AGAGATGTGGAAAATGCAGGGGCAGAATTGGTGGGAATGCAGTTACCGACAAGTATGCCA
CTGGGTGCGGTAATTTATGAAACGGGCGGTATTTTAGTCGATCACGGCTGGTTACGCATT
TTAGGTTCGGGTAATGAGAAACTGCCACGCGGTTTGTTTGAGTGGAATTTTGGTAAAACC
TTTGAACAATCGGGCGAAAGACCGTTTCATTTACTGATTGCTGATGATGCCATTGGTGGT
TATTTTGCGGTGAACGGTGGCGGATTAGGCGAAAAAGTCGGTTTAGTTCATTATTTCCAC
CCGAAAAAGCAGAAATGGGAGAGTATTGGCTTAAATTATTCACAATTTATCGGCTGGGCA
TTAACTGCCGATACTGCTAGTTTTTACCACAGCCTGCGTAGTGAAAATTGGCAAGCTGAG
ATTGCAGATTTAAACGGCAATCAAGTGATAAATTTAGACACAAAACAAAAACAACCGATT
GAACGCCATTATCAAGCGACATTTGCGCCTGATGATATGGGGTATGCGGTGAATTAAGTA
TTACACTTCCCTCTTTGAAAAAGGGGGATTGAGGGGGATTTAATGATCTTGTAAAAATCC
CCCCTAGCCCCCCTTTTTCAAAGGGGGGGAATAAATGATAGAGAGATAATAAAATGTCAT
TACTTCAAATTGCAGAACCAGGGCAAACGGCAGCGCCGCACCAACATCGCTTGGCGGTGG
GGATTGACCTTGGGACGACAAATTCTTTAGTAGCAACGGTGCGTAGCGGACAAGCTCAGG
TATTACTTGATGAGAAAGAGCGTGCGTTAGTGCCGTCGGTAGTACATTATGCGGCTGAGA
ATAAAGTTGTTGGTGTGGAAGCCTTTGAGCAAGCAGCAGCTGATCCGCAACATACAGTGA
TTTCTGTAAAGCGTTTAATTGGTCGTTCTTTGGCAGATGTTGAACAGCGTTATCCAAATC
TGCCTTATCAATTTGTTGCGACGGATAACGGCTTGCCGTTAATTCAAACGCCACAAGGCA
ATAAAAGCCCGATTGAAGTGTCTGCCGATATTTTAAGTCACTTAAATCAATTTGCAGAAA
AACGCTTGGCGGGTGAATTGGCTGGCGTGGTGATTACTGTGCCTGCCTATTTTGATGATG
CACAACGTCAAAGTACCAAAGATGCCGCTCGTTTGGCAGGGCTCAATGTGTTGCGTTTAT
TAAATGAGCCAACGGCTGCGGCTATTGCTTATGGCTTGGATAGCGGTCAAGAAGGTGTAA
TTGCTGTATATGACTTAGGTGGCGGTACTTTTGATATTTCGATTTTACGCCTAAGTCGAG
GTGTATTTGAAGTTTTAGCAACAGGTGGCGATACCGCTTTAGGTGGCGATGATTTCGATC
ATCTGTTAGCGAATTGGATTGCGGAACAAGCAGGTATTCAGCCAAATACAGCAAGTCAGC
AACGTGAACTACTTACTCTTGCCACTCAAGTGAAAATTGGCTTATCACAAGCGGACAGTT
TTACTGCAAAATTTGCAAATTGGCAGGGTGAAATCAGCCGTTTGCAATTTAATGAGCTAA
TCCAGCCACTTGTAAAACGCTCGTTAATGACTTGTCGTCGAGCTTTGAAAGATGCTGGGG
TAGAAGCTCAAGAAGTGCGTGAAGTTGTGATGGTTGGTGGCTCAACGAGAGTACCTTTTG
TGCGTGAACAAGTAGGCGAATTTTTCGGCAAAACGCCATTAACCTCTATTGACCCCGATA
AAGTGGTGGCGTTGGGGGCGGCTATTCAAGCGGATATTTTAGTCGGTAATAAGCCTGATG
CAGAAATGTTGTTGCTAGATGTTGTACCACTTTCGCTAGGGATCGAAACGATGGGAGGAT
TGGTGGAAAAAATCATTCCTCGCAATACCACTATTCCTGTGGCAAAAGCACAAGAGTTCA
CCACATTTAAAGATGGGCAGACAGCGATGACGGTTCACGTTGTACAAGGTGAACGTGAGT
TAGTCGATGATTGCCGTTCACTTGGACGTTTTACCTTGCGTGGTATTCCACCGATGGTCG
CTGGTGCGGCACACATTCGCGTGACTTATCAAGTTGATGCGGACGGGTTACTGAGTGTCA
CCGCAATGGAAAAATCAACCAAAGTGCAAGCGTCTATCCAAATTAAGCCGTCTTACGGTT
TGACGGACGAAGAAGTCACCGAAATGATTAAATCGTCAATGACGAATGCGAAGCAAGATA
TGGAAGCCCGTCAGCTGGCGGAACAGCGTGTGGAGGCAGATCGTGTGATTGATAGCGTTG
TCATTGCGTTGCAAGAAGATGGTGCAGAGCTACTTTCGGTTGATGAATTTAAAGGGATTG
AAGCGGAATTACAGAAATTGATTTACGCAAAACAAGGAACAGATCGCCAAGCTATCCAGC
AAGGTATTAAAGATCTTGATATTGCCACCCAAGAATTTGCTGCTAGACGAATGAATTTAT
CCATTCAAAAAGCCTTAGCAGGTAAGGCGGTTGATGAGGTGATGGGATAAAATCCAGTAG
GGACACACTGCGTGTGTCCGCAAAATAAATAACGGACACACGCAGTGTGTCCCTACAAAT
AAACAGAAGATATTAGAGGACATTATGCCAAAAATTGTTTTTCTTCCACACGAAGAATTT
TGCCCAGAGGGTATGGTTGTTGAAGCTCAAGCGGGTGAAAACTTATTAGAAGTTGCTCAC
AATGCAGGAGTTGAAATTCATCACGCTTGTGACTGTTCTTGTGCTTGCACTACTTGTCAC
GTTGTAATTCGTGAAGGTTTTGACAGCTTAAATGAAACATCAGATCAAGAAGAAGATATG
TTAGACAAAGCGTGGGGCTTAGAAATCGACAGCCGCTTGTCTTGTCAATGTATTGTGGGT
GAAGAAGATCTCGTTGTTGAAATTCCAAAATATAACTTAAACCACGCAAATGAGGCAGCA
CACTAATGAAATGGACAGATGTAAGAATGATCGCAGAAAATCTGTATGATATGAACCCAG
ATTTAGATCCAACCACTGTGCGTTTTACTGATATGCACAAATGGATCTGCGAGATGGAAG
ATTTTGAGGATGATCCAGAAGCGTCAAATGAACATATCTTGGAAGCGATTTTAACGATTT
GGTTAGAAGAGTATGAATAACCCCATAGGGCTGTAGAACAAAAAGTTGGTAATAATTATA
TTCCTGATTCTTACCAACTCTTTGATTTAAATAGTTCTTCTATCTTATATATCGTCCTGT
AATTCCTGCAAGAACCCACCACTTTGATGAGCCCACAGTTTTGCATAGACACCATTGAGA
GCTAATAATTCCTCGTGACTACCTTGCTCAACAATTTCGCCTTTATCTAATACAATCAAG
CGATCCATTGCCATAATGGTCGATAAACGGTGTGCAATGGCAACGACAGTTTTCCCTTCC
ATTAATTCGGTCAAATTTTCTTGAATAGCGACTTCCACTTCAGAGTCTAAGGCACTGGTT
GCTTCATCTAATAATAAAATCGGTGCGTCTTTCAACATCACACAAGCAATCGCAATACGT
TGCCGTTGCCCACCAGACAGTTTAACCCCTCGCTCGCCAACATGTGCATCATAGCCTGTT
CTGCCTTTAGCATCACTGAGAAGCGGAATAAAATCAGAGGCGGAGGCTCGCTCAACCTCG
TCCTGATAAAAGCTCATACTTTGTCCGAGTATCAAACGCCACAAAATAGCTTCTCATTCC
TTTGATGCTTTCAAAAATAAAAGAAATAACCTTTGCTCGAGGCGTATTCGGCATATCTTC
TGGATAAGGATTAATGCGATTTTCAAACCAATCAAATAATTTATTTAACACGGGCTTTTC
TCATAAGTATGGTGGGTAAAAATTGCAAGGTAATAAAATGTAGCGGACACACTCAGTGTG
CCCCCTACCATTTGAAAAGAAACTATTGTTAGTTCCGTAGCAATAACTATGGATTTAGCA
ATTTCTCATCTAATGCTAAATCTTTGTTACGGTTAATACCAATCGGTTGTTTTAACACAT
TACGCGCAATTTCGTGTGCATCAGCAAGAGAATGTTCCTTATATGAACCACATTGAAACT
CATTTAACTCAGGAATTTTAGTTTCATCAGGCACTTTCTCTAACGCATCACGCATAGAGG
CTTCCCAAGCTTTTGCCACTTCTTCAGCTGAAGATGAACCAATTAATGACATATAAAATC
CCGTACGGCAACCCATCGGGGAAATATCAATAATTTCAACGGTATCGCTATTGAGATGAT
CACGCATAAAACCAGCAAATAAATGTTCCATCGTATGAATACCACGAGGCGATAAAATCT
CAATGTTTGGACGGACAAAACGCAAATCAAACACAGTAATCGTATCTCCCTTCGGGGTTG
TCATTGTTTTTGCAACACGCACCGCAGGAGCGTTCATACGAGTGTGATCCACTTTAAAGC
TATCTAGTAAAGGCATAACGATTCTCCAATAAATAAAATTATGTGGGGATTATAGCCTAT
TTAAGCCTGAGTTTTCATACAAGCGGTAAGTTATTCGAAATAATTTGCAAATTTTTACTT
CAAACAAACCGCTTGCTTTCTAGTCAGTTCAATCAAAATTCTGTATAATCGCTCGTCTTT
TGTGATCTTCATCACAATTTTGGATTTCGTCAGATGAGCTTTAGCTCATCATTTTTTATT
CTCGGTGGGCGAGCCCCACCCTACAATTAAGTTATTTCAATGCAACAATTAGATACTCAA
AAACTGCGTAATATCGCAATCATTGCTCACGTTGACCACGGTAAAACCACGCTGGTTGAT
AAATTATTAAAACTTTCAGGCACATTAGATACCTCCCGTGGTGATGTAGATGAACGTGTA
ATGGACTCCAACGACCTTGAGAAAGAGCGTGGCATTACCATTCTTGCGAAAAATACCGCA
ATTAACTGGAATGGCTATCGTATCAATATCGTAGATACCCCAGGACACGCAGACTTCGGT
GGTGAAGTTGAGCGTGTACTTTCAATGGTGGACTCGGTATTACTTGTGGTGGATGCTTTT
GATGGTCCAATGCCACAAACCCGTTTCGTAACCCAAAAAGCATTTGCTCACGGTTTAAAA
CCTATCGTGGTTATCAATAAAGTTGACCGCCCAGGTGCTCGCCCTGACTGGGTGGTGGAT
CAAGTATTCGACTTATTCGTGAACCTTGGTGCGACAGACGAACAATTAGATTTCCCAATT
ATTTATGCTTCTGCATTAAATGGTGTTGCAGGTTTGGATCACGAAGATCTTGCACCAAAT
ATGGATCCGCTCTTTGAAGCAATTGTAGGGCAAGTTTCTACGCCAGATGTTGAACTTGAT
GCACCGTTCCAAATGCAAATTTCACAGTTGGATTACAGCAAATATCTAGGTGTTATCGGT
ATCGGCCGTATCAAACGTGGTACGGTTAAACCTAACCAACCTGTGACCGTGATTGATGCA
GAAGGTAAAACCCGTAATGGTCGTGTTGGTCAAGTGTTAGGTCACTTAGGCTTACAACGC
TATGAAGCCACCGAAGCCTATGCCGGCGACATCATTGCGATTACAGGTTTAGGCGAATTA
AACATTTCAGATACCTTATGTGACATCAACAATGTTGAAGCACTTCCAGCTTTATCTGTT
GATGAACCGACAGTGACAATGTTCTTCTGTGTAAACACATCACCCTTCTGCGGTCAAGAA
GGTAAATTCGTTACGTCACGCCAAATTTTAGAGCGTTTGAAGAAAGAGTTAGTGCATAAC
GTCGCGTTACGCGTAGAAGAAACTGATGACTCTGATGTTTTCAGCGTATCGGGTCGTGGT
GAATTGCACTTGTCTGTATTAATCGAAAATATGCGTCGTGAAGGTTATGAATTAGCGGTA
TCTCGCCCAAAAGTAATTTTCAAAGAGATTGATGGTCGTAAACAAGAGCCGTTTGAGCAA
GTGACCATTGATATTGAAGAACAACATCAAGGGGCGGTGATGGAAGCGCTTGGTATCCGT
AAAGGTGAAGTGCGTGATATGATCCCAGATGGTAAAGGTCGTACTCGTTTAGAATACATT
ATTCCAAGCCGTGGCTTAATCGGTTTCCGTAATGAGTTTATGACGATGACATCAGGTACA
GGCTTACTTTACTCAAGTTTCAGCCACTATGACGATGTAAAAGCAGGTGAAATTGGTCAG
CGTATTAACGGCGTATTGATTTCAAACGGCACAGGTAAAGCCCTTGCTTACTCGCTCTAT
GCACTACAAGATCGTGGTAAATTAATGATCGATCACGGTGCAGAAATTTATGAAGGGCAA
GTAATTGGTATTCACAGCCGTTCAAATGACCTAACCGTAAACCCGCTTGAAGGGAAAAAA
CTCACCAATATGCGTGCGTCAGGTAAAGATGATGCTTTAACCTTAACAACGCCAGTTAAA
TTCAGCTTGGAACAAGCGTTAGAATTTATTGATGATGACGAGTTAGTGGAAGTAACACCA
AAATCAGTGCGTATTCGTAAAAAATTACTCACTGAAGTAGAACGTAAACGTGCAAGTCGT
ACCACGACAAGTACCAGCACGAAGTAATGAGAAGTAGGGGCAACAATGCCCCTAATAATT
TATAGGAGATTAAAAATGTTTGTAGAAATTTACGGCAGATTAAGTTGCCCTTATTGCGTT
CGAGCAAAACAGCTTGCAGAAAAAATGAAAGCAGAATTACCTGATTTCGATTTTAAATTT
GTCGATATGATCGCTGAAGGTATTGAAAAACAAGATTTAGAACCGCGCGTGGGTAAACCC
GTTGCGACTGTGCCACAAATCTTTTTAGATGAGGTTCACGTTGGCGGTTATTCGGATTTT
GCTCCTCTTATAGAAGAGAAGTTTGGAATTAAATTATAAGAAGATTTTAACTTACCTATT
TGGAATTCGGTTAGTTAATCTGTAGCATTGCCTATAATAGGCTCCTGACATATGAGAGAG
CTTTTTAAGGGATTGTATACAAAAATTTATATAAAAATTAGGTTAAAGCCTTATTGTTAT
AAGGCTTTAACTTTCTAATCAACAAAAATTATTCATTATTTTAGTCTATTAAAAATCGTT
ATATTTAGATATGAGATCAGTTTTTTTATGAATTTAGAATACTTATTTCATATGGAAACC
TATTATGATGAATAGAATTATCAATATAGGAGCTGGTGTAATAGACAAAATAGCAATTAA
GAAATCATTATAAATATTTAGACTGTCGGGAGTAATATCGCAGGGTATGAGATCACATAG
ATCGTGTTCTTTACTCTCCATTGCTATTGTGTTTCAGTCCATTAAGCGCAACCAGCCCTT
TATTACAACTTTTTTTCTGCATGATGAGATCTAATTTGAGGATCTGTTGTTTTGATGAAG
AGAGTTTGTTCTTCATTGTCTGCATTTGAGTATGTGTACCAGGTTGTTTTTCTGCATCAG
CAATCAGTTTATCAACTTCTTGAAACATTTTTTGGCACTGTTCAGGTAATATGCCATTGG
TTTGAGGTTTGGTCATTACCAGTGAAGATGTTTTCAATTCAGTAGTGAAACCACTTATTG
CAATGAATAACGCACCAGTTGCGATAATCATTGAACGTAAAATAGCGTTTTTCATAGTGT
TCCTAATGATTAGTTTAACTGTTAGATGAAAGTTACGCATATTAACATAGATCTCAAGGT
ATCGTCACGTACTATTTAAGGATCTTTATCTACGGTGTAAATAATTTGTTAAATCTAGAA
ATTCTATTCACAAATAATTTACAAAGCTGCTAAGCAGATAAATGAGTGGTATTTTGCCTA
ACTTGATTTATATCAAGTTGTAACAATATAAATTTCATATTTTTTAAATATTTAGCTCAA
AAATGTGATCAATGTAATAATTTTGCTATTTTTTATTTGCTTATTTACGAGTAGAATAGA
TTCTTGACATTATTGCTACTTATTAATCTTTGATTGGTAACTGTGCAAAAACAATGTTGA
TTGGGGGATTACTTGGTATTCTTGTAATCAATAATTCAGACTTGTATATATAAAGAGGTT
TGAGATGTTAGACGTTGTTGAACTCTCACGTTTGCAGTTTGCTTTAACTGCTCTCTATCA
CTTCTTATTTGTACCGCTTACATTAGGCCTTTCTTTCGTTCTTGTGGTGATGGAAACCTT
ATATGTAACAACAGGTAAAGAAGTGTATAAGGATATGACAAAGTTCTGGGGTAAGTTATT
TGGTATTAACTTTGCTCTAGGGGTAACGACAGGGATTACAATGGAATTCCAATTCGGTAC
TAACTGGTCATATTATTCTCATTATGTGGGTGATATTTTTGGTGCTCCATTAGCGATTGA
AGGCTTAATGGCGTTCTTCTTAGAATCTACCTTTATTGGTCTTTTCTTCTTTGGTTGGGA
TCGTTTATCAAAAGGTAAACACTTACTAACGACTTTTGCGGTCGCATTTGGTTCTAACTT
CTCTGCTTTGTGGATCTTAGTTGCTAACGGTTGGATGCAAAGCCCTGCAGGTTCAGAATT
TAACTTTGAAACAATGCGTATGGAAATGGTCAGTTTCTCTGACTTAGTGCTAAACCCAGT
AACACAATCTAAATTCTTACACACTGTTTCAGCGGGCTATACCTGTGGTGCGATCTTCGT
ATTAGGTATTAGTGCATACTATATCTTAAAAGGTCGTGATCTTGGATTTGCTCGTCGTTC
ATTCTCAGTAGGTGCAAGTTTCGGTTTAGTCGCCATCATTTCTGTATTAATCATGGGTGA
TGAGTCAGGCTATGAAATCGGTAAAGCACAGCCTGTGAAATTGGCGGCAATGGAAGGTGA
ATTTGAAACTCACCCAGCTCCAGCTGCGTGGAATGCGTTTGTTATTCCTAACACCGCTGA
AATGAAAAATGAAATGGCAATTTCAATTCCTTATGCTGCAGGTATTATCGCAACGCGTTC
TTTAGACAAAGAAATTAAAGGTTTGAAAGATCTTCGTGAAGAGAATGTACAACGTGTACG
CAATGGTATTGTTGCTTATGGTTTATTAGAAAAATTACGTTCTGGTAACTATACTGAAGC
AGATAAAGAAGCATTTAAAGCGGTTCAAAAAGATCTTGGCTTTGGTTTACTTTTAAAACC
ATATACAGATAAAGTTATTGATGCAACAGAAGAGCAAATCTTAAAAGCAGCAGCGGATAC
TATTCCAAACGTAGGTCCAACATTCTGGTCATTCCGTATTATGATGATTGCCGGTGGTTT
AATGTTATTACTCATTATCGCAGCATTTGTTCAAAATGTACGCGGTACAGTAGGTACTAA
ACCATTGTTATTAAAAGCATTGTTATGGGGTATTCCACTTCCTTGGATTGCGATTGAAAG
CGGTTGGTTCTTAGCTGAGTATGGTCGTCAGCCTTGGGCAGTGTACGAAGTATTGCCAAC
AGGGGTTGCGAACTCTGCATTAACAGCGGCAGATCTTTGGATCTCAATCGGCTTGCTATG
TGGTTTATATACCGTATTCTTGGTAGTTGAAATGTATTTAATGTTCAAATATGGTCGTCT
TGGCCCAAGTGCATTAAAAACAGGTCGTTACCACTTTGAACAATCTGCGAAATAAGTAGG
AGTAAAATATGTTAGATTATGAAGTTCTACGCTTTATTTGGTGGATTTTAATTGGTGTAC
TTTTAATCGGCTTTGCGATTACCGATGGTTTCGATATGGGAGTATTAACCCTATTACCAA
TGGTAGGTAAAAGCAATGTTGAACGCCGTGTAATGATTAACTCAATCGCTCCGCACTGGG
ACGGTAACCAAGTTTGGTTATTAACTGCAGGTGGTGCGATCTTTGCAGCCTGGCCAACGG
TTTATGCAGCATCATTCTCAGGTTTCTATTTGGCGATGATCTTAGTTCTAGCGGCATTAT
TCTTCCGTCCAGTGGGCTTTGAATACCGTGCGAAAATTGATGATCAAAAATGGCGTAATA
CTTGGGACTGGGGATTATTTGTGGGAGGTTTCGTTCCATCATTAATCTTTGGTGTTGCAT
TCGGTAACTTATTACAAGGCGTACCATTCCACTTTAACGAGTTAAACCAAGTAACTTACG
AAGGTTCAACCCTTTGGAAATTATTAGGCTTATTAAATCCATTTGCATTACTTTGCGGTG
TGGTAAGTTTAATGATGCTTACCACTCAAGGTGCAACTTGGTTACAAATGAAAACAACGG
GCGAATTGCGTAACCGTGTAAGAAATGTTGCTCAAGTGACCGCTTTAGTAGCGTTAGGTG
CATTCTTACTTGCAGGTGTTTGGGTTTACTTCAAAGATGGCTTTGTGATTACCAGTGCTT
TGGATCACAATGGTCAATCTAGTTTAGTGAACAAAACAGTCGTATTAGAAAGCGGTGCTT
GGTTCAAAAACTACTTTGAAATGCCTGTATTATTCATCATTCCTGGTTTAGCGGTGATTG
GTGCATTAGGTACTGTGGTTAGCTCTAAAGCAAATAATGGTGGACTTGCATTCTTATGTT
CATCAATTATGCAAGCGGGCGTGATCTTAACGGCAGGTGTTGCAATGTTCCCATTCGTAA
TGCCGTCAATTACTCACCCAGAAATGAGTTTAACAATGTGGGATGCAACTGCAAGCCATA
ACACATTAACAGTAATGTTTATTGTGGCGTGTATCTTCGTTCCAATCGTATTAGCTTATA
CTGTGTGGACTTACTTCAAAATGTTTGGTCGTCTTGACGCTAAATATATTGAAGAGAAAA
GTGCAAGTTTATACTAAGGAGAACCAATATGTTTTATGTAACTTGGGTACTAGGTGTGTT
ACTTGCTATTCTGTTTGCAACAGTAATCACTGTAAGTATTGAAAAAACAGGTAAGTTTGA
CGAGTAAGATGGTTAATTCACTCTATCAACTCACAAGAAAGGGCTGGCTACAAGCCCTTT
CTTTTATCCTTTCTATTGCAATGTTTGCAATGATATTGCTCTATTCCAACACCTTTGCTC
TCTATTTTGGAGGGAAAATTCCTTACTTAGTCGCAGGTGTTTTCTATGGTATGTTGATTT
TATTTGTTCACGGTTTTGGCTTTGAGATTAAATCAACACGATGGCAAATGGTTTTTATGC
CGTTGTTGGGATATGCCATTATCTTACCTTCATTAATTGCATTAGTCGTGCTGCATTAGC
CTTTAAATTAAGAACCCAAAGCAATGGGTTCTTATCATATTGCTTGTTTTATATTTAATT
TATCTCTAAAAATACTTGCACAACGATTTTTCTCTCTCTAAAATGGCGAGTAATTTACGC
CTGATTTTTGGGCGTTTTTCGTTTTGGAAAGATAGATAGGGCATTGCAATGGATTTTCCT
ATTCGTGTGTATTATGAAGATACTGATGCAGGTGGTGTGGTTTATCACGCACGTTATTTA
CATTTTTTTGAGCGTGCAAGAACAGAATTTTTACGTCAATTAGGCTTTTCTCAACAGCTA
TTATTAAGTCAATCAATGGCTTTTGTTGTGAAAAAAATGGATATTGACTATAAAAAACCT
GCTTATTTAGATGATTTTCTCACAGTTAAAAGCATTATTTCTGAACTAAAGGGTGCAAAA
ATAGTCTTTAAACAGACATTATGGCGAGATGAGGAGTGCTTGTGTGAAGTGAGTGTGGTT
GTCGTGAGTGTTGATCTAGCAAAAATGAAAGCAATCGCCATACCTGAAGATATTAAGCAG
GCTTTTAACGCTATAATCTCAATGTAATTGTTTTATTTGGAGTTTTTATCAATGGCAACT
GAATTTAATTTAGTTTCATTATTCATGGAAGCGAGTATTGTTGTTAAGTTAGTTATCTTA
ATACTGATCTCTTTTTCCGTGTTATCTTGGGCAGTGATTATTCAACGTAGCCGCGTATTA
ACAAGAGCTAAAAAAGATTCTTTAAACTTTGAAGATCGTTTTTGGTCTGGCGAAGATTTA
CATCGTTTACACGAAGGGTTAGAACATCGTCGAGATGGTTTAACTGGAGCTGAACAAATT
TTCTACGTTGGTTTTAAAGAATTTAACCGCTTACAGCAAGCAAACCCAGATTCGTCAGAG
TCAATTATTCAAGGTTCTAGCCGTGCAATGAATCTTGCATTAAACCGTGAATTAGAAGAA
CTTGAAAATTACATTCCGTTCTTAGGTACTGTTGGTTCGATCAGCCCATATATTGGTTTA
TTTGGAACAGTTTGGGGGATTATGCACTCATTTATGGGACTAAGTGCGGTAAAACAAGCA
ACCTTACAATCTGTTGCACCAGGTATTGCCGAAGCATTAATTGCCACAGCGATTGGTTTA
TTTGCAGCAATTCCTGCAGTAATGGCATATAACCGTTTGAACTTGCGTGTAGGCAAATTA
GAGCAGAATTATGTGAACTTTATTGATGAGTTCACCACAATTCTACATCGCAAAGCGTTT
GCGAAAAAATAAGTAAAAATTAAGTGAAATGCTACCGCTTGTTGTGGTAGTTTGAATGGA
TAGATAAAGAGGAAACTATGTCTTACCGTCGTCGTAAACGTAATGACATTAAATCTGAAA
TTAACATCGTGCCATTTTTGGACGTGTTACTGGTGTTATTGCTGATTTTTATGGCAACAG
CACCGATTATTAGTCAAAGTGTGGAAGTGGAATTGCCTGAAGATCGCCATAGTCAATCCG
TTTCAAATGAAGATAAAACCCCTGTTATTTTAGAGATCGCTGGGGTCGCTTTGTACAAAT
TGAAAATTGACGGAAACTACATTCAAGTTAATGAACAAGAGAACTTAGCGGAGCAAGAAG
TCATTGCTTATGCTGGTGAGGCTTTCCAAAAAGACAATAATACCTTATTCCTTGTGGCAG
GTGGTAAAGACGTACCTTACGAAGAGGTAATGAAAGGGATCTCATTATTAAAAGATGCAG
GGATCAAAACCGTAGGTTTAATGACCGAAGGTAAATAGTCAGCGAGGATAGAGCGTGAAA
TATCAAAATGATAGATTAGAACTCGCTATAATTGTGTCAGTTTTACTGCATTTATTGTTG
ATAGGCTTATTAATACTGGGTTCTTTTTTCACTAATACTCACTTAGCTTCTGCTGGCGGA
AGTGGCGGTGATAGTAAATCTCTTGAAGCTGTGATGGTTGATACTGGACAGGTAGCCGCT
GAATATGGGCGATTAAAAGCTGAAAAGCAAGGGCAAGCGAAGGTTGAACCTAAAGAAGAG
CCTAAAGAGGAAGTTAAGGAAGAGGTTGAAGATAAACCTACCCCAGAAGAAATTGCTGAA
CAACAAGAACGTGAGAAGGCAATTCAGTTAGCTCAGCAGAAGCAACAAGAAGAAAAACGT
CAGCAAGAATTGGCTCGTCAAGAAGCATTGAAACAAGAGCAAATTAAGCAAGAACAGTTG
AAAAAACAGCAGGAAGAAGCAACACAACGTAAACTTGCAGAAGCAGCCCGTTTGAAAGCT
GAAGCTGAAGCAAAACGTTTAGAAGCCCTTGCAAAGCAAGCGGAAGAAGAACGGAAAATA
AAAGAAGCAGAGCAACAAAAACGACTTGAAGAGCAGAAAAAGCTAAAAGCAGAGCAGCAA
GCTCAAGCTAAAGCACAAGCAGAAAAAGAAGCAAAAGAGAAAGCAGAACAAGAAGCGAAG
CTCAAAGCAGAAAAAGAAGCAAAAGAGAAAGCAGAACAAGAAGCGAAGCTCAAAGCAGAA
AAAGAGGCGAAAGAAAAAGCCGAGAAAGAAGCTAAGGCAAAAGCGGAAAAAGAAGCGAAA
GCCAAAGCCGCTGCAGAGGCAAAAGCGAAAGCAGAAGCGGCTGCAAAAGCTGAAAAAGCG
AAAAATAATAAAGTACTTGATGATTTTTTAAGTGGTGGCGAAGTTGGCGGTGGCACGAGC
AACGGCGGTAATAAAAATAGTGCCGGCTCACAAGGCTCTGGCGGTACAAAAGGTTTAGGT
CAGGGTGCTAATGTTGATGGTAATGCCTATGGGCAACGAATTAAGAAACTTATTCAGTCA
AAATACCGTGTTGATCCGAGTTTTGCAGGTAAACAATGTGATGTGAAGATTTTCCTAGAG
CGAGATGGTACTATTACCAACTATCAAGTCGTTTCAGGGGATAAAGCAGTGTGTGATGCA
GCTGTAAGTGCGATTGTGGCAACCCGTAAAGTGCCGCCTGCACCGTCAGATGCAGTTTAT
CAGCAATATAGATCACCAACATTAGATTTTAGTTTAAAAGTTCAATAGTTCAACCTAGAG
GGTTAAGATGAAATTAGTATCTCGTTTAACGAGTATTCTTGGTATTGTCGGATTATTTTT
TTCTGTCGGTGTAAAAGCTGAGTCAGATGTCAGAATTTCGATTGACCAAGGTGTGAGTAT
GGCTCAACCGATAGCGGTTATTCCATTTAAAGCAATGGGGGGCGTACCTGATGATGTCGC
TCAAATTATCGCAGATGATTTGAGAAATAGTGGTAAGTTTACACCGCTTGATCGTGCTAG
TTTACCAGCTCAACCGAGTTCAGCAGCAGAAGTCAATCCTGAACAGTGGACAAATATCGG
CATTGATAATGTGGTTGTGGGGCAAGTGTCTGCAGTAGGTGGTGGCTATAACATCGCTTA
TCAATTAGTGGATACTTTGGGAACTTCAGGAGCAGCAGGAAATGTGATTGCTCAAGGTTC
ATTTAATGTTCCAGCTGCCCAAATGCGTTTAGGGGCTCATACGGTAAGCGATCAAGTATT
TGAAAAATTAACACAGATCCGTGGTGCATTTAGAACTAAAATCGCTTATGTGGTACAACG
TGGAGTGTCCTCTTACGAGTTGCGTGTATCAGATTATGATGGTTTTAACGCCTTTACCAT
CGTAAAAAGTAAAGAGCCTTTGATGTCACCAGAATGGTCACCAGATGGTTCAAAATTAGC
TTATGTGACTTTTGAAAACAAAAAATCACAGGTTGTTGTTCACGATATTCGTTCGGGAGC
AAGAAAAGTGATCGGATCTCTTAGAGGGCATAATGGGGCGCCTTCATTCTCACCAGACGG
TTCAAGAGTGGCGTTTGCTTCTAACCAAGATGGTGTATTAAATATTTATGTAACAGGGGT
GGGCGGTGGTTCACCAAGACAATTAACCAGTAACGCAGGAAATAACACCGAACCAAGCTG
GTCACCAGATGGTGGTTATATCCTGTTTACATCAGACCGTGGTGGCTTACCACAGGTTTA
TCAAATGAGTTCATCTGGTGGCGGTGCTAGCTTAATTGGTGGCAGCGGCAGTGGTAAAAT
TTCGGCAGATGGCAAGAATTTAATCATGGTTTCAGGTGATAGAATTGTAAGACGAGATCT
TGTTTCAGGTAGCACAGAAGCAATCAGTTCTACGTTTTTAGACGAAAGTCCAAGTATTTC
ACCAAATGGAACAATGGTTATTTATAGCTCTACCAAAGGTGTGAGTAAAGTGCTACAATT
GGTGTCCGCAGATGGGCGTTTCAAAGCTAATTTGCCGGGAGCAGGTGGACAATATAAATT
CCCTGCTTGGTCACCTTATCTGACTAAACAATAATTCTTTTTGGAGAAAAAAATGAAAAA
ACTAGCTAAAGTTTTAATGATTGCGGCACCAGCTTTCGTTTTGGCAGCATGTAGCAGCTC
AAACGACAATGCAAGTGCTAATGCAAGTGCTAATGCAGGTCAAACATTCGGTGGTATGTC
TGTTCAAGATTTACAAACCCGTTACAACACTGTATATTTTGATTTCGACAGCTACACACT
AAAAGCTGAAGATCAACAACTTTTAGATGCACACGCACAATACTTAGTTGCATCTAAAGG
CAAAGTAACTGTTGCAGGTCACGCTGATGAGCGTGGTACTCCAGAGTACAACATCGCCTT
AGGTCAACGTCGTGCTGACGCAGTTAAAGATTTTTTAGCAACTAAAGGTGCTAGCAACGT
GGCAACAGTTTCTTACGGTGAAGAAAAACCAGCAGTATTAGGTCACTCAGAAGCTGATTA
CTCTAAAAACCGTCGTGCAGTGTTAGAGTACTAATTTTTAGTTTTCTAAAATGCCAAATA
GTAAGGCCCCGAATTTTCGGGGCTTTATTTTTATGTGTAAATTCATCATTCCTTAATTAT
TTTTTAAGGATTTTCCGTTAAAATGCTCACAATTTTGAATAAGTAAATAAGGGCAATAGA
TGCAATTTATTGGGAAAATTCTCGGTTTCATTTTAGGTTATAAGTTTTTTGGCGGATTTT
TTGGCGGTTTGCTAGGGCTTATTATTGGGCATTGGGGCGATAAAAAACTGCATGAGCTAG
GTAGCGTATCTTCAACTATGTTTGGCAAAGCACTAACTCGTCAGTCACTCTTTATGCAGA
CAACTTTTGCGGTATTAGGACATATTTCCAAAGCAAAAGGACGAGTAACGGAAAATGATA
TTCAGCTCGCCCGTCAGCTTATGGCAAATATGAAACTCGATGCGAATAATCAACAACTTG
CTCAAAAAGCCTTTACTTTAGGAAAAGAGGCTAATTTCCCGTTACGCCAAGTTATGCAAG
AGTTTCGTGAAGCCTGTGGACAACGCCGTGATTTATTGCGTTTCTTCGTAGAAGTCCAAA
TGCAAGCCGCATTACAAGATGGCAATTTAGATGGCAATGAGCAGCAAATTTTATTCACTA
TTGCTGAAACATTGGGAATGTCCCGCTTGCAGTTTGAACAGATGATCGCAATGGTGGCGG
CGGCTCAACGTTTCCGCTCAGGCTATTATCAATATGAACAGCAAGGCTCAAGCCAACAAG
GACAATATCAAGGAAATTATGGCGGTTATCAGCGTTCGAGCGGGCCAAGTTTAAAAGACG
CTTATAGTATATTAGGGGTATCAGAAAGCGACGATCAAACCACGGTTAAACGTGCTTATC
GTAAATTAATGAATGAACATCACCCGGATAAATTAGTCGCAAAAGGTTTACCGCCTGAAA
TGATGGAAGTGGCAAAAGAAAAAGCACAGCAAATTCAAGCCGCTTATGATCTTATTTGTA
AATCAAAAGGATGGAAATAATGCAAACCCGTTCTCATATTGTTCCGCTTTTTTTAGCTAT
TGTAATCATCGTAATTGCCGTGTGGTCAGGACTTAATCCGACTGATCGTGCGGTGTGGTA
TGCCGAAGTTATGCCGATTTTTGTGGTGTTCGGCTTATTGGTGGTGACTTATCCTCGTTT
TCAATTTAGTGGACTTGCCTATGTGCTGATGTCTCTGTGGATGATTATGCACCTAATCGG
TGCAAAATATACCTTTGCGAATGTGCCGTTTGACTGGGCAAATCAATATTTGACCTTTTT
AGGCGAAGATCGTAACCACTTTGACCGTGTGGCTCACTACATTATCGGCTTTTATAGCTT
CCCGATGGCGGAATGGTTATTGCGTAAACGTAAATGCGGCTTGGGCGTGGCATTCTTCTT
TTCGCTCTTTTTTATTATGTCGGTTGCCGCTGCCTATGAAATTATCGAATGGCAATATGC
GGTAATTGAAGGGGGCAATGCGGGCATTGAATTTTTAGGTTCGCAAGGCGACATTTGGGA
CACTCAAAAAGATATGCTCGCCGATACGCTAGGGGCAATTACCGCATTAATCATCTACTT
AATTGCTCGCCCTGACCTACGTTTACGCCATTTTTCTTACTAATAGCGGTCGGATTTTGT
GGAAAATTTACCAAAAGTTATCCTTGCACCTATGCAAGGGGTGTTAGACCCTTTTGTGCG
TCAATTATTAACGGCAGTCAATGATTATGATCTGTGCATTTCAGAATTTGTGCGAGTGGT
CGATCAAAAACTGCCGAAGAAAACGTTTTATCGCCTTTGCCCTGAGCTACACAATAACGG
CTTTACCCCATCGGGTACGCCTGTGCGTGTACAACTTGTAGGACAACACCCACAATGGTT
AGCAGAAAACGCAGCACTTGCCGTTGAACTAGGCTCGTACGGGGTCGATCTCAACTGCGG
TTGTCCGTCTAAAACAGTGAATGGCAGTAACGGCGGTGCGTCCTTGTTGAAACAACCTAA
ATTGATTTATCGAGCAACAAAAGCAATGCGAGAAGCGGTACCTTGCCATCTTCCCGTGTC
GGTCAAAGTGAGACTGGGCTGGGATAGTAGCGAACAAGCCTTTGAGATCGCCGATGCGGT
GGTGCAAGGAGGTGCAACGGAAATTACCGTACACGGCAGAACTAAAATGGACGGCTATCG
AGCGGAACGCATTAATTGGCAAGCAATCGGCGAGATAAAAAAACGGTTGCCTATCCCCGT
GATTGCGAATGGTGAAATTTGGGATTATCTCTCTGCAAAAAAATGCCGTGAAGTGACCGC
TTGCGATGCGTTAATGATTGGGCGTGGAGCGTTAAATGTGCCAAATTTAAGCAAAGTTGT
GAAATATAACCAGCCTAAAATGGCGTGGAACGAGGTATTACAGCTCTTATTTCAATATGT
GCATATGGAAAACGAACTGGATACCGGCTTTTATCACGTCGCACGCATTAAACAGTGGTT
ACGTTATCTCGATAAAGAGTATCCCGAAGCGGTGCAACTGTTTGATATTCTCAAAACAGA
ACACGGCTATGAAGGGTTAAAACAGCATATTATACAAGCGGTGAAATTTTAATGGAAAAA
CGTATTTTTACTGAAGAAATAGTTGAAAAAGACGAAAAACATCAACCTAAACAAGAGTTT
AGCAATGCCGATATTCAGCTTGACGAAGAGCCAAAAGCGGTTGAAGCAGAACTGATTATT
GAAGAAAGTTTAAAACCATCTCGCTTTTGGCTAAGGTTATTTCTGGCGGCATTAGCCTTG
TTTGGCATTGCGACTATTGCTCAATCGGTACAATGGTTAATTGATACTTGGCAAGCAAAT
CAATGGATTTACTTTGCCTTTGCCGTTGCCTTTTTTGGTATCAGCTTGGTTGGTGTTGGT
GCTATCATCAATGAATGGCGGAAGTTACGTTGGTTGCGTAAACACAATTATAATCAACAA
GTGAGCCAACAATTACTACTGGAAACAGCCGATACAAGCGGTGAAAAAGCACGAGAATTT
TGCAAATTGGTGGCTAAAAATTTGGCTCAAACACCGATGGTTCAACAAGCGGAGCAACGT
TGGCAGTCTCAGCTTGATGAAGCCTATAACAGCAAAGAAGTGCTGTATCTTTTCAGTGAA
AATGTGTTAAGCCCGATTGATAACCAAGTCAAAAAGATGATTAGCAAAAATGCGGCGGAA
AATGCAATTATCGTTGCGGTAAGCCCTTTAGCATTGGTGGATATTTTAATGGTGGCGTGG
CGAAACATTGCTTTAGTCAATAAAATCACCAAAGCCTACGGAATGGAATTGGGCTATATC
AGCCGTTTGAAACTGTTCCGAATGGTGATGACGAATATGGTCTTTGCAGGGGCGACGGAA
ATTGCCAGTGATGTTGGATTAGATTTTTTCTCACAAAATCTCACCGCTCGTTTATCAGTT
CGAGCAGCACAAGGGATTGGTGTGGGACTGCTCACTGCTCGTTTAGGCATTAAGGCAATG
GAATTTTGCCGCCCGGTGATGTTCCAACAAAATGAACGTCCAAAACTTTCTGTTGTCAGA
CAAGAGCTGATCGGCGTTCTAAAAGAACAAATGTTCAGTAAAAGTAGGGAAGAATTTGAG
TTTTTCCACAATAATTAATTTTTACAATATCTGCATGAGTTTACTGATGTTGTATTCTGT
TCGGGGGCAAAATTGTGTAGTTGTTTTAAATTAAATACTAATTTGGCATAATGCCCGAAG
AGCGAATTAATCTCTGAATAAAATGATTTACTGGCTGTTTTTGTTTGGATGTCAATCATT
AAATGATACGGCCAGCGGTATAAATAATACGATTTAGCTATAGTAACTTATCAAGTTACT
TTCTTATGAAAAAAAGAGTTAATCAGATTAATTAAATGTTTTAGGTTGTCTAATGAAAAT
TGCCCTTGGAATTGAGTACGATGGTCGCCGTTATTGTGGGTGGCAGCGCCAACAATATGT
TGATTCAGTACAGCAAAGATTGGAAGAAGCCTTATCAGTCATTGCAAATTCATCTTGTGA
AGTGTTTTGTGCAGGGCGAACTGATGCTGGAGTACATGCTACTGGGCAGGTTGTACACTT
TGATACGGATGTAAATCGACCTATGCAGAGTTGGTGTTTAGGGACCAATGCTCATTTACC
AGAAGATATTGTGGTGAAATGGGCTATTGGAGTAAGTGACGATTTTCATGCTCGTTTTAG
TGCTCTTGCTCGTCGCTATCGTTATGTTATTTATAATAATAAATTACGTTCAGCCATATT
ACCGAAAGGGATTTCTCATTATCACTATTCTCTGGATCATGAAAAAATGCATGAAGCAGG
GCAGTTTTTATTGGGAGAGAATGATTTCAGTTCATTTCGAGCTGCGAAGTGTCAATCACA
TACGCCATGGAGAAATGTTCATCATCTCATTGTGAGTCGCCATCAAGACTATATTATATT
GGATATTCAAGCGAATGCATTCGTTCACCACATGGTAAGAAATATAGTTGGTAGTTTGAT
TGAGGTTGGAAGAGGCGATAAACCTGTTGAATGGATTAAATGGCTATTAGAAAAACGAGA
TAGGACGTTGGCTGCACCAACAGCGAAAGCTGAGGGACTATACTTGGTTGAAGTTATTTA
TCCTGAGAAATTTAGTATTCCTCAGATGCCATTAGGACCTTTATTCTATTATGGTAAATA
ACTATTTATGTATATTTTAAGAAAATCAGTACTAGTATCTTTGTAAATGATTCTAGGGAT
AAATTTAAGATGAATTGTGCAGAATTATTAGTCAATGTAACCCCAAGTGAAACGAGGGTA
GCATTGGTTGAAAATGGTGTGTTAAAAGAAGTCCATATTGAGCGTGAGGCAAAGCGAGGT
GTTGTCGGTAATATCTATAAGGGACGAGTGACACGGGTTTTGCCTGGTATGCAGTCGGCA
TTTGTTGATATTGGCTTAGAAAAAGCGGCATTTTTACACGCATCAGATATTGTTTCTCAC
ACTGAATGTGTTGATGAAAGCGAGAAAAAGCAATTTGTTGTCAAAAATATCAGCGAGTTA
GTGCGAGAAGGGCAGGATATTGTGGTGCAAGTGGTCAAAGATCCTTTAGGTACTAAAGGG
GCAAGATTGACAACAGACATTACATTGCCCTCTCGTTATTTGGTTTTTATGCCAGAAAAT
AGCCATGTTGGCGTGTCGCAACGCATTGAAAGTGAAGAAGAACGTAATCGCTTAAAATCG
TTAGTTGAGCCGTATTGTGATGAGCTAGGCGGTTTTATTGTAAGAACGGCTGCTGACAGT
GTGAGCGAAGAGAGCCTTGAACAAGATGCGGCTTTCTTAAAGCGGTTATGGCGAAAAGTA
CTAGAGCGAAAAGGAAAATATCCTGCGAGATCTTTACTTTATGGGGAATTAGCTTTGGCA
CAACGAGTGTTGCGTGATTTCGTTGGAACGCATATTCATTCAATTCAAATTGACTCAAAA
ATGACCTATGAGCAGGTAAAAGAGTTCTTAGCTGAGTTTATGCCAGAGTTAGCCAAGAAT
GTGAGTTTATATAGTGGGACTTTACCCCTCTTTGATGTTTATCGCATTGAAGATGGTATT
CAAAAAGCCTTGGATAAACGTGTCGATCTAAAATCAGGTGGGTATTTAATCATTGAGCAG
ACAGAAGCAATGACCACCATAGATATTAACACTGGGGCTTTTGTCGGACACCGAAATCTT
GCCCATACGATTTTTAATACTAACATTGAAGCAACACAGGCAATCGCACATCAATTACAA
CTGCGAAATTTGGGTGGTATTATCATTATTGATTTTATTGATATGCAGGAAGAAGAACAT
CGCCAGCGTGTGCTAGAGTCCTTAGAACTTGCTTTAAAAGGTGATCGAGTCAAAACAAAT
GTCAATGGTTTTACCCAACTTGGGTTGGTTGAAATGACGCGTAAGCGTACCAGAGAAAGC
CTTGAACGAGTGTTATGTTGCGATTGTTCTTCTTGTAAAGGGCGAGGTACGATAAAAACC
GTTGAAACAGTCTGTTATGAGATTGTTCGAGAGGTCGTTCGAGTTCATCATTTATACAAG
TCGGAACGTTATGTAGTATATGCTTCTCGTAGCGTGGCGGAATACTTGATTAATGAAGAA
TCTCACGCATTGCTTGCGGAATTAGAAGTCTTTATCGGTAAAAAAGTCGAAATTAAAATT
GAGCCGTATTATCACCAAGATCAATTTGACGTAGTAGTAATGTAATATTAGGCTTGATAG
CTTAAAAAACAAGCTATTTTGAAATAAAGTTGTTGCAAAATACAGGGGGGGGCTTAGAAT
GCCCCCGTCTTTTATTTGAAAGACTTGGTTTTTTTGGAGTAATCCAACCTCTTCTTTATT
TTACTCTTTTAGGAGAATACATTGATGAAAAAATGGGCTGTTGCATTCACTTCGGGTATG
GTGATGTTAGGGGCAAATAGTGCATTAGCAAATGACACTGTACATCTTTATACTTGGACA
GAATATGTGCCAGAAGGTTTGTTAGAAGAATTTACTAAACAGACAGGTATTAAGGTTGTG
GTTTCAAGTCTTGAATCAAATGAGACAATGTATGCGAAACTCAAAATTCAGGGTAAAGAT
GGTGGTTATGATGTAATCGCACCAAGTAACTACTTCGTGTCAAAAATGGGACGTGAAGGT
ATGTTAATGGAGCTTGATCATAGCAAATTACCTGTGATCAAAGATCTTAACCCAGACTGG
TTAAATAAACCTTACGATAAAGGCAATAAATACTCTTTACCACAATTATTAGGTGCACCA
GGTATTGCATTTAATACTAATTCATACAAAGGTGATAATTTCACTGCTTGGGGCGATTTA
TGGAAACCTGAGTTTAAAGGTAAAGTTCAATTACTTGATGATGCTCGTGAAGTATTCAAC
ATTGCTTTATTAAAATTAGGTCAAGATCCAAATACTAAAGATCCAGCAGTGATTAAAGCG
GCTTATGAAGAGTTATTAAAATTACGTCCAAACGTATTAGCATTTAGCTCTGATAACCCT
GCTAACTCATTTATTTCTGGTGAAGTAGAAGTGGGTCAATTATGGAACGGTTCTGTACGT
ATTGCGAAAAAAGAGCAAGCTCCTGTAAATATGGTGTTCCCGAAAGAGGGCCCAGTATTA
TGGGTGGATACGCTTGCAATTCCATCTAATGCGAAAAACCCAGATGCAGCTCACAAGTTA
ATTAACTACTTATTGAGTGCACCTGTGGCTGAGAAATTGACATTAGAAATCGGTTATCCA
ACTTCAAACGTAAAAGCGTTAGAAAAATTACCAAAAGAGATTACCGAAGATCCAGCAATT
TATCCGACCTCTGAAGTGTTACAAAAAAGCCAGTGGCAAGATGATGTGGGTGATGCGATT
GAGCTCTATGAAAAATATTATCAAGAGTTAAAAGCTGCGAAGTAATTCCATAGACATCGC
TTAAAAACCTCAAGGCTTACCTTGAGGTTTTTTGTATGAACTTTTCTTGCAATTTTCGTT
CTATATTGCCGTAGAAATTTATGTTAAAATTCTCAGCCGTATCTAAACGAAGAAGAGATT
GTATGAATATCCGTTTAAATATTATTCTAGCCACATTAGCAGCAGTACTTGCTGGTTGGT
ATTATAGTCAACAAAGCGATGATACTGGATTATCTCAGCTAATAAAAAAGGAAGGAAGTG
CAGAGTATATAGGGCAAAAGATTTCTACAAGTGCTTATGATTTAAATGGAAAGCCGCAAT
ATTCTGCTCAAGCAGAAGAGGTTAAACGTTACGAAAGTACGCAACGAATAGAATTTCTAA
AGCCATTACTAAATTTATTTGATGCAGAAAGTGCATTAAAACAGTGGCAAGTCGAAGCCG
ATTATGCAGATGTTACCAAAGACAAAATATTGAATTTGCGTGGAAATATTAAAATTAATA
GCTTAGATCCGACTTCTCGGTTACAGAAAATCGAAGCAGAAGTATTAAGCATAGATTTAA
ATACTCAAGATATTTTTTCAGACAGTATGGTGAAATCAACAGGCATTGGATTTACAAGTA
CTGGAATTGGCTTAAAAGGCAATTTGAAAAAACAAACGGCAACCTTAACCAAAGATGTGA
AAACTTATATTGAACCAAAATTTATTAATGTTGATAAATAATTAGAGTTTTACATAGGGA
TATAGAATGAATTTTAGAACTAAACTTGTATTAATAATTGCATTGTGTCTTGTAAATCTA
TCGGTTAAGGCTTTGGAAACGGATAGAAATATGCCCATCAAAATTGATTCAGGTAGCCAG
TCATTGGATATAGAAAGAAATATTGTGACATTTAGCGACAATGTTGTTATTACTCAAGGG
TCAATTAAGCTTAATGCAGAAAAAGTTACAATCATTAGAAGGGATACTCAAAAGGAACTT
ATTGAGGCTTTTGGCACACCGGTTGTTTTTCAGCAGACCCTTGATAATGGTAAGATTGTT
AATGGTACGGCTAATTCTGTACATTATGATTTAGATTCTGAATTTTTGATATTAAGAGGC
AATGCCGAATTAAAGCAGCTAGATAGTGCCATTAAAGCAGAAAAAATTACTTATGATGTC
AAAAAACAGAACCTTAAAGCGACGAGTAATGACCGACAAAGAGTAAAAACTGTATTAATT
CCAAACCAATTGCAAAGTGATAAGAAATAGGAATTCTGTATGCCAACATTATATGCTGAA
TATTTGGCTAAAAGTTATAAAAGTCGCCAAGTTGTTAAAGATGTAAGTTTAAATATTAAA
TCAGGCGAAATAGTTGGACTATTAGGTCCTAATGGTGCAGGAAAAACGACTACTTTTTAT
ATGGTAGTGGGCCTTGTGCGTCACGATCATGGTAAAATCCGTATTGATGCTCAAGATATC
AGTGTTTTACCTATGCATGATAGAGCAAAACAAGGTATTGGTTACTTGCCTCAAGAAGCC
TCTATTTTTCGTCGCTTAAGTGTTTATGATAACTTGATGGCGGTGTTACAAATTAGGAAA
GATCTAACCGATGCAGAGCGTCAAGCAAGAGCAGATGAATTAATCGCAGAATTTCATATT
GAGCATATTCGTCACAGCTTAGGGCAATCTTTATCTGGCGGTGAACGCCGTCGAGTAGAA
ATTGCACGTGCGTTGGCAGCTAATCCTAAGTTTATTTTGTTGGATGAACCTTTTGCTGGG
GTTGATCCTATTTCAGTGATCGATATTAAGAAGATTATTGTGAATTTAAAGGAACGAGGA
TTAGGTGTTTTAATCACAGATCATAATGTAAGAGAAACCTTAGATGTTTGTGAGCGTGCT
TATATTGTGAGTAATGGTCAGATGATAGCTAGTGGGATTCCTCAAGAAATTTTACATAAT
GAGGATGTGAAAAAAGTTTATTTAGGTGAGCAATTTAGACTGTAATATAAAATTCTTAAG
ATATTTTTTTGTCGTTTGATTTTTTATGATGCAATTAACCACATTTTTAGACATTAATAA
TATTTATTACAATGTTCCCATTTCTAATAAAAAACAGGCTTTAGAGTTTCTGGGGAAGGC
GATGGCAGAAATATTAAATAATAGCCTTTCACCTACAGATAAACTATGTATTCATCCAGC
AGAATGTTTTAGCTATTTCTTTAAACGTGAAAAATTAGGTTCTACCGGAATTAATAATGG
AGTGGCTTTACCTCACGCAAAATTGTTGATGAGTCAAGAATTTCAGCTAGAGAAACCAAT
TGCTATTTTCCTGAAACTAGAGGCAGGAATAAATTTTGAATCAATAGATCATAAGGATGT
GGATATTATTTATGCCATATTCTTTTCAGAAAAAATTTGTGTAGAATATAAGGATTCTTT
GAGAGAAATAGCACAGCAATTAAGTGATAAGAATTTGTTAAAGCATCTAAGAGCTGCATT
ATCCAGAGAAGAAATTTGGCAAGTATTGAGTTATTATGATTATTCGGTAAACAAAAATTT
AGAATCGAGGAATGTAATGTGGAATTGATTATTATGAGCGGGCGATCTGGTTCAGGAAAG
TCTGTTGCGTTAAGAGCGTTGGAAGATTTAGGGTATTATTGTGTGGATAATATTCCTCTT
GCTTTAATTCCCCAGTTAACAGATTATTTAGAAAAATTGAAGAGATCTGTTGTTGTTAGC
CTTGATGTGAGAAATTTACCAGAAGATCCAGATGTGCTTGAGCAAGTATTACATGCGTTT
CCCTCTCACATTTCAAAAACTTTAATCTTTCTTGATTGTCAGCGTAAGGCTTTAGTCCGT
CGATATAGTGACTCTCGTCGTTTACATCCATTATCTACCCATGATTTATCTTTAGAAAAT
GTGATTGATTTAGAAAATCATCTTCTTGAACCATTATTTCAGCATGCGGATTATATTATT
GATACAACGTACTTTTCTTCACATGAGTTAGCAGAGAAATTAAGAGAATTATTAAATGGA
TCATCGGAGAAAGAATTAAATATTATTGTTGAATCTTTTGGTTTTAAGTATGGCATTCCT
GCCGATGCAGATTATGTTTTCGATGTCCGTTTTTTACCTAATCCCCATTGGAATCTTGAG
CTCCGTCCTATGACAGGATTAGAAAAACCTGTTATAGATTTTCTAGAAAATCAGTCAGAA
GTCCATCAATTTATTTCTCATACTTGTAATTATTTAGAAGTGTGGTTGCCTTTATTGGAG
CAAAATAATAGGAGTTATTTAACGATTGCCATAGGCTGTACAGGCGGAAAGCACCGTTCT
GTATTTGTTGCAGAGAAATTAGCCAGATATATTGAAAGTAAAGGCAAAAAAGTAAGAGTT
CGTCACTGTAGTTTAGAAAAACATTATAAGACATCGTAGAATGAAAACAGCAGATATTAC
CATCATTGGTGGAGGAATGGTTGGCTTAGCTTTAGCAGGATTACTTGCAAATAGTAATTG
TCAAATCAAGATTATTGATAAAACAGTTCCCTATTTAAGTAAGTCAATCAGTAATAGAGT
AAGTGCAATTAATTTTACTAGCCAAAGAATGCTTGAGGAAATAGGTGCTTGGTATCATAT
TTCTGAAAGTGATTTATCTCCTTATGACCAAATGTATGTCTGGGAAAAGGATAGTTTTTC
AAGTCTCTGTTTTGACAATAAAGATCCCGTAATCAAAGAACTTGGACTAGAGCAGCTAGG
ATTTATTATTGATAATCAGCAGATTCGTTATGCTCTATGGAAGCAAGTCATTCATCAGCA
TAATGTAGAAGTGATATTGGATGCTCCTAAATTTTTAGGCATTAATGATAACTGCACTTT
TTTAACTCTAGAAAACGGAGAGATGATTACAAGTAAGTTAGTTATAGGTGCAGATGGAGC
TCATTCTTGGGTTCGTCAACAAGCTAAAATTCCATTGATTAGTAGAGATTATCAACACAC
TGCATTAGTATGTAATGTGAGAACAACAGAAATGCATCAACAAGTGGCTCGTCAAGTTTT
TTCACCTGATAGTATTTTAGCTTTCTTACCTTTAAAAGATGAACATCTTTGTTCTATTGT
TTGGTCTTTGCCTACACTTGAGGCTAGTAGACTAGTTAATAGTGATGAAAAATCTTTTCT
CAAACAATTGAATATTGCTTTTGATAATCAATTAGGAATATGTGAGTTACAAAGTGAAAG
GGATGTTTATCCTTTGACCGCACGTTATGCTCGCGATTTTGCCCAGCAAAGGATTGCTTT
GATTGGTGATGCAGCTCATACGATCCATCCTCTAGCGGGTTTAGGTGTTAATTTAGGTTT
TGCAGATGCTATTCTATTGGCAAAAGAGCTACAGAAATTACTCTCCTTTGGAAAAGATAT
AGGAGAGTACCGCAATTTACGTCAATTTGAACGAGTTAGAAAGTTAGAAGCTATAAAGGT
TTTAGTTGCAATGGAGGGCTTAAAGCACCTTTTCTCTGGCAATAATCCATTTAAAAAATT
AGTTAGAGGTGTTGGATTATCTGCAACTAATCAAAATAGTTTTGTAAAAAAGCTACTTAT
TCAGCAGGCAATAAGTGTGTAATAACTGGATAAGAATGATTTATATGAATATATTTAATA
AAGATTTTTTTAGTATTATTTGGATATTTTGAAATAAATAAGTTTATTAAAATTATTACC
TTAGTATTATGTATGATGTTTTTATCTTCTTGTGATAATGTCGGAAAGCATGAGAGTATC
AATAGTACTTCTTTAGAAAAAAAAAACATCAAAAGAAGATGTGCATACAGTGGAGAGTTC
GGCTTCTATTGAAGCTGTGGAAGACTTTAATAAGTTGGTATTATGGAATATTAAGCAAGA
ACAGGTATTAGCAGAATTGCAACAAAAGCTGAGCAGTCAAGATAAATCTGAAATTGAAGA
TGGATTGAATATCTTTAAAACTAGAATATCTTCTATTATACAAAATCTAGAGATGATAGA
GGTTAAAAATACGGATATTCAGTTATTGAAATTAAGGATTAAAGAAAATCTGATTTTATT
AAATGATTTTATTATTGAATCAGTAGAAACTATGCAAAACCCGACTTTAGAAGGACAGGA
AAAAATTAAAGAAAAGTCGGATAGATTATTGTTACTGAATAAAGAACTACAGAAATTTGA
AAGCGATTTAAAAGAGAAATTTGGTATTAAATGAAGAATATAAATATAATTTTTTATAAT
ATTTCCTCTTATTTTCTTAGATGGATTGACAATTTTTTATTAAATAATAGAGGAAATAAT
GCTCAAAATTTATAACACCTTAAAACGTGAAAAAGAAGAATTTAAACCTATCCACCCTGA
TCACGTTGGAATGTATGTCTGTGGTGTCACGGTTTACGATCTCTGTCACTTTGGGCACGG
ACGGACTTTTGTTTCTTTTGACGTGATCGCACGTTACCTTCGCTATCTCGGTTATAACTT
ACGCTATGTGCGTAACATTACCGATGTGGACGACAAAATCATCAAACGTTCGTTAGAAAA
TAATGAAACTTGCGATCAGCTTGTTGATCGTATGATCATCGAAATGCACAAAGATTTTGA
TGCGTTAAATATCCTTCGCCCTGATGTTGAACCCCGTGCAACGCAACACATCCCTGAAAT
TATTGCGATTGTTGAAAAACTCTTAGCGAAAGGTCACGCTTATGTGGCAGAAGATGGTGA
TGTGATGTTCAATGTCGAATCTTTCCAAAAATACGGTGCCTTATCTCGCCAAAATCTTGA
ACAGCTTCAAGCAGGGGCAAGGGTTGAAATTAAATCGGTCAAACGCAACCCGATGGATTT
CGTATTATGGAAAATGTCGAAAGAGAACGAACCAAGCTGGGATTCCCCTTGGGGCAAAGG
TCGTCCAGGTTGGCATATTGAATGTTCAGCAATGAACAGCAAAGAGTTAGGCAACCATTT
TGACATTCACGGTGGCGGTTCTGACTTAATGTTCCCACACCACGAAAACGAGATTGCACA
ATCTTGCTGCGCTCACGGTGACGATTATGTGAATTATTGGCTACACACTGGAATGCTTAC
GATCAACGAAGAGAAGATGTCAAAATCGCTCAATAACTTCTTCACCATTCGTGATATTTT
AAACAAATATGATTGTGAAAGTGTTCGTTACTTCTTCTTAACCGCACAATACCGTAGCTT
GTTGGATTACAGCGAAGAAAATATCGGCTTGGCTCGCAAAGCGTTAGAGCGTTTATATAC
GGCATTGCGTGGCTGTGATTGGAATGTCGAACTTGTAGAAAACGATCAGTATGTGACCGC
TTTCAAAGAATCAATGGACGATGATTTCAACACCCCAGGGGCTTTAGCAGTATTATTTGA
GTTAGTCCGTGAAATCAACAAACTCAAAGCAGAAAATCAGGTGGAAGCGAACAAACTTGC
AGCTCGTCTGAAACAACTTGCAGGCGTGCTAGGTTTGTTAGAGCAAGATCCAGAAACCTT
CTTACAAGGTGATGCCAATAATGATGAAGTGGCAGAAATCGAAGCCTTAATTAAACAACG
TAACGAAGCGAGAGCCAGCAAAAACTGGGCGGTAGCCGATGAGGCACGCAATAAGCTCAC
CGCAATGGGCATTGTGCTTGAAGATGGTGCAAATGGTACAACGTGGCGTAGGGCTTAATT
GATTAACAAGCGGTGGGATTTGACGAAAATTTTGCAAATCCGACCGCTTTATAAATTAAA
TGTATTATTTACCCCATACCTCTTCAGCGATGTCTCGGATAAATTTTAATTTATTCCACT
GTTGCTCTTCTGTTAGAATGTTACCTTCTTCAGTTGATGCAAAGCCACATTGTGGACTAA
GACAGAGTTGGTTAATGTCTATGTATTGGCGCGATTGACTAAATAAACATAGTCTTTTGC
GAGTTGTTCTAAATCGAACCCTCGAGCTTGATAAGCAGCTCGCTTCTCTTCTGAACAAAG
CTCTCCCCAACTTGTATCATCTAATTGTAAATTACGGCAACCTAATGCATAGAATTTTTC
TATTGCCTATTTATAAGCATCAGCAATATCATCTAATAGCTGGCTATTATTATTTTTGTT
GCTCAACTAATTTTGTAATTTCAGCATCTTCAATTTGAGTCAGTTCACTACAAGATAAAT
TGCCACATTGGCATTGTTGGCGAGCATGTTTTAAGCTTTCAGGACGTAGAAAACTTCCCA
CAATATCAAAACGATAAGGGGCTTGGGTACGAGGTTGTGCATTGGGAAAGAGTTTAGACA
TAATATTTCCTTATTTTTAGTGTAGATATGAAAGGATTCTATCAACTGTGGATCAAAATA
GTAAGTAAATGATGTAAACGATTTATTTTTAGAAAGACTTATATAAGGGAGCTTAATATT
TTAAGCTCCCTAATAGATTAAGGCTTCAGACTTACGCCATAAAATGCGGTATAGCCAAAC
GGATTTTGAACAAAGCCTTGTACCCGTTTATTTAACGGTACGTAGTTAATGGAGTGGGCA
AACGGAATGATCGGGCTGTTTTGTTGGAAAATTTCGACTGCCTGTTGATATAGTTTTGCA
CGTGTTTGTGTGTCTTGAATTTGTACCGCTGAGGCGAGTAGCGCCTCAAATTTTTCATCT
GTCCAGCGAGAGTAATTGGTGCCGGGGATATTTGCTTGGCTAAATAAAGGGAATAGGAAA
TTATCAGGATCACCGTTACGACTTGTCCAACCATAAGTACCTGCGGCAAATTCGCCTTCA
CGGGTGCGTTTATTAAAATCCGCCCATTCATGTGTGACTAGTTTTGCTTTCACGCCAATT
TTAGCCCAGTCTGCTTGAATAATTTCAGCCGTGCGGCGAGGGTTCGGATTGGATGGACGA
ACCACAGGTTGCACCCAAATTTCCGTTTCAAAACCGTTTGGATAGCCAGCTTCTGCCAAT
AATGCTTTTGCTTTTTCCAAGTTAAATTCATATTGTGGCAAATGCGGGTTATAACCTAAT
ACTGCATCAGGGAACGGATTGGTTGCAACCGTTCCGCCGCCTTGATAAACCGCATCAACA
ATCGCTTTTTTATCGGTAGCATGGTGAAGGGCTTGGCGAACTTTTACGTTGTTTAGTTCA
GGTTTGGTGGTATTTAGCCCAATGTAAGCTAAGTTTAATCCCTCACGCTCAAGTAGATTG
ATTTGAGGATCTTTTTTCATCTGAGCAATGTCCGAGATATTCGGAAAATCAATCACATCA
CACTCGCCGGCTTTTAACTTGGCATAACGTGTTCCGGCATCAGGGGTAATGCTAAAAATT
AAACGTTCAATGTCTGCTTTGCCTTTCCAATAATCTACGTTAGCAGTGTAACGTACTGCG
TGGTCGGTCTGATAAGTTTGGAAAATAAAAGGCCCCGTTCCAATCGGTTGTTGATCAAGA
GTTTCGGGCTTACCCTGGGCAAGAAGCTGATCGGCATATTCTTTTGAATAAATAGATAAA
AAGTCCATGGCAACCGTGGTAATAAACGGCGTATTCGGTTTATTCAGCGTAATTTTAACG
GTGTAGTCATCCACTTTTTCAACGGATTTTAAGATACTCGGTAAGTTCATCCAGTTAAAG
TAGAAGTAGGTTCCTGCCGAAACATTATGATAAGGATGATTTTTGTCCGCTTGGCGTTGG
AATGAGAACACCACATCATCGGCATTTAACGGGCGGGTTGGGCTAAAGGTTTTGTTGCTG
TGGAATTTCACATTTTGGCGTAGATAAAATGTATAGACCAAACCGTCTTCACTGATTTCC
CAACGTTCGGCTAGACCCGGCTCTACTTCAATTTTACCGGCTTTGAATTCGACTAAGCGG
TTATAGACTTGTTGTGAGCTGGCATTGAAGTCATTAGCATCATTTGTAATTGCCGGACTA
AGTTTCATCGGTGCTGTCGCAATACAGTTGACCAATGTATTTGTCGGTGCCGAAATCGCG
GCACATGAAGCAGAAAGAAAACCCAAGCCGAGAAAGAGTTTTGAATATTGCATAATAAGT
TCCCTAAGTTGAAAATTCCAGCTCAATCTACCGTTTTTAGTGAAAAAATTAAAATAACTG
AAGGCTCTAACTTATAACCAAAATGATATACATAAATCGGTAACATTCCTCTTATAGAGA
ACTTACGCTAAAATATGTCTTGAGTGGCTTATGTTTGAGTGTGTTTATGATTAGTGTCTT
TGATATGTTTAAAGTGGGAATTGGGCCTTCAAGTTCCCACACCTTTGGTCCGATGAAAGC
GGGTAAAGAATTTATTGATCATTTAATTGATTGCAAAAAATTGGCAGAAACTGACCGCTT
GCAAGTCGATGTTTATTGTATTGAACGCAATGCGATTGCTTCGGTAAAAGCAATCAATGC
AAGCCGAATGGCATTACGCCGAACGACACAACCACGCGTAACCCTAGATAAAGTGATCGA
AACGATGTATGAAACAGGGAAAGATATGAATGCGAAATACCGCGAAACTTCAACAGGTGG
ATTAGCAATTAAGATCTTGCCTTGTGAATGATAGATAGTATCTAGTGAATGTGTAAACAC
TAAAGGTAAAAGTTGAATTAAGTAATTTGATTTTGAAGATTAGCAGAGCTTACTCACCCA
TTCTTTCAACTCATCTTTCGGCAGTTTTTTCAATTTCGGGCAATTGCCACAGTAATCATT
TTTGCTATCCAAGTGGGCGTGGCAACAGACTTTTCGTAAGCGGACGGGCTGTGGAAAAGG
CAATTCGGGGAAGGAAATATATTCAACGGCGTTATAAAAAGGCGACCATTCATATTCTGT
CCATTTCTTTTCAAGCAGAATTTGACGGTAGGTTTCACTCACATCAATGCCTTCCGCGTC
CAGCTCTTTCAAGCTAAATTCAATCAAGTTGGCACAATTATGCCAAAATACCGCTTCATT
TAAGCGGTTAAAAATCGGTGAAAGAAATTGTTTTAACTGTTGGTAAGCGTGGAGAATATC
GGTTTGATTGCGTACCTGTCGCACTGGCGTGTAGCTTAAGTTGATAAAAAATCCTTTGAT
CTTACCACTTGTTGTTAGATCTAAAGCTGTTCCTTGCTCGCTCAACACAAGATGTAACTG
GTGTTTATGTAACAACCAAACCCAATGCATAATAAAACCATTAAGCCAATAGCGTTGCCA
GATTGAAATAGTAGCTTTTTGGGGTTCGGCTAACAGTGCTGAAAAAGTCTTTGGCAGTGC
AGAATGATAAAATTGTTGGAAAAACATTGCATTAGAGATCTTTTTAGGCTTTTCCACAAA
AGTAAGCAAATTACGGCAATGTTTTAGGCGTTCTGAAAATAAGTTTTGACGAAGTGCATT
AAGCTCTACACAATTAAAAAGTATATTCATAAAAAGATAAATAAGTAAATCTATTTTATA
AATTTACATTTCACTCGGATTTTTATGTTTGTGGTTAAACAGGCAAGTTTTGCCATTCCA
AATCGTACGTTGTTACAGCCGATTTCGGTGCAATTTGAACAAGGAAAAGTGTATGGATTG
ATCGGGCATAACGGTTCGGGCAAATCCACGTTAATCAAATTACTTGCCAAACAGCAACTG
CTTTCATCGGGTGAAATTCTTTTTGATAACCAACCGCTTGACGCTTGGTCAAACCGTGAG
TTTGCCAAACGTGTCGCTTATCTTCCGCAACATCTTCCCCAAGCCACTAACCTAACCGCC
AAAGAGCTGATCGCGATGTAGGCACGCCAACAACAGCATTTTTCCCACCATATAAGTTAA
TCAAAGCCTATAATATTTCTCCACGAACTAACTACGGAGAACACGACGGTAACTATGTAA
GTAATAAACAATATGCTATTGGATATGAATTTACTCATAAATTTACCGATGACTTAACTT
TCTCACAAAACTACCGCTTTGCCAAAACAGATAAAGAGCAATTTGTAACCTATTACTACG
GCATGGAATGGGATCCTACAACAGGTGGCGCAAGTAATACTATGGCTAAAAAAGGCTTCC
TATTTGCTGATGGTAAAACATATTCCCATACTATTGACACCCGTTTAAGCAAAGAATGGA
AATCAGATAATATTTCAAATACCCTAACTGGTGGTTTTGATTATCAACACAGCAAGGTTG
ATGGGGTATATGATTTCCCTTGGCCTGCTACAAGCTATCATATTACTCAACTTGTTACCG
CTCCAGTTACCTTGACTGATGTTCCAGTTTATAAAGATAAACAACGCCAGCTAGGCTTGT
ACTTGCAAAATCAATTACGTTTAAACGAAAAATTAACTGTAACTGGTGGCGTAAGACGTG
ATTTTGTTAAAGGTCACAGCGATATTCGAGGAACAAAATCAGAAAATAAAGTTAATCATA
CTACCTATTCAGCGGGTTTAATGTATATGACAGATTTAGGGTTAGCACCTTATTTTAGCT
ATTCTGAATCTTTTAGGCCTCTTTCAGGTAGTTTAGATAATGCTACAAACGGTTCATCAA
TTTATAAGCCTTATGAAGGTAAGCAATATGAAGTTGGCTTTAAATATTTGCCATCATTTA
TCAATGGGCAGATTTCTGTGGCTTATTTTGACTTAAAAGAGAAAAATGCTCTTGTCGCGG
CTCGTAGTGGGGATGTCACCACAATGGCTCAGGTTGAAAAGCAAAAAAATCGTGGTGTAG
AAATTCAAGCTGATTTAAATATTACTGAATCGTTATCTACTTCTTTAGCTTATAGTTATA
TATTTGCTCAATCCCATCGCTTAGATAAACCTCGTATTGATACTCCATTACAACCAAACC
ATACTTATTCTGCATTAGTTAATTATGCATTTAAGGATAATGTACTTAACGGCTTAACAT
TAGGGGTTGTGCCTCGTTATACTGGAACAACTCCAACAGAAATGGATGGCTACAATAATG
CCAATATTCGCGTTCCAGCAAGAACACTAGTGGATCTGATGGCGAAATATAGCCTTTCAG
AGAATTGGGAGACAAGAGTAAACGTAACGAATGTTGCGAATAAAAAATATATCAGTGGTT
GTAGTTACGCTTGCTTCTTTGGCGAAGGACGTAAAGTCACTGCGAATTTAACCTATAAAT
TCTAATAATATCTAAATTAATTGGTGCGAGTGTCTAGCTCGCACCAGTATTTACAGTGTA
ATAGAGAACATAGTAGCTAAGAATACCAAAAATCATTTTTAGCTACCATATCTCTATTTC
TTCCAAATCCGTGTCTGATAATCACGAATCGAACGGTCTGAGCTAAACATACCCAAACGA
GCCGTATTAAGAATCGCAGATTCAACCCAAGCGGTTTGATCTTGATAACGTTTTGCGACT
TCTTTTTGAGCTTCACGGTAGCTTGCAAAATCTGCTAACACACAGAAATAATCTTTGTTT
AACAGATCATAAACTAACGGTTCAAAGGTATCTTTATTACCACCTGAGAATGTGCCGTCC
GCTAATGCATCAATTGCTCGTTTTAATGCAGGATCTTGCTCATAGTACGTTTTAGACACA
TAACCTTTTGCACGCAATTCACGCACAGATTCAACGGTATGTCCGAAAATCACGACATTT
TCTTCCCCTGCAAATTCTGCAATTTCTACGTTTGCACCGTCTAATGTGCCAAGCGTAATT
GCACCATTGAGAGCTAATTTCATATTGCCCGTACCTGACGCTTCTTTACCCGCAAGAGAA
ATCTGCTCAGAAACATCTGCCGCAGGAATGATTTTCTCCGCAAGGCTTACACGGTAGTCT
GGTAAGAATGCTACTTGTAATTTACCTTGCATATCAGGATCGTTGTTAATCACTTTTGCC
ACAGCGTTGATGGCTTGAATAATTTGTTTCGCCATAAAGTAACCTGGTGCCGCTTTACCT
GCAAAGATAAACAGGCGTGGTACAACCTCTTGTTGTGGGTTCTCTTTAAGCTCTTGATAA
GTGGCGATGATATTCAACAGGTTCAAATGTTGGCGTTTGTATTCGTGGAAACGTTTAATT
TGAACATCGAAAATCGCATTGCAATTCACTTTTAAACCAAGTGATTGCTCAATTTCTTTC
GCTAATAGCTGTTTGTTTTGCTGTTTGATGTGATTGTAATCTGCTTGGAACTGTGGATCT
TTGGCAAATTTCTCAATTTGAGCCAACAATTCAAGATCTTTCGTCCAGTCACCTTTGATA
TATTTATCTAACAACGTACTTAGTAATGGGTTTGCTTGGCGGATCCAACGACGAGGGGTA
ATACCGTTAGTTACATTATGGAAGCGACCTTTAAACAAGCGGTTATAAGCTGGGAATAAA
TCGCTTACCACTAAATCTGAGTGAATTTGTGCCACACCATTGACAGCAAAAGATCCTACA
ACACAAAGGTTTGCCATACGCACACGGTGGTTCATTAAGACCGCTGTTTCGTCCCACGCA
TCTGCAAATTCTGCTTCGCTAAATTCCGCTTTCACTTGTTGATAAAGCTCGTGGTTAATG
CGATCAATGATGATTAAATGGCGTGGCAACAATTTCGCCACGAGATTTTGATCCCACTGC
TCTAATGCTTCAGGCAATAAAGTATGGTTGGTGTAAGCAAATGTTTTTGAACAAATTGCC
CAAGCTCGATCCCAACATAAACCGTATTCGTCAATCAAAAGACGCATTAATTCAGGAATT
GCAATCGCAGGGTGCGTATCGTTTAACTGGATCACTTCAAATTCAGGCAACTGCTCTAAG
GTTCTGCCTTGTGCAAGGTGATTTTTTAGAATATCGGCAACAGAGCAAGCACAGTGGAAA
TATTGTTGCATTAAACGCAACTCTTTACCTTCTTGATGATTGTCGTTTGGATATAACACT
TTAGTCAATTTTGACGCATCAACCACTTTGCTTTCAGACTCAAGATAGTCGCCGTCGTTA
AATTGAGCAAGATCGAAGGACGTTTCGCTATAACCTTGCCATAAACGCAACGGCTGTTGA
ACCCCTTTATAACCCACTACAGGTAAATCAAAGGCTTTACCATAAATTGTCCACGCTGGT
TTCCATTCATATTTATCACCGTCACGGTGCCATACTTCGCCACCAAAGCCAACGGTTTGA
CGGAAATCAGGGCGATGATATTGTTGAGCGTAGAAATCACGGCTCCACGCATCACCTTCT
TCACGCTGTTCACCTGCCCAGCCAAAGCTCTGTTTGAATAAGCCGTATTGATAGTGTAAT
CCGTATCCCACTGCTGGCTGAGCAAGGCTTGCCATTGAATCTAAATGACAGGCAGCCAAA
CGACCTAAACCGCCGTTACCTAACGATGGATCACGTTCTTCTTCGAGAATATCGACTAAA
TTTTTACCATATTGAGCTAGGGTTAAATGCACATATTGATAAACCCCAAGGCTCATTAAG
TTGTTACCCAGTAAACGTCCGATTAAGAACTCCATTGAGAGATAGTTTACTTTGCGAGTG
TTTACAAGCGGTGCGTTTTTAGAAAAATTTTGCAAAATCGCCTGTTGGCTGACTTCGGCA
ATGAATTGATACCATTGTTGTGTAGAAAGTTGTTCAGGTTTTAAAAAACGCTCTTCACAG
TAGTTTTTCAACGACTGTTCAAACAGCGTTTGGAATTGTTGAGTAGATGACATAAAGACT
CCAAATAAAAATTTTCAAATGGTATAGAGATTATGAATAAAATTGCGAGAGTTAAATCAT
TCTTTTAGAAATGAATGGGGGGGGACATCATAGTATGACATGTTTAGAACGGATAAATGG
GATAGATTTTTCTCTATCCCATTTAAGATAATTTAAACATCTTTTGTTTTTTCTCCAGAT
TTATCATCTTGTTCGGGATCAAATTTTACAACGGGTACACAGCCTCGACAAGCACCTTGT
TCAACGCCAAGGTCTTTACAAAGTTCATTGTATTTGTCTAATAAGTTTCGGAAAAAGCCT
TTGTTTTCATTGTTCATATAACCTCTTAGCGAAATAGATTACGAGATGAGTGACTACGTT
TAAATTGGCTTAATATAATCACAATAAAAACAGCCAAATATGCCGAAAAAATCGCAATTA
ACCATTGTGGCATAGAGAGATCTAAAAATTGCCAGACCACTTTTCCACAATCGCCTTTAC
CTGTAGCTTCAAAGAGATCAGGGAACCACTTATTCAATGGCAATGTTTCAGGGAAATCTA
CAAAAGGTGAACACTGGTTCCACGGAGCAGGATTGAGCTGATAATCCGTATGCTTAATTG
CAAGGCTTAAACCTTTTATTGAGCCAAATAAACCAAGTAATAATGCAAGCCAACGTACGA
GCGTTTTGCGGGGGGCTAAAAAGCCGATAATCCCCGCAATTAAAATCGCCAATAGAGCTA
ATCGTTCATAAATACACATCACGCAAGGGTTTAGTCCCATTCCGTGTTGAAAATAGAGCG
CAGCAGCTTCTAGTGCTGTACAGCTTGCAGTGAGAAGTAGCCAAGCACTACGACTTATTG
ATAGCTCTTTAAAATAAGTTAGCATACGGTTCCCTTTATTTTTAACGAGTGATTAACCAG
CCCCACTCCGTCATTAATTTTGTTAATTGTGGCAGTAAAAATTCTAATGCAAAGAACCCT
ACTCCTGATAAAACTACGGTATATGGTAATGCCATATAGACCATTCGTCCATAGGATAAA
CGAATTAATGGTGCAATAGCAGAAGTCAATAAGAATAAAAATGCAGCTTGTCCATTTGGA
GTAGCAACTGATGGTAAATTGGTTCCTGTGTTAATTGCGACAGCAATCAGGTCAAATTGT
TCCCTACTAATAATGCCAGCTTGGAAAGCCGCTTTTGCTTCGTTAATGTAAACGGTTCCA
ACGAAAACGTTATCCGAAATCATTGAAAGCAATCCATTAAATGTATAGAACAGCACCAAT
TGTGAGCTTGGTTCAGCGGACAGAACAAATTGAATAATTGGATCAAAGAGTTTCAAATCT
ACAATCACGGCAACGATAGAGAAGAAAGCCACAAGCAATGCGGTAAATGGTAGCGACTCT
TGGAAAGAACGTCCTAAGGCGTGTTCATCAGTGATACCACAGAAAGCTGTACAGAAAATA
ATAACAGAGAGACCGATTAATCCTACTTCCGCTAAATGCAATGCCAACGCAATGACTAAC
CAAACACCTGCTATGGCTTGAATAACCAATTTCATTCGGTCTCGTTTTGTCATCTCTTGT
TCTTTACGCAAGTTATAATGGGCTAATACCACCCAAACTTTACGCGGCAAGCGGTCACCA
TAACCAAAAAGTTTGTATTTTTCTACGAGATAACAGGTTGCAATACCTGATACAAGCACA
ATGATACTAATTGGAGCTACCCGTAAGAAAAATTCCCCAAATCCCCAATTAGCTTGAGCA
GCAATAATTAAATTTTGCGGTTCACCGACCATTGTCATCACGCCACCTAACGCACTACCT
ACTCCAGCGTGCATTAATAAGCTACGCAAGAAACCACGAAATTGTTCTAAAATTTGTTTG
TTTGTAATTAATTTATCATTTGAAGCATCATCGGACTCATCATCGTCCAAAAGCCCACCT
GATGCGACCTTATGGTAAACTTTATAGAATCCCATTCCAACACTAATAATCACCGCAATT
ACCGTTAAAGCATCGAGGAATGCAGATAAGAATGCCGCACTTAAACAGAAAGTGAGTGCA
AGCATTTTTTTAGAATGGATGGAAATCAGTAGCTTAGTGAATGCATAAAGTAACAAGCGT
TTCATAAAGTAAATGCCTGCCACCATAAAGATCAACAGTAAGACAACTTCAAAGTTAGCG
AGGATTTCTTTTTTGATATGTTCAGCACTCGTCATTCCAATAACGATAGCTTCAATGGCA
AGTAAACCACCTGGTTGTAGAGGATAACATTTTAATGCCATTGCTAACGTAAAAATAAAT
TCAGCCACTAATGCCCAACCAGCGACAAATGGACTAATGAAAAAATAGAGCAATGGATTG
ATAATTAAGAAGGCAATAATGCAAGCCTTATACCATTCTGGTGCGTTACCGAGAAAATTT
TTATAAAAAGCGTCAAGATTATTCATAGATTTAACTAAAAAAGTAAAAATGATTGTGGAT
TGTAATCTAGTTTAGATTAAACGATAATAGCCCAAGAGCCATTATATGGAAGGCAATATC
ATTTTTGATAAGTACATCACACTTTTTATTATTTATTTGAAGTATTTCTTCATTTTTTGA
GATAAATCAATGAATCAATCAGACATTTTAAGAGCCCAAAGCCCAGCAGCCCTTGCTGAA
GAATATTTAATCAAAAGTATTTGGAGTAACCGCTTTCCTGCTGGTTCAGATTTACCTGCA
GAGCGTGAACTTGCAGATATTATTGGTGTTACGCGTACAACGTTAAGAGAAGTTTTACAG
CGTCTTGCGCGTGATGGTTGGTTGAGTATCCAACACGGTAAACCAACCAAAGTAAATAAT
ATTTGGGAAACAGCGGGTCCAAACATCATTAGTACATTAATTCATTTAGATGAGTCTATC
ACACCTACGATTATTTCAAATGTTGTTTCGTTGCGTACTAGAATGGGGGAATACTTTATT
CCCAAGGCAATTAAAGCTGATCATTTAGCTTCTTCGTCACTTTTAAAAGATCTTGAATCG
CTTCAAGACACGGCACAAGCTTATGCTGAATTTGACTATAAGCTATATCGGGAATTTACC
TTTATTGCCAATAAGCCTGTTTATGGGTTGATTTTAAATAGTTTTAAAGATCTCTATTTA
AAAACGGCATCTTTATTTTTCTCCAATCCTAGCTCTCGTCAATTAAGTTTTGCATTTTAT
CAAGCACTTCGAAGCGCTTGTGAAACTAATGATTATGAAAAAGCGGTAGAATGTTTAGCA
ATGAGTCGTCAGCGTAGTGCAGAAATTTGGACTGAAATGTTAAAAATTTTACCGAAAAAT
TTTGGTGAATAAAACTGCTAAATAGTAAATTTTATATCATAAAAATCTATTGTGTTTTAC
AAATGGAGCATTTTCCACATACTGAATCTAATAGATTATGCTATAATTCTATGTAGGGTA
TTAACAATCCAATAATGGAAAATAGATAAGGAAATCGCCCTTGTCTATTTTCCATTATTA
ATTTAATTATTCGTTTTGGGAGGATGTATGAAAATCAAAACGTTACTAATGTGGGCAATT
TCGGCATTTTTCGCTGTAATGCTTTCTGCTTGTAATAAAGAACCCCAACAAATTGCCTTT
GAAGGTAAAACAATGGGAACAACCTACCATATCAAATATATTGATGATGGTAGCTTAACA
AATTTACCTAAACCAGAAGAGGTTCAACGTCAAATGGATACGTTGTTAAAAATGGTAAAT
AACGAGATGTCCACCTATCAAAAAGACTCTCAAATTAGCCAATTTAATCAAATGAAAGAG
GCAGATAAACCGTTTGAAATTGCCTCTGATTTTGCCAAAGTGGTCAAAGAAGCGGTACGT
CTAAATAAAGTGACAGAAGGTGCGTTAGATGTGACCGTTGGGCCTTTGGTTAATTTATGG
GGATTTGGACCAGATAAACGCCTAAATAAAGCACCAACGGAAGAACAAATTGCAGAACGT
GCCACTTGGGTTGGTATTGAAAAATTAGTCTTAGATGATAACGCCACAAAAGCCACATTA
ACAAAAAAAGTACCAGAGCTTTATCTCGATCTTTCAGCAATTGCCAAAGGATTTGGCGTA
GATAAATTAGCGGATTACCTTGAGCAATTAGGGGTACAACATTACCTTGTTGAGATCGGC
GGTGAATTACGCGGAAAAGGGCTAAATTTAAAAGGGCAACCGTGGCGTATTGCAGTTGAA
AAACCTGAATTTGCTCAAGGAACATCAAGTCAAATTGTTGTGCCATTGCATAATTTAGGT
ATGGCGACTTCGGGTAATTACCGCAACTATTTTGAAGATGAACAGGGTAATCGCCTATCT
CACATTATCGATCCAAAAGCGTTACGTCCGATTAGCCATAACTTAGCCTCAATTACTGTA
TTTGCACCAACCACAATGACTGCAGATGGACTTTCAACAGGCTTATATGTGTTAGGAGCA
GAAAAAGCACTGGAAGTGGCAGAACGTGAAAATTTAGCAATTTTCTTAATTATCAAAAAA
GGCGACGGATATGAAACTAAAATGTCGAGTGCCTTTGAAAAATTAATTAATCAAAAATAA
TAGGACAAAAAATGGAAACAATTTTACTGACCTTTGCTTTCTTTGTAGCCATTGTATTTA
TGATGTCAATCGGCTTTATTATCAAAGGTAAAACAATTAAAGGTAGTTGTGGCGGTATTT
CTGCACTAGGAATGAAAAAAGTCTGTGACTGCGATGAGCCTTGTGATAATTTAAAAGCAA
AATTAGAAGCTGGCGATGAAGCTGCTAAAGCCGAATATGAAGAAAAATTTGCCAAGAAAG
AGGCTCAGTTTTACGAAGTAAAATAATTTTTTCATCAATAGGAAGGAAAAATGGAGCAAC
AAGATATTCGCTGGAAACAGCGTTTTGAAAATTATCAACAGGCTGTTGCTTATCTAAAAG
ATGATGTAGAAAAGTATGCAGATACTGATCTTGATATTATCAAAAAAGGGATTATTCAAA
GTTTTGAAATCGCTCACGAACTTGCTTGGAAAGTAATGCAAGACTATTTGAAATATCAAG
GTCTTTTAGATGCAAATGGACCTAGAAACGTAACTCGAATAGCCTTTCAATATGAGCTTA
TTTTTGAGGGGCATCATTGGATGGAAATGTTGAATAGCCGTAATATGACAGTTCATACTT
ATGATGCTCAAATTTTGTTGAAAGAATTTGAAAAAATTGTTCACATTTATCTTCCCCTTT
TCCTTGCATTAGAAAAGAGAATGATGGAATTATGGCAGAAAAGTTTGGATTAAATGAACA
ATCTATTAGGGTAATTACTGATATTCTCAAGAAATACCCCGAAATTGAGCAGGCGATTAT
TTATGGTTCTCGAGCAAAGGGCAATTATCGGATAGCTTCTGATATTGACTTAACTTTTAA
AGGACCAAATCTTAATCAGAGCATATTGGGTAAAATCAGGTTAGATTTAGAAGACTCTAG
CCTACCTTATCTGTTTGATCTTTCAATTTATCACGAACTGGCTTACGAAAATTTTATTCA
GCATATCGACAGAGTGGGACAGCAATTTTATCAACGGACAGAACAACAATAATGAAATCA
AAAACTTACCTACAACATTTTCCTGCACTTACCGATGAACAATTAGCGGAAAATGCAAAG
AAAAAAGTGATCTGCGGAATGTCAGGAGGCGTAGATTCTTCGGTTTCTGCCTTTATTCTT
CAACAGCAAGGCTACCAAGTGGAGGGCTTGTTTATGAAGAACTGGGAAGAAGACGATGAT
ACGGATTACTGCACGGCGGCGGCAGATTTAGCCGATGCACAAGCCGTTTGCGATAAGCTG
GGTATTAAACTGCATAAAATCAATTTTGCCGCAGAGTACTGGGATAATGTGTTTGAGCAT
TTCCTTGCAGAATATAAAGCTGGACGTACACCAAATCCTGATATTTTGTGTAACAAAGAG
ATCAAATTCAAAGCCTTTTTAGAATATGCTGCAGAGGATTTAGGGGCGGATTTTATTGCC
ACTGGGCATTATGTCCGTCGTCCACCGCTTGAACAACAGCCAAAATTATTGCGTGGACTT
GATAGTAACAAAGATCAAAGTTATTTTCTCTACACCCTAAGTGAGCAACAAGTCGCACAA
AGTCTTTTCCCTGTGGGGAATATTGAAAAACCGATTGTGCGAGCCATTGCAGAAGACTTA
GGTTTAGCGACGGCGAAGAAAAAAGATTCGACAGGTATCTGTTTTATCGGTGAACGTAAA
TTCAAAGATTTCCTTGCTCGTTATTTACCTGCACAAGCTGGGGAGATTAAAACCGTCGAT
GGGCAAGTGATTGGTCGTCACGATGGCTTAATGTACCACACCTTAGGACAACGCAAAGGT
TTAGGTATTGGTGGTGTCAAAGGGGCGAGTGAAAATGCGTGGTATGTAGTGGAAAAAGAT
CTGGTGAATAATGTGCTAATTGTCGCTCAAGGTCAGGATAATTCCGCGTTGCTTTCAAGC
GGTCTGATTGCAAGCCAACTTCACTGGGTAGATCGTCAACCGATCCGTGAAAAACTACGT
TGCACAGTAAAAACACGCTACCGCCAAGCGGATATTTTATGTGAAATCCAACCGCTTGAT
GACGAAACCATTCGAGTGATCTTTGATGAGCCACAAATTGCTGTTACCCCAGGACAATCC
GCCGTATTTTATCAAGGCGAAGTCTGTTTGGGTGGTGGGATTATTGAAGAGCAGTTGAAG
TAATATCTCCTAATAGTGATATTGTGGAAGATAGATTTATGGCATAAGAATGGGGATAAT
AGACAAATTTGCTGCTAATATTTAGAAAAAATAAACATTAGCAACTATTTTGTCTACTGT
GCCCATTTGTCTACTATGCCTAAGAATGGGCAACTTAGGTTTAGTATCTTAGCTTTTTAA
TGAGATTTGGAAATTAACTCATCTCATAGATAGAATCTTCTGCTCAATCCCTTTCGCATC
TAACCCTAAATCCGCATAAGACTCCGCTTGTGTAGCTTGTGGGATAAAGAAATCAGGGAT
ACCCAACATCAATAGCGGTTTGATTTTGCCGATATGTTGCAAATATTCGTTTACCGCACT
GCCAGCCCCACCTTGAAGGGCGTTTTCTTCAAGGGTGACTAATAATTCGTGGCGGTCTGC
AAGCTCAGCAATCAAGGCTTCATCTAGCGGTTTTGCAAAACGCATATCAACCAGCGTGTA
ATTGTGGGTTTCTGCCACTTGTTTGGCCTCGTTTAATAATGCCCCGAAATTGAGAATAGC
GACCTTTTCCCCCTGTTTTAACACTTTGCCTTTGCCGATTTCAAGGGCTTGCATCGGTTG
AAGCTCAACGCCTTGTGCATTGCCACGCGGATAACGCACGGCAACAGGGCTGTTCATTGT
GTAAGCAGTGTAAAGCATTTGACGCATTTCATTTTCATCACTTGGACACATTATCGTCAT
ATTTGGGACACAACGCATAAAACTTAAATCAAATGCGCCTTGATGGGTCTGCCCGTCTGC
TCCCACAATACCAGCACGGTCAATTGCAAAAATGACAGGCAAGTTTTGAATAGCCACATC
GTGAATAAGTTGGTCATAAGCACGTTGTAGGAAGCTAGAGTAAATCGCCACTACAGGCTT
GTAACCTGCAATCGCAAGCCCTGCTCCAAAGGTCACGGCGTGCTGTTCGGCAATCGCCAC
ATCAAAATATTGTTGTGGGAAGCGTTTAGAAAACTCAACCATTCCCGATCCTTCACGCAT
CGCAGGAGTAATGCCGATAATTTTCGGATCACGCTCTGCCATTTCGCAAAGCCAGTCGCC
AAAAATATTGGAATAGGTCGGTGCGGATTTTGTTTGTGGTAACTTACCGCTTGTGTGGTC
AAATTTCGGCACACCGTGGAAACCGATAGGGTCTTGTTCCGCTGGAGTATAACCTTTGCC
TTTTTTGGTTTTAATATGTAAGAACTGTGGCCCTGACATATTTCGCATATTTTTCAGGGT
AGAAATCAGTTCTTCAATATCGTGTCCGTCAATCGGGCCGATATAGTTAAAGCCAAGGGT
TTCAAACATTGTGCCAACAGGCGAAACAAAGCCCTTAACGTGTTCTTCTGTTTTTCGCAC
AAACTCTTTGATCGACGGAATGCCTGAGAGCAGTTTTTTGCCCCCTTCACGTAAAGTACC
ATAAAGCGAACCAGTGAAAAGGCGAGCTAAGTGATTATTTAATGCTCCCACATTTTCTGA
GATGGACATTTCGTTGTCATTTAAGATAACCAACATATCGGTATGAATTGAACCTGCGTG
GTTAATCGCTTCAAATGCCATACCTGCAGTGATTGCACCATCACCAATCACACAGACCGT
TTTACGCCCTGCGTTCTCTTTTTCTGCGGCAACGGCAATGCCTAAACCAGCACTAATGGA
GGTAGAAGAGTGTCCAACGCTCAATACATCAAAAGGACTTTCTTCACGCCAAGGGAATGG
GTGTAAGCCGTCTTTTTGACGAATAGTATGCATTTGGTCACGGCGACCCGTTAAAATTTT
ATGTGGATAGGCTTGGTGTCCTACGTCCCAGATAAGTTGATCGAATGGGGTCTGATAAAC
ATAATGCAAGGCAACGGTCAATTCGACCACGCCTAATCCAGAGGCTAAGTGACCGCTTGT
TTGACTGACGGACTCTAACAAATAGGCACGCAGTTCATCACAAAGAGGTTGAAGTTTATC
TTTTGGTAATAAACGCAAATCATCAGGTGAGTTGATTTGACTGAGCAATGGATAGGTCTT
TTGCATAAGCTTATCTTTAATCGTTGGGTGGGCAACTGCCCATCAAAAAAAATCTATTAT
TAGGCTTTGAGTTCTTCAGTTAAGGTCGGTTGAATACTGTTTAAAATTTCTTTTACAACA
CGACCGCTACCTGCCACTACATTACCTGATTTTAAGTAATCTGTACCACCAACAAAGTTG
GTCACTAACGCACCTGATTCACGGGCAATTAAATCGCCTGCAGCACAATCCCACGGTTTT
AATCCGATTTCAAAGTAACCATCAACACGACCAGCAGCCACATAAGCTAAATCTAATGCT
GCAGAACCAGTACGGCGGAAATCTGCTACGCCATTGTTCATCAAGGCTTCAATCATATTT
AAGTGAGCAGTACGATGTTTTGCGACTTTAAACGGGAAACCTGTTGCTAACACTGTGCCT
TGTAAATCACGACGTTCATTACTAATGCGAAGGCGGAATTCATTTAATTTTGTACCTTCG
CCACGCACAGCGGTAAATAATTCGTTACGAATAGGATCATATACAACACCCACCTCAGTA
CGACCATTCACACGAATAGCAATCGACACCGCAAAATGTGGCAAGCGTTTAACAAAGTTT
GTTGTGCCATCTAATGGATCAATCACCCATTGTACATCGTTATTTGTGCCAGCTAAAACG
CCTGATTCTTCGCCAACAATAGCATGATCAGGATACGATTTACGGATCACTTCAATAATG
GCTGCTTCTGCTGCTTTATCAATTTCGGTAACATAGTCATTTGTGCCTTTTTGAGCAACT
TGAGTGTCTTGAGGCGCTTGCTCATAGCCTTTAGCAATAATATTGCCTGCTTTTCGTGCT
GCACGAATAGCGATATTTAACATTGGGTTCATAATTCCACCAGATTTTAAAGAACATAAG
AGGATTAGGATTATAGAGAAAGTTAGGGAATAAAGGAATAGGGCGACGAGATCAATTTGT
TTTAAATAAGATTTTATCTGGTGTTGTGTAGCAGCTGCACAACAGCTAATTTTAAGAAAA
GTTATGTAAGAGGGGATTTTCGCTTGTTTCCTCGTTAGATTGGTCAAAGGCAAGGAAATA
GAGATCGAAGCGGATAGTCCCTATCCCTACAATTTAAAACTGGCTTTCAACTAAGATATT
GACGTTTTTATCCGTACAGGAATAGAGCGTTGGCAAATTACTATTTTGCTTACGATAGGT
AAATTGTAGCCCTAGGTGTTACTTCTAACCAATACCAATTGCGCTTCCATAGCGTTAAAT
TTAAGCTATATACTTTGTCAGAACGAACTTTGTCTAAATTGATGATTCCACCGAACTCTG
TTTTTCATGTAAATAAGCTTAAAAAGCTCTCCTATTGTAAAAACGTTTACAAGTAAATGT
ACTGTGTTTTACAACAATTACAAATGTTTTCGTTTGCTTGATTTTGAGGCAATGTAAAGT
AGTTTGTTGTTTTTGCTGCGGGTAATGAATTCTATTTATAATTAAATATATTCGTATTTT
TCTGACAAATTTCTTGCCCCTAATCTACGAAAACTATAAAATCCTTCAATTAAAGTGGGA
AAAAGTGGTGTTTTGTGGAATTTTTTCCAAATTTCCGAATCTCTAAGGTTAAGTGAGCAA
AAAAATGTTTCGTGGAGCAACTTCAATCAGCATTGATAGCAAAGGGCGGATCGCTATTCC
GACCCGTTATCGTGCCGAGCTTTTGGAGCGTCACCACGGAGCATTTGTTTGTACCGTAGA
TATTCGCCAGCCTTGTTTATTACTGTATCCGTTGCACGAATGGGAAATTGTCGAGCAAAA
ATTGCTCGCTCTGTCTAACTTCGATCCTGCACAGCGTCGTATTCAACGGGTTATGCAAGG
TTTTGCGACAGAATGTGAAATGGATTCTGCTGGACGGATTTTACTTAGCCCGACTTTGCG
TCAGCACGCTCAATTAGAACAGCAGATTATGTTGGTTGGGCAGTTAAATAAATTTGAAAT
TTGGCAAGATCAACAATGGCAGAAACAGATTAGCGAAGATCTTGCAATTGGTAGCTCAGA
AGAAATGCTTCATTGTGAGGCATTAAAGAACCTTTCTTTATAACAATAACGGATAATCAA
AATGAGTGACTCACCCAAACATATTACGGTGTTATTACACGAAGCAGTTGATGGTTTAGC
CATTAAACCAAACGGTATCTATGTCGATGGTACTTTTGGGCGTGGTGGGCATTCACGTCT
TATTTTAAGCAAATTGGGTGAACAGGGTAGATTGATTGCGATTGATCGTGATCCGCGTGC
GATTGCAGAAGCGAACACGATCACTGATCCCCGTTTTCAAATTGTTCACAGTGCTTTTTC
ATCTATTCCTGATATTTGTGACGAACTTAATTTAGTCGGCAAAATTGACGGTATCTTACT
CGATCTTGGCGTATCTTCCCCACAACTTGACGAAGCAGAACGTGGTTTTAGTTTTATGCG
TGATGGACCATTAGATATGCGAATGGATACCACCAAAGGCTTGTCAGCAATGGAGTGGTT
AGCACAGGTGTCTGTTGATGATCTCGCTTGGGTGTTAAAAGAGTTTGGCGAAGAGCGTTT
TGCCAAACGCATTGCACAAGCGGTCGTTTCTTACAATAAATCTGCAACTGAAAAAATTTC
CCGTACTTTGCAACTGGCACAAATTATTGCAGATGCCGTGCCGTTTAAAGATAAGCATAA
ACACCCAGCAACTCGCTCTTTTCAGGCAATCCGTATTTACATTAATAGTGAGTTAGATGA
ATTAGAAAAAGCGCTAAATTCAGCCTTAGCTGTACTCGCACCTGAAGGGCGTTTGTCTAT
TATCAGCTTCCATTCTCTAGAAGACAGAATGGTGAAGCAGTTTATGCGTAAGCAGAGCAA
AGGCGAGGCGGTGCCGAAAGGTCTGCCGATTTTAGAAAGTGAGTTAAATAAGAATATTCC
TTTAAAAACCGTCGGCAAAGCGATTATGCCAAGTGAAGCGGAGATTGAAACCAATCCACG
CTCACGCAGTGCGGTGTTAAGAGTTGCGGAGAAAAGATAATGTCGAGTGAACGCTATCCT
CTACGTCAAGTGATTTTAGACGATTTAACCAGCCATAATAAAGTGGCGTTATTGCTACTG
ATAGGGGTTGTGATTAGTGCTGTTGCAACGATTTGGATTACGCACCAAACACGTTTATTA
ACAGCGGAGCAGGGAAAATTATTGCAAGTAAAACAGAAGCTTGAAAATCAGTATGTTCAT
TTGCAATTAGAAGAAAATTCAAAAAGTCAGAAGTTTTTAGTCGAAGCTGTTGCTGAAAAA
TTTGGATTACAACCAGTTAAAAAAGAACAAGAAATCATTTTAGTGGAATAAAAATGAAAA
AATCAGTGAAATATAACCCTAAAAATAAAAATACGATGGGAGATGAATTAAAAGAGGTAG
ATATTTCACCCCAGCCTAGTTTTTTGCCTGCCCGATTTGGATTTGTTTATCTGTTTATCG
GTGTAATGGCCTGTGCCTTGATCGGTCAAAGTTTTTTCTTACAAGTCACTGATTCAGAAC
GTTTAATCAAAGAAGCAAATGATCGCTCTTTACGGACAAAAGAGCTTCCTTTTACAAGGG
GGAAAATTTTAGATAGAAATGGGCGAGTGCTTTCAATTAGTGTGCCGATGTATTCAATTA
CGATTGATCCTAAAGAATATTTTGATACTAAACTTCGTCGTAATAAATCGTTATGGCGAG
TTTTGGCTATGGAAATGGAGGCTTCAGCCAGTAAAATTGAAGCTAGTGTGAATCGTTTTA
TTAAAGAAAAACCACAGAATAAAGAAAATAAATATGATCCTAGAGCGATTTTAAACAATA
AAAATGAGGATTATTGGACATTACTCGCTCGTGCAACTGCATTAGATTACAACGTATTAA
TTCAACGCATACGCAATAATCCAAATTCTATGTTTTTACATTTGGAAAATGAGTATGCTC
AGCTTGAACGCCAAAAAATGCAAGAGTTAGCCAAAGCATTAGATATGAAATACAGCGTAA
TGATGGATAAACTTTATGCTTCAGCAAATCAACGTTTTTTATATATTTCTCGTCACGAAT
CAGATGTGATAGGAGATTATGCTCTAGCATTAAAAATTGATGGGCTTGTATTAAAAGCAG
AAACTCGCCGTTTTTATCCTCTTGCAGAAGAAATTTCCCAATTAATCGGCTTTACCGATG
TTGATGATAAACAAGGCTCGGAAGGAATAGAACGTAGCTTTGATAGCTTGTTGGTTGGTA
AAAACGGTAAACAGGTTATCCGTAAAGATGCTCGTGGTAATGTGATTGAACATATTCGTG
ATGAGAAAAAATATGATCCGCAAGATGTGATGTTGAGCATTGATGAAGAATTGCAATCCA
TGGTTTACCGTGAAATCAAAAAAGCGGTAATTGAAAATAAGGCAGAATCAGGAACAGCTG
TTTTAGTGGATATTCAAACGGGTGAAGTGTTAGCGATGGCAAATGCACCATCTTTTAACC
CAAATAACCGTGCAGAATTCAAATCAGAATTAGCGCGTAACCGAGTGATTACCGATACTT
TTGAACCAGGTTCAACAGTAAAACCACTCGTGGTATTGACAGCGCTACAAAATAAAGTGA
CTTATCCAAGTGAAGTCATTAGTACAAGACCTTTTGTCGTTAATGGGCATACAATTAAAG
ACGTAGCGCCAAGAGAGAGTTTGACACTTACAGGGATCTTACAAAAATCCAGTAACATAG
GTGTAAGCCGTTTAGCGTTAAGAATGCCATCAACCGCATTAGTCGAAACTTATAGCAAGG
TCGGTTTTGGTAAAGATACAGGCTTAGGGCTTGGTGAACAACGTGGTACAAACGGCGATC
GTAAACGTTGGGCGGATATTGAACGTGCGACAATGGCGTATGGTTATGGTTTAAATGTAA
CACCATTGCAATTAGCTCGCGCTTATGCAACTTTAGGGAGCTTTGGGGTTTATCGCCCTC
TTTCTATTACAAAAGTCGATCCGCCTGTGTTAGGCGATCGAGTATTACCGGAAAAGATAA
CACGCGATGTCGTGAAGATGATGGAAAGCGTTGCGCAAAAAGGCGAAGGCGGACAACGAG
CAATGGTTGATGGCTACCGTGTGGCGGTAAAAACAGGTACAGCCCGTAAGTTAGAAAAAG
GGCAATACGTTAAAAAATATTTTGCCTACACTGCAGGTATTGCGCCTGCAAGTAATCCAC
GCTTTGCACTAGTGGTGTTGATCAACGAACCTAAAGCTGGCAATTATTACGGCGGTGCGG
TATCTGCCCCACTGTTCTCAAGCATTATGGGACATACTTTAAAAGCAAGAAACATTAAAC
CAGATAATCTTACTGAAGATACAAAAAGTGCAGTGAGAGAGATGAAAACAAATTCGACAA
ACTAAGAGGCAATAATGAACCCTTTACTTTCCTTTTTCCCTGAACTTAACCATTGGGGCG
AATTAAAAGAATTAAACAAAATGACCTTGGACAGCCGTCAGGTTGAAAAAGGTGATCTAT
TTGTTGCCTTAAAAGGACATCAAGTCGATGGTCGTCAATTTATTGAAAAAGCGATTGAAC
AAGGTGCTTCTTTAGTTTTAGCTGAAGCGGACGATGACGTTCAAGCGGTGAGATTTGCAG
AAAAATTTGCAAATTCGACCGCTTGTGTACTGGAAGTACCAAATTTACCGAAACAACTTT
CGGCAATTGCTGGAGCGTTCTATGGCAATCCGTCAGAAAAATTAACCCTTGTGGGTATTA
CAGGCACTAACGGCAAAACCACTACGGCACAGCTTTTTGCGCAATGGCGAAACTTGCTTG
GCGGTAAATCTGCGGTGATGGGTACTATTGGCAACGGACTATATGGGCAAGTGCAAGAAG
CGGTGAATACAACAGGTTCTGCCGTTGAAATTCAACACAATCTGGTGAACTTTGTCGAAT
TAGGGGCGGATTTCTGTGCAATGGAAGTCTCTTCTCACGGTTTGGCTCAATATCGTGCCG
AAGCGCTAGACTTTGACTTGGCGATTTTCACTAACTTAAGCCGTGATCACCTTGATTATC
ACAACACAATGGAAGAGTACGCCCAAGCGAAGCTCCGCTTATTTGGCGAGCTTTCATCAA
AACAACAAGTGATCAACGCTGATGATGAAATCGGGCGTGAATGGTTGGCAAAATTGCCTG
AAGCAGTTGCCGTCAGCACCGACAGTCAGTTCCAACCACAACAAGCCCGTTGGATTAAAG
CGAAAGCGGTGCAATTTACCCTACAAGGTGCAACTATTGAATTTGAAAGTAGCTGGGGTA
ATGGCGAAATTAAAAGCCGTTTAATCGGAGCGTTTAATGCCAGCAACTTATTAACCGCTT
TCGCTGGTTTATTGGCGTTGGGCTACGATTTGCAAAAATTAGTCGAAACCGCACCGCTGT
TAAACGGTGTATGCGGACGTATGGAGTGTTTAATCAGCAAAGAAAATGCGGAAGAAAGCC
CGATGGTGATTGTTGATTATGCCCATACCCCTGATGCCTTAGAAAAAGCCTTAGATGCCG
CACGTTTACATTGTGAAGGCGAGTTATGGTGTGTGTTTGGTTGCGGTGGCGACCGTGATA
CAGGTAAGCGTCCGCTAATGGCTCGTATTGCCGAACAGTTGGCGGACAGAGTGATTGTGA
CTGATGATAATCCACGCACCGAAGATCCTGATGTGATTTTTAACGATATTATGAAAGGTT
TCCGCAAGCCAAAAGCGGTGCAGTCTATGCATATCCGTCAATATGCGATTGAACAAGCAA
TCGCCCAAGCCGAGCCAAAGGATGTGATTTTGATTGCTGGTAAAGGACACGAAGATTATC
AAATTATTGGCACGAAGAAATATCACTTTTCGGATCAAGAGTGGGCGAGGAAGTTTTTGG
GGTAGTTGGAATTTAATCTATTGCACAAAATAATTTGTAGGGGCAAATTACATTTGCCCC
AAAAGCAATCATAAGGAAGAGGGGCTAATGTAATTAGCCCCTACAAAAGTAGATTTTAAA
TAGTAAAAATAATTTATAAGTAAATAAAGATGATAAAACAAACCACCCAACAACTCGCTC
AAACCCTAAAGGGTAAACTACTCGGTAGTGGCGAGGTTGTTGCTGAAAACATCAGTACAG
ATACGCGTCAAGCGGTCGAAAAAGGTTTATTTTTTGTATTAAAAGGCGAAAAATTTGATG
CTCACGATTATGTAGAAAAAGCGATAGAACAAGGCTGTGTGGCGTTAGTCGTTGAGCGTG
AATTGGCGGTGAATGTACCGCAAATTATTGTGGAAGATACTCGCTTGGCATTAGGGCAGT
TAGCAAAATGGCTGAAAGCGGAAATTAACCCAAAAACTGTGGCAATTACGGGCTCTTCAG
GCAAAACCACCGTCAAAGAGATGACTGCAAAAATTTTGCAAAAAGTGACCGCTTGTGAAG
ATCAGGTGCTTTATACCTTTGGTAATTTAAACAATGATTTAGGTGTGCCATTGACCTTAT
TACGTTTAACCCCTGAGCATAAATTTGCCGTGGTGGAACTGGGGGCGAACCATATCGGCG
AAATTGCTTACACCACCGAAATAGCACAACCTGATGCTTGTTTAGTGAATAACGTGGCAT
CTGCTCATCTTGAAGGATTTGGTTCATTGGCTGGCGTGGCTCAAGCCAAAGGCGAGATTT
ATCGTGGCTTGAAAACAGGCGGTAAAGCGATTGTGAATTTAGCCCATTACTATCCAGAAT
GGCAGAAAGAGATTGGCGATCACGAGTTACAGTCGTTCTGCTACACCGGCGAAGATAAAG
ACAGCTATGCAGATTTTTGGGCGGAAAATGTTGAGTTACACCTCAATGGTTCACGCTTTA
CCTTACATACGCCACAAGGCGAAATTGAGATCAACTTGCCTTATCTAGGCGAACATAATG
TGAGTAATGCGTTAGCGGCAACAGCACTCGCAATGGCAGTCGAGGCGGATTTAACTGCGG
TTAAAGCTGGATTGGAACAGCGTTCAGCGGTTAAAGGGCGTTTGTATCCGATTGAAATTA
AAGAGAATGTACTGTTTATTGATGACAGTTACAATGCCAATGTGGACTCAATGAAATCTG
CGGTATCAGTGTTAAAACAGTATCCGGCTTTCCGCATTTTTGTGGTGGGTGATATGGCGG
AACTTGGCAAAGACAGCCCAGCTTGTCACCAAGAAGTCGCTGATTTCGTTAAACAGGCGA
AGCTCGATTTAGTGGTCAGCTTCGGCAAAGAGAGTGAGGTGATTAGCGGTAATTCAGCTC
ACCACTTTAATGATAAAACAGCAATGGCGGCGTTTTTGCTTCCGAACATTTTGCAAAAAA
TCGAACAAGATCAACCGCTTGTATTATTAGCAAAAGGCTCTCGTAGCCAAAAAATGGAAG
AAGTAATTGCTTCCTTATGTCGTTCTTTTGATGTTTCTTTTTAAGGATTAGCTTATGTTA
GTTTGGCTTGCTGAATATCTGGTGCAATACAACACCGTGTTTAACGTGGTGTCGTACATT
ACTTTCCGTTCTATTATGGCGTTATTGACAGCGTTAATTATCGGCTTGTGGATTGGACCA
ACGGTCATTCGCCGTTTACAAATTCTCAAATTCGGACAGGAAGTTCGCCACGATGGTCCT
GAAAGCCACTACAAAAAACGGGGTACACCAACGATGGGCGGTATTATGATTTTATTAGCT
ATCGGTGTGAGTACGTTGTTATGGGCGGATCTGCGTAACCCCTATGTCTGGTTTGTGCTA
TTTATCCTATTTGGTTATGGGGTTGTCGGTTTTGTAGATGATTATTGGAAAATAGCCCGT
AAAAATACCGATGGCTTGATTGCTCGTTGGAAATATTTTTGGCTATCGGTGATTGCCTTA
GTATCTGCTTTTGGTATGTATGCGATTGGTAAAGATACCGCGGCCACCCAGTTAGTTGTT
CCTTTCTTTAAAGATGTGATGCCACAGCTCGGCTTATTCTATATTGTTCTAACCTATTTT
GTGATTGTCGGTACAAGTAATGCGGTGAATTTAACCGACGGCTTAGACGGCTTGGCAATC
GTGCCGCTTATTATGGTCGCAGGGGCATTTGCATTAATTGCGTGGGCAACGGGGAACTAT
AATTTTGCACAATATTTGCACATTCCTTATATCAAATATAGCGGTGAATTAGTGATTTTA
TGTACGGCGATTGTCGGGGCTGGGTTAGGTTTCTTATGGTTTAACACTTATCCGGCACAA
GTTTTTATGGGCGATGTCGGTTCACTGTCACTTGGCGGTGCATTGGGTGTAATTGCCGTG
TTAGTTCGCCAAGAATTATTATTAGTGGTGATGGGCGGTGTATTTGTGGTTGAAGCCTTA
TCGGTTATTTTACAGGTTGGCTCTTACAAACTCCGCCAAAAACGTATTTTCCGTATGGCA
CCGATCCACCACCACTTTGAACTTAAAGGCTGGCCGGAACCACGTGTTATCGTGCGTTTC
TGGATCATTACCTTAATGTTAGTGTTAATTGGATTGGTGACGTTGAAGTTACGTTAATTA
ATGTAGGGACATAGGGACACACTGCGTGTGTCCGCTACAGTTTTACCAACCGAGGAATAA
TGAAAATAAAGCGGACACACGCAGTGTGTCCCTACATCTGAAAATACCGTTTCTAGAGAA
CAACAAAATGCAAAATCAATATCAAGGCAAAACCATCACGATTATCGGCTTAGGCACAAC
AGGCTTATCTTGTGTCGAATTTTTTGCGGACAAACAGGCTCAAGTGCGAATGATTGATAC
CCGTGCAAATCCTGCTGGGGTAGATAAATTATCGAGGGATATTCCACTGCATACAGGCAG
TTTAAACCTTGAGTGGTTATTAAGTTCCGATTTAATTGTGATTAGCCCAGGACTTGCCTT
AGCAACGCCAGAAATTCAGCAAGCTATTCAAGCAGGTGTGGAAGTGGTTGGCGATATTGA
GTTGTTCTGTCGTGAAGCCAAAGCGCCGATTATTGCGATTACAGGCTCGAACGGTAAAAG
TACCGTCACGACTTTGACGACTGAAATGGCAAAACAAGCCGGAGTTAAAGTTGGAATGGG
TGGCAATATCGGCGTGCCGGCATTGAGTTTATTGAAAGGCGATTACGAGCTTTATGTGTT
GGAATTATCGAGTTTTCAACTTGAAACGACCTATTCTTTAAAAGCAAAAGCGGCGACCAT
TTTAAATATCAGCGAAGATCATATGGATCGCTATGAGAGCATTGAAGATTATCGCCAAGC
GAAATTGAAAATTTATCACCATGCCGAAAATGTAATTGTGAATGGCGAAGATCCGCAAAC
TTTCCCTGAACAAGCGGTCGGATCTTTGAAAAAATTTGCAGAAAAAGACGCAGAATATAC
CGCTTGTAATGGAGAACTCTATTCTGGCGATGAAGCCGTCATTGCGATTGATGAGCTGAA
AATTACTGGTCGCCACAATGTGATGAATGCCTTAGCATCAATGTCATTGGCGGAAGCTGC
AGGCGTTGATCGTTCGGGTATTGTGAAAGCGCTACAAAGCTATTCAGGATTAGATCACCG
TTTCCAGCTAGTACCGACGAATGATGGCGTACGCTGGATTAACGACTCAAAAGCCACGAA
TGTCGGCAGTACTGTGGCGGCATTAAATGGTTTGCAAGTCGAAGGAACGCTTTATCTGTT
GTTGGGCGGTGACGGAAAAGATGCTGATTTTTCTGAGTTAAAACCTTTTATTAATCAGCC
AAATACAGTCTGTTACTGCTTCGGAAAAGATGGGGCGGAACTCGCCGCTTTAACTCAAAA
TAGCGTTTTAGTGGAAACAATGGCACAAGCTGTCGCACAAATTCGTTTAAGATTAAAAGC
GGGCGATATGGTGCTACTTTCACCAGCTTGTGCAAGTTTAGATCAGTTTAAAAATTTTGA
AGAGCGTGGCAGACAGTTTGTGGCGTTGGCTCAAGGGGTTATCTAATGCTAGAAAAAATT
CGGATTGAGTGGGATAAGTGGACAAGATTAACGCCTGTTAATGCACTCTATGATCGAACA
TTGGTGTGGTTATTTCTCGCATTGCTGATCATTGGATTTGTTATGGTGACTTCAGCCTCT
ATTCCTGTGAGTAGTCGGCTACACGAAGATCCCTTCTATTTTGCGGTGCGAGATGGTTTT
TATGTTATCGCATCTATTTGTGCTTGTGCTTTCTTTGTTCAAATTCCAAGTAAATATTGG
GAAAAGTATAATGGTTGGTTATTTATTTCAGCCTTGCTTCTGCTTGCAATTACATTGTTT
GTTGGAAAAACAGTAAATGGAGCAACACGCTGGATCCCTATCGGTCCTATTAATTTCCAG
CCTGCAGAATTAGCAAAATTTGCGGTGATTTGTTACTTTGCGAGCTTCTATGTAAGAAAA
TTTGATGAAATGCGACAAAAAAGCATTAGTTTCATTCGCCCTATGGTAATCCTGATTTTA
TTTAGCTGCTTGTTGCTGGCTCAACCTGATTTGGGAAGTATAGCGGTGCTTTTTGTGCTG
ACATTTGCAATGCTTTTTATTATGGGGGCGAAAGTCTTACAGTTTATTTTTCTTGGTATC
ACAGGCGTTGTAGTCTTTGCTCTATTAGTTTTAACATCGGAATATCGCTTAAAACGCGTA
ACTTCTTTTATGGATCCTTTTGCTGATGCTTATGGCGATGGTTTCCAACTATCTAACTCA
CAAATGGCTTTCGGGCAAGGTGAGATTTGGGGACGAGGCTTGGGTAACTCCGTACAAAAA
TTAGAATATTTACCCGAAGCACACACTGACTTTGTAATGGCTGTTATTGCTGAGGAGTTT
GGATTAGTTGGAATTGTTGTCGTTGTGCTATTATTACTCGCTTTAACTTTTAGAGCTTTA
AAGGTTAGTCGGGAAGCGTTAATGTTAGAAGAGCGATTTAAAGGTTTTTTTGCTTTTGGT
ATTGCAATTTGGATTTTTATTCAAGGCTTTGTAAACCTTGGTGTTGCTTCGGGGTTACTG
CCGACCAAGGGCTTAACTTTCCCATTGGTAAGCTATGGTGGTTCAAGTTTAGTGATTATG
GCGATTGCAATTGCGGTATTAATTCGGATTGATTACGAAAACCGCTTGGATCGAATTGGT
CATGCACATTTCAGCGATGATTAATATTGGAAAATAATATGACAAAAAAATTATTGGTAA
TGGCTGGCGGAACTGGCGGACATGTTTTCCCGGCGATTGCTGTGGTAAGAGAATTACAAC
AACAAGGCTGGGAAATCCGTTGGCTTGGTACCAAAGATCGTATGGAAGCAGATCTTGTGC
CAAAACACGGTATTCCAATTGAGTTTATTCAAATTTCAGGATTAAAGGGCAAAGGGATCA
AAGCATTACTTACTGCCCCTTTTGCGATCTTAAGGGCGGTACTTCAAGCGAAAAAAATTA
TTAACGCGTACAAGCCCGATGCAGTACTCGGAATGGGCGGTTATGTATCCGGACCTGGCG
GTATTGCAGCGAAATTATGTGGTGTGCCTGTGATTTTGCACGAACAAAATGCGGTGGTAG
GTTTAACGAATGTATGGCTTTCTAAAATTGCTCGACGTACTTTACAAGCATTTCCAACGG
CGTTTCCAAATGCGGAAGTGGTGGGAAATCCTGTTCGCCAAGATCTATTTGAAATTGCAC
CGCCTGAACAACGTTTTGCTGAAAAAGGCTATCCGATCAATATCTTAGTGATGGGCGGTA
GTCAGGGGGCATTGGTGATCAATAAAACCGTGCTGGAAGTAGCGAAAGTGTTAGGACAAA
ACGTATTTATTAGTCATCAAGTCGGCAAAGGCAAATTAGCTGGTGTGGAAGAAGTTTATC
AAGCAACAGGTAACGGCATTGCTAGCGAATTTATTGACGATATGAAAGCCGCTTATGAAT
GGGCGGATTTGGTGATTTGCCGTTCTGGTGCTTTAACTGTATGTGAAATTGCTGCGGCAG
GATTACCTGCGATTTTTGTGCCGTTTCAACATAAAGATCGCCAACAATTTTTAAATGCAG
AATACCTTGCACAAGCAGGTGCAGCAGTGATTATTGAACAGCAGGATTTTACCCCTGAAA
GTTTATTAAAAGCATTAGAGCCGTTAATTGCCGACCGTCAAAAACTGACGGAAATGGCAA
TAAAAGCAAGAGCGAAAGCCACACCATTAGCCGCAAAACGAGTGGCAGAAGTGATTGTGG
AAAATAGTTTGTAATCAGAAATTAGCCTTGTAGGGACACACTGCGTGTGTCCACTCTAAA
AATTATCCACGGACACACGCAGTGTGTCCCTACGAATACGAAGGAAAAATGTAATAATGA
AAAATTTCCAAGATAAAGTTAAAAAATTAGTCGCTGAAATGCGCCGTGTAAATCAAATCC
ACTTTATTGGGATTGGTGGCGCAGGTATGTCTGGGATTGCTGAAGTATTATTAAACGAAG
GTTATCAAATTTCGGGCTCGGATATTGCTGATGGTGCAGTCACGCAACGCTTAGCAAAAG
CAGGTGCAAAAGTTTTTATCGGACATCAAGCTGAAAACATTGAAGGGGCAAGTGTTGTTG
TGGCTTCCAGTGCAATTAATGAAAGCAATCCCGAAGTTGCGGCTGCAAAAGAAGCACGTA
TTCCTGTGATTCAACGTGCGCAGATGTTAGCGGAAATTATGCGTTTCCGTCACGGTATTG
CGATTGCAGGAACTCACGGTAAAACGACCACAACCGCAATGATTTCAATGATTTATACGG
AAGCAGGATTAGATCCTACTTTTGTAAATGGTGGTTTAGTAAAATCAGCGGGTAAAAATG
CTCATTTAGGTGCAAGCCGTTACTTAATTGCAGAAGCCGATGAAAGTGATGCGTCATTCT
TACATTTACAGCCGATGGTTTCTGTTGTGACCAACATTGAACCAGACCATATGGATACTT
ACGGTGGCGATTTCGAGAAAATGAAAGAAACCTATGTACGTTTCTTACGCAACTTACCAT
TCTACGGTTTAGCAGTGATGTGTGCCGATGATGAAACGGTGATGGAAATTGCCCCGAAAG
TCGGTCGCCAAGTGATTAGCTATGGTTTTAGTGAAAAAGCTGATTACCGTATTGAAGATT
ATCAACAAACAGGCTTCCAAGGGCATTACACGGTGGTTTGTCCAACAGGTGAGCGTATTG
AGGTCTTATTAAACGTACCGGGTAGACACAATGCACTGAATGCAACGGCTGCATTAGCGG
TTGCGAAAGAAGAAGGCATTGCGAATGAAGCGATTTTAGCTGCTCTTGCGGATTTCCAAG
GTGCAGGTCGCCGTTTTGACCAACTTGGCTCATTTATTCGTCCAAATGGTAAGGTAATGT
TAGTTGATGACTATGGTCATCACCCAACGGAAGTCGATGTGACGATTAAAGCCGCTCGTC
AAGGTTGGGAAAATAAACGTGTGGTGATGGTTTTCCAACCGCACCGTTATTCTCGTACCC
GTGATTTATTTGATGACTTCGTACAAGTGCTATCGCAGGTTGATGCGTTGATTATGCTCA
ATGTGTATGCGGCAGGCGAAGCTCCGATTGTGGGGGCAGAGAGTAAAGATCTCTGCCGTT
CAATCCGTAATCTTGGCAAAGTGGATCCGATTTTAGTGTCAGATACTTCACAACTTGGCG
AAGTGTTAGATCAAATTATTCAAGATGGTGATTTAATTTTGGCACAAGGTGCGGGCAACG
TGAGCAAGCTTTCGCGTGATTTAGCGGAAAGTTGGAAGGCATAAAGAACATAAGTTTCCC
CCTTTGAAAAAGGGGGATTAAGGGGGATTTTAAAATGTATATTTCCCCAAAAATTAATTA
AAAATCCCCCCTAGCCCCCCTTTTTCAAAGGGGGGAATAGATAAATTTATAAACCAAATA
AGGTAAAAATAATGAGCTTAAAAAACGAAAAAATTGCGGTGTTATTTGGTGGCGTTTCAG
CAGAACGTGAAATTTCGCTCAATTCAGGCAAATCGGTGTTTGAAGCATTACAAAGTTTAG
GCTATAACGTTGAAGCGATTGATACAAAAGAATTTCCGATTGAAAAATTAAAAGAAAAAG
GCATTCAGCGTGTATTTAATATTCTTCACGGTGGTATTGGTGAAAATGGCGTGCTTCAAG
GGGCGTTAGAGCAACTCGGTATTCCCTATACAGGCTGTGGCGTAATGGCTTCGGCGATTA
CTTTAGATAAGTTCCGCACCAAGCTATTGTGGAATGCAGTGGGCTTACCAACAGCGGCAA
TGGAAGTGGTACGCCGTGGGCAAGCGGTCAACTCCGATGAAATTATTGCAAAATTAGGTT
TACCATTATTTGTGAAACCTGCGAGTGAAGGCTCAAGTGTTGGCGTAAGCAAAGTGAAAA
CCGCAGAACAGTTATTACCTGCAATCGAAGAAGCATTAAAATATGATTCAATTGTGTTGG
TGGAAGAAAATTTAGCAGGGGCGGAATACTCTGTGCCAGTACTTGATGGTGAAGTGTTGC
CTGCGGTGCAAATTATTCCAGACGGCGAGTTTTATGACTACCACGCAAAATATATTTCGG
ATAATACCCAGTATGTTGTGCCAGCGTTAAATGCTGATCGCCAAGCGGAAGTCGCTAAGT
TAGTGAAACAGGCTTATGATGTGGTGGGCTGTCGTGGTTGGAGCCGAATTGATGTAATGG
AAGATGGCGAAGGAAACTTCCGTTTAGTTGAAGTGAATACTTGCCCAGGTATGACCAGTC
ATAGTATTTTCCCAAAATCAGCGGCGACTGTAGGTTATAGTTTCGAGTGTTTAGTTGAGC
GTGTATTGGAGTTAAGTGCGTAATGGTTGCGGTAATACGTAAGAAACCGACTTCGGTAAT
TCGTACACAAGCAAGTAAGCCGAAGTATCCGATTAATTGGTTTGTTTTTGTTAAGCCTAT
CGTTGTGTTATTATGTTTCGGTATGGTTTATGCAATTTATACCAATTGGTCTAGTTTGCT
TGCATCACTGGATAGAACGCCAATCCGTTCTTATGCATTAACGCATAAAACACAATTTAC
GACGAATAATGATATTCGTGAAGTTTTAGCTAAAGAACCCTTGTTAAAAGGCTATTTTGA
ACAGGATATTCAAGAAATTAAAGAGAAATTTCTAACAATTCCTTGGATCAGTAATGTTTC
TGTGAGAAAAGTTTATCCCGATAAATTAAGTATTACGTTACTTGAACATCGTCCAATGGC
TGTATGGAATAATAGTCAGTATGTTTCTGAACATGGAGTAGTGTTCAGTTTGCCGAAAGA
TAGGTTTGATAACACAGGCTTACCTATTTTATACGGACCAGACACAGAAAGTAAGGTTGT
GCTTGAGGCTTGGGATAAAATAAAAGCAGATTTAAAATCACGTAATTTAGGATTATATTC
CATTGCAATGGATAGTCGAGGAGCTTGGTCAATTCGACTTGATAATGGCGTTGAACTAAA
ATTAGGGCGAGGGGAATGGCTATCAAAAATCGATCGTTTTGTGACTATTTTTCCTGAAAT
TGATATTCCTGAGGGGAAACGTTTATCCTACGTAGATTTACGTTATGAACACGGGGCTTC
CGTTGGATTTAATAATCAATAATTTATTAACTTGCAAACATAATTAATATGACAAAAGTA
GCAGAATCTAGAATTAGAGTAGGTTTAGAAATTGGAACACACAAGATAGTTGCTGTGGTA
GGTGAGGTATTGCCTGATGGGGTGATTAATGTGATTGGCTCTGGAATTAGCCCGTCTAAA
GGTGTTCAAGGTGGTGGCGTTGTTGATTTAGATGCTGTAACAAGTGCTATTCAACGTGCG
ATTGAAGAAGCTGAATCGATTTCTGGATATGATATTGTATGTGTTACTCTTGCCCTTTCA
GGATCTCACATTACAGCTTTTAATGAAAGTGGAACTGTGCCGTTGTCTGGTAGTGTAAGA
AATGAAGATTTGGATAATGCTATTCATATTGCGCGTTCTATTAAATTACCCGATGGGCTG
GAAACATTACACATTATTCCTCAGGAATATAGAGTAGATAGATTACCTGCTACTAAAAAT
CCCCTTGGTTTATCTGGTATGCGTTTGCAGGCTCAAGCTCATTTAATTGCTTGTCATAAC
GATTGGCTACGTAATTTAAAAAATGCAGTGGAGAGAAGTAAATTAAAAATTGATCAAATC
GTTTTTTCGGGGCTTGCTTCAAGTTATTCTGTGTTAACAGAAGATGAAAAAGAACTTGGG
GTTTGTTTAATTGATATTGGCGGTGGCACTATGGATGTTCTTGTTTATACAGATGGTGCT
TTGCGTTTTAGTAAAGTTATTCCTTTTGGTGGGAATAATGTAACGGACTATATTGCTCAT
GTTTTCACAACCTCTCGCCAAGATGCAGAAAATATTAAAGTACAGTATGGATGTGCTATT
GCACCCCCAACTCATTTTCCAGAGAAAAAAATTGAGGTGGCAGGCTTGGGTGGACGAATG
CCAAGAACTTTTACAAAAAGCCAATTATCTAATGTTACATCTCAATGCTACCACGATTTA
CTGAGCGTAATTAATCAGGAATTATCCCAATTACGCAATGAACTATATCAAAAAGGCATA
AAACAAGAATTAATTGCTGGAATTGTATTAACAGGTGGTGGCTCTCAGGTTGAAGATATT
GTAGAATGTGCAAAATCTGTCTTTGGATCTCAAGTTCGAGTTGGTAATCCATTGAACATT
ACAGGATTAACGGATTATGTAAACAAACCTTCTTATGCAACCGTATTAGGATTGCTACAG
TATAGTCATTATAATGACGTTGATAGTAGCCAAAGTGGAGAAATTAGTCATAAGGTGGGC
GGCATTATTGATACATTAGGTCATAGTGCTAAAAAAGCGTATAATTGGATAAAATCAAGT
TTTTAATAGGCATTAATAACAATATTAAGCCGTGAGGGAGAATCACAAATGTTTGAACCT
ATTTATGAAGCAACGCAAGATGCGGTTATCAAAGTTATCGGTGTCGGTGGCGGTGGTGGT
AACGCACTAAATCATATGGTTAGTAACCAATCTGATGTTGGTAGTGTTGAATTCTTTTCG
GTTAATACGGATGCACAAGTATTACGTAGTAGTGCCGTTCGCAATACGATTCAAATAGGT
GCAAGTGTAACAAAAGGCTTAGGGGCAGGAGCAGATCCAAACATTGGTCATCAAGCAGCT
GAAGAAGATAGAGAAGCATTAACGAATATGCTTACAGGTGCTGATATGGTCTTCATTGCT
GTTGGTATGGGTGGTGGCACAGGTACTGGTGCAGCTCCTGTAATTGCTGAAATTGCTAAA
AGCCAAGGAGCATTAACAGTTGGTATTGTTACTAAACCTTTCTCTTTTGAAGGTAGAAAA
CGTTCTAACTATGCGGAACAAGGGATCCGTGAACTTGCAAAACATGTGGATTCACTCATC
ATTATCCAAAATGATAAATTACTAAAAGTATTACCTAAAAGTGTAAAATTTAATGAAGCC
TTTGGCGTTGCAAATGACGTCTTACGCAATGCGGTATTAGGTATTACGGATATGATTACT
TCCGAAGGTCTTGTGAACGTTGACTTTGCAGACGTGAAAAAAGTGATGTCGGAAATGGGT
AGAGCAATGATGGGAACAGGCATTGCAGAGGGTGAAAACCGTGCAGAAAATGCAGCAAAA
GAAGCTGTAGCAAGCCCGTTATTGGAAGATGTTGATTTATCAGGTGCTAAAGGCATTCTT
GTGAATATTTCTTCTGGCTATGATATTGAACTTGCAGAAGTCAATACCATTATGGAATAT
GTTACTAGCTTCGCAGATCCTGATGCAGCTATTATTTTTGGTTCTGCATTCTATCCAGAA
ATGGATGGTAAGATCCGTGTAACATTGGTTGCTACAGGTATCGGACAACCAGAAGAAATG
CCAAAAATTCCAAGTGTGCAAGGAAGAACCGATATTTCGCAACAATCTATTATTAATAAC
CGATTTGGTGGTGCTCGTCAGCCTGAATTTATAAATAATATGGGCGGTTACCCAAACCAA
AACCAATATACAACGCATCAAATGTCTCAGCAACCACAACAGGTTCAGCAAACAGCGCCA
AGACCACAGAAAGTTGATACAGCACAGGTCTTTTCGCCGAACTCAATCCCAGGGTTTATG
AGAAATGGTCAATAACCATTTCGGGAAATAAGGAAACGATATGATTAAACAAAGAACCCT
TAAACAAGCAGCAAAAGTAACAGGTATTGGCTTGCACAGTGGCAAGAAAGTAACCTTAAC
GTTGCGTCCAGCACCGGCACATACAGGGATTATTTACGCAAGAACAGATCTTGATCCTGT
CGTTTACTTCCCTGCAAGTGCTGAATCTATCCGTGATACACAACTTTGTACTTGTATGAT
CAATGATGAAGGTGTGCGTATTTCAACAGTAGAACACTTAAACGCAGCAATGTCTGCGTT
AGGTTTAGATAACCTAATTGTAGAAGTTGATGCAGCCGAAATTCCAATTATGGACGGTAG
CTCAAGTCCTTTTATCTATCTCTTATTAGATGCAGGGATTGAAGAACAAGATGCGCCGAA
AAAATTTATTCGTATTAAAGAAAGTGTACGAGTAGAAGAAGGGGATAAGTGGGCTGAGTT
TAAACCTTATAGCCACGGTCTGAAATTAGACTTTACTATTGACTTTACGCACCCAATGAT
TACCAAAGAAGTGCGTAACTACAAAATGGAATTTTCAGCACAACACTTTATTCAACAATT
AAGCCGTGCTAGAACCTTTACCTTTATGAAAGATGTTGAATATCTTCAATCTATTGGTCT
TGCATTAGGTGGAAGTTTAGATAACGCAATTGTTTTAGATGAATACCGCATTTTGAATGA
AGAAGGGTTACGTTTTAAAGATGAACTAGTTCGTCATAAAATGTTAGACGCTGTCGGTGA
TTTATTTATGTGTGGCTACAATATTTTAGGTGATTTCAAAGCCTATAAATCAGGTCACAG
CTTAAACAATAAATTATTACGAGCTGTGTTAGCGAATGAAAATGCTTGGGAATTTGTAAC
CTTTGATGATAAAGCAGAGGTTCCGCAAGGTTATCAAGTGACAGAACAGGTGTTTATTTA
ATAGTTATTATCATTTCTCGGAGATTTTTATTAAATTTTTAAGGTGTTTTTTCTTAAAAT
TCTAATTTTTAAAAATTTTTGCAGAAAAATTGCCGCTTGCTATTCCCTTATTCTACATTT
TCGGCTAATCTCGCAGACTTCATTTACCTTGGTAAATGAAGTCTTTTTTATTTGTCTTAC
AGGAAATTTTATGAGTAACCAATCTTTATCTTCAAAAATCCTTGGCGGTAATTTAGTATT
ACGCATTGCCGTAGGTTTAGTGCTAGGTATCTGCTTAGCATTAGTTAGCCCAGATGCAGC
CAAAAGCGTTGGGGTTCTCGGACAATTCTTTGTAAAATCATTACGTGCAATTGCACCGAT
TTTAGTTTTTATTCTTGTAATGGCTTCCATTGCTAACAAAGAAGTTGGCAGCGATAGCCG
CTTAAAACCTATCTTAGTGATGTATGTCTTAGGTACTTTCGTTGCAGCAGTAACAGCGGT
TATTTTAAGCTATTTATTTCCAACGACACTTGAACTTGTTACCAGCCCGGAAGGGCTTGC
ACCGCCACAAGGCGTTGGTGAAGTATTAAAAACCGTTGTTTTCAACTTAGTCGATAACCC
ACTTGGTGCAATTACGAACGGTAACTTCATCGGTATTCTTGCGTGGTCTATCGGTTTAGG
TATCGCATTACGCCACGCAGCACCAAGCACCAAAGTCATGTTAAACGACATCTCTGATGC
TGTTTCTTTCGTGGTAAAAGTGGTAATCGCCTTTGCTCCAATCGGGGTGTTCGGCTTAGT
AGCAGAAACCATGGCAACCAACGGTGCAGATGCCTTTATCGGTTATGCACGTTTATTAGC
GGTATTGTTAGGTGCAATGGCAATTGTGGCATTTATCCTAAACCCATTATTAGTGTATTG
GAAAATTCGCCGCAACCCATACCCACTCACCATCACCTGTTTACGTGAAAGTGGCGTGAC
AGCATTCTTTACTCGTAGCTCAGCAGCGAACATCCCTGTAAATATGGGATTAGCGAAACG
CTTAGGTATCAAAGAAGAGATTTACTCTATCGCAATCCCACTTGGTGCTAACATCAATAT
GGCGGGTGCAGCGATTACTATCACCGTATTAACCTTAGCAGCAGCTTACACCCAAGGTAT
CGTGCCAGATTTCTCAACAGCGGTATTATTAAGTATTGTTGCTTCAATCTGTGCTTGTGG
TGCATCTGGTGTAGCCGGTGGTTCATTATTATTAATCCCACTTGCATGTAGCTTGTTCAA
CATTCCAAACGATGTTGCAGCACAAGTTATCGGCGTAGGTTTCATCATTGGTGTTATCCA
AGACTCAGCTGAAACAGCACTTAACTCATCAACGGACGTATTATTTACCGCAGCGGTAAG
TATGTCTGATGAGAAAAATAACTAGAATTCTTGTATACTTTTAATAGTTAAACACTAGTA
AAAGACTTAACTACATCAGTCAAGTATTTTAGATAAGCAGAAAAATAGCTGCTATAAAAT
TGACTATAGCCTTATATTGAAGGCTATAGTCGTTTACTAGGTCTAGATTTTTCTCTATTT
TATAAATTTTCATTCTAATATTCTCCTTTCCTTTTCCCTTTCCTGTAATTTTCAGGTAAA
ATCCGCCGATTATTTTTCTTTTATCAATAACAATACAATAGGACATTTACTGCCCTTATG
AAAATGCAGAACATTCGTAACTTTTCTATTATTGCTCACATTGACCACGGTAAATCGACT
TTATCTGACCGCTTGATCCAAACTTGTGGTGGTTTGTCAGATCGTGAAATGGAAGCTCAA
GTGTTAGACTCTATGGATCTTGAGCGTGAGCGTGGTATTACCATTAAAGCACAAAGTGTT
ACCTTAAATTATCAAGCAAAAGATGGTCAAACCTATCAGTTAAACTTTATCGATACGCCA
GGACACGTCGATTTCTCTTATGAAGTTTCTCGTTCCCTAGCCGCCTGTGAAGGGGCGTTG
TTGGTTGTTGATGCTGGACAAGGGGTGGAAGCACAAACTCTTGCTAACTGTTACACGGCA
ATTGAGATGGATTTGGAAGTGGTGCCGATTTTAAACAAAATTGACTTGCCTGCGGCGGAT
CCTGAGCGTGTTGCAGAAGAGATCGAAGATATTGTCGGGATTGATGCGATGGAAGCGGTG
CGTTGCTCGGCGAAAACTGGCGTGGGGATCGATCTCGTTTTAGAAGAAATCGTGGCGAAA
ATTCCAGCTCCTGAAGGTGATCCTGATGCACCGTTGCAAGCCTTGATTATTGACTCGTGG
TTCGATAACTATTTAGGCGTGGTTTCCCTTGTGCGTGTCAAAAATGGTGTGTTGAAAAAA
GGCGATAAAATCAAAGTGATGAGTACAGGGCAGTCTTATCAAGTAGATCGTCTTGGTATT
TTCACGCCAAAACAAGTTGATACTACGGAATTAAAAACAGGCGAAGTAGGTTGGGTAGTC
TGTGCGATTAAAGATATTTTAGGCGCACCTGTTGGGGATACTTTAACCCATCATCACAAT
CCTGCAAGCGAAGTGCTACCAGGCTTTAAAAAAGTAAAACCGCAAGTTTATGCAGGTTTA
TTCCCGATTAGCTCGGATGATTATGAAGCGTTTCGTGATGCATTGGCAAAATTGAGCTTA
AATGATGCGTCGCTTTTCTATGAGCCAGAAAACTCAACGGCATTAGGCTTTGGCTTCCGC
TGTGGCTTCTTAGGCTTGTTGCATATGGAGATCATTCAAGAGCGTTTAGAACGTGAGTAT
GATTTGGATCTCATTACCACAGCACCGACGGTAGTCTATGAAGTGGAACAAACGAATGGC
GAAATTGTCTATGTAGATAGCCCGTCGAAGTTGCCTGCGATTAACAATATTGCGGAAATT
CGTGAGCCGATTGCAGAATGTAATATGCTTGTACCACAAGAGTTTTTAGGTAATGTGATT
ACCTTATGTGTGGAGAAGCGTGGTGTACAGACGAATATGGTTTACCACGGTAACCAAATC
GCATTGACTTATGAAATCCCGATGGGGGAAGTGGTGTTAGATTTCTTCGACCGCTTAAAA
TCGACTTCGCGTGGTTATGCGTCGTTGGATTATGGTTTCAAACGTTTCCAGGCGGCAGAT
ATGGTGCGTGTGGATATTATGATCAACGGCGAGCGTGTCGATGCGTTAGCGTTAATCGTC
CACAAAGCCAATGCCCCTTATCGTGGTCGTGAGTTAGTGGAAAAAATGAAAGAGTTAATT
CCACGTCAGCAGTTTGATATTGCGATCCAAGCGGCGATTGGTAACCATATTATCGCTCGT
TCGACGGTGAAGCAGTTGCGTAAAAACGTATTGGCAAAATGTTACGGTGGTGACGTAAGT
CGTAAGAAAAAACTGTTGCAGAAGCAGAAAGAAGGTAAAAAACGTATGAAATCTTTAGGT
AACGTGGAAGTGCCACAAGAAGCGTTCTTAGCGATTTTGCACGTTGGGAAGGATTAGTGA
ATAGATATTGTAGGGACACACCGAGTGTGTCCGCATACAACATTCATATCTATTCTATTG
ATAAATGTTGCAATGGACACACTCAGTGTGTCCCTACATTTTGGATAGTAAATAAATTCC
AAAAGGAGTGAATTTTAAATATGAGCAATATTTTAACCATTAGTTTTATTGCAGTATTGT
ACGGTGTTTGGAAAGTGTTGGACTCAATGCAGCTACCAAACACGATTTCCATTATATTAG
TAGGTTTAGTTGTTATTTGTGGTGGCTTTTGGTCATTTTACAAATTTAGTGCTGAACCTC
GCCGCTTGCGTGCGATTGAGCGTGAAGAAAAGCGTTTAGGCAAACCGCTCTCAGCAGAAG
AAAAAGCCACAATTCAACCTCGTTCATTAGTGGGGGATTTTTTTGCGTCACTATTTGGGG
TGTTAGCATTAGTCACTATTTTACGTTCATTTATTTTTGAGCCGTTCCAAATTCCAAGCG
GTTCAATGGAGCCAACGTTACGCGTGGGTGATTTTCTGTTAGTGAATAAATTTACTTATG
GAATTAAAGACCCGATTTGGCAAAATACGCTTGTTCCGATGGGTAAGCCTGAACGTGGGG
ATATTGTGGTATTTAAAGCTCCAAAACAGCCACACGTTGATTATATTAAGCGTGTTGTGG
GTGTTGGTGGCGACCGTGTGAAATATGATTTCCATACCCGTAATTTAACCGTTGTTCACG
GCGATTCAGGCAAAGAAGTGGTGTTTAAATACGAAGGCAGTGCACCAAATCCGGACTTTT
TCTACCACGGTGAAATGCAAGTTGAACGCACTGAAATTGGTGATGTTGCCCACCAAATTT
TAAATAATCCGCACGCTTTTAACTACGAGCCTTATTTCTTCAAACAAGACGGTATTCCTG
CTGGGGAATGGGTAGTGCCAGAAGGGCATTATTTTGTAATGGGAGATAACCGTGATAACA
GCGAAGACAGCCGTTTTTGGGGGTTTGTCCCTGAAAAGAATATGGTCGGTAAAGCAAGTG
TTATTTGGTTAAGCCTTGATAAGAAACCGAATGAATTTCCAAGCGGATTACGTTTTGAGA
GAATGTTTACGGCGATTAAATAAAGAGAACATTTCCCCCTTTGAAAAAAAGGGGGATTAA
GGGGGATTTTTAAAGGGTGAATTTTATTCAATGTTAGCAAAATTCCCCCTAGCCCCCCTT
TTCAAAGGGGGGTATTCCACGAAGATACACTAAAATGCAACTAGAACGATTACAGAAAAA
ATTAGGTTATCAATTTGCTAACCTTGATTACCTCACCCAAGCCCTCACTCACCGTAGTGC
TGCTTCCAAAAATAATGAACGCCTTGAGTTTCTTGGCGATTCCATCTTAAATTTTGCCAT
TGGTAAAGCCCTATATGAAAAATTCCCAAAAGCGAATGAAGGGGAATTAAGCCGTATGCG
TGCGGCATTGGTGAAAGAACAGACCCTTGCGGTTGTCGCTCGTCAGTTTGAGTTAGGCGA
ATATATGAAATTAGGGGCTGGAGAATTAAAAAGTGGTGGCTATCGCCGAGAGTCTATTTT
ATCCGATTGTGTGGAAGCGATTATTGCCGCGGTATATTTAGATGCTGGGATTGATCGGGC
GATGGAACGTGTGCATTGTTGGTATCAGCAACTTCTAAATGACATGCAACTAGGGGAAGC
ACAAAAAGATCCGAAAACTCGTCTGCAAGAGTATCTACAAGGGCGTAAGCTACCCTTACC
AACTTACGAAGTGATTGATATTAAAGGCGAAGCCCATAATCAAACTTTTAAAGTCAGTTG
TAAAGTCGAAAAAGTTGATGAAATCTTTATCGGTAACGGCACAAGCCGTCGCAAAGCCGA
GCAAGATGCGGCATTGCAGGTGATAAAGGTGTTGGGAATAAAATAGCCTAATGCAGGGTG
GCTCTTGACCCACCATTTCAATTTGTATTTATTTAAGAGAACACAATGACAGATCAAAAA
ACATATTGCGGCTTTATTGCCATTGTTGGTCGCCCAAACGTAGGGAAATCAACGCTATTA
AACAAAATTTTAGGACAGAAAATTTCGATTACATCTCGCAAAGCTCAGACGACACGTCAC
CGCATTTTAGGGATTAAAACCGAAGGGGCGTATCAAGAGATTTATGTTGATACCCCAGGG
CTTCACATTGAAGAAAAACGAGCGATTAACCGCTTGATGAACCGTGCGGCAGCCAGTGCG
ATTGGTGATGTCGATATGGTGATTTTTGTGGTAGAAGGCACGAAGTGGACCGATGATGAT
GAGATGGTACTCAATAAATTGCGCTCGACCAAAGCCCCTGTGATTTTAGCGATTAACAAA
GTGGATAATATCAAGGAAAAAGAAGAATTATTGCCACATCTGACCGCTTTATCGCAGAAA
TTCCCGTTTAAAGAGATCATTCCGATTTCAGCTCAACGGGGCAAAAACGTACATATTTTA
GAGAAATTTGTGCGTGAGTCACTAAAAGAAGGCATTCATCACTATCCTGAAGATTATGTC
ACCGACCGTTCGCAACGTTTTATGGCGTCAGAAATTATCCGTGAAAAATTAATGCGTTTT
ATGGGTGAAGAGTTGCCTTACTCTGTAACGGTCGAAATTGAGCAGTTTAAAACTAACGAG
CGTGGCACTTACGAAATCAATGGTTTGATTTTAGTGGAACGTGAAGGGCAGAAAAAAATG
GTGATCGGCAACAAAGGTCAGAAGATCAAAGTGATCGGCACTGAAGCTCGTGCGGATATG
GAACGCTTGTTTGATAATAAGGTCCACCTTGAGCTGTGGGTGAAAGTCAAAGCCGGCTGG
GCTGACGATGAACGTGCGTTAAGAAGTTTGGGCTATATTGACGAATAATGATCGAACAGT
GGCAACGTGGCTTTGTGCTACATCGCAGAGAGTACAGTGAAAGCAGTTTGCTCGTTGATT
TTTTTACTGAAAATCACGGGCGAATTACCTTACTTGCCAAAGGGGCAAGACGACCACGTT
CGCCATTGAAATCCATTCTCCAGCCCTTTACCCCTTTACTGCTGAAATGGACGAGCAAAG
GCGATCTCAAAACACTTACCAAAGCTGAACCTGCATCTTTAACCCTCCCGATGCAAACGC
TGGCACTGTATAGCGGTTTTTATGTCAATGAAGTCCTTGCAAGAGTTTTGGAAAATCACA
CCGCTTACCCTGAATTATTTCAGCATTATCTACACTGTATGACAAAGTTGGCAAGCCAGC
CAAACGAGATCGAGCCGATCTTACGCACCTTTGAATTTCAAACACTTAAAGCGTTAGGTT
ATGGGGTGGATTTTTGCCATTGTGCAGCAACAGGTAAGCCTGTCGATCCAAAAATGAGCT
ATCAATTTAGAGAAAATGAAGGCTTTATTGCCTCTTTATTACAAAATAACTATACCTTTA
TCGGCAAAGATTTATTAGCTTTTGCAGAAATGAATTTTTCAGAGAAAGAAACCTTACAGT
CAGCAAAACGTTTCACCCGTATTGCTTTAAAGCCTTATTTGGGATCAGCACCGCTGAAAA
GCCGAGAGCTGTTTCAGTCTGTTTTACCAAACAGATTAAAAGGGTAGGTCGGACATTTAT
TGCCTGACATCTCGAAATCTAGCGCTATTCAAAACTAAATAAATTAGAAGGGTAGGTCGG
GCATTTATGCCCGACATCCCGAAATATAGCACTACTCATAATCAAAATCTTGATTAACCC
CAGCCCAATCTTTTGGATAAATACCTTGATGAACGTATTTGTGAAAGGTTGAGTATTTCC
AATCAGTTACTGATGAAACGTATCCGTGTTTTACAGGATTATAGTGAATGTAGTCAAAAT
GTTTTTCGAAATCTTCTTCATTTTTTATACAGTGTTCCCAAAATCGTTGTTGCCAAATGC
TACTTTGTCGCTTTCTTAGTTCATTGTTGGTTTTTTCTATATTGTCATAATGTTGGCAAT
GGTGACTTACATAACGCTTTATTTGATTCCAACGCATTGAAAAGTCTGAATCATTGTCGG
GCAATTGCCAAATAGTATGTAAATGATCGGGTAAAATTACTAATGCGTTAATTTTAAAAG
GATATTTTTGTTGTACCCTTTTTATAGCGGTCTTAAGAGTGTGAAGGACATCAGCGTTTG
TTAATATTGGGCGGCGTTGATAGGTGACTACGGTAAAGAAATATTGTGCTCCTGGTTGAT
AAAGTCTTCGGTATTGCATTATATCTCCTACAATTTCTATGTTTTTAGATATAAAAGGGA
TGAGCTTGTCGGGCATAAATGCCCGACCTACTTGGAGATTCTTTTCTTAATCATCTGTTT
AAAAAGCGGGTGGTATAAATATCCGACCTACTTGGAGATTCTTTTCTTAATCATCTGTTT
AAAAAGCAGGGTGGCATAAATGCCCGACCTACTTGGAGATTCTTTTCTTAATCATCTGTT
TAAAAAGCAGGGTGGTATAAATGCCCGACCTACTTGAATATTCCTTTCTTAATCATCTCT
TCAAAAAACGGATAATCCACTAAAAATGCATCGTGTCCAAAGTCGGAATGAAATTCATAA
AAATCGACGGCAATGCCTGCATTTTCTAAACGTTGTTTGCTTTTGTGTAGGTCAATCTGT
TTAAACAGTTGATCGCTCGTTACGCCGACAAGGGTGTAATTCGCTTTAATGCGACTGAGT
GCTTCTTGCTCGTTTGCATAGGTTAAAGCAGGATCATAGAGATCTAAGGCTCTTAACAGG
CGTAAGTAACTATTGGCGTCAAAGCGATCTAGAAATTTGACCCCTTGATAGCTGAGATAC
GATTCTACTTGGAAGTGATCGCCCCAAATCGTTCCCGTCTGTTTCACTTCTCGCCCAAAG
GCTTTGGCAAGTTGTACATCGGTGCGGTAGGTGAGCATACCGAGCATTCGAGCGATTTTT
AAGCCGTTATCTGGGGGCGTACTCTCATAATAATTGCCGTTGTTAAAATGGGGATCGTTT
ATCACCGCTTGTCGCATAACGTGATTGAAGCCGATTGCTTCTGCACTCAAGGTAAGCGAA
GAACAGAGATTAACCACATTTCTCACTTGTTCCGGATAATCAATCGCCCACTGTGTCGCT
TGCATTCCACCAAAAGAGCCACCCACGACCGCTTGTAGCTGAGTAATACCGAGTTTATCG
ATCAAGGCTTTTTGCACCTTCACAATATCTTGCACGGTGATAACGGGAAATTGACTGCCG
TAGGGTTTATTCGTATTTGGATTGATAGACGAAGGGCCTGTCGTACCTTTGCAACCGCCA
AGCACATTCGAGCAGATAAAAAAGTATTTATCGGTATCAAAAGCTAATCCTGCACCGATA
AAATCTTGCCACCAGCCTTTATCCGCAGGCGGTGCATAATAGGGTTCGGCGTCACCCGTT
AAAGCGTGACACAACAATACAGCATTGCTTTTTTCCGCATTCAATGTGCCATAGGTTTGG
TAAGTGACATTGATAGGCGAAAGTGTTCCGCCTAAAGCAAGCTCAAGGGGAATATCATCA
AAAAGAGTAATCTGCTGTGCCATAAAAATCCTTGCAAAAAACGGTAAAAAAGCGACCGCT
TGTTTTTGAATAGTTTTAAGTTTACGAATAGGAAATCGTTTCGTCAAGAAATTTTAGACA
TCTAAACGTCTAGATTTTTAAATGGCTAAATTGATTATTGTATTACTATGGGCACTTATG
CTGTCGGAAAATCATTTTGGGATATAGAATTACTCATCCTTAGGAATAACCACAGCAGGA
TCCACTTTCCCTTCAAAACCATCAATCAATTTTTTTAGCCCATAATCTTCCTTGTCTGAA
TGAGGGCTGAATAAATCGACTTCTGTATTCAATTTAGGATTACTAATTCCCACCCATTTT
GCAATACCATCGGTAAAGTTTAAGCCAGATTTCATCGCTTTATAGACTTTTCTATCGGTA
TCATCACTAGATATTTTAAAGAGCGGAACATCAAAGTGTAGCTTACTTTTGCCACTGCTG
TTGTGGATTGCAATGTCATTTTCAGTGATATGGTGAGCTAAACCGTGATCGGCAAAATAG
ACCATCGAAAACGAGCGGTTAGATTGTTGCTCATTTTTGCGAAGGGCTTCATATAAGCGT
TTTAACACTTCGTCGGTTTTTTTGATGGACGATACATAGCAGTTTACGTTGAAATACTTT
TTGCCTATTTTTTCATCATCAAATATTTTAGGGTAATCAGTTAAACGATCACAGCTGATG
GGGTGTGAGCCATATAAATGCACCACAACAAAACGTTTGCTATGAGTTTTTTGTTCAATA
ATGTGTTCAAATTTAGGTAATAAATCAAAGTCACTGATATTTTGATGGAAAGAGTCTCCT
GATTTTAAGAATAATTTTTCATCACTTTTGTTAGCAAGAGAAGAAACTGGCGTATCAAAA
GTGCCTAGATAGCCTTGATTTGACAGCCAGTAGGTTTTAATCCCTGCGGATTTAATCAAA
TCTATCATACCAAGGCTATATTCCCCTTCCCACTTTTCAGTATCAGGCTTAGTGAGCATT
AATTTTAATGAAGCAATGGTATTTGTTCCACCAGCAGTCAGCCCATCAATTAAAATACCG
TTAGCACTGCTCATAAACGGCGTATTTTCAGCAGGGTAGCCATAGGCGTGGTGATAATCC
TTTCTAGCACTTTCGCCGATCACTAAAATGTAATCATCATAACGACTTTCTGCATTGAGT
TGTGACGTTCCCCATTCACTTTGAATGGACATACTATTCAAGCGGTCTAATTCTGCTTTT
ACTTTACTAATTGCACTACTTCCTTCTTGTAGAAATTTGAAGGGCGGAGTAGAGATAAAA
ACTAATGCAATCCCTAAGGCAAGAAAGGTTTTATTTTTGTGGAACTGAATTTGCCATTTT
TGGCTAATAAAACGAAAACCTAACAGTAATATAAAAATGCCAGTACAAGCAACAAAGTTA
ATCAGGGGGATTTGGCTGAAAAACTCTTTGCTTTCTTGTATATCTGTGGCAAAAACCGAA
GCAAGGTATTGGTACGATGGTGGGCCAAAGGTCAAGCCAACTGGCGTGTAAAGGGCATAT
AAAGTGACAATCGGCAAAAGCAGATAAAAGAACGCTTTTTTAGAGGCATTAGCAAATAAA
ATAACGAGAACCAGCAGTAGCACATTGCTGATTTCAGGAGTAGGAAAAAAAGCCTGAGCC
AAGTAACATTAGGTAACTTGCTAAATAAGATAAACCAAAACTAATGAGAGTAGCGAGTAT
CTTTGTTATATTCATTATGAGCAAAACGAAAATAAAGGGATAGCGATTTTACCGAAAATA
AAGTGGAAATTCTATCCGCTTGCCTACTTTGATCTGTTCTTAAGATAATCTATAATATTT
CGATTTTTTTCCCCAACCGTTACACAGAGGTCAAAATGAGCAATCCTATTTATAAACGTA
TTTTGTTAAAGTTAAGTGGTGAAGCATTACAAGGTGAAGAAGGTTTTGGTATTGACCCAT
CTATCTTAGATAGAATGGCATTAGAGATCAAAGAATTGCTTGCAATGGGTATCGAAGTCG
GCGTAGTTCTTGGGGGCGGTAACTTATTCCGTGGTGCTAAACTTGCTAAAGCGGGTATGA
ACCGTGTTGTCGGCGACCATATGGGTATGCTTGCAACCGTAATGAACGGTTTAGCAATGC
GTGATGCCTTACACCGTGCTGATGTTAATGCAAAATTAATGTCTGCATTCCAGTTAAACG
GTATTTGTGATACTTACAACTGGTCTGAAGCCATTAAAATGTTACGCGAAAAACGTGTCG
TGATTTTCTCAGCAGGTACAGGAAGCCCATTCTTTACAACAGATTCTGCGGCCTGTTTGC
GTGGTATTGAAATTGAAGCTGATGTTGTATTAAAAGCAACCAAAGTCGATGGCGTATATG
ATTGCGATCCTGCGAAAAATCCAGATGCAAAACTTTATCAACATTTAAGCTATGCTGAAG
TGATTGAAAAAGAATTGCAAGTGATGGACTTAGCCGCATTTACTCTTGCCCGTGACCATA
ATATGCCAATTCGTGTATTTAATATGGGTAAAGCTGGTGCGTTGAAACAAGTTGTGACGG
GTACAACGGAAGGTACGACGATTGCTTAATTAACGCTATTCAACGAATTAATCCAACTTA
ACTATTTATTTAAGTTGGATTTTTTATTCTTTACTTTGCCATTTCAAATTCAATTAACAT
CATGAGAATATGGATTACTTTAATATGTATCTCTTGAATACGATCAGCATAACGAAAATG
AGGTACCCGAATCTCAATATCAGCTAGTTCTGCTATTTTTCCTCCATCCTTGCCTGTCAT
TGCAATAATTTTCATTCCTTTGGCTTTTGCAGCTATGATTGCATTAATAACATTTTTAGA
ATTTCCTGATGTTGATAAGCAAAACAAGATATCTCCTTTTTGTCCGATTGCCTCAACATA
ACGAGAAAAGACATATTCATATCCAAAGTCATTGCTTACGCAGCTTAAATGGCTTGGATC
TGAGATTGCTATGGCTGGATATCCTGGTCTATTTTCACGATAACGCCCAGTTAACTCTTC
AGCAAAATGCATAGCATCACAGTGTGAGCCACCATTCCCACAGGAAAGTATTTTTCCCCC
GTTCTTAAAACTATCAGTAATCAGTAAAGCTGCTTCTTGAATTAGTTTAAGATTATGTTG
GTCATTAATAAAGTCATTTAATACTTGTTGCGCTTCTTGTAATTCTATTAAAATTTGTTG
TTGGTACATAAGGATTCCCTCTTGTGATGAGTTAAGTCAAATAAGTCTACCACAAACCCT
ATAAACTTAGTACTAGGAAAATAGAATGAAATTGGGTAAAATCAATAGGTTTATGTTATT
CAATCAAAGGAAAATACTATGATTAATGAAATTAAGAAAGATACTCAAGAACGAATGGAA
AAAAGCCTTGAGGCCTTAAAAGGACATATTTCTAAAATCCGTACAGGTAGAGCTCAGCCT
AGTTTATTAGATGCTATTCAAGTGGAATATTACGGGTCAGCAACACCATTACGTCAATTA
GCTAATGTTGTCGCAGAAGATGCTCGTACATTAGCAGTCACTGTATTTGATCGTTCGTTG
ATTAGTGCGGTAGAAAAGGCGATTTTAACTTCGGATTTAGGGTTAAATCCTTCTTCGGCT
GGAACTACTATTCGTGTTCCTCTTCCTCCATTAACGGAAGAACGTCGTCGAGATTTAATT
AAAATTGTAAAAGGTGAGGGAGAACAAGGTAAAGTTTCAATTAGAAATATTCGCCGTGAT
GCAAATGATAAAATTAAAACTTTAGAGAAAGAAAAACAGATTAGTGAGAATGATGAGCGT
AAAGCTCAAGATGATATCCAAAAGATTACAGATATTTATATCAAAAAAGTGGATGAGATT
TTAGCAGACAAAGAGAAAGAATTAATGGATTTTTAACATATGAATTGGGCGGAAATTTTC
CGCTCAATTTATTCTAACTGGTAGAAGAGATTTAAGATGTTGTTATGAATTTCTTTATTG
GTTTCCAATGTCTACATCCTATATAAATAGAGTAAAACCGTTTCATTTTAAGAGAAAAAA
TGATAGAAAAAACCTTTATTGTGGGGAAAGATGCAGCTCTTGAAGAAAGCATCGAAAGAT
TCCAGACTAAGTTGAAAGAATTAGGATTTAATATTGAGGAGGCTTCTTGGCTTAATCCTG
TACCAAATGTATGGTCAGTACATATTCGTGATGTTGATTGTCCACAATGTTTTTCAAATG
GTAAAGGAGCAAGTAAGAAAGCAGCTCTTGCTTCCGCATTGGGGGAGTATTTTGAGCGTT
TATCGACTAATTATTTTTGGGCTGATTTTTATTTAGGAAGGGAAATTGCTGAAGGTGAAT
TTGTTCACTATCCAAATGAAAAATGGTTTCCTATTGAAAATGAAACGGAATTACCTGAAG
GAATATTGGATCCATTTCTACACGACTATTTTAATCCAAATGGAGAATTGACACCAGAAT
TTCTGGTAGATCTACAGTCTAGCAATTCAGAACGAGGAATAGTTGCATTACCTTATATTC
GTCAGTCTGATGGTCATACGGTATATATTCCACAAAGCATTATTGGAAATTTATTTGTAT
CTAACGGGATGTCAGCTGGCAATACTAAGAATGAAGCCAGAGTGCAGGGACTATCGGAAG
TATTTGAACGCTTTATCAAAAATCGTATTATCACTGAAGCAATCAGCTTGCCTGAAATTC
CGCAGTGTATTATTGATGGTTATCCGACGATTAAACGTTCGATTGAGCAATTGGAGCAAG
AAGGGTTTCCGATCCTCTGCTATGATGCTTCATTAGGTGGCGAATTTCCAGTTATCTGTG
TAGTTTTACTTAATCCTAGGAATGGTACGTGTTTTGCTTCTTTTGGTGCTCATCCTAATT
TCCAAGTCGCATTTGAGCGTACGGTAACTGAGCTTTTGCAGGGGCGTAGTTTAAAAAATT
TGGATGTGTTTTCTCCACCATCATTTAATAATGATGATGTGGCAGATTATGCGAATTTGG
AAACTCATTTTATTGATTCAAGTGGTCAGATTTCATGGGATCTTTTTAAATCAGAACCAG
ATTATAAATTTACTCACTGGGATTTTTCAGGCACAACAGAGCAGGAATTTGCTAATTTGA
TGGAAATTTTCAGCCGGTATAAACAAGAGGTTTATATTATGGACTATGAACATTTAGGTG
TATACGCTTGCCGTATAATTGCTCCTGGAATGTCTAATATTTATCCTCCTGACGATTTGA
TCTATGCGAATAATAATATGGGAATGGAATGGCGTGAAATGTTGCTTGATTTACCCTATT
TCCATCATGAGAAAGAAATTTATCAAGAGCTATTGGACGTGCTGGATGAGCAAGGTATTG
ATGATATGACACGGGTACGTGAATTTATTGGAGTGGTAGCTGAAAAAGGAAGCGCACTAC
AAACTTTACGTATTGGTGAATTAAAATCTATGCTTCATTTGGCTTTAGGGAATCTTGAAG
AGGCATTAGATTGGGCAACTTGGACAGTTAATATGAATGCTTCTGTATTTTCAGCAGAAA
GAAACAATTACTATCGTTGTTTAATTAGTGTAATTGAATTATTTTTGGATGAGGATAGGG
AACCTGAGCAGTATAGAATGATATTTAACAGAATGTATGGGAAAGATGCTGTAGATTTTG
TTTGGAATATAATGCAGGGAGAAAATCCGTTCCATGGTTTAATTGGTTCTGATGAAACTT
TGAGGAATATGTCAGCTCATCAAAAATTACTAGATGCATACCATAAGCTACAAAAAGTAA
AATAATAGAAATTACATTGATAAATGTAGTGTGATAAAAACGCCTATGAATAGATTCTAT
TTATAGGCGTTTGACTTTCTATTTCATTCTAGTATCTAAGGATTATGTTGGGATAAATTT
AGTATCCTATCTTTCATACAATGAGCTATTTCTGTTAAATATTTTTCTTAAAAAGAGGAA
AATATATTTATTGAGGACTTAAATTGCAAAACCAAAGGCATAGAATGCAACTAATGCAAT
AGCAATAGCTACTGTACCAACGTTCAATTTGTTAAATTCGCCTGAAATGGTACGTCCAAT
CACTAAGGTTGCAAAACCTAACATAATACCTGTTACGATATTTGCAGTTAAAACAATAAA
CACAGCACAAACTAAGCCTGACATTGCACCGATAAAGTCATCAAAGTCTAATTTAGACAC
ATTGCTCAACATTAATAAACCAACGTACATTAATGCAGGGGCAGTAGCATAACCTGGAAC
TAAAAATGCGAGTGGTTGGAAGAAAAGCATTAATAAGAACAACACGCCAACAACGACCGC
AGTCAAACCTGTTTTACCACCAACAGCTGTTCCTACTGCTGATTCAATATATACTGCTGC
AGGCGCGGTACCAAATAAACCTGAAAGTACACTACTTAATGAATCTGAAGTAAGTGCTTT
ATCACCGTTGATAATTTGCCCATCTTTATCTAGTAAATTTGCTTGACCTGCTACAGCACG
AATGGTACCTGTTGCATCAAAAATAGCAGTCATTACTAAGGCAAAGACCACAGGTAAAAT
GGCTGCATTCAATGCGCCGACAATATCTAAATTTAAGAATTGAGAATTTTCACCAAAGGT
CGGTAATTTGAATACTTCACCGCCAAATTTTACATTCGGATCGAAAATTAAACCGATGAT
TGTAATTGCAATGATAACCCAAAGAATAGAACCTTTAATTTGTAAACGCTCTAAACCAAT
GATAGCAGCTAAACCAATTAAAGACATCATTACAGGAAAAGAAGTGAACTCACCCATTTT
TACCGGTAAACCCGCTTGGTTGCTGACAACTAAACCAACGCCACTTGCTGCAATCAATAA
AAGGAATAAGCCGATTCCAATTCCAGCGCCGTGAGCAATACTAGATGGCAGATTACGCAA
AATCCACGCGCGGATACCTGTTACAGAAACAATGGTAAATAAAACACCCATAAGGAAGAT
TGCACCTAATGCAACAGGAATACTAATGCCTTGACCTAGCACTAAACTGAATGCAGTAAA
AGCTGTTAATGAGATAGCACAACCAATCGCCATTGGAGCATTTGCCCATAAGCCAATGAG
GATTGAACCTAAACCAGCAACCAAACAGGTTGCAATAAATACTGAATCAGCAGGAAAGCC
GGCTGCACTTAACATATTTGGCACAACGATAACGGAGTAAACCATTGCAAGGAAAGTAGT
TAAACCAGCAATAACCTCTTGACGAACGTTAGAACTACGTTCTGCCAGTTGAAAACGAGA
AAGAAGAGACATAATGGAAAAAACCTCAAGAAATATATAGTATGATTAAAGGGTCGAGGA
TTCTACACAAAGATAAACCAAAAGGCAATCGTTTGCGTAGATGTTAAAAATATTTAGGTT
GAGTGCTATAAGAAACATATAGGTTATTTAATGTATTTAAAGCGCAAAAATAAGAGCATT
AGCGTTTATTAATATCTCCTAATAAGCCTGCATAATGGATCGTTTTAGGGCTCGATTCTA
ATGCAATTTTGAGAGCCATTGTCAATGGAACAGAAAGTAGCATTCCTACTGTACCGAGTA
ACCATCCCCAGAAAAGTAGTGACAAGAATACAATGAGAGTTGAGAGACCAAGGGTTCTCC
CCATCATTCTAGGTTCTAGAATATTGCTAATTACCATATTGATTGCAATGATACCGACGG
ATACTCCCAATCCAACAGAAAAACCATTCAATAGAAATGCTTGTACAGCAATAGGTACAC
CAGCAATGATTGAACCTATGTTTGGAATATAGTTGAGTAGGAAGCTTAATGTGCCCCATA
ATACAGCATATTGTACATCAGCTATTTCAAGTAACACCCAAATAGATATCCCAGTAAGCA
GGCTTACAATCGTTTTTATGCCAAGATAGCTAATAACTCCCTGTAATACTCGGTTGATAT
GGCTTTCTTCCGATTCCACATCTTTATTGCCTCTAAGAGCCACGATAAGTTTATGTTTAG
CGGTTGGGGCCTCAAATAACATGAACACAACGACTAATAAGAGTACAAAAATATTTGTAA
CGACACCTGAGAAGCTAAGTAATAAGCGACTAACAAAGTTCATAATAATGCTTGGGTCTA
GCTGTTCTTGGATCTGTTCACGAGATATTGAAACCGGGATATTCCAGTTATCAACAAGGA
GCATTGCGGCAGCAATACGTTCAGATAGAAGAATTTTGTATTGTGGAATTGATGCTGTAA
ATTCTTGTACTGTACTGTTGATTAGTCCTGCCAGAAAAAAGAATCCAAGTAAAAATAGAA
TAAAGAGTATAGTGATTGCCAGCCACAAAGGGACTTTATGAGAGGTTAGATATTTGATAA
TAGGAGAACAAATAATTGCAATAAAAAGAGATAATAAGAAAGGAATAACGATCTCAACGG
ATAATTTAATACCCGCCAAAATAATTACAAGAGCAGCAGTAGCTACCAGAATCTGAGTTA
AAGAAGAATTTTGTTCCATATCTACGAGAATATATTGCTATGTGATTGAGTGATGGTATA
TCAAATGTTTGTATTTTTAGATCCGACTATGTTAATAGCTAGTGATTACTTCTTTCAACA
ACTCCACCGCCAAGAACGCTAAGCTAAAACGCTGTTCATCAGCCACTGTCCAGAATTGTA
GTGCGTTTTCATTTTTATTGAGTAGTTGGCTAATCTGTAAGAGATTCGTTTCTTCATCTT
CACCATTTTTAACAGGGGTAATTACATTATCAGAGTTAAATTTTACCCACGCTTGTTGTT
GCCACTGCTCACTTAATGCGGTTGCATCTAAAGCATACTCAGATTGCGCCCTGATCATCT
GTGAAATACCATAGAAAACAGGCACTTGCACGGAATGGAAAGTCACACTAGCGGTTAGAT
TTGGCAGAACTTTTGCAAGTTGTAACTCAAAGGCACGAGAGAACGGCAGATGTTTTTCAT
CACCTTGCACATTGGCAGGCACGGCATCAAACGCCACACGTGGTTTTTTATCATCAAGGG
GAATACCGTTTAACAACTGGGCGGTTTGTCCTGCTAACTCACGCACTTTTTCATCACCAA
AATACGCCGATGGCAACAGTGATGTGACAAAAATATGTTGAATAGGCTGATCCAACAATG
GCTTTAAGGCGAGTGCTAATTGGCTGATTTGTGGATTTGCTAAAGCAACAATATTTCGCT
CACGCACATTGGCGATCATTTCGTTGTTTACACTTGGCACAATCACAGGCACATTGCCGA
TTAATGCAGAAATGCCGTAGAGATCTAAAATCACACAGCCTGCTTGTACCGCTTGAGCCA
GCAATTCTGCATTTGCCATTTTGCCTGCAAAGAGAACGTGACTAAATTGCGACCAATCGA
CATCTTCAACAGCGATTTGCTCAACAGCTTTTGCACCGAAACGCAGAGAATGTTCTTCAC
CAAAACTTTCCAATTCAACGGCTGAAATTTGTTCAAAATCCAAACTGCTTTGTTCTAAAG
CTTCTAATAATTTCTCGGCTAATAAAAAATCTGCTGCAATTGCTAAACGAATGTTTGCCA
TTTTGTTTCTCTCTCGTCAAAATAAAGACTAATTTTACTCTTTTTTATCGCGATTGCGAA
AGGAAAAATAGACCTCAGATATTGATTTTTGAATCTCATTATATGTCGTGAATCTTTGAT
ATGTATCATTATGAAATTTATCATTATTTCAACCACTTATCTTCATCTTGCTTACGCTCA
AATTCCGCTTCAAAAGTCGTATTATTTTGAGAGGAAGTCCTGTTCATTGAACCAAAGGAC
ATAAATTTCACACGGCTTGCAAAGAGTTTCATAAAAATTGCCTGTAGCAATTGGCGAGTG
ATGGGCAAAAGAAGTAGCAAAGCGACAATATCACTTAGAAAACCTGGAATAATCAACAAT
ACCCCTGCGATTGCAAAAAAGATCGAAGAGGTGACCGCTTGTGCCGGGATCTTTCCTTGT
GCGATCTCTTGGCGGATCTGTACTATGGTCATTATTCCTCTTAATTTCACCAACCATAAA
CCGACCGCTGAAATAGTGATCATTAATAAAATCAAGGGTAAAACCCCAATAGCAGAGCCG
ACGCTTACTAACAGAGAGATTTCAATGTAGATGTATAAAAATAGCCCAGCTAAAAAGAGA
AGTAATGGCATAGAAATTTCCTTATAGAAGTTAGTGGCTGATTAGATAGTGATAATTTGG
GTATTTTCAACCCTAGCCCCCCCACTACGCAAGTAAATTTAGTCTATTTAAAGCTAATCG
TTTGCTTTTTTCATCTAGAGATAAAAAATTCATTTGTTTTATGCAAAAAATATGCTATTT
ATATAGCCATTCAGCTTTTATTGATAAATGAAAATGACATTACGTTCTCTTGTTAGCCTG
ATTATTATTAACCTCGAGGTGATTATTATCACCGCGGGGGTTAAGTTGGCTCGCAATTAG
AATTGTATAATGAGATCCACAAACCCTCGCTAGTTTTAGTGAGGGTTTTTTATTGCATAA
AAGCCTTAACTAAATAGCGACACAACATTAAAAGGTAATTTATGAACGGTGCAAATTTGG
TCGTTGAGTGTTTGAAAGCTCACGGCGTCACTTCTCTTTTTGGCTATCCAGGTGGGGCAA
TTATGCCTGTCTATGATGCGATTTACGATTCAGGTTTAGATCATCTACTTTGCCGCAACG
AGCAAGGTGCTGCAATGGCTGCCATCGGTTATGCTCGGGCAACAGGCAAAACAGGTGTTT
GTATTGCAACTTCAGGCCCCGGTGCAACCAACCTAGTCACGGGCTTAGGCGATGCATTAA
TGGACTCTATTCCTATCGTGGCAATCACAGGGCAAGTGGCTTCAGCCTTTATCGGCACGG
ACGCTTTCCAAGAAGCAGATGTATTAGGCTTATCCCTTGCTTGTACCAAACACAGTTTCA
TCGTGCAAAACATTGATGAACTACCTGAAATTATCGCCAAAGCATTCCAAATTGCACAAA
GTGGTCGCCCTGGTCCTGTGCTTGTTGATATTCCTAAAGATGTGCAATTCGCCCCGACAT
CACTTTCCCCTATCGTCTATGAAAAAGTGGCGGCTAAGGCACAAAATCCAACCGCACTTA
CACAAGCCAAAGCCCTGTTAGCTCAGGCAAAACGCCCTGTACTTTATGTCGGAGGTGGTG
TAGGTATGGCAGGTGGAGTGCAAGCGGTCAGATCTTTCCTAGAAATTGCCAATGTGCCCT
CTGTTTCCACATTAAAAGGTTTAGGCACAATTCCGCCACAACACCCACTCTATATGGGAA
TGATCGGTATGCACGGCACAAAAGCAGCGAACTATGCGGTACAAGAATGTGATTTACTCA
TCGCTTGTGGGGCAAGATTTGACGACCGTGTAACAGGCAAACTTGATACCTTCGCACCGC
ACGCTAAAGTTATTCATATTGATATTGATGTAGCTGAAATCAACAAGCTACGCAAAGCAG
ATGTAGCATTGCAAGGAGATTTAATCGAGGCAGTGACCGCACTTACCCAACCGTTAGAGA
TTGAGAGCTGGCGAGCTGATGTGCGTAAACTGAAAGCGGATTTTGACTTCAGCTATCAAG
AAAATGCAGGCGAAGGCGAAATCGACCCTTGGGCGTTGTTACACACTCTTTCACAACGTA
AACCGCAAAATGCGATTATTACTACTGACGTTGGCCAGCACCAAATGTGGTCAGCACAGC
ATATGCAGCATTATGCCCCTGAAAACTACATCACTTCTGCAGGGTTCGGCACAATGGGAT
TTGGTCTGCCAGCAGCGGTGGGTGCGGTCAAAGCTCGCCCAACGGATCCAACCATTGTGA
TTACGGGAGACGGCTCTTTTATGATGAATATTCAAGAACTCGGCTCAATCAAACGTGGCA
ATTTACCTGTCAAAATTCTGTTACTCGACAACCAACGTTTAGGAATGGTGCGTCAATGGC
AATCGCTCTTTTTCCACGGTCGCCACAGTCAAACCATTTTAGATGACAACCCAGACTTTG
TGATGCTAGCTGACGCCTTTGACATTCCAGCAGAACGCATTGAAAAAGCAGGGGAAGTTT
CAGCCGCATTAGACCGCTTACTCAACAGCAAAGGAGCGTATTTATTGCACGTTTGTATCC
CAGATGAAGAAAATGTGTGGCCACTCGTTCCACCAAATGCGTGCAATACAGATATGTTAG
ATGAAGACATTGGGGTTTAAGGAGAAGAAAAATGCAACAATATCAATTCGTTATCAAAGC
TAATAAACGCCCTGAAACCCTTGAGCGTTTACTCAGAGTGATCCGCCACCGTGGGTTTGA
AGTGCTATCACTCAATGCAGAAAATAATGGTTCGGGAATTACGTTAAATGTCACCGTTCA
GAGTGAAAGAGCGGTGGAATTACTACTTAATCAGTTAGTGAAATTGCCAGATGTGGTGAC
TATTTCATAGTTATTCTGAGGAGAAAACTATGCAAATCTTAAAACGCTTTTTCTGTTACT
GCTTGATTTTATGTTTTATGACTGCTTGTACTAAAACAGAGTATCAAGATGAAAATACCA
AAACAGAAACAATCCGAGCATTTTTTATTGCTGATAATAAATTATATGTTGTCGGAGATT
TGCATAGTTATCAATTTGAAAGCAGTAACAAGGAGAATGCTGATTATCAAGAGCGGAAAA
CCACCGAATTTATCCGTTTGCTTCAATCTGAAAAAATGAAATCTGTTACTAAAGCAGAGA
TTATTTATATCAAAAATCAAATGAAAACACCTGATATTGAGTCTAGGGTAAAACTCACTT
CTTTACATAATAAGAAATCATCAGAACAGTTTTATGACATTTATGGGAAGTTGGTCAAAA
TTGAAAATCAAGATGCAGTTCTGAACAAAGCCAAATTAGAACAGCCACTACAAACACAAT
TTATAGCATATTCAGAAAAAATAACTTTAGATAGTGAAGCTACTGGAATGGTTCTTGTTT
GGGGTATAGGAAGCGTGGTTTTCATTCCTCTTTACATTATCTTCTCACCGCTTGTATTGA
TAAATAAAATAACGGATTAACGTGATGGAAAGGAGGAAATTCGATAAATAACCCATACAA
CAAGCGGTTTGATTCGGCAAAAAATGTGTAATAGACAAATTTGTTGCTAAAAAGTGGCTT
AAAGCCTTATAGTACAAGGCTTTAAGCCCTCTTTTTGAAATATGAACAAAAAACTGCCCA
TTTTGCCAAAGTCTGAAAATAAAGAATATAGCAATGATTAAGCAAAAAGCCCCCATGGGA
TTTCCACAGGGTTACGAATGTGCTTTCAAGTGATTGTTTATCATATTACTATTAGAAATA
GTACTTCGCGCCAATATTTCCTTCTTTGTAATAGGATTTCATTGGGTTATTCCACAATCT
ATAATAAGCTATGTTAGCGTAAATATTGAGGTTTTCAGTAAGATAATAGCCCATACCTAA
ACTAGTTTTAAATTCATATCTTGGTAATCTCATTCCATATAATTTAGTTTCAGTGTTAGA
AATAATATATTTTCCACTTACTATATTATCCATATTGTTCTTATTATAAAGATAAGAAAT
ATCTAGATTTATATTAAATTTTTCAGATAATGATTGATTTAATCTTAAGCCCAATTCATA
TCCATAATGGGTTTTATGATATTTATCAATACTTAATGCTAAATCTTCTTTTTCATTAAT
GGAATCCTGTTTTAAACGGTTAATATGTAACGCAACATATGGATTAAATCTTAATTTTTC
ATATTGTAGATTTAATCCGGTTTCATTATAAAAAGAATAATTTTGTAATTTTAAATCAGC
TTTAATTATCTGTGTGCCATTAGGCAATAACAATGTTCTATCTAATTTTCCTTTAATATC
AGTAAAACTGATTTGGCTGAGATAATACCATTTATTCCAATCATATTTTCCGTATAAGGC
GAAACTGTGTTGTTTTAAATCTACTTTTCCAACTTGTTGATCTTTATTAGATAAAGGAGA
TAATTTTTGATGAACTCGTTGCAATCCCATACCAAATGTAAAGGCATTAAATTGCTTATC
TATACCAACTAATTGTGAATCTGCACTATTTTTTAAATCTGCAAATCCAAAATTATCATC
CTGATAAAGTTTTAAACTTTGTGTAGCTAACTGAGTATAAATATGATAAGACTTAATATC
TTGAATATTTGAGAATTGCTGTTTAGCAATTTGTCTATTCAAGGTTTTAATACTATTCAG
TGCTACCTGATGTACTGCTGGATATATTTCACCACTTAAAGAATCTACTGCAGAAGCTAC
CGCTTGTGGTTTAGCATTCATAAAGGATAATGCCGTACTTCTGAGGTTTCTATTTGTGTT
TCCTGAATCACTCGCACTATCTAAAATAAGATCTAAACTTCTCGCAGTATAGACATTCTT
TAATGAACTTTCATTAGCTGCATTTAATACAAATTCTGTATCATTTCGTTTATAGGTTGC
AATAATTTCTTTATTCTCATTATTGAGTTTAATTTCTTTTAAATCAATATAAGGGTTAGC
CTGATCTGATATTTTATAATTTCCATTATAATTTTTGATCGCATTTGGCGATTCAATAAT
AGTTTTAGTTTGAGGCTCTCTTTGAACCACTTCATTAATATTTTCAACATCGGCTACAAT
ATAGGAACCTTGTAAATTAACTGTTCCATTTACTTTTAATTTAGATTTATCTATATCAAT
AACCGTTCTGGCATTATTTGAAGTAGTATAATTACCCTCAATAATTAACCCCTTTCCATA
AACCTCCAAGGAACCTTTATTATCTACATTTTTTACTATTTTAACTTCTGTTTGAGAGTT
ATTTAAATTTTTCGTTAATAATGTTCCCTGTGACTGGATTTCTACTGTGGATTGTTTTAA
TTCATTTCCAATTACCAAAGTTCCGTTTTCGATAACTGTATTTCCACTATAAGAATTTGA
ACCAGTAAAATAAAGTGTTCCAGTACCTTGTTTTTTAAAGCCAGCATCACCTTGAATATT
ATTGGACCAAGTGTATTTAGTGCGGTCGGTATGATGTTTATAATCTAATTTTGCTACAAC
ATGGGTTTTATTATCATCGGTTAAAAGTTTTGTATCAAATCTAGCTGGTCCGTTTAATGC
TCTATCTTGATTTAAAATACCCCAACCAACACGTTCATTCGGTTCTTCGGTCACATCTGA
CGAATTTAATTTATTTGCAGTGGATAATATGGTTTGGGTCACTAAATGATGATCCATCCA
ATCAAATTTTTCCCAAACATTAGCCACGGCAGCTGTAACAACAGGTGTAGCAAAAGAGGT
TCCTTCTGTTCGAACTTTTCCATCAAATAAATACCATTCTCCAGGTGCAGCTATACCCCA
GTTTTTAGCCCTATCACCTATTTTACTTGCATATTCCGTAAGCCCATTATTATGTGAGTT
TACCGAAGTTACAACAATCCAGCCTTTTCTTGCCCCATCTCGTATTACAGGTACATGTCC
TTCTACGGTTGCATATTCACTTCTTCCATTTATTTTATCTTTTCCTTCATTACCTGATGC
CCAAACAAAAATGCTGTCTTTTTCCGCCATTTCAGCTAACTTAACGTATAAAGGTAAGCT
CGCTAGACTTTCCCAACCTCTATTTTTTACACTATCTTTATGTGGATTATTACCATAGGA
ATTATTAAAAATCCTTACCCCTCTATTATAGGGTTCTTCATAATGTAGATTAGTAGCACT
CATTGTACTACTTCCCTGATTTTCAGCAGAATAAGCATAAATTGTGGCATTTTTATTTTT
TAAATCAATAACACCAGCCGCCATTGTTCCGTGTGATTTAGAATGCCCCTTAACTCTTCT
ATCCAAGCCTGCATTATAAATTATTCTGCTTTGCCCATTTGAAAATTTAAATGCCCCACC
TAAATCTTCAGTTGCATTATAATCCATATCAACAATCCCAATTTTATTAGTAAATTTAGA
TTGTTGTTGTGTATTTTCATAATTATTTTTATCTAATTTCTCAACTTCAGGTTTAGCCCA
AGGCTGATTATCCACAGGATTTATTGATGAATTAGATTGCGTAGAAGGATTATTTTCTGG
AGTTGTAGATTCTGAATTATTATTTAAATTTAAAGTAACATCATTATTTTCTACCGAATT
ATTTCCAGATACATTATTTTCCGTATCAGTATTTTTATTATCATCACTATTTCCAGCAGA
TAAATTATTATTTTCTGGAGTTGTTGTAGTTAAATCTTGATTGAAAGAAGGCGAATCCTC
GGAACTGTTTTCTTTGCCGGTTTCATTATTTTCTTGATTTATATTTTCTCCAGAAGAATT
ATCATTATGAGTAATATTATTTGTTGGATCATTATTACTCGATATTTCATTATTAGTCGG
TTCATTATTAGTCGGTTCATTATTTATTGGTATTTCATTACTGTTAGTTTGGGTTTCTGG
AGCAGTTTGAATTTCAGAGCTTTGAGATTCTTTTTCCTCTTCAGCCTTTTCTTCGGCTTC
AGGCTGTTCTTCAACTTTCGGCAATTCATCAGCTTGAGGATCTTCTTCTGCTTGTGAATT
TTCCTCTGTTTGTGGATTTTCCTCTTCTCTAGGCGGTTGTTTTTCAGTTTCTGTTTGTGG
TTGTTCTTGATGTTCTACTTTTGGCTCTTCTACGACTTCTTCTTTTCTATCCTCTTTTGC
TACTTCTTGCTTATCTGTCGTCTCTGCTGTAGCTTGTTCATTGTTAGTATTTTCCGTACT
AGGTTTATCTGTAGAATTTGGACTGTCCGAAGTTGTTGGATCGTTCGAAGTTGTTTGATT
GTCTGAAATGATTGGTTCATTTGAAGTTGTTGAACTCTCAGCAGAACTTGGGCTGTCGGC
CTTAGGCTCATCAGATGGTTTTTGACTATCAGAAGTCGCTGAATTTGAACTATCTGTAGG
CATTGAATTATCTGGAGCAGCTGGCAGATTTGGAGTTATCGAAGTATTTGATAAAACAGA
ATCGTTAGATGTATTTAAATGATGATTAGTATTGGAAGAATGAGACGTAAGTGCATTATG
ATTGTCTGTCTGTCTGTCTGTCTGTCTGTCTGTCTGTCTGTCTGTCTGTCTGTCTGTCTG
TCNNNNNNNNNNAGTTCCACTACTTTCAGCACTAAAATGGCTACCTATCGACGAATTAAC
TGGATTTTGTTCTTTATTATGTTGGGGAGAATTTCCGCCAGTGCCATCTTTCTTACAAGA
GGATATCAACACAGCAGAAGATAAAAGCATAGTGGATAATATTGATTTTTTGATGTTCAT
AATTTGTACCACTTATTTAAAATAATTTATTTTATGAAACTTGGGTGGAGTAATTTCTCG
CTTAATACTCTTTATAAAGATCGTAATTAATTTTATGTAGGCGAGCATTAGCGGATAACG
AAGATTACTTTGCACCAGCCCTTATTGGGGCATTTTATCTAAAAAAATTAATTTTTTCAA
AAGATAATGTGCTATTAGTTATTTATAACTTTTAGAAATAAGAGAAACGCCAGAAACAGC
GTTGAAAAATCCCTCTCTCTCCAAATCTTAACTACACAATCCCCCCCTTTTCCGCTACAA
TCCCTATAATTTTTTGCTATATTTTAGAGAGATTTAGAATGTCAAATCCAAAAAGAAAAA
TACTGGTTACTTGTGCTTTGCCTTATGCTAACGGTGCGATCCATTTAGGGCATATGCTTG
AACATATTCAAGCGGATATTTGGGTGCGTTTTCAGCGTATGCGTGGCAACGAAATTCACT
TTGTCTGTGCTGATGATGCTCACGGCACGCCGATTATGTTGAATGCGGATAAACTCGGCA
TTACCCCTGAACAGTTAATCGAAAAAGCCAAAGCCGATCACATTGCGGATTTTGCCGGTT
TTAATATCAGTTTCGATAACTACCATTCCACCCACAGCGAAGAGAACCGTGAATATACTT
CCGCTATCTACAAAAAATTAAAAGCGAATGGTTTTATCAAAAGCAAGGTGATCTCGCAGT
TGTTCGATCCTGAAAAAAATATGTTCTTGCCTGATCGCTTTGTTAAAGGTACTTGTCCGA
AATGTAAAGCGGAAGATCAGTACGGCGATAACTGTGAAGTCTGTGCTTCTACTTATAGCC
CGATGGATTTAATCAATCCACGCTCGGTAGTATCAGGCTCTACCCCTGTGGTAAAACAGT
CGGAACACTTTTTCTTTGACCTACCAAGTTTTGAAGAAATGCTGAAAGCGTGGACACGCT
CTGGCTCGCTTCAACCTGAAATTGCCAATAAAGTGCAAGAGTGGTTTGAGAGCGGTTTAC
AGCAATGGGACATCAGCCGTGATGCACCTTACTTTGGCTTTGAAATTCCAGATAGCGAAA
ACAAATTCTTCTATGTTTGGCTTGATGCCCCTATCGGCTATATGGCTTCGTTTAAAAATC
TTTGCGACCGCACGGGCTTGAACTTTGATGATTTCTGGAAAAAAGAGAGTGATGCTGAGT
TATATCATTTTATCGGTAAAGACATTGTTTACTTCCACAGTCTATTCTGGCCTGCGATGT
TAGAAGGAAGCGAATACCGCAAACCAACGAACGTTTTTGCTCACGGTTATGTGACAGTGG
ACGGACAAAAAATGTCAAAATCCCGTGGTACTTTCATTCAAGCCAGCACTTATTTAAAAC
ATATCGATCCTGAATGTTTGCGTTATTACTATGCCGCGAAACTGAACGACCGCATTGAAG
ATCTCGATTTCAATTTAGAAGATTTTGTACAACGGGTAAACAGCGACATCGTCAATAAAT
TAGTCAATTTGGCTTCTCGTACCGCAGGTTTCATCACAAAACGCTTTGAAGGCAAACTCG
CTTCAACATTAGAAAATCAAGCGCTTTTTGATGAATTTGTTGCACAATCGGAGCAGATCG
CCACTTATTTTGAAACGCGTGAATACAACAAAGCGATCCGTGAAATTATGGCATTAACGG
ATAAAGCTAATAAATACATTGACGACAAAGCCCCTTGGGTAATTGCCAAAGAAGAAGGCA
AAGATGCCGAATTACAAGCGGTCTGTTCAATGGGCTTAGAGCTATTCCGTGTATTAATGA
GCTATCTCAAACCAGTATTACCAAAACTCGCAGAACGTGCCGAAGCCTTTTTACAAACGG
AACTGCGTTGGGACAACATCGGTTCGCCACTATTTGCCCATAGCATTGCACCGTTTAAAT
CGCTCTTCTCTCGCTTAGAGAAAAAACAGATTGACGCTGTGATTGAAGAAACCAAAGCAC
TTTTCGCCGAAAGCGTAAAAGCAGAAACTGCAAAAAAAGGAAAAGAAATGACCGCTTGTG
AAACCAAAGTTGAACCGATTGCCTCTGAAATCACCATTGACGACTTCGCCAAACTCGATC
TGCGTGTGGCAAAAGTATTGAAATGTGAAGCTGTGCCGAAATCGGATAAATTGTTACGTT
TTGAACTTGATTTAGGCGATCACACTCGCCAAGTCTTCTCTGGTATCAAAGCGGCGTACA
GCCAACCTGAAGAGCTTGAAGGCAGATTTGTGATTATGATTGCCAACCTTGCTCCACGCA
AAATGTCGTTTGGTATGTCGGAAGGTATGATTTTATCTGCCGGTACAGGCGGTGCAGATC
TCTATTTACTCTCCGCCGATAGCGGTGTGACGGCTGGTATGCAGGTGAGATAAATTTACT
CAGGGTGGGATTTTTCACCCTGTCTTAACTCAATAATAAGGACAACAAATGATCCAACAA
ACTCTCGCCATTATTAAACCCGATGCGACTAAACGCCATCTTATCGGTGAAATTTTAAGT
TATATGGAAAAAAATGGTTTAGCGATCAAAGCATTAAAAATGCTTCACTTAACCAAAGAA
CAAACGGAAGGTTTTTATGCAGAACATCAAGGCAAAGACTTTTTTGATCCGCTCGTGGCA
TTTATGATTTCTGAGCCTATCGTTGTTGCGGTGTTAGAAGGCGAAAATGCCGTAGAAAAC
TACCGCTTGTTGATGGGAGCAACCAAACCTGAAGAACGCAAACTAGGCACTATTCGTAAA
ATGTTTGGTTTAGGCTACCGTGAAAACGCAGTTCACGGCTCAGACTCTGAAACATCAGCA
AAACGTGAAATTGCGTATTTCTTTACGCCGAGTGAGATTGTGTAAATAAAATGTAGGCGC
GAATGACTTCGCCCTGACATTCCTGTAATCATTTTGGGGCAAATGTAATTTGCTCTTACA
ACCTTATTTATAGGGGCTGATGTAGGTTGGTATACTAGCTAATCTAATACAGCCCCAAAA
GTTTTGTTAAAAAGAAGCACTGGTTGGGAAGCTTATGTGCATTTAGCCAAATTGGGGCTT
GGGTTTCTTCTTCGGGGTACTTTTTTATTGGGCTAATCTACGTCAGCCCCTAAAGTTTTA
TGGTAAAAGGCTTCAAATCACCTTTTAAAATATGAATAAAATGATCTGACCTTCAAAAGT
TATACAGCTATTCAAAGGACTGATTTCGATATTGTATCGGACTTAGTCCTTTTCGTTTGG
GGTTTTGTTTTTCTGCGAAGTAGGTACTGTGATTGATGCGAAAATGATTAAACTCAGTTA
CATCAGACTTATCATAGTTTCGGTAGAAATCGGTGTAAACAATACTGCCGGGCTTCACTT
GTTCTTGAATATCGAACCTCTTAAGATGTAGACTGTTTTGCTTGATAAGCAATCACAGAC
GATGGAAATAATAGGCTGCGGTAGCTTTATTTACATTTATCAACTCAGCAGCTGTTCGAG
CAGTGATATCTGCTACAAACAGCTCAATAAGTTTATTTTGTTTATACTGACTTAGATAAC
TTTTGCTTATTGGGTTATCTTAACCTAAATAGGGATTTTAGTCGTTATCTAGGAGAGACC
TATAAATTTATTAGGAGGAAGTTTCTCACCCTGCCTTAACTTGAATATAAGGATAACCAA
TGATCTAAAAAACTCTCGCCATTATTAAACCCGAAGTGTCTATCTCCATTCTATTAATGT
AAGCGACTTACACTTTCGGCAAAAACAATCTCAACACCAATAGAGTATACATTACTTTTG
CTAAAGCAAAGGTCAGAGCAAATAAGATCACGGCAAGGGATTGTTCCCATAGGGGGATAG
GATCTTCAAGGCTGGTGTATTCATCAAAAGCCAACATTAGTGAAAATGAAAAAAGGCTGT
AAATGAACATTATTACCCCTGAGAAAAAGGCAATTTGAATGATGTTTCGTTGGTGATACT
GTTGTTTGTAGCTGACTAATGCAAATAGAAAAGCTGGGACGGTAAATAAGACAAAAGCAA
CCAACATTCCCCCTTGGCTAAATTCGCTAAAAAGGGGTAATAGGGCAGAGCCGAGTAACT
GGGTAAGTAGTGGATAAATCCATAAAATGTGTAGGCTAGTTTTTTGCATTGAGGTATTCT
CTTAATAAAAATAAGGCGGATAAATTGCGTGCTTCGGCAAAATTAGGGTCGGCAAGCAGT
TCGTCAATTTTGTTTAATGGATAATAGATGATTTCAAGTGGCTCTGGTTCATCGCCTTCT
AGCTGTGATGGATAGAGATCTTGAGCCACGAAAAGGTGCATTAAGCCGTACATATGGCTA
GGTCCACTATATAATGAACGTAGTGGTTCGATTGTTTTTGCTCCAAAACCTATTTCTTCT
TGTAATTCTCGATTTGCACTCAGTGCAGGATCTTCTCCACTATCCACAATGCCTTTAGGG
AAGGTGAGTTCATAGCGTTCAGGCCCTACGGCATATTCTTTTACCAAGATGAGTTGATCT
TGGTAGATCGGCACGACCATTACGGAAGAACGGCGTTGTGGGGTTAGGCGTTCGTAAGTA
CGTTCTTTGCCATTTGAAAAACGTAAATCGACGGATTGCACTTCAAAAATGCGAGTTTTG
GCAATCACCGAAACAGATTTGATTTCAGGCAGTTGTTTTGACATAAAATTTCTCAACAAG
AATGGATTTGCGATATTCTAGACTATTCATTCTCAACCAACAACCAAATAAACACTCCAA
AGCAATAATGCATAACGAATAGCTTTGCCTAATACGATGAAACATAGGCTTTTCCAAAAA
TCAAAACGTAACCAACCTGCGACACCACAAAAGAGATCGCCCACAATAGGTAGCCAGCTA
AACAGTAACACCCAAACGCCGTATTGTTGGCTAAATTTAAGTGCAAATCGAATACGTTGA
TTTTGCTGTTCGTGATAGTTTGGGGGTGGAAAAAGTTTTGCTAGAAAATAGGTTGTTAGG
CTACCTAAGCTGTTGCCTAATGTGGCACTGATAAACAATCCATATAAGGAATGGTTGTTC
GCAAAGGCTTGTGTAGCAAAGGTGCTGAAGATGATTTCTGAGTTGCTGGGCAGTAGCGTA
GAACTTAAAAAACTGCTGGCAAACATAATTAAATATTGATTTTCTTTGTCAAGGAAAATC
CCAAGTAAAGCGGTCAAATAATCGGACATTTTTGTAACTGTTCTGTTAAATTTGTGTTTT
GTTAAATTTTAATCAATGTTAAAACTTGATGTGGATCAAGAAATAATTCTACTTTATTCT
GTTTATGTTGAAAATTTATTTGATGATCACTTCAACAGGTCTATAATTCTCAACAAATTT
TGTAAATTTTCAAATTTTCGTTTAAGGATAGTAATGTTTTCACCTGCTGAGATGGCAAAA
ATCGCCGAAGATGGCGCAGTTTATAAAGCAACCAAAAACCAATTTTATTCTTTCATTTCA
GCAATTACTGCTGGCGCTTACATTTCTATTGCTTTTGTCTTTTATGCAACTACCCAAGTT
GGGGCTGCGGATATGCCATGGGGTGTCGCTAAACTCATTGGCGGTCTTGTTTTCTCTTTA
GGCATTATTATGTGCGTGGTATTTGGAGCAGAGCTTTTTACTTCAACAACCATGACGATT
GTTGCCAAAGCAAGTAAGCGAATTACATGGGCGCAGATGTTTAAAAACTGGTTTGTTGTT
TACGGCGGTAATTTCATCGGTGCGACCTTTATTGTGCTGTTAGTGTGGTTTAGCGGTGAA
ATTATGGCTGCAAATGGGCAGTGGGGCTTGACTATTTTAAAAACAGTCCAACATAAGCTC
CATCATACTTGGATTGAAGCATTCAGCTTGGGGATTTTCTGTAATCTGATGGTCTGTATT
GCGGTATGGATGGCGTATGCAGGTAAGAGCCTGACGGATAAAGCGTTCATTATGATTTTG
CCGATAGCAATGTTTGTGGCATCTGGCTTTGAACACTGTGTAGCGAATATGTTTATGATC
CCAATGGGCGTGTTAATTCACGGCTCTGCAAGCCCTGAATTTTGGACAGCGATAGGGGTT
GATCCTAGTCAATTCGCTGATTTAACAATGGCAAATTTTGTGGTGAAAAATTTAATTCCA
GCGACCTTAGGTAACATTGTTGGTGGTGCATTTTTCATCGGTATGGTGCAGTGGTTCTTG
CATCTAAAAAAACATTAATTCAAAACTTGTAAGCGGTCACTTTTCGCAGTGTTTTTGTAA
AATCGCACCGCTTGCGTTCCAATTTATTACATTAACTAACGAGGACTTAAAATGACTCAA
CTAACCGAAGCTCAAAAGAAAGCGTGGGAAGGTTTTGCACCAGGTGAATGGCAAACTGAT
GTAAACGTGCGTGACTTTATCCAAAAAAACTATACGCCGTATGAAGGTGATGAATCTTTC
TTAGCAGATGCAACCGAAGCAACTACAACGCTTTGGGCAGATGTGATGGAAAAAATCAAA
GTGGAAAACAAAACCCACGAACCGTATGACATTGATTGCGATATTCCATCAACCATCACT
TCACACGCACCAGGTTATATCAACAAAGATTTAGAGAAAATAGTAGGTCTTCAAACAGAT
GCACCATTAAAACGTGCAATTATGCCGTTTGGCGGTATCAATATGGTGAAAGGCTCTTGT
AAAGTTTATCGCCGTGAATTAAATCCAGAAGTAGAGAAAATCTTTACTGAATATCGTAAA
ACCCACAACCAAGGTGTATTCGATGTTTATACTCCAGACATTTTACGTTGCCGTAAATCA
GGCGTAATTACAGGTCTTCCTGATGCTTACGGTCGTGGTCGTATTATCGGTGACTATCGT
CGTATGGCTCTTTACGGTGCTGACTTCTTAATGAAAGATAAAGTAAAACAGTTTACCTCT
TTACAAGAGAAGTTAGAGCGTGGCGAAGATATTCAAGCGACAATCCAATTACGCGAAGAA
ATTGCAGAACAACACCGTGCTTTAGGCAAAATGAAAGAAATGGCAGCATCTTATGGCTTT
GACATTTCAAACCCAGCAACTAACGCACAAGAAGCGGTACAATGGGTTTACTTTGCTTAC
CTTGCAGCAGTGAAATCACAAAACGGTGCAGCAATGTCTTTCGGTCGTGTTTCAACCTTC
TTAGATATTTATATTGAACGTGACCTAAAAGCAGGCAAAATCACTGAAAAAGAAGCTCAA
GAATTAATGGATCACTTAGTAATGAAACTCCGTATGGTTCGTTTCTTACGCACCCCAGAG
TACGATCAATTATTCTCAGGCGACCCAATGTGGGCAACAGAAACTTTCGCAGGTATGGGC
TTAGATGGTCGTACATTAGTAACCAAAAACAGCTTCCGTCTATTACACACCCTTTACACA
ATGGGTCCATCACCGGAACCAAACTTAACAATCCTTTGGTCTGAAAGTTTACCAGATGGT
TTCAAACGCTATGCAGCGAAAGTGTCTATCGAAACTTCATCTGTTCAGTACGAAAATGAC
GACTTAATGCGTCCAGATTTCCAAAACGATGACTATGCGATTGCCTGCTGTGTAAGCCCG
ATGATCGTAGGTAAAATGATGCAGTTCTTCGGTGCTCGTGCAAACTTAGCGAAAACCTTA
CTATACGCAATCAATGGTGGTGTTGATGAGAAATCAGGTGACCAAGTTGGACCGAAAACT
GAGCCAATTATGTCTGAATACTTAGATTACGATGATGTAATGACCCGTTTAGACAGCTTT
ATGGACTGGTTAGCGAAACAATATGTCACAGCGTTAAACATCATTCACTTTATGCACGAC
AAATATGCTTATGAAGCAGCATTAATGGCGTTGCACGATCGTGATGTATTCCGCACAATG
GCGTGTGGTATCGCTGGTCTTTCTGTTGCAGCAGACTCACTCTCTGCAATCAAATATGCT
AAAGTAAAACCAATCCGTGGCGACATCGAAATCAAAAATAAAGCAGGCGAAGTGGTTGGC
GTAGCGAAAAACGTAGCACTTGACTTTGAAATTGAAGGTGAATACCCACAATTCGGTAAC
AACGATAACCGTGTAGATGACATTGCAGTTGATTTAGTTGAACGCTTTATGAAGAAAATT
CAGAAGCTCAAAACATACCGTAATGCAGCACCAACACAGTCTGTATTAACCATTACTTCA
AACGTGGTTTACGGTAAGAAAACAGGTAACACCCCAGACGGTCGTCGTTCAGGTGCGCCA
TTCGGACCAGGTGCAAACCCAATGCACGGACGTGACCAAAAAGGTGCGGTAGCGTCATTG
ACTTCTGTGGCGAAATTACCATTTGCTTACGCGAAAGATGGTATCTCTTATACCTTCTCA
ATCGTACCAAATGCGTTAGGTAAAGATCTTGAATCTCAAAAACGTAACCTTGCAGGCTTA
ATGGACGGTTACTTCCACCACGAATCAACCATCGAAGGTGGCCAGCACTTAAACGTAAAC
GTAATGAACCGTGAAATGTTATTAGATGCGATGGAAAACCCAGAGAAGTATCCACAATTA
ACAATCCGTGTTTCAGGCTACGCAGTGCGTTTCAACTCTTTAACTAAAGAGCAACAAATG
GACGTAATTACTCGTACTTTCACACAGTCGATGTAATTTAGTTTAAACTAATAAGCGGTC
AGATTTTGCAAAACTTTTGCAGAAACTGACCGCTTATTGTATCTTACGCATTAATTGCGA
TTAGCAGAAATGTTTAAGGACATTTGTCCTAATCGTACTTTATTTAAAGGAAAAAGAATG
ACTGTTTTAGCACGTTATCACTCTTACGAATCTTGTGGCACAGTAGATGGGCCTGGGATT
CGTTTTATTTTGTTTTTACAAGGCTGTTTAATGCGTTGTAAATATTGCCACAACCGTGAC
ACTTGGGATCTTGAAGGTGGGAAAGAGATCTCCGTAGAAGATCTAATGAAGGAAGTTGTG
ACGTATAAACATTTTATGAGAGCAACGGCCGGGGGCGTAACAGCATCAGGTGGCGAAGCC
GTGTTACAAATGGAATTTGTGCGTGATTGGTTCCGTGCTTGTAAAGCTGAGGGTATTGAT
ACTTGTTTAGATACAAATGGTTTTGTGCGGAATTATTCAGAGCTAGTCGATGAAATGCTA
GATGTAACCGATCTCGTTATGCTTGATTTAAAACAGCTGAACGAAGAAATTCATAAAGAT
TTTATCGGTGTCTCTAATAAACGTACCTTAGACTTCGCTCGTTATTTGCATAAACGTAAT
CAACGTACTTGGATCCGCTATGTGGTTGTACCAGGTTATACGGATGCCGATGAAGATATT
CATTTATTGGGTCAGTTTATTCAAGGTATGGACAACATAGAAAAAGTCGAACTTCTGCCA
TACCACCGTTTAGGCGCACATAAATGGAAAACCTTAGGGTTAGAATATGAATTAGAAGAT
GTGATGCCACCGACGAAAGAATCGTTAGAGCATATTAAAGGTATTATTGAAAGCTATGGG
CATACGGTGAAGTATTAGCGCTTAGATGATTCTAGACCCTATCCCAAATTCTGTGTAAAC
ACCCATTTCAACTTAACGGTGATCGTCTAGGCGATCACCAAAATCAATCATAAATCGATT
CATCGCCAGTTTCCAGTTCTGAATCGGCATTGTCGATTTATTATGAATGCTATAAACACT
TTAATAATCAGCTATATATTTAGATATTTGCCTTCTGGTATGGGATCTAAAGGAGGAGAA
ATATCAATTTCTGAATCTTCAAGTGGTTTTTCTGCTTCTTTCATATTCTCTTCATTTGAC
TGTGTTAAAGGCTTATCTTGTACTCTAGGCATTATTGAAGAGTCTAAGTTCTGTTTGATA
TCATTAGATACTTTGCTTGAGTCCACCACAGGATCTATTGATTCTTCATGTACTCCTATA
TTATTTTCTATATTTTGTGGTTTTTGTGTCTCTAAAACTCTAGGGATGTTTGCAATGAAG
GTTTTTTCTTCTTTATTGACAAGTTTACGCCCAATTTCTACACGAGGATCTAGCCATACT
GCTACTACAGCATCATTAAATTCTTTGTTAAATTCTTCAGGAATAACAATATTATTTAAT
ATGAAATATCCTTTATTTTCTAAAGCAATGTAACTGAGAGAATCATCTTTCTTGATATTA
GGTAAAATTTTACGCAAACGATCAACCACATTATCTTGATTTTGCAGAGTGATGCCTAAA
TTAGACCAAGATCTAGCTAAAGAAATTGCAAAATCACGCCCTTCAACGGGCTTTTGATAT
TTTAGAGTCAGCATTAATGGGCGTGTGCTATTAGTATAACTGCCAGTTTCAGAGAATAAT
GAAATATTATAGATTTTAAATGGTCCCCAGATATAGTCTACATCATTGATCTTTAGCCAT
TTGGCAGAGAGGGAGGAATTAAACAGCAAAGTAGATATCAAAAAAAAGGTTAAGCGATAC
ATAAAGTAGTATTTCCATTAAAAAACAGATTTATTTCTCATTATAACGTTAAATCCATGA
TTAAGACATCCTATTATTTATCATAGAAAATAAATTATAATCCTATAAAAATGGCGTGAA
TGGATCCTAAATATTGTTGGAAACTTATTGCGTTTTATTGAAATTGAGCAATCTAGTCTA
TTGAACTGTCAATAACTAGATTGCTTAGTTACGATTAGCCAGCTACCCACAATAATATAG
CGAGAATTTGAGGCAAGATAATTCGACAAAACATCACTAATGGATATACCGTCGCATAAG
AGAGTGCTGCTGCACCATTACCCTCTTTAATACCATTTGCAAATGCCAAAGCGGGTGGAT
CCGTCATTGAACCTGCAAGCAATCCACATAGGCTCAGATAATTTAATTTACCATAAATAC
GAGCAACCAGCCCTGTAACAATTAATGGAATAAAAGTAATTATTGCACCATAGCCAATCC
ACGCTAGACCATCATTACTTAATAAGGTATTCAAGAAGTTTCCGCCTGCTTTCCAACCTA
CAACTGCAAGAAAAAGCACGATACCAATTTCTCTTAATGCCAAGTTTGCACTTGGCGGCA
TAAACCAATAGAGTTTTTTGATACTTCCTATTCTTGCCAAAATTAATGCAACGACTAAAG
GACCGCCAGCTAACCCTAATTTTAATGCAACGGGGAAACCTGGCAGATAAATTGGAATAG
AGCCTAATAACACCCCTAAGCCAATCCCAATGAAGATAGGCAACATTTGTACTTGTTGTA
ATTTTTGTTGAGCGTTACCGATAATCGCCATCACAGCCTCAATATCTTCTTGGCGACCAA
CCAAGTTCAACACGTCACCAAATTGCAATGTCATTTGCCCGTTAGGAACTAACTCAACCC
CCGCACGGTTTAAGCGAGAAATCACTACATCGTATTTCCCTTTTAACATCAATTGGCGAA
TTTGTTTCCCAAATACTTTTTCATTGGTAACGACAGCACGTTCTGTGCGGTACATTGTGC
CTTTTGTCGAAAGTGAAACATTCACTTCTTCACCAAGAATGAGTTGCATTTTATGCAACG
CAGTTTTTGTTCCCACAAGATGCAGAATATCGCCTATTTGGATTTGGGTATGCACTTTAG
GCACAAACAACTCATCATTACGCTTAATACGAGAATAAACCACTTCGTGCAGTTCAAAAT
CAGGAAACTCTTGAAGCATCAACCCATTCAAATTTGGATTTGTAATACGAACGTTCATCG
TACTTAATCCATCTTTTTTATTGTTGGTTGCAGAATCAAACTCATCAGCTTCTTTATCCA
CATTAATTTTAAAAATAATACGGATAAGCCACATCGCTAATAGAATCCCGATAATCCCGA
AAGGATAGGCAATTGCGTACCCCATACCCATCACAGCTGTAATGGACTCACCGCCTAATT
CCGTCAGGATTTGTTGCCCAGCACCTAATGATGGTGTATTAGTTACCGCACCAGAGAAAA
TACCCAATATCACAGGAAGAGGAACATCAAATATTTTGTGTAATAAAATCACTAAAATAC
CGCTTATCCCAACAATCATCACAGCAAAAGCATTGAGCTTTAATCCTGATTGGCGTAATG
AAGCAAAGAAACCCGGACCAACTTGAATACCAATGGTATAGACAAAGAGAATCAGACCAA
ACTCTTGAATAAAGTGCAAGGTATGACCATCAAGTTTGACACCATATTGCGTCATAAAAT
GGGAAACCAGTATCCCACCAAATAACACACCGCCAATACCAAGGCTTACGCCCCGCACCT
TAATATGCCCTATCCATAGCCCAATGACAGCAACTAAGGATAATAGGCTCACTGTTAATG
CAATTTCGCTCATAAAAGCCTCACATAAAAATAAAATTGCTATAATTTTACCAAAATTTA
CATATAAAAAATCAGATCTAACTCAAAAAACTACAATAAATATCTGTTTAAAAAGACATT
TATCGCTTGTATCATTTTTTGTCTATATAAATTCGCTGGAATTACCTTTGAATTTGAAAG
CTCTTTACGTACAGCTTTCATGTTGGCCTTCTTCTCATCTATCGGCTTATCCGCAGATTT
TTCCCGTTTGAAACAAGGTGGAATCCCACTTGTCATTTTCCTCGTTATCGTGAGTATATT
TATCCTTGTTCAAAATGGTGTTGGAGTTGGTTTAGCTATTCTACTTGGTATTGATCCACT
TGTTGGTTTAATTACAGGTTCTATTACTTTAACTGGCGGACACGGCACAGGTGCAACTTG
GGCAACGGTTTTTGCAGAGAAACATGGGCTTGCAGGTGCATTCTTCGTGGATGTAGTTAA
CTTAGGTGCAATTACAGCATTTATGAATTATTTAACTAGCTAAAATAGCATAGAAATCAG
AGAGGTTGCTAAAATTATATAGCAACCTTTGTAGTCATGATTGTTAGTCTATTATTACCA
ATAAAGAGCCAGCAATTAGATTATTTATGGAAAAAACTTAATAGAGGCTCTGGGTTCTGA
ATATACTCAGATAGTTCTTTTTTACTAGGATAACCAATATAAGGAATTTGTCCTAGTAAT
GGAGCATTGATTTTTTTGCTAAGGAGTTCAATTAATTCAGCGTAGTGACGTAGCCCAGGA
TTTACTCGATTTGCAATCCATCCGATAAGATTAACCCCACTCTGTTGAATCGCATCCGCT
GTTAAAAGTGCATGGTTAATGCAACCCTCTTTTATTCCCACAACAAGTACGACTGGCATT
CTATTTTTCTTAACCCAATCAGCAAAACTTAGGTCTTTATTAATAGGTGTTAACCAGCCA
TAAGTGCCTTCAACAAGAACATTTGCATATTGTCGGTGTAAACGTTGAAGATCGTGATCC
AGTTTATTAACAGAAATATGGCGTACTGCGTCTAGTGCTGCAAATACTGGCGTACTAGAA
TGGATAAAAGAATAGCTATTAATTTCTCTATATTTTACAGGAAAAGGGCAGCTGTTCTGT
ATAATGAGGACATCACTATTGTCTTCACAGGCATAATCATCTTGATTGGGTTCTGTGGGT
AAAGAATCATCGCCACCACACGCAATAGGCTTATAACCGACAATGGGAATTTCATATTTA
GATATTGTTTGTAATAGAGCCCTTGTAACGATAGTTTTTCCTACATTTGTATCTGTGCCT
GTAATAAATAAACAAGACATTGTATTTTCCTGTTAATGATAAGTTAAAAAATTTTTTCAA
ATTCTAATCTGAAATTAAAATTAATATAATGTTTTCGATCAAATTTTCTGATAATAAAGA
CAATATGTTCTAAGAAAAATGTAGTTAAAGAGAATTTAAGAGGGGATTCCCTACTCTTAA
ATTCAATAATATATGAATACTAGGATTTTAGTAAACCAGAGGAGCCTTCCGAATAATCTT
TAGGTTGATCTTCATCTGTTTGAGGTTTATTTTCAATTTTAGGCTGTTGGAAAAACTCAA
TTTTTGCAGAATCGGATGGTAATAATGATTCTGAACCTTTTGCTAAATGGGTATAGAGTT
TCTTATAGTCTTCAGCAAGAGTCGCAAGCAATGTTGCAGATTGCTCAAAGTGTTGCTCTA
ATTGCTGTTTTTGCTCGTCCAATTTTTTGGTAGTTTCTTTTAAATCGGCTTCAAGCTTGA
GTTGTTTTTTGACATTACTATTTGTTGCTCTCACAACAACATAGCTAATAATACAACCAA
CAATAAATGCTGCAATAATTGCAGTCCACACGTTACCTGACCATTGTTCCATAGTTCACT
CCTTTACAGTTAGTTAGCTTGGTGTAGCTGTTTTTTATCATTTTCTCAATTTGATGAGAA
GTAAAACCTATAAAAATTTGTTGGAATTTTGAAATATACCGCAAAAATCACTCTTTCTTA
AAAAAGAATTAGATCTTTAGTAAATAAATCTGTATAATTTTGCCACCCTGTTTTTGCATG
GTATTCCCGCCATGTAAGTCTGGTCTGAATAGGACTCGAAGGGGTCAGATTCTACCGTAT
TGATAGGTAATATCCATTAGGATATTGGGTTTAAACTTTAAATTTTGGTATTTAATTAAT
GAAAACTTTTGTAGCAAAACCAGAAACAGTTAAACGTGACTGGTATGTAGTAGATGCGAC
AGGTAAAACTTTAGGTCGTTTAGCTACTGAATTAGCACATCGTCTTCGTGGTAAACACAA
GGCTGAGTACACTCCACACGTTGATACAGGTGATTACATCATCGTTATCAATGCGGAAAA
AGTAGCGGTAACAGGCAAAAAAGAAACTGATAAAATCTACTACTGGCACACTGGCTATGT
AGGTGGCATTAAAGATGCAACCTTCAAAGAAATGATTGCTCGTCGTCCAGAAGCAGTGAT
TGAAATTGCGGTTAAAGGTATGTTGCCAAAAGGTCCATTAGGCCGTGCAATGTTCCGTAA
ATTAAAAGTGTATGCAGGTAACGAACACAACCACGCAGCACAACAACCACAAGTTTTAGA
TATCTAATCACGGAGCATAAAAATGACAGCAGCAAATCAAAACTACGGCACAGGTCGCCG
CAAAAGCTCTTCAGCTCGTGTATTTATCAAACCGGGCAATGGTAACATCACCATTAACCA
ACGTTCTTTAGAAGTTTACTTCGGTCGCGAAACAGCTCGCATGATCGTTCGTCAACCATT
AGAATTAGTTGAGTTAACAGATAAATTAGACTTATACATCACTGTTAAAGGTGGTGGTAT
TTCTGGTCAAGCAGGTGCAATCCGTCACGGTATTACTCGTGCATTGATCGAATACGACGA
AACTTTACGTCCAGCGTTACGTGCTGCGGGCTTTGTTACCCGTGATGCTCGTCGTGTTGA
ACGTAAAAAAGTGGGTTTACACAAAGCACGTCGTCGTCCACAATACTCAAAACGTTAGTA
TTACAATTTTATATATCCTCTCTATTAAGAGAGGATATTTTCTATGGGCTCTTTTTAGTA
TGATGTATATGTTTAGAGCATAGCATATATAGATATAGTGTTATGTTTAAACACTACTAG
AGATTGATAAGATTAGCAACAATATATTGTCAATCTTCTCCCGTCATTCCTGATTAAAGC
TCAATTCTTCAATCGCCTTTAAACATTTTTGTTTTCTATTCTCTGTTTCTTGTATCTTTA
TTGAGAGCATATGCCTATACTCAGGGTAATGGTAATTTTGTTCAATGAGCCATGAGAGTT
TTTCATTCAATGCACGCAACGCTTTATAGTATTCATGTAACTTCTGTTTCTTTGATAATG
TATGAATACTCTTAGTAAATTTATATTGAGAGAAAATAGGGGAATCTGACTTTTTATCCT
TGAGGTGAATACTTTTTTGTAGAGCATCATATTGTTCAATTAAACGTTGAGTATAAACTT
CAGTTATTTCAGGGGAAGTTGACTGCTCAATATGTGAACATGTTTCTAGTATTTCTTGTA
TGAATTCTTTGACGGAGCCATGAGTAAGTTTAAAGCAGTGGCTATAGATAGAGATTTGCA
GAGACAAGATGGGAGAAAAGTCGTTTAATTTTGTAATGATTGTATCTGTAAAATTACCCA
TTTTTTATTCTCTGTATTAAGCGTATAGATATTTTAATGTATGTACATCTCTTTTCAAAT
TTATTTTTGATAAAAATAATCTTTCTATTTTTTCTAAAAATGTGATGAAACTCACATTTT
TAGAAAAAAGGTTATAAATCTTTATTTGCTATGAGTTTTTTATTTTTAAATCATATAGTT
ATGTGATTTATTGCAATAGGAGCAATATTTTAAAAAATTATCTCTGAATACTTGTTTTGG
GGTGGGGATTTATTAACTTATTGATTTTAAAGAAAATGTTTTTTTGTTTTTTTTTATGTA
AGATATTGACACTACTCTACAAATTTGCAATCATACGCACGCAATCGGCATTTACCAAAC
TTACATGGGAAGGTAATGGCAGATATGGATCGGTTACTCTTATACCTTAATAAGAGTAAT
CTTAGCTAAACTAAAAACTTAAGGTGAACATTATGAAAAAAACACTAGTAGCATTAGCAG
TAGCGGCATTTGCAGCATCAGCATCAGCTGTAACAGTTTATGAAAATGAAGGTACAAAAG
TTGATTTTGATGGTCAATTGCGTCTTCTTTTAGAAGAACAAGCCACAAAAGAGAAAGGTC
AATCTTCAACACGTGGTCACACTAACTTAAAGAATAATGGTTCTCGTTTCGGTATTTCTA
TCAAACATAATATCAATGAGAATCTCTACGGTTTTGGTCGTTATGAGACTCGCCTTGGCC
GTAATTCTAAAAATGATGCAGGATGGGGGGATGTTACAACAGAAAAGGCTTACGTCGGTT
TAGGCGGCTATGGTCATGAAATTTCTTTTGGTAAACAAGCTGTAATCGGTGATAGCATTG
GTCAAGCTGGTTTTGATAAAGTATACGGTGTTGGTACTGGTGGAATTAAATATTCAGCAA
ACAACACAAACAAAAAAGGTTTTGATATCCTTACTTCAGATTCTGATTCAGCAATTAACT
ATACCTATACAGGCATTGAAGGTTTGACGTTAGGTGCTAACTATAATGTTGCAAATGAGC
GTAATAATAAGGGAGAAGTAAAAGTAGATTCTGCTAAATCTGGCTTTGGTTTAGGTGCTG
AATACACAGCTAAGATTGCGGAAAGTCAATCTGTAACTGTGGCAGCAGGTTATACTCATG
ATGACTATAAATCTGGATCTTCTGGATCTGTGTCATTTAATAAGAAAGACAAAGATGGTG
TATACTTTGGTCTTAAATATGTCAACGCTCCATTTACTGTAGCTGTTGATGGTGGTCATG
GTGTTGTAAAAACAGATAATGTTAAAGAGAAAATTGACTTCGTAAGAACTGGTGCAAGAT
TTGATGTTACTCCAAAATCTGGCGTGTATGGAAACTACTCTTATGGTACTTACAAAGATA
AAGCTTACAAAGCAACAGCTCATCAATTCATGTTAGGTGCAGACTATAAATTACATAAAC
AAGTTGTTACCTTTGTTGAAGGTCGTTTAATCAAGAACAAAGACAGTAATAACAAAAAAG
TTACTGACCAAGCACTTGGTGTTGGTTTACGTGTATTATGGTAATCTAGATAGTTAGGTA
CTATAGTTAATTAGCTATGATTTAAGGGATAAGAGATGTAATTTCTTATCCCTTTATTAT
TAGTCATTTTTCTGCTTTAGCGAGTACTTTTCTACTGCAGTTAACATTCCTCTTAATAAA
TTTAATTCATTGGTTTCCAATTCGGCTCGTTGATATAACCGGCGTAGTTTCAGCATAACT
GCTTCGTTGCGAATAAAGCCAAGTTCTTTATATAAACGTTCGGTATGGGCAAAGAAATGT
TCTAAGGCTTCTGATGTCGGGTATTCTGCAAGCGGTTGAATATCGGTTTTTTCTTGCAAA
TCTAGCCAAGCCATTCGGAGTTCATAACAGGCGAGTTGTACCGCCATTGCAAGATTTAAC
GAGCCATAGTCGGGGTTGGTTGGAAAGTTTAAGTGATAATGGCATTTTAATAATTCTTCA
TTGGTTAAGCCCACCCGTTCTCGTCCAAATACAATCGCTACTTTACCCTGTTCAGCACGT
TGAATAGCTAATTTGCCACATTGACGTGGTTCGACCAGTGAATTTTGTAGATGGCGTAAT
CTGGCACTTGTGCCAATAACAAGCTGGCAATCTGCGATTGCACTGTCAATATCCGCATAA
ATTTGTACATTATCCAATACATCTTTTGCCCCTGCGGCAAGGGCTATTGCTTGTTCGTCA
ATCGCTTGTTTTGGGGCGACAAGCCTTAGCCGGCTTAGTCCCATCGTTTTCATTGCTCGT
GCAGCTGAGCCGATATTACCGCTGTGAGAGGTTTCGATCAGGATTATTTGAATTTGATTA
AGTAACATTTTTTATATCAATATAATAGGATAGTGTTATGCCATTTTAGCATAAAATCAA
ACCGCTTATTCTTGCTTTATGTAGCGTAAATGTTACAATTAAGATTCTTTTTTAACTTAG
GAATGTGGAACAAATGAAAAAATTGCAATTAAAAAAATGGTTTTCAAGCCTTTTTCTCCT
TTCACCATTAGTCTTTGCAGCTTCTAATGCTCAGGCTGAAGGAAAGCTGACCGTTTATTG
TGGCGTGCAAAACAAGGTGTGTGAAGATCTGACGAAGCGTTTTTCACAAAAATATAATGT
GGAAACTCAGTTTATTCACGGTGGAACAGGGACAATTTTAGGTAAGCTGAAAGCGGAAAA
AGATAATCCGCAAGCGGATATTTGGTATGGCGGCACTATTGAGCCACATTTCCAAGCAGG
GCAGATGGGGCTATTAGAAGCCTATCGTTCACCTTTGCAAGCGGAGGTTTTACCTCAATT
TAAAGCATTGCAAGAGAGCGAAGCAGGTAAATATACCTCGATTGCGTATTTGATGGTGCT
TGGTTTTGGTATTAACACCGAAAAATTAAAGCAGTTAGGGATTGATGCTCCGAAAAAATG
GGCAGATTTGCTTGATCCTCGCTTAAAAGGCGAAGTGCAATTAGCTGATCCTCGCACTTC
AGGAACAATGTACACGACGATGATTACGCTTATTCAGTTAATGGGCGAGGAAAAAGCCTT
TGAGTACTTGAAAAAATTAGATGGCAACATTTCTCAATATGTGAAAAGTACCTTAGTGAC
CTCTAACCTTTCTCGTGGAGAGAGTGCTGTGACAGTTGGCTTTGCTCACGGCTATGCTTC
AGAAAAAGAGAAAGGTGCACCGGTTGATTATGTGTTACCTAAAGATGGGGTAGGCTATGC
TTTAGGGGCTGCAAGTATTATTAAAGGTGCGAGAAACCTTGATAATGCGAAATTATTTAT
GGATTGGGTTCTCTCTAAAGAGGTTCAAGAAATTCCTTGGCGTGACCACGGACTTTATCA
AACACCAACCAATGTGAAAGCAGAAGTTGCTCCACAATCACCTAAATTGGACGGCGTGAA
ATTGGTTGATGTAGATTATGCTCGTTTTGGGTCAAGCGAGGAAGGGAAGCGTTTGGTAGA
TAAATGGCTCTTTAATATCAAATTATCGAATTGATCTTCTTTATAGAAGGAAGGGATATT
TTCATTGGAGATGAGCCCTGGTATTCATTCTCACAGATCGGAGACTAGGGCATAAATTAT
CTTTTTAAGATAGAAGAGTATTTTTTTCAACCCTGTCCGTAAGGTACGGGGGGAACGTCA
AGATAAGTAGTATGTAAAGAATTATAAGTTTGGATTGCAATGGGACAGTTTAGGTTTTGT
AACACCAGCCATTTCACTTAATTCATCCATATGATTAATGGTAATATATTTACCTTGTAC
CGTTATGATGCCATTTTTCTGGAGTCGACCAAGCAAGCGACTGATAGTTTCAATGGTTAA
ACCTAAGTAATTTCCAATATCACCACGGGTCATTGTTAAGCGAAATTCTCTTGCTGAAAA
ACCGCGTGCGGCATAACGCTGTGAAAGATTGTAAATAAACGCCGCAAGTTTTTCTTCCGC
ACTCATTTTAGAAAGCAACAAAATCATCTCTTGATCGCTTTTGATTTCATGACTCATCAA
ACGCATAATCTGATAGCGGATTTTTGGCATTTTGCCAGCTAAATCATCTAAAATATCAAA
AGGAATTTCGCAGATCATCGACGTTTCAAGAGCCTGAGCAAAACCGATATGTTTCATATC
CATAATCGCATCAAAGCCAACTAAATCGCCCGGTAAATGGAAAGCGGTGATTTGCTCTTC
ACCATTTTCACTGATGGTATAGCTTTTAATTGTACCTGAACGGATTGCGTAGATAGACTT
GAGTTCATCACCTGACTGAAAGATGATTTGTGATTTTTGCACAGGTTTCTTACGTTCAAT
GATATTATCTAATTGAGTTAATTCGTGTTCATTGAGAGTAAAAGGTAAACATAATTGACT
AATACTGCAATTTTGACAGTGAATTGTGCAGGCTGTTCTTCCATTTGCTTTAAAATCAGA
TACAATTTTCATACGAAACCATCCTAAAATTTGATTTAAGGCAAATTTTAACATTTTTTT
AGGGAATAATGAACAAGGTTTATTTAGATTTGGAGTGAAAATGGCGGCAGAGAAATTGAC
TAAAAAGAGATTAATTCAAATTATTGTGATGTTATTTGTCCTGATTTGCGCATTTTTATA
TCGTACTTATACGTATTCACTAAATTAGGTACGTATTCACTAAATTAGGAATGTTGCTAA
ATAAATTATTTTCTACAATCTTTATAAATTGCGAGTAGAATACACCATTTACTATCAATA
ATATTGTTTATGTCTAAAGATACTCTATTTTCAGCCCCTATTGAGAAATTAGGGGATTTC
ATTTTTGATGAATCTGTTGCGGAAGTTTTTCCAGATATGATTCAACGTTCTGTGCCGGGC
TATTCTAATATCATTACAGCGATTGGTATGCTTGCTTCTCGTTTTGTGACTGATCAGTCA
AATGTCTATGATTTAGGTTGTTCTCGTGGGGCTGGGATTTTATCGATTCGGCGTAATGTG
GAAAAAGCAGGAGTAAGAATTATTGGTGTGGATAATTCTGAACCTATGGTAGAACGCTGT
CGTCGCCATTTGGAAGCCTATCATTCGGATATTCCTGTGGAAATTTTATGTGATGATATT
CGTCACGTTGAGATTAAAAATGCATCAATGGTTGTCCTAAATTTCACGTTGCAATTTTTA
CCAAGAGAAGACAGGCTTGCTCTTTTACGTAAAATTTATCAGGGGTTAAATCCAAATGGT
GTGTTGGTGTTATCGGAAAAATTTACTTTTGAAGATAACACAATAAATGAACTTCTTATT
GATTTGCACCACACGTTTAAACGTGCAAATGGCTATAGTGAGCTTGAAGTAAGCCAAAAG
CGTACAGCCCTTGAGAATGTGATGCGGACAGATAGTATTGATACACATAAAGCACGCCTA
AAAGAAGCAGGTTTTTCACAAGTAGATCTGTGGTTTCAGTGCTTTAACTTTGGTTCTATG
ATTACTATTAAATAATGAAATTAGTGTAGTTGAAGCAGATTATCAACAAATTTTGTGTCT
CGCTATTTTTGTACGGGCTAAACCAGCTGAAAATTTTTGGCAAATTCGGTAAACTACCTT
TTATCATTTCCCTGAAAAGAGTTTCATCAATGGCTGAATATCAAAAAAATAAAGATCCTC
AAAAAGATAAACAGATTGAACAGATAAACATTGCCCCTCACTCAATTGAAGCAGAGCAAG
CGGTATTGGGTGGGATAATGCTGAGTAACGAGTACTGGGACAGCGTTGCTGAGCGTGTTC
AGAGTACCGATTTTTACAATCACGCGCATCGTCTGATTTTTGAAGAAATGGTTTCACTAT
CTCGCAATAATCAGCCTATTGATATTATCACGCTTGATCAGGTGCTTAAGAATAAAGGCA
TATTGCAAGATGTGGGTGGTTTTGCCTATCTTGCTGAACTGTCTAAAAATACCCCAAGTG
CGGCGAATATTTTAGTTTATGCGGAGATTGTCAGTGAACGGGCTATTCGTCGTGAATTGA
TTGCGGCGGGTAATAAAATCGCAGAAATCAGCTATAACCCTAAGGGATTGACAGTTAAAG
AAGTATTAGATGAAGCGGAGAGATCCGTTTTTCATATTGCAGAAATGCGAACTGCAACTG
ACGAAGGGCCGAAAAAAATTGATGATATTTTGATGGAAACCTTAGCTCGCATAGAATTAC
TCTCTCGTTCTCAAAATAATAGCGGTGTAACAGGTGTATCAACGGGTTTTGCCGCCTTAG
ACCGAAAAACAGCAGGACTTCAACCTTCAGATTTAATCATTGTCGCTGCCCGTCCATCAA
TGGGAAAAACAACATTTGCGATGAATTTGTGTGAAAATGCAGCAATGGGAGATGTTGAGG
TCGAAGATGAGAATGGCAATAAAGTTAAGCAACCGAATAAGCCTGTGCTGATTTTCAGCC
TTGAGATGCCAGCAGATCAAATTATGATGCGTATGTTTGCTTCGCTTTCAACGGTCGATC
AAACGCGTATTCGTACAGGGCAACTAGATGATGAGGAAATGTCTAGGGTTGGCAGTACAG
TGGGGGTGTTGCAATCCAGAGGTAATATTTATATTGATGATAGTTCAGGTTTAACCCCAA
CGGAATTACGTTCACGCGCGAGACGTGTGTACAAGGAAAACGGTGGATTAAGTTTAATTA
TGGTGGACTATCTACAATTAATGCGCGCTCCTGGATTTGCCGATAACCGAACCCTTGAAA
TTGCAGAAATTTCTCGCTCACTGAAAGCCTTAGCTAAAGAGTTACAAGTACCGGTAGTGG
CACTTTCTCAGCTCAACCGTAGTTTAGAACAACGTTCAGATAAACGCCCTGTAAACTCGG
ATTTACGCGAATCGGGATCGATTGAACAAGATGCGGATTTAATTATGTTTATTTATCGTG
ATGAGGTTTATCACGATAATCCAGATACAAAAGGAATGGCGGAGATCATCATTGGTAAAC
AGCGTAATGGTCCAATCGGACGAGTGCCGTTAGGCTTCCAAGGACAATATTCACGTTTCA
CCAATTACGAAGGCAGCTATAGACTAGAGGACGAATAAGATGTTATGTGCAATTTATAAA
AGCCCTAAAAAAGAAGGAATGTATCTTTATGTGGAAAAACGGGATAAATTTGAGGCGGTA
CCTCTAGAACTTCGTCAAATTTTTGGTAAACCTGAGTTTGTAATGTTGTTTAATTTAGCA
GGTGAGAAACAGCTTAAGCGGGTAGATAATCAAGAAGTTTTGCAAAAAATCCAAAAAGAA
GGGTTCTATTTGCAGATGCCTCCGCCCCCTGAAAACTTACACGCTGAATTTGTAGCAAGA
CAAAAAGGGTTAAAATAATGCGTTGCCCGTTTTGTGCCACTGATGATACCAAAGTTGTAG
ATTCACGTTTAACAGCAGATGGCTACCAAATTCGTCGTAGACGAGAATGCCCAGTCTGTA
AAGAACGTTTTACAACCTTTGAAAGTGCTGAATTACTCATTCCGCATATTGTTAAAAATA
ATGGTAGCCGAGAACCTTTTGATGAACGTAAATTAAGAACCAGTTTATCTCGTGCATTAG
AAAAACGCCCCGTCAGCACGGACGATGTTGAGCAAGCGATCCACCGCATTGTGTTACAGC
TTCAAGCTACAGGGGAAAGGGAAGTTGCTAGTAAATTTGTCGGAGACTTGGTGTTAGGTG
AATTAAAGTCCTTAGATAAAGTCGCTTATATTCGATTTGCGTCAGTTTATTTAAGTTTTG
ATGATGTAGAAGAATTTAGTAAAGAGATTGAGCGATTAAGGAACTGAATATCAATTAAGC
AGAGACACCCATCAATGTCTTATTCGGCTCTTTCGCCATTTCTCGTGCTAATTTCGGCAC
TAAGTAACCCGATGTAATGCGTTGCAATTCACGATAAATTTCAAAGGCTCTGCTGTCTTC
AATATAAAAATGGCTCGCTCCTGCCACTTTGTCTAATAGGTGCAAATAATAGGGTAAAAT
GCCGTAGCGAAATAATTTGTCACTCAAGGCTTTGAGTGTTTGAGCGTTGTCGTTGATCCC
TTTGAGCAAGACAGATTGGTTGAGCAACACGACATTGCTTTGTTTTAGCTTCTGCATTTT
TTCTGCAAAGATTTTGTCTATTTCGTTGGCGTGATTGATGTGCGTCACTAACACGACCTT
CAAACGACTTTGTGATAGCCGTTCACATAATTCGTCTGTAATACGGTTGGGAATAACCAC
AGGTAAACGGCTGTGAATACGCACGGTGTTGATATGGGAAATCTGTTCTAGTTGGGTGAA
AATCCAGTCAATTTCGTGGTCTTTTGCCATCAAGGGATCGCCCCCTGATAAGATCACTTC
TTCCACTTCGGAATGTGCTTTTATATAGTCGAGGCTTTTCTGCCACGTTGCTTTGCCACT
TTTGACTTCATCATAGGGAAAGTGGCGACGGAAACAGTAGCGACAGTTAATCGCACAGCT
ATTTTTTACCATAAATAACAAGCGGTTATGATATTTATGCAAAATGTTAGGGGCTGGCGA
ATGCTGTTCTTCCAGTGGGTCTTGGACAAAGCCATCAACATTGGTAAATTCTTCTTGTAA
TGTGATCGCTTGTAAAAAAAGGGGATCTGCCCGATCCCCCTTTTTCATTTTTTCGGCAAA
GGGGCGTGGCACTCTTAACGCAAACAGTTTACGAGCGGTAAGATCTTGCTCAAAATCTGC
AATGTTTAGCTCAAGGTAATTCAATAAATCTTCTGGTCGATTAAAGGATTCAGCCAGATC
TTGTAGCCATTGAGCTTTCGTTGGTGCGTCGTAAAATGAGATGTTCAAATTTGCCCCTTT
TGCTGATGAAATTACTGGCTAATCACACACTGCATTGGTGCGTTGGTTTTATCTACCATC
AATGTCGGTGGTAATTGGCTATTGTTGGTTCCTACCATATATTGCACACCATTTAAGCAG
TAACGCAAATAACCCGGTGTTTTCTCAATAAGGTAAGGGTCGTTTTGCGGATCGATTGCT
TTAAAGGTTGGCACGGCTGGTGCCTGTTGTACCTGTTTGGTTAATTGTTCCGTTGGATTG
GTTGCTGGTGTTTGAGCCTGTGCTTCCGTCGGGGAAAGAGCTTCACTTAATAAGTAACCT
GCCGCCGCCCCTGTCACAAAATTGCCTAAACGATTGCCTTGTGCTTGTTGAGCAGCACCA
GCATTTGGCATTGCTTGATTTGGCGTATTATTAAAGTCCGCATCAGCTTTTTGTTGTGTT
GTAGATTGCTGAACCGTTGCTGGTGTTTTTTTACTTGAAGAAAATTTCATTCCACCTGCT
TTTTTCGCTTGAACGGTTGAAACGGTAAGGGCAAGAACTAATCCCATTAACACTGCTTTT
TTCATTTTATTTCCTCATTGATTGAAAAAACAGATTATACCTGAAACGACTTTATCTGCC
ATACTTCAGAAAAATTTTAATTTTTTGCCTGCCGTTTTTAGTGTATTATATACGTCTTTT
TATTTAGCCCTTTGGGCGTTACTTTTTATCTAAATTCTGAGGATCACAATGGCTAGTTAC
AGCACTAATGATTTCAAACCAGGTTTAAAATTTATCCAAGATGGCGAACCTTGCGTTATC
GTTGAAAATGAATTTGTAAAACCAGGTAAAGGTCAAGCATTTACCCGTACAAAAATCCGT
AAATTAATCTCTGGTAAAGTATTAGAGATCAACTTCAAATCAGGCTCAACTGTTGAAGCG
GCTGATGTTGTAGATTACAACTACACTTACTCTTATAAAGATGAAGATTTCTGGTACTTT
ATGCACCCGGAAACGTTCGAGCAAATTTCTGTAGATTCAAAAGCATTAGGCGACAACGAT
AAATGGTTAGTTGATCAAGCAGAATGTATCATTACATTATGGAATGGCTCTGCAATCGGC
GTTACTCCACCAAACTTTGTTGAATTAGAAGTTATCGAAACCGATCCAGGCTTAAAAGGT
GATACTGCTGGTACTGGTGGTAAACCTGCGACATTAAGCACAGGTGCAGTTGTTCGTGTT
CCACTTTTCGTTCAAATCGGCGAAGTGATCCGTGTGGATACCCGTTCAGGCGAATATGTT
TCTCGTGTAAAATAATCCCTCAATCCCCTGACAACTTGTTAGGGGATTTTTTTATCTTCA
GCTAACCAATCTTCGTAGTTTAATAATGGTACAGGTTTAAATTCTTTGATATGTTGATAA
TTAAACGTAGGATCTGGCTCTCCCAATTCATCTAATCAATTCCAATTATCTTCAATTGGC
TCAATAATTGCCTCATTACTTTTCTTCTCAATTTTCATTTCATCTCATCTCCGTACTAGG
TACTAGACCGCTAACAAACCATATATTAATAGGTTAAATATTGTAGGGTAGGTTTTAATC
CATCAATAAAATCAATATGTTACGATTATATGGTGGGTCAAGACCCACCCTACAAGCTAT
TTTACCACTAATCTAATATCTAATTTTTGATAGACATATACTACCCCTAATTGAGAAAGT
TACAAAAAGTTTATGTCTAACAGTGTGCTTTTTTATCCATAACCCCGAACTTTATAATGA
AAATTTCTTCTAAGTAAGGTAAAATCTTTACACTTTCATTACTACTCACTAGAGGAACAT
ATTATGTCAGTCGCAATTTTAGACCAACTTGAAGAAAAAATTAAACAGGCTGTTGAAACC
ATTCAATTACTTCAATTAGAAGTTGAAGAGTTAAAAGGTAAAAACGAGGAAGCTAATCGT
GCAAATGAAACTCTGCGTCAAGAACACGAGCAATTAAAAACCGAACATCAAAACTTCCAA
GATCGTTTACGCTCTCTGTTAGGTCAAATCGACAACGTTTAATCTTTGTTTGAATAAACG
GCTAATACTTTTGATTAGCCGTTTTTTATTACTTCATTTATTATGGCTAAACTCTATTTT
TATTACTCTGCGATGAATGCAGGGAAATCCACAACTTTGCTTCAATCATCTTATAACTAT
CAAGAACGAGGAATGAATACCCTTGTTTATACTGCGGCGATAGATGATCGTTATGGCGTA
GGGAAAGTCTCCTCTCGAATTGGTATTTCACAAGATGCTCGTTTATTCAAAAACGATAGC
AATTTATTTGATGAAATCGCCGCTTATATTGCCGATGAAAAATTGCACTGTATTCTTATT
GATGAAGCACAATTTCTTACCAGGCAGCAGGTTTATCAACTGACTGAAGTGGTCGATAAA
TTAAAAATCCCTGTGCTTTGTTACGGCTTACGCACCGATTTCCAGTCTGAATTATTTGAG
GGAAGTCGCTATCTACTCGCTTGGGCTGATCAGCTCGAAGAACTCAAAACCATCTGTTAT
TGTGGGTGTAAAGCAGGCTTTGTTATTCGTATGAATGAGAAAGGTGAAGCGGTAAAAGAT
GGAGATCAAATTCAAATCGGTGGAAACGATAGCTATCTTTCTGTATGTCGTTTGCATTAT
AAGGAAAAATTGGGGATATAACTTAGTTTCTATCTATTTATCTGAATAGGAATGAATTGC
CAATTATATTTCAAAGGTGAAAAGCATGTAGGATACAGTGATTGCTTTGTTTTAGGGGAA
GCTCTTGTAATAATTAATAACGGAAGAATGTAAAATGATCGAAGCTGTAATTTTTGATAT
GGACGGTACGTTAATTGATTCCCAACCTATTTGGTATCAAGCAAGTACTGAATTTTTTCA
ACAAAATCAATTTCCTGTAACCTTAGCTGAAATGATGACTCTTACAGGGTCACCAGTTGG
TACGCTTGTTGATTATGTGCTACAAAAATATGGCGAAAAAGAAAAGAGCCGTACTCAGTT
AATAGAAGAGTTGATGGCATATGTAGTTGGAAAGGTGCTTGAAGCGAAGCCGTTAATGCC
AAATGTGAAAGATGTTTTATCTACCTTAAAACAATGGGGGATTAAAATCGCAGTTGCTTC
GGCTTCACCAAGAAATATGCTACAAGGCATTGTTGATAGCTGTGGTATAGCTGAATATTT
TGATTATTTAGCTTCTGCTGAGGAATTGGAGTACAACAAGCCACACCCCGCTGTATATTT
ACACGCAGCAAAACAACTTGGTGTTCCAACATCTGCCTGTTTTGCCGTAGAAGATTCGGT
TTTAGGTATGATTTCAGGTAAAGCAGCGAGTATGAAAACCGTTGTTATTCCTGCAAAATC
GGAATGGGACGACCCTCGCTGGGCTTTGGCTGATTATAAATTAGTGAGTATGTCAGAATT
ACCGATGTTAATAGAATCGTAATGGTTTGATGTAAATCGTAAAGTCCCCTATTGTATGGG
GGCGTTTTGGGGAAAAATATGGATAGACATAATTTCCCAAAACCTTTTCTTTAATCCCAC
CACTTTCGCTATAATAGCCCAAATTATTTAGATCAAAGAGAGTTCAAATGGCAACAATCG
CACAAAATCCGCTCGTTTTAGTGGACGGTTCGTCCTATTTATATCGTGCATTCCACGCAT
TTCCCCCTTTAACTAACAAACAAGGTGAGCCAACGGGGGCGATGTATGGGGTGCTGAATA
TGTTAAAAAGCCTGATTGCACAGGTTGAGCCAAGCCATATTGCCGTCGTGTTTGATGCGA
AAGGGAAAACCTTCCGTGATGAGCTGTTTGAACAGTATAAGTCCCACCGTCCGCCGATGC
CCGATGAACTTCGTTCGCAGATCCAACCGTTACACGCAATAATTAAGGCATTGGGTATTC
CGCTGTTGTCGATTGAAGGGGTGGAAGCTGATGATGTGATTGGCACGCTTGCGGTGCAGG
CTTCACAAGCAGGTAAGCACGTTTTAATCAGTACGGGCGATAAAGATATGGCTCAACTGG
TGAACGATCATATTATGCTGATTAATACGATGAACAATACGCTGTTAGATCGTGAAGGCG
TGATTGAAAAATATGGTATTCCGCCTGAGTTGATTATCGACTATTTAGCTTTATTGGGCG
ACTCGTCCGATAATATCCCCGGGGTAAAAGGTGTGGGTGAGAAAACGGCGATTGCGTTAT
TGCAAGGCATTGGCTCAATGCAAGCGATTTATGCGAATTTAGACAAAGTTGCAGAGTTAT
CATTTCGTGGGGCAAAAACCTTTGCACCGAAACTGGAAGCAGAAAAAGAAACAGCCGATC
TCTCTTATCTATTAGCAACGATCAAAACCGATGTTGCCCTTGATGTCACTTACGATCAGC
TTGTTACTCAGCCCCAACAGCGAGATCAACTGGTAGAGCTGTTTGGTCGCTATGAATTTA
AACGTTGGCTGAACGAAGTGATGAATGATGCTAACCCAGTGACACAAACATCGGCAGAGA
AAATCCCGAACAATTATCAAGCCACACAAGCGGTCAGTTCAGAACAAAAATCTGCACCTT
TTGTAAAAATTTCGATAGATCGCACCGCTTACGATTGCGTGAACAGCCCTGAGCTGTTTA
CCAAATGGCTGGCAAAATTGCAAATGGCAGAGCTTGTGGCGGTGGATACAGAAACGGATA
ATTTAGATGCAATGCAAGCAAATTTAGTCGGGATTTCGTTTGGTTTAGAAAATGGCGAAG
CGTGCTACATTCCGTTGGCACATAAAGGCAAAATTACACAGCCGACCCAAGTGGATCTGT
TTGGTGAAAGTGAAGCAGAACTCGATGAAGTCGAAGCGTTACTGCCTAACCAGTTGAACA
AAGCGGACTGTTTGGCACAGTTAAAACCGATTTTAGAGAACCCAAATATCCGTAAAGTCG
GGCAGAATATCAAATACGATTTAACGATTTTTGCACGCAATGGCATTGAGCTACAAGGGG
TTGCCTTTGATACGATGTTGCAATCTTACACCCTAGACAGCACAGGTCGTCACAATATGG
ACAATTTGGCAGAGCGTTATTTGGGACATCAAACTATTCCTTTTGAAGAATTGGCAGGCA
AGGGCAAACATCAGCTTACATTCGATCAAATTGAACTGGATAAAGCAACAGAATATGCAG
GGGAAGATGCCGAAATTACAATGAAATTACATCAACTCTTATGGTCTGAACTACAAAAAA
CGCCTGAATTGGTGAAACTGTTTGAGCAAATCGAAATGCCGTTGGTGAGCGTACTTTCCC
GTGTGGAACGAAACGGCGTATTAATCGATCCTGCCAAACTGTTGGCACATTCAGTTGAGA
TCGAACAGCGTTTAAAAGAGCTTGAAACCCTTGTACATCAAGAAGCAGGAGAAGTGTTTA
ACCTTGCTTCTACCAAACAACTGCAAGAGATCTTATTTAACAAGCTCGGCTTACCGATTT
TGAAGAAAACCCCGAAAGGTGCGCCATCAACCAACGAAGAAGTGTTGGAAGAATTGGCTC
AAATGGGACACCAAGTGCCAGTGTTGTTGATAGAACATCGTGGTTTGAGTAAGCTGAAAT
CGACCTACACCGATAAACTACCGCAGATGATTAACGCACAAACAGGGCGTGTGCATACTT
CATATCATCAAGCGGTCACGGCAACAGGGCGACTTTCATCAAGCGATCCGAATTTACAAA
ATATTCCGATCCGCAACGAGCAGGGCAGACGTATCCGTCAAGCCTTTATTGCCCGTGATG
GCTATGTGATTTTGGCGGCGGACTATTCGCAAATTGAGTTACGCATAATGGCACATCTTG
CTAATGATGCGAATATGATCAAAGCCTTTGCCGAAGGTAAAGACATTCACCGTTCTACGG
CGGCGGAAATTTTTGGCGTGCCGTTGGAAGCTGTGACGAGTGAACAACGCCGTAGTGCCA
AGGCGATTAACTTCGGCTTGATTTACGGAATGTCTGAATTTGGCTTGGCAAATCAACTGG
GCATTTCTCGTACCGATGCGAAAAAATATATGGAACTTTACTTCCAGCGTTATCCAGCCG
TGCAACAGTTTATGTTAGACATTCGTGAAAAAGCCGCTGAAAAAGGCTATGTTGAAACCC
TATTTGGTCGCCGTTTATATTTGCCTGAAATTAACTCAAGCAACCAAATGCGACGCAAAG
CGGCAGAACGTGTTGCCATCAACGCCCCAATGCAAGGCACGGCGGCAGATATTATCAAAG
TGGCAATGATCGGGATCGATCAAGCGGTGCGAAACTGCGAAGATATTGCAATGATTATGC
AAGTACACGATGAATTAGTCTTTGAAGTTAAAGCCGACAGAGTAGAGCATTACACCCAAC
TGATTAAAGCCGAAATGGAAAAAGCAATTGAGCTTAAAGTACCATTGATTGCGGAAGTTG
GAGTTGGAAGCAATTGGGATGAGGCGCATTGATAATAAAGGGGACTAAATTAGCGTCCCC
TTATAACTATTTTTAATGAATCCAATGAGCTAAATTTATTTAGTCATCACTACTAAATAC
TCCTAAAAGCTGTAATAAGCTCACAAATAGGTTGTAGATAGACACATATAAATCAACGGT
TGCACGGATATAGTTTGTTTCACCGCCGTGGATAATGTTGCTAGTTGAATATAAAATTGC
AGCCGTTGAGAACACTACAAATAATGCACTGATCGCTAAACTTAACGCGGGCATTGCTAA
GAAGATATTTGCCACAATACCCACTAATAACACCACGAACAATGCAATCATCATTCCCGA
TAAGAAAGACATATCACGTTTGGTAGTTAATACATAAGCAGAACAGCCAAAGAACACCAA
CGCAGTCGCTCCTAAAGCTAATGCAACCACATCGCCTAAGCCGTTACTAATATATGCATT
TAAAATTGGACCCAAGCTATAACCTAAGAAACCCGTTAACGCAAAAACACTTGCTAACCC
TGCTGCACTATTTGCCGTTGCATTAGTTAAGAAAAGTAAGCCATAGAAACCGACTAACAT
TCCCCACCAAGGTAAACGTGGTAAATTAAGTGCCATAGTAACAGATGCAACTACCGCCGA
AAATACAAGCGTTAACGCAAGTAAGAAATAAGTATTACGTAATACTTTATGTGTGCTAAG
AAGGGATTCACTTCTTGCGGAAGTGACTAAACGATCTTGCATAGAATCTCCTGTAAATAA
ATAGTTTTTGTGTTAAAAACGCCCACAAATTAGCGAGAAATCATAGAAAAGTCAATGTAT
TTCACAAAACAAAGGGCATATCTCTACGCTCTTACTCTTTTACTGAACTGCCACAACCCT
TCCTTCTTGATAATCCACTGTCACAGGACTATTCGGCAACAATTTGCCAGAGAGAATTTG
CTGTGCCAAGGTGTTTTCAAGCTCTTGCTGAATTGCACGTTTAAGCGGTCTTGCCCCAAA
GAGTGGATCAAAGCCTGCTTCGCCGATATGATCAACTGCCGCATCTGTCACCGTTACCTC
ATAGCCACGCTCCGCCATACGTTTAATTAAACGTTCAAGCTGAATTCTAGCAATCGCACG
GATATTTTCTTTATCTAATGGGTGGAATACCACAGTTTCATCAATACGGTTGATAAATTC
AGGGCGGAAATGTTGCCCAACCACATTCATCACGATAGTTTTCATTTCATCGTAACTCAT
ATTTTCCGCATTCTCTTGAATTAAATGCGAACCTAAGTTTGATGTCATAATGACGACAGT
GTTGCGAAAATCCACCGTGCGACCTTGTCCGTCAGTTAAACGACCATCATCAAGCACCTG
CAATAAAATGTTGAACACATCCGGGTGAGCTTTTTCCACTTCATCGAGCAATACGACGGA
ATATGGACGACGGCGAACCGCTTCAGTCAAATATCCGCCTTCTTCATAGCCGACATATCC
TGGTGGTGCACCGACTAAGCGAGATACGCTATGTTTTTCCATAAATTCGGACATATCGAA
CCGCACCATCGCATCTTGGTCGTCAAATAGGAAGTTGGCTAATGTTTTGCAAAGCTCTGT
TTTCCCTACGCCTGTCGGTCCTAAGAATAGGAATGAACCGATAGGGCGATTTGGATCAGA
CAAGCCTGCTCGACTACGTCGGATCGCATTTGCTACCGCATCAACGGCTTCACTTTGACC
GATTACTCGTTTGTGTAGCACCTCTTCCATTCGCAATAGTTTCTCTTTTTCCCCCTCCAT
CATTTTGGATACAGGGATACCCGTGGCTTTAGACAGCACTTCGGCAATTTCTTCATCGGT
CACTTTGGTGCGTAACAGATGATTTTCACCGCCCTCTTCTTCACGTTTTACCGCTTCTTG
CAACTGCTTCTCAAGGGCCGGAATTTTGCCGTATTGCAACTCTGACATTTTTTCAAAGTT
ATTCTCACGGCGAGCCTGATCCATTTCAATTCGGGCATTTTCCAACTCGGTTTTAATGTG
TTGCGTGCCTAATAGAGCGGATTTTTCTGCTTTCCATACTTCTTCCAGCTCCGCATATTC
ACGTTCACGAGCGGTCAGATCCTCGTCTAATTTTGCAAGACGCTGACGGCTAGCTTCGTC
TTCTTCTTTTTGCAACGCTTGACGCTCTAATTTCAACTGAATGATACGGCGTTCAAGTTT
ATCTAACGGCTCTGGTTTAGAGTCGATTTCCATACGCAAGCTGGAAGCCGCTTCATCAAT
TAAATCAATCGCTTTATCGGGTAGCTGACGATCTGAAATATAGCGGTGCGAAAGAGTTGC
CGCCGCCACAATCGCAGGGTCGGTAATTTGAACGTGATGGTGAATTTCGTAACGTTCTTT
CAAACCACGCAAAATCGCAATGGTGTCTTCCACCGTCGGCTCATCAACCAACACTTTTTG
GAAACGACGCTCCAGTGCTGCATCTTTTTCAATATACTGACGGTATTCATCTAAGGTTGT
CGCCCCGACACAGTGCAACTCACCACGGGCAAGGGACGGTTTCAACAAGTTACCAGCGTC
CATCGCTCCATCGGTTTTACCTGCCCCAACCATCGTATGAATTTCATCAATAAACAGGAT
CACTTGCCCTTCTTCTTTGGCAAGTTCATTTAATACCGCTTTCAAACGTTCTTCAAACTC
ACCACGGTATTTTGCTCCTGCAATTAACGCTCCCATATCCAACGACAATACCCGTTTGTT
CTTCAAACCCTCAGGCACTTCGCCATTGACAATACGTTGTGCTAAACCTTCGACAATCGC
CGTTTTCCCCACACCAGGTTCACCGATAAGCACTGGGTTATTTTTAGTACGGCGTTGCAA
TACTTGCACCGTACGGCGGATCTCTTCATCACGCCCGATCACAGGATCAAGTTTGCCTGC
TTTAGCCCGTTCAGTTAAATCAATGGTATATTTTTGTAACGCTTGTCTCGTTTCTTCTGC
ATTTTGATTATTCACGCTCTCCCCTCCACGAATTTGTTGAATGGCGGCTGTCACCTTCTC
TTTGGTTAAACCTAAGTTTTTCAATAACTTGCCTAAATCACCGTTATCTTCAAGTGCCGC
AAGTACAAACAGCTCTGATGAAATAAAGCTATCGCCAAACTGTTGCGACAACTTATCGCA
TTGATTTAACAAACGGAAAAGTTGTTGTGACGGCTGGGTATTGCCCCCTTGCACCTGTGG
CAAACGGCTGATGATGCCATCAAGTTCACTGCTTAAACGGTTAGGTTGCACATTTAAACT
GGTGACAAGCGGTGTGATTGATCCATCATTTTGCTTTAACAAGGCAAGCATTAAATGGGC
CGGTTCAATATAGGGATTATCTTTGCCAACGGCTAAAGATTGTGCATCGGCAATTGCTGA
TTGAAACTTGCTGGTAAATTTATCAATATTCATAGTTTCCTCTAAATTCTGTTATTAAAT
GTTCTGACTTCGAGATTACTCTCGCTTGACGAAACTATAAATTGGGATTGTCAAGGGGAT
TTCAAGAGAAAATGTGAAAGAGATCACAAAATTATGAAATCTATTGGGGGAGGGCAGCTT
TCAAGAAGCTAATGCATGGTCAATTTTTATCAGTATTCAAACGATGAAATTATAGGTCTT
TAAATACGTTTAAAATTTACACTTAGGAATTCCCGCCTCTTGAGGCGGGGAGGATATCAG
AATAAAACCTATCCGCTTGTAGTTTAAATTAAGGATTAGTGACTTAACATTTTGAGCAAC
TCTTTTGGCTCAACATAGCCAGCGATTAACTCACCTTCTTTTGTGACAATATTTGGCGTA
CCCGTAACCCCAAATTTAATCCCAAGTTCATAATGTTTTTTCACAATGTTTGGTGTTTTC
ACCTGTTTTGGTAAGTTACCTTTCTCCGCTTCGTTTAATGCAAAGGCTGGATCTTTTTCT
GTCCAAATCGCTTCCATCTGTTTTGCAGTTTCAGTATTCATACCACCACGAGGGAAGGCT
AAATAACGAATAGTAATGCCTAAATCATTATATTCTTTGATCTTTGAGTGCAATAAATGG
CAATAATGGCAGGTAATATCCATAAAAACAGTGACAACGTGTTTTTCATTTTTTGCAGGA
TAAACAATCATCTCTTTTGCTAGACTATTAAGTTCTGAGAGCAATGCACGATTAGTAATA
TCCGTGATTTTGCCATCTTTTAATTCAAAAATCTGCCCGTGTATTACATAGCGTCCATCA
TTGCTAATTTGCACAACACCTTGATCAGAAATCGCTGTTTTAAAACCTGGCAAGGCAGAT
TCTGACAACTTCACATTGGTTGCCCCAATTTTCTCAAGCTGTTGCTGTAAGTTTTTATCA
TTCGCCTGTGCCGTACCTAAGATTGCAAGGCTAATTAGGGTCAATAGACTTTTTTTCATT
ATAAATCCTTCTAGAGTTTAAGTTTTGTTTCAATATTCCGTGCTTTCACTAAGAATGCTT
TACGTTCTTTATCGGGCATACCAGATCCTATACCTGGCAATTTTACTGTCATTGGATTAA
CTGGTCGCCCATTGATATGAAATTCATAATGCAGATGTGCACCTGTTGAACGCCCTGTAT
TTCCAGACAACGCAATGCGTTGTCCTTTTTTAACACTTTGCCCAACTTTAACTAACGAAC
GGCTTAAGTGCATATACACCGTAGTATATTGCCCCCCATGGCGTAGTTTAATATAACGAC
CAGCGCCGTTTGCTTGATAAGCGATATGTTCAACCACACCATCTGCAGGGGCAATAATCG
GTGTTCCAGATCGAACAGCAAAATCCACCCCTTTATGAGGGGCAACTCGTCTTGTTACTG
GATGTAAGCGACGAGGATTAAAATGTGATGAAACTCTTGGTGTGAATGGCAATGGGTGGC
GAGCAAAGCCTTTACCTAACGTTTCACCGTGACGGTTATAATAACGTCCATTATCTGCTT
GAATAGCATAATAACTTTTCTTGCCACTGATGATATGAATAGCTTCGACATTTCCTAAAT
CCGTGACCTTGCCATTGATATACTCACGCTTTACTAAAATTGCAAATTTATCGCCTTTTT
TCAATTTATTGGTGGCAATCTGCCATTGCAGACCGTTAGCTAACTGATTGATTTGACGTT
GAGATAAACCTACCGCTTTTAAACTTGCACTAAAACTGCCATTAATGGTGCCTTTAATCA
CATCTTGTTGCCAAACGCCTTTTTTCTGAATTGTTTGTACCGCAAATTGATCTTGAGCTT
TACGCTCAAAAATTTTCTCTTCTTTTTCTGAGATGAGCCAGTTCATATATTCTAGCTCAC
CGTTATTGTCTAAAATCCAGTAGAATTGTTGTCCTACTTTAAGATCGGCTAACTGTGGAA
AGGTTTTTTCTAAGGCTTTTGCTGTGGCATGTGTTAATCCTGACTGTTCTAGTACATCTT
TTAGCTGATCGCCTTGAGTTACGGTATAACTAAACTGATTTTGGATACGTAATGCTTGAT
CTGCAATATCTAACACATCTTCTAATACATTTTCTGCTTCTTCCGATAATTTTTCACTTT
CAGGAACAGCTGCTTTAGGTTGCCCTTCTATTTCATCATCAACATCACTCAATTCATCTT
CATAAGAGGTTGCATTTTCATCAACAGGCTCAGCATTTACTTGTTCCTGTTCCTCTTTAG
CCGAGGCAGTGAAGTCAATATTGATGTACTTAGGTTCACCATGAAATAAAGCAGTAGAAA
CTTCAGGGACAGATCCAACCGCTTGTTCTGTTTGAGTAGGAACAGCGAGTTTTTCACTCT
CTTGATTGACTTCAGGTAACGACTGGGTCGCCAATGCAATCGGAATTTCTTGCGTTTCTG
AAGAATTTGAGCCCTGTTTTTTTAAGATTAAAACGATACCAATAAAGATAGATAATATAA
TCACCAAAAACACAAATGCCTTTACTCTATTCTTCTTACGACGGCGATCTCTAGCAAAAA
TAACGTGTTGCAAAATTCTATCCTAAATAATTTTCTTCTAGTGCGAACTTGTTATAGACA
AAGGAATAGGCAAAAAATTCCCATAGATTTCTTGTAAAACTGAAAAAAATCCGCTAATTT
TAATTCCTTAAATCCTTAAATTTATTAATGTTATGCAGATCAAGCAAATTAAGCCGATCC
ACAATTTAACGAAGCCCCTTGTGCAACTGAAAGCGATTAATGTGAATTTTGGTACACAAG
TTGCCCTTGAAAATATTCATTTAAACATCTACCCCAATTCTATCACAACTATCGTTGGTC
CTAATGGGGGGGGTAAATCTACCCTATTAAAAGTATTGCTGAAATTACAGCCAGCAACAT
CAGGGCAGGTTATTCACCAACCACAGCTAAAAATTGGCTATGTGCCACAAAAATTGCATC
TGGATCACTCTATTCCTATTACCGTTGAAAAATTTCTATATCTCAAGCCTAACAGCACTA
AACCCTTGATAGATGAAGCATTGTCCCTATTTGCAATCACTCACCTTGCTAAGCATAGTA
TGCAAAAATTATCTGGCGGTGAGTTACAACGAGTACTGCTTGCCCGTGCAATTTTAGACC
GTCCACAACTGCTTGTCTTAGATGAACCAATGCAAGGGGTGGATATTACAGGGCAAACGG
AACTCTATCAACTATTAAATAAAACTCGTGAATGGTTAAACTGTGCTATTTTAATGGTTT
CTCACGATTTAAACATTGTAATGGCAAATACGGACGAAGTGCTATGCGTTAATCGCCATA
TCTGCTGTGCTGGTACACCTGAAAAAATTTCAAGTGACCCAAGTTTTATCTACTTCTTTG
GCGATCAATTTGCGAAAAACGTGGCATTTTATTCTCATCACCATAATCACCACCACGACT
TACAAGGCAATGTATGTCGTTGTAACGGACATCACTAATTGAGGCAATATGTTTGAGATT
TTATTTCCTGCGTGGTTAGCAGGCGTATTTTTAACCTTCATCACCGCACCGCTTGGGGCT
TTTGTCGTCTGGCGAAAAATGGCATATTTTGGTGATACCCTCTCTCACTCCGCATTACTT
GGGGTTGCATTAGGGATTTTCCTACAAATCGATCCCTATATTGCTGTTATTCTAATGACC
GTCATACTCGCTCTTTGCCTCGTCTGGTTAGAACAGCGCTCTACTCACTCAGTCGATACC
CTATTAGGCATTATCGCCCATTGCAGTTTATCCTTAGGCGTTATCACCATCAGCCTATTA
GACAATGTTCGTGTTGATTTAATGTCCTACCTATTTGGTGATCTTCTTGCAATTGGTTTT
AACGACGTACTCTTTATCGGCATTGGGGTTATCGGCATTGCGACACTACTGGCTCTGTAT
TGGAAAAAGCTACTCGCCATCACAGTCAGCCCTGAATTAGCTCAAATTGAAGGCCTAAAT
GTCGCACGCCTACGCCTCTTATTAATGTTGCTTACCGCATTAAGCATTGCATTAAGTATG
AAATTTGTCGGGGCTTTAATCATCACCTCACTACTGATTATCCCCTCTGCAACCGCAAGA
CGCTTTGCCAAAACACCTGAAACAATGGTTATTTACGCCATCGGATTAAGCATATTATCG
GTCAGTGGCGGACTATTACTCTCCGCCCTCAAAGATACACCAGCAGGTCCTTCAGTGGTT
GTTTGTGCAGGAACACTCTTTTTACTCTCATTAATTAAAAAAGAGGCGAATTAAGATCAA
TAAAATATAATTTTCCTATTGAATTTTTTGTCAAATTTCGCTTAAATCCCACCGCTTGTT
AATGATAACAAGCGGTGGGATTTTTATATTTTTTTGAAGTAAATAAAGAAGTAAATTATG
TGTCAATTATTAGGAATGAATTGTAATACGCCGACCGATATTACTTTCTCGTTTGAAGGA
TTTCGACGGCGTGCAGGTTTAACCGACCACCATACCGACGGCTTCGGCATTGCCTTTTTT
GAAGGCAAAGGTGTGCGTATTTTTAGAGACAATTGCCCAGGTGCCTCATCACCAATGGCA
GATCTCGTCAGTCAATATCGAATTAAATCCTTTAACGTTATCGCCCATATCCGTAAAGCA
ACCTGTGGCGATGTCAATTTAGAAAATACCCACCCATTTATCCGCGAAATTTGGGGTGAA
AACTGGGTATTCGCCCACAACGGCACGGTTGATGTCAAAGTTTGCCCGAATAATCACTAT
CAGCCTATAGGCTCAACGGACTCTGAAGCCGCATTTTGCTGTATAGTTGCCAGCCTAAAA
CAACGTTTTCCACAAAAACCAAGTGAAAAAGAGATTTTTGACGCAATTGTAGATATTGCC
AGTGAAATCGCTAAACACGGCGTATTTAATTTTATTCTTTCCAATGGGCACTGGATGATC
GCACGTTGCTCAACAAACTTACATTATATCTGTCGCAAAGCCCCATTCGGCACAGCATTG
CGTGATGATGATGTAATGATTGATTTCCGTGAATATACGGAAGAAAGTGATAAAGTCACC
ATTATTACAACCCAGCCTCTCACAAAAAATGAGAACTGGACAAAAATGAAAAATGGGGGC
TATGTCTTCTTTAAAGATGGCGATGTACTCTTTGAAATTGAAGGTACACTACCTGAATGT
AACCCTCACGTTTAAAATAGATTGCCCCTTTCTATACTCAAAAGGGGCAATTTACTTTTC
TACTTAATCGGCGTTGCCGTGCGTTCTAACACTTCGAGCAACTCAATGATATTCTGTTTA
CCTTGTGTTTTAAGCCACTGGCGAGCGGCTTCAACACCTTCGGCTTTGTAGGCTTCCGCA
CCACCAGCCCAAGTCGCACGTCCGCACAGTACGCCGTTAAACCGGCTGCCTGCTTGGTGA
GCAAATTCAAGGGTTTGTTGGAACAGTTTGGCTGACACTCCTGCACTTAGGAAAATAAAC
GGCAGATCCGTTGCTTCGCTTTGCTCTTTAAAGAATTCCGTCGCTTGTGCTTGACTGTAA
AGCACCTCACCGTCAGTAAAGCCTTCCACATAGCTCATCACCACAGGCACTTCCACTTTC
AAGACATCTACCCCAAAACGTTTATCCGCAAAGAACTTCATCGCTTCGATTACTTTGCGA
GGTTTGACTTTGGCGTTATAGACTTTATCTTCGTTTGAACCGTCGTAGGTCAAGATCTCT
AAGAACAGCGGAATTTGTTCTGCATTACACTCAGAAGCCACACGTTCAACAAAAGCGGCT
TTGCGGTCGTTGATTTCGTGCGGTTCATCAATGTCAAAATAGATCAATAATTTAACCGCT
TGTGTGCCTTTTTCTTTTAAGCGATGAACAGAAGCATCATTGATCAAATCAGGAAAATGT
CCGGCAATACTTTTATCGTAGCCTGTTTTTTCGTATGCCATAATTAATCCGCAATTTGCA
TCACGTTTCTCTGAAGCCGCCCAGCCAAATTCTGGATCAAGCAAGATCGACGACGCATAG
GGGGTTAATTCTTGAGAAATCAAGGTTTTAAATTCGCTGACCTGTTGAGCGGTTATATCA
TCGCCCATCATTCGGCGTAATGCACCACGTTGGTCAATCGCAAGGGCAGCAATAATGCCC
TCTTTGGTGCAAAGTTTTTTCATTAAATCTTGTTTAGACATACTACTACTCCTATTCATC
ATCGCCTAACGCTAAGTTTTTAAGTTGTTGAGCCACATCGTGAATTTGTTCTTTGGCATT
TTCCAGTAAGCCGTCCGTGTCTTCTTCACTCACATAGCTAATCACCATCGGTAAATTCAT
TCCGCTATATAACCCTGATAATTTTGGCAAGTAACGCATTGCCACATTACACGGCGTACC
GCCCATAATGTCGCAAAAAACCACAATCTCACCGCTTGCATTCGCCAGTGCTTGCTCAAA
TTTCACTTGGAAATCTTCATTGCCTTCGTGTGGATATAAGCAGACGGTTTGAGCATTGTC
GATTTTGCCTAAAATCATTTCGGCAGTATCCAGTAAGCCTTCCGCAAACTCTCCGTGACT
GATTAAAATTAAGCTCATAGTTGCTCCTTTTGGTAGTTTTGAATTTTTTATTCCCCCCTT
TGAAAAAGGGGGGCTAGGGGGGATTTTAAGATAGTGCGATTAACTGTTTAGATCTTTAAA
TCCCCCTCAATCCCCCTTTTTCAAAGGGGGAAGTTTGACGATATTTTTTGGGTTGTCCTT
ATAAGTTCTTCGTATTCAACTCTTTATAAATCGGCTTATCACTAAATGTTAAGCTATCGA
TCTTCACCCCTTCTGTTTCAAAGACGATAATCTCATTTTCACCTTTATGCAGTAACGGTG
CAGGCAGATAGAGATAACAAGTCGGGCCTTCATTCCAGTAACGTCCTAAATTCTCACCAT
TTACCACAATTACCCCCTTGCCGAACGCACGGGTATCAATAAAGGTATCTTGCGGTTCTT
GGTCTAGGTGTAACTTAAATTGATAGAACGAAGGCGTTTGGCTATCTTTCTCGCGATCAA
AATCAATCTCTTCCAAGCGGTCAAAATCAATTGCATACTGTTGCCAGCCTGTGTGGAAAT
GCAGATCAAGCACTGCCCCAGCACCGATCCCTTTATGTTGTGTCGGTGCAAGTAGCTTAC
CGCCGTAATTCACTCGCCCCATATTTTCCACTAACAGATCAAGCTGGAACTCGCCATTGG
GTGTCTGTAACATCACTTCATTGCCGATCTCGTGTTGGTACTGGGTGGCGACTTTTTGTT
TATCGTTGAAAATCTGGATACGATCTCTGCCTTGGTAAATTCTCAGCTTGATCTCACCGC
TATATGCCGTCGGTTTGGCTCGATAAAGCAGGTAGCCGTAGTAATGCCCTAGCTGTTCCA
TTGTTTGAGTGAACGGGCTTTCATAACATTCGCTGATTGTGTCTAAAGTACCAAACAGCG
ACACTTCATTTTGCACTGCAAGCGGTGGGTAAGCAGTGATGTTTGGCAAAATCGGATCGA
CAATCGGGCTGGCATCAGGGTACTGCCCTAACACTTTTTGTAGCAGGTAGAATTTCTCTG
ACGGTTCGCCCCATTCGTGAACAGGGGCATCATAGTCGTAGCTGGTTACTTGCGGTAAAT
CGGTGTCTAACCGTGCGGAACAGCCGTTCCAAAAGCCAAAATTCGTTCCACCTTGGAACA
TATAAAAATTGATACTCGCCCGTTCGAGTAGCTCTTTGGTGCAGTTCGCCAAATCTTGAG
CATCACGGCGGATCACAGGCTCTTTCCAACGGTTAAACCAGCCGTCCCAAAATTCCATAC
ACATCAACGGGTAAGATTTGCCGTGCTTATCAATATAACGTTGCAACTCATCTAAATTTT
CATTGGAACGAGAGCCGAAGTTGCCCGTCGGCAAAATATCATCTTCGATCAACGCCCCTG
CTTCTAAGGCGTTCTGCCACGCACCGTCTGACGTGAAAAGCGGTACGTTCACCCCGTGAA
TTAACATCAACGCCCGAATAGCTCTTAGGTAGTTTTTATCATTGCCGAACGAGCCGTATT
CGTTCTCGATTTGCATCATTAGGATATTACCGCCTTGGGTAATTTGATAAGGGGCAATGC
GTGGAAGTAGTTCTTGAAAATAGCGGTCGATTTCAGCGATAAACAGCGGATCGTTTTGGC
GTAAGCGGATATTCGGGATATTGAGCAACCACGCAGGCAATCCGCCAAACTCCCATTCCG
CACAGATATAAGGTGTTGGGCGAAGAATAACGTACAGCCCTAGATCTTTTGCCGTTTGCA
AAAATTTGACTAAATCCGCCCGCTTGCTGAAGTTAAATTGATCAGGCTGTGGCTGATGTA
AGTTCCACGGCACATAGGTTTCCACCGTGTTACACCCCATTGCCTTTAAGTTATAGAGCG
TTTTGTACCAGTATTCTGGTACGATACGAAAATAATGTACTGCACCTGACAGAATTTTGA
ACGGTTTTCCGTTGAGTAGGAAATCCTTTTCGCCGATTTGGAAAGGCATAGTTCACCTCG
CTTAAAAGATATAAAACCGAATAAATCTAGGAAAGAGTGATTGGGTTTTAGATCTTGGTT
ATTTGTAAAATTTGGGGTGGATTTGACCGCTTGTTTTAGGACGCCAAGCGTGGCGTCCCT
ACATTCGATGGAATTGTAGCAACTGTGTTTACACACAAAAAAGTTATTCAATTTTGACCC
ACAGATTCTGTGGATAAGTAGCGTGTAGCGTCCCATTTTTC
>H143 Scaffold2
GTTTTAGCTCTAGGGACACCCAAGCTGTGGATAACGTTATGGTTTATGTTGCTAGTTTAC
TATAATTTTAATATACAAGGGACACACCGCGTGTGTCCGCCGATACGAATTACGATTGTT
GGAACGGACACACGCAGTGTGTCCCTACCTTGAAATGTGCTATTGATTTTGAACCGCAAT
CCCTTCGCCAAATTTACGTTTTTCAAGGGTGCGTTTAGTGCGGTCAATCACATCACCCGC
AAGTTGCCCACAGGCAGCATCAATATCATCACCACGAGTTTTACGCACTGTCACCGTAAA
GCCATATTCCATCAAGGTTTTTTGGAAGCGATCAATACGCGTATTTGAACTCTTCGCATA
AGGTGCTTCTGGGAACGGGTTCCACGGGATCAAGTTGATTTTACTTGGGGTATTTTTTAA
CACTTCAGCAAGCTGATGAGCGTGTTCCACATCATCATTGACATGGCTTAGCATCACATA
TTCAATCGTCACTTTACCGTGATTAGCGTTTGATACTTCTAAGTATTTATTCACCGAATC
AATTAACATTTTAATGTTATATTTTTTATTCAGCGGAATTAACTCATTACGCAACTCATC
ATTTGGTGCGTGCAATGAAATCGCTAATGCAACATCAATCTGCTCACGCATTTTATCTAA
CGCTGGTACAACCCCTGATGTTGAAAGAGTCACACGGCGTTTAGATAGACCATAAGCAAA
ATCGTCTAACATAATTTCCATTGCTGGAATAACGTTATTCATATTCAACAATGGTTCACC
CATTCCCATCATCACCACATTGGTAATCGGACGAATGCCCGTTACACCAAAGTTACCGAT
AATTTTTGATGCACGCCACACCTGCCCGATAATTTCAGATACGCTTAAATTACGGTTAAA
GCCTTGCTGTGCCGTTGAACAGAAAGTACAAGCCAAGGCACAACCCACCTGCGAAGAAAC
ACACAAGGTGGCACGATCATCTTCTGGGATATATACCGTTTCAATTTGCTGATCGCCAAC
CCACATCGCCCATTTGATTGTGCCGTCGGCAGAACGTTGTTCTACGGCAACTTCAGGTGC
TTTAATCTCAGCGATCCGTTTTAATTTTTCACGCAACCCCTTGTTGATGTTGGTCATATT
ATCAAAATTATCTTCACCAAAATGATAAATCCATTTCATCAGCTGATCAGCACGAAATGG
CTTCTCGCCCATTTCCGCAAACAGTTCACGCATCTGCTGACGGTTTAAGTTTAATAAGTT
AATTTTTTCAGTTTTGGTTGAATTGCAACTTGCATCGGTTGCTTGAATTTGTTCAGACAT
TGTTTGAAAGCCTCGTTGTTACACGGTTTGTGGCAAAAGGTTAGTTTTGCTGGAATTTAG
TTAAATTAAAGGAGGCAATTCTACTGTTGTCTGCTCATTTAGGCTAGTGATTTTTACAAG
ATTTGAAAAGTTGAAATAATGAATTTTTCGACGGGGATCACAAAAATAGTTCGGCTTGCG
ATAAACAAGCCGATATTCACTTAAATGCTCGCAATTTGCTCAAATGTTTTTGGTGATTTC
TCAACCATTTTTAATAATAAAACCGCTTGTGAAAGATTTAATTTTTGGCGAATGGCTTTC
ACTTCTTCAGGGGTAATTACTATCGGATCGGGAACTTCTACGACAGTGGTTTTTAGTGTG
ATTTTGCCTTTTAAATGCAACTCTAATGCTTGCATCCCTTCCATTAGTTCATTAAATAAT
TTTCCCATATATTACCTCACTAAAGATTTTAAATAGCTTAATGTATTCGCCAAAACCACA
CGTTCTTCATTAGATAAATCGTCTTGTTGGTTTTTATTGTAGGCGTGGAACAACTAAACT
TGTTTCCCTTGCACATAATAGTAATAGATTACCCTAGCTCCGCCTCTTTTTCCTTTTTGT
CTAATAATATCTACAATACGCAATTTTCTTAGTCCCCCAGTACCTTGAATAAGCTCTCCC
TTATCGGGAAATTTTAATAACTCATTTTGTAATAATCTAAATGTGTCATCGTCAAGATAC
TTTTTTCTATATTCCTCAAAAGGCGGTAATTCCACAAAAGTGACATTCATTATTCTACTC
CTATTTTTAAGTTAAATATACGTTTAAAACGTATAGTTTATGGAAAAACAGAAAAAGCCT
AATCGAAATACAAAAAAGGGAAAGAACAAGAGATAAATTTTTCGACAGGGATCGAAAAAA
TAGTAATAAAGTTAAAAACAAGCGGCTAGATAAGACAAAAAGTTTGTAAAATAAAGTGAT
TGATGAAAAGTAAGTGGTGGGCGATACCGGTCTCGAACCAGTGACCCCCTCCTTGTAAGG
GAGGTGCTCTCCCAACTGAGCTAATCGCCCGAATACCTTGCGGTTTCGACTAGTTTAAAC
ACTTGGATTAAGTGGTGGGCGATACCGGTCTCGAACCAGTGACCCCCTCCTTGTAAGGGA
GGTGCTCTCCCAACTGAGCTAATCGCCCACTTAAGATAAGCATTTAAACTAATGGGAAGT
TTGAAAGGTTGGTACTTTAAAAAAGTGGTGGGCGATACCGGTCTCGAACCAGTGACCCCC
TCCTTGTAAGGGAGGTGCTCTCCCAACTGAGCTAATCGCCCTTTTCAAANNNNNNNNNNN
NNNNNNNNNNNNNNNNNNNNNNNNNNNNNNNNNNNNNNNNNNNNNNNNCTAAATTAGATT
GTAACAACGGACTTCAAAAGTTGAAGTGGTGGGCGATACCGGTCTCGAACCAGTGACCCC
CTCCTTGTAAGGGAGGTGCTCTCCCAACTGAGCTAATCGCCCGTCGTTGTGGGGTGGCAT
TATAGAGTTCAAAAATTTTCAGTCAATCCATTTTTGCTATTTTTTACTTGTTCGTTGAAT
TTTTCGCCCAAATTGCTGATTTTCTACTAGGATTTCCGCTCAAGAGGGGTAAAATACGGA
AATCTTTTTGTTTATCAAAATCAAAAAAATATAGGCGATAATATGAAAATTGAAACCCTT
TTCCCTTTAGATCCGAATGTAAAAGTGCGTACTCGTTTCGCACCAAGCCCGACAGGCTAT
TTACACGTTGGTGGCGCAAGAACCGCACTTTATTCTTGGTTGTATACTAAACATAACAAC
GGCGAATTTGTATTACGCATTGAAGATACTGACCTTGAGCGTTCTACCCCCGAAGCAACC
GCTGCGATCATTGAAGGAATGGAATGGCTTAACTTGGCGTGGGAACACGGCCCTTATTTC
CAAACAAAACGTTTTGATCGTTATAACCAAGTGATCGATCAAATGATTGAAGAAGGCACA
GCATACCGCTGCTATTGTTCCAAAGAGCGTTTAGACGAATTACGTGCAAACCAAGAAGCG
AATAAAGAGAAACCTCGTTATGACCGCCATTGCTTAGGCGATCATTCACACGATCCAAGC
GAACCGCACGTTGTTCGTTTTAAAAATCCAACAGAAGGCTCAGTGGTCTTTGATGATGCC
GTGCGTGGACGCATTGAAATCAGCAACAGCGAATTAGACGACTTAATTATCCGCCGTACC
GATGGTGCACCGACCTACAACTTCTGTGTGGTTGTAGATGACTGGGATATGGGCATTACC
CATGTTGTCCGTGGCGAAGATCATATCAACAACACACCACGCCAAATCAACATCTTAAAA
GCGTTAGGAGCAGAAATTCCAACTTACGCGCACGTTTCGATGATTAACGGCGATGATGGT
CAGAAACTCTCTAAACGTCACGGTGCAGTCAGCGTAATGCAATATCGTGATGATGGCTAT
TTACCGGAAGCCTTAATTAACTATCTTGTGCGTTTAGGCTGGGGACACGGCGACCAAGAG
ATCTTTACTCGTGAAGAGATGATCGAATTATTCGATATTCATTCTGTAAGCAAATCGGCA
AGTGCCTTTAACACTGAAAAATTGCAGTGGTTAAATCAACATTATATGCGTAGTTTGCCT
GCAGACTATGTCGCAAAATACCTTGAATGGCATATGAATGCTCAGGGGATTGATTTCTCT
CAAGGACCTGCATTAGCAGAGATCATTCCAGTCTTAAGCGAACGTGCAAAAACCTTAAAA
GAATTAGCGAGCCAAAGCCGTTATTTCTATCAAGAATTTGATAGCTATGATGAAAAAGCG
GTAGCGAAAAACTTCAAAGCAGAAGCAGTTGCACCACTTGCAAAATTATTGGAAAAACTG
ACCGCTTGTGATGATTGGAGTGTTGAAAATATCCACGATGCAATGAACCAAACTGCCGCA
GAGCTTGACATCGGTATGGGTAAAGTGGGTATGCCATTCCGCCTTGCCGTAACAGGCTCA
GGGCAGTCGCCATCTATGGATATTACTGCGAAGTTAGTTGGTAAAGAGAGAACGCTTGCG
CGTATTCAAAAAGCGATTGCGTTTATTGAAGCACAGAACTAGTTAGTTTTTAATCAATTA
ATCTGTTTGCACTGTTTTCAGATTGACAGAAAAAAAGCGAGAGCATATCATTTCTCGCAA
TTTTGGGGATATAGCTCAGTTGGGAGAGCGCTTGAATGGCATTCAAGAGGTCGTCGGTTC
GATCCCGATTATCTCCACCAAATTGATTTCAGCAGATCTAGACAAACATAATATAAAGCC
TTGAAATGTAAAAACTTCAAGGCTTTTTTATTTCTCTTTTTTGTTGGATGTGAACAAAAA
GGTATAGTAGACAAAAATAGCGGAGTTTTACGGCACGGAGCTGTAAGCAATAAAATAAGA
TTGTTATGCTTCAGCATAATAACATTACTCACAAATACTGAAATAGATGAATCTAACAGT
AACGCAGACACCTAAATAGTGATCCTCTATCACTCCTTGAATGGTTGGGGCTGGTAGTAA
CACGATGGTAAATAGAATTTTTTTTTTGCTCTCTATTTTGTACTTTTATCTTAACAACCT
CTGACTATTTAACACAACAGTCACAGACGACAAAGCCATAGCAACTGCCGCAATCATCGG
GTTTAATAACCAGCCAGTAAAAGGATAAAGTACACCGCAAGCAATCGGAATGGCAATGAT
ATTGTAAATAAAGGCACCGACTAGGCTCTGTTTCATATTCTGTACAACCTGTTTTGAGAA
GGGCAAAATTGCTGCTAGTGGTTGTAATCCCGATTGCATTAATGAGAGATCCGCAGTTTC
TATCGCAATTTCACTACCATTGTACATTGCAACACCGACATTCGCTTGAGCTAATGCGGG
AGAATCATTGATCCCATCACCGATCATTGCCACCTTCCGCCCTTGCTGCTGTAACTTCGT
TATTTGTTCAGCTTTCTGCTCCGGCAACACTTCTGCAATCACTTCATCTAAACCCAATGT
TTCGGCATAATAGTTTGCTGTAGCTTGGCGGTCGCCTGTGAGCATTATGCAGCGATAGCC
CTGCTGTTTAAATTGTGTAATAACCGCTTGGCTTTTAGGGCGAAGTTGATCTTGCAAATA
GATCACGCCAATGAGCTGTTCATTGAGTGAAACGAAAACTTGCGTAGTCAAATCTTGCTC
TTCACAAAAGTCAGAAGCAACAAATTGCCGATTGCCTACTTTTACATTGTTTTCTCCCAC
TTGAGCTGAAATCCCTAAACCTTTGGCAACTTTTATGTTACTCGCAGGATAAGCGGTCAG
ATCAGGGTGATATTTTACAATCGCTTTAGCAATCGGGTGAGCCGTTTGCTGTTCAAGGCT
TTTGGCTAAACGTAGTACTTCGTCAGCAGATACATTGCCTAAAGTGTTAATCTGTGTAAC
CTGCATTTCGCCAGTGGTAAGGGTTCCTGTTTTGTCAAACACCAAAGTATCAATTTCACT
ACTCGCTTGTAGTGCTTCAATATTTCTTACTAATACACCCAATTCAGCCGAACGAGCGAC
CCCTGCAATGGTGGAAAGTGGAATAGCCAATCCTAAGGCACAAGGGCAAGCGATGATTAA
AACTGTTGTGAAAATAGATAATGCAAAGGCAAAATCCTGACCTAATGCCAACCAAACTAA
TGCACTGAACAAGGCAATACTCACCACAATAGGCACAAACACCGTCGCAACCTTATCGAC
CCATTGTGCTAATGGTGGTTTAGAGGATTGTGCATGACGGACTGCAGAAATAATCCGAGC
CAGTGCAGTTTGCGAACCCACTTGCTCGGCAAGATAAATACCAGCACCATCTTGAACAAT
GGTTCCAGCTCGCACTTTATCGCCTACTCGTTTCTCAACAGGTAACGCTTCGCCTGTGAG
CATTGATTCATCTACCCATAATGAACCGCTCTGCAACACGCCGTCCACGGCAAATCTGTC
TCCTGTCAGAGCCTGAATCCGCATCTGTGGTTTGATACCTTTAGTTGAAATGGTTTTTGT
AATTTCTCCGTCAAAAACAACCGCTTGCTGCGGTGCTAAATCCAGCAATTTTTCTAAGGC
AAGCGATGAACGCTGTTTTACTTTTAACTCAAGATATTTTCCTAGATTGAGAAAGCCGAT
GATCATCACACTGGCTTCATAGTACAAATGGGAATGGGATTGAGGAAATAGCGTTAAATA
CAGCGAATAAAGAAAGGCAACGCCTGTGCTAATTGCAATTAAGGTGTCCATCGTGGCTGC
ACGATGTTTTAGACTTGTCCACGCCCCTGTAAAAAAGTGTTTGCCGCTAAAAAACATAGT
GCTGGCGGTGATGACCGCCCAAGCAAACCAAAGCGGACGATTTTCTACAGTTGGCGACGT
ACCGAACCACATTCCGTATGCCATTAACATTACTCCAACCGCTAATGCAACAGTAAATTG
ACGACGCTTCTGGGTTAAGGCTGCTGCAGTTTGGGCTTGCTGCTTTGCCCGACGAATTTC
TTCGCTTTCTAGCAATTCTGCACCGAAACCGATTTTTGTCACCGCTTGTACTACCGCATC
AGCCGTGACCTTACCTTGTACAAAGGAAGTTTGATCAGCTAAATTGACTGACGAGCTTCT
CCCACAATTTGTGGGAGAGACTTTTTTAAGCTGCTTTTTTGCAACAAATTTGTCTATTAC
ACCATTTTCGTCCATTTAACTTTAGGCTAGATGTTTATTTATATACCGAATGATACAGTT
TTCTTAAACTATCTAAACGTGCAATAACTGTTTTTGCTTCCGTTAAATTACCTTGACTTG
CTAAGTTTTTTGCTTGAGCAACCACATCGATGACTTCTTGCATACCTTGTTGATAGCCTT
TGAATTTCTCTTGATCGCCATCTAAGCTATTTGGCATAGTTGCTTGGGCTTTTTTAGACA
CTTCAATAAATTTATCGGCATTTTGCGTAAATTCTTCAGCTGTTTGGGCATTCGTTAATA
GGTTAATTTGGCGTTTCATTTGAAACATTTCCATTGATACACCGCTTGCCACGACATTTG
CTGAAACTGCCAATACTAAAATAGATAATAAATGTTTAAACTTTAACATTATTCACTCCA
AATAAATAAAAAAGACGTGGGAAAATTCCCACTCCCTTATATCAGATTTCAAAAATTAAG
CAAGATTAGCCTCGATATTTTTGGAAAACTAAGCAAGCGTTTGTACCGCCAAAGCCGAAG
CTGTTAGACATTACGGTTGTTAATGCTTTGTCTTGGCGTTCTGTCACGACATTCACACCT
TGTGCTTGTTCATCAAGTTCTTCAATGTTGATACTTGGTGCAATGAAATCGTTATCTAAC
ATTAATAGCGAGTAGATCGCTTCGTGAGCACCTGCTGCACCTAATGAGTGACCAGTCATT
GATTTAGTTGATGAAATCGCTGGGGTTTTATCGCCAAAGACATTTTTGATTGCACCTAAT
TCTTTCACATCACCCACTGGTGTTGATGTACCGTGTACGTTGATGTATTCGATTTCGCCT
TTAACTGTTGCCATCGCTTGTTTCATACAACGTTCCGCACCTTCACCACTTGGGGCAACC
ATATCGTAACCGTCTGATGTTACACCATAGCCTACGATTTCCGCATAAATTTTTGCACCA
CGAGCAAGGGCGTGTTCAAGCTCTTCAACCACAACAACAGCACCACCACCTGCGATGACG
AAGCCGTCACGGTTGGCATCGTAAGCACGAGAAGCTTTAGTTGGGGTTTCGTTGTATTTG
GTTGAAACTGCACCCATTGCATCAAATTCCGTTGCACATTCCCAAGATAACTCTTCTGCA
CCGCCAGCGAAAACCACGTCTTGTTTGCCTAATTGGATTAACTCCATTGCGTGACCGATA
CAGTGTGCTGAGGTTGCACAAGCAGAGCTGATAGAGTAGCTTACACCACGAATTTTATAA
GGGGTTGCTAAGCAAGCAGATACACTTGAAGCCATTGTTTTAGTTACGGCATAAGGGCCA
ATTGCTTTTACACCACGAGGACTACGCACTGCATCACAAGCCACTAATTGACTATGTGCA
GAGCCTGTACCAGCACCGATAATTAAACCTGTACGATCATTAGATACCTGCTCTTCGGTT
AAACCAGCATCTTCAATTGCTTCTTTCATTGAAAGGTAAGCATAAGCAGCTGCATCGCCC
ATAAAGCGATAAATTTTACGGTCAATTAATTCCGCAGGGTTTAATTTAATTGTTCCAGCA
ACTTGGCTACGCATACCCACTTCAGCAAATTTAGGTACAAATTCAATGCCTGATTTACCT
TCTTTTAATGAAGCTAATACTTCTTCTTTGTTATTACCGATACTCGAAATAATGCCGATA
CCTGTGATGACGACTCTTTTCATTCTTTTTCCTCTATGAATAATAAATCACGAAAACTTG
GCTATTTTACACTACTTTGTCACTAAGTTCGCAATATAAATGTAAACGAGCGGTCAGATC
CGATCTGTTTTATACAAAAAAAGCAGGAACCTGGGAGCTTATGCTCTTCATTGAAGTCTA
ATTATTTAACAATTTGCATCAATTCATCAAAATTACTCACTACATCATAGCGGATTTTTT
GTTCGGTAGTATTTTGGTTAAGTATGTCAAAGAAACGTTTAGCACTTTTGATCCTATTGT
ATTCATTAAAACGGAGTTCGCCTTCTTCACTTGTGCCTTTTGTTTCAGCGATAAAATAAA
TCTGACGAGTTTGTTGTTGCTCAAACACAATTGCCCAGTCAGGATTGTAATTGCCGAAAG
GTGTTGGAATATGGAAACTGTCTGGTAATTTCGCATAAACTATGACTTCACTAGCATTAT
CCAAAGCTTCAGCAAACGTAGTTTCAATGACAGAATCTGTCGGAACATATTCCCAAATAT
GTCGTGTAGCTTTAAATGCCTCTTTTTTTATCTCATTGCTAATAAAAATCTCGCTGTCAG
GATAACCTTGCTGCAACGGATGATAGGTCAGATTTTGAATGACCATATTGGCTTGTTGCT
CATTAATAATTCGGCTGACTTCACGAATAAAGGCCTCAGGGTTATATTTATACTGTGCAA
AAATTGCATTATTGATACCTTTTAAAATTTCAACAATAGTACGGCGAGTCAGATTCGTTT
TATTGGCAACTTCCCCAATTAAATCATAAGTAACTTGCGAGTTTGCCGACATTGCTGTTT
TTTCTGTTTGAGTACGATATTCCCCAAAACTCTCTTTTACTTTTAAGTCATTATAGTCAA
TTTGTTCTTTTTGTGTTGTTGTACCCAATTTATAACTAATTGATTCAACAAAACGATTAT
CCCGTTCACAAGCGATTCGGGTAATTTGAGATATACTATCAGCAATTAATTTTTCACTAT
CTAACTGAATTTCAAATACAGCTTTATGATTGATTCGTTGCCATAATGCTTGAAATTCTT
TTCGTTGTAGATTTGTTTTATTAATAGGATTCATTATTTTTTGACTACTGTTTTCAACCA
TACCTTCAAGGGCTTTTGGATCGAACACTCCATCAATCAATGTAAATATATGTGTTTGGT
ACGCGGTTAAATTATCTGGTAATTTTGCAAAATTTTGCTCCTGCTTAGCTTGATGATAGT
TATCGGTAATCTGATCGTTATCATCAATATAATCATTTTTTAATAGATAGCGATAAATCT
GTTTTGCTTCTTGTTCACTAATTTGATGTTTTTTGCCATCGTTGAGAATAATAACCTTGC
CTGTAAAATAAGCTTCATCCGCTTTGCTCGGACGGCTTGAAATTGCTTCTAGCATTTCTG
CTTCTAAATTTTTCACAAAGGTTTTATAGCTTTCATTCGTGACAACAGTTAAGTTATTGA
TTTGATGTATTTCTCGGCTATTTTCTCCCAAATATTTAGCATCCATTCGTTCCCCTTTAT
TATTCACTGCTAAACGTAATCCTCGTCCGACTTCTTGACGGCGGGAAATATCATTATCAG
AATATTTTAAAATACAAATGGTAAATACGTTGGGGTTATCCCACCCTTCACGCAAAGCGG
AGTGAGAGAAGATAAAACGAGTAGGTTCTTCAAAGGAAAGTAATCGTTCTTTGTCCTTCA
AAATCAAATCATAAGCATCGCTATCATTAGAAATCTGTGCCTCTTCAGCTTTCTTATCTA
AGCTTGGATCAACCATTCTTTTTGATTTTTTATCAATAGAAAAATAGCCATTATGGGTTT
TATTCACATCAATATTTTGCAAATAGTTCCAATATCCGTATCCATCTAAATCCAATTCAG
AAAACTCATTGATAACTTGCTTATATTGCTCTTTAAAAATACGAACATATTCACCATCAA
TAGGGTTATTGTCTTCATCATATTGACGATATTTGGCAACTTCATCAATAAAGAATAGAC
TTAGTACCTTAATGCCACGATCGAATAATTGGCGTTCTTTTATTAAATGTGAGCGAATAG
TTTCACGAATCTGAATGGTTCGCACAGCTGTCTCATTGACATCTCCCAACGCTTCACCGA
TATGAATTTTAACGCCATTAGTAAAATACACGGTGCTTTCTCGAAAATTAATATCCTCTA
CCACATAGCGGTGATATTGTTGTGCTTTGGTAATTTCAAATAAATTATCGCCTTTACTGA
TTTTACGAATTTCTCGTTTAAAACCATTTTTAGTTGCTATTTCTAATTCTAAGCGGGCAA
TTGGTAAAGATTTCGAAATTTCAATATTTTCTAAATATAAATAACCGCTTGTACCAGAAA
GATTTTGGACTTCAATTCCCTTTACAGTAATTTTTTTAACTAATTTTTGGTTATAAGCAT
TAAGAGCATCAAGACGATAAACTAAGTTATAGTTACGTTTATGTGTTGCAGAATAACGTA
AAATAAATAGCGGATTAAAATTTGCTAATGATTGCAACGTTTTATCCGCTTGCATTTTCT
GTGGTTCATCTAAAATTAAAATTGGACGATTTTTGCGAATAACATCAATCGGACGGCGAG
ATTGAAATTCGTCCAATTCTTCATAAATTCGGCGTTGATCCTTACCTGTTGCATTAAAAG
CTTGGACATTAATAATCATTACATTAATGCCACTATCAGCACTGAAATTTTCCAAATGAT
GTAATGATTTTGAATCATAAATGAAACAGCGAGCTTTTTTGCCATATTCCTGCTGGAAAT
GTTCTTCCATCAGTTTAAAGCTTTTATCTACACCTTCACGAATCGCAATGCTTGGTACGA
CAATAATAAATTTTGACCACCCATAGTGTTTGTTTAGTTCAAACATTGTACGGATATAAC
AATAAGTTTTCCCGGTTCCTGTTTCCATTTCAATATCAATATTGAGCTGGCTGGAAGTTA
AATTTTTGCCTTTACCATTATCGTCAGTGATAAGTTTATCGGAAGGGGTTAAACCACTTT
CACCTTGTACTTTTTGAATATTACTCAGTACATTGTTTAAATGAGTGATAGGAGCATTAC
GAAATCCGATATCACCATTTGCGATATCCTCGTCAAAACTTCCCGCTTGTGATGGCATAT
TTAAGCTAAGTTGAATTTTAGAGCCTTTATTTAAGCCTTTATCTCGTTGATAGCGACGAC
CTGTTGATTTAGGTTGACCTGTAAAACAATCTACCACTGCTTTGACTGCTGCAAGTTGAT
AACCTAGGGTTCTAAATTGAAGTTTCATTTTCTTCCCCCTTTATAAAAAACGTACTTCTG
TATCTGGTGATAGTTGTTTAAACCGTTCTTTAATATTGGTTTTATCGTGATCGGTAATAA
TAGCAGATTCGCAGGAGACTACTCGTAAAGGCATCGCTTGAGCAATCTCATTGATTATCT
CAGGAGTAAGCGGATCAAAACAGGCAACAAGGCTATTTTCTCCTACAAAGTAGATCGTTG
CGTTATCAATAGTTTTACGCGTAATGGATAGGGAAAGCTCAATGCCCCAGTCAAGCATCA
CTTGAAATAAGAGATCTCCTGCCGAACGATCTTCTTTAATATGAGAAGTCATTTGATCAA
GCAGAGATTGGGAAAGTTTATCAGGTGTGTAATACACATCCTTCATATTAGTAGAGTCAA
TTTTTAAGACTCTAAAGCCAACATCTAGTTGTGGAGTAGGATTTATTGAAGCATAATCTT
GGCGATCCGATCCGATCCGATCCGTCTGCTCTGCGATAATTCTATTTCCTGCACGGCGAA
TGCGTTCTTTGGAAATCTCGGCAATAGTTGAATAGCCAGCTTTATAAGCTTCTGATTTCT
CGTCTGTTTTTTCAGGTAATTGTACCATAATAAAACGGCGATTTCCGTTATCTTCGGCGT
TAAGTTGCATAACTGCGTGAGCAGTGGTTGAGCTACCTGCGAAGAAATCCATCACAAGCA
TATCTTTTCCAAAAATACTTAAAATACGCTTCATAAATGCCATTTGTTTTGGATTATCAA
AAGATAATTTCATTTCTTGAAGTAATGAATAATCTGGTCTTTGATCGTCGCTCATAATTG
ATTTTGGACGCTGTGTTTCATTTTCGTGTAAATAACGTTTAATAGCTGGTAAACTTCCAT
CGGTATGAAAGTGAATTCTATTTTCTTTAATTAATATAGATAATTTTTCTTCAGAATATC
TAAATCCACCAGGTGGAATAGGATCCTCTTTTCCTGTTAGGGGATTTATAATAGGAGTTT
TATTACCATTTTTTACTCCTCCTAAATCGCCTTTACGATATAACCCAGTGTCATCAAAAT
ACCAGTAATTGGTAAAATCAATGAATCTAGGATATTTAGTAAGCTCTTTTAATTCTTCAG
TAATTTCATTATGTGTTAATCCTTTATTCTTTAATGTTCTAACTGAAGATAGATACTCTT
TAAGGTTATTCTTTTCCACTCCCCATTTATTATTACTATGTAATTTGGATAATATGTTAA
TATCTTTTGAATATGTAAGACAATATTCATGACTTACAGATACAAATAAACTTTGATTTT
TTGAACTATTCGTATTTCTAATTATTTCAGCAATAAAATTATCGCTTCCAAAAATTTCAT
CTGTAATCTTTCTTAAGTTATGAATTTCATTATCATCTATAGAAATAAAAATAACACCAT
CATCACTCAGTAAATTTCGAGCTAATTTAAGGCGACTGTACATCATAGATAGCCAATCGG
AGTGAAAACGTCCATTGCTTTCTGTATTAGCTGTTAGACGATTACCTTCTTCATCAATTT
GGTTAGATCTTGCCAAAAAATCATTATAATTTTCTGCAAAATCATCGTTATAGATGAAAT
CATTTCCAGTGTTGTAAGGCGGATCAATATAAATCATTTTTACCTTGCCAAGATAGGTTT
CTTGTAGTAGTTTTAAAGCCTCTAAATTGTCACCTTCAATAAATAAATTTTGTGTGGTAT
CAAAATTAACACTTTCTTCTCTGCAAGGGCGAAGAGTTTTTGCAATTGGTTCATTGGCGG
CTAAAATAGCCTGTTTTTTTCCAACCCAGTCTAAGCGATAACGCTCTTGATTTCCTTCGA
CTAAGACTTCAGAAAGTTCTTGTCGAAGTAAATCAAAATCTACGCCTTTTATTATTTCTC
CTTGCTCATTACGCATTTCAGTAATGCAATTTGGAAAAAGAGCGGTCAGTTTTTCAATAT
TTTTTGCAACCAAATTCTCGGTGTGCATTTTGAGTTCAGTGGACATAAATACTCCATATT
CTTTTAGTCTAAACAATATTATTTAATCAAAAATAAGAAAGCTGTTTTTCAAGTTCTTTT
AATTTTAAATTAATCTCTACTTTACGATTGAACTGCTTTTCAGCTTTAAGTTTCTTTTTA
AGTTGATTTATTTCTTGATGTGTCTGTTCCAATTTTTTATTTAATGCTAATTTCTCTTCA
ATAGATGATAATGTATCTGTATTAATTGGTAATAATTCAGAAATGATATGCTCATATAAA
TCAACTAAATGTAAAAACAGTGGCAGGTTAGAACGTTCATTTTCTTCAAACCATTTTGAA
CGATAATAACTGCCTATGATTGTTTTCAATTTATTTGTTGGATTTCCTTTATCACAATAT
CAAGTAACTGTTGACGCATATCTCTACCGTCTTTTGTTCGCTTATTAAAAGCTTCATAAG
CTTCAGCAATGGGCGTTGAATTTGCGGGCAATATCTAACAGGTGTTTAGCTTTAGTGTAA
TCATAAACTACTTTACCGTTTTTTTGAATATAAACAATATAATAAGGGTAAAGGCGATTT
GGATTGTTATGTTGGTTGTCTGTATGGCGAGATTTTAGAGTAAAAATAACTCCTGTAATT
ATTTATTTGAGAACGAATATCTTCACCAAGAATAGAGTTAATATTATCAATAATTTTCAT
AGGACAAGATCAATAAGAAGAAATCATGCCTTATTTTAAACAAAACAAGTTGCTTTGTCT
TATATATAAAACTTAGCAACTTGTTCTTTGGGCAAGAATTTTTAGGTATTAATTACGCCG
CAAACGGATCACGCAAAATCATTGTTTCAACACGGTCTGGGCCTGTTGAAAGAATATCGA
CTGGTACACCTAACACTTCTTCAATGCGTTTGATGTAGTTGATCGCATTTTGCGGTAAAT
CTTCTAATTTAGTTACACGGAAAGTATTCTCTTTCCAACCTGGTAAGGTTTCATAAATCG
GTTCAACCCCTTCCCAGTTTGCCGCCGCAAGCGGTGAGTATTCTACGATTTCGCCATTTT
GTAATTTGTATGCGACACAGATTTTTAATTCCTCAAAGCCATCAAGTACATCTAATTTAG
TCATACAGAAACCTGAGATTGAGTTAATTTGAATTGCACGGCGAACAGCAACGGCATCAA
ACCAACCACAACGACGTGGGCGACCTGTGACCGCACCAAATTCGTTACCTTTACGAGCAA
TTTCTGCACCGACTTCATCGAACAGTTCGGTCGTAAATGGACCAGATCCCACACGGGTAC
AGTAAGCTTTAATGATACCTAATACATAATCTAAATTACGAGGCCCGAAGCCAGAACCTG
TTGCAATACCACCAGCGGTGGTATTTGAACTGGTTACAAATGGATAAGTACCGTGGTCAA
TGTCTAACATTGTGCCTTGCGCACCTTCAAATAGGATATTGTCGCCGTTGGCACGAGCTT
TGTGTAATAGGGTTGTAATATCTGCAACCATACCTGTGATGATGTCTGCTATCGCAAAAA
CATCATCTAAAGTTTTTTGGTAATCGACTGGCTCAACTTTGTAGTAGTGAACCAGTTGGA
AGTTGTAGTATTCCAAAATAGTTTTTAATTTTTCCGCAAAGGCTTCACGGTTGAATAGAT
CGCTGACACGCAGACCACGACGAGCGACTTTGTCTTCGTAAGCAGGGCCGATACCACGGC
CCGTTGTGCCGATTTTGTTTTTACCTAACGCCGCTTCACGAGCGTGATCCATTGCAACGT
GATATGGCAAAATTAGTGGGCAAGCCTCAGAGATTTTTAAGCGGTCACGCACGTTAATAC
CACGGGACTCTAATTCGCCCATTTCTTGCATTAATGCTGAAGGGGAAAGAACTACGCCGT
TGCCGATTAAGCAGGTCACGTTTTCACGCAAAATACCTGATGGAATAAGGCGAAGTACGG
TTTTTTCGCCGTTGATAATTAAGGTGTGACCTGCATTGTGTCCACCTTGGTAACGAACCA
CATATTTCACACGATCCGTTAATAAATCTACGATTTTGCCTTTACCTTCATCGCCCCATT
GAGCCCCAAGGATTGCAACACTTTTACCCATAATAAATTGCCTCTTTTAGTTAGGTTTAG
TGAATGTCAAAAGCATACAAGCGATTAGATTTTTTTGGTTGTTACAGTTACGCTAAACCT
CAATCTTTCAGGCATACTGTAGGGACACACTGAGTGTGTCCTCAATATGATCTTTTATGA
GCGGACACACTCAGTGTGTCCCTACATTTTGGTTAATATAAACTGTTATATAACAACCTA
AAATTTTACAACCTCGTTGTAGCTTTCTATTTTAAAGATAAAAAAGACCCGCTTTATCGG
GTCTTTGGATACAACTATTTTGTAGGTGCTTTCATAAAGCGGAAAAATTCGCTGTCTGGT
TTAAGCAACATCATATTGTTTGAGCCTGCGGCAAAACTTTCTTCGTAAGCCTTCAAACTA
CGCACAAAACTGTAAAACTCAGGTTCTTGTTTAAATGCTTCAGCATAGATTTTAGCCGCT
TCTGCATCACCTTGACCTTTCAGCTCTTCGGCGGTTTTATTTGCATTGGCTAAAATCAGC
ACCACTTTTTTATCAACATCAGCACGAATAAATTCTGCTTTTTCTTCACCTTGTGAACGG
TGTTCACGAGCAACGGCAGCACGTTCAGCTTGCATACGTTGATAAATTGACGCAGATACT
TCATTTGGTAAGTTGATCTGTTTTACACGCACATCAACCACTTCAATCCCTAAACGTTCT
GCACCATCTTCGCCGTCATTTAAGGCTTTTTGAGCGCCAGCCATCAGCTCGCCACGAGAG
CCTGAAACGATGTCCTTGATTGTACGAGAACCGATTTCTGAACGTAAACGGTCATTGACT
TTACGTTGTAATAAGGTTGAAGCTTTTTGTGTATCGCCACCAGTTGAAGTATAAAATTGA
CCAAAATCGCTGATTTTCCATTTCACATAAGAGTCCACCAGCAAGTCTTTTTTCTCGACG
GTGACAAAGCGGTCTTCTTGTCCATCAAGGGTTTGAATACGAGCATCTAAGGTTTTTAGC
TGATCGATAACAGGCACTTTAAAGTGTAAACCTGGTTCATACACAATCACTTTATTATCG
GCATCACGATGCACTTTGTTGAAACGCAACATAATGCCTCGCTGACCTTCTTGTACTACG
ACAACCGATTGGAAAAGGATAAATGCAACAACGGATAGCACAGGTAAAAGTAATTTACGC
ATTCTTAAAATCTCCCTTTACGCACAGGCTCACTCTGTTCCACCGCTGGCAATTGTGCCG
GGCTGACAGGTTGAGCAAGTTGCGGCTGTTGTTGAATAACAGGTTGTGATGATGGCGTTT
TTACTGCTTCATTTACTGTCGGTTTAGCCATTAATTTATCAATAGGTAACACCGTTAGAT
TATTGCCGTTTGAGCTATCTACCATTAACTTCGGTGTATTTTTCATCACTTTTTCCATTG
TTTGAATATATAAGCGGTCACGAGTAACTTCTGGTGCGGCTTTATATTCAGGCAATAATT
GAATAAAGCGTTGTACTTCACCTTGAGCATTTAACACAACTTGCTCTTTGTAGGCATTTG
CTTGCTCTAAAATACGTTGTGCTTGACCACGAGCAATTGGCTCTTGCCCTCTTGCGTAGG
CTTCGGCTTCACGAATTAAACGCTGTTCATCTTCTTGAGCTTTGATTGCATCATCAAATG
CCGCTTTTACTTCTTCTGGTGGACGTGCGTATTGGAAGTTCACGTCAGTGATCAATAATC
CCATATCATAATTTTTGATAATATCACGCAAGGCATTCCACGTTTTTTCACGCACAATCG
CACGCCCTGTGGTTAAAATATCGTCCATTGTCATATGTCCGATCACATAACGCAATGCAC
TGTCGGTCGCTTGTTTCAAGCTATCATCAGGCTTAGTTACGCTAAAGAGATATTTCGCAG
GATCTTCAATACGGTATTGAACAGTCATTTCTACCAACACCATATTTTCATCTTGGGTCA
GCATAGAGCCGTTAGTTCTCAGTTCTAACACACGTTCAATATTCACTGGCGTTACATTAT
CAATAAAAGTCGGTTTCCAGTTTAGACCCGGTAAAACAATTTCGTGTAATTTGCCAAAAC
GGGTAACTACGCCACGTTCTGCTTCTTGAACAGTATAGAACCCCGAAGCTCCCCATACCA
CTAAGCCTAAGCCGAGTAAGACAGGCAAGAATTTCCCTGCAGAAACAGGCGGACGGTTAT
TTTGGTTTGAACCATTGCCTTTACCGCCACCCATTTTTCTCAATAAGCTATTAAAAACTT
CCTCTAAATCAGGTGGTTGCTGTTCATTTGATTGCTTATTCGGCTCTTTTTCTTGACCCG
ATGGTTGTTTTTGTTCAGGCTTTTTTTGCCCTGGTTTACCCCAAGGATCTTGCTGATTGC
CTGATTCGTTCCACGACATAACGTTCTCCAAAGTTAAATTTTTCTTCGCAAATGTTAATA
AAATGCAAGCGTTTGATTGTACCTATTTACAAAACTTTTGGCTAGATTGAATGTGTAAAT
TATTTTATCGTCACTTATCAATATATAACGTACAATAAAAAATATCGGATATATGTTTGC
TCCTATTCAATATAATGAAAAAACATGACTAAAATCAGCCTAGTTTAAATATGTGAAAGA
TAATTAATGAATAAGAGAGGAAAAATGTATAAGCACCTTTGGCTTTCTAATTTTTTTGGT
CGAAATATCGCTGATCTGGATCTTATTAGTAAAGGGAGCAACTCGGATTTAGTTCTCGCT
GATTTCTCTCTCATTCAAACAAAATTGCCAAGCTGGGCAATAACGGAAATAGCTTGGGTG
CAGCAGCAAGATTTTCAGTTTGTAGAAGGTGAGATTGTTTTTGAATATGATCTTGCACAT
TTTTCACCTGAACTGACCGCTTGTCGTGTGGCAACGGAACAGGATTTGGTTCAACTTGAA
CCCTTTTCGCATTTGTTTTCACAAACGCGTTTTCGTTCGCCTTGGTTTTCATTGTTAGAA
AATCGTCGATTTTATTGGCAATGGATTAAAAATGCAGTTAAGGGAGAATTTGACGATATT
TGTTTACTCAGTGAAGCCACAAGCGGTGAAATACAAGGGATGATTACCCTTCGAGTAAAA
GAGACTACGGCACATATTGGCTTGTTGGCGGTCGCAGAAAAATGGCGGAAGCAGGGGATT
AGCTATCGCTTATTAATGAATGCGATCGCTTGGGCGAAACGTCAGCAAGCGACGAAAATG
GTGATTACCACCCAGCTGAGCAATTTAGCTGCAATTCGGCTTTATCAACGCTTAAACGGA
AAAATCAGCGGCACTTATTATTGGTTTTATCGATGATGCAAAACATTCCTTTTAACCAAC
CGCCTGTATTAGGTACAGAGCTAAATTATATCCAGCAAGCGATCTGTTCAGATAAGCTAT
CTGGAGATGGTCACTTTACCCGTCTATGTGAGCAATGGCTTGAACAACGGTTTCACGCAC
ATAAAGTGTTACTGACACCTTCTTGTACGGCGGCGCTAGAAATGGCAGCGATTTTACTTG
ATATTCAATCGGGTGATGAAGTGATTATGCCAAGCTATACCTTTGTTTCTACGGCAAATG
CCTTTGCACTGCGTGGGGCGAAAATCGTGTTTGTAGATGTTCGACCGGATACGATGAATA
TCGATGAAGCCTTGATAGAACAAGCGATTACCCCCAAAACGAAGGTAATTGTCCCTGTAC
ATTATGCGGGTGTGGCGTGTGAAATGGATAGCATTATGGCATTGGCACAGAAATATCGCT
TATGGGTGGTAGAAGATGCGGCTCAAGGGATTAATGCGTTTTATAAAGGGAAAGCACTTG
GCACGATTGGGCATATTGGCTGTTACAGTTTCCACGAAACGAAAAATATCACCGCAGGGG
GAGAAGGTGGGGCGATTGTCATTAATCAGCCTGAACTGACCGCTCGTGCTGAAATTATTC
GAGAAAAAGGCACAGATCGTCAGCAATTTTTTCGTGGCGAAGTAGATAAGTATAGTTGGC
GAGATCTCGGCTCAAGTTTTTTAATGTCAGAAATACAAGCGGCTTACCTTTATGCTCAGT
TACAAGGGTTAGAACAAATCCAACAAAAACGGCAGATGATTTGGCAATGTTATTTTGACG
CATTACAGCCTTTGGCAGAGAAAGGGATTGTGGAATTGCCCTACATTCCCCAAGAGTGCC
AAGCAAATGCCCATCTGTTTTATATAAAATGGCAAAATCTCAAGGTGCGAACGGATTTTA
TTAATGCAATGAAATCAAAAGGAATTTTGACGGTCTTCCATTATGTGCCATTATATTCAA
GCCCTGCAGGGCAGCAGTTTGGCCGATTTTGTGGAGAAGACAAATGGACGACTAAAGAGA
GCGAGCGGTTAGTGAGATTGCCACTGTTTTTTAATATGCAAAATGAAAGTATTGAACATG
TAATTAGGGCAATATTGTTTTGGAAAGCCTGATATATTCTCTTAAAGGAATGTCTCAGGA
TTTGAGCTAGGGTGAAGACTTTTTCTTTATACCATCGCAATTAGGTTATATAGAAAATTC
TGCAAAATCACACCGCTTATATTTGTCGATATTCTACACCTGCCACGAAATAAACGCCCA
ACGGGCTTGATCGTGGCTGATTTTTTGTTGAGATTGCTGTTTTTGCTGATAGAAGGCCTG
TAATTTTTGTCGTTCTAGTTCGGTTAATGTCCCTAGCGAAAACTCTACGGCATTTTGCAG
ATCTTGGTATGTTTCCCCTTGAAAGCCCCCTGTTTTTCCCTGTAAAAAAGTCAGTTCTGC
CTGAATACCACGCTGATAAAGACGGTTTAACAGATAGATATAAAAGGCGTAAACTTGTTT
GCATAAACGGGCTAGGGGAATGGCAAGCGTTCCCGGCCCTGAGCCAATATCCAATACGCT
ATCTGTTGGTTCAATCTTCATTTTATCTAGAAATTGACGGGTATAACTGTTCTCTTTTTC
AACAAAAGTTTCGGCAAATCTAACCGCTTTCTTATCCCATTTCTCAGCGGTAACATCATG
ATAACGACATGCAATCAGATGTTGTTTATAAAGTTGAGCAAAATCAATGTCGTAGAATGA
ATTCATGTTATTCCTTAAAAGGTAAATGTTGAGCCAAACTCGCCATATCAATACGATAGG
TTTTGGCTAATTGATGAAGAGTAAGCATATCGGCTTTTTTCCCTTGTTGAAAGGCTGGCT
GATGTTGCTTATCTAAAATCACAACGCTATCTGCAAGGTAATCGGCGTGCTGTGGGTGAT
GTGTAGTGATCAGTAATGCCATCTCTTCAACTGTAAAGGGAAATAAACTTTGATGCGCTT
GCGGCACATAGGCAATTTGTTGGGCTAACTGTTGTGGTGAATAGGTAACAAGCGGTTGGT
TTGCAAAGAAAATTTCCCCGTGCAATTTTGCTTGAGTACCCAATAACGTGCGTAAAAAGG
TACTTTCCCTGCCCCATTTGCCCCTAACACACAGCAGATGTCATTTGTTCCCAGACGAAA
ATCGATCCCTGAGATCAAAGGCTGACCGGCATAGCCAATCGTTAGGTTTTTTGTTTCCAG
TATCACAGTTACCAACAATACCGCACTAATACCGCCGACAAATGCAAAAAGTTGCACATA
CCACATCGGCAAATTGCAAAAAATCGCCAACGAAGCCCCCAAACCAGCCCCTGCCGATAC
ACCTAAAATATCGGGAGAAACCAATGGGTTTTTAAACATCCCCTGATAGATTGCCCCTGC
ACAAGCTAGTGCAGCCCCGACTAAGCAAGCAACAATAATCCGTGGTACTCGAATATGCCA
TAACACCGTTTGAATTTGGTTGGTTTCGCATTCAACAGAGAAAGCACAAACGACCGCTTG
CCACACTGCTGTTGGCGAAATCGGATACTTTCCGAGATTAAGCGAAAACAAAATAGCCAG
TAATAAGAGCAAACTCAATATCAGTAAATTGCGTAAAAATGATGTCAGGGTTCCATTGCA
AAAGCTGTTCCATTTAATTTTTTTGTACATGCTCAGCTTTGGGTAAATTGCCAAAATGGG
TACTGATCGGCTGCTCATTGGCAGACACACCACTTGTCACAAACGCCAATAAAGCGAATG
CAGAAAGAAATTTTTTCATAATCTAGATTCTGTGATTAAGACAAAATCATTATATTTAAA
ATTATATAACGATAGAAATTGATCAACAAGTCAATACATTATGTAAATTTTTGCAAAAAA
TGAATGATCGTTCAGTTTAGAGCTAGTCGAAATGGGGCGTTTTCTTTAAAATACGCCCCA
TCATTTTTTAATCAAGGAATTTCTAATGAAAGTGTCAAAACTTACTTTTACATTACTTTC
TGCACTGGTACTTTCAGCTTGTACCAATATGAGCAACGATGGCTCTCTACAAAAAGCACA
GCAAGATTATCAACAATATCAAGACATTACGAAACAATATCAAATCAATGAGCAATGGTG
GCTTGGCTATAATGATACCCAGCTTAACCGCTTAGTTGAAACGGCACTTGCCAATAATAT
CAATTTGGCAAAAACGGCAATTTCCGTGAATAAAGCCTTATATAATGCAAACTTAGTGGG
GGCAAATTTAGTCCCAACTTTCACTGCTTCGGAAAAATCTTCTGCTTCAAAAGGTGTTGG
TTCTAGCAGTAACCTAAACTCGACTGGCACATCAAGTATTGGACATCAAATTAGCTTAAA
CCTAAGTTATACCCTTGATTTATGGGGGCGTTTAAGAGATACCGCAAGTGCGACAGAATG
GGAACACAAAGCTACCCAAAAAGATTTACAAGCGGCGAGATTATCTTTAATTAATGCCGT
TGTGAGTAGCTATTACAATCTTGCCTATTATCAAGACGCAATCCGCATTACTCAACAAAG
CATAAAAAGCTATGAGCAGATCAACCGCATTTTAAGCAATAAATTCAAACAGGGATTAAT
CGACCAGCTTAGCGTAGATCAATCAATGCAAGCGGTGCTTTCTGCACAAAATACCTTAAT
CAACTTACAATCGGCTCAAAAATCCAGTGAGCAAGTTTTGCGTAATTTGCTAAATTTAAA
ACCGAACGAACCGCTTGTAGTCAATTATCCGAGTATTCTTAAGGTCAAATTACAAGATGT
TGATGTGAATGTTCCTGTTTCAACCATTGCTAATCGTCCAGATGTACTGGCAAGCTTACA
GCGTTTACAAGGGGCATTTAAAAACCTTACTGCAACTGAAAATAGCTGGTTCCCAACGGT
CACGTTAGGGGGAAGCCTAACAGGAAGTTCAACGAAGTTTAACAATACGTCAGATAACCC
TGTCGCTGGTGGCGTGGTGTCTTTTGATTTGCCGTTCTTAGATTGGAACAGAGTACAAAA
TAACATTAAGATTTCAGAAGAGGGTTATAAGCTGGCTAAATTGAACTATGAACAGACAGT
AACAACCGCATTAAATGAAATCGACACCTACTATTCCACTTACCAACTGTCAAAAAGTGG
CTATGCGAATTTACAGAAAAAATATGAGTACGATAGAAAAATCAGCGGATATTATAAAAA
CCGCTACGATCAAGGTATCTCTGAATTGCGTGAATGGCTAAGTGCAATGAACACCGAACG
TAGCTCAGAACTTTCATTGCTTGAAAATAAATACACCCTGCTCAAAAATGAGAATGCCAT
TTATCAGGCAATGGCTGGGAAATATCGCAAATAGTATATTTAAGTATAATAGCAGTGAGA
AATTAAGCTGCGCCTCTAATTTCTCACCTTTTACTACATTCTAGCCTTTAAATCAGGAAA
CCCACCCAAATCCTTCAACTTATTCACCATTGCACAAAACAGCTCTGCAGTGCGTTCCGT
ATCGTACAAGGCAGAATGGGCTTGTTTGCCGTCAAAAGGAATTTGTGCCATTTGGCAGGC
TTTGACTAAGACCGTTTGTCCATACATAAAACCAGCCAAGGTTGCAGTATCAAACATTGC
AAAAGGGTGGAACGGATCTCGTTTGGTATTAATGCGTTTTACCGCCGCTTGTAAAAATGC
CTGATCAAAAGTCGCATTATGTGCCACAATCACAGCACGTTGGCAGCCGTTGTCTTTTAC
CGCTTTGCGTACCATTTTAAACATCTCGGTAATGGCAATATCTTCTGGCACAGCACCACG
CTCGGCGTTATCTACATCAATTCCATTTACTTTTAATGCCTCTGGATTGATATTGGCATT
TTCAAAAGGTTTAACGTGGCGATGAAATTTTTCATCTAAATGCAAATAGCCGTCGTCGTC
CATTTTTAGCGTAATTGCCGCAATTTCTAACAATGCGTCCGTTTGAGCATTTAATCCCCC
CGTTTCGACATCAACCACAACAGGAAGATAGCCACGAAAGCGATTTTTCAATAGATTGTA
ATTGGTTGCTTCTGTTTCAGCCATTAACCTAACGCCTTTTGTGCATCTTTGTTAGCGATA
AATTCGATTTTGTAACCATCAGGATCTTCTACGAACGCAATCACAGTTTTGCCACCTAAC
ACAGGACCAGCCTCACGAGTGACCTTTCCACCTGCTTGACGAACCGCTTCAACGGTTGCG
TAAATATCATCCACCCCAATCGCAATATGACCATAAGCAGTACCTAACTCATAGCTCTCA
ACTCCCCAGTTATACGTCAGCTCAAGCACGGCACTTTCACTTTCATCTGCATAACCTAAA
AATGCAAGGGTATATTTATATTGCTCATTTTCGCTGGTGCGTAATAAACGCATACCAAGC
ACTTCTGTGTAAAATTTGATAGAACGTTCTAGGTTTCCTACTCGCAACATTGTATGTAAA
ATTCGCATCGTAAAATCCTCTTAAAAATAGAAAAAAGTGGCGATATTATGGCATAATCTC
GCCCTAAAATCATTTTTGAATTGAAACTATGGCTCACGATCACGATACTCCTTCTAAATT
AGAAATCGCCACGCACGCTATTTTGCCGTTGGTGACGATGTTATTGATTGAGATGTCGCT
CAATCACTATTTTGCACCGCAAAATGCAATCTTTGTTTCGCCTTATCTGCTCACCTTTTT
TACTGTTTGCTTGATTAGCTTCGTGGTGCTGTGGAAAGGGCAAATTTGCCCAGGGCAAAA
AGGGCGTTTAACGGCTATTTTGCCGTGGCTTTTAGTCTTTGCGGTAGGAAATTTTCTCTA
TTCCCTTGCCTTTACCCCGAAACATTCCCCTGCTTTAGTCGCTGGATTTGCTTCTGTTAT
TCTGCCGTTTATCTATTGGAAATTGCCCAAAGATGAAGATATTTATCGCACGGTGATTTA
TTGTGGCTTAGGCATCACCGCCATTGGTATGGTGCAATATTTGCTGATTTATTGGTATGA
AGTACCGTCGCTGTTTAACTGGATTAGAGCCAATAATTTTGCCCAGATTTTACTCGGTAT
TTTATTAAGTGGCTGGTATTTAATGCTGGCGAAAAGCCGTTTGGAAGGCTTTTTAAAACT
GTTGGTATTGTTAGCGCTTATGGTATTAATCATCAACTATGTTTGGGTGATTTTCGTGTT
ATATCAACAACTTGCTATTATGCCTGAGATGGTGATTTATCCTTACTTTATCTTCTTTGG
GGTTCAGTTTGTGATTTTGATAATGTTAGCTTGGTTACTACTCGGCAAACAGGGAAAAAA
CATCAAAAATCCAACCGCTTGGACGGTCGCTACCTTCCTTGCAATGCTTTATCCTTTGAC
AAATATTCTCTAAATGTTACGCAGAAGTTTATTGATTATCGGTGCGGTACTTGCCATTTT
AATGGCTGGTGGTGCATCATTGCTTTCAGGCTCTCAATTAGCTTCTGCGATTAATTTGTC
ATTGCCAACGGGCTGGAAAATAGAAACACCCGACGGCATTGAGCCACATTTAGAAAAAGC
CATCTTGCCACAATTTACCCTTTACTATCAAAATTGTCCGATTGTTTCGGCAGATCGCCT
TGCGGTGCAATGGATTGATGAACGGAGTATTCGTCTTAATCAAGCAACCATTGATTATGC
CTGCTTAACGCTTTTTCCTAAATCGGAAAAAAGCCAAACCGATCCCATAGAAACTATTAA
AACGATCCTTGCGTTACTGCCAGAAGGTAACATAGAAATCAAATCTTTGGCGTGGAAAAA
TCTTCCCAACGAAATGCATGAACGTTTGAAGGGATTACTGCAATCACCAAGTGAAATCAA
ATTTGCATTTTTTCAGCAAAAACTGACCGCTTATATTAAGCAACAAGCGGTCACATTAGA
TGCGAATTTTGCAAATCAGCAACTCAGTGCACAACTTAGCTATCAGCCGAATAAGGATGA
GCAACATCTTGCAACACTTTCTGCTCAGTTAGATGAACATTTTCTAGCATTGCCCCAGCA
ACTTAGCTTGAATTATCAGTGGCATTTGCCTGAAGCCTTGATTGCGGAACCAAGTTTGCA
ACAAGGTCATTCAACGCTCAGCTGGCATAAACAAGATCAGCAACTTCACGGAAATTGGCA
GTTAAATTCCGCCATAACACCTGAAAATCAGTTCAACTTGCCGTTTCATTTTGATACGCA
AAGCCTGACGATTGAAAAAGGGAAAATTGATTGGCAACTCTCAAATGATTTTCCGCTCAA
TGCATATCTGACAACTACGATTAGTCCTAACCGTTTTTCCTTAGATGAGCTTTATCCGAT
AAAAACGGCGGTGCGTATCAGCTTACTTACTCAAAATGCCAAAGGGAAAGGCAATGTGGT
GATCAGTAGTCCACAAGGGGAAATTCAACAAGATAGCTTACTATTTCCGCTACAAATCAC
GGGCAATATTAAGCAAGGCGACTATATTTTATATAGCTCAGTGCCCCTTGATTTACGGGG
AAAATTTGATGATCTCACCTTACGCTTTTTGCAAGGTGCTTTGTTACGTCTAACTGGGAC
TGAACGCTTTCTTACCATCAACGATTTGCGTTTTCCCCTTGCTGGCGTACGGGTAGATAA
GCAGGGCATTCATGGTCGATTGCAAGCGATTTTCCGTGGAGAAAGCCCTGACTTTAAAAA
TATTGAAATGCGGTTGGACGGTTATGCCAACAATTTCAAAGCGGGAGCATTACACTTTTT
CCAAGATCCAACCGATAAAAAAGCGGTGAAAGATCAATGGAATTGGCGTTTTTGGGGCAG
TTCGCAAATAAAAGCCTTAAACCGACCGCTTGCGGTGTCTGGGCGTGGTGTGTGGCATAA
AGATTTAGTGCAACTATCTGAATTTAAAGGCAGTCTGGAACAGATTGGTAAAAATGGGGT
ATCCATTCCCAAAACAGAGCTGGTTTTGAATGAGCCGATTAACTTTGATTACGATAAATT
TCATCTCACTGGGGGAATAAAACTCTTTTCTCCGCAGATTAATTTTGCCTATGGTGGCAC
TTTAGAAAAGCCAACGGCACACTTAAATTTTTACGGCGAAGTGGAAAATCTTAACTTTAG
GGGTGATGTTACCGCCAATCAATTAGGACCGATTAAACTCTTTGCTCGCCGAAAATTAAC
CAATAATGCCAGTGATTTAATCGGTAAGCTATATTGGTCAGAGCAACCTGCAAATGTATT
CCAAAGCCTTTTTCCTTTTAGAAACCAATGGGTCATCACAAACGGTACCATCAAAGGTGA
AACGTCATTTAGTGTGAATGCAGCTCGTGGGCTGATGGCTGGCGGGCATTTTGCTATTCG
CAACGGTGCGGTTTCTCTACCAAACGGTGAGATCAAGGGCATTGATTTCTCACTCCCTTA
TCAATACAAACAGGGCGAAGTAGATATTGGTGTGAAAAAAGCCCTTGATGTGAATATTGA
TGAAGTGAATATGGGTATTCCGATAACCAATGTCAAAGTAAAAATTCAAGGACACTTACC
TTACACTAAACGTAAGCCTCTGTTTTTACGAGAGTTAAGTTTAAATTTGCTTGATGGACG
TTTAAATATCGAACACTTTGCCCTGCCACAAACGAAAATCGCTTATTTAAAGCTGTTTGA
TATTCGTTTTGAACGCATTTTAGAATTGGCACAGTATCACCAGCTGGATTTAACTGGCAA
ATTCAACGGTATCTTTCCGTTTTGGCTGTCGGGTAAACCTTGCTACATCTGCAATGGAAC
ATTGACACAAGCGGATAGATCTTACCTAAAATTTACCCCTGAATTGCTTGAAGCGATTAA
ACAAGGGGGCTATACGGAACAGATTTTGGCTTATATGGTCAATAAAAGTGAGATTGACGA
TTTCACCGCAACGGTGAATTTAGACAGTAAAGGCGATATGGATTTATCAGCTAAAATCCA
TTCTAGATTGACTGAGCATAAACAAGCGAAAGTCAATTTGAATTATAACCATAAAGAGAA
TATGTTCGACCTGTGGAAATTGATTAACTACGGTTCTCAGTTTGAGCAGAATATTGAGCA
CTCAATCTATAAACAATTAGATAAACAATAACCGCACTCAGTACATGCTAAAGGCTCAGA
ATTATCTAAGCCACTTATTTACTAGAAACTTTTCTCAAAACTCAAATAAACTCGATTTCG
TTTATACGAATAAAGATCCACTAAATTTGAGTTCACTCGCTGATATTGATAGCTGATTTT
CGGTGTAATTCCCCAAAAATGCAGGTTACGATGCCAAAGTGTAACATTCAAACCTAACTC
TCTATCTTTGCGTATCTGATTAAAAATGCGGTGAGCTTGGTCAAATTCACGTTTGCCATA
ACTGAGCTGAATACGGCTGGAAATTCCGCCCCACCATTCTTGCCCCCAACCAATTCGCCC
TGTATAACGTTTTGAGGCTAAAGAACGTTCTAACGTCCGATCTCGCAACAAATCTACACC
ACCATAGAGATAACTTTTCGCATCAAAGGCATAGAGTAGCGTAGCAGAACCAAATAATGT
TGTGCTATCTGCAAGCTGATTTTTGCCCCGATGTTTGAGCTTGCCCATTTCGCCAGCCGT
AGAAAGCTGCCATTGTGATGTAAGCCAATGCTCTACTTCTCCCCGAACGCCATAGCCGTG
ATTATAGCGATGATTACCATACCAACGCATTTCATAATAAGGCAAAAAAGCAAGACGACT
TTGAGCATTTTGATATTGATAGCCAAGACTTGAACGGTTTTGCTGATCGTCAAATTGATG
ATTATCCCAATAGGATTTTCCACTAAATTGGTTCTCAAAATGTAGATAATGGGATCCGCT
AACATTCCAATTCTTAGCCAAATTTAGATAGTAACTCAACCCATTTGCTGATTGCGGTAA
TGATTCTTCCGTTTTCTTAAACGGCACATTCCCCACTCGAACATAAGGCGAGCTTGAGGC
ATTATTAACATTGCTTTCGTGCAAATAATTCACACCAAAGTCGAATAACCAGTCTGAACG
TTTCTGAATGGCTGCAATATATTGTTCCACCCCATTTGCAATTTGTGGAGGCAATCCGTC
CGCTTGTAGCTTACGAAATTGCGCAAGTGAGGCTTCGTTTTGCCGATCTTCAAACAACAT
TTGTGCTAAACGAAAACGCACAGGCTGAAAATTAGGGTGCTTCGCAATAATGCCACGATA
GAGATCGATTGCTGTTTTATAGTCCCCCTGACTTGCCAAAATAATGCCGTTAGCATAATC
GATCAGTATCAAATCGGGATTAGGTGTTTGTTGATAAATCCGAACCAGCTCAGGCAATAA
ATGAAATTGTCGGCTATCAATCGCCCGATTTAACATTTGACGAGTAAGTTCGGGCTTACT
GATCAGCTCTTGGGTTAAAGTGATTTCCCCATTATTTGCCGATTTTTCTGAAAAAATAAC
CGCTTGTGTTGGCAATGTTGGCTGGGCGGATTTGATTTCCAATTCGGGGGTTGCGTTTGC
CACTAGGGGGATAAAAAGGGTAAGGGGTAAGTGTTTTTTCATAAGATAGATTTATTGACT
TTTTCTGTTTATTTTTTTACTATCACGCTAAAGATGATAGCGGTATAAATTTAATGAGAA
TTTTTAAATCTAAACATTTTGATAAATTTGCCCGTAAAGAACGTATTTCAGACGACACGT
TAAGAAATGCCATTAACGACATTGAAAATGGTCTGATTGATGCCGATTTAGGTTCTGGCG
TTATCAAACAGCGTTTACCCAAACAGGGCAGAGGTAAATCTAAAGGTTATCGTTCTATCA
TTGTGTACAAATTTGCAGAATTTAGCCTATTTGTTTATGGATTTGATAAGAATGATCGAG
CTAATATTACTGCTGATGAAGAAGAAAACTTTAAAGCAGCAGCGAAAACCATTTTGGCAT
TTAACCCTGAACAAATTCAACAAGCCCTTAATAGTAAAGCATTTATAGAGGTATCTAATG
AGCCAATACAACAGCCCAGCAAATGCAGCGATCCACGAATTGATGAGTGATTTACACGAC
ATTGGTTTGGTTGATAAAACAACAATGCAGAGTTTTGACAAACGTTGTTTAACACCAGTC
AAAACGCTCGCTCCCAATGAGATCCGAGAAATCCGAGAGAAAGAAAATTTTTCTCAAGCT
GTCTTTGCTCACTACTTAAATGTAAGTAGCAATCTTGTTTCCGAATGGGAACGAGGAGTA
AAAAAACCAAGTGGTGCCGCACTCAAACTGCTTTCTTTAGTACAACATAAAGGCATTTCT
GCAATAGCTTAGATTTTAGGTGGGGATGATCCCCGCCCTTACGATTGATTATTGACGTTT
GCCACCAAAGCTAATATCTGTCCCAGCGGTTCCAACGACTTCTTCTGCATTAGGTCCAGA
AAAAACACCTTTATAATCTAGGTTATTATCTACTTTTCCAGAGAAAATAAGATTTCCTTG
ATCTGAAATATTTATATTTCCCTTTTCCAAGACATAATTTTTACCATTTAGATTGGCTAT
ATTCCCTTTGACACTTTCATTTTTAAAATCTGCAATTAAAGAAAATTCTCCTTCATATAC
ATTTTTTGTATCTATATTATAGTTTTCTATTCCTAATGCTTTACCTTGATAAGTTGCGAT
TACAGGGGTTTTAATATATTCTGAATTTTGAGATGTCGGCAAAGCGACATAACCTGCTGA
TCTTCTCAGATCATCATCATTTATATTATCGGAATAAGACCAATTTAAATAAGTAGAGTA
TTCTTGGTTAATAAAATGAACATTAGCAACTTGGAATGTCTGTTTTTCGCCAGAAATTGA
TTGGCGGCTTGCATATACAGGTAAAATCTGAACATTATTGGATATTGTATTTTTATTAAA
ATCAATCCCATTTTGTAAAACTAAGCTCTTAGATGCCCCGATTGGGTAAAGATACCATGC
TTTTCCATCAATATAAGCATGTTCGGCATATCCTTTTAAACCATCACCTCTTGCTATATG
TCGCCATTCTCCACTTTGAGTTAAAAATGCCCATTTTTTAGCTTCTTCTTCCGCTTCTAA
GCGTTTTCTTTCTGCTTCGGCTCTTATAGGAGCTAATTCTTCTTCCAATGACGCAATTTT
GTCTTGAGCTTTCGCTTTTTCTTCTGCAGTTGCATTTTCAGCATCTTTTAAAGCTTGCAG
TGCTTTTGCCAATTCAGCCTCCGCCTTTGCTTTAGCTGCTTCACTTGCTTTTACTTTTTC
AGAAGCTTGGTTTGCATTATCCTGCGCAGATTTAACCGCTTGTTGCTCTGCTTCCACCTG
TTTTTTCAAGGCTTCAATTTGCTTTGCTTGTTCGGGGTTATTAGCCGGTGCAGATGAGCC
ACCGCCACCACCGCCTGAGCTACAAGCTGTTACACCTAATGAAACTAAAATCGCCATTGC
TGCTGTTTTAACTGACAAACGCATAGAAAGTCCTTATTTTAATGTGTTATTTAATGAAAA
TATGTGTAAAATACGAACTATTCTAAAAGCAGGCTTTACATTCTGCTAACAACAAACTGT
GTGGAAAATCCACTCAATTTGTGGGTGGACAAATTAAGAAAGGGGCAATTTGTGAGTGTT
AATGAAAAAATCCGAATGGTGCGTGAAATGAACCAGTGGTCACAGGAAGAAATGGCTGAA
AAAATGAATATGTCCACCAACGGTTACGCTAAAATTGAACGTGGTGAAACTAAGCTCAAT
TTGCATAAACTCGAACAAATCGCTCAAATTTTTAATATTGATGTGTTGGAGTTGATGAAT
TGTGAGGGAAAAGGCGTTCTCTTTTTAATGAATGAACACGCTAATAATACTAACTATTAT
GGAAATCCTGAAAATCTCACTGCCGAAATTGAAAAACTAAAACTCACTATTGCCCATAAA
GACGAGATGTTGGCTCAGAAAAATGAAGAAATCATTGCTTTGAAAGAGATTATTTCATTG
TTAAAGAAAAAAGATGATTAAATAAGATAAACCTAATAAATCAAATCCCTTCTAAGAATG
AAAGCTATATACTCACTTTTTACAATTTTTTGCTTAAATTTGACCGCTTGCACTCCCAAA
GTGCAACTTGAAACACCACCTGAAGGTATTACGATTAATATGAATGTGGTTGTAGATCAT
AAAATTGAAGTTACCATGGATAAAGAATCCAAAGCGATTATAAAAACAAGGCAGCCGTAA
TTATCAAAAACAATTTTAGAAAAATACTTGAGGAATAAGAAGTAAATGAGCGTGAAAAAT
CACGCTCATTTCATTTTTACTAAGCCTTCACTGCCGCGAACGCCACCATATTGATGATAC
GGCGAACAGAGGATACAGGGTTAAGAATATGTGCAGACTTATTCATACCTAATAAAATAG
GCCCTACAGTAATTGCTGTTGTCGTTGCTCTTAATAGGTTATAGCTGATACGAGCTGCTT
CCATATTTGGCATTATAAGTAAATTTGCCGAACCTTTTAATGGGCTATCTGGCATATAAT
CACGGCGTAATTTTTCCGATAAGGCTAAATCACCGTGCATTTCACCATCAATCATTAACG
CAGGATCACGCTCTCTCACAATCTCTAACACTTTACGCATTTTTGGTGCGCCTAGCATAT
TTGATGAACCAAAATTAGAGTGTGAAAGTAGTGCCACCGCAGGCTCAATACCAAAACGAC
GAATTTCTCTTGCTGCCATTAAGGTAATTTCAGCGAGTTCTTCCGCCGTTGGATCAGCAT
TAACATAGGTATCAGTAATAAAAACGTTTCCTGTTGGTAAAACTAAACTGTTTAGTGCAG
CGGGGACTTTCACACTTTCTTTTACGCCAATGATGTCACGGATAGCTTCTAAATGGCGAC
TATATGTACCAAATAAACCACACACTAATCCATCAGCATAGCCCATTTCAACGAGTAGTG
AAGCAATCACCGTTGTATTTGAGGTCACAACACGCTTAGCTATCGCTTCGGTAATCCCTT
TGCGTTTCATTATGCTGTAATAACGTTTCCATAACTCATCGTGTTGGCTGTTATGTTCAT
TATCAACAACATCAAAATCTTGCCCAGCAACAATGTGTAGCCCTAATTTTTTAATTTTAG
CTTTGATAATTTCCGTGCGTCCAATTAAGACTGGATATGCCAAGCCCATAGAAACCACTT
CTTGTGTCGCGTGTAATACTTTGTCCTCTTCCCCTTCTGCAAGCACGATACGTTTTTTCT
CTGCTTTTGCTTGGCTGAAAATCGGCTTCATAAAGAGGTTGGTTTTATAGACAAACTGAG
TTAATTTCTCGTGGTAGGCTTCCCAATCCGTAATCGGGCGAGTAGCAACGCCTGATTCCA
TCGCTGCTTTTGCAACTGCTGGGGCAATGCGTACAATTAAACGAGGGTCAAATGGACGTG
GGATAATATAATCCGCACCAAAGGTTGTCCCCTCGCCACCATAGGCAGAAGTGACCACCT
CATTTTGCTCTGCAAGAGCTAAATCTGCAATCGCATAAACCGCCGCACGCTTCATTTCCT
CATTGATTGTTGTTGCGCCTACATCTAATGCACCACGGAAAATGAATGGGAAGCAAAGTA
CATTATTCACTTGGTTTGGATAGTCTGAACGACCTGTACAAACAATCGCATCTGGACGAG
CAGCTTTCGCTTCCGGCGGTGTAATTTCTGGATTTGGATTAGCTAATGCTAAGATAATCG
GGTGAGCCGCCATTGTTCTAACCATATCCTGCGTTAAAGCACCCGCTGCAGAACAGCCTA
AGAAAATATCTGCATTTGGCATCGCATCGCCTAATGTCCGCCAGCCATTATCATCAATCG
CATAATGTTTCTTGGTGTCGTCCATACGATCGTCACGATCTTTATAGATCACCCCTTTTG
AGTCGCAGACAACGATATTTTCACGCTTCATACCTAAGGATACAAGCAAGTTCAAGCAAG
CAATAGAAGCCGCCCCTGCACCTGATGCAACTAAACGCACCTCTTCAATTTTTTTATCCA
CAATACGCAACGCATTAATCACTGCTGCCGCACTGATAATTGCAGTACCGTGCTGATCAT
CGTGGAATACAGGAATGTTCAATCGTTCACGCAATTTTTGTTCGATATAAAAACATTCTG
GTGCTTTAATATCTTCAAGATTGATACCACCAAAGGTAGGTTCAAGAGAAGCGATAATTT
CAACTAATTTTTCAGGATCTTTCTCATTAATTTCGATGTCAAATACATCAATTCCTGCAA
ATTTCTTAAACAGAACGCCCTTCCCTTCCATCACAGGCTTACCTGCTAATGCACCGATAT
TGCCTAAACCTAACACGGCAGTTCCGTTTGAAATCACGGCAACTAAGTTACCTTTTGAAG
TATAACGATAGGCAGCCGCTGGGTCTTTTTCAATTTCTAAACACGGCTCAGCAACCCCTG
GCGAATAAGCTAATGCAAGATCACGTTGCGTTGCGAGGGATTTAGTCGGGGTAACTTCAA
TTTTACCAGGGATAGGAAATTCGTGGAAATCAAGTGCTGCTTGGCGTAATTGAGATTTGT
CATCCATAGTTGTGTCCTTTATACAATTGAATAAATGAAATCATCGGTATTCTACCTAAA
TTTTGGGAGGAATATTGTGATATAGCTCTAATTTTTTAACAAATAATTAAAAAGTATAGA
AAGGAATAATCTCTAATTAAATGAGACGTTTAATCATGATGCCAAAATTAAGTATTATTT
GAAATAAGTATTATAGAGCGATACTATGATCAGTAATTGAAAGAAAATCAAGAAGTTAAT
TGAGGGCAGAGCTGTTTTATACAACAAGCTCTGCAAAATAATGTGATTGTTAGACGCTAT
AGAGAATATTTTTTTGCAGTATCTTTCAACAAGGTCTGCAATTCACCTTTTTGGAACATT
TCGAGAACAATATCACAACCACCAATTAATTCTCCATCTACCCATAATTGAGGAAATGTT
GGCCAATTTGCGTATTTTGGTAATTCAGCTCGAATATCTGGATTCGATAAAACATCAACA
TACCCAAATGGAACTTGGCAATTTACAATAGCTTCTGAAGCACGAGCAGAAAAGCCACAG
GATGGGAATTTAGGAGAGCCTTTCATATAAAGAAGAATAGGATTCTCGCTGATTTGTTTT
TGGATTTTTTCTATAGTTTCCATGTTTTTCCTCATTGATCAATAAGAATATGTACCCTAT
TCTAATGTGAAACAGAATTTTCTGCAATTTGCCATTAACATCTTCTAAAGTATTTCTGTG
GATTATAGTCCACTTATTCCAAATCATTTCATTAAAATATCTGCCAATATTTGTTCTTTT
AATCCACTTTGTCGTTGAATTTCTGCTTTTACTGCTTGTTTCCAAATTTTTTCTTCACTA
AACAAGGTAAACTGTTTTTTAGCACGGGTAATCGCCGTATAAATCAGTTCTTTTGTTAAT
ACTGGCGAATGAGAAAGTGGCATTACCAATAAAGTATGATCAAATTCAGAACCTTGTGAT
TTATGCACGGTCATTACATAGGCGGGTTCATAACTTGGCAAACGACTAAGGGAAGTGTCT
AAATGTTTTCCATTTTGTTCTGTTTCAAAATATACTCTCAATCTTCCTGCTTCATCTGGA
AGAATTAAGCCAATATCACCACTAAAGATATGAAGTTGAGGGGCATTTTCGGTAATCAAA
ATTGGCTTGCCAATGTAGCTGTCTCGGCTATGTTTAAAATGTAATAAACGTGCTTGTAAT
AAGGCTTCTGCAATGGTTTGATTTAATCGTTCTACGCCCAATTCACTGACGCGTAAGGCT
GACAAAAAGCGTACTTGTTGGAATGCTTTAAATATCTCACCGATAGACACGGCTTCTGGG
GAAAGTACTCGAGCTTTCACTTTGTTCAAGTAATCGGAATATAACTCCACCGCTTTTTCT
ACCACGCTATTTACACAGTATTGTATCCATTGTGATTTTTCAGGAAAATCCGTGACTTTA
GGGTAACACGCTAATGTTAAATCATCATAAGCCCTATTCGTTAAAATCTGCCACGATTTC
ACCGCTTGTTGAGCATTCACTTGTGCTGCCAATTGCCCAATCCCTGAATTTTCGTCAAAA
CGAAAACTTCGACGAAGATGACATAATGAATTACAAATTGCGGGGACATTTTCCACTGTA
GGATAAATTTGATGTTCTGTTACCTCAGTTAGATAGTCACTATGCTCATTGCTATAACCA
AATCTGATCAAACTACCTAACTCCCCCATTAAATTTCCAGCTTCTACAGAAGCAAGCTGA
TCTTTATCCCCAAGCATAATCAAACGAGTATCTGGTTTTAAGGCATTCAGCAGTTTTTCC
AGTATGAAGAGATCGATCATTGACGCTTCGTCCACGACTAACAGATCTAAATGCAGTGGA
TTTTGAGCGTGATGACGAGGCAGATCACTATGGGGATTAATGCCGATTAACGAATGGATT
GTTGAGGCTCTGGTTGGTACTTCTGCTTTCAAACTGTCAGGAATATCAAGGCTAGCGAGA
TTATTTGAAATAGCTTCTTTTAAACGAGCCGCAGCTTTTCCTGTCGGAGCAGCAAGAGCA
ATCTTTAAAAGTGGTTGGCTCTGTTCTAATTGTTTAAGCTGTAATGCTGCAAGTAAAATA
GCAACTGTTCGGGTTTTGCCTGTGCCAGGCCCGCCTGAAATCAGACAGAATCGTTTAGTT
AATGCCGTTGCAACCGCAATTTTTTGCCAATCCGTATCAGCTTGTTTTGGAAAAAAGCGT
TGTAAAATTTGACGATGAAGATCGATATCTGCTTTTTTTAAATCCGAACTTACCGCTTGT
TGTAAATAACGTGCTACACGATACTCTGCCTGCCAATAACGATAAAAATATAGACGATCC
TGTTGAAATAATAAAGGTGCAACCTGTGTAGGATCTTGGCTAAAAGCAACATGGTTATGT
AGCAACGACTGCCACTTAAGCGGTGAAATCCCCTCAATTTTTTGCAAAATCTCCGTATGA
AAATCACGGCTGAAATGCTTTTTTTGCAAGTCAAAAAAGTGGGTTGTTAAATCAGAATTT
AAACGAACACAACTATGTCCTTGCATAACATTAAAAGAAACTAATGCACTTAGAAAGATT
GCTACATTCTGTTGTTGAACCGTATAGTTATAAGCCTGCTGTTTCTGATCGATCATTTTT
GCAAATTGATAGTTTAATTCAGAAATCACATTCTCCGTTTTTAAGGCATAAAGTAGAGGT
AACATAAGCAAAAATTTGATAGGAATTGATGGAAGCAGTATATAAAAAAATCCACGCATT
TGCGTGGATTTTTTAAGATAATATTTGTTAAAAATCAGAACTGATAAGACGCGTTCAATT
TAATATTGCGCCCAGCCCCTTCCATTAAGCTAAATGCAGGTTGGAACTTTTTGTCAAAGA
CATTCTCGATCATCATATCTAAACGTAAATTACGCCATTCGCCAGAAGGTGTGTAACTTG
CTTTTAAATCTGTGAGAGTATAACTTGGATAAGTCATTGCATGTGTTTTAGGTACACGTT
TCTGACTTGCATAGTGAGTGATATTAGCTCCAATCATAAATGTTTGAGGCACTAACGCAT
AATCAATAGTAAAGCCTAATTTATTCGCTGGAATATTGGATAAGGCTTCCTGTGTTTGGC
GGTTTTTACCTTTTGTTTGAGCATAATTCAATCCCAATGCTAAACGTTCTTGCTGGTAAG
CGAATTCTAGTTCATACCCTGTTAAGCGAGCATTTTCTACATTTCGATACTGCGAGAGAG
ATGGAATCATATCTCTTTGTGAAGCTCGGAAAATATCAAGATGAATAAAATCTTTTACAT
CATTTTGGAAATAAGTCGCATTGAAGATGAATTTATCTTGATGCACAAAGAGATTATCAA
AATGAACTTTCGCCGCAATTTCTTTATTTTTCGCAGTTTCTGGGCGCAAGTTTGGATTAC
TTACAAAGGTATTATTAAATGATCGTCCCATTAAATTTGTGCCAAAGTGAGACCCGCTGA
CAAAGCGTTCTTGCATTGATGGTGTACGGAATGCTTTATTATAACGAGTACTAAGATCTA
GCCAATTTGTTGCTTTCCAAGTTGCAGCGATGGATGGAGACCAACGGCTTGCACTATATT
TGGCTTCGTCACTTTGTGTTTTAAAGTGATCGTAGCGAACACTTGGCGAGACAATAATGC
GTTCATTCCATAATGGAATATGTGTTAAAAGATAAAATGCACTGTTTTTAGATTTAGCGT
CATAATTATTAGGGCGGAATGGTGTTGTGGCATTTTTCTCACGCTGTGTTACTACTCGGT
CTGAAATAAAATCTACACCATAGTTTAGGGCTAACCAATTTAGATCCGTCGAATTTCGTA
TGCTTAAACCCATAGTGCTGAGTTTAGTTTGATCTTGCAAACCGCTTGCAATACGCTGTT
CTTTTTCTTTTGTGCTGTTACGATATAGTGTCAATTGGCTATTGATATAATCATTATCTT
TAGGGTTAAAGTAGTAGTGTAGTGCGCTACTTTGGTCTGTGATTTTTTGTTTAGCTCGAT
AACTTACACTTCCTAGTACTGATGTGAGTCCTTTATAGAAACGAGTCATTTCAGCAAAAG
AAGCTGTTGGATTATTTCTATGCCAGTTTCTAATAAGGTTTCTCACATCTTGGTTGGTAA
ATTCTTCAGCAACTTCATTGTTGGTTGGGGCAATTTGTTCAAAATGACTTAAACGATGAG
AAAGCTCAAGGCGATTTTCATCATTAATTTGCCAACCAAATTTAAAAAGTCCGCCTTTTT
GAGTATAGCGACTGTCTACTAATTTTTTACTGTCTGCTAAACGCAAATCATCAGCGTGGT
TATAAAAGCCACTCACTAGTCCATCAAACTTCTCATTTGCAGCAAAGACACTGACATCTG
TTTCAGAGAGAGAATTGGCAGATTGGTATCCTTGATGAATTTTTGCTCCAATTTGCTGAT
TATCTTTCAATAAATCAAGGGCATTTGGCGTTCTGATCGCAACAATTCCCCCTAATGCAC
CGCTGCCCCATAAAGTACTTGTAGGGCCTTTGATCACTTCTATTTCTTGAGTTAGTGCCA
TAGGTAAAAAATATGAACCACGGTGAGATAAGTCAAAATTCTGGCGAACGCCATCAATCA
CTTGAACAACACGATTACCACTTAAGCCCCGAATAATCGGCTTTTGTGCAATTCCCCTTG
ATCCGCCAGCAATATCCACGTTTGTAATCCTTTTAATCGCATCCGCTGTACTTATGGGTT
GTTGAGTTAATAATTGGTTTTTATTTAGGGTTGCTTTCTCACTTGTGTGATTTGCCCAAT
GAAATGCATCCCTACTTGCAATCACAGAGATTTCAGCGAGTTCAGCTGAAACATTGCTAT
CTGCAAGGGATACGGTAGGCAAAGAGAGAAAGAGGGCTGTATAAATTTTTGATAGTCTCA
TTTTAGTTGCTCCTTTAGTCTGACTAATAAATATCCTACAAAAGATAATGTAAATTATCA
ATAATGATATTGATAATTCTTATCATTTAGTTAAAAATGAATAGAAAAAGCGTTCTAATA
CATTATTAATAAAGGAGACCTATCAAAATGAAACATTTCCATAGAAAAAATGTAATTACT
GGAATCATTATTTCATGTGTATCTGGCTTTACTTATGCAAATCCAATACCAGATTCAGGA
ACATTGAACAAACAGTTGGAACAGACACGCCAGATACAAGTAGCAAAAGTAAAACCATCT
GGAGAACTGTTCAAAACACCAACACAGGAAGAGAATCTTCCCGCCAACAAAGAAAGTCTT
AAATTCCGTTTAGATTCAATCAAATTACTGGAGTTGGACGGAAACGAAATTCAAGATAAT
CTGACATCTATTACCTCTCCTTATCTTCATCAAGAAATCACCTTAGATGACTTAAATCGG
TTATCGCAACAAATTACTAACTACTATCGTGACAACAATTATCTTGTTGCTAAAGCCTTT
ATTCCACCACAAGAAATTAATAATGGTGAATTGCAAATTTTCGTGATAAAGGGATCGCTT
GATCAGGTAGTTGTTAGAAATGGAAGCCGTTTAAAAGAAGACTTGGTTATGCGGATGGTG
AATACTACTGTGAAAAGCCATTCGTATTTGGTTAAAAATGAACTAGAAAAGTTAGCTCTA
TTACTTAATGACATTAAAGGAATTACCTCAGCGTTATCTTTGAAAGCAGGACAAAATACG
GGTAAAACAGATCTTACGGTTAATCTTAAAGATAATAAACGTTGGAATGGATATATTTCC
ATTGATAATCAAGGAAATGATAATACTGGAAAATATAGAACAACATTGGGAAATAAAATT
TATAACTTAGTTGGGCTTGGTGATGAATTACATTTTGATGTGCTTGCTTCTAACACCTTC
GATTTATATAACTTAAGAGCGGACTATTCTTTTATTATTGATGGATATGGCACAAGAGTC
GGCGTGAATTCAAACTATTTAAAATATAAATTAGGTGCGAATTTTAAAGATCTTAATGCT
CAAGGGAGTACTTATAATTTAGGTGGTTATATTACTCACCCTACTATTAGAACTGCAAGT
TTAAGATTAGATAGTAAATTAGCATTTAATCATCAGAAATTGTCAGATGAACAAAAATCT
GTTGATTTACAACAAAAACGGAAAGTAAATACGACTAGCATAGGAGTGAGTGGTTCTTGG
AATAGTATAAAAGAAGGTGTTACCTATTTTTCTTTCAATACTATTTTTGGGAAAGAAAGT
CATTCGACCAATGAGAAAAAACACTATTTATCAGAGAATTACCAGCCTAAACGTACATTT
ACGACATTTAATTATTCATTATCTCACGAGCAATTTTTACCTAAATCCTTCAGTATTACG
TTTGCCGTTAGTGGGCAATTCGCTGATAAAAATCTGGATAGTGGAAATAAATTCCTACTA
GGTGGATTATCAGGGGTAAAAGGATATCAAGCAGGCACTGTTTCTGTAGATGAAGGACAT
ATCATCCAAGCAGAACTAAAACACTACTTACCTGTTTTTTCACAAAGTATGCTAGTAAGC
TCACTCTTTTATGATGAGGGTTTTGGAAAACAATATAAAAATACTGAGAAATTATCCGAA
TCTGTTGAAAATAAAGTTCGTTTAAAAAGTATCGGTGTTGGTTTGAATTTAATTGAACCT
AATCATTATTCTATTAATTTTGCTTATGCAAAACCTATCGGTAAGAAATATAACAATGTA
GATAAAAATCAATTTTGGTTATCTGCAATTAAAACATTTTAATTAAGGAGTACATAAATG
CGTAAACAAACTTTACTTTCCGTAGCTATTTCAACAGCACTTAGCACAACAAATCTTTAT
GCTGCTGATTTACCTCAAAACCATAAAATTACAGACGGCAATGCAAAAATTAATACCTTA
AATAAGGCAATGACCATTACTCAAGAATCACCTAGAGTGAGTATTGAGTGGGAAAGTTTT
GATATTGGAAAACAAAATAGTGTTGAATTTAAGCAGCCTGATTCAACCGCTATTGCTTAT
AATCGTGTTATGGGCGGAAATGCAAGTCAAATACAAGGTAAATTGCAAGCAAATGGGCGA
GTGTTTCTCGCTAACCCTAACGGAGTTATTATAACCAAAGGTGCTCAAGTAAATGTAGGT
AGCTTACTTGCTACAACTAAGGATCTTGAAAAAATTAGTAATAGTAATAATTTCAATTTT
ACTCCACGTAAAAATCATAAAACTGCTGAAGGAAAAATTATTAATGAGGGTAAAATTGTT
GCAAATGGCGAAAATGCATTTGTTGTTTTAGTTGGAAATGATGTTGAAAATAAGGGGACA
ATTGAAGCTAAATACTTTAAACAAGAGAAAAAAGTTAAAGGTCGTTATTGTAGTGGTTGG
AGTGCAAATGATTGTTATGAGGGTAATCATTGGGGATTTAAGTGGATTGATTTTGAACGT
GATGAAACTATTGAAAGCCCTGGACAAGTTGTCTTGGGCGCTGGCGGAAAATTTAGCTTA
GAATTAGATACGACATCTATTGATTTAGATATTGAAGAAAATACAGTAAATAGTATTGTG
AAAAATTCAGGTTCTATTATTACCGAAGATGGTTATATTGAGCTAACTGCTAAGGGAAAA
AATGAATTAATTAATAACCTTGTGAATAACGATGGCTTATTACAGGCGGATAATGTTGTA
ATGTCTCGATCTGGAAAAATAACTTTATTTTCTGATGATATTAAATTTGGAAAAAATAGT
GATATTCAAGCCGAAAATTTAACAATAAAAGCGAAAAAGAATGAAATTAACTTAAATGCT
GAAAAAGGTGCAAAACTTACAATTAAAGATAGTATTGATTTTGCAGTCAGTAGCTATCTA
GACCCAGCTATAAAGAAAGTTAATCTTAGTGGTGATTTAAGTCGGGAAGATAAAAACTAT
TATGATGACGGCTCTAAAAAACTAAAAACAAAAGTTAATCTAAAGCTGGCAGATAATCTT
GATGTTGGTAATAAAAAAGTAGGTGAAAATTCTTTTATCAGCAGTAATTTTTTAGGTTCT
TTACTGGGTATTTCAGGAGAAGTAAATCTAAATGCACATAATTTTGATATTTCAGGTGAT
ATAAATATAGACTCATATAAAGATACTGATTCAGTTTTATTATTAAATACACAATTAAAT
TATACTAATCCTAGCTATATTCGTTTTAATAAAGCAAATATAGATACTAAAAATGGGCGT
TTATTTATTGCAACAGATCTAATGGATAAACATTTTGCGGATAAAGGCATTTCAGATATT
AAGATTATAGATAGTAAATTTAATTTTAATAATGGTGCTATTGTTTTAGGTAGAAATGGT
TTAAGAAGAAATTTAGAAGATTCTAGAACTTGTATTAATCTTGCCTATTGTTTAGAAGAT
ACTCAAAGATCGCCTTTTAGCGTAAATATTAGTAATTTGCAGCTTGATAAAGTAGACGAT
TTTGTCATTGTTGGTGGCTTTAATAATGTTGATATTGATCGTCTTACTCATATAGGAAGA
GGTAATTTCTATATTTATGGGGGATATTCCTATAATAAAGAAAAACCAAGCTATGACTAT
GCGATTTTCAATACCAAAGATAGGGCGTTGCGTACAGAACGAAATCATACTCAAAGACGA
TGGAAATTCAATAATAATTTACGTCAATGGATTAATAATGAGTTCCTATATGCATTTGAT
TGGTGGACTGCCACAAATAATAGTTATGACAAAATTAAACAAGAAGTTATTAAAACACCT
AAAAGTCATTTAGAAACGACAATTAATATTCGTAATAGTAATATAAAAACGCATGATGGT
TTTATTAATCTTATGGCAAAAAATATTAATTTAACCGATAGTCAATTTAATGTTACGTTT
GACCGAAATATGTCTTTTGAATCTGATTACGATCGTATCCATAAAATTGGGTTAAGTGCA
GATAAAACGATTTTAGATCACACGTCATTAAATATTCAGGGGGCTGAAAAACTGAATGTT
TCACCAAGTTCAAAAATGAAAGCGGCAACAATGTATGTCGTTGGTGATTTAGAAGGGCGA
AATAAAAGTTCAATTAACCTGAAAAGCCATCAAGGTTATACGTTGATGACAGATAAAAAT
GCAACATTACGCGGTGAAAAATCAAAAAATGATTTAACTATTACCTTGTTAAATACTGGT
CCTAAACCTTCACCTGAAATTGGTATTACAGGTTCTGCGGATAATGATGCAAATGCAGCT
AACTTTGCTTTAGCCCTTGGCGATGCTACAAAGACTACAATTGAGAATGCCACGGTTATT
GCACTAGCTCCAAATGGTGCTAAAGCCTATTACAGCCATAAAGATATGCCTATCGTGTTG
AAAAATACTGATTTTACATTTTATGAGCAACCGAGAGGAACAAACTACGGTGATGATGAG
CTAGCCGGAGAAGGAAATATCAAAAGACTTAATGAGCGTCAATTAAATACGATATTAGAT
AAACTTAACGGGATTAAGCCAACTTATCTATCTCGCGAACAGAGTAATTTAGTTGAAAAT
AATAAGTTCGGAGTTAAATCTCTACAACCTGAAACACTAGAAGATGAGAAGAGCGTTGTT
GTCTCTATTTGTGATGAAAACAATAAATGTGAAGATCGAATTATTGGCAATAAACATACC
GATGCTAAAGTTTCGGTAGGTGAAATTCGTTAGACTAAATCGAGAAGACACAGGTATTGG
TTTGTTGAATACATAAAAAAATCCACGCATTTGCGTGGATTTTTTATCAGAGAGCAAATT
ATTCTACTCTTAAAATACGGCAAGTATTTGTGCCACCTTCTTTTAACTCATCACCATGAG
TTAATAGCACTAAATCACCAGACATTAAATAGCCTTGTGCTTTTAATAAAGATAATGCTT
TTTTCGCACCTTCAATAGTACGGCTGTCATGTTCATAATGAACTGGCGTAACACCACGGT
ATAATGCACAACGATTTAACGCTTGTTCGTTACGAGAAAGTGCATAGATCGGTAAACCAG
AGCTAATACGACTCATTAATTTTGCGGTTTCACCTGAATGGGTTAATGCAATGATTGCAG
AAACACCTTCAAGGTGGTTTGCGGTGTACATTGCTGACATCGCCGTTGCTTCATCAATGC
TTGCAAATTTAGCTTCCATACGGTGACGTGAAACATTGATGCTTGGCATTGTTTCTGCAC
CTAAGCAGACTTCTGCCATTGATTTTACCGTTTCAACTGGATAATCACCGTTTGCCGTTT
CACCTGAAAGCATTACCGCATCAGTACCATCTAATACTGCGTTTGCTACGTCCATCACTT
CCGCACGGGTTGGCATAGGCTTTTTGATCATTGATTCCATCATTTGTGTTGCGGTAATTA
CAACACGGTTCAATTTGCGTGAACGACGGATAAGTTTTTTCTGAACACCTACTAACGCAG
CATCACCGATTTCCACACCTAAGTCACCACGAGCCACCATAATAACGTCTGCACCTAAAA
TGATGTCGTTCATTGCTTCTTCAGTTGCAACGGTTTCAGCACGCTCTACTTTAGCGACAA
TTTTAGTGTCTAATCCCGCTTCTTTTGCTAATTGACGAGCATAGTTTAAATCTGCACTTG
ATTGTGGGAAAGATACCGCTAGGTAATCCACGCCAATTTTCGCTGCAAGTTTAATATCTT
CTTTATCTTTGTCCGTTAATGCTGGAGCAGATAAACCGCCACCTAATTTGTTGATACCTT
TGTTGTTTGATAATGGACCGCCCACGATAACTTCAGTAAATACTTTAGCGCCGTCAATAG
AAAGCACTTTTAATTGAACGTTACCATCATCTAATAAAAGAATATCGCCTGGAACGACAT
CGTTTGGTAGGTTTTTATAGTCTAAACCAACCGCTTCTTGATGACCTTCGCCTTTTGGTA
ATTCTGCATCTAAGGTAAATTTATCACCGATGTTTAAGAAAATTTTGCCTTCTTTGAAGG
TAGAAACACGGATTTTAGGACCTTGTAAATCACCTAAAATCGCAACGTGTTTGCCTAAAC
GTTTTGCAATTTCACGCACTTTTTCTGCACGAGAGATATGATCTTCAGGCACACCGTGAG
AAAAGTTCATACGAACCATATTTGCACCAGCAGCAATGATTTTTTCTAACGTATTGCCAC
GATCTGTAGCTGGACCCATTGTACAAACGATTTTGGTTCTTCTGAGTTTACGAGACATTA
TTCAATTACTCCATTGTTTAAATTGTGAAAAATAGAAATCTTTTATCTGTTGCTTGCAAC
AACAAAAAACGCCGTGCATTATACGCCTAAAAGTGTTCTGTTTAAACCACGAAGAGGATA
AACCGATGAATATTTGGATAATGCGACACGGCGAAGCAGGTTTCAATGCCCCAACTGATG
CACAGAGAAACTTAACTGAACAGGGTAAATTGATGGCATATCAACAAGGGCAATGGCTTG
CAAAAAGGCTTGAAAATCAACAAATTAAATTAGATAAAGTGATTATTAGCCCCTACCTTC
GCACACAGCAAACGGCACAAGCCGTAGAACAAGGTATGCAAGCGGTCAACACTATGCAAA
GTTTTGCAAATCTTGCGGAAACATGGGAAGAGATTACCCCTGACGGAAATCCCGACACAG
TGATTGATTATCTTGCATTCCTACGAGAAGAGGGAGCAAAGCATGTGCTGATTATCTCTC
ACTTGCCCCTTGTCTTTGACTTAGTCTATCAACTAACACAGCAGAGAGTACATTTTTCTC
CTGCGGTTATAGCAGAAATATCCAAGGTTGAAGGAAAAAGCCATCTGTCCGTTATTGTTC
CTAGAAATTCACAATAAACCCTAAAATGTGATCTTAGTCACAAAATACAGTTAACGGTAT
CTAAACTAGGAAATTTTCTTATTCTATTTAGGGGATTCTCTCAAGGAGCAATGAAATAAT
TTTCTTAAAATTTAAATATCTTTTTAAAAATATCAGAGGAAATTATGTTTTCATTTTTAG
CTGAAGTTAGACGCCCAGTCTTAGATCTACCCCTAGAAGAAAGACGGAAAATGTGGTTCA
AACCTTTTATGCAATCTTATTTAGTTGTATTTATCGGTTATATGGCAATGTACTTGATTC
GTAAGAATTTCAACATCGCACAAAATGATATGATCGAAACTTACGGTTTAACTAAAACAG
ATTTAGGACTTATTGGCTTAGGTTTTTCAATTACTTATGGTATTGGGAAAACAGTAGTCT
CTTATTATGCTGATGGTAAAAATACAAAACAATTTGTACCATTTATGCTTATTCTTTCAG
CCATCTGTATGCTTGGCTTTAGTGCTAGTATGGGAGGAGGGAGCATTGCACTGTTCTTAA
TGATTTCATTCTATGCACTTAGTGGCTTTTTCCAAAGTACAGGGGGATCATCTAGCTATT
CCACAATTACTAAATGGACGCCTAGAAAGAAACGAGGAACATTTTTGGGTTTCTGGAATT
TATCACACAATGTAGGTGGTGCGGCAGCTGCTGGAGTTGCGTTATTCGGAGCTAATGTCT
TCTTTAATGGACATGTCATTGGAATGTTTGTATTTCCATCAATTATTGCATTAATTATTG
GATTTATAGGATTACGCTATGGTTCTGATTCTCCTGAGGCATATGGTTTAGGTAAAGCGG
AAGAATTATTTGGGGAGGAAATTAGTGAGGAAGATCGTAATACTGAAGAAAATCAACTGA
CCAAATGGCAGATATTTGTTCAATATGTATTAAGAAATAAAGTTATTTGGCTACTATGCT
TTGCTAACATTTTTCTATATATTGTTCGTATTGGTATTGATCAGTGGTCCCCAGTATATG
CCTATCAAGAATTAGGATTTTCAAAAGATGCTGCTATTTCCGGTTTTGCTCTATTTGAAG
TCGGGGCATTAGTGGGTACATTCTTATGGGGATATTTATCTGATTTAGCAAATGGTCGTC
GTGCCTTAACCGCTTGTATTGCCCTAGGTCTGATTGTTTTTACTCTTGAGTTCTATCAGT
TTGCAACTAATGAATTTATGTATTTAACGGCATTGTTTGCTTTAGGCTTTTTAGTATTTG
GCCCTCAATTACTGATTGGCGTGGCTGCTGTTGGGTTTGTCCCTAAAAAAGCAATTGCTG
TTGCTGATGGTGTAAAAGGTACCTTTGCTTACTTAATTGGAGATAGTTTTGCAAAACTAG
GATTAGGAATGATTGCTGACGGTACTCCAATTTTTGGTCTAACTGGATGGAGTGGTACTT
TTGCAGCACTTCATGCATCAGCAATTACTTGTATTGGATTGTTAGCCTTCGTTGCAATCG
CAGAAGAGAAAAAAATTCGTAAAAGATAGAATATGCTAAGTAACAAGAATACGGTGGACT
TTTCCACCGTATTTTTTATAGAAATACGCTATTATTAATTGGAAGGATTTTATGATTCAT
GTTGTTCTTATTGATGATCATGTCATTGTACGCTCTGGTTTTTCTCAACTCCTTTCTTTA
GAGAGTGACGTTACTGTTATTGGAGAATTTTCTTCTGCTAAAGAAGCTCGTCAACATTTA
CCTTATTTAAAACCTCATGTATGTATTATTGATATTTCAATGCCAGATGAAAGTGGCTTA
GATTTATTAAAAGATATACCGTCAGGTATCCACTGTATTATGCTAAGTGTAAATGACTCA
GATTTAATTATAAAAAAAGCGTTAGAATTAGGAGCAAAAGGGTATTTAAGCAAACGATGT
AATCCTGATGAGTTAATTCAAGCGGTGAAAACAGTATACTCAGGAGGTGTATATCTAATG
CAATAAATAAACTCAATGTCAAAAATAATGTTGAATTAGCGAATTTATTAAATTCACAAC
TAAAATGATATTTACTATATTATACTCTTGGTTTTTGATAACTTGTTCTTATTTCTGCTT
ATGGATAATCTCAGATTATTTACTTTCAGATATTGTTTTGGCCTGTCTATTTTTGCCGTT
TGCCTTACGTAGTGGTATTATATTGCATATTCAACCTAAATTCTGGCCTATTGTATATTG
TTCTGAAATTAGTATATTGATTTTATTAAACTATTTATTTCCAGAAATATATCAATATTC
TATTTTTATTTTAAGTATATGTAGTATCCCAATTATTTACTTATCATATTTATACTATAG
TGGAAATCAATGGAAAAAAATTATCAATTCAACTTAGCACTATAGTTTCAATTAGTATGA
TCAATGCTGTAGCCATTTCCTCATCAGAATTTTACTTCACATTTCTTGTAAGTTTTACTG
GTGGGGTATTGATTGTTCCTGCTTGCTATTTAATCAATGAGTTTTTATTTAAGACTGAAT
GGCTTCCTCTTACTTCTTCTCTAATAAAGAAGCCGGTAACTTTAAGAATAAAGCACATTT
TTATTTATATTTTACTATTTGTTTTAAATATCTATATTCAAATGAAATTGCCAGATACCT
TCTATAGGTTTGCTTTATTCTACCTTGCAATCCCTATTATATTATTAGCTTTTCAGTATG
GTTGGCAAGGTGCATTTTTAGGAGTCCTGCTTAATAGTATAGCACTTATTGGTACTACAC
ATAGTTTTTCTAATCTCACTATAGCTGATTTATTACTATCTATTTCAACCCAAACTATCA
CAGGAATATTTCTAGGGCTTGCGATTCAAGATCAGCGTAACTTGAACCAAAGTTTATCAA
TAGAATTAAATAAAAATAGATTACTAACTCGGCAGCTGATTAATACTGAAGAAACTATTC
GTCAAGAAATCTCTAGAGAATTACACGATGAGGTCGGGCAAAATATTACAGCCATTAGAA
CTCAAGCAAACATTTTAAAAAGGATTGCACCTAATTATGAAAAAATATCAACCACAATAG
AGCAATTATCTCTTAATATTTATGATACAACAAAAGTACTACTAAATCGAATTCGACCTC
GTCTACTTGATGATTTAGATTTACCCCAAGCTATTGAGAATCTATTTATTGAACTAAATT
TTCAAGATAATCAAATTGATACTGAATTAATATGGAAAAATGATCAAAATTTAAAATTAG
AACATATTCTTGAAATTACTATATATAGATTATGTCAAGAAAGTTTGAATAATATTATAA
AATATGCTAAAGCAAATAAGGTAAAAATAGAAATTGAAATAAAAAATAATATACATATTA
TTATTACAGATAACGGGGTTGGATTTGATACATATCAGATATTAACAGGATTTGGAATTC
GTGGAATGCAAGAGAGAGTGAATATTTTATGTGGTACATTTGAAATAACGATTGGGGAAA
TATCTATTTAACTGAAAAATATCACTATGATCTTGTTTCTGCTAATAGTGCACTTTCACT
CTTTGAAGTAGGAGGATTTATAGGATCTCTAGTTGCTGGTTGGGGATCAGATAAATTATT
CGCTAGCAATCGTGGTCCAATGGCATTGTTATTTGCTATTGGTATTTTTTTCTCCATTAT
TGCAATGTGGCTTATGCCAAAAGAAAATTTCATATTACAAGCAGGAATTTTCTTTTCAGT
AGGTTTTTTCGTATTTGGTCCTCAAATGCTTATTGGTATGGCAGCTGCTGAATGTTCCCA
TAAAAAAACTCCAGCTTCAGCAACAGGGTTTGTGGGATTATTTGCATATTTAGGTGCTGC
TATAGCTGGTTATCCTTTAGCATTAGTGATGGAATCACACCACTGGTCCGGATTTTTTGT
CGTGATTGCTTGTGCAGCCTCTGGCATCGCATTATTGCTATTGCCTTTCCTTAAAGCACA
AAATTGACAAATTACCTATGAGTAAATAAAGCAATTAGTATTTTGGGATAAAGCCGAATA
GAACACCGACTCATTCAGTGATTTGGTTAAAGATACGGATAATAAAAAAGTGGCTTAGCG
CCACTTTTTATTAGAATAATTTTCTAGAGGTATTAAAGATTTCTTCTTTAAACGGACGAC
GCATATTAGTGATTGCATCAATAATATCGTGGTGAACTAATTTTTCATTTTGAATACCCA
CACAACGACCACCGTAGCCTTGCATCAAGAGTTCTACTGCATAAACGCCCATACGAGAAG
CTAAAATACGGTCAAATGCACAAGGCGCACCACCACGTTGGGTATGGCCTAACACAGCAG
CACGGGTTTCGTGGCCAAAGCGTTCTTCAATCTCTCTCGCTAATTGGTGTACATCTGTCA
TTAATTCTGTAATCGCAATAATTGCGTGACGTTTTCCTTTATTGAAACCATCTTCGATGT
TGCGTATTAGTGACTCTTTATCAAAACCTTTTTCTGGAATGATAATGTATTCACAACCGC
CTGCTAATGCCGCACTTAAGGTTAAATCACCACAGTGGCGCCCCATAATTTCAACGATAG
AAATGCGTTGGTGAGAAGTTGAAGTATCACGCAAGCGGTCAATTGCTTCTAATGCGGTTT
CAAGTGCTGTTTGGAAACCGATAGTGTAATCCGTGCCTGCAACGTCATTATCAATAGTGC
CAGGTAGACCGATACACGCAATGCCGTGTTCTTCGGTCAATAGTTTTGCCCCCATATAAG
AGCCGTCACCGCCGATAACTACTAACGCATCAATTTCATATTTTTTCAAGGTTTCTACAC
ATTTTGCACGCACTTCTGGATTTTTAAATTCAGGGAAACGTGCAGAACCTAAGAATGTAC
CACCACGGTTGATCACCTCAGACACTGAACGGCGTTCAAGTTTGATAACACGGTCGTGAT
ATAAACCGTAATAACCGTCTTGAATACCATATACTTCTAAACCTTCACTTAAACCCGCAC
GCACAACACCACGGATCGCTGCATTCATACCAGGAGCATCACCGCCACTGGTTAATACTG
CAATTTTTTTTACCATATCAATACCTATAAATTTAATTTTAAAAAATAAATCAAAAAACT
TGCAAAGATTACCCTATAACGCCCTTTCGTTCTAGCAGAAAATCGGGAAATTTACGATTT
TTTGATCTAAGTTGAGATTAATTTTCTAAAATGTCGAGAGCAAAATCTAATGCGGTAAAA
AAGCGGTCAAGATCCGCTTGCACATTGTAATGAGCAAGAGATATTCTCAAGGTGCCATTT
TGTGCTAAATAACGTAAGTAGGGTTTGGCACAATGTTCGCCACTACGCAATGCGATCTGC
TGCTCGGCTAAAATCGCCGCAATATCTGCGTGATGTTGATGATGAAAGACAAAGCTAATC
GTTGGGCTTAAACTTCCTTCCGCTAAAATGCGTATATTTGGATAAGCAGCTAACCGTTGG
CGAGCCTCTTTAGCAAGCTGATAAAGCGGTGAGTTTAAAGCTGAAAAATCCCATTTTTCC
AACCACTCCAGCACCTCACCAAAAGCGATAATTCCTGCGATATTTGGTGTTCCTGCTTCT
AAACGATAAGGCAATGTTGCCATCGTGAGCTTTTGCTCAGTAATCTCTTGTAACATTTTT
CCGCCAAATAAAAGAGGGCGGAGTTGCTCAAGGCTACTCAATTTCCCTGTTAATACGCCA
ACCCCAGTTGGTCCGTACATCTTATGTGCAGAAAACGCATAAAAATCGGCATCAAGTGCT
TGTGCATCAATTTGTTCACAACAGACCGCTTGTGCAACATCAAGCACAATTTTGGCTGAA
CATTGCTGACGAATAAGCGGTATCAATTGCTCTGCAGGCTGTCTAACCCCTGTTACATTT
GACACCAAATTAAACGCAACGATTTTAGTGCGTTCTGATAAGGCTGTTTGTAGCGTTTCA
GGGGCAATTTGGTAGTTGCTATTAAGCGGTAGCACAATCAATCTAGCTTGTTTACGCTCA
GCAAGTTGTTGCCACGGAATAAAATTAGCGTGATGTTCTGCCACAGAAATCACAATTTCA
TCACCAGCTTCAATACTGTCAGCTAAACCATTTGCGACTAAATTAAGTGAATGGGTTGTG
CCACTTGTCCAGATAACCGCATCTCGTGTTGCAACATTGAAACGTTTTGCCACTAAATCC
CTTGCTAATTCATAACGTTGCGTTTGAAGAAAATCATATTGACTACGGTGAACCGAACCA
GATGAACGATAAAAATTGAGCGTTGCGTCTATCAACACTTTCGGTTTGAGTGTTGTTGCG
GCAGTGTCTAAATATACCGCATCGGGATTATCTTGAAAAAAAGGGAAATGGGAACGAAAA
GTATGATTAATCATTGTCGCTGAGCCTTTCTATAAAGTTTATTACAAGGGATACCATCAT
TATTGCCGTCTAGCTCTCGCCAACGGCATTGTTTAAAGTAGCGTTTCGCCGTGTCATAAT
CGGGAAGATCGTTACAACTTTTCCTCACATTACAATCTATAGTGGCAAGCGGTGCCTTAG
GCGAAAAACCTTGCCAAAATGAATGTTCATCCGACCGCTTACTTGCACGCCAGTCCGCAG
GATTGATCGGATTTTTATCTTGCCATAAACCTATTCTTTGCTGTTGAGCAAGTTGTTGAG
CTTGCAGATACACAGGTTGTGTTTGGCGATACGCCCACGCCATTCCTCGTTGCACCTGAA
TTAAGTTAAGATTTTCACCCCTCTGATCATAAACCACTGCCAACAGCCGTTGATATTTAT
CATACCCCGTAATCTCAAGTTCAACCTCTTTTTTAAATGCCAGTTGAGTTAACGATTGCT
TCGCCTTATTACCAAAAGGCTGGGCAAATTCTGGGGCATCAATATATTGCAGGCGTACTT
TAAGTTGTGTCCGCTTGTGCAAGCAGGTTAAAGTATCGCCATCATAAATACCTACAACTA
TACATGTTTTCTGTGCTATATGTTTAGCAACAATCGGTTCATTTGAAAAAAATAGAGAAA
GTAATATTGCTAATTTATGGAAGTAAATAGTTTTTTTCATATTTTAAGTAATATTTAAAT
AGAAGGCTATTTGCCATTTATAAAATGATATAGATAATAGAAACTATGTATTTAACCCAG
CATGCTAATAAAAAATAAAGTAATGCTGATTAGGAAAACGATTTTCTAATATAGTAAATA
CATGCTATTCTAGGTCAATTGTAGTTGTTACATTCAAAATTCAGACTAATGAAACCAATT
TTCTTAGAGCTTCGTCATTTACGAACTATTATTGCTTTAAAAGAAAGCGGCAGTGTTTCA
GCTGCCGCCAAATGTATTCATTTAACACAATCAGCATTATCTCATCAAATTAAATTGTTA
GAAGATCAATATGATCTAACTCTATTTGAACGTAAAACTCAGCCAATCCATTTTACTCCA
GCTGGAGAACGTTTAGTACAGCTCGCTTATGAAATTTTACCTAAAATAATAGAAGCTGAA
TCAGATATAACCCGAATTAAACAAGGAGAAGTTGGAGAATTACGGATTGCTGTTGAATGC
CACACTTGTTTTGATTGGTTAATGCCAGCAATGGATATTTTTAGACAAAATTGGGGGGGA
ATAGAATTAGATATTGTGTCTGGTTTTCATACTGATACTGTTGGTCTATTGCTTACTCAC
CGAGCAGACTGGGCTGTTGTATCAGAAATAGAAGAGTCCATTGGTATTATTTATAAACCT
TTATTTTCTTATGAAATGGTTGCTATTTGTGCCAAAGATCACCCTTTGGCACAAAAAGAA
ATTTGGGAAGCTGAAGATTTTCGTCACGAAACACTAATTCATTATCCTGTTCCCGACAAT
ATGTTAGATTTATTGAAAAAAATCTTACAACCAGTAGGAATAAACCCAACAAGACGCACT
AGTGAATTAACTATCGCAATCATTCAGCTTGTTGCCAGTAAAAGAGGTATTGCAGCCTTA
CCTTATTGGGCTGTAAAACCATATTTAGAAAAAGGCTATGTTGTTGCAAGAAAAATCACT
TCTAATGGCTTATATAGCAATTTATACGCAGCAATCAGGGAAACAGATCTAGATAAAGTT
TACATTGAAGAGTTTCACAATATAGTGAAATCGCAAAGCTTTGCCACATTATTAGATCTA
TTTTCTTTAGATTAGAAATATTATTTATGAGTACACCAATTTCCCATTTAGATATTTTAA
GCTAAATGGGATCTGTAATAATTACTTATCTGCTACTGATACTTTCAGCTTTTGCCGTTA
AGTTTTCTGCACCCGTCGCTCTCATCACAATGTTATCTTCCGTCCGAATACCGCCGTAGC
GTTTAAATTCGTCGATTTTCTGCCAGTTAAAGAAAGGTGCAAGCGGGTGGTTTTTCCATT
GATTTAGCAACATCTCAATAAAATAGAACCCAGGTTCAATGGTAAGCACCATACCTTCGG
CTAAATCACGAGTGCAACGCAAACTTGGATAAATCTCAGGCGGAGCTTTGCGTGTGCCAC
GGTGATTTTGTTGGAAACCTGCAACATCGTGGACTTGCAAACCAAGCTGATGCCCTAAAC
CGTGTGGGAAGAAAGTACGGCTAATACCCTCTTCAAAAATTTGATCGGCAGGTAATTTCA
CAAACTCAAACTGGTGAAGCATTTGCGAGATCCAACCGTGCATTTGGGTATGGTAACTTA
GATAATTCATCCCCACTTGCATATCAGCAATCGTATCCAGTTTAAACTGCTCCATTTGAG
CAATCATTGCTGCAAATTCACTTTGTGGATCAAAGGCATAAGTTCGAGTAAGATCGGAGG
CATAACCAAGATAGCTTGTGCCAGCATCAAGTAAAAAACTGTGGCGTTCGCAAGGTGGCG
TGAAATCCAATTTTGTGTAATGTAAAATCGCACTATGCTGATTGATCGCAACAATATTGC
CGTAAGGCACATTGTTATCCGATTGCTTGGTAGCTTGAAGATAGGCTAAATTAATTTCAA
ACTCACTTTTACTGGCAAAGAAAGCCTCTTTTGCCGCTTGATGTCCAGCTAAAGCGGTGA
GTTGAGCTTGATAAATGCACTCAATTTCAAATTCGCTTTTGATCGAACGCTCAAAATGCA
GTACATTTAGCACTTTCTGTGGATTGATATGCTCAAAACCTAGTGATTTTGCTAACTCCG
TTTGTTCGCCTATAAAGGCACAATGGGTCGGATTAAGGATATATTGTCGAATTTGTTGGC
TATCCGTGAGCATTTGCCATTCAAACTCATCAGCAAAAAATGCCAACGTTGGCGGATTTG
GCGTACAATGCCAATAATCTTGCGGTGCATAAAAATAGAGTTTCGGTTTATTTTTACCGT
CTAAAAAAAGCCAACTTTGTTCTGCGGTGGGATCAGGGAAAATATAATTAAAATGCGGAT
TGATTTTAAATGGCGATGTTTGGTCGTCTAAAAAATGATATTTTGCCTGCCCTGCATAAA
TCCAAAGCCCGTCAAGACGAGCCAGCTCTAAGGCGTGCTGTACGATTTGTTGAATACGTG
CGATGTGTTGAGAGAAAAGCTGTTGCATATATATCCTGTAATTTTTAATTTTGAATAATA
ACGATGACCGAACTAACCATTAACCACACTTTAGATACCCTAGGGCTACGTTGTCCTGAA
CCTGTAATGCTTACTCGCAAAACCATTCGCAATATGGCAGATGGTGAAGTGTTGCTAATT
ATTGCTGACGATCCTGCAACTACTCGTGATATTCCGAGTTTTTGTCAATTTATGGATCAT
CAGCTATTAAAAAGTCAAACAGATACTAAGCCGTATCAATATTGGGTGAAAAAGGGGCTA
GACCACCTTTAAACTTTTTGTAATTTCAAATCTATCATCTAAAAATTCTTTCTTCAGACG
AGATATTTCTCCAAGTATCTCTTCTTCAGAAGATAGAATATTATCATCTTTACGTAATAG
TTGATTATGTGCTGTTAAAATAGTACGTACATATTTTTCCCACTGTTTCTCTGGAATTTT
CTGTACATATGCAGATAAAAAGAGTAATTCAATATTAGAATAATAAATCCCACCACCTGA
CACAGGACTTGCCAGATAGTTAACGTTATTAAAAGCAAAAGGATTATCCAATATAGCTCG
GTTAAATTTCTGGCAGGAATTTGTAGCTGCTTCTATTGTTTCAGCCGATTGAGTAATGAC
AACTTCTTTTCGAGCTACTAATAGGGCAATTATTCTAAATAATGCATTTGGAGGCATATC
CCCTTTTAAGGCTTCACACAAAGATTCTAACGAGTGAATCTTATAATCAGATAATTTTTC
AATAATAGGTTTTAATAATTCTTCTTTAAATTCCGTTTGTCGGTAGTTTTTAATCGTGGT
CGAAATTTTTGTTGTAGATGAAACAAGTAATATATTTAATTTCTTCCATTCTTTCTCTCC
TTGTTGATTAGTAAGTTGAGATTTTCCTTTAACCCAATAATCACGGCGGAATTGTTTATT
TAAAATAAAGTCTTTTGCTGTTTGAAATAAAGAAGGATCTTGAATGCTAGATAATAATTT
TTGTTGCTCTTCATCAAATAAAACCTCATCAAAATCATCTAAATAAGAAACGGAGCATGC
GTAACTTAATTTAGCTTGTTTCAAGCAGGATTCAATTTCTGAAAAATACATTGGATACCA
ATTCTGATTAGTAAATTCATGAATGACGTAATTAGAATTTTGTTCTTTGATCTGTTCAAC
TTGTTCCAACAAATAAGGTGAGAGAGAAAGGAGACTATTACTCACTGAAAGCATATTCTT
TGTATGTTCTAATGCTGATTTAATCGCTTGATCTTTTGATTCTAGAGTAGCAGATAATTT
ACTATAGTATTGATTTAATAAATATCTAATTGGTGATTTTCCTGCCCATCCTGGTAATGT
GTTATAGCTAATATAGACTACACCACCTACTTTTAATTTACGTTGAATAAAATCAACGAT
AGTTTCTCTATTTTGTGGTGAAATCCAAGACCAAATACCATGTAGAGCAATAAAATCAAA
ATCAGGTAAGTCATCTCGATGACAAAATTCGGCAAAAGATTGATCTGCAATAACGACTTT
ATCTGGATTGCCTTGGTTTGCTAATTGTTGAGCAAAGAACGCATGAGAAGGATTAAAATC
AGTCCCGTACCATTTTACTGTTCCTGCTACTGCATGAATATTAAGCGATACACCAAACCC
AAAACCTAACTCACACGCATTAATGACTTTTGGCGGCTGTAAATTTGCGATTAAGAATGG
ACAAATTAATTGGTGGCTATTTAATCCATCGTAATAACCTGTCGTATAATTAATATCATT
AACATAACCTTCTGACCAATTTGTTAGCATTGCTCCTCCTTATTACTTGATTCTTACATG
GTAAATATTCTACATAGGGTTATCATTTATTTTCATAATTCTGCTAATGGTTAACGTCTT
TCATCATCAAAATCATCATCTTCGTCATCGAAAAATTCGCCGTCATCACCATATTCATCT
TCATCACTGTTCGGATCTTCAAAATAAGTTCCCCAGCCTTCGTAGACCGCACCCGATTTT
TCGATTAACGGCAGTAGCTCTTTTTGTTGAGCGGTAATAAGTTCCGCATCTAATTTAATT
TCGCTGACAATATCGCATACAAACACGAGATCGCCATTCTCTTCTTCCACTTCTTCCGCT
TCAGAAATCTCATAGCCCAACTTATAAGCATCTACCACTAATTTTTCGAGTTTATCGAAA
TCGTGGTGAGCAACGTGGTGTTCGATAATATAAAGGGCTTCAGGATCGCTGCCATCGTCT
AATAAAGATTTGATGATTTCATCGGTTTCTTGGCGTAATTCGGTTAAGTTGTACATAAGA
TTAGCCCTCTTGGGTTTGTGTAAAAATTTCGGCGAACCAACTATCTAATTTAGTCGCAAG
TTTATCAATACCAATACGATTTAATGCAGAATAGGCTTCAACTTGCACATCGCCTTGAAA
CGGTAAAATCGCTTCCCGCACCATTTTGACGGTTTTGCTTCTCGCACTTTGGCTAAGTTT
ATCCGCTTTGGTAAGTAGCAATAATACAGGCAACTTCGCAGATACCGCCCACTCGATCAT
CTGCTGATCGAGATCTTTCAATGGGTGGCGAATATCCATTAAAATCACTACGCCCCGTAA
ACATTCACGTTTCTGCAAGTATTCACCTAAAGAGCGTTGCCACTGAAGTTTCACCTGTTC
AGGCACAGCGGCATAGCCATAGCCAGGTAAATCAACTAATTTACAATTTGGTTCTACTTC
AAATAAGTTAATTAACTGCGTACGCCCTGGTGTTTTAGAAGTACGAGCCAAGTTCTTTTG
GTTAGTTAAAGCATTTAATGCCGTTGATTTCCCTGCATTTGAACGCCCTGCAAAGGCAAT
TTCCACGCCACTGTCTTCAGGTAAATGGCGAATATCAGGTGCAGAGGTTAAAAAATGGGT
TTTGTGGTAGTTAAGTTTTATTTCAGTCATTTTGTATTTGTTTGTTATTAAAATTTGTAA
CTAGCTCCCCTCTTTGAAAAAGAGGGGCTGGGGGAGATTTAAAAAACAGTTTTGTAGGGT
GGGTTTTAACCCACCAATAAATTCAAGATATTACAACGAAACGGTGGGTCAAGACCCACC
CTACAATTATTTAAATCTCACACTCAATCCTTTCTCACCATATTGATTAGCTTCAGGATT
TCCTGCAAAAACACCCCATTCCATCACTAAAATCGTTCCGATAAACATCGGCATCATAAT
GCCTAGCACAAATGCCATTGTTCCTTGCGCTCCCAATGAACTGAGATAACACAATATCGG
CACCGCAACCATAAACAAGGCTTTCGCCGAACGATTACGGTCGTGTAGGCGTTTAACGAT
CACTGCAGATAAACTGTAAAGTGAAAGGGTCAAGGGTAGAACGCTAATCCAGCTGAAAGC
GGTCGGATTTAAGATAAAATTTGCAAAAATAAACAAAAATGCAAAATTAATCCCAAAGCC
GATCCAAAAGCCTTTACGGTTTAACCTTCCGTGAAAAGAAAATAATGCTTTATGCCAGAT
CATTACTGCAACGCCTTTTCAATTTTTTCAAACAGATCACGAGCAAGATTATCCAAGCCT
TTCAAACGCTCTAAGCCGCGACGCATCAAGGTTTGACGTTGAGTGTCATAGCGAGAAAGT
TTAATTAACGGCTCAATTAAACGTGCCGCCACTTGCGGATTACTTTCGTTCATCTTAATC
AACATATCGACTAAGAAACGATAACCTGAACCGTCAATGGCGTGGAACGCACTTGGGTTT
TGACTTGCAAATGCTCCAACGAGTGAACGTACACGGTTTGGATTTTTAAAGTTAAAACTT
GGGTGCGTTAATAAATCTTGCACAATTTCAAGTACATTTTCATCTGGGCGTGTTGCCTGT
AAAACAAACCATTTATCCATCACTAAGCCATCGTGTTGCCATTTTTGTTCAAAATCGGCA
AGAAGCTGATCTCTGCAAGCAAGTTGTGCTTTGGTCGAAGCCGTGAGTGCTGCCAAAGTA
TCCGTCATATTGTTTGCTTGATGATAATGTTTGTGTACCAAGGTATTCCCTACTTCAGTA
AAGGCAAGGTAAGACAAGCAGACATTGCGTAATGCACGTTTTGCCAAATCCTCGGCAACC
ACACGGTATTCCGTTAATTTATTTTGGTTGTAAACGACTAAGAAGTGATCTTTTAGTTCA
TCAGCAATCGCTTGTCGCATAAAGTGACGTACAGCTGCAATACCCGTAGGGTCGATCACT
TTAAACAACTCCGCAAATTCCGTTTCTTTTGGCAAGGTTAAGGTTAAAGCGGCAAGTTCT
GGGTCTTTATTTGCATTGTCGATCACAAAGGTGAGCGCTTCTAACAGACCTTGTGAGAAT
GCCATTGCTTCGCCCTGTTGGTAACGACTTAGATTTTCACGCAGCTCATTGTTAAACAAC
ATTTGTGCCACGTCCCAACGCACAAAATCATTCTCAGCAAATTTCAAGAGCGTTAAAAGC
TGTTCTGTTGAATAGTCATAATCTAAACGCACAGGGGCTGAGAAATCACACAACAGTGCA
GGCACAGGGCGTTGTTGCACATTGTGGAACTCAAAGGTTTGATGTTCGTGGACCACATCT
AACACATCACTGACGGTTAATAATTCGTGTTGTAACTTGATTTTCTTACCATCTTGACCA
TATAACGCTACTTTCAACGGAATGTGTAAATTCACTTTCTCTAGCTGATCAGCGGTTGGT
GGTGTGTTTTGAGAAACGTGCAAGCGGTAAGTATGACGTTTTTCATCATATTCATCAGCA
ATCGTTAATTCAGGTGTACCCGATTGGCTATACCAACGGCGGAATAGATCTAAATCCACT
CCCGAAGCACGTTCCATTGCAGACACAAAATCTTCGCAGGTTGCCGCCGTGCCATCATTT
TCTGCCACATAGAGTTTCATTCCTTTTTGGAAACGCTCTTCGCCAAGTAAGGTATGGATC
ATACGAATAACTTCCGCCCCTTTTTCATAGACGGTAACTGTATAGAAGTTATTCATTTCA
ATCACTTTTTCAGGGCGAATAGGGTGAGCCATCGGGCTTGCATCTTCAGCAAATTGTACC
GCACGCAACAAACGCACATCTTCAATCCGTTTTGCCGATCTTGACCATAAATCTGAAGTA
AACTCTTGGTCACGGAAAACCGTCAAACCTTCTTTTAAACTGAGTTGGAACCAGTCACGG
CAAGTAATACGGTTGCCCGTCCAGTTATGGAAATACTCGTGAGCAATCACCGCTTCAACA
TTCAAATAATCATCGTCCGTTGCAGTTTGCGGATTAGCCAGCACAAATTTCGAGTTAAAA
ATGTTTAACCCCTTATTTTCCATTGCCCCCATATTAAAGAAATCGACCGCCACGATCATA
TAAATATCTAAATCGTACTCTAACCCAAAACGCTCTTCGTCCCATTTCATCGAACGTTTT
AAACTCTCCATCGCCCAAGTTGCACGATCAAGATTTCCACGATCCACATAGATTTCAAGG
GCGACTTCACGTCCGCTCATCGTGATAAACTTATCTTGCAACAGGTCAAAATCCCCTGCG
ACTAAGGCAAATAAATAGCTTGGTTTGAAGAACGGATCTTCCCACTCCACCCAGTGACGA
CCATCGTCCAGCTCCCCTTGAGCAATACGGTTGCCGTTAGAAAGCAGGTATGGATATTTA
CTTTTACAAGCGGTGATTTTGGTGCGATATTTTGCAAGCACATCAGGGCGATCAAGCATA
TAAGTAATCTGACGGAAACCTTCCGCTTCACATTGCGTGCAGATCCCTTCGCCTGATTGA
TATAACCCTTGTAGTGACGTATTTGTTGATGGATTGAGTTTTGTCTGAATTTCCAGCTCG
AATTGATCCGCAGGGAAATCGGCTAAATTTAAAGTCAAAGCCTCATCATCTTTTTGATAT
TCTTTGAATGGCTCGCCATTAAATTTAATCGATAAAAATTCAAAGCTATGCCCATCTAAA
CGTAACGTAGTCGCTTCTGCATTTTTACGCATGACCGACAACGTCGATGTGACAATCGTC
TGCTCAGGATCAAGCTGAACATCAAGATAAATTTGATGAATCGTAAAATCAGGCTGCCGG
TAATCTTTTCTAAATTTTGCTTTAGGTTGCATAGCTTTTCCCTTAGGTTTTTTTGAATAT
GGAAAGGATAAGAGTATTTGTCTTTAAGTGCAATCAAATTTAAGATCTTGCCCCAAAAAT
CGCCGTACCAATACGCACCATTGTCGAACCGCATTCAATTGCACTTGGCATATCATCAGA
CATTCCCATTGATAGCGTATCAATCCCTTCAAATTGAGATTGTAATTGAAGAAACAGTTC
ATTCATTTGAGCTAAGGCGATTTTCTGTTGCTCAGGCTCACTTTCAGGCTTCGGAATTGC
CATTAAACCACGCAATTTCAAACGTGGCAGTTGGCTAATTTGAGTGGCTAATTCTAGCAT
TTCTTTCGCAGAAATACCCGATTTAGATGCTTCATCACTGATATTAATTTGAATTAAAAC
ATTCAGTACAGGCAGGTGTTCAGGACGTTGCTCGCTTAAACGTTGTGCAATTTTGAGCCT
ATCTATCGTTTGTACCCAGTCAAAATGCTCCGCCACTACACGCGTTTTATTCGATTGTAA
TAAACCGATAAAGTGCCATTCTAATGTGTCGTTCTCCGCAAAATGCTGAATTTTTTCAAT
ACCTTCTTGCACATAATTTTCGCCAAAAGCACGTTGTCCTGCTTCAATGGCTTCGGCAAT
GGCTGAAATGGGTTTAGTTTTGCTCACCGCAAGCAGTTTAACACTCTGTTCAGGGCGATT
AGCTTGCTGACAATATTGTTGAATTTGTTGAGAAATTGTCGCTAAATTTTGAGAAATCGA
CATTGGCTACTCCAAAAGGCTATAATGGGCAAGATCATAAAACTCCACTTAACTGAAATC
AAGGATACTTATGCAAAGACTAACAAAAATTAAACTTGTGATTACCGATGTGGACGGTGT
ACTCACTGATGGTAGCCTTTATTACACCGAAAATGGCGAAGCATTAAAATACTTCAATGT
GAAAGACGGTTTAGGGATCAAAATGCTTCTTGCTTGCGGCATTCAAGTTGCAGTGCTATC
GGGCGGTGACACCCCGATTTTACGCCGTCGCATCAAAGATTTAGGCATTTCCCTTTTCCA
ACTTGGCAAAATGTCTAAGCGAGATGCTTGTTTTGAATTAATGCAACAAGCGGGGGTTTC
AGCCGAAGAAACTGCATTTTTAGGCGACGATACGTTGGACTTGCCTGCATTTGAAGTCTG
TGGACTAGCGGTTGCCGTGGGCGATGCCTTTGATTATGTTAAAAATCAGGCAGATTTAGT
CTTAACGCGTAAAGGCGGACATTCCGCATTCCGTGAGCTTTCCGATATGATTTTAAAAGC
TCAAGGCAAAGAAGAAGTTTATGCTACTGCTGATGGGTTTATGAAAGTGGTGCATGAAAT
GCTACAATAAATAATATCCTGTGGAATTTTAGATAATTAATTGAAAAAGATGAGCCAACA
AGACAAACAAAATTTAATTTGGATCGATCTCGAAATGACAGGGCTTGATCCTGAAAAAGA
GCGAATTATTGAGATTGCTACCATTATCACCGATAAAGATCTGAATATTTTGGCTGAAGG
CCCTGTGCTTGCCGTACATCAACCCGATGAATTATTAAATAAAATGAGCGAATGGTGTGT
GAAAACCCATACTGCAAATGGGTTGGTTGAGCGTGTGAAGCAGAGTAAATTAACTGAACG
TGCTGCCGAATTACAGACATTAGATTTCCTGAAGAAATGGGTGCCGAAAGGGGCTTCGCC
GATTTGTGGTAACAGTATTGCACAAGATAAGCGTTTCCTTTATAAATATATGCCAGATTT
GGCGGACTACTTCCACTATCGCCATTTAGATGTGAGTACATTAAAAGAGCTTGCGAGCCG
TTGGAAGCCTGAAATGCTTAAACAATTTAGTAAGAAAAACAGCCACTTAGCTTTAGATGA
TATTAAAGAGTCTATCGAAGAGTTGAAGTTTTATCGTCACCATTTTATTAATTTAGATTA
ACAATAATGCAATCATTTTATTTTGCAACTGAAGAAGAAATGCTCAATTTTGGTCAGCGT
TTTGCCCAGCAACTTCAACGCTATTTAGACAATCATAATGAAAAATCCGTTGTGATTTAT
CTAAACGGAGAATTAGGGGCTGGAAAAACGACACTGACACGTAGCATTGTGAGGGCTTTT
GGGCATAATGGGAATGTAAAAAGTCCAACTTATACTTTAGTTGAAGAGTATCAGCTTCCC
CCTTATGCTTTATATCATTTTGATTTATATCGTTTGAGTGATCCTGAAGAGTTGGAGTTT
ATGGGAATTAGGGACTACTTCCGTCCACAAACGGTTTGCTTACTAGAATGGGCAAGTCGA
GGGGAAGGAATGATCCCATCTGCGGACTTTATTATTCAAATTGACTATGCAGAAACAGGG
CGAAATCTGGCTCTTATGCCTCAAAACGACTTAGCAAAACAGATTTTGGAAAATTATTTA
GAATATCAGACCGCTTAGGGTAATACTATGCAGAAATTACGACATTATGTTTGCTTTACG
GTAATGAGTTTATTTCTTGCTCTTTCCGCACAAGCAAAATTAACCATTGCCATTGATGCT
GGACACGGGGGCAAAGATCCAGGGGCTATCGGTAAAAATTTAGGGGTCAAAGAAAAAGAG
GTGACTTTAGCAATTGCTAGAGAATTAAAGGCGTTGTTAGATGCAGATCCTAATTTCAAG
GCAGTAATGACACGCAATGGTGACTATTTTATCCAGTTACCTAATCGAACTGAAATTGCT
CGTAAAAACAAAGCAAATTATCTAGTGTCAATTCACGCTGATTCTTCACCAAGTTCAGAT
AATCTAAAAGGGGCTTCGGTTTGGGTTTTATCTAATCGTCGTGCAAATGATGAATTAGGA
AAATGGTTGGAAGATCACGAAAAGCAATCGGAATTATTAGGTGGGGCAGGTTCGGTTTTA
GCAAATAATAATGAACGTTACTTGAACCAGACAGTGCTTGATCTGCAGTTTTCTCACGCA
CAACGTTCAGGTTATGAGTTAGGTAAAACAGTCTTAGACAAACTGCGAAATGTTACGCAA
TTAGCAAAAAGTTCGCCACAACACGCCAGCCTTAGCGTATTGCGTTCCCCTGATATTCCT
TCAATTCTAGTGGAAACGGGCTTTTTATCTAATGCAACGGAAGAACAACGTTTAGCCACA
AAAGCGTATCGTCGTCAGATTGCAAAGGCGATTTATCAAGGATTAATTGCATATAAAAAT
AGATTACCAAAACAGCCAAATCAAATAGCAGTTAATGATGAAAAATCAACCAAGAAATCG
AAAGCTGAAAAAAAGGTAGAAAATCGCTCTAAGGAAGATAAAAAAGCTAAAGTAGCGGTG
ACTTCGCCTAAGGAAAAAACTAAAGAGAAAGCGAAAATAACGACGAAAACTAAGCAAGAA
CAATCGTCTAAAGCGTCAGAAAAAACGGTTGATCTCAATGCGAAATATCATGTTGTCCAG
AAAGATGAAACACTTTATTCCATTGCTCGCATGTATAAAACAACACCTGAAAAATTGAGG
CAGCTAAATGGTTTAAAACAAAATAAAATCTTTGTAGGGAAGAAGCTGCAAGTAAAGTAA
ATCAATATAGTAGAGTATAAAATTTAAAACTGGATATGGGAACCTAGACAAAATAGTAGA
TAAATAAGCATGATATTTAAAGAAAAGCCGATTATTTCTAATCAGCACGGAGCATTAGTG
ATGGCATTTGTACCATTTATTTATGGTATTTCTGCTAGCCATTTTGTAATGAATCATTTT
TGGCTTGGGCTTAGCTGGCTTTTTACTTATCTCTTTTCCCATCCTTTTTTCTCCGTCGTT
AGCAAAAAACAAAATGAAAAATATAAACGCTGGATGATTATTTATGCCGTATTTAGCGGC
ATATTTATATTTCCGGTACTCTTAAGTCATTTTTCTATTTTGCAATTTATAATCCCAATC
CTGCCGCTTGCAGGGGTCCAAATTTACTATGCAAAACAAAAAGATGAACGAAACTTAATC
AATGATATTGCAGGTATTTTAACCTTCGGCATAATTGGAATGGCAAGTTTCTATTTAGCA
ACGAACCAATATAATTTTGAGATTTTACTCCACCCTACGTTATTTTTTATTGGGACAACA
ATTTATGTAAAAAGCGTTGCTCGAGAGCGGAAAAATCCTCTTTACTGTAAGTTCAGTATA
GGACTTCATTGTATATTTATCTTTGTTTATCTCGCCTTAGGCGATTATGGCATTAGCTTT
GCCTATTTCATTGGGTTAATTAGAGCGGTTATTGTGCCAAAAAGAAACTGGAAAATTAAA
CAAGTCGGCCTATTTGAATTTTTAGTGATATTTGTTTTTACACTAGGGCTGATCTACTAA
ATGTATTAACCTAATAATATCCGTTATTTCTCTTTCCAATATCCAATCCATTCTTTCAGG
GCGTGCATATTGCTATGTAATGCTCCTGATTGTGGGATAAAGTAAAATACATTTAATCCA
TAGGTTTCAGGCATTTTTCCTGCTCCAACACTTGCAGGTAATATCTTAAAACCTTCTCGC
TCAAATAGCATTCTTGCTCGTTGCATATGCCACTGGTTTGTCACTAGCACAATCTTATTA
ATACCTTCTTTTTCTAAAATAGGTTTAGAAAACTTCGCATTTTCAGCCGTCGTTTTGGCT
TTTTCTTCCAACCATTGTGTTGGAATATGGAAAAATTGTTCGAGCTCTTTTTTCATGACG
GCAGCTTCTGAAGTCCCTTTTGGGCTACTTCCCGTAATCAATAAAGGTAAGCCCGTTTCT
TTTTGTAAAAAAGCAGCATAACGTACCCGCTCTAATGCTATTTCGCTGATCGCTAATTTG
CCAAATAACTCTTTACTATCACGCAAGCCACCACTAAGTAAAACGATAGCTTGAGCCGAT
TTATAATCTTCAATACTAAGGTTATCTTCCGTTACCAGAGAATCATGCAATTTTTGCGAA
GTATAGGGAATACTGAAAATATAGAGCATTGCTACACCTAAAAAAGTTGAGAGATAACCT
AATTTTTTCCATTTTAAGCGGAAACAAATTAAAGAAAACAACCATAAAATCAGAATGTTA
AATGGTGGAAGAATGACCGCAGTAATAAATTTTGTGATAGCAAACATAATGAGTAGGCAA
TTTTGTCAAGTAAGTAAAAGAGATTTATTATTCCTCATTCCTTTTCCGTTGTCTATTGTT
TAACTCGCTCTTTAAAATTAAAATGGCAAGTCTTATTAACCATATTACTAGCGGTTAGAT
TTATGAAAAAAATTGCAATTATTCCAGCCAGAGCAGGCTCGAAAGGGATTAAAGATAAAA
ACTTACAATTAGTCGGCGGAATTTCGCTCGTAGGCCGTGCAGTTCTAGCAGCAAAAGAGT
CTGGAATGTTTGACTTAATCGTTGTCACTTCAGACGGCGAACGTATTTTACAGGAAGGTG
AAAAATATGGTGCAACACCACTACTTCGCCCTGCTGAATTGGCTCAAAGTGATACTCGCA
CTATTGATGTTATTTTGCACTGTTTAGAAACCTTAAACATTCGTGAAGGCGTTGTCGCTC
ATTTCCAACCAACTAGCCCACTTCGCAATGCGTTAGATATTCGCAATGCGATGGAAATCT
TTTTAGGTGGAAAAAGTAAGTCTGTGGTATCCGCTTGTGAATGTGAACACCACCCGTATA
AATCATTTGTTTTAAATGGAGATGATATTCTCCCGATGAATGAAATCAAAGATTTTGAAG
CACCACGTCAGCAATTACCAAAAGCATACCGTGCGAATGGGGCGATTTATATCAACGATG
TCGCCAGCCTACTTCAAGAAAAATACTTTTTTATTCCACCTGTGCGTTTCTATTTAATGC
CAACCTATCGCTCAGTCGATATTGATACCACATTAGATTTGCAACTGGCGGATAGCTTGA
TTGAGAAAGCGATGCAATGAGAGCCATCAAAGACAGTGCAGTTTATTTAATCGGTGAACT
GACTTCACGGGCAATGCCATTTTCCAAGCCTTATTAGGTGTTCAGCTGAGCATTCGACAG
TGTCAAAAACAGGCGATTTCCTATGCCATTTTGCAATTTGCTTCTAGCTTAGGCACTGCT
GTTTTTACGGTATTACTTCTCGAACTTTATCAAACGGAATTGGTCGAAAAAAGATTATTT
GGGATTTTATTAGGCAATGTACTGGTATTTTTATTAGCTTACCTGATTTATAGCAAAAAG
ACGGTAAGTAAAAAATATCAATGGAAGCAATATAAATCAGCACTTTTTTATGTGCTTGCT
TTTGGTACGCCATTAATTTTGCATAATGTGAGTTTTTTCTTAAAAGGGCAGTTAGATCGT
GTATTTATTTATCATCAATTTAATCAAGTTGATTTAGGTTTATATGCGATGGGGGCTCAA
ATTGCTGCGATATTGATGATTATTTTACAAGCAGTAAATAAAGCACTCACTCCCTATTTT
TTTGATGGATTAAAACAAGGTCGAATTAATTTAAAACAAACGCAAAATGGGCATTTTATT
CCTTAGCCATTGTTCCGTTACCTTCATTAATTATGTTAGTGTTATTAATGTTTTTATCTT
TATTTGGCAATGAAGGTAAAAATAAAATTCTATTTTTAAATAACAAGACAGAAAATGTTT
AGTATTATTATTCCTTCTTATAATCGAAAAAATGAAATTCCTGCATTATTAACAAGTTTG
GAATATCAAACGGAATATAATTTTGAAGTGATTATTGTCGATGATCACTCTGTTGAGCCA
GTAGAAATTAAACATCTCTACCCATTTCCTGTCAATGTGATTAGGAATGAACAGAATTTA
GGAGCAGCAGAAAGTCGTAATGTAGGAGCAAGATTTGCTGAAAACGAGTGGCTACTCTTT
TTAGATGATGATGATCGTTTTGCTCATCCAAAATGTGAAATACTGGCAAAAACAATTAAT
GAAAACCCGATGATTAATTTTATTTATCACCCTGCTGAATGTGTGATGGTAAATGAAGGG
TTTAGTTATATCACTCGCCCCTATGAAAATGAACAAGCGGTCACTTTAGAGAATATTTTA
CTGGCAAATAAAGTAGGTGGAATGCCGATGATTGCGATTAAAAAATCATTTTTCTTTGCA
GTCAATGGATTATCAACGGATTTAAAATCTCTAGAAGACTATGATTTTATTTTGAAAGTC
ATTTCGCATAACGAATTTAAACCAAAATATGTTTCTGAAGCCCTAACAACCTGTACTTTC
CATACTAAACGAGCAAGTGTATCGACAAATACACAAAATACTGAATTAGCGATTGAAACT
ATTAAACAAAAATATGTAAAAACAGATATTCAACAAAAAAACTTTGCTTTTAATGCATTA
TATATGCTTTCTTACCCACATATAATGAATTTATCTCGTAAAGCGGCTTGTTATTATTGG
CAGATGTTCCTACAAAGTAAAAATATTAAACATTTGGTGATTGCTACCCTCACATTTATT
TCACCAAAACTTGCAATCAATATGAAAAGGTTTATTTAATGAAGTTTTCCGTATTAATGT
CCTTATATTTTAAGGAAAAATCAAAATATTTAACCGAATGTTTTGAAAGTTTAAAAAATC
AAACGGTTCAAGCGGACGAAATTGTTGTTGTATTTGACGGAGCCATTACCCCTGAATTAG
AACAAGTTATGCAAAATTTTGCGGAGATCTTACCGCTTAATATCGTTAGACTTGAGCAAA
ATCAAGGGTTAGGAAAAGCACTCAATCACGGCTTAACCCACTGCAGAAATGAATGGGTAT
TCCGTATGGATACGGACGATATTTGTATTCCAGAACGTTTTGAAAAACAGATTGCGTTTA
TTGAACAAAATCCCGATACCATTATTTTTGGCGGACAAATTGCTGAATTTGGCTCAGATA
TTAATGATATTGTCAGCTATCGTCGTGTGCCAACAGAAACCAAAGCCATTGTAGAGTTTA
CACAGAAACGTTGCCCATTTAATCATATGACGGTCGCCTACCAAAAAAATGCCGTGCTTG
AATGTGGTGGCTATCAGGACTTACAAGAAGATTATTATCTCTGGATTAAATTGGTCGCAT
TAGGCAAAAAAGTAGCGAATTTGCCTGAGGTTTTGGTTTATGCCCGTGTTGGAAATGGTA
TGGTTGGTCGCCGTCGTGGTATCGCTCAGGCTAAGGCAGAATGGCGCTTGTTTAAATTAA
AACACCAAGTGGGTATGCAGAATATCGTTTCAGGTTTTATCACTTTTACTATGCGAGTGG
TACCGAGATTATTGCCAACAGTCTTACTTACTCTGTTTTATAAATTACTTCGTAAATAAA
AGGTGTAATATGTTGTCTATACAAGATTTTTCAAATAAAAATAGTTGCTAATATTTAGAG
AAAATAAATATTAGCAACTATTTTGTCTACCATGCCGATTATTCCTTATGAAGAGCGATA
AACATAGTTAATTATTCTGTTTTAAGCGATAACGTCTATCCATCATACAAAGTATGCCAC
CTATCGCCATAAACAAACCACCGAACCAAATCCAACGGATAAACGGTTTGTAGTATAAAC
GTACGCCCCAAGAGCCATCTTCTAAACGTTCACCTAAGGCTGCATAGAGATCTCGACTAA
ATCCCCAGTCAATCGCAGCTTCAGTCATACCCATTTTACTGACATTGTAAAAGCGTTTTT
CTGCGTGTAGTGTGGCTTCATATTTACCATTTCGATGAATTTCAATATCCGCTGTGCCAC
CAATATAGTTTGCCCCATTTGAGTCACGAATACCCTTGAAGGTAAAGTTGTAATCTAAAA
TTTCAACTTTGTCGCCCACATTCATTCGTACATCTTTTTCGATACTGTAATTTTGGCTAA
AGGCAATACCAAACACAGTCATTGCAACCCCTAAATGAGCCAACACCATTCCCCAATGGG
AACGAGAAAGTTTCAAAATGCCTTGCAAGAAACTATGACGATGCGTTGCTCGTTGATGTA
GTTCATACAAACTCAATGCCACGATAATGACGGACATCATTGTCCCTAATACCACGCTGA
CAGTAATTTTGCTGGCAAAAAGATAAGGTAAGCCAAAGCCAAGCAATACCATTACGGCTA
ATGAAATGAGAACTGGCCTACGGATAGCAGAAACCTGATCTCGACGCCATTTTACAAGCG
GTCCAATTCCCAATAAAAATGCAAAAGGCACCATTAAGATCATAAACATCTGATCGAAGA
AAGGTGCTCCGATAGAAATTGTCCCTAAACCAATTTGTTTATGAATTAACGGTAAAATCG
TGCCTAAAAAGACCACCGATAAGAACGCCATTAATAGCACATTATTGAGTAATAACATTG
ACTCTCGTGAGTAACGTTCGGAATTGTCTAAGCTCTTGATTTTACTGCCTTGATAAGCGT
AAAGCAGTAGCGAACCGCCAATAACCACCACGAGATAAGCCAAAATATATAAGCCCCGAG
TTGGATCAGAAGCAAAAGCGTGAACCGATACCAAAATCCCTGAACGCACTAAGAATGTGC
CGAGTAAGCAGAGTGAAAAAGCAAGAATAGCTAGCAAGACCGTCCACGCTTTGAAAGTAC
TACGTTTTTCCGTGACCGCTAAAGAGTGAATTAATGCAGTACCTGCAATCCACGGCATTA
ACGAGGCATTTTCCACAGGATCCCAGAACCACCAACCGCCCCAGCCAAGCTCGTAATATG
CCCACCAAGAGCCAAGTACGATACCTAATGTTAAAAATACCCACGCTGCCATAGTCCAAG
GACGTGACCATCTTGCCCAAGCAGTGTCAAGACGACCTGTCATCAACGACGCAATAGCAA
AAGCAAAGGCAACAGAAAAGCCCACATAGCCCATATACAGTAACGGAGGGTGGAAGATTA
AGCCAACATCTTGCAACATCGGATTAAGCTCTCGACCATCAACAGGAAAATCAGGGAAAG
TTCGGTTAAACGGGTTAGAAGTAAACAGAATAAAGACTAAAAAGCCAATGCTAACCAAGC
CCATTACCCCCAATACACGAGCGACGGCTTCTTCAGGTATTTGTCGGCTGAATGTCGCAA
CGGCAACGCTCCAAAGAGAAAGTAGCCAAATCCAAAGCAACAAAGATCCTTCGTGAGAAC
CCCAAACAGCAGAAAGGCGATACTCTAACGGTAAAGTACTGTTTGAGTTATTTACCACAT
ACTGCACGGTAAAATCATTGACCGCAAACAGATAAAAAAGCGAGCCAAACGAAATAGACA
AGGCTAAAAAAACCGCCCACGTCATCGGACGAGCTAACGCAATCAGACTTGCATTTTGCT
TATGAGCACCAACAAGCGGTAAGATCGCCAATAAAATTGCCAATGCGAGAGCAAGAGCAA
GGGTATAGTTACCTAATTCAGCAATCATTTATTTTCTCCAAACGGCTGAGAGATCTGCGT
TGCATCACGTTCTGATTTTCCTTTGAGATCTGCTTCTGAAATCCCCATCGGCTGATGTTG
CTTTTTCATCTGTTCGCCTAATTCAGGTGGCATATAGTTTTCATCGTGTTTAGCTAACAC
TTCGGTTGCTTTCAGTTTTGTCGGCTCAACTAAAGTACCTTGTGCCACAATCCCTTGCCC
TTCACGGAATAAGTCAGGCAAAATCCCTTCATATTCCACCTGAATTGCAGGCCCAATATC
ATTGAGATCAAAGGTCACTTTAAGGGTCTTATCATCACGTTTTACCGACCCATCAACCAC
CATACCCCCTACACGAATACGTTGCCCAACTTCAGGCTTGGTTTCTGGGTCATTATTTTT
ACCATAGATAATCTCTGATGGCGTATAGAATAAGTCAATGTTTTGGCTTAACGCATATAA
GGTTAAACCAACTGCAACAGCAAGCCCACTTAACACTGCCATCACCACTTTCAGTCTAGA
TTTGCGTCTTGGGTTCATAAAAACCTCGTTGTAATCACTCAAAAATCAAATAGAAAAATT
CAGGTGCTATCCTAACAAAAAATCTGATAAGAATCGTTAAATATTCGATTATTTTATTCT
TTAGTATATAAAAATCATGTCTACCCTAAGACAGGAAATGGTCGAACATTCTCTAATTGA
GAATGTATTTGATTAGGTACGGTTGATCCTAAAGTCCAAGAAATTATACTGCCTCTTTCG
ATATTACTTGTGTACTTTAGGGGATGCCAAACATAGAGAGAAGCAAGAATTGCTTGTTTT
TGAACATAAATATAGGTAGAAATAACCGCACCTTATTGTTATAAGTTGCGGTTATTTTTT
GCTACTTATAAGGCTTTCAAAATATCGTCTACACGTTCTTTTGCATCACCAAATAACATT
TGGGTATTTTCTTTAAAGAACAGTGGGTTTTGTACGCCGGCATAACCTACTGCCATTGAG
CGTTTGAACACGATAACATTTTGTGCTTTCCACACTTCAAGTACTGGCATACCTGCAATC
GGGCTATTTGGATCGTCCATTGCCGCTGGGTTTACTGTGTCGTTTGCACCGATAACCAAG
ACTACGTCAGTATCTGCAAAATCGTCGTTGATTTCGTCCATTTCTAATACTACATCGTAA
GGTACTTTCGCTTCAGCAAGTAATACGTTCATATGTCCTGGTAAACGTCCTGCAACTGGG
TGGATACCAAAGCGAACATCTACGCCACGGTCGCGTAATTTTTGGGTGATTTCTGCCACA
GGATATTGTGCTTGTGCCACTGCCATACCGTATCCTGGCGTGATGATCACAGAGCTTGCA
TTTTTAAGTAATTCTGCCACTTCTTCTGCGGTAGTTTCACGGTGTTCACCTTGTTCTTCA
TCTGAGCTGACTTGAACATCGTTACCAAAGCCACCTGCGATAACGCTGATGAACGAGCGG
TTCATTGCTTTACACATAATGTAAGAGAGGATTGCACCTGAAGAACCGACCAATGCCCCT
GTGACGATAAGCAAGTCGTTACTCAACATAAAGCCTGCCGCTGCCGCCGCCCAACCTGAA
TAAGAGTTAAGCATAGACACAACCACTGGCATATCCGCACCACCGATAGAAGCCACCAAG
TGCCAACCGAAGGCTAGAGCAATTGCAGTCATCACTAACACAGGGAAAATATTTTCTGGG
TTATTTAAGAAAGCAACCATTAATAATGCAGAAACTACAAGTGCCGCAAGGTTTAATTTG
TGGCGGTGTGGCAACATTAATGCTTTTGAATTGATAATGCCGCGTAATTTACCGAAAGCA
ACCACAGAACCTGTGAAAGTCACCGCACCGATGAAGATACCAAGGAATACTTCAACATTG
TGGATATTTTGTAGCACTGGATCCGTTTCGTGTGCAAGACCGTAGCTGTTAAAGCCGACT
AATACCGCCGCTAAACCTACGAAGCTGTGAAGAATTGCCACAAGCTCAGGCATTTCGGTC
ATTTCAACTTTTAATGCTTGACGAATACCGATAGCACCACCGATTGCCATTGCGATTAAA
ATCCAAATGGTTCCTTGTGATTGTGGTCCAAAGATGGTTGCGATAAGGGCAATGGTCATA
CCCACAATGCCGTACCAACAACCTGCTTTTGCCGTTTCGTGTTTAGAAAGCCCTGCAAGG
CTCATAATAAAGAGAACGGCTGCGACAATATATGCCGCTTGTACTAAACCTAAAGACATA
CTCTTTCTCCTTAACCTTTTCTAAACATTGCTAACATTCTTTGGGTAACTTTGAAGCCAC
CAAAGATGTTGATACTCGCCACTAAAATCGCAATAAAGGCAAGCGCACTGATAAAGAAGC
TACCTTGTGAGATTTGTAGTAACGCACCGACAATGATAATACCTGAAATTGCATTAGTTA
CTGCCATTAATGGCGTATGTAATGCGTGGCTGACGTTCCAAACTACATAGTAACCCACTA
CGCAAGAGAGAACGAAGACGGTGAAGTGAGATAAGAATGCCGCTGGTGCAACAGAGGATA
ACCACAAGAATGCGATCACCGCTAAGGCTAACAAGCCATATTTAATGCGAGGATCTGCCG
GTTTTTCTTCTTTTTTCTCAGCAGGTTTTGCCGCTGCTTTTTGTTGCGGTTGTGCAGATA
CCTGAATTGGTGGTGCCGGCCAAGTGACTTCGCCATCACGGATTACGGTAACGCCACGCA
ATACTACATCTTCAAAATTGATATTGATGTTGCCATCTTTCTCTTTGCAGAGTAATTTCA
AGAGATTGACTAAGTTGGTGCCGTAAAGTTGAGATGATTGAGTTGGTAAACGACCTGGTA
AATCGGTATAACCGATAATTTTCACTTGGTTTTCTGTGGTAACCACTTTACCTGCTTGGG
TTAATTCGCAGTTACCGCCCGTTGCAGCCGCTAAATCCACAATCACCGAACCTGGTTTCA
TTGTGGCAACCATCTCTTTGGTAATTAAGCGTGGGGCTGGTTTGCCTGGGATAAGTGCGG
TGGTAATAATAATATCCACTTCTTTTGCTTGTTCAGCATAGAGTGCTAATGCACGGCGGT
TAAATTCTTCCGACATCACTTTCGCATAGCCATCACCGCTGCCACCTTCCTCTTTAAAAT
CAATTTCAAGGAAACTTGCACCCATTGATTGTACTTGTTCTTTTACTTCAGGACGAGAGT
CGAACGCACGCACGATGGCACCAAGGCTGTTTGCTGCACCAATTGCGGCTAAACCTGCAA
CGCCTGCACCAATCACAAGCACTTTCGCAGGTGGCACTTTACCTGCTGCGGTAATTTGAC
CTGTAAAGAAGCTACCAAATTCGTGAGCGGCTTCAACAACGGCACGATAACCAGCAATGT
TCGCCATAGAACTTAAAGCATCTAAGGCTTGCGCACGAGAAATACGCGGCACTGCGTCCA
TCGCTAACACATTGATTTTCTTCGCAGAAAGTTTTTGCATTAATTCAGGATTTTGAGCAG
GCCAAATAAAGCTCACAAGCGTTGCCCCTTCCTTGATTAATGCAATTTCCGCATCGGTTG
GTGCATTGACTTTAAAAATAATGTCTGCATTCCAAACGGCTTGTGCGTTGGCGATAGTCG
CACCTGCTTGAGCGAAAGCATCGTCTTCAAAACTTGCTTTAAAGCCAGCATTTTCTTCAA
TGATGACTTCAAAACCAAGTTTCTTAATCTGTTCTACGGTTTTTGGCGTTGCTGCCACAC
GAGTTTCACCGTCTAACAGCTCTCTTGGTACACCAATAAGCATAAAGACTCCTGTAGGTT
GGTTAAAATAATAATGAATTAAAACGTTGCAAATGTACCATTTATTTAACTTTTTGGGGG
ATTTTTTTCACGTTTATTTTGAAGAAATCTTAAAATCATTTAACCGATTTTTTACAAGCG
GAGGATTTCGTAATAAAACTTGCAAAAGATAAATTATTCGTTGGAGTTATTAGGACTTTT
TTGCTATATTTATGCCCAATTTTTTGCCCTAAGTCTATGGGCTTATTTCGCTTTTAACTA
AATTTAATGGATCCCTTTTATGTTTAAGAAATTTCTAGGATTATTTTCAAACGACCTTTC
AATTGACCTTGGTACTGCAAACACGTTAATTTATGTAAAAGGGCAGGGTATCGTGCTTGA
TGAGCCGTCGGTAGTTGCGGTACGTCAAGATCGTGCTGGTTCATCAAAAAGTATTGCAGC
AGTAGGTAGTAATGCAAAATCAATGCTAGGTCGTACACCAAAAAGCATTTTGGCTATTCG
TCCGATGAAAGACGGGGTGATTGCTGATTTCTATGTGACAGAAAAAATGTTACAGCATTT
TATCAAACAAGTGCATAGCAATAACTTTATGCGTCCAAGTCCTCGAGTGTTAGTGTGTGT
ACCAGCAGGGGCAACTCAAGTAGAGCGTAAGGCAATTAAAGAGTCGGCGATTGGTGCTGG
TGCTCGTGAAGTTTATTTAATTGAAGAGCCTATGGCTGCTGCGATTGGTGCAGGCTTACC
TGTAGCAGAAGCTGCTGGTTCAATGGTAATTGATATTGGCGGTGGTACAACAGAAGTTGC
GGTACTTTCATTAAACGGTATCGTTCATTCTGCTTCGGTGCGTATTGGTGGTGATAAATT
AGATGAAGCAATCATCGCTTACGTTCGCCGTCACTATGGTTCTGCGATTGGTGAAACAAC
TGCAGAGCGTATCAAAAAAGAGATCGCAACAGCTTACATTCAAAATCAAGATGAAATCCG
CACAATGGAAGTTCACGGTCACAATCTTGCAGAGGGTGCGCCTCGTACATTCGTGTTAAG
CTCAAAAGAAGTGTTAGAAGCGATTGAACAACCTTTAACAGGCATTGTTGATGCAGTAAA
AGGGGTTCTAGAGCAATGTCCACCAGAGTTAGCTGCCGATATTTTTGAACGTGGAATGGT
ATTAACAGGTGGCGGTGCTTTATTACAAAATCTTGATGTATTACTTTCAGAAGCAACGGG
CGTACCTGTTATTGTTGCCGAAGATCCATTAACTTGTGTAGCTCGTGGTGGCGGTAAAGC
ACTTGAGATGATCGATATGCACGGTGGCGATCTCTTTAGTGACGACAACTAATTCAACCT
TGAGTTATTAGCATAAAAATGGACAATATCAACGGCTATTGTCCATTTTGCATTTAACAA
GATCCATTAAATATAACTGAAATATGAAACCAATTTTTGCGAAAGCACCACCTATCGGCG
TAAGACTATTCTTTGCAATTGCGATCTCTATCAGCCTGATTTTACTTGATGGTAGAAGCA
GTGCAATGATCCAAATGCGTAATGTCCTCGAAACAGCGGTCAGTGGCTTGTATTATTTTG
CAAATACCCCTCGCACCGTATTAGACGGTGTAAGTAACAACTTTATCGACAGTCAAAAAC
TGCAAGTTGAAAACCGAGTATTAAAAGAACAACTGCGTGAAAAGAACGCAGACTTATTGC
TACTCGATCAACTCAAAGTGGAAAACCAACGTTTACGTTTACTACTCAGTTCCCCTTTAC
GCCAAGATGAATATAAAAAAGTAGCTGAAGTGCTGACCGCAGAAATGGACGCTTACCGCC
AACAAGTAGTAATAAATCAGGGACAAAGTGACGGTGCTTTTGTTGGTCAGCCCGTAATTG
ATGAACGAGGCGTTGTGGGGCAAGTGATTTCTGTCGGGAAAAACAGTAGTCGAGTATTAC
TTTTAACCGATGTCACTCACGCCATTCCCGTACAAATTTTGCGTAACGATGTTCGAGCAA
TAGCCAATGGCAACGGACACAGCAATGAATTGATTTTGGATAACTTACCAAGAACCGTGG
ATATTGGCAAAGGTGATGTGCTTGTCACCTCTGGCTTAGGCGGACGTTTCCCTGAGGGCT
ATCCCGTTGCCGTAATTGAAACCGTACAAAATGATGGTTCAAACCATTTTGCCAGAGCAA
CGGCTAGACCGCTCGCCTCACTTGATCGCCTGCGTTATTTATTACTGTTATGGCCAACAA
GCGAAGAAATCCGCAATGCATCAAGCCTTTCACCGCAAGATGTGCGTGATGCTGTGGAAG
AAAGACGTAAAAGTCTAAACCCATTAGACCGCTTGAAAAATAGTAAAAAAGAACAAGTAA
GTAGTGATGAACAAAAAGAAGAAACTGTCGAACTGGAAGAAACTGTAAATCCAGCAACAC
AGCCAGAAGTCGATAACGGTATTAATCACAGCACAGAGCAAGGGGCAGAATAATGCGTGA
AAATATGATCTTCCAAATGTTAGTGCTGACCTTCATTTTCGTCATCGCTTTTGTCCTAGA
GATTATGCCTTGGCCTGTGGATTTACAAGGATTACGCCCAACTTGGGTTGTATTAGTGCT
TATCTACTGGGTATTAGCTCTGCCTGATAAAGTTAGTGTCGGTACCGCTTTTTTAGCAGG
AATTGTTTGGGATCTGATCTTAGGCTCAATTTTAGGCATTCACGCTTTAGTATTGTCAAT
TGCGATCTATTTTGTTGCCAAATATCATCTTATCTTGCGTAATCTCTCGTTATGGTTACA
GAGCTTACTCGTGATGGCATATATCGCACTTATTCGTTTCTTCATCTTCTTTATCGAATT
AGTGCTACACAGTGCGGAATTTAACACCCAAGAAATTATCGGGGCGATCATAAGCGGTAT
CTTATGGCCGTGGATTTTCTTACTGATGCGACACATACGCCGAGGACTGCATTTACGCTA
ATGAACAGCTTATCTTTCGATTTTTCTGCGGATTTTCGTCCCCTTTCCGCTCGAATGCGA
CCACGCACTTTAGCTGAATATGTCGGACAATCACACCTGATCGGCGAAGGTAAGCCCCTA
CGCCGAGCGATTGAAGCTGGGCATAGCCACTCAATGATTTTCTGGGGCCCACCAGGAACA
GGCAAAACCACCCTTGCTGAAATTATCGCAAACGAACTTGATGCCGAAGTTGAACGCCTA
TCCGCCGTCACCAGCGGTATCAAAGAGATCCGAGAAGCCATTGAAAAAGCCAAACTCAAC
CGACAATCCGGCAGACGCACGTTACTTTTTGTTGATGAAGTTCACCGTTTTAACAAAAGC
CAACAAGATGCCTTTTTACCCCACATTGAAGACGGCACCATTATTTTTATCGGTGCAACC
ACTGAAAATCCGTCCTTTGAACTGAATAACGCCTTGCTGTCACGGGCAAGAATTTATATT
CTCAAACCATTACAAGCGGTCGATATTCTAAAAATTTTGCAAAATGCCATTGCAGACAAA
GAACGTGGACTAGGCAATGAAAAACTCATTATTCAAGATGATGTGCTTCAACTGCTGGCG
GATTATGTCAATGGTGACGGACGTTTTTCTCTCAACTGCCTTGAATTAATGTGCGATATG
GCAGAGCAATTACCACAAGGAAAATTACTGGATAAAGCCTTGCTCACCGAAGTGTTAGGC
GAACGCCAAGCCCGTTTTGACAAAGGTGGCGACCGCTATTACGACCTGATTTCCGCCTTA
CATAAATCCATTCGAGGCTCTTCCCCTGACGGTGCATTGTACTGGTATGCTCGTATTTTA
ACCGCTGGAGGCGATCCACTGTATGTTGCTCGCCGACTACTTGCGATAGCCTCAGAAGAT
ATAGGCAATGCCGACCCAAGGGCAATGCAAGTCGCCCTTGCAGCGTGGGATTGTTATACC
AGAGTAGGGGCTTACGAAGGCGAACGGGCTATCGCTCAAGCGGTGATTTACCTTGCCGTT
GCCCCAAAAAGTAATGCCGTTTACACCGCATTCAAACAAGCCAAACGCCTAGCTCAAGAA
GGCAAGGATTACGATGTTCCCGAACATCTGCGTAACGCACCGACTAACTTAATGAAATCC
TTAGGTTACGGCGAAGAATACCGCTACGCCCACGACGAACCTAACGCCTACGCCGCAGGG
GAAAACTACTTCCCCCCTGAACTGAAAGACACCCAATTCTACTTCCCAACCGAACGTGGA
ATGGAAAAGCAGATCAAAGAAAAAATGGCGTGGTTGAAAGGATTAGATTTGCAGAGTGAG
GTGCAGAGGTATAACAAACAATAAGTTTAAATTTGTTTGCTAAACTCAATAAACACCCTA
TGTTTATCATAGCTATAAAGAACGTGGTTACTTTGCGTTTTAGTAAAATTGTAGGTTAAA
CGAGGAGTGATCCCCCATAAATGCACGGCACGATGCCAAATTGATGCATTGAAGCCATAT
TCTTTATTACGTTGAATAATGCGGAAAATCGCCTCTTTTTTATAGCGTTTTTGAGCTACA
CTTACGGAAAGGCGAGTAGAAAACCCTTTGCCCCATTCTTGTCCCCAACCTAAACTAATT
CCCCGACGGAAAAAGCTATCATCTTTATCACGAGTAGCGGTGCGATTGTAGTTTAAATTT
GCAAACCAATATTGGTTTGCATTGGCTAAATAAACTAGCCCACCAGAGATAAAGTGATAA
TTGCCATTGAGGTGCAAGCGACTTGCATAGCGTTGTTCGGCATATTCATAGTTGGCGTTG
AGTTGCCATTTAGGTGATAACCAATAGTTTGTTTCAAGGGTTAAACCGCCTGATTTAGAA
AAACGTCTTAATGTATCACTTTGATTAGAGCCACCTGCATAAAGTGTTTGTTCCATAAAT
GGCAACAGCCTCAGGTTATATTTTGCATTTTGAAAACCTAGCCCCACACTGCCTCGTAAG
CTCATTTCGTTGTATTTTTTATTATCCCAGTAGTATTTGCCGTTGGTAGCAAGACGTAGT
TCATTAAAGAAACCATTTCCCCACGACCATTTTTTACCGAGATCGAAATTAAAACCGACA
CCTTCTGCCGATTTTCGTTTTGGTGCGTGCCAGTTGCCGTAGGTTGTTCCTGCTTTTGGT
GCATTATTGATATTAGGATCGTTAAGATAAGTCACGCCACCCGAAAACGTCCAACGATCT
CGTTGGTTTATCGCATTAAGATATTGATCGATAAGTTGGGTAATTTCGGGGATAAGCGGT
TCTGAACGCAGTTTTTTAAACTGATCTTCTGAAGCCTCTAATTCGTTATTTTCAAATAGG
GCTACCGCAAGTTGTAAACGAACAGGCTGAATATCTGCTTGTTCGGCAAGGATCTGACGA
TATAACTTGATCGCTTCCGTATATAGCTGATTTTTCTTTGCCACAATTGCCGATGCCCAT
TTGGTGAGAATTGGATCGTGAAATTGTGCAGGAAGCTGTTGGTAAATGGGATAAAGCAAT
TCGACATTGTCAATATTACCTTGCATTACCGCAGGCAATAATGCTCTTATCACTAAATCT
GGATATTTTACCAACTCTTTTGAAGTCATTGTAATACTACTCTTATCCGTTTCCTCCTTA
GCGATTTTATGAACCTTAAATTGATGGCTGTGAATGAGGATATCGGCTTTTTCTGCTTGG
ACTCTATTATCATTTAGATGTTCAGTAATACTATCCTGAGATAGTTTTGCTATAGAGTAG
TTAGCTAAGACTAATAAAAGTGTTGCACTAATAAACGAGTGATTCATAACGTTCCTATAA
AAGCATGAAGCAATGTCAAGACTGTTGATTTTTATTAACAATAACTTAACTGGCGCTTAC
ATTGTTTGAATTAATGTTGTAATTGTCAAAATTATCAGATATCATATTGATAATGATTTT
TATTTGATTACTGGATTTATTCTAATATACTCATATATTATGTTGCAATGGTTTTATAAC
AGGTTTTATAACATTTCGATTTTTTTATCTGTAACTCTTGTTCATATCGGGTTGGCATAT
ACGATTTCACAATTATCTTGGGATAGAGATCTCAATCATTTTGGGGACTTAGAAAATTTA
CAAATGGTTGAAGTAAATTTAGGAAGCGAAGAACCCATTGAAGTGAAAAGTGAAAGTGAG
CCAGAGGTGACACAAGAGCCAGAGCAAATACTCAGTACAGAAGTAGCAGATGTTTCACAA
GCAGATCTCGTTAAAAAAGAGGAGAAACCTGAAGTAAAAGTGAAAAAAGAGATAAAAAAA
TCCCCAGAAAAGCTCACCAAAAAAGTAGAGAAAAAGAAAGAGTTATCGCCTAAACCTCTA
TCAGATAAAAAAACAAACACAATCCAAGTTGCCCAAAATCATCAACAAGGAAATCAAAAT
GGTGTTGAAGGGAGTAAGTCTGTCACTGGAAACGCCAAAGTAGATGCTTCTCTTGGTGCG
GGTTATGGCAATGCAATGCGAGGGCGTTGTTCAGATATTTCTGATGAATCTGATGATGTA
GGCAGTGTGAAATTAAAGGTAACAATAGGAACGAATGGTAAAGCGACAAATGTAGAGATT
TTATCTTCTTCAGGTATTAAACGTTTGGATAATCAAGCAAGCAGAATGGCATCGGGACAC
ACCTATCAACCAGCCAAAATAAATAATAGTGCAGTGGTAGGCAGTGTGATTTTTAGTATT
CATTTTAAATGTGGGGCAGCAGCCTAAATTATTTGAGGTAATTTATGAATTTAATTCAAC
TTCTTCAACAACAAGATATTGTACTTTCCATTTCCTTTGGAATTTTAGTTGTAATGAGTA
TTTTATCTTGGACTATTATTTTAATTCGTTTAATTAAAATGATTGGTGTAAGAAAAAATA
ACCAACAAAGTTTTCAATTAGTCAAATCTGCTGAAAATCTTACTCAAGCAGAGCAATATA
TTCAAAACAAGCGGTCTGAAATTGCAGATATTTTACAGCTAACTTTTAAACAATGTGAAT
TATATCAAGCTAAAGAAAAGAACCATTTATCTCATCAACTTCCATTTAAAGATTTCCTGA
CGTTACATTTGCGAAATGCAATCACCCAATCTTTGCGTAAATATGATGGCGGTTTAGTTG
CATTAGCTTCTATTGGTGCGGTTGCCCCTTTCATTGGATTGTTTGGCACAGTCTGGGGAA
TTTTTAATGCACTTATGGACATCAGCCAGCAAGGGCAAGTCAGTATTGCAACCGTATCTG
CCCCTATAGGGGAGGCATTAGTTGCAACGGCAATGGGATTATTTGTCGCCATTCCTGCGG
TGCTTGCTTATAACTTAATTACTCGCCTTAATCGTAATCTTTCTCAAGATTTAGATCATT
ACGCAAACGAGTTATTTATCTATTTATTACATCACTATGGAGAAAATAAATAATGGCATT
TGGAAGTTTTGATAAAAATGAAAATTCGGTAATGTCAGAAATTAATGTCACGCCATTAGT
AGATGTAATGTTGGTGTTATTAATTGTTTTTATGATCACAATGCCTATATTAACGCAATC
TATCCCGCTTGAACTACCAACCGCCAATGTTGAGAAAAAAGATGAAGCAAAAGATATTTT
CAGGGTGGCGATTAATCCTACGGGCATTTATTTAGGCGAAAAGCTAGTGAATGAAGAAGA
ATTAAAACAATCATTTCTGACAAAATTTCAGGAAAATAAAAATACCGTTATTGCTATTTC
TGCGGATATTTCCGTGGAATATCAACATATCGTGAAAGTCCTTGAATTAGCTCAAAATGT
TGGGCTAACCAAAATTGGCTTTGTAACCCAACCAACCAAATAAATGCAGCGTTTTTATTA
TTGGAGGCAATATGCATTTTAAACTTAATCCCTATGCGTTAGCGTTTACTTCGCTGTTTC
TTGTCGCTTGTTCTGGCGGAAAAGGAAGTTTTGATTTAGAAGATGTCCAGCCAAATCAAA
CTGCAAAAGCAGAAAAAGCAACAACCTCTTATCAAGATGAGGAAACAAAGAAAAAGACAA
AGGAAGAATTAGATAAGTTGATGGAGCCTGCTTTGGGATTTGAGGCAAAGATACCTCGCC
GGAATAGAGCTTTATTTGATAAAGAAGGAAATCGAAAAGCAACACCTGATACAACTGATG
AATTATCTGAAGCACAAATTATGGCGATTTGGAATGAAAATATAGATGAAATTCCTCACT
TGAAAGAGTTAAACGATAAAACAACGAGTGGTTTAATTTATCACTCTCACGATGGTAAAC
AGGAGGACAAAAAACGAAATTTACAATATGTGCGTTCAGGCTATGTTTACGATGAATCTT
ATCGTGAAATGGTAAGAAATGAGAATGGCTCAATCTATATTTTTAAAAATGGGAGCGATG
GTTACGTTTACTATTTAGGGACAAGCCCGTCAAAAGAACTCCCTAGAGGAAATAAAGTTA
CCTATAAAGGTACTTGGGATTTTACCAGTGATGTTAAAACAAGCTACGAGTTAAGTGGAT
TTAGTGATGCTGGTAATGGTAAAAATGTTGCAGCTACATCTATTTCGGATAATGTCAATC
GAGATCATGAAATTGGCAAAAAACTAGGTGATAATGAAGTTAAAGGGGTAGCTCATTCTA
GTGAATTTGCAGTAGATTTTGATAACAAAAAATTGACGGGTAATTTATACCGTAATGGTT
ATGTCAGCAGAAATACAGCACAAGAAATTACCAAGCGTTATAGCATTGAAGCTGATATAA
CAGGCAACCGTTTTAGAGGAAAAGCCAAAGCAGAAAAAGCAGATGATCCAATCTTTACTA
ATTCGGATTATCTTGAAGGGGGATTCTATGGTCCTAAAGCTGAAGAAATGGCAGGGAAAT
TTTTCACAAATAATAAATCTCTCTTTGCAGTATTTGCCGCTAAAAGTGAAAACGGCGAGA
CGACCACAGAACGAATCATTGATGCAACTAAAATTGATTTAACCCAATTTAATGCTAAAG
AACTCAACAATTTTGGTGATGCCTCTGTTTTAATTATTGATGGACAAAAAATGGATCTGG
CAGGTGTCGATTTTAAAAATAGTAAAACGGTTGAAATCAACGGCAAAACAATGGTAGCTG
TAGCTTGCTGTAGTAATCTGGAATATATGAAATTTGGTCAATTGTGGCAAAAAGAGGGCG
AACAACAAGTTAAAGATAATAGTTTATTCCTACAAGGTGAACGTACTGCAACGGATAAAA
TGCCCGCAGGAGGTAACTATAAGTATGTTGGAACTTGGGATGCACTCGTATCTAAAGGGA
CGAACTGGATAGCGGAAGCGGATAATAATCGAGAATCGGGCTATCGCACTGAATTTGATG
TTAATTTTAGCGATAAAAAAGTAAACGGTAAGTTATTTGATAAAGGCGGTGTAAATCCTG
TATTTACCGTAGATGCGACAATTAATGGTAATGGCTTTATCGGCAGTGCGAAAACCTCTG
ATAGTGGCTTTGCTTTAGATGCAGGCTCTAGCCAACACGGCAATGTCGTATTCAGTAACG
TAGATGTAAAAGGTGGTTTTTATGGTCCAACCGCTGGAGAACTTGGCGGACAATTCCATC
ATAAATCAGACAACGGCAGTGTAGGTGCTGTTTTTGGTGCAAAACGACAAGTAGAAAAAT
AATAAGGAATTTGCTATGAAAAATAAATTAAATCTGATTAGCCTTGCTCTTCTTAGCCTC
TTTGCCGTACAAAGCTATGCAGAACAAGCGGTACAATTAAATGATGTTTATGTCACAGGT
ACCAAAAAGAAAGCACATAAAAAAGAGAACGAAGTGACAGGCTTAGGGAAAGTAGTGAAA
ACATCAGATTCTCTTAGTAAGGAGCAAGTGTTAGGAATGCGAGATCTGACTCGCTACGAT
CCAGGTATTTCTGTGGTAGAACAGGGACGAGGTGCAACGACAGGCTACTCAATTCGTGGG
GTAGATCGTAATCGTGTGGGCTTGGCATTAGACGGCTTGCCACAGATTCAATCCTATGTA
AGTCAATATTCACGTTCCTCAAGCGGTGCTATTAATGAAATAGAATACGAAAATCTGCGT
TCGATCCAAATTAGTAAAGGGGCTAGTTCTTCTGAGTTTGGTAGTGGCTCGCTAGGCGGT
TCGGTGCAATTCCGTACCAAAGAGGTAAGCGACATTATTAAGCCAGGGCAATCTTGGGGA
TTAGATACCAAAAGTGCCTACAGCAGCAAAAATCAACAATGGCTAAACTCACTTGCTTTT
GCGGGTAGTCACAATGGCTTTGATGCTCTTGTGATTTACACTCACCGTGATGGTAAGGAA
ACGAAAGCTCATAAAGATGTAGAGAGTCGCTCTCAGAGTATCACCCGAGTAGGAGTGGAA
ACCAACGAGCTTGATACCTCAAATAGATATACTACGACGACGAATAATCAACATACTTAT
GGCTGGTTTTTGATTAAAGATGAATGTCCAACATTAGATTGTACGCCGAAACAGATGGCT
AGGGTGACAAAAGATACTCCATCTTTCCGTTCTTACCCTGAATATACTCCTGAGGAAAAA
CAGGCTTATGAGAACCAAAAACATATTACAGAACGTCTAAATGCTCAGGATTACACAGGT
GAATATAGAGCTTTACCTGATCCGCTTAAATATAAATCTGATTCTTGGCTGGTTAAATTA
GGATACACATTCTCTCCGAAACATTATGTCGCTGGTACTTATGAACATAGCAAACAGCGT
TACGACACCCGAGATATGACCTATACCGCTTATTGGCAACCATCGGATTTACTTAGAACT
GGTAGAAATTGGTATCCAATGAATAATGCTAAAGGATTATATCGTGATAATGCTTTAGAT
GGTGTTGCTATTGACTACTTTACGGAAGATGGTGTGAAATCCTCAAAAGGTTTACGTTGG
GCAAAAGCTCGTTTTATTGACGAGTGGCACACTCGTGATCGCTTAGGTGCTTTATATCGT
TATACCAATCAAGATGAAAATCGCCTGATTGATAGTCTATCTTTGAGTTTCGATCAGCAA
AAAATTGATTTATCTACCCGCTTGAGAGAGAACAACTGTTCCGAATATCCAACCGTAGAT
AAGAATTGCCGTGCAACCCTTGATAAACTTTGGTCTTCCACTAAAAATGAGCAAAGTTCT
TATGAAGAAAAACACGACACTATTCAGCTCTCGTTAGATAAAACTGTACAAACGGGATTA
GGCAAACATCAATTAAATATGTTATTAGGTTCAGACCGTTTTAATTCCACCTTAAAACGC
CACGAGATTTTGAGCGAATATTCTGTGGGGACTTGGGATCTTGTTAGAGACATTGACTAT
CGAAATGGAGCTTACAATAAGCCTTATGTGTATGAGCTAAAAAATCAAGCAATTTATAGT
AAAAATGAATGTGATTATAGTGGCACTATTGCAGGTAAGGCTGATTGTGCTACAAGTAAA
ATCAAAGGGCATAATCACTACATTGCTCTGAGAGATAATTTTGCTATAACCAAGTATTTG
GATATTGGTTTGGGTTACCGTTTCGATAAGCATAAATTCCGTAGCACTCATCGCTGGGCA
AATCAAGGCGATTATAAAAACAGTGCGTGGAATATTGGCATAGTCGCAAAACCAACGTCA
TTCCTATCGCTCTCTTATCGAGCATCATCAGGCTTTAGAGTGCCAAGTTTCCAAGAGCTA
TTTGGCTTACGCTATGATGGTGCAAGAGCAGGTTCAAGTGATGCTCACCAAAAAGCTGAG
AAGTTATCTCCTGAAAAATCCTTAAACCAAGAGATTGCAGCAACATTCAAAGGTGATTTT
GGTATCGTTGAAGTCAGTTATTTCAAAAATGACTATAAACAGTTGATTGCCCCAGCAGAA
AAAATGCACCAAACTCAATCAATGATTAACTATTTCAATGTGCAAGATATTAAATTAGAC
GGTATTAATCTGATTGGTAAGTTAGATTGGAATGGGGTATTTGATAAAATTCCTGAGGGC
ATTTACACAACATTGGCTTATAGCAAAATGCGAGTAAAAGAGGTGAAAAATTATCAAGGG
TATATGAATATTCGTTCTCCATTGTTAGACACCATTCAGCCTGCTCGCTATGTTGTAGGT
GTGGGATACGATCAACCAGATGAAAAATGGGGCGTGAATTTGACAATGACACACTCTAGT
GGAAAAAATCCAGATGAGTTAAGAGGTAATGAACAAGTCGGTTTTGCCAATTATGAACGA
ACTGCCACGAAGAAAAGAACACGTTCTTGGCATACCTTTGACTTAACGGGATATATCACC
CCTTGGAAACATACAACGGTACGAGCTGGCATATATAACCTGATGAATTACCGTTACACC
ACTTGGGAATCCGTACGTCAATCTTCGCTTAACGCCATTCACCAGCACACTAATGTGAAA
GATTACGCAAGATATGCAGCCCCTGGTAGAAATTATGTCCTTTCAGTAGAGATGAAGTTC
TAACTTTCTATAGAGCATAGAATAAATTTGTGTAAATACCTGTTTCTGTGATAATACATC
TAGATACAGGTATTTTTATAGGTGAGCAGGAATTCGGCATATCATACGACAAGTGTTATT
GAATCTCTAGGTGATGTAATCCGTCGAGTAATTAAGGAAAGAAATGTATTTCCAATTGAT
GATGTGACATTTTAAATAGCATAGTTTTTGGCAGATCAGCAAACAAATTTGCCTACTTGC
CGCAATTAATGAGGTGGCAAAAATGAAGCATGCTAACTCTAAACTAGAAACAGCCAGCTT
ATTGATTTTGGTGATCGCCTAAGCGACCACCATAAGTTTAAAATGAAGATACTTAGAATT
AGAGATAGATGTACAAATAACAGCGCTTGGATATGTTATCTCAGATACAAATATTTACGC
CATCTATAATGCTTCATTCGCTTTTTTAATACTATCATCTGCTCTGCGTGCTTCACCTTT
ATGTTTTTGTTTATTTAACTGGGTTTCAAGTTTTGATTCTACTTCGTTGATAGCTTTATA
GAGATCTTCATCATGTGCTTTTGCAAATAAATCGCCAACAGGGGTTCCAATAGAAGCCTC
AACTTCGTAACCATTTGGTAATTTGTGGATAATAAAGTGAGGGTTAATTAACTGAGTTTG
CCATTTATTCAGTTTAGCCAAACGCTCCTCAATGTGCGTACGAATTGCAGGGGTCACTTC
CATTTGTTTGCTTGAAATATTGATTGTCATAGCATGTACCTCTTTTATTATGACCTTGTT
GGTCGTTGAATGGATGACTTCAAATTATGCTTTTCCCCCTAAAATTTCAACCCCTAAATC
TAAGTAACTTTCAAAAACTTGATCTACTTAACACTTTTCTGGTTTTTTTGACTATAATTC
CAACGATATTTGTGAGAGGTATTTATGTTATCAGAAACTCGCTTGGCAAAAATTCATGAA
ATGGAACAGATTTTAAATGAAGCAAATAGCCTAATGAATAAAATGGAACAGCTTCAACAG
TCGTGGATAGTTCTTTTACCAAAAATCCGAGAGCTAGAAAATTATTATGCTGAACAGTGG
CAAGAAGATTATAATGCTGATGAACGAGGGGAAATTCCCTCAGAGATGATTCGAGGCGTA
TTAAGTGAAGATGCCGTGTATAATTTATTCATTGCTCATCGAGAAATCGCACTGGAGTGG
ATTCGCTTGTCAGTGAAATCAATGGAAACAACATAATGATAGATAAACCACTTCCTCCTT
TTCAGCGAGCCTTTTTACATCCAAAGTATTGGGGTTTATGGCTAGGATTGGGAATTTTCA
AACTGATTTTATGCTTACCTTACCCTATTTTAGCGAAAGTCGGTAAGGGCTTAGGTAAAC
TGTTTACCCGATTAGGTTTGGATAAACGCCGTATGCGAATTGCCAAACGGAATTTGGAAC
TTTGCTTCCCAGATTATACCGCTTGTCAAATTGATGAAATTTTAGCTCAAAATGCCGAAT
CTGTCGGAATGGCAATTATTGAAACAGGGATGGCGTGGTTTTGGTCAGATGAACGTATTC
TTAAATGGTCGAAAATAGAAGGATTGGAACATCTGAAAAATCAGCCTGAGGGTTCGGGGA
TTATTTTTGTCGGTGTTCATTTTCTGACCCTTGAACTTGGGGCAAGAATTGTCGGGCTTC
ATCATCAAGGGATTGGCGTATATCGTCCGAATGATAATCCGCTGTTAGATTGGATTCAAT
TTCGTGGGCGAGTACGTTCTAACAAAGCCATGCTAGATCGCAAAGATTTACGCGGTATGA
TTAAAGCTCTTCGTGCAGGGGAAACCATTTGGTATGCTCCCGATCACGATTACGGACGCA
AAAACAGCGTTTTTGTGCCGTTTTTTGCGGTGAAAGAAGCGTGTACAACAGCTGGAACGA
GAATGTTATTACGTTCCGCCCCAAATAGTATCGTTGTGCCATTTACCCCAATGCGAAACG
ACGATTTTTCAGGTTATACCGTCAAAATCAGGCCTGCAGTAGATTTTAGCCAGTGCAAAA
ATGACGTTGATACTGCAACCTTAATGAACAAGGTCGTAGAAAGCGAGATTATGCAAGCTC
AGAGCCAATATATGTGGCTACATCGTCGTTTTAAAACCCGACCGAATGAGAGCGATCCGA
GTTTGTATTAAACCGCCGACATTAAACCTAGTAGGGACGCCACGCTTGGCGTCCTAGAAA
ACAATTTTTAAGGTAGCAACTGTGTTTGTGAATGCTCATAGTTTCAGAAATTTCAATATG
ACGAAAGAGATAGTGAACAAAACCAAAATTGTCCTTGCCACAGGCAATCAAGGAAAAGTG
AAAGAAATGGCTGATGTGTTAGCTGAATTTGGCTTTGACGTGATTGCCCAAAGTGAATTT
GACATTCAAAGCCCAGAGGAAACAGGCTTAACCTTTGTAGAAAATGCATTGATTAAAGCC
CGTTATGCCTCACAAATGACAGGTTTACTGGCGATTGCCGATGACTCTGGTTTAGCGGTT
GAAGCAGTGGGTGGTGAACCGGGGCTTTATTCTGCTCGTTATGCAGGTGAAGAAGGAAAC
GATCAAGCCAATCGCCAAAAATTATTGGCTGAAATGGCAAATGTTGCCGATGAAGATCGC
ACGGCAAAATTTGTCAGTTGCATTGTGATGTTACAGCACCCGACCGATCCTACTCCAAAA
ATTGCCATAGGCGAATGTTACGGACAAATTTTACGTGAGGAACGTGGTTCAAACGGTTTT
GGCTACGATCCACTATTCTTCTATCCGCCTAAAAACTGCACCTTTGCAGAACTTGAAACT
GTTGAGAAGAAAAAAATCTCCCATAGAGCGATTGCATTACAATCCCTGAAACAGCAATTG
AAATAGGAACATTATGATTATTACCACAACTCCAAATATTGAAAATCATCAAATCGTTGA
GTACAAAGGCTTAGTCTTTGGTGAAGTCGTGTCAGATGCAAATGCCGTTGTCGGGGTGTC
TATGGAATATCAGTCTATGGGCGGTGATAAAGGAATGTTTATTGTGGTTGCGACCGGCAC
AGCGGTTGTTATTCGCTAATGTTGCAAAAAAATCTTCAAATCACACCGCTTTTTTGGCAA
ACTAAAACACTGCTTGAAATGAATGAAGCAGAGTGGGAAGCCCTGTGCGACGGCTGTGGT
AAGTGTTGCTACCGCAAATATATTCAAGGCAGAGGCAAGCGGGAACGGCTGTATTACACC
TCTGTTGCCTGTAATTTGCTTGATGTGAATACAGGTCGGTGTAGCAACTATGCGGAGCGT
TGCAAAATCGAAAAAGATTGTACCAAGCTCACCAAAAAGAACCTATCCGATTTTGGCTGG
TTGCCGAAAACCTGTGCCTATCGACTGATTTATGAAGGCAAGCCGTTGTTTGATTGGCAC
CCACTGATTTCACAAGATCCTAATTCAGTGAAAAGAGCAGGGGTGTTAATCCCCAACGGC
ATTCACGAAAAAGATGTGATTGATTGGTTTGAGTTTGTGATTGATACTGTATAAATCTCA
ATATGGTTAGTATTCTTTATGAAGTAATTTAAATTACTTTTAAAGTTCTAACAAATACGC
CTTCAACTCCCTAATCTTATCCCTCACCGCTGCCGCTTTTTCAAACTCTAGATCTTTAGC
AAAATCTCGCATCTGTTGCTCAAGCACTTTCAATTCTTTTTCTAACTCTTTACGAGATTT
CGGAATATAAGCGGTCTGATCATCACTTGATTTTGCAGATTTTTTACTGCGTTTTGGTTT
ATCCGTCTGCCCAATATCTAACAACTCGCCGACTTTTTTGTTCAATGCTTGTGGCACAAT
GCCATGTTCTTCGTTGTATTTTTGTTGTTTCTCTCGGCGGCGTTCGGTTTCTGTGATCGC
TTTTTGCATTGAGTTAGTGATGCGGTCGCCGTATAAAATTGCTTTGCCGTTGAGATTTCG
GGCGGCACGTCCGATAGTTTGGATTAAAGAACGTTCGGAACGCAAAAAGCCTTCTTTGTC
GGCATCTAAAATCGCCACCAGCGATACTTCGGGCATATCCAAGCCTTCTCGTAACAAGTT
GATCCCGACTAACACATCAAACATTCCCATTCGTAAATCGTGGATAATTTCGACCCGCTC
GACTGTGTCGATGTCGCTGTGTAGATAACGCACTCGCACGCCATGTTCATCGAGGTAGTC
GGTTAAATCTTCCGCCATTTTTTTGGTCAGCGTTGTGACTAGCACTCGTTCGTCCACTGC
TACACGCTTATGAATTTCCGATAATAAATCGTCCACTTGCGTTGCCACAGGGCGAACTTC
GATAATTGGATCTAACAAGCCAGTCGGACGAACCACTTGGTCGATTACATCAGGATTTTT
CTCTAATTCGTAAGGTCCAGGGGTTGCCGATACATAGATTGTCTGTGGCGATAAGCGTTC
AAACTCTTCAAAACGCAACGGACGGTTATCCAAAGCGGACGGCAAGCGGAAGCCGTATTG
CACCAAAGTTTCCTTTCTTGCTCGGTCGCCCCTAAACATACCGCCGATTTGTGGTACGGT
AACGTGGGACTCATCAATAATCAGCAAGCCGTCCGACGGCATATAGTCAAACAAGGTCGG
TGGCGGTTCACCCTCTTTTCTGCCCGATAAATAGCGTGAGTAGTTTTCAATGCCTGAGCA
GTAGCCCAACTCATTCATCATCTCAATATCAAACTGGGTACGCTGAGCGATCCGTTGCTC
TTCAAGCAATTTATTCTCTTTGATAAAGTAAGTGCGACGTTCGGCAAGCTCTTTTTTAAT
CTGTTCAATCGCCTCTAAAATCCGCTCTCTCGGCGTAACGTAGTGAGTTTTCGGGTAGAT
CGTATAACGGGGAACTCGCCCTAAACTATGCCCTGTAAGCGGATCGAATAAGGACAGGTT
TTCGATTTCATCATCAAACAGTTCCACACGCAAAGCAACATCGTCCGATTCGGCAGGGAA
AATATCAATCACTTCGCCACGCACACGGAAAGTCGCACGCTGAAAGGCTTGATCGTTGCG
AGTGTATTGCAGTTCGGCAAGGCGAGAGAGAATTTTGCGTTGGTCGATCATTTCGCCCAC
TTGCAGATGTAACATCATCTGCATATAAGCATCTACATCTCCCAAGCCGTAAATTGCCGA
CACCGATGCAACTACAATCGTATCCCGTCTTTCTAAAAAAGATTTGGTGGCAGACAGTCG
CATCTGTTCGATCTGCTCATTAATAGACGCATCTTTTTCAATAAAAGTATCGCTGGCTGG
CACATAGGCTTCAGGCTGATAGTAATCGTAGTAGGAAACGAAATACTCCACCGCATTTTC
AGGGAAAAAGGCTTTCATCTCGGCATAAAGTTGTGCCGCAAGGGTTTTGTTCGGGGCAAG
CACCATTGCTGGACGGTTTAAAGTCGCAATCACATTCGCAATGGTAAAGGTTTTGCCCGA
TCCTGTTACACCTAGCAAGGTTTGATGTGCCAAGCCATCATTCAATCCCTCGACTAATTT
GGCAATCGCATTCGGTTGGTCGCCTGAGGGGTTGAAGGGGGAATGTAAAATAAATGGTTT
ACCCTGTTTGCTCATTGAAAATCCTTGTCTGAAAATTTGCTAGAATTCTAACATGGAATA
AGTGGTGAGATTTTGGGAATTTCAGCCTAAAAAGAAATTTTGTTATTCATACAATTTACT
TTAAAAATCCTCTTTGGTGGACGCTCAGAAATCCATTACAATTCTTCGTAAAATAATGCT
AAAACTCACCGCTATGATTGATACACAAACTTTAAAAACAGAACTTCAGCAATTTAATAG
CACACAAAAATCCCTTTTTAGTACTGAAGATATCAAAAATTTACTCGAACAACGTAGCCA
TTTTTATGATGATTTACTGACAACGCTCTGGCAACAATTTGGGTTGATGGAGCGGCAGGA
CTTGGCTTTAGTGGCAGTCGGGGGATATGGGCGGAGGGAGATGTTTCCGCTGTCTGATTT
GGATATTTTGGTGTTGAGTGAACAGCCTTTAGATGAACAGACGCAAAATCAATTAAATCA
ATTGTTTAACCTCTTGTGGGATTGCAAATTTCAGCTGGGGGCGAGTGTGCGAACCTTGGC
GGAGTGTGTTGAGGTGGGCAGAGCGGAAATTTCTGTGGCAACGAATATGTTTGAGAGCCG
TTTTTTGCTTGGTAATGAAGCCTTGTGGCAACAGCTGATGAGCAAGCTGTTCCACGCGGA
GTTTTGGTCTATCCAAGCCTTTTTTGAGGCAAAAATGGCGGAAAAAAATGAACGTTATGC
CCGTTATCATAATACCAGTTATAACCTTGAGCCTGATTTAAAACATAGTCCGGGGGGGCT
ACGGGATTTGCATTTGCTCTCTTGGATTATGTTACGCCATTATGGGCTGTATAGCCTAGA
GAGTTTGTTTAGTCGGGGTTTGCTCTATTCTGAAGAATTTATTGAGCTTCAGCAGGCTCA
ACATACGTTATTTAGAATGCGGTTTGCCTTGCATTTGCAATTAAAGCGTTACGATAACCG
TTTGCGGTTTGATCGCCAGTTACAACTGAGTGAGCAGTTAGGCTATCAGGGCGAGGGTAA
TCAGCCTGTGGAAGCGATGATGAAAGATTTCTTTCAGGCGACGCAATCTATTTCGCAATT
AACGCAATTGTTGCTCAATCATTTTCATCAAGAGGTGCTACAGGCTTTGCAAAATGTACA
GCAAAAACAGCCGCTTGATGACTATTTTTATTTGCAAGGGGAACAGCTGATTTGTAGTAA
CCCTTTGATTTTTAAGCAACAACCTGAGCGGATTTTGGATCTTTTCTTCTATCTCACTCA
GCATACGCAGGTGCGTGTAGCCAGTACGACATTGCGACAACTTCGGCTGGCGTTACAGAC
CTTAAACCAGCCGTTGTGTGAACTGCCTCAAGCTCGACATCGCTTTATTCGGCTGTTTTC
TCAGCCTGATGTGGTTAAAAGAGCCATTATGCCAATGCATCAGTTGGGCGTTTTAACCGC
TTACTTACCGCAATGGGTTGGTATTCAAGGCTTGATGCAGTTTGATCTTTTTCATATTTA
TACGGTGGACGAGCATACTATTCAGGTGATGCTTAAATTAGAAAGTTTTCTGCAACAGGA
AAATGCCGAAAAACATCCGCTTTGTTGTCGTCTGTTTCCGACACTTGCAGACCGTCCGTT
GCTCTATTTGTCAGCCTTGTTCCACGATATTGCTAAAGGCAGAGAGGGCGATCACGCTAA
AGTTGGGGCGGAAGATATGCGTGCTTTTGCTCAACGACACGGCTTTTCTCAAGAGCAAAG
TGATTATATGGCGTGGTTGGTGGCAGAGCATTTGACGATGTCAATTACGGCACAACGTCG
GGATATTCACGATCCCGATGTGGTGAAAACTTTTGCAAATGTGGTGAAAAATCCGACCGC
TTTAGCTGCTTTAACCTGTTTAACCGTTGCAGATATTTGTGCGACGAATGAAACCCTTTG
GAATGATTGGAAGCGGTCGCTTTTCCTTAAACTTTTTCAATTTACCGAACAGCAGTTGCA
GTTAGGCAGTGAGGAAACGATTAATCATCAGCAACTGAGCCAAGCCCATCAGCAGCAAGC
CTATGCAGAGCTTGAGGGGGTAATTTCGGCGGAACAAAAAACACGTCTGTTGCAATTTTG
GCAATCCTGTCCTGAAAGCTATTTTGTGCGAAACAGCCCGACACAGCTTTATTGGCACGC
CTTGCATTATTTAAAAGATCCTGCGTTGCCGATGGTGTTGATTAGCAATCAGTATGCACG
GGGGGCGACGGAAATTTTTGTGCATTGCCAAGACCAAGCCCAGCTTTTTGCGAGAATTGC
ACAGATGTTAAGTCAGAAGAAAGTGAGTATCCACGATGCTCAAATCCTTACGAGCGATCA
CGGTTTGGTGTTGGATAGTTTTATTATTACGGAAATGAACGGCGAGCCACTGGATGATGA
GCGAAGCGAGCAAATTCAATCGGCATTGCTGAAAACTTTGCTTGCGGATACGGAAAAGGT
GTTTAATCCGAGTAAGAAATCCGTTAAACATCAGGCATTTAAGCGAAAAACCAAGATCCG
TTTTTTAGCAAATTCCCAGCCAAATCAGACCGCTTTTGAGCTATTTACCTTAGACCGAGA
GGGGCTGTTGGCTCAGATTGGGTATATTTTCGGGCAACTTAAGCTGAATTTGCTTAACGC
TAAAATTACGACCATTGGTGAACGGGTGGAGGATTTTTTTGTGGTGAGCAATCAGCAAAA
TGGGGCGTTGGCGGAGGAAGAACAGGCGATGTTGAAACAACATTTGTTGGCGATGTTAGA
ACAAGAATAGAATGCTATACTGTCTATCAAACAATGAATTAAGAGTAAAAGATGTTATTG
TTATATTCAGTATTAGTAAAAAGGTAATAAAGAATGCTACTCGCACAAGACCCCGAACAG
TTTCGAGAATCTGCGTATTTACGCCAATTTTGGATAGAGTTGAGGAAAGATACCTTTGCA
CTCATCAGCCTTAATCTCTTTATTCTTCTGATGGGATTGGTTTTTTTTGGCTATTTACTT
GCCCCTTATGCAGCCGATCGGCAATTTATCGGTATGGAATTAATGCCACCATCGTGGAGT
GATAGCGGTCAGATTAGCCATTTTTTTGGCACAGACGATCTAGGAAGAGATATTTTCAGT
CGCGTCCTCTACGGCTTCTACTATACCGTTGGCTCAGCATTGGTCATTACTATTGCTATC
GGTATTTTAGGTGGCATTCTTGGCGTGATTGCAGGGACAAAACGGAGTGGATCTATTTTT
ATTCTCAGTCATCTTTTTGATACCTTTTTATTTACGCCGATTTTGCTGATTGCCATCATC
ATTGCAACTTTAATGGAGGCCTCGCTCATTAATGCAATGCTTGCCATTTTTCTTGCTATG
TTGCCTCACTTTATCCATAAAATTTATCAAATGACCCAACGGGAGCTGGCGAGAGAATAT
GTCATCACTTTAAAACTAGAGGGAGCAAGAAAACGATATTTAATCCGTGAAGTGATCTTA
CCTAATTTAACTGTGATTGCCGTCAAAGAACTTGCGCATATTTTTGTTATTGCCGTGTTA
GACATCAGTGCATTGAGCTTTATTTCACTGGGGGCAACGAGCCCAACGCCAGAATGGGGA
GCGATGATCCGCGATTCTCTTGAATTAATTTATGTTGCCCCTTGGACGGTCATTCTTCCT
GGATTTGCTATCATTTTTACTCTACTTATCATTACAATGCTTGGAAACAGCATTATACGG
GTGCTTGAAAAATATCGTTATTAGGGAAGGGAAACAATGGCATTACTGGATATTAGACAT
TTAAGTATCGAAATTGACACGCCAAACGGGCGTATAAAAATGGTAGATAATATCAATCTT
ACCCTTGATAGCGGTGAGATATGTGGTTTAGTTGGCGAATCAGGGTCAGGAAAAAGTTTA
ATTGCTAAAGTGATCTGCGGATTAGTCAAAGACGAGTGGATCATTACTGCCGACCGCTTT
CGCTTTAACGATATTGAATTACTGAAACTTTCCCCCTATCAGCGCCGAAAACTGGTTAGT
GATCAGATTTCAATGATTTTCCAAGATCCACTCTCTTGCTTAGATCCAAGCGAACGTATT
GGTAAACAATTAATCGAAACTATCCGCTTTAAAGGCAAGTGGTGGGAACGTTTTGGCTGG
AAAAAGAAAAAAGCCATTGAATTACTACACAAAGTGGGGATAAAAGATCATAAAGATATT
ATGCAAAGCTATCCAACGGATATTACCGAAGGTGAAGCACAAAAAGTGATGATTGCAATG
GCAGTGGCAAATCAGCCTCGCTTGCTCGTGGCTGATGAACCAACCAATACAATGGAATCA
ACTACACAGCTACAAATTTATCGCTTGCTTTCCAGTATGAACAAAAATCTTGGTACGTCT
ATTATTCTAGTGAGTAACGATATGCTCAGTATTTACAAGTGGGTAGATTCATTTAACGTT
TTGTACTGCGGGCAAACCGTTGAAATTGCAGAGAAAGAAACCATTATGGAAACCCCTTAT
CACCCTTATACCGCAGTACTACTGCATAGCGTACCCGATTTTTCTAAACCTTTGCCTTTT
AAAGGTCGCTTGAATACCCTTAAAGGCTCAGTTCCAATGTTACAAGATATGCCTATTGGT
TGCCGTCTTGGGCCTCGTTGCCCTTTTGCGCAGAAAAAATGTGTCGTTAAACCACCGCTA
CGCAAATTCCGCCAACACGAATTTGCCTGCCATTTTCCGATTAACTTTAGAGAACAAAAT
TTCTTACGCAAGGAAGAATTTGTGCCAGTGATCGTAAAAGTAGATTAGATGTTATATAGC
TTAGTCCATATTAATGATGATAGAAAAAAGTCTATATCGGTATTTAATACTTGAATATAT
AATTGGTCTTAATTTAGAAAAATCCCTCTTCGATCAAATATCCCTTAAATTTTTGTGAAG
CTCATCACTTTTTTACAAGACAAATTTGTAAAATCCCATTACTATATGCAAGTCTTTTCA
ACATTAACTATTAACTCTCATAGAGGATATTAACAATGGCAAAAATCGTTAAAGTAATTG
GTCGTGAAATCATTGACTCACGTGGTAACCCAACTGTTGAAGCAGAAGTTCACCTTGAAG
GTGGTTTTGTTGGTTTAGCAGCAGCGCCATCAGGTGCATCAACAGGTTCACGCGAAGCAT
TAGAATTGCGTGATGGCGACAAAGCACGTTTCTTAGGCAAAGGTGTATTAAAAGCTGTTT
CTGCAGTAAACAACGAAATTGCTAATGCAATCGTAGGTAAAGATGCATCTAACCAAGCTG
AAATCGACCAAATTATGATCGACTTGGATGGTACAGATAATAAATCTAAATTTGGTGCAA
ACGCAATTTTAGCGGTTTCTTTAGCAAACGCAAAAGCGGCTGCAGTATCAAAAGGTTTAC
CACTTTATGCTCACATTGCAGAGCTTAACGGTACTCCAGGCGTGTACTCTATGCCATTAC
CAATGATGAACATCATCAACGGTGGTGAGCACGCAGACAACAACGTTGATATCCAAGAGT
TTATGATCCAACCAGTGGGTGCATCAACATTAAAAGAAGCACTTCGTATCGGTGCTGAAG
TATTCCACAACCTTGCTAAAGTATTAAAAGCGAAAGGCTTAAATACTGCTGTGGGTGACG
AGGGTGGTTTCGCACCAAACCTTGCTTCTAACGCAGACGCTTTAGCGTGTATCAAAGAAG
CAGTAGAAAAAGCAGGCTATGTTTTAGGTAAAGATGTCACTTTAGCGATGGACTGTGCGT
CTTCTGAGTTCTACAACAAAGACAACGGTTTATACGAAATGAAAGGTGAAGGTAAATCAT
TCACTTCTCAAGAATTTACTCGCTACTTAGAAGGCTTATGCAAAGAGTACCCAATCGTGT
CTATCGAAGATGGTCAAGATGAGTCAGACTGGGAAGGTTTTGCATACCAAACTAAAGTAT
TAGGTGACAAAGTTCAATTAGTAGGTGACGACTTATTCGTAACCAATACTAAGATCTTAA
GCCGTGGTATCGAAAATGGTATCGCAAACTCAATCTTAATCAAATTCAACCAAATCGGTT
CATTAACTGAAACGTTAGCAGCAATCAAAATGGCTAAAGATGCAGGTTACACAGCGGTTA
TTTCACACCGTTCTGGCGAAACTGAAGATGCAACTATCGCTGATTTAGCGGTGGGTACAG
CAGCAGGTCAAATCAAAACGGGTTCAATGAGCCGTTCAGACCGTGTTGCGAAATACAACC
AATTAATCCGTATCGAAGAAGCATTAGCTGCAGCAGGTACACCAGCACCTTTCAACGGTC
GTAAAGAAGTGAAAGGTCAAGCGTAATTTGCGTTGATTTATTGAATATAGCCACCTTGAG
AAATTGAGGTGGCTTTTGGCTTTTATCAGCTATGTGCCATAAAACTTACCCTTTCGGGCG
GAGATATAAGGTACAAATAGCGTAAGTTATTTCAATCTTGTTAAGTTTGTGATTACTTGA
TAATAAGCGTTCAGCAGAAAGAGCTCACCGAGGGTAGCCTATAACAATCAATCGGAGCTA
GTTGGAGCCGTCGTCTTTAAAGACTTGGACGTCAACAATTCTTCAATCTAATAAAATACA
TCAAGAAATCTTATAAGAATTAATTTCATAGTTTGTGGAATGCTATGGTAGAATTGCGAA
AAAACTCTGATTTGATTTCATAGAAGGAGAATAAGATGTCATCTTTTGATATTGTTTCTG
AACTTACCATACATGAAGTACGCAATGCAGTAGAAAATGCAAATAGGGTATTAAGTACAC
GTTATGATTTTCGAGGAGTTGATGCCACAATAGAACTTAATGAAAAAAATGAACTTATAC
GGGTTACTACAGAATCTGATTTTCAACTTGAACAGTTAATTGAAATTTTAATAGGATGCT
GTATTAAACGTGGTATTGAACATACTTCCCTAGATATTCCTTCTGAAAGTGAACATCATG
GTAAACTTTACACAAAAGAAATTAAATTAAAACAAGGGATTAAGTCCGATATGGCTAAGC
AGCTTGTTAAACTTATTAAAGGCTCTAAAATCAAGGTACAAGCTCAAATTCAAGGAGATT
CCATACGCATAACAGGAAAATCCCGTGATGATTTACAATCGACAATACAGCTTGTGAAAA
ATGCTGAATTAGGGCAGCCTCTTCAATTTAATAATTTTCGTGATTGATTTTCCATATATA
TCTTCTTTCATTTAATCAATATTAAAGAATCTTTTCATTGAATCTAATCGCTCAAACTTA
CTAGAGTGATTTCTCTGTTTTCCTATAGGCTGTAAAGAGATACTTATGTCAGAAAAACGC
TACGGTGCTGATGAAATTACCGTTCTCAAAGATCTTGAACCTGTGCAACTTCGCCCAGGT
ATGTACACTGATACCACTCGTCCAAATCACTTAGGGCAAGAAGTAATTGATAACAGTGTC
GATGAAGCGTTATCAGGTTTTGCTAATCAAATTGATGTTATCTTACATAGCGATAATTCC
CTTGAAGTCGTTGATAATGGACGGGGTATGCCTGTGGATATTCACTCGACTGAAAAAATT
TCAGGGGTGGAACTTATCCTAACAAAACTGCACGCAGGCGGTAAGTTCTCTAATAAAAAT
TACACCTTTTCAGGCGGTTTGCACGGTGTAGGGATTTCGGTTGTAAATGCCCTTTCTGAA
AGTGTTGAGATCACCATTAAACGTAATGGCGAGATTTATACCATTGCTTTTGCAAATGGC
GTTAAAGTGGAAGAGCTGAAAGTGATCGGTTCTTGTCCAAAACGCCAAACAGGCACAACG
GTTCGCTTTTATCCAAATCCAAAATATTTTGATTCGCCGAAGTTTTCGGTTAGTCGCCTA
CGTCATCTATTGCGAGCCAAAGCGGTACTTTGTCCGAAATTAACGATCAATTTTACCGAC
CATATCAATAATACCCAAGAAACGTGGTACTACGAAGATGGCTTGCGTGATTATTTAACA
GATGCATTGAAAGAATATGAATATCTGCCAAATCCTCTTTTTGTTGGTGAAGTGATTGGG
GAAACTGAAGCTGTGAGTTGGGCATTAAGCTGGCTCACAGAGGGTGGCGAGCAGATTAAT
GAAAGCTATGTAAACTTGATTCCAACTGCACTTGGCGGCACACACGTCAATGGTTTGCGC
CAAGGTTTATTTAAGGCGATGGCTGAATTTTGTGATTTTAGAAATCTGTTGCCTAAAGGT
GTCAAATTAACTGCCGACGATGTTTGGGGACGTTGTTGCTATGTGCTATCGCTTAAAATG
CAAGAACCACAGTTTGCAGGGCAAACCAAAGAGCGTTTATCATCACGACAAGCGGCGAGT
TATGTTGAAAATAGTGTAAAAGATGCTTTTAGTTTATGGCTAAACCAAAACGTACAGGTT
GCTGAACAACTGGCTGAAATGGCAATCAGTTCTGCACAAAATCGCCTTAGAGCCGAAAAA
AAAGTCGTACGAAAAAAATTGGTTAGTGGCCCTGCCTTACCTGGAAAATTGGCAGATTGT
ATCTCACAAGATTTAACACGTACTGAGCTATTCCTTGTAGAGGGAGATTCTGCGGGCGGT
TCTGCAAAACAAGCGAGAGATAAAGAGTTTCAAGCGATTTTGCCGCTTAGAGGTAAGATT
CTCAACACTTGGGAAGTATCACCTGATCAAGTTCTCGCGTCTACAGAAGTACACGACATT
GCTGTCGCATTGGGCATTGATCCTGACAATGAAGATCTAAGCCAACTACGTTACGGTAAA
GTTTGTATTCTTGCTGATGCGGATTCAGATGGTTTGCACATTGCCACATTATTGTGTGCT
TTGTTCCTCCGCCATTTCCCAACATTAGTAAAAAATGGCCACGTTTATGTTGCAATGCCG
CCACTTTACCGTATTGATATTGGTAAAGATGAGGTGCATTACGCATTAGATGAATCTGAA
AAAGAGGCTATTTTAGCTCGTCTTGCAAAGAAAAAAGGAAAACCAAATGTTCAACGCTTT
AAAGGTTTAGGTGAGATGAACCCAAGTCAATTGCGTGAAACGACAATGGATCCAAATACA
CGACGTCTAGTTCAGCTAACCTTAGAAGATAATAGCGATGATGAAGAGGTTTCAACCTTT
GAATTAATGGATATGTTGCTTGCTAAAAAACGGGCTGAAGATCGCAAACAATGGTTACAA
GATCGTGGTGATGAGGCGGATTTATAAATAAACCAAATAAAGATTGGCGTTGAAAATTAA
TAGTATTTTTTTATTAATTCAATAGTTTTACAAACTTATAACTATCAATGATAATACTCG
TAACCTATTAATAAGCTATTTTTGGAGGAAATTCACTATGTATAAATGTCCATTTGATCA
CGGATCAAAAACCTTAACAACAGCAGCAGGCGCCCCTGTTGTTGATAATGACAACACAAT
GTCTGCTGGCCCACGTGGTCCACTTCTTTTACAAGATGTATGGTTTCAAGAGAAATTAGC
ACACTTTGCTCGTGAGCGTATTCCTGAGCGTGTGGTTCACGCTAAAGGTTCAGCAGCTTA
CGGTACATTCACTGTCACTGCAGATATTACCAAATACACAAAAGCTGCAGTATTTAAACC
GGGAGCACAAACTGAAGTATTATTACGTTTCTCAACTGTTGCTGGTGAGCGTGGGGCTGC
CGATGCAGAGCGTGACGTGCGTGGTTTTTCATTAAAATTCTATACAGAACAAGGTAACTG
GGACTTAGTGGGTAACAATACACCCGTATTTTTTATCCGTGATCCATTAAAATTCCCAGA
TTTTATCCATACACAAAAACGTAATCCACAAACTAACTTGCGTGACGCGAATGCAGCGTG
GGATTTCTGGTCACGTCACCCTGAATCAATGCACCAAATTATGACATTGTTCTCAGATCG
TGGTATTCCTGCGACTTTACGTCATATGAACGGTTACGGTAGCCACACTTATAGCTTTGT
AAACGCAAACAACGAGCGTTTCTGGGTGAAATTCCACTTCAAAACACAACAAGGTCACAA
ATTCTTCACTAACGAAGAAGCGGCTAAAGTTGTAGGTGAAGATCGTGAATCTAGCCAAAA
AGATTTATATGAAGCGATTGAGCGTGGTGAATTCCCACGTTGGACTGTTCAAGTGCAGAT
TATGCCAGAAGCAGATGCTCACAAACATAACTATGCCTTTGACTTAACTAAAGTATGGCC
ACACGCAGATTACCCTGTGATCGAAGTGGGTGTATTAGAGTTAAACCGCAATCCACAAAA
CTACTTCGCAGAAGTAGAGCAAGCAGCGTTTGCACCATCTAACATCGTTCCGGGAATCGG
CTTCTCACCAGACCGTATGTTACAAGGTCGTCTGTTCTCTTACCAAGATGCACAGCGTTA
CCGTTTAGGTGTAAACCACCACCAAATCCCTGTAAATGCACCAAAATGCTCATACCACAC
GACTCACCGTGATGGTGCAATGCGTGTAGATGCAAACGGTGGTAACCACCCTAACTACGC
TCCGAACCGTTTTGATACTTATGTGCCAACCCACGATCAATTACCATTACAAATTGAGCG
TGAAGCTGCACACTTTAACTTCCGTGAGTACGATGAAGATTACTACTCACAACCGGCAGC
ACTTTATAACTTGTTTACAGCGGAAGAAAAAGATCGCTTAGCAGGTAACTTTGCTGCAGG
TTTATCAGGTGTGACTATCCCTGAAATCGTAGAAAGACAAATGGCTCACTTTGAAAAAGT
TAGCCCGGAATTAGCAAATGCGATTCGTCAAAAATTAGCAAAATAAGCTAATTAAAGACC
TATTTTCTCCTTACACTTGTATTTGCTATACTTTAAGCCCAGCCGTTTTGGTTGGGCTTT
TTTTCTTGGAAAGAATAAATATGGAATATCGCTATTACATTATCACCGCCGTTTCAGTTA
TCGCACTTCAATTTCTGCTCTTTAGTTTTTCTAAAACAGTAACTTTGCTATGCGATTTAT
CAAATAAAAGTCGCAAGATCATCACATTTTCTGTCTATATCGCAGCAAATCTATTGATGA
TATTGCACGTTACACGCATTTTGCCAAACTTCCGCTTAATTGCTTTAATACTCACATTAC
TTCTATTTATCTTTTTTATCAGATTCTGTTTTTGGGGGAATTTATACTGTCGGCAAACAG
ATATTCTCGCCAAATAACCTTAATCGCTGGCTTAAAATAAGCTATTTACCTGTTTTATTA
GGGTTAATTGGACTGACCATTTACAATGCCTATTCACCCAAAGTGGTTCACTATCAAGTC
ACATTAGATAAACCCATACAGCCACTCAAAATTGGTGTTGCAAGCGATTTCCACTTAGGG
AAATTTTTTGGCGGTAAACAGCTAGATAAGTTAGCAACTATCTTTAATCAAGAACAAGTG
GATTTAATTTTACTTCCAGGTGACATTATGGACGATAATGTCGAAGCCTATCTTGCTGAA
AATATGCAACCGCATTTGGCAAAGCTAAAAGCACCGCTTGGGGTATATGCCACAATGGGA
AACCACGATCTTTTTGGGGCTGAAGCTGAAATCTATCAAGAAATCACTAAAGCTGGTATT
ACGGTGCTATGGGATCAAGCGGTCACCTTAGACGGAAAATTTACCATTATTGGGCGTAAT
GATGAATTAGTGAAAAATCGCCCTGAAACAGCAGAGTTATTGGCTCAGGTGGATACAAAT
TTACCTGTATTCCTAATGGATCACCGCCCAACACAAATTGAGCAACACGCTCAACTGCCT
ATTGATATTCAAGTGTCGGGACATACCCATAATGGGCAAATTTTCCCAGCGAATATCATT
ACTCACTTTATTTACCGACTTGCTCACGGTTATGAAAAAATCGGCAATGGACATTTTTTT
GTCACTTCGGGATACGGATTTTGGGGGATTCCGATGCGTTTAGGTTCACAATCGGAAGTG
ATGATTATTGAGGTGAAAGGGAAGTAATTACACAAAGCACAATTTAAGGCTACTTTTTAG
GGGCCATTTTGCCTGTTACTCCCTATGTTTTAAATGACGCTATCCCAACAACGCCTTCAA
ATTTGCTTTCATCTTATCCACTTGCTCTGCATAAATCTGTTTCTTCTCTAATTCATCAAT
CAAATAATGAATGGTTTCAGACAAGGTCAGATCCATTTCTTTGGCTTGCTTGGACAGGCG
TTGCCAGCTGGCGTATTCTAAATCGATAGATTTTTTACGGGTAGATTGCTTTTCGGCATT
GAAAAAACGCTTGCGTCTTGCTCGAATAGATTGACGCATTTTCTTGCGTTGCTCAGATGT
CATTTCCGCCTTAATCCATTGCTCGATCTCTTCGGGCGAGTTTTGTAAGGTGGTTAATAA
TTGAACTTTCAATTCGATCAAGCTCTGTTCGTCGTATTTGGTGATATTTTCGCCTTCACG
ATATTTTTTCAGCAAGTATTTCCATTTCCAACTTGCTTCTTGAATTTCAAGTTTTTGGTA
TCGCATTTTACCTCCGAATTATTTGTGAAGTATAGCGTAATTATAGGTATAATGAAGCAA
ATTTCTATAAAGAGGCAAATTTGTGCAAGTATCCCCATTATCGTTGCAATCATTAAGCGT
TCACTATCCTTTTAAACAGACCGATCAAGCGGTGAGATTTTTGGATTTTCAACCAAATAC
ACAGCAGGCAATGCAACAATTTGCCCTGAGTGAATTTGGTTCGGCACTCATTTTGAAAAC
GGAATTATTTCCCGAATTTTTAAATGAAATCACGGACTATTTTGAAAATTTACATTGCCA
AACGGTGCTAAAAACAGAATTTAATCGCCAAAGTTTATTTGGATATAGTCTTTATTTAGA
AAAAGAAAATCAGATTAAAACGGTGGCAGGGGCGATTGAGCAAGCTCATCAGGGTATTCT
TATTTTAAATGTGAGTGCATTATTATTAGATATTGTGCAATGGGATAAATTAAAACAAGC
TCTTTTATTTGGGCAGTTTGACCCGATTATTGCGGGAAAATTACCTGAAGCAATTATGCC
TATTCAATCTCAATTCAAATTGATATTAGTAGGTAGTCGAGATGATATTGCAACGTTACA
TAATTATGATGAAGATTTATATCAATTTTGCCAATATGCTGAAATCGAGTCGTATTTGAA
TATTGATGAAGAAAATAGCGAACAATGGGGAAGCTATATTCAATCTTCAGCTAAAAAATA
TCTAAATAGAACCTTTTCTAAAACAGGTTTAAATCAGCTTTTACATTATTATATTCGTGA
AAGTGAAAACCAAACATTAATTTCTATTTCACCGACATTATTAAAAAAACATTTATTAGG
ATTACAACATTTTTATCCAAAACAAACCCAATTTAACCATATTCAAGATTATTTTGATTA
TTTAGAAAAACAATCTGGTGTATTAAATAAATTTGTTTTAAATGATATTTTAAATCATCA
GCTTTATATTGAAACGGAAGAAGAAACCATCGGGCAAATTAACGGCTTATCTGTGGTCGA
GTTTGATGGTGTTCCCCATAGTTTTGGTGAGCCATTACGCATTAGCTGTAACGTGCAATA
TGGTGATGGAGAAATTCACGATATTGAACGCAAAGTGGAGCTGGGGGGCAATATTCACTC
TAAAGGGATTATTATCGCTCAATCTTGCTTGGCAAATTTACTGGAATTACCGACACAGCT
TCCGTTTTCAGCGTCCGTTGCCTTTGAGCAATCTTATGGTGAAATTGATGGGGATAGTTC
ATCGTTAGCCATTTTCTGCGTGCTTATCAGTGCCTTAACCAAGTTGCCGTTGCCACAATC
CCTTGCGGTGACAGGGGCGATTGACCAATTTGGGAATGTATTAAGCGTAGGGGGCGTTAA
TCAGAAAATTGAAGGCTTCTTCAATGTTTGTGAAGCAAGGGAATTAACGGGGAAACAAGG
GGTGATTATTCCTGCGGTATGCGTTTCCCATTTGAGCTTAAAACCTGCAGTATTATCGGC
GATTGAAGCAGGAAAATTTCATATTTGGGCGGTCGAAGATGTCTTTGAAGCCTTACAAAT
TCTGTTACAGCATCCGTTTTATGATGAAGATCTACCTGAAAATAGTGAGAAAAAATCACT
TTTCGCGTTAGTTCATCAAGGGATCGAACAGAATGAAAATGAAGACGCAAGCGGTTCGAT
TTTCCACAAAATTCGCAAACTGTTAAAGGGTCACTGATCCGACAAGTCAGCTTACAACTG
TTCGCTATTTTAAAAGTCTGTTAAGATGTGTTTATCAAGTAAACGTAACATAAACCGTCA
ATAACGGACTTTTCTATTTTATTACAGGAACAAAATAATGAACACTTGTACACCTAACAT
CAAATCAAGTTATGATTACAACGATCTTTTAGCGTCAGGACGAGGCGAACTTTTTGGTAG
CGAAGGTCCACAACTGCCAGCACCGTCAATGTTGATGATGGACAGAATTACCAAAATCAC
CGACAAAGAAGGTCTGTTTGAGAAAGGGTATATTGAAGCGGAATTAGATATTAACCAAGA
TCTGCCTTTCTTTGGCTGTCACTTTATCGGCGATCCTGTAATGCCGGGTTGCTTAGGCTT
AGACGCAATGTGGCAACTGGTTGGCTTTTACTTAGGCTGGGTCGGCGGTAAAGGCAAGGG
CAGAGCCTTAGGGGTTGGCGAAGTGAAATTTACGGGGCAAATTCTACCGACTGCCAAAAA
AGTGATTTATCGTATCAATATGAAACGTGTGATCAACCGTAAGCTCGTGATGGGGCTTGC
TGATGGCGAAGTCGAAGTTGATGGCAGAATTATCTATACTGCCACAGACTTAAAAGTAGG
TCTATTCCAAGATACAACATCTTTCTAATTTTTCGATCTATGTCGAAAAAATAAAAATTG
CCTATTTACAAAATCCTTTCAACATCTAATATCTCTCTCACTTTGGGAGAGATATTATGT
TTCGTGCGATCACTATTATTGAAACTCTATTTGCGATGAGCATAATGGCAATCGCACTCT
ATTTCTTTTCCCCCACCTTATTTTATTTACAAGATCATATCGTTTTAAATAATGAAATCG
ATCAGATAAAATCTTTTATTTATCAAATTCAAGCTAAAGCACGCTATCAAAAACAGAATT
ATTCTATTTCTATCAGCCAAAATGTAGCAGATAAAAAATGGTGTATGGTCGCCATTGAAA
AAGTCAGTGATAAACAGATCGCTTGTAACTGTTTGAATATCGCAAGTTGTGATATTCAAA
AAAGCTATTATCTCTATCAAACAGAAAACGCCGTAGTCAAAAATAATAGTTTATATCCTA
AAGTTTTTATTAATGTTGATGGAAAGTCTGGGCGATTAGAGTCGAAGTGCTTAAGAGTTA
CGGTAAATAAAATCTATGAAATATTACAAGTGGAACAAAATGGAGTGATTAATGTTATTC
AAAAAGGCAAACGCACCAGTTGTTAATCACGCATTTAGTTTGGTTGAAATATTATTATCA
TTATTTCTAGGTTGCATTATTTTATGGAGTTTATCTTCTTTTTATAGTGATAGCTATCGA
AATCAAATCAAACAACGGGAATTATTGAATTTGCAAAAACATACTCATCAATTACTTGAA
TATTTTCAACAACATATTCAACATTTTAATTATCAAGGACAAAATAGAAAAGAAACAAAT
TATCATTTATTTGAAAATAATCATAAGCGTTATTCCCTGAACAATCCAAATTGTCTAATG
TTTTTCTATGATTTAAGTAGTGATGGCTGTGTAGGTAATCGAAATAAAAAACAATCTTGC
GAAATAAATGGTGTAAATAATACCAAAGAGGTAAGCCGAGAATTTTTTGGTTTTAAATTT
GAGAAAAAAGCGATTTTTATTTATGAAGATAGTCAAATTCAGTTCTGTCACCAAGCAGAT
TGTGAAAAAATCCTAACAAATTGTCAAAAAGGCAACTGGCGAAAAATGTCAGATATGTCT
GATTATAATGTCGAAAATTTATCTTTTGAGTGGCTTGAGCAGAATAGATTATTGAAAATA
GAACTGGCTCTCTCGTCTAGCAAAGATAACCAACTAAGATATAAAGCTACCGCTTATAGT
TACCTATTAAATGGAAGTGATAAATGAAACGTTATTATCCAGCCAGTATTTTATTAATTA
CCTTGATATTATTAAGCGGTCTGTTTGCAGTCATTTTTCTCAATAAAGATAGCTTATTAA
AACAAGAAAAAGTGAGCCTATTCTATTATCAGCAATATCTTACCGATAAATATCAACTTA
TTGAAAAGTTAGCAATAGATCCTGAAATAGAATGCCAAAATCAGAAACAGACTAATGTTA
TTTTTGAGTTTAAGGTAATGAAATACAGTTTTCATTGTCAATTTTCATCTATTTTTGATC
CTTTTAAACCAACCAAAGAAAAATATATTCAAGTGGATAAAATTGAAAACTGGTTGAATT
TATTACCTTATCAATCGGAAATATATAAAATCAATCATTTAGCGGAGTTGCCAGAAAGTA
GTCTAGAGAATCCAAAAATTGTGATTGCATTACAAGATATTAATGAAAAGTTAGAAAAAG
ATTTTTACGGTATTGTCATTACCGATTATTTATTTGATCTTACAGGAAGAAAAAGAATGT
ATGGTACACTTTATTCCACCTATGATAATTTACGAGAAGAAAGAAATCTCAGTTATAAAA
AAGAAGTTATTCAACATCTGGAAAATAAATTTTCATCTTGGCACTATTTGCCTTATTCAC
GGAATATATTAGCAAATGAATAAGCTCATTAAAGCAGAAAGCCTGACATCATTAATGGTC
GTTATGTTGATTTTTTCAGTGATATATTTAGCTTATAGCCGTTGGCAACATACGCAAAAT
AAGCAAAGCGTGCTTATTTTTCAGCAACAGCAAGCCCTACAAATTGCCGAAAATCAGATT
GCGTTACTAATGGCAGGGAAGCCCTGTGAAAACGAAATCCGCCAAAATGAACAGATATTT
AAGGTAGAATGTCGCAGTAATACACTTAAAGTCAGCTTTGCAAGCGGTGAGATTGTGATC
ACCAAATATTAAGAAATTAATGGTTTTTTGTATTGAAAGCAGTTGTATATATGAGTTTAA
GAATTGGTAAAATGTGGTTGTAAACTATAACTTTAGAAATGAACATAAAAATAATTGTGA
GCTTCATCACATTTCTAAAATGTTACATTGCAATGGATTGAAGTCAGGGATTGCGAGTGA
TAGCATTTTGCCATTTCTTAGCAATGGAATTGATGTTATGCCGTTACCAAATTATCACCA
AGATCCCACTTTATTTCACATTAACACCACACCCCATCACGCCTATTTTATTCCCTTTGC
GACACAAGATAAGCTCGCCCCCTTGAGCGTGAACAATCTAGCCTATTTACCCTACTCAAT
GGTGAATGGCAATTTAACTATTTTACGAGCGTGATGGATTTGCCTGAAGATTTTCTTTCT
CAGCCTTTTGAGCATCGCATTCCTGTGCCATCAAACTGGCAGACACAAGGCTTCGATCAG
CATCAATATACAAATATCAACTACCTATTCCCTTTCGAACCGCCTTATGTGCCACACGAT
AACCCTTGCGGTGTATATCAACGGACATTCCACTACGAGCCTAAATCGACAAAACGCTAT
TTACTGAATTTTGAAGGGGTGGACGCTTGCCTTTATCTCTATCTCAATCAACAATTTGTT
GGCTATGGGCAGGTCAGTCATTGCACAAACGAATTTGATGTCACCGACTTTTTAATCTCT
GGGGAAAATCAGCTCAATGTCGTGGTGCTTAAATGGTGTGATGGTAGCTATTTGGAAGAT
CAGGACAAATTCCGTATGTCAGGGATTTTCCGAGATGTTTATCTGCTGGAACGAGAACCA
AATTATCTACAAGATTTCTTTATCAAAACCAGCCTGTCTGAAGCATTAGATCAAGCGGAT
TTATCGGTCGAATGTACCTTTCTGCAATCGCCACAACAGCTCACTTTCCAACTGTTTGAT
CCACAACATCGCCTAATCGCCGAACAGACAAGCGATCACTTTAAGGTAAAAATTGACAAA
CCACAGCTCTGGAATGCCGAACAGCCACAACTTTACACCTTACACCTTGCCTATGGAAAC
GAAGTGATTGAACAAGCGGTCGGTTTTCGTCGGATCGAAGTCAAAGACGGTGTACTCTTG
CTCAACAACCACCCGATCAAATTCCGCGGAGTAAACCGCCACGACAGCGATCCCCTAACG
GGTTATGTTATCAGCCGTGAGCAAGCAGAACAGGATTTTAGGCTGATGAAACAACATAAC
ATCAACGCTATTCGTACCGCCCACTACCCGAATGCCCCTTGGTTTAGCGAATTATGCGAC
CGCTACGGCTTCTACCTGATTAGCGAAAGTGACATAGAAAGCCACGGTGCCAGTATGCAA
TACGTTCCAACGCCAGAACACAGCATTTTACTGAATGTAGCAAAACAAGATGATAACCAA
CGTATTCAGCAACAAACGATAGATAATTTCTGCTATTTTGCCCGACACCCAGACTACAAA
CAAGCAATATTAGACCGTACCTACGCTAATGTAGAACGAGATAAAAATCGCCCATCGGTA
CTGATCTGGTCGCTGGGTAATGAAGCAGGTTACGGGGAAAATTTTGAAGCCAGTGCAAAA
TGGATCAAACAGCGAGATCCAAGCCGTCTGGTTCATTATGAAAGTACCATTTATCAACAT
TCTGAACATCGCAATGATCTTACCCCGTTAGATTTTCATAGCGAAATGTATGCCAGCACA
GAAGATATGGATCGCTATTTTGAACAGCCACAAACCAAACCATTCCTACTCTGCGAATAC
TCGCACGCAATGGGGAACTCTAACGGTGATTTAGAAGATTATTTCCAAACCTTTGAAAAA
TATGCAGGGGCTTGCGGTGGTTTTATCTGGGAATGGTGCGACCACGCCCCATATCTTCCT
GATGGATCAGGACATTTCGGCTATGGCGAGAGTGAAAGTTACATCGACAAACACCACACA
ATCCGACTAGGTCTATACCAAACCACTGCCGAGCAAAATTATCAAGACTACGTCAAACCA
CAGGAAAACGGCAGTCACTACGGTTGTGAATATCTTCATACCCAAGATCTCGAGATTACC
GCACCACAGCCGTTCAGCTTCAATTTTTCCCCTTATACACAGGAAGAATTGACCCTGAAA
AAACATCATTACGAACTAGAAAAATCGCCGTATCACATTCTGTGTGTCGATTATAAAATG
AGTGGTATTGGTTCGAACTCTTGTGAACCGAATTTGAAAGAGGGGTATCGGATAAATGAT
AAAGAGATAAGCTGGATAATTCAGCTATATATGAATACCTAATATAAAATGACAATGAGT
AAAGTTGTGTCTATCCCCATCTGGTACAATAAAGGATAGACATAACTTTAAGTGCTATTT
AATAGACTCTAGTTTTTTAATTAAAATCTCTTCTGGCATAGCCTGAATTTTTCGCATAAA
GTAGAAAAATAGCCCTGCGGCTAAACTTAAGCAGACACAGAATGTCAGCCAAAATCCTGC
CGCCGCCATCGGCTGAACGATCCAATCGGTACGAGCCAAAATAGTACCTAGTGGCATTCC
GATTAACCAGTAGCAAATTAAGGTTGTTAGCAAAATAGGTTTGGTATTTTTATAACCACG
CAAAATGCCATTGCATACCGCTTGGATAGAGTCGGGGATTTGATAGATCGCTGCAAAAAT
CAATAAACTAGATGCGATTACAATAGAAGTCGGATCACTGGTAAAGGCATAGGGGATCAG
ATCTTTGAGCAGTAAAATCACCATTGCCAGCCCCATTGCGACCATTGCACCCGTAAAAAT
GGCGTGATGAGTCAGATATTTTGCTTCTGCAACACGCTTTTCTCCCAACGTTTGCCCAAC
TAAAATGGTTGTGGCAATGCTAAATGAGAGTGGGATCATAAAAAAGAGCGAGCTGGTTTG
TAAGGCAACCTGATGGCTTGCCACCACTTGCGAGCCAAGTGGTGAGATAATCAAGGAAGA
TGCCGCAAACAGCATCACTTCGGTAAACAGAGCAAACCCTATCGGTGTACCAAGTTTGAA
CAGTTTGCTTAAGGTTGCTTTACAGGGTTTTTCGATCCATTTTTCAAATAGACGGATATC
CTTTTGTGCTGGATTGGTATAACAATAGTGTAAAATCAGCCCAAACATTACCCAGTTTAC
GATTGCCGTTGCCACACCACAACCGACCGCCCCTAATTCAGGCATACCCAGTTTGCCGAA
AATAAAAATATAGTTGAGCGGAATGTTTAAAATTAAGCCAAAAAAGGTGATATACATCGC
TGGTTTAGGGTTGGATAGTCCGTCGTTAAAACAGCGTAAGTTCACCGCAAGCAAAGCTGG
AATAATCCCGACACTTAAAGCGGTAAGATAATCTTGTGCTTTTCCTGAAAAGGCTTTTGG
GGTATCCATTAGTTCTAAAATCAAATGAGCATTGAGATAGATAAAAATTAACGGTACGCT
AAGCATTAATACAATCCAAACACCTTGACGGATTTGATGTGCAATCAGGGAACGTTGGCT
CGAACCGTTCAGATAAGAAACCGTTGGGGTAATCGCATTTAATATCCCCAGCACAAATAA
AAACAAGGGAAAGTAGATCGAATTACTGACTGCTATCGCCGACACATCATCATCGCTGAC
TAACCCAGCCATAATAATATCCGCCAGTCCCATTCCCGAAGCAGCTAACTGAGAGATGAA
AATCGGGATCGAAAGTTTGAATAATTTTTGCGTATTTTCAGGATATTTCTGCCATTGAAA
GTTCATTCTATCTACCTTTTAAAATTCAGGTTTCGCTTCAAATGTCATCAGTTCTTGCGT
AACTGGGTGCGTAATGGTTAATGCTTCTGCGTGTAAACAGAGCCTTGGCGATAGACTTTT
TGCCAACGGATTTGCATAAAATTTATCCCCTACAATTGGATGCCCTAAGGCTAAACAGTG
TACACGTAATTGGTGTGAACGCCCAGTATAAGGGGTTAATTTCACCCTTGTGGTATTATT
GGGATAATGTGCAAGAATTTCATAGAAAGTAACCGCTTGTTTGCCCCGTTCGTAGCAAAT
TTTTTGGCGTGGACGATTTTCCCAGTCGCAAATTAACGGAAAATTCATTGTCCCCGTATC
GCCAACTTTTTCGCCTAATTTGCCCCAAACTAACGCTTGATAGTGTTTTTTCGGCTCACG
TTCACGAAATTGACGTTTGAGTTCTTTTTCCGCCTGTTTGCTTAATGCAAACAACAAAAT
ACCGCTTGTCGCCATATCTAAACGGTGAGCTGGCTCAGTAAAACCATATTTCTGTTGTAC
ACGCACCATCGCACTGTCTTGATATTCAGGGCGATTTCCGGGAATAGAAAGTAAGCCACT
TGGCTTATTAATCACTAAAATATGATTATCACGATAAACTTCGTCAAGCCAAGGCTCAAC
AGGGGGATTGTATTCGATTAATGCCATTGTATTTTTGATATTTAGTAAAAACGGTAATGA
TATTATCAAAGATAAAATGATTTCCCAAACGAATCACAGAAATCTCTTGTTTTTTATAAA
AAATAGCGTATCTTTCGCTCGTTCATTTTGAACATCACAATTTATTTACATTTCTTTTGG
AGAACACCATGAAACCGCTTTTTGCAAGTTTTGCAACTGCTTTCACCGCTCTCAGTGTGC
TGTTTAGCTCAGTTGCTATCGCATCACCTTCCGATAAAACCTTTAAAATCAGTGCTATTC
CTGACTATAACGCTGCCGAAATGATCCGTTCGTTCGACAGTTTTGCAGAGTATTTAGGCA
AAGAAACGGGGTTAAAGGTGCAATATGTGCCTGTCACCGATTATGCTGCCGTAGTCACCG
CATTCCGTCGTGGCGAAATTGATTTAGTCTGGTTCGGTGGTTTAACGGGGGTACAAGCTC
GTGCCAAAGTACAAGGTGCTGAAGCTATCGCACAACGTCCGCAAGATGAAAAATTTAAGT
CCGTCTTTATCAAGCAAAAAGGCTTAGATAACGTGAAAGAGATTAAAGATGTCAAAGGTC
ACACCCTTGCTTTTGGTAGCGAAAGTTCGACATCGGGTCACTTAATGCCACGCTTTTTCT
TAACAGAAGCCGGAGTTAACCCTGAAAAAGACTTAGACGCTCAACCGACTTACAGCGGTT
CGCATGATAAAACCTACGGCTTAGTAGAAGCAGGTTCTGTACAAATCGGTGCGGTGAATA
AGCAGTACTGGGATAAAATGGTGAAAGAAGGCAAGGTTAATCACGATAAAGTCGAGCTTT
TCTACACCACACCAGATTACTATGATTACAACTGGACCATTAATCTTGTTGATAAAAAAT
TTGGTGACGGTACCAAAGAGAAAGTCAAAGCGGCATTATTAAAAGCCGATGCGTCAAGCT
CGCAGGTGATGAATTTACTCTCTGCCGAGAAGTTTATCCCAACGCAAAACAGCAACTATC
AAGATATTGAGAAAGTAGCGAAAGAGTTGAAGTTGATTAAGTAATCGCTTATTTTCTTCG
TGAAAATCTTCTGCCAAATCTCCCCTAGCCCCTCTTTGCTAAAGAGGGGAATTTGTTTAT
CGTAAATTTTAAGATCGAAGTACTTCATAAACGTAAAGTATTTGATTTTTCAGATGAATG
TATATTTCCTTCGATCTGTTCCCCCTCTTTAGCAAAGAGGGGCTAGGGGAGATTTGGCAG
ACTAAAATAGCGAAGTGAGAGCGTAATATAGAAGACAATTTTTTAACACTGAATTGATAT
TGATAAAATATGAAAACCCCACTTCTTCAATTCCACCACACCACCAAACATTTCGGCAAG
CAAGCCGTTTTAGACGACATCTGTTTAACCATTCGCTCAGGTGAAATCGTGGCGTTAGTC
GGGCCGAGTGGATCGGGGAAATCGACATTAATGAATAGCATTATGCGTGCCGTACCTTTG
ACAAGCGGTGAGATCTGGTTGGAAAATCGCAACATTCAAGATTATCAAGATAATAAACAG
TTTGCCCAACAAGTCGGTATGCTTCATCAACAGTATGATTTAGTCAAACAACTGGAAGTT
ATCCACAATGTCTTGGCTGGCAGGCTGAACCAGTGGGGCTTTTGGCGATCTCTGTTCTCT
TTGGTTAAACCGCAAGAAAAACAGATTGCAGAGCAAGCACTTGCTGCCGTCGGGCTATTG
GATAAAATCGATCAGCCGACAGCTGAACTGTCGGGCGGTGAGCAGCAGCGTGTTGCAATA
GCTCGTCTGTTAGTTCAAAACCCTAAATTGGTTTTAGCCGATGAACCAGTGTCCGCACTC
GATCCTGTTAATGCACAAAATGTCTTGGCATTATTGACTGGGCTGGTGAGAGAGCAGGGG
AAAACATTGATTGCCAGTATGCATTCGGTGGAATATGCCAAAGCCTATTTTGATCGTATG
ATCGGCATTAAACAGGGAAAAATTGTGTTTGATTTGCAAACAGAACAAGTCACTCAAGAG
CAACTCAATGTCTTATACGGATTGGTAAAAAATGAAACATAACCGACCGCTTGGACTAAA
TGAACGGCGAAATTTGCTGACGGGCATGTTGTTGCTTGCATTTTTGTTGAGCCTATTTGC
TGTGGATAACGACAAAGGGTTGATGCATTCTGGTGGTTGGGCAACGCTTAATCGACTATT
TTCCAGTTTATTGTCCCCTGACTTTTCTACTGATTTACTGAAACTCGCCTTGCAATCCAC
TTGGCTCACTTTTGCTTATGCCTTGATTACACTCTCTTTGTCTATGCTTGGCGGATTTTG
CTTAAGCACCTTTGCATCCGGTGTGCTGTTTCGTTCACTCATTTTGCAGGGGGCAGCTCG
AGCGATATTGGGTTTTCTACGTGCTATTCACGAATTGATTTGGGCATGGTTCTTTGTTGC
GGCTGTCGGGTTAAATCCGATAGGTGCAGTGTTTGCCCTTGCTATTCCTTATTCTGGCTA
CTTAGGCAAAATCTATGCAGATACGTTACAAGCGGTGCCTTCTAAGCCGATTTTTGCACT
AAAAGAAGCAGGGGCAACGCCGTTACAATGTCTGATTTATGGCTATTTGCCCCAAGCCTT
GCCGACGATGTTGAGCTATACCATGTATCGCCTTGAATGTGCGATCCGCTCTTCATCGGT
ACTTTCTTTTGTTGGGTTAGGAGGGATCGGTATGCAAATTCAGCTTTCTTTACAAGATCT
GAAATATGATCAGGTTTGGACATTCTTGATCTTCCTTATCGGGTTAATCGTTCTGGTTGA
CCGCTGGAGCTATGCCATCAGGAGCCGAGTAAAATGAGAAAACATATCGACCGCTATTTT
ATCCGCTATTCATTTTGGGCTGTGTTAGGACTTATCGGGCTGTCGTGGGGCTATATTCTT
AAAGATCAACCCACTGCACTTAGTGAACTGTTTCGAGCGGAAAATTGGGATTATCTCACG
GAATTTTTAGTTGGAATGGCTGGTGTGGGTGAAGAGCTACCTGCCTATCTTGACCCCGAA
ATGTGGCAAAAAGCCCTATGGCTCTCGTGGGAAACCTTTGTGATGAGTATTCTGGCAACA
GGCATTGCAGGCATGGCGATGTTCCTTTTGGTTCTGCCGTCCGCTCGCAACGTGGCACAG
GGACACTTTCGCCACAGAACATACTGGTATCATCGTGTCGCTTATTATATCAGTCGGGGG
CTATTTCTGTTTAGTCGATCCGTACCGGAATTGATGTGGGCGATGATTTTAGTCTTTATC
TTCAAACCAGGGATCATTCCAGGTGCATTAGCATTAGCCATTCACAATTTCGGTGTATTA
GGCAAACTGTGCGGCGAAGTGGTTGAAGATGTGGACGAGAAACCGATCCGCCATTTAATG
CAAAATGGGGCTTCACAAAACCAAATTTTGTTTTACGGGATCTATCCTGCTGTGATGCGT
ACTTTTCTCAATTACATTCTTTATCGTATGGAAAACATTATTCGGGCAACGCTGATTGTC
GGTTTTGTTGGGGCAAGTGGTTTAGGTATGCAGTTTAAACTGGCGATGAGTTTTTTCCAT
TACTCTGAAATTACCCTTTATCTGCTCTGTTATTTGCTGTTAGTTTATGTGACCGATGCA
CTGTCGGCGTTGGCAAAGAAATTTATTGCAGAAAAAAATTGAATTATTTTGATAACATAA
TGTCTACTCTTAACTATTTTTTATTAACCAAAAGGAAGGCAATATGAATTTTAATAGCAT
TTTAAACGGCGTTTTAAAATCTGTCGGCAACACAGCTAATCAAAGTAAATCGGACTTAGG
TAACGTATTAAGCTCTGTATTGGGTTCTGCCAAAAATACTGCTGGTGAGATCAAATCGGG
CAACGTAGATACTATTACCAAAGTTGGTGGTGGGGCAGCATTGGTCGGTATTTTATCAAT
GGTGTTAGGCAGAAACGGCGGAGCTAATTTGACTAAGCTCGGCTCTTTAGCCGCACTTGG
TGGATTGGCTTACAAAGCCTATCAAGATTATCAAAAGAACCAGGCAACAAGCCAAACGAC
AGAACTAAGCCAAACAGCTTTTGAAGCGGATAGTTCGGAAGAGAAGGGAGCAATTATTTT
ACGTACAATGCTTGCAGCTGCATTAGCAGACGGTGAGCTGGATGAGAACGAAGAAGCTTT
AATCTTAAAAGAGGGCGGTAATGACCCTGAATTACAACAATGGTTACTGCATGAAATGCA
CGAGCCGGTATCCGTGAATGAAATTGCAAAAACTGTCGGAAACGACACCGCTTTAGCGGC
ACAAGTTTACCTTGCTGCACGCTTGGTCTGTCAAGAGCTCTCTAGAAAAGAGATCGTATT
TTTATCCCACTTAGCCGAGAAGCTAAATTTAAACGAAAATTTTGTAGAACAATTAGAAAA
ACGGGCTGGATTCTAACATTAAACATGATTTTCCCACAAATTCACTATTTTGATAGTTGT
TAATGTTTATATTATGTTTAATAAATGAGCACTTGTTTTTTTCGATAAGAAGAATAAAAT
AACATTTTGTTTTTTAAAGGAAAAAAGCAAAATATCTGGGCTGATTTTAGGTTATACACG
ATCATTATCCCGATCTATCACAATTTTATCCACAGGGAATGGGGATAAAAGCACATCAAA
TGTGAATAGAATGGCAATTTAGTCTGAAAAGTGGTTAAGTTATCCTAGAAAGAAAATAAA
ATGAGCGATTAAATGTGTGCTTATACAGTGAAAAGGGATCGAAAATGATCGATGGCAGGA
AGTAAGATCTGAATTAAGATCAAGCGGTTAGATAACTTATCCCAAAAAAGTTATCAACAA
ATTTTCAAGTTATCCACAGAGTTATCCACGGTTGCGAAAAAATTTGGCTATCTCACCGCT
TGTTTTTGCCTTGCTAGTTGTTCAAATAGCCGAAATATGAAACAATCACACCATTTTCAA
ATTGATTAAATAAGGCGGTCTAAATTGATCGATTTCGATGGTTACCGCCCGAATGTTGGT
ATCGTTATCTGTAATAAGCAAGGGCAAGTTCTGTGGGCGAAGCGGTTTGGTCAAAACTCT
TGGCAATTTCCTCAAGGGGGAATTAATGAGGGGGAAAACATTGAACAAGCAATGTACCGT
GAGCTTTATGAAGAAGTCGGCTTAGCGAAAAAAGATGTGCGATTGCTTTGGGCATCGAAG
TATTGGCTGAGATATAAATTACCAAAACGGTTAGTTCGTAATGAGCAAACTCAACCTGTA
TGTATTGGTCAAAAACAGCGTTGGTTTCTGTTGCAGTTAGTGGCAGACGAGGGGGCTATT
AATCTTAAAACCAGTAAAACGCCAGAGTTTGACGGCTGGCGGTGGGTGAGCTTTTGGTAT
CCTGTGCGACAGGTGGTGTCGTTTAAACGTGATGTGTACCGCAAGGTGATGAAAGAGTTT
GCTCAGGTGTTGATGGGTGAGCAGAAAAAAGTCGAAAGCGAGAAAAATCGAGATAACAAA
GAGTTTACCCACGAGAGAAAAGAGTTTCGTACTCAGCCAAAACGTGAGCTTCGTAAACCA
TATCGGGTGTTTAAGGGGAAAAAATGATGGTGGAAATGTTTGTCTGTTGCTTGATTTTAG
GCTCAGTTGCTGGTTTTTTAGCAGGGTTGTTTGGTATCGGTGGCGGTATGATTATTGTTC
CAACCCTTGTGTATTTGTTGCCTCAAATTGGTGTGCCAGATGATTTGTTGATGTCGATTG
CATTGGGTACGTCGTTTTCAACGATTGTGCTAACCACATTTTCGGCAGCACAACGCCATC
ATAAACTTGGTAATGTGCAATGGTCAGTTGTGAAGTTTTTTGTGCCTGCGTTGATGGTGG
CAGTGTTTATTTCAGGCTTGATTGTGAGTGATCTGCCAAAAAGTGTAATGACAAAAATCT
TTGCGGTGATGATCCTGTATCTTTCGCTGAAGATGTTTTTATCGCTCAAGCCAAAGCAAG
CAGAGCCTAAGCCTCTGACTACTCAATCTACGTTGATTGCTGGAGGGGTAATCGGGGTGT
TATCCAGTTTTGCTGGCATTGCAGGCGGTGCTTTTATTGTGCCATTTTTAAATAGCAGAG
GGATTGAGCTGAAAAAAGCGATTGGCACTTCTTCTTTTTGTGGTGGTTTATTAGGATTAG
CTGGAGCGATTAGCTTTGTGATTAGTGGTTGGGATAATCCGAATTTGCCACAATATGCGG
TAGGTTATGTGTATTTACCTGCGTTGTTGGGAATTACGCTGACATCTATTTTTACCTCAA
AATTAGGGGCAACGGCAGCGAACAAATTGCCTGTGCCGATTTTAAAACGTGCTTTTGCCG
TTTTCTTGATGTGTGTTGCCGTGAATATGTTTTTAAAATAAAGGAAATTTATGTCTGAAC
AGTTTTTAACTTTTCCTAATATCGATCCCGTTGCGTTGCAGTTAGGTCCGGTTTCTTTAC
ACTGGTACGGCATTATGTACCTGCTTGGTTTTGGCTTTGCCTATTGGCTTGGTACCAAAC
GTGCGAAAAATTCTAATGGGGTATGGAGTGTCGAACAGGTCGATCAACTGCTGTTTAATG
GCTTCTGGGGCGTTGTTCTAGGGGGAAGAATTGGTGATGTGTTCTTTTATAGCTTTGACC
GTTTCCTACAAGATCCTCTCTATTTATTTCGTATTTGGGAAGGGGGAATGTCGTTCCACG
GCGGTTTACTTGGTGTGATTGTCGCAATGCTTTGGACCTCTCGCCGTCAAAATCGGAACT
TTTGGCAAACCGCTGACTTTATCGCACCGCTTATTCCTTTTGGTTTAGGATTAGGACGTA
TTGGTAACTTTATTAATGATGAACTTTGGGGACGTGTGACAGATGTGCCTTGGGCGATAA
TGTTTCCAAGTGGCGGTTATTTGCCTCGTCACCCCTCTCAACTTTACGAAGCGGTTTTAG
AAGGCTTAGTGCTGTTCTTTATCCTCAATGGCTATATCCGTAAGCCTCGACCGACAGGCT
CGGTGGCAGGCTTGTTCTTAGTTGGCTACGGGGTGTTCCGTTTTATCGTTGAATACTTCC
GAGAGTTCGATCCAAATGTAAATACGGCAGCGGATTTAATCACACGAGGGCAGTTGCTTT
CATTGCCAATGATTATCGGGGGATTGGTGATTATGGTTGTGGCTTATTACCGACATAGGT
TAAGTAATGACTAACTAAAATTAGTTTACATTTTTTATTTAGTTATATGGCAGCAGAATA
ATAGCTAATTATGTTTTAGGTAATCTCAATTTATAATGAATATTTTGATAGGGCGTTTCC
AATAATTCTATATTGTGCTATAGTTCGCACTTTGATAATTAGCTTCTCATTCGCATCTGA
GTAAGAAGCACTCAGCCCAAAATTGTAGTAATGGCAAAGCAAGATTCGGATTGTATTACG
CTTGATCTGTTTGAAAATATGCCAAAGGTTGGGCGACCTCGCACAAATCCTCTAAGCGGA
GAGCAACAAGTTAGAATTAATAAACGTAATCAACTCAGGCGAGATCGTTCGTCAGGATTA
AGACGGATTGAGCTTAAATTGCATTCGGATTTGGTAGCGGCATTGGAACAAGAAGCTGCG
GTAAAAGGGCTGTCTAGAGGGCAGTTAATTGAACTCATTTTAAACGATTATCTCAATGGA
GATTCCATTGAATTAAGTAAATAGGTATTTCAAATGGCACTTGTCGGTTTATTTTACGGT
AGTGATACTGGAAACACAGAAAACATTTCTAAAATGATTCAAAAACAACTAGGTGAAAAT
CTAGTGGATATTCGTGATATTGCAAAAAGCACGAAGGAAGATATTGAAGCCTACGATTTC
TTATTAATTGGTATTCCAACGTGGTATTACGGTGAATCTCAAGCAGATTGGGACGATTTT
ATGCCGACATTAAAAGAAATTGATTTTACAGGAAAAATCGTGGGTATCTTTGGTTGTGGC
GACCAAGAAGACTATGCAGAATATTTCTGTGATGCAATGGGAACTGTGCGTGATGTTATT
GAACCTAATGGCGGTACAATTGTCGGTCACTGGCCTACGGAAGGTTATACTTTCGAGGCT
TCACAAGCATTAATTGATGATGAAACCTTTGTTGGTTTATGTATTGATGAAGATCGCCAG
CCAGAACTCACCGAAGAACGTGTAAACCGTTGGTGTAAACAAATTTTTGATGAAATGTAT
TTAGCGGAATTAGCTTAATATATCTATTGGAGGATATATGTCTGAAGAAAATGTGAAATT
GTTGAAAAAAGTAGGTTTAAAAGTTACTGGGCCACGTTTAACAATCCTTGAGTTAATGCA
AATCACCCGTGATAGTATGCAGCATTTTTCTGCTGAGGACATTTATAAATTATTGCTAGA
ACGTCAGTCTGAAATTGGATTAGCAACAGTTTATCGTGTATTAAATCAATTTGAAGAAGT
TGGCATTTTAACTCGCCATAATTTTGATGCGAATAAAGCCGTCTATGAATTAAATATGAA
CCACCAGCACGACCATATTATCTGTATGGATTGTGGTAAAGTGTTTGAATTTAAAGACTC
TGAAATTGAACGCCGTCAGCGTGAAATCAGCCAACAACACGGAATTGAGCTTGCAAACCA
TAGCTTATATTTGTATGGTAAATGTAGCAATATTCAAAAATGTGATGAGAAAGACAAAAA
ATAATTCTTCTTTTTCAATGAGTTAATAAACACAAGAGCGGTGAGATTTCGCAAACCTTT
TGCAAAATCTCGCCGCTTGCTTGTATTTAAAAGTGATAAAATGATGTCTGAAAATATGCC
AAACAGTATTCCTGCTAAAATTAGACAGCCTCGTAAAATTTCGCCATTTTGGTTATTGCC
AATTGTCGCTTTTGTGATTGGTTGTTTGCTTTTTTTCCAAATTCTTCAAGAGCAAGGACA
GAAAATTACCATTCGTTTTAGTAAAGGCGATGGGATTACTGCAGGAAAAACCGCTATTCG
TTATCAAGGCTTGCAAATTGGTCAAGTAAAAAAAGTCTATTTTATCAATGAGTTAAAAGA
GGTTGAGGTGGAGGCGGAAGTTAATCCCGAAGCGAAATCGGTATTAAAAGAAGGAACAAA
GTTCTGGCTAGTCAAACCGAGTGCCTCTTTAGCTGGGGTGTCGGGGTTAGATGCACTTGT
TTCAGGTAACTACATCACTTTATTGCCGAATGATGATGAAGATGCCTCTAGTGAAGATGA
ATTTGTGGCTGAAGATGAACCACCTGCGGTAACTGTTGCTGATGGCGATTTATTGGTGAA
ATTAGTTGCCTCAGATTTAGGCTCAATGACTGTGGGGGCAAGCGTGTATTATCGAAAAGT
GCCAGTGGGAAGCATTGCCGATTACCGCTTTACTCGAGATCAAAAGAATGTCGAAATTGA
CGTAGTTATTGATAAAAAATACGCCAATCTCGTCAAAAAAGAAAGTCGCTTTTGGAACAT
TAGCGGTATTCAATTTAATGCCAATCTTACTGGCGTAAATCTCAATGTAGATAGCCTTGC
TTCAATGGTGCAAGGGGCTGTTGCTTTTGACTCGCCTGAGATGGCAACAAATGCCAAACA
GGGCGAACGTTTTCAACTTTTCGATAACTTAAAATTGGCTCAACGAGGGACGGAAGTCAA
TATCACCTTGCCAATGATGCCGAATTTAAAAGTAAATGAAACGCCGGTATATTTCCAAAA
CCTGCAAGTTGGCGTACTTTCGCACCTCGAACTGAATGAAACCGAACAAGATTACTTTGA
AACCAAACCAACCAAAGCGACTATTCAAGGTAAATTATTGATCGACCCTGCACATACGGA
TTTATTACGCTCAGGCAGTCAAATTCTCCTGAAAGAACCTAAATTTGCACTCAATAAAGA
ACAATTGAGTAAAGTGGGTGAGCTATTGAGAGGGACTTACTTTGAAATTGAAAAGGGTGA
TGGCGAGCCTAAACTGACGTTTAATGTACAAAAAGAAGCTGATTATTTGCTCACTCGTCC
TAACGTTTTAGCAATTACCCTTTCATCGCCGCAATCTTATGGCGTAAGCGAAGGACAAGG
CATTTACTATAACGATATACAAATCGGTGAAATTGTGAAACGCCAGTTATCGCTTAACGG
CGTAGAATTTCAAGGCATCATCTATCCGCCTTATCGTACCCTTGTCGCAGGGAACAGCAA
ATTTGTGGCGATTTCACACTTAGATATTGCTGTTGGCTTAGATGGTCTAAGAGTACAATC
TGCTTCTCCATCTGAATGGCTTGCTGGCGGTATTCGTATTCTCTCAGATAAAGCTCAAGG
GGAAGCGAAAAAACAATATCCGTTATACAAAGATCTTGAGAGTGCTGAAGCTGGTATTGT
AAGCGGTGAGAAAAAGGCAACGCTGAGTTTGTCTGCTACAGAATTATCCGGCATTGATAA
AGGCTCACAAGTGCTTTATCGCAACTTCCCGATAGGTGAAGTACTTAATATTCGCCCACA
AAAAACGAAGTTTGAAGTTGATCTATTTATTGAACCTAAATATCGCCATCTGCTGACGGA
AACTAGTCGATTTTGGGTTGAGCCTGCGGTAGAGGTAAACGTGTCTACCAACGGTGTTAA
TCTCAAAATGGGTTCACTAATGCGAACACTCAAAGGGGCGATTAGCTTTGATAATCAAGG
AACTAAAGGTAACAAAACCTTATACAGCAGTTACACGAAAGCGACTTCTGGTAATACTTA
TATCACCTTGATTGCTCAAGATGCTTCTAAATTAAGCAAAGGAATGCCGATTAAGTATAT
GGGATTAACCATCGGCAATGTTGAAACGCTACAGCTAGACAATGCAAAAAAACAGGTTAA
AGCCACCGCTTACATCGAAGGACAATATTATGCCATCGTTGCCAAAGCAGGTAGCAAATT
TAATGCCGTTTCCCCTGAAATTGACACAACAGGCTTCAAAAATCTTGATGCCGTTATTCA
AAACTACATCAGCGTAGAAGCCGGAAATGGCAAACGAAAAACACAGTTCAAATTAGGGGC
AACGGACACCGCAGATACACAATACGGCAACGGCTTCCCAATCATTGTGGAAACCACAGA
CGCAAATGGCATCACCCCTCAAGCCCCTGTAATGTATCGAGGAATGCAAGTGGGTATGGT
ACAACAGCTCAGTTTAAGCGAACTCGGCGACCGAGTGCTGATCCATTTACGCATAGCCAA
CCAATATAAACACCTTGTCCGTAAAAATAGCGAGTTCTGGGCTTCGTCAGGCTATACAAT
GGATATTAGCCTCAATGGTGTCAGTATCAACTCAGGCACAATGTCTCAATTATTTAACGG
CGGAATTAGTTTCTCAACCCCATCAAGTAAGGTTGTTCAACCTCAGGCAGAAGCTAACCG
CAGATTTTTATTACAACGTAAATTACCTGAAGAAGCATTAGAGTGGGATCAGGGGTTGGC
GGAGTAGGAAATTCATGTAACAGACAAAACATTCTGAATTAAATATAGAAAAGATGGCAA
ATCGTTTAGAGGGATCATTTAGTGAACTTAAGCGAAAATTAAATAGGTGTAATAGACAAA
ATAGTTGCTAAAAAGAGGCTTAACGCCTTATAGTACAAGGCCTTAAGCCCTCTTTTTGAA
ACATGAACAAAAAACTGCCCATTTTGCCAAAGTCTGAAAATAAAGAAACATGGTACATCA
AATAATATTCAACGATATTTTTGTCATAAATGCCATAAAACCTTTTCCTTCAAAAATAAA
TTAGACCCAATTAAAATTCGGACTGATTACACATCTGGAAAACAAACCTATCAACAACTT
GCCGTTAAATATTATTGTTCAGTCAGAACGATTCAAAGATATATTGATAAAGCCCCTAAA
ACATCTTTAAAACCGTCTTTAAATCGATACCTGAATATCATTATGGATACAACGTTTTTC
GGACGTTATTTTGGCGTATTAGTGTTAATGGATACGCTTTCAAATAANNNNNNNNNNNNN
NNNNNNNNNNNNNNNNNNNNNNNNNNNNNNNNNNNNNNNNNNNNNNNNNNNNNNGTTTAC
TCGGTATTCAGCCCAATTCAGCAATCCTGTTTTATCGCAAAATCCGCGAGGTCATCTGCT
ATCATTTAGCCCTTGAAGCAGATGAAGTATTTGACGGACAAATTGAGTTGGATGAGAGCT
ATTTTGGTGGACATCGTGAAGGAAAACGAGGTCGTGGTGCGGCAGGAAAAGTGGCTGTTT
TGGGGATATTGAAACGGCAAGGA
>H143 Scaffold3
TTTGGTATAATTTAGTTCGCCAAAACCTAACCATTCCGTACAAACTAAGCGGTCAAAATC
CGCAAGCGATTGGCAAAAGTGTGGCGGTAATAGCACAAAAATTCATTTAGCGGTAGATAG
TTGTGGAAATCCTATTGATTTTGTTCTGACGGGGGTGAAGTTCACGACAGTAAAGCTGCA
CCTGAGCTTGTGGAATTGTTACCTGACAGTGAGACCATTGTTGCAGACAGAGGTTATGAT
TGTGAAGCCTTANNNNNNNNNNNNNNNNNNNNNNNNNNNNNNNNNNNNNNNNNNNNNNNN
NNNNNNNNNNNNNNNNNNNNNNNNNNNNNNNNAGGCTTTAATTGTATTGGTTTCATCGCC
TACGTCTTTTATGCGTTTTAATACATCAAATAAAGGGGCGGTACAACAAGAAAATAAATC
GGCTAAGGCTTCATAGCTTAATGAACGGTTATTATTCACTTCAAGTAGCATTTGCTCAAA
AGCGGTGCAAGCTCCTTTCATTCGCTCAAGTACTATTAAATCATCTTTACTTAATAAAAA
ATGAACGCCTTTATAAGAAAAATATTGTTCAAAAAATGCTTGTGTTTGCGTAATGTAGTG
CTGTTTTGTGATTTCTTGATTTATTATACTTTGTTCAAGTTCAGGAGATTTACTTGAAAG
TAATTGAGCGATCGCTTTAATGCATTTTTTACTTTATCCGTTGTTTCAAAAGTGTTTAAG
TAAATTAAAGCTGTTTCGGGTGTAATTAAAAAAGTAATTGCCAATTGATCAGATCGCCAG
CTTTCAACCTCAATGTAGTCTTGATTAAGAATAAAGCCTAATTTAGGTAACATCAGTTTT
AATGTGCCAGATACTGGAATGCCTTATCAATCGCAATATATAAATCTTGCAGAGAAATCA
AAAGCTGTGAACGGTTATTGATAAGACGTGAATAAAGTTTGAATGAAAATTGTTGAGCGT
TCATAATGAACTCCTTTGTGTATTTACGAAATTTTACCCTATAAAATAGGGTGCCAAGGG
GTTCGTAAGCCACACAAAGACGGCTGGAGTTATTTCCCTTTCGGGTGTTGTATTCCTCGC
CCCCTCGGTATTGAGTTTAAATAAATTGTGCCTTTTGCCCCAAAATTGCAAATTTTAGGT
ACAAAAAACCGCTTGATCTATCGGGTGCGGTTATCCGCTTTACATAAGGTTTCGACACCT
TGAGAACAATCACACGCTTTTGGAGATAAATAGCAAGTGTTTATTGAAAAAAACTGTAAT
GTTACATAATTTTATTTTTTAACTTATTGATTTTGTTGAATTTGTTAATTTTGTGAAATA
TGGAACGTTCTACTTTTTATTATTCAATAGGTCAAAATTCCCCTAAATTTTACCAATCCC
CACAAAAACGCCCTTTTAAGCCCTTTTTCTGTTTAAGCCGAACAAGTGTAGCTCTTTTGT
CTTTTAGTGTGTTTATAAACGCTCGTAAACGCCTTAAGTTTGATTCTTGCTTGTTGTATT
TGGCATTAGTTATGTATTGCAGTATAAGTGTTTTATTAAAGTAGTTTAAAAGAGCAGTTT
TATAAATCAGTTTAAAGTTTGCGGTATTGGTTGAATGATTAAAACAGAGCGATATATGAA
CAATGCTGAAGTTGCTTACAATAATTTAATCGAAACTTTAGACAGTTGTATTGAACAAGC
TTACGAAAAGGCACAAGGTGATAAAGCAAAGTTTAGGTTTCATTTTTTAGAATTATTTGG
GAAATTTAATGGAGGTTTAAATTTGTATATTCCTAAATTTGATAACCTTACAAAAGAAGC
GGGCAAAATCCCACAGTTTGGGCGTTTAGCTTTTCGCACTCGTTCAACCGTTCGAGAATT
ACACGGCGACTCTAACCGCTTAACGCCTGAAGATGTAACAAGTTTAAGCGTAGAATTAAA
AGAACACGATATTGAATACCCTATTGATTATCGTGAAGATAATGATGCCAGCTATCCTTT
GAAAAAATACGCTCTTTCTGTTGTTCAAGATGTCATTGCGTTAGGGCGTGAAGTGGTTGT
TGCTGAAATTGCACAAAATGCAGCTAATTATTCAGCTGAAAATGTTGTTACACTGACTGA
AACACAACGTTTCACAAATGCAAAATCTGGCCCTTTAAAATTCATCAATGATGGTTTAGA
AGCTGTTTCTGCTACTATTGGGCGTTTGCCTAATGTTTGTGTAATTGCTTCAGATGTTTG
GAAAATTTTAAAAGAAAATACAAACCTTTTAGAACGTATCAAATACACTCGCACAGGCAT
TTTAACCCCTGAAATTTTTGCTGAATTGATTGGCGTTGAAACGGTAAAAAATCGGTGCTG
CTTCGCAAGAAAAAGACGGCAATTTAGAAAAAATCTGGTCAAATAGCATTGTTTTGGCTT
ATGTTGCAAACGGTAAAGATAAAGGCAAAAAAGGCAATATTTTTGAACCGTACGGTTACA
CGGTAAGACGTAAAGACGGCTTATTTGTTGATACTTACCAAGAGAAAGGCGGTAAAGTGG
AAATTATTCGTTGCACGGATATTAACGCCCCTTTCCTTGTTGGAAAATCAGCAGGTTATT
TAATTCAAGGTTGTATTAAGTAAATAGGTTTTACCTTTCAATCAGATTGTTTGCTTGCAC
CGTCAAAAAACGGTTTTCTGATTGATTGAAAACGTCACTAAAGACGTAAAAAAGACTAAA
AGGGCTTTAGCTAGTGGAATAGTTAAAGCCCTTTTCTCTAAAAAATGAAATTTTATTGCT
GTATGTGAAAAAAGCGAAATTGTTATTTATCTTGCTTTTTTTGTTGTAGTTATGTCGCTT
TGTTTTAATAAAATTCGATGACTTTTTGTTTGAAAGATTGGGTGTATTTAGTCATAAAAA
TCTGCACCTTAATTAGTTGGTTGTTTAGTCCAACTTTTGGGGTGCAGATCATCTACGTCA
GCCCCTAATTCAATTTAATCTTGCAAGTTATGATAATGCACTACTGCTCTTGCTTTGCGA
ACGTAAGGGCTAGTTGTAGAATACCAAAGCCTCATATTAATTAAACCAAACACAAAAAGC
CCGCTATTTCCATAGCAGGCTTTTTTATCACTAAAAATTAGTCGCCAACAGCAATGCGTT
TCATATCTGTCATATAACCACGCAATTCTTGGCCGATTAACTCAACAGGGTGGTTGCGGA
TGGCATCGTTAATATCACGCAAGTACACATTGTCGATTTCAACGGTTGGTGTTGGTTCGC
CTAAATCGCCTTTTTGTAACATTGGGATTAATTTCTCTGCAAGAATTGGCGTTGCAACGT
GTGAGAATAAGTAGTTACCGTATTCCGCAGTGTCTGAAATAACTACGTTCATTTCGTATA
AACGTTTACGAGCGATAGTGTTTGCAATTAACGGAAGCTCGTGTAATGACTCATAGTATG
CAGACTCTTCATAGATACCGCTTGCAACCATTGCATCGAATGCCATTTCAACACCGGCTT
TCACCATTGCAACCATCACGACACCGTTATCGAAGTATTCTTGTTCAGAAATTTTGATAC
CCTCTGCTTTTGGTGAATTTTCGAAAGCTGTTTTGCCTGTTTCTTCACGCCATTTGAATA
AGTTTGCATCGCCGTTTGCCCAGTCTGCCATCATTGTTGATGAGAACTCACCGCTGATGA
TGTCGTCCATATGTTTTAAGTAAAGATCGTTTAATTGGACTTTAATTTCTTCCGCTAATT
CAAAGGCACGGATTTTTGCTGAGTTAGAAAGACGATCCATCATTAATGTGATACCGCCTT
GTTTTAACGCTTCAGTAATGGTTTCCCAACCGTATTGAATTAATTTGCTTGCATATGCCG
GATCTTTACCGTCTGCCACTAATTTGTCGTAGCACACGATAGAACCTGCTTGTAACATAC
CGCAAAGGATGGTTTGCTCACCCATTAAGTCAGATTTCACTTCTGCCACGAATGAAGATT
CTAACACGCCCGCACGGTCGCCACCTGTCGCACTTGCCCACGCTTTTGCAATCGCCATAC
CTTCGCCTTTCGGGTCATTTTCAGGGTGAACTGCGATTAATGTAGGCACACCGAAACCAC
GTTTATATTCTTCACGCACTTCTGTACCTGGGCATTTTGGTGCCGTCATCACAACGGTGA
TGTCTTTACGAATTTGCTCACCTTCTTCAACAATGTTGAAACCGTGTGAATAACCGAATG
CTGCGCCTTGTTTCATTAATGGCATCACATCTGCAACCACTTTTGAGTGTTGTTTATCCG
GGGTTAAGTTAATCACTAAATCTGCAGTTGGGATTAACTCTTGGTATGTGCCAACTTTAA
AACCATTTTCTGTTGCACGTGTGAATGAAGCACGTTTTTCTGCAATCGCTTCTGCACGTA
ATGCGTAAGCAATATCTAAACCAGAATCACGCATATTTAAACCTTGGTTTAAACCTTGCG
CACCACAACCTACGATCACGATTTTTTTGCCTTTTAAGAAGTTGCAACCGTCAGCAAATT
CGCTACGATCCATAAAACGACAACGACCTAATTGGTCAAGTTTTTCACGTAAGTTTAATG
TGTTGAAATAGTTAGCCATAATAAAAATCCTGTGTTGTTAATGTTGAATGTTTGATGTTG
TGTTTACATACTGTAGTTGTTTTTGCGAGTTTGATTATAGCTGTTTTTGTTATTGCGTAA
ATTGACATTATTAGAATTTATCATTGCACTAAATAAAATCACAAGCGGTCAGAACCCTAT
TATTTTTTGCAAATTTTTGCGGAGTAAGAGCCTTAACACTCAAGTTATCTTTGCTATAAT
TCCCCAAATTTACCTAAAATTGAAGGAATTCTTATGTCCCAACTTATCGAACTCACTCAT
AAACTCAAAGAAATCTTCCAAATCAACCGTGCAGATTTGGATTTTGGGATTTATCGGATT
TTAAACACCCGTAGCCAAGAGATTGAAAAGTATCTTTCACAAACCTTGCCACAAAAAGTG
AAGCAGGCGTTGGGCGATAACCAAAGTGAGCAAATCGCAGGTTGGCAGGCGGAACTGGAG
CAAGCCAAAAAACAAGCCCAAGAGCTAGGCATTGACCCAAACCAATCGCCAAAAGTCCAA
GAACTGCAAAGCAAAATTGAACAAGCCAAAAAAGGCAGTGCTGATCACGAGACGGCGGTT
TATCGCCATCTTTTAACCTTTTTCAGTCGCTATTACGAAGAGGGCGATTTTATCAGCCAA
CGCCGTTATAAAGGCGATACTTATGCCGTGCCTTATGCAGGTGAAGAAGTGTTGCTACAT
TGGGCGAATAAAGATCAGTATTACACCAAGTCGGGCGAGAATTTCAGCAATTATCGTTTT
AGCCTTGATGATGGTCGTACCGTCTTTTTCCGTTTAAACAGTGCCGATATTGCCAAAGAT
AACCGCAAAGATAACGATGCGAAGCGTTTGTTTACCCTTGCCACCGCACAAACCATTGAG
CGTGAAAACGAAGATGGCGAGTTGGAAATGATTGACATCAACCCAATCACACAAAGCGAA
GACGGCAAAACCTTAGCCATTTTGTTTGATTACAAACCGTTTGAAAAGTCGGCAAAACAA
GAGAAAATCTTGGAGCAAGATTTAGCCACGTTGCAGGCTCACGATTTGCTACAAACCAAG
TGGATTGCCTTAGCCGAGCGTTGCCCAACCGAAAAAAATCCTAACCGCACTTTATTGGAA
AAACACCTAAGCGACTACACGCAAAAAAACAGTGCCGACTATTTTATCCATAAAGATTTA
GGCGGTTTTTTACGCCGTGAATTGGATTTTTATATTAAAAACGAAGTGATGAATTTGGAC
GATGTGCAAAACATTAGCCATTTCGCACCGCTTGAAGCGAATTTACGCCTAATCCAAACC
TTACGCAGCATTGCTTTAGAGCTTATTGCCTTTTTGGCACAGTTGGAAAATTTCCAGAAA
AAATTGTGGTTGAAAAAGAAATTTGTGGCAGGGCATCACTATTTAATTACTCTTAGCCAT
ATTTTGCAGCTCGAACAAGCGGGCAAATTTATTGAAGAAATTGCAAATAACAGCAAACAA
CTTGCTCAATGGCAAAGCTTATTTAACCTGCCGTCTGCAGATGCTCAAGCATTTTTAAAT
GCTCAAAAAGCAAACAATGCGGGGGGGGGGGGTAAAACGCCTTTAAATTCAAATGGTTAT
GATAATTTACAACATCTTGTTGTAGATACTTCACTCTTTTCTGCCACATTCCAATCTGCA
CTGATTTCTGCACTTTCAAACTCACTAGGCGATTTTGACAGCCATATCAACGGCACGCTT
ATTCATTCGGATAATTTCCAAGCCTTAAATTTATTACAAGCCCGTTATCGTGAACAGGTA
AAATGTATTTATATTGACCCGCCGTATAACACGGGAAATGATGGGTTTATTTATAAAGAT
GGGTATCAAAGTTCAAGTTGGGGAACATTGATACATAATCGTTTGGTACTTGCAAAACCT
TTATTAAATCAGGCTGGTGTTATTTTTCAAAGTATTGATGACAATGAGCAAGCTAAGTTG
AAAATGATTTCAGACGGTATTTTGGGGAAAGAAAATTTTATTACACAAATTTCTTGGCGT
AGAACAGACAATCAACCAAATATCGGTAATTTAGCCAAAGTAAAAGAATATATTTTATGT
CATAGCAAAGATTTTAATTCAATGAAATTAGGAAAATTACCATTAACTGAAAAAGCATTG
AAAGAATATCGCTATTCAGATGAAATAGGCTCATTCCGTAGAAAAATTTTATTAGATAAA
ACTCGTGGCAGATATTTCTATGAAGTCAGAACAATATCAGGAAAAATATTAAATGGCCCA
TGGATGATAAAAGAAGAAGAACTTAAAAAATTAGATGAGCAAGGGCTAATTTATTGGACA
GTGGGCGGTGATGAACAACCTTATGGAAAATTATATTTAGATAAATCAAAAGGACAAATT
CCAAATGATTTTTGGGGAATTGAATATGGCACAAACCAAAGAGCTAGTTTAGAAGTTGAA
GATTTATTTAACGCACGATATTTTGATTTCCCAAAACCAATTTCGTTAATTCAAAATTTA
CTAAATATAGGTTCAAATTCAGATGGGATTAACATGGACTACTTCGCAGGCTCTGGCACA
ACCGCCCACGCTGTGATAAACCTAAACCGTGAAGATAAGGGCAACCGTCAATATATTCTT
GTGGAACAAGGCGAATATTTTGATACGGTACTCAAACCGCGTGTGCAAAAAGTGATTTAT
AGCAAGGCGTGGAAAGATGGTAAGCCTGTTGTAGAAGGTAAAGCGGAGAACCTACAAGGT
GTACCGCAAATTGTTAAAGTACTAAAACTGGAAAGCTATGAAGATACGCTGAATAACCTT
GAACTTCGCCACAGTGGTTTGTTTGACAATCTTTCAGACGATGTACAACAAGACTATTTG
CTCCACTATATGCTTAATTTAGAAAGTCGTGGCAGTTTGCTTAATGTATCGCATTTTGAG
AAACCCTTTGATTATGGCTTAAACATTAGCACCACCAGTGCCGGTGCCTATGAATGGCAA
AAAGTGGATTTGGTGGAAACCTTTAATTACCTGATTGGGGCGAAAGTTATCAATGTGGAT
GATAAACGTGCCGAGCAAGGTTTTGTGGCGATTGAATGCCGTCTGCCGAACCAAAGTGCG
GACGAAAAAACGCTGATTTTTTGGCGTGATTGTGAACGTATCGACTATGACGGTTTGCAA
GCACAGTTCGACCGTTTGGGCATCAACCCTGCTGATAGTGAGTATAGCCAAGTCTATGTC
AATGGCGACCATACCCTTGAAACCGTGTGGGACGGCGAGCAAAGCGGTAGCTTGAAAATT
ATCAGCATTGAAGATGCGTTCTTATCCTTGATGTTTGAGGGGGATGCATAATGGCAAAAG
CACCCCAAAACACGGAATTCCATTTTGACCAACATTTGATTTTAAACCGTTGGCTATTTT
CGCTATTTCACAAAACATCGTTAAATGAGTTTAAAAGCCTGTTGGAAAGCGTAGAAAATG
ACGACTATATCGCCAGCGATGGACAGAGCCATTTTTATCACCGCCTAAGCAATGAGCTAT
TTTTTGAACACGATAATCCGCTAAGCCTTGCGGAGCTTGCCGCTTATGATTTGCGGTTGG
TGCATTATTGGCAAAAAATCACGGAAAAGCGTAATCGCACAAGCGGTCATATTTTGCGTC
CAAAATACTTCCAGTATCTATCGCTATTGTTTACCGAAATTTATTTGGATTGGTATTTTA
ATAAAAAAGCCGAGTTGCAGACCGCACTTAATCAGCAGTTGGTGCAATACGCCAAAGAGA
TGGGCAAAGAAGCACAAGATTTTGAAGAGTATCGCTTAAATGATTTAAATAAAATCGCTT
TTTGGAACGCCACAGGTTCGGGCAAAACCTTGTTAATGCACGTCAATATTTTGCAGTATT
TGCATTATTTCGGCAAAAACCAACCGCTTGTACGCCCGGATAAAGTGATTGTGCTTACCC
CAAACGAAGGTTTAAGCCGTCAGCATAAAGAAGAGCTTGAATTGTCAGGCTTTCAAGCCA
GTTTTTTTGATAAAAATACCACGGCACAGGCAACCTTTAATTTTAGCGTGGATGAAGTGG
GCATTGGCAAGTGCGTTGAAATCATTGATATCAATAAACTTGCCGACAAATCGGGCGATA
AAACCGTGTCGGTAGATGCCTTTGAAGGCAATAATTTGGTGTTGGTGGACGAAGGGCATC
GTGGCACATCGGGCGAACAGTGGCTGTTACGCCGTGAAGCCTTAGTCAAAGGCGGTTTTG
CCTTTGAATATTCGGCAACGCTTGGGCAAGCGGTGGCAGGCGGCAAAACCATTGCTAAGC
AAGTGGAAGATAAGCTAAAAGCAAAAGCCAAGTTATTGTTTAATAAAGGTTCGTTGAAAG
GTTTATCAGAAGACGACTTAGCCAAATTAACCCTTGATGAGCTGGATATGGCAAAGGTTC
GCACCACTGCAGTGCTTGAAACTTATGCTAAATCGGTGTTGTTTGATTATTCCTATAAGC
ATTTTTATCACGATGGCTATGGTAAAGAGAGCCTGATTTTAAATATTGAAAAACAAGGTT
TTGATGAGCATTTGCCTGTTTATTTTGTGGCAGGTTTGTTGTCGTTTTATCAACAACTTT
ATTTGTTTGAACAGCACAAATCGACATTGGCGGAATGGAATATTGAAAAGCCATTGATGG
TGTTTGTGGGGCATCGTGTTAAAGAAAGTAATAAAGAAACAGAAGAACAAAAAGTAGAAA
AATCTGATATTTTAACTGTTATTCGACAGCTGGCTTTCTTTGTGAATCAATCTCAACAGG
TAAAAAAGTGGTTGAAAGAACTCATACTAGATAATCCTCAAATATTGGGTAAGAATAATG
AACACCTTTTCAAAGGGCGTTTTGTGCCATTACTCTCTTTTGTCGATGACGTGGATGCTT
TGTATCAAGATATGTTGCGTAAGATTTTTGGGGCGACACATTCAAGCCGTCTGCGTTTAA
CCCATTTGAAAAAAAGCGATGGCGAACTGGCATTATCCCTTGGCGAACAAGGCGAGAAAT
TTGGTGTTATCAATATCGGCGATGCTTCTGGTTTACTGAAAACCGCACAAGAAAATTTTG
CCGATGAGTTTGAGGCGGTGAGCGATGAGTTTAATGGCGGTTTATTTGCTGAAATTAATC
ATAAAACATCTCCCGTAAATATCTTAATCGGTTCGCGTAAGTTTACCGAAGGTTGGTCAA
GCTGGCGTGTTTCTACGATGGGCTTGCTCAATATGGGCAAAGGCGAAGGTAGCCAGATTA
TTCAGTTATTTGGGCGTGGCGTGCGATTAAAAGGGCGTGAATGGTCGCTCAAACGTTCAT
TGCCAAGCGTTCGCCCGAAAGGTGTCTTTTTAGAAAAACTGGAAACGCTCAATATTTTTG
GTATCAATGCCGATTATATGGAAGTGTTCCGTGGCTATTTGGACGATGAAGATATCCAAA
CCGGCGATGAAATGCTGACGTTGGATTTCCCTGTACAAAAACGCTTGCCTGCCATCAAAC
TGAAAACCTTAAAACTCAAAGAAGAAGTCAAAGGCAATCGTAAGCAGTCGTTTAAGCGAG
TAGAAAAGCAGATTTATCTGTTTGAAATTCCTGAAAAATGGCAGAACAAAATTAAAGGGA
TTGAAATTAGCCTAGATCGCTATCCAAAAGTGCAAAGTTTTGCCACCAAAGGCACTGCAA
TCACTCAAGTGCAAGGCGAACAGCGTGATGAAGTGAAGTTAAATTCGGCACTGTTTGATT
TTTTTGATTGGGATAAGATTTATCTGCAAGTGGCACGTTTTAAACATCAGCAATCTTGGT
ATAACTTGCGATTAGATAAAGCGAAGTTACGCCAATTTGCCGAGCAAAGTCATTGGTATC
GTTTGTATATGCCACAAGCGGCGTTAAAGATGGATAGTTTTGCCCAAGTGGCGTTGCAGC
AAGAGATTTTGATCGATTTATTGCTGGAATATGTGAAAGCCTTTTATAACCGCTTAAAAG
CTGCCTACGAAGGGCAGTTTTATGAAGTGGTTACGGTGGATGACAGCAATGGCTCTATGT
TGGATAAATACCAATTTAGTTTGCCTGATAATGACGAAGGTAATGAAATCAAACAACGAT
TAGAAGCCTTAGCAGACGGCATTAGCGAGTTTAGCAATGGGGTAAAACCTGTTTATGGTG
GCGACAAAGGGTTGCAAATGCTCTGTTTTGATGGGCATTTGTATGCCCCCATTTTTGCTT
GCTTAGAACGCCAAGATTTGCCGTTTAGTATTCAACCGCTTGCCATTGGCGATGAAAGTG
AACTGCGTTTAATCAGTGATTTAGTCAATGCCAAAGCAAGTGGCAAGTTGAGCGAGTGGA
CGCAAGGCAAAGATTTGTATCTATTACGCAATGCTGCCAATAAGTCCAAAGGCTTGGGTT
TTGCTTTGGCGGGCAATTTCTATCCCGACTTTTTGCTGTGGCTTGTGGACAATCAAACAG
GTAAACAATGGCTTAGCTTGATTGATCCGAAAGGCATTCGCAATATGGATTTAGACAATG
CCAAATTTGGGTTATACGATGAGTTGCAAAAGTTGGCAAGTGAATTGAAGATTGAGACTC
CGATTTTATCTGCCTTTATTTTGTCCATTACCAAACAGGCAGATTTGCTCAATGTGGGGC
ATTTAACAACACAAGATTTCGCCGAGAAACATATTTTATTTATGGACGGCAATCAGGTTT
ATCTCAAACAGATGTTTAAGATGATGTTGCAATAGTGGTGTAGATGCTTGAAATGGTAAA
GTGGGAATAACGTACACAAGAAAAGTGGATTTTGTGTGCATATCGGAATAACATACACAA
GAAATCCCATTTTCTTGTGTATGTTGTGTGAATGTACACGTTATTCCTAATTTTTATGTT
GATGAGAACGAAGTATGAATTACGTCATTCCTGATTTATTCGCGTTGGGAGATTTGGAAA
GCAAATCTGTTTTTAAAGCCTGTACCCACGCACATCGTGCATTGGGGGAGTTAAAAGGTG
TCGTGCATACGATGCCAAATCCCAATATTTTGCTTGGTACTTTGCCTTTGCAAGAAGCAA
AAGAAAGTTCAGAAATTGAGAATATTGTAACCACACAAGATGACTTATATCAGAGTAATT
ACGCCACACAGCAATTTGCTTCTGGGGCAGCTAAAGAAGTTCATTATTATGTTCAGGCAA
TGAGTTTAGGATTTCATGAAGTACAAAAGAGTGGTTTGATAACCCTAAATTTAATTAAAG
AGATACAGCGTGAGTTGGAAGGTAATAACGCAGGCTTCCGCAAACAAGCAGGAACTGGTT
TAGTGAATCAAACCACGCAAGAAGTGGTGTATATGTCACCTCAAACCTATGATGAAATCG
AAAATCTGATGGCTGGTTTAGAAAGGTTTATCAACGACTCTGAACAAATGGATTATGACC
CTTTGGTTAAAATGGCATTAATTCATCATCAATTTGAAAGTATTCATCCTTTTTACGATG
GAAATGGTCGTACAGGGAGAATTATCAATATTTTGTATTTGATTCAGCAAGGATTGTTAG
ATACGCCTGTTTTGTATTTATCACGATACATCAATCGTAATAAAAGTGAATATTATCAAT
TGTTACAAGCAGTACGAGAAACCCAACAATGGGAACCTTGGCTGATTTTTATGCTTAATG
GTATTGCTGAAACGGCTATTCAATCGGTTAAATTGATTAATGAAATCAAAGCTCTAATGA
TGAAGCAAAAACAGATGATTCGTGAAAATTTACCTAAAGTGTATAGTCATGAATTATTAA
ATAATTTATTCAAATATCCCTATACAAAAATTGACTTTGTAATGGAAGATTGTCAAATCC
ATCGTAATACAGCCGTTAAGCGTCTTGACGAATTGGTTGCTTTAGGTGTTTTAGCGAAAA
CCAAAATAGGAAAAGAAAATTTTTATATTAATGTTGAATTGTTTCATTTGTTGATGCAGT
AGGTAATTGGAAAATTTGTATGAATATCACAGCGTATCAAGCGAAGTATTTTGCCAATGA
AATTTTGTGTCGTTCCGAAAATGGAGTGGCTCGTATTTCAGACGGTTTATTTAATGCTAA
AGTAGATCTTAATCCCCATCAGATTGATGCAGCGTTATTTGCACTGAAAAATCCGCTTGA
GCGTGGCGTATTACTTGCCGATGAAGTGGGTTTGGGCAAAACGGTGGAAGCTGGTTTGGT
GCTTTGCCAATTATGGGCGGAACGAAAACGCCGTTTGTTGGTAATCTGCCCTGCGGTGTT
GCGGAAACAGTGGGCAAATGAATTGGCTGAAAAGTTTGGTTTACCTTGTGTGATTTTGGA
TAAATCGCTATTAAAACAAGAATATCAAGGCAGCTTGCCAAGTTTTTTGCAAGCCAACAT
GGGCAAGAGAGTCATAATTATTTCTTACCAATATGCAACCAAACTCGCGAATTTTTTGGC
CGGAGAACTGTTTGATTGCGTCGTGATGGATGAGGCGCATAAACTGCGTAATGCCCATCG
TACCAGTAATAAAATGGGGCAAACATTACGCTCGGCATTTGATGGGCGTAAAAAGTTACT
ACTCACTGCAACACCATTGCAAAACAGTTTGATGGAACTTTATGGTTTATCTACCTTGCT
TGACGAATATTTATTTGGTGATGAAAAGGTGTTTCGCCGTGAGTTTGTCAATGAGCACAA
TATGGCGGAATTAAAAAGCCGTCTGCAAACTGTGGTAAAGCGAACGTTACGCAAAGATGT
GTTGGAATATATCCGCTATACCAAACGCCATACGCTTACCCAAAATTTCTATCCAAGCGA
TGAAGAACAGGCGTTATATCAAGCTGTATCGGATTTTATCAGCAAAGAACATAGCTTGGC
GTTACCGAAGCGACAACGTCATTTGATTGGCTTGATTTTGCGTAAATTATTGGCTTCCAG
CCCTTATGCCGTGGCGGATACGCTTAGCATTATCTTAAAACGCCTTTATACACTCAAAGA
ACAACAGGCTAAACAAGAATATTTATTACTTGATTTGAGAGAAAGTGAAGCAGACTTAGC
CGATGAGTTGGATGAAGAGTGGGAAGATGATGAGTCAAATGATGATGAAGGATTAACATC
GGATGATCGTCAAACACTAGATGATGAAATCGCTCAAATTGAAGGTTTTATCGCACAAAC
CAAACAATTACGCCACGATAGTAAAGCAAGTTCACTTTTAACCGCACTACAAACCGGTTT
TGCCAAAATGGCGGAACTTGGTGCAGCTCAAAAAGCGATTATTTTTACAGAAAGTGTGCG
AACGCAAGCCTATTTATATGACTTTTTGATTGCCAATGGCTATGCCAATCAAGTGGTGAG
TTTTTCAGGTGCTAATCATCACACTGATGCCAAACGCGTTTATGAACAGTGGCTTGCTGA
TGAAAATAATGCCGGTCGAATAACAGGTTCTCCACAAGTGGATATGCGTACGGCGTTGAT
TGATCACTTTAAGAACAATGCACAGATTATGATTGCCACTGAAGCAGCAGCCGAAGGGGT
AAACTTGCAATTCTGTTCCTTGCTTATCAATTACGATTTGCCTTGGAACCCGCAACGAGT
GGAACAACGCATTGGTCGTTGCCATCGTTATGGGCAAAAATTTGATGTGGTAGTAATTAA
CTTTTTGAACCAACGCATGGTTAGATGAGGATTTTTGCCGAAAATTGTTTAGCGTATCGG
CTCAGGTAAACGCAGATAATGTTGCTTTACCCGATGACTTACAAAGCAATGTCAATCAAG
CTATTCAGGGCATAAGTGCAAAACAGGCTGAAACACAAATGGCGTTATTAAAACAAGAAA
GCGAACGTTTGGATAAATGGGCAGAAGATAAAATCAAGGCTGCTCAGGAAGCCATTGTGG
AAGTGAGTGAAAAAATCAAACAAGTCAAACGTGAGAAAAACCAAGCAGCAAATTTAGAAC
AACTTGCAAATTTTGAAACACAATTGAAAGATTTAGAGAAAAAACGCCGACAATTAAGGG
CAAATATTTTTGATGTGGAAGAGGAAATTGAGGAAGAGCGAGATAGGTTATTTGCTCGTA
TCCGAGATAAATTAGAACAACAGCGTAAGGTTGAACATTTGTTTGCGGTAAGGTGGGTAA
TTACTTGATTACTACAAGCGGTCAGAACCCTATTATTTTTTGCAAATTTTTGTGAGAATC
TCACCGCTTGCTTTGCTGATTGGCAATGAATCCGTTATAATCTCGCCAATTTTTCACCCT
TATTTAATAGAAGGAAACCAAAATGGGCTTAGAAAACGTACCTGCTGGTAAAGAGTTACC
AGATGATATTTATGTTGTAATTGAAATTCCTGCAAATTCAGATCCAATCAAATATGAAGT
GGATAAAGAAAGTGGTGCAATTTTCGTGGATCGTTTTATGGCAACAGCAATGTTCTATCC
TGCGAACTACGGTTATGTAAACCATACCCTTTCTTCTGATGGCGATCCTGTGGACGTATT
AGTTCCAACGCCATACCCGCTTCAACCAGGTTCAGTGATTCGTTGCCGTCCAGTTGGCGT
GTTAAAAATGACTGACGAAGCAGGTGGCGATGCGAAAGTAGTTGCAGTTCCACACAGCAA
ATTAACCAAAGAGTACGATCACATTAAAGATGTAGGCGACTTACCAGCATTATTAAAAGC
ACAAATCCAACACTTCTTCGAAAGCTACAAAGCATTAGAAGCAGGCAAATGGGTGAAAGT
TGAAGGTTGGGGCGATGTGAATGAAGCTCGTCAAGAGATCTTAGAGTCTTTCGAACGTGC
GCAAAAATAATTAAACTATTAACCGAATATAATGCCAAAGTAAACGCTTTGGCATTTTTT
ATGATAGGAATTAAGTATGAAATTTTTCAAGAATCTTAGCGTTATAGCAATTTGTTCACT
ACTTTTAACCGCTTGTGTTAGCACAGCCCAAATTAATCAAGAAGCAGAAAGTAATTATGC
TAAAGTGAAGCAGGAAGCAAGAGCAAAAAGTATGTTAGATACTAGCTCAACGACAGCTCA
TCGCATTCATTCGGTTTTCAATAAGATGAAGCTTTATGCGGAACGAGCAAATAAAACAGG
TGTGCCGTTTCAATGGGAAATCATTGTGCTGAAATTAAGTGAATTGAATGCTTGGGCGAT
GCCTGGTGGAAAAATGGCATTCTACACAGGGCTGGTGGATAAGTTGAATTTATCTGATGA
CGAGATTGCGGTTGTGATGGGACATGAAATGGCTCACGCTTTGCAAGAACACGGCAAATC
AGATCGTACTGTTAGCACAGTGACAGGTATTGTTGGTGTACTTGCTGATGTTGCAGTGAC
TGCGACAACAGGCGTGAATACAGAAGGCTTGCTCAGTACAGGGGTGGATTTAGTTGCCAA
TAAACCCTTCTCTCGTAGTCAAGAAACAGAAGCCGATGAAGTCGGTTTGATGTTAATGGC
AGAGTCAGGTTATAACCCAGAAGCAGCACCAAATGTGTGGGTGAAAATGAGCCAAGCGAA
TGGTAGTTCAGGTTTGTCTATTTTTTCTACTCACCCGTCAAACGAAGATCGCCAAGCGAA
TTTAGCACGTTTAGTGCCTAAGGCTAAGGAAATTTATAATCGGAAAAAATAATACCTAAA
TAACCTGAAAAATTCTATGAGCCCCACTATAAATAGCGGGGAACTCACAAAATAATATTC
TATTTATGGAAAACAGAATATATTTTTTCCCCTAATTATTAGGATTCACTATTTAGTAAA
GGTTACCGAGGTCTGCTCAGGCAAATGTAAATCTAACTGATTATACGGAATCGAAATCCC
AGCCTTATCAAAGCCAATTTTTACTTTTTCCAAAATCGCAAATTGTGTAGTTGAATAGTT
ATTCGTCTGTACCCACGGACGCACAAATAACTGCACACTGCTTGCCGCTAAGTTACCGAC
TGCAATGGTAGGTTCTGGATAGTGTAAAACATTTTCATCTTCAAACAGAATTTGAGCAAT
AATCTCTTTAGCTTTCTCAATATCGGACTCATAGCTAATATCGAAAATGAAGTCGATGCG
ACGAGTTTCATTGCGGGAGTAGTTGGTGATACTGTCGGCAAATACTTTACTGTTTGGGAT
CAACACCGTTTTATTATCGACCGTTCTTAGCTCTAACATCAAAATCCCCATTTGCTCAAC
TTTGCCTGATTTACCACCAGCTTCAATAAAATCGCCTTTGTTAAATGGTTTAAAGATTAA
TAGCATTACCCCAGCAGCAAAGTTTTGTAATGAGTTTTGCAAGGCTAAACCAATGGCTAA
ACCAGCCGCACCTATCAATGCCACTAACGAACTCGTATTAATGCCTAATTGTGAAAGTGA
GGCAATCACTGTAATCAGCAAAAACAGAAAATAAGCGATAGATCGAACAAAACCTTGTAG
CATTTCATCTTTGCTTGATGCTAATACCGCTTTGCCGATAAGGGTACTGATAGCCCTTGC
CAAATAACGCCCGATAACAAAAATCGCAATTGCAATTAACAATTTAGTGCCATAGGGAAT
AATCCAATTTTCCAGGAGTTGTTGAAGTTCAAGATTTTTTACATCAGTAATAATCTCTTT
CGCTTCAGGGGGTAAAGTGATTTCAGGTATGATTTCTTTTGTTTTTTCTGTGGTACTCAT
TATGTTCTCCTATATCAATTTCAGCCTATTCTAACACGAGACAGAATTTGTGATAAAATC
CAATTCATTTTTCCTTTCTTTATATCAAAATGACAACAGAAAAAGTAATTAGTGCCAGCG
TTCAATTTTTTACGATCAGTGATGATGAAGCTGGGCAACGTTTGGATAACTTTTTACTCG
CCAAGCTCAAAGGCGTACCAAAAAGCCTGATTTACCGTATTGTGCGTAAAGGCGAAGTGA
GAGTAAACAAAGGGCGGATTAAACCCGAATATAAGTTGCAAGCGGACGATATTGTGCGAG
TTCCGCCTGTGCGTGTGGCAGAAAAAAATGAAGCACCGATTTCGACCAAACTCAACAAAG
TTGTAGAGCTTGAACATCAAATTCTTTATGAAGATGAAGTGATGTTAGTGATTAACAAAC
CGTCAGGCATTGCCGTCCACGGTGGTAGCGGTTTGAGCTTCGGTGTGATTGAAGCCTTAC
GAGCGTTACGCCCACAAGCCCGTTTTTTAGAGCTAGTTCACCGTATCGACCGAGATACAT
CGGGGCTGTTGTTAGTAGCGAAAAAACGTTCCGCATTGCGTAGTTTGCACGAACAGTTGC
GTGAAAAAGTGGTACAGAAAGATTATCTCGCGCTCGTGCGTGGGCAGTGGCAATCGCACG
TTAAAGTGATTAAAGCACCGCTATTGAAAAACGAATTAGCCAGTGGTGAACGTATTGTAC
GAGTAAGTGAAGAAGGCAAACCGTCCGAGACCCGATTTGTAATTGAAGAACGTTATCCGA
TAGCGACCTTAGTCAAGGCTTCGCCTGTGACAGGTAGAACGCACCAAATCCGTGTGCATA
CTCAATACGCAGGACACCCAATTGCCCTTGATGATAAATACGGCGACCGTGAATTTGACC
AAAAAATGCAACAAGCGGGGCTAAACCGCCTATTTTTACACGCTCATTCCATTCGATTTG
TTCACCCCAAAACGAGCGAAGAAATGGTCGTGACAGCACCGTTGGATAAACAACTGAAAG
CCGTGTTGGCGAAGTTGAGGGTAAAATAATCTAATCAACCTCACTACTACATCCATAGAT
AGTGAGGTCTATTAAAAAATTTATAGTCTAACCCGTTTTTATTTACCTTTTTTTCAAAAA
CTCCACCCCAGTATCAGGGAAGTCAGTAAATACGCCTGTTGCACCAGCTTTGTTGAGTAG
GGCATCATACATTTCATCAATGTTAGTGAAGAACTCAGGTAGTGCGTCTTTGCGTACTGT
GTACGGGTGAAGTTCCATCTTATATTGGGCTAACTCTTTAACTAATGGAGTGTAAACAAT
GTTGCCCTTTTTAGATTGTTTGTCGTCAATGAGCATATACCAACCCGGCCCAACACCGTC
AGCATATTTTGCTACTTCTGCCATCGCACCTGGTTTAAACATCCAGTCGTAGTTGTAATT
TACCCATTTACCTGATTTGTCTTTTTCTTCCGTTTCGTGCCAGTCAGTGTAAGCCACTAA
TTGTACAAGTTTTACGTCCATACCAAGTTTTGGTAACAATTCGGTTTTGATACGTTTTAA
CTCGTTGAAGTCAAAGGTTTGTAGATAAACAAGGTCTGATTTTTGGTCATAACCGTATTT
TTTCAACACTTTTAAAGTTTCTAACGCAATGTCTTTGCCTTCTTTGTGGTGTAACCAAGG
TGCTTTGATTTCAGGGTAGATGCCGATTTTTTTGCCGGTGGATTTTTCTAAGCCTTGGAT
AAATTCAATTTCGTCTTCAAAGGTGTGAATTTTGAAATCAGATTTCCACATTGGGAAGCG
GTTTGGATAGACTTGAACTTGTTTACCATCTTCTACTTTGAAGTTTTCGGTCATTGCAAG
ATCTTACTCTAAATAATCCGCTTGTTGTCCAAAGGCAAGGGCTTTACTCTCTAAAGTATG
TTCTGGTAAATAACCACTAGCACCACGGTGAGCGATAATTAATTTATCTGATTGTGTTGC
AACTGAGGTTGATGTTGAGCAACCTGCTAATACTGCTGTTGCGACTAAACCTAATGCAAA
TTTTGTGAGTTTCATACTGTTTTCCTCTTTTTGTATATATAAAAAAGGAAGACCAAAATG
TCTTCCTTTTAATCATTAATTATTTACCATAGCTATCTTCTAATTTCGCTTTATGTTTGC
CTTCTTCAAGCATTGTGATGAACATTAACAATACTGCTAATACGCCACCTGCGATCATTA
CATAGAAGCCACCGTCCCAGCCGTAGTACTCTGCTGCCCAACCAACCACTGCTGATGCAG
AGTGGAGCAAGATATGCGGTAAATGATCGTGAGTCTGCAACGGAGTGCATTGAAGAAAAT
AAAATCTTACGTCGGATTGCGCGTCACTGTATTGATGAAACGGAAGGGTTGTTTATTACT
TTGCCTGAAGATGATCTCGCCTATCAAAAAACCTTTATTCAAGCCTGTACGGAGTCAGGC
ATTGAAGCGGTGGCTATCGATCCAAAACTTGCGATGCAAATGGAGCCCTCGGTAAATCCA
GCCCTTGTCGGTGCAGTGGTTGTGCCTGATGGTTCCATTGATCCATTTCGCCTCACAGCA
TCAAATATGTTAGATGCCACAGAGAATGGTGCGAAAGTCTTTACCTATTGCGAAGTGAAA
GGGTTAATTCGTGAAGGTGGTAAAGTGATTGGCGTGAACGTTTACGACCATAAAAACAGA
GTGGAACGTCAATTCTTTGCCCCTGTGGTTGTGAATGCTGGCGGTATTTGGGGACAAGGC
ATTGCTGAATATGCCGATTTGAAAATCAGAATGTTCCCTGCCAAAGGCGCATTGCTGGTG
ATGGGACACCGTATCAACAAAATGGTGATCAACCGTTGCCGTAAGCCTGCCGATGCGGAT
ATTCTTGTTCCAGGCGACACTATCAGCGTTATCGGAACAACATCAAGCCGTATTCCTTAC
GATCAAATCGACAATATGATCGTCACCCCTGAAGAAGTCGATATTCTCTTTAGAGAAGGC
GAAAAACTTGCACCAAGTTTAATACATACCCGTGTATTGCGTGCTTACGCTGGGGTTCGC
CCGTTAGTGGCTACCGATGATGATCCATCAGGACGTAATGTCAGCCGTGGTATCGTCTTG
CTCGATCACCAAGAGCGTGATGGCTTAGAAGGCTTTATTACTATTACAGGCGGTAAGTTA
ATGACCTATCGCTTAATGGCTGAGTGGGCAACGGATCTCGTTTGCAAAAAATTAAACAAA
ACCGACCGCTGTGTTACTGCAGAAAAAGCCTTACCTGGTTCAAGTGAAAGCCGAGCGGAA
ACCAACAGAAAAGTCATTTCACTGCCAAGTACCATTCGCTATTCTGCAGTTTATCGTCAC
GGCTCTCGTGCTACTCGCCTGTTGGATAAAGAACGTCTTGACCGCTCTCTGGTTTGTGAG
TGTGAAGCGGTCACCGCAGGGGAAGTTCGCTATGCGGTGGACGAGTTAAGTGTCAATAAT
CTTGTCGATCTACGTCGCCGTACCCGCGTTGGTATGGGAACCTGCCAAGCAGAACTCTGT
GCCTGCCGTGCCGCTGGGCTGATGACCCGTTTTGAAGTGGCAACACCACGACAATCCACC
ACTCAACTGGCTTCTTTTATGGAAGAACGCTGGCGTGGGATTGAGCCGATTGCGTGGGGT
GATGCCATTCGAGAAGCCGATTTTACTAGCTGGATCTATTACAGTTTATTAGGTCTAAAT
GATGTGAAACCGCTTGCAGAGCAAGCTCAACAGGGGACAGATAGCAATGAATTTTGATGT
AGTCATTATCGGTGGCGGTCTTGCAGGCTTAACCTGTGGGGTTGCCCTACAAGAACAGGG
TAAACGTTGTGTGATTATCAACAATGGTCAAGCGGCGATTGATTTCTCATCGGGTTCAAT
GGATTTACTCAGCCGTTTACCAAGCGGTGAGTTTGTCGCTGATTTTTGCAAATCCTATGC
AACTTTCGCAAAACAGTTGCCACAACACCCTTACAGCTTACTTGGCAAAGAGAAAGTCCT
TGCCAAAGCGACACAATTTGAACAACTCGCCACATCGCTCAAGCTCGATTTGGTCGGCTC
TACCGCACAAAATCACCTACGAGTAACGCCTTTAGGTGGCTTGCGTGGAGCGTGGTTATC
GCCAAACAGTGTGCCAACAGTCAAAGGTAGCGAACCTTTCCTCTATAAAACAATTGCGAT
ATTGGGGATCGAAGGCTATCACGACTTCCAACCACAACTGTTAGCCGATAACCTAAAACA
GAACCCACAATTTACCCACTGCGAATTAAGCACTGGCTATCTCAACATTCCAGAGCTTGA
CCAACTGCGTAACAATGCTCGTGAGTTCCGTAGTGTGAATATCGCTCAAGTGTTAGAACA
CAAATTGGCTTTCCGTGATCTTGTGGCAGAAATCAAAACGGCAACCAAAAGGGCAGAAGC
GATCTTCTTACCAGCTTGTTTTGGCTTGGACGATCAAAGTTTCTTCAACCAGTTACAACA
AGCGGTGGAAGCGACGATTTTTGAATTACCAACCTTACCGCCATCACTACTCGGCATTCG
CCAACATAAACAACTTCGCCACCGTTTTGAACGCTTGGGCGGTTTGATGTTAAACGGCGA
CAGAGCATTAAAAGCCGATATTGAAAATGGCAAAGTACAACGGATTTATACCCAGCTTCA
CCAAGACAATGGGATCAGTGCAGAACATTTTGTACTCGCCACAGGAAGCTATTTCAGCAA
CGGCTTAAAAGCAGACTTTGATCGCATTTTTGAACCAGTGTTCCAAGCCGATATTGTTGG
TTGCAAAGATTTCAATGAAACCGACCGCTTGTCGTGGACGGCTAATCGCTTTTCATCGCC
ACAACCGTATCAATCGGCAGGGGTTGCGATCAACGAAAAATGCCAAGTTCGCAAAGATGG
GCAATTTATGGCGAATTTATATGCAACTGGCAACGTCATTGGCGGTTTTAATAGCCTTGA
ATTAGGCTGTGGCTCAGGTGTGGCAGTGGTAACGGCACTTGCCGTTGCAGAAGAAATTGT
GGGGGCATAATATGAACAACATTCAACGTTTAATCGAACAAGCTCAACAAAATACCCATT
CTGCCGTTGTTCATCACGGTTTTGATGAGTCCTTTGAAAGTTGCATTAAATGTACCGCTT
GTACGGCGGTTTGCCCTGTTTCGCGTAATAACCCGATGTATCCAGGTCCGAAACAATCAG
GCCCAGATGGTGAGCGTTTACGCTTAAAAAGCCCTGAACTTTATGATGAAGCACTCAAAT
ACTGCACCAACTGCAAACGTTGCGAAGTAGCTTGTCCGTCTGATGTCAAAATTGGTGACA
TTATTGTGCGAGCGAGAAACCGTCATTTAGATCGCCAAAACAAACCGCTAATGCACAAAC
TGCGTGATGCTATTTTGAGCAACACCGACATTATGGGCAAAATGAACACCCCATTAGCCC
CGATTGTCAATACCATCACAGGTCTAAAAGCAACCAAATTCTTGCTTGAAAAAACCATCA
AAGTGAGCCGTCATCGCTCGTTGCCAAAATACGCTTTTGGTTCATTCCGCAACTGGTATA
TGAAAAAAGAGCAAGAACGCCAAGCCCTTTATCGTGAAAAAGTGGCGTACTATCACGGCT
GTTATGTGAACTACAACAATCCACAACTTGGTAAAGAGTTGATTGATGTGTTTAACGCGA
TGGACATCGGCGTAATGCTACTTGAAAAAGAGAAGTGCTGTGGTTTGCCATTAATGGTAA
ACGGCTTCCCAGATAGAGCGAAGCAACAAGCGAAATTCAACCTTGCAGAACTTGAAAAAG
TGGTGATGAACCGAGAGCTTGACGTAGTAGGGACATCATCAAGCTGTACAATGAATTTGC
GTGACGAATATCATCACGTTTTAGGAATGGACAACGCCAAAGTCCGCCCACACGTTCATA
TCGTCACCAAATATCTCTATGAACTGTTTAATCAAGGCAAAAAACCAAAATTCAAACAGA
TGCCATTACGCATTGCCTATCACACCGCTTGTCACGTTGATAAAGCAGGTTGGGCGCCTT
ACACCCTTGATGTATTAAAACATATCCCAGGGATTGAAATTGTGATGTTACCATCACAAT
GTTGCGGTATTGCAGGGACTTACGGCTTCAAAGCGGAAAACTATGAAACTTCACAAGCCA
TTGGCAATCCGTTGTTCCAACACATCAATAACGGTGGTTTTGACTATGTCGTTTCCGAGT
GCGAAACCTGTAAATGGCAAATTGATATGTCCACCAACTTAACCTGCCTACACCCGATTA
CTTTGTTGGCGATAGCGTTGGAGAGATAGTTCCCTCTCTACCAAACTTCCTGCGTACTTT
CATCGAACCTTAGTTTATTACTCATTAACCCCTTCCCCCACAAACGGGGGGAAGGGCCCG
AAAGACGGATGGGGAAAATTTAACATTATGGTATCTACTGTTCTTTTTATGCAAAATAAT
GTTGAGTAGCTCTAATGAAACATTGATACCTTTCTGCTAATTGTTTATAGGTTTGTTTTA
CTTGTGTAATCAATCTAAATATCTATCAGACGTAATTTCTTTGTGAAAGAAGACAGATGG
TTATTTAAAAAAGGGCTTAAATCCTTGTACTATAAGGCTTTAAGCCACTTTTTAGCAACC
ATTTTTCTACTATGCCTAGGTATAGAGAGAAAAAGAAAAACCCCGATGATTTCTCATCGG
GGCTAAAAATATGGCTCCTCCTGCGGGACTCGAACCTGCGACATATGGATTAACAGTCCA
CCGTTCTACCGACTGAACTAAGGAGGAAAAGAGTTGTAACATAAATGGTGCCTCGAGGCG
GAATCGAACCACCGACACGGGGATTTTCAATCCCCTGCTCTACCGACTGAGCTATCGAGG
CATCTCGTCGTTACGGGGTGCATTATGCTGATTTCCGCCCCTCTCGTCAAACGTTTTTTT
CAAAAAAATAAAAAAATCTGTTTAACGGATCGCTTTTTATTCAATTTGTTTAAAAAACAA
CGTGTTATCTCACGTTACGGTATTTTTGTTGAGCTTTATTCACCTTCACAAGATAATTTC
TTGCTTGAGAAGATGGATGAGCGGTGGTTAAAATTCGATAAATTGCTGACGGATCTAAGT
TATTAATTCGCTCAATCGCCATTAATTTATCATTATCAAACACTCTCAGTACTGCACCAG
CCCCACTATTGTATGCTGAAATCATTGCGTAACGTTTTGATGTAGGATCCGTTATTCCTT
CTAGATACTCATCACGCAAAATCGTTAAGAACATTGTACCAGCATCAATATTCTGACTTG
GGTTATAAAGATAATCACGATTAGGCTGGCCACCAAAACCTTTACGCGCAAAAATATCCC
GTCCAGCTGTACGAGGTACAACTTGCATTAAACCAATCGCATTCGCATAACTTACTGCAT
AAGGGTTAAATGCTGATTCAACTTCCATAATACCCAGAATTAAGCTCATATCAATGCCAT
AGCGTTTTGACATTTGACGAACCAATGGCAAATATCGTCTTGCACGAACTTCAACGTGGT
TTGCAATCATTGGAATCGTGACATAAGTAACGGTATGTCCATTTTTCAAGCGGCGTGTTT
TTAATTTATTTTGCAATAGGTAAGTTGCAAAATCATTAGCAACCGCCACATTGGTTACAG
AACGCCCATATTGATCCACAACTTGACCTGCTAAAAAAGGATTATTGCTAATAGGAACAT
CACCCGAAGCAAATAAATCTATCCCTGTAGCATCTGATCCCATCAATAATGTGTGAATAA
TCGAATTACGCAAGCGGTTGTGATCCGCCAAAGTTTCAATGGTAATTTGACCATCTTCAA
AACTAATATGGCTACGGGTGTAATATTTGTCCGTATATTTTACATAGTCTTTCTGGCTTG
CTTGGAGCAGTTCATTAACGCCCCAAATTTGATCGATATTACGTGAAAATTGCCCCATCA
AAATATCTAATCCATTGGTATTTTTAGAATAATCAGGGCGAGGCTTTTTAGAACCTTTTC
TCGTCGGCGTATCACTTCCACAAGATGCTAAAAAAGGGATCAGTACCAATAACGGCAGGA
ATTTTTTATATTTGTTCATTAGGTTATCTCTTTATTTGGACTCTACAGGCACATAACCTT
CAATATGGACTTCTTTTCCTTCAAACAAAAAATTCACCATTTCTGTTTCAAGAAGCTGAC
GATGTTCAGGGTTCATCATATTGAGTTTCTTCTCATTGACTAACATTGTCTGCTTTTTGA
TCCACTCTGCCCACGCTTGTTTACTGATTGAGTCAAAAATACGTTTACCTAATTCCCCAG
GATAAAGTTGAAAATCTAAACCTTCTGCTTCTTGTTTCAAATATGCACAAAATACATTAC
GCGCCATTTTTCTGTCCTAATGTCAAAGTTAATTCGTCTAAAATGCGTTTTATCGGGGTT
GCTAAACCCACTTCGCTAGGTTGAGTTAAATCATACCAATAATCCGCTGTTGAAGATACA
CGCAAATGATAATTTCCCTGATTTTCTGCCACCCCAAGCGGTAGGATTTCGGCATTTTTT
TGTAAACTAAGTTCCGCCAAAATAGGATAAATATCCAAATGGAAATGGCTAAAAGTATGC
CGAAAGGCAATTAATCGGGTAAATTTCACATTCTTGTCTGAAACTGACCGCTTGAGATCC
TCTAAATGTTCAAATTGCGGAAAGACATAAAGCCCACCCCAAAGCCCTTTTGCTTCACGC
TTTTCTAATAAGACCTTTGTCCCCTGTTTTAAAATCAAAAAGTAGCTCTGTTTTTCAGGC
AACGCCTTTTGCGGTTTTTTGGCTGGAAAATCCGCCCAAGCCTGCTGGGCATTTGCCTGA
CAGCCCTTTTCTAACGGGCAAAGGAAACATTTCGGCTTAGATCGTGTGCAAATCATTGCC
CCTAAATCCATCATCGCCTGATTAAAATCCGCAACTTGCGAAGTTGGTGTAACACGAGCG
GTCAGATCCCACAATTTATTTTCAACCGTTTTTTCGCTCGACCAACCTTCAACCGCAAAA
TAACGAGAAAGCACACGTTTAACATTGCCATCTAAAATCGGGTAAGGTGCATCAAGTACC
GAAGAGAGTACCGCCCCAGCCGTACTTCTGCCGACACCTGAAAGTGCAAACACATCAGCA
AAATCTGTCGGAAATTGACCGCCAAATTCATCTCTAATTTGTTGTGCAGCCTTATGCAAA
TTCCTTGCTCTTGCGTAATAGCCTAACCCCGTCCATAAATGCAACACTTCATCAATGGGT
GCATTCGCTAAATCAATAATAGTGGGAAAACGTTGAATAAAACGCTCAAAATAGGGAATA
ACCGTTGCCACTTGAGTCTGCTGTAACATCACTTCAGATAGCCAAACGCCATACAAGGTT
TTATTTTGTTGCCACGGCAGATGTTTACGCCCGTATTGCTGATACCACGCCAACACGCCT
TTGGCAAAAGGGGCATCCACACGAGATTGTGCCAAGGGAAATTCGGATTTTTCTTTTTTC
ATTTAGATAATGATATAAGTCTTAATAATAGGGGCTGATCAACGTTAGCTCCAAAGAAAA
TATTTCTATAGTTCTTTTTGGTTTTCCCACACACAAACAGGGATTATAAACAACCATTTT
ATCTAACATGCTAAATACTTTACCTACATATCATTACTCAATAGACCAATTTCGATTGAA
TCAATCTCACCATCTCTTGTAACGCTTCTGTTGGAGGTGTGTCTTGATTCATAAACCAGC
GGAACAGCTCTGGATCGGTATAGCGAAGCATTTCCACGAAAGTGTACTGTTGCTCTGCGG
TCAAACTATCAAAATGTTCTTGATAAAACGGCATAATCATTTTATCTAATTCACGCATAC
CACGACGGCATTCCCATTCAATTCTAAAACGACTCATCAGTTTACCTCCGTAATGCGTAG
CTCTCTTGGCACTTCAAAAACGGTATTTTCTTCACAACCTTCCAGTTCTTCAACTTTGGT
GACACCGAGTGTTTTTAAGTGTTCAACCACAGACTGCACCAACACTTCAGGGGCAGATGC
ACCCGCGGTAATGCCGATCGTTGTCACCCCTTGTAGCCAGTTTGGATCGATGTCCTGTGG
CCCATCAATTAACTGTGAGGGTGTTCCCATTCGAGAAGCTAACTCGGCTAAGCGATTTGA
GTTGGACGAGTTTTTAGATCCAACTACTAGCACTAACTGTGCTAATTTTGCCAATTCTCT
TACCGCTTGCTGACGGTTCGTGGTGGCATAACAAATATCATTTTTACGCGGACCTTGAAT
TGCAGGGTATTTCTGTTTTAAGGCTTCGATCACATCAATTGTATCGTCAATAGATAAGGT
GGTTTGGGTCATAAAAGTAAGATCTTCATCTTCTTTTAAGCCAAGTTTAGCAATATCTTC
CACATCTTCTACAAGGAAAATGCCACCTTTCTCATTATCATATTGCCCCATTGTGCCGAC
GACTTCGGGGTGTCCTTCGTGTCCGATTAAAATCGCTTTTGTGCCTTTCTTACTCGCTCG
AGCGACTTGCATATGCACTTTGGTTACAAGCGGGCAGGTTGCGTCAAAAACTTTCAATTC
ACGACGTTTGGCTTCGTGGCGAACCGCTTGAGAAACCCCGTGTGCAGAGAAAATCACAAT
AGCACCATCTGGCACTTCATCAAGCTCTTCAACAAATATCGCCCCTTTGGCTTTTAATCC
GTCCACCACAAAGCGATTGTGTACAACTTCGTGACGCACATAGATCGGCGCACCGTGAAT
TTCTAAGGCAAGCTCTACAATTGAAATAGCACGATCTACACCTGCACAGAACCCTCTTGG
GTTCGCTAAAATAATGTTCATTTAATTACTCTTTTTACTTTTACGATGTTCTAAAATGGA
TTCTAAAATCAGCAATCCTGCCCCCACCACAATACCAATATCGGCAATGTTAAATACAGG
ATAGTGATAAATGTCCCAATAAAAATCTAAAAAATCAACCACATAGCCATTATAAGCACG
ATCAATCGCATTGCCGATTGCCCCACCAATAATTAAGGCATAAGCTGAATTTTGCAGTTT
GAGCTCCGCTTTATTTTTAAACAGCATTACAATCAATGCAATAGAAATGACAATAGCTAA
ACCTAAAAAGAAATATTTTTGCCAGCCTGAATGATCCGCTAAAAAGCTAAACGCCGCCCC
ATAGTTTCTCACATAAGTAAGATTAAAGATCGGCAGAACATTCACGCTTTCATAAAGCTC
AAAGCGTTGTACCACAATGTATTTGCTCAATAAATCTGTGATTAATACCACGACACTTAA
CCACAACCACGATAAACCTGTTTTTTTCATTTTATTCCTTAAATTGCTTCTTCGTTCTCT
TCACCCGTACGAATACGAATAACACGTTCTACATCATACACGAAAATCTTACCATCGCCG
ATTTTGCCTGTTTGTGCCGTATCAATGATCGCTTCAATACATTCATCAACTTGCTCATCA
GCCACAATAATTTCTAATTTTACTTTCGGCAGAAAATCAATCGCATATTCTGCCCCACGA
TAAAGCTCCGTATGCCCCTTTTGACGACCAAAGCCTTTCACTTCAGTAACCGTCATTCCC
GTAATGCCCACGTCCGTCAATGCTTCACGGACATCATCTAATTTGAATGGTTTAATAATG
GCTTCAATTTTTTTCATAAGTTATCCTATCTTCTCGCTGATTTCGGTCTAAAACTCTCAC
AAATTTCAGGGTGAGTTTCAATATAAATGTCGCTTAAAAGTTGTAAACAGTAGGGAACTG
CACTGAAAACACCACGAACAAGCACTTTTCCATCTTGATCTTTCACCCCTTCCAAAGTTT
CTTTAATTGCTTTTGGCTGTCCTGGTAGGTTTAAAATCAGTGAGCTATGTCGAATTGCTC
CCACTTGACGAGAGAGAATAGCCGTTGGTACAAAATGTAGGCTCACTTGTCGCATCTGTT
CGCCAAAGCCAGGCATTTCTCGATGGGCAACAGCTAAGGTCGCATCGGGTGTAACATCAC
GTTTAGCAGGGCCTGTACCGCCTGTGGTTAGGACTAAATGGCAAGCGTGGTTATCGACTA
ATTCAATCAATGTTTGCTCAATAAGTGCTTGTTCATCAGGGATTAGGCGAGTTTCAAGCT
CAAAAGGTGTGGTAATGGCAGTTTGTAACCAAGCCTGTAATTCAGGAATGCCTTGATCAG
CATAAACACCGGCAGAAGCTCGGTCAGACACGGAAACTAAGCCAATTTTTAAGATTTCTT
TGCTTAAACAAGCGGTCATTTTCTTTCTCTTTTTGCAAATTTAGACAGCTTGTTATTTTA
CCTTGAGAGCCTATTTTTCTAAAGTCTTAATCTTAAAGATGAAGTAATAATATTGAAAGA
TAATCACAGCAATTAAGATCAGTTTGCCGATGATGTGAGGGATTACAAAGAAAGCAAAAA
TACAGAATGGCACAGAAAACGCCAAAATACTGATTTTCTGTTTAAGTGTCATGGCTCGTG
TTTGATCGAAAGACTTGAGATATTTGGAATAGATAGAGGTAGATAAAAACCACTGTTTTA
GTCGTTTAGAACCTTTGCCAAAGCAATATAATGCTAAAAGCAAAAACGGAGTGGTTGGTA
ATCCAGGTACAATAATACCGATTAAACCTAATATCATTGAGATAAAACCGAGTAAGATGA
ATAGTGCTTTCATGTATTTAAGGGAAAAGTAGTGATGGATGTTGATAATACGTTAATTCA
ATTCATTTTTCAACGAAGCAAGCAACTAGAAAGTATATAACTATTTTTACAGCCTAAAAA
AGCATAGTGGACAAAAGAGTTGGTTCTGTTTTTCTAACTTTCACTAACTCTTTTGATTAC
GGCATCCCTAAAATATGAATTGAGATAGGGACGATTAGTTTCCTCTCAATGACATTTCAC
CTGTCGCAAAACGGCGGATAATTTCCCCTTGTTGCAGAATCAATTCCCCTTCTTCATTAA
TTCCAAGGGAAATCCCGTGAATTTCTTCATTTTCAGTGATTAATCTAACCGCTTGATGAC
GGAAAATATCAAACTGTTGCCAACGTTCTGCGTAGGGTTCAAAGGTGGTTTGTGGATAAG
TCACTAGGGCATTTTGTAAACGTTTAGCTAGCTCAGCAACCAGTTGGGAACGATCTATCT
GATGTTCTGAGAGATCGCTCCAAGCCTGCGTTACCACATTTTTATCGACAGTGTTCATTC
CTAAATTCAAGCCGATGCCAATCACAAGGTAAATTCCCGTTTTATCGACACGGCTCTCAA
TTAGAATGCCCCCCATTTTTTTACCTTGATAGTAAATATCATTGGGCCATTTAATTTGAA
TATGCGGTACGTTCAGTGTTTGGAAGGTCTCGGCAATTAATACTGATACCACTAAACTTA
GTGATGAGAGCTGTGGAATATCCAATGAAGGATAGTGCCATAACATTGAAAAATAAACGT
TTTGACTTTCAGGTGAATACCACTGCCGTCCACGTCTGCCACGCCCCGCCGTTTGGGACT
CTGCAACACAAAGTGAGCCTGATGGCAAGGTTTTATAGTGAGTCAGTAGGTATTCGTTGG
TGGAGTCAATCTCTTTAAATACAAGAGCTTGTCCTTGCGTTAATGCCGATGTAATTAAAT
GTTGATCAAATCCCATTGCCAATTACCTTGTCACAAATTCACTATCCACTTCGCCCTGTC
GTCCCATAAAACGTACTTCTGGGTGTAATTCCACGCCAAATTTTTCACGGACTTGACGAC
GGACTTCTTTGGCTAGTGCCACAACATCAGTCCCAGTAGCATTCTCTTTATTAATCAGCA
CCAACGCTTGTTGGGTATGAACTGCCGCTCCACCGATTTGGAAGCCTTTTAAATTTGCTT
GGTCAATCAACCAGCCCGAAGGTAATTTGACCGAACCGTCCGCTTGCGGATAGTGTGGAA
TATTCGGGTAAGCGGTCTGAATCTGTTGAAATTTTGCAAATTCCACTACGGGATTTTTAA
AGAAACTACCCGCATTACCAAACTCATCAGGATTTGGTAATTTCGTTCGGCGTACGGCAC
AGACTTCATCAAACACTTGCTGTGGCGTTACTGTGTTTGGATCAAATTGTGCCAAAGAAC
CGTAATTTAAAACAGGTTGCCACGCCTTTGCTAACTTCAAACCGACAGCCACAATCGCAT
AATGCTCACGATATTGATGCTTGAATACACTTTCTCGATAGCCAAACTCACACTCGTTTT
TCGTTAAACGGAACAGCTCACCCGTTTTGAGATTTAGTACATCGACATAATCGCAAACAC
GCTCAAATTCTACCCCGTAAGCCCCGATATTTTGAATCGGTGCAGAACCAGCAACACCAG
GAATTAACGCCAGATTTTCAAGCCCGCCAATTCCTTGCTTCAACGTCCATTGCACAAGTT
CGTGCCAATTTTCACCACCAGCAACTTGTAGATAGTGAAAGTGGTCGTCTTGACGATGCT
CGATCCCTTTGAGCTTATTGACTAATACTGTGCCGTCAAAATCATCTAAAAACAGTACAT
TAGAGCCTTGCCCTAACAATAAAATCGGTTGTTGTGCGTGATCAGCTTTTTGCCATTCGG
TTAATAGTTGTTCAATACTGTTGAACTCGATAATGACCGATGCTTTTGCAGGCAAATGAA
AGGTATGAAATGGGGTTAAGGTCTGACTCATTGACTACTCCAAATTCTGAATTTGCTCAC
GCATCTGTTCAATTAACACTTTCAACTCAACGGCAGAATTAGTGACATCAGCGTTAATCG
ATTTTGATGCCAGCGTATTCGCTTCACGATTTAGCTCTTGCATCATAAAGTCTAATTTAC
GTCCAACTGCACCGCCTTTTTTCAAAATAGACGTGGTTTCTTTGACGTGTAGCTGTAATC
GGTCTAACTCTTCCGCCACATCGACTTTTTGAGCCAGTAGTACCATTTCTTGCTCTAAAC
GTTGTGGATCAAGTTGCAAGTTCAGTTCATCAAAACGCTGTTGCAAGCGGTCTTTTTGCC
ACTGTAAAACGCTCGGCATTTGAGCCTGTACTTTTGTCGCTTCTGTGGCAATAGCGTCTA
AACGCTGTTGAATTAAGGCTTGTAAATTCGCCCCTTCACGTCCACGCATTGCAATAAATT
CTACAAGGATCTGCTCAAAACCGTCTAATAAATCTTGGCTGATCTGGTCGAGATCTTGAT
TTTGGTTATCGACAACCCCAGGGAAACGCAGAATATCCACCAAGTTAATTTCGCCTTCTT
GAGCCGTTTCTTTTAGCCATTGTAATGAACTTATCACCTGTTTGGCATACTCTTGATTTA
AAGCTAAGCCATTGTTTTGATTAGCATTTAATTCAATGCGTAAACTACACTCTACTTTAC
CACGGGTTAGTGTCGTACGCAGACGTTCACGCAAGGTCATTTCCAAATTGCGAAAGGCTT
CAGGCAGACGGAAATAAGTTTCTAAAAAACGTTGATTAACCGAACGGATTTCCCATACGG
CGTTACCCCACTCTTTTTTAAGCTCAAGGTGGGCGAAAGCGGTCATACTGTAAATCATTG
TACTCTTTTCTCTTTGTTACAAAATTTGGCATATTGTACTTGGTATTCTGCTAGAATAGG
GGAAATTTTTTAGAGAAAAGGAATAAATATGCGTCCAAATAATCGTCCTGTTGATCAAAC
TCGTCCTGTAAAAATCACTCGTAACTATACTCGCTATGCCGAAGGGTCTGTGTTGGTGGA
ATTTGGTGAAACCAAAGTGCTGTGTAATGCCACTGTCGAAGAAACTGTACCACGTTTTCT
CAAAGGGCAACAACAAGGCTGGGTGACTGCCGAATATGGTATGTTACCAAGAGCAACCCA
TAGCCGAACCCAACGTGAAGCGGCGAAAGGCAAACAAGGCGGTCGTACAATGGAAATTCA
GCGTTTAATCGCTCGCTCTTTGCGTGCTGTCGTTGATTTGAAAGCCTTAGGTGAGCGTAC
GATTACGGTAGATTGTGATGTAATTCAAGCCGACGGCGGTACACGCACAGCGTCTATCAC
AGGGGCTTGCGTTGCGTTACACGATGCGATTAACAAATTGATCGCCGATGGCTTATTGAA
AGAAAACCCGATGAAAGGATTGGTGGCAGCAATTTCTGTAGGGATTGTCGATGGGCAAGC
GGTCTGTGATTTGGAATATGTGGAAGACTCTAACGCAGAAACCGATATGAATGTGGTGAT
GGTTGAAGACGGTCGTTTAGTGGAAGTACAAGGCACTGCCGAAGGTGAACCGTTCAGCCA
TATGGAATTATTGCAACTCCTTGATTTAGCACAGAAAGGGATTGAGCAGTTGTTTGAAGC
ACAGCGTCAGGCGCTAAATGCAACTTCTGATGTTATACGATAGTCGTACAAAAATTAAAA
TTTTAAGAAATCATTTAGGGGATTATTCCCAGCAATATTGGGGCATAGTAGACAAAATAG
TCGCTATGCCAATTTTTTGAAACATATTATGTCAAAATAACTTACTCAACCAGCCCAATT
TTGAACCTAAAACATTAAAGTAGTTGTAATCTTTTAAATGCAATAGACGCAACTTATCCG
GGCTTTTTTGCACAAGAATACGTTCATCAGGGCTAAACGGCAGTAAACGTTGGCTATCAC
AGCTAATCACTAAATTTGACTGATTGTACTCAGCAAAACGCATTGAAATAACACTATCGC
CATCGACAACCAAAGGACGAGAAGAAAGGCTGTGCGGGTTCATCGGAACAAGAGCAATCG
CATTTAAATTAGGGGTTAAGATTGGGCCACCAGCAGAAAGCGAATAGGCGGTTGAACCTG
TAGGTGTTCCAATAATTAACCCGTCGGAACGTTGCGAAAAAGCAAATTTGCCATCAATAC
TCACTTCAAAATCAATAGTACGAGCGATTTGGCTAGAGTGAACGACAACTTCATTGAGAG
CATTATTTGCTTCAATGATCTTACCATTTTGCTCAATTTTCGCATCAAGTAAGAAACGTT
CTTCAATCATAAACTCGCCACGCTCAAGACAACTATGCAGTTGCTCAAAGGCTGTTTGAG
GGGCAATATCTGTTAAAAAACCAAGATTTCCACGGTTAATGCCAATCAGTGGTACACGAT
ATTTCGCTAATTGCCGAGCCATACCCAGCATATTACCATCACCACCAATCACAATTACTA
AATCCGCCCATTTTCCAATTTCTGCAATGCTCATCGGGTTAGCTAAATTGAGTTGAGTGG
CAATTTTTTCTTCGACTAACACATTATATTTACGATCTTTTAGCCAGTTATACACAGCTA
AATGCGTTTCTAAAGCTATATCGTGACGAGGTTTGCCGACAATCGCAATGGTTTGAAATC
TACGGTGCATCATTTGAACTCGTTATCCAATAAAATTGGGCTATATGGTAGTACGCAATC
TGCTGTTTGTCATCTTTTTCCTATCAGCTTACTGATTGTTTAAATCTTAGGGATAAATAA
AAAATTACCCTATAAAATAGGGTGTTATCTATTTTATAGGGTTAGCATGAATTTAACTAA
AAATGAACTAAATAAAAGAGTTATTGATGATTTCTTATTCGTTTTATAGCGTATAAATTA
ATTTTTATTCATCATCCTAGAAACTCTTTATGTTTAATCAATCGCCGGTGTATATTCACC
TTTTGCAATTGTATCTTTGATACGCTCTGCTTCACTCAATACTTGAGCTAATAAAGCCTG
AACGTTTTCTAAGGTCGCAATTGGACTTAAGGTGGTCATTTTTAGCGATTGTATGTTGTT
CACTTTGGTTACGCCGATATTCGCTTCGCCACGGGCAAAGAGTTCATCTGCGACGTTTTG
GTTCAAGGTATCAACAAACTCTGCTGGGTAGTCTTGCGGTACAACACGGAACAACACGGA
GGCGAATTGAGGTTCAACTAATAGCTCTAAGCTGTCGGTCGCTTTGATGTAGTCTGCAAC
GGCACGGGTCAATTTTACGCCGTGGTCAATCATCGAACCGTAGAGATTTTCACCAAGGGC
TTCCACCGTAAACCATAATTTTAATGCGTCAAAACGACGGGTGGTTTGTAGTGATTTTGC
GACTAAGTTTGGCACGCCGTGTTCTTCGTCATACTCTGAGTTGAGATAATCTGCTTTGTA
GTCGATGTAGCGGTATTCGTTTTCATCTTTTAATAAAAACGCTCCACAAGAGATACTTTG
GAAGAAGTGTTTGTGGAAATCAAGGGTGATTGAGTCGGTGAGCTCGATACCGTCTAGGAA
GTGGCGATATTCATTGGATAGCAGTAATGCACCGCCCCACGCCGCATCAACGTGTAACCA
AACACCGAATTTGTTGGTAATCGCACGAATGGCTTTGAGTGGATCGATCGCCCCTGCGTC
CGTTGTGCCTGCTGTTGCCACAACGCAAGCCACAACTTTGCCTTCTAAATAAAGTTTGGC
TAAGGTTGCTTCTAACGCATTGGTGTCCATTTGGGCATTTTCATTGCACGGTACGGTCAC
TACAGATTGGAACCCCATTCCCATCATTGCCATATTTTTTTGCACGGAGAAGTGTGCGTT
TTCTGAGCAAACCACTTTCACCTTTTGCATTGCATCAGGCGGAATACCGTCACGTTGCAC
CGACCATTCCGTGCCGTCCGCATTTTTCCAGTATTTTGCAATGCACGCATCACGGGCAAG
TAATACGCCCATTAGGTTAGATTGCGTACCACCTGAGGTGAAAACCCCCGCTTGTCCTTT
GTCGTAGCCCACTTTTTCACGCAACCACTCGATGAGTTGCACTTCCATTAATGAACCTGC
TGGGCTTTGATCCCAAGAGTCCATTGATTGATTGGTGGCATTGATTAATACTTCGGCGAT
TTGGCTGGTGACCATTGTTGGACAGTGTAAATGAGCCAAAGAGTGTGGGTGGTGTACTTT
TAAACTTTTGTTGAGGAATAATTCAATTAAGCGATCTAGGGATTTAGCAACGCCTAAGCC
TTCTTTTGGCGGGTTAAAGGCAATTTCTGAGCGTAGCTGTTTAATGCTACCGCCAGTGTA
CATTTTTTCATTTTGTAGCCAGTTACTCACCGCTTGTACGGCAGTTTCCATTGATCTTTG
AACCTGTTGCCATTGCTAATTGGTTACCACGGAATGTACCTGTGTGTCCTGCTGGTTGCC
AAGCGTCAAACTCTTTTTTGATCGCAAGTACAGCAAGCGGTAAGCTACCACCTACAGCTT
TTGACATCACAACAACATCTGGCTCAATGCCTGCGTGTTCAAAGGCAAACATTTTACCTG
AACGACAGAACCCTGCTTGGACTTCATCTAAAATCAACACAATCCCGTGTTTTTTCGTTA
CTTCACGGATTTTTTGCAACCATTTCACTGGTGCAGTCACTACACCGCCTTCACCTTGAA
TTGCTTCAAGAATAACGGCTGCTGGTTTTACCACACCGCTTTCAACATCTTCGATAAAGT
TCTCAAAATAGTAAGTTAAAGCATCAACACCTTCTTTACCACCGATACCTAATGGGCAAC
GGTATTCGTGTGGATATGGCATAAACTGTACGCCTGCCATTAAGTTTTGCACGGCATTTT
TCGCATTAAGGTTACCTGTCATTGAGAGCGAACCGTGGGTCATACCGTGGTAGCCACCTG
AGAATGCAATTACATTACCGCGACCTGTATAGGTTTTCGCTAATTTGATTGCTGCTTCTG
TGCCGTCCGCACCTGACGGGCCACAGAATTGTAAACGGTATTCACCTTTCGGGAAGAAAG
AGAGTAGTTCTTCGGTAAAAGCATCTTTTAACGGCGTAGTTAAATCAAGGGTATGAAGCG
GTAAACCACTTGCTAATACATCTTGAATAGCCTGAATAACGGCTGGGTGATTATGTCCGA
GTGCTAAAGTACCTGCACCAGCCAAGCAATCTAAATATTCGTTACCTTCAACGTCAGTGA
CCCAGCAACCTTGTGCTTTTGCAATTGCAAGCGGTAATTTACGAGGATAACTACGAACAT
TCGATTCCATTTCGTTTTGACGAGTTAAGTAATATTCGTTAGTTGCTTGATTGATCGGAT
TTACAGGAATTGTTGTCATTTGAAAATAGACCTTCTATAAGAGGTTAAAAAAATAAGTCG
GGTGCCTTGCGGGAAGCCTAAGCTTTCTTATCTTGAAAGATAAGATGCCTTGGGGCATTT
GACTCGCTACTTATTAAAAAAAGCGTTTCAGCTTTTTTGTTTTTACCCTATTGCTCCCTA
GGATTGGATAGGTTGGAAACAACGCCTCAAATGTTGGGTTATATTTGAGGACGGCGTATA
GTAGCGATTTTTAAAAAAAAGAAAAGTTTTTTCTGAATAAAACTTTACCTGTGATACAGC
GAGCTTAATTGTTTAGAATAAGTCTTTGGGAGATTTTTGTAGGGATGTTATTTTTAATTT
GTTGTTTGGCGTAATCAATTGCATAGAAAAACGCTCGCTCACTTGCCCCACCATGGCTTT
TTACAACCACGGACGATAAGCCGAGCAGTGTGGCACCGTTATGGCGATCAGGGTTGATCT
GTTGTAGCTTTTTATAGTAACGATAAAAGATTAAACGTAGTAAATAACGTTTGGTATTGC
GACAAAGATGTGAATCTTCCGTTGTTTTTTTAAAGAGTGAAAGGATATTTTTTGCCGCAC
CTTCAAGTGTTTTAAGTGCAACATTACCGCTAAATCCATCGCAGACAATTACATCAGCAA
GATGATTCATTAATTTATCCCCTTCTAAGAAGCCAATGTAATTTAGATGATTACATTGTT
TTAATTGCTGGTGAGCATCTCGAATTTGCTGTGTTCCTTTATGCTCTTCTGTTCCAATAT
TCAGCAACGCTAAACGTGGATAGACCAAATCCAACATCACTTCTGCAAACACATTGCCCA
TTTCCGCAAACTGAAGCAATAGTTCACTATCTGCTTCAACGTTTGCACCAAGATCTAACA
TCACACTTGAGTTGCCGTTAATTGTTGGAATCAAAGATGTTAATGCGGGACGATCAATGT
TTGGCAAGGGTTCAATCAATTGTTTTGCCAGCCCCATTAGTACACCTGTATTTCCGCCAC
TTACACAGCCTTGAGCATTTCCATTTTCTACCGCTTCAATCGCTAAACGCATTGAACTGC
CTTTACTTTGACGAATCGCTTGCACAAAAGGCAAGTCTGCTTCGATCACTTTTGTTGTAT
GGACTAATTCGATACGTTGTTGAATATCGGGAGAAAGTTTATTGAGATAGGGGGATATTT
CAGCTTGGTCTCCGAACAAGATGCAACTGAGTATTGGATGTTGAGCCAACGCAAGTGATA
ATGCGGGGATAGTAATACGGGGACCAAAGTCCCCGCCCATCGCATCTAACGCAAGAGTTA
GATGAGTCAATTTAAACCTCTACGAGATCCAATTGATTATTTGATTTTACGACCACGGTA
ATAACCGTCAGCGGTAACGTGGTGACGTAAGTGGGTTTCGCCACGTGCATCTACAGATAC
TGCAGCTGTGGTTAATGCATCGTGTGAACGACGCATATCACGACGTGAACGAGATTTCTT
ATTTTGTTGAACAGCCATTGGCTATACTCCTACTAGATCTAGTTTTTCTTTAAATTAGCT
AATATTGCGAAAGGATTTGGTTTCTTTGCCAGTTCTTCTGGTAATTCGCCAAAAACTAAT
TCGCTTTCGGACACTTCACAGTGTTCATCGGTATGCATCGGCACTAGGGGTAATGACAGA
ATGAATTCGTCTTCTATCATATCTAGCAAATTTATCTCACCAAAAGAATCAACTTCAATT
GGTTCATAAATCTCGGGCAAATTGTCCGCCTGATCCATATTAGACACTGGACTGAAACAA
AATGTGCAGTCGAGTGTTTGCGTAAATGGGTTACTACAACGTTGACAGTCTAGCTCCACA
TCAACTTTCGCACTGCCTTTAACCACTGTGAGTTTTTGCGGATCAACATATAACGATAAA
GTAACTTGTGCATCGCCCAGCACTTGACCAACAGATTCACCCAAACGGCTAAGTAGGTTC
GCAGAAATGTAGCCTTCGTAGTCCATTCGACGCTGAGCGTCTTTATATGGGTCAATAGTT
AGGGGTAGTTTTACCTTTTGCATAGGGTACGAATATTACAGATTTTGAAGTAACTAGTCA
AAGAGAAAATCTGGATTTGTAAAAAATCCGTAGAATCATGCCGCTTATATGTATCTATTA
CATTATTTTGTGAAATTTAGTAGCAATCCCATCGCTTATATGTTAAAACGTTCGCCGTTT
TTATTTAACTTACAAGAAGGAAATGCAAATGTCATTACAAGCAATTATTGAAGCGGCGTT
CGAGCGTCGTGCTGAAATTACTCCAAAAACTGTTGATGCACAAACTCGTGCGGCTGTCGA
AGAAGTGATTAAAGGATTAGATAATGGTTCACTGCGTGTTGCAGAAAAAATTGATGGTGA
ATGGGTTGTTAATCAATGGGTGAAAAAAGCGGTTTTACTTTCATTCCGTATCAACGAAAA
CGAAATCATTGATGGTGCAGAAACTAAATACTACGACAAAGTGCCGACCAAATACGGTGA
ATATAGCGAAGAGCAGTTCAAAGCAGATGGTATCCGTGCTGTTCCAGGTGCCGTTGTGCG
TCAAGGTTCACACATCGAGAAAAACGTAGTATTAATGCCATCATTCGTAAACATCGGTGC
TTATGTTGGCGAAGGCACAATGGTGGATACTTGGGTAACGGTGGGTTCTTGCGCGCAAAT
TGGTAAAAACGTGCATTTATCAGGTGGCGTAGGTATCGGCGGTGTGTTAGAGCCGTTACA
AGCTAACCCAACGATTATTGGTGATAACTGTTTTATTGGCGCACGTTCTGAAATCGTAGA
AGGTGTGATTGTTGAAGATGGCTGTGTGATTTCAATGGGTGTGTTTATCGGTCAATCAAC
CAAAATCTATGATCGTGAAACAGGCGAAATCCATTACGGTCGTGTTCCTGCCGGTTCTGT
GGTGGTTTCAGGTAGTCTTCCTGCAAAAGATGGTTCACACAGCTTATACTGTGCAGTGAT
CGTGAAAAAAGTGGATGCGAAAACATTAGGTAAAGTGGGTCTTAACGACTTATTACGTTC
TATCGAAGAGTAATTTTCGCACTGAATGGCACAAGCAACGGCTTGTGCCTCTTTTTTGGA
GATCTTGTATGACGACCTATTCGCTACGTTTAAAAGCCAAAAATGAGCTCACGCCGCATC
CAACGGCACAATATTGGCGTAAATGCCAAGTTGAAGAACTTTTTGATTTGCCTTTTATGG
ACTTAGTTTTTCGGGCGGCAGAAATTCATCGACAACATTTTGATCCAAATGCCATTCAAC
TTTCTACGCTACTTTCCATTAAAACGGGCGGTTGCGCTGAAGATTGTGAGTATTGCCCAC
AATCTGCCCGCTATGACACGGGTGTTGAAAAGCAAAGTATGCTTGATGTGAACTATATTG
TTGAGAAAGCCCAAATTGCCAAGGCTCGAGGAGCAAGCCGTTTTTGTATGGGAGCAGCGT
GGCGAGGTCCTAAACCTAAAGATATTGAGACGGTCTCCGCCATCATTAAAGCGGTCAAAT
CCCTAGGTTTAGAGACTTGCGGTACTTTCGGTATGTTAGAAGAAGGTATGGCGGAAGATT
TAAAAGAAGCCGGATTAGATTACTACAATCATAATTTAGATACCGATCCGGAACGCTATC
ATCAGGTCATTCACACTCGTTCTCACGATGATCGAATGGATACCTTAGGTAAAGTGCGCT
CCGCAGGGTTAAAAATCTGTTGCGGCGGTATTGTTGGTATGAATGAAACAAGAGCTGAAC
GAGCCGGACTTATCGCCAGCTTAGCCAATCTTGATCCTCAACCAGAGAGCGTGCCGATTA
ACCAATTGGTTAAAGTGGCAGGCACACCACTTGAAAATGCAGAAGATCTCGATTGGACAG
AATTCGTGAGAACCATTGCTGTTGCGCGTATTACGATGCCAAAAAGTTATGTTCGCCTTT
CAGCCGGGCGTAGCAATATGCCAGAAGCCATGCAAGCCTTGTGTTTTATGGCCGGCGCAA
ACTCGATCTTTTATGGGGATAAATTATTAACGACGGAAAACCCAGAAGAAGATGGCGATA
GAGTGCTGATGGAAAAATTGAATTTATATCCATTAAGTTGTTCGAATGTTGAATGATAAA
AGTAATTACAACATAAGTAGCTAAATTCTCTCCCCTCTCCCTGTTTTTTCTTGTAAACGA
AGCAAAAACTGCCCCTCTCCCACAAGGGGCGAGGGTTAGAATTTGATAACATTGCAAAAT
CTTGCTCATTTTTAACCGCTTGTAAGGATAATATAATGAAAAAAATCTTGTTATTAAACG
GACCTAATTTAAATATGCTAGGGAAACGAGAGCCCCATATTTATGGTTCACAAACCTTAG
CCGATATTGAAAACCACCTCCAACAATTAGCGAAGGCAAGAGGCTATTGTCTAGAGTATT
TTCAAGCAAATGGCGAAGAGCCGATTATTAACCGTATTCATCAATCATTCCAAAATACCG
ATTTCATTATCATTAACCCCGGTGCGTTTACTCATACCAGCGTTGCCTTGCGTGATGCTT
TATTGTCAGTTGCTATTCCTTTTGTTGAAGTCCATTTATCCAACGTACACGCCCGTGAAC
CTTTCCGTCATCATTCCTATTTAAGTGATGTCGCAAAAGGCGTGATTTGTGGATTAGGGG
CAAAAGGTTACGATTACGCCTTAGATTATGCTATTCAATTTCTAAAGAGAGGGAAATAAA
TCCATTTTTTGTTGTCTGAAGTAAAAAAAGAAAACTGAACTGCTACGATTAGTGGCAAAT
TTGCTAATAAATTCGGCAAATTTATCAGATTTTCGTCGCAAATTAATAAAATTTCAGGTA
ATCTACGCAAAATTTTGCTCTATGTTCTTTGAACATAGAGTTTGTTTATTTTTACATTCA
AATACGGATCTCATTATGGATATTCGCAAAATTAAAAAACTTATCGAGTTAGTTGAAGAA
TCAGGCATTACTGAATTAGAAGTGTCTGAAGAAGAAGGCACAGTACGTATTAGCCGTGCA
GCACCAGCAGTTGCACCTGCGGCAGTACAATATGTTGCTGCACCACAAGCAGCGCCAGCA
CCTGCAGCAACCCCTGCACCAGCAGCTCAAACAGCACCTGCGGCAGCGCCAGCACCAACA
GCGGAAGTATCTGGTCACGCGATTCTTTCACCAATGGTAGGAACATTCTATCGTAGCCCA
AGCCCAGAAGCAGCTCCATTTGTTGAAGTGGGTAAAACCGTGAAAGTAGGCGACACACTT
TGTATCGTTGAAGCAATGAAAATGATGAACCGTATCGAGTCAGACAAAGCAGGGGTAATC
AAAGCAATCCTTGTAAACGACGGCGAAGCGGTTGAATTTGATCAGAAACTCTTCATTATT
GAATAATCCATTTCTTACAAGCGGTCAGATTTTTGCAAAAAATTGCACGAAAAAGACCGC
TTTCAATTAAGGGTATCTCTTATGTTAGAAAAAGTTGTCATTGCAAACCGTGGCGAAATT
GCATTGCGTATTCTGCGTGCGTGCCGTGAACTTGGCATTAAGACGGTTGCTGTTCACTCA
ACGGCAGACCGTGAGTTGAAACACGTTCTCCTTGCGGATGAAACAGTATGTATCGGTCCT
GCGCCATCAACAAAAAGTTACTTAAATATTCCTGCGATTATTGCCGCTGCAGAAGTAACT
GGTGCTGATGCGATTCACCCTGGTTATGGTTTCTTATCTGAAAACGCAAACTTCGCAGAA
CAAGTAGAAAATTCAGGCTTTATCTTTATTGGTCCAACAGCAGATGTAATTCGTTTAATG
GGCGATAAAGTTTCTGCAATTAATGCGATGAAAAAAGCAGGCGTACCTTGTGTGCCTGGT
TCTGGTGGCCCTATCGGTAATGATGTCGCCAAAAATAAAGAAATTGCACAGAAGATTGGT
TATCCAGTGATCATTAAAGCATCTGGTGGCGGCGGTGGTCGTGGTATGCGTGTGGTTCAT
CACGAAAAAGATTTGGAAGAATCTATTGCGATGACCAAAGCAGAAGCGAAAGCAGCCTTT
AATAACGATATGGTTTATATGGAAAAATACCTTGAAAATCCACGCCATATCGAAATTCAA
GTGCTTGCAGATACACACGGCAATGCGGTTTATTTGGCAGAGCGTGATTGTTCTATGCAA
CGTCGCCATCAAAAAGTGGTGGAAGAAGCACCAGCGCCAGGCATTACCCCTGAATTACGT
CAGTTTATCGGTGAACGTTGTGCGAATGCGTGCCGTGAAATCGGCTATCGTGGTGCAGGT
ACATTTGAATTTTTATTTGAAAATGGCGAGTTTTATTTCATTGAAATGAACACCCGTTTA
CAAGTAGAACACCCTGTGACAGAAATGATTACAGGTATTGATCTTGTAAAAGAACAGCTT
CGTGTTGCTGCAGGTTTACCAATCTCAGTTAAACAAGAAGATATTAAAGTGCGTGGTCAC
GCGATTGAATGCCGTATTAATGCGGAAGACCCAAGTACATTCTTACCATCACCGGGTAAA
ATCACCCGTTTACACGTTCCAGGTGGATTAGGTGTTCGTTGGGATTCTCACATTTATGCT
AGCTATTCAGTCCCACCGCATTATGATTCAATGATTGGTAAATTGATTACCTTTGCTGAA
AATCGTGATATTGCAATTCGTCGTATGGAAAATGCATTGTCAGAAACGATCGTGGAAGGA
ATTAAAACCAATATCCCACTTCATAAACAGATTCTTTCTGATGAAAACTTCTGCAAGGGT
GGAACGAATATCCACTATCTTGAGAAGAAATTGGGTTTAAAATAATGATATAGTAGAAAA
CATATCTGCTACTATGTCAAAATAGATACAATAAAGCCCTACCTTACGGTAGGGCCTGAG
AAAAGATGTAATTATAAACTTTCAGTGAAAGTACGAGTAATAACATCACGTTGTTGTTCT
GGTGTTAATGAGTTAAAACGAACTGCATAACCAGAAACACGGATAGTTAATTGTGGATAT
TTCTCAGGGTTTTTCACTGCATCTTCTAATGTTTCACGACGTAATACGTTTACGTTTAAG
TGCTGACCACCCTCAACTTTAATGGTTGGTGCAACATTAACTGGGACTTCACGGTATGAA
ACTTGACCTAATTCGCTGATTGCAACTATTTGGTCTTCTTGGAAATCACCTTTAGCTGCT
AAGCAACGTGCTTCATTTTTCTCTTCATCTAATAACCAGAAAGAGTTTAATAAGTTTTTG
TTGGTAGATTCAGTGATTTGTACACCTTTGATCATTTTTAGCTCCTAGTATGTTGGGTAA
ATTATAAAAAAAGTTTAAAGTTTCAAAAAATTTTGAGCATTCTAACTTTAATCCTTTAAA
AAGCGAGAAAAATTTAAGCATTTTTATCAAAAAAAACTGATGATGGCTTAAAAAATAGAC
AAGAGTTAACAGTTCATTTTAATTTTTAACAATTTAATAATAGGATAGAATATGAACAGT
TGGACTGATGCCATTGGGGAAGAAAAAACACAACCCTATTTTCAACATATTTTGCAATAT
GTACATCAAGAACGTTTAGTTGGAAAAGTAATTTACCCACCTCAAAATGAAGTGTTTAGT
GCTTTTGCTTTAACTGAATTCAAAGATGTGAAGGTAGTTATTTTAGGGCAAGACCCTTAT
CACGGCCCCAATCAGGCACACGGTTTATCTTTTTCAGTAAAACCAGGAATTGTTCCGCCT
CCCTCGCTGGTTAATATGTACAAAGAATTATCCCAAGATGTTGGGTTTCAAATACCATCA
CACGGCTATCTCATTGAGTGGGCAAAACAAGGGGTGCTATTGTTAAATACGGTTCTCACC
GTTGAGCAAGGAAAAGCACATTCACACGCCAATATCGGTTGGGAAACCTTTACTGATAAG
GTGATCCATCAACTCAATCTACATCGTGAAAATCTGGTATTTTTGCTTTGGGGAAGCCAT
GCTCAGAAAAAAGGACAATTTATCGATCGCTCTCGTCATTGCGTTCTCACAGCCCCTCAC
CCATCACCGCTCTCTGCACATCGTGGCTTTTTAGGCTGTCGCCATTTTTCAAAAACCAAT
GATTACCTTCGTTCTCACGGAGTCGAAGAAATTAATTGGCAGCTGCCATTATAAGTAACA
TGCTAGGAATATCTAAGAGATTTCCTAACTTATATTGTTGATTTGGACTGGCTCAATAAT
TTCACTTGGATAGCAACCCAATACTTTTAAGAAACTCGTCACTGTTTTAAGTTCTTTCAA
GGCATTTTGGGTATTTTCATTGTGAATATTGGCATCTAATTCCACATAGAACATCTCTTC
CCACGGTTTACCATAAATAGGTCGAGATTCAAGTTTAATCATACGAATGCCGTGTTGCTT
GAACACCATCAGAGCATCAACCAAAGCACCCGCTTGTTGAGTCGTCGTCATTAATAATAA
GGTTTTAGTTTGCACTTGTGGCGAAACATTGACTGGATTTTTGGCTACCACAATAAAGCG
AGTAATATTGTTTTCTTGATTCGCAATACCACTTTTTAACACGCTTAAACCGTACAATTT
CCCGCCATCTTCATTACCTAACGCAACGCAATTTGGTTTATTTAAACGAGCCACTAACTG
CATAGCGTGAGAACTACTTTCACAGTATTTGATATGCACTTTATCTAAACTTTGAATAAA
TTGGCTACATTGTTGTGCAGGTTGTGGGTGGGTATAAATGGTATCCACTTGGGCAAAATC
AGCATTATTTGTTCCTAAAACACAGTGTTTAATAGGATAAGCTAATTCGCCTACAAGGGT
TAAGTCTGTATGTTGCAACAAATCATAAACTTCATTGATAGAACCTGATGTGGTGTTTTC
TAACGGCAACACGCCATAATCGGCTTCATCTTGCTGAACTTTTTCAAAAACTGAATCGAA
AGATTCGCAACTGAGTTCCACTAAAGAAGCCGTGCTGTTTTTCATAAACTGGCGAGAAGC
AAGATGAGAATAAGAGCCACGCATACCTAAAAATGCAATGGTGGCATTTTCTTGATTCTG
ATTCAGTTTATTTTGCAAGTAATGTTGCTGTGTTAAGACAGAGTCTTCAATGATACGTTG
GAAAATTTGCGTAACATATTGTGGGTCAAGTTGATAATTTTCCGCTTGAGCAAAACTAAC
CAATTCTTGTAACAGTTGTTTTTCACGTTCGATATCTCGTAGAGGCTTTTTCGTGATCTC
TTTGCTTCTCACTACATCGAACGCAAGTCGATGACGCTCCGATAATAATTTCAATAAGTT
GCGGTCAATTTGAATGATTTGTTGTCGAATATCCGATAAATCTAAAGACATTGCGTTTTC
CTAAGCGGTCGGTTGTGTTTAATTTTTTGCAGTTTGCAGTTTGTATATAACTGAAATTTT
AACGGCTTCCCCCATAAATCACAATCAACTAATGAAAATAATCGCTAAAATGGTAAGATG
TCGCACTTTTATCAAATAAAGAGGAAATCGAATGTCAAATCCACTTTTAAACAACACAAG
TTTACCTAAATTCTCTCAAATTCAACCTGAACACGTTGTGCCTGCTATTGAGCAGTTAAT
TCAACAATGCCGTGATACGATTGAACAAGTTTCTCAAATTAATACACCAACGTGGGAAAA
CTTCTACCTACCGCAAGCAATCACAGGGGATAAACTCTCTCGTGCGTGGTCGCCTGTTGG
GCATCTCAATTCAGTAAAAAATAGCTCTGAATTGCGTGAAGCTTATCAAGCGTGTTTGCC
GATGTTATCCGAATACAGCACTTGGGTTGGGCAACATCAGGGGTTGTATCAAGGCTATGT
CAAACTGAAAAATAGCCCTGAGTTTGCCACTTATTCGCTCGCTCAGAAAAAAGCGATTGA
AAACAGCTTGCGTGATTTTGAGTTATCAGGGATCTCATTGCCAGCAGATAAACAAAAACG
CTATGGCGAAATTTCTGCTCGTTTATCTGAACTTAGCTCACAATTTAGCAACAATGTCCT
TGATGCAACAATGGGTTGGGATATTGTGATTGAAGACGAAGCGGATCTAAAAGGTTTGCC
AGAGTCAGCACTTGAAGGGGCGAAACTTTCAGCACAAAGTAAAGAGAAATCAGGCTACCG
CTTTACCCTTGAATTTCCAAGCTATTTGCCTGTGATGACCTATTGTGAAAACCGTGAGCT
TCGCCAGAAAATGTATGAAGCTTATAACACACGAGCGTCAGATCAAGGCCCAAACGCAGG
TAAATGGGATAACTCAGCCATTATGGCTGAAACCCTTGAGTTACGCTTAGAATTAGCCAA
ATTACTCGGTTTTGAAAGCTATGCCGAGCTTTCCCTTGCCACAAAAATGGCGGAAAACCC
AACGCAAGTGGTTGATTTCTTGGAAGGTTTAGCAAATCGTTCTAAAGAGCAAGGCAAAAA
AGAGTTAGCTGAGCTAAAAGCCTTTGCAAAAGAGAGCTATGGCGTAAGCGAGTTACAGCC
GTGGGATATTGCGTTTTATAGCGAAAAACAGAAACAAGCCTTATATGCAATCAACGATGA
AGAGCTTCGCCCTTATTTCCCTGAAGAACGTGTGCTTTCAGGTTTATTTGAACTGGTGAA
ACGCATTTTTGGTATGCGAGTGGAAGAGCAGAAAGAGTTTGATAGCTATCACGAGAATGT
CCGTTTTTTCAATATTTTCGATGAAACTGACCGCTTGCGTGGTTCATTCTATTTGGATCT
ATATGCCCGTGAAAATAAACGTGGCGGTGCTTGGATGGACGATTGTATCAATCAAAAACG
TCTAGCGGACGGTTCATTACAAAAACCTGTTGCCTACTTAACCTGTAACTTCAATAAACC
GATTGGCGATAAACCAGCTCTGTTTACACACGATGAAGTTACTACGCTGTTCCACGAGTT
TGGGCATGGTATTCACCATATGCTGACCGAAATTGATGTGGGTGACGTTTCAGGGATTAA
CGGCGTGCCGTGGGACGCAGTTGAGCTACCAAGTCAATTCCTTGAAAACTGGTGCTGGGA
AGAAGATGCCCTTGCCTTTATTTCAGGACATTACCAAACAGGCGAGCCACTACCAAAAGA
GAAATTGACCCAGTTGCTGAAAGCGAAAAACTTCCAAGCAGCAATGTTTGTGTTACGCCA
GTTAGAATTTGGTTTATTCGATTTCCGTTTACATATGAGTGAGCCGAAAGAAAATATTGT
GTTAGATACGCTAAAAGCGGTAAAAGCACAGGTTGCAGTGGTGGAATTACCGACTTTCGT
GCGTACCCCACACAGCTTCTCCCACATCTTCGCAGGGGGCTATGCCGCAGGCTATTACAG
CTACTTATGGGCAGAAGTATTATCGGCAGATGCCTTTGCACGCTTTGAAGAGGAAGGTAT
TTTTAATTGTGAGGTTGGGCAGTCTTTCCTAGATAATATCTTAACCCGTGGCGGTTCAGA
AGAGCCGATGGTCTTGTTTGAACGCTTCCGTGGTCGCAAACCTACGTTAGATGCGTTGTT
AAGACATAAGGGGATTGCTCGTTAAGAGGATAAGACTTGGTAGCATAATACATTAAAGAA
AAGAGCTGGCTTGTATGCATTAATTTGAAAATTGTTGAATATAAATCATATATTCCAAGT
GATTCAATCAACGTTGATAATAGGGATGAGACAATTCATTTTGTTGCAAAAGTTCATAAA
TCCGCTATACTCGCCAGCCTGAGTTGGTTAGACAATCGCTGGTTTATTGAAGCCCTTAAC
CGTTCGTAAGAACGACCTAGTGGGACAAGTAAACGAGAGGAAAGTCCGAGCTACACAGGG
CAGAGTGCCAGATAACGTCTGGGAGGCGTGAGCCTACGACTAGTGCAACAGAGAGCAGAC
CGCCAGTTTCTGCTGGTAAGGGTGAAAGGGTGCGGTAAGAGCGCACCGCGTGAGTGGTAA
CATTTCACGGCACGGTAAACTCCACTCGTAGCAAGACCAAATAGGAATCCAACGAGTTGC
CCGCTTGGGATTCGGGTAGGTTGCTCGAGCGTATGTGTGAATGTACGCCTAGAGGAATGA
TTGTCCACGACAGAACTCGGCTTATCGACCGACTCAGCCTAATTTTTAAGAGCGAACAGA
TTTTGTCTGTTCGCTTTTTTATTGAAGCATGTCGGAACAAAAAGCCCTTATAAAAGTCTG
ATATAATGATTTTAAAATTGATTTCATTATAAGGATTTCAAATGCTTAAGCGTTTTTTTA
TCGGCACGATTTCGTTATTACTCTCTTTTTCTGTATTTGCCCACCCACATTCTTTCCTTG
ATATGAAAAATAAAGTGTTAATTCAACAAGGTAAGCTGGAAGGTTTTGAATTGTACTGGA
CACTTGATGAGATTACATCAGCTGAACTGATCTATGAAATCAACAGCAGTAAGGATAAAA
AACAGGCAATGAATAAAATTTTGCGTGAGTTAGATGAATCTGCGGTGAGTACCCACTATT
TTAGCGAGCTTTATAATCAGCAAAATGAACCGATTAAGTTTAAAGCTAAACCGCATAACT
CGTCCGTTGAAATTCAGCATAATCGTATTATTTACCATTTCACCTTGCTACTGGCTGAAC
CTAAAGCGGTAAAAGGGCAGTCATTCCGTTTTTTTACCTTTGAGCCAAGTTATTACTTAG
CAATGAATTACGAAAAAGCGAGTGATGTCAGTAGCACAGAGCAAAATCTTTGTAAAGTTG
AGATGATTGAGCCGACGGTAAATCAATCTTTGCGGTTGTATGCATCGACATTAGATAAAA
ATGAAACCCCCGATATGCCAGCAGAACGTGGCTTGTCTTTAGGCGCACAATTTGCGCAAA
AAGTGAGTATTGTATGTCAATAAAGGCAAAGTATTGGGCTGGGATAGCGATCGGATTGGT
GGCTCTTTTTGCGATTTATCAGGCTTATCCCTATCTCTTATTTAAAGTCAGCGAGTGGCA
GAGGGAATTTAATTTTGCCCTTTCAGGGGCGTTAAATCGTCTAAACGAAAACCAGCAACA
GGCAGGGCTGAGCTTAATGGCGGTGAGTTTTATCTATGGCGTGTTTCACGCCGTCGGCCC
AGGTCACGGTAAGTTTATTCTGACCAGCTATCTCTCTTTTGAACAAACCAAACTGCCACA
AGCGGTAAAAATCACGTTGTTGTCTGCGTTAGTGCAAGGCTTGGTGGCGATTGGGTTAGT
GACGATTATTGTGGTAATTTTTACCCTTTCTCGTAGCTATTTTAATCTAGCGTTAAAATG
GGTTGAGCGAGGCAGTTTTGTTGTAATGATGTTGTTTGGGCTTTATTGGTGTTATCAAGC
GTTAAAAAGCGTGAGAGCAAAGCCAAAGGGCTTTCAAATTCGCCATTTGCAAAAAATAGC
CCCAAAATCACCGCTTATTACTGCTCATCATCAACATTCTGCAGATTGTGGCTGTGGGCA
TAAACATTTGCCAAGTTCATCTGAAATGGCAACTGCAACGGATTGGAAAAGCACGCTGAT
GTTGATTTTTAGCATTGGCTTACGCCCGTGTTCAGGGGCAATTTTAGTGCTGTTTTTAGC
TTATACCTTGGATTTGTACCTGTGGGGGGTAGCTTCTGCGTTATTAATGGCAACGGGAAC
GGGGCTAACGCTAACGCTTTTTGCCTGTTTGGTACTTTTCGCTCGCCGTAAAGCGGTGCA
TATTAGCCATTGGTATCTTTCATTTTCTGCTCACAAGCGGTCTGTTTTATTCGGAAAATT
GCTGATTGGATTACTTTTGATCGGTTTTGGTTTTACCTTATTCCACAGTAGTTTGTTAGA
TACAAGCCAAAATCTTTTGTTTAAGCGTTAAGTTATGTCATATTCAATGGACGCCGAGCG
TGGTGTCCCTTGTATTATTTGCTAATTAGACAGAATTTGTTATTTAAACCAGTCCAGCTC
GCTAAATAACTAATCATTAACTTTTTTTATCATTTTAATTAAAAAAATCTTTTCAAAAGA
TAAAAAATCGTTAAAATGCCGAAATTGTTTTACTTTTTTATGAGGTCTTTTCGATGGATA
GCATCGTTTCAATTTTTGAAGATGTTTTAAAATGGATCGTGAACACGATTGACGGTCCAC
TTTGGGATATTACTGTATTAACCCTTTTAGGTGCTGGTTTATTCTTTACCATTACCACTG
GCTTAGTTCAATTACGTTTATTACCTCGTAGTATCCGTGAAATGTGGTCTGGTCGTGCTG
CAGAGGGCGAGTCATTAACCCCGTTCCAAGCCTTTGCAACAGGCTTGGCAAGCCGTGTGG
GCGTGGGTAATATCGGTGGAGTTGCGACTGCTATCGCATTAGGCGGACCAGGTGCAGTGT
TCTGGATGTGGATCACGGCGTTAATAGGTATGAGTAGTGCATTTGCAGAATCATCATTGG
CACAGGTTTATAAAGTGCGTGATCCAAACGGTATGTTCCGTGGTGGCCCAGCTTATTACA
TTAAGCGTGGTTTAAAAGCTCCTTGGCTTGCGATTGCCTTTGCAATTACCTTAATTTTTA
CCTTCGGTTTTGCGTTCAATGCGGTTCAAGCAAACTCTATCGTTGAAGCAACGCGTAATG
CGTGGGAATGGGATCCGCATTATGTGGGCATTGTGTTAGTGATTGTGACTGCAGCGATTA
TCTTCGGTGGGATTAAACGTATCGGTCAGGTTTCAGCGAAAGTTGTGCCGATGATGGCGT
TATTCTACTTAATTATGGCAATGATCATTTTAGGGATGAATATTGAGCGAGTACCTGAAG
TTTTAAATAAAATTATTACCAGTGCCTTTGACTTTTCTGCAATGGCTGGCGGTATCTTTG
GTTCATTATTCTCACAAGCGATGTTAATGGGGATTAAACGTGGTTTATTCTCAAACGAAG
CGGGTATGGGTTCTGCACCAAACTCAGCGGCAACGTCAGATGCAAAACACCCTGCAAGTC
AAGGCTTAATTCAAATGTTAGGGGTATTTGTGGATACCATTATTGTATGTACTTGTACCG
CAATCATTATTTTAATGTCTAACGATTATGGTAGCGAATCATTGCGTGGCGTATCTTTAA
CCCAAAAAGCGTTAGAGTTCCACGTCGGTGAATTTGGCTTACACTTCTTAGCCTTTATCT
TATTGTTATTCTGCTACACTTCAATTATCGGTAACTATGCTTATGCAGAAAGCAATATTC
GCTATATCCGTAACAAACCAAGTTTCGTATTAGCCTTCCGTTTAATCGTGTTATTTTTCG
TTTACTTCGGTGCTGTGCGTGATGGCGGTATTGTTTGGGCGTTTGCCGATACCGTAATGG
CATCAATGGCGATGATCAACTTAGTGTCTATCGTTTTACTTGCTCCAATTGTTTGGGTTA
TCTTAAAAGATTACCAAAAACAAGTGAAAGCAGGGGTAGAGCAGCCTGTATTCAAAATTG
AAGATCACCCAGAGCTTATTCGCCGTGGTGTTGATCCGTTAATTTGGAAGTCAAAAGAGT
AACCTATTAAAAGTTTAATCTAATAAGATCCCTGCTTATCATGCAGGGATTTTTATGAGG
TATAGGGATCTTAAGTAGATTTATATGTATTATTTATTTCTAATTACATAGATAATCTAG
TTTTTATCTGTTCTATATTCCCCCTAAAGTAACCGCTTCAGAAATTAGAATAGCGGTTTT
TATACAGCCTTAATTTATCTATTTTGTGAAGTCGATCACAGATTTGATAAAAGGATTAAG
GCATTTTAGAGTATTATTGACTATAATACCCTCCTTTTTTTATATCAATGAGGATACTTG
TTATGATGAACAGAGGACGTTTTCTTCAAATTGGTGCGACCACTGTATTAGCCATTAGTG
CAAATCGCTTTGCATTTGCAGCTGGTGATAGCAAAGTTTCTTACGTGTCATTGGCACAAC
GGATATTCACAGTTTTTTAACGGATTTTGACTATTATAAAGATGCGCCAACAACAAAATT
TGGTTTTACTCGTGCCGCAACGTTAATTGAACAAGCTCGAAAAGAAGCTTAAAATAGTGT
ACTTGTTGATAATGGTGACTTAATTCAAGGTAATCCGATTGCGGATTATCAAGCTGCGGT
CGGTTATAAAGAGGGTAAATCTAACCCTGCGATTGATGCGTTAAACCAGGTACTGATGAG
CCAGTTTACCAACCATACTTCATTCAGAAAAAAGAAGTGGTTGATGAAGATGGCGTGAAA
CATACTTTAAATGTCGGTTATATCGGTTTCGTTCCACCACAAGTAATGGTTTGGGATAAA
GCCCATTTAGACGGCAAAGTGGAAGCTCGTGATATTGTGAAAACGGCTGAAAAATATGTG
CCAATCGTGAAAAAAAGCGGGGCGGATTTAATCGTAGCACTTGCTCACACTGGCCCATCT
GATGAGCCTTATTTTGAAACGTCGCCAAGCGATAAAGCGAAAGCCTTTATTGCAGAAAAA
GCACAATATCCAATGTCATTCGTTGGCACTGATGAAACAGGCTTTGCGATTTATCAGATT
GATTTGACGAAGTAATATATTTATAGCCAAGCATTTTAATTAAGTTCTTTTTAGAATGCT
GGGCTCTTTTTTTAGAGTTTTCATCCTACACCCTCATCTTGTATGCTTCATTTTATCGAA
CTCAATCATCAACAATACCCCACAGACGAACACGGCTATTTGAAAAATTTAGACGACTGG
TCGCCTGAACTTGCCGTAGTTATCGCTCAAAAAGATAACCTTGAACTTAGCGAAGCCCAT
TGGGAAATCGTCTATTTTGTGCGAGAATTTTATCAAGAATACAAAACATCCCCTGCAATC
CGAATGCTGGTAAAAGCCTTGTCACAGAAATTTGGTGAAGAAAAAGGCAGTAGCCGTTAT
TTACAACGTTTATTCCCCGAAGGCCCAGCAAAACAGGCAACCAAAATTGCAGGCTTGCCA
AAACCTGCGAAATGTTTATAGGAATGAAGATGAACAGCCCACAATCAATCTGTATTTTAC
GCCTTTCTGCGATTGGTGATGTTTGCCATACCCTTGCTGTCGTGCAAGCCATTCAACGCC
AATATCCGCAAGCTGAAATCACTTGGATTATTGGTAAAACAGAGTCGATTTTAATGCAAG
GCATTCCGAATGTAACCCTTGTGCCTTATGATAAAAAAACGGGATGGAAAGGGATTTTGG
CGTTATGGAAACAGCTTCGCAGTAAGCGGTTTGATTATCTGTTAAATATGCAAACGGCAT
TGCGTGCATCTATTTTATCGTTAGGTATTCGAGCAAAACAGAAAGTAGGTTTTAATCAAG
ATCGGGCAAGAGAAGGACAGTGGCTATTTACAAATAAAAAGGTGGAACAGACCGCTTCCC
CCCACGTTTTAGACGGTCAAATGATGTTTGCTAAAGCGATTGGTGTGCAAGATCTACGCC
CAACTTGGGATTTACCTGTAAGTGAAGCAGATTTAGCCTATACGTCGCAATTTATTGATA
AACAAAGAAAAAATTTAGTCATTGCCCCTTGTTCTAGCAAAAAAGAGAAAGATTGGTCGC
CTGAAAATTATGGGCAAATTGCACAGTTTGCATTAGCACAAAACATCAATGTGATTATTG
CAGGCTCTCCATCGGTTTATGAGATGGAAGTAGCAGCAAAAATTCAACAACTTGCACTGA
ACAGCCTTAATCTTGCAGGAAAAACCAATTTAAAACAACTTGCCGCATTAATTCGTCAAG
CGGATTTGGTGCTATCTTCGGATTCGGGGCCAGCTCATATTGCGACAACTCAAAATACGA
AGGTGATTGGTCTATATGCGATTCATAACCCACGCCGTACAGGCCCTTATTTAGATTTAG
ATAAAGTGGTGTCTGTTTATGATCAGGTTGTATTAGAAAGTCGTGGAAAACCTTGGGATC
AGTTGCCTTGGGCGACAAGTGCGAAAGGTGATGGACTGATGGAGAGAATTTCAGTAGAGC
AGGTGAAACAGAAAATTCAAGATTATTTATAAAATCATTGTTTGGGCGGACCGATGTGTC
CGCCCGAAATATTATAGGGCTTTGACAGCTTGATAGATTAAACTCAAAAAACCATTGAAA
CTTTGCCAATTACGTTGTAAATTACCTCTGTATTGATTTTTTTACAATTATAGGAAATAA
AAATGAACACTGTATTTAATCAGGATAGTTTACACAACGTAAACATTTGTAATGAAAAAG
TTTTGCTAACGCCAAAGGGATTAAAACAAGAGTTTCCGTTGCCGGAGCATCTGCGTAAAC
AGATTGAAGAATCAAGAAAAGTGATCTCAGATATTATTCATAAACGTGATAAACGCCAGC
TTATTGTTATCGGCCCTTGTTCCATTCACGATCCTGTATCTGCATTAGAGTATGCCCAAA
AATTAAAAGTATTAGCAGATAAAGTGTCAGATAAACTTTACATTGTAATGCGAGTGTACT
TTGAAAAACCACGAACTACGGTGGGTTGGAAAGGCTTAATTAATGACCCACATTTAAACG
GCACCTTCGATGTTGAAAAAGGGTTACGCATTGCACGTAAATTATTGTTGGATTTAGCTG
AACTGGGCTTGCCACTTGCAACCGAAGCCTTAGATCCGATTAGCCCACAATATCTTGCTG
ATCTGTTTAGTTGGTCAGCGATTGGAGCAAGAACAACGGAATCTCAAACCCACAGAGAAA
TGGCATCTGGCTTATCAATGGCGGTGGGATTTAAAAACGGCACGGACGGAAATTTGGGCG
TGGCGATTAATGCAATGCAGGCTTCTGCAATGGGGCATAGTTTTATTGGCATTAACCAAC
AGGGGCAAGTGACGGTATTGCAAACCAAAGGCAATCCTGATGGACACGTTATTTTACGTG
GTGGAAAATCCCCGAATTTTGAAGCACAATATGTGCAAGAGTGCGAGCAAGCATTACGCA
AAGCCGGCTTGCCTGAAGCGATTATGATCGACTGTAGCCACGGCAACTCTAATAAAGATT
ACCGCCGTCAGCCGTTGGTGGCGGAAAATGTGCTACAACAGATTGTCGCAGGCAATCAAT
CTATTATCGGCTTAATGATCGAAAGCCACCTGTTTGCAGGCAATCAATCATCCGAGCAAC
CTTTTGAACAGATGCAATATGGCGTATCTATTACAGATGCTTGTATTGATTGGCAGACAA
CGGAAACCTTATTAACCGATTTTGCAGAAACCCTAAGAAAGTAGTATGAACCCATTAAAT
CCTATTCGTGAACAGATCGATCAAGTCGATCAACAGTTAATTGAATTATTGTCAAAACGT
CTTTCACTGGTGGCAGAAGTTGGCAAAATTAAGCACCGGCACGGTTTGCCGATTTATGCC
CCTGAACGTGAAGCCTCAATGATTGCCGCTCGCCGTCAAGAAGCAGAAAGTCAGGGCATT
CCTGCTGATTTGATTGAAGATGTGTTGCGTCGTCTAATGCGGGAATCTTATGCCAACGAG
AATAAACACGGCTTTAAAGCGACAAATGAGCAAATGCGGAAAATCGTGGTTGTTGGTGGC
TTGGGCAAGTTAGGCGGACTGTTTGCCCGCTATTTTGAATTATCGGGCTACTCGGTCGAA
CGCCTTGATCGAGATGACTGGGAGCAAGCCGAACAGATTATGCACGGAGCGGATTTAGTG
GTGGTTTGTGTGCCGATAGCCAACACCTTAGACACCCTTGAGCGTTTACAGCCGTATTTG
AACGAACAGATGATCTTAGCTGATCTCACCTCAGTCAAAGCACAGCCGTTAGCGAAGATG
TTAGAAGTGCATTCTGGAGCCGTTGTTGGGCTTCACCCAATGTTTGGGCCAGATATTGCA
AGTTTTGCCAAACAAGTGATCGCTTGTTGTCACGGGCGTTTTGCCGAACGTTATCAATGG
TTGCTTGACCAAATGCGGATTTGGGGAGCGAAGATTGAAGAGATCGATGCCACAGAACAC
GATCACGCAATGACCTACATTCAAGCACTACGCCACTTTTCCACCTTTGCTTATGGCTTA
CATTTATCGCAACAAGCGGTCAAATTACCGCAATTACTTGCACTTTCGTCACCGATTTAT
CGTTTAGAGCTGGCGATGATCGGTCGTCTATTTGCCCAAGATGCGAAATTGTATGCAGAA
ATTATCGCCGATAAGCCTGAAAATTTAGATGTCATTGCCTCGCTACAACAGAGTTTTGAA
AAGAGCTTGGCATTCTTTCAGCAAAACGATAAACAGGGCTTTATTGATGCCTTTGAAAAA
GTGCATTGTTGGTTTGGCGATTATTCCGAACAGTTCCTTAAAGAGAGCCGTAATTTATTG
CAACAGGCGAATGATTTGAGGGGATAGGAATTTACTTTACTAAGACATTTTATATTTTCT
CTTGCTTTTCCGCCCTTAATAAGGGCGGAGTCTATGAGAATAATTATGTATGCTGAGCTT
ACTTCAACTCTCTCGCTCCTAAATTATCCACCTTACAAATATGGATAAAACCCTCATTAT
TTTGTAGATAATCTTTTTCAAGATAATCGACCAGTTTTTGAGCGTGTTCTAAATCTGGTG
CAATGGCGAACATAGTTGGGCCTGACCCCGAAATACCCACCGCTAACGCCCCCAAATCTT
TACAACCTTGGCGGACTTCGGCAAAGTTTGGCAGTAACGACTCACGATACGGCTCAGCAA
TAAGATCTTTCATCATAATTGCGGCAAGTACATCTTGACGAGTGTGACAAGCGTGAACGA
AAGAGCCTAAATAGCGAGCTTGTGAGATCATCTCTTGGCGTGTATAGCTTTTCGGCAAGA
TCGCACGGGCTTCTGCGGTGGAAACTTCAATCCCAGGATAAGCCAGCACCCAATACCATT
CGTCAAAAAACGGAATCGGCTGGCAGATATTGCCGAGAGATTGAGTCATCAGTTGCAAAC
CGCCTAAATAGCAAGGTGCAACGTTGTCGTAATGGATTGAGCCAGAAATTCTACCTTCTA
GTTCGCCCATCATTTCCAACAATTCCATTTTTGAAAACGGTTCATCGTGGAATTTATTCA
GCGCTACGAGTGCAGCCACAATTGAGCAAGCACTTGAGCCTAAGCCCGATCCAATCGGCA
TATTTTTCTCAAGGGTTAGGCGTAGATTTTTCACCACACCACCACGCAATTTCAAGCGTT
CGCTAAACAGTACATAAGCTTGATAGACGATATTTTTTTGCGGTTCTTTCGGCAGTTTAC
GCACAAAATAACCGACACTTTCCAACTCAAACGGTTGATCACACTCTTCAATTTGTACTA
CATCGCCGAGTAATGAGCCATCAATCGGCGAAATGGCTGTGCCAAGAGAGTCAAACCCGA
CACTTAAATTTGCACTTGAAGCTGGAGCATAAATTCGTAATGTCATTTTTTTCCTTTGTT
TTTATAACCATTTTTGTGGGGACGCCACGCTTGGCATCCGTTATAAGCGGTTAGTTTGGA
ACAAAATTTTGCAAATGTAGATTTAATTCAGTGTACGCAAAATATCCGCAAAAATACCCG
CTGCCGTCACATCATTACCCGCACCGTAGCCACGCAGTAACAGTGGGATCGGGCTGTAAT
AACGGGTATAGAACGCAAGGGCATTTTCACCATTTTTCACTTTATAAAGTGGATCATCAC
CGTTTACTTCTTTGATTGCGACACGGCATTTACCGTTTTCAATGGAGCCCACATAACGCA
ACACATTGCCACAAGCGGTCGCGTTTTCCACACGTCTTGCAAATTCCACATCAAGCTCCG
GCAACATCGCTAAAAATTCTGCTGCAGTTTTGCCTTCAGAGAAACCTTTTGGTAAAACAC
CTTCCACTTCAATATCTTCCAGCTCTAATGGATAGCCACATTCACGGGCTAAAATCAGCA
ATTTACGAGCCACATCTTGCCCTGATAAATCATCACGTGGATCAGGTTCAGTGAAGCCTT
TTTCTTTAGCAATGGTGGTTGCTTCAGACAAACTTGAACCTTCTTCTAACTTACCGAAAA
TGAAAGAGAGTGAACCAGATAAAATCCCTTCAAATTTCTCGACTTCATCGCCGGCAGCAA
GCAAATTTTGTAGGTTTTCGATTACAGGCAAGCCTGCGCCCACATTGGTTTCATATAAGA
ATTTATGTTGGCTTTGACGAGCATTTTCACGCATTTCCTGATAATAAGCATAGCTTGAGG
TATTCGCTTTCTTATTTGGTGTAATCACGTGGAAGCCTTCTTTTAATGCACGAGAATAAA
GATTTGCCACCGATTGTGCTGTCGTACAATCGACAAAAACAGGATTAACAACGTGATGTA
ATTTAATGAATGAAAGCAACACATCAAAGTCAGATGGCTGCGTCGCCGACTCTAAATCCG
CACGCCAGTTATCAAGGCTTAAGCCGTTTTCGTTGAGCAACATTTTATTTGAGTTAGCTA
ATGCACAAACACGGATCTCAATATCCTTCTTTGCAAGATATTCCTTCTGGGTTGTGATCT
GTTCGATCAATTCGCCACCCACACCGCCAACACCCACTAAAAAGACATCGACCACTTTTT
TGTTATTGAATAACGCTTTATGTGTAGCTTTAACCGCTTCAATCGCTTTATTTAACGGCA
CAACCGCAGAAATGGAACGTTCTGATGAACCTTGTGCAATCGCCACAATGCTGATATTTG
CTTGAGCCAGTGCAGAGAAGAAGCGAGCCGCAATCCCTTTGGCGGTACGCATACCGTCAC
CAACCACAGAAATAATTGAGAGATCTTTGATCACTTCCACAGGATCAAGCGAGCCATCTT
TTAACTCTTGAGCAAAAGTATTGTTTAACGCACAGAGTGCTTTTTCGACCGCTTTTACAG
GCACACAGAAACTAATACTATATTCAGAAGAAGATTGTGTAATTAAGTTCACGGAAATAC
CCGCTTGCGACATCGAAGTAAACACACGAGCAGCCATACCAACCATACCTTGCATACCTG
AGCCTGAAACATTGAACATTGCCACATTATCAAGGTTCGTGATCCCTTTCACTTTTAAAT
TATCATTGACTACATTACTGTCAATGATTGTGCCTGGTGCTTCCGGATTATGGGTATTTT
TAATTAAGCATGGAATGTTTAACGGTACTAACGGACCAATAGTGCGAGGGTGGATCACTT
TCGCACCGAAGTAAGAAAGCTCCATCGCTTCTTGATAGCTCATAGACTCTAAACAGATCG
CATCTGGTACTAAACGAGGATCGCAAGTATAAACACCATCCACATCCGTCCAAATTTCGC
ACACATCCGCTTTTAAGCAAGCGGCTAAACAGGCAGCAGAGTAGTCTGAACCATTACGAC
CAAGTAACACCAATTCACCTTGTTCGTTACCTGCCGTAAAGCCCGCCATTAACACGACGT
TTTTCTTTGGAATAGAAAGAGCTTCAATACGTTTGGTCGATTCAGCAATATCCACAGAAG
ATTCTAAATAGCTCCCGTGTGCTAATAATTTTTCGATAGGATCAATGCGAGTAACTTCAT
AACCTTTCGCTTCAAACCACGCTTTCATCATCGCAATCGACAATTTTTCCCCACGGCTAT
GCACTGTTGCACCGATATTATCTGGGCAGAATTTATTTTTTGCTGCTTCAGCTGCAATAT
TGCAGATGTCGTCTAGTTCTGCTTTGATAAAGGCACTTAATCCTTCACGGTCGAAATTGT
TATTGACGGCATATAATCCGTTGATGATGTTATTGAAAATGTCGGTGGCTTCGGTGAGAT
GAGATTCGTAGGATTCGCCTGTTTGGGCTTTATCGACAATAGCGACAAGATGGTTAGTGA
TTTTAGCTGGGGCGGATAGTACGCCTGCGGCTTGGTCTGCCAAATGTGCCTTTTCGATGA
TGTCAGCGGCTTGTAAAAAGCGTTCTGGATTGGCTAAAGAAGTGCCTCCAAATTTTAGAA
CTCGCATAATTTCTCCTGAAGATAATAGTTAATGTTTGCAAATTTTGTTACAAAAAAACC
CGCTTGTTAAAGCGGGTTTCGTTGAATATTGTTCCGTTTTCTAGCCACGAACACCCGCAC
TATGTTTGCACATAATGGTCATCGTCGTGGTAATAATCATAGAAAAACGGTTCATCGCTA
TTCTCTAAATGTTAAGCATGAAAGACAAGTGGGAGAATCCTCTAAAATAGAACATTTGTC
AACAGGTTTTTATAGAATAACTACTATTTAATATGTCAGATTAAAAATCGATGTATCTAT
ATTCTTTAGAACAACATCTTATATGGATACATTTTTGCTATTGATACAGAATGTATGCTC
GAATATTTTAATTCCTCAATAAGAGAGCATGAACAAATTAACGAATAATGCCACGCGTAG
AACGTTTAAAGAAATCCAAGAATAAACTGACCGCTGCTTCTGTTTTTGCATACTGTTCAA
TTTCTGGAATAGCTTCTTCTAAGGTTTTACCACTGCGGTAAATTAGCTTATACACATTGC
GGATTGCATGCATTGTCGCTTTCTCAAAACCACGACGTTTTAGCCCTTCAAGATTAACCC
CGAACGGTTGTGCGTGGTTGCCTTGAGCCATTATATAAGGCGGCACATCTTGGCTAACCA
TTGAGCCACCACCCAACATAACGTGCGAACCCACAACGACAAATTGATGAATAGCTGACA
TTCCGCCAACAATCACAAAATCATCAAGAGTAACGTGTCCTGCTAAAGTGCCATTATTCG
CAATAATACAGCGATTACCGATAGAGCAATCGTGGGCGATATGGCAGTTAATCATAAATA
AGTTATCGTTACCTACACGCGTAACACCACCGCCTTGAACCGTACCACGATGAATAGTCA
CACTTTCACGGATACGGTTACGATGTCCAATAATGGTTTTAGTTGGTTCACCTTGATATT
TAAGATCTTGGTTAATTTCACCAATACTTGCAAATTGGAAAATTTGATTATCTTCACCAA
TTTCTGTATCACCTTGAATAACAACGTGAGAGTGAATTTTTGTACCAGCCCCAATGCGAA
CATCTTTGCCGATAACACAAAATGCACCGATTTCTACATTTGCACCAATTTTAGCACCTT
CTTCGATCAAGGCTGTTGGGTGAATTTTGGCTGAAGCGTCAATTAATGGCATAGTATTTT
CCTCTTTATTCAAGCAAGATTATTTACGTGCACACATTAGGTCTGCTTCGCAAACTAGCG
TATCATCTACATAAACTTTACCTGTAAATGCCGTAATACCTCGACGCTCTTTAACAAAGG
TCACTTCAATGATCATTTGATCGCCTGGTACTACAGGGCGTTTAAAGCGAGCATTATCTA
CTGCTGCAAAATAGTAAAGTTCGTTTTCTTTCAATTTACCGTAACTTTTAATCGCTAACA
CACCTGTTGCCTGAGCCATTGCTTCTAAAATAAGTACACCTGGGAAAACGGGTTGATTTG
GAAAATGCCCAGTAAAACAAGGCTCATTTACACTCACATTTTTTACAGCTCGGAGCCATT
TACCTTCTTCAAAATCTACCACACGATCAACTAATAGGAATGGATAACGATGTGGAAGCA
TTTCCATAATTTCAGTTACTTCAATAATTCTTGGTTCACGATTTTCTGTTTGTAATTTGG
TTGTCACTACTAAGACCTCAATCAATTATTCAGCTAAACGTTTTTCCAATGCTTTCAAAC
GTTTATTCATTTCATCAATATTCATTACAAGAGCAGCTGTTTTACGCCATTCTTTATTAG
TTTGCAAAGGAATACCCGATGAGTAAATTCCTTTCTCTGTGATTGGTCGCATTACCATTC
CCATTCCAGTAATGATTGCCCCATCACAAATTTCCATATGCCCATTGATTACACTTGCCC
CACCAATTTGGCAGAAGCGTCCTACTTTCAGGCTACCCGCCATTACGACACCTCCAGCAA
TCGCAGTGCCATAACCGATATGTACGTTATGTGCAATTTGACATAGGTTATCAATAATCA
[truncated: 1,846,241 more chars]
