# Supplementary material for: Whole-genome sequence analyses of Glaesserella parasuis isolates reveals extensive genomic variation and diverse antibiotic resistance determinants
Source: PeerJ. 2020 Jun 22;8:e9293. doi: 10.7717/peerj.9293 (PMC7316082; doi:10.7717/peerj.9293)
Supplement: Supplemental Information 30 [file peerj-08-9293-s039.fasta]

>H134 Scaffold1
CGGTGATTTAGATGGGATATTTTACACCGCATCGTCTCTTGAACAGGCTGCTATTTAATC
ATTATCACATAGCCTACTTAACATTGTCGTCTAATCCCAAAATATACGGGCTATTTAAAT
GCACTATCGGTAAAGTTGAATTATTCCACTCCCGCAATAACTGTACTTTCATTAAATCTA
AAGTATCTAAACCAGCCAAAGTGTTTGGAGTATATTGAGTCGCAAAGCGAGCCAGTTGCG
TAAGCCCAAGACTAGATTCAATACTTGAACTTATCACAGCAATTAAACCTTGCTGATGAG
CCTGTTCAATGAGTGAAATACATTTTTCAAGGGAACCAACGAGCGTTGGCTTAATCACAA
TAGCGGTTAGATTTGGCTCTTTTTTTACCAAAAAATCAGGCTCTCGTACTGTTTCATCCC
AAGCGATATTTATCCCTGTCTGTTCAGCAAACTGACGTGAAAGTTCTGGAGTTTTGCAGG
GTTCCTCTAAAAACTGAATGCGCTTTTTGCGTTCAGGGGAAATTTTACTTGCAAAAAGCA
ACGCCTTTTCTAGCGTCCATGAGCGATTAGCATCAAGCCGCAATTTTAAATCGGGAATCG
CTTCTAAAAACATATCCGCAATAAGCCCATCTCGATTAGCTTCATATAACCCTACTTTAA
TTTTGGCGATTTTTTCCCCTTGCATTTGGTTCAATTCTGCATAAAGTTCATCTGGGTCGC
CATAACAGAGTGGCACAGTTTGAAAGTTGGCTTCTTCGCTTAATGTTTCATTGAGTTCTG
CTAAGGCACAGCTGACCCCAAATGCAACGGACGGTGGATAGGATGTTAAAGAATCGTCTT
GATGATTTAGCCACTTTTCAATCCATTGGCGAACTGCAATTTCCGCCTCTGCTAAGGTTT
CTTGGCTAAATTCAGGCAATGGGGCGATTTCCCCCCAGCCTTCTTTGTCAGCATGTTGCA
AATGAATAATCAAACCATCTCGTTGTTTTAAACGGCGGTTACGTAAGATAATGCCTGTTT
CAACAGGTAAGGAATAACGGTAAAGTTGAGCGGTTTTCATCGAGGTTAACTTTGTATTTA
TATTCAGACAACAAATTACTCTCAGCCCTCGGTTCAAAAGAGCTGAGATATTTACGTAGC
TGATACATAATACCGAAAAAACATTCAAATTACACCGCTTAATACTCAAAAACCACGCCA
GCTTCTTCCGCTTGGGCTAAGGCTTGGTACATAGAAATCCTTCATATATGTAGATACCAT
AAGACACAACAAATTTTATTTCATAAATGTGTCTAAATTAAATGCTGTCTGTTCTTGCAA
AACAGCCTGTGCAATAGTGACTAATTTACGCATTAAAGCCGTGATAATCACCATTTTAGG
TTTGCCGCATTCAAGCAATCGCAGCACAATCAGGCGGTTTAATTAACTATGTGACCAAAC
GTGCACACCGTGATCAAATCGGTAAAGGCGAATTCAAAACGAATTTTGGTACAAATAGCT
TGTATGGTTTTGGCGCAGATTACACAGGAAAAATGACCGATGATGAAAGCGTACGTTATC
GCATTGTCGCCTCATTAAATCACGCCAATGGCGAATGGAAAGATACCGAAAATAAAACGA
TCTACCTTGCACCAACCTTAGAATGGGATATTTCAGATCGTACTCGCTTAAGCATTTTAA
CCAGCTATCAAAAAGATTACGGTACGCCGAGTTCAAACTTCTATCCTCAAGAAGGAACAT
TACGTGCATTGCCAGATGGTAGCGTCTCTATGCGCTAGGCTTCACTGAAAACTTACGTAA
CTACCAAGCGACATGGAACCAAACAGGAACACCAGTTGGCAATCACCAAACAATCAAATC
TCGCCAACTTGGTTTATATTTACAAAACCAATCTCGTATTGCGGATAAATTCATTGTAGG
GTTAGGTATTCGCCACTATCGCGCGAAACAAAATGAATATACCTCAACCCAAACGGTTAA
AGATAACCATACTTCATATTCCGGCTCAATAATGTATGAAGCACCTTACGGCTTTAATCC
ATATTTCAGTTACAGTGAATCCTTTACCGTACCAGTTGGAATCAGTGGTAACCAATCGCT
TTATGATCCAAACATCACACGCCAATATGAAGTGGGTGTAAAATACCTTCCAATGTGGCT
AGATGGGGTAATTACTATCGCAGGCTTCCATGCGAAAGATACTGGAGCGTTAATTAGCAA
TGGTACAGGTGCAACAGTAAGCAGTGCAGATCCAATTTACCGTAAAGGCTTCGAGCTTCA
AGCAGATGTAAACTTAACCGAAAATTGGACAGGAACCTTAGCTTACACTTACACAAAAGC
AGAAAGCAAGGACTCAACCGGAACCAAAACACGCCGCCCGTTAATTCCAACAAATACCCT
TGCAGCAAAAACAGCTTATACGTTTAGCAATGGTATGTTAAACGGCTTAACCGTAGGTGC
AGGTATTCGTTATGTAGGGCATAGCGTAACGTCAAAAGGTTCACTTTACTCACATGCACG
TTTACCGTCTGTGACGTTAGTCGATTTAATGGCTCGTTACCAAATCAACCAAAACTGGAG
CGCACAACTTAATGTGGATAACGTAGGCAATCGTAAATATGTTGCGGCATGCGATTACTA
CTGCTATTACGGCGCTGAACGTAAAGTAAATGCAACAGTAAGTTATAAATTCTAAGAATA
TCTAAATTAATTGGTGCGAGTATCTAGCTCGCACCAGTATTAGCAGCATATAAAAAAATA
GGTGTAATAGACAAAATAGTAGCTAAAAATGACAAAAATCATTTTTAGCTACCATATCTC
TATTTCTTCCAAATCCGTGTCTGATAATCACGAATCGAACGATCTGAGCTAAACATACCC
AAACGAGCCGTATTAAGAATCGCAGATTCAACCCAAGCGGTTTGATCTTGATAACGTTTT
GCGACTTCTTTTTGAGCTTCACGGTAGCTTGCAAAATCTGCTAACACACAGAAATAATCT
TTGTTTAACAGATCATAAACTAATGGTTCAAAGGTATCTTTATTACCACCTGAGAATGTG
CCGTCCGCTAATGCATCAATTGCTCGTTTTAATACAGGATCTTGCTCATAGTACGTTTTA
GACACATAACCTTTTGCACGCAATTCACGCACAGATTCAACGGTATGTCCGAAAATCACG
ACATTTTCTTCCCCTGCAAATTCTGCAATTTCTACGTTTGCGCCATCTAATGTGCCAAGC
GTAATTGCACCATTGAGAGCTAATTTCATATTGCCCGTGCCTGACGCTTCTTTACCCGCA
AGAGAAATCTGCTCAGAAACATCTGCCGCAGGAATGATTTTCTCCGCAAGGCTTACACGG
TAGTCTGGTAAGAATGCTACTTGTAATTTACCTTGCATATCAGGATCGTTGTTAATCACT
TTTGCCACAGCGTTGATGGCTTGAATAATTTGTTTCGCCATAAAGTAACCTGGTGCCGCT
TTACCTGCAAAGATAAACAGGCGTGGCACAACCTCTTGTTGTGGGTTCGCTTTAAGCTCT
TGATAAGTGGCGATGATATTCAACAGGTTCAAATGTTGGCGTTTGTATTCGTGGAAACGT
TTAATTTGAACATCGAAAATCGCATTGCAATTCACTTTTAAACCAAGTGATTGCTCAATT
TCTTTCGCTAATAGCTGTTTGTTTTGCTGTTTGATGTGATTGTAATCTGCTTGGAACTGT
GGATCTTTGGCAAATTTCTCAATTTGAGCCAACAATTCAAGATCTTTCGTCCAGTCACCT
TTGATATATTTATCTAACAACGCACTTAGTAATGGGTTTGCTTGGCGGATCCAACGACGA
GGGGTAATACCGTTAGTTACATTATGGAAGCGACCTTTAAATAAGCGGTTATAAGCTGGG
AATAAATCGCTTACCACTAAATCCGAGTGAATTTGTGCCACACCATTGACAGCAAAAGAT
CCTACAACACAAAGGTTTGCCATACGCACACGGTGGTTCATTAAGACCGCTGTTTCGTCC
CACGCATCTGCAAATTCTGCTTCGCTAAATTCCGCTTTCACTTGTTGATAAAGCTCGTGG
TTAATGCGGTCAATGATGATTAAATGGCGTGGCAACAATTTCGCGACGAGATTTTGATCC
CACTGCTCTAACGCTTCAGGCAATAAAGTATGGTTGGTGTAAGCAAATGTTTTTGAACAA
ATTGCCCAAGCTCGATCCCAACATAAACCGTATTCGTCAATCAAAAGACGCATTAATTCG
GGGATTGCAATCGCAGGGTGCGTATCGTTTAACTGGATCACTTCAAATTCAGGCAACTGC
TCTAAGGTTCTGCCTTGTGCAAGGTGATTTTTTAGAATATCGGCAACAGAGCAAGCACAG
TGGAAATATTGTTGCATTAAACGCAACTCTTTACCTTCTTGATGATTGTCGTTTGGATAT
AGCACTTTGGTTAATTTTGACGCATCAACCACTTTGCTTTCAGACTCAAGATAGTCGCCG
TCGTTAAATTGAGCAAGATCGAAGGACGTTTCGCTATAACCTTGCCATAAACGTAACGGC
TGTTGAACCCCTTTATAACCCACTACGGGTAAATCAAAGGCTTCACCATAAATTGTCCAC
GCTGGTTTCCATTCATATTTATCACCGTCACGATGCCATACTTCGCCACCAAAGCCAACG
GTTTGACGAAAATCTGGGCGATGATATTGTTGAGTATAGAAATCACGGCTCCACGCATCG
CCTTCTTCACGTTGTTCACCTGCCCAGCCAAAGCTCTGTTTGAATAAGCCGTACTGATAG
TGTAATCCGTATCCCACTGCTGGCTGAGCAAGGCTTGCCATTGAATCTAAATAACAGGCA
GCTAAACGACCTAAACCGCCATTGCCTAATGATGGATCACGCTCTTCTTCGAGAATATCG
ACTAAATTTTTACCATATTGAGCAAGGGCTAAATGGACATATTGATAAACGCTCAGACTC
ATTAAGTTGTTACCCAGTAAACGTCCGATTAAGAACTCCATTGAGAGATAGTTTACTTTG
CGAGTGTTTACAAGCGGTGCGTTTTTAGGAAAATTTTGCAAAATCGCCTGTTGGCTGACT
TCGGCAATGAATTGATACCATTGTTGTGTAGAAAGTTGTTCAGGTTTTAAAAAACGCTCT
TCACAGTAGTTTTTCAACGACTGTTCAAACAGCGTTTGGAATTGTTGAGTAGATGACATG
AAGACTCCAAATAAAAATTTTCAAATAGTATAGAGATTATGAATAAAATTGCGAGAGTTA
AATCATTCTTTTAGAAATGAATGGGGGGGGACATCATAGTATGACATGTTTAGAAAGGAT
AAATGGGATAGATTTTTCTCTATCCCATTTAAGATAATTTAAACATCTTTTGTTTTTTCT
CCAGATTTATCATCTTGTTCGGGATCAAATTTTACAACGGGTACACAGCCTCGACAAGCA
CCTTGGTCAACGCCAAGATCTTTACATAACTCTTTGTATTTCTCTAATAATGTACGAAAA
AAAGATTTAGATTCGCTACTCATATTTCACCTAACGAAATAATGTTCTGTATGAAGAAGT
TTGCTTGAATTGACTTATAATAATAACAGCAAAAACGACAATATAAATAGAGAAAACCAC
AATCAACCATTGTGGCATAGAGAGATCTAAAAATTGCCAGACCACTTTTCCACAATCGCC
TTTACCTGTAGCTTCAAAGAGATCTGGGAACCATTTGTTCAATGGCAATGTTTCAGGGAA
ATCTACAAAAGGTGAACACTGGTTCCACGGAGCAGGATTGAGTTGATAATCCGTATGCTT
AATTGCAAGGCTTAAACCTTTTATTGAGCCAAATAAACCAAGCAATAATGCAAGCCAACG
TACGAGCGTTTTGCGGGGGGCTAAAAAGCCGATAATCCCCGCAATTAAAATCGCCAATAG
AGCTAATCGTTCATAAATACACATCACGCAAGGGTTTAGTCCCATTCCGTGTTGAAAATA
GAGCGCAGCAGCTTCTAGTGCTGTACAGCTTGCAGTGAGAAGTAGCCAAGCACTACGACT
TATTGATAGCTCTTTAAAATAAGTTAGCATACGGTTTCCTTTATTCTTAACGAGTGATTA
ACCAGCCCCACTCCGTCATTAATTTTGTTAATTGTGGCAGTAAAAATTTTAATGCGAAGA
ACCCTACTCCTGATAAAACTACGGTATATGGTAATGCCATATAGACCATTCGTCCATAGG
ATAAACGAATTAATGGTGCAATAGCAGAAGTCAATAAGAATAAAAATGCAGCTTGTCCAT
TTGGAGTAGCAACTGATGGTAAATTGGTTCCTGTGTTAATTGCGACAGCAATCAGGTCAA
ATTGTTCCCTACTAATAATGCCAGCTTGGAAAGCCGCTTTTGCTTCGTTAATGTAAACGG
TTCCAACGAAAACGTTATCCGAAATCATTGAAAGCAATCCATTAAATGTATAGAACAGCA
CCAATTGTGAGCTTGGTTCAGCGGACAGAACAAATTGAGTAATTGGATCAAAGAGTTTCA
AATCTACAATCACGGCAACGATAGAGAAGAAAGCCACAAGCAATGCGGTAAATGGTAGCG
ATTCTTGGAAAGAACGTCCTAAGGCGTATTCATCAGTGATACCACAGAAAGCTGTACAGA
AAATAATAACAGAGAGACCGATTAATCCTACTTCCGCTAAATGCAATGCCAACGCAATGA
CTAACCAAACACCTGCTATGGCTTGAATAACCAATTTCATTCGGTCTCGTTTTGTCATCT
CTTGTTCTTTACGCAAGTTATAATGGGCTAATACCACCCAAACTTTACGCGGCAAGCGGT
CACCATAACCAAAAAGTTTGTATTTTTCTACGAGATAACAGGTTGCAATACCTGATACAA
GCACAATGATACTAATTGGAGCTACCCGTAAGAAAAATTCCCCAAATCCCCAATCAGCTT
GAGCAGCAATAATTAAATTTTGCGGTTCACCGACCATTGTCATCACGCCACCTAACGCAC
TACCTACTCCAGCGTGCATTAATAAGCTACGCAAGAAACCACGAAATTGTTCTAAAATTT
GTTTGTTTGTAATTAATTTATCATTTGAAGTATCATCGGACTCATCATCGTCCAAAAGCC
CACCTGATGCGACCTTATGGTAAACTTTATAGAATCCCATTCCAACACTAATAATCACCG
CAATTACCGTTAAAGCATCGAGGAATGCAGATAAGAATGCCGCACTTAAACAGAAAGTGA
GTGCAAGCATTTTTTTAGAATGGATGGAAATCAGTAGCTTAGTGAATGCATAAAGTAACA
AGCGTTTCATAAAGTAAATACCTGCCACCATAAAGATCAACAATAAAACGACTTCAAAGT
TGGCGAGAATTTCTTTTTTGATATGCTCAGCACTCGTCATTCCAATAGCGACAGCTTCAA
TGGCAAGTAGACCACCTGGTTGTAGAGGATAACATTTTAATGCCATTGCTAACGTAAAAA
TAAATTCAGCCACTAATGCCCAACCAGCAACAAATGGACTAATGAAAAAATAGAGCAATG
GATTGATAATTAAGAAGGCAATAATACAAGCCTTATACCATTCTGGTGCGTTACCGAGAA
AGTTTTTATAAAAAGCGTCAAGATTATTCATAGATTTAATTAAAAAGTAAAAATGATTGT
GGATTGTAATCTAGTTTAGATTAAACGATAATACCCCAAGAGCCATTATATGGAAGGCAA
TATCATTTTTGATGAGTACATCACACTTTTTACTATTTATTTGAAGTATTTCTTCATTTT
TTGAGATAAATCAATGAATCAATCAGACATTTTAAGAGCCCAAAGCCCAGCAGCCCTTGC
TGAAGAGTATTTAATCAAAAGTATTTGGAGTAACCGCTTTCCAGCTGGTTCAGATTTACC
TGCAGAACGTGAGCTTGCAGACATTATTGGTGTTACGCGTACAACGTTAAGAGAAGTTTT
ACAGCGTCTTGCGCGTGATGGTTGGTTGAGTATTCAACACGGTAAGCCAACTCGAGTAAA
TAATATTTGGGAAACAGCAGGTCCAAATATCATTAGTACATTAATTCATTTAGATGAATC
TATTACACCAACGATTATTTCAAATGTTGTTTCATTGCGTACTAGAATGGGGGAATACTT
TATTCCTGAGGCAATTAAAGCTGATCATTTAGCTTCTTCATTACTCTTAAAAGATCTTGA
ATTACTTCAAAATACGGCACAAGCTTATGCTGAATTTGACTATAAGCTATATCGTGAATT
TACTTTTATTGCCAATAAGCCTGTTTATGGGTTGATTTTAAATAGTTTTAAAGATCTCTA
TTTAAAAACGGCATCTTTATTTTTCTCTAATCCTAGTTCTCGCCAATTAAGTTTTGCATT
TTACCAAGCACTTCGTACCGCTTGTGAAACTAATGATTACGAAAAAGCCGTAGAATGTTT
AGCAATGAGCAGTCAACGTAGTACCGAAATTTGGGCTGAAATGTTAAAAAACTTACCGAA
AAATTTTGGTGAATAAAACTGCTAAATAGTAAATTTTATATCATAAAAAATCTATTGTGT
TTTACAAATGGAGCATTTTCCACATACTGAACCTAATAGATTATGCTATAATTCTATGTA
GGGTATTAACACAATCCAATAATGGAAAATAGATAAGGAAATCGCCCTTATCTATTTTCC
ATTATTAATTTAATTATTCGTTTTGGGAGGATGTATGAAAATCAAAACGTTACTAATGTG
GGCAATTTCGGCATTTTTCGCTGTAATGCTTTCTGCTTGTAATAAAGAACCCCAACAAAT
TGCCTTTGAAGGTAAAACAATGGGAACAACCTACCATATCAAATATATTGATGATGGTAG
CTTAACAAATTTACCTAAACCAGAAGAGGTTCAACGTCAAATGGATACGTTGTTAAAAAT
GGTAAATAACGAGATGTCCACCTATCAAAAAGACTCTCAAATTAGCCAATTTAATCAAAT
GAAAGAGGCAGATAAACCGTTTGAAATTGCCTCTGATTTTGCCAAAGTGGTCAAAGAAGC
GGTACGTCTAAATAAAGTGACAGAAGGTGCGTTAGATGTGACCGTTGGGCCTTTGGTTAA
TTTATGGGGATTTGGACCAGATAAACGCCTAAATAAAGCACCAACGGAAGAACAAATTGC
AGAACGTGCCACTTGGGTTGGTATTGAAAAATTAGTCTTAGATGATAACGCCACAAAAGC
CACATTAACAAAAAAAGTACCAGAGCTTTATCTCGATCTTTCAGCAATTGCCAAAGGATT
TGGCGTAGATAAATTAGCGGATTACCTTGAGCAATTAGGGGTACAACATTACCTTGTTGA
GATCGGCGGTGAATTACGCGGAAAAGGGCTAAATTTAAAAGGGCAACCGTGGCGTATTGC
AGTTGAAAAACCTGAATTTGCTCAAGGAACATCAAGTCAAATTGTTGTGCCATTGCATAA
TTTAGGTATGGCGACTTCGGGTAATTACCGCAACTATTTTGAAGATGAACAGGGTAATCG
CCTATCTCACATTATCGATCCAAAAGCATTACGTCCGATTAGCCATAACTTAGCCTCAAT
TACTGTATTTGCACCAACCACAATGACTGCAGATGGACTTTCAACAGGCTTATATGTGTT
AGGAGCAGAAAAAGCACTGGAAGTGGCAGAACGTGAAAATTTAGCAATTTTCTTAATTAT
CAAGAAAGGCGACGGATATGAAACTAAAATGTCGAGTGCCTTTGAAAAATTAATTAATCA
AAAATAATAGGATAAAAAATGGAAACAATTTTACTGACCTTTGCTTTCTTTGTAGCCATT
GTATTTATGATGTCAATCGGCTTTATTATCAAAGGTAAAACAATTAAAGGTAGCTGTGGT
GGTATTTCTGCATTAGGAATGAAAAAAGTCTGTGACTGCGATGAGCCTTGTGATAATTTA
AAAGCAAAATTAGAAGCTGGCGATGAAGCTGCTAAAGCCGAATATGAAGAAAAATTTGCC
AAGAAAGAGGCTCAGTTTTACGAAGTAAAATAATTTTTTCATCAATAGGAAGGAAAAATG
GAGCAACAAGATATTCGCTGGAAACAGCGTTTTGAAAATTATCAACAGGCTGTTGCTTAT
CTAAAAGATGATGTAGAAAAGTATGCAGATACTGATCTTGATATTATCAAAAAAGGGATT
ATTCGAAGTTTTGAAATCGCTCACGAACTTGCTTGGAAAGTAATGCAAGACTATTTGAAA
TATCAAGGTCTTTTAGATGCAAATGGACCTAGAAACGTAACTCGAATAGCCTTTCAATAT
GAGCTTATTTTTGAGGGGCATCATTGGATGGAAATGTTGAATAGCCGTAATATGACAGTT
CATACTTATGATGCTCAAATTTTGTTGAAAGAATTTGAAAAAATTGTTCACATTTATCTT
CCCCTTTTCCTTGCATTAGAAAAGAGAATGATGGAATTATGGCAGAAAAGTTTGGATTAA
ATGAACAATCTATTAGGGTAATTACTGATATTCTCAAGAAATACCCCGAAATTGAGCAGG
CGATTATTTATGGTTCTCGAGCAAAGGGTAATTATCGGATAGGTTCTGATATTGACTTAA
CTTTTAAAGGACCAAATCTTAATCAGAGCATATTGGGTAAAATCAGGCTAGATTTAGAAG
ACTCTAGCCTACCTTATCTGTTTGATCTTTCAATTTATCACGAACTGGCTCACGAAAATT
TTATTCAGCATATCGACAGAGTGGGACAGCAATTTTATCAACGGACAGAACAACAATAAT
GAAATCAAAAACTTACCAACAACATTTTCCTGCACTTACCGATGAACAATTAGCGGAAAA
TGCAAAGAAAAAAGTGATCTGCGGAATGTCGGGAGGCGTAGATTCTTCGGTTTCAGCCTT
TATTCTTCAACAACAAGGCTACCAAGTGGAAGGCTTGTTTATGAAGAACTGGGAAGAAGA
CGATGACACCGATTACTGCACAGCAGCGGCAGATTTAGCCGATGCACAGGCAGTTTGCGA
TAAACTGAGTATCAAGCTACATAAAATTAATTTTGCCGCAGAGTACTGGGATAATGTGTT
TGAGCATTTCCTTGCAGAATATAAAGCTGGACGTACACCAAACCCTGATATTTTGTGTAA
CAAAGAGATCAAATTCAAAGCCTTTTTAGAATATGCTGCAGAGGATTTAGGGGCGGATTT
TATTGCCACAGGGCATTATGTCCGTCGTCCACCGCTTGATCAACAGCCAAAATTATTGCG
TGGACTTGATAGCAACAAAGATCAAAGTTATTTCCTCTACACTCTGAGCGAGCAACAAGT
TGCACAAAGTCTTTTCCCTGTTGGTGATATTGAAAAACCGATTGTCCGAGCTATTGCAGA
AGACCTAGGTTTAGCGACAGCAAAGAAAAAAGATTCGACGGGGATCTGTTTTATCGGCGA
ACGTAAATTCAAAGATTTCCTTGCTCGTTATTTACCTGCACAAGCTGGGGATATTAAAAC
CGTCGATGGGCAAGTGATTGGTCGTCACGATGGCTTAATGTACCACACCTTAGGACAACG
CAAAGGTTTAGGTATTGGTGGTGTCAAAGGGGCGAGTGAAAATGCGTGGTATGTAGTGGA
AAAAGATCTGGTGAATAATGTGCTAATTGTCGCTCAAGGTCAGGATAATTCTGCGTTGCT
TTCAAGCGGCCTGATTGCAAGCCAACTTCACTGGGTAGATCGCCAACCGATCCGTGAAAA
ACTACGTTGCACAGTAAAAACACGCTACCGCCAAGCGGATATTTTATGTGAAATCCAACC
GCTTGATGACGAAACCATTCGAGTGATTTTTGATGAACCTCAAATCGCCGTTACCCCAGG
ACAGTCCGCCGTATTTTATCAAGGCGAAGTCTGTTTGGGCGGTGGGATTATTGAAGAGCA
GCTGAAGTAATATCTCCTAATAGTGATATTGTGGAAGATAGATTTATGGCATAAGAATGG
GGATAATAGACAAATTTGCTGCTAATATTTAGAAAAAATAAACATTAGTAACTAGTTTGT
CTACTGTGCCCATTTGTCTGCCATGCCTAAGAATGGGCAACTTAGGTTTAGTATCTTAGC
TTTTTAATGAGATTTGGAAATTAACTCATTTCATAGATAGAATCTTCTGCTCAATCCCTT
TCGCATCTAACCCTAAATCCGCATAGGATTCGGCTTGCGTAGCTTGTTGGATAAAGAAAT
CAGGAATGCCCAACATCAATAGCGGTTTGATTTTGCCGATATGTTGCAAGTATTCATTTA
CCGCACTGCCAGCCCCACCTTGAAGGGCATTTTCTTCAAGGGTGACTAATAATTCGTGGC
GGTCGACAAGCTCTGCAATTAAGGCTTCATCTAGCGGTTTTGCAAAACGCATATCAACGA
GGGTGTAATTATGGGCTTCTGCCACTTGTTTGGCTTCGTTTAATAATGCCCCGAAATTGA
GAATAGCGACCTTTTCCCCCTGTTTTAACACTTTGCCTTTGCCGATTTCAAGGGCTTGCA
TCGGTTGAAGCTCAACGCCTTGTGCATTGCCTCGCGGATAACGCACGGCAACAGGGCTGT
TCATTGTGTAAGCAGTGTAAAGCATTTGACGCATTTCATTTTCATCACTTGGACACATTA
TCGTCATATTTGGGACACAACGCATAAAACTTAAATCAAATGCGCCTTGATGGGTCTGCC
CGTCTGCTCCCACAATACCAGCACGGTCAATTGCAAAAATGACAGGCAAGTTTTGAATAG
CCACATCGTGAATAAGTTGGTCATAAGCACGTTGTAGGAAGCTAGAGTAAATCGCCACTA
CAGGCTTGTAACCTGCAATCGCAAGCCCTGCTCCAAAGGTCACGGCGTGCTGTTCGGCAA
TCGCCACATCAAAATATTGTTGTGGGAAGCGTTTAGAAAACTCAACCATTCCCGATCCTT
CACGCATTGCAGGGGTAATGCCGATAATCTTCGGATCACGCTCTGCCATTTCGCAAAGCC
AGTCGCCAAAAATGTTGGAATAGGTCGGTACGGATTTGGTTTGTGGTAACTTACCGCTTG
TGTGGTCAAATTTCGGCACACCGTGGAAACCGATAGGGTCTTGTTCCGCTGGAGTATAAC
CTTTGCCTTTTTTGGTTTTAATATGTAAGAACTGTGGCCCTGACATATTTCGCATATTTT
TCAGGGTAGAAATCAGTTCTTCAATATCGTGTCCGTCAATCGGGCCGATATAGTTAAAGC
CAAGGGTTTCAAACATTGTGCCAACAGGCGAAACAAAGCCCTTAACGTGTTCTTCTGTTT
TTCGCACAAACTCTTTGATCGACGGAATGCCTGAGAGCAGTTTTTTGCCCCCTTCACGTA
AAGTACCATAAAGCGAACCAGTGAAAAGGCGAGCTAAGTGATTATTTAATGCTCCCACAT
TTTCTGAGATGGACATTTCGTTGTCATTTAAGATAACCAACATATCGGTATGAATTGAAC
CTGCGTGGTTAATCGCTTCAAATGCCATACCTGCAGTGATTGCACCATCACCAATCACAC
AGACCGTTTTACGCCCTGCGTTCTCTTTTTCTGCGGCAACGGCAATGCCTAAACCAGCAC
TAATGGAGGTAGAAGAGTGTCCAACGCTCAATACATCAAAAGGACTTTCTTCACGCCAAG
GGAATGGGTGTAAGCCGTCTTTTTGACGAATAGTATGCATTTGGTCACGGCGACCCGTTA
AAATTTTATGTGGATAGGCTTGGTGTCCTACGTCCCAGATAAGTTGATCGAATGGGGTCT
GATAAACATAATGCAAGGCAACGGTCAATTCGACCACGCCTAATCCAGAGGCTAAGTGAC
CGCTTGTTTGACTGACGGACTCTAACAAATAGGCACGCAGTTCATCACAAAGAGGTTGAA
GTTTATCTTTTGGTAATAAACGCAAATCATCAGGTGAGTTGATTTGACTGAGCAATGGAT
AGGTCTTTTGCATAAGCTTATCTTTAATCGTTGGGTGGGCAACTGCCCATCAAAAAAATC
TATTATTAGGCTTTGAGTTCTTCAGTTAAGGTCGGTTGAATACTGTTTAAAATTTCTTTT
ACAACACGACCGCTACCTGCCACTACATTACCTGATTTTAAGTAATCTGTACCACCAACA
AAGTTGGTCACTAACGCACCTGATTCACGGGCAATTAAATCGCCTGCAGCACAATCCCAC
GGTTTTAATCCGATTTCAAAGTAACCATCAACACGACCAGCAGCCACATAAGCTAAATCT
AATGCTGCAGAACCAGTACGGCGGAAATCTGCTACGCCATTGTTCATCAAGGCTTCAATC
ATATTTAAGTGAGCAGTACGATGTTTTGCGACTTTAAACGGGAAACCTGTTGCTAACACT
GTGCCTTGTAAATCACGACGTTCATTACTAATGCGAAGGCGGAATTCATTTAATTTTGTA
CCTTCGCCACGCACAGCGGTAAATAATTCGTTACGAATAGGATCATATACAACACCCACC
TCAGTACGACCATTCACACGAATAGCAATCGACACCGCAAAATGTGGCAAGCGTTTAACA
AAGTTTGTTGTGCCATCTAATGGATCAATCACCCATTGTACATCGTTATTTGTGCCAGCT
AAAACGCCTGATTCTTCGCCAACAATAGCATGATCAGGATACGATTTACGGATCACTTCA
ATAATGGCTGCTTCTGCTGCTTTATCAATTTCGGTAACATAGTCATTTGCGCCTTTTTGA
GCAACTTGAGTGTCTTGAGGCGCTTGCTCATAGCCTTTAGCAATAATATTGCCTGCTTTT
CGTGCTGCACGAATAGCGATATTTAACATTGGGTTCATAATTCCACCAGATTTTAAAGAA
CGTAAGAGGATTAGGATTATAGAGAAAGTTAGGGAATAAAGGAATAGGGCGACGAGATCA
ATTTGTTTTAAATAAGATTTTATCTGGTGTTGTGTAGCAGCTGCACAACAGCTAATTTTA
AGAAAAGTTATGTAAGAGGGGATTTTCGCTTGTTTCCTCGTTAGATTGGTCAAAGGCAAG
GAAATAGAGATAGAAGGGGATAGTCCCTATCCCTACAATTTAAAACTGGCTTTCAACTAA
GATATTGACGTTTTTATCCGTACAGGAATAGAGCGTTGGCAAATTACTATTTTGCTTACG
ATAGGTAAATTGTAGCCCTAGGTGTTACTCCTAACCAATACCAATTGCGCTTCCATAGCG
TTAAATTTAAGCTATATACTTTGTCAGAACGAACTTTGTCTAAATTGATGATTCCACCGA
ACTCTGTTTTTCATGTAAATAAGCTTAAAAAGCTCTCCTATTGTAAAAATGTTTACAAGT
AAATGTACTGTGTTTTACAACAATTACAAATGTTTTCGTTTGCTTGATTTTGAGGCAATG
TAAAGTAGTTTGTTGTTTTTGCTGCGGGTAATGAATTCTATTTATAATTAAATATATTCG
TATTTTTCTGACAAATTTCTTGCCCCTAATCTACGAAAACTATAAAATTCTCCAATTAAA
GTGGGAAAAAGTGGTGTTTTGTGGAATTTTTTCCAAATTTCCGAATCTCTAAGGTTAAGT
GAGCAAAAAAATGTTTCGTGGAGCAACTTCAATCAGCATTGATAGCAAAGGGCGGATCGC
TATTCCGACCCGTTATCGTGCCGAGCTTTTGGAGAGTTACCACGGGTCATTTGTTTGTAC
CGTAGATATTCGCCAGCCTTGTTTATTACTGTATCCGTTGCACGAATGGGAAATTGTCGA
GCAAAAATTGCTCGCTCTGTCTAACTTCGATCCTGCACAGCGTCGTATTCAACGGGTTAT
GCAAGGTTTTGCGACAGAATGTGAAATGGATTCTGCTGGACGGATTTTACTTAGCCCGAC
TTTGCGTCAGCACGCTCAATTAGAACAGCAGATTATGTTGGTTGGGCAGTTAAATAAATT
TGAAATTTGGCAAGATCAACAATGGCAGAAACAGATTAGCGAAGATCTTGCAATTGGTAG
CTCAGAAGAAATGCTTCATTGTGAGGCATTAAAGAACCTTTCTTTATAACAATAACGGAT
AATCAAAATGAGTGACTCACCCAAACATATTACGGTGTTATTACACGAAGCAGTTGATGG
TTTAGCCATTAAACCCAACGGTATCTATGTCGATGGTACTTTTGGGCGTGGTGGGCATTC
ACGTCTTATTTTAAGCAAATTGGGTGAACAAGGCAGATTGATTGCGATTGATCGTGATCC
GCGTGCGATTGCAGAAGCAAATACGATCTCTGATCCCCGTTTTCAAATTGTTCACAGTGC
TTTTTCATCCATTCCTGATATTTGTGACGAACTTAATTTAGTCGGCAAAATTGACGGTAT
CTTGCTCGATCTTGGCGTATCTTCCCCACAACTTGATGAAGCAGAACGTGGTTTTAGTTT
TATGCGTGATGGACCATTAGATATGCGAATGGATACCACCAAAGGCTTGTCAGCAATGGA
GTGGTTAGCACAGGTGTCTGTTGATGATCTCGCTTGGGTGTTAAAAGAGTTTGGCGAAGA
GCGTTTTGCCAAACGCATTGCACAAGCGGTCGTTTCTTACAATAAATCTGCAACTGAAAA
AATTTCCCGTACTTTGCAACTGGCACAAATTATTGCAGATGCCGTGCCGTTTAAAGATAA
GCATAAACACCCAGCAACTCGCTCTTTTCAGGCAATCCGTATTTACATTAATAGTGAGTT
AGATGAATTAGAAAAGGCATTAAATTCAGCCCTAACTGTACTCGCACCTGAAGGGCGTTT
GTCTATTATCAGCTTCCATTCTCTAGAAGACAGAATGGTGAAGCAGTTTATGCGTAAGCA
GAGCAAAGGCGAGACGGTGCCGAAAGGTCTGCCGATTTTAGAAAGTGAGTTAAATAAGAA
TATTCCTTTAAAAACCGTCGGCAAAGCGATTATGCCAAGTGAAGCGGAGATTGAAGCCAA
TCCACGCTCACGCAGTGCGGTGTTAAGAGTTGCGGAGAAAAGATAATGTCGAGTGAACGC
TATCCTTTACGTCAAGTGATTTTAGACGATTTAACTAGCCATAATAAAGTGGCGTTATTG
CTACTTGTTGGGGTGGTGATTAGTGCTGTTGCAACGATTTGGATTACGCACCAAACACGT
TTATTAACAGCAGAGCAGGGAAAATTATTGCAAGTAAAACAGAAGCTTGAAAATCAGTAT
GTTCATTTGCAATTAGAAGAAAATTCAAAAAGTCAGAAGTTTTTAGTCGAAGCTGTTGCT
GAAAAATTTGGATTACAACCAGTTAAAAAAGAACAAGAAATCATTTTAGTGGAATAAAAA
TGAAAAAATCAGTGAAATATAACCCTAAAAATAAAAATACGATGGGAGATGAATTAAAAG
AGGTAGATATTTCACCCCAGCCTAGTTTTTTGCCTGCCCGATTTGGATTTGTTTATCTGT
TTATCGGTGTAATGGCCTGTGCCTTGATCGGTCAAAGTTTTTTCTTACAAGTCACTGATT
CAGAACGTTTAATCAAAGAAGCAAATGATCGCTCTTTACGGACAAAAGAGCTTCCTTTTA
CAAGGGGGAAAATTTTAGATAGAAATGGGCGAGTGCTTTCAATTAGTGTGCCGATGTATT
CAATTACGATTGATCCTAAAGAATATTTTGATACTAAACTTCGTCGTAATAAATCGTTAT
GGCGAGTTTTGGCTATGGAAATGGAGGCTTCAGCCAGTAAAATTGAAGCTAGTGTGAATC
GTTTTATTAAAGAAAAACCACAGAATAAAGAAAATAAATATGATCCTAGAGCGATTTTAA
ACAATAAAAATGAGGATTATTGGACATTACTCGCTCGTGCAACTGCATTAGATTACAACG
TATTAATTCAACGCATACGCAATAATCCAAATTCTATGTTTTTACATTTGGAAAATGAGT
ATGCTCAGCTTGAACGCCAAAAAATGCAAGAGTTAGCCAAAGCATTAGATATGAAATACA
GCGTAATGATGGATAAACTTTATGCTTCAGCAAATCAACGTTTTTTATATATTTCTCGTC
ACGAATCAGATGTGATAGGAGATTATGCTCGAGCATTAAAAATTGATGGGCTTGTATTAA
AAGCAGAAACTCGCCGTTTTTATCCTCTTGCAGAAGAAATTTCCCAATTAATCGGCTTTA
CCGATGTTGATGATAAACAAGGCTCGGAAGGAATAGAACGTAGCTTTGATAGCTTGTTGG
TTGGTAAAAACGGTAAACAGGTTATCCGTAAAGATGCTCGTGGTAATGTGATTGAACATA
TTCGCGATGAGAAAAAATATGATCCGCAAGATGTAATGTTGAGCATTGATGAAGAACTTC
AATCAATGGTTTATCGTGAAATTAAAAAAGCGGTGATTGAAAACAAGGCGGAATCGGGAA
CTGCTGTTTTAGTTGATGTTCAAACGGGGGAAGTGCTGGCAATGGCAAATGCACCATCCT
TTAACCCAAATAACAGAGCAGAGTTTAAATCAGAATTAGCACGTAACCGTGTGATTACAG
ATACCTTTGAACCTGGTTCAACAGTAAAACCACTTGTGGTTTTAACCGCATTGCAAAATA
GAGTGACTTATCCAAGTGAAGTCATTAGTACACGACCTTTTGTGGTTAATGGACATACAA
TTAAAGACGTAGCGCCAAGAGAGAGTTTGACACTTACAGGGATCTTACAAAAATCCAGTA
ACATCGGTGTAAGCCGTTTAGCGTTAAGAATGCCATCAACCGCATTAGTCGAAACTTATA
GCAAGGTCGGTTTTGGTAAAGATACAGGCTTAGGGCTTGGTGAACAACGTGGTACAAACG
GCGATCGTAAACGTTGGGCGGACATTGAACGTGCGACAATGGCGTATGGTTATGGTTTAA
ATGTCACGCCATTACAATTAGCCCGAGCTTATGCAACATTAGGCAGTTTTGGGATTTATC
GTCCGCTTTCGATTACAAAAGTGGATCCTCCAGTAATTGGTGAGCGTGTGTTGCCAGAAA
AAATCACCAAAGATGTTGTACATATGATGGAAAGTGTTGCAGCTAAAGGCGAAGGCGGAG
CAAGAGCAGCTGTTGATGGATACCGTGTCGCAATTAAAACGGGTACTGCTCGCAAATTAG
AAAAAGGTCAATATGTTAAAAAATATATTGCTTATACTGCAGGGATTGCCCCAGCAAGCG
ATCCAAGATTTGCTTTAGTGGTCTTAATTAATGAACCAAAAGAGGGAGCTTACTATGGCG
GTGCGGTATCTGCCCCACTGTTCTCAAGTATTATGGGACATACTTTAAAAGCAAGAAACA
TTAAACCAGATAATCTTACTGAAGATACAAAAAGTGCAGTGAGAGAGATGAAAACAAATT
CGACAAACTAAGAGGCAATAATGAACCCTTTACTTTCCTTTTTCCCTGAACTTAACCATT
GGGGCGAATTAAAAGAATTAAACAAAATGATCTTGGACAGCCGTCAGGTTGAAAAAGGCG
ATCTATTTGTTGCCTTAAGAGGACATCAAGTCGATGGTCGTCAATTTATTGACAAAGCGA
TTGAACAAGGTGCTGCTTTAGTTTTAGCTGAAGCAGACGATGACGTTCAAGCGGTGAGAT
TTGCAGAAAAATTTGCAAATTCGACCGCTTGTGTACTGGAAGTACCAAATTTACCGAAAC
AACTTTCGGCGATAGCAGGTGCCTTCTATGGCAATCCATCAGAAAAATTAACCCTTGTTG
GCATTACAGGCACTAACGGCAAAACCACTACGGCACAGCTTTTTGCGCAATGGCGAAACT
TGCTTGGCGGTAAATCTGCGGTGATGGGTACTATTGGCAACGGACTATATGGGCAAGTGC
AAGAAGCGGTAAATACCACAGGTTCTGCCGTTGAAATTCAACACAATCTGGCGAACTTTG
TCGAATTAGGGGCGGATTTCTGTGCAATGGAAGTCTCTTCTCACGGGCTGGCTCAATATC
GTGCCGAAGCACTAGACTTTGACTTGGCGATTTTCACCAACTTAAGCCGTGATCATCTTG
ATTATCACAACACAATGGAAGAGTACGCCCAAGCGAAGTTCCGCTTATTTGGCGAGCTTT
CATCAAAACAACAAGTGATCAATGCTGATGACGAAATCGGGCGTGAATGGTTGGCAAAAT
TGCCTGAAGCTGTCGCCGTCAGCACCGATAGCCAGTTCCAACCACAACAAGCCCGTTGGA
TTAAAGCGAAAGCGGTGCAATTTACCCTACAAGGTGCAACTATTGAATTTGAAAGTAGCT
GGGGCAACGGTGAACTAAAAAGCTGTTTAATCGGGGCGTTTAATGTCAGCAACTTATTAA
CCGCTTTCGCTGGTTTATTGGCGTTGGGCTACGATTTGCAAAAATTAGTCGAAACCGCAC
CACTGTTAAACGGTGTATGTGGACGTATGGAGTGTTTAATCAGCGAAGAAAATGCGGAAG
AAAGTCCGATGGTGATTGTTGATTATGCTCATACTCCTGATGCCTTAGAAAAAGCCTTAG
ATGCTGCTCGTTTGCATTGTGAAGGCGAACTATGGTGTGTGTTTGGTTGCGGTGGTGATC
GTGATACAGGCAAACGCCCATTAATGGCACGCATTGCCGAACAGTTGGCGGACAGAGTGA
TTGTAACTGATGACAACCCACGCACCGAAGATCCTGATGTGATTTTTAACGATATTATGA
AAGGTTTCCGCAAGCCAAAAGCGGTGCAGTCTATGCATATCCGTCAATATGCGATTGAAC
AAGCGATTGCCCAAGCCGAACCAAAAGATGTGATTTTGATTGCAGGTAAAGGACACGAAG
ATTACCAAATTATCGGCACGAAGAAATATCACTTTTCGGATCAAGAGTGGGCGAGGAAGT
TTTTGGGGTAGTTGGAATTTAATCTATTGCACAAAATAATTTGTAGGGGCAAATTACATT
TGCCCCAAAAGCAATCATAAGGAAGAGGGGCTAATGTAATTAGCCCCTACAAAAGTAGAT
TTTAAATAGTCAAAATAATTTATAAGTAAATAAAGATGATAAAACAAACCACCCAACAAC
TCGCTCAAACCCTAAAGGGTAAACTACTCGGTAGTGGCGAGATAAGCGTTGAAAACATTA
GCACCGACACTCGACAGCCAGTGCAAAACGGCTTATTTTTTGCCTTAAAAGGCGAAAAAT
TTGATGCTCACGATTATGTAGAAAAAGCGATCGAACAAGGCTGTGTGGCGTTAGTCGTTG
AGCGTGAATTGGCGGTGAATGTACCGCAAATTATTGTGGAAGATACTCGCTTGGCATTAG
GGCAGTTAGCAAAATGGCTGAAAGCGGAAATTAACCCAAAAACTGTGGCAATGACGGGCT
CTTCAGGCAAAACCACCGTCAAAGAGATGACTGCAAAAATTTTGCAAAAAGTGACCGCTT
GTGAAGATCAGGTGCTTTATACCTTTGGTAATTTAAACAATGACTTAGGTGTGCCATTGA
CCCTATTGCGTTTAACCCCTGAGCATAAATTTGCCGTGGTGGAACTGGGGGCGAACCACA
TCGGCGAAATTGCTTATACCACCGAAATTGCACAACCTGATGCTTGTTTAGTGAATAACG
TGGCATCTGCTCATCTTGAAGGATTTGGCTCGTTGGCAGGTGTGGCTCAAGCTAAAGGTG
AAATTTATCGTGGCTTGAAAGCTGGTGGTAAGGCGATTGTGAATTTAGCTCATTACTATC
CAGAATGGCAGAAAGAGATTGGCGATCACGAGTTACAGTCGTTCTGCTACACAGGCGAAG
ATAAAGACAGCTATGCAGATTTTTGGGCGGAAAATGTTGAGTTACACCTCAATGGTTCAC
GCTTTACCTTACATACGCCACAAGGCGAAATTGAGATCAACTTGCCTTATTTAGGCGCAC
ATAATGTGAGTAATGCGTTAGCGGCAACAGCACTCGCAATGGCAGTCGGGGCGGATTTAA
CTGCGGTTAAAGCTGGATTGGAACAGCGTTCAGCGGTTAAAGGGCGTTTGTATCCGATTG
AAATTAAAGAGAATGTACTGTTTATTGATGACAGTTATAATGCGAACGTGGACTCAATGA
AATCTGCGGTGTCTGTGTTAAAACAGTATCCAGCTTTCCGCATTTTTGTGGTGGGCGATA
TGGCGGAACTTGGCAAAGACAGCCCAGCTTGCCACCAAGAAGTCGCTGATTTCGTTAAAC
AGGCGAAGCTCGATTTAGTGGTCAGCTTCGGCAAAGAGAGTGAGGTGATTAGCGGTAATT
CAGCTCACCACTTTAATGATAAAACAGCAATGGCGGCGTTTTTGCTCCCGAACATTTTGC
AAAAAATCGAACAAGATCAACCGCTTGTATTATTAGCAAAAGGATCTCGTAGCCAAAAAA
TGGAAGAAGTAATTGCTTCCTTATGTCGTTCTTTTGATGTTTCTTTTTAAGGATTAGCTT
ATGTTAGTTTGGCTTGCTGAATATCTGGTGCAATACAACACCGTGTTTAACGTGGTGTCG
TACATTACTTTCCGTTCTATTATGGCGTTATTGACAGCGTTAATTATCGGCTTGTGGATT
GGACCAACGGTCATTCGCCGTTTACAAATTCTCAAATTCGGACAGGAAGTTCGCCACGAT
GGTCCTGAAAGCCACTACAAAAAACGGGGTACACCAACGATGGGCGGTATTATGATTTTA
TTAGCTATCGGTGTGAGTACGTTGTTATGGGCGGATCTGCGTAACCCCTATGTCTGGTTT
GTGCTATTTATCCTATTTGGTTATGGGGTTGTCGGTTTTGTAGATGATTATTGGAAAATA
GCCCGTAAAAATACCGATGGCTTGATTGCTCGTTGGAAATATTTTTGGCTATCGGTGATT
GCCTTAGTATCTGCTTTTGGTATGTATGCGATTGGTAAAGATACCGCTGCTACCCAGTTA
GTTGTTCCTTTCTTTAAAGATGTGATGCCACAGCTTGGCTTATTCTATATTGTTCTCACC
TATTTTGTGATTGTCGGAACCAGTAATGCAGTGAATTTAACCGACGGCTTAGATGGCTTG
GCAATTGTGCCGATCATTATGGTCGCAGGGGCATTTGCATTAATTGCGTGGGCAACGGGG
AACTATAATTTTGCACAATATCTGCACATTCCTTATATCAAATATAGCAGTGAATTAGTG
ATTTTATGTACGGCAATTGCAGGGGCAGGTTTAGGTTTCTTATGGTTTAACACTTACCCA
GCACAAGTCTTTATGGGGGATGTCGGTTCATTGTCACTTGGCGGTGCATTGGGGGTGATT
GCCGTATTAGTTCGCCAAGAATTATTACTAGTGGTGATGGGCGGTGTCTTTGTGGTTGAA
GCCTTATCGGTGATTTTACAAGTTGGATCGTACAAACTTCGCCAAAAACGTATTTTCCGT
ATGGCACCGATCCACCACCACTTTGAACTTAAAGGCTGGCCGGAACCACGTGTTATCGTG
CGTTTTTGGATTATCACCTTAATGTTGGTGTTAATTGGATTGGTGACGTTGAAATTACGT
TAATTAATGTAGGGACACACTGCGTGTGTCCGTTACAGTTTTACCAACCGAGCAATAATG
AAAATAAAGCGGACACACGCAGTGTGTCCCTACATCTCAAAATACCGTTTCTAGAGAACA
ACAAAATGCAAAATCAATATCAAGGCAAAACCATCACGATTATCGGCTTAGGCACAACAG
GCTTATCTTGTGTCGAATTTTTTGCGGACAAACAGGCTCAAGTGCGAGTGATTGATACCC
GTGCAAATCCTGCTGGGGTAGATAAATTATCGAAGGATATTCCACTGCATACAGGCAGTT
TAAACCTTGAGTGGTTATTAAGTTCTGATTTAATTGTGATTAGCCCAGGACTTGCCTTAG
CAACGCCAGAAATTCAGCAAGCTATTCAAGCTGGTGTAGAAGTGGTTGGCGATATCGAGT
TGTTCTGCCGTGAAGCAAAAGCACCGATTATTGCGATTACAGGGGCAAATGGTAAAAGTA
CGGTAACGACTTTGACAACAGAAATGGCAAAACAAGCGGGCATAAAAGTCGGTATGGGCG
GTAATATCGGCGTGCCAGCCTTGAGTTTATTGAAAAGCAATTACGAACTCTATGTGTTGG
AATTATCAAGCTTCCAGCTGGAAACGACCTATTCTTTAAAAGCGAAAGCGGCAACCATTT
TAAATATCAGTGAAGATCATATGGATCGTTACAATAACTCCGTTGAAGAATATCGTGCAG
CAAAATTGCGTATCTATCAAAATGCGGAAAATATTATTGTAAATGGCGAAGATCCACAAA
CTTTCCCAGAGCAAGCGATCAGATCTTTGAAAAAATTTGCAGAAAAAGATGCAGAATATA
CCGCTTGTAATGGTGAACTCTATTCTGGCGATGAAGCAGTTATTGCGATTAATGAGCTGA
AAATCACGGGTCGTCACAATGTGATGAATGCCTTGGCTTCAATGGCATTGGCGGAAGCGG
CTGGTGTTGCTCGTTCAGGGATTGTGAAAGCCCTACAAAGCTATTCAGGATTAGATCACC
GTTTCCAGCTAGTACCGACGAATGATGGCGTACGCTGGATTAACGACTCAAAAGCCACGA
ATGTCGGCAGTACTGTGGCTGCATTAAATGGTTTACAAGTCGAAGGAACGCTTTATCTGT
TGTTGGGTGGCGATGGGAAAGATGCTGATTTTTCTGAGTTAAAACCTTTTATTAATCAGC
CAAATACAGTCTGTTACTGCTTTGGAAAAGATGGGGCGGAACTTGCCGCTTTAACTCAAA
ATAGCGTTTTAGTGGAAACAATGACACAAGCTGTCGCACAAGTTCGTTTACTATTAAAAT
CAGGCGATATGGTGCTACTTTCACCAGCCTGTGCCAGTTTAGATCAGTTTAAAAATTTTG
AAGAGCGTGGCAGACAGTTTGTGGCGTTGGCTCAAGGGGTTATCTAATGCTAGAAAAAAT
TCGGATTGAGTGGGATAAGTGGACAAGATTAACGCCTGTTAATGCACTCTATGATCGAAC
ATTGGTGTGGTTATTTCTCGCATTGCTGATCATTGGATTTGTTATGGTGACTTCAGCCTC
TATTCCTGTGAGTAGTCGGCTACACGAAGACCCCTTCTATTTTGCGGTGCGAGATGGTTT
TTATGTTATCGCATCTATTTGTGCTTGTACTTTCTTTGTTCAAATTCCAAGTAAACATTG
GGAAAAGTATAATGGTTGGTTATTTATTTCAGCCCTACTTTTGCTTGCAATTACATTGTT
TGTTGGAAAAACAGTAAATGGGGCAACACGCTGGATCCCTATCGGTCCTATTAATTTCCA
GCCTGCAGAATTAGCAAAATTTGCGGTGATTTGTTACTTTGCGAGCTTCTATGTAAGAAA
ATTTGATGAAATGCGACAAAAAAGCATTAGTTTCATTCGCCCTATGGTAATCCTGATTTT
ATTTAGCTGCTTGTTGCTGGCTCAACCTGATTTGGGAAGTATAGCGGTGCTTTTTGTGCT
GACATTTGCAATGCTTTTTATTATGGGGGCGAAAGTTTTACAGTTTATTTTTCTTGGTAT
CGCAGGCGTTGTAGTCTTTGCTCTATTGGTTTTAACATCAGAATATCGTTTAAAACGTAT
AACCTCTTTTATGGATCCTTTTGCTGATGCTTATGGTGATGGCTTCCAACTATCTAACTC
ACAAATGGCGTTTGGGCAAGGCGAGATTTGGGGGCGAGGATTGGGTAATTCTGTGCAAAA
ATTAGAATATTTACCTGAGGCACATACCGATTTTGTGATGGCAGTCATTGCAGAAGAATT
TGGATTAGTTGGAATTGTTATCGTTGTGCTATTATTACTCACCTTAACTTTCAGAGCTTT
AAAAGTCAGTCGTGAAGCGTTAATACTAGAAGAACGATTTAAAGGTTTCTTTGCTTTTGG
TATTGCCATTTGGATTTTTATTCAAGGCTTTGTAAACCTTGGTGTTGCTTCGGGGTTACT
GCCGACCAAAGGCTTAACTTTCCCATTGGTGAGCTATGGTGGTTCAAGTTTAGTGATTAT
GGCGATTGCAATTGCGGTATTAATTCGGATTGATTACGAAAACCGCTTAGATCGAATTGG
GCACGCACATTTAAGTGATGATTAGTGTTGGAAAATAATATGGCAAAAAAATTATTGGTT
ATGGCTGGCGGAACTGGTGGGCACGTTTTTCCTGCGATTGCGGTAGCAAGAGAATTACAA
CAACAAGGTTGGGATATCCGCTGGCTAGGAACAAAAGATCGAATGGAAGCGGATCTTGTG
CCAAAGCACGGTATTCCGATTGAGTTTATTCAAATTTCAGGATTAAAGGGCAAGGGGATT
AAAGCGTTACTTACTGCCCCTTTTGCGATCTTAAGAGCAGTGCTTCAAGCGAAAAAAATT
ATTAAAGCGTATAAGCCTGATGCAGTACTTGGAATGGGCGGTTATGTGTCTGGACCAGGC
GGTATTGCGGCAAAATTATGTGGTGTGCCTGTGATTTTGCACGAACAAAATGCGGTGGCA
GGTTTAACAAATGTATGGCTTTCTAAAATTGCTCGCCGTACTTTACAAGCCTTTCCAACA
GCTTTTCCAAATGCGGAAGTGGTGGGAAATCCCGTTCGCCAAGATCTATTTGAAATTGTA
CCACCAGAACAACGTTTTGCTGAAAAAGGCTATCCAATCAATATTTTAGTGATGGGCGGT
AGTCAGGGAGCATTGGTGATCAATAAAACCGTGCCAGAAGTAGCGAAGGTCTTAGGACAA
AACGTATTTATTAGCCATCAAGTCGGTAAAGGCAAATTAGCTGGTGTGGAAGAAGTTTAT
CAAGCCACAGGCAATGGCACGGTAAGCGAATTTATTGACGATATGAAAGCTGCTTACGAA
TGGGCGGATTTGGTGATTTGCCGTTCTGGTGCTTTAACTGTATGTGAAATTGCTGCAGCA
GGATTACCTGCGATTTTTGTGCCGTTTCAACATAAAGATCGCCAACAATTTTTAAATGCA
GAGTACCTTGCACAAGCAGGTGCCGCAATGATTATTGAACAGCAGGATTTTACCCCTGAA
AGTTTATTAAAAGCATTAGAGCCGTTAATTGCCGACCGTCAAAAACTGACGGAAATGGCA
GTAAAAGCAAGAGCGAAAGCCACACCATTAGCCGCAAAACGAGTGGCAGAAGTGATTGTG
GAAAATAGTTTGTAAGCGGTCAGATTTTGTAGATTTTTTGCAAAATGATCGAATATTAAG
GAATAAAAATGAAAAATTTCCAAGATAAAGTAAAAAAATTAGTCCCTGAAATGCGCCGTG
TAAATCAAATCCACTTTATTGGGATCGGTGGCGCAGGTATGTCTGGGATTGCTGAAGTGT
TATTAAATGAAGGTTACCAAATTTCAGGCTCGGATATTGCGGACGGTGCAGTCACGCAAC
GCTTAGCAAAAGCAGGAGCAAAAGTTTTTATCGGGCATCAAGCAGAAAATATTGAAGGGG
CAAGTGTTGTTGTCGCTTCCAGCGCAATTAATGAAAGCAATCCCGAAGTAGCGGCAGCAA
AAGAAGCGCGTATTCCAGTGATTCAACGAGCGCAGATGTTAGCGGAAATTATGCGTTTCC
GTCACGGTATTGCGATTGCAGGGACTCACGGTAAAACTACCACAACCGCAATGATTTCAA
TGATTTATACGGAAGCAGGGTTAGATCCTACTTTTGTAAATGGTGGTTTAGTAAAATCAG
CGGGTAAAAATGCTCATTTAGGGGCAAGCCGTTACTTAATTGCAGAAGCCGATGAAAGTG
ATGCGTCATTTTTACATTTACAGCCGATGGTTTCCGTTGTGACCAACATTGAACCAGATC
ATATGGATACTTACGGTGGCGATTTCGAGAAAATGAAAGAAACCTATGTACGTTTCTTAC
GCAACTTACCATTCTACGGTTTAGCAGTGATGTGTGCCGATGATGAAACGGTGATGGAAA
TTGCCCCGAAAGTCGGTCGCCAAGTGATTAGCTATGGTTTTAGTGAAAAAGCTGATTACC
GTATTGAAGATTATCAACAAACAGGCTTCCAAGGGCATTACACGGTGGTTTGTCCAACAG
GTGAGCGTATTGAGGTCTTATTAAACGTACCGGGTAGACACAATGCACTGAATGCAACGG
CTGCATTAGCGGTTGCGAAAGAAGAAGGCATTGCGAATGAAGCGATTTTAGCTGCTCTTG
CGGATTTCCAAGGTGCAGGTCGCCGTTTTGACCAACTTGGCTCATTTATTCGTCCAAATG
GTAAGGTAATGTTAGTTGATGACTATGGTCATCACCCAACGGAAGTGGATGTGACGATTA
AAGCCGCTCGTCAAGGTTGGGAAAATAAACGTGTAGTGATGGTTTTCCAACCGCACCGTT
ATTCTCGTACCCGTGATTTATTTGATGACTTCGTACAAGTGCTATCGCAGGTTGATGCGT
TGATTATGCTCAATGTGTATGCGGCAGGCGAAGCTCCGATTGTGGGTGCGGAGAGTAAAG
ATCTCTGCCGTTCAATCCGTAATCTTGGCAAAGTGGATCCGATTTTAGTGTCAGATACTT
CACAACTTGGCGAAGTGTTAGATCAAATTATTCAAGATGGTGATTTAATTTTGGCACAAG
GTGCGGGCAACGTGAGCAAGCTTTCGCGTGATTTAGCGGAAAGTTGGAAGGCATAAAGAA
GATTTAAAACAAGCGGTAAGATTTCGAGAAATTTTCGCTATTGTGTAATTGTACAAAATA
ATGTGTAGGGGCAAATCACATTTGCCCCAAATAATCATAGTAACATCAGGGTGAATGTAA
TTCGCCTCTACGGTAGATCCGAAAATTTGCAATAATTTCAATAAATTAACTGTAGGGACA
CACTGTGTGTCCGTTGTTAAAATGGGATATGGTTTATTTTGCGGACACACGCAGTGTGTC
CCTACAATTCCCCATAATAATGTAAAATTTTTGCAATAAATGACCGCTTGTAAAACATAA
ATAAGGTAAAAATAATGAGCTTAAAAAACGAAAAAATTGCGGTGTTATTTGGTGGCGTTT
CAGCAGAACGTGAAGTTTCTCTCAATTCAGGTAAATCGGTCTTTGAAGCCTTACAGAGTT
TAGGCTATAACGTTGAAGCGATTGATACAAAAGAATTTCCGATTGAAAAATTAAAAGAAA
AAGGCATTCAGCGTGTGTTTAATATTCTTCACGGTGGTATCGGTGAAAATGGTGTGCTTC
AAGGGGCGTTAGAGCAACTAGGTATTCCCTATACAGGCTGTGGCGTGATGGCTTCTGCGA
TTACCTTAGATAAGTTCCGCACCAAGCTATTGTGGAATGCAGTGGGCTTACCAACAGCGG
CAATGGAAGTGGTACGCCGTGGGCAAGCGGTCAATTCCGATGAAATTATTGCAAAATTAG
GTTTACCATTATTTGTGAAACCTGCGAGCGAAGGCTCAAGCGTTGGCGTAAGTAAAGTGA
AAACTGCAGAACAGTTATTACCTGCAATCGAAGAAGCATTAAAATATGATTCAATTGTGT
TGGTGGAAGAAAATTTAGCAGGGGCGGAATACTCTGTACCAGTACTTGATGGTGAAGTGT
TGTCTGCGGTACAAATTATTCCAGACGGCGAGTTTTATGACTACCACGCAAAATATATTT
CGGATAATACCCAGTATGTTGTTCCAGCGTTAAATGCTGATCGCCAAGCAGAAGTCGCTA
AGTTAGTGAAACAGGCTTATGATGTAGTGGGTTGTCGTGGTTGGAGCCGAATTGATGTAA
TGGAAGATGGCGAAGGAAACTTCCGTTTAGTTGAAGTGAATACTTGCCCAGGTATGACCA
GTCATAGTATTTTCCCAAAATCAGCGGCGACTGTAGGTTATAGTTTCGAGCGTTTAGTTG
AACGTGTATTGGAGTTAAGTGCGTAATGGTTGCAGTAATGCGTAAGAAGCCGACTTCGGT
GATTCGTACACAAGCAAGTAAACCGAAATATCCGATTAATTGGTTTGTTTTTGTTAAGCC
TATCGTTGTGTTATTATGTTTCGGTATGGCTTATGCAATCTATACCAATTGGTCTAGTTT
GCTTGCATCACTGGATAGAACTCCAATTCGTTCTTATGCATTAACGCATAAAACACAATT
TACGACGAATAATGATATTCGCGAAGTTTTAGCTAAAGCCCCCTTGTTAAAAGGCTATTT
TGAACAGGATATTCAAGAGATTAAAGAAAAGTTTCTAACAATTTCTTGGATTCGTGATGT
TTCTGTAAGAAAAGTTTATCCCGATAAATTAAGTATTACGTTACTTGAACATCGCCCAGC
AGCAGTATGGAATAATAATCAATATGTGTCTGTTCAAGGAAAAGTTTTTAGTTTACCGAA
AGATCGGTTTGATAACACTGGCTTACCTATTTTATACGGACCAGACGCAGAAAGTAAGGT
TGTGCTTGAAGCGTGGGATAAAATAAAAGCAGATTTAAAATCACGCAATTTAGGATTACA
TTCCATTGCAATGGATAGTCGAGGAGCTTGGTCAATTCGACTTGATAATGGCGTTGAACT
AAAATTAGGGCGAGGGGAATGGCTATCAAAAATCGATCGTTTTGTGACTATTTTTCCTGA
AATTGACATCCCTGAGGGAAAACGTTTATCCTATGTCGATTTACGTTATGAACACGGAGC
ATCCGTCGGATTTAGTAATCAATAATTTATAATACCGCAAACATAATATGACAAAAGTAG
CAGAATCTAGAATTAGAGTTGGTTTAGAAATTGGAACACACAAAATAGTTGCTGTGGTGG
GTGAAGTATTGCCTGATGGTGTGATTAATGTGATTGGTTCCGGAATTAGTCAATCTAAAG
GCGTTCAAGGAGGAGGCATTGTTGATTTAGATGCTGTAACAAGTGCTATTCAACGTGCGA
TTGAAGAAGCTGAATCGATTTCTGGATATGATATTGTATGTGTTACTCTTGCCCTTTCAG
GATCTCACATTACAGCTTTTAATGAAAGTGGAACTGTGCCGTTGTCTGGTAGTGTAAGAA
ATGAAGATTTGGATAATGCTATTCATATTGCTCGTTCTATTAAATTACCCGATGAGCTGG
AAACATTACACATTATTCCTCAGGAATATAGAGTAGATAGATTACCTGCTACTAAAAATC
CCCTTGGTTTATCTGGTATGCGTTTGCAGGCTCAAGCTCATTTAATTGCTTGCCATAACG
ATTGGCTACGTAATTTAAAAAATGCAGTGGAGAGAAGTAAATTAAAAATTGATCAAATCG
TTTTTTCGGGGCTTGCTTCAAGTTATTCTGTGTTAACAGAAGATGAAAAAGAACTTGGGG
TTTGTTTAATTGATATTGGCGGTGGCACTATGGATGTTCTTGTTTATACAGATGGTGCTT
TGCGTTTTAGTAAAGTTATTCCTTTTGGTGGGAATAATGTAACGGACTATATTGCTCATG
TTTTCACAACCTCTCGCCAAGATGCAGAAAATATTAAAGTACAGTATGGATGTGCTATTG
CACCCCCAACTCATTTCCCTGAGAAAAAAATTGAGGTAGCAGGCTTGGGTGGACGAATGC
CAAGAACTTTTACAAAAAGCCAATTATCTAATGTTACATCTCAATGTTACCACGATTTAC
TGAGCGTAATTAATCAGGAATTATCCCAATTACGCAATGAACTATATCAAAAAGGCATAA
AACAAGAATTAATTGCAGGAATTGTGCTTACAGGTGGTGGCTCTCAAATAGAAGATATTG
TAGAATGTGCAAAATCTGTCTTTGGATCACAAGTTCGGGTTGGTAACCCATTGAATATTA
CAGGATTAACGGATTATGTAAGCAAACCGTCTTATGCAACCGTATTAGGATTGCTACAGT
ATAGTCATTATAATGACGTTGATAGTAGCCAAAGTGGAGAAATTAGTCATAAGGTGGGCG
GCATTATTGATACATTAGGACATAGTGCTAAAAAAGCGTATAATTGGATAAAATCAAGTT
TTTAATAGGCATTAATAACAATATTAAGCCGTGAGGGAGAATCACAAATGTTTGAACCTA
TTTATGAAGCAACGCAAGATGCGGTTATCAAAGTTATCGGTGTCGGTGGCGGTGGTGGTA
ACGCACTAAATCATATGGTTAGTAACCAATCTGATGTTGGTAGTGTTGAATTCTTTTCGG
TTAATACGGATGCACAAGTATTACGTAGTAGTGCCGTTCGCAATACGATTCAAATAGGTG
CAAGTGTAACAAAAGGCTTAGGGGCAGGAGCAGATCCAAACATTGGTCATCAAGCAGCTG
AAGAAGATAGAGAAGCATTAACGAATATGCTTACAGGTGCTGATATGGTCTTCATTGCTG
TTGGTATGGGCGGTGGCACAGGTACTGGTGCAGCTCCTGTAATTGCTGAAATTGCTAAAA
GCCAAGGAGCATTAACAGTTGGTATTGTTACTAAACCTTTCTCTTTTGAAGGTAGAAAAC
GTTCTAACTATGCGGAACAAGGGATCCGTGAACTTGCAAAACATGTGGATTCACTCATCA
TTATCCAAAATGATAAATTACTAAAAGTATTACCTAAAAGTGTAAAATTTAATGAAGCCT
TTGGCGTTGCAAATGACGTCTTACGCAATGCGGTATTAGGTATTACGGATATGATTACTT
CCGAAGGTCTTGTGAACGTTGACTTTGCAGACGTGAAAAAAGTGATGTCGGAAATGGGTA
GAGCAATGATGGGAACAGGCATTGCAGAGGGTGAAAACCGTGCAGAAAATGCAGCAAAAG
AAGCTGTAGCAAGCCCGTTATTGGAAGATGTTGATTTATCAGGTGCTAAAGGCATTCTTG
TGAATATTTCTTCTGGCTATGATATTGAACTTGCAGAGGTCAATACCATTATGGAATATG
TTACTAGCTTTGCAGATCCTGATGCAGCTATTATTTTTGGTTCTGCTTTCTATCCAGAAA
TGGAAGGTAAGATTCGTGTAACTTTAGTTGCAACAGGTATTGGTCAGCCAGATGAAATGC
CAAAAATTCCATCAATTCAGGCGGTACCGCAATTCCAACAACCTCAACAGAATATAAATA
CAGGATTTCAAAGAACTCAACCTGATTTTATGAATAATATGAGTGGTTATTCTCAACAAA
CACAATATACTCAACAGCAGCAAGTTCAGAAACCACAACAAGTAGATACAGCTCAAATGT
TTTCCCCAAGCTCAATCCCTGGGTTTATGAGAAATGGCCAATAACCATTTCGGGAAATAA
GGAAACGATATGATTAAACAAAGAACCCTTAAACAAGCAGCAAAAGTAACAGGTATTGGC
TTGCACAGTGGCAAGAAAGTAACCTTAACGTTGCGTCCAGCACCTGCAAATACAGGGATT
ATTTACGCAAGAACAGATCTTAAGCCTGTCGTTTATTTCCTGGCAAGTGCTGAATCTATC
CGTGATACACAACTTTGTACTTGTATGATCAATGATGAAGGTGTGCGTATTTCAACAGTA
GAACACTTAAACGCAGCAATGTCTGCGTTAGGTTTAGATAACCTAATTGTAGAAGTTGAT
GCAGCCGAAATTCCAATTATGGACGGTAGCTCAAGTCCTTTTATCTATCTCTTATTGGAT
GCAGGTATTGAAGAACAAGACGCGCCGAAAAAATTTATTCGTATTAAAGAAAGTGTACGA
GTAGAAGAAGGGGATAAGTGGGCTGAATTTAAACCTTATAGTCACGGTTTGAAATTAGAC
TTTACCATTGACTTTACACACCCAATGATTACCAAAGAAGTGCGTAACTACAAAATGGAA
TTTTCAGCACAACATTTTATTCAACAATTAAGCCGTGCTAGAACCTTTACCTTTATGAAA
GATGTTGAATATCTTCAATCCATTGGTCTTGCATTAGGCGGTAGTTTAGATAATGCTATT
GTTTTAGATGAATACCGCATTTTGAATGAGGAAGGGCTACGTTTTAAAGATGAACTAGTT
CGTCATAAAATGTTAGATGCTGTCGGTGATTTATTTATGTGTGGCTACAATATTTTAGGT
GATTTCAAAGCCTATAAATCAGGTCACGGCTTAAATAATAAATTATTACGAGCTGTACTA
GCGAATGAAAATGCTTGGGAATTTGTAACCTTTGATGATAAAGCAGAGGTTCCGCAAGGT
TATCAAGTGACAGAACAGGTGTTTATTTAATAGTTATTATCATTTCTCGGAGATTTTTAT
TAAATTTTTAAGGTGTTTTTTCTTAAAATTCTAATTTTTAAAAATTTTTGCAGAAAAATT
GCCGCTTGCTATTCCCTTATTCTACATTTTCGGCTAATCTCGCAGACTTCATTTACCTTG
GTAAATGAAGTCTTTTTTTATTTGTCTTACAGGAAATTTTATGAGTAACCAATCTTTATC
TTCAAAAATCCTTGGCGGTAATTTAGTATTACGCATTGCCGTAGGTTTAGTGCTAGGTAT
CTGCTTAGCATTAGTTAGCCCAGATGCAGCCAAAAGCGTTGGGGTTCTCGGACAATTCTT
TGTAAAATCACTACGTGCAATTGCACCGATTTTAGTTTTTGTTCTTGTAATGGCTTCAAT
TGCTAACAAAGAAGTTGGCAGCGATAGCCGCTTAAAATCTATTTTGGTGATGTATGGCTT
AGGTACCTTTGTTGCAGCAGTAACAGCGGTTACTTTAAGCTATTTATTCCCAACGACCCT
TGAATTGGTCACAAGCCCAGATGGACTTGCACCACCGCAAGGCATTGGTGAAGTATTGAA
AACCGTTATTTTCAACCTAGTAGATAACCCACTTGGTGCAATTACTAACGGTAATTTCAT
CGGTATTCTTGCGTGGTCTATCGGCTTAGGTATCGCATTACGTCACGCTGCACCAAGCAC
CAAAGTTTTATTAAATGACTTCTCTGATGCGGTATCTTTCGTGGTAAAAGTGGTTATTGC
ATTTGCACCAATCGGGGTATTCGGCTTAGTGGCAGAAACAATGGCAACTAACGGTGCTGA
TGCCTTTATCGGCTATGCTCGTCTATTAGCAGTATTATTAGGTGCAATGGCGATTGTGGC
ATTCATTCTTAACCCGTTACTAGTGTTCTGGAAAATCCGCCGCAACCCATACCCACTCAC
CATCACCTGTTTACGCGAAAGTGGTGTGACAGCATTCTTTACTCGTAGCTCAGCGGCAAA
TATCCCTGTAAATATGGGATTAGCAAAACGTTTAGGCATCAAAGAAGAAATTTACTCTAT
CGCAATTCCACTTGGTGCTAACATCAATATGGCTGGCGCAGCAATTACCATCACCGTATT
AACATTAGCTGCGGCTTATACTCAAGGTATCGTACCAGATTTCTCAACAGCAGTATTATT
AAGTGTTGTTGCTTCAGTATGTGCTTGTGGTGCATCAGGCGTAGCAGGTGGTTCATTATT
ATTAATCCCACTTGCGTGTAGCTTATTCAACATTCCAAACGATGTTGCAGCACAAGTTAT
CGGCGTTGGCTTCATTATCGGTGTTATCCAAGATTCAGCAGAAACAGCACTTAACTCATC
AACTGACGTACTATTTACCGCAGCGGCAAGTATGTCTGATGAGAAGAATAACTAGAATTC
TTGTATACTTTTAATAGTTAAACACTAGTAAAAGACTTAACTACATCAGTCAAGTATTTT
AGATAAGCAGAAAAATAGCTGCTATAAAATTGACTATAGTCTTATATTGAAGGCTATAGT
CGTTTACTAGGTCTAGATTTTTCTCTATTTTATAAATTTTCATTCTAATATTCTCCTTTC
CTTTTCCCTTTCCTGTAATTTTCAGGTACAATCCGCCGATTATTTTTCTTTTATCAATAA
CAATACAATAGGACATTTACTGCCCTTATGAAAATGCAGAACATTCGTAACTTTTCTATT
ATTGCTCACATTGACCACGGTAAATCGACTTTATCTGACCGCTTGATCCAAACTTGCGGC
GGTTTGTCAGATCGTGAAATGGAAGCTCAAGTGTTAGACTCTATGGATCTTGAGCGTGAG
CGCGGTATTACCATTAAAGCACAAAGTGTTACCTTAAATTATCAAGCAAAAGATGGTCAA
ACCTATCAGTTAAACTTTATCGATACGCCAGGACACGTCGATTTCTCTTATGAAGTTTCT
CGTTCCCTAGCCGCCTGTGAAGGGGCGTTGTTGGTTGTTGATGCTGGGCAAGGGGTGGAA
GCACAAACTCTTGCTAACTGTTACACGGCAATTGAGATGGATTTGGAAGTGGTGCCGATT
TTAAACAAAATCGACTTGCCTGCGGCTGATCCTGAGCGTGTTGCAGAAGAGATCGAAGAT
ATTGTCGGGATTGATGCGATGGAAGCGGTGCGTTGCTCAGCGAAAACTGGCGTGGGGATC
GATCTCGTTTTAGAAGAAATCGTGGCGAAAATTCCAGCTCCTGAAGGTGATCCTGATGCA
CCGTTGCAAGCCTTGATTATTGACTCGTGGTTCGATAACTATTTAGGCGTGGTTTCCCTT
GTGCGTGTCAAAAATGGTGTGTTGAAAAAAGGCGATAAAATCAAAGTGATGAGTACAGGG
CAGTCTTATCAAGTAGATCGTCTTGGTATTTTCACGCCAAAACAAGTTGATACTACGGAA
TTAAAAACAGGCGAAGTAGGTTGGGTAGTCTGTGCGATTAAAGATATTTTAGGCGCACCT
GTTGGGGATACTTTAACCCATCATCACAATCCTGCAAGCGAAGTGTTACCCGGCTTTAAA
AAAGTAAAACCGCAAGTTTATGCAGGTTTATTCCCGATTAGCTCAGATGATTATGAAGCG
TTTCGTGATGCATTGGCAAAATTGAGCTTAAATGATGCGTCGCTTTTCTATGAGCCAGAA
AACTCAACGGCATTAGGCTTTGGCTTCCGCTGTGGCTTCTTAGGCTTGTTGCATATGGAG
ATCATTCAAGAGCGTTTAGAACGTGAGTATGATTTGGATCTCATTACCACAGCACCGACG
GTAGTCTATGAAGTGGAACAAACGAATGGCGAAATTGTCTATGTAGATAGCCCGTCGAAG
TTGCCTGCGATTAACAATATTGCGGAAATTCGTGAGCCGATTGCAGAATGTAATATGCTT
GTACCACAAGAGTTTTTAGGTAATGTGATTACCTTATGTGTGGAGAAGCGTGGTGTACAG
ACGAATATGGTTTACCACGGTAACCAAATCGCATTGACTTATGAAATCCCGATGGGTGAA
GTGGTGTTAGATTTCTTCGACCGCTTAAAATCGACTTCGCGTGGTTATGCGTCGTTGGAT
TATGGTTTCAAACGTTTCCAAGCGGCAGATATGGTGCGTGTAGATATTATGATCAACGGC
GAGCGTGTCGATGCGTTAGCGTTAATCGTCCACAAAGCCAATGCCCCTTATCGTGGTCGT
GAGTTAGTGGAAAAAATGAAAGAGTTAATTCCACGTCAGCAGTTTGATATTGCGATCCAA
GCGGCGATTGGTAACCATATTATCGCTCGTTCGACGGTGAAGCAGTTGCGTAAAAACGTA
TTGGCGAAATGTTACGGTGGTGACGTAAGCCGTAAGAAAAAACTGTTGCAGAAGCAGAAA
GAAGGTAAAAAACGTATGAAATCTTTAGGTAACGTGGAAGTGCCACAAGAAGCGTTCTTA
GCGATTTTGCACGTTGGGAAGGATTAGTGAATAGATATTGTAGGGACACACTGAGTGTGT
CCGCATACAACATTCATATCTATTCTATTGATAAATGTTGCAATGGACACACTCAGTGTG
TCCCTACATTTTGGATAGTAAATAAATTCCAAAAGGAGTGAATTTTAAATATGAGCAATA
TTTTAACCATTGGTTTTATTGCAGTATTGTACGGTATTTGGAAAGTGTTGGACTCAATGC
AATTGCCAAACACGATTTCCATTATATTAGTAGGTTTAGTTGTTATTTGTGGTGGCTTTT
GGTCATTTTACAAATTTAGTGCCGAACCTCGCCGCTTGCGTGCGATTGAGCGTGAAGAAA
AGCGTTTAGGCAAACCGCTCACCGCAGAAGAAAAAGCAGCAATTCAACCACGTTCCTTAG
TGGGTGATTTTTTTGCTTCACTATTTGGGGTGTTAGCATTAGTCACTATTTTACGTTCAT
TTATTTTTGAGCCGTTTCAAATTCCAAGCGGTTCAATGGAGCCAACATTACGCGTGGGTG
ATTTTCTGTTAGTGAATAAGTTTACTTACGGAATTAAAGACCCGATTTGGCAAAATACCC
TTGTTCCGATGGGTAAGCCTGAACGTGGGGATATTGTGGTATTTAAAGCACCAAAACAGC
CACACGTTGATTATATTAAGCGTGTTGTGGGTGTCGGTGGCGACCATGTGAAATATGATT
TTCATACCCGTAATTTAACCGTTGTTCACGGCGATTCGGGTAAAGAAGTGGTGTTTAAAT
ACGAAGGCGGTACACCAAATCCTGACTTTTTCTACCACGGTGAAATGCAAGTTGAACGTA
CCGAAATTGGTGATGTTACTCACCAGATTTTAAATAATCCACACGCCTTTAACTATGAGC
CTTATTTCTTCAAACAAGACGGTATTCCTGCTGGGGAATGGGTAGTGCCAGAAGGGCATT
ATTTTGTAATGGGAGATAACCGTGATAACAGCGAAGACAGCCGTTTCTGGGGATTTGTGC
CTGAAAAGAATATGGTCGGTAAAGCAAGTGTGATTTGGTTAAGTCTTGATAAGAAACCGA
ACGAATTTCCAAGCGGATTACGTTTTGAGAGAATGTTTACGGCGATTAAATAAAGAGAAC
ATTTCCCCCTTTGAAAAAGGGGGATTAAGGGGGATTTTTAAAGCGTGAATTTTATTCAAT
GTTAGCAAAATCCCCCCTAGCCCCCCTTTTTCAAAGGGGGGAATTCTATGAAGATAAACT
AAAATGCAATTAGAACTATTACAGAAAAAATTAGGTTATCAATTTGCTAACCTTGATTAC
CTCACCCAAGCCCTCACTCATCGCAGTGCTGCGTCAAAAAATAATGAACGCCTTGAGTTT
CTTGGCGATTCCATCTTAAATTTTGCCATTGGTAAAGCCTTATATGAAAAATTCCCGAAA
GCTGATGAAGGGGAACTAAGCCGTATGCGTGCAGCATTGGTGAAAGAACAGACCCTTGCG
GTTGTCGCTCGTCAGTTTGAGTTAGGCGAGTATATGAAATTAGGGGCTGGAGAATTAAAA
AGTGGTGGCTATCGTCGAGAGTCCATTTTATCCGATTGTGTGGAGGCGATTATTGCTGCG
GTATATTTAGATGCTGGGATTGATCGGGCTATGGAACGTGTGCATTGTTGGTATCAACAG
CTTCTAAATGATATGCAACCAGGGGAAGCGCAAAAAGATCCGAAAACTCGTCTGCAAGAG
TATCTACAAGGGCGTAAGCTACCACTACCGACTTACGAAGTGATTGATATTAAAGGCGAA
GCCCATAACCAAACCTTTAAAGTTAGTTGTAAAGTCGAAAAAGTTGATGAAATCTTTATC
GGTAACGGCACAAGCCGTCGTAAAGCCGAACAAGATGCGGCATTGCAGGTGATAAAGGTG
TTGGGAATAAAATAACCTAATGTAGGGTGGGTCTTGACCCACCATTTTAATTTGTATTTA
TTTAAGAGAACACAATGACAGATCAAAAAACATATTGCGGCTTTATTGCCATTGTTGGTC
GCCCAAATGTAGGGAAATCAACGCTATTAAACAAAATTTTAGGACAGAAAATTTCGATTA
CTTCTCGCAAAGCTCAGACCACACGTCACCGCATTTTAGGGATTAAAACCGAAGGGGCGT
ATCAAGAGATTTATGTCGATACCCCAGGGCTTCACATTGAAGAAAAACGAGCGATTAACC
GCTTGATGAACCGTGCAGCAGCCAGTGCGATTGGCGATGTCGATATGGTAATTTTTGTGG
TAGAAGGTACGAAGTGGACGGACGATGATGAGATGGTACTCAATAAATTGCGTTCGACCA
AAGCCCCTGTGATTTTAGTGATTAACAAAGTGGATAATATCAAGGAAAAAGAAGAATTAT
TGCCACATCTGACCGCTTTATCGCAGAAATTCCCATTTAAAGAGATCATTCCGATTTCAG
CTCAACGGGGCAAAAACGTACATATTTTAGAGAAATTTGTGCGAGAGTCACTCAAAGAAG
GCATTCATCACTATCCTGAAGATTATGTCACCGACCGTTCGCAACGTTTTATGGCGTCAG
AAATTATCCGTGAAAAATTAATGCGTTTTATGGGCGAAGAGTTGCCTTATTCGGTGACGG
TTGAAATTGAGCAATTTAAAACCAACGAACGTGGCACTTATGAAATCAATGGTTTGATTT
TAGTGGAACGTGAAGGGCAGAAAAAAATGGTGATCGGTAACAAAGGTCAGAAGATCAAAG
TGATCGGCACTGAAGCTCGTGCGGATATGGAACGCCTATTTGATAATAAAGTTCACCTTG
AACTGTGGGTGAAAGTCAAAGCTGGCTGGGCAGACGATGAACGTGCGTTAAGAAGTTTGG
GTTATATTGACGAATAATGATCGAACAGTGGCAACGTGGCTTTGTATTACATCGCAGAGA
GTACAGCGAAAGCAGTTTACTCGTTGATTTTTTCACTGAAAATCACGGGCGAATTACCTT
ACTTGCCAAAGGGACAAGACGACCACGTTCGCCATTGAAATCCGTTCTTCAACCCTTTAC
CCCTTTATTGCTGAAATGGACGGGTAAAGGTGATCTCAAAACACTTACCAAAGCTGAACC
TGCATCTTTAACCCTCCCGATGCAAACGCTGGCACTGTATAGCGGTTTTTATGTCAATGA
AGTCCTTGCAAGAGTTTTGGAAAATCACACTGCTTACCCTGAATTATTTCAGCATTATCT
ACACTGTATGACAAAGTTAGCAAGCCAGCCAAACGAGATCGAACCGATCTTACGCACCTT
TGAATTTCAAACACTTAAAGCATTAGGTTATGGGGTGGATTTTTGCCATTGTGCAGCAAC
AGGTAAGCCTGTCGATCCCAAAATGAGCTATCAATTTAGAGAAAATGAAGGCTTTATTGC
ATCTTTACTACAAAATAACTATACCTTTATCGGCAAAGATTTATTAGCTTTTGCAGAAAT
GAATTTTTCAGAGAAAGAAACCTTACAGTCAGCAAAACGTTTCACCCGTATTGCTTTAAA
GCCTTATTTGGGATCAGCACCACTGAAAAGCCGAGAGCTGTTTCAGTCTGTTTTACCCAA
TAGATTAAAAGGGTAGGTCGGGCATTTATGCCCGACCTACTTGGAGATTCCTTTCTTAAT
CATCTCTTCAAAAAACGGGTAGTCAACTAAAAACGCATCGTGTCCAAAGTCGGAATGAAA
TTCGTAAAAATCGACGGTAATGCCTGCATTTTCTAAACGCTGTTTGCTTTTATGTAGGTC
AATCTGTTTAAACAGTTGATCGCTCGTTACGCCGACAAGGGTGTAATTCGCTTTAATGCG
ACTGAGTGCTTCTTGCTCGTTTGCATAGGTTAAAGCAGGATCATAGAGATCTAAGGCTCT
TAACAGGCGTAAGTAACTATTAGCGTCAAAGCGATCTAGAAATTTGAGCCCTTGATAATT
TAAATAAGATTCTACTTGGAAGTGATCACCCCAAATCGTTCCCGTCTGTTTCACTTCTCT
CCCAAAGGCTTTGGCAAGTTGTACATCGGTGCGGTAGGTGAGCATACCGAGCATTCGGGC
AATTTTTAAGCCGTTATCTGGGGGCGTACTGCCATAATAATCGCCGTTGTTAAAATGGGG
ATCGTTTATTACCGCTTGTCGCATAACGTGATTGAAGCCGATTGCTTCTGCACTTAAGGT
AAGTGAAGAACAGAGATTGACTACATTTTTCACTTGTTCCGGATAATCAATCGCCCACTG
TGTCGCTTGCATTCCACCAAAAGAGCCACCCACGACCGCTTGTAGCCGAGTAATACCGAG
TTTATCGATCAAGGCTTTTTGCACCTTCACAATATCTTGCACGGTGATAACGGGAAATTG
ACTGCCGTAGGGTTTATTCGTATTTGGATTGATAGACGAAGGGCCTGTCGTACCTTTGCA
ACCGCCAAGCACATTCGAGCAGATAAAAAAGTATTTATCGGTATCAAAAGCTAATCCTGC
ACCGATAAAATCTTGCCACCAGCCTTTATCCGCAGGCGGTGCATAATAGGGTTCGGCATC
ACCCGTTAAAGCGTGACACAACAATACAGCATTGCTTTTTTCCGCATTCAATGTGCCATA
GGTTTGGTAAGTGACATTGATAGGCGAAAGTGTTCCGCCTAAAGCAAGCTCAAGGGGAAT
ATCATCAAAAAGAGTAATCTGCTGTGCCATAAAAATCCTTGCAAAAAACGGTAAAAAAGC
GACCGCTTGTCTTTGAATAGTTTTAAGTTTACGAATAGGAAATCGTTTCGTCAAGAAATT
TTAGACATCTAAACGTCTAGATTTTTAAATGGCTAAATTGATTATTGTATTACTATGGGC
ACTTATGCTGTCGGAAAATCATTTTGGGATATAGAATTACTCATCCTTAGGAATAACCAC
AGCAGGATCCACTTTCCCTTCAAAACCATCAATCAATTTTTTTAGCCCATAATCTTCCTT
GTCTGAATGAGGGCTGAATAAATCGACTTCTGTATTCAATTTAGGATTACTAATTCCCAC
CCATTTTGCAATACCATCGGTAAAGTTTAAGCCAGATTTCATTGCTTTATAGACTTTTCT
ATCGGTATCATCGCTAGATATTTTAAAGAGCGGAACATCAAAGTGTAGCTTACTTTTGCC
ACTGCTGTTGTGGATCGCAATGTCATTTTCAGTGATATGGTGAGCTAAACCGTGATCGGC
AAAATAGACCATCGAAAACGAGCGGTTAGATTGTTGCTCATTTTTGTGAAGGGCTTCATA
TAAGCGTTTTAACACTTCGTCGGTTTTTTTGATGGACGATACATAGCAGTTTACGTTGAA
ATACTTTTTGCCTATTTTTTCATCATCAAACATTTTAGGGTAATCAGTTAAACGATCACA
GCTGATGGGGTGTGAGCCATATAAATGTACCACAACAAAACGTTTGCTATGAGTTTTTTG
CTCAATAATGTGTTCAAATTTAGGTAATAAATCAAAGTCACTGATATTTTGATGGAAAGA
GTCTCCTGATTTTAAGAATAATTTTTCATCACTTTTGTTAGCAAGAGAAGAAACTGGCGT
ATCAAAAGTGCCTAGATAGCCTTGATTTGACAGCCAGTAGGTTTTAATCCCTGCGGATTT
AATCAAATCTACCATACCAAGACTGTATTCCCCTTCCCATTTTTGTGTATCAGGCTTGGT
GAGCATTAATTTTAATGAGGCAATGGTGTTGGTTCCGCCTGCGGTCAGCCCATCAATTAA
AATGCCGTTAGCACTGCTCATAAACGGCGTATTTTCAGCAGGGTAGCCATAGGCGTGGTG
ATAATCCTTTCTAGCACTTTCGCCGATCACTAAAATGTAATCATCATAACGACTTTCTGC
ATTGAGTTGTGACGTTCCCCATTCACTCTGAATGGACATACTATTCAAGCGGTCTAATTC
TGTTTTGACTTTACCGATCGCACTACTTCCTTCTTGTAGAAATTTGAAGGGCGGAGTAGA
GATAAAAACTAATGCAACTCCTAACGCAAGAAAGGTTTTATTTTTGTGGAATTGAATTTG
CCATTTTTGACTAATAAAACGAAATCCTAACAGTGACATAAAAATGCCAGTACAAGCAAC
AAAGTTAATGAGAGGGATTTGGCTGAAAAACTCTTTGCTTTCTTGTATATCTGTAGCAAA
AACCGACGCAACATATTGATACGACGGTGGACCAAAGGTCAAACCAATAGGCGTGTAAAG
GGCATATAAAGTGACAATCGGCAAAAGCAGATAAAAGAACGTCTTTTTAGAGGAATTCGC
AAATAGAATAACGAGAACCAGCAACAGCACATTGCTGATTTCAGGATTAGGAAAAAAGCC
CGAACCAAGTAGCATTAGGTAACTGACTAAATAAGCTAAACCAAAACTAATGAGAGTAGC
GAGTATCTTTGTTATATTCATTATGAGCAAAACGAAAATAAAGAGATAGCGATTTTACCG
AAAATAAAGTGGAAATTCTATCCGCCTGCCTACTTTGATCTGTCATTAAGATAATCTATA
ATATTTCGATTTTTTTCCCCAACCGTTACACAGAGGTCAAAATGAGCAATCCTATTTATA
AACGTATTTTGTTAAAGTTAAGTGGTGAAGCATTACAAGGTGAAGAAGGCTTTGGTATTG
ACCCATCTATCTTAGATAGAATGGCATTAGAGATCAAAGAATTGCTTGCAATGGACGTAG
AAGTCGGCGTAGTTCTTGGGGGTGGTAACTTATTCCGTGGTGCTAAACTTGCTAAAGCAG
GTATGAACCGTGTTGTTGGAGACCATATGGGTATGCTTGCAACAGTAATGAACGGTTTAG
CAATGCGTGATGCCTTACACCGTGCTGATGTCAATGCAAAATTAATGTCTGCATTCCAGT
TAAACGGTATTTGTGATACTTACAACTGGTCGGAAGCTATCAAAATGTTACGCGAAAAAC
GTGTCGTAATTTTCTCAGCAGGTACAGGTAGCCCGTTCTTTACTACAGACTCTGCAGCTT
GCTTGCGTGGTATTGAAATTGAAGCTGATGTTGTCTTAAAAGCAACTAAAGTAGATGGTG
TGTATGATTGCGATCCTGCAAAAAATCCAGATGCAAAACTTTATCAACATTTAAGCTATG
CTGAAGTTATTGAAAAAGAATTGCAAGTGATGGATTTAGCTGCATTCACTCTTGCCCGTG
ACCACAATATGCCAATTCGTGTATTTAATATGGGTAAAGCTGGTGCGTTGAAACAAGTTG
TGACGGGTACAACGGAAGGTACGACGATTGCTTAATTAACGCTATTCAACGAATTAATCC
AACTTAACTATTTATTTAAGTTGGATTTTTTATTCTTTACTTTGCCATTTCAAATTCAAT
TAACATCATGAGAATATGGATTACTTTAATATGTATCTCTTGAATACGATCAGCATAACG
AAAATGAGGTACACGAATCTCAATATCAGCTAGTTCTGCTATTTTTCCTCCATCCTTGCC
TGTCATTGCAATAATTTTCATTCCTTTGGCTTTTGCAGCTATGATTGCATTAATAACATT
TTTAGAATTTCCTGATGTTGATAAGCAAAACAAGATATCTCCTTTTTGTCCGATTGCCTC
AACATAACGAGAAAAGACATATTCATATCCAAAGTCATTGCTTACGCAGCTTAAATGGCT
TGGATCTGAGATTGCTATGGCTGGATATCCAGGCCTATTTTCACGATAACGTCCAGTTAA
CTCTTCAGCAAAATGCATAGCATCACAGTGTGAGCCACCATTCCCACAGGAAAGTATTTT
TCCCCCGTTCTTAAAACTATCAGTAATCAGTAAAGCTGCTTCTTGAATTAGTTTAAGATT
ATGTTGGTCATTAATAAAGTCATTTAATACTTGTTGCGCTTCTTGTAATTCTATTAAAAT
TTGTTGTTGGTACATAAGGATTCCCTCTTGTGATGAGTTAAGTCAAATAAGTCTACCACA
AACCCTATAAACTTAGTACTAGGAAAATAGAATGAAATTGGGTAGAATCAATAGGTTTAT
GTTATTCAATCAAAGGAAAATACTATGATTAATGAAATTAAGAAAGATACTCAAGAACGA
ATGGAAAAAAGCCTTGAGGCCTTAAAAGGACATATTTCTAAAATCCGTACAGGTAGAGCT
CAGCCTAGTTTATTAGATGCTATTCAAGTGGAATATTACGGGTCCGCAACACCATTACGT
CAATTAGCTAATGTTGTCGCAGAAGATGCTCGTACATTAGCAGTCACTGTATTTGATCGT
TCGTTGATTAGTGCGGTAGAAAAGGCGATTTTAACTTCGGATTTAGGGTTAAATCCTTCT
TCGGCTGGAACTACTATTCGTGTTCCTCTTCCTCCATTAACGGAAGAACGTCGTCGAGAT
TTAATTAAAATTGTAAAAGGTGAGGGAGAACAAGGTAAAGTTTCAATTAGAAATATTCGC
CGTGATGCAAATGATAAAATTAAAACTTTAGAGAAAGAAAAACAGATTAGTGAGAATGAT
GAGCGTAAAGCTCAAGATGATATCCAAAAGATTACAGATATTTATATCAAAAAAGTGGAT
GAGATTTTAGCAGACAAAGAGAAAGAATTAATGGATTTTTAACATATGAATTGGGCGGAA
ATTTTCCGCTCAATTTATTCTAACTGGTAGAAGAGATTTAAGATGTGGTTATGAATTTCT
TTATTGGTTTCCAATGTCTACATCCTATATAAATAGAGTAAAACCGTTTCATTTTAAGAG
AAAAAATGATAGAAAAAACCTTTATTGTGGGGAAAGATGCAGCCCTTGAAGAAAGCATCG
AAAGATTCCAGACTAAGTTGAAAGAATTAGGATTTAATATTGAGGAGGCTTCTTGGCTTA
ATCCTGTACCAAATGTATGGTCAGTACATATTCGTGATGTTGATTGTCCACAATGTTTTT
CAAATGGTAAAGGAGCAAGTAAGAAAGCAGCTCTTGCTTCCGCATTGGGGGAGTATTTTG
AGCGTTTATCGACTAATTATTTTTGGGCTGATTTTTATTTAGGAAGGGAAATTGCTGAAG
GTGAATTTGTTCACTATCCAAATGAAAAATGGTTTCCTATTGAAAATGAAACGGAATTAC
CTGAAGGAATATTGGATCCATTTCTACATGACTATTTTAATCCAAATGGAGAATTGACAC
CAGAATTTCTGGTAGATCTACAGTCTAGCAATTCAGAACGAGGAATAGTTGCATTACCTT
ATATTCGTCAGTCTGATGGTCATACTGTATATATTCCACAAAGCATTATTGGAAATTTAT
TTGTTTCTAACGGGATGTCAGCTGGCAACACTAAGAATGAAGCCAGAGTGCAGGGACTAT
CGGAAGTATTTGAACGCTTTATCAAAAATCGTATTATCACTGAGGCAATCAGCTTGCCTG
AAATTCCGCAGTGTATTATTGATGGTTATCCGACGATTAAACGTTCGATTGAGCAATTGG
AGCAAGAAGGGTTTCCGATTCTCTGCTATGATGCTTCATTAGGTGGCGAATTTCCAGTTA
TCTGTGTAGTTTTACTTAATCCTAGGAATGGTACGTGTTTTGCTTCTTTTGGTGCTCATC
CTAATTTCCAAGTCGCATTTGAGCGTACAGTAACTGAGCTTTTGCAGGGGCGTAGTTTAA
AAGATTTGGATGTGTTTTCTCCACCATCATTTAATAATGATGATGTGGCAGATTATGCGA
ATTTGGAAACTCATTTTATTGATTCAAGTGGTCAGATTTCATGGGATCTTTTTAAATCAG
AACCAGATTATGAATTTACTCACTGGGATTTTTCAGGCACAACAGAGCAGGAATTTGCTA
ATTTGATGGAAATTTTCAGCCAGTATAAGCAAGAGGTTTATATTATGGACTATGAACATT
TAGGTGTATACGCTTGCCGTATAATTGCTCCTGGAATGTCTAATATTTATCCTCCTGACG
ATTTGATCTATGCGAATAATAATATGGGAATGGAATGGCGTGAAATGTTGCTTGATTTAC
CCTATTTCCATCATGAGAAAGAAATTTATCAAGAGCTATTGGACGTGCTGGATGAGCAAG
GTATTGATGATATGACGCGGGTACGTGAATTTATTGGAGTGGTAGCTGAAAAAGGAAGTG
CACTACAAACTTTACGTATTGGTGAATTAAAATCTATGCTTCATTTGGCTTTAGGAAATC
TTGAAGAGGCATTAGATTGGGCAACTTGGACAGTTAATATGAATGCTTCCGTATTTTCAG
CAGAAAGAAACAATTACTATCGTTGTTTAATTAGTGTAATTGAATTATTTTTGGATGAGG
ATAGGGAACCTGAGCAGTATAGAATGATATTTAACAGAATGTATGGGAAAGATGCTGTAG
ATTTTGTTTGGAATATAATGCAGGGAGAAAATCCGTTCCATGGTTTAATTGGTTCTGATG
AAACTTTGAGGAATATGTCAGCTCATCAAAAATTACTAGATGCATACCATAAGCTACAAA
AAGTAAAATAATAGAAATTACATTGATAAATGTAGTGTGATAAAAACGCCTATGAATAGA
TTCTATTTATAGGCGTTTGACTTTCTATTTCATTCTAGTATCTAAGGATGATGTTGGGAT
AAATTTAGTATCCTATCTTTCATACAATGAGCTATTTCTGTTAAATATTTTTCTTAAAAA
GAGGAAAATATCTTTATTGAGGACTTAAATTGCAAAACCAAAGGCATAGAATGCAACTAA
TGCAATAGCAATAGCTACTGTACCAACGTTCAATTTGTTAAATTCGCCTGAAATGGTACG
CCCAATCACTAAGGTTGCAAAACCTAACATAATACCTGTTACGATATTTGCAGTTAAAAC
AATAAACACAGCACAAACTAAGCCTGACATTGCGCCGATAAAGTCATCAAAGTCTAATTT
AGATACATTGCTCAACATTAATAAACCAACGTACATTAATGCAGGGGCAGTAGCATAACC
TGGAACTAAAAATGCGAGTGGTTGGAAGAAAAGCATTAATAAGAACAACACGCCAACAAC
GACCGCAGTCAAACCTGTTTTACCACCAACAGCAGTTCCTGCTGCTGATTCAATATATAC
TGCTGCAGGCGCGGTACCAAATAAACCTGAAAGTACGCTACTTAATGAATCTGAAGTAAG
TGCTTTATCACCGTTGATAATTTGTCCATCTTTATCTAATAAATTTGCCTGACCTGCTAC
AGCACGAATGGTACCTGTTGCATCAAAAATAGCAGTCATTACTAAGGCAAAGACCACAGG
TAAAATAGCTGCATTCAATGCACCGACAATATCTAAATTTAAGAATTGAGAGTTTTCACC
AAAGGTAGGTAATTTAAATACTTCACCGCCAAATTTCACATTCGGATCGAAAATTAAACC
GATGATTGTAATTGCAATGATAACCCAAAGAATAGAACCTTTAATTTGTAAACGCTCTAA
ACCAATAATGGCAGCTAAACCAACTAAAGACATCATTACAGGGAAAGAAGTGAACTCACC
CATTTTTACAGGTAAACCCGCTTGGTTGCTGACAACTAAACCAACGCCATTTGCTGCAAT
CAATAAAAGGAATAAGCCGATTCCAATTCCAGCGCCGTGAGCAATACTAGATGGCAGATT
ACGCAAAATCCACGCACGGATACCTGTTATGGAAACAATGGTAAATAAAACACCCATAAG
GAAGATTGCACCTAATGCAACAGGAATACTAATGCCTTGACCTAGCACTAAACTGAATGC
AGTAAAAGCTGTTAATGAGATAGCACAACCAATCGCCATTGGAGCATTTGCCCATAAGCC
AATGAGGATTGAACCTAAACCAGCAACCAAACAGGTTGCAATAAATACTGAATCAGCAGG
AAAGCCAGCCGCACTTAACATATTTGGCACAACGATAACGGAGTAAACCATTGCAAGGAA
AGTAGTTAAACCAGCAATAACCTCTTGACGAACATTAGAACCACGTTCTGCCAGTTGAAA
ACGAGAAAGAAGAGACATAATGGAAAAACCTCAATAAATATATAGTATGATTAAAGGGTC
GAAGATTGTACACAAAGATAAACCAAAAAGCAATCGTTTGCGTAGATGTTAAAAATATTT
AGGTTGAGTGCTATAAGAAACATATAGGTTATTTAATGTATTTAAAGCGCAAAAATAAGA
GCATTAGCGTTTATTAATATCTCCTAATAAGCCTGCATAATGGATCGTTTTAGGGCTTGA
TTCTAATGCAATTTTGAGAGCCATTGTCAATGGAACAGAAAGTAGCATTCCTACTGTACC
GAGTAACCATCCCCAGAAAAGTAGTGACAAGAATACAATGAGAGTTGAGAGACCAAGGGT
TCTCCCCATCATTCTAGGTTCTAGAATATTGCCAATTACCATATTGATTGCAATGATACC
GACGGATACTCCCAATCCAACAGAAAAGCCATTCAATAGAAATGCTTGTACAGCAATAGG
TACACCAGCAATGATTGAACCTATGTTTGGAATATAGTTGAGTAGGAAGCTTAATGTGCC
CCATAATACAGCATATTGTACATCAGCTATTTCAAGTAACACCCAAATAGATATCCCAGT
AAGCAGGCTTACAATCGTTTTTATGCCAAGATAGCTAATAACTCCCTGTAATACTCGGTT
GATATGGCTTTCTTCCGATTCCACATCTTTATTGCCTCTAAGAGCCACGATAAGTTTATG
TTTAGCGGTTGGAGCCTCAAATAACATGAACACAACGACTAATAAGAGTACAAAAATATT
TGTGACGACGCCTGAGAAGCTAAGTAATAAGCGACTAACAAAGTTCATAATAATGCTTGG
ATCTAGCTGTTCTTGGATCTGTTCACGAGATATTGAAACCGGGATATTCCAGTTATCAAC
AAGGAGCATTGCGGTAGCAATACGTTCAGATAGAAGAATTTTGTATTGTGGAATTGATGC
TGTAAATTCTTGTACTGTACTGTTGATTAGTCCTGCCAGAAAAAAGAATCCAAGTAAAAA
TAAAATAAAGAGTATAGTGATTGCCAGCCACAAAGGGACTTTATGAGAGGTTAGATATTT
GATAATAGGAGAACAAATAATTGCAATAAAAAGAGATAATAAGAAAGGAATAACGATCTC
AACGGATAATTTAATACCCGCCAAAATAATTACAATAGCAGCAGTAGCTACCAGAATCTG
AGTTAAAGAAGAATTTTGTTCCATATCTACGAGAATATATTGCTATGTGATTGAGTGATG
GTATATCAAATGTTTGTATTTTTAGATCCGACTATGTTAATAGCTAGTGATTACTTCTTT
CAACAACTCCACCGCCAAGAACGCTAAGCTAAAACGCTGTTCATCAGCCACTGTCCAGCA
TTGTAGTGCATTTTCATTTTTATTGAGTAGTTGGCTAATCTGTAAGAGATTCGTTTCTTC
ATCTTCACCATTTTTAACAGGGGTAATTACATTATCAGAGTTAAATTTTACCCACGCTTG
TTGTTGCCACTGCTCACTTAATGCGGTTGCATCTAAAGTATATTCAGATTGCACGCTAAT
CATCTGCGAAATACCATAGAAAACAGGCACTTGCACGGAATGGAAAGTCACACTAGCGGT
TAGATTTGGCAGAACTTTTGCAAGTTGTAACTCAAAGGCACGAGAGCACGGCAGATGTTT
TTCATCACCTTGCACATTGGCTGGCACAGCATCAAACGCCACGCGTGGTTTTTCATCATC
AAGGGGAATACCATTTAACAACTGAGCAGTTTGCCCTGCTAACTCACGCACTTTTTCATC
ACCAAAATAGGCCGATGGCAATAGTGATGTAACAAAAATATGTTGAATAGGCTGGTCCAA
CAACGGTTTTAAGGCAAGTGCTAATTGGCTGATTTGTGGATTTGCTAACGCAACAATATT
TCGCTCACGCACATTGGCGATCATTTCATTGTTTACACTTGGCACAATCACAGGCACATT
GCCGATTAATGCAGAAATGCCGTAGAGATCTAAAATCACACAACCTGCTTGTACTGCTTG
AGCCAGCAATTCAGCATTTGCCATTTTGCCTGCAAAGAGAACGTGACTAAATTGCGACCA
ATTGACATCTTCAACAGCGATTTGCTCAACAGCTTTTGCACCGAAACGCAGAGAATGTTC
TTCGCCAAAACTTTCCAATTCAACGGCTGAAATTTGTTCAAAATCTAAACTACTTTGTTC
TAAGGCTTCTAATAATTTCTCGGCTAATAAAAAATCTGCTGCAATTGCTAAACGAATGTT
TGCCATTTTGTTTCTCTCTTGTCAAAATAAAGGCTAATTTTACTCTTTTTTATCGCAATT
GCGAAAGGAAAAATAGACCTCAGATATTGATTTTTGAATCTCATTATATGTCGTGAATCT
TTGATATGTATCATTATGAAATTTATCATTATTTCAACCACTTATCTTCATCTTGCTTAT
GCTCAAATTCCACTTCAAACGTTGTATTATTTTGAGAGGAAGTTCTGTTCATTGAGCCAA
AGGACATAAATTTCACACGACTTGCAAACAGTTTCATAAACATTGCTTGTAGCAATTGGC
GAGTTATCGGCAATAGAAGCAATAACGCTAAAATATCGCTCAAAAAACCTGGGATAATCA
GCAATACCCCTGCGATTGCAAAAAAGATCGAAGACGTTACCGCTTGTGCTGGGATCTTTC
CTTGTGCGATCTCTTGGCGGATCTGCACTATGGTCATTATTCCTCTTAATTTCACCAACC
ATAAACCGACAGCTGAAATAGTGATCATTAATAAAATCAAGGGTAAAACCCCGATAGCAG
AGCCAACGCTTACTAACAGAGAGATTTCAATGTAGATGTATAAAAATAGCCCAGCTAAAA
AGAGAAGTAATGGCATAGAAATTCCTTATAGAAGTTAGTGGCTGATTAAATAGTGATAAT
TTGGGCATTTTCAACCCTAGCCCCCCACTACGCAAGTAAATTTAGTCTATTTAAAGCTAA
TCGTTTGCTTTTTTTCATAAAGAGATAAAAAATTTATTTGTTTTATACAAAAAATATGCT
ATTTATATAGCCACTCAAGCTTTTATTGATAAATGAAAATGACATTACGTTCTCTTGTTA
GCCTTATTATTAACCTCGTGGTGATTATTATCGCCGCGAGGGTTAAGTTGGCTCGCAATT
AGAATTGTATAATGAGATCCACAAACCCTCGCTAGTTTTAGTGAGGGTTTTTTATTACAT
AAAAGCCTTAACTAAAGTAGCGACACAACATTAAAAAGGTAATTTATGAACGGAGCAAAT
TTAGTCGTTGAGTGTTTGAAAGCTCACGGTGTGACATCTCTTTTTGGCTATCCAGGCGGG
GCAATTATGCCTGTCTATGATGCGATTTACGATTCAGGTTTAGATCATCTACTTTGTCGT
AACGAGCAAGGTGCAGCAATGGCTGCTATCGGTTATGCTCGGGCAACAGGCAAGACAGGC
GTTTGTATTGCGACTTCAGGCCCAGGGGCAACCAACCTAGTTACAGGCTTAGGCGATGCC
TTAATGGATTCTATTCCTATCGTAGCAATTACAGGGCAAGTGGCTTCAGCCTTTATCGGT
ACAGATGCTTTCCAAGAGGCAGATGTATTAGGCTTATCCCTTGCTTGTACCAAACACAGT
TTCATCGTGCAAAACATTGATGAACTACCTGAAATTATCGCCAAAGCGTTCCAAATTGCA
CAAAGTGGTCGCCCTGGTCCTGTGCTTGTCGATATTCCTAAAGATGTGCAATTCGCTCCA
ACATCACTTTCCCCAATTGTCTATGAAAAAGTGGCGGCTAAGGTACAAAATCCAGCCGCA
CTTGCACAAGCCAAAGCCTTGTTAGCTCAAGCAAAACGCCCTGTTCTTTATGTTGGCGGT
GGTGTTGGTATGGCAGATGGCGTGCAAACGGTTAGATCTTTCCTAGATGTTGCACATATT
CCGTCTGTTTCTACCTTGAAAGGCTTAGGAACCATTCCGCCACAACACCCACTCTATATG
GGAATGATCGGTATGCACGGCACGAAAGCGGCGAACTATGCAGTACAAGAATGTGATTTA
CTCATCGCTTGTGGGGCTAGATTTGACGACCGAGTAACAGGTAAACTTGACACCTTTGCA
CCGCACGCCAAAGTGATTCATATTGATATTGATGTGGCTGAAATCAATAAGCTACGCAAA
GCAGATGTAGCATTGCAAGGAGATTTAATCGAGGCAGTGACCGCACTTACCCAACCGTTA
GAGATTGAAAGCTGGCGAGCTGATGTGCGTAAACTGAAAGCGGATTTTGACTTCAGCTAT
CAAGAAAATGTAGGCGAAGGCGAAATCGACCCTTGGGCGTTGTTACACACTCTTTCACAA
CGTAAACCGCAAAATGCGATTATTACTACTGACGTTGGCCAGCACCAAATGTGGTCAGCA
CAGCATATGCAGCATTATGCCCCTGAAAACTACATCACTTCTGCAGGGTTCGGCACAATG
GGATTTGGTCTGCCAGCAGCGGTGGGAGCGGTCAAAGCTCGCCCAACGGATCCAACCATT
GTGATTACGGGAGACGGCTCTTTTATGATGAATATTCAAGAACTCGGCTCAATCAAACGT
GGCAATTTACCTGTCAAAATTCTGTTACTCGACAACCAACGTTTAGGAATGGTGCGTCAA
TGGCAATCGCTCTTTTTCCACGGTCGCCACAGTCAAACCATTTTAGATGACAACCCAGAC
TTTGTGATGCTAGCTAACGCCTTTGACATTCCAGCAGAACGCATTGAAAAAGCAGGGGAA
GTTTCAGCCGCATTAGACCGCTTACTCAACAGCAAAGGAGCGTATTTATTGCACGTTTGT
ATCCCAGATGAAGAAAATGTGTGGCCACTCGTTCCACCAAATGCGTGCAATACAGATATG
TTAGATGAAGACATTGGGGTTTAAGGAGAAGAAAAATGCAACAATATCAATTCGTTATCA
AAGCTAATAAACGCCCTGAAACCCTTGAGCGTTTACTCAGAGTGATCCGCCACCGTGGGT
TTGAAGTGCTATCACTCAGTGCAGAAAATAATGGTTCGGAAATCACATTAAATATCACTG
TTCAGAGTGAAAGAGCGGTGGAATTATTGTTTAATCAGTTGGTGAAATTGCCAGATGTGA
TAACTCTCTCGTAGATGATATAAGGAGAAAACTATGCAAATCTTAAAACGCTTTTTCTGT
TACTGCTTGATTTTATGTTTTATGACCGCTTGTACTAAAACAGAGTATCAAGATGAAAAT
ACCAAAACAGAAACAATCCGAGCATTTTTTATTGCTGATAATAAATTATATGTTGTCGGA
GATTTGCATAGTTATCAATTTGAAAGCAGTAACAAGGAGAATGCTGATTATCAAGAGCGG
AAAACCACCGAATTTATCCGTTTGCTTCAATCTGAAAAAATGAAATCTGTTACTAAAGCA
GAGATTATTTATATCAAAAATCAAATGAAAACACCTGATATTGAGTCTAGGGTAAAACTC
ACTTCTTTACATAATAAGAAATCATCAGAACAGTTTTATGACATTTATGGGAAGTTGGTC
AAAATTGAAAATCAAGATGCAGTTCTGAACAAAGCCAAATTAGAACAGCCACTACAAACA
CAATTTATAGCATATTCAGAAAAAATAACTTTAGATAGTGAAGCTACTGGAATGGTTCTT
ATTTGGGGTATAGGAAGCGTGGTTTTCATTCCTCTTTACATTATCTTCTCACCGCTTGTA
TTGATAAATAAAATAACGGATTAACGTGATGGAAGGGAAGAAATTCGATAAATAACCCAT
ACAACAAGCGGTTTGATTCGGCAAAAAATGTGTAATAGACAAATTTGTTGCTAAAAAGTG
GCTTAAAGCCTTATAGTACAAGGCTTTAAGCCCTCTTTTTGAAATATGAACAAAAAACTG
CCCATTTTGCCAAAGTCTGAAAATAAAGAATATAGCAATGATTAGGCAAAAAGTCCCCGT
GGGATTTCCACGGGGTTATGAATGTGCTTTCAAGTGATTGTTTATCATATTACTATTAGA
AATAGTACTTCGCGCCAATATTTCCTTCTTTGTAATAGGATTTCATTGGGTTATTCCACA
ATCTATAATAAGCGATGTTAGCGTAAATATTGAGGTTTTCAGTAAGATAATAGCCCATAC
CTAAACTAGTTTTAAATTCATATCTTGGTAATCTCATTCCATATAATTTAGTTTCAGTGT
CAGAAATAATATATTTTCCACTTACTATATTATCCATATTGTTCTTATTATAAAGATAAG
AGATGCCTAGATTTATATTAAGTTTTTCAGATAATGATTGATTTAATCTTAAGCCCAATT
CATATCCATAATGGGTTTTATGATATTTATCAATACTTAATGCTAAATCTTCTTTTTCAT
TAATGGAATCCTGTTTTAAACGGTTAATATGTAACGCAACATATGGATTAAATCTTAATT
TTTCATATTGTAGATTTAATCCGGTTTCATTATAAAAAGAATAATTTTGTAATTTTAAAT
CAGCTTTAATTATCTGTGTGCCATTAGGCAATAACAATGTTCTATCTAATTTTCCTTTAA
TATCAGTAAAACTGATTTGGCTGAGATAATACCATTTATTCCAATCATATTTTCCGTATA
AGGCGAAACTGTGTTGTTTTAAATCTACTTTTCCAACTTGTTGATCTTTATTAGATAAAG
GAGATAATTTTTGATGAACTCGTTGCAATCCCATACCAAATGTAAAGGCATTAAATTGCT
TATCTATACCAACTAATTGTGAATCTGCACTATTTTTTAAATCTGCAAATCCAAAATTAT
CATTCTGATAAAGTTTTAAACTTTGTGTAGCTAACTGAGTATAAATATGATAAGACTTAA
TATCTTGAATATTTGAGAATTGCTGTTTAGCAATTTGTCTATTCAAGGTTTTAATACTAT
TCAGTGCTACCTGATGTACTGCTGGATATATTTCGCCACTTAAAGAATCTACTGCAGAAG
CTACCGCTTGTGGTTTAGCATTAATAAAAGATAATGCTGCACTTCTGAGATTTCTATTTG
TATTTCCTGAATCACTCGCACTATCTAAAATAAGATCTAAACTTCTCGCAGTATAAACAT
TCTTTAATGAACTTTCATTGGCAGATTTTAATACAAATTCTGTATCATTTCGTTTATAGG
TTGCAATAATTTCTTTATTATTCCCTTCTTTTAATTTAATTTCTTTTAAATCAATATAAG
GGTTAGCACGATCCGATATTTTGTAATCTCCATTATAATTTTGAATAGGATTTTGAGACT
CAATAATGGTTTTTGTTTGAGGATCTCTTGAAACCACTTCATTAATATTTTCAACATCGG
CTACAATACGAGAATTTTGTAAATTGACATTGCCTTTTACTGTTAATTTAGATTTATCTA
TATCAATAACCGTTCTGGCATTATTTGAAGTAGTATAATTACCCTCAATAATTAACCCCT
TTCCATAAACCTCCAAGGAACCTTTATTATCTACATTTTTTACTATTTTAACTTCTGTTT
GAGAGTTATTTAAATTTTTCGTTAATAATGTTCCCTGTGACTGGATTTCTACTGTGGATT
GTTTTAATTCATTTCCAATTACCAAAGTTCCGTTTTCGATAACTGTATTTCCACTATAAG
AATTTGAACCAGTAAAATAAAGTGTTCCAGTACCTTGTTTTTTAAAGCCAGCATCACCTT
GAATATTATTGGACCAAGTGTATTTAGTGCGGTCGGTATGATGTTTATAATCTAATTTTG
CTACGACGTGGGTTTTATTATCATCGGTTAAAAGCTTTGTATCAAATCTAGCTGGTCCGT
TTAATGCTCTATCTTGATTTAAAACACCCCAACCAACACGTTCGTTAGGTTCTTCAGTAA
CTTCACTTGAACCCAATTTATTTGCTGTAGATAATATAGTTTGAGTAACTAAATGATGAT
CCATCCAATCAAATTTTTCCCAAACATTAGCCACGGCAGCAGTAACAACAGGTGTAGCAA
AAGAGGTTCCCTCTGTTCGTACTTGTTTATCAAATAAATACCATTCACCATGTGCAGCAA
TCCCCCAGTTTTTTGCTTTATCTCCTATTTGGCTTGCATAATCCATAAGCCCATTATTTT
GTGGATTTACCGAGGTTACAACAATCCAGCCTTTTCTTGCTCCATCTCTAATTAAAGGAA
CGTGTCCTTCTATGGTTGCATATTCATTTTGTCCTGTATTTCTTTTTTTGCCATCATTGC
CAGATGCCCATACAAAAATACTGTCTTTTTCTGCCATTGCAGCCAATTGCTTATATAGGT
CTAAGCCTGCTAACTTTTCCCATCCTTTTTCTTTTACACTATCTCTATGTGGATTATTAC
CGTAAGAGTTATTAAATATTCTCACCTTATGATCGTATGCTTCATTGTAATGCTGATTAG
ATGCACTTACAGCTTCCATATAAGCGGATTTTGCAGTATAAGCATAAAGCGTAGCATTTT
TATTTTTCTGATCGATAACACCAGCAACCATCGTACCATGAGAGCTTTTATGTCCGTTTG
CTGACGTATATAAACCCGCATTTAAAACTATACGACTTAGCCCATTCTCAAATTTAAAGG
CTTTGCCAAGATCATCACGCACATTATAATCCATATCAACAATCCCAATTTTATTGGTAA
ATTTTGTTTCTTGGGCGGTTTGCTGGTAATTATTTTTATCTAATCTCTCAACTTCAGGAT
TAACCCAAGGCTGATTATCCACTGGTTTTATTGATGGATTAGATTGTGTAGAAGGATTAT
TTTCTGGAGTTGTAGATTCTGAATTATTATTTAAATTTAAAGTAACATCATTATTTTCTA
CCGAATTATTTCCTGATACATTATTTTCCGTATCAGTATTTTTATTATCATCACTATTTC
CAGCAGATAAATTATTATTTTCTTGATTTATATTTTCTCCAGAAACATTATCATTATGAA
CAACATTATTTACCGGATCAGTATTGTTCGATATTTCATTATTTGTCGCTTCGCTATTTG
TCAGCTCATTATTTGTTGATATTTCATTGCTGTTATCCGATGAATTTACCGTATTTTCTT
CTTCTGGATCTTTTTTAATTTTCTCCTCTATTTTTTCTTTTTCCTTAGAGTCTTCTACTG
AAGTTTCTGTTTCGGTATTAATCGGTTGTTTCTGTTCTTCTACTTGAGGAAGTTTCTCTT
GCGGAGATTCCACTTTAGATGGATCTTCCGCAGGTAATTCCTGCTTAGTTGATTCCTCTG
CTGTTGTGCTTTCTTTCGATGGTTGCTCTGCTGGCTCCGGTTGAGATTGAATAGCGTTTT
CTGCTTGAGGCTGCTCTGTCGGTTGAACAGGTTGAGATTCTGCTTCCTCTTGAGTTTTTT
CCTCTGCTGGTAAATTTTCTTCCGCCTGTGGATTTTCCTCTGCTCTAGGAGGTTGATTTT
CAGTTTCTGTTGGTGTTTTTTCTTTATTTTCTACTTTTGGCTCTTCTGTGATTTCTTCTT
TTCTTTCCTCTTTTACTTCCTCTTTTGCTACTTCTTGCTTATCTGTCGTTTCTGCTGTAG
CTTGTTCATTGTTAGTATTTTCCGTACTAGGTTTATCTGTAGCATTTGGACTGTCCGAAG
TTGTTTGATTATCCGAAATGGTTGGTTCATTTGAAGTTGTTGAACTATCAGCAGAACTTG
AGCTATCTACCTTATTTGGCTCATCAGACGGCGTTTGATTATCAGAAGTTAGCGAATTAT
TTGACGAGGCAGAATCGCTAGAGCCATTTAAACGTTGATTAGTGTTGGAAGAATGAGAGG
TAGTCGAGTTATGATTGTCTGTCTGTCTGTCTGTCTGTCTGTCTGTCTGTCTGTCTGTCT
GTCAGGGAGTTTATTAAATCCATTATTTGTAGTTCCACTACTTTCAGCACTAGAATGGCT
ACCTATCGACGAATTAACTGGATTTTGTTCTTTATTATGTTGGGGAGAATTTCCGCCAGT
GCCATCTTTCTTACAAGAGGATATCAACACAGCAGAAGATAAAAGCATAGTGGATAATAT
TGATTTTTTGATGTTCATAATTTGTATCCCTTATTTAAAAAATTTATTTTATGAAACTTG
GGTGGAGTAATTTCTCGCTTTAATACTCTTTATGAAGATCGTAATTAATTTTTATGTAGG
TGAGCATTAACGGATAGTGAAGATTACTTTGCACCAGTCCTTATCAGAACTATTTTATCT
GAAAAATTCATTTTTCAAAAGATAATGTGTTATTAGTTATTTATAACTTTTAGAAATAAG
AGAAACACCAGAAATAGCGTTGAAAAATCCCTATCTCCCCAAATCTTAACTACACAATTC
CCCCCTTTTCCGCTACAATCCCAATGATTTTTTGCTATATTTTAGAGAGATTTAGAATGT
CAAATCCAAAAAGAAAAATACTGGTCACTTGTGCTTTGCCTTATGCTAACGGAGCGATCC
ATTTAGGGCATATGCTTGAACATATTCAAGCGGATATTTGGGTGCGTTTTCAGCGTATGC
GTGGCAACGAAATTCACTTTGTCTGTGCTGATGACGCTCACGGCACGCCGATTATGTTGA
ATGCGGATAAACTCGGCATTACCCCTGAACAGTTAATCGAAAAAGCCAAAGCTGATCACA
TTGCTGATTTTGCTGGCTTTAATATCAGTTTCGATAACTATCATTCCACCCACAGCGAAG
AAAACCGTGAATACACTTCTGCCATCTATAAAAAATTAAAAGCGAATGGTTTTATCAAAA
GCAAGGTGATCTCGCAGTTGTTCGATCCTGAAAAAAATATGTTCTTGCCTGATCGCTTTG
TGAAAGGCACTTGCCCGAAATGTAAAGCGGAAGATCAGTACGGCGATAACTGTGAAGTCT
GTGCTTCTACTTATAGCCCGATGGATTTAATCAATCCACGTTCGGTAGTGTCAGGCTCTA
CCCCTGTGGTAAAACAGTCGGAACACTTTTTCTTTGACCTACCAAGCTTTGAAGAAATGC
TGAAAGCGTGGACACGTTCTGGCTCGCTTCAACCTGAAATTGCCAATAAAATGCAAGAGT
GGTTTGAGAGCGGTTTACAGCAATGGGACATCAGCCGTGATGCACCTTACTTTGGCTTTG
AAATTCCAGATAGCGAAAACAAATTCTTCTATGTTTGGCTTGATGCCCCTATTGGCTATA
TGGCTTCGTTTAAAAATCTTTGCGACCGCACGGGCTTGAACTTTGATGATTTCTGGAAAA
AAGAGAGTGATGCTGAGTTATATCACTTTATCGGTAAAGACATTGTTTACTTCCACAGTC
TATTCTGGCCTGCGATGTTAGAAGGAAGCGAATACCGCAAACCGACGAACGTCTTTGCCC
ACGGTTATGTGACGGTGGACGGACAAAAAATGTCAAAATCCCGTGGTACTTTCATTCAAG
CCAGCACTTATTTAAAACATATCGATCCTGAATGTTTGCGTTATTACTATGCTGCAAAAT
TGAATAATCGCATTGAAGATCTTGATTTCAATTTAGAAGATTTTGTACAACGAGTAAACA
GCGACATCGTCAATAAGTTAGTTAATTTAGCTTCTCGTACCGCAGGTTTCATCACAAAAC
GCTTTGAAGGTAAACTGGCTTCAACACTAGAAAATCAAGCGCTTTTTGATGAATTTGTTG
CACAATCGGAGCAGATCGCCACTTATTTTGAAACGCGTGAATACAACAAAGCGATCCGTG
AAATTATGACATTAACGGATAAAGCCAATAAATACATTGACGACAAAGCCCCTTGGGTAA
TTGCCAAAGAAGAAGGCAAAGATGCTGAATTACAAGCGGTCTGTTCAATGGGCTTAGAGC
TATTCCGTGTATTAATGAGCTATCTCAAACCAGTATTACCAAAACTCGCAGAACGTGCCG
AAGCCTTTTTACAAACGGAACTGCGTTGGGACAACATCGGTTCACCACTATTTGCCCATA
GCATTGCACCGTTTAAATCGCTCTTCTCTCGCTTAGAGAAAAAACAGATTGACGCTGTGA
TTGAAGAAACCAAAGCACTTTTCGCCGAAAGCGTAAAAGCAGAAACTGCAAAAAAAGGAA
AAGAAATGACCGCTTGTGAAACCAAAGTTGAACCAATTGCCTCAGAAATCACCATTGACG
ACTTCGCCAAACTCGATCTGCGTGTGGCAAAAGTATTGAAATGTGAAGCTGTGCCGAAAT
CAGATAAATTATTACGTTTTGAACTCGATTTAGGCGATCATACTCGCCAAGTCTTCTCTG
GTATCAAAGCCGCGTACAATCAACCTGAAGAGCTTGAAGGCAGATTTGTGATTATGATTG
CCAACCTTGCCCCACGCAAAATGTCGTTTGGTATGTCGGAAGGAATGATTTTATCTGCTG
GCACAGGCGGTGCAGATCTCTACTTGCTCTCTGCCGATAGCGGTGTGATGGCTGGTATGC
AGGTGAAATAAATTTACTTAAGGTGGGATTTTTCACCCTGTCTTAACTCAATAATAAGGA
CAACAAATGATCCAACAAACTCTCGCCATTATTAAACCCGATGCGACTAAACGTCATCTT
ATCGGTGAAATTTTAAGTTATATGGAAAAAAATGGCTTAGCGATCAAAGCGTTAAAAATG
CTTCACTTAACCAAAGAACAAGCGGAAGGTTTTTATGCAGAACATCAAGGCAAAGATTTT
TTTGATCCGCTCGTAGCATTTATGATTTCTGAGCCTATCGTTGTTGCGGTGTTAGAAGGC
GAAAATGCCGTAGAAAACTACCGCTTGTTGATGGGAGCAACCAAACCTGAAGAACGCAAA
CTAGGCACTATTCGTAAAATGTTTGGTTTAGGCTACTGTGAAAACTCAGTTCACGGCTCA
GACTCTGAAACATCAGCAAAACGTGAAATTGCGTATTTCTTTACGCCGAGTGAGATTGTG
TAAATAAAATGTAGGCGCGAATGACTTCGCCCTGATCCTTCTGCAATTATTTAGGGCAAA
TGTAATTTGCTCTTACAACCTTATTTATAGGGGCTGATGTTGGTTGGTATACTAGCTAAT
CTAATACAGCTCCAATAATTAAAATCAACACTTTTGTCTACTATTCCTTTATTTAGCTGT
GGATCATTGTGGCGATCCTATTGGTTTTATTCTGATGACCGCAAAAGCTGTTCTAGTTAT
ATCTCGTAAACGAAATTCAACGGTGGGTAATGATGATATGGGGTGACATTTATATCGTCA
TCGCCATTTAGTTGAAAATGCATTTGCCTTTTTAAAACAATATCGAGCCATTGAGACTCG
GTACGATAAGTTAGCAAGAAATTATGCAGCATCGCTGGCAATATGCTGTATTCGCTGGAT
TGATTGATGTCTGGTTAAGATTTGAACTCTTTGGATGTAGGATTGTGGGGACCATTATGA
TTGTGTTAAAATAATGTTAATAGTTGATGTTAATAATGTGTTTTAAGGTTGATCTGATAA
GATTTATTAAATACTATTATGCACTCGCTATTTTATATGAGGATGGCTATGTTAAAACTA
TTTACAGTTACGTTTGATTTTTTAAAAACAACGTTTAATTGTGTTAGAGTATTATGGGTT
AAATCAGCTGATAAAGTCCAGCCAACAACAATTTTTGATGGTAGAGTAAAAGTAAATAGA
GATGGTTCTCTTGAGGTAGATTATTCCAATCATCATGTTCGTGAAGCAATAAAAAAACAC
GTAGATGCATTATCAAATTCTGTACCGAAGGAAAATTAATTAGGCGTTGTTATTGTAATG
TTTGTTCTAGTGCTAGGATATTACTACACGGACAGATATTCTCCTGAAAAAGTTTTGTTA
AAAAGAAGCACTGGTTGGGAAGCTGATGTGCATTTAGCCAAATTGGGGCTTGGGTTTCTT
CTTCGGGGTACTTTTTTATTGGGGCTAATCTACGTCAGCCCCTAAAGTTTTATGGTAAAA
GTCTTCAAATCACCTTTTAAAATATGAATAAAATGATCTGACCTTCAAAAGTTATACAGC
TATTCAAAGGACTGATTTCGATATTGTATCGGACTTAGCCCTTTTCGTTTGGGGTTTTGT
TTTTCTGCGAAGTAGGTAGTGTGATTGATGCGAAAATGATTAAACTCAGTTACATCAGAC
TTATCATAGTTTCGGTAGAAATCGGTGTAAACAATACTGCCAGGCTTCACTTGTTCTTGA
ATATCGAACCTCTTAAGATGTAGACTGTTTTGATTGATAAGCAATCACAGACGATGGAAA
TAATAGGCTGCGGTAGCTTTATTTACATTTATCAACTCAGCAGCTGTTCGAGCAGTGATA
TCTGCTACAAACAGCTCAATAAGTTTATTTTGTTTATACTGACTTAGATAACTTTTGCTC
ATAGGGCTATCTTAACCTAATAGGGATTTTAGTCGTTATCTAGGAGAGACCTATAAATTT
ACTAGGAGGAAGTTTCTCACCCTGCCTTAACTTGAATATAAGGATAACCAATGATCTAAA
AAACTCTCGCCATTATTAAACCCGAAGTGTCTAGCTCCATTCTATTAATGTAAGCGACTT
ACACCTTCGGCAAAAACAATCTCAACACCAACAGTGCGTACATTACTTTTGCTAAAGCAA
AGGTTAGAGCGAATAAGATCACGGCAAGGGATTGTTCCCATAGGGGAATAGGATCTTCAA
GGCTGGTGTATTCATCAAAAGCTAACATCAATGAAAATGAAAAAAGGCTGTAAATGAACA
TTATTACCCCTGAGAAAAAGGCAATTTGAATGATGTTACGTTGGTGATATTGCTGTTTGT
AGCTGACTAATGCAAATAGAAAAGCTGGGACGGTAAATAAGGCAAAAACAACCAACATTC
CCCCTTGGCTAAATTCGCTAAAAAGGGGTAATAGGGCAGAGCCGAGTATCTGGGTAAGTA
GTGGATAAATCCATAAAATATGTAGGCTAGTTTTTTGCATTGAGATATTCTCTTAATAAA
AATAAGGCGGATAAGTTGCGTGCTTCGGCAAAATTAGGGTCGGCAAGCAGTTCGTCGATT
TTGTTTAATGGATAATAGATGATTTCAAGTGGCTCTGGTTCATCGCCTTCTAGCTGTGAT
GGATAGAGATCTTGAGCCACGAAAAGGTGCATTAAGCCGTACATATGGCTAGGACCGCTA
TACACTGAACGCAGTGGTTCGATTGTTTTTGCTCCAAAACCTATTTCTTCTTGTAATTCT
CGATTTGCACTCAGTACAGGATCTTCCCCACTATCCACAATGCCTTTAGGGAAGGTGAGT
TCATAGCGTTCAGGGCCGACAGCATACTCTTTAACAAGAATCAGTTGATTATTATGAATG
GGTAATACCATGACAGATGAACGACGTTGTGGCGTTAAACGTTCATAGGTGCGTTCTTCG
CCGTTGGAAAAACGTAAATCGACGGATTGCACTTCAAAAATGCGAGTTTTGGCAATTACT
GAGATAGATTTGATTTCAGGGGAGTGTTTTGACATAGCTTTTCTCATCAAAAATAATTTA
TTCATATTGTAGACTGTTAGTCCTTAACTAACAACCAAATAAACGCTCCAAAGTAGCAAT
GCATAACGAATTCCTTTGCCTAGAGTAATTAATAATATGCTTTTCCATAAGTTGAATCGT
AACCAACCTGCAATACCACAAAAGATATCGCCAACAATAGGAAGCCAGCTAAATAATAGA
ATCCATATACCATATTTTTGGCTCAATTTAAGCGTGAGCTTGATGCTTTTATGTTGTTGG
TCATGAAATTTAGGTTGTGGAAAAAATTGAGCGATAAAATAAGTTGTCATACTACCGAGG
GAGTTTCCTAATGTCGCTACAACGAATAATCCATACACCGTATTTTTTTGTAATAGTGCT
TGCGTTGTATAAGTGGTAAAAATCACTTCGGAATTGCCTGGTAGTATTGTTGCGCTTAAA
AAGCTGCTGACAAACATAATGAGAAGTTGATTCTCTTCGCTAAGGAAAATTCCGAGTAAA
GCAGTCAAATAATCGGTCATTTTGTAACTATTTTGTTAAATTTGTGTTTAAGTTAAGTTT
TCAAAAATTGTACTTTTTTTGAAAGATTGATATGGATCAAGAAAGAATTCTACTTTATTT
ATTTTAAACGTAAAAATTATTTAATCATCAGGTTAACAGGTCTATAATTCTCAACAATTT
CTATAATTTTTCAAATTTTCGTTTAAGGATAGTAATGTTTTCACCTGCTGAGATGGCAAA
AATCGCCGAAGATGGCGCAGTTTATAAAGCAACCAAAAACCAATTTTATTCTTTCATTTC
AGCAATTACTGCTGGCGCTTACATTTCTATTGCTTTTGTCTTTTATGCAACTACCCAAGT
TGGGGCTGCGGATATGCCATGGGGTGTCGCTAAACTCATTGGCGGTCTTGTTTTCTCTTT
AGGCATTATTATGTGCGTGGTATTTGGAGCAGAGCTTTTTACTTCAACAACCATGACGAT
TGTTGCCAAAGCAAGTAAGCGAATTACATGGGCGCAGATGTTTAAAAACTGGTTTGTTGT
GTATGGCGGTAATTTCATCGGTGCGACCTTTATTGTGCTGTTAGTGTGGTTTAGCGGTGA
AATTATGGCTGCAAATGGGCAGTGGGGCTTGACTATTTTAAAAACAGTCCAACATAAGAT
CCATCATACTTGGATTGAAGCATTCAGCTTGGGGATTTTCTGTAATCTGATGGTCTGTAT
TGCGGTATGGATGGCGTATGCAGGTAAGAGCCTGACGGATAAAGCGTTCATTATGATTTT
GCCGATAGCCATGTTTGTGGCATCTGGATTTGAACACTGTGTGGCGAATATGTTTATGAT
CCCAATGGGCGTGTTAATTCACGGCTCTGCAAGCCCTGAATTTTGGACAGCGATAGGGGT
TGATCCTAGTCAATTCGCTGATTTAACAATGGCAAATTTTGTGGTGAAAAATTTAATTCC
AGCGACCTTAGGTAACATTGTTGGTGGTGCATTTTTCATCGGTATGGTGCAGTGGTTTTT
GCATCTAAAAAAACATTAATTCAAAACTTGTAAGCGGTCACTTTTCGCAGTGTTTTTGCA
AAATCGCACCGCTTGCGTTCCAATTTATTACATTAACTAACGAGGACTTAAAATGACTCA
ACTAACCGAAGCTCAAAAGAAAGCGTGGGAAGGTTTTGCACCAGGTGAATGGCAAACTGA
TGTAAACGTGCGTGACTTTATCCAAAAAAACTATACGCCGTATGAAGGTGATGAATCTTT
CTTAGCAGATGCAACCGAAGCAACTACAACGCTTTGGGCAGAAGTGATGGAAAAAATCAA
AGTGGAAAACAAAACCCACGAACCGTATGACATTGATTGCGATATTCCATCAACCATCAC
TTCACACGCACCAGGTTATATCAACAAAGATTTAGAGAAAATCGTAGGTCTTCAAACAGA
TGCACCATTAAAACGTGCAATTATGCCGTTTGGCGGTATCAATATGGTGAAAGGCTCTTG
TAAAGTTTATCGCCGTGAATTAAATCCAGAAGTAGAGAAAATCTTTACTGAATATCGTAA
AACCCACAACCAAGGTGTATTCGATGTTTATACTCCAGACATTTTACGTTGCCGTAAATC
AGGCGTAATTACAGGTCTTCCTGATGCTTACGGTCGTGGTCGTATTATCGGTGACTATCG
TCGTATGGCTCTTTACGGTGCTGACTTCTTAATGAAAGATAAAGTAAAACAGTTTACCTC
TTTACAAGAGAAGTTAGAGCGTGGCGAAGATATTCAAGCGACAATCCAATTACGCGAAGA
AATCGCAGAACAACACCGTGCTTTAGGCAAAATGAAAGAAATGGCTGCATCTTATGGCTT
TGACATTTCAAACCCAGCAACTAACGCACAAGAAGCGGTACAATGGGTTTACTTTGCTTA
CCTTGCAGCAGTGAAATCACAAAACGGTGCAGCAATGTCTTTCGGTCGTGTTTCAACCTT
CTTAGATATTTATATTGAACGTGACCTAAAAGCAGGCAAAATCACTGAAAAAGAAGCTCA
AGAATTAATGGATCACTTAGTAATGAAACTCCGTATGGTTCGTTTCTTACGCACCCCAGA
GTACGATCAATTATTCTCAGGCGACCCAATGTGGGCAACAGAAACTTTCGCAGGTATGGG
CTTAGATGGTCGTACATTAGTAACCAAAAACAGCTTCCGTCTATTACATACCCTTTACAC
AATGGGGCCATCACCAGAACCAAACCTAACAATCCTTTGGTCTGAAAGTTTACCAGATGG
TTTCAAACGCTATGCAGCGAAAGTGTCTATCGAAACTTCATCTGTTCAGTATGAAAACGA
CGACTTAATGCGTCCAGATTTCCAAAACGATGACTATGCGATTGCGTGCTGTGTAAGCCC
GATGATCGTAGGCAAAATGATGCAGTTCTTCGGTGCTCGTGCAAACTTAGCGAAAACCTT
ACTATACGCAATCAACGGTGGTGTTGATGAGAAATCAGGTGACCAAGTTGGACCGAAAAC
TGAGCCAATTATGTCTGAATACTTAGATTTCGATGATGTAATGACCCGTTTAGACAGCTT
TATGGACTGGTTAGCGAAACAATATGTGACTGCGTTAAACATCATTCACTTTATGCACGA
CAAATATGCTTATGAAGCAGCATTAATGGCGTTGCACGATCGTGATGTATTCCGCACAAT
GGCTTGTGGTATCGCAGGCCTTTCTGTTGCAGCAGACTCACTCTCTGCAATCAAATATGC
GAAAGTAAAACCAATCCGTGGCGACATCGAAATCAAAAATAAAGCAGGAGAAGTGGTTGG
CGTAGCGAAAAACGTAGCACTTGACTTTGAAATTGAAGGTGAATACCCACAATTCGGTAA
CAACGATAACCGTGTAGATGACATTGCAGTTGATTTAGTTGAACGCTTTATGAAGAAAAT
TCAGAAGCTCAAAACATACCGTAATGCAACACCAACACAGTCTGTATTAACCATTACTTC
AAACGTGGTTTACGGTAAGAAAACAGGTAACACCCCAGACGGTCGTTGTTCAGGTGCGCC
ATTCGGACCAGGTGCAAACCCAATGCACGGACGTGACCAAAAAGGTGCGGTAGCTTCATT
AACTTCTGTTGCGAAATTACCATTTGCTTACGCGAAAGATGGTATTTCTTATACCTTCTC
AATCGTACCAAATGCGTTAGGTAAAGATCTTGAATCTCAAAAACGTAACCTTGCAGGCTT
AATAGACGGTTACTTCCACCACGAATCAACCATCGAAGGTGGTCAGCACTTAAACGTAAA
CGTAATGAACCGTGAAATGTTATTAGATGCGATGGAAAACCCAGAGAAGTATCCACAATT
AACAATCCGTGTTTCAGGCTACGCAGTGCGTTTCAACTCTTTAACTAAAGAGCAACAAAT
GGACGTAATTACTCGTACTTTCACTCAGTCGATGTAATTTAGTTTAAACTAATAAGCGGT
CAGATTTTGCAAAACTTTTGCAGAAACTGACCGCTTATTGTATCTTACGCATTAATTGCG
ATTAGCAGAAATGTTTAAGGACATTTGTCCTAATCGTACTTTATTTAAAGGAAAAAGAAT
GACTGTTTTAGCACGTTATCACTCTTACGAATCGTGTGGCACAGTAGATGGGCCTGGGAT
TCGTTTTATTTTGTTTTTACAAGGCTGTTTAATGCGTTGTAAATATTGCCACAACCGTGA
CACTTGGGATCTTGAAGGTGGGAAAGAGATCTCCGTAGAAAATCTAATGAAGGAAGTTGT
GACGTATAAACATTTTATGAGAGCAACGGGCGGGGGCGTAACAGCATCAGGTGGCGAAGC
CGTGTTACAAATGGAATTTGTGCGTGATTGGTTCCGTGCTTGTAAAGCTGAGGGTATTGA
TACTTGTTTAGATACAAATGGTTTTGTGCGGAATTATTCAGAGCTAGTCGATGAAATGCT
AGATGTAACCGATCTCGTTATGCTTGATTTAAAACAGCTGAACGAAGAAATTCATAAAGA
TTTTATCGGTGTCTCTAATAAACGTACCTTAGACTTCGCTCGTTATTTGCATAAACGTAA
TCAACGTACTTGGATCCGCTATGTGGTTGTACCAGGTTATACGGATGCCGATGAAGATAT
TCATTTATTGGGTCAGTTTATTCAAGGTATGGACAACATAGAAAAAGTCGAACTTCTGCC
ATATCACCGTTTAGGCGCACATAAATGGAAAACCTTAGGGTTAGAATATGAATTGGAAGA
TGTGATGCCACCGACGAAAGAATCGTTAGAGCATATTAAAGGTATTATTGAAAGCTATGG
GCATACGGTGAAGTATTAGCGCTTAACCCTATCCCAAATTCTGTGTAAACACCCATTTCA
ACTTAACGGTGATCGTCTAGGCGATCACCAAAATCAATCATAAATCGATTCATCGCCAGT
TTCCAGTTCTGAATCGGCATTGTCGATTTATTATGAATGCTATAAACACTTTAATAATCA
GCTATATATTTAGATATTTGCCTTCTAGTATGGGATCTAAAGGAGGAGAAATATCAATTT
CTGAATCTTCAAGTGGTTTTTCTGCTTCTTTCATATTCTCTTCATTTGACTGAGTTAAAG
GCTTATCTTGTACTCTAGGCATTATTGAAGAGTCTAAGTTCTGTTTGATATCATTAGATA
CTTTGCTTGAGTCCACCACAGGATCTATTGATTCTTCATGTACTCCTATATTATTTTCTA
TATTTTGTGGTTTTTGTGTCTCTAAAACTCTAGGGATGTTTGCAATGAAGGTTTTTTCTT
CTTTATTGACAAGTTTACGCCCAATTTCTACACGAGGATCTAGCCATATTGCTACTACAG
CGTCATTAAATTCTTTGTTAAATTCTTCAGGAATAACAATATTATTTAATATGAAATATC
CTTTATCTTCTAAAGCAATGTAACTGAGAGAATCATCTTTCTTGATATTAGGTAAAATTT
TACGCAAACGATCAACCACATTATCTTGATTTTGCAGAGTGATGCCTAAATTAGACCAAG
ATCTAGCTAAAGAAATTGCAAAATCACGCCCTTCAACGGGCTTTTGATATTTTAGAGTCA
GCATTAATGGGCGTGTGCTATTAGTATAACTGCCAGTTTCAGAGAATAATGAAATATTAT
AGATTTTAAATGGTCCCCAGATATAGTCTACATCATTGATCTTTAGCCATTTGGCAGAGA
GGGAGGAATTAAACAGCAAAGTAGATATCAAAAAAAAGGTTAAGCGATACATAAATTAGT
ATTTCCATTAAAAAATAGATTTATTTCTCATTATAACGTTAAATCCGTGATTAAGACATC
CTATTATTTATCATAGAAAATAAATTATAATCCTATAAAAATGGCGTGAATGGATCCTAA
ATATTGTTGGAAACTTATTGCGTTTTATTGAAATTGAGCAATCTAGTCTATTGAACTGTC
AATAACTAGATTGCTTAGTTACGACTAGCCAGCTACCCACAATAATATAGCGAGAATTTG
AGGCAAGATAATTCGACAAAACATCACTAATGGATATACCGTCGCATAAGAGAGTGCTGC
TGCACCATTACCCTCTTTAATACCATTTGCAAATGCCAAAGCCGGTGGATCCGTCATTGA
ACCTGCAAGCAATCCACATAGGCTCAGATAATTTAATTTACCATAAATACGAGCAACCAG
TCCTGTAACAATTAATGGAATAAAAGTAATGATCGCACCATAACCAATCCACGCTAAACC
ATCATTACTTAATAAGGTATTCAAGAAGTTTCCGCCTGCTTTCCAACCTACAACTGCAAG
AAAAAGCACGATACCAATTTCTCTTAATGCTAAGTTTGCACTTGGTGGCATAAACCAATA
GAGTTTTTTGATACTTCCTATTCTTGCTAAAATTAATGCAACCACCAAAGGTCCGCCTGC
TAATCCCAGTTTTAATGCAACAGGGAAACCTGGCAGATAAATTGGAATAGAGCCTAGTAA
CACCCCTAAACCAACCCCGATGAAGATAGGCAACATTTGTACTTGTTGTAATTTTTGTTG
AGCGTTACCGATAATCGCCATCACAGCCTCAATATCTTCTTGGCGGCCAACCAAGTTCAA
CACGTCACCAAATTGCAATGTCATTTGCCCGTTAGGAACTAACTCAACCCCCGCACGGTT
TAAGCGAGAAATCACTACATCATATTTCCCTTTTAACATCAATTGGCGAATTTGTTTCCC
AAATACTTTTTCATTGGTAACGACAGCACGTTCTGTACGGTACATTGTGCCTTTTGTCGA
AAGTGAAACATTCACTTCTTCACCAAGAATGAGTTGCATTTTATGCAACGCAGCTTTTGT
TCCCACAAGATGCAGAATATCGCCTATTTGGATTTGGGTATGCACTTTAGGCACAAACAA
CTCATCATTACGCTTAATACGAGAATAAACCACTTCGTGCAGTTCAAAATCAGGAAACTC
TTGAAGCATCAACCCATTCAAATTTGGATTTGTAATACGAACATTCATCGTACTTAATCC
ATCTTTTTTATTGTTGGTTGCAGAATCAAACTCATCAGCTTCTTTATCCACATTAATTTT
AAAAATAATACGGATAAGCCACATTGCTAATAGAATCCCGATAATCCCGAAAGGATAGGC
AATTGCGTACCCCATACCCATCACAGCAGTAATGGACTCACCGCCTAATTCTGTCAGAAT
TTGCTGCCCAGCACCTAATGATGGCGTATTGGTCACCGCACCAGAGAAAATACCCAATAT
CACAGGAAGAGGAACATCAAATATTTTGTGTAATAAAATCACTAAAATACCGCTTATCCC
AACAATCATCACAGCAAAAGCATTAAGCTTTAATCCCGATTGGCGTAATGAAGCAAAGAA
ACCAGGACCGACTTGAATACCAATGGTATAGACAAAGAGAATCAAACCAAACTCTTGAAT
AAAGTGCAAGGTATGACCATCAAGTTTGACACCATATTGCGTCATAAAATGGGAAACCAG
TATCCCACCAAATAACACACCGCCAATACCAAGGCTTACGCCCCTCACCTTAATATGCCC
TATCCATAGCCCAATGACAGCAACTAAGGATAATAGGCTCACTGTTAATGCAATTTCGCT
CATAAAAGCCTCATCATAAAAAATAAAACTGCGACGATTCTACCAAAATCCCCAAGCAAA
AAATGAGATCTAACTCAAAAAATAATAGAGAAATGTCTACCATAACAATATTTTTATGCG
ACTAAATAATCAAATAGCCATTTTGACAATGCTAAATCTTTATAATATTATCCGCCCCTT
CATAAATCATATATTAGGAGTAATGATATGGAGCCAATCGTTTTAAACGGTTATCACACA
CTTATCGCCGCAACGCTTGTTTTGCTTCTCGGCAAAGTATTTGTAAATAAAATTAAGTTC
TTCCAAGACTTTAATATCCCAGAGGCTGTTGCTGGTGGTTTATTTATCGCTGGTATCATT
TTTTGTCTATATAAATTCGCTGGAATTACCTTTGAATTTGAAAGCTCTTTACGTACAGCT
TTCATGTTAGCCTTCTTCTCATCTATCGGCTTATCCGCAGATTTTTCCCGTTTGAAACAA
GGTGGAATCCCACTTGTCATTTTCCTCGTTATCGTGAGTATATTTATCCTTGTTCAAAAT
GGTGTAGGTGTTGGTTTAGCTATGCTACTTGGTATTGATCCACTTGTTGGTTTAATTACA
GGTTCTATTACTTTAACTGGCGGACACGGCACAGGTGCAACTTGGGCAACTGTTTTTGCT
GAAAAACATGGGCTTGCAGGTGCAATGGAAATGGCAATGGCATCTGCTACATTTGGTTTA
GTAGCTGGAGGTTTAGTCGGTGGCCCATTAGCACGCCGTCTTATCAACAAAATGAAAATT
ACCCCATCTAAACACAGTGTAAAAGTTGAAAGCGTAGAAGCAAAATATGCTGATGATACA
TTTGAAGATGCTGACAATGTACGCTTAATCACAGCAACATCAACGATCGAAACAATGGCA
TTATTTGCAGCGTGTCTAGCATTCTCATCAGTTATGGTTAAAGTATTCCCTGATTCAGGT
TTACCTCAATTCGTATGGGCATTAGGTTTTGGTGTAGTATTAAGAAACGTATTAACGTTA
GTGTTTAAATTTGATATGTTTGACCGTGCTATTGACGTATTTGGTAACGCATCATTAAGC
TTATTCTTAGCAATTGCATTAATGAGCATTAAACTTTGGGAATTAGCAGACCTTGCTGGC
TCAATGTTAATTATCCTTATTGCTCAAACCATAGTTATGGTACTTTATGCATATTTTGTG
ACCTTTAGAGTAATGGGAAGTAATTACGATTCAGCCATTCTTGCAGCAGGTCACAGCGGT
TTTGGCTTAGGCGCAACTGCAACTGCGGTCGCGAACATGCAATCTGTCACAGAAACTTTT
GGACCATCACATAAAGCATTCTTAATCATACCGCTTGTAGGTGCATTCTTTGTGGATGTG
GTTAACTTAGGTGTAATTACAGCATTTATGAATTATTTAACTAGCTAAAATAGCATAGAA
ATCAGAGTGGTTGCTAAAATTATATAGCAACCTTTGTAGTCATGATTGTTAGTCTATTAT
TATCAATAAAGAGCCAGCTTAATATTTCAGTATGAGCTTAGCTCTTCAAGAGCCAGCAAT
TAGATTATTTATGGAAAAAACTTAATAGAGGCTCTGGGTTCTGAATATACTCAGATAGTT
CTTTTTTACTAGGATAACCAATATAAGGAATTTGTCCTAGTAATGGAGCATTGATTTTTT
TGCTAAGGAGTTCAATTAATTCAGCGTAGTGACGTAGCCCAGGATTTACTCGATTTGCAA
TCCATCCGATAAGATTAACCCCACTTTGTTGAATCGCATCCGCTGTTAAAAGTGCATGGT
TAGCGCAACCCTCTTTTATTCCCACAACAAGTACGACTGGCATTCTATTTTTCTTAACCC
AATCAGCAAAACTTAGGTCTTTATTAATAGGTGTTAACCAGCCATAAGTGCCTTCAATAA
GAACATTTGCATATTGTCGGTGTAAACGTTGAAGATCGTGATCCAGTTTATTAACAGAAA
TATGACGTACTGCGTCTAGCGCTGCAAATACTGGCGTACTAGAATGGATAAAAGAATAGC
TATTAATTTCTCTGTATTTTACAGGACAAGGGCAGCTGTTCTGTATAATGAGGACATCAC
TATTGTCTTCACAGGCATAATCATCTTGATTGGGTTCTGTGGGTAAAGAATCATCGCCAC
CACACGCAATAGGCTTATAACCGACAATGGGAATTTCATATTTAGATATTGTTTGTAATA
GAGCCCTTGTAACGATAGTTTTTCCTACATTTGTATCTGTGCCTGCAATAAATAAACAAG
ACATTGTATTTTCCTGTTAATGATAAGTTAAAAAAATTTTTCAAATTCTAATCTGAAATT
AAATTTAATATAATGTTTTCGATCAAATTTTCTGATAATAAAGACAATATGTTCTAAGAA
AAATGTAGTTAAAGAGAATTTAAGAGGGGATTCCCTCCTCTTAAATTCAATAATATATGA
ATACTAGGATTTTAGTAAACCAGAGGAGCCTTCTGAATAATCTTTAGGTTGGTCATCTTC
AGATTTAGGTTTATTTTCAATTTTAGGTTGTTGGAAAAATTCAATTTTTGCCGATTCAGC
AGGCAATAATTTTTCAGACCCTTGTGCTAAATGCGTATAAAGTTTTTTGTAGTCTTCAGC
AAGTGTTGCAAGTAGAGCTGCAGATTGTTCAAAGTGTTGTTCTAATTGCTGTTTTTGCTC
GTCCATTTTCTTAGCAGTATCTTTTAAATCAGCCTCTAGTTGTAGTTGTTTTTTCACATT
GCTATTTGTCGCACGAACAACAACATAACTGATGATACAACCTATGATAAATGCTGCAAT
AATTGCAGTCCATACGTTACCAGACCATTGTTCCATAGTTCACTCCTTTACAGTTAGTTA
GCTTGATGTAGCTGTTTTTTATCATTTTCTCAATTTGATGAGAAGTAAAACCTATAAAAA
TTTGTTGGAATTTTGAAATATACCGCAAAAACCACTCTTTCTTAAAAAAGAATTAGATCT
TTAGTAAATAAATCTGTATAATTTTGCCACCCTGTTTTTGCATGGTATTCCCGCCATGTA
AGTCTGGTCTGAATAGGACTCGAAGGGGTCAGATTCTACCGTATTAATAGGTAATATCCA
TTAGGATATTGGGTTTAAACTTTAAATTTTGGTATTTAATTAATGAAAACTTTTGTAGCA
AAACCAGAAACAGTTAAACGTGACTGGTATGTAGTAGATGCGACAGGTAAAACTTTAGGT
CGTTTAGCTACTGAATTAGCACATCGTCTTCGTGGTAAACACAAGGCTGAGTACACTCCA
CACGTTGATACAGGCGATTACATCATCGTTATCAATGCGGAAAAAGTAGCGGTAACAGGC
AAAAAAGAAACTGATAAAATCTACTACTGGCACACTGGCTATGTAGGTGGCATTAAAGAT
GCAACCTTCAAAGAAATGATTGCTCGTCGTCCAGAAGCAGTGATTGAAATTGCGGTTAAA
GGTATGTTGCCAAAAGGTCCATTAGGTCGTGCAATGTTCCGTAAATTAAAAGTGTATGCA
GGTAACGAACACAACCACGCAGCACAACAACCACAAGTTTTAGATATCTAATCACGGAGC
ATAAAAATGACAGCAGCAAATCAAAACTACGGCACAGGTCGCCGCAAAAGCTCTTCAGCT
CGTGTATTTATCAGACCGGGCAATGGTAATATCACCATTAACCAACGTTCTTTGGAAGTG
TACTTCGGTCGCGAAACAGCTCGTATGATCGTTCGTCAGCCATTAGAATTAGTTGAATTA
ACAGATAAATTAGACTTATACATCACTGTTAAAGGTGGTGGTATTTCTGGTCAAGCAGGT
GCAATCCGTCACGGTATTACTCGTGCATTGATCGAATACGACGAAACTTTACGTCCAGCG
TTACGCGCTGCGGGCTTTGTTACCCGTGATGCTCGTCGTGTTGAACGTAAAAAAGTGGGT
TTACACAAAGCACGTCGTCGTCCACAATACTCAAAACGTTAGTATTACAATTTTATATAT
CCTCTCTATTAAGAGAGGATATTTTCTATGGACTCTTTTTAGTATGATGTGTATGTTTAG
AGCATAGCATATTTAGACACTACTAGAGATTGATAAGATTAGCAACAATATATCGTCAAT
CTTCTCCCGTTATTCCTGATTAAAGCTCAATTCTTCAATCGCCTTTAAACATTTTTGTTT
TCTATTCTCTGTTTCTTGTATCTTTATTGAGAGCATATGCCTATACTCAGGGTAATGGTA
ATTTTGTTCAATGAGCCATGAGAGTTTTTCATTCAATGCACGCAACGCTTTATAGTATTC
ATGTAACTTCTGTTTCTTTGATAATGTATGAATACTCTTAGTAAATTTATATTGAGAGAA
AATAGGGGAATCTGACTTTTTATCCTTGAGATGAATACTTTTTTGTAGAGCATCATATTG
TTCAATTAAACGTTGAGTATAAACTTCAGTTATTTCAGGGGAAGTTGACTGCTCAACATG
TGAACATGTTTCTAGTATTTCTTGTATGAATTCTTTGACGGAGCCATGAGTAAGTTTAAA
GCAGTGGCTATAGATAGAGATTTGCAGAGACAAGATGGGAGAAAAGTCGTTTAATTTTGT
AATGATTGTATCTGTAAAATTACCCATTTTTTATTCTCTGTATTAAATGTATAGATATTT
TAATGTATGTGCATCTCTTTTCAAATTTATTTTTGATAAAAATAATCTTTCTATTTTTTC
TAAAAATGTGATGAAACTCACATTTTTAGAAAAAAGGTCATAAATCTTTATTTGCTATGA
GTTTTTTATTTTTAAATCATATAGTTATGTGATTTATTGCAATAGGAGCAATATTTTAAA
AAATTATCTCTGAATACTTATTTGGGAGTGGAGATTTATTAACTTATTGATTTTAAAGAA
AATGTTTTTTTATGTAAGATATTGACACTACTCTACAAATTTGCAATCATTCGCATGCAA
TCTGCATTTACCAAACTTACATGGGAAGGTAATGGCAGATATGGATCGGTTGCTCTTATA
GCTTAATAAGAGTAATCTTAGTTAAACTAAAAACTTAAGGTGAACATTATGAAAAAAACA
CTAGTAGCGTTAGCAGTAGCGGCATTTGCAGCATCAGCATCAGCTGTAACAGTTTATGAA
AATGAAGGTACAAAAGTTGATTTTGATGGTCAATTGCGTCTTCTTTTAGAAAAACAAGCC
TCAAAAGTGAAAGGTCAATCTTCAACAAGTGGTCACACTGACTTAAAGAATAATGGTTCT
CGTTTCGGTATTTCTATCAAACATAATATCAATGAGAATCTCTACGGTTTTGGTCGTTAT
GAGACTCGCCTTGGCCGTAATTCTAAAAATGATGCAGGATGGGGGGATGTTACAACAGAT
GAGGCTTACGTCGGTTTAGGCGGCTATGGTCATGAAATTTCTTTTGGTAAACAAGCTGTA
ATCGGTGATAGCATTGGTCAAGCTGGTTTTGATAAAGTATACGGTGTTGGTACTGGTGGA
ATTAAATATTCAGCAAACAACACAAACAAAAAAGGTTTTGATATCCTTACTGCATCTTCT
GATTCAGCAATTAACTATACCTATACAGGCATTGAAGGTTTGACGTTAGGTGCTAACTAT
AATGTTGCAAATGAGCGTGATAATAAGGGAGAAGTAAAGGTAGATTCTACTAAATCTGGC
TTTGGTTTAGGTGCTAAATACACAGCTAAGATTGCGGAAAGTCAATCTGTAACTGTGGCA
GCAGGTTATACTCATGATGACTATAAATCTGGATCTGTTAATAAGAAAGACAAAGATGGT
GTATACTTTGGTCTTAAATATGTCAATGCTCCATTTACTGTAGCTGTTGATGGTGGTCAT
GGTGTTGAAAAAACAGGTAATGTTAAAGAGAAAATTGACTTCGTAAGAACTGGCGCAAGA
TTTGATGTTACTCCAAAATCTGGCGTGTATGGAAACTACTCTTATGGTACTTACAAAAAT
AAAGCTTACAAAGCAACAGCTCATCAATTCATGTTAGGTGCAGACTATAAATTACATAAA
CAAGTTGTTACCTTTGTTGAAGGTCGTTTAATCAAGAACAAAGACAGTAATAACAACAAA
GTTACTGACAAAGCACTTGGTGTTGGTTTACGTGTATTATGGTAATCTAGATAGTTAGGT
ACTATAGTTAATTAGCTATGATTTAAGGGATAAGAGATGTAATTTCTTATCCCTTTATTA
TTAGTCATTTTTCTGCTTTAGCGAGTACTTTTCTACTGCAGTCAGCATTCCTCTTAATAA
ATTCAATTCATTGGTTTCCAATTCGGCTCGTTGATATAAACGGCGTAGTTTCAGCATAAC
TGCTTCGTTGCGAATAAAGCCAAGTTCTTTATATAAACGTTCGGTATGGGCAAAGAAATG
TTCTAAGGCTTCTGATGTCGGGTATTCTGCAAGCGGTTGAATATCGGTTTTTTCTTGTAA
ATCTAGCCAAGCCATTCGGAGTTCATAGCAGGCGAGTTGTACCGCCATTGCAAGATTTAA
CGAGCCATAGTCGGGGTTGGTTGGGAAGTTTAAGTGATAATGGCATTTTAATAGTTCTTC
ATTGGTTAAGCCCACCCGTTCTCGTCCAAATACAATCGCTACTTTACCCTGTTCAGCACG
TTGAATGGCTAATTTGCTACATTGACGTGGTTCGACCAGTGAGCTTTGTAGGTGGCGTAA
TCTGGCACTTGTGCCAATAACAAGCTGGCAATCTGCGATTGCACTGTCGAAATCTGGATA
AATTTGCACATTATCCAATACATCTTTTGCCCCTGCAGCAAGGGCTATTGCTTGTTCGTC
AATCGCTTGTTTTGGGGTGACAAGCCTTAGCTGGCTTAGTCCCATCGTTTTCATTGCTCG
TGCGGCTGAGCCGATATTACCACTGTGAGAGGTTTCGACTAGGATTATTTGAATTTGATT
AAGCAACATTTTTTCATATCAATATAATAGGGTAGTGTTATGTCATTTTAGCATAAAATC
AAACCGCTTGTTCTTGCTTTATGTAGGATAAATGTTACACTTATGACTCTTTTAAACATC
AGGAATGTGAAACAAATGAAAAAATTGCAATTAAAAAAATGGTTTTCAAGCCTTTTTCTA
CTTTCACCATTAGTCTTTGTAGCTAATAATGCTCAGGCTGAAGGAAAGCTGACAGTTTAC
TGTGGCGTCCAAAATAAAGTATGTGAAGATCTGACGAAACGTTTTTCACAAAAATATAAT
GTGGAAACTCAGTTTATTCACGGTGGAACAGGAACAATTTTAGGTAAGCTGAAAGCGGAA
AAAGATAATCCACAAGCGGATATTTGGTATGGCGGTACTATTGAGCCACATTTCCAAGCA
GGGCAGATGGGGCTATTAGAAGCCTATCGTTCACCTTTGCAAGCGGAGGTTTTACCTCAA
TTTAAAGCATTGCAAGAGAGCGAAGCAGGTAAATATACCTCGATTGCGTATTTGATGGTA
CTTGGTTTTGGTATTAATACCGAAAAATTAAAACAGTTAGGCGTTGAAGCTCCGAAAAAA
TGGGCAGATTTGCTTGATCCTCGCTTAAAAGGTGAAGTGCAATTAGCCGATCCTCGCAGT
TCAGGGACAATGTATACCACGATGATTACGCTTATTCAATTAATGGGCGAGGAAAAAGCC
TTTGAGTATTTGAAAAAATTAGATGGTAACATTTCTCAATATGTGAAAAGCACCTTAGTG
ACCTCGAACCTTTCTCGTGGGGAAAGTGCTGTGACAGTTGGATTTGCTCATGGCTATGCT
TCAGAAAAAGAGAAAGGTGCGCCAGTTGATTATGTGTTACCTAAAGATGGGGTAGGTTAT
GCTTTAGGGGCTGCAAGTATTATTAAAGGTGCGAGAAACCTTGATAATGCGAAATTATTT
ATGGATTGGGTTCTATCTAAAGAGGTTCAAGAAATTCCTTGGCGTGACCACGGACTTTAT
CAAACACCAACCAATGTGAAAGCAGAAGTTGCTCCACAATCACCTAAATTGGACGGCGTG
AAATTGGTTGATGTAGATTATGCTCGTTTTGGGTCAAGCGAGGAAGGGAAGCGTTTGGTA
GATAAATGGCTCTTTAATATCAAATTATCGAATTGATCTTCTTTATAGAAGGAAGGGATA
TTTTCATTGGAGATAAGCCCTGGTATTCATTCTCATAGATCGGAGACTAGGGCATAAATT
ATCTTTTTAAGATAGAAGAGTATTTTTTTCAACCCTGTCCGTAAGGTACGGGGAGAATGT
CAAGATAAGTAGTATGTAAAGAATTATAAGTTTGGATTGCAATGGGACAGTTTAGGTTTT
GTAACACCAGCCATTTCACTTAATTCATCCATATGATTAATGGTAATATATTTACCTTGT
ACCGTTATGATGCCATTTTTCTGGAATCGACCAAGCAAGCGACTGATAGTTTCAATGGTT
AAACCTAAGTAATTTCCAATATCACCACGGGTCATTGTTAAGCGAAATTCTCTTGCTGAA
AAACCGCGTGCGGCATAACGCTGTGAAAGATTGTAAATAAACGCCGCAAGTTTTTCTTCC
GCACTCATTTTAGAAAGCAACAAAATCATCTCTTGATCGCTTTTGATTTCATGACTCATC
AAACGCATAATCTGATAGCGGATTTTTGGCATTTTGCCAGCTAAATCATCTAAAATATCA
AAAGGAATTTCGCAGATCATCGACGTTTCAAGAGCCTGAGCAAAACCGATATGTTTCATA
TCCATAATCGCATCAAAGCCAACTAAATCGCCCGGTAAATGGAAAGCGGTGATTTGCTCT
TCACCATTTTCACTGATGGTATAGCTTTTAATTGTACCTGAACGGATTGCGTAGATGGAC
TTGAGTTCATCACCTGACTGAAAGATGATTTGTGATTTTTGCACAGGTTTCTTACGTTCA
ATGATATTATCTAATTGAGTTAATTCATGTTCATTGAGAGTAAAAGGTAAACATAATTGA
CTAATACTGCAATTTTGACAGTGAATTGTGCAGGCTGTTCTTCCATTTGCTTTAAAATCA
GATACAATTTTCATACGAAACCATCCTAAAATTTGATTTAAGGCAAATTTTAACATTTTT
TTAGGGAATAATGAACAAGGTTTATTTAGATTTGGAGTGAAAATGGCGGCAGAGAAATTG
ACTAAAAAGAGATTAATTCAAATTATTGTGATGTTATTTGTCCTGATTTGCGCATTTTTA
TATCGTACTTATACGTATTCACTAAATTAGGAATGTTGCTAAATAAATTATTTTCTACAA
TCTTTATAAATTGCGAGTAGAATACACCATTTACTATCAATAATATTGTTTATGTCTAAA
GATACTCTATTTTCAGCCCCTATTGAGAAATTAGGGGATTTCACTTTTGATGAATCTGTT
GCGGAAGTTTTTCCAGATATGATTCAACGTTCTGTGCCGGGCTATTCTAATATCATTACA
GCGATTGGTATGCTTGCTTCTCATTTTGTGACTGATCAGTCAAATGTCTATGATTTAGGT
TGTTCTCGCGGGGCTGGGATTTTATCGATTCGGCGTAATGTGGAAAAAGCTGGAGTAAGA
ATTATTGGTGTGGATAATTCTGAACCTATGGTAGAACGCTGCCGTCGTCATTTGGAAGCC
TATCATTCGGATATTCCTGTGGAAATTTTATGTGATGATATTCGTCATATTGAGATTAAA
AATGCATCAATGGTTGTCCTAAATTTCACGTTGCAATTTTTGCCAAGAGAAGACAGGCTT
GCTCTTTTACGTAAAATTTATTATGGGTTAAATCCAAATGGTGTGTTGGTGTTATCGGAA
AAATTTACTTTTGAAGATAACACAATAAATGAACTTCTTATTGATTTGCACCACACGTTT
AAACGTGCAAATGGCTATAGTGAGCTTGAAGTAAGCCAAAAGCGTACAGCCCTTGAGAAT
GTGATGCGGACAGATAGTATTGATACACATAAAGCACGCCTAAAAGAAGCAGGTTTTTCA
CAAGTAGATCTGTGGTTTCAGTGCTTTAACTTTGGTTCTATGATTACTATTAAATAATGA
AATTAGTGTAGTTGAAGTAGATTATTAACAAATTTTGTGTCTCGCTATTTTTGTACGGGC
TAAACCAGCTGAAAATTTTTGGCAAATTCGGTAAACTACCTTTTTATCATTTCCCTGAAA
AGAGTTTCATCAATGGCTGAATATCAAAAAAATAAAGATCCTCAAAAAGATAAACAGATT
GAACAGATAAACATTGCCCCTCACTCAATTGAAGCAGAGCAAGCGGTATTAGGCGGGATA
ATGCTGAGTAATGAGTACTGGGACGGCGTTGCTGAGCGTGTTCAAAGTACCGATTTTTAC
AATCACGCTCATCGTCTGATTTTTGAAGAAATGGCTTCATTATCTCGTAACAATCAGCCT
ATTGATATTATCACACTTGATCAAGTGCTTAAAAATAAAGGCATATTGCAAGATATAGGC
GGTTTTGCCTATCTTGCGGAACTATCTAAAAATACCCCAAGTGCGGCGAATATTTTAGCT
TATGCAGAGATTGTTAGTGAACGGGCTATTCGTCGTGAATTGATTGCTGCGGGTAATAAA
ATTGCAGAAATCAGCTACAATCCTAAGGGATTGACGGTTAAAGAAGTCTTAGATGAAGCG
GAAAGAACGGTTTTCCATATCGCAGAGATGCGAACTGCAACTGACGAAGGACCGAAAAAA
ATTGATGATATTTTAATGGAAACTTTAGCTCGCATAGAATTACTTTCTCGTTCTCAAAAT
AACAGCGGTGTAACAGGTATATCAACGGGCTTTGCTGCCTTAGATCGAAAAACGGCAGGG
CTTCAGCCTTCAGATTTAATTATTGTAGCAGCCCGTCCATCAATGGGGAAAACAACATTT
GCGATGAATTTGTGTGAAAATGCAGCAATGGGTGATGTTGAGGTCGAAGATGAGAACGGC
GATAAAGTTAAGCAACCGAATAAGCCTGTGCTGATTTTCAGCCTTGAGATGCCAGCAGAT
CAAATTATGATGCGTATGTTTGCTTCGCTTTCAACGGTCGATCAAACGCGTATTCGTACA
GGGCAACTAGATGATGAGGAAATGTCTAGGGTTGGTAGTACAGTGGGAGTGTTGCAATCC
AGAGGTAATATTTATATTGATGATAGTTCAGGTTTAACCCCAACGGAATTACGTTCACGC
GCGAGACGTGTGTACAAGGAAAACGGTGGATTAAGTTTAATTATGGTGGACTATCTACAA
TTAATGCGCGCTCCTGGATTTGCCGATAACCGAACCCTTGAAATTGCGGAAATTTCTCGC
TCACTGAAAGCCTTAGCTAAAGAGTTACAAGTACCGGTAGTGGCACTTTCTCAGCTCAAC
CGTAGTTTAGAACAACGTTCAGATAAACGCCCTGTAAACTCGGATTTACGCGAATCGGGA
TCGATTGAACAAGATGCGGATTTAATTATGTTTATTTATCGTGATGAGGTTTATCACGAT
AATCCAGATACAAAAGGAATGGCGGAGATCATCATTGGTAAACAGCGTAATGGTCCAATC
GGACGAGTGCCATTAGGCTTCCAAGGACAATATTCACGTTTCACCAATTACGAAGGCAGC
TATAGACTAGAGGACGAATAAGATGTTATGTGCAATTTATAAAAGCCCTAAAAAAGAAGG
AATGTATCTTTATGTGGAAAAACGGGATAAATTTGAGGCGGTACCTCTAGAACTTCGTCA
AATTTTTGGTAAACCTGAGTTTGTAATGTTGTTTAATTTAGCAGGTGAGAAACAGCTTAA
GCGGGTAGATAATCAAGAAGTTTTGCAAAAAATCCAAAAAGAAGGGTTCTATTTGCAGAT
GCCTCCGCCCCCTGAAAACTTACACGCTGAATTTGTAGCAAGACAGAAAGGGTTAAAATA
ATGCGTTGTCCGTTTTGTGCTACTGATGATACTAAAGTTGTAGATTCACGTTTAACCTCA
GATGGATACCAAATTCGTCGCAGACGAGAATGCCCAGTCTGTAAAGAACGTTTTACAACC
TTTGAAAGTGCCGAATTACTCATTCCGCATATTGTTAAAAATAATGGTAGCCGAGAACCT
TTTGATGAACGTAAATTAAGAACCAGTTTATCTCGTGCATTAGAAAAACGCCCCGTCAGC
ACGGACGATGTTGAGCAAGCGATCCACCGCATTGTGTTACAGCTTCAAGCTACAGGGGAA
AGGGAAGTTTCGAGTAAATTTGTCGGAGACTTGGTGTTAGGTGAATTAAAGTCCTTAGAT
AAAGTCGCTTATATTCGATTTGCGTCAGTTTATTTAAGTTTTGATGATATAGAAGAATTT
AGTAAAGAGATTGAGCGATTAAGGAACTGAATATCAATTAAGCAGAGATACCCATCAATG
TCTTATTCGGCTCTTTCGCCATTTCTCGTGCTAATTTCGGCACTAAGTAACCCGATGTAA
TGCGTTGCAATTCACGATAAATTTCAAAGGCTCTGCTGTCTTCAATATAAAAATGGCTCG
CTCCTGCCACTTTGTCTAATAGGTGCAAATAATAGGGTAAAATGCCGTAGCGAAATAATT
TGTCACTTAGGGCTTTGAGTGTTTGGGCGTTGTCGTTGATCCCTTTGAGCAAGACAGATT
GGTTGAGCAACACAACATTGCTTTGCTTTAGCTTCTGCATTTTTTCTGCAAAGATTTCGT
CTATTTCGTTGGCGTGGTTGATGTGCGTCACTAACACGACCTTCAAACGACTTTGTGATA
GCCGTTCACACAATTCATCTGTAATACGGTTGGGAATAACCACAGGTAAACGGCTGTGAA
TACGCACGGTGTTGATATGGGAAATCTGTTCTAGTTGGGTGAAAATCCAGTCAATTTCGT
GGTCTTTTGCCATCAAGGGATCGCCTCCTGATAAGATCACTTCTTCCACTTCGGAATGCG
CTTTTATATAGTCGAGGCTTTTCTGCCACGTTGCTTTGCCACTTTTAACTTCATCATAAG
GAAAATGGCGACGGAAACAGTAGCGACAGTTAATCGCACAGCTATTTTTTACCATAAATA
ACAAGCGGTTATGATATTTATGTAAAATGTTAGGGGCAGGCGAATGCTGTTCTTCCAGTG
GGTCTTGGACAAAGCCATCAACATTGGTAAATTCTTCTTGTAATGTGATCGCTTGTAAAA
AAAGGGGATCTGCCCGATCTCCCTTTTTCATTTTTTCAGCAAAGGGGCGTGGCACTCTTA
ACGCAAACAGTTTACGAGCGGTAAGATCTTGCTCGAAATCTGCAATGTCTAGCTCAAGGT
AATGCAATAAATCTTTTGGTCGATTAAAGGCTTCAGCCAGATCTTGTAGCCATTGTGCTT
TTGTTGGTGCGTCGTAAAATGAGATGTTCAAATTTACCCCTTTTGTTTTTATTGATATTA
TGTAGCAAATACACAAACTTTCCAATCTAGTAGGGACACGACGCCTCGTGTCCCTATATT
CACATTAGTTGTGCTTTGATATTGGACGCCAAGCGTGGCGTCGCTACTGCTCTTTTGTAC
AAATGCTACATAATTTCATTTTTTGTTGATTTACTGGCTAATCACACACTGCACTGGTGC
GTTGGTTTTATCTACCATCAATGTTGGTGGTAATTGGCTGTTATTGGTTCCCACCATATA
TTGCACACCGTTTAAGCAATAACGCAAATAACCTGGTGTTTTTTCAATAAGGTAAGGGTC
GTTTTGTGGATCAATCGCTTTAAAGGTCGGCACCGCTGGCACTTGTTGTACCTGTTTGGT
TAATTGTTCTGTTGGATTGGTCGCTGGTGTTTGAGCCTGTGCTTCCGTTGGGGAAAGTGC
TTCACTTAATAAGTAACCTGCCGCCGCCCCTGTCACAAAATTGCCTAACCGGTTGCCCTG
CGCCTGTTGAGCAGCACCAGCATTTGGCATTGCTTGATTTGGCGTATTATTAAAGTCCGC
ATCAGCTTTTTGTTGTGTTGTAGATTGCTGAACCGTTGCGGGTGTTTTTTTGCTTGAAGA
AAATTTCATTCTACCTGCTTTTTTCGCCTGAACGGTTGAAACGCTAAGGGCAAGAACTAA
GCCCATTAACACTGCTTTTTTCATTTTATTTCCTCATTGATTGAAAAGGTGAATTATACC
TGAAACGGCTTTATCCGCCATACTTAAGAAAAATTTTAATTTTTTGCCTGCCATTTTTAG
TGTATTATGTACGCCTTTTTATATCTTAGCCCTTTGGGCGTTACTTTTTATCTAAATTCT
GAGGATCACAATGGCTAGTTACAGCACTAATGATTTCAAACCAGGTTTAAAATTTATCCA
AGATGGTGAACCTTGCGTTATCGTTGAAAACGAATTCGTAAAACCAGGTAAAGGTCAAGC
ATTTACCCGTACTAAAATCCGTAAATTAATATCTGGTAAAGTATTAGAGATCAACTTCAA
ATCGGGCTCAACCGTTGAAGCAGCAGACGTTGTAGATTACAACTACACTTACTCTTATAA
AGATGAAGATTTCTGGTACTTTATGCACCCAGAAACGTTCGAGCAAATTTCTGTAGATGC
AAAAGCATTGGGCGACAACGACAAATGGTTGGTTGATCAAGCAGAATGTATCATCACATT
ATGGAACGGCTCTGCAATCGGCGTTACTCCACCAAACTTCGTTGAATTAGAAGTTATCGA
AACCGATCCAGGCTTAAAAGGTGATACCGCTGGTACTGGTGGTAAACCTGCGACATTAAG
CACAGGTGCAGTTGTTCGTGTTCCACTTTTCGTTCAAATCGGCGAAGTGATCCGTGTGGA
TACCCGTTCAGGCGAATATGTTTCTCGTGTAAAATAATCCCTCAATCCCCTGACAACTTG
TTAGGGGATTTTTTTATCTTCAGCTAACCAATCTTCGTAGTTTAATAATGGTGCAGGTTT
AAATTCTTTGATATGTTGATAATTAAACGTAGGATCTGGCTCTCCCAATTCATCTAACCA
ATTCCAATTATCTTCAATTGGCTCAATAATTGCCTCATTACTTTTCTTCTCAATTTTCAT
TTCATCTCATCTCCGTACTAGGTACTAGACCGCTAACAAACCATATATTAATAGGTTAAA
TATTGTAGAGTGGGTTTTAATCCATCAATAAAATCAATATGTTACGATTATATGGTGGGT
CAAGACCCACCCTACAAGCTACTTTACCACTAATCTAATATCTAATTTTTGATAGACATA
TACTACCCCTAATTGAGAAAGTTACAAAAAGTTTATGTCTAACAGTGTGCTTTTTTATCT
ATAACCCCGAACTTTATAATGAAAATTTCTTCTAAGTAAGGTAAAATCTTTACACTTTCA
TTATTACTCACTAGAGGAACATATTATGTCAGTCGCAATTTTAGACCAACTTGAAGAAAA
AATTAAACAGGCTGTTGAAACCATTCAATTACTTCAATTAGAAGTTGAAGAGTTAAAAGG
TAAAAACGAGGAAGCAAATCGTTCAAGCGAAACTCTACGTCAAGAACACGAGCAATTAAA
AACCGAACATCAAAACTTCCAAGATCGTTTACGCTCTCTGTTAGGTCAAATCGACAACGT
TTAATCTTTTTTGAATAAACGGCTAATATTTTGATTAGCCGTTTTTTATTGCATCATTTA
TTATGGCGAAACTCTATTTTTATTACTCTGCGATGAATGCAGGGAAATCCACAACTTTAC
TTCAATCATCTTACAACTATCAAGAACGAGGAATGAATACCCTTGTTTATACTGCGGCGA
TAGATGATCGTTATGGCGTAGGGAAAGTGTCCTCTCGAATTGGTATTTCACAAGACGCTC
GCTTGTTCAAAAATGATAGCAATTTATTTGATGAAATCACCGCTTACATTGCCGATGAAA
AATTGCACTGTATTCTGATTGATGAAGCACAATTTCTTACCAAGCAACAGGTTTATCAAC
TGACTGAAGTGGTCGATAAATTAAAAATCCCTGTGCTTTGTTACGGCTTACGCACCGATT
TCCAATCTGAATTATTTGAGGGCAGCCGCTATTTACTGGCTTGGGCAGATCAGCTCGAAG
AACTTAAAACCATCTGTTATTGTGGGCATAAAGCAGGTTTTGTTATTCGTATGAATGAGA
AAGGCGAAGCGGTAAAAGATGGAGATCAAATCCAAATTGGTGGAAACGATAGCTATCTTT
CTGTATGCCGTTTGCATTATAAGGAAAAATTGGGGATATAACTTAGTTTCTGTCTATTTA
TCTGAATAGGAATGAATTGCCAATTATATTTCAAAGGTGAAAAGCATGTAGGATACAGTG
ATTGCTTTGTTTTAGGGGAAGCACTTGTAATAATCAATAACGGAAGAATGTAAAATGATC
GAAGCTGTAATTTTTGATATGGACGGTACGTTAATTGATTCCCAACCTATTTGGTATCAA
GCAAGTACTGAATTTTTTCAACAAAACCAATTTCCTGTAACCTTAGCTGAAATGATGACT
CTTACAGGGTCACCAGTTGGTACGCTTGTTGATTATGTGCTACAAAAATATGGCGAAAAA
GAAAAGAGCCGTACTCAGTTAATAGAAGAGTTGATGGCATATGTAGTTGGAAAGGTGCTT
GAAGCGAAGCCGTTAATGCCAAATGTGAAAGATGTTTTATCTACCTTAAAACAATGGGGG
ATTAAAATCGCAGTTGCTTCGGCTTCACCAAGAAATATGCTACAAGGCATTGTTGATAGC
TGTGGTATAGCTGAATATTTTGATTATTTAGCTTCTGCTGAGGAATTGGAGTACAACAAG
CCACACCCCGCTGTATATTTACACGCAGCAAAACAACTTGGCGTTCCAACATCTGCTTGT
TTTGCCGTAGAAGATTCGGTTTTAGGTATGATTTCAGGTAAAGCAGCGAGTATGAAAACC
GTTGTTATTCCTGAAAAATCGGAATGGGACGACCCTCGCTGGGCTTTGGCTGATTATAAA
TTAGTGAGTATGTCAGAATTACCGATGTTAATAGAATCGTAATGGTTTGATGTAAATCGT
AAAGTCCCCTATTGTATGGGGAGCGTTTTGGGGAAAAATATGGATAGACATAATTTCTCA
AAACTTTTTCTTTAATCCCCCCACTTTCGCTATAATAGCCCAAATTATTTAGATCAAAGA
GAATTCAAATGGCAACAATTGCAAAAAATCCGCTCGTTTTAGTGGACGGTTCGTCCTATT
TATATCGTGCATTCCACGCATTTCCCCCTTTAACTAACAAACAAGGTGAGCCAACAGGGG
CGATGTATGGCGTGTTGAATATGTTAAAAAGCCTGATTGCACAGGTTGAACCAAGCCATA
TTGCTGTCGTGTTTGATGCGAAAGGGAAAACTTTCCGTGATGAGCTGTTTGAACAGTATA
AATCCCACCGTCCGCCGATGCCCGATGAGCTTCGTTCGCAGATCCAACCTTTGCACGCAA
TGATTAAAGCATTGGGTATTCCGCTGTTGTCGATTGAAGGGGTGGAAGCTGATGATGTAA
TTGGAACGCTTGCAGTGCAGGCTTCACAAGCAGGTAAGCACGTTTTAATCAGTACGGGCG
ATAAGGATATGGCTCAACTGGTAAACGATCATATTATGCTGATTAACACGATGAACAATA
CCTTGTTAGATCGTGAAGGGGTGATTGAAAAATATGGCATTCCGCCTGAGTTGATTATCG
ACTATTTAGCCTTATTGGGCGACTCGTCCGATAATATTCCAGGGGTAAAAGGTGTTGGTG
AGAAAACGGCGATTGCGTTGTTGCAAGGTATTGGCTCAATGCAAGCGATTTATGCAAATT
TAGACAAAATTGCAGAGTTATCATTTCGTGGGGCAAAAACCTTTGCACCGAAACTGGAAG
CAGAAAAAGAAACAGCCGATCTCTCTTATCTATTAGCGACAATCAAAACCGATGTTGCTC
TTGATGTCACTTACGATCAGCTTGTTACTCAACCACAACAGCGAGATCAACTGGTAGAAC
TCTTTGGTCGTTATGAATTTAAGCGTTGGCTGAACGAAGTGATGAATGACGCAAACCCTG
TGACACAAACGTCAGCAGAGAAAATTCCGAACAATTATCAAGCCACACAAGCGGTCAGTG
CCGAACAAAAATCTGCACCTTTTGCAAAAGTCGAGATAGATCGCACCGCTTACGATTGCG
TGAACAGCCCTGAACTCTTTACCAAATGGCTGGCAAAATTGCAAATGGCACAGCTTGTGG
CGGTGGATACCGAAACAGACAATTTAGATGCAATGCAAGCAAATTTAGTCGGGATTTCGT
TTGGTTTAGAAAATGGCGAAGCGTGCTACATTCCGTTGGCACATAAAGGCAAAATTACAC
AGCCGACCCAAGTGGATCTGTTTGGTGAAAGTGAAGCAGAACTCGATGAAGTCGAAGCGT
TACTGCCTAACCAGTTGAACAAAGCGGACTGTTTGGCACAGTTAAAACCGATTTTAGAGA
ACCCAAATATCCGCAAAGTCGGGCAAAATATCAAATACGATTTAACGATTTTTGCACGCA
ACGGCATTGAGCTACAAGGGGTTGCCTTTGATACGATGTTACAATCTTACACCCTAGACA
GCACAGGTCGTCACAATATGGACAATTTGGCAGAGCGTTATTTGGGACATCAAACTATTC
CTTTTGAAGAATTGGCAGGCAAGGGCAAACATCAGCTTACGTTTGATCAAATTGAACTGG
ATAAAGCAACAGAATATGCAGGGGAAGATGCCGAAATTACAATGAAATTGCATCAACTCT
TATGGTCTGAACTACAAAAAACGCCTGAATTGGTGAAACTGTTTGAGCAAATCGAAATGC
CGTTGGTGAGCGTACTTTCTCGTGTGGAACGAAACGGCGTATTAATCGATCCTGCCAAAC
TGTTGGCACATTCAGTTGAGATCGAACAGCGTTTAAAAGAGCTTGAAACCCTTGTACACC
AAGAAGCAGGAGAAGTGTTTAACCTTGCTTCTACCAAGCAACTGCAAGAGATTTTATTTA
ACAAACTCGGCTTACCGATTTTAAAGAAAACCCCGAAAGGTGCGCCATCAACCAACGAAG
AAGTGTTGGAAGAATTGGCTCAAATGGGACACCAAGTGCCTGTTCTGTTGATGGAACATC
GTGGCTTGAGCAAATTGAAATCAACCTATACCGATAAACTTCCACAGATGATTAACGCCC
AAACAGGACGTGTGCATACTTCATATCATCAAGCGGTCACGGCAACAGGACGACTTTCAT
CAAGCGATCCGAATTTACAAAATATTCCGATCCGCAACGAGCAGGGCAGACGTATTCGTC
AAGCCTTTATCGCCCATGATGGCTATGTGATTTTGGCGGCGGACTATTCGCAAATTGAGT
TACGCATAATGGCTCATCTTGCTAATGATGCGAATATGATCAAAGCCTTTGCAGAGGGTA
AAGACATTCACCGTTCTACTGCGGCGGAAATTTTTGGCGTGCCGTTGGAAGCCGTAACCA
GTGAACAACGCCGTAGTGCTAAGGCGATTAACTTCGGCTTGATTTACGGAATGTCTGAAT
TTGGCTTGGCAAATCAACTGGGCATTTCTCGTACCGATGCGAAAAAATATATGGAACTTT
ACTTCCAGCGTTATCCAGCGGTGCAACAGTTTATGTTAGATATTCGTGAAAAAGCCGCTG
AAAAAGGCTATGTTGAAACGTTATTTGGTCGCCGTTTATATTTGCCTGAAATCAACTCAA
GCAACCAAATGCGACGCAAAGCGGCGGAACGTGTTGCCATCAACGCCCCAATGCAAGGCA
CGGCGGCAGATATTATCAAAGTGGCAATGATCGGGATCGATCAAGCGGTGCGAAATTGCG
AAGATATTGCAATGATTATGCAAGTACACGATGAATTAGTCTTTGAAGTCAAAGCCGACA
GAGTAGAGCATTACACCCCACTGATTAAAGCTGAAATGGAAAAAGCGATTGAGCTTAAAG
TGCCATTGATTGCAGAAGTTGGGGTTGGAGGCAACTGGGACGAGGCGCATTGATGATTAA
GGGGACTAAATTAGCGTCCCCTTATAACTATTTTTAATGAATCCAATGAGCTAAATTTAT
TTAGTCATCACTACTAAATACTCCCAAAAGCTGTAATAAGCTCACAAATAGGTTGTAGAT
AGACACATATAAATCAACGGTTGCACGGATATAGTTTGTTTCACCGCCGTGGATAATGTT
GCTAGTTGAATATAAAATTGCAGCCGTTGAGAACACTACAAATAATGCACTGATCGCTAA
ACTTAACGCGGGCATTGCTAAGAAGATATTTGCCACAATACCCACTAATAACACCACGAA
CAACGCAATCATCATACCCGATAAGAAAGACATATCACGTTTAGTAGTTAATACATAAGC
AGAACAGCTAAAGAATACCAACGCAGTCGCCCCTAAAGCCAATGCAACCACATCGCCTAA
GCCATTGCTGATATAAGCATTTAAAATTGGACCCAAGCTATAACCTAAGAAACCCGTTAA
CGCAAAAACACTTGCTAACCCTGCTGCACTATTTGCCGTTGCATTGGTTAAGAAAAGTAA
GCCATAAAAACCGACTAACATTCCCCACCAAGGTAAACGTGGTAAATTAAGTGTCATTGT
GACAGATGCAACCACTGCCGAAAATACAAGCGTTAACGCAAGTAAGAAATAAGTATTACG
TAATACTTTATGTGTGCTAAGAAGGGATTCACTTCTTGTGGAAGTGACTAAACGATCTTG
CATAGAATCTCCTGTAAATAAATAGTTTTTGTGTTAAAAACGCCCACAAATTAGCGAGAA
ATCATAGAAAAGTCAATGTATTTCACAAAACAAAGGGCGTATCTCTACGCTCTTACTCTT
TTACTGAACTGCCACAACCCTTCCTTCTTGATAATCCACTGTCACAGGACTATTCGGCAA
CAATTTGCCAGAGAGAATTTGCTGTGCCAAGGTGTTTTCAAGCTCTTGCTGAATTGCACG
TTTAAGCGGTCTTGCCCCAAAGAGTGGATCAAAGCCTGCTTCGCCGATATGATCAACTGC
CGCATCGGTCACCGTCACTTCATAGCCACGCTCCGCCATACGTTTAATTAGACGTTCAAG
CTGTATTCTTGCAATCGCACGGATATTTTCTTTATCTAATGGGTGGAATACCACAGTTTC
ATCAATACGGTTGATAAATTCAGGGCGGAAATGTTGCCCAACCACATTCATCACGATAGT
TTTCATTTCATCGTAACTCATATTTTCCGCATTCTCTTGAATTAAATGCGAACCTAAGTT
TGATGTCATAATTACGACCGTATTACGGAAATCCACCGTACGACCTTGTCCGTCAGTTAA
ACGACCATCATCAAGCACCTGCAATAAAATGTTGAATACATCTGGGTGTGCTTTTTCTAC
TTCATCGAGCAATACAACCGAATATGGACGACGGCGAACTGCTTCGGTTAAGTATCCGCC
TTCTTCATAGCCGACATATCCTGGAGGTGCGCCAACTAAGCGAGATACGCTGTGTTTTTC
CATAAATTCGGACATATCGATCCGCACCATCGCATCTTGATCGTCAAATAGGAAGTTGGC
TAATGTTTTGCAAAGCTCTGTTTTCCCTACGCCTGTCGGCCCTAAGAATAGGAATGAACC
GATAGGGCGATTTGGATCAGACAAGCCTGCACGACTACGACGGATCGCATTTGCCACTGC
ATCAACGGCTTCACTTTGACCGATGACCCGTTTATGTAGCACCTCTTCCATTCGTAATAG
TTTCTCTTTTTCCCCTTCCATCATTTTGGATACAGGGATACCTGAGGCTTTAGAAAGCAC
TTCGGCAATTTCTTCATCGGTCACTTTGGTGCGAAGTAGATGATTTTCACCGCCCTCTTC
TTCACGTTTTACTGCTTCTTGTAACTGTTTTTCAAGGGCTGGGATTTTTCCGTATTGCAA
CTCCGACATTTTCTCAAAGTTATTCTCACGGCGAGCCTGATCCATTTCAATTCGGGCATT
TTCCAACTCGGTTTTAATGTGTTGCGTGCCTAACAGAGCGGATTTTTCTGCTTTCCATAC
TTCTTCCAGCTCCGCATATTCACGTTCACGAGCGGTCAGATCCTCGTCTAATTTTGCAAG
ACGCTGACGGCTAGCTTCGTCTTCTTCTTTTTGCAACGCTTGACGCTCTAATTTCAACTG
AATAATACGGCGTTCAAGTTTGTCTAACGGCTCTGGTTTAGAGTCGATTTCCATACGCAA
GCTCGACGCTGCTTCATCAATTAAGTCAATCGCTTTATCGGGCAATTGACGATCGGAAAT
ATAGCGGTGCGAAAGGGTTGCAGCTGCGACAATTGCAGGATCCGTAATTTGAACGTGGTG
GTGAATTTCGTAACGTTCTTTCAAACCACGCAAAATCGCAATGGTATCTTCAACCGTCGG
CTCATCAACCAACACTTTTTGGAAACGACGCTCCAGTGCTGCATCTTTTTCAATATATTG
ACGATATTCATCTAAAGTTGTCGCCCCGACACAATGCAACTCGCCACGAGCAAGGGACGG
TTTCAACAAGTTACCTGCGTCCATCGCTCCATCGGTTTTACCTGCACCGACCATCGTATG
AATTTCATCAATAAACAGGATCACTTGCCCTTCTTCTTTAGCAAGCTCATTCAATACCGC
TTTCAAACGCTCTTCAAACTCACCACGGTATTTTGCCCCTGCAATCAAAGCCCCCATATC
TAAGGAAAGCACACGTTTGTTTTTTAAACCCTCAGGCACTTCGCCATTAACGATACGCTG
TGCTAAACCTTCGACAATCGCCGTTTTCCCCACACCTGGTTCACCGATAAGCACTGGATT
ATTTTTAGTACGGCGTTGCAATACTTGCACTGTACGGCGGATCTCTTCATCACGTCCAAT
CACTGGATCAAGTTTGCCTACCTTAGCTCGCTCGGTTAAATCAATGGTATATTTTTGTAA
CGCTTGTCTCGTTTCTTCTGCATTTTGATTATTCACGCTCTCCCCTCCACGAATTTGTTG
AATAGCGGCTGTCACCTTCTCTTTGGTTAAACCTAAGTTTTTCAATAACTTGCCTAAATC
ACCATTATCTTCAAGTGCCGCAAGCACAAATAGCTCTGATGAAATAAAGCTATCACCAAA
CTGTTGCGACAATTTATCGCATTGATTTAACAAGCGAAAAAGTTGTTGCGACGGCTGGGT
ATTGCCCCCTTGCACCTGCGGCAAGCGGCTGATAATGCCATCAAGTTCACTGCTTAAACG
GTTCGGTTGCACATTTAAACTGGTAACAAGCGGTGTGATTGAGCCATCATTTTGCTTTAA
CAACGCAAGCATTAAATGTGCTGGTTCAATATAAGGATTATCTTTGCCAACGGCTAAAGA
TTGTGCATCGGCAATTGCAGATTGGAATTTGCTGGTAAATTTATCAATATTCATAGGTTT
CCCCTAAATTCTGTTTATTAATGTTCTGACTTCGAGATTACTCTCGCTTGACGTAACTAT
AAATTGGGATTGTCAAGGGGATTTCAAGAGAAAATGTGAAAGAGATCACAAAATTATGAA
ATCTATTGGGGGTGGAGCAGCTTTCAAGAAGCTAATGCATGGTCAATTTTTATCAGTATT
CAAACGATGAAATTATAGGTCTTTAAATACGTTTAAAATTTACACTTAGGAATTCCCGCC
TCTTGGGGCGGGGAGGATGTCAGAATAAAACCTATCCGCTTGTAGTTTAAATTAAGGGTT
AGTGACTTAACATTTTGAGTAATTCTTTTGGCTCAACATAACCAGCGATTAACTCTCCTT
CTTTTGTGACCATATTTGGCGTACCTGTAACCCCAAATTTAATCCCAAGCTCATAATGTT
TTTTCACCATATTTGGCGTTTTTACCTGTTTTGGTAAGTTACCTTTCTCTGCTTCGTTTA
ACGCAAAGACTGGATCTTTTTCTGTCCAAATTGCTTCCATCTGTTTTGCAGTTTCAGTAT
TCATACCGCCACGAGGGAAAGCTAAATAACGAATAGTAATGCCTAAATCATTATATTCTT
TGATCTTTGAGTGCAATAAATGACAATAATGGCAAGTAATATCCATAAACACAGTGACAA
CGTGTTTTTCATTTTTCGCAGGATACACAATCATCTCTTTTGCTAGACTATTAAGTTCTG
CGAGTAATGCACGATTAGTAATATCAGTAACTTTGCCATCTTTTAATTCAAAAATTTGCC
CGTGTATTACATAGCGTCCATCATTGCTAATTTGCACAACACCTTGATCGGAAATCGCTG
TTTTAAAACCTGGCAAGGCAGATTCTGACAATTTCACATTAGTTGCCCCAATTTTCTCAA
GTTGTTGCTGTAAGTTTTTATCATTCGCCTGTGCCGAACCTAAGATTGCAAGGCTAATTA
GGGTCAATAGAATTTTTTTCATTATAAATCCTTCTAGAGTTTAAGTTTTGTTTCAATATT
CCGTGCTTTCACTAAGAATGCTTTACGTTCTTTATCTGGCATACCAGATCCTATACCAGG
CAATTTTACTGTCATTGGATTAACCGGTCGCCCATTGATATGAAATTCATAATGCAAATG
TGCACCTGTTGAACGTCCTGTATTTCCAGACAACGCAATACGCTGTCCTTTTTTCACACT
TTGCCCAACTTTAACTAACGATCGGCTTAAGTGCATATATACCGTAGTATATTGTCCCCC
ATGGCGGACTTTAATATAACGACCAGCACCGTTTGCTTGGTAAGCGATATGTTCAACAAC
ACCATCTGCAGGGGCAATAATCGGCGTACCGCTTCGTACAGCAAAATCAACACCTTTGTG
AGGAGCAACTCGTCTTGTTACTGGATGTAAGCGACGAGGATTAAAATGTGATGAAACTCT
TGGTGTAAATGGCAATGGGTAACGAGCAAATCCTTTACCTAACGTTTCACCGTGACGGTT
ATAATAACGTCCATTATCAGCTTGAATGGCATAATAACTTTTCTTGCCACTGATGATATG
AATAGCTTCAACATTACCTAAATCAGTAACCTTACCATTGATATACTCACGCTTCACTAA
AATTGCAAATTTATCGCCTTTTTTCAATTTATTGGTGGAAATCTGCCATTGCAGACCGTT
AGCTAACTGATTAATTTGACGTTGAGATAAACCTACCGCCTTTAAGCTGGCACTAAAACT
ACCATCAATGGTGCCTTTAATCACATCTTGTCGCCAAACACCTTTTTTCTGAATAGTTTG
TACTGCAAATTGATCTTGTGCTTTACGCTCAAAAATTTTCTCTTCTTTTTCTGAGATAAG
CCAGTTCATATATTCCAGCTCACCGTTATTGTCTAAAATCCAGTAGAACTGTTGTCCAAC
TTTAAGCTCGGCTAACTGTGGAAAAGTTTTTTCTAAGGCTTTTGCTGTAGCATGTGTTAA
TCCTGACTGCTCTAGTACATCTTTTAGCTGATCGCCTTGAGTTACGATATAACTAAACTG
ATTTTGGATACGTAATGCTTGATCTGCAATATCTAGCAGATCTTCTAACACACTTTCTGC
TTCTTCTGATAATTTTTCACTTTCAGGTACAACCGCAGACTGACCTTCTACTTCATCATC
AACATCACTTAACTCATCTTCATAAGAGGTTGCATTTTCATCAACAGGCTCGGCATTCAC
TTGTTCCTGTTCCTCTTTAGCAGAGGCAGTAAAATCAATGCTGATATACTTAGGCTCACC
ATGAGATAATCCTGTTGAAACTTCAGGCAACGACTGAGTAGCCAACGTAATCGGGATTTC
TTGAGCCTCTGAAGAATTTGAACTCGGTCTTTTTAAGGTTAAAGCGATACCAATAAAGAT
AGATAATATAATCACCAAAAACACAAATGCCTTAGTTCTATTCTTCTTACGACGCCGATC
TCTAGCAAAAATAACGTGTTGCAAAATTCTATCCTAAATAATTTCTTCTATGCTAACTTA
TTATAGACAAAGGAATGGGCAAAAAATTCTCATAGCTTTCTTGTAAAACAGCAAAAAATC
CGCTAATTTTAATTCCTTAAATCCTTAAATTTATTAATGTTATGCAGATCAAGCAAATTA
AGCCGATCCACAATTTAACGAAGCCCCTTGTGCAACTGAAAGCGATTAATGTGAATTTCG
GTACACAAGTTGCCCTTGAAAATATTCATTTAAACATCTACCCCAATTCTATCACAACTA
TCGTTGGTCCTAATGGGGGGGGTAAATCTACCCTATTAAAAGTATTGCTGAAATTACAGC
CAGCAACATCAGGGGAGGTTATTCACCAACCACAGCTAAAAATTGGCTATGTGCCACAAA
AATTGCATCTGGATCACTCTATTCCTATTACCGTTGAAAAATTTCTATCTCTCAAGCCTA
ACAGCACTAAACCCTTGATAGATGAAGCATTGTCCCTATTTTCAATCACTCACCTTGCTA
AGCATAGTATGCAAAAATTATCTGGCGGTGAGTTACAACGAGTACTGCTTGCCCGTGCAA
TTTTAGACCGTCCACAACTGCTTGTCTTAGATGAACCAATGCAAGGGGTGGATATTACAG
GGCAAACGGAACTCTATCAACTATTAAATAAAACTCGTGAATGGTTAAACTGTGCTATTT
TAATGGTTTCTCACGATTTAAACATTGTAATGGCAAATACGGACGAAGTACTATGCGTTA
ATCGCCATATCTGCTGTGCTGGTACACCTGAAAAAATTTCAAGTGACCCAAGTTTTATCC
ACTTCTTTGGCGATCAATTTGCGAAAAACGTGGCATTTTATTCTCATCACCATAATCACC
ACCACGACTTACAAGGCAATGTATGTCGTTGTAACGGACATCACTAATTGAGGCAATATG
TTTGAGATTTTATTTCCTGCGTGGTTAGCAGGCGTATTTTTAACCTTCATCACCGCACCG
CTTGGAGCTTTTGTCGTCTGGCGAAAAATGGCATATTTTGGTGATACCCTCTCTCACTCC
GCATTACTTGGGGTTGCATTAGGAATTTTCCTACAAATCGATCCCTATATTGCTGTTATT
CTAATGACCGTCATACTCGCCCTTTGCCTCGTCTGGTTAGAACAACACTCTACTCACTCA
GTCGATACCCTATTAGGCATTATCGCTCATTGCAGTTTATCCTTAGGCGTTATCACCATC
AGTCTATTAGACAATGTTCGTGTTGATTTAATGTCCTACCTATTTGGTGATCTTCTTGCA
ATTGGTTTTAACGACGTACTCTTTATCAGCATCGGGGTTATCGGCATTGCGACACTACTG
GCTCTGTATTGGAAAAAGCTACTCGCCATCACAGTCAGCCCTGAATTAGCTCAAATTGAA
GGCCTAAATGTCGCACGCCTACGCCTCTTATTAATGTTGCTCACCGCATTAACCATTGCA
TTAAGTATGAAATTTGTCGGGGCTTTAATCATCACCTCACTACTGATTATCCCCTCTGCA
ACCGCAAGACGCTTTGCCAAAACCCCTGAAACAATGGTTATTTACGCCATCGGATTAAGC
ATATTATCGGTCAGTGGCGGATTATTACTCTCTGCCCTCAAAGATACACCAGCAGGACCT
TCAGTGGTTGTTTGTGCAGGAACACTCTTTTTACTCTCATTAATTAAAAAAGAGGCGAAT
TAAGATCAATAAAATATAATTTTCCTATTGAATTTTTTGTCAAATTTCGCTTAAATCCCA
CCGCTTGTTAATGATAACAAGCGGTGGGATTTTTATATTTTTTTGAAGTAAATAAAGAAG
TAAATTATGTGTCAATTATTAGGAATGAATTGTAATACGCCGACCGATATTACTTTCTCG
TTTGAAGGATTTCGACGGCGTGCAGGCTTAACCGACCACCATACCGACGGCTTCGGCATT
GCCTTTTTTGAAGGCAAAGGTGTGCGTATTTTTAGAGACAATCGCCCAGGTGCCTCATCA
CCAATGGCAGATCTCGTCAGTCAATATCGAATTAAATCCTTTAACGTTATCGCCCATATC
CGTAAAGCAACCTGTGGCGATGTCAATTTAGAAAATACCCACCCATTTATCCGCGAAATT
TGGGGTGAAAACTGGGTATTCGCCCACAACGGCACGGTTGATGTCAAAGTTTGCCCGAAT
AATCACTATCAGCCTATAGGCTCAACGGACTCTGAAGCCGCATTTTGCTGTATAGTTGCC
AGCCTAAAACAACGTTTTCCACAAAAACCAAGTGAAAAAGAGATTTTTGACGCAATTGTA
GATATTGCCAGTGAAATCGCTAAACACGGCGTATTTAATTTTATTCTTTCCAATGGGCAC
TGGATGATCGCACGTTGCTCAACAAACTTACATTATATCTGTCGCAAAGCCCCATTCGGC
ACAGCATTGCGTGATGATGATGTAATGATTGATTTCCGTGAATATACGGAAGAAAGTGAT
AAAGTCACCATTATTACAACCCAGCCTCTCACAAAAAATGAGAACTGGACAAAAATGAAA
AATGGGGGCTATGTCTTCTTTAAAGATGGTGATGTACTCTTTGAAATTGAAGGTACACTA
CCTGAATGTAAACCTCACGTTTAAAATAGATTGCCCCTTTCTATACTCAAAAGGGGCAAT
TTACTTTTCTACTTAATCGGCGTTGCCGTGCGTTCTAACACTTCGAGCAACTCACTGATA
TTCTGTTTACCCTGTGTTTTAAGCCACTGGCGAGCGGCTTCAACACCTTCGGTTTTATAG
GCTTCTGCACCGCCTGCCCAAGTGGCACGTCCGCACAGTACGCCGTTAAATTGACTGCCT
GCTTGGTGAGCAAATTCAAGGGTTTGTTGGAACAGTTTGGCTGAAACGCCTGCACTTAAG
AAAATAAACGGCAGATCTGTTGCTTCGCTTTGCTCTTTAAAGAATTCCGCCGCTTCTGCT
TGGCCGTAAAGCACTTCACCATCAGTAAAGCCTTCCACATAGCTCATCACCACAGGCACT
TCCACTTTCAACACATCTACCCCAAAACGTTTGTCCGCAAAGAACTTCATCGCTTCAATC
ACTTTGTGCGGTTTCACTTTGGCGTTATAGACTTTATCTTCGTTTGAGCCATCGTAGGTC
AAAATCTCTAAGAACAACGGAATTTGTTCCGCATTACATTCCGAAGCAACACGTTCAACA
AAGGCAGCTTTGCGGTCGTTAATTTCGTGTGGTTCATCAATGTCAAAATAGATCAACAAT
TTAACCGCTTCCGCCCCTTTTTCTTTTAAGCGATAGACGGACACATCATCAATCAAATCA
GGGAAACGACCCACAGCGGTTTTATCATAACCTGTTTTTTCGTACGCCATAATTAATCCG
CAATTTGCATCACGTTTCTCTGAAGCCGCCCAGCCAAATTCAGGATCAAGCAAGATCGAC
GACGCATAGGGGGTTAATTCTTGAGAAATCAAGGTTTTAAATTCGCTGACCTGTTGAGCG
GTAATATCATCGCCCATCATTCGGCGTAACGCACCACGTTGGTCAATCGCAAGAGCAGCA
ATAATGCCCTCTTTGGTGCAAAGTTTTTTCATTAAATCTTGTTTAGACATACTGCTACTC
CTATTCATCATCGCCTAACGCTAAGCTTTTAAGTTGTTGAGCCACATCGTGAATTTGTTC
TTTGGCATTTTCCAGTAAGCCGTCCGTGCCTTCTTCACTCACATAGCTAATCACCATCGG
TAAATTCATTCCGCTATATAACCCTGATAATTTCGGCAAGTAACGCATTGCCACATTACA
CGGCGTGCCGCCCATAATGTCGCAAAAAACCACAATCTCGCCGCTTGCATTCGCCAGTGC
TTGCTCAAATTTCACTTGGAAATCTTCACTGCCTTCGTGTGGATATAAGCAGACGGTTTG
AGCATTGTCGATTTTGCCTAAAATCATTTCGGCAGTATCCAGTAAGCCTTCCGCAAACTC
TCCGTGACTGATTAAAATTAAGCTCATAGTTGCTCCTTTTGGTAGTTTTGAATTTTTTAT
TCCCCCCTTTGAAAAAGGGGGGCTAGGGGGGATTTTAAGATAGTGCGATTAACTGTTTAG
ATCTTTAAATCCCCCTCAATCCCCCTTTTTCAAAGGGGGAAGTTTGACGATATTTTTTGG
GTTGTCCTTATAAATTCTTCGTATTCAACTCTTTATAAATCGGCTTATCACTAAATGTTA
AGCTATCGATCTTCACCCCTTCCGTTTCAAAGACGATAATCTCATTCTCGCCTTTGTGCA
GTAACGGTGCAGGCAGATAGAGATAACAGGTTGGGCCTTCATTCCAGTAACGTCCTAAAT
TCTCACCATTTACCACAATTACCCCCTTGCCGAAATCACGGGTATCAATAAAGGTATCTT
GCGGTTCTTGGTCTAGGTGTAACTTAAATTGATAGAACGAAGGCGTTTGGCTGTCTTTTT
CGCCATCAAAATCAATCTCTTCCAAGCGGTCAAAATCAATCGCATAATGTTGCCAGCCTG
TGTGGAAATGCAGATCAAGCACAGCCCCTGCACCGATCCCTTTATGCTGTGTCGCTGCAA
GTAGCTTACCGCCGTAATTCACTCGTCCCATATTTTCCACTAATAGGTCAAGTTGGAACT
CGCCATTTGGTGTCTGTAACATCACTTCATTGCCGATCTCGTGTTGATACTGGGTGGCAA
CTTTTTGTTTATCGTTGAAAATCTGAATGCGATCTCTGCCTTGGTAAATTCTCAGCTTGA
TCTCACCGCTATATGCTGTCGGTTTGGCTCGATAAAGCAGATAGCCGTAGTAATGCCCTA
GCTGTTCCATTGTTTGAGTGAACGGGCTTTCATAGCATTCACTGATTGTGTCTAAGGTAC
CAAACAACGAGACTTCATTTTGCACTGCAAGCGGTGGGTAAGCGGTGATATTTGGCAAAA
TCGGATCGACAATCGGGCTGGCATCGGGATACTGCCCTAGCACTTTTTGTAGCAGGTAGA
ATTTCTCTGACGGTTCGCCCCATTCGTGAACAGGGGCATCATAGTCGTAGCTGGTTACTT
GCGGTAAATCGGTGTCTAACCGTGCGGAACAGCCGTTCCAAAAGCCAAAATTCGTTCCGC
CTTGGAACATATAAAAATTGATACTTGCCCGTTCGAGTAACTCTTTGGTGCAGTCCGCTA
AATCTTGAGCATCACGGCGGATCACAGGCTCTTTCCAACGGTTAAACCAACCGTCCCAAA
ATTCCATACACATCAACGGGTAAGATTTGCCATGCTTATCAATATAACGTTGCAACTCAT
CTAAATTTTCATTGGAACGAGAGCCGAAGTTCCCCGTCGGCAAAATATCATCTTCGATCA
ACGCCCCTGCTTCTAAGGCGTTCTGCCACGCACCGTCTGACGTGAAAAGCGGTACGTTCA
CCCCGTGAATTAACATCAACGCCCGAATAGCTCTTAGGTAGTTTTTATCATTGCCGAACG
AGCCGTATTCGTTCTCGATTTGCATCATTAGGATATTACCGCCTTGGGTAATTTGGTAAG
GGGCAATGCGTGGAAGTAGTTCTTGAAAATAGCGGTCGATTTCAGCGATAAACAGCGGAT
CGTTTTGGCGTAAGCGGATATTTGGAATATTGAGCAACCACGCAGGCAATCCGCCAAACT
CCCATTCCGCACAGATATAAGGTGTTGGGCGAAGAATAACGTACAACCCTAGATCTTTTG
CTTTTTGCAAAAATTTGACTAAATCCGCCCGCTTGCTGAAGTTAAATTGATCAGGCTGTG
GCTGATGTAAGTTCCACGGCACATAGGTTTCAACCGTGTTACACCCCATTGCCTTTAGGT
TATAGAGCGTTTTGTACCAGTATTCCGGCACGATACGAAAATAATGTACTGCACCTGACA
GGATTTTGAACGGTTTTCCGTTGAGTAGGAAATCCTTTTCGCCGATTTGGAAAGGCATAG
TTCACCTCGCTTAAAAGATATAAAACCGAATAAATCTAGAGAAGAACGATTGGGTTTTAG
ATCTTGGTTATTTGTAACATTTTGAATGAATTTGACCGCTTGTTTTAGGACGCCAAGCGT
GGCGTCGCTACATTCGATGGTATTGTAGGGACACGACGCCTCGTGTCCCTTTTAAATTAC
CCTTTCGCCAACAATCCAGCCCAAGAGAGCAAGATACAGAGTGCGATGATGATCATAATC
GCTTTGTTAGAGTTCATTTTCGGTCTGCCGAGTAACCAGTAGATGAAGAACACCACTAAC
GCAGGGACTAATCTTGGTAAGATAAGGTCTAAGTTCGCTTGGGCGGAAACGACTTTCTCA
CCGATAGTAGCAACAAACGGTACTTTGACATTCACCATCGTGGCACACATTACCCCCACA
ACGAATACCCCAAGCACTGTTGCGGCGTTGGTTAGTGCGTTCAAACGGTGACTTAGGTTG
GTGACTAAGTTTACCCCTTCACGATAAGCGATTTTGAGTTGCACCCAACGGAATACCATT
GTTGCAATCGCTACCGCAACCCATAAGCCGACACCAAGCGGATTGCCGTTCACAGCCATT
GTTGCGGCAATCGCCCCCATAATTGCTGGGACGAGTGAGCCGAATAGGGCATCACCGATA
GCGGCAAATGGTCCCATTAAACCTGATTTGATACCTGCAACGGCTTCAAGTGATTTCACC
CCTTGTTTTTCTTCAAGTGCCAAGTCGATACCTTTAACAATAGTGTTAAAGAATGGGCTG
GTGTTGAAGAATTGGTTGTGCATCACCATCATTTTTTGTAGTTCAGGTGTGTTGTCGCCG
TACATTTTGCGTAGCTGTGGCAACATAATCCATAAATAACCTGAACCTTGCATACGTTCG
TAGTTCCAACCAACTTGGTTGAAGAATAAGTTACGGATATTGATTTGGCGGAAGTCCGCA
TCTGTTAATTTATAGCCTTTTGGATTTCCGACTTGTTGATTAGAGTTCGTCATCTTCAAT
TTCTCCTTTGTCAGAAGTGGTATTTTGTTTTGCAACTGGGGCTGAGCCACCTTCTACGCT
ACGTTGGTAAACAATGTAGGCGAATGCAAATCCGATTGCTGCCATTGCAAGCATTGGTAC
GCTGCTGATTGAGTTGCTTACACCTGTTGATGCACCTACAGCATTGATGTTACCGAAGAG
AGTAATGAAGATTGCTGTGAGTGAGAATGCAAGGATTAAGTATGCAATGTGACGTTTTGT
TGGTAAGTAACGAAGTAAGATTGCGAAACCTAACGCTGGTAATACGCCACCTGCAAGGGT
TAAACCATCTGCGATAACTTTTAAGAAGCCTGTTTGCATTGCTTCTGCTAGGCTTGCCAC
AAATGGACCACCAAACACTAACGCTAAGAAGATTGGTAATGCACGAGATAGACCCCAAGC
GATTGCACCGCAGAGATAGTTTACCGTGATTGCACTATAAGCGTGGTCTTGGATATTTTT
GTCGATACGGTGAGCGAAGAATACGTTAGACATTCTCGCTAAAATATCGGTATAAACCAT
TAAGGCTGCGATTGGTACAGCTAAGGTTGTTAAGGCTAATTGTGGATCCATTCCAGCTGC
AACAGAGAATGCAGTTGCGATAACAGTACCTGAGTTTGCATCAATACGAGATGCACCACC
GAAGGTACCTACACCTAAAATGGTTAATTGCATTGAACCACCGATTAACAATCCAGTTGT
TAAATCGCCCATAATTAAACCTGTGATAAAGCCTGCAAACACAGGTGAACCAGCACTAGA
TACAATCGTGATTTCATCTAGGATTTGATAGAACGCATAGAGCGTTATCAAAAGTATTTG
CCACCATTCGATCATAATCGTTACTCCTCTATAAAAGTTTCATTAAATCGACTTTTTCTT
CATTAGGCACTAACTGAGCAGTAAGCTTCACGCCTTTTTCAGAAAGTTTTCTAAACACTT
CCACATCATCTTCAGTAACGTGTACTGTTTTTCGGATAGGACGTGTTAGATCCGTTTTAG
GCATATTCCCTGCATTTACTTCTGGCAGATTTACGCCTGCCTCCACAAGCTGTAAGATCG
TTTGTGGGGTTCTTGTCACCAACAACACACGTTGAGAGTCATAACGCCCTTCGTTAATGT
TGGCAGCTGCTTTTTCCACAGGTAAAACACTTAAATTCACCCCTGCTGGGCAAGCCAAGC
GTAAGCCTGCTTTATCAATGTCATTATTTGCCGCGACTTCATCGACGACCATAATGCGAG
TGATATTGAGATAAGACGTCCATAAGTTTGCCACTTGACCGTGGATTAAACGTCCATCAA
TGCGTACATTTAAAATTGCCATTTTTGCCTCCTATATATCAATATGGATAAATCGTTACA
CCTTGCACCACACGATTAACCTCGCCTGTCGGACAAGGGTTATCCGTGGTGTAGCCGAGA
TAGAGCGAGCTATAAAACGAGTAAAGTTGCCCAATCACTAAGAATGGGAAAATCCGTGCT
GCGTCATCTAATTTGTGAATTTCAGCTCGGATCGAACCGCTTGTATCGCCTAGTAACACC
ACTTCTCTGGCTTTTTTATCTCTGATTAACTCTTGATACAGGTCACGGTCATATTGTGCG
GTATAAGGTTGCTGAGATAAGAAGATAAAAATGAGCGTTTCATCTTGAACAAGGGATTTT
GGTCCGTGGCGGAAGCCCATTGACGACTCAAAGAAGCCAAGACGTTCACCAGCGGTGAGT
TCAAGTAGTTTTAAAGAAGTTTCACGGGCAAGCCCTTGGAAATGCCCACTGCCTAAATAG
ACAATCCGTTTTAATGGCAGATGGGCTAAACGTTGGATTTCGAGCAGATCCCGTTCTAGT
AACTGTTCTGTCACCGATACCGTTTCCTCAACCCAGCTATCATCAAATACATCGGGTAAA
AATGCCACTAATGCCGCTAACATCATATTGCTGGCACTGGAGGTCATTGCAAAGCCTCTA
TCGTGGGTTGATTCTGGTAATGCTAATGGGTAAGCGGTCGGATCTTGCTGACATTTTTTA
AATAATGCCCCATTGACATTATTCGTTATGGCTAAATGATACGCTTCCTCTACAATTTCA
TCGACAAGCTCTACTGCCCCAATACTTTCAGGGCTATTACCAGAGCGAGCAAAAGAGACT
AAAAGCGTTGGTTTATCCGCAAAAAGATATTGATAAGGATTGGATACAAGATCAGTACTT
GCAATCGCTTCGATAGCACAACCTAAATGCTGGCTTAATATCGGTGCAACAACCTCACCA
ATAAAAGCAGAAGTACCTGCCCCCGTAAAAATAACACGAAGTTCGCCTTGTTTTGCATAT
TCAACAAGAGGCTGAAGAAATGGAATAACAAGTGACGATTTCACAATAGAAACCGTTTCA
CGCCAAGTCGCTGGCTGTTGGGCAATTTCCTTTGCCGTCCAAAAAGCGTTCTGCTTTTCT
AATGTTTGGTTAGCAATATTGAGGATCATTGCATTTCCCTCACAAATAAATGGATTTATT
TATAAGGAAAGAGAATAAAACTACGCAATTAACACTTGCACCCCGACATTTTCGAGATAC
TCTCGATAACTTAGAGGAATTTTATTATCCGTGACTAACACATCTATTTGATTGGCTTGG
CAAATAACAAAATGGCTATATTGACCAAATTTGCTTGAATCAGTCACCACAATCACCTGA
TCCGCTGCATCACACATTAAGCGATTTAGCTGAGCCTCTTGCTCGTTAAAGGTTGTGACC
CCTTTTTGTAAGTCAAAACCATCAACACCCAAAAAGACTTTATCAAAGCGATAATGTTGC
AAATTATTATCCGCCATTACTCCCGAAAACGACATCGCATTTTTCCGTAAAACCCCACCC
GTCATTCTTACTTCAACATTTGGACAAGAAACCAATGCCATTGCGACATCAAGTCCATTT
GTCAATACTGTCAAGTTAAGATCGCCGATAGCACTTACGATTGCTTTCGTTGTCGTTCCA
GAATCCAAAATCACCTTTTCACCCTCTTTTAGTAAAGAGGCAGCTAGATGACCAATCTGT
TGTTTGAGTTCGGGATAATTATTGCGTTTATCCGCAATAGAAAGTTCCGCCATTAATCTG
GAATTTAATACCGCAAAACCGTGCGATCTTGTAATATAGCCCTGTTGCTCTAAAACATTG
AGATCTGAACGGATAGTAACCGTCGAAACCCCGAAATGCTGAGACAATGCTTCAACTCGA
TGACTGCCTGTTTTTTGCAATAATGCCAAAATGTCAGAACGTCTTTCTACGCTACTTTTC
ATTTTCTCTCCTACATCAAAGCAACCACCACATACTACGATTGCTTTCGAAAGTAAGTTT
ACACCCCTTAAAAACAAAAACAATCGAAAATATTCGAAAATGAGAGAAAGATCACAAAAT
TTACATTTTGTGTTTTAAGCAAGAAAATGTTTTGTCACGTTTATAGTAATTTGAGCTTGG
AAAGTTTCCTACTATACTTCTATACCAAGACTAAGTGATTGTGATATTCGTGCTCAAAAT
GGTTACTATCATTTTGAGTTATGGTGATATAATCAAAGTAATGAATGATGAACTTTCAGT
AACTTATTGATTGATAATGAATTTTAGATAAAGAGAGATGTTATGACATATTGGTTCAAA
AATGTAATGATTTACCGTTTAACCAGTGAATTACGCTTCACTAGCAGTGAATTAGACGCA
CAATTACAGCAAACAAAATTCACCCCTTGCCAACAAAGCGATATGCAAAAATTTGGCTGG
TCGTCACCGCTTGCAGGAAGTGAACTGTTGCACTTTGCACAGGGTCAGCAGTTCCTACTG
GTTTCTCATAAAGAAGAAAAATTATTGCCAGCTCACGTCGTCAAAAAAGAAACGGAAAAT
CGCATTGAAGCCTTAGAACAAAAAGAGCAACGTAAGCTGAAAAAAACGGAAAAGCAGGCG
ATCAAAGATGATGTAGTGGCAATGTTGTTGCCTCGTGCGTTTAGTAAACACCAATTTACG
GCGATTTGGTTAGACTTAGATAAACAGCTCGTTTATGTAGATAGTGGCTCGGTAAAACGT
GCCGAAGACACCCTTGCTTTATTACGCAAATCCCTTGGCTCTCTGCCTGTTGTGCCGATT
TCCTTCACGCTACAGCCGAGCGAAGTGATGACAAATTGGGTGGCAAAAGGGCATACACCA
AGCTGGCTGACACTTCTGGAAGAAGCAGAATTAAAATCTTTTGATACCGACAGCGTAATC
CGTTGTAAACGCCAAGATTTAGAAAGCGACGAAATTAGCCAACATTTACAAGCGGGCAAA
TTTGTCACAAAACTTGCGTTAGATTGGGAAAATCATTTTTCTTTTGTGTTGAACGAAGAT
GCCACTCTTGCCCGTGTCAAATTTGCCGATGAAGTGCGTGAAAAGAACGATGATATTTTG
AAAGAAGACAAAGCCCAACGTTTCGATGCGGATTTTCTGTTAATGACGGAAGAATTACGT
CTGTTTACAGAAAAATTGACGGAAGAGTTTGGGGGGGTAAATTCCTTGTTATCTTTTTAG
CTGGTCTACTATTTCTCAGCCAATATTTTTTTATTTGGAAACTTGATTATTTTTTGATCT
AGAATGGTTCTATTTTAGAACGATTCGCTTTTTTTGCTGGGCGTTCTTAAAGTATGACAC
TCAAACCCGATCTTTTTTTGAAGATCGGGTTGATTATTCTTTAGTTGGCGCTGAATTATA
ATTTAACTATTCTATCATTTTGTTTAATAGTAGAATGATGAAAGATTGTGGAATAGATGT
TATAGAGGGTTATGCAAACATTTTTTTTTCGTCATTCATTGACTTGGGTTATTTTTGCTT
TTTTAGGCTTTTGCTTTTTCCCAGTAAAAGCATTGCAATATGGACTGTTTGAAGCAACTT
CAGCCGAATTTCAACAGGCTATGGGGTGGAATGATATTAACCTTACTTGGATATGGTTTT
TTCCCCTACTGCTTTATCTGTATCCGAACAAAACACCTTCAACATTACGAAGTAAATGTG
AGTTATTCGGGGCAGTTGGGCTGTTTCTCTTTATCTTTCTTTCCGCAATTTTAGCAAAAA
TCAGCTTAGGTTATGCGGTTTTTTTCTTAATTGTTGCGTTGATTGCGTTAGCGACAAATG
CCCTTGCTGAATTAAAAATAATGCAGGGTGACAGATTTATTATTGCCTCATTGATTAGCA
TTATTTTGTTGATCTTTTTCTTTATGGTCTATCCAACACTGGCAATTTTCATCTCAATGT
TTTACGACGGCAGTGAATTTGTACCAAGTCAAGTGTTGTCTATCTTACAACAGCCTTATG
TATTAAGAGTGATTGGTAATTCATTAAGTGTTGCGACAACTGTTGGGATTTTATCTACGT
TGTTTGGTTTAGCCTTTGCTCTTTATACCACACGGATTGCAAAACGCACGGCGTTTATTG
GTAAAATTTTCTCTATCTTACCCATTGTAACACCGCCATTTGTTGTTGGCTTAGGTGTCA
CCCTTATGTTAGGACGTTCGGGCTATGTGACTGCTTTTTTAGTCGATTATCTTGGCTTTA
GTAATAACTGGCTTTATGGTTTTACAGGGATAGTGATTGCCCATACCCTCGCACTGACCC
CAATGTCTTTTATGATTTTAGACGGTGCATTAAAATCTATTCACCCATCTGTCGAAGAAG
CCGCTTATACTTTACGATCTAACCGCTATCAAGCCTTCTTCTATATTATTTTTCCATTAC
TCAAGCCAGCGTTAGCCAACTCGTTTTTAGTTGTGGTGATCCAATCGCTTGCAGACTTTA
GCACCCCTTTAGTTTTAGGTGGAAGTTTTGACGTTATTGCCACTCAAATCTATTTCTATA
TTGCTGGTTCACAGTTAGATTATGCTTCGGCAAGCACCTTAGGTGTGATCTTGTTACTCT
TTTCCCTTACGATTTTTGTGGTGCAATATCTCTGGATTGGCAATCGATCTTATATCACCG
TATCAGGTAAATCTTATCGAGGTGATGTACAAGCATTACCAAGCGGTATGAAATGGGCAA
TTATTTGCACTTTAGGTTTTTGGGTTCTGTTTAACTTTGTACTATACGGTAGTATTTTTT
ACGGTAGCTTTACCGTAAGTTGGGGAATAGACCACACACTGACATTCAATAACTACCTCA
ATCTTTTTGGACAAGGGTTTAATAGTGGAGCGTGGCCATCTTTAATCCAAACGGTTATTT
TTGCTGCTAGTGCAGCACCGATTACGGCTATTTTTGGTTTGTTGATTGCTTATATTACTG
TTCGCCGTGATTTTAAAGGGAAAAAGCCCTTAGAATTTCTGACGTTACTTTGTTTTGCCG
TACCAGGAACAGTGGCTGGGGTATCCTATATTCTGGCTTTTAACCATCAACCTATTTACC
TAACAGGAACAGGGCTTATTATTATTTTGTCTATGGTGATGCGGAATATGCCAGTAGGAA
TGAGGGCGGCTATTGCTGGATTAAGACAGTTAGATAAAGCCTTAGATGAAGCCTCGCTCT
CACTGAAAGCTGGAACATTAAAAACAATCTGCTTTGTCGCTTTACCGCTTTTAAAACCAG
CGTTACTTTCTGCCTTAGTTACGAGTTTTATTAGATCAATGACAACAGTCAGTGCGATCA
TCTTTTTAGTTACAGCAGACACACGCGTCGCAACCTCATATATTTTAAATCGAGTAGAGG
ATGGGGAATATGGAATGGCGATTGCCTATGGCTCAATGTTGATTGTAGTCATGATGGCAA
TGATTTTCTTATTTGATTGGCTTGTTGGCGACATGCAGATAGCCCGTTCAAAGCAAAAAG
ATGAATTTGGAGAGAAAAATGGAACAAAAAAATGATTTTCTCGTGTTGAAAAATATCAGC
AAATCTTTTGGTAAACATAGAGTTATAGATAACTTAAACTTTTCAATTAAACAAGGCACA
ATGGTCACGTTACTCGGTCCTTCTGGCTGTGGCAAAACCACTGTGTTACGTTTAGTTGCA
GGTTTAGAAAGCCCCACAGCAGGACAAATTTTTATTGACGGCGAAGATGTTACCCACAAC
GCAACGCAACAGCGAGATATTTGTATCGTATTTCAGTCTTACGCACTTTTCCCACATATG
TCGATTGGTGAAAATGTGGAATATGGGCTAAAAATGCAGGGGGTATCCAAAGAAGAGCGA
AAACAGCGAGTAAAAGAAGCATTAGAGTTAGTCGATCTGACAGGGTTTGAAGATCGCTAT
GTCGATCAAATTTCAGGCGGACAGCAACAACGAGTGGCATTAGCAAGAGCATTAATTCTC
AAGCCTAAAGTTCTCTTATTTGATGAACCTCTAAGTAGTCTAGATGCGAATTTACGCCGT
TCAATGCGAGAAAAAATCCGCGAGTTACAACAACGGCTCAATATCACTTCACTCTATGTT
ACTCACGATCAAAGTGAAGCTTTTGCAGTGTCTGATGAAGTGATTGTGATGGATCAGGGT
ACCATTATGCAAAAAGATACGGCTAAAAATCTCTATTTACAGCCAAACTCTCTCTTTGTT
GCTCATTTTATGGGGGAATCAACCATTTTTTCAGGAAAACGACAAGGCAATCAAATTAAT
ATCGGTGAGTTTTCTTTTACCCTTGAAAATGCAGCACGTTTTCAAGTACCTGATGGGAAT
TGTCTTGTCGGATTACGACCAGAAAGTATCCGCTTGTTAAGTGATGGAACTGCAGCTCAA
TATTGTGAAATTAGGCAGGCTGTCTATATGGGAAACCATTGGGAAATTACCGTACTTTGG
CAAGGGAAAACATTAATGATTAACCTTAACCCAGAAGATTATGATGAATCCCAAAGAAAT
TGTTATATAGAAATAAAAAATAAAGGGGTGTTTTTGTTGAAAGATAATGCTTAAAGCATA
TTTTGACTAAAAATCTAGCATTCATTCTTAATTTTTAAAAAAAGAGTTGCACGGATTTTT
TTATCCCCTATAATACGCCACATCAGACGCGGGGTGGAGCAGCTTGGTAGCTCGTCGGGC
TCATAACCCGAAGGTCGTCGGTTCAAATCCGGCCCCCGCAACCAGTTTTAAGGCTCATCG
TTTTGGTTAAGACGATGAGTTTTGTTCTATCTAGGCATTTGAAATTGTAAAATGTTAGAT
AAAACAAACCGCTTTAAGCCTCAACTGTTGTAGTTTGAGGCTTTTTTGTGGCTACATAGT
CAGCTTTGTTGTGTTAAAGGGACTTTTTCAAGTCCTTTTTTTATATCTGTCAAATGGAGG
TTTCCTTGGCAACATTAGAACAAAAATTACAAGAGCTTGTCGCCGATCCCATTGATGCAA
TGGGATTTGAACTTGTCGGCGTTGAGTGCCAACGTGCAGGTCGTTTTTTAACTGTACGCT
TATATATTGATAAAGAAGGCGGTGTTACGATTGATGATTGTAGCGATGTTAGCCGTCAAG
TGAGTGCGATTTTTGATGTGGAAGATCCGATTGCGGATAAATATAACCTAGAAGTATCTT
CCCCTGGGTTAGATCGTCCATTATTTACATTAGCCCACTATCAACGCTTTGTTGGGCGTG
AAATTGTTGTTCATTTACGCATTCCAATGTTAGATCGCCGTAAATGGCAAGGTGAATTAG
TGAGTGTTGAAGGTGATTTAATTACCTTAAAAGTTGATGGTAATTTACAGGCTTTTGTCT
TTGGCAACATTCAAAAAGCAAATTTAATCCCCGTTTTTAATTTCTAAGGAAATCAAAACC
AATGAGTAAAGAGATTTTATTAGCCGCAGAAGCGGTATCCAATGAAAAATTATTACCAAA
AGATGCCATTTTTGAGGCACTTGAAACAGCATTAGCCATTTCAACGAAAAAGAAAGCGGC
TGCAGAACGTGAAGATCGTAAAACGGGCAACGGCATTGATATCGATGTGCGTGTTGTGAT
TGATCGTAAAACCGGTGAATTTACCACCTACCGTCGTTGGTTAGTGGTTGAAAAAGTGCA
CTACCACACACGTGAAATTACCTTAGAAGCGGCTCAATTTGAAGACCCGAACATTCAATT
AGGTGACTATGTTGAAGATGAGATTGAGTCTATCGCATTCGACCGTATAACAATGCAAAC
CGCTCGCCAAGTGATCACCACGAAAATTCGTGAAGCGGAACGTAACAAAGTGATTGAACA
ATTCCGTTCAGAAGAAGGCAAAATTGTTATCGGTACTGTAAAAAAAGTAAGTCGTGAAAG
TATTATTCTTGAGCTTGCAGGTAAAAAGGACGATACCACTAAAGCTGAAGCGGTGATTAT
GCGTGAAGATATGTTACCGCGTGAAAACTTCCGTCCAGGTGACCGAGTGCGTGGTGTACT
TTATGCAATTAAGCCTGAGTCAAAAGGTCCTCAACTATTCGTTACTCGTGCAAAACCAGT
GATGTTACAAGAGTTATTCAAACTTGAAGTACCTGAAATCGGTGAAGAAGTGATTCAAAT
CAAAGGGGCTTCTCGTGATCCAGGTTCTCGCGCCAAAATTGCCGTGAAAAGCAATGATAA
ACGTATCGATCCAGTCGGTGCTTGCGTCGGTATGCGTGGTGCGCGTGTACAGGCAATTAC
TAACGAACTTGGCGGTGAGCGTGTAGATATCGTGTTGTGGGACGACAACCCAGCACAATT
TTTGATTAACGCAATGGCACCTGCTGATGTTAGCTCAATCGTTGTTGATGAAGACAATCA
CTCAATGGATATTGCTGTTGAAGCAAACGCGCTTGCACAAGCTATCGGTCGTAATGGTCA
AAATGTACGTTTAGCCACCCAATTAACAGGTTGGACATTAAATGTGATGACAACCGATGA
GTTAGAAAAAAAACATCAAGCAGAAGACAATAAAGTGATTAATCTCTTTATGGACGCTTT
AGAAATTGATGAAGAATTTGCTCATCTTTTAATTGAAGAAGGCTTTACCTCATTAGAAGA
AATTGCTTATGTACCAGTTAAGGAACTGACAGCAATTGATGGCTTAGAAGATGAAGATCT
AGTTGAAGAACTTCAAGCGCGTGCTAAAAATGCGATCACAGCTAAAGCGTTAGCGGAAGA
AGAAGCATTAAAACAGGCACATATTGAAGATAAATTGTTAAATCTTGAAGGTATGGATCG
CCATATCGCCTTTAAATTAGCAGAAAAACAGATTACCACTCTTGAAGACCTTGCAGAGCA
AAGTGTTGATGATTTAGCTGATATTGAAGAATTAACCGCAGAAAAAGCCGCAGAATTAAT
TATGGCTGCTCGTCAAATTTGCTGGTTTAGCTAAAAACAGGGAGAGAAAGAATGAGTGAA
AATGAAATCAAAACAGACGCACCGAAGAAATTAAGTTTACAGCGTCGTACTAAAACAACC
GTGAGCGGTACGACTGCAGGCGGTAAAGCAAAAGAAGTGCAAGTGGAAGTGCGTAAATCT
CGCAAAGTGGATACTGAAGCAGCTAAAAAAGCCCAAGAAGAAGCACTGAAATCGAAACAA
GAAGCGGAAGCTAAAGCGAAAGAAGAGGCTAAAAAAGCAGAAGCTGCCAAAGCCGAAGAA
GCAAAAAAAGCGGTACATCAAGTGCCTGTAATGCCAAATAAACAACCAAAACCAGCGCAA
CCAAAAGCAGAAGCTCAACCAAAACAAGAAAAAGCGGTTGATCCTGAAAAAGAGGCAAAA
CGTAAAGAAGAAGCTGAATTGCGTCGTAAGCAAGAAGAAGTGGCTCGCCAAAAAGCGGAA
ATGGACGCAAAACGTGCAGCAGAAAATGCTCGCCGTTTAGCAGAAAATGCTCGTCGTTTA
GCAGAAATTGCCCGTGAAGAAGCGATTGAAAATGGCGAAGACTATGAAGATGACCGCTTT
ACTTCTAAATATGCGTTAGAAGCAGAACGTGACTCTGAGCGTCGTAGTGAAGGCAATCGT
GGACGTGGCAAAGGCGGTGTAGCGAAAACCAAAAAAGGCGGACGTGATGATGAAAACGGC
AGTAAAAATGAACGTCAATCTGACCGCCGTAACCAAAAAGATACCAAAGGCAAGGGTAAA
CACGCGAAGAAAGGCAGTGCATTACAACAAGCCTTCACTAAACCAGCTCAAGCAGTTACG
CGTGATGTGGTGATCGGTGAAACTATTACTGTGGCAGAACTTGCGAACAAAATGGCAGTA
AAAGCGACCGAAATTATCAAAACAATGATGAAAATGGGCGAAATGGTGACCATTAACCAA
GTGATTGACCAAGAAACTGCACAGCTTGTTGCAGAGGAAATAGGACACAAAGTGATTCTG
CGTAAAGAAAATGAGTTAGAAGAAGCGATCTTAGAAGATCGTGACTTACACGCAGAAAAA
GTAACCCGAGCGCCAGTTGTGACCATTATGGGACACGTTGACCACGGTAAAACCTCATTA
TTAGACTATATCCGTAAAGCGAAAGTAGCAGCAGGTGAAGCTGGCGGTATTACTCAGCAT
ATCGGTGCATATCACGTTGAAACCGACGACGGTAAGATGATTACCTTCTTAGATACACCA
GGACACGCGGCATTTACCTCAATGCGTGCGCGTGGTGCGAAAGCAACGGATATCGTTGTT
CTTGTAGTAGCAGCTGACGATGGCGTAATGCCACAAACCATTGAAGCAATCCAACACGCG
AAAGCAGCTGGTGCGCCGATTGTGGTTGCGGTAAACAAAATTGATAAACCAGAAGCAAAC
CTAGAGCGTGTAGAGCAAGAGTTATTACAACACGAAGTGATTTCTGAGAAATTCGGTGGT
GATGTTCAATTTGTTCCTGTTTCAGCGAAAAAAGGAATGGGGATTGACGACTTACTTGAA
GCCATTCTTCTTCAATCGGAAGTATTAGAATTAAGTGCGGTAAAAGAGGGTATGGCAAGC
GGTGTGGTTATCGAATCTTACCTCGATAAAGGTCGTGGTCCAGTTGCAACTATCCTTGTT
CAATCAGGTACGTTAAACAAAGGCGACATCGTACTTTGTGGCTTTGAATATGGCCGTGTT
CGTGCAATGCGTGATGAAAATGGTAAAGACATTGAATCAGCTGGTCCATCAATTCCTGTG
GAAGTATTAGGACTTTCAGGCGTACCAGCCGCAGGTGATGAAGCGACAGTGGTGCGTGAT
GAGAAAAAAGCGCGTGAAGTGGCGTTATACCGTCAAGGTAAATTCCGTGATGTGAAATTG
GCTCGCCAACAAAAAGCGAAACTTGAAAATATGTTTAGCAATATGGCGGAAGGCGATGTT
GCAGAATTGAACGTGATTGTGAAAGCAGACGTACAAGGCTCTGTAGAAGCGATTGTTCAA
TCTTTACACGAGCTTTCAACGGCAGAAGTAAAAGTGAAAGTGGTTGGCTCTGGCGTAGGT
GGTATTACGGAAACCGATGCAACCTTAGCGGCAGCGTCTAACGCTATTGTACTTGGCTTT
AACGTCCGTGCAGATGCCTCAGCACGTCGCATTATCGAAAGCGAAAACATTGATTTACGT
TATTATTCAATCATTTATGAGCTATTAAACGAAATCAAAGCAGCAATGAGCGGTATGTTA
CAACCTGAATTTAAACAAGAAATCATCGGCTTGGCAGAAGTGCGTAATGTCTTCCGTCAC
CCGAAATTTGGTGCAATTGCAGGTTGTATGGTTACTGAAGGTATCGTCAAACGTAACAAC
CCAATCCGTGTATTACGTGATAACGTGGTAATTTTTGAAGGCGAGTTAGAATCTCTCCGT
CGTTTCAAAGACGACGTTTCAGAAGTCCGTAACGGTATGGAATGTGGTATCGGCGTGAAA
AACTACAATGATGTAAAAGTCGGCGACCAAATCGAGGTATTCGAAGTGGTTGAGATTAAA
CGTTCGATTTAATCTATTGATATTAGGGCAAATGTCATTTGCCCCTACAAATTTAACGGC
ATAATGATTTCTCGTTATGCCGTTATTTTTTATTCTTCCAACAAAAATTTCTGTTAGAAT
AAATGCAACCCTATTCAGCATTGGAGGTAATATGGCTCAAATTTATATTCAATCGGATTA
CTTTCATCAACAAATGGCGTGTATTGTGCAAGCAATTCAATCAGGAATGGAAAAACAAGC
ACTAATTTCTTACGTTCAAAACGTAGAAAAACAAATTGCCGATAAGGTGGAAGAGCCTGC
ATTTAACTACGATCTAGAAAGAATGAAAGCACACGTTGAAAGCAAAGAGATTGCTGTGCC
TAAATGTAATTCACCAGAGGAGCTGGATAAATGGCTAATGTCGCTATAAATGGAATGGAA
GTTACATTAGGTGAATTGTTTTCTAAGGAGCTGAAGAATTTTCCTCAATCGGATCGTCTG
CTTATTAACAAATTTATTTGGCATATTCAAAATTTTGGCTTTACCAACCTTGAAGGCAGG
AATAAATCTTCCGACAACGTGCATAAAAACGATCCGCACTTTGCTCAAAAAGTAAAATAT
GCGCGAGAAAATCATCTATGGCATTACCACATTGGTATCCTTGCCTTTGATTTAAGTAAA
CCTTTTGGCGATAGAACGTCTGAATATGTGCTGCATTATCAGCGTTTTAGTGATCGAATA
AAAATAGTCGATTATTCAGCTCACCCGCCTTTTAATTTACCCACAGCTTCTTACCTTAGA
TAAATGACATTACTGGTATCCTTTAAGAGTGGAAAAAGTGTCAGTTTATGTAAATTCAAA
GTCCCCCCCGTCAGAACAAAATCAATAGGATTTCCACAACTATCTACTGCTAAATGAATT
TTTGTGCTATTACCTGCCACACTTTTGCCAATCGCTTGCGGATTTTGACCGCTTGCACCT
GTTGCATGCTGGTGAGCCTTGATGACACTGCTATCAATAAAAATCCATTCAGAATCAATA
TATTGTCTAAATGATTTTAGCACTTATTAGATTTCCGCCTATTATTTCTAACTTTTTTAA
TAATTGACAATAAAAGTTGAAAAATGCTTGTTATTTTATTCTTTGTTTTATGTAACCTGT
TGTTTTTTTTTTTTTTTTTTTTTACAATGGCGTGGGGAACATATTTTTGAGATTCCCCCG
CTTAACACAGATAAAAGAGCTCAACTATGCACTTCACATTATTTTTAGATAAACAGCAAG
ATAAATTTAAATTAAGTCTTTTAAGTCTAGTATTACTAAGTATATTTTTTAGTCCAGTAG
GTTCAGCACGATTTCTTGAAGATGGTTCTGTTGAAGGGTCTAGAGGAGTCGACGATGGTT
CTATTGGTATTGGTCGAGATAGTTGGGTTGGGCCTAGTGCTATTGCTATTGGTCAGTACT
CAGACGCTAATAATAGTAGTTCTGTTGCGATAGGTTATGCTGCAAAAGCAAGCTCATTCC
AATCTATCGCCTTAGGCGTAGGAAGCAAGGCGGAAGAGAATGAAGCAATTGTAATAGGTC
AAGCTTCTAAAGCAAGTGCGATACAATCTGTTGCTATCGGGACAAGTACCAAAGCGGAGG
GGTATCGCTCCATATCAATCGGTTATGGAGCAAATGCAAGAGTAGAATCTGTCTCCTTAG
GCAAAGAAGCCAAAGCGGAACATATTCAAACAGTTGCAATAGGTCCAAAAGCTAAAGCAA
GTGCGTCACAATCTATTGCTATCGGGGGAGATACCATCGCGGAGGGGCGTGGCTCCATAT
CAATCGGTAACGATGATTTAAATGAGACTGAATATCAGGCTTCAGGAGGTAGTCAGTATA
TTAACACCACGGCAACAGGACATGCTGCCATTGCAATTGGTGGAAAATCAAAGGCAGTTG
GACATGGATCAGTTGTAGTCGGTCCAGTCTCACTAGCAAGCGGTAAAGAAGGTGTAGCAA
TCGGTGCGAAAAGTACTTCAAATGGCGAATATGGTGTGGCTGTCGGTGGCAGTTCTGTAG
CGGGCAGTCATTCGGCGTCTTTAGGCTATCTAGCTACTGCATATGGCACGGGTTCTGTCG
CTGTGGGTGAACGGGCACAAACCAACCAAGTACATAGAGCAACCGCACTTGGTAACAATT
CAATTGTTCTTGTTGGTGGTGGCGTGGCGTTAGGTTATGGTTCGAAAGCAGACACGCTTG
GGAATATAGATGGGGAGAAACAACCCCATTCTATAATAACAGACAGTACTGTTGAGAATG
GTTTTAAATCAACACAAAGTGTCGGTGGCAGTCCTAACAGTCATCCTAAAGGTTCTGATG
ACTTTCTTATCGGTGCAGTTTCTGTGGGTAATGAGATAATCAAACGCCAAATCACCAACG
TTGCGGCAGGTACAAAATTAACTGATGCAGTAAACGTGGCGCAGCTTAGATCCTTGACCA
TGAAGATTGATGGTGATACTAAAGAAGGAGATACACCAAAAGTTGGTTTATGGGATGGTA
CGCTCAAAGTAACAGGCGCAGATGGTCTTACTTCCCACGCTAGCGGCGATACGATTACGG
TTAAATTAACCGAGGAAACTAAACAAAAAATTGATAATGCCACTAAATCAGGTACGTTTG
GCCCTACAACTAATGGCACATTGTCAATAGGGAAGCCAGGATTTGCAACTGTTAATGCTG
TAGTCGCTGCTGTAAATGAGGCAGGCTGGAAACTGAAGACCGATCAGAGCGGCGGTGGTC
AAGCTACTTCTTTTGATCCATATCTTATCAAAATGGGTGATACTGTAACCTTTACCGCCG
GAGATAATATTAAATTAGAACGAGAGAACGGAAATATTAAGATTTCTACGCTTGGTAAGT
TAATTAGAGAAACGCAAACCTTAGTGGGTGGCGGTGTGAAAATTATTTATACTGATAGTT
CATACGATATTATTACCAACGGTAGAGATGGTGCACCAGGCCCTGCGGGCCCTAGAGGAG
AACGAGGAGAACGAGGAGAACGAGGACCACAAGGTGATCCAGGTCCTGCGGGTGCACCAG
GTCCAGCAGGTCCACAAGGTGCTAAGGGTGATCCAGGTCCACCGGGAGAGCGAGGTCCAG
CAGGTGCAATGGGTCCAACAGGTCCTCGGGGCCCTGCGGGTCCTGCAGGTGAGCAAGGTC
CAGCAGGCCCTAGAGGTGAAAATGGTCTTAAAGGTGACAAAGGTGAACAGGGTGATCAGG
GACTAAAAGGTGAAACTGGTCCAGCAGGTCCAAGGGGAGAGCGGGGTGAACCAGGTCCTA
AAGGTGAACGAGGAGAACAAGGACTACAAGGTGTACCAGGTCCAGCAGGTCCTAGAGGTG
AAAAGGGTCCTAAAGGTGAACAGGGTGATCAGGGACCAATAGGTCCGATGGGTCCTCCGG
GTCCAGCAGGGGCTCGGGGTGAAGCAGGTCCTGCGGGAGAGCGCGGTCCTGCGGGTGCAA
CAGGTCCGATGGGTCCAGCAGGTCCTCGGGGCCCTGTGGGTCCTGCAGGTGAGCAAGGTC
TGAAAGGGGATGCTGGTCCTGCGGGCCCAGTGGGTCCAGTTGGTCCTCGGGGCCCTGCTG
GTGAAACAGGTCCTAGAGGTGAACGAGGAGAACCAGGAGCACCAGGTCCAATGGGTCCAC
AAGGACCGCAAGGGAAAGAGGGTCCAGTTGGTCCTGCGGGTGCAACAGGACAAACAGGTC
CAGCAGGACCTAGGGGTCCTAAAGGTGATCCAGGTCAGAAAGGGGATGCTGGTCTGCAAG
GTCCGAAAGGGGATGCTGGTCCAGCAGGTCCTGCGGGTCCAGTTGGTCCTCGGGGCCCTG
CTGGTGAAACAGGTCCTAGAGGTGAACGAGGAGAACCAGGACTAGCGGGTCCAACAGGAC
CACAAGGTGCACCAGGTCCAGCAGGTCCACAAGGTGCTAAGGGTGATCAAGGTCCACCGG
GAGAGCGAGGTGAGCGCGGTCCTGCGGGTCCAGTGGGTCCACAAGGTGCTAAGGGTGAGC
AAGGTCCTGCGGGAGAGCGCGGTCCTGAGGGTCCAGCAGGTCCAAGGGGAGAGCGGGGTC
CAGCAGGTGATAAAGGTGATACGGGTCCGCAAGGTCCGATGGGGCCTCCGGGTCCAGTAG
GTCCAGCAGGTCCTGCGGGTCCAGTTGGTCCTGCGGGTGCACCAGGTCCTGCGGGAGAGC
GAGGCGAGCGCGGTCCTGCGGGTCCAGTTGGTCCAGTTGGTCCTCGGGGCCCTGCTGGTG
AACCAGGTCCTAGAGGTGAACAAGGGACTCCAGGAGTAGCTGGTCCTAAGGGCGATAGAG
GTGAAACTGGTCCAGCAGGTCCAAGAGGAGAGACTGGGCAAAGAGGTGAAAAGGGTCCTA
AAGGTGAACAGGGTGATCGAGGAGAAACAGGACCACAAGGTGCAACAGGTGAGCGCGGTC
CGAAAGGGGATACTGGTCCAAGAGGTGAAGCTGGTCCAGCAGGCCCTGCGGGCCCAGCAG
GTCCTAAAGGAGATCAAGGTCTAGTTGGTCCGCAAGGTCCTACAGGTGCTAAGGGTGAGC
AAGGTCCTAGAGGTGAACGAGGAGAACAAGGAGCAGCGGGTCCAACAGGACCACAAGGTG
CACCAGGTGAGCGCGGTCCGAAAGGGGATACTGGTCTGCAAGGTCCGATGGGTCCAACGG
GTCCTGCGGGTGCAACAGGTCCTGCGGGTCCAACAGGTCCAGCAGGTGCTAAGGGTGATA
AAGGTGATACGGGTCCAGTTGGTCCGCAAGGTCCTACAGGTGCTAAGGGTGAGCAAGGTC
CTAGAGGTGAACCAGGTATTCAAGGACCAAGAGGTGAAGCTGGTCCGAAAGGGGATGCTG
GTCCAGAAGGTCCTAGAGGAGAGCAAGGTCTAGTTGGTCCGCAAGGTCCGACAGGTCCTA
GAGGTGAACGAGGAGAACAAGGACCAGAGGGTCCTAAAGGTGAACCAGGTCCGAAAGGGG
ATATTGGTCTGCCAGGTCCGATGGGTCCCGCGGGTCCTGCTGGTGCAATAGGTCCTGCGG
GTCCAGCAGGTCCTGCGGGTGCAACAGGTCCTGCGGGTCCAACAGGTCCAGCAGGTGCTA
AGGGTGATAAAGGTGAGCAAGGTCCTAGAGGTGAACCAGGTATTCAAGGACCAAGAGGTG
AAGCTGGTCCGAAAGGTGAAGTAGGTCCAGCAGGTCCTCAGGGCCCTGCTGGTGCAACAG
GACCTAAGGGTGATAAAGGTGATGCGGGACCACAAGGTGAAACTGGTGCGACAGGTCCTC
AGGGCCCTGCTGGTGCTAGGGGAGAAAAAGGCGACACTGGCCCTGCGGGTCCAGCAGGGG
CTCAGGGTGAACAAGGTCCTAGAGGTGAACAAGGGATTCCAGGAGTAGCTGGTCCTAAGG
GCGATAGAGGTGAAACTGGTCCAATGGGTCCACAAGGTCCTGCAGGTGCTAAGGGTGAAC
CAGGTCCTATAGGTCCAGTAGGACCTAAGGGTGATAAAGGTGAACAGGGTGATCAGGGAC
CAAGAGGTGAAACTGGTGCGACAGGTCCGACAGGTCCTGCGGGTCCAGCAGGGGCTCAGG
GTGAACAAGGTCCTAGAGGTGAACAAGGGATTCCAGGAGTAGCTGGTCCTAAGGGCGATA
GAGGTGAAGTTGGTCCAATGGGTCCACAAGGTCCTGCAGGTGCTAAGGGTGAACCAGGTC
CTATAGGTCCAGCAGGACCTAAGGGTGATAAAGGTGAACAGGGTGATCAAGGACCAAGAG
GTGAAGCTGGTCCAGCAGGTCCTCAGGGCCCTGCTGGTGCAACAGGTCCTGAGGGTCCAG
TTGGTCCGACAGGTCCTGTGGGTCCAACAGGTCCGAAAGGCGATACAGGCCCAGAAGGTC
CTAAAGGAGAGCAAGGTCCAGTGGGTCCACAAGGTCCTGCAGGTGCTAAGGATTTAACGA
ACTTAAATTCTGTGACTTTAGGCACTGCGACAATGACTGGTGATAAGAATACAATCAACC
TTACTGGTGCAGGAGAGAAAGTCGAGGAAGAGTTTGTTAAATGGGATCCAGTGACCAAAC
AACCTATTTATGATAAGGATGGCAATCTCCAGAAATATAAAGAGAAAGTTGATCCTCGTG
TGAAATTGAGTGGTATTGCTGATGGTGATATTTCACCGAATAGTACTGATGCAGTCAATG
GTCGCCAAGTTTACGCTTTAACCAATGGTAACCAAGTTGAACAGAAAAAAGATGGTTCTA
CAGTAACCTATGCTAAGGACAAAGATGGTTCAGTCATTACTGAAGTTAAACGCGATAAGA
ATGGCAATCCTGAATTGGATGCTGATGGTAACGAGATTGTACAAGCTAAAGAGTACACAC
TTACCACTTACAACGTGAAAGGTCAAACTGAGTTTGTTACAAACTCTGTGATTACTGCGA
TTCATAATATGAACGAACAAGGTATCAAGTTCTTCCATACAAATGATGGTGTAGCAGAGC
CTATTAACCAAGCATCTAACGATATTGACTCAAGTGCTTCAGGTACTTATGCAACAGCTG
TAGGTTATAAAGCTGTTGCGGCAGGTGATAATGCATTAGCTATAGGTAAAGGTGCAACCG
CATCGGGTAAAAACTCAATTGCTATCGGTACTGGTAACCAAGTAATTGCGAATAAATCAG
GTGCGTTTGGTGACCCGAATATCATTCGTGGTGTTCAAATTGGTACTGACAGTGCAGGTA
ATCCAATCTATAAAGGCATTGATGGAAGCTATGCATTCGGTAATGATAATGTAATTACAT
CAAGCAATACCTTTGTTCTTGGTAATAATGTGAATAATAAGCGTGATAGTAATGGTGCAT
TAACTTGGATGTCTGCAACTCCTGAAGGGACGGTTGAGAATTCCGTTTATTTAGGTAACA
ATACGACGGCTACAGCTGGTGATGGTAGTCAAACAGGCTCTCTCAAAAACTGGAAACAAG
ATGGTTCTAGAGGTTCAACGACTACAGCAGGATCGACTGGTACAGTATCAAGTGTAACGG
TGGGTAACATGATTTATGATGGCTTCGCTGGTGCAACCGCAAACGGTGTGGTTTCCGTAG
GTGCTGCAGGTGATGAGCGCCGTATCCAAAATGTTGCAGCAGGGGAAATTTCTTCTACTT
CAACCGATGCGATTAATGGTAGCCAGTTGTATAATGTTGCCCATAGATTGGGTGCGAAGT
TAGAGAGCGAAGGTCGTCAACTTCGTGCGGGTATTGCTGCAACAACGGCTATGAGCAATA
TTCCACAAGTGACTTTACCAGGTAAAAGCACATTGGGTGCTGGTATTGGTACTTTCGAGG
GACAAAATGCAGTTGCTGTTGGATTCTCAAGAATGTCTGATAATGGTCGTGTGATTCTTA
AAGTTTCTGCAGGTGCAACTTCGCAAGGCAAATACAATGCTGGTGCAGGTATTGCATTAC
AGTGGTAAGGTATTAAATATCTGAGTAAATATTAATAATAAAGGCTGCCTTCAAGTGTAT
TGATGGCAGCCTTTGATTCTTTGTGTGGTTTTTAATAGGATGGCGCTGGTTAAGTCTGTT
AGAGGTGTATTTTCTGTTCTTGCATAAGCTGACTAAAAAATTCAATCGTCACTTTAACTT
TAGGGGAAAGATAACGGCGATTTGGGTAGAGTAAACTAATATCTGATAACTCTTGTTCAA
GATGAGGTAAAATCGGTATCAGTTCACCAGAGGCAAGCTCATCTTTAAGTAAAAATTTAG
GGATATTAATGATCCCGTGTCCAGCTTTTGCCATTTGCACAAGAGCATAGCCATTATTAC
TATAAACTTGACTTTGTGGTTTAAATTTAATTTTATGACCGTTTTCATTAAATTGCCATA
ATGTTTGGCTTTCATAGAGCAGACATTGATGTTGCTGTAACTCTAAAGCGGTTTGTGGCG
CACCAAATTTTTCCAAATAGCGAGGGGAGGCAACAATGAAACGTTGGGCTTGGGCGATCC
GTTTTGCCACGATAGAACTGTCTTCGAGCTTCCCGATGCGCAAAACGAGGTCGTATCCTT
CCGCGACGATATCAACACGTCGGTCGCTAAATTCTAAATTAAGTTGCAGATGTGGATAGG
TTTCGGTAAAACGGTGTAAATGTGGGGCAACAAAACGGGAGCCAAAATCCATCGGCAACG
ACATTGTGAGCTTCCCTTGTAGTGTTGAGGTAATGTTCGTTACACAGGCTTCAGCATCTT
TGAGTTCGTTTAAAATGGGCTGACAGCGTTGGTAAAAAAGTAAACCTGCTTCCGTTGGAC
TGATACGGCGTGTGGTACGTTGTAATAAGCGAACGTTGAGGTGTTCTTCTAATTGAGCAA
CTAGTTTACTCGCCATTGCAAGAGAAATCTGCTCTTGTTGTGCCGCTTGGGTAAAACTTT
GGGTTTCAATGACTTTACAAAATAGGTTTATTGCCTTGAGTTTATCCATAGATGTTAGCT
TGATATTGTCTTTTAGGGAAATGCTTGCTATTGTTACAAAAATTTTGATGCAATTCAATT
TTAATATTTACTTTTAAGAAATAATTTCAATATTATTTATATTATTATTTAATTTAGGTA
TTCTCAATGGGAAAATCATTAGTAATTGTCGAGTCGCCAGCTAAAGCTAAAACAATTAAT
AAATATCTAGGCAGTGACTTTGTGGTGAAATCAAGTGTCGGACATATCCGTGATTTACCA
ACAAGCGGTGCAGAAAAAGAGGAAAAAACCGAAAAAGCTAAAGCGGTTTCGACTAAAGGT
ATGACGGCAGAACAAAAAGCCTTAGTAAAATCAGAGAAAGAACGTACCGCTTTAGTGAAG
CGTATGGGCGTGGATCCTTATCACGACTGGAATGCAACTTACCAAATTTTACCAGGTAAA
GAAAAAGTGGTTTCAGAGCTGAAATCCCTTGCCAAGAAAGCTGATCATATTTATCTCGCC
ACCGACTTGGATAGAGAAGGGGAGGCGATTGCGTGGCATTTGCGCGAGGTGATTGGCGGT
GAGAACGAGCGTTTTAGCCGTGTGGTGTTCAATGAAATTACCAAAAATGCGATCAAACAA
GCCTTTGAAAAGCCTGAACAGCTCAATATGGATAGAGTAAATGCTCAACAAACACGCCGT
TTCTTAGATCGTGTGGTGGGCTTTATGGTGTCGCCGTTGCTCTGGAAAAAAGTGGCTCGT
GGCTTATCGGCTGGGCGTGTGCAGTCTGTGGCGGTGAAATTGTTGGTTGAGCGTGAACGT
GAAATCAAGGCGTTTCAGCCTGAAGAGTTTTGGGATATTTTAGCCAAAACGTCTGCGAAA
AAAGGCGATCTCGCCTTAGAACTTGTACAGCATAAAGGCAAAAAATTCTCAGCGAAAAAC
CAAAAAGAAGCAGAACAAGCGGTAAAATCTTTGCAAAATTCTGCATTTATCGTCACTGAA
ATTGATAAAAAACCAACTTCATCAAGAGCGAAAGCGCCGTTTATCACTTCCACTTTACAA
CAAACGGCAAGTACCCGTTTAGGTTTTAGCGTGAAGAAAACAATGATGTTGGCACAGCGT
CTGTATGAAGCTGGCTACATCACCTATATGCGTACCGACTCAACTAACTTGAGCCAAGAT
GCACTGACGATGGCTCGTAGCTATATCGAAAAGCAATTTGGTGAGCGTTATTTGCCTGAA
AAACCGAATTTTTATGCCAGCAAAGAGAAAGCGCAAGAGGCTCACGAAGCCATTCGTCCG
TCTGATGTGATGGTGAAAATGCAAGATCTAAGCGGTATGGAAAAAGATGCAGAACGCCTA
TATGACTTGATTTGGCGACAATTCCTTGCTTGCCAAATGACTCCAGCGGAATATGACTCA
ACTAGTTTAATGGTAACGGCAGGGGATTACGAACTCAAAACCAAAGGGCGTGTATTACGT
TTTGACGGTTGGACAAAAGTACTGCCAATTCAAGGCAAAACAGCGGAAGATCAAGAGTTG
CCAGAAGTTAGTTTGAATGAAACCTTGAAACTGAACGCCGTTGAACCTAGCCAACACTTT
ACCAAACCGCCAGCACGTTATAGCGAAGCGGCGTTGGTGAAAGAGTTGGAAAAACGTGGG
ATCGGTCGTCCATCAACCTATGCAGCAATTATCTCAACCATTCAAGAGCGTGGCTATGTG
CGAGTAGAAAACCGCCGTTTCTATGCAGAGAAAATGGGCGAGATCGTAACAGATCGCTTA
AACGAAGCCTTTAGCGATTTAATGAACTACGATTTTACAGCAAATATGGAAGATACTCTC
GACCAAATTGCGTCGGGCAATAGCAACTGGAAAGTCGAATTAAACCGCTTCTTTGCCGAT
TTCTCAGAAAAATTAACTACCGCAGAGCTTGATGAACTTGAAGGTGGAATGCGTCCGAAT
AATTTAGTAGCAACGGATATTCACTGCCCGACTTGCCAACGCCAAATGGCGATCCGCACC
GCAAGCACAGGCGTGTTCTTAGGTTGTACAGGCTATGCCTTGTCGCCAAAAGAGCGTTGC
AAAACCACGATGAATTTAATTCCAGAAGCGGAATTGCTGAATGTGTTAGACGAAGATTCG
GAAACGAACGCATTAATGAAACGCAAACGTTGCCCGAAATGTGATACGGCAATGGACAGC
TATGTGATCGATCCACAACGTAAAATTCACATTTGCGGAAATAACCCGAACTGCGACGGC
TATGTGATCGAAGAAGGTTCTTTCAAAATTAAAGGCTATGACGGCCCGATTGTCGAATGT
GACAAATGCGGTTCGGATATGCACTTAAAACTTGGGCGTTTCGGCAAATATATGGGCTGT
ACCAATTGTGACAACACTCGCAAAATTCTCAAAAATGGCGAAGTCGCCCCCCCACGAGAA
GAACCAGTGGCATTCCCTGAGTTAAAATGCGAAAAATCGGACGCTTATTTTGTGCTACGA
GATGGCGCAAGCGGTGTATTTATGTCGGCACACAACTTCCCGAAATCCCGTGAAACACGC
GCTCCGAAAGTGGCTGAATTAGCCTTATACCGTGATCGTTTGTCTGAAAAACTGCAATAC
CTTGCAGACGCACCACAACAAGACCCTGAAGGTAATGAAGCCATTATCCGTTTTAGCCGT
AAAGAAAAGCGTCAGTATGTGACCTCTGAGAAAAACGGCAAGGCAACCAAATGGATTGTG
GATTACCTTGATGGCAAGTGGGTAGAAAGACATAGATAAAGGTAGAGGGCTAAGTCTGGT
GGAATACGATACTTAGCCCTTTGATTTATTTTTCAATAAATAGATTACTTTGTTGAATAA
GTTGTAAAAACAGGGCGAGTGGCGGACGGCTAGTCTGTTTTTCGCCTTGTAGATCAAAAT
GTTCAAAATCGCCTTTACGGTTGATATGAAATTGCTCACCATTTGGCATTATCGCTACAT
TCCATTTATAGTTTGAGGCTAGAAGCCATTTTCGGCTATTTTCTTTCGTTAAATCAATAC
CTTGTGCATAATCGCTAATTGGCGATGTTACCCCGAAGAACTGGCTTAACAGTGTTGGAG
CTATGTCTAAATGGCTAGAAGGTAAGCTATAGGTGCGGTTATCACCTTGCCAGTAGATAA
GCATTGGTACTTGGATCCGAGCTTGTGCAAAACTGTTGTCGCTAGTGACCGCTTGTTCAG
CAATATCAGAGGTAATCACAATTAAAGTACTTTGGGTTAAGCCTTGTTGTTCAAGAGTTT
GCCAAATTTCATTGAACTGCCAATCTAAATTTTTGCTTTGTTGGGCATAGTCTATCCCTG
CTGGAAGTTGTAGATCTAGATAGCTAAAAAATGCTTTGTCGCTACGTTTGCCGATCCAGT
TTTTCCATTTCTCAATGGCTTCAAGATTGCTTTTTGTTTTAGGTAATTTGAAATGGGCAA
ATAAGGCTCTGTGGTAAATCGGTTCTGCAAAGCCGTTGTGTGAAAATAGCCCAAATTGGT
AGTTTAGCTGTTGTAAACGAGCGATCAGTAGCGAAGGGGCTTTTTCGTTCAAAATTGCGT
CTAAATAGCGTCCACTTAATCCGTAAAATAGTCCAACGATGCTACCGCTTAGGCTATCAC
TGCTGTTGTAATGTTGGGTGAAACGGCGAGCATTTTGGCTGACTTGGTAAAGCGATGGCA
TTGTTTCTGTGGTAATCGCTTCATTTTTTAAGCCAGAGAGATTAATGAAAAGTACATTAG
GCTTATGCTGTGGTTCAACAAATTGCAAGGCTTTGCGCGGGTAGTTGAGATAAAAGGTGT
CTAACCGACCGCTTTCTTCGATCTGCTGTTCTAATACTGCACGGTCGATAAGTCCGTGTT
TTTCAAGGAAACTACGCGCAGTCATTGGGTAGGAAAGCGGATAGTTTGCTTTTTGGGCGG
TAATCGGGCGATATAGGGTCATATCCGCCCACGCATAGAGTAAATGGGTAGCTGTGAAGC
AAGCTAGAAACAGCATTGCAATATATTTTCCCCACTTCTGGCGGTTGAAACTACGGAGCT
TATTCCAACACCAACGAGAGTAAAGCATTTCTGCTAATAAAATGAGTGGCATTGGCACAA
AAAGCAATTGCCATTGGCGTGTCAGTTCGCCGTCGTCGTTAGGATTGACTAACAGATCCC
AAACAAGCGGTGACAAATGGAGGTAAAAACGCTTAAAGACTTCGGTATCAACTAATAGGA
TCGTCATTCCGATAGTCGCAAATATCACTGAAATACTACGGAAAGCACGGTTATTTTTAA
TCAGAAAGCTCAGAGGAAAGAGCAACAGCAGATATAGTGCAAAGACGACAAAGCTAAAAT
GCCCAAATAAGCTAATAAAAAAATAGAGCTTGCCGAAAAGGGTGTTTGGCCAGTCGGCAT
TAAAGGCATAGCGAGAGGAAATTAGCAACGCCACAACGATATTAAATAACGCAAACCAGT
GACCCCAACTAATGCGTTGTGAGATCTCTTCTCGATATTGCCGAGAATTTTCAGGAAGAA
GGTAGCGAAGTTGATTTAACATATTATTTTGCCGATTTTAATGAGTTTTTTAAGGCAGAG
CTAAATGCCTCAGCAAGCACTTCACGTTGCTGTGGGCTTTGCACGTTGGTGACTAAAATG
TTCGTTATCATATTCCCCAAAGCCATTAACGAGAGATCGACTGGGGCTTTGTGTTTTTCA
AGGGTTACAATAAGATCGTTTAATAGTGCTTCAATTTGTTTATCTTGATATTTTGATTTG
GTTGCCATTGGAGTTACATCTTAAAAAATAAAATTGGTGGGAATAGTAGCATAAAAGTGA
TTTACAAGCGGTGAGTTTTACGCAATTTTTCAATATTATTTTGGTTTTTAAGTATGGAAA
ACGTCTAGCGTTTGCAAGGGGAAGTCTTATTTGGGAGAACTATGTTGACGTCCCTGTCCT
TTTGGGTATGGGGGACGTCAAAGTGAGTGTTTTAGTTGTTCATATAGCTCTGGTATAGGA
TTTCCCAGTCTTGTGGGTAAAAATGGATAGATAATCTTCCTTTCTCTTTATTAAAAGATC
GCAATAGCCGATCCAAATTGCCTTGCTTCCATTCATTCCCTTGCTGGATTTGGCATTTAT
CAAAATCAATCAGCCAAAATATTCCTTGATGGTCGATCAAAATATTATGAATGTTGAGAT
CTGAGTGATGAACTTGATGATCGTGTAGCAGGCGAATCAGTTGCCCAATCTGCTGATATT
GTGCTGGTGTTAAGCTCTTTGTTTGTAGATATTGGCTCAGATCTTGGGTATCTGCAATTT
TTTCTAACAAAATATCCGCTTGATAGAAACAACATTGACGTTTCACTCTAATTGCAATCG
GCCGAGGCACTGGAATTTGCCATTGAGAGAGCTGGGCAAGCAAACGAAATTCTTGCATTG
CTCGTGTTTTTTCATAGCTTTGAAAAAAATAACGATCTTTGACAAACTTGCCAAATAACC
CACCACGATAATAATGACGAAGCACACTATTTACACCGAGTTCTTTTTCGGTGTTGAGAA
ACCAAGTTGTACCACGCCCTTTTGATGAACCTAACAAGCGGTCGGATTGGCTGAAATCTT
TGCAATCTAGTAATTGCTGCACAAAAGATTGTTTTTCATCGGCGACAAGTTGAGTATTAA
AATGGTAATACATATTTTATTATTCTCTTTTTGATGTAATTGCGATTCTACACGATTTTT
GTGGATTGCGTTGTATTTTTAAGGCAATTTGGTAGAATCTTTCGCTTAAATTTTTAGAGG
AACATCAATGAGCAACATCTCTCCAGAAGCCCAAAGTGTGCGTGATGCACTTCTTGCAAA
AGGGATTGAAACCCCAACGGTTTGCCATCAGAAAGATAAAGATTCTCGTCGTAATGAAAT
CCAGCAACATATGCGTGCTGTCCTTGAATTATTAGGTTTGGATTTACGCGACGACAGTTT
AGAAGAAACGCCGCATCGTTTAGCGAAAATGTATGTGGACGAAATCTTTAGCGGTTTAGA
TTATGAAACCTTTCCAAAAATCACCAAAATCAAAAACCAGATGAAAGTGAGCGAGATGGT
TTTGGTGGACGATATTACCCTAACCAGCACCTGTGAACACCACTTTGTGACAATTGATGG
TAAAGTGGCCGTGGCGTATTACCCAAAAGATTGGGTTATTGGATTATCAAAAATTAACCG
TGTTGTGCAGTTTTTTGCGCAACGTCCACAGGTTCAAGAACGTTTTACCGAACAGATTTT
AACCGCATTTCAAACCATTTTAGAAACAGAAGATGTGGCGGTTTATGTGAAAGCAACCCA
TTTCTGTGTGAAATGTCGTGGTGTTAAAGATACGCATAGCCAAACAATGACGTCTGCATT
CGGTGGTGTGTTCTTGCAAGACAGAGATACTCGCAAAGAGTTCTTATCGTTAATTAACAA
ATAAGTGTTTGGTATAGTGCTTAATTATGTCTATGGAATATAACATTACTTTCCTCGATC
ATCTTATGTGATGTGTGATTAGGTAGAGGTAGTAATGCTGAAATAATTAATAGGCAAGTA
TTATTTAAAGTAGGTACAAATATTGTAAGTTATGAAATTTATTATCAAACTTTTCCCTGA
AATTATGATTAAAAGCGATTCCGTGCGTAAACGCTTTATCAAAATTTTAACCTCCAATAT
CCGTAATGTGTTACTGCGTGAAACAGAAAATGTGGCAGTAATTCGCAACTGGGATTTTAT
TGAAGTGCGAGCAAAAGTCGCTGAAGAAGCTCCTCTCGTATTGGATTTACTCAAACGCAC
CCCGGGTATTCATCATATTCTTGAAGTAGAAGAAATGCCGTTTACCACAATGCATGACAT
TTTTGAGCATACCCTTGCGAAAGTAAAAGGGGAATTAGAGGGTAAAACCTTCTGCGTGCG
TGTTCGCCGTAAAGGTAAGCACGATTTCCGCTCGCTTGATGTGGAACGTTATGTGGGCGG
CGGCTTAAATCAGCATATCGAGTCGGCAAGTGTGAAATTGACTAACCCTGATGTAACGGT
GCGTATTGATATTGACCAGGATAAGATGTTGCTCATCAAGGCTCGTCACGAAGGTTTAGG
CGGTTATCCGATTGGTACGCAGGAAGATGTGCTATCGCTGATTTCTGGCGGTTTTGACTC
AGGCGTATCAAGTTATATGCTAATTCGCCGTGGTTCTCGTGTGCATTATTGCTTCTTCAA
TCTTGGCGGTGCGGCACACGAAATCGGTGTGAAACAGATGGCGTACCATATTTGGAGCCG
TTACAGCTCGTCCCATAAAGTCCGTTTTGTGGCGATCAACTTTGAAAATGTGGTCGGTGA
AATTTTAGAAAAAGTCGATAACGGACAGATGGGCGTGGTACTAAAACGTATGATGGTGCG
TGCTGCCAGCAAAATTGCTGAACGTTTTGATATTCAAGCAATTGTCACGGGCGAAGCATT
AGGGCAAGTATCAAGCCAAACCTTGACGAACTTACGCTTAATCGACAAGACTTCCGATAC
TTTAGTGTTACGTCCGTTGATTACCCACGATAAAGAGCAAATTATCGCAATGGCAAAAGA
GATTGGCACAGATGATATTGCCAAATCTATGCCAGAATTTTGTGGCGTGATTTCAAAAAA
TCCAACAGTAAAAGCGATTGAAAGTAAAATTATCGAAGAAGAAGGGAATTTCAACTTTGA
CGTTCTCGAACAAGCGGTACAAAACGCCCATTATTTAGATATTCGTGAAATTGCTCAACA
GACGGAAAAAGAGGTGGTATCTGTCGAAACCACTTCGGAATTAGGCGAAAACGATGTGAT
TTTGGATATTCGTAGCCCTGAAGAAGTGGATGAAAAACCGTTCAGCCTTGAAGGAGTTGA
AGTCAAAGAGCTACCGTTCTATAAACTCTCTAATCATTTCGGCAACTTAGATCAATCGAA
AATCTATCTGCTCTATTGTCAGCGTGGTGTGATGAGCAAATTGCAAGCTCTTTATTTGAA
AGAGAATGGTTTTAGTAATGTAAAAGTTTTCAGTATCCTCTAGTTATTTTAATTAAGGAG
TTAATATGACTCAACTAAGCGTTGTGATTTTAGCAGCAGGTAAAGGCACTCGTATGTATT
CAGATTTACCAAAAGTCTTGCACCCGATTGCAGGAAAACCGATGATAAAACACGTGATTG
ATACAGCAAAACAGCTGTCGGCAAAACAAATTCACTTAATTTATGGTCACGGCGGTGATT
TATTACAACAACGCTTATCTGTAGAGCCAGTAAATTGGGTTTTACAAGCGGAGCAATTAG
GCACAGGACACGCAATGCAACAGGCTGCTCCATTTTTTGCCGATGATGAAAACATTTTAA
TGCTTTATGGCGATGCCCCTTTGATTACTGCGACAACTTTAGAGAAATTGATTGCAGCTA
AACCTGAAAATGGGATTGCGTTATTAACAGTGGTATTGGATAACCCAACGGGCTACGGTC
GTATTATCCGTGAAAATGGTTCCGTAGTTGCGATTGTGGAACAAAAAGATGCTAACCCTG
AGCAATTAAAGATCCAAGAGATTAATACAGGGGTAATGGTTGCAAGTGGCGCTAGTTTCA
AAAAATGGTTATCGCAATTAGATAATAACAATGCTCAAGGCGAGTATTACATTACTGATG
TGATTGCAATGGCAAATCGTGATGGTTACAAAGTTGAAGCTGTTCAAGCAACAAATTTAA
TGGAAGTTGAAGGGGCAAATAACCGCTTGCAACTTGCTGCTCTGGAGCGTTATTACCAAA
AAATACAAGCGGAAAAATTGTTATTGGCTGGTGTGACGATCATTGATCCTGCTCGTTTTG
ATTTGCGAGGTACGGTAACGCACGGTAAAGATGTGGTTATTGATGTGAATGTGATTTTAG
AAGGCTCTATCCAGTTAGGCAATAACGTTAAAATTGGGGCTGGCAGTGTGCTGAAAAATG
TTGTGCTAGGTGATAATGTTGAGATTAAGCCTTATTCTGTCTTAGAAGATAGTGTGATCG
GCGAAAGCGCTGATGTTGGCCCATTCGCACGTTTGCGTCCAGGTACAGAGCTGGCAGCAA
AAGCTCACGTTGGTAACTTTGTGGAAATCAAAAAATCTACCATTGGCGAAGGTTCAAAAG
TGGGGCATTTAACCTATATTGGCGACAGTGAAATTGGTGCAAATGTGAATATTGGCGCTG
GCACTATTACTTGTAACTATGATGGAGCTAATAAATTTAAAACTATCATTGGTGATAATG
TGTTTGTCGGATCTGATACTCAGTTAGTTGCCCCTGTGACTGTCGCAAGCGGTGCAACCA
TTGGGGCTGGTTCAACCATTACTAAAGATGTGGCGGCTGATGAACTGGTTATTACCCGTG
TGCCACAACGCCATATTCAAGGTTGGCAACGTCCGACGAAGAAATAATTCATTGTACTAG
GAAAATCCTCTTTTGGTGTAAAAGAGGATTTTTTATCAGCTCTGTGCCGTAAAACTCTGC
TTGCAAGATGCAGGGATATGATGTGTCAAGAATCTATGCTGTTTTAATCTTCATTGATAT
GGGCGTTGAGAATGTTGGGACATGGGGTTTATAGTAGTAATCATACTATTACAATTTTAG
TATTATATTTGGTAATATATTTCGCACTTTTCCGCAAATGTAATAATGCTAAAAAGCCGC
AGAATATTACCGCTTGTGAAAAATGGTGTAGGTGTTTTATGAAAAAGTATATTACCTTAT
TTGTTAGTTTATTTTTATCCATAACAGGATTTGCTCAGCCATTATCCACACCATTAGCTT
ATTTGACTGCGATGAATAACGCTCATCAAACTTTAAACTATGAGCAGCTTTATCTTTTTC
AAAAAGGTGATGATGTAACTTCGTTACGTTATCGGCACGCCTATTATAATGGGCATGAGT
ATGCTCAGTTACTTCATCTTGATGCGATAAGAGAGGAGATGATTTTAAGGGAAAATGTGG
TGGGTTATTTTGGTGATTATCAGCCGTTTAGTTTGAAAACACCCCATATTTTAGATGATT
TCCCGACGGTCGTTTATAGTGATTTTTCTCAGCTTGAGGGCTATGTGTTTTTAGATAATG
GGAAAATGCGTGTGGCAGATCGTATTGCGAGGGTTATTCGAATTGTGCCAAGAGATGATT
TCCGTTATCAATATATGTTGTGGATTGATGAGGAAAATTATCTGCTGTTGCAGAGTCACT
TGTTGGATAGAGATAATAATGTGTTAGAGCAATTTAGGACAATTCAATCTGTGGTAGGTG
ATCAATTATTGTACATTGTGGAACCGATTCGTACATTAATTCTACCAACGTTACTGCAAA
CTAAAGTACATTCGGAACTAAAACCTTTAGAATGGCAGCTAAAATGGGTGCCTAATGGAT
TTAAGCAGGTGGCTTCAGGACAACAAAATTTGTCTGAGGTGTTGGCTCAAGATGAGCAGA
TTGAAAGTCGATTATACAGTGATGGTCTGTTCTCTTTTACGGTATATCTCTTACAAAATA
AGGGGATTTCATTTCAAGATCAGTTTTGGCGTGAGGGAAAAACCAGTGTTTATAGCCAGA
CAATCGGGGATAAAGATGTGATTATTGTGGGTGAAATTCCATTAGCATCGGCACGCCATA
TTGTACAAGAGATTGAGTTTAGTTCACAAGGTGAAGAACAATGATGATTGAACAAGCCAC
TGTTATTCAGTATCAAAATGGAATTGCTAGAGTGCAATGCCAAGCAAAATCTAGTTGTGG
CGGTTGTGTAGCTCAAAGCCATTGTGGTTCAAAAGCCCTTTCTGCATTGGCGGGGGAAAA
ATTTGCACCGCAATTTGATTTAGCGGTTGAGATGCCTTTGCAAGTCGGTGATAAAGTGAA
AATTGGGTTAGCCGAGAGAAGTTTGTTAGAAGGTGTTTTTTGGTTATATGCGGTGCCATT
ATTTGTGATTGTGTTATCGACGTTGGTTTTATCGCAATGGCTTAACCATGAATTATGGGT
GGCTGCTGGGGTGTTGTGTACTACGGCAGTGACTTTTTTTATGATTAAAAGAGCTGTTGC
TCAAAAATCTCAGGCTCAGTTTATTCCTGTATTTTTGGGTAAAGTTTAAAGGAGATGTAA
TGGAAAAAATTTGGTTTGATAATTATCCAGCAGAGGCTGAACGTACCTTAGATGTGGAGC
CTTACGAGTCGTTGGTGGAGATGTTTGAAAAGGCGGTACAACGCCACCCTGATATTCCTG
CTTATATTAATATGGGTCAGGTACTTACATTTCGTAAATTGGAAGAGCGTAGCCGTGCTT
TTGCTGCATATTTGCAAAATGAATTACGCCTTGAGAAAGGTGAACGCATTGCGTTGATGA
TACCGAATTTGTTGCAATATCCGATTGCGTTGTTTGGTGCGTTGCGTGCAGGGTTAGTGG
TGGTGAATGTCAATCCGCTTTATACACCGCGTGAATTAGAGTATCAATTGAATGATAGTG
GAGCTAAAGCGATTGTCGTCGTGTCAAATTTTGCGGCAACCTTGGAAAAAGTGGTGTTCA
ATACGCAAGTGAAGCACGTTATTTTGACCCGTATGGGCGATCAGCTCTCTTTTGGTAAGC
GTACGCTAGTCAACTTTGTTGTGAAGTATGTGAAAAAATTGGTGCCTAAATATAAATTGC
CACATGCGGTCAGTTTCCGTGAGACATTAAGTATCGGGAAACAGCGTCAATATGTAAGAC
CAACGCTCTATAAAAATGATCTGGCGTTTCTTCAATATACAGGCGGGACAACAGGAGTGG
CTAAAGGGGCAATGCTAAGTCATAGCAATGTGATTGCCAATATTCTTCAAGCGAAATGGG
TAGCCTATCCTTTAATCCAACGAAGCCAAGAGCGAATTGGGGTAATTGCTCTGCCGCTCT
ATCACGTTTTTGCTTTGACAGTGAATTGTTTATTATTTATCGAACTAGGTGTAACGGGGT
TGTTAATTACTAACCCTCGTGATATTCCAGCTTTTGTGAAAGAGTTGAAGAAGTATCCTG
TGATGGCGATTACAGGGGTAAATACTTTGTTTAATGCGTTACTGAATAATCCTCAACTGA
AAGAAGTTGATTTTTCTAACTTGAAGCTCTCTGTAGGCGGTGGTGCAGCAATTCAGCGTG
CGGTGGCGGATCGTTGGCATAAGACAACGGGGTGCCATATTATTGAAGGTTATGGTATGA
CCGAATGTTCCCCATTGATTGCGGCAACACGTAACGATTCTACGGAGTATTCGGGATCTA
TTGGTGTGCCGGTACCAAATACCGACATTCGTATTGTTGATGATGCTGGTAATGATTTAC
CGATAGGTGAGCGTGGCGAGTTATGGGTAAAAGGCCCTCAAGTAATGCAAGGTTATTGGC
AACGCCCTGAAGATACCGCAGAAGTGCTAAAAGATGGCTGGATGGCAACAGGTGATATTG
TTGAGCTGGGACAAGACCTCAATTTACGTATTGTTGATCGTAAAAAAGATATGATTATTG
TATCTGGTTTTAATGTGTATCCTAATGAGATCGAAGATGTCGTGGCATTACATCCGAAAG
TGAATGAAGTGGTTGTGGTTGGTATTCCAAGTGAAGTATCGGGTGAAAGTATTAAGGTCT
TTGTGACTAAAAAAGATGAAAGTCTGACCCGTGAGGAATTACGTAATCACTGTCGCCAGC
ATTTAACGGGCTATAAAATTCCTCGTGAAATTGAATTCCGTGATGAGCTACCGAAAAGTA
ACATTGGCAAGATTTTACGCCGTGTGTTGAGAGATGAGGAAGTTGCTCGAGTGAAATCAC
AGATGGAAGGAAAATTGTAATGAGAATAAGTGGTATATCTGCGGTTGAGATATACCACTA
GTCATTATATTAATCTGAATTAAGGATCTCTTTTGAAATTAATTAAATATTTTGCTCTGA
TTGTTTTAGTGTATGCTGTTCCAACGCTGTTTACAGAAACGATGGCTGGTGATTTGTCTA
AAATTCAGCAGAAAAGTCAGGCATTAAAAAACAAAATTGATGAGCAAAAGAAAAAACGTG
ATAGTTTGCAATCGACATTAAAAAATCAAGAAATTGAAATGGGGAAAGTCCTTAATAGTT
TAAAACAAACAGAAATGACTTTGTCTGAAACAAGGGCATCGATTAAACGTACAGAACAAG
AGATCAAGCGGTTAGAAAAGCAGGAAGCGGTACAAAAAGAGAAGCTTAAGGAACAATTGG
ATTCTGCCTATCGTTCGGGTATTCACCCTTCAGTCTTAGAGAGATTGTTATCCGAAGAAG
CCAAAAATGCAGATCGAATGGGGGCTTATTATGAGCATATCAATCAAGTGAGGATTGATG
CGATCTATGAGTTACGTCGCACACAAGCGGATCTTAAAGCTCGCCGAGATGAGTTAAAAG
AGCAACAAAAAGGGCAACAGACGCAACTTAATAAACAGAAGAAGCAAGAGAAAGATTTGC
AGAAAGTCAAAAATGAACGTGAAAGTACATTGCGTTCTATTGATAAAAGTTTAGCTCAAG
ATCAAGGTCATTTAGAAAATCTGAAAGCGAATGAAGAGGCGTTGCGAAATCAGTTGGTAC
AAGCAAGCAATGAGTCTGAACAGCAAGAAAAACAAGATATTGCGAAACTTGAACAGAAAA
AGAATACGGAAGAACGTCGTAGCGCAACGGAATCTGAAAAACAGCAAGTTCGGGCAGGTA
ATGGCTTATCTGGGAAATATCGTATGCCTGTTTCTGGGAAAATCATCAATCGCTTTGGCT
CAACACAGATGGGTGAAATTAAATGGAACGGCGTGGTAATTCAAGCAAGTGCAGGCACAC
CAGTCAGAGCAATAGCTGGTGGACGAGTGATTTTAGCAACTTGGTTGCAAGGTTATGGGG
AGGTAGTCGTGATTGAACACGGTAAAGGCGATATGTCGTTGTATGGCTATAATCAATCAG
TCAATGTGCGTAAAGGTGAGCGAGTTCAAGCAGGGCAGGTGATTGCGAGTGTAGGAAACT
CTGGCGGTCAAAGTCGTTCAGCTCTCTATTTTGAAATTCGCCGTAAAGGTGTGGCGGTCA
ATCCTTTGAAATGGGTACAGTAAAATGAACAAATGGATAAACAAGCGGTCTATTATTTTG
TTGCTTTTGCAAATTTTCGGGCTTTTTGCACCGCTTGCTTATGCGAATAAATTGGTGATC
GTTATTGATGATATTGGCTATCGAATAAAAGAAGATAATGCCATTTATACCTTACCCAAA
GAGGTCAATGTTGCCATTATTCCTTCTGCACCTTATGCCACAGTCCGAGCAAATAAAGCG
AAAGAACAAGGACGAGAGATCTTAATCCATTTACCTATGCAACCCAAAGTGAAACAGCCT
ATTGAAGCTGGGGCATTATTAGTGGGAATGGGGGAAAGCGAGGTGAGTGAGTTAATTCAT
CAGGCTCAACAGCAAGTGCCTTACGCCATTGCCTTGAATAATCATATGGGTAGTAAAGCG
ACTGCGGATAAAACGACAATGCAACACTTGATGAAAGCCTTATCACAGCAAGGGTTGGGG
TTTTTAGACAGTAAAACCGCAGGGGATAGTGTGGCTTATCAAACAGCAAAAGCTTATGGG
TTAAATGCATTAGAACGCCACATTTTTTTAGATAATAGTGATGTGTTTGCTGATGTACAA
CGGCAATTTCAACACGCCGTTCAATATGCTCGCAAACACGGTATTGCGATTATGATTGGG
CATCCTCGTAAGCACAGTATCGCCGTGCTTGAACAGGGGATTGCAAATTTACCTGCGGAT
ATTCAGTTGGCGAGTTTGAGTAGTTTATGGAAAACGGAAAATGTCGAACCGGTTAAACCA
TTTATTATGTTGTTTGAGATTGAACCTGCTTTAACCTCTAAAGCACCTTATCGGGCAGTA
CCGTTATTAAGAGGGATACCTCAGGAATAGGTTTATGTTAATTTAAGTAGAATAACACGA
TGAAAACAAGATTATCTTTTTGTTCGTTATTAGTTTTAATTGGTATAGCGAATGCAGAGC
AAACAGTGTTACTTGAAGTTGATGGGATCAAAGATAAAGATCTCTATCAAAATGTGCGTA
TTTACCTCTCGCAGTTAAGCAACGATGATGCGGACAGCTCAGAACGTTACCAACAGCTTG
TACAAGAAACTGTCGATAAAGCCTTACGAGCAAAGGGATATTACAATACTCAATATCGCT
TTGAACTAACCCCTCGTACTTCTTCTAACAAAGATCTCTTAACGCTATATGTACAATTGG
ATCAGCCAGTTAAATTAGATGAACGGGAAATCAAGATCACCGGACAAGCCGAGCAAGACG
ATGATTTTAAACGGTTATTAGCCAAAGAGGTTCCGCCAATGGGAACCGTGCTTAATCACG
AAACCTACGACAACTTTAAAAGCAGTATAGAAAAACTCTCTCAAACAAACGGCTATTTTG
ATGGGCAGTGGTTGTATCACCGTTTAGAAGTCCATCCGAAGGAATATCTTGCCGATTGGC
GATTGGGCTATGATAGTGGGAAACGTTACCGCTATGGCAAAATAGGGTTTAAAGGCAATC
AAATTCGAGAGGAATATCTCACGAATATATTGCGTATTAAGTCTGGTGACTATTATTATT
TGAACGATTTATCGATACTATCGAACGATTTTTCTTCAAGTAGCTGGTTTTCATCTGTTT
TAGTTGAACCAAGTGTAAAGCAGCCCTCAAAAGAGGTGGATTTAGACATATTATTAATAC
CTAAAAAGAAAAATGATATTGAAGTAGGTATTGGCTATGCCACAGATGTCGGTCCTCGTT
TGCAATTTAACTGGAAAAAACCTTGGATAAACGGGCGTGGACATAGTTTAGAGCTAAATA
GCTATTTATCTAAGCCTAAACAGAGAGTGGAGTTTGGTTACAAAATGCCTGTAAAAGCAC
AGCCACTTCATTACTACTATCAGGTGTCAGGTGGGCTTGATCGAGAAAATCAAAACGATA
CCCAATTTACAGGGGCATATTCTGCTTTTCAGCGTTTCTGGAACCACGAAACAGGCTGGG
CGTTTTCCTTCGGGGTTAAAACCCGTTATGATGCTTTTGAGCAGGGTAGTGATAAATTTA
AGACCTTCTTGCTCTATCCAACAGCCTCTCTAAATCGCACGCGTTCTGATGGCAGACGCT
TTCCTTTATGGGGGGATAGCCAGAAGGTTACGATCAATTTTGGGGATAAAGCCTTCATTT
CAGAAGTGAGCTTCTACAGTTTTAAAGCCTCAACGGCGTGGGTAAGAACCTATTTTGATA
ATCATCGTATCGTTGCAAGAGCAGAGATAGGCTATTTAAAATCAGCGGAATTTGAACGTA
TTCCACCTTCCTTACGTTATTTTGCAGGGGGGGATATGAGCGTAAGAGGTTTTGGTTACA
AAAAGATTTCCCCTAAAAATAACCAAGGTAAACTAACAGGGGGATCGCATTTAGCAACAG
GTTCTGTTGAGTATCAGTACCAAGTGTACCCAGATTGGTGGGCAGCGACCTTTTACGATA
CTGGCCTATCCGATAAAAAATTCAGTGGCAAAGCCCTACATTCAGGGGCAGGAATTGGTG
TACGTTGGGCTTCGCCTATCGGGGCAGTTAAATTTGACCTAGCAATGCCAGTACGATCGC
CAGATAATAAAAAAGGGCTACAATTCTACATTGGCTTAGGCACAGAACTTTAGTGAGATA
ATGTTATGGAAAAAGAGCAATCTTTAGCACAATCACCCAATGATACAGCAGTAAAACCCC
ACAACACAAAATGGCGTTGGTTATGGCGTGGTTTATGTGTGCTACTGATTTTGCTTTTAT
TGCCTTTAGCTTTTCTTGCAACAGGAATGGGGCAAAGAACCGCTTTAACCCTTGCAGATA
AATGGTTAGATCCGCTTTCGATTGGCAAAGTGGAGGGAAGCCTACAAAATGGCTTAACGC
TTACGGATACTGCGTATCAGCTCAACGGGGTCAATGTTCGAGTTGGACAAGCGGAATTAC
ATTTAGATTTCAGTTGCTTATTGACATATTCAGCCTGTGTGGAAAAGATTGCAATCAAAG
ACACGCAAGTGGTGGTTGATACCAGCAAACTTCCCCCTTCCACACGAACCAAACAAACAA
GCGGTGAGTTTAATCTTCCAATTGGCGTATCGTTAAAACAGATAAGTATAGACAATGTGA
AGGTTCAAGTTGATGAACTTGATATTGGCTTACAGCATTTCCAATCGGGCATTCAAGGAA
AAGGGAAGAGCCTTTCATTATCCCCAACTCAATTACAAGGTTTAACCGTTTCCCTTGCAC
CGCAACAAACCACGGAAAAGCCTCAAAAAGTCGCTGACGCACCCTCTCAGCCAATAGATT
GGGAAGCCTTAAAACAACAACTTGCACAACCGATCTTAACCAAATTAGATCCTATTCAAT
TACCTGTTAATCTCTCTGTGCCGGAATTTCAAGCAAAACAATTGCAGTTGAGCCAGAAAG
TTAAGACCGCTAAAGGTATAAGCGAAAAATCGCTATTAAAAATCAGTTTGCTTGAGTTAC
AAGCGAAATCTGACGAACAATCAGTGGAATTGCAAAAACTCAACCTGCAAAGCGACAAAG
GCACCATTTCAGGAATTGGCAAACTCACCTTGTCAGGTAATTATCCTTTAGATTGGAAGC
TCAATGCCCAAATTCCACATTTAAAAGAGCTTGCAATCCCGACAAGTCAGGCAGAGCTTA
TTTTGTCTGGGGAACTCTTTGGCATCGCAAAATTAGATCTCAAAACAAGCGGTGCTTTCA
AGGCAAATATACACGGCACTGTGCAATTTTCGGAGCCTAAAACACCGCTTGATCTCAGCA
TTAAAAGCCCAAAATTCAGCTATCCTTTTATCTCAGGGAAAGGTAAAGATCCGCTTGTCT
TTGAAAAAATCGACCTCGCTTTAAAAGGCGATCTACTCAATTACTACTTAAACGGTAGCT
TATCCGCCAAAGGTATGAACATTCCCCCAGCAGATTTAAGCCTAAAAGGGCAGGGGGAAT
TAACCTATTTTGCAGTCAATGAAGCATTGCTCAACGCACTACAAGGGCAAACCAAATTCA
GTGGCAAAGTCGATTGGACAAACGGCTTAGAATGGCAATCCAACCTTGCCTTACAGAATG
TCAATACTAAATCCATTTTTCCTGAATGGGTTGCGTTACTATCGGGGGAATTTCGTTCTC
AAGGCTTTGTTGGGCGAGGTGAAACAGGCAATGAATGGGCGGTTGTACTAGACAATGTGG
ATTTGCACGGCAACTTACAGCAAAAGCATTTACAGTTAAAAGGCACCTTGACAGCAGATC
ATAACACCTTACTCAATATCCCTGAAGCAAGTTTAATTTATGGCGAAAACCGCATTGTAA
TGCAAGGTGTTTTAGGCGAAAAATCTGATTTCAATGCCACCATTAAAGCCCCGAATTTAC
AAGGTTTAATCCCACACTTAAAAGCCAATATCAACGGACAAATTAAGCTACAGGGAAATA
TCAATGAACCTAGTTTAGATCTCGATCTTATCGCTAATAATGTAGCCTATGATCAATTTC
AGCTACAACATCTCAATGCCAAAGGGAAAGTAAGAACCGCACAACAAGTGCAAGGTGATC
TCGAAATAGGCTTGCGTCAATTAACTTACGGCGAAATAACGCTAGAGAACGCTAATCTTA
CAGCAAATGGTAGTGAAGCAAATCATAGCCTGAAACTGACCGCTAAAGGAAAGCCTGTGG
GTATCCAGCTTCAGTTAGCAGGGAAGTTTGATCGTAGCAAACAACAATGGCAAGGTGAAC
TAAGTAATCTCAATATCCATACCCCTGTTGGCGAATGGAAAAATGATAAAAATCTACAAG
TTAGCTATCACAATCAAGAACTTAAAGCAGATGTTTCCGCACATTGTTGGCGAAATCCAA
AAGCAACGCTCTGCTTGCCACAAACATTTAGCGCTGGTAAAGAGGGGAAAGTGCCGTTTG
AAATCAAACAATTTAACCTTGAAATGCTACAAGAATACTTGCCGAAAGAGAGTATATTAA
CGGGTATCATCAATGCCAAAGGCGACGTAGCTTGGTTTAGCCAAAAATCGCCAGAAATTA
ATGTAGAGCTACTTTCAAATAACCTTAAATTTACACAAAAACTGAACGGACGCAGTTTCC
CTCTGTCCCTCTCATCACTGAAATTAAATGGCAAAATCGCAGAAAATAATTTGAGCTTGG
ATAGCGATATTCGCATAGAAAATAACGGGCGTTTAACCAGCAAGCTACTGATGAAAGAAC
TTACCAAACAGCGAGGACTGTCTGGCACCATCAATATAGATCAGCTAAATTTACGTTTAA
TCGAACCGCTACTTAACACAGATGAAAAAGTTAATGGAGATATTAACGCTCGTTTAACAC
TGGGTGGAACAGCCCTATCTCCACAACTGCTAGGCAATTTAAACTTAACAGGGCTACAAG
TGCATTCTAAATCAATGCCATTTGATGTAACAGGTGGAATGCTTGCCTTAAACTTTAAAG
GTGCAAGTTCAACCTTAAAAGGCAATATTCAAACGAAAGAAAGCCAACTATTACTTGAAG
GCGATGCAAATTGGCAAAAACTAGAGGCTTGGCATACACGAATAAAAGCACAGGCCAACC
GCTTCCGTGTTGATATTCCTAATATCGCCAAAGTTGATCTCAGCCCACATATTGAAGTAA
AAGCTACGCCAAAAGAGTTAATCCTTGGCGGAAATATTGATATTCCTTGGGCAAGAATTG
CCGTAGAAGAACTACCTGAAAGTGCTGTCACCATCAGTAGCGACGAAGTGATTATGGACG
GATCAGCAAAAAACAAGAACAAAGCTACCGCTTTACTAAACAAGAACTTGCCTCAAAATA
ACAACGGAATGGCAATCAAAGCTGATGTCGCTATTAACATTGGTAACGACGTAAAATTAG
ATGCCTATGGTCTTAAAACAGATCTAAACGGCATTATCAAAGTCCAACAAGGAAATCGAG
GATTAGGTTTATATGGACAAGTCCATTTAAAAAACGGCACCTTTGCCTCATTTGGGCAAG
ATCTCGTTATCCGCAAAGGGCTTATATCCTTTACTGGATTGCCTTCCCAACCAACCCTAG
ACATTGAAGCGATCCGCAACCCAGAAGCAATGGAAGATGCCAATGTAACTGCAGGGGTTA
AAGTCACGGGAATTGCTGATGCCCCCGAAGTCAAAATCTTCTCAACCCCGTCAATGTCAC
AGGATCAGGCATTATCCTACATTTTAACTGGACGAGGATTAGACGGCGGTAGCGATGCAG
GTTCAAGCAATTCCGTTGCTGCCGCCTTAATTGGAATGAGTTTATCAAAAAGCAGTAAAA
CCGTTGGCACCGTCGGCAGTGCCTTTGGTATCAACGATCTCAATGTCACTACCGCAGGGA
TTGGCGATAACACAAAAGTCGTCGTCAGTGGTAGTTTAACACCGAAATTCAAAGTAAAAT
ATGGCGTAGGACTTTTTGCCCCTCTTACCGAATTAACCTTACGCTACCGCCTTGCCCCAA
GCCTCTATTTGCAATGGGTGTCAAGTATCAATCAAGCGGTAGATTTGATGTATCGGTATG
AATTTGATTAGTTTTTTAATGGAAATTAGCACGCCAAATAAAGATTGACTTTTATATAGA
AAATTTATACCATCAAAGGCGATAGGATTAATATCCTGATTTGGTGAACGCTACCATTAA
AGTGCGATGTATATGTGGTGAACGCTACCATTAAAGTGCGATGTATATGTGGTGAACGCT
ACCATTAAAGTGCGATATAAAACAAAAAGGCACGGTAAGTGCCTTTTTGTGTTTATAAAG
GAATATCAATATGAAACAAGAACTTCAACTCAAATTGTGCAGAATTAATCCTGAATATAC
AAAATTTTTACACTCTATTGATACTCGTATTTCTCCCGAAAAAGAATTGGATAAAAATAA
AAGACGTATTTTTGTTGGCGTTGTATTAACAATTAACCATATTTCTTATTTTGCTCCATT
ATCATCAGCCCCCAATACTAAAAATAATAAGAAACCATTTGATAAGCGTTTTGTTATTAA
AATCACAACGGGTTTCGATAATAAAAAAACTATTGCGGGTATTAAACTAAACAATATGTT
TCCTGTTTTAGATACTGTTATTGAAGACATAGATCTTACTAAAGAATTTGAAGAAGAGCA
TAAATATGCTTCATTGTTGATGAAAGAAATGCTTTTTATCAATAACCCAATAAATCAAAG
AAAAATAAAGGAGAAAGCAACTAAAGTTTATTCAAAAGCAATTAATAAAAAAGATAACTT
TGAACAATATTGTTGTAATTTTAAATTGCTTGAAGAATATTATCAGGGTTTTGAAAAATC
TCAGTAATTTAATTGAAATTTCATCATTTACGCACATATAAGTGGACACTCGTGGAAAAA
CAACGTCAAAAACAATTACAAAAATGGCTACGCCAACAGCAAAAAATTGTAAAAAAGTGG
CTTTATTTAAATGTCTTATTCGGCTCATTCAGTGCAATGTTATTAATCGCACAAATGGGT
TTACTTGCCACAATGTTACATCAGATGATTGTCGAGCATCGTTCACCGACAGAATTTCTG
TCACAACTTGGATTATTACTGGCTTGCTTTGCAGGCAGAGCGATATTGCTTTGGTTAAGA
GAACGGACAGGTTTTAAAGCTGGGCAAATGTTGCGTATTCATTTGCGTGAGCAAGTAATG
GCTAAGTTGTCTCAAATCGGTCCAATGTCGATCCAACAACGCCCTGCAGGAAGCTGGGCA
ACGTTAATGTTAGAACAAGTAGAAAATATCCATAATTTCTACGCTCGCTACTTGCCACAG
CAATATCTATCCTTAATCGTACCGCTTGCTATTTTGGCGGCTGTTTTCCCGTTGAACTGG
GCGGCTGGCTTAATTCTATTTGCTACCTTGCCTCTGTTGCCATTGTTTATGGCGTTAGCT
GGTATTAAAGCTGCTGAAGCAAATCAAAGAAATATCGGTATTCTCTCTCGTTTGAGCGGA
CAGTTTTTAGATAGCTTAAAAGGGCTAGAAACGATCCGCTTGTTTGGGCAAGCCGACAAA
CAGACAGAGCAAATTTACCAACGCACCGAAGAATTTCGCCAAAGTACAATGGACGTGCTG
AAAATGGCATTTCTTTCTTCTGCGGTATTAGAGTTTTTTACCGCCATTTCTATTGCGGTA
ATGGCGGTCTATTTCGGTTTTACCTATTTAGGTGAACTCAATTTTGGTGCTTACGATACT
TCTGTTACCCTCTTTATCGGCTTTTTTTGCTTGATGTTAGCCCCTGAATTTTATCAACCA
TTGCGTGAATTAGGGGTTTATTATCACGATAAAGCCGCCGCAATCGGGGCGGCGGATAGC
CTAGAACATTTTTTAAGTGAAACAGTTTTAGCTCAAACCACTGGGCAAAAAAAAGTGCCA
AACCAACCGCTTGAAATTCACGCTCAAGATTGTGTGATCCTCTCGCCACAAGGTAAAGCA
TTAACGGAACCGTTAAATTTCCAACTACAGGCTCATCAACATATTGCCTTAGTGGGGCAA
AGTGGGGCAGGAAAAAGCTCACTGATGAATATGTTGCTAGGTTTCTTATCTTATCAAGGT
AGCGTGAAAATTAATGGCATTGAGTTAAGAGAACTCGATATGGCTCAATGGCGTGCGACT
TTGGCGTGGGTAGGACAAAATCCACAGCTAATGCGAGGTACACTTCGAGAAAATATTCTA
TTAGGTAATGAACACGCCAACGAAGCCGATTTAACAAATGCTCTTGCCTTGTCAAAGGCT
GATGAATTTGTCTATCGTTTGGGATTAGATCGAGAAATCCAAGATAGCAACATAGGACTT
TCGGGCGGACAGGCTCAACGTATTGCCATTGCTCGAGCCTTATTACGCCGATCTCAACTG
CTATTACTTGATGAACCTACCGCTAGCCTTGATATGCAATCGGAACAACAGGTGCTAAGT
GCATTGAACAATCTCAGCCGAGAGCAAACCACATTGATGATTACCCATCGTATTGAAGAT
TTAAAAGAAGCTGATGAAATTTGGGTAATGAAACAAGGGCAAATTATCCAACGTGGAAAC
TTTACCGAGCTTGCCTTACAAGGTTTTTTTGCAGAATTATTAGGAAATCAATAAGCTATG
CGTTCACTTTTCCCTTTTCTTGCCCTGTATAAAACTCATTTTGGGCGTTTAACATTAGGT
ATTATTTTGGCGATCACCAGTCTGACTGCGAGTATCGGCTTGCTCAGTTTATCAGGGTGG
TTTTTAGCAGCATCAGCTTTAGTTGGCTCAAGCCTGCTCTTTAATTTCTTTTATCCATCG
TCAGGGGTAAGAGGACTTGCTATCGGTCGTACTATTTCTCGTTATTTTGAACGCTTAGTC
ACACACGATGCCACCTTTCGTGTACTGGCTAATTTACGCATTGCGGTATTTAGCAAACTC
ATTCCCCTTAGCCCTGCAGGATTAAATCGTTATCGCCACAGTGAGTTGCTTAACCGCCTT
GTTGCAGATGTTGATACCCTTGATACACTCTATCTAAACCTACTTTCCCCTTTTATCAGT
GCCATTATGGTTATTCTGTTTATGGGGATAGGTTTATCTTTTGTTTCGACTTTATTAGCG
TGGGTAATTTGTGGCAGTTTAGTTGTATTATTGCTGATTTTCCCGACACTTTTTTACCAT
TTAGGCAGAAAATTAGGCAAAATCGCGATACAATCCAGAGCCACCTACCGCTCACAGTTT
ATCGAGTGGATCCAACTTAACGGCGAATTTTTACTATTTGGTGTATTGTCAAAAGCCACA
GACAGACTAAAACAGACAGAACAGCAATGGCTCAAGGCACAAAGCCACGAAAGCCAGTTA
GGCGGTTTGTCAAATGCCCTCTTAATGTTTATTAACGGCATTTTAGTCACTGCCGTGATT
TACTTATCAGCGACCGCCATTAATGTACCACAGGCAGACAACCCCGAAGCTCTTATCGCC
TTAGTTGTCTTTTGCGTGCTTGCTTCCCTTGAAATCTTAATGCCGATCGGAATGGCATTC
TTACATCTAGGACAAGTGATTGAAGCGGCAGAACGGATCAGTGAAATTACCGCACAGCAA
CCGACAGTCCAATTTAATGGCACAGCTCAATGGAAACAAACCGAGGCTAACCAACCGCTT
ATTAGCTTTAATCAGGTAAGTTTTTCCTATTCACCAGAGCACGAGCAAGTACTCAACCAT
ATTTCATTTGAGATAAAAAAAGGTGAACGCATTGCCATATTAGGTAAAACGGGTAGCGGA
AAATCAACAATTTTCCAACTACTCACCCGCAATTACGATGCCACAAGCGGCGAGATCCTC
TTAAATGGTTGCAATATCAAAGATTACCCTGAAAAAACATTACGCCAACAAATTGCCGTA
CTTAGCCAACGCGTCCACATTTTCAGCAATACCCTGCGTGAAAACCTACGTTTTGGCAAC
CCACAAGCCACAGACGAAGCTTTATCTGAAGCGCTGGCAAAAGTTAATTTAAGCTACCTT
CTCGAAGAACAAGGCTTAGATTTATGGTTAGGCGAAGGCGGTCGTCCACTCTCTGGTGGC
GAACAACGCCGATTAGGATTAGCACGCCTATTACTCAGCTCTGCCGATATTCTCTTACTT
GATGAAGCAACGGAAGGATTAGATCGAGATACAGAGCAACAGATACTAAAACAGATTTTA
TCCCATACTCAAGGAAAAACCTTGCTGATGATTACCCATCGTCTAAACGGGTTGGAACAG
TTTGATCGGGTTTATCGGATAGCTTCTGCGATTCTGAGGTAAGGATGTTAAAGTTATTTT
GTCCTAGGTCGACATTTTGCATAGCATAGAACAATAAAATAGCGACAATGCTACTATTTC
TTGTCGCTATTTTTAAGCATATAGAAAAATATCGTTAGTTTTTATTATTTTTCTAATGAG
TAGCTGGCTTCAAATTTCAGCCTATTAATCAATGTATTATTTGCAGGCGGAAATTGCCCT
TCTTCTAAATCTTGTTGAGCAATCCAAAATCCCTCTTGCCCTTCCCGACCAAAAGGTTCA
CCTACCCACTCTTCCACCAAATAGAAAAAAAACTCAATCACTTTAGTTGGATACTCGAAA
CTGAAATGTTCATACGGGAAAGCACTTAACACATAAATACCGATTTCTTCTTCTAATTCG
CGACGTAGTGCTTCCTCAGGTGTTTCACCTTGTGACACCTTACCGCCAGGAAATTCTAGC
GACTGAGCAAAATCTTGTCCTTCTAAACGTTGTGTTAAGTAAATTTGCCCAAATTCATTG
CGGATAATTCCAGCTGAAACTTGAATAAGAGGTTTAGACATAATAATTCCTTGTATAAAA
CCAAGCGGTCAGATCTGTAAAATAATTTACTTATCTGACCGCTTGCTAATTATGCATATT
TCGCTTTGCTACCGTGACAATGCTTATATTTCTTACCTGAACCACAAGGGCAAGGCTCGT
TGCGTCCGATATGAAGATCGCTGAAATCCTGCTCTTCACCTTCTGCGTGGTAGTGAGATG
ACTCTTGTTCAGCGTGAGCTTGTCGTTCACGTTCTGCTTGTTCTACTTCTTCTTGGCTAC
GCACTTGGATACGGCTTAATACGCTGATCACGTTTGATTTTAAGTGGTCGAGCATATCGG
TAAACATTGCAAAGGACTCTTTTTTATACTCTTGCTTCGGATCTTTTTGGGCATAACCGC
GTAAGTGAATCCCTTTGCGTAAGTAGTCCATTGCAGATAAATGCTCTTTCCAAAGTTCAT
CAAGGTTTTGCAACATTACGCCTTTTTCAAAACTACGCATTACTTCTGCACCCACCATCG
CTTCCTTCGCTTGATACTGCTCTTTAGCAATGTTGATGATACGTTCACGCAAGGTTTCTT
CGTGTAAATCATCTTCTGCTTCAAGCCATTTTACAATCGGCAGTTCCATACCAAACTCTT
GTTTCAAGCGGTTTTCTAATGCCGGAACGTCCCACATTTCTTCGATCGATTGTGGTGGAA
TATACTGGTCAATGACCGCATTAAACACATCTTCACGCACAGTGTTGATCATCACTGAAA
TATCGTCCGTTTCAAGTAAGTAGTTACGTTGCTCGTAAATTGCTTTACGTTGTTCGTTTG
CGACATCATCGTATTGTAGAAGCTGTTTACGTCCGTCAAAGTTGTGTGCTTCTACTTTTG
CTTGAGCTGAAGCAATCACTTTAGTCAGCAATTTCGATTCCATTACTTCGCCTTCTTCAG
TAAAGGCTTTACGCATCATATTAAGCTTACCTTCGTTGAGATAAATACGCATTAACGCAT
CATCTAATGATAGGTAGAAACGTGATGAACCTGGGTCACCTTGACGACCTGAACGACCAC
GCAACTGGTTGTCGATACGGCGAGATTCGTGGCGTTCTGTACCAATAATGTGTAAACCAC
CCGCTTGCATTACAATGTCGTGACGCTCTTGCCATTTGGCTTTGATCTCGTTAATTTGCT
CTTGGGTTGGGTTTTCTAATTTTGCAATTTCAGCTTTCCAGTTGCCACCAAGCACAATAT
CCGTACCACGACCAGCCATATTCGTGGCAATAGTAACAGCCCCTGGGTAACCTGCATCAG
CAACGATTTCCGCTTCTTGTGCGTGGAATTTGGCATTCAATACTTTATGCGGAATACCAG
CTTGTTTTAGTGCTTCTGACAGTGCTTCTGATTTTTCAATCGAAATCGTACCGACTAATA
CAGGCTGATTACGAGCCATACAATCCTGAATATCCTTAATCACCGCTTGAAATTTCTCTG
GTTCGCTCTTAAACATTAAATCGGTTTTGTCGTCACGGATCATCGGACGGTTAGTTGGGA
TCACCACGGTATCTAAGCCGTAGATTTGTTGGAACTCAAAGGCTTCGGTATCCGCTGTTC
CCGTCATACCAGCTAATTTTTCATACAGACGGAAGTAGTTTTGATAAGTGATAGAGGCAA
CAGTTTGGTTTTCGCCCTGAATGTTCACCCCTTCTTTGGCTTCAATCGCTTGGTGTAAAC
CATCTGACCAACGACGACCAGCCATTGTTCGACCAGTATGTTCGTCAATGATCACGATCT
CGCCATCTTTCACGATATAATCAACATTCACTTCAAACAGTTTATGGGCGCGTAATGCTG
CATAAACGTGGTGTAATAAGCTAATGCGAGCTGGGTGATAAAGGCTTTCCCCTTCGTGCA
TTAAGCCCATTTCCGTCAAAGTATTTTCGACTTTCACTTGACCACGCTCGGTCAAGTGGG
CTTGTTTGCTTTTCAGATCAAGGGTGAAATCGCCGTCGCCTGTGTACTCTTCGGTATCTT
CTTTATCTTGAGCAATTAAATGCGGAATGACTTTATCAATCGCTTGATAAATTTGTGTCG
CATCTTCGGCTGGGCCTGAAATAATCAACGGTGTACGCGCTTCATCAATTAAAATCGAGT
CCACTTCGTCCACTAGAGCATAGTGTAATGGACGTTGGAAGCGCTCTTCTTTCGAATGAG
CCAAGTTATCACGCAGATAGTCAAAGCCAAGCTCGCTGTTCGTTGCATAAGTAATGTCCG
CTAAATAAGCTTGACGTTTAACATCGGACGGTAGCCCAGGGATATTCACCGCAACGGTCA
TTCCTAAAAATTCAAATAACGGGCGGTTAGTTTCCGCATCACGACGAGCCAAGTAATCAT
TCACTGTCACAACGTGAACCCCTTTACCCGTTAAAGCATTTAAGTAACAAGGTAAGGTTG
CAGTTAAAGTTTTACCTTCACCCGTACGCATCTCTGCAATGTTACGTTCGGTCAGCACCA
TACCGCCGATTAACTGTACATCAAAATGACGCATACCTAACACACGCTTACTCGCTTCAC
GCACAGTGGCAAAGGCTTCGTGCAATAAGCTATCTAAAGTTGCCCCTTCCGCTAAACGTT
GTTTAAATTCAGCGGTTTTTGCTTGTAATTGCTCATCGGTTAATTTTTCAAATTCAGCTT
CTAAACGGTTAATTTGTGCGACACGCTTGTTTAAACGGCGTAAAGTACGATCATTGCTAC
TGCCAAAAATAGCAGTCATTAATTTTGTAAACATATCAATTTTTTCCAAAAAAATATAAG
GTAATAAGTATTAGTAACGAGTTTACGCTCCCCCTGCTTGCGGGGGGAGCTGCCGAAGGC
TGAGGGGGGGATTTTGCGACTAACTTGCAACTTTAGCTTCCTCTTTTGCCTTCGGCACCT
TCCCCCCGTAAACAGAGGAAGGAAGATAGAAGAATTACGCTGTTGGTCCAGCCCTAATCG
GCGGATTTGACACTTGATACAAGCGGTATGATTTTGCAAAAAATTCGCAAAAAACGACCG
CTTGTTTAGTTGGAATAACGAGAGGTTGTTGTTCTAAATGTAATAAGTGTGCTGCCTCTA
ACTCAACTTTTTGAACTGAAGAAAAATCACTTAAGCGTAATACAAGTTGATTTGTAGGCA
ATGTTTCACTTTCATTCGCTAACGGCTGAGCCGTTGGCAAAGCAAAGATCGCCACAATGC
CAAGCAGGAATTGCGAAATCAATGCAGGTTTATGAAAGCGACGTAAAAAATTCATTTAGT
ACTCAATAAAAAAATAATGTTGATTATACGACAATTTTTGTAGAATAGGCAGAATATAAG
GACAATCTCACCAAAAACAAGTTAAAGCACAGCAGGAAAGATGAAAAATTCAACAATAAA
AAATATCAATGAGATTTTGCAGAACTCTAGCTTGACGAAAATTGTCCAACGAGCCAATGA
ACTCAATGAATTAAATCGAAAAATTCAGCAATTACTGCCCGAACAATACCGTGGGCTTTA
CCGAATTTTGAATTTATCCGATAATTTACTTAGGTTTGAAGTACAAAATGGCACTATTCG
TCAGGGGCTATTGTTGCAACAAACCGCGCTATTACACTTAATTCAGGCAGATTTTCCTGA
AGTAACCGCCTTAGACTTTAAGGTAAATCCTAATTTTAAATCTGCTTAACCTAAGAGGAT
ATGACTATGAAAAAAATTGCATTTGCCAGTATTATCGCAATGTTAAGTGCCTGTTCGCTA
TGGCCTCAAAAAAGTGTTTCTGGCACTTATCAAGGTACACTACCTTGTGCAGATTGCGAA
AAAATCGAAGCACAATTAATTTTAAATAGTGATAAAACCTATCAATACAACACGGTTTAT
TTTAAGAATAAAGAGCAATATCCTTTTACAGAAAAAGGGACTTATGTTTGGGATCAGGAT
AAAGATGATGTGCTTCATTTAAGTAATGATTTTAAATTTAAAGTCGGTGAAAACTTTGTT
GAGTTTTGTGATGAGAAGGGGAATGTGTTAAAAAGTTGGTATAACTATAAATTAAATAAA
GTTTCTCACTAACGTACAAAACTCAGAATATGTTTGTCTACTATGCCACTTATTATGCTA
CCTATTTATCAATTTTATTAATAGTTTTACATAATAATCGGTATTATAAAACTATTATAT
TCATCTGATGCTCTGCAAATTGCGGATAAAGTTGTGCTAAAGATTTCCCACTCGGCAAAA
CCAATTCAGGACTGATTTCATATAACGGCACAATCACAAATTCTCTATTGTGCATATCGT
AGTGGGGAACAGTTAGACGTTCGCTTTGAATTTGTTCATTGCCATAGAGCAAAATATCAA
GATCGAGGGTGCGTTCTCCCCAACGACGTAAACGAACTCGCCCTTGTTCATTCTCAATGC
TTTGCAACTTATCAAGTAGCTCGATAGCGGTGAGATCCGTGTCAAATTTTACCACGGCAT
TCACATAATCAGGCTGATCCTGTGGACCTAATGGTTTACTGCCGTAAAAAGAGCTGACTT
TTAGATTTTTTGCAAAGGTTTGCAACGAAACAACCGCTTGCTTAAGTTGAGCAAGCGGAT
CTTCTAAGTTAGAGCCAAGAGCCACATACACGGTTGTCACTATTCTTCCCCTTTTACGAC
TTTCTTTTTGCGGTTGAATTTTCGGCGTGGACGACGTTTTTTCTTTGGTTCTTCGTCACG
GAAAGTGGGTAACTGTTTGACTGTTTTTAACATTTCCGCACGCTGTGCTTCATTGCTAAA
TTGGTATTCGTGCCACCACGCACTTAATTCGACTAAATCGCCACCTTCAATTTCAGCTCG
CATCACGAGTAAATCAAAGCCTGCACGGAATTTAATATGTTCGAGAGTTTGCTGTGGACG
TTTTCCCGTACGTTTTGGAAATTGGAACTGTAATGACCAAATATCGCGAATAACGGTCGT
ATAACGACGATGTAATGCGACCGCTTTGACACTCTCTGCCAAAATTTCATTGGCAGCCAA
CATCATTGCATCGTGGCTGTTTAAACCACCTTGGTTTTTCAATTCGTCAATTTTCTCGCG
TAGCGGATACCAAAGTAGTGCTGCAAATAAAAAGGCAGGATTAACCCGTAAATCATCACG
AATACGTTCATCAGTAGAATTGAGTGCCTTGCTGATCATTCTTTCGCTGTTGCTGTCGCC
ATATTCGGTAAAAAATGGGCTTAATACAGGGAAAAGTTGTTCAAATAAACCATATTTGCG
TAATAATTCGTAGGTTTTGTGACCGTAGCCTGATTGCAGTAATTTCAACGACTCATCAAA
TAGGCGTGCGGCAGGAATATTTTTCAGTAATACTGCCATTTTGCGAATAGGTTCATCACT
CGCTTTATCTAGGAACATATCCAGTGTTGCCATAAAGCGAATTGCACGCAACATTCGTAC
AGGATCTTCTTGATAACGAGTAACAGGATCGCCGATCAAGGCGAGTTTTCCTGCTTTCAG
ATCGTCTATGCCATTGAAAAAATCGTAGATCAAATTATGGCTAACATCATAGTAAAAGGC
ATTAACGCTAAAATCACGACGCTCTGCATCTTCCTGAAGTGTGCCATAAACATTATCTCG
CAACAGCATTCCTGCTTCGCTGGTTTTCGACATTTTTTCCGTCGCATTGCTGTGATGATC
AGCTCGGAATGTAGCGACTTCGTAAATCTCACGCCCAAAGACAATATGAGCCAAGCGGAA
GCGTCGTCCGATTAAGCGACACTGGCGACCAAAGATTTTTTGAATTTCTTCTGGCCGAGC
ATTGGTCGCAATATCAAAGTCTTTGGCTTTTTGCCCTAGTAATAAATCCCGAATACAACC
GCCGACCATATAGGCTTCATAGCCATTTTTTTGCAGTTTATTGATAATGGCAATGGCGTT
ACTTGGAAAATCTTTTGGCGAAATACCGTAATGTCCTGCAGGTTGGGTAAATTTTTTATG
CAGAATATGGGGCGGTACAGCTTGTTGTTTATGGTTTGATTTTTTCTTTGGTGTGTGTCG
GTGCGGTTCAGTCAATTCTGGGGCTGAACGCATTGGGCGAGCAACTTTCTTCGCTTGATC
TGTTTCAACAAGCGGTGGGTTTGTATCCTTTTTTTTACGACTAAAAAAAGATTTGATGTA
ATTTAAAATAGATCACCTCAATTATATAAAATTGTAGGGTGGGTCTTGACCCACCGTTTC
AATTTATATGCGGAAGTGGTGGGTTAAAACCCACCCTACTTAATTAACCGCCCATCTGTT
TTTCACGTAGTTCTGCAAGGGTTTTGCAATCTACGCAAAGTTCTGCCGTTGGGCGAGCTT
CTAAACGTTTTAAGCCGATTTCAATACCACAAGTATCGCAGTAACCGTAGTCACCTTCAT
CTAACTTGATTAAGGTTTGCTCAATACGTTTAAGCAATTTACGTTCACGGTCACGGTTGC
GTAATTCAAGGCTAAATTCTTCTTCTTGCGTTGCACGATCAGCAGGATCAGCGAAGTTAG
TCACTTCATCTTGCATTTGACTTTTGGTACGTTCCGCTTCCTCCATAATTTGTGCGTGCC
ACGCTTTTAAAATTTTGCGGAAATGCTCAATTTGAGCTTCATTCATATACTCTTCGTCTT
TACCTAATTGGTAAGGCGACACGCCCGCAAGGGCTAATAAACTTAAAGAAGTGGGTTTTG
CCACTGTCATATTTCACTCCTGTTTTTGGAATTTTTCTTCCCTAATTTTACCGCTCTATT
TAGGGTGTTTTGAAAGCGCGTATAAATAACAGAACTCTCTGCATTTGGCAAATTAAATTT
GCAAAATTGATGGGGAAAACATTCAGATTGTACTAGTTTTCCTATATAGCTATTGCAATG
GCAAGTATATAAGAAGGTTATGATTTTTCAAAAACAATAGAGTCTAAGTTTAATTTAATA
TTCCTCTCCGTTTCGCCTCAATCTTTTCTAACAACTGCACAATCGTCTGATCCGCAAAAA
TCTCTTGTGTGGTTTTGCTCAATTTTCTGCGCCAGTTTGGATATTCGGTGCTTGTTCCAG
GGATATTTACCGGCTCTAGCATATTTAGCCAGTCTTCTGGTTGTGAACCGAATAATACGC
TGTTGGTATCTGCCACATAGCTTTGTAACTGATGGTTGAAGGTTTGTGTAATGCCAGCAC
TATCTGCTTCTAGCGGTTGTACCGCTTCAACGGCTCGGCGGATCGCTTCTTTATTTGAGT
GGCGTGCATTTCTTAAAATGTTCAGCACTTTCTCATTCGGGTAAACGCCATATTTTTGCC
CTAATTCGAAATCATAGCCTTTCCAGTAGCCTTGTACCGTTGGTAAATCGTGAGTACTTA
AGGTGGTCATTGCTTGATATGGATAGTTTGCCAACGGTTTGCTACCTTGATGATCATACT
CAAAATAGAAAATGTTGTAGGCTAAAATACCTTTGCTTTCAAGGGTTTCCAACATTCCTT
TCGGCACAGTACCTAAGGCTTCTGCGATGATTAAGCATTGGTGGCGTTGGCTTTCAAGGG
CTAAGATTGAAAGCAAATCTTCCAACGGATATTTCACATAAGCGCCGTTTTTCGCCGAGT
CGCCTTTCGACACCCACCATAAACGGGCAAAGCCGAGAATATGGTCGATACGCAACGCCC
CGCAATCTTTCATATTGGCACGCAGTAGGTCAATAAACGGCTGATAGCCACGCTCTTGCA
ATACTTCAGGGTGCATTGGCGATAAGCCCCAGTTTTGCCCTTGCGGTGCCATAATATCCG
GTGGTGCGCCCACAGATGCACCTAACACGAACAGATCTTTATCCGCCCAGGTTTCCGCTC
CGTTATCCGCTACGCCAACGGCTAAATCACGGTAGAAACCAATCGGCATACCGAGCTGTT
TTGCCAGTTCGTTACAGGCTTTAAGCTGTTGTTGTGCCACAAATTGCAACCACATATAGA
AACGGACTAAATCGCTCTGTTCTTGTTGGAATTGTTGCACGGAAGCGGTGTGATAATCTT
GATATTTTGCGTCCCAGCAGTTCCAGCCCCATTGTTCGCTGAATTGAGAAGAAAGCCATT
GATGTAGAGCGTCAAAAGTACCTTGCACTTTCAATGCTTCGCCGTTTTCAGCAATAAATT
GTTCGAAAGCGGTTTGATCTTGCTGTTTAAATTGTTCGTAGGCTAAGCGTAAGCCTTGTA
ATTTCAGCCACATCACTTGTGAATAATCGACATAATCTTTTTGGCGAGCTTCGTGTAATT
GGCGCTGAATATCCGCCGAATTAAACCACGCTTGTGCTTCATGGCTTTGTTGGAAAGCGT
CAATCGCCCCAACGTTGATGTAAGCAATGTTTTGCCATAAACGGGAAGATGGGCTGTAAG
GGCTTGCCCCTTCAGGATTAGCTGGGAATAATGAATGAATTGGGTTTAAGCCGACAAAAT
CACCGCCTTTTTCCGCTAATTTCGTTAAAAACTCCGCTAAATCGCCGAAATCGCCGATCC
CCCAGTTTTGCTCTGAACGTAGGGTGTAAAGCTGTAAAATTGCTCCCCATAATTTTTTAT
GCTCTGCCAACTCTTGCGGTTGGTAAGCTCGTTCAGGCGTAACGATAATACGACATTCTG
CGGTTGTACCGTTCAGGCTTAATTGATGATAACCAAGGGGTAAATCACGAGGCAGGTCAA
TGCTATTGCGTTTGCATTTTCCTGTTAAAATCTCACCGCTTTCAAGGGTCAGCGTCCAGT
TTACGTGAATGGTTTGGGTTTTGTCCGCTACAAAAAGTGGAATAAAGACTTGCTCGCCCT
GTTTGACAACTTTGACAAGCGGTAGGATTTTGCGACTTTTTTGCAAACCGAGCAATTTTG
CTACTTTGCCGTAAACGGACGGTTGGGCATAAACACGGCGACCGTGTTCGTCCACGAAGT
AACGATTTAAAAATGGGTGGTTTTGTTTCATTGTTATTGTTTCCCGAATAGTATTATTTT
TTTGTAGGGACACACTGCGTGTGTCCATTTGATTATTTTTCGTTTGAATAGCGGACACAC
GCAGTGTGTCCCTACAATTTTATTTTATCCTTTCACCCCACCTGCCGTTAATCCGCCGAC
TAACCAGCGTTGTGCGATGATAAAGACTAAGGTAATTGGAATGGCGGATAAAATTGCTGC
CGCTGCGAAATCTCCCCATAGGTAGTTTTGTGGATGCAGATATTGTTGCATTCCGACCGC
AAGGGTGTAGTTTTCCACATCACGCAATAAGAGAGAGGCAACAGGCACTTCGATAATTGC
AGAGATAAAGGCAAGAATGAAAACTACTGCTAAAATTGGCACAGATAATGGTAATAAAAT
CAAACGGAATGTCTGCCACGGGGTTGCACCGTCAAGTGCTGCAGCTTCTTCGAGCGATTT
ATCAATGGTTTCAAAATAGCCTTTGATCGTCCAAACATGCATTGCGATACCGCCAAGGTA
AGCGAAGATCACGCCGCCGTGGGTATTTAAGCCCAAGAATGGCACGTAGGTTCCTAAGCG
GTCAAATAATGCATATAACGCCACAAGTGAAAGTACCGCTGGGAACATTTGGAAAATCAA
CATACTTTGTAACAGCATTGATTTCCCTGCAAAGCGTAAACGTGCGAAAGCGTAAGCTGC
CGTAGTGGAAAGTGCTAGGGTAATAATTGCCGTGACACCTGCGACTTTCACTGAGTTCCA
TAACCAAAGTAGTACAGGGAATGGCGGCGGGGTAACAGTGCCGTCCGCATTGGTGACGCT
AAAACCGAGTGCCAGTTTCCAGTGTTCAAGGGAAATTTGGCTTGGGATAATTTCCCCTAA
TGCCAAGTTGCCCGGGCGAAGTGAGATCCCTAAAATCATCAGTAAAGGGAACATAATCAA
CGCACAGAACACAATAAGAAAGAAATGCGTTGCAAATAAGCGAGCTTTCATTGATTTAGG
TTGAACGATAGCCATTTTATCCCCCTTAATCCTGTTGTAATTTAGTCAAACGAATTTGGA
ACAACGCTAATCCGCTGACGAGTAAGAAGATGATTACTGCGATTGCCGCCGCTAAACCGA
AGTCTTGCGTACCGCTACCTTCAAAGGCGATACGGTAGGTGTAGCTCACTAACAAGTCGG
TATGTCCTGCCGGTGTGCTGGTTCCGATCATTGACGGGCGACCTTGGGTTAATAATTGGA
TTAACACGAAGTTATTGAAGTTGAAGGCAAAACTCGCAATCATCAATGGCATTAACGGCT
TAATTAACAACGGCATTGTGATTTTGGTGAAGTTTTGCCATACCGATGCACCATCAATCG
CTGAGGCTTCGTATAAGTCCGTTGGGATCGCTTTGAGTAAACCCATACAAACAATCATCA
TATAAGGATAACCCAACCAAGTATTCACAATTAACAACATCACTTTAGCAAGGAATGGAT
CGTTAAACCATTCTGGGCGAATGCCGAATAAGTTATTTAAAATTAAGTTGATCTCGCCGA
AACTTTGGTTAAATAAACCTTTAAATACAAGGATAGAGATAAAACCTGGTACTGCATAAG
GCAGGATTAACAGTAAACGATAAACCGCTTTGCCTTTTAACGCTTCCCATTGTACTAGAG
AGGCGAAAATCATACCGAGTAATGTGGTAAACACGACAGTTAAGAATGCAAAGGTAACTG
TCCAAATAAAGATTTGAATAAAGGGTTTTTGTACACCTTCGTCCGTTAAGATTTTCACGA
AGTTTTGCCAACCGATAGTTACCGTATAACCTGGTTCAACACGTTTACCTGTAAAGTTAC
CTTGCTCATCAATTTGCTCAAAGAAACCGACATCATCATTGGGTTTATAACGTTCATTGG
TTTCGTGGTTGGTTAAAATTTGGCTCTCTGCATCAAAGCTAAAGCGGTAGCTTTGTTGAG
AAAATTGACGAAGTGAACTCATCGTGAGCATTTCTTCGCTTGGTAAAATCGCATTCACCG
TTTGAAGTTGTTGGCGATTTTGGGTAATGGTTTTAAACGGTGCAACTTTGCTTTCTGGCA
ATGTTGCCACTTCTTCTAATTTGATTTCCCCTTTTAAATCGGCTAGTGCAAGCGGTGCAG
AAAGGTAAGTTTTTTGCACATTTTTATTTTCAAGGGCAAGCTGATATTGATTATCCGCTG
TTTCAAGTAATTTGAAATCGTAACGTTCGCCTGAAAAATAGCGTTGGCTTTGCAATTGAT
TAACCACACGTTCAAAGGCGAGCTGGTTTGAACCGCTGTAATTAGTAAAAGCGATAACAA
CAGTACAGACAAGTGGAAAGACTACAAATATGCCGATTGCGGATATGCCTGGGAACAGAT
AACGCCAGCGATAAGCCCGTTCTGAGCTAAACACAAAAATACCTGAAGCCACTACGACTA
AGGTTAGTAATGCAAATAAAATTTCACCTTGCAGATAAATTGTAAAAACCAAGTAAAAAG
CAAGTAGGTAAAGTAATCCGACAAAAGCCCTTTTGCCCCAAAGTTGAGCAGACGAAATCG
AGGAATGAGTTGAAGTTAGCATTTTTATTTTCCTTGTTTTAGTACTGCGAAGAGGAAATT
GCAAAAAATGAGAAGAATGTGACCGCTTGTCATTTTATTCCCCTCTCCCGTTTACGGGAG
AGGGTGGAGAAAATCCGTAGGATTTTCGGAGGGAGAGGGCTTGCAAAAGTTTTATTAAAA
CTTACCGCTTGTTTGCCCTCTCTCTGCTCAAAATAGCCTTAAGCTATTTTGAGCTGTCTC
TCTCCCGCAAGCGGGAGAGAGTTACATCATATTACTCTTTTTCAATCTTCGCTTGTGCTT
CATCTAATGCGGCTTTAACAGATTGGCGACCGTTGATTGCACTGTCAATCGCTGCTTTTT
CTGAATACCAGAAACGGCTCATTTGTGGAATGTTTGGCATAATCTCACCATTTTCCGCAT
TCGCCATTGTTGCTGCGATACGTGGATCTGCCGCTAATTTTGCTTGGTAGCTCTTAAGTG
CTACTGCACCTAACGGCGTATCTTTATTCACGGTTTCTAAACCAGCATCCGTTAATAAGT
GGTTTTCTAAGAACTCTTTCGCTAAGTCTTGGTTCGGGCTTGAGGCATTTACCGCAGCAC
TTAATACGCCAACGAACGGTTTACCTGCTTTACCGTTTAAGGTTGGTAATACCGCTACGC
CATAGTTAATACCGCTTTTCTCAATGTTTGCCCACGCCCAAGGGCCGTTAATCGTCATTG
CTGTGTCGCCTTTATTGAAAGAAGCTTCAGCCACAGAGTAGTCAGTGTCTGCGTTAATCA
CTTTTTTCTTCACTAAATCAACCACAAATTGTAAGCCTTTTTGTGCAGCTTCATTATTTA
CACCGATGTCTTTTGCATCATAGCCGTTTGCGGTCACTTTAAACGCATAAGCACCTTGAG
AAGAGATGATTGGCCAAGTGAAATACGGTTCTGCTAAGTTCCACATAATCGCATTTTTGC
CTTTCGCTTTGAGATCTTTATCTAATTTCTCCACTTCTTCCCAAGTTTTTGGTGGATTTG
GTACTAAATCTTTATTATAAATCAATGAGAGCGACTCAACGGCAATCGGGTAAGCGATCT
GTTTACCATTATATTTTGTAGCTTCCCAACCGATATCAGATAATTTTGCTTTGAATTCTG
CACTTGGGTGAACTTCTGCTAATAAGCCTGATTGAGCATAGCCACCAAAACGGTCGTGAG
CAAAGATCACAATATCAGGGCCATCACCAGTTGCCGCAACCTGTGGGAATAATTCTTCTA
ATTTGCTTGGGTGTTCAACAACAACTTTTACCCCTGTTTCTGCTTCAAATTTTTTACCCA
CTTCTGCTAAGCCGTTATAACCTTTATCGGCATTGATCCAGATGTTGAGTTGTCCTTCAA
CTAATTTTGCATTTACACCTTGTGCGATACATAATCCTGCTAATACCGCTAATGCTGCTT
TGGTTAATTTTTTCATTGTTTTTCCCTCAGTTTAGTGAAATGAAATTTTGACAGTCGAAT
AGTGGAGGATTTCTTCTCATACATCATCATACCCCCTTATCCTCCCCCCTTATCCTTTTA
GTGATCTGTATCACATTTTTGATTGTTTTTAAAATAAGTGTGAAAGAGATCACAAAAAAA
GCGTATGAATTTGTGATCTAAGTCACAAAAAATCTGCTTTTCTGCGAAAAAATTTTTTAC
AAGGTAGTGAAAAATTTTTTCACAAAGTATGATTTCAAGACAAGAGGAAATAAGTAATCT
TGGCACCCGTCAAAAAGTAGTAACCCTAAGGCAAAGGATAAGACAATGGCAGATGTAAAA
ATTATTGGTGTAAATAAATCATACGGCGATGTGCATATCTCACGCAATATTAACCTTGAT
ATTAAAGAAGGGGAATTTGTCGTATTTGTAGGCCCATCTGGCTGTGGTAAATCCACCCTA
TTGCGTATGATTGCAGGCTTGGAAGATATTACATCAGGCGATCTCTTTATTGGTGATACC
CGAATGAATGATGTGCCACCTGCTCAACGTAATATCGGAATGGTTTTCCAGTCTTACGCA
CTTTATCCACATCTGAATGTGGCTGAAAATATGTCCTTCGGCTTAAAACTGGCAGGTAAA
GCGAAAGCAGAAATCGAGCAACGAGTAAATCAAGTCGCAGAAATTCTCCAACTTGCTCAC
TTACTACAACGTAAACCGAAGGAACTCTCTGGCGGTCAGCGTCAGCGTGTAGCGATTGGT
CGTACGCTTGTTTCTCAACCTGAAGTGTTTTTATTAGACGAACCGCTCTCAAACCTTGAT
GCAGCCCTTCGTGTACAAATGCGTGTGGAAATTTCCAAACTGCATAAAAAATTAGGTAGA
ACAATGATTTATGTCACCCACGACCAAGTGGAAGCAATGACCCTTGCCGATAAAATCGTG
GTGTTACAAGCGCTCGGAAACAATACACAAATTACCACTAACGTTGCTCAAGTTGGCAAA
CCATTAGAACTTTATCACTACCCAGCCAACCGCTTTGTTGCTGGCTTTATCGGCTCACCA
AAAATGAACTTCTTACCTGTAAAAGTGATTGCTGTAAGAGAAGGTGGGGTAAAAATTGAA
TTACCTGACTCCACCCATCTCAACTTCTGGATCCCAGTAGATAACACAGGTGTGAATATT
GGCGACAATCTCTCTTTAGGTATTCGTCCAGAGCATTTACTACCTTGTGATCAGAGTGAA
GTGTGCATTAAAGGAACAGTAAAAGTCGTGGAGCAACTTGGAAACGAAACCCAAATTTAC
CTTGAAATGCCACCAATCAAACAAAGCCTTGTTTATCGCCAAAACGACATCGTATTAGTT
GAAGAAGGTGATGAAATGTCAATTGGTATCAACCCAAACCGTTGCCACTTATTTAAAGAA
GATGGCACAGCTTGCAGACGGTTGTTTAAAGAGTTGGGTGTTTGAGATTATCTGGAGAGT
AAATCAAATTAATAGGTTATTTTAAAAATAGGTAGGTATAATTGTATATGTGAACAATCA
TCCTAATTTTTTAAGGAGACTGATTTTATATTGATAGGGAAAGCTTTGTGATATCTTAGG
TGTTATACTAGTACTATATGTAAGAATTTTTATTTGGATTTTATGTACTGGAAGATATGG
TGAATTTAATGCAGCCCCCCTTAAGCCTATACATCCATATCCCTTGGTGTGTACAAAAAT
GCCCCTATTGTGATTTCAATTCCCACGCACAAAAGGGCATTATTCCTGAGCAAGAATATA
TTCAGCATTTGCTCAATGATCTTGAGCAAGATCTCATAAGCTATAAAACAGCAATCGCTG
ATCGCAAGATCCACTCAATTTTTATTGGTGGCGGTACGCCTAGTCTTTTTTCCGCTGAAG
GTATTCATTATTTACTTGCAGAAATTCGAAAGCGGATAGATTTTTCTCACGAATGCGAAA
TTACCCTAGAGGCTAATCCAGGGACTGCTGAGGCAGAACGTTTTATCGGGTATGTACAAG
GTGGCGTGAACCGTATTTCAATGGGTATTCAAAGTTTTGAACCTGAGAAATTATTGAAAT
TAGGGCGTATTCACGATAGCAATGAAGCAAAACAAGCGGTTAGATTTGCTCAAAATTCAG
CAAGAGTAGGCTTGAGAAGTTTCAACATAGATTTAATGCACGGATTGCCAAATCAATCTG
TTGCTCAGGCTCTTGATGATTTACGGCAAGGTATTGCGTTAAATCCACCACATCTTTCGT
GGTATCAATTGACGATTGAGCCGAATACGATGTTTTACTATCGACAGCCCACATTACCTG
ACGATGATGAGCTTTGGGATATTTTTGAACAAGGGCATCAGCTTTTAACTGACGCAGGCT
ATGAACAGTATGAAACCTCGGCGTATGCCAAAAAGGGTTATCAATGTCAGCATAATTTGA
ATTATTGGCGATTTGGTGATTACTTAGCGATTGGCTGTGGGGCTCACGGGAAAATAAGTT
ATCCAACAGGGGAAATTTACCGCTTTAGCAAAACTAAACACCCGAAAGGCTATATGCGAG
GGGAATATCGTTATCATCAAGAGATGATTGAAAATGATGATCGCCCTTTTGAATTTTTTA
TGAACCGTTTTCGCTTACTTGAAGCAACCCCAAAAACAGAATTTGAGGCATATACGGGGC
TAGATCGGAAAAAGGTTCAAGCTACAATGGATTGGGCATTGAGCAAAAATTTTATCACAG
AAAACAATACATATTGGCAGATTACACAGCACGGCAAATTATTTTTAAATGAATTGTTGG
AAGGTTTTTTTAAAGGAATAGAATGCAGAATCCCTCTTATTTAAAATAAGAGGGATCTTT
ATCAAAAAATATTTGTTTCTAAACGAATATGTCCTTTTTCAACAATAATATGTTTTCCAA
ATTTTTTTACAAGGGATTCTTTTGTTTTGCGTTCATCTAATGTATAAACAGGGTGGCTAT
TTAAGATATTTGTAAGACCATCAGCAATTATTGGTAAAAACACCTGAAGTTCATTTTGAT
ATTTTTCAGGGGTAGCGTTCCAATTTTTTAAACGAACATTTTTTAGAAATAGTGCACCTT
TTTCCATATCATAGAAAGGAAGAGTATCCATATTTATATTAAGTTTAACTTGATATTCTT
TACCCTTTATCTGTAATAGACTGTCGATGATGCCTGAAATATCAACAACCTTTTCATCTG
TTTGTCCCACCTTTGTATATAAATCAGATAATTTATAGTCTAGTTGAAATAGTCTTGGTA
CACCTAAACTATCTTGCAAAGGCACTTTTTCTGCTAAACGCGTAGCCAAATATTGATTGA
TTTCTTGCTCTGAAATACTCAACGGACTCGCTTGAGTAGTCATAGGAAAAATTATCAAAA
AGAGTAAGCTTAGTTTATGTAAAAGTTTCATAAAATCTCCTTTGGAATTGGTTTAAAGTG
TTAAAACAGAGTAGAATGCGCATCTTTTGAAACTGAAAGTTTATAGTAGTTTTTAATACA
AGGGATAAATATGAAAAAAATATTCGTGATTGCCTCTATTTTAATGCTCGCAGGTTGTAC
TTTTGGTGGAAGAGTGAATGCAGGTGGTGGTTCTAATGGAGTCGGTATTGGCTTAGGAAT
CGGTACGGGTATCCGTTTCTAAGAACTTTTTATGGCTTTGCTGTCAAATAGACACTTTTC
TATAGATATTTAAAGGGAAATCAATGAAAAATTTGTTAAAAAAATCGTTGCTAGGTTTAG
CATTTCTCTCATTAAATGGCTTTGCTTTTGCTGATGCTCAAGCTGTCGCAGAGTTACAAC
AACGTTTAGATAAAGCAATGCAATACAGTGCAGATTTTGAACAGACCGTTCGTTCAAGTA
AAGGAAAGGAAATTCAAAAAGGGCAAGGGAAGTTTCAAGTTAAACGTCCGAACTTATTTC
GTATGGACACCCAAAGTCCTCAAGAAAATTTAATTGTATCTGATGGCAAAACTTTGTGGT
TTTACGATCCTTTTGTATCTCAGGTAACGGCAAATTGGGTTAAAGATGCTGTGAGCAACA
CACCATTTGTACTTTTAACAAGCAATGATAAAAGCCATTGGGATCAATATGATGTCACAC
AAAATGTAGATAATTTTGTATTAAAACCAAAATCGAAAAAAAGTGCGATCAAACAATTTG
ATATTCGTATTGATGCAAGTGGCTTAGTCAAAGGTTTTAGCACTATTGAACGTGACGGGC
AAAGTAATCTCTATGTATTACGTAACATTTCAACGGCTCATTTATCTGAAAGTCTGTTTA
GTTTTAGTATGCCAAAAGGGGCTGAATTAGACGATCAACGTGGTAAAAAATAAGCATAAC
AAAGAGTAAAGCGGTAAGATTTGCAGATCTTACCGTACTATTGTACTAACAGGATAAGTA
AGTATGAGAACCCTTTATCAACAACGTGATCCAAAAGAATGGCAACAATTTGTTGACCTT
TTAAAACAAGCGGTAGCAGAAGATAAAACAGATGCATTATTGTCGATGTTATTGACAACA
GACGAACGAACTTCGTTGGGATTGCGAGTGCAAATTGTACGCGCATTGCTCGAAAATCAA
ATTTCTCAGCGTGAAATCCAACAGCAATTGAATACTAGTGCGGCGACTATTACACGGGGT
TCAAATATGTTAAAAACTGTTGAGCCAGATATTTTAAAGTGGATAGATACAAAACTGAAT
GGCACCAAAACCTAAGCAAAAATCCTTGCTACAATCTATTTTCCGCTTTTTTATTCCCAA
ACAGATGCTATCCTTAAAAAGTTGGTTTTGGTTTGGCGTTAGTCGTATTGGTGTGGCAGT
CACAACTTTCTATGTTTCTTTAACATTGATATTTTCAGTAATTCCAGTTCCTTTTTCAGC
TTATATGCTACAGAAAAAAGTGGAACACCTAATACAAGGGGACTTATATAAAATTCAATA
TCAGTGGGTTAGTCTTGATCGTATTTCGTGGCAAATGCAAATGTCGGTTATTGCTGGGGA
AGATCAAAAATTTCCAATTCATTTTGGGATTGATTTTGATGCGATTGAAGCAGCAATTAA
GCGAAATAGTAAATCTCAAAAGAAACCTCGCGGTGCTTCCACTATTTCTCAGCAAACGGT
AAAGAACCTTTACTTATGGCACGGAACAAGTTGGCTAAGAAAAGGGATCGAAGTGCCTTT
GACCTTTTTAGTGGAATTACTTTGGGATAAACAGCGAGTGTTAGAAGTCTATCTCAATAT
TGCTGAATTTGGCGATGGCATCTTTGGTGTAGAAACGGCAGCTAAACATTATTTTAAGAA
ATCAGCAAGCCAGCTTAGTTTACACGAGGCTTCCTTATTAGCAGCCTCTTTGCCAAATCC
GATGATTTATCGGGTTAAAATGCCAAGCCAAACAATGCGAGCTCGGCAACAGTGGATTAT
TCGACAGATTAATAATCTTGGCGGAATAAATTATTTAGAAAAATTGTAGCTATTAGCCCT
GACACTCAGGGCTATTTTGGGGGGTAATTCCAAGGGGGTAATAGACTATCTCATACAATT
AAAAAACATTTTACAAGCGGTTAAAAATAATAACGGCTTCATTCCTAACCTAATCGGCGT
ATTAGCAAATGCACCTACCGCATTAGAAACTTATCGCACCGTCGGGGCAATTAACCAACG
CACCAGCTTAACGCCAACAGAGAGAGAAGTTGTACAAATTACCGCAGCGGTCGCAAATGG
TTGTGGTTTCTGCGTAGCAGGGCATACCGCAATTTCCATTAAACAGATCAAAATGCCTGA
CGAATTACTGCAAGCATTACGCAAAGCTACGCCAATTCAAGATAACAAATTAGATACCCT
TGCACGCTTTACACTCGCAGTTATCAACACTAAAGGCAAAGTTGGTGAAACGCTACTCAA
TGAATTTTTTGCTGTAGGTTACACCCAACAAAACGCCCTAGATGTGGTACTTGGTGTTAG
TCTAGCTAGTTTGTGTAATTATGCAAACAACCTCGCAGACACACCAATTAACCCTGAGTT
ACAGCCTTACGCATAATGAATGCTAAAAAATTATTAATTCTCTGTTGTGAGCCTCGTTTA
TATAGTTGTCAAAGACTTAAACAAGCGGCAGAACAGAATGGCTACCAACTGGATATTCTC
GATCCAAACCGCTTCTTGCTACAACTGCAGCAAGAGCGGTTCGAGCTTTATTATCAAACT
GGGGAAAGCTACGACAAAACTCGAGCAAAACCCGAAAAAATCGGGGAATATGCAGGTATC
TTGCCTCGATTTGGTACAACTAGCACAGAAATAGGCTGTAATGTATTACGGCATTTTGAA
CAAAAACAGATACCCATTTTAAATTCATCTTCAGCTTTTGCACTCGCTCGTGACAAATGG
CAAAGCCTACAGCGACTTGCCGCCTGTGGCATTCCAGTACCTGATACGCTATTAATGGGA
GAGCTTTACAGCGTTGCTGAAGGTTTAAGTCAATCAGGCTTGCCAGCGGTTATTAAAATA
CTGTCAGGCTCTCAAGGCGTAGGCGTAATGTTGGCAGAAAGCTATAGCAGTGCCTTGAGT
TTACTTGAAACATTAAAAAGTGCCAAAGTACCAAGCCTCTTACAAACCTTTATTGCAGAG
GCTAAAGGGCAAGATATTCGAGCTTTTGTAATTGGTGAGCAAGTTGTTGCAACAATGGAA
CGCACTGGTGCAAGCGGTGAGTTTAGAGCCAATATTCACAGAGGTGGCACCGCCCAAGCC
ATTCAACTGTCTGATGCAGAACAAAAAATCGCAGTTCAAGCAGCAAAAGCTATCGGCTTA
GATGTGGCAGGTGTCGATCTTATCCGTTCTCAACAAGGCATAATGGTGTTAGAAGTCAAT
GCAAGCCCTGGGCTTGAAATGATTGAGCAGGTGACTAAAGTGGATATTGCAGATTTAATG
ATCCAATATTTATTGAGATAATTTAGTTAATAGCCTATAAGCGGTGAGAACTGTAATAAA
TTGTACAAATCTCACCGCCTGTCTTTTCCATTCTGCTCTGATTAAGGTACAATAAATGCC
TATTTTTATATTTAAATAATATCGCCTATGCAACACGAATTAGCACAAACGATCCCAGAA
CTGATTTTATGGACAAAAGAGCGAGAATTTTCGCTTTCCCTTTCTTCCGACCGCTTGGCA
TTTTTATTAGCGATAGCCCTGTATAATAACGAACGCACTGACGGTGAATTGCTTGAAAGC
GATTTACAAGATATTTTCCGTCATGTTTCAAATGCCTTTGAGCAGTCTGAAGCAACACAA
ACACAGCGCGCGAATAATGCAATCAACGATCTTGTCAGACAACGTTTTTTAAACCGTTTT
TCGAGCGAATTTACCGAAGGTTTGGCGATTTATCGCTTAACACCACTTGGTGTAGGCGTA
TCTGAATATTATATTCGCCAACGTGAATTTTCGACTTTACGTCTATCGATCCAACTTTCT
ATTGTTGCCGATGAAATTCAGCGTGCGTCTAATGCAGCAGAAGAAGGCGGTGATGAACGT
TTCTGGCGTAATCAAGTGTTTGCGCCATTAAAATTCTCGGTTGCAGAAATTTTTGACAGC
ATTGATCTTTCCCAGCGTATGATGGACGAAAATCAACAGCAGATCCGTGAACGTATTGCA
ATGTTGTTAAGCCAAAATTGGCACGAAGCTATTGCGACTTGTCAGCAATTGTTAGACGAA
ACTTCGGGGAATTTGCGTGAGTTGCAAGATGTATTAAATGCGTCAGGGGATAAGTTGCAA
TCACAATTATTGCGTATTCAAAGTTGCTTAATTGGACGTGATGATTTGGATTTTGTCGAT
CAATTGATTGTGAATTTGCAGAATAAACTTGACCGTATTATCAGTTGGGGACAGCAGGCG
ATCGATCTCTGGATCGGCTATGACCGCCACGTCCATAAATTTATCCGTACCGCCATTGAT
ATGGATAAAAATCGTGTCTTTGGGCAACGTTTACGCCAGTCTATTCAAGATTATTTTGAA
AGCCCGTGGCAACTTTATATTGCCAAAGCCGAGCCGTTACTGGATCTCCGTGATGATGAA
ACCGAATTAAATGAAGCGGAGGCCGTAGGCGAGTTACCGACTGAGCTAGAATATGAGTCC
CTCACCCAAGTGCAGGAGCAGATTATTGCGACAATGCAAGCCCATCTCGCCCCATTCCGT
GAACAAGGCAAGCCGATTGATCTCGGTGCGATTTTGCGTGAACAGTTGGCAATGTACCCG
CTTTCTCGCCATTTTGATGTGGCACGAATTATTGTCGATCAAGCCGTTAAACTCGGTATG
GCAAGCCAAGACAGCCAAGCGATTTACCCAGAATGGCAGTCGATTAATGATAAAGGCGCA
GAAGTACAGGCGAATGTGATTGACCAATACAATAAATAACAAGCTGTCAGTTTTAATTAA
AGTTTTACAAAAATAGAGAACGACAATGACAAACACCCAAGAACTTATCTCAACCAAATT
GGCTGAAGCGATTGCTAACCCGATTTTTCCGCAACTTGACAGTCAATTAAGAGCTGGGCG
ACATATTAGTTTAGGAGCCCTTGATGAACACGCTTTTTTGATGGATTACCAAAGCGAGCT
TGAACAGTTTTATCGCCGTTATCACGTCGAGCTTATTCGTGCGCCTGAAGGCTTTTTCTA
TCTTCGACCTAAGGCAAGTACCTTGATTGCTCGTTCGGCGATGTCTGAAATGGAAATGTT
GGTAGGAAAAGTGTTGTGTTATCTCTATCTCAGTCCAGAACGCCTTGCACAGCAAGGGAT
TTTCCACTATGACGAAGTGTACGATGAGTTGCTTAATTTGGCGGATGAAACCAAGTTGCT
TAAAGCAATCAATCCACGTTCAACAGGATCAGATTTAGACAAAGCGAAGTTGGCTGAGAA
AGTCGGTGGAGCATTACGCCGTTTAGGGCGTTTGGGTATGATTACTCGTGTTGGCGATCA
AAACAGCAAAAAATTTGTGATTTCAGAGTCAGTGTTCCGTTTTGGCGCTGATGTGAGAAC
AGGGGACGATCCTCGTGAAGCTCAACTTCGTTTAATCCGTGATGGTGAGGCGACAAACCC
CACTGCTATTAAAGAACAAACGGTCAGTTTTGACGAAGAATTTGCAAATGAAGAAGAATT
GAATGGTGAGGAAGAGTAGATGTGTACCTTAATGCAAAAAGATGTCTTGATCGAGTTAAT
CGCAACGGCACAGGCAGATTTGAGTAAACGTCTGGAATTGCCTTTAAATGATGATCAAAT
TTATTTAAGCCGATTGAGAAGTGAAATTTATCGTTCAGAACCAGATGCACTCGATTTTCA
ACTGCTTTCAACTCAGGTAAAGCAAATTAGCGATAAATATCATTCTTTGCCGTTGATCTA
GGGCGATCTTATGCAAGATTATGATGTTAATGCGGATGTAGAAAGTAAGTTTGCCAAAAT
TTGGGCAAATTTAATGGCAGAAAATCACATTACACCCCAGAAAGAGCCTATTGTCATTCT
TCTAGGTAGGCAGCCTGGTGCTGGAAAATCTTTTGGTACGCTTGAAATGAGTAAGCGGTT
AAATTTTGATTTATTGATTATCAATGGAGATGAATTTCGCCCCTATCATCAACAATATCA
CGAAATTTACCAAAAATATGGAAAAGAAGCAGCAAAATATACGGCTGAATTTACTGGGAA
AATGGTACAGCGTATTCGCAATGAGGCGATTAAGCACCGTTTTAATGTGTTAATTGAAGG
CACTTTTCGTACCGCCGATATTCCATTAAATGAACTAAATTTATTTAAGCAGCAAGGCTA
TAAAACCGCCGTGTTGATTTGTACTTGCCCAAAAGAGGTCAGTTGGCTAAGTACATTAAA
GCGAGCAGAAGAACAACAACGTAGCGGTATTCAGCCTCGGTATGTACCAAGAGAGCATTT
TGATGTTGTCGTTGCACTGCTTGCTTTAAATGCGGAACGAGTTTTAAGAGAAGGAAAGCC
TGATTATTTTGAAGTTTATTCTCGAACGTCAAAACTCTTTGATCTTAATACGACATCAAT
TACGCAACTTGCGACCATTATTAATACAGAATTAAATCGAACAGAGGAAAAATCCTGATG
GAAAACACGGATTTCACATTGCAAAATAATGAACAAATTTCCCCGGCTGTTATCCGAAAT
GAACGCCAAGATGCTGTTGTGCGTGGCAAATTCCGTTCCCTAACCTTAATTAACTGGAAC
GGTTTTTTTGCTCGAACCTTTGACTTGGACGAACTGGTAACGACCCTTTCAGGCGGTAAC
GGGGCGGGTAAATCGACTACGATGGCTGGGTTTGTGACGGCGTTAATTCCTGATCTCACC
TTGCTTAACTTCCGTAATACCACCGAAGCAGGTTCAACTTCTAGCTCTCGTGATAAAGGG
TTGTACGGTAAATTGAAAGCAGGCGTTTGTTATGCGGTGTTGGAAAGCGAAAATTCCCGT
GGACAACGTGTGATTAGTGGTGTGCGTTTACAGCAGATCGCAGGGCGTGATAAGAAAGTC
GATATTCGTTCGTTTTCATTACAAAATATCAATGAAAATCAATCGGTTATCTCTATTTTA
ACTGAGCAGGTTGGTGAGAAAAATGCACGAGTGCTGGCGTTAAATGATCTAAAAGAGAAA
TTTGATGGTAGTGAGGTGCAATTTAAACAATACCATTCGATTACCGATTATCATAGTTTT
CTCTTTGATCTTGGCGTTATTCCAAAACGTTTACGCACATCAGGCGACCGTAGCAAGTTC
TATAAGTTGATTGAGGCTTCCCTTTACGGCGGTATTTCTAGCGTTATTACCAAATCTTTG
CGTGATTATCTTTTGCCTGAAAATACTGGCGTTCGCCAAGCCTTTCAGGATATGGAGTCG
GCATTGCGTGAAAACCGTATGACCCTTGAGGCAATCAAGGTTACGCAGTCAGATCGGGAT
ATGTTCAAAAAGCTGATTACCGAGTCCACTAATTATGTGTCGGCAGACTATATGCGACAC
GCCAACGAACGCCGTGGCAATGTGCAACAGGCGATTGAAAAGCGTCAAGAGTGGTATCAG
TCTAAATCTAAATTAACCCTTGAACAGCAACGTTTGGTTGAATTTAGCCGTGAAATGCAA
GATCTGGAACAGGGCGAAAGTAGTCTTGAAGCCGAGTACAATAGTGCTTCCGATCATCTC
AATTTAGTGATGAATGCGGTTCGTCATCAAGAAAAAGTGGAACGTTATCAAGATGATGTT
GCAGAGCTAAATGAACGCCTAGAAGAACAACAAATGGCGTTGGAAGAAGTGGCGGAACGT
CAAGAGATGGCTCAAGCTCGTGCAACAGATGCCGAAGATCAAGTTGAAGAATTGCGTTCT
CAAATGGCGGATTATCAACAGGCGTTGGACGCACAGCAAACTCGAGCATTGCAATATCAG
CAAGCGGTAAATGCGTTAGAAAAAGCGAAACAGATCAGCGGACTGGCTAATTTAGATTTA
CACAATGTCGAAGATTATCACGCTGAATTTGTGGCTCAAGCTGACGAAATCACTGACAAG
GTGTTTGAGCTTGAACAGCGTTTATCAGTGTCCGATATGGCGAAAAGCCAGTTTGATAAA
GCCTATGAACTTGTTTGCAAAATTGCAGGGGAAACTGACCGCTTACAAGCAGACAGCGTT
GCCCGTGAATTGCTGAGTGTGTATCCAAGCCAAAAAGCTCACGCACAACAAGCGGTGGCT
TTGCGTCAAAAATTGACAGAATTAGAACAGCGTTTACATCAACAACATAATGCAGAACGT
TTGCTTGCTGAGTTTAATCAAAAAGCACAAGCAGAGTTGGAAAATGCAGAAGATCTTGAA
AGCTATTATGAAGAGCAACAAGCTCGCCTTGAAGATTTGGAAGCAGAGCTGGCTGAATTT
GTTGAAGTACGTTCAACACAACGTCAGCAACGTGAGCAATTAAATCAACAATATCAACAA
CTTGCACAAACTGCACCTGCGTGGCATACGGCACAATCGGCATTAGCCCGCTTGCAAGAA
CAGTGTGGCGAAACCTTTGACAGTAGCCAAGCGGTTATGCAGTTTATGCAAAATACCTTA
AGCCGTGAGCGTGAAGCAACCCTTGAACGTGATGAACTTGCTCGCCGTGAACAGTTATTA
GATGATCAAATTTCACGCCTAAGCCAGCCTGACGGCGCGGAAGATATTCGCTTAAATCAG
CTGGCGGAAAAATTTGGCGGTGTGCTGATTTCAGAGTTATATGAAGATGTGTCGATTGAA
GATGCACCTTATTTCTCCGCACTCTATGGCGATGCTCGCCACGCTATTGTGGTGCGTGAT
TTGGAAGCAGTCAAAGCACAGTTACAGCAACTTGATGATTGTCCTGAAAATCTCTATTTG
ATCGAAGGTGATCCGAATGCCTTTGACGATAATGTCTTTAAATCGGAAGAACTGGGCGAT
GGCGTGGTGGTGCAACTGTCTGACCGTCAATGGCGTTACTCTAAGTTCTCTGAATTTGCG
GTCTTTGGCCGTGCTTCTCGTGAGAAACAGCTTGAGAAAGTAAAAGCAGAACGTGATGAA
ACGACAGAAAAACACGCAGAACGTGCCTTTGATGTGCAGAAATGCCAACGTTTACACCAA
CATTTAAGCCAGTTTGTCGGCACACATTTAGCTTTAGCTTTCCAGCCTGATCCTGAAGTG
GCAATGCAAGAGATTGCACAAAAACGGGTTGAAATTGAGCGTGAACTCAATCAAGCAAGC
GGTACGGAACAGCAATTACGTCACCAGCTGGAAAACAGCAAAGCACAGTTGCAACTGTTG
AATAAAGTGTTGCCACAACTCAACATTCTTGCCGATGAAACCTTACAAGATCGTGTGGAA
GAGTGCCGTGAACAGCTGTTAGAAGCCCAAGAAGATGAACAATTTATCCGTCAATTCGGT
AATGCGTTAGCACAACTTGAGCCGATTGCGGTGGCGTTAAAGAGCGATCCGGCCCAGTTT
GAACAGCTACAAGCGGATTACAAGCGGTCTGTTGAGCAACAAAAATTGCAACAGCAGAAA
GTCTTTGCCCTTGCTGATGTGATGAACCGACGTTTGCATTTCAGCTATCAAGAAACAGTA
GGGGCGGAAGGTTCTGCTCTTAACGAACAGCTTCGCCAACGTTTAGACAATGCACAACGT
GAGCGTGAGCAGGCTCGTGAACAGCTTCGCCAAGCGACAGCACAATTTAGCGAATATAAC
CAAGTTTTAACGTCGTTACGCAGTGCCTTTGATGCGAAAAATCAGATGCTTCAAGAGTTG
TTGCAAGAGATGGACGAATACGGTATCCGCAATGATGATGGGGCAGAAGAGCGTGCGAGA
ATACGCCGTGATGAATTGCAACAACGTTTAAGCCAACACCGTATGCGTAAATCTTATATT
GATAAGCAAGTGGCGGTTATTCAAGCGGAAATGGATAATCTCAATAAAGCGGTGCGTAAA
GCAGAGCGTGATTACCATACTCAGCGTGAAATTGTGGTGCAGGCGAAAGTGAGTTGGTGT
TTGGTGTTGAAACTCTCTCGCAATAGCGATGTAGAAAAACGCTTAAATCGCCGTGAGCTG
GCTTATCAATCGGCGGAAGAGTTGCGTTCGATTTCCGATAAAGCTCTTGGTGCGTTGCGA
ACCGCAGTGGCGGATAACGAATACTTGCGTGATAGCTTGCGTGCGTCAGAAGATAGCCGT
AAGCCTGAAAATAAAGTGGCGTTCTTTATTTCGGTTTATCAGCATTTGCGTGAGCGTATT
CGCCAAGACATCATCAAAACGGACGATCCGATTGATGCGATTGAACAGATGGAAATCGAG
CTATCTCGCTTAACTAATGAACTGACTAGCCGTGAGAAAAAATTGGCGATCAGCTCAGAA
AGTGTGGCAAATATCTTGCGTAAAACCATTCAACGTGAACAAAACCGTATTTTGCAACTG
AACCAAGGCTTGCAAAATATTGCGTTCGGTCAGGTGAAAGGGGTGCGTTTGGTGGTAAAC
ATTCGTGATACCCACGCAATTTTACTCAACGCCTTATCAAACGACCGTGAGCAACATAGC
GATCTGTTTGAGAACCAAAAACTCAGTTTCTCAGAAGCGTTGGCAATGCTCTACAAACGT
GTTAATCCACATATTGAACTAGGGCAACGTACACCGCAGACTATTGGCGAAGAGCTATTG
GACTACCGTAATTATCTCGATCTGGAAGTTGAAACCTTCCGTGGTGCAAACGGTTGGATG
CGTGCGGAAAGTAGTGCGTTATCGACAGGAGAAGCGATTGGTACAGGTATGTCGATCTTG
TTAATGGTGGTGCAAAGTTGGGAAGAAGAATCTCGCCGTATGCGTGCCAAGGATATTCTG
CCTGCTCGCTTGCTCTTCCTCGACGAAGCGGCACGTTTAGACGCAACCTCTATCAATACC
TTGTTTGAACTCTGTGAGCGTTTGGATATGCAGTTGCTTATCGCCGCCCCAGAAAACATC
AGCCCAGAACGTGGTACAACCTACAAGTTAGTGCGTAAGATCACGAATAACCAAGAGTAT
GTACACGTTGTTGGATTGAAGGGGTTTGGGAAGGTTTAGTAGACAAAAGTAGCTTTAAGT
CTTGGTGAGTAGGGGGATTAAAGCTACTTTTAGCTATGTTTTTGGCTTCTTACAGTTCAG
GTTTTCCTCTTTCCTAGCTAGGATAACTAGCTGTCTTCTGTGATCAATTTCTCTTTTAAT
CCCCGCTTTCTCGAAGCCATCGTTAATCACCGCTTGAATATCCACTTCACAAGCGACTTG
ATAGAGATGTTTTGCATAATCCGCTTGTGGGTATTCCCGATTTTCAAAGCCCAAACGCCC
TTTGCTATCCGCTTCGCAAACCAATAAAAAATCAAAAAAACGTTCGGGTTTACGCCATAC
ATCAAGTTTATTAAACAATTTCACCACGGTTTCAGGGCGTAGCTCTGTGATTTTATGGTT
ATGGGTGTGAAATTCCGTTACCAGTTTAGCGAATGCTTTAGTGTGAGCTGGCACTTTCAA
GCGATTTGCCAGTTGTTTTGTTGGGGCAACGCCTTTCTGTTCGTGTCCATAATGATGGGG
CAGAATATCCTTTGGGGTTAAGGCTTTGCCAAGATCGTGACAGAGTGCGGCAAATAATAC
ACTTTCAGGATCATTTGCCCGAGCCGCTAATTTTTTCGCCTGCTCCAAAACCATCAAGGT
ATGAATACCACTATCAATTTCAGGGTGATGTTTTTCAGGTTGTGGAACGCCAAAGAGTGC
TTCCACTTCAGGAAATAGCACTTTCAATGCCCCGACTTCTCGTAGCACTTGGAAATAGAT
GTGTGGCGTGTCGGTGGCAAAGGCTTTTTGGGTTTCCAGCCAAACACGCTCCGCTGTTAA
ATGAGCTAACTCACCGCAAGCGGTCATTTCTTGCATTAATTTTACCGTTTCAGGAGCAAT
CCGAAATCCGAGAGAATAGAAGCGTGCAGCAAAGCGAGCCACACGCAACACACGTAGCGG
ATCTTCAGCAAAGGCAGGGGAAACGTGGCGAAGCAGGCGATGTTTAAGATCGGCAATCCC
CCCGTAAAAATCGTGGTAGTTGCCGTCAAGATCTTGAGCAATTGCATTAATGGTAAGATC
TCGGCGGATTAAATCTTGTTCAAGAGTAACCTCAGGGGTAAAGTCGCAGATAAAACCGTT
GTAGCCGTTGCCGTTTTTGCGTTCGGTACGGGCAAGGGCGTATTCTTCTTTGGTTTTAGG
GTGTAAAAATACGGGGAAATCGTTACCGACTTGTTGATAGCCTTGAGCTAAAAGCTGTTC
GGGCGTTGCCCCAACAATCAGCCAATCACGATCTTTGACTGCTAAGCCGAGCAGTTGATC
CCGTACCGCACCACCGACAAGGTAGATATTTGTAGTGGATATTATCATAGGTATATTAAT
TCGGATATATTAGGATTGGTGTATTAAGAAGCATTATTCTATGCATTTCACCACATCAGA
GATTGCTTGACGGGTCTTCGCTTTAGGTTCTACCGCACGATAACCAAAGGCGACCATCAC
ACTAAGTTTATAGACTTTCGGATCATACAACCCTTTTTCGACAAAAAGCTGATCCATTTT
TTCCAATGGAAAACCTTCAATCGCGGTGCTATCAATGCCAATCATTGCTGAAGCTGTTAG
CATATTGGCTAATGCAATATAGCTTTGGCGACAAGCCCAGTGATAAAACGCCACAGGATC
TTGGGTCAAGCCAAAATCCTTTTCACTGAAGTTACGATAAAAACCTTGACGCATTTTTAA
CGCTTCTTCAGGAATATGGTGAACATCTCGCATAATATGTTGTACATATTCGCCGTCAGC
AAGCAGAGTTTCAGGCTGACGAACAAGGATCACAACAAAATGGCTACAATCCATCACCTT
ATCTTTTGCCCCCCACGCATTATCACGAATAAGTTCACGGATAGCGTGGTTTTCAATCAC
TAAAAATCGCCACGGCTCAAAGCCAAAAGAACTTGGCGATAAACGCCCTGTTTCCAAAAT
AAATTGGAAATCTTCATCACTGATTTTTTTCGTTGGATCGTATTGCTTGCAAGCGTGGCG
ATAATGAAAGGCATCAAGAATAGCTTGTTTAGAAATAGACATAATTTGTTTCCCCTCAAT
GAATTGATTACCATATTATGATACGCTTTACTTAAATTTCAAAATATCAAGGAGTAAATA
TGTCAAAAACCTTTAGTGACCAAGCCGATTGTTGTGGTGGCATTTGCAAACCAAGTAGTA
CTTCTATGTTTGACAATGCCGACAGCACCATTGAATTAGCCCTTGTCTATCCAACTCAAG
CAGACGCAGAACAAGGACTTGCTACATTAACAGCAAAAGCAAGAGAAGTTGAAAGCGAAC
CGTGCGACATCAGTAGCCAAATCAGCCAAACCGAAGATGGCTTTTTGTTACAAGCGAAAT
TCTTATTTAGTTGCCAAGCGGAAGCGGTGATTTTTCAGATGAAGTTGAGATAGCTCATGC
TTATTGTATTAATGAAAAATGATGGACTAACTTGACCGCCTTATTGAACTTACCCAAATT
CAAGGGGAAATTAATGTGCTGTGCCGTTTTAATGGTAATTGGCAAATTCCGCTGCCAAGG
CGTGAAGTTGTTTTTCGTTCATAATAAAATACCTGTGTCTGAATGTATTATCTCAGAAAC
AGGTATTTACACAAATTGTGGGAGAGGCTCGTCGATGGCGAGCCAATTATTCAAACAACG
CAAAATGTAGCGAACGAATTACATCATCTGCTTTACTATTTTGTACTAAGGTACATACAT
TATTTGTGCTTGCTCCATAGCTGATTAAGCGAACGTTATATGGTGAGAGTGTTGCAAATA
ATTGTTTCGCAATACCCGCTTGTGTATGTAGGTTGTTTCCAATAATTGCCACTAAAGCAA
GATCGTTTTCTACTTTCACATTGCAATATTGGCGTAACTCTTCCAATAATTCAGGGGATA
ACATATCTGCACCTGACGATGCTGAACCTGTTTTATCTAACGTTAATGCAATGCTAACTT
CTGATGTCGTAATCACATCAACAGAGATTTTGTGTTTTGCTAAAATCGCAAAGACATTGG
CTAAGAAGCCTTGGGCGTGTAACATGCTGAGGCTTGAAAGCGTAAGCAAAATTTGATTGC
GACGCAGTGCTAATGCACGGAAGGTTGGGCGAGGTTGTGGATCTCGAGTTACCCAAGTAC
CACCTTGTTCTGGGGCTTTACTTGAGCCAACATATACTGGAATATTACTACGCACCGCAG
GCAACAAGGTCGCTGGGTGTAAAACTTTAGCACCGAAAGTTGCCATTTCTGCGGCTTCGT
TAAAGCTCATTGTATCAATGCGTTTTGCTGCTGGTACAACACGAGGATCGGTGGTGTAAA
TACCTGGTACATCAGTCCAAATTAACACATCGTTTGCATTTAATACTTCTGCTAATAGCG
CTGCTGAATAGTCACTACCGTCACGTCCTAATGTGGTTGTTTTGCCTTCATCATCACGAC
CGATAAAGCCTTGAGTAATAACGACTTTGCCTTCTGCAATTAATGGCTTAAGGATTGCAT
CTGACTGAGCTTGGGTTTTCTCATCGTTTGGTGCAGCTTTGCCGTAATGGTTATTGGTAG
CTACAATCTCTCTCACATCAACCCACACCGCAGGATAATTACGCTCTTTTAATAGCTGAG
TGAAGATTTTAGTAGACATCATTTCGCCGTGACAAATTAACTCATCGGTCAGTGCTGCTG
AGGTTGCAAGGCTTGCAGAGAGGGCAAGGGCTGAAACGTGTTCTAATAATGCATCAATTT
CCGCAGAAACTGCAGCAGGGTTTTGTAATTTTTCGATAATGTTGTATTGAATGGTACGAA
CTGCCGCTAAAATTTCTTCACGACGCTCTGTTTCACAACCATTCGCCAGCTCAACTAAAT
AGTTTGTCACACCTGCGGAAGCAGATAACACAACAACTCGAGTATTTGCGTCTGTAGTAA
CGATATTTGCACAGGCAGACATTGCTTCAAAATTGGCAACGCTAGTTCCACCAAATTTAG
CAACAGAAAGATGAGACATGAAAATTTCCTATAAATAAAATTGTGTTTGCAATGAAGTGA
AAAAGATAGGAAATGGGATTTTTGAGTTACTTTTGGTTTGTTGAAAAACAAATTTAAGAG
CACTCCGCTTAACGGTTGTTAAACGACAGCTGATAAGATTCAACCTATACAGCCGATGAT
CATTCCTATCTAGTGAATTCACACCTCGGCAATCACCCCCGTTACTTATTCTTCAAACGG
TCTAGTTCCCTAAAATAAGCTATCTGAGTGTTGCACCTCTCCCGCTATAATTTGCATTAT
AACTTTCTTTCGTAAGCCACGAAAAACGTGCATAGAAATAACGTTTTATTATTTCGCTGT
CAAATGAAATTTATCCTACTAAATAGAAATAAATTTTAATTGATTGATATCTGTACAAAA
TTTGCTTATTCTGCTTGTCCCTAAAGAGATTGATGAGATAGCACGTTAAATCCCAGCAAA
AGATTGGGATACGATTTGAGTCAGCCGTTTAATTGTAATAGTTTGGATGCAGGTTATGGC
ATGCAAACCTTGCGTGTCAGTATCGGGTTGGCAGAGGAAAATGATAGATTTTTTATGGTA
TTGAGGAAGGCACTGATTTGGAATGGGGGCTAATCAATTTAGCCCCTAAAAATTGTAATG
TTATAATAACCTACTAGGTCCAAAAGGCGGAGCAATAATCCAAAGATGTTTTAACGGAAT
ATTGCTA
>H134 Scaffold2
CTCCGCTTTGCTCAGCCAATCACTCACTTTCAGCTTACGGTAGTAACGCTCATCAATTCG
ACGACGTTCCGCATTTACCTCCTCAAACGTCTCAAGCATTTAATGCGTTTTATTACACGA
GCGATAGTATCATCGACAGGAATACCACACTCAAAAGGACGATATTTTCGCAACCAATCC
AAATGTAATTCGCCAAAAAGTTTGATTTCAGTCCAGCTGTTTGCCCCCGAAATCACGGCA
CTGACGACGAGAAAAACGATGTCTAAAAAGTGGTGTTTTTGATTATAGGCTCGTGGGTCG
GATAAATTTTCAAAAAAACGAAAAACGCTCATTTTACAACCTGATTTGATATGGATAATT
AAGGTGTATTAGATCATAAATTTGAGAAAGATGTGATCTTGCCCTGTATTACATTGAAGA
ATCTGAATGATTGGACTTTACAAGAGATAGAAAATACTATTTCTATTATTTAAGGCATAA
AAAGGGGCATAGTAGACAAAATTGTTGCTAATGTTTATTTTCGAACGAGCTGTGACTTCT
AATACAAAAAATTCAAGGAGCTTTTTTTGTGTAGATTTCTTTAATTTACAATTAGTTATT
TTCATTTTTATAGACTAACATACTTGATAATCTAATACAGCCCCTAAATGAAATAAAAGC
GGTCAAATTTGCAGAAATTTTTGCAAATTGCTCAAAAAAGTTAGACAATCCTACCGCTTA
CAACACTGATATAAGGAAACATTATGCTAACCAACTACGAAGAAACTATTTTCAGCAAAA
TCATCCGTAAAGAAATCCCTGCGGCAATCGTGTATCAAGATGAGCTTGTCACTGCATTCC
GTGATATTGCCCCACAGGCGAAAACCCACATTTTAATTATTCCAAACAAATTTATTCCAA
CGGTTAATCACGTTACTGCGGAAGATGAACAAGCACTTGGGCGTTTATTTACCGTTGCTG
CGAAAATTGCCAAAGAAGAAGGCATTGCGGAAGACGGCTATCGCTTGATCATGAACTGTA
ATAAACACGGTGGACAAGAAGTATTCCATATCCATATGCACCTTGTTGGCGGTGAGCCGT
TAGGTAAAATGTTGGCGAAATAAGATGAAGCACACTTTTTCTCTTGTTGTACTATTGAGC
GTATTTCTGACCGCTTGTGGGTCAAATCCGCCTAGCTATCTGCCATCAGGCACAACGCCG
ATTGTTAATATCGAAGCCAATGTCGCAGAGATAACGGACGTTGTGGCAAAATCGGATGAA
CTTGTGGTGTTTAATAAAAGTGAACACCCTCTGCATTTAAGCTATAAACTGTTTTGGTAC
GACAAAACAGGGGTGACGCAAACCTTAAAGGGTGAAGCAACATCGTCTTGGCAACATTTG
TTCCTTGAACCTAAACAACGCCAAGAGATTGCTTTAGACAAGCCAACCCCTGAAAGTGAA
AACTACCGTTTTTACTTACGTTTTCAGCGATAATGGCACTTCAATGGCTTGAACAACAGC
AACAACAAGCGGTCAGTTCTGTCACAAAATTAGCAGGGCTGACCGCCTGTAGCCATTTGG
TCGAATTAGCCAATGGCGAATGTTATGTTTTACGTTCCCAGACCCAACAAGCCACTGATT
ATGGCATTGATTACCAACAAGAAGTGGCTTTTTTGCGTTTGATTGAGCCACTCGGTTTCG
CTCCTAAGATCATTTATGCTAATGAAACCTCTGCTTTATTAGCGTGGATTAATGGGCAAA
CCCCTAGCCATTTTAGCCAACCTTTACTCGCTAAATTAGCTGACCAATTAGCCAGCTTAC
ATCGCTTTGATTGGCAAGCGGTACGTTCTACGCAAAATTTAACAAGATTAAATCTTGCCG
AACGTTGTCAATTTTTATGGCAAAACTTACCGCTTAAAACGCAAAACAGTCTCAATTTCA
GACCTCCGTTTAAACAGATTAGTCCTTATAAACAAACCATTTGCCATCACGACATTCATC
TTGCAAATTTAGTCGAACAAGATGAAAAACTCTTTTTGATTGATTGGGAATATGCGGCGA
TCTCCGATCCTGCTTTAGAATTAGCCTTGCTGTGTCATTACAATCCGCTGTCTGCGGAAC
AAAAGGCGTTTTTCTTGGCTCGCTATTTTGCAAAATCAGGCTTCGATCCCACCGCTTGTG
TCGCGAAAATGGTGGAATATCAGCCTGAAATAGAGAAATTGAATAGGTTATGGTTTAGAT
TAAGCCACTTTTTGGATACTATTTTTCAAACTTAAAAATGAACTTACAATTCGTAGCATT
TACACTTCAGTCAAATCCAAATTCTTCGTTTCTTTTGACGCAAAGAGTGCAATCAATGTG
ATAACTGCATTAATTGCAAGGTAAATCCCTACGCCGATTAAGCCATAAGCTGCATTAATT
TTAATTGCAAAAGTTGCAGCAACCGTTGCCCCCACAATAGATGCTAAGTTATAGGCAAGT
GATGCGCCAGAGTAACGTACTTCAGTTGGGAATAATTCTGGTAATAATGCCGCCATTGGG
CCGAATGTCATACCCATAAAGACCATACCTACGATTAAGAACGCAAAGACTGTCATTGGT
GTACCGTTTCCTAAGAAGAAAGGCATTAATAAACCGAAAATGCCGATACCTGTTGTCACA
TAAATTAACCATTTACGGCGACCGATTTTGTCAGCAAAAATCCCTGACAGGCTAACGAAG
ATACCAAATACAATTGCACTTAATAAGAGTAATCCTGTAAATGTGTTAGCTGGAATACCT
AGGCCCATTGGGTGTCCTGCTGGTGATAGCGTTGGTGCACTTTTTGAGTAAATTTGAGCA
AAGGCAGTCATAATGTAGAACAACACATAGGTCGCTGTCATAATGAATGTACCAATGATC
AACGGTTTTAAGTGGTCTTTAAATACTTCGCTTACAGGTGCTGCGTGTTTTTTGCCTTGA
GCTTCAGCTTCTCTGAAAACGTGGCTTTCGTGTAAGCTAAGACGTACATATAAACCTACT
GCAACAAGCACGATAGATGAAACAAACGGAATACGCCACGCCCATTCCACTAAGGCTTCA
GCACCGAAAATGTAGCTGACTAAGAAGAAGGAGGCGTTTGCTAAGAATAAGCCAATTGGC
GCACCTAATTGTGGGAATGTACCGAACCAAGCACGTTTACCATCTGGTGCATTTTCAGTC
GCCACTAATGCTGCACCACCCCATTCACCGCCTAAACCGATACCTTGTCCGATACGACAT
AAGCAGAGCAAAATAGTTGCCCAGATACCAATGCTTTCATAGTTTGGTAATAAGCCGATA
GTAACCGTTGAACCGCCCATTAATAATAATGAAGCAACAAGGGTTTTCTTACGTCCGATT
TTGTCCCCAAAGTGTCCGAAAAGTGCCGAACCGATTGGGCGAGCGAAGAATGCTAGTGCT
AATGTAGAAAGGGAAAGTAATTCATTTGAAACAGGGTCATCGCTGTTAAAGAATTGTGTG
TTAAATACTAATACAGCTGCTGCCGCATAAATGTAGTAGTCAAAAAATTCAATTGCAGTC
CCGATCATTGCTGCAATCGCCACTTTGCGTGGATTATTTCTTAGAGTATGAGTTGTCATT
GTCAAAAATCCAAAGGTTTCCGAAAAAAAGAGAGTGTAAATTAACACGCCAAAACCAATA
AAACAACCCTATTTTTAGTATTAAAATCTATACAATCACTTATAAACGCCAATTAAAGCA
CTATAACAAGAATATTATTCTTATATTTTAGATAAATTAGTTTTTTATTCTATTTTTATC
ACGCTAAAAAAGGATAAAAATTTTTTAACATCTAATGCTAAAAACCACCATAAGCGGATA
GATTTATGCCTAATTTTGCTATGCAGATTAACTTTTACTTGTACGAATTTTATTTATCCG
TATAATGCACGGCTTCAGTCACACCTGTTTTTAATCCTTGCTTCCAACGCTGGTGACTGG
CAACCTTGGAGGCTGTTAACCCGTAAGGATCGACAATGCGTCACTACGAAATCGTTTTTA
TGGTTCACCCGGACCAAAGCGAACAAGTACCTGGTATGATCGAGCGTTATACCGCTTCTG
TTAAAGAAGCAGGCGGTCAAGTTCATCGCTTAGAAGATTGGGGTCGTCGTCAATTAGCAT
ACCCAATCAACAAACTTCACAAAGCACACTATGTGTTAATGAATGTAGAAGCTCCACAAA
ACGTAATCGATGAGTTAGAAACTAACTTCCGTTACAACGATGCAGTTCTTCGTAGCTTAG
TGTTACACACTAAAGCAGCGGTAACAGAAGCATCACCAATGCTTAAAGCAAAAGATGAGC
GTAAAGCTCCAGAAGCTTTAGTAGAAGAAGTTGAAGCTGAGGATGCAGACGAGTAATTCG
TCTATTGATAACTGTTTAATCTTAAGTGGTACTATCGCAACAACGATTAAACAAAGCCTA
AGCCCGATAGGTATTCCAACTTACTCTTTTTATTTAGAACATCGTTCAGTACAAAAAGAA
GTCAATTTAGAACGCCAAGCGTGGTGCAAAATCCAAGTGATTTTGGCAGGCAATCAATTT
AGTTTAATAACCCAACAAATGAAGGTCGGTGGGAAAGTTCGAGTAAAAGGGTTTATCCAT
ACTCACAAAGACTACAACGATTTAAATCAACTAGTCTTACACACCGAACAGATTGAATTT
ATAGATTAGGAGAAGCCAAAATGGCACGTTATTTCCGTCGTCGTAAGTTCTGCCGTTTCA
CAGCGGAAAATGTTGTTGAAATCGATTACAAAGATATCGCTACATTAAAGAACTATATTT
CAGAAAGCGGCAAAATTGTTCCAAGCCGTATCACAGGTACTCGTGCGAAGTATCAACGTC
AATTAGCTCGTGCAATCAAACGCGCTCGCTACCTTGCGTTACTTCCATACACTGACAATC
ATCAGTAATAAGAGAGGAAGAGTACAATGCAAGTTATTTTATTAGACAAAGTTGCTCAAC
TTGGTACTGTTGGTGACCAAGTAACTGTTAAAGCAGGTTTTGCGCGTAACTACTTAATCC
CGCAAGGTAAAGCAGTTATGGCAACTGCAGCAAACATTGCTCACTTTGAAGCACGTTGTG
CAGAATTAGAAGCGAAAGCAGCAGAAGCATTATCTGCAGCACAAGCTCGTGCAGCAGCAA
TCGCTAACTTAGCAGCAATCGTAATCACTTCTAAAGCAGGTGATGACGGTCGTTTATTCG
GTTCTGTTGGTGCGCGTGATATCGCTGAAGCAGTATCAGCAGCAGGCGTAGCAGTAACTA
AATCAGAAGTTCGTTTACCAGAAGGTGCATTACGCACTATCGGTGAACACGAAGTGAAAT
TACACTTACACGCTGAAGTAAATGCAGTAGTAACTATCAATGTAGTTTCTGAGTAATTTA
CGATTAAAGTAAAAAATCCCCAGCCATTTGGTTGGGGATTTTTTTTACATCTTTTCCAAC
TTCGCCACTTTTGCAATCAACCACTTAATCCCTTGCTGTACAAAGGCAATTTGCAGACGA
GTATGATCGCCACTGCCTTCTACATTGATAATTGTTCCTTGCCCAAATTTCTCGTGACGA
ACTTTTTGCCCCATTTTCCAACTATTGTCTTCTTGTAAACAAGCGGTCGGATTAGCTTGT
GGTTTTGCAAAAGTGGCAGGGCGATTAATACTTCCACGCAAGCGGACTTCTCGGATATGC
TCATCGGGTAGCTCGCCAATAAAACGTGAAGGTAAATGGCGTTCTTCTTTGCCATACAAG
CGGCGACTTTCGGCATAGCTGATCGTGAGTTTTTTCTTCGCGCGTGTAATGCCGACATAA
GCCAAGCGACGTTCTTCTTGCAAACGACCTTCGTCGAAGCTCATTCCGCTTGGGAAAATA
CCTTCTTCAACCCCAACGATAAACACGCGTGGAAACTCTAAGCCTTTGGCTGAATGTAAG
GTCATTAATTCCACATAATCTTGATGTGGTGAGGCCTGTGTTTCGCCAGCTTCAAGGGAA
GCGTGAGTTAAGAAAGCGGTGAGATCGCTCATCTCTTCTGATTCATCTGGTTTTACAAAT
TGACGTGTTGCGGTCACTAACTCTTCCAAGTTCTCAATACGAACTTCGCCTTTTTCCCCT
TTTTCTTGCTTATACATTTCATAAAGCCCAGATTTTTTAATCACAAAATCCGTTTGTTCA
AACAATGGCATTTCTTCCGTTTCTTGTTCAAGTGCGTTAATTAGCTCAACAAAGCGGAGT
AAGGCTGAAGCGGAACGCCCTGAAAGCTGTTCTTCTTGAACAGCCACTTGGATTGCTTGC
CATAAGGTGATCTGGCGAGTTCGGGTAAGCTGGCGCAAAATATCTAGGGTGCGATCGCCT
ATCGCTCTTGGCGGTGTATTTACCACACGTTCAAAAGCGGCATCATCTTGACGATTAGCG
ATTAAGCGTAAATAGGCTAGGGCATCTTTGATCTCTTGGCGTTCAAAGAACCGCATTCCG
CCATAAATTCGATAAGGGATATTGGCTTGAATTAGGGCTTCTTCGATAACACGAGATTGG
GCATTACCCCGATAAAGCACAGCACATTGATTAAAATCGCCTTCATCTTCTTTCCATTGC
TTAATCTGTGAAGCGACAAAGCGAGCTTCATCTAACTCATTGAATGCACAATAAATATCA
ACGGGATCGCCGTCACCTTTATCTGTCCAAAGATTTTTGCCTAAACGATTGTCATTGTTT
GAAATTAAAGCATTTGCCGAATTTAAAATATGTCCTGTTGAACGGTAATTTTGTTCAAGG
CGAATAGTTTGTGCGTTGTCATAATCATTTAAGAAGCGTTGAATGTTTTCCACTTGAGCG
CCACGCCAGCCGTAAATAGATTGGTCGTCGTCACCCACGATCATTACTTTGCCCGTTTTT
CCAGCCAATAAATGAATAAGATCGTATTGAATGTTATTGGTATCCTGAAATTCATCGATC
AGAATATGCTGAAAACGTTGTTGATAACGTTGTAAAATCAATGGGTTATGCTTAAATAAT
TCATAAGCACGGATTAAGAGTTCAGCGAAGTCCAGCAAGCCTGCGCGATCGCTAGCTTCT
TGATAGATTTGATAGAATTTAACGAGTTGTTGTGAGTGGGGATCATCGTGAGATTGTTTG
AGATCTTTTGCTCTCAAGCCCTGATCTTTTTGAGCATTGATAAACCACGCCACTTGTTTA
GGTGGAAACTGCTTTTCATCTAAGTTATGCAATTTGAGCAAGCGTTTAATCAAACGTTGC
TGATCTTCAGTATCCATAATCTGAAAATCTTGCGGCAGATTGGCATCAAGATAATGAGAG
CGAAGTAAGCGGTTAGCAATGCTATGGAATGTACCGACCCACATACCGAATAAGCGGTGG
TCGCTAGATTGCGATAGGGTATATTCAATACGATGACGCATTTCTGTGGCAGCTTTATTA
GTGAAGGTCACAGCAAGAATATTGGACTCAGCAATATTTTCAACACCAATTAACCACGCA
ATACGGTGGGTAAGTACACGGGTTTTCCCACTACCTGCCCCAGCTAACACTAAATAGTTG
CCAATAGGGGCTGCCACTGCTTCTCGTTGTTTATCATTTAAGCCGTCAAGTAATAAAGAA
AAATCCATCTCCGCCTCTTTATGTGATTTTATACAGTGTAATTATTATAACCTACAATTA
CAGATATGTATTTTAATTTTTTCATCAAAATTTTTACCTCAAATTTACAAAAATCACTTG
CATATTTATGCAATAAAATTTAATATCTATTCAGTTTTGAAACTTTGATAGGAAGTAGTT
AATGGCAATTCGCATTAGTAATGTCAATTTCTTTTACGGTTCGAGTCAAGCCTTGTTTGA
TATTAATTTAAACATTGAAAAAGGCGATACCGTTGTGTTACTCGGCCCTAGTGGTGCAGG
GAAAAGTACTTTAATCCGCACGTTAAATTTAATGGAAGTACCGCAATCTGGTCAGCTTGA
AATTGCAAATCACAAGTTTGATCTGACCGCTAAAACCAATGCGAAACAGGTAGCATTATT
ACGCAAAGAAGTGGGAATGGTGTTCCAACAGTATCATCTATGGCCACATCTTAGTGTAAT
GCAAAACTTGATTGAAGCACCAATGAAAGTGTTGGGTTTAACTAAAGAGCAAGCGGTAGA
AAGAGCCAAAGGTTTGTTAGCACGTTTGCAACTTACTGCCTTTGCAGAACGTTTTCCGTT
ACAGCTTTCAGGCGGTCAGCAACAGCGTGTGGCGATTGCAAGAGCGTTAATGATGCAACC
AGAAGTGTTGCTTTTTGATGAGCCAACAGCTGCTTTAGACCCTGAAATTACCGCTCAAGT
TGTTGATATTATTAAAGAGTTACAACAAACAGGGATCACCCAAGTGATTGTGACACACGA
GGTTTCTGTTGCTCGTAAAGTTGCCACTAAAGTGGTGTATATGGAACAAGGCAAAATTAT
TGAAATGGGCGATGCAAGCTGTTTTGAACAACCAAAAACAACGCAATTTGCTCAATATCT
TTCACATTCAGATTAATCACAACATCATACAATTAATAGGAGTTACTATGAAAAAATTAC
TTTTAGCAACCATTTTGGCAGCAACAGCAGTTTCAGCTTATGCGAATGACAAAATTACGT
TTGCAATGGAGCCAAGCTATCCACCGTTTGAGCAAACCAATGAGAAAGGTGAAATCGTTG
GCTTTGATGTAGATATTGCAAATGCAATTTGTAAAGAAGTCCAAGCGACTTGCGAATTTA
AATCTCAATCGTTTGATGCGTTAATCCCTAGCTTAATTAAAGGGCGTGGCGGTTTTGATG
CGGCAATTTCAGCAATTGATATTACAGAAGCTCGTGCAAAACAAGTGGCTTTCTCAGCAC
CATACTACGAAAGTTCAGCAAGCTATATTGCTTTACAAGGTAAAGATTTAGTATCTGCTA
AAACAGTAGGTGTACAAAACGGTACAACTTACCAACAATACGCAACGGCAGAAGCTAAAC
AATATCAAGCAAAATCTTATGCGAATTTACAAGATGCAATCTTAGACTTAAAAAATGGTC
GTATTGATTTAATCTTTGGTGACACTGATGTGTTAAAAGATATGTTAGGCAAAATCCCTG
AAGCACAATTTGTTGGCGAGAAAGTGACAGATAAACGTTATTTCAACAATGGCTTAGGCA
TTGCAGTGAAAAAATCTAACACTGAGTTAGTTGAAAAATTAAACAAAGGTATCGCAGCGA
TTAAAGCAAGCGGTGAGTACCAAAAAATTTATGATAAATGGATGACTAAATAATCATTAT
GTTTTTGGATTATCTTCCTCTATTGTATTCTGCAACCCTAATGACCTTAGGGTTGGCAGT
TTGCTCTTTATTGCTCGGATTACTATTGTCCATTCTTTTTGTGGTGCTTGAAACGCATAA
ATGGACAATGGTGCGTAAACCAACCACAGTTGTTGTTGCGTTATTGCGTGGTTTGCCTGA
AATTTTAGTGGTCTTTTTAATCTATTTTGGTGCGCCTGAAGTGCTTGAAATGATCACAGG
GGAATATGTCGAACTCGGTGCATTTGGCTGTGGTGTCGTGGCACTATCTATTATTTTTGC
TTCCTACGCTTCTCAATCATTGCGTGGAGCTATTCAAGCTATTCCGCTTGGGCAGTGGGA
GTCTGGGGCAGCTCTTGGATTAAGTCGTGGCTATACTTTTGTAAACATTGTGATGCCACA
GGTTTGGCGACACGCCTTACCAGGGTTAAGCAATCAGTGGTTAGTGTTATTAAAAGATAC
CGCTTTGGTTTCTTTAATCGGTGTACACGATATTATGCGACAAACGGAGTTAATTAACAC
CAGCACTCATCAGCCATTTACTTGGTACGGTACAGCAGCATTAATTTACCTCGGTGTAAC
CTTAGTTAGCCAAGTGATTATTCGTAAATTAGAGCTACGCTTCACTCGTTTTGAAAGAGG
GGGTAAATAATGTTGCAAGAATACTTTATGGTGATAGTTCAAGGTATCCCGACTAGTTTA
TTGCTGACGTTTGTTTCTTTAATCGTGGCATTTTTCCTTGCTGTTGGAATGACGTTTTTA
CTTTCAATGGAAAATCGTCTAGTAAAAGGAATAGTAAATGGCTTTTTAACCCTATTTACT
GGAACACCATTGTTAGTACAGTTTTTCTTGATTTATGCAGGTCCTGGGCAGTTTCCTTGG
ATTGTCGCAAGTCCCTTTTGGTCTTTGTTATCAGATGCGTGGTTCTGTGCAATGCTCACC
CTTGCATTAAATAGTTCTGCTTATACCACCTTACTATTTCACGGTGCGGTCAAAGCGATA
CCAAAAGGGCAGTGGGAAACTTGTGCTGCATTAGGATTAAGTCGATTACAGACCTTGAAA
ATCCTTGTTCCTTATGCATTAAAACGGGCATTACCGTCTTACAGCAATGAGATTATCTTA
GTATTCAAAGGAACATCACTCGCTTCAACCATTACCATTATGGATATTATGGGCTATGCT
CGCCAGCTTTATGGTACAGAGTATGATGCATTAACCATTTATGGTTTAGCCGGTGTAGTT
TATTTGGTTATTACAGGGATTATGACCGTAATCTTACGCAGACTTGAACGCAAAGTGCTT
TCTTTTGAAAGATTAGAGGCGGAAAAAGCGTAAGAATTGTAAGATATGGCAGAGTAGATG
AAAACTAATGACCCTTTGCCCGTAATTTTTGTCTACTATGCCGTTCTTAATCTATTCCTC
TAATGGTTCTTCCTCAATCGGAGCTTGCCCTTCTGCTTCGTCGGCTTTATTCGGTTGGGT
TTGAGGGACGTCTTTGCCTAGTGATAATGCGTCCCACACACTTGGTTTTGCTTCAACTAC
AGAACCGCCACCCGTACAATAGCGTTGTCCTTTATCTTTCCAAACAGGAATTTGACGAGG
GCTGGAGCAGTCCCAAGAGCCGTAGCTGTTGATACCTACCCATTGAATAGTTGGTATGCT
TGGTAGCTTGAATGCCAAGGGTTCGGCACGTTTAAGGTACTCTTTATATATTTGCAATGC
ACCACTTGAACCGGTGAGATAGGTATCGCTATTGTTATCTTTACCTAACCAAACGGTTGT
GACATTTTCACCGTCTATGCCGACAAACCAAGTATCTCGTGCATTGTTGGTGGTGCCGGT
TTTGCCTGCGATATGCAGTTGTGCAAAATCTGCCTGTAGGCTACGAGCCGTACCTCGCTC
CGTTACTTGTTGCATTGCATAAAGTGTTTGAATCGTGGCTTCTGCAGGCAAAACGCGTTT
ACTTGTCTGCGTGAGAACAGGCTGATAAATCATTTCACCTGTTGGGGATATGATTGCTTC
AATTGTGGTAAGCGGTACTTTTAAGCCAGCATTTGCAATAACCTGATAAGACTTCGTGAC
ATCATAAGGTGAAATAGAATAAGAGCCGAGTAATGTCGCAGGATAAGGTGGAATTTCGGC
ATTATCCCAGCCCATTTCTTTCTGCTTGGCAATCACATTTTTCAGCCCAAGTTTCATTCC
AATGTTTACCGTAGGAATGTTAAGGGAACGAACCAAAGCGTCCATTAACATCACAGAACC
GCTAAAACGATGATCATAGTTACGAGGTGTCCAAGTATTACTTCCAACGGTAATGGTAAT
CGGTTGGTTAGCTATCGGCGTGTTAAGACGGAAATACTGCGGATTTGCCAAAGCAATGGC
ATAAATAGACGGTTTAACCAATGAACCGATTTGACGCTTGGTTTGAATAGCACGGTTAAA
GCCAGCATATTGTGTCTGTACTCCCCCGACAATCGCCCGTACTTTACCCGTTTTATATTC
CGCCACCACAATAGCAGATTGCAACTCTTTGATTTTCTTACTGCTATTTTCTAATTCGGA
TACCCCATTGATAACCGCCATTTCCGCAGAACGCTGTTGTTTTCTATCTAAAGTCGTGAA
AATTTTTGCCCCTGACAGCAGAGCAGATTTGTTCTCACCCAACTGACTTTTAATATCTAA
ATTTAAGGCGTGCATAAACGCAGGTTGCTGACGATAGATATTCCCTTTCTCTTTCACGCC
AAGCGGTTGTTTACTAAGTAAATCATACAATTCTTGATTAATCACCTTATGTCCTAGCAA
TACACGCAACACAACATTACGGCGTTCTAATGCCCCTTCTGGATTTTTCCACGGATTATA
GAGGGACGGACCTTTCACCATTCCCACTAGCAGAGCGATTTGATTTAGATTAATTTCTTG
AATAGGACGACCAAAATAGAATTGACTTGCCAGAGCAAAACCGTGAATTTGATAACTACC
ATTTTGACCAAGATAAATTTCATTTAGATAGGTTTCGAGAATGCGGTTTTTATCGTAACG
AAAATCTAAAATCAGCGACATTAACGCTTCATTTACTTTACGCACTAAGGTTTTTTCATT
ACTTAGAAAGAGGTTTTTAACTAATTGCTGAGTTAAAGTACTGCCCCCTTGCACTGTTCT
GCCTGCTTGATAGTTTGTCAAAAAGGCTCGAGCAATCCCCAGTGGACTAATTCCTTCGTG
TTGATAGAAACGCTTATCTTCGGTAAGTAGCAACGCATCAATAAGCAGACGAGGATAATC
CTGCAAACGTAACGCTTGACGTTCTTCATCGTTATCCGAATGCAACATTGCAATCATTTT
AGGGTCAAGACGAAATTCCTCGACCTCTTTAAATTGCACTAAATCTTCAATACGAGCGAG
TTTATCACTGACAAAGCGTAAACGCAGTACACGTTGAGCTTCAGGATTTTCAGGGAAAGG
AAAAGCACGGCGAAGCAAAACAAGATTGTCACCTTCAATTTTGAAATCACCTGGTGTTGC
AATTAATGAAACTTCACGATAGCCATTGTCTAACAAGGCGAGTTTGACTTGCTCAAGGGT
AAGATTGTCATCAAGGCGAACACTTTCGATACGACTATAGACCTCGGCAGGCAATTGCCA
AATTTGCCCGTCCATTTTAGAACGAATTTTTCCATCTAAATAGATGCCGTATATCCCAAC
ATAGCAAGTGGCTAAGAGAGCTAGTTTTAAGCAAGTTGGGATAAAGTAGGGCTTTTTCGC
TATGGGTTCTTTCTGTTTTTCTTTTGTATTTAACATTATGGCTGGCTATAATTATTCAAC
TTATGAGGTAAAATTTTACAGGAAAATTTTCAAATCTCACGTATATTTCTCTATTGTTGC
TCAATATATTTACCAAAAATTATAGATAATGTCATTAATGTGAAATGAATATTAAAGCAT
GGGTCAAAGGATTAAATATCATAGGAACACTTGGCAACATTTAAATAGTGATTTATATGT
CACATCAAGACTATTCTTTTTAATATGGTATAGATGGAATATGGCAAATATAATCCATGT
TTTAGGGGCTAATATTCCCCATCACAATCACACAATACTAAATTTCTTCCAAAATGAATT
ATTGGATGAACTACCGAATGCTTTTCATTTTTATGTTGTTAGTCGTAGTGATTTGTCTGA
AACTTTTACATTATTAGATATTAATTCATATCCAGATGAATATTTACTCACTCAAGAAGT
TATCAAAATTGCAAGAAAGGAACCAACCGCTTGGTTTGTGCTACATGGGCAATTCAATGC
ATCGTTGTGGTTAGCTATCTTGTTAGGATTAGTCCCAGCAAATCGTTGTGTTTGGCATAT
TTGGGGAGCAGATCTTTATGAGCTCTCTTCTTCTTTAAAGTTTAGATTGTTTTATCCATT
GCGAAGACTTGCACAACGTAAAATAGCACGCTTGTGGGGAACTTTAGGAGATTTAAATCA
CGCTTATCAACAATTAAAACGTAAGAGCTCTCTTGATCAACGGCTTTATTTCCCAACTAG
AATGCCTACGAATTTTCCGACTAAAAAATGTTCATATCAACGGACAATTTTGTTAGGAAA
TTCTGGCGATCCGAGCAATCAACATTTACTTGGATTAAAGCAAATTCGAGAGATATTTGG
CGAAAATGTACGAATAGTCGTGCCGATGGGGTATCCCGCAGGTAATTCAAAATATATTGC
TCAAGTTCGCCAACAAGCAGAACAAGACTTCCAACAAGGGCAGGTGAACATTCTTACTCA
GAAATTAGAATTTGAGTCTTATTTGGATCTACTGTCTCAATGTGATCTTGGTTACTTTCC
TTTTGAGCGTCAGCAAGGGATCGGAACGATGTGTTTACTCATACAGATGAACATCCCGAT
AGCCATTCATAGAGCAAATCCTTTTCAACAAGATTTACAAGCGGAGGGAATTAGCTTTCT
TTTCGCAGATGAAATCAGTAATTCAGAGATTATACGAGTTAAATCCCAGTTGGCTTTACT
TGATAAAAGTAAAATTACTTTTTTCCCCCTAAGTTATAAACAAGAGTGGCTGAACTGTTT
ACATTCTCTTGGTTTACAAGCGGTCTAATTTCAGTAAAAATTACCCACCTTGTTTAAGGA
ACATTATCATGTTAGCGGGATTAATCCTTTTTTATGTAATCGCTATAAGTGTGTTGGTTT
GGATAATTCAACGAGATTATCGCCAGCAAGGCTTTTCATTCCATTTGCTGTTTAGTGGCA
TCTATCTTATTACCTTTTTCGGTGGGTTTCCTTTTTCGATGACGATGGCAGAGCTATTTG
AATATCGCCTTCCTGCCATCTCAATGTTGTGGAACATACTAGCAATAGCTTTAGGCGGCT
ATCTTATCTATTACGTAAGTTATCTTTACATAGGGAGAAATAAGCAAATACCAAGGTATG
CGGTGGAGGTAAAATCGCTAGCTAATTTGACCGCTTGGATTTTAATGACGATTGCAATAC
TGAGCCTGTTAGTATTTATGTTGTTAAATCAAGGGCTATTGTTATTCAAATTAGAAAAAT
ATAGCCACATTTTTTCTGCACAAGTTAGTGGTGTGGCTTTAAAACGTTTCTTTTATTTCT
TTTTACCCGCCTTGTTAATTTGGTTTTTCTTAAAGCCTACTAAAGAAAGTTGGTGGCTAT
TTTTGGTAGCTGGAATGACATTTGGGGTGTTGAGTTACCTAGCCGTTGGGGGCACACGAG
CTAACCTTGCATTAGCCTTTGTTATGTTTATGCTGTTGGGGTATTTGCGGAGGTTTTTAT
CATTTAAATGGCTGGTGAGGGCAGGGCTTTTGACAGTTATTGCAATGTTTTTGTTGGCAT
TATGGCGGTATCGGCTTAATGTACAAGGTTCGGAAGCATTTTACACTTTTCTTTATTTGA
CACGTGATACCTTTTCGCCTTGGGAAAATGTAGCAAAAATAATGGATGCAGAGATTGAGT
TTCAAGGATTAATGCCTATCGTGCGTGATTTTTATGTGTATATTCCTCAATCATTATGGG
AGGAACGCCCAGACATCGTGTGGAATACAGCAAACTATTTCACGAAAAGTGTATTAGGTA
ACTTTTCTGTTTTAGCTATGTCGCCAACGTTATTAGGCTCTTTTTATATTATGGGGGGGA
TACCAATGATTGCTATAGGAATGGCGGTGGTTGGTGGTTTCATACGTATCTTTGATAATT
TTTTTGCCTATGGAAAAAATTCGGCAGTTATTCAAAGTTATTGTTTGGCAAATTTGTTCA
ATTTGATTGTATTGATACGAGAAGGCATAGATGCTTTTATTTCACGGTTCTGCTTCTTTA
GTGTGATTTTTGTATTTTCTTATATAGTAGCCTATTTGATAAATAGGGTGAGAGAGGGGT
ATGAATAAAGTATCAGTTGGTGGAGTTGAGTTATTAGCCGTTGAAAATCAGCAAACTTTG
GTAGCCTATTTATTGAATAATGGAGTTCTTCTAACAGGTAAATTGATAGCAATAAATGCT
GAAAAAATTATGATTTATCAAGAAGATAATGAAATGAAAAGGCTATTAGAGGAGGCTGAA
TATAAATATGCCGATGGAATAAGTGTAGTTTGTACTATCAGATCTAAATATCCGAAGTAT
TCGAAAATTGAACGCATTGCAGGCGCTGATTTGTGGGAGAGGTTGATGGCTGAGTTGGGA
GAATGCTGTTTACCTGTTTTCTTAGTTGGAAGCTCAGAGGATACCTTACAAGCAACAGCA
ATGAAATTGCAGGAATGGCAAGTAAAAGTGGTTGGAACACAAAATGGTTATTTCGCTAAA
GAGCAGGAAGAAGAAATTATCCAGAGAATAAAAGCGAGTGGTGCGAAATTTATTTCCGTG
GCGATGGGCTCGCCAAAACAAGAAAAATTTATGCAAAAAGCTCAGCAACTTTATCCTGAT
GCACTATATATGGGGGTAGGAGGCACTTATGATGTCTTTGTCGGTAAGGTTAAGCGAGCT
CCTAAATGTTGGCAAAATTTAGGTTTGGAGTGGTTGTTTCGTATTTTACATCAGCCTACT
CGCTGGAAACGACAGTTGAGATTAATGAAATATGCTTATTTTTATCTAACAAAACGGCTA
TAAAGTTTGTAACGTATTTGGGATACATATTAACATTTCACAAAAATCACTTTCTTTTTT
AAAAAATTGTGAGCAACTTCACAAATTTTTATTTAATTGTTTGCGTAAAATGTTCTTTTT
TTTATATCTCACCCTCGAAAACTTTCTTTTTCAAACATTTTTACTTTCTAATTTAATTTC
CTTAGGGGGAATTTATGGACAAATCATTAAAAGCTGCTTGTATTGGTGAATTTATTGGTA
CAGGTTTGATTATCTTTTTTGGGGCAGGCTGTGTTGCCGCAGCACAGGTTGCTGGAGCCA
CATTCGGCTTGTGGGAAATTTCAATCGTGTGGGGACTTGCGGTCGCAATGGCTGTTTATG
CTTCTGCGGGGTTATCTGGTGCTCACTTAAACCCTGCTGTTACTATTGCGTTATGGAAAT
TCGCTTGTTTTGATGGCAAAAAAATTCTGCCTTACATTATTTCTCAAATGCTCGGTGCTT
TCTGTGCGGCAGCATTAGTGTACTTCTTATATAAAGATCTTTTTGCTGCCAGTGAAGCGG
CACAAAATATTGTGCGTGGTGAAGGTGTTGGCTTTGCAGGTGTTTTCTCGACCTATCCTA
ATCCACATATCAGCGTATTACAAGCCTTCTTTGTTGAAGTGGTGATTACCGCCGTATTAA
TGGCATTAATTTTTGCTTTAACGGATGATGGTAACGGTTTACCAAGAGGTGCAATGGCTC
CTTTACTTATCGGTTTACTCATTGCGACTATTGGTGGTGCAATGGGGCCATTAACTGGCT
TTGCGATGAACCCTGCTCGTGATTTTGGCCCAAAACTCTTTGCATTCTTAGCTGGTTGGG
GAGATATAGCGCTCACTGGCGGACGTGATATTCCTTATTTCCTAGTACCTATTTTTGGCC
CTATTGTTGGGGCTTTATTAGGTGGCTTTATCTATACCCGTGTTATTGGTAAAAATTTAC
CATGTAATCTTAAATAATTTTCAGAGGTGATCCTATGACTAAAGAATACATCATTGCCTT
AGATCAAAGCACAATCAGCTCTCGTGCGGTGTTATTAGACAAAAATGCAAACATTGTTGA
AGTGGCACAACGTGAATTTACTCAAATTTATCCGCAAGTGGGTTGGGTTGAACATAACCC
GATGGAAATTTGGGCAAGTCAGAGTTCAACTTTAAATGAAGTTGTTGCAAAAGCAGGGGT
AAAAGCCGATGAAATTGCGGCGATTGGTATTACCAACCAACGTGAAACCACGATTGTTTG
GGAAAAAGAAACAGGTAAACCGATTTACAATGCGATTGTATGGCAATGTCGCCGTACATC
TGATTTCTGTGAAAAATTAAAAGCAGAAGGTCACGCTGACTATATTCGTAAAACAACAGG
TTTAGTGGTAGACCCGTACTTCTCAGGCACAAAAGTGAAATGGATTTTGGATAACGTAGA
AGGTGCAAGAGAACGTGCGAAAAAAGGTGAATTAATATTCGGTACGGTCGATACTTGGTT
AGTATGGAAATTGACTCAAGGAAGAAGCCACGTTACCGACTATACCAATGCTTCTCGTAC
GATGTTATTCAACATTCATGCCAAACAGTGGGACGACAAAATGTTGGAACTATTAGATAT
TCCACGCGAAATGTTGCCTGAAGTGAAAAACTCATCTGAAATCTACGGACAAACCAACAT
TGGTGGTATGGATGGCGTGCGTATTCCTGTTGCAGGAATTGCAGGTGACCAACAAGCGGC
ACTTTACGGACATCTTTGTGTCGAATCTGGTCAAGCGAAAAATACTTACGGTACAGGCTG
CTTTATGTTGATGAACACCGGCGATCAAGCGGTTGAATCGAAAAACGGCTTATTAACCAC
CATTGCGTGTAACGCCAAAGGTGAGCCTTGCTATGCCTTAGAAGGTTCAATCTTTATGGC
CGGTGCATCAATTCAATGGTTGCGTGATGAACTTAAGATTATCCACGACGCTCGTGACTC
AGAGTACTTTGCAACTAAAGTGAGCAGTACAAATGGTGTATATGTGGTTCCTGCATTTAC
GGGCTTAGGTGCACCATATTGGGATCCATATGCTCGTGGTGCTATCGTGGGCTTATCTCG
TGGTGCAAACCGTAACCACATTGTGCGTGCAACATTAGAATCTATCGCTTACCAAACTCG
TGAAGTGTTAGACGCAATGCAAGCGGACAGCGGTGCGAAATTAGCGACTTTACGCGTAGA
CGGCGGTGCAGTTGCGAACAACTTCTTAATGCAGTTCCAAGCAGATATTCTCAATGCTAA
AGTAGAACGTCCGAAAGTGCTAGAAGTGACCGCTCTTGGTGCGGCTTACCTTGCAGGTTT
GGCAACAGGTTTCTGGGGTAGCTTAGAAGAATTACGCGGTAAAGCGGAAATCGAAAAAAC
CTTCTCTCCAGATAATGACGAAGAAAAACGTGCAAGATGTTACAAAGGTTGGAAACGCGC
GGTGAAACGTTCATTAGAATGGGCGAAAGAAGACGCTGAATAGTTTACCATAAATAGACA
AGCGGTCAGTTTCTGCAAATTTTTTGCGAAAACTGACCGCTTGTGTTTTATGCCTCTTTC
TCGTGCGGACCGATTTCCTTATTATGCCCTTCATCAAGATGAACAAAATTCACTAATTCA
TCAGCACTTACTTGGAACGCTTTACCAAACCCTTTTACAAATAATCCTTGTTGTGGTTTA
AAGCAGAACAGTTTGAAGTCTTGCAAGGTTGCTAACTCATCGACTAAATCGCCGTGACGG
GCTTTTAATTTGGCAATGCCATCATTCCATTCTTCACTGTGACGTTCGACAATGCGAGCG
GTTGCATCGAAGGTCAAACGGCGACGAGCAAAAATTTCACGGCTCTGACTTTCATCTTCT
AGCAACATTAACGACACTTTCGGCACTTCCTGTAGGTTGCATGCGTGGCGGGCAATGGTG
GAAATCAATACTTGATATTCACCATTGTTGATCACAAATGGTGCATAACTTACATTAGGG
GTTCCCTCTTTATCCACAGTGGCAAGCACCAATGTTTTCATTTTTGCTTTAAATTCTTGA
ATTTCTGGCCCTAAACGGTTTTGTAATACTTCTTGACGATTTGACATTTATCGCTCCTTT
TTATTGAAATGTCTTAAATTTTTCAACTTGTGTTGGGAAGAGTTGCCGCTGCTCATCTCG
ACCGAGATACACTTTAAAAATGGTTTGCCCGTTATGTGCAATAAAAGCAATGTTGTAGCT
TTCTTTCCCTCTAAACGGCAAGCTAACAAAGGCAATTCGAGCAATATTATCAAGCTTTAA
ATGCCCGTGAAGTGTGCCTTCTTGATCCTTCATATTCAAATTGTAATAACCTCGAGCAAA
GATCCCGCTTGGAAAACGGTCTTTAATTTCAAAAATGGAGCCTTCTTTTTCGATGATAGT
TGTAAATGTTCCCCATTGACTGATCGCTTGTAGAATCTCTTCCGCTCTATCTGCAGAGAA
CAAGCGGACAAATTCACTCGGTAAATTGCAAAGCACTTGCCCTTCTGGGAGAGCTAATTT
TTCCGCAATTTCAAGGGTAATCATATTCGGGTTTTCAGCAAGAAGCTGGGTGATTTGTTG
TCTATAAGAGTTCATGTTGTTATGCACAAGTTAATAATGATTATTATTTATTTTATAGTC
ATGCTATGCTGGAATCAACTACTTTTACCAATCGCTTGCAGATTTTGACCGCTTGTGCCT
GTTGAATGCTGGTGAGCCTTGATGACACTGCTATCAATAAAAATCCATTCAGAATCAATA
TATTGTCTAAATGATTTTAGCACTTCTTGCCAAACACCCTTTTTAGACCAAAGATTGAAC
CGACGCTAAATCGTGTTTCACAAGCCAAATTCAGCAGGTAAATCACGCCAAGGGCATCCC
TTACGAATGCGATATAAAATCCCTTCCACTGTATTACGATGTTCAGGTTTATTATAAACA
CGTCCTGTACGGTCGAGTAAATAAGCTAGGCGTTTCCAAAGATTATCTGTTAAAATAGTT
CTAAGCGACATAGTTTGTATGGGATGGTTAGGTTTTGGCGAACTAAATTATACCAAATTT
CTATGTCGTTTGTTTTTTGTACTTAAAAGATCAACACGCCCTATGCTTACAAAAATAATT
TATTTTTTAGACATTACTTATTTGATGCCATAGAATGGACAGTACATCATAGAAACATAT
AAATGACTTTACGTATAACAACTATGAACATCTGGCAAACAAAATCCCTCGTCACTTGGC
TACTTGCCCCTCTCTCCCTGCTTTTTTGGTTGATTAGCCAAATTCGAGTGATGTTATACC
GCAAAAAAATCCTAACATCTTACCGCTCGCCAGTGCCAGTCTTAGTGGTGGGAAATATTT
CTGTTGGCGGAAACGGCAAAACACCTGTGGTCGTGTGGTTGGTAGAACAGCTTCAACAGC
GTGGCGTGAAAGTTGGTGTCATCTCCCGTGGTTATGCTGGAAAAAACAAGCAATATCCAC
AGTTAGTCACAGCCGATAGCAATCCCGAATTAATGGGGGATGAGCCTGTACTCATTGCGC
AACGAACACTCGCTCCAGTCGCTGTTTCGCCGAACCGCCGACAAAGCATTGAACTATTAT
TGAGCCAATTTGAGTTGGATCTCATTATTACTGATGATGGCTTACAACATTACGCCCTTG
AACGAGATATGGAGTGGGTTGTTGTCGATGGTGAGCGTCGTTTTGGTAACGGTTTTGTCC
TGCCAGCAGGTGGCTTGAGAGAGCTTCCAAGCCGTTTAAAATCAGTGCAAGCGGTGATTT
GCAACGGAAAATCTGCACTAGTAGGCGAACATCTAATGCAGTTAGAACCTGAATGGGTAA
TCAATTTAAAAACAGGCGAGAAAAAACCGATAACCGATTTTTATCATCAGTCGGCGATTG
CCCTTGCAGGCATTGGCTATCCGTCTCGTTTTTTTATGATGTTGCAAGAGCTTGGCATTC
AACTTAAAGAAAGTTATGGCTTTGCTGATCATCAACCTTACGCGTTAAACATAATCGAAC
CTTTACAGAAAGACGGCTTACCGCTATTAATGACCGAAAAAGATGCGGTAAAATGCCGTA
GTTTTGCTCAACCAAATTGGTGGTATGTGCCTGTTTCTGCAAAATTTTCAGCACAAGATA
CCGCTTGTTTATTAGAACCCGTCCTTGAATTAGTGAGAAAACAGAATGAACGAAAAACTG
CTTAATACGATCGCTTGCCCAATCACTCAGACCAAATTAGAGTGGGATAAAGAAAACAAC
CGTTTAATTAGCCGTTCGGCGAATGTTTATTATCCGATTGAAAATGGCATTCCTGTGTTG
TTGCCAGAGAAAGCGGAGAAGCTATAAAGATATACAAACTGTAAGCCAGTTAATCCCAGA
TTTATAACATGATACTCAACCCAAACAGCAAATTTGTTATCAATGCCAACCCTGCCATTT
GTCCAAGGATAGGGCGAAGTTCTGTTGGGTGTTTGTGGAGGTAAACAAATAAACCGTGTT
TGACTAGTAAAGGGATTGCTAATAAGTATAGGAAATTGTACCAATGAGCAAAATTCGTCA
GAGTGAATAAAAGATAGGATAGTACAGCTAAACTGAGTAAAAGAAGATGATAACGGCGTC
CATTCTGGCTACCGATACGGACAATAAGGGTATTTTTACCCGCTTGTTTATCTTGCTCAA
TATCGCGTAAGTTATTGATATTTAATACTGCCACAGATAATAGACCACAGCCGAAAGCGG
GAAGTAATAGATCAAACTGTAGGGTATGGACTTGTAAGTAGAATGTACCTAAAACAGCTA
AAAATCCAAAGAAAATGAGTACGGAAATATCGCCTAATCCTAAATAGCCATAAGGTTTTT
TTCCTACGGTGTAAGTAATTGCTGCGACAATCGCTAAAATGCCAAGTAGCGCAAAAACAA
TAAGATCTTGCCAACTTTGATAAGCATAACCAATCAATACACTTCCAGATATAAAAGATA
ATACAGCAACAAAAATCAAGGCTGTTTTCAACTGTTGTCCCGAAATCTCACCCTGTTGAA
TTGCTCGTAAAGGGCCGATCCGCTGTTCCGTATCAGATCCTTTGATGTGATCACCATAAT
CATTAGCAAAGTTAGACAAAATTTGTAACAAAATCGTTGTGATAAAAGCCAGTAGGGTGG
TTAGCCAATCAAATTTTCCTTGCCAAAAAGCTAACGCAGAACCAACCAAAATAGAAGCTA
ATGCAAGCGGTAAGGTTTTTGGGCGAGCCGTTGAAAGCCAAATAGAGAACATAGAACCTT
TATTCATATCAATAAATTAGTCACTTTAATGAAGTTTTTCTTTTAAAACTGTGTATTTTA
TTACAAAATGTTCTTATATGTTTTGATTTTTAACAGAAAATTTGCCTTTTTATGACAAAT
CCGTCCTCTTTAACCCTTTCTCCCATTGGAACGATACAAACACCTTATGGGGAAAAATTT
GCCGTTCCTCGTCAGCCCAATTTAGTCCGTGAAGGGCGAGGTATTTTGCGTTTGTTGCCA
CCTTATAATACGCCTGATGCAGTACGAGGTTTGGAACAATTTAGCCATCTTTGGCTTATT
TTTCAATTTCATCAAATTCCTGAGCGAGAGTGGCACGCTACTGTTCGTCCTCCCCGCTTG
GGTGGGAATGAGCGTGTTGGTGTATTTGCCAGCCGAGCGACACATCGCCCAAATCCGTTA
GGTTTATCGAAGGTGGCATTAGATCGTATTGAAGTTAAAGAGGGCGAGGTTTATTTACAT
TTAGGCAGCGTTGATTTAGTCGATGGCACACCGATTTTGGATATTAAACCTTACGTTGCT
TATGCTGATAGTGAACCGAATGCGTTATCGGGGTTTGCTCAAGATAAACCTGAGGTGAAA
TTGCAAGTGCTTTTGACTGAGCAAGCATTACAAGCGGTCAAATCTTGTCAGAACTTTGCG
AAATTTGGCATTGAAGATCCTGTGCAATTTTTATGTGATGTGGTTGCACAAGACCCTCGA
CCCGCATATCAGCAAAGTAAACCAAGTGAGCGAATTTATGGTATGCACTTGGCTGGCTAT
AACGTGACTTGGCAGATAGATAAGGTGCGACAGGATCTTGCACATATTTTAAACATTGAA
CTAATCAAGAGAAATACGTTCTAAGTGGTGTTTTACGCCCTGATATAAAAGGAATAGAGA
ATGACATTGAAAAAATATTTAGCCATTTTACCGCTTGTATTTACCTCATTGGCTGTATCG
GCAGAGCCAAATACCTTTGATACCAACTCGACTTTCCAGTTTTCAACGCAAGTAAGTCGT
GAGGTGGATAAAGATCTGATGAAAGCTGAGGTATATAGCAGAATGTCAGGTAAAAACCTG
AATGAACTGAAAAAGCAAGTTTCTGCTCATCTCAATCAGGTGATTGAATTAGCGAAACAA
GATAAAAGCATTGAGTTATCTACAGATGGCATTAGTAACTATCCAGAATACGATAATAAA
GGTAAGGTGACAGGCTGGTTCGCAGAAGGTCGCATTCAGTTGAAAAGTAAAAATTTTGAC
GCTATGGCAAAGGTGCTTGAGAATTTAGGCGATGATGTGGCGATTGGTCAAATTCATTTT
AGTGTGTCGCCTGAAAAATTAGCTTCTCTTGAAGATGAAATGACGTTAGACATTATTGCT
CAGTTTCAGCGCAAAGCCGAAGTTATTCAAAAAGGGCTAAATGCGAAACGTTATATTATT
AGTAATGTTCAGTTAGAAACCCCTAACGGACAGGAACATCATAGCCGTCCAATCGCACTA
AGAGCCGCAAGTTATGCGAAAGAGGCAGATGTGGATATTCCACTTGAGACAGGCAAAGCC
ACTATTTCTGCGTTTGCTTCGGGGCAGGTGAAATTTGAAAAGTAAGGGCTTGAAATGAAG
AAATGGATTAAGTTACTCGGTCTTACTTTACTTTGCACTTCGGTAAGTGGCTGTTTAGTC
ACTTCTGTTGTTGGTGGTGTTGTTGGAACTGCCGTTGATGTGGTTGATGCGGTGACACCT
GATATTGTGGATTAATTTCAAAATTTGACCGCTTGTAAGAATAAGCGGTCATTTTGTTAC
TAACATTTGCAAATCCTCTATAACAAGCTACAATGCCTAGAACTTTTTACCCAATAAAAT
AAGGATACTTAAATGAAAATTACCAAAAATGTTGTGCCTAGCATTGCATACCAAGTTCGT
ACTCAAGATGGCGTATTAGTTGATGAGGCACCAGTTGAGCAACCATTAGAATATTTACAC
GGTCACAATAACCTTGTTATTGGTTTAGAAAATGCGTTAGAAGGTAAAGCGGTTGGTGAT
ACCTTTGAAGTGCGTGTTAAACCAGAAGAAGCCTATGGCGAATACAATGAAAATATGGTG
CAACGTGTGCCAAAAGATGTGTTTATGGGCGTTGATGAATTAGAAGTGGGTATGCGTTTT
ATCGCCGACACAGATTTAGGTCCATTACCTGTGGTGATCACGGAAGTTGATGGCGATGAA
GTGGTTGTTGATGGTAACCATATGTTAGCTGGTCAAGAGTTATTATTCTCTGTGGAAGTG
GTTGCAACTCGTGAAGCGACATTAGAAGAAATTGCTCACGGTCACGTTCATCAAGAAGGT
GGTTGCTGTGGTCACGATCACGATGAAGATCACGGTTGCTGTGGCGGTCATCACGACCAC
GATCATCACCATCACGGACACGGCGGTTGTGGTTGCAACCACTAATTAAAGGTTGGTTGA
ACGATGAGTGATACCCCATTACAATCAGGCACGGATTACCTCCGTGCCATTTTAAGCTCT
AAAATCTACGATCTTGCCCAAGTCACGCCATTACAAAAAATGGAAAAGCTCTCAGAGCGT
TTGGGTAATCATATTTCCATTAAACGTGAAGATCGCCAGCCAGTGCATAGTTTTAAACTG
CGTGGGGCTTATGCGATGATTTCTAATCTCTCTCCAGCTCAGAAAAATGCAGGGGTGATT
GCGGCTTCTGCTGGTAATCACGCTCAAGGTGTTGCTTTGTCTGCGAAACATCTCGGTTTG
CGAGCGTTAATTGTGATGCCACAAAATACGCCGTCGATCAAAGTTGATGCCGTACGTGGT
TTTGGTGGGGAAGTGTTGCTCCATGGAGCAAATTTTGATGAAGCCAAAGCCAAAGCGATT
GAGCTTTCCCAAGAGCTGAATATGACCTTTGTTCACCCGTTCGATCACCCGCTAGTGATT
GCAGGACAAGGCTCTATCGGTATGGAATTATTACAACAAAATGCCGATCTGAACTATATT
TTTGTTCCTGTCGGTGGCGGTGGTTTGATTGCGGGTATTGCTGTGCTGATTAAGCAATTG
ATGCCTGAAATTAAAGTCATTGGGGTTGAGTCTAAAGATTCCGCTTGTCTATTTTATGCC
TTGCAAGCAGGGCAACCAGTTGATTTAGAACGTGTGGGGTTATTTGCTGATGGTGTTGCG
GTTAAACGTATTGGCGATGAAACATTCCGTTTGTGTCAGAAGTATGTTGATGATGTTGTG
TTAGTCGATAACGATGAAATCTGTGCGGCATTGAAAGATGTGTTTGAGAATGTGCGTGCG
GTGGCAGAGCCGTCAGGGGCATTATCTTTAGCGGGACTGAAAAAATATGTGGCTCAACAC
AATCTTGAAGGTAAAAATCTCGCCTGTATTTTATCGGGGGCAAACCTTAACTTCCACACA
CTACGTTATGTGTCAGAGCGTTGTGAAATCGGCGAAAAACACGAAGCACTCTTAGCCGTT
TCTATTCCTGAACAAAAAGGCGCTTTTCTCAAGTTCTGTCAAATTATTGGTAATCGTGCG
GTCACAGAATTTAACTATCGTCACGCAGACGATCAGCAAGCCTGTATCTTTGTGGGCGTG
CGTATTAGTGGGAATGCTGAAAAATTAGAGATCATTAAAGATTTACAACAAAATGGCTAT
CCAGTTACCGATTTATCCGATGATGACATCGCGAAAACCCACATTCGTTATATGGTCGGC
GGTCGCCCAAGTTCTATTCAGCAAGAAGAATTATACAGTTTTGAGTTCCCTGAGCAGAAA
GGGGCGTTGTTGAAGTTCTTACAAACGTTAATTGATTGGGATATTTCACTGTTCCACTAC
CGAGCTCACGGTGCAGATTATGGTGACATCTTGGCTGCATTTGTTGTGAACGGCAGTGAA
AAAGAGGCATTTAAACAAGATTTAGACCGATTAGGTTATCGCTATCAAGATGTTAATGAT
AGTCCAGCATATCAATATTTTTTAAGGTAATTATTTATGGCAGAACGTAAATATTTTGGC
ACCGATGGGGTGCGTGGCAAAGTAGGGCAATTTCCGATTACGCCTGATTTTGCATTGAAA
TTGGGTTGGGCAGCAGGTAAAGTGCTTGCTACTCAAGGCTCTAAACAAGTATTAATTGGT
AAAGATACTCGTATTTCAGGTTATATGCTTGAGTCTGCACTTGAATCTGGCTTGGCAGCG
GCAGGTTTATCCGCCGCCTTTACAGGCCCGATGCCAACCCCTGCGATTGCCTACTTAACT
CGTACATTTCGTGCAGAAGCAGGGATTGTAATTTCAGCATCTCACAACCCTTATGATGAT
AATGGGATCAAATTTTTCTCTGCAATCGGTGAAAAATTACCAGATGAAGTCGAAGAAGCG
ATTGAAGCAATGCTTGATCAGCCGATGGATTGCGTGGCTTCAGCTGAATTAGGTCGTGCA
AGTCGTATTAATGATGCGGCAGGACGTTACATTGAATTTTGTAAAAGTACTTTCCCATCA
CATTTAAGCCTAGATGGTTATAAGATCGTGGTGGATTGTGCAAATGGTGCAACTTACCAT
ATTGCTCCAAACGTAATGCGTGAGTTAGGTGCAGAAGTGATCGAAATTGGCACACACCCA
AATGGTTTGAACATCAATGAGAAATGCGGTGCAACGGACATTAAAGCCTTGCAACAAATG
GTAGTCGAAGCTGGTGCAGATGTCGGTTTAGCTTACGATGGCGACGGTGACCGCTTAATT
ATGGTCGATCACTTAGGCAACAAGGTTGATGGTGACCAAATTCTCTTTATTATTGCTCGT
GAAGCATTACGTTCAGGCAAATTACACGGCGGTGTCGTTGGTACATTAATGAGTAATATG
AGCCTTGAACTTGCCTTAAAAGAGTTAGCTATTCCGTTTGCACGAGCAAATGTAGGCGAC
CGCTATGTACTTGAAGTCTTAAAAGAAAAAGGCTGGAAGCTCGGTGGTGAAAACTCAGGG
CATATTATCGTGTTAGACAAAAATACTACTGGTGACGGTATTGTCGCCTCACTCGAAGTA
TTGGCTGCAATGGTATCACATAAATTAAGCCTAAATGATCTAGCTAAAGCTGTGCCGTTA
TTCCCACAAGTGTTGATCAATGTTCGTTTTGCAGGTGGTGCAAATCCATTAGACAGTGAT
GAAGTTAAAGCTGTTGCAAAAGATGTTGAACAACGTTTAGCTGGCAAAGGTCGTATCTTA
CTGCGTAAATCAGGTACAGAACCGCTAATTCGTGTGATGGTGGAGTGCGAAGATGGGGCT
TTAGCACAAAGTTGTGCGGAAGAGATTGCAGAAGCGGTGAAACGTAACTAATCGCAAGCG
GTAAGATTTCAACAAAATTTTGTAAGGATCTTACCGCTTGTTCTTTTTTAGACTATAATA
GCGCAAACGTTTGCTTTAAGGAGAACGCTATGGATCAACTTGAGATGAAAAAAATTGCAG
CTCGTGCAGCTTTGCAATATGTTAAACCTGACACTATTGTTGGTGTGGGAAGTGGCTCAA
CTGTAAACTGTTTTATTGATGCCTTAGGTGAAATGGCAGATAAAATCAAAGGGGCAGTCG
CAGCTTCAAAAGCTTCAGAAGAACGTTTAAGAGCGTTAGGCATTGAAGTATTTAGTGCTA
ATGAGGTGACTGAGCTTGATGTTTATATTGACGGTGCAGATGAAATTACTCCGCAAGGCT
ATATGATTAAAGGCGGAGGGGCAGCATTAACGCGTGAAAAAATTGTGAGTTCACTTGCAA
AAAAATTCATCTGTATTGTTGATGCAAGTAAGCAAGTAGATGTGTTAGGCTCTACTTTCG
CTCTGCCTGTTGAGGTGATCCCGATGGCTCGTTCTTATGTTGCTCGTCAATTAGTAGCCT
TAGGGGGATCGCCCGAATACCGTGAAAGCGTTGTAACAGATAATGGCAATGTGATTTTAG
ATGTGTATAACTTCAAAATTTTTGAGCCATTAAAAATGGAACATACCATCAATAATATCG
CAGGCGTTGTTACTAACGGGATTTTTGCACAACGTTATGCGAATGTGACCATCGTAGGTA
CGCCTGATGGTGCAAAAATTATTGAATAAGAAAAATCACTACGGAGGGTTGGGGGTTGCT
ACTCAACTCTCTTCTGTATAAGGAAGGCAATATGACAACCAAAGTTTCTTTAGATAAATC
TAAAATTAAATTTTTACTGCTGGAAGGCGTTCATCAAAATGCAATTGATGTTCTGAAAAA
TGCAGGCTATACCAACATTGAATACCATAAAAAAGCTCTTGATGGTCAAGAGCTAATTGA
TGCGATCAAAGATGCTCATTTTGTTGGTATCCGTTCGCGTACTTTTATAACAGATGAAGT
CTTACAACAAGCTCAAAAATTAGTAGCTATTGGTTGTTATTGTATTGGAACCAATCAAGT
TGATTTAGATGCGGCAAAACGTCGTGGGATCCCTGTGTTTAATGCACCTTTCTCAAATAC
TCGTTCTGTTGCAGAATTGGTGTTAGGTGAAATCATCGTGTTAATGCGTCAAGTGCCAAA
AGCAAATGCGGAAGTACATCGTGGTATTTGGAATAAATCTGCCGCTGGTTCAAACGAAGT
GCGTGGTAAAAAATTAGGGATTATCGGCTACGGGCATATTGGTTCGCAGTTAAGCATTAT
TGCCGAGTCTATCGGTATGCAAGTGTATTTTTATGATATTGAAAATAAACTACCGCTTGG
AAATGCTCAACAAGTTGCTAGCCTTGAAGAACTACTTTCAACCTGTGATGCGATTTCATT
ACACGTTCCTGAAAATGCTTCAACAAAAAATTTAATTGACGCAAAACGTTTAGCCCAGAT
GAAAGAAGGTGCAGTATTAGTGAATGCAGCGCGAGGAACTGTGGTAGATATTGATGCCTT
AGTTGAAGTATTAAAAACAGACAAATTGCGTGGCGCAGCCCTTGATGTGTTCCCTGAAGA
GCCAGCTTCTGCAAGCGATCCGTTTGAGTCTCCACTTTGCGAATTTGATAATGTGATTTT
AACCCCACACATTGGCGGTTCTACATCAGAAGCACAAGAAAATATTGGCACTGAAGTCTC
AAGTAAATTTGTAAAATATTCTGATAATGGCTCTACATTATCAGCGGTCAATTTCCCAGA
AGTTTCCTTGCCTGAACATAAAGGCACAAAACGCTTATTGCATATCCACGAAAACCGCCC
AGGTATTTTAAATCAACTCAATAAAGTCTTCGTTGATGCGAATGTGAATATTGCCGCAGA
ATATCTACAAACTGATCCGACTATTGGTTATGTAGTTATCGACGTTGAAACCGAACAGAC
TGGCGAGGCATTAAAATGTTTGAAAGAGATTGATGGAACGATTAGGGCTAGGGTTTTATA
CTAGCTGTTGTTTCCCCTCTAAAAGTTGAAAGAAAAATGACTTTTGGAGGGGAATTTGGC
TAGGCATAGTAGACAAAAAAAGGGCATAGCAACCATTTTGTCTACTATGCCTAAAATCAT
TAAGCGTTTTTACCTTGATGCTCTTTTGCCGCTTTCACAAATCCTTCAAATAACGGATGT
CCGTCACGTGGAGTAGAAGTAAATTCTGGGTGGAATTGTGCTGCGATAAACCAAGGGTGG
TTTGGCACTTCGATGATTTCGACTAATTTACGATCTGCCGATAAACCGCTCACTTTCAAG
CCTGCTGCTTCAATTTGTGGAAGTAATGTATTGTTTACTTCATAGCGGTGACGATGACGT
TCAACGATCGTTTCAGTCCCATACACGTCGCGTGCTTTTGTGCCTTCGATTAAGTGGCAT
TGCTGAGCACCTAAACGCATTGTGCCGCCTAAATCTGATTCATCTGAGCGAGTCTCAACA
TTCCCTGATTCATCTTGCCATTCGGTAATTAAACCCACGACAGGTTGTCGACAGTGTTTA
TCAAATTCTGATGAGTTCGCTTGAGTTAAACCTGCAACATTACGAGCATATTCAATTAAT
GCAATCTGCATACCTAAACAAATACCCAAGTATGGAATTTTATTTTCACGAGCATACTGT
GCGGTACGGATTTTCCCTTCCACACCACGATAGCCAAAACCGCCAGGGACTAAAATCGCA
TCAACCCCTTGTAACACTTCAACACCTTTGGTTTCTACATCTTGTGAATCAATATATTTA
ATGTTCACCGTTAAACGATTTTTCAAGCCTGCGTGTTTTAATGCTTCATTGACCGATTTG
TAAGCATCTGGTAACTCAACATATTTACCGACCATACCGATAGTCACTTCACCCGTTGGG
TTTGCTTGTTGGTACAGCACTTGTTCCCATTCAGATAAATCTGCTTCTTTGCAAGTTAAG
CGGAAGCGATCACAAATGAAATCGTCTAAACCTTGCGATTTTAATAACGCTGGAATACGG
TAGATGGAATCAACATCTTTGAGAGAAATAACCGCACGCTCAGGCACGTTACAGAATAAA
GCGATTTTTGCTCGCTCATTTGCTGGGATCATACGATCTGAACGGCAGATCAACACATCA
GGTTGAATACCGATAGAAAGCAACTCTTTCACTGAGTGCTGTGTTGGCTTAGTTTTCACT
TCACCTGCCGTTGGGATATATGGCACAAGGGTTAAGTGCATAAACAATGTTTTTTCACGC
CCCACATCAACGGCTAATTGACGTAATGCTTCTAAGAACGGCAGTGATTCAATATCGCCT
ACAGTGCCACCCACTTCAACGATTGCAACATCGTGACCTTTACCACCTTCAATCACTCGT
GCTTTGATTTCGTTCGTAATATGTGGAATAACTTGGATCGTCGCACCTAAATAGTCTCCA
CGACGCTCTTTACGCAAAACTTCTGAGTAGATCTTACCGCTTGTAAAGTTGTTCGCTTTG
GTCATTTTGGTACGGATAAAACGCTCATAGTGACCTAAGTCTAAATCCGTTTCTGCACCG
TCTTGAGTTACGAACACTTCACCGTGTTGCGTTGGACTCATTGTACCTGGATCGACATTG
ATATAAGGATCGAGCTTCATAATAGTGACATCTAAGCCACGAGCTTCAAGAATTGATGCT
AACGACGCAGCCGCAATGCCTTTTCCTAGAGAAGAAACAACGCCACCCGTCACGAAAATA
TAATTCGTTGCCATTTTGTCTGCCTTTTATGTGATAAATAGAGCTGAAATTCGGAATGGA
ATAAACCATCAGGACGGGAGCGTAGTTTACAGCAAAACGTCCTGATAGGCTAGTAAGAAA
TTATTTATAAAGAAATATCCCGTCTTCCTACAAATGAATGAGAAAGGCTTGTTCCGTCAA
CCATTTCTAATTCACTTCCGACAGGAATACCGTGTGCAATACGAGTAACTTTAATATTGT
GAATAGAACACATCTCAGCGATATAATTTGCGGTTGCATCCCCCTCAATCGTTGGATTGG
TTGCCAGAATCACTTCTTGAAAAGATTCTTCTTCTAAGCGTTTCTGTAATAAATCTAAAC
CAATTTCACGAGGTCCTATTCCATCTAAAGGAGATAGATGTCCCATTAATACGAAATAAC
GCCCTGAAAATTGCCCAGTTTGTTCAATCGCTTGAATATCTGCAGGCATTTCAACCACAC
AAAGTTGTCCGCTGATTTGGCGGCGGTAGTTTTGGCAGATAGCACACTCATCTTCTTCAG
TAAAAGTTCGGCAAGATTTGCAATGTCCAATGTGAGTCATTGCTTCGCTCAATGCTTTAG
CTAAATTCACACCGCCTGAGCGGTTACGCTGTAAAAGATGATACGCCATACGTTGTGCAG
ATTTTGGGCCGACTCCAGGCAATACACGCAGGGCTTCCATAAGATTTTCAAGTAAAGGGC
TACTTTGCATAAGTGATATGATATAAATAGTAGCAGGGGCAATTTGCCCCTACTTTTAAA
CTGATTAACTAGATAATTAGAATGGGAACTTCATTCCTGGTGGTAATTGCATACCCGCAG
TAACACTTGCCATTTTCTCTTTTTGCATTTCATCAGCACGGCGAACCGCGTCGTTGAATG
CAGCAGCAACTAAATCTTCCACCATTTCTTTATCATCTTCCATTAACGATGGATCGATTT
CGATACGACGACAATTATGCGCACCATTAATTGTCACCTTCACCAAGCCAGCTCCTGATT
CGCCAGTTACTTCTAATTGTGCAATCTCTTCTTGCATTTTTTGCATACGCTCTTGCATTT
GCTGAGCTTGTTTCATTAAGCCGCCCAAGCCACCTTTTCCAAACATGTTATGACCCCATT
AGATATTAATAAAAGAATAATTAACATTCTACTGAAGCAGTTTAGTCGGCGCAAGTGATA
AAATTGGCTCTCAGCTTTCTATTGTTTTAATAGCTTAGTATGGATAGAATCCAGCAACTT
CTCTAAAACTTTTCTAAAAATCATTATGTTTAAACTCAAATCTGCCTTAATTAGACCAGT
ACAACGTATTAATAACGCCAAACTGACTTTTGATGAAACAATAGTTGTTTTAGTTAATAA
ACCTTACGGGGTCCTATCTCAATTTACTAACAATCAGGCATGCAAAACCCTGAAAGAATT
TATTTCTATTCCAAATGTCTATCCTATTGGACGTTTAGATAAAGATAGCGAAGGTCTATT
ATTACTGACTAATAATGGTCAAATTCAACATCGTTTAGCAAACCCTAAGTTTGAAAAAGA
AAAAACATATTGGGTTCAGATTGAGGGCATTCCTCAACCAGAAGATCTTAATAGATTAGC
TAGTGGTGTAATATTAAAGGATGGCTTAACAAAGCCAGCTAAAGTTAAAATTATCCCAGA
TCCTCATTTTAAATGGCAAAGTGCCCCCAAAATTCGAGAAAGAAAAAATATTCCTACCTC
ATGGATTGAACTAAAAATTGTTGAGGGTAAAAATCGCCAAGTAAGGAGAATGACTGCTCA
TATCGGATTTCCAACATTAAGATTAGTTAGGGTTGGAGTCAGTTACTTCAAACTAGGTTC
TCTGGCTCCTGGAGAATATTTAATTTTAGATAATATTCAAAAGAAGCTCTTATTTAAAAA
ATTAAAATTGAGAACAGTAAATCATTAAATTTTAATTAAAATTTGTACTATATTAGAATA
TAATCAACAAAAATTCATAACAAGGATAACATATGGCAATTTTAGTAACAGGCGGAGCTG
GCTATATCGGCTCACATACCGTAGTAGAATTATTAAATCAAGGCAAAGAGATTGTGGTGT
TAGATAACTTATCTAATTCATCTGAAATCTCTTTAGAGCGTGTTAAGCAGATCACAGGAA
AATCCGTTCGCTTTTATCAAGGCGATATTTTAGATCGTGAGATGTTACGCCGCATTTTCG
CAGAAAATCAGATTGACTCTGTTATTCACTTTGCAGGCTTGAAAGCCGTAGGCGAAAGTG
TTCGAGAGCCGTTGCGTTACTACCAAAACAATGTGACAGGTTCAATTGTGTTGGTGGAAG
AGATGTTAAAAGCCAATGTCAATACGATTGTGTTTAGTTCATCAGCAACGGTTTATGGCG
ATCCGAAAGAAATTCCGATTACGGAAGCTTGTGAAGTCGGTGGAACAACCAACCCTTATG
GCACATCAAAATATATGGTAGAGCGTATCCTAGAAGATACAGCGAAAGCCTTCCCACAAT
TTAGTGCAGTCGTACTACGCTACTTCAATCCTGTTGGAGCTCACGCAAGCGGTCTGATTG
GCGAAGATCCTAACGGTATTCCAAATAACTTATTACCTTATATCAGCCAAGTTGCCGTAG
GCAAATTGCAACAACTGTCTGTGTTTGGTTGTGATTATGAAACCCACGACGGCACTGGCG
TGCGTGATTATATTCACGTTGTTGATCTGGCAATTGGGCATTTAAAAGCGTTGGAAAAAC
ATCAAGATGATGCAGGTTTCCACGTCTATAATTTAGGTACAGGCACTGGCTATTCTGTGT
TAGATATGGTGAACGCCTTTGAACAAGCAAACGACATTAAAGTGCCTTATAAATTGGTTG
AACGTCGCCCTGGCGATATTGCGGTCTGTTACTCTAATCCACAAAAAGCTCTTGAACAGC
TAGGTTGGAAAACGCAATACGATTTAACGCAAATGATGAAAGACACTTGGAATTGGCAAA
AAAATAATCCAAATGGGTATAAGGGGTAAAAATGAGCGAGCAAGTAAAGGTTTCTCTTTG
GCGGCAAATTTTCAGTTACAAAATGTTGCTCTGCGTATTTACAGGGTTTACATCTGGCTT
GCCGTTATATTTTATCTATCAATTAATTCCAGCGTGGCTTCGCTCTGAACAGGTAGATTT
AAAAACCATTGGTTTTTTTGCTATCGTTGGTTTGCCTTACACTTGGAAATTTTTAGTTGC
TCCACTGTTTGACCGCTATTACCCAAATTTCCTTGGTCGTCGCCGTAGCTGGATGTTTTT
CACGCAGATAGCTCTATTGGGGTTAATTGCTTGCTTCGGCTTCTTCAATCCAGCACAAGA
TATTAAACCCGTAATGATGTTAGCCATTGCAGTTGCCTTTGTGTCTGCGGTACAAGATAT
TGTGGTTGATGCTTATCGCCGTGAAATTTTGTCTGATGAAGAACTGGGTTTAGGTAACTC
CATTCATATCAACGGCTATCGTATTGCAGGGTTAATTCCAGGTGGATTAGCGTTGATTGT
TTCTGACCACTATCCTTGGGAAACGGTCTTTTTGTTTACCGCACTCTTTATGATCCCAGG
GATTATTCTGAGTTTATTTTTAGCTAAAGAGCCAAAAATTTTACAAGATAACCGCAATCT
TCCTTTCCACGAAGCCTTTGTTATTCCATTTAAAGAGTTCTTCCAACGTAAAGGTTTATG
GGCTGCGATTGGTACACTCACTTTTATGTTGCTCTATAACTTAGGTGACTCCTTTGCGGC
TACTTTACAAAGTGCCTTTATTCTGGATATGGGCTTTAGTCGTACTGATTTAGGCACCGC
AGTCAAAATCAATGGGCTATGGGCTTCTATTGTGGCAGGTATGGTTGGTGGTGTGTTGAT
GTTGCGTATTGGCGTAAACCGATCTTTATGGATTTTCGGCGTATTCCAAATGCTAATGCT
ACTTGGTTTTGCGTGGCTTGCAAGTCACGGTAAGTTTGAAACCATAGGCACTTACGAACG
CTTTGCTTTATCTGCGGTCATTATTGGTGAATATATCGGAATTGGCTTAGGCACTGCTTG
CTTTGTTGCCTATATTTCTCGTGAAACAAACCCTCTTTATACTGCAACACAATTTGCGAT
TTTTACCAGTTTAACCGCGATTCCAAGTAAATTGATTGGTGCGACATCAGGGGCATTGGC
AGAGAGTGTTGGTTTCTACCATTTCTATTGGATATGCTTCTTTTTAGCAATTCCAGGAAT
GTTGTGCTTGTTTTGGGTAGCGCCTTGGAATGAAAAGAAATAGTACCCAGTTAACATATT
GTAAAATATAATCTCGTTACTTAATTCATACTAGGCGCTTTAAGCAGTTACTGTTATTAT
TACAGGCGGTGTTTTTTATATTATAGAGGAACTTTTTATGAACCAACTAGATGCTTTACG
TCAAATGACTGTTGTAGTTGCGGATACTGGTGATATTGATGCAATCAAAGCGTATCAACC
CGAAGATGCAACAACCAACCCATCATTAATTTTAAGTGCGTCTGCACTACCACAATATGC
TCCATTAATTGATGAAGCGATTGCTTATGCAAAAACAAAAAGCAACGATAAAGCACAGCA
ACTGATTGATGCGGAAGATAAATTAGCGGTAAATATCGGTTTAGAAATTTTAAAAGTGGT
GAAAGGTCGCATTTCAACAGAAGTGGATGCTCGCTACTCTTACGATACTGAAAAAACGAT
CGCAAAAGCACGCAAATTAATTGCTTTATATAATGAAGCAGGTATCAGCAACGACCGTAT
TTTAATTAAAATTGCTTCAACTTGGCAGGGTATCAAAGCGGCTGAGCAGTTAGAAAAAGA
AGGGATTAACTGTAACTTAACACTATTATTCTCACAAGCTCAAGCGCGTGCTTGTGCGGA
AGCTGGCGTTTACTTAATTTCGCCATTCGTAGGTCGTATCCTTGACTGGTACAAAGCAAA
TTCTGATAAGAAAGAGTATGCACCAGCAGAAGATCCAGGCGTGGTTTCAGTAACTTCAAT
CTATAACTACTACAAACAACACGGTTATAACACAGTGGTAATGGGTGCAAGTTTCCGTAA
CGCAGGCGAAATCACAGAATTAGCCGGTTGCGACCGCTTGACGATTGCACCAGCATTATT
AAAAGAGTTACAAGAAAGCGAAGCACCTTTAGTGCGTAAATTAGAGTACAAAGGTGAGGT
GAAAGCTCGTCCAGCACCAATGACTGAAGCTGAATTCTATTGGGAACATAACCAAGATGC
GATGGCAGTTGAAAAATTAGCGGAAGGTATCCGTAAATTTGCGATTGACCAAGAGAAATT
AGAAGCAATGCTTTTAGCGAAGTTCTAATTATTCTTTAGATTAACAGCCCCGAAATATCA
TCGGGGCTTTTATTTGATTCGATATGACAAATATGGTTCTCTCCAATTATCTGATAGGGG
AAAATGGTGGGGCAATGATATTCCTACGATTTTCGTTCCAATGAAAACCGATAACCTAAG
ATACACAAAAATGAGAAAACAGTGAGGAGCGATAAAATAGGCTATATGAGTTTATATCTT
TTACAAAATTTAACTACAACAAAATTATTAACAAATAGAGCTATTATCTCTATAAAGATT
TCCCTCTCTATCGTTGCCAGCTCTATACAACTTCTGTATAATCTTCACCCTTTTACAAGT
TCAGGATTTTGCAAAATTTGGAGTAAACAATGGCTCGTGTAACCGTTCAAGATGCAGTAG
AGAAAATTGGTAACCGCTTTGATTTGATTTTAACGGCAGCACGCCGTGCAAGACAGCTTC
AACTTCACACTCGTGAGCCGCTTGTGGCTGAAGAGGGCGATAAACCAACAGTTATCGCAT
TGCGTGAAATTGAAGAAGGTTTGATTAATAATCAAATTATGGATCAACAAGAGAAATTTG
ATGTAATCGCACAAGAAGTGGCAGAGAAAGAAGCTATTTCATTCTTGGCTGATGTGCAAG
CAAATTCATAATTAGATCAAATTTTGTTAAAAATGGACAATCAAAAGGGTAATTTGCCCT
TTTCATTGTCCATTTTTCGTTATACATTACGAAATCTCAGTTTTTGTTGTGTGAGGTGTA
AAGTGCAGTTATTTGAAAGTCTTAATACCATTATTCAAGGTTATTTACCTGCGGATCAAA
TTGATATTGTGAAGCGGGCATTTGTTGTGGCTCGTGATGCACACGAGGGGCAATTCCGTT
CAAGTGGCGAACCTTACATTACTCACCCTGTCGCTGTGGCGTGTATTATCGCCGAGATGA
AACTCGATCACGAAGCGGTAATGGCGGCACTTCTACACGATGTAATTGAAGATACACCTT
ACACCGAAGAACAGCTTGCCGCAGAGTTTGGCACAAGCACCGCAGAAATTGTGCAAGGTG
TATCAAAACTGGATAAATTAAAGTTCCGTACTCGCCAAGAAGCACAGGTAGAAAACTTCC
GAAAAATGATCTTGGCGATGACCAAAGATGTGCGAGTTGTATTGATTAAACTGGCTGACC
GTACCCACAATATGCAAACCCTTGGGGCATTGCGTCCAGATAAACGCCAACGTATTGCGA
AAGAAACCATTGAAATCTATACGCCGTTGGCTCACCGTTTAGGCATTGAACATATCAAAA
ATGAATTGGAAGATCTCTGTTTAGAAGCAATGTATCCTTATCGTTATAAGGTGTTAAAAG
CAGCAGTCGATATGGCTAGAGGAAGCCGTCAAGGGCTGATTGAACAAATTTCAAAGGAAA
TTCAAATTCGCCTTGATGAAGTAGGGATTAAAGCCCGTGTGTATGGTAAGGAACGCCATC
TCTATTATCTTTATGGACGTATGCTGCAAAAAGTACAACGTTTTAATTCTATTTTGGATA
TTTATTCTTTCCGAGTTGTTGTAGATAGTGTGGATAATTGCTATCGAGTATTAGGGCAGA
TGCATAGTCTATATAAACCTCGTCCTTTCCAACTAAAAGACTATATTGCGGTTCCTAAAA
CAAATGGCTATCAATCTTTACATACTTCAATGATTGGTCCTAAAGGTGTACCTGTTGATG
TATTAATTCGTACTGAAGAGATGGATCAAGCAGCTCGTTTTGGTGTTGCTGCATATTGGG
GCTATCAAGAACAAGCTAATATGAGTGTTCAACTCAGAACGCAACAATGGCTAAAAAGTA
TTGTGGAAATGCAACAAAATGTAGGAAATTCGGCAGAGTTTATCGAAAACGTTAAATCTG
ATCTGTTTTCAAGCGACATTTATGTCTTTACTCCGAAAGGTCGTATCGTACAGCTTCCAG
CCAATGCGACTGCAGTGGATTTTGCCTATGCGGTACATACTGATGTGGGCGACCGCTGTA
TTGGTGCAGTGGTCGATCATCAGCCGTACCCACTTTCTCAGCCGTTACAATCAGGGCAAA
CCATTGAAATTCAAACGGCAGAAAGTCCACGGTTAAATGCATTGTGGCTGAACTTTGTTG
TCACGGCAAAAGCACGCTCTTGTATTCGTAACACCTTAAAAAACCAGCAACGTACACAGG
CAATTTCTCTTGGAAGACGACAATTATTGCTCTCACTTAATACCTCTAATTTTGAACATC
TTGATCCCGTTGTAATTGAGGCACTGCTAACAGATCTACAATTATCCAATTTTGATGACC
TATTAGCCGAAATCGGTTTGGGTAATCAAATTAGTGGAGTGATTGCTCAACGCTTATCTA
GTAAGACCTTAGAAATTGATACAGACGGTAATCCTGAAAATAATCAATCTCTTGCAATTC
AAGGCGTAGATAGCGGTTTGATTAGCTTTGCGAAATGCTGTTTACCTGTCCCTGGTGATG
AAATTATTGCGCATATCAGTTCGGGCAAAGGGCTAATGGTTCACTGCTTAACGTGCCGCA
ATGTGAAAGAAGCTGCGACGGATCACCGTCACTATATGCCAGTAAGCTGGGAAATTGCTA
AAGATAAATCCGTTGAATTTGAAGCAGAAATCGTGGTTGATATTCTCAACCAACAAGGCA
TTCTAGCAGGGATTACTTCTACGATTGCCAAAATGAACAGCAATATCCTTGATATTCACA
GCCAACAGCGAGAAGGTGGTGTGTATCAAGTGAAATTATTGGTCAGCGTGAAAGACAGAA
CACATCTTACCGAGATTTTAACTAAACTTAGTCATCTTGTTGGGGTTGTCAAGGCAGTTA
GAGCAATGGCCTAACTTCAATCTAAGCAATATCCTCACGAGTTAATACAAGCGGATATAT
TCCTGCCTGTTCTTGCTTAAGATGGTGGACTAATGCGGTGATTTGTTGGCAAATATTGTC
TGTCACCGCATTGGCTTGAGCCATTTTCTCTTCTGTTACATTTTCAGGGTGTTTATTAAA
GAGAACTGCGTCAAGCAAACGTTCTGCGTGCATACCGTAACGGCAGTAATGTAATACGCC
CACTTCAGTAAATGCCGTTGCGACATAGCTGATTTTGGTCGTTGCAATGCCTAAAGCACC
ATCTTCACCGCCCAGTTCCCTAAATAGTTGATATTGTGGAAAACCGCCACAAGCAAGGAG
GAATGCACGGCGAAAGACCACATTTCCACCACAGGTCATTCGCATATGTTGCCACGCATA
CTCAAAATTAGGGTGAGAAGCATAGCGTTCTGCAATACCAACAGGCTTTAAGGCAAGGCG
AACTACCATTGCTTCAGGACGGAAATGGAAAATTGCTTCGGCAACTTGCAATGCCCCATT
TTCATAAGCATCATCGGCATCAAGAAAAGCGATAACCTCTGCATCACTTTGTAACGCCCC
CCAATTTCGAGCCTTTGCAACACCGCTATTTCGAGGCATCTGTTCAACTCTAATCTTATG
TGGAACTTGTGCTTCAAACTGTTTGGCAAGGGCAAAGGTGTTATCGGTAGAAGCATCATC
AATGATCCATAATGTGCCTAATTCAGCTTGGTTAAGCACACTTTGTACTGCTTGTTGAAG
GGTCTGTTCTGCGTTATAGCACGGGATAATCACATCGATCATTTAACGTTCCTCATTAAA
AGCAAAACCTTGAGGTGATACAGATAAAATAGATGCAGTTTTCCCCCAATCGCCAAGGAC
TATGCGAGTGAATGTGCGGTCAGATTTTGCAAAATTTTTACTAAAATGCACCGCTTGTCT
GTGAGTATGTCCGTGAATAAGCCATTCAGCGTGATAGTTATCCACAACTTGAGCAGTAAA
TTCAGGATTGACGTCCATAATTTCAGCCGACTTTTGTTGTTTGTCTGCACGGCTTTTAGC
TCGGATTTTTTGAGCGATATGAATACGCAGGTTGAGTGGTAAGCAGAGAAATAGCCATTG
TCGCCATTTTTGATGAACTTTTTGGCGGAATTGTTGATATTTAATATCATCAATACAAAG
AGTATCACCGTGACAAATTAAGGTTTTTTTACCATATAAATCAATCAGTTGATAATCAGG
TAATAAGGTCATTCCTGTGGCTTTAGCAAAAGCTTTACCAATCAGAAAGTCACGATTGCC
GTGAATAAAGTAGCACGGAATGCCTTGATCTGTAAGCTGACGAATGGCGTGTTTCACTTT
ATCAATTAAAGGCGATTGCTCATCATCACCAATCCAGAAATCAAACAGATCCCCTAAGAT
ATACACTGCTTCAGCAAGCGGTGCTTTTTCTGTCATAAATTGCAAAAACAGATCCGTCAA
TTCGGGTTGATTGTCGTTAAGATGAAGATCGGCGATAAAGTAGGTGGTCATTGCGATAAT
TCATTGGGGACACCAAGCGTGGTGTCCCTACAAGATGTAAAAATAAGGTGAATTGAAGAA
TGGTAGGGACGCCACGCTTGGCGTCCTTATTCATTATTTACTACTATCAAACCACCCACG
AATAAACTGCACAGACAAGAAGAACGTCAATGCAAAGAAAGCATATAAAATATAGCTTAC
CCACGGTTTTGATACGGTTTCGCTTTCAGCAAGTGGTTTAATTGACACGATATTTCTAAA
TTCATTCAACCAATTAATTCGCCAGCCGTAGTATTTAATTTGTACCATCTGTTTTTCGTT
CGCATAGGCTTGTGCTTTTGCTTGAATATCGGCAGAGCCAAATTTGAAATAGAGCGGTAA
TCCCCAGCCTGTATCTTCATTACGATACACCATTACCGCTTTGGTATCAGGGTGTTCGGT
GAAAAGAAAATACACATCACGCACTTCGCCATCTGCTGGATTTGATTTGCTGATTACCCC
ATCTTTATCCATACGACGTACTTCCATTCCTGTAACCATTGTTTGTTCATAGCTAGGAAA
TGCATAGTTGACTGCACCGACTAATACAATGTGTAACGAGAGTGAAACTAAAATTAGAAA
GTATTTAAACATTGCTCTCATAAAAAATCCTTATCCGAAAGTTCGGCATTAATATAACCA
TTAAATTTTAAACAATTTTCGCACGTTTTGCGTAGTAATGTTAGCAAATTCTTCTAAAGA
TACGCCTTTTAGTGTTGCCACATATTCACATACTTCTCGAACATAAGCCGGCTGGTTAGG
TTTACCACGATAAGGGATCGGGGCTAGATACGGAGAGTCGGTTTCGACTAACAGACGATC
AAGCGGTACTTTCCGCACCACATCTCGCAATTCTTCAGCATTACGGAAAGTAATAATCCC
TGAAATCGAGATATAAAAACCAATATCCAACGCACGCTTTGCCATTGCCCAATCTTCCGT
AAAGCAGTGCAATACACCACCACACTGCTCGGCATTCCCTTGTTCTAAAAACTGCATTGT
ATCTTCACGAGCAGAACGGGTATGGATCACTAACGGTTTCTGCACCTGTTTGGCAACTTC
GATATGTTGCTCAAACAACGATTGTTGTAGTGCTTTGGTTTCGGGCGTGTAGTGATAATC
TAACCCCGTTTCCCCCACAGCAACAACTCTAGGATCTTGCACCAATGCTACCAGTTTATC
ATAGTCAAACGGTTCATCTTCCACGTTCAACGGATGAACACCACAAGAGAGGGCCACTTC
ACTACGATGAGCAGTGAGTTGCTTCATCGCTTCAAAGCGACCAAGTGTCGTACAAATCGA
GATCATCTGCTGTACGCCACGCGCTTTGGCATTGTCGATCACTTCGTCCACATTTTTATG
GCGAGTTTCATAGTCTAACGAGTCTAAGTGACAATGTGAGTCAATAATAAATAAATTGTT
CAAGGTTATTCCTTTGTTATTTCCAATAAGATAAAGGGTAATATAAAAGTTTGTCGTTAT
CTGCATAAGATAAAAATCCATATTTTTGATAAAAAGCAGTGGCATTTTTATCTTTAGCAT
CTACGACTATCGCATAAGCAGCAATATCAGCATTGACTACTCGTAATATAGCATCAACTA
ACAGAAATCTTCCCAGCCCTTTGCCAATATACCTTTTATCTAATGCTAAACGACCAAGCC
GAATGACAGGAACGCTAGGATAACGGGGGAGTTTTTTCTGTTTCTCAACTGGAAGATCTT
TTAGTGAAATGCTAGAAGCAGCGAGAGTATAGTAACCTACTATAGTTTGATTTTCAGGAT
CAATTAACACAAAGCAATTTGTTACTCGTCTCTTGATGTCTTGAGAAACTTGCGTATAAA
AATAGCTATTTAGCTCTTCAGAAGAAGAGCTAAAGGTGTTTCTTGGAATAGTCAAATCCG
AAAATCGAATAAAAGAGAGTTTTGCAATATCCATCTATTTTTTACCAAAGATAGCTTGGT
AATCTTGCATTGCCTTGAGCATATTTTCGTTTGGTTGATGTGGCTCAAGTAATGCGTCTG
CCAAACGATGTTGATCTTCAAGTGATAAATGAATGATTTCCGAATCGGCAATCACCTTAC
GAGCGGCAGCTTGTAAATTCGTGATCATAAAATCGGTGAGCGTTATCCCTTCAATTTCTG
CAGCACGTTTAATTAAGGCGTAAGTATCTGGTTTTACTCGAGCAGCTAGACGGCTCGTTG
CCATTGTTGTCATAAAATCCCCCTGTTGTTTGAAATTGTACATCAGTTAGACGTACAAAA
TCAATTTTACGCCCTTTCCACCCCAAATGCCATCACTTGATCGATATTGTCAGCATTCAT
CGCAATCATCATTAAACGATCCACCCCCAAGGCGACGCCAGAGCAGTTTGGCATACCAGC
TTTTAACGCTTCAAGGAAACGACTGTCTAATTGCTGTGGCGGTAAACCCATCGATTCACG
CAACACATTATCTTGTTCAAAACGGCGAATTTGCTCTTTGGCATCACTGAGTTCGTGGAA
GCCGTTAGCGAGTTCCAACCCTTTGTAATAAAACTCAAAACGTTCCGCCACACGGTGATC
TTCCGTACTGATTTGAGCGAGTGCCGCTTGGGTTGCAGGGAAGTGATAAACTGCCGTTGG
ACGCTCTTTGCCAATATTCGCTTCGACCACTTCGCTAAATAAAAATTGCAGTAAAGTATC
ACGTTGTTCATCTTCATCACATTGTAAACCGTGTTCACGCGCTTTAGCCACCAGCTGGGC
TTTGGTCGCAGAGAGTGGATCTAAGCCAACGTAGGTCTGAAATACAAATTGATAACTAAA
GGATTCAGCAGGCTCACAATCTAAAATCTGTTGTAGCAGATCGTCCACTTCATTAATCAA
ACGGTACATATCAAAATGAGGACGATACCACTCTAACATCGTAAATTCAGGGTTATGGCG
TTTGCTGACTTCTTCATTGCGAAACACTCGACAGAGCTGAAAAATCGCCCCACTACCGCA
GGCAAGCAGGCGTTTCATATGATATTCAGGGCTAGTAATCAAGTGTAAGGTTTTCGCTTG
GCTTGAAAACGGCGATAAAAACTGAGTGCTAAAGGTTGAAAGATGTACGTCCGTCACGGA
AAACTCACTCATCGCAGGCGTTTCCACTTCCAACACCCCACGTTCCGTAAAAAATTGACG
GATTTCTGCCATAATTTTTGCTCGTTTCAATAAATGTTGAATAGAGGCTGATGGTTTCCA
GTCAGGCTGTTCTTGCAAATTTTCCATGAAATTGTACCGCTTGTAATAAAAGTGGGGCAT
TATAGCAGAGTAAGTAGAGCGTGTTGATCTTCTAAGCCCAAAAAACAAACGACATAGAAA
TTTGGTATAATTTAGTTCGCTAAAACCTAACCATCCCATACAAACTATGTCGCTTAGAAC
TATTTTAACAGATAATCTTTGGAAACGCCTAGCTTATTTACTCGACCGTACAGGACGTGT
TTATAATAAACTTGAACATCGTAATACAGTGGAAGGGATTTTATATCGCATTCGTACGGG
ATGCCCTTGGCGTGATTTACCTGCTGAATTTGGCTTGTGGAACACGATTTATCGTCGGTT
CAATCTTTGGTCTAAAAAGGGTGTTTGGCAAGAAGTGCTAAAATCATTTAGACAACATAT
TGATTCTGAATGGATTTTTATTAATCGCAGTGTCATCAAGGCTCACCAGCATTCAACAGG
CGCAAGCGGTCAAAATCCGCAAGCGATTGGTAAAAGTGTGGCAGGTAATAGCACAAAAAT
TCATTTAGCGGTAGATAGTTGTAGAAATCCTATTGATTTTGTTCTGACGGGGGGGAAGTT
CACGACAGTAAAGCTGCGTCTGAGCTTGAGGTATTGTTACCTGACAGTGAGACCATTGTT
GCAGACAGAGGTTATGATTGTGAAGCCTTCCGAGCACTTATTTTGACAACAAAAGCAGTT
CCAGTTATACCTCGCAGACGAAATTCAAAGGTGGGTAATCAGGATATAGACTGGTATTTA
TATCGTTATTGCCATTTAGTTGAAAATGCGTTTGCTTTTTTAAAACAATACCGAGCCATT
GCGACTCGGTACGATAAGTTAGCAAGAAATTATGCGGCATCGCTAGCAATGATTTGTTGT
ATTCTCTGGGGGAGATTGTTGTTTGGTTAAGATTTAAACTCAAAAGATCAACAGCCCCTA
GATGTTTGAATTTGACTATCTCTAAATAAGCCGTATATCAGGGCGAATAAAGATTCGCCC
CTCATATGATTATTCAATCACAATACGATCTCGGTTTTTTTCAAGTGTCGCTTTCCCGAT
ACCTGAAACTTCGGTGAGCTGCTCAACATTTAAAAACTTACCGTTTTTCTCACGATATTC
CACAATTGCCTGAGCCTTTTTCGCTCCAATACCGACTAACTTATCTTGGATTTCTGAGGC
TGTCGCAGTATTGATATTTACAACATTCGCATTTACTTTTTGTGTCGCTGCGACTTGTTG
CATCACTACCGGTGTATGTTCTGTTGACGTAGTTACTTTTTCTTCAGCAAATGTTGTTGC
AGAGAAAAGCCCAAATAAAAGACTGAATGTGTAACGAGAAAGTTTTTTCATAAATTACTC
CTTAAAGGTTGGTTTAAATTGCACGCATACCTTACAAATCAAACAAACAGCCTGCAATGA
GTAAAAATGTGTTTTTCGACGCAGATCGAAAAAATTGAAAAATCTTCTAGACAATACTGC
TATTTTTTTGTTTTAGTAAAAAGTTAGCAAAAATAGCCAGCTTATTGTGAAATTTTTCTG
AAAATCCATCAGAAATCCTTTAAAATAATACAATTTTTCCTTAAACTTAATCATTTGGGA
TACTCAAAATGAGCCAACAAAATTTACGTAAAGAACCTGTTTTTGGTGAGCCTAGCGCAG
TAAAAACAGAGAACGAAAATTCGGAAAGCAAATTAACTCTCTCAGCACATAAACTTACTA
AGAAGGTTAATTTTTCATTACATTCAACTAAATCGCCAGGACACACTTTTACTCCAGTAA
TGAAGCGTCCTGTAGGTGGTACTTTTTCTTTTGCTTCAATGGAAGAACAAAAAAATCAAC
AAGATTCAAAAGAGCGTACATTGGAGCAACAAAAAACATCTGCATTTATGTTTTCTCCTG
TTGTCACCACAACAGAGGAGCCATTATCTGAAGCACTCCAAAAGGAAACAGAAACAACAA
ATGCCGAGCAACCAGCAATGACTACTCAAACTATAGAGAGAATTCTGCCTAGTTCTCAAC
CTAATTTTCAAAAATCAATCGCAGAAAAGGTACCATTTCAATCTCGCCGATTACTTCTTG
TGGGAGCATTGGTATTGGCATCACTTTTGATTCTTTTCTTGTTAAAACCAAATACACCGG
AAACACTGGAACAATTGGAACAAGATAATACTCTACCTATTGAATTCCGCCCAGTTGATG
AAGCAGAAGCGAAGCGAGCAGAAGAAGCAAAAGCATTAACTATCCCACAAGCTCAAGTAG
AGCAAGCTCCCCCGATATCTCCCCCCGTAAACACCGTAGAAACAATACTGCCATTAACAA
CGGGAGGTTCGACAGTTTCATCTAACGTTGAAAATGCTTCTATTACGCCTATTTCTGTAA
CAAGTACAGAAATTACAAAGCCTACTGAGGAAGTCGTAACAAAACCAACAAGTAGCGGAA
GTGTGAGCTACCAGATGGAAGAAGAAAAATCAGAAGTAGAGAAAATTCAAGCTGAGAAAA
CTCAAGTAGAAAAAATTAAACCAGTTTCTGCTGTAACTCAAAAAGCAGAAGTCAACATAG
AAAAAGAACAGCCTGCTAAAACAAAAGTGGTAGTCGTAACTGCTAAACCTGTTGTTACAT
CAGCTTCATCTGGCTTTATTTCAAGCAAGACATTAACGATTCCAAAAGGTGTATCTTTAA
TGCAGGTTTTCCGTGACAATCATCTAAATATTTCAGATGTAAACGCTATGAGCAAAGCAA
ACAAAGCGGTCAGCAATCTCAAAGTCGGAGAAAAAGTAACTGTTCGATTAGACAAAAATA
GCCGTGTTGTTGAAATGAGAATAAATGCTGGAATTTATACTCGCCAATCAAATGGTACTT
ATATTTTTAAATAATAAATATTGAGGCAATAATATCATCATTGCCTCTCTCTATATTTAA
AAGGAGATACGAGATGATATCCATAATAGTGAGGAAGTATTCTTCAATATATGCAATGAT
AGCATTGCTCTCTGCTTGTATGGTACCTGCTGTATCACCTGTTTCTCAACTTGAAAAGTC
ATTAATACCAACAAAAAATACCCAAATGATTGTTAAAATTAATGAACGTATTTATTACGA
ATATCTATGTGATAATAAACAAATCGTTAGGGTACAGTATGACAATACAAAGAAAAATAG
AGCTGTTGATATTACTTTCCAGCAAAGTATCCATACGCTTTATTCAAGTGTGACGAAAAA
AAGCAAAAAATACAGCAATATCCGCTGGATATGGTCAGAAGATTTTGATGGCAAAGGCAC
ATTGCGAGATAACCGCAATAAAATCCTTGCCGAAAACTGCGTGAAGCAATAGGAAGCATA
ATGAATATTTTAGTTATTGCACCTTCTTGGGTTGGGGATATGATAATGTCCCACGCCCTT
TATCAACAGCTCAAAACCAACTATCCGAATTGCCAAATTGACGTGATGGCACCCGACTGG
TGTCGCCTATTACTTTCTCGTATGCCAGAAGTTCGCAAAGCGATTTCAATGCCAATCGGT
CACGGCTCGTTTGCGTTATGTAAGCGGTACAATTTAGGCAAAAATTTGCGAAATCAATAC
GATATGGCAATCGTTCTGCCTAATTCATTGAAATCTGCTTTTATCCCGCTATTTGCTAAA
ATTCCGCAACGTCGTGGCTGGAAAGGGGAAATGCGTTATGGCTTTCTCAACGATTTACGC
ACGAATAAAAACGACTATCCGATGATGGTACAACGTTATGTGGCACTTGCGTTTGAGCAA
GGTAAAATCCCGACAGCAGAAAACTTACCGATTGCTTATCCTTACTTACAAGTCGATAGC
GAGCAAATTGCACAAACCAAACAACATTTTGCTAAACAGTTTGAATATGCCGAAAACCGT
GAAGCAATTGGTTTCTGCCCAGGTGCAGAATTTGGACCTGCGAAACGTTATCCTCATTAC
CACTACGCAACACTGGCTCAAAAACTGATTGAGCAAGGTTATTCCGTACGTTTATTTGGT
TCAAAAAAAGATGAAGAAGCCGGGGAACAAATTCGCAATAGTTTGCCTGAAGCCTTACAA
CGCTACTGTATCAACCTTGCAGGACAAACGGATTTAAACCAAGCTGTTGATTTAATTGCT
GATTGCAAAGCCATTGTCAGCAACGACTCTGGACTAATGCACATTGCCGCTGCCCTTAAC
CGACCGCTTGTTGCTCTCTATGGTCCAACTAGCCCACAATATACGCCACCGCTCTCTAAA
TCTGCGGCAATTATCCGTTTGATTGAAGGCGGTTTAATTAAGATCCGCAAAGGCGAAGGG
CAAGACGGTTATCATCAAAGTTTGATCGATATTCAGCCTGAAATGGTACTGGACAAGTTA
AATAATAAGCTGTCAAAAAAAAGTTCACTTTAATTCTTTTCATAGACGTTTTTTATTTTA
TTTCCCTAGCTATTTAGATAAAATAATCGTCGTTTATTAGGTATAATCGTCCGACCTTCG
GAGTTGCAATGAAAAATATTTTAGTGATAAAGTCAAGTATTCTTGCGGATAAATCAAAAT
CTAATCAATTGGTTGATCACTTCAAGTCTCAAATTTCAGCTAATATTATAGAACACAACT
TAGGTGAAAATCCGCTCCCGTACTATGATATAAATGCTGTATTAGATATACGAGGAAAAT
CACAAGATGATACTCAATATAATGCTCTGACTCTTTCTAATAATCTGATCAATGAAGTAA
ATCAATGCGATCTCATTGTATTTGCTGTTCCTATGTATAATTTAGGTATACCAGCACAAC
TTAAGACATATCTAGACTATTTAACCCGTATTGGCGTAACTTTCCGTTATACAGAAAATG
GTCATGAAGGTTTAATTAAAGGTAAAAAAGCTATTGTTGTGCTTACTCACGGAGGAGTCT
ATAGGGATACGCCTACAGATTTAGCCAAAATGTATATGCATGCAGTTCTTAATTTTATTG
GTATTTTTGACATCGAGTTTGTTTACGCGGAAGGTCTTGGCTATGGAGTAGAAATTTCAG
ATAAAGCTCTTGAAGCGGCTAAAGTTGAACTGGATCGTATTGCTCAAACATTCTAATTTA
ATGATAAATACACCGTCTAATTAGGCGGTGTTTTTATATGTAACCGTTTGTCTTTTATCC
ATATCAAATAACTACGCAATATTTACAAATAATCATTTCAATCTTACTGCTTTTCAGTTA
GTCTACTACTGTCTATTTGTTTATCTTAACTATAAGGAAACTCACTATGGAAACTCTCTT
TCAAGTAGCTCAAAATTGGTTAGATCAAGATCCTGATTTAGAAACTCGTGCCGAGTTAGA
GCAATTAATTTCGCAAGCAAAAGCAAATGATGCGAAAGCTCAAGCTGAATTAGCTAACCG
TTTTGATGGACGTTTACAATTTGGTACTGCAGGCTTACGTGGTCGCTTACAAGCAGGTTC
AATGGGTATGAACCGTGTGCTTGTTGCTCAAGCTGCGGGTGGTTTAGCAGAATTTCTAAA
AGGCTATGACAAAGAGCCATCTATCGTGTTAGGTTATGATGGACGTAAAAATTCAGATGT
GTTTGCGCGTGATACTGCAGAAATTATGGCAGCAGCAGGCATTAAAACTTACCTTCTTCC
AAGAAAATTACCAACGCCAGTGCTTGCCTATGCAATCAAGTACTTTGACACTACCGCAGG
TGTAATGGTAACAGCAAGCCATAACCCACCTGAAGATAACGGCTATAAAGTTTACTTAGG
TAAAGCAAACGGCGGTGGTCAAATTGTATCGCCAGCAGACCAAGAAATTGCGGCTTGTAT
TGATAAAGTAGCTCAAGGCAGTATCAAAGACTTACCACGTAGCCAAAATTACACTGTATT
AGATGATGAAATTGTTGATGCCTATATTGCAAAAACGGCAAGCCTTGCTAAAGAGCCACA
AGTTGATATTAACTATGTTTATACGGCAATGCACGGCGTAGGTTATGAAGTATTGAGCAA
AACATTAGCCAAAGCAGGTTTACCGCAGCCATCTATCGTTGCTGAACAAGTATGGCCGGA
CGGCACATTCCCAACAGTAAACTTCCCGAACCCGGAAGAGAAAGGTGCATTAGATTTAGC
GATTAAAGTAGCTAAAGAGAGAAATGCGGAATTTATTATTGCGAACGACCCAGATGCAGA
CCGTTTGGCAGTGGCAGTACCAGATGCACAAGGTAACTGGAAACCTTTACATGGCAATGT
TATCGGTTGTTTCTTAGGTTGGTATTTAGCAAAACAATATCACGCACAAGGCAAAAAAGG
TATTTTAGCTTGTTCACTTGTTTCTTCCCCAGCACTTGCAGAAATTGCGAAGAAATATGG
CTTTGAGTCAGAAGAAACATTAACGGGCTTCAAATATATCGGTAAAGTAAACGGCTTATT
ATTCGGTTTTGAAGAAGCATTAGGCTACTTAGTTGATCCAGATAAAGTGCGTGATAAAGA
CGGTATCTCTGCAGCGATTATGTTCTTAGACCTAGTTCGCAATCTGAAAAAACAAGGTAA
AACCTTAGCAGATTATGCAGATGACTTTACTAAAGAGTTTGGTGCTTATGTAAGCGGTCA
GATCTCTATCCGTGTTGATGACTTATCAGCAATCGGCAAGTTAATGACAGCATTACGCAC
TAACCCACCAAGCGAAGTCGGTGGTTTCAAAGTAGCGACTTTCTTAGATCATACGAAAAC
AGATCGCCAAAGCGACATTTTAGTCTTTGTGCTTGAAAATGGCAGTCGCTTAATCGCTCG
TCCATCAGGTACAGAACCGAAAATCAAGTTCTACTTAGATGCTCGTGGAACTGATCCGAA
AAATGCAGAAGAAGTATTAGCACAGTTTGATGCAAGCGTGCGTGCAATTCTTCGTCAAGA
GCAGTATGGTAAACAAGATTGCTAGTTGATTAAAATGTTAAAGCCAGATAGATAGTAAAA
AGTGTTGGTTTTAGTTTTTCTATTACCGACACTTTTTATATTTCCGTTTAATATTCATTA
ATCACCTATCAAATGTAATTTTTATTAAGAAAATGATGAACAATAAATTCAATCCTAACC
CCCCTAGTTTTAAGTCAGTAAAAGCATGCCAACCTCTTAAATTTAAAACGAAAAAATCTT
CACTACAACAAGATTATGTTCAAACATCAAAAAATGAGCACTACAAAGACAAACCAAGTT
TATCGATTTATACAACTGAAGCTAACAAATCTAGTAAAGAGGGCTTTGTAAAAGTCAGTG
TAAAAGACAGAAACAAAGCTATAAAAAGTAAAAGTGGTGCCCTATCTCCAAGAGCACCAG
AAAAAATCCGTAATAATCGAGCCAGTGAAATGAAAGTTTATGGAGAACATGCTTGTTCTG
CTATTTTTCAACAACGCCCTGAAGCTATCGTTCGTTTATGGATTACCTCTGAGTGTGCCA
AAAAAACAGGAGCGTTATTAAGCTATCTTGCAGATCATAAAAAGGCATATCATTTAGTAG
ATACTGAAGAAATGCTGAGAGTTACAGGAACAGAGCATCACGGTGGCATGTGTTTATTAG
TAAAAAAATCTACACCATTCTCGTTAGAAGGCTATTTACAACTGGAACGACAACATGATT
GCTTAATACTATTAGATGGTGTAAATAATGCTCAAAATATAGGGGGAATTATACGTACTT
GTGCCTTTTATGGAATAAAAGGCATTATTGTAGAAAATAATGACATACTGAATTCAAGTA
ATGCTGCTCGTGTTGCTGAAGGCGGTCTAGAATTTGTGTATCCCTTAGAGACAAAACATA
AACACATTGCCTTAATGCAGTTACGTAAGGCTGGTTATCAAATTGTGCATTTAACTCGCC
AAAGGCAAGCGCCACATTTATCTAGAATAGTATTATCTAAAAAGATTGTATTTGTTTTAA
GTGAAGTTATATCAAATGAAGTTGAATATCCTGAAGATAGTATTGTTCAGCTCTCATTTG
CTAATTCTCTCAATAGTGGGCTGAATGTGGCTGTAAATGCAGGGATTTTATTAGCGCAAT
GGTATCAAAATCATATGTTATAGCGACTAAATGATTTTACTCTAAAGATAGTCAGAGATG
ATTATTTATACTTATGTTGAGTCTAAGCATTAATTATGTCTATTTGTTCACATAAACCTT
GCACTTTTCTGATCGGAACAGACCGCTTTTTTGCATTCTTTTTTTGATACGACGGAGCCA
TTGAGGTAAAATCCTGCCTTATTTTGTAACGAAAAGATAACGATAATGACAACGCAACTT
TCCTTAGAGCAAATTTTAACTCTCGTCAAAGCAGATATGCAGGCAGTCGATCAGGCTATT
CTTGCTCAAATTAATTCAGAGGTTGTTCTGATTAATCAACTTGGACATTACATTATTAGC
GGTGGCGGTAAGCGTATTCGCCCGTTGATTGCAGTATTGGCTGCAAATGCGGTTGGCTAT
AAAGGTCAAGAGCATATTACCTGTGCGGCTTTTGTTGAGTTTATTCATACGGCAACCTTG
CTACACGATGATGTCGTTGATGAGTCGGATATGCGTCGTGGGTGTGAAACGGCAAATGCC
CGTTTTGGTAATGCGGCAAGTGTGCTTGTGGGTGATTTTATCTATACCCGAGCGTTCCAA
ATGATGGCAAGTCTGCGTTCTCTTGATGTGTTACAAGTGATGTCTGATGCCACTAATGTG
ATTGCCGAAGGCGAAGTTCAGCAATTAATGAACGTCAATAATCCTGAAACTACCGAAGCA
AATTATATGCAAGTGATTTACAGTAAAACCGCTCGTCTGTTTGAAGCGGCAAGTCAATGC
TCTGCGATTGTTTCAGGTGCGGATCAAGCGACTGTGATTGCGATGCGTGATTATGGTCGT
TATCTTGGTACGGCATTCCAACTGGTTGATGATATTTTAGATTACAGTGCAAATGCTGAA
CAATTAGGCAAAAATATCGGTGATGATTTAGCCGAAGGTAAACCAACCTTGCCATTGCTA
CACGCAATGCGAAGCGGTAATCTGCAACAAGCAGCATTAATCCGTGAAGCGATTGAACAG
GGCGGAAAACGTGAAGCCCTAGACGAGATTTTAGCGATTATGGCGGAGCATAAATCCTTA
GATTACACAATGGAACGAGCAAAACAGGAAGCACAAAAAGCTGTTGATGCACTCGCCATT
TTGCCAGAAAGTGAATATAAACAAGCGTTGATCTCATTGGCGTATTTGTCGGTGGATCGC
TCTTATTAAACAATTTTGTAGGGACACACTGCGTGTGTCCGCAAAATAAACCATATCTCA
TTTTTACAACGGACACACGCAGTGTGTCCCTACGTTTTATATATTAACAATGACAGAACA
AACCAACCAACCCCAAGAACACAAAGAAGCGTTACAACAAAAACGCAAATTAACCCGTAA
AGGCAAAGATCCGAATGCTCCTTTTGTGCGTGAGAAACTAGAATTGCCAAATGGACACAA
CAAGCTCTTATTACACTCTTGCTGCGCGCCTTGTTCAGGTGAAGTAATGGAAGCTATTCA
CGCTTCAGGGATCGAATTTGCGATCTACTTCTACAATCCAAACATTCACCCACTCAAAGA
ATACTTGCTTCGTAAAGAAGAGAATATTCGCTTTGCGGAAAAACACGGTATTCCGTTTAT
TGATGTCGATGACGATTATGAAAACGACCGTAAAGAGTGGTTCAAGAAAGCAGAAGGTAT
GGAGTGGGAGCCAGAGCGTGGTATTCGTTGCACAATGTGCTTTGATATGCGTTTTGAGAA
AACCGCAAAATATGCCCATGAAAACGGCTACCCTGTTTTCACGAGCTGTTTAGGGATTTC
CCGTTGGAAAGATATGAACCAAATCAATGGTTGTGGACACCGTGCGGCTGCCGCTTATGA
TGATGTGGTTTATTGGGATTACAACTGGCGTAAAGGTGGCGGTTCACAACGTATGATCGA
AATCAGCAAACGTGAACGTTTTTACCAACAAGAGTATTGCGGTTGCGTTTATTCATTGCG
TGACACGAATAAATGGCGTTTAGAAACAGGTCGCCAGCGCATTGAAATCGGTAAACTGTA
TTATTCACCCGATTAAAAAGTAGGGACACACTGCGTGTGTCCATCATCAAGCGGTTAATT
TTCAACAAATTTTTACAAATTTAAAAGAGGAACAAACAATGTCTAAATTTGCAATGGTAT
TCCCAGGACAAGGTTCACAAGCGGTTGGTATGCTTGCTGATCTTGCACCTGTTTACCCTG
TGGTAGAACAAACTTTCAAACAAGCAAGCGATGTGCTTGGTTATGATTTATGGGATTTAG
TTCAAAACGGCACGGCAGAAGATTTGGGTAAAACTGAACGCACCCAGCCTGCGTTATTGG
CAGCTTCTGTTGCGTTATATCGCATTTGGCAAGAGAAATTCCCTGAGCAAAAACCAGCGG
TAATGACAGGACATAGCTTGGGCGAATATTCGGCGTTAGTTTGTGCCGGCGTGTTGGATT
TCCAAGATGCAATCAAATTAGTCGAATTGCGTGGTCAAGCAATGCAAAGTGCTGTGCCAG
CAGGTACTGGGGCGATGTTTGCGATTATCGGCTTAGATAACGATGCGATCATCAAAGCGT
GTGAACAAGCAGCAAGTGAAATCGGCGAAGTGGTTTCAGCGGTAAACTTTAACTCACCAG
GTCAAGTGGTGATTGCAGGCACAAAAGCAGCGGCAGAGCGTGCAGGCGAATTATGTAAAG
AAGCAGGCGCAAAACGTGCGTTACCGTTAGCGGTGAGCGTGCCTTCACACTGTGCGTTAA
TGAAACCTGCGGCAGAAAAATTAGCGGCGGCATTGCAAAATATTTCGTTAAACGCACCGC
TTGTTCCAGTAATTAACAACGTGGACGTAGCCGTTGAAACTGATGCAGATAAAATTCGTG
ATGCGTTAGTTCGCCAGCTTTATAGCCCTGTTCGTTGGACAGAAACTGTCGAAAAAATGG
CACAAGATGGCGTAACAACACTGTATGAAATCGGGCCAAATAAAGTCTTAACAGGCTTAA
CAAGCCGTATTGTGAAAGAGTTATCGGCAAGAGCGGTAAATGATGTGGCATCGTTTGAGG
CGGCGGTGTTTTAATTAAAAAATTCCCCCTTTGAAAAAGGGGGATTAAGGGGGATTTAAA
GATCTGGATATTTTCCCGTACCATTTAAAATCCCCCCCTAGCCCCCCCTTTTTCAAAGGG
GGAAATGGTTAAATTCAATTAGGAAAAATATACATGCAAAACAAAATCGCATTAGTCACG
GGAGCAACTCGTGGAATTGGGCGTGCAATCGCTGAAGAATTAGTGTCTAAAGGTGCATTC
GTGATTGGCACGGCAACCTCAGAAAAAGGGGCAGAGGCAATCTCAGCTTCCTTAGGTGAC
AAAGGCAAAGGCTTAGTGTTAAACGTGGCTGACCTTACCTCAATTGAGCAAGTGCTTGCT
CAAATCAAAGAACAGTTTGGCGACATTGATATTCTCGTGAATAACGCAGGGATCACTCGT
GACGGTTTATTGATGCGTATGAAAGAAGATGACTGGTTCGACATTATTCAAACCAACTTA
ACATCAATCTACCGTTTATCTAAAGCGGTATTACGTCCGATGATGAAAAAAGGCGGCCGT
ATTATCTCTATCGGTTCGGTGGTAGGTTCAGTGGGTAACCCAGGGCAAACCAACTACTGT
GCGGCGAAAGCGGGTCTTGTTGGCTTCTCTAAATCACTGGCTAAAGAGGTGGCTTCTCGT
GGCGTAACGGTAAACGTGGTTGCCCCAGGTTTTATCGCAACGGATATGACAGACGAACTT
ACCGAAGATCAAAAAAATGCGATCTTAAGCCAAATCCCAGCAGGCAAACTTGGTTCAGCA
CAAGATATTGCAAAAGCGGTGGCATTTTTAGCTTCTGATGATGCAGCATATATCAACGGT
GAAACCATTCATGTGAATGGCGGTTTATATATGAATTAATTATTTCAAAAAATAAATAAA
AGCTGAATTTTGTAATAGGCAAAATTCAGCTTTATTTTTATCTATTATTGTGGATAATAA
ATCCCTTTTCAAAAATAAACTAGAGAAATACATTATGGTTAAAAATATCTTTGTCATCGG
CTTTATGCTGTTTGCAATTTTCTTCGGGGCAGGTAACTTAATTTTCCCGCCGAAATTGGG
TTTCGATAGCGGAGCAGATTTCTGGACTGCAATTTTAGGCTTTACCTTAACAGGTGTTGG
CTTACCTTTAATCGCAACTATCGTTGCAGCTTGCTACGAAGGTGGTTATAAAAAAGCCCT
TGAAAATATCCACCCAGCGATTTCGTTGCTTCTCTTAGCGGCAATCTATTTGACAATCGG
TCCATTCTTCGCAATTCCGCGTACGGGAGCGACCGCTTATGATATGGCAATTGTGCCGTT
TGTAGGTCAGCCTGATTCTACATCGCTATTTATTTTCACAGCTGTCTATTTTGGTTTAGC
ACTTTGGTTAAGTCTAAACCCAAGCAAAATGATCGACCGCATTGGTACAATTTTAACCCC
TGCATTATTAATTCTAATTATTGCCTTAGTGATCAAAGTGATAGCTCTATTCTTAGGCGT
CGAAACAGCAGAAGCTAAAACCTTAGAATCACCTTTAACAAGCGGTATCTTAGAAGGCTA
TCAAACAATGGACGCATTAGCAGCCTTTGCTTTCTCTGTGTTAGTGATCAATGGTATTAA
AGCAAAAAATGCAAATAGCAACGTATCTTTAGTTAAACAAACGACTTACGCTTCTTTTGT
CGCTGCAATTTCATTAGCCGTTATCTATATTTCTATCGGCTGGATCGGTTATAAAATTCC
ATTAAGTGCAGAAACAGTGGCAGACGTTGCTGCTAAAGGGCAAAACTTAGGGGTATTTAT
TTTAAATGAAACCACAACCCAAGCCTTTGGTGAATTAGGTCGTACCGTATTAGGTTTCAT
CGTAACTCTTGCGTGTTTAACCACAGCGATTGGTTTGATTGTAGCAACATCAGCTTACTT
CAATAGCATTTTCCCGAAAATTTCATACCAAGTTTATGCGGTGATTTTCACGTTAATCGG
CTTCGGTTTAGCAAACCAAGGTTTAAATGAGGTAATTAGCAAGTCTGTACCTGTATTACT
CGTGTTATACCCGATTTCAATGACTGCATTGTTGGTATTATTAGTGAACTTATTCTTCCC
ATTACCACGTTTAGCACAAGGTTTATCGATTGTATTTGTAACGGTCATTTCAATCTTATC
TGTGGCAGGCGTTGAATTTATTGCTCAACTTCCACTTAAAGCCTACTCAATGGAGTGGTT
GCCATTTGCACTTGTTGGCTGTGTGATTGGTTATGTGGTTGGTAAAGTGAAAAAAGATTA
ATTCATCTTATTTTGTTGTATAGGGGCGTTTTCGCCCCTTTTTTATAAGGAAAAACAATG
CCAGAATTACCCGAAGTCGAAACAAGTATGAGAGGCATCTCGCCTTACCTTGTAGGGCAG
AAGATCAAAGAGATTATTGTTCGTCAGCCGAAATTACGTTGGGCTGTGAGTTCAGAGCTT
TCAACTATGCAAGGGGCGACGATAATTGAGATTTACCGCCGAGCTAAGTATTTAATTATT
CAGACAGATAAGGGCGATATTTTAGTTCATTTAGGAATGTCGGGATCGTTGGGTATTTTA
TCGGTCAAAGAGAATAAGGCGATAGATAAGCACGATCATATCGATCTCATCACAGAAAAC
GGCGTAATCTTACGTTATAACGACCCACGAAAATTTGGAACCTGGCTTTGGGCAGAGCAA
GCTGAAACAGCAGAGTTATTAGCAAATTTAGGGCCAGAGCCTCTTTCAGAAGCCTTTACA
AGCGGTTATTTATTTGAAAAAAGTCGCAATAAAACGGTTGCTGTGAAAAACTTCATTATG
AATAACGCTATCGTTGTTGGTGTGGGCAACATCTATGCTTGCGAATCACTTTTTATGGCT
GGAATCCACCCCGAATTAGCCGCACAAAATCTAACCGCGAAACAGTGTGAGAGATTAGTC
ACTGTGATTAAAGAAGTTTTGACAAAAGCGATTATCCAAGGGGGAACGACCTTGAAAGAT
TTTATTCAACCCGATGGAAAACCTGGATATTTCGCCCAAGTATTACAAGTCTATGGTCGC
AAAGGCGAGGAATGTAACGATTGTGGCTCTATTATTGAAGCTAAGGTAATCGGGCAACGA
AATAGTTTCTATTGTCCAAAGTGTCAGAGATTACCGAAGTAAATCACATAGTAGACAAAT
GTGTTAATGTTTTACAAACTATGCGTTTAATCGGTATTATATAGCACTTGCTACATAACA
CTGCTTTTTATATGGCATAGCAACCATTTTGTCTACTATTCCTCCGAAAATATAATGGGA
TTGATCGAAAAAGTTTCCCTTTATTCTTTAAAGAATGTGAATTTCGATTTAACTTTGGAA
CAGCAAAAGAGCAACTTAAAAGGTTGAGAAAATGGTGTGGAATTTAGGGCTAATCTAATA
CAGCCCCTTTATTTATTACAACCAACGAGCAACATTTTGTTTATATTGGCGATAACTCTC
TCCAAATTTCTGTTCTAAAATCCGTTCTTCTGGCTCGATTTGAAAACGGGTTATATAAGC
AATAAATCCCCACACGACAAGCAATGCGAACGCATTGCCTAGCCAAAATGCCCAAGCGGA
TAATAGACTTGCCAACCCTAAATACATCGGATTTCGACTAAAGCGATAAATACCTTGTGT
TGTTAAAGCTGATGTTTTATTGGGAGCAAGCGGATTGATTGTCGTCTTATTTTGCCGAAA
AGCCCACAATGCACAGAGATCGACGCTAACCCCAAATATAAAACAGATTATCGCAAAACT
TTGATAGACCCAATTCGGCTCTGCATAGTTCGGCAGAAAATAGATAATCACTGCACAAAT
TAGTGCAACTAAGGGAGGGGGAAGTTTGAGTTCCATAGATTAATCTCACTAAATAAACGA
TGGAATTATGCTGTTTTCGTTGAATTAACGCCAGTCATTTTATCTATTTATGAAATTCGT
GTAGTAATGCCAAAATCGCTTGCTGGCGGTTAGCAGGTAAATTACGAAAATATTTCAACA
TTAAAATTTCATTTTGAGAAAGGCTCTCCCCTTCAAAATGCTCTTTTCCATAACGTAGCC
ATTCAGGGCTAATATTTAACCATTTAGATAAGGTTTCGATTTTATCAGGCGTAGGAATAG
ACTGCCCAATCAGCCAGTTATGCACCGCTTGCGGCGTTACGGGTTTGTTTGGGTGGCGAA
GATTAAATTTGTTTGAAATTTCAGCTAAAGACAAAGATTGAAGCCCAGCCAATTCTAAGG
CGACTTTTAATCTTTTGCTAAAGCCTGTTTTATCGGATTCTGAGTGCATTTCTGCATTAT
GAATAGCTATAAATCTTTTTTATCAATAAAACGATTTACGCTTTAAATAATTTAATTGAT
AAATAATTGTTTAGAAAAAGGATAATTACAAGGCTATTTTCAGCATTTTATTTCAAGGAG
AAACTCTTATGTCATTGAAAAAAGTAACCTTAGCTAGTTTGATTCTTTTGGGCTTAACGG
CTTGTGGAAGTAGTGGTGGAGGCTCATCAGATAGCACCGTAAACCGGAATACCTCACAAA
CAGCAGAACAACAGGCTCAAGCTGATAAATTAGCCGCTGAAAAAGCGGAAAAAGAACGTT
TAGCAAAAGAAGAAGCTGAACGCTTAGCAGCAGAACAAGCTGAAAAAGAGCGTTTAGCAA
AAGAAGAAGCCGAGCGTTTAGCAGCTGAACAGGCGGAAAAAGAACGTTTAGCGAAAGAAG
AAGCTGAGCGTTTAGCAGCTGAACAAGCAGAAAAAGAACGATTGGCAAAAGAAGAAGCTG
ACCGTTTAGCAGCTGAACAGGCAGAAAAAGAGCGTTTAGCAAAAGAAGAAGCTGAGCGTT
TAGCAGCTGAACAGGCGGAAAAAGAACGTTTAGCGAAAGAAGAAGCTGAGCGTTTAGCAG
CTGAACAAGCAGAAAAAGAACGATTGGCAAAAGAAGAAGCTGACCGTTTAGCAGCTGAAC
AGGCAGAAAAAGAGCGTTTAGCAAAAGAAGAAGCTGAGCGTTTAGCAGCTGAACAGGCGG
AAAAAGAACGTTTGGCAAAAGAAGAAGCTGAACGTTTAGCAGCTGAAGAAAAAGCTCGTC
AAGAAAAATTAGCTAGCCTTGTTGCTATTGCAAAGGAAGCGGGATTAACAGATTCGCAAG
CAATGCAAGTTGCAAAAAACAATATGACTAGCTCTGAAGATCAATTTATCCAAGCCATTG
AAACATTTAAAATTGATAGTGCAAAAGGTTTCTCCTCAAATACTTATCAACAAGGTTTTA
ACCATTTAAACTATTCTTCCTCATCATCTGCTAGCAATCGTTGTATAAATTCTGTCTGTA
CAAGCTGGAATGGTACAACAACCACAGGTGAAACTCTCTACAATCAAAAATATTCTGTTG
TTTCAGGGGATTACAGTGCAAGACAAGGATTATTAAACGGTTCTAGGATTGATGAATCTT
CATTTAGTAATATTCAAGTTAAAGGCTTGAAAACTCAAGAAAATGCAATTCCAAACGAAG
GCTCTGCAATTTACTTAGGTAAAGCCTTTAAAGGTCAAACTGCTGGTGAGCTTACTTATA
ATGTTAATTTTGCAACCCGTATAGGCTCAGGCTCTATATCTGGGTTACCAGTTGGTCAAG
TAACTCTTGGTGAGGCAAATATTAATGGAACAGCTCTTTCGGGTAAAGCTAATAGCAATG
GTAACTATCGCCTAGAATTCTTTGGACCAAACGCTGAAGAAATTGGCGGTAAAATGTCAT
TAGATGGTAATAACTACGGCTTAGCAGGCACTCGCGGCGAAATCCAAAAATAATTTGATA
TTGTAGGTCGGGCATTTATGCCCGACACCCCAATCAATAACCATTTGTCGGGCATAAATG
CCCGACCTACATTTTATGAAATCATCTCAATTTCCTTTTATTCTTTTATTTGTAAGTCCG
ATACTTTTGGCAAATCCTTTTGCTGATCCTGTTAGCTTTGAACGGTTGTCACAAGCGGTC
GGTTTTGAGCAAAAATTTGCAAAAAAATCGGCGGATCTGACCGCTTCCCCTAAAACCTCT
TTGCCATTGGCGAATCCGCAAAGCCTTGAAGCTCAAATAAACCAAGCGATTATCGAACAA
CAGTGGCAGCGTTTACCGACATTGTTACAGGCTTATCAGCAACAATCTCATTACGATATA
ACCCTTGTTCATTATGCTTTAGGGGCATTTTATTACGGGCAGCAACGTTATCCTGAGGCG
ATTGAACATTATCAAGCGGTTTTAGCGCAACAGCCGACATTGGCTTACCCTCGTTTTGAT
TTAGGGGTAATGCTTTACGAAAATCAGCAATACCGCCAAGCCACTGAACAGCTGACAATG
ACGAAAGCAAATTTAGACCCGTCAATACAGCAGCTGACCGAGCGTTATTTGGCAAGAATG
GCGGAAGATAAGAGTTGGCAACCGGATTTCAGCCTACAATATGTGCGTACCGATAATGTA
AATAATGCGTCATCTTCGCCTGTGGTGAATATCAACGGACGGCAATTTGTCAAAGATCAA
GCCTCCTTACCGCAATCAGCAGAAGGTTTTCGCTATGGTATTGGCGTATCAAAAGCTCAT
AACTTAACGGGTAATCACTATCTTAACGGCTCAGTTCATTACAGCGGTGTTTACTACTGG
GATAATCAGGATTACAGCGAACAATCGCTCCGTTTTAGCTTGGGCTATCAATATCGCAAT
GCCAAAATGGGCTTAGGCATTACGCCTTTTATTGAGCAAAATTGGTTGGGTAGCCCACGT
TATAGCAGACTATTCGGTGCAACCTTACACGGTTATCGCTACTTAACGCCAAAATGGATC
GCTTCCTCTCGTTTAACGCATAGTCAAAAACGTTATCACGACAGTTTAACTGCAAGCCGT
TATGACGGTTTTAAAAACAGTGGAGCTTTGACATTACGTTGGCAAGCGGTCAGATCTTGG
CAAATTTTTGCAAGTATTGAAGCCAATCGAGAGCAAACTAAAGAAAAGCCTCTTCTTCCC
ATAAAATTGGGGGAACGCTTGGTGTTATTTACCGTTGGAAACATTGGGGCAGCGAACTCA
GCGGAGGCTATGCCAAACGCAATTTTGAAGGGAAACATTACCTTTACGGCTATAAGCGTG
TAGATAATGAATATCGGGCGAATTGGTCGCTGTGGAATGAGCAGTGGGCATGGAAAGGGT
TAATGCCGAAGCTGAATTTTAGTTATGTGAAAATTCAAAGCAATATACCTGATTTCTATT
CAAGAAAAAATGGAGAATGGTTTTTGACGGTGGAAAAACGGTTTTAGGCTTGATTTCCTA
CCACCACATAATCCAACGGCTCATCCCAACTCTCCAACGGCAAATATTCCAACTGCTGAC
ATTGATGAGCTAGCCCAACGCTGATTAACTGCTTGGCTTGGGCAAGGGTGCGGTCGTAAA
AACCGCCTCCCATACCAAGCCGATTGCCTTGTTTGTCACAGGCAACCAGTGGGACGAAGA
TCATTTCTAATTCATTGAGTGGCAACACATTTCGTACATCTAATTTGGGCTGTAAAATCC
CAAAACGATTTCGCTCTAGCTGTGGTTCCCCTTGATATTGGAGAAAAAGCAGTTGGTTGG
CTGAAAAGGGGTGTAGCACAGGCAGATATATCTTTTTGCCTTGCTTGATAAGTCTATCCA
TCAACGCAAGCGGTGAGATTTCACCATTAAATGGCAAATAAAAGGCAATATGTTGAGCGG
AATAGCGTTCAATGAGTGCTAATGATTTTGGGATAATATCTTGTGCCGCAAAGGCTTGTT
CATCAGCGGTTAAGGCTAGACGTTTGGCTCGCATCTGCTTGCGAAGTTGGTTGCGTTGTT
CGCTTATAGAAAGTGGAGAAATATTATTCATAAAAAAGACCCGAAGTGCCGTTATCGGTG
GTGGTCCTTGAACCAGACGGTTCAAGGGAGTCGAACATTATCATTTTTAGGCTTCTCGTA
AACGAGCCTGCTCACCAACGATATAAGAGCTCAACTCAAAGTGTTTTAAATATCGGCTCA
GGGACGTAACTAACAACGCACACCTCAGGCAAAGAGAATACTAACGGAATTTGCTAATTT
TTCCTAGTGTTCAGATCAATAAAATCATAGAAATTCGCTTTATTCGTTATTTTCTTGACC
AACAGAAACTGAATCCATACCGCTAGATTGAAATTTAGCAAGAGAATTATCGAGTTGTTC
TACACACGCCATTAACACATTTTTATTCTCAGCATTTTTGCGTTGTTCTTGTTCTAATTC
ATAGTTGAGATTTAAGGCAACGATCGACAACACTTTTTCAAGCTGAATAATACCAGATTG
CTCTTTTAGCACTGCAACTCGATCTTCTAACCGCTTGGCTGAAGCCAATAACGCTTCTTG
TTGTTCTGGCGGGCAGTATAAACGTAGCACTTGTCCAAAGAGCGATAATTCAATGTTATT
TTTCGACATTGTTGAGAAATCCTTACGAACACAAAAATTTTTGCTATTATGCCACCCTTT
GAACAAATCACAAATAATCTAATATGGCAATTTCACAATCAAACGACTTTAAACAACTGA
TTTCTGAGTTACAAATCGACTACACCCCTGCTGAGTTTCACGGTTTTTTAAGTGGATTAA
TCGCTGGCGGTATTCAAGATGAGTCTTGGAAAACATTAACCTATCAATTTACCAATGATG
GATACGCATTTTCTCAAGCTCCACTTGCAAAATTAACCAAATTTTATCAACAACTTAGCG
AAAGTTTTGATGAAACGAATACGCTTTTTTCATTGTGGTTAAATGAAGAAGACGGTTTTG
CAATGGCAGATGGTATTGCTGAATGGACAGGGCATTTTTTACTTGGGTTAGGTTTAGCAC
AGCCCACTTTACAGCAAGAAACCAACGAAGTTGGCGAAGCCATTGATGATTTAGATGAAA
TCGCTAAATTAGGTTATAGTGAAGAAGATAAAAACGATGAATTGCTAGACGCTGGCGAAG
AAATTATTGAATATCTACGAGTTGTTACACTCTTTTTACATAGCCATTTCGCCACACCTA
AAATGGCGGAAAAGCCAAAGGTTCATTAATATCAGGGGCATATGCCCCTTTTATTATGCC
GCTTGGCGATGATAATGCCTTAACGCCTGCTCTTTTTGACGAGCAGAACTAAAAGACGAA
ATACGTTTTAAATAGCCAATGACTCTGGTTGCGTGATCGATGTCTTTAGAACCGCAACAG
CTACACTGCGAAAGGGTACGTTTATCAATATGGTCACAGGCATTACATAGGGTGATTTTC
ACATTGATACAAAAATAGTTACAGCCTGTTTTTGCCGCAATGTCTAATAGTGAGCGGTAG
CTCTGTTGGCTTAAGGCTTCTTCTAAATTCAGATGTAATGCCGAACCTCCGTCAAGATAT
TCGACCAACGCTTTTCCGTGTAATAGAAATTTATCTAACGCATTGATTTGTTCATCTTCC
ACCACATAAAAATAAGAGTTATAGCACTCTCTCGGCACAACATAACCCGCTTCCCTGTCC
CATTTCGCATTTTTCACCCCTAAATTTTCCGCAGGGACAAATTCGGTATTAAATTTCACG
CCGTAGGTTTTGCAAGCGGTCTGATTGGCTTGATAAATTGCAAATAGTCGCTCACGCACA
AAATCAATATATTCTGAATTGTACCCCACCTTAATGCCCCGAAACTCTGCCGCTTCGACC
ATTCCGTTAATACCAATTGTCAGGAACTGCTTATCTAATGAGATAAACCCAGCATCATAA
ACAGGTAACATTCCCTCATTGAGATAATCTTCCATTAGCTTTCGGTAAGCATATTGATAT
TGATGGATCTTACCGACTTCTGTCACTAAATCTCGTCCATCTTGCTCCAAACGGTTCATA
TTGAGTGTAATAACATTAATTGAGCCAGTTGCAACACCACCAGCCCCTAAGGAGTAAGAA
AAAGAGTGATCGGCAATTTCATTGCGTAAACGGCAACAAGATGCAAGCGAATCAGGATTA
TCCGATTGATAAATAAAGAAGGAATTTCCTTCGGCTAAGGCTTTTGCCATTTTATCGGCA
AAATCACTGTCTTTGCATTTGCCATTTTCAGTCAGCATTGCCGCTGTCACGACTGGAAAG
GTTAAAATCGCTTTTGTCCGCTCTTGATTAAACCACTGCATAAAGAAATCTTGCAACGCT
GATGTGGTTTGCCAATTTGGCACTGTGAGATCAGGAAAAACAAAATTGCCGAACATCGCA
TTAAAATAGTAATGGTCGTAAATGGAAATATTCCAAAAGACACTTTGATAACCACGAGCG
GCAGCAGGTTGATTAATGCTATACACCACTTGCTGTAAATGGTTGGCAATTTCGTGTTGA
TGTGTTTGAAGATAATTATCGCCATAATCCTTACGAGCAAAATAGTCAAAATAGGTCAAA
AACTCGACGGTTGCCACTGCCCCTGCAAATTGAGAGCTAATCGCAAAGACAAGGTTAATA
AAAGATCCACAAAAAGAGGCAAGGTGTTGTGGTGCTCGAGATTCCCCACCCAGTTTGGTT
AAACCATCTCTTAAAAAAGGATAAAGTGTTACCGATACACAATAAGGCTTCAGACTGGTT
TCATCGTGAACATAGATTTCGTGTGCTTCAATTTGACGCAGATATTCGTCTGCAAGGGAT
TGACCAAAAATCTCTGCAATTTTACCGCTTACTTTGGCTCGATTGATTTGTACAAAGAAA
TCCTTCATCAATTCCTGTTCCATTGTTGCTAAATTCTTTTGGGTAACATTAGCGTTAGCG
TCCATTTTTGAACCGTCCGCCGCATTTTTAGCGTGAATGTATTGGTCGATAAAATTTAAT
TTGCCTAGTAGTTGCGAGTGTTCAAGTCTAATCATTGTTTATCCTGTCTAAAATGTGCAT
TTAGCACTTCACCTGTTTGAAGATTAATAAATCGTTGGTTTGTGGTAATACAATTTAACC
CGCCAAGTTCAGCAATCCAGCGACCTGTTTTGACATAGTCCAACACTGCTAAAATCTCTG
GTGGCAGTTGCTCAAGCTCTAATCCTGTATAAAGACAAGTTTTTAAACCAGACTGACGAA
CAAGCTGTAACCGTTGCAATAACAATTCAGGCAACCATTCTCCCCCCATAAACAACACAC
AACTAATCAGCCCTTGATATTGCGCTAATCGGTGTTGTAAGTAAATTTCTGAGAGAATCT
GACCGCTTCCAAGTTTCCAACTTTCTATGCTGTGGCAACCTTTACAACCTAAAGGACAGC
CTGAAATCAGAAAAGCTAAAGAGGTTTCATTGGGAACTTCTTGCCACACAATCTGTTCTG
AAATAAAACGGAGCTGCTTCATTATATAACCACTATATCTTGTGGTTTTAAGCCATTAAA
AACACAATATGTAGTATTTTATGCATTTTAATGTAAAGGGGATTGATAAAAATCAAAGTG
AGTGAAATCACTTTGATAAGCTCAAAAGAAAAGGAAGAAAATCAAAAGGATAGAAAATGT
AAATTTTTTCGTATGATTAATGCCCCAGCCAATTTCTCAACATCTGTTCCCCGTATTCCG
TAATAAAAGACTCAGGGTGAAATTGCACGCCATAGACCGCAAGAGAGCGATGTTTAACCG
CCATTAATACGCCTTGATCGCAAGTTGCAGTAGCAACAAGCGGTGTGTTTTCTAATGATT
TTTGCGAAATTGCCCAAGAATGGTATAAGCCGATATTGAATTGCTTCGGTAAATTTTTAA
ACAATGGGTTAGCTTGTTGCTGAATTAATGGGCGTTGCTGTCCGTGGCGAACTTGATTAA
GATTGTAAAGTTCACCGCCAAAAAATTCGCACAAAGTTTGGTGTCCAAGACAAACCCCTA
AAATTGACTTATGTTGGTGATAACGTTCTAGCATTGCAAATAGTTGTGGATATGCTCTTG
GTACATCAGGACCTGGTGAAATCATAATATGACTAAAACGTTCCACATCGTCTAAATCTA
ACTCTTCCACCGACACCACCTGCATTTCAACCCCGATTTTGCGTAATAAATCAACAAGGT
TAAAAGTAAAAGAGTCGTGATTATCAATAATAAGCAACATTAAACATTATCCTGTGTTAT
CGGTTTTTCAACCAGTAAATGTAAACGAGTCGTATCCCAATCGGTTTCAAGTAATTCAAC
TTGTGGCGTTGTCTGATGTGCTTTAGCGGAAAGCTGTTGGAACCGCTCGACTTTCCCTAG
TAATCCCTGTTTACCGACCAGTGCTGTTACACTTTGGTTATATTGATTGCTCGCTGTATT
CAAGGTATTACCCAATTTAGCAAGACGCTCTGCAATGACGCAAACCTGGTTATAAATATC
CCCTGCTTTTTCACTGATCTCTCGTGCCTCTGTATTACCTCGCTCAATTCGCCATAAATT
GGCGACTGTGCGTAAAATCGGCATTAATGTTGTGTGAGAAACCAAAATGACATTACGTTC
ATAGCCATAATTAAAGAGCTGTGGATCGTGCTTCATTGCTTCAATATAAGCAGGTTCAAT
CGGTACAAACATCAACACGAAATCAGGACTTTTTATCCCAATCAACTGGCTATAATTTTT
CTTAGACAATCCATCAATGTGAGTACGAAGTGAACGGCAGTGTTCATCAAGTGCTTGTTG
AATTGCAAAATTATCTTCGGATCGTACCGCTTGATCGTAGGCAATCAAGGAAACTTTACT
GTCTAAAATCAAATGCTTATCGTCAGGCAACTTCACCACAAAATCAGGAGCAAAGCGTTT
TCCCTCTTCATCTCGGTAGCTCTCTTGGGCAACATAATGTTCCCCAGCCAAAAGCCCTGC
TGTTTGTAACGCACTTTCTAACTGAATTTCTCCCCAGTTTCCTGCAATTTTATTATTGCC
TTTTAATGCCGTAGTGAGATTTTGTGCTTCCTGTGACATTGACAGCCCAATCTCAAGCAC
GCGTTTGATCTCAGCCCCTAAATCCGCATTGCCTTTTATTGCTTCACTATGCACCTCATT
GACACGTTTTTGGAAACTTTCGATCTGCTCTTTAAAAGGCTTGAGCAGTAAATCGAGTGC
TGACTGATTACTCTCAGAAAAGGATTTACTCTTTTCTTCCAGAATTTGTTGAGCAAGATG
TTGAAATTCAACATTTAACTGCTGGCGGACTTCTAGGAAATTCTTCTGTTGAGCTTCAAA
ATTTGCCTGTTTTTCCGAAAGTGTCGTGCGTAATTCCGTTAATTCTTGCTGTGATTGGGA
AAATTTAGCCTGTAACTGACCGCTTTCTGCTTGCTGATGTTGTAGCTGTAACTGAGTTTG
TTGTAACTGTTCTTCCAAACTTTCCGCTTTAGTCTGAGCCGAACCGATCCGCTCTTTTAA
TTCATTAATATAACGCTCTAGTTGGTCTTCCTGTAATTCTGCCTGCTCAAGCTGTTGCTG
AAGTTTTTGAATCGCTAAATCTCGTTCATTTAAACGCTCAAGGATTGATTCTGCTTTTGT
CTGTTGCTGAACGGCAAATTGTTCTACTTGATTTTTTTCAAGGGAAATTTGCTCATATTT
TTGCGAGAGCGTTGAAAACTGCTGTTGCAATTGTTCAAGATCCTGTTGTCGTTCTTGACT
ATCTCGTTGTGAACGGGAATAGCTAAAAAAGAGCCAAAGTGAGATCAATAAGAGTAATGC
TATCGTTGCATAAAGCCAAATTGGGTCGAGATTCATAGGAATATATACTGTAAAAATAAC
TAGTGTTATTTTAACGGGTTTTGCTGTTAAAAAGCAAGGGGGAAAAGTAGAGTCAGAATG
GGACAGCTGTGCTCTATATAAAAAATTGCTACAATAGCCCACTATTATAGCCTTGCCTAT
ATACAAGCTATCGTTTTTTACAAATAGGATTTTATATGACCCAATATCTTTCAACTTCAT
TTCCAGCTCACCGCCCTCGCCGTTTACGCAAACACGATTTTAGTCGCCGTCTAGTTGCTG
AAAATAGCTTAACTACGAGTGATTTAATTTACCCTGTATTTATCATTGAAGGGGAAAATC
AACGTGTAAGAGTGCCTTCAATGCCAGGTGTTGAACGTTTAACTTTAGATCAATTACTGA
TTGAAGCGGAATTATTAGTCAAATATGGTGTGCCCGCTATCGCGCTTTTCCCTGTGGTTG
GTGATGCAAAAAAATCACTGATGGCAGAAGAAGCTTATAATCCTGACGGTTTGGCACAAC
GTGCAGTAAGAGCGTTAAAACAAGCCTTTGGAGAAAAATTGGGCGTGATTACAGATGTGG
CGCTTGACCCATTTACGACTCACGGACAAGACGGCATTATTGATGAAGATGGTTATGTGG
TAAACGACATTACGACCGAAATCCTAGTGAAGCAAGCGCTTTCTCACGCACAAGCAGGCG
CAGATATTGTCGCACCAAGTGATATGATGGACGGCCGTATTGGTGCAATCCGCCAAGCAC
TTGAGGCTCACGGTTTTATCAATACTCAAATTATGGCGTATTCTGCGAAATATGCGTCAA
ACTATTATGGACCTTTCCGTGATGCAGTCGGCTCTGCGGGTAACTTAAAAGGTGGTAACA
AGAAAACCTATCAGCTTGATCCTGCAAATGGAAATGAAGGGTTGCACGAAGTCGCTCTTG
ATATTCAAGAAGGGGCAGATATGGTGATGGTCAAGCCAGGTATGCCTTATTTGGATTTAG
TTTATCGTGTAAAAGAGACTTTTGGTGTGCCAACTTTTGCCTACCAAGTATCAGGGGAAT
ATGCGATGCATATGGCCGCGATTCAAAATGGTTGGCTCAAAGAAAAAGAGTGTATTATGG
AGTCACTGCTTTGTTTTAAACGTGCGGGGGCAGATGGGATTTTGACCTATTTTGCGAAGC
AGGTAGCAGAGTGGTTGTATCAAGAAAAGTATAAATGAGCTGAGTTACGGAGAACATGGC
GCTACTATTCCAATACCTTCCATATGGAACTTTAATTTTGAAGTAGAATTACTGGACATT
GCCCCTATATTGCGTTTAACTCTGTACTATTATTTATAATTGATAAAATGTAAAATTTTT
CCAATCTGAATATTGGGTAGAATAATTAAATGAATTAATAAAAATTCTGGTATGTCAGGA
AATAAAATGCTTATGAATTTGCTACATCCAACCGATTTAAAACGGTGCCAACTCACCCAT
CTTCATTCCTTCACTAAAGGAATGACCGTATATAAGCAAGGCGAAACCGCCAAAGAGTTT
TATTATGTCAATAATGGACTTATTGGGCTTTATCACACCTTAGATAACGGCAAAGAGAGC
CTTGTTCGTCTATATCAAAAAGGGGATTATTTCGGTTATCGAACACTGTTTGGCGATGAT
GGCTACCATTGCAATGCCAAAGTTTTGGTTGAAGCGGAGATCATTCGGATTAAACCTAAA
GACATTGATACTTTCTTCGTAGAAAATCCGCAGATGAGCAAATTTTTGTTGCAATCCCTT
GCAAATGAACTGAGAGAAGCGGAGCAACGCTTGGCAAAAAGTGCCTATTTACGCACCCTT
GATCGTGTTATCGACAGCATTTATTTTCTCACGGAAAACTTCCCTTACTATAACTGGACG
CACCGTGAAATTGCTGAATATGCAGGGTGTGAAACCGAAACAGCGATCCGCATTACTAAA
GAGTTGAAACGCAACGGTTTATTACAAGATTGGCATAAACAGAAGTAGGTCACTATGTTT
GAAAACGCCCCCAAAGCCCATTTTCATTTGATGGCAAAACCGAGTAGCTTTCAATGCAAC
ATCAAATGTGAATACTGCTTTTATCTTGAAAAAGAATATACCATTGAGCAAGATGTGCGT
TTTATGAATGAAGACACCTTGCGAAATTATGTGCGTAATTACATTCAATCAAGTGCAGGA
CAACGGGTTGAATTTGCGTGGCAAGGGGGTGAGCCAACGTTATTAGGCTTGGATTTTTTT
AAACAAGCGGTCAGATTTCAGCAAGAATTTGCAAACGGCAAAACGATCACCAATGCTTTT
CAAACCAATGGCATCGCCCTAAATCGCCAATGGGCAGAATTTTTCAAAACACATCAATTT
TTGATTGGTATTTCGATTGATGGCTTGAGCGAAGTACATAACAAATATCGCATATCAGTC
AATGGTCAGCCGACTTTTGAACGGGTCAAACGAGCGGTAGATTTATTGAAAGACTACGGT
GTGGAGTTTAATACATTGACGGTGATTAACGATCAAAATTGGCATAAAGGCAGAGAAACC
TACCTTGCTTTAAAAGAGTTGGGTTCAACCTTTATGCAATTTATCCCGATTGTCGAAACA
GGCTGTGGCACAGCACCTTTTGCAAAAAAGGAAGTAAAACCGACCGCTTTTTCTGTGCCA
CCGCAAGGTTATGGACATTTTTTGCTTGAAGTGTTTAAAGAGTGGGTGCAACAGGATGTC
GGCAAAATTTATGTGTTGGAATTTGACAATCTGCTTGGGCAATGGCTTGGCTACCCGTCA
AGCAGTTGTGTTCATCAAGAAACCTGTGGCGAGTCGCTGATTGTGGAAGCGAATGGTGAT
GTCTATTCCTGCGACCATTTTGTCTATCCAGCGTATAAGGTGGGTAATTTAAATGAACAG
CCTTTGGGCGAGATTGTGCATTCCCAACCACAACGCAACTTTGGACAACAAAAAAGAACC
GCACTCACTCAGACCTGTTTGGCTTGTGATGTGCGACCGTTTTGTCACGGCGGTTGCCCG
AAACATCGAATGATTAGCCTACCAAATGAAGCAAATAAACATAACTACCTTTGTCAATCC
TACCAACTCTTTTTCCGAAAAACTGCTCCATTTATGCGAAAAATGCGAGATATTATTCGC
AGTGGTGGATCAGCTGGGGATATTGTGAATTTTATTGGCGATAAAGATGCTAACAAGAAT
ATATAACAAACATTACTCATTGGATAAAAAAAGAATACAGCCATATGACCTTTATGCTAA
TAAAAGAGTTATAAAAAAGGTAGTCCTGAGGTCAGCTGAAGAAAGAAAAATCTTATATTT
ATCAATGAGTTTCTAACCTTTATCTAAAAAAGAAGGTGTAATAGACAAAATAGTTGCTGA
TTCGTCAAAAACTATGCCAAGAGGACAAAACAGTTGCTAGTGTTTATTTTCTCTAAATGT
TAGCAACACTTTTGTCTACTATGCCTTTTAAGTTAACTACTCACAATCACCCTCAAGCTA
TCCAATCGCCAATTTGCTTGGTCTAGATGTTTCAGTGATGCTTCTCGCAACTGCTCTAGG
GCTTGAATTTCATCAGCACGAATGTTTTTATTCACTGCTTGTAGTGATGTCAAGCGGTGT
AATTCTGTACCTAAAGTGTGATCCGCATTCTGTTTTGCTTGTTCAATTAAGGATTGTGCC
TGTGGCACAACTTTTTCATCACTGAATGCGATAAGCTTCTCAATATCACCACGAGCCATC
TTCGCAATTTTATTTGCCATCTGTTTATTGACCGGCTTGAGCTGTTTTTCCAACCCTGCA
AACGACACCTGCGATGCCATATCGTTGCCTTTGTTATCCAGCAAGATACGCACAGGCGTT
GGCGGTAGGAAACGGGTGAGCTGTAAATCTTTTGGTGCTTGGGCTTCTACGATATAGATC
GCTTCAAGCAGTAATGTGCCTGCCGGCAAGTTTTTATTGACGAGTAATGAAACAGCACAC
TTACCAATATCGGCGGACGTAATAAGATCAATACCGTTGCGGATCATAGGGTGATCCCAC
GTTAAGAACAACACATCTTCTCGCATTAGGGCAAGTTCACGGTCAAAAGTCACTGTGTTG
CCTTCTTCAGACAACCCTGGGAAATCAGGCACAAGCATATGTCCTGTCGGGCTAATCACA
ATGCTTTTCTCCCCTAAATCTTCCTGCTCTAAGCCAATCACATCAAACAAATTCAAGGCA
AAATTGACCAACTGCGGATTATCATCTTGTTCCGCAATAGCTTGAGCTAATTGTTGAGCA
GTTTCACCACCGTTTGAATTAAGCTCTAACAGACGATCTCGCCCTTTTTCTAATTCCACT
TTAAGCTGTTGTTGGCGTTTATGGGTTTGTTCCACAAAGGCTTCGAAGGCTTCGCTACGT
TCAGGATTGAGTAGGTAAGCGGTGAGTTCCGCATTAAATTCTCTAAATAACGTTGCCCCC
ATCGGACAAGTTTCTTCAAAGGCATTTAAGCCACGATGATACCATTCCGCCAAGATCAAC
TGGGTGGAGTGATTGAAACAAGGCACATAGATTTCAATATCGTGTTTTTGCCCGATACGG
TCTAAACGCCCGATACTCTGCTCGAGTAAGTCTGGATTATCAGGCAAATTAAACAGCACT
AAACGGCGTGCAAACTGGAAGTTTCGACCTTCTGAACCGATACTTGAGCTAATCAGCACC
TGCGCGCCATCTTCTTGTTGAGCAAAGTAAGCCGACGCTTTATCTCGTTCCACAATCGAC
ATTTTTTCGTGGAAAATCGCAGAGCGAATGGCTTCTTTTTCACGCAACACTTGTTCTAGC
TGAATGGCGGTGTCTGCTTGTTTACAAATTACTAGAATTTTTTCATCACGATGATTTTTC
AAGAACGTAATTAACCACTCAATGCGTGGATCAAACTCGTGCCACTTCGCATTTGGGTTC
ATACGTTGGAATAGGCGTTCAGGGTAGAGCAGATCTTCCATCTTATTTCCCCCCATCATA
CCCATTACTTTCAAAGCATTTGCATATTGTGTAGGCATTTCCAACACAATTTCATTGTAA
ATACGATGTGGGAAGCCTTTTACGCCTTGACGAGTATTGCGGAATAGCACACGGCTTGTT
CCGTGTCGGTCAATTAACTCACTAATTAACTCTTGGCGGACTTCCCGACGCTGTTCTTCG
CTAGCATCCGAATTAATAATACGGAACATCGGCTCAACATCTTCTTCCGCCAGCAATTCG
CTGATACTTTCCTGCTCTTTGGCACTTAACGGCTTATCGTTAAGCAAGGTAGCGACAGCA
TCGGCGACAGGCTGATACTGTTTCTGTTCTTCCACAAAGGCGTGATAATCGTAGAAACGG
TCGGGATCTAACAGGGCTAAACGAGCGAAATGGCTCTCTTGCCCTAATTGCTCAGGGGTC
GCCGTGAGCAACAAGACTGCTGAAATCTGCTTGGAGAGTTGTGCAACAAACTGATATGCC
ATACTTGGATTTTGCTCGTCCCATTCCAAATGGTGAGCTTCATCAACAATCAACATATCC
CAATCGGCATCAAGCACTTGTTTTGCACGCTGTGGATTTGCCGATAACCAATTGATAGAG
GCAATCACTAAGGCTTCCGTTTCAAACGGATTTTCACTGATGTCATTATTATCTTCATCT
TTCTTAGTGAAATCGGCACAACGTTCCTCATCAAACAGAGAAAAATTCAGGCTAAAACGA
CGAAGCATTTCAACCAGCCATTGATGCTGTAAACTTTCCGGCACAAGCACCAACACACGA
TCCACTCGTCCAGAGAAAAGCTGTTGTTGCAAAATCATACCAGCTTCAATGGTTTTCCCC
AAACCCACTTCATCAGCCAGCAACACACGAGGGGAAAGGCGTTGCCCAACTTCTTTAGCA
ATATGTAATTGATGGGGAATTAGGCTTGCACGAATACCACGCATTCCACGCAATTCAGAT
TGAAACTGGGCTTGTTGATGTTTCAAAGCACGATAACGCAGGGCGAAACGATCACTGCGA
TCAATTTGGGCGGAAAATAAACGATCCTGCGGTTTACTAAAACTCACTTTATGATCGAGT
TGCATCTCAGGCAGAACGCTCTCTTCTTGAGTATCGACACGTTTACCTAAATAGAGTGCA
ACCCCTTGATTTTCAACGACATCTTCAATATCTAACTGCCAGCCATCAACACTGGTAACA
CGATCGCCTTTTTGGAATTGCACACGGGTTAAAGGGGCAACGGCAACAGCGTACACACGT
TGTTCGTCCGATGCAGGAAATGAAAGGGTCACAGTGCGGTTATCCACTGCGGTGACAATG
CCTAATCCTAAGTTATTTTCCGACTCACTAATCCAACGTTGTCCGACTACAAAGCTCATA
CTTACCTCTCTGCTGTTCTACTAAAATTTTCGGGGACTATCTGATCTTGGTGGAGTAAGC
GGTCAGATTTTGCCATTATTGTTTCCATAATTTGAATTGATTAATCAAACCATTCGTTGA
ACTGTCGTGGCTAGTAATGGTTTCGTTATTTTCTAGCTCTGGCAAGATACGGTTAGCAAG
TTGTTTACCTAACTCAACACCCCATTGATCAAAGCTATAAATATTGAAAATTACGCCTTG
AACGAAGATTTTATGTTCATACATTGCAATCAACGCCCCTAAGGTGAATGGGGTGATTTT
TTGGACTAGAATTGAGTTCGTTGGTTTGTTGCCTGTAAATACTTTAAATGGCACAATTTC
TGCAACTTCTTCTAAAGATTTACCCGCTTGTAAGAACTCTTGTTCCACTACTTCTTTTGA
CTTACCAAAAGCAAGTGCTTCAGTTTGTGCGAAGAAGTTTGAAAGCAATTTAGGGTGATG
ATCGCCAATCGGATTATGGGTTTGTGCAGGTGCAATAAAATCACAAGGGATCAATTTTGT
ACCTTGGTGAATTAATTGATAGAAGGCGTGCTGTCCATTTGTACCTGGTTCACCCCAAAT
GATAGGCCCTGTTTGGTAATTGACAACTTTTCCATCTCGCCCAACATATTTACCGTTAGA
TTCCATATTGCCTTGTTGGAAGTAAGCCGCAAAACGGTGCAGATATTGATCATAAGGTAA
AATCGCCTCTGATTCTGCACCTAAGAAGTTATTGTTCCAAATACCGATAAGGGCGAGTGT
TAATGGGATATTTTGCTCTGTTGGAGCATTAAGGAAATGTTTATCCATTGCGTGAGCACC
ATCAAGTAGTTGCTCAAAGTGTTCAAAACCGATAGAAAGAGCAATAGATAACCCAATCGC
AGACCAGAGTGAGTAGCGTCCACCAACCCAATCCCAAAATTCAAACATATTTTCTGTATC
AATACCAAATTTAGCGACCTCTTTGGCATTCGTTGAAAGAGCTACGAAATGTTTCGCCAC
AGCAGATTCGTCTTTTGCAGTATCCAATAACCGTTGACGTGCTGAAAGAGCATTCGTCAT
TGTTTCTTGAGTAGTAAAGGTTTTTGATGCCACAAGGAAAAGGGTTGTTTCTGGATTGAT
TTTCGCTAAGGTCTCAGCAATATGCGTGCCATCGACATTAGAAACAAAGTGCATTGTTAG
GTGATTTTTGTATGGACGTAATGCTTCAGTGACCATATATGGACCTAGGTCTGAACCGCC
AATCCCAATGTTTACCACATCAGTAATCGCCTTGCCTGTGTAGCCTTTCCAGTCGCCTGA
AATCACACGCTCACAGAAGCCTTTCATCTTCGCTAAAACCGCATTTACTTCTGGCATCAC
ATCTTTGCCATCTACTTCAACAGGGGTATTTGAGCGATTGCGTAAAGCGGTATGAAGTAC
TGCTCGATTTTCTGTACGGTTAATTTTTTCACCATTAAACATTGCGTAAGTGGCTGATTT
AACTTGGCATTCATCGGCCAATTTACGCAATAGGGAAAGGGTGTGTTGGTTGATCGCATT
TTTAGAAAAATCAACGAGAATTTGATCTTCAAAACGTAATGAATATTTATCAAAACGTTT
TGGATCTTCATTGAATAGCTGTGGAATCGTCAAATTCTCAGCTTTGTGCTGTTCAAGGGC
ATTCCAAGCGAAAGTTTGGGTTGGATTGATGTTTTGCATTGAATTATCCTCTAAAATTTA
ATTTTGTGATTCAGTTGATGGTGTTGAGCTTAGTTCATCTAAGCGTTTTTCTAATTCATT
CAATTTTTCACGGGTGCGAAGTAAAACTTGAGATTGAACTTCAAACTCTTCACGAGTAAC
TACATCAAGTTTAGCGAGTTGGGCTTGTAAGATTTGTTTAAATTTTTCTTCTAAATCATT
GCCCACATTTTTTAAACCTTGTGGTAATGCATTGTGAAGTTGCTGTGCGAGAGATTCTAA
ATTTTTTGGATTAAGCATAATGTTCCCCTTGTAAATTAGGGCATTAATTCTAAAGAATTT
CAGTAAAGATAAAAAGCAAAGAATAGAGAGAATTTAAAAAATTAGAGAATTATTTTATCT
AGAGAAATAAGAAGATGGCTGGGGTACTAGGATTCGAACCTAGGGATGCTGGGATCAAAA
CCCAGTGCCTTACCGCTTGGCGATACCCCAAAAGAAAAAAACTAACTTGCGTTAGTTCAT
TCAATTTGAAATAAGATGGCTGGAGTACTAGGATTCGAACCTAGGGATGCTGGGATCAAA
ACCCAGTGCCTTACCGCTTGGCGATACTCCAGTCGTTTTATTTGCAAGCTTAAAATGGTG
CGGGACGAGGGACTTGAACCCACACACCTCTCGGCGCCAGAACCTAAATCTGGTGCGTCT
ACCAATTTCGCCAGTCCCGCAAATGGTGGCTACAACGAGATTCGAACTTGTGACCCCAAC
ATTATGAGTGTTGTGCTCTAACCAGCTGAGCTATGTAGCCATTTGCGTCACCATATCGGC
TTTGCGGGGCGTATTATGCTGATTTCACTCTACCTCGTCAAATACTTTTTTGAAAAAAGT
AAATTTTTCTGCTTGTTTGACTAGAGATTCGGCAAATTGTCAGAAAAAACAACAATAATC
TCTATAAAAGACTGATTTTATAATAAGTTAACGATTGCCGTTTTAAAATTCCATTTCTTG
TTTTATCTGTTTTAATATAGGTTCAACATCTGGTAATACATCTTCCCACAACTGAAACGC
ATAAGCCGCTTGTCCAACTAACATTCCTAAACCATCTTGGTATTGTGTTGCCCCTTGTGA
ACGGGCGTATTCAAGAAATGGGGTCTGCATATTTGGAGCATATTGCATATCATAAATGTT
AGCTTGTGTAAGCAATCGTGCTGGCAATTCGACGCACTTGCCTTGCAATCCAAGCGATGT
CGCATTGATAATTAAATCGAACGACTGTTCGGGAAGTTCATCGAAACAAGCGGATTGAAT
TTGCCCAAACTTTGCAAACTTTTCAGCTAAACTGGCCGCTTTATCTGCCGTTCGATTGTA
AATGGTGATCTGCTGTTGAGCTTGTAATAAGGGATAAAGCACGCCTTTGGTTGCTCCACC
AGCCCCTAAAATCAGTATGCGTTGATGTGGGTTAAGCCAGCCTAAACGGGCAAGATCGGA
TACTAATCCAACACCATCGGTATTGTCCGCATATAAACGCCCATCATCTAACCGCTTGAG
CGTATTACAAGCTTCGGCTTGTAAGCAACTTTCGCTATAAATATCCGCAAGGGCAAAGGC
TCTCTCTTTAAAAGGGGCTGTGATATTTGCACCTTTATCACCTTCCGCAAAAAATTGTTT
GAGTTGCTGTTCAAACTGTTGTTCATCGCCTAATTTCGCTACATAAGAAATCGCTTTGCC
CGTTTGTTGCCCGAAAAGTGTATGTATTCTTGGGGATTTGCTTTGTGCAATCGGATTTCC
CCAAACTGCGTACTGGTTCATTGTCTATCCTTGTCGAAAAATATGTTGGCTAAAAATGTC
ACGGATTTCAGACGGATTTGACTTTCCGCCTGTGGCTTGATCTAATACTGGGAACGATTT
GCCAAATTGCTGTCGTACTTCGTCGGCAGTTAGGCAAGGTGGGAGTGTCGTTAAATTTGC
ACTCGTAGAAGTGAGTGCAAAGCCCGTTGCTGTACAAAGCTCGACAACGGCTGGCACTTG
GCATAATCGCACAGCAATGGTGTCAAACTGCCCTTTCAGATAACGTGGAACTGTGGCTTT
GGCTGGCATTATCCAAGTAATTGCCTGTTCGCCTAGCGTTTCAAAACGTTGCCATTCCAC
CTCTGTCAAATGTGTATCATCAATGTAGGGCAGAAGCAGTTTTTTATTATGGGCAATTAA
AATCAGCCCTTTTTCTTCTGGACGATTTTTTAATTGAAGCAGAGATCTTACCGCTTGCTC
GCTTTGAGGATTGCAACCTAATCCAAAAACGGCTTCAGTAGGATAGGCAATGACTTGATT
TTGTTGAAGTTTTTCAATAAGTTGATTAAAAGAATACATTATTCGCTTTCACTAAATAGA
TGCTGACATTTTCTGTTTGCACAGAGAAAATAGGATTTCCCACGCACTTTTTTGATGGTG
GCTAATTCACCTAAACATTGTGGGCACTGTTGCTTTATAGGCTTGGTGGGTAAGGTAAAT
TTACACTCAGGAAAGCCTGAACAGCCATAAAATGTTTTACCTGAACGCCCTGTTCGTGCC
ACTAATTTATGTTTCTGGCATTCAGGGCAGTCAAATTCTTCCTCGATTTCAGCTTCTTCG
TGTACCGTAAAATGGCAGTCTGGATACTGGCTACAACCGATAAACATACCAAAATGCCCC
TGTTTTAATTGCAATGGCGATTGACATTCAGGGCATTGTTCATCAAGGGTTTTGATAATA
TGGCTTGCTTGGTGGATAGGTTTGAGGTAATCGCATTGCGGATAGCCACTACAGCCTAAA
AAAAGCCCCTGCTTTCCCCGTTTTAGTTGTAATGGAGAATGGCATTGCGGACATAATTCT
GTCTGTTTCGTGGACTTAAAAAGGCTCATTTTTAAACTAAATTAACTCAAATTCAATCAC
AAAAAAGTCGTTATCGTTCGGGTAAATCTCTTTGATTACTTGTTTTAGTTCGGCAAGTGT
CATATTTTCTTGTTTAGCGTGCGTATCATTGAGCTGTTCAAACTGAATAGGGGTAACAGA
TAGTACACGAATATGAGCAAACAAGCGGTCTGTTTCATTTGTAAAAACACTTAACTCTTG
GCCCGCTTGAAAATAGCTTTCTGACTTATCACGAATGGTAATGGTCTTTTTACCACTGAC
AATGTCTGCTTCAAAACGACTAAAAAAAGTAATCTTATTCATCGTAGTCACCATAATCTA
GATCCAATAAATGCCTAAAATGATCGTTATAAAAACCGTGGCTCACCATATATCGCCACA
TTTTTTGTTTCGCTTTTATATCCCAATGTGATGGTCTTTTTTTCTCAAAAAGCCGTTCGG
CAAGTTCAAAAAAATCGACTTCCGCTTCATCAATGGCTTGGCTAATTACCCACTCTTTTA
TACCTTTGAGCTGTAACTCTTGTTTTAGACGGCGTGGCCCATAGCCTTGTTGTGAACGAT
AGCGAACGTAACTGATGGCAAAACGTTCATCACTTTGCCATTTATTCGCTTGAGCCTGTT
CAATGGCTTGCTCAATTTCTTGTGTATTATATTCTTTAAGTTGTAATTTGTGGCGAATTT
CAGCTTCGCTATATTCTCGTTTAGAAAGTAGATAAAGCAAATAGCTATTCGCAGAATATT
TATGTGTCATTTATTTACCGCAGTAAAATAAAAATGCGGTTCTCACAAACCGCATTAAGT
TATTATAGTTCTTCTTCGCTAAACTCTTCGACATCGCTTTCATCGTTGCTGTCGCTTGCC
GTCGCTTTTAATAGGCTATTTGGGTTTGACGCCAATGTATTTCGGATCTCTTGTTCAAGT
TTATCTGCAATTTCAGGGTTCTCTTTTAACCATTTCACTGCATTATTTTTACCTTGTCCA
ATTTTCGTTCCGTCGTAAGAGAACCAAGCACCTGATTTCTTAATAAAGCCATTTGCTTCA
GCTAAAATCAGTAGCTCATTCATACGAGAAATCCCTTCGCCGTACATAATATCAAATTGT
ACTTCACGGAATGGCGGTGCAACTTTGTTTTTTACTACTTTTACTTTTGTTTCACTACCA
ATAATTTCATCGCCATCTTTGACTACACCACAACGACGAATATCTAAACGAACAGAGGCA
TAGAATTTCAGTGCATTACCGCCTGTGGTGGTTTCTGGATTACCAAACATTACACCAATT
TTCATACGGATTTGGTTGATAAATACAACTAAACAGTTGGTATTTTTGATGTTCGCAGTA
AGTTTACGCAACGCTTGTGACATTAAACGTGCTTGTAAGCCCATATGCGAGTCACCCATA
TCCCCTTCAATTTCAGCTTTTGGCGTGAGTGCAGCGACAGAGTCCACAATAATGACATCA
ACTGCCCCTGAACGCACTAACGCATCACAGATTTCAAGAGCTTGTTCGCCGTTATCTGGC
TGAGAAATTAGTAATTCATCGGTATTTACCCCTAAATTGCGAGCATAGACGGGATCTAAT
GCGTGTTCCGCATCAATAAATGCACAGGTTTTATTGCCTTTTTGAGCTTGGGCAATCAAA
GAAAGTGTTAAGGTTGTTTTACCTGACGATTCTGGGCCATAGATTTCAACAATACGTCCC
ATTGGCAAGCCACCAATACCAAGAGCAAGGTCTAGTCCTAATGATCCCGTTGAAACAGAC
TCAATATCTAATTGTTCAGTCTGCCCCAATTTCATAATAGAGCCTTTACCAAATTGTTTT
TCAATTTGAGCAAGTGCCGCTTCCAATGCTTGTTTTTTCTGTTCTGGTTCAACTTGTTTA
ACGACGGTATTGTTTTTTGAAGATTTCTTATTCTCAGCCATAATGCTTTCCTTTGTTCAT
TGTTTGGATAGGGCAATCGCATTGCCATAAAACTGTAAATTATTATACTGTTTAACCATA
CAGTTTCAACTATTTTTTTCAGTTTTTCGATCTATGTCACAAATTTTGCCAAATTACCGC
AAGATGTGACCGCTTGTGATTGAAACTGCTCTTTGCAGATCGAAAGGATTTAACGCATTG
ATCACCATTATCTGATCATAATCAAAAAGTGCTTCCACAGGTATATCAACTAAGCTAATT
TTTTGCTCGTCTAATAAATGGCTCAGTTGTGTGCCTTTTAATAAATAATGATTTGGGCTA
TACCATTTTCCTTGTTTTAAAAAAAGTAAATTGCCAATAGAACAATCACTAATAAAACCA
TTATTAACAAGAATAATTTCATCACAAGCGGTCTGTTTTAATTGTTCTAATTCAAGTCGG
TCAGTATATTTGAATTGATAATCAAAATTCTCTACATAAACGCATTGAAAGGTTTTTATT
TTTTTAGGTACATAATGGAAAAACTGAACTTGATATTCTTTTGTATTATAATCAATACGA
CAACGTACTAATCCCTTTTGATATTCTTCAGGGATATTAATAATCTCCGAAAGTGCAAAA
TTATTCTCTTGTTTAAAATAATATCTAAAAGCATTATTCATTCGTTGTTGATGATAAAAA
ATATTCTGCACTTTACCATCAATAATCGCAATTGTTTCAAAGAGTGGATATTGGCACATA
AACCTTCTCTAAAATTTCATTATATTCATCATCTAGCTGACTTAATGCAGTAATTCCGCC
ACCGCTACGAAAATAATATTTGTCCCCTTGTTTTTCAATATAACGAATAGCCACTGCACT
CTCTACATTTTCACCATCAAAATAACCGAAAATACCTGTATAATAGCCACGTTCTTGTTG
TTCTGCCTGCTGAATAATTTCAACGGTTTTCACTTTCGGTGCTCCACTAATTGAGCCTGC
TGGCAAGAGTTTATCCAACATTGTACCAATATTTTCTTGCCAATTTTCATCGAGCTCCCC
ACAAATTTCAGAACTCGTCTGATAAATCGCTCCACGATGTGTTACTACTTTTTCAACATA
ACGGTATTTCGTAACCTGAATATATTTTGATACTAAAGCTAAATCATTTCGAATTAAATC
AACAATAGTATTATGTTCGGTAAACTCTTTTTCTGAATTTAATAATTTATTTACTGCATC
TTCTTCATTTGCATTTATTGTGCCTTTCATAGGATAAGAATAGATTTTATTCTCTTTTAT
ACGAATAAAACACTCAGGGGAAAAACAGACAAAATTCTCATCTAATAACAATTTGTATTT
AGCTTTGCTTTGCTGAAAAATTTGTGCTAAATGATAATTTGTTTTAATTTTAGTTTGCTG
AGTTAAGTTTAAAAGATAACTATTCCCAATTTGGATCTGTTGTTGAACAAAATCAAAGGC
TTTTTTATATTGTGTATAATTAGGTGGAATAATCTCTAACTCAAAATTTTCATTTGTTTT
TAATGATTGAATAAACTTTTGTTGTCCATTAAAATCAAAATAAAGCCCTTTATCTTCTAT
TTCAGATAAAGGATAAATTAATGGTTTCTGTTTTTCAAAATCAATTAAAAAGAAAAAAGG
CAAACGCATTTTTCCATACTGATTAGCTATTTGAATAAATTGTTGCATTTTGATATTTCT
ATTATTCGAAGTTAAAACCTATGTCCCATTCACATTCTTATATGGAGACGCACGCCCCAC
AAAATAAGCCTATCCTATTGATTAGTTTAGCTATTATAACGACTTTTATGGTTGTTGAAG
CAATCTCTGGCTATTTCTTTAATAGCCTTGCCTTACTTGCTGATGCCGGGCATATGGCAA
GCGATAGTTTATCGCTCTTATTATCACTTTTTGCATAACCTTGCAAAACGTTTTCACAAA
ATGGATATTCACGCCACATTGCAAAATGATTTAGCCGTTTATTTTGAACAGCACGGAAAA
ACAGAGTGCACCCACCATCATTAACTATTTGATATTAATCAAATAGTTAATAAAGACCGA
CTAAAATAGTCGGTTTTTTGTTGCCTTTAGTAAAAAAAAGCATAACATCTCTAACGTAGT
GCAACTTTGGAGAAAAATATGGACAACTTAATTTGCTATAAACAGATGCCAGTTTGGAAT
AAAGAAAACCTACCACAGATGTTTCAAGAGAAACATAATACTAAAGTAGGGACTTGGGCA
AAATTAACGATCTTGAAAGGATCATTGAAATACTATGAATTAACCGAAGAAGGTGAAATT
GTTAAAGAAATGATTTTCGATGAGCAAAACCAACCACCTTTTGTGGAGCCACAAATTTGG
CATAAAGTTGAGCCACTAAGCGAAGATCTAGCTTGCCAACTCGCTTTTTATTGTACACCC
GAAGATTATTTCGCTAAAAAATATAATCTCACCGCAACACATTCTGAAGTATTAAATGCG
ATGAATTATCTTTCGACTGGAAAAGTACTAGACCTTGGCTGTGGAAGAGGACGAAATGCA
CTCTATCTTAACTTAAAAGGGTTTGATGTAACCGCAGTTGATCAGAATGAAGAAAGTATC
CATTTCCTCAATTCAATCATCGAAAAAGAAAATGCTCAACATATCCAAACAGGTATTTAC
GACATCAACCAAGCTAATATACAAGGTGAATTTGACTTTATTGTTTCCACTGTCGTAATG
ATGTTCCTAAATCGTCATCGTATCCCTGCAATTATCGAAAATATGCAAAAAAATACCAAA
GTCGGGGGATATAATCTTATTGTCTGTGCAATGAACACGCAGGATTTCCCTTGTCCAATG
CCTTTTTCATTTACATTCCAAGAAAATGAACTGAAACAGTATTATCAAGGCTGGGAACTT
GTTAAATACAATGAAGATTTGGGGCATTTACATAAAACCGATGAACACGGCAATCGTATT
CAGCTGCGTTTTGTGACAATGTTGGCGAAGAAGTTGGGGTAGATCGCGTAGTTCTCATCT
TAAACTCAATTTTATGGCATAATGGGAACTTTATAAGAATCTATTGTTATCAATGACAAT
AGATTCTTCGTTTTATACATTATTTGGATTTTATCAATGCAAGAACCTTACTATCGCGGG
CGTTTTTCCGTTGCACCAATGCTCGATTGGACAACTCGCCACTGTCGCTATTTTCACCGT
CAATTTACTCAACATAGCTTACTTTATAGTGAGATGATTACCGCACCCGCAATTTTGCAC
GCAAAATACGATCTGCTTGCTTACGATCCCACAGAGAACCCTGTGGCATTGCAATTAGGG
GGAAGCGATCCTGAACAGCTAGCAAAATGTGCAAAGTTAGTGGAAGAACGAGGCTATACG
GAAATCAATCTGAATGTCGGGTGTCCGTCAGATCGTGTTCAAAATGGTATGTTTGGAGCT
TGTTTAATGGGGAAAGCGGATTTAGTTGCTCGATGTGTAGAAGCGATGAAGAACGAAGTG
AGTATTCCTGTTACCGTTAAACATCGTATCGGCATTGACGATCTGGATAGCTATGAATTT
TTATGTGATTTTATTGAGAAAATTCAGCCTTATTGTAACGATTTTATTGTCCACGCGCGT
AAAGCGTGGCTGTCAGGTTTAAGTCCGAAAGAAAATCGCGAAATTCCACCGCTTGATTAT
GAACGAGTCTATCAACTTAAACGGGATTTTCCACATCTTAAAATTAGCATTAACGGTGGG
ATTAAAACGATTGAAGAGATCAAACATCACTTGCAATTTGTTGATGGCGTGATGGTCGGG
CGTGAAGCTTATCAAAATCCGTCTTTGCTCGGTTATATTGATCGAGAGCTGTTTGACCCA
AATGTTGAGATTGTTACACCCAAACAAGCGGTTGAGAGAATGTTATCTTATATTGAACAA
CAACTTTCACAAGGCGTTTATCTCAATCATATTGTCCGCCATATTCTTGGCGCGTTCCAA
AACTGCAAAGGCGCAAGACAATGGCGTAGGCATTTAAGTGAAAATGCGTGCAAACAAGGG
GCGGGTGTAGAAGTGGTTGAACAAGCATTATCTTTTTTGCCTTACTAGTTGCAAAATCTA
TTAAATACTTAACGACTCAGGTGCTTATGGTTTATTGCAGGTGTAATAGACAAATTTATT
GCTAAAAAGTGACTTAAAGCCTTATAGTACAAGGCTTTAAGCACTCTTTTTGAAATATGA
ACAAAAACTGCCCATTTTGCTAAAGTCTGAAAATAAAGAAACATGGTACATCAAATAATA
TTCAACGATATTTTGTCATAAGGGTCATAAAACATTTTCCCTTAAGAATAAATTAGATCC
AATTAAAATTTGGACTGATTACACATCCGGAAAACAAACCTATCAACAACTTGCCGTTAA
ATATCATTGTTCAGTCAGAACGATTCAAAGATATATTGATAAAGCACCTAAAACGGCTTT
AAAACTACCTTTAAATCGATACCTAAACATCATTATGGATACAACGTTTTTAGGACGTTA
TTTTAGCGGATTCGTGTTAATGGATACGCTTTCAAATAATGTCATTTCCTATTATTTTGT
GCGAACCGAAAAGATATTTACTACAAACTTGCCCTGAATAGGTTAAGAGAAAAAGGCTAT
ATAATTCAATAGATTACTTGCGATGGTAGGCGTGGTTTGATGAAAGATTTATTTAATACC
TCAGTACAAATATATCAATTTCATATGGTGGCAATTGTGATGAGAAAATTAAGAAAAAAA
CATCAATTACAAGTGGGCAAAGAATTAAAAATAATTGTAAAAACACTCACAAGAAGCTCA
AAAAATGAATTTTATCGGCGATTACACTCTTGGTTCATAAAACACCAAGCATTTTTTAAA
AGAAAGGAGTGATAAAGCGAATGAAAAAGGCTATTTTCCTTATAAACATCGCAATGTAAG
AAGCGCTTATGCCAGTTTAAAACGTTATATGGATTTTATTTTTATCTATGAAAAACATTC
TGAATTAAATATAGAAAAGACGGAAAATCGCTTAGAGGGGTTATTTAGTGAACTTAAGCG
AAAATTAAATAATCACAATAGATTAACGAAAAGCGAAAGATGTTGTTTATAAAAGATTTT
TTAAATAAAAAGAGTTGCTAATATTTAAAGAAAATAAACATTAGCAACCATTTTGTCTAC
TATGCCTTTATCTACTATACCGGATTAACCATTAATCATCTAAGAAACTGCGTAGAGTTT
CGGAACGGCTAGGATGGCGAAGTTTGCGTAACGCTTTTGCTTCAATTTGACGAATACGCT
CACGAGTTACATCAAATTGTTTACCCACTTCTTCAAGAGTGTGATCGGTATTCATATCAA
TACCAAAACGCATACGCAATACTTTTGCTTCACGAGGTGTTAAACCCTCTAGTACAGCAT
TAGTTGCAATTCGCAAACTTTCTGCCGTTGCAGAGTCAAGAGGCAACTCAAGAGAGCTAT
CTTCGATGAAATCCCCTAAATGTGAATCATCGTCGTCACCCACTGGCGTTTCCATTGAGA
TTGGCTCTTTAGCAATTTTGAGGACTTTACGAATTTTATCCTCTGGCATTCCCATTTTTT
CTGCTAACTCTTCAGGTGTTGCTTCACGTCCCATCTCTTGTAAGCATTGGCGAGAAATAC
GATTTAATTTGTTGATCGTTTCAATCATATGCACAGGAATACGAATAGTACGAGCCTGAT
CCGCAATAGAGCGTGTGATCGCTTGGCGAATCCACCAAGTCGCATAAGTTGAGAATTTAT
AACCACGGCGATATTCAAATTTATCTACTGCTTTCATTAAGCCGATGTTACCTTCCTGAA
TTAAATCAAGGAATTGTAAACCACGGTTGGTATATTTTTTAGCAATAGAGATCACAAGAC
GTAAGTTGGCTTCTACCATCTCTTTCTTCGCTTTGCGAGCTTTTAATTCGCCATCTGCAA
TACGTCCACCAATTTCACGAATTTGCGTAATGGTTAAACCAGTTGTTTCCTCAAGTCTCT
GTAAGTTTGCGATATTTACACGAATATTATCCACATAGTTGGCTAGCTTAGGCACTCCGC
CTTTTTTCGCATTGATCGCTTTTTCAATCCACGCTTCAGATAATTCATTACCTTGGAATG
CTTTAACGAAGTCCGCTTTTTTCATTCCAGCATACTCCACCGCATAACGTTGAATTTGGC
GCTCTTCCGCACGCACTTGCTTCATCATTTTTTGCATTGATTCAACTAACAAATCAAATT
GTTTTGGCACTAAACGGAACTCTCGAAAAATATCGGAAAGTGCTTGAATTTGATCTCTTG
AACGCTTGCTAGTACGTCCGTGTTTTTGGATTGCTTGTAAAGCTTTTTGATGTTGCTCTT
TTAATAGCGTAAATTTCTCACGAGCAAGCTCTGGGTCAATGCTATTGTCATCACCGCCAT
CGCCCGATGATTCGCCATCTTCATCTTCACTTTCATCATCAATATCTGCAACGGTATCAC
TTTCGCTTTCTTCATCTAGATCATCTACAGAGGTGCTTTCTACTGCATTTGGATCAACGA
AAGCGGTTACAAGATCGGATAAACGTACAGTGCCTTCTTCGACTTGATCATAACGAGCAA
TTAATTCACTTAAGGCTTCAGGATATTCTGCAATTGCACATTGAACTTCGTTAATACCTT
CTTCAATACGTTTTGCAATATTAATTTCGCCTTCACGGGTTAGTAACTCAACAGTTCCCA
TTTCACGCATATACATACGGACTGGGTCTGTGGTACGACCAAGTTCAGACTCTACCGTTG
AAAGTACTTTAGTCGCCTCTTCCACCACATCTTCATCGGCAATATTGCCCGCAAGCATTA
AATCATCAGCATCAGGGGCAGTTTCAAGTACCTTAATCCCCATATCGTTGATCATTTGAA
TGATATCTTCGATCTGATCTGCATCGACAAGTTCTTCAGGCAAATGGTCGTGAACTTCCG
AAATTGTTAAGTATCCTTGCTCACGCCCTTGAGCGATAAGAAGTTCTAACTGAGATTGTT
GTTCTTCTAATTGAGAGTATTGTTCCATAGCTTTATCCGTTCTTAAGAGCAAAAATAAGT
AGTGGATTATACCACTGCTTTGGGTGTGATAAATAGTTTCGCGAAAAATTATCAGTATTT
GACCGCTTACCGTCCAGCCAATAGCATCATTAATTCCTGCTTTTCCTGTTGATTTAACCC
TGTCGTACGATCTTTTGCCATTAAAATGTCAATTTGTCGATCAAGCAGTTTCTTATAGAA
AAAATCAAGCGTATCAATAAAAGTGTTTTCGACATTTTCAGAAGATATCAAGTGATCCCA
ATTTGCCAATAATTCTAAATGGCGATAATTTGGGCTTTCTCGCAGATATTCCAATAAACC
GCCCATTGAAATACCAAGATTAGCGTGACAGATATTGACTAATTCCAAAAATAAATCGAA
GCCTTTTTCCTGCAAACTCTGCAAAAATGTCACATCTTCAGGTACATTTTGAACCAAATG
AGGATTTTGAAGCAGTAACGCAATCAGTAACCGCATCGGTGTCCTTTCAATATGTGGCAT
ATTGTGGCGTTTAGGTGCAGTTTCAACACTTTTCTGAGACAGCATCGATTCCAATTGTAT
TGGATCAAGAATACCCAGTTTTTGCCCCAATATATTTCGTAAATACAAACGTAACATTTC
CCCTGGAATACGCTTGATCAAAGGTAATGCTAATGAAGCGAGCTTAGATTTTCCTTCTTT
AGTGGAAAGATCGACCTGAGTAAGCAAAGAATCAAATAAAAATTCACTCAATGTTAATGC
TTGTTCCAAATAGCGTTCAAACCCCTCTTTTCCCTGAACGCGAATAAAGGTATCAGGATC
TTCCCCATCGGGTAAGAAGATAAATTTTATCTGTCTGCCATCGTGTAAATAAGGCAGCGC
ATTTTCTAATGCTCGCCACGCGGCATCTCGCCCTGCACGGTCGCCATCGTAGCAACAAAT
CACTTGTTCTGTTGATCTGAACATCAACTGAATTTGTTCACCTGTTGTCGCTGTTCCTAA
AGAGGCAACGGCATTATTCACTCCAAATTGAGCTAAAGCTACGACATCCATATAGCCCTC
AACTACAAATAAAAACTCAGGTTTTTCATTATGTTGTAAGGCTTGATACAAACCATAAAG
CTCATTGCCTTTATGATAAGTGGCAGATTCAGGGGAATTAAGGTATTTCGGCTTTTCATC
GCCTAATACTCTCCCACCAAAAGCAATTACTCGCCCACGCTTATCTCGAATCGGGAACAT
CACACGATTACGGAAACGATCATACACATTGCCACGATCATTTTTAGAGAGCATACCTGT
ATCAAGCAACTTTTGCACTTCTTCAGGATTGTTTCCAAAACGACGAAGCACTGCGTCCAT
CGCATTTGGTGAAAAACCGATTTCAAAGCGTTCAATAATCTCTTGAGATAAACCTCGTTG
CTGCAAATAGGCTTGACTAGCCCTGTCTTGCGTTAATTGCTGTTGATAGAACTTAGCAAC
CAAATCTAACAATTCATAAAGATTACGCCGAGTTTTATAACTGGCTTGTGGTTTGCCATC
TCTATTGATCACATTTTCACGAGGCACTTCTAACCCGTGCAATGCAGCAAGTTCCTCAAT
TGCTTCAGGAAACTCTAACTTGTCATATTCCATTAAAAAGCTAATGACATTACCGTGTAC
GCCACAACCAAAACAGTGATAAAACTGTTTAGATTGGCTCACTGTAAAAGAAGGACTTTT
TTCGTGATGAAAAGGACAACAGGCTTGGTAATCTCGCCCTGCTTTTTTGAGTTTAACACG
ACTATTGATCAGCTCGACAATATCGGTTCGAGCAACAAGATCATCAATAAATGAACGAGG
AATAGAGCCTTTCATTGATTATCTCCTTGCTAGCAAGCGGATAGTTTTGCAAATTTTTTT
ACAATTCAGACCGCTTATGATGGACGGTATAAACATTGAAACCGTGATTCCTTAAAGGTT
TCACGGTTCCAATTTAACTTCTGCTACCTAATTTAAAATTAGTATAAACGAGTGTTACGC
GCGTTCTCTCGGAAGTTACGTTTAGCATGACGTTTTGCTAAAGACGCTTTTTCACGTTTA
CGAATTGTAGTTGGTTTTTCATAGAACTCACGAGCACGAACTTCAGCTAAAAGACCTGCT
TTTTCGCAAGAGCGTTTAAAACGACGTAATGCTACGTCAAATGATTCATTTTCACGAACT
TTAATTACTGGCATAAGCCATCACCTCAGGAAATATATGTTTAAATGAAGCCGCACAAAT
TGGTGGCGGCATAGAACTAAAAAAGGTGATGCATTTTAGCTTAGACTGACTAATAAGTAA
AGAGCACCTTATCAAAATAATCTACAAACATACAGCTTTTCCAAAATAACTTTACTTTGG
TATTCACTGAACAATAATCTTGGAACCATTAGAAAATACGATGCCTCTTGCCTCATAAAT
TGCATTTAATGCAATATTATTTCTAAAACTATCCTGTATATTCTGAGGCAAAGTATCCAA
TGAAATAGAGAATATTACTTCACTAGTTGTACCTCTTTTTAAATTCTCTTTAAAAGAAAC
TGGGGTATCTTGTACAAGGACAATTTCATCTTGATAAGAATAATTCGTTTTCCAATGAAC
ACTACGAATATTACGCTTACTTTTATTTTTTATGGTATATTTGAAATTCACTATAAAGTT
CGACGATTTATTCTGAGATATCTCAGCTCCTATAAAATTAACTTCAATAGTATCAGTAAA
GCGCTTTAAATTTTCTTCCTCTCTTGTGAGTTTAGCATTCTTATACACATTTTTTTCAGA
GACAAGGGGGCTATTTTTATAGTTTCTGCATTAACACCTAACGTAACCCAACTAGATAAA
GAAAGTACAATCAGATATTTTATCAATTTCATATTTCTCTCCTTAATAGTACATGCATAG
AAGAGCATGTAAGATTATCTTCATCTCATGTAGAGAAGACTTCCTTATCTCGGATATATT
ACAAAAATTACAGTAGAATGACAATTATAACTTATTCAGTCCAAGTAATTTTATAAAATA
GAAAACCATTTTCCTATATATTTACAATCTTGCTCCATCACCAACTGGTAACTTGGTTTT
AGAAAACATGTATAAAAACGAAGTATGTATCTATAAATTCTTAAAAATACTTCAATACTT
TTATTCTTGCAAAGAAAAAATACCGATTTTCTAATAATCTCAAAAACCGGTATTTACATA
AATTACTCCTCAATATCTAAATATCAATCTTATTGAATTTTGTTTATAGAGAAGTATATT
TCATTTCAATTATACGAAATGGACAAATATTATTTAGTATCTATGACTGGTGTTGCTTCT
TCAGTCTGAGAAGACACTGCGTCCTTTATCCCATCCACTTTAGTTTCAACTAATTGTTTT
ACCTCTTCAATTGGAAGAGATACTGCATCTTTTAACCCGTCCACTTTAGTTTCAACTAAT
TGTTTAGTTTCTTCTACTTTAGTTTCTGTTGTTTGTTTTACCTCAGCAACTTTCTCTTTT
GCTTGATCACAAGCGGTTAAAGAAAGCGTTGCTGCACCTAAAACTAAAGCGGTTAATAAA
GATTTTTTCATAAAAATAATTCCTATAAATTAAGGTTTAAATTGCCACATTTAGAGTAAA
TACTTAGGAATTAGTTCCCTAAGCATTTACAAGTGATTAAAGATCAACCTTTTATTTTTG
CAACCCTCGGTGCAGAATAAACGTGGCTCACTGCACTACTATGTCCGCCAAAGCCTTTTC
CGTAGAAATAGTATTTTGAGTTCTGCCACTCTTTTGCTTGAATTAAGGCAATTTCTTCCG
CTGGTGCTGCTGCAACCGTCATTTCTACTTGCGTATGTGCAACACGAGAGAATGTGCCTA
GTTTCCCTTCAAACTGATATTGACTTTGATAAACCTTAATCGGTTCTGGAATCGGAGCTG
CAACTTTCTGCTCAGATTCGACCGCTTGAGGCCCTAGCTCTTCCAATTTAATATGGCGAC
GTTCGTGATTTTCTTTAACTAAATCTCGGTTAGTCGGTTGAGAAACCACAAGCCCGAATG
GTTTAGCCGATAAAGCCACTGCTTTCGGATCAACTTCTGCGGATTCTGCTTCAACTTTCG
TACGACGTTTGTGGTTGTCTTTGACTAAATCACGATCTGAACTTTGAGTTACGAAATAAC
CAAATGGCACCGCTGAATCTTGATGAGCCTGAGTGTTAGCTTCCTCTTTTACGGGTTCAG
CTACTTCTCTTGCTACAGATTGAACTGGCTGTTCTTGCTGTTGTAACATCTCATCAACAG
ATAAGAAACGAGGTTTCTCTTCCGCAACAGCTTTTGGCATTTCGCTAAATTTAATCCAAA
CCTTACCGCTTGCAAGTTCAGGCGAAGCGACAGCCGAAGTTAATGGCATTACTGCTTTTA
CTTCCTCACGACGCTCACGACGACGCTGATTGCCTACGCGTAAATGGCGAGGTAAACGGC
GTTGGCGAGGCTCACGTTGCTCTGTACGTTCTTCTACTACAGGCTCTGAAGTTTCCAAAG
GCATCTCTGCATTTACTGTAGTCACCACAGGCTCTGCCACAAATGAATCAGCCGCATTCT
CTTCTGCTGGTGGTAAAGAAGCGGTAATTTCCGCTGAATGTTCTGCAGTTTCAATTCGCA
CTTTCTTACGTAAGTCACGACGTTGGCGACGCTCAGCCACTTTCGCTTCACGCTGTTGCG
GAACTGAAACACCTGCCACTTCTTCTACAATTTCACGACGTTTCTTAGGCTCTACTGGAA
CGACTTCAGCTTCTTTCGTTGCTTCAACGACCGTGTTTTTACGCTCTTGGCGTTCGTTGC
GGTTTGGTTTTTCACGGCGTTGCTGACGACGTTCACGCTGGTTACGAGCCTTACCTTTAC
CTTGCTTCTTCTCAGGTTCTTTCTCTTCGCTTGCAAACATTGCTTTGATTTTCGCAATAA
TTCGACTGATTAACGAAGGTTTTGCTGGCTCAACTGGTGTTGGTGCAGGCTGTAAATTTA
ACTCTGAACTTTGTAATACTGATTCAACGGTAATCACTGGCTTATTACGGCTAACCAACG
CTTCTTCCGAATGGTGATGATGAATGTGATTTTCTTCATCTTGTTCTTGGTAGCGTTTCG
CTAAATCGTAACTTAAGGTTGGAACGATCTCATTCTCACGCAGGCGATATACGCTAAAGT
GTGGGGTTTCCATACTTTCGGTTGGTACAACAATCACTTGGACATCGTGGCGTTTTTCAA
TGTCGCTAATCGCCTTACGTTTTTCATTTAATAAGTACGAAGCAATTTCCACAGGCACAA
TAGCGTGAACCTGTACTGAGTTTTCTTTAATCGCTTCTTCTTCTAATAAACGTAAAATGG
AGAGTGCAATCGACTCGTTATCACGAATTTTTCCTGTACCTTGACAGCGAGGGCAAACGT
GTGATGACGCTTCACTTAATGATGGACTTAAACGCTGACGGCTCATTTCAAGTAATCCGA
AACGAGAAATGCGTCCAAACTGGATTCTTGCACGATCTTGGCGTGTCGCTTCACGGATAC
GATTTTCCACTTCACGTTGATGACGAACTGGGGTCATATCAATAAAGTCGATCACGATTA
AACCGCCCAAGTCACGCAAACGTAACTGACGAGCAATTTCGTCTGCCGCTTCTAAGTTGG
TATTTAATGCTGTTTCTTCAATGTCTCCACCACGGGTCGCACGAGATGAGTTGATGTCGA
TAGCTGTCAATGCTTCGGTTACATCAATCACAATAGAACCGCCTGACGGCAAACGCACTT
CACGTTGGAATGCTGATTCGATTTGGGATTCGATTTGATAGTGACTGAACAACGGTACTT
CACCTTCATACAGGCGAACACGGTTGATAAAATCAGGACGCACAAGGCGGATATGATTTT
TTGCTTTCTCAAATACCTTACGATTATCGATCAAAATCTCACCAATATCACGACGAAGAT
AATCACGGATTGCACGCACAATCACATCACTTTCTTGATGAATTAAGAACGGTGCAGGGA
GAGATTCTGCCGCTTTTTTGATTGCCTCCCAGTGATGTAATAAAACTTTTAAGTCCCATT
GTAGCTCTTCAGGGGATTTACCCACCCCAGCAGTACGCACAATTAAACCCACATCTTCAG
GTACATCTAAGCAATCTAACGCTTCTTTCAGCTCTAAACGCTCGTCCCCTTCAATACGAC
GAGAAATACCGCCAGCACGAGGGTTATTTGGCATTAAAACAAGATAGCTACCAGCCAAAG
AGATAAAGGTCGTTAAAGCCGCCCCTTTATTACCACGCTCTTCCTTGCTGACTTGAACAA
TAACTTCCGCCCCTTCTTGAATAATATCTTTTATGTTTGGGCGACCTTGGAATACATAAC
CTTGAGGGAAGTATTCACGAGAAATCTCTTTTAACGGAAGGAAACCGTGACGCTCTGCAC
CGTAATCAACGAATGCTGCTTCAAGACTGGGTTCAACACGGGTAATTTTACCTTTGTAGA
TATTCGCTTTCTTTTGTTCGTGTCCTGGGCTTTCAATATCCAAGTCGAACAGTCGTTGCC
CATCAACAAGGGCAACACGCAACTCTTCTTTTTGAGTTGCATTGATTAACATTCTTTTCA
TTGTGTTTTCTCATTTTATTTTTGTTAGTGCTATTCATAGGGTTCGGGTTTGTATTTTTG
CTAATCTGTCAATCTCCCGACTGTCTAAGGACAAACTGACGTGAACCCTATGATCTAAGG
TGATCTGTTTTATGTCTTACACTCAAAATCTGACCGCATAATCAATCACGATATTTGCAT
TTTTAACCGTTGCAAGCGGTACTTTTGTCTGATTTTCTACAATTTTATTCAGTAAAATTC
AATAGACAGAAAAAGCGAGTCATTATGGCATTTTAAGAGAAAAATAGAAAGGCAAAAGTA
AATAACGTACCATAAATAACATTGAATGTATTTTATACAATGTTTGCGGCTACTAACGAA
AAAGGTAGTCTCTCTAATAACTTCTGATGAATCCCGCCAAATGCCCCATTACTCATCACT
AAAATATGATCCGTTGGTTTAGCTTCCTTGACAATCAATTCCACTAATTCATCTAGGCTT
GTCGACCATTGTGCCGGCTGGCTTAGTGCATCTGTAATCGTGCTGACTTGCCACGGAATG
GTATCGGGTTGATAAACAAAGACGGCATCAGCGTCTTTCAACGATGGGGCAATTTCCTCT
TTGTGAACGCCCATTTTCATTGTGTTTGAACGAGGCTCTAATACCGCTAAAATGCGTTGT
TCTTTACCTACTTTGCCACGAAGTGCGTCGATGGTTGCTAAAATAGCGGTTGGGTGGTGG
GCAAAATCATCATAAACGGTAATGCCATTCACTTCCCCTTTGACTTCTAAACGACGGTTG
GCATTGATAAAGCTGTTTAAACCTAAACAGGCTTGCTCAACGCTTACCCCCGCGTGATGT
GCTGCGGCAATCGCCATTAAGCCGTTGTGCATATTGTGAGCACCAAGCAAGTTCCATTTC
ACTTCTCCTGCTTTTTGCTGTTTATGGTAAATCGCAAAATGAGAATAGTCTGAACTTAAC
GGCTCTGCAAACCATTCTCGATCTTGCCCAATAAATTGTTGCTCGCTATAACAGCCCATT
TTTAAGGTGTTTTGGACATTTTCATCTGATGTTGCAGACAAAATGCAGCCATTTTGTGGC
ATTGTGCGGATAAGATGATGGAACTGGCGTTGAATTGCTTTTAAATCATCAAAAATATCT
GCGTGGTCAAAATCAATGTTATTAATAATTAAAGTTTTTGGATTGTAATGTACGAATTTA
GAACGTTTATCAAAAAAGGCTGAATCATATTCGTCCGCTTCAATCACAAAGAAATCGCTT
GATCCTGCACGAGCAGAAATACCAAAGTTGCCTGCCACACCGCCGATTAAGAAACCCGTA
TCAATGCCAGCTTGATCTAAAATCCAGCTTAACATTCCCGTTGTGGTGGTTTTGCCGTGT
GTGCCTGAAACGGCAAGCACCCAACGATCTTTGAGTAAATGATCTCTTAGCCATTGTGGC
CCTGAAGTGTATGGCAAGCGGTGATTTAAGATATGTTCTACGCAAGGATTACCACGGCTA
ATCGCATTGCCGATAATAATCATATCGGGAACAGGATCGAGCTGTGCAATATCGTAATGG
GGGATAATTTCAATGCCACTTTTTTCCAAAAAGGTACTCATTGGTGGATAAACATTGGTA
TCTGACCCTGTGACTCTATAACCTAACTCCCTTGCAATAATCGCCACGCCACCCATAAAG
GTTCCACAGATCCCTAAAATATGAATATGTTGCTGTTTCATAGCATTCCTTACATAAAAA
TTGTGAACAGTATCACAAAACAAAACTTTACTCGAAAACAGAGCTTCAATGGGCGAGTAT
AATAAAGCAAACTGCATTGAATAGCTAATAAGGAGATAAAAAATGAAAACATTAGGCGAA
TTTATTGTTGAACGCCAAGCAGAATATCCAGGAGCTACGGGGGAACTCAGTGGTATTCTA
TCGTCCATTCGTTTGTCAGCCAAAATCATTCACCGTGATATTAACCGAGCAGGTTTAACC
CAAGATATTTTAGGTGTATCTGGCGATGAAAACATTCAGGGCGAAACCCAGATGAAGCTC
GATGTATTTGCCAACGAAACAATGAAAAAAGCATTAATTGCTCGTGGCGATGTGGCAGGA
TTTGCATCTGAAGAAGATGATACTTTCGTGGCGTTTGATACAGAACGTGGTCGAAATGCA
AAATACATTCTAATGACAGATCCCCTTGATGGTTCGTCCAACATTGATGTGAATGTGTCT
GTCGGAACAATCTTTTCGATCTACAAACGTGTATCACCGATTGGTACACCAGTGACGATG
GATGATTTCTTACAGCCTGGACGTAAACAGGTTGCAGCAGGCTATGTGACCTATGGTTCA
TCAACAATGTTAGTTTATACGACGGGTAATGGCGTAAACGGCTTTACCTATGATCCTTCT
TTAGGTTTGTTCATTCTCTCTCACCCAAATATGAAAATGCCGTTTGAAGGCAAATATTAT
TCGATTAACGAAGGGCAATATCTCAAATTCCCAGAGGGCGTGAAGAAATTCATTAAATTC
TGCCAAGAAGAAGATAAAGCAACGGGGCGCCCATACTCTTCTCGTTATATCGGCTCATTG
GTTTCAGACTTCCACCGTAACTTGTTAAAAGGCGGTATCTACATTTATCCAAGTACGAAA
AGCCACCCGAACGGTAAATTACGCCTACTTTATGAAGGCAACCCGATGGCATTTTTAGCT
GAACAAGCTGGTGGTATGGCGACAGACGGATTTAATCCGATTTTAGATATTAAACCGACA
GAACTACATCAACGTGTGCCGTTCTTTGTGGGTTCAACAGCAATGGTGCAAAAAGCGGGT
GAGTTAATGGCTGAATTTCGCTAGTAAATAATGGAAAGAAACTCACCGCTTGTTTACGCA
AGCGGTGAGTTTTTTATATCATTTTGTTATAAAGACCACATTTTTGTTCTTTACCTTCAA
TAAAATAATCAGTATCTTACTCGCAATTTTTCACTCTTTATTGGAGATATTATGAAATTA
AATACAAAGTTCTCTCTCTTAGCTGCAACGTTATTGGTTTCAACCGTTGCTCAAGCCGCA
GATAAAACGTTCATTAACTGTGTTAGCCGTTCACCAACAGGCTTTAGCCCTGCATTAGTG
ATGGACGGGATTTCGTATAATGCAAGTTCACAACAAGTGTATAACCGCCTTGTTGAGTTC
AAACGTGGTTCAACAGATATTGAACCTGCTCTTGCAGAAAGCTGGAGAGTGAGTGATGAT
GGTTTAACTTATACCTTTAATTTGCGTAAAGGTGTGAAATTCCACTCAAATAAAGAGTTT
ACCCCAAGTCGTGATTTTAATGCGGACGACGTAGTATTCTCATTTCAACGTCAGTTAGAT
CCAAATCACCCATATCACAATGTATCTAAAGCAACTTATCCGTACTTCAAAGCAATGAAA
TTCCCAACATTGTTGAAATCAGTGGAAAAAGTTGATGAACATACAGTGAAAATTACTTTA
AATCGCCAAGATGCGACATTCCTAGCAAGTTTAGGTATGGACTTCATCTCGATTTATTCA
GCGGAATATGCAGATAAAATGTTAGCGGCAGGCAAACCAGAAACCATTGATACAACCCCT
ATTGGTACTGGTCCGTTTGTGTTTGCAGGCTATCAAGTGGATCAAAAAAGCCGTTATTTA
GCACATAAAGAGTATTGGAAAGGAAAAGCCGATATTGACCGCTTGATCTTTGAAATTGTC
CCTGATGCTACGGCTCGTTATGCAAAATTACAAGCGGGTGCTTGTGACTTAATTGATTTC
CCAAATGCAGCGGATCTTGAAAAGATGAAAACCGATCCAAAAGTGAATTTACATTCTCAA
GAAGGGTTAAATATCGCATATATTGCGTTCAATACTGAAAAAGCGCCATTTGATAATGTG
AAAGTACGTCAAGCATTAAACTATGCGGTAGATAAAAATGCCATCATTGATGCCGTTTAT
CGTGGAGCTGGTGTTGCTGCGAAAAACCCACTTCCACCAACAATTTGGGGCTATAATAAC
GAAATTACAGGTTATGAATATAGCCCAGAAAAAGCAAAACAGTTATTAAAAGAAGCTGGC
TTTGAAAATGGTTTTGAAACGGATATTTGGGTACAGCCTGTGGTGCGTGCTTCTAACCCG
AACCCACGTCGTATGGCGGAATTAGTGCAAAGCGACTGGGAAAAAGTGGGCGTGAAATCA
AAACTGGTTAGCTATGAGTGGGGCGACTACATCAAGCGTACTAAAGCAGGTGAATTAACA
GCTGGTACTTACGGTTGGTCGGGAGATAATGGTGATCCTGATAACTTCTTATCGCCATTA
TTCGGTAGTGAAAACGTGGGCAACAGTAACTACGCTCGCTTCAAAAATCCTGAATTAGAT
GCGTTATTACACAAAGCGGTTGGTTTATCTGACAAGGCAGAGCGTGCCAAAATTTATGAA
CAAGCACAGGTATTGTTAAAAGAACAAGCCCCTTGGATCAACGTAGCACACTCAATTAAC
TTTGCCCCAACAAGTAAACGTGTTCAAGACTATAAACAAAGCCCATTTGGTTATACTTAC
TTATATGGTACGAAGTTGGCGGATTAATCTGTCTTAACAGGAAAGGGAAGCAATAAGCTT
CCTTTTTCATTTCATTACCGATGAGAAGATAAATCAGCTATAATTCTTCCCAAAAATAAA
GAAATAAAATACACATCTTAAATAAGGGAGAATATATGGAAATTAAATCGTCACGGAAAC
GCTTAACCCTCAATGATATTGCACAACTTGCGGGTGTATCAAAAACCACAGCAAGTATGA
TCTTAAATGGGCAGGCAGAACAATTTCGCATTAAGCCTGAAACCCGCCAAAAAGTTGAAG
AAATCGCAAAACAGCACGGTTATCGTGCAAATGCTTATGCAAAAGCACTTAAACTACGTC
GCACCAATGTTATTGGTCTGGTCATTCCTGATTTAACCAATTATGGCTTTGCCTCTACAG
CAAAGACTTTAGAGAAATTGTGCCGAGAGAATGGTTTGTACTTAGTCATTGCTTGTTCTG
ATGATAATCCTCAACAGGAGAAACAAGCGATAGATCGTTTACTTGACCGTCAAATTGATC
TCTTAATTACCGCTCCAACACATCAAGATCCAAAATACTATAAATCCGTATTAAAGCACA
CTCTTCTATTACAACTTGACCGCTATGTTCCTCAACTTGAATTAGGTTATGTGATTAGTG
CTGATACCGAAAAAATTGCAGAACTAGTATCTCTAACGATCCAACGCTATCAACTTAAAG
AATATTTTTATTTTGGCGGTCAATGCTCACTTTCTCCTAGTGAATCTCGTTTAGCTGGTT
TTCGCCAAGGCTTAAAGCAAGGTAACTTACAAGAAGAAAGCGGTTGGATTTTACATAAAA
ATTACCAACCTGAATCAGGTTATCAGTTGATGGCAGAGCTGGTTGAACGTTTAGGGCGTT
TGCCTGAAGCAGTATTTACCGCGTCTTATACCATTTTGGAAGGTGTTCTACGTTACCTCA
CTGAACACAAGCAAATGGATAAACTGTTGAACGGTCAATTACATTTAGCCACATTTGATG
ATCACGATTTACTTAACGCTCTGCCGTTTCATATTCATTCGATTAAACAGAATCATCAAC
AAATTGCATTTTCGCTGTTTAATCTGATACGCCAAAAGTTGCAAGGAAAGCCAATGGAGC
AGTTAAAAGTAGAATGTGAAATTATTTGGAGAAGATAAGATGATTACAAGTATAGCCTAG
ATTTTTCTCCCTACAATAATAGTTAATCCATTCTTGTCTTACTATATTGTAAACAAAAAT
TTCCAAAATTCTTTTTTCGGAGTATCATAAGCGGACAGATCAAAGGCTTATTTTACAAAA
GGAAGAGAAGATGCGATTTGCGATTGAGTGTATTGAACGTGTGGGCGTTGCTCAAGATAT
TTTAAGTTTATTGGCAACGCAAGGCATAAATTTAGAAGGGATCGAACTGCAAAAATTAGG
CGAAAAAGGGCTTGTTTATTTGCGTACTGAAGCAATGGAGACTAGCCAGCAAGCTAATTT
TGTCAAACAGTTGAAGAAAATTCCAAGTATTACTGCTGTTCAAGAAATTCATCATCTTCC
ACAAGAACGTAAAAATCTTGAGTTGAGAGCCTTAATTGAGGCGTTGCCTAATCCTGTTTT
ATCGCTTGATCTCAACGGTAAAATTGCCTTTGCTAATTCTCAAGCCTGTAAAGTTTTATT
ACCGATTTATCGCCAGTCGCTACCTAAGAAAAAACAAGAGCAAATTCTTTCTCTTGAAGG
CGTTGATCTCAACGAAATTATCGTCAATCTCAATCGCACCAAATGGTATCAGTGGGTTTT
GCAACAAGGGCGTTCTATTTTACCGACAACGTTACAGCCAATTTCTCACCCTATTCAATT
TAATGATCAAGTATGGCGAATGGATTTACTGCCGATTGAATTGTGGGAGGCGGCACAAAA
CCGACCGCTTGGGTATGTTGTTACTCTGCAATCTCAGCAAACAATGCAACTCGATTTACG
TCAATTTATGGCAAATCAAAACAGTGATTTCGATCATATTTTGACGAAGAGTGCCAAAAT
GAAAGCGGTGATTGAACAAGCTAAGAAATTTGCGACACTCAATGTGCCTTTGCTTATTCA
AGGCGAAACGGGAACAGGTAAAGATTTGTTTGCCAAAGCGTGCCACCAATTTAGTTTTCG
TCGGGATCAAAAATTCATTGCCGTTAATTGTGCTGGATTGCCTGAAGAAGAGGCTGAGAG
CGAAATGTTTGGACATCACGGTGGCGACCGTACGCACGTTGGCTTTTTTGAGTATGCCAA
TGGCGGAACAGTATTGCTCGACTCGGTTGCAGAACTATCCCTTGAAATGCAAGGCAAATT
ATTACGTTTTTTGAATGATGGATCATTTCGCCGCGTAGGTGAAGATAAAGAAATTCAAGT
TGATGTGCGTGTTATTTGTACATCACAAAAACCGCTTGCGACCTTAGTTACGGAAGGAAA
AGTACGCGAAGATTTATACCATCGCTTGAATGTGCTTACCTTGAATTTACCGCCGTTGCG
TGAAAGACAAGGGGATTTAATGCTACTGACCGATCACTTTATTACCCAAATCAGTCAGCA
ACTGGGCATTCGTAAACCGCTTTACGATGAACATTTTATCAAAGCTATGCAAGCCTATCA
TTGGTCTGGAAATTTACGCGAACTTTATAATGCAATTTATCGAGCTTGCTCTTTAGCTAC
CGATCAACTTAAAGCGAGTGATCTTAACTTGCCTGAAACGGTACCAAGCCATTTTGAAAT
TTCACATTTAGAGCAAGGTTCATTAGAAGAGCTGGTTAATCGTTTTGAAGCCTCACTGTT
ACGCAAGTTCTATACGGAATATCCAAGTACGCGTAAATTGGCTCAACGCTTAGGTGTTTC
ACATACTGCAATTGCCAATAAATTGCGGAGTTATGGGATCAGCAAATGATGAAACAATTT
ATGCTATGGGGATTTGCATTTTTAGGCACATATCTCACCGCTTACGCATCTCCTAAAATT
CCACAAGCGTTACTGACAGACAGTCTGGTTTACTGTACCAGTGCCTCTGGTTTTTCTTTT
AATCCTCAAAAAGCCGATGTTGGTTCAAATATGAATGTCGTTACAGAACAGATTTACGAC
AAACTGATTGAATTTGATCCCGAACAAAACCAGCTGAAGCCTGCCCTTGCAGAACGCTTT
GAAATGAGTGAGGACGGTTTAACCATTACGTTATATTTACGCAAAAAAGTCTCTTTTCAT
CATACAAAATGGTTTACGCCAACACGCTATTTGACAAGTGAAGATGTGATCTTTTCTTTA
AATCGAATTTTAGGCAAAGTTGGGGAACTGCCTGAGCTTAATCGAGAAGTACAACATCAA
GTTCGTCACCGAATTGCAGACCGCACCCATTTCTCTTATTTTGAAAGTGTCGATCTTGCT
AATCAGATCGTCGAGATTTCAGCGCCTTCATCGCATATCGTTAAAATTCGTTTGGCACAG
CCTGATAGCTCAATTTTGGCTCATCTTGCCAGTCAGTATGCAGTGATTTTATCGAAAGAG
TATGCCTTACAACTCAATGCCGATGATAATTTAATGCAACTCGATATTCTGCCTGTTGGC
ACGGGGGTATATCAGCTTGATAATTATGTACAAAACGATTTTGTTCGCTTACAGCCTAAT
CCTCGCTATTGGGGCAAAAAAGCCAATATCAGTAATTTAGTGGTGGATTTCTCTACCTCT
GGCACAGGGAGAATGGCAAAGTTTTTGAACAACGAGTGCGATATTTCTGCCTTTCCAGAA
CCAAGTCAGCTCTCTATTTTGGATAAAACGCAAGGCTATGTAATTGAAACGGCTGGGGCA
AACCTTGCCTTTTTAGCCTTTAATTTCCGCCAAGATAAAATGAAAGATCCAGCATTACGC
CAAAAAATTGCGACAAGTATTGATCGTGAGCGTCTGGCGCGTATTCTGTTTTACGGCGTT
GCTGAAGTACCACAAAATGTACTGCCGAAGGCGTTGTATGCGCAAGAAAATCCAACAAGC
TACCCTTATTATCCGCCTGATACGAGTAAAAAAATGGAGGAAACAGACCGCTTAACGCTA
TGGGTAATTGATGAGAAACGTGTTTATCACTTGCACCCGTTAAAAATGGCGGAATATCTG
CGTGCAGAGTTGGCGAAAGTGGGGATTACACTCAATGTTCGCCAAGTGAGCCGAGCCTAT
TTAACTCAGCAACTTGAAAATCATCAGGCAGATTATGATTTAATTCTAAGTGGTTGGTTA
GCCAATAATTTTGATCCTGATAGTTTTCTCTCTTCGATTTTAAGTTGTCGCTTGCAAGAT
GCGGTGACCAATCTATCTAATTGGTGTAGCGTGGAATTTGATGAATTGCTTAAATTAGCA
AGAACCGCTGAAGATCCACAAAGCCGAATGCAATATTATCAACAACTTCAAACTCTACTT
GAAGAACGCTTACCGCTGTTACCTTTGGTGAATGTCAAACGGTTGTTAGTTGCCAATAAC
AGCGTTAAGAATGTCAAAATCAGTGCGTTTGGGCAGGTTAAATTATCTGACATTAAGGTG
AAATAAAATGTTGTTCGTTCTTATTCGTAAGCTCTTGTTAATCATCATTTCACTGATGAT
TTTATCGCTTATCAGTTATTTTATTTTGCTGAGAAATCCGCATTATTCCGTCATTGAACA
AGGCTTCTCAGGCTATGCAATTTATTTGCAACAATTGCTTGAAGGGAATTTAGGCGTTAG
CGAAATGACAGGTGAGCCTTTAACGAAATTAATTTTAAATGTCTTTCCAGCCACGATCTC
GCTCTGTTTATCGGCTATGTTACTTTCGTTGATGCTAGGCATTCCGCTTGGCTTTTTTGC
GGCGCTACAACGGCAAAATATGATTGGCAAACTGTTAGGCTCACTGGGGTCATTAAGCCT
TGCTGTGCCTGTATTTTGGCTTGCCATTGTCTTATTGGCGTATGCTTCTAGCCATCATTG
GGCAATTTCAGCTGTCGGCGAACTCCACCCCATTTATGCGGTACCAACAATCACAGGCGT
TAAAATTTTAGATATTTTTCTTTCAGATGCACCATATAAATTAAAAATGATGCAAAGCGC
CTTGCATCATCTTGCACTGCCTACCCTTGTATTAGCCGTGCCAGCGACGTTAGAAATTAT
CCGAATGACAAAACAACGTACGGAATATGTGCTGAAACAAAATTATGTCAAAGTCGCTCG
TACACGAGGCTGGTCGCCACTTAAAATCTGGTGGGTGCATATTTTACGCAATACCTTGCC
TCCACTTATTCCGATGATCGCAAGAAATATCACTTTAATTTTCGCCTTTGCTATGCTTGT
CGAAAATGTGGTGAGCTGGGGAGGCGTAGGACGTTGGATAGTTAATGCCCTTGCACTAAA
AGATTACAATGCGATTTCCGCAGGCGTGCTTGCGATTGGTATTTTTGTTCTCAGTGTGGA
TTTACTGGCAAGCCTATTAACTACCCTACTTGACCCATCGCAGAAAAAAGATTGGTATGT
CAAGGTATAAGAAACAATGGGGACTTTTAGGGGTGCTATATCTCGTGCTGTTAAACATTT
TTTACTCTGCTAATACGCTTTGTTTTCTGCATTTAATTTAGAAAATAAAGTTTGTTGTGT
CTCATTGTATCTACTCATTCTTCCGTGCATTTGCTATACTTTTATCCCTTTAATTTATTT
ATTCATCGGATACTGTAATGCAATTAAAATCCTACCCAGCGCCAACCTACGCACAACGTG
CCAAAATCGCGTTTCAATATATGATGCCACAGCTATATTTAACCCAAACCGCAGGCTGGC
TGGCGGAACGTAAATGGGGGGCAATCACTCATTTCATCATCAATGTTTTTGCGAAAAAAT
ACCAAGTCAATTTAGCAGAAGCCGAAAAGACTAATGCTTCTGATTATGTATCATTTAATG
AATTTTTTATTCGTCCATTAAAGGAAAATGCTCGCCCGATTAACCAAGATCCGCAAGCAC
TCTGTTTACCTGCGGACGGTTGTGTGAGTGAGTTGGGTAAAATTGAAGAGAACCAATTAT
TACAAGCGAAAGGTCACCAATTTAGTTTAGAAACATTACTTGCTAATGATCTTAATCTGG
CAGATAAATTCAAAAACGGCAATTTTATTACCACTTATTTATCGCCAAGAGATTATCATC
GTGTGCATATGCCGTGCGATGCAACATTGCGTAAGATGATCTATGTGCCTGGTGAGCTGT
TTTCGGTCAATCCATTTTTAGCAGAACACGTTCCAAATCTTTTTGCGCGTAACGAACGTG
TGATTTGTGAATTTGAAACGGCATTTGGCCCTATGGTGCAAATCCTTGTAGGAGCAACCA
TTACCGCAAGTATGAGTACTGTTTGGGCTGGAGTAATCAATCCGCCAAGAGCAAAAGAGG
TGACGGTTTATGAATATCTCACCACAGGTGAAACCGCAGTACATCTGAAAAAAGGGCAAG
AAATGGGAGCATTCCGTTTAGGCTCTACGGTGATTAATTTGTTCCCGAAAGGTGCTGTGG
AGTTGGAAGCTCACTTAAAAGCAGGCGAGCCGACCAAAATGGGTGAACGTTTAGGTAAAA
TCAATCTCTAAAAGTGGGGCGTTCATATACGCCCTTTGTTATGTGTAAGGAAAACAGATG
AAAGCCAAGTTACTTATTCCACTGATTGTTTTTTTAGGGTTAATTATTACCTTTACTATT
CAGCTTCAACGCAATGCCAATGGAGAAGATCCAAAAGCACTTGAGTCTGCTCTCGTAGGT
AAAACTATCCCAGAATTTAAGTTAGAGTCGTTACACGAAGCAACACAGATGTTAGATTCA
TCTGTGGTTAAAACAGGAACGCCACGCTTATTAAACGTATGGGCAACCTGGTGTCCAACT
TGTTTTGCTGAACACCAATTTTTAACTGTTCTTGCTAAACAAGGGGTTGAAATTGTCGGG
ATAGATTACAAAGATGAACGTGCTAAGGCTTTAAAATTTTTAAAAGATTATGGTGATCCT
TACAAAGCCATTGTTTATGATCCAAAAGGCTCTTTAGGGTTAGATTTAGGGGTTTATGGT
GCGCCTGAAACCTTTATTATTGATGGTAACGGTAAAATTCATTACCGCCACACAGGAGAT
GTGAATGAAAAAGTGTGGAATGAAGTGCTAAAACCAATGTATGAGAAATTGAAGTAATGG
CTATGAAGAAATTATTTGCACTCTTATTGCTTGTCTCCGCATTAAGCATAGCTTCGACGG
ATATTCAGCAATTTGATAATGCACAGCAAGAATCTGATTATCGTGCGTTAATCCAAGAGC
TACGTTGTCCCCAATGTCAAAATAACAATATTGCAGATTCAAATGCAACCATTGCGACAG
ATATGCGTAACAAAACCCTTGAGCTATTGAAACAAGGTAAAAGTAAAGATGAAGTCGTTG
GCTATATGGTGGAACGTTATGGTAATTTCGTTACCTATGATCCGCCTATCACACCAGCTA
CCATTCTACTCTGGCTTATGCCGTTATTATTAATTGGGGTAGGTTTAGGCATTATGTTTA
AACGTAAAAAGCGTGTACAAGCGGTCAGTTCTGAGCAGAAAAATGCAAATGTGGTTGATA
CAGCTCGCCTTAATCAGATTTTAAACGAAAAGGATAAATAATGAATTTTTGGATTTTAGT
CACGATTATTACGCTGATTATTGGCGTAGTGGCGTTCTACCCTTTATTGAAACAGCGTCA
AAATTTAAGCACACAAAAGCGTGATAGCCTCAATAAAGCCTTCTACTTTGACCGTTTAAA
AGAAGTGGAACAAGAAGCGGAAGCAGGTATTATTGAAGATAGCGAGCAGACGAAGCTCGA
ACTTCAACAAAGCCTACTTGACGATATTCCTGAGCATCAAACACAAGCGGTAAGTTCGAC
AAAATCATTTGGACATCTTGGCAAATTATGGTTTATCGCCTTGATTTTATTGATTGGCGG
TATTAGTGCTGGGATCTATTGGAACATCGGTTCGTGGTTTAGTGGCACAATGCTTGAAAT
GAGCCACAAAAAGCTTGATTATTTTTATGAAAGAGTAAAAACGGAAGAAACCGATCCCCT
TTCAGAACAAGAGCTGAACCAATTTGCAATGGCACTGCGTGTTGAGCTACAAAAAAATCC
GAATGACGATAAACATTGGTTTATGTTGGGTCAGTTAGGAATGGCGTTGGATAATGGACA
GCTAGCTCTTGATAGCTTTGCTAAAGCGAGCAAACTAAAACCAGAGAATATGCAGTATAA
GTTACGCCACGCTGAAATTTTATTGTTCTCTGAAGACCCAAAAGATAAATCACAAGGTGA
GTTATTGCTCAAAGAAGTGATTAGGGCAGATCATACAAATACCAATGCCTTGAGCTTATT
GGCTTTCCGTGCGTTTGAACAGGAAGACTATAAAATGGCGGCAATGACGTGGGGAATGAT
GTTGAAGCTAATGCCTGAAGATGACCCTCGTCGTCCTACGATTGAGCGTAGTATTCAATC
TGCGTTGTCGATGATAAAATCAGGAGAAATAAAAACCCCCTAACTCACCGCTTGTTATTT
TATAGACTAGATGTAATGCAAAAACCTCTCGCAATTTTTTTAATGGGACCAACAGCATCG
GGGAAAACCGATCTTGCCATTGCCCTACGTCAGCAGATTCCTGTTGAGGTAATCAGTGTG
GATTCCGCCTTAATTTATAAAGGTATGGATATAGGCACGGCTAAGCCGAGTAAAGCTGAA
CTCGAACTTGCCCCCCATCGTTTAATTGATATTCTTGATCCATCAGAAAGCTATTCGGTA
ATGAATTTTCGTGAAGATGCGTTACGAGAAATGGCGAATATTACGGCTCAAGGTAAAATT
CCGTTGTTGGTAGGCGGAACAATGCTTTATTACAAATCATTGCTTGATGGTTTATCGCCA
TTGCCTTCAGCAGATCCCGCTATTCGGGCAGAAATTGAAGCAAAAGCAGAGCAAATCGGT
TGGGCAGGTTTGCATCAAGAGCTGGTTAAAATTGACCCGATTTCAGCTGAGCGGATCAAC
CCTAATGATAGCCAGCGTATTAATCGGGCGTTAGAGGTCTTTTATATTTCGGGAAAAACA
ATGACGGAACTCACCGCTCAACAAGGCGAAGGTATTCCTTATGAGATAATGCAGTTTGCG
ATAGCCCCTCAAGAGCGTGCCGTGCTACATCAACGGATTGAGCAACGTTTTCATAAAATG
ATCGATTTAGGCTTTGAACAAGAAGTTCGACAGCTTTATCAACGGGGCGATTTAAATGTT
GATCTGCCTTCTATTCGCTGTGTCGGTTATCGACAAATGTGGGAATATTTGGAAGGACAA
ACTTCTCTTGATGAAGCAATCTTTAGGGGCATTTGTGCAACTCGTCAGCTGGCTAAACGC
CAAATTACTTGGCTAAGAGGTTGGACGAGTGGGTTGGAATGGCTTGATAGTTTGGATCCT
GAAAATTCTTATAAAAAAATGATCGAAAAAGTACAGCAAAAGCATTTGAAACTGTGGTAA
TATCGCAACGCCTTTGGCAAAGCATTAAACAACAATAATTAGAAGGAACATAAAATGGCA
AAAGGTCAATCTTTACAAGATCCATACTTAAATGCACTTCGCCGTGAACGGATTCCAGTT
TCCATTTACCTCGTGAATGGCATTAAATTACAAGGTCAAATTGAGTCTTTCGATCAATTC
GTTATTTTATTAAAAAACACAGTGAGTCAAATGGTTTACAAGCACGCAATTTCAACCGTT
GTGCCAGCTCGTGCGATTTCTCACAACAATAACTCTAACCACGCTCATCAAGCCGCACCA
GTGCAATCTGCTGAAGTGGTAGAGAAAGTGGAATAATTTTATTACTACGTTAGACCTCTT
GAATGAACCAAACACAGCAAATTCTGTGTTTGGTTTTCCGTTGCCTGAAAAAACACAAAA
CACGCCTGACAAAGAGCGTGCTATTGTGGTACATCTTTATCTCTCTCAAACTAAAGATGT
GGAAAATCTGATGGAATTTCAAACTCTTGCTGAGTCCGCAGGGGTAGAGGTTGTCGCTAC
ATTGACAACCACACGTTCCGCACCCCATATCAAATACTATGTTGGTCAAGGTAAAGCCCA
AGAAATTGCGGATGCAATCAAAGATTTTGATGCGACCGTCGTTTTAATTAATCACCAACT
CAGCCCTGCTCAAACGCGTAATCTACAATCCCTTTGCGATTGCCGAGTGGTGGATCGTAC
AGGCTTGATTTTGGATATTTTTGCCCAAAGAGCAAGATCTCACGAAGGTAAGTTACAAGT
CGAGCTGGCACAGCTTCGCCATTTATCCACTCGCTTAGTCCGCCGTTTAGGTAACCAAGA
TCAACAAAAAGGCGGTGCGGTAGGCTTACGAGGCCCAGGGGAAACCCAGTTAGAAACAGA
TCGCCGTTTAATTAAAGTGCGTATTCAGCAGTTACAAAACCGCTTGGAAAAGGTAAGTAA
ACAGCGTGATCAGAACCGCAAAACTCGTCAAAAAGCAGACATTCCAACCATTTCCCTTGT
GGGTTATACCAACGCAGGTAAATCAACCCTATTTAATGTGATTACTGATGCAGGTGTTTA
TGCGGCAGATCAACTGTTTGCTACCCTTGACCCGACATTAAGACGAATTCAAATTCAAGA
TGTTGGCACAGCGATTTTGGCAGATACCGTTGGCTTTATTCGCTTTTTGCCCCACGATTT
AGTTTCTGCGTTTAAATCCACCCTACAAGAAACCACAGAAGCGACATTGTTGCTACACGT
TATTGATGGTGCAGACGACCGTAAAAATGAAAATATTGATGCAGTTAATCAAGTGTTAGA
TGAGATTGAAGCATTAGAAATTCCGACCTTGCTCGTGTATAACAAGGTGGATCGCTTGGA
CAGCATTGAGCCACATATCGAATACAACGATGACGGCAAACCTGTGGCGGTTTATCTTTC
GGCACAACAAAATCAAGGCATTGATCTGCTATTTGAAGCAATGCGAGTCAGACTTAAAAA
CGAGCTGGTCTGTGAAAGAGTACTGCTACCCACAACAAGCGGTCAGATTTACACTAAATT
TTACCAACAGCAATGTATCAAATCAGAGCGTTTCACCGAATTTGGCGATCGTTTAGTGGA
AATTGAAGTCGATAAAATTCAATGGCAAAAGTGGCTTAAACAATACCCTGAACTCACAGA
ATTTGTTGAGTTTGCGAAATGGGAAGCAGAGAGTTAATATTGACCTAAAAACAAAATATC
GAGCGTATCTCACCGCTTGGTTAAGGAAATAAGATGACGAAACAATTCAAATTAATCGGT
TTTGACCTAGATGGAACGCTAGTCAATAGCTTGCCCGATTTAGCCTTATCGCTTAACTCT
GCCTTCGCCGAAGTTGGCTTGCCACAAGCCCCTGAAGAGCTTGTACTGACTTGGATCGGC
AATGGAGCTGATGTGCTTTTTGCGAAAGGAATGGAATGGACAGGAAAAGCAGATGAATTT
TCACAGGAAGAATTAGCCCAAATTAAACGCCGATTTGGATATTTTTATGGCGAAAATGTC
TGCAACATCAGCAAGCTCTATCCTAATGTCAAAGACACCTTAGAAGCACTCAAAGCACAG
GGTTATATTTTAGCAGTAGTAACAAACAAACCAACTAAGCACGTTTTGCCTGTATTGCAA
GCCTTTAAAATCGATCATCTCTTTTCTGAGGCTCTTGGTGGACAATCTCTGCCTCAAATA
AAACCACACCCAGCCCCACTTTATTACCTTTGTGGCAAATTTGGTTTATATCCCCACGAA
ATGTTATTTGTCGGCGATTCTAAAAACGATATTCTGGCAGCGAAAGCGGCTGGTTGTAAA
AGCGTGGGTTTAACCTATGGCTATAACTACAACATTCCTATTAGTGAGTCTGAGCCTGAT
TATGTTTGTGAAGATTTTGCTGAGATTTTGAAAGTCATACGCCAGTAACTAGTAAGGTAG
CATTTGAATAATAGGCATAGTAGGCAAATTTATTACCCATCTATCAAAAATTATTGGCAT
AGTAGACAAGAGTGTTTTTTTGCAAACTATGCCTCTAATGAACAAACGTTGAACAGTTCT
AATGGAACAGTGATATTTTTCGGATAATTGTTTATAGGTTTGTTTTCCTATTGTGTAATC
ATCTATTGGATTTAATTTATTTGTGGAAGAAAATGTTTTATGGCAGGACGAACAAAAGTA
TCTCTGAATATTATTTTTATTTCCATACTTTTGGATATTGTTCTTAAGGCAAAAAGGACA
GGTTTTTATTCATATTTCAAAAAGTGGCTTAAAGCCTTATAGTACCAGGCTTTAAGCCAC
TTTTTACCAACGCTTTTGTCTACTATGCCTAATCATATCTAATGATATCAGCGGTAAAAC
ATTTAATAATGTAATAATCATTATATCTGTTTTTGATTTTCAGCCCACCAAGCTGCACCT
ATCAATCCAGCATCTTGGGCATAATAAGCAGGAACAACATCAGGGCGATAAATTTCAGGC
ATTTCGGAAAGGAAATGGGTTACTCTGGCTAAATAACCTTCTGCTAATCCAACACTTCCG
CCAAGAGCAATTCGTTGAATATCTAAGTTAATTTTGAGATCGGCAATTAAGTGAGCAATC
GCTTTTGCAGATTTATCCACTAAAGCAGCCGCTTGTGGATCGCCTGCTCTAAAGCGTGCA
AATACTTCAGGCGGTTCGCACGGGTTATCCCATTTAGCTGCATCACGAGCAATCGCACGC
CCTGCAGCAACGGCTTCGACACAGCCGACACGTCCACAGCCACACACTTCCCCATTTGGA
TCAGCAAGGCTATGTCCGATATGTCCAGCTACGCCGTTTGTGCCAGTAAAGAGTTTGCGA
TTTAAGATAATACCGCCCCCTACACCTGTCGAAACGGTAATAAAGGCAAAATTTTCAATG
TCATCTTGACGTAAAAATTCAGCACAACCCGCCGCTTGGGCATCATTTAACAGTGTAATC
GGCTTGTCCGTGTGTTTGGCAACGCTTTGCTCAAGAGGAAAGAATGCCAGATTGCCTAAA
TTTTTCGGGTTAAGTGCGGTTAGAATACCCTTTTGAATAATTCCCGTTGAAGCCACCGAA
ACCTGATCAAATTTCCCTTTGAACTGCGTTAAAATTTGTGCCAAAGCACTGTCTAGAGCT
TCTGCACTTGGATTTTGTGGCGTGTGAATTTGTGTACGTTCCGCCACAATCGCATCTTTT
CCCTTTAAGGTAACAAGAGCAGCGGCGATTTTTGTTCCACCCACATCAATGGCTAAACAA
GCGGTCATATTAGGCTCCTGTTTTGCGATTATCAATGGCGGTCACAAACCAGCTTACGAT
ATGCTCAAGACGAGTTAAAGCTGAGCCAACGGTTACAGCATAAGCCCCATTTTCAATCGC
AACGGCAGCAAGTTCAGGGGTATTGTAACGCCCTTCAGCCATTACCCGACAACCACTGGC
GACTAAATCACGCACCAGTTGTACATCTGGCTCATCAGGGGTTTCACCGCCTGTATAGCC
TGACATTGTGCTACCGATTAAATCTACGCCTAACTCTTGGCAGTACATACCTTCTTTGTA
GTTTGAGCAGTCCGCCATTGACATTGCTCCTAACTCTTGGATACGTCTTGCACAGGCTTC
AATCGTGGTTGGACGAACACGATCTGTACCATCAAAGGCAATAATGTCTGCTCCTGCGTG
ATACAAATCGTCAATATCTTGTAAGAATGGCGTGATACGAACAGGGCTGTCAGGTAAATC
ACGTTTTACGATACCGACAATCGGCACATCAACGACTTTACGCACCGCTTTTAAATTATC
AATGCCTTCAATACGAAGCCCTGCCGCTCCGCCAATGACTGATGCTTTTGCCATTGCCGC
TACAATCTCTGGCGAGTCCATCGGACCGTCATCAACAGGTTGGCAAGAAGCAATTAAACC
ATTTTTTAATTGTTCTAAAATTTGTTGTTTGGTTAATCTCGACATAAAAACTCCATTAGC
ATTAAACAAAAAGAAAATTTACTCCAAAGCATACCCCTACAAATGAAGTAATGCAATCAA
TAGCATTAAAAAGTGAGAGATAGATCAAATTTTTCTACAAATAAAAAACAAAACGGTGAA
TTTATTACAAATTCACCGTTCAAGATAAGTCGTTATAAAACGAGTTTTAATCGATTATTT
AAAAAATTCAACGGCTAAACGAGCACCGACTTTCGCATTATTTTTCACCAGCTTGATATT
CGCTTCTAAGCTCTTGCCTTCGGTCATTTCAACGATTTTACCGAGTAAGAATGGCGTAAT
ATCTTTACCTATAATGCCTTTTTCTTCGGCTTCTTTTACTGCTGTATCAATAATACCGTT
GATATAACTTGGTGCTAATTCATCTTCTTGTGGAATTGGGTTTGCAACAACCACGCCACC
TTCTAAGCCTAGCAGCCATTTCACTTTGATCATTTCAGCAATTTCAGTTAATTCTTCACA
CGATAATGCCAATGGTAAACCGCTATCACGAGTAAAGAATGCTGGTAGATTTTTGGTTTT
ATAACCAACGACAGGCACACCTTTGGTTTCTAAATATTCTAAGGTTGCATCAAGGTCAAG
GATAGATTTCGCCCCTGCACAAATAACGGTTACGCTTGTTTGTGCTAATTCATCAAGGTC
AGCAGAAATGTCTAATGTGGTTTCCCAGCCTTTATGTACGCCACCTAATCCTCCTGTTAC
GAAGAATTTAATACCTGCAAGGTGAGCACAAATCATTGTAGAAGCAACCGTTGTTGCCCC
TAATTTTTTAGACGCAATAATCTGTGGTAAATCACGGCGAGAAACTTTTGCGATCCCTTT
GCTGCTACCAAATAACTCTAATTCATCATCAGAAAGACCAATACGGATTTTGCCGTCAAT
GATTGCAATCGTCGCAGGTACAGCACCGTTATCACGGATAATTTGCTCAACTTCCCTTGC
CATTGCAACATTTTTTGGATATGGCATACCGTGAGAAATAATGGTCGATTCTAAGGCAAC
AATCGGCAAGCCTTGAGCCATACCACGTTGCACTTCATCAGATAAAATAAGGTAGTTATT
CATAATAATGCTCCATTTCGGTTTCTAATTGAGATTTGGTTAAATTTGGTCGAACAGTAA
ATTCCGACTGAATTGTATGATAGGCGTTGGTTAAACCAGCTAAGATCGCCTTGTCTTGCT
CATAATTATTAAGCCAAGCATAAATAAATGCTCCACTAAAAGAGTCGCCTGCACCTGTGA
CATCAATCACTTTGTGGCTATCCACTTTTTTAACGGAATACCAACGGGTTTCATCCTGAG
ATGCACTCAAAATAGCTTTAGAACCTGCGGTTAATACAATTTGTTTTACGCCTTTTGCTA
ACAATATTTTAGCGGCTTCTTCAATTTTTTGAACGGTATCTAATAGCATATCTAAATAGG
CTGCAAGTTCCCCTTTATTGATGATTAAGCAACTTACACCTTGTAAATCTTGAGGAAGAC
GATCCATTTTCGGTTCGGAAACGGCAATCAACACCAAAGGAATGTGATAACCTTCGGCAC
TTTTGCAAAGGTATTCAATGGTCGCTTTTGGGCAATTCAGATCAGCCACAATACAACGAG
CATTTTTAATTAATGCAGCGTGTTTATTCAGGGCTTCAGGGGTTAAGCTGTCATAAATCG
ACATATCCGCTAAGCCTAGATACATTTCGCCTTCTTTGTCTAGTAATGCGGTATAACAGC
CTGTAGATTGTCCTTCTACGGTAATCACATTATTCATATCCATAAACTCAGACGAGAAGG
ATTTAATTCTCTCCCATTCAGGATCGTTGCCAACCGTAGAAATAAAGCTCACTTTCTGCC
CGAGTCTGCCTAAATTCTCAGCCACATTACGAGCAACACCGCCAATCGTTGTTGTGGAAT
TTACTGGGTTTGACGTATAACCTCGAAGTTCTTCGTCCGTTTTAATTTTTTTATCAACAT
TCGCCGCACCAATACATAAAATAGCGCTACGCTCATTAAGAACATAAGCTCTGCCTAATA
AATATTCTTTTTTTATTAGGGCGGAAATGATGTTGGCAATCGCTGAACGAGATAATCCCA
TATATTCAGCGAGTTCTTGCTGTGAAATGAAAGGGTTTTGACGTATTAAATCTAAAATCG
TTTTTTCGTTCTGATTCATTGCCGAACTCCATTAGGACAAATGTTTTAATGAAAGGACAT
TTGTCATATTATTAAATCCATTAGAAACAGCGTCAATGTCTTTTTCAAAAATTTGTGAAC
AAGCTCACAAAAATAAAGGCTGAATCCTGTTCAGACTTATAGAGTATTGCAAAAAACTTG
AAGAATCTAACCGATTGTATTATTGAAGTCGTTTAATCGCATCAATCACGAGATCCCAAA
AACGTTCTCGATCTAAAGCTTTTGCCACATAAGTGTTACATTCTTTTGGCGGATAACGGA
AATCTGCTACCGTCATTCCAAGTGTATGTGTTCCTGTTAATTCAATATTCACAGGGACTT
TTTGTGTTTCGATAAGCGTCGGATCAATCACATAAGCTACGGCACAAGGATCGTGAACAG
GTGGATAATCAAACCCTTGAGCCTGTTTATACATTTTGCCGAAGAAATCGAGCAGTTCCA
CCACAAATTTTGCTGGCTTGGTATTAATCGCAGCAATACGTTCTACAACATCAGGCGTTG
CTAAGGCTTGGTGAGTTAGATCTAAACCAACCATTGTCACTTTCCAACCTGCATTAAAAA
CAATATGAGCAGCTTCAGGGTCAATTTTAATGTTAAATTCCGCAACAGCACTCCAGTTAC
CTGTATGATAACCACCGCCCATTAACACCACTTCTTTTACTCTGTCGATAATTCTCGGCT
CTAGTCGTGCCGCAAGGGCGATATTGGTTAAGCCCCCCGTTGGTACTAATGTAATAGTTT
TTTCAGGGTGGCTCATAATTAGGTCAATAATGAGCTGAACGGCGTGCTGAGTAACGTGTT
GTTGAGTAGGTTCAGGAAGAACGGGACCATCTAAACCTGATTCACCGTGAATACTTGGTG
CAACTTCAACTTCTCTGACAAGCGGTCGGATTGCCCCTTTTGCAAAAGGGATTCCCCGAA
TATTTGCAATTTCCGCAATGGCTAAAGCGTTTCGAGAAACTTTTTCCAAGGTTTGATTGC
CAACCACCGTTGTTACAGCCAATAAATCAATATCTGGATTGCCGTAAGCAAGCAAAATGG
CAATAGCATCATCGTGTCCAGGATCGCAATCCAAAATAATTTTTTTACGCATATTATCTT
CCTTTAGTTCAGTAAAAATTACCGTGGGTAAACTACAATAACTCTAACTCTATAAGGTGT
AAAAGAAGCTGGCGTGAAAAATGAGAGCTACTTCACATTTTTGATAAATAAAGTCCATTT
TCTGTCAATTTATTTTTTAACTATGTAAAAAGTTAAAGATCTTAGTTTGAAAACTTGGTA
TATTGTGTAGCCCATCATTTTTGATGAGTTAGTTGTTATAATCACTATAACATTTATCAT
ATATCTCTTCTCTTTCTTTGAATGGAGTCCTTAAATGGGTACGTTAAATAGTTTATTGGG
TATAGTTGTTCTACTAGGAATAGCTTTTCTTTTGTCAAACAACAAAAGAGCAATTAACTT
CCGCACAGTTTTTGGTGCATTAGCTTCACAAATCGGTATTGCCGCATTAATTCTTTACGT
TCCAGTGGGTCGTAATGCATTAGGTGCAATGGCAGAGGGGGTTGCTAAAGTGATTAGCTA
TGGTAACGAAGGCGTTGCTTTCTTATTTGGCGGTCTTGTTAGCGATAAAATGTTTGAAGT
CTTTGGAGGCGGTGGTTTCGTCTTCGCATTCAGAGTTCTTCCTATCATTGTCTTCTTCTC
TGCATTAATTTCATTACTTTACTATGTTGGAATTATGCAATGGGTCATCAAAATCATTGG
TGGTGGCTTACAAAAAGTACTTGGTACATCTCAAGCGGAATCAATGTCAGCAGCTGCGAA
TATTTTCGCAGGTCAATCAGAAGCACCATTAGTGGTTAAACCTTACATCAGCAAAATGAC
TGAGTCAGAACTTTTTGCAGTAATGTGTGGTGGTTTAGCTTCTATCGCAGGTTCTGTAAT
GGCAGGTTACGCAGGTATGGGGGTTCCACTTACATACTTGATTGCGGCATCATTTATGGC
TGCACCTGCAGGTCTTTTATTCGCTAAAATTATTCTTCCACAAACAGAAAAATTCAATGA
CAGCATTGAGAACGTTGAATTAGAAAAACCAGCAAACGTATTAGATGCAGCTGCTGCTGG
TGCAAGCTCAGGTATGCACTTAGCATTAAACGTAGGTGCAATGTTAATTTCGTTCATTGC
ATTAATTGCATTAATCAATGGTGTTTTAGGCGCTGTCGGTGGCTGGTTCGGTTATGAAGG
TCTAAACTTAGGTCTAATTCTTGGTTGGATATTTAAACCATTAGCTTGGGCAATCGGTGT
TCCTTGGAATGAAGCTGAAGTCGCTGGTCAAATGATCGGTCTTAAATTAGCGATCAATGA
GTTCGTGGGTTACTTAGAATTTGCTAAATACTTAGGCCCCGAAGCTCCAATGGCATTAAC
AGACAAAACTAAAGCTATCGTTACTTTCGCACTTTGTGGTTTTGCAAACTTTAGCTCTAT
CGCAATCTTAATCGGTAGTTTAGGTTCTATGGCACCAAATCGTCGTGGTGATGTAGCTCG
CTTAGGTATCAAAGCGGTAATTGCAGGTTCTCTTGCAAACTTAATGAGTGCTGCGATTGC
AGGTCTATTTATCGGAATTGGTGGTGCGGTTTAACACTCTCAATTCTTGAACGAAACACC
ACAGGAAACTGTGGTGTTGTCGTTTATGGCAAAGTTAAACGATTGCTTTAAGTAAGGAAT
AAAGAATGAGTTTAAAATCTATTGCAAAACAAGCCTTATCTTTAATGGATTTAACCACAT
TAAATGATAATGACACCGATGAAAAAGTGGTAACATTATGCCAACAAGGGAATACGCCAT
TTGGTACGCCTGCGGCGGTGTGTGTTTATCCACGTTTTGTGCCTATTGCACGCAAAACCT
TAAAAGCACAAGGTACAGAACAAGTTAAAATTGCGACTGTCACCAATTTCCCTCACGGTA
ACGATGATATTGACATTGCAGTGGCAGAAACCAAAGCTGCGGTGGCTTATGGTGCTGATG
AAGTCGATGTGGTTTTCCCATATCGTGCATTGATCGCAGGTAATGAACAAGTCGGTTTTG
AGCTTGTCAAACAGTGTAAAGCGGCCTGTTCTGCCAATAATGTTGCATTAAAAGTGATTA
TTGAATCAGGCGAGCTGAAAACAGCGGAATTAATTCGTAAAGCGAGTGAGATTTCAATTA
AAGCAGGGGCAGATTTTATCAAAACATCAACGGGTAAAGTGCCTGTGAATGCTACCCTTG
AATCTGCTCATATTATGCTAGAAACCATTCGTGATTTAGGTGTTGCAGATAGCGTTGGTT
TTAAAGCCGCTGGCGGTGTAAAAACCACCGAAGAAGCAGAGCAGTACCTCGCATTAACTG
CTGAAATTTTAGGACAAGATTGGATTAACCAAGCTCATTTCCGCTTTGGTGCATCTAGTT
TATTAGCGAATTTACTTGCTACATTAAACGATGAACAAGTAAATCAAAATGTAACGGGAT
ATTAATCTCTCAACAAACAACGAGGAACAGACTATGACTCCACATATTAATGCACCAGCA
GGTGCATTTGCCGATGTTGTATTAATGCCAGGTGACCCACTTCGTGCTAAATATATCGCT
GAAACTTTCTTAGAAAATGCAGAACAAGTCACTAATGTCCGTAATATGCTCGGTTATACT
GGAACTTACAAAGGTCGTCGTATTTCTGTAATGGGACACGGTATGGGTATTCCATCTTGC
TCAATCTATGCGAAAGAATTAATCACCGAATACGGTGTAAAAAAAATTATTCGTGTAGGT
TCTTGTGGTGCAGTACGCCAAGACGTGAAATTACGCGAAGTCATTATCGGTGTTGGTGCT
TGTACTGACTCTAAAGTAAACCGTATCCGTTTCAAAGACAACGACTTTGCGGCAATTGCT
GACTTTGATCTTACTTTAGCGGCTGTACAAGCAGCAAAAGCGAAAGGCATCAATGTGCGT
GTAGGTAACCTTTACTCTGCAGATCTTTTCTACACTCCAGATGTAGAAATGTTTGATGTA
ATGGAAAAATACGGTATCTTAGGTGTTGAGATGGAAGCGGCTGGTATCTACGGCGTTGCT
GCAGAATTTGGTGCAAAAGCATTAACCATCTGTACTGTTTCAGACCATATCCGTACGCAC
GAACAAACTACCGCAGAAGAGCGTCAATTAACCTTCAACGATATGATTGAAATTGCGTTA
GAGTCTGTGTTGATTGGTGATCAGCAAGGTTAATTAAAGGCATACCCCCTGATTGATTAA
TCCGCATTTTTGTGAAATGAAGTATTACAAGAATGCGGATTTTATCATAACTGTGCCGTA
AAGTTCTTTCCTTCAGAGCGGAGATATAAGATATAAACGGTGTGGGTCGTTTCAAATCTA
ATTAATCAGGTATTTGTTGTTGCTTGATGTATTGGTGAATAATCGAATGGGGGAACCACC
GCGGCTGCCAGCAAATCGTGTTTAATTTCAGTTTCTTCTTTTCATAGATCAAATATAAAA
TGTGGAAAAATCACGCTCTAAACTTTGTTAATGCAATTACGCAAAGCCTTTAAGTTCGAG
ATAATGCCCAACGGCGAGGAAATCCGCATAATTAAACAGTTCTGCGGCTATGCTAGGGCA
TAGTAGACAAAATGGTTGCTAATTTCGTGAAAACTGCGCCTATATGACAAAGTGGTTGCT
AATGAATATTTTAATTATTCTTAGCAACTCTTTTTATTTAAAAAATCCTTTATAAACATA
ATGTTATGTTTTTTTCATTAATCCTGTATGATGCGATAATTTTTCCTTTAGTTGCCCAAA
TAAGTTTTCAAGTCTATTTGTCGTTTTTTCGATATTTAAATCGCCATGCTTTTCATAGGT
AAATAGATAATCCATATAACGTTTAAAACTATGATAAGCACTTCTTACATTCCGATGTTT
ATAAGGATAATAGCCCTTTTCATTCGGTTTCTGACCGTTCTTCTAAAAACGCTTTATGTT
TTAAATACCAATGATGTAATCGTAAATAGACGTCT
>H134 Scaffold3
ATTGTTATTTTAACAATGGCATTGTTTTCTATAGTGGGTTTAGTGGTAGGTTTGAATAAA
TTTTTGATAGGCATTCAAAAACATTTCAAAATCTTCTAATCAGACCGACAGGAATGGCTA
AACAGAAAGATATAACCGCAATTGAGGATGCTCACTTTACTCATCAATTATTAGCTAATG
ATGCTCAGAGGCTAGAAAAGCGCAAACTCCAGGTTTTGAATATAAAAATGGTGTTGCCGT
TAATGAGTACAATAAGCAAGTTATTTGAGACTCACTCAAACTGATTTCAGATAAAACTAA
AATTACCTTCCAAGAAAGTAGCGAGGAATTCCTAGCAGACGGAACAGGTATTAACTTTGT
ATTCTCTGAAATGAAAGAATCCCTACTCGGATTTGCGAGTCACGGCGGTAACGTGCATTT
GAATGCCCTGAAATTTTCTGACAAGCTCACCCCAGAAAACCAAGGAATTTCTACCCTTTT
ACACGAAACCATGCATGCGTTAGCATTAAAACACCCTTTTGCACCTACTCTACCCTGCCA
ATGTCGCCACCATCACCGCTTTAATCGTATGCATACGATTTTCTGCTTCGTCAAAAACAA
TAGAGGCTTCGGATTCAAATACTTCATCCGTTACTTCTAATCCGTTCATTCCATATTTTT
CTGTAATTTCTTTACCCACAAGGGTTTGGTCATCGTGGAAAGCGGGTAGACAATGTAAGA
ATTTTACATTTGGATTACCCGTTAATTTCATCAATTCAGCATTCACTTGATAAGGCTTAA
TTAAATTGATACGAGATTCCCAAGCGGATTCTGGTTCGCCCATTGATACCCAAACGTCCG
TATAGACGAAATCAACATCTTTAACCCCTTCTGCAACATCTTCTGTACAGGTAATTTTCG
CCCCTGTTTTCGTAGCCATTTCTGCGACTTCGTCTAATAATGTTTGTTCAGGAAAGAACT
GCTTAGGAGCAACTAAACGTAAATCTACCCCCATTAATGCAGCCCCCTCAACAAAGGAAT
TTCCCATATTGTTACGCGCATCACCTAAGTAAGCGAAATTGAACCATCAAACCCATCACT
ACCTGCGACAGTATTAATTTGAGCCTGATCAGCTAAAACTAAATTGTCTGCAACAGATAA
ATTTTTATTTAACGTAATTTGGCTATTCCCCGTCACGGTTAAATTTTTAACATTTTCTAG
GGATAAAATACCGCTAAAACTTGGTTTTACATTATTTAATGTTACTGAAACATTTGTTGC
TTCACCTGTAAGGATTTTTGTTACTGAATTTGAGGCGCTCGTTACATTGATCTCACGGCT
ATAAGATTGATCGTTATCTACCCCTGCTAAATACAAATCTTCCACTAACTTCACATTTTC
CCCTAACTCAATCGTCACTGGGGTAGTGCTGTGAAAAGAACTAGCGCCACTATCTTTACT
ATCAGCAATAATTACCGAGTATAGTTTAGTTTCTGTTGGATCAGCATTTCTTACTATCAG
GGTATCATGTCCATTATTACTTTTTGTAGTATCGCCATTCCCAAGCAAAATAATTGGGCG
AGTGTCCGTAGGTTCGCTTTCAACATTTGTTCTAACGTTATCTAGGGTTAATTTATTTCC
ATTTGTTACAATTAAAGTTGGAACCGCTTCTAAATTTTTAGAACCTATTGAAGTGAAAAT
ACTGTCTAAACCTCGACTAGGCTTTAACGATAAATTCATATTGGAAAAAGTTACATCTTT
TCCTAATGATAAATCATAACCTTCAAAATGTAGGCGATTTCCTTGTCCCTCAATTGTGAC
TTGTTTATTAAAACTAAAAAAACCACTACCTCGTATTAACCGAGTATCGCCTTCTAAACG
AATAATATCGCCATCCCATCATTAGCTTGATTAAGCAATGCTCGAAAGTGTTCGCCACGA
TTATCTGCTGAGTTGCCCGAAACCGTGTAAGTCTGAGCATTCGCATAATTCATTTCAGGA
ATAGGGGATAAACATAATAAGATAGCCAACGCTAACGAGGATTTTCGGAAATACATAGAC
GATCCTTATAAAGATATAAAAAATGAAATTATTAGTTCTAATGAGTTTTACTGAGAGAGT
AAAGCAGTATAATGACTAGAAATTATACTTTTCACTATTTTTGCTATGTATGAAAACTAT
CAAAATACGATATAAAATTGATAAAACCACAACTAACTAATGAAATTCCTTGCAAAAAAT
GCTACATTTCTCAAGTTGATTTTTATTTATGTACGGAGAAATCTGAATGAAACTGACCGC
TTTAACAGCGTTATCTCCTATTGATGGTCGTTATCAAGATAAAGCGACTGCACTTCGCCC
TATTTTCAGTGAATTTGGCTTGCTTAAATTTCGTGTTACCGTGGAAGTTCGTTGGTTACA
AAAACTGGCTTCTCACGCACAAATCAACGAAGTTTCAGTTTTATCTAAAGACGCAAACGA
TCACTTAAATCAAATTGTCGAACATTTTTCGATTGAAGATGCCGAGCGTATTAAAACGAT
TGAGCGTACGACCAACCACGATGTCAAAGCGGTGGAGTATTTCTTAAAAGAGAAGTGCAA
AGCCTTGCCTGAACTGCAAAAAATCAATGAGTTTATTCACTTTGCTTGTACTTCTGAAGA
CATTAACAATACTTCTCACGCCTTGATGCTTAAAACGGCTCGTGAAGAAGTTTTATTGCC
TGAATGGAAAAAAGTGATTGATGCTGTTGTGGAATTGGCTCATCGTTACAAAGATATTCC
GTTACTTTCTCGTACGCACGGCCAGCCGGCAAGCCCAACCACGATTGGTAAAGAGATGGC
AAACGTGGCATATCGTTTGAAACGTCAATATAAACAGTTAGAAAACCTAGAGATTTTGGC
AAAAATTAACGGTGCAGTGGGAAATTATAATGCGCATCTATCCGCTTACCCTGAAGTTGA
TTGGCACACCTTTAGCCAAGAGTTTATTCAATCTTTAGGGGTAACTTGGAACCCATACAC
CACTCAAATTGAACCGCACGATTACATTGCGGAATTTTTTGATTGCGTCTCTCGCTTTAA
TACGATTGTGATTGATTTTGACCGTGATATGTGGGGCTATATTGCGTTAAATCACTTTAA
ACAACGCACCATTGCAGGCGAAATTGGTTCTTCTACAATGCCACATAAAGTTAATCCAAT
TGACTTTGAAAACTCCGAAGGCAACTTGGGTTTAGCCAATGCGGTGATGAACCATTTAGG
GCAAAAATTGCCGATTTCTCGTTGGCAACGTGATTTAACCGACTCAACCGTATTGCGTAA
TTTGGGCGTAGGTTTAGGTTATGCTTTGATTGCTTATGCAGCTACTTTAAAAGGAATTAG
AAAGTTAGAAGTGAATGAACAACACTTGCGAGATGAATTGGATCAAAACTGGGAAGTGTT
AGCTGAGCCAATTCAAACGGTAATGCGTCGTTATGGTATTGAAAAACCGTATGAAAAACT
TAAAGAGCTAACCCGTGGCAAACGTGTAGATGGTGAAGCGATGCGTCAATTTATTGATGG
ATTGGCATTGCCACAAGCAGAGAAAGATCGCTTAAAACAGATGACCCCTGCAAGCTATAT
TGGCTATGCGGTGGAACTTGTTGAAAAGCTGTAAAGTTTCTTAATGGTAGGGACACACTG
CGTGTGTCCTACATTTTCGCTTTTCAAACTGTATATTCCATTCGTTTCGTAAATTTTTTG
TTAAAACGCACCGCTTGTTGTATATTCATTTTTACTTTCTATTTTCAAACAAGGAGCTAA
TATGCTGAATATCGTTTTTCTTGACCGTACAGGCATTCCTGCCACTCACAACATTCCACG
TCCATCTTTTCCGCATAATTGGATTGAATATGATCGTACTTCTGCTGAAGAAACCTACGA
GCGAGCAAAAGATGCCGATATTGTGATTACTAGCAAAGTATTATTTGGACGAGAGTTGTT
AGCGAAATTGCCTAAACTGAAGCTTATTGCAATTACTGCGACAGGTACAAATAATATTGA
TCTCGTTGCAGCAAAAGAACTAGGCATTGCGGTGAAAAATGTAACGGGTTATTCCAGTGT
GACAGTGCCAGAACACGTTTTAGGGATGATTTTTTCATTAAAACACAGTTTAATGAGCTA
CCATCGTGATCAAGTCACTAGTGACCGTTGGGCAACCTGTGGGCAGTTCTGCTATGTCGA
TTATCCGATTACCGATGTGCGTGGCTCCACCCTTGGCGTGTTCGGCAAAGGTTGTTTAGG
GACAGAAGTCGGGCGTTTGGCAGAGTTAGTTGGTATGAATGTGCTTTATGCAGAACATAA
GGGGGCAACGACTATTCGTGACGGCTATACCCCTTTTGAAGAGGTGTTAAAACAAGCAGA
TATTGTTACTTTACATTGCCCATTAACTGAAACGACCCAAAACCTGATTAATGCAGAGAC
CTTGGCATTAATGAAACCGACTGCGTATTTGATTAACACAGGTCGTGGCCCTTTGGTCGA
TGAAGCTGCTTTACTTGATGCCCTAGAAAATGGCACAATTGCAGGGGCAGCGTTAGATGT
GTTAGTCAAAGAACCACCAGTGATTGATAATCCGCTTATTCAAGCGGCAAAACGTTTACC
GAATTTATTGATTACGCCACATGTTGCGTGGGCGAGTGATTCAGCCGTCACAACTTTAGT
TAATAAAGTGGCGTATAATATTGAAGAATTTGTCAAAACAGGCAAATAATTTGTGATTAA
CTTAGGAGTTCCTATGAAAAAAACAGTTTTAACCCTTGCTTTAACCGCACTTTTCGGATT
TTCAACTTCAGCTATGGCAAATTCAGCTGATCAAATTGAAGTGAAAGTTCAGCAGCTTGA
TCCACAAAATGGCAACAAAGATGTGGGAACAGTGACGATTACCAAATCGCCTTACGGTTT
AGTATTTACCCCAAATCTTAAAGGATTATCACACGGCTTACACGGTTTCCATATTCATGA
AAACCCAAGCTGTGAACCAAAAGAGAAAGATGGAAAATTAGTTGCAGGCTTAGGTGCAGG
CGGTCACTGGGATCCTAAAGGGGCGAAAAAACACGGTTATCCTTGGTCTGATGAAGCCCA
TTTAGGTGATTTACCTGCTTTAGCGGTTGATCATGATGGTAATGCAACTAACCCTGTACT
TGCACCACGCTTGAAAGAGCTTGATGAAGTTAAAGGTCGCTCGCTGATGATCCACGCAGG
TGGTGATAACCATTCAGACCACCCAGCACCACTTGGCGGTGGCGGAGCAAGAATGGCTTG
CGGTGTTATTAACTAATTTTTTGTTGATATAACAGAAATCTCTAAGACAAGCGGGTAGAT
TTTGGTAGAATTTTACCAATTTCTACTCGTATTAATTTTTATGAACTTAACAACTCCTTT
ATTTATTGCCTTTCGCTATTGGCGTTCTAAAAGTGGCGACCGTTTTGGTCGATTGGTCAC
AAACCTTGCAAGTCTAGGCATTGTGTTGGGTGTGATGGCTCTTGTGATCGTCCTGTCTGT
GATGAATGGCTTAGAAAATATGCAGAAACGCAATCTGCTTTCTACCTTACCCCATGCGAT
TATTTCACCCATAAATGAAGCTTGGCACAAAGAACAGCCGTTAAATTTACCTACTTATGT
GGAAAAATCTGTTCCTATTAGCCGTGCCAATGTGATGATTCAAAGTCAGCATGGCATGAA
TGCGGGGCAATTAATTGGCGTTGAGAAAAATAGTGATGATCCGTTATTAACGGAAGTAAG
TGATTTATCAGAACGGTTACCAGCAGGCGATTTTAATGTGTTGATCGGTTCACGCCTAGC
CAATCAGTTAGATCTAAATGTGGGTGATAAAATCCGTTTGATGATTACAGAAAATAGCCA
ATATACTCCATTTGGTCGTGTGCCTGTTCAGCGTCTTTTTACTGTTTCAGATATTTATTA
TTCAAATAATGAAGCGAGTGCTTATACCTTATTTGCAAATTTGGCTGACTTTGGACGTTT
GTTACGCATTGAAGAAGGCAAGAGCCAAGGTGTTCGTTTATTTTTAACTGATCCTTTTTT
AGTCACGGAGTTACCTTCGGCATTTCCTTCTGATAAATGGCTGGTTAATGATTGGCGTGA
ACAGAAAGGAGAATTTTTCCAAGCGGTGAGAATGGAAAAAAATATGATGGGCTTATTGAT
TAGCCTGATTATTATCGTGGCTATTTCAAATATTGTGACATCATTAAGTTTAATGGTGGT
TGATAAACAAGGGGAAATTGCGATTTTGCAAACCCAAGGATTAACCAAAGGACAAATAAC
ACAAATTTTTGTGGCTCAAGGTGCAATTGTTGGGGTAATAGGTGCATTAGTCGGGGGAAT
ATTTGGTGTGTTAGCAACGGTTTACTTAGGAGATTTTATTCGCTTAATTAACCCTACGGG
AATGATGTTGCCGACAGAGATTGTTTCAAAACAAGTCATGGTGATTGTACTTTCTTCGAT
TGTATTATCGTTGGTTTGCACACTGTATCCAGCCTATCGAGCGTCAAAAATCGAACCTGC
GGAAGCATTACGCTATGAGTAGAAAATCACCTATTCCCGAAATGCCTTGGACGGCAAAAC
ATCAATGGCAACTTAAACCCAGTTCACTCTGTGTGATCTCTATGGCAACCATTCTAATGG
GAATTGCTGATGGATTATTAGTGTTGGCAAATTTAGGTTCAAGCCCGTGGACGGTTTTCT
CACAAGGCGTAGCGTTACAAACGGGATTGTCTATCGGCACAGTGGTTGCCATTATCAGCG
TTATCGTACTGCTACTTTGGATCCCACTTCAACTACGTTTCGGGCTAGGCACACTACTCA
ATATTTTTTGGATCGCTCTCTTTATTGATTTAACCGTACAATATGTGCCAGCCCCCGAAA
GCCTATTATCACGCTTCATCCTAATGATAGGGGCTATTTTACTGTTTGGCATTAGCACAA
CCTTCTACCTTTCGTGCCACTTAGGTGCAGGGCCTAGAGATGGCTTAATGGTCGGAATGT
GTCAGAAATACGGCTGGAAAGTAGGGATAGTTCGCACGACAATTGAAGTGACAGTATGTG
TGCTTGGTTTTATCTTAGGCGGAACAGTCGGCATTAGCACCTTGTTTTTTGCCTTGTGTG
TGGGTTGGATTATTCAATATACGGCAATGGTTTTGGGTGTAAAAAAACAGGCATAATACG
CAAAAGTGTTAGTCATAATTAAAAAAATAGCTAAACTAGCACTTTTGTACTCCATTCTTT
TATGGGTCACCATTCACTTTTAATCAAAGATGATGATGCTTAGAAATTCAAAAATTGCCG
AAAACCACGCCGCCGCAACTCCGTGGAAAGCCCCACCCCGTTGAGAGTACCTTTTTAATT
ATCAGGAACAGATAAAGCCTATTTGATAGGCTCAAGGCTATCCATTTCCTTTATCCACGT
TTTAAAATGTGGGTTATTAATCTGTAACGTTTTATCTATGTTTCGTGTGATTAGCTCATT
GCGTTCTAGCTTTTTTAGCTTGCCTTGAATTGTGCTTGCCGTTAGCTGTTCAATGCCGAT
TACATCCGCCAACATTAAACGGGTTTCCCTGCTGTATGGTGTGCCGTTACCGTTGGCGAT
TAGCTTCAATAATTGGCGTTCTATCTCTGATAAACGTTGCCATTGGCTAGCAATTCCGCC
TTGTTCGTCCATTTGTGATAGGCGGTACTTTATCGCTTCATCTAGCGTTAAATCAGGGTT
AATAATCATATCTTGAGCAATAGCTCGCATATATAACGGGGTAAAATGAAAGCGTTCAAA
GGCTTGATAGAATGCGATTTTATCTAGCTGTTTTCCCGTGCGTTGATAATAAATATCAGC
CAAAAAGTCCGTAAAGGCTTTGTCTAAATGTGGAAAATTCAAGGCGTGAGCAAAATGAAA
GAATGGGGCTTTGTTATCGTTAAACATTGCCTTTAATCCGTTTGTACTGCTTCCCGTAAA
AATCACTTTAATTTTTGACTGGTTTACATCTAGCCCCGTTCTTAATGAACGAATAAGCCC
ATCATTCCCTTTGCTTCGTGCTAGCTCTTGAACTTCATTAAGTAACATCAATATAGGCTT
TTCGCTCTTCTCTGCGATCTCGTTTAACAGTCTGCTAAGGTTGATTTGTGCTTGTTCTTC
CTTATCATTTAATTCTACCCCCACGCCCAAAATATCAAGGCTTTTGATGTTTTTCAGCGT
ATCTATTAGCTTGCTTTTTCCCTGTGTGATGTCGTTTAGAAAATCAAGCAAGGCATAAAC
AAAGGCTTGTTGTATTTTGCTGTCATTTGCCTGATCCATAAAGCTGAAATAGAAAACATT
AAAGCCCATATCTTCTGCTTTGGGTTGAATGTCATTTAGTAAAAACTGAGTTTTGCCCAT
TCTTCGAGGGGCGAAAAGTGTCAATGCGTGTGTAATGCCATCTTTTAAGCTAGTCAAAAG
GCGTTGAGCAAGTTCACTTCTTGGGAAATATAAAGGGTCTGTTCTTTTCATTTTAGATAG
AATTATATGATGAAAGTATAATTATATATTCTATGTATAATTTTGTATAAATCAACATAA
ACCTAAATAAACGGCTGTAACAATCTCAACTGTTTATAGTCATTTATAGACTTTATCAGT
CCTGCTAGTATTGAGTAGTTAGTAGTGGTTAATAGTAGGTTTTCATTCACTTCACCAAAA
CCTGCAGTTAAAAAGGGAATTTATCAGCCAAAACCAAAACACTACCTGTCCACACTTTTG
CAATTTCAAAAATTAGAAAGTAGCTTGAAGCCTTGTGCGGTAAGGTGCTATTGTATGAAA
ATGTAAGAAAAAATAAGAAATAAAAAAACCGCTAAAAAGCGGTTTAATTGAATGTTGGTG
CCAGTGGTCGGACTCGAACCGACACGCTTTATGGGCGGCGGATTTTGAATCCGCTGCGTC
TACCGATTTCGCCACACTGGCAAGCTGAATGAGTGCATTATAGGGGGCTTCGGTTAAGGT
TGCAAGTAAAAATCGTGTGGTTTCAATCGGTTGTTTTTATTTTCAACACTATTTCAATAC
TAGGCGGTGTAAATGCCGATTAAAATCGAAATAAAGATCCCCATTCCTACATAGTGATTA
TTTAAAAAGGCTTTGAAACAGGCTTCTCGTTCACGTTGTTTGGTGAGTTTGCATTGGTAG
ATAAATAAGGTAGCAGTTAGCCCTAATGCAATAAAGTAAGCGGTTGAATAGTGGCTTATT
TTTCCAAAAATCGTGAGTAGGACTAATGCAGTTGCTTGCAATAAGGCAATGATTTTATTG
TCGTATTGAGCAAATAAAATTGCAGTTGATTTTACACCGATTCGTAAATCATCATCTCTA
TCCACCATTGCATATTGGGTGTCGTAGGCAACCGTCCAAGCAAGATTAGCAAAAAAGAGT
AGCCAACACTCTAGGGGTAAGGTTTCACTTACCGCTCCGTATGCCATTGGAATTGACCAA
CCAAACGCCATTCCCAGTACAAATTGGGGTAAATGTGTGTAACGTTTCATAAAAGGATAA
ACAGTGGCTAAAGCAACGGCAATCACAGATAAGCCAAGAGTATAAAGGTTTAATTGTAAT
ACCAACAGAAAGGCAATAAAAATCAGTGTGGCAAAGAGTATTTTGGCTTCTTTTGCTGTG
GCTCTGCCTGTGGCAAGTGGACGTTGTGAAGTTCGTTTTACGTTACCGTCAATATAGCGA
TCAGCATAATCGTTGATGACACAGCCTGCCGCACGCATCACAATTACGCCAAGCAGAAAG
ATGATTAAAATAGGCAAAGGCGGAACGCCATCTGCCACTGCAAATAACGCCCATAAGGTC
GGCCAAAGTAATAAAAAAGTACCGATTGGCTTATCTAAACGCATTAATTGCATATAAGCC
AACCATTTGTCTTGACTAAAATGTGATTTCATTCTTATTTTTCGTTACAAATATGCACAG
CGACATCACTGTGAATAAGATGGTTTTGCAATTCTATTGGCAATGGGCGATCAGTAAAGA
GATAATTCACTTCTCTGACATCGCCTAAACGCACAATCGCATTGCGAGCAAATTTGGAAT
GTTCGGTAACAAGAACCACATTGCGAGCATTTCGCATTAACGCACGTTTAACTTGTACTT
CGTGGTAATCATAATCCATCATTGAACCATCAGATTCTACCGCACTAATGCCCAAAATAC
AGTAATCTAAACGAAATTGATTGATGAAATTGACGGTTGCTTCGCCAATAATACCGCCAT
CGGTGCGTAAACCACCGCCTGCAATTGTAATTTGAAAATCTTCTTTTTCTTTAAGGATAT
GAGCGGCGTTTAAATTATTGGTGACGATTCGAAGGTTTTTATGGGAAAGTAGTGCAAAGG
CAACTGCTTCAGGGGTAGTGCCAATGTCAATAAAGAGTGAAGCACCATCAGGGATCATCT
CAGCGACTTTCATTCCGATACACTCTTTTTGCAGAGAGAATAACTGTTTACGTTCAATGT
AATCGCTATTTTCGCTGGTAGAAGGCACACCTGCACCGCCGTGATGTCGGCGAATTAAGT
TATTTTCGGCAAGTTCATTCAGATCACGTCGGATTGTTTGAGAGCTCACATTCAATTGAG
CAACAAGCTCTTCCGTGCTGACATAGCCTAATTGATTAACCAATTCGATAATTTTATTGT
GGCGAATGGACTGTTTCATTTTTATTCTCCCAATTCACATTTGCAAAATTTTTCCTAAAA
GTGACCGCTTATGTAGTGTGCCCCTACAGATAAACTTAATTAGACGTATCAATCTCTTCA
AAAGATTTCACGAGATCATCGATCGCTTTCATTTGTGAAACAAAGGCTTCTAACTTAGAC
AACGGAAGGGCTGATGGACCGTCGCATTTTGCTTTGTTTGGATCTGGGTGGGCTTCTAGG
AATAGACCAGCCAAACCAATCGCCATACCTGCACGAGCAAGTTCAGTAACTTGATCACGA
CGACCGCCTGACGCTGCACCAAATGGGTCACGGCATTGTAATGAGTGGGTAACATCAAAG
ATCACTGGGCAACCTTTTGACACTTTTTTCATTACGTTAAAACCAAGCATATCCACGACT
AAGTTATCGTAGCCAAAGTTTGTGCCACGATCACATAAAATCACTTTATCGTTACCGCAC
TCTTCGATTTTTTCTACGATATTTCCCATTTGTCCTGGGCTTAAAAATTGTGGTTTTTTC
ACGTTGATAACTGCACCTGTACGAGCCATTGCCTCGACTAAATCTGTTTGACGAGCAAGG
AATGCAGGTAGCTGGATAATATCAACCACCTCTGCAACAGGCTGGCATTGATAGATTTCG
TGTACGTCGGTGATGATTTTGACACCGAATGTGTCTTTCAACTCTTGGAAAATTTTTAAA
CCTTCTTCCATACCAGGCCCACGATAAGAGCGAATAGATGAACGGTTTGCTTTGTCGAAT
GAAGCTTTAAAGACATAAGGCACGCCTAATCTTTGCGTAACTTCGACATATTTTTCACAG
ACTTGCATTGCCATATCACGACTTTCAAGTACGTTCATTCCCCCAAATAATACGAAAGGT
TTGTTATTTGCAATGTCGATATTGCCGAGAGAGATTGTTTTTTGTTGCATAAGAAATCCT
TAATAATTTCGCAAACTAAATATGATTTCCCTCTCCCGTTTACGGGAGAGGGTGGAGCAA
ATTCGCAGAATTTGCGGAGGGAGAGGGCTTTGCAAATATTTCACCAAATCTAACCGCTTG
CGCCCTCTCTCTGCTAAAAATAGCCTCACGCTATTTTTAGCTGTCTCTCTCCCGCAAGCG
GGAGAGAATGTTTGTATTTAATGTAAAACACTCGCCTTACTCTGTTTCTCAAGCCCTGCA
ATTTCAAGTTTTAACATCATTGCAGAAGGATCGTCAGGGCATTGATCGATAAAATAGCTT
AAATCATCAAAAGCTGCTTGATAGCAATCCATACTCGCTAAAATCATTCCACGATCACGG
ATTTCATACGGATCTTCAGGACTAATAGCCAATCGATATTCGATTAAACGCAGTGCTTCT
TCATATTTACCTTCACGAGTTAAAGCCATTTTAAATACCGTTTCTAACCGCTCTAATAGC
TCATCTTCTTCCGCTATGCGCAAATACTCTTGGTTTAATTCTACGCCGTAGCCCATTTCC
CCTTCGAGCCATTTTTCCAATTTTTCACGGCTTAGCTCAGAGCCGTCCCACGGATTGATA
AATTTCACTTCCGTTCTGCCTTGCTCATTTTTCAATTCAGCTCGCAAAATTAATTGTGTC
GGGAAATTGACCGGATATAGAGGTAAATTCAGTGAAGCTGCTAAATAAAGCACCACTGCC
CCTAAAGAAACAGGCATTCCACGGAATTTGCGAATAACTTTATTAATCAATAAGTTATCT
GTATAGAAATACTCGGCGTGATGACAATGAAAGCCCCATTCTTGATAAACTAAAGTTAAT
AGTTGGTTTAAACGTTCTTCATCACTTTCCCCATTCACATCATAGCGAGCTTTTTTGACA
AGTACTGACATCAAGCCTAACACCTGAGATTCAGACAGATTATCGTCAATCATCAAGGTT
AAGCGAGCTAACTCACGGTAAAGAAATTTCTGAAGCTGAACTTTATTTACCACGCTTTTA
GGCTTTTTAATCTTTTGGAAAATATCGTTAATTATGTTGTCCATATTGCTACTGTTACTC
TATCATTACCGCCATAATCTTGGAATGTGGTGACTGCATTCCATTGATTTTGTTGGAAAA
TATCTTGAACACTCGCAGCTTGTTGCCAACCGTGTTCTAACATTAACGCCCCGTTTTGGG
TTAAATAAAGCGGTGCGTTTTGGATAATTTTTTGCAAATCACTCAGCCCGTTTTGTTCGG
CAACCAGTGCGGTTAATGGTTCAAAACGAACATCACCTTGTGTTAAGCTTTCATCATCTT
TATCAATGTAGGGCGGGTTACTCACAATAAGATCAAAGCGTTGATTTTTCAAGGCTTCAA
ACCAATCACTTGGTAAAAAGCGGACATTGTCAAATTCTAATTTCTGACGATTTTTTTCTG
CAAGTTCTACTGCATCAGGCTGTTTATCTATCCCAATAATATCCGCTTTTTTGCCTAGTT
CACTTGCTAACGCTAAAGCAATCGCCCCTGTGCCAGTGCCTAAATCTAAAATATGCAATT
TTTCTTGAGTCGCTAACCGCTTGTATGCCCATTCCAACGCAACTTCGACCAAACGTTCCG
TATCAGGACGGGGGATTAAAGTTGCCATTGATACCGCCAAAGGCAACGACCAAAACTCTT
TTTCGCCCAAGATGTATGCCATCGGCTCACCTTTGGATCGGCGAGCAAGTAGCTCGGCAA
GTTGGCGTAGTTCGCTTTCGTTCAGTTCTGTTTCGGCAAAAGCAAAAATTGCAGATTTTG
AACGTTTTGTTACCGCTTGTAGCAGAATGTTGGCATCGGCTTTGGCGTTTAAAAACGGAT
CCTGTGATCCGTTTTCAAGCAGGGTTTGTTCGGCAAAAGTGAGCCATTGTTGGTAGGTTT
TACTAAAAATCTTCACCACTTCAAAACGTTCACATACGAGCTCAAATTCATCGCTAATCG
GTTGATTTAATTGTTGACTAAAAAAATGTTGATGTAACGATTTCCATTCATCCAAAGAGC
CTTCGCCTTCTGCAATTGCAAAGGCTTCAGATACTTTGCCTAAGGTATTAAAAGTCACTT
CCGTCAATTTTATTGTCACTAAAGGCTGATTTTGGCTATCTAAAATAGTATGCAATTCAT
CTTGAACAGGATATTTATCTCCATTTTCAAGGGAATAGAACATTTTGCCAGAGCAAGTCG
CTGTTTTTTTACCAGCCAGAACTAATGTGGCTAAATAATTTGGTGTGATGCCGAATTGCC
ATTGCGAGTGAATTTGAGCCATAGAGAATATCTCAATATGGGGGATTTCTCCCCCTAAGA
ATAGATTAATTCTGATCCGACAACGCCGCCAACTGATCCGCTTGATATTCGGTAATAATC
GGCTGAATTAACTCATCAATTTTACCATTCATCACTTCGTCTAAACGGTAAACGGTCAAG
TTAATGCGGTGATCGGTTACACGCCCTTGTGGGTAGTTGTAAGTGCGGATCTTGTCTGAA
CGATCGCCTGAGCCAAGTAGGTTACGGCGAGTATCTGCCTGCTCTTGCGCTTGTTTTTCT
TTCTCAACTTGGACAATGCGTGATGCAAGTACCGCAAGTGCTTTAGCTTTGTTTTTGTGT
TGTGAACGTTCGTCTTGACACTCCACCACAATACCTGTTGGAATGTGGGTAATACGCACC
GCAGAGTCGGTGGTATTAACGTGCTGACCACCCGCACCTGATGAACGGTAGGTGTCAATA
CGCAGATCCGCAGGGTTGATTTCTGGCATCTCGCTTTCTGGTAATTCAGGCATTACTGCG
ACCGTACAAGCGGAAGTGTGAATACGCCCTTGTGATTCGGTTTTCGGTACACGTTGTACA
CGGTGACCACCCGACTCGAATTTGAGCTGTCCATAAACGCCTTCACCACTGATTTTGACG
ATAATCTCTTTATATCCGCCTTGTTCACTTTCGTTAGCGCTTAATTCTTCAATTCTCCAG
CGTTTGCTTTCTGCATAACGGCTGTACATACGGTATAAATCTCCTGCGAAAATACCTGCT
TCATCACCACCTGTTCCGGCACGAATTTCAAGGAAGCAGTTATATTCATCATTCGGATCT
TTTGGTAACAATAAGATTTGCAGATGTCGTTCAAGTTGTTCGATTTCAGCTTTGTTTGCC
TCGATCTCTTCTGCTGCCATCTCTTTCATATCGGGATCATCAAGTAAGATTTGTGCTTCT
TCTATGTCGCTATATAATTTTTTCCAACGATTAAAAGTGCCAACCACTTCTTCCAGCTGA
GAGTACTCTTTGGAATAAGCACGGAATTTTTCTTGATCGCTGATGATAGTTGCATCGCCA
AGTAAGGCTTGTAGCTCTTCGTAGCGTTCGCTTAGGCTGTCTAGTTTATTAATAATAGAT
GCTTTCATTGTTGTCTTGTTTATCTGTATTTCAAATATCGCTATTGTAACGGAAAATCAC
AATCTGATAAACGCAAAAAAGCCTAGATATTCTCTAGGCTTCTAGCAAAACACTTAGTAA
AAGAATTATTTTACTAAGTCTTTTAATGCTTTACCTGCAACGAATGCTGGAACGTTAGCT
GCTGGGATTTCGATTGCTTCGTTAGTTTTTGGATTACGACCTGTACGAGCTTTACGGTGA
TTTACTTTGAAAGTACCGAAACCGATAAGTTGAACAGAATCACCTTTTTTAAGGCTTTCA
GAAATTGCGTTTAAAGTTGCTTCTAATGCTGCTTTAGCATCTTTCTTGCTTAAATCTGCA
CCTGCTGCGATTGCATCGACTAACTCAGTTTTGTTCATAGTTTTATCCTCTAAAGATGTG
TATCAGTTAAGATGGCGTTAATTGCCAAATAAAATTGCAAAATGCAATGTGTAGCTTAAT
TCAAACAGCCCATTTCTCAAAGCAAATAATGCAAAATTTGTTAGCTAAATCACATTTTTT
GATTAAAATTTAACCCAATGTTACTAATCCCACTCGTTCTAATCTCATTTTTTAGCCCTA
AAATGAGTTCAACGTCCCTTTCTTCACACTCGTTAAGCAAACGATAAACTTGCCATTGCA
CATCTAATTCATCTTGAATTTCAGGGGCATTTTTAAGCTCTTGTTCGTTTAAACTGCGAT
CTGCTTGTGTTTCTAAGTAGGCTGCCACTGTCGAAAGTGAAATTTGGCTAATCTTGATTG
CCTGCTCCAACGTTTCTCCCGCGATAATGCTATGTAAAACTTCCGCTAAGGCGTGGCAGG
CATCTTCAGCAGGGAATACGCCGTAAAAATCAAATTCATTCACATCAGGAATAATGGCTT
CCAATTTTTCGAGTTGGTCCTCAAAATTGATTTTTGCCCCTTTGACAGTCAGATGTTCCC
AAACTAAATTGAGAATATTTTGAAAAGTTTTAGCATCATCTGACCGCTTACTGACCTCGC
AAAAGAGTTGAAAGTTAGGCAACATACGTTCGCATAAACACGCCATAAAGGTAAGATGTT
GCCAAGTTTCAAAACGCTCGATACGTTTATGAATAGGGTTTCTCATTCGTTATCCTTATT
TGTGATACTGCTGTGAAAAGGCATGAACGCTATCCACAAACACTTTCGGACTTTCTATCG
GAACATCTTGATGGATACCGTGTCCCAGATTGAAGACGTGTCCTGAGCCTTGCCCAAAGC
CAGCTAAAATCGCTTTGACTTCTTGTTCGATACGTTCAGGGCTTGCATAAAGTACGCTTG
GATCCATATTGCCTTGCAATGCAACTTTGTGTCCGACACGACGACGAGCATCAGCAATAT
CTACCGTCCAGTCTAATCCTACTGCGTCACAACCTGTGTCAGCGATAGCTTCCAACCATA
GACCACCGCCTTTTGTAAATAAGGTCACAGGCACTTTTCTTCCGTCGTTTTCACGGATTA
AGCCATCGACGATTTTGTGCATATAGCGTAAGGAAAATTCGTTGTAATCACGGTGTGCCA
ATACGCCACCCCAAGTGTCAAAGACCATTACCGACTGAGCACCAGTTTTAATTTGTGCAT
TCAGGTAAAGAATAACGCTGTCAGCCAGTTTGTCTAACAGAGCGTGTAGCAACGCAGGCT
CGGCATACATCATTTTTTTGATTTTGGTAAAGGCTTTGCTACTTCCACCTTCAACCATAT
AAGTCGCTAATGTCCACGGGCTACCCGAAAAACCAATCAATGGCACTTCGCCTTTCAACT
CACGGCGAATGGTACGCACCGCATTCATCACATATTGCAGTTCTTGTTCAGGATCAGGAA
TAGGCAGATGATCGACATCGGCTTTACGCTCAATCGGACGAGCAAATTTAGGACCTTCCC
CTGCTCCAAAACTTAAGCCTAATCCCATTGCATCTGGAATAGTTAAAATATCAGAGAATA
AAATTGCCGCATCTAACGCATAACGACGTAAAGGCTGAATAGTCACTTCGCACGCTAAAT
CCGCATTGCGACATAACGACATAAAATCCCCTGCTTCTGCACGGGTCGCCTTATATTCAG
GCAAATAACGCCCTGCTTGACGCATCATCCAAACAGGTGTCATATCAACAGGTTCACGCA
ATAATGCTTTTAAATAACGATCATTTTTTAACATTGTCATACTATTCTCTCAAAATAAAA
ATGCCCTATCGGGCTTGATAGGGTAAATCATATCATAAATTACAGGGATTTGACGCTAAT
CTTCACACTAACTTGTTCGCCTGATTGCACTAATTGATAAATCCGTGCAGTTTCAACGCA
AACCATCGTTCGATATCCCGTTTCACTCATTCCGCTCATTGCCTTATGCCACGGGTTCCA
AACCACTACTTCGCTGGCATTTTGATGTTCAACCATCATTTGACGGGAATAGCCAAGATC
TTGGATCAGCGTTGGTTGTTGGTTAGCACGATAAATCTCATCAACTAATTCTGCAATTTT
GCGTGGCGAACTAACCGCTTGCTGTTGCTGAATAAGGGAATTAAAGGTCTGTTCTGGTAA
GCCAAACAGTTCCACCTGCTCAATGTTTTTGACATTAAAATAACTATGTAATGCCACTTG
TGCTTCGCCTTGAGCTAAATGGGTAAAACGCAACTGACAAGTTAGCCCTAATTCCATCTC
CATTTTTGCTTCTAATTGCTGGTTTTCATCAAACAAACTGAACTCAAGTTTGACCTGATC
CGTTTGGACTTGATAGTGAGATAGCTCCCACAAGCGATTACGAGCGGTACCGTGTGGGGG
TTGTTTTACACCACCAAACCACGGATAACAAATCGGCACGCCACCACGAATAGCATTGCC
TTGCTCAAACGGCTCAACTTCACTGAGCCAAAAAACATCTTGCTCAGAGTGAACAGGTTG
CCAGCTCAATAAATGCGCACCTTGTAAAGCCACCTTCGCTTTCACTTTCGGGTGAGCAAT
TTCAAGCACTGGAATTTGGTTGTAATCGACCAATACAAGCTCTGGGGTAAGTTGTTTTGT
CATATTTGCTCCTTTTATATAGACAAAAGGGATGTAACGATACATCCCTATTCTTATTAT
TGATTTAGATTTTGTTTTGCTGCAGCAATCGCTTCAGCTACACGCTCTAAGTTCACGCCA
CCTTTGGCACAGCGTTTTGTCAAACAAGAGTCTAACGATAAAATCGGATAAACATCATCA
TTAATCACAGAATGGAATTGTTTAAACTTATCTAAATTTAGCTCTTCTAATGCTTTCTTC
TGGCTAATTGCATAAACGACTGCTTCACCAACAATGTGGTGTGCCTCACGGAACGGAATA
CCTTTTGCAACCAAGTAATCTGCAAGTTCTGTTGCATTTGCATAACCTTGCTGTGCAGCT
TCTTTGGTACGCTCAGTATCGACTTTAATATCTTCTAACACTAATGCTGAAATATTGACA
CACGCTTGCCATGTTTCAATCGCATCGAAAATCCCTTCTTTATCTTCCTGCATATCTTTG
TTGTAAGCCAACGGCAAGCCTTTTAAAGTTGCTAATAAACCGCTTAACGCACCAAACACA
CGCCCAGTTTTACCACGCACAAGCTCACAGGCATCAGGGTTTTTCTTCTGTGGCATTAAT
GATGAACCTGAAGTCACACGATCTGAGAGTTCGACAAAGTGAGATTCACCACTGTTAAAG
ATGATGAGATCTTCGGCAAAACGAGAAAGGTGCATCATACTAATAGAAGCCGCAGCTAAA
AGTTCTAAAACGTGATCACGGTCAGATACACTGTCTAAGCTGTTGCGAGTAGCGGTTTCA
AATCCAAGATCTTGTGCGAGTAAATCACGGTCGATTGCATAAGCCGTACCCGCTAACGCC
CCTGAACCTAGTGGGCAAGTATTCATTCGTTTATAAGCATCGGTTAAACGGCTGTAATCT
CGTTCTAACATCTCGTAATATGCCATACACCAATGGGCAAAGGTGATCGGCTGAGCCCGT
TGTAAATGGGTATAACCCGGCATTACAGAAAGTTGGTTAGCTTCTGCGGTTTCCACCAAT
TTTTCTTGTAACGCACGGATAGACTCTTGTAGTGAGAGCACTTGGGCTTTACACCATAAT
TTCATATCTACGGCAACTTGGTCGTTACGGCTACGTCCTGTGTGCAGTTTTTTACCGAGA
TCGCCGACTTTTTTAATCAGTTGTAGCTCAACCCAGCTATGAATATCTTCCGCATCTTCT
TGTAGCACAATGGCTAAATTAGGGGCAACTTCTGCACGCAACTGCTTTAACGCCGCAATT
AATTCGACTAATTCCGCTTGATTGATGATCCCTACGGAATGAATGGCTTTTGCCCAACCA
ATGGAGCCGTCAATATCTTGTAACGCCAAGCGGTAGTCAAAACGTAATGAATCGTTGAAA
TATTTGAATTGTTGATCTGCTTGTTGTGTGAAACGTCCACCCCAAAGTGCCATATCCAGT
ATCCTTTATAAATTAAATTGCAAATAAAAGGCGGTTTCTCACCGCTTGTCTTGGTGATTA
TTATGCATAATTATGCAATTAAACTCAATAATTATTTATATTAAGTTTCTATACTTCCAT
CTTGTAATAATATTATGCAACAATCTAGCGATTTTGTAATGCATCTAAGCCTAATATTAA
ACTTACTATGGAAAACTTTAGACAAAGTTGGTCTGAAATTATGAGAAGATACTTCAATAA
TTTCCTTAAAATTGCAAATTTTTGCTTTCATTCCCCCCCCATTCGCTATATCATTGCAAG
CTATTTCAAGAACATATTTATTATGTTGCTAGGTGCTGAATTTTTAGTCAGCTTTTTTTT
GCATTTTCTCAATTTATGCCCTAGGGGGAAAACAAAAATCAATGGAAAAGTTAGAGCAAA
AACCAATTATTGAGCTTCGTTCTATAACGAAACGTTATGGTGAAAAAACAATTATTGATG
GCTTAGATCTTACAATTAATGACGGTGAGTTTTTAACCATTCTTGGTCCGTCTGGCTGTG
GTAAAACAACGGTATTGCGTTTAATTGCAGGTTTTGAAGATTTAACTGATGGTTCAATTA
TTCTTGACGGACAAGATGTATCGAATGTTGATGCAGAGCAACGTCCAGTAAATACGGTTT
TCCAAAGTTATGCACTTTTCCCTCATATGACCATTTTTGATAATGTCGCTTTCGGTTTGC
GTATGCAAAAAGTGCCAGAAGCGGAAATCAAGCCTCGTGTAATGGAAGCGTTACGTATGG
TGCGTTTGGAAGAAATGGCACCGCGTAAGCCGTCACAGCTTTCAGGAGGTCAGCAACAAC
GTATTGCGATTGCTCGTGCGGTGGTTAATCAGCCGAAAGTGTTGTTATTAGATGAGTCGC
TTTCTGCTCTTGACTATAAATTGCGTAAAGAAATGCAACACGAATTAAAACAGTTGCAAC
GTCAATTAGGTATTACCTTTATTTTCGTTACCCACGATCAAGAAGAGGCATTAACAATGT
CGGATCGTATTATCGTAATGAACAAAGGTAAGATCCAACAAGATGGCTCGCCTCGTGAGA
TCTATGAAGAACCAAGTAACTTGTTCGTAGCGCGTTTTATCGGCGAAATCAATGTGTTTG
ATGCAACGGTGATTGAGCGTGTGACAGAAAAAACGGTAAAAGCCAATGTGGAAGGTCGTA
TTTGCGAAATTCATACGAAATTACCTGTTCATCCAAATCAAAAACTGAAAGTATTGCTTC
GTCCAGAAGATATTGTGATTGAAGAGCTTGATGAAAACGAAAGTGCAAAAGCGGTGATTG
GACACGTTAGCGACCGTACTTATAAAGGTATGACCCTTGAGTCTAATGTGGTGTTAGATC
ATAACCAAATGAAAGTGTTAGTGAGCGAGTTCTTCAATGAAGACGATCCGCATATGGATC
ACTCTGTAGGACAAAAAGTGGCATTAACGTGGCACGAAGGCTGGGAGGTTGTACTCGACG
ATGAAGACTGCTAGTAAGAAATTTCAAAATGTTACTGTAGCGGTTATCTTCGGTTGGTTA
ATTTTCTTTGTATTAATCCCGAACTTACTGGTGTTATTCACCAGTTTTATGACCAAAGAC
AGTAGTAATCTGATTGAATTTACGTTTTCCCTTGAAAGCTATGGTCGTTTGATTGATCCA
CTTTACTCACAAGTATTGTGGAACTCGCTCTGTATGGCTGGGATTGCAACCATTATTTGT
TTGGTGGTGGGCTATCCGTTTGCCTTTATGATTGCGAAATTGCCTGCGAAATATCGTCCA
TTTTTGCTCTTTTTGGTGGTGTTGCCATTCTGGACGAACTCGCTTATCCGTATTTACGGA
ATGAAGATTTTCCTTGGCGTTAAAGGCGTTCTAAACGAAACCTTGCTATCTTTGGGTATG
ATTAGCGAGCCAATCCGTATATTAAATACCGAAATTGCGGTGATTATCGGTTTGGTTTAC
ATATTATTGCCTTTTATGATTTTGCCACTCTATTCTTCGATTGAAAAAATTGATGGACGT
TTATTAGAAGCAGCAAAAGATTTGGGTGCGAATGCGTTCCAACGCTTTGTTAAAGTAATT
ATTCCATTAACAATGCCGGGAATTGTGGCGGGTTGCTTATTAGTTTTGCTTCCTGCAATG
GGTATGTTCTATGTGGCAGACTTGTTAGGCGGTGCGAAAGTATTGCTTGTAGGTAATATC
ATTAAAAGTGAGTTCCTTGTCACGCGTAACTGGCCATTTGGCTCTGCAATCAGTATTGCA
TTAACTGTCTTGATGGCATTAATGATTTATGTGTACTACCGTGCAAATAAACTGATGAAT
AAGAAAATGGAGTTAGAATAATGAATCGCGTATTGAAAAGCTTTTTTATGTTTGTCGTGT
ACGCATTCTTGTACATTCCAATCATCATTTTAATCATCAATTCCTTTAATGCTGACCGTT
ATGGTTTAAGCTGGAAAGGTTTTAGCTGGAACTGGTATGAGCGTTTATTTAACAATGATA
CGCTAACTCAAGCGGCAACAAACTCAATTACCATAGCCTTTTTCTCAGCGACTCTCGCAA
CGTTAATCGGTGCATTAACGGCGATTGCACTCTATCGCTATCGTTTCCGTGGAAAACAAT
TTGTTGGTGGTATGTTGTTTGTGGTAATGATGTCACCTGATATTGTAATGGCAGTATCTT
TACTTGCCTTATTTATGTTAGTCGGTGTAGCGTTGGGCTTCTGGTCTTTATTATTTGCAC
ATATTACGTTCTGCTTACCTTATGTGGTTGTGACGGTATCCTCACGTTTAAACGACTTCG
ATGCGAAAATGTTAGAAGCGGCAAAAGACTTAGGGGCGAATGAATTTACCATTTTGCGTA
AAATCTTATTCCCATTGTTGCTTCCTGCGATTGTTTCAGGCTGGTTATTGAGTTTTACCA
TCTCGTTAGATGACGTTGTGGTTTCTTCTTTCGTAACAAGTGCAAGCTATGAAGTGTTAC
CATTGAAGATTTTCTCACTGGTTAAAACAGGGGTAACCCCAGAAGTTAATGCGTTAGCGA
CTATTATGATTGTATTCTCACTTGCGTTAGTGGTATTAAGTCAGTTAGTTCTGCGTAAGA
AAGATTAATACTATTCACAAGTACACTAAAGCAAAAGCTTAATTTTCATACAAAAGAGAT
CCTATGTAGGATCTCTTTATTTTTTCTAAATATCGTCGTTTTGTATTATTGAGTGGTGCC
ATCAAATAAAGGAAGCCAACCTTTAGAGCTTACGGTATGTTTAGGGAGATAATGATTGCG
CCTGAAAATATACTGTTCTAAAATGATAGTGTTAAAATCCACATAAAATTATTGATGTAA
AATCTATTTATTTGAGAATTTAGGAATAATAACGTGTCAAAAACAATTCAAGCTTTACGC
GGAATGAATGATCTTTCCCCAACTGAAACACCATTATGGCAGTGGGTTGAAAGTAATATC
CGTGATATTTTCGCAAGTTATGGCTACACAGAAATGCGTAGTCCGATTATGGAATCTACC
GACTTATTCAAACGTGGTGTCGGTGAAGCGACAGATATTGTCGAGAAAGAGATGTTTACC
TTTACCCGTAGCGAAGAAGCGGGCGAAAGTTTTACCCTTCGCCCTGAAGGTACGGCAGGT
TGCGTGCGTGCGGCGATTGAACACGGTTGGATTTACAACCAAGAACAACGCCTATGGTAT
ATCGGTCCGATGTTCCGCTATGAGCGTCCGCAAAAAGGTCGTTATCGTCAATTCCACCAA
GCTGGCGTTGAAATTTTCGGGATCCCAAATGCTGAAGCGGATGCGGAATTAATTGTGCTA
ACCGCTCGCTTATGGGAAAAATTAGGTATCCGTGAACACGTCACTTTACAGCTTAACTCA
ATCGGCGGATTAGAAGTGCGTACTCGATACCGTGAAGCTCTAGTTGCTTTCTTGCAAAAT
CATTTAGACGTATTAAAGCAAGATCCTGACAGCGAACGCCGTTTAACAACCAACCCATTA
CGCATTTTGGATACCAAAAATCAAGCGTTACAAGCAGTATTAAACGATGCACCAAAACTT
CACGATTTCTTAGATGATGAATCGAAAGCACATTTTGCCAGACTTTGTGCAATCCTTGAT
GAAATGGGTATTGCCTACGAAGTCAATCAAAAGTTAGTGCGTGGTTTGGATTACTACAAT
AAAACCGTATTTGAGTGGGTCACCACAGCATTAGGTGCACAAGGCACAGTTTGTGGCGGT
GGTCGTTATGATGGCTTAGTCGCACAACTAGGCGGACACGCAACGGAAGGTGTTGGCTTT
GCTATGGGCTTGGAGCGTTTAGTCTTGCTAGTGCAAGAAGTAAACCCGAATGTGCAATTA
CCAAGAGCCGTTGATATTTATGTAGTTCATTCAGGTGAAGGTACAACGGCAGTTGCATTC
CGTTTGGCTGAAACCTTACGTAATGCGTTCCCACAACTTCGCACAATGTTACATACAAGC
GGTGGGAATTTCAAAAAACAATTCAAACGTGCCGATAAATCAGGGGCGAAAATTGCTTTG
GTGTTAGGTGAAAGTGAAGTCGCCGAGCAGAAAGTGGTAGTAAAAGACCTATTTGGTGAA
GCGGAGCAAATGACCATTGCCCAAGCTGATTTAATCAACGAATTAACAACGCGTTTTGCA
TAGGGAGCAGAAATGAGCGATTATCTTAATAAAACCGAAGAACAGCAGTTTGAAGAAGCA
AAAAGCTGGTTTAAAGAAAATGGCACACCGATTGTTGTGGCAATTTTTCTAGTTGCAGTT
GCAACATTTGGCTGGAACTACTGGCAAAAACACCAAATTGAAGTAGCTCAAACCACATCA
GCAAGCTATCAACAAGTGATGGAAAGCTATTTGCAAAATCCTGAGAAAAACGCACCGCTT
ATACAAAAATTTATTGCGGAGAATAAAGACTCAAGCTATGCGGTATTTGCTCAACTCGAA
GAAGCAAAACAAGCGGCAGATAAAGGCGATTTTGCGACAACAAAAACGTTATTAACACAG
TCTTTAGGTTCGACAACCGATGCAACATTACAAAACGTGATCCGTTTTCGTCTTGCTACA
GTGGATTATCAGCTAAAAGAGTTTGATGCAGCATTAGCAACACTTTCTCAAATCAAAGAC
ACCGCTTGGGATTTCCGTAAGCAGTTATTAACAGGTGATCTGTTAGCCGCAAAAGGCGAC
AAGGCGGCTGCGAAAAGTGCTTATGAACAAGCTAAAGAAAAAGCAGGTGATGCAAATCAA
ATGCTAATTGATGTGCGTTTAAATAATCTGTAAAAAGGTAATAGTAGAGAAATCCTTAAT
GAAGGTTAAGGTTATCTGCTTCTTGGTAATTAAAGAAAATAGCTCCTAGAGGCAGATATT
TCACGGAATTAAAGTTAAGGTGTTACTGAATGCTATTTGTATCTTCTGGTAGTCAATGCC
ATGTGATTTTTAAATGATAATAACCTTTTATAGTTGAATTAAGTTCTGACATACTCTCTC
TTTCTTCTCCATTAATAAATTATATTTTTATATATAAATTAAACAAGTAATGCTTGATTT
TCTTCGCAAGAAATTACCTTCTATGAACAGAGTATGGAAAATGTTATAAAGCAATAATAT
TGCTATCTATTTATATGGTATGTGGATATTTCATGTCAATAAATCTGGAAGATTTTGATG
ATTGGAGGAACAAATGCAACACAAAAAAATCGCCTTTATCGGTGCTGGTAATATGGCGAT
TGCGATCATTTCAGGATTAATCAAAAGCGGTTATCCTGCCGAGCAAATTATCGCTCGTAA
TAAAAGCAATGAAACTCGCCGCTCGCAGTTAAGAGCAATGGGCGTTCAGGTGGATTTGTC
TAACCTTGATGCTGTGACCCAAGCTGACGTAGTGATTTTGGCAGTTAAACCGCAGATGAT
GACGGAAGTGTGCAGTGAGTTTTCTCAAGTGGATTTTAGTGCAAAATGGGTGATTTCCGT
TGCGGCTGGAATTTCTGTTGCCCGTCTTGAGCAACTGTTACCAACAGCAAGCAACATTGT
TCGGACAATGCCGAATACGCCATCGCTCATTGGTGAAGGCATTGCAGGATTATTTGCAAA
AAAATCGGTAGATCAGACCGCTTGTCAATTTGCAGAACAGCTACTGTCTGCGGTAGGCCA
ATGTTATTGGGTGGATACGGAAGCGGAGATCAACCAAATTATTGCTATCACAGGTTCTAG
CCCTGCTTACTTCTTTAAGTTTATGGAAGCAATGCAAGAAGCGGCAATTAAAATGGGCTT
TAGCGAACAAAATGCTCGTTATTTAGTGCAATCGGCAGCATTAGGGGCAGCAAAAATGGT
GGTAGAAAATCCAGAAGTTGCCTTAGCAACCTTACGCGAAAATGTCACTTCAAAAGGCGG
CACAACGGCTCAAGCATTGGCGGTATTTGAACAACGTGAGCTAAATGCAACCGTTGAACA
AGCGATGAATGCGGCAATTAAGCGTGCAGAAGAGATGGAAAAATCCCTATGATAAAATTT
ACCCCTTTTCAATGGTCGTCGTTTAACTTCTTCGGCTTTTATTGTGCCTATGGCGTGCTG
TTGCCGTTTCTACCTGTTTGGTTGAACCATCATGGCTACGATTCGGGAATGATTGGCTTG
TTAATCGCTTCAGGTTATCTATTCCGCTTTTTAGGGGCAATGACCTTTTCTAAACGCATT
ACCCACCCCAACCAGCTACTTTCTCTTGCTCGTTGGCTAACGTGGCTCGCCATTGCCACT
CTGTTTTTAGTTGCCTTTGGGGTACAAACAATTTGGATTTTATTCCCTGCAATCGCACTG
TTCCATATCTTCAACGGCGGAGCAATGCCGATAGCTGATACCATAGCTTCCACTTGGCAA
CAGCAAGTCGGGATTGATTATGGCAGAACACGTTTATTTGGCTCGATTGCCTTTGTTGTA
GGCTCAGTCAGCACAGGTTATTTAATCGGCTGGCTAGAGGAAAGTGCGATTATCGGCATT
TTAATTGGCTGGCTGGTCTTTCTAGGCTCAGGCTTAACAGTTAAACCGACCCAAGCCTTT
GTACAGACAGAAGAAAAAGCCCAATCAGAGTTAAGCTATCTGCAATTAATGAAAGTGCCA
ACCACATTCAAAATGTTGATTGCCATTTCCTTAATTCAATCTTCTCACGCCGCTTATTAT
GCTTATAGCACGATTTACTGGGCATCAGCAGGGATTTCGACCCAAAGTGCAAGTTTATTA
TAGGGATTGGCAGTTGTTTCAGAAATTCTGTTTTTCTTCTTTGCCAACCGTTTATTTAAA
ACGTGGAAAATCAGCCATTTAATGATTTTATCTGCCGTTGGATCAATGATGCGTTGGATC
TTACTGGCTTCGACCACAAATATCGCTATTTTAATGGCAATCCAAATGTTCCATTCGATC
TCTTATGGAGCAGGACATTATGCAATGATCCGCTACCTTTCCACCCAACCAACGGAACAA
ATGGCAAAACTACAAGCACTCTATTTTAGCTTTGCAAGCTGTATTTTTATGGCGTTGTTC
ACCTTTATCGCTGGCTTAGTCTATAAAGTTTCGCCGACAGGTAGCTTCTGGTTAATGGTG
TTGTTTGCACTGCCTGCGATTTTTATTGTGCCGAAGCGGTTTGGAGTGAGGGTTTAGATG
AATGAATACCTAACATATCAATTCAATAATAATTTAAGGGACTGTATTAGATTAGCCCTA
AATTTCACACCATTTTCGCAATGTTTTTAACTGCTCTTTTGGTGTCCCAAAGTTAAACCG
AAATTCACATTCTTTCAAGAATAAAGGAAAACTTTTTCGGTCAATCCCATTATATTTTCG
GAGTATCCGCTTGGCTTGACTCCAAAAATTTTCAATGCCGTTGATGTGATTTTGTTTCAC
TGCAAACAGCTCCGAATGGCTAATTCGTTCGTGGTGAAATTTGCTTACATCAAGGGCATC
ATAGCTCCAATAAGTATCAGTATAAACCCAGCTGTCAGGCTTGATCTTCCTTGCTATAAC
AGGCATTAGCGTTGTTGTCTTCGTATCATTGACGACCACAGTAAATACTTTTCCTACCGC
CCACGACCTCGTTTTCCTTCACAATGTCCACCAAAATAGCTCTCATCCAACTCAATTTGT
CCGTCAAATACTTCATCCGCTTCAAGTGCTAAATGATGGCTGATAACCTCGCGGATTTTG
CGGTAAAACAGTGCAGCAGAGTTAGCATTTATCTCTAACAAATTTGCCGCAGAACGGACA
GTGACTTCTAATACAAAAAATTCAAGGAGCTTTTTTGTATAGATTTCTTTAATTTACAAT
GAGTTATTTTCATTTTTATAGACTAACATACTTGCTAATCTAATACGCCCCCTTACATTA
TTGGTATTTAAAACATAAAGCGTTTTAGAAGAACGGTCAGATAAATCGAACAAAAAGAGT
TATTATCCTTATAAACATCGGAATGTAAGAAGTGCTTATCACAGTTTTAAACATTATATG
GATTATTTACCTATGAAAAGTATAGTGATTTAAATATCGAAAAAACGACAAATAGACTTG
AAAATTTATTCGGACAACTTAAAGAGAAATTATCGCATCATGCAGGATTAACGAAAAGAC
ATAATGTTATGTTTATAAAGGATTTTTTAAATAAAAAGAGTTGCTAAGAATAATTTAAAA
TATTCATTAGCAACCATACACTACTCACAGTTGCGTTATGCTTGGGATTCAAAACGTCTG
GCTGCTTCGTCCCAATTCACCACATTCCAAAATGCTTTAATATAATCAGGACGACGGTTC
TGGTAACTTAAGTAATATGCATGTTCCCATACATCTAAACCTAAAATTGGATAACCAGAC
ACACCAGCTACATCTTTACCCATTAACGGAGAATCTTGGTTAGCTGTCGATACTACAGAT
AACTTTCCATCTTCTAGTACTAGCCACGCCCATCCAGAACCAAAACGAGTGGTAGCAGCC
AGCACAAATTGTTCTTGGAATGTTTCAACAGAACCAAAATCCCGTATTATGGTCTCTTTG
AGTTTTCCTTGTAAGGTCGTACCAGTTTTTAACCCTTTCCAAAACAACGTGTGATTAACA
TGTCCTCCTACATTATTACGCACAGCTACTCGTTTTTCTACAGGAACTTGCTCAAGATTT
GAGATCAGCTTTCCTGGACATTGTCCTAGTAAATCAGGATATGCCTCTAATGCGATATTT
GCATTATTAATATAGGTTTGATGGTGTTTGGAGTGATGAATCTCCATTGTTCTTGCATCA
AAATACGGTTCTAATGCATCATAGGTATAATCTAACTCAGGTAATGTGTATGCCATATTA
TGTTCCTCAAAAATAATCAGTAACAATTGAGTGTAAACCCTCAACTATAGTAACAAATAA
TAAGAAGATAATATATATTTTTTTGATCTATCGCAAATTACAGCGACCTCGTAATAGCTA
TTTTTAAATGTAGCTTTGTTTGCTTATCAAACTCCTTTATAGTTTGGTAAATAAAAAATA
CCATTCAAATATATAGAAAAATTAAGACTCTAATCTAAATCACCACACTCTTAACCTGCA
AATACGCCGTCTGCCCTATTTGCAAGCACAGATCATCAAACGCCCACAAGCTAATACTCG
CCCAAATTTCTTGAGCTTCCACCTCAACGGCAATATCATAGCGGTCAGATTGAGGCTCGA
TTTTACAAATTCGCCCTTGCAAAATATTCCGAATAGAACTTTGCTCAGGTTTGGACAGGG
TAATAGAAACATTTTGGCTACCAATGCTAATTCGCATTAAATCCCCTAATTGATAGCGAG
GCTGTTCCGTAACCCAAATCAACTGTTGTCCCAATGCCAGCCCTTGCATACGGTAAGGAT
TTTGTGCAACCACAGGCAACTCAAGTAAACTCAACCGTTGAGCTTCAGGCTGCCACGCAG
AAAAGGCTGGGCTATGCCAAACATTCAACGTTTTATCAAAAGCAACCACCTTCCCCTCTT
CCAACAACAACAAATTATCCGCCAAACGAATAACCTCATCAAGACTATGGCTTACATACA
AAATCGGAATATCCACCGTTTTTGCCAACCGCCCCAAATAGTCCATCAACTCATTCTTAC
GCGGTAAATCTAAAGCTGAAAGAGGCTCGTCCATCAACAAAATATCTGGCTCGCTCAACA
ACACACGCCCAATCGCCACACGTTGTTTTTCACCACCAGACAAGCTGATCGGGAAACGAT
CTAACAGATGTTCAATCCCCAACAATTTAACTAATTGTGAAAAATTCGCCTCATCAAACC
GCTTACAGCCATACTTTAAATTCGCCTCAACTCGATAATGCGGAAATAAGCGATGTTCTT
GGAAAACATAGCCCACCTTACGTTTTTCAGGGGGCAAATTTATCTTCTGACGATCATCAA
ACAACACTCGCCCATTTAACACAATTCGCCCTTCCGTTGGTGTGACTAGCCCTGCGATAA
GGTTAATTAAACTCGACTTCCCTGCCCCTGAGCGACCAAAAATTGCCGTCACCCCTTTAG
CATTTAACGCCACATCAACAGCTAAATCCAAGTTTCCTAAACGATGTTTAACTTTAAGTT
GCAAAGATTGTGCCATTACTGTCCCTTAATTTGTTGGAAACGTTGCTGACGCTGTGCCAA
TAACTCAGAAAAAAATAACGCAACTAACGAAATCACAATCGCAATCACACAAAGCCGAGC
AGCCGCCATTTCACCGTCAGGGGTTTCAATAAACGTATAAAGTGCCGCAGGAATAGTTTG
GGTTTGATTAGGGATATTAGACACAAAAGTAATGGTCGCACCAAATTCCCCTAACGAACG
AGCAAAACCTAACACTGCTCCTGCAATAATCCCCGAAAAAGAGAGAGGAAGATGGAGCGT
AAAAAACACCTTTAACGGGCTTGCCCCTAAAGTTCTAGCCGCCTGTTCCAATTTGGGATC
AATAGCATCAAAGGCTAACCGAATAGAGCGAACCATCAACGGAAAAGCCATTACCATTGA
AGCAAGCACCGCCCCTTTCCAAGAAAAACTTAACGAAAATTCAAACCACTGCCACAAGTA
CTGCCCAATCGCCCCTTTCTTTGCCATTAAAATCAGCAAAAGATAACCGATCACCACAGG
GGGCAAGACTAACGGCAAATGGATAATGCCATTAAATAAGTGCTTACCCCAAAACTCTTT
TCGAGCCAACAACCACGCAGCCCCAGTTGCAAAAGGCAACGCAAATAAGACCGCTATACT
GGCAATTTTTAGGCTTAAATAAATGGCATTAAGTTCTTGTTGGGAAAAAGAAAATATTAA
CATTTCATTCACTATCATAGTCCGTATTCTACAATATTTATTCTTTTTATCTATCTATTT
AGAAAAATAATAAGAGTTATGGCATTATCGCTTTCTTCTTTCATCTACTTTATAATAGAA
TATAGGGAATATCTTTATTCGACCTGTAACGTATGAAACTCAACATTCCGACCTATCTGA
CTTTATTTCGTGTGGCGTTAATTCCGCTGTTTATTGTTTCGTTTTACTTGCCTATTCAAT
ATTCTGCTGAAATTACCACGTTGATTTTTTTTATTGCTTCAATCACCGACTGGTTTGACG
GCTATTTGGCTCGCAAATGGAACCAAACCACCCGCCTAGGTGCATTTTTAGATCCTGTGG
CCGATAAAGTCTTAGTTGCGATTGCATTGGTGTCTGTGGTCGAATACTACCATACTTGGT
GGATCACTATTCCTGCAGGTATTATGATTGCCCGTGAGATTATTATTTCGGCGTTGCGTG
AGTGGATGGCGGAATTAGGTGAACGTGCAAGTGTTGCGGTGTCTATTTGGGGTAAAGTAA
AAACCACAGCACAGATGTTAGCTTTAGGTGGTTTATTATGGCGACAAGCACCGTGGATGG
AATATACCGCCTTTGCTTTGCTTTATATCGCTGCGATTTTAACCATTTGGTCGATGTTGC
AATACTTAAAAGCATCTAAAGGAAGTTTATTAAAATCTTAAATACTTTGTAGGGACATAC
TGCGTGTGTCCGTCTAATCTTTATTTTACGCAAAAACGATATTCAGCGGACACACGCAGT
GTGTCCCTACAATCCTATGTCAAAATTCAATTCCAAACAATTTCTTGCCGATACTCCACA
TAACCCTGGTGTTTATCGTATGTATGATGATAAAGGCACGATCATCTATGTCGGTAAGGC
AAAAGATTTAAAAAAGCGTCTATCGAGCTATTTTCGTAGCACTCTTGCCAGCCGAAAAAC
TGAAGCCTTAGTATCGCAAATTGCTCATATTGATACCACCATTACCCATTCGGAAACCGA
AGCCTTACTGTTGGAACACAATTACATTAAGGAAAATCAACCGAAATACAATGTGTTGCT
TCGTGACGACAAATCTTACCCTTATATTTTGCTTACCAAACACCAGCACCCACGTTTAGC
CAGCTTTCGGGGAAGTAAAAAAATCGCAGGGGAATATTTTGGACCTTACCCAAATGCAGG
GGCGGTGCGGGAAACCTTAAATCTGCTACAAAAACTGTTTCCGATCCGCCAGTGTGAAGA
CAACTACTACAAAAACCGTTCTCGCCCTTGTTTACAATATCAAATCGGGCGTTGCCTTGC
CCCTTGCGTGGAAGGCGTTTATTCCCAACGAGAATACGATCAACAGGTGGAGTATGTTCG
CTTATTCTTACAAGGTAAAGATCAGCAAGTGATCGAACATTTGATTAGCAAAATGGAAAC
AGCAGCGGAAGATCTGGATTTTGAAGCTGCCGCGCGTTTTCGAGATCAAATTCAGCAGGT
GCGAGCGGTCACTGAAAAGCAATTTGTATCGAACGAACGCTTGGACGATCTCGATATTAT
TTCGATTGCCTATCAACACGGTATTGCTTGCGTACATATTCTGTTTGTACGACAAGGGAA
AGTGTTGGGTAGCCGAAGCTATTTCCCCAAAGTGCCGAACCATACCGAACTTGCCGAATT
GAGCGACACTTTTATCGGGCAGTTTTATTTGCAGATGAACCAACATCGCACCATTCCGCA
CCAAATCATTATCGATCACCCCGTGAGCGAAGTGGAAGCCTTAGAAAAGGTATTGTCGGA
ACAAACAGGACATAAAGTGAGTATTACCGATAAGGTGCGAGGCGAAAAAAGCCGTTATCT
TGCTCTTGCTAAAACCAACGCAATGGCAGCACTGACTTTGCAACTCAAGCAAGATGCTCG
TATCCAAACCCGTTATGAAGCCTTGCAAGCGGTGCTTTCTTTGCCAAAAATTGCAAGAAT
GGAATGCTTTGATATCAGTCACACGATGGGCGAACAAACAGTCGCTTCTTGTGTTGTATT
TGATGAAAACGGCCCGTTAAAATCTGACTATCGCCGTTTTAACATTGAAGGTATTACAGG
GGGCGATGATTATGCCGCAATGGAACAAGCCCTGCTCAAACGTTACGATAAACCGCTTCC
GCCTGAAAAAATCCCCGATATTATCTTTATTGACGGCGGAAAAGGGCAGTTAAACCGAGC
CTTAGAAACCTTTGCCAATCTCAAAGTGGAATGGGATAAATCCAAACCATTACTTATCGG
CGTATCAAAAGGCGTAGAACGCAAGGCAGGGTTAGAAACCTTGCTGATCAGCAAATGGGA
CAAGGAAATCCACTTACCGCCCGACAGCCCAGCGTTACATTTAATTCAGCATATCCGTGA
TGAATCCCATAACCACGCCATTAGCGGACACCGTAAAAAACGGCAAAAAGCCTTTACCGA
AAGCGGTTTAGAGGCAATCGCTGGCGTTGGAGCCAAACGCCGCCATTTGTTGCTAAAATA
TCTCGGTGGTATGCAAGGCGTCAAATCAGCAACACTTGATGAAATTAAATCGGTTCCTGG
AATTTCAGTATCTTTGGCTGAGATTATTTTCGATACCCTAAATTATAGTGAATAATATCG
GTAGGGAAGCCTTCCCCTACCGATATTATTCACTATAAATTTCTCAACGCTTCAATACGT
TTTTCTAACGGTGGGTGGCTCATAAAGAACTCTTTTGCTTTACCGTTGATCATCATCGCA
TTTAATGAACCAGGTAATTCTTCTGGTGCGTGAACACGTTGTAAACGTTGCAACGCCGCA
ATCATTTTCTCTTTACCCACTAATTGAGCAGATCCTGCGTCTGCACGGAACTCACGGTAA
CGAGAGAACCACATTGCAATGATGGTTGCTAATACGCCGAAAAGAATTTCCAGAACCATT
GATACTAAGAAGTAAGTGCCGCTACTTTGTGTTTCTTCGCCATCGTCATTACGGCTACTG
GATACCGCCGTTGCAATCATACGAGAGAGGAAGATAACAAAGGTATTTAATACCCCTTGC
AATAAAGTCATTGTGACCATATCGCCATTAGCAATATGTGCTACTTCGTGTGCCACAACT
GCTTCTGCTTCGTCTTCTGTCATTGTGTTTAACAAACCTGTACTCACTGCAACTAGCGAG
TTACTTTTGGTTGCCCCTGTTGCGAAAGCATTTACATCAGCTGAGTGGTAAATTGCAACA
TCTGGCATTGGAATACCCGCTTGTTGCGATTGGCGTTTCACTGTTTCAACCAACCAACGC
TCTGCATTGTTGCGTGGTTCAGTGATAATTTCTGCTCCCACTGATTTTAATGCCATTGTT
TTTGACATAAATAATGAGATTAAAGAACCAGCAAAACCAAAAAGCACAGACATAATTAAA
ATTCCACCCGTACTGTTTCCAGCAATGCCAGTAACACTTAAAATAATCCCTAGCACAATC
ATTACTGCAAAGTTTGTCGCAAGGAAAAGTGCGATACGCATCATATAGATAATTCTCCAA
AGTTAATAAATTGTTGTTATTCGGTAATAAGCGATTACCGAATGCTTAACATAATGATTA
TTTAACAAAAATCAAGGATTAGACAAAAATTATTCCCATAAATTTAATTGCTTCGTAATT
TTTTCTTCAGGAAAATGCACATTCAATCCGATCAAACGAATTTTTCGTCCCTTTCGTCGT
TGCCAAATCTGTTGTAATAGCTGTAAAAAATGGTGTGCTGCGATACCGTCTGTAGTTCGC
TCTAGTGTAGTTTGGGTAAAATCATCAAATTTCAGTTTAATTCCGATCTTTTTTAAATCG
CTCAGTGGCTTATCGCCCCAGTTGCGTTGAAGCCGAAAGAGTAAGGTTTGATAGTGCGAT
TTCACCACTTCTTCCGCCTCAGTGAGTGTATCAAGATCAGAAAGTAAGGTATTTTCCACT
GCAAGCGATTTTCGAGGGCGGTGAGGCTCGACTTCTCTTGGATCGATGCCGTGACAGAAA
TCCCATAAGCGTTGCCCAAACTTACCAAACTGTTGATAAATCAAAGCCTGATCTGCTTGT
TGAATATCGCTACAGGTGATAAATCCAAGTTGTGCCAGCTTTTCTTGGGTCACTTTGCCC
ACCCCTGAAATTTTCTTTAACGGCAAGGTTTTCACAAAATCCGCAACCTCTTCGGGGCAA
ATAACAAATTGTCCGTTGGGCTTATTTTGATCAGAAGCGATTTTTGCTAGAAATTTCAGC
GGTGCAATACCTGCTGATGAAGTAAGTTGTAGCTCTTGCCAAATATCCTGACGAATGGCT
TGGGCTATCCAAGTTGCAGAGCCTGAATGTTGCTTACAAGCGGTCACATCGAGGTAGGCT
TCATCTAAAGAGATCAGCTCAATGATGTCGGTATAACGGCGAAAAATGCAATGAATTTGC
TCTGATACCGCCTTATAAAGCGACATATTGACAGGCAATAAAATTAAATTCGGGCAACGT
TTTAACGCTTGAGAAGTGGACATCGCACTATGCAAGCCGAATTTACGCGCTTCATAATTA
CAGGTTGTCAGCACCCCACGTTGATTAGCTTTTCCCCCTACTGCAACAGGCTTTCCTTTT
AAACTTGGATTATTGCGAATTTCAATAGAAGCATAAAAGCAATCCATATCAATATGAATA
ATTTTTTTGTTGTAATTCATTGCTCGCCTATATTTGTAAACTGTGAGAGAAATCTGACCG
CTTATGTATTCTTAATGATACAATAAAACACTGTAAATAAAAACAGTTTATCTTCGTTAA
ATTATCTATTACATTCCTTGCTTTATTGGCAAAAGGAGAAATTATGCTATACGGACTAAT
GATCGCCTTTGTCCCACTGTTCTTAGGGTATCTTTTCCAAACGACAAATCAACAGATACT
CAATTGGGTCAATCGCATTACGCTTTACTGCTTATACCTGATTTTATTGATTATGGGGAT
TTCGCTTGGGCAATTAGATGAATTAACGACCAAACTACCACAAATTGGAGCAACGGCATT
TGGTTTAAGTGCAATTCTACACCTTTGCAACATTGTCTGTTTACTCATTTTTGATAAGTG
TTACCCGATCAAACGTGAGGCTCATAGCCTTGAAGAATTGCCATCTCGTTGGAAGGTTTT
GCTTGAGTCGGCACAACTCTGTGCAACGGTTTTTGTCGGGGTAATTTTAGGCTTTTCAAC
TAAAAATGTGGTTGATTTCCCTTTACATTCAAGCACCTATGTCCTAGTGGTAATGATTTT
CTGTGTCGGGGTTCAACTTAGAAACAGCGGCATTCCACTGCGTGATGTATTTTTAAATAC
TCGTGGCATTTTGACTTCCATCGTTTTTATCGCAAGCGGTCTGATTGGCGGTATTCTTTG
TGCTTATCTGCTTGATTTACCGATAATTAAAGCTCTTGCCTTTGCTTCTGGTTTTGGTTG
GTATTCCCTTTCAAGCGTATTAGTCAATGATGCTTGGGGGGCAATGGACGGTAGCATTGC
CTTTTTCAACGATCTCTCAAGAGAAATCTTCTGCTTATTTGCGATACCGTTTTTTATGCG
TCACTTTCCCTCAACAGCCGTAGGACTTGGCGGAGCTACCGCACTTGATGCCACATTGCC
GATTATTCAAAAATCAGGAGGTATTCAGATTGTGCCTCTTGCAATCAGTTTCGGCTTTAT
TATCAATTTGGTTGTGCCGATTTTATTGGCGTTTTTTATTGGGTTTACTTAAGAATATAC
CTAAGTAGTAAGTCGTAATATCCCCACTCAAAATACTGCCCAGGGTCGATTTTTCGTTCT
GGGGCAATTTGATTGTGACCTGCGATACGCTCAGGCGTAATTTGCGGATAGGCTTGCATA
ATCACTCGCGTAAGGCTAGCTAAGGTTTGATATTGCGCTTCGGTAAAAGGCTGGTTATTA
CTGCCTTCTAGCTCAATCCCGATAGAAAACTCATTGCATTTTTCACGCCCTTCAAAGCAA
GAAACGCCAGCGTGCCAAGCCATATCGTTAAAATTGACATATTGAGTAATTTGCCCTTCT
CGATTAATTAAACAGTGAGCGGAAACCCGTAAATCTTTAATCTCTTCAAAATAGGGGTGA
AGTGTTGGGTCTAACTTGCCTTCAAAAAAACGGTCAATAAAATCACCGCCAAATTCATCA
GGGGGCAAGCTAATATAATGAATGACCAAAAGAGAAATATCGTCTTGATAGGGTCTTGGA
TTAAAGTGCGGTGAAGGTACTTGTTTGGTATTTAACAGCCAACCATTTTCAATCTTTAAC
GTTTTCTGCATAGTTTAAAACGACTAAATAAGCTAAAATAGAGCCATTTTACAAGAAAGA
GAATAAAAATGCTGAGTTATCATCACAGTTTTCACGCAGGCAACCACGCCGATGTCCTTA
AACATATCGTTTTAACCCTCATTTTGCACGCCTTAAAACAGAAAGAAAAAGGCTTTTTCT
ACCTTGATACCCATTCGGGTGTGGGGCGTTATAGCTTGCAAAGTAGCGAAGCGGAAAAAA
CAGGGGAATATATTGAAGGTATAGCTCGCCTTTGGGAGAGAACCGATCTCCCCGAAGAAG
TTGCCTTGTACCTAAATGAAATCAAAAAAATTAACAAAGATAAGCTACGTTTTTACGCAG
GTTCGCCGTTACTTGCCGTACAACAATTACGGCCACAGGACAGAGCGTTACTCACAGAGT
TACACCCTAACGACTTCCCACTACTTCGCAATGAATTTGCCAAAACGCCTAATGTGGTGA
CAAAACGGGAAAACGGTTTTCAGCAGTTAAAATCTGCCCTTCCGCCAAAAGAAAAGCGTG
GTTTGGTGCTGATCGATCCGCCTTATGAATTAAAAGAAGATTATGAGCTGGTGGTAAAAG
CCATTGAAGAAGGCTACAAACGCTTTGCCACAGGCATTTATGCGATTTGGTATCCTGTGG
TGCTTCGCCAACATACCAAACGTATCGTAAGAGGCCTAGTTGAAACGGGGATCCGCAAAA
TTTTACAGATTGAATTAGCCGTTCGCCCTGACTCAGACCAACGAGGTATGACTGCAAGCG
GTATGATTGTGATTAATCCACCGTGGCAGTTAGAAAGTCAAATGAAAAAGATTTTACCCT
ATTTAACTGATGTGCTTGTGCCAGAAGGAACAGGCAGTTGGACGGTAGAGTGGATTACGC
CTGAGTAAATATACCAAATAAATATAAGGAAACTAACAATGCAACAATACAAACACGACT
TTATCGAATTTGCCTTAAGCCGAAATGTACTGAAATTCGGCGAATTTACCCTAAAATCAG
GCAGACAAAGCCCTTACTTCTTTAATGCAGGATTGTTTAATACAGGCAGAGATCTCGCCA
AATTAGGCGAATATTACGCTAAAGCAATCCAAGCCAGCCAAATTGACTATGATGTACTAT
TCGGACCTGCTTACAAAGGCATTCCGATTGCAACTACTGTAGCAGTGGCGTTAGCAAATC
AATTTGATGTAGATAAGCCTTGTTGTTTTAACCGTAAAGAAGTTAAAGATCACGGCGAAG
GCGGAAATCTTATTGGTAGTCCATTAAAAGGCAAAATTTTATTGGTGGACGATGTAATTA
CTGCAGGCACAGCAATTCGTGAATCAATGGAAATCATTCAAGCCAATAATGCAACCTTAG
CGGGCGTGATGATCGCGTTAAACCGTAAAGAAAAAGGCAAAGGCGAGCTTTCGGCAATCC
AAGAAGTAGAACGTGATTACGGTTGTCAGGTTTTCTCTATTATTGATTTTGATGATCTTG
TTAGCTTCTTAGAAAGATCAGAGCAATATACTGAATATTTGCCAAAAATGAGAGAATATC
GCGAGAAGTATGGTATTAAATAATCGGTTTAAAATTTAACAATATACTGAAAGATTGTTG
TTTTGTGTCTATTTTTGTAAATATTAGTGACTATTTTATGTAAGCAACTTTTTAAGGCAT
AGTAGACAAAATGGTCACTATGCCTATTGCAGGCGTAATAGACAAATTTGTTGCTAAAAA
GTGGCTTAAAGCCTTATAGTACAAGACTTTAAGCCTTCTTTTTGAAATATGAATAAAAAC
CTGTCCTTTTTGCCTTAAGAACAATATCCAAAAGTATGGAAAGAAAAATAATATTCAGAG
ATACTTTTGTTCGTCCCGTCATAAAACTTTTTCTTTCACAAAGAAATTAAATCCAATTAA
GATTTGGACTGATTACACATCTGCAATAATATTTAAATCACGTGATAGTGGTGGATTTAA
TGCTGTTTTAGGGGCTTTTTCGAGATATCTTTGAATTGTTCTAATTGAACAATGATATTT
TTCGGCAAGTTGTTTATAGGTTTGTTTTCCGGATACGTAATCAGTCCAAATCTTAATTGG
ATCTAATTTAGTTTTTAAGATAAACGTTTTATGACATTCATTACAAAAATAACGTTGAAT
ATTATTTCTTATACCATGTTTGCGGATATCGCTACTGTGGCAAACTAGCTATAATAAAAA
CGGCACTTTAAGTGCCGTTTCTATTTCTATGATTAAGATCTTTTCATAATCTCAAAAAAC
TCATCGTTGGTTTTTGCGACCATCAATTTATCAATAAGGAACTCCATTGCTTCCACTTCA
CCCATTGGGTTAAGGATTTTGCGTAAAATCCACATTTTTTGTAATTCATCTGGGCTTGTG
AGTAGATCTTCTTTACGCGTGCCCGAACGGTTAAAGTCAATCGCTGGGAATACACGGCGT
TCTGCAATTTTGCGAGAAAGGTGTAATTCCATATTACCTGTTCCTTTGAACTCTTCAAAG
ATAACTTCGTCCATTTTTGAACCTGTATCCACAAGTGCCGTTGCAATAATGGTTAAGCTA
CCGCCTTCTTCTACGTTACGAGCAGCACCAAAGAAACGTTTTGGGCGGTGTAAGGCGTTA
GCATCGACACCACCAGAAAGAATTTTACCAGACGCTGGGGTTACTGTGTTGTAAGCACGG
GCTAAACGTGTGATAGAGTCTAATAAAATAACGACATCTTTTTTATGTTCGACTAAACGT
TTTGCTTTTTCAATTACCATTTCAGCAACTTGAACGTGGCGAGTTGCAGGTTCATCAAAG
GTTGAAGCGATCACTTCGCCTTTGACCGAACGTTGCATTTCAGTTACTTCTTCTGGACGT
TCATCAATTAACAAAACGATTAATTCACACTCAGGATAGTTGTGCGTAATGCTTTGAGCA
ATGTTTTGAAGTAAAACGGTTTTACCTGCTTTTGGTGGTGCAACGATCAGACCACGCTGA
CCTTTACCGATTGGTGAAGCCAAATCTAAGATACGCGCAGTTAAATCTTCTTTTGAACCA
TTACCACGCTCCATACGCAAACGTGAGTTAGCGTGAAGTGGCGTTAAGTTTTCAAAGAGA
ATTTTGCTACGAGAAACTTCAGGTTTGTCATCATTAACTAAATCTACTTTGAGCAATGCA
AAGTAACGTTCGCCTTCTTTCGGTGGGCGGATTTTACCTTCGATTTTGTCACCAGTTTGA
AGATTGAAACGGCGGATTTGACTTGGGGAAACGTAGATATCATCAGGGCCTGCAAGGTAA
GAACTATCGGCAGAACGGAGGAAACCAAAACCATCAGGTAAGATTTCTAACACGCCTTGA
CCGAAAATGTCTTCACCACTTTTTGCGTGTTGTTTCAAAATGGCAAAGATAATATCTTGT
TTGCGTAAGCGAGCTAAGTTTTCTAGCCCCATTTGTTCTTCACCGATACGGACAAGTTCC
GATACGGGTGTATTTTTTAACTCTGTAAGATGCATAGAAATAATAATTGTGTTATTTAAA
GATTGGATTAAAACAGGTTAATTCAGATTTGTTTGTATGAATTGTGGTGGCGAAGAATAC
AGCGAAAAGGAAAATTTTGCAAATTTTTTCTGCCTTATTACCGCTTGTTTGTGTGAAAAA
GGGTAAAATAGTTGAAAAAAAGGGGAAAAAATGGCTGATAATATCAATGAAGTTCGCTTG
GATAAGTGGCTATGGGCAGCACGCTTTTACAAAACTCGTTCAATTGCAAAGGCAATGATT
GAAGGTGGTAAAGTTCATTACAATGGGCAACGAGCTAAAACCAGTAAAATTGTCGAAGTC
GGGGCAACAATTAAATTACGCCAAGGCAACGATGAAAAAGAAGTTGTTGTCACTGCGTTG
AGCGATCAACGACGTGGTGTACCTGAAGCACAACTGCTTTATCAAGAAACGGAAAAAAGT
ATTCAAGAACGAGAAAAAATCGCCTTTGCCCGTAAAGCAAATGCGTTATCAATGCCACAC
CCAGATCGTCGCCCAAATAAAAAAGAGCGGCGGGATTTGATTAAATTTAAATATCAAGAG
AACGATTTGTAATTACTTAAATCGTCCTCATATATGTTTTGTAATGGCGGTGATTTTTCT
CACCGCTTGTATTTTATGAAGGATTGTTAATGACAACTTACACACAAGATAACGATAAAC
TTTATCGTTTTTTATTTCAAAACCGTGCGGTGCGTGGAGAATGGGTTCGCTTAAATGACA
CCTTTACGGAAACCTTAAATACCCACCACTATCCAACAGCAGTGCAAAATCTACTAGGTG
AAATGTTGGTAGCAACCAGTTTATTAACGGCAACACTCAAATTTGAAGGGACAATTACCG
TTCAAATTCAAGGTGACGGAGCGTTAAAATTAGCGGTGGTAAACGGCAATCATCAACAAC
AATTTCGTGCTTTAGCTCGTGTTGAAGGTGATATTGCGGATAACGCAACACTTGCTGAAA
TGGTTGGAAATGGTATTCTCGTTATTTCGATTATTCCAGAAAAAGGTGAACGTTATCAAG
GGGTTATAGCCTTAGATAAACCTACTGTTAGTGAGTGTTTAGAAGACTATTTTGCTCGTT
CAGAACAGCTCGCCACACAGCTTGTGATCCGTGTTGGTGAATATCAAGGCAAAGCCGTTG
CTGGTGGAACATTACTACAGATCGTGCCAGATGGCACTGGTTCACCAGACGACTTTGAGC
ATTTGGCGACATTAACTTCGACGATCAAAGATGAAGAGCTATTTGGTTTAACGGCAGAAG
AACTACTCTATCGTTTATTCCACGAAGAAACAGTGGAAGTTTATCAACCGCAGTCCACAG
AATTTAAATGTGGTTGTTCAAGAGAGCGTTCGGGGGCGGCAATTTTGTTACTGCCTGAAG
AAGACATTGCAGAGATGTTAGCCGAAAAACAGGGGGTAATTGATATGCAGTGTGAATGTT
GTGGCACGCAATATTTCTTCGACCAAAAAGCGATTGATGAATTAAAAGCGGATAGTTAAT
TTGAAGCACAAGCGGTAAGATATGTAAAACATTTTGCAAATCCTACCGCTTGTAACTTAG
GAAAATACAATGAGCAAACAACAAATATTACGCCAAGTTGTACTCGATACTGAAACTACG
GGAATGAATTTCAATGGTGCTCCACACATTGGGCATAACATCATTGAAATTGGTGCTGTC
GAAGTAATTAACCGCCGTTTAACTGGGCGGACTTTTCACGTTTATATCAAACCGCCAAGA
GAAGTCGAGGCAGAGGCAATACAAGTTCACGGTATTACCAACGAAATGTTGGCGGATAAG
CCTGCATTTGCTGAAATTGCCGATGAGTTTATTGAATTTATCAAAGGGGCAGAGCTGATT
ATCCATAATGCCCCCTTCGACGTAGGATTTATTGACCACGAGTTTTCCTTCTTGCCAAAT
CCCCCTGAAAAAGTGGCACAGATGTGTACCGTCACGGACAGCTTGCAACTTGCTCGTAAG
ATGTATCCAGGGAAACGTAACAATTTAGATGCGTTATGTGACCGCTTGGGGATTGATAAC
AGTAAACGTGTCCTGCACGGTGCATTACTGGATGCGGAGATCTTGGCTGATGTGTTCCTG
ATGATGACAGGCGGTCAAATTGCCCTTATTGGTGAAGATGAACACGAGCAAGCAAAAACA
TCTTCAGTAGAGCAAGTTTACCAGCCGTTAAATATCGACACCTCTAACTTGATTGTCTTA
GCCCCTGACGAAGAAGAATTAGCAGAACATCTTAAATATCTTGAGTTGATAAATAAAAAA
TCAAAAGGAAATTGCCTTTGGACGAGAGAACTGGTGACAGAAAACACTACAGTGAATTAA
AAAGAGAGCGTTTTGTATAGTAAAAAGACAATCAATAAATTTTTTCAAAAAAGTGTTTGA
CGGTAGAGAGCGAAATCATTAATATACGCCTCGTTCGCTGCGGAGTGGTAGTTCAGCTGG
TTAGAATACCTGCCTGTCACGCAGGGGGTCGCGGGTTCGAGTCCCGTCCATTCCGCCAAC
TAATTTAAGAAGCATATAAAAAGCCAACCATATATCTATGGTTGGCTTTTTATTTAGACT
ATCTATACGTGGTAACCGATATAGGTGTAATAGACAAATTTGTTGCTAAAGAGTGGCTTA
AAGCCTTTTTCAAGTCTATTTGTCGTTTTTTCGATATTTAAATCGTCATGCTTTTCATCG
GTAAATAGATAATCCATATAACGTTTAAAACTATGATAAGCACTTCTTACATTTCTATGT
TTATAAGGATAATAGCCCTTTTCATTCGGTTTATCTGGCCGTTCTTCTAAAAACGCTTTA
TGTTTTAAATACCAATGATGTAATCGTAAATAGACGTCTTTTTTAGAACTCTGTTTAAGC
GTTAATGCTATTGTTTTTAATTCTTTTCCAGCTATAGATTGATGCTTTTTTTCGTAGTGC
TCTCATCACAATAGCTACCATATGAAAATGACACATTTGCGTCGGTGTATCCAATAAATC
TTTCAATATACCCCGTCTGCCGTCACAGCTAATTGATTGAATGTTATAGCCTTTCATACG
AAATGAATTAAATGCTATTCTGTAATAAACATCTTTTTCCGTTTTGATGACACGATGGTA
AACCACTTTTTTAGAAAGCGAATCCATCAGGAGTAAAATACCAAATTCACGACTAAAGAA
GGTGGTATCCGCAATAATATTTAAATCACGTGATAGTGGTGGATTTAATACTGTTTTAGG
GGCTTTTTCGAGATATCTTTGAATTGTTCTAATTGAACAATGATATTTTCGGCAAGTTGT
TTATAGGTTTGTTTTCCAGATGTGTAATCACTCCAAATCTTAATTGGATCTAATTTAGTT
TTTAAGATAAACGTTTTATGACATTTATGACATTCATTACAAAAATAACGCTGAGTATTA
TTTTGTATACCATGTTTCTTTATTTTCAAACTTTGGCAAAATGGGCAGTTTTTTGTTCAT
ATTTCAAAAAGAGGGCTTAAATCCTTGTACCATAAGGCTTTAAGCCACTTTTTAGCAATA
AATTCGTCTATTACACCTATTTTATTTATACATCATAAGTCGTCGATGCCGTATTCCCTC
CACGCCCCGTCCAGTTGGTGTGGAAGAACTCGCCACGTGGTTTGTCGGTACGTTCGTAAG
TGTGTGCACCGAAGTAGTCACGTTGTGCTTGAAGTAAGTTTGCAGGCACTCGCTCAGAGG
TGTAACCGTCTAAGAACGTGATTGCACTTGCCATACAAGGCATCGGGATACCCACTTCGA
TAGACTTCGCCACCACTTTACGCCAGTCACTTAAAGCGTTTTCTAAAATGCCTTTGAAGT
ACGCATCTGAGCCTAAGAATACTAAGTCTGGGTTTGCCTCATACGCATCACGAATGTTGC
CTAAGAAACGGCTGCGAATGATACAACCTTCACGCCATAATAACGCTGTTGCACCGTAGT
TGATGTCCCAACCGAAGTTTTCAGAGGCTTCACGAATGAGCATAAAGCCTTGTGCGTAAG
AGATGATTTTTGATGCCAATAACGCTTTACGCACCGCTTCGATCCAAACTTGTTTGTCGC
CTTCCACTTTGCCGATGGTTTTGTTGAACAGTTTAGATGCAGCAACACGTTGATCTTTGA
ATGAAGATACGCAACGAGCAAACACTGACTCGGTGATTAAAGTTAATGGAATACCGAAAT
CTAATGCGTTGATCCCCGTCCATTTACCTGTGCCTTTTTGACCTGCGGTATCAAGGATTT
TTTCCACTAACGGCGTGCCGTCTGTGTCTTTGTAGCCTAAAATATCGGTCGTGATATCGA
TTAAATAGCTATCTAATTCAGTGTTTTTCCATTCGGCAAAGATCGCTTGCATTTCATCAT
AGCTTAAACCTAAACCGTCTTTTAAGAACTGGTAGGCTTCACAGATTAGCTGCATATCGC
CGTATTCGATACCGTTGTGTACCATTTTCACGAAGTGGCCAGCACCTTCTTTACCCACCC
AATCACAGCAAGGCTCGCCTTTGTCGGTTTTCGCTGAAATTGCTTGGAAAATCGGTTTTA
CATATTGCCACGCTTCTTCGTTACCGCCCGGCATAATCGAAGGTCCGTGACGTGCGCCTT
CTTCACCGCCCGATACGCCCGAACCGATAAAGCGAATACCTTTTTCCGCTAACGCTTTCA
CACGGCGGTTGGTATCAGGGTAGTTTGAGTTACCGCCATCAATGATGATGTCGCCTGCTT
CTAAGTGCGGTAATAATGCCTCGATAAATTGATCGACAACCTCACCCGCACGCACCATTA
ACATCACTTTGCGTGGTTTTTCTAATTTAGCCGCTAAATCTTCTAAGGAATACGCGCCGA
TAATATTTGTGCCTTTCGCCGCACCTTCTAAAAACTCGTCCACTTTTGAAGTAGTACGGT
TATACGCCACGACTTTAAAGCCGTTGTCGTTCATATTTAAAATAAGGTTCTGACCCATTA
CCGCTAAACCGATAACGCCGATATCGCCTTTTACTGACATTTTTTGCTCCTGTTGTGTAG
GGTGCGTGTCAACGCACCGTTTTGAATTTTTGGTGCGTTTATACGCACCCTACAAAAAAA
CTATTTCAATAATTTTTGAAATTCTTTAAATAGTTGTTTAACAACATTAGAATTATCTTC
ATCTGTTGCATCTTCTTTTTTATACCATTTAATACTCTCATTGGTATCATGAAATAACTC
AGCATATTTATTGAGTACTCCAACACCTTTTCCTCTAGTTCTTGATGTCCCTAAAATATA
ATCACAATTATGATTATTAAGTTGATATAAATTATGGCGAATTTGTATTTCTCCATCACC
AGCAGAATATAAGCCGACTGTAATATCACTATTTTGGAAAACGGCTATAAAATCAATGAG
ATTTTCATTTCGTTCAAAGTAGATCAAGTTGGCTAAAAAGTTATGGCATATTTTCTCAAA
TAATTCATTAAAACTCGTTGTTTTACCTGTATTAGCTGCACCATATAAAATAAATAAATG
TTCACTCATTTTATGTTCTCCTACATATTATTCACCACCAACGCCAACACCGCCGGCATT
CCTTGTTTAATCAAAATCCCCTTATTCTTCGCACTTATCGCCCCATAAACCGCAGCGATA
ATCACACAACTTAAAAAGAAATAAGTGACCGCACTTTGTTGAATACAAAGGGAAAAAATA
ATCCCAGCAGCTAAAAATCCGTTATACAACCCTTGATTAGCAAACAACAACAGAATTTTT
GGATCGGTTGCCGTTTGTTCGTCTAAATTAAAAATTTTTCTCGCCTTCGGGCTGTTTAAG
GCAAACATTTCTAAATACATAATGTAGAAATGCTCAAGGGCGACAAGGGTGGTTAAAATA
TACTCCAGTATTGACATTGTTTTCTCTCTATCTTACAAGCGGTGCGTTTTGCAAAATTTT
TTGCAGATCTGACCGATTGCTTATTGTTCTTCTAACTGTTCTAAAATTTTACTGGTTGAT
AAGTCCATTTTAGAAAAGGCAAACCATTTTTTGCCTAAATCCTTTAATGAGGCACCGATA
TGGTAGAGTTCGGAGCGATCTAAAATTAAAAATCTATCGTGTGATTGACTAAACGGTTTT
ATCGTTATTGGTTCATATTGACTATTAGCGTTCTAAATCAAGTGATAACTGTCTGCTGAT
TGTTTTTGTATAAAGTGTGACATTAACACCTAATTTACGTTTACTAAATAATGTTAAAAC
AGAATCATCAAGATAATTATCAATCAAAATAATAGAAGATTCTGCTTTTCTTACTAAATC
TGCTACAAAAGTATAGGCATCAAAGGTTTCGCCATCAAAAAAGATACCTTGAGAGCGAGG
TTTATTTCCTTCTAGAGCTAAGAATACCTGCTCCAATTGCCCAGACATTTCAATCTGCTT
GCGTTCTACATTTTCTAGTCGCTGAATAACACCCACGTTATTTAGCAATGTATGCCGCAT
TTGCACAAAAGCCTGCATAATTGTAATGCTGACTTGAATTGCAACTTCACTACGCAATAC
GGTTGAAAGCATTGCAATACCTTGTTCGGTAAATACATAGGGTAAATATTTTCTATGTTT
ACCCTTTGCATTTTTATTTTCTTCTTTCTCTAAGATCACAAATTGTGATCTTAGAGATTG
CCACTCACTTTCCGTCAATTGAAAACGAAATTCCTCTGGAAAGCGCTCCAAATTTCGTTT
AACTGCTTGGTTAAATGTTCTCGTTTCTACTTGATAAAGGCTTGCCAAATGGCTATCAAT
CATTACTTGGACATTTCTTACCGTAAAAATTTGTGTTTCCAATTTAGGATTAATTTGTAC
TAATTGGTTCATCTTTTTTCCTTCAGCATTTTGAGGTCACAACTCGTGATTTCAAATAGA
AATTAGGATGAGCCATTTTCCAACCAAGTTCTAATACTTTTTTATGTTTTTTCGACACAG
ATCGCAAATTTAAATTTTAAGGTCACAATTTGTGACCTTAGAGGCACTGAAAAATCTATC
TAGCTTGCCAATATTTCTGCCATTATTGCTCACTATGATTTTGCTCAAAAATCATCTTCT
GATTTTCAATTTCTCGCACCAACTCTTCTTCGCTTGGCAAATACGCCATATATTTGCTGG
CAAAAAGCTGCGAGCTGTCGTTCAATACCGAATATTTCGCCACCACGCTATCGGTTTCGG
TGCAAAGTAACAAGCCGATAGTGGGGTTATCATCAGGGCGTTTTTGCAAATCATCGTACA
TTCGCACATACATATCCAGCTGCCCAATATCTTGATGAGTGAGCTTTTCTGTTTTCAACT
CAACGATTACAAAGCATTTTAAAATGTAGTTGTAAAAGACTAAATCAATAAAGAAATCGG
ACGTTTCGGTGCGAATACACTGTTGGCGAGCCACAAAAGCAAAGCCTTTGCCCAGTTCCA
ACATAAATTGTTGCAGATTATCAATCAACGCTTTTTCTAGCTCTGCTTCGGTGTATGCCA
AGTTAGTCGGTAAATTCAAAAATTCCAATACGGTGGGCGATTTAATCAAATCGCTGGCTT
GTAATGGCACGGATTTTTCCAGCATCTCCGCTTTGACGATACTCTGGTCTTGGCTTGCCA
ACAAGCGGTCGTAATAAAGCGTAGAAATGTTACGATCAAGAGTTCTTACCGACCAATTAT
TTTCAGCGGCCTCTTTTAGATAATAAAGACGAGCTTTGTCGTTTGATACCTTTAATGAAC
GCTGAAAATGGGACCACGATAAATTGGCGAACACTGTTCGCCAAATTGGATAGTCTTTAA
ATAGTAGATAAAATTGGCGAATTTCTCTTAAAGAGCGGTAACTGAAACCTTTACCAAATT
CTTTGGTTAATTCTAAAGAGAGTTTTTGTAAAATCTCTTTCCCATAAGCTGCCCGATCAG
CTCCATTTTGTTCTTCCAACACAATACGTTCGCCAATTTTCCAATAGGCTTCAACCATTG
CTGAATTGACAGCGGTATAAGCCTTTTGGCGTGCATTGGCGAGAATTTGTTTAACTTCTA
AAAGATAACTGCTGTTGATTAAATCCATATTGAGCTCCGGTAATCGCTTAAAAATTAAGA
TATATTTTTACAACAACTTCGCCGCATCGCTATCCAAATACCACTCCGTTACGCCATTTT
TGGCTTTAATTTTTGCTGCTGGGTAAGGCAGGTTTTCCGCTGGTGTTGTTTGGATTTCTT
TGAGAATTTCTGCTTTGCTTGCCCCTGTAACCAAATAAGTCACTCGTTTTGCCTGTTCAA
TCAATTTTGCGGTTTTGGAAATACGAATTTGCCCTGTTTCAGGGTGTTTGGCAATAACCG
CTAAATTTGGATCATTGAAATTTGTTTGATGTGGGAATAGGGAGGCGGTATGTCCGTCTG
TCCCCATACCTAAAATAATCCAATCAAACTCGCCATTAGGTACACAAGCGGTCAGTTCTT
GTGAAAATCTTACCAGTTCTTGCTCCACAGGCTCTTCACCACGAATACGGTGGATATTTT
CCGTTGGGATTTGAATATGATCGAACAGTAATTTTTGTACTTCACCATAATTGCTTTCAG
GATCTTGTGGCGGAACCATACGGTCATCGCCCCACCAAAAATGGAGATTTTGCCATTGAA
TTTGGCTTTTATACGGCTCTTGCGCAAGGGTTTTAAACAGCAGTTTTGGCGTGCTTCCGC
CTGATAGGGAAATATGTACGGGGCGGTTTTGTTCACTATAAGCCTTAAATTCTTCGGCGA
TTTTCTCAACAGCATTTTGAGCGGTGTTAAAAATAATTGTGTTCATTTCACTTTCCTTAA
AATCCCCCTTAATCCCCCTTTTTCAAAGGGGGAAATTTATGAGGAATAGATGATCTTGTA
TTTATTTCCCCCTCTTTGAAAAAGAGGGGGCAGGGGGAGATTTAAACTTTTTTCTTCATC
AAACCGCTTGGTTTACGCCACACTTCGCCGTGTTTGGCGATCAATTTATCGGCTTCAGAA
GGCCCCCAAGTACCTGCTTCGTATTCATAAATACGCCCACGTTCCGCTTTATAGTCCAAA
ATCGGTTGAACAAATTTCCAGCAGGCGTGTACTGCATCGGTACGAGCGAATAGGGTTGCA
TCGCCTTTCATTGCATCTAATAATAGACGTTCATAAGCCGTTAATAGGCTTGGTGAAGCA
AGATCGGCATAGCGGAAATCCATTGATACTTCTTTCGCTTCAAAGCCAGCACCAGGTTTT
TTCAAGCCGAAACGCATTGAAATGCCTTCGTCGGGTTGGATACGAATAATCAATTTATTA
TCAGGGGCATTTTGACTAAAGACTGGGTGTGGGGTGGTTTTAAAGTGAATAACCACTTCT
GTAACACGAGCTGGTAGACGTTTTCCTGTTCGTACATAGAATGGCACACCAGCCCAACGC
CAGTTGTCAATTTGGCAACGTACTGCCATATAGGTTTCAGTGTTAGAGTCTTCAGGCACA
CCTTTTTCTTGTAGATAGCCTTTAACTTCTTCGCCGTTAATGGTACTTGCGGTATATTGT
CCTAAAACAAGGTTATTTTTAATATCATCATTTGAAAGTGGATGCAGACAATGTAGTACT
TTCGCTACTTCATCACGCATTGAATCGGCATTAATAATCGCAGGTGGCTCCATTGCGACC
ATTGCTAACACTTGCAATAAATGGTTTTGGAACATATCACGCATTGCACCTGAGCCATCA
TAATAACCGCCACGATCTTCTACACCAATAGATTCTGCCCCTGTGATTTCAACATAATCG
ATAAAATTACGGTTCCAGAGCGGTTCAAATAGACCATTAGAAAAACGCAAAACGAGCAAA
TTTTGAACGGTTTCTTTGCCTAAATAATGGTCGATACGGTAGATCTGATGCTCTTCAAAA
TACTTGTGAATTTGAATATCAAGGGCTTTTGCCGTTTCAATATCGTAGCCGAAAGGCTTC
TCAACAATGATCCGTTTCCAGCCAAATTCTTCTGTTGTTAAACCGTGTGCTGAAAGGCAT
TCAGGGATAACGCCGTATAAACTGGGTGGCGTAGAAAGATAATATAGCGTATTACCGCCT
GTGCCATATTTGTCGTGCAGTTCATCTAAACGTGGCAATAATTTTGCATAATCCACTGCA
TCAGACGTATTTACCGATTGATAATAAAGGTGTTCGCAAAATTTTTCTAACACATCACCG
CTTGCATTTTCAAGTTTGACTAAGGTGTCGTGCATTTTTTGACGAAAAGTTTCATCGGTC
AAAGGGGAACGAGCGACCCCTAATACAGAAAAATGTTCAGAAAGTCTGCCGATTTTATAA
AGATTATAAAGGGCTGGAATTAACTTGCGGTAGGTGAGATCCCCAGACGCACCAAAAATC
ACAATACAATTATTGTCTGCTTTCATTTGCAATCCTAGAAAATGTAAAAAAATTGTTAGA
TTTCATAACAAAATATAACAATAAATAAAATCAATTAAAAGAAAAAATCTGTTGCCAATC
ACGTTGTTTATTTGCCACCATTATAAAATAAGGGTTTACAAAGGTTTCACGTTGATTATA
GCTTAACGGTTGGAAGTGAAGATCGAAGACCTGACCGCCTGTTTCTGCGAGTAACACTTC
AGCAACAGCCGTATCCCATTCTCCAGTATCCCCTAAACGCACATAGCAATCCGCCTTACC
TTCAGCAACCAACCCAGCTTTTAAGCTACTTGAACCGAATTGAAGAAAATCTACTTGATA
AGGGGGAAGCACAGCTTGGCGAATTTTGTCGCTACTTGACGTACCAATAGTCACTTGCAA
GCGGTGTGATTTATCGTCATTTTGGCTATTCGAATTAAGACGATGGATCTCGCCATTTTC
TCTAACAAAAGCACCGCTTGCACGCATTGCATAGTAGGTTTTGTCTAAGATCGGCGAATG
AATGACACCCAGAACAGGGCGATTTTGCTGAACCAACCCAATCACAACTGAAAATTGATC
TGTTCTATCAATAAATTGCTGTGTTCCATCAAGTGGATCGACGATCCAATATTCTTGCCA
TTGCGAACGCTCCGAAAGTGGAATTTTACAGTTCTCTTCTGACAAGATCGGCACATTTGG
GGTCAATTTCTGTAATTGTTCAATCACAAACTGGCTAATAAAAAGATCAGCTTCAGTCAC
AGGGGTTTTATCTGCTTTAATCTGAATTTCCACAGAACGCTGATAAAAGCGTTTGAGATG
TTCTCCTGCTTGAACGGCAATATTAAGGACATCATTTAATAGTTGTTGAGTAAGTGTTTG
CATATAAAACTCCTTAATTTATCTCTCAATAATACCGCACAATGTGTTGAAAGCCAAAGG
TTATTGATCGGCTAATAGACATTGGCCGCTAGCTTACAACATTTGTGTTTTATATCTAGG
GTTTAAAGGGTAAAGGTAAATACATGATTCTTATACAAGGATAAATCCCCCTAGTTTGTC
ATCCTCCTAGATTTCGCTATAATGCTCCGCTTTTAAAAACTACAAGGAATAACTATGTTT
GAACTCAATCCGATTAGAACCCAATTAGCCGATTTAGCTGAACGAACCAGTACACTTCGG
GGGTATCTTTGACTTCGATCTAAAGGTCGAACGCTTAGAAGAAGTCAATGCTGAATTAGA
ACAGCCGGATGTCTGGAATAATGCTGAAAAAGCTCAGGCGTTAGGCAAAGAACGTGTTGC
TCTTGAAACTATTGTGAATACGATTAAAACACTTGAGCAAGGCATTGAAGATGTTGAAGG
CTTAATTGAGCTAGCCGTTGAAGCAGAAGATGAAGAAACCTTTACCGAAGCACAACAAGA
AGCTAACCAGCTAGAAGAAAAATTAGCCCTGTTGGAGTTTCGTCGTATGTTTAGCGGTCA
GCACGACGCAGCAGATTGCTATGTGGATTTACAGGCAGGTTCAGGCGGTACGGAAGCCCA
AGACTGGACAGAAATGCTACTGCGTATGTATTTACGTTGGGCAGAAAGCAAAGGTTTTAA
AACCGAGTTGATCGAAGTATCCGATGGAGATGTGGCAGGATTAAAATCGGCGACCATTCG
CGTATCGGGGGAATATGCTTTCGGTTGGCTGCGTACGGAAACAGGGATCCACCGTTTAGT
GCGTAAAAGTCCGTTTGACTCAAATAACCGCCGCCACACCTCTTTTGCGGCAGCATTTGT
CTATCCTGAAGTCGATGATGATTTTGACATTGAAATTAACCCTGCCGATCTGCGTATTGA
CGTGTATCGTGCTTCTGGTGCAGGCGGTCAGCACGTTAATAAAACAGAGTCTGCAGTGCG
TATTACCCATATGCCATCAGGTATTGTGGTGCAGTGTCAAAACGGACGCTCACAACATCA
AAATAAAGATCAAGCAATGAAACAGCTCAAAGCGAAGCTCTACGAAATGGAAATGATGAA
GAAAAACGCAGAAAAACAAGCAATGGAAGAGAGTAAGTCTGATATTGGTTGGGGCAGTCA
AATCCGTTCTTATGTGCTAGATGATTCGCGTATCAAAGATTTGCGTACGGGTGTTGAAAA
TCGCAATACCCAAGCGGTGTTAGATGGCGATTTAGACAAGTTTATTGAAGCGAGTTTGAA
AGCTGGGTTATAAAAGATGCGCATTAGATTTACTGGATGCTAGTAGAAATCCCCGTTCTG
AAGAACGGGGAAAACTTTGGATGCTAGAGAGATTATGATATTTTAATTCGTCGCAATAAT
CACTGCCCTTTTCGGTGCAGGATACCCTTCTATCGTTTTGGAATGGTCTTGAGGGTCGAG
AAAATCAACCAACGTTTCATTTTCTAACCAATCTGTCTTACGCTGTTCTTCTAATGTGGT
GACGGCTTCATCGACACAACGAACATTTTTAAAGCCAACTTTTTCAAGCCAATTAATCAA
CGCTGGTACAGACGGGATAAAATACACATTTTTCATTTTGGCATAACGGTCTGCCGGCAC
CAGCACATCATTAATATCACCGTCGATAACCAAAGTTTCTAACACCAGCTCTCCCCCTTT
GACTAACTGATTTTTCAGTTGGGCAAGATGGTCTAGCGGCGATTTACGGTGATACAACAC
CCCCATCGAAAATACCGTATCAAAGGCTTGCAAGGGTTGCATTTGCTCAATGCCTAACGG
AATTAGGTTGGCTCTGCGGTCGTTATTTAACAATTTTCGCACCGCTTCAAATTGGCACAA
AAAGAGTTCCGTCGGGTCGATCCCCACCACCATTTTTGCCCCTTCGCCCACCATTCGCCA
CATATGGTAGCCACTGCCGCAGCCCACATCTAAAATCAAGCGGTCTTTTAACGGTGATAA
ATGGGGTAAAACCCTATCCCATTTAAAATCAGAACGCCATTCACAATCAATATGTACACC
ATACAGATGGTAAGGACCTTTTCGCCACGGCATAAGCTGTTTTAGGTGATGCACCAAGCG
TTGCGTTTCACCAGCAGACAACGGCTCAGCCAAACGAGCTTCAACCTTATCTGCCAAATT
AATTTCACAAGGCAAGCTAGGCAAATGGTCTAGCATTTTTGCCCATTTGGCATAATCGCC
GTGCGTCTGTTTTTCCCATTGTTTGAGCTGTAAAGGAAGTGTTTCCAACCAAGCAGATAA
CGGCGAGGTGGCAATTTGTTGATAAAAAGGACGAAAATCAATCATAATCTTTTCAAATAA
AGTAAATAAGCGGCGAAATTTTAATGAAAATTTTCTTGATAAGCAAAAACACTTACCTAA
AAATAGTCAAAAAAGTACAAGTATCATCTACAATCTTGATTCAATATTGTCATTTTCAAA
AATTTCGAGTAGAATGCTCACTCTTTTTGGTGCTAGGCTTCTGCCTAGTTTTTTATTCAT
ACATATGGTACTAGACAGCTGAGTAGTATGCTCTAGTGGCGATATGGCTTCGTTAGAGGT
TTTCTATAATGAAACAAGGTATTCACCCAAATTATGTAGAAATTACTGCAACTTGTTCTT
GCGGTAACGTGATCAAAACTCGCTCAACAGCGGGTAAAGATTTAAACTTAGACGTATGTG
GCAACTGCCACCCGTTCTACACTGGTAAACAACGTGTTGTTGATACTGGTGGTCGTGTTG
AACGCTTCAACAAACGCTTCAGCATTCCAAGCACAAAATAATTTGAAATTTTTCGGGAAA
ACCTCCACAATAGTGGAGGTTTTTTTATGCCTAAAGAATGTATCCAATAAAATGTTGCTC
TGGCAATGATATGATAATTAGGAAAGCAATAATGAATCAAAAGCAAGATCTTCAAATTAT
ATCAATACTTGGGCAAACTCAAATCGGATATACCAAACCATTTGAAGATTATTTAAAACA
TATAACACAAATATTAAAAAGAATAGAAAATGATGAATTTTGGGAGGAATTTAAATGAAT
GAAGGATTACTATATAGTTTTATCCGCTACCGCCCTTATATTGAAACAGAAGAATTTGCT
AATGTTGGTATCTTAATCTGTAATCCAGATAAAAAAGAATTAAAATATCGTTTAGTAGAA
GCCAACAATGAAAGAGTAAATCACTTTTTTAATAAACAAAAAAATTTCAATATTATCCGA
GATGTTTTGAATAATGAATTGGATTACATTACCCATCAATCTTTTGATCTCAAAGATAAT
GATGAAATGATTAGATTTTTCTATAACTATACCGATAGAAAAGAAGGAGTTATCCAATAT
AGCTCTCCAAAAATATTGGTGTCTGATAATTCAGAGATGGAATTGGATAGACTATTTTCT
AGTTATATCTAACTCATTCATTGTATTATTGATACCGATGGTAACCCTGAACGTTTCAAG
CACAAAATGATTTGAAATTTTTCGAAAAAAGCTCCACAATAATGTAGTTTTTTTATGTTT
GAAAATTACGCTAAGATTATGTTAGATACTGAATTACTTGCTTTGATACAAAAAGGGGAA
GGTAGCAAATTACAGTTTAAAGCTAATGTTACTCACCCTGATGCTTTAGCCGCTGAGATG
GTTGCTTTTGCAAACTCGCTAGGAGGAATCTTACTTATTGGCGTAAATGATAATGGTACA
TTAAGTGGTCTAACTAATGATGATGTATTTAGGCTTAATCAACTTATTGCTAATGTCGCA
TCTCAAAATGTCCATCCATCAATTTCTCCACTTACTGAAAATATTACCTTTCCAGATGGA
ATTGTTATCGTCGTCCATATTTCCGAGGGAATTAGCAAGCCGTATATGGATTCTCAGGGC
TATTTTTGGACAAAAAGTGGAGCCGATAAACGTAAAATAACAGCTCGAGAAGAATTATTA
AGAATGTTTCGTGAAGCTTCCCTTGTACACGCAGATGAATTACCTGTTACTGGGTCATCT
ATTCAAGATCTTGATGAAGTTTATTTTGATCACTTTTTTGAGAAGTTTTATGGTGAACCC
GTAACTAGCCAACATTTTTCTAAAGCTCAATTACTTGAAAATATGAATGTAATGAAAAAG
GGTGAATTTAATATTTGCGGAGCGTTATTATTTACTAAAGATCCAAGTAGATATTTACCA
ACATTTATTATAAAAGCTGTTTCATTTCTAGGAAATGATATTACGGAACAACACTATATT
GATAGTAAAGATATTCGAGGTAATATCACGGAACAGTTCCGCCAAGCCATAAGTTTTATC
TTAACCAATATTCAGCACAAACAAAATGGACAAAGTTTTAACTCTCTTGGAGAACCTGAA
ATACCAAGAATTGTGTTTGAAGAACTGATTGCTAATGCGATCATTCATCGAGATTATTTT
ATTTCTGCTCCAATCCGAATTTTAATATTTAATGATCGTATTGAGATTATTAGCCCTGGG
CATTTGCCGAATAATCTTACAATTGAAAATATAAAACGAGGCAACTCCAATATACGAAAC
CCAATTCTCGCCTCTTTCGCTCCTAGAGCACTTCCTTATAGAGGGCTAGGAAGTGGTATA
TTAAGAGTATTAAAAGAGTATCCTAATGTTGAGTTTATTGATGAGCGGATTGAGAATGTG
TTTAGGGTTATTGTAAGAAGAGAATGAGCTGTAATAATCAAAATATAAGATTTTTTCATC
TATAAAATATAAGGATAAGATTACAAGTAAAATAATGGGATCATGGTAAATGATTTTTTG
TAAAAACTTTACTAATTTTATGAATTTAAATATGAGAGATTTTTATAATTGAAAAAATTA
ATAAATCATTGAAAACGGGATTTACCATTCCCTTGAAATTTAATAATATAATCCAATCTC
AAATGAGAGAAGTGCCTACGATAGATAGTGTAGCTTCTCAAAAATGAAATTTATATTTAG
AGGATCTTATGCATCTCCCTTTAGTCTCAGTTTTAATTTGTGCTTATAATACGGAAAAAT
ATATTGAACAGTGTATAAACTCTGTAATAAATCAAACATATACTAATTTAGAAATAGTTA
TTGTAAATGATGGTTCTACAGATAATACAAAACATATCATAGAAAAGTTAGCTAATCAAG
ATAATAGAATTAGTATCATAAATAATGAAATGAACATTGGATATATATCTTCATTAAATA
AAGGGATACAACATATAAAAGGAGAATATATTGCTAAAATAGATTCTGATGATGTAGCCA
AACCTGATTGGATTAAAAACATTTTAGAGAAAATGTTGGAAGATCCTACAATTATTGCAA
TGGGTTGCTATCTAGAAATCATATCTGTCAATGGAAAGCTGGGTAAATACTATAAAACAG
GAGATATTTGGAAAAATGCACTAACAGATGCTCATATTAAGAATGATATGTTATTCTATA
ATCCTATTCATAATAATACAATGATTATGAAAAGTTTAATACATAAAAAATATGGTTTAA
TATATGATCTTAATTATATACATGCTGAAGATTATAAATTCTGGTTTGAAGTAAGTAAGT
TAGGAAAGATGGCAAATTATCCTGAAGCTCTAGTTTATTATAGATTACATTCAGAACAAA
CATCATCAAATCATAATGCCTCACAAATAAATACTGCAAAAAAAATTAGACGAGAGATTA
TTACCTACTATATGGAAAATCTAGGCTTCGTTAATATAATAGATTTTGATAATATCAAAT
TTAGTGTACTTAATAAGCTCTTGCTGGAAAAAGATGTTTGGAATAGACTAACTTATAAAG
ATATAGAAAATCTTAAAAAAATATTATTCGATTGCTTTATGTCTGCAAAAGTAGATTCAT
ACACCATATGCAGAACCATTTTTACTAGTAATGCCAAATGTTTTACTTTTAAACAAAAAA
TTAAGATAATAAAAAAAATGCTTAGACCATATAAATATATAAGTAATATATAATAGGAGT
TATAGATGAATATTGTTTTTTGTTGCGATGAAAAATATTCCCCCTATCTTGCAGTAAATA
TATTAAGCATTCTAAACCATCATAAAATTATGATGAATTTTTATGTATTGGATTTAGGTA
TATCTAGTGAAAGTAAAGAATGTATTATAAACATAGTAGATAATCATAGAGGCTCTATAG
AGTTTATTCCTATAAATGAAGATGATTTCAGTGAATTTCCCCAAACAATTTCACATATCT
CTAAAACGACATATGCAAGATTAAAAATAGCTGATTATGTAAAGAATGTAGATAAAGTTA
TTTATCTAGATATAGACTTATTAATAGCAGGTAGCATTATTGATTTATGGAATATAAATC
TAGATAAATATCATATTGCGGCTTGTTTTGATTCATTTGTTGAATATGGTTTGGATAATT
ATAAAGCAAAAATAGGCTTTGATGAATCTAATAGTTACTTTAACGCTGGAGTATTATTAA
TAGATCTTAATAAGTTAAAAAATTTTGATTTATATACTAAAGCCATAGTATGTATAAAAG
AATATCCATATATTGAATTTCAAGATCAGGATATTTTGAATATTATTTTTAAAAATAAGG
TTAAGATAATTAACACCAAATATAATTTCCAACCTTACCTTAGATATCGAATATTAAAAA
AACAGCAATTGAGTGATCAAGAAAGACCAAATTTCCCAATCTCTATTTTCCATTATTGTG
GTGAAGATAAGCCTTGGCATAGTAAATGCAATCATACTAAGTCTCAATTATTTATTAAGC
TATTTAATTCAATTAATAATAAACCACAACATTGGTTAAATAAGGTAGCTCAGAATGATT
ATCGCCAAATTTTCAAGAAATTAAAAAATGATTTTAAAGATCGAATAAAATTTGGGATAT
ACTAATCAAAAACACACAAAAAAAGAATACCTCAAGCCTTATAGTAAAAGACTTGAGGTT
TAATGTTATTCAAAAGGAATAATACTTTTCTGATTTTCTAGCTCTATCTCTTCTATTCTC
TGTTTTTTGCGTTTATCTCTATTTTTATATCTATCTAATTCTTTTAGAATCTTACCTAAT
ATACTCATTTTTTCTTTAGGCTTAGTTATAAAACGTTTTGCTCTATCTTCTTCAATTTGA
CTATATAATGAGCTTTCTTCTTTATTCAATTGTAGTTCTTGAATACAAATAGCAGGAGAT
AATTGATATATAAATAAGTTCTGATCTGATAACAATTGATTAAAAATTATTTGATCTATA
GGCTTAATATCTTCTGCTTCCAAGGATTTAATTAATCTTAATAAATAATTAATTGCATTT
TTAGAAATAATATATCCTGCCGTACCATAATGTTTAGATTTAAGAATACATATATTTCTA
CCATTAATAGGAGCAATATTTTGAGCTTTTTCACTGATTACAGGCATCAAAAATGTTTCA
AAACGTACTATAAAATTATCTTGTTTAATCATAGAACCTGAAATCCAAGAATAGTCATTT
AGAAAATATTCCGCATCTTCACTTAAGATAACATCATCTTCAAAAATACTAATGTAAGGC
ATATCTTCATCAATACACTTTTGCCATAGTAATAAATGGCTTATAAGACAACCTTTCTCT
CCAACTGTGAGAACAGTGTTCTTATTTAATTGTGGCAATATATTTTCTATTATATTCTCT
TTTCCTAGTGGTTGAAATGCATCAAAAAATTCAAATTTAATATTCTTAGACGAAAACTCT
TTATTAATATGTGAGCGTCTTATATCAGCTGATATAAGACTAATTATATAATTAGTTACC
ATAAAACTCTTCCGTTAAAATAAACTTTATGCTAAGATAGCATAAAAATATGTTATTTAC
AAGTATGCTATATTTTAAAGTTCTTCCTTATTTCTATGATTATGGAAAAGTTTTAATAAT
TACTTGAATAACAAATAGAGTTAATTCATATTGAAGGAAATTATAATGGTTAATTATGTC
ATTAGTTTAAAAGATTCTGAAAAAAGAAGACAGCATATTATTTCTGAATTTAAAATACAT
AATATAGATTTTGCATTCTTTGATGCATTATACCCATCTGAGATACTTAATGAGCATATC
AATAACTATCTTCCTAATTTAAAAGAAAGTTCGCTTACTGAAGTAGAAAAAGCCTGTTTT
ATGAGCCATTATATGCTTTTATTAAAAGGTATTAATGAAAATTATGATTATTTTACTATA
TTTGAAGATGATATTATCTTAGGTGAAAATAGTAATAAATATTTAAATAATTATGACTGG
TTTGAGCATTTAGATGTAAGAAAAGAATTTATTATAAAATTAGAATCATTTCCTAAAAAA
GTAATTAAAGGAACGCCCCGCTATTCTGTATTAGATAGAGAGATTTTCAAGTTAAACAGA
TCGTATGTAGGAGCTGCTGGATATATAATCTCTAAGAGAGCTGCAGTTAAAGCAGTTGAG
TTAATCAAGCAATTACCACCAAATTCATTAGACGCTATTGATGAACTCTTATTTAATCAT
TTTATCTTAAATAAAGAACTAACTGTTTTTCAATTAAATCCTGCCTTGTGCATTCAAGAA
AGATTTTATAATAATGAAGTATCAGTCTTACCAAGTTATCTTGAAACTGATAGAGCAATT
CGCCTTAAGAAAATTGGTGAGTATAGAAAGAAAAAAAATATACTAAATAGTATAGCTAAA
GAATTTAGAAGATTTGTTGAAAAAATTCGTAGAAGAACTGTTGAATTTAAATAGTGAAAA
ATATTACATATGTATTTGACATAGAAAATGATTATTTTTATGTATATTTGTATAACATTG
TATGTTGAAATATAAATAAATGGACCTCCAATCCCTTAAACTTTTTTTAGACATCACTCA
AACCCGTAGTTTTATTCGCACTGCAGAAAAAAACTATATGAGTGCTTCTACCCTTTCTCG
CCATATTCAACGTATGGAACAAGAGATTGGGCAGCCGTTGTTTTTAAGGGATAATCGGCA
AGTGATTTTGACGGAAGCGGGGGAACGTTTTTCACATTTTGCGGAGCAGACTTGGGCGGA
ATGGCAACAAATTCAACGACATTTTTCGCCAGATCAAACTGAATTGGAAGGAGAGCTTAA
ACTTTTCTGCTCTGTAACCGCTTCTTACAGCCACTTACCACGCATTTTAGCGAAATTTAG
AAAACGCTATCCCAAGATTGAGATCAAATTGAGTACAGGCGATCCTGCTAAAGCGCTGTA
TAGCGTTCAATCGTTGCAGTCAGATATTTCTCTTGCTGGGAAGCCTGAAAACTTACCGAA
TAACATTATTTTTCACTATATTGATGATATTCAATTATCGTTAGTTGCTCCGCGTATTGC
TTGTACTGCAACGCAATTGTTACAGAAAACACCGATTGATTGGCAGAATATGCCTTTTAT
CTTGCCCGTTGATGGACCTGCTCGCAAGCGGATAGATCATTGGTTTAAATTGCAAAAAAT
TAAAGAGCCTAAAATTTATGCGACAGTGGAAGGACACGAAGCGATTGTGCCGATGGTTGC
CTTGGGCTGTGGTGTTGCGATGATCCCCGATGTTGTGGTGCAACAAAGCCCTGTGGCAAA
TCAGATTTCCCATATTCAATTAGAAACTCCGATTGATGCATTTGAGTTAGGTGTTTGTGT
TCAGCAACGCCGTTTGCAAGAACCAATCATTCGTGCATTTTGGGAACTTTTATCTGATCT
AGATTAAACTTTCTTTGCTAAATTCTGCTAGAATAGCCCGATTTTTTTAAACATAACCGG
AGACCAAAAATGAAAATTGTTGAAGTAAAACACCCGCTTATTAAACATAAAATTGGTTTA
ATGCGTGCCGCTGATGTAAGCACTAAAGATTTCCGTGCCTTAGCAACGGAAGTTGGTAGC
CTTTTAACTTACGAAGCGACCTCAGATTTGGAAACGGAAGTAGTTACCATTGAAGGTTGG
AATGGTCCAGTTGAAATTGAACGTATTAAAGGTAAAAAAGTGACCGTTGTGCCTATTCTC
CGTGCAGGTTTAGGTATGATGGACGGCGTACTTGAGCATATTCCAAGTGCGAGAATTAGC
GTTGTGGGTATCTATCGTAACGAAGAAACCTTAGAGCCTGTGCCTTATTTCAAAAAATTA
GCTAACGATGTGGGCGAACGCTTAGCAATTGTGGTTGATCCGATGTTAGCAACAGGTGGA
TCTATGATTGCTACCCTTGATCTTTTAAAGGCTGCAGGCTGTAAACAAATCAAAGTGTTA
GTGCTTGTTGCTGCACCTGAAGGTATTAAAGCACTTGAAGAAGCTCACCCTGATATTGAA
CTCTATACCGCTGCAATCGATAGCCATTTAAATGAAAACGGCTATATTATCCCAGGCTTA
GGCGACGCTGGCGATAAGATTTTTGGTACAAAATAGTATTAATTTAATATTCTGAGTACA
GATTATTGATGTATTTTCCATTCTTCAACTATCGTTAAATCTCTTACATGGATGTAAGAT
TCTTTACGTTACTTATTCAAATGAAACTATCCGAAAAAATCACCGACGCTTTTAGCCCCG
AAGGCACGTTAAGCCAAAACATTCACGGTTTTCGTCCGCGAGATGCTCAGTTAGAAATGG
CACAAGCGGTCGGAAGAGCGGTGAAATTTGCCAAAAGTGCGGTGATTGAAGCAGGGACGG
GAACGGGGAAAACCTTTGCTTATCTTGTGCCAGCGTTGCTATCGGGCAAAAAAACGATCA
TTTCTACGGGTTCTAAAAATCTGCAGGATCAGTTGTTTAATCGTGATTTGCCAACCATTC
AAAAAGCCTTGAAATATAAGGGAAAAGTAGCATTATTGAAAGGGCGTGCTAACTATCTCT
GTTTAGAGCGGTTAGATCAGGTGATCGCAATGGGTGTGGTTGGCGATAAATCGGTGTTGG
CGGATTTGGCGAAGGTGCGGAAATGGCACACGGGAACAAAAACAGGGGATTTGAGCGAAT
GTATCACCATTGCGGAAGATAGTCCGATTTTACCGCAATTAGTTTCGACGGCAGAAAGCT
GTTTGGGATCGGATTGCCCGAATTATAAAGAGTGCTATGTGGTACAAGCTCGACGTAGGG
CGTTGGAAGCTGATGTGGTTGTGGTGAACCATCACCTATTTTGTGCCGATATGGCTGTGA
AAGAAACAGGCTTTGGTGAGTTAATCCCTGATGCAGAGCTGATTATTTTTGATGAAGCAC
ATCAGTTGCCCGATATTGCTAGCCAGTACTTTGGGCAATCGCTGACATCTCGTCAATTAT
TTGATATTTGCAAAGACAGTAACATTGTTTATCGTACAGAGTTGAAAGATCTTGCTCAGT
TGGGTAAAGCGTCCGATCATCTACAAAAAGTGGTGCAGGATTTCCGTTTGTTGCTAGGGG
ACGGTAACAAGCGGGGGAATTTGCGTGAAATTTTGCAAGATCCGAAAGTGATCGAAGGCT
TTGCTAAGCTGAATGAGAACATTGATTTTTTAAGCGAAGTTGTGAAAAAATCGCTCGGTC
GTTCAGAAACCTTGGATAAAATCTTTGAACGTTTGGCTGAAGTCAAAGCACAGTTAAAAA
GATTGGGCAATACTAGTGTTGTCGGCTATTGTTATTGGTATGAAATCAATGGGCGTTCCT
TCGGCTTGCACATTACGCCACTGACGGTCGCCGATAAATTCGGTGAGCAGATGAGAGCAA
ATCAAGTTGGTTGGATTTTTACCTCTGCAACCCTTGAAGTCGGCGGAAAGTTCGACCATT
TCTGCCAGCGACTAGGCATTGAGAATGCAGAACAGATGGTGTTGCAAAGCCCGTTTGATT
ATGCTCGTCAGTCGTTGCTCTGTGTGCCACGTTATCTGCCTGATACGAATAAATCCCATA
CACTGACAGAATTGGGGCAGTTGCTCAAACCTGTGATTGAAGCGAATAATGGGCGTTGTT
TTTTACTTTGTACGTCCTATTTTATGATGCGTGGTTTAGCGGATTTCTTGCGAGAACAGA
GTTCGTTGAGCGTGCTGTTGCAAGGGGAAACCAGTAAAAGTCGTCTGCTTGAGAAGTTTG
TTGCAGAGCCAAATAGTGTACTGGTTGCAACGCAAAGTTTCTGGGAAGGGATTGATGTAC
GGGGCGATGCGTTGTCGTTGGTGATTATCGACAAATTGCCTTTTACCGCACCCGATGAAC
CATTGCTGAAAGCTCGAATGGAAGATTGTAAGTTGCAAGGTGGCGATCCCTTTAATGATA
TTCAAATTCCCGAAGCGGTGATTACCTTAAAACAAGGTGTGGGGCGTTTGATCCGCGATG
TAACGGACAGGGGGGCGGTGATTATCTGTGACTCTCGTCTTGTGATGCGACAATATGGCT
CGACTTTTTTGAAAAGTCTGCCACCGTCAAAGCGGACAAGGGATTTGGCAAAAGTACTGA
CTTTCTTAAAAGAAAAATAATAATTTTTACAAAGGTTTATCATGCTACTTATCGATCTTG
CTGGCTACGAACTTACTCAAGAAGAACAAGAGTTACTCGAACACCCACTGGTTTCAGGAC
TTATTCTCTTTACACGCAATTTTCACGATAAAACCCAATTACAAGCTCTAGTTAAATCTG
TCCGCCAACGAGTGAAAAAGCCATTATTAATCACCGTCGATCAAGAAGGCGGTCGAGTGC
AACGTTTCCGTGAAGGATTTACCAAATTGCCTGCAATGCAATCTTTTTTACAATTAGACC
GCTTGCAACTAGCCCAAGAAGCTGGCTGGCTAATGTCCGCAGAAATGTTTGCATTAGATA
TTGATTTAAGTTTTGCCCCTGTGTTGGATCTCGGGCATTGTAGCAAGGCAATCGGCGATC
GCTCGTTTGGGAAAGATGTAGCCACAATGCTACCTGTCGCTGAAGCCTTTATTGACGGTA
TGCGAGAAATCGGTATGGCAACCACAGGCAAACATTTCCCAGGTCACGGTCACGTTATTG
CCGATTCTCATCTTGAAACGCCCTTTGATGATCGCCCAAAAGAAACGATCTTCAATCACG
ACATCCAGCCGTTTAAACAGCTGATCGCCAAAGGAAAATTATCGGCGATTATGCCTGCTC
ACGTTATTTACACCCAATGTGACAGCCAACCTGCCAGTGGTTCAAGTTACTGGTTAAAAG
AGATTTTACGCAAACAGTTGCAATTTAACGGCGTGATCTTCTCTGATGATTTAGGAATGA
AAGGGGCTGGTTTTATGGGGAACTATGTAGAACGAAGCGAGAAAGCCTTACAAGCAGGTT
GTGATTTATTACTACTCTGCAACGAGCCTGACGGTGTGGTGCAAGTGTTAGATAATTTGA
AATATCAACCTACCCCAACACAGAAAGAACGCTACTTAAGCCTAATGAAACGGAAGCAAA
TTAGCTGGTCGGAATTAACCGCCAGCCCACGTTGGCAACAGGCTCATCAACAACTTGCTA
CACTTCAAAATCAATGGTTGGAATGGAAAGCCCAAAATGCCTAAACTCAACTGCCACCAT
TTTGAACAGAACCGTTGCAATTCGTGCCAATGGCTTAATAAAAGCTACACCGAACAGCTA
GCAGAGAAAACCGCTGATCTTAAGCGGTTAGTTTCGCCTTATCTTTTGCAAAGCACAGAA
TTTTTACCGGCGGTTACATCGCCGTTGGCACATTTTCGTAACAAAGCCAAAATGGTAGTC
ACAGGCAGTGTTGAACGCCCGATTTTAGGGATTTTAAATGAAGAGGATTTAACAGACTGT
CCGCTCTATCCGCAAGCCTTTACGTCACTTTTCCCTATTCTGAAAACCTTTATCGGACGG
GCTGGGCTTGTACCTTACAACGTGGCAAAAAAACGGGGAGAACTCAAATACATCTTGATT
ACCCAAAGTCAGCATAATCAATCTTTGATGATCCGCTTTGTGTTAAGAAGTGAGCTAAAA
CGACCGCTTGTTGAGCGTGAATTGCCGATGCTACTGGCTCAACTGCCTGAAAAATCGGTG
GTGAGTTTGAATATACAACCGCAACATTCCGCCATTTTGGAAGGTGAACAAGAGATTTTT
TTGACGGAACAGCAAGTGTTAGAAGAACGCTTTAATCAAATTCCACTATTTATTCGTCCG
CAAGGATTTTTCCAAACCAATCCAACGGTCGCCAGCCAACTTTATCACACTGCTCAAGCG
TGGATAAAAGCATTGCCGATTACTCAACTATGGGATTTGTTCTGCGGTGTCGGTGGCTTT
GGGCTACATTGTGCCAACACATTACAAGCCACCAATCCGAATGTAGCACTTACAGGCATT
GAGATTTCTGCCTCTGCCATCGCCAGTGCCACAAAATCCGCCCAACAACTTGGCTTACAA
AATGTCAAATTCGCCTCGTTGGACTCAGCTCAATTTGCCTTGAATGAACAAGGAACAAAG
CCCGATCTTGTGATCGTCAATCCACCAAGGCGGGGAATCGGAAAACCGTTAGCCGAATTT
ATCAATCAACTCGGCTCACCCTACTTGATTTATTCCAGTTGTAATGCAGAAACAATGGCA
AAAGATTTTGCCTCACTCAGCCATTATGAACTCAAAAAAGTCCAACTATTCGATATGTTT
CCCCATACGGCGCATTATGAAGTTTTGACGTTTTTAGTAAATAAGATTATTTAGATAGTA
GAAATTCAAATTTTGCGTAGAGCGATTCTCTAATTTTGAAATTGTTTGGCATAGTTGACA
AAATGACTGCTAAAAAACGGCTTAAAGCCCATAATACCGTATAGTACAAGGCTTTAAACC
ATTTTTAGCAGAAAATTTGTCTATTACACTCTAAATAATGAGGCATAGTCACCTTAGCTA
GTATCAACTATTTATTGCATAGCCGGACGAGCCTTTGTTTTCTTCACTTTAATTGATGGA
ATAGATTTTGACACAATCTCAATCCCTTCAGGTAGATTTTGTAATGCAATTGCCAACACT
TCATCAATGGTTTCGACAGCGTGAATGGCCAGAGCTTGTTTTGCATTTTCAGGGATTTCT
TCCAAGTCTTTTTCATTCTCTTTTGGAATAATCACTGTCTTAATACCACCACGATGTGCT
GCCAACAATTTCTCTTTTAAGCCACCGATTGGCAAGACTTTACCACGTAAGGTAATTTCA
CCCGTCATTGCAACATCTGCACGCACTGGATTGCCCGTTAAGCTAGAAATTAACGCAGTA
CACATTGCAATACCTGCACTTGGGCCATCTTTCGGTGTTGCGCCTTCAGGAACGTGAACG
TGAATATCACGTTTTTCATGGAAATCACTCGCAATGCCTAGTTTTTCAGCCCTTGCACGC
ACTACCATCATTGCTGCTTGAATAGACTCTTTCATTACATCACCAAGAGAGCCAGTGTAA
GAGAATTTCCCTTTACCTACCACAGAAGCAGTTTCAATCGTCAATAGATCACCGCCAACT
TCTGTCCACGCTAAACCTGTCACTTCGCCGATACGGTTCTGGCTATCCATTTTACCGTAA
TCAAAACGCTGTACGCCCAAGTAATCTTTTAAGTTTTCTTGGCTAACGGTGATCGATTTA
AGTTTCTTATCCATCACTAACGCTTTTACCGCTTTACGACAGATTTTCGCAATCTCACGT
TCAAGGCTACGCACCCCAGCTTCACGGGTGTAGTAACGAATAATGCCCAAAATCGCACTA
TCATCAATCACAAGTTCACCAGCTTTCAAGCCGTTATTCTCTTGCTGTTTCGCAATCAAA
TGCTCTTTAGCAATGTGCATTTTTTCATCTTCCGTATAACCCGAAAGGCGAATAACTTCC
ATACGATCTAACAATGCAGGTGGAATGTGCATTGAGTTTGATGTTGCCACGAACATCACA
TCAGATAGATCGTAATCGACTTCTAAATAGTGATCGTTAAAGGCTTTATTTTGTTCAGGA
TCAAGCACTTCAAGCAGTGCAGACGCAGGATCACCACGCATATCTTGTGCCATTTTGTCG
ATTTCATCGAGTAAGAAAAGCGGGTTCTTCACGCCAACTTTTGCCATTTTCATCATCAAC
TGTCCTGGCATTGAACCGATGTAAGTACGGCGATGACCACGAATTTCCGCTTCATCACGC
ACGCCACCTAATGCCATACGCACATATTTTCTGCCTGTTGCATTGGCAATCGACTGACCC
AGTGACGTTTTACCCACGCCCGGTGGCCCAACTAAGCAAAGGATCGGGCCTTTGAGCTTG
TTCAAACGGCTTTGTACCGCAAGGTATTCCAAAATACGTTCTTTAACACGCTCTAACCCG
TAGTGATCTTTATCCAACACTTCTTGAGCTTTTTGCAAATCTTTCTTCACAACAGACCGC
TTATGCCACGGCATTTGTAAAATCCAGTCGATATAGCTACGTACAACTGTCGCTTCAGCA
GAACTTTGTGGCATTGCTTTCAGCTTATTAAATTCGCTATCCACCTTTTCTTGCACTTCT
TTTGGCAATTTTGCTTCGGCAATTTTCTCTTTGAGCTTATCTAATTCACCCTGTTCCGCT
TCTTCTTCGCCACCCAGCTCTTTACGAATTGCCTTAATTTGCTCATTCAAATAATAATCA
CGCTGATTTTTTTCCATCTGCTGTTTTACACGGTTACGGATACGGCTTTCGGTTTCCATT
GTGTCCATTTCCGTTGCCATCGCTAACAACAAAGCTTCAAAACGAGCAATAAGATTAGGC
TCTTCCAACAACGCCTGTTTTTGTTTTACCGAAGCAATCAAATTTGCAGACATCGTATCT
GCCAAGCGGTCTTCAAAGGTAATTTTTTGCAATTTCGGCAAAATTTCTGCAGGGACTTTT
TTATTGCTTTTAACGTAATTTTCAAATTCGTTGAGTGCAGTTTTGGCAATCGCTTTTAAC
TCTTCGTTATCATCTTGATAATCAGAAGGCATCGGGGAAACGCCAGCCCAAAAACCACTT
TCATCATCACGAATATGCTCAATTTTGCCACGCACTTGACCTTCCACCAGCACTTTCACC
GTGCCATCTGGAAGATTTAACATTTGGATAATATTCGCCATCACCCCGACATCATAAATA
TCTTCTGCCGTAGGATCTTCTTTGTTTGGATCTTTTTGTGTCACTAAAAACAGTTGTTTG
TTGGTATCCATCGCTGCACGCAAGGCTTGGACTGACTTTTCACGTCCAACAAATAACGGC
ATTACCATATAAGGAAACACAACCACATCACGCAGTGGAAGTAATGGTAATTCAATAGGT
TTCTTTTTTCTTGCCATTGGATTGCTCTCCTAAAATAGAATTTGTACATTATGGGGGTAG
ATTTAGGAAATACAAGGGGAAAATGCAATAAAATAAAAGCGTTCAAAACTTAATGAAAAA
ATGCTATATTCCCAGCTAATTTTGTAAATTTTTTTCAAGAAAATGGCTCACTATCAAGAT
ATTTCCATCGCATTAGCTGGCGTATGCCAGTCTGCAAGCCTTGTTCAACAATTTGCTCAT
AAAGGCTTTGCGGATCGTGATGCATTTAGACACTCTCTTTCTAGTTTACTTATTACCCAA
CCTGACTCAACACTTGATGTTTTCGGGGGCGATTTAGCTCATTTGAAGCAAGGGTTAGAA
ACCGCATTAGCTCAATTTGGTGGGGCGAATGGGAAACTTGACACAGAAATTGGTCGCTAT
TGGATCAGCATATTAGCGTTAAGCCAAAAGTTAGCTAAAAATCCCCAAGCAAAAGCGAAT
TTAGCACAACGTTTGCAACAACTTGAACGCCAGCTTGCTCTCTATGATAACGATATTTTA
CACGATCAGATGATTGCAAATATTGCGAGTATTTATAGCGATATTATCAGCCCACTGGGT
TCTCGCATTCACGTTTTGGGTATGCACGATTACCTCTCTCGCCCTGATATTCAAAATCGG
GTAAGAGCGTCGCTATTGGCAGGTATCCGTGCAGGGATTTTGTGGCAACAAATGGGCGGT
AGCCGTTGGCAATTTTTCTTTTCACGCCGTAAGCTATTAGAACATACTCGACAGTTATAT
AAATCCTTTTAATTAAAGAGTAGTATCCGTAATAATATTAAAATGGGCTCGTTGTAAAGA
AAATTTCCTTCTTCCCAACACTTTGGTAACTATACCTATCTTACAATGGCACATGTTTTA
CTTAATCAAACATGTGCCATTAAAGGCTTACAAAACACTAATACCGCTTAATCTCAAACC
CCTTCTGCAATGCTTCCACACTCTCAACCTTCTCAAAGCCTTTTAGTTCTGCGACTTGGC
TAATTTTCGGATTTTTACCAACGGCTTGGCTGGCAAAAACAAAACCTGTTTGGTCGATAA
TGGTCTGCTGATAGAAATCAAGAATATCTTGTTTAGTGAGCTGTTTAATCAATTCAATCA
ATTTTGCCTTACGGTCAAACTGCCCGTTGCCTCGTGAAAAATCGGTGACAAATTCAGCAA
ATTCTTGATCTAAGGACTCTGGCTTATGTTGTAACACTTCAAGTAGGCTTGCTCGATATT
TTTCAAACTCTTCGGTACTCATTGCGTTGAGTTTAGCCAAACTTTCTTTGAAGAAGCGTT
CATTATGTTGCATTATCTCTTTTGGTGAAGCCGTCGGGCTTTGTACCGAAAATTGCAAGC
CTGATGTTGTGCCGATACGGGTGTTATAGGCGTAAACCACATAACCTAGCTGTTTATCTG
TACGCAGATCATCAAAATACCAACGTGAGAGAATATCTTTTAATAAACTGGCACGGCTTA
ATCCCTGTAACTCATCATAACCTTTTGGAAAATAGGCGATTGTTAAGGCGTTATCTTCGT
GAGAAATCTGTTTAATATGATTTAGCTTGCGTTGGCTCTGATTAATGTCGAGATAACGTC
CTAAATCAATCTGGCTATTTTGATTGTTAAAGACCGTTTCGACTTCTGTTGCAATCTGTT
TCACTTGGTTATCTGAAAGATTTCCTACCGCAAGAACGCGTAATGATGTCGCTTTGTTCA
GCAATTTTTCACGCATTTGCTGAATATCTGCCAAGCTGATCTGTTCGATCATTGCTCGTT
GTTTTGCCATTTCAAAATAGGGATAACTGGAGAAACGAGTAATTACCGCATTTGCTTGGC
GTAAAGCATTCTCTTTTTCTGCACGATCTAAGGCTTCAAGATAACGCTGTTTCGCTTGAG
CTAAGGTATCTTCACTTAACGTAAATTGTTGGAATAACACCATTTTATCTTTCAGCAATT
TTGCTAAATTTTGGGTGTAACCATCCGCTTGTAATACAACGCCATTTTCTGCCATTGATA
CACTCGCACTCATTCCTGCAATAGAGGCTTGGAAATCAATTTTGTTCTGGACTAAATCAC
TCATATAGCCAAGCAACGTTGCACTGACAGATTGTCTGAGATCTTCTACTTTTGGCGTAA
TGCCTAACCCTAATGAAATTTTAGCTTTTGGCTCGTTACCAAAATAGTGGCTTGGCATTG
CATAGATTTGCGTGCCTTGTTCTGCTTCAATCAGTTGCGGTTTTAAACGAGATTTATCGC
TTTCATTTAAGCTGAAATCCGTTGCAAAGTATGGGTTCAACGCAGGCAGTTTAAGCTCAG
GATTTTGGCTAAAATTGAGCCATTTTACCTTTTGTTGCTCGCTGATTTTATGCACTGCAT
AAGGTGCTTCAAAATATTTGGTTTTTTTATCGGTTTTCGCTTTATCATCAACGAGCAAAA
TACGCACGTTGGCTAAGGTCATCTCTGCAAGTTTTGCATTGATCGCCTGCGTATCCATTT
GTTCAATGGCATAAGGCTGGTCGATGATATTTTCGAGCGGATAACTCATCATTTGGCTCA
CCAAATCGGCAACATAGTTGCCACTTTTTTCCGTCTGAAGATGTTGAAACTCTTGGCTTA
AGCTCTCTTTTAGCTCATCAAAATAGCTCTGTTGAATACCTGCTTTTTTAACTGCTTCAA
TTTGCTGAAAAACCAACGAGATAATTTTGTCTTGTTCTGCTAAGCCTTTGTCAGTCAATT
CAATATAAAAGGTAAAATCGCCACGGTTGCGACTAACATCATTATTCGCTACTGATTGAA
CACCGCTGTCAGACAGTCCTTGTTTAATCAAATAATCGGACAATGTGCCGTCAGTATTAT
TATTGAACACATAAGCGAGATAATCCCCTGTTTTATGCTTAAACTGAGCTTTATCTTCAG
GCATATCAAAGGAAATTGCTAACATCTTGCTGGGTTTCACTGGTTTATAATGGATCATCA
CCGATTTATCTTCTGCACGGAAAAATGGCATATCCACCGTCGGCGCGGTGAGCTTTTTAT
TTTCAACCTTACCTAAAGTCTGTTCTGCGAGTTTTGCTAGTTTTTCAATCGGTTGATTAG
CATAAAGCACCGCTTTCATTAAGTTTGCAGAATAGTATTGTTGATAAAATTTCACTAATT
CATCTTGTAACTTACTCTCGGCTTTATCGGATAGAGTGACATTATTCCCAACGGCAAATT
TAGTAATCGGGTGGTTAGGGTTAGCGGTAGCAAGATTAACATCTTGCATTAAAAAGCCAT
CGTTGGATTTTGCTCGCACCATCTCCGCATTAACCGCATTCACTTCTTTTTTGGCATTCG
CTTCGGACAATAGCGGTTGTGCAAAAGCATCAGCAAGGCGAGCCACCGCTTCATCAAAGG
CGTTGTTATTTACTTCAAGATAATAAACGGTACGATCTGACGCAGTAAAGGCATTATTGT
AGCCCCCGTTTTTCGTTAAAAAGCCATCTAAACTGTTGGTTTCAGGAAAGGCTTTTGACC
CCATCAAAATCATATGTTCTAAATAGTGAGCCAAACCTTGTTGCTTAACTGGGTCGTCCA
TTGAACCGACAGGCAAACCGACAGACATTAGCGATTTATTTGCTTTGTCATCTGAAATCA
GCAATACTTCCATTCCATTCGCAAGGCGAATACCTTGATAGATAGCTTTATCCGTTGGGC
TTTTATTAATGGTTGTTTTGATTAGTTCAAAGCCTAACTGCTGTTGAGTATTTGTGATAA
TGGTAGGTTGGGTCGCAGAATTTGCAAAAACAGGCAAGGAAGCCACCGCTCCTAAGCCTA
AGATTAACGATAAACTGTAACTTAATAATGATTTTTTCATTGTTTCTCCTGTTCTATAGA
AAAATAGAATCAACTTCTACATAAATTAGAGAAGCATTTTAAAAATAAGTTCCATATTTC
CTAAAAAATATATTTGTTCTCTCTAATTTGTAACACTGAGAATATTCAATTATAACAAAT
CCTTCATATGCTATCAGACGCATTATTCTCATAGTAGCTAAACTTGCTAAAAATGTGATC
TAGATTACAAAACTAAAACGTTTTAGCAAAATTTGCTTTCTTAGCTAAACCGTTTTAGTT
AAAATGCCACTGTTTAATTTTTAGTATTTCTATACACAATAGGTGGTAACTATGAACTTT
CCTCAAATCGCTCAACAAGTGATTGATAAACTCGGGGGCAAAGATAACATCTCTGCCGCA
GCACACTGTGCAACCCGTTTGCGTATGGTGGTTAAAGATGAAACTTTAATCGATAAAGAA
GGCATTGAGAACATTGAAGGCGTTAAAGGTCAGTTCTCGGTTGCAGGTCAATACCAAATT
ATTTTTGGTTCTGGCACAGTAAATAAAGTTCACGCTGAATTGACGAAAATCTTAGGTATT
GGCGATATGACAACATCTGAAGTTGCTAGTACTGGTGCAGACAAACAAGGTTTCTTACAA
AGCGTTGTAAAAGGTTTAGCGGATATTTTCGTACCTATCATTCCGGCTATCGTCGCTGGC
GGTTTGTTAATGGGTATTCACTCAATGCTTACTGCAAAAGGCTTCTTTGCAGAAGGTTTG
AATGTTGTTGATATGTACCCAGGTATTGCGGATTTAGTGGACTTAATGAACACTTTCGCA
AATGCACCATTCGTGTTCTTGCCAGTTCTTTTAGGTTTCTCTGCAACCCGTAAATTCGGC
GGTAACCCATTCTTAGGGGCTGCACTTGGTATGTTATTAGTTCACCCTGCATTAGCAGAC
GGTTGGAACTATGCATTAACCCTTGCAAATGGCAAAATCCAGTACTGGAATGTACTTGGT
TTAGAAATTGAGAAAGTAGGTTATCAAGGTACTGTTATCCCTACTTTAGTTTCTGCGTGG
GTATTAGCAACTTTAGAGAAAGGCTTCCGCAAAGTTGTTCCTTCATTCTTGGATAACTTA
ATCACGCCGTTATGCTCATTATTCATTGCAGGTTTCTTAGCGTTCACTATCATTGGTCCA
TTAGGTCGTGAAGCAGGTTCATTAATCTCTGCAGGTTTAACTTGGTTATACGATAGCTTA
GGCTTTGTAGGCGGTGCGATCTTCGGTACATTCTACGCACCAATCGTTATCACAGGTATG
CACCAAACCTTTATTGCGGTAGAAACACAATTATTAGCAGAAGTGGCGAACACTGGCGGT
ACATTTATCTTCCCTATCGCTGCAATGTCTAACATTGCTCAAGGTGCAGCGTGTTTAGGT
GCCGCATTCGTGATGAAAGATGCGAAAGTGCGTGGTATGGCTGTTCCATCAGGTATCTCA
GCATTATTAGGTATCACAGAGCCAGCAATGTTCGGTGTGAACTTACGTTACCGTTATCCA
TTTATCGCAGCAATGATTGCAGCGGGTACATCAAGTGCATTTATCGCACTATTCAATGTA
AAAGCAATCGCATTAGGTGCAGCAGGTTTACCAGGTATTCCATCAATTAAACCTGAAAGC
CTTGCGATGTACTGTGTTGGTATGGCAATTTCAGCGTCAATTGCATTCGTTATTACCGTA
ATTCTAGGTAAACGTGCACAAGCAAAACGTAAACTAATTGATTAGATTATAATAAACGGG
CTGTATTCCCTTAATACAGCCCGTTTCACATAAGACTTTAAATTCCTATAGATATTTAAA
ATCTATCATAACTACTCCACCAACCCTTTCTTCAATCTCTCAAAATAACTTCTGGTTTCT
TCAATCACAACGTGGCGTAAGCCGATCAACGCGACTAAGTTAGGGAATGCCATTAAGCCG
TTTACAATATCTGCAATTGTCCAAATCGTATTGAGTTTGATAAATGGTGCAACGGCAATC
AGCATAATGAAGATCAAGCGGTAGAATTTAATTCCTTTGGTGCGTCCGCCTGTCAGATAG
ACTAAACAACGTTCGCCGTAGTAACACCAGCCTAAAATTGTGGTGAATGCAAAAAATACA
AGGCTGATGGTGACAATCATTGCTCCGATAGAGCTTGCTAAACCTTCTGAGAAAGCTGAG
TTAGTTAAAACCGCCCCTTGTGTCGGACCTGTCCATACCCCTGTTAATACAATCACTAAG
CCTGTCATTGAACAGACAATAATGGTATCAAGGAATGTACCAGTCATTGAGATCAACCCT
TGACGAACAGGCTCTTTAGTATGTGCAGCCGCTGCGGCAATAGGTGCAGAGCCTAAGCCC
GACTCGTTAGAGAAAATCCCACGAGCAACCCCAGCTTGAATAGCTTGTAAGACAGTAAAG
CCAATTACACCACCTAATGCAGCTTCGGGGTTAAAAGCGGCTTTTACGATAAAGACAATG
GTATCTGGCACTTTATCGGCGTGAAGCACTAAAATCAGCAGGGAAGCCCCAACATAGCTA
ACCGCCATAAAAGGCACGATCACCATTGAAATTTTTGAGATACGTTTTACACCGCCGAGC
ATAATTGCCGCAACGGTAAGCGTTAAGATAACGGCGGTAATGCTAATCGGAATGTTGAAC
GTATCTTGTAATGATGTGGTAATTCCATTGACCTGAGGGAAAGTACCAATACCAAAGAGA
GCCACCATTACCCCAAATATCGCAAACAGTTTTGCCAGCCATTTCCATTTCTGCCCCATA
CCCATTTCGATATAGTACATCGGTCCGCCAGCAATATAGCCGTCTTTATCTTTGCCTCTG
AATTTCACCGCCAATAGACATTCGGCATATTTAGTTGCCATACCAAACAGGGCAATGAGC
CACATCCAGAAAATTGCCCCTGGCCCTCCAGCTTGAATAGCGGTGGCGACCCCGACGATA
TTACCTGTGCCGATAGTGGCGGCAAGTGCAGTGGCTAATGCACCTAAAGCAGAAATATCC
CCTGATTGATTATCGCCTTTTTCTGATTTGAACATATAAGAAAAGGCTTGAGGTAAGTGG
AAAAATTGCAGTAATTTAAGTTTAAGGGTGAAGTAGATCCCCACACCTGAAACTAATAAC
AACAGTGGTGGTCCCCAAACGATACTATTTATTGAGCTAAGAATGGTGTCAATTGACATA
AATAATTCCTCGTAAAAATAACTTACAAGGAAAGAAAAGCAATAAGACAAGCGGAATGAT
GTGATGAATTTTTTGCGTGTTTCAAGGATACCTGACACAAAAGCAATAAATATAATCCCA
CCGCTTGAAATGATGGTTACTTTTCTCCCCTGTCCTTTTGCCTGAGCGTTTCGCATTCAT
TGCTTTCGCCTTCGGCGTCCATTTTCTGCTATGCAGAGTGGATCTCTCCAAGGGTTCGTC
CAATAGCTGTCCTCGCTGTCGCACCTGAAAGATTTTACCTCGTCGGTGTAGGGTTATTCC
CCACTCTCCAGCTATCTTCATCCGAACTGCTTTTTTAAAGCGTTGCGAATTTTAATGTTT
CTTTTATTGTCGTCAAGATCACCGTTCAATTTTTTTGGCAAGAAAGGGCAAATAGTGGTA
GGATAACGGCTATCTTTATTTAAAGAAAAGTAAACGAATGAAAGAGATTTTACGCATTGC
TACTCGTCAAAGTCCCCTAGCACTTTGGCAGGCAAATTTCGTTAAAGACGCATTAGAACA
GCGTTTTCCACAATTATCAGTCGAGCTGGTTACAATGGTAACAAAAGGCGACATCATTTT
AGATACACCGTTAGCAAAAATCGGTGGAAAGGGCTTATTTGTCAAAGAGTTAGAGTTAGC
CTTACTCGAAAACCGAGCAGATATTGCCGTCCATTCAATGAAAGATGTACCGATGACTTT
TCCTGAAGGGCTAGGGCTTGCGGTCATTTGTGAGCGTGAAGATCCAAGAGATGCGTTTGT
ATCTAATCACTATGCAAACCTTGAAGCCTTACCAGCAGGGGCTGTTGTGGGGACATCAAG
CCTACGCCGTCAATGTCAGCTAATGGCAAAATATCCGCATTTACAGATCAAATCCTTACG
AGGCAACGTCGGAACTCGCCTGAGCAAATTAGATAATGGTGAATATGATGCGATTATTTT
AGCTTCAGCAGGCTTAATCCGCTTAGGCTTAAGCGAACGTATCCGCACCTTTATCCCTGT
AGAAACATCACTACCAGCCTGTGGGCAAGGGGCAGTTGGGATTGAAACCCGTTTGAATGA
CGAGCGAGTGTTAGCCTATCTTGCAGAGTTAAATCACCAACCGACCGCTTACTGTGTACA
AGCAGAGCGAGCAATGAACAGCCGTTTACAAGGCGGTTGCCAAGTGCCTATTGGCGGTTT
TGCAACATTAACAGGTGATGAAATTGAATTAAATGCCCTCGTCGGTTCATTAGACGGTTC
AACCATTGTAAGAGCGTCAGCAAAAGGCAACATAAAAGAGGCAGAGAAATTAGGTGTTGA
AGTGGCAGAAGCGTTACTTGCAAAAGGGGCTGATCACATTTTAAAAACCGTTTATCAAAG
CGAATAGTATGAATGTTTTAGTTACACGTCCCGATCATCGAGGGCAACAATTAGTTGAAA
TGTTGGCAGAACAGCAAATTTTTGCCATTCATCAACCGCTGTTTCGAGTTGAAGCAGGGG
CGGATTTACCGACTTTGCCAAGCAGTTTATCTCGTTTAAATTCGGGGGATTATGTTTTTG
CCGTGTCAAAAAATGCCGTTGATTTTGCAACTGAAACCTTAAAGCAAACGGGATTTCACT
GGCGAAGTGATTTACTCTATTTTGCCGTTGGACAACGTTCGGCAAACCATTTCGCTTCCC
AAATTGAACAAGCGGTACGTTACCCTATTCAATCAGAAAACAGTGAAGGGCTACTGGCAC
TGCCTGAAATGGCTCAGTTGTCTGGAAAAAATGTGCTGATTTTACGCGCAGATACAGGGC
GAGAATTTTTTGCTGAACAGGCAACTTCACGAGGTGCTGAAGTGCAGATCCTCGAATGTT
ATCGCCGTATAATGTTGGCGGATAATTTAAGCGAACAGATAAGCCTCGCAAAACGAGCAG
GAACAGATACCATTGTCGTGACAAGCGGTGAGATTTTAACCACGTTTATCGAACAGACCG
CAGAAGCGGATCTGCCTTGGCTCTACCAATGTCGTTTAATTGTGGTTGGCAAACGTATCG
CCACACTTGCCCGAAAATCAGGCTGGAAAAGCGAACAAATTCAAATTTCAATGAAAGCGG
ATAATCATAGTCTGCTGGAAACAATACTCAACTGTGGGAAATTTTAACTAAAATAGGTGA
ACATTATGTCGAAACAGAGCAAAAAGCCAAAAGCGGTTGAAGCAACAGAAAACGTTGCAG
AAAACCTTGAGCCAGTCGTGACTGAAGATGTGAAAGTCGATGTAGAACAAGCGGTAGTCT
CTGAGCCAGAAATGGTAAAAGAGACAGAGGAAGTCACCGCTATTGATCCAAAAACTGAAC
AAGAGGAAAAACAAGTGGAAATTGCTCAACCTATTCAATCAGAACAACCAAAACAATCAT
CAGGGGGAAAAGCACTCTCTCTGCTGGCTATCTTGATTGCCTTAGGCGTGGGGGCAACAG
GGTATTTCTTCGACAACCAAAAATTTGCTCAACTTGATACACAAATTCAAGCATTACAAG
CAAAAGCAACCCAAAATCAACCCGAACAAACAGTTGCTGAAATCCCTAACTTTGATGAAG
AAAAAGTCAAAATTGCCAAACTTACTCAAGATTATCAACAATCATTAGATAAAATTGCAC
AGTTAGAGAATGCACAAACGGCTTATACTCAGCAAATCAACGCCCTACAAAGCCAAATTC
AAAAATTAGGGGCGACACCAAAAGCAGACCAAAGTGAATGGCTATTATCTGACGCTGATT
TCTTACTTAACAATGCCTTACGCAAAGTAGTATTAGATAACGATATTGATACGGCTCGTA
GCTTGCTTATTGAAGCGGATAACGTATTAAGCCAAGTGAGCGATAATCGAGTTCTTAACA
TTCGTGAAGCGATTAAACAAGACCTCAGCCAACTTGCTAGTGTAAACAATGTTGATCAAA
ATAATTTAATGCAACGATTAACGCAATTAGCGAATTTGCTTGATGATATGCCGATGATCG
ACAACACGGCGGAAGAAGAAAGTGTTGGCACAGGCGAAGTGAGTAACTCAGTGCAAGACT
GGCAACAAAACCTAGAAAAAAGTGCGAACTCTTTCTTAAATCACTTTATCCGCATTAGCG
ATAAAGCGACGGCAAAAGAGAAAGCTTTTGTTGCACCAAATCAAGAGATTTACTTACGAG
AAAATATCCGCTTACGTTTACAAATTGCGATTTTGGCAATCCCACGTCAGCAAAATGAAC
TCTATAAACAATCGCTTGAAGCAGTTAGCACTTGGGTGAGAAGTTACTTTGATGTGCAGA
ATGAACAAGTCAAAACCTTCTTAAAAGAAATTGACGAGATGATTGAACAATCTATCTACA
TTGACGCACCAAATCGCCTGCACAGTTTAGGCTTATTAGATCAACTGCTCAATAAAGCCC
CTAAACCGATTAGCAAAATTCAGTTGGAACAAGACAAATCCCTTGAGCAAGCAACACCAG
CTCAAGAAACACCAACCGAAGCAAAACCTGCTACAGAGCAACAATAGGAGATAGATTATG
TTTCGCGTTCTCTTTTTAATGCTAATTGTCCTTGCAGGCTTAATTTTAGGGCCTTATATT
TCGGGGCATCAAGGTTATGTACGCATTGAAACCGCAGGCAAAGTGATTGAAATGAGCCTA
GTAATGCTCGTGGTCTTTTTTGCGGTAGCTATGGCAGTGGTTTATGCAATAGAGTGGATT
GTCCGCCGTTTCTTTGGGTTAAGTCGAGGTGCTTATCAATGGTTTGGCGATCGCAAACGT
AAAAAAGCACAACAGCAAACCCTCAAAGGCTTAATGAAAATGACCGAAGGGGATTACTCT
AAAGCGGAGAGATTAATTGCAAAAAATGCAAAACACGCCGCCGAGCCAGTGTTAAACTTC
ATCAAAGCTGCCGAAGCTGCTCAACAACGAGGCGACGAACTCAATGCGAACAAGTATTTA
ATTGAAGCCGCTAAAATCGCTGGCCCAAACAATGTTGCCGTTGAAATTGCTCGCACACGA
ATTTTACTGCTACAAGGCAAACTCCCTGCGGCACGCAGTGCGGTCGATAGCTTATTAGTC
CTTGCTCCAAACAACGTTGAAGCCTTACGCCTTGCGATTGAAATCTACCAAAAATCGAAG
GCTTACAAAGCACTCGATGACGTATTAGAACAAATCGGACAACGTAGTTTCTTATCGGCA
GAAGAGTACGAAAGACTTGAACAGCAAGTCAATGACGGCTTATTAGATGAAATTATGAAT
GAAGAAGGTCAAGAAGGCTTATTAAAATGGTGGGATAATCAACCAAGCCGCCGCCGTCGT
TCTATTTACGTTCGCGTTGGCTTGATTAAACGCTTAATTGACACAGACGATCACGAGTCT
GCTCAAGAAATCGCTCTTGAAACTGTGAAAAAATATCAAGATGAACAACTTGTGTTGCTC
TATCCAGAATTAACACGCTTACAAGTTGATGAAGAACATAAACTATTCAAAGTTCTCTTA
AAACGCAACAGCAAAGCGGAAGAGCGTTACAGTGACGATTACGCGCGAGTACTAGGTTAT
ATCCACACCAGAGCAGGGCATTTCGACAAAGCGAAACCTTACTTTGTGCAACTGCTTGAG
CATAAAGAGTGTATCGCGAAAGATCGCATTATGGCATTGTATGTCGCAGAACAGACCCAC
GATGTAGAATTAGCGAATAGATTAAAACAAGAAGATCTGAAAGAGGTCAATGTCGAAGCC
AAACCAGTGGAAACAGTGTTGGCGTTGCCACAAGAGATCGAAAAATAATGACTATAAAGG
CAGCTTCTCAAAAGCTGCCTTTATTATATCCAGATTAAAAAGATTAGACTAAAATAAATT
AATGGTTACCTTGACTCCGTCCCCTCAATTACATCCTCTAACTCTTCCAAATTACATGAT
ATTCTCTATTCTCAGCATCATTGGAAATTAAAAAACGTGCAAAAATATCATCCATCTCAT
CATTCTGATTTATCAAACCAATCCAAACTTCAGCAAAAGCATCTGGATCAATTAAAACAC
CGATTTCTTGCTCCCAATTTTCACTAGTTTCAACCATTTCCACCGCTCCACGTTCTTCAA
ATTGCAAATTAAAAAGTAAAATATCTGCAGGCTCTAAATTATCTGAAGCCATTTCTAAAA
AAATATCATATGCAAGCTCAATTGCTTCATCAGGGGACAAATTAGCCATTATATTTCTCT
CTTATATCAAATCACATTTGAAAAAATCATAATAGTGATTTACCAATAAACATTAATTAG
ATTAATAGAAAATATTATTGTATAAAATAATATCCACATTCATATACATCCAAACTTTAC
ACTAAAACAACTTAAATAAAAAGAAATATATATGAAGAATAGATTCTAAATTGATTGTTG
ATTTTCTACTTTATCTAGATATACCCCATCATTCGCAATAAACTGCGAGTATATTCAATC
GCCTCAGCACGATTTGCCACGCCGATTTTCTGGTAGAGATTGCGTATATGGGTTTTAATG
GTAGTCATTGCAACAACCAGTTCTTGAGAGATCTGTTCGTTGCTGTAACCTGAATAAATT
AACCCTAGCACTTGCCATTCTCGTTGAGTAAGCGGACTGATTTTGAGCAGTTCTGGTACT
TGTGGGTTAGCAAGTAAGTTTTTGACAAACTCTTCATCAAAATGTGCTGTTTTATGGCGG
TTATGCTGGTTAATACTACGCAAAATAAATTGGGCTTTATGGGTAGAAAGTTCTTCTAAT
ACATTAAGTTGCAGTAGCTGGCGAATTTGCTGTGCCATTATTTCGCCTTCAATCACAAAT
GCACTGATAAAGTTGGTCTGTTGGCTTAAATTTAGGGCTTGAATGAGATCTCTTTGAGCT
AAATCAAGCTTGCCTTGTAAAATGTAAACTCGATTACGCAAAATTAATGCACGTTGGCTA
TCGCTCACTAAATTAAAAATCGCTGTGGTACGCAGTAAACTGTTGAGAATACGCAATGCT
TGTTCGTAATCTTCTTGTAGCAGGTAACAACGGGCGATATTTCGCCATTGGCGTTGGGTA
AAGTGGTTATGCTCTTGGCTAGGGAAATTGGCTTGAGCCAGCCAGCCTTCTAAATAGCGA
GTTTCATTCCGCATTTGCCAATAGATCAGCTGGATTTCATCAAGTGCTGTTACCCAGTCT
TTATGGGGTGAACAACGAGCCAGTAGCATTCGGCACTGCTCAATTAGACGTTCTGCGTTG
TTTAAATCCCCTTTGGTTAGGGAAATTTTGGCTAATAAGGCAAGGCTTTGAATACGTTCT
TCTTCCTTTTCTAACACTTCAATACCAGCATTTGCCATTGCTTCAGCTTGGTCAAGATGG
TGCCATTCCCATAAAATTTGCCCTTTTAAGCGTAGCAAAAATTCATTCATCGGAATTTGA
TGAAATTCTTTGGTTTGTAAGGTAGTTTCTTTTAATAAATCATAGGCAGATTGCCAAAAG
CCTTGTGCCGATAGGATTTCAGACTGTTGTAGTTTAGACCAAAGCCAGTGGTGATACGCT
CGCTGACTGGTTGCCATTTTTTCAACTTGTTGCATTAAGGCTAAACTTTCTTTGAGATAA
CCACGACAATGTTGAGCTTCACCAATCACGGATTTCGCCACAATTTGGGCATAATCAAAT
TCATCAGACAAATTAGCTAAGGCTTGGTTGGCAATTAAATAGGCTTGTTCTTCGTCGCCA
GCATTGATTGCCACTTGGGCTTTTAATGCGTCAAAACGCCCTTGCAAACTCTCAGTAAGC
GGTAACTTTGGTTGGAATTTTTGCAAAATACCGCTTACTTCTTGGTGACGGTGCTGACTT
TGTGCTAACCACGCTTTAAGCAGAACAAGATTTTCATTTTGCCATATCTGTTCTGATGGC
AGGTGGCTTAAGCAGTCTTCTAATAATTTGAGTTGCCCTTGATGGAATAATGCCCAGCCG
TGTTCTTGCAGTATTTGGTAGAGCGTTTGTGGATCATCTAGCATTTGTGCGTGGTAGAGT
GCTTCTGAGCCATAGCCAAGTTTTAGCCACATCATTGCGGCAGTTTGGTGTAGCTGTTGC
CATTCATTTGGTAATTCCAAGCGACAACTTTGTGAGAGATAGGCAGCTAAAATCGGGTGA
AATTTCCACCAGTTCTCCTCATCATCGTGGGTCATTCGTGTGATGAACAATCCCAATTTT
TCTAGCTCATCTAACCGCTTGACCCCATTTTCATCTTGAGTAAGAGCTACAACCAACTTT
TCATTCATTGAACGTAAAATCGCACAACGTTGCATAAAGCGTTTGATGTCAGGATCGACA
TAATGAAAAACTTCTTCGTTAAGATAGTCAGCAATATGTTGCTGATTGAGCTTGGTCAGT
AATTTTTCAGGGAAATGTAACAGTTTTGCATTTTGTTTAATGGCAAAGATCATCAGTTGC
AATGCCGTTGCCCAGCCTTCCACACGTTCACATAACGCAAAAATCACTTCGTCACTCAAT
GTTTCATTGAGTTTTTGTTCAAAAAATTGACGGGTTTCTGCTGGGGTAAAGGCTAACTGA
TGCACGTCAATTTCGAGCAGTTTTTCGTGAATACGCAAGTTGGTAATGCTTAATGGTGGC
GTAAGGCGAGAAAGTAGCACTAGGCTCATTGTATCAGGTTGATGTTTCAACCAAAAACGC
AGGGCATCGTGGATTTCGGGATTATCAATCAGGTGGTAATCGTCAATAATCAGATAAAAC
CGACGGGGAACATTATCCAGTAAGACCAAGAGCTGTCCAAAATAATCCACCAAGTTATTT
TTATAGGTTATCCCTTGCAGTGAAATGCCTGTGGCTTTGGTTAATGCCGATGAAAAATAG
TGACAAAACTGTTCAGCGTTATTATCGCTTTCATCTAAAGCAAACCAAGCGACTTGCTCA
TTTTTCGCTAATAAGCGTTCTTTCCATTGGGAAATTAATGTCGTTTTGCCATAGCCAGCA
GGGGCAATCACGACGGTTAAAGGGTAGTGCGGAACATCGGCAAGTTTTTTTAAAAGCTCA
CTGCGTTCAATATTTTGATTTGCTGAACGTGTGTTTTGTGTAGATTTACTGGAAATCAGT
TTGGTAGGTATGAGCTTTGTAACAACTTGCATTTTGCCTCCGTGTCTATGATGGGAATGG
ATTGTAGCAAACTTTGTAATAAACTTCATACACAAAAAGAACAGTATTACCTATGGGCAG
TAATAGCTTCTCTTTCCATTACCTCCCAAATCAGTACAATCTCACTAAGTTTAATACAAT
CTCAAACCACTTTTATACTTTCATTACTTCACTTTATTAAATCACTTACAAGCGGTAGGA
AAACTGCTAAAATTTGCGAAATTTTTATTTCAACAGATATTCTATGGCTTTAATTAACCT
TTCTAACGCCTACTTAGGCTTTGGCGATCATCCACTACTTGATCACACTGAATTACACAT
TGAACAGGGCGAACGTGTCTGTCTTGTCGGACGAAACGGGGCAGGCAAATCGACCTTAAT
GAAGGTGCTGGCTGGCGAAGTTCAGCTAGACGATGGCAAGCTGATTTTTGAAAAAGATAT
TGTTGTCACCCGTTTAGAACAAGATCCGCCCCGCCATATTGAAGATACTGTTTTTGATTA
TGTCGCAGAAGGGATCGCGCATTTAGCCGATCTTTTAAAGCAATATCACCACATTTCTCA
ACAAATGCTGACAGATTACAGCGATACGCTGATGTCGCAACTTTCGCAAATTCAGGCTCA
ACTAGAACACGCAAACGGTTGGCAGTTTGAAAACCGTATTCAAGATACCTTGAAGCTGTT
AGAGCTTGATCCTGAAAAACGGTTGTGCGAGCTGTCGGGCGGTTGGGTTCGCCGTGCGGC
GTTGGCTCGTGCATTGGTGGCGGATCCTGATGTGTTACTGTTGGACGAACCGACCAACCA
TTTAGATGTGGATACGATTGCTTGGTTAGAAAATCTGTTGTTAGAGTTTAAAGGCAGTAT
TATTTTCATCTCTCACGACCGTGCTTTTATTCGTAAAATGGCAACTCGCATTGTCGATTT
AGATCGGGGCAAACTAGTTTCCTATCCAAGTAATTACGATGTTTACCTTGAAACTAAAGC
CGAAGACTTGCGTGTAGAAGCCTTACAAAATGAGCTGTTTGATAAAAAATTAGCCCAAGA
AGAAGTTTGGATCCGCCAAGGGATTAAAGCTCGTCGCACTCGTAATGAAGGACGTGTGCG
AGCCTTGAAAGCCTTGCGAGAAGAGCGTAAAGCACGCCGAGAAGTACAAGGCACGGTAAA
AATTCAGCTCGATCAGACCGCTCGTTCAGGCAAAATTGTATTTGAAGTGGAAAATTCCAG
CTACGAAGTGGCAGGCAAAACCTTGCTGAAAAACTTCAGCACTACGATTTTGCGTGGCGA
TAAAATTGCCTTTATCGGTGCAAACGGGATCGGTAAAACGACGTTGATTAAGTTATTGCT
TGGCGAAATTCAACCGACAGCAGGAACAGTACGTTGCGGAACCAAACTAGAAGTTGCCTA
TTTCGATCAATACCGAGCAGAGCTTGATCCTGAAAAGACGGTGATGGACAACGTAGCGGA
CGGTAAGCAAGATATTGAAGTCAATGGGGTAAAACGCCACGTTCTTGGCTATTTGCAAGA
TTTCTTATTTCCACCAAAACGAGCGATGACTCCAGTCAAAGCGTTATCGGGCGGTGAGCG
TAACCGCTTGTTATTAGCTAAATTATTGTTGAAACCAAATAACTTACTGATTTTGGACGA
ACCCACCAACGATCTTGATGTAGAAACCTTAGAGCTACTGGAAGAGATGTTGGCGGATTA
TCAAGGCACTTTGATTATTGTCAGCCACGATCGTCAATTTATCGACAATACTGCAACGGA
ATGCTACATCTTTGAAGGCGAAGGGGTTGTGAATAAATATATCGGTGGCTACCACGATGC
GAAGCAACAACAGGCTAATTATTTTGCCTCAAAAGCTCCCCTCCGTCCTTCGGACACCTC
CCCCCGCAATCAGGGAGAGGGCAATGGGAATTTGCAAAAAAACGTTGAGAAAGCACCGCT
TGTAGAAAGCGAGAATGCCCCCCTCCGTCCTGCGGACACCTCCCCCCGCAAGCAGGGGGA
GGGAAAGAAGGTCAAACTTTCTTATAAAGAACAACGAGAGTTAGAAGCCCTGCCTGAAAA
[truncated: 1,869,898 more chars]
