# Supplementary material for: Whole-genome sequence analyses of Glaesserella parasuis isolates reveals extensive genomic variation and diverse antibiotic resistance determinants
Source: PeerJ. 2020 Jun 22;8:e9293. doi: 10.7717/peerj.9293 (PMC7316082; doi:10.7717/peerj.9293)
Supplement: Supplemental Information 31 [file peerj-08-9293-s040.fasta]

>H178 Scaffold1
GGTACTGTATTGATATGACACAAGCGCCACGTCGTTGTCATTATCCCTAACTCGTCCGAC
AAACCAATCATCAACGCCGTTGTTTTTGCCTCTTAGATAAGAGGCGGCGTGGTTGATATT
GAGTATGCCAGTCATTGTGTCGCCAGTCTTCTTAACCGCGTCTGTAATACCAAATCCGTC
TACAGTCGTAGGTTTATCTCTCAACGTACTCCATTCCGCGCCATCGACCCTTGCCCAATT
GCTCCAACTATTCGTACTAGCATCAAACCATCGCTCATAACATTCTTGTTTATTATGTAG
TGTGTAGCGTTGTAGGGTTCCTGTGCGACCCTCAACACCGCCTGACAAAACAAATAACAT
ACCACTATGCGCGACAGGACGAGACGTGGCGTGTCCGATGCTAAAAACGCCATCGCTCTT
AAAATCATTTAAGTTGATATTGAGCGAGTCGAATCTTCCAAAAAGCCCCCCAATATCAGC
ACGTTTCCAAGGCGACCAATTCCCATTAAATGACAATTTATAACGCTCATATCTATCCCC
AGAATAAGCTCTCATCGCCACCTGTCTGTGCCAACCAGGGCTGTCACCAGAAATCACCTG
TACATAATAGTTATGGCTCGTAGGCAAATTCTTATTAGACATATCGCCACTACCATAAGA
GTAAATTCCATCAACCACTAATGTATCAGCGTCGTCTTGACAATTGTTGTTAATAATAAA
TTTATCTAATCTTCTTTTAATCGCAACTCCCTGCGCCGCCGTCAACGCCTTTGTGGCATC
ATCGGTGGTTAGGTTATTGGCGAGTTGAACTAAGCCTTTTTGGGTTGGGCTGGCATCTTG
AGCTGTGTATTTGCTATTAGCTAAATCATAAGCCGTTTTTACCGCTTGTGAAGAAGCCAC
TGTGGTTTGCGACGTGGAATTGACAGCGTTACTGATGTCGGTTTTATTGACTTTTTGATT
TAGTGCATTGGTTGTACTAAGTTGCAACTGTGCCACAGACTGAGCAATGGATTTACCTGC
TTTTGCGGTTAATGCCAATACTTCAGAGTCTAGTCCTGTGTCGTTGGTGAGTTGAACAAG
CCCTTTGGTTGTGGTACTTGCGAGATCAATCTCGTGAGTATGCCCTGTATTATCAGCAGT
GTTGCGAGTTGTTGCTGTCAGTTTTTTAGGCATCAGTTTTTGTCCTGCAGCTTCAAGGAC
TTGTTTTAAATATAAAGTACGATTAGCAAGATGCTTAAGGGGCTTGTTAGTCACGCCTTC
CACACCACCAAGCACAGGATCGTCTTCTTCAATTTGATAGACTTCTCTTTCCCATTTCGC
TATTTCGTTTAAGCCTGCCATTTCTATTTTTGTCCTTTGTTGAATTAATTTGAACCGTGG
TTATATTTGCCGTTATAACGAGCCTTACTGTTATACCTGATCGGTACAGATTTATAATCA
AGTACTGCCAATAAACATCTTGCGGGAGCAAAATTTCTCAAAACCTTACGAATGTTTACT
GCTTGATCATTAGTGACAGGTTCTCTTAAGCGAATAGCATAATGAGCCCAACGTTCATCT
GCTGGGATATTCACGACATTAGAATTTTCATAAATTCTGTCCTTGAGCCCTTCATCTATT
TCAATTTCCCCAAAACCTAGCGAACGTAATACATCTCGAATTGCCTTAGGTGTGCCTTTT
CTACGGTGTAATTCAATCGCATTGCGAATTAGAGCCTGCTTAGAGTCGTTATCTTCTGCA
ATAAATTCACCGTCATAGCCTGTGACACTCCATTTCTCTGCCAACAGTGGAATAAATTCA
TCACCTAATAACTCCACAATCGTTGTCATAATTTGAGCGTGGTTTAAATGATCTAACTGA
TTGCTCAAATTCGCTAAAGCCACATATTTAGGGTCATTTACAATGATGTCGGGGTACACT
AACTTAGCCATTACTGCGTTCCTCTTTTACTTCGATTCGCAATGCAGTACAGTTTGCCCA
TTCATTTTCAGCAATGATTGTTTTTGTCGGTGAAATTAAATTCACATCATATACGCCATC
AACACGCAATACCGAAATAATGGCACTCGGTACAATATCCATACCGAGCTTTTTAGTTTT
ATCTGAAAGATATAACTGCATTGCATCACGAGCCTTGGTTTTCACAATATCTTCACGATA
ACCATCAAGTAAAATCAATTCTGCTTGAATTTGATAATCTCGTTTGGTCGGAGCAATCAC
TTCAACGGTATCGCACAATGGGCGTAGTTTCTCTGCACTAACATATTTTTTTATGTCGTT
TAATAAACGTATATCGGGTAAGCCTGTTTTAGTTAATACTGTGATACGAACAAGCCCACC
TTTAGGGGTGGCAATATTGACATCGGCAATATCTTGCGACACCGATCTAACATGGTAGTC
ATAAGCAGCAATAGAGCCACAAGAACTAAATGCTTCAGGTGCTGCAAGAATCCGCTTGCG
GTAGTCATCGTCGTTTTCTTCAACTAAACCACCACTAGGTCTATCAATATTAGTGACTTC
AAGTGTGGCGGTCGTATTAAGTGATGTTCTGAGATTTTTAATCCGACCAATTTCCCATTC
ATTACCAATCAGCCCTTTCTTATTACATTCTGCTTCAATTTCAACGTAAGAAATCAAAGG
TGTAATCACATCATCATTTAGCGTAATAAAATACAGATCATCAGTAATAGCAACTTGAGT
CCCTTTAGGAATTAAAATAGACGAGTGTTCACCTTGTACACTAAATCGCAGAACACAACG
AGCCGATTTGTCTTTTAAGCGATGACAACCTAATGTTTCACCACACAAATCCAACGCAAT
CCCCGTTGCCGTTTGCGGAAAGGTTTGACGAAATGCTTCGTTAATCCCTTTACGCACCAA
CATTTCACGAAAGGCATAAACGTTGATAATCAAGCGTTCAATATGAGCAGGTTGTAATAC
TTTGCCTGTATCTTGTTCATATTTTGCGATAGTCTCAGCAAGAATCTGCTTAACATCTTC
AGGCACAACGGTAATGTCATTACGACTATTTATTTCCATAATCAAACTCCGTTGCATAAA
TTTGACGTTCAATATCTTCAGCAACGCACCATTTCACATTAAAGAAAAAATGCGGTGCTT
CACCACTAATTTGCACTTCTTGTACTACCACTCGTTTTTCCCATTTATCAATCGCCACAA
AAATTTCCCGAACCATATTTGGCACGGCAATATCGAAGGGCTGATCAATATATTCAAAAT
GATTTGAGCCAAAATCAGGGCGTAATACATCGCTCCCTTTACGAGTAGAAAGGATGTTAA
TAATGCACTGGTGTAAATCATCTTCCCCCTGAATGCTCTCAACGCCTTCAGGGGCAATTT
GCCAATGTGTATGTTGAAGTGTATGTGTATTCATAGCCGTGAGTGTAACGGCTATGACGA
AGATGGGCTTTTAAACTACTTTAAAGATTGATTAGGCTTTAGGGGTACCTGATGTTTTAT
TACCACTTTCCACCCCAGTATGCACGTGAGAACCGAGCGAAACGGTGCCTTGTTTTACAC
TTGGTGCAGAGACTTCGGTCGCAGAGGTAATTGCACCCGTGGCGTGTAAACTGCCATTAA
CAACCGTATCACCGTTGATTTCAGTCGGGGCATTCACCACTGCCTGAGCAGCGGTGACGG
TGACTGTACCGCTGGTTTTAACAATCACATTGCCAGAGCTTCGGTCGTGAGAAATTTCCG
TGCCATTTTTGAATTTATGTAACCAGATTTCACTATTTGTAACAGGTGTTGGATCTTCAC
TATTATAAATCGCCCCAAGAACATACCCACCTTCGCCCCTTGCATCTAAAATCATCGCCA
CCAATTCACCCACGTCGGGCAAACCGTAAAACTGATTACCGCCTGCATTGATGGTAAAAA
ATGGCAACCACGCTGTTTCAAAATCTTCCAACGTTGGAATTTTGACTTTGACACGGTGAT
TTTTCGGATCGACTTGACTCACAAAACCTTCTTGATAGGTTGCCCCAAAGTTATGGGTAA
CGACAGCTTTCTTCATTTGCAAAATTCCTGTTAAATCAGACCGCTTGCGGTCGGTAAATC
TTCAATAAATTCCAACATTCGAACATCAAGATCGGTTACATAGCCCTGATTTTTAGTGTA
GCTATGACGAGCGGATTTAATTAAGTATTTGCCACTAAACATTCCAAAGCCTGTCAATAA
CACTGTATTACCTGCGACTAACTTAGGATTGCCAATCACCTGAATATTACCTGCTTGTTG
GTCATCATTCTGTTCAGCCAGAGCTGCATCTGCACGAGCTTTTATCTGCTCTTGGCTTTC
ACCACGAGTCACAATTTTCAAGGTGTCTGCATTACTGGCTTTAGATTGCTTTTTCGTGGG
GCGTTTAGGCTTACTGCTTTTTTCAGATTTCACCGTTTTTTTACTATCTGCATTCAATCC
CACCGCTTCAACCTTTTGCACTGCATCTTTAATACGATCTCGAAGCCGTAGCGACAGCAC
TTGTGAAAAATCCAAGACTGTCACAGGTGGACGATTTTCAAGGCTCTCCATTGTGGTGAA
CACTAAGGTTTTACCCACAATCTTAAAACTGTGATGGTATTCGTGGGCAAGGCGAGTTAA
AAACTCGACATCTCGTTCTTGATACTGCGTAACCCGTTTTATTGGGATATGGGCGACTGT
TCCCGTAACATTGAGTTTCAAATTTTTTGCAACTTTTCGCACAATGTCCGCAAGGGTGGT
ATTCTCATAGGCTCTTGGCTTTAATGTACGGTTAGATTTACTAATCCCTGTTGCCAAGGC
TCGTAGAGTCACCACCGAACCACTGCCTTTGACTTTTGACCAATCAATTTCGTCTAACTC
GAACGAACCTAAATTGACTAACGACTCGCCCAAATACCCTAAATGCAGTTTCAGTTCGTC
GCCTTGAGTCGGAAACCAAGAGCCAATCCATTTCTGCTCAATATCTTCAAAGGTGACTTG
TAGCTCATCAGATTGGTCACTTAAATAATCCGTATAAGTTAGACTAATCAAATGGGGCTT
GATGTTATGTGTAATGACCGTTTTGCCGTAAAACAGCTCAAAGGTAGGCGTTTGTACTTG
CATTGCTTACTCCTGCATCCAAGGTGGGAGATCTGCCTGTGATGTGGCTTTGACCGCAAT
CACAGGCACAAACAATGTCTGTCCCATCGGTAATACTTCACAAAACGGAATATGGGGATT
GGCATCGATTAAACGGCTTATTTCACCCACATCGCCGTAATAGCGATAAGCAAGTAAATC
CCAGCGTTCACCTGCCTTAATTTGATGTTCGATTACGCTACCCATCAACATTCTCCTTCA
GCTGTGGCGTATCACTGCGTAAAGCAATCCAAGCGGTTAGATGTGCCGCAGGTTTTGCTA
TTGATTGAGCAATTTCATCAGCTTCATCAATCGCCTTCACACCCTGATCAAACCACGCCC
CCAAATTATTCTGCCCCAAACCTCGACTAAATTCAGTTTGAGCGGTACGCAAGGTTTCAC
TCAGCTCAGCCAAACCATTTAAAAACGGCATAGCCCCTGTTATCCCTTGTGTAAGTATGC
CAAAGCTATGACCAAGCCCCACCATCTCAGCCAAATCTTGAGTAGATGCACCTAAGCTAC
CCAATAAAGTAGGCAGTTGTGTTAAGGCTTCTAAAGGGTTATGAGCTAAAGCACGCACAA
CGGCTACTGTATTGCGGACATCATCAATCGCCTGCCGTGCTTGGCGATATACTTGCACCC
CTTTATTGACTAACTGAGCCGTTTTACTGACAAATTGGGTCAGATCTTTCGGCAAAATAG
ATGCAAGGGGAGATAATCCACCAATCGACAACGCAGAACCCAACAAGCCCTGATTGGTAT
TGCCAACAAATTCACGCAAGCTCACAGACACTTCACGGGCAAGGGCGTTGCCTTTGGCAT
CACTAAATAGGACGGAGCTACTCAAATCTGTAATCACAAAATGCCCTTTGAACCGTGAAA
AACCTAATACAAGGGCAAGGGCTTCCTGTTTCTCTTTTGCAGTAACTAACGCTTGATAGC
GTTGCTCCACTGGGGCAAGTTGATGATGTAACTTCAGTTGCAAGGTAATATCGGTAAGAT
TATCGCCCATTGCCTGAAGTTTCGGCTTACCCGATAACACAGCGTGTTCTGCAAAGGTTG
CCGAACGACGCTCATCAAAGGCTGATGGGGCATTTAATAAATCAAAGGCAATATTGCCAA
GTAATGCGTAATTTGCCATTAGTAAGCTCTCCGTCCGAATTGGTCGTTTACTCGATTAAG
CAGTTGCTCCAAGCCGTATAACATTGCAGGGTCATTTAACGCTTGCAATAACTGTTCTTT
TAAATCAGGGGCAGGGGTTGAACCAGTAATTGTGATATTAGGGCTAAAATGCACCGTAAT
CCCTTGATTATGAGTTGTTGCGGTATTGGCTACTTCATTTCTATTTAAGGGTTGATAATC
TGCAAATAAACCACCGTCTTTTGCTTGAGGATTAAAAGACGGCGTGCGTAAATCCGTAGG
TTGATTTAAGCCCAATAGATTGCCAACCATATTCGCCCCGAATTGAATATCGTCCCATAA
ACTACCAAAGAAGCCTTTTTCCTTGCTTAAAGTTGGTTTAAACATCGTTTCAACCGTATT
TAAAACAGGCTCAAATGTCACCGCATTGGAAAGATGTTGGCTGGCTTCAGTCGCAAGGGG
TTGAGCCTTATCCATACCAATCACTAAGCCTTCCACTACATTGACACCGTAGCCTTTAAA
TACACGGCTAGGGGAATGGATCCCTAATTTTTCGGCAAACCAACCTTTAATGCCACTACC
TAATTCACTGACTTTTTCTTTGGCTAAATTCCACGCATTGCTGATACCACCAACAAGCCC
ATCAATAATATTTTTACCAAAATTGCTAAACTGCATTGGTAAATCAATCCCAAACCAATT
TAATACAGAATTAAAAATCGTAGTGAATAGAGCTAAAGGATTAAAAGAAAGAATAATGTT
ACCAAGTGCAGAAAAGTTACCACTAAATAAACTCTTGAGATTTTCCCATAACCCTACAAA
CCAATTGCTTATGCCACCCCATACAGACGACCAAATTCCTGAAATACCATTCCAAAGATT
ACTGACAAACTGACTGAAGTTATCAAAATAAGGCTTAATAGTTGTCCATAGATTAAGGAA
AAATCCTTTAATTGGTTCCCAGTATTGATAAACTAATAATGCGACTGTACCAATGGCAAT
TAATGCACCAATAGGACTTGCCAACATTGCCCTACCTAAAAACAAAAAGGCTTTTCCAAT
ACCTAACACTGCATTTAATAGCATTCCACCAAGAGCTTTTCCAAGAGCAAATGTGATCGA
TAGCGTTCCTTTCAAGATAGAAAAAAAGCCTTTCATAATACCTAAATTAATCTTGATAAA
TAATTTAGCGAAAGAAATACCAAGATCTAATACCTTAAGCGTTAGTAATGTACTAACACG
AACTAAAGCCCATCCAATCTGAAAAAAGCCAACAAATGTTTTATAAGCTCCAAAAGTGAC
AAATGCAATGCTAGAAAGAACACCTTTTAATGCAAAGAAGCCAACGGAAGCTGTCGCAAG
CCCAGCTCCAACAAGTAATACTTGATTGACTAATTGCTCGTTCTTTCCTATCCATTCAAC
AACACTATACACAATAGGCTTGATGTCATTCACAATATTATTGATAAGAGGCAGAAATTT
AGCTCCAATGGTTACGCCAATCTCAGAGAAACTATTTTTTAAGAGTTGTAAGTTGTTTTC
TGTTGTTGAACTACGGCTTTCAAATTCACGTTGCATTGAACCAAGATATTTCAACTCACC
ATTTTTATCTGTTTCTTGGAGCAATTGTAACTGACGGTTATATTCACCAGTATTTTGAGC
TAATAACATCACATCATCGGCATATTGCTTACCAAACATTTTAGCTAAAAGTGGGTATTG
CTTATCTTTCGGTAATTTTTTTACTTTTTCAATAAAACTAGTAATTGCTCCTTGAGCATC
TTTATTCATTGCAGCTGCAAATGATTTTGTCGTAAAACCAAGGGCTTTTAATTCTTCTTG
ATGTTTGCCTGCTTTTAATTCAGCAAAAGCAGATGTCATTCCTTTTATTGCTTGTGCAGC
TAACTCAGGAGCTTTACCCATTGATAGAAATGTAGAGCCAAGTGCAGCAGCTTGATTTTC
AGACAGTCCTAACATTCTCGTATCAGAACCAGCACGAGTAATAACATTCACAATATCGGC
GGCTTTTGAGTTAGCATTGTCAGAGAGATAGTTAATGGCATCACCAAACTTTGCCATTTC
AGAAATCGGTTTCCCAAGTACATTTGCCATTGTTGCCATTGCTGTACCTGCATCACCAGC
AGCCATATCAAAAGCAACTCCCATTTTTGCAGCATCTGTGGCAAACCCCAATAAATGCTT
ACGAGCAAGACCTGCCTGCCCTCCTGCTGCTACAATAGCTGCGATTTCTTCTCCTGCCAT
TGGGATTGTACGGGTTAATTCAAGGATGTCCTTTTCCATTTCCTTAAATTGTTCGGGTGT
ATCAAAGTTCACTACTTTTTTAACATCTGCCATTGCACTTTCAAATTGAATAGCTGGTTG
AGCAATACCCATAATAGATGAGCCTATTGCTGTTGTGGTAGATATAGCACCACCAAAGCC
TTTTACTATCCCTGAACCTAATGCACCTAGCTTTGCAGGTGTAGATAAGGCAGTATCTTT
GAGTATATTTAACTCGTTCTTTAAGCCCCGTAATGCACTTACTGCACCACCAACAGAAGC
TCCAATAACTAAAGATATTGCTAAATTTGATGACATAATTTATAGTTCCTTAAAAGCAAT
AGTTCGGAGGAAAATATGTTGTTTAAATTTTTGGATAATGTATTTACTGTCGTTGGTTTG
TTCTTTATTAGTATTTTGACACTTATTGGTATTACATTTGCTGTTACTTATATTCCTGTA
ATAACAGGTATCATTGTTACAGTTATTGTCTTAGCTTGGGCTAACAACTATATTCAGTCT
TGGTTAAAACCACATAAGCTACCTAAATTTTTGCAAGCTAAAAATCCTATTTTGCGTGAT
ATGCAAAAACAACTTTTAATAGGATTTAAGAAGTCAAGCCTTTAAAAATATGATCGTTTC
ACTCTTAAGTGTTATCTTCAGCTTGATTGGATTCGCTATTTTTGCCTATGTAGGTGTTGC
TTTTTCCCCTTGGCTTTGGGGGGCTTATTTGTATGGCTCGCCTACCGAATGATTAAATGG
GATAAGCATAGACGGCAACGAAAATTACAACCCAACTATCAAAATGGAGGCAAAATGCCG
TTAGGCGTAACAGAAGATAAGACTGAAAGCCATCTCTCTTTTCAACCTAAACATTAAACA
GAAAGCCGCTATAAAGCGGCTTTTGTATATCTAGCTTTGACCTGTCTATCTGCTTGGTTA
TACCATTTTTGAATCTCATCCAACGTAAACTCGTCTAGTTCACTCGGTTGCCAACCATAC
CACCAAGCTAAATCTGCCAATACCGCATCAAGTTGCTCTAAGCTGACTTTCCCTTTTGCA
TTTCTTTTAATGCATTTTGCACCTGTTGATAATCCGCAATATCTAACTCACCAATATCGT
CCATTACCAAGCCTGTTAGAATGGAAATTAGATAAAATTCTTGGTCTGCATCATTTTTTT
GACTTTGTGCATTGCGTAAATCTTTCGCTTTTGCACGACGGATTTTGAGTTCAGTAATAT
CGTTACCGTGTCCATCTTTAATGGGATAATCCAGTTTAATTGTGCGGAAAATCAGTAGAT
CATTTAACTTTTCAGACATAAAAAACTCCTTAGTGGGTTATTGTTTAACTTCACTAAGGA
GTTTATTAAAAGGGCGTTTAAACTGCTTTTAAACTACTTTAAAGATTACTGCCCAACATT
CTTACGATATTGCGACAACACATCTTCACTTGCTACACGGTATTCATTGGTGAAAGCGTT
GTAATACAACACTTCTTTACCATCAACGCTTGCCTTAATACTATGTGCTTTATAAGTCAT
CGCATATTCTGCCGCTTCATTTTGTTTGTATTCGCCGTTGCCAATTTTACTGAAACTGCC
GTTAATGATGACGACTAACGGTACTTCCGCCGCTCGACCTGTGGCATTGAATACTCGTAC
ATTGCCACGCACCATCAGCTGTGCAGTTTTGAACGGATTTAGGGCGATAGCCATTGCTTC
AGGATAGTAGCCGTCCCAGACAATTTCACCCTCAAGAGCTTCCACCCCTGACGGTAAATT
GATTGTGCCAACTAAGCCTAAATTTTTATGCTCAACCATCACAGGGTTAAACTCTGGCAA
TTTAACGCTTTTGGCTTTACCGATAAAACTCACGCCATTGAGATAGACGTTGGCATTATC
AACTTGATGAATAATTGCACTCATTAATTACCTCCACGACTGGTTAAATTAATTAAGAAC
TCACGAGTGACTTCGGACGTATTCGTGATGCGTTCCGCTGGGATTTTTGGCGTGAACTTA
TATTTAATCGGCACGTTGCCTTTACTAAAGGTATCAACCAAATCCGCATCAGGATCAAGC
CATACTTCAAAACCAACAATAGAACGTAATGTACCCATATAGGTTTCAATCGTACCTAAC
AATGAATCTAGCAAGGCATCATCAATCGGCAAGTCAATAAATTGCAACTCTACACGACGA
AGAGATTCATCAATTAAGTCTGCAGTACGTTGTACCACTTCAAAATTGACAATATGGGTT
TCCGTTGGATAATTAGCTAGGCGGTTACCCCACAAGCGGAAGCCTGTGCCATAGCTGTTA
AATACCGTCGTAATTCCCACCGCATTCAAGCGGTTAGTTTCTGATTGAATATCATCAACA
CGAGCGGTCAGCGGAATTTCAACCCCAATTACGCCTTTTAATTGACGATTAGATGTTGAG
AACCAATAGCCGAAATCAACGTCAGTTCGCATACGCAAACCTGCAGCGTGGGTCGCAAGG
CTTTCAAGGGTATTACGCTCACCCACAACGTGTGGGAAGAATAAATGTGTACGGTCACTT
GAAGTCTTGAAGTTAATTTGCCCTTCCGTACCACGTCCTGCTAAGGCTTTTGCAAGGGTT
GTGCCTTGTGGAGCTTGGATATAAGCAATCGCATTGAGTTGGCTTGCTAGGGTTTCTAGT
GCTGTTGCCATTGTTGCTTGAGTGTCGTAGTGTGGGCAGAGTAAAATCTTGGCATCACTA
CCAAACAAGTTAAAACCAGCACGCAACATTTCAAAGCCTGTACGTTTGCCTGTACCTGTA
TCAATCGCACCTTTAATATCCGCTTCCGTGACTTTAGTTGGGTCTGCATAGGTATAAGTC
GCAGTCACATTTTCTAACATACGATGAAACTTGATTTCACCTGTCAATAAATCAGCGGTG
TAATCTTGCCCACTTGTCAGCGAGCCTGAACTATGACTAAGACTTAATTCAATCACTCCA
GCGTATGCTAAGGTTGCGGTTAGGCGGTCTTTATCTAAGGTTAAATTTTCACTTGAAACC
GTCGTGCGGTGTTTAGCTGGGTCTAGCACATTGACCACATAAACTTGCCCTGCTTGATAA
CGGCTAATAATATCTAAGGCATCTGGCAAGGTATAGCCACGATCTAACACATTGCCGAAT
TGTGCAAAATCCTTTTTGGTCATACACAATTTCAGCTCATTCACTGCACCAACAGCGGCA
GTGCCGACGATACCGATAATAGCACCATCGACGGTATGAACAGGTACAGAACCGCCTTTA
ACTCGTTTGGTTTCTGTACCATGATGGAATTGAGACATAATATTCTCCTATGATTTGGGT
TTTAAACGGGCATCAAGGGGCTGATGCTCTTGTCTAGCAATAAACGTGGTTAATTTCGGC
TCTAAATCGACCGCTTGTAGCCGTTGAATTTGCAACGTTTCTGTGGCTAAAACCAGCTGG
TAAATCCACACACCGCTGTCTTGCTCATCAAACTGTTCTTCAACTAACCAGCTTGGTGTA
CAGTCTATCGGTTGAAAGCCAACTACGGAAAGCCGTAACTCATCTAAAAACTGCAAAGCA
CCAAAGTCGTTATGCAAGTTGCGACTTAACACCGTAAAGACAATATGCACCTTGCGAGTT
TGCGTAATTACCGACGTAGAGCGTGGCTCGCTAAATTTTGACCCAGCATAACTAATCAAG
ACCGCACCGTTTGGGTGCGACAGAAAATAATGGCTAGGGTCATCAGGCATTAGCTGAATA
TCCCAATCGGGAAACTGCGTTTTCAAGCGAGTTTCAAACTCGGTCAAAATCGGCAAGGTG
GCAGACATTAGTAACCCCCTGTATCTATTTGTTGTTTGGCTCGCACCGCATATTCACCTA
CGTCAGGCAATAAATCGCCTGTTTCACTCACATCTTCTGCATTGGCTAGACCAAGATGTA
ACGTACCTTTAGCAATGGCATCTAGCTCTTTAATCACCTGAGCGTAGGTGTCCTTCACCG
TTTCAGGCATTTTCATTTCTGCACGGCGAGCGTAAAGCCAGTGACGAGCAAGGTACAAGG
CGTGCGAGTTAATCATTGTTGGCACTTGAGTAAGGGGTAAGGCATAACGGCTACGCAGTG
ACGCATCAATACGTTCACAAGCCGTTTGAATTGCCTGTTCCACCACAGCCATATTCACGT
CCGTCGCTCTATGGTCGTCATTACTGAGCTGAACTAAGATCTGCTTACTAAAAGAGCCTA
TTAACTCATCAGCGGTGATGTACATTATTTTTTTGCCTTTTCTTTAGTCGCTTTTTCCGT
AGCTTCCGCTTCTTTAGCATCTAATTCATCGGCAATAGCGGTAGCTTCAGCTTGTACTTT
TGTAGCTTCATCAGCCTTTGCTGTATCTTCCACTTTAGTGGTTTCTACGTTGTTTTCTTC
AGCTTTACTATCTATTAATTCAAGGTAATAAGCTAAACCCTGAGCTTCCTGTTCAGTCAG
CTCAATATCATCACCTACTTCATAACGTTTACCGTTATGTAATAATGCGGTATGTTTTAC
TTTGGCTTTCATTGTTTGTTTCCCTATGTGTAATGGTATTTCAGAGTATGATGGGGAAAT
TCCCCATCACTTAGGCTGAGATACATTTTGAAATTAAGTAGCCTGCAGAAGCTCCTACTA
AATGTGGTTTGTGAATATCGGTGGTACGAACTACTTCAATCTTGCCACCGTTTTCTTTAT
ATGTATCGACAAATAAACCCTTGTTACGGCGGACGGTGTAGCCATAAGATGGCTCATAAA
CTGTACCTTTACCTTGTACTGAGCGTGGGGCAACATAAGCTAAAACAACCGCATCAGACC
AAATGTCTTTGAGTTGGCTTTCGTGCTCGTAGACTGCTTCACCAATTTTGACGGTATCAA
TACCAATCAATTTCGCAAACACTTCAGGTGTCACGATAGCAACTTGTGAATATTTCAATT
TTTCAATTACTTTTGGATGCTCTTTAAGTGCAGCCCAAACATCACCTGCAATCACACAAA
CATTTGGCTTACGCCCAATAGAGCGTTTAATCGCTCGAATACCTGTATCAAAAATGCCAA
AAATATCAGCATCTTTATGGGTGAATTTTGATGTACCACTTAATGCAATTTTGTTTGCGG
TATCGTATTTACTTTCATTTAAAGCAAGCGTTGCCACTTCTTTCTCACGACCCAAAGCAA
TCACATCTTGCGTTGTATTTAAGGCAAATTGACGGAGAGAGAAAATCGCTTCATTTTCTT
CACGATAGTCAATGGCATATTCCACATCGTGTTCTTCGAGTGAAACATCAATCGCTGTAA
TATCTTCAGGATCTAAGCGGTTAGATGTGCCACGCAAACTACGCACGGTGGTAGGTAAAC
GGAAAGCAAGGCGACCAAATTGGGGAATTTTTCCTGCTTCTTTTTCGATCTCAACGGTTG
GCATTAAGGTTTCGCCAACAAGTTCGTTGTTGTGATAGCCTTGTGCGAGTTCTGTTAAAA
CAGGGTCTTGCACACGGAGTTTTTGTAAATTATGAGTAGTCATTTCGGCTCCTTATTTGT
AAATAGCGTTAAATGCTTCGGTGTAACTCACCCCTTTTTCTTTGGCGTAAGCACGAATTT
TCTGGTCTGCTTCAATGGAATTTGGATCAGTTCCTTCAGCATAACTGACGGTATCAGACT
CACCTTCATAAGCTTTCTCTTTCGTCGCCACTTCACCAAACTGCACCACTTGCGGTTGGG
TTTCTAAGAACTTTTTGGTTAAGCTGTGAATAGATTCCCCTTCGTTAAAATTCACGACTT
GACCGCTTGCCATCGTTGCCGAACAGTTAAGCAAGGCAAGAGCAGCGTCTTTTGCAACAG
GGGCAAGTTTGCCTTGAGTGACTAAGTTTTCACAAAAGGACGCATTGTCCGCCTTGGTTG
CTTCCAGTTTTTCGGCAACTTTATCTGCTTCAGCTTGGGCTTTTTCGGCTTTTAGCTGGG
CATTTTCGTCTTGCATTGCTGCAATTTCTTCGGGTGTCATTGACATTTGACGTTCTCCTT
CAGGTTTCTTTGGTTCATTAAAAATAGGGTTAGGCTCAGGGACTTGATAAAAGCGTTTCA
TATCTTCACGCACGGCATCTTCTTGAATGCTGGATACCAAATAATCAGGCAGGGCTTTAT
CGGCTTCTTCCTGACCGTGCTTGCCAATAATCCAATCACGCAAACGTCGCCATAGAGATG
CTTCCGTCCAGTCTGAAAAATCCACTACACCTTCTTCGCCTTCGGCAAAATCAGGGTTAC
GAAGTCCTTTTACTGCAGGTGGCATCGCCCCTAAAAAACCAACGTGGCGTAAATAGAGCG
AGCCTTGTTTAGGATTATTCGGACTATTGGCAAGATAGAATGAAGCAGACACTTTTTTAA
ACCGCCCTTTATCCACCATCTCGGCAAATTCAGGATCGATTTGGTCAAGTTCCGCTTTGA
GAATATCGCCTTCCAGTTCCAGACGTTTTACCCACGCATACGCAGGGCGGTTATGTTCAG
GGTGACCAATCACCGCAGGGGCTTCGTGAAATTCCACGTTATAGCTTTCTACGGCTTGTT
TTAGGTCGGCAACAGTAATAGTGACTTCTGTGCCATTGGCATCTTTACGAGTGCCAGCTT
TGAAAATTTCGATTAGATTCATAATGCCTCCGTTTCGATAAGCATTATGAAAAAAGAGAG
TGTTTTCGGCTTTTAAACTAGTTTAAGGAATGCAAAAATAAAATAGACAAGTAAGAAAAG
TGTAATATGCGATTTAAGGCGTTTACAGGTGTTTATAAACGCCTTGAATTTGTATCGAGC
TATCATTTATTGAAAAAAGAATAAAACGCTAAATCGGGCGTTTTAGGCGTTATTTTTGAA
ATTTAGCTATGACCAATCACATTTCGTAAAAAATGTTCAGTTTTTGCCAGCAAGTAGCCT
TCATTTTTCTTACTTACGCCAAGCCAAGGGCGAGCAGGGATACCTGAACCTTTGCCACTG
GCTTTATTACTGCCAAAGTGATGTAAGCGAGCATACTTGCGATCACTTCCAAAGGTTACG
CCTTCATTAGTCGCTTGAAAGCGGAGTAAATTTTTCAAATAGCCATCGTGAATTAAAATT
TTATCGGCATTCTTTCGTTTTTTAGCCTGATATTTTGCCGATAATGGTGTCCACTTTTCT
CCATCAGGTGAAGCCTGTTCTTTCTCAAAACGGTCTTTGTGAATTGAACGTAACGTTTCA
CCTAATACCCCAAAGAGCTTTTTACCCTGTTGCAAGTTTTGGGCTGTACGGTGTAAGCCT
CTGAGAGCTTGGTCAGCATCGAGTTTAATATGGATCATTATTGTTCCTATTGATTAAAAA
ATAGTTTAGGCGTATAGTTTGGTTATCCGCAGGGGGTTTCCTACTGGAAAGGTTACGCTA
GGCAACTACCGTATGATCCTGTTCGAATCAGGCAAACCTGCGGATTATTCTAAATTGCCC
CATAAGACTTCATAGCCTTTCAAACTTTCCCATTGACGAGCATTGCTAATTTTTGTGCCA
GTTGTCACCATATTCAGTGCAATCCGTTCCTTTTTCTTCGTAACACTGTTTTTCACCTGT
ACTTTATAGTCCATTGAAATGATTATTTTGGCTCCATCTTCGTCATACACAAATAACAGT
GCATTAAGTTTTTGAGAACTATCTAATAAAATCGCTTTCGGACTACGCAATTTTTCAGGC
AACTGTTGCCAAAACTCAAGCGGTAGGTTTATCCCTTTACCTTGCTTCACATCACGCAAG
GCGTGCAGAATATCGTCATCACGCACTGCAATCACGGCGGTCTGTGGAGCAAGCTCCATC
GTTTCTAGTTTTTTCACTACATCACGGGGAATAACGCCAACATATTTCATCTGCCCACGA
GCCATTTTATCTGCGACAACCGTATCCACCATCTCTTTCATTGAACGGTTTAATAAGGCT
AACGCTGGGGCATAATTCAAGACATTACTCACCGCAGAACTGGCAAACTGCGGTGGAGCC
TCAACCATTTTCTGCATTAAAATTTCATCTACCTTATGCACAGGCACAAGGCGTTTTGGG
TGTTCAAAACTTGGATCGACACCTTTCGGCACTCGCACAATTCTCGGACTGCCTGAACGC
TGTCCGATAACCTTTTCTTCCCACTCAATTTCAGGGGCTTGTTGCACGGTTTTATTTTGA
TATTTGAGATCGACATCATCTAAAGCTCGCACAGTACAATGGCAACCGTATGCACGGGTT
GGATAATGATAGTCCCACCACGGATCATCTGCTCGTAATACTAAGCCGTCCCACGCAACG
TGTTGCGGTCTTGGGTGAGCTGAGTCATTATGCTCATATTCCCAATAAGGCATTACATCA
GCAAGTTCACGCTGTTGCATATAACGCCCGTGGTTATAGCTGGCGTAAAGATTGGTGTCG
TAAATAATACGGCTACGCCAATTTCGCCCACCGTTATATTCCCAGCTATGTTTGTCGGCA
ATGGCATCGAATACCTTACGAAACTCTTCTAATGTGCCACCACGATCAATCACATCATCT
ATCGCACGGCGAAAATCGCCGATGATTTCTTGTGTATGAGCTCCAGCAACCACAAAAGCA
TAGTCGTGGGCTTCGCCGTAAATATCAAGGTAGGTTGCAGTTGGGATATTTACTTTCTTA
CGGAAGTATTCAATTTGCTCACTAAATGGCAAGGGTTGTGCAACAATGCTCATCGCTTGG
CTTCCTGTTTCACTTCATAGCGACCACGCAATGTCGCCGTGGTTAGCCCTTCGGCAAACA
GTTGTGCATATTCACTAAAATCTAACTGGGGCAAAATATCATCTAAAATTTGTTGAGCTT
CTTCTAGGCTCTCGGCGGTATCAAGTCTTGCTCTAACTTGAGCAATATTAGCGTTTAATG
AATGCTGAGAAAGTTCACCCATTTGGCTGACAATCCGATCCATTTCTGTTTCGTGATGGT
GATGTTCTGCAAAATTTACCGTCGAATTCACCGCTTGTAGCTCAATATCACCATCTTCAA
AGCCATATTCACGCATAAAGTATTGCTTCGTAAACCGCACACCCATTCGGTGTAGCTTCT
CATCACGCTCAACTTGCTCGGTATTTATGCTTTCTTGCTCAAAAAACTCAAATGTAGGCA
ACTGCTCGACATTGAAGTTATAGTGACAAATCCATTGCAACAAGGTGTTGAAAGTGGCTT
CAAGCATTGCCTTGTCATCGTTACGAATATCTTCAATCACTTCAAGCCCTGCGGTAGCCG
ATGCACGATTACTTTCTTGCTCTGTCGTTTGGTTTTGCCCCAATAACGCAATATTGATTT
CACCTTTACAGAACGCTAAGAACTTCTCGTAACTGTCGCTAGAAGCCCCTTTACCTGCGG
ACTCCACAATGTCCACACTGGCATCATCAGGGATAACTGCAATGGCTGTTCCTATCATTG
CTTCTAGGCTATCAGCCAAACGATCTTTTTCAGGCTCTGATGTCGTGCGAGGGTGTTTAC
CTATAAGCCACGGCGAGCCGTATTTTTCGGTAAACTCTAACCAATATTTAAAACCGCCTT
TCTTAAAGGTTGCCGCCCAAAAGCAAAGTGAAAGATCGCCTAAACCATAAGGGTTGTCTT
GGGTCGCCTCTTGCGTAGTTAAAAGGAATTTATGCTCAGGCAGTAACTCCCCATCAATCC
AATGCTCCTTGGTACGAAAGCGAAGCTGATTGTCTTCATCAAACACAAACCATTCGGGCT
TTTTACCGATAATTTCAGCTGGCACAATCAAACCATCACGCTCCGCCCAAATCACTTCAG
AAACTTGATAACCAAACAGCGAAGCGTTTAGCATTTCGGTGATGATGTTATTTAATGGCA
AGCGGTTAAATACTTGATAAAGTTGCTCATCAACTTTTTCATTATTCGTGGTCGTAATTC
GCCACTCTAAGCCTTTAATTGCCGCCTTTCTGCGACGGACACCTGAACGAACTTGCCCAT
CTGATAGTAATTCACGATAAACAGCAATGTCTTTCCCCATTTTTTTGAGAATAGGATCAG
GGTTCGGCAGATGATACCCCGTTGCCCAATGGTCAAAACTTTTCGCACGGGTAGCGATTT
CATTTACAAGATTTTTATTTTTCAGTGCCATAAGCTGAACTCGCTAAAATTAAAGAGAAA
AAAATACCCCAACCCCAGCCATCCATATTGTGAATAAATAGGTAAAAGGTCGCACATATC
GTTAAGCAAAGTGGTACGTATTTCATTATTCATATCCTTCTGTTAGTTGTCGGCTCCGCC
GTGGTCGGCGTGCTACAGGTTCTACTGGCATTTGTACCAACTGACGACTTGCATAATGAG
CAAGTAGTAATGATATTGCCGTATCACCGTGGCGTTTAGTTTTACCATCTGTACTTTTCG
TTCGTTTGTCAGGTATGCGTGGCACACCTTTAACGACTTGGAATGAGCGTAAATCTGCAA
GAATATCTGCATCTTTGGGAATATTATCTAACTCACCATCTTCTAATGCTGCTTTAAATG
GGGCTGTATGTTCCCGATACCATTTCTCGGATAATTGCACACAATCAATCAGCGAGCTGT
ACTCATCACGAGCAGACTCTGCTAAATATCCGCCATTACCTCTGGCATCGAAAGCCGCAC
CTGCAAAGCGTGGCAGATGTTTGAGAATAAACAGTACAATTTGCTCTTGTTGCTTGTAGG
GCATATTGCCCAGCTCCACAATAAAACGAACGCTTTTGGTTAGATTTTGTTGTTGAGCTA
ATACCACAAAAGAAGTCATATCGCCGCTACGTGCAAAGTCTTCGCCTAAAAAATGCAGTT
GTGAATCGTCTAGGGCAGATAAAATTGGCAAAAGCGTTTGTACACACCAATCTTGTATTT
CCGCATAACGAGTTGGCTCAGGAATAAGACTAAAACCGTCTTTCGCCGTCATTCGAATAA
CTGGTGTAGCTTCGCTCATTTGTCGTTCAATCAATGCACGAGAAAGCCATAAACCCGATC
CGTTTTTAGGCACGCAGAAATACTCTTCAAGGGCATCTTCTTCGCTTGCGGTATCATTGA
GTAAATTATCAATCCACTCTTTTTCCTTTTCAGGCGACCACGTTTGTTTGGTTACTTGGC
AAATACGCTGATACAGACCATCACGGCACGCCTCTTCAATCGTAATCGTATGCACAGAAT
AACGTTTACGACCTGCTCGGCTATCAATAATTAACTCATTAAATAGATTGTCAGCACCAT
TATGGGTTGAAATAACTCGTACTTTTGCCCCCCACATAGTCAGTGCAAGTGCAGCTTTCA
AAACTTCCGCAAGGTATTCATGGAAAGCAGCTTCATCAATCACCACCACGCCTTGCATAC
CACGCAAGTTCTTCGGATTTGAAGAGAGTGCTTTCACTTTAAAGTCTGATGAAAAATAAA
TGACATAAGTCAAAATATCCTTGTCTTCATCTTCAAAGACTTCTTCTTGGATCTCACTTG
CAGCGTAGTTAAAGGCTTTAGCCCACATCGCAACGGCATCAATGTATTCACGAGCCATTT
CTTTATTGCTTCCGATGTAAAAAACATCAGAACCACCATCAGATTTTCGGGTACTCGCAA
TCAAGGCATTATCAGCCGCTTCCGCCCACGTTAAACCGCAACGACGTGTTTTTTCGGCAA
TTTTTAACTGGCTGTCATCAGCAATCCAACGCTTTTGATAATTTAAAAGCAATTCATTTG
GATTAAACGCATGAATACAATCCAAGAAGTCTTGGCATTCTTGTGATAATTCATTTAAAG
GGCGTTCATTCATTAAAGCCATTATGCAATTCCTAAAATCCGTTCTTTAATCGTTCTAAC
GGTGTCTGCAGATAATCCTGCTTGCGTCACCACTTTTTCAGCGGTTTCCGCCGCTTGTTG
GGCAATCTCTTTACGAATCGCCTGCTCACGCTTATAACTCAAACTTTCAGCCTGTTCTAA
ACGCTGAATAGCAGACGACAGCAATGCAAGCTGTTTAGGCTCAATACCGCCTTCTTGTTC
GCCTAATTTCAATGAGGTTTCAAAAGCGATTTGTTTCACCATTTCCATTAAGGCTTTGCC
AATATCCGTTTGTGGCATTTCACCAAACTGTTTTGTCCACACTTCGGCGACTTCTCGGGC
TTGGCGAATTTTTGCCCCTAACTGCTCCATACGATTGGCATAGCGATTTAGCCCTGTTTT
ACTTAAACAATAGCTTTCATCAAGCCCACAATCACGGATCAGATCGTTAATTTCTTCTAG
AATTTGCGTTTGTGAATATTGCTTATCACGCAACATCATTGCCAGTTGGGTTTTGATGTT
CGGCGGTAATAAATCCACTTTACTTGCACGTCCACGGGTCGTTTTCTCATTCATTTAAAC
GCTCCTTAAATATCCTTTAAAAACCGTTTAAACCTTAGGTCTTGGGCGTTTTACCCCTTC
AACCGTCACTCGACCTTGAGCCACATCTAACCCACGTTGCGTAATGCTGGCAACCATATA
GCCATCTTTTAAACGCTCAAGCTGAATAAGCCCTTGCTCTTCTAACCATACAAGGTGATT
ACGCACAAGATCACGGCTAATATCGTGACCATATAAATCAAGGCAATCACTTAAAATAGA
CTCATTGGCATCATAGCCAGCTTCGGCAAGAGAACGTAAAATCACTAAACGTTGATCTTT
GGTTAAAATTGTCTGCATACATCATTCCTTTAATACTTTTGCTTCAAGTAATAAGCCGAC
TTGGTGATTTATTGAAGTCATTTTTGCATTAGCCGTTTGCGTTTCCCCTCGCACTTCCGT
CATTAAAATTTCAAGTCTTGCGACATCTTGAGCGGTGGGTAAGTTATCCACTTTTGTTTC
AAGCTGAGTTAAACGTCGGTCATAGTGTTCAACATTTTCAGCAAGGGTATTCACATCGGA
TTTTTTGGCATACTTACTATCCATTTTTAGCCAAAATCCAGCCCCAACTAAACCAATAAC
AGTAGAAATCAAGGCGAAATGTTGGCGTAAGAAATCCAGAATCTCTGTCATTTAGACTGC
TCCTTACAGACTTCTTCATAGGTCAGATTGTGTGCTAGTACTTGGCGTTTCGTTTCCGTC
GTATCCTGACGGCTTGGGTAAATCAGCCCGAATGCCGTGCAACCTGTCGTCGTCACGGAA
GTAGTTGTGTGCGTGCAACTGCTCATCAACGGTATCAGGGCTAACACGCTGAACATTTTC
ACGATGCGTTTGTTGAATTTTTGCATTTTGTACCTCTGCATTTTTTTGCTGGATTTCGAC
CGCTTGTTGTTGGTTTTCTGCTTGTAGCTTCCGATTACGCTCTGCTAAGCGTTCAGCTTT
GAGCCAAAGCCAAAACAAAACACAAGCGGCAAGAAATAACACCACGGTCACAATTTTTAC
TGTCATCATTCAAATTCTCCTTGTCGCTTGCTACTCAAGGCATTAGCAAAGCCTTTCGTT
GCCACTTGACCACCACAGAACACCGCAAAGGTCATAAATAATTCAGGCACATAACTGCGA
TCTAAATAGACGCAATAAGCCAAAATCGCTGACATCAACAGAGCCCCGAAAAACTGAATA
AATCCCGTGGTCGAAAGGCGACCGTCTGAATTAGTAAAGAGTTCTGCAAATTTAGCCATT
ACCAATACCACCCACGTTCTAATAAAATCACTTCAGCGGTAGTGTAACGACCGCCATTTT
TTGCACGACTGCGTTTAGCGTTGTTGCTGAGTTTTTTCATTATTCATCTCCCACATCATC
AGCGATATAACGCAGATTGCCTGCCATACGGCGAATCCAGCCTTTGCCAAAATGTTGGAA
GCCACTGAGCTTGGTATAGAACTCAAGGCGTTCTGCATTGAAAAGGGTAACGACTTCCAC
GGTGGAACGCTTACGAATTGCCGCAAGGGTAATCTCGCCAATAATGCCATCATCAACGAC
ACCCACAGCACGTTGTAGCATACGGCTGGCATTACCCGAACCGTGATTGACACAGGCATC
AAAAAACTGAAAGGCAAGCTCAGGGGGAAATTCATTGCAACGATAGCGTTGCCAAAAGGC
TTTTAAATAGATTTGTTTGGCATCATCACGAGTCATTGTGAACATTGACCCTGTATAGCC
ATTTGCACGAGCAGTGTGAATGGTGATACCGAATTTGGTTTCACCGCCTGCATCTCGTGG
GTCATTTACATAGCCACCTTCGTGTTGAATAACACGCTCAAAGGCTTTGTTAAAATCAGA
AAGGGTTGCGGTTTGGGACATAAAAAACTCCGTTGTAAAGGTTTAAATTCACAACGGAGT
TTATAAAAAAGAGGGTTAAATGGATTTTAAACTGGTTTAAGAAACTTTTGTATGAATAAC
CGTTATTTTAATAACCATCAGACCAACGGCTACTGCGATGTCTGACAACCGCACATTCCA
TTTCTATTCTCTTATATTGAATTTTAGCGAGGCAATGATGACAAGAGAGCATTTCAAAAT
AACCTTCTATAGGGCTTGGTTGAAGGATCGATTTCTTACCCTGATTGAAGCAATTTGCAC
AAAGATAATGAAACACAATCTCCCCGTTCGCATTGGTAAAGCTCTGATTGGAGCGATAAA
CGAATGCCCCCGTGGAAAATTGAAATGGCGAATACTGGTCTTTCTCTACTTTAAATTTGC
GAAGTTGGCTGATCTCTGCTTCCAAATCAGCTTTAGAGCTTTGCAACGTCAGCAAGTCGC
TTTGCAAAGAGAGAACCAAACCTTGTAATTGAATAGCAATTTGGGTGACTTCCAGTGTTT
TGGCACTGGTTTCACCTATTGCTTTTAAATGTTCGATATCGTCTTTTAATTTACCAACAG
TTTCTAATGCATTTTTGATTGTTTTAGCGGACTCATAAACATCTTTAATCATTTCTTCTT
CCCACCACACAAACTTTCGCAAGGTATGCCGTCTCTCCCTGCTCTATCTACTAAATACAC
ACTTTTCACCTGTTTTATTAGTAAATGGACTTGTTTGGAGCAACTTAGCGGTTTCAGTTC
CCTGACAACCAAATTTTTTCCACGCATTTACACAGAGTTTTTTGTCATCATTTGCCTTCA
TCAAACCATTGAAGTAGCTTTCGTTGTATTTGCTATTTTTATCTGACGGATCTTCGCCTA
GCACGTTTGCTACTTTCCCAGCAGTATCAAGCCGCATATTTAATTCTGGGCAGTTTCCTG
AAGCCTGTAAGGCATAACCAAAATTTTCTGCTAATTTGTGGTTTGCTTTCTCATCGGCAA
ATGCAAATGAAGCAACAAAAGCCGTAGTTAAAACAAGTAATTTTTTCATTTTATGATCCT
TCTGTTGTGTTAATAAAATCATCTACGCTGCTTGACGAGCCGCAAGTAAAATTACCCCAA
AATTTTTGCCTTTTGTTCTGCAAGTTCGGCATCAGTTAAAATTCCTGCTTCTTTTAATTT
TTGCAAACGTTCTAACTGAGCTATTTTATCTTCCATTGACAAACCTTGAACGGCTTGAGT
TGGCTGAGCGGCTGGAGCTGATTTCCCTTTATTTTCGATTCTTGCACGCACTGTTTCAGC
AAAAATACGCACAAGATCTTTTGTTGCATCTTTCAACTCAGATTTATTGCCTGAAGCAAA
AATTGTGATTTTGCCAAACATTAATCCTGTTTCATATTGAATTGATGTGATTTTATCGTA
AGGGAAATCTTCCACCTTCAAACCAAATAGCAATCCTTTATCCACAAAAATCAAGCGTTT
GTTAGTGGCAAATAATGCACCGATTTTAGAATTGTAAGTTCCTGTAATCATTCCTTCGAC
CACTTCATCTTCCCATAAAATGTTAGGAAGCTCTTTGATTTCTTTTCTTCCGAAAAGGCT
TTCAATACCATTAACGTGAGATAGTTGGGCTTTAACTTGTTCTAATGTTGGCATAATTCG
ATTTCCTTATAGTTGGTTAAAAAATTCTACGCTACTTTACGATTCGTAAGTGCCGCCGTC
GCCGCCAAAGCACTTGCGGCTTCTTCGATGGCGGCTTTCCCCTGCTCGTTACTTTCTCGG
TAGTCTTCAAGTAGGGTTTGTTCTTTTTGGGTGAGGGTGCTTTCAGGTGTGCCGCCGATA
AACATTTCGCCTTGTCCTGTTAAGAGCCAGTTTAAATTTATACCCAAATGAATAGAAAAT
TTGATTAAAATTTCAACATTTGGTTCTCTAACCCCTCTTAAATAATTCTGCAATGTACTG
TAAGAGATCCCTGTAATCTCTGAAACCTCTACTATTTTCAATAACTTAGCATCAAAACTA
GCTCTTAATCTGTCTTTTAGTTTCATTTGAATATATTCCTTGATTAAATGTTCCCAAATG
AATATAATTTACCACATCAACAACAAACGAACCATAAACAAACAGAAAGAGGAGCTATTT
ATGTTTAGTCGGTTATTGATTTATTTTTTGCGTAAACCGCAGGTGGCTAAAGTGATTAGC
GAAATTACTTCACCCCAGTTAGAAATTGTTTTAACTGAGAAACAGCAGCGAGTTCGCTCT
GCCCTTGAGTGGAGTATGAATTTATCACCTGATAAAGCGAATGACGAATAACGACTTTTT
GTTGTTCTGTCAGTGCGGTGCTAAAAAGCTCAATCAATAAGGCTTCGTGCATTGCAACTT
TAGCTTTGATTTCAGCCAATTCATTTTTTAATTCGGCAAGTTGGTTTTCCATATATATTC
CTGAATAAAAACAATTTGCCATATTTTACCACAACCACACAAGGAGAAGAAATGAACAAT
AAAGATTTTCACCCCTTGCCTTATCCGCAAACGCCTGAAACGGCTCGTGCTTATTTTAAT
TTGCACGGCATTAACCGTAGCGAATGGGCAAGACATTTTGGAATAGACCAGCAGGCGATT
TCCGACCATTTGCGAGGGCGACTTAAAGGCTCTTGGGGAAAATCGCACGAGGTGGCGGTA
TTGTTAGGGTTGAAGCCTAACCCAGAACAACAAGCGGCGACTTAATCACGCATTTGCTCT
TTAACAATTTGATTGCATAAATTCCACGGTCTTCTTGATTTTTAACCTTAACAAGAGAAT
AGGAGAACCTATGAAAAAATTACTTGAAAAAGCGTGTATTTGGTTTTTAACACGCAATCG
TGAATACACGGTTTATAAAAATCGTAACCCTAATGAATGTGTACCAGCTTTTATGCGAGG
TGCTTAAATGGAGAACAAACCTAATACGACTGAGCGAGCCTTAGCGATTTTAAAATGCCT
GAAAGGTAGATCGCTGACAGGCTTAACCAATAAAGAACTGAGTGAAGCAATTTGCCAAAG
TGCTGTTAATACAAGCCGTGCAGTAGCTATTTTAGTGAAAGCAGGTTTTGTCACTCAGTT
AGAAACAGGGCGATATGCGTTAAGCGTGCAGATGTTGCAAATTGCCACTGCTCACGCCAG
AGAGATTCAATCCGCCAGCGACCGTATTGCTCAATTAGAGCAACGAGTACAAGCGGGCAG
TTTTAACTAAATTTTTGCAAAGGATAGAAGATGGATGAATTAACAAAAAATCAAAATGCA
GTGGCGTTATCAGCACAGGCATTAACACAGGATATTGCAGAAGCCCACGAAGCAATGGGT
ATGATTAAAGCCTTTACTTTTGTAGGAAAACTGGCGACGGTCGCCACTTTGAAAAAATTG
GCAGAAGTCAAAGAAGCTAGAAATTACAAGGGGTTGCAGTATGTGAACGCTGACGGGGAA
CTGGCGACGGTCGCCAGTTGGGAAGAATTTTGTACCGCTTGTGGAACCAGTCGCAGAAAG
GTTGATGAAGACTTGCAAAACCTTAATCAATTTGGCGAAGAGTTTATGGAAACCAGCCAA
CGCCTTGGTTTAGGTTACCGTGAAATGCGTAAACTTCGCCAGTTACCCGAAGAAGCCCGA
GCAGAAATTATTGATGCGGATTATTCGGAAGCAACGGATAAGGAAGAGTTGATTGAGAAA
ATCGAAGACTTAACCGCCAAACACGCTAAAGAAAAAGCGGAGCTAGAGGCGAAGCTAAAA
CGTAAATCAGACGATTATGAAGCTCAGGCAAAAGTACTTGCCAATAAGAATGCCCAGATT
GACCGCTTAGACACCGAGCTTGCCAAGAAAACCAAAGCGATTGAAACTCAAACCCCTGAC
CAACGTGGTGGGCTGTTGCGAGAAGAAACGACACAAATTAGCTATAAAGCCGAAGCCATT
TTGCGTGGGCAGGTGTGGCAAGCCTTTGAAGCCTTGGCAAAACATAGCGAAGAAACAGGT
ATTGACCATCGCCAATTTATGAGCGGTGTGCTGGCGGAATATCAGTTGATTTTGAGTGAG
CTTCAGCAACATTTCCAGCTCGATGATAGCCCAAGCGGTTCAGATTTGCCTGAATGGGCA
AGAGATGATACGGAGTAAGGACAATGCAATGGCAATACTACCGAGCGTTCTCGCCCAATA
TGCCGAGCGTGTGGAGAAAGCAGGCTTTGGCGAGAAGGAGAAAATTATTGAAGAAGGTTG
CAACAAAACAGGGCTAAGCCGAGCGACTTTCTTGCGTCAAATTAAGCCTTACCGCCCTGC
GAGCGGTCGCAAAGTGCGGTCGGATAAGGGGAAGCACCAAATGGATAAAGCAGAACTTGA
AGTGATTAGTGCGACTTGGTTACAGCTACGGCGTAAAAATGGCAAAACAATGGCAACGCT
GGAACGAGTGTTAGATATTTTACGAGCTAACCATAAAGTAAAAGCGGAGTTCTTGGATTG
TCAAACAGGGGAAATTCGCCCTTATTCCGCCACCAGTGTGGAGCGTGCGTTACGCAACGC
CAATATGCACCCCGACCAGTTATTACGCCCGACACCTGTGGTGCAGTTGCAAAGCCGTCA
TCCGAACCACGTTTGGCAAATCGACCCGTCTTTATGTGTGTTGTATTACTTAAAGGAAAC
AGGCAAAGGCAATGGGTTGTGCATTATGGAGCAAGAAGAGTTTTACAAAAATAAGCCTGC
CAATGTGGCAAAAGTCGAACCGCAACGGGTGTGGCGATATGTGATTACCGACCACGCAAG
CGGTGTGATTTATGTGGAATATGTCTATGGGGGTGAAACGGCGGAAAACGTGAGCCAGTG
TTTTATCAACGCCATTCAGCCGAAAGCCCATAAATCCGAGCCATTTTATGGTGTGCCGAA
AATCTTAATGTTTGACCGAGGCACGGCGAATACTTCGCAAATGTTTACGCATTTACTCAA
TCAGTTAGACGTGAAGATTGAAGTGCCAAAAGCCCATAACGCCCGAGCTAAAGGGCAAGT
GGAGAAAGGCAATGACATTGTGGAACGGCAATTTGAGAGCGGTTTACGCTTTATGAATGT
GAGCGGACTGGCGGAACTGAACCAACTGGCTCACCGTTGGATGCGCTATTTTAACGGCAA
AGCCATTCATTCACGCCACAAGCGGACACGCTATCAGATGTGGCAGTTTATCCGCCCTGA
ACAGTTAGTGATACCGCCAAGCCGTGAAATTTGCCAAGAGTTGATGATTACGGCACTGGC
TGAACGTGTAGTCAGCGATAAGTTGGAAATCAGCTTTGAAAATCGCCGTTACGATGTGCG
AGATGTTCCCGACATTCGTGTCGGAGAGAAAATCACGGTGGGCAAAAACCCGTATCGCCC
TGAATGTGTGCAGGTGCAGTGTGTGGAGTATGTGCTTGATGAACAAGGCAATGAACAGCA
GAAGCCTTATTGGGTGGTGCTTGAGCCTGTTGAAGTCAATGAATATGGCTTCCGTGTGGA
TGCGGCAATGATTGGCGAAGAATATAAAGCACAACGCAAAACAGTGTTTGAAACCCATAA
AGAGCAAGTTGAACAGCTGGCTTACGGTGTAACCAACGAAGATGATTTGAAACGGGCGAA
AAAGGCAAATAAACCGTTATTTAACGGCGAAATCAACCCTTACAAGCACATTGAAGAGAC
GGATTTGAACTGGTTTATGCCGAAAAAAGGACAAGAACACGAGCTGACAACCAATGCAAG
ACGTGTGGAGCAAAAGCCTGTTTGTCTTGTGGAATGTGCTAAAGCACTAAAAGGTAAGTT
TCCTGAGTGGAGTGGTAAACATTATAAACATTTGGCGAAACACTTCCCTGATGGTGTTGC
TGTGGAGCTGTTAGAGCTGTGGTTACAAGGTGTGGAATTACCTGAGATTTTAAACCCTGA
AACCAAAGTGTTACAGCTTAAAGTGGCTTAATTTTGATGAACGGAGATTGAAGATGTGTT
GAAACTAAAACAGATGTTGATTGATAAAGGTGTGAGCTTTCGGCAATTTGCTCAATCAGT
AAAGATTTCTCCCACTGCCTTTTCATTACTGATTAATCAACATCAAAAACCCAAAAATTG
GGAGAAAGTAGAAGAGAATTTAAGTAAGGCGTTACAATGTGTGGGGATTTTTGAACCGCT
TGCCTCCTTACTTGAAGTGGAAACGACAGGGGAAAGTTTGGCGACCGAGCCTGTCGTTTC
CGTCCCTAAAACAACAGATGAAATTAAGGACGAGATTATGTTACTCGCAAAACAGGCTTT
ATTTCCAGCCACAAAGAAACATTTTGGGCTATTTCGTGATCCGTTTGCAGAAGATATACG
CAGTGCGGACGATGTTTTTACCTCCGCTGATGTGCGTTATGTGCGAGAGGCTCTTTTCCA
AACCGCTAAACACGGTGGTTTTATGGCGGTGGTGGGCGAAAGTGGTGCAGGGAAATCGAC
CCTACGCCGTGATTTAATTGACCGCATTAACCAAGAAAACGCCTCTATTCAGGTGATTGA
ACCCTACATTATTGCGATGGAAGACAATGATGTGAAAGGTAAAACGCTGAAAGCATCTCA
TATTGCAGAAAGCATTATTACCACCCTTGCACCGCTTGAAAACGTGAAACGTTCGCCTGA
GGCACTCTTTCGCCAGTTGCATCGGGTGTTAAAAGAAAGTAGTCGGAGCGGTTACAGTCA
CGTTCTGATTATTGAAGAAGCCCACAGTTTACCTGTACCCACGTTGAAACATTTAAAACG
CTTTTTTGAGTTGGAAGATGGTTTCAAAAAACTGCTTTCGATTGTGTTGATCGGTCAGCC
TGAACTGAAGCTGAAACTGTCTGAACGTAATACAGAAGTGCGTGAGGTGGTGCAACGTTG
CGAGATTGTTGAGCTTGCACCACTTGATGCGGAATTGGAACGCTTTGTGGAGCATAAATT
AGAACGTGTGGGCAAAAAGATCAGCGATATTTTTGAAGAAGATGCATTCTTAGCAGTTCG
ACAACGCTTAACCAGTACCAACCGCAACAAAACCACAACCAGTTTGCTCTATCCGTTGGC
GGTAGGGAATTTGCTGACAGCAGCGATGAATTTGGCGGAGAGTTTGGGTATTCCAAAAGT
AAACGGACAGGTGGTGATGAATGTGTAATGAGATCGATTTAAGTCAATGGGAATTGAAAT
CCTATAAAGCAGGAACAACGGGATTTGTCCGAATTACTTGTAAAGTAATTGAAGAATTAA
AAAATCAATCTACTGAAGAAAGTTTGGAAGGACTAAATCATATATTTGGATATGGTGTCG
CATTAGCTCAAATTGGTGAGAAGAATGATGAAATGCTTGTTCGTGTTGAATTTAACGACG
ATACAGGTTCTATTTCAATGATATTGACAGATAAGAGAGAACAGAACAATGGCTAAACGA
GTAACAAGAGTAAAAAGTGATGTGCAAGAAATTGCATTACAAACCGCTGATGATGTGGCA
TTGGCGATTAAACGTATCGGTGATTTAGAACGTGAGCAGGTGCGACTTTCCACCCTGCAA
GCAGACGAGAAAGCCGCCGTTGATGAGAAATATACGGCACAAATTCACGCTTTAAAAGAG
CAGGTGAAACCGTTGCAACAGGCGGTGCAGGCTTATTGTGAAAGTCGCCGTGATGAATTA
ACTAACGGCGGTAAGCAGAAGACGGCTTACTTTACCACAGGCGAGGTGCAGTGGCGTGCG
AAACCGCCTGCGGTGGTGGCAAAAGGTATTGATAACATTTTGGAAAGTCTCAAAAATCTT
GGGCTGTTCCGTTTTATTCGCACCAAAGAAGAACTCAACAAAGAGGCGATGCTTGCTGAA
CCTGATGTAGCACGTTCGATTTCGGGCGTAACCATTCGGGAAGGTGTGGAAGAGTTTGTC
ATTAAGCCGAATGATGAGGAAATACGCAAATGACCCCAGCAAGACAGCAAGAGTTACGTT
CGCTCTATCAGGAAAAAGCGGAAGCGGCTGCCAAAATTGAGCAGCTTGGCAATTATGCTC
AAGCGGCGGATTTATGGAATTTAGCAGGCAAATACGCTTTAACAGATAAGCAGAAAGAAT
GGTGTCACAACCGTGCGGATTATTGTAAGAATTGGCAAGGTAAACGGGAGAGAAGAAGAT
GATGGAAATCGCTGATTTACTTAAACTGCAAATTCACGAGGCGATTGTTCAGCTACAACA
AGCAGAAAAAGCCTTACATAAACAGGAAATGACCCACGCTTCTATTTATGTTGAGAATGC
GAAGGGAATTTTGGTGAAGTTAGGGGGTAAAATTCGATGAGTAAATTTATTACCCTGACA
GTAGAAAGCACGGATGGTGATGTAATTTGCACGGATAAGCTGACGCTGAATGTGAATGAA
ATCAAAGGATTTTCACCAATCTATAATGAACTGCAAACCACCAGCAATGGAGATGGCTCA
ATAGTGTGGATTTCACGCAGTTTACAGATGGATTTGTTGCGTTCTTTGGGGTCATTCCAC
GCTTCAACTTGCCCACGTGCGTGGCTGGAAGTTCAGGAAACCCCTGAGCAAATTCTTGCC
TTAATCAATAACTAAATCAAACCGCCTAATGTGAAAACTTAGGCGGTTTTTTCATATAGG
GAGAACCGAAAATGAAAGTGAAATGTAGTGCCTGTGGTGCGATACATTCATTGGATGCGT
TGGTTGCTAATGAAGCGGCAAGCCAAGCCTTAAATGCGGCATTGCTTATCAATGGTGAGT
TGGGGCGAGCGTTGATTGGCTATTTGGGGCTGTTTCGCCCTACTGAATCATCACTGACTT
TTAAGCGAGTAACAACGCTACTTAACGAACTTACGCCAATGATTACAGCACAAACTATTA
AACGTGATAGGGATACTTTTCCTGCACCGCCTGAAGCGTGGATTTATGCAATAAATCAAA
TGTTGGCAAATCGCCAAACCTTGAAATTACCTCTGAAGTCACACGGTTATTTGTTGGAGA
TTATTGCTAGCTATAAACCTGTGAGTACGGCGGTAGTTGTTAGTGACTATGGTAAATCTC
ATACTCATTCAACATCAAGCAAGATGAATGCAGTGAAGGGAGCGTTGGAATGGGCAACGA
ATGGATAAAGCCGATTTTAGGCAAGGGTTTTGCTATTTTGCTGACCTTACGACTGAAAAA
TTCCCCAGCGGAAGATATGGTTAAGCCTACACTAGAAACGTGGTTTCAGGTGATTACTTT
TAAACGTATTTGGGAACAATCTTTAGATCAATGGAGATTTGAAGAGGCATTTATGTATTT
GGCTCAAACTTGTGAATGGTTTCCTGCCCCCAAACATTTGTTAGAAGCGATGCCGCCCAG
AAGGATGAAAGCATTGCCTGAACCACAAATCAGCGATGAACAAATGGCAAAAAATTCAGC
AAGATTGAGTGAACTACTCAAGCAATTAAGAAGGGGACGTTATGCGAAATAAGCTGTTGC
AGTTAGTGCATATTGGTAAAAATCAGTTGGGAATGGACGATGAAACTTATCGAAGCCTAC
TTTCTCAACAATTCTACCAAAATTCAGCAAAAAATATAAGCTATTCAGAGCTTGTAAAAC
TTGTGAAAATACTGCAAGAAAAAGGGGCTAAGATTCGGTTGCCTAAAGCTAAAAAACTGT
CGCCTATTCAGCGGAAGTTGTGGGCGGTGTGGAAACAAATGGCAAAGGAGAATGTTGTAA
CTGAAGGAAGTTCTCGGGCGTTGGATAGCTTTGCACAACGCTATTTTCCAACAGTTAAAC
ATTGGAAAGAACTTTCTGATACCGATACAGCTTCTTTATTAGAAACCTTAAAGCAATGGA
AAAAACGAGTAGGTAATTAGTATGAGTATCGCCAAATTTGACAATGAAGACTTTCACACA
AAAGCCCCTGACCTGTTGGCAGATTTGGCGAAACATACGGTATCTACTGCGAAAGAGTTA
GCTGGTATTGATGAGCAAACTGCTGAGAATATTGGTATGGTGGTTGCAATGAAAATTGGG
CAGTCTTGGGGCGGTTTGAATGTTTATATGCCAAAAGCGTTGGAATTGTTCGCTTGTGAA
CGAGAAAAACAAATCTATAATGAATTTACTGGTAATAATCATTCTTTTCTCGCCAAGAAA
TATGGGCTTTCTCTTCAATGGATCTATAAGATTGTGAAGCGAGTCCAAAAAGAAGAAGTT
GCTAAACGCCAGTTAGATATGTTCAAAGAGTGATTTCCCTTCCCCTTAGAATGAAAAACT
CAGTCAAAATCGGCTGAGTTTTTTATTTCTCTATGTGTAATGTCTTTTCATTTTTTATTT
CACATTATTCCGTTTAATTCAATTTTCTCCCTAATTTATCTTACTTATTTAATGATGGTT
ATGTTGGATTGGTTTAATATGGAAAAAGGTGCACTATTTCTAAAAAATGTTCGTTTAAAA
AATTGGAACGCTACCCCTGAAAAATATCAAAATGAACTTCAGGTGTTTTTACCAATAATT
GCTGATGGTCTTACAAATATCTTAAATAGCCACCCTGTTTATACATTAGATGAACGCAAA
ACAAAAGAATCCCTTGTAAAAAATTTGGAAAACATATTATTGTTGAAAAAGGACATATTC
GTTTAGAAACAAATATTTTTTGATAAAGATCCCTCTTATTTTAAATAAGAGGGATTCTGC
ATTCTATTCCTTTAAAAAACCTTCCAACAATTCATTTAAAAATAATTTGCCGTGCTGTGT
AATCTGCCAATATGTATTGTTTTCTGTGATAAAATTTTTGCTCAATGCCCAATCCATTGT
AGCTTGAACCTTTTTCCGATCTAGCCCCGTATATGCCTCAAATTCTGTTTTTGGGGTTGC
TTCAAGTAAGCGAAAACGGTTCATAAAAAATTCAAAAGGGCGATCATCATTTTCAATCAT
CTCTTGATGATAACGATATTCCCCTCGCATATAGCCTTTCGGGTGTTTAGTTTTGCTAAA
GCGGTAAATTTCCCCTGTTGGATAACTTATTTTCCCGTGAGCCCCACAGCCAATCGCTAA
GTAATCACCAAATCGCCAATAATTCAAATTATGCTGACATTGATACCCCTTTTTCGCATA
CGCAGAAGTTTCATACTGTTCATAACCTGCGTCAGTTAAAAGCTGATGCCCTTGTTCAAA
AATATCCCAAAGCTCATCATCGTCAGGTAATGTGGGCTGTCGATAGTAAAACATCGTATT
CGGCTCAATCGTCAATTGATACCACGAAAGATGTGGTGGATTTAACGCAATACCTTGCCG
TAAATCATCAAGAGCCTGAGCAACAGTTTGATTTGGCAATCCGTGCATTAAATCTATGTT
GAAACTTCTCAGGCCTACTCTTGCTGAATTTTGAGCAAATCTAACCGCTTGTTTTGCTTC
ATTGCTATCGTGAATACGCCCTAATTTCAATAATTTCTCTGGTTCAAAACTTTGAATACC
CATTGAAATACGGTTCACGCCACCTTGTACATACCCGATAAAACGTTCTGCCTCAGCAGT
CCCCGGATTAGCCTCTAGGGTAATTTCGCATTCGTGAGAAAAATCTATCCGCTTGCGAAT
TTCTGCAAGTAAATAATGAATGCCTTCAGCAGAAAAAAGACTAGGCGTACCGCCACCAAT
AAAAATTGAGTGGATCTTGCGATCAGCGATTGCCGTTTTATAGCTTATAAGGTCTTGCTC
AAGATCATTGAGCAAATGCTGAATATATTCTTGCTCAGGAATAATGCCCTTTTGTGCGTG
GGAATTGAAATCACAATAGGGGCATTTTTGTACACACCAAGGGATATGAATATATAGGCT
TAAGGGGGGCTGCATTAAATTCACCATATCTTCCAGTACATAAAATCCAAATAAAAATTC
TTACATATAGTACTAGTATAACACCTAAGATATCACAAAGCTTTCCTTATCAATATAAAA
TCAGTCTCCTTAAAAAATTAGGATGATTGTTCACATATACGATTATGCCTACCTATTTTT
AAAATAACCTATTAATTTGATTTACTCTCCAGATAATCTCAAACACCCAACTCTTTAAAC
AACCGTCTGCACGCTGTACCATCTTCTTTGAATAAGTGGCAACGATTTGGGTTGATACCA
ATTGACATTTCATCGCCTTCTTCAACTAATACAATGTCGTTTTGGCGATAAACAAGGCTT
TGTTTGATTGGTGGCATTTCAAGGTAAATTTGGGTTTCGTTTCCAAGTTGTTCTACCACT
TTTACTGTCCCTTTAATGCACACTTCACTTTGATCACAAGGCAGTAAATGCTCTGGGCGG
ATACCTAAAGAGAGATTGTCGCCCACATTCACGCCTGTGCTATCTACTGGGATCCAGAAA
TTAAGGTGGGTTGAGTCAGGTAATTCAATTTTTACGCCACCTTCTCTTACGTCAATCACT
TTTACAGGCAAGAAGTTCATTTTTGGCGAGCCGATAAAGCCTGCAACAAAGCGATTGGCT
GGGTAGTGATAGAGTTCTAATGGTTTGCCGACTTGAGCAACGTTAGTGGTAATTTGTGTG
TTGTTTCCGAGCGCTTGTAACACCACGATTTTATCTGCCAAAGTCATTGCTTCCACTTGG
TCGTGGGTAACATAAATCATTGTTCTACCTAACTTTTTATGCAGTTTGGAAATTTCCACA
CGCATTTGCACACGAAGTGCGGCATCAAGGTTTGAGAGCGGTTCGTCTAATAAGAACACT
TCAGGTTGAGAAACGAGCGTACGACCAATGGCAACACGCTGACGCTGACCGCCTGAAAGT
TCTTTCGGTTTACGTTGTAGTAAGTGAGCAAGTTGTAGAATTTCTGCAACTTGGTTTACA
CGTTGTTCGATTTCTGCTTTCGCTTTACCAGCCAGTTTTAAGCCGAAGGACATATTTTCA
GCCACATTCAGATGTGGATAAAGTGCGTAAGATTGGAAAACCATTCCGATATTACGTTGA
GCTGGTGGCACATCATTCATTCGGGTATCGCCAATAAAGAGATCGCCCGATGTAATGTCT
TCCAAACCTGCAATCATACGCAATAGGGTAGATTTACCACAGCCAGATGGACCTACAAAT
ACGACAAATTCCCCTTCTTTAATATCAAGGTTAATATTACGTGAGATATGCACATCGCCG
TATGATTTGTTTACACCAATAATTTTTACATCTGCCATTGTCTTATCCTTTGCCTTAGGG
TTACTACTTTTTGATGGGTGCCAAGATTACTTATTTCCTCTTGTCTTGAAATCATACTTT
GTGAAAAAATTTTTCACTACCTTGTAAAAAATTTTTTCGCAGAAAAGCAGATTTTTTGTG
ACTTAGATCACAAATTCATACGCTTTTTTTGTGATCTCTTTCACACTTATTTTAAAAACA
ATCAAAAATGTGATACAGATCACTAAAAGGATAAGGGGGGAGGATAAGGGGGTATGATGA
AGTATGAGAAGAAATCCTCCACTATTCGACTGTCAAAATTTCATTTCACTAAACTGAGGG
AAAAACAATGAAAAAATTAACCAAAGCAGCATTAGCGGTATTAGCAGGATTATGTATCGC
ACAAGGTGTAAATGCAAAATTAGTTGAAGGACAACTCAACATCTGGATCAATGCCGATAA
AGGTTATAACGGCTTAGCAGAAGTGGGTAAAAAATTTGAAGCAGAAACAGGGGTAAAAGT
TGTTGTTGAACACCCAAGCAAATTAGAAGAATTATTCCCACAGGTTGCGGCAACTGGTGA
TGGTCCTGATATTGTGATCTTTGCTCACGACCGTTTTGGTGGCTATGCTCAATCAGGCTT
ATTAGCAGAAGTTCACCCAAGTGCAGAATTCAAAGCAAAATTATCTGATATCGGTTGGGA
AGCTACAAAATATAATGGTAAACAGATCGCTTACCCGATTGCCGTTGAGTCGCTCTCATT
GATTTATAATAAAGATTTAGTACCAAATCCACCAAAAACTTGGGAAGAAGTGGAGAAATT
AGATAAAGATCTCAAAGCGAAAGGCAAAAATGCGATTATGTGGAACTTAGCAGAACCGTA
TTTCACTTGGCCAATCATCTCTTCTCAAGGTGCTTATGCGTTTAAAGTGACCGCAAACGG
CTATGATGCAAAAGACATCGGTGTAAATAATGAAGCTGCACAAAAAGGCTTACAATTTGT
GGTTGATTTAGTGAAGAAAAAAGTCATCAACGCAGACACCGATTATTCTGTGGCTGAAGC
TTCTTTCAATAAAGGCGAAACGGCAATGACTATCAATGGTCCGTGGTCTTGGGCAAACAT
TGAGAAAAGCGGTATTAACTATGGCGTAGCCGTACTACCAACCTTAAACGGTAAAGCAGG
TAAACCGTTCGTTGGCGTATTAAGTGCAGCGGTAAATGCATCTAGCCCGAACCAAGACTT
AGCGAAAGAGTTCTTAGAAAACCACTTATTAACTGATGCTGGTTTAGAAACCGTGAATAA
AGATACGCCGTTAGGTGCAGTAGCACTTAAGAGCTACCAAGCAAAATTAGCGGCAGATCC
GCGTATTGCGGCAACAATGGCAAATGCGGAAAATGGTGAAATTATGCCAAACATTCCACA
AATGAGCCGTTTCTGGTATTCAGAAAAAGCAGCGATTGACAGTGCAATCAACGGTCGCCA
ATCTGTTAAAGCCGCATTAGATGAAGCACAAGCGAAGATTGAAAAAGAGTAATCGCCATA
AAAAAATGGGACACGAAGCGTCGTGTCCCTACAAAAATTAAGATATTGTAGGGACGCCAC
GCTTGGCGTCCAAATTAAACAAGCGGTCACATTCTTCTTATTTTTTGCAATTTCCTCTTC
GCAGTACTAAAACAAGGAAAATAAAATGCTAACTTCAACTCATTCCTCGATTTCGTCTGC
TCAACTTTGGGGCAAAAGGGCTTTTGTCGGATTACTTTACCTACTTGCTTTTTACTTGGT
TTTTACAATTTATCTGCAAGGTGAAATTTTATTTGCATTACTAACCTTAGTCGTAGTGGC
TTCAGGTATTTTTGTGTTTAGCTCAGAACGGGCTTATCGCTGGCGTTATCTGTTCCCAGG
CATATCCGCAATCGGCATATTTGTAGTCTTTCCACTTGTCTGTACTGTTGTTATCGCTTT
TACTAATTACAGCGGTTCAAACCAGCTCGCCTTTGAACGTGTAGTTAATCAATTGCAAAG
CCAACGCTATTTTTCGGGCGAACGTTACGATTTCAAATTACTTGAAACAGCGGATAATCA
ATATCAGCTTGCCCTTGAAAATAAAAATGTGCAAAAAACTTACCTTTCTGCACCGCTTGC
ACTAGCCGATTTAAAAGGGGAAATCAAATTAGAAGAAGTGGCAACATTGCCAGAAAGCAA
AGTTGCACCACTTAAAACCATTACCCAAAATCGCCAACAACTTCAAACGGTGAATGCGAT
TTTACCAAGCGAAGAAATGCTCACGATGAGTTCACTTCGTCAATTTTCTCAACAAAGCCA
CCGCTTTAGCTTTGATGCAGAGAGCCAAATTTTAACCAACCACGAAACCAATGAACGTTA
TAAACCCAATGATGATGTCGGTTTCTTTGAGCAAATTGATGAGCAAGGTAACTTTACAGG
TAAACGTGTTGAACCAGGTTATACGGTAACTATCGGTTGGCAAAACTTCGTGAAAATCTT
AACGGACGAAGGTGTACAAAAACCCTTTATTCAAATCTTTATTTGGACAGTTACCTTTGC
ATTCTTAACTGTCGTATTTACCACATTACTCGGTATGATTTTCGCCTCTCTAGTACAATG
GGAAGCGTTAAAAGGTAAAGCGGTTTATCGTTTACTGTTAATCCTGCCTTATGCTGTACC
AGGTTTTATCTCTATCCTTGTATTTAAAGGTTTATTTAACCAAAGTTTCGGCGAGATCAA
CTTAATTTTAAATAACTTATTCGGCATTCGCCCAGAATGGTTTAACGATCCATTCCTTGC
TAAAGTGATGTTGTTAATTGTGAATACTTGGTTGGGTTATCCTTATATGATGATTGTTTG
TATGGGTTTACTCAAAGCGATCCCAACAGACTTATATGAAGCCTCAGCGATTGATGGTGC
ATCGGTATGGCAAAACTTCACCAAAATCACAATGCCGTTGTTAATTAAGCCGTTAATGCC
ATTGATGATTGCGAGTTTTGCCTTCAACTTCAATAACTTCGTGTTAATCCAATTATTAAC
CCAAGGTCGTCCGTCAATGATCGGAACCAGCACACCAGCAGGACATACCGACTTGTTAGT
GAGCTACACCTACCGTATCGCCTTTGAAGGTAGCGGTACGCAAGACTTCGGTTTAGCGGC
GGCAATCGCAGTAATCATCTTCTTACTCGTCAGCGGATTAGCGTTGTTCCAAATTCGTTT
GACTAAATTACAACAGGATTAAAAACAAGGGACACGAAGCGTCGTGTCCCTACAATCACA
TCCGAAAAAATAAAGTAGGGACGCCACGCTTGGCGTCCAATAAAATAAGTTATTATAAAC
ATAGGAAGTAACACTATGGCTATCGTTCAACCTAAATCAATGAAAGCACGCTTATTTGCA
ACGCATTTCTTTCTTATTGTGTTCTGTGCATTGATTATGTTCCCTTTACTGATGATTTTA
GGGATCTCGCTTCGCCCGGGTAACTTGGCATTAGGGGAAATTATCCCAAGCCAAATTTCT
CTTGAACACTGGAAACTGGCACTCGGTTTTAGCGTCACCAATGCGGACGGCACTGTTACC
CCGCCGCCATTCCCTGTACTACTTTGGTTATGGAACTCGGTGAAAGTCGCAGGTGTCACG
GCAATTATTACCCTAGCACTTTCCACTACGGCAGCTTACGCTTTCGCACGTTTACGCTTT
GCAGGGAAATCAATGCTGTTACAAAGTATGTTGATTTTCCAAATGTTCCCAGCGGTACTT
TCACTTGTGGCGTTATATGCATTATTTGACCGCTTAGGAACCTATGTGCCATTCTTGGGC
TTAAATACCCACGGCGGCGTGATCTTCGCTTATCTTGGCGGTATCGCAATGCATGTTTGG
ACGATCAAAGGCTATTTTGAAACCATTGATAAATCGCTCGAAGAAGCAGCCGCACTTGAC
GGTGCAACCCCGTGGCAGACATTCCGTTTGATTTTATTACCATTATCTGTGCCAATTTTA
GCGGTGGTTTTCATTCTTGCCTTTATCTCTGCAATTATCGAAGTGCCTGTGGCTTCTCTC
TTATTGCGTGATGTGGAAAACTACACCCTTGCGGTCGGAATGCAACAATATCTACACCCA
CAAAACTACCTATGGGGAGATTTCGCAGCTGCGGCAATTTTATCCGCTATTCCAATTACG
TTAGTCTTTATCATCGCACAGCGTTGGTTAGTCGGCGGATTAACGGCAGGTGGGGTGAAA
GGGTAAACATAATGGGACACGAAGCGTCGTGTCCCTACAATCACTTCGTAGATATTTAAG
TAGGGACGCCACGCTTGGCGTCCGTAAATAAATTACCATTCGGGAAACAATAACAATGAA
ACAAAATCACCCATTTTTAAATCGTTACTTCGTGGATGAACACGGTCGCCGTGTTTATGC
CCAACCGTCCGTTTATGGCAAAGTGGCAAAATTGCTCGGTTCGCCAAAAAGTCGCAAAAT
CCTACCGCTTGTTAAAGTTGTCAAACAGGGCGAGCAAGTTTTTATTCTGCTTTTTGTAGC
GGACAAACCCCAAACCATTCACGCAAACTGGACGCTGACCCTTGAAAGCGGTGAGATTTT
AACAGGAAAATGCAAACGCAATAGCATTGACCTGCCTCGTGATTTACCCCTTGGTTATCA
TCAATTAAGCCTAAACGGCACAACCGCAGAATGTCGCATTATCGTTACGCCTGAACGTGC
CTACCAACCGCAAGAGTTGGCAGAGCATAAAAAATTATGGGGAGCAATTTTACAGCTTTA
CACCCTACGCTCAGAGCAGAACTGGGGGATCGGCGATTTCGGCGATTTAGCGGAGTTTTT
AACGAAATTAGCGGAAAAAGGCGGTGATTTTGTCGGCTTAAACCCAATTCATTCATTATT
CCCAGCTAATCCTGAAGGGGCAAGCCCTTACAGCCCATCTTCCCGTTTATGGCAAAACAT
TGCTTACATCAACGTTGGGGCGATTAACGCTTTCCAACAAAGCCGTGAAGCACAAGCGTG
GTTTAATTCGGCAGATATTCAGCGCCAATTACACGAAGCTCGCCAAAAAGATTATGTCGA
TTATTCACAAGTGATGTGGCTGAAATTGCAAGGCTTACGCTTAGCCTACGAACAATTTAA
ACAGCAAGATCAAACCGCTTTCGAACAATTTATTGCTGAAAACGGCGAAGCCTTGAAAGT
GCAAGGTACTTTTGACGCTCTACATCAATGGCTTTCTTCTCAGTTCAGCGAACAATGGGG
CTGGAACTGCTGGGACGCAAAATATCAAGATTATCACACCGCTTCCGTGCAACAATTCCA
ACAAGAACAGAGCGATTTAGTCCGTTTCTATATGTGGTTGCAATTTGTGGCACAACAACA
GCTTAAAGCCTGTAACGAACTGGCAAAACAGCTCGGTATGCCGATCGGTTTCTACCGTGA
TTTAGCCGTTGGCGTGGCAGACAACGGAGCAGAAACCTGGGCGGATAAAGATCTGTTCGT
GTTAGGTGCATCTGTGGGCGCACCACCGGATATTATGGCACCGCAAGGGCAAAACTGGGG
CTTATCGCCAATGCACCCTGAAGTATTGCAAGAGCGTGGTTATCAGCCATTTATCGACCT
ACTGCGTGCCAATATGAAAGATTGCGGAGCATTGCGTATCGACCATATTCTCGGCTTTGC
CCGTTTATGGTGGGTGTCGAAAGGCGACTCGGCGAAAAACGGCGCTTATGTGAAATATCC
GTTGGAAGATTTGCTTTCAATCTTAGCCCTTGAAAGCCAACGCCACCAATGCTTAATCAT
CGCAGAAGCCTTAGGTACTGTGCCGAAAGGAATGTTGGAAACCCTTGAAAGCAAAGGTAT
TTTAGCCTACAACATTTTCTATTTTGAGTACGACCATCAAGGAAGCAAACCATTAGCTAA
CTATCCGTATCAAGCAATGACCACCCTAAGTACTCACGATTTACCAACGGTACAAGGCTA
CTGGAAAGGCTATGATTTCGAATTAGGGCAAAAATATGGCATTTACCCGAATGAGAAAGT
GCTGAACATTTTAAGAAATGCACGCCACTCAAATAAAGAAGCGATCCGCCGAGCCGTTGA
AGCGGTACAACCGCTAGAAGCAGATAGTGCTGGCGTTACACAAACCTTCAACCATCAGTT
ACAAAGCTATGTGGCAGATACCAACAGCGTATTATTCGGTTCACAACCAGAAGACTGGCT
AAATATGCTAGAGCCGGTAAATATCCCTGGAACAAGCACCGAATATCCAAACTGGCGCAG
AAAATTGAGCAAAACCACACAAGAGATTTTTGCGGATCAGACGATTGTGCAGTTGTTAGA
AAAGATTGAGGCGAAACGGAGAGGAATATTAAATTAAACTTAGACTCTATTGTTTTTGAA
AAATCATAACCTTCTTATATACTTGCCATTGCAATAGCTATATAGGAAAACTAGTACAAT
CTGAATGTTTTCCCCCTCAATTTTGCAAATTTAATTTGCCAAATGCAGAGAGTTCTGTTA
TTTATACGCGCTTTCAAAACACCCTAAATAGAGCGGTAAAATTAGGGAAGAAAAATTCCA
AAAACAGGAGTGAAATATGACAGTGGCAAAACCCACTTCTTTAAGTTTATTAGCCCTTGC
GGGCGTGTCGCCTTACCAATTAGGTAAAGACGAAGAGTATATGAATGAAGCTCAAATTGA
GCATTTCCGCAAAATTTTAAAAGCGTGGCACGCACAAATTATGGATGAAGCGGAACGTAC
CAAAAGTCAAATGCAAGATGAAGTGACTAACTTCGCTGATCCTGCTGACCGTGCAACGCA
AGAGGAAGAATTTAGCCTTGAATTACGCAACCGTGACCGTGAACGTAAATTGCTTAAACG
TATTGAGCAAACCTTAATCAAGTTAGATGAAGGTGACTACGGTTACTGCGATACTTGTGG
TATTGAAATCGGCTTAAAACGTTTAGAAGCTCGCCCAACGGCAGAACTTTGCGTAGATTG
CAAAACCCTTGCAGAACTACGTGAAAAACAGATGGGCGGTTAATTAAGTAGGGTGGGTTT
TAACCCACCACTTCCGCATATAAATTGAAACTGTGGGTCAAGACCCTCCCTACAATTTTA
TATAATTGAGGTGATCTATTTTAAATTACATCAAATCTTTTTTTAGTCGTAAAAAAAAGG
ATACAAACCCACCGCTTGTTGAAACAGATCAAGCGAAGAAAGTTGCTCGCCCAATGCGTT
CAGCCCCAGAATTGACTGAACCGCACCGACACACACCAAAGAAAAAATCAAACCATAAAC
AACAAGCTGTACCGCCCCATATTCTGCATAAAAAATTTACCCAACCTGCAGGACATTACG
GTATTTCGCCAAAAGATTTTCCAAGTAACGCCATTGCCATTATCAATAAACTGCAAAAAA
ATGGCTATGAAGCCTATATGGTCGGCGGTTGTATTCGGGATTTATTACTAGGGCAAAAAG
CCAAAGACTTTGATATTGCGACCAATGCTCGCCCAGAAGAAATTCAAAAAATCTTTGGTC
GCCAGTGTCGCTTAATCGGACGACGCTTCCGCTTGGCTCATATTGTCTTTGGGCGTGAGA
TTTACGAAGTCGCTACATTCCGAGCTGATCATCACAGCAATGCGACGGAAAAAATGTCGA
AAACCAGCGAAGCAGGAATGCTGTTGCGAGATAATGTTTATGGCACACTTCAGGAAGATG
CAGAGCGTCGTGATTTTAGCGTTAATGCCTTTTACTATGATGTTAGCCATAATTTGATCT
ACGATTTTTTCAATGGCATAGACGATCTGAAAGCAGGAAAACTCGCCTTGATCGGCGATC
CTGTTACTCGTTATCAAGAAGATCCTGTACGAATGTTGCGTGCAATTCGCTTTATGGCAA
AACTGGATATGTTCCTAGATAAAGCGAGTGATGAACCTATTCGTAAAATGGCAGTATTAC
TGAAAAATATTCCTGCCGCACGCCTATTTGATGAGTCGTTGAAATTACTGCAATCAGGCT
ACGGTCACAAAACCTACGAATTATTACGCAAATATGGTTTATTTGAACAACTTTTCCCTG
TATTAAGCCCATTTTTTACCGAATATGGCGACAGCAATAGCGAAAGAATGATCAGCAAGG
CACTCAATTCTACTGATGAGCGTATTCGTGATGATTTACGGGTTAATCCTGCCTTTTTAT
TTGCAGCACTACTTTGGTATCCGCTACGCGAGAAAATTGACGAGTTGAAAAACCAAGGTG
GTTTAAACAGCCACGATGCGATGATGTTGGCTGCCAATGAAATTTTGGCAGAGAGTGTCA
AAGCGGTCGCATTACATCGTCGTTATACGACCGTTATTCGTGATATTTGGTCATTACAGT
TCCAATTTCCAAAACGCACAGGCAAACGCCCACAACAAACACTTGAGCATATCAAATTCG
GTGCTGGCTTTGATTTACTCGTGATGAGAGCTGAAATTGAAGGTGGTGATTTAGTTGAAT
TAAGTGCGTGGTGGCACGAATACCAATTTAGCAATGAAGCACAGCGTGCGGAAATGTTAA
AAACAGTCAAACAGCTACCGACTTTCCGTGACGAAGAATCAAAGAAAAAACGTCACCCAC
GCCGTAAATTCAACCGTAAAAAGAAAATCGTAAAAGGGGAAGAATAGTGACAACCGTTTA
TGTGGCTCTTGGCTCTAACTTAGAAGATCCGCTTGCTCAACTTAAGCAAGCGGTTGTTTC
GTTGCAAACCTTTGCAAAAAATCTAAAAGTTAGCTCTTTTTACGGCAGTAAACCACTCGG
CCCACAGGATCAACCTGACTATGTGAATGCCGTGGTAAAATTCGACACGGATCTCACCGC
TATCGAGCTACTTGATAAATTGCAAAGTATTGAGAATGAACAAGGGCGAGTTCGTTTACG
TCGTTGGGGAGAACGCACTCTCGATCTTGATATTTTGCTCTATGGCAATGAACAAATTCA
AAGCGAACGTCTAACTGTTCCTCACTACGATATGCACAACCGAGAGTTTGTGATTGTACC
GTTATATGAAATCAGTCCTGAATTGGTTTTGCCGAGTGGGAAATCTTTAGCACAACTTTA
TCCGCAATTTGCAGAGCATCAGATGAATATAATAGTTTTATAATGCCGATTATTATGTAA
AACTATTAATAAAATTGATAAATAGGTAGCATAATAAGTGGCATAGTAGACAAACATATT
CTGAGTTTTGTGTGTTAGTGAGAAACTTTATTTAATTTATAGTTATACCAACTTTTTAAC
ACATTCCCCTTCTCATCACAAAACTCAACAAAGTTTTCACCGACTTTAAATTTAAAATCA
TTACTTAAATGAAGCACATCATCTTTATCCTGATCCCAAACATAAGTCCCTTTTTCTGTA
AAAGGATATTGCTCTTTATTCTTAAAATAAACCGTGTTGTATTGATAGGTTTTATCACTA
TTTAAAATTAATTGTGCTTCGATTTTTTCGCAATCTGCACAAGGTAGTGTGCCTTGATAA
GTGCCAGAAACACTTTTTTGAGGCCATAGCGAACAGGCGCTTAACATTGCGATAATACTG
GCAAATGCAATTTTTTTCATAGTCATATCCTCTCAGGTTAAGCAGATTTAAAATTAGGAT
TTACCTTAAAGTCTAAGGCGGTTACTTCAGGAAAATCTGCTTGAATTAAGTATAATAGCG
CGGTTTGTTGCAACAATAGCCCCTGACGAACAGTGCCATTTTGTACTTCAAACCTAAGTA
AATTATCGGATAAATTCAAAATTCGGTAAAGCCCACGGTATTGTTCGGGCAGTAATTGCT
GAATTTTTCGATTTAATTCATTGAGTTCATTGGCTCGTTGGACAATTTTCGTCAAGCTAG
AGTTCTGCAAAATCTCATTGATATTTTTTATTGTTGAATTTTTCATCTTTCCTGCTGTGC
TTTAACTTGTTTTTGGTGAGATTGCCCTTATATTCTGCCTATTCTACAAAAATTGTCGTA
TAATCAACATTATTTTTTTATTGAGTACTAAATGAATTTTTTACGTCGCTTTCATAAACC
TGCATTGATTTCGCAATTCCTGCTTGGCATTGTGGCGATCTTTGCTTTGCCAACGGCTCA
GCCGTTAGCGAATGAAAGTGAAACATTGCCTACAAATCAACTTGTATTACGCTTAAGTGA
TTTTTCTTCAGTTCAAAAAGTTGAGTTAGAGGCAGCACACTTATTACATTTAGAACAACA
ACCTCTCGTTATTCCAACTAAACAAGCGGTCGTTTTTTGCGAATTTTTTGCAAAATCATA
CCGCTTGTATCAAGTGTCAAATCCGCCGATTAGGGCTGGACCAACAGCGTAATTCTTCTA
TCTTCCTTCCTCTGTTTACGGGGGGAAGGTGCCGAAGGCAAAAGAGGAAGCTAAAGTTGC
AAGTTAGTCGCAAAATCCCCCCTCAGCCTTCGGCAGCTCCCCCCGCAAGCAGGGGGATCG
TAAACTCGTTACTAATACTTATTACCTTATATTTTTTTGGAAAAAATTGATATGTTTACA
AAATTAATGACTGCTATTTTTGGTAGTAGCAATGATCGTACTTTACGCCGTTTAAACAAG
CGTGTCGCACAAATTAACCGTTTAGAAGCTGAATTTGAAAAATTAACCGATGAGCAATTA
CAAGCAAAAACCGCTGAATTTAAACAACGTTTAGCGGAAGGGGCAACTTTAGATAGCTTA
TTGCACGAAGCCTTTGCCACTGTGCGTGAAGCGAGTAAGCGTGTGTTAGGTATGCGTCAT
TTTGATGTACAGTTAATCGGCGGTATGGTGCTGACCGAACGTAACATTGCAGAGATGCGT
ACGGGTGAAGGTAAAACTTTAACTGCAACCTTACCTTGTTACTTAAATGCTTTAACGGGT
AAAGGGGTTCACGTTGTGACAGTGAATGATTACTTGGCTCGTCGTGATGCGGAAACTAAC
CGCCCGTTATTTGAATTTTTAGGAATGACCGTTGCGGTGAATATCCCTGGGCTACCGTCC
GATGTTAAACGTCAAGCCTATTTAGCGGACATTACTTATGCAACGAACAGCGAGCTTGGC
TTTGACTATCTGCGTGATAACTTGGCTCATTCGAAAGAAGAGCGCTTCCAACGTCCATTA
CACTATGCTCTAGTGGACGAAGTGGACTCGATTTTAATTGATGAAGCGCGTACACCGTTG
ATTATTTCAGGCCCAGCCGAAGATGCGACACAAATTTATCAAGCGATTGATAAAGTCATT
CCGCATTTAATTGCTCAAGATAAAGAAGATACTGAAGAGTACACAGGCGACGGCGATTTC
ACCCTTGATCTGAAAAGCAAACAAGCCCACTTGACCGAGCGTGGTCAAGTGAAAGTCGAA
AATATTTTGACTGAAATGGGCTTAATGCACGAAGGGGAAAGCCTTTATCACCCAGCTCGC
ATTAGCTTATTACACCACGTTTATGCAGCATTACGCGCCCATAAACTGTTTGAAGTGAAT
GTTGATTATATCGTGAAAGATGGCGAGATCGTGATCATTGACGAACATACTGGCCGTACA
ATGGCTGGTCGTCGTTGGTCAGATGGTTTACACCAAGCGATTGAAGCCAAAGAAGGGGTG
AACATTCAGGGCGAAAACCAAACTGTTGCCTCTATCACTTATCAAAACTACTTCCGTCTG
TATGAAAAATTAGCCGGTATGACGGGAACAGCGGATACCGAAGCCTTTGAGTTCCAACAA
ATCTACGGCTTAGATACCGTGGTGATCCCAACTAACCGTCCGATGATCCGTGACGACAAA
ACCGATTTAATGTTTAAGAGCGAACCAGAGAAATTCCAAGCGGTGATTAAGGATATTCAG
GATTGTATGGCTCGTAATCAGCCTGTATTAGTCGGTACGATTTCGATTGAAAAATCAGAA
GCACTGTCAGAAGCACTAAAACAAGCTGGTATTCCGCATAAAGTATTGAATGCCAAATTC
CACGCACAAGAAGCGGAAATCGTTGCTGATGCAGGTTACCCAGGGGCTGTTACTATTGCT
ACGAATATGGCTGGTCGTGGTACGGATATTGTGCTTGGTGGCAACTGGAAAGCGGAAATT
GCAAAATTAGAAAACCCAACCCAAGAGCAAATTGACGAGATCAAAGCCAAATGGCAAGAG
CGTCACGACATTGTAATGCAAGCGGGTGGTTTACACATTATTGGTACAGAACGCCACGAA
TCTCGCCGTATCGACAACCAGTTGCGTGGTCGTTCAGGCCGTCAAGGTGACCCAGGTTCA
TCACGTTTCTACCTATCATTAGATGATGCGTTAATGCGTATTTATCTCAACGAAGGTAAG
CTCAATATGATGCGTAAAGCATTTACTGAAGAAGGCGAAGCAATGGAATCGAAATTGCTG
ACTAAAGTGATTGCTTCAGCTCAAGCAAAAGTAGAAGCACACAACTTTGACGGACGTAAA
CAGCTTCTACAATACGATGATGTCGCAAACGAACAACGTAAAGCAATTTACGAGCAACGT
AACTACTTACTTGAAACGGACGATATTTCAGTGATGATCAACACTGTGCGTGAAGATGTG
TTTAATGCGGTCATTGACCAGTATATTCCACCACAATCGATCGAAGAAATGTGGGACGTT
CCGGCATTAGAAAACCGCTTGAAACAAGAGTTTGGTATGGAACTGCCGGTTGTAAAATGG
CTTGAAGCAGAAGATGATTTACACGAAGAAACCTTGCGTGAACGTATCATCAACATTGCT
AAAGAGCAGTATCAAGCGAAGGAAGCGATGGTGGGTGCAGAAGTAATGCGTAGTTTTGAA
AAAGGCGTAATGTTGCAAAACCTTGATGAACTTTGGAAAGAGCATTTATCTGCAATGGAC
TACTTACGCAAAGGGATTCACTTACGCGGTTATGCCCAAAAAGATCCGAAGCAAGAGTAT
AAAAAAGAGTCCTTTGCAATGTTTACCGATATGCTCGACCACTTAAAATCAAACGTGATC
AGCGTATTAAGCCGTATCCAAGTGCGTAGCCAAGAAGAAGTAGAACAAGCAGAACGTGAA
CGACAAGCTCACGCTGAACAAGAGTCATCTCACTACCACGCAGAAGGTGAAGAGCAGGAT
TTCAGCGATCTTCATATCGGACGCAACGAGCCTTGCCCTTGTGGTTCAGGTAAGAAATAT
AAGCATTGTCACGGTAGCAAAGCGAAATATGCATAATTAGCAAGCGGTCAGATAAGTAAA
TTATTTTACAGATCTGACCGCTTGGTTTTATACAAGGAATTATTATGTCTAAACCTCTTA
TTCAAGTTTCAGCTGGAATTATCCGCAATGAATTTGGGCAAATTTACTTAACACAACGTT
TAGAAGGACAAGATTTTGCTCAGTCGCTAGAATTTCCTGGCGGTAAGGTGTCGCAAGGTG
AAACACCTGAGGAAGCACTACGTCGCGAATTAGAAGAAGAAATCGGTATTTATGTGTTAA
GTGCTTTTCCGTATGAACATTTCAGTTTCGAGTATCCAACTAAAGTGATTGAGTTTTTTT
TCTATTTGGTGGAAGAGTGGGTAGGTGAACCTTTTGGTCGGGAAGGGCAAGAGGGATTTT
GGATTGCTCAACAAGATTTAGAAGAAGGGCAATTTCCGCCTGCAAATAATACATTGATTA
ATAGGCTGAAATTTGAAGCCAGCTACTCATTAGAAAAATAATAAAAACTAACGATATTTT
TCTATATGCTTAAAAATAGCGACAAGAAATAGTAGCATTGTCGCTATTTTATTGTTCTAT
GCCATGCAAAATGTCGACCTAGGACAAAATAACTTTAACATCCTTACCTCAGAATCGCAG
AAGCTATCCGATAAACCCTATCAAATTGTTCCACCCCATTTAGACGATGGGTAATCATCA
GCAAGGCTTTTCCTTGAGTATGGGATAAAATCTGTTTTAGTATCTGTTGCTCTGTATCTC
GATCTAATCCTTCCGTTGCTTCATCAAGTAAGAGAATATCGGCAGAGCTGAGTAATAGGC
GTGCTAATCCTAATCGGCGTTGTTCGCCACCAGAGAGTGGACGACCGCCTTCGCCTAACC
ATAAATCTAAGCCTTGTTCTTCGAGAAGATAGCTTAAATTGACTTTTGCAAGTGCTTCAG
ATAAAGCTTCGTCTGTGGCTTGTGGGTTGCCAAAGCGTAGGTTTTCACGCAGGGTATTGC
TGAAAATGTGGACGCGTTGGCTAAGTACGGCAATTTGTTGGCGTAATGTTTTTTCAGGGT
AATCTTTAATATTGCAACCATTTAAGAGGATCTCGCCGCTTGTGGCATCGTAATTACGGG
TGAGTAGTTGGAAAATTGTTGATTTTCCGCTACCCGTTTTACCTAATATGGCAATGCGTT
CACCTTTTTTTATCTCAAATGAAATATGGTTGAGTACTTGCTCGTGCTCTGGTGAATAGG
AAAAACTTACCTGATTAAAGCTAATAAGCGGTTGGTTAGCCTCGGTTTGTTTCCATTGAG
CTGTGCCATTAAATTGGACTGTCGGTTGCTGTGCGGTAATTTCACTGATCCGTTCTGCCG
CTTCAATCACTTGTCCTAGATGTAAGAATGCCATTCCGATCGGCATTAAGATTTCAAGGG
AAGCAAGCACGCAAAAGACAACTAAGGCGATAAGGGCTTCGGGGTTGTCTGCCTGTGGTA
CATTAATGGCGGTCGCTGATAAGTAAATCACGGCAGTGACTAAAATGCCGTTAATAAACA
TTAAGAGGGCATTTGACAAACCGCCTAACTGGCTTTCGTGGCTTTGTGCCTTGAGCCATT
GCTGTTCTGTCTGTTTTAGTCTGTCTGTGGCTTTTGACAATACACCAAATAGTAAAAATT
CGCCGTTAAGTTGGATCCACTCGATAAACTGTGAGCGGTAGGTGGCTCTGGATTGTATCG
CGATTTTGCCTAATTTTCTGCCTAAATGGTAAAAAAGTGTCGGGAAAATCAGCAATAATA
CAACTAAACTGCCACAAATTACCCACGCTAATAAAGGCGAAACAAAAGATAAACCTATCC
CCATAAACAGAATAACCATAATGGCACTGATAAAAGGGGAAAGTAGGTTTAGATAGAGTG
TATCAAGGGTATCAACATCTGCAACAAGGCGGTTAAGCAACTCACTGTGGCGATAACGAT
TTAATCCTGCAGGGCTAAGGGGAATGAGTTTGCTAAATACCGCAATGCGTAAATTAGCCA
GTACACGAAAGGTGGCATCGTGTGTGACTAAGCGTTCAAAATAACGAGAAATAGTACGAC
CGATAGCAAGTCCTCTTACCCCTGACGATGGATAAAAGAAATTAAAGAGCAGGCTTGAGC
CAACTAAAGCTGATGCTGCTAAAAACCACCCTGATAAACTGAGCAAGCCGATACTCGCAG
TCAGACTGGTGATCGCCAAAATGATACCTAATGTTAAACGCCCAAAATGAGTTTTATACA
GGGCAAGAAAAGGGAAAAGTGAACGCATAGCTTATTGATTTCCTAATAATTCTGCAAAAA
AACCTTGTAAGGCAAGCTCGGTAAAATTTCCACGTTGGATAATTTGCCCTTGTTTCATTA
CCCAAATTTCATCAGCTTCTTTTAAATCTTCAATACGATGGGTAATCATCAATGTGGTTT
GCTCTCGGCTGAGATTGTTCAATGCACTTAGCACCTGTTGTTCCGATTGCATATCAAGAC
TAGCGGTAGGTTCATCAAGTAATAGCAGTTGAGATCGGCGTAATAAGGCTCGAGCAATGG
CAATACGTTGAGCCTGTCCGCCCGAAAGCCCGATGTTGCTATCTTGGATTTCTCGATCTA
ATCCCAAACGATAGACAAATTCATCAGCCTTTGACAAGGCAAGAGCATTTGTTAAATCGG
TTTCGTTGGCGTGTTCATTACCTAATAGAATATTTTCTCGCAGTGAGCCTCGCATTAGCT
GTGGATTTTGTCCAACCCACGCCAAAGTCGCACGCCATTGAGCCATATCGAGTTCTCTTA
ACTCAATGCCATTAATTTTCACGCTACCTTGATAAGATAAGAAACCTAGCAACATATTCA
TCAGTGAGCTTTTTCCTGCCCCACTTTGCCCCACTAAGGCAATATGTTGATGAGCCTGTA
GTTGGAAATTTAACGGTTCCGTTAATGCTTTACCTTGTGGCGAGAGGATCACACAATCTT
GAGCGTGAATTTCAAGCGGTTGGTTTGGCACTTTTTTTTGCCCAGTGGTTTGAGCTAAAA
CTGTTTCACTTAAAAAATGTTCTAGGCTATCCGCCGCCCCGATTGCGGCGGCTTTATCGT
GATAATAAACCCCTAATTCACGCAATGGTTGATAAAATTCAGGGGCTAACATCAAGCAAA
AAAAGCCGATAAAGAGGGTAACAGAAGTATCGTAAGCTCCAAAATTGAGTTCACCTAAAT
AGGTAAAACCGAAATAGACCGCCATTACCGCAATAGAAATGGCGGTAAAAAACTCTAATA
CCGCAGAAGAAAGAAATGCCATTTTCAGCACGTCCATTGTACTTTGGCGAAATTCTTCGG
TGCGTTGGTAAATTTGCTCTGTCTGTTTGTCGGCTTGCCCAAACAAGCGGATCGTTTCTA
GCCCTTTTAAGCTATCTAAAAACTGTCCGCTCAAACGAGAGAGAATACCGATATTTCTTT
GATTTGCTTCAGCAGCTTTAATACCAGCTAACGCCATAAACAATGGCAACAGAGGCAAGG
TAGCAAATAGAATTAAGCCAGCCGCCCAGTTCAACGGAAAAACAGCCGCCAAAATAGCAA
GCGGTACGATTAAGGATAGATATTGCTGTGGCAAGTAGCGAGCGTAGAAATTATGGATAT
TTTCTACTTGTTCTAACATTAACGTTGCCCAGCTTCCTGCAGGGCGTTGTTGGATCGACA
TTGGACCGATTTGAGACAACTTAGCCATTACTTGCTCACGCAAATGAATACGCAACATTT
GCCCAGCTTTAAAACCTGTCCGTTCTCTTAACCAAAGCAATATCGCTCTGCCTGCAAAGC
AAGCCAGTAATAATCCAAGTTGTGACAGAAATTCTGTCGGTGAACGATGCTCGACAATCA
TCTGATGTAACATTGTGGCAAGTAAACCCATTTGTGCGATTAATAACATTGCACTGAATG
AGCCGAATAAGACATTTAAATAAAGCCACTTTTTTACAATTTTTTGCTGTTGGCGTAGCC
ATTTTTGTAATTGTTTTTGACGTTGTTTTTCCACGAGTGTCCACTTATATGTGCGTAAAT
GATGAAATTTCAATTAAATTACTGAGATTTTTCAAAACCCTGATAATATTCTTCAAGCAA
TTTAAAATTACAACAATATTGTTCAAAGTTATCTTTTTTATTAATTGCTTTTGAATAAAC
TTTAGTTGCTTTCTCCTTTATTTTTCTTTGATTTATTGGGTTATTGATAAAAAGCATTTC
TTTCATCAACAATGAAGCATATTTATGCTCTTCTTCAAATTCTTTAGTAAGATCTATGTC
TTCAATAACAGTATCTAAAACAGGAAACATATTGTTTAGTTTAATACCCGCAATAGTTTT
TTTATTATCGAAACCCGTTGTGATTTTAATAACAAAACGCTTATCAAATGGTTTCTTATT
ATTTTTAGTATTGGGGGCTGATGATAATGGAGCAAAATAAGAAATATGGTTAATTGTTAA
TACAACGCCAACAAAAATACGTCTTTTATTTTTATCCAATTCTTTTTCGGGAGAAATACG
AGTATCAATAGAGTGTAAAAATTTTGTATATTCAGGATTAATTCTGCACAATTTGAGTTG
AAGTTCTTGTTTCATATTGATATTCCTTTATAAACACAAAAAGGCACTTACCGTGCCTTT
TTGTTTTATATCGCACTTTAATGGTAGCGTTCACCACATATACATCGCACTTTAATGGTA
GCGTTCACCACATATACATCGCACTTTAATGGTAGCGTTCACCAAATCAGGATATTAATC
CTATCGCCTTTGATGGTATAAATTTTCTATATAAAAGTCAATCTTTATTTGGCGTGCTAA
TTTCCATTAAAAACTAATCAAATTCATACCGATACATCAAATCTACCGCTTGATTGATAC
TTGACACCCATTGCAAATAGAGGCTTGGGGCAAGGCGGTAGCGTAAGGTTAATTCGGTAA
GAGGGGCAAAAAGTCCTACGCCATATTTTACTTTGAATTTCGGTGTTAAACTACCACTGA
CGACGACTTTTGTGTTGTCGCCAATCCCTGCGGTAGTGACATTGAGATCGTTGATACCAA
AGGCACTGCCGACGGTGCCAACGGTTTTACTGCTTTTTGATAAACTCATTCCAATTAAGG
CGGCAGCAACGGAATTGCTTGAACCTGCATCGCTACCGCCGTCTAATCCTCGTCCAGTTA
AAATGTAGGATAATGCCTGATCCTGTGACATTGACGGGGTTGAGAAGATTTTGACTTCGG
GGGCATCAGCAATTCCCGTGACTTTAACCCCTGCAGTTACATTGGCATCTTCCATTGCTT
CTGGGTTGCGGATCGCTTCAATGTCTAGGGTTGGTTGGGAAGGCAATCCAGTAAAGGATA
TAAGCCCTTTGCGGATAACGAGATCTTGCCCAAATGAGGCAAAGGTGCCGTTTTTTAAAT
GGACTTGTCCATATAAACCTAATCCTCGATTTCCTTGTTGGACTTTGATAATGCCGTTTA
GATCTGTTTTAAGACCATAGGCATCTAATTTTACGTCGTTACCAATGTTAATAGCGACAT
CAGCTTTGATTGCCATTCCGTTGTTATTTTGAGGCAAGTTCTTGTTTAGTAAAGCGGTAG
CTTTGTTCTTGTTTTTTGCTGATCCGTCCATAATCACTTCGTCGCTACTGATGGTGACAG
CACTTTCAGGTAGTTCTTCTACGGCAATTCTTGCCCAAGGAATATCAATATTTCCGCCAA
GGATTAACTCTTTTGGCGTAGCTTTTACTTCAATATGTGGGCTGAGATCAACTTTGGCGA
TATTAGGAATATCAACACGGAGGCGGTTGGCCTGTGCTTTTATTCGTGTATGCCAAGCCT
CTAGTTTTTGCCAATTTGCATCGCCTTCAAGTAATAGTTGGCTTTCTTTCGTTTGAATAT
TGCCTTTTAAGGTTGAACTTGCACCTTTAAAGTTTAAGGCAAGCATTCCACCTGTTACAT
CAAATGGCATTGATTTAGAATGCACTTGTAGCCCTGTTAAGTTTAAATTGCCTAACAGTT
GTGGAGATAGAGCTGTTCCACCCAGTGTTAAACGAGCGTTAATATCCCCATTAACTTTTT
CATCTGTGCTAAGTAGCGGTTCGATTAAATGTAAATTTAGCTGATCTATATTGATGTTGC
CAGACAGTCCTCGCTGTTTGGTAAGTTCTTTCATCAGTAGCTTGCTGGTTAAACGCCCGT
TATTTTCTATGCGAATATCGCTATCCAAGCTCAAATTGTTTTCTGCGATTTTGCCATTTA
ATTTCAATGATGAAAGGGACAGAGGGAAACTGCGTCCGTTCAGTTTTTGTGTAAATTTAA
GGCTATTTGAAAGTAGCTCTACATTAACTTCGGGATCTTTTTGGCTAAACCAAGCCACAT
CACCTTTGGCATTGACGATACCCGTTAATATACTCTCTTTCGGCAAGTATTCTTGTAGCA
TTTCAAGGTTAAATTGTTTGATTTCAAACGGCACTTTCCCCTCTTTACCTGCACTAAATG
TTTGTGGCAAGCAGAGCGTTGCTTTTGGATTTCGCCAACAATGTGCGGAAACATCTGCTT
TAAGTTCTTGATTGTGATAGCTAACTTGTAGATTTTTATCATTTTTCCATTCGCCAACAG
GGGTATGAATATTGAGATTACTTAGTTCACCTTGCCATTGTTGTTTGCTACGATCAAACT
GCCCTGCTAACTGAAGCTGGATACCCACAGGCTTTCCTTTAGCGGTCAGTTTCAGGCTAT
GATTTGCTTCACTACCATTTGCTGTAAGATTAGCGTTCTCTAGCGTTATTTCGCCGTAAG
TTAATTGACGCAAGCCTATTTCGAGATCACCTTGCACTTGTTGTGCGGTTCTTACTTTCC
CTTTGGCATTGAGATGTTGTAGCTGAAATTGATCATAGGCTACATTATTAGCGATAAGAT
CGAGATCTAAACTAGGTTCATTGATATTTCCCTGTAGCTTAATTTGTCCGTCGATATTGG
CTTTTAAGTGTGGGATTAAACCTTGTAAATTCGGGGCTTTAATGGTGGCATTGAAATCAG
ATTTTTCGCCCAAAACACCTTGCATTACAATGCGGTTTTCGCCATAAATTAAACTTGCTT
CAGGGATATTGAGTAAGGTGTTGTGGTCTGCTGTCAAGGTGCCTTTTAACTGTAAATGCT
TTTGCTGTAAGTTGCCGTGCAAATCCATATTGTCTAGCACAACCGCCCATTCATTGCCTG
TTTCACCTCGCCCAACAAAGCCTTGAGAACGAAATTCCCCCGATAGTAACGCAACCCATT
CAGGAAAAATGGATTTGGTATTGACATTCTGTAAGGCAAGGTTGGATTGCCATTCTAAGC
CGTTTGTCCAATCGACTTTGCCACTGAATTTGGTTTGCCCTTGTAGTGCGTTGAGCAATG
CTTCATTGACTGCAAAATAGGTTAATTCCCCCTGCCCTTTTAGGCTTAAATCTGCTGGGG
GAATGTTCATACTTTTGGCGGATAAGCTACCGTTTAAGTAGTAATTGAGTAGATCGCCTT
TTAAAGCGAGGTCGATTTTTTCAAAGACAAGCGGATCTTTACCTTTCCCTGCGATAAAAG
GATAGCTGAATTTTGGGCTTTTAATGCTGAGATCAAGCGGTGTTTTAGGCTCCGAAAATT
GCACAGTGCCGTGTATATTTGCCTTGAAAGCACCGCTTGTTTTGAGATCTAATTTTGCGA
TGCCAAAGAGTTCCCCAGACAAAATAAGCTCTGCCTGACTTGTCGGGATTGCAAGCTCTT
TTAAATGTGGAATTTGGGCATTGAGCTTCCAATCTAAAGGATAATTACCTGACAAGGTGA
GTTTGCCAATTCCTGAAATGGTGCCTTTGTCGCTTTGCAGGTTGAGTTTTTGCAATTCCA
CCGATTGTTCGTCAGATTTCGCTTGTAACTCAAGCAAACTGATTTTTAATAGCGATTTTT
CGCTTATACCTTTAGCGGTCTTAACTTTCTGGCTCAACTGCAATTGTTTTGCTTGAAATT
CCGGCACAGAGAGATTAACAGGTAATTGAATAGGATCTAATTTGGTTAAGATCGGTTGTG
CAAGTTGTTGTTTTAAGGCTTCCCAATCTATTGGCTGAGAGGGTGCGTCAGCGACTTTTT
GAGGCTTTTCCGTGGTTTGTTGCGGTGCAAGGGAAACGGTTAAACCTTGTAATTGAGTTG
GGGATAATGAAAGGCTCTTCCCTTTTCCTTGAATGCCCGATTGGAAATGCTGTAAGCCAA
TATTAAGTTCATCAACTTGAACCTTTAGATTGTCTATACTTATCTGTTTTAACGATACAC
CAATTGGCAAATTAAACTCACCGCTTGTTTGTTTGGTTGGTGTGGAAAGGGGAAGTTTGC
TGGTATCAACCGCCACTTGCGTATCTTTGATCGCAATCTTTTCCACACAGGCTGAATATG
TCAATAAGCAACTGAAATCTAAATGTAATTCCGCTTGTCCAACTTGAACATTGACCCCGT
TGAGCTGATACGCAGTATCCGTAAGCGTTAAGCCATTTTGTAGGCTTCCCTCCACTTTGC
CAATCGAAAGCGGATCTAACCATTTATCTGCAAGGGTTAAAGCGGTTCTTTGCCCCATTC
CTGTTGCAAGAAAAGCTAAAGGCAATAAAAGCAAAATCAGTAGCACACATAAACCACGCC
ATAACCAACGCCATTTTATGTTGTGGGGTTTTACTGCTGTATCATTGGGTGATTGTGCTA
AAGATTGCTCTTTTTCCATAACATTATCTCACTAAAGTTCTGTGCCTAAGCCAATGTAGA
ATTGTAGCCCTTTTTTATTATCTGGCGATCTTACTGGCATTGCTAGGTCAAATTTAACCG
CCCCGATAGGCGAAGCCCAACGTACACCAATTCCTGCCCCTGAATGTAGGGCTTTGCTAC
TGAATTTTTTATCGGATAAGCCCGTATCGTAAAAGGTCGCTGCCCACCAATCTGGGTACA
CTTGGTACTGATACTCAACAGAACCTGTTGCTAAATGCGATCCCCCTGTTAGTTTACCTT
GGTTATTTTTAGGGGAAATCTTTTTGTAACCAAAACCTCTTACGCTCATATCCCCCCCTG
CAAAATAACGTAAGGAAGGTGGAATACGTTCAAATTCCGCTGATTTTAAATAGCCTATCT
CTGCTCTTGCAACGATACGATGATTATCAAAATAGGTTCTTACCCACGCCGTTGAGGCTT
TAAAACTGTAGAAGCTCACTTCTGAAATGAAGGCTTTATCCCCAAAATTGATCGTAACCT
TCTGGCTATCCCCCCATAAAGGAAAGCGTCTGCCATCAGAACGCGTGCGATTTAGAGAGG
CTGTTGGATAGAGCAAGAAGGTCTTAAATTTATCACTACCCTGCTCAAAAGCATCATAAC
GGGTTTTAACCCCGAAGGAAAACGCCCAGCCTGTTTCGTGGTTCCAGAAACGCTGAAAAG
CAGAATATGCCCCTGTAAATTGGGTATCGTTTTGATTTTCTCGATCAAGCCCACCTGACA
CCTGATAGTAGTAATGAAGTGGCTGTGCTTTTACAGGCATTTTGTAACCAAACTCCACTC
TCTGTTCAGGCTTAGATAAATAGCTATTTAGCTCTAAACTATGTCCACGCCCGTTTATCC
AAGGTTTTTTCCAGTTAAATTGCAAACGAGGACCGACATCTGTGGCATAGCCAATACCTA
CTTCAATATCATTTTTCTTTTTAGGTATTAATAATATGTCTAAATCCACCTCTTTTGAGG
GCTGCTTTACACTTGGTTCAACTAAAACAGATGAAAACCAGCTACTTGAAGAAAAATCGT
TCGATAGTATCGATAAATCGTTCAAATAATAATAGTCACCAGACTTAATACGCAATATAT
TCGTGAGATATTCCTCTCGAATTTGATTGCCTTTAAACCCTATTTTGCCATAGCGGTAAC
GTTTCCCACTATCATAGCCCAATCGCCAATCGGCAAGATATTCCTTCGGATGGACTTCTA
AACGGTGATACAACCACTGCCCATCAAAATAGCCGTTTGTTTGAGAGAGTTTTTCTATAC
TGCTTTTAAAGTTGTCGTAGGTTTCGTGATTAAGCACGGTTCCCATTGGCGGAACCTCTT
TGGCTAATAACCGTTTAAAATCATCGTCTTGCTCGGCTTGTCCGGTGATCTTGATTTCCC
GTTCATCTAATTTAACTGGCTGATCCAATTGTACATATAGCGTTAAGAGATCTTTGTTAG
AAGAAGTACGAGGGGTTAGTTCAAAGCGATATTGAGTATTGTAATATCCCTTTGCTCGTA
AGGCTTTATCGACAGTTTCTTGTACAAGCTGTTGGTAACGTTCTGAGCTGTCCGCATCAT
CGTTGCTTAACTGCGAGAGGTAAATACGCACATTTTGATAGAGATCTTTATCTTTGATCC
CATCAACTTCAAGTGACACTGTTTGCTCTGCATTCGCTATACCAATTAAAACTAATAACG
AACAAAAAGATAATCTTGTTTTCATCGTGTTATTCTACTTAAATTAACATAAACCTATTC
CTGAGGTATCCCTCTTAATAACGGTACTGCCCGATAAGGTGCTTTAGAGGTTAAAGCAGG
TTCAATCTCAAACAACATAATAAATGGTTTAACCGGTTCGACATTTTCCGTTTTCCATAA
ACTACTCAAACTCGCCAGCTGAATATCCGCAGGTAAATTTGCAATCCCCTGTTCAAGCAC
GGCGATACTGTGCTTACGAGGATGCCCAATCATAATCGCAATACCGTGTTTGCGAGCATA
TTGAACGGCGTGTTGAAATTGCCGTTGTACATCAGCAAACACATCACTATTATCTAAAAA
AATGTGGCGTTCTAATGCATTTAACCCATAAGCTTTTGCTGTTTGATAAGCCACACTATC
CCCTGCGGTTTTACTGTCTAAAAACCCCAACCCTTGCTGTGATAAGGCTTTCATCAAGTG
TTGCATTGTCGTTTTATCCGCAGTCGCTTTACTACCCATATGATTATTCAAGGCAATGGC
GTAAGGCACTTGCTGTTGAGCCTGATGAATTAACTCACTCACCTCGCTTTCCCCCATTCC
CACTAATAATGCCCCAGCTTCAATAGGCTGTTTCACTTTAGGTTGCATAGGTAAATGGAT
TAAGATCTCTCGTCCTTGTTCTTTCGCTTTATTTGCTCGGACTGTGGCATAAGGTGCAGA
AGGAATAATGGCAACATTGACCTCTTTGGGTAAGGCATAAATGGCATTATCTTCTTTTAT
TCGATAGCCAATATCATCAATAACGATCACCAATTTATTCGCATAAGCAAGCGGTGCAAA
AAGCCCGAAAATTTGCAAAAGCAACAAAATAATAGACCGCTTGTTTATCCATTTGTTCAT
TTTACTGTACCCATTTCAAAGGATTGACCGCCACACCTTTACGGCGAATTTCAAAATAGA
GAGCTGAACGACTTTGACCTCCAGAGTTTCCAACGCTTGCAATCACCTGCCCTGCTTGAA
CTCGCTCACCTTTACGCACATTGACTGATTGATTATAGCCATACAACGACATATCGCCTT
TACCGTGTTCAATCACGACCACTTCCCCATAACCTTGCAACCAAGTTGCTAAAATCACTC
GTCCACCAGCTATTGCTCTTACAGGTGTGCCTGCACTTGCCTGAATTACCACACCATTCC
ATTTAATTTCACCCATCTGTGTTGAGCCAAAGCGATTGATGATTTTCCCAGAAACAGGCA
TACGATATTTCCCAGATAAGCCATTACCTGCCCGAACTTGCTGTTTTTCAGATTCCGTTG
CGCTACGACGTTCTTCCGTATTCTTTTTCTGTTCAAGTTTCGCAATATCTTGTTTTTCTT
GCTGTTCAGACTCATTGCTTGCTTGTACCAACTGATTTCGCAACGCCTCTTCATTCGCTT
TCAGATTTTCTAAATGACCTTGATCTTGAGCTAAACTTTTATCAATAGAACGCAATGTAC
TTTCACGTTCATTTTTGACTTTCTGAAGATCTTTTTCTTGCTTCTTCTGTTCATTAAGTT
GCGTCTGTTGCCCTTTTTGTTGCTCTTTTAATTCATCTCGGCGAGCTTTAAGATCCGCTT
GTGTGCGACGTAACTCATAGATCGCATCAATCCTCACTTGATTGATATGCTCATAATAAG
CCCCCATTCGATCTGCATTTTTGGCTTCTTCGGATAACAATCTCTCTAAGACTGAAGGGT
GAATACCCGAACGATAGGCAGAATCCAATTGTTCCTTAAGCTTCTCTTTTTGTACCGCTT
CCTGCTTTTCTAACCGCTTGATCTCTTGTTCTGTGCGTTTAATCGATGCCCTTGTTTCAG
ACAAAGTCATTTCTGTTTGTTTTAAACTATTAAGGACTTTCCCCATTTCAATTTCTTGAT
TTTTTAATGTCGATTGCAAACTATCACGTTTTTTCTTTTGCTCATCAATTTTGTTTTTTA
ATTCCTGACTTTTCTGCTGAATTTTAGACAAATCACCAGCCATCGTTTCTGTAAACAGCG
TTGGAACAGCATACACTAAAACAATCAGAGCAAAATATTTAATTAATTTCAAAAGAGATC
CTTAATTCAGATTAATATAATGACTAGTGGTATATCTCAACCGCAGATATACCACTTATT
CTCATTACAATTTTCCTTCCATCTGTGATTTCACTCGAGCAACTTCCTCATCTCTCAACA
CACGGCGTAAAATCTTGCCAATGTTACTTTTCGGTAGCTCATCACGGAATTCAATTTCAC
GAGGAATTTTATAGCCCGTTAAATGCTGGCGACAGTGATTACGTAATTCCTCACGGGTCA
GACTTTCATCTTTTTTAGTCACAAAGACCTTAATACTTTCACCCGATACTTCACTTGGAA
TACCAACCACAACCACTTCATTCACTTTCGGATGTAATGCCACGACATCTTCGATCTCAT
TAGGATACACATTAAAACCAGATACAATAATCATATCTTTTTTACGATCAACAATACGTA
AATTGAGGTCTTGTCCCAGCTCAACAATATCACCTGTTGCCATCCAGCCATCTTTTAGCA
CTTCTGCGGTATCTTCAGGGCGTTGCCAATAACCTTGCATTACTTGAGGGCCTTTTACCC
ATAACTCGCCACGCTCACCTATCGGTAAATCATTACCAGAATCATCAACAATACGAATGT
CGGTATTTGGTACTGGCACCCCAATAGATCCCGAATACTCCGTAGAATCGTTACGTGTTG
CCGCAATCAATGGGGAACATTCGGTCATACCATAACCTTCAATAATGTGGCACCCCGTTG
TCTTATGCCAACGATCCGCCACCGCACGCTGAATTGCTGCACCACCGCCTACAGAGAGCT
TCAAGTTAGAAAAATCAACTTCTTTCAGTTGAGGATTATTCAGTAACGCATTAAACAAAG
TATTTACCCCTGTAATCGCCATCACAGGATACTTCTTCAACTCTTTCACAAAAGCTGGAA
TATCACGAGGGTTAGTAATTAACAACCCCGTTACACCTAGTTCGATAAATAATAAACAAT
TCACTGTCAAAGCAAAAACGTGATAGAGCGGCAGAGCAATTACCCCAATTCGCTCTTGGC
TTCGTTGGATTAAAGGATAGGCTACCCATTTTGCTTGAAGAATATTGGCAATCACATTGC
TATGACTTAGCATTGCACCTTTAGCCACTCCTGTTGTTCCGCCTGTATATTGAAGAAACG
CCAGATCATTTTTATAGAGCGTTGGTCTTACATATTGACGCTGTTTCCCAATACTTAACG
CTTCACGAAAACTCACTGCGTGTGGCAATTTATATTTAGGCACCAATTTTTTCACATACT
TCACGACAAAATTAACGAGAGTACGTTTACCAAAAGAGAGCTGATCGCCCATACGGGTCA
AAATAACGTGTTTAACATCGGTATTAAACACCACTTTTTCTAAGGTTGCCGCAAAGTTTG
ACACGACGACAATCGCCTTAGCTCCACTATCATTCAATTGATGCTCTAATTCACGCGGTG
TATAAAGCGGATTGACATTCACCACAACTAACCCTGCACGCAACGCACCAAACAACGCAA
TCGGATATTGCAACAAATTCGGCATCATCAACGCAATGCGTTCACCTTTCTCAAGGCGTA
ATTCATTTTGCAAATATGCAGCAAAAGCACGGCTACGCTCTTCCAATTTACGAAATGTAA
GTACCTGACCCATATTAATATAAGCAGGAATATCAGGGTGGCGTTGTACCGCCTTTTCAA
ACATCTCCACCAACGACTCGTAAGGCTCCACATCTAAGGTACGTTCAGCCTCTGCTGGAT
AATTATCAAACCAAATTTTTTCCATTACATCTCCTTTAAACTTTACCCAAAAATACAGGA
ATAAACTGAGCCTGAGATTTTTGAGCAATAGCTCTTTTAATCATAAAAAAAGTCACTGCC
GTAGTACACAACACCCCAGCAGCCACCCATAATTCATTGTGAAGCCATTGCGATAAAACC
AATGTTGATAACACAATCACAAATAATGGCACCGCATATAACCAAAAAACACCTTCTAAC
AAGCTTCTCTCGGCTAACCCAATTTTCACTTTATCACCGACTTGCAAAGGCATTTCAACC
ACTAAATCAAATTGCGGTGCAAATTTTTCACCCGCCAATGCAGAAAGGGCTTTTGAACCA
CAATGGTTTTGAGCTACACAACCGCCACAACTAGATTTTGCTTGGCATTGCACTCTAGCA
ATTCCATTTTGATACTGAATAACAGTGGCTTGTTCAATCATCATTGTTTTTCACCCTGCG
AGCTAAATTCAATCTCTTGCACAATATGGCGTGCCGATGCTAATGGAATTTCACCCACAA
TAATCACATCTTTATCCCCGATTGTCTGGCTATAAACACTGGTTTTTCCCTCACGCCAAA
ACTGATCTTGAAATGAAATCCCCTTATTTTGTAAGAGATATACCGTAAAAGAGAACAGAC
CATCACTGTATAATCGACTTTCAATCTGCTCATCTTGAGCCAGCACCTCAGACAAATTTT
GTTGCCCCGAAGCCACCTGCTTAAATCCACGAGGTACCCATTTTAGTTGCCATTCTAAAG
GTTTTAGTTCCGAATGTATTTTAGTTTGCAACAGCATTGGAAGAATTAATGTACGAATCG
GTTCCACAATGTACAATAATTGATCACCTACCACAGATTGAATTGTCCTAAATTGCTCTA
ACACATTATTATCTCTATCCAACAAGTGACTCTGCAACAGCAGATAATTTTCCTCATCAA
TCCACAACATATATTGATAACGGAAATCATCTCTTGGCACAATTCGAATAACCCTCGCAA
TACGATCTGCCACACGCATTTTCCCATTATCTAAAAACGCATAGCCCTCAAGCTGAGAAA
AATCACTATAAACGACCGTCGGGAAATCATCTAAAATATGGGGTGTTTTCAAACTAAACG
GCTGATAATCACCAAAATAACCCACCACATTTTCCCTTAAAATCATCTCCTCTCTTATCG
CATCAAGATGAAGTAACTGAGCATACTCATGCCCATTATAATAGGCGTGCCGATAGCGTA
ACGAAGTCAAATCATTACCTTTTTGAAAAAGATAAAGCTGCTCATAGTTTAAGGTTTGAT
GAGCTTTATTCATCGCACTCAAATAGTCCAATGGCGTAGATAACGGCTGTGCTATCCCCA
TTATAGAGATAAACAAGCTAATTAATAAGGCAATATATTTTTTCATAAAACACCTACACC
ATTTAAACAAGCGGTAATATTCTGCGGCTTTTTAGCATTACATTTGCGGAAAAGTACGAA
ATATATTACCAAATATAATACTAAAATTGTAATAGTATGATTATTACTATGAACCCTATG
TCCCAACATTCTCAACGCCCATATCAATGAAGATTAAAACAGCATAGATTCTTGACACAT
CATATCCCTGCATCTTGCAAGCAGAGTTTTACGGCACAGAGCTGATAAAAAATCCTCTTT
TACACCAAAAGAGGATTTTCCTAGTACAATGAATTATTTCTTCGTCGGACGTTGCCAACC
TTGAATATGGCGTTGTGGCACACGGGTAATAACCAGTTCATCAGCCGCCACATCTTTGGT
GATGGTTGAACCAGCCCCAATGGTTGCACCGCTTGCGACAGTCACAGGGGCAACTAACTG
AGTATCAGATCCGACAAACACATTATCACCAATGATAGTTTTAAATTTATTAGCTCCATC
ATAGTTACAAGTAATAGTGCCAGCGCCAATATTCACATTTGCACCAATTTCACTGTCGCC
AATATAGGTTAAATGCCCCACTTTTGAACCTTCGCCAATGGTAGATTTTTTGATTTCCAC
AAAGTTACCAACGTGAGCTTTTGCTGCCAGCTCTGTACCTGGACGCAAACGTGCGAATGG
GCCAACATCAGCACTTTCGCCGATCACACTATCTTCTAAGACAGAATAAGGCTTAATCTC
AACATTATCACCTAGCACCACATTTTTCAGCACACTGCCAGCCCCAATTTTAACGTTATT
GCCTAACTGGATAGCACCTTCTAAAATCACATTCACATCAATAACCACATCTTTACCGTG
CGTTACCGTACCTCGCAAATCAAAACGAGCAGGATCAATGATCGTCACGCCAGCCAATAA
CAATTTTTCCGCTTGTGTTTTTTGGTAATAACGCTCTAGTGCAGCAAGTTGCAAGCGGTT
ATTTGCCCCTTCAACTTCCATTAAATTTTTTGCCTGAACAGCTTCAACTTTATAACCATC
ACGGTTTGCCATTGCAATCACATCAGTAATGTAATACTCGCCTTGAGCATTGTTATTATC
TAATTGCGATAACCATTTTTTGAAACTAGCACCACTTGCAACCATTACCCCTGTATTAAT
CTCTTGGATCTTTAATTGCTCAGGGTTAGCATCTTTTTGTTCCACAATCGCAACTACGGA
ACCATTTTCACGGATGATACGACCGTAACCCGTTGGGTTATCCAATACCACTGTTAATAA
CGCAATCCCATTTTCAGGTTTAGCCGCAATCAATTTCTCTAAAGTTGTCGCAGTAATCAA
AGGGGCATCGCCATAAAGCATTAAAATGTTTTCATCATCGGCAAAAAATGGAGCAGCCTG
TTGCATTGCGTGTCCTGTGCCTAATTGCTCCGCTTGTAAAACCCAATTTACTGGCTCTGC
AGATAAGCGTTGTTGTAATAAATCACCGCCGTGACCATAAATTAAGTGAATTTGTTTTGC
CGACAGCTGTTTTGCTGTATCAATCACGTGTTTTACCATCGGTTTTCCTGCAATCGGGTG
CAAAACTTTTGGTAAATCTGAATACATACGAGTGCCTTTACCCGCTGCTAAAATCACAAC
GCTTAGTTGAGTCATATTAACTCCTTAATTAAAATAACTAGAGGATACTGAAAACTTTTA
CATTACTAAAACCATTCTCTTTCAAATAAAGAGCTTGCAATTTGCTCATCACACCACGCT
GACAATAGAGCAGATAGGTTTTCGATTGATCTAAGTTGCCGAAATGATTAGAGAGTTTAT
AGAACGGTAGCTCTTTAACTTCAACTCCTTCAAGGCTGAACGGTTTTTCATCCACTTCTT
CAGGGCTACGAATATCCAAAATCACATCGTTTTCGCCTAATTCCGAAGTGGTTTCGACAG
ATACCACCTCTTTTTCCGTCTGTTGAGCAATTTCACGAATATCTAAATAATGGGCGTTTT
GTACCGCTTGTTCGAGAACGTCAAAGTTGAAATTCCCTTCTTCTTCGATAATTTTGCTTT
CAATCGCTTTAACCGTTGGATTTTTTGAAATCACACCACAAAATTCAGGCATAGATTTGG
CAATGTCGTCTGTGCCAATCTCTTTCGCCATTGCGATAATCTGCTCTTTATCGTGGGTAA
TCAACGGACGTAACACTAAGGTATCGGAAGCCTTGTCGATTAAGCGTAAGTTCGTCAAGG
TTTGGCTTGATACTTGCCCTAATGCTTCGCCTGTGACAATAGCTTGAATATCAAAACGTT
CAGCAATTTTGCTGGCGGCACGCACCATCATTCGTTTTAACACCACGCCCATCTGTCCGT
TATCGACTTTTTCTAAAATCTCACCAACCACATTTTCAAAATTGATCGCCACAAAACGCA
CTTTATGGGACGAGCTGTAACGGCTCCAAATATGGTACGCCATCTGTTTCACACCGATTT
CGTGCACCGCACCGCCAAGATTGAAGAAGCAATAATGCACACGAGAACCACGGCGAATTA
GCATATAACTTGATACGCCTGAGTCAAAACCGCCAGAAATCAGCGATAGCACATCTTCCT
GCGTACCAATCGGATAACCGCCTAAACCTTCGTGACGAGCTTTGATGAGCAACATCTTAT
CGTGGTCAATATCAATACGCACCGTTACATCAGGATTAGTCAATTTCACACTTGCCGATT
CGATATGCTGATTTAAGCCGCCGCCCACATAACGTTCCACATCAAGCGAGCGGAAATCGT
GCTTACCTTTACGGCGAACACGCACGCAGAAGGTTTTACCCTCTAATTCCCCTTTTACTT
TCGCAAGGGTATGCTCAAAAATGTCATGCATTGTGGTAAACGGCATTTCTTCTACTTCGA
GAATATGATGAATACCTGGGGTGCGTTTGAGTAAATCCAATACGAGAGGAGCTTCTTCAG
CGACTTTTGCTCGCACTTCAATAAAGTCCCAGTTGCGAATTACTGCCACATTTTCTGTTT
CACGCAGTAACACATTACGGATATTGGAGGTTAAAATTTTGATAAAGCGTTTACGCACGG
AATCGCTTTTAATCATAATTTCAGGGAAAAGTTTGATAATAAATTTCATAACTTACAATA
TTTGTACCTACTTTAAATAATACTTGCCTATTAATTATTTCAGCATTACTACCTCTACCT
AATCACACATCACATAAGATGATCGAGGAAAGTGATGTTATATTCCATAGACATAATTAA
GCACTATACCAAACACTTATTTGTTAATTAACGATAAGAACTCTTTGCGAGTATCTCTGT
CTTGCAAGAACACACCGCCGAATGCAGATGTCATTGTTTGGCTATGCGTATCTTTAACAC
CACGACATTTCACACAGAAATGGGTTGCTTTCACATAAACCGCCACATCTTCCGTTTCTA
AAATGGTTTGAAATGCCGTTAAAATCTGTTCGGTAAAACGTTCTTGAACCTGTGGACGTT
GCGCAAAAAACTGCACAACACGGTTAATTTTTGATAATCCAATAACCCAATCTTTTGGGT
AATACGCCACGGCCACTTTACCATCAATTGTTACAAAGTGATGTTCACAGGTGCTAGTTA
AGGTAATATCATCCACTAAAACCATCTCGCTCACTTTCATCTGGTTTTTGATTTTTGTGA
TTTTTGGAAAGGTTTTATAATCTAAACCGCTAAAGATTTCGTCCATATACATTTTCGCTA
AACGATGTGGCGTTTCTTCTAAACTGTCGTCGCGTAAATCCAAACCTAATAATTCAAGGA
CAGCACGCATATGTTGCTGGATTTCATTACGACGAGAATCTTTATCTTTCTGATGGCAAA
CCGTTGGGGTTTCAATCCCTTTTGCAAGAAGTGCATCACGCACACTTTGGGCTTCTGGAG
AGATATTGCTCATTGATGTTCCTCTAAAAATTTAAGCGAAAGATTCTACCAAATTGCCTT
AAAAATACAACGCAATCCACAAAAATCGTGTAGAATCGCAATTACATCAAAAAGAGAATA
ATAAAATATGTATTACCATTTTAATACTCAACTTGTCGCCGATGAAAAACAATCTTTTGT
GCAGCAATTACTAGATTGCAAAGATTTCAGTCAATCCAACCGCTTGTTAGGTTCATCAAA
AGGGCGTGGTACAACTTGGTTTCTCAACACCGAAAAAGAACTCGGTGTAAATAGTGTGCT
TCGTCATTATTATCGTGGTGGCTTATTTGGTAAGCTCGTCAAAGATCGCTATCTTTTTCA
AAGCCATGAAAAAACACGAGCAATGCAAGAATTTCGTTTGCTCGCTCAGCTCTCTAAATG
GCAAATTCCAGTGCCTCGACCGATTGCAATTAGAGTGAAACGTCAATGTTGTTTCTATCA
AGCGGATATTTTGTTAGAAAAAATTGCAGATACCCAAGATCTGAGCCAATATCTACAAAC
AAAGAGCTTAACACCAGCACAATATCAGCAGATTGGGCAACTGATTCGCCTGCTACACGA
TCATCAAGTTCATCACTCAGATCTCAACATTCATAATATTTTGATCGACAATCAAGGAAT
ATTTTGGCTGATTGATTTTGATAAATGCCAAATCCAGCAAGGGAATGAATGGAAGCAAGG
CAATTTGGATCGGTTATTGCGATCTTTTAATAAAGAGAAAGGAAGATTATCTATCCATTT
TTACCCACAAGACTGGGAAATCCTATACCAGAGCTATATGAACAACTAAAACGCTCACTT
TGACGTCCCCCATACCCAAAAGGACAGGGACGTCAACATAGTTCTCCCAAATAAGACTTC
CCCTTGCAAACGCTAGACGTTTTCCATACTTAAAAACCAAAATAATATTGAAAAATTGCG
TAAAACTCACCGCTTGTAAATCACTTTTATGCTACTATTCCCACCAATTTTATTTTTTAA
GATGTAACTCCAATGGCAACCAAATCAAAATATCAAGATAAACAAATTGAAGCACTATTA
AACGATCTTATTGTAACCCTTGAAAAACACAAAGCCCCAGTCGATCTCTCGTTAATGGCT
TTGGGGAATATGGTAACGAACATTTTAGTCACCAACGTGCAAAGCCCACAGCAACGTGAA
GTGCTTGCTGAGGCATTTAGCTCTGCCTTAAAAAACTCATTAAAATCGGCAAAATAATAT
GTTAAATCAACTTCGCCACCTTCTTCCTGAAAATTCTCGGCAATATCGAGAAGAGATCTC
ACAACGTATTAGTTGGGGTCACTGGTTTGCGTTATTTAATATCGTTGTGGCGTTGCTGAT
TTCCTCTCGCTATGCCTTTAATGCCGACTGGCCAAACACCCTTTTCGGCAAGCTCTATTT
TTTTATTAGCTTATTTGGGCATTTTAGCTTTGTCGTCTTTGCACTATATCTGCTGTTGCT
CTTTCCTCTGAGCTTTCTGATTAAAAATAACCGAGCTTTCCGTAGTATTTCAGTGATATT
TGCCACTGTCGGAATGACGATCCTATTAGTTGATACCGAAGTCTTTAAGCGTTTTTACCT
CCATTTGTCACCGCTTGTTTGGGATCTATTAGTCAATCCTAACGACGACGGCGAACTGAC
ACGCCAATGGCAATTGCCTTTTGTGCCAATGCCACTCATTTTATTAGCAGAAATGCTTTA
CTCTCGTTGGTGTTGGAATAAGCTCCGTAGTTTCAATCGTCAGAAGTGGGGAAAATATGT
TGCAATACTGTTTCTAACTTGCTTCACAGCTACCCATTTACTCTATGCGTGGGCGGATAT
GACCCTATATCGCCCGATTACCGCCCAAAAAGCAAACTATCCGCTTTCCTACCCAATGAC
TGCGCGTAGTTTCCTTGAAAAACACGGACTTATCGACCGAGCAGTATTAGAACAGCAGAT
CGAAGAAAGCGGTCGGTTAGACACCTTTTATCTCAACTACCCACGCAAAGCCTTGCAATT
TGTTGAACCACAGCATAATCCTAATGTACTTTTCATTAATCTCTCTGGCTTAAAAAATGA
AGCGATTACCGCAGAAACAATGCCATCGCTTTACCAAGTCAGCCAAAATGCTCGCCGTTT
CACCCAACATTACAACAGCAGTGATAGCCTAAGCGGTAGCGTCGTTGGACTATTTTACGG
ATTAAGTGGACGCTATTTAGACGCAATTTTGAACGAAAAATCCCCTTCGCTACTGATCGC
TCGTTTACAACAGCTAAACTACCAATTTGGGCTATTTTCACACAACGGCTTTGCAGAACC
GATTTACCACAGAGCCTTATTTGCCCATTTCAAATTACCTAAAACAAAAAGCAATCTTGA
AGCCATTGAGAAATGGAAAAACTGGATCGGCAAACGTAGCGACAAAGCATTTTTTAGCTA
TCTAGATCTACAACTTCCAGCAGGGATAGACTATGCCCAACAAAGCAAAAGTTTAGATTG
GCAATTCAATGAAATTTGGCAAACTCTTGAACAACAAGGCTTAACCCAAAGTACTTTAAT
TGTGATTACCTCTGATATTGCTGAACAAGCGGTCACTAGCGACAACAGTTTTGCACAAGC
TCGGATCCAAGTACCAATGCTTATCTACTGGCAAGGTGATAACCGCACCTATAGCTTACC
TTCTAGCCATTTAGATATAGCTCCAACACTGTTAAGCCAGTTCTTCGGGGTAACATCGCC
AATTAGCGATTATGCACAAGGTATTGATTTAACGAAAGAAAATAGCCGAAAATGGCTTCT
AGCCTCAAACTATAAATGGAATGTAGCGATAATGCCAAATGGCGAGCAATTTCATATTAA
CCGTAAAGGCTATTTTGAACATTTTGATCTACAAGGCGAAAAACAGACTAGCCGTCCGCC
ACTCGCCCTGTTTTTACAACTTATTCAACAAAGTAATCTATTTATTGAAAAATAAATCAA
AGGGCTAAGTATCGTATTCCACCAGACTTAGCCCTCTACCTTTATCTATGTCTTTCTACC
CACTTGCCATCAAGGTAATCCACAATCCATTTGGTTGCCTTGCCGTTTTTCTCAGAGGTA
ACATACTGACGTTTTTCTTTACGGCTAAAGCGGATAATGGCTTCATTGCCTTCAGGGTCT
TGTTGTGGTGCGTCTGCAAGGTATTGCAGTTTTTCAGGCAAACGATCACGGTATAAGGCT
AATTCTGCCACTTTCGGAGCACGTGTTTCACGGGATTTCGGGAAGTTGTGTGCCGACATA
AACACACCGCTTGCGCCATCTCGTAGCACAAAATAAGCGTCCGATTTTTCGCATTTTAAC
TCAGGGAATGCCACTGGTTCTTCTCGTGGGGGGGCGACTTCGCCATTTTTGAGAATTTTG
CGAGTGTTGTCACAGTTGGTACAGCCCATATATTTGCCGAAACGCCCAAGTTTTAAGTGC
ATATCCGAACCGCATTTGTCACATTCGACAATCGGGCCGTCATAGCCTTTAATTTTGAAA
GAACCTTCTTCGATCACATAGCCGTCGCAGTTCGGGTTATTTCCGCAAATGTGAATTTTA
CGTTGTGGATCGATCACATAGCTGTCCATTGCCGTATCACATTTCGGGCAACGTTTGCGT
TTCATTAATGCGTTCGTTTCCGAATCTTCGTCTAACACATTCAGCAATTCCGCTTCTGGA
ATTAAGTTGATCGTGGTTTTGCAACGCTCTTTTGGCGACAAGGCATAGCCTGTACAACCT
AAGAACACGCCTGTGCTTGCGGTGCGGATCGCCATTTGGCGTTGGCAAGTCGGGCAGTGA
ATATCCGTTGCTACTAAATTATTCGGACGCATTCCACCTTCAAGTTCATCAAGCTCTGCG
GTAGTTAATTTTTCTGAGAAATCGGCAAAGAAGCGGTTTAATTCGACTTTCCAGTTGCTA
TTGCCCGACGCAATTTGGTCGAGAGTATCTTCCATATTTGCTGTAAAATCGTAGTTCATT
AAATCGCTAAAGGCTTCGTTTAAGCGATCTGTCACGATTTCACCCATTTTCTCTGCATAG
AAACGGCGGTTTTCTACTCGCACATAGCCACGCTCTTGAATGGTTGAGATAATTGCCGCA
TAGGTTGATGGACGACCGATCCCACGTTTTTCCAACTCTTTCACCAACGCCGCTTCGCTA
TAACGTGCTGGCGGTTTGGTAAAGTGTTGGCTAGGTTCAACGGCGTTCAGTTTCAAGGTT
TCATTCAAACTAACTTCCGGCAACTCTTGATCTTCCGCTGTTTTGCCTTGAATTGGCAGT
ACTTTTGTCCAACCGTCAAAACGTAATACACGCCCTTTGGTTTTGAGTTCGTAATCCCCT
GCCGTTACCGTTAAACTAGTTGAGTCATATTCCGCTGGAGTCATTTGGCAAGCAAGGAAT
TGTCGCCAAATCAAGTCATATAGGCGTTCTGCATCTTTTTCCATACCGCTTAGATCTTGC
ATTTTCACCATCACATCAGACGGACGAATGGCTTCGTGAGCCTCTTGCGCTTTCTCTTTG
CTGGCATAAAAATTCGGTTTTTCAGGCAAATAACGCTCACCAAATTGCTTTTCGATATAG
CTACGAGCCATCGTCAATGCATCTTGGCTCAAGTTAGTTGAGTCGGTACGCATATAGGTG
ATGTAGCCTGCTTCATACAGACGCTGTGCCAACATCATTGTTTTCTTCACGCTAAAACCT
AAACGGGTACTTGCCGTTTGTTGTAAAGTGGAAGTGATAAACGGCGCTTTGGCTCTTGAT
GAAGTTGGTTTTTTATCAATTTCAGTGACGATAAATGCAGAATTTTGCAAAGATTTTACC
GCTTGTTCTGCTTCTTTTTGGTTTTTCGCTGAGAATTTTTTGCCTTTATGCTGTACAAGT
TCTAAAGCGAGATCGCCTTTTTTCGCAGACGTTTTGGCTAAAATATCCCAAAACTCTTCA
GGCTGGAACGCCTTGATTTCACGTTCACGCTCAACCAACAATTTCACCGCCACAGACTGC
ACACGCCCAGCCGATAAGCCACGAGCCACTTTTTTCCAGAGCAACGGCGACACCATAAAG
CCCACCACACGATCTAAGAAACGGCGTGTTTGTTGAGCATTTACTCTATCCATATTGAGC
TGTTCAGGCTTTTCAAAGGCTTGTTTGATCGCATTTTTAGTAATTTCATTGAACACCACA
CGGCTAAAACGCTCGTTCTCACCGCCAATCACCTCGCGCAAATGCCACGCAATCGCCTCC
CCTTCTCTATCCAAGTCGGTGGCGAGATAAATATGATCAGCTTTCTTGGCAAGAGATTTC
AGCTCTGAAACCACTTTTTCTTTACCTGGTAAAATTTGGTAAGTTGCATTCCAGTCGTGA
TAAGGATCCACGCCCATACGCTTCACTAAAGCGGTACGTTCTTTCTCTGATTTTACTAAG
GCTTTTTGTTCTGCCGTCATACCTTTAGTCGAAACCGCTTTAGCTTTTTCGGTTTTTTCT
TCTTTTTCTGCACCGCTTGTTGGTAAATCACGGATATGTCCGACACTTGATTTCACCACA
AAGTCACTGCCTAGATATTTATTAATTGTTTTAGCTTTAGCTGGCGACTCGACAATTACT
AATGATTTTCCCATTGAAAACACCTAAAAATTAATAAAATTATTTCTCATAAGTGAGAAA
CACTTGAGATTGCTAACAAACTCTTTTATTGAATACATTTGAAATATTTTGATTTCAAAA
ATATCTTAATATGAAATGATGTAGGGACGCCACGCTTGGCGTCCGTGAACATCGTCTTTG
CAACGGACGCCAAGCGTGGCGTCCCTACATTCATTCTCTACTTTACTTATTAGGCAAATA
ACAAATAATACTTACAATCATTGCAAAATTATTTCCTATAAGTAAACATTCATTTGAATT
AACCCAAAATTCTTGTAACAATAGCAAGCATTTCCCTAAAAGACAATATCAAGCTAACAT
CTATGGATAAACTCAACGCAATAAACCTATTTTGTAAAGTCATTGAAACCCAAAGTTTTA
CCCAAGCGGCACAACAAGAGCAGATTTCTCTTGCAATGGCGAGTAAACTGGTTGCTCAAT
TAGAAGAACACCTCAACGTTCGCTTATTACAACGTACCACACGCCGTATCAGTCCAACGG
AAGCAGGTTTACTTTTTTACCAACGCTGTCAGCCCATTTTAAACGAACTCAAAGATGCTG
AAGCCTGTGTAACGAACATTACCTCAACACTACAAGGGAAGCTCACAATGTCGTTGCCGA
TGGATTTTGGCTCCCGTTTTGTTGCCCCACATTTACACCGTTTTACCGAAACCTATCCAC
ATCTGCAACTTAATTTAGAATTTAGCGACCGACGTGTTGATGTCGTCGCGGAAGGATACG
ACCTCGTTTTGCGTATCGGGAAGCTCGAAGACAGTTCTATCGTGGCAAAACGGATCGCCC
AAGCCCAACATTTCATTGTTGCCTCCCCTCGCTATTTGGAAAAATTTGGTGCGCCACAAA
CCGCTTTAGAGTTACAGCAACATCAATGTCTGCTCTATGAAAGTCAAACATTATGGAAAT
TTAATGAAAACGGTCATCAAATTAAATTTAAACCACAAAGTCAAGTTTATAGTAATAATG
GCTATGCTCTTGTGCAAATGGCAAAAGCTGGACAGGGGATCATTAATATCCCTAAATTTT
TACTTAAAGATGAGCTTGCCTCTGGTGAACTGATACCGATTTTACCTCATCTTGAATAAG
AGTTATCAGATATTAGTTTACTCTACCCAAATCGCCGTTATCTTTCCCCTAAAGTTAAGG
TGACGATTGAATTTTTTAGTCAGCTTATGCAAGAACAGAAAATACACCTCTAACAGACTT
AACCAGCACCATCCTATTAAAAACCACACAAAGAATCAAAGGCTGCCATCAATACACTTG
AAGGCAGCCTTTATTATTAATATTTACTCAGATATTTAATATCTTACCACTGTAATGCAA
TACCTGCACCAGCATTGTATTTGCCTTGCGAAGTTGCACCTGCAGAAACTTTAAGAATCA
CACGACCATTATCAGACATTCTTGAGAATCCAACAGCAATTGCATTTTGTCCCTCGAAAG
TACCAATACCAGCACCCAATGTGCTTTTACCTGGTAAAGTCACTTGTGGAATATTGCTCA
TAGCGGTTGTTGCAGCAATACCCGCACGAAGTTGACGACCTTCGCTCTCTAACTTCGCAC
CCAATCTATGGGCAACATTATACAACTGGCTACCATTAATCGCATCGGTTGAAGTAGAAG
AAATTTCCCCTGCTGCAACATTTTGGATACGGCGCTCATCACCTGCAGCACCTACGGAAA
CCACACCGTTTGCGGTTGCACCAGCGAAGCCACCATAAATCATGTTACCCACCGTTGCAC
TTGATACTGTACCAGTCGATCCTGCTGTAGTCGTTGAACCTCTAGAACCATCTTGTTTCC
AGTTTTTGAGAGAGCCTGTTTGACTACCATCACCAGCTGTAGCCGTCGTATTGTTACCTA
AATAAACGGAATTCTCAACCGTCCCTTCAGGAATTGCAGACATCCAAGTTAATGCACCAT
TACTATCACGCTTATTATTCACATTATTACCAAGAACAAAGGTATTGCTTGATGTAATTA
CATTATCATTACCGAATGCATAGCTTCCATCAATGCCTTTATAGATTGGATTACCTGCAC
TGTCAGTACCAATTTGAACACCACGAATGATATTCGGGTCACCAAACGCACCTGATTTAT
TCGCAATTACTTGGTTACCAGTACCGATAGCAATTGAGTTTTTACCCGATGCGGTTGCAC
CTTTACCCATAGCTAATGCATTATCACCTGCCGCAACAGCTTTATAACCTACAGCTGTTG
CATAAGTACCTGAAGCACTTGAGTCCACTGTATTCGACTGTTGGTTAATTTGCTCCTCTG
CATTATGACCATCATTGGTGTGGAAGAACTTGATACCCTGTTCGTTCATATTATGAACCG
CTGTAATTACAGAGTTTGTCACAAATTCTTGCTGCTCACTAACGTTGTAGGTTGTAAGTT
TGTACTCTTTAGGTTGTACAATTTCCTTACCATCAGCATCTACTACAGGATTGCCACTTT
TATCACGTTTAACCTCAGTAATGACTGAACCATCTTTGTTCTTAGCATAGGTTGCTGTAG
AACCATCTTTTTTCTGTTCAACTTGGTTACCATTGGTTAAAGCGTAAACTTGGCGACCAT
TGACTGCATCAGTACTATTCGGTGAAATATCACCATCAGCAATACCACTCAATTTCACAC
GAGGATCAACTTTCTCTGTATATTTCTGGAGATTGCCATCCTTATCACGAATAGGTTGTT
TGGTCACTGGATCCCATTTAACAAACTCTTCCACGACTTGAGCTCCAGCACCAGTAAGAT
TGATAGTATTATCCTTACCAGTCATTGTCGCAGTGCCTAAGGTCACAGAATTTAAGTTCG
TTAAATCCTTGTTCATTTTCACAACAAGTTTGTTATCTGCCTCTTGCGCTTCCACATAAA
GGTTATTAGCCGCTGAGTCCTTACCATTCCATTTGCCTTCACCTTCAACAGTCAACTTCG
TGCCTAATGGACGATGTACAGTTGTTGCTGTGTTGTTACCCGTGAAGTCTAAACCTGCTT
GTGCAATGGCTTGTAAATCTTTCACTGTCGCTACATTATTTAACGCATTACCCGTTTGAG
CCAATAAGCCGCCTTTACCGTCTTTGTTATCACCAGCAATAGCTTTTTGTGCATCTGCAG
GGGTGAGTGCTGTTTTATTTGATTCAGCATCATCTTTCAAACCTAAACCACTACCCACAT
TGCTCATCGTAATTGGCGTATTGCTTGCATCAGATGGCATTGCTTTAATGGTTACAGTTT
GTGGATCAACAGCTTTATTCTTCAAATCCACCGGCTTAGCTGTAGGATTATCTTTCTCTT
CACTATTAAAATAGCCTTCTGTGCCATCTTTACGTTTAACATACACTTTGCCTTCAAGAT
CTTCTGGTTTATAGAACTTACCATCCTGACCAAGTACTAATTTCTTACCATCTGTACCAA
AGTACTCAAGCGGTTTAGTTGCATTAGCTTCTGCTAAACGTTCATCGACATAACCTGCAT
TCGCTGCAGCCGTTCTGTCTTTCGCCGTGCCGTCTGGATTACGTTCAACGTCTTTCAAGC
CAGTGATAGAGCCCGTACCTTTATCATTACCATCAGGATCTTTTTCACCTTTACCAAATG
CTAAGGTTGGTGTGCTGGTGCCAGTTGGCTGGCCATTTGCATCGGTATCTGGTTTATAAC
CTAAAGAAATACCGTCTTTACCATCTTTGCCTTTCGGACCAACGATAGACAAGCCATCTT
TACCATATTTCGCTTCAGATTTATCCGCTTCATCGGTTGATTTCACGGTCATACCATCCG
GTTTGATTTCAGTGGTATTGTCTTTGTCTTTAACCGTCGCACCGCCAACTTTATAATCCG
CTGAAATGTCGTTGCCTTGAGCATCTTTCGCTTTTAACGCAGTGCCATCAACGCCATATT
CCGCTGATTTATTGTTGTTTGGATTGTTTTTATCCGTCACTTTAACTGTTGTGCCATCAA
CGCCTATTGTGGTTTCTTTAGTAACACCTGTTGCAGGGTCTTTTGATGTTACTTTTGTAC
CATCAACACCTGTTGAAATTTCTTTAGTGGCACCTGTTACTGGGTCTTTTAATGTTACTT
TTGTGCCATCTAAGTCGTACTCTGCTTCACGTAACTTATTGCCATTTTTATCTGCTTCAG
AAAGCGTTGTGCCTGTTGGTGCAGAAGTTGAAGTGGTTACCTTGCCATCAGCATCGGTTT
TCTTCAATTCTGTGGTTAAGCCATAGTTAGCCGTTTCTACTGGTGTTGGTTTACCGTCAG
CATCTAACTTAGCTGGATCAACTTTACTTACGACTGTACCAGTTGAAGTCAATTTAGTTG
ATGTTTTCGTACCATCAGGATTATCAACAGGTTTAGTAGTTAATGAGCCGATATTTTTCA
AATCTTCCGTCATTTTCACCACTAACTTGTTATTGGTCGCATCGGTATCCACATAAATAT
TGTCTTTCGCCGTTGCACCAAATTGCGTTAGCGTTTGGTTAACCGCATCCGTTTCACCTT
GCACCACTAATTTTGTGCCAAGCGGTCTGTGTACGGCTGTAGTGGTGGTTTCATTACCTA
CAAAGTCTAAACCAGCTTGTGCAAGGGCTTGTAGGTCTTTCACCGTTGCCACATTGTTAA
GGCTTGAACCCGTTTTCGTTAATAAACCGCCCTTACCATCTTTGCCACTGCCCGCAATCG
CTGTTTGAGCTTGCTCTGGGGTTAATGCCGTTGCATTAGTTGTTGTGCTATCATCTAAGC
CTAAACCACTACCAACATTACCCATTTCAAGCGGTTTACCTGTTGGGCTTGGCATTGCTT
GAACAGTAACATTATTTGAAGCAACCTCAGTTAATGTTGCAGGTGTACCATCTGCATTTT
TATATGTATTTGTTGCAGGATCGAAAACTTTACCTTTTAAGTCACTCTCTTTATAGAATT
TACCATCTTTTCCGCGAACAAGCGTAACTGGTACTTGTTCACCATTTACAGTTTCAGTTT
TTACTTCGCCGGTTACAGGATCTTTCTCAAAGTACTCAAACGGTTTACCTTCGTTCATTT
CTTTCAGACGATCATCAACATAACCAGCATTTGCAGCCTGAGTTTTGTCTTTCGCAGTGC
CGTCTGGATTACGCTCAACATCTTTCAAGCCAGTGATTGAGCCTGTTCCGTCCTCGCCAT
TTTTAGCAAAGCTAATTTCTGGTGCTGCGCCATCTGCACCTGAAGTAATGCTTACAGCGT
CTTTACCATCTTTACCATTTAACGCTAGAGTATTGGTAGTTTTGCCGCCTGCTGTCGTGC
TGGTTAATGAAATAGCATCTTTACCATCATTGCCTTTAACCGTTAAACCATCTTTACCAT
AGGTTGCTGCAGATTTATCGTTAGGATCGTCTGATTTCACGTCCATACCGTTCGCATCAA
CTTTGGTTGTAGAATCCGCATCTTTTGCAGTTAAACCACCCGCTTTAACTTCAGTAGTAT
TCCCCTTACCATCATCAACTTTTGAACCATCAAGTTTGTATTCTGCAGATTTCAATGGTT
GATTAGTTGCATCTTTCTGAACAATACTTGTACCTTCAGCACCTGCTGTTACAGTAGTTA
CTTTCTTATCTGCACCAGTACCTTCAGTTTTGGTGGTCGTAGTCGCATCTGGAGTAATTT
TCACACCATTAGCATCGGTACCAACCTGAATAGAATCTGACGCTGTCACTGTTTTTAAGT
TTTTCAAGTCTTTTGACAGGCTAACCACCAACTTGTTCTCAGCGCCTTTTGCTTCAACGT
GGATATTATCCGCCGCTGTTTCACCAAATTGTGCTTTGGTTTGATTTGCTGTTGTTGCTT
CACCCTCAATGGTTAACTTCGTACCTAATGGACGATGAACATCTTTGTTTTCAGCTGCAT
TGTTACCTGTAAAGTCTACACCAGCTTGAGCTAATGCCTGTAAATCTCTCACCGTTGCCG
CATTGTTGAGCCTTGAACCTGTTTGAGTGACCAAACTATCCACAGCTGTTTGTGCAGCTT
CTTTCGTGATTGCTGTTTCTACCGTTTGGTTATCTTTTGTCTCCGTAATCGGTGATAAAC
CTAAACCACTGCGGATATTGCTTAACCCCATCGGTTCGCTATTCGGCATTGCGTTGATCA
CAACATCGCCTGATTTAACTGCCTCAACACCTTTCGCATTCTGATTATCTTTATCTGCTG
GTAAAACATAACCCTTACCTTCCACATACACTTTGCCATCAATGTCTGTTGCTTTGTAGA
ACTGATTATCTTTACCACGAACAACTTTGTTACCTTGATTATCAAAATACTCAAACGGTT
TACCGGCATCTAAATCTGCTATGCGGCTATCCACATAGTTTTTATTCGTCGCTTTGCTTC
CATCAGTATCTAGCGGATCTATATCTTGCAGCCCTGAAATTGCACCAGTGCCTTTACCAT
CTGTACCTTTTGCAAATTCCAATGTCGGCGTCGCGGTATTATTTGCACCCGCTTTATTTG
TCAAGTTGATTGCATCTTTACCGTCAGCGCCTTTCACCGTTAAGCCATCTTTGCCGTAGG
TCGATTCTGATTTATCATCTTTATCATTTGAGGATACCTTCACGCCCTCTGCAGTCGTAT
CTGTAGTCGTTGTACCGTTAGTTACGGTTGAACCACCCGCCGTTGTGGTTGATGTATTAT
TTCCATCTACCAACTTCATACCTTCTAAAGCATAAGTTGCACTGGCTTTAGTGCCATCTG
CTGCCGTAGCAACAATCTCTGTACCCTCTGAGGTAATTGTTGCACCATTTCCATCTGTAC
CAAATTTCGCACTGTTTAGGTTGGTCAAGTCCTTCGCAAGTTTTACCACTAAACCGTTAG
CACCTGTCGTAGTATCTTTCACCACACCAATATTATTCTCAGTTAAACCTGTTGATTTAC
CGCCTTTGATTGTCAGCTCAGTTCCCAATTTACGAGTTACATCCTGATCATCGTCACCGC
TAAATGTTAAACCATCATCCAACGTCGCGAGTTTATGTTCAGTATTACCATCATTATAGG
AAATTCGGCTCTCAATCTTATTCGTGGTATCTAAACCTTGATTACTGTCTGCCGCCTTGT
TACCTACAACGCTGATTTCTGCTGTCGGTGCTGCAGTACCTGCTGCTTTAACGCCTGTTA
GCTTAATTAAACCACCTTTTTCATTGTGACCAACTTCCACCGCACTTTCGCCAGCTTTAT
TGTTCACCACAACTTTTCCGTCACCTTCAGCATCTGTAGTGACTGATACCGCATCTTTGC
TGTCTTTGTTTACAACAGTAACTGCATCTTCCGCTAACTTAACTTTACCTTTCTCTGCCG
TATCATCAACCGTCAACTCTTTTAACGCTAACTTCTCTTTCAAGCCGATTTCAACGGTTG
TTTTACCACTCGTTGTATCCTGTGACACCTTAGTAATTAAGTTATCACCGCTGTATTTCA
CCTCAGTATCGCCAGAACCTGTTGTAATTGCACCTGCTTTAATATCAAGCTGATTACCAA
GTTTATGTGTTTTAACATCACCCTGATCTGCACCAACTTTAATACCTGCCTCTTTCAAAC
TATTGAATTTATCATCCACATAGTTTTTATTCGTCGCTTTGCTTCCGTCCGTATCTGATG
GATCGATATCTTTCAACCCTGAAATTGCGCCAGTGCCTTTACCATCGGCTCCTTTTGCAA
ACTCTAACGCCGGTGTCGTAGTATTATTTGCACCCGCTTTATTCGTCAAGCTGATTGCAT
CATTACCATCCGCACCTTTTACCGTTAAACCATCTTTGCCATAGGTTGCTTCCGCTTTAT
TATTACCATCAACAGTCTCAACTTTCATACCTGTTGAGCTAAGCGTGGTTTTCTCCGCAT
TATCACCGGTTCCCACAAACTCTGCGCTAGCTAAATTTTTCAAATCTTTCGCTAATTTGA
TATTAAAGCCATCCGCATTTGTTTGATCGTTTACTACTACACCAATATTATTGTCTGATA
ACGTTCCTGTTGCACCGCCGTTCAGTTTCAAGGTCTGACCTAATTGACGAGTGACACTAC
TATTATTATCCCCCTGTGTTACAGTACCTTTATTCACTGCAATAATAATATCTTTGACTG
CATTGACTAGATCGGTTCTTGCTACTGCTGAACCACTCGCCACAGAAGCCGTAATCGCAT
CAAATGACAACGCATTAAAACCAGTTTTTGTATCATTCGGCGTTAAACCAACATGAGTAA
CTAAATCATGTAATTGTGCACCAGTGATCGCTTCCGTTGAAGCAGTTGAAACCGTACCCT
TAGCCAAATTCGCCAATTTATTGGCATTACCGACCGCTTGTTTATCCGACAAATTGTCTG
GATTTACAATGGAAACAAGAACCTTGTCTGCAGGAACTGTAGGCTTAGTTTTATCTGCGG
TACCGTCCGCTTTAGTCAAATAAAACTGACCATTATCTTTAACAATACGTTTTCCATCCT
GATCGGTATATACCACAACCCCCGTTGTACCATCTGCTGCTTTATTTACACGATCACTGA
CTTCTTTAACCGCACTTTCAGTTGCTGCACGACCATCTATTCCGTAATCTGTAGGACTGT
TAACCACAGTACGATCTTCTAAGCCAGTAATTGAACCTCCCTTCGTTTTATCATTGCTGA
TAGTTAAGGTTTTCAATGGTGCATCAGCTGCTTCGCCTTTTGCCTTGAATGTTAAGCTAT
CTGCATCTAATACTGCACTGTTATCCCCAGCACCGAAAGTCGCACTATCTAAAGCGGTTA
GATTCTTCGCAAGTTTTACCACTAAACCATTAGCACCTGCTGAAGCGTCTTTCACCACGC
CGATATTTTTCCCATCAGAAAGGGTATCTGTCACAGAATCCACGGTTCCTTTAATAGTCA
AGGTGGTATTAAGTTTACGAGTTACCGCCTGACCATCATTGCCTTGGAACACTAAACCAT
CATCAAGGGTAGCTAACTGATGAGTTGTATTACCATCCTGATATTGAATACGGCTATCGA
TATTGTTATCTAAACCTTTTGTACTAGGATCCGTTGTCGTTGCATCTTTATGCTGGCTCA
CAGAAATTGTAGCTTGCGAACTATTCTGACCATCTTTGCCATTAATGACAATCGAACCAT
TTCCGCTATCATCGCTCTTGATTTCAACCCCATTTTTACCATTGACGCCATTTTTACCTG
TCACCGCAACGCCGCTATCTGTAATCTTGGTTTCTGTATTTGCGCCTTTAACAGTCACAC
CATCTTTACCAATCGTTGTCTGCTCAGGATCTGAGCCAAAGGTAACTTGCTCTAACTTCA
GATTTTTATTCAAGCCGATCTGAACTTTAGTCTTATCGCCGTCTTTCTCCACTTTAGTGA
CAATATTACCGGCAGAGGCAGTCACCTCGCTACCTGCCACCTCGCCTGTAAACGCTGACG
AAGCCCCTACAATATCTAACTGTTTACCCAACGCATGAGTTTCAGATAACGAAGTGACAG
CCGCACCGTTTTTAGCCTTATCTGAACCAACCACAAATCCTGTATTGGTCAATGCCGATA
ACTTAGTATCCACATAGTTTTTGTTAGTTGCTGATGAACCATCTGCGTTGTCAGTCAGAT
CTTTCAAGCCAGTAATCACACCAGTGCCAGCTGCACCATTTTTCGCAAATTCCAGCGTTG
GTGTACCCGCATTATCTGTCAAGCTAACCAATGTACTGTCATTTGCACCTTTTACCGTTA
AGCCGTCTTTGTTAATTACGGTTTGATCGTTAGCCTCGCCAAAAGTCGCTGATTTTAATC
CTGTCAATGTCTGAGCTAATTTAATGTCATAACCATCATTGGAATTATTTTTCTTCACAG
CAATATTATTTGAAGATAAATCACCCGTTGCCCCACCTTGAAGTTTTAAGGTTTCCCCCA
ATTTGCGAGCAACAGCATCACCCGTTGTCTCACCTTCAAAGTTCAAGCCTTTTCCAGTCA
AAATCTCCGCCGTCTTTTTCACCGTATCAACAACGGTTGTCACGGTTGCAACACCCTCAT
TACCAGCATCAACTTTAAGATCATCTAAAGTTGTCGGTGTCCCTGTTGTAGGTAAAGTAA
CAGAACCTTGTTTAACATTGACTTCAACCTGATAACCATGACTCTCTTTTTCTTTCACCG
TCACGACTGCAGCACCGCCGCCTGAGAAATCGACACGATTACGAGTTTGATCAACTAAGG
TTTTCGCTTGAGTATTTGCAGCGCCCGCAGCCGTTTTTGCTGCCGTACCATTACCTAGAA
TTTCCCAAGCAGAAAGTGTTTTCAAGTCGCCCAAGGTCGCAACATGATTTTGATTTGAAT
CCGTGACTTTTCCGCCAGTCAAACCACTTGCAAGATTAGTAATAGTTCCGCCATTAACAT
TAATCTGCTTATTTACATCAAAACTTAATTTACCGCTGCCATTAGCGCCACCAATACTGG
TTATACCGGTTAACTCAGGATTTAAGTTATAAGTCACCTGACCATTCTCACCCACAGTGG
CAGTCGTATTCGTCCCATTTAAGAAGTTAAAGCCTGACGATAAAGAGACTGATTTTTTAT
CTGCATTAGAATTTGCGGTATATTTAATGGTCTGTGTACCAATGGTCGCCTCTGTCACTA
CTTTGGACGGAGTAGCCGAACCATTTGTACCATTAATTCCATTGATAACAGTCACATTCC
CATCGGCATCCACACCAATTTTGCCATCTTTACCCGCAGTTCCTTTTAATTCAATGTTTT
TGATATTACTGAGGTTTTCCGCCAATTTTACAGTTAACGTTTTAGATGTATCATCGGAGA
CGACCGTAATATTATTGCTTGCAAATCCACCTTGAACCGTTCCCTCACCTTTAATGGATA
ACGTTCCCGCTAGCGGCACCTTCGCATTCGTTCCGGAATTTCCCGCAAAGGTCATACCAC
CTGAGGTTAAGCTGTTTTTTGCCTCATTAATCGCTTTATAAACAGTATCGCCTGTCACGG
TGCCAGTATTATTATTCTCAACACTCCCCGTCCCAATTCGATCAATTTTATTCGCAACCT
CTGTTTCTAAATTAGCTTTACTTACAGCGCCATTTTTTAACGTCAACGTCAAGTTGCCAC
TATCACCCGTAGTAATGGTTAAATCATCACTATTAAATGCTAAACCCGTGGATAACGTTG
TTTCCTTAGCGGCAGAACCATCATTGCCCTTGTATTTCAAATTCAGATTAGCAACGCCGA
GTTTATTTTTCCATTTATTAACATCATCCTCAACTAAGTTACTTGCATCTTTTGCTGCAA
AGTCACCATTTAACGCCGTTTTCACAGCATCTTTAGTCACAGAAATAGTATGAGTTTCTA
CCTCGCCGACATTTGTAGACGTCACCGTCACTAAATTATTGTCACCATCAGCTTTCTTAA
CATCAATCAAGCCCTTAATGACATTTTTACCTTCAGCCGTAATATCGTTTAAGCTCTTAC
TTGCTTTATTATTAATCAAGGTAGTCAGTGCTGTATTCACAGAGCTAATCGCTGTTGCTA
CACCACCAACAGTCGCCAGTTTATTACTATCGCCATTCTTCGCCGCTAAACCTGTATCAG
CAAATGCACCTGTGTTAATCGTAAAGTTCACTTTACCATCAGCTTCTGTACCAATTGTTA
AAGCATCTGTACTTGCACTGTTAAAGTTTAAGCCCGTTGAAAGTGCGGTTTCTTTTGCTG
TTGCATCACCATTTGCTTTGTATTTTAACTTCGCGGTGTTGTTTAACGTGTCTGCTTTTA
ACGCTAAGTTAATTTCGCCACCTGTCTTCGCTGTGATAGTTAAATCATCACTAGTAAATT
TCAAACCATCGCTTAATGTGGTTTTTTGTTTAGTGCCACCGGTGCTGTTACCTTGATAGT
TAAGATCTAAGTTTTGTACGCCAAGATCTTGTTTTAATTGCTCTGCGTTTAACTTCAAGG
TGTATGTATTTGCGTTTAAATCTGCGGTTTCAGTTTTCTCCAACGTTAATGCACTTGCAG
AATCTGTCGCTAATGCCACTTTGGTTTTAGCACCCGTAATTGCCGTGTGAACAGCCCCAC
CCGTCACAGTTCCAGCACTGTTACTTGCAACAGTTCCTGCACCAATTAAATCAATCTTAT
TTGCAACTGTACTTTCTAAATTATCTTTGCTTACCGCTTGATTTTTTAGGGTAAAACTTA
AATTACCGCCATCAGTCGCAGCAATATCTAAATCACTGCTTGCAAAAGTTAAACCTGTAG
CTAATGAAGTTGTTTTTGTGGTTGCTGAAGTCTCATTACCTTTATAACTTAAATTCGTTG
CAGTTAAATCAGATACACCTAACTTGGTTTTCCACTCACTAATGTGGTTATCTATATTAG
ACGCATCCGCTTTTGCATATTCCGTTGCAAGATCGGTTGTACCTGCTTTCTCTTTTAACT
TAGCTTCGTCAATGCTTAAAGTATAGGTAGTTGGTTGAGTAGTGTCTGTAGAGGTATCTA
ACTTCAAAATCCCACCGCTTGCAGGGTTTACCGCTACTTTAGTTTTAGCGTTGGTAATGC
TATTTTGAACAGCAGTTGATAAATGGGCGGTATCAATGGCACCATTTTTCAAATTCACCG
TTAAATCACTACCCACAACCTTACCTGTACCAGAAATATCTAAGGTTGTTGAACGCACTG
TTCCTGTATTTACCTTGTTGGTTACATTATCTTTAGTAAATGCAGACGAATCTAACTTCG
CCCCAACTTCTGTTTTTGTTGCTAAATCACTAACATCTACCGACACTTTATAGGTGTCCA
CGCCTGAAGCTACTGTAGTATCTTTATTAACAGTTACTCTACTATTCGCCCCAACAACAT
TAATCGCCTGTTTAGCTTGGTTTTTGATTACAGTATTGCCAGCATCAGTAATATTGCTTA
AACCTGTATCCGCTTTACCGCTTAACGCAGTAGTAACTTCAGTTTTATAAGTATTAAAGT
CTGAAGTGTTTACTTTACTTGCAATACTGTTAATGCTAGTTTTTGTCGCATTATCTAAAC
TATAAGTGATTACACCGTTGGCTGCCGAGACATCTAAATTATCACCAGCTTTAAAGGTTA
CTGTATCAGAAGTACTTAACGTCCAAGTTTTTGCGTCTGTCGCTGTAGCAGCACCATCTT
GAATTTTAAATTTAAAGGTATTCGTGCCTGCTGCTTTTCCATTTAACTCTGTTTTAGTGG
CATAAGTCGTAGACGCATCCGTTTTTTTCAAATACGTATTACCAGCTTCCGTTTTACTTA
AAGCGTTATCAATTTTTCCTTTTGTTGTACTATCTAATTTTACGATAACTTTCTGACCGG
TAGCTTGCGAAACAATACCATCTTGTCCCTCAATATTTAGCGTTTGACTATTTAATGCAA
CTGACCCACTACCAGAATCACCAGACACTTTCAATGTTACTTTTTTAAGTTGTGCTACGT
TCACAGCGTCAGTATCGCTTGAACCCGCAGCAACGCCCTTAATTTGACGTGTTACAGTTC
CATCTGCTTTCCCGACGGAAACAGCTGCGTGAGTTGCTTTCCAAATTGAGTTAGTTTCTG
TTGTTTCTTTATTTGTTAAAACATCATACCCTTTAAGACCAGATGCAATATTCGCAATAG
AATCTTTACCTAATGCCACACCTCCATCTGATTCAGCTACCGCTTTATTACCAATTGCTA
CTGAATTATCCGCTAATGCTGTCGAACCTGCACCTAGAGCAACTGAACTTTTGCCTTTAG
ATGCAGATTTCACCCCAATAGAAACTGATTCAGTCCCTGCTGCCGTTGCTAAAACCCCTA
CCGCGACAGTACCATCTTGAAGAGATTGCGATTTAGGACCTATTGAAATAGAACCAACAC
CTGAGGCAGTTGTTTTTTGATATGCCGACTCATTGCTTTTTCTAGTTTCAACCTTACCTG
AAGTTGGGTTATATCTTAGTTCTTTATATTCGGTAAGACCATCCGCATCATCGCCACCAA
TAGCGATAGAACCGAAACCACTTGCAACAGTATCACCACCAATAGCAATAGCCTGAGAAC
CTGTAACAGTTGCATTACCACCAATAGCAATCATCTGTTTTTTTGCCTTTGATGTGTCTG
TTGCACTAGACTTTTCACCCAAAGCGATATTTGCTTCACCTGATGCATTAGAGCCAGTAC
CAATTGCAATAGGGCTTCCAATACCATCATTTTCACCATAAGTAGGTGCAGCCGCATAAG
CCACTGAGCTTACACCTAATAAACCTAAAATTAATGCCGCTTTTGCTTGATATTGTAATT
TTGTCACTAATGAAGAAACGCCTACGCGTTTATCGGTGGAGGAAGATGCCTTCCCTTTTG
CTTTGCTTAATTCTGAGACAACAACAAATTGACCTGTTGTTTTATTGAAGATAACCTTGA
AAATTTTATTCATACCCACCTCTTGTTCTAAAAAGAACAAATCTTATTACTAATCTGGTA
AGACCACTGTTAATAAATACACAAAATCATACTGAATTGCTAAACTATTTGCCATCAATT
AGAAGAACTTTTACACATACACACCCAAAATGACAACCTATGTAAATTGAGAATGAATAT
CAATTCATAAAATAAAAACGTATCTTATTGTTAAATAAGGAGTTTGCCTAGGTTGGGGGG
GGGGGGGGGGGGGTGTTTNNNNNNNNNNNNNNNNNNNNNNNNNNNNNNAGGATACCAGTA
ATGTCATTTATCTAAGGTAAGAAGCTGAGGGTAAATTAAAAGGTGGGCGATCTGGATAAT
CGACTATTTTTACTCGATCACTAAAACGCTGATAATGCAGCACATATTCAGACGTTCTAT
CACCAAAATGTTTGCTTAAATCAAAGGCAAGAATACCAATGTGGTAATGCCATAGATGAT
TTTCTCGCGCATATTTTACTTTTTGAGCAAAGTGCGGATCGTTTTTATGCACGTTGTCGG
AAGATTTATTTCTGCCTTCAAGGTTGGTAAAACCGAATTTCAGAATATGCTCAACGAATT
CAACGATCGCATCTTGGTCTTTTACTGGAAAATTGGCAAATTCTTTACGAAAAAGTGAGC
CATATTCAATTGTCAAGTTAGCCATTAAGTAACCACTCCTTAATTGCTTTTGCACTTGTT
AAGTCCGAAGGCATTTCAATAGTTTCACTTTCAACGTGTGCTTTCATTCTTTCTAGATCG
TAGTTAAATGCAGGCTCTTCCACCTTATCGGCAATTTGTTTTTCTACGTTTTGAACGTAA
GAAATTAGCGCTTGTTTTTCCATTCCTGATTGAATTGCTTGCACAATACACGCCATTTGT
TGATGAAAGTAATCCGATTGAATATAAATTTGAGCCATATTACCTCCAATGCTGAATAGG
GTTGCATTTATTCTAACAGAAATTTTGGTGTGAGATTGCAATATTTTTACAAAAAAACAC
CGCACTTTTGGGTGAAAAACACGCTTGATCTGTTGTAATCCATAGATTACAATTTGGTTA
CGTTGAGTGTTATGGCTGATTTTATGGAAGTAGTAGAAAAGGTAAATCAAATTAAGAAAA
CGGGATTATTTACCAAATGGCTTTTATCATTAAAAGATGCGACAGCAAAAGAAGTATGGC
GATTAGTAAAATGTTCAGTTTAGGAGAAACAATATGACGACATTATCAATGAACGATCTT
GTTGTAAGCGATTTTGACTCAGCTGAATTTTTAACTGACGAAGAAACGATTGCGGCTTAT
CTAACAGAAACCTTTGCGACAGGTACTCAAGAAGAATTTATTCAAGCATTAAACACCGTA
GCAAGAGCAAGGGGAATGACACAACTTGCAAAAGATACAGGATTACCACGAGAGAGTTTA
TACAAAACTTTATCAGGTGCAAGCAAACCACGTTTTGACACCATTGCAAAAATATCATCT
GCGTTGGGCTTAAACATTGCGTTTGTTCCAAGAACTTTGTGATTCTTATTTGGGGCAAAT
ATGATGTGCCCTGCAATTGAAATTAAAATTTTACCTAAAATAACGGCATAACGAGAAATC
ATTATGCCGTTAAATTTGTAGGGGCAAATGACATTTGCCCTAATATCAATAGATTAAATC
GAACGTTTAATCTCAACCACTTCGAATACCTCGATTTGGTCGCCGACTTTTACATCATTG
TAGTTTTTCACACCGATACCACATTCCATACCGTTACGGACTTCTGAAACGTCGTCTTTG
AAACGACGGAGAGATTCTAACTCGCCTTCAAAAATTACCACGTTATCACGTAATACACGG
ATCGGATTGTTACGTTTAACGATACCTTCAGTAACCATACAACCTGCAATTGCACCAAAT
TTCGGGTGACGGAAGACATCACGCACTTCTGCCAAGCCGATGATTTCTTGTTTAAATTCA
GGTTGTAACATACCGCTCATTGCTGCTTTGATTTCGTTTAATAGCTCATAAATGATTGAA
TAATAACGTAAATCAATGTTTTCGCTTTCGATAATGCGACGTGCTGAGGCATCTGCACGG
ACGTTAAAGCCAAGTACAATAGCGTTAGACGCTGCCGCTAAGGTTGCATCGGTTTCCGTA
ATACCACCTACGCCAGAGCCAACCACTTTCACTTTTACTTCTGCCGTTGAAAGCTCGTGT
AAAGATTGAACAATCGCTTCTACAGAGCCTTGTACGTCTGCTTTCACAATCACGTTCAAT
TCTGCAACATCGCCTTCCGCCATATTGCTAAACATATTTTCAAGTTTCGCTTTTTGTTGG
CGAGCTAATTTCACATCACGGAATTTACCTTGACGGTATAACGCCACTTCACGCGCTTTT
TTCTCATCACGCACCACTGTCGCTTCATCACCTGCGGCTGGTACGCCTGAAAGTCCTAAT
ACTTCCACAGGAATTGATGGACCGGCTGATTCAATGTCTTTACCATTTTCATCACGCATT
GCACGAACACGACCGTATTCAAAGCCACAAAGTACGATGTCGCCTTTGTTTAACGTACCT
GATTGAACAAGGATAGTTGCAACTGGACCACGACCTTTATCGAGGTAAGATTCGATAACC
ACACCGCTTGCCATACCCTCTTTCACTGCACTTAATTCTAATACTTCCGATTGAAGAAGA
ATGGCTTCAAGTAAGTCGTCAATCCCCATTCCTTTTTTCGCTGAAACAGGAACAAATTGA
ACATCACCACCGAATTTCTCAGAAATCACTTCGTGTTGTAATAACTCTTGCTCTACACGC
TCTGGGTTTGCTTCTGGTTTATCAATTTTGTTTACCGCAACCACAATCGGCGCACCAGCT
GCTTTCGCGTGTTGGATTGCTTCAATGGTTTGTGGCATTACGCCATCGTCAGCTGCTACT
ACAAGAACAACGATATCCGTTGCTTTCGCACCACGCGCACGCATTGAGGTAAATGCCGCG
TGTCCTGGTGTATCTAAGAAGGTAATCATCTTACCGTCGTCGGTTTCAACGTGATATGCA
CCGATATGCTGAGTAATACCGCCAGCTTCACCTGCTGCTACTTTCGCTTTACGGATATAG
TCTAATAATGAGGTTTTACCGTGGTCAACGTGTCCCATAATGGTCACAACTGGCGCTCGG
GTTACTTTTTCTGCGTGTAAGTCACGATCTTCTAAGATCGCTTCTTCTAACTCATTTTCT
TTACGCAGAATAACTTTGTGTCCCATTTCCTCTGCAACAAGCTGTGCAGTTTCTTGGTCA
ATCACTTGGTTAATGGTCACCATTTCGCCCATTTTCATCATTGTTTTGATGATTTCAGTC
GCTTTTACTGCCATTTTGTTCGCAAGTTCTGCCACAGTAATAGTTTCACCGATCACCACA
TCACGCGTAACTGCTTGAGCTGGTTTAGTGAAGGCTTGTTGTAATGCACTGCCTTTCTTC
GCGTGTTTACCCTTGCCTTTGGTATCTTTTTGGTTACGGCGGTCAGATTGACGTTCATTT
TTACTGCCGTTTTCATCATCACGTCCGCCTTTTTTGGTTTTCGCTACACCGCCTTTGCCA
CGTCCACGATTGCCTTCACTACGACGCTCAGAATCACGTTCTGCTTCTAACGCATATTTA
GAAGTAAAGCGGTCATCTTCATAGTCTTCGCCATTTTCAATCGCTTCTTCACGGGCAATT
TCTGCTAAACGACGAGCATTTTCTGCTAAACGGCGAGCATTTTCTGCTGCACGTTTTGCG
TCCATTTCCGCTTTTTGGCGAGCCACTTCTTCTTGCTTACGACGCAATTCAGCTTCTTCT
TTACGTTTTGCCTCTTTTTCAGGATCAACCGCTTTTTCTTGTTTTGGTTGAGCTTCTGCT
TTTGGTTGCGCTGGTTTTGGTTGTTTATTTGGGATTACAGGCACTTGATGTACCGCTTTT
TTTGCTTCTTCGGCTTTTGCTGCTTCTGCTTTTTTAGCCTCTTCTTTCGCTTTGGCTTCC
GCTTCAGCTTTTTCTTTCGCTGCTTTTTCTGCTGCTTCTTTTTCTGCTTTCGCTTTAGCT
TCCGCTTCCGCTTCTTGTTTCGCTTTCAGTGCTTCTTCTTGGGCTTTTTTAGCTGCTTCA
GTATCTACTTTGCGAGATTTACGCACTTCCACTTGCACTTCTTTTGCCTTACCGCCTGCA
GTCGTACCGCTCACGGTTGTTTTAGTACGACGCTGTAAACTTAATTTCTTCGGTGCGTCT
GTTTTGATTTCATTTTCACTCATTCTTTCTCTCCCTGTTTTTAGCTAAACCAGCAAATTT
GACGTGCAGCCATAATTAATTCTGCGACTTTTTCTGCGGTTAATTCTTCAATATCAGCTA
AATCATCAACACCTTGCTCTGCAAGGTCTTCAAGAGTGGTAATCTGTTTTTCTGCTAATT
TAAAGGCGATATGGCGATCCATACCTTCAAGATTTAACAATTTATCTTCAATATGTGCCT
GTTTTAATGCTTCTTCTTCCGCTAACGCTTTAGCTGTGATCGCATTTTTAGCACGCGCTT
GAAGTTCTTCAACTAGATCTTCATCTTCTAAGCCATCAATTGCTGTCAGTTCCTTAACTG
GTACATAAGCAATTTCTTCTAATGAGGTAAAGCCTTCTTCAATTAAAAGATGAGCAAATT
CTTCATCAATTTCTAAAGCGTCCATAAAGAGATTAATCACTTTATTGTCTTCTGCTTGAT
GTTTTTTTTCTAACTCATCGGTTGTCATCACATTTAATGTCCAACCTGTTAATTGGGTGG
CTAAACGTACATTTTGACCATTACGACCGATAGCTTGTGCAAGCGCGTTTGCTTCAACAG
CAATATCCATTGAGTGATTGTCTTCATCAACAACGATTGAGCTAACATCAGCAGGTGCCA
TTGCGTTAATCAAAAATTGTGCTGGGTTGTCGTCCCACAACACGATATCTACACGCTCAC
CGCCAAGTTCGTTAGTAATTGCCTGTACACGCGCACCACGCATACCGACGCAAGCACCTA
CTGGATCGATACGTTTATCATTGCTTTTCACGGCAATTTTGGCGCGAGAACCTGGATCAC
GAGAAGCCCCTTTGATTTCAATCACTTCTTCACCGATTTCAGGTACTTCAAGTTTGAATA
ACTCTTGTAACATCACTGGTTTTGCACGAGTAACGAATAGTTGAGGACCTTTTGACTCAG
GCTTAATTGCATAAAGTACACCACGCACTCGGTCACCTGGACGGAAGTTTTCACGCGGTA
ACATATCTTCACGCATAATCACCGCTTCAGCTTTAGTGGTATCGTCCTTTTTACCTGCAA
GCTCAAGAATAATACTTTCACGACTTACTTTTTTTACAGTACCGATAACAATTTTGCCTT
CTTCTGAACGGAATTGTTCAATCACTTTGTTACGTTCCGCTTCACGAATTTTCGTGGTGA
TCACTTGGCGAGCGGTTTGCATTGTTATACGGTCGAATGCGATAGACTCAATCTCATCTT
CAACATAGTCACCTAATTGAATGTTCGGGTCTTCAAATTGAGCCGCTTCTAAGGTAATTT
CACGTGTGTGGTAGTGCACTTTTTCAACCACTAACCAACGACGGTAGGTGGTAAATTCAC
CGGTTTTACGATCAATCACAACACGCACATCGATATCAATGCCGTTGCCCGTTTTACGAT
CTTCACGTTCTGCAGCCGCTTTCTTTTTCGTTGAAATGGCTAATGCTGTTTCAAGTGCCT
CAAAAATGGCATCTTTTGGTAATAATTTTTCATTGGATACCGCTTCTGCGGCTAATAAAA
TCTCTTTACTCATTGGTTTTGATTTCCTTAGAAATTAAAAACGGGGATTAAATTTGCTTT
TTGAATGTTGCCAAAGGCAAAAGCCTGTAAATTACCATCAACTTTTAAGGTAATTAAATC
ACCTTCAACACTCACTAATTCACCTTGCCATTTACGGCGATCTAACATTGGAATGCGTAA
ATGAACAACAATTTCACGCCCAACAAAGCGTTGATAGTGGGCTAATGTAAATAATGGACG
ATCTAACCCAGGGGAAGATACTTCTAGGTTATATTTATCCGCAATCGGATCTTCCACATC
AAAAATCGCACTCACTTGACGGCTAACATCGCTACAATCATCAATCGTAACACCGCCTTC
TTTATCAATATATAAGCGTACAGTTAAAAAACGACCTGCACGTTGGCACTCAACGCCGAC
AAGTTCAAATCCCATTGCATCAATGGGATCGGCGACAAGCTCTTGTAATTTTTGTTCTAA
TGTTGCCAAGGAAACCTCCATTTGACAGATATAAAAAAAGGACTTGAAAAAGTCCCTTTA
ACACAACAAAGCTGACTATGTAGCCACAAAAAAGCCTCAAACTACAACAGTTGAGGCTTC
AAGCGGTTTGTTTTATCTAACATTTTACAATTTCAAATGCCTAGATAGAACAAAACTCAT
CGTCTTAACCAAAACGATGAGCCTTAAAACTGGTTGCGGGGGCCGGATTTGAACCGACGA
CCTTCGGGTTATGAGCCCGACGAGCTACCAAGCTGCTCCACCCCGCGTCTGATGTGGTGT
ATTATAGGGGATAAAAAAATCCGTGCAACTCTTTTTTTAGAAATTAAGAATGAATGCTAG
ATTTTTAGTCAAAATATGCTTTAAGCATTATCTTTCAACAAAAACACCCCTTTATTTTTT
ATTTCTATATAACAATTTCTTTGGGATTCATCATAATCTTCTGGGTTAAGGTTAATCATT
AATGTTTTCCCTTGCCAAAGTACGGTAATTTCCCAATGGTTTCCCATATAGGCAGCCTGC
TTAATTTCACAATATTGAGCTGCAGTTCCATCACTTAACAAGCGGATACTTTCTGGTCGT
AATCCGACAAGACAATCCCCATCAGGTACTTGAAAACGTGCTGCATTTTCAAGGGTAAAA
GGAAACTCACCGATATTAATTTGATTGCCTTGTCGTTTTCCTGAAAAAATGGTTGATTCC
CCCATAAAATGAGCAACAAAGAGAGAGTTTGGCTGTAAATAGAGATTTTTAGCCGTATCT
TTTTGCATAATGGTACCCTGATCCATCACAATCACTTCATCAGACACTGCAAAAGCTTCA
CTTTGATCGTGAGTAACATAGAGTGAAGTGATATTGAGCCGTTGTTGTAACTCGCGGATT
TTTTCTCGCATTGAACGGCGTAAATTCGCATCTAGACTACTTAGAGGTTCATCAAATAAG
AGAACTTTAGGCTTGAGAATTAACGCTCTTGCTAATGCCACTCGTTGTTGCTGTCCGCCT
GAAATTTGATCGACATAGCGATCTTCAAACCCTGTCAGATCGACTAACTCTAATGCTTCT
TTTACTCGCTGTTTTCGCTCTTCTTTGGATACACCCTGCATTTTTAGCCCATATTCCACA
TTTTCACCAATCGACATATGTGGGAAAAGTGCGTAAGACTGAAATACGATACAAATATCT
CGCTGTTGCGTTGCGTTGTGGGTAACATCCTCGCCGTCAATAAAAATTTGTCCTGCTGTG
GGGCTTTCTAAACCTGCAACTAAACGTAACACAGTGGTTTTGCCACAGCCAGAAGGACCG
AGTAACGTGACCATTGTGCCTTGTTTAATTGAAAAGTTTAAGTTATCTATAACCCTATGT
TTACCAAAAGATTTGCTGATATTTTTCAACACGAGAAAATCATTTTTTTGTTCCATTTTT
CTCCCCAAATTCATCTTTTTGCTTTGAACGGGCTATATGCGTATCGCCAACAAGCCAATC
AAATAAGAAAATCATTGCCATCATGACTACAATCAACATTGAGCCATAGGCAATCGCCAT
TCCATATTCCCCATCCTCTACTCGATTTAAAATATATGAGGTTGCGACGCGTGTGTCTGC
TGTAACTAAAAAGATGATCGCACTGACTGTTGTCATTGATCTAACAAAACTCGTAACTAA
GGCAGAAAGTAACGCCGGTTTTAAAAGCGGTAAAGCGACAAAGCAGATTGTTTTTAATGT
TCCTGCTTTCAGTGAGAGCGAGGCTTCATCTAAGGCTTTATCTAACTGTCTTAATCCAGC
AATAGCCGCCCTCATTCCTACTGGCATATTCCGCATCACCATAGACAAAATAATAATAAG
CCCTGTTCCTGTCAGGTAAATAGGTTGATGGTTAAAAGCCAGAATATAGGATACCCCAGC
CACTGTTCCTGGTACGGCAAAACAAAGTAACGTCAGAAATTCTAAGGGCTTTTTCCCTTT
AAAATCACGGCGAACAGTAATATAAGCAATCAACAAACCAAAAATAGCCGTAATCGGTGC
TGCACTAGCGGCAAAAATCACCGTTTGGATTAAAGATGGCCACGCTCCACTATTAAACCC
TTGTCCAAAAAGATTGAGGTAGTTATTGAATGTCAGTGTGTGGTCTATTCCCCAACTTAC
GGTAAAGCTACCGTAAAAAATACTACCGTATAGTACAAAGTTAAACAGAACCCAAAAACC
TAAAGTGCAAATAATTGCCCATTTCATACCGCTTGGTAATGCTTGTACATCACATCGATA
AGATTTACCTGATACGGTGATATAAGATCGATTGCCAATCCAGAGATATTGCACCACAAA
AATCGTAAGGGAAAAGAGTAACAAGATCACACCTAAGGTGCTTGCCGAAGCATAATCTAA
CTGTGAACCAGCAATATAGAAATAGATTTGAGTGGCAATAACGTCAAAACTTCCACCTAA
AACCAAAGGAGTGCTAAAGTCTGCAAGCGATTGGATCACCACAACTAAAAACGAGTTAGC
TAATGCTGGCTTGAGTAGCGGAAAAATAATATAGAAGAAGGCTTGATAGCGGTTAGATCG
TAAAGTATAAGCGGCTTCTTCAACAGATGGGTGAATAGATTTTAATGCACCGTCTAAAAT
CATAAAAGACATTGGGGTCAGTGCGAGGGTATGGGCAATCACTATCCCTGTAAAACCATA
AAGCCAGTTATTACTAAAGCCAAGATAATCGACTAAAAAAGCAGTCACATAGCCCGAACG
TCCTAACATAAGGGTGACACCTAAGCCAACAACAAATGGCGGTGTTACAATGGGTAAGAT
AGAGAAAATTTTACCAATAAACGCCGTGCGTTTTGCAATCCGTGTGGTATAAAGAGCAAA
GGCTAAACCAAACAACGTAGATAAAATCCCAACAGTTGTCGCAACACTTAATGAATTACC
AATCACTCTTAATACATAAGGCTGTTGTAAGATAGACAACACTTGACTTGGTACAAATTC
ACTGCCGTCGTAAAACATTGAGATGAAAATTGCCAGTGTTGGATAGACCATAAAGAAAAA
GATCAACAAAATAATGCTAATCAATGAGGCAATAATAAATCTGTCACCCTGCATTATTTT
TAATTCAGCAAGGGCATTTGTTGCTAACGCAATCAACGCAACAATTAAGAAAAAGACCGC
ATAACCTAAACTGATTTTTGCTAAAATTGCAGAAAGAAAGATAAAGAGAAACAGCCCAAC
TGTCCCGAATAACTCACATTTACTTCGTAATGTTGAAGGTGTTTTGTTCGGATACAGATA
AAGCAGTAGGGGAAAAAACCATATCCAAGTAAGGTTAATATCATTCCACCCCATAGCCTG
TTGAAATTCGGCTGAAGTTGCTTCAAACAGTCCATATTGCAATGCTTTTACTGGGAAAAA
GCAAAAGCCTAAAAAAGCAAAAATAACCCAAGTCAATGAATGACGAAAAAAAAATGTTTG
CATAACCCTCTATAACATCTATTCCACAATCATTCATCATTCTACTATTAAACAAAATGA
TAGAATAGTTAAATTATAATTCAGCGCCAACTAAAGAATAATCAACCCGAAAAAGCGAAT
CGTTCTAAAATAGAACCATTCTAGCTCAAAAAAAACAATCAAGTTTCCAAATAAAAAAAT
ATTGGCTGAGAAATAGTAGACCAGCTAAAAAGATACCCCCCAAACTCTTCGGTCAATTTT
TCTGTAAACAGACGTAATTCTTCCGTCATTAACAGAAAATCCGCATCGAAACGTTGGGCT
TTATCTTCTTTCAAAATATCATCGTTCTTTTCACGCACTTCATCGGCAAATTTGACACGG
GCAAGAGTGGCATCTTCGTTCAACACAAAAGAAAAATGATTTTCCCAATCTAACGCAAGT
TTTGTGACAAATTTGCCCGCTTGTAAATGTTGGCTAATTTCGTCGCTTTCTAAATCTTGG
CGTTTGCAACGGATTACGCTGTCGGTATCAAAAGATTTTAATTCAGCTTCTTCCAGAAGT
GTCAGCCAGCTTGGTGTATGCCCTTTTGCCACCCAATTTGTCATCACTTCGCTCGGCTGT
AGCGTGAAGGAAATCGGCACAACAGGCAGAGAGCCAAGGGATTTGCGTAATAAAGCAAGG
GTGTCTTCGGCACGTTTTACCGAGCCACTATCTACATAAACGAGCTGTTTATCTAAGTCT
AACCAAATCGCCGTAAATTGGTGTTTACTAAACGCACGAGGCAACAACATTGCCACAACA
TCATCTTTGATCGCCTGCTTTTCCGTTTTTTTCAGCTTACGTTGTTCCTTTTGTTCTAAG
ATTTCAATGCGATTTTCCGTTTCTTTTTTGACGACGTGAGCTGGCAATAATTTTTCTTCT
TTATGAGAAACCAGTAGGAACTGCTGACCCTGTGCAAAGTGCAACAGTTCACTTCCTGCA
AGCGGTGACGACCAGCCAAATTTTTGCATATCGCTTTGTTGGCAAGGGGTGAATTTTGTT
TGCTGTAATTGTGCGTCTAATTCACTGCTAGTGAAGCGTAATTCACTGGTTAAACGGTAA
ATCATTACATTTTTGAACCAATATGTCATAACATCTCTCTTTATCTAAAATTCATTATCA
ATCAATAAGTTACTGAAAGTTCATCATTCATTACTTTGATTATATCACCATAACTCAAAA
TGATAGTAACCATTTTGAGCACGAATACCACAATCACTTAGTCTTGGTATAGAAGTATAG
TAGGAAACTTTCCAAGCTCAAATTACTATAAACGTGACAAAACATTTTCTTGCTTAAAAC
ACAAAATGTAAATTTTGTGATCTTTCTCTCATTTTCGAATATTTTCGATTGTTTTTGTTT
TTAGGGGGTGTAAACTTACTTTCGAAAGCAATCGTAGTATGTAGTAGTTGTTTTGATGTA
GGAGAGAAAATGAAAAGTAGCGTAGAAAGACGTTCTGACATTTTGGCATTATTGCAAAAA
ACAGGCAGTCATCGAGTTGAAGCATTGTCTCAGCATTTCGGGGTTTCGACGGTTACTATC
CGTTCAGATCTCAATGTGTTAGAGCAACAGGGCTATATTACAAGATCGCACGGTTTTGCG
GTATTAAATTCCAGATTAATGGCGGAACTTTCTATTGCGGATAAACGCAATAATTATCCC
GAACTCAAACAACAGATTGGTCATCTAGCTGCCTCTTTACTAAAAGAGGGTGAAAAGGTG
ATTTTGGATTCTGGAACGACAACGAAAGCAATCGTAAGTGCTATTGGCGATCTTAACTTG
ACAGTATTGACAAATGGACTTGATGTCGCAATGGCATTGGTTTCTTGTCCAAATGTTGAA
GTAAGAATGACGGGTGGGGTTTTACGGAAAAATGCGATGTCGTTTTCGGGAGTAATGGCG
GATAATAATTTGCAACATTATCGCTTTGATAAAGTCTTTTTGGGTGTTGATGGTTTTGAC
TTACAAAAAGGGGTCACAACCTTTAACGAGCAAGAGGCTCAGCTAAATCGCTTAATGTGC
GATGCAGCGGATCAGGTGATTGTGGTGACTGATTCAAGCAAATTTGGTCAATATAGCCAT
TTTGTTATTTGCCAAGCCAATCAAATAGATGTGTTAGTCACGGATAATAAAATTCCTCTA
AGTTATCGAGAGTATCTCGAAAATGTCGGGGTGCAAGTGTTAATTGCGTAGTTTTATTCT
CTTTCCTTATAAATAAATCCATTTATTTGTGAGGGAAATGCAATGATCCTCAATATTGCT
AACCAAACATTAGAAAAGCAGAACGCTTTTTGGACGGCAAAGGAAATTGCCCAACAGCCA
GCGACTTGGCGTGAAACGGTTTCTATTGTGAAATCGTCACTTGTTATTCCATTTCTTCAG
CCTCTTGTTGAATATGCAAAACAAGGCGAACTTCGTGTTATTTTTACGGGGGCAGGTACT
TCTGCTTTTATTGGTGAGGTTGTTGCACCGATATTAAGCCAGCATTTAGGTTGTGCTGTC
GAAGCGATTGCAAGTACTGATCTTGTATCCAATCCTTATCAATATCTTTTTGCGGATAAA
CCAACGCTTTTGGTGTCTTTTGCTCGCTCTGGTAATAGCCCTGAAAGTATTGGGGCAGTA
GAGCTTGTCGATGAAATTGTAGAGGAAGCGTATCATTTAACCATAACGAATAATGTCAAT
GGGGCATTATTTAAAAAATGTCAGCAAGATCCGACCGCTTACCCATTAGCATTACCAGAA
TCAACCCACGATAAAGGCTTTGCAATGACCTCCAGTGCCAGCAATATGATGTTAGCGGCA
TTAATGGCATTTTTACCCGATGTATTTGATGATAGCTGGGTTGAGGAAACGGTATCGGTG
ACAGAACAGTTACTAGAACGGGATCTGCTCGAAATCCAACGTTTAGCCCATCTGCCATTA
AAACGGATCGTCTATTTAGGCAGTGGGCATTTCCAAGGGCTTGCCCGTGAAACTTCTTTA
AAACTACTTGAACTCACCGCTGGTGAACGTCTTGGCTTCTTTGAGTCATCAATGGGCTTC
CGCCACGGACCAAAATCCCTTGTTCAAGATGAAACGCTCATTTTTATCTTCTTATCTCAG
CAACCTTATACCGCACAATATGACCGTGACCTGTATCAAGAGTTAATCAGAGATAAAAAA
GCCAGAGAAGTGGTGTTACTAGGCGATACAAGCGGCTCGATCCAGGCTGAAATTCACAAA
CTAGATGACGCAGCACGGATTTTCCCATTCTTAGTGATTGGGCAACTTTACTCGTTTTAT
AGCTCGCTCTATCTCGGCTACACCACGGATAACCCTTGTCCGACAGGCGAGGTTAATCGT
GTGGTGCAAGGTGTAACGATTTATCCATATTGATATACAGGAGACAAAAATGGCAATTTT
AAATGTACGCATTGATGGACGTTTAATCCACGGTCAAGTGGCAAACTTATGGACGTCTTA
TCTCAATATCACTCGCATTATGGTCGTCGATGAAGTCGCGGCAAATAATGACATTGATAA
AGCAGGCTTACGCTTGGCTTGCCCGGCAGGGGTGAATTTAAGTGTTTTACCTGTGGAAAA
AGCAGCAGCCAACATTAACGAAGGGCGTTATGACTCTCAACGTGTGTTGTTGGTGACAAG
AACCCCACAAACGATCTTACAGCTTGTGGAGGCAGGCGTAAATCTGCCAGAAGTAAATGC
AGGGAATATGCCTAAAACGGATCTAACACGTCCTATCCGAAAAACAGTACACGTTACTGA
AGATGATGTGGAAGTGTTTAGAAAACTTTCTGAAAAAGGCGTGAAGCTTACTGCTCAGTT
AGTGCCTAATGAAGAAAAAGTCGATTTAATGAAACTTTTATAGAGGAGTAACGATTATGA
TCGAATGGTGGCAAATACTTTTGATAACGCTCTATGCGTTTTATCAAATCCTAGATGAAA
TCACGATTGTATCTAGTGCTGGTTCACCTGTGTTTGCAGGCTTTATCACAGGTTTAATTA
TGGGCGATTTAACAACTGGATTGTTAATCGGTGGTTCAATGCAATTAACCATTTTAGGTG
TAGGTACCTTCGGTGGTGCATCTCGTATTGATGCAAACTCAGGTACTGTTATCGCAACTG
CATTCTCTGTTGCAGCTGGAATGGATCCACAATTAGCCTTAACAACCTTAGCTGTACCAA
TCGCAGCGTTAATGGTTTATACCGATATTTTAGCGAGAATGTCTAACGTATTCTTCGCTC
ACCGTATCGACAAAAATATCCAAGACCACGCTTATAGTGCAATCACGGTAAACTATCTCT
GCGGTGCAATCGCTTGGGGTCTATCTCGTGCATTACCAATCTTCTTAGCGTTAGTGTTTG
GTGGTCCATTTGTGGCAAGCCTAGCAGAAGCAATGCAAACAGGCTTCTTAAAAGTTATCG
CAGATGGTTTAACCCTTGCAGGTGGCGTATTACCAGCGTTAGGTTTCGCAATCTTACTTC
GTTACTTACCAACAAAACGTCACATTGCATACTTAATCCTTGCATTCTCACTCACAGCAA
TCTTCATTACTCTCTTCGGTAACATCAATGCTGTAGGTGCATCAACAGGTGTAAGCAACT
CAATCAGCAGCGTACCAATGCTTGCAATGGCAGCAATCGGATTTGCATTCGCCTACATTG
TTTACCAACGTAGCGTAGAAGGTGGCTCAGCCCCAGTTGCAAAACAAAATACCACTTCTG
ACAAAGGAGAAATTGAAGATGACGAACTCTAATCAACAAGTCGGAAATCCAAAAGGCTAT
AAATTAACAGATGCGGACTTCCGCCAAATCAATATCCGTAACTTATTCTTCAACCAAGTT
GGTTGGAACTACGAACGTATGCAAGGTTCAGGTTATTTATGGATTATGTTGCCACAGCTA
CGCAAAATGTACGGCGACAACACACCTGAACTACAAAAAATGATGGTGATGCACAACCAA
TTCTTCAACACCAGCCCATTCTTTAACACCATTGTTAAAGGTATCGACTTGGCACTTGAA
GAAAAACAAGGGGTGAAATCACTTGAAGCCGTTGCAGGTATCAAATCAGGTTTAATGGGA
CCATTTGCCGCTATCGGTGATGCCCTATTCGGCTCACTCGTCCCAGCAATTATGGGTGCG
ATTGCCGCAACAATGGCAGTAAACGGCAATCCGCTTGGTGTCGGCTTATGGGTTGCGGTG
GCGATTGCAACAATGGTATTCCGTTGGGTGCAACTCAAAATCGCTTATCGTGAAGGGGTA
AACTTAGTCACCAACCTAAGTCACCGCTTGAATGCACTAACCAACGCCGCAACAGTGCTT
GGGGTATTCGTTGTGGGGGTAATGTGTGCCACGATGGTGAATGTCAAAGTACCGTTTGTT
GCCACTATCGGTGAGAAAGTCGTTTCCGCCCAAGCGAACCTAGACCTTATCTTACCAAGA
TTAGTCCCTGCGTTAGTGGTGTTCTTCATCTACTGGTTACTCGGCAGACCGAAAATGAAC
TCTAACAAAGCGATTATGATCATCATCGCACTCTGTATCTTGCTCTCTTGGGCTGGATTG
TTGGCGAAAGGGTAATTTAAAAGGGACACGAAGCGTCGTGTCCCTACAACCACTTCGGAT
TTAGTCTTGTAGGGACACGCTGCGCGTGTCCGTCAATAATCATTCAACTTGATTAATAAT
GTGGTTGTGGGAAATATTGGGACGGACACACGCAGTGTGTCCCTACCCGCGTATCAATAC
AACGTTATTGTAGCGACGCCACGCTTGGCGTCCTAAAACAAGCGGTCTAATCCATTCAAA
ATGTTACAAATAACCAAGATCTAAAACCCAATCGATCTTCTCTAGATTTATTCGGTTTTA
TATCTTTTAAGCGAGGTGAACTATGCCTTTCCAAATCGGCGAAAAGGATTTCCTACTCAA
TGGAAAACCGTTCAAAATCCTGTCAGGTGCAGTACATTACTTTCGTATCGTGCCAGAATA
CTGGTACAAAACGCTCTATAACTTAAAGGCAATGGGGTGTAACACGGTAGAAACCTATGT
GCCGTGGAACTTACATCAGCCACAGCCTGATCAATTTAACTTCAGCAAGCGGGCGGATTT
AGTCAAATTTTTGCAAACAGCAAAAGATCTAGGGCTGTACGTTATTCTTCGCCCAACGCC
TTATATCTGTGCGGAATGGGAGTTTGGCGGATTGCCTGCGTGGTTGCTCAATATTCCAAA
TATCCGCTTACGTCAAAATGATCCGCTGTTTATCGCTGAAATCGACCGCTATTTTCAAGA
ACTGCTTCCACGCATTGCCCCTTACCAAATTACCCAAGGCGGTAATATTCTAATGATGCA
AATCGAGAACGAATACGGCTCGTTCGGCAATGATAAAAACTACCTAAGAGCTATTCTGGC
GTTGATGTTAATTCACGGGGTGAACGTACCGCTTTTCACATCAGACGGTGCGTGGCAGAA
CGCCTTAGAAGCAGGGGCGTTGATCGAAGATGATATTTTGCCGACGGGGAACTTCGGCTC
TCGTTCCAATGAAAATTTAGATGAGTTGCAACGTTATATCGATAAGCACGGCAAATCTTA
CCCGTTGATGTGTATGGAATTTTGGGACGGCTGGTTTAACCGTTGGAAAGAGCCTGTGAT
CCGCCGTGATGCTCAAGATTTGGCGGACTGCACCAAAGAGCTACTCGAACGGGCAAGTAT
CAATTTCTATATGTTCCAAGGCGGAACGAATTTTGGCTTTTGGAACGGCTGTTCCGCACG
GTTAGACACCGATTTACCGCAAGTAACCAGCTACGACTATGATGCCCCTGTTCACGAATG
GGGTGAACCGTCAGAGAAATTCTACCTTCTACAAAAAGTGTTAGGGCAGTACCCTGATGC
CAGCCCGATTGTCGATCCGATTTTGCCAAATATCACCGCTTACCCACCGCTTGCAGTGCA
AAATGAAGTCTCGCTGTTTGGTACCTTAGACACAATCAGCGAATGCTATGAAAGCCCGTT
CACTCAAACAATGGAACAGCTAGGGCATTACTACGGCTATCTGCTTTATCGAGCCAAACC
GACAGCATATAGCGGTGAGATCAAGCTGAGAATTTACCAAGGCAGAGATCGCATTCAGAT
TTTCAACGATAAACAAAAAGTTGCCACCCAGTATCAACACGAGATCGGCAATGAAGTGAT
GTTACAGACACCAAATGGCGAGTTCCAACTTGATCTATTAGTGGAAAATATGGGACGAGT
GAATTACGGCGGTAAGCTACTTGCAGCGACACAGCATAAAGGGATCGGTGCAGGGGCTGT
GCTTGATCTGCATTTCCACACAGGCTGGCAACATTATGCGATTGATTTTGACCGCTTGGA
AGAGATTGATTTTGATGGCGAAAAAGACAGCCAAACGCCTTCGTTCTATCAATTTAAGCT
ACACCTAGACCAAGAACCGCAAGATACCTTTATTGATACCCGTGATTTCGGCAAGGGGGT
AATTGTGGTAAATGGTGAGAATTTAGGACGTTACTGGAATGAAGGCCCAACCTGTTATCT
CTATCTGCCTGCACCGTTACTGCACAAAGGCGAGAATGAGATTATCGTCTTTGAAACGGA
AGGGGTGAAGATCGATAGCTTAACATTTAGCGATAAGCCGATTTATAAAGAGTTGAATAC
GAAGAATTTATAAGGACAACCCAAAAAATATCGTCAAACTTCCCCCTTTGAAAAAGGGGG
ATTGAGGGGGATTTAAAGATCTAAACAGTTAATTGCACTATCTTAAAATCCCCCCTAGCC
CCCCTTTTTCAAAGGGGGGGAATAAAAAATTCAAAACTACCAAAAGGAGCAACTATGAGC
TTAATTTTAATCAGTCACGGAGAGTTTGCGGAAGGCTTACTGGATACTGCCGAAATGATT
TTAGGCAAAATCGACAATGCTCAAACCGTCTGCTTATATCCACACGAAGGCAGTGAAGAT
TTCCAAGTGAAATTTGAGCAAGCACTGGCGAATGCAAGCGGCGAGATTGTGGTTTTTTGC
GACATTATGGGTGGCACGCCGTGTAATGTGGCAATGCGTTACTTGCCGAAATTATCAGGG
TTATATAGCGGAATGAATTTACCGATGGTGATTAGCTATGTGAGTGAAGAAGGCACGGAC
GGCTTACTGGAAAATGCCAAAGAACAAATTCACGATGTGGCTCAACAACTTAAAAGCTTA
GCGTTAGGCGATGATGAATAGGAGTAGCAGTATGTCTAAACAAGATTTAATGAAAAAACT
TTGCACCAAAGAGGGCATTATTGCTGCTCTTGCGATTGACCAACGTGGTGCGTTACGCCG
AATGATGGGCGATGATATTACCGCTCAGCAGGTCAGCGAATTTAAAACCTTGATTTCTCA
AGAATTAACCCCCTATGCGTCGTCGATCTTGCTTGATCCAGAATTTGGCTGGGCGGCTTC
AGAGAAACGTGATGCAAATTGCGGATTAATTATGGCGTACGAAAAAACTGGCTATGATAA
AACCGCTGTGGGTCGTTTCCCTGATTTGATTGATGATGTATCAGTCTATCGCTTAAAAGA
AAAAGGGGCGGAAGCAGTTAAATTGTTGATCTATTTTGACATTGATGAACCACACGAAAT
TAACGACCGCAAAGCTGCTTTTGTTGAACGTGTTGCTTCGGAATGTAATGCGGAACAAAT
TCCGTTGTTCTTAGAGATTTTGACCTACGATGGCTCAAACGAAGATAAAGTCTATAACGC
CAAAGTGAAACCGCGCAAAGTGATTGAAGCGATGAAGTTCTTTGCGGACAAACGTTTTGG
GGTAGATGTGTTGAAAGTGGAAGTGCCTGTGGTGATGAGCTATGTGGAAGGCTTTACTGA
TGGTGAAGTGCTTTACAGCCAAGCAGAAGCGGCGGAATTCTTTAAAGAGCAAAGCGAAGC
AACAGATCTGCCGTTTATTTTCTTAAGTGCAGGCGTTTCAGCCAAACTGTTCCAACAAAC
CCTTGAATTTGCTCACCAAGCAGGCAGTCAATTTAACGGCGTACTGTGCGGACGTGCCAC
TTGGGCAGGCGGTGCAGAAGCCTATAAAGCCGAAGGTGTTGAAGCCGCTCGCCAGTGGCT
TAAAACACAGGGTAAACAGAATATCAGTGAGTTGCTCGAAGTGTTAGAACGCACGGCAAC
GCCGATTAAGTAGAAAAGTAAATTGCCCCTTTTGAGTATAGAAAGGGGCAATCTATTTTA
AACGTGAGGTTTACATTCAGGTAGTGTACCTTCAATTTCAAAGAGTACATCACCATCTTT
AAAGAAGACATAGCCCCCATTTTTCATTTTTGTCCAGTTCTCATTTTTTGTGAGAGGCTG
GGTTGTAATAATGGTGACTTTATCACTTTCTTCCGTATATTCACGGAAATCAATCATTAC
ATCATCATCACGCAATGCTGTGCCGAATGGGGCTTTGCGACAGATATAATGTAAGTTTGT
TGAGCAACGTGCGATCATCCAGTGCCCATTGGAAAGAATAAAATTAAATACGCCGTGTTT
AGCGATTTCACTGGCAATATCTACAATTGCGTCAAAAATCTCTTTTTCACTTGGTTTCTG
TGGAAAACGTTGTTTTAAGCTGGCAACTATACAGCAAAATGCGGCTTCAGAGTCCGTTGA
GCCTATAGGCTGATAGTGATTATTCGGGCAAACTTTGACATCAACCGTGCCGTTGTGGGC
GAATACCCAGTTTTCACCCCAAATTTCGCGGATAAATGGGTGGGTATTTTCTAAATTGAC
ATCGCCACAGGTTGCTTTACGAATATGGGCGATAACGTTAAAGGATTTAATTCGATATTG
ACTGACGAGATCTGCCATTGGTGATGAGGCACCTGGGCGATTGTCTCTAAAAATACGCAC
ACCTTTGCCTTCAAAAAAGGCAATGCCGAAGCCGTCGGTATGGTGGTCGGTTAAACCTGC
ACGCCGTCGAAATCCTTCAAACGAGAAAGTAATATCGGTCGGCGTATTACAATTCATTCC
TAATAATTGACACATAATTTACTTCTTTATTTACTTCAAAAAAATATAAAAATCCCACCG
CTTGTTATCATTAACAAGCGGTGGGATTTAAGCGAAATTTGACAAAAAATTCAATAGGAA
AATTATATTTTATTGATCTTAATTCGCCTCTTTTTTAATTAATGAGAGTAAAAAGAGTGT
TCCTGCACAAACAACCACTGAAGGTCCTGCTGGTGTATCTTTGAGGGCAGAGAGTAATAA
TCCGCCACTGACCGATAATATGCTTAATCCGATGGCGTAAATAACCATTGTTTCAGGGGT
TTTGGCAAAGCGTCTTGCGGTTGCAGAGGGGATAATTAGTAGTGAGGTGATGATTAAAGC
CCCGACAAATTTCATACTTAATGCAATGGTTAATGCGGTAAGCAACATTAATAAGAGGCG
TAGGCGTGCGACATTTAGACCTTCAATTTGAGCTAATTCAGGGCTGACTGTGATGGCGAG
TAGCTTTTTCCAATACAGAGCCAGTAGTGTCGCAATGCCGATAACCCCGATGCCGATAAA
GAGTACGTCGTTAAAACCAATTGCAAGAAGATCACCAAATAGGTAGGACATTAAATCAAC
ACGAACATTGTCTAATAGGCTGATGGTGATAACGCCTAAGGATAAACTGCAATGGGCGAT
AATGCCTAATAGAGTATCGACTGAGTGAGTAGAGTGCTGTTCTAACCAGACGAGGCAAAG
GGCGAGTATGACGGTCATTAGAATAACAGCAACATAGGGATCGATTTGTAGGAAAATTCC
TAATGCAACCCCAAGTAATGCGGAGTGAGAGAGGGTATCACCAAAATATGCCATTTTTCG
CCAGACGACAAAAGCTCCAAGCGGTGCGGTGATGAAGGTTAAAAATACGCCTGCTAACCA
CGCAGGAAATAAAATCTCAAACATATTGCCTCAATTAGTGATGTCCGTTACAACGACATA
CATTGCCTTGTAAGTCGTGGTGGTGATTATGGTGATGAGAATAAAATGCCACGTTTTTCG
CAAATTGATCGCCAAAGAAGTGAATAAAACTTGGGTCACTTGAAATTTTTTCAGGTGTAC
CAGCACAGCAGATATGGCGATTAACGCATAGCACTTCGTCCGTATTTGCCATTACAATGT
TTAAATCGTGAGAAACCATTAAAATAGCACAGTTTAACCATTCACGAGTTTTATTTAATA
GTTGATAGAGTTCCGTTTGCCCTGTAATATCCACCCCTTGCATTGGTTCATCTAAGACAA
GCAGTTGTGGACGGTCTAAAATTGCACGGGCAAGCAGTACTCGTTGTAACTCACCGCCAG
ATAATTTTTGCATACTATGCTTAGCAAGGTGAGTGATTGAAAATAGGGACAATGCTTCAT
CTATCAAGGGTTTAGTGCTGTTAGGCTTGAGAGATAGAAATTTTTCAACGGTAATAGGAA
TAGAGTGATCCAGATGCAATTTTTGTGGCACATAGCCAATTTTTAGCTGTGGTTGGTGAA
TAACCTCCCCTGATGTTGCTGGCTGTAATTTCAGCAATACTTTTAATAGGGTAGACTTAC
CCCCCCCATTAGGACCAACGATAGTTGTGATAGAATTGGGGTAGATGTTGAAATGAATAT
TTTCAAGGGCAACTTGTGTACCAAAATTCACATTAATCGCTTTCAGTTGCACAAGGGGCT
TCGTTAAATTGTGGATCGGCTTAATTTGCTTGATCTGCATAACATTAATAAATTTAAGGA
TTTAAGGAATTAAAATTAGCGGATTTTTTGCTGTTTTACAAGAAAGCTATGGGAATTTTT
TGCCCATTCCTTTGTCTATAATAAGTTAGCATAGAAGAAATTATTTAGGATAGAATTTTG
CAACACGTTATTTTTGCTAGAGATCGGCGTCGTAAGAAGAATAGAACTAAGGCATTTGTG
TTTTTGGTGATTATATTATCTATCTTTATTGGTATCGCTTTAACCTTAAAAAGACCGAGT
TCAAATTCTTCAGAGGCTCAAGAAATCCCGATTACGTTGGCTACTCAGTCGTTGCCTGAA
GCTAATCAAGAGGGTAAAAAGGTCACTGTTTCTACCCCAACGGAACAAGCAGTTGAAACC
ACCCCTGAAGTTTCAACAGGATTATCTCATGGTGAGCCTAAGTATATCAGCATTGATTTT
ACTGCCTCTGCTAAAGAGGAACAGGAACAAGTGAATGCCGAGCCTGTTGATGAAAATGCA
ACCTCTTATGAAGATGAGTTAAGTGATGTTGATGATGAAGTAGAAGGTCAGTCTGCGGTT
GTACCTGAAAGTGAAAAATTATCAGAAGAAGCAGAAAGTGTGTTAGAAGATCTGCTAGAT
ATTGCAGATCAAGCATTACGTATCCAAAATCAGTTTAGTTATATCGTAACTCAAGGCGAT
CAGCTAAAAGATGTACTAGAGCAGTCAGGATTAACACATGCTACAGCAAAAGCCTTAGAA
AAAACTTTTCCACAGTTAGCCGAGCTTAAAGTTGGACAACAGTTCTACTGGATTTTAGAC
AATAACGGTGAGCTGGAATATATGAACTGGCTTATCTCAGAAAAAGAAGAGAAAATTTTT
GAGCGTAAAGCACAAGATCAATTTGCAGTACAAACTATTCAGAAAAAAGGTGTTTGGCAA
CAAGATGTGATTAAAGGCACCATTGATGGTAGTTTTAGTGCCAGCTTAAAGGCGGTAGGT
TTATCTCAACGTCAAATTAATCAGTTAGCTAACGGTCTGCAATGGCAGATTGCCACCAAT
AAATTGAAAAAAGGCGATAAATTTGCAATTTTAGTGAAGCGTGAGTATATCAATGGTAAG
GTTACTGATTTAGGTAATGTTGAAGCTATTCATATCATCAGTGGCAAGAAAAGTTATTAT
GCCATTCAAGCTGATAATGGACGTTATTATAGCCGTCACGGTGAAACGTTAGGTAAAGGA
TTTGCTCGTTACCCATTGCCATTTACACCAAGAGTTTCATCACATTTTAATCCTCGTCGC
TTACATCCAGTAACAAGACGAGTTGCTCCTCACAAAGGTGTTGATTTTGCTGTACGAAGC
GGTACGCCGATTATTGCCCCTGCAGATGGTGTTGTTGAACATATCGCTTACCAAGCAAAC
GGTGCTGGTCGTTATATTAAAGTCCGCCATGGGGGACAATATACTACGGTATATATGCAC
TTAAGCCGATCGTTAGTTAAAGTTGGGCAAAGTGTGAAAAAAGGACAGCGTATTGCGTTG
TCTGGAAATACAGGACGTTCAACAGGTGCACATTTGCATTATGAATTTCATATCAATGGG
CGACCGGTTAATCCAATGACAGTAAAATTGCCTGGTATAGGATCTGGTATGCCAGATAAA
GAACGTAAAGCATTCCTAGTGAAAGCACGGAATATTGAAACAAAACTTAAACTCTAGAAG
GATTTATAATGAAAAAAAGTCTATTGACCCTAATTAGCCTTGCAATCTTAGGTTCGGCAC
AGGCGAATGATAAAAACTTACAGCAACAACTTGAGAAAATTGGGGCAACTAATGTGAAAT
TGTCAGAATCTGCCTTGCCAGGTTTTAAAACAGCGATTTCCGATCAAGGTGTTGTGCAAA
TTAGCAATGATGGACGCTATGTAATACACGGGCAGATTTTTGAATTAAAAGATGGCAAAG
TTACTGATATTACTAATCGTGCATTACTCGCAGAACTTAATAGTCTAGCAAAAGAGATGA
TTGTGTATCCTGCGAAAAATGAAAAACACGTTGTCACTGTGTTTATGGATATTACTTGCC
ATTATTGTCATTTATTGCACTCAAAGATCAAAGAATATAATGATTTAGGCATTACTATTC
GTTATTTAGCTTTCCCTCGTGGCGGTATGAATACTGAAACTGCAAAACAGATGGAAGCAA
TTTGGACAGAAAAAGATCCAGTCTTTGCGTTAAACGAAGCAGAGAAAGGTAACTTACCAA
AACAGGTAAAAACGCCAAATATGGTGAAAAAACATTATGAGCTTGGGATTAAATTTGGGG
TTACAGGTACGCCAAATATGGTCACAAAAGAAGGAGAGTTAATCGCTGGTTATGTTGAGC
CAAAAGAGTTACTCAAAATGTTAAGTCACTAACCCTTAATTTAAACTACAAGCGGATAGG
TTTTATTCTGACATCCTCCCCGCCTCAAGAGGCGGGAATTCCTAAGTGTAAATTTTAAAC
GTATTTAAAGACCTATAATTTCATCGTTTGAATACTGATAAAAATTGACCATGCATTAGC
TTCTTGAAAGCTGCTCCTCCCCCAATAGATTTCATAATTTTGTGATCTCTTTCACATTTT
CTCTTGAAATCCCCTTGACAATCCCAATTTATAGTTACGTCAAGCGAGAGTAATCTCGAA
GTCAGAACATTAATAAACAGAATTTAGGGGAAACTATGAATATTGATAAATTTACCAGCA
AATTCCAATCTGCAATTGCCGATGCACAATCTTTAGCCGTTGGCAAAGATAATCCTTATA
TTGAACCAGCACATTTAATGCTTGCGTTGTTAAAGCAAAATGATGGTTCAATTACACCGC
TTGTTACCAGTTTAAATGTGCAACCGAACCGTTTAAGCAGTGAACTTGATGGCATTATCA
GCCGCTTGCCGCAGGTGCAAGGGGGCAATACTCAGCCGTCGCAACAACTTTTTCGCTTGT
TAAATCAATGCGATAAATTGTCGCAACAGTTTGGTGATAGCTTTATTTCATCAGAGCTAT
TTGTGCTTGCGGCACTTGAAGATAATGGTGATTTAGGCAAGTTATTGAAAAACTTAGGTT
TAACCAAAGAGAAGGTGACAGCCGCTATTCAACAAATTCGTGGAGGGGAGAGCGTGAATA
ATCAAAATGCAGAAGAAACGAGACAAGCGTTACAAAAATATACCATTGATTTAACCGAGC
GAGCTAAGGTAGGCAAACTTGATCCTGTGATTGGACGTGATGAAGAGATCCGCCGTACAG
TGCAAGTATTGCAACGCCGTACTAAAAATAATCCAGTGCTTATCGGTGAACCAGGTGTGG
GGAAAACGGCGATTGTCGAAGGTTTAGCACAGCGTATCGTCAATGGCGAAGTGCCTGAAG
GTCTAAAAAACAAACGTGTACTTTCCTTAGATATGGGGGCTTTGATTGCAGGGGCAAAAT
ACCGCGGTGAGTTTGAAGAGCGTTTGAAAGCGGTATTGAATGAGCTTGCTAAAGAAGAGG
GGCAAGTGATCCTGTTTATTGATGAAATTCATACGATGGTCGGTGCAGGTAAAACCGATG
GAGCGATGGACGCAGGTAACTTGTTGAAACCGTCCCTTGCTCGTGGCGAGTTGCATTGTG
TCGGGGCGACAACTTTAGATGAATATCGTCAATATATTGAAAAAGATGCAGCACTGGAGC
GTCGTTTCCAAAAAGTGTTGGTTGATGAGCCGACGGTTGAAGATACCATTGCGATTTTGC
GTGGTTTGAAAGAACGTTACGAAATTCACCATCACGTTCAAATTACTGATCCTGCAATTG
TGGCGGCAGCAACCCTTTCACATCGCTATATTTCCGATCGTCAGTTACCCGATAAAGCGA
TTGACTTAATTGATGAAGCAGCGTCGAGCTTGCGTATGGAAATCGACTCTAAACCGGAGC
CGTTAGACAAACTTGAACGCCGTATTATTCAGTTGAAATTAGAGCGTCAAGCATTGCAAA
AAGAAGAAGACGAAGCTAGCCGTCAGCGTCTTGCAAAATTAGACGAGGATCTGACCGCTC
GTGAACGTGAATATGCGGAGCTGGAAGAAGTGTGGAAAGCAGAAAAATCCGCTCTGTTAG
GCACGCAACACATTAAAACCGAGTTGGAAAATGCCCGAATTGAAATGGATCAGGCTCGCC
GTGAGAATAACTTTGAGAAAATGTCGGAGTTGCAATATGGAAAAATCCCAGCCCTTGAAA
AACAGTTACAAGAAGCGGTAAAACGTGAAGAAGAGGGCGGTGAAAATCATCTGCTTCGCA
CCAAAGTGACCGATGAAGAAATTGCCGAAGTGCTTTCTAAAGCCACAGGTATCCCTGTAT
CCAAAATGATGGAAGGGGAAAAAGAGAAACTATTACGAATGGAAGAGGTGCTACATAAAC
GGGTCATCGGTCAAAGTGAAGCCGTTGATGCAGTGGCAAATGCGATCCGTCGTAGTCGTG
CAGGCTTGTCTGATCCAAATCGCCCTATCGGTTCATTCCTATTCTTAGGACCGACAGGCG
TAGGGAAAACAGAGCTTTGCAAAACATTAGCCAACTTCCTATTTGACGACCAAGATGCGA
TGGTGCGGATCGATATGTCCGAATTTATGGAAAAACACAGCGTATCTCGCTTAGTTGGCG
CACCTCCAGGATATGTTGGCTATGAAGAAGGCGGATACTTAACCGAAGCAGTTCGCCGTC
GTCCATATTCGGTTGTATTGCTCGATGAAGTAGAAAAAGCACACCCAGATGTATTCAACA
TTTTATTGCAGGTGCTTGATGATGGTCGTTTAACTGACGGACAAGGTCGTACGGTAGATT
TCCGTAATACCGTCGTAATTATGACATCAAACTTAGGTTCGCATTTAATTCAAGAGAATG
CGGAAAATATGAGTTACGATGAAATGAAAACTATCGTGATGAATGTAGTTGGGCAACATT
TCCGCCCTGAATTTATCAACCGTATTGATGAAACTGTGGTGTTCCACCCATTAGATAAAG
AAAATATCCGTGCGATTGCAAGAATACAGCTTGAACGTCTAATTAAACGTATGGCGGAAC
ATGGCTATGAAGTGACGGTGACCGATGCGGCAGTTGATCATATCGGCGAAGCAGGCTTTG
ATCCACTCTTTGGGGCAAGACCGCTTAAACGTGCAATTCAGCAAGAGCTTGAAAACACCT
TGGCACAGCAAATTCTCTCTGGCAAATTGTTGCCGAATAGTCCTGTGACAGTGGATTATC
AAGAGGGAAGGGTTGTGGCAGTTCAGTAAAAGAGTAAGGGCGTAGAGATACGCCCTTTGT
TTTGTGAAATACATTGACTTTTCTATGATTTCTCGCTAATTTGTGGGCGTTTTTAACACA
AAAACTATTTATTTACAGGAGATTCTATGCAAGATCGTTTAGTCACTTCCACAAGAAGTG
AATCCCTTCTTAGCACACATAAAGTATTACGTAATACTTATTTCTTACTTGCGTTAACGC
TTGTATTTTCGGCAGTGGTTGCATCTGTCACAATGACACTTAATTTACCACGTTTACCTT
GGTGGGGAATGTTAGTCGGTTTTTATGGCTTACTTTTCTTAACCAATGCAACGGCAAATA
GTGCAGCAGGGTTAGCAAGTGTTTTTGCGTTAACGGGTTTCTTAGGTTATAGCTTGGGTC
CAATTTTAAATGCTTATATCAGCAATGGCTTAGGCGATGTGGTTGCATTGGCTTTAGGGG
CGACTGCGTTGGTATTCTTTAGCTGTTCTGCTTATGTATTAACTACTAAACGTGATATGT
CTTTCTTATCGGGTATGATGATTGCGTTGTTCGTGGTGTTATTAGTGGGTATTGTGGCAA
ATATCTTCTTAGCAATGCCCGCGTTAAGTTTAGCGATCAGTGCATTATTTGTAGTGTTCT
CAACGGCTGCAATTTTATATTCAACTAGCAACATTATCCACGGCGGTGAAACAAACTATA
TCCGTGCAACCGTTGATTTATATGTGTCTATCTACAACCTATTTGTGAGCTTATTACAGC
TTTTGGGAGTATTTAGTAGTGATGACTAAATAAATTTAGCTCATTGGATTCATTAAAAAT
AGTTATAAGGGGACGCTAATTTAGTCCCCTTAATCATCAATGCGCCTCGTCCCAGTTGCC
TCCAACCCCAACTTCTGCAATCAATGGCACTTTAAGCTCAATCGCTTTTTCCATTTCAGC
TTTAATCAGTTGTGTGTAATGCTCTACTCTGTCGGCTTTGACTTCAAAGACTAATTCATC
GTGTACTTGCATAATCATTGCAATATCTTCGCAATTTCGCACCGCTTGATCGATCCCGAT
CATTGCCACTTTGATAATATCTGCCGCCGTGCCTTGCATTGGGGCGTTGATGGCAACACG
TTCTGCCGCTTTGCGTCGCATTTGGTTGCTTGAGTTGATTTCAGGCAAATATAAACGGCG
ACCAAATAACGTTTCAACATAGCCTTTTTCAGCGGCTTTTTCACGAATATCTAACATAAA
CTGTTGCACCGCTGGATAACGCTGGAAGTAAAGTTCCATATATTTTTTCGCATCGGTACG
AGAAATGCCCAGTTGATTTGCCAAGCCAAATTCAGACATTCCGTAAATCAAGCCGAAGTT
AATCGCCTTAGCACTACGGCGTTGTTCACTGGTTACGGCTTCCAACGGCACGCCAAAAAT
TTCCGCCGCCGTGGAACGGTGAATGTCTTTACCTTCGGCAAAGGCTTTGATCATATTTGC
ATCATTAGCAAGATGAGCCATTATGCGTAACTCAATTTGCGAATAGTCCGCCGCCAAAAT
CACATAGCCATCACGGGCGATAAAGGCTTGACGAATACGTCTGCCCTGCTCGTTGCGGAT
CGGAATATTTTGTAAATTCGGATCGCTTGATGAAAGTCGCCCTGTTGCCGTGACCGCTTG
ATGATATGAAGTATGCACACGTCCTGTTTGGGCGTTAATCATCTGTGGAAGTTTATCGGT
ATAGGTTGATTTCAATTTGCTCAAGCCACGATGTTCCATCAACAGAACAGGCACTTGGTG
TCCCATTTGAGCCAATTCTTCCAACACTTCTTCGTTGGTTGATGGCGCACCTTTCGGGGT
TTTCTTTAAAATCGGTAAGCCGAGTTTGTTAAATAAAATCTCTTGCAGTTGCTTGGTAGA
AGCAAGGTTAAACACTTCGCCTGCTTCTTGATGTACAAGAGTTTCAAGCTCTTTTAAACG
CTGTTCGATCTCAACTGAATGTGCCAACAGTTTGGCAGGATCGATTAATACGCCGTTTCG
TTCCACACGAGAAAGTACGCTCACCAACGGCATTTCGATTTGCTCAAACAGTTTCACCAA
TTCAGGCGTTTTTTGTAGTTCAGACCATAAGAGTTGATGCAATTTCATTGTAATTTCGGC
ATCTTCCCCTGCATATTCTGTTGCTTTATCCAGTTCAATTTGATCAAACGTAAGCTGATG
TTTGCCCTTACCTGCCAATTCTTCAAAAGGAATAGTTTGATGTCCCAAATAACGCTCTGC
CAAATTGTCCATATTGTGACGACCTGTGCTGTCTAGGGTGTAAGATTGCAACATCGTATC
AAAGGCAACCCCTTGTAGCTCAATGCCGTGGCGTGCAAAAATCGTTAAATCGTATTTGAT
ATTCTGCCCGATTTTGCGGATATTTGGGTTCTCTAAAATCGGTTTTAACTGTGCCAAACA
GTCCGCTTTGTTCAACTGGTTAGGCAGTAACGCTTCGACTTCATCGAGTTCTGCTTCACT
TTCACCAAACAGATCCACTTGGGTCGGCTGTGTAATTTTGCCTTTATGTGCCAACGGAAT
GTAGCACGCTTCGCCATTTTCTAAACCAAACGAAATCCCGACTAAATTTGCTTGCATTGC
ATCTAAATTGTCTGTTTCGGTATCCACCGCCACAAGCTGTGCCATTTGCAATTTTGCCAG
CCATTTGGTAAAGAGTTCAGGGCTGTTCACGCAATCGTAAGCGGTGCGATCTATCTCGAC
TTTTGCAAAAGGTGCAGATTTTTGTTCAGCACTGACCGCTTGTGTAGCTTGATAATTGTT
TGGAATTTTCTCTGCTGACGTTTGTGTCACAGGGTTTGAGTCATTCATCACTTCGTTCAG
CCAACGCTTAAATTCATAACGACCAAAGAGTTCTACCAGCTGATCTCGCTGTTGGGGCTG
AGTAACAAGCTGATCGTAAGTAACATCAAGGGCAACATCGGTTTTAATTGTCGCTAATAG
ATAAGAGAGATCGGCTGTTTCTTTTTCTGCTTCCAGTTTCGGTGCAAAGGTTTTTGCCCC
ACGAAATGATAACTCTGCAACTTTGTCTAAATTTGCATAAATCGCTTGCATTGAGCCAAT
ACCTTGCAACAACGCAATCGCCGTTTTCTCACCAACACCTTTTACCCCTGGAATATTGTC
GGACGAGTCGCCCAATAAGGCTAAATAGTCGATAATCAACTCAGGCGGAATGCCATATTT
TTCAATCACCCCTTCACGATCTAACAAGGTATTGTTCATCGTGTTAATCAGCATAATATG
ATCGTTCACCAGTTGAGCCATATCCTTATCGCCCGTACTGATTAAAACGTGCTTACCTGC
TTGTGAAGCCTGCACTGCAAGCGTTCCAATTACATCATCAGCTTCCACCCCTTCAATCGA
CAACAGCGGAATACCCAATGCTTTAATCATTGCGTGCAAAGGTTGGATCTGTGAACGAAG
CTCATCGGGCATCGGCGGACGGTGGGATTTATACTGTTCAAACAGCTCATCACGGAAAGT
TTTCCCTTTCGCATCAAACACGACAGCAATATGGCTTGGTTCAACCTGTGCAATCAGGCT
TTTTAACATATTCAACACGCCATACATCGCCCCTGTTGGCTCACCTTGTTTGTTAGTTAA
AGGGGGAAATGCGTGGAATGCACGATATAAATAGGACGAACCGTCCACTAAAACGAGCGG
ATTTTTTGCAATTGTTGCCATTTGAATTCTCTTTGATCTAAATAATTTGGGCTATTATAG
CGAAAGTGGGGGGATTAAAGAAAAGGTTTTGAGAAATTATGTCTATCCATATTTTTCCCC
AAAATGCCCCCCATACAATAGGGGACTTTACGATTTACATCAAACCATTACGATTCTATT
AACATCGGTAATTCTGACATACTCACTAATTTATAATCAGCCAAAGCCCAGCGAGGGTCG
TCCCATTCCGATTTTGCAGGAATAACAACGGTTTTCATACTCGCTGCTTTACCTGAAATC
ATACCTAAAACCGAATCTTCTACGGCAAAACAAGCAGATGTTGGAACGCCAAGTTGTTTT
GCTGCGTGTAAATATACAGCGGGGTGTGGCTTGTTGTACTCCAATTCCTCAGCAGAAGCT
AAATAATCAAAATATTCAGCTATACCACAGCTATCAACAATGCCTTGTAGCATATTTCTT
GGTGAAGCCGAAGCAACTGCGATTTTAATCCCCCATTGTTTTAAGGTAGACAAAACATCT
TTCATATTTGGCATTAACGGCTTCGCTTCAAGCACCTTTCCAACTACATATGCCATCAAC
TCTTCTATTAACTGAGTACGGCTCTTTTCTTTTTCGCCATATTTTTGTAGCACATAATCA
ACTAGCGTACCAACAGGCGCCCCTGTAAGAGTCATCATTTCAGCTAAGGTTACTGGAAAT
TGGTTTTGTTGAAAAAATTCAGTACTTGCTTGATACCAAATAGGTTGGGAATCAATTAAT
GTACCGTCCATATCAAAAATTACAGCTTCGATCATTTTACATTCTTCCGTTATTAATTAT
TACAAGTACTTCCCCTAAAACAAAGCAATTACTGTATCCTACATGCTTTTCACCTTTGAA
ATATAATTGGCAATTCATTCCTATTCAGATAAATAGATAGAAACTAAGTTATATCCCCAA
TTTTTCCTTATAATGCAAACGGCATACAGAAAGATAGCTGTCGTTTCCACCGATTTGGAT
TTGATCTCCATCTTTTACCGCTTCACCTTTCTCATTCATACGAATAACAAAGCCTGCTTT
ACGCCCACAATAACAGATGGTTTTGAGTTCTTCGAGCTGATCAGCCCACGCGAGTAGATA
GCGACTTCCCTCAAATAATTCAGACTGGAAATCGGTGCGTAAGCCGTAACAAAGTACAGG
GATTTTTAATTTATCGACCACTTCAGTCAGTTGATAAACCTGCTGCCTGGTAAGAAATTG
TGCTTCATCAATAAGAATACAGTGCAATTTTTCATCGGCAATATAAGCGGCGATTTCATC
AAATAAATTGCTATCGTTTTTGAATAAACGAGCATCTTGTGAAATACCAATTCGAGAGGA
CACTTTCCCTACGCCATAACGATCATCTATCGCAGCAGTATAAACAAGGGTATTCATTCC
TCGTTCTTGATAGTTGTAAGATGATTGAAGTAAAGTTGTGGATTTCCCTGCATTCATCGC
AGAGTAATAAAAATAGAGTTTCGCCATAATAAATGATGCAATAAAAAACGGCTAATCAAA
ATATTAGCCGTTTATTCAAAAAAGATTAAACGTTGTCGATTTGACCTAACAGAGAGCGTA
AACGATCTTGGAAGTTTTGATGTTCGGTTTTTAATTGCTCGTGTTCTTGACGCAGAGTTT
CGTTTGAACGATTTGCTTCCTCGTTTTTACCTTTTAACTCTTCAACTTCTAATTGAAGTA
ATTGAATGGTTTCAACAGCCTGTTTAATTTTTTCTTCAAGTTGGTCTAAAATTGCGACTG
ACATAATATGTTCCTCTAGTGAGTAATAATGAAAGTGTAAAGATTTTACCTTACTTAGAA
GAAATTTTCATTATAAAGTTCGGAGTTATAGATAAAAAAGCACACTGTTAGGCATAAACT
TTTTGTAACTTTCTCAATTAGGGGTAGTATATGTCTATCAAAAATTAGATATTAGATTAG
TGGTAAAGTAGCTTGTAGGGTGGGTCTTGACCCACCATATAATCGTAACATATTGATTTT
ATTGATGGATTAAAACCTACCCTACAATATTTAACCTATTAATATATGGTTTGTTAGCGG
TCTAGTACCTAGTACGGAGATGAGATGAAATGAAAATTGAGAAGAAAAGTAATGAGGCAA
TTATTGAGCCAATTGAAGATAATTGGAATTGGTTAGATGAATTGGGAGAGCCAGATCCTA
CGTTTAATTATCAACATATCAAAGAATTTAAACCTGTACCATTATTAAACTACGAAGATT
GGTTAGCTGAAGATAAAAAAATCCCCTAACAAGTTGTCAGGGGATTAAGGGATTATTTTA
CACGAGAAACATATTCGCCTGAACGGGTATCCACACGGATCACTTCGCCGATTTGAACGA
AAAGTGGAACACGAACAACTGCACCTGTGCTTAATGTCGCAGGTTTACCACCAGTACCAG
CAGTATCACCTTTTAAGCCTGGATCGGTTTCGATAACTTCTAATTCAACGAAGTTTGGTG
GAGTAACGCCGATTGCAGAACCGTTCCATAATGTAATGATACATTCTGCTTGATCAACCA
ACCATTTGTCGTTGTCGCCCAATGCTTTTGCATCTACAGAAATTTGTTCGAACGTTTCTG
GATGCATAAAGTACCAGAAATCTTCATCTTTATAAGAGTAAGTGTAGTTGTAATCTACAA
CGTCTGCTGCTTCAACGGTTGAGCCCGATTTGAAGTTGATCTCTAATACTTTACCAGATA
TTAATTTACGGATTTTAGTACGGGTAAATGCTTGACCTTTACCTGGTTTTACGAATTCGT
TTTCAACGATAACGCAAGGTTCACCATCTTGGATAAATTTTAAACCTGGTTTGAAATCAT
TAGTGCTGTAACTAGCCATTGTGATCCTCAGAATTTAGATAAAAAGTAACGCCCAAAGGG
CTAAGATATAAAAAGGCATATATAATACACTAAAAATGGCAGGCAAAAAATTAAAATTTT
TCTTAAGTATGGCGGATAAAGCCGTTTCAGGTATAATTCACCTTTTCAATCAATGAGGAA
ATAAAATGAAAAAAGCAGTGTTAATGGGCTTAGTTCTTGCCCTTAGCGTTTCAACCGTTC
AGGCGAAAAAAGCAGGTGGAATGAAATTTTCTTCAAGCAAAAAAACACCCGCAACGGTTC
AGCAATCTACAACACAACAAAAAGCTGATGCGGACTTTAATAATACGCCAAATCAAGCAA
TGCCAAATGCTGGTGCTGCTCAACAGGCGCAGGGCAACCGGTTAGGCAATTTTGTGACAG
GGGCTGCGGCAGGTTACTTATTAAGTGAAGCACTTTCCCCAACGGAAGCACAGGCTCAAA
CACCAGCGACCAATCCAACAGAACAATTAACCAAACAGGTACAACAAGTGCCAGCGGTGC
CGACCTTTAAAGCGATTGATCCACAAAACGACCCTTACCTTATTGAAAAAACACCAGGTT
ATTTGCGTTATTGCTTAAACGGTGTGCAATATATGGTGGGAACCAATAACAGCCAATTAC
CACCAACATTGATGGTAGATAAAACCAACGCACCAGTGCAGTGTGTGATTAGCCAGTAAA
TCAACAAAAAATGAAATTATGTAGCATTTGTACAAAAGAGCAGTAGCGACGCCACGCTTG
GCGTCCAATATCAAAGCACAACTAATGTGAATATAGGGACACGAGGCGTCGTGTCCCTAC
TAGATTGGAAAGTTTGTGTATTTGCTACATAATATCAATAAAAACAAAAGGGGTAAATTT
GAACATCTCATTTTACGACGCACCAACAAAAGCACAATGGTTACAAGATCTGGCTGAAGC
CTTTAATCGACCAGAAGATTTATTGCATTACCTCGAGCTAGACATTGCAGATTTCGAACA
AGATCTCACCGCTCGAAAACTGTTTGCGTTAAGAGTGCCACGCCCCTTTGCTGAAAAAAT
GAAAAAGGGGGATCGGGCAGATCCCCTTTTTTTACAAGCGATCACATTACAAGAAGAATT
TACCAATGTTGATGGCTTTGTCCAAGACCCACTGGAAGAACAGCATTCGCCTGCCCCTAA
CATTTTACATAAATATCATAACCGCTTGTTATTTATGGTAAAAAATAGCTGTGCGATTAA
CTGTCGCTACTGTTTCCGCCGCCACTTTCCCTATGATGAAGTCAAAAGTGGCAAAGCAAC
GTGGCAGAAAAGCCTCGACTATATAAAAGCGCATTCCGAAGTGGAAGAAGTGATCTTATC
AGGGGGCGATCCCTTGATGGCAAAAGACCACGAAATTGACTGGATTTTCACCCAACTAGA
GCAGATTTCCCATATCAACATCGTACGTATTCACAGCCGTTTACCTGTTGTTATTCCCAA
CCGTATTACAGACGAATTGTGTGAAAGGCTATCACAAAGCCGTTTGAAAGTCGTGTTAGT
GACGCATATCAATCACGCCAACGAAATAGACGAAATCTTTGCAGAAAAAATGCAGAAGCT
AAAACAAAGCAATGTCGTGTTGCTTAACCAATCTGTCTTGCTCAAAGGGATCAACGACAA
TGCCCAAACACTCAAAGCCTTGAGTGATAAATTATTTCGCAATGGCATTTTACCCTATTA
TTTGCACCTATTAGACAAAGTGGCAGGGGCGAGCCATTTTTATATTGAAGATAGCAGAGC
CTTTGAAATTTATCGTGAATTGCAACGCATTACATCGGGTTACTTAGTGCCGAAATTAGC
ACGAGAAATGGCGAAAGAGCCGAATAAGACATTGATGGGTATCTCTGCTTAATTGATATT
CAGTTCCTTAATCGCTCAATCTCTTTACTAAATTCTTCTACATCATCAAAACTTAAATAA
ACTGACGCAAATCGAATATAAGCGACTTTATCTAAGGACTTTAATTCACCTAACACCAAG
TCTCCGACAAATTTACTAGCAACTTCCCTTTCCCCTGTGGCTTGAAGTTGTAACACAATG
CGGTGGATCGCTTGCTCAACATCATCGGTACTCACGGGACGCTTTTCTAATGCACGAGAT
AAACTGGTTCTTAATTTACGTTCATCAAAAGGTTCTCGGCTACCATTATTTTTAACAATA
TGCGGAATGAGTAATTCAGCACTTTCAAAGGTTGTAAAACGTTCTTTACAGACAGGGCAT
TCTCGTCTGCGACGAATTTGGTAGCCATCTGCGGTTAAACGTGAATCTACAACTTTGGTA
TCATCAGTGGCACAAAACGGGCAACGCATTATTTTGACCCTTTTTGTCTTGCTACAAATT
CAGCGTGTAAATTTTCAGGGGGTGGAGGCATTTGCAAATAGAACCCTTCATTTTGGATTT
TTTGCAAAACTTCTTGATTATCTACCCGCTTGAGCTGCTTTTCACCTGCTAAATTAAACA
GCATTACAAACTCAGGTTTACCAAAAATTTGGCGAAGTTCTAGAGGTACCGCCTCAAATT
TATCCCGTTTTTCCACATAAAGATACATTCCTTCTTTTTTGGGGCTTTTATAAATTGCAC
ATAACATCTTATTCGTCCTCTAGTCTGTAGCTACCTTCGTAATTGGTGAAACGTGAATAT
TGTCCTTGGAAACCTAACGGCACTCGTCCGATTGGACCATTACGCTGTTTACCAATGATG
ATCTCCGCCATTCCTTTTGTATCTGGATTATCGTGATAAACCTCATCACGATAAATAAAC
ATAATTAAGTCTGCATCTTGTTCAATCGATCCCGATTCGCGCAAATCCGAGTTTACAGGG
CGTTTATCTGAACGTTGTTCTAAACTACGGTTGAGCTGAGAAAGTGCCACTACCGGTACT
TGTAACTCTTTAGCTAAGGCTTTCAGTGAGCGAGAAATTTCCGCAATTTCAAGGGTTCGG
TTATCCGCAAATCCAGGAGCGCGCATTAATTGTAGATAGTCCACCATAATTAAACTTAAT
CCACCGTTTTCCTTGTACACACGTCTCGCGCGTGAACGTAATTCCGTTGGGGTTAAACCT
GAACTATCATCAATATAAATATTACCTCTGGATTGCAACACGCCCACTGTGCTACCAACC
CTAGACATTTCCTCATCATCTAGTTGCCCTGTACGAATACGCGTTTGATCGACCGTTGAA
AGCGAAGCAAACATACGCATCATAATTTGATCTGCTGGCATCTCAAGGCTGAAAATCAGC
ACAGGCTTATTCGGTTGCTTAACTTTATTGCCGTTCTCATCTTCGACCTCAACATCTCCC
ATTGCTGCATTTTCACACAAATTCATCGCAAATGTTGTTTTTCCCATTGATGGACGGGCT
GCTACAATAATTAAATCTGAAGGCTGAAGCCCTGCCGTTTTTCGATCTAAGGCAGCAAAG
CCCGTTGATATACCTGTTACACCGCTGTTATTTTGAGAACGAGAAAGTAATTCTATGCGA
GCTAAAGTTTCCATTAAAATATCATCAATTTTTTTCGGTCCTTCGTCAGTTGCAGTTCGC
ATCTCTGCGATATGGAAAACCGTTCTTTCCGCTTCATCTAAGACTTCTTTAACCGTCAAT
CCCTTAGGATTGTAGCTGATTTCTGCAATTTTATTACCCGCAGCAATCAATTCACGACGA
ATAGCACGTTCACTAACAATCTCTGCATAAGCTAAAATATTCGCCGCACTTGGGGTATTT
TTAGATAGTTCCGCAAGATAGGCAAAACCGCCTATATCTTGCAATATGCCTTTATTTTTA
AGCACTTGATCAAGTGTGATAATATCAATAGGCTGATTGTTACGAGATAATGAAGCCATT
TCTTCAAAAATCAGACGATGAGCGTGATTGTAAAAATCGGTACTTTGAACACGCTCAGCA
ACGCCGTCCCAGTACTCATTACTCAGCATTATCCCGCCTAATACCGCTTGCTCTGCTTCA
ATTGAGTGAGGGGCAATGTTTATCTGTTCAATCTGTTTATCTTTTTGAGGATCTTTATTT
TTTTGATATTCAGCCATTGATGAAACTCTTTTCAGGGAAATGATAAAAAGGTAGTTTACC
GAATTTGCCAAAAATTTTCAGCCGGTTTAGCCCGTACAAAAATAGCGAGACACAAAATTT
GTTAATAATCTGCTTCAACTACACTAATTTCATTATTTAATAGTAATCATAGAACCAAAG
TTAAAGCACTGAAACCACAGATCTACTTGTGAAAAACCTGCTTCTTTTAGGCGTGCTTTA
TGTGTATCAATACTATCTGTCCTCATCACATTCTCAAGGGCTGTACGCTTTTGGCTTACT
TCAAGCTCACTATAGCCATTTGCACGTTTAAACGTGTGGTGCAAATCAATAAGAAGTTCA
TTTATTGTGTTATCTTCAAAAGTAAATTTTTCCGATAACACCAACACACCATTTGGATTT
AACCCCTGATAAATTTTACGTAAAAGAGCAAGCCTGTCTTCTCTTGGCAAAAATTGCAAC
GTGAAATTTAGGACAACCATTGATGCATTTTTAATCTCAATATGACGAATATCATCACAT
AAAATTTCCACAGGAATATCCGAATGATAGGCTTCCAAATGACGACGGCAGCGTTCTACC
ATAGGTTCAGAATTATCCACACCAATAATTCTTACTCCAGCTTTTTCCACATTACGCCGA
ATCGATAAAATCCCAGCCCCACGAGAACAACCTAAATCATAGACATTCGACTGATCAGTC
ACAAAACGAGAAGCAAGCATACCAATCGCTGTAATGATATTAGAATAACCCGGCACAGAA
CGTTGAATCATATCTGGAAAAACCTCCGCAACAGATTCATCAAAAGTGAAATCCCCTAAT
TTCTCAATAGGGGCTGAAAATAGAGCATCTTTAGACATAAACAATATTATTGATAATAAA
TGGTGTATTCTACTCGCAATTTATAAAGATTGTAGAAAATAATTTATTTAGCAACATTCC
TAATTTAGTGAATACGTATAAGTACGATATAAAAATGCGCAAATCAGGATAAATAACATC
ACAATAATTTGAATTAATCTCTTTTTCGTCAATTTTTCTGCCGCCATTTTCACTCCAAAT
CTAGTTAAATCTTATTCATTATTCCCTAAAAAAATGTTAAAATTTGCCTTAAATCAAATT
TTAGGATGGTTGCGTATGAAAATTGTATCTGATTTTAAAGCAAATGGAAGAACAGCCTGC
ACAATTCACTGTCAAAATTGCAGTATTAGTCAATTATGTTTACCTTTTACTCTCAATGAA
CACGAATTAACTCAATTAGATAATATCATTGAGCGTAAGAAACCTGTGCAAAAATCACAA
ATCATCTTTCAGTCAGGTGATGAACTCAAGTCTATCTACGCAATCCGTTCAGGCACAATT
AAAAGCTATACCATCAGTGAAAATGGTGAAGAGCAAATCACCGCTTTCCATTTACCGGGC
GATTTAGTTGGCTTTGATGCGATTATGGATATGAAACATATCGGTTTTGCTCAGGCTCTT
GAAACGTCAATGATCTGCGAAATTCCTTTTGATATTTTAGATGATTTAGCTGGCAAAATG
CCAAAAATCCGCCATCAGATTATGCGTTTGATGAGTCATGAAATCAAAAGCGATCAAGAG
ATGATTTTGTTGCTTTCTAAAATGAGTGCGGAAGAAAAACTTGCGGCGTTTATTTACAAT
CTTTCACAGCGTTATACCGCACGCGGTTTTTCAGCAAGAGAATTTCGCTTAACAATGACC
CGTGGTGATATTGGAAATTACTTAGGTTTAACCATTGAAACTATCAGTCGCTTGCTTGGT
CGACTCCAGAAAAATGGCATCATAACGGTACAAGGTAAATATATTACCATTAATCATATG
GATGAATTAAGTGAAATGGCTGGTGTTACAAAACCTAAACTGTCCCATTGCAATCCAAAC
TTATAATTCTTTACATACTACTTATCTTGACCTTCTCCCCGTACCTTACGGACAGGGTTG
AAAAAATACTCTTCTATCTTAAAAAGATAATTTATGCCCTAGTCTCCGATCTATGAGAAT
GAATACCAGGGCTCATCTCCAATGAAAATATCCCTTCCTTCTATAAAGAAGATCAATTCG
ATAATTTGATATTAAAGAGCCATTTATCTACCAAACGCTTCCCTTCCTCGCTTGACCCAA
AACGAGCATAATCTACATCAACCAATTTCACGCCGTCCAATTTAGGTGATTGTGGAGCAA
CTTCTGCTTTCACATTGGTTGGTGTTTGATAAAGTCCGTGGTCACGCCAAGGAATTTCTT
GAACCTCTTTAGAGAGAACCCAATCCATAAATAATTTCGCATTATCAAGGTTTCTCGCAC
CTTTAATAATACTTGCAGCCCCTAAAGCATAGCCTACCCCATCTTTAGGTAACACATAAT
CAACTGGCGCACCTTTCTCTTTTTCTGAAGCATAGCCATGAGCAAAGCCAACTGTCACAG
CACTTTCCCCACGAGAAAGGTTCGAGGTCACTAAGGTGCTTTTCACATATTGAGAAATGT
TACCATCTAATTTTTTCAAATACTCAAAGGCTTTTTCCTCGCCCATTAATTGAATAAGCG
TAATCATCGTGGTATACATTGTCCCTGAACTGCGAGGATCGGCTAATTGCACTTCACCTT
TTAAGCGAGGATCAAGCAAATCTGCCCATTTTTTCGGAGCTTCAACGCCTAACTGTTTTA
ATTTTTCGGTATTAATACCAAAACCAAGCACCATCAAATACGCAATCGAGGTATATTTAC
CAGCCTCACTCTCTTGTAATGCTTTAAATTGAGGCAAAACCTCCGCTTGTAAAGGTGAAC
GATAGGCTTCTAATAACCCCATCTGCCCTGCTTGGAAATGTGGCTCAATAGTACCGCCAT
ACCAAATATCCGCTTGTGGATTATCTTTTTCCGCTTTCAGCTTACCTAAAATTGTCCCTG
TTCCACCGTGAATAAACTGAGTTTCCACATTATATTTTTGTGAAAAACGTTTCGTCAGAT
CTTCACATACTTTATTTTGGACGCCACAGTAAACTGTCAGCTTTCCTTCAGCCTGAGCAT
TATTAGCTAAAAAGACTAATGGTGAAAGTAGAAAAAGGCTTGAAAACCATTTTTTTAATT
GCAATTTTTTCATTTGTTTCACATTCCTGATGTTTAAAAGAGTCACAAGTGTAACATTTA
TCCTACATAAAGCAAGAACAAGCGGTTTGATTTTATGCTAAAATGACATAACACTACCCT
ATTATATTGATATGAAAAAATGTTGCTTAATCAAATTCAAATAATCCTAGTCGAAACCTC
TCACAGTGGTAATATCGGCTCAGCCGCACGAGCAATGAAAACGATGGGACTAAGCCAGCT
AAGGCTTGTCACCCCAAAACAAGCGATTGACGAACAAGCAATAGCCCTTGCTGCAGGGGC
AAAAGATGTATTGGATAATGTGCAAATTTATCCAGATTTCGACAGTGCAATCGCAGATTG
CCAGCTTGTTATTGGCACAAGTGCCAGATTACGCCACCTACAAAGCTCACTGGTCGAACC
ACGTCAATGTGGCAAATTAGCCATTCAACGTGCTGAACAGGGTAAAGTAGCGATTGTATT
TGGACGAGAACGGGTGGGCTTAACCAATGAAGAACTATTAAAATGCCATTATCACTTAAA
CTTCCCAACCAACCCCGACTATGGCTCGTTAAATCTTGCAATGGCGGTACAACTCGCCTG
CTATGAACTCCGAATGGCTTGGCTAGATTTACAAGAAAAAACCGATATTCAACCGCTTGC
AGAATACCCGACATCAGAAGCCTTAGAACATTTCTTTGCCCATACCGAACGTTTATATAA
AGAACTTGGCTTTATTCGCAACGAAGCAGTTATGCTGAAACTACGCCGTTTATATCAACG
AGCCGAATTGGAAACCAATGAATTGAATTTATTAAGAGGAATGCTGACTGCAGTAGAAAA
GTACTCGCTAAAGCAGAAAAATGACTAATAATAAAGGGATAAGAAATTACATCTCTTATC
CCTTAAATCATAGCTAATTAACTATGTACCTAACTATCTAGATTACCATAATACACGTAA
ACCAACACCAAGTGCTTTGTCAGTAACTTTGTTGTTATCACTGTCTTTGTTCTTGATTAA
ACGACCTTCAACAAAGGTAACAACTTGTTTATGTAATTTATAGTCTGCACCTAACATGAA
TTGATGAGCAGTTACTTTGAAATCTTCAACTTTATAAGTACCATAAGAGTAGTTTCCATA
CACGCCAGATTTTGGAGTAACATCAAATCTTGCGCCAGTTCTTACGAAGTTAATTTTCTC
TTTAACATCATCTGTTTTTACAACACCATGACCACCATCAACAGCTACAGTAAATGGAGC
GTTGACATATTTAAGACCAAAGTACACACCATCTTTGTCTTTCTTATTAAATGGTTTTTC
TGTATAGGTATGGTCTGTAGATTTACCACCTGCTTCAACAAATTTACCTTTTAGTTTAAC
AGATCCAGATTTGTAGTCATCATGAGTATAACCTGCTGCCACAGTTACAGATTGACTTTC
TGCAATCTTAGCTGTGTATTTAGCACCTAAACCAAAGCCAGATTTAATAGAATCTACTTT
TACATCTGCCTTCTCACGCTCATTTGCAACATTATAGTTAGCACCTAACGTCAAACCTTC
AATACCTGTATAGGTATAGTTAATTGCTGAATCAGAAGATTGAGTAAGGATATCAAAACC
CTCTTGAGCTGCTGAATATTTAAATGTACCCTGTTTATTGTCCACAGTGATAGACTCTTC
TACCTCATATGTATATTTAATTCCACCAGTACCAACACCGTATACTTTATCAAAACCAGC
TTGACCAATGCTATCACCGATTACAGCTTGTTTACCAAAAGAAATTTCATGACCATAGCC
ACCTAAACCAACGTAAGCCTCATCTGTTGTAACATCACCCCATTTTGCAGCATTTTTAGA
ACCACTGCCAAGGCGAGTCTCATAACGACCAAAACCGTAGAGATTCTCATTGATATTATG
TTTGATAGAAATACCGAAACGAGAACTATTATTCTTTAAGTTAGTGTGACCATCTGTTGA
AGATTTAGCTTTCTCTTTTGAGGCTTGTTTTTCTAAAAGAAGACGCAACTGACCATCAAA
ATCAACTTTTGTACCTTCATTTTCATAAATTGTTACAGCTGATGCTGATGCTGCAAATGT
CGCTACTGCTAACGCTACTAGTGTTTTTTTCATAATGTTCACCTTAAGTTTTTAGTTTAG
CTAAGATTACTCTTATTAAGCTATAAGAGCAACCGATCCATATCTGCCATTACCTTCCCA
TGTAAGTTTGGTAAATGCCGATTGCGTGCGAATGATTGCAAATTTGTAGAGTAGTGTCAA
TATCTTACATAAAAAAAACATTTTCTTTAAAATCAATAAGTTAATAAATCCCCACTCCCA
AATAAGTATTCAGAGATAATTTTTTAAAATATTGCTCCTATTGCAATAAATCACATAACT
ATATGATTTAAAAATAAAAAAACTCATAGCAAATAAAGATTTATGACCTTTTTTTCTAAA
AATGTGAGTTTCATCACATTTTTAGAAAAAATAGAAAGATTATTTTTATCAAAAATAAAT
TTGAAAAGAGATGTACATACATTAAAATATCTATACACTTAATACAGAGAATAAAAAATG
GGTAATTTTACAGATACAATCATTACAAAATTAAACGACTTTTCTCCCATCTTGTCTCTG
CAAATCTCTATCTATAGCCACTGCTTTAAACTTACTCATGGCTCCGTCAAAGAATTCATA
CAAGAAATACTAGAAACATGTTCACATATTGAGCAGTCAACTTCCCCTGAAATAACTGAA
GTTTATACTCAACGTTTAATTGAACAATATGATGCTCTACAAAAAAGTATTCATCTCAAG
GATAAAAAGTCAGACTCCCCTATTTTCTCTCAATATAAATTTACTAAGAGTATTCATACA
TTATCAAAGAAACAGAAGTTACATGAATACTATAAAGCGTTGCGTGCATTGAATGAAAAA
CTCTCATGGCTCATTGAACAAAATTACCATTACCCTGAGTATAGGCATATGCTCTCAATA
AAGATACAAGAAACAGAGAATAGAAAACAAAAATGTTTAAAGGCGATTGAAGAATTGAGC
TTTAATCAGGAATGACGGGAGAAGATTGACAATATATTGTTGCTAATCTTATCAATCTCT
AGTAGTGTCTAAACATAACACTATATCTATATATGCTATGCTCTAAACATATACATCATA
CTAAAAAGAGTCCATAGAAAATATCCTCTCTTAATAGAGAGGATATATAAAATTGTAATA
CTAACGTTTTGAGTATTGTGGACGACGACGTGCTTTGTGTAAACCCACTTTTTTACGTTC
AACACGACGAGCATCACGGGTAACAAAGCCCGCAGCGCGTAACGCTGGACGTAAAGTTTC
GTCGTATTCGATCAATGCACGAGTAATACCGTGACGGATTGCACCTGCTTGACCAGAAAT
ACCACCACCTTTAACAGTGATGTATAAGTCTAATTTATCTGTTAATTCAACTAATTCTAA
TGGCTGACGAACGATCATACGAGCTGTTTCGCGACCGAAGTACACTTCCAAAGAACGTTG
GTTAATGGTGATGTTACCATTGCCCGGTTTGATAAATACACGAGCTGAAGAGCTTTTGCG
GCGACCTGTGCCGTAGTTTTGATTTGCTGCTGTCATTTTTATGCTCCGTGATTAGATATC
TAAAACTTGTGGTTGTTGTGCTGCGTGGTTGTGTTCGTTACCTGCATACACTTTTAATTT
ACGGAACATTGCACGGCCTAATGGACCTTTTGGCAACATACCTTTAACCGCAATTTCAAT
CACTGCTTCTGGACGACGAGCAATCATTTCTTTGAAGGTTGCATCTTTAATGCCACCTAC
ATAGCCAGTGTGCCAGTAGTAGATTTTATCAGTTTCTTTTTTGCCTGTTACCGCTACTTT
TTCCGCATTGATAACGATGATGTAATCGCCTGTATCAACGTGTGGAGTGTACTCAGCCTT
GTGTTTACCACGAAGACGATGTGCTAATTCAGTAGCTAAACGACCTAAAGTTTTACCTGT
CGCATCTACTACATACCAGTCACGTTTAACTGTTTCTGGTTTTGCTACAAAAGTTTTCAT
TAATTAAATACCAAAATTTAAAGTTTAAACCCAATATCCTAATGGATATTACCTATCAAT
ACGGTAGAATCTGACCCCTTCGAGTCCTATTCAGACCAGACTTACATGGCGGGAATACCA
TGCAAAAACAGGGTGGCAAAATTATACAGATTTATTTACTAAAGATCTAATTCTTTTTTA
AGAAAGAGTGATTTTTGCGGTATATTTCAAAATTCCAACAAATTTTTATAGGTTTTACTT
CTCATCAAATTGAGAAAATGATAAAAAACAGCTACACCAAGCTAACTAACTGTAAAGGAG
TGAACTATGGAACAATGGTCTGGTAACGTATGGACTGCAATTATTGCAGCATTTATCATC
GGTTGTATCATCAGTTATGTTGTTGTTCGTGCGACAAATAGCAATGTGAAAAAACAACTA
CAACTAGAGGCTGATTTAAAAGATACTGCTAAGAAAATGGACGAGCAAAAACAGCAATTA
GAACAACATTTTGAACAATCTGCAGCTCTACTTGCAACACTTGCTGAAGACTACAAAAAA
CTTTATACGCATTTAGCACAAGGGTCTGAAAAATTATTGCCTGCTGAATCGGCAAAAATT
GAATTTTTCCAACAACCTAAAATTGAAAATAAACCTAAATCTGAAGATGGCCAACCTAAA
GATTATTCAGAAGGCTCCTCTGGTTTACTAAAATCCTAATATTCATATATTATTGAATTT
AAGAGGAGGGAATCCCCTCTTAAATTCTCTTTAACTACATTTTTCTTAGAACATATTGTC
TTTATTATCAGAAAATTTGATCGAAAACATTATATTAAATTTAATTTCAGATTAGAATTT
GAAAAATTTTTTTAACTTATCATTAACAGGAAAATACAATGTCTTGTTTATTTATTGCAG
GCACAGATACAAATGTAGGAAAAACTATCGTTACAAGGGCTCTATTACAAACAATATCTA
AATATGAAATTCCCATTGTCGGTTATAAGCCTATTGCGTGTGGTGGCGATGATTCTTTAC
CCACAGAACCCAATCAAGATGATTATGCTTGTGAAGACAATAGTGATGTCCTCATTATAC
AGAATAGCTGCCCTTGTCCTGTAAAATATAGAGAAATTAATAGCTATTCTTTTATCCATT
CTAGTACGCCAGTATTTGCAGCGCTAGACGCAGTACGTCATATTTCTGTTAATAAACTGG
ATCACGATCTTCAACGTTTACACCGACAATATGCAAATGTTCTTGTTGAAGGCACTTATG
GCTGGTTAACACCTATTAATAAAGACCTAAGTTTTGCTGATTGGGTTAAGAAAAATAGAA
TGCCAGTCGTACTTGTTGTGGGAATAAAAGAGGGTTGCGTTAACCATGCACTTTTAACAG
CGGATGCGATTCAACAGAGTGGGGTTAATCTTATCGGATGGATTGCAAATCGAGTAAATC
CTGGGCTACGTCACTACGCTGAATTAATTGAACTCCTTAGCAAAAAAATCAATGCTCCAT
TACTAGGACAAATTCCTTATATTGGTTATCCTAGTAAAAAAGAACTATCTGAGTATATTC
AGAACCCAGAGCCTCTATTAAGTTTTTTCCATAAATAATCTAATTGCTGGCTCTTGAAGA
GCTAAGCTCATACTGAAATATTAAGCTGGCTCTTTATTGATAATAATAGACTAACAATCA
TGACTACAAAGGTTGCTATATAATTTTAGCAACCTCTCTGATTTCTATGCTATTTTAGCT
AGTTAAATAATTCATAAATGCTGTAATTACACCTAAGTTAACCACATCCACAAAGAATGC
ACCTACAAGCGGTATGATTAAGAATGCTTTATGTGATGGTCCAAAAGTTTCTGTGACAGA
TTGCATGTTCGCGACCGCAGTTGCAGTTGCGCCTAAGCCAAAACCGCTGTGACCTGCTGC
AAGAACGGCTGCATCGTAATTACTTCCCATTACTCTAAAGGTCACAAAATATGCATAAAG
TACCATAACTATGGTTTGAGCAATAAGGATAATTAACATTGAGCCAGCAAGGTCTGCTAA
TTCCCAAAGTTTAATGCTCATTAATGCAATTGCTAAGAATAAGCTTAATGATGCGTTACC
AAATACGTCAATAGCACGGTCAAACATATCAAATTTAAACACTAACGTTAATACGTTTCT
TAATACTACACCAAAACCTAATGCCCATACGAATTGAGGTAAACCTGAATCAGGGAATAC
TTTAACCATAACTGATGAGAATGCTAGACACGCTGCAAATAATGCCATTGTTTCGATCGT
TGATGTTGCTGTGATTAAGCGTACATTGTCAGCATCTTCAAATGTATCATCAGCATATTT
TGCTTCTACGCTTTCAACTTTTACACTGTGTTTAGATGGGGTAATTTTCATTTTGTTGAT
AAGACGGCGTGCTAATGGGCCACCGACTAAACCTCCAGCTACTAAACCAAATGTAGCAGA
TGCCATTGCCATTTCCATTGCACCTGCAAGCCCATGTTTTTCAGCAAAAACAGTTGCCCA
AGTTGCACCTGTGCCGTGTCCGCCAGTTAAAGTAATAGAACCTGTAATTAAACCAACAAG
TGGATCAATACCAAGTAGCATAGCTAAACCAACACCTACACCATTTTGAACAAGGATAAA
TATACTCACGATAACGAGGAAAATGACAAGTGGGATTCCACCTTGTTTCAAACGGGAAAA
ATCTGCGGATAAGCCGATAGATGAGAAGAAGGCTAACATGAAAGCTGTACGTAAAGAGCT
TTCAAATTCAAAGGTAATTCCAGCGAATTTATATAGACAAAAAATGATACAAGCGATAAA
TAAACCACCGGCAACAGCCTCTGGGATATTAAAGTCTTGGAAGAACTTAATTTTATTTAC
AAATACTTTGCCGAGAAGCAAAACAAGCGTTGCGGCGATAAGTGTGTGATAACCGTTTAA
AACGATTGGCTCCATATCATTACTCCTAATATATGATTTACGAAGGGGCGGATAATATTA
TAAAGATTTAGCATTGTCAAAATGGCTATTTGATTATTGAGTCGCATAAAAATATTGTTA
TGGTAGACATTTCTCTATTATTTTTTGAGTTAGATCTCATTTTTTGCTTGGGGATTTTGG
TAAAATCGTCGCAGTTTTATTTTTTTATGATGAGGCTTTTATGAGCGAAATTGCATTAAC
AGTAAGCCTATTATCCTTAGTTGCTGTCATTGGGCTATGGATAGGGCATATTAAGGTGAG
GGGCGTAAGCCTTGGTATTGGCGGTGTGTTATTTGGTGGGATACTGGTTTCCCATTTTAT
GACGCAATATGGTGTCAAACTTGATGGTCATACCTTGCACTTTATTCAAGAGTTTGGTTT
GATTCTCTTTGTCTATACCATTGGTATTCAAGTTGGTCCTGGTTTCTTTGCTTCATTACG
CCAATCGGGATTAAAGCTTAATGCTTTTGCTGTGATGATTGTTGGGATAAGCGGTATTTT
AGTGATTTTATTACACAAAATATTTGATGTTCCTCTTCCTGTGATATTGGGTATTTTCTC
TGGTGCGGTAACCAATACACCATCATTAGGTGCTGGGCAGCAAATTCTGACAGAATTAGG
CGGTGAGTCCATTACTGCTGTGATGGGTATGGGGTACGCAATTGCCTATCCTTTCGGGAT
TATCGGGATTCTATTAGCAATGTGGCTTATCCGTATTATTTTTAAAATTAATGTGGATAG
AGAAGCTGATGAGTTTGATTCTGCAACCAACAATAAAAAAGATGGATTAAGTACGATGAA
TGTTCGTATTACAAATCCAAATTTGAATGGGTTGATGCTTCAAGAGTTTCCTGATTTTGA
ACTGCACGAAGTGGTTTATTCTCGTATTAAGCGTAATGATGAGTTGTTTGTGCCTAAAGT
GCATACTCAAATCCAAATAGGCGATATTCTGCATCTTGTGGGAACAAAAGCTGCGTTGCA
TAAAATGCAGCTCATTCTTGGTGAAGAAGTGAATGTTTCACTTTCGACAAAAGGCACAAT
GTACCGCACAGAACGTGCTGTCGTTACCAATGAAAAAGTATTTGGGAAACAAATTCGCCA
ATTGATGTTAAAAGGGAAATATGATGTAGTGATTTCTCGCTTAAACCGTGCGGGGGTTGA
GTTAGTTCCTAACGGGCAAATGACATTGCAATTTGGTGACGTGTTGAACTTGGTTGGCCG
CCAAGAAGATATTGAGGCTGTGATGGCGATTATCGGTAACGCTCAACAAAAATTACAACA
AGTACAAATGTTGCCTATCTTCATCGGGGTTGGTTTAGGGGTGTTACTAGGCTCTATTCC
AATTTATCTGCCAGGTTTCCCCGTTGCATTAAAATTAGGGTTAGCTGGCGGTCCTTTGGT
GGTTGCATTAATTTTGGCAAGAATAGGAAGTATCAAAAAACTCTATTGGTTTATGCCACC
AAGTGCAAACTTAGCATTAAGAGAAATTGGTATCGTGCTTTTTCTTGCAGTTGTAGGTTG
GAAAGCAGGCGGAAACTTCTTGAATACCTTATTAAGTAATGATGGTTTAGCGTGGATTGG
TTATGGTGCGATCATTACTTTTATTCCATTAATTGTTACAGGGCTGGTTGCTCGTATTTA
TGGTAAATTAAATTATCTGAGCCTATGTGGATTGCTTGCAGGTTCAATGACGGATCCACC
CGCTTTGGCATTTGCAAATGGTATTAAAGAAGGCAATGGTGCAGCAGCACTCTCTTATGC
GACGGTATATCCATTAGTGATGTTTTGTCGAATTATCTTGCCTCAAATTCTCGCTATATT
ATTGTGGGTAGCTGGCTAATCGTAACTAAGCAATCTAGTTATTGACAGTTCAATAGACTA
GATTGCTCAATTTCAATAAAACGCAATAAGTTTCCAACAATATTTAGGATCCATTCACGC
CATTTTTATAGGATTATAATTTATTTTCTATGATAAATAATAGGATGTCTTAATCACGGA
TTTAACGTTATAATGAGAAATAAATCTGTTTTTTAATGGAAATACTACTTTATGTATCGC
TTAACCTTTTTTTTGATATCTACTTTGCTGTTTAATTCCTCCCTCTCTGCCAAATGGCTA
AAGATCAATGATGTAGACTATATCTGGGGACCATTTAAAATCTATAATATTTCATTATTC
TCTGAAACTGGCAGTTATACTAATAGCACACGCCCATTAATGCTGACTCTAAAATATCAA
AAGCCCGTTGAAGGGCGTGATTTTGCAATTTCTTTAGCTAGATCTTGGTCTAATTTAGGC
ATCACTCTGCAAAATCAAGATAATGTGGTTGATCGTTTGCGTAAAATTTTACCTAATATC
AAGAAAGATGATTCTCTCAGTTACATTGCTTTAGAAGATAAAGGATATTTCATATTAAAT
AATATTGTTATTCCTGAAGAATTTAACAAAGAATTTAATGACGCTGTAGTAGCAATATGG
CTAGATCCTCGTGTAGAAATTGGGCGTAAACTTGTCAATAAAGAAGAAAAAACCTTCATT
GCAAACATCCCTAGAGTTTTAGAGACACAAAAACCACAAAATATAGAAAATAATATAGGA
GTACATGAAGAATCAATAGATCCTGTGGTGGACTCAAGCAAAGTATCTAATGATATCAAA
CAGAACTTAGACTCTTCAATAATGCCTAGAGTACAAGATAAGCCTTTAACTCAGTCTAAT
GAAGAGAATATGAAAGAAGCAGAAAAACCACTTGAAGATTCAGAAATTGATATTTCTCCT
CCTTTAGATCCCATACCAGAAGGCAAATATCTAAATATATAGCTGATTATTAAAGTGTTT
ATAGCATATATAATAAATCGACAATGCCGATTCAGAACTGGAAACTGGCGATGAATCGAT
TTATGATTGATTTTGGTGATCGCCTAGACGATCACCGTTAAGTTGAAATGGGTGTTTACA
CAGAATTTGGGATAGGGTCTTCACTTTGTAACTAGAATCATCTAAGCGCTAATACTTCAC
CGTATGCCCATAGCTTTCAATAATACCTTTAATATGCTCTAACGATTCTTTCGTCGGTGG
CATCACATCTTCCAATTCATATTCTAACCCTAAGGTTTTCCATTTATGTGCGCCTAAACG
GTGATATGGCAGAAGTTCGACTTTTTCTATGTTGTCCATACCTTGAATAAACTGACCCAA
TAAATGAATATCTTCATCGGCATCCGTATAACCTGGTACAACCACATAGCGGATCCAAGT
ACGTTGATTACGTTTATGCAAATAACGAGCGAAGTCTAAGGTACGTTTATTAGAGACACC
GATAAAATCTTTATGAATTTCTTCGTTCAGCTGTTTTAAATCAAGCATAACGAGATCGGT
TACATCTAGCATTTCATCGACTAGCTCTGAATAATTCCGCACAAAACCATTTGTATCTAA
ACAAGTATCAATACCCTCAGCTTTACAAGCACGGAACCAATCACGCACAAATTCCATTTG
TAACACGGCTTCGCCACCTGATGCTGTTACGCCCCCGCCCGTTGCTCTCATAAAATGTTT
ATACGTCACAACTTCCTTCATTAGATCTTCTACGGAGATCTCTTTCCCACCTTCAAGATC
CCAAGTGTCACGGTTGTGGCAATATTTACAACGCATTAAACAGCCTTGTAAAAACAAAAT
AAAACGAATCCCAGGCCCATCTACTGTGCCACACGATTCGTAAGAGTGATAACGTGCTAA
AACAGTCATTCTTTTTCCTTTAAATAAAGTACGATTAGGACAAATGTCCTTAAACATTTC
TGCTAATCGCAATTAATGCGTAAGATACAATAAGCGGTCAGTTTCTGCAAAAGTTTTGCA
AAATCTGACCGCTTATTAGTTTAAACTAAATTACATCGACTGAGTGAAAGTACGAGTAAT
TACGTCCATTTGTTGCTCTTTAGTTAAAGAGTTGAAACGCACTGCGTAGCCTGAAACACG
GATTGTTAATTGTGGATACTTCTCTGGGTTTTCCATCGCATCTAATAACATTTCACGGTT
CATTACGTTTACGTTTAAGTGCTGGCCACCTTCGATGGTTGATTCGTGGTGGAAGTAACC
GTCCATTAAGCCTGCAAGGTTACGTTTTTGAGATTCAAGATCTTTACCTAACGCATTTGG
TACGATTGAGAAGGTATAAGAAATACCATCTTTCGCGTAAGCAAATGGTAATTTCGCAAC
AGAAGTTAATGAAGCTATCGCACCTTTTTGGTCACGTCCGTGCATTGGGTTTGCACCTGG
TCCGAATGGCGCACCTGAACAACGACCGTCTGGGGTGTTACCTGTTTTCTTACCGTAAAC
CACGTTTGAAGTAATGGTTAATACTGACTGTGTTGGTGTTGCATTACGGTATGTTTTGAG
CTTCTGAATTTTCTTCATAAAGCGTTCAACTAAATCAACTGCAATGTCATCTACACGGTT
ATCGTTGTTACCGAATTGTGGGTATTCACCTTCAATTTCAAAGTCAAGTGCTACGTTTTT
CGCTACGCCAACCACTTCTCCTGCTTTATTTTTGATTTCGATGTCGCCACGGATTGGTTT
TACTTTCGCATATTTGATTGCAGAGAGTGAGTCTGCTGCAACAGAAAGACCTGCGATACC
ACAAGCCATTGTGCGGAATACATCACGATCGTGCAACGCCATTAATGCTGCTTCATAAGC
ATATTTGTCGTGCATAAAGTGAATGATGTTTAACGCAGTCACATATTGTTTCGCTAACCA
GTCCATAAAGCTGTCTAAACGGGTCATTACATCATCGAAATCTAAGTATTCAGACATAAT
TGGCTCAGTTTTCGGTCCAACTTGGTCACCTGATTTCTCATCAACACCACCGTTGATTGC
GTATAGTAAGGTTTTCGCTAAGTTTGCACGAGCACCGAAGAACTGCATCATTTTACCTAC
GATCATCGGGCTTACACAGCACGCAATCGCATAGTCATCGTTTTGGAAATCTGGACGCAT
TAAGTCGTCGTTTTCGTACTGAACAGATGAAGTTTCGATAGACACTTTCGCTGCATAGCG
TTTGAAACCGTCCGGTAAACTTTCAGACCAAAGGATTGTTAAGTTTGGTTCCGGTGATGG
ACCCATTGTGTAAAGGGTGTGTAATAGACGGAAGCTGTTTTTGGTTACTAATGTACGACC
ATCTAAGCCCATACCTGCGAAAGTTTCTGTTGCCCACATTGGGTCGCCTGAGAATAATTG
ATCGTACTCTGGGGTACGTAAGAAACGAACCATACGGAGTTTCATTACTAAGTGATCCAT
TAATTCTTGAGCTTCTTTTTCAGTGATTTTGCCTGCTTTTAGGTCACGTTCAATATAAAT
ATCTAAGAAGGTTGAAACACGACCGAAAGACATTGCTGCACCGTTTTGTGATTTCACTGC
TGCAAGGTAAGCAAAGTAAACCCATTGTACCGCTTCTTGTGCGTTAGTTGCTGGGTTTGA
AATGTCAAAGCCATAAGATGCTGCCATTTCTTTCATTTTGCCTAAAGCACGGTGTTGTTC
TGCAATTTCTTCGCGTAATTGGATTGTCGCTTGAATATCTTCGCCACGCTCTAACTTCTC
TTGTAAAGAGGTAAACTGTTTTACTTTATCTTTCATTAAGAAGTCAGCACCGTAAAGAGC
CATACGACGATAGTCACCGATAATACGACCACGACCGTAAGCATCAGGAAGACCTGTAAT
TACGCCTGATTTACGGCAACGTAAAATGTCTGGAGTATAAACATCGAATACACCTTGGTT
GTGGGTTTTACGATATTCAGTAAAGATTTTCTCTACTTCTGGATTTAATTCACGGCGATA
AACTTTACAAGAGCCTTTCACCATATTGATACCGCCAAACGGCATAATTGCACGTTTTAA
TGGTGCATCTGTTTGAAGACCTACGATTTTCTCTAAATCTTTGTTGATATAACCTGGTGC
GTGTGAAGTGATGGTTGATGGAATATCGCAATCAATGTCATACGGTTCGTGGGTTTTGTT
TTCCACTTTGATTTTTTCCATCACATCTGCCCAAAGCGTTGTAGTTGCTTCGGTTGCATC
TGCTAAGAAAGATTCATCACCTTCATACGGCGTATAGTTTTTTTGGATAAAGTCACGCAC
GTTTACATCAGTTTGCCATTCACCTGGTGCAAAACCTTCCCACGCTTTCTTTTGAGCTTC
GGTTAGTTGAGTCATTTTAAGTCCTCGTTAGTTAATGTAATAAATTGGAACGCAAGCGGT
GCGATTTTGCAAAAACACTGCGAAAAGTGACCGCTTACAAGTTTTGAATTAATGTTTTTT
TTTTAGATGCAAAAACCACTGCACCATACCGATGAAAAATGCACCACCAACAATGTTACC
TAAGGTCGCTGGAATTAAATTTTTCACCACAAAATTTGCCATTGTTAAATCAGCGAATTG
ACTAGGATCAACCCCTATCGCTGTCCAAAATTCAGGGCTTGCAGAGCCGTGAATTAACAC
GCCCATTGGGATCATAAACATATTCGCCACACAGTGTTCAAAGCCAGATGCCACAAACAT
TGCTATCGGCAAAATCATAATGAACGCTTTATCCGTCAGGCTCTTACCTGCATACGCCAT
CCATACCGCAATACAGACCATCAGATTACAGAAAATCCCCAAGCTGAATGCTTCAATCCA
AGTATGATGGATCTTATGTTGGACTGTTTTTAAAATAGTCAAGCCCCACTGCCCATTTGC
AGCCATAATTTCACCGCTAAACCACACTAACAGCACAATAAAGGTCGCACCGATGAAATT
ACCGCCATACACAACAAACCAGTTTTTAAACATCTGCGCCCATGTAATTCGCTTACTTGC
TTTGGCAACAATCGTCATGGTTGTTGAAGTAAAAAGCTCTGCTCCAAATACCACGCACAT
AATAATGCCTAAAGAGAAAACAAGACCGCCAATGAGTTTAGCGACACCCCATGGCATATC
CGCAGCCCCAACTTGGGTAGTTGCATAAAAGACAAAAGCAATAGAAATGTAAGCGCCAGC
AGTAATTGCTGAAATGAAAGAATAAAATTGGTTTTTGGTTGCTTTATAAACTGCGCCATC
TTCGGCGATTTTTGCCATCTCAGCAGGTGAAAACATTACTATCCTTAAACGAAAATTTGA
AAAATTATAGAAATTGTTGAGAATTATAGACCTGTTAACCTGATGATTAAATAATTTTTA
CGTTTAAAATAAATAAAGTAGAATTCTTTCTTGATCCATATCAATCTTTCAAAAAAAGTA
CAATTTTTGAAAACTTAACTTAAACACAAATTTAACAAAATAGTTACAAAATGACCGATT
ATTTGACTGCTTTACTCGGAATTTTCCTTAGCGAAGAGAATCAACTTCTCATTATGTTTG
TCAGCAGCTTTTTAAGCGCAACAATACTACCAGGCAATTCCGAAGTGATTTTTACCACTT
ATACAACGCAAGCACTATTACAAAAAAATACGGTGTATGGATTATTCGTTGTAGCAACAT
TAGGAAACTCCCTCGGTAGTATGACAACTTATTTTATCGCTCAATTTTTTCCACAACCTA
AATTTCATGACCAACAACATAAAAGCATCAAGCTCGCGCTTAAATTGAGCCAAAAATATG
GTATATGGATTCTATTATTTAGCTGGTTTCCTATTGTTGGCGATATCTTTTGTGGTATTG
CAGGTTGGTTACGATTCAACTTATGGAAAAGCATATTATTAATTACTCTAGGCAAAGGAA
TTCGTTATGCATTGCTACTTTGGAGCGTTTATTTGGTTGTTAGTTAAGGACTAACAGTCT
ACAATATGAATAAATTATTTTTGATGAGAAAAGCTATGTCAAAACACCCCCCTGAAATCA
AATCTATCTCAGTAATTGCCAAAACTCGCATTTTTGAAGTGCAATCCGTCGATTTACGTT
TTTCCAACGGCGAAGAACGCACCTATGAACGTTTAACGCCACAACGTCGTTCATCTGTCA
TGGTATTACCCATTCATAATAATCAACTGATTCTTGTTAAAGAGTATGCTGTCGGCCCTG
AACGTTATGAACTCACCTTCCCTAAAGGCATTGTGGATAGTGGGGAAGATCCTGTACTGA
GTGCAAATCGAGAATTACAAGAAGAAATAGGTTTTGGAGCAAAAACAATCGAACCACTGC
GTTCAGTGTATAGCGGTCCTAGCCATATGTACGGCTTAATGCACCTTTTCGTGGCTCAAG
ATCTCTATCCATCACAGCTAGAAGGCGATGAACCAGAGCCACTTGAAATCATCTATTATC
CATTAAACAAAATTGACGAACTGCTTGCCGACCCTAATTTTGCCGAAGCACGCAATTTAT
CCGCCTTATTTTTATTAAGAGAATATCTCAATGCAAAAAACTAGCCTACACATTTTATGG
ATTTATCCACTACTTACCCAGTTACTCGGCTCTGCCCTATTACCCCTTTTTAGCGAATTT
AGCCAAGGGGGAATGCTGGTTGTTTTTGCCTTATTTACCGTCCCAGCTTTTCTATTTGCA
TTAGTCAGCTACAAACAGCAATATCACCAACGTAACATCATTCAAATTGCCTTTTTCTCA
GGGGTAATAATGTTCATTTACAGCCTTTTTTCATTTTCATTGATGTTAGCTTTTGATGAA
TACACCAGCCTTGAAGATCCTATTCCCCTATGGGAACAATCCCTTGCCGTGATCTTATTC
GCTCTAACCTTTGCTTTAGCAAAAGTAATGTACGCACTGTTGGTGTTGAGATTGTTTTTG
CCGAAGGTGTAAGTCGCTTACATTAATAGAATGGAGCTAGACACTTCGGGTTTAATAATG
GCGAGAGTTTTTTAGATCATTGGTTATCCTTATATTCAAGTTAAGGCATGGTGAGAAACT
TCCTCCTAGTAAATTTATAGGTCTCTCCTAGATAACGACTAAAATCCCTATTAGGTTAAG
ATAGCCCTATGAGCAAAAGTTATCTAAGTCAGTATAAACAAAATAAACTTATTGAGCTGT
TTGTAGCAGATATCACTGCTCGAACAGCTGCTGAGTTGATAAATGTAAATAAAGCCACCG
CAGCCTATTATTTCCATCGTCTGTGATTGCTTATCAATCAAAACAGTCTACATCTTAAGA
GATTCGATATTCAAGAACAAGTGAAGCCCGGCAGTATTGTTTACACCGATTTCTACCGAA
ACTATGATGTGTCTGATGTAACTGAGTTTAATCATTTTCGCATCAATCACAGTACCTACT
TCGCAGAAAAACAAAACCCCAAACGAAAAGGACTAAGTCCGATACAATATCGAAATCAGT
CCTTTGAATAGCTGTATAACTTTTGAAGGTCAGATCATTTTATTCATATTTTAAAAGGTG
ATTTGAAGACTTTTACCATAAAACTTTAGGGGCTGACGTAGATTAGCCCCAATAAAAAAG
TACCCCGAAGAAGAAACCCAAGCCCCAATTTGGCTAAATGCACATAGGCTTCCCAACCAG
TGCTTCTTTTTAACAAAACTTTTTCAGGAGAATATCTGTCCGTGTAGTAATATCCTAGCA
CTAGAACAAACATTACAATAACAACGCCTAATTAATTTTCCTTTGGTACAGAATTTGATA
ATGCATCTACGTGTTTTTTTATTGCTTCACGAACATGATGATTGGAATAATCTACCTCAA
GAGAACCATCTCTATTTACTTTTACTCTACCATCAAAAATTGTTGTTGGCTGGACTTTAT
CAGCTGATTTAACCCATAATACTCTAACACAATTAAACGTTGTTTTTAAAAAATCAAACG
TAACTGTAAATAGTTTTAACATAGCCATCCTCATATAAAATAGCGGGTGCATAATAGTGC
ATCGTAGTATTTAATAAATCTTATCAGATCAACCTTAAAACACATTATTAACATCAACTA
TTAACATTATTTTAACACAATCATAATGGTCCCCACAATCCTACATCCAAAGAGTTCAAA
TCTTAACCAGACATCAATCAATCCAGCGAATACAGCATATTGCCAGCGATACTGCATAAT
TTCTTGCTAACTTATCGTACCGAGTCTCAATGGCTAGATATTGTTTTAAAAAGGCAAATG
CATTTTCAACTAAATGGCGATGACGATATAAATGTCACCCCATATCATCATTACCCGCCG
TTGAATTTCGTTTACGAGATATAACTAGAACAGCTTTTGCGGTCATCAGAATAAAACCAA
TAGGATCGCCACAATGATCCACAGCTAAATAAAGGAATAGTAGACAAAAGTGTTGATTTT
AATTATTGGGGCTGTATTAGATTAGCTAGTATACCAACCAACATCAGCCTCTATAAATAA
GGTTGTAAGAGTAAATTACATTTGCCCCAAATAATTGCAGAAGCATCGGGGCGAATGTCA
TTCGCCTCTATATTTTATTTACACAATCTCACTCGGCGTAAAGAAATACGCAATTTCACG
TTTTGCGGATGTTTCAGAGTCTGAGCCGTGAACTGAGTTTTCACGGTAGCCTAAACCAAA
CATTTTACGAATAGTGCCTAGTTTGCGTTCTTCAGGTTTGGTTGCTCCCATCAACAAGCG
GTAGTTTTCTACGGCATTTTCGCCTTCTAACACCGCAACAACGATAGGCTCAGAAATCAT
AAATGCTACGAGCGGATCAAAAAAATCTTTGCCTTGATGTTCTGCATAAAAACCTTCCGC
TTGTTCTTTGGTTAAGTGAAGCATTTTTAATGCTTTGATCGCTAAGCCATTTTTTTCCAT
ATAACTTAAAATTTCACCGATAAGATGACGTTTAGTCGCATCGGGTTTAATAATGGCGAG
AGTTTGTTGGATCATTTGTTGTCCTTATTATTGAGTTAAGGCAGGGTGAGAAATCCCACC
CTGAGTAAATTTATTTCACCTGCATACCAGCCGTCACGCCGCTATCGGCAGAGAGCAAGT
AGAGATCTGCACCGCCTGTGCCAGCAGATAAAATCATTCCTTCCGACATACCAAACGACA
TTTTGCGTGGGGCAAGGTTGGCAATCATAATCACAAATCTGCCTTCAAGCTCTTCAGGTT
GGCTGTACGCCGCTTTGATACCAGAGAAGACTTGGCGAGTATGGTCGCCTAAATCGAGTT
CAAAACGTAATAATTTATCTGATTTCGGCACAGCTTCACATTTCAATACTTTTGCCACAC
GCAGATCGAGTTTGGCGAAGTCGTCAATGGTGATTTCTGAGGCAATTGGTTCAACTTTGG
TTTCACAAGCGGTCATTTCTTTTCCTTTTTTTGCAGTTTCTGCTTTTACGCTTTCGGCGA
AAAGTGCTTTGGTTTCTTCAATCACAGCATCAATCTGTTTTTTCTCTAAGCGAGAGAAGA
GCGATTTAAACGGTGCAATGCTATGGGCAAATAGTGGCGAACCGATGTTGTCCCAACGCA
GTTCCGTTTGTAAAAAGGCTTCGGCACGTTCTGCGAGTTTTGGTAATACTGGTTTGAGAT
AGCTCATTAATACACGGAATAGCTCTAAGCCCATTGAACAGACCGCTTGTAATTCAGCAT
CTTTACCTTCTTCTTTGGCAATTACCCAAGGGGCTTTGTCGTCAATGTATTTATTAGCTT
TATCCGTTAATGCCATAATTTCACGGATCGCTTTGTTGTATTCACGCGTTTCAAAATAAG
TGGCGATCTGCTCCGATTGTGCAACAAATTCATCAAAAAGCGCTTGATTTTCTAGTGTTG
AAGCCAACTTACCTTCAAAGCGTTTTGTGATGAAACCTGCGGTACGAGAAGCTAAATTAA
CTAACTTATTGACGATGTCGCTGTTTACTCGTTGTACAAAATCTTCTAAATTGAAATCAA
GATCTTCAATGCGATCATTCAATTTCGCCGCATAGTAATAACGCAAACATTCAGGATCGA
TATGTTTTAAATAAGTGCTGGCTTGAATGAAAGTACCACGGGATTTTGACATTTTTTGTC
CGTCCACCGTCACATAACCGTGAGCAAAAACGTTCGTTGGTTTGCGGTATTCGCTTCCTT
CTAACATCGCAGGCCAGAATAGACTGTGGAAGTAAACAATGTCTTTACCGATAAAATGAT
ATAACTCAGCATCACTCTCTTTTTTCCAGAAATCATCAAAGTTCAAGCCCGTGCGGTCGC
AAAGATTTTTAAACGAAGCCATATAGCCGATAGGGGCATCAAGCCAAACATAGAAGAATT
TGTTTTCGCTATCTGGAATTTCAAAACCAAAGTAAGGTGCATCACGGCTGATGTCCCATT
GCTGTAAACCGCTCTCAAACCACTCTTGCATTTTATTGGCAATTTCAGGTTGAAGCGAGC
CAGAGCGTGTCCACGCTTTCAGCATTTCTTCAAAGCTTGGTAGGTCAAAGAAAAAGTGTT
CCGACTGTTTTACCACAGGGGTAGAGCCTGACACTACTGAACGTGGATTGATTAAATCCA
TCGGGCTATAAGTAGAAGCACAGACTTCACAGTTATCGCCGTACTGATCTTCCGCTTTAC
ATTTCGGGCAAGTGCCTTTCACAAAGCGATCAGGCAAGAACATATTTTTTTCAGGATCGA
ACAACTGCGAGATCACCTTGCTTTTGATAAAACCATTCGCTTTTAATTTTTTATAGATGG
CGGAAGTGTATTCACGGTTTTCTTCGCTGTGGGTGGAATGATAGTTATCGAAACTGATAT
TAAAGCCAGCAAAATCAGCAATGTGATCAGCTTTGGCTTTTTCGATTAACTGTTCAGGGG
TAATACCGAGTTTATCCGCATTCAACATAATCGGCGTGCCGTGAGCATCATCAGCACAGA
CAAAGTGAATTTCGTTGCCACGCATACGCTGAAAACGCACCCAAATATCCGCTTGAATAT
GTTCAAGCATATGCCCTAAATGGATCGCTCCGTTAGCATAAGGCAAAGCACAAGTTACCA
GTATTTTTCTTTTTGGATTTGACATTCTAAATCTCTCTAAAATATAGCAAAAAATTATTG
GAATTGTAGCGGAAAAGGGGGGGATTGTGTAGTTAAGATTTGGGGAGATAGGGATTTTTC
AACGCTATTTCTGGTGTTTCTCTTATTTCTAAAAGTTATAAAAACTAATAACACATTATC
TTTTGAAAAAATGAATTTTTCAGATAAAATAGTTCTGATAAGGGCTGGTGCAAAGTAATC
TTCGCTATCCGTTAATGCTCACCTACATAAAAATTAATTACGATCTTCATCAAGAGTATT
AAAGCGAGAAATTACTCCGCCCAAATTTCATAAATTTTTTAAATAAGGGGTACACATTAT
GAACATCAAAAAATCAATATTATCTACTATGCTTTTATCTTCTGCTGTGTTGCTCTCTTC
TTGTAAGAAAGATGGCGCTGGCGGAGATTCTCCCGAACATAATAAAGAACAAAATCCAGT
TAATTCGTCGATAGGTAGCCATTTTAGTGCTGAAAGTAGTGGAACTACAAATAATGGATT
TAATAAACTCCCTGACGGACAGACAGATAATCATAATGCACTTACGTCTCATTCTTCCAA
TACTAATCATCATTTAAATACATCTAACGATTCTGTTTTATCAAATACTTCGATAACTCC
AAATCTGCCAGCTGTTCCAGATAATTCAACACCTACAGATAGCCCAAATAATTCAGCAAC
TTCTGATAGTCAAAAGCCATCTGATGATCCTAAGGTCGATAGCCCAAGTTCTACCGAGAG
TTCGATAACTTCAAATGAACCAACCATTTCGGATAATCAAACAACTTCGGACAGTCCAGA
TGCTACAGATAAACCTAGTACGGAAAATACTAACAATGAACAAGCTACAGCAGAGACGAC
AGATAAGCAAGAAGTAGCCAAAGAGGAAGTAAAAGAGGATAGAGAAGAAGAGAGTACAGA
AGAACCAAAAGTAGAAAATCAAGAAAAACCACAAACAGAAACTGAAAAACAACCGCCTAG
AGAAGAGGAAAATCCACAAACAGAGGAAAATCCACAAACAGAGGAAAATTCACAAGCAGA
AGAAGATCCTCAAGCTGATGAATTGCCGAAAGTTGAAGAACAGCCTGAAGTCGAAGAAAA
GGCTGAAGAGGAAAAAGAATCTCAAAGCTCTGAAACTCAAACTGCTCCAGAAACCCAAAC
TAATACAGAAGTTCAATCACCTGAAACAGAACAAGCTAAATCAGAAAACAGTACTCAGTC
TCAAGTAGAGCCAACAGAGCAGCCATCACAAGAAAATACAACAACTGAAGAATCAACTAA
GCAAGAATTATCTGCGGAAGAGCCATCTAAAGTGGAATCTCCGCAAGAGAAACTTCCTCA
AGTAGAAGAACAGAAACAACCGATTAATGCCGAAGCAGAAACTTCAGTAGAAGACTCTAA
GGAAAAAGAAAAAATAGAGAAGGAAATTAAAAAAGATCCGGAAGAAGAAAATACGGTAAA
TTCATCGGATAACAGTAATGAAATATCAACAAATAATGAGCCGACAAGTAGCGAAGCGAC
AAATAATGAAATATCGAATAATACTGATCCAGTAAATAATGTTGTTCATAATGATAATGT
TTCTGGAGAAAATATAAATCAAGAGAATAATGAAGCTGGAAAAGAAAATAGTTCTGAGGA
TTCACCTCCGTCCAATTCAAATTTAATTACAACAATTCCAGAAAATAATAATTTACCCAC
TGGAAATAACAATGCTAATGAAAATACTGATACGGAAAATAATGTATCAGGAAATAATTC
GGTAGAAAATAATGATGTTACTTTAAATTTAAATAATAATTCAGAAACTACAACTCCGGA
AAATAATTCTTCTACGGTATCTAATCCATCAATAAAACCTGTGGATAATCAGCCTTGGAC
TCAACCTCAGGTTGAAAAATTAGATAAAAATAATTATGAAAACACACAACAACAATCTAA
ATTTACTAATAAAATTGGGATTGTTGATATGGATTATAATGCAACTGATGATTTAGGGGA
GGCATTTAAATTTAAAGATGGTCGTAGCAGAATCCATTATAACGAAGGGTTATATAGACA
ACTTAAGGGACACGCTAAATCACACGGAACAATGGCAGCAGGTGTTATTGATTTGAAAAA
TAAAAACGCCACAATTTATGCTTATTCTGCTGAAAATCCAGGAACAAGTTCAATGAGTGC
CAGTAACCAACATTATGAAGAGGCTTATAATAGAGGTGTGAGGATTTTTAATAATTCCTA
TGGCAATAACCCACATAGAGATAGTGTGAAAAATAGAGGGTGGAACGGTCTAGCTAGCTT
AGATCTATATACTAAACTAGCTAAAATGGCGGAACAAGATAGTATTTTTATATGGGCTGC
TGGTAATGAAGGAAGAGATAGGACTACAGGGAGAAATGAATATGCCACTATTGAAGGACA
CATCCCTGTTATCAATGATGAAGCTAGAAAAGGTTGGATTGTTGTAGCTTCAATTAACTC
TAGAAATGACGCGTTAATGGACTATTCAAGTAGAATTGGTAAAGATGCTAAAAACTGGGG
TATTGCTGCCCCTGGAGAATGGGATTTATTTAACGGAAAAGCACGAACAGAAGGAACCTC
TTTTGCTACACCTGTGGTTACTGCTGCCGTAGCTAATGTTTGGGAAAAATTTGATTGGAT
GGATCATCATTTAGTTACCCAAACCATCCTTTCCACAGCAGATAAACTAAGGTTAAATGG
TGTAACAGAGGAACCAGATGAACGAATCGGTTGGGGTATACTCAATGAATCTAGAGCATT
AAACGGACCAGCTAGATTTGATAAAAAGCTATTGACCAATCGCAATAAAGATTTTGTCGT
TGCAAATTTAAATTATTCTCCTATTTTGAATAGAGAAAAATATACTTGGTCCAATAATAT
TAAAGGTGACGCCGGATTTAAAAAACAAGGTACTGGAACACTTTATCTCACGGGTTCAAA
TTCTTATAGTGGAAATACAGTTATCGAAAACGGAACTTTGGTAATTGGAAATGAATTAAC
ACAATCTGCGGTAGAAATTCAATCACAGGGAACATTATTAACGAAAAATTTAGTGAATGC
TGAAAAAGAAGTTAATATAGGGCAATCTGTTAATAATAATGGCTCCTTAGAAGTTTATGG
AAAAGGATTAATTATTGAGGGGGATTATACTACTTCAAATAATGCCAGAACGGTTATTGA
TATAGATAAATCAAAATTAACAGTAAAAGGCAATGTTAATTTACAAAATTCTCGTATAGT
AGCCGATGTTGAAAATATTAATGAAGTGGTTAAAAGAGAGCCTCAAACTAAAACGATTAT
TGAATCGCCAAATGCGATCCAAAATTATAATGAAAATTATAAAATATCAGATCGTGCCAA
CCATTACATTGATTTAAAAGAAATTAAATTAAAAGAAGGGAATAATAAAGAAATTATTGC
AACCTATAAACGAAATGATACAGAATTTGTATTAAATGTAGCTAATGAAAGTTCATTAAA
AAATGTCTATACTGCGAGAAGTTTAGATCTTATTTTAGATAGTGCTAGTGATTCAGGAAA
TATAAATAGAAATCTCAGAAGTGCAGCATTATCTTTTATTAACGCTAAACCACAAGCGGT
TGCTTCTGCGGTAGAGTCTTTAAGTGGCGAAATATATCCGGCGGTACATCAGGTAGCATT
AAATAGTATCAAGACCTTGAATAGACAAATCGCTAAACAGCAATTCTTAAATATTCAAGA
TATTAAGTCTTATCATATTTATACTCAGTTATCTACACAAAGTTTAAAACTTTATCAGAA
TGATAATTTTGGATTTGCCAATTTGAAAAATAGTGCAGATTCACAATTAGTTGGTATAAA
TAAGCAATTTAATGCCTTTACATTTGGTATGGGGTTACAACGAGTTCATCAAAAATTGTC
TCCTTTATCTAGTAAAGATCAACAAGTTGGAAAAGTAGATTTAAAACAACACAGTTTCGC
CTTATACGGAAAATATGATTGGAATAAATGGTATTATCTCAGCCAAATCAGTTTTACGGA
TATTAAAGGAAAATTAGATAGAACATTGTTATTGCCTAATGGCACACAGACAATTAAAGC
TGATTTAAAATTACAAAATTATTCTTTTTATAATGAAACCGGATTAAATCTACAATATGA
AAAATTAAGATTTAATCCATATGTTGCGTTACATATTAACCGTTTAAAACAGGATTCCAT
TAATGAAAAAGAAGATTTAGCATTAAGTATTGATAAATATCATAAAACCCATTATGGATA
TGAATTGGGCTTAAGATTAAATCAATCATTATCTGAAAAACTTAATCTAAATCTAGATGT
TTCTTATCTTTATAATAAGAACAGTATGGATAATATGTTAAGTGGAAAATATATCGTTTC
TAGTACTGAAACAAAATTATATGGAATAAGATTGCCAAGATATGAATTTAAAACTAGTTT
AGGTATGGGGTATTATCTTACTGAAAACTTCAATATTTACGCTAACATCGCTTATTATAG
ATTATGGAATAATCCAATGAAATCCTATTACAAAGAAGGAAATATTGGTGCGAAGTACAA
TTTTTAATTGTAATCTGATAAACAACCACTTGAAAGCACATTCATACCCCCGTGGAACGC
CCACGGGGACTTTTTGCTTAATCATTGCTATATTCTTTATTTTCAGACTTTGGCAAAATG
GGCAGTTTTTTTGTTCATATTTCAAAAAGAGGGCTTAAAGCCTTGTACTATAAGGCTTTA
AGCCACTTTTTAGCAACAAATTTATCTATTACACATTTTTTGCCGAATCAGACCGCTTGT
TGTATGGATTATTTATCGAATTTCTCCCCTTCCATCACATTAATCCGATATTTTATTTAT
CAATACAAGCGGTGAAAAGATAATGTAAAGAGGAATAAAAACAACGCCTACCATTCCCCA
AACAAGAGCTAGTCCAGTACCTTCACCATCTAAAACTGTTTTTTCTGAATATGATACAAA
TTTGGTTTGTAATGGCTGTGCTAATTTGGCTTTACTTAGGACTGCATCATGGTTTTCAAT
TTTGATCAACTTTCCATAAATGTCATAAAACTGATCTGAGGATTTATTATCACGCACAGA
AGTGAGTTTTACCCTAGACTCAACATTAGGGTGTTCACTTGATTTCTAATATAAATAATC
TCTGCTTTAGTAACAGATTTCATTTTTTCAGATTGAAGCAAGCGGATAAACTCAGTGTTT
TTTCGTGTTTTATAATCAGCATTATCCTTATCACCGCTTTCAAATTGATAACTATGCAAA
TCCCCGACAACGTATAATTTATTATCGGCAATAAAAAATGCTCGGATTGTTTCTGTCTTG
GCACTTTCATTTTGATACTCTGTTTTAGTACAAGCGGTCATAAAACATAAAATCAAGTAG
TAACAGAAAAAGCGTTTTAAAATTTGCATAGTTTTTCCCTTATATCATCTACGAGAGAGT
TATCACATCCGGCAATTTCACCAACTGATTAAACAATAATTCTACCGCTCTTTCACTCTG
AACAGTGACATTTAACGTAATTTCCGAGCCATTATTTTCTACATTGAGTGACAGCACTTC
AAACCCACGGTGGCGGATTACTCTGAGTAAACGCTCAAGGGTTTCAGGGCGTTTATTAGC
TTTGATAGCGAATTGATATTGTTGCATTTTTCTTCTCCTTAAACCCCAATGTCTTCATCT
AACATATCTGTATTACACGCATTTGGCGGAACGAGTGGCCACACATTTTCTTCATTTGGG
ATACAAACGTGCAATAAATACGCCCCTTTGCTGTTGAGCAAGCGGTCTAACGCAGCTGAA
ACTTCCCCTGCTTTTTCAATGCGTTCTGCTGGAATATCAAAAGCGTTAGCAAGCATTACG
AAGTCTGGGTTGTCATCTAAAATGGTTTGACTGTGGCGGACGTGGAAAAAGAGTGATTGC
CATTGACGCACCATGCCTAAACGTTGGTTATCCAACAATAGAATTTTGACAGGTAAATTG
CCACGTTTGATTGAGCCAAGTTCTTGGACGTTCATCATAAAAGAGCCGTCCCCCGTAATC
ACAATGGTTGGATCTGTTGGACGAGCTTTGAGTGCCCCTACCGCGGCTGGCAGACCAAAT
CCCATTGTGCCGAACCCTGCAGAAGTGATGTAGTTTTCAGGGGCATAATGCTGCATATGC
TGTGCTGACCACATTTGGTGCTGGCCAACGTCAGTAGTAATAATCGCATTTTGCGGTTTA
CGTTGTGAAAGAGTGTGTAACAACGTCCAAGGGTCGATTTCGCCTTCGTCTACATTTTCT
TGATAGCTGAAGTCAAAATCCGCTTTCAGTTTACGCACATCAGTTCGCCAGCTCTCAATC
TCTAACGGTTGGGTAAGTGCGGTCACTGCCTCGATTAAATCTCCTTGCAATGCTACATCT
GCTTTGCGTAGCTTATTGATTTCAGCCACATCAATATCAATATGAATCACTTTGGCGTGC
GGTGCAAAGGTGTCAAGTTTACCTGTTACACGGTCGTCAAATCTAGCCCCACAAGCGATG
AGTAAATCACATTCTTGTACCGCATAGTTCGCTGCTTTTGTGCCGTGCATACCGATCATT
CCCATATAGAGTGGGTGTTGTGGCGGAATTGTGCCTAAACCTTTTAATGTGGAAACAGAG
GGCACATTGGCAATTTCTAGGAAAGATCTGACCGCTTGCACTCCACTTGCCATACCTACA
CCACCTCCGACATAAAGTACAGGGCGTTTTGCTTGTGCTAACAAGGCTTTGGCTTGTTCA
AGTGCGGTTGGATTTTGTGCCTTAGCCGCCACTTTTTCATAGACGATAGGGGAAAGTGAT
GTCGGTGCGAATTGCACATCTTTAGGAATATCAACAAGCACAGGGCCAGGGCGACCACTT
TGTGCAATTTGGAATGCTTTGGCGATAATTTCAGGTAGTTCATCAATGTTTTGCACGATG
AAACTGTGTTTGGTACAAGCAAGGGACAAGCCTAAGACATCTGCTTCTTGGAAAGCGTCT
GTACCGATAAAGGCTGAAGCGACTTGTCCTGTGATTGCTACGATAGGAATAGAGTCCATT
AATGCATCGCCTAAGCCCGTGACTAGGTTGGTTGCACCGGGGCCTGAAGTTGCAATACAA
ACACCTGTTTTGCCTGTTGCCCGAGCATAACCGATGGCAGCCATTGCAGCACCTTGCTCG
TTGCGGCAAAGTAGATGATCTAAACCTGAATCGTAAATCGCATCATAGACAGGCATAATT
GCCCCACCTGGATAGCCAAAAAGAGAAGTGACGCAGTGAGCTTTCAAACACTCAACGACC
AAATTTGCACCGTTCATAAATTACCTTTTAATGTTGTGTCGCTATTTAGTTAAGGCTTTT
ATGTAATAAAAAACCCTCACTAAAACTAGCGAGGGTTTGTGGATCTCATTATACAATTCT
AATTGCGAGCCAACTTAACCCCCGCGGCGATAATAATCACCACGAGGTTAATAATAATCA
GGCTAACAAGAGAACGTAATGTCATTTTCATTTATCAATAAAAGCTGAATGGCTATATAA
ATAGCATATTTTTTACATAAAACAAATAAATTTTTTATCTCTAGATGAAAAAAAGCAAAC
GATTAGCTTTAAATAGATTAAATTTACTTGAGTTGTGGGGTTCTAGGGTTGAAAATGTTC
AAATTATCACTATCTAATCGGCCACTAACTTCTATAAGGAAATTTCTATGCCATTACTTC
TCTTTTTAGCTGGGCTATTTTTATACATCTACATTGAAATCTCTCTGTTAGTAAGCGTTG
GCTCTGCTATCGGGGTTTTACCCTTGATTTTATTAATGATCACTATTTCAGCGGTCGGTT
TATGGTTAGTGAAATTAAGAGGAATAATGACCATAATGCAGATCCGCCAAGAGATCGCAC
AAGGCAAGATCCCGGCACAAGCGGTCACCTCTTCGATCTTTTTTGCAATCGCAGGGGTAT
TGTTGATTATTCCAGGTTTTCTAAGTGATATTGTCGCTTTGCTACTTCTTTTGCCCATCA
CTCGCCAATTGCTACAAGCAGTTTTTATGAAACTCTTTGCAAGCCGTGTGAAATTTATGT
CCTTTGGTTCAATGAACAGGACTTCCTCTCAAAATAATACAACGTTTGAAGCGGAGTTTG
AGCGTAAGCAAGATGAGGATAAGTGGTTGAAATAATGATAAATTTCATAATGATACATAT
CAAAGATTCACGACATATAATGAGATTCAAAAATCAATATCTGAGGTCTATTTTTCCTTT
CGCAATCGCGATAAAAAAGAGTAAAATTAGCCTTTATTTTGACAAGAGAGAAACAAAATG
GCAAACATTCGTTTAGCAATTGCAGCAGATTTTTTATTAGCCGAGAAATTATTAGAAGCC
TTAGAACAAAGTAGTTTAGATTTTGAACAAATTTCAGCCGTTGAATTGGAAAGTTTTGGC
GAAGAACATTCTCTGCGTTTCGGTGCAAAAGCTGTTGAGCAAATCGCTGTTGAAGATGTC
AATTGGTCGCAATTTAGTCACGTTCTCTTTGCAGGCAAAATGGCAAATGCTGAATTGCTG
GCTCAAGCGGTACAAGCAGGTTGTGTGATTTTAGATCTCTACGGCATTTCTGCATTAATC
GGCAATGTGCCAGTGATTGTGCCAAGTGTAAACAATGAAATGATCGCCAATGTGCGTGAG
CGAAATATTGTTGCGTTAGCAAATCCACAAATCAGCCAATTAGCACTTGCCTTAAAACCG
TTGTTGGATCAGCCTATTCAACATATTTTTGTTACATCACTGTTACCATCGGCCTATTTT
GGTGATGAAAAAGTTCGTGAGTTAGCAGGACAAACCGCCCAGTTGTTAAACGGTATTCCC
CTTGATGATGAAAAACCACGTGTGGCGTTTGATGCCGTGCCTGCAAATGTGCAAGGTGAT
GAAAAACACCTGCCGTTCTCTCGTGCCTTCGAGTTACAACTTGCAAAAGTTCTGCCAAAT
CTAACCGCTAGTGTGACTTTCCATTCCGTGCAAGTGCCTGTTTTCTATGGCATTTCACAG
ATGATCAGCGTGCAATCTGAATATGCTTTAGATGCAACCGCATTAAGTGAACAGTGGCAA
CAACAAGCGTGGGTAAAATTTAATTCTGATAATGTAATTACCCCTGTTAAAAATGGCGAA
GATGAAGAAACAAATGTCTTACAGATCAGCCAGCTACTCAATAAAAACGACAACGCACTA
CAATTCTGGACAGTGGCTGATGAACAGCGTTTTAGCTTAGCGTTCTTGGCGGTGGAGTTG
TTGAAAGAAGTAATCACTAGCTATTAACATAGTCGGATCTAAAAATACAAACATTTAATA
TACCATCACTCAATCACATAGCAATATATTCTCGTAGATATGGAACAAAATTCTTCTTTA
ACTCAGATTCTGGTAGCTACTGCTGCTATTGTAATTATTTTGGCGGGTATTAAATTATCC
GTTGAGATCGTTATTCCTTTCTTATTATCTCTTTTTATTGCAATTATTTGTTCTCCTATT
ATCAAATATCTAACCTCTCATAAAGTCCCTTTGTGGCTGGCAATCACTATACTCTTTATT
CTATTTTTACTTGGATTCTTTTTTCTGGCAGGACTAATCAACAGTACAGTACAAGAATTT
ACAGCATCAATTCCACAATACAAAATTCTTCTATCTGAACGTATTGCTGCCGCAATGCTC
CTTGTTGATAACTGGAATATCCCGGTTTCAATATCTCGTGAACAGATCCAAGAACAGCTA
GACCCAAGCATTATTATGAACTTTGTTAGTCGCTTATTACTTAGCTTCTCAGGCGTCGTC
ACAAATATTTTTGTACTCTTATTAGTCGTTGTGTTCATGTTATTTGAGGCTCCAACCGCT
AAACATAAACTTATCGTGGCTCTTAGAGGCAATAAAGATGTGGAATCGGAAGAAAGCCAT
ATCAACCGAGTATTACAGGGAGTTATTAGCTATCTTGGCATAAAAACGATTGTAAGCTTG
CTTACTGGGATATCTATTTGGGTGTTACTTGAAATAGCTGATGTACAATATGCTGTATTA
TGGGGCACATTAAGCTTCCTACTCAACTATATTCCAAACATAGGTTCAATCATTGCTGGT
GTACCTATTGCTGTACAAGCATTTCTATTGAATGGCTTTTCTGTTGGATTGGGAGTATCC
GTCGGTATCATTGCAATCAATATGGTAATTGGCAATATTCTAGAACCTAGAATGATGGGG
AGAACCCTTGGTCTCTCAACTCTCATTGTATTCTTGTCACTACTTTTCTGGGGATGGTTA
CTCGGTACAGTAGGAATGCTACTTTCTGTTCCATTGACAATGGCTCTCAAAATTGCATTA
GAATCAAGCCCTAAAACGATCCATTATGCAGGCTTATTAGGAGATATTAATAAACGCTAA
TGCTCTTATTTTTGCGCTTTAAATACATTAAATAACCTATATGTTTCTTATAGCACTCAA
CCTAAATATTTTTAACATCTACGCAAACGATTGCTTTTTGGTTTATCTTTGTGTAGAATC
TTCGACCCTTTAATCATACTATATATCTATTGAGGTTTTTCCATTATGTCTCTTCTTTCT
CGTTTTCAACTGGCAGAACGTGGTTCTAATGTTCGTCAAGAGGTTATTGCTGGTTTAACT
ACTTTCCTTGCAATGGTTTACTCCGTTATCGTTGTGCCAAATATGTTAAGTGCGGCTGGC
TTTCCTGCTGATTCAGTATTTATTGCAACCTGTTTGGTTGCTGGTTTAGGTTCAATTCTA
ATTGGCTTATGGGCAAATGCTCCAATGGCGATTGGTTGTGCTATCTCATTAACAGCTTTT
ACTGCATTCAGTTTAGTGCTAGGTCAAGGTATTAGTATTCCTGTTGCATTAGGTGCAATC
TTCCTTATGGGTGTTTTATTTACCATTGTTTCCATAACAGGTATCCGTGCGTGGATTTTG
CGTAATCTGCCATCTAGTATTGCTCACGGCGCTGGAATTGGAATCGGCTTATTCCTTTTA
TTGATTGCAGCAAATGGCGTTGGTTTAGTTGTCAGCAACCAAGCGGGTTTACCTGTAAAA
ATGGGTGAGTTCACTTCTTTCCCTGTAATGATGTCTTTAGTTGGTTTAGCTGCCATTATT
GGTTTAGAGCGTTTACAAATTAAAGGTTCTATTCTTTGGGTTATCATTGCAATTACAATC
ATCGGTTTAATTTTCGATCCGAATGTGAAATTTGGCGGTGAAGTATTTAAATTACCTACC
TTTGGTGAAAACTCTCAATTCTTAAATTTAGATATTGTCGGTGCATTGAATGCAGCTATT
TTACCTGTGGTCTTTGCCTTAGTAATGACTGCTATTTTTGATGCAACAGGTACCATTCGT
GCTGTAGCAGGTCAGGCAAATTTATTAGATAAAGATGGACAAATTATCAACGGTGATAAA
GCACTTACTTCAGATTCATTAAGTAGCGTACTTTCAGGTTTATTTGGTACCGCGCCTGCA
GCAGTATATATTGAATCAGCAGCAGGAACTGCTGTTGGTGGTAAAACAGGTTTGACTGCG
GTCGTTGTTGGCGTGTTGTTCTTATTAATGCTTTTCTTCCAACCACTCGCATTTTTAGTT
CCAGGTTATGCTACTGCCCCTGCATTAATGTACGTTGGTTTATTAATGTTGAGCAATGTA
TCTAAATTAGACTTTGATGACTTTATCGGTGCAATGTCAGGCTTAGTTTGTGCTGTGTTT
ATTGTTTTAACTGCAAATATCGTAACAGGTATTATGTTAGGTTTTGCAACCTTAGTGATT
GGACGTACCATTTCAGGCGAATTTAACAAATTGAACGTTGGTACAGTAGCTATTGCTATT
GCATTAGTTGCATTCTATGCCTTTGGTTTTGCAATTTAAGTCCTCAATAAAGATATTTTC
CTCTTTTTAAGAAAAATATTTAACAGAAATAGCTCATTGTATGAAAGATAGGATACTAAA
TTTATTCCAACATCATCCTTAGATACTAGAATGAAATAGAAAGTCAAACGCCTATAAATA
GAATCTATTCATAGGCGTTTTTATCACACTACATTTATCAATGTAATTTCTATTATTTTA
CTTTTTGTAGCTTATGGTATGCATCTAGTAATTTTTGATGAGCTGACATATTCCTCAAAG
TTTCATCAGAACCAATTAAACCATGGAACGGATTTTCTCCCTGCATTATATTCCAAACAA
AATCTACAGCATCTTTCCCATACATTCTGTTAAATATCATTCTATACTGCTCAGGTTCCC
TATCCTCATCCAAAAATAATTCAATTACACTAATTAAACAACGATAGTAATTGTTTCTTT
CTGCTGAAAATACGGAAGCATTCATATTAACTGTCCAAGTTGCCCAATCTAATGCCTCTT
CAAGATTTCCTAAAGCCAAATGAAGCATAGATTTTAATTCACCAATACGTAAAGTTTGTA
GTGCGCTTCCTTTTTCAGCTACCACTCCAATAAATTCACGTACCCGCGTCATATCATCAA
TACCTTGCTCATCCAGCACGTCCAATAGCTCTTGATAAATTTCTTTCTCATGATGGAAAT
AGGGTAAATCAAGCAACATTTCACGCCATTCCATTCCCATATTATTATTCGCATAGATCA
AATCGTCAGGAGGATAAATATTAGACATTCCAGGAGCAATTATACGGCAAGCGTATACAC
CTAAATGTTCATAGTCCATAATATAAACCTCTTGCTTATACCGGCTGAAAATTTCCATCA
AATTAGCAAATTCCTGCTCTGTTGTGCCTGAAAAATCCCAGTGAGTAAATTCATAATCTG
GTTCTGATTTAAAAAGATCCCATGAAATCTGACCACTTGAATCAATAAAATGAGTTTCCA
AATTCGCATAATCTGCCACATCATCATTATTAAATGATGGTGGAGAAAACACATCCAAAT
CTTTTAAACTACGCCCCTGCAAAAGCTCAGTTACCGTACGCTCAAATGCGACTTGGAAAT
TAGGATGAGCACCAAAAGAAGCAAAACACGTACCATTCCTAGGATTAAGTAAAACTACAC
AGATAACTGGAAATTCGCCACCTAATGAAGCATCATAGCAGAGAATCGGAAACCCTTCTT
GCTCCAATTGCTCAATCGAACGTTTAATCGTCGGATAACCATCAATAATACACTGCGGAA
TTTCAGGCAAGCTGATTGCCTCAGTGATAATACGATTTTTGATAAAGCGTTCAAATACTT
CCGATAGTCCCTGCACTCTGGCTTCATTCTTAGTGTTGCCAGCTGACATCCCGTTAGATA
CAAATAAATTTCCAATAATGCTTTGTGGAATATATACAGTATGACCATCAGACTGACGAA
TATAAGGTAATGCAACTATTCCTCGTTCTGAATTGCTAGACTGTAGATCTACCAGAAATT
CTGGTGTCAATTCTCCATTTGGATTAAAATAGTCATGTAGAAATGGATCCAATATTCCTT
CAGGTAATTCCGTTTCATTTTCAATAGGAAACCATTTTTCATTTGGATAGTGAACAAATT
CACCTTCAGCAATTTCCCTTCCTAAATAAAAATCAGCCCAAAAATAATTAGTCGATAAAC
GCTCAAAATACTCCCCCAATGCGGAAGCAAGAGCTGCTTTCTTACTTGCTCCTTTACCAT
TTGAAAAACATTGTGGACAATCAACATCACGAATATGTACTGACCATACATTTGGTACAG
GATTAAGCCAAGAAGCCTCCTCAATATTAAATCCTAATTCTTTCAACTTAGTCTGGAATC
TTTCGATGCTTTCTTCAAGGGCTGCATCTTTCCCCACAATAAAGGTTTTTTCTATCATTT
TTTTCTCTTAAAATGAAACGGTTTTACTCTATTTATATAGGATGTAGACATTGGAAACCA
ATAAAGAAATTCATAACCACATCTTAAATCTCTTCTACCAGTTAGAATAAATTGAGCGGA
AAATTTCCGCCCAATTCATATGTTAAAAATCCATTAATTCTTTCTCTTTGTCTGCTAAAA
TCTCATCCACTTTTTTGATATAAATATCTGTAATCTTTTGGATATCATCTTGAGCTTTAC
GCTCATCATTCTCACTAATCTGTTTTTCTTTCTCTAAAGTTTTAATTTTATCATTTGCAT
CACGGCGAATATTTCTAATTGAAACTTTACCTTGTTCTCCCTCACCTTTTACAATTTTAA
TTAAATCTCGACGACGTTCTTCCGTTAATGGAGGAAGAGGAACACGAATAGTAGTTCCAG
CCGAAGAAGGATTTAACCCTAAATCCGAAGTTAAAATCGCCTTTTCTACCGCACTAATCA
ACGAACGATCAAATACAGTGACTGCTAATGTACGAGCATCTTCTGCGACAACATTAGCTA
ATTGACGTAATGGTGTTGCGGACCCGTAATATTCCACTTGAATAGCATCTAATAAACTAG
GCTGAGCTCTACCTGTACGGATTTTAGAAATATGTCCTTTTAAGGCCTCAAGGCTTTTTT
CCATTCGTTCTTGAGTATCTTTCTTAATTTCATTAATCATAGTATTTTCCTTTGATTGAA
TAACATAAACCTATTGATTCTACCCAATTTCATTCTATTTTCCTAGTACTAAGTTTATAG
GGTTTGTGGTAGACTTATTTGACTTAACTCATCACAAGAGGGAATCCTTATGTACCAACA
ACAAATTTTAATAGAATTACAAGAAGCGCAACAAGTATTAAATGACTTTATTAATGACCA
ACATAATCTTAAACTAATTCAAGAAGCAGCTTTACTGATTACTGATAGTTTTAAGAACGG
GGGAAAAATACTTTCCTGTGGGAATGGTGGCTCACACTGTGATGCTATGCATTTTGCTGA
AGAGTTAACTGGACGTTATCGTGAAAATAGGCCTGGATATCCAGCCATAGCAATCTCAGA
TCCAAGCCATTTAAGCTGCGTAAGCAATGACTTTGGATATGAATATGTCTTTTCTCGTTA
TGTTGAGGCAATCGGACAAAAAGGAGATATCTTGTTTTGCTTATCAACATCAGGAAATTC
TAAAAATGTTATTAATGCAATCATAGCTGCAAAAGCCAAAGGAATGAAAATTATTGCAAT
GACAGGCAAGGATGGAGGAAAAATAGCAGAACTAGCTGATATTGAGATTCGTGTACCTCA
TTTTCGTTATGCTGATCGTATTCAAGAGATACATATTAAAGTAATCCATATTCTCATGAT
GTTAATTGAATTTGAAATGGCAAAGTAAAGAATAAAAAATCCAACTTAAATAAATAGTTA
AGTTGGATTAATTCGTTGAATAGCGTTAATTAAGCAATCGTCGTACCTTCCGTTGTACCC
GTCACAACTTGTTTCAACGCACCAGCTTTACCCATATTAAATACACGAATTGGCATATTA
TGGTCACGGGCAAGAGTGAATGCAGCTAAATCCATCACTTGCAATTCTTTTTCAATCACT
TCAGCATAGCTTAAATGTTGATAAAGTTTTGCATCTGGATTTTTTGCAGGATCGCAATCA
TACACACCATCTACTTTAGTTGCTTTTAAGACAACATCAGCTTCAATTTCAATACCACGC
AAGCAAGCTGCAGAGTCTGTAGTAAAGAACGGGCTACCTGTACCTGCTGAGAAAATCACG
ACACGTTTTTCGCGTAACATTTTGATAGCTTCCGACCAGTTGTAAGTATCACAAATACCG
TTTAACTGGAATGCAGACATTAATTTTGCATTGACATCAGCACGGTGTAAGGCATCACGC
ATTGCTAAACCGTTCATTACTGTTGCAAGCATACCCATATGGTCTCCAACAACACGGTTC
ATACCTGCTTTAGCAAGTTTAGCACCACGGAATAAGTTACCACCCCCAAGAACTACGCCG
ACTTCTACGTCCATTGCAAGCAATTCTTTGATCTCTAATGCCATTCTATCTAAGATAGAT
GGGTCAATACCAAAGCCTTCTTCACCTTGTAATGCTTCACCACTTAACTTTAACAAAATA
CGTTTATAAATAGGATTGCTCATTTTGACCTCTGTGTAACGGTTGGGGAAAAAACTCGAA
ATATTATAGATTATCTTAATGACAGATCAAAGTAGGCAGGCGGATAGAATTTCCACTTTA
TTTTCGGTAAAATCGCTATCCCTTTATTTTCGTTTTGCTCATAATGAATATAACAAAGAT
ACTCGCTACTCTCATTAGTTTTGGTTTAGCTTATTTAGTTAGTTACCTAATGCTACTTGG
TTCGGGCTTTTTTCCTAATCCTGAAATCAGCAATGTGCTGTTGCTGGTTCTCGTTATTCT
ATTTGCGAATGCCTCTAAAAAGACGTTCTTTTATCTGCTTTTGCCGATTGTCACTTTATA
TGCCCTTTACACGCCTATTGGTTTGACCTTTGGTCCACCGTCGTATCAATATGTTGCTTC
GGTTTTTGCTACAGATATACAAGAAAGCAAAGAGTTTTTCAGCCAAATCCCTCTCATTAA
CTTTGTTGCTTGTACTGGCATTTTTATGTCACTGTTAGGATTTCGTTTTATTAGTCAAAA
ATGGCAAATTCAATTCCACAAAAATAAAACCTTTCTTGCGTTAGGAGTTGCATTAGTTTT
TATCTCTACTCCACCCTTCAAATTTCTACAAGAAGGAAGTAGTGCGATCGGTAAAGTCAA
AACAGAATTAGACCGCTTGAATAGTATGTCCATTCAGAGTGAATGGGGAACGTCACAACT
CAATGCAGAAAGTCGTTATGATGATTACATTTTAGTGATCGGCGAAAGTGCTAGAAAGGA
TTATCACCACGCCTATGGCTACCCTGCTGAAAATACGCCATTTATGAGCAGTGCTAACGG
CATTTTAATTGATGGGCTGACCGCAGGCGGAACCAACACCATTGCCTCATTAAAATTAAT
GCTCACCAAGCCTGATACACAAAAATGGGAAGGGGAATACAGTCTTGGTATGGTAGATTT
GATTAAATCCGCAGGGATTAAAACCTACTGGCTGTCAAATCAAGGCTATCTAGGCACTTT
TGATACGCCAGTTTCTTCTCTTGCTAACAAAAGTGATGAAAAATTATTCTTAAAATCAGG
AGACTCTTTCCATCAAAATATCAGTGACTTTGATTTATTACCTAAATTTGAACACATTAT
TGAGCAAAAAACTCATAGCAAACGTTTTGTTGTGGTGCATTTATATGGCTCACACCCCAT
CAGCTGTGATCGTTTAACTGATTACCCTAAAATGTTTGATGATGAAAAAATAGGCAAAAA
GTATTCCAACGTAAACTGCTATGTATCGTCCATCAAAAAAACCGACGAAGTGTTAAAACG
CTTATATGAAGCCCTTCGCAAAAATGAGCAACAATCTAACCGCTCGTTTTCGATGGTCTA
TTTTGCCGATCACGGTTTAGCTCACCATATCACTGAAAATGACATTGCAATCCACAACAG
CAGTGGCAAAAGTAAGCTACACTTTGATGTTCCGCTCTTTAAAATATCTAGTGATGATAC
CGATAGAAAAGTCTATAAAGCGATGAAATCTGGCTTAAACTTTACCGATGGTATTGCAAA
ATGGGTGGGAATCAGTAATCCTAAACTGAATACAGAAGTCGATTTATTCAGCCCTCATTC
AGACAAGGAAGATTATGGGCTAAAAAAATTGATTGATGGTTTTGAAGGGAAAGTGGATCC
TGCTGTGGTTATTCCTAAGGATGAGTAATTCTATATCCCAAAATGATTTTCCGACAGCAT
AAGTGCCCATAGTAATACAATAATCAATTTAGCCATTTAAAAATCTAGACGTTTAGATGT
CTAAAATTTCTTGACGAAACGATTTCCTATTCGTAAACTTAAAACTATTCAAAGACAAGC
GGTCGCTTTTTTACCGTTTTTTGCAAGGATTTTTATGGCACAGCAGATTACTCTTTTTGA
TGATATTCCCCTTGAGCTTGCTTTAGGCGGAACACTTTCGCCTATCAATGTCACTTACCA
AACCTATGGCACATTGAATGCGGAAAAAAGCAATGCTGTATTGTTGTGTCACGCTTTAAC
GGGTGACGCCGAACCCTATTATGCACCGCCTGCGGATAAAGGCTGGTGGCAAGATTTTAT
CGGTGCAGGATTAGCTTTTGATACCGATAAATACTTTTTTATCTGCTCGAATGTGCTTGG
CGGTTGCAAAGGTACGACAGGCCCTTCGTCTATCAATCCAAATACGAATAAACCCTACGG
CAGTCAATTTCCCGTTATCACCGTGCAAGATATTGTGAAGGTGCAAAAAGCCTTGATCGA
TAAACTCGGTATTACTCGGCTACAAGCGGTCGTGGGTGGCTCTTTTGGTGGAATGCAAGC
GACACAGTGGGCGATTGATTATCCGGAACAAGTGAAAAATGTAGTCAATCTCTGTTCTTC
GCTTACCTTGAGTTCAGAAGCAATCGGCTTCAATCACGTTATGCGACAAGCGGTGATAAA
CGATCCCCATTTTAACAACGGCGATTATTATGGCAGTACGCCCCCAGATAACGGCTTAAA
AATTGCCCGAATGCTCGGTATGCTCACCTACCGCACCGATGTACAACTTGCCAAAGCCTT
TGGGAGAGAAGTGAAACAGACGGGAACGATTTGGGGTGATCACTTCCAAGTAGAATCTTA
TTTAAGTTATCAAGGGCTCAAATTTCTAGATCGCTTTGACGCTAATAGTTACTTACGCCT
GTTAAGAGCCTTAGATCTCTATGATCCTGCTTTAACCTATGCAAACGAGCAAGAAGCACT
CAGTCGCATTAAAGCGAATTACACCCTTGTCGGCGTAACGAGCGATCAACTGTTTAAACA
GATTGACCTACATAAAAGCAAACAGCGTTTAGAAAATGCAGGCATTACCGTCGATTTTTA
CGAATTTCATTCCGACTTTGGACACGATGCGTTTTTAGTTGACTACCCGTTTTTTGAAGA
GATGATTAAGAAAGGAATCTCCAAGTAGGTCGGGCATAAATGCCCGACCTACCCTTTTAA
TCTATTGGGTAAAACAGACTGAAACAGCTCTCGGCTTTTCAGTGGTGCTGATCCCAAATA
AGGCTTTAAAGCAATACGGGTGAAACGTTTTGCTGACTGTAAGGTTTCTTTCTCTGAAAA
ATTCATTTCTGCAAAAGCTAATAAATCTTTGCCGATAAAGGTATAGTTATTTTGTAGTAA
AGATGCAATAAAGCCTTCATTTTCTCTAAATTGATAGCTCATTTTGGGATCGACAGGCTT
ACCTGTTGCTGCACAATGGCAAAAATCCACCCCATAACCTAACGCTTTAAGTGTTTGAAA
TTCAAAGGTGCGTAAGATCGGTTCGATCTCGTTTGGCTGGCTTGCCAACTTTGTCATACA
GTGTAGATAATGCTGAAATAATTCAGGGTAAGCGGTGTGATTTTCCAAAACTCTTGCAAG
GACTTCATTGACATAAAAACCGCTATACAGTGCCAGCGTTTGCATCGGGAGGGTTAAAGA
TGCAGGTTCAGCTTTGGTAAGTGTTTTGAGATCACCTTTACCCGTCCATTTCAGCAATAA
AGGGGTAAAGGGTTGGAGAACGGATTTCAATGGCGAACGTGGTCGTCTTGCCCCTTTGGC
AAGTAAGGTAATTCGCCCGTGATTTTCAGTGAAAAAATCAACGAGTAAACTGCTTTCGCT
GTACTCTCTGCGATGTAATACAAAGCCACGTTGCCAGTGTTCGATCATTATTCGTCAATA
TAACCCAAACTTCTTAACGCACGTTCATCGTCTGCCCAGCCAGCTTTGACTTTCACCCAC
AGTTCAAGGTGAACTTTATTATCAAATAGGCGTTCCATATCCGCACGAGCTTCAGTGCCG
ATCACTTTGATCTTCTGACCTTGGTTACCGATCACCATTTTTTTCTGCCCTTCACGTTCC
ACTAAAATCAAACCGTTGATTTCATAAGTGCCACGTTCGTTGGTTTTAAATTGCTCAATT
TCAACCGTCACCGAATAAGGCAACTCTTCGCCCATAAAACGCATTAATTTTTCACGGATA
ATTTCTGACGCCATAAAACGTTGCGAACGGTCGGTGACATAATCTTCAGGATAGTGATGA
ATACCTTCTTTGAGCGACTCACGCACAAATTTCTCTAAAATATGTACGTTTTTGCCTCGT
TGAGCTGAAATCGGAATGATCTCTTTAAATGGGAATTTCTGCGATAAAGCGGTCAGATGT
GGCAATAATTCTTCTTTTTCCTTGATATTATCCACTTTGTTAATCGCTAAAATCACAGGG
GCTTTGGTCGAACGCAATTTATTGAGTACCATCTCATCATCGTCCGTCCACTTCGTGCCT
TCTACCACAAAAATTACCATATCGACATCGCCAATCGCACTGGCTGCTGCACGGTTCATC
AAACGGTTAATCGCTCGTTTTTCTTCAATGTGAAGCCCTGGGGTATCGACATAAATCTCT
TGATACGCCCCTTCGGTTTTAATCCCTAAAATGCGGTGACGTGTGGTCTGAGCTTTGCGA
GAAGTAATCGAAATTTTCTGTCCTAAAATTTTGTTTAATAGCGTTGATTTCCCTACATTT
GGGCGACCAACAATGGCAATAAAGCCGCAATATGTTTTTTGATCTGTCATTGTGTTCTCT
TAAATAAATGCAAATTAAAATGGTGGGTCAAGACCCACCCTACATTAGGTTATTTTATTC
CCAACACCTTTATCACCTGCAATGCCGCATCTTGTTCGGCTTTACGACGGCTTGTGCCGT
TACCGATAAAGATTTCATCAACTTTTTCGACTTTACAACTGACTTTAAAGGTTTGGTTAT
GGGCTTCGCCTTTAATATCAATCACTTCGTAAGTCGGTAGTGGTAGCTTACGCCCCTGTA
AATACTCTTGCAGACGAGTTTTCGGATCTTTTTGCGCTTCCCCTGGTTGCATATCATTTA
GAAGCTGTTGATACCAACAATGCACACGTTCCATAGCTCGATCAATCCCAGCATCTAAAT
ATACTGCAGCAATAATCGCCTCCACACAATCGGATAAAATGGACTCTCGACGATAGCCAC
CACTTTTTAATTCTCCAGCCCCTAATTTCATATACTCGCCTAACTCAAACTGACGAGCGA
CAACCGCAAGGGTCTGTTCTTTCACCAATGCTGCACGCATACGGCTTAGTTCCCCTTCAT
CAGCTTTCGGGAATTTTTCATATAAGGCTTTACCAATGGCAAAATTTAAGATGGAATCGC
CAAGAAACTCAAGGCGTTCATTATTTTTTGACGCAGCACTGCGATGAGTGAGGGCTTGGG
TGAGGTAATCAAGGTTAGCAAATTGATAACCTAATTTTTTCTGTAATCTTTCTAATTGCA
TTTTAGTTTATCTTCATAGAATTCCCCCCTTTGAAAAAGGGGGGCTAGGGGGGATTTTGC
TAACATTGAATAAAATTCACGCTTTAAAAATCCCCCTTAATCCCCCTTTTTCAAAGGGGG
AAATGTTCTCTTTATTTAATCGCCGTAAACATTCTCTCAAAACGTAATCCGCTTGGAAAT
TCATTCGGTTTCTTATCAAGACTTAACCAAATCACACTTGCTTTACCGACCATATTCTTT
TCAGGCACAAATCCCCAGAAACGGCTGTCTTCGCTGTTATCACGGTTATCTCCCATTACA
AAATAATGCCCTTCTGGCACTACCCATTCCCCAGCAGGAATACCGTCTTGTTTGAAGAAA
TAAGGCTCATAGTTAAAGGCGTGTGGATTATTTAAAATCTGGTGAGTAACATCACCAATT
TCGGTACGTTCAACTTGCATTTCACCGTGATAGAAAAACTCAGGATTTGGTGTACCGCCT
TCGTATTTAAACACCACTTCTTTACCCGAATCGCCATGAACAACGGTTAAATTACGGGTA
TGAAAATCATATTTCACACGGTCGCCACCGACACCCACAACACGCTTAATATAATCAACG
TGTGGCTGTTTTGGTGCTTTAAATACCACAATATCCCCACGTTCAGGTTTACCCATCGGA
ACAAGGGTATTTTGCCAAATCGGGTCTTTAATTCCGTAAGTAAACTTATTCACTAACAGA
AAATCACCCACGCGTAATGTTGGCTCCATTGAACCGCTTGGAATTTGGAACGGCTCAAAA
ATAAATGAACGTAAAATAGTGACTAATGCTAACACCCCAAATAGTGAAGCAAAAAAATCA
CCCACTAAGGAACGAGGTTGAATTGCTGCTTTTTCTTCTGCGGTGAGCGGTTTGCCTAAA
CGCTTTTCTTCACGCTCAATCGCACGCAAGCGGCGAGGTTCGGCACTAAATTTGTAAAAT
GACCAAAAGCCACCACAAATAACAACTAAACCTACTAATATAATGGAAATCGTGTTTGGC
AATTGCATTGAGTCCAACACTTTCCAAATACCGTACAATACTGCAATAAAACCAATGGTT
AAAATATTGCTCATCTGTTTTTTCTTCTCCTTAATCTAATTGCTCCTGCTTGCGGGGGGA
ACTGCCGAAGGCTGAGGGGGGATTATTAGTCCTTCCCAACGTGCAAAATCGCTAAGAACG
CTTCTTGTGGCACTTCCACGTTACCTAAAGATTTCATACGTTTTTTACCTTCTTTCTGCT
TCTGCAACAGTTTTTTCTTACGGCTTACGTCACCACCGTAACATTTCGCCAATACGTTTT
TACGCAACTGCTTCACCGTCGAACGAGCGATAATATGGTTACCAATCGCCGCTTGGATCG
CAATATCAAACTGCTGACGTGGAATTAACTCTTTCATTTTTTCCACTAACTCACGACCAC
GATAAGGGGCATTGGCTTTGTGGACGATTAACGCTAACGCATCGACACGCTCGCCGTTGA
TCATAATATCTACACGCACCATATCTGCCGCTTGGAAACGTTTGAAACCATAATCCAACG
ACGCATAACCACGCGAAGTCGATTTTAAGCGGTCGAAGAAATCTAACACCACTTCACCCA
TCGGGATTTCATAAGTCAATGCGATTTGGTTACCGTGGTAAACCATATTCGTCTGTACAC
CACGCTTCTCCACACATAAGGTAATCACATTACCTAAAAACTCTTGTGGTACAAGCATAT
TACATTCTGCAATCGGCTCACGAATTTCCGCAATATTGTTAATCGCAGGCAACTTCGACG
GGCTATCTACATAGACAATTTCGCCATTCGTTTGTTCCACTTCATAGACTACCGTCGGTG
CTGTGGTAATGAGATCCAAATCATACTCACGTTCTAAACGCTCTTGAATGATCTCCATAT
GCAACAAGCCTAAGAAGCCACAGCGGAAGCCAAAGCCTAATGCCGTTGAGTTTTCTGGCT
CATAGAAAAGCGACGCATCATTTAAGCTCAATTTTGCCAATGCATCACGAAACGCTTCAT
AATCATCTGAGCTAATCGGGAATAAACCTGCATAAACTTGCGGTTTTACTTTTTTAAAGC
CGGGTAACACTTCGCTTGCAGGATTGTGATGATGGGTTAAAGTATCCCCAACAGGTGCGC
CTAAAATATCTTTAATCGCACAGACTACCCAACCTACTTCGCCTGTTTTTAATTCCGTAG
TATCAACTTGTTTTGGCGTGAAAATACCAAGACGATCTACTTGATAAGACTGCCCTGTAC
TCATCACTTTGATTTTATCGCCTTTTTTCAACACACCATTTTTGACACGCACAAGGGAAA
CCACGCCTAAATAGTTATCGAACCACGAGTCAATAATCAAGGCTTGCAACGGTGCATCAG
GATCACCTTCAGGAGCTGGAATTTTCGCCACGATTTCTTCTAAAACGAGATCGATCCCCA
CGCCAGTTTTTGCCGAGCAACGCACCGCTTCCATTGCATCAATCCCGACAATATCTTCGA
TCTCTTCTGCAACACGCTCAGGATCAGCCGCTGGCAAGTCGATTTTGTTTAAAATCGGCA
CTACTTCCAAATCCATCTCAATTGCCGTGTAACAGTTAGCAAGAGTTTGTGCTTCCACCC
CTTGTCCAGCATCAACAACCAACAACGCCCCTTCACAGGCGGCTAGGGAACGAGAAACTT
CATAAGAGAAATCGACGTGTCCTGGCGTATCGATAAAGTTTAACTGATAGGTTTGACCAT
CTTTTGCTTGATAATTTAAGGTAACACTTTGTGCTTTAATGGTAATACCGCGCTCACGCT
CAAGATCCATAGAGTCTAACACTTGAGCTTCCATTTCACGATCTGACAAACCGCCGCAAG
TTTGGATCAAGCGGTCAGATAAAGTCGATTTACCGTGGTCAATATGAGCAATAATAGAAA
AGTTACGAATGTTCTGCATTTTCATAAGGGCAGTAAATGTCCTATTGTATTGTTATTGAT
AAAAGAAAAATAATCGGCGGATTGTACCTGAAAATTACAGGAAAGGGAAAAGGAAAGGAG
AATATTAGAATGAAAATTTATAAAATAGAGAAAAATCTAGACCTAGTAAACGACTATAGC
CTTCAATATAAGACTATAGTCAATTTTATAGCAGCTATTTTTCTACTTATCTAAAATACT
TGACTGATGTAGTTAAGTCTTTTACTAGTGTTTAACTATTAAAAGTATACAAGAATTCTA
GTTATTCTTCTCATCAGACATACTTGCCGCTGCGGTAAATAGTACGTCAGTTGATGAGTT
AAGTGCTGTTTCTGCTGAATCTTGGATAACACCGATAATGAAGCCAACGCCGATAACTTG
TGCTGCAACATCGTTTGGAATGTTGAATAAGCTACACGCAAGTGGGATTAATAATAATGA
ACCACCCGCTACGCCTGATGCACCACAAGCACATACTGAAGCAACAACACTTAATAATAC
TGCTGTTAAGAAATCTGGTACGATACCTTGAGTATAAGCCGCAGCTAATGTTAATACGGT
GATGGTAATTGCTGCGCCAGCCATATTGATGTTAGCACCAAGTGGAATTGCGATAGAGTA
AATTTCTTCTTTGATGCCTAAACGTTTTGCTAATCCCATATTTACAGGGATATTTGCCGC
TGAGCTACGAGTAAAGAATGCTGTCACACCACTTTCGCGTAAACAGGTGATGGTGAGTGG
GTATGGGTTGCGGCGGATTTTCCAGAACACTAGTAGCGGGTTAAGAATGAATGCCACAAT
CGCCATTGCACCTAATAATACTGCTAATAGACGAGCATAGCCGATAAAGGCATCAGCACC
GTTAGTTGCCATTGTTTCTGCCACTAAGCCGAATACCCCGATTGGTGCAAATGCAATAAC
CACTTTTACCACGAAAGATACCGCATCAGAGAAGTCATTTAATAAAACTTTGGTGCTTGG
TGCTGCATGACGTAATGCGATACCTAAGCCGATAGACCATGCAAGAATACCGATGAAATT
ACCGTTAGTAATTGCACCAAGTGGGTTATCTACTAGGTTGAAAATAACGGTTTTCAATAC
TTCACCAATGCCTTGCGGTGGTGCAAGTCCATCTGGGCTTGTGACCAATTCAAGGGTCGT
TGGGAATAAATAGCTTAAAGTAACCGCTGTTACTGCTGCAACAAAGGTACCTAAGCCATA
CATCACCAAAATAGATTTTAAGCGGCTATCGCTGCCAACTTCTTTGTTAGCAATTGAAGC
CATTACAAGAACAAAAACTAAAATCGGTGCAATTGCACGTAGTGATTTTACAAAGAATTG
TCCGAGAACCCCAACGCTTTTGGCTGCATCTGGGCTAACTAATGCTAAGCAGATACCTAG
CACTAAACCTACGGCAATGCGTAATACTAAATTACCGCCAAGGATTTTTGAAGATAAAGA
TTGGTTACTCATAAAATTTCCTGTAAGACAAATAAAAAAAGACTTCATTTACCAAGGTAA
ATGAAGTCTGCGAGATTAGCCGAAAATGTAGAATAAGGGAATAGCAAGCGGCAATTTTTC
TGCAAAAATTTTTAAAAATTAGAATTTTAAGAAAAAACACCTTAAAAATTTAATAAAAAT
CTCCGAGAAATGATAATAACTATTAAATAAACACCTGTTCTGTCACTTGATAACCTTGCG
GAACCTCTGCTTTATCATCAAAGGTTACAAATTCCCAAGCATTTTCATTCGCTAGTACAG
CTCGTAATAATTTATTATTTAAGCCGTGACCTGATTTATAGGCTTTGAAATCACCTAAAA
TATTGTAGCCACACATAAATAAATCACCGACAGCATCTAACATTTTATGACGAACTAGTT
CATCTTTAAAACGTAGCCCTTCCTCATTCAAAATGCGGTATTCATCTAAAACAATCGCAT
TATCTAAACTACCGCCTAATGCAAGACCAATGGATTGAAGATATTCAACATCTTTCATAA
AGGTAAAGGTTCTAGCACGGCTTAATTGTTGAATAAAATGTTGTGCTGAAAATTCCATTT
TGTAGTTACGCACTTCTTTGGTAATCATTGGGTGTGTAAAGTCAATGGTAAAGTCTAATT
TCAAACCGTGACTATAAGGTTTAAATTCAGCCCACTTATCCCCTTCTTCTACTCGTACAC
TTTCTTTAATACGAATAAATTTTTTCGGCGCGTCTTGTTCTTCAATACCTGCATCTAATA
AGAGATAGATAAAAGGACTTGAGCTACCGTCCATAATTGGAATTTCGGCTGCATCAACTT
CTACAATTAGGTTATCTAAACCTAACGCAGACATTGCTGCGTTTAAGTGTTCTACTGTTG
AAATACGCACACCTTCATCATTGATCATACAAGTACAAAGTTGTGTATCACGGATAGATT
CAGCACTTGCAGGGAAATAAACGACAGGCTTAAGATCTGTTCTTGCGTAAATAATCCCTG
TATTTGCAGGTGCTGGACGCAACGTTAAGGTTACTTTCTTGCCACTGTGCAAGCCAATAC
CTGTTACTTTTGCTGCTTGTTTAAGGGTTCTTTGTTTAATCATATCGTTTCCTTATTTCC
CGAAATGGTTATTGACCATTTCTCATAAACCCAGGGATTGAGCTTGGGGAAAACATTTGA
GCTGTATCTACTTGTTGTGGTTTCTGAACTTGCTGCTGTTGAGTATATTGTGTTTGTTGA
GAATAACCACTCATATTATTCATAAAATCAGGTTGAGTTCTTTGAAATCCTGTATTTATA
TTCTGTTGAGGTTGTTGGAATTGCGGTACCGCCTGAATTGATGGAATTTTTGGCATTTCA
TCTGGCTGACCAATACCTGTTGCAACTAAAGTTACACGAATCTTACCTTCCATTTCTGGA
TAGAAAGCAGAACCAAAAATAATAGCTGCATCAGGATCTGCAAAGCTAGTAACATATTCC
ATAATGGTATTGACCTCTGCAAGTTCAATATCATAGCCAGAAGAAATATTCACAAGAATG
CCTTTAGCACCTGATAAATCAACATCTTCCAATAACGGGCTTGCTACAGCTTCTTTTGCT
GCATTTTCTGCACGGTTTTCACCCTCTGCAATGCCTGTTCCCATCATTGCTCTACCCATT
TCCGACATCACTTTTTTCACGTCTGCAAAGTCAACGTTCACAAGACCTTCGGAAGTAATC
ATATCCGTAATACCTAATACCGCATTGCGTAAGACGTCATTTGCAACGCCAAAGGCTTCA
TTAAATTTTACACTTTTAGGTAATACTTTTAGTAATTTATCATTTTGGATAATGATGAGT
GAATCCACATGTTTTGCAAGTTCACGGATCCCTTGTTCCGCATAGTTAGAACGTTTTCTA
CCTTCAAAAGAGAAAGGTTTAGTAACAATACCAACTGTTAATGCTCCTTGGCTTTTAGCA
ATTTCAGCAATTACAGGAGCTGCACCAGTACCTGTGCCACCGCCCATACCAACAGCAATG
AAGACCATATCAGCACCTGTAAGCATATTCGTTAATGCTTCTCTATCTTCTTCAGCTGCT
TGATGACCAATGTTTGGATCTGCTCCTGCCCCTAAGCCTTTTGTTACACTTGCACCTATT
TGAATCGTATTGCGAACGGCACTACTACGTAATACTTGTGCATCCGTATTAACCGAAAAG
AATTCAACACTACCAACATCAGATTGGTTACTAACCATATGATTTAGTGCGTTACCACCA
CCGCCACCGACACCGATAACTTTGATAACCGCATCTTGCGTTGCTTCATAAATAGGTTCA
AACATTTGTGATTCTCCCTCACGGCTTAATATTGTTATTAATGCCTATTAAAAACTTGAT
TTTATCCAATTATACGCTTTTTTAGCACTATGACCTAATGTATCAATAATGCCGCCCACC
TTATGACTAATTTCTCCACTTTGGCTACTATCAACGTCATTATAATGACTATACTGTAGC
AATCCTAATACGGTTGCATAAGACGGTTTGCTTACATAATCCGTTAATCCTGTAATATTC
AATGGGTTACCAACCCGAACTTGTGATCCAAAGACAGATTTTGCACATTCTACAATATCT
TCTATTTGAGAGCCACCACCTGTAAGCACAATTCCTGCAATTAATTCTTGTTTTATGCCT
TTTTGATATAGTTCATTGCGTAATTGGGATAATTCCTGATTAATTACGCTCAGTAAATCG
TGGTAACATTGAGATGTAACATTAGATAATTGGCTTTTTGTAAAAGTTCTTGGCATTCGT
CCACCCAAGCCTGCTACCTCAATTTTTTTCTCAGGGAAATGAGTTGGGGGTGCAATAGCA
CATCCATACTGTACTTTAATATTTTCTGCATCTTGGCGAGAGGTTGTGAAAACATGAGCA
ATATAGTCCGTTACATTATTCCCACCAAAAGGAATAACTTTACTAAAACGCAAAGCACCA
TCTGTATAAACAAGAACATCCATAGTGCCACCGCCAATATCAATTAAACAAACCCCAAGT
TCTTTTTCATCTTCTGTTAACACAGAATAACTTGAAGCAAGCCCCGAAAAAACGATTTGA
TCAATTTTTAATTTACTTCTCTCCACTGCATTTTTTAAATTACGTAGCCAATCGTTATGG
CAAGCAATTAAATGAGCTTGAGCCTGCAAACGCATACCAGATAAACCAAGGGGATTTTTA
GTAGCAGGTAATCTATCTACTCTATATTCCTGAGGAATAATGTGTAATGTTTCCAGCCCA
TCGGGTAATTTAATAGAACGAGCAATATGAATAGCATTATCCAAATCTTCATTTCTTACA
CTACCAGACAACGGCACAGTTCCACTTTCATTAAAAGCTGTAATGTGAGATCCTGAAAGG
GCAAGAGTAACACATACAATATCATATCCAGAAATCGATTCAGCTTCTTCAATCGCACGT
TGAATAGCACTTGTTACAGCATCTAAATCAACAATGCCTCCTCCTTGAACTCCTTTAGAT
TGACTAATTCCGGAACCAATCACATTAATCACACCATCAGGCAATACTTCACCCACCACA
GCAACTATTTTGTGTGTTCCAATTTCTAAACCAACTCTAATTCTAGATTCTGCTACTTTT
GTCATATTATGTTTGCGGTATTATAAATTATTGATTACTAAATCCGACGGATGCTCCGTG
TTCATAACGTAAATCGACATAGGATAAACGTTTTCCCTCAGGGATGTCAATTTCAGGAAA
AATAGTCACAAAACGATCGATTTTTGATAGCCATTCCCCTCGCCCTAATTTTAGTTCAAC
GCCATTATCAAGTCGAATTGACCAAGCTCCTCGACTATCCATTGCAATGGAATGTAATCC
TAAATTGCGTGATTTTAAATCTGCTTTTATTTTATCCCACGCTTCAAGCACAACCTTACT
TTCTGCGTCTGGTCCGTATAAAATAGGTAAGCCAGTGTTATCAAACCGATCTTTCGGTAA
ACTAAAAACTTTTCCTTGAACAGACACATATTGATTATTATTCCATACTGCTGCTGGGCG
ATGTTCAAGTAACGTAATACTTAATTTATCGGGATAAACTTTTCTTACAGAAACATCACG
AATCCAAGAAATTGTTAGAAACTTTTCTTTAATCTCTTGAATATCCTGTTCAAAATAGCC
TTTTAACAAGGGGGCTTTAGCTAAAACTTCGCGAATATCATTATTCGTCGTAAATTGTGT
TTTATGCGTTAATGCATAAGAACGAATTGGAGTTCTATCTAGTGATGCAAGCAAACTAGA
CCAATTGGTATAGATTGCATAAGCCATACCGAAACATAATAACACAACGATAGGCTTAAC
AAAAACAAACCAATTAATCGGATATTTCGGTTTACTTGCTTGTGTACGAATCACCGAAGT
CGGCTTCTTACGCATTACTGCAACCATTACGCACTTAACTCCAATACACGTTCAACTAAA
CGCTCGAAACTATAACCTACAGTCGCCGCTGATTTTGGGAAAATACTATGACTGGTCATA
CCTGGGCAAGTATTCACTTCAACTAAACGGAAGTTTCCTTCGCCATCTTCCATTACATCA
ATTCGGCTCCAACCACGACAACCCACTACATCATAAGCCTGTTTCACTAACTTAGCGACT
TCTGCTTGGCGATCAGCATTTAACGCTGGAACAACATACTGGGTATTATCCGAAATATAT
TTTGCGTGGTAGTCATAAAACTCGCCGTCTGGAATAATTTGCACTGCAGGTAACACTTCA
CCATCAAGTACTGGCACAGAATATTCCGCTCCTGCTAAATTTTCTTCGACAAGTACAATT
TCATCATACTTCAATGCTTCTTCAATTGCAGGCAGTAACTGTTCTGCGGTTTTCACTTTA
CTAACACCCACACTTGAGCCTTCGCTCGCAGGTTTCACAAATAATGGTAAACCTAATTTT
ACAATAATTTCATCAGAATTGACCGCTTGTCCACGGCGAATGACATCCATTGCCGCTGTT
GGTAAGCCCACAGCATTCCACAATAATTTGGTGCGGAATTTATCTAAAGTAATCGCCGAA
GCCATTACGCCACAGCCTGTATAGGGAATACCGAGTTGCTCTAACGCCCCTTGAAGCACA
CCATTTTCACCGATACCACCGTGAAGAATATTAAACACACGCTGAATGCCTTGTTCTTTT
AATTTTTCAATCGGAAATTCTTTTGTATCAATCGCTTCAACGTTATAGCCTAAACTCTGT
AAGGCTTCAAATACCGATTTACCTGAATTGAGAGAAACTTCACGTTCTGCTGAAACGCCA
CCAAATAACACCGCAATTTTTTCGTTTTTTAAGCTCATTATTTTTTACCTTATCTATGTT
TTACAAGCGGTTATTTATTGCAAGAATTTTACATTATTATGGGGAATTGTAGGGACACAC
TGCGTGTGTCCGCAAAATAAACCATATCCCATTTTAACAACGGACACACACACAGTGTGC
CCCTACAGTTAATTCATTGAAATTATTGCAAATTTTCGGATTTACCGTAGAGGCGAATTA
CATTCACCCTGATGTTACTATGATTATTTGGGGCAAATGTGATTTGCCCCTACACATTAT
TTTGTACAATTACACAATAGCGAAAATTTCTCGAAATCTTACCGCTTGGTTTTAAAGCTT
CTTTATGCCTTCCAACTTTCCGCTAAATCACGCGAAAGCTTGCTCACGTTGCCCGCACCT
TGTGCCAAAATTAAATCACCATCTTGAATAATTTGATCTAACACTTCGCCAAGTTGTGAA
GTATCTGACACTAAAATCGGATCCACTTTGCCAAGATTACGGATTGAACGGCAGAGATCT
TTACTCTCCGCACCAACAATCGGAGCTTCGCCTGCCGCATACACATTGAGCATAATCAAC
GCATCAACTTGCGATAGCACTTGTACGAAGTCATCAAATAAATCACGGGTACGAGAATAA
CGGTGCGGTTGGAAAACCATCACTACACGTTTATTTTCCCAACCTTGACGAGCAGCTTTA
ATCGTCACATCCACTTCCGTTGGGTGATGACCGTAGTCATCGACTAACATTACCTTACCA
TTTGGACGAATAAATGAGCCAAGTTGGTCAAAGCGGCGGCCTGCACCTTGGAAATCTGCA
AGGGCAGCTAAAATTGCTTCATTGGCAATGCCTTCTTCTTTCGCAACCGCTAATGCTGCC
GTTGCGTTCAGTGCGTTGTGTCTACCCGGCACGTTTAGTAAAACTTCGATACGCTCGCCT
GTCGGACAAACCACCGTATAATGCCCTTGGAAACCTGTTTGTTGATAATCTTCAATACGG
TAATCGGCTTTTTCACTAAAACCATAGCTAATCACTTGGCGACCAACTTTTGGGGCAATT
TCCATCACTGTTTCATCATCAGCACACATCACTGCTAAACCGTAGAATGGTAAGTTGCGT
AAGAAACGTACATAGGTTTCTTTCATTTTCTCGAAATCGCCACCGTAAGTATCCATATGA
TCTGGTTCAATGTTGGTCACAACAGAAACCATCGGCTGTAAATGTAAGAATGATGCATCA
CTTTCATCGGCTTCTGCAATTAAGTAACGGCTCGCCCCTAAATGAGCATTTTTACCCGCT
GATTTTACTAAACCACCATTTACAAAAGTAGGATCTAACCCTGCTTCCGTATAAATCATT
GAAATCATTGCGGTTGTGGTGGTTTTACCGTGAGTCCCTGCAATCGCAATACCGTGACGA
AAACGCATAATTTCCGCTAACATCTGCGCACGTTGAATCACAGGAATACGAGCTTCTTTT
GCTGCCGCGACTTCTGGGTTACTGTCATCAATCGCACTCGAAGCGACAACAACACTTGCC
CCTTCAATGTTTTCTGCTTGATGTCCGATAAAAATTTTTGCACCTGCTTTTGCTAAGCGT
TGCGTGACTGCACCGTCCGCAATATCCGAGCCTGAAATTTGGTAACCTTCATTTAATAAC
ACTTCAGCAATCCCAGACATACCTGCACCACCGATCCCAATAAAGTGGATTTGATTCACA
CGGCGCATTTCAGGGACTAATTTTTTAACTTTATCTTGGAAATTTTTCATTATTACATTT
TTCCTTCGTATTCGTAGGGACACACTGCGTGTGTCCGTGGATAATTTTTAGAGTGGACAC
ACGCAGTGTGTCCCTACAAGGCTCATTTCTGATTACAAACTATTTTCCACAATAACTTCT
ACCACTCGTTTTGCAGCTAATGGTGTGGCTTTCGCTCTTGCTTTTATTGCCATTTCCGTC
AGTTTTTGACGGTCGGCAATTAACGGTTCTAATGCTTTTAATAAACTTTCAGGGGTAAAA
TCCTGCTGTTCAATAATCATTGCGGCACCTGCTTGTGCAAGGTACTCTGCATTTAAAAAT
TGTTGGCGATCTTTATGTTGAAACGGCACAAAAATCGCAGGTAATCCTGCTGCAGCAATT
TCACATACAGTTAAAGCACCAGAACGACAAATCACCAAATCCGCCCATTCATAAGCGGCT
TTCATATCGTCAATAAATTCACTAGCAATGCCGTTACCTGTGGCTTGATAAACTTCTTCC
ACGCCGGCTAATTTGCCTTTACCGACTTGATGGCTAATAAATACGTTTTGTCCTAAGACC
TTCGCTACTTCCGGCACGGTTTTATTGATCACCAATGCCCCCTGACTTCCGCCCATCACT
AAAATATTGATTGGATAGCCTTTTTCGGCAAAACGTTGTTCAGGCGGTGCAATTTCAAAC
AGATCTTGGCGAACAGGATTTCCCACCACTTCCGCATTTGGAAACGCTGTTGGAAAGGCT
TGTAAAGTACGGCGAGCAATTTTAGAAAGCCATACATTTGTTAAACCTGCCACCGCATTT
TGTTCGTGCAAAATCACAGGCACACCACATAATTTCGCCGCAATACCGCCAGGTCCGGAT
ACATAACCGCCCATTCCAAGTACTGCATCAGGCTTATACGCTTTAATAATTTTTTTCGCT
TGAAGCACTGCTCTTAAGATCGCAAAAGGGGCAGTGAGTAACGCTTTAATCCCCTTGCCC
TTTAATCCTGAAATTTGAATAAACTCAATCGGAATGCCGTGCTTTGGCACAAGATCCGCT
TCCATTCGATCTTTTGTTCCTAACCAGCGGATCTCCCAACCTTGTTGTTGTAATTCTCTT
GCTACGGCAATCGCAGGAAAAACGTGCCCACCAGTTCCGCCAGCCATAACCAATAATTTT
TTTGCCATATTATTTTCCAACACTAATCATCACTTAAATGTGCGTGCCCAATTCGATCTA
AGCGGTTTTCGTAATCAATCCGAATTAATACCGCAATTGCAATCGCCATAATCACTAAAC
TTGAACCACCATAGCTCACCAATGGGAAAGTTAAGCCTTTGGTCGGCAGTAACCCCGAAG
CAACACCAAGGTTTACAAAGCCTTGAATAAAAATCCAAATGGCAATACCAAAAGCAAAGA
AACCTTTAAATCGCTCTTCTAGTATTAACGCTTCACGACTGACTTTTAAAGCTCTGAAAG
TTAAGGTGAGTAATAATAGCACAACGATAACAATTCCAACTAATCCAAATTCTTCCGCAA
TGACTGCCATCACAAAATCGGTATGTGCCTCAGGTAAATATTCTAATTTTTGCACAGAAT
TACCCAATCCTCGCCCCCAAATCTCGCCTTGCCCAAACGCCATTTGTGAGTTAGATAGTT
GGAAGCCATCACCATAAGCATCAGCAAAAGGATCCATAAAAGAGGTTATACGTTTTAAAC
GATATTCTGATGTTAAAACCAATAGAGCAAAGACTACAACGCCTGCGATACCAAGAAAAA
TAAACTGTAAAACTTTCGCCCCCATAATAAAAAGCATTGCAAATGTCAGCACAAAAAGCA
CCGCTATACTTCCCAAATCAGGTTGAGCCAGCAACAAGCAGCTAAATAAAATCAGGATTA
CCATAGGGCGAATGAAACTAATGCTTTTTTGTCGCATTTCATCAAATTTTCTTACATAGA
AGCTCGCAAAGTAACAAATCACCGCAAATTTTGCTAATTCTGCAGGCTGGAAATTAATAG
GACCGATAGGGATCCAGCGTGTTGCCCCATTTACTGTTTTTCCAACAAACAATGTAATTG
CAAGCAAAAGTAGGGCTGAAATAAATAACCAACCATTATACTTTTCCCAATGTTTACTTG
GAATTTGAACAAAGAAAGTACAAGCACAAATAGATGCGATAACATAAAAACCATCTCGCA
CCGCAAAATAGAAGGGATCTTCGTGTAGCCGACTACTCACAGGAATAGAGGCTGAAGTCA
CCATAACAAATCCAATGATCAGCAATGCGAGAAATAACCACACCAATGTTCGATCATAGA
GTGCATTAACAGGCGTTAATCTTGTCCACTTATCCCACTCAATCCGAATTTTTTCTAGCA
TTAGATAACCCCTTGAGCCAACGCCACAAACTGTCTGCCACGCTCTTCAAAATTTTTAAA
CTGATCTAAACTGGCACAGGCTGGTGAAAGTAGCACCATATCGCCTGATTTTAATAGTAA
ACGAATTTGTGCGACAGCTTGTGCCATTGTTTCTACTAAAACGCTATTTTGAGTTAAAGC
GGCAAGTTCCGTCCCATCTTTTCCAAAGCAGTAACAGACTGTATTTGGCTGATTAATAAA
AGGTTTTAACTCAGAAAAATCAGCATCTTTCCCATCGCCACCCAACAACAGATAAAGCGT
TCCTTCGACTTGTAAACCATTTAATGCAGCCACAGTACTGCCGACATTCGTGGCTTTTGA
GTCGTTAATCCAACGTACGCCATCATTCGTCGGTACTAGCTGGAAACGGTGATCTAATCC
TGAATAGCTTTGTAGGGCTTTCACAATCCCTGAACGAGCAACACCAGCCGCTTCCGCCAA
TGCCATTGAAGCCAAGGCATTCATCACATTGTGACGACCCGTGATTTTCAGCTCATTAAT
CGCAATAACTGCTTCATCGCCAGAATAGAGTTCACCATTACAAGCGGTATATTCTGCATC
TTTTTCTGCAAATTTTTTCAAAGATCTGATCGCTTGCTCTGGGAAAGTTTGTGGATCTTC
GCCATTTACAATAATATTTTCCGCATTTTGATAGATACGCAATTTTGCTGCACGATATTC
TTCAACAGAGTTATTGTAACGATCCATATGATCTTCACTGATATTTAAAATGGTTGCCGC
TTTCGCTTTTAAAGAATAGGTCGTTTCCAGCTGGAAGCTTGATAATTCCAACACATAGAG
TTCGTAATTGCTTTTCAATAAACTCAAGGCTGGCACGCCGATATTACCGCCCATACCGAC
TTTTATGCCCGCTTGTTTTGCCATTTCTGTTGTCAAAGTCGTTACCGTACTTTTACCATT
TGCCCCTGTAATCGCAATAATCGGTGCTTTTGCTTCACGGCAGAACAACTCGATATCGCC
AACCACTTCCACGCCTGCTTGAATAGCTTGCTGAATTTCTGGTGTTGCTAAGGCAAGCCC
TGGGCTAATCACAATTAAATCGGAACTTAATAACCACTCAAGGTTTAAACTGCCTGTATG
CAGTGGAATGTCTTTCGATAATTTATCCGCCCCAGCAGGATTTGCTCGGGTATCAATCAC
TCGTACTTGAGCCTGTTTGTCCGCAAAAAATTCGACACAAGATAAGCCTGTTGTGCCTAA
GCCGATAATCGTGATGGTTTTGCCTTGATATTGATTTTGCATTTTGTTGTTCTCTAGAAA
CGGTATTTTCAGATGTAGGGACACACTGCGTGTGTCCGCTTTATTTTCATTATTCCTCGG
TTGGTAAAACTGTAACGGACACACGCAGTGTGTCCCTACATTAATTAACGTAATTTCAAC
GTCACCAATCCAATTAACACCAACATTAAGGTGATAATCCAAAAACGCACGATAACACGT
GGTTCCGGCCAGCCTTTAAGTTCAAAGTGGTGGTGGATCGGTGCCATACGGAAAATACGT
TTTTGGCGAAGTTTGTACGATCCAACTTGTAAAATCACCGATAAGGCTTCAACCACAAAG
ACACCGCCCATCACCACTAGTAATAATTCTTGGCGAACTAATACGGCAATCACCCCCAAT
GCACCGCCAAGTGACAATGAACCGACATCCCCCATAAAGACTTGTGCTGGGTAAGTGTTA
AACCATAAGAAACCTAAACCTGCCCCTGCAATTGCCGTACATAAAATCACTAATTCACTG
CTATATTTGATATAAGGAATGTGCAGATATTGTGCAAAATTATAGTTCCCCGTTGCCCAC
GCAATTAATGCAAATGCCCCTGCAACCATAATGATCGGCACAATTGCCAAGCCATCTAAG
CCGTCGGTTAAATTCACTGCATTACTGGTTCCGACAATCACAAAATAGGTGAGAACAATA
TAGAATAAGCCAAGCTGTGGCATCACATCTTTAAAGAAAGGAACAACTAACTGGGTGGCA
GCGGTATCTTTACCAATCGCATACATACCAAAAGCAGATACTAAGGCAATCACCGATAGC
CAAAAATATTTCCAACGAGCAATCAAGCCATCGGTATTTTTACGGGCTATTTTCCAATAA
TCATCTACAAAACCGACAACCCCATAACCAAATAGGATAAATAGCACAAACCAGACATAG
GGGTTACGCAGATCCGCCCATAACAACGTACTCACACCGATAGCGAATAAAATCATAATA
CCGCCCATCGTTGGTGTACCCCGTTTTTTGTAGTGGCTTTCAGGACCATCGTGGCGAACT
TCCTGTCCAAATTTGAGAATTTGTAAACGGCGAATGACCGTTGGTCCAATCCACAAGCCG
ATAATTAACGCTGTCAATAACGCCATAATAGAACGGAAAGTAATGTACGACACCACGTTA
AACGCGGTGTTGTATTGCACCAGATATTCAGCAAGCCAAACTAACATAAGCTAATCCTTA
AAAAGAAACATCAAAAGAACGACATAAGGAAGCAATTACTTCTTCCATTTTTTGGCTACG
AGAGCCTTTTGCTAATAATACAAGCGGTTGGTTTTGTTCGATTTTTTGCAAAATAATCGG
GAGCAAAAACGCCGTCATTGCGGTTTTATCATTAAAGTGGTGAGCTGAATTACCGCTAAT
CACCTCACTCTCTTTGCCGAAGCTGACCACTAAATCTAACTTCGCCTGTTTAACGAAATC
AGCAACTTCTTTGTGGCAAGCTGGGCTGTCTTTGCCAAGTTCCGCCATATCGCCCACCAC
AAAAATGCGGAAAGCTGGATACTGTTTTAACACAGACACCGCAGATTTCATTGAGTCCAC
GTTTGCATTATAACTGTCATCAATAAACAGCACATTCTCTTTAATTTCAATCGGATACAA
ACGCCCTTTAACCGCTGAACGCTGTTCCAATCCAGCTTTAACCGCAGTTAAATCCGCCCC
GACTGCCATTGCGAGTGCTGTTGCCGCTAACGCATTGCTCACATTATGTTCGCCTAAATA
AGGCAAGTTGATCTCAATTTCGCCTTGTGGCGTATGTAAGGTAAAGCGTGAACCATTGAG
GTGCAACTCAACATTTTCCGCCCAAAAATCTGCATAGCTGTCTTTATCTTCGCCGGTATA
GCAGAACGACTGCAACTCGTGATCGCCAATCTCTTTCTGCCATTCAGGGTAGTAATGGGC
TAAATTCACAATCGCCTTACCACCAGCCCTCAAGCCACGATAAATTTCGCCTTTAGCTTG
AGCAACGCCTGCCAATGAGCCAAATCCTTCAAGATGAGCAGATGCCACGTTGTTCACTAA
ACAAGCATCAGGTTGTGCAATTTCGGTGGTATAAGCAATTTCGCCGATGTGGTTCGCCCC
TAGCTCAATCACAGCAAATTTATGCTCAGGGGTTAAACGCAATAGGGTTAATGGCACACC
TAAGTCATTGTTTAAATTACCAAAGGTATAAAGCACCTGATCTTCACAAGCGGTTACTTT
TTGCAAAATTTTTGCAGTCATCTCTTTGACGGTGGTTTTGCCTGAAGAGCCCGTCATTGC
CACAGTTTTAGGGTTAATTTCCGCTTTCAGCCATTTCGCCAACTGCCCTAATGCCAAGCG
AGTATCTTCCACAATAATTTGCGGTACATTCACCGCCAATTCACGCTCAACGACTAACGC
CACACAGCCTTGTTCTATCGCTTTTTCTACATAATCGTGAGCATCAAATTTTTCGCCTTT
TAATGCAAAAAATAAACCTTTTTCGACCGCTTGACGAGTGTCTGTACTAATGTTTTCAAC
AACAACCTCGCCACTACCGAGTAGTTTAGCGTTTAGGGTTTGGGCGAGTTGTTGGGTGGT
TTGTTTTATCATCTTTATTTACTTATAAATTGTTTTGACTATTTAAAATCTACTTTTGTA
GGGGCTAATTACATTAGCCCCTCTTCCTTATGATTGCTTTTGGGGCAAATGTAATTTGCC
CCTACAAATTATTTTGTGCAATAGATTAAATTCCAACTACCCCAAAAACTTCCTAGCCCA
CTCTTGATCCGAAAAATGATATTTCTTCGTGCCGATAATTTGGTAATCTTCGTGTCCTTT
ACCTGCAATTAAAATCACATCTTTTGGTTCGGCTTGGGCAATCGCTTGTTCAATCGCATA
TTGACGGATATGCATAGACTGCACCGCTTTTGGCTTGCGGAAACCTTTCATAATATCGTT
AAAAATCACATCAGGATCTTCGGTGCGTGGATTGTCATCAGTTACAATCACTCTGTCCGC
CAACTGTTCGGCAATGCGTGCCATTAGAGGACGCTTACCTGTATCACGGTCGCCACCGCA
ACCAAACACACACCATAGCTCGCCTTCACAATGCAAACGCGCAGCATCTAAGGCTTTTTC
TAAAGCATCGGGGGTATGAGCATAATCAACAATCACCATCGGGCTTTCTTCCGCATTTTC
TTCGCTGATTAAACACTCCATACGTCCACATACTCCGTTTAAGAGTGGTGCGGTTTCGAT
TAATTTTTGCAAATCGTAGCCCAAAGCCAATAAACCAGCGAAAGCGGTTAATAAGTTGCT
GACATTAAACGCTCCGATTAAACGGCTTTTGAGTTCGCCGTTGCCCCAACTACTTTCAAA
TTCGATAGTCGCACCTTGTAAAGTAAATTGTACCGCTTTTGCTTTGACCCAACGGGCTTG
TTGTGGTTGGAACTGACTGTCGGTGCTGACGGCGACAGCTTCAGGCAATTTTGCTAACCA
TTCACGCCCAATTTCATCATCAGCGTTGATCACTTGTTGTTTTGAAGAAAGCTCACCAAA
TAAGCGGAACTTCGCTTGGGCGTACTCTTCCATTGTGTTGTGATAATCAAGGTGATCACG
GCTTAAGTTAGTGAAAATCGCCAAGTCAAAGTCTAGCGCTTCGGCACGATATTGAGCCAG
CCCGTGAGAAGAGACTTCCATTGCACAGAAATCCGCCCCTAATTCGACAAAGTTCGCCAG
ATTGTGTTGAATTTCAACGGCAGAACCTGTGGTATTTACCGCTTCTTGCACTTGCCCATA
TAGTCCGTTGCCAATAGTACCCATCACCGCAGATTTACCGCCAAGCAAGTTTCGCCATTG
TGCAAAAAGCTGTGCCGTAGTGGTTTTGCCGTTAGTGCCTGTAATGCCCACAAGGGTTAA
TTTTTCTGATGGATTGCCATAGAAAGCACCTGCTATCGCCGAAAGTTGTTTCGGTAAATT
TGGTACTTCCAGTACACAAGCGGTCGAATTTGCAAATTTTTCTGCAAATCTCACCGCTTG
AACGTCATCGTCCGCTTCAGCTAAAACTAAAGAAGCACCTTGTTCAATCGCTTTTTCAAT
AAATTGACGACCATCGACTTGATGTCCTTTTAAGGCAACAAATAGATCGCCTTTTTCAAC
CTGACGGCTGTCCAAGGTCATTTTGTTTAATTCTTTTAATTCGCCCCAATGGTTAAGTTC
AGGGAAAAAGGAAAGTAAAGGGTTCATTATTGCCTCTTAGTTTGTCGAATTTGTTTTCAT
CTCTCTCACTGCACTTTTTGTATCTTCAGTAAGATTATCTGGTTTAATGTTTCTTGCTTT
TAAAGTATGTCCCATAATGCTTGAGAACAGTGGGGCAGATACCGCACCGCCATAGTAAGC
TCCCGCTTTTGGTTCATTAATTAAGACCACTAAAGCAAATCTTGGATCGCTTGCTGGGGC
AATCCCTGCAGTATAAGCAATATGTTTTTCAACATATTGACCTTTTTCTAATTTGCGAGC
AGTACCCGTTTTAATTGCTACACGATAACCGTCAACGGCAGCTTTTGCCCCACCTTCACC
TTTAGCTGCAACACTTTCCATCATCTGAACAACATCTTTGGTGATTTTTTCTGGCAGTAC
ACGCTCACCAATCACTGGAGGATCCACTTTTGTAATCGAAAGCGGACGATAAATCCCAAA
ACTGCCTAATGTTGCATAAGCTCGGGCTAATTGTAATGGCGTGACATTTAAACCATAACC
ATACGCCATAGTCGCACGTTCAATGTCCGCCCAACGTTTACGATCACCGTTCGTACCACG
TTGTTCACCTAAACCTAGTCCCGTATCTTTACCAAAGCCCACTTTACTATAGGTTTCCAC
TAAGGCGGTTGATGGCATTCTTAATGCTAAACGGCTGACCCCAATATTACTTGATTTTTG
TAAGATCCCCGTCAGCGTTAAACTATCGCGAGGAGCAACATCTTTAATCGTATGCCCATT
AACGACAAAAGGTCTTGTGCTAATGACTTCACTTGGATAAGTCACTTTATTTTGCAGTGC
CGTTAATACCACCAGTGGTTTTACTGTTGAACCAGGCTCAAAGGTATCGGTAATCACACG
GTTACGTGCTAATTCTGATTTGAATTCTGCACGGTTATTTGGGTTAAAAGACGGTGCATT
TGCCATCGCTAACACTTCACCCGTTTGAATATCCACTAAAACAGCCGTGCCTGATTCTGC
CTTGTTTTCAATCACCGCTTTTTTGATTTCACGGTAAACCATAGATTGAAGTTCTTCATC
AATGCTCAACATCACATCTTGCGGATCATATTTTTTCTCATCGCGAATATGCTCAATCAC
ATTGCCACGGGCATCTTTACGAATGACTTGTTTACCGTTTTTACCAACCAACAAGCTATC
AAAGCTACGTTCTATTCCTTCCGAGCCTTGTTTATCATCAACATCGGTAAAGCCGATTAA
TTGGGAAATTTCTTCTGCAAGAGGATAAAAACGGCGAGTTTCTGCTTTTAATACAAGCCC
ATCAATTTTTAATGCTCGAGCATAATCTCCTATCACATCTGATTCGTGACGAGAAATATA
TAAAAAACGTTGATTTGCTGAAGCATAAAGTTTATCCATCATTACGCTGTATTTCATATC
TAATGCTTTGGCTAACTCTTGCATTTTTTGGTGTTCAAGCTGAGCATACTCATTTTCCAA
ATGTAAAAACATAGAATTTGGATTATTGCGTATGCGTTGAATTAATACGTTGTAATCTAA
TGCAGTTGCACGAGCGAGTAATGTCCAATAATCCTCATTTTTATTGTTTAAAATCGCTCT
AGGATCATATTTATTTTCTTTATTCTGTGGTTTTTCTTTAATAAAACGATTCACACTAGC
TTCAATTTTACTGGCTGAAGCCTCCATTTCCATAGCCAAAACTCGCCATAACGATTTATT
ACGACGAAGTTTAGTATCAAAATATTCTTTAGGATCAATCGTAATTGAATACATCGGCAC
ACTAATTGAAAGCACTCGCCCATTTCTATCTAAAATTTTCCCCCTTGTAAAAGGAAGCTC
TTTTGTCCGTAAAGAGCGATCATTTGCTTCTTTGATTAAACGTTCTGAATCAGTGACTTG
TAAGAAAAAACTTTGACCGATCAAGGCACAGACCATTACACCGATAAACAGATAAACAAA
TCCAAATCGGGCAGGCAAAAAACTAGGCTGGGGTGAAATATCTACCTCTTTTAATTCATC
TCCCATCGTATTTTTATTTTTAGGGTTATATTTCACTGATTTTTTCATTTTTATTCCACT
AAAATGATTTCTTGTTCTTTTTTAACTGGTTGTAATCCAAATTTTTCAGCAACAGCTTCG
ACTAAAAACTTCTGACTTTTTGAATTTTCTTCTAATTGCAAATGAACATACTGATTTTCA
AGCTTCTGTTTTACTTGCAATAATTTTCCCTGCTCTGCTGTTAATAAACGTGTTTGGTGC
GTAATCCAAATCGTTGCAACAGCACTAATCACCACCCCAACAAGTAGCAATAACGCCACT
TTATTATGGCTAGTTAAATCGTCTAAAATCACTTGACGTAAAGGATAGCGTTCACTCGAC
ATTATCTTTTCTCCGCAACTCTTAACACCGCACTGCGTGAGCGTGGATTGGCTTCAATCT
CCGCTTCACTTGGCATAATCGCTTTGCCGACGGTTTTTAAAGGAATATTCTTATTTAACT
CACTTTCTAAAATCGGCAGACCTTTCGGCACCGTCTCGCCTTTGCTCTGCTTACGCATAA
ACTGCTTTACCATTCTGTCTTCTAGAGAATGGAAGCTGATAATAGACAAACGCCCTTCAG
GTGCGAGTACAGTTAGGGCTGAATTTAATGCCTTTTCTAATTCATCTAACTCACTATTAA
TGTAAATACGGATTGCCTGAAAAGAGCGAGTTGCTGGGTGTTTATGCTTATCTTTAAACG
GCACGGCATCTGCAATAATTTGTGCCAGTTGCAAAGTACGGGAAATTTTTTCAGTTGCAG
ATTTATTGTAAGAAACGACCGCTTGTGCAATGCGTTTGGCAAAACGCTCTTCGCCAAACT
CTTTTAACACCCAAGCGAGATCATCAACAGACACCTGTGCTAACCACTCCATTGCTGACA
AGCCTTTGGTGGTATCCATTCGCATATCTAATGGTCCATCACGCATAAAACTAAAACCAC
GTTCTGCTTCATCAAGTTGTGGGGAAGATACGCCAAGATCGAGTAAGATACCGTCAATTT
TGCCGACTAAATTAAGTTCGTCACAAATATCAGGAATAGATGAAAAAGCACTGTGAACAA
TTTGAAAACGGGGATCAGTGATCGTGTTCGCTTCTGCAATCGCACGCGGATCACGATCAA
TCGCAATCAATCTACCCTGTTCACCCAATTTGCTTAAAATAAGACGTGAATGCCCACCAC
GCCCAAAAGTACCGTCGATATAGATACCGTTTGATTTAATGGCTAAACCATCAACTGCTT
CGTGTAATAACACCGTAATATGTTTGGGTGAGTCACTCATTTTGATTATCCGTTATTGTT
ATAAAGAAAGGTTCTTCAATGCCTCACAATGAAGCATTTCTTCTGAGCTACCAATTGCAA
GATCTTCGCAAATCTGTTTCTGCCATTGTTGATCTTGCCAAATTTCAAATTTATTTAACT
GCCCAACCAACATAATCTGCTGTTCTAATTGAGCGTGCTGACGCAAAGTCGGGCTAAGTA
AAATCCGTCCAGCAGAATCCATTTCACATTCTGTCGCAAAACCTTGCATAACCCGTTGAA
TACGACGCTGTGCAGGATCGAAGTTAGACAGAGCGAGCAATTTTTGCTCGATAATTTCCC
ATTCGTGCAACGGATACAATAATAAACAAGGCTGGCGAATATCTACGGTACAAACAAATG
ACCCGTGGTAACTCTCCAAAAGCTCGGCACGATAACGGGTCGGAATAGCGATCCGCCCTT
TGCTATCAATGCTGATTGAAGTTGCTCCACGAAACATTTTTTTGCTCACTTAACCTTAGA
GATTCGGAAATTTGGAAAAAATTCCACAAAACACCACTTTTTCCCACTTTAATTGAAGAA
TTTTATAGTTTTCGTAGATTAGGGGCAAGAAATTTGTCAGAAAAATACGAATATATTTAA
TTATAAATAGAATTCATTACCCGCAGCAAAAACAACAAACTACTTTACATTGCCTCAAAA
TCAAGCAAACGAAAACATTTGTAATTGTTGTAAAACACAGTACATTTACTTGTAAACGTT
TTTACAATAGGAGAGCTTTTTAAGCTTATTTACATGAAAAACAGAGTTCGGTGGAATCAT
CAATTTAGACAAAGTTCGTTCTGACAAAGTATATAGCTTAAATTTAACGCTATGGAAGCG
CAATTGGTATTGGTTAGGAGTAACACCTAGGGCTACAATTTACCTATCGTAAGCAAAATA
GTAATTTGCCAACGCTCTATTTCTGTACGGATAAAAACGTCAATATCTTAGTTGAAAGCC
AGTTTTAAATTGTAGGGATAGGGACTATCCGCTTCGATCTCTATTTCCTTGCCTTTGACC
AATCTAACGAGGAAACAAGCGAAAATCCCCTCTTACATAACTTTTCTTAAAATTAGCTGT
TGTGCAGCTGCTACACAACACCAGATAAAATCTTATTTAAAACAAATTGATCTCGTCGCC
CTATTCCTTTATTCCCTAACTTTCTCTATAATCCTAATCCTCTTATGTTCTTTAAAATCT
GGTGGAATTATGAACCCAATGTTAAATATCGCTATTCGTGCAGCACGAAAAGCAGGCAAT
ATTATTGCTAAAGGCTATGAGCAAGCGCCTCAAGACACTCAAGTTGCTCAAAAAGGCGCA
AATGACTATGTTACCGAAATTGATAAAGCAGCAGAAGCAGCCATTATTGAAGTGATCCGT
AAATCGTATCCTGATCATGCTATTGTTGGCGAAGAATCAGGCGTTTTAGCTGGCACAAAT
AACGATGTACAATGGGTGATTGATCCATTAGATGGTACAACAAACTTTGTTAAACGCTTG
CCACATTTTGCGGTGTCGATTGCTATTCGTGTGAATGGTCGTACTGAGGTGGGTGTTGTA
TATGATCCTATTCGTAACGAATTATTTACCGCTGTGCGTGGCGAAGGTACAAAATTAAAT
GAATTCCGCCTTCGCATTAGTAATGAACGTCGTGATTTACAAGGCACAGTGTTAGCAACA
GGTTTCCCGTTTAAAGTCGCAAAACATCGTACTGCTCACTTAAATATGATTGAAGCCTTG
ATGAACAATGGCGTAGCAGATTTCCGCCGTACTGGTTCTGCAGCATTAGATTTAGCTTAT
GTGGCTGCTGGTCGTGTTGATGGTTACTTTGAAATCGGATTAAAACCGTGGGATTGTGCT
GCAGGCGATTTAATTGCCCGTGAATCAGGTGCGTTAGTGACCAACTTTGTTGGTGGTACA
GATTACTTAAAATCAGGTAATGTAGTGGCAGGTAGCGGTCGTGTTGTAAAAGAAATTTTA
AACAGTATTCAACCGACCTTAACTGAAGAACTCAAAGCCTAATAATAGATTTTTTTTGAT
GGGCAGTTGCCCACCCAACGATTAAAGATAAGCTTATGCAAAAGACCTATCCATTGCTCA
GTCAAATCGACTCACCTGATGATTTGCGTTTATTACCAAAAGATAAACTTCAACCTCTTT
GTGATGAACTGCGTGCCTATTTGTTAGAGTCCGTCAGTCAAACAAGCGGTCACTTAGCCT
CTGGATTAGGCGTGGTCGAATTGACCGTTGCCTTGCATTATGTTTATCAGACCCCATTCG
ATCAACTTATCTGGGACGTAGGACACCAAGCCTATCCACATAAAATTTTAACGGGTCGCC
GTGACCAAATGCATACTATTCGTCAAAAAGACGGCTTACACCCATTCCCTTGGCGTGAAG
AAAGTCCTTTTGATGTATTGAGCGTTGGACACTCTTCTACCTCCATTAGTGCTGGTTTAG
GCATTGCCGTTGCCGCAGAAAAAGAGAACGCTGGGCGTAAAACGGTCTGTGTGATTGGTG
ATGGTGCAATCACTGCAGGTATGGCATTTGAAGCGATTAACCACGCAGGTTCAATTCATA
CCGATATGTTGGTTATCTTAAATGACAACGAAATGTCCATCTCAGAAAATGTGGGAGCAT
TAAATAATCACTTAGCTCGCCTTTTCACTGGTTCGCTTTATGGTACTTTACGTGAAGGGG
GCAAAAAACTGCTCTCAGGCATTCCGTCGATCAAAGAGTTTGTGCGAAAAACAGAAGAAC
ACGTTAAGGGCTTTGTTTCGCCTGTTGGCACAATGTTTGAAACCCTTGGCTTTAACTATA
TCGGCCCGATTGACGGACACGATATTGAAGAACTGATTTCTACCCTGAAAAATATGCGAA
ATATGTCAGGGCCACAGTTCTTACATATTAAAACCAAAAAAGGCAAAGGTTATACTCCAG
CGGAACAAGACCCTATCGGTTTCCACGGTGTGCCGAAATTTGACCACACAAGCGGTAAGT
TACCACAAACCAAATCCGTACCGACCTATTCCAACATTTTTGGCGACTGGCTTTGCGAAA
TGGCAGAGCGTGATCCGAAGATTATCGGCATTACCCCTGCAATGCGTGAAGGATCGGGAA
TGGTTGAGTTTTCTAAACGCTTTCCACAACAATACTTTGATGTGGCGATTGCCGAACAGC
ACGCCGTGACCTTTGGGGCAGGGCTTGCGATTGCAGGTTACAAGCCTGTGGTGGCGATTT
ACTCTAGCTTCCTACAACGTGCTTATGACCAACTTATTCACGATGTGGCTATTCAAAACT
TGCCTGTCATTTTTGCAATTGACCGTGCTGGTATTGTGGGAGCAGACGGGCAGACCCATC
AAGGCGCATTTGATTTAAGTTTTATGCGTTGTGTCCCAAATATGACGATAATGTGTCCAA
GTGATGAAAATGAAATGCGTCAAATGCTTTACACTGCTTACACAATGAACAGCCCTGTTG
CCGTGCGTTATCCGCGTGGCAATGCACAAGGCGTTGAGCTTCAACCGATGCAAGCCCTTG
AAATCGGCAAAGGCAAAGTGTTAAAACAGGGGGAAAAGGTCGCTATTCTCAATTTCGGGG
CATTATTAAACGAAGCCAAACAAGTGGCAGAAGCCCATAATTACACCCTCGTTGATATGC
GTTTTGCAAAACCGCTAGATGAAGCCTTAATTGCAGAGCTTGTCGACCGCCACGAATTAT
TAGTCACCCTTGAAGAAAATGCCCTTCAAGGTGGGGCTGGCAGTGCGGTAAATGAATACT
TGCAACATATCGGCAAAATCAAACCGCTATTGATGTTGGGCATTCCTGATTTCTTTATCC
CACAAGCTACGCAAGCCGAATCCTATGCGGATTTAGGGTTAGATGCGAAAGGGATTGAGC
AGAAGATTCTATCTATGAAATGAGTTAATTTCCAAATCTCATTAAAAAGCTAAGATACTA
AACCTTAGTTGCCCATTCTTAGGCATGGCAGACAAATGGGCACAGTAGACAAACTAGTTA
CTAATGTTTATTTTTTCTAAATATTAGCAGCAAATTTGTCTATTATCCCCATTCTTATGC
CATAAATCTATCTTCCACAATATCACTATTAGGAGATATTACTTCAGCTGCTCTTCAATA
ATCCCACCGCCCAAACAGACTTCGCCTTGATAAAATACGGCGGACTGTCCTGGGGTAACG
GCGATTTGAGGTTCATCAAAAATCACTCGAATGGTTTCGTCATCAAGCGGTTGGATTTCA
CATAAAATATCCGCTTGGCGGTAGCGTGTTTTTACTGTGCAACGTAGTTTTTCACGGATC
GGTTGGCGATCTACCCAGTGAAGTTGGCTTGCAATCAGGCCGCTTGAAAGCAACGCAGAA
TTATCCTGACCTTGAGCGACAATTAGCGCATTATTCACCAGATCTTTTTCCACTACATAC
CACGCATTTTCACTCGCCCCTTTGACACCACCAATACCTAAACCTTTGCGTTGTCCTAAG
GTGTGGTACATTAAGCCATCGTGACGACCAATCACTTGCCCATCGACGGTTTTAATATCC
CCAGCTTGTGCAGGTAAATAACGAGCAAGGAAATCTTTGAATTTACGTTCGCCGATAAAA
CAGATCCCCGTCGAATCTTTTTTCTTTGCTGTCGCTAAACCTAGGTCTTCTGCAATAGCT
CGGACAATCGGTTTTTCAATATCACCAACAGGGAAAAGACTTTGTGCAACTTGTTGCTCG
CCCAGAGTGTAGAGGAAATAACTTTGATCTTTGTTGCTATCAAGTCCACGCAATAATTTT
GGCTGTTGATCAAGCGGTGGACGACGGACATAATGCCCTGTGGCAATAAAATCCGCCCCT
AAATCCTCTGCAGCATATTCTAAAAAGGCTTTGAATTTGATCTCTTTGTTACACAAAATA
TCAGGGTTTGGTGTACGTCCAGCTTTATATTCTGCAAGGAAATGCTCAAACACATTATCC
CAGTACTCTGCGGCAAAATTGATTTTATGCAGTTTAATACCCAGCTTATCGCAAACGGCT
TGTGCATCGGCTAAATCTGCCGCTGCCGTGCAGTAATCCGTATCATCGTCTTCTTCCCAG
TTCTTCATAAACAAGCCTTCCACTTGGTAGCCTTGCTGCTGAAGAATAAAGGCAGAAACC
GAAGAATCTACGCCTCCTGACATTCCGCAGATCACTTTTTTCTTTGCATTTTCCGCTAAT
TGTTCATCGGTAAGTGCAGGAAAATGTTGTTGGTAAGTTTTTGATTTCATTATTGTTGTT
CTGTCCGTTGATAAAATTGCTGTCCCACTCTGTCGATATGCTGAATAAAATTTTCGTGAG
CCAGTTCGTGATAAATTGAAAGATCAAACAGATAAGGTAGGCTAGAGTCTTCTAAATCTA
GCCTGATTTTACCCAATATGCTCTGATTAAGATTTGGTCCTTTAAAAGTTAAGTCAATAT
CAGAACCTATCCGATAATTACCCTTTGCTCGAGAACCATAAATAATCGCCTGCTCAATTT
CGGGGTATTTCTTGAGAATATCAGTAATTACCCTAATAGATTGTCCATTTAATCCAAACT
TTTCTGCCATAATTCCATCATTCTCTTTTCTAATGCAAGGAAAAGGGGAAGATAAATGTG
AACAATTTTTTCAAATTCTTTCAACAAAATTTGAGCATCATAAGTATGAACTGTCATATT
ACGGCTATTCAACATTTCCATCCAATGATGCCCCTCAAAAATAAGCTCATATTGAAAGGC
TATTCGAGTTACGTTTCTAGGTCCATTTGCATCTAAAAGACCTTGATATTTCAAATAGTC
TTGCATTACTTTCCAAGCAAGTTCGTGAGCGATTTCAAAACTTTGAATAATCCCTTTTTT
GATAATATCAAGATCAGTATCTGCATACTTTTCTACATCATCTTTTAGATAAGCAACAGC
CTGTTGATAATTTTCAAAACGCTGTTTCCAGCGAATATCTTGTTGCTCCATTTTTCCTTC
CTATTGATGAAAAAATTATTTTACTTCGTAAAACTGAGCCTCTTTCTTGGCAAATTTTTC
TTCATATTCGGCTTTAGCAGCTTCATCGCCAGCTTCTAATTTTGCTTTTAAATTATCACA
AGGCTCATCGCAGTCACAGACTTTTTTCATTCCTAATGCAGAAATACCACCACAGCTACC
TTTAATTGTTTTACCTTTGATAATAAAGCCGATTGACATCATAAATACAATGGCTACAAA
GAAAGCAAAGGTCAGTAAAATTGTTTCCATTTTTTATCCTATTATTTTTGATTAATTAAT
TTTTCAAAGGCACTCGACATTTTAGTTTCATATCCGTCGCCTTTCTTGATAATTAAGAAA
ATTGCTAAATTTTCACGTTCTGCCACTTCCAGTGCTTTTTCTGCTCCTAACACATATAAG
CCTGTTGAAAGTCCATCTGCAGTCATTGTGGTTGGTGCAAATACAGTAATTGAGGCTAAG
TTATGGCTAATCGGACGTAATGCTTTTGGATCGATAATGTGAGATAGGCGATTACCCTGT
TCATCTTCAAAATAGTTGCGGTAATTACCCGAAGTCGCCATACCTAAATTATGCAATGGC
ACAACAATTTGACTTGATGTTCCTTGAGCAAATTCAGGTTTTTCAACTGCAATACGCCAC
GGTTGCCCTTTTAAATTTAGCCCTTTTCCGCGTAATTCACCGCCGATCTCAACAAGGTAA
TGTTGTACCCCTAATTGCTCAAGGTAATCCGCTAATTTATCTACGCCAAATCCTTTGGCA
ATTGCTGAAAGATCGAGATAAAGCTCTGGTACTTTTTTTGTTAATGTGGCTTTTGTGGCG
TTATCATCTAAGACTAATTTTTCAATACCAACCCAAGTGGCACGTTCTGCAATTTGTTCT
TCCGTTGGTGCTTTATTTAGGCGTTTATCTGGTCCAAATCCCCATAAATTAACCAAAGGC
CCAACGGTCACATCTAACGCACCTTCTGTCACTTTATTTAGACGTACCGCTTCTTTGACC
ACTTTGGCAAAATCAGAGGCAATTTCAAACGGTTTATCTGCCTCTTTCATTTGATTAAAT
TGGCTAATTTGAGAGTCTTTTTGATAGGTGGACATCTCGTTATTTACCATTTTTAACAAC
GTATCCATTTGACGTTGAACCTCTTCTGGTTTAGGTAAATTTGTTAAGCTACCATCATCA
ATATATTTGATATGGTAGGTTGTTCCCATTGTTTTACCTTCAAAGGCAATTTGTTGGGGT
TCTTTATTACAAGCAGAAAGCATTACAGCGAAAAATGCCGAAATTGCCCACATTAGTAAC
GTTTTGATTTTCATACATCCTCCCAAAACGAATAATTAAATTAATAATGGAAAATAGATA
AGGGCGATTTCCTTATCTATTTTCCATTATTGGATTGTTAATACCCTACATAGAATTATA
GCATAATCTATTAGGTTCAGTATGTGGAAAATGCTCCATTTGTAAAACACAATAGATTTT
TTATGATATAAAATTTACTATTTAGCAGTTTTATTCACCAAAATTTTTCGGTAAGTTTTT
TAACATTTCAGCCCAAATTTCGGTACTACGTTGACGGCTCATTGCTAAACATTCTACAGC
TTTTTCGTAATCATTAGTTTCACAAGCGGTACGAAGTGCTTGGTAAAATGCAAAACTTAA
TTGGCGAGAACTAGGATTAGAGAAAAATAAAGATGCCGTTTTCAAATAGAGATCTTTAAA
ACTATTTAAAATCAACCCATAAACAGGCTTATTGGCAATAAAAGTAAATTCACGATATAG
CTTATAGTCAAATTCAGCATAAGCTTGTGCCGTATTTTGAAGTAATTCAAGATCTTTTAA
GAGTAATGAAGAAGCTAAATGATCAGCTTTAATTGCCTCAGGAATAAAGTATTCCCCCAT
TCTAGTACGCAATGAAACAACATTTGAAATAATCGTTGGTGTAATAGATTCATCTAAATG
AATTAATGTACTAATGATATTTGGACCTGCTGTTTCCCAAATATTATTTACTCGAGTTGG
CTTACCGTGTTGAATACTCAACCAACCATCACGCGCAAGACGCTGTAAAACTTCTCTTAA
CGTTGTACGCGTAACACCAATAATGTCTGCAAGCTCACGTTCTGCAGGTAAATCTGAACC
AGCTGGAAAGCGGTTACTCCAAATACTTTTGATTAAATACTCTTCAGCAAGGGCTGCTGG
GCTTTGGGCTCTTAAAATGTCTGATTGATTCATTGATTTATCTCAAAAAATGAAGAAATA
CTTCAAATAAATAGTAAAAAGTGTGATGTACTTATCAAAAATGATATTGCCTTCCATATA
ATGGCTCTTGGGGTATTATCGTTTAATCTAAACTAGATTACAATCCACAATCATTTTTAC
TTTTTAATTAAATCTATGAATAATCTTGACGCTTTTTATAAAAACTTTCTCGGTAACGCA
CCAGAATGGTATAAGGCTTGTATTATTGCCTTCTTAATTATCAATCCATTGCTCTATTTT
TTCATTAGTCCATTTGTTGCTGGTTGGGCATTAGTGGCTGAATTTATTTTTACGTTAGCA
ATGGCATTAAAATGTTATCCTCTACAACCAGGTGGTCTACTTGCCATTGAAGCTGTCGCT
ATTGGAATGACGAGTGCTGAGCATATCAAAAAAGAAATTCTCGCCAACTTTGAAGTCGTT
TTATTGTTGATCTTTATGGTGGCAGGTATTTACTTTATGAAACGCTTGTTACTTTATGCA
TTCACTAAGCTACTGATTTCCATCCATTCTAAAAAAATGCTTGCACTCACTTTCTGTTTA
AGTGCGGCATTCTTATCTGCATTCCTCGATGCTTTAACGGTAATTGCGGTGATTATTAGT
GTTGGAATGGGATTCTATAAAGTTTACCATAAGGTCGCATCAGGTGGGCTTTTGGACGAT
GATGAGTCCGATGATGCTTCAAATGATAAATTAATTACAAACAAACAAATTTTAGAACAA
TTTCGTGGTTTCTTGCGTAGCTTATTAATGCACGCTGGAGTAGGTAGTGCGTTAGGTGGC
GTGATGACAATGGTCGGTGAACCGCAAAATTTAATTATTGCTGCTCAAGCTGATTGGGGA
TTTGGGGAATTTTTCTTACGGGTAGCTCCAATTAGTATCATTGTGCTTGTATCAGGTATT
GCAACCTGTTATCTCGTAGAAAAATACAAACTTTTTGGTTATGGTGACCGCTTGCCGCGT
AAAGTTTGGGTGGTATTAGCCCATTATAACTTGCGTAAAGAACAAGAGATGACAAAACGA
GACCGAATGAAATTGGTTATTCAAGCCATAGCTGGTGTTTGGTTAGTCATTGCGTTGGCA
TTGCATTTAGCGGAAGTAGGATTAATCGGTCTCTCTGTTATTATTTTCTGTACAGCTTTC
TGTGGTATCACTGATGAACACGCCTTAGGACGTTCTTTCCAAGAGTCGCTACCATTTACC
GCATTGCTTGTGGCTTTCTTCTCTATCGTTGCCGTGATTGTAGATTTGAAACTCTTTGAT
CCAATTACTCAATTTGTTCTGTCCGCTGAACCAAGCTCACAATTGGTGCTGTTCTATACA
TTTAATGGATTGCTTTCAATGATTTCGGATAACGTTTTCGTTGGAACCGTTTACATTAAC
GAAGCAAAAGCAGCTTTCCAAGCTGGCATTATTAGTAGGGAACAATTTGACCTGATTGCT
GTCGCAATTAACACAGGAACCAATTTACCATCAGTTGCTACTCCAAATGGACAAGCTGCA
TTTTTATTCTTATTGACTTCTGCTATTGCACCATTAATTCGTTTATCCTATGGACGAATG
GTCTATATGGCATTACCATATACCGTAGTTTTATCAGGAGTAGGGTTCTTCGCATTAGAA
TTTTTACTGCCACAATTAACAAAATTAATGACGGAGTGGGGCTGGTTAATCACTCGTTAA
GAATAAAGGAAACCGTATGCTAACTTATTTTAAAGAGCTATCAATAAGTCGTAGTGCTTG
GCTACTTCTCACTGCAAGCTGTACAGCACTAGAAGCTGCTGCGCTCTATTTTCAACACGG
AATGGGACTAAACCCTTGCGTGATGTGTATTTATGAACGATTAGCTCTATTGGCGATTTT
AATTGCGGGGATTATCGGCTTTTTAGCCCCCCGCAAAACGCTCGTACGTTGGCTTGCATT
ATTGCTTGGTTTATTTGGCTCAATAAAAGGTTTAAGCCTTGCAATTAAGCATACGGATTA
TCAGCTCAATCCTGCTCCGTGGAACCAATGCTCACCTTTTGTGGATTTCCCTGAAACATT
GCCATTGAATAAGTGGTTCCCTGATCTCTTTGAAGCTACAGGTAAAGGCGATTGTGGAAA
AGTGGTCTGGCAATTTTTAGATCTCTCTATGCCACAATGGTTGATTGTGGTTTTCTCTAT
TTATATTGTCGTTTTTGCTGTTATTATTATAAGTCAATTCAAGCACACTTCTTCATACAG
AACATTATTTCGTTAGGTGAAATATGAGTAGCGAATCTAAATCTTTTTTTCGTACATTAT
TAGAGAAATACAACGAGTTATGTAAAGATCTTGGCGTTGACCAAGGTGCTTGTCGAGGCT
GTGTACCCGTTGTAAAATTTGATCCCGAACAAGATGATAAATCTGGAGAAAAAACAAAAG
ATGTTTAAATTATCTTAAATGGGATAGAGAAAAATCTATCCCATTTATCCTTTCTAAACA
TGTCATACTATGATGTCCCCCCCCCATTCATTTCTAAAAGAATGATTTAACTCTCGCAAT
TTTATTCATAATCTCTATACTATTTGAAAATTTTTATTTGGAGTCTTCATGTCATCTACT
CAACAATTCCAAACGCTGTTTGAACAGTCGTTGAAAAACTACTGTGAAGAGCGTTTTTTA
AAACCTGAACAACTTTCTACACAACAATGGTATCAATTCATTGCCGAAGTCAGCCAACAG
GCGATTTTGCAAAATTTTCCTAAAAACGCACCGCTTGTAAACACTCGCAAAGTAAACTAT
CTCTCAATGGAGTTCTTAATCGGACGTTTACTGGGTAACAACTTAATGAGTCTGAGCGTT
TATCAATATGTCCATTTAGCCCTTGCTCAATATGGTAAAAATTTAGTCGATATTCTCGAA
GAAGAGCGTGATCCATCATTAGGCAATGGCGGTTTAGGTCGTTTAGCTGCCTGTTATTTA
GATTCAATGGCAAGCCTTGCTCAGCCAGCAGTGGGATACGGATTACACTATCAATACGGC
TTATTCAAACAGAGCTTTGGCTGGGCAGGTGAACAGCGTGAAGAAGGCGATGCGTGGAGC
CGTGATTTCTATACTCAACAATATCATCGCCCAGATTTTCGTCAAACCGTTGGCTTTGGT
GGCGAAGTATGGCATCGTGACGGTGATAAATATGAATGGAAACCAGCGTGGACAATTTAT
GGTGAAGCCTTTGATTTACCCGTAGTGGGTTATAAAGGGGTTCAACAGCCGTTACGTTTA
TGGCAAGGTTATAGCGAAACGTCCTTCGATCTTGCTCAATTTAACGACGGCGACTATCTT
GAGTCTGAAAGCAAAGTGGTTGATGCGTCAAAATTAACCAAAGTGTTATATCCAAACGAC
AATCATCAAGAAGGTAAAGAGTTGCGTTTAATGCAACAATATTTCCACTGTGCTTGCTCT
GTTGCCGATATTCTAAAAAATCACCTTGCACAAGGAAGAACCTTAGAGCAGTTGCCTGAA
TTTGAAGTGATCCAGTTAAACGATACGCACCCTGCGATTGCAATCCCCGAATTAATGCGT
CTTTTGATTGACGAATACGGTTTATGTTGGGATCGAGCTTGGGCAATTTGTTCAAAAACA
TTTGCTTACACCAACCATACTTTATTGCCTGAAGCGTTAGAGCAGTGGGATCAAAATCTC
GTCGCGAAATTGTTGCCACGCCATTTAATCATCATTGACCGCATTAACCACGAGCTTTAT
CAACAAGTGAAAGCGGAATTTAGCGAAGCAGAATTTGCAGATGCGTGGGACGAAACAGCG
GTCTTAATGAACCACCGTGTGCGTATGGCAAACCTTTGTGTTGTAGGATCTTTTGCTGTC
AATGGTGTGGCACAAATTCACTCGGATTTAGTGGTAAGCGATTTATTCCCAGCTTATAAC
CGCTTGTTTAAAGGTCGCTTCCATAATGTAACTAACGGTATTACCCCTCGTCGTTGGATC
CGCCAAGCAAACCCATTACTAAGTGCGTTGTTAGATAAATATATCAAAGGTGACTGGACG
AAAGATCTTGAATTGTTGGCTCAAATTGAGAAATTTGCCAAAGATCCACAGTTCCAAGCA
GATTACAATCACATCAAACAGCAAAACAAACAGCTATTAGCGAAAGAAATTGAGCAATCA
CTTGGTTTAAAAGTGAATTGCAATGCGATTTTCGATGTTCAAATTAAACGTTTCCACGAA
TACAAACGCCAACATTTGAACCTGTTGAATATCATCGCCACTTATCAAGAGCTTAAAGCG
AACCCACAACAAGAGGTTGTGCCACGCCTGTTTATCTTTGCAGGTAAAGCGGCACCAGGT
TACTTTATGGCGAAACAAATTATTCAAGCCATCAACGCTGTGGCAAAAGTGATTAACAAC
GATCCTGATATGCAAGGTAAATTACAAGTAGCATTCTTACCAGACTACCGTGTAAGCCTT
GCGGAGAAAATCATTCCTGCGGCAGATGTTTCTGAGCAGATTTCTCTTGCGGGTAAAGAA
GCGTCAGGTACGGGCAATATGAAATTAGCTCTCAATGGTGCAATTACGCTTGGCACATTA
GACGGTGCAAACGTAGAAATTGCAGAATTTGCAGGGGAAGAAAATGTCGTGATTTTCGGA
CATACCGTTGAATCTGTGCGTGAATTGCGTGCAAAAGGTTATGTGTCTAAAACGTACTAT
GAGCAAGATCCTGTATTAAAACAAGCGATTGACGCATTAGCGGACGGCACATTCTCAGGT
GGTAATAAAGATACCTTTGAACCGTTAGTTTATGATCTGTTAAACAAAGATTATTTCTGT
GTGTTAGCAGATTTTGCAAGCTACCGTGAAGCTCAAAAAGAAGTCGCAAAACGTTATCAA
GATCAAACCGCTTGGGTTGAATCTGCGATTCTTAATACGGCTCGTTTGGGTATGTTTAGC
TCAGACCGTTCGATTCGTGATTATCAGACACGGATTTGGAAGAAATAGAGATATGGTAGC
TAAAAATGATTTTTGTCATTTTTAGCTACTATTTTGTCTATTACACCTATTTTTTTATAT
GCTGCTAATACTGGTGCGAGCTAGATACTCGCACCAATTAATTTAGATATCCTTAGAATT
TATAACTTACTGTTGCATTTACTTTACGTTCTGCGCCGTAATAGCAGTAGTAATCGCATG
CTGCAACATATTTACGATTGCCTACGTTATCCACATTAAGTTGTGCGCTCCAGTTTTGGT
TGATTTGGTAACGAGCCATTAAATCGACTAACGTCACAGACGGTAAACGTGCATGTGAGT
AAAGTGAACCTTTTGACGTTACGCTATGCCCTACATAACGAATACCTGCACCTACGGTTA
AGCCGTTTAACATACCATTGCTAAACGTATAAGCTGTTTTTGCTGCAAGGGTATTTGTTG
GAATTAACGGGCGGCGTGTTTTGGTTCCGGTTGAGCCCTTGCTTTCTGCTTTTGTGTAAG
TATAAGCTAAGGTTCCTGTCCAATTTTCGGTTAAGTTTACATCTGCTTGAAGTTCGAAAC
CTTTACGGTAAATTGGATCTGCGCTGCTTACTGTTGCACCTGTACCATTGCTAATTAACG
CTCCAGTATCTTTCGCTCGGAAGCCTGCGATAGTAATCACACCATCTAGCCATGTTGGAA
GGTATTTTACACCCACTTCATATTGGCGTGTGATGTTTGGATCGTAAAGCGATTGGTTAC
CACTGATTCCAACAGGTACGGTAAAGGATTCACTGTAACTGAAATATGGATTAAAGCCGT
AAGGTGCTTCATACATTATTGAGCCGGAATATGAAGTATGGTTATCTTTAACCGTTTGGG
TTGAGGTATATTCATTTTGTTTTGCGCGATCGTGGCGAATACCTAACCCTACAATGAATT
TATCCGCAATACGAGATTGGTTTTGTAAATATAAACCAAGTTGGCGAGATTTGATTGTTT
GGTGATTGCCAACTTGTGTTCCTGTTTGGTTCCATGTCGCTTGGTAGTTACGTAAGTTTT
CAGTGAAGCCTAGCGCATAGAGACTATACATAGCATCAACTTTGTTGTGGCGATAATCGG
TACCAACGACTAAGGTATTTTTTAACCAATCATTTTGGTAGTCCCAACTGAGGCGGTTAT
CTAAGACGTGTGAAATCGCAGTCCCATTATTATAAACGGTATTTGCCGTAACAAGATATC
CAGTCGCACTCGGCGCTAATGGCGACCAATCTACCGCATAAGCTGACGGATAAATATAAG
CACCACGGTGGTAGTTTTCTACATGGCTATAACGATAGCTTGAATTTGCACGCAAGCCGT
TGCCAAAATCGTGGCTTAATTCATAACCAAGGCTGTATTGCTTGTTGGTTTCGTGATCGT
TTACCGGATCGCCGAAATTCACATTACGGCTATAATAGCTACCATCTGGCAATGCACGTA
ATGTTCCTTCTTGAGGATAGAAGTTTGAACTCGGCGTACCGTAATCTTTTTGATAGCTGG
TTAAAATGCTTAAGCGAGTACGATCTGAAATATCCCATTCTAAGGTTGGTGCAAGGTAGA
TCGTTTTATTTTCGGTATCTTTCCATTCGCCATCGGCGTGATTTAATGAGGCGACAATGC
GATAACGTACGCTTTCATCATCGGTCATTTTTCCTGTGTAATCTGCGCCAAAACCATACA
AGCGATTTGTACCGAAATTCGTTTTGAATTCGCCTTTACCGATTTGATCACGGTGTGCAC
GTTTGGTCACATAGTTAATTAAGCCGCCTGATTGAGCTGCACCAAAAGTCATTGAGTCTG
CACCTTTTGTTACTTCAACAGCTTCTAAGCCAAAACTTTCTACATAAGGCGTAAAGAAAC
CATAACTGAAGGTCGGCAAGCCGTTTACTGCTTGTGAAACTTCTGCTCCACGCACACGGA
ACCAGTTTGTGTTGGTGTCGTTACCAAATACTTGATTCGCAAAACCTGCTTGATAACGAC
CGATTTCATCGACTTTTTTCACGTCTTGTTTATCTAGTTCATCACGAGAAATAGCTACCG
CTGATTTTGCTTGGTGTACAGGTACTTCACCCATTTTATACATCGAGCCACCACCAACAA
CTGCAACTTCATCGAGTACAGCGGTATTGTTGTTTGCAGTCTCATTTGCCATTGCATTGC
TTGCAATGGCAAGTAGTACTACTTGCCATTGCATTGCTTGCAATGGCAAGTAGTACTACT
TGAGAAATTGTTGAATAAACAAATGTTTTTTTCATTTTATAAAAGTCCTCTAGGTTAAGA
TTTTATTGTAAAAAATAATGTAATAGTGATTGCACAGAATTATTTGTAGGGGCAAATTAC
ATTTGCCCTCAAAACATTACTGGAACATCAGGGCAAATATGATTTGCCCCTACAAAAATA
GATTGCAGACTTTGTATAGCTGCTATCTAATGTCAAAATAATTACACCCTTCTCACCATC
AGCAAGAAATAACTCCCCCCAATCAGCGTTGCCACTAAACCTGCCGGCACTTCATAAGGG
AATAACATCTGTCTGCCGAGCCAGTCGGCAAACACCATAATCAAACTGCCGAGAAGGGCA
GAGATTAAAATCTGGGAACTCGATCGATTTACGCCTAAAAAACGGGCGATATGTGGGACG
AGTAAGCCGATAAAACTGAGCGGTCCAATAATCAATGTCGCTAACGCCGTCAGTAATGCG
GTAAATAAAATCAAAATCCAACGAGTGCGTTTGAGGTTTAGCCCTAAGGCCTGTGCCATC
GGGGCTTGTAGTGCCAGTAATTCAAGCCAACGGCTGAAAATCAGGCTAATCCCCAATAGA
ACAAGGCTTGCAAAGAAAAACGGCACGGCAAGATCCGCCCCGATTTGTTGGGTTGAACCC
GATGTCCACGCAATCAGTTGGTTCGCTCTTGGGTCGCCACTGGCAATGGCTATGCGTTGC
AAAGTGTCAAACAGTGCCGATGAGCTGATCCCTGTGAGTAGTATTTTTTCGGGCAACATT
CCGTTGCGTTGGTTGATTGCCATTAGCACCAACAGCGCTACAACTGCCCCTGCGATCCCT
GCCAACCAATACCATTCTGTTTGAGCCGAGCTGGCAAGGAACAGTACCGCCAAAATCCCC
ATACTTGTACCAGACGACACGCCAAGCAGTTCAGGGCTTGCCATCGGGTTGAGCGTTAAG
CGTTGCAATAACACGCCAGCCACCGCTAATAAAATTCCGACAGAAAGTGCGGTCAAAATT
CGAGGATAACGTAGCTCCACAAGCGGTGCGAAAAAGTCGTTAAATTCCAATAAAATCCAA
CCGCTTGTGCCTTTGCCCAGAGCAAGTGCAAGCCATAGCACGAGTGCAAAAACAAGCACA
ATCGGCAGTAAGGTGTAACGATGAAAACGGCGAGATAGACGAGTTGATGTTTCCGTCAAA
CGCCCTGTATTTGACAGCGAGCGGAACATCAGCCACAGTAGTAATGGCGTGCCAAGCAGA
GCCGTTACCGCTCCGGTGGGCAAGTTAATTCCTTTAAAATGAGCAAGCAGTTGGAGCAAT
AAATCCGTCACGGCAAGCAATAACGCTCCGACTGCAAATGCACCGAGCAGCTGCCCTTTT
AGTGTTCGTACACCAAGTTGGCGGATAATGGTGGCGGACGCTAGCCCGATAAAACCGAGC
ATACCGACACAACTGACCACCGCCGAAATCATATAAGCACTGATAAACACGCCGAAAAAA
CGCAGGTGATTAACCGGTACGCCAAGGCTTTGGGCGTTGCTGTCGTTTAATGAAAGTATG
GTAAGCGGACGAAGCAACATTGCAATTAATCCGCCACAAATGACCGCTTGTATTGCCAAG
AATTGCGGATCTCGCCAGCTCTCTTGAGCCAAAGAGCCAGCCCCCCATTGTGCCAAGCCT
CGTGCTTCTTCAGGGTAAAACAACATCATCAAAGCAGAGAATGAACCAAAATAGAGATTA
ACCACCAAACCAGCCAAAATCAGCAACAGTGGCGACATTGTTTTTCGCATTGCCAAAGTT
AAAACAAGGATCAGGCTCAAGCCTGCCCCAACTAATGCAATGGCACTTGAGCTAATGTCT
AACCAATTCGGCATAAAAATAGCCGTGATAAACAGGGCAAACTGCGAACCAGCACTGATC
CCAAGCGTATTATCGGAAGCCAGCGGATTTGCCATCACTTGTTGCAATAATAAACTCGCT
AAACCGAGCATTCCACCTGCCAATAGGGCAATGGCAATGCGTGGTAGGGTGTAGCTTTGA
ATTAACAAAATATCCAGATTGTCACTGGCCTGAAACAGGCTAACAAGGGATTGCTGCTCA
GGCAGTTGCACGCCGAGTAACCACATCATCAGCCCGATAAAACAAGCAGACAGTAGAGCA
AACAACATCTGTGGACGATTTACCATTGTTCTCCCCCGTGAATTAAGCCGTTTGCCAACA
CTTCCGCAAAGCGTTGAGCCGATGGAATAGCCCCGAATGTCCAGACTTCAGGTAAAATCA
GCGGATCTTTCGCCATTGCTAATTTTTGCCATAAGGTGTTGTATTTCAAAGCAGAACGGA
TATTTGACGGGTAAGGTTTAACCACCACAAAACGGCTTTCAGACGGTAATTTCGCCAGTT
GGGTCACTTCGATAACTTCAAAGCCCCAGCTGTTATGCTTGCCTTGCCAACTGTTTTTAA
ATCCCAGTTGCGACAGCACCGCACCAAACGGACTATTTTCTGCATAAACTCGCAGATGGC
GTGTGTCGATAAACTGTACCAACAGCACTGGGCGATCGGTAAAAGGTTGGATAAGCGGTC
GGATTTCTGCAATTTTTTGCCAATACTTATTCAGTAAGAGATCCGCCTGTTCAGGCTTTT
CAATAATGTTGGCAATTTGCTTGGTGGCATCGACCACGTTTTGCCACGCCTCGCCTTCTT
TATAGAAATCCACCAAATATACCTTACCGAATTTTTCCAACATCGGCGTGGCAGATGCAT
AAAACGAAGAGTTGATAAACAGCAGAGGCTGAGCCTCTAGTTGTGTCGAAAGTTGCCAAA
GTTGTTCAGGGTTCGGTTGTAAACGGATACCGAGATCAAGCGTATTTTCGGGCAGTTTCG
GTTCAGATACCCAAACTTTGTAATTTTTTGCATCGCCAACGGCTTTGGGTTGTTCATCAA
GGGCAATCAAGCTTTCCGCCACCGTCCAATCTAAAGTCGCCAAACTGCGTTGCGATTCGC
CTGCAAATAGGGGATTTGCAAAAAAGAGGGAGAAAGTGACCGCTTGTAGCCATTTTCCCC
TCTCCCGCAAACGGGCGAGAGGGTTATTTATCAATATCTTCATACTAATAAAAACTCACA
GGTCTGCCCGTTTCGGGGTGATTGATCACATTCAGCTCAATGCCATAAATCGCCTTTAAA
GACGGGGTATTGATGATTTGTTGAGAATTGCCTTCAGCAAGCAATTTGCCACTGTGCAAG
GCGACAAGATGATCACAGTAGCGAGAAGCAAGGTTAATATCGTGGATCACAATAATCACA
CCCAAATGAAGCTCTCGGCTCAATGTGTGGATCAGCTCCATCACTTCCACTTGATGAGCA
ATATCTAACGCTGCCAAAGGTTCGTCTAGCAGTAAAAATTGACTTTGCTGTGCCAGCAAC
ATTGCCAGCCAAATGCGAGAACGCTCGCCACCCGATAGTACATCGACCAACTGATCGGCA
AATTTTTCGGTATGGGTTAAAGCCAAAGCACGCTCAATCGCCCGTTTGTCTTGAGTCGTT
TGACGACCAAAAAGCCCGTTCCACGCATAACGCCCCATTGCGATCAGCTCTTTTGCGGTT
AAGTTAGTGGCTTGGGGAAGATGTTGCGGAAGATAAGCGACACGTTTGGCAAACTCACGG
TTTGACCAAGTGTCAAGCGGTTGGTTATCAAAAAGAATTTCACCCGATGAAAGCGGTTGC
TGTTTGGCAAGCAATTTGATTAACGTGGATTTGCCCGAACCGTTATGCCCGATCAATCCA
TACACTTTTCCTTGTTCAAATTGCACCGAAATCGGCTGTAACAACGTACGATTTGGAATG
GCAAAACTTGCCTGTTTAACCACAAACATAAAAATCCGAGTGAAATGTAAAGTTCTAAAA
CAAAGTTGGCATTCTAATTAGAAATTATTATCATTAAAATAAGATTTACATTTCTTTATG
CTATTTATGAATTTACTTTTTAGTTGCTCGGAACTGAACATACTTCGTCAAAACTTATTT
TCAGAACGCTTAAAACATTGCCGTAATTTGCTTACTTTTGTGGAAAAGCCCGAAAAGATC
TCTAATGCAATGTTTTTCCAACAATTTTATCATTCTGCACTGCCAAAGACTTTTTCAGCA
CTGTTAGCCGAACCCCAAAAAGCTACTATTTCAATCTGGCAACGCTATTGGCTTAATGGT
TTTATTATGCACTGGGTTTGGTTGTTACATAAACACCAGTTACACCTTGTGTTGAGCGAG
CAAGGTACAGCTTTGGATCTAACAACAAGCGGTAAGATCAAGGGATTTCTTATCAACTTA
AGCTACACGCCAGTGCGACAGGTACGCAATCAAACCGATATTCTCCACGCTTACCAACAG
TTAAAACAATTTCTTTCACCGATTTTTAACCGCTTAACTGCGGTCAGCCGTTTAAATGAA
GCTGTATTTTGGCATAACTGTGCCAACTTGATTGAATTTAGCTTGAAAGAGCTGGAAGCG
GAAGGCATTGATGTGAGTGAAACCTACCGTCAAATTCTGCTTGAAAAGAAATGGACAGAA
TACGAATGGTCGCCATTTTATAATGCGGTTGAATATATTTCCTTCCCCGAATTGCCTTTT
CCACAGCCTGTCCGCTTACGAAAAGTCTGTTGCCACGCCCACTTGGATAGCAAAAATGAT
TACTGTGGCAACTGCCCGAAATTGAAAAAACTGCCGAAAGATGAGTTGATGGAATGGGTG
AGTAAGCTCTGCTAATCTTCAAAATCAAATTACTTAATTCAACTTTTACCTTTAGTGTTT
ACACATTCACTAGATACTATCTATCATTCACAAGGCAAGATCTTAATTGCTAATCCACCT
GTTGAAGTTTCGCGGTATTTCGCGTTCATATCTTTCCCTGTTTCATACATCGTTTCGATC
ACTTTATCAAGGGTTACGCTTGGTTGTGTCGTTCGGCGTAATGCCATTCGGCTTGCATTG
ATTGCTTTTACCGAAGCAATCGCATTGCGTTCAATACAAGGTACTTGGACTTGTCCTCCA
ACAGGATCGCAAGTTAGCCCCAAGTTATGTTCCATTGCAATTTCTGCCGCCATACATGGC
GTGGTAAAAAGTCGTAATGGAACGGCATATCCGCAAAAAAATCAAAGGTGATTGTTTTAG
CATGTTCCGGTCTTGCTTCTGCAAGACATAAATTTTGGTGCTGTTTGACATCACTTACGA
CCGTATCAATACGCTCAATATCTACATTGTCTGGCAGATAGCCCATTAATCCCATAATAA
TCGCGATATCCGTACTGTGCCCACGCCCAGTCAACGCTAATGAGCCATAAACATCGACTT
GCAAGCGGTCAGTTTCTGCCAATTTTTTGCAATCAATTAAATGATCAATAAATTCTTTAC
CCGCTTTCATCGGACCAACGGTGTGGGAACTTGAAGGCCCAATTCCCACTTTAAACATAT
CAAAGACACTAATCATAAACACACTCAAACATAAGCCACTCAAGACATATTTTAGCGTAA
GTTCTCTATAAGAGGAATGTTACCGATTTATGTATATCATTTTGGTTATAAGTTAGAGCC
TTCAGTTATTTTAATTTTTTCACTAAAAACGGTAGATTGAGCTGGAATTTTCAACTTAGG
GAACTTATTATGCAATATTCAAAACTCTTTCTCGGCTTGGGTTTTCTTTCTGCTTCATGT
GCCGCGATTTCGGCACCGACAAATACATTGGTCAACTGTATTGCGACAGCACCGATGAAA
CTTAGTCCGGCAATTACAAATGATGCTAATGACTTCAATGCCAGCTCACAACAAGTCTAT
AACCGCTTAGTCGAATTCAAAGCCGGTAAAATTGAAGTAGAGCCGGGTCTAGCAGAACGT
TGGGAAATCAGTGAAGACGGTTTGGTCTATACATTTTATCTACGCCAAAATGTTAAATTC
CACAGCAACAAAACCTTTAGCCCAACCCGCCCGTTAAATGCCGATGATGTGGTGTTCTCA
TTCCAACGCCAAGCGGACAAAAATCATCCTTATCATAATGTTTCGGCAGGAACCTACTTC
TACTTTAACTGGATGAACTTACCGAGTATCTTAAAATCCGTTGAAAAAGTGGATGACTAC
ACCGTTAAAATTACGCTGAATAAACCGAATACGCCGTTTATTACCACGGTTGCCATGGAC
TTTTTATCTATTTATTCAAAAGAATATGCCGATCAGCTTCTTGCCCAGGGTAAGCCCGAA
ACTCTTGATCAACAACCGATTGGAACGGGGCCTTTTATTTTCCAAACTTATCAGACCGAC
CACGCGGTACGTTACACTGCTAACGTAGATTATTGGAAAGGCAAAGCAGACATTGAACGT
TTAATTTTTAGCATTACCCCTGATGCCGGAACACGTTATGCCAAGTTAAAAGCCGGCGAG
TGTGATGTGATTGATTTTCCGAATATCTCGGACATTGCTCAGATGAAAAAAGATCCTCAA
ATCAATCTACTTGAGCGTGAGGGATTAAACTTAGCTTACATTGGGCTAAATACCACCAAA
CCTGAACTAAACAACGTAAAAGTTCGCCAAGCCCTTCACCATGCTACCGATAAAAAAGCG
ATTGTTGATGCGGTTTATCAAGGCAGCGGAACGGTTGCAACCAATCCGTTCCCTGATGCA
GTATTAGGTTATAACCCGCATTTGCCACAATATGAATTTAACTTGGAAAAAGCAAAAGCA
TTATTGGCAGAAGCCGGCTATCCAAACGGTTTTGAAACGGAAATTTGGGTGCAACCTGTG
GTTCGTCCATCCAATCCGAACCCTCGCCGCACGGCTGAAATTATTCAAGCAGACTGGGCT
AAAATTGGCGTGAAAGCAAAACTAGTCACACATGAATGGGCGGATTTTAATAAACGCACC
CGTGAAGGCGAATTTGCCGCAGGTACTTATGGTTGGACAAGTCGTAACGGTGATCCTGAT
AATTTCCTATTCCCTTTATTTAGCCAAGCAAATATCCCCGGCACCAATTACTCTCGCTGG
ACAGATGAAAAATTTGAGGCGCTACTCGCCTCAGCGGTACAAACTCAAGACACACAAACA
CGTGCAAAACTATATCAACAGGCAGTCGAAATTTTCCAACAAAACAGCCCGATCATTCCG
TTTGCCCACTCCATTAACTACGTACCGTTAAATAAACGGGTACAAGGCTTTGTTCAAAAT
CCGTTTGGCTATACCGCATTTTATGGCGTAAGTCTGAAGCCTTAATCTATTAGGGAGCTT
AAAATATTAAGCTCCCTTATATAAGTCTTTCTAAAAATAAATCGTTTACATCATTTACTT
ACTATTTTGATCCACAGTTGATAGAATCCTTTCATATCTACACTAAAAATAAGGAAATAT
GATGTCTAAACTCTTTCCCAATGCACAACCTCGTACCCAAGCCCCTTATCGTTTTGATAT
TGTGGGAAGTTTTCTACGTCCTGAAAGCTTAAAACATGCTCGCCAACAATGCCAATGTGG
CAATTTATCTTGTAGTGAACTGACTCAAATTGAAGATGCTGAAATCACAAAATTAGTTGA
GCAACAAAAATCTGTTGGATTACATGCTATCACTGATGGAGAATTTCGTCGTACTTTTTT
GGCATTTAGACTTTTTAGTCGCACTAAATGGAGTAAAAGAAATTGAAGCGGAAAAATTCT
CTGTGCAATTCAAACATCACAGTGTCCGACCTAAGACATTAAATATCGTAGACAAAGTAG
AATTTTCGGATAAACACCCATTTTTAGAACACTATCGTTCACTCCAGACTATTTCAGGAG
ATTTCCCTGTCAAATTTACGATCCCATCTCCATCAATGCTACATCTCATCTGTACTGTAC
GAGAAACCAATTATCAACCTATCTCTCACTACAAAAATAATAATAGCCAGCTATTAGATG
ATATTGCTGATGCTTATAAATCGGCAATAGAAAAATTCTATGCATTAGGTTGCCGTAATT
TACAATTAGATGATACAAGTTGGGGAGAGCTTTGTTCGGAAGAGAAGCGAGCTGCTTATC
AAGCTCGAGGGTTCGATTTAGAACAACTTGCAAAAGACTATGTTTATTTAGTCAATCGCG
CCAATACATAGACATTAACCAACTCTGTCTTAGCCCACAATGTGGCTTTGCATCAACTGA
AGAAGGTAACATTCTAACAGAAGAGCAACAGTGGAATAAATTAAAATTTATCCGAGACAT
CGCTGAAGAGGTATGGGGTAAATAATACATTTAATTTATAAAGCGGTCGGATTTGCAAAA
TTTTCGTCAAATCCCACCGCTTGTTAATCAATTAAGCCCTACGCCACGTTGTACCATTTG
CACCATCTTCAAGCACAATGCCCATTGCGGTGAGCTTATTGCGTGCCTCATCGGCTACCG
CCCAGTTTTTGCTGGCTCTCGCTTCGTTACGTTGTTTAATTAAGGCTTCGATTTCTGCCA
CTTCATCATTATTGGCATCGCCTTGTAAGAAGGTTTCTGGATCTTGCTCTAACAAACCTA
GCACGCCTGCAAGTTGTTTCAGACGAGCTGCAAGTTTGTTCGCTTCCACCTGATTTTCTG
CTTTGAGTTTGTTGATTTCACGGGCTAACTCAAATAATACCGCTAAAGCCCCTGGGGTGT
TGAAATCATCGTCCATTGATTCTTTGAAAGCGGTCACATACTGATCGTTTTCTACAAGTT
CGACATTCCAATCACAGCCACGCAATGCCGTATATAAACGTTCTAACGCTTTGCGAGCCA
AGCCGATATTTTCTTCACTGTAATCCAACAAGCTACGGTATTGGGCGGTTAAGAAGAAGT
AGCGAACACTTTCACAATCATATTTATTTAAAATATCACGAATGGTGAAGAAGTTATTGA
GCGATTTTGACATCTTCTCTTCGTTTATTGTAAGCATTCCCGTGTGTAGCCAGTAATTCA
CATAATCGTCACCGTGAGAGCAGCAAGATTGTGCAATCTCATTTTCGTGGTGAGGGAACA
TTAAATCCGAACCACCGCCGTGAATATCAAAATGGTTGCCTAGCTCTTTGCTGTTCATTG
CTGAACATTCAATATGCCAACCTGGACGACCTTTACCCCAAGGGGAATCCCAGCTTGGTT
CATTCTCTTTCGACATTTTCCATAATACGAAATCCATCGGGTTGCGTTTGACCGATTTAA
TTTCAACCCTTGCCCCTGCTTGAAGCTGTTCAAGATTTTGGCGAGATAAGGCACCGTATT
TTTGGAAAGATTCGACATTGAACATCACGTCACCATCTTCCGCCACATAAGCGTGACCTT
TCGCTAAGAGTTTTTCAACAATCGCAATAATTTCAGGGATATGTTGCGTTGCACGGGGTT
CAACATCAGGGCGAAGGATATTTAACGCATCAAAATCTTTGTGCATTTCGATGATCATAC
GATCAACAAGCTGATCGCAAGTTTCATTATTTTCTAACGAACGTTTGATGATTTTGTCGT
CCACATCTGTAATGTTACGCACATAGCGTAAGTTATAGCCGAGATAGCGAAGGTAACGTG
CGATCACGTCAAAAGAAACAAAAGTCCGTCCGTGCCCAAAGTGACAGAGATCGTAAACCG
TGACACCACAGACATACATTCCAACGTGATCAGGGTGGATAGGTTTAAATTCTTCTTTTT
CACGTTTTAAGGTGTTATAAATTTTGAGCATTATTTCCTCTATTATTTAATAAAAAATTG
TCAATCCATCTAAGAAAACAAGAGGAAATATTATATTTATATTCTTCATTTAATACCAAA
TTTCTCTTTTAAATCGCTTTCAAATTTCTGTAGTTCTTTATTCAGTAACAATAATCTATC
TGCCTTTTCTTTAATTTTTTCCTGTCCTTCTAAAGTCGGGTTTTGCATAGTTTCTACTGA
TTCAATAATAAAATCATTTAATAAAATCAGATTTTCTTTAATCCTTAATTTCAATAACTG
AATATCCGTATTTTTAACCTCTATCATCTCTAGATTTTGTATAATAGAAGATATTCTAGT
TTTAAAGATATTCAATCCCTCTTCAATTTCAGATTTATCTTGACTGCTCAGCTTTTGTTG
CAATTCTGCTAATACCTGTTCTTGCTTAATATTCCATAATACCAACTTATTAAAGTCTTC
CACAGCTTCAATAGAAGCCGAACTCTCCACTGTATGCACATCTTCTTTTGATGTTTTTTC
TAAAGAAGTACTATTGATACTCTCATGCTTTCCGACATTATCACAAGAAGATAAAAACAT
CATACATAATACTAAGGTAATAATTTTAATAAACTTATTCATTTCAAAATATCCAAATAA
TACTAAAAAATCTTTATTAAATATATTCATATAAATCATTCTTATCCAGTTATTACACAC
TTATTGCCTGCTGAATAAGTAGCTTTTTTACAAAACTATTTTGATTAGTTGCAGATAATC
CAACACCTCTAACTAATTTTTTAAATGGATTATTGCCAGAGAAAAGGTGCTTTAAGCCCT
CCATTGCAACTAAAACCTTTATAGCTTCTAACTTTCTAACTCGTTCAAATTGACGTAAAT
TACGGTACTCTCCTATATCTTTTCCAAAGGAGAGTAATTTCTGTAGCTCTTTTGCCAATA
GAATAGCATCTGCAAAACCTAAATTAACACCTAAACCCGCTAGAGGATGGATCGTATGAG
CTGCATCACCAATCAAAGCAATCCTTTGCTGGGCAAAATCGCGAGCATAACGTGCGGTCA
AAGGATAAACATCCCTTTCACTTTGTAACTCACATATTCCTAATTGATTATCAAAAGCAA
TATTCAATTGTTTGAGAAAAGATTTTTCATCACTATTAACTAGTCTACTAGCCTCAAGTG
TAGGCAAAGACCAAACAATAGAACAAAGATGTTCATCTTTTAAAGGCAAGAAAGCTAAAA
TACTATCAGGCGAAAAAACTTGACGAGCCACTTGTTGATGCATTTCTGTTGTTCTCACAT
TACATACTAATGCAGTGTGTTGATAATCTCTACTAATCAATGGAATTTTAGCTTGTTGAC
GAACCCAAGAATGAGCTCCATCTGCACCTATAACTAACTTACTTGTAATCATCTCTCCGT
TTTCTAGAGTTAAAAAAGCGCAGTTATCATTAATGCCTAAAAATTTAGGAGCATCCAATA
TCACTTCTACATTATGCTGATGAATGACTTGCTTCCATAGAGCATAACGAATCTGCTGAT
TATCAATAATAAATCCTAGCTGCTCTAGTCCAAGTTCTTTGATTACGGGATCTTTATTGT
CAAAACAGAGACTTGAAAAACTATCCTTTTCCCAGACATACATTTGGTCATAAGGAGATA
AATCACTTTCAGAAATATGATACCAAGCACCTATTTCCTCAAGCATTCTTTGGCTAGTAA
AATTAATTGCACTTACTCTATTACTGATTGACTTACTTAAATAGGGAACTGTTTTATCAA
TAATCTTGATTTGACAATTACTATTTGCAAGTAATCCTGCTAAAGCTAAGCCAACCATTC
CTCCACCAATGATGGTAATATCTGCTGTTTTCATTCTACGATGTCTTATAATGTTTTTCT
AAACTACAGTGACGAACTCTTACTTTTTTGCCTTTACTTTCAATATACCTGGCTAATTTC
TCTGCAACAAATACAGAACGGTGCTTTCCGCCTGTACAGCCTATGGCAATCGTTAAATAA
CTCCTATTATTTTGCTCCAATAAAGGCAACCACACTTCTAAATAATTACAAGTATGAGAA
ATAAATTGATGAACTTCTGGCTGATTTTCTAGAAAATCTATAACAGGTTTTTCTAATCCT
GTCATAGGGCGAAGCTCAAGATTCCAATGGGGATTAGGTAAAAAACGGACATCGAAAACA
TAATCTGCATCAGCAGGAATGCCATACTTAAAACCAAAAGATTCAACAATAATATTTAAT
TCTTTCTCCGATGATCCATTTAATAATTCTCTTAATTTCTCGGCTAACTCATGTGAAGAA
AAGTACGTTGTATCAATAATATAATCCGCATGCTGAAATAATGGTTCAAGAAGATGATTT
TCTAAATCAATCGCATTTTCTAAAGATAAATCATGGGTAGATAATGGATGTAAACGACGA
GAGTCACTATACCGACGAACTAAAGCCTTACGCTGACAGTCAAGAAAGATTAAAGTTTTT
GAAATGTGAGAGGGAAACGCATGTAATACTTGCTCAAGCACATCTGGATCTTCTGGTAAA
TTTCTCACATCAAGGCTAACAACAACAGATCTCTTCAATTTTTCTAAATAATCTGTTAAC
TGGGGAATTAAAGCAAGAGGAATATTATCCACGCAATAATACCCTAAATCTTCCAACGCT
CTTAACGCAACAGACTTTCCTGAACCAGATCGCCCGCTCATAATAATCAATTCCACATTA
CATTCCTCGATTCTAAATTTTTGTTTACCGAATAATCATAATAACTCAATACTTGCCAAA
TTTCTTCTCTGGATAATGCAGCTCTTAGATGCTTTAACAAATTCTTATCACTTAATTGCT
GTGCTATTTCTCTCAAAGAATCCTTATATTCTACACAAATTTTTTCCGAAAAGAATATGG
CATAAATAATATCCACATCCTTATGATCTATTGATTCAAAATTTATTCCTGCCTCTAGTT
TCAGGAAAATAGCAATTGGCTTCTCTAGCTGAAATTCTTGACTCATCAACAATTTTGCGT
GAGGTAAAGCCACTCCATTATTAATTCCAGTAGAACCTAATTTTTCACGTTTAAAGAAAT
AGCTAAAACATTCTGCTGGATGAATACATAGTTTATCTGTAGGTGAAAGGCTATTATTTA
ATATTTCTGCCATCGCCTTCCCCAGAAACTCTAAAGCCTGTTTTTTATTAGAAATGGGAA
CATTGTAATAAATATTATTAATATCTAAAAATGTGGTTAATTGCATCATAAAAAATCAAA
CGACAAAAAAATATCTTAAGAATTTTATATTACAGTCTAAATTGCTCACCTAAATAAACT
TTTTTCACATCCTCATTATGTAAAATTTCTTGAGGAATCCCACTAGCTATCATCTGACCA
TTACTCACAATATAAGCACGCTCACAAACATCTAAGGTTTCTCTTACATTATGATCTGTG
ATTAAAACACCTAATCCTCGTTCCTTTAAATTCACAATAATCTTCTTAATATCGATCACT
GAAATAGGGTCAACCCCAGCAAAAGGTTCATCCAACAAAATAAACTTAGGATTAGCTGCC
AACGCACGTGCAATTTCTACTCGACGGCGTTCACCGCCAGATAAAGATTGCCCTAAGCTG
TGACGAATATGCTCAATATGAAATTCTGCGATTAATTCATCTGCTCTTGCTTGACGCTCT
GCATCGGTTAGATCTTTCCTAATTTGTAACACCGCCATCAAGTTATCATAAACACTTAAG
CGACGAAAAATAGAGGCTTCTTGAGGCAAGTAACCAATACCTTGTTTTGCTCTATCATGC
ATAGGTAAAACACTGATATCTTGATCATCAATACGGATTTTACCATGATCGTGACGCACA
AGACCTACTACCATATAAAAAGTAGTCGTTTTTCCTGCACCATTAGGACCTAATAGTCCA
ACTATTTCGCCCGATTTAATATTTAAACTTACATCTTTAACAACTTGGCGACTTTTATAA
CTTTTAGCCAAATATTCAGCATATAATGTTGGCATACAGAATTCCTATTTCTTATCACTT
TGCAATTGGTTTGGAATTAATACAGTTTTTACTCTTTGTCGGTCATTACTCGTCGCTTTA
AGGTTCTGTTTTTTGACATCATAAGTAATTTTTTCTGCTTTAATGGCACTATCTAGCTGC
TTTAATTCAGCATTGCCTCTTAATATCAAAAATTCAGAATCTAAATCATAATGTACAGAA
TTAGCCGTACCATTAACAATCTTACCATTATCAAGGGTCTGCTGAAAAACAACCGGTGTA
CCAAAAGCCTCAATAAGTTCCTTGTGAGTATCCCTTCTAATGATTGTAACTTTTTCTGCA
TTAAGCTTAATTGACCCTTGAGTAACAACAACATTGTCGCTAAATGTCACAATATTTCTT
TCCATATCCAATGACTGGCTACCTGAATCAATTTTGATGGGCATATTTCTATCTGTTTTC
AAAGCCTTAACCGATAGATTTACAAGACACAATGCAATTATTAATACAAGTTTAGTTCTA
AAATTCATTCTATATCCCTATGTAAAACTCTAATTATTTATCAACATTAATAAATTTTGG
TTCAATATAAGTTTTCACATCTTTGGTTAAGGTTGCCGTTTGTTTTTTCAAATTGCCTTT
TAAGCCAATTCCAGTACTTGTAAATCCAATACCTGTTGATTTCACCATACTGTCTGAAAA
AATATCTTGAGTATTTAAATCTATGCTTAACACTTCTGCTTCGATTTTCTGTAACCGAGA
AGTCGGATCTAAGCTATTAATTTTAACATTTCCACGCAAATTCAATATTTTATCTTTGGT
AACATCTGCATAATCGGCTTCGACTTGCCACTGTTTTAATGCACTTTCTGCATCAAATAA
ATTAAGTAATGGCTTTAGAAATTCTGTTCGTTGCGTATTTTCGTAACGTTTAACCTCTTC
TGCTTGAGCAAAATATTGCGGCTTTCCATTTAAATCATAAGCACTTGTAGAAATCTTTTG
CCCTATATACTCTGCACTTCCTTCCTTCTTTATTAGCTGAGACAATCCAGTACCATTGCT
TTGTTGACTATAATACCAACCAGCAAGTACTGCTGCTAATGTGGCTAGAATAATATTTAA
ACGGATATTCATACAATCTCTTCTTCGTTTAGATACAGCTGAGAATTTTAACATAAATTT
CTACGGCAATATAGAACGAAAATTGCAAGAAAAGTTCATACAAAAAACCTCAAGGTAAGC
CTTGAGGTTTTTAAGCGATGTCTATGAATTACTTCGCAGCTTTTAACTCTTGATAATATT
TTTCATAGAGTTCAATCGCATCACCCACATCATCTTGCCACTGACTTTTTTGTAACACTT
CAGAGGTTGGATAAATTGCTGGATCTTCGGTAATCTCTTTTGGTAATTTTTCTAACGCTT
TTACGTTTGAAGTTGGATAACCGATTTCTAATGTTAATTTCTCAGCCACTGGCGCACTTA
ATAGGTAGTTAATTAACTTATGCGCACCATCTGGGTTTTTCGCATTAGATGGAATTGCAA
GCGTATCCACCCATAATACTGGGCCTTCTTTCGGGAACACCATATTTACAGGGGCTTGTT
CTTTTTTCGCAATGCGCACAGAACCATTCCATAATTGACCCACTTCTACTTCACCTGAAA
TAAATGAGTTTGCAGGATTGTCAGAGCTAAATGCTAATACGTTTGGACGTAATTTTAATA
ACTCTTCATAAGCTGCTTTAATTACTGCTGGTTCTTTAGTATTTGGATCTTGACCTAATT
TTAATAAAGCAATGTTGAATACTTCACGAGCATCATCAAGTAATTGAACTTTACCTTTAA
ACTCAGGTTTCCATAAATCACCCCAAGCGGTGAAATTGTCACCATTGTATGAATTAGTAT
TAAATGCAATACCTGGCGCACCTAATAATTGTGGTAAAGAGTATTTGTTGCCTTTGTCGT
AAGGTTTATTTAACCAGTCTGGGTTAAGATCTTTGATCACAGGTAATTTGCTATGATCAA
GTTCCATTAACATACCTTCACGACCCATTTTTGACACGAAGTAGTTACTTGGTGCGATTA
CATCATAACCGCCATCTTTGCCCTGAATTTTGAGTTTCGCATACATTGTCTCATTTGATT
CAAGACTTGAAACCACAACCTTAATACCTGTCTGTTTAGTAAATTCTTCTAACAAACCTT
CTGGCACATATTCTGTCCAAGTATAAAGATGTACAGTGTCATTTGCTAATGCACTATTTG
CCCCTAACATCACCATACCCGAAGTGAATGCAACAGCCCATTTTTTCATCAATGTGTTCT
CCTAAAAGAGTAAAATAAAGAAGAGGTTGGATTACTCCAAAAAAACCAAGTCTTTCAAAT
AAAAGACGGGGGAATTCTAAGCCCCCCCCTGTATTTTGCAACAACTTTATTTCAAAATAG
ATTATTTTTTAAGCTATCAAGCCTAATATTACATTACCACTACGTCAAATTGATCTTGAT
GATAATACGGCTCAATTTTAATTTCGACTTTTTTACCGATAAAAACTTCTAATTCCGCAA
GCAATGCGTGAGATTCTTCATTAATCAAGTATTCCGCCACGCTACGAGAAGCATATACTA
CATAACGTTCCGATTTGTATAAATGATGAACTCGAACCACCTCTCGAACAATCTCATAAC
AGACTGTTTCAACGGTTTTTATCGTACCTCGCCCTTTACACGAAGAACAATCGCAACATA
ACACTCGTTCAAGGCTTTCCCTGGTACGTTTACGCGTCATTTCAACCAAACCAAGTTGGG
TAAAGCCATTGACATTTGTTTTAACTCGGTCGCCTTTTAAGGCAAGCTCTAAGGACTCTA
GCACACGCTGACAATGCTCTTCTTCCTGCATATCAATAAAATCAATAATGATAATACCAC
CCAAATTTCGCAGTTGTAATTGATGTGCGATTGCCTGTGTTGCTTCAATGTTAGTATTAA
AAATCGTATGTGCAAGATTTCGGTGTCCGACAAAAGCCCCAGTGTTAATATCTATGGTGG
TCATTGCTTCTGTCTGCTCAATGATTAAATACCCACCTGATTTTAGATCAACACGTTTAT
CCAAGGCTTTTTGAATACCATCTTCAATGCGATAAACATCAAAGAGGGGTAAAGTCCCAC
TATATAAACTCACATTCTTGGCTAACTCTGGCATAAACTCAGCTAAGAACTCTTTTACCT
GCTCATAGGTCATTTTTGAGTCAATTTGAATTGAATGAATATGCGTTCCAACGAAATCAC
GCAACACTCGTTGTGCCAAAGCTAATTCCCCATAAAGTAAAGATCTCGCAGGATATTTTC
CTTTTCGCTCTAGTACTTTTCGCCATAACCGCTTTAAGAAAGCCGCATCTTGTTCAAGGC
TCTCTTCGCTCACACTGTCAGCAGCCGTTCTTACAATAAAACCGCCTAGCTCATCACAAT
ACGGCTCAACTAACGATTTTAAGCGATTACGTTCATCTTCACTTTCAATGCGTTGCGACA
CGCCAACGTGACTATTTTCTGGCATAAAAACCAAATAACGAGAGGGCAATGTAATGTCTG
TCGTCAATCTTGCCCCTTTAGTACCTAAAGGATCTTTGACCACTTGCACCACAATATCCT
GCCCTTCTCGCACTAACTCGCTAATATTTTTGACAACAAATTGCTTTTTCTCGCTTTCAT
CAACACATTCAGTATGAGAAACAATATCTGAGGCGTGTAAAAATGCCGCTTTTTCTAAGC
CAATATCAACAAATGCCGACTGCATACCAGGCAAAACCCGTGTCACTCGTCCTTTATAGA
TATTACCGACAACACCTCGCTTTGCCTCACGCTCAATATGGACTTCTTTTAACACACCAT
TTTCAACCAATGCTACCCTCGTTTCACTTGGGGTTACATTGACTAATAATTCTGCACAAT
TCATCTTAAATTTATCCCTAGAATCATTTACAAAGATACTAGTACTGATTTTCTTAAAAT
ATACATAAATAGTTATTTACCATAATAGAATAAAGGTCCTAATGGCATCTGAGGAATACT
AAATTTCTCAGGATAAATAACTTCAACCAAGTATAGTCCCTCAGCTTTCGCTGTTGGTGC
AGCCAACGTCCTATCTCGTTTTTCTAATAGCCATTTAATCCATTCAACAGGTTTATCGCC
TCTTCCAACCTCAATCAAACTACCAACTATATTTCTTACCATGTGGTGAACGAAGGCATT
CGCTTGAATATCCAATATAATATAGTCTTGATGGCGACTCACAATGAGATGATGAACATT
TCTCCATGGCGTATGTGATTGACACTTCGCAGCTCGAAATGAACTGAAATCATTCTCTCC
CAATAAAAACTGCCCTGCTTCATGCATTTTTTCATGATCCAGAGAATAGTGATAATGAGA
AATCCCTTTCGGTAATATGGCTGAACGTAATTTATTATTATAAATAACATAACGATAGCG
ACGAGCAAGAGCACTAAAACGAGCATGAAAATCGTCACTTACTCCAATAGCCCATTTCAC
CACAATATCTTCTGGTAAATGAGCATTGGTCCCTAAACACCAACTCTGCATAGGTCGATT
TACATCCGTATCAAAGTGTACAACCTGCCCAGTAGCATGTACTCCCGCATCGGTTCGCCC
TGCACAAAACACTTCACAAGATGAATTTGCAATGACTGATAAGGCTTCTTCCAATCTTTG
CTGTACTGAATCAACATATTGTTGGCGCTGCCACCCACAATAACGGCAACCATCGTACTC
AATTCCAAGGGCAATTTTCATTAGACAACCTAAAACATTTAATTAATCTGATTAACTCTT
TTTTTTCATAAGAAAGTAACTTGATAAGTTACTATAGCTAAATCGTATTATTTATACCGC
TGCCCGTATCATTTAATGATTGACATCCAAACAAAAACAGCCAGTAAATCATTTTATTCA
GAGATTAATTCGCTCTTCGGGCATTATGCCAGATTAGTATTTAATTTAAAACAACTACAC
AATTTTGCCCCCGAAGAGAATACAGCATGAGTAAACTCATGCAGATATTGTAAAATTAAT
TATTGTGGAAAAACTCAAATTCTTCCCTACTTTTACTGAACATTTGTTCTTTTAGAACGC
CGATCAGCTCTTGTCTGACAACAGAAAGTTTTGGTCGTTCATTTTGTTGGAACACCACTG
GACGACAAAATTCCATTGCCTTAATGCCTAAGCGAGCGGTGAGCAGTCCCATACCAATCC
CTTGTGCCGCTCGAACCGATAAACGAGCGGTGAGATTTTGTGAGAAAAAATCTAACCCGA
CATCGCTGGCAATTTCCGTTGCCCCTGCAAAGACCATATTGGTCATCACCATTCGGAACA
GTTTTAAACGGCTGATATAGCCCAATTCCATACTGTAGGCTTTGGTGATTTTATTGACTA
AAGCAATGTTTCGCCACGCCACCATTAAAATATCCACCAACGCCAAAGGGCTTACTGCAA
CGATAATTGCATTTTCCACCGCATTTTTACTAATTAACTTTTTCACTTGGTTATCAATCG
GGCTTAATACATTTTCACTGAAAAGATACAGCACTTCTTTGCTGTTATAAGCTTCGTCAA
GCTGAAATTGCCAACGCTGTTCCGCCTGTTGAACCATCGGCGTTTGAGCCAAATTTTTAA
CCACCAATTTGCAAAATTCTCGTGCTTTTTCACCGCTTGTATCCGCTGTTTCCAGTAGTA
ATTGTTGGCTCACTTGCTGATGATAATGATGTTTACGCAACCAACGTAACTTTCTCCATT
CGTTGATAATAGCCCCTACACCAGCCAAACTGATGCCAAAAAAGGCAACGGCAAAGGCAA
AGTAGATCCACTGATTTGCTTGCCAAGTATCAATCAACCATTGCACTGATTGAGCAATGG
TCGCAACGCCAAACAGAGCCAACGCAGCTAGAAATAACCTTAGCCAGAAGCAAGAGGGTT
TTAAACTTTCTTCAATAATCAGTTCTGCTTCAACTGCTTTTGGATCTTCGTCAAGCTGAA
TGTCTGCGTCGCTAAACTCTTGTTTTGGTTGATGTTTTACTTCTGTTTCAACCGTTTCTT
CGGTAAAAATGCGTTTTTCCATTAAGATCTCACCGCTTGTGTAATGTGTTGCTTTAACCC
TTCGTAGCCGTGTTCTGTTTTGAGAATATCAAACAGTTGCACCGCTTCGGGATACTCTTT
ATCGAGATAACGTAGCCACTGTTTAATGCGAGCAACGTGATAAAAGCCTGTATCCAGCTC
GTTTTCCATATGTACATATTGAAACAAGAGCTGTAATACGTCGTTCCACGCCATTTTAGG
CTGATTATATTTCACTACTCTGCCTAAGGTTATGGCTTAAAACATACAATATCGGAGAGC
TATAGATGTGAAAAAACTATTTATTCTTAAGTAGCTCATTCATTTCTAATAAAAGTTTAT
TTTCCCTTCTCAAGCTTTCAATTGTTTCTGCTTGATGGGCAATTAATAGTTGCTGGCGTT
GAATTTCAAGTTGCATATCACTATTTGCACTGCTAAAAAATGCATTATTAAATGAACTCG
TGTTTGTAGAATTGGCAAATTGAAATTGAGCTTCGCCATAGGAAAGCAACTCAAATACAT
CAATCCCCAAAACATCAGTAATCTGTTCTAAACGATCTAAATTTAGACGAGTGTCACCAC
GCTCAATTTTTGCATAACCTTGAGTGGACATACTCAATTTCATCGCCATTTCCTCTTGAG
TCCATTGATGGCTTTCACGCAAATGACGAATTTTTTCATTTGTCTTCATAAATAAACACT
TTCTATATAGGTAAATCAACAAGTTGGGAAGATAAGTTTTACTCTTTGTTGATTGTAGCA
TTGAATTTGAGAAATGTATAATCCACTATATTTTACTGATTTACAAATAAGGAAACTAAT
GGAAAACGAAACGGTACTTCTTATTCTAAAAATCATTGGGTCACTATGTTTTTGGTATTT
TGTATTAAAATATCTATTCAAGGGAATTAAAGCTCTTTACCAACGCTTCATAAAAAAGCA
ACCTGTTGATATTTCTTTTGAGACACCAATGTCTGATGAAGAAAAAATGAAAATTGCACA
GGAAGTTAGTGAGAACAAACAGGAAAATTCCATTATCCAAAAGATATATACTTTTCTATT
ACTAATAATCTCTATCCCTTTTTTATTGATTACCAAGTTAATTCAAGGTATATGCTATGT
ATTAACAAAGCACTGTCCTAAATGTAACTCAGAAAACCTTGAACGTTTGGGTTCTCAAGA
AATTGATAGATGGATAAGTTCAAAAAAAGTCCAAGAACGCCTAGCCTCTGGAAAAACCAA
AATCAAACACATACAAGTGACTAAAGTTCAAATTCAACATAATTATCGTTGTAAAGACTG
TGGACACTTTTTTAATGAAACTGTCACTAGGGAAAAATAATGGTTACAGAACAATTTAAA
CACATAGCACTCTCTTTTGCAGGCTGTGATGGTGGAAATCCACAATCTGATGTGTGGTTC
TGTGGTTTAGAATGGGGAGGAAAGCAAAAAGATCAACTCGATCCTGCTATTGACGAAAAC
AGCATTTACTCTTGGTCATCTGAAGACTTTGATGGTGCTTGGGCTGCACAATTCAATCAG
AAAATTTGCTGGTTTTTATGGTATTTCTATAATTTAGAATGGAATAATGGAGAAAATAGC
GAAATTTTTGTTAAACGACATCATATCCTTTATACCCAAAAAGAAAATGGTATAGGTTTT
AAAATGAATATGCTACCAATTGGTTTTCCTAATCGAAATAATATTAATTGGAATGAAACT
CTTAAAAACTTAACTGGGATAAATTCATTTAATGAATATTGCGAATGGTGTGTTATTAAT
CGCGGTGAATTTTTCAGAAAAATTGTGCAAAAATATCAACCTAAAGTTATTGTATGTACT
GGAATTTCTGAAGTAAATAATTTTGTCCGTTTTTTCACTGGTAATTCAATTTTTACTTAT
TCAAATAATTCAGAGCTAAAAATTGCTTATGCAAAATTTGAAAATACATTAGTTTGTATT
AGTCTATTCTTTGGTGGTTCATCAGGCATTAATTCCTATAACAAAATGGAAATGCTAGTA
CACGATATAAAGCAACAATTAACAAAAGAACAGTAATAATTGCTTTTTGCTGTATGACAA
AGCTATTTCCCTGATACCGCTTCTATAATATGCTGTTTCAACCCTTCATAGCCGTGTTCT
GTTTTGAGAATATCAAACAGTTGCAGCGCTTCGGGATACTCTTTATCGAGATAACGTAGC
CACTGTTTAATGCGTGCAACGTGATAAAAGCCGGTATCCAGTTCGTTTTCCATATGCACA
TATTGAAACAAGAGCTGTAATACGTCGCTCCACGCCATTTTAGGCTGATTATATTTCACA
ACTTTGCTTAAATTTGGCACATTTAACGCCCCACGCCCAATCATTAACGCATCGCAAGCG
GTCACTTCACGGCATTTTTTTGCAGATGTGTAGTCCCAAATTTCGCCATTTGCAATCACG
GGGATAGGCAGCCGTTGTTTTATCTCTCCAATGGCTTGCCAATTAATGCGTTCCGCTCGA
TAGCCGTCCATTTTAGTTCTGCCGTGTACGGTAATTTCCGTTGCACCGCCTTGCACCACC
GCATCGGCGATCTCAAAGGCTTGTTCGCTACTGTCCCAGCCTAGCCGTACTTTGACCGAC
ACAGGAAGATGGCTAGGCACCGCTTCTCGCATTGCTTTTGTTGCTCGATAAATCAATTCA
GGTTGTTTCAGCAAGGACGCACCGCCGTTACTGCCATTCACTGTTTTAGACGGGCAACCG
CAGTTGAGATCAACCCCGTACGAGCCTAGTTCAACGGCAAGTGCTGCGTTTTCTGCTAAC
CATTGTGGGTGTTGTCCTAAAAGTTGTACACGCACAGGCGTACCCGATGGGGTAAAACCG
TTATTATGTAATTCAGGGCAAAGGCGATAAAACGTTTTCTTCGGCAGTTTTTGATCGACC
ACTCGCACAAATTCTGAAATGCACAGATCATAATCATTGACTGTCGTTAATAATTGACGC
ACAAAAGGATCTAACACCCCTTGCATAGGTGCAAGGATAACTTTTGGTAAATTTTCCACA
AAATCCGACCGCTTGTTAGTAAGAAGAATGGCGTAAACGTAGATCAGGGCGAGCAATTAA
GTAGATGATTAATGCAGTAATTGCCCCTAGCGTATCGGCGAGCATATCTTTTTGTGCGTC
CCAAATATCGCCTTGCGAACCTAAAAATTCAATGCCAGCATTACCCCCTTCAATCACTGC
ATATTGCCATTCGATGATTTCGTAAGTTGCGGCAACTGACATAATAAAAAAGAGCGAGAA
GAAGAATGCCACGCCCAAGCCGCATTTACGTTTACGCAATAACCATTCTGCCATTGGGAA
ACTATAAAAGCCGATAATGTAGTGAGCTACACGATCAAAGTGGTTACGATCTTCGCCTAA
GAAGGTCAAATACTGATTTGCCCAATCAAACGGCACATTCGCAAAGGTATATTTTGCACC
GATGAGGTGCATAATCATCCACAGTGACATCAGCACATAGGCAAGCCCACTAAATTGAAA
ACGTTGATAAGTGAGTAGAAGTAGAGCAAATACCACAAAAATCGGCATTACTTCTGCATA
CCAGACGGCTCTGTCTGTCGGGTTAAAACCAGACCATACGGAAACAACCGTAATCACAAT
CGCTAAGAAAAGCGGAACGATATGAGAACTTTTTTGCATTATTTCCAACCTTTTGATTTA
CAAATAAGATCATAAGCAGCTTGAATTTGCTGTGCTTTTTCTTTTGCCACTTCCATCATT
TCAGGCGGTAAACCTTTGGCGACTAACTTATCTGGGTGATGTTCATTCATTAATTTGCGA
TAGGCACGTTTAACCGTCGTTTGATCGTCGCTTTCTGACACCCCTAATACGCTATAAGCA
TCTTTTAAACTTGGTTCACTTGAACGCTGATAACCACCATAATTTCCTTGATATTGTCCT
TGTTGGTTTGAGCCTTGCTGTTCATATTGATAATAGCCTGAGCGGAAACGTTGAGCTGCT
GCCACCATTGCGATCATCTGCTCAAACTGTAAACGAGACATTCCTAACGTTTCGGCAATA
GTGAATAAAATTTGTTGCTCATTGCCATCTAAATTGCCATCTTGTAATGCAGCTTGCATT
TGAACTTCCACGAAGAAACGCAATAAATCACGGCGTTGTCCACAGGCTTCACGGAACTCT
TGCATAACTTGGCGTAACGGGAAATTAGCCTCTTTTCCTAAAGTAAAGGCTTTTTGAGCA
AGTTGTTGATTATTTGCATCGAGTTTCATATTCGCCATTAACTGACGGGCAAGCTGGATA
TCATTTTCCGTTACTCGTCCTTTTGCTTTGGAAATATGTCCTAATACCGCAAAAGTTGTC
TGCATAAAGAGTGACTGACGAGTTAGTGCTTTGCCAAACATAGTTGAAGATACGCTACCT
AGCTCATACAGTTTTTTATCGCCCCAATGCCCAATAATAAGCCCTAGCAAACCGCCAAAA
AATCCGCCAAAAAACTTATAACCTAAAATGAAACCGAGAATTTTCCCAATAAATTGCATC
GACTGCCCTTATTTACTTATTCAAAATTGTGAGCATTTTAACGGAAAATCCTTAAAAAAT
AATTAAGTAATATAGAATTTACACATAAAAATAAAGCCCCGAATTTTCGGGGCTTTACTG
TTTGGCATTTTAGAAAACTAAAAATTAGTACTCTAACACTGCACGACGGTTTTTAGAGTA
ATCAGCTTCTGAGTGACCTAATACTGCTGGTTTTTCTTCACCGTAAGAAACTGTTGCTAC
GTTGCTAGCACCTTTAGTTGCTAAAACATCTTTAACTGCGTCAGCACGACGTTGACCTAA
AGCGATGTTGTACTCTGGAGTACCACGCTCATCAGCGTGACCTGCAACAGTTACTTTGCC
TTTAGATGCAACTAAGTATTGTGCGTGTGCATCTAAAAGTTGTTGATCTTCAGCTTTTAC
TGTGTAGCTGTCGAAATCAAAATAGACAGTGTTGTAACGGGTTTGTAAATCTTGAGCAGA
CATACCACCGAATGTTTGACCTGCATTAGCACTTGCGTTGTCATTTGAGCTGCTGCAAGC
TGCTAAAACGAAAGCTGGTGCCGCAATCATTAAAACTTTAGCTAGTTTTTTCATTTTTTT
CTCCAAAAAAGAATTATTGTTTAGTCAGATAAGGTGACCAAGCAGGGAATTTATATTGTC
CACCTGCTCCCGGCAAATTAGCTTTGAAACGCCCATCTGCGGACACCAATTGTAGCACTT
TACTCACACCTTTGGTAGAGCTATAAATAACCATTGTTCCATTTGGTGAAATACTTGGAC
TTTCGTCTAAAAACGTAGAACTGATTGCTTCTGTGCTACCCGAAACAAGATCTCGTCTTA
CAATTCTATCACCTGAAACCATGATTAAATTCTTGCCATCTGCCGAAATTTTACCACTGC
CGCTGCCACCAATTAAGCTAGCACCGCCACCAGATGAACTCATTTGATAAACCTGTGGTA
AGCCACCACGGTCTGATGTAAACAAGATATAACCACCATCTGGTGACCAGCTTGGTTCGG
TGTTATTTCCTGCGTTACTGGTTAATTGTCTTGGTGAACCACCGCCCACCCCTGTTACAT
AAATATTTAATACACCATCTTGGTTAGAAGCAAACGCCACTCTTGAACCGTCTGGTGAGA
ATGAAGGCGCGCCATTATGCCCTCTAAGAGATCCGATCACTTTTCTTGCTCCCGAACGAA
TATCGTGAACAACAACCTGTGATTTTTTGTTTTCAAAAGTCACATAAGCTAATTTTGAAC
CATCTGGTGACCATTCTGGTGACATTAAAGGCTCTTTACTTTTTACGATGGTAAAGGCGT
TAAAACCATCATAATCTGATACACGCAACTCGTAAGAGGACACTCCACGTTGTACCACAT
AAGCGATTTTAGTTCTAAATGCACCACGGATCTGTGTTAATTTTTCAAATACTTGATCGC
TTACTGTATGAGCACCTAAACGCATTTGAGCTGCTGGAACATTAAATGAACCTTGTACAA
TCACATTGCCTGCTGCCCCTGACATTCCTAGGGTATCCACTAATTGATAAGCGATGTTAT
AGCCACCACCTACCACAGATACTTGCCCAACAACCACATTATCAATGCCGATATTCGTCC
ACTGTTCAGGATTAACTTCTACCGCTGAACTTGGTTGTGCAGGTAAACTCGCACGATCAA
TCGGTGTAAACTTGCCACTATTTCTCAAATCATCAGCGATAATTTGAGCGACATCATCAG
GTACGCCCCCCATTGCTTTAAATGGGATAACCGCTATCGGTTGAGCCATACTCACACCTT
GATCAATCGAAATTCTAACATCTGACTCAGCTTTTACACTAACAGAAAAAAATAATCCGA
CAACACCAAGAATACTCGTTAAACGAGATACTAATTTCATCTTAACCCTCTAGGTTGAAC
TATTGAACTTTTAAACTAAAATCTAATGTTGGTGACTTATATTGCTGATAAACTGCATCT
GATGGTGCTGGTGGCACTTTACGGGTTGCCACAATTGCACTTACAGCCGCATCACACACT
GCTTTATCCCCTGAAACGACTTGATAGTTGGTAATAGTACCATCTCGCTCTAGGAAAATT
TTCACATCACATTGTTTACCTGCAAAACTCGGATCAACACGGTATTTTGACTGAATAAGT
TTTTTAATTCGCTGCCCATAGGCATTGCCATCAACATTAGCACCCTGACCTAAACCTTTT
GTACCGCCAGAGTCTTGTGAGCCAGCACTATTTTTATTACCGCCGTTGCTCGTGCCTCCG
CCAACTTCGCCGCCACTTAAAAAATCATCAAGCGCTTTATTATTTTTCGCTTTTTCAGCC
GCTTCAGCTTTCGCTTTTGCCTCTGCAGCAGCTTTAGCTTTCGCTTCTTTTTCCTCTTTT
GCCTTAGCTTCTTTCTCCGCTTTTAGTTTTGCTTCTTTTTCAGCTTTGAGCTTCGCTTCT
TTCTCTGCTTTTTCTTTAGCCTCTTTTTCGGCTTTGAGCTTCGCTTCTTGTTCTGCTTTC
TCTTTTGCTTCTTTTTCTGCTTGTGCTTTAGCTTGAGCTTGCTGTTCTGCTTTTAGCTTT
TTCTGCTCTTCAAGTCGTTTTTGTTGCTCTGCTTCTTTTATTTTCCGTTCTTCTTCCGCT
TGCTTTGCAAGGGCTTCTAAACGTTTTGCTTCGGCTTCAGCTTTCAAACGAGCAGCTTCT
GCAAGTTTACGTTGTGTTGCTTCTTCCTGCTGTTTTTTCAACTGTTCTTGCTTAATTTGC
TCTTGTTTCAATGCTTCTTGACGAGCCAATTCTTGCTGACGTTTTTCTTCTTGTTGCTTC
TGCTGAGCTAACTGAATTGCCTTCTCACGTTCTTGTTGTTCAGCAATTTCTTCTGGGGTA
GGTTTATCTTCAACCTCTTCCTTAACTTCCTCTTTAGGCTCTTCTTTAGGTTCAACCTTC
GCTTGCCCTTGCTTTTCAGCTTTTAATCGCCCATATTCAGCGGCTACCTGTCCAGTATCA
ACCATCACAGCTTCAAGAGATTCACTATCACCGCCACTTCCGCCAGCAGAAGCTAAGTGA
GTATTAGTGAAAAAAGAACCCAGTATTAATAAGCCTATCAACAATAAATGCAGTAAAACT
GACACAATTATAGCGAGTTCTAATCTATCATTTTGATATTTCACGCTCTATCCTCGCTGA
CTATTTACCTTCGGTCATTAAACCTACGGTTTTGATCCCTGCATCTTTTAATAATGAGAT
ACCTTTCATTACCTCTTCGTAAGGTACGTCTTTACCACCTGCCACAAGGAATAAGGTATT
ATTGTCCTTTTGGAAAGCCTCACCAGCATAAGCAATGACTTCTTGCTCCGCTAAGTTCTC
TTGTTCATTAACTTGAATGTAGTTTCCGTCAATTTTCAATTTGTACAAAGCGACCCCAGC
GATCTCTAAAATAACTGGGGTTTTATCTTCATTTGAAACTGATTGACTATGGCGTTCTTC
AGGCAATTCCACTTCAACACTTTGACTAATAATCGGTGCTGTTGCCATAAAAATCAGCAA
TAACACCAGTAACACGTCCAAAAATGGCACTATGTTAATTTCAGATTTAATGTCATTACG
TTTACGACGACGGTAAGACATAGTTTCCTCTTTATCTATCCATTCAAACTACCGCAACAA
GCGGTAGCATTTCACTTAATTTTTACTTATTTTTTCGCAAACGCTTGGCGATGTAGAATT
GTGGTGAACTCATCAATAAAGTTCACATAATTCTGCTCTAATTTGCCTACACGCAAGTTC
AAACGGTTATATGCCATTACTGCAGGAATTGCTGCAAATAAACCAATCGCTGTGGCAATT
AATGCTTCGGCAATACCTGGTGCAACAGATTGTAAGGTTGCTTGTTTTACCGCACTTAGT
CCCATAAATGAGTGCATAATCCCCCAAACTGTTCCAAATAAACCAATATATGGGCTGATC
GAACCAACAGTACCTAAGAACGGAATGTAATTTTCAAGTTCTTCTAATTCACGGTTTAAT
GCAAGATTCATTGCACGGCTAGAACCTTGAATAATTGACTCTGGCGAATCTGGGTTTGCT
TGCTGTAAGCGGTTAAATTCTTTAAAACCAACGTAGAAAATGTGTTCAGCACCAGTTAGA
CCATCTCGACGATGTTCTAACCCTTCGTGTAAACGATGTAAATCTTCGCCAGACCAAAAA
CGATCTTCAAAGGCTAAAGAATCTTTTTTAGCTCTTGTTAATACGCGGCTACGTTGAATA
ATCACTGCCCAAGATAACACGGAAAAAGAGATCAGTATTAAGATAACTAACTTAACAACA
ATACTCGCTTCCATAAATAATGAAACTAAATTAAATTCAGTTGCCATTGATAAAAACTCC
AAATAAAACAATTACATTGAGATTATAGCGTTAAAAGCCTGCTTAATATCTTCAGGTATG
GCGATCGCTTTCATTTTTGACAGATCAACACTCACAACAACCACACTCACTTCACACAAG
CGCTCTTCACCTCGCCATAACGTCTGTTTAAAGACTATTTTGGCACCCTTTAGTTCAGAA
ATAATGCTTTTAACTGTGAGAAAATCGTCTAAATAAGCAGGTTTCTTATAGTCAATCTCC
ATTTTCTTCACAACAAAAGCTATTGATTGACTTAGTAATAGCTGTTGAGAAAACCCTAAC
TGACGTAAAAATTCTGTTCTTGCACGTTCAAAAAAATGTAAATAACATGCGTGATAGACT
ACACCACCAGCATCAGTATCTTCATAATACACACGAATAGGAAAATCCATTGCAATGCCC
TATCTATCTTTCCAAAACGAAAAACGCCCCAAAATCAGGCGTAAATTGCTCGTCATTCTA
GAGAGAGAAAAATCGTTGTGCAAGTATTTTTAGAAACAAATTGAATATAAAATAAGCAAT
ATGATAAGAACCCGTTGCTTTGGGTTCTTAATTTAAAGACTAATGCAATACGACTAATGC
AATTAGTGAAGGTAAGATAATGATATACCCCAACAATGGCATAAAAACGACCTGCCATCT
CGTTGATTTAATCTCAAAGCCAAAACCGTGAACAAATAAAATCAACATACCATAGAAAAC
ACCTGCGACTAAGTAAGGAATTTTCCCTCCAAAATAGAGAGCAAAGGTGTTGGAATAGAG
CAATATCATTGCAAACATTGCAATAGAAAGGATAAAAGAAAGGGCTTGTAGCCAGCCCTT
TCTTGTGAGTTGATAGAGTGAATTAATCATCTCATTACTCGTCAAACTTACCTGTTTTTT
CAATACTTACAGTGATTACTGTTGCAAACAGAATAGCAAGTAACACACCTAGTACCCAAG
TTACATAAAACATATTGGTTCTCCTTAGTATAAACTTGCACTTTTCTCTTCAATATATTT
AGCGTCAAGACGACCAAACATTTTGAAGTAAGTCCACACAGTATAAGCTAATACGATTGG
AACGAAGATACAAGCTACCACAAACATAATCATTAATGTGTTATGGCTTGCAGTTGCGTC
CCACATTGTTAAACTCATTTCAGGGTGAGTAATTGATGGCATTACGAATGGGAACATTGC
AACACCAGCAGTTAAGATCACGCCAGCTTGCATAATTGATGAGCATAAGAATGCAAGTCC
ACCGTTATTTGCTTTAGAGCCAACCACTGTACCTAATGCACCGATTACTGCTAATCCAGG
AATGATGAATAATACTGGCATTTCAAAGTAGTTTTTGAACCACGCACCGCTTTCTAATAC
GACTGTTTTGTTCACTAAACTAGATTGACCATTGTGATCCAAAGCACTGGTAATCACAAA
GCCATCTTTGAAGTAAACCCATACACCAGCAAGTAAGAATGCACCTAACGCCACTAAAGC
GGTCACTTGAGCAACATTTCTTACACGGTTACGCAATTCGCCAGTTGTTTTCATTTGTAA
CCAAGTTGCACCTTGAGTGGTGAGCATCATTAAACTTACCACGCCGCAAAGTAATGCAAA
TGGATTTAATAAGCCTAATAATTTCCAAAGGGTTGAACCTTCGTAAGTTACTTGGTTTAA
CTCATTGAAGTGGAATGGTACGCCTTGTAATAAGTTACCAAATGCAACACCAAAGATTAA
TGATGGAACGAAACCGCCAACAAATAATCCCCAGTCCCAAGCATTACGCCATTTTTGATC
ATCAATTTTCGCACGGTATTCAAAGCCTACTGGACGGAAGAATAACGCAGCTAAAACCAA
GATCATAGCTAAGAAAAAGCCAGAGAATGATGCTGCATAAACTGTTGGCCACGCTGCAAA
AATCGCACCACCTGCAGTTAATAACCAAACTTGGTTACCATCCCAGTGCGGAGCGATTGA
GTTAATCATGACACGGCGTTCAACATTGCTTTTACCTACCACAGGCAATAGGGTTAATAC
CCCCATATCAAAACCATCGGTAATTGCAAAGCCGATTAAAAGTACACCGATTAAAATCCA
CCAAATAAAGCGTAGAACTTCATAATCTAACATATTTTACTCCTACTTATTTCGCAGATT
GTTCAAAATGGTAACGACCTGTTTTTAATGCACTTGGGCCAAGACGACCGTATTTGAACA
TTAAATACATTTCTACAACTAAAAATAATGTGTACAAGCCACATAATAAACCAATAGCAA
TCCAAAGATCTGCTGTTGTTAATGCAGAGTTTGCTACTCCTGTTGGCAATACCTCATACA
CTGCCCAAGGCTGACGACCATATTCAGCTAAGAACCAACCGCTTTCAATCGCAATCCAAG
GAAGTGGAATACCCCATAATAATGCTTTTAATAACAATGGGTTAGTACCTACTGTACCGC
GTACATTTTGAACAAATGCTGCGATAATAAGTAATAACATTAAACCGCCGGCAATCATCA
TAATACGGAATGACCAGAATGTTGGACCTACGTTTGGAATAGTATCCGCTGCTGCTTTTA
AGATTTGCTCTTCTGTTGCATCAACAACTTTATCTGTATATGGTTTTAAAAGTAAACCAA
AGCCAAGATCTTTTTGAACTGCTTTGAACGCTTCTTTATCTTCCGCAGTATAGTTGCCTG
AACGTAATTTTTCTAATAAACCGTAAGCAACGATACCATTGCGTACACGCTGTACGTTCT
CTTCACGAAGATCTTTCAAACCTTTAATTTCTGTATCTAAAGAACGAGTAGCGATAATCC
CTGCTGCATAAGGCACTGCGATAGCAACTTCATTTTTCATCTCTGCAGTATTAGGAATAA
CAAACGCATTCCACGCTGCTGGAGCTGGGTGAGTTTCAAATTCACCTTCCATTGCCGCTA
ATTTCACAGGTTGTGCTTTACCGATTTCATAGCCAGACTCATCACCCATAATTAATACAG
AAATAATAGCCACTAAACCGAAACTTGCACCTACTGAGAATGAACGACGAGCAAATCCAA
GATCACGACCTTTTAAGATATAGTATGCACTCACACCTAATACGAAGATCGCACCACAGG
TATAGCCTGCTGAAACAGTGTGTAAGAATTTAGATTGTGTTACTGGGTTTAGCACTAAGT
CAGAGAAGCTGACCATTTCCATACGCATTGTTTCAAAGTTAAATTCTGAACCTACTGGGC
TTTGCATCCAACCGTTCGCAACTAAGATCCACAAAGCAGAGAAGTTAGAACCAAATGCGA
CCGCAAAAGTCGTTAGTAAGTGTTTACCTTTTGATAAACGATCCCAACCAAAGAAGAAAA
GACCAATGAAGGTAGATTCTAAGAAGAACGCCATTAAGCCTTCAATCGCTAATGGAGCAC
CAAAAATATCACCCACATAGTGAGAATAATATGACCAGTTAGTACCGAATTGGAATTCCA
TTGTAATCCCTGTCGTTACCCCTAGAGCAAAGTTAATACCAAATAACTTACCCCAGAACT
TTGTCATATCCTTATACACTTCTTTACCTGTTGTTACATATAAGGTTTCCATCACCACAA
GAACGAAAGAAAGACCTAATGTAAGCGGTACAAATAAGAAGTGATAGAGAGCAGTTAAAG
CAAACTGCAAACGTGAGAGTTCAACAACGTCTAACATCTCAAACCTCTTTATATACAAGT
CTGAATTATTCGATTACAAGAATACCAAGTAATCCCCCAATCAACATTGTTTTCGCACAG
TTACTAATCAAAGATTAATAAGTAGCAATAATGTCAAGAATCTATTCTACTCGTAAATAA
GCAAATAAAAAATAGCAAAATTATTACATTGATCACATTTTTGAGCTAAATATTTAAAAA
ATATGAAATTTATATTGTTATAACTTGATATAAATCAAGTTAGACAAAATACCACACACT
TATCTGTCCAACCTATTTGTAAATTATTTATGAATATAACTTTTAGGTTTAACAATTTAT
TTACATCAAGAATAAAGATCCTTAAATAGTACGTGACGATATATCAAGATCTATGTTAGT
ATACGCGACTTTCATCTAACAGTTAAACTAATCATTAGGAACACTATGAAAAACGCTATT
TTACGTTCAATGATTATCGCAACTGGTGCATTATTCATTGCGATAAGTGGTTTCACTACT
GAATTGAAAACATCTTCACTGGTAATGACCAAACCTCAAACCAATGGCATATTACCTGAA
CAGTGCCAAAAAATGTTTCAAGAAGTTGATAAACTGATTGCTGATGCAGAAAAACAACCT
GGTACACATACTCAAATGCAGACAATGAAGAACAAACTCTCTTCATCAAAACAACAGATC
CTCAAATTAGATCTCATCATGCAGAAAAAAAGTTGTAATAAAGGGTTGGTTGCGCTTAAT
GGACTGAAACACAATAGCAATGGAGAATAAAGAACACGATCTATGTGATCTCATACCCTG
TGATATTACTCCCGACAGTCTAAATATTTATAATGATTTCTTAATTGCTATTTTGTCTAT
TACACCAGCTCCTATATTGATAATTCTATTCATCATAATAGGTTCCCATATGAAATAAGT
ATTCTAAATTCATAAAAAAACTGATCTCATATCTAAATATAACGATTTTTAATAGACTAA
AATAATGAATAATTTTTGTTGATTAGAAAGTTAAAGCCTTATAACAATAAGGCTTTAACC
TAATTCTTATATAAATTTTTGTATACAATCCCTTAAAAAGCTCTCTCATATGTCAGGAGC
CTATTATAGGCAATGCTACAGATTAACTAACCGAATTCCAAATGGGTAAGTTAAAATCTT
CTTATAATTTAATTCCAAACTTCTCTTCTATAAGAGGAGCAAAATCCGAATAACCGCCAA
CGTGAACCTCATCTAAAAAGATTTGTGGCACAGTCGCAACAGGTTTACCCACACGCGGTT
CTAAATCTTGTTTTTCAATACCTTCAGCGATCATATCGACAAATTTAAAATCGAAATCAG
GTAATTCTGCTTTCATTTTTTCTGCAAGCTGTTTTGCTCGAACGCAATAAGGGCAACTTA
ATCTGCCGTAAATTTCTACAAACATTTTTAATCTCCTATAAATTATTAGGGGCATTGTTG
CCCCTACTTCTCATTACTTCGTGCTGGTACTTGTCGTGGTACGACTTGCACGTTTACGTT
CTACTTCAGTGAGTAATTTTTTACGAATACGCACTGATTTTGGTGTTACTTCCACTAACT
CATCATCATCAATAAATTCTAACGCTTGTTCCAAGCTGAATTTAACTGGCGTTGTTAAGG
TTAAAGCATCATCTTTACCTGACGCACGCATATTGGTGAGTTTTTTCCCTTCAAGCGGGT
TTACGGTTAGGTCATTTGAACGGCTATGGATACCGATTACCTGTCCTTCATAAATTTCTG
CACCGTGATCGATCATTAATTTACCACGATCTTGTAGTGCATAGAGCGAGTAAGCAAGGG
CTTTACCTGTGCCGTTTGAAATCAATACGCCGTTAATACGCTGACCGATTTCACCTGCTT
TTACATCGTCATAGTGGCTGAAACTTGAGTAAAGTAAGCCTGTACCTGATGTCATCGTCA
TAAACTCATTACGGAAACCGATTAAGCCACGGCTTGGAATAATGTATTCTAAACGAGTAC
GACCTTTACCATCTGGGATCATATCACGCACTTCGCCTTTACGGATACCAAGCGCTTCCA
TCACAGCCCCTTGATGTTGTTCTTCAATATCAATGGTCACTTGCTCAAACGGTTCTTGTT
TACGACCATCAATCTCTTTGAAAATTACTTTTGGACGAGATACCGCTAATTCATAACCTT
CACGACGCATATTTTCGATTAATACAGACAAGTGCAATTCACCACGACCCGATACGCTGA
AAACATCAGAGTCATCAGTTTCTTCTACGCGTAATGCGACGTTATGCACTAACTCTTTCT
TCAAACGCTCTAAAATTTGGCGTGAAGTAACGAATTTACCTTCTTGACCGCAGAAGGGTG
ATGTGTTTACACAGAAGAACATTGTTACTGTCGGCTCATCAACAGATAAAGCTGGAAGTG
CTTCAACATTGTTGATGTCACATAAGGTATCTGAAATGTTTAATTCGCCTAAACCTGTAA
TAGCAATGATGTCACCAGCATAGGCTTCGGTGGCTTCATAGCGTTGTAAGCCTAAGTGAC
CTAACACTTGACCAACACGACCATTACGGGTTTTACCTTCTGCATCAATGACAGTCACAG
GTTGGTTCGGTTTAACCGTACCACGTTTGATACGACCGATACCGATAACGCCTAAATATT
TGCTGTAATCCAACTGAGAAATTTGCATTTGGAACGGTGCATCAAGTTCAACATCTGGCG
GAGAAACTTGCCCTACAATTGCTTCAAAGAGCGGATCCATATTTGGTGCAAGATCTTCGT
GATCCAAACCTGCAACACCATTTAATGCAGAAGCATAAATAATTGGGAAATCTAATTGTT
CGTCTGTCGCACCAAGGTTCACGAATAAGTCGAATACTTGATCCACCACCCAGTCAGGGC
GAGCACCTGGGCGGTCAACTTTATTGATAACCACGATAGGTTTTAAACCGTGAGCAAATG
CTTTTTGGGTTACGAAACGGGTTTGTGGCATTGGTCCATCAAAAGCATCGACCACAAGTA
ATACCGAGTCCACCATTGAAAGTACACGCTCAACTTCACCACCGAAGTCTGCGTGTCCTG
GGGTATCTACGATATTGATACGATAGCCGTTCCAGTTAATTGCGGTATTTTTCGCAAGAA
TGGTAATGCCACGCTCTTTCTCAAGGTCGTTGGAGTCCATTACACGTTCATCTACATCAC
CACGAGAGGTATCTAATGTGCCTGAAAGTTTTAATAATTTATCAACCAGCGTGGTTTTAC
CGTGGTCAACGTGAGCAATGATTGCGATATTACGCAGTTTTTGAGTATCTAATTGTTGCA
TTGAAATAACTTAATTGTAGGGTGGGGCTCGCCCACCGAGAATAAAAAATGATGAGCTAA
AGCTCATCTGACGAAATCCAAAATTGTGATGAAGATCACAAAAGACGAGCGATTATACAG
AATTTTGATTGAACTGACTAGAAAGCAAGCGGTTTGTTTGAAGTAAAAATTTGCAAATTA
TTTCGAATAACTTACCGCTTGTATGAAAACTCAGGCTTAAATAGGCTATAATCCCCACAT
AATTTTATTTATTGGAGAATCGTTATGCCTTTACTAGATAGCTTTAAAGTGGATCACACT
CGTATGAACGCTCCTGCGGTGCGTGTTGCAAAAACAATGACAACCCCGAAGGGAGATACG
ATTACTGTGTTTGATTTGCGTTTTGTCCGTCCAAACATTGAGATTTTATCGCCTCGTGGT
ATTCATACGATGGAACATTTATTTGCTGGTTTTATGCGTGATCATCTCAATAGCGATACC
GTTGAAATTATTGATATTTCCCCAATGGGTTGCCGTACGGGATTTTATATGTCGTTAATT
GGTTCACCTTCAGCTGAAGAAGTGGCAAAAGCTTGGGAAGCCTCTATGCGTGATGCGTTA
GAGAAAGTGCCTGATGAAACTAAAATTCCTGAGTTAAATGAGTTTCAATGTGGTTCATAT
AAGGAACATTCTCTTGCTGATGCACACGAAATTGCGCGTAATGTGTTAAAACAACCGATT
GGTATTAACCGTAACGAAGATTTAGCATTAGATGAGAAATTGCTAAATCCATAGTTATTG
CTACGGAACTAACAATAGTTTCTTTTCAAATGGTAGGGGGCACACTGAGTGTGTCCGCTA
CATTTTATTACCTTGCAATTTTTACCCACCATACTTATGAGGAAAGCCCGTGTTAAATAA
ATTATTTGATTGGTTTGAAAATCGCATTAATCCTTATCCAAAAGATATGCCGAATACGCC
TCGAGCAAAGGTTATTCCTTTTATTTTTGAAAGCACCAAAGGAATGAGAAGCTATTTTGT
GGTGTTAATCATTTTTGTTGCATTTATAGGCATTATTGAAGGGATTTTATTTCAGTATAT
GGGTGAGTTGGTGGACTGGGTAAACACTTATTCTGCTCAACAGTTGTGGCAAGAAAAAGG
TACTTCTCTGATATTGATGCTGATTGTGGCATTGATGAGCGTGGTGTTTGTCTATCTCGG
CTGTGCTGTTCGCTTTCAGTCGTTACAAGGGGTGTTTCCGATGCGGTTGCGTTGGAATTT
CCACCGCTTGATGCTCGGACAAAGTATGAGCTTTTATCAGGACGAGTTTGCTGGGCGTGT
ATCTGCTAAGGTGATGCAAACAGCATTAGCCGTGCGTGATGTGTTGATGACCTGTGCGGA
TATGCTGGTCTATGTGATTGTGTATTTGACGACAACCAGTGTAATTTTGCTTCAGCTTGA
TGGCTGGCTATTTTTGCCTTTTATTATTTGGGTAGTCAGTTTGGCAACGATTATTTGGTT
ATATGTGCCAAAACTTGCTCAAGCAGCTCAAGAGCAATCCGATGCTCGTAGTTTAATGAC
AGGGCGAATTACCGACGCTTATTCAAACATTGCGACAGTGAAGCTGTTTTCTCACGGTAA
TCGAGAATCTCGCTATGCCAAAGAGTCGATGGAAGAGTTTATGGTAACGGTACATAAACA
GATGCGTTTAGTGACAACGATTGAAACATTGACCTATTTTAATAGTATCGCATTAATTAC
GATCACCGCAGGTATTGGGCTATGGCTTTGGACGTTAGGTGAGGTGACAGCAGGGGCAAT
CGCCACTTCTACTGCTTTGGCGTTACGCATTAAAGGTCTATCACAATGGATTATGTGGGA
GTTTGCTAGCTTATTTGAAAACTTAGGGACAGTACAAGATGGAATGGAAACTTTATCCAA
GCCAAGAACAATTGTAGATAAAGCAGAGGCAAAACCGCTTGAAGTGACACAAGGTGAAAT
CCGATTTAATCAGGTTGATTTTGCCTATAATGCGAAAAAGCCTCTACTGAAAGGCTTTGA
TTTACATATCAAGGCGGGTGAAAAAGTGGGTTTAGTGGGGCGTAGTGGGGCAGGAAAATC
TACTTTAACGAATTTGTTGTTACGTTTTTATGATGTGCAGAAAGGCTCAGTGGAAATTGA
TGGGCAAAACATTTGTGATGTAACGCAAGAAAGCCTACGCTCGCAAATTGGTTTAGTGAC
CCAAGACACCTCATTATTACATCGTTCCGTTCGAGATAATTTGCTTTATGGTCGTCCAAC
GGCGACAGAAACAGAAATGCTTAAAGCCGTTGAGCGAGCCTCTGCCTCTGATTTTATTCC
GCTTCTCAGTGATGCTAAAGGTAGAACAGGCTATGATGCACACGTCGGCGAACGAGGCGT
GAAACTCTCAGGCGGACAACGTCAACGTATTGCGATTGCCCGAGTGATGTTGAAAGATGC
ACCGATTTTATTATTAGATGAAGCAACCAGTGCCTTAGACTCTGAAGTGGAAGTCGCTAT
TCAAGAAAATTTGACCGAATTAATGGAAGGGAAAACTGTCGTTGCCATTGCACACCGTTT
ATCGACCATTATGGCAATGGATCGCTTGATTGTATTAGATAAAGGCGAAATTGTTGAGCA
AGGTAGTCACGAGGAATTATTAGCTCTCAATGGTGTCTATGCAAAACTGTGGGCTCATCA
AAGTGGTGGGTTCTTGCAGGAATTACAGGACGATATATAAGATAGAAGAACTATTTAAAT
CAAAGAGTTGGTAAGAATCAGGAATATAATTATTACCAACTTTTTGTTTTACAGCCCTAT
GGGGTTATTCATACTCTTCTAACCAAATCGTTAAAATCGCTTCCAAGATATGTTCATTTG
ACGCTTCTGGATCATCCTCAAAATCTTCCATCTCGCAGATCCATTTGTGCATATCAGTAA
AACGCACAGTGGTTGGATCTAAATCTGGGTTCATATCATACAGATTTTCTGCGATCATTC
TTACATCTGTCCATTTCATTAGTGTGCTGCCTCATTTGCGTGGTTTAAGTTATATTTTGG
AATTTCAACAACGAGATCTTCTTCACCCACAATACATTGACAAGACAAGCGGCTGTCGAT
TTCTAAGCCCCACGCTTTGTCTAACATATCTTCTTCTTGATCTGATGTTTCATTTAAGCT
GTCAAAACCTTCACGAATTACAACGTGACAAGTAGTGCAAGCACAAGAACAGTCACAAGC
GTGATGAATTTCAACTCCTGCATTGTGAGCAACTTCTAATAAGTTTTCACCCGCTTGAGC
TTCAACAACCATACCCTCTGGGCAAAATTCTTCGTGTGGAAGAAAAACAATTTTTGGCAT
AATGTCCTCTATATTTTTAATTTATTGTAGGGACGCCACGCTTGGCGTCCATTCTTTAAA
TGTATAAAAAGTTTATATTTAACGGACGCTAAGCATGGCGTCCATTCTTTTAAACGTATA
AAAAGTTTATATTTAATGGACGCCAAGCATGGCGTCCCTACTATTTTATGTACAAATGTT
ACATACGGACACACGCAGTGTGTCCCTACTGGATTTTATCCCATCACCTCATCAACCGCC
TTACCTGCTAAGGCTTTTTGAATGGATAAATTCATTCGTCTAGCGGCAAATTCTTGGGTG
GCAATATCAAGATCTTTAATACCTTGCTGGATAGCTTGGCGATCTGTTCCTTGTTTTGCG
TAAATCAATTTCTGTAATTCCGCTTCAATCCCTTTAAATTCATCAACCGAAAGTAGCTCT
GCACCATCTTCTTGCAACGCAATGACAACGCTATCAATCACACGATCTGCCTCCACACGC
TGTTCCGCCAGCTGACGGGCTTCCATATCTTGCTTCGCATTCGTCATTGACGATTTAATC
ATTTCGGTGACTTCTTCGTCCGTTAAACCGTAAGACGGCTTAATTTGGATAGACGCTTGC
ACTTTGGTTGATTTTTCCATTGCGGTGACACTCAGTAACCCGTCCGCATCGACTTGATAA
GTCACGCGAATGTGTGCCGCACCAGCGACCATCGGTGGAATACCACGCAAGGTAAAACGT
CCAAGTGAACGGCAATCATCGACTAACTCACGTTCACCTTGTACAACGTGAACCGTCATC
GCTGTCTGCCCATCTTTAAATGTGGTGAACTCTTGTGCTTTTGCCACAGGAATAGTGGTA
TTGCGTGGAATGATTTTTTCCACCAATCCTCCCATCGTTTCAATCCCTAGCGAAAGTGGT
ACAACATCTAGCAACAACATTTCTGCATCAGGCTTATTGCCCACTAAAATATCCGCTTGA
ATAGCTGCACCCAACGCCACCACTTTATCGGGGTCAATAGAGGTTAATGGCGTTTTGCCG
AAAAACTCGCCCACTTGTTCACGCACAAAAGGCACTCTCGTTGCTCCACCAACCATCACA
ACTTCACGCACTTCTTGAGCTTCTACCCCAGCATCTTTCAAAGCTCGACGACAAGTCATT
AACGAGCGTTTTACAAGTGGCTGGATTAGCTCATTAAATTGCAAACGGCTGATTTCACCC
TGCCAATTTGCAAATTTTGCAGTAAAACTGTCCGCTTGTGATAAGCCAATTTTCACTTGA
GTGGCAAGAGTAAGTAGTTCACGTTGCTGACTTGCTGTATTTGGCTGAATACCTGCTTGT
TCCACAATCCAATTCGCTAACAGATGATCGAAATCATCGCCACCTAAAGCGGTATCGCCA
CCTGTTGCCAAAACTTCAAATACACCACGGCTCAGGCGTAAAATCGAAATATCAAAAGTA
CCGCCACCTAAGTCATATACAGCAATTACACCTTCTTGACCGCTATCCAAGCCATAAGCA
ATAGCCGCAGCCGTTGGCTCATTTAATAAACGCAACACATTGAGCCCTGCCAAACGAGCG
GCATCTTTGGTACTTTGACGTTGTGCATCATCAAAATAGGCAGGCACAGTAATCACCACG
CCAGCCAATTCACCCGCCAAGCGTTTTTCTGCAAATTGATTTAAGTGACTTAAAATATCG
GCAGACACTTCAATCGGGCTTTTATTGCCTTGTGGCGTTTGAATTAACGGCAAGCCGTTA
TCCGTCGCAACAAATTGATAAGGCAGATTTGGATAACGCTGTTCAACATCTGCCAAAGAA
CGACCAATTAAACGCTTTACAGAAATCACTGTATGTTGCGGATCAGCTGCTGCTTGCTCA
AAGGCTTCCACACCAACAACTTTATTCTCAGCCGCATAATGTACTACTGACGGCACTAAC
GCACGCTCTTTCTCATCAAGTAATACCTGAGCTTGTCCGCTACGCACCGTTGCTACTAAA
GAATTTGTCGTCCCAAGGTCAATCCCCACCGCCAAGCGATGTTGGTGCGGCGCTGCCGTT
TGCCCTGGTTCTGCAATTTGAAGTAATGCCATTTTATTATCTCTCTATAACTCATTCCCC
TCCCCCGTTTACGGGGGAGGGCTAGGGAGGGGGGGATTGTCCGTTAGGACAACTACAAGC
GGTTTGATTTTGAAAAAATTTTGCAAACTTCGTTTGCCCCCATCCGCCTTCGGCACCTTC
CCCCGTAAACGGGGGAAGGGATTATGTTAATTCACCGCATACCCCATATCATCAGGCGCA
AATGTCGCTTGATAATGGCGTTCAATCGGTTGTTTTTGTTTTGTGTCTAAATTTATCACT
TGATTGCCGTTTAAATCTGCAATCTCAGCTTGCCAATTTTCACTACGCAGGCTGTGGTAA
AAACCAGCAATATCGGCAGTTAATGCCCAGCCGATAAATTGTGAATAATTTAAGCCAATA
CTCTCCCATTTCTGCTTTTTCGGGTGGAAATAATGAACTAAACCGACTTTTTCGCCTAAT
CCGCCACCGTTCACCGCAAAATAACCACCAATGGCATCATCAGCAATCAGTAAATGAAAC
GGTCTTTCGCCCGATTGTTCAAAGGTTTTACCAAAATTCCACTCAAACAAACCGCGTGGC
AGTTTCTCATTACCCGAACCTAAAATGCGTAACCAGCCGTGATCGACTAAAATACCGCCC
GTTTCATAAATTACCGCACCCAGTGGCGTACTTGTCGGTAACTGCATTCCCACCAATTCT
GCCCCTGCATTTTCCACATCTCTCGGCAGGATTTCATAATGGTTATTCGCTTGCTTGAAC
CAATCTTGCATAATTGGCCAAGCGGATTTTTGTTTATCGTTCAGCTCTTCGAGGGTTTTC
ATATTTATTTTTCTATGTAGGGACGCCACGCGTGGCGTCCCTACTTTCTTTTGTGCGAAT
ACCACACAATTAAAATTCAAATAACTTCTCTTCTACTCGCTCAATTTTTACTTTTTTAGT
TTCAATGTCGCTTCTAAAAAATGATTAAAATCACTTCTGTAAATACGATCCTGCTTTATT
CTAAATTTATCATATTCCTGTTCTGCTTTTAACTTTGCCATTTCGTGACTTATTTTTCCT
TTATCTCGTAAAATCGGATAATTTGATAAAGTTAAGAAGCTATCTAAAAAAGTTTCCCAT
TCTGCCATTGATGTTAAAATTTGGCGAGTAGCTCTATTCTCTGCTAAATCTAAATAAGCT
GAAACCAACTGTTCTAACTCTTTAATATGTTGCTCGCTTAAATAATTTTTAGCAATACTG
ACATCACTCTTTAAAATTTTTCCATCCGGTGCATTTTTCCAAGTTGTTAATCCCATATTT
ATAGCTTCTGCATCGGCTTGTGTATAAATCAACTCTGCAGCTGTTTTGCCTGTAATCGCC
TAATGTAATTGATTTTGAACAGTGGAAAAAAAGCGTTTTGTATGGGCGGAAGATTTATCA
TAATCACTGGCTAGAGCATAAATATCGGTAATTTTCTCGTAAAATCGTCGCTCAGAAGCT
CTAATTTCACGAATACGTTCAACAAGATTAGTAAAATAATCTAAACCAAACTGTTTACCT
TGTTTCAAACGCTCATCATCAAGTACAAAACCTTTTAAAATAAATTCACGTAAAACTTGA
GTTGCCCAAATTCGAAATTGTGTTGCTTCCCGACTGTTTACACGATATCCGACAGCAATA
ATTGCATCTAAATTATAAACATTCGTCAAACGAGTAACTTGGCGATGACCTTCTTGTTGA
ACTATTTCCATTTTGGAAATGGTTGAAAATTGAACAAGTTCCCCTGTGCTATAGATATTA
TCTAAGTGTTTAGAAATAGCCGGAACATCAACACCAAACAACTCAGCCATACTTTTTTGA
GAAAGCCAAAAAGTCTCATCTTGGTAAAAGACATTCACTTTTACTGATTCATCAGGTGTT
GTATAGAATAATATATTCGCACTCGTTGGAATCTGTAAGCTAGACATGTTAATTCACTCG
TCAAATAATCGGATATTTTAATTATGGCGAATCTGCCATAATTAAAACTCAAACAACTTC
TCTTCTACTCGTTCAATTTCTACCAATAATTTTTTAATAAAACGAAGTTTGTCGTTAATG
GCTAGTGCATCCGCCCATTGTTGTGTATTAAGAGCTTGCTCAAGTTGTTGTAAAATGGCT
TTTTGCTGTTGTTCAATCTCTTGGGCGAAAGCGGTGAGATCCGCTTCGTTTTTTGTGGTT
TCAATGCTTTCTAAGGTTTCACGCCATTCCATTTGTTGCATTAAAAACGCCATATCTCGG
TTACTTTTTTGCTCAATATCTTGCTGTTCACCCGTATGAATAGCGATGATCGCTTCAGCA
CGCAAAATCGGATCTTTGAGAATATGTAACGCATCATTAATTTCCGCCGATTTCTGCATT
GCTAAACGCTGTTCTGTCGCAGAACTTGCCGCAAAATTATCGGGGTGAAGCGATTTTTGT
AAGGCTAAATAACGCTCAGACAGTTGAGCATTATCTACTTGGAATTGCACAGGCAGATCA
AAAAGCGTAAATGGATTTGACATCAGAACCTCTTAGACGTTAAAACTTTCACCACAACCA
CATTCATTCTTCACATTTGGGTTGTTGTACTTAAATCCTTCGTTTAATCCTTCTTTGACA
AAATCTAATTCTGTGCCGCTTAGGTAAACAAGGCTTTTTTCATCTACAATAATTTTAACA
CCGTGTTGTTCAAAAACGTGATCATCTTCGTTTAATACATCAACAAATTCAAGGACATAA
GCTAACCCTGAACAGCCCGATGTTTTGACACCCAGCCTTAAACCGATGCCTTTGCCACGG
TTTTCAAGGAAGGTACGAACACGATCTGCCGCGGTTTCTGTTAGGGTGATACTCATTTTT
TCTCCTAATGAATTGATTTACTAAAACGTTTGTAGGGTGGGTCTTGACCCACCATTAATA
AAAGAGATGGTGGGTTAAAACCCACCCTACAACCGCTTTAAACGCAAGCGGTCAGATTTT
GCAAATTTTTTGCAAAAACTAACCGCTTGTTAGAGATTACTTACCGTTTTTCTCTTTGTA
ATCTGCAATCGCTGCTTTAATTGCATCTTCTGCAAGAATTGAGCAGTGTACTTTTACTGG
TGGTAATTCAAGCTCTTCTGCGATGTCGCTGTTTTTGATTGCTTGAGCTTCATCTAATGA
TTTGCCTTTTACCCATTCAGTAATTAATGAGCTTGATGCAATCGCTGAACCGCAACCGTA
AGTTTTGAAACGAGCATCTTCAATGATACCTTGTTCGTTCACTTTAATTTGAAGTTGCAT
TACGTCACCACACGCTGGTGCGCCCACCATACCTGTACCGATATCTGATGCTTTTTTGTC
GAATGAACCTACGTTACGTGGGTTTTCATAGTGATCAATAACTTTATCGCTGTATGCCAT
TTTTTAATTCCTCTGTTTTATTCTGCCCCCGTTTACGGGGGAAGTGGTTGAGCGAAGCGA
AACCGAAGGGGGATTAAATATATAGAAAAATTTACTTGATTATTTGCCCCATCACCTTGC
TTCGCAAGATACTTCCCCCATTACATGGGGGAAGAATTTCATTTTAATGATGCGACCACT
CAATTGAGTTTAAGTCGATACCTTCTTTGAACATATCCCAAAGTGGTGAAAGTTCGCGTA
ATTTAGTTACTGCTTTTTTCACGATTTCGATAGTGTGATCGATCTCTTCTTCCGTTGTCC
AACGACCGATTGAGAAACGGATTGAGCTGTGTGCTAATTCATCGTTTAAGCCTAATGCAC
GAAGTACATAAGATGGCTCTAAACTTGCAGATGTACACGCAGAACCCGAAGATACCGCAA
TGTCTTTTAACGACATCATCATTGACTCACCTTCAACGAAGTTAAAGCTGATGTTCAAGT
TGCTATCTACACGTTTACCTGCTTCCATCGTACCGTTCACATACACTTCATCCATATCTT
TGAAACCGTTAAATAAACGGTCACGAAGTGCTTTGATGCGTGGCATTTCAGTTACCATTT
CTTCTTTTGCGATACGATATGCTTCACCCATACCCACGATTTGGTGAACAGGTAATGTAC
CTGAACGCATACCACGCTCGTGGCCACCACCGTGAATGATCGCTTCTAAACGTACACGAG
GCTTACGGCAAACATATAAGCCGCCGATACCTTTTGGTCCGTAAAGTTTATGGCTTGAGA
AAGACATTAAATCTACGTTTAATGCTTGAACGTCCACAGGGATTTTACCCACTGATTGTG
TTGCATCCACGTGGAAAATAATTTTTTTCGCACGGCAGATTTTACCGATCTCTTCGATTG
GTTGAATAACACCGATCTCATTGTTCACATGCATTACGGAGACTAAAATTGTGTCTGGAC
GAATTGCAGCTTCGAATTTTGCAATATCCACTAAACCTGTTGTTTCAGGCTCTAAATAAG
TGACTTCAAAACCTTCACGCTCTAACTGACGGCACGTATCTAATACGGCTTTATGTTCAG
TTTTAACAGTGATAATGTGTTTACCTTTGGTTTGGTAGAAATGTGCTGCACCTTTAATTG
CCAGGTTGTCAGACTCGGTTGCACCTGAAGTAAATACGATTTCACGAGCATCTGCACCGA
TTAAATCAGCGATTTGATTACGAGCTACATCAACCGCTTCTTCTGCTTCCCAACCAAATT
TGTGAGAACGAGATGCAGGGTTACCAAACACGCCGTCCTTTGTCATATATTCCATCATTT
TTTTTGCAACACGCTCATCAACGGGCGTAGTTGCTGCGTAGTCCAAATAAATTGGTAATT
TCATTGTTACTCCTAACTAAGAGATTTTTATAAGATTAATGGTGATGATCGTGGCAGTGA
GAAGTCTCACAATCGTGATCGCTATTTTCTTCAACTAATTCGGCTAAAGTTATCGTATGT
AAATACTGTTCGATTTGATTTTCTAAACGCTCCCACAGCGAATGGGTTAAACAACGACTG
TTATTACTGCAATTTCCATTGCCTTTACATTTAGATACATCAACACTCTCATTTACAGCG
GCAATAATCATTCCCACATTGATTTCTTCAACAGATTTTCCTAATTGGTAGCCACCGCCA
GGACCTCTCACGCTATGCACAAGACCTTCTCGGCGAAGTTGTGCAAAAAGTTGCTCTAAA
TAAGAAAGTGAAATGGCTTGGCGATCTGAAATATCTGCCAAACTCACTGGCATATCTTTG
CCATGCAACGCAATATCTAAAATTGCAGTTACTGCATAACGTCCTCGTGAAGTTAATTTC
ATACTCAAACTTTTTAAAAATGCTCGATTGTTAAGGAAGAATTCTATATACCCTACTAAT
TTAGTCAATATTTTTACACAAATTAAATCAAAAGGTTTTTTTAATCAATTTGCTAATCTT
ATTCACATAAACATTATTTTAAAGTTTAGATAAAACACTAAGCGGTGAAATTCTAAACTA
TTTTTATAAACATAGTTAAAATCCCACCGCTTACGTCAAGATTACAAAGTTAGCAACTAT
TTGTAATCATATTGATAATAATCATAACGATTAGAAGCCTTACGTTTTATACCATTCAAA
ATAAAACCTTTAATAAAGACCCCTGCACGTTCAAAACGTTCTTTAGCTAATCCAACTTCT
TTAAGTGTAGTTTCACCAAAACGCCCAACAAGTAAAGATGTTCCCGCATACCTACCAATA
ATAGCTGCATCTGTAACAGCCAAAATAGGCGCTGTATCCACTATCACTAAATCATATTCT
TTTGCTGCCCATTCTAATAGTGCCTGAAAACGAGCATTAGATAGTAATTCAGATGGATTT
GGTGGAGTTTCTCCTTTAACAATAATATCAAAATTATCATAATGTTGAATCACTTGTTCA
AAAGGAATTTGCTGTGCAATCACATCACTCAATCCAACCTCTTTTGCTAAACCTAATAAT
CGACGCAAATAACTCCTTCTTAAATCTGCATCAATTAACAACACCTTGTGCCCAGCTTTA
GCAAGAACATTAGCCAAATTGGTTGAAATAAAACTTTTTCCCACAGACGGAGAAGCTCCA
GAAATCATTAATATATTATTTTTAGCTTCTAACATTGCAAAATGCAAACTTGTACGCAAA
CTACGCAAAGCCTCAACTGCTGGATCTGTAGGCGTTGACTCCGACAATAATTTAAAACGC
TGAACCTTATGCTTAGAAAAAATAGGCTGTTCATTTGAATATGGAATCGTAGCATACGTT
GGCAAGCCTAACACATCTAATTCAGATGTTCCCTCAATACCTCTATGCAGTAGCGTTTTC
GCTATCGCAGTAATTGAGGCAAAGATAAGTCCTAACATAAATGCCAAGGCAACCACAATC
ATTTTTCTAGGTGAAACGGCATTAGGAAAAACTTGCGCCTCGTCTAAAATACGAACATTT
CCTATCGCACTAGCCTTAACAATTTCTAACTCTTGCATTTTATTCAACAATTGAATATAA
ATTTGCTGGTTTACCTCCAAATCTCGAGTTAACCGAATAACCTCTTTTTGAGTATTAGGT
AAACGTTCTACTTGTTTATTTAAACGAATTTTTTCCTCATTTAATACTTTACGCTTATCA
ATCAAAGCAACATAAGCAGGGTGATTTCGAGTGAACTTCTGAGAAATTTCACTCTCTTTT
AATGTTAACTCATTTAAATCTGCTTCTAACTGAACTATAGTATCTAATGCTGATTTAGCT
TCTAGACTGAGATCTACTGATTCATTTTTTAAGCGGAATTCATTCAAATTATTCTCAGAC
TCTGACAAACGAGCTTTAATTTCTGGTAATTGTTTAGACAAAAACTCTAAACTCTTAGAC
GCTTCTGCAGAATTACGAACAATATTTTGCAGCAAATAATTTTCAGATACACTCTTTACT
ATCTTCTTAATTTGAGCTTTATTCTCTCCATTAATAGAAATTTCAATAATGCCTGTTTGC
TTACCACTCTCTGTTACCGAAATTTGTTTTTGTAAAGTGCTAATTGCTAACAACACATCA
TTCTTTTTAATTTTAAATAATTGTCCTGGCTTAGCCTCTAATTCAGAAATCTCAAACGAA
AAATCTTCCGTTTGATACTTTTTCCCAATGCTCCCTTCAAGAACTTTTTCATCTGCGAAA
AATAATGAGAACTCTCCAGCATTCTCCCCGACCTCCAAAATCACCTCTTTCATCTGAGGA
TTCTTAGGCTCAAATAAAGAGACCGACAATTGTGGTTCATATCCCATCAAACGATGAAGA
CCTTTACTAAGAAAAGGGATCGAGAATTGAGGTTCAACTACCGTAGTTAAATTAAGTTGC
TCAACAGTATTGGATAAAACCATTCTTGATTTTAGAATTGCAATTTCAGTACTTGAAGAT
GATTTATCCTCTAAAATTCCTGTGAAATCTTTTAAAAGCCCCCCTGAAGATTTACTTTCT
ACTTGAATTGAAGCATTCGCAGTGTAAACAGGCGTAGCTAGTAAAACATAAGCAACACCA
AATAACGTCACCAACAATGTAAAAAGAGCTATCCACCACTTATAATCTAATAAAGCCCCC
AACAACTTTACTAAATCAATTTCATCATGATTATTTTCATTCATCTTTTAACTGCCTTAA
AATTAGAGTTTCAATTTCCATCTCAATGCTGCATCCTCAATCAATGCATAAACCTCTCGG
AACATATCTTCACTTTGACGATAAGGATCTGGAATATCTTTATTGCTATCCAACCAATGA
CCAAATAACATGACTTTTCCAGAACTTTCTGGTGAAATTTGTCGAACCAAGTCAATATGA
CCTTTTTCCATGACAAGAATCAAGTCTACATTCTTACATAGTTCAGACGTTAATTGCTGT
GAACGATGTTCAGAAAGATCCACTCCACGAGAAATAGCAACTTGTTGCATTGTTGGATCT
ACACCTTTTCCAACTAAATGGCTACGCTCAGCTGAAATACCTGCTGAAAAAATACGCTTT
TCAGGAAAATATTGTTTTAATAATTTTTCTCCGACGGGGGAGCGGCATATATTACCGATA
CAAACAACTAAAATACTTCCAAACATTAATTACCAATTCCTCACTCTTAACATAGACTCT
GTTAGATTATTGAAACCAGATAATGACGGAACAACATGGGCAATCACTCTATTCCAACGA
GTTGCTGGCGCTGTTGTCACATAAACAATGTCATAAGGTTTTAAATAAAACTCTGTTCCT
AATACATAGGAAGTTGCATTAGTCAAATCCAATTGATAAATATCTGCAATCTTATCTGTT
TTTTCAGCTTCATTTGAAACCGTTGACTTATTTACATCACGTTGACCACGAATAACAAAA
ATACCCGTTGCATCTGCAGATAATTTATCAATTCCCCCACTCTGAGCAATTGCTTCGGTT
AACGTCATACCATAATGAGTAATTTTCAACATCTGAGGTTTTGACACTTCCCCCACAATA
AATACCTTATTCGCATCATTGCGTGGAATATGAACCACATCGCCATCAGATAACAAACGA
TTCTGCGTTAAATTACCAAATTGAATCAATTCTGCTAAAGAGACTTTCTCCTCTTTACCA
TGACGAGTAATAGTCACATTATGCCAATCCGCATTATCAGACAATCCTCCAGCCTTATTT
ACAGCATCTAACAAGGTGAGCGGAATATTAGTTAAAAATTGCTGTCCTGGATTCTTGATT
TCGCCTGTTATATATGCTTTTTTAGATTGGTATGAGGCAATTGTTACCTCAATTTGAGGA
TCAGTGACATAGGCTGAAAGAGCTTTTGCCAATTTATCACGAACTTGATTTACTGTTAAG
CCAACAACATTAAGCTGCCCAACATATGGATAAAAAATAGTTCCATTAGCATGCACTTGA
TTACCTGATTCAGCGGCAGAACGATAAGCACCCGCAGGAGTTGTCAATTCAGGATGATCC
CAAACTGTGACATTTAATATGTCGCCAACACCTATCTTATATTGATAACGCTTAATTTGT
TGTTCTAAACCAATGTTATCACTTGCTTTCACCGCACGAGGCGCTAACTGCTTTACTAAC
TGAGGCGTAATTAAATAAGCATCCACAACCTTCTCAAAGTCCACATTCTCTCCCCTCACT
TCCGTATCAACAATAGGAGAATGCGTTGCAGGTAAAATCATCCCACAACCAGAAAGAGAT
AAAATCACACCAGTAAAAACAAGAGCTTTAGTTAACTTACACATAATCCATCTTACTCAT
TTTATAATTAACAAAATCCATCAGAATAGCTCAAAACTCACACACCAAACGTCGAATTGA
ACTTAATAAATATCGTTCTAGTATACAACAAACCACATTTATTTGCACAGAAAAACTCGA
AAAGAAATATCGATTTGACACACACATTTTGAGGTGTAATAAATCTTCACTATTCTACTA
TGCCTTCTACTACCCAATTCTTATTCTCACTGAATATATCAAAAAGGAATAGGCTAATCT
AAATATACTATTTATCTACTTGCATCCGCCAAACAAAATCCACTATTTTACTTACCGGAG
TATACCCAATTGGAGAATTCAACAAAATATCACGAATCTTATCGCATTGATTATCTTGAC
AAGCTAACTCTAATTCTTCAAGTAAAGCTAGCAATTCATTTAACGGCAAAAAATCTTCTT
TTGCAGTCATAATACGATGATGTGCGGTTGTTTCTACATTATCGCCTGCAATCAATAACT
CTTCATAAAGTTTCTCTCCTGGTCTAAGCCCAGTAAACTTAATCTCAATATCACCGGTTG
GATTATCTTGATTTTTCACCTCTAAGCCAGATAAGCGAATTAAATTTACAGCTAAATCAA
CAATCTTAACAGGCTCCCCCATATCTAAAATAAATACATCGCCACCTTTTGCCATTGCTC
CTGCTTGAATAACTAATTGAGCTGCTTCTGGAATTGTCATAAAGTAACGAATAATATTTG
GATCTGTGACCGTAATCGGACCGCCTTGGCGAATTTGCTCTTTAAATAGCGGAATAACGG
AACCTGATGAACCTAAAACATTACCAAAACGAACCATAGAGAAAAGTGTGTTATGTTCAA
CACCGTCTAAGCTGTTTCCCTTTTCCATAGCCAATGCTTGCAAACACAATTCAGCACTGC
GTTTAGTTGCGCCCATTACGTTAGTAGGACGCACTGCCTTATCCGTTGAAATCAATACAA
AAGAGTTAACTTGAGCTTCAATCGCCGCCTGCGCAGTATAATAAGTACCAAAAATATTGT
TTCGCACACCTTCAACTACATTATACTCAACCATTGGAACGTGTTTGTAAGCTGCCGCGT
GATATACCGTATCCACTTGATAAACCCGCATAATTTCAACTAAACGCTTAAAGTTCTGAA
CGTTCCCTAAGAGTGGAATAATTTCAATATGACCTAATTGCTGAGTTTTAACAATTTCGT
TTAATTCTCTTTCAATTGCATACAATCCGTATTCCGAAATCTCAAATAAAAGCAATTTAC
GAGGTTGATTACGAATAATCTGACGACAAAGTTCCGAACCAATAGAACCAGCAGCACCAG
TTACCATCACAATTTGCTGTTGAATATTTTTACTGAATAATTCAGGAATTGGCGCCACAG
GCTCTCGACCTAATAAGTCAATAATATTAATTTCTTTAATATCACTAATAGAAACTTTCC
CATCAACAATTTGAGTTAATCCCGGAATTTCCATAATTTTTACTTTAGCGCCAGATAAAA
ACTTCACAATCTCATTTTTTCTAGCACGTTCAACGGATGGCAAAGCAATAATGACTTGAT
CAATCTGATAACGTTGAAATTTCTCAAGCGCATTCTGAGCAGAAAACACTTTTAGACGCC
CTAAGCGAGTATTCGCCAAATTCTCATTATCATCAATAAAAAAGATAGGCAAATGCTCGT
GAGAACGAAACAACAACACAGCCAATTGCTGCCCTGTAGATCCTGCACCATAAATTGCAA
TTCGCTTACGCGGAGTATCCGCTTGTAAGGCGTTTTTAACCAAAGCTCTAATAACACCTC
GACTCAAATATACCCAAGTAAACATAAAAAAACCGAACATCAAAGGAATTGATGTCGGAA
TAACCGCTGGAGTGCTATCGCCTAACAAAAATAGTGCAATAACAGTGATCAACGTTGCAA
TAGAAAGCCGGAAAATTAACGTTTCAGAGAATGCGTGAATAACAAACTGATAAACCCCAC
AAATGGCTAAACTCGCTACAGCAATAATTGAAACTAAAATTTCACCATAAGGCAAATTTG
GAATAGCTTCTGCATTTAAATCAAAGAGACGTAAAGCATAAGCTATCCAAATTAAAAATG
GAAAAATACAAAAATCAATAAATAATAAAATAAATTTTTTATATATTCTTGGAATATATA
TTGATGAATAAATAAATGACATTAACATATTGTTATCTTACCCTGCCTACACTTCTTTTC
CTAAGAGTTAGCAACAAAAAATTGTAAATACCTATGCAATCTAACCTTTCTATCCATTTG
ATTTTACCTAATGATATATCTACCCAATCTGTTGAATAATTAATTTAATACTACTTAATA
TGTGTTTTAAATTATCTTCAGTCAAAGTAGGATGAACCAAAAACATTAAACTCGTTTCAC
CTAATTTTTTCGCATTTTCTAAACGCTGTTCAGGTCTCCAAGGCGTATTATCAAATGCTT
TTTCTAAGTACGCTTCAGAACAAGAGCCACTATAACAAGGTGTGCCTAATTCACAAATCG
CATTCATAATACGATCCCTATTCCAATCTTGTGGTAATGCCTCAATATTTACCTAAAATC
AGCGGTTCATTATACACTAAACTTAGAATAGCCCTACATTTAAAATGTAAACATATAAAA
ACAACACATAATAAAACAAGTTTATTTTGTATATTCTTGGAATATATATGATATTAACAT
ATTATTATTTCACTCGATCTCCACAACCTTTTCCTAAGGCTGTTAAAACTATATATTTAA
AGTAATATTTCAAATTCAGGTTTTTGATCATTTCAGAATCGGTTTTTGCTAATAATTCTG
GGGTAGACATATCAATATCACTTAATTGAGCTAATCCTGTAATACCTGGTAGAACGTCAT
ATACACTATATTTTTCTCTTTCTTGAATAAGCTCTTTTTGATTAAAAAGATTGGGTCTAG
GACCTACTAAACTCATTTCGCCTTTTAAAACATTAATTAATTGAGGGAGTTCATCAATTT
TAGTTTTTCTTAAAAAACGACCTAATCTAGTAATAGAAGATGAACCTGCAAGATGACTCG
CCACTGATGCGGTATTAACATTCATAGTACGAAATTTAATGAGTTTAAATGGTTTCTTAT
TTTTACCAACACGTTCTTGAATAAAAATAGGCGAACCTGTATCCAAATACCCTAAGATAG
TTACTATAACAAGAATAGGAAATGTAAATACAAGACCTAAAATAGAGAATAAAAAATCTA
AAATTCTGATCATAAATTTTCCTATAAGCCAATATTACCAATATATTTGAACAGGGAATT
GAGACAATGCAGAGTCACAGCTAATTAAAGTCAAATTTTCTAAGATACTCTGAGCAGCTA
ACATTCTATCAAAAGGATCTTGATGTTGTTGGGAAAATAACCCAGCTATTGCGGCATGGC
TTAACGTTATATCTAAAGCTGTAAAATCATCATCTTCCAATAATTTTACATAATGGTTAA
ATATACCTTCCACCTGTGTTAACTTGCCTTTTCGATATTTCGTTGCAATTTCCCAAATAG
TTGCTGAACTCACATATACTTCAGAACTAGGATTAGAAATAGCTTGAATAACCTTTGGTG
ATAGTTTTTCTGGCTCAGTCCACCACCAAATCAACGCATGAGTATCCAATAAATATCTAT
TTACCATAGCTTTAATTCTTCTTCATCTAATGGCTCAAAGAAACGTTCATCTAATTTAAT
CCCTTGCCCAACTAATCTTCCCGCTTGGCGTTTTTTCTTAACACCTGCTTGAACCATATT
TAACTGAGCAATAACTTTATCTCCATAAGTAAATAGCACTTCTTCGCCAGGCTTTGTTAC
TAACAGTAATTGCTCTATCTTTTGTGGTGAAATATTGAGATCTATTTGCATATTTCCTCC
CTTACTTCGATTCTGTCAATCTAATACTTTCTCTAAAATCCCTAATTTGATATTCAAAAT
CATATTGACTCATTGATTTTTCATAAACCAAATTACCAAACAATTTTTTCACAATATCCA
ATTTAAACATTAATCTAATAACTGGATTAAATGCTTTTATCAAAAAAACTTTTCTGTGAG
AAACTTCTGCAATTTCTCTAACCAACTCTGAAGTAGATACATATTCTTTATTTTGTGGAA
AAAACAAACCGCTTTTTTCTTTATCAATAATTTGCTTGATAAACTCACAAAGATTGTCAA
TATGTAGCATACTTCTCTGATTATAAAAATCAGGAAAAATTGGAAGCAATTTAGCAAGTT
TAGACAACTTAGGGTAATTTCCTTTCGAACCTTTACCGTAAATCATTGGAGGACGAAGAA
TAGCAATTTTAAAATTATCATCAGCTAGTTGACTTAATCCCTGTTCTGCTTGCCATTTAC
TGTCTCCATAAATATCATTTGGAGATGGTTCGGTCGATGCTGTAATAACTCTATTATTTA
ATGTACTATCACCATAAACAATTATGCTACTCATAAAGATAAATTGTTTAACCCCTGATA
ATTTGGCCTTTTGTGCCACATCTACAGCTAATTGAGTATTAACTTGTCTATATAATTCTT
TTTGAGAAATGTCTTTGGAAAAATTAGCAATCCCAGCAACATGAAATATTGTATCAAAAT
CAGTAAACTCAGTATTCACCCACTCACTATTTCTCATATCTAAGGTAAAAATCTGATACT
TTCCCGAATCTTGTAATAACCAAGATTCAACAGCCTGTCCAATGTAACTATTTTTACCCG
TGATTAAAACCTTTTTCATAAACAATAATGCTCCAATATCAATTATTCATCTAATATCGA
GATAATTTTCTTATTTATATTTCTTACATTAAATTTATTCTCAGCAATTTTGCGACTGTT
ATATCCCATTTGAACTAATTCAGATTTATTTTCGATAAGATAAATCATTTTCTCTGCTAA
TTCATGTGTAGAAAATACCGGCACAATAAAACCATTTAAACCATCAACTACTGTTTCTTT
ACACCCTGGCACGTCAGTAGTAAGAATAACTTTCCCCATAGCCATTGCTTCTTGTGTACT
TTTAGGTACGCCTTCTCGATAAGAAGGCAAAACAAAAACATTTGATTTGACAATATATTC
TTGCACATTAGTCACATATCCAGGGTAAATAATGATTTCATCATCAATATAAGTCTGTAA
CATCTCTTCTGACATTGCTGTAGGATTTTGTTTATCTATTTGACCAAGAATAAAAAACTT
AGTTTGACTATATTTTTCTTTTACCTTTCTTGCTGCACTTAGAAATTCAAAAATGCCTTT
TTCTTTGAGTAAACGACCTAAGAAAATAAATGAAACATTATCTGAGATATTTTGCTCAGT
ATAAAAATAATCATCTAAATTAACCCCAATTCCACCAATAACCTCACTGTCTTTCACATA
AATATTATGTTTTTCCAATAACTCACTTTTATCATCTGGGTTAAGAAATAATACTTTATC
TAAAGTAGGTAACGATATTTTATAGAGAAAGATCTGTAGAAATTTAATAAGTTTTGACTT
AAAACCTTTCGGTGTTGGAGATGGTGTAAAAGCATAGCCTAAGCCTTCAATCATTCCAAC
TATTCTTTTAACCCCAGCTAATTTAGCCGAAATTGAAGCAAAAATAACAGGTTTAACAAA
ACAGGTTAACACAATATCAGGTGAAATTTGTTTTAATTTTTTTCTAATTTTAAATACCTG
AACCAAATCATTTAAAGGATTTAGATTACTTCTCTTTAAATTATGCTCAACAGGCTCCGC
TCCCCAACTACGAATAATATCTTTTGTTTGTGATGAATACCCCTCTGCAATACAAAAAAC
TTCATATTGCTCTTTCACTAAGTCTTTAACTAGTTCTTTTCTAAAGTGTAATAAGGTGGA
TACTTCATTAACAATAATTGCTATTCTTTTTCTCATAATTTAGCTTTTGTTATACAGGCA
ATCATTCTTATAATAATAGATTGCAATGTTTAGATTGTATCTTGATATTATAACAACTAA
TAAAAATTTATAGTTTTTTATATATCTTATAAGATAACCCCATGATTCTTCTTGAAAAAA
TCATAGACATAATCATTATTATTTTTCTCTTCCAATCAAATGTATCTATCCCAAATACAT
ATTTTAGTTTATTAACTTCAGGGTATAGATTCTCAAATAGGTTGTAATATTTTTCTTTCA
TCATAAATATCTTTTTATGATATAAAATCGATGCATTCAGTTCTTCTAAATATGTATCTT
TTAAATTCTCCTTTTTAAAAAAATCACTCAGTTCCGAAAGAAAGAGAATTGTATCATTAA
CGTATTTTTCATTAAATGAATATGATGTCATAGAACCATGATGTTTTCGATAATGAAGAA
ATGCTTTTGGAATATATTCTTTTTTTGACGATCTATAAAAAAGTTGCAATATGGTAATTT
TATCTTCATAGAGGCTATAATTTTCAGGAGGATATATGTTATTCTCAGAATATAGAGTCC
TCTTTATTAACTTATTACAAAAAGAACTGTGTACTTTGCCTGTTAAAATTTTTTTAAAGT
CTTCTGGATCATTAGTATAATCTTGTTGAATATAGACTTCTTTATCATAGAAATTTTCAT
AATAATCTGAAGAAACTATATCAGCATTGCTTAATTTTGCTACATCATATAAAGAAGAGC
ACGTATTTAATTCGATCCAATCATCTGAATCTATTTGTAAGATATATTCTCCAGAAGCAT
TCATAATTCCTTTTTTTCGACTAGCTCCTGATCCTAAATTGCATTCATTAGTGATAATAA
TGCTGTCTTTAGATCTATTTGGATATTTTTTCAAAGTCGATTCTATAATATCTAAAGATT
TATCAGTACTACAGTCATTCACAAATATGTATTCTATTGATAAAAAATCTTGTTGAAATA
AGCTTTCTAGACATTTTTCAATATACTTCTGACTATTGTATATTGGTACAACTATAGATA
TTTTATACATAGTACTTTACCTCTTACTAATAATGGATTTATTTAAAATATCTTGATACT
TTTGAGAAAGTTCATTATTTACAAATAACCTATACCTTCTACGAGACAATTTTTGTAAAT
TCCCAGTTAAGAAAAACATTGTAACGCCTAATTTTTTTATTGTTAATTTGAGTAGTTCAA
ACAATGAATAATTAGTATATTTAGAAACAATCTTATAACTATACGAATCTAATATTTTCT
TGATAGAAAGGTTTCCTTCTTCTCTGTAAAACAACAATAAATCAGGTAAAATTGCTATTT
TAAAATCATTTTTAGAGATCGCTCTACACCATAACTCAAAATCTTCAGTTCTAGGATACT
CAGAAGAATATCTATTACGTATAAACCAGCTCTTTTTACCTAAAATAGTTGGGTGAGTTA
TTGGATAACCAGACATTTTTACTGTAGAAAAATCAGTAAAAATCCCCTCAACTGTTCTAT
AACCTTTTACTTGATTTAAAGAATCGATAGAGATTATCCCACTTCCAACTAAATCAATAG
AACCATTTTTTAACAGGAAATCAATTTGTGTTTCTAATCTAAGAGGGTGCATTATGTCAT
CAGCATCCATTCTAGCAAAATATTCATATTTAGATTCATCTACTAATTGATTTAATCTTG
TTGGAAGCTTTAAGTTTTTTCCATCTGAAATAACTTTAATCCTTTCATCTTGACTTGCAA
ATTTTTCTGCAATGTGCAAGGAATTATCAGAAGAACCATCATCTAATAAAATAAGCTCCC
AATATGGATATGACTGGTTTATAACCGAATTAATAGCCATTTCCAAATATTTTTCAGAAT
TATAAAAAGGTATTCCTATACTTATAAATGTTTTATTCATAATATAATCTCAAAAATTGA
ATTAATTTTATATGGAACAATGCCACCAAACTTATCTAATACAAGATAAAAGGCGATTAA
TGAAAATACATAAAACAATGATTTAATTCCTGTTGATTTAAGTTTAGAGAAAATCATAGG
AAATAAAATACATATAACCCAAGAAAAATAATAAAGAAATCTTTGAGGCCCAGATGGGTG
CAAATCCGAAATTACAATTGGAATAAGAAAGACAATTCCTAATCCATAGAATTGATATAG
TTTTCTATATAACATATCTTCCTTAAACAAATTAATTTTAAAATAAGTAAAAATTACGAA
ACAAGATAAATAGAAGATAAAAATAAAACTGCCCTTGTTTTCATATATCTTTTCTGTATA
TATTTCATACCTACTATTTGATGTAGCCATAAAGTCAATAACAAAATCACTTAAAAAAAA
TGATAATAACAGAACAAAACATAGTTTATATATGAATTTAACATTAATTATGACTAAAAA
GTAAAACAATATCATAGCTAATGCAGAAATATGAAAAAGAGTAGCTAATAGACAAACAAA
AATATATTTAAAAGTCTTTTCCTCTAAGAAGAATTTAAATCCCCAGACAATAATGGCAAT
AGCTATACCATTTCTTAAAGTATTAAAAGAGAAAGTATATAAACCATAGGCTACAAAAAT
GAATACTGATAGTTTATAATCCACTGAATATTTTTTAAAGAATAATAAATTACAGGGGAT
AATAATCATAAAACATACAAAAAACAACCAAAAATAATTATCTGTTAATTGATATATTAA
GTATTCTATAATCTGAAAAACGGGTTCTACATAATAATTGTGTTCATACTCAAAATTAAT
CCTGTACCCTATAATAAATTTATTAACATAATTAACAGTATCTGTACCCACAGTATAGTC
CCTTATACTTGCGAATATTATTAATATTAATGACGACAACCATATCCCATTCTGTTTAAG
AATTTTTTGTTCAATACCTGAAATACCTAGAATCACTAATAATATGAAAAAATATGCAAC
CATAATCTAACCAATAATAATTTAAACCACGTTCTTCAACTCTAGTGTAAGAGCTTCCGA
AGCTATCTACTAAAACTAACTTAGCTTATAAATAGGCAAAAATTTTGCAAGTTCACTTTT
ATTAGACAATATATATAAATTTATATTCTTATATAAAAATTTGAAATATAATACTTCTAA
AATTTGAGCTACTGTCATAGGATCTTTATTTCCTATATCATTTGTTGGATGTACGCCATT
GATATATGAATTATCTGGCTTTTTATAATTATTATATTTAACATCATCAAAGAAATAATG
ATTATTATTCAAATCCACCCCACACAAAACCACTTTTTTATATCCTAATAAATAGGAAAG
CATAACTATATAGATTAAAGATGCTTTTCTATTAAATAGTAAACGTATACGGTTTGAATT
AACTTTTTTAAGAAATGGAATAATTTCGTTTAGCATATAAAAAAATTTATTTTCATCTAA
AAAGTTAGACGTAAAGCTCACGCTTGGAGCTAAATAGAAATTATTTTTTATAGATGATGG
AATTTTATGAAGAGTTTTTCCTTTTCTTTCAATATCTTTTACTAAAAAAACCGTATTTTT
ATATAGCTCTTTCTTATCATCTAGTATTTCATAAAAAATATCATTTCTACGTTGATCTAA
ACTCTCTTCATATACATAATAAGAAGGCACAAAATCATGTAAAAACCAAAAATTAAATCC
GACAGAATCATGCTTAGATATATGCTCCCAATCCGAACTTGATAAATCATTAATACTACT
TCCACTACCTAAAATAAATAGAGTGTCGCTTTTCTTTAACTCTTCAAAATTAATTTGATT
GATTGACTTTAATCTGTTCATAATCTTTAAAAAGATTACTCTAAAAAAAATATAAATACA
CATAATAAAAATATATAATTTTATCTTGCCCATATAAATAAAATTTTTATTTATTAACAT
ATTTACCGCCTATTTCCTTATTAAAAATAAAAAATAAAATACAACCTATTGCCCCAACAA
CACTCGCCCAAGGTATATAGCTAATCTCCGTAAACATTAACCCACCTAGTGCAACCAAAT
AAATCCCTGTCGATAAAACAGAGCAATATGAAATCTGTTTTGTTTTTCCATGATAAAATA
AATAATTTACTAAAAATAAATAGGGAATAATTAAACTTGTTGAAAGCAAGAATAATGATA
CATAGTATTTCACCCCCTGAAACTGTTCGCCTAACAACCATAAAAAGAGTTGTTCAGGAA
TTAATAGTGTTATCAATGAAGGTATTGGTACAATAAACAGTGAATACATTGCCCATTTTT
GTAAATGTTTTAATGTTACTGTGCCTTGTTTTAATCTTTCAAATAAATAGGGAACTAATG
CTTTGTTTATTGCCAAAATGACTACCGACAAAATACTCGCAATTTGCACCCCCATCGCAT
ACAAACCAAGATCAGCTTCGCTAAATCTGTGATAAATAAAGATTCTATCCAATTGCCCTT
TTATAAAGAAACTTCCGTGATGAAATATCATTGGAAATCCGAAAGCAATTACATACCATA
ATGCGAGTTTATATTGTGCGATGCTAAAAATTTTAGTCGCTGTTTTTCGTTTATAAATAA
TATAAGCTAGAACAGCAATAAAAATATTGCTACATAGTACTGCGATGATACGCTTTTCTA
CCAACGCGGTTTCATAGATTTCCAATATTAATACTGTAAATACTGCATTGGTTATTGCTG
AGCCTAATTGAATCAGTGTATAAGGAAACGCTTGTTTTTGACATTGCCTTATACTAAGTT
GTACTGCAAGAAATACTTGAAATATGCTACTTAATACTAAATAAAACATAATTTCCGATT
TTGCTATCCAACAGGCGATTAGTCCTAAAGCTCCTATCGTAATAGTATAAGCATACCCCG
TTGTTACCACTAAATGTAAAGAATGTTTTCCATATCGATAAAAATATCGTGCAACAGCAC
CATCTTGGCTTAGTCCAATAAAAATAGCAAATAATGCTAAAAATGTTTGATAATAAGAGA
GTTCTCCAAATCCTTCTACACCTAATTTTCTAGATAAATAGGGCAGTAAAAGAAAAGGAA
TTGATTTTGAAACTAACTCTCCAAATAGATAGATTGCACTATCTTTAATAACTTTCATTG
TTTACCAAACTTTCCGCAAGTTGCAGATCCAATGTTGTATCAATATCAATAGAGCGGTAA
CTTGGCATTAAATAAAACTTCACTTCGGGAATAAAGAAATTTTTTTCTTTTAATAAACTT
GCGGTATCGTTGATGTAAATTGCGCCATTTGCTCTATAAGCTTTAGGTAATGACTGACGA
GGAGCTTCAAAATCACTTAATTGATTAATAGGTAGAATTTTGTGATTTTCGTCCAAAATG
AAAGATTTATACGGGTGGTGTTCACATTCACATGCTGACACGACTGATTTGCAATTTCCT
GCCAAGAATAATTCCATCGCATTACGAATATCCAAACCTGAACGTAATGGGCTGGTAGGT
TGAAAGTGTGCAGTAACACCCTCTGTTAATCCAAGCGTTGTAACACAATGTAAAATAGTA
TCAATTGTTCTAGTATCACTTTGAGCCAATTCAGCAGGGCGACGAAATGCTGTTGCGCCA
TATCTTTCTGCTTCAGCAAGAATTCTGTCGCCATCTGAGGTTACAATAATTTCATCAAAA
GATTCAGATTCTTGAGCGGCTAAAATGGCTCGCCCAACTAGAGATATTCCTCCAACAAGC
TGTAGATTCTTATCTTTGATTCCTTTTGAACCAGCTCTTGCTGGGATAATGGCTACTTTT
TTCATATTTATCTCCTTTACATGCCCCCATCCCCCTCGCTATCACTCGGGGACTTCCCCC
ACAAATGGGGGAAGAATTTTTATCTTCAGACTACATTACTTTTTTAATACTTCCCCCGTT
TACGGGGGAAGGTGCCCGAAGGGCGGATGGGGGAAATCTTTTTGTATATTTGTATACATT
CCCCTAATTTCAATCACAACTCATACAACCCACTCGTATCAAAACTCAACGCTGGAAATT
TTATTGATGTAACTACATCGCCTTCCACGACAGGTTGCACGCCTATGTAGCGTCCGTTTT
CTAGCACATAAATTTGGATATGTTGTTCTTCAGGGCGGACTATCCAATATTCACTTACGC
CTTGTTCTTGATAGAGTTCGTATTTGTCTTTCATCTCTCTTTTTGAATTACCAGGGGAGA
GAATTTCAACGATTAGATCTGGCGCGCCAATACAGCCTTTTTCGTCCAATTTATTCGGGT
CACAAATGACACACAAATCGGGTTGCACTACCGTTTTGATTTTGCCATTGCTGTCTGGAA
AACGAACATCAAAAGGGGCTACATACATTTGGCATTGTTGGTTATTAAATACCTTAGCTA
ATTCTAATGTTAATTTCATCGAAATCCGTTGATGTAATCGATTAGGCGCTGGCGACATTG
CCATTATTTTGCCTTTGATAATTTCAACGCGCTCTTGAAATTTCCATTTTAAATAATCGC
CATAGCTATAACTGCCATTTAAATCTAATTGGCTAAGACTTGTGATTTCATTCATATTAA
GCTCCGAATTGCCTAGCTGTTTATGTGAGTTTTATCTAGCGCTTCGCTATCTTATTCCCA
ACTCAAAAATCATTGATTCAACTTGGTAGCTAAACTTGAAACAAGCGGTAAGTTGGAAGC
CATTTTCTGTAGAAATAATTTCACTGCTAATCTCACAAGGCTCAGATTCTGTTGATCGAG
CTTTACTGGTTAAAAATGCTAAAGCATCTTCAGCTTCTGCTTTAGTAGTGTAAAGTTGAG
TAAAATTTACAGCACAATCACTGTTATCAACAATAGTTCCCACATCAATAGAACAGCAGG
AACTTGAATTACATTCGGACATATTTTACCTCTCAAAACTGGCAAACTGTATTCTTATAC
CATTGATTATACTACCTTTTTCCAACAACAACAACAACAACAACAACAACAACAACAACA
ACAACAACAACAATTTTTAGTTTAAAAAACATCCATTTTAAGATGTCATCTTTTTATTTG
ACTGGTCGGAACTCTTTGTATTTTAGAGGAATTTTATTGCGACCGATGATTAAGCTACGT
AGAATAACAATATATTTTCATTTTAGTTCTTTAATTTATTTTTTACGTGAAATAAATTAA
TTTTGATACAGTCGATTCTATAAAGGATTACCTAATGAATAAATTTACTAAAACAGCTCT
TGCTTCTATCTTTACTTTTTCTGCAGCTGGTGCTTCTGCGGCAGCATTCCAATTAGCTGA
AATTTCAACTTCTGGCTTAGGTATGGCGTATGCAGGTAATGCGGCAGTTGCAGATAATGC
TTCTGTTGTGGCAACAAACCCAGCATTAATGACCAAATTCAAACAAGTAGAAATTTCTGC
TGGTGGGGTTTATGTTGATGCCGATGTTAATGTTGATGGTTCTTTTAACAAAACAATAAA
TGGAACAGTGATTCCACCATCAGCAACAGGAAATGCAAATGCAAAAGATACTATTCCAAG
TGCAATTGTGCCTAATTTATATGTTGTTGCCCCGCTCTCTGAGCGTTTTGCTGTGGGTGG
CGGTGTTAATGTTAACTATGGTTTGAAATCAGAATTTCCAACAAGTTATAGCGGAGGCGT
ATTTGCAGGGAAAACCGAACTTAGTGCAGTAAACTATAACTTAAGCGGTGCTTATGACCT
TGGCTACGGATTTAGCTTTGGTGCTGGCTTAAATGCAGTACATGCAAAAGCAACATTAGA
GCGCCATTTTGGTGCTTTAAATCCTATGGCACCGACAGCGACAGCAAGTCGATTAAAAGG
CGATAAATGGGGCTTTGCTTGGAATGTGGGCTTAACCTATGATATTAATGAAAACAACCG
TCTTGGTGTTGCATACCATTCTCCAGTGGATTTACGTTTCAAAGGGAAATATGTGGGTAC
TCAAAGTGCCAATGTTGAAATTCCAGGTCGCTTAAACCTTGAGTTACCAGCATATTGGGA
AATCTCAGGTTATCATAAACTTACTGAGAAATTGGCTGTACAATATAGCTATAAAAAGAC
ACATTGGAATAGCTTCCAAGAACTTCGTGCAACAGATAACAACGGTAAAGTGTTGTTACA
AAAAGATGAGAAGTTCAATAATAACTCTCGCATTGCGTTAGGCGTGTCTTATGATGTGAT
TGAGGCATTAACATTACGTGCAGGTATTGCTTATGGTGAAAGTGCAAGCGTGGCACATCC
ATCTATCTCAATCCCTGATACAGATCGTACATGGTACACTTTAGGTGCAACTTATCGCTT
TACCCCTAATTTATCTGTTGACCTCGCTTATGCACATTTGCGTGGTAGCAAAAACACATT
CACAGAAAGCCAAGTGGTAGGAAAACATCCAACAAATGGTCTTCCAATTAATGCAGAGGG
TAACTTTAAAGTTAAATCAACAGCTAACCTTTACGGCTTAAACGTAAACTACAAATTCTA
ATTTTCATTTGATGTAGCCTCAAAGGCGTGTACACTAAGTGGCACGCCTTTTGTTTTAGG
ATAATCCTATGAAATTTCAGATATTCTATCAATTTTATGATTCGCCAGTGGGGAAATTGC
TTCTTATTGCAAACCAAACAGGTTTACTTGGCATTGAATTTGAACAAGAGCAACAAACAC
TTAACTTTCAACAATGGAAAAGTTCAGAACAGGCAAGCGGTGAAATTCAACAACTATTTT
GCAAAACAGTGCAAGTATTAAACCGCTATTTTTCAGGGGAAAACGTGGCGTTTTGTCAGC
TAGATTTTTTAAACCCTCAGGGTACTGCTTTTCAGCAAGCTGTTTGGAAAATATTGCTTG
AGATTCCTTATGGTAAAACGGTAAGCTACGGAGATATTGCCAAGCAGTTAAATAATCCTC
ACGCCGTTAGGGCTGTTGGAGGAGCTGTTGGACGCAACCCGATTTCGATTTTAATACCTT
GCCACCGAGTGTTAGGCAAAACGCAAGCGCTTACTGGTTTTGGTGGTGGGCTTCCTACTA
AACGTTATCTACTTGAATTAGAAGGTATTTCTTATCAAAATAAAGGCACTGAATTTGTAA
ACCCAAAACATCAAAAATGGACATCAATATGACAAAGCACAACTTAGCAACTCAACTTGT
TCACGCAGGGCGAAAAAAACGTTACACCCAAGGTTCTGTAAATAGTGTTATTCAACGAGC
CTCTTCCCTTGTATTTGATTCTGTTGCAGACAAAAAAGAAGCCACCAAAAACCGCTATAA
AGGGGCTTTATTTTACGGCAGACGTGGCACACTAACTCATTTTGCTCTACAAGATGCAAT
GTGTGAACTAGAAAATGGAGCTGGTTGCTACCTTTACCCTTGCGGTGCAGCGGCGGTCAG
TAATGCGATTTTATCCTTTGTACAACCAGGCGATCACGTTCTGATGACTGGAGCAGCCTA
TGAACCAACGCAAGATTTTTGTCGTATCGTATTAAAGAAAATGGGGGTTTCAACCACTTT
CTATGATCCATTAATGGCAGAAGGAATTGCAACGCTAATTCAGCCGAATACCAAAGTGCT
TTTTCTCGAATCGCCAAGTTCACTAACCATGGAAGTTCCTGATATTCCAACGATTGTTCG
TACTGCAAGAGCAATCAACCCTGAAATTGTGATTATGATTGACAATACTTGGTCTGCAGG
CATTCTTTTTCCAGCTCTTGAACACGGCATTGATATTTCAATCCAAGCAGGAACAAAATA
CCTTGTGGGGCATTCTGACACAATGATTGGTACTGCCGTTTCAAATGCTCGTTGTTGGGA
TCAGCTACGCGAACACTCTTATTTAATGGGGCAAATGGTTGATGCTGATTCTGCCTATGT
CACCGCTCGTGGCTTACGTACCTTAGGTATTCGCTTAAAACAACACGAAGAAAGTAGTCT
TATTGTGGCTCAATGGCTGGCTCAACGCTCTGAAGTCAAAGCGGTTTATCACCCTGCTCT
GCTTAGCTGTCCAGGAAACACATATTTTAAACGTGATTTTAAAGGTTCAAGCGGTCTATT
TTCCTTTGAACTTTGCAAAACCTTATCTGATGAAGAGCTTGCGAATTTTCTCGACCATTT
TGAGGTTTTCTCAATGGCATATTCTTGGGGGGGATTTGAGTCGTTAATTTTGGCTAATCA
ACCTAAAGAGATTGAACGTATTCGCCCAGCCATTGAACGTAAATTAACAGGGACGCTGAT
TCGTGTTCATATTGGTTTGGAAGATGTGAAAGATTTGATTGCTGATCTTGAAGCTGGATT
CGAGCGAATTACATCATAAATATCTTCAGAATATATTTGTTTTCATAGCTTCCCCCGCTT
ACGGAGGAAGGTTCCCAAAAGGCTGATAGGGATTTCAATGACGGAAATGACGCATTCCCG
TTAATACCATTGCCATTCCGTGTTCGTTTGCGGCATCGATCACTTCTTGATCTCGCATTG
AGCCACCTGGGTGGATAACGCAAGTAATGCCGACTTTTGCCGCGGCATCAATGCCGTCAC
GGAATGGGAAGAAGGCATCAGATGCCATTACACAGCCTGCCACTTGTAAGCCTTCGTCTT
CTGCTTTGATCCCTGCGATTTTGGCGGAATACACTCGGCTCATTTGTCCTGCGCCGATAC
CTATTGTCTGTTTGTTTTTAGCATAGACAATCGCATTGGATTTAACGTATTTCGCTACTT
TCCAGCAGAAGAGTAAATCGTCTAATTCTTCTTGGGTTGGTTTGCGTTCAGATACAAATT
GTAAATCTTCAACAGCAACTTGTCCTTGGTCGGCATCTTGGACTAGTAAGCCACCATTGA
CACGTTTGAAGTCTAAACGTGGTTGTGCTTCGCTAAATTCGCCACACGCTAATACACGAA
CGTTTTTCTTTTTTGCTAATGCTTCTTTGGCTGCTTCAGAGATTGTTGGAGCGATGATCA
CTTCGACAAACTGGCGATCTGCGATTGTTTGTGCCGTTTCGCCGTCTAATTCACGGTTAA
AGGCGATAATGCCACCAAAGGCAGACGTTGGGTCGGTTTGGTAAGCTCGGTTGTAGGCTT
CTAAAATATCTTTGCCAAGAGCGACACCGCAAGGGTTGGCGTGTTTAACGATCACACAAG
CTGGCTCGTTAAATTCTTTAACACATTCAAGGGCTGCGTCAGTATCAGCAATGTTGTTGT
AAGAAAGGGCTTTGCCTTGCAGTTGAACTGCGGTTGCCACAGATGCTTCTTTGAGTTCGT
TTTCAACATAGAATGCGGCATTTTGGTGGCTGTTTTCACCGTAACGCATTGTCTGTTTAC
GGGTGAAATTTAAGTTTAATGTGCGTGGGAACTGTCCGCAGACTTGGGTAATATCTTCTT
CCTCAGCACCTTGATATGGCGGTACTTTTTGTCCGAAGTAGTTGGCAATCATTGAGTCGT
ATTGAGCGGTGTGTTCAAAGGCTTTGATTGCAAGGTTGAAACGGGTTTCTAAGGTGAGTG
AGTTTTGGTTTTGATCCATTTCAGCAAGAATAGCGTTAAAGTCGTTGTTATTGACGACAA
TCGCAACATCTTTATGGTTTTTCGCGGCAGAACGCACCATTGTTGGCCCACCGATGTCGA
TATTTTCGACCGCATCTTCAAGGGTGCAGTTCGGTTTAGCAACGGTGGCGGCAAATGGGT
AGAGATTAACCACGACCATATCAATTCGTTCAATGCCGTGTTGTGCCATAATTTCATCGT
CTGTGCCTCGGCGACCTAAGATCCCACCGTGTACTTTCGGGTGTAGGGTTTTAACACGTC
CGTCCATCATTTCTGGGAAGCCTGTGTAGTCCGATACTTCGGTTACAGGTAACCCGTTGT
CTGCGAGTAATTTTGCTGTTCCGCCAGTTGAGAGTAGTTTTACACCACGTTGAACTAAGC
CTTGAGCAAATTCGACAATGCCTGTTTTGTCAGACACACTTAATAATACTTGTTGGATTG
GACGATGAGCCATTATGGGTTCCTTTGTATTTGAATAAAAATAATGTAGGGACACCACGC
TTGGTGTCCTTTGAATATGTATATAAGATTGAATTAAGTGGACGCCAGGCGTGGCGTCCC
TACTTGATCATAGGGATAATTATAACGCAACCGTTTGCGTAAATCTATGATTTACAAAAC
TTAAACTTTAAATTTTGCGAAAATCTTTTTTTCTCAGTAGAATGAACGAACGTTCAGTAA
CTTGACTTGTTTTTATGTTTAAGGATATTTTGCCTCAAAATGAGGTGGCAATGTGTATTC
TCAATGCAACAGATAGGTTGATGGCAAAAGAAAGGGTTCAAAATCTTTCGACCCACAAAA
TTGCAAAAGAAGCTGGGGTATCTGTGGGTACGATCTATCTTTATTTTAAGGATAAAGAGA
CTTTACTTAATCAGCTTGTGTTGTATTTGTTTAATACGTTTCATTCTGCGGTAGATCGGG
AATATGATCCTGATTTGCCTCTGTTTGAGCAATATAAAAAATTGTGGAATGCAACTTGGC
AGTTTATGTTGGATAACCCTAATATTGTTAAAAATATGCATCAGTACGAGTCGCTACCAC
AATTTCAAGCGACAATGGTGGAATGTTTGAATGCCGATTGGGTGACGTGGAATAAATTTG
TCAAGCAGGGGCAATCGCAAAATATTATTGCGAACTTACCGCCTTTTGTTTTACTTGCAA
TTAGTATGAAAACAGCGTGGGAGTTGATGTATCAGCAGTTAATGTTAAATCAACCTTATG
CTCAAGAGATGCTTGAAGAAGTGATTATCCGTACTTGGAAAGCGATTACGATTTAATCAA
AATTGATATGGAGAAAATATGATAATAAATATGAAAAAGACAACGAAGGGTAAGCAGTTT
GCTATTGTTGTGACCTTATTGGTTGTGCTTATCGTGTTTGGTGGTGTTGTTGGTATGCAA
CAGTTTATTTCGATGAAAAAGGCTGAAGCTGCGGCGAATATGCCTGAGCCTGTGAGCAAT
GTAACAGTGATGACCGTTAAAAATAGAGAATGGACACCTGTTATTTCTGCAGTTGGTTCT
ATTCGTCCGAATCAAGGGGCTATGTTAAGTTCACAGGCGGCTGGCACGGTCACTAAAGTT
TTGGTGAAGTCTGGCGATAAAGTGAAAAAAGGTCAGCTATTAGTTGAAATTGATAGCAGT
GCGGAACAAGCCAGTTTGAAAGCGACAGAAGCTCAGTTATCGACAGCGAGAGCAAACTAT
AATCGCTATCGTAACTTAGTAGCGTCAAGCAGTGCTTCAAAAGCGGAATTTGATAATGCC
AAAGCAACTTATGAGCAACTTGTGGCGACTATTGAGGCGACAAAAGCTCAGATTGAGCGT
CGTCAAATTTATGCGCCTTTCGACGGTGAAGCGGGTATTGTGAATGTGAATGTAGGGCAA
TATGTGACGATTGGCACAGGAATTGTGCGTGTGGAAGATCAGTCTGCGATGAAAATTCGT
TTTACCTTACCTCAGACTAACTTAGAAGATATTTTTGTTGGGCAAAAAGTGACCGCAACC
ATTGATGCTCTACCTGCTCGTACTTTCCCTGCGAAAATTACCGCTATCGATCCTGCGGTG
GATACATCAACTGGTTTGATTAATCTTGAAGCAGTGGTCACAGAAGGGCAAGATAAGTTG
CTTTCAGGTATGTTTGCTCGCTTAAATGTTGCATTACCAACCTTATACGATCAGGTTGTT
GTGCCACAAATTGCGGTTACTTATACAATGTATGGCGAAACTGTTTATGTGCTTCAACCA
TTATCTGATGAAGATAAGGAAAAAGTGACTAAAATGGCTGAAATGAACAAAAGTTTAGAC
ATCAATAAAATCTATCGTGCTAAACAGATGGAAGTTACGACGGCTGAACGCAGTGGAGTC
TATTCTCATTTGAGCAAAGGCTTAAAAGCCGGTGATGTGATTGTCACTGGTGGCTTACAA
CGTTTAAAAAATAACGCCTTAATTCAAATTTCTGATGTGCAACCTGTTGGGGTTATTGCA
CCAGCGACAAAAACAAAACTGTAATGGGGTAAGCTGTGAAATTTACCGACATTTTTATCA
AACGCCCCGTACTTGCTATCTGTATTAGCCTATTGATTACAATCTTAGGCTTACAGTCTA
TTAGCAAGCTACAAGTGCGTGAATATCCTGAGATGACGATCTCAATTGTTACTGTGAGTG
TTAATTATGCGGGTGCAGATGCAAGTTTAATGCAAGCACTTGTTACGTCACAAATTGAAG
AAGCTGTTGCACAGGCAGATAACATCGACTATATGACTTCATCAAGTTCACCAAGTACTA
CGACGGTAACGGCAAAGATGAAGTTAAATACCAATCCTCAAGAGGCGTTATCGGATATTT
CTTCTAAAGTAAATGCAATTCGTGGAAGCTTGCCTAGTGGCATTGATGATCCTGCGATCA
GCGTATCATCGGGATCAAATGATGCGTTTATGTATATTCGTTTTACCTCTGATGATCTTT
CATCTCCACAAGTTACGGACTACCTAAATCGCGTGGTGAAACCGCAATTTTTTACGATCA
ATGGGGTGTCTAGCGTTGGTATCTTTGGTGGTTCAACCTTTGGCTTACGCATTTGGTTAG
ATCCAGATAGAATGGCTGGCTATAACCTTTCAGGTGCGAATGTGTTATCGGCATTAAGTG
CAAATAACCTTTCGACGGCGGCAGGCAGTGCAAATGGTTATTACACTGTCTATAAAAACA
AGGTGTTATCGACAACTCCAACGGTAGAAGAGCTGGCAAACATTACTGTGGCAACCAAAG
CAGATGGTATGCAAATTAAGTTAAAAGATATTGCGACCGTTGAACTGAATAAATCTTCAG
ATAATGCTCGAGCCACAGCAAATGGCAAAGATGCAGTGGTGATTGCTGTTGAGTCTGCAG
CAACGGCAAACAAATTAACCGTTGCCAAAAATATCTATCCGTTATTTGCACAAATTGAGA
AGAATCTGCCCGCTTCCATTAAAGCTGAGATTTTGTATGACAGCACTATTGCGATTAATA
GCTCTATTTCTGAGGTAATTAAAACCATTGGTGAAGCAACAATCATTGTGCTTATTGTGA
TTATCCTATTCTTAGGTTCACTCCGTGCGATGATTATCCCTGTTATCACTATCCCGATTT
CATTGATTGGGGTGTTATTCTTATTACAGATGCTTGGGTTCTCGATCAACTTGCTCACCT
TGCTAGGATTGATTTTGGCAATTGGTTTGGTGGTAGATGATGCGATTGTGGTATTGGAAA
ATGTAGAGCGTCACGTTAAAGAGGGTAAAACGCCTTTCGATGCGGCAATTATTGGGACGC
GTGAGATTGCATTGCCTGTCATTTCAATGACCATTACTCTTGCGGCGGTATATTCACCGA
TGGCATTAATGGAAGGGGTTACAGGATCTCTGTTTAAAGAGTTTGCTTTAACCCTTGCTG
GTGCTGTATTTATTTCGGGGATTGCAGCATTAACCCTTTCGCCGATGATGTCTAGCCGTG
TGTTAAAAGAACATAAAGGGGGTGAAGAAGGGCGTTTAGTCAAATGCATTCACGCTATGT
TAGATAAGATGACAAGCTGTTATCAAAATATGCTTTCAGCAGTGATGGCAGTGCGTGGCT
TTATGCTGTTCTTTGCGATTGCTATTTTTGCGAGCTTACCGTTCTTGTTTACTTCATTGT
CTAGTGAGGTTGCACCTTCTGAAGACCGTGGTGTTGTGGTTGCTTTTGGATCTGGTCCTG
CAAATACTAACTTGGACTATACGCAGGAAGTGATGAAACCTTTTAATGAGAAAGTGGTTA
AATTGCCTGAGGTTCACGGCGCAATGTCGATTGCAGGCTTTAACGGTGGCAACAGTTCAT
TGTCGATTATCTCTTTAAAAGATTGGTCTGAACGTAGCAAATCGCAGTTTGAAGTGAAAG
ACATTGTTGCAGGTATGGCAAAACAAGTGGTTGGTATGGATATTAACGCCGTTGCTTTCC
CTGAAATTCAGACAGGTGAAAGTGGGCTGCCGTTCTCACTGGTTATTACGACTGCAGATA
GCTATGAAAAACTTGCAGAAGTCGCCAGTGAAATTTTAGCCAAAGCACAAGCGTCAGGGC
AATTTTTCTTCGCTAACTTAGACCTTAAATTTAACACGGCAACGATGAAGATGAAGTTTG
ACCGTGAAAAAATGGGGACTTATGGCGTAACGATGCAACAGGTGAGTGGCACTTTAGGTT
CGTTCTTGTCGGGGGCTATAGTTACTCGTGTTGATATTGATTCCAGAGCTTATCCGATTG
TATCGCAAGCGGTGAGAAATGACCGATTAAATCCAGAAGATTTAATGAACTACTATGTGA
CAACAGCGAGCGGACAATCTATCCCATTGGGTTCTTTTGTCACAATGGAATTAAGTACAG
AACCAGCTTCCCTCAGCCGAATGAACCAGCTTAACTCCGCAACAATTGGCGGTGTGGTGT
CGGGTTCTATTGGTGATGCCGTAAAATGGGCTGAAGCTGAGTTAGCTCGTTCTTTGCCAT
CAGGCTATCAATACGATTTTAAAGCCGAATCTCGTCAATATATCCAAGAGGGTAACGCAT
TAATGTTTACCTTTGTGCTGGCAGTTGTGATGATTTATATCGTCTTAGCTATTCAGTTTG
AATCGTGGCGTGATCCGTTGGTAATTTTAGTTTCTGTTCCGCTAGCAATCAGTGGGGCGT
TATTGGTGATGAATATTTTGGGTATTATGAAAGTATCAGGTGCAACCTTGAATATTTATT
CTCAAGTCGGCTTAATCACCCTCGTAGGCTTGATAACAAAACACGGTATCTTGATGTGTG
AAGTGGCAAAAGAAGAGCAGTTGCTTCACGGAAAATCTCGCCGTGATGCTATTTTCCACG
CTGCAACTATCCGCCTGCGTCCGATTATGATGACGACTGCCGCGATGATCGCAGGTCTTA
TTCCTCTGCTTTATGCTTCAGGAGCTGGTGCAATTGCTCGCTTTAGTATTGGTATGGTGA
TTGTTGCAGGTTTAGGTATTGGTACACTCTTTACGCTGTTTGTATTGCCTGTGATCTACA
CCTATTTAGGCAGTGAGCATAAGCCGTTGAGAGAGTTTGATGAAGCGAAATATGCTAAGG
ATTAAACTTTAATTCCTGATGTAGCGGTAAAATTAATAAGCAACTCGGTAAGGGTTGCTT
ATTTTTTTGATAGTGCAGTAGCCAAGACATAGCGACATAGTAAAAAGGTTAAAGCCTGAT
GAAGCTTTAACCTTTTTTAATAAAAGATGTAATTTATTGGTGTAATAGACAAAATAAATA
TTAGCAACAATTTTGTCCACTTGGCATAGTTTTTGACGAATCAGCAACTATTTTGTCTAC
TATGCCAATTTATCGTGACTTTGGATACTGTTTTTAGAAGAACTCATGTACCTTCTTAAC
CATAAATAAAATGGTATAACCTTATCCAATATATTGTTCGATCAAATTTCCCATCTCCGA
GGTAGTTACGGGCATTGTAGTATGATCAGCAAGATCTGCCGTGCGGTAACCCTCGGCTAA
TACTTTTTGAACCGCATTTTCAATCGCTTTCGCAGATTCTTCCAAACCAAAACTATGACG
TAACATCATCGCTGCAGAAAGAATTTGTGCGATTGGGTTAGCAATATTTTTACCTGCAAT
ATCTGGCGCTGAACCACCCGCTGGTTCGTATAAACCAAATCCTTTTTCATTTAAACTCGC
AGAAGGTAGCATTCCCATAGAGCCAGTAATCATCGCACACTCGTCAGAAATAATATCGCC
AAAGATATTAGAGCAAAGCAACACATCAAAGAAATCAGGTTGCTTGATTAACTGCATTGT
TGCATTATCAATATAGATATGATCCAATTTCACTTCAGGATATTGTTTTGCTACTTCGTT
TACGGTTTCACGCCAAAGAATTGAACTCATTAACACATTGGCTTTATCGACAGAAGTCAC
ATGTTTGGTGCGTTTCATTGCCGTTTCAAATGCCACTTTTGCGATACGTTCAATTTCATA
ACGGTGATAAACTTCCGTATCAAAAGCTTTCTCATTTTCTCCCTCGCCTTCACGACCTTT
AGGCTGCCCAAAATAGATACCACCCGTTAATTCACGGACTGTTACCATATCAAAGCCTTT
TGCTGCAATGTCCGCACGCAATGGGCAAAATTGTTCTAAGCCTTTATAAAGTGTAGCAGG
GCGAAGATTGCAGAATAATGCAAAGTGTTTACGAAGTGGTAACAAAGCACCACGCTCTGG
TTGCTCATTTGGTGGAAGATGTTCCCATTTTGGACCGCCTACAGAGCCAAACAAAATAGC
ATCGGCTTCTTCACACCCTTTTAATGTGCTTTCTGGTAATGCTTTTCCGTGATTATCAAT
GGCAACGCCACCAATATCATAATAGTTATAATTTAATTTAAACCCGTACTTTTGTTGAAC
AGTATCAAGCACTTTAATCGCTTGAGCCATAATCTCAGGGCCAATCCCGTCACCACTTAA
CACGGCAATGTTGTAGTTTTGCATATAAATACCTCAATATTTGAAAATAGAAATGTATTT
CAGTGTACAAGATTTTTAATCTCACACGGAGCTTTTTAGTAAAAAGACCTAACAATAAAC
CTATAAAAATTTATAAAATATAAGTTATATTAATAAAAATAAATAAAAGAACAACATTTT
TTTATAAAAAAATCAATTTTTATTATTTTTTAGAATTTAAATCTAAAAATTAAAGAAAAC
ATTGTTTTTAATGGCTAGACAAGCGGTCAGATTTTTTGCAAAATGCCCAACATTGTTTTT
ATGGTGTAAACCTTATGTTAATTTTATTGGAGGATTCAATGAAAAAACTCTCAGGAGCGG
AAATGATTGTGCAATCCTTGCGTGACGAAGGCGTGGAATACGTTTTTGGTTACCCAGGTG
GCTCAGTTCTCGATATTTATGATGCAATTCACACCTTAGGGGGAATCAAACACGTTCTTG
TCCGTCACGAACAAGCAGCTGTACATATGGCTGATGGCTATGCACGTTCTACAGGTAAAG
TCGGTTGTGTATTAGTCACATCTGGCCCAGGGGCAACAAATGCGATCACAGGGATTGCAA
CCGCCTACACAGATTCCATTCCACTGGTCGTTTTTTCAGGACAAGTGCCTTCAAGCCTTA
TCGGAACAGATGCTTTCCAAGAATGTGATATGGTTGGTATTTCTCGCCCTGTGGTTAAAC
ATAGTTTCCTCGTCACCAATCCAGAAGAAATTCCTGAGATCATAAAAAAAGCATTTTATA
TCGCTTCAACAGGTCGCCCTGGCCCTGTCGTTATTGATGTGCCAAAGGATATGGTAAATC
CAGCAAATAAATTCAGTTACTACTACCCTGATTCTGTATCATTACGTTCTTACAACCCCA
CGCTACAAGGACACAAAGGGCAAATTAAGAAGGCATTAAAAGTGCTCTTAGTGGCTAAAA
AACCTGTACTTTTTGTGGGTGGCGGTACAGTGATTTCGGAGTCAAATAAAGAGTTGATCG
AATTTGCTCAGAAATTAAATCTACCTGTCACAAGTTCTCTAATGGGATTAGGAGCATATC
CAAGTACAGATAAGCAATTCCTAGGTATGTTAGGTATGCACGGTACCTATGAAGCTAACA
ATGCAATGCACGAAAGTGATTTAATTTTGGGTATCGGTGTGCGTTTTGATGATCGTACTA
CCAATAATCTCGCAAAATACTGCCCAAATGCTAAAGTGATCCACATTGATATTGATCCTA
CCTCTATTTCTAAAACCGTCCCTGCATATATTCCCATTGTCGGCGATGCAAAATTTGTAT
TAGAAGAATTTTTAGCATTGTTAGGTGAAGAAAATCTGGCAAAAGGTCAATCAGATCTGA
CCGCTTGGTGGCAACAAATTAATGAGTGGAAAGCTCGTCAATGTTTACGTTTTGAGCAAA
GTGATGTGATTAAACCTCAACAGGTTATTCAAACCATTTATAAATTAACAAATGGCGATG
CCTATATTGCTTCTGATGTAGGACAACATCAAATGTTTGCTGCGTTACATTATCCTTTCG
ATAAACCGCGTCGTTGGATTAACTCTGGTGGTTTAGGCACAATGGGCTTTGGCTTACCTG
CGGCTATGGGAGTGAAATTTGCACACCCTGAAGCAACGGTTGTTTGTGTCACAGGTGACG
GCAGTATTCAAATGAATATTCAAGAACTTTCTACAGCAAAACAATATGATACCCCTGTGG
TGATTGTGAGTTTAAACAACCGCTTCTTAGGTATGGTGAAACAGTGGCAGGATATTATTT
ATGCAGGTCGCCATTCCCAATCTTATATGAACTCACTACCTGACTTTGTCAAACTGGCAG
AGGCTTATGGACACGTCGGTATTCAAATTAACACCCCTGATGAATTAGAGGAAAAATTAG
CACAAGCCTTTGCAATTAAAGATAAACTTGTTTTTGTTGATGTGTTAGTAGATGAAACAG
AACACGTTTACCCAATGCAAATTCGTGGTGAATCAATGAAAGATATGATGTTAAGTAAAA
CGGAGAGAACAGATGCGTAGAATATTATCCGTCCTATTAGAAAATGAATCGGGAGCTTTA
TCCCGTGTCGTTGGGCTATTCTCTCAACGTGGTTTTAATATTGAAAGTCTTACGGTTGCC
CCAACGGATGATCCGAGTTTATCTCGAATGACCATTGTGGCACAAGGTGATGAACAAGTC
TTGGAGCAGATCGAAAAACAACTGCATAAGCTAATTGATATATTCAAAGTGACAAATCTT
AGCCATTGCGAACATATTGAGCGAGAAGTACTTCTACTAAAAGTTCGAGCTGTAGGTAGT
ACACGAGATGAAATTAAGCGAATGGTTGACATTTTCCGTGGACAAATCGTGGACATTACG
CCAAAACAATATACCATTCAGCTCTCTGGTGCTAGTGATAAACTCAATGCTTTTATTGAA
ACAGTGAAAGCAGAAACAACAATTATTGAAATCGTTCGTTCTGGGGTGATTAGTTTGGCT
CGAGGGGAAAAAAACAGTTTATAAAATTGATTAAATAAATAGCATAGTAGATACAACATC
AATCAATGTGAGTACACACACTTTGAGTTAAAATCATTTCCTACTATGCACTTCACCTAA
TATAAATCAATTAACTAAACAATGCCCAAATCGGCTTACAGCTTGAAGGTAATATCAAAT
CCTTCCCTAACTCAACCCAGCCTGTCGGGTAGTGGAAATCTGAGCCGACAGAGGCATAGA
GATCAAACTCTTTTGCCCAACGAGCAAGAAGCTGACGCTGGTCTGGCGTTTGGGCGGCTC
CCGTTACTTCTATGCCATCTCCGCCAGCCTGTTTAAACTCTTCAATAAAACGGCGGATCC
ATTTCGCTGTTAATTTATAGCGTAATGGGTGTGCAAAACAGATAACGCCACCAGCTTGGT
GCGTCGCTGCGATGGCTTCTTCGGTGCTGCACCATACGGGCTTTACATAAGCTGTTTTGC
CGATCCCTAGATAGCGTTTGAAGGCGTGTTCATTATTGCGTGCATAGCCTTCTGCCACAA
GAAAACGGGCGTAGTGAGCGCGAGTAACTTCACCACTTGCAATGGCTTTTGCCCCTTGAT
ATGCGTTCGGGACACCTGCTTTGGCAAGTTTTTCACCAATCAATTCTGCACGTTCTTGGC
GTAATTGTTTTTGGCGAGCAAGTAAATTGACGATAGCAGGGTGGGTTTCGTCGATATTTA
AGGCAGTGAGGTGAAGGCTTTTCCCTTCCCATAACACAGAAATTTCTACGCCACTGATAA
AGGTAAGCGGTTGGTTTTGGGCAAAAGTTTTCGCTTCAGCGATACCTGCGACGGTATCGT
GATCGGTTAAGGCTAACATGGTTACACCTTGTTCCACCGCTCGTTTAACGAGTTCTGTGG
GGGTAAGCACGCCGTCGGACGCAGTGCTGTGGCTATGTAAATCATATTTCATTTAATTAT
CCTTAATTAGTCCAACCATAGCGAAAAAGGCTCGATAAGCCTCTATTTTCTTCGCCAAAC
TGAGAGGATAAGCCCTTGATGTTGAGGGCAAGCGATAAAGAAAAAGTTCTCTGTTCGTTT
GATAAGGAAAAGAGATAAATTGATTGCTTTTTGGTGTTTTTATTTTTTCTGGTAGTAACG
ATAGCAACGTTTCTGTTGCCTTTTCCCCTGTGGTAAAAATCCAACGACAATGCAGAAGCT
GTGAAAGAACTTCATCTAATTTTACTGGTTCTACAATGGTCAGAAATTTATCCGAAGCGT
TGCCTTGCTCACGAATTGCCGTTTCAGCCGTTGAACATAGTGCAATGCCTTTTTCTCGTA
AGAATGCTTCAATCCTAAGTGGGTCAAAACGCTTTTCATTCCCTACTCGAAAGTGATCGA
CATCATTAAAAAAGATAGCACCAAAAATTCGCCACATATCATTTTGAAAATTAGGGTAAT
GAAATTCCATACACCGTTTTTCTGGTGTGGGTGGAAATGTTCCCATCATCATTACGCTGG
CGTTTGGTGGCAAAATAGCAGGAAATGGGTGTTTTTCTATTAGACGCATAAAATAGAAAG
GCGTATTAAATACGCCTTAACCGTTATTGTTGTTTTTCACAGGATTTCACAGAAACAGAC
CATTCCGCCCCTGATTTAATTTTGTATTTGTCCGCAAAATTATCCATATTTAAGGCGAAA
GAGACATTCAATAGACTATTGAGGTACATCAATGGTCTGCCTTCTTCGACATCACCGAAG
CTACTCTTATATGGCATTGAGCCACTATAACGGACTTTGACCTCATCTGCCGTTGTTTCT
TTGATTTCAACACAGACCTTACCATCTTTTTGAATACCTGATTGCTCAAGTAATTCGTGG
CTGATATTTGTCCAAACATTGCCATATTGCATATCTAGTACAGGAATGTTGCCCTTTAAT
GTACCTTCTTCAATAGCAGGTTTTTGGTAGCTAATTTCGGTGACTTTGGCAGGTAACTCT
GCACCGACTTCTTCAAAACTGATCTGCCCAGACGCTAATTTTGCTCCTGTATAAGCATAG
ACATCGCGTCCGTGGAAAGTATAAGATTTTTCAGAACCTTCCAAGCGGTGTTTTGTTTCA
TCAATTTCACGAATGCTCTCAATCCCTAAAAATTCAGCCACTAACGTTAATGTGCCATTA
TCAGGGGTCACAAAATAGTGTCCTGTTTTGGTTTTTAAGACGACCGATTTACGATCTGTG
CCAACGCCTGGATCGACAACGCTAACAAAAACGGTGCCAGCAGGCCAATAGGTTGCGGTT
TGATATAAACGATAAGAGGCTTCCCAAATATTATATGCAGGAATTTCGTGAGTTAAATCA
AACATTTTTAACTCACGATCAACCCCAAAAGCCACCCCTTGCATTGCAGATACTGCACCA
TCTTTTAAACCGAAGTCTGTTTGTAATACGAGGGCATTTGCAGCTTTTGTTTCCTCAGAA
GCGACCGCTTGTTTTCCGTTTGTTGTTGCAAAAGAAGTTGCAGAAAAAGCCACAAGGGCA
AGAGCAAGTAATGTTTTATTCATATCGTTTTCCTTATCGTCGTGTTTGTAAAAATTGGAG
TGATAGTAATCGTTTGCCTAACCATTGTCTATAGCGAGAACAAGTTTATTTTTTATTAAG
CAAAGCCCCAATCGCTTTTAATTTATCCGCTTTACTCAGCCCTTGATCAGCAAGTTGATT
TAATTCCGATACTAATAGCTCTGAAGCTGGTGAATTGACGGACTTGGTGGCTTTAGGCTG
CATTAATTGTGCTGCGTAAGCGGTGAGATCTGTCAATAATTTTATCTTTTCAGGATTATC
GTGATATTGAGCCGATAACAGATCAACCGCTTGTTCAAAGGCCTCTGCTTTTGTTTCAAG
TTGTTGATAGCAATACTTTTGCCAGCGTACTTGTTCTGTGCGTGTTAAGGTTTCTGAGTA
ATGTCTTGCTCGATAATGGAAAAGTAGAGGTTCAATTCTTGGATCGCTAAATTTCAAGCC
GTGATGTGCAAGCTCTTCAGGTTTTAGATTTCGCAAAATCGCCATATTGTTTTTATCTGC
AGGTTCAAAAAAGCCATCGTATAACGTGGTTTCTATATTATTTGACGCTAGATAATTCCT
TTCCTCAGAAAAAATATCAATAACCTTTTCTCGCACAAGGCTTTTTTGGGATTTTAGCAG
TTTTAAATTTTCTAAACAGGCTTGACGATCGATGCCTAAACGTGTTGCATTTTCAGACAG
TAACGTTTTGGCTGGAGCTAAAATTGGGCATTTATTAATATGCACGAGTTTTAGTGGAAC
AGCATAAAGCCCTTGAGCTTCTAATTCTACTTTTTTGGTATAAAGACGTTCACGCAATAT
TTCGCTTGGCTCATTCAATAGGTCGTTTATATTCCCCGATAGATCACATACAATCACTGC
GTTTCGATTAGTCGGATGCCAAGCCAATGGCACAACCCAAGCGGTGTTACCTCGATAGTT
GCCTAACATTCCAGAAACGTGAACAAGCGGTGTCATTTCACCGACATCAATCATCTCTTC
TAGGGCTTTTTTACCTCGATTTTGCAGGAAAAAGTCGAATAATTTAGGTTGTTTTTGTTT
GAGCAGTTTTGCCATTGCAATGGTAGCATACACATCAGCCATTGCATCGTGAGCGTTGTC
GTGAGCAATACCATTTGCTTTGGTCAAATTTTCTAATTTAAAGCTCGGCATACCTTCATC
ATCATACGCCCATTCTATCCCTTCTGGACGTAAAGCATAACAGGCACGCACAACATCAAG
AAGATCCCAACGAGAATTGCCGTTTTTCCAGCTATATTCATAAGGATCGAAAAAATTGCG
GAAAAAGGTATAACGGGTCATTTCATCATCATAGCGAATGTTGTTATACCCCATTACGCA
GGTGTTAGGTTGGCTAAATTCGGCGTGAATACGAGCGGCAAATTCAGGTTCAGGTAGCCC
TTGTTGATTACAAAGCTGTGGTGTAATCCCTGTTACCATCACAGCTTCTGGTGAAGGCAA
ATAATCTTCTGTTTGTTGGCAGTAGAACATTACGGGTTCACCGATAATGTTGAAATCGCT
ATCGGTGCGGATCCCTGCAAATTGTGCAGGACGATCTGTAGCAGGATCGACACCAAAACT
TTCGTAATCGTAAATAAAAAAGGTGGTTTGAACCATTTATTCGCCTCGTTATCTCATTAA
TTTATTAATTATTTCAATAAGATATAATTTTTTTAAAATTTTTTAGAATTTTATTGAACT
AAGTTTCATTGGGGTAGTCTTAGAATACGCATAATGTGCTAGTTTTATTTTTCATTTCCT
TAGGTAAGACCTCCCCCGATACTGTTTTTTGGTATCGGTTTTTTTTATGGTTTCAAATTA
TATTTTTATAAACGTAATTGTGCTTTTTGGTAAACGTCGTTGCGCTCCCTTTTTCCCAGT
GCAACCACTTTGATTACAATACGTTCATCAATCACTTGATACACCAAACGATAGCCTGCA
TTACGCAATTTGATTTTATAACAATCTTTCATTCCACGAAGTTTAGCACTTTCTACACGC
GGATTTTCAGCTCTTTCTTTAAGTTTTTCGATAAATTGTTTTCTTAAATCTAAGCTTAGT
TTACGAAACTCTTTTTCTGCTGATGGGATAAATTCAATGGTATAGCTCATTTTAATAAAT
CCGCTAAATCCACTTTGTAGCTTTTTTCGTGTTGGCGTTCTTCCACTAATTTTGCTAATT
CTGCATCATCAGCAAGCTCAATGAGATATTCATAAATATGCGGTGGTACACAATAAAAAG
CGGGTTCATTTCGGTTTAAAATTGCAATTGCCTCACCGCCTGCCGCATTGAATGTCGCCA
TTGGATTTGTCTTTAGCTCTGTAATACTCGCAACAGTATTGGTTAAAATAATACTTGGCA
TAATAATCCTTCCTTTTTTGGTATCATTTATCGCTCTTTTTATAGGTCTTGTCAAGGCGG
TTCATAAGTAGAGAACATAAACAACAGATTACTTTGAGTTTCTGTACTTGTTGGTTCTTA
AGACCTCAACCCAACCCCTCTCTCAATTAAGCCATAAACCCAAACGTAAAGTGCTAGGAT
AAATAAGATTAACACAGCAAAAGTATAGTAGATCGACACATCGCTAATACCTAAAAAGCC
ATAGCGAAAACCGCTGATCATATAAACAATCGGGTTAAATTGGGATACTTGTTGCCAAAA
TTCAGGCAATAAGCTAATGGAATAAAACACACCGCCAAGATAGGTTAAGGGTGTTAGTAC
GAAGGTAGGGATAATGCCAATGTCATCAAAGGTTTTCGCAAATACCGCATTAATCAATCC
CCCTAGAGCAAAGGCAATAGTCGTCATCAACATCGTAAGGATAATGATGCCCCAAGAGTA
TATTTGATAAGAAACAAAGCACAATGTCACTGCTGTCACAAGGATACCGACCATTACACC
TCGCATTATACTGCCTGCCACATATCCCCAAATAATCGTATGGGTAGATAGCGGTGACAC
AAGCAACTCTTCAATGTTGCGAACAAATTTGCTTAGGAAAAATGATGAAGCTGTGTTGGT
GTAAGAAGCGGTAATTGCTGACATCATTATTAACCCAGGGGCAATAAATTGCATATAGCT
TACACCGCTCATCTCACCGATACGGTGTCCGATAAGTTTACCGAAGATTAAAAAATAGAG
TGTCGTTGTAATAATTGGCGGTACTAATGTTTGTCGCCAAATGCGTAAGACACGTTTTGT
TTCTTTTATTGCGAGTGTTGAAAATCCGATCATATATTTATCTAATTTTATTGGCTATTT
TAATTGCATAAACAACTCTTCCAAGCGGTTGGACTTATTTCGCATACTTAACACTTCAAT
ATGTTGTGAACTAAGCTGTTGGAATAAGTTGTTTAACCCTTGTTTTCGGTTTACTTCTAC
TTCGATAGTGGTTTCATCTACCCATTTAAACGGATAACCGTCAATAACAAGCGGTCGGTT
TTCACTTAAATCTAGCAAAAAGATCTCCGTTTCGAGTTTTGCCAATAACGCTTTCATTGA
GGTATTCTCGATGATTTGCCCTTGCTGAATAATTCCGATATTACGGCACAGAGTTTCCGC
TTCTTCTAAATAGTGCGTAGTCAGAATAATGGTTGTCCCTTGCTGATTAAGCTCTCGCAA
AAAATCCCACAAACTACGGCGAAGTTCAATATCTACCCCTGCTGTCGGTTCATCTAAAAT
CAGCAGTTTAGGGTTATGCATTAATGCACGGGCAATCATCACTCGGCGTTTCATACCGCC
TGATAATTCACGGGTAAAATGATCACGTTTTTCCCATAAGTCTAATTTTTTCAACCAAAT
TTCCGCTTGGATTAAGGCTTGACTACGCTTAATGCCATAAAATCCTGCTTGGTTAATTAA
AACGTCGATCACTTTTTCAAACTGATTGAAATTAAACTCTTGGGGAACTAATCCAATCTG
TTGTTTTAATTGAATTTTTTGTTTATCAAGATCGTAGCCAAACACTTTTATTGTCCCACT
TGTTTTATTCACTAGTGAGCTAATAATTCCAATCGTCGTGGACTTGCCAGCACCATTATG
CCCAAGCAATGCATAAAAGTCTCCCTGTTCAACACAGAGATCTATGCCTTTAAGGGCTTG
AACACCTGTTGGATATTGTTTGATTAGGTTTTTTATTTCGAGTGCGTACATATTTTCTAC
TCCGCCACTGCCCGAATAGTTGCTTCGTCCATTTGAGCATCAAAGGCTTGTTGTAAAAGT
TTTAACTTTTCGTCTGCTTGTAGTGCTTGTTTAGCCTCTTGCGTGAGCTGTTCAAAAATA
ACTCGACGAATTTCTAATGGGGTTTGGAACTCATCACTTTCGCCTATTCGCATTTCACTA
CTAAAGCCTTGTTGTGAGAGGGCATTGTATAAACTTTGGGTCGCTTCATTGCTGTTTAAA
TGTGCCATTGTGGGGTTTAAAACCAACAAAAGATGATTGTTGTTATGGCTTTCTAAATAG
CTGTTTAAAGCGAGCTGACGAGAAACTCCGCCCAGTTTTAAACTGTTTACAATTCGGCTC
CATTTATCTCGTTCACAACCAAGCTCAATCGTTTTTTTAACTAGCTCAGGTGTTCGCTCT
TGCAAAATGGCTTGCTTAATTTCTGAAGGCTTCGGGGCTTCCTCTTGATTTTCTAACTCA
GGATTAAGCCAAGTCCAACGGTAGTCTTCATCATTTTGTGAAGCGATAGTTTTTTGAGGT
GTTTTTTCGACTTGTTGCCGTTGATCTTGAACGGTCACTAGGTTCATTAAACCTTGTTGA
ACGCTCTTTTTATTCACCGTTTGGGGTGGTTGAATGGGGGTTAAATCAGACTTTTTTTTT
TCGTCTTGTTGCTCTTGTTTCGCTTTTAATTGCTGACGAGCCTGCATTGCTTTTAAGGCT
GGCGATATACTTTCTGCACTCACTTCAGTTGGGGTAGCGGGTTGTTGAGCGAGATTTTTT
GCAAACTGTTGTTCAGTTTCGACCGCTTGTGTTGTCACAGTTTGAGCTGAATTTTGCTGT
TGAGCTAAACGTTCTCTTAACTGGCTAATGCTATTTGGCGATTGCACAGGTGCAACGGGC
GTTGTTGGTGTAGGTGTAGCAACTGTTATCGTGGTTGCCATATTTTTAGGGTGGAAAGCC
AAGGCTCTTAGAATAGTCATTTCCACGCCTGAACGTTGCTCAGGGGCAAAAGGCAACTCT
TTTTTGCCTGTAAGCATTACTTGATAGAAAAACTGCACATCCTCTGGAGAGATCTGTTTC
GCTAAAAAATGCAGTGGGGTTTCTTCTTGATGAGGATGTTTCAACAACTGCAACATCGCA
ATTTGGTGCAAGGTTTCTGCCGTATCGCTTAACAGTTGTTGCCAATCGACACCTTTTTCC
GCCACAGACTGAATTACTGCCATTGCTTTTTCGCCGTCCGCATTTGCAAGGGCTTGCACC
AATTCTAACGGTTGATGATCGTCAATTAAGCCGAGCATTTGGCTTACAATCGGCAAGGTG
ATATTCGCATTGCTGACGGCAATCGCCTGATCGGTTAAGCTCAACGCATCACGAATACTG
CCTTGTGCCGCTTTTGCTAGTTTAGCAAGTGCTGACAATTCGTAGGGAATTTGCTCTTGG
GTTAAGATAAATTCAAGGTGTTGCTGAATTTGCGATTGTTCCAACGCACGCAAATGGAAC
TGCATACAACGAGAAAGAATGGTAATCGGCAGTTTTTGCGGATCCGTGGTCGCAAGTAAG
AATTTGACATATTCAGGCGGTTCTTCAAGGGTTTTTAATAAAGCATTGAAGCTGTGACGA
GAAAGCATATGCACTTCGTCAATCAAATAGACCTTAAAACGTCCGACGGTTGGTTTGTAT
TGCACATTGTCGAGCAATTCACGGGTATCTTCGACTTTTGTGCGTGAAGCAGCGTCGATT
TCGATCAGATCGATAAATCGCCCTTCTTCAATGGCTTTACAGTTCGCACATTGACCACAG
GGATCAGCACTGATCCCCGTTTCACAGTTCAAGCCTTTCGCAAACAGACGAGCAATTGAC
GTTTTCCCTACGCCACGCGTTCCTGAAAAAAGATAAGCGTGATGTAACCGTCCTTCTCGC
AAACCATTTTCGAGAGCGGATAAAACGTGTTGTTGCCCGACCACTTCGCTAAACCGCTGT
GGTCGCCATTTGCGTGCTAGAACTTGATAGGACATTTGACCTCTTTAGATGTTGCGTAGC
TCTTGAAATCCCCCCTCCCCCCCCCTTTTTACAAAGGGGGGATTGCAAAGGGAGAAATAT
AAGATTAGTGACCTTCAAAGCTCACTAAAGTATAAGAATTGACACCGATTTTCTCTAAGC
GTTCTTTACCGTCAAGATCAGGCAACCAAATCACAAAGGCTGCATTCTCAACTGTACCAC
CTAAACGACGAATAAGTTGTACTGTTGCTTCCACCGTACCGCCTGTTGCAAGTAAATCAT
CAATGACAAGCACATTATCCCCAGCTTGAACAGAGTCTGTATGGATCTCTAAGGTATCTT
CGCCGTACTCAAGGGCATAAGATTGCGAAATTACCGCACGAGGTAATTTTTTCGGTTTGC
GCACAAGTACAAAAGGCACACCTAAAGCTAATGCCACTGGCGCACCAAAGATAAATCCAC
GAGATTCAGTCCCCACAATTTTGGTGATCCCTTTATCTCTAAACTCAGCCACAATTGCAT
CAACAGAGGCTTGGAATGCGGCAGGCACTTCTAATAAAGAAGTAATATCACGGAAGATAA
TGCCTGCTTTTGGATAGTCAGGAATAGATTTAATGGAAGATTTGATTAACTCAAGTTGTT
GGTTCATTTTTTGACCTTTTAAACAAGAAAAATAACCTGTGGAATGTAGCAAAATTTGCA
GGAATTACAAGGAAAAAATGATAGAAGCGGTCGGTTATTGCAAAAAATTTTATATTTTGT
AGCTGTTCCACAAGAAAAGAAATGTAGGAACACAACTCACCAAGTATTCCTACAATATTT
AATTAGAAAGCGCCCTATATTTATATATTATTTACCTCTTCCAACTTGACCATTGCTCCT
TGAACAGTATGTTGAATTTCAACGGAGATCAATCCTCTGATCAACTCTTCAATAGATTGA
ACTTTTGATACAATCGTATTGCCTTCTTCATCAAAATACCCCTGCTCTTTCAATGTAGCG
CTAAAAGTCGAGAACAATGCTTTATCAAAGAACTCTGGAGCATTAATACCGTGTAGCACA
GACAGACGTCGTGCAATTGAACGGCTTTCTTGCTCAAGATGATTTCGACTAATTTCAGGT
TGTTCAATCAAAATACTCAAGCTGATGTAATAACGTTGTAATAACTCTCGCACACCAGAA
GAGTGTAACTGCAACGAACGGATACGCTGGCGGTTAATCACAAACATTTCACTTTCGTTC
TTAATCAGATTTTGAGCAACAAATTCCGCTAAAATTGCCTCAATATGCCCACGAACTTCC
TCTGTTTTAAAGTGCATAAAGAGTTCTGCTTGTAAGAACGGATAAATGCGATTAACACTC
TGGATAATCAAATCTTTGGATACCGTCTCGTGATGTAACACAATACTTGCGACCAATGAT
GGAAAAACAAATAAATGCTGAATGTTATTGCGATAATAGGTCATTAATACTGCAGATTGA
CGATCTAAACGGATAATTTCACCAAAGTTGTCTTTTTCTGAGATAACACCTGAACGAGGT
AAATTAATAACGTGATCTAACATCGCTTCAGCTGTATCCGTTGGCAAAGTGACCTCCGCT
GTATAAGGTACATTTTTGAACAGTTGCATATAGCTTTCAACCTGCTCAATAAGCTGTTCA
CGCGTTAAAGAACGTTGGCGTGAAGCAAGCAACACAGAGCCGATGAGATTTTTCGCATTG
ACTGCGACGGCATTATTAATATGCACCATCACTTGTTTAGATACCGCTTCAACGGCACTA
TTTAACCATTTTGGACGACCATTTTCATCTGTAAGCGGTTCTTTCCATTCAGGAAAATAC
TGATTGAGATAGTGATTAAGTGGAATAGGTTCGCCAAAATTCACATAGCCTTGCCCTAGT
TTTTTCAGTTTCTTAATCACACGTAACACCAAGCCAGCATTCTCTTTCTCTTTCTCTGCA
CCTCGTAATTCTTTAGCGTAAGTATCTACTTCTAAAACGTGTTCATAACCAATATAAACA
GGCACAATACTGATCGGGCGAGTTAAGCCACGTTGCAATGCTTGTAACGTCATCGACATC
ATTCCTGTTTTTGGATCAAGCAAACGCCCTGTGCGTGAGCGACCACCCTCAATAAAGTAT
TCTACGGAATAACCACGGTAGAACAGCTCTGCAAGGTATTCACGGAAAATCGTAGAATAC
AGACGATTGCCCTTGAAAGTACGACGAATAAAGAACGCCCCCCAACTTCTAAAAATAGGA
CCTGCAGGCCAGAAGTTTAGGTTGATCCCAGCAGCAATATGTGGCGGCACTAAGCCTTGA
TGATACAGAATATAAGAGAGAAGCAGATAGTCCATATGGCTACGGTGGCACGGCACATAT
ACTAACTCGTGTCCTTCTAATGCCAATTTACGCACACGCTCTGCATATTGCACGTTGATC
CCTTGATAGAGTTTATTCCACAACCAACTTAACACACGATCTGCGCTTCTTAAGCTGTCG
TGACGAACATTTGCAGCGATTTCATCCAGAATTTTCTCAGCTTCTTTGCGAGCTTTTTCA
AGCGAACTTTTTGGTTTTTTCGCTTCATCTTCAATCGCAGCCAAAATTGCAGGGGATTGC
AGTAACTTATTGAACATCGCTTGACGATCAGGCAGTTGAGGACCTGTTGCGGAATAACGC
TGTTTAGCAAAATGCATTTTTGCCACACGGGCCAATTTTTGAGCCAGATTTTCATCGGTT
CCGTGATTGGTAATCATATAGCGTAAAGAAACCGCTTGTGAAAAACGGATAAAATTATCA
CGCCCAAACCAAAGCATTGTCACTAAGCGTTGGAAAGTTCCCAGCAGACGTAATACTGGC
AAACCTTTCTCTTTACCCGGTGCGCGTCCCCACAGCACAGAGACAGGCACAACTTGAATG
TCTAACTGCTCATCATTACGGTTTAAATCTAAATAACGATAGAAAACCAACTCTGTTTCA
CTTTTCGCCCCTTTGGATTTAAAGAAACGACGCCCTTCATCTAAAAAGACAAAACGAGAC
AAAGATACCCCTTGAATATCATTATTTACCAGCGGATCAGGCAAGTTCAGAGCTTGGCAG
TTTTTTTGCAAAATTAACAGATCCGTTTGTGAGGTGTAGGGCAACACATACACAATAGGT
TGATCTAACTTCAGCCCTAATTCATTCACAGGATCTGTAGGAATTGAACGTGTTTTCACT
AACAGCGAAAGCGGTAGGTTTAACGCTTTACGATACAGGTTTAATAGCATAGACATTTTT
ATATCCTTTTATAGTTATGATCGGATTAAAACGATGTGCAGTTTAGCATAAATTTCTTAA
GGAAATCTGAGTTTATTCATAAAAGTTGAGGAATAAAAAACATCGTACTTTTTCAAATAC
GATGTTTTATAACATGAAATGACAAGACCTCATTCCCATTTCTCTCATACTAACAGATTA
CTCTCTCGTTAATTTTTCTACTTTTAATCCATCACCTTCGTAACCTTGACAAAAGCCTTT
TAAAAATAGGTTTAACTTATCCGTATTACGTTTAAAGGCTCGGCAATAAGGACAAAGCAT
CAAATGGATTTTTAGTTGAATATACTGGCTTTTACGAAGAGATTGCTCTTGTTGTAAAGA
GATTAATTCACTAATTTGTTGACAATTAAGCATTTTATTCTCCAAACCATTTTTGTGATA
AACAGACTTGTAGTTGTAGCCTAGCTCTATATAACAAGGTATGTAAATTGCTGGTAGAAA
TATCACACTCTTGGCAAATCATCTGGCTATCTAACTCTAAATGATGTCGCATCATAAATA
CACGAGCTTGTATCGCAGGCAACTGATTAAGGCAATACTCAAAAATTATCCAAAACTCTT
TGCGATAAAGACTTTGTTCTACTCCCTGCCATTCACTTGGTTGAAAGGCATTATCGTCCC
ATTTCCCTTGCTTAAAAATCTGCTCTGCAAGATGAATATTATCGTACTCTAAGTCGCTTT
CAGTCACCCATTTCTGTCGCTGTCTTAGATTATCTATGATTTTGTTTTTCAAAATAGCAA
AAATCCAAGTTTTGAGAGAGGCTTCTCCTAGAAATTTATCGGCATATTGGTAGGCACTGC
TTAATGCCTCTTGAACCATGTCTTCAGCGAGAGATTGATCATTAAGTTGCAAGCGGGCAA
ATTGCAACATTTGCTTGCGAATTTTTCCTAGTTGCTCAGAGGGAATGCATGTTAAATAGT
CAGTTTGCATTTTTTACTCGGCTTGTTGCTTAATTTGAGAAGGAAAAATCACCTGTGCGT
TAATCCACTTTTGCCAAATATTCTGAATTAAAGGTATGGAGATTTGTTCTACGGATAACA
ATTGAGTTAGCTCTTCCGTTAATTGATTTAAACTTAAGGGTTGCTCTTGTAAACAGGATA
ATAAATAAAAATCCAACTCACTTATTTCTTGGTAGTAAACATCAAATTTACGATTTCGCC
AAATGATAAGATAACTTGGTTGGGAAATTATTTGCTCAAACTGATTTTTCAAAAAACTTA
CATCATAATGTTTGAGGTAAGTAACAGGTGAAAGTTGCATTAGTGTGTCGGCATCCCAAG
AAAAATGTGTAGGGATCTCCGCAAACGCCACTTCGGCAAGTAGCTGAGAATATTCAAAAT
CCATTAATGCTAAAATATCAGCACTTACTCTCTGTTGTTGCTGACAAAAATGCAAAAATT
CAAGTGCAATTTCTTGGAAATATGGTGAATGAGCTTGTCCCGTTTGGATAAAATCTTCTT
GAAGCTGTTGCCATTGCTCAGGATCACAGTGCTTTGGTGTTTCAGTAAAACAACGCTGAA
TAAATCCCAAAGTACTGTTACGAACTAACTGCGCATAAATACGTAAACGATGAGGCTCTA
CACCCTGAAGCAAAGTGCAATCTTTTGTTCTTATTGCATTGGCAAAAGCTCGTTGTGTTT
GTGCAAGAGCAGTCTGTTTATCGGCCATTTTTTCCTCTACTTAGCGTATTGTCGTTGTAA
CCGAGCGATATGTTCCACCTCAGCATAAAGTTCCATAAACGGTGGAAAATTAAAATCACG
TTCTAATAATGTTGGCGGAATATGGGGTAAACGTTGATAAGTGTAAGCAAGCAAATCCCA
TACAGAACCTTTAACCTTCTCTCCGTGAGTGTCAATTAACAATTGCGGTAAATGACGCAA
TTCACCTTGAACTTTATTAAAGGCTTCCTCACCTGTATTTACTTTGGGTAACACCTCTTG
CTCTTCATTGTGTCCTGCAATATGGATATAACTTACCCTTTTATGATCCACTTGATCGAT
AAATTGATAAGGGTCTAACAAACCATGATTGACCCCATTTACATAAATATTGTTTACATC
AAGATGAATGTCACAATCTGCTTCTTGAGCAATCGCATTTAGAAACTCGACTTCATTCAT
GGTGCTAGTGGGTGAATGTAAATAATATGAGGTATTTTCAAGTGCAATTTTTAAACCTAA
ATAATCTTGGACTTCACGAATACGTTGTGCCGTATGCAATACAGCTTCATCAGTAAAAGG
CATAGGTAATAAATCATATAAATGCCCTTCACATTCGCAATAGCTCAAATGTTCTGAAAA
AAATGTTGATCCATATTGCTTCATCAATATTTTAATTGACTTTAATAACTCCTTATCAAG
AGGTGCTTGCCCCCCTAAAGAAAGAGATAAACCATGTACCGTAACAGGAAAACGTTCCGC
AACCTGGTCAAATTGATAGCGAGCTGAACCACCCATCTTGACCCAATTTTCAGGAGCAAT
TTCAATGAATTGAACCGCACTTTGTGTAGGTAATTGTAAAAAACCATTGGCAAGATCACG
GCGATAGCCCAAGCCTGAACCCACTAACATCATCATTCCTTATAATTCAATTTTATTCAA
AAATAGTGAAATGGTAGGTTAACCCCACCATTATTTTCCCATCATTTACTTCCGCATTTA
CCTTCGCCACATTTACCTTCTGCTGTTTTTGTAGCTGGCATTTTAGTCGCTTCAGCACCG
CACTTACCTTCCCCACATTTGCCTTCTGCAGACTTCGGTGTAGTTGATTTTTTGGCATCA
GAACCGCATTTCCCTTCACCACATTTCCCTTCAGTCGCTTTAGTTTTGACACACTTTTCA
CCTTGCATTTCCACACAAGTTTCTGCTGTCTTATCAGTTTGAGCTTGAGCTGAAACTGCC
ATTGATAATGCACCTGCAAGTGCCATTAATGTTGTTTTTTTCATTGAGATCACCTTTATA
ATGATTAACAAAATTTCAACCAAGTTAGTTTGGCTGAAAACCTTTTCTGTAGCCAAAAAT
CCACAGAAACCATGCCTGCACCTTGAAACATCAAAGGCGCTAAAATTACTAGGTAAACCA
GTGCCATCTTGTAACCATTTTGGCAGACGTTATACCCCATACCAGAATGTACTGCATACC
AAGCTACGATAGTGAGTACAGATAAACCTAAAGCACTAAAGCGAGTAAATAGCCCTACTA
CTAATAACAGTGGGAATAACAATTCTGCTCCCATAGCAAATGCCCAGTTTATTTCAGAAG
GTAGTAAATAAAATGGAAACGGAAACTGCTCTTGAATATCAGCAAACCAATTTTGCCCAT
ACCATTTTTCTAACCCTGCTTCAAAAAATTCATAAGCAACAAATAAACGTAAGCCTAGTA
AACCAAATCCTGCCAATACATTTTTAATCATAATGTCCCTTTTGTTTTGTGGTTTTATTG
ATTAGACGAAGATAACAGAGATTTCTGACAAAATATTTTTAGATATTTAGGGAATATAGT
CTTTATATGTGAAAAGTCAGTTTGGAGTATGGGTAAAAGTCAGTTTGGAGTATGGGTAAA
ACTTAGTTTACTGTGTTTGAATTTCTTACATAAATCTAAAATTATTTCGTTGCAAATGAA
ATTTTACTGTATATAATGTCATAAATTTCTGTATATAAAGACAGTGAGGAACTTATGAAA
CGTCAGCACCTAACGGCTCGTCAGCAAGAAATCTTTGAATTTGTAAAAAATCATATTGAA
AGTACGGGGATGCCGCCAACTCGTGTAGAAATTGCACGCGAAATAGGGTTTAAATCGCCA
AATGCCGCAGAAGAACATCTTAAAGCTCTTGCTCGTAAAGGCTATATTGAAATGCTTTCA
GGAACTTCGCGTGGGATCCGTATTTTAGTGGAAGATGAAGCCGCAAATGATGAAGAGGGT
TTGCCTTTAATTGGTAAAGTTGCAGCAGGTACGCCGATTGAGGCGATTGAACATATTGAA
AAACATTATCCTGTGAATGGAGCAATGTTTTCACCAGCCGCTGATTACCTTCTTAAGGTG
AATGGGAACTCAATGGAGAAAATTGGCATCTTAGATGGTGATTTACTCGCAGTGCATAAA
ACCAAATCTGTTCGTAATGGGCAAGTGGTTGTCGCTCGTGTTGATGATGAAGTGACCGTC
AAACGCTTAGAGAAAAAAGGTGACTTAATCTATTTACACCCAGAAAATGATGAATTAGAG
CCGATTATCATCGATCCTCGTCAATCTTATATTGAAATCGAAGGCATTGCTGTCGGCGTT
ATTCGTAGCAACGCTTGGATGTAATCCTTCAGATTTCGATTGAAAAAATGTTCAGAAAAA
TCCAAAATAACGCCTTTCAAATTTTGGCTTTACGAAGAGATTATTTATGAATTTAGCAGA
ATTTCATCAAGCGATTGAACAAGTGTGGGAACATATTGAAGAACAACTTGAAGAACAAGG
TTGCGATGTCGATTGTGAAACACAAGGGGCTGTTTTTACTATTACTTTTGATGATGATTC
ACAAATTGTCATTAACAAGCAAGAAGCTATGCTTGAACTTTGGCTGGCAAGTAAATTAGG
AGGTTATCACTTTGCCTATCGTGATGGCGATTGGGTCAGTGCGGAAGGGCGTTCATTTTG
GACACATTTAGAAGAGGCAGTCGCTCGTCACGGCGAAAAGATCTCTTTTAGCTAATGTCA
GTTATACCGCTTGCCAAAGCTGAAACGGTTTTACATAACGTTTTCGGCTACCAATCTTTC
CGACAAGGTCAATCAGAAGTGATTGAAGCGATCTTGTCGGGCAAAGATTGCTTGGTGATT
ATGACGACAGGGGGCGGAAAATCCCTTTGTTATCAAGTGCCAGCCCTCTGTTTTGAAGGC
ATAACTCTCGTGATCTCACCTTTAATTTCGCTAATGAAGGATCAGGTAGATCAACTGCTC
ACCAATGGTGTTGAAGCAGGCTATATCAATTCCACCCAAACGATTGAAGAACAGCAAGCG
GTTGAACAAAAAGCGATTTCGGGACAACTCAAGCTACTTTACCTTTCACCCGAAAAGGTA
ATGACATCAAATTTTTTTCAATTTATCTCATTGTGCAAAATTAGCCTGATTGCAGTCGAT
GAAGCACATTGCGTATCTCAATGGGGACACGATTTTCGCCCTGAATACACCTTGTTAGGC
GGTTTGCGAAAAACTTTCCCAAACATACCGCTTGTTGCACTGACTGCAACTGCCGATCCG
ACAACCCGTTTTGATATTATTCATCATCTTAAGTTAGAAGATCCCCATACTTATTTAGGA
AGTTTTGATCGTCCTAACATTCGCTATACGGTGCAAGAAAAATTTAAACCTGTGGATCAA
CTGATCAAATTTATCAGCAGTCAGCAAGGGAAAAGTGGGATTGTTTATTGTAATAGCCGT
AAAAAAGTTGAAGAACTCACGGAAAAACTTTCTTCTCGCCGTTTTTCTGTAATGGGCTAT
CACGCAGGAATGACGATGCAACAACGGGAAACCGTTCAAAATGCGTTTCAACGAGATAAT
ATTCAAATTGTCGTTGCTACTGTTGCCTTTGGAATGGGGATCAACAAATCCAATGTGCGT
TTTGTTGTGCATTTTGATCTGCCAAGAAGCATTGAAGCCTATTATCAAGAAACAGGACGA
GCAGGGAGAGATGATCTTCCTGCGGAAGCGGTGTTATTTTACGATCCTTCGGATTATGGT
TGGCTACACAAGGTATTACTAGAAAAACCAGAAAGTGAACAACGTCAAATTGAGCAACAT
AAATTGCAAGCCATTGGGGCTTTTGCCGAATCACAAACTTGCCGTCGCCTTGTGTTACTC
AACTATTTTGGTGAAACACGCCAAGTTGCTTGTCAAAATTGTGACATTTGCCTTGATCCA
CCGAAAAAGTATGATGGCTTAGTTGATGCCCAAAAAGTGATGTCCGTTATTTACCGCACA
GGACAACGCTTCGGCTTACATTATATTATTGCAGTTCTTCGGGGCTTAAATCAGCAAAAA
ATCCGTGAATATCAACACGACACTCTATCTGTCTATGGGATTGGCAAGGATAAATCGCAA
GAATATTGGATTAGCGTAACTCGCCAGCTCATTCATCTTGGCTTTATTCGCCAAAACATT
GTTAATCATTCTGCCCTACAACTCACAGAACAAGCTCGCCCCATTTTACGCGGTGAAACA
GCCTTGGCACTGGCTTCCCCACGTTTCAGTTTTTCGGCGACAACTTATATGCAGAAACAG
CAAGCTAGCAAGCGGTATGATAAAGATCTTTTTGCCCGTTTACGCTTTTTACGCAAACAG
ATTGCCGATAAGGAAAATATCCCTCCTTATGTGGTTTTCAATGACGCTACCCTACAAGAA
ATGGCAGAATTTATGCCAACGACGGCAGATGAAATGCTTTCCATTAATGGGGTAGGTGAG
AGAAAACTGGAGAGGTTTGGAGAGGCGTTTTTAGGGCTTATTAGAGAGCATTTATATCAT
ATAGAAAGTATTGCTTGTGATTAACTTTAGGGGCTGTATTAGATTAGCCCTAAAGTTAAA
ATCAAACTCTTGCTTCACATATTACGATACTATAGTCGTAAAATATCCAATTAACTCGTC
CTCACTCAAAATTTTCACTCCCAATTCCTGTGCTTTTGCCAATTTTGAACCAGCCTTTTC
CCCTGCAATCAAATAATCCGTTTTACTTGATACACTGCCAGATACTTTACAACCCAATTG
CTGTAATAAGGCTTTTGCTTGATCACGGGTGAGCTGTGTTAATGTCCCTGTTAGTACCAC
TGTTTTATCTTTTAATGGATTGTCTGCAATCTCTTGTGGCACCACATCTTGCCACTTCAC
CCCTTGAGCAATCAGATCTTCCACGACTTCAATATTATGTGGTTCTTGCCAGAATTGGAA
TAGACGGTTTGCCACAACTTCCCCTACATCTTGTACCTGTTTTAGCGTGTCTAAATCCGC
TTGGCGAATCGCATCAAGCGTACCAAAGTGATTTGCGAGATTTTGTGCGGTAGATTCGCC
GACATCTCGAATACCCAAAGCAAATAAGAAGCGGGCAAGGGTGGTATTTTTTGCCTTTTC
GATACTTTGTAGTGCGTTATTGGCAGATTTCTCCCCCATTCGCTCTAAACGCATCAAGGT
GGTGTGATCGAGTTTAAATAGATCTGCTGGGGTACGGATCAGCTCACGTTCCATCAGTTG
TTCAATCAGTTTTTCACCCACGCCATCAATATCCATTGCTTTGCGTGAAACGAAATGCTT
TAACGCCTCTTTACGTTGGGCTCCGCAGAATAATCCCCCAGTACAACGAGCAACCGCTTC
GCCCTCGACACGCACCACAGCTGAGTTACACACAGGACAAGCGGTCGGAAAAGCAATTTT
TTTTGCATTGTCAAGACGACGTTCAGCCACAACGCCCACAATTTGCGGAATTACATCACC
TGCTCGGCGAATAATCACGGTATCACCAATTGCGATCCCTAAACGCTCAATCTCATCACC
GTTATGTAAGGTGGCATTGCTCACCGTTACCCCAGCCACAAAGACAGGTTCTAATTTTGC
CACTGGAGTAATTGCCCCTGTTCTGCCGACCTGAAATTCAACATCGTTCAGAATCGTCAT
CTCTTCTTGTGCAGGGAATTTGTAAGCAATTGCCCAACGAGGTGCTTTTGAGATAAAGCC
AAGCTGTTCTTGCAGCACAATCTTATTGACTTTCAACACCGTGCCATCAATGTCGTAACC
CAGCGAACTACGTTTGGCTTGGATTTTTTGATAAAACGCAGTCAAGGCTTGAGAACCTGT
TGCTAAGGTAATTTCAGCATTGACAGGAATCCCCAGGGTTTTTAACCACTGCAAGCGGTC
AAAATGTGTCGTAGGGAGTTCATCATCACTTTCATAAACCCCAATGTTATAGGCATTCAA
CATTAACGGACGTTGTCTAGTGATTTTCGGATCGAGCTGACGAAGTGAACCTGCCGCTGC
ATTACGCGGGTTAGCAAAGGTCTTCTCACCTTTTGCCAGTGCTTTTTCATTTAATTGTTC
AAAGCCCTGCTGTGGCATAAAAACTTCACCACGCACTTCTAAACGATGTGGCGGATTACT
ACTTTTTAGTTTTAACGGAATATTACGGATCGTGCGGATATTGGCGGTAATATCTTCCCC
TGTTGTTCCGTCGCCACGAGTTGCCGCTTGGGTTAGCACTCCGTCAACATACAGAATACT
CACCGCTAAGCCATCAAGTTTCGGCTCACAACAAAATTCAATTTGATTACTGTTGATTGC
AATACGATCTTCAATACGACGCAAAAAGCCTGTGAGGTCATCATCTGAAAAGGCGTTATC
CAGAGAAAGCATTGGGGTTTCGTGGGTAATTTGAGCAAAACCATCTAACGGCTTAGCTCC
GACTCGTTGCGTCGGTGAATCGGACGTAATCAATTCGGGGTGTTGCCATTCCAGATTTTT
TAACTCGTTCATCAAGCGATCATATTCTGCATCGGGCACAAGCGGATTATCTAAAACGTG
GTAGTGGTATTCATATTCACGCAATTTTTCACGCAAATGTTCAAGTTGGGTTTCAATAGA
GTGTGACATCTGTAAATTTCTCGATAAAAAAGACCGCTTGCAAGCGGTCATATTTAAACA
ATGTACTGCAAATTAATTGGCTACTCGTAGTAGATAATTTTGGCGAGATTCCTCGTTAAA
AATTTGATGTTGTTCATCTAAGACAAAACCGCCAACAGATTGAGCAAAGCTCTCTACGGT
ACGAATCATTAATTTTAAATTAGCTAGATCATTACCTACTGAAGGTAAGTGCATAAAGAA
TACTAATCCCACTGTAGAAAACTGTTCCATTCTTGCTAAATCAAAGACTCCTGGTTGCAT
CATATTCGCCACGCTGAACAATACAGGACTTGCAGGATTATCTAAATGGCGGTGGAAGAT
CTGGTATTCACCAAAATGAAAACCTAACATTTCTAAATTTTGTACAATGGCATTACCTTG
AAATTGAACGCCTTCTGGTGCAACAACATACAAAGTGATTATATTATGCTCCGTAGTTTG
TTCTATTGTTTCAACTTGCTCTACTTGGACAGTCTGTTCTTGTATCTGATTTTGTTGATA
TGCTTCAGATTGAGATTCTGGCATAGACTCTTGATATAAAGGTTGAGATATTTCTTGAGT
TTGTAAACTAATACGAATATTTTTGACACTATTCTCAACTTCTTGCTGAGATTGAATAAA
ATCAGCAGGTGGTTCAGTATTGAATGGTTGCTGAGCTACGACACCTTGAGGATTTAGCGT
TGTTGGAATATCTGCTGTAATTTCATTGTTAATTGGAGATGAAGGCGGACGAGTGGAAAA
GGTATTTGAAAAAATACGAGATTTTTCTCTGCGTGCAGACCAAATACTGTATCCAATTAA
AACAGCGATTAATAATCCTGCTAAAATAAAGAAAAGAATATGAGTTTCCATTTTGTCCTC
TTTAGCTCATAAAATCATCAAAATTGAAATTTAACACTTTGTGAAAATGTATGCATAGCT
TACCATATTTCTTTTAAAAAATTGAATAGAAAGGTTAATATGTTGTCGTTCTTTTCTTCT
TTTGATTCTGAAATTAAAGCAGGTTTTCATTATTTTATTTATGGTTGGCGATTAATGTTA
CAGCGTCAGTTAATGCCATTTATTATTTTTCCTGTAATTATCAATGCAGTGTTGATGATT
AGCCTAATTTGGCTCTTTTTTGCCAATGTAGGGGGAATGTTAGATTCGCTCTTGCCTTCG
TGGTTAGAATGGTTGAGTTTTATCCTTATTCCATTAGCTTTTTTAATGGTTTTAGTCGCT
TTCTACTTTGCTTTCACCACTTTAGCGAATTTTATTGCTGCCCCATTTAATGCGTTACTC
GCAGAAAAAGTTGAGCAACAACTCACGGGGAAAAATCTCATGGAAATGAGTTTTAATGAA
ATGCTAAAAGATATACCTCGTATGCTCAAACGTGAGTGGCAAAAAATGTGGTATAGCATT
CCACGTTTGGTTGCCTTATTTTTATTAGGTTTTATACCTGTTTTAGGGCAGACTATTATC
CCTATCTTGGCATTTATTTTCGGGGCTTGGTTAATTGCAATTCAATATTGCGATTACCCT
TTTGATAACCATAAAATTCAATTTCAACGTATGCGAAATGCATTAGCACAATATCGTACA
ATGAATTTTACTTTTGGGGCTTTGGTAAGTATTTTTACGATGTTGCCATTTATTAACTTA
GTGGTAATGCCTGTTGCCGTGTGTGGTGCTACAGCAATGTGGGTTAATGAGTACAAAAGA
GCTCTGCATGATTAACGGAAAGCCGACATTAACAGAGGAACTAATCTTATAAAGCAGTGC
GTATGTTTTCTTCTCCCAAAAGACTAGTTAAGGGAGAGGAAACTTTAAGCATAGACTCGG
CACTTAGCTATTCTAATTCTGGCTGCTTTCTTCCGAACCTGACCAAGTAAATTAAAGACT
ACTGCGAGAAGCCCAAAGTTTCCTCATAGAAAGACATCTACATTTATACTGTAGATGTCC
TAATTATATGAGCTTATCTCAAAGAAGACAAGAAAAATGTCTACTATAAATAGCTATTTC
TTACAGGGAATAGCTGTTCAACAAGACTTTAACTTATAAATTAATCACCGCAAAAATCAC
TAATACACTATAAAGTGCAGATAAACCATAGAAAATCCAACCGCCTGCAGGAACGTGAAT
TTTAAAGTCGTGTAAACCTAAGTGAACACGGTGCATACCACACCACATTGGGAAAATCAG
TAATGCAAGAATTGCTAATTTACCGATCCAAGTGTGTGCAAATGCAATAATATTATCTGG
TGTAATCAGTCCGAATGGCAGTAAGAAACCTAAGATTAATACAAGTACAGGGAAGAAGAT
TGCACTAATAGCACCGCCAGCACCGAAAAGTAGCCATACTGCAGGTTCATTTGAACGTGG
AGGATTAAGTTTATCCATTTTTATGCTCTCCCTATACCAAGATTAAAGCTAAAAGGCTTA
CGAAAGCAGTAATACCCCAAAATACACGAGAAACGAGTTTAACGTCAATACGTTCATTTT
TCACGATAACGTTCATCATTTGAGGTGCCATACCAAAGAAGGTAAAGCTATTTAATAATA
CTGCACCAAGGGTAATAATATTTAAAACTACCACTAATGGATTTTGTAAGAATGGAATGA
AATTCTCTACAAATCCGTTCTCTTTTCCTAAGCATGCTAAGCCGTAGAAAAGCACTAAAC
AGAACCAAATGGTAGGAACAGAGGTACTTTCACGCAAAACGTAGAATTTGTAAAAATCTA
ACGCTTTCCACCAAGTTGGTTTCACTTCACGCACATATTTTTTGCGTTTACTTGCTGTTG
TTGTCATTTTACTCTCTCCTTACTTTTGCGGTTTTAACATTGCAAAGACATAATCTTTAG
CACTTTCGATCTTACCTTGGTTTACCGCAGAGGCTGGACCAACATGCTTCGGACAAACTT
CAGAGCAATAGCCGACGAATGTACAGCTCCATACACCGTTTTTGCCGTTGATAATTTTCA
TACGTTCCGCTCTACCATTATCACGGTTATCTAGGTTGTAACGGTGAGCTAAGGTTAATG
CTGCTGGGCCAACAAATTCAGGGTTTAAGCCAAATTGTGGGCAAGCGGCATAGCATAAAC
CGCAGTTAATACACATTGAGAAGGTACGGTATTTCTCAAGTTGTGCTGGGGTTTGTTTGG
TACGGCTTTTCGCAAGCTCTGCTGATGGGTGTGGTTTGCCATCAAGTTCAGGCGCTTTGT
TGTCAATAATGTATGGCTTGATGCTTTCTAAACTTTCGATGAAGTGGCTTAAATCAACAA
CTAAGTCACGTTCAATCGGGAAGTTTGCAAGCGGTTCAATTCGCATATAACCCCTGTAAT
CGCGTAAGAATGTTTTACATGCAAGCTTTGGTTTGCCGTTTACCATCATACCGCAAGAGC
CACAGATCGCCATACGGCAAGACCAACGGTATGAAAGCTCTGGCTCTAATTCATCTTTGA
TGTAGCCAAGTGCATCAAGTAACGAAGTTTGGCTATCGTAAGGTACTTCATATTTTGATA
AGTACGGTTCGTTATCTTGTTCAGGGTTATAACGAAGTACTTCCACCGTCATTTTACTTT
GGTTAGTCATCTTCTGTTACTCCTTTTTCGCTGCTTTTTCTTGAGCTTCTGCTTCTGCAC
CATAAACACGTTTAGCCGGTTGTGATGTGGTAATTTTCACGTCGCTGTATTTGATTGTTG
GTGCGCCGTCTGCATTGTAGAATGCAAGGGTGTGTTTTAAGTAGTTCACATCATCACGTT
CAACGTAGTCTAAACGTTGGTGTGCACCACGAGACTCTTTACGTTCTACCGCAGAAGATG
AGATAGATTGTGCTACGTCAAGGATATAACCAAGTTCAATTTTGTAGAGCAAGTCTGTAT
TAAATACACTTGAGCTGTCTTTCACTTTGATACGTTTGTAACGCTCTTTTAACTCTGCAA
TTTTCGCTACGGTTTTTTCCATACTTTCTTGAGTACGGTAGATACCACAGCCTTCTTCCA
TTGAGTCGCCCATTTCGTTACGGATTTGTGACCAAGACTCTTCACCCTCTTGACGGGCTA
AGGCATAAACACGTTCTAAGACATCTTTTGCTTGAGCGTCAATTACGGCTTGATTACGAG
CGGTCGCTTCAACAGCACGTTTTGCAGCCATTTCACCTGCAACTTTACCGAATACCACAA
GTTCTGCTAATGAGTTAGAACCTAAGCGGTTTGCACCGTGTAAACCAGAAGATGCACATT
CGCCCACTGCAAATAAGCCTTTGATACAGGTTTCTGCGTGCTGATCAACTTCAATACCAC
CCATTGTATAGTGAACAACTGGACGAACTGGAATTGGTGCTTTCGCTGGATCTACGCCTT
CGTAGGCTTGTGCTAATTCACAGATAAATGGCAGACGTTCGTGTAAATATTTTTCACCTA
AGTGACGTAGGTCAAGGTGAACCACATCAACACCTTTGGCAGTTTTTAAGGTGTTACCTT
TACGCCACTCTTGCCAGAATGCTTGGGAAACTTTATCACGAGGGCCTAATTCCATATATT
TATTTTCTGGTTTGCCAACTGGAGTTTCTGGGCCTAGACCATAATCTTGTAAGTAACGGT
AGCCATCTTTATTGACTAAGATACCGCCTTCACCACGACAACCTTCGGTCATTAAGATAC
CTGTGTTTGGTAAGCCTGTTGGGTGATATTGTACAAATTCCATATCACGAAGTGGCACGC
CGTGGCGATACGCCATTGATAAACCGTCACCCGTTACGATACCGCCGTTGGTGTTGAAAC
GATAAGCACGACAACCACCACCTGTTGCGATAACTACCGCATTTGCATTGATCTGAACGA
AAGTTCCTTCCATCATATTCATTGCAACACAGCCACGAGCTTGACCTTCATCAACGAGAA
TATCCACGACAAAATGCTCATCAAAACGGATAATTTGCGGATATTTGATTGAGGTTTGGA
ATAGGGTATGTAATAAGTGGAAACCTGTTTTATCGGCTGCGAACCAAGTACGTTCAATTT
TCATACCACCGAAACGACGAACGTTCACATCACCATCAGCTTTACGGCTCCACGGACAGC
CCCAACGCTCTAATTGCGTCATTTCAACTGGCGAGTGTTCTACGAAATATTCAACAACAT
CTTGTTCACAAAGCCAGTCGCCACCTGCCACAGTATCGTGGAAGTGTTTATCGTAAGAGT
CTTCCTCTTTAGCGACTGCCGCCGCCCCACCTTCTGCAGCAACCGTATGGCTACGCATAG
GATAAACTTTTGAAATTAATGCAATTTTCAAATTCGGGTTAGCTTCTGCTGCTGCGATTG
CGGCTCTTAAACCACCGCCACCTGCACCCACAATTGCAACATCTACATTGACAGTTTGCA
CGATTTCCTCCTTGGGAAAGTAAAGTATATAAACCTAACATGGAAGCATTTTGCCATTAA
TTTGGATATTTTATAATGGTTTTTTACAATTTTGTAACATAAAAAAATAGTTTTGTGATC
TATCTCAAAAAATAATTTTCAGAATGCTATGTAGTGATAATTAATCTCATTAAGCAGGTG
ATTTCTAAGGATATTTGAGCATTTAATAGGGATATATCTTTCACTTTATTCTCAGATTTT
CGTTTGATTTTTAGCATTTCATCTACATAATGATGTTGTATAATTGATAGCGTTCTAAAA
TGGAAGAGGATATACCAATGCAATATAAAAAGACCCTTTTAGCAATATTATTCGTCGCTC
TAACGAGTTGCTCTACCACTCCCGTACAAACGAGTTTTCCTGGGGAATTTGCCAATGCAG
ATTATGTATTATCTGATGAAGATAGCCAACGTTGGATTATTGCAAGCCGCCAAGCAGAAC
AGTGTATTTATCCAAACTTAACTCGTATTCAGCAACAACACTTTTCAAAAGAAGATGCTT
ATGTTCACGCCCAATATGTTCTCTTCTATCCGTTAGAAAATATCATTGGACCAGATTATG
TCAAGATGATCCAAGAAGATGAAAAATCAATGGGATATGCACAATATCAATTCAAAAAAT
TTAAGGAAAGTGTTGGCAAAATCAAACCGCTTGCAGAAGAAGAGTGTCAAAAATTACGTA
TGAACGCAAAAGACGATTTAGCCGTTGTGAAAGGCCAATATAAGAGCGGAATGGTTGAAA
ACAAAGCTGAAAATAGCTCAGAGAAAAACCCTGATGGCGTTGCGACCAATGAAAATAAGT
TTTTCTTTGATATTATCAAGTGGGGGGCAGCATTGTTACTTTAATATAAATCATAGATAT
AACAGACGGATAATTAAAAAAGGGGATAACTTAGACGACTTTTTCTCATTTGGTTATTTT
GATCTAAAATAGAGCTTTTAGCCATTATCTAGGACAATCCCAATAAAAATAAGGCATTAT
CTTACAAAATATTAAGGCTGTGAATCACAGCCTTAATAAATTATGCTTCTTCAACAGATA
AATTTTCTATACCGTCGTCTTCAATTTCACAAATTCGTTCAAGGCTGACAACATGTTCGT
CTTCTGCGGTACGAATAATACGAACACCTTGGGTATTACGTCCTACAAGGCTGACTTCGT
TTACACGGGTACGTACTAATGTACCGGCATCGGTAATCAACATAATTTGGTCATTTTCTT
CAACCTGAACTGCTGCAACCACTTTACCGTTACGTTCATTCACTTTAATTGAAACCACCC
CTTTTGTTGCACGAGATTTGACCGGATACTCACCTAAGGCAGTACGTTTACCATAACCGT
TTTGGGTAACGGTTAAGATTTCACCTTGAGTATGTGGAATTACAAGGGAAACCACTTTAT
CGGTGGTTAAGTTAACACTTGAGGCTTCTTCGTTTTCAACAGTTTCAATATCGACTTCTT
CAGCATCATCGACTGAAATTTCGGTTGTTGCTAATTTAATACCTCGAACCCCTGTTGCAA
CACGCCCCATTCCCCGCACTGCAGTTTCTGCAAAGCGTACCACTCGACCTTGCGCCGAGA
ACAACATGATTTCACTCTCGCCATTGGTAATATCTACTCCGATTAATTCATCACCCTCGC
GAAGTTTTAATGCAATTAGACCGCTTGATCTAACATTACTAAATGCATCGAGCGGAACTT
TTTTCACCGTACCACTCGCCGTTGCCATAAAAATAAATTTATCAGCGCTAAATTCACCAT
TTGGAACGGGAAGAATTGCAGTGATACGCTCATTCTCCCCTTTTACAAGTGGAAGAATAT
TTACGATTGGCGTACCTCTTGCACCACGGCTTGCCTGTGGTAATTGATAGACTTTTAATT
GATATAAACGACCACAGCTTGAGAAGCAAAGAATGGTATCATGAGTATTAGCTACCAATA
ATTTCTCAATGAAATCATCCTCTTTCATTTTCGTTGCTGATTTACCTTTACCACCACGAC
GTTGCGCTTCGTAATCCGATAACGGCTGATATTTCACATAACCAGCGTGCGATAAGGTCA
CAACTACATCTTCTTGAGCAATTAAATCTTCTAAATTAATATCGCCTGAAGCCGCAGTAA
TTTCAGTGCGACGCTCATCGCCAAATTCGGCTTTGATTTTTTCAAGCTCTTCACGGATGA
CTTCCATTAAACGCTCTGAGCTATTTAAAATGTGTAATAACTCGCTGATTTCTACCAATA
ATTCTTTGTATTCGTCTACGATTTTTTCATGTTCTAAGCCTGTTAAGCGGTGCAAGCGAA
GCTCTAGAATTGCACGAGCTTGGTCTTCCGATAAATAATATTGCCCGTCACGTACGCCGA
ATTCAGAGGCTAAATCTTCTGGACGAGAAGCATCTACACCCGCTGCTTCAAGCATTGGTG
CAACATTACCTAACGACCACGGACGATCCAATAAACCTTCACGTGCTTCATCGGCAGTTT
TGGAATTTCGAATCAGCTCAATCACAGGATCTATATTAGCTAATGCAATCGCTAGACCTT
CTAAAATATGTGCACGTTCACGTGCTTTACGCAATTCAAAGACCGTACGGCGTGTTACAA
CTTCACGACGGTGCATCACGAAAGCTTCAATAATCTGTTTGAGATTGAAAATTTTTGGCT
GACCATGATCGAGTGCCACCATATTGATACCGAAAGTCACTTGCATTTGTGTGAGAGCGT
ACAAATTATTGAGTACCACTTCACCAACAGCATTATTTTTGATTTCAATAACAATCGAAA
TCCCTTTTTTATCAGAATAGTCTTCAATACTTGAAATACCTTCAATACGCTTATCACGCA
CCAATTCGGCAATTTTTTCGATTAAATTCTTTTTATTAACTTGATACGGCAATTCCGTGA
CGACAATCTGCTCACGGCCTTTTGAAGTTGTTTCAACACTGGCTTTGGCTCGTACATACA
CTTTGCCACGACCTGTACGATAAGCATCTTCAATCCCTTTACGACCATTAATAATCGCCG
CCGTTGGGAAATCAGGACCGGGAATATGTTGCATCAACTCTTCAATCGTAATTTGTTCGT
TTTCAATATAAGCTAAGCAACCGTTTAACACTTCATTTAGGTTATGAGGAGGAATATTGG
TTGCCATACCCACGGCGATTCCCGAAGAACCATTAACAAGCAATGCCGGAATTTTAGTCG
GTAATACATCAGGGATCATCTCTTTACCATCATAGTTTGGCGAGAAATCCACTGTTTCTT
TATCCAAATCCGTTAACAATTCTTGCGTAATCTTCTGCATACGCACTTCGGTATAACGCA
TTGCCGCAGGCGCATCCCCGTCAATCGAACCAAAGTTCCCTTGACCATCTACCAACATAT
AACGAAGAGAGAACGGCTGAGCCATACGCACAATCGTATCATACACCGCATAATCACCGT
GAGGGTGATATTTACCGATCACATCACCGACTACACGTGCCGATTTCACATAAGGTTTAG
ATGATACGTTACCGCTTTGATCCATAGAAAAAAGTACGCGTCGATGAACGGGCTTCAAAC
CATCTCGCACATCTGGTAACGCTCGCCCAACAATCACAGACATTGCATAATCAAGATAGG
AATTTTTTAGTTCCTCTTCAATACTGATAGGAATAATATCTTTAACCAATTCACTCATTA
AAATTTCCTAATTGCGTTGTAAACATACCTAATTATTTCTATAAGCTATTCAATTATTAA
GTGAAAACCTTCTATAGAAAGAAGGTTAATTATAACATTTTAAATAATCAACTTCAATAT
AAAAGTTAATTATTTTTAAGATAAAAAACATATAAAATATATTACGAACTTACTTTTAAC
AGTGATAAATTTAGAATTATTTTTAATAGGAGGATCAATAAATATAAGATATAACATTTA
ATATCAATTTTTTATCAAAAAATTTTCAATCATAAGAATATAAAACCATTTAAATTAATA
ATGAGGTAAAAATGTCAACTAATATTAAATATAATGTTATTTCTAAGTACAATCATGAAA
ATAATATAGAGAAAAACATATTTAAATTATTAACTAGAAAACAAAGAAAAGAAATTAGAA
TCTTTGAATCTTATTTATTTGAACAAGAGAGAGCCCAAAACACTATCCGTTCATATATTG
CTGGAGTTACTAAGTTTTTTATAGGCTATAAAGAAATAAATAAAACAAATCTTATTTTAT
ATAAAAAATATCTCATTGAAAATTATTCACCACAAACAGTAAATATAAGAATATCAGCAA
TAAATTATTACTTATCATTAAAACAAATGGATCATTATAAATTAAAGCATATTCCATTAC
CTAAGTATCATTTTACAGAAGGAATCATGTCATTTCCAGAATACAAAACTCTATGCGATT
ATTTAAAGGAACATAATTTACGTTATTACTTTATTGTAAGGTTCTTAGGAAGCACTGGAG
CTAGAATAAGTGAACTAGTAAAATTCACAATACAAGATTTAGAAAAAGGATATGCTGAAT
GCCATTCTAAAGGAAAATTTAGAAGAATTAATATTCCTCAAAGCCTGATTAATGAATCTC
GTGAATTTTTTCAAAATCATAAAAAAGAATTATTCCTGAATAGATATGGAGCACCTATTT
CAGCTAGAGGTATTGCTCATAATTTGAAAATATACGCAGAAAAGTGTGGCATCAGAAAAG
ATGTTGTCCACCCTCATAATTTTAGGCATTTCTTTGCTATACAATTTTTAAAGAAAAATA
ATAATATTGCTTTATTAGCCGATCTGTTAGGGCATTCAAATGTAAATATGACTGCTTTAT
ATCTAAGACTATCTCATTCAGAACAACGTGAGGCTATAAATAATGCAGTGAATTGGTAAT
TTATTATATACTACTTCATATAGGCTTATTTCTATATAAAAAAATGGCAATATAGATTTA
TATATTGCCATTTCCAATATTACTATTTTAATTAGCCTTTGTAGTTGTAAACGTGAGCAA
CTAAGTCTAATACTTTGTTTGAGTAACCAGTTTCGTTGTCATACCAAGAAACAAGTTTCA
CGAATGTATCTGTTAATGCGATACCTGCATCTGCATCAAATACAGAAGTTTCAACTGCAC
CGTTGAAGTCTGTTGATACTACTGCATCTTCAGTATAACCTAAAACGCCTTTTAATTCGC
CGTTGAATGTTTTACCTTCTGCTGCATCTTTGATCGCTTTTTTGATCTCTTCGTAGCTTG
CTGGTTTTTCTAAGTTTACAGTTAAATCAACAACAGATACGTTTGCTGTTGGAACACGGA
ACGCCATACCTGTTAATTTACCGTTTAATGCTGGTAATACTTTACCTACTGCTTTCGCTG
CACCTGTTGAAGATGGAATGATGTTTTGTGCCGCACCACGACCACCGCGCCAGTCTTTTG
CTGATGGACCATCAACAGTTTTTTGTGTTGCTGTTGTTGCGTGAACAGTTGTCATTAAAC
CTTCTTTGATACCAAATGTTTCGTGGATAACACGAGCAAGTGGTGCTAAGCAGTTTGTTG
TACAAGAAGCGTTAGAAACGATGTCTTGACCAGCATAAGAGTTGAAGTTTACACCGTTTA
CGAACATAGGTGTGCTATCTTTAGATGGACCAGTTAAAACGACTTTTTTCGCACCAGCTT
CGATGTGTTTACGAGCAGTTGTATCGTCTAAGAATAAACCTGTTGCTTCAACTGCGATAT
CCACACCAATCTCATTCCATTTTAAGTTAGCTGGGTCACGCTCAGAAGTAACACGGATTT
CTTTACCGTTTACAACTAATTTGCCGTCTTTTACTTCGACAGTGCCATCGAAACGACCGT
GAGTTGAATCGTATTTGAGCATATATGCCATATACTCAACATCAATTAAGTCGTTGATAC
CAACTACTTCGATGTCATCACGTTTTTGTGCTGCACGGAATACGATACGACCGATACGGC
CAAAGCCGTTAATACCAATTTTAATTGCCATAGATTTTCTACCTATATTAAAGTTAAACA
AAATTTGTTCTTTCCTAGAAATAGGAAAAGCAGAAGGATTATAACACAATCTTTCCCTTT
TCTGACAACTAAAGAACAGAGCAAAATATAGCAGATAAATTTTATGTGATCTATGTCAAA
TTTTTTAAAACCCTCTCTTGCTTTTAACTAAAAAAAGTTAGAATAATTGGTAACAAACCA
ATAAGAGAAAAGGATTTAAAATGATTAAAGATATTAGTGAATTAACCGAAGAACAGATTG
AAATTTGTTTAAATGCAGGTACAGAAAAACCTTTCAGTGGTAAGTTCCTAAAAGAAAATA
GGGTGGGGACATATCGCTGTGTTCGTTGCCATAATGCGTTATTTCGTTCTGATGCCAAAT
TTGATGCTGGTTGTGGCTGGCCAAGTTTTTATGAAACAATCTCGGAGTCTTCATTACGTT
ATGTAGATGATTATAGTTTAGGCAGACATCGTGTTGAGATTCGCTGTGGCAATTGTGATG
CCCATATGGGACACGTTTTTAAAGATGGGCCTCAACCTACAGGATTACGCTTCTGCTTAA
ATTCTATTGCATTAAACTTTAAGTGGGATCAAACTGGTGAAGAAATAGATGGGTAAAATA
AAGTATAAAAGTTTCTCGGCATAATAAAAATACCCGCTTTTGCGGGCATTTTTTAAGTTT
CTTGGATTCAAAAGTGATTACATAGAAACTTCTTTTGAACCTTGAACTTGGATTTCAACA
CGGCGATCTGGTGCTAAGCAAACAATTAATGCTTTACGACCTTTAACTGCGTCACATGTG
TTACCAGTTACTGGGTTAGCTTCACCGTAACCTACCGCTGTTACGTTAGCTGGGTTAACA
CCTTTAGAAACGATGTAGTTTGCTACTGTTTCTGCACGTTTTTGTGAAAGAGTTAAGTTG
GCAGCATCTTTACCAATACGGTCTGTGTAACCGTTTACTTGTACAGCAGGGTTTGCTAAA
CCTAAATTTACGATCTCAGTGTGTGCTGCGTCTAATGTTTGTGCTGAAGCTGGTTTTAAG
TTCGCTTTACCGAAGTCAAATAATACATCTGAGCTGAACGCGAAGTTTTTAGTTACAACT
TCTGGTGCTGCTGCAACTGGTGCTGCACCTTGACCAAAGCGATATGAAATGCCTGCGGTC
ACAGAATGAGAATCTGGGCTATAGTTGTAAGTTGCTCTACGATTCTCTTTCATTTCAGCT
TTAGTGAAGTTACCTACATTGCTCAACCATTGATATTCAACACGGAAAGCTAATTCAGGA
AGAATCGCATACTCAACACCTGCACCAACGATTAATGAAGTTTTTAAGTTATGCGATTTA
ACTGGTTCTCTTGTTTGGAAGTAACGTTTGTAATCATTACGAACTAATGCAGCACCAACT
TTACCGTAAACATCTAAACCGCTTAATACTTCATAGCTTGGTTTTAAGCTTAAGTGTGTA
CCGTGTGCAGAGTGTTTGAATTCACGGAATTCTTGATTGTTACCACGAACACGACCGAAA
TAATCGTAACCTAATTCAACTGCTAAGTTGTCGATGATTTGGTAACCACCAAACACACCG
TAAGTTACAGAGTTACGGTTAATACCGTATCGATTAGCGCTAGTTGCATAACGAGCATCG
TTCTTATATTTAGAGTTTAATTGGTTAATATCATTGTGGAATGTTGCCCAACCTGCTTTA
GCACCAACATAGAAAGAGTTAGCTTGTGGAGCTGCGTTTGCTACTGATGCAACTGCTAAA
CCTGATACTGCTAATGCAATTAAAGATTTTTTCATTTTGATGATCCTCTATTATCGTCAT
CTAATTAAACAAAATTCTTAGCGTAATCATTACGCTAAGGCTTTAATTACGCTTTCTATT
CTTCAATACGAAAAGAAAGTCGGAATTTAGACTGTATTTTACTAAAAAAAATCCGAAATT
CAAGCGAACTTTTTCAAAGAAACTGTTTCAAGGCTGAAATTTCTTACATTCCTGTCTTTT
CTTTCTTAAAGATCGAGGCAAGAATATGCTTATTATCCCATTAACGTAAAAGAAATCAAT
TTATAAGCATTCAAGGATATGTAAGTAAATGTAATAAATTGCAACTTTTTAAATGCTTTG
CTAATTTTTTTGTAGTAATTTTCATTAAATGAAAATCTTGCTAATATCTCGTTAAAATTT
TAACAGATTAAAAAAACTATGATCCCACGCCTTGCAAACATCCCCCAACTGAATCCACTT
GTTCAGCAATATTTAGCTGAACTCAAACAGCAACATTTCAGCGGTGATATTGCGTCAAAC
TATGCTGATCGCCTTTCTCTTACCACCGACAACAGCGTCTATCAGCAACTGCCCCAAGCG
ATTTTGTTTCCGAAATCCGTTGCTGATGTGGTGATTTTAACCAAACTGGCACAAAAAACC
GCATTCCAAGCCTTAACCTTTACCCCGCGTGGTGGCGGTACTGGCACGAACGGGCAATCG
CTGAACAATAATATCATTGTCGATCTCTCTCGCCATTTAACGCAAATTTTGGAACTGAAT
GTACAAGAGCGTTGGGTGCGAGTGCAAGCTGGCGTGGTGAAAGATCAGCTTAATCAATTT
CTCAAACCGCACGGGCTATTCTTTTCCCCTGAGCTTTCAACCAGCAACCGAGCAACCTTA
GGCGGAATGATCAACACAGACGCTTCGGGGCAAGGTTCGTTGCAATACGGCAAGACTTCC
GATCATATTTTGGCGATTAAAGCGGTGTTGATGAACGGCGATATTTTGGAAACACAAGCG
GTCAAAACCGATGATTTTTTTGCAAATGTCGATCAACTTAATCTCACGGCGAATGGCAAA
AAATTACATAGCGAGATCTTCCAACGTTGCCAAGCGTTAAGCCCGACCGTGCTGAAAGAA
CTGCCGCAACTGAACCGCTTTTTGACGGGTTATGATCTGAAAAATGTGTTTAACGACGAT
CTCTCCGAATTTAATTTAACCCGTATTCTCACTGGCTCCGAAGGTTCTCTTGCCTTTATT
TGCGAAGCTAAGCTCAATCTTCTTCCGCTTCCTGAATACCGCACGCTGATTAACATTAAA
TATAATTCCTTTGATGCGGCGTTACGTTCCGCCCCTTTTATGTTGCAAGCCCAAGCCCTA
TCGGTTGAAACGGTGGACTCCAAAGTGCTGAACCTTGCCAAACAAGATATTGTGTGGCAT
TCGGTATCGGATTTACTCAGTGAAGATGAACACAATCCGATTTTGGGGATTAACATTGTT
GAATATGCTTCAAATGATAAGGCTCAGAATGAAGCGCGGATTGCCAAGCTGTGCCAAGCT
CTAGATGAGAAAATCCAAAACGGCACAAGCGGTATCATCGGCTACCAACTTTGCAACGAT
TTGGCTTCGATTGAAAAAATTTATGCAATGCGGAAAAAAGCAGTCGGTTTGCTGGGCAAC
GCAAAAGGTTGGGCAAAACCGATCGCTTTCGTGGAAGATACCTGCGTACCGCCTGAACAT
CTGGCAGATTATATTGTGGAATTTCGCCAACTGCTCGACGATCACGGCTTAGATTACGGT
ATGTTCGGACACGTCGATGCAGGGGTATTGCACGTTCGTCCTGCCCTTGATTTATGCGAC
AAAGCACAGGTTGCCAAATTCAAGACAATCTCCGACCAAGTGGTTGAATTAACTGCAAAA
TACGGCGGTTTGATTTGGGGTGAACACGGCAAAGGTATGCGTTCTGCCTATGGCGAGCGG
TTCTTCGGCGAAACCTTATGGAAAGAGTTGCGTTATATCAAACAGCTTTTCGATCCGCAA
AACCGCTTGAACCCGGGTAAAATCTGTACGCCGTTAGATAGCCAATCCAGCCTTTATCCG
ATTGACTCGCAAATGCGTGCCGATCTAGACAGACAAATTCCTATTCAAGTGCGAGAAGCC
TTTAAAGGGGCAATGAATTGCAACGGCAACGGTTTGTGCTTCAATTTTGATGTACACAGT
ACAATGTGTCCGTCAATGAAAGTGTCGGGCAACCGCCTATTTTCACCGAAAGGAAGAGCA
ACGTTAGTGCGTGAATGGCTACGTTTACTGGCGGAACAAAATGTTTCCCCTGATGAGTTG
ATCTTTGAAAAACAGCAAACATCGGCGAAATTAGTCGATTTTGCGAAGAAAATCCGTAAT
CAGTGGCGAAAATCACAAGAGTATGATTTCTCCCACGAAGTGAAATCGGCAATGGATACT
TGCCTTGCTTGTAAAGCCTGTGCCAGCCAATGTCCGATAAAAATTGATGTACCAACGTTC
CGTTCACAATTTAACGAACTTTATCACCGCCGTTACCTGCGTCCGCTGAAAGATTATGTG
GTGGCAAACCTCGAATTTGTTGCACCGATAATGGCAAAACAGCCGAAGTTGTTTAACTTC
TTTAGTGCCAACAAACTGGCTGCAACCGTTGCAAGTAAAACCATCGGAATGGTCGATCTA
CCAGCCTTATCCGTACCAACATTACAGCAACAGTTAGTTGAAATCGGCTATCAAGGCAAA
ACCTTGGAAGAACTAGAACAGCTTGCGACAAGCGGTCAGTTAGACACAGAAATTTGCAAA
TATGTCCTTGTGGTACAAGATCCCTTCACCTCTTATTATGATGCCAAAGTGGTGGCGGAC
TTTGTTCAGCTCGCCCAAAAACTCGGCTTCAAAGCGATTGTGTTGCCGTTCAACCCAACG
GGTAAAGCTCAACATATCAAAGGCTTTTTACACAAGTTTGCCAACACCGCTCGTACACAA
GCCGAATTGTTAAACCGTGTTGCCAAATTAGGCATTGCAATGGTTGGCGTTGATCCTGCC
TTAACCTTGATTTACCGTGAAGAATATCGCCAAATTTTAAAAGACGACTGTGGCGAATTT
AAGGTGTTACTGGCTCACGAATGGCTGTTGGCTCAACTGAAAAACGGTACTCTCGACCAT
TGCAAAAAATCAGCCGAAACCGACCGCTTACCGTGGCATTTATTTGCACACTGTACCGAA
AGCACCTCGCTTCCAAACAGCTTGAAAGAGTGGCAACAGATTTTCGCCCATTTCGGCGAA
ACCTTAACGGCGGAAAATATCGGCTGTTGCGGAATGGCAGGCACATTCGGACACGAAACC
AAGCACCTTGCAATGTCAAAAGGGATTTACGCACAATCGTGGCAAGTTAAGTTGCAAGGC
AAAACCTTATCCCGTTGCCTTGCCACTGGCTACTCTTGCCGCAGCCAAGTGAAACGAATG
GAACATCAGCTACTCAAACACCCTGTGCAAGCATTGTTGGAAGTGATTTGACCTAGATAA
AAAATAGGCATAAAATAAAAACAGGAACGGCGGTCACCGTTCCTGCTCGGTTTCACTGCT
TAGCCAGCGCTACCCTTAAGTAACAGGCATAGCAGAATAACAATTAACCACAAAAGAATG
CGTTTCATTGTTTTTATCTCCACGGATAACATTAAACGTAAAGATCTACTAAAACAGCCC
GCTAGGTGCTTACTGGCGGACTGATTTTTCGCAGATCCGCCTCTGTTTTATTATGTTTAA
ACAATAAAACATTGGGAAAAATTATACATAAAGCCTGTTTATTTGAACAGGCTTTTGTTT
TATCTATATACGGAAAACACAAAATGATTTGGAAAAAAAACACAACAATTGAGCAACTTA
ATCAACTCTGCCAACACTCTGCTATTTCGCATTTAGGCATTGAATTTACCGCTCAGCAAA
ACGATAGTCTAGAAGCGACCGTGCCTGTCGATCACCGAACAACACAGCCATTCGGCTTAT
TACACGGCGGTATTTCTGCAACTTTAGCGGAAACCTTAGGCTCTGCAGCTGCATTACTTT
GTTGTGAAGAAAATCAAATCCCTGTCGGCACAGAATTGAATATCAGCCATTTAAAAGCGA
TAAAAAGCGGAAAAGCCACGGGCAGAGCAACACCGTTACATTTAGGCAAAGAGAGCCAAG
TGTGGCAGGTGGAAATTCGAGATGATGCACAACAGTTATGTGCCGTGGCGAGATTAAGTA
TTAAGCTACTCTCCCAAAGATAAAACAAAGCCCCAAACCTTTCGATTTGGGGCTTTTTCA
TTTCTAATGGTGGGGAAATCCCCACCTATAAATGATTACTCTTCATCACCATCAAACCCA
GCATTTAATAATGCTGCAAGGTTTTGAGTTGCTTCATCATTAACAAAGCTTTGGTTCATC
TAAGAGTATATGTCCAATCTCCCCGATCTGTATGAATAATCACTTCACGGATTTTTGCAC
AATGAAAAGCGTTATATTGTACGACATCACCAAAAGCTATAGCCTTTTGTTGACTATCTC
CAGGAAATGATCCTTTAAGAGTCGCTTCACAATTTCCTCGGTTAGCTGTTACCCCAAAAA
CCTTAATATTGTCAACTTCAGATATAACAGAAATAACAGGATAGTATCTATTTGATACCG
TGCTATAGCTACTTGTTACTTCAACAGAAATAGGAGCATTCTCTGCAAAAGCTTTAGAGT
TAAAGCAAATGAGAGATAAGCCTAAAATTTTGAAAAATCTTTTCATTTTTTCCCCTTGTT
AGGTTGAATTATAAATACTTACGATAGACTATCTAGATGCAGTTGTATAACCGGAAGAGC
TCTAGGTACGCCACTATAATGTTCTGCTAAAAACTTCAACCACAAGAAAGAGAGAAGCTG
ATAAAGTTAATAGAACAAATGATTGATTGGAAATTAGAAGTGTAATAGACAAGACATAGT
AGACAAAAGCATAAGATTATGTTTATAAAGGATTTTTTAAATAAAAAGAGTTGGTAATAA
TTAGTGGAAATAATTAAAACCAACACTTTTGTCTATTACACCTTTTATTTAAAAAATCCT
TTATAAACATAATCTTATGCTTTTTCGTTAATCCATTATGAACCGATAATTTCTGCTTCA
GTTCTTTAA
>H178 Scaffold2
TTTGTTCATATTTCAAAAAGTGGGCTTAAAGCCTTGTACTATAAGGCTTTAGCCCACTTT
TTACCAACACTTTTGTCTACTATGCCCTTTTTAAGCATTTGGTTTTATGCTATTGACTTA
ATACTGTATCATTTCTCTTTTTGCCATTACTGTAGCTAGTTTTAGTTATTTTGTAGTACG
GCAATATAATTACAATTTATATCCTTATTGATCCAAAAATTCTTTGTTAAAGGATTGAAA
TGGTATCCGACGATTTCTTTACATTCAAAATCTTCTTGAGAGCACCATCTTAGCAACTCC
GAGGGTTTAATAAATTTTTCGAAATTGTGAGTGCCTTTAGGAAGCATTTTGAGAACATAT
TCCGCGCCTATAATAATCAACATGTATGCTTTCGCTGTTCTATTAATGGTTGAAATAAAG
AGTAAACCATCTTCCTTTAATAAATTCTTACAACTCTGAATAATAGAATGAGGATTGGGT
ACATGTTCAAGCACCTCCATACAGGTAATAATATCAAATTTTTCAGTATCCGTTATACAA
TGTTGTTTTAGAAAGTCTTCTACAGTAATTTGCTGATAGCAAATATTTAAGTGATTAGAT
TCTGCATGTTGTCTAGCAACTAGTAGAGCATCTGCTGCCATATCAATGCCAGTGACAATA
GCTCCTAAGCCAGCCATTGATTCGCTTAGAATTCCTCCCCCACATCCGATATCAAGTACT
TTTTTTCCAAATAGCCCATTTGTTTTGTCATTGATATAGGCAAGCCTTAGTGGATTAAGT
AGATGAATAGGCTTAAAGTCTCCTTGAGGATCCCACCAAGTTTTTGCCATTTTTTCAAAT
TTCTCCACTTCTTGTTGATCAATATTATTCATAAATTACTCACGATTATTTTAAAGTAGA
AAATAATTAGATTGAGAGAGGAATAGAGGACATTGTGATTTATTCAATACTTACAGAAGT
AATGATTATATCATGTTTAGGGACATCAGTATGCCATCCATAATTATGTGTAGAGATAAC
TTTTATTTTATCTACAATATCCATACCATCTACAACTTCTCCAAAAACAGCATACCCCCA
TTCTTGAACTACAGTTTTGCCAAATAGTTCTTTTGTTCGGTAGTCTAAGAAAGCATTATC
TACAACATTAATGAAAAATTGTGAGGTGGCTGAATGAGGATCTGCTGTACGAGCCATCGC
AATACTACCCCGTTTATTACTTAAACCGTTACTTGCTTCATTTTTAATTGGTTCTCTGGT
TGGTTTTTCTATCATTCCTACTTCCATGCCTCCACCTTGAATCATGAAATTATCAATAAC
ACGGTGGAAAATAGTATTATTGTAAAAACCTTCTTTACAATAAGACTCAAAATTTGCAGA
AGTAATAGGTGCTTTCTCAAAATTTAGCATAATTTTGATATCACCAAGATTAGTATGTAA
TATAACCATTTTTATTCCTTAAATATGAAATGTAAGTAGAAGTACAGTATATTATTATAA
GTTTTGACGAAATTACAAAAACTTTCTTAATGGCTAACGAAATTACGTATGTTCGATGAT
ATTTTTTACCCAATCCAACCCCGAATAAAAATCCTCAGAGAGATAAGGTTTGAGTTTTTG
CAAGTTTTCAATGATAACGGTTTTATCAGGGTGGCAAAGGTTAATATGCCCCAATTTTCT
GCCTGCTCGAACTTCTTTTCCATACCAATGCAGTTGGCTAAATGGAATATCTAACCATTC
ATTATGATGTTCGATCCCAATAAGGTTCACCATTACACTTGGTGCAATCGGTTTAAGCTC
TGGGGTTGGTAAATCAAGTAATGCACGCAAATGCAATTCAAATTGACTGATTGAGCAGCC
TAACTGCGTCCAATGTCCACTATTGTGTACGCGTGGGGCGAGTTCATTTATCAGCAGTTT
TTCGCCTACTACAAAACATTCCATTGCCATTACGCCAACATAATTGAGTTCGTGCATAAT
CGCAGAAAGCATTTGTTCTGCTTGTTGTTGGAATATTTGCTGATGGGGTAGCGTGATATC
CGCAACGCTGTAACGTAAAATGCCGTTTTGTTGTAAGTTATGGGTTACAGGGTAGAAGTG
AGTTTCGCCATTACGGAACCTTGCACCTACTAAGGAAACTTCGCCGTCAAAGGGAATAAA
TTTTTCTGCAATTACGTCACCAAATAATTCAGGGGTAATTTGTTCGACATTATCTTTAGT
GACAATCCACTGCCCACGCCCGTCATAGCCTCCTGTACGACGTTTTACTACCACTTTTTC
GCCAATGTTTTCAAAGACTTGCTGCCATTGCTCAGGGGAACTTAATAACTGCCAAGGTGA
TGTAGAGAGATTAAGTTGATCGAGCAGTGATTTTTGGGTAAAACGATCGGCAAGTTGTCC
GAAAACGGAAAGATTGACAAAGTTTTTATGGTTGCTTAATAAATTTGTTAAAGGCGTTTC
TGCCCAACGCTCAATTTCAGCGCTAATCAAACTGTTTTCTGCGAGATCGAATACGGGATC
GTCAAAGGCTAATGGCTGGACTTCAATATCCAAAGGCATACCTGCATAACGTAACATTCT
GCCAAGTTGCCCGTTACCAAGAACATAAATAGGGGGGTAGAGTGTGCTTTTTTGCATAGT
TATCCTTAATAGTAGGGACACACTGCGTGTGTCCGTGACAAATATTGTATTGAGTACCCA
ATAGAAATACGGACACACGCAGTGTGTCCCTACGTTTAATTATTTAAAAATATTCCGCCA
ACGGTTTTTCCAACGTTTGATTCAACAAAACCATCAACTTAATGCGAGCTTTCTGTCCGC
TTAATCCTTGGGTGAAAATGACCCCTTGTTGTTTCAGTTGCTTACCGCCACCAAGATAAT
CATACACATCTTGCGTAATACCGTTAAAGGCACGGGACACCAATACCACTGGGATATTTG
CATTTAATAGGGCGGAAATCCCTGCTAGACAAGATGGCGGTAGGTTTCCTGCCCCTAAAG
CTTCAACCACTACGCCGTCACAACGGCTTTGAGCCAGTTGTTCTAGTAAGAAGCTATCCA
TACCGACATAGGCTTTGACCAGTTGAATGTTTGATTTTTCCAAACGATCAATCGGAAAGC
GTTCGTAAGCGGTCAGATGTTGGAAATAAATTGCACGGTTTTTGGTAACCAAACCACAAG
GCCCAAATGTGGGCGTTTGGAAGGTTGCTACGTTAGTGGTATGGGTTTTGGTCACAAATT
TGGCATTATGAATTTCATCATTCATCACCACCAAAACACCTTTGTTTTGGCTTTCATTAC
TTAATGCCACCAAAATAGCACTTTGTAGGTTAATTAAACCGTCAGAGCCTAATTCATTGC
TAGAACGCATTGCCCCTGTAATGGCAACGGGAACATTCACTTTCAAGGCTAAATCAAGGA
AATAAGCTGTTTCTTCTAAGGTGTCTGTGCCGTGTGTAATCACGATGCCATCATAACCTT
CGGCTAACACTGCCTGTTCGATCCGATCTTTTAGCAACTGCCAATGTGCCAAGGTAATAT
GGGGCGAAGGAACGTGTAAAATCGCTTCTTGATAAAGTTGAGCAGGGTGATTGAGTTTAG
CTAATGCCGTTAAAAGTGGGTTTTGAGCTGAAGGCGATACTTTGCCGTCTTCACCTTCGC
TCATTGAAATGGTTCCACCTGTGTGGAGAATTAATAATTTTTTACTCATTTAAATTCGTG
GGTCTGGATTGTCTAACACAGATTGTGTTTGTTCATTGCGGAAAGATCGTAATTTTAGTG
CAATTTCAGGGTTAAATGCACCTAAAATTTGTGCCGCTAATAATCCTGCATTTGCAGCCC
CAGCTGGACCAATAGCAAGAGTGCCGACAGGAATGCCTTTTGGCATTTGAACGATAGAGT
AAAGACTATCCACGCCACTGAGCATTGAGCTTTTTACAGGTACACCCAAGACAGGAACAA
TGGTTTTCGCTGCAATCATACCAGGTAGATGAGCCGCCCCGCCAGCTCCTGCAATAATCA
CTTTGTAACCTTTTTGTTCTGCGGTTTCGGCAAATTCAAACAGTTTATCGGGCGTACGAT
GAGCTGAAACGACTTCAACGTGATAAGGAATGTTAAATTGATCGAGAATTTGGGTTGCTT
CGGACATAGTTGCCCAATCGCTTTTTGAACCCATTACAATGGCGATTTCGATGTTGGTTG
TCATTTTGTACCTTTGGATTGAGTGTAATACAAGCGGTGAGGAGTGTATCACAAAAAGCA
AACGTTTGCCTAAAGAAATAATCTGTGATGAAGCTAACATTTTAGGCTTTGAAAAATAGA
CAAAATAAGTGGTTTTTGCTATCTTGAGGTCAAATTTGTCTATAAATTTTCAACAATTTT
TGATAAATCAAAAAAAAGTCGTTGAAAATCAAGGCGATAGACGCTTTCCTAAAAGTAGCT
CTACGAATATCAGTAGGGCTATTTGCCGTGTTTTATTGATCTAAAACAAAAATAAATAAC
GGACTTTTGGTTAAAGTTTCAACGGTTGGCAAAATTGTAACAATTTTGCAATGTTTTATT
CATCAGAGAAAAAAAGGAAAAGACTATGTCAGAAATGTTAGAACATGACGTAGATCCATT
CGAAACGCAAGAATGGTTAGACTCAGTAAACTCTTTAGTTAAAGAAGAGGGCACTGAGCG
TGCTCAATTTATTATTCAACAAGTAATGCAACATGCTCGCACTCAGGGTGTAGGGCTTCC
ATCAGGCGTAACAACTGATTATGTAAACACCATTCCAGTGTCTGAACAGCCTGTTTATCC
AGGAAATCAAGAAATTGAGCGTCGTATTCGTTCAGCAGTTCGCTGGAATGCGATTGCAAT
GGTATTACGTAGCCAGAAGAAAGATTTGGATCTTGGTGGTCACATTTCAACTTTCCAATC
TGCTGCAACCATGTATGAAGTTTGTTTTAACCATTTCTTCAAAGCAGCCACAGATAAAGA
CGGCGGTGACTTAGTTTATTCTCAAGGTCATGCCGCACCAGGTATCTATGCACGTTCTTT
CTTAGAAGGTCGCTTAACCGCAGAGCAATTAGATAATTTCCGTCAAGAAGCTTTTGCTGA
TGGTTTATCTTCATACCCACACCCGAAATTAATGCCTGAATACTGGCAATTCTCTACCGT
ATCTATGGGTTTAGGGCCGGTTAATGCGATTTATCAAGCACGTTTCTTAAAATATTTACA
AAATCGTGGTATTAAAGATACATCAGGTCAAACCGTTTATGCCTTCTTAGGTGACGGTGA
GATGGATGAAATCGAGTCTAAAGGTGCATTAACCGTTGCAGGTCGTGAAAAATTAGATAA
CTTGATTTTCGTTATTAGCTGTAACCTTCAACGTTTAGACGGTCCAGTAAATGGTAACGG
TAAAATCGTTCAAGAATTAGAAGGTTTATTTACAGGTGCCGGCTGGGAAGTCATCAAAGT
ATTATGGGGCAGCAACTGGGATAAATTATTCGCTAAAGATACGTCAGGTAAGTTAGCACA
ATTAATGATGGAAGTGGTTGATGGCGACTACTTAACTTTCAAATCTAAAGATGGTGCTTA
TGTACGTGAACACTTCTTCGGTCGTTATCCTGAGACTGCTGCATTAGTTGCAGATATGAC
AGATGAAGAAATTTGGAAATTACGCCGCGGAGCTCATGATACAGAAAAAATGTATGCAGC
ATTTGAACGTGCAAAACGTTCAAATAAACCAGCTGTTATCTTAGCTCACCAAGTAAAAGG
CTATAAAATCCCTGAAGCAGAAAGTAAAAATACTGCTCACCAATCGAAAAAAATGTCATT
AGATAGCTTAAAAGGCTTCCGTGACTACTTCCATTTGCCATTAACGGACGAACAAGTAGA
AAACTTAGAATATGTAACTTTCCCAGAAGGTTCAGAAGAGTACAACTACTTACACGGTCA
TCGTAAAGAATTAAATGGTTATTTACCAGCACGTAAACCGAAATTCGATATTGAGTACCA
AGTACCTGCATTATCAGAATTCCAAGCATTATTAGATGCACAACCACGTGGCATTTCAAC
CACAATGGCATTCTCTCGTGTATTAAATATCTTATTAAAAGATAAAAATATCGGTCAAAC
TATCGTACCAATCATTGCGGACGAAGCTCGTACCTTTGGTATGGAAGGTTTATTCCGTCA
AATCGGTATTTATAACCCACATGGTCAAAACTATGTGCCGTCAGACCGTGATTTAGTCGC
TTACTACCGTGAAGCAACAGACGGTCAAGTGTTACAAGAAGGTATTAATGAGTTAGGTGC
AACGGCATCTTGGGTTGCTGCAGCAACTTCATACTCTGTAAACAACCAACCGATGATCCC
ATTCTTCATCTACTACTCCATGTTCGGCTTCCAACGTGTTGGCGATATGATGTGGTTAGC
AGGTGACCAATTAGCGCGTGGCTTTATGATCGGTGGTACATCAGGCCGTACAACTTTAAA
CGGTGAAGGTTTACAACACGAAGATGGTCATAGCCATATCCAAGCAGGCGTTATCCCGAA
CTGTATCACTTACGATCCAGCATTTGCCTTTGAAGTGGCTGTTATCGTTCAAGACGGTAT
CAACCGTATGTACGGTGAAAAACAAGAAGATGTGTTCTATTACCTCACGACATTAAATGA
AATTACCGAACAACCAGCAATGCCTGCAGGTGCGGAAGAAGGTATCCGTAAAGGTTTATA
TAAGTTTGAAACAGTAGAAGGTAAAGGCAAAGGTCACGTTCAATTGTTAAGTTCAGGTGC
AATCATGCGCCATGTACGTGAAGCGGCACAAATCCTTGCTAATGAATATGGTGTCACTGC
AGATGTCTTCTCAGCACCTTCATTCAACGAATTAGGTCGTGACGGTGCGGATGCGGCTCG
TTGGAACTTATTACACCCAACAGAAACCCCACGCGTACCTTATGTTTCACAAGTGTTAGC
AGATTTACCAACAGTCGCTTCAACTGACTATATGAAACTTTACGCAGAACAAATCCGTGC
GTATGTGCCAAGCAAGCACTACCATGTTTTAGGTACAGACGGTTTCGGTCGTTCAGACAG
CCGTGCAAACTTACGCGAACACTTCGAAGTAGATGCACGTTATGTTGTTGTTGCTGCATT
AAGTCAATTAGCGAAAGAAGGAACAGTAGAAACCAAAGTGGTTGCTGATGCCATTGCGAA
ATTTGGCTTAAATGTAGATCGTATTAATCCGTTATACGCATAATCAAATCGTCGAATAAA
TGTAGGGACACACTGCGTGTGTCCGAGAAATTTGGCTTCGATATTCAACGGACGCACGCA
GTGCGTCCCTACAAGTGGTGTGATTAAGTAAATTTTTTACAAATTTCACCGCTTATAAGA
AGGATTACAAAAATGTCAAAACAAATTCAAATTCCAGATATCGGTGGTGATGAAGTTACC
GTAACCGAAGTGATGGTCAAAGTGGGCGATACCATTGCTGCTGACCAATCTATTATCAAT
GTAGAAGGTGACAAAGCCTCTATGGAAGTACCAGCACCAGAAGCAGGTGTGGTAAAAGAA
GTTTTAGTGAAAGTGGGCGATAAAGTGACCACAGGTTCACCAATGTTAGTTTTAGAAGCA
GCAGGTTCAGCACCAGCACCACAAGCGGTCGCAGAAGCTGCACCAGCTCCAGCAGCAGCA
CCGACAGCGAGTGCAGTTGTTGATGTCAATGTACCAGATATCGGTGGCGATGAAGTCAAC
GTAACTGAAATTATGGTTAAAGTAGGTGATACCGTTGCTGTTGATCAATCTATTATCAAC
GTAGAAGGTGACAAAGCATCTATGGAAGTGCCAGCTCCAGTAGCAGGCGTGGTTAAAGAG
ATTTTAATCAATGTTGGCGATAAAGTTTCAACTGGCAAATTAGTGATGCGTTTTGAAGTT
GCAGGTGCAGCACCAGTAGTGACTCCAGCACCTGTTGCAGCAGCACCAGCTCCACAAGCG
GGTGGTTCAACGATCAAAGAAGTGAATGTACCAGATATCGGTGGCGATGAAGTCAACGTG
ACTGAAATTATGGTGAAGGTGGGTGATACTGTTGCCGTTGATCAATCTATCATCAACGTA
GAAGGCGATAAAGCCTCTATGGAAGTGCCAGCACCAATCGCAGGTGTGGTAAAAGAAATT
TTAGTGAAAGTCGGCGATAAAGTTTCAACTGGCTCATTAATTATGAAATTTGAAGTCGCA
GGTGCAGCGCCAGCGGCGGCATCTGCTCCAGCTCCACAAGCGGCGGCAGCGCCTGCACCA
GTTGCAGTGGCGCCAGCACAATCAGGTAATGTATCTGGTTTAAGCCAAGAACAAGTGGTT
GCAAGTGCAGTTTATGCTCACGCAACCCCAGTGATTCGTCGCTTAGCGCGTGAGTTTGGT
GTAAACTTAGATCGTATCAAAGGTACAGGTCGCAAAGGTCGTATCGTTAAAGAAGATATT
CAAGCTTATGTGAAAACTGCGGTTCAAGTATTTGAAGATGTGAAATCAGGTAAAGCTCCA
GCAGCAGGCAATGGCGTAGCGAACGGTGCAGGTTTAGGCTTATTACCGTGGCCGAAAGTC
GATTTCAGCAAATTTGGTGAAATTGAAGAAGTTGAATTAAGCCGTATCAATAAGATCTCA
GGTGCGAACTTACATCGTAACTGGGTGATGATTCCACATGTTACACACTTTGATCGTACG
GACATCACAGATTTAGAGAATTTCCGTAAAGAACAAAACAAACTGGCTGAAAAACAAAAA
TTAGATGTGAAAATCACGCCAGTGGTGTTCATTATGAAAGCGGTAGCGAAAGCGTTAGAA
GCGTACCCACGTTTCAACAGCTCAATTTCTGAAGACGGTCAAAAACTTACCCTTAAGAAA
TATATTAATATCGGCGTTGCAGTAGATACACCAAACGGCTTAGTTGTTCCAGTATTTAAA
AATGTGAACGAGAAAGGCATTGTTGAGCTTTCTCGTGAATTAATGGAAGTGTCTAAGAAA
GCGCGTGAAGGTAAATTAACTGCAGCAGATATGCAAGGCGGTTGTTTCACCATTTCAAGC
TTAGGCGGTATCGGTACAACCCACTTCACACCAATCGTGAATGCCCCTGAAGTTGCAATT
TTAGGCGTATCGAAATCAGAAATGATGCCACAATGGAACGGTAAAGAGTTTGAGCCACGC
TTAATGCTTCCGTTATCATTATCTTTCGACCACCGTGTAATTGACGGTGCGGATGGTGCT
CGTTTCTTAAGCTACATTAACGGTGTACTTGCGGACATTCGTCGTTTAGTAATGTAATTG
ATATAAGCGGTCAGATTTGCAAAATTTTCTGCAAAAAAGACCGCTTATTGTAGGGACGCA
ATGCTTGCGTCCGCGGACACACGCAGTGTGTCCCTACATAAGAGGAAAAATTTTATGAGC
CAAGAAATTAAAACACAAGTAGTGGTACTCGGTGCAGGTCCAGCAGGTTATTCTGCGGCT
TTCCGTTGTGCCGATTTAGGTTTAGAAACAGTCTTAGTTGAACGTTATTCAACCCTTGGT
GGTGTGTGCTTAAACGTAGGTTGTATTCCGTCTAAAGCATTATTACACGTTGCAAAAATC
ATTGAAGAAGCAAAACGCGCAGAGCATAATGGTATTACATTTGGCGAACCAACCATTGAT
TTAGACACAGTGCGTGCAGGTAAAGAAGCGGTAGTTGCAAAACTGACTGGCGGTTTAGCA
GGTATGGCAAAAGCGCGTAAAGTGACTGTTGTTGAAGGTCAGGCAACCTTTGCTGATCCA
CATACGCTAGTTGCTCGTGACCGCGATGGACACCCAACAACCATTAAATTCGACAATGCG
ATTATTGCAGCAGGTTCTCGCCCAATTCAATTACCATTTATCCCACACCACGATCCGCGT
ATTTGGGACTCAACAGACGCACTTAAATTAAAAGAAATTCCGAAAAAATTACTCATTATG
GGTGGTGGTATCATCGGTTTAGAAATGGGTACGGTATATCAAGCCTTAGGTTCAGAAGTG
GAAGTGGTTGAAATGTTCGACCAAGTTATTCCAGCAGCGGATAAAGACGTTGTAGCAATT
TTCACCAAACGCATTGAGAAGAAATTCAAATTAATGCTTGAAACTAAAGTGACTGCAGTT
GAAGCAAAAGACGACGGTATCTATGTTTCAATGGAAGGCAAAGCGTGCAACGATACTAAA
CGCTATGATGCAGTATTAGTAGCTATCGGTCGTGTACCGAACGGCAAACTATTAGATGCA
GGTAAAGCAGGTGTGAATGTTGATGATCGTGGCTTTATCGCGGTAGATAAACAAATGCGA
ACTAACGTGCCACACATCTTCGCTATCGGTGACATCGTGGGTCAGCCAATGTTAGCACAC
AAAGGTGTTCACGAAGGTCACGTTGCTGCAGAAGTAATTGCAGGACAAAAACATTACTTC
GATCCAAAAGTGATCCCATCTATTGCTTATACTGAGCCAGAAGTAGCTTGGGTAGGTAAA
ACTGAGAAAGAGTGTAAACAAGAAGGCTTAAACTACGAAGTGGCGAAGTTCCCTTGGGCT
GCTTCAGGTCGTGCGATTGCGTCTGAATGTGCAGACGGTATGACAAAATTAATCTTCGAT
AAAGATACACATCGTTTACTTGGTGGTGCAATTGTGGGTACTAACGGCGGTGAATTGTTA
GGTGAAATCGGTTTAGCGATTGAAATGGGCTGTGATGCAGAAGATATTGCATTAACTATC
CACGCTCACCCAACTCTACACGAGTCTGTAGGTCTTGCAGCAGAGGTATTTGAAGGCTCT
ATCACAGACCTTCCAAATCCAAAAGCGAAGAAAAGATAATTAGAGCGCAATAAAACCTCT
CGGAATGAGAGGTTTTATACTAATATGTAACCTCTTTTTTCTCAGAAATTTTCCCATTTC
CCTGCTAAAATATGCCTTGTAAATTTAATGTGTTTTTACAGGATACCCAATGACAGAACT
CAACCACCAAATCAGCCAAATTATTGCCGCAGAGTTAGCGGTGCGATCTGAACAAATTTT
TGCAGCGATGACTTTACTTGATGAAGGAAATACCATTCCGTTTATCGCTCGTTATCGTAA
AGAAGTCACAGGCGGATTAGACGATACTCAACTTCGTCATTTTGAAACTCGTTTACTCTA
TTTGCGTGAGCTAAACGACCGCCGTCAAACTATTTTGAAATCCATTGAAGAGCAAGGCAA
GCTCACCGATGAACTGCGTGAGAAAATTGAACAAACGCAGAGTAAAACGGAGCTTGAAGA
TCTCTATTTGCCGTATAAACCAAAACGCCGTACTCGTGGGCAAATTGCGATTGAAGCAGG
GCTTGAGCCGTTGGCGGATAGTCTTTGGAACGATCCTAGCCAAGTGCCTGAAACAGTCGC
TGAAGCCTATGTGGACGCAGAAAAAGGTGTGGCAGATGTGAAATCTGCACTTGATGGGGC
AAGATATATTTTGATGGAACGTTTTTCCGAAGATGCAGATCTGCTTGCAAAATTACGTCA
ATATCTGACCGCTAATGCCACCCTAGAAGCAAAGGTGATTGAAGGTAAGGAAGAAGAAGG
CGAGAAATTCCGTGACTATTTTGCTCACAGTGAGCCGTTGAAAAATGTGCCGTCACATCG
TGCCTTAGCGATGTTCCGTGGGCGTAATGAGGGTATTTTGTCGCTCAATTTGAATGCCGA
TCCTGATGCGGAAGAAGGTAGCCGTTCAAGTTATTGTGAAGAGATTATTCGTGAGCATTT
AGGCGTACAACTTCGTCAGCAACCGGCAGACAGCTGGCGTTCGCAGGTGATTGCGTGGAC
ATGGAAAATCAAAGCCTTGTTGCACCTTGAAACGGAATTAATGGGGGCATTGCGAGAAAA
AGCGGAAGAAGAAGCAATTGATGTGTTTGCGCGTAATTTATCCGCATTATTAATGGCTGC
ACCTGCAGGGGCAAGAAATACGATGGGATTAGACCCAGGTTTGCGTACTGGAGTGAAAGT
GGCTGTGGTCGATAATACGGGTAAATTATTGGATACCGCCACGATTTATCCTCATACGGG
ACAGATGGACGTTGCAATGGTGACCATTTATAAGCTGATTAAACAGCATAATGTGGATTT
AATTGCGATTGGTAACGGCACGGCTTCCCGTGAAACGGAACGCTTTGCCAAAGAAGTGAT
TAAAGAGATCAAAGAGAATAAACCGCAAACTGTGGTGGTGAGTGAAGCTGGAGCATCTGT
TTATTCGGCTTCAGAATTGGCCGCAACAGAGTTCCCTGAGCTTGATGTATCCTTGCGTGG
TGCGGTGTCGATTGCTCGCCGTTTGCAAGATCCGTTGGCGGAATTGGTGAAAATTGAACC
TAAAGCGATTGGTGTAGGGCAGTATCAGCACGATGTTAATCAGTCGCAACTGGCACGTAA
ACTGGATGCGGTGGTCGAAGATTGCGTAAATGCGGTGGGCGTGGACTTAAATACCGCTTC
TGCACCATTGCTTGCGCGTGTGGCAGGTATGACGAAAACCTTAGCTCAAAATATTGTGGC
TTACCGTGATGAAAATGGGCGTTTTAATTCTCGTTCTGACCTGAAAAAAGTCGCTCGCTT
AGGACCAAAAGCCTTTGAGCAGTGTGCTGGTTTTATGCGAATTTTAGGCGGAAAAAATCC
GCTTGATGCCTCAAGTGTTCACCCAGAAGCCTATCCTGTGGTGGAAAAAATCTTGCAAGC
AACCGCTTCTACGTTAGGTGAGTTGATGGGTAATTCAACGAAAATTCATAGTTTGAATGC
CAAAGATTTTGTCGATGAACAGTTTGGTTTGCCAACGGTAAACGATATTTTCAAAGAGCT
TGAAAAGCCAGGGCGTGACCCTCGTGGTGAGTTCAAAACGGCAATTTTTATGGACGGCGT
AGAAGAAATCAGCGATTTGAAAGTCGGTATGATTTTAGAAGGCACTGTCACTAACGTAAC
TAACTTCGGGGCGTTTGTGGATATTGGCGTTCATCAAGACGGTTTAGTGCATATTTCAAT
GTTGTCGAACAGCTTTGTTGAAGATCCGCACCAAGTGGTGAAAACAGGTGATGTGGTTAA
AGTGAAGGTGTTAGAAGTGGATGTGGCTCGTAAACGTATTGCCTTAACGATGCGTTTGGA
CGATAAGCCAACGGATAAATGTGATACAAGCGGTGAGAAACGCAAAGAGTTTGGCAAATC
CGACCGCTCGCAAAAGCCTGAACGTCAAAGTTTTGGCAACAATGCTTTTGCAGATGCGTT
GAAGGGGTGGAAGAAGTAATCTACTTTTTTGGTCGGGACGATGACAAAGTAATTTGGAGC
GTTCTTACCACCATCTCACTTTGCCTTTGCTTCTGTCAAATTTTTCTTGTTTAATTCAAG
TATCTTTGACATGTTATCAGGTTATGATATTCCACCTTCCCTCGTAAGAGGGAAGGGAAG
TGAAAGAAATGCTATATAAGTTAGCCCCCTAACGCTTTCAATCCTACCGTCATATGTAAT
CCGTAAAACAAGGTTCTACCGAGTAATTCGCCGATCAGGATTAACGCAAATCCGCTGAAG
CTGATGAGTGTAGTGCGTTTTTTCAGTGCTACTAGCAATAAGACAATACCGACAATAATC
AATCCAAAGTGGATAAAGGTGATAGTGAGATAATCAGGTACGAGATCTAATGCAGTGAAT
ATCGCCGTTTTTACCCCTAAGAGATATTGATAGTTCAAGTAGGTGCTAATTGCAGTGGCA
ATCGCCCCAACGATTGCAATACCAACCAAGGTTTTTTGTAAATACTCACCGCAACGTACC
GCTTGTAATAAGCCGACTGCCAAAGCAGAACCAGCTAATACAACCGTTAAGAAAAACGAT
ACTGGCGTATAGACGCTATTCCACGTTGGCACAGTTGGGATTAGGTAGAGTTTTGCCATT
GCCCCGATAAAAATTAAACCTGAAATAGCAACCACTACACGCCCTAACGGTTGCCACGCT
GTTGGTAGTTTGTGTTCAATAGATGAAACAAAGCTAACAAGCGGTAAGTTTGGGCGATCT
TTTTGCAAATAACGGCTGACCGCTAACGCCCAGTAAGCCGAGCCAAGGGCAAAGAACGCG
GAACCTGTTGCGATTTCATTACTTAAATCCGACGTACCAACACGGTTTAACGCATTAAAT
GCTCGTTCAGGTGAACCTAAATGGGTGGTGTGCCGTGATGCCCTAGACAACCGCCGATAC
TGTTCATAAAACGGCTGGAAATACTGCGTGGTGGCGGATAAGATGCTGCAACTGTTGCTC
CTAGAGTGTCTGTGGCAAACGGCAAATAAAGGCTTTTGTTACCGTATTGAGCAATAATGC
GTTTTAAATTGGATGCAATTTCTTCAAAGGCTTCGTCCCAAGTGATACGCTTAAACTTAC
CTTCGCCACGTTTGCCAACTCGTTTCATTGGGTATTTCAAACGGTCTGGGTTATAAACAC
GACGACGCATTGAACGTCCCCTTGCACAAGCACGCACTTGGTGGAAATCGTCGTAATTGT
CTAAACCAAGATTATCAGTTTCTACATATTTAATCACTCCATCTTGAACGTGCATACGCA
ACGGGCAACGGCTGTGGCAGTTTACGGTACAAGCACTCCAAACAAGTTTTTCATTCGCTG
TAGAAGCGGTTGGTTTTGGATTAGCTTTTGCAATTGGAATTTGAACAGCATTTGCTGCAA
GTGCCGCCCCACTTAACGCAGCACCACCTTTGAGAAACGAACGTCGTTCTGCCGAAAAAT
GGCTGCTGTCTGATTGATGTTTCATATAATTTCCCCACAAAATAGAAAATTGACCCGATT
AAGTCGTTCGTAGGGAATATAGAGATTTCCGTTGATGAAGTTTTGACGATTATCAAATTG
CTCAGGAAGTTAGACGATAACGCTTTAGGTTGAGATTATTACATTATTTACTATGTTATA
TATCGATTGGTAATGTGTAACCTGAAAATCAAACTTGCAATTTATTATAGCTCGGCTATG
CTAGTGGCTTATTTTGTTTTCATTTTTAAGTAGTTATGTCACATCACCACCCCGTCAAAG
GCGCTATTGCAATTATTACCGCAGGCTTTTTATTTGCTTGTGTCAATACGCTTATTCCTA
AATTAACTTCCGTTTCAACAATTGATGCCAGTGTTATTGCTCTGGTGCAATACCTTGTTG
CTTTTGTCTTTTTAATGCCAAGTATGGCAAATATGGGCTTTTTTCAGTCGTTGAGGACGA
AGCATTTTGGTATGCACTGTTTTCGGGTGTTTTTGTCGGCAATCGGTATTCAGTGTTGGA
CAATGGCTTTAGCTTATCCTATTCCCATTTGGCAGGGGATTGCGTTGTTGATGACATCAC
CTCTGTTTGTAACTATTGGCTCAGGGCTGTTTTTGAAAGAGAATGTGGATACAAAACGCT
GGATTGCGACTTTCTTGGGATTTGTGGGGGCGATGATTATTTTAGAGCCTTGGTCAGAAA
ATTTTGAGTGGGTGGTGTTATTGCCTGTTGCTGCCGCATTTTTCTGGGCGTGTTATTCGT
TGATGGTGAAAAAGCTCTCTAGCGAAGATTCGCCAACCACAATGGTAGCCTATCTATTTA
TTTTAATTACCCCATTTAACTTGTTGATCGCATTGACGAATTTAAGCCCTGAAGGATTTA
GTTTGCCATCATTTAGTGATTTTGGTTTCTTAATTTTATTGGGATTTTTTACCGCATTGG
CACAGCTTGCTGTCGCTAAAGCCTATAGTTTGGTCGATGCTTCTTATATTCAACCTTTTG
ATTTTATTAAGTTGCCATTGAACGTTTTGGCAGGTTGGCTTGTCTTTAACTGGGTGCCGC
CAGGTAAGCTATGGTTAGGGGCAGCAATTATTATTGGGGCGACGATGTATATTACACACG
CCGAAGCGAAACAATCTCAGCAGAAGTAGATGATGGCGGAACAATCTCAAACAGAGCAAT
CGACAGCAAAAACAACGGGGAGACGTTGGGTAGCTCGCGTAAGCATTTGGCTGATGAAAG
GCATATTGGGATTGTGCTTTCCTCTTTTTTTGCTGATGTTTGCTATTGATTTTGCAACAG
GCTATTGGGTGCGAGATCAAATTTATATTGATGTACGACAATTACCCCAACGGGAATATG
CGTTGGTTCTGGGAACCGCAAAATATTATCCGTCAGGCTCGCCTAATCTTTACTACAAAT
ATCGTTTAGATGCAGCTAAAGCGGTATTTGTGCATAACAAGGTCAATTATTTATTAGTTA
GCGGTGATAATAAGACCGCTTACTATAATGAGCCCAAAATGATGACCCGTGATTTACGCC
AAATGGGGATTCCGTGGCAGCGAATTAGACAGGATTATGCTGGTTATAATACGTTAGATT
CGATTATTCGGGCGGATAAAGTGTTTCAATTACAACCCTTTATCATCATTTCTCAGAAGT
TTCATTGTGAACGAGCCTTATTCATTGCAAAATTTCACCAAATTGAAGCGGTCTGTTTTA
CGGCAAAATATCCAGATGCTCACTATAAAGTGCGGATTCGTGAATTTTTTGCACGAAGTG
CGATGGCGGTGAGTTTATTGTTAGGGAAAGAGGCGACAACCTTGGAACCTTCACAGATGA
AGATGATAAAAAATAATTAAATTCCTGAGTATAGGCATGGATTGATTTATATCACCCTTT
TCTATTTTTTCCAGTTAGTGATACAATCTGAATTTATTTTTATTCACTAATTACATTATG
AGTCGTCAAAAGAAAAGTCGTCGTCTTACCGACATTATGCCTGCAAGAAAGGCAGATAAA
CCCTTACAACCTAAAGCAAAAGTGTCTAAGGGCCGTAAACCAACACGTTATGAATTAGAT
TTAGCTGCGCGTGAGGAAAAGAAAAAACGTAAACATAAAGGTTTGCCGTCAGGCTCTCGC
ACTAATGAAGGGAATGAGCAAAAACAAAAAGTAGAGAAAGAGGTAAAAGATCCTCGTATC
GGTAGCCGTAAAAAAGTGCCGTTAATGGTGGAATTTGTTAATCAACCAGAAAAAGACCGT
GTTATTAAACCTGTGCCAATTGAAGTTGAGAAACCTCGTTTAAGTCCAGAGCAAGAGTTA
GAACAGTTAGAAAATAATGAATGTTTAAATCAGCTATTAGACGATTTAGAAGCAGGTAAA
ACATTGTCTGCACAAGATCAGAAATTTGTTGATGAATGTTTAGATCGCGTTCACGAATTA
ATGACTGAGTTAGGGATTCAAGATGAAGAAGACGAAGCAGAAGATTTGCTGCGTCAATTT
GAAACGATGGACATTAATAAATTCCGTTAAAAATGATGATGCGATTTTTTCTAATTATTT
TGGCAATTTTGATTGTACTGTCGATGGCAGGTTACGCAATTTCCTTATGGCTTAAATTAA
AAAAACAGAAAAAACAGTTAAAAGAGGCACAACTTAATCGCTATCGTTCGATTATCGAGA
GCATTGATGTCATTGGACGAGCAATGTTAGCTGAGCAATGTGGTTTTTCTGAAGGGGTAT
TACGATTAAAACCATTACTTGATGTACTAGGCAAAAAATTAAGTCAATATCCAGCAATGT
GGTCATTGTATCAAGTGGTTGAATCAATGCCAATTTTAGAGGCTCGTAAGGAATTAAAAC
GTAATGAGCGAATGAGGCTTGACTTAGAGCGTGAATCAAAAGAGGCAGAGTTATCTGAGC
AGATTAAGCAAGAACTTCATCAATTATTAAGCGAAATAGAGCAATTTAAACAAGAGTTAA
AATAACAATGACAGACATTATTTGGGATATTAATCTTATCCAAAAATATAATCAATCAGG
ACCTCGCTATACCTCTTACCCAACAGCATTAGAGTTTAGCGAGTCTTATAATGATGATGA
TTTCAAAGCTGCTGCTGCACGTTATCCTAATAAGCCACTTTCACTTTATGTGCATATTCC
ATTTTGCCATAAACTCTGTTATTTCTGTGCTTGTAATAAAATCATTACACGCCACCAGCA
TAAAGTCGATATTTATCTGGATTATTTAGAAAAAGAGATTAAATACCGTGCGGATTTATT
TAAGGATAGAACAGTAACTCAAATCCACTGGGGCGGTGGTACGCCAACCTATCTTGATGA
AGAACAGTCGCTACGTCTAATGGCGATGTTACGCAAACATTTTAACGTAATCGATGATGC
GGAAATCAGTATTGAAATGGATCCGCGAGAGATTGAGTTGGAAATGCTCGATCATTTGCG
TGAAATTGGGTTTAACCGAATTAGTATGGGGATCCAAGATTTCAATAAAGAAGTTCAGAA
GCTGGTTAATCGTGAGCAAGATGAAGAGTTCATTTTTGCCTTAATGAAACGTGCAAGAGA
GCTAGGTTTTACCTCAACTAATATTGATTTGATCTACGGTTTACCGAAACAAACAGTAGA
AAGTTTTATGTTTACCTTAGACCGTGTGATTGAGTTAAATCCTGATCGAATGAGCGTGTT
TAACTATGCTCATTTACCAAGTCGTTTTGCAGCACAAATCAAAATTAAAGATGAAATGTT
GCCAGCCCCTGAAACGAAGCTCGAAATTTTACAGAAAACGATTGAAACTTTAGGTAACGC
AGGTTATAAATTTATCGGTATGGATCACTTTGCAAAGCCTAATGATGAATTGGCGATTGC
TCAGGCAAAAGGGGAATTACACCGTAATTTCCAAGGCTATACTACCCAAGAAGATGCGGA
TTTGTTAGGCTTAGGGGTATCGGCAATTAGTTTACTGGGGGATAGCTACGCTCAAAACCA
TAAAGAGCTGAAACAGTATTATACCGAGGTGGAAATGCGTGGTATTGCATTACACAAAGG
TTTGAGTATGACTAAAGATGACTGTTTACGCCGTGATGTGATCAAAGCCCTAATTTGTAA
TTTTAAGCTAGAATATGACCGCTTTGAGCAAGATTATCAGATTGATTTTAATCAGTACTT
TGCAGAGGATTTATTATTATTAGCACCGTTAGAAAAAGATGGTTTGCTTGATATTGGTGA
AAAGGGTATTGTTGTTTCGCCTCGAGGGCGTTTATTGATCAGAAATATCTGTATGTGCTT
TGATATTTATTCAAGACAACAAGCAAAACGACAACAATTTTCAAGAATCATTTAATGATA
ATGTTTGCAAATAAGGCAGTTACATAGGCTTATTTGTTTACAAATGTGAGTAGAATCAAA
TTATGAAACCATATCGCTATAGTTTACTTTCTATTGCTATTGTTGCAGCTTGCTGTAGTC
AATATGTAATAGCAGATTTGAGAATGCAATGTTTACAAGGAATTCCTACTTTTCAGGGGG
ATATTATACAAGGTGATCAGACTCTTCTACCTGTGTATATTGAGTCAGATCGTATGGAAA
TGAATTATCCTTCTGAGGCAACATATTTTGGTGAAGTTAGTGTTAAGCAAGGTAATCGTT
CTCTTATTGCAGAAAAAGCTAAGGTAGAACAGAATAACGAACAGATGCGTTTTGCTTATT
TAATCGGTAAATTCGATTATCGGGATAATTTCATTAATGCGATAGGTAATAATGCAAAGA
TTAATTTGAACAACTATGATGCTCAGTTAGGCAGGGTCGATTACCATTTAGTTGATCGAC
AAGGAAGAGGTATTGCTGATGAAGTCATGATAACTGAACAAGCCCGTCGAATGAAAAATG
CAACTTTTACAGCTTGTTTACCTCATGATAACTCCTGGGCTATTGAAGCTAATGAAATGG
TTCAGCATGTTGAAGAGGAATATGCTGAAGTATGGCATGCGCGTTTTAAAGTATTGGGTA
TACCTATTTTCTATTCTCCTTATTTGCAATTTCCAATAGGGGATCGTCGTCGTTCTGGTT
TATTGGCTCCGAGTGTTGGTCATTCAAGACGAGATGGTTATATATATGCACAGCCAATAT
ATTGGAATATTGCTTCTAACATGGATATGACATTTGTACCAACATACTATTCAAAACGTG
GTTGGCAGATTGCACCTGAACTGCGTTATTTAACTTATTTAGGAGAAGGTAAAATAGCCG
GTGAATATTTAGGTAAGGATCGACTTGAAAATTGGGCAAATCATAGTAAATCTCGTTATA
TGCTATTTTGGCAACATGATATGAGTTTTTTTAATAATTGGAGATTAGCTGTTGATTATA
AAAGAGTTAGTGATAGTCGGTACTTTTCTGATTTTAATTCTATGTACGGGAATAGTACTG
ATGGTTATGCGGTACAGCAGTTTAAATTAGGGTACTATCATTCAGATTATAATTTTTCTA
TTTCAGGAAAAAAATTTCAGTCATTTTATGTAGAAAATGATAGCACTACCTATCATGTGT
TACCAAAGATTGAGCTTAATTACTATAAAAATAATTTAGTTTCTGATGTTGATTTCAAGA
TGTTTGGGCAGATGGCGCATTTTGTTAATCAAAATAAACTCATGCCATCAGCGTGGCGTT
TTCATTTAGAACCTAGTTTAAATGTTCCTTTTGTTAACCGGTTAGGAAGTTTAGCTTTAG
AAACTAAGCTATATACCACCTATTATTTACAGAAAATGGGGCAAGCACAAGTAATACCGA
TAGAGTCACATATACTCCGGGTATTACCTCAATTTAAGTTGGATTTTAAAACTGTCTTGG
AAAAGGAAAGACCTTTGTTTAATGGGTTTTCACAAGTTTTTGAGCCAACAATACAATATT
TATATCGTCCATATAAAAATCAAGGAAATATTGGAGTTAGAAATCCTAAATATTTAGGTT
TAGGTTATGACTCCGTTTTATTGCAGCAGGATTATTACTCTTTATTTAATGAGCGTAGTT
ATAGTGGGTTGGACCGCATTGCCTCTGCTAATCAGGTTACGTTAGGCGGTACTACACGAT
TTTTTAGCGACAAAACAGGAAAAGAAGTATTTAACTTTAGTGCAGGACAGATTCAATATT
TATCTCCTTCAAGAGTTGATAGTGAGTCGTTAAATAGCGATACAAAACACTCATCTTCTT
GGTCATTAGAATCTAACTGGAAATTTCATTCAAACTGGAATTGGCATGGAAGTTATCAAT
ATGATACACGTCTAAACGAAACATCGTTAGCAAATGTTTCATTACAATTTAAGCCTAAAA
ATAATAACGTGATTCAGCTTAATTATCGTTATGCAAGCAAAAACTATATAGATCAAAATT
TAAGTGATAATCGCTATGGGCAGGATATTAAGCAAGTTGGAGGTATTATAGCTTGGTCAT
TGAGCAATAATTTATCAATAGTAATGAGCCACTATCAAGATATTGCTTTAAAAAAACCGG
TTGAGAGTCAATTGGGTTTAAATTATAGCACTTGTTGTTGGAGTGCAAATTTTTATACTT
CTAGACATTTGATTTCAACTCCGATGGGGAAAAGCGATACGATAAACGATTTCTACTATG
ATAATCGTTTTGGTATTAATTTTGAAGTTAGATTTAATGGAAATTATGAACATACCGTGC
CTAAGATGCTTAAAAAAGGAATTCTTCCTTATATTGAAGCGTTTAATATCAATTAAATTT
TTTAGCCTCTTTGATGAATTAAAAGAATCAATCAACTAAGATTGGTTCTTATGAGTAGTG
GCGAATATTGATGAGGTAATAATGAAAAATCCAAAGCAATATGCCCAGCGTTATGTCAAT
TGGGTATTACGTTTAGGTAAAGGGAAATCCGCATTATTGGGTTTGATTATTTTAGCGGTG
TTTGCAATTTTTACACAAAGCCTATTGAGCTGGATATTTACTGGGAGCATAAATACTAGC
GATATTTTTCGTTCTATTATTTTTGGTCTAACATCGGCTCCTTTCGTGATTTATTTTTTT
AATCTAATTTTAGAAAAACTTGAACGTTCTCGTATTCGTTTGGAGCAATCGTTGAATGAT
CTTTCCTTGTTACGTGAACAAGATGCTCGTTTAAATGTAGAGTTAGAACAACAGGCTGAA
TTTTTACGTTCTTTCTTCGATGCTTCTCCAGATCTTGTTTTTTATCGTAATCAACATGGG
GAGTTTCTCGGATGTAATAGGGCAATGGAAGTTTTAACGGGACGTTCAGAAAAAGAGTTA
CTTCATCTTACTCCAAAAGATATTTATCCTAAAGAAACCGCTAAATTAATTCTAGATACA
GATAGAGATACTCTAATTAGTAATACTGGAGTTACTTACGAACAGTGGATTCGCCATTCT
AACAATAAACTTTCCTGCTTTGAAATTCGTAAGGTGCCTTACTATGATAGAGTAAATGAA
TGTCACTGTATTATGGGGTTTGGAAGAGATATTACTGAGCGTAAAAGATATCAAGAAATG
ATTGAAAAAAATAGCCGAGATAAGTCAACGTTGATGGCTACAATCAGTCATGAGTTACGA
ACACCTCTAAATGGTATCATTGGCTTAAGCCGTATTTTATTAGAAGGTGAATTATCTGCA
CAACAAAGAGAGTATTTAAAAACAATTAATATTAGTGCTGTATCGTTAGGGCATATTTTC
AGTGATATTATTGATTTGGAAAAAATTGATAGTCGCCGCATTGAGTTATTTCGTAGTGAA
GTAGAATTCTCACAATTAATCAGTAACATCAGCCATTTTGCTAATTTAATGGCAGAGCAG
AAAAAAATTAAATTTACAATTCAGTACGATGATAATTTACCTGATTTTGTCTGTGTAGAT
AATGCTAGACTTAGTCAAATTTTATGGAATCTAGTGAATAATGCCGTCAAATTTACCCCT
TCTGGGGGAGAGATTTCACTAAAAGTGGAACGTCGAGATCATGATCATTATGCTTTTATT
TTGAAAGATTCAGGGATTGGCATAAAGAAAAGTGAGCAGCGTAAAATTTTTGCAATGTTT
TATCAATCAGAAAATTCCCAGGGTAAGAAAGCTCAGGGAAGTGGTATTGGTTTAGCAATA
TCGAAACGTATAGCTCGCTTAATGGGCGGAGATTTAACTGTTGAGAGTGAATTAAATCAA
GGTTCTGTTTTTACTCTTATCATTCAAGCTGATGAAGCAAATCATTATAAAGAAGTAGCA
ATAAACACACATGCACTAAAAGTATTACTGGTAGAGGATATTGAAGTCAATATTGTCGTC
GCAAAAGCTATGTTGGATAAGTTTGGGTGTAATGTTGATGTTGCAATGACAGGAGCAGAA
GCATTTGAGTTATTTGATAAAAATAGTTATGACTTAATTTTATTAGATATTCAGTTGCCT
GATACTACGGGAGTAGAAATAGCACAAAAATTACGTCAGAGGTATGAGGAAGGAGATGTT
GATTATCTGCCTTTATTAATTGCTTTGACAGCAAATATTATGCAAACCAAAGCTGAATAT
CAGCAACAAGGAATGGATGATGTTTTACGTAAACCACTATCATTAGAGGCTTTATCTGAA
TGCTTAAATAGATATTTTGATGAAGGGTTTTTAGAGGAATCCTTGGACGATGTAGTCTTG
TTAGAACCGATAAGTAAAATGTCTTTTGATCCTAAAATGCTTCAAGAGTTGGTTGAGGTA
ATGGGTAAAAAGAATGTGTTATCAACATTAGATCTCTTTACCAACTTAATGCCTAATTAT
TTAGAGAATTTAAATGATTATTTACAGGATTGGCAAGAGACTGGTGATATACAGAAACGT
AAATGTGTTGCGGATGAAGCGCATAAAATCAAGGGGGCATTGGCATCTGTGGGCTTGGTT
CATTTACAACAAATTGCGCAATTAGCTCAAAGTGATAATGGAAATGAGTGGGAAAATAAT
CTCGTTTCTTGGGTTGAATTATTGAAAGATTGGAGGGAAGATTGGAATGAAGCGGTTAGG
TGGGTTAGCGAAATAGATAATGTGGAAAAATTATAGGAATTTCTGCTTTTAATACAAATT
AATATGTAATATCAAGCACTGGTTAGATTTCCATTGCAAAAATAAATACATATTCACTAT
TAAATGAATTGTTTCCATAAACCGGTAATTGCGTTAGAATAAGACTAGTTAGTCGTATTC
TATTTATAAAGTTAATGAAACCTGAAAACAAAGCAAATTTTCAACGTATTGTCCGTGCTA
CAGGCTATTCAATGAAAGGTCTGAAAAGTGCATATATTCACGAAGCCGCATTTCGTCAAG
AAGTGTGGCTTTCTTTTTTTCTCATTCCTGTCGGTTTATATTTAGGCAATGGGGCAATCG
AAAAAATTCTATTAGTCGGTTCGGTGTTGCTTGTGTTAGTGGCTGAGCTACTCAATAGTG
CTGTAGAGTCTGTGGTGGATCGTATCGGGTCTGAATATCATGAATTATCAGGTCGTGCGA
AAGATATTGGCTCTGCCGCTGTTTTTGTTGCAATGCTTATCACAGGGCTTACTTGGTTAC
TGATTTTATGTTTGTAATCCAGTGAGTTTTTCACTTATTTCTGTCAAAACTAAAGGAGCT
TATATGAAATTTAATAAAACTCTACTTGCTTTGGCTCTTATGGGAGCTACTACTGCGATG
GCGTATGAAGCGGATAAAACCTATAAGTTTACCGTATTACACGTTAATGATACCCACGGT
CATTTCTGGAAAAATGATAAGGGTGAATATGGATTTGCTGCTCAAAAAACCTTGATCGAC
AAAATCCGTAAGGAAGTGGCTGAAAAAGGCGGTGAGGTTGTTTTACTTCACGCAGGTGAC
TTCAATACGGGAGTACCTGAGTCTGATATGCAAAATGCAAGACCAGATATTGAAGGCTTG
AATATGCTTGGTTTTGATGTGGCAGTGTTGGGTAATCACGAGTTTGACTTCCCTCTGCAA
GTGCTTGATATGCAAGAAAAATGGGCTAAATTCCCGTTCATTTCTGCAAACGTTATCAAC
AAAAAAACAAACAAACACCTTGTAAAACCTTATGTTACGCTTAATAAAGGTGGCTTGAAA
TTTGCGGTAATCGGTTTAACCACAGAAGATACGGCAAAACTTGGTAACCCTGATGTGACT
GAAAATGTGGTGTTTAATGATCCAATTAAAACCGCAAAAGAAACCCTTGCCCAAGTGAAG
AAAACCGAAAAACCAGATGTAAGTATCGCGCTTACCCATATGGGCTACTACTTTGATGAA
CAACACGGTATGAATGCTCCAGGCGATGTATCTCTTGCTCGTGGCTTGGATAAAGGGGCT
TTTGACTTGATTATCGGCGGACATACTCACGATACCGTTTGTGTTGATGAGAAAGGCGTA
TTTAAACTCAAATATACACCAGGTGAAGAGTGTAAACCTGATTTCCAAAACGGTACTTGG
ATCGTTCAAGCAGGTGAATGGGGTAAATTCTTAGGTCGTGCTGATTTTGAATTTAAAAAT
GGTAAAACGAAGCTAGTCAAATATGAGCTTATCCCTGTCAATCTTAAACAAAAAATTAAG
TTAGCTGACGGTAAGAGCGAGTATAAACTGTATCAAGAAGAGATCCCTGAAGATAAAGCT
GTATTTGAGCACTTGAAAAAATATCAAGATGAAGGCGATAAATTATTGGGTGTGAAAGTC
GGTGAAGTGAAAGGTGGTATCCTTGAGGGTGATCGTAAAGTTATCCGTTTCCACCAAACG
AATTTAGGTCGCTTAATTGCTCAATCACAAATGGAACGTGTGAAAGCGGATATTGGTATT
ATGAACTCTGGCGGTATCCGTGCTTCAATCAATGAAGGTGAGGTCACTTACAAAAATCTG
CTTACTGTTCAGCCGTTCGGTAATATGATTGCAACCGTTGATTTAACAGGTAAAGAGTTA
ATTGATTACCTTAATGTTGTTGCCCTAAAAGAAGTCGATATGGGAGCGTATCCACAATTT
GCTGGCGTGTCTATGGTTGTTGATCGTACTGCAAAACAGGTGTCTGATGTGAAAGTCGGT
GGTAAACCTCTTGATCTCAATAAAACTTACAAAGTGTCTGTACCTGATTACTGTGCAGCA
GGTGGCGATGGTTATCCAATCTTGAAAAAACACCCAAGCTATGTGAATACAGGCTTTATT
GATGCTGAAATGTTGAAAAAATACTTTGAAGAAAATTCACCAATTGATGCGTCAAAATAT
GATCCAAAAGATGATGTGATCTTTAAATAAAAATTTACAAAACAATACTATGTAATAATC
TGCGACAAAGTTATTTTTAACTTTGTCGCTTTTTTAATGTAATAATTACTGTAAAGCAAT
GTTTGTTTTTAGAATTGAATTTAAAATCAACGTAAAATATAGTTTGCTAAAAGGATTTAG
CTGGAGATCTTTATTCAAAAGTATTGTATTATTTCGACGATTTGAGAATTATTTTCAAGA
AGATTTATTTTACCTTTACAGAGAGCAAATCTATGAAATTCAAACACAATGTTCTTTATG
CAGCACTGTTTGCTGTTCCTACCTTTGCTATTGCTGAAACAAGCACCCTAGCGGAAGTGA
ATGTAAATGCAACAGCACAATTAGAAGATAACCGTGGTAGTTATCAATCTCGCCAAAGCA
ATATTGCTAATAAAGACACGACCCCGTTAATTGATTCTCCGCAAACAGTAAATGTGGTCA
ATCGCCAATTAATCGAAGATCGTAAACCTCAAACACTTGATGAAGCATTAGCGACTATCA
GTGGTATGACACAAGCCAATACACTTGGTGGTTTAATGGATGCGGTGTTAAAACGTGGTT
TTGGTGCAAACCGTGATAACTCCATTTTACGCAATGGTGTTATCGCTGGTCCTTCACATA
ACTTTTCAGCAACCACAGAACGCGTTGAAGTGTTAAAAGGTCCTGCATCTGTGCTTTATG
GGATTCAAGACCCAGGTGGTATTATCAATGTAGTGACGAAAAAACCACAACAAGAAGCGA
AATATGTGCTAGGTGCTTCTATGGGGAGTAATAATGCTTGGGGCGTAAATCTTGATGCCA
CAGGTGGCTTAGGTAATGGCTTTGCCTACCGTTTTATTTTCGACCAAAATGATAAAGATT
ATTGGCGTAATTTTGGTGAAATTAAGCGTACTTTATATGCACCATCTCTCGCTTGGCAAA
ATGATAAAACCGAAATTATTGTAGGTTATGAACATCAAGAATATACCGATCCATTCGACC
GTGGTACTTATATTATCGCTAACGGTACAGGCAAAGGGAGTATCGTCAATATTCCAAAAG
AACGTCGTTTAGACGAGCCATTTAATGAAGCAGTGGGTAAAATTGATGCTGTTTCTGTAA
AAGCAACACACAAATTAAATGATGCTTGGACACTGAATACAACCTATGGTTATACCAAAG
ATACCTATAATTATTGGCAAGCGCGTGTAACAGCGATTGATTTAAACAGAGAGCGTGTCA
CTCGCCGTTTAGAAGGTATTCAAGGCTCAGAACAGCGTAACCACAGTGGAAGTATCAATG
CGGTTGGCGAATTTGCCACGGGGAATGTTGCACATCGTGTCGTTGCTGGGGTAGATCTTG
CTCGCACTACATTAGATATTGCTCGTTATCAAGGCGGTAATAGCAATATTTCATTAAGCA
ACCCAGTTTATAATACCGCTAGCGTGGCAAATATGCCGCTAGCGACCAATAATGGTCATC
AATTTGCAACATTAAAAACGGCTGGTATTTACCTTCAAGATTCTGCCTATTTAACCGATA
AATTGATTTTATCGGGTGGTATTCGTTATGAATACTACGATCAGGAAGCAGGTCGTGGCG
GTTCAACCGTTGCGGATCGTTTATATACAGATGGACACGGCGGTAAATTCTTATATCAAG
GTGGTTTAGTCTATAAATTTACGCCTGACTGGGCTGTTTATGGTAACTATGCACAATCTT
TCCGCCCACATTTAAGCCGTTCAGCAATCACTGAATCAGGTTTAAAACCAGAACAAGGCG
AGTCCTTTGAAGTGGGGACAAAATATGAAAATGCCTTCTTCAGCACTAATTTAGCACTGT
TCAATATCAATAAGAAAAATGTGGCAGATACCTACACAGGAAGTGACGGCTATAGCTATC
AATATCTTGTTGGAAAAGTGAATTCTCGTGGACTTGAATGGGATTTACACGGTCGTTTAA
CTGAAAGACTGGGTGTTACAGCAACTTATGCTTATACAGATACCAAAACTCGTGAAAACA
GTAAATACAGCTATTTCAACGGTAAAGAGTTTGAAGGTGTGCCACAACATCAAGCGAGCT
TATTCTTAACTTATGATTTAGGGCATTTCTCATTCGGCAATATTCGTGTTGGTGTGGGAG
CGAGATATTTAGGCTCTTGGAAAGCTTACAATACTTACGATGAAGCGAATATCGGAGCTT
ATAAACTTCCATACGCTGTTGTTTCAGATGCCTTTATTGCTTATGAAACCAAAATCAGCA
ATAAAAAAGTCAGTTTACAACTTAACGGTAAAAACTTAGGTAATAAAACTTACTATGTTT
CAACACAAGGCACTAGTAACAGCGTAATTCCAGTTGCTTACGGTAACGGACGTGAATTTT
TGTTGAACGCAAAAGTTGAGTTTTAATGTAACAAGCGGTGCGATCTTGGCGGATTTTTAC
ATGCTGTAGGGACACACTGCGTGTGTCCGCTAAAATGTATTCATATGTACGTACACGTTG
CGTGTGTCTGTTAGCGTGTTCATATACGGACACACGCAGTGTGTCCCTACATTTTTCTAT
AAGTTTCCACCGCTTGTCTCTTTCTATCTCAGGGCGACATTCGCCCTTTTGTCGTAAATG
AATTATGAACAACTGGCAAACAGAAGTTAATAACAGCGTCTATTGGTTGATAATCGCACT
CGCTTGCGTGTCTATCGGACTATATCTAACAGGTAAACTCGTTGCGCGAACTGCTTTCGG
ACAAAAATTTTGGCATATCACCAAACCTTGCTGGGAGAAATCCAACAAAATCAAAACAGT
CGGCTTAGTACTACTGTTATTATTAATGGTGTTAATGGAAGTTCGCATTAGCGTACTCAA
CACCTTTTTCTACAACGGCTTGTACAGCTCGCTACAAAAACAGCAAGCTGATGCCTTCTG
GTTTTTTGCGATCATCAATTTAATGTTGGTGATTGTGAAAATTATCCACGCCATCATCAA
CTATTTCTTACAGCAAGTCTTTGAAATTCGTTGGTTGGAAAAGCTCAACCACGAAATGCT
TGACCGCTGGTTAGCCAATAAAAATTACTATCTCGTGAAGTATGAAAAAGAGTTGCCCGA
CAATATCGACCAACGTATCGAACAAGACGCGACAGAGTTTATCGGTGGAACGCTAGATGC
GGTGCGTGGGGTGATTAATGCGGTCGTTTCCACCATTGAATTTACCATTATTTTGTGGGG
ACTATCGGGGATCTTGGCGATCTTCGGCATAGAAATCCCGAAAGGTGTAGTGTTCTTTAT
CTATATTTTTATTATTGTCGCTACCTTGCTTTCTGTAATTATTGGTCGCCCACTGATTGC
GTTGAACTTCAATAAAGAGAAGCTACAAGGGGATTACCGTTACTCGCTCATTCGTGTGCG
AGATAATGCCGAAAGTATCGCCTTTTATTCAGGGGAAGCTAAAGAACGCCGAAATTTACA
GGCAAAATTTTCTGCGGTGATTGATAACCGTTGGAAAATTGTCCAAAAAATGTTGGGCTT
AGACGGCTTTAACACAGGGGTAACACAGATTGCAATGATTTTACCGCTGATGTTGCAGTC
GCAACGCTTTTTTGCAGGGCAAGTAACCCTAGGCGATATGCACCAAACGGTACAATCTTT
CAACCGCTTAATGCGTGCTTTGTCGTTTTTCCGTCTGTTCTATGATGAATTTACCCTGTA
TCAAGCACGTTTAAACCGTCTGTACGGTTTCTTTACTACTCTTGATCATCTAGACGAAAT
GCCAGTCCACCAGCCATATCCTTGCACCACAGGATTTATGCTGAAAGATTTTGGTATGAA
AGATGCAAGCGGTAATATTCTGATGAAAAATATCAACATTGACATAAAACGTGGCGAAGC
CTTGCTAATTCAAGGTGCTTCAGGCACAGGCAAAACGTCGTTGCTGAAAGCGTTGGCAGG
TATTTATCCTTTTGAAACCTTTGGCACAGCCGAGCGCCCGTGTAGCGAACAGCCGTTGTT
CTTACCACAACGCCCATATATGCCACAGGGAACATTGCGAGAAGCCATCTGTTATCCACA
TATTGAAGCGACAGACGAACAGATTAAACAAGCAATGGAAAAATGCTGTTTGGATAAATA
TACCCACGCACTTGATGACGACAACGACTGGCAACTCACCCTTTCTCCAGGTGAATTACA
ACGGGTTGCTTTTGTGCGAATTTTACTCAGTAAGCCTGAATTAATTTTCCTTGATGAAAC
AACCTCAGCCCTCGATGAGCCAACGGAGTCTATTCTTTACCGCACTATTCGGGAAGAGTT
GCCAAACAGCACTGTTATTAGCGTTGGACACCGTTGCACCTTGTACCCTTATCATAACAA
GCGGATTAATCTTAATGCAGGTTGTTGTGGGGTGGAAGAGTGTTGTATGAATAAGTAGGG
AACAGGGCGAAAGCCCTGTTTAGACTATTGACAAACCTCAAATAAATAGTATTGTTGTAG
GGACGCCACGCTTGGCGTCCGTGAACATAAACCACACTTCGTTTTTGCAATGGATGCCAA
GCGTGGCGTCCCTACAATCATTTCATATTAAGATATTTTTGAAATCAAAATATTTCAATT
TGCTTAAATAAAAGAGTTTGTCAGCAATCTGAACAGGGCGAAAGCTCTGTTTTTATGTGA
TCGAAAACCGAACGGTTTTTCCTGTTTTGTTTATCATCATAAACAACGCGTCTAGTGTAA
ATTTTTCAATTTTATGATTAACTACGTCAGAAACTCTTGGACGTGTAATACCAAGAATTT
TTGCAGCATCTGCCTGCTTGAGATTATTTGCATTAATCCATTCTGTCACATTATTCATTA
AAGAGATTTTAGCTTCAATGAGAGCTTGGCTTGCTTGTTTTAGGCGTTCTGCTTCTTCTG
GCTCAAAGCCAAGATCACTGAAAATGTTATCTGTGGGTAAAGTAATATGACGAATTTCAG
TATCAATCATGATTTTTCTCCTTGATGAATAGCTTTAAATCTAGCTTTAATGATTTCTAT
ATCTCGTTTAGCGGTTTTTTCACTCCTTTTCTGAAAGGCGTGTAAACAATAAATCGCATT
ATGATATTTCGCAACATAGACCAAGCGATAAGCACCCGATTGCTCTTTGATTCGAATTTC
AAGGATTCCACTACCAAGATTCTGCATAGGTTTGAAATCTCTTGGTTCTAACCCTTGCTG
AACAAGGTCAAGATCATGACCTATTTCTCTTTTAATATGATCAGGGAATAACCTAATATC
ATCTAGGGTTGAGCCTACCCATAGAACAGGCTTACGCATTATATTCATTTTGTATCAAAT
TTTATACCAAAAGTAATAAATATCAAGGAAAATAGGATTATTGATTCGTTTTATATTTAC
ACAAGCAGAAAAAACACATTTTTCGACGAGCATCACAAAAATAAGAGCTGATCGAAACAA
GCGGGCACTTTGCGTAAATTTCTTACAAATTCCGAAATAACAGGCGATTTTTCAGAAAAT
CTCTGTATAATAGCCAAGTTTTATTTCTTCGCATTCTAAGAGGCGGCTATCAAAAGTAAT
TTGATGTGTGAGATTACTTTTGCTAGTCGCAATTTTTAGGAAATAAAACAACAATAAATC
CAAAAATTCATAAGGAACATTCAAATGACTCCAATCGTCAAACAATTTAAATACGGTCAG
CATACCGTAACTTTAGAAACAGGGGCTATTGCTCGTCAAGCAACGGCAGCAGTAATGGCA
AGTATGGACGACACTACCGTTTTTGTTACTGTGGTGGCAAAAAAAGAGGTGAATGAAGGT
CAAGACTTCTTCCCATTAACTGTGGATTATCAAGAGCGTACTTACGCGGCAGGTCGTATT
CCGGGTGGTTTCTTCAAACGTGAAGGTCGTCCATCTGAAGGCGAAACCTTAATCGCGCGT
TTAATTGACCGTCCAGTTCGTCCACTTTTCCCTGAAGGTTTCTTCAACGAAATTCAAGTG
ATTGCAACAGTGGTTTCTGTTAATCCACAAATCAGCCCAGATTTAGTGGCGATGATCGGT
GCTTCAGCGGCATTATCTCTATCTGGCGTGCCTTTCAACGGTCCAATCGGTGCGGCTCGT
GTTGGTTTCATTGATAACCAATTTGTGCTTAACCCAACTACATCAGAACAACGTTTAAGC
CGTTTAGATTTAGTAGTGGCTGGTACAGACAAAGCGGTATTAATGGTTGAATCTGAAGCA
GATATTTTAACTGAAGAACAGATGTTAGCGGCAGTGGTATTCGGTCACGAGCAACAACAA
GTTGTGATTGAAAACATCAAAGAATTTGTGAAAGAAGCAGGCAAACCACGTTGGGACTGG
GTTGCTCCAGAGCCAAATACGGATTTAATCAATAAAGTTAAAGCATTAGCAGAAGTTCGT
CTTGGCGATGCTTACCGTATCACTGAAAAACAAGCACGTTATGAACAAATTGACGCAATC
AAAGCGGACGTTATCGCTCAATTAACTGCAGAAGATGAAACCATTTCAAGCGGCAAGATT
GTAGATATTATTACCGCATTAGAAAGCCAAATCGTGCGTAGCCGTATTATCGCAGGCGAA
CCACGCATTGACGGTCGTACAGTGGATACCGTGCGTGCATTAGATATTTGCACAGGCGTT
TTACCTCGTACGCACGGTTCAGCGTTGTTTACTCGTGGTGAAACACAAGCATTAGCGGTT
GCGACATTAGGGACAGAGCGTGATGCACAAATTATTGACGAATTAACAGGCGAAAAATCA
GATCGCTTCTTATTCCACTACAACTTCCCTCCATATTCAGTAGGTGAAACAGGTCGTATC
GGTTCGCCGAAACGTCGTGAAATCGGTCACGGTCGTTTAGCGAAACGTGGCGTGTTAGCA
GTAATGCCAACGGCAGAAGAGTTCCCGTATGTTGTGCGTGTGGTATCTGAAATTACTGAG
TCAAACGGTTCTTCATCAATGGCTTCTGTATGTGGTGCTTCTCTTGCGTTAATGGACGCA
GGTGTACCAATCAAAGCGGCTGTTGCTGGTATCGCAATGGGCTTAGTAAAAGAAGAAGAG
AAATTTGTGGTACTTTCAGACATTTTAGGTGATGAAGACCACTTAGGTGATATGGACTTT
AAAGTAGCAGGTACTCGTGAAGGTGTGACTGCATTACAAATGGACATCAAAATTGAAGGG
ATCACCCCTGAAATTATGCGTATCGCATTAAATCAAGCAAAAGGTGCGCGTATGCACATT
TTAGGCGTAATGGAACAAGCGATCCCTGCACCACGTTCAGAAATTTCTGACTTCGCACCT
CGTATTCATACAATGAAGATCGATCCGAAGAAAATCAAAGATGTGATTGGTAAAGGTGGT
GCGACAATTCGTGCATTAACCGAAGAAACTGGCACATCAATCGACATTGACGATGACGGC
ACAGTGAAAATTGCGGCGACAGACAACAGCGCTGCAAAACGTGTGATGGAACGTATCGAA
GAGATCGTTGCAGAAGTCGAAGTGAATGCGATCTACAAAGGTAAAGTAACTCGTGTGGTT
GATTTCGGTGCATTCGTGTCTATCCTTGGCGGTAAAGAAGGCTTAGTGCATATTTCTCAA
ATCACGGAAGCTCGTGTAGAACGTGTTGCAGATTACTTATCTGTTGGTCAAGAAGTTCAG
GTGAAAGTGGTAGAAATCGATCGTCAAGGTCGTATCCGCTTAACTATGAAAGATCTGAAT
GGTGATGCAACTGCAACAGAAATTGTTGAAGAAATTCAAGAATTAGCAGAATAATCATAT
CTATCTCTTCCTCGAACAGGGGAAGGGATCTTCATTTTAAGAATGATAAATACCTAAGGT
TTTATTAATGCCACAACGTTTTAAGTTGTTTAATTTTCGTTTTTGCTGGTTAGTTTTGGT
AATGATTTTTTTGACAGGCTGTGTGAACAGAGTGTCAGATATGATTGCCCCGACAAAATT
ACCTTTATCGGAACTCAGTCCTCAGTTACGTTTTGAACAGGAAGTAATGCTTGTTCGTTT
AACGCAAGTGTTGCAAGAAGCGAAATTAAGCCAAGCTGAACGTGCCGAATTACATTTTGA
AAGAGGCGTTATTTACGACAGTTTAGGACTTTGGTCGTTGGCTCGTTATGATTTTACGCA
AGCGGTTGAATATGCACCTAAAATGGCAGCTGCCTATAATTATTTAGGGTTATATTTATT
GCTTGAAGATGATTATGACAGTTCTATAGATGCTTTTAATGCCGTGTTGGAACTCGATCC
AAATTATGATTATACCCGTTTAAATCGTGGTTTAGCATTTTACTATAGTGGTCGTTATTC
TGAGGCAGAACGTGATTTATTGCGTTTCTATAAAGCAGATAAGTCCGATCCTTACCGTGT
ATTATGGTTATATTTCAATGAGTTAGAATTAAACCTAAGTGATGCAAAAGCAAATTTGTT
AAAACGTGCCAAGCATTTGTCAAAAGACTTTTGGGGGACACATTTAGTGTCTTACTTGCT
AGGGGATTTTACTCTTGAACAACTTCGTTTAAAAATGATTGCTCAAGCTGAACCGAATAC
GGTAGCTTATGCAGAGATTTTAACCGAAACATATTTTTATCTTGCAAAACAAACACTCAA
AATGAATCAGCTTGAAGAGGCTAAAAGCCTTTTCCGTCTAGCTATTGCAAATCAAGTATA
TAACTTTGTTGAGTATCGTTTTGCGTTGTTTGAATTAGCTCAATTACATCAAAGAGCAAA
ACAAACAGATCCCGTTGTTGTTGGGAAAAATTAGGACGATTTAAGCGGTAGGTTTCGCAA
AATTTTTTGCAAATCAAACCGCTTACACTGTGTGACAAGTTATATAAAGCATTGGTTTGC
TTTCTATTTATTTTTCTTACCTAAAAAGCTCAACAATATAATTTTTATTTTTTAGTGAAA
TGTTGGATTTATCCGCTCCCCATCTTTTCTAAAGATGGGTTGCCAAATTCTGATAAATGG
TGCTCTGTAGGGACACACTGCGTGTGTCCGATTGCCTAATTTTTATGTGAATTTGATAGC
TTGCGGACACACAGTGTGTCCCTACAATGAACCTGATAACCTTGCCCCTCTAAAGAGGGG
AATCAGTTTTGTGGAAAAACACATTCCCTAAAATAACCAATTTTGGAATTTTATGACTGA
AACAACTTTAACTTTCGCCGATTTAGGCTTACCACAATCTATCCTTAACGCTGTAAATGA
AATGGGTTTTGTAACCCCATCACCGATCCAGCAAGCCTGTATTCCACACCTTTTAAATGG
TCGTGATGTGTTAGGTATGGCACAAACAGGAAGTGGTAAAACAGCGGCATTCTCTTTGCC
TATTTTGGCTCAAATTGATCCAGAACATCGTCACCCACAAATGTTGGTGATGGCGCCAAC
CCGTGAATTAGCAATCCAAGTGGCAGATGCTTGTGAGCAGTTCAGCAAAAATATGAAAGG
TATTCGCACGGTCACGATTTATGGTGGTCAGCGTTATGATATTCAAATCCGTGCTTTAAA
AAATGGTGCGCAAGTTGTGGTAGGAACGCCAGGGCGTATTCTTGACCATATTCGCCGTGG
CACCTTAGATCTTTCTATGTTGAAAGCGATTGTATTAGATGAAGCAGACGAAATGTTGCG
TATGGGCTTTATCGAAGACGTTGAAACGGTTATGGCGGAATTACCTGAAGATCACCAAAC
GGCACTTTTCTCTGCCACAATGCCAGAGCCAATTCGCCGTATTACCAAGCGTTTTATGAA
AGATCCGCAAGAGGTTAAAATTCAGGCAACCCAACGTTCTGCACCAGATATTGCACAAAG
CTACTGGTTAGTGAACGGCTTCCGTAAAAATGATGCGTTATTGCGTTTCTTAGAAGTAGA
AGAGTTTGATGCGGCGATTATCTTTACTCGTACCAAAACGGGCACCATTGATATTGCTGA
ACTCTGTGAGCGTAATGGCTATCGTGCAGCCGCATTAAACGGTGATATGACCCAACAAGC
GCGTGAACAAGCATTGGAAAAACTAAAATCAGGTCGTTTAGATGTGATTGTGGCAACGGA
CGTGGCGGCTCGTGGTATCGACATTGAGCGTATCAGTTTGGTAGTAAACTACGACATTCC
ACTTGACGCAGAATCTTATGTTCACCGTATCGGTCGTACTGGTCGTGCTGGTCGTTCAGG
TCGTGCATTATTATTTGTAGAGCCGCGTGAACGTCGTTTATTGAAAAACATTGAACACTT
AATCAAGAAGCCGATTGATGAAGTGCCAGTACCAAATCACGAAATTTTAATGGAAAAACG
TCGTGAGAAATTTAAAGCACGCATTTCATTACAATTAGAACATCACGATTTAGAGCTTTA
TCGTGAATTATTAGAAGATCTATTCACGGCAGACCAAGATCACGAAGAATTAGCTGCAGC
AATGATGATGTTGTTGCAAGAAAAACAAAAACTTATTCTTCCGCCAGATCCTGAAATTCG
CCCTTCTCGTGCTGAGCGTGGAAAAGGACGTGAAAATCCACGTTCTGCGGAACGTCGTGG
TGGCGGTCGTGAGCATCGTGATAACAACGGCGTTGCGATGGATCTCTATCGTATCGAACT
TGGTCGTGAAGATGGTGTTGAAGTGCGTCACATTGTTGGAGCGATTGCCAACGAGGGTGA
TATTAACAGCCGTTATATCGGACATATCAAGTTACACGATAAATACTCAACCATTGAATT
ACCACAGGGTATGCCGAAACATTTAGTGCAACATTTCGCACAGAAAGCACGAGTGTTAAG
CAAACCAATGCAAATGTCTTTCTTAGGTCCTGTGGGCAGTGCAACTAATGCTAACCCTTA
TGAAGATAAAGGCGGACGTGGTAAAGGTCGTGGAGACCGTCAAGAACGAGGTGGCAGAGA
GGGCCGCCGTGAAGAACGTGGCTTTAAAGACCGCAAAGAAGGTGGATTTAAAGAAAAACG
TTTTAACGAGCGTGGTCGTCGATAATCTGATGCGTAGGGACACACTGCGTGTGTCCGCTA
CTTGTACCTAAATTGTGATTTATGGACACACGCAGTGTGTCCCTACCATTTTAATTAAAT
TATGTTTATCCAACCCACCCAATCCCATTGCGATTTAACCTTAACCGAACAGGATGTTTA
CTTTATGCAATACGCCTTATCCCTTGCAGATAAAGCCGAAGCAGAAGGGGAAATTCCCGT
TGGGGCAGTGTTGGTCGATAAAACAGGCAATATTATCGGAGAGGGGTGGAACCGTGCAAT
TATTCTCTCTGATCCAACCGCTCACGCAGAAATTCAAGCAATCCGAATGGGGGGGCAACA
GATACAAAACTATCGCCTATTAGATACAATCCTTTATGTGACCCTAGAGCCTTGTACAAT
GTGTGCTGGAGCGATTTTACATAGCCGTATTGGGCGGTTGGTATTTGGAGCCTCGGATTA
CAAAACAGGGGCGCTAGGCTCTCGCTTTCATCTTTTTGAAGACTATAAAATGAACCATTT
TCTGCAAATTCGAGGTGGCGTGATGGCTGATGAGTGTAGCCAAAAAATCAGTGCTTTTTT
TAGAAAGAGAAGGGAAGAGCAGAAAAATCAGCATGTTAACTACAACTCATCAAAATAGCT
CTGTCCCCACGTCTTTTCAGCTAATTGCAACAAATTCGCAAAATCTTGATAAGAAGGAAA
CGCTTGGTCAGCGATATTATGTTGCTCATTGATCAACTGTTGACGAAGTTCTTCATACCA
TTGCAACAACCCCAAGGGTAGCGGCGATTTCGCTCGTCGCCCAAGCCAAAATAACCCTTG
AAATGGGATACTCAATGCAAACAACGCCGTTAAGGTCGCATTGGCTAGAATGGATTGTTC
AGGATCGTGGAAAAAGTATTGCCAAACTAACGCAAAACAAGCAAAAGCAGGCATAAAATG
TGACGAAAATTTAACTAAGCGGATTAAACGATAATCGGGCATAAACAGTCCGAGTTTCTT
CTGATTTGGGAAGGTATTGAGGTAACGCTGTCCTGCTTGCAAAGTGTGATACATAATTTG
CCTTTATCGTTAAATAATTCAAGTTACATTCTACTCATCTCTACAAAATCTACAATAGCG
AATTATCACAACAGTTGCTATACTTTCCATATAGTTACGCAGAATGATGTAGCAAATGCT
ATACCATACTGTATTATGTTGAATTTTCACCACATTAATTTAAGGAAGTCAAATGCCGAT
TAAATTTCCAAGTTTGTTACAAGATAGTTGGAATTTTATCCGTAATCAAGGGAGCTTTAC
GCTTACGGGTACCGCATTATTAATTTTATTACAATTATCCACCATTTTTCTCTTTCCTAG
AGTAGAAATACAGGCAGGAAATACATCAAATCAAGAGATGTTAACTTTACTTACATCACA
ACTTGCCCCAACCATTATTTCTGCTTTGATTAGTGTATTTATCAATATCTTATTGATTTT
AAACATTAAATCTATCAACAGTGGCACTTATCAACATTTCAGCCAAAATATCGGGGCAAC
TCTCAAAGCCTTTTTTCCAATCATTTTGTTGTCGATCTTTATGGTAATGCCACTTTCAAT
CGGTATCTCATTTGGTGGCACCGTCGGGCAACAAGGCAATCTTGCTATAATGATCTTACT
GCTTATGGCAACAGGTATCTATTTGTTTATCAAACTTAGCCTTGTCGTCTATGTCTATTT
ACTTGAAGCCCCACAAGGCATTATGCAAACCTTACGTTTTACTTGGGGATTAAGTCGAGG
CAGAATGGTGCCGCTTTTCCTATTTTGTATCTTAAGTTATTTCTTTCCTAGCTTGTTAGG
TTCATTAATCGGTAGAATTGGCGGAGATGTCGGGATTATTCTTTCACAAGTGGTCGGAGC
CTTTATCAGCTTATTTGTTGTTGTATTTGGTTTCCGTTTCTATCAAGTGTATCGCCAATA
GGATTGACAATGAAACAGTTACTTGAATTTATTCCACTGATCCTCTTTTTTGTCGTCTAT
AAAACCTATGGCGTACAAGAAGCAGCATTAGTGCTAGTTGCCGCTACCGTGGTTCAATTT
ATCGCTTTACAGTTGCTTTATAAAAAAATCGAAAAAAATCAATGGATTATGGGAATAGCG
GTCGTTTTCTTCGGCTTACTTACCGCTTACTTTAACGACCTGGCATTCCTTAAATGGAAA
GTCACCATTGTCAATGCCATTTTTGCGGTAGCGTTACTCGTTAGCCAATACTTATTCAAA
AAGCCTCTTATCCAAATGTTACTTGGCAAAGAGCTCAAACTGCCACAAAACGTATGGGAA
AAGCTCAATTTAGGTTGGGCAGGCTTTTTCATCTTCTGTATGATCATCAACATCATCATC
AGTGAGTTCTTCTCTGACGATGCTTGGGCAAATTTCAAGGTGTTCGGTTTAACAGGATTA
AGCCTCATTGCCGTTATCGGCACAGGCTTATATCTCTACCCCCACCTAAAACAACTAGAA
CAAAAAGAGGAAAATAATGGAAACACAAACTAAACGCCAGCCTGAAGGCACATTAATTTT
ACGCACCCTCGCAATGCCATCAGACACCAACGCCAACGGCGATATTTTTGGTGGTTGGAT
AATGTCACAAATGGATATGGGCGGTGCGATTTTAGCAAAAGAGCTAGTTAAAGGCAGAGT
AGTGACTGTTTCAGTAGATAAAATGTCGTTCTTACTGCCTGTATCAGTCGGTGATGTGGT
TTGCTGTTACGGCAAATGCACCAAAGTCGGACGCACCTCACTTCAAATCAAAGTCGAAGT
ATGGATCAAAAAAGTGTATGAAGGAATGAGAGAACGCCACTGTGTCACCGAAGCACTCTT
TACCTTTGTTGCTGTAGATAGCAACGGCAAACCTCGTGTTATCCCACGAGAAGACAACCC
AGATCTTGACCAAGCCTTAGCTTTAATTGAACCTTAATGGAGGACATTATGTACTATGTA
ATTTTTGCTCAAGACATACCAAACACCCTTGAAAAACGTTTAGCCGTGCGTGGAAAACAC
CTCGAACGTCTAAAACAACTTCAAGCCGAAGATCGCCTTTTAACCGCAGGTCCAAACCCG
GCGATTGATGATGAAAACCCAGGTGAAGCAGGTTTTACAGGTTCAACTGTTATTGCAAAA
TTCAATTCACTTGAAGAAGCAAAACAGTGGGCAAGCCAAGATCCTTATGTGGAAGCAGGG
GTTTATGGCGAAGTGATTGTGAAGCCGTTTAAAAAGGTGTTTTAGTTTAATTAATATAGA
TTCAATTCAGATAAGAAACCAAGTAATGTTATTATTTGGGTGCTTATCTAATTGAGATAT
AGTCGATAAACAGTTGCTATGGCACATCAAAATATATGGTGGAACGGATTTTAGAAGATA
CCGTTAAGGCTAATCCACAATTCTCTGCAGCGGTATTACGTTATTTCAATCCAGTTGGAG
CTCACCCAAGTGGTTTGATTGGCGAAGATCCTAATGGCATTCCAAATAACTTATTGCCTT
ATATTAGTCAGGTTGCGATTGGTAAACTCTCACAACTTTCTATCTTTGGATCAGATTATC
CTACCCACGATGGCACGGGCGTACGAGATTATATTCACGTCGTTAATCTGGCTATTGGGC
ATCTTAAAGCATTGGAAACACATCAAAATAATGCCGGCTTTCACGTTTACAATCTGGAAC
AGGCGTAGGTTATTCGGTGTTAGATATGGTAAAAGCCTTCGAGCAAGCCAATGATCTGCA
TCTTCCTTATCAGTTTGTTGAACGCCGTTCAGGTGATATTGCGGTATGCTATGCTAATCC
ACAAAAAGCGTGGGAAAAGTTAGGCTGGAAAACTGAATGTGATTTGCCACAGATGATGAA
AGATATGTGGCATTGGCAAAAGAACAATCCGAATGGGTATCGTTGATGTAAAATTAGCTT
ATCCGCAGGCTACAAAACTCAACTTATTCATTTGCCCCTATCCCCTGATACCAAGGACTA
AAGCGGTTTCTTGCGGTGGAAATGTTGTAATTATCTGAATAAAAATCGACTTGGATCATT
CCCACTTGAGCAGTATTAAGCCACTTCACTTGATACTGCTCAAGCCGTTGAATAACTTGA
CTATTTGGCATTTTCCACGGGTTCCAACGCCCAGCCGAAATAATCGCCCAAGTGGGTTGG
ATGTGAGCTAACAAAGTTTGGCTGGTACTGGTTTTACTGCCGTGGTGTCCTACTTGAAGA
AAATCGATCTTACCGATCTGGCTTGCATATTGTCGTTCTTCCGCAATCCCACTATCCCCA
GTAAGAAGCAATCTATATTGCCCTATCGACACTCGTAATACACAAGAGTGTTCATTTTTA
GCTCGCTCGCTCAGTTGTAAAGGATAAATCGCTTCAAGGTGCATTGTGCTGAACTGCCAC
TGATTGCCTGCTATACAAGGCTCGGCGACTTGGTTACTATAATGATTTTTACCCGAAAGG
ATCAACCGTGCATTTGGGTAGGCTTGTAGTAATGGAAAAACGCCCCCAGCGTGATCGTTA
TCATCGTGGCTAACAAAAATAGCTTCGACCACTATCCCTTCACGGCGTAAATAGGGCAGT
ATTTCCAATTCCGCCATTGTGCCACCTTGCCACGCAACGCCTGTATCATAGAGAATGGCT
TTCTGTTTACCTTGGTGTTGATAAATCAATCCCATTGCCAACCCTTGCCCCACATCAAAA
TTCACCCATTTTACAAGTGGTGGTTTAAGTGTATCTTTTACAAAATGAAATCCGATCCAC
AATGCTAAAGGCAATGCCACTGTTGCTAACCCATAATAGAGAGAAAAACGTTGCTGAAAA
ACACCATACAATCCTATTATAATCAATAAATTAAGGCATATTAATCCCCATTGTTGATCG
ACACTTAAATAGAGCCAATGATGGGAAAATGGCTCAATCCAATCAATCCCCCACTCTGCA
AGTTGATGGCAAAGCCACCAAGTTTGAAATAGGTTATCTGTTAATAAACTAAATAAAATC
AATGGGATAAGAATAAAGCTATAAAGTGGAACAATGATCAAATTGGCTAACAAAGCGAAA
GGTGATGTGCCATCAAAAAAACTGAGTTGAATAGGCGAGAACACTAGCCAAATGCCTAAC
TGCAGATGAAACAACTCTAACAGCAACTTCATCACTCGATTTTGCATATTTTTGACAAAA
TCAAACCGCTTGAGTGGAAAAGCCTGATACCAAATAATTAGGCTAGCAACAGCCAAAACA
GAGAGCCAAAAGCTATCGGAAAGTAACGTCAGCGGATCAAAGACGACTAATAGCACCACA
CCACGAAGCCATAACTGCCAAGGCGTATAATGACGACGAGCATATTGCACCAGCAAAACC
AATGAAATCGCCACCATTGCCCGTACCGTTGGAATTTGGAAGCCTGCCAAAAAACTATAT
CCCAACGCCACACACCACCCTACTCCCCTTGCAAAATACAAGGACAACCCCACCGCTTTC
AGACAACGAAATCGCAATAATAACCACTGCCCAGCTTTCGCCGTCCAAAAGGCTAACAGA
TAAACCAGAACAATATGCGAGCCTGAAATGGCAATCAAATGAGCAGTGGTTGTTTGCTGA
AAGATCTCCCAATGGCTTTGACTTAACCAAGCCCGTTCACCAAAAGCAAGGGCAAGCAGT
AACCCTTGCGTTGCAAAAGGGGCGGTCTGTTCTCGCATACGATCAAGCCAAATTGCACGC
AAGCCTTGTTGTTCGTTCACTTTTACTGCTTTTTTGACTGTAGCTGTTGCTGAGATATGT
TGAGCCACATACCATTTTTGTCGATCAAAATTGCCATCATTTAAGCGAGCGGACAAAGGC
TTCAATGCCAGTTCCGCGTTATAACTTGCTTCCAGTATCAATGGCTCATCAGCTTGCCAA
TTGACATAAACATAGTCCCCATTAGCACGCTCTACAACGGCAGTTTGATATTCTTGCTGT
TTTAAAATTTGCTTCACTAACACCCGCTCTTGCACCTTAACAGCGGTCTGTTCCTGATGT
TTTTTTGCAAGTTGCATAATCTGGGCGTAACTCACCGCTAACACACCACCCAACAGCAAG
ATCCCCAATTTCCCACGCCATACTCCCCATAATGCAAGGGCAAGAGAAAATACCACCACA
TAGCCAAGCCACGAAGCAGGCAGAACAATCAACGGCAATAAACCGAAAAAGAGCATTAAA
CAGACACGATCAATAGACATCATCAACATACCTAATCAAAGAGATTACAGTATGCCAATG
ATGAAAAGAGAGAAAAGTAGAAAAATAATGTTTTTCGACAGGGATCACAAAAATAAATAT
TGGTATATCAAATTGTTTGTAGTTATGATTTTTAACACGATATCTTTTTAATTTAGATTA
AAAAGTTAGATAAGAAATGCAAATAACTTGACAAATTTTTCAAAGAATTTTCAAAATTGA
GAAGTAGTTCAAATTTTAACTACAAGGAGTGTGGTAGTATTAGCTCGAAAGCTGAGATGG
CTCAGTTATTACTAAACACAACAAGGAGTATATTATGTATAAACATATTTTAGTTGCCGT
AGATCTCTCTGAAGAAAGCCTTGTATTATTGCGTAAAGGTGCGAGTCTTGCTGAAAAATG
TAATGCAAAATTATCCGTTATCCACGTTGATGTGAACTTTTCGGATCTCTACACTGGGTT
GATTGATATTAATATGTCGTCTGTTCAAGATTCTGTGTCAGAAGAAACGATAAAAGCATT
AGAGGAACTCTCTGGTAAAATTACTTACCCTGTTACTGAACGTTTAAATGGTAGTGGTGA
TTTTAGTCAAGTGCTGGAAGAAGCGGTAGAGAAGTACCAAGTGGACTTATTGGTCACTGG
TCATCACCAGGATTTTTGGAGCAAATTTATGTCTTCTACTCGTCAAGTGATGAACAGTGT
AACGGTAGATATGCTCGTTGTTCCTTTAGCAAGTGAATAACTCAAGCTATTGATTGGTAA
ATAAAACGTGAAAAAAGACCGCTTGTGTAGCTGAGTTATCGCATTCAGTTACTCTGGCGG
TCTATTTTTTGACTTAATGTCAATAATTTATGCAGTAAAAAATACAAGTATTGAAAAAAA
TGTGTAAAATAGGTGTGTGAATTACTAATATACTTTAGTAAAAACATAGATATACAGTTT
TTTATATCCATTTGAGTGACTTTAATGAAAACAACTTCAGAGATTAGACAAGCCTTTTTG
GAGTTTTTCCAAAGCAAAGGGCATACGATTGTGCCAAGTAGCTCGCTTGTACCTGAAAAT
GATCCAACCTTGCTTTTCACGAATGCAGGAATGAACCAGTTTAAAGATGTGTTCTTAGGA
TTAGACAAGCGTAGTTATAACAGAGCAACCAGCTCTCAACGCTGTGTGCGTGCTGGCGGT
AAGCATAATGACCTTGAGAATGTAGGTTATACCGCTCGTCACCATACCTTTTTTGAGATG
TTAGGTAACTTTAGTTTTGGTGATTATTTTAAACCCGATGCGATTGCATTTGCGTGGGAA
TTTTTAACATCACTGCAGTGGTTAGCGTTACCAAAAGAGAAATTGTGGGTGACAGTCTAT
GAAACAGACGATGAAGCCTATGATATTTGGAATAGAGAGATTGGTGTGCCTGCTGAGCGT
ATTGTGCGTATTGGTGATAATAAAGGTGCGCCTTATGCGTCAGATAACTTCTGGCAAATG
GGTGATACGGGTCCTTGTGGTCCTTGTACTGAGATCTTCTACGATCACGGTGACCATATT
TGGGGAGGTCCACCAGGCTCAACAGAAGAAGATGGCGACCGTTTCATTGAAGTATGGAAC
GTGGTCTTTATGCAGTTTAATCGTCAAGCAGATGGTACTTTAAAGAAATTACCTAAGCCG
TCGGTAGATACGGGTATGGGTTTAGAGCGTATCAGTGCGGTGTTGCAACACGTTAATTCA
AACTACGAAATCGACATTTTCCAAGCGTTAATCAAAGAGATTGCTTCTTTGTTAAATGTG
ACAGATTTAGACAATAAATCGTTACGCGTAATTGCAGATCATATTCGTTCTTGTGCGTAT
TTGATCGCTGATGGTGTGATGCCGTCAAATGAAGGTCGTGGTTATGTGTTGCGTCGTATT
ATTCGTCGTGCGGTGCGTCACGGAAACATTCTTGGTGCGAAATCAGCGTTCTTCTATCAA
TTAGTGCCAACCCTTGCAAAAGCAATGGGGCAGGCTGGTGAGATTTTGACGCAGAAACAA
GCGCATATTCAGAAAGCGTTAAAAGCAGAAGAAGATCAGTTTGCGCGTACCCTTGAGCGT
GGTTTAGCGTTATTAGAAGATGCGTTAACCAAAGTAGAGAATAAGGTTTTATCAGGTGAA
GTGGCATTTAAACTTTACGATACTTATGGTTTCCCACTGGATTTAACGGCAGATGTTTGC
CGTGAACGTGGTATTACCATTGATGAAGCTGGCTTTGAGCGTGAAATGCAAGCTCAACGT
GCAAGAGCGCAGGCAAGCAGTAATTTTGGTACAGATTACAATAATGTGATTAAAGTTAAT
GGCTCAACGGAGTTCAAAGGCTATGAGGTCACAGAATGTGAAGCGACTGTCGTTGCGTTA
TTTAGCAATGGTAAGGCGGTTGAAGCTATTCAATCGGGGGAAAATGCAGTCGTTGTCTTG
GATCGTACCGCTTTCTATGGAGAGTCGGGCGGTCAGGTTGGTGATAGCGGTGTGATTGCT
TCAGAAATTTGCAATTTTGAAGTCAATGATACGCAAAAATATGGCCAAGTCTTTGGGCAT
ATTGGTCAATTAGCTTCAGGCACTTTATCAGTCGGAGATAAGGTGAAAGCAGAAGTGAAT
ACGACACGTCGTCACGCTATTACCTTAAACCATAGTGCAACTCACTTGTTACATTCGGCA
CTTCGTCAAGTGTTGGGTGATCACGTTGTACAAAAAGGTTCTCTTGTGTCAGAAAATTCA
CTTCGTTTTGACTTTTCTCAAGGTGAAGCGATTTCAAAAGCTGACTTAGAAGAGATTGAG
CGTATTATTAATACGAAAATTCGTGAAAACATTGTAGTTACAACTGAAGTAATGGATCTT
GAATCAGCGAAGCAAAAAGGTGCGATGGCACTGTTCGGTGAGAAATATGGAGATAGAGTT
CGCGTTGTAGATATGACAGCGTTTTCTGTAGAGCTTTGTGGTGGTACTCACGTTAAACAA
ACAGGTGAGATTGGCTTATTCAAAGTGGTATCTGAAGGTGCGGTTGCCGCAGGTGTTCGC
CGTATTGAAGCGGTGACAGGCGAAAATGCAATCGGCTTATTACATCAGCAACAACAAATT
CTTAACCAAAGTGCTGAGTTATTAAAAGCAGATACGGCAAGCCTTGTTGAGAAAATCCAA
CAACTACAAGAGAAAAGTAAGAAAGTAGAAAAAGAGCTACAACAGCTCAAAGATAAACTT
GCAGCTCAAGCTGGTGGAGAATTAGCAAAACAAGCTCAACAAATCAACGGGGTTAATGTG
GTTGTTCAACGTTTAGAAAACGTTGATGCAAAAGCATTAAGAACGATGGTCGATGACTTG
AAAAATCAACTAGGTTCAGCGGTGATTGTCTTTGCAACACAAACTGATGAAAAAGTTAAT
TTGATCGTAGGTGTAACAAAAGATCTTACAGACAAAGTAAATGCAGGCGAGCTTGTTGGG
TTAATGGCTCAAGAAGTTGGCGGTAAAGGCGGTGGTAGAGCTGATATGGCAATGGCAGGC
GGTAGCCAACCAGAAAATATAACCCAAGCCCTCAATGTTGCGACGAATTGGATTCAAGCA
AAACTCTAATTATAAGGGGCAAGTTAGAATGACTTTGGCTTGCCCTGATTAAATCTAAAA
GGAGAGATAGTTATGCTTATTCTAACCCGTAAGATTGGCGAAAGTTTATTGATCGGTGAT
GATGTAGAAATTACTGTCCTAAGTATTCGTGGTAGTCAGGTTAAATTAGGGGTGAAAGCA
CCTAAGGAAATTTCGGTTCACCGTGAAGAAATTTATCAAAGAATCAAAGCGTTAGCAGAT
GAAAATCCTTCAGAATAAGGTATATTGATATTTACTGAAGTTCTTGATCTAACGTAATGT
GAATTTGATCCTTGAACCAAATGTTACAAACAGATAAATTGAAACGCAGTGTTCAATTTT
TTGAAAAAATTTGTGCAAAACGGACCGCTTACTTAAGGTAGGCGGTTTACTTTATCTAAA
TATATTAAGGATTTTTCTATGAAAGTGATTATTCCTGTCGCAGGTCTTGGTACTCGTATG
CTTCCTGCAACCAAAGCAATCCCAAAAGAAATGCTAACCATTGCAGACAAACCGTTGATT
CAATATATTGTAAATGAGTGTGTGGCTGCAGGAGTAAGAGAAATTGTGCTTGTCACTCAT
TCATCTAAAAATGCTATCGAAAACCACTTTGATACATCGTTTGAACTCGAAACAATGTTA
GAAAAACGAGTGAAACGTCAGCTATTAGATGAAGTGCGTTCGATTGTACCTAAAGATGTG
ACCTTGATGCACGTTCGTCAGGGGCAAGCGAAAGGATTAGGGCACGCGGTATTATGTGGT
CGAGCTGTGGTAGGAAATGAGTCTTTTGCAGTGGTATTGCCTGATGTGTTATTGGCAGAT
TTTACTGCAGATCAAAAAACAGAAAACTTAGCAGCAATGATTCAACGTTTCAAAGAAACA
GGCAAAAGCCAAATTATGGTTGCACCTGTGGCGAAAGAAAATGTGAGTAACTATGGTATT
GTAGATTGCCAAGGTGCAGAATTACAACCTGCAGGTACAGCGAAGATTGCTAACATTATT
GAAAAACCAAGTATTGAAGAAGCTCCGTCTAATTTTGCCGTTGTGGGACGTTATGTCTTC
TCTGCAGAAATTTGGGATTTACTTGCCAAAACACCGGTCGGTGTGGGTGATGAAATTCAA
TTAACCGATGCGATTGATATGTTGATTGAACAACAAGAGGTGGAAGCCTTTCATATGACA
GGTAAAACCTTCGACTGTGGTGACAAATTAGGCTATATGGAAGCCTTTGTAGAATACAGT
TTGAACCACGATAAATTTGGTGGTGAATTTAAAGATTATTTGAAAAAATTATCGAAGTCG
CTGTAATTAAATTTATATAAAATGTAGGGACACACTGCGTGTGTCCCTACGCTAACATGG
AGCAAATGTGATCGTTAAAAAAATAGCACAAGCGGTAGGTTTTGGGCTTTTTTGTGCTGG
CTTGATTCTTTATGTTGCCCCTTGCTTAAACAAAAGCACTCAAACAGAGATTATCAGCTT
TCACGATGCGGTAAGAATTGCGTCGCCTGCGGTAGTCAATGTTTATAATCAGGCCTTTGA
TTCTACCCATTCTTATACAGGGGAGTTACAAGTAAACAATTTGGGATCGGGCGTGATTAT
GACCTCAACGGGTTATATTTTAACGAATAAACACGTTATCCAAAATGCAGATCAAATTTT
AGTGGCACTGCAATCGGGGACGATTTCGAGTGCTACATTGGTAGGATCTGACACCTTAAC
TGATCTTGCTGTTCTCAAAATTCAAGCAGAAAACTTGCCTACAATTCCTCAAAATTCAAA
ACGCGTGGCTAAAATCGGTGATGTGGTTTTAGCAATTGGCAATCCGTTAAATTTAGGGCA
GAGTATTACGCAAGGCATTATTAGTGCAACGGGGCGCAATGCATTATCTGAAATGGGTCG
GCAAAACTTTATTCAAACTGACGTTTCTATTAATAAGGGTAATTCAGGCGGAGCTTTGGT
AAATACGGCTGGTGAGTTGATTGGCATTAACACTTTAAGTTTAGGAAAAAACAGTGATGA
ATTGGCAGAAGGATTGAATTTTGCGATTCCGATTTCCTTAGCAAATAAGGTGATGGAAAA
AATTATTCGTGACGGGCGTGTTATTCGAGGCTATTTTGGTGTTAATAGCTCGTTGTACTA
TACGGCTAAACAGCTAGGAGTCGGTGAAAAAGGGATCTTAATTACTACAGTAGCTGAAGG
TGGACCTGCGGATAAAGCAGGGATTTTAGCTGGTGATTTGATTTTACGTTTAAATGATAC
AGAAGCCCAAACTCCAGCTCAAATGATGGAATTGATTGCAGAAATGAAACCAAATAGTAA
GGTAAAGGTATTAATTTCTCGTCAAGGCATACAGAAAGAAGTTGAAGTGGTTATTGGTGA
ATTTCCAGAGCTATAAAGGATAAATATGGGTATTGTAATTACAGTTGATGGGCCAAGTGG
TGCAGGAAAAGGAACCTTGTGTCACGCCCTTGCAGAGAAATTAGGCTTTGATTTTTTAGA
TTCAGGAGCAATTTACCGTATTTTAGCATTGGCTGCAGTAAAACAGGGGATTGCCTTTGA
GAATGAAACGGCTCTTGCGCAGCTTGGGCGAAATCTTAATGTGAAATTTGTGCCTGAGAA
TAATGAAATTCAGGTCATTTTGGACGGTGAAAACGTTGGCGATCAAATTCGTACAGCACA
AGCGGGTCAAAATGCGTCAAAAATTGCGGTTTATCCTCAAGTGCGTGAGGCTTTGTTACA
ACGTCAGAGAGATTTTAGAAGTCCTAAAGGATTAATTGCCGATGGGCGAGATATGGGGAC
TGTCGTCTTTCCAGAAGCTGAAATTAAGTTCTTTTTAGATGCAAGTGCAGAAGAACGCAC
AAAAAGACGTGTAAAACAGTTGCAAGAAAAGGGATTTAATGCTAACTTTGACGAGATTTT
AGCCGAGATAAAAGAGCGTGATTTTCGGGACAGAAATCGCCCTGTTGCACCTCTTGTTCC
AGCTAAAGATGCGATGATTTTAGATTCAACGCATTTATCCATTGAGGAAGTTATTCAACA
AGCATTGGATTATATTGCTCAAAAATTGTAATTTTGTTTGCTTAACAAAGGATTGTTAAG
TTGTTATCCCTAACCCCATTTAGATGGATGCTAAATGGACGTTTTATTTTATTTAAGAAG
ATTAATTATGACTGAATCTTTTGCTCAACTATTTGAAGAATCACTAAAAGGTCAAGAAAC
CCGTTTAGGTTCTATTGTTAAAGGTACTGTAGTTGCAATTCAAAAAGGCTATGTACTTGT
AGATGCTGGTTTAAAATCAGAATCAGCGATCCCTGCTGAAGAGTTTTTCAACGCACAAGG
TGAATTAGAAGTTCAAGTTGGTGATGTTGTTGATGTTGCTCTTGATGCAGTAGAAGACGG
TTTCGGTGAGACCAAACTTTCTCGTGAAAAAGCGAAACGTAACGAGTCTTGGGCTGCGTT
AGAGAAAGCCTTCGAAGAACAAGCAACCGTTGTTGGTTTTGTAAACGGTAAAGTAAAAGG
TGGCTTCACTGTTGAGTTAAACGGTGTTCGTGCATTCTTACCAGGTTCATTAGTTGATAC
CCGTCCAGTTCGTGATTCTTTAAATCTTGAAGGTCAAACTTTAGAACTTAAAGTAATCAA
ATTAGACCAAAAACGTAACAACGTTGTGGTATCTCGTCGTGCAGTAATCGAAACAACAAG
CTCTGCTGATCGTGAAGAAGTATTAGCGAACTTAGTTGAAGGTTCTGAAGTGAAAGGTAC
TGTGAAGAACTTAACTGACTACGGTGCATTCGTAGATTTAGGCGGTGTTGATGGCTTATT
ACACATCACAGATATGGCGTGGAAACGTGTTAAACACCCAAGTGAAGTTGTTGCAGTGGG
TCAAGAAGTTACTGTTAAAGTACTTAAATTCGACAAAGAGAAAACGCGTGTATCATTAGG
CTTAAAACAATTAGGTCAAGATCCGTGGGCAGCTATTGCACAAAACCACCCAGTAAACAG
CAAATTATCTGGTAAAGTAACTAACTTAACAGACTACGGCTGTTTCGTTGAGATTTTAGA
CGGCGTTGAAGGTTTAGTTCACGTTTCAGAAATGGACTGGACAAACAAAAACATTCACCC
ATCTAAAGTGGTAAACGTAGGTGATGTGGTTGAAGTAATGGTACTTGAAGTTGATGAAGA
ACGTCGTCGTATTTCTTTAGGTTTGAAACAATGTAAAGCAAACCCTTGGGAACACTTCGC
TGAAACTCACAACAAAAACGATAAAGTAAAAGGTAAAATCAAATCAATCACTGATTTCGG
TATCTTTATCGGTTTAGAAGGTGGCATTGACGGTTTAGTTCATTTATCTGACATTTCTTG
GAATATGGCTGGCGAAGAAGCTGTTCGTAACTACAAAAAAGGTGACGAAGTAGAAGCTGT
TGTATTACAAGTTGATGCAGTGAAAGAGCGTATCTCTTTAGGTATCAAACAATTAGAATC
TGATCCATTCACAAACTTCGTTGAAGGCACTAAAAAAGGTGCAATCGTGAAAGGTAAAGC
GGTTGAAGTTGATGCTAAAGGCGTTAAAGTTGAATTAGCAGACGGTGTAGAAGGTTATGT
TCGTGCAGCTGAAGCAACCCGTGATCGTGTAGAAGACATCACAACAGTTATCTCTGTAGG
TGACGAAATCGATGCGAAATACACAGGTGTTGATCGTAAAGCTCGCATTGTAAACCTTTC
TATTCGTGCGAAAGACGAAGCTGAAGAATCAGCAGCACTTGCACAAGTGAATAAGCAAGA
AGAAGCTATTCCAAGTGCAATGGCTGAAGCATTCAAAGCAGCAAAAGGCGAGTAATTTAC
TCTCTTCGTAAGCGGATATGTGAAAGCATATCCGCTTCACCTATCGCATAAGGAGAAAAT
ATGACTAAATCGGAATTAATAGCAAATCTCGTAGCTCAATATCCCTCTCTATCAGTTAAA
TCTGTTGATGAAAGTGTAAAAGAAATTTTAGAACAGATTATGGGGTCGTTAGAACAAGGT
GAACGCATTGAAGTAAGAGGCTTTGGCAGTTTTTCTCTACATTATCGTCAGCCTCGTGTT
GGACGTAATCCAAAAACAGGCGAAAGCGTTAAGTTAGATGCTAAGTATGTTCCGCACTTC
AAAGCAGGCAAAGAACTGAAAGAACGTGTTGATTTAGCCTAATTCTCTGAAAGCGACACT
GTGGGGTGTCGTTTTTTTATAAACTAATGTAATAATGGAGATACGCAGATGAAATATATT
TTGGGCATCATTATTGTGCTTGCTATCATTCTTGTTGCCGTGACTATTGGGGCAAATAAC
GATCAGCTTATTACATTCAACTACATCATCGCAAAAAGCGAATTACGTTTATCTAGCCTT
GTTGCCATTTTGTTTGGATTTGGTTTAATTTTAGGTTGGTTAATCACGGGATTTTTCTAT
TTAAAAGTGAAATTACAAAATATTGCCTTAAATCGCCGTGTAAAACGCCAAGCTCAACAA
ATTAGCGAACTTACTTTACCAAAGGCTGAATAATGCTGGAATTGTTGTTCCTTTTGTTGC
CTATTGCAGCCTTGTATGGCTGGTATATGGGGCAACGTAGTGCAAAAAAGGATCAAGATG
CAATTAATAACAAATTTTCCCGTGACTATGTCACGGGTTTGAACTTTCTTTTATCTAATC
AGCAGGAAAAGGCGGTTGATCTTTTCCTTTCTATGCTACAAAAGCAGGAGTCTGAGAACC
AGATTTCAACAGAATCACAATTTGAAGCCGAAATTACTCTAGGCAATTTATTCCGATCAA
GAGGGGAAGTTGATAGAGCTTTGCGGATTCATCAAGGGATTGAAAACAGTCCTCACTATT
CCTTTGAACAAAAATTACTAGCAAAACAACAACTTGCCAAAGATTTTATGGCTGCAGGTT
TTTATGATCGGGCAGAAAATTACTATATTACCTTGCTTGATGAACCTGAGTTTGCAGTCA
ATTCATTAAGTCAGCTTGCTGTGATTTATCACAAAACACGAGAATGGAAAAGAGCGATTA
ATGTCGCTGAAAAAAGGCTTAGAATAGAGCCTGAAATGGATAAGATCCCTTTATCTCACT
ATTATTGTGAATATGCACAAGCGGTCAGATCGGACGATGAAAAAGCATTTTTAACAGCAT
TACAAAAAGCCCTTTCTTACGTTCCTCACTGTGCAAGAGCCTCAATACTCTTGGGGGATT
TTTTCTTTGAAAAACAAGAAATGCGAACGGCATTACGCTATTTTGAAGCGGTATTAGAAC
AAGAACCGAACTACATCAGCGAAGTTTTACATAAAATTAAGCAATGTTATATTGCGTTAA
ATGAACAAAATAATTTTGAGCTGTTCTTAATCAAAGCCAACCAAATTAAACACAACAGCA
GTGTTGATTTGGCGTTAGCTGAATTTATTGAACAAAAAGATGGTGTAGAAGCCGCACAAT
CACGGCTTTATCAACAAGTTAGACAATTCCCAAGTTTAATGACTTTCCATCGTTTTATTT
ACTATCAAGTAAATGAAGCGGAGGAGGGCAGAGGCAAAGAGAGTTTAGTTCTATTACATA
AAATGGTCGGTGATCGAATTAAACAGGGATTTCAATATCGCTGTATTCATTGTGGTTATC
AAAGTTACCGCTTGTCTTGGCACTGCCCATCTTGTCGAACTTGGGAAAGCATTAAACCGA
TGCAAAGTATTACAGAAGTGATTTAACATAGGAGAATTTAAATGGACAACAAAATTATCG
TCGCCCTTGACTATGAAACAGAAGCCGAAGCCCTCAATTTCGTTGATCAAGTCGATCCGT
CCCTTTGTCGCTTAAAAGTGGGCAAAGAGATGTTTACCACATTGGGTACACACTTTGTGA
AACAGTTACAAGACCGCAAATTTGATGTCTTTTTAGATTTAAAATATCACGACATTCCTA
ACACCGTTGCAAGAGCCGTGCATTCGGCGGCAGATTTGGGGGTGTGGATGGTGGATTTAC
ACGCCTGCGGCGGTTTACGAATGATGGAAACCGCAAAACAAATTTTAGAGCCTTACGGCA
AAGATGCACCATTATTGATTGGTGTGACTGTGCTAACCAGTATGGAAGATTTAGATTTAT
TACAAATCGGGATTAATGCGTCACCGATGGAACAAGTTATTCGTCTTGCCCATTTGTGCC
AACGTGCAGGGTTAGATGGTGTAGTCTGCTCTCCACAAGAAGTTGAGGTATTAAGAACTC
ACTGTGGCAAAGATTTTAAACTTGTCACGCCAGGTATTCGTCCTGAAGGGAGTGATTTTG
GCGATCAGCGTCGTGTGATGACCCCAAAACAAGCGATTGAAACAGGATCAGACTATTTGG
TGATCGGTCGTCCTATTACCCAAGCCACTGATCCTCTTGCAGTATTAAAATCAATTAATC
AATCTATCGCCTAATAAGCGGTTCGTGTAGAAGGAAATTTTACAAATGACTTTAGTGTAT
TCCACAGAAATTGGTCGAATTACACCAGAAAAACCGAAGGCTGAACGTCCGAAAGGTGAT
GGCATTGTGCGTATTCAACGCCAGACAAGTGGTCGTAAAGGGAAGGGCGTTTGCGTAATT
ACAGGTGTTGATTTAGATGATCGTGGTTTGGTGGCACTAGCTTCTGAACTTAAACGCAAA
ACAGGCTGTGGTGGCTCAGTTAAAGATGGTGTGATTGAAATCCAAGGTGATAATCGAGAT
CAGCTTAAGCAAATGTTGGAGCAGAAGGGATATAAAGTTAAATGACAATGCTGAATTCAG
AAATATTACGATATAATCGTCAGATTATATTGAAAAGCATTGATTTTGATGGGCAAGAAA
AGTTAAAAGCAAGTCGAGCCTTAATTGTTGGATTGGGTGGATTAGGTTGTGCAGCGAGCC
AGTATTTAGCAAGCAGTGGTATTGGATATTTAACCTTAGTTGATTTTGATACGGTTTCAC
TTTCTAATTTACAACGACAGGTACTACATTCTGATGCAACTATCGGCATGCCAAAAGTAG
AATCGGCTAAAAAGCGTTTACATGAACTGAATCCCCATATTCAAATCGAAACCATTAATG
CGTATTTAGAAGAAGATGAATGGGCTAAATTGATTCCCCAATTTGATGTAGTTTTGGATT
GTACAGACAATGTGACAATCCGTAATACACTCAATAAAATTTGTTTTAATGTAAAGAAAC
CGCTTGTATCAGGCTCAGCTATTCGTTTTGAAGGGCAGGTGAGTGTTTTTCTTTACCAAA
AACAAGATCCCTGTTATCACTGCTTAAGTCAGTTGTTTGGAGAAAACACTCTTAGTTGCG
TTGAAGCTGGGGTCATTGCTCCTATTGTCGGTATTATTGGCAGCTTGCAAGCATTAGAAA
CAATTAAAGTTTTACTTAATATTGGTCAAATGTTGTCTGGACGGCTTTTAGTAATTGATG
GTTTAAATTTTTCTATACGAGAAATGAAGTTGCTTAAACAGTCAAATTGTTATATATGTA
GTAAAGAATAAGGTTAAAATTCGCTCATTGTTCAAGAATTGAAAAGTTTGGTTTAGACAT
TTGACGATGTCAGAAATTTTCCCTACTATGCGAGCGTTATGTTCCTCCTTAGTTCAGTCG
GTAGAACGGCGGACTGTTAATCCGTATGTCGCTGGTTCAAGTCCAGCAGGAGGAGCCAAA
CGATTTCCTCCTTTAGTTTTTTGCTTTTGGTCTTGTTTTATTTGTCTCCTTTTATAAAAC
AGTAATTCATACCTCCTAGAATTAGATCAAAAGAGTTGCCCCGTACAGGGGCTTTTTTTA
TCTAGCAAAAATGGTGAATTAATTTTGCTAATAATTCTCTTGTGGGTTCAATGAATTTTG
CATCTAAATATTCGTTAGGTTGGTGAGCCTGTTCAATGTTCCCAGGGCCTAAAATTAGTG
TTGGGCAGAGTTGTTGAATAAAAGGTGCTTCAGTGCAGTAATTAACTGCTTTACATTCTT
CTCCTAATAATTTTTCAACCACCTTTACGATCTGGGCGGAATGTTCGCATTCATAGCCAG
GAATACCCGCATGTAAGGCTTTAACTTGAATGCGATCCCCCCAAGTCTCAATAAGAGGCG
CAAGATATTGTCGCACTAAATCCTCTGCATCTTGGATGGCTAAATTAGGTAATGGTCGAA
CTTCTAGTTGTAGCTCACAGCAAGCACAAATACGATTTAGGGCATCACCACCATGAATAT
TTCCGAAGTTGAGGGTAGGATAAGAAACACAGAATAACTCATTATGGTATTTTTGTTTTA
AGCTATTTTTGAGTTGAAGTAAGTTACCCACCACCTCATACATAATTTCAATAGCATTAA
TTCCATTGGCAGGATTACTGGAATGGCCAGATTTACCAATAACCTGAACTGTTTGAGCAA
GATGGCCTTTATGTGCTCGGATAGGTTTAAGAGAAGTAGGTTCTCCAATGATCGCACAAT
CTGGGCGAATATGTGCATGTTGTGAAAAGGTTCTTGCACCAAGCATCGTTGTTTCTTCAT
CCGCAGTAGCTAAAATCCGTAATGGCTTTTTAAGTTTTGCTAAATCAATTTGATTGAGAA
CATCAACCACGAAAGCAAAAAAGCCCTTCATATCTGCAGTACCTAATCCGTAGAATTTCC
CTTCTTTTTCTGTAAGCTGAAAAGGATTGAAATTCCAGAGCCCCTCATCATAAGGCACAG
TATCTGTGTGCCCAGCCAGTAATAAGCCACCATCTCCTTTGCCATAAGTTGCAAGTAAGT
TATATTTTTGATGAGAGCCGTTAATGGCAATGATTTCTGTTTTAAATCCTAAATCGCTAA
ACCAATAAGCCAATAACTCAATCAATGCTTTATTGGATATGTCATATTTTTCATTCAGGC
TACTTATGGTAGGAATTTGAATTAATTGGCGATAACGCTCAATAAAAGAGAGATGTGTTG
TCATTTATTGATCCTTTCTTGAGAAGAGTATAGAAACACAGCTTATTAGTATTTTAAGGA
AAATAAGTATAATCATATCAATATTTAACTCATCTTTTTCAAAAAAAACGAAAAATCACA
CACAATATAATTTAACTCATTGTTTTTGTTATTTTTTTTTGAGGTGAATTTACATGCGGT
GTCTTATTTTTAAATTAGCGTAAATTTTGTTTAATACGTTATGAGAGTAACCTTAGCTGA
CTAAATTACTTTTTATTTAATTGATTTTTGTATTTTATACATTTTCTTGTTGGATTCCTT
GAATAAATATAATTCTCAATATCCCCTCATTTAATGAGGTGAGTTCATAATACATAAAAA
TGTTATCCTCAAAATTGGATAATATGTTAATGATTGGTTGCTTTAAACATTTTACATTTT
TGTAAAAAGAAAATTTCATACTAATAAGTGGAAGTACATCTACGGTCTTGACATAGATTA
TTTTCTAGCCTAGAGTCTGCCGACTTATAACATAAGGAGCTTATTTATGAACAAAATATT
TATGACCAAACGCAGACACGATGGCGAAATCGCGGTATGTTCAGAATTAACGCGTTCAAA
AGGGAAAATGAAATCTTTTGTGGCGGCGGTGGCAACAGCTGCAGCGTTGGCTGTGCCTGT
GGCGGAAGCGGCGGGTGTTGCTACAGCAAATGGGGCTAACGTTGTATCTGGTGAAGCATA
TGTCAAAATAGAAACCAGAGGCGACAACGTTGCAATAGGTAATGCTACACTTGGAACAAC
CGGTGGAGGAAAAGTAGCAATAGGAACGGATACATCTGCAAATGGTGAAAATTCTGTAGC
AGTTGGATCTTCAAATAATGCTAATGGGACACAAACAACAGTAATAGGTTCTAAATCTAA
TGCAACAAAACAACAAGCCATAGCAATAGGTAACGATGTGCTTGCAGCAGGTTATTCATC
TATTACTATCGGTGGAGATGATGCTGGTATAAAAGATCCTGAAAAAAATTTAACATCAGG
GGCAAATACTCAATATGCAACATTTGTTTATGATGCAACTCTTGACGAGGTAATATCTAA
CCCGTATAGCGTGCTAAGTGGTGTTAAAAAAATATCGATAGATCCAAAAGATGCAAGTGA
CCCAAGTAAGACTAGTCAAATCTCAACAAGCAAAACTATAGTAGTTGTGACTAGAAGTAC
TACGGAGACTGACAACAATAATCAGGTACCTTTATTAAGTTCTGAGAAAAAAGAAATAAT
TAAAAAATTTTTGGGGATAAAAACATCATCAATAAAAGAATATACTAATGTTCAATACGA
ACAAGAGAAAAAAAAAGCTAATACAGTAGTTATTGATGGTAGTATGACTAATGAACAGAT
TCTGTTTGCAGTTTTAGAAACAAAAGACCCAGCTAATTATCTAGGTAGATTATTAGAAAA
ATATAAGGTAGAAGCTCAAATTGCCGCTGGGGATACACCATTAACTGATGAAGAAGTTAC
AGAAAAAGCATATTTGAGTATAGAAAATTTAGCAGCAGAAATGGGCGCAGTGACAACTGG
AGCTGATGGTACACCTGCATCTAGAGAAGAGAAAATACATAGTCTTATTATTAAATATTA
TGATGAATTTCAAGGGACGAGAACTACAGGGGGGGCATCTATTGCGATAGGGATTAAGGC
TCAATCCTTGGCAGATGGGGCTATTTCCCTTGGTACAGCAGCAATTTCAAGAGGTAAAGA
ATCACTAGCTCTAGGGGTAGGGGCAATTACTTCTGGAGAACGTGCTATCGGTATGGGGAC
ACTTTCTGTTGCCTCTGGAGATAGATCGATTGCAATTGGTACTTATACTGAAGCACCAGA
CACGGTTAATGGCGAAATGCGTTATGACGCACCAAGAGCTTTGGCTGAGGATGCTGTGGC
GATCGGTTCGGGAGCATATGTAGGGCTTGATGTAAGTGGTACTAAATCTGTGGCGCTAGG
GGCTGGCTCTATTGTTACTACAGGTTATGGTGATATTCGTGAAAACCATACCAAAGGCAC
TTGGGAAGGTATACTCAGACTACGATCCAAATAAGGCACCGGGGATAAATGAGGAATATA
AAGCTGGAACGGTAATCGCTAGCGGTACATTACTTCCAAAAGGTGCAAAATATAGAACAG
AAGATGGGCAAGAAGTCACATTAGATGTAGATACTAAAATAGATAAAAAAGTGACTTTAT
TAAATGATGTTGTTGAAACACATAAACAATTCACCCTTGGCAAAACCACCACAGGGGGTA
CAACGGGAACCATTGACAAAGCCTATGTAGGACGATTGGTTTATCGTGACTTCGCAGGTG
CAACGGCAGTGGGGGCTGTATCTGTGGGTTATTCAGGAGCTGAAAAACGTATTCAAAACG
TGGCGGCTGGTGAAATTTCTAAAACTTCAACGGATGCGATTAATGGATCGCAGTTGTATT
TAATGGTGAATAACATCACTGAAAATTCGCCATTCCAGTATGTTGACGGAAGCGGAAACC
CAGTAGTAAAAATTGGGGATCAATACTACCCAGCTGGCACAATTGTGAATCAAGATGGTA
ACCCAGTTAATGCAACAACAGGGACTGCGGCACAACCAGTTGCCAAAAATGACGTGGTGA
TTAAGGCGAAAAGCACTGACCCTGAACATGTCACAAATATTAACGGCATTGCTTCTAGCT
TGAACACGAAAGAGGTTGAGACAAAACCTGTCGGCACAACAGGAACTACAGTTACAGATA
AGTTAGTTGATTTGACTTATCCGAAATTGAAAGATAATCCAACTACAGAAGAAACGAAAA
AATACAATGAAGATAAAGCGAAATGGGAATCTTCAGCTGTAACCGTTGGCGATGTAGCGA
AAATGGGCTGGGTTGTTTCAACCAAAGAGGGTAATGGCTATGTTGACACGGTGAAAAACG
CAAACAAAGTTAATTTCAAAGGTGAAAACGGTATTTCTGTTACAGGTAAAACAGCAGCAG
ATGGTACTCGTGAAATCATAGTTTCTCTTGAAAAAGGCGAAGTGGTGAAATCGAATGAGT
TTAAAGTAACAATTACCGAAACTGCTGGAAATGGTACAACTACAGATAAAGTGGTTGATG
CTATAAAAGTTGGTGATAAGTATTATGCAAAAGATGATATTGATCCAACAACAGGAAAAC
CATTTGACGGTAAAAATCCTTTAACGCCTAAAAAAGACAGTAACAGCAAAGATCTTGTTG
AAAATAAAGGAGATAACTTTGTAACTGGTAATACCGTTGCCGATGCAATCCAAAAATCTG
GCTTTACTGTGGGCAAACAAACAGATACAACAGGTGTTGGGTTCAATAACTCAGATGAGA
AAGTGAACCCTGATGACAATCTGAAATTTGCTGATGGCAAAGGCACAGTAGTCAGCACAG
GTACTGTGAAGAAATTGGATACCGATGGTACTGTTTCAACCACAACTGTGGTGAAAGTGG
ATGTTGACAGTGGCAAGCTCACTAATAATCCTAATGGCTCTGTAAAAGGCGTGATTTCTG
CTGATAAAGCGAAGAAATTGGCAGACGCTTTGGCAGCAGCAGAAAAAACGTTAGCAGCAC
TTGAAGCATTAGGCGATCAAGTTGATCAAGATGTGAAAGATAAAGCTAAAGCTAAGATTT
ATGATGCTGAAAAAGCCATCGAAAAAGCAGGCTTGCATAAAGTGGCAACGGTGCAAAATA
TTGCCGAAGCAATCAATAACTCTGGCTTCAAGTTGAAAACTTCTGCGACAACGGACGGCG
AGAACAAGACTACTGGTGATTTAAAAACCAATGGCGAGCTAATCAATCCTGCTGATACGG
TTGAGATGATCGCAGGCAAAAATATGACTGTGAAACATGATACTGACGGTAAGATTACCT
ATGCAACAGCAGAGAAAGTGAACTTCACTAGAGTTCAGTTTGGTGATAAGGGTCCGACAA
TTAATGCGGTAGATGCGAAAGATGATAAGGGTAATCCTGTTAATGCAATTAGTGTAAACA
ACGCGAATATCTCTAATGTCGCCAATGGTGAGATTTCAGCAACCAGTAAAGATGCTGTTA
ATGGTAGCCAGTTGTATAGCTTAACTTCTCAGCACAAAGCGCAGATGGGCGATATTCACA
ATAAGATCAACCGTCAAAATAAAGAGCTTCGTGCAGGTATTGCAGGCTCTAATGCAGCGG
CAGGTTTACCGCAGGTTTATATCCCAGGCAAGTCAATGATTGCAGCATCAGCGGGTACTT
TCAAAGGTCAATCTGCATTGGCTGTTGGTTACTCAAGAGCATCAGACAACGGTAAGCTTA
TCCTTAAATTACAAGGTAATGCAAATACGCGTGGCGAAATGGGTGGCTCTGTGGGGGTAG
GTTATCAGTGGTAGATATGATAGGAGCTTATAACAAATTTTGTTATAAGCTCCTATTTTG
ATATCACGATTACTTCACTTCACGAATCATAATTTCTGACGGGATTACACTACCTTGCCA
ATACAACTCAGTCGAAACTTTTAAGGCTAAATCGAGATAGGCTTGGCTGATTTCGTGGTT
AGGATCTGCTACTACCGTTGGCGTACCTTTATCTAAATCTTCACGTAAACGAATATGTAA
TGGCATTTGCCCTAACACTTGCGTTTGGTATTTTTCTGCCACTTTATTTGCACCACCTGT
GCCGAAAATGGTTTCGTGGTGTCCGCAATTTGCACAAATATGAACGCTCATATTTTCAAT
GATACCTAACACTGGCACAGATACTCTTTGGAACATTGCGATCCCTTTGATTGCATCAAG
TAACGCAATATCTTGTGGCGTAGTCACCACCACAGCCCCTGTCACTGGAATTTGTTGTGA
AAGGGTGAGTTGAATATCGCCTGTACCTGGTGGCATATCAATGACCAAATAGTCTAAATC
AGGCCACCACGTTTCTTGGAGTAACTGGCTTAATGCACTGCTTGCCATTGGTCCACGCCA
AATAGTTGCGTTATCAGGATCCATTAAATAGCCGATAGAATTAGAGTATAAACCGTGGGC
TTCAATCGGGGTAATATGTTTATTGTCTGGTGACACTGGACGTTGGTTTGCAGCGCCTAA
CATATGTGGGATAGATGGACCATAAATATCCGCATCTAAAATACCCACCCTTGCCCCTTG
TGCTTTAAGAGCTAACGCAAGATTGACCGATGTGGTAGATTTACCTACGCCACCTTTACC
CGATGTGACCGCAATAATGTTTTTCACACCATTTACTGCAGGGTGACTATTGGCACGTTT
TAAGGTCGCAATTTGGTAATTTAAAACCCATTTCACACCGCTTGCACCACTGACTTCTTT
CAGTTTTGCTTCCGTTGTTGCCTTTAATTGTTCAAATCCGCTGTTCCACGCAAAAGGTAG
CGTAAATTCAAGACGTAAAATCCCACCGCCTAATTCGGCTTTTTTTAACGCATTTAATGC
GATTAAATCTTTTTGCAAGGTTGAATGTTGAAAACCTTGTAAAACGCTTTTAATGCCAGC
TAATTGCTGTTCGGTAAGTTGGTTCATTTACTTATCCTTATGGTATTGTCGAGTTAAATC
TTTGCTATAAATAGTTTCACTTGCATTTTGTTCATCAAAGCCTTGAATTGTTGGAGCAAT
GCTCATTCGGCGTTGATATTGAAAAAGCGGTAAGATTGCGACATCTTCTTCCAATTGATG
TGCTATTGTAGCAATTATTCTTTGCCTTTTAGCTGTATCTAAAGGCTGTTCTTGTAATTG
TAACAACAGTTCATCTACTTTAGCGTTGCTATAACTACTTTTATTATCAGGGCTTTGGCT
ATGAAATTGCGTTAAAAAGAGTACAGGATCAGGATAATCCGCACACCAGCCTGAACGAAT
TAGTTGGAAATCTTTGTGCTCTCGTTTTGCAAGTAATTCTTCCCAGCTAACCGCTTGTAA
TTGTACTCTAAATAGTTCAGATTGCCCTAATGCTCTTACTATTCTTTCAGCAATTTGTGA
ATGTTGCCCTTGTCTATCATAACTCAAGGTTAATTTTAGCGGATTGCCGGAATGGATCCC
TTGTTCATTTAATAACTGCTCTACATTGGTATGAGAAAGCGAATGTCTCATTTCACTAAA
TAGCTGTTTCGGTATCATTAAATGTGAAGGTATGCCATTGCCTTTGCTGATTTCTATCGG
GGAAATCATTGCTCGCACTGCTTGACGTATTGGCTTCTGAGCAAATAACGGATCATTGAA
GTTAAATTCATAAAAGTAATTACACAAGCGAGCAAAACGTTTTTCGTGTTGATGATAGTT
TTCCAACGGATTTTCAATAATATCGAAACGGCTTGGATTTTGTACTGAGGTAATTAAATG
ATATTGCACTACTTGGAAAGGCGTATTTTTATCCCTTGCTTTCAGTTGCAACAGATTTTT
TTCAAGATGCTCAACGCGATAACTGCCGTTACTAACGAGATCCGTTGAATTTGGTTTCTG
ACCTAGATAGGTTGGCAACAATGCAGAATGAGCCAGCATTTTAGGCAGTTGATAATTCGC
TTTTTCCAGCTGAACTTGTAAAGTGTAAGGGTTTAACGCCTTAACTCCCAAAGCATCAGG
GGGTAATTCACCAGCCAAGACAGCTCGGCTATTAACAATCCCCATATAGACTAAATAATG
TGCTAGTGGTGAGGCATTTTTAGGGTCACTCAACCGTTGCCAGCTTGCAACAAAATCTGC
GGAAGTCACCGCTTGATCATTCGACCATTTCGCATTTTCATCTAAAATAAACAGCCAGTT
TTTACCATCTTCACTAAACCACTCTTTTGCCACAGCATTTTGGATTTGCCCTTTAGGATC
AAACGCCATCAAGCCTAAAAATAGATCTCGAACAACCCCAGCCTCAGCAGATATTCTGAC
AAAATGAGGGTCTAATTGTAGCTCGGTTGCGTAAATTGCACGGCTTAAAACATTGGTTGG
TTCTGTATTAGGCAAAGGTCTAACGGAACCGTTATTCTCTTCTGGATCGCAGGCAACAAA
CCCCACGATACAAGCGGTCACAAAAAGCCCTTTTTTGATAAATTGCATAATGCGTTGAAT
AAATGCCATTTTAATGAATTGCCGTTAATCCTGGAAATAAGTTACTCAGTCCAGCTACAA
TAATTTCAATACCTAATGCCATTAGAATTAAGCCCATAATACGAGTAACGACATTCGAGC
CAGTTTTACCAAGGCGTTTCACCAAAGGGGCTGAGAAGCGGAATAAAATATAACAGATAC
CTGCAAATAAGATGATTGCCACGCTAAATCCAACCAGATCTACCCAAGTATGATAACGTG
TTCCCCAAACGATGGTCGAACCTATCGCTCCAGGTCCAGCCATAATCGGCATTGCTAAAG
GCACAACCCCGATATTTTCATATTCAGACAGGTCAGCATTTTTTTCTTCCTTATTCTGCT
TATGTTCGCCCAATTTACCGCTAATCATCGTCATCGCAATACTCACAATCAAAATCCCCC
CAGCGACGCGGAAAGAATTCAGGGAAATACTGAAAGCATCTAAAATCACTTTTCCAAAAA
ATAGGCTGACAAGCAAAATAACCCCAACAGAAACAGAGGTGATCAAATTAGTACGATTGC
GATCAGCTTCATACTGATGAGCAGTCATACTAAAAAAGATCGGTAAAGTTCCGAATGGGT
TTACGATAGCGAATAAACCGATAAAAAACTGAAGGTAAATCGCAAAATTAATAATAATAT
CCACGGGCTTCTAAATAAGGACTAAAAAATTCGGACTATTATAATCAGGAATGTTGGAAA
AGGCTTGTAAAAATTTAATTTTCTTATCGAGGATAATCAATAGACGAAGTTGTAGAGATT
TGATGTGAATCTATTTCAGTAGTTCCATAAGGCATTCAGGAAAGCTATCTATCATAATAT
TCCATTTTTGAATAAAAAATTTCATTTTTGAATTGACATAGCAATCTAGACGTCTAAAAT
AGCCTAGATTTTAATTTTTGATAAAGTGTGGATTGATAACTATGATTCAGCTGAAAAATA
TCAGCAAGCAGTTTAAGGTGAAAGGGAAGAAAATTACTGCCCTTGATAATGTTAGCCTTG
AAGTGCCCAAAGGTGCAATTTATGGTGTTATCGGTGCTTCGGGGGCGGGTAAAAGTACGC
TCATTCGTTGCGTGAATTTATTAGAACGTCCAACTATCGGGCAAGTGATTGTTGATGGTA
AAGATTTAACGACGCTTTCTGAGAAAGAGTTAAACCTTGCTCGTCGTAAGATCAGTATGA
TCTTCCAACATTTTAATTTGCTCTCTTCTCGTACTGTGTTTGAGAATGTGGCGTTATCGT
TAGAGTTAAACCATACGCCGAAAGAGCAAATTCAGCAAAAAGTCAGTGAGTTGCTAGAGT
TAGTTGGTTTGGCGGATAAACATGATGCTTATCCGAGCAATCTTTCAGGTGGTCAAAAAC
AGCGTGTAGCAATTGCTCGTGCATTGGCAAATGATCCGCAGGTATTGCTGTGTGATGAAG
CAACCAGTGCGTTAGATCCTGCAACAACGCAGTCGATCTTACAATTGCTGAAAGATATTA
ATAAACGTTTAGGCTTGACGATCTTGTTGATTACGCACGAGATGGAAGTGGTTAAACGTA
TTTGTGATCGTGTAGCAGTGATTGAGAAAGGGCATTTGGTGGAAAGCGGTTCGGTTAGTG
AGATTTTTTCCAATCCAAAAACAGAATTGGCACAACGTTTTATTCAATCTACTTTCCATA
TTGAATTACCGCAGGAATATATGGAACAGCTTTCTCAAACACAAACGCCAACTAGTAAGC
CGATCATTAAATTTGAATTTACAGGGCGTTCTGTTGATGCACCATTACTTTCTCACGCAT
CGAAGAAATTTGGAATCGACTTTAGTATTTTGATGTCGCAGATTGATTATGCGGGTGGTG
TGAAGTTTGGTTTTGTGATTGCTGAAGTAGAAGGTAATCACGATGCGATTGCAGAAGCAA
GATTTTATTTGATTGATAATAATGTCAAAGTTGAGGTATTAGGTTATGTGGAATGATTTT
ATCAATGAACTCACACCAAAAATGTGGGAATTGGTGGCGTTGTCCACATTAGAAACGCTC
TATATGGGGTTTGCTGCAACAGCTTTGGCGGTTGTTGTTGGTATGCCGATTGGCTTCATT
GCTTTTTTAACAGGCAAGGGAGAAATTTTAGAGCATAAAGGTTTACATCAAGTGCTTGAT
GTGATTATCAATATTGGGCGTTCAGTTCCCTTTATTATTCTGCTTGTGGTGTTATTGCCT
TTTACGCGTTTACTGGTTGGTACAACACTAGGAACGACGGCGGCGATTGTGCCATTAAGT
GTTTCTGCTATTCCGTTTTTTGCACGTTTAACCTCAAATGCACTCTTAGAAATTCCAAGT
GGTTTGACGGAAGCAGCAAAATCAATGGGGGCAACAAATTGGCAAGTGGTTTCTAAATTC
TATTTGCCTGAATCTTTGCCGATTTTAATCAATGGCATTACGCTAACGTTGGTCGCTTTA
ATTGGCTATTCAGCAATGGCTGGTGCTGTTGGTGGTGGTGGCTTGGGGAACTTAGCTATC
AGTTACGGCGAACATCGTAATATGGTCTATGTAAAATGGATCGCAACTGTTATTATCGTA
GCGATTGTGATGATTAGCCAAAAAATAGGCGATAATCTCGCAAAACGTTACGATCATCGT
TAATTTGCAAACATAACTTTTAAGAGGACTTTCCTATGAACTTTAAAAAATTATTAGGTT
TAGCCGTGGTTTCTGCTTTAGCATTAACTGGCTGTAAAGAAGAGAAAAAAGCAGAAGCAC
CAGCGGTAGCACCTGCTCCAGCAGCACAAGCACAAAAAATTAAAGTGGGTGTAATGTCTG
GTCCTGAGCATACTGTTGCTGAAAAAGCAGCTCAAATTGCAAAAGAAAAATATGGTTTAG
AAGTTGAATTTGTGTTGTTCAATGACTATGCGTTACCAAATACAGCGGTAAGCAAAGGTG
ATTTAGATGCAAATGCTTTCCAACATAAACCTTATTTAGATAAAGATTCTGCATCAAAAG
GTTTAGATAACTTAGTGATCGTGGGTAATACTTTTGTATATCCATTAGCTGGTTACTCTA
AAAAAATCAAAAATGTCGCTGAGTTACAAGATGGTGCAGTGGTTGCTGTACCAAATGACC
CAAGTAACCTTGCTCGTGCATTAATTTTATTAGAAAAACAAGGTTTAATTAAGTTAAAAG
ATAATACCAACTTATTCTCTACTTCATTAGACATCGTTGAAAATCCAAAAAACTTAAAAA
TTCAGGAAGTTGATACTTCTGTTGCTGCAAAAGCGTTGGATGATGTAGATTTAGCGGTTG
TAAATAACACTTATGCTGGTCAAGTTGGTTTAAATGCAACAGAACACGGTGTTTTCGTTG
AAAACAAAGAATCACCTTATGTGAACATTATCGTAGCTCGTAAAGATAACCAAGCAAGCG
AAGCAGTACAAAACTTCGTGAAAGCATACCAAACTGAAGAAGTCTTCCAAGAAGCTCAAA
AACACTTCAAAGATGGCGTAGTAAAAGGCTGGTAATTTAACTCAACAAAAGAGAGTGATT
TAGTACTAGGTACTAGTCACTCTTTTTTATTATTGAGAGGATATAATATGAATTTCAAAC
ACTTGTTAGGATTAACCTTTGTTTCTACCTTGGTTTTAACAGGGTGTAATGAGAAAAAAG
AAGTATTAAAAGTTGGTGTAATTTCAGGACCTGAGCATGAAGTCATGGAAGTGGCAGCTA
AAGTTGCCAAAGAGAAGTATAACCGTGATTTAGAGTTAGTGATTTTCACCGATTACGCAA
CACCAAACGAAGCCTTAAATAAAGGCGATTTAGATGTCAATGCGTTCCAACACAAGCCGT
ATTTAGACAAACAAATCGCAGATAAAGGCTACAAATTAATACCAGTAGGTAATACATTCG
TTTATCCGATTGCAGCCTATTCTAAAAAAATTAAGTCAATTAATGAACTTAAAGAAGGCG
[truncated: 2,101,008 more chars]
