# Supplementary material for: Whole-genome sequence analyses of Glaesserella parasuis isolates reveals extensive genomic variation and diverse antibiotic resistance determinants
Source: PeerJ. 2020 Jun 22;8:e9293. doi: 10.7717/peerj.9293 (PMC7316082; doi:10.7717/peerj.9293)
Supplement: Supplemental Information 32 [file peerj-08-9293-s041.fasta]

>H159 Scaffold1
TAGCAATATTCCGTTAAAACATCTTTGGATTATTGCTCCGCCTTTTGGACCTAGTAGGTT
ATTATAACATTACAATTTTTAGGGGCTAAATTGATTAGCCCCCATTCCAAATCAGTGCCT
TCCTCAATACCATAAAAAATCTATCATTTTCCTCTGTCAACCCGATACTGACACGCAAGG
TTTGCATGCCATAACCTGCATCCAAACTATTACAATTAAACGGCTGACTCAAATCGTATC
CCAATCTTTTGCTGGGATTTAACGTGCTATCTCATCAATCTCTTTAGGGACAAGCAGAAT
AAGCAAATTTTGTACAGATATCAATCAATTAAAATTTATTTCTATTTAGTAGGATAAATT
TCATTTGACAGCGAAATAACAAAACGTTATTTCTATGCAAGTTTTTCGTGGCTGACGAAA
GAAAGTTATAATGCAAATTATAGCGGGAGAGGTGCAACACTCAGATAGCTTATTTTAGGG
AACTAGACCGTTTGAAGAATAAGTAACGGGGGTGATTGCCGAGGTGTGAATTCACTAGAT
AGGAATGATCATCGGCTGTATAGGTTGAATCTTATCAGCTGTCGTTTAACAACCGTTAAG
CGGAGTGCTCTTAAATTTGTTTTTCAACAAACCAAAAGTAACTCAAAAATCCCATTTCCT
ATCTTTTTCACTTCATTGCAAACACAATTTTATTTATAGGAAATTTTCATGTCTCATCTT
TCTGTTGCTAAATTTGGTGGAACTAGCGTTGCCAATTTTGAAGCAATGTCTGCCTGTGCA
AATATCGTTACTACAGACGCAAATACTCGGGTTGTTGTGTTATCTGCTTCCGCAGGTGTG
ACAAACTATTTAGTTGAGCTGGCGAATGGTTGTGAAACAGAGCGTCGTGAAGAAATTTTA
GCGTCAGTTCGTACCATTCAATACAACATTATCGAAAAATTACAAAACCCTGCTGCAGTT
TCTGCGGAAATTGATGCATTATTAGAACACGTTTCAGCCCTTGCCCTCTCTGCAAGCCTT
GCAACCTCAGCAGCACTGACCGATGAGTTAATTTGTCACGGCGAAATGATGTCTACTAAA
ATCTTCACTCAGCTATTAAAAGAGCGTAATTATCCTGCGGTGTGGGTTGATGTGAGAGAG
ATTGTAGCTACCAATAACCATTACGGCAAAGCTGCACCAAACGATGAGAAAACCCAAGCT
CAGTCAGATGCAATCCTTAAGCCATTAATTGCAGAAGGCAAAGTCGTTATTACTCAAGGC
TTTATCGGTCGTGATGATGAAGGCAAAACAACCACATTAGGACGTGGCGGTAGTGACTAT
TCAGCAGCGCTATTAGCAGAAGTATTAAATGCAAACGATGTGTTAATTTGGACTGATGTA
CCAGGTATTTACACCACCGATCCTCGTGTTGTACCAGCAGCAAAACGCATTGATACAATG
AGCTTTAACGAAGCCGCAGAAATGGCAACTTTCGGTGCTAAAGTTTTACACCCAGCGACC
TTGTTGCCTGCGGTGCGTAGTAATATTCCAGTATATGTTGGCTCAAGTAAAGCCCCAGAA
CAAGGTGGTACTTGGGTAACTCGAGATCCACAACCTCGCCCAACCTTCCGTGCATTAGCA
CTGCGTCGCAATCAAATTTTGCTTACGCTTTCAAGCCTCAGCATGTTACACGCCCAAGGC
TTCTTAGCCAATGTCTTTGCGATTTTAGCAAAACACAAAATCTCTGTTGATGTGATTACG
ACATCAGAAGTTAGCATTGCATTAACGTTAGATAAAACAGGTTCAGCATCGTCAGGTGCA
GATATGTTATCCCCTGAATTATTGGAAGAGTTACGCCAATATTGCAATGTGAAAGTAGAA
AACGATCTTGCTTTAGTGGCAATTATTGGAAACAACCTACATACACAAGCGGGTATTGCG
AAACAATTATTTGCAACACTCTCACCATATAACGTTCGCTTAATCAGCTATGGTGCAAGC
ACAAATAATGTATGTACCTTAGTACAAAATAGTAAAGCAGATGATGTAATTCGTTCGCTA
CATTCTGCGTTGTTTGAATAATTGGCTCTCCATCGACGAGCCTCTCTCACAATTTGTGTA
AATACCTGTTTCTGAGATAATACATTCAGACACAGGTATTTTATTATGAACGAAAAACAA
CTTCACGCCTTGGCAGCGGAATTTGCCAATTACCATTAAAACGGCACAGCACATTAATTT
CCCCTTGAATTTGGGTAAGTTCAATAAGGCGGTCAAGATAGTCCATCATTTTTCATTAAT
ACAATAAGCATGAGCTATCTCAACTTCATCTGAAAAATCACCGCTTCCGCTTGGCAACTA
AATAAGAATTTCGCTTGTAACAAAAAGCCATCTTCGGTTTGGCTGATTTGGCTACTGATA
TTGCACGGATCACTTTCAACTTCTCTTGCTTTTGCCGTTAATGTGGCCAGTCCTTGTTCT
GCATCTGCTTGGGTTGGATAGACAAGGGCTAATTCAATGGTGCTGTCCGCATTGTCGAAC
ATAGACGTGCTACTTGGTTTACAAATACCACCACAACAATTGGCTTGGTCACTAAAGGTT
TTTGACATATTTACTCCTTGATATTTTGAAATTTAAGTAAAGCGTATCATAATATGGTAA
TCAATTCATTGAGGGGAAACAAATTATGTCTATTTCTAAACAAGCTATTCTTGATGCCTT
CCATTATCGCCACGCTTGCAAGCAATACGATCCAACGAAAAAAATCAGTGATGAAGATTT
CCAATTTATTTTGGAAACAGGGCGTTTATCGCCAAGTTCTTTTGGCTTTGAGCCGTGGCG
ATTTTTAGTGATTGAAAACCACGCTATCCGTGAGCTTATTCGTGATAATGCGTGGGGGGC
AAAAGATAAGGTGATGGATTGTAGCCATTTTGTTGTGATCCTTGTTCGTCAGCCTGAAAC
TCTGCTTGCTGACGGCGAATATGTACAACATATTATGCGAGATGTTCACCATATTCCTGA
AGAAGCGTTAAAAATGCGTCAAGGTTTTTATCGTAACTTCAGTGAAAAGGATTTTGGCTT
GACCCAAGAACCTGTGGCGTTTTATCACTGGGCTTGTCGCCAAAGCTATATTGCATTAGC
CAATATGCTAACAGCTTCAGCAATGATTGGCATTGATAGCACCGCGATTGAAGGTTTCCC
ATTGGAAAAAATGGATCAGCTTTTTGTCGAAAAAGGGTTGTATGATCCGAAAGTCTATAA
ACTTAGTGTGATGGTCGCCTTTGGTTATCGTGCGGTAGAACCTAAAGCGAAGACCCGTCA
AGCAATCTCTGATGTGGTGGAATACATAGAATAATGCTTCTTAATACACCAATCCTAATA
TATCCGAATTAATATACCTATGATAATATCCACTACAAATATCTACCTTGTCGGTGGTGC
AGTACGGGATCAACTACTCGGCTTAGCAGTCAAAGATCGTGATTGGTTGATTGTTGGGGC
AACGCCCGAACAGCTTTTAGCTCAAGGCTATCAACAAGTCGGTAACGATTTCCCCGTATT
TTTACACCCTAAAACCAAAGAAGAATACGCCCTTGCCCGTACCGAACTCAAAAACGGCAA
TGGCTATAACGGTTTTATCTGCGACTTTACCCCTGAGGTTACCCTTGAACAAGATTTAAT
CCGCCGAGATCTCACGATTAATGCGATTGCTCAAGATCTTGACGGCAACTACCACGATTT
TTACGGGGGGATTGCCGATCTTAAACATCGCCTGCTTCGCCACGTTTCCCCTGCCTTTGC
TGAAGATCCGCTACGGGTGTTGCGTGTGGCTCGCTTTGCCGCACGTTTCCATTCTCTCGG
ATTTCGGATTGCTCCTGAAACGGTAAAATTAATGCAAGAAATGACCGCTTGCGGTGAGTT
AGCTCATTTAACAGCGGAGCGTGTTTGGCTGGAAACCCAAAAAGCCTTCGCCACCGACAC
GCCACACATCTATTTCCAAGTGCTACGAGAAGTCGGGGCATTGAAAGTGCTATTTCCTGA
AGTGGAAGCACTCTTTGGCGTTCCACAACCTGAAAAACATCACCCTGAAATTGATAGTGG
CGTTCATACTTTGATGGTTTTGGAGCAGGCGAAAAAATTAGCGGTTCAAGCAAATGATCC
TGAAAGTGTGTTATTTGCCGCACTCTGTCACGATCTTGGCAAAGCTCTAACCCCAAAGGA
TATTCTGCCCCATCATTATGAACACGGACAGAAAGGCGTTGCCCCAACAGAACAACTGGC
AAATCGCTTGAAAGTGCCAGCTCATACTAAAGCATTCGCTAAACTGGTAACGGAATTTCA
CACCCATAGCCATAAAATCACAGAGCTACGCCCTGAAACCGTGGTGAAATTGTTTAATAA
ACTTGATGTATGGCGTAAACCCGAACGTTTTTTTGATTTTTTATTAGTTTGCGAAGCGGA
TAGTAAAGGGCGTTTGGGCTTTGAAAATCGGGAATACCCACAAGCGGATTATGCAAAACA
GCTCTATCAAGTCGCTTGTGAAGTGGATATTCAAGCGGTGATTAACGATGGCTTCGAGAA
AGCAGAGATTAAAAGAGAAATTGATCACAGAAGACAGCTAGTTATCCTAGCTAGGAAAGA
GGAAAACCTGAACTGTAAGAAGCCAAAAACATAGCTAAATAAAGTAGCTTTAATCCCCCT
ACTCTCCAAGACTTAAAGCTACTTTTGTCTACTAAACCCTCCCAAACCCCTTCAATCCAA
CAACGTGTACATACTCTTGGTTATTCGTGATCTTACGCACTAACTTGTAGGTTGTACCAC
GTTCTGGGCTGATGTTTTCTGGGGCGGCGATCAGCAATTGCATATCTAAACGCTCGCAGA
GTTCAAACAAGGTATTGATAGAGGTTGCGTCTAAACGTGCCGCTTCGTCGAGGAAGAGCA
AGCGAGCAGGCAGAATATCCTTAGCACGCATACGGCGAGATTCTTCTTCCCAACTTTGCA
CCACCATTAACAAGATCGACATACCTGTACCAATCGCTTCTCCTGTCGATAACGCACTAC
TTTCCGCACGCATCCAACCGTCTGCACCACGGAAAGTTTCAACTTCCAGATCGAGATAAT
TACGGTAGTCCAATAGCTCTTCGCCAATAGTCTGCGGTGTACGTTGCCCTAGTTCAATAT
GTGGATTAACACGTTTGTAGAGCATTGCCAACGCTTCTGAGAAACTGAGTTTTTGGTTCT
CAAACAGATCGCTATGTTGCTCACGGTCGTTTGATAAGGCGTTGAGTAAAATTGCGTGGG
TATCACGAATGTTTACCACCAAACGCACCCCTTTCACCTGACCGAACGCAATATTCTGCA
AGCCTTGGTTCAGTTGCAAAATACGGTTTTGTTCACGTTGAATGGTTTTACGCAAGATAT
TTGCCACACTTTCTGAGCTGATCGCCAATTTTTTCTCACGGCTAGTCAGTTCGTTAGTTA
AGCGAGATAGCTCGATTTCCATCTGTTCAATCGCATCAATCGGATCGTCCGTTTTGATGA
TGTCTTGGCGAATACGCTCACGCAAATGCTGATAAACCGAAATAAAGAACGCCACTTTAT
TTTCAGGCTTACGGCTATCTTCTGACGCACGCAAGCTATCACGCAAGTATTCGTTATCCG
CCACTGCGGTTCGCAACGCACCAAGGGCTTTATCGGAAATCGAACGCAACTCTTCCGCCG
ATTGATAAGCCAGCTCACGGCGATTTAAGCGTTTTTCTACATCACTATTGCGAGAGAGTT
TCAACACCAAACACCAACTCACTTTCGCCTGCACCACAATTTCACGCTGAGTATGGTAAT
CACGCTCTGCTTTACGCACCGCTTTATTGAGATTATCCATTTCCGCTTGAATAACCGCCA
CTTGCTTATCAATATAAGATTTACGCATACGGTGTTGGCTTAAACGTTGTTGCAATTCAT
CACGGCGTATTCTCGCACGCTCTTCTGCCCCATCATCATTGCGGATACCGTATTCGTCCA
TCTCTTGCAACAACTCTTGAAGCATCTGATTTTTCGCATCAAAGGCACTGCGTAACGACG
TTAAAACTTGGTTATATTCGCTAAATTGTGCTGTCGCTTGGCGAAGCTGTTCACGAGCCT
GCTCACGCTCACGTTGTGCATTGTCTAAACGTTGGCGAAGCTGTTCGTTAAGAGCAGAAC
CTTCCGCCCCTACTGTTTCTTGATAGCTGAAATGCAAACGTCGGTTCATCACATCAGCAA
GGGCAAAGACTTTCTGCTGTTGCAATTTTTGTTGCTCAACAGACCGCTTGTAATCTGCTT
GTAGCTGTTCAAACTGGGTCGGATCACTCTTTAACGCCACCGCAATCGGCTCAAGTTGTG
CTAACGCATTACCGAATTGACGGATAAATTGTTCATCTTCTTGGGCTTCTAACAGCTGTT
CACGGCACTCTTCCACGCGATCTTGCAAAGTTTCATCGGCAAGAATATTGAGTTGTGGCA
ACACTTTATTCAACAGTTGCAACTGTGCTTTGCTGTTTTCCAGCTGGTGACGTAATTGCT
GTTCCGTACCGCTTGCTTGATTGAGTTCACGCTCAATTTCAGCTCGTTTTTGTGCAATCT
CTTGCATTGCCGCTTCAGGATCAGGCTGGAAAGCTAAAGCTAAATGCGTACCGACAAACT
GGCTTAAATGTTGGTGTAAACGTTGGCATTTCTGCACGTCAAAGGCACGTTCTGCGTGTT
TTTCTGTCGTTTCATCACGTTCTGCTTTTACTTTCTCAAGCTGTTTCTCACGAGAAGCAC
GGCCAAAGACCGCAAATTCAGAGAACTTAGAGTAACGCCATTGACGGTCAGACAGTTGCA
CCACCACTCCATCGCCCAGTTCTTCCGATTTAAAGACATTATCGTCAAAGGCATTCGGAT
CACCTTCGATCAAATAGAGATTTTCAGGACAATCATCAAGTTGCTGTAATTGTGCTTTAA
CCGCTTCCAAATCACGCACCACAATAGCGTGGCGAGCGTCGCCATAGAGTGCTGAGAAAT
AAGGTGCATCTTCAATCGACACATCTTCATATAACTCTGAAATCAGCACACCGCCAAATT
TTTCCGCCAGCTGATTTAAGCGAATATCTTCCGCGCCGTCAGGCTGGCTTAGGCGTGAAA
TTTGCTCATCTAATAACTGTTCACGGCGAGCAAGTTCATCACGTTCAAGGGTTGCTTCAC
GCTCACGGCTTAAGGTATTTTGCATAAACTGCATAACCGCTTGGCTACTGTCAAAGGTTT
CGCCACACTGCTCTTGCAAGCGGGCTAATGCCGATTGTGCCGTATGCCACGCAGGTGCAG
CTTGTGCAAGTTGTTGATATTGTTGATTTAATTGCTCACGTTGCTGACGTTGTGTTGAAC
GTACTTCAACAAATTCAGCCAGATCCGCTTCCAAATCTTCAAGGCGAGCTTGTTGCTCTT
CATAATAGCTTTCAAGATCTTCTGCATTTTCCAACTCTGCTTGTGCTTTTTGATTAAACT
CAGCAAGCAAACGTTCTGCATTATGTTGTTGATGTAAACGCTGTTCTAATTCTGTCAATT
TTTGACGCAAAGCCACCGCTTGTTGTGCGTGAGCTTTTTGGCTTGGATACGCACTCAGCA
ATTCACGGGCAACGCTGTCTGCTTGTAAGCGGTCAGTTTCCCTTGCAATTTTGCAAACGA
GTTCATAGGCTTTGTCAAACTGGCTTTTCGCCATATCGGATACCGATAAACGCTGTTCAA
GTTCAAACACTTTATCGGTAATTTCGTCGGCTTGAGCCACAAATTCAGCGTGATAATCTT
CTACATTATGTAAATCTAAATTAGCCAGTCCGCTGATCTGTTTGGCTTTTTCTAACGCAT
TCACCGCTTGCTGATATTGCAATGCTCGAGTTTGCTGTGCGTCCAACGCCTGTTGATAAT
CCGCCATTTGAGAACGCAACTCTTCAACCTGATCTTCGGCTTCTGTTGCACGAGCTTGAG
CCATCTCTTGACGTTCCGCCACTTCTTCCAACGCCATTTGTTGTTCTTCTAGGCGTTCGT
TTAGCTCTGCAACATCATCTTGATAACGTTCCACTTTTTCTTGATGGCGAACTGCATTCA
TCACTAAATTGAGATGATCGGAAGCACTATTGTACTCAGCTTCAAGGCTACTTTCGCCCT
CTTCCAAATCCTGCATTTCACGGCTAAACTCAACCAAACGTTGCTGTTCAAGGGTTAATT
TAGATTTAGACTGATACCACTCTTGACGCTTTTCAATTGCCTGTTGTACATTGCCACGAC
GTTCGTTGGCGTGTCGCATATAGTCTGCCGACACATAATTAGTGGACTCGGTAATCAGTT
TTTTGAACATATCCCGATCTGATTGCGTAACCTTGATTGCTTCAAGGGTCATACGGTTTT
CACGCAGTGCCGACTCCATATCCTGAAAGGCTTGGCGAACCCCTGTATTTTCAGGTAAGA
GATAATCACGCAAAGATTTGGTAATAACGCTAGAAATACCGCCGTAAAGGGAAGCCTCGA
TCAACTTATAGAACTTGCTACGGTCGCCCGATGTGCGTAAACGTTTTGGAATAACGCCAA
GATCAAAGAGAAAACTATGATAATCGGTAATCGAATGGTACTGTTTAAATTGCACCTCAC
TGCCATCAAATTTCTCTTTTAGATCATTTAACGCCAGCACTCGTGCATTTTTCTCACCAA
CCTGCTCAGTTAAAACAGAGATAACCGATTGATTTTCATTGATATTTTGTAATGAAAACG
AACGAATATCGACTTTCTTATCACGCCCTGCGATCTGCTGTAAACGCACACCACTAATCA
CACGTTGCCCACGGGAATTTTCGCTTTCCAACACCGCATAACAAACGCCTGCTTTCAATT
TACCGTACAACCCTTTATCACGAGAACTAGAAGTCGAACCTGCTTCGGTGGTATTACGGA
AGTTAAGCAAGGTAAGATCAGGAATTAACGCCGTCACAAACCCAGCCATCGTGGTCGATT
TACCCGCCCCGTTACCGCCAGAAAGGGTGGTTACCAGTTCGTCCAAGTCAAAGGTTCGAG
CAAAAAAACCGTTCCAGTTAATTAAGGTTAGGGAACGGAATTTGCCACGCACAACAGCAT
CTTGGCGTTCATTTCGGATAACAGCCGGGGAAATTTGTTCATTATTTTGCAATGTGAAAT
CCGTGTTTTCCATCAGGATTTTTCCTCTGTTCGATTTAATTCTGTATTAATAATGGTCGC
AAGTTGCGTAATTGATGTCGTATTAAGATCAAAGAGTTTTGACGTTCGAGAATAAACTTC
AAAATAATCAGGCTTTCCTTCTCTTAAAACTCGTTCCGCATTTAAAGCAAGCTGTGCAAC
GACAACATCAAAATGCTCTCTTGGTACATACCGAGGCTGAATACCGCTACGTTGTTGTTC
TTCTGCTCGCTTTAATGTATTTAGCCAACTGACCTCTTTTGGGCAAGTACAAATCAACAC
GGCGGTTTTATAGCCTTGCTGCTTAAATAAATTTAGTTCATTTAATGGAATATCGGCGGT
ACGAAAAGTGCCTTCAATTAACACATTAAAACGGTGCTTAATCGCCTCATTGCGAATACG
CTGTACCATTTTCCCAGTAAATTCAGCCGTATATTTTGCTGCTTCTTTTCCATATTTTTG
GTAAATTTCGTGATATTGTTGATGATAGGGGCGAAATTCATCTCCATTGATAATCAATAA
ATCAAAATTTAACCGCTTACTCATTTCAAGCGTACCAAAAGATTTGCCAGCACCTGGTTG
CCCACCTAGAAGAATGACAATAGGCTCTTTCTGGGACGTAATGTGATTTTCTGCCATTAA
ATTTGCCCAAATTTTGGCAAACTTACTTTCTACATCCGCATTAACATCATAATTTTGCAT
AAGATCGCCCTAGATCAATGGCAAATAATGATATTTATCGCTAATTTGCTTTACCTGCGT
TGAAAGCAGTTGAAAATCGAGTGCATCTGGTTCTGAGCGATAAATTTCACTTCTCAATCG
GCTTAAATAAATTTGGTCATCATTTAAAGGCAATTCCAGACGTTTACTCAAATCTGCCTG
TGCCGTTGCGATTAACTCGATCAAGACATCTTTTTGCATTAAGGTACACATCTACTCTTC
CTCACCATTCAATCCTTCTTCATTTGCAAATTCTTCGTCAAAACTGACCGCTTGCTCTTT
CGCAATCGTAGGCTTTGTCGCCTCACCATCACGGATTAAACGAAGTTGAGCTTCACGAGG
ATCGTCCCCTGTTCTCACATCTGCGCCAAAACGGAACACAGACTCCGAAATCACAAATTT
TTTGCTGTTTTGATCGCCAACACGAGTAATCATACCCAAACGCCCTAAACGGCGTAATGC
ACCGCCCACTTTCTCAGCTAACTTCGCTTTGTCTAAATCTGATCCTGTTGAACGTGGATT
GATTGCTTTAAGCAACTTGGTTTCGTCCGCCAAATTAAGCAACTCATCGTACACTTCGTC
ATAGTGGAAAATCCCTTGCTGTGCAAGGCGTTCTGGACTGAGATAGAGATAACACAACAC
TTTTCCTACCAACATTTCCATTTCAGACATCGCCGAACGAGCAATCAAGGTACTTGCCTT
AGGTCGAAGATAGAAAAAGCCTTCAGGCGCACGAATAAGCTCGACGTGATAACGGCGATA
AAACTGTTCAAGCTCGCTTTGGTAATCCATCAAAAAAGCGTGTTCATCAAGGGCTTCTAA
ACTAATATGTCGCCCAGCTCTTAATTGACTGTCAAGTTGCGGAAAAATCGGGTTAGCAAT
CGCTTCAGCCAATTTGGTTGAGATAAGTTCTTGGGTGTTTGTCATTGTCGTTCTCTATTT
TTGTAAAACTTTAATTAAAACTGACAGCTTGTTATTTATTGTATTGGTCAATCACATTCG
CCTGTACTTCTGCGCCTTTATCATTAATCGACTGCCATTCTGGGTAAATCGCTTGGCTGT
CTTGGCTTGCCATACCGAGTTTAACGGCTTGATCGACAATAATTCGTGCCACATCAAAAT
GGCGAGAAAGCGGGTACATTGCCAACTGTTCACGCAAAATCGCACCGAGATCAATCGGCT
TGCCTTGTTCACGGAATGGGGCGAGATGGGCTTGCATTGTCGCAATAATCTGCTCCTGCA
CTTGGGTGAGGGACTCATATTCTAGCTCAGTCGGTAGCTCGCCTACGGCTTCCGCTTCAT
TTAATTCGGTTTCATCATCACGCAGATCCATCAAAGGATCTGCTTTGGCAATGTAAAGTT
GCCACGGGCTTTCAAAATAATCTTGAATAGACTGGCGTAAACGTTGCCCAAAAACACGAT
TTTTATCCATATCAATGGCGGTACGGATAAATTTATGGACGTGGCGGTCATAGCCGATCC
AAAGGTCAATTGCCTGCTGTCCCCAACTGATAATACGGTCAAGTTTATTCTGCAAATTCA
CAATCAAGTGATCGACAAAATCCAAATCATCACGCCCAATCAAGCAACTTTGAATACGCA
ATAATTGGGATTGCAACTTATCCCCTGACGCATTTAATACATCTTGTAGCTCACGCAAAT
TCCCCGAAGTTTCGTCTAACAATTGCTGACAAGTCGCAATAGCTTCGTGCCAATTTTGGC
TTAACAAGGTCGCAATACGCTCACGGATCTGCTGCTGATTTTCGTCCATCATACGCTGGG
AAAGATCAATGCTGTCAAAAATTTCTGCAACCGAGAATTTTAATGGCGCAAACACTTGAT
TACGCCAGAAACGTTCATCACCGCCTTCTTCTGCTGCATTAGACGCACGCTGAATTTCAT
CGGCAACAATAGAAAGTTGGATCGATAGACGTAAAGTCGAAAATTCACGTTGGCGAATAT
AATATTCAGATACGCCTACACCAAGTGGTGTTAAGCGATAAATCGCCAAACCTTCGGTAA
ATTCGCTCGAAAAACGGTTTAAAAAACGTTGTCTGACAAGATCGTTGATCGCATTATTCG
CACGCTGTGTTTGTGTTGCTTCAGACTGCTCAAAGGCATTTGAAACATGACGGAAAATAT
CTTGTAAATCGCTTTCAAGCAATTCACCGTCAGTGCGTTCGTTATTATACAGGGCTATCG
CCAATAAAAATGCCAAGCGGTCGGAAGAAAGGGAAAGCGAAAATTCTCGCTCTTTTGTCC
ATAAAATCAGTTCTGGGATCGTTTGTGCTAATTCGTGTTGCATAGGCGATATTATTTAAA
CATAAAAATAGGCGTTATTGTACCTTAATCAGAGCAGAATGGAAAAGACAAGCGGTGAGA
TTTGTACAATTTATTACAGTTCTCGCCGCTTATAGGCTATTAACTAAATTATCTCAATAA
ATATTGGATCATTAAACCTGCAACATCTACTTTAGTCACCTGTTCAATCATTTCAAGCCC
AGGGCTTGCATTGACTTCTAACACCATAATGCCTTGTTGAGAACGAATAAGATCGACACC
TGCCACATCTAAGCCGATGGCTTTTGCTGCTTGAACTGCGATTTTTTGTTCTGCATCAGA
CAGTTGAATGGCTTGGGCGGTGCCACCTCTGTGAATATTGGCTCTAAACTCACCGCTTGC
ACCAGTGCGTTCCATTGTTGCAACAACTTGATCGCCAATCACAAAAGCTCGAATATCTTG
CCCTTTAGCCTCTGCAATAAAGGTTTGTAAGAGGCTTGGTACTTTGGCACTTTTTAATGT
TTCAAGTAAACTCAAGGCACCGCTGTGGTTTTCTGCCAACATTACCCCTACACCTTGAGA
GCCTGACAGCGTTTTAATAACCGCTGGCAAGCCTGATTGACTTAAACCTTCAGCAACGCT
GTAAAGCTCTCCCATTAATAGCGTATCAGGTACTGGAATGCCACAGGCGGCAAGTCGCTG
TAGGCTTTGCCATTTGTCACGAGCGAGTGCAAAAGCTGAAGATGAATTTAAAATGGGTGT
CTGTTTTTGTTTAAAATGCCGTAATACATTACAGCCTATTTCTGTGCTAGTTGTACCAAA
TCGAGGCAAGATACCTGCATATTCCCCGATTTTTTCGGGTTTTGCTCGAGTTTTGTCGTA
GCTTTCCCCAGTTTGATAATAAAGCTCGAACCGCCCTTGCTGCAGTTGTAGCAAGAAGCG
GTTTGGATCGAGAATATCCAGTTGGTAGCCATTCTGTTCTGCCGCTTGTTTAAGTCTTTG
ACAACTATATAAACGAGGCTCACAACAGAGAATTAATAATTTTTTAGCATTCATTATGCG
TAAGGCTGTAACTCAGGGTTAATTGGTGTGTCTGCGAGGTTGTTTGCATAATTACACAAA
CTAGCTAGACTAACACCAAGTACCACATCTAGGGCGTTTTGTTGGGTGTAACCTACAGCA
AAAAATTCATTGAGTAGCGTTTCACCAACTTTGCCTTTAGTGTTGATAACAGCGAGTGTA
AAGCGTGCAAGGGTATCTAATTTGTTATCTTGAATTGGCGTAGCTTTGCGTAATGCTTGC
AGTAATTCGTCAGGCATTTTGATCTGTTTAATGGAAATTGCGGTATGCCCTGCTACGCAG
AAACCACAACCATTTGCGACTGCTGCGGTAATTTGTACAACTTCTCTCTCTGTTGGCGTT
AAGCTGGTGCGTTGGTTAATTGCCCCAACGGTGCGATAAGTTTCTAATGCGGTAGGTGCA
TTTGCTAATACGCCGATTAGGTTAGGAATGAAGCCGTTATTATTTTTAACCGCTTGTAAT
GCTTCTTTTGCTGCTTCAGGTGCAGTGTCGATAGTATGAATTTGAAATTTAGACATAGTG
GACCTCTGTAATAAAAAATAAAATCTGTCAAAAATTTGCGATTAATCTACCGCTTGTAAA
ATGTTTTTTAATTGTATGAGATAGTCTATTACCCCCTTGGAATTACCCCCCAAAATAGCC
CTGAGTGTCAGGGCTAATAGCTACAATTTTTCTAAATAATTTATTCCGCCAAGATTATTG
ACCTGTCGAATAATCCACTGTTGCCGAGCTCGCATTGTTTGGCTTGGCATTTTAACCCGA
TAAATCATCGGATTTGGCAAAGAGGCTGCTAATAAGGAAGCCTCGTGTAAACTAAGCTGG
CTTGCTGATTTCTTAAAATAATGTTTAGCTGCCGCTTCTACACCAAAGATGCCATCTCCA
AATTCAGCAATATTGAGATAGACTTCTAACACTCGCTGTTTATCCCAAAGTAATTCCACT
AAAAAGGTCAAAGGCACTTCGATCCCTTTTCTTAGCCAACTTGTTCCGTGCCATAAGTAA
AGGTTCTTTACCGTTTGCTGAGAAATAGTGGAAGCACCGCGAGGTTTCTTTTGAGATTTA
CTATTTCGCTTAATTGCTGCTTCAATCGCATCAAAATCAATCCCAAAATGAATTGGAAAT
TTTTGATCTTCCCCAGCAATAACCGACATTTGCATTTGCCACGAAATACGATCAAGACTA
ACCCACTGATATTGAATTTTATATAAGTCCCCTTGTATTAGGTGTTCCACTTTTTTCTGT
AGCATATAAGCTGAAAAAGGCACGGGAATTACTGAAAATATCAATGTTAAAGAAACATAG
AAAGTTGTGGCTGCCACACCAATACGACTAACGCCAAACCAAAGCCAACTTTTTAAAGAT
AGCATCTGTTTGGGAATAAAAAAGCGGAAAATAGATTGTAGCAAGGATTTTTGCTTAGGT
TTTGGTGCCATTCAGTTTTGTATCTATCCACTTTAAAATATCTGGCTCAACAGTTTTTAA
CATATTTGAACCCCGTGTAATAGTCGCCGCACTAGTATTCAATTGCTGTTGGATTTCACG
CTGAGAAATTTGATTTTCGAGCAATGCGCGTACAATTTGCACTCGCAATCCCAACGAAGT
TCGTTCGTCTGTTGTCAATAACATCGACAATAATGCATCTGTTTTATCTTCTGCTACCGC
TTGTTTTAAAAGGTCAACAAATTGTTGCCATTCTTTTGGATCACGTTGTTGATAAAGGGT
TCTCATACTTACTTATCCTGTTAGTACAATAGTACGGTAAGATCTGCAAATCTTACCGCT
TTACTCTTTGTTATGCTTATTTTTTACCACGTTGATCGTCTAATTCAGCCCCTTTTGGCA
TACTAAAACTAAACAGACTTTCAGATAAATGAGCCGTTGAAATGTTGCGTAATACATAGA
GATTACTTTGCCCGTCACGTTCAATAGTGCTAAAACCTTTGACTAAGCCACTTGCATCAA
TACGAATATCAAATTGTTTGATCGCACTTTTTTTCGATTTTGGTTTTAATACAAAATTAT
CTACATTTTGTGTGACATCATATTGATCCCAATGGCTTTTATCATTGCTTGTTAAAAGTA
CAAATGGTGTGTTGCTCACCGCATCTTTAACCCAATTTGCCGTTACCTGAGATACAAAAG
GATCGTAAAACCACAAAGTTTTGCCATCAGATACAATTAAATTTTCTTGAGGACTTTGGG
TGTCCATACGAAATAAGTTCGGACGTTTAACTTGAAACTTCCCTTGCCCTTTTTGAATTT
CCTTTCCTTTACTTGAACGAACGGTCTGTTCAAAATCTGCACTGTATTGCATTGCTTTAT
CTAAACGTTGTTGTAACTCTGCGACTGCTTGAGCATTAGCAAATGTAGTGGTGCTTAATG
AGAGAAATGCTAAACCTAGCAACGATTTTTTTAATAAATTTTTCATTGATTTCCCTTTAA
ATATCTATAGAAAAGTGTCTATTTGACAGCAAAGCCATAAAAAGTTCTTAGAAACGGATA
CCCGTACCGATTCCTAAGCCAATACCGACTCCATTAGAACCACCACCTGCATTCACTCTT
CCACCAAAAGTACAACCTGCGAGCATTAAAATAGAGGCAATCACGAATATTTTTTTCATA
TTTATCCCTTGTATTAAAAACTACTATAAACTTTCAGTTTCAAAAGATGCGCATTCTACT
CTGTTTTAACACTTTAAACCAATTCCAAAGGAGATTTTATGAAACTTTTACATAAACTAA
GCTTACTCTTTTTGATAATTTTTCCTATGACTACTCAAGCGAGTCCGTTGAGTATTTCAG
AGCAAGAAATCAATCAATATTTGGCTACGCGTTTAGCAGAAAAAGTGCCTTTGCAAGATA
GTTTAGGTGTACCAAGACTATTTCAACTAGACTATAAATTATCTGATTTATATACAAAGG
TGGGACAAACAGATGAAAAGGTTGTTGATATTTCAGGCATCATCGACAGTCTATTACAGA
TAAAAGGTAAAGAATATCAAGTTAAACTTAATATAAATATGGATACTCTTCCTTTCTATG
ATATGGAAAAAGGTGCACTATTTCTAAAAAATGTTCGTTTAAAAAATTGGAACGCTACCC
CTGAAAAATATCAAAATGAACTTCAGGTGTTTTTACCAATAATTGCTGATGGTCTTACAA
ATATCTTAAATAGCCACCCTGTTTATACATTAGATGAACGCAAAACAAAAGAATCCCTTG
TAAAAAAATTTGGAAAACATATTATTGTTGAAAAAGGACATATTCGTTTAGAAACAAATA
TTTTTTGATAAAGATCCCTCTTATTTTAAATAAGAGGGATTTTGCATTCTATTCCTTTAA
AAAACCTTCCAACAATTCATTTAAAAATAATTTGCCGTGCTGTGTAATCTGCCAATATGT
ATTGTTTTCTGTGATAAAATTTTTGCTCAATGCCCAATCCATTGTAGCTTGAACCTTTTT
CCGATCTAGCCCCGTATATGCCTCAAATTCTGTTTTTGGGGTTGCTTCAAGTAAGCGAAA
ACGGTTCATAAAAAATTCAAAAGGGCGATCATCATTTTCAATCATCTCTTGATGATAACG
ATATTCCCCTCGCATATAGCCTTTCGGGTGTTTAGTTTTGCTAAAGCGGTAAATTTCCCC
TGTTGGATAACTTATTTTCCCGTGAGCCCCACAGCCAATCGCTAAGTAATCACCAAATCG
CCAATAATTCAAATTATGCTGACATTGATAACCCTTTTTGGCATACGCCGAGGTTTCATA
CTGTTCATAGCCTGCGTCAGTTAAAAGCTGATGCCCTTGTTCAAAAATATCCCAAAGCTC
ATCATCGTCAGGTAATGTGGGCTGTCGATAGTAAAACATCGTATTCGGCTCAATCGTCAA
TTGATACCACGAAAGATGTGGTGGATTTAACGCAATACCTTGCCGTAAATCATCAAGAGC
CTGAGCAACAGATTGATTTGGCAATCCGTGCATTAAATCTATGTTGAAACTTCTCAAACC
TACTTTTGCTGAATTTTGAGCAAATCTAACCGCTTGTTTTGCTTCATTACTATCGTGAAT
ACGCCCTAATTTCAATAATTTCTCAGGTTCAAAACTTTGAATACCCATTGAAATACGGTT
CACGCCACCTTGTACATACCCGATAAAACGTTCTGCCTCAGCAGTCCCTGGATTAGCCTC
TAGGGTAATTTCGCATTCGTGAGAAAAATCTATCCGCTTTCGAATTTCTGCAAGTAAATA
ATGAATACCTTCAGCGGAAAAAAGACTAGGCGTACCGCCACCAATAAAAATTGAGTGGAT
CTTGCGATCAGCGATTGCTGTTTTATAGCTTATGAGATCTTGCTCAAGATCATTGAGCAA
ATGCTGAATATATTCTTGCTCAGGAATAATGCCCTTTTGTGCGTGGGAATTGAAATCACA
ATAGGGGCATTTTTGTACACACCAAGGGATATGGATGTATAGGCTTAAGGGGGGCTGCAT
TAAATTCACCATATCTTCCAGTACATAAAATCCAAATAAAAATTCTTACATATAGTACTA
GTATAACACCTAAGATATCACAAAGCTTTCCCTATCAATATAAAATCAGTCTCCTTAAAA
AATTAGGATGATTGTTCACATATACAATTATACCTACCTATTTTTAAAATAACCTATTAA
TTTGATTTACTCTCCAGATAATCTCAAACACCCAACTCTTTAAACAACCGTCTGCAAGCT
GTGCCATCTTCTTTAAATAAGTGGCAACGGTTTGGGTTGATACCAATTGACATTTCATCA
CCTTCTTCAACTAATACGATGTCGTTTTGGCGATAAACAAGGCTTTGTTTGATTGGTGGC
ATTTCAAGGTAAATTTGGGTTTCGTTTCCAAGTTGCTCCACGACTTTTACTGTTCCTTTA
ATGCACACTTCACTCTGATCACAAGGTAGTAAATGCTCTGGACGAATACCTAAAGAGAGA
TTGTCGCCAATATTCACACCTGTGTTATCTACTGGGATCCAGAAGTTGAGATGGGTGGAG
TCAGGTAATTCAATTTTTACCCCACCTTCTCTTACAGCAATCACTTTTACAGGTAAGAAG
TTCATTTTTGGTGAGCCGATAAAGCCAGCAACAAAGCGGTTGGCTGGGTAGTGATAAAGT
TCTAATGGTTTGCCAACTTGAGCAACGTTAGTGGTAATTTGTGTATTGTTTCCGAGCGCT
TGTAACACCACGATTTTATCGGCAAGGGTCATTGCTTCCACTTGGTCGTGGGTGACATAA
ATCATTGTTCTACCTAATTTTTTATGCAGTTTGGAAATTTCCACACGCATTTGTACACGA
AGGGCTGCATCAAGGTTTGAGAGCGGTTCGTCTAATAAAAACACTTCAGGTTGAGAAACA
AGCGTACGACCAATCGCTACACGCTGACGCTGACCGCCAGAGAGTTCCTTCGGTTTACGT
TGTAGTAAGTGAGCAAGTTGGAGAATTTCTGCGACTTGATTTACTCGTTGCTCGATTTCT
GCTTTCGCTTTACCTGCCAGTTTTAAGCCGAAGGACATATTTTCAGCCACATTCAGATGT
GGATAAAGTGCGTAAGACTGGAAAACCATTCCGATATTACGTTGAGCAGGTGGCACATCA
TTCATTCGGGTATCACCAATAAAGAGATCGCCTGATGTAATATCTTCCAAGCCTGCAATC
ATACGCAATAGGGTGGATTTACCACAGCCAGATGGGCCTACAAATACGACAAATTCCCCT
TCTTTAATATCAAGGTTAATATTGCGTGAGATATGCACATCGCCGTATGATTTATTTACA
CCAATAATTTTTACATCTGCCATTGTCTTATCCTTTGCCTTAGGGTTACTACTTTTTGAC
GGGTGCCAAGATTACTTATTTCCTCTTGTCTTGAAATCATACTTTGTGAAAAAATTTTTC
ACTACCTTGTAAAAAATTTTTTCGCAGAAAAGCAGATTTTTTGTGACTTAGATCACAAAT
TCATACGCTTTTTTTGTGATCTCTTTCACACTTATTTTAAAAACAATCAAAAATGTGATA
CAGATCACTAAAAGGATAAGGGGGGAGGATAAGGGGGTATGATGATGTATGAGAAGAAAT
CCTCCACTATTCGACTGTCAAAATTTCATTTCACTAAACTGAGGGAAAAACAATGAAAAA
ATTAACCAAAGCAGCATTAGCGGTATTAGCAGGATTATGTATCGCACAAGGTGTAAATGC
AAAATTAGTTGAAGGACAACTCAACATCTGGATCAATGCCGATAAAGGTTATAACGGCTT
AGCAGAAGTGGGTAAAAAATTTGAAGCAGAAACAGGGGTAAAAGTTGTTGTTGAACACCC
AAGCAAATTAGAAGAATTATTCCCACAGGTTGCGGCAACTGGTGATGGCCCTGATATTGT
GATCTTTGCTCACGACCGTTTTGGTGGCTATGCTCAATCAGGCTTATTAGCAGAAGTTCA
CCCAAGTGCAGAATTCAAAGCAAAATTATCTGATATCGGTTGGGAAGCTACAAAATATAA
TGGTAAACAGATCGCTTACCCGATTGCCGTTGAGTCGCTCTCATTGATTTATAATAAAGA
TTTAGTACCAAATCCACCAAAAACTTGGGAAGAAGTGGAGAAATTAGATAAAGATCTCAA
AGCGAAAGGCAAAAATGCGATTATGTGGAACTTAGCAGAACCGTATTTCACTTGGCCAAT
CATCTCTTCTCAAGGTGCTTATGCGTTTAAAGTGACCGCAAACGGCTATGATGCAAAAGA
CATCGGTGTAAATAATGAAGCTGCACAAAAAGGCTTACAATTTGTGGTTGATTTAGTGAA
GAAAAAAGTGATTAACGCAGACACTGACTACTCTGTGGCTGAAGCTTCTTTCAATAAAGG
CGACACAGCAATGACGATTAACGGCCCTTGGGCGTGGGCAAACATTGAGAAAAGCGGTAT
TAACTATGGCGTAGCGGTATTACCAACCTTAAACGGTAAAGCAGGTAAACCGTTCGTTGG
CGTATTAAGTGCTGCGGTAAATGCCTCAAGCCCGAACCAAGACTTAGCGAAAGAGTTCTT
AGAAAACCACTTATTAACGGATGCTGGTTTAGAAACCGTGAATAAAGATACGCCGTTAGG
TGCAGTAGCACTTAAGAGCTACCAAGCAAAATTAGCGGCAGATCCACGTATCGCAGCAAC
AATGGCGAATGCGGAAAATGGTGAGATTATGCCAAACATTCCACAAATGAGCCGTTTCTG
GTATTCAGAAAAAGCAGCGATTGACAGTGCAATCAACGGTCGCCAATCTGTTAAAGCCGC
ATTAGATGAAGCACAAGCGAAGATTGAAAAAGAGTAATATGATGTAACTCTCTCCCGCTT
GCGGGAGAGAGACAGCTCAAAATAGCTTAAGGCTATTTTGAGCAGAGAGAGGGCAAACAA
GCGGTAAGTTTTAATAAAACTTTTGCAAGCCCTCTCCCTCCGAAAATCCTACGGATTTTC
TCCACCCTCTCCCGTAAACGGGAGAGGGGAATAAAATGACAAGCGGTCACATTCTTCTCA
TTTTTTGCAATTTCCTCTTCGCAGTACTAAAACAAGGAAAATAAAAATGCTAACTTCAAC
TCATTCCTCGATTTCGTCTGCTCAACTTTGGGGCAAAAGGGCTTTTGTCGGATTACTTTA
CCTACTTGCTTTTTACTTGGTTTTTACAATTTATCTGCAAGGTGAAATTTTATTTGCATT
ACTAACCTTAGTCGTAGTGGCTTCAGGTATTTTTGTGTTTAGCTCAGAACGGGCTTATCG
CTGGCGTTATCTGTTCCCAGGCATATCCGCAATCGGCATATTTGTAGTCTTTCCACTTGT
CTGTACTGTTGTTATCGCTTTTACTAATTACAGCGGTTCAAACCAGCTCGCCTTTGAACG
TGTGGTTAATCAATTGCAAAGCCAACGCTATTTTTCAGGCGAACGTTACGATTTCAAATT
ACTTGAAACAGCGGATAATCAATATCAGCTTGCCCTTGAAAATAAAAATGTGCAAAAAAC
TTACCTTTCTGCACCGCTTGCACTAGCCGATTTAAAAGGGGAAATCAAATTAGAAGAAGT
GGCAACATTGCCAGAAAGCAAAGTTGCACCGTTTAAAACCATTACCCAAAATCGCCAACA
ACTTCAAACGGTGAATGCGATTTTACCAAGCGAAGAAATGCTCACGATGAGTTCACTTCG
TCAATTTTCTCAACAAAGCTACCGCTTTAGCTTTGATGCAGAGAGCCAAATTTTAACCAA
CCACGAAACCAATGAACGTTATAAACCCAATGATGATGTCGGTTTCTTTGAGCAAATTGA
TGAGCAAGGTAACTTTACAGGTAAACGTGTTGAACCAGGTTATACGGTAACTATCGGTTG
GCAAAACTTCGTGAAAATCTTAACGGACGAAGGTGTACAAAAACCCTTTATTCAAATCTT
TATTTGGACAGTTACCTTTGCATTCTTAACTGTCGTGTTTACCACATTACTCGGTATGAT
TTTCGCCTCTCTAGTACAATGGGAAGCGTTAAAAGGCAAAGCGGTTTATCGTTTACTGTT
AATCCTGCCTTATGCAGTACCAGGTTTTATCTCTATCCTTGTATTTAAAGGTTTATTTAA
CCAAAGTTTCGGCGAGATCAACTTAATTTTAAATAACTTATTCGGCATTCGCCCAGAATG
GTTTAACGATCCATTCCTTGCTAAAGTGATGTTGTTAATTGTGAATACTTGGTTGGGTTA
TCCTTATATGATGATTGTTTGTATGGGTTTACTCAAAGCGATCCCAACGGACTTATACGA
AGCCTCAGCGATTGATGGTGCATCGGTATGGCAAAACTTCACCAAAATCACAATGCCGTT
GTTAATTAAGCCGTTAATGCCATTGATGATTGCGAGTTTTGCCTTCAACTTCAATAACTT
CGTGTTAATCCAATTATTAACCCAAGGTCGCCCGTCAATGATCGGAACCAGCACACCGGC
AGGACATACCGACTTGTTAGTGAGCTACACCTACCGTATCGCCTTTGAAGGTAGCGGTAC
GCAAGACTTCGGTTTAGCGGCGGCAATCGCAGTAATCATCTTCTTACTCGTCAGCGGATT
AGCGTTGTTCCAAATTCGTTTGACTAAATTACAACAGGATTAAGGGGGATAAAATGGCTA
TCGTTCAACCTAAATCAATGAAAGCTCGCTTATTTGCAACGCATTTCTTTCTTATTGTGT
TCTGTGCGTTGATTATGTTCCCTTTACTGATGATTTTAGGGATCTCACTTCGCCCGGGCA
ACTTGGCATTAGGGGAAATTATCCCAAGCCAAATTTCCCTTGAACACTGGAAACTGGCAC
TCGGTTTTAGCGTCACCAATGCGGACGGCACTGTTACCCCGCCGCCATTCCCTGTACTAC
TTTGGTTATGGAACTCAGTGAAAGTCGCAGGTGTCACGGCAATTATTACCCTAGCACTTT
CCACTACGGCAGCTTACGCTTTCGCACGTTTACGCTTTGCAGGGAAATCAATGCTGTTAC
AAAGTATGTTGATTTTCCAAATGTTCCCAGCGGTACTTTCACTTGTGGCGTTATATGCAT
TATTTGACCGCTTAGGAACCTACGTGCCATTCTTGGGCTTAAATACCCACGGCGGCGTGA
TCTTCGCTTACCTTGGCGGTATCGCAATGCATGTTTGGACGATCAAAGGCTATTTTGAAA
CCATTGATAAATCGCTCGAAGAAGCTGCAGCACTTGACGGTGCAACCCCGTGGCAGACAT
TCCGTTTGATTTTATTACCATTATCTGTGCCAATTTTAGCAGTAGTTTTCATTCTTGCCT
TTATCTCTGCAATTATCGAAGTGCCTGTTGCCTCTCTCTTATTGCGTGATGTGGAAAACT
ACACCCTTGCGGTCGGAATGCAACAATATCTGCATCCACAAAACTACCTATGGGGAGATT
TCGCAGCGGCAGCAATTTTATCCGCCATTCCAATTACCTTAGTCTTTATCATCGCACAAC
GCTGGTTAGTCGGCGGATTAACGGCAGGTGGGGTGAAAGGATAAAATAAAATTGTAGGGA
CACACTGCGTGTGTCCGCTATTCAAACGAAAAATAATCAAATGGACACACGCAGTGTGTC
CCTACAAAAAAATAATACTATTCGGGAAACAATAACAATGAAACAAAACCACCCATTTTT
AAATCGTTACTTCGTGGACGAACACGGTCGCCGTGTTTATGCCCAACCGTCCGTTTACGG
CAAAGTAGCAAAATTGCTCGGTTTGCAAAAAAGTCGCAAAATCCTACCGCTTGTCAAAGT
TGTCAAACAGGGCGAGCAAGTCTTTATTCCACTTTTTGTAGCGGACAAAACCCAAACCAT
TCACGTAAACTGGACGCTGACCCTTGAAAGCGGTGAGATTTTAACAGGAAAATGCAAACG
CAATAGCATTGACCTGCCTCGTGATTTACCCCTTGGTTATCATCAATTAAGCCTGAACGG
TACAACCGCAGAATGTCGTATTATCGTTACGCCTGAACGAGCTTACCAACCGCAAGAGTT
GGCAGAGCATAAAAAATTATGGGGAGCAATTTTACAGCTTTACACCCTACGTTCAGAGCA
AAACTGGGGGATCGGCGATTTCGGCGATTTAGCGGAGTTTTTAACGAAATTAGCGGAAAA
AGGCGGTGATTTTGTCGGCTTAAACCCAATTCATTCATTATTCCCAGCTAATCCTGAAGG
GGCAAGCCCTTACAGCCCATCTTCCCGTTTATGGCAAAACATTGCTTACATCAACGTTGG
GGCGATTGACGCTTTCCAACAAAGCCATGAAGCACAAGCGTGGTTTAATTCGGCGGATAT
TCAGCGCCAATTACACGAAGCTCGCCAAAAAGATTATGTCGATTATTCACAAGTGATGTG
GCTGAAATTACAAGGCTTACGCTTAGCCTACGAACAATTTAAACAGCAAGATCAAACCGC
TTTCGAACAATTTATTGCTGAAAACGGCGAAGCATTGAAAGTGCAAGGTACTTTTGACGC
TCTACATCAATGGCTTTCTTCTCAATTCAGCGAACAATGGGGCTGGAACTGCTGGGACGC
AAAATATCAAGATTATCACACCGCTTCCGTGCAACAATTCCAACAAGAACAGAGCGATTT
AGTCCGTTTCTATATGTGGTTGCAATTTGTGGCACAACAACAGCTTAAAGCCTGTAACGA
ACTGGCAAAACAGCTCGGTATGCCGATTGGTTTCTACCGTGATTTAGCCGTTGGCGTAGC
GGATAACGGAGCGGAAACCTGGGCGGATAAAGATCTGTTCGTGTTAGGTGCATCTGTGGG
CGCACCACCGGATATTATGGCACCGCAAGGGCAAAACTGGGGCTTATCGCCAATGCACCC
TGAAGTATTGCAAGAGCGTGGCTATCAGCCGTTTATTGACCTACTGCGTGCCAATATGAA
AGATTGCGGGGCGTTGCGTATCGACCATATTCTCGGCTTTGCCCGTTTATGGTGGGTGTC
GAAAGGCGACTCGGCGAAAAACGGCGCTTATGTGAAATATCCGTTGGAAGATTTGCTTTC
AATCTTAGCCCTTGAAAGCCAACGCCACCAATGCTTAATCATCGCAGAAGCCTTAGGTAC
TGTGCCGAAAGGAATGTTGGAAACCCTTGAAAGCAAAGGTATTTTAGCCTACAACATTTT
CTATTTTGAGTATGATCATCAAGGTAGCAAACCGTTGGCAAACTATCCATATCAAGCAAT
GACCACCTTAAGTACTCACGATTTACCAACGGTACAAGGCTACTGGAAAGGCTATGATTT
CGAATTAGGGCAAAAATATGGCGTTTACCCGAATGAGAAAGTGCTGAACATTTTAAGAAA
TGCACGCCACTCAAATAAAGAAGCGATCCGCCGAGCCGTTGAAGCGGTACAACCGCTAGA
AGCAGATAGTGCTGGCATTACACAAACCTTCAACCATCAGTTACAAAGCTATGTGGCAGA
TACCAACAGCGTATTATTCGGTTCACAACCAGAAGACTGGCTAAATATGCTAGAGCCGGT
AAATATCCCTGGAACAAGTACCGAATATCCAAACTGGCGCAGAAAATTGAGCAAAACCAC
ACAAGAGATTTTTGCGGATCAGACGATTGTGCAGTTGTTAGAAAAGATTGAGGCGAAACG
GAGAGGAATATTAAATTAAACTTAGACTCTATTGTTTTTGAAAAATCATAACCTTCTTAT
ATACTTGCCATTGCAATAGCTATATAGGAAAACTAGTACAATCTGAATGTTTTCCCCATC
AATTTTGCAAATTTAATTTGCCAAATGCAGAGAGTTCTGTTATTTATACGCGCTTTCAAA
ACACCCTAAATAGAGCGGTAAAATTAGGGAAGAAAAATTCCAAAAACAGGAGTGAAATAT
GACAGTGGCAAAACCCACTTCTTTAAGTTTATTAGCCCTTGCGGGCGTGTCGCCTTACCA
ATTAGGTAAAGACGAAGAGTATATGAATGAAGCTCAAATTGAGCATTTCCGCAAAATTTT
AAAAGCGTGGCACGCACAAATTATGGAGGAAGCGGAACGTACCAAAAGTCAAATGCAAGA
TGAAGTGACTAACTTCGCTGATCCTGCTGATCGTGCAACGCAAGAAGAAGAATTTAGCCT
TGAATTACGCAACCGTGACCGTGAACGTAAATTGCTTAAACGTATTGAGCAAACCTTAAT
CAAGTTAGATGAAGGTGACTACGGTTACTGCGATACTTGTGGTATTGAAATCGGCTTAAA
ACGTTTAGAAGCTCGCCCAACGGCAGAACTTTGCGTAGATTGCAAAACCCTTGCAGAACT
ACGTGAAAAACAGATGGGCGGTTAATTAAGTAGGGTGGGTTTTAACCCACCACTTCCGCA
TATAAATTGAAACGGTGGGTCAAGACCCACCCTACAATTTTATATAATTGAGGTGATCTA
TTTTAAATTACATCAAATCTTTTTTTAGTCGTAAAAAAAAGGATACAAACCCACCGCTTG
TTGAAACAGATCAAGCGAAGAAAGTTGCTCGCCCAATGCGTTCAGCCCCAGAATTGACTG
AACCGCACCGACACACACCAAAGAAAAAATCAAACCATAAACAACAAGCTGTACCGCCCC
ATATTCTGCATAAAAAATTTACCCAACCTGCAGGACATTACGGTATTTCGCCAAAAGATT
TTCCAAGTAACGCCATTGCCATTATCAATAAACTGCAAAAAAATGGCTATGAAGCCTATA
TGGTCGGCGGTTGTATTCGGGATTTATTACTAGGGCAAAAAGCCAAAGACTTTGATATTG
CGACCAATGCTCGGCCAGAAGAAATTCAAAAAATCTTTGGTCGCCAGTGTCGCTTAATCG
GACGACGCTTCCGCTTGGCTCATATTGTCTTTGGGCGTGAGATTTACGAAGTCGCTACAT
TCCGAGCTGATCATCACAGCAATGCGACGGAAAAAATGTCGAAAACCAGCGAAGCAGGAA
TGCTGTTGCGAGATAATGTTTATGGCACACTTCAGGAAGATGCAGAGCGTCGTGATTTTA
GCGTTAATGCCTTTTACTATGATGTTAGCCATAATTTGATCTACGATTTTTTCAATGGCA
TAGACGATCTGAAAGCAGGAAAACTCGCCTTGATCGGCGATCCTGTTACTCGTTATCAAG
AAGATCCTGTACGAATGTTGCGTGCAATTCGCTTTATGGCAACACTGGATATGTTCCTAG
ATAAAGCGAGTGATGAACCTATTCGCAAAATGGCAGTATTACTGAAAAATATTCCTGCCG
CACGCCTATTTGATGAGTCGTTGAAATTACTGCAATCAGGCTACGGTCACAAAACCTACG
AATTATTACGCAAATATGGTTTATTTGAACAACTTTTCCCTGTATTAAGCCCATTTTTTA
CCGAATATGGCGACAGCAACAGCGAAAGAATGATCAGCAAGGCACTCAATTCTACTGATG
AACGTATTCGTGATGATTTACGGGTTAATCCTGCCTTTTTATTTGCAGCACTACTTTGGT
ATCCGCTACGCGAGAAAATTGACGAATTGAAAAACCAAGGTGGTTTAAACAGCCACGATG
CAATGATGTTGGCTGCCAATGAAATTTTGGCAGAGAGTGTCAAAGCGGTCGCATTACATC
GTCGTTATACGACCGTTATTCGCGATATTTGGTCATTACAGTTCCAATTTCCAAAACGTA
CGGGAAAACGTCCACAGCAAACTCTCGAACATATTAAATTCCGTGCAGGCTTTGATTTAC
TCGTGATGCGAGCTGAAATTGAAGGTGGCGATTTAGTCGAATTAAGTGCGTGGTGGCACG
AATACCAATTTAGCAATGAAGCACAGCGTGCGGAAATGTTAAAAACAGTCAAACAGTTAC
CCACTTTCCGTGACGAAGAACCAAAGAAAAAACGTCGTCCACGCCGAAAATTCAACCGCA
AAAAGAAAGTCGTAAAAGGGGAAGAATAGTGACAACCGTGTATGTGGCTCTTGGCTCTAA
CTTAGAAGATCCGCTTGCTCAACTTAAGCAAGCGGTTGTTTCGTTGCAAACCTTTGCAAA
AAATCTAAAAGTCAGCTCTTTTTACGGCAGTAAACCATTAGGTCCACAGGATCAGCCTGA
TTATGTGAATGCCGTGGTAAAATTTGACACGGATCTCACCGCTATCGAGCTACTTGATAA
GTTGCAAAGCATTGAGAATGAACAAGGGCGAGTTCGTTTACGTCGTTGGGGAGAACGCAC
CCTCGATCTTGATATTTTGCTCTATGGCAATGAACAAATTCAAAGCGAACGTCTAACTGT
TCCCCACTACGATATGCACAACAGAGAATTTGTGATTGTGCCGTTATATGAAATCAGTCC
TGAATTGGTTTTGCCGAGTGGGAAATCTTTAGCACAACTTTATCCGCAATTTGCAGAGCA
TCAGATGAATATAATAGTTTTATAATACCGATTATTATGTAAAACTATTAATAAAATTGA
TAAATAGGTAGCATAATAAGTGGCATAGTAGACAAACATATTCTGAGTTTTGTACGTTAG
TGAGAAACTTTATTTAATTTATAGTTATACCAACTTTTTAACACATTCCCCTTCTCATCA
CAAAACTCAACAAAGTTTTCACCGACTTTAAATTTAAAATCATTACTTAAATGAAGCACA
TCATCTTTATCCTGATCCCAAACATAAGTCCCTTTTTCTGTAAAAGGATATTGCTCTTTA
TTCTTAAAATAAACCGTGTTGTATTGATAGGTTTTATCACTATTTAAAATTAATTGTGCT
TCGATTTTTTCGCAATCTGCACAAGGTAGTGTACCTTGATAAGTGCCAGAAACACTTTTT
TGAGGCCATAGCGAACAGGCACTTAACATTGCGATAATACTGGCAAATGCAATTTTTTTC
ATAGTCATATCCTCTTAGGTTAAGCAGATTTAAAATTAGGATTTACCTTAAAGTCTAAGG
CGGTTACTTCAGGAAAATCTGCCTGAATTAAGTGTAATAGCGCGGTTTGTTGCAACAATA
GCCCCTGACGAATAGTGCCATTTTGTACTTCAAACCTAAGTAAATTATCGGATAAATTCA
AAATTCGGTAAAGCCCACGGTATTGTTCGGGCAGTAATTGCTGAATTTTTCGATTTAATT
CATTGAGTTCATTGGCTCGTTGGACAATTTTCGTCAAGCTAGAGTTCTGCAAAATCTCAT
TGATATTTTTTATTGTTGAATTTTTCATCTTTCCTGCTGTGCTTTAACTTGTTTTTGGTG
AGATTGTCCTTATATTCTGCCTATTCTACAAAAATTGTCGTATAATCAACATTATTTTTT
TATTGAGTACTAAATGAATTTTTTACGTCGCTTTCATAAACCTGCATTGATTTCGCAATT
CCTGCTTGGCATTGTGGCGATCTTTGCTTTGCCAACGGCTCAGCCGTTAGCGAATGAAAG
TGAAACATTGCCTACAAATCAACTTGTATTACGCTTAAGTGATTTTTCTTCAGTTCAAAA
AGTTGAGTTAGAGGCAGCACACTTATTACATTTAGAACAACAACCTCTCGTTATTCCAAC
TAAACAAGCGGTCGTTTTTTGCGAATTTTTTGCAAAATCATACCGCTTGTATCAAGTGTC
AAATCCGCCGATTAGGGCTGGACCAACAGCGTAATTCTTCTATCTTCCTTCCTCTGTTTA
CGGGGGGAAGGTGCCGAAGGTAAAAGAGGAAGCTAAAGTTGCAAGTTAGTCGCAAAATCC
CCCCCTCAGCCTTCGGCAGCTCCCCCCGCAAGCAGGGGGAGCGTAAACTCGTTACTAATA
CTTATTACCTTATATTTTTTTGGAAAAAATTGATATGTTTACAAAATTAATGACTGCTAT
TTTTGGTAGTAGCAATGATCGTACTTTACGCCGTTTAAACAAGCGTGTCGCACAAATTAA
CCGTTTAGAAGCTGAATTTGAAAAATTAACCGATGAGCAATTACAAGCAAAAACCGCTGA
ATTTAAACAACGTTTAGCGGAAGGGGCAACTTTAGATAGCTTATTGCACGAAGCGTTTGC
CACTGTGCGTGAAGCGAGTAAGCGTGTGTTAGGTATGCGTCATTTTGATGTACAGTTAAT
CGGCGGTATGGTGCTGACCGAACGTAACATTGCAGAGATGCGTACGGGTGAAGGTAAAAC
TTTAACTGCAACCTTACCTTGTTACTTAAATGCTTTAACGGGTAAAGGGGTTCACGTTGT
GACAGTGAATGATTACTTGGCTCGTCGTGATGCGGAAACTAACCGCCCGTTATTTGAATT
TTTAGGAATGACCGTTGCGGTGAATATCCCTGGGCTACCGTCCGATGTTAAACGTCAAGC
CTATTTAGCGGACATTACTTATGCAACGAACAGCGAGCTTGGCTTTGACTATCTGCGTGA
TAACTTGGCTCATTCGAAAGAAGAGCGCTTCCAACGTCCATTACACTATGCTCTAGTGGA
TGAAGTGGACTCGATTTTAATTGATGAAGCGCGTACACCGTTGATTATTTCAGGCCCAGC
CGAAGATGCGACACAAATTTATCAAGCGATTGATAAAGTCATTCCGCATTTAATTGCTCA
AGATAAAGAAGATACCGAAGAGTACACAGGCGACGGCGATTTCACCCTTGATCTGAAAAG
CAAACAAGCCCACTTGACCGAGCGTGGTCAAGTGAAAGTCGAAAATATTTTGACGGAAAT
GGGCTTAATGCACGAAGGGGAAAGCCTTTATCACCCAGCTCGCATTAGCTTATTACACCA
CGTTTATGCAGCATTACGCGCCCATAAACTGTTTGAAGTGAATGTTGATTATATCGTGAA
AGATGGCGAGATCGTGATCATTGACGAACATACTGGTCGAACAATGGCTGGTCGTCGTTG
GTCAGATGGTTTACACCAAGCGATTGAAGCCAAAGAAGGGGTGAACATTCAGGGCGAAAA
CCAAACTGTTGCCTCTATCACTTATCAAAACTATTTCCGTCTGTATGAAAAATTAGCTGG
TATGACGGGAACAGCGGATACCGAAGCCTTTGAGTTCCAACAAATCTACGGCTTAGATAC
CGTGGTGATCCCAACTAACCGTCCGATGATCCGTGACGACAAAACCGATTTAATGTTTAA
GAGCGAACCAGAGAAATTCCAAGCGGTGATTAAGGATATTCAGGATTGTATGGCTCGTAA
TCAGCCTGTATTAGTCGGTACGATTTCGATTGAAAAATCAGAAGCACTGTCAGAAGCACT
AAAACAAGCTGGTATTCCGCATAAAGTATTGAATGCCAAATTCCACGCACAAGAAGCGGA
AATCGTTGCTGATGCAGGTTACCCAGGGGCTGTTACTATTGCCACGAATATGGCTGGTCG
TGGTACGGATATTGTGCTTGGTGGCAACTGGAAAGCTGAAATTGCAAAATTAGAAAACCC
AACCCAAGAGCAAATTAACGAGATCAAAGCCAAATGGCAAGAGCGTCACGACATTGTAAT
GCAAGCGGGTGGTTTACACATTATTGGTACAGAACGCCACGAATCTCGCCGTATCGACAA
CCAGTTGCGTGGTCGTTCAGGTCGTCAAGGTGACCCAGGTTCATCACGTTTCTACCTATC
ATTAGATGATGCGTTAATGCGTATTTATCTCAACGAAGGTAAGCTTAATATGATGCGTAA
AGCCTTTACTGAAGAAGGCGAAGCAATGGAATCGAAATTGCTGACTAAAGTGATTGCTTC
AGCTCAAGCAAAAGTAGAAGCACACAACTTTGACGGACGTAAACAGCTTCTACAATACGA
TGATGTCGCAAACGAACAACGTAAAGCAATTTACGAGCAACGTAACTACTTACTTGAAAC
GGACGATATTTCAGTGATGATCAACACTGTGCGTGAAGATGTGTTTAATGCGGTCATTGA
CCAGTATATTCCACCACAATCGATCGAAGAAATGTGGGACGTTCCGGCATTAGAAAACCG
CTTGAAACAAGAGTTTGGTATGGAACTGCCGATTGTAAAATGGCTTGAAGCAGAAGATGA
TTTACACGAAGAAACCTTGCGTGAACGTATCATCAACATTGCTAAAGAGCAGTATCAAGC
GAAGGAAGCGATGGTGGGTGCAGAAGTAATGCGTAGTTTTGAAAAAGGCGTAATGTTGCA
AAACCTTGATGAACTTTGGAAAGAGCATTTATCTGCAATGGACTACTTACGCAAAGGGAT
TCACTTACGCGGTTATGCCCAAAAAGATCCGAAGCAAGAGTATAAAAAAGAGTCCTTTGC
AATGTTTACCGATATGCTCGACCACTTAAAATCAAACGTGATCAGCGTATTAAGCCGTAT
CCAAGTGCGTAGCCAAGAAGAAGTAGAACAAGCAGAACGTGAACGACAAGCTCACGCTGA
ACAAGAGTCATCTCACTACCACGCAGAAGGTGAAGAGCAGGATTTCAGCGATCTTCATAT
CGGACGCAACGAGCCTTGCCCTTGTGGTTCAGGTAAGAAATATAAGCATTGTCACGGTAG
CAAAGCGAAATATGCATAATTAGCAAGCGGTCAGATAAGTAAATTATTTTACAGATCTGA
CCGCTTGGTTTTATACAAGGAATTATTATGTCTAAACCTCTTATTCAAGTTTCAGCTGGA
ATTATCCGCAATGAATTTGGGCAAATTTACTTAACACAACGTTTAGAAGGACAAGATTTT
GCTCAGTCGCTAGAATTTCCTGGCGGTAAGGTGTCGCAAGGTGAAACACCTGAGGAAGCA
CTACGTCGCGAATTAGAAGAAGAAATCGGTATTTATGTGTTAAGTGCTTTCCCGTATGAA
CATTTCAGTTTCGAGTATCCAACTAAAGTGATTGAGTTTTTTTTCTATTTGGTGGAAGAG
TGGGTAGGTGAACCTTTTGGTAGGGAAGGGCAAGAGGGATTTTGGATTGCTCAACAAGAT
TTAGAAGAAGGGCAATTTCCGCCTGCAAATAATACATTGATTAATAGGCTGAAATTTGAA
GCCAGCTACTCATTAGAAAAATAATAAAAACTAACGATATTTTTCTATATGCTTAAAAAT
AGCGACAAGAAATAGTAGCATTGTCGCTATTTTATTGTTCTATGCTATGCAAAATGTCGA
CCTAGGACAAAATAACTTTAACATCCTTACCTTAGAATCGCAGAAGCTATCCGATAAACC
CGATCAAACTGTTCCAACCCGTTTAGACGATGGGTAATCATCAGCAAGGTTTTTCCTTGA
GTATGGGATAAAATCTGTTTTAGTATCTGTTGCTCTGTATCTCGATCTAATCCCTCCGTT
GCTTCATCAAGTAAGAGAATATCGGCAGTGCTGAGTAATAGGCGTGCTAATCCTAATCGG
CGTTGTTCGCCACCAGAGAGTGGACGACCGCCTTCGCCTAACCATAAATCTAAACCTTGT
TCTTCGAGAAGATAGCTTAAATTGACTTTTGCAAGTGCTTCAGATAAAGCTTCGTCTGTG
GCTTGTGGGTTGCCAAAGCGTAGGTTTTCACGCAGGGTATTGCTGAAAATGTGGACGCGT
TGGCTAAGTACGGCAATTTGTTGGCGTAATGTTTTTTCAGGGTAATCTTTAATATTGCAA
CCATTTAAGAGGATCTCGCCGCTTGTGGCATCGTAATTGCGGGTGAGTAGTTGGAAAATT
GTTGATTTTCCGCTGCCCGTTTTACCTAATATGGCAATGCGTTCACCTTTTTTTATCTCA
AATGAAATATGGTTGAGTACTTGCTCGTGCTCTGGTGAATAGGAAAAACTTACCTGATTA
AAGCTAATAAGCGGTTGGTTAGCCTCGGTTTGTTTCCATTGAGCTGTGCCATTAAATTGA
ACCGCTGGTTGCTGTGCGGTGATTTCGCTGATCCGTTCTGCCGCTTCAAGCACTTGTCCT
AGATGTAAGAATGCCATTCCGATCGGCATTAAGATTTCAAGGGAAGCAAGCACGCAAAAG
ACAACTAAGGCGATAAGGGCTTCGGGGTTGTCTGCCTGTGGTACATTAATGGCGGTCGCT
GATAAGTAAATCACGGCAGTGACTAAAATGCCGTTAATAAACATTAAGAGGGCATTTGAC
AAACCGCCTAACTGGCTTTCGTGGCTTTGTGCCTTGAGCCATTGCTGTTCTGTCTGTTTT
AGTCTGTCTGTGGCTTTTGACAGTACACCAAATAGTAAAAATTCGCCGTTAAGTTGGATC
CACTCGATAAACTGTGAGCGGTAGGTGGCTCTGGATTGTATCGCGATTTTGCCTAATTTT
CTGCCTAAATGGTAAAAAAGTGTCGGGAAAATCAGCAATAATACAACTAAACTGCCACAA
ATTACCCACGCTAATAAAGTCGAAACAAAAGATAAACCTATCCCCATAAACAGAATAACC
ATAATGGCACTGATAAAAGGGGAAAGTAGGTTTAGATAGAGTGTATCAAGGGTATCAACA
TCTGCAACAAGGCGGTTAAGCAACTCACTGTGGCGATAACGATTTAATCCTGCAGGGCTA
AGGGGAATGAGTTTGCTAAATACCGCAATGCGTAAATTAGCCAGTACACGAAAGGTGGCA
TCGTGTGTGACTAAGCGTTCAAAATAACGAGAAATAGTACGACCGATAGCAAGTCCTCTT
ACCCCTGATGATGGATAAAAGAAATTAAAGAGCAGGCTTGAGCCAACTAAAGCTGATGCT
GCTAAAAACCACCCTGATAAACTGAGCAAGCCGATACTCGCAGTCAGACTGGTGATCGCC
AAAATGATACCTAATGTTAAACGCCCAAAATGAGTTTTATACAGGGCAAGAAAAGGGAAA
AGTGAACGCATAGCTTATTGATTTCCTAATAATTCTGCAAAAAAACCTTGTAAGGCAAGC
TCGGTAAAGTTTCCACGTTGGATAATTTGCCCTTGTTTCATTACCCAAATTTCATCAGCT
TCTTTTAAATCTTCAATACGATGGGTAATCATCAATGTGGTTTGCTCTCGGCTGAGATTG
TTCAATGCACTTAGCACCTGTTGTTCCGATTGCATATCAAGGCTAGCTGTAGGTTCATCA
AGTAATAGCAGTTGAGATCGGCGTAATAAGGCTCGAGCAATGGCAATACGTTGAGCCTGT
CCGCCCGAAAGCCCGATGTTGCTATCTTGGATTTCTCGATCTAATCCCAAACGATAGACA
AATTCATCAGCCTTTGACAAGGCAAGAGCATTTGTTAAATCGGTTTCGTTGGCGTGTTCA
TTACCTAATAGAATATTTTCTCGCAGTGAGCCTCGTATTAGCTGTGGATTTTGTCCTACC
CACGCCAAAGTCGCACGCCATTGAGCCATATCGAGTTCTCTTAACTCAATGCCATTAATT
TTCACGCTACCTTGATAAGATAAGAAACCTAGCAACATATTCATCAGTGAGCTTTTTCCT
GCCCCACTTTGCCCCACTAAGGCAATATGTTGATGAGCCTGTAGTTGGAAATTTAGTGGT
TCCGTTAATGCTTTACCTTGTGGCGAGAGGATCACACAATCTTGAGCGTGAATTTCAAGC
GGTTGGTTTGGCACTTTTTTTTGCCCGGTGGTTTGAGCTAAAACTGTTTCACTTAAAAAA
TGCTCTAGGCTATCCGCTGCCCCGATTGCGGCTGCTTTATCATGATAATAAACCCCTAAT
TCACGCAATGGTTGATAAAATTCAGGGGCTAACATCAAGCAAAAAAAGCCGATAAAGAGG
GTAACAGAAGTATTGTAAGCACCAAAATTGAGTTCACCTAAATAGGTAAAACCGAAATAG
ACCGCCATTACCGCAATAGAAATGGCGGTAAAAAACTCTAATACCGCAGAAGAAAGAAAT
GCCATTTTCAGCACGTCCATTGTACTTTGGCGAAATTCTTCGGTGCGTTGGTAAATTTGC
TCTGTCTGTTTGTCGGCTTGCCCAAACAACCGGATCGTTTCTAGCCCTTTTAAGCTATCT
AAAAACTGTCCGCTCAAACGAGAGAGAATACCGATATTTCTTTGATTTGCTTCAGCAGCT
TTAATACCAGCTAACGCCATAAACAATGGCAACAGAGGCAAGGTAGCAAATAGAATTAAG
CCAGCCGCCCAGTTCAACGGAAAAACAGCCGCCAAAATAGCAAGCGGTACGATGAAGGAT
AGATATTGCTGTGGCAAGTAGCGAGCGTAGAAATTATGGATATTTTCTACTTGTTCTAAC
ATTAACGTTGCCCAGCTTCCTGCAGGGCGTTGTTGGATCGACATTGGACCGATTTGAGAC
AACTTAGCCATTACTTGCTCACGCAAATGAACACGCAACATTTGCCCAGCTTTAAAACCT
GTCCGTTCTCTTAACCAAAGCAATATCGCTCTGCCTGCAAAGCAAGCCAGTAATAATCCA
AGTTGTGACAGAAATTCTGTCGGTGAACGATGCTCGACAATCATCTGATGTAACATTGTG
GCAAGTAAACCCATTTGTGCGATTAATAACATTGCACTGAATGAGCCGAATAAGACATTT
AAATAAAGCCACTTTTTTACAATTTTTTGCTGTTGGCGTAGCCATTTTTGTAATTGTTTT
TGACGTTGTTTTTCCACGAGTGTCCACTTATATGTGCGTAAATGATGAAATTTCAATTAA
ATTACTGAGATTTTTCAAAACCCTGATAATATTCTTCAAGCAATTTAAAATTACAACAAT
ATTGTTCAAAGTTATCTTTTTTATTAATTGCTTTTGAATAAACTTTAGTTGCTTTCTCCT
TTATTTTTCTTTGATTTATTGGGTTATTGATAAAAAGCATTTCTTTCATCAACAATGAAG
CATATTTATGCTCTTCTTCAAATTCTTTAGTAAGATCTATGTCTTCAATAACAGTATCTA
AAACAGGAAACATATTGTTTAGTTTAATACCCGCAATAGTTTTTTTATTATCGAAACCCG
TTGTGATTTTAATAACAAAACGCTTATCAAATGGTTTCTTATTATTTTTAGTATTGGGGG
CTGATGATAATGGAGCAAAATAAGAAATATGGTTAATTGTTAATACAACGCCAACAAAAA
TACGTCTTTTATTTTTATCCAATTCTTTTTCGGGAGAAATACGAGTATCAATAGAGTGTA
AAAATTTTGTATATTCAGGATTAATTCTGCACAATTTGAGTTGAAGTTCTTGTTTCATAT
TGATATTCCTTTATAAACACAAAAAGGCACTTACCGTGCCTTTTTGTTTTATATCGCACT
TTAATGGTAGCGTTCACCACATATACATCGCACTTTAATGGTAGCGTTCACCACATATAC
ATCGCACTTTAATGGTAGCGTTCACCAAATCAGGATATTAATCCTATCGCCTTTGATGGT
ATAAATTTTCTATATAAAAGTCAATCTTTATTTGGCGTGCTAATTTCCATTAAAAACTAA
TCAAATTCATACCGATACATCAAATCTACCGCTTGATTGATACTTGACACCCATTGCAAA
TAGAGGCTTGGGGCAAGGCGGTAGCGTAAGGTTAATTCGGTAAGAGGGGCAAAAAGTCCT
ACGCCATATTTTACTTTGAATTTCGGTGTTAAACTACCACTGACGACGACTTTTGTGTTA
TCGCCAATCCCTGCGGTAGTGACATTGAGATCGTTGATGCCAAAGGCACTGCCGACGGTG
CCAACGGTTTTACTGCTTTTTGATAAACTCATTCCAATTAAGGCGGCAGCAACGGAATTG
CTTGAACCTGCATCGCTACCGCCGTCTAATCCTCGTCCAGTTAAAATGTAGGATAATGCC
TGATCCTGTGACATTGACGGGGTTGAGAAGATTTTGACTTCAGGGGCATCAGCAATTCCC
GTGACTTTAACCCCTGCAGTTACATTGGCATCTTCCATTGCTTCTGGATTGCGGATCGCT
TCAATGTCTAGGGTTGGTTGGGAAGGCAATCCAGTAAAGGATATAAGCCCTTTGCGGATA
ACGAGATCTTGCCCAAATGAGGCAAAGGTGCCGTTTTTTAAATGGACTTGTCCATATAAA
CCTAATCCTCGATTTCCTTGTTGGACTTTGATAATGCCGTTTAGATCTGTTTTAAGACCA
TAGGCATCTAATTTTACGTCGTTACCAATGTTAATAGCGACATCAGCTTTGATTGCCATT
CCGTTGTTATTTTGAGGCAAGTTCTTGTTTAGTAAAGCGGTAGCTTTGTTCTTGTTTTTT
GCTGATCCGTCCATAATCACTTCGTCGCTACTGATAGTGACAGCACTTTCAGGTAGTTCT
TCTACGGCAATTCTTGCCCAAGGAATATCAATATTTCCGCCAAGGATTAACTCTTTTGGC
GTAGCTTTTACTTCAATATGAGGGCTGAGATCAACTTTGGCGATATTAGGAATATCAACA
CGGAAGCGGTTGGCCTGTGCTTTTATTCGTGTATGCCAAGCCTCTAGTTTTTGCCAATTT
GCATCGCCTTCAAGTAATAGTTGGCTTTCTTTCGTTTGAATATTGCCTTTTAAGGTTGAA
CTTGCACCTTTAAAGTTTAAGGCAAGCATTCCACCTGTTACATCAAATGGCATTGATTTA
GAATGCACTTGCAGCCCTGTTAAGTTTAAATTGCCTAGCAGTTGTGGAGATAGGGCTGTT
CCACCCAGTGTTAAACGAGCGTTAATATCTCCATTAACTTTTTCATCTGTGCTAAGTAGC
GGTTCGATTAAACGTAAATTTAGCTGATCTATATTGATGTTGCCAGACAGTCCTCGCTGT
TTGGTAAGTTCTTTCATCAGTAGCTTGCTGGTTAAACGCCCGTTATTTTCTATGCGAATA
TCACTATCCAAGCTCAAATTATTTTCTGCGATTTTGCCATTTAATTTCAGTGATGAGAGG
GACAGAGGGAAACTGCGTCCGTTCAGTTTTTGTGTAAATTTAAGGCTATTTGAAAGTAGC
TCTACATTAACTTCTGGCGATTTTTGGCTAAACCAAGCTACGTCGCCTTTGGCATTGATG
ATACCCGTCAATATACTCTCTTTCGGCAAGTATTCTTGTAGCATTTCAAGGTTAAATTGT
TTGATTTCAAACGGCACTTTCCCCTCTTTACCTGCACTAAATGTTTGTGGCAAGCAGAGC
GTTGCTTTTGGATTTCGCCAACAATGTGCGGAAACATCTGCTTTAAGTTCTTGATTGTGA
TAGCTAACTTGTAGATTTTTATCATTTTTCCATTCGCCAACAGGGGTATGGATATTGAGA
TTACTTAGTTCACCTTGCCATTGTTGTTTGCTACGATCAAACTGCCCTGCTAACTGAAGC
TGGATACCCACAGGCTTTCCTTTAGCGGTCAGTTTCAGGCTATGATTTGCTTCACTACCA
TTTGCTGTAAGATTAGCGTTCTCTAGCGTTATTTCGCCGTAAGTTAATTGACGCAAGCCT
ATTTCGAGATCACCTTGCACTTGTTGTGCGGTTCTTACTTTCCCTTTGGCATTGAGATGT
TGTAGCTGAAATTGATCATAGGCTACATTATTAGCGATAAGATCGAGATCTAAACTAGGT
TCATTGATATTTCCCTGTAGCTTAATTTGTCCGTTGATATTGGCTTTTAAGTGTGGGATT
AAACCTTGTAAATTCGGGGCTTTAATGGTGGCATTGAAATCAGATTTTTCGCCTAAAACA
CCTTGCATTACAATGCGGTTTTCGCCATAAATTAAACTTGCTTCAGGGATATTGAGTAAG
GTGTTATGATCTGCTGTCAAGGTGCCTTTTAACTGTAAATGCTTTTGCTGTAAGTTGCCG
TGCAAATCCACATTGTCTAGTACAACCGCCCATTCATTGCCTGTTTCACCTCGCCCAACA
AAGCCTTGAGAACGAAATTCCCCCGATAGTAACGCAACCCATTCAGGAAAAATGGATTTA
GTATTGACATTCTGTAAGGCAAGGTTGGATTGCCATTCTAAGCCGTTTGTCCAATCGACT
TTGCCACTGAATTTGGTTTGCCCTTGTAGTGCGTTGAGCAATGCTTCATTGACTGCAAAA
TAGGTTAATTCCCCCTGCCCTTTTAGGCTTAAATCTGCTGGGGGAATGTTCATACCTTTG
GCGGATAAGCTACCGTTTAAGTAGTAATTGAGTAGATCGCCTTTTAAAGCGAGGTCGATT
TTTTCAAAGACAAGCGGATCTTTACCTTTCCCTGAGATAAAAGGATAGCTGAATTTTGGG
CTTTTAATGCTGAGATCAAGCGGTGTTTTAGGCTCCGAAAATTGCACAGTGCCGTGTATA
TTTGCCTTGAAAGCACCGCTTGTTTTGAGATCTAATTTTGCGATGCCAAAGAGTTCCCCA
GACAAAATAAGCTCTGCCTGACTTGTCGGGATTGCAAGCTCTTTTAAATGTGGAATTTGG
GCATTGAGCTTCCAATCTAAAGGATAATTACCTGACAAGGTGAGTTTGCCAATTCCTGAA
ATGGTGCCTTTGTCGCTTTGCAGGTTGAGTTTTTGCAATTCCACCGATTGTTCGTCAGAT
TTCGCTTGTAACTCAAGCAAACTGATTTTTAATAGCGATTTTTCGCTTATACCTTTAGCG
GTCTTAACTTTCTGGCTCAACTGCAATTGTTTTGCTTGAAATTCCGGCACAGAGAGATTA
ACAGGTAATTGAATAGGATCTAATTTGGTTAAGATCGGTTGTGCAAGTTGTTGTTTTAAG
GCTTCCCAATCTATTGGCTGAGAGGGTGAGTCAGCGACTTTTTGAGGCTTTTCCGTGGTT
TGTTGCGGTGCAAGGGAAACGGTTAAACCTTGTAATTGAGTTGGGGATAATGAAAGGCTC
TTCCCTTTTCCTTGAATGCCCGATTGGAAATGCTGTAAGCCAATATTAAGTTCATCAACT
TGAACCTTCACATTGTCTATGCTTATCTGTTTTAACGATACGCCAATTGGAAGATTAAAC
TCACCGCTTGTTTGTGTATTTGGAGTGGACGGGGGAAGTTTGCTGGTATCAACCGCCACT
TGCGTGTCTTTGATTGCAATCTTTTCCACACAGGCTGAATATGTCAATAAGCAACTGAAA
TCTAAATGTAATTCCGCTTGTCCAACTCGAACATTGACCCCGTTGAGCTGATACGCAGTA
TCCGTAAGCGTTAAGCCATTTTGTAGGCTTCCCTCCACTTTGCCAATCGAAAGCGGATCT
AACCATTTATCTGCAAGGGTTAAAGCGGTTCTTTGCCCCATTCCTGTTGCAAGAAAAGCT
AAAGGCAATAAAAGCAAAATCAGTAGCACACATAAACCACGCCATAACCAACGCCATTTT
GTGTTGTGGGGTTTTACTGCTGTATCATTGGGTGATTGTGCTAAAGATTGCTCTTTTTCC
ATAACATTATCTCACTAAAGTTCTGTGCCTAAGCCAATGTAGAATTGTAGCCCTTTTTTA
TTATCTGGCGATCGTACTGGCATTGCTAGGTCAAATTTAACTGCCCCGATAGGCGAAGCC
CAACGTACACCAATTCCTGCCCCTGAATGTAGGGCTTTGCCACTGAATTTTTTATCGGAT
AAGCCCGTATCGTAAAAGGTCGCTGCCCACCAATCTGGGTACACTTGGTACTGATACTCA
ACAGAACCTGTTGCTAAATGCGATCCCCCTATTAGTTTACCTTGGTTATTTTTAGGGGAA
ATCTTTTTGTAACCAAAACCTCTTACGCTCATATCCCCCCCTGCAAAATAACGTAAGGAA
GGTGGAATACGTTCAAATTCCGCTGATTTTAAATAGCCTATCTCTGCTCTTGCAACGATA
CGATGATTATCAAAATAGGTTCTTACCCACGCCGTTGAGGCTTTAAAACTGTAGAAGCTC
ACTTCTGAAATGAAGGCTTTATCCCCAAAATTGATCGTAACCTTCTGGCTATCCCCCCAT
AAAGGAAAGCGTCTGCCATCAGAACGCGTGCGATTTAGAGAGGCTGTTGGATAGAGCAAG
AAGGTCTTAAATTTATCACTACCCTGCTCAAAAGCATCATAACGGGTTTTAACCCCGAAG
GAAAACGCCCAGCCTGTTTCGTGGTTCCAGAAACGCTGAAAAGCAGAATATGCCCCTGTA
AATTGGGTATCGTTTTGATTTTCTCGATCAAGCCCACCTGACACCTGATAGTAGTAATGA
AGTGGCTGTGCTTTTACAGGCATTTTGTAACCAAACTCCACTCTCTGTTTAGGCTTAGAT
AAATAGCTATTTAGCTCTAAACTATGTCCACGCCCGTTTATCCAAGGTTTTTTCCAGTTA
AATTGCAAACGAGGACCGACATCTGTGGCATAGCCAATACCTACTTCAATATCATTTTTC
TTTTTAGGTATTAATAATATGTCTAAATCCACCTCTTTTGAGGGCTGCTTTACACTTGGT
TCAACTAAAACAGATGAAAACCAGCTACTTGAAGAAAAATCGTTCGATAGTATCGATAAA
TCGTTCAAATAATAATAGTCACCAGACTTAATACGCAATATATTCGTGAGATATTCCTCT
CGAATTTGATTGCCTTTAAACCCTATTTTGCCATAGCGGTAACGTTTCCCACTATCATAG
CCCAATCGCCAATCGGCAAGATATTCCTTCGGATGGACTTCTAAACGGTGATACAACCAC
TGCCCATCAAAATAGCCGTTTGTTTGAGAGAGTTTTTCTATACTGCTTTTAAAATTGTCG
TAGGTTTCGTGATTAAGCACGGTTCCCATTGGCGGAACCTCTTTGGCTAATAACCGTTTA
AAATCATCGTCTTGCTCGGCTTGTCCGGTGATCTTGATTTCCCGTTCATCTAATTTAACT
GGCTGATCCAATTGTACATATAGCGTTAAGAGATCTTTGTTAGAAGAAGTACGAGGGGTT
AGTTCAAAGCGATATTGAGTATTGTAATATCCCTTTGCTCGTAAGGCTTTATCGACAGTT
TCTTGTACAAGCTGTTGGTAACGTTCTGAGCTGTCCGCATCATCGTTGCTTAACTGCGAG
AGGTAAATACGCACATTTTGATAGAGATCTTTATCTTTGATCCCATCAACTTCAAGTAAC
ACTGTTTGCTCTGCATTCGCTATACCAATTAAAACTAATAACGAACAAAAAGATAATCTT
GTTTTCATCGTGTTATTCTACTTAAATTAACATAAACCTATTCCTGAGGTATCCCTCTTA
ATAACGGTACTGCCCGATAAGGTGCTTTAGAGGTTAAAGCAGGTTCAATCTCAAACAACA
TAATAAATGGTTTAACCGGTTCGACATTTTCCGTTTTCCATAAACTACTCAAACTCGCCA
ACTGAATATCCGCAGGTAAATTTGCAATCCCCAGTTCAAGCACGGCGATACTGTGCTTAC
GAGGATGCCCAATCATAATCGCAATACCGTGTTTGCGAGCATATTGAACGGCGTGTTGAA
ATTGCCGTTGTACATCAGCAAACACATCACTATTATCTAAAAAAATGTGGCGTTCTAATG
CATTTAACCCATAAGCTTTTGCTGTTTGATAAGCCACACTATCCCCTGCGGTTTTACTGT
CTAAAAACCCCAACCCTTGCTGTGATAAGGCTTTCATCAAGTGTTGCATTGTCGTTTTAT
CCGCAGTCGCTTTACTACCCATATGATTATTCAAGGCAATGGCGTAAGGCACTTGCTGTT
GAGCCTGATGAATTAACTCACTCACCTCGCTTTCCCCCATTCCCACTAATAATGCCCCAG
CTTCAATAGGCTGTTTCACTTTGGGTTGCATAGGTAAATGGATTAAGATCTCTCGTCCTT
GTTCTTTCGCTTTATTTGCTCGGACTGTGGCATAAGGTGCAGAAGGAATAATGGCAACAT
TGACCTCTTTGGGTAAGGCATAAATGGCATTATCTTCTTTTATTCGATAGCCAATATCAT
CAATAACGATCACCAATTTATTCGCATAAGCAAGCGGTGCAAAAAGCCCGAAAATTTGCA
AAAGCAACAAAATAATAGACCGCTTGTTTATCCATTTGTTCATTTTACTGTACCCATTTC
AAAGGATTGACCGCCACACCTTTACGGCGAATTTCAAAATAGAGAGCTGAACGACTTTGA
CCGCCAGAGTTTCCAACGCTTGCAATCACCTGCCCTGCTTGAACTCGCTCACCTTTACGC
ACATTGACTGATTGATTATAGCCATACAACGACATATCGCCTTTACCGTGTTCAATCACG
ACCACTTCCCCATAACCTTGCAACCAAGTTGCTAAAATCACTCGTCCACCAGCTATTGCT
CTTACAGGTGTGCCTGCACTTGCTTGAATTACCACACCATTCCATTTAATTTCACCCATC
TGTGTTGAGCCAAAGCGATTGATGATTTTCCCAGAAACAGGCATACGATATTTCCCAGAT
AAGCCATTACCTGCCCGAACTTGCTGTTTTTCAGATTCCGTTGCGCTACGACGTTCTTCC
GTATTCTTTTTCTGTTCAAGTTTCGCAATATCTTGTTTTTCTTGCTGTTCAGACTCATTG
CTTGCTTGTACCAACTGATTTCGCAACGCCTCTTCATTCGCTTTCAGATTTTCTAAATGA
CCTTGATCTTGAGCTAAACTTTTATCAATAGAACGCAATGTACTTTCACGTTCATTTTTG
ACTTTCTGAAGATCTTTTTCTTGCTTCTTCTGTTTATTAAGTTGCGTCTGTTGCCCTTTT
TGTTGCTCTTTTAACTCATCTCGGCGAGCTTTAAGATCGGCTTGTGTGCGACGTAACTCA
TAGATCGCATCAATCCTCACTTGATTGATATGCTCATAATAAGCCCCCATTCGATCTGCA
TTTTTGGCTTCTTCGGATAACAATCTCTCTAAGACTGAAGGGTGAATACCCGAACGATAG
GCAGAATCCAATTGTTCCTTAAGCTTCTCTTTTTGTACCGCTTCCTGCTTTTCTAACCGC
TTGATCTCTTGTTCTGTGCGTTTGATCGATGCCCTTGTTTCAGACAAAGTCATTTCTGTT
TGTTTTAAACTATTAAGGACTTTCCCCATTTCAATTTCTTGATTTTTTAATGTCGATTGC
AAACTATCACGTTTTTTCTTTTGCTCATCAATTTTGTTTTTTAATGCCTGACTTTTCTGC
TGAATTTTAGACAAATCACCAGCCATCGTTTCTGTAAACAGCGTTGGAACAGCATACACT
AAAACAATCAGAGCAAAATATTTAATTAATTTCAAAAGAGATCCTTAATTCAGATTAATA
TAATGACTAGTGGTATATCTCAACCGCAGATATACCACTTATTCTCATTACAATTTTCCT
TCCATCTGTGATTTCACTCGAGCAACTTCCTCATCTCTCAACACACGACGTAAAATCTTG
CCAATGTTACTTTTCGGTAGCTCATCACGGAATTCAATTTCACGAGGAATTTTATAGCCT
GTTAAATGCTGGCGACAGTGATTACGTAATTCCTCACGGGTCAGACTTTCATCTTTTTTA
GTCACAAAGACCTTAATACTTTCACCCGATACTTCACTTGGAATACCAACCACAACCACT
TCATTCACTTTCGGATGTAATGCCACGACATCTTCGATCTCATTAGGATACACATTAAAA
CCAGATACAATAATCATATCTTTTTTACGATCAACAATACGTAAATTGAGGTCTTGTCCC
AGCTCAACAATATCACCTGTTGCCATCCAGCCATCTTTTAGCACTTCTGCGGTATCTTCA
GGGCTTTGCCAATAACCTTGCATCACTTGAGGACCTTTTACCCATAACTCGCCACGCTCA
CCTATCGGTAAATCATTACCAGCATCATCAACAATACGAATGTCGGTATTTGGTACTGGC
ACACCAATAGATCCCGAATACTCCGTAGAATCGTTACGTGTTGCCGCAATCAATGGGGAA
CATTCGGTCATACCATAACCTTCAATAATGTGGCACCCCGTTGTCTTATGCCAACGATCC
GCCACCGCACGCTGAATTGCTGCACCACCGCCTACAGAGAGCTTCAAGTTAGAAAAATCA
ACTTCTTTCAGTTGAGGATTATTCAGTAACGCATTAAACAAAGTATTTACCCCTGTAATC
GCCATCACAGGATACTTCTTCAACTCTTTCACAAAAGCTGGAATATCACGAGGGTTAGTA
ATTAACAACCCCGTTACACCTAGTTCGATAAATAATAAACAATTCACTGTCAAAGCAAAA
ACGTGATAGAGCGGCAGAGCAATTACCCCAATTCGCTCTTGGCTTCGTTGGATTAAAGGA
TAGGCTACCCATTTTGCTTGAAGAATATTGGCAATCACATTGCTATGACTTAGCATTGCC
CCTTTAGCCACTCCTGTTGTTCCGCCTGTATATTGAAGAAACGCCAGATCATTTTTATAG
AGCGTTGGTCTTACATATTGACGCTGTTTCCCGATACTTAATGCCTCACGGAAACTGACC
GCATGTGGCAATTTATATTTAGGCACCAATTTTTTCACATACTTCACAACAAAGTTGACC
AGCGTACGCTTACCAAAAGAGAGCTGATCGCCCATACGGGTCAAAATAACGTGCTTCACC
TGCGTATTGAACACCACTTTTTCTAAGGTTGCCGCAAAGTTTGACACGACGACAATCGCC
TTAGCTCCACTATCATTCAATTGATGCTCTAATTCACGCGGTGTATAAAGCGGATTGACA
TTCACCACCACTAACCCTGCACGCAACGCACCAAACAACGCAATCGGATATTGCAACAAA
TTCGGCATCATCAACGCAATGCGTTCACCTTTCTCAAGGCGTAATTCATTTTGCAAATAT
GCAGCAAAAGCACGGCTACGCTCTTCCAATTTACGAAATGTAAGTACCTGACCCATATTA
ATATAAGCAGGAATATCAGGGTGGCGTTGTACCGCCTTTTCAAACATCTCCACCAACGAC
TCGTAAGGCTCCACATCTAAGGTACGTTCAGCCTCTGCTGGATAATTATCAAACCAAATT
TTTTCCATTACATCTCCTTTAAACTTTACCCAAAAATACAGGAATAAACTGAGCCTGAGA
TTTTTGAGCAATAGCTCTTTTAATCATAAAAAAAGTCACTGCCGTAGTACACAACACCCC
AGCAGCCACCCATAATTCATTGTGAAGCCATTGCGATAAAACCAATGTTGATAACACAAT
CACAAATAATGGCACCGCATATAACCAAAAAACACCTTCTAACAAACTTCTCTCAGCTAA
CCCAATTTTCACTTTATCACCGACTTGCAAAGGCATTGCAATCACTAAATCAAATTGCGG
TGCAAATTTTTCCCCCGCCAATGCAGAAAGGGCTTTTGAACCACAATGGCTTTGAGCTAC
ACAACCGCCACAACTAGATTTTGCTTGGCATTGCACTCTAGCAATTCCATTTTGATACTG
AATAACAGTGGCTTGTTCAATCATCATTGTTTTTCACCCTGCGAGCTAAATTCAATCTCT
TGCACAATATGGCGTGCCGATGCTAATGGAATTTCACCCACAATAATCACATCTTTATCC
CCGATTGTCTGGCTATAAACACTGGTTTTTCCCTCACGCCAAAACTGATCTTGAAATGAA
ATCCCCTTATTTTGTAAGAGATATACCGTAAAAGAGAACAGACCATCACTGTATAATCGA
CTTTCAATCTGCTCATCTTGAGCCAGTATCTCAGACAAATTTTGTTGCCCCGAAGCCACC
TGCTTAAATCCACGAGGTACCCATTTTAGTTGCCATTCTAAAGGTTTTAGTTCCGAATGT
ATTTTAGTTTGCAACAGCGTTGGAAGAATTAATGTACGAATCGGTTCCACAATGTACAAT
AATTGATCACCTACCACAGATTGAATTGTCCTAAATTGCTCTAACACATTATTATCTCTA
TCCAACAAGTGACTCTGCAACAGCAGATAATTTTCCTCATCAATCCACAACATATATTGA
TAACGGAAATCATCTCTTGGCACAATTCGAATAACCCTCGCAATACGATCTGCCACACGC
ATTTTCCCATTATCTAAAAACACATAGCCCTCAAGCTGAGAAAAATCACTATAAACGACC
GTCGGGAAATCATCTAAAATATGGGGTGTTTTCAAACTAAACGGCTGATAATCACCAAAA
TAACCCACCACATTTTCCCTTAAAATCATCTCCTCTCTTATCGCATCAAGATGAAGTAAC
TGAGCATACTCATGCCCATTATAATAGGCGTGCCGATAACGTAACGAAGTTACATCATCA
CCTTTTTGAAAAAGATAAAGCTGCTCATAGTTTAAAGTTTGATGAGCGTTATTCATCGCA
GTCAAATAGTCTAATGGCGTAGATAACGGCTGTGCTATCCCCATTATAGAGATAAACAAG
CTAATTAATAAGGCAATATATTTTTTCATAAAACACCTACACCATTTAAACAAGCGGTAA
TATTCTGCGGCTTTTTAGCATTACATTTGCGGAAAAGTGCGAAATATATTACCAAATATA
ATACTAAAATTGTAATAGTATGATTATTACTATGAACCCCATGTCCCAACATTCTCAACG
CCCATATCAATGAAGATTAAGACAACATAGATTCTTGACACATCATATCCCTGCATCTTG
CAAGCAGAGTTTTACGGCACAGAGCTGATAAAAAATCCTCTTTTACACCAAAAGAGGATT
TTCCTAGTACAATGAATTATTTCTTCGTCGGACGTTGCCAACCTTGAATATGGCGTTGTG
GCACACGGGTAATAACCAGTTCATCAGCCGCCACATCTTTGGTGATGGTTGAACCAGCCC
CAATGGTTGCACCGCTTGCGACAGTCACAGGGGCAACTAACTGAGTATCAGATCCGACAA
ACACATTATCACCAATGATAGTTTTAAATTTATTAGCTCCATCATAGTTACAAGTAATAG
TGCCAGCGCCAATATTCACATTTGCACCAATTTCACTGTCGCCAATATAGGTTAAATGCC
CCACTTTTGAACCTTCGCCAATGGTAGATTTTTTGATTTCCACAAAGTTACCAACGTGAG
CTTTTGCTGCCAGCTCTGTACCTGGACGCAAACGTGCGAATGGGCCAACATCAGCACTTT
CGCCGATCACACTATCTTCTAAGACAGAATAAGGCTTAATCTCAACATTATCACCTAGCA
CAACATTTTTCAGCACACTGCCAGCCCCAATTTTAACGTTATTGCCTAACTGGATAGAGC
CTTCTAAAATCACATTCACATCAATAACCACATCTTTACCGTGCGTTACCGTACCTCGCA
AATCAAAACGAGCAGGATCAATGATCGTCACACCAGCCAATAACAATTTTTCCGCTTGTA
TTTTTTGGTAATAACGCTCCAGAGCAGCAAGTTGCAAGCGGTTATTTGCCCCTTCAACTT
CCATTAAATTTGTTGCTTGAACAGCTTCAACTTTGTAACCATCACGATTTGCCATTGCAA
TCACATCAGTAATGTAATACTCGCCTTGAGCATTGTTATTATCTAATTGCGATAACCATT
TTTTGAAACTAGCGCCACTTGCAACCATTACCCCTGTATTAATCTCTTGGATCTTTAATT
GCTCAGGGTTAGCATCTTTTTGTTCCACAATCGCAACTACGGAACCATTTTCACGGATAA
TACGACCGTAGCCCGTTGGGTTATCCAATACCACTGTTAATAACGCAATCCCATTTTCAG
GTTTAGCTGCAATCAATTTCTCTAAAGTTGTCGCAGTAATCAAAGGGGCATCGCCATAAA
GCATTAAAATGTTTTCATCATCGGCAAAAAATGGAGCAGCCTGTTGCATTGCGTGTCCTG
TGCCTAATTGCTCCGCTTGTAAAACCCAATTTACTGGCTCTGCAGATAAGCGTTGTTGTA
ATAAATCACCGCCGTGACCATAAATTAAGTGAATTTGTTTTGCCGACAGCTGTTTTGCTG
TATCAATCACGTGTTTTACCATCGGTTTTCCTGCAATCGGGTGCAAGACTTTTGGTAAAT
CTGAATACATACGAGTGCCTTTACCCGCTGCTAAAATCACAACGCTTAGTTGAGTCATAT
TAACTCCTTAATTAAAATAACTAGAGGATACTGAAAACTTTTACATTACTAAAACCATTC
TCTTTCAAATAAAGAGCTTGCAATTTGCTCATCACACCACGCTGACAATAGAGCAGATAG
ATTTTCGATTGATCTAAGTTGCCGAAATGATTAGAGAGTTTATAGAACGGTAGCTCTTTG
ACTTCAACTCCTTCAAGGCTGAACGGTTTTTCGTCCACTTCTTCAGGGCTACGAATATCC
AAAATCACATCGTTTTCGCCTAATTCCGAAGTGGTTTCGACAGATACCACCTCTTTTTCC
GTCTGTTGAGCAATTTCACGAATATCTAAATAATGGGCGTTTTGTACCGCTTGTTCGAGA
ACGTCAAAGTTGAAGTTGCCTTCTTCTTCGATAATTTTACTTTCAATCGCTTTTACTGTT
GGATTTTTTGAAATAACGCCACAAAATTCCGGCATAGATTTAGCAATATCGTCCGTGCCA
ATCTCTTTTGCCATTGCGATAATTTGCTCTTTATCGTGGGTAATCAGTGGCCGTAACACT
AAAGTATCGGAAGCCTTGTCGATCAAACGTAAGTTGGTCAAGGTTTGGCTAGATACTTGC
CCTAATGCTTCGCCTGTCACAATCGCTTGAATATCAAAACGTTCAGCAATTTTGCTGGCG
GCACGCACCATCATTCGTTTTAACACCACGCCCATCTGCCCGTTATCAACTTTTTCTAAA
ATCTCGCCGACCACATTCTCAAAGTTGATCGCCACAAAACGCACTTTATGGGACGAGCTG
TAACGGCTCCAAATATGGTACGCCATCTGTTTCACACCGATTTCGTGCGCCGCACCGCCA
AGATTGAAGAAGCAATAATGCACACGAGAACCACGGCGAATTAGCATATAACTTGATACG
CCTGAGTCAAAACCGCCAGAAATCAGCGATAGCACATCTTCCTGCGTACCAATCGGATAA
CCGCCTAAACCTTCGTGACGAGCTTTGATTAACAACATCTTATCCTGGTCAATATCAATA
CGCACCGTCACATCAGGATTAGTCAATTTCACACTTGCCGATTCGATATGCTGATTTAAG
CCGCCGCCCACATAACGTTCCACATCAAGCGAGCGGAAATCGTGCTTACCTTTACGGCGA
ACACGCACGCAGAAGGTTTTACCCTCTAATTCCCCTTTTACTTTCGCAAGGGTATGCTCA
AAAATGTCATGCATTGTGGTAAACGGCATTTCTTCTACTTCAAGAATATGATGAATACCA
GGAGTGCGTTTGAGTAAACCCAATACGAGAGGAGCTTCTTCAGCGACTTTTGCTCGCACT
TCAATAAAATCCCAGTTGCGAATTACTGCCACATTTTCTATTTCACGCAGTAACACATTA
CGGATATTGGAGGTTAAAATTTTGATAAAGCGTTTACGCACGGAATCGCTTTTAATCATA
ATTTCAGGGAAAAGTTTGATAATAAATTTCATAACTTACAATATTTGTACCTACTTTAAA
TAATACTTGCCTATTAATTATTTCAGCATTACTACCTCTACCTAATCACACATCACATAA
GATGATCGAGGAAAGTAATGTTATATTCCATAGACATAATTAAGCACTATACCAAACACT
TATTTGTTAATTAACGATAAGAACTCTTTGCGAGTATCTCTGTCTTGCAAAAACACACCG
CCGAATGCAGATGTCATTGTTTGGCTATGCGTATCTTTAACACCACGACATTTCACACAG
AAATGGGTTGCTTTCACATAAACCGCCACATCTTCCGTTTCTAAAATGGTTTGAAATGCC
GTTAAAATCTGCTCGGTAAAACGTTCTTGAACCTGTGGACGTTGCGCAAAAAACTGCACA
ACACGGTTAATTTTTGATAATCCAATAACCCAATCTTTTGGGTAATACGCCACGGCCACT
TTACCATCAATTGTTACAAAGTGATGTTCACAGGTGCTGGTTAGGGTAATATCGTCCACC
AAAACCATCTCGCTCACTTTCATCTGGTTTTTGATTTTTGTGATTTTTGGAAAGGTTTCA
TAATCTAAACCGCTAAAGATTTCGTCCATATACATTTTCGCTAAACGATGTGGCGTTTCT
TCTAAACTGTCGTCGCGTAAATCCAAACCTAATAATTCAAGGACAGCACGCATATGTTGC
TGGATTTCATTACGACGAGAATCTTTATCTTTCTGATGGCAAACCGTTGGGGTTTCAATC
CCTTTTGCAAGAAGTGCATCACGCACACTTTGGGCTTCTGGAGAGATGTTGCTCATTGAT
GATCCTCTAAAAATTTAAGCGAAAGATTCTACCAAATTGCCTTAAAAATACAACGCAATC
CACAAAAATCGTGTAGAATCGCAATTACATCAAAAAGAGAATAATAAAATATGTATTACC
ATTTTAATACTCAACTTGTCCCCGATGAAAAACAATCTTTTGTGCAGCAATTACTAGATT
GCAAAGATTTCAGTCAATCCAACCGCTTGTTAGGTTCATCAAAAGGGCGTGGTACAACTT
GGTTTCTCAACACCGAAAAAGAACTCGGTGTAAATAGTGTGCTTCGTCATTATTATCGTG
GTGGCTTATTTGGTAAGCTCGTCAAAGATCGCTATCTTTTTCAAAGCCATGAAAAAACAC
GAGCAATGCAAGAATTTCGTTTGCTCGCTCAGCTCTCTAAATGGCAAATTCCAGTGCCTC
GGCCGATTGCAATTAGAGTGAAGCGTCAATGTTGTTTCTATCAAGCGGATATTTTGTTAG
AAAAAATTGCAGATACCCAAGATCTGAGCCAATATCTACAAACAAAGAGCTTAACACCAG
CACAATATCAGCAGATTGGGCAACTGATTCGCCTGCTACACGATCATCAAGTTCATCACT
CAGATCTCAACATTCATAATATTTTGATCGACAATCAAGGAATATTTTGGCTGATTGATT
TTGATAAATGCCAAATCCAGCAAGGGAATGAATGGAAGCAAGGCAATTTGAATCGGTTAT
TGCGATCTTTTAATAAAGAGAAAGGAAGATTATCTATCCATTTTTACCCACAAGACTGGG
AAATCCTATACCAGAGCTATATGAACAACTAAAACGCTCACTTTGACGTCCCCCATACTC
AAAAGGACAGGGACGTCAACATAGTTCTCCCAAATAAGACTTCCCCTTGCAAACGCTAGA
CGTTTTCCATACTTAAAAACCAAAATAATATTGAAAAATTGCGTAAAACTCACCGCTTGT
AAATCACTTTTATGCTACTATTCCCACCAATTTTATTTTTTAAGATGTAACTCCAATGAC
AACCAAATCAAAATATCAAGATAAACAAATTGAAGCACTATTAAACGATCTTATTGTAAC
CCTTGAAAAACACAAAGCCCCAGTCGATCTCTCGTTAATGGTTTTGGGGAATATGGTAAC
GAACATTTTAGTCACCAACGTGCAAAGCCCACAGCAACGTGAAGTGCTTGCTGAGGCATT
TAGCTCTGCCTTAAAAAACTCATTAAAATCGGCGAAATAATATGTTAAATCAACTTCGCC
ACCTTCTTCCTGAAAATTCTCGGCAATATCGAGAAGAGATCTCACAACGTATTAGTTGGG
GTCACTGGTTTGCGTTATTTAATATCGTTGTGGCGTTGCTGATTTCCTCTCGCTATGCCT
TTAATGCCGACTGGCCAAACACCCTTTTCGGCAAACTCTATTTTTTTATTAGCTTATTTG
GGCATTTTAGCTTCGTTGTCTTTGCCTTATACCTGCTACTGCTCTTTCCTCTGAGCTTTC
TGATTAAAAATAACCGAGCTTTCCGTAGTATTTCAGTGATATTTGCCACTGTCGGAATGA
CGATCCTATTAGTTGATACCGAAGTCTTTAAGCGTTTTTACCTCCATTTGTCACCGCTTG
TTTGGGATCTATTAGTCAATCCTAACGACGACGGCGAACTGACACGCCAATGGCAATTGC
CTTTTGTGCCAATGCCACTCATTTTATTAGCAGAAATGCTTTACTCTCGTTGGTGTTGGA
ATAAGCTCCGTAGTTTCAATCGTCAGAAGTGGGGAAAATATGTTGCAATACCGTTTCTAA
CTTGCTTCACAGCTACTCATTTACTCTATGCGTGGGCGGATATGACCCTATATCGCCCGA
TTACCGCCCAAAAAGCAAACTATCCGCTTTCCTACCCAATGACTGCGCGTAGTTTCCTTG
AAAAACACGGACTTATCGACCGTACAGTATTAGAACAGCAGATCGAAGAAAGCGGTCGGT
TAGACACCTTTTATCTCAACTACCCACGCAAAGCCTTGCAATTTGTTGAACCACAGCATA
AGCCTAATGTACTTTTCATTAATCTCTCTGGCTTAAAAAATGAAGCGATTACCGCAGAAA
CAATGCCATCGCTTTACCAAGTCAGCCAAAATGTTCGCCGTTTCACCCAACATTACAACA
GCAGTGATAGTCTAAGCGGTAGCGTCGTTGGACTATTTTACGGATTAAGTGGACGCTATT
TAGACGCAATTTTGAACGAAAAAGCCCCTTCGCTACTGATCGCTCGTTTACAACAGCTAA
ACTACCAATTTGGGCTATTTTCACACAACGGCTTTGCAGAACCGATTTACCACAGAGCCT
TATTTGCCCATTTCAAATTACCTAAAACAAAAAGCAATCTTGAAGCCATTGAGAAATGGA
AAAACTGGATCGGCAAACGTAGCGACAAAGCATTTTTTAGCTATCTAGATCTACAACTTC
CAGCAGGGATAGACTATGCCCAACAAAGCAAAAGTTTAGATTGGCAATTCAATGAAATTT
GGCAAACTCTTGAACAACAAGGCTTAACCCAAAGTACTTTAATTGTGATTACCTCTGATA
TTGCTGAACAAGCGGTCACTAGCGACAACAGTTTTGCACAAGCTCGGATCCAAGTACCAA
TGCTTATCTACTGGCAAGGTGATAACCGCACATATAGCTTACCTTCTAGCCATTTAGACA
TAGCTCCAACACTGTTAAGCCAGTTCTTCGGGGTAACATCGCCAATTAGCGATTATGCAC
AAGGTATTGATTTAACGAAAGAAAATAGCCGAAAATGGCTTCTAGCCTCAAACTATAAAT
GGAATGTAGCGATAATGCCAAATGGCGAGCAATTTCATATTAACCGTAAAGGCGATTTTG
AACATTTTGATCTACAAGGCGAAAAACAGACTAGCCGTCCGCCACTCGCCCTGTTTTTAC
AACTTATTCAACAAAGTAATCTATTTATTGAAAAATAAATCAAAGGGCTAAGTATCGTAT
TCCACCAGACTTAGCCCTCTACCTTTATCTATGTCTTTCTACCCACTTGCCATCAAGGTA
ATCCACAATCCATTTGGTTGCCTTGCCGTTTTTCTCAGAGGTCACATACTGACGTTTTTC
TTTACGGCTAAAGCGGATAATGGCTTCATTGCCTTCAGGGTCTTGTTGTGGTGCGTCTGC
AAGGTATTGCAGTTTTTCAGGCAAACGATCACGGTATAAGGCTAATTCAGCCACTTTCGG
AGCGCGTGTTTCACGGGATTTCGGGAAGTTGTGTGCCGACATAAACACACCGCGTGCGCC
ATCTCGTAGCACAAAATAAGCGTCCGATTTTTCGCATTTTAACTCAGGGAATGCCACTGG
TTCTTCTCGTGGGGGGGCGACTTCGCCATTTTTGAGAATTTTGCGAGTGTTGTCACAGTT
GGTACAGCCCATATATTTGCCGAAACGCCCAAGTTTTAAGTGCATATCCGAACCGCATTT
GTCACATTCGACAATCGGACCGTCATAGCCTTTAATTTTGAAAGAACCTTCTTCGATCAC
ATAGCCGTCGCAGTTCGGGTTATTTCCGCAAATGTGAATTTTACGTTGTGGATCGATCAC
ATAGCTGTCCATTGCCGTATCACATTTCGGGCAACGTTTGCGTTTCATTAATGCGTTCGT
TTCCGAATCTTCGTCTAACACATTCAGCAATTCCGCTTCTGGAATTAAGTTCATCGTGGT
TTTGCAACGCTCTTTTGGCGACAAGGCATAGCCTGTACAACCTAAGAACACACCTGTGCT
TGCGGTGCGGATCGCCATTTGGCGTTGGCAAGTCGGGCAGTGAATATCCGTTGCTACTAA
ATTATTCGGACGCATTCCACCTTCAAGTTCATCAAGCTCTGCGGTAGTTAATTTTTCTGA
GAAATCGGCAAAGAAGCGGTTTAATTCGACTTTCCAGTTGCTATTGCCCGACGCAATTTG
GTCGAGAGTATCTTCCATATTTGCCGTAAAATCGTAGTTCATTAAATCGCTAAAGGCTTC
GTTTAAGCGATCTGTCACGATTTCACCCATTTTCTCTGCATAGAAACGGCGGTTTTCTAC
TCGCACATAGCCACGCTCTTGAATGGTTGAGATAATTGCCGCATAGGTTGATGGACGACC
GATCCCACGTTTTTCCAACTCTTTCACCAACGCCGCTTCGCTATAACGTGCTGGCGGTTT
GGTAAAGTGTTGGCTAGGTTCAACGGCGTTCAGTTTCAAGGTTTCATTCAAACTAACTTC
TGGCAACTCTTGATCTTCCGCTGTTTTGCCTTGAATTGGCAGTACTTTTGTCCAACCGTC
AAAACGTAATACACGCCCTTTGGTTTTGAGTTCGTAATCCCCTGCCGTTACCATTAAACT
AGTTGAGTCATATTCCGCTGGAGTCATTTGGCAAGCAAGGAATTGTCGCCAAATCAAGTC
ATATAGGCGTTCTGCATCTTTTTCCATACCGCTTAGATCTTGCATTTTCACCATCACATC
AGACGGACGAATGGCTTCGTGAGCCTCTTGCGCTTTCTCTTTGCTGGCATAAAAATTCGG
TTTTTCAGGCAAATAACGCTCACCAAATTGCTTTTCGATATAGCTACGAGCCATCGTCAG
TGCATCTTGGCTCAAGTTAGTTGAGTCGGTACGCATATAGGTGATGTAGCCAGCTTCATA
CAGACGCTGTGCCAACATCATTGTTTTCTTCACGCTAAAACCTAAACGGGTACTTGCCGT
TTGTTGTAAAGTGGAAGTGATAAACGGCGCTTTCGCTCTTGATGAAGTTGGTTTTTTATC
AATTTCAGTGACGATAAATGCAGAATTTTGCAAAGATTTTACCGCTTGTTCTGCTTCTTT
TTGGTTTTTCGCTGAGAATTTTTTGCCTTTATGCTGTACAAGTTCTAAGGCGAGATCGCC
TTTTTTCGCAGACGTTTTGGCTAAAATATCCCAAAACTCTTCAGGCTGAAACGCCTTGAT
TTCACGTTCACGCTCAACCAACAATTTCACCGCCACAGACTGCACACGCCCAGCCGATAA
GCCACGAGCCACTTTCTTCCAGAGCAACGGCGACACCATAAAGCCCACCACACGATCTAA
GAAACGGCGTGTTTGTTGAGCATTTACTCTATCCATATTGAGCTGTTCAGGCTTTTCAAA
GGCTTGTTTGATCGCATTTTTGGTAATTTCATTGAACACCACACGGCTAAAACGCTCGTT
CTCACCGCCAATCACCTCGCGCAAATGCCACGCAATCGCCTCCCCTTCTCTATCCAAGTC
GGTGGCGAGATAAATATGATCAGCTTTCTTGGCAAGGGATTTCAGCTCTGAAACCACTTT
TTCTTTACCTGGTAAAATTTGGTAAGTTGCATTCCAGTCGTGATAAGGATCCACGCCCAT
ACGCTTCACTAAAGCGGTACGTTCTTTCTCTGATTTTACTAAGGCTTTTTGTTCTGCCGT
CATACCTTTAGTCGAAACCGCTTTAGCTTTTTCGGTTTTTTCCTCTTTTTCTGCACCGCT
TGTTGGTAAATCACGGATATGTCCGACACTTGATTTCACCACAAAGTCACTGCCTAGATA
TTTATTAATTGTTTTAGCTTTAGCTGGCGACTCGACAATTACTAATGATTTTCCCATTGA
GAATACCTAAATTAAATAATAATATAAATAATATTGAAATTATTTCTTAAAAGTAAATAT
TAAAATTGAATTGCATCAAAATTTTTGTAACAATAGCAAGCATTTCCCTAAAAGACAATA
TCAAGCTAACATCTATGGATAAACTCAAGGCAATAAACCTATTTTGTAAAGTCATTGAAA
CCCAAAGTTTTACCCAAGCGGCACAACAAGAGCAGATTTCTCTTGCAATGGCGAGTAAAC
TGGTTGCTCAATTAGAAGAACACCTCAACGTTCGCTTATTACAACGTACCACACGCCGTA
TCAGTCCAACGGAAGCAGGTTTACTTTTTTACCAACGCTGTCAGCCCATTTTAAACGAAC
TCAAAGATGCTGAAGCCTGTGTAACGAACATTACCTCAACACTACAAGGGAAGCTCACAA
TGTCGTTGCCGATGGATTTTGGCTCCCGTTTTGTTGCCCTACATTTACACCGTTTTATCG
AAACCTATCCACATCTGCAACTTAATTTAGAATTTAGCGACCGACGTGTTGATATCGTCG
CGGAAGGATACGACCTCGTTTTGCGCATCGGGAAGCTCGAAGACAGTTCTATCGTGGCAA
AACGGATCGCCCAAGCCCAACGTTTCATTGTTGCCTCCCCTCGCTATTTGGAAAAATTTG
GTGCGCCACAAACCGCTTTAGAGTTACAGCAACATCAATGTCTGCTCTATGAAAGCCAAA
CATTATGGCAATTTAATGAAAACGGTCATAAAATTAAATTTAAACCACAAAGTCAAGTTT
ATAGTAATAATGGCTATGCTCTTGTGCAAATGGCAAAAGCTGGACACGGGATCATTAATA
TCCCTAAATTTTTACTTAAAGATGAGCTTGCCTCTGGTGAACTGATACCGATTTTACCTC
ATCTTGAACAAGAGTTATCAGATATTAGTTTACTCTACCCAAATCGCCGTTATCTTTCCC
CTAAAGTTAAGGTGACGATTGAATTTTTTAGTCAACTTATGCAAGAACAGAAAATACACC
TCTAACAGACTTAACCAGCACCATCCTATTAAAAACCACACAAAGAATCAAAGGCTGCCA
TCAATACACTTGAAGGCAGCCTTTATTATTAATATTTACTCAGATATTTAATATCTTACC
ACTGTAATGCAATACCTGCACCAGCATTGTATTTGCCTTGCGAAGTTGCACCTGCAGAAA
CTTTAAGAATCACACGACCATTATCAGACATTCTTGAGAATCCAACAGCAACTGCATTTT
GTCCCTCGAAAGTACCAATACCAGCACCCAATGTGCTTTTACCTGGTAAAGTCACTTGTG
GAATATTGCTCATAGCCGTTGTTGCAGCAATACCCGCACGAAGTTGACGACCTTCGCTCT
CTAACTTCGCACCCAATCTATGGGCAACATTATACAACTGGCTACCATTAGTCGCATCGG
TTGAAGTAGAAGAAATTTCCCCTGCTGCAACATTTTGGATACGGCGCTCATCACCTGCAG
CACCTACGGAAACCACACCGTTTGCGGTTGCACCAGCGAAGCCATCATAAATCATGTTAC
CCACCGTTGCACTTGATACTGTACCAGTCGATCCTGCTGTAGTCGTTGAACCTCTAGAAC
CATCTTGTTTCCAGTTTTTGAGAGAGCCTGTTTGACTACCATCACCAGCTGTAGCCGTCG
TATTGTTACCTAAATAAACGGAATTCTCAACCGTCCCTTCAGGAATTGCAGACATCCAAG
TTAATGCACCATTACTATCACGCTTATTATTCACATTATTACCAAGAACAAAGGTATTGC
TTGATGTAATTACATTATCATTACCGAATGCATAGCTTCCATCAATGCCTTTATAGATTG
GATTACCTGCACTGTCAGTACCAATTTGAACACCACGAATGATATTCGGGTCACCAAACG
CACCTGATTTATTCGCAATTACTTGGTTACCAGTACCGATAGCAATTGAGTTTTTACCCG
ATGCGGTTGCACCTTTACCCATAGCTAATGCATTATCACCTGCCGCAACAGCTTTATAAC
CTACAGCGGTTGCATAAGTACCTGAAGCACTTGAGTCAATATCGTTAGATGCTTGGTTAA
TAGGCTCTGCTACACCATCATTTGTATGGAAGAACTTGATACCTTGTTCGTTCATATTAT
GAATCGCAGTAATCACAGAGTTTGTAACAAACTCAGTTTGACCTTTCACGTTGTAAGTGG
TAAGTGTGTACTCTTTAGCTTGTACAATCTCGTTACCATCAGCATCCAATTCAGGATTGC
CATTCTTATCGCGTTTAACTTCAGTAATGACTGAACCATCTTTGTCCTTAGCATAAGTTA
CTGTAGAACCATCTTTTTTCTGTTCAACTTGGTTACCATTGGTTAAAGCGTAAACTTGGC
GACCATTGACTGCATCAGTACTATTCGGTGAAATATCACCATCAGCAATACCACTCAATT
TCACACGAGGATGAACTTTCTCTTTATATTTCTGGAGATTGCCATCCTTATCATAAATAG
GTTGTTTGGTCACTGGATCCCATTTAACAAACTCTTCCTCGACTTTCTCTCCTGCACCAG
TAAGGTTGATTGTATTCTTATCACCAGTCATTGTCGCAGTGCCTAAAGTCACAGAATTTA
AGTTCGTTAAATCCTTAGCACCTGTAGGACCTTGTGGACCCACTGGACCTTGCTCTCCTT
TAGGACCTTCTGGGCCTGTATCGCCTTTCGGACCTGTTGGACCCGCAGGACCTGTCGGAC
CAACTGGACCCTCAGGACCTGTTGCACCAGCAGGGCCTGTTGCACCAGCAGGGCCCTGAG
GACCTGCTGGACCAGCTTCACCTCTTGGTCCTTGATCACCCTGTTCACCTTTATCACCCT
TAGGTCCTGCTGGACCTATAGGACCTGGTTCACCCTTAGCACCTGCAGGACCTTGTGGAC
CCATTGGACCAACTTCACCTCTATCGCCCTTAGGACCAGCTACTCCTGGAGTCCCTTGTT
CACCTCTAGGACCTTGTTCACCCTGAGCCCCTGCTGGACCCACAGGGCCAGTGTCGCCTT
TTTCTCCCCTAGCACCAGCAGGACCCATCGGACCTGTCGCACCAGTTTCACCTTGTGGTC
CCGCATCACCTTTATCACCCTTAGATCCTGCTGGACCTATAGGACCTGGTTCACCCTTAG
CACCTGCAGGACCTTGTGGACCCATTGGACCAGTTTCACCTCTATCGCCCTTAGGACCAG
CTACTCCTGGAATCCCTTGTTCACCCTGAGCCCCTGCTGGACCCGCAGGGCCAGTGTCGC
CTTTTTCTCCCCTAGCACCAGCAGGACCTGTCGGACCTGCTGGACCTGCTTCACCTTTCG
GACCAGCTTCACCTCTTGGTCCTTGAATACCTGGTTCACCTCTTGGTCCTTGATCACCCT
TAGCACCTGTAGGACCTTGCGGACCAACTGGACCCGTATCACCTTTATCACCCTTAGCAC
CTGCTGGACCTGTTGGACCCGCAGGACCTGTTGCACCCGCAGGACCTATTGCACCAGCAG
GACCCGCAGGACCCATCGGACCTGGCAGACCAATATCTCCTTTCGGACCTGGTTCACCTT
TAGGACCCTCTGGTCCTTGTTCTCCTCGTTCACCTCTAGGACCTTGCTCACCCTTAGCAC
CTTGTGGACCTACTGGACCCGCAGGACCTACTGGACCTGGTGCACCTTGTGGTCCTGTTT
CTCCTCGATCACCCTGTTCACCTTTGTCACCTCTAGGACCTGCTGGACCAGTTTCACCTC
TAGGACCAGCATCCCCTTTCAGACCTTGCTCGCCTCGCTCTCCCGGTGGACCTTGATCAC
CCTTAGCACCTGCTGGACCCGCAGGACCTATTGCACCAGCAGGACCCGCAGGACCCGTTG
GACCCATCGGACCTTGCAGACCAGTATCCCCTTTCGGACCGCGCTCACCTGGTGCACCTT
GTGCTCCTGTTGGACCCGCTGGTCCTTGTTCTCCTCGTTCACCTCTAGGACCTTGCTCAC
CTGCAGGACCTGCAGGACCTGCTTCACCTCTTTGTCCTTGTTCACCCCGAGGACCTGCTG
GGCCCGCAGGACCTATCGGACCTGCAGGACCAACTGGACCCGTATCACCTTTATCACCCT
TATCACCTGCTGGACCTGTTGGACCCGCAGGACCAACTGGACCTTGCTCACCTGCAGGAC
CTGTCTCTCCTCTTGGACCAGCATCCCCTTTCGGACCTGGATCACCTTTAGGACCCGCAT
CCCCTTTCGGACCTTGCTCACCCTTAGCACCTGCAAGACCTTGTTCACCTCTAGGACCTT
GTGGACCCATTGGACCTGGTGCACCTTGTGGTCCTGTTGGACCCACTAGTCCTTGTTCTC
CTCGTTCACCTCTAGGACCTGGTTCACCCCGCTCTCCTCTAGGACCTTCTGGGCCTGCAG
GACCGCGCTCACCTGTTGCACCTTGTGGTCCTGTTTCTCCTCGATCACCCCGAGGACCTG
TTGGACCCGCAGGACCTGCTGGACCCGCTTCACCTGTTGGTCCTCGATCACCCTGTTCAC
CTTTGTCACCTTTAAGACCCTTTTCACCTCTAGGGCCTGCTGGACCTTGCTCACCTGCAG
GACCTGGTTCACCCTTTTCACCTCTAGGACCTTGTGGACCCTCAGAACCGCGCTCACCTC
GCTCTCCCGCAGGACCTGGATCACCCTTAGCACCTTGTGGACCTGCTGGACCAACTGCAC
CCGCAGGACCTGCTGGACCAACTGCACCCTCTTTCCCTTGCGGTCCTTGTGGACCCATTG
GACCTGGTGCTCCTGGTTCTCCTCGTTCACCTCTAGGACCTACTTCACCAGCAGGGCCCC
GAGGACCTGCAGGACCTGTTGCACCCGCAGGACCAACTGGACCCTCTTTCCCTTGCGGTC
CTTGTGGACCCATTGGACCTGGTGCTCCTGGTTCTCCTCGTTCACCTCTAGGACCTGCTT
CACCCCGAGCCCCTTCTGGACCCGCAGGACCTACTGGACCCGGAGGACCCATCGGACCTC
TTGGTCCCTGATCACCCTGTTCACCTTTAAGACCCTTTTCACCTCTAGGACCTGCTGGAC
CTGGTACACCTTGTAGTCCTTGTAGTCCTTGTAGTCCTTGTTCTCCTTTTTCTCCTCGTT
CACCTCTAGGACCTGTTTCACCAACAGGGCCCCGAGGACCAACTGGACCCACTGGGCCCG
CAGGACCTCTTGCACCCGCAGGACCTGCTGGACCCGCAGGACCTGTCGGACCTGGATCAC
CCTTAACACCTGCAAGACCTTGTGGACCCATTGGACCTCGTTCACCTTGTGGTCCTCGTT
CTCCTCGTTCACCTCTAGGGCCCGCAGGACCTGGTGCACCATCTCTAATAGTATCGGATG
TATTATCAGTATAAATAATTTTCACACCGCCACCCACTAAGGTTTGCGTTTCTCTAATTA
ACTTACCAAGCGTAGAAATCTTAATATTTCGGTTCTCTCGTTCTAATTTAATATTATCTC
CGGCGGTAAAGGTTACAGTATCACCCATTTTGATAAGATATGAATCAAAAGAAGTAGCTT
GACCACCGCCGCTCTGATCGGTCTTCAGTTTCCAGCCTGCCTCATTTACAGCAGTGACTA
CATCAACAACAGTTGCAAGTCCTGTTGTCGTCCCTATTGACAATCTGCCATTAGTTGTAA
GGCCAAACGTACCTGGTTCAGCGGCATTATCAATTTTTCGTTTAATATCATCGGTTAATT
TAACCGTAATCGTATCGCCGCTAGCGACGGAAGTAAGACCATTTTCGCCTTTTACGTTGA
GCGTACCTGCCCATAAACCAACTTTTGGTTGTTCTTCAGCGTTGGAATCTCCACCAATTT
TCATTGTGAGCGATTGAAGCTGCGCCACGTTTACTGCATCAGTTAATTCTTTACCTGCCG
CAACGTTGGTGATTTGGCGTTTAATTCTGTTATTACCCACAGAAACTGCACCGATAAGAA
AGTCATTAGAACCTTTAGGATGACCTTCAGAACTGTCATCAACACTTTGTGTTGATTTAA
AACCATTGCTAACACTACTTGCTTCTGTTGTTACAGAATAGGATTGTCTCGCTCCTTCTA
CACCCCCACTCGTATCTGCTTTCGAACCATAACCTAACGCCACGCCACCACCAACAAGAA
CAATTGAATTGTTACCAAGTGCGGTTGCTCTATGTACTTGGTTGGTTTGTGCCCGTTCAC
CCACAGCGACAGAACCCGTGCCATATGCAGTAGCTAGATAGCCTAAAGACGCCGAATGAC
TGCCCGCTACAGAACTGCCACCGACAGCCACACCATATTCGCCATTTGAAGTACTTTTCG
CACCGATTGCTACACCTTCTATATGGGTTGCTTGTGAGACTGGACCGACTACAACTGATC
CATGCCCAACTGCCTTTGATTTTCCACCAATTGCAATGGCAGCATTTCCTGTTGCCCTGG
TGCTAAGATAGCGAGAAAATCCGTCTACATTCTCATATGCAGTACCATTTAAATCATCGT
TACCGATTGATATGGAGCCAGGCCCCTCCGCGATGGTATCTCCCCCGATAGCAATAGATT
GTGACCCACTTGCTCTAGCAGCTGCACCTATTGCAACTGTTTGAGTATTTGTCGCATTGG
CTTCTTTGCCTAAGGAGACAGATTCTACTCTTGCATTTGCTCCATAACCGATTGATATGG
AGCGATACCCACTCGCTTGGGTACTTGTCCCGATAGCAATAGATTGTATCGCTTCTGCTA
CAGACTCTTGACCTATTACAATTGCTTCATTCTCTCTAGCATTGGCTCCTACGCCTAAGG
CGATAGATTTGTATGGTATTGCTTTTGCACGATAACCTATCGCAACAGCAGTCCTACCAC
TAGCGTCTGAGTTCTCACCAATAGTAATAGAACCAGGCCCAACCCAACTACCTCGACCAA
TACCAATAGAAGCATCGTCACTTCCTTGATTCCCTGGAGTAGAACCATCTTCAAGCCATG
CTGCTGAACCTACTGGACTAAAAAATATACTTAGTAATACTAGACTTAAAAGACTTAATT
TAAATTTATCTTGCTGTTTATCTAAAAATAATGTGAGGTGCATACTTGAGCTCTTTTATA
CGTGTTAAGCGGGGGAATCTCGAAAATACCTATCCCCATTCCATTGTAAAAAAAAAAAAA
AAAAACAACAGGTTACATAAAACAAAGAATAAAATAACAAGAATTTTTCAACTTTTATCA
ATAAAAGTTAGAAATAATAGGCGGAAATCTAATAAGTGCTAAAATCATTTAGACAATATA
TTGATTCTGAATGGATTTTTATTGATAGCAGTGTCATCAAGGCTCACCAGCATGCAACAG
GTGCAAGCGGTCAAAATCCGCAAGCGATTGGCAAAAGTGTGGCAGGTAATAGCACAAAAA
TTCATTTAGCAGTAGATAGTTGTGGAAATCCTATTGATTTTGTTCTGACGGGGGGGACTT
TGAATTTACATAAACTGACACTTTTTCCACTCTTAAAGGATACCAGTAATGTCATTTATC
TAAGGTAAGAAGCTGTGGGTAAATTAAAAGGCGGGTGAGCTGAATAATCGACTATTTTTA
TTCGATCACTAAAACGCTGATAATGCAGCACATATTCAGACGTTCTATCGCCAAAAGGTT
TACTTAAATCAAAGGCAAGGATACCAATGTGGTAATGCCATAGATGATTTTCTCGCGCAT
ATTTTACTTTTTGAGCAAAGTGCGGATCGTTTTTATGCACGTTGTCGGAAGATTTATTCC
TGCCTTCAAGGTTGGTAAAGCCAAAATTTTGAATATGCCAAATAAATTTGTTAATAAGCA
GACGATCCGATTGAGGAAAATTCTTCAGCTCCTTAGAAAACAATTCACCTAATGTAACTT
CCATTCCATTTATAGCGACATTAGCCATTTATCCAGCTCCTCTGGTGAATTACATTTAGG
CACAGCAATCTCTTTGCTTTCAACGTGTGCTTTCATTCTTTCTAGATCGTAGTTAAATGC
AGGCTCTTCCACCTTATCGGCAATTTGTTTTTCTACGTTTTGAACGTAAGAAATTAGTGC
TTGTTTTTCCATTCCTGATTGAATTGCTTGCACAATACACGCCATTTGTTGATGAAAGTA
ATCCGATTGAATATAAATTTGAGCCATATTACCTCCAATGCTGAATAGGGTTGCATTTAT
TCTAACAGAAATTTTTGTTGGAAGAATAAAAAATAACGGCATAACGAGAAATCATTATGC
CGTTAAATTTGTAGGGGCAAATGACATTTGCCCTAATATCAATAGATTAAATCGAACGTT
TAATCTCAACCACTTCGAATACCTCGATTTGGTCGCCGACTTTTACATCATTGTAGTTTT
TCACGCCGATACCACATTCCATACCGTTACGGACTTCTGAAACGTCGTCTTTGAAACGAC
GGAGAGATTCTAACTCGCCTTCAAAAATTACCACGTTATCACGTAATACACGGATTGGGT
TGTTACGTTTGACGATACCTTCAGTAACCATACAACCTGCAATTGCACCAAATTTCGGGT
GACGGAAGACATTACGCACTTCTGCCAAGCCGATGATTTCTTGTTTAAATTCAGGTTGTA
ACATACCGCTCATTGCTGCTTTGATTTCGTTTAATAGCTCATAAATGATTGAATAATAAC
GTAAATCAATGTTTTCGCTTTCGATAATGCGACGTGCTGAGGCATCTGCACGGACGTTAA
AGCCAAGTACAATAGCGTTAGACGCTGCCGCTAAGGTTGCATCGGTTTCCGTAATACCAC
CTACGCCAGAGCCAACCACTTTCACTTTTACTTCTGCCGTTGAAAGCTCGTGTAAAGATT
GAACAATCGCTTCTACAGAGCCTTGTACGTCTGCTTTCACAATCACGTTCAATTCTGCAA
CATCGCCTTCCGCCATATTGCTAAACATATTTTCAAGTTTCGCTTTTTGTTGGCGAGCTA
ATTTCACATCACGGAATTTACCTTGACGGTATAACGCCACTTCACGCGCTTTTTTCTCAT
CACGCACCACTGTCGCTTCATCACCTGCGGCTGGTACGCCTGAAAGTCCTAATACTTCCA
CAGGAATTGATGGGCCTGCTGATTCAATGTCTTTACCATTTTCATCACGCATTGCACGAA
CACGGCCATATTCAAAGCCACAAAGTACGATGTCGCCTTTGTTTAACGTACCTGATTGAA
CAAGGATAGTTGCAACTGGACCACGACCTTTATCGAGGTAAGATTCGATAACCACACCGC
TTGCCATACCCTCTTTCACTGCACTTAATTCTAATACTTCCGATTGAAGAAGAATGGCTT
CAAGTAAGTCGTCAATCCCCATTCCTTTTTTCGCTGAAACAGGAACAAATTGAACATCAC
CACCGAATTTCTCAGAAATCACTTCGTGTTGTAATAACTCTTGCTCTACACGCTCTAGGT
TTGCTTCTGGTTTATCAATTTTGTTTACCGCAACCACAATCGGCGCACCAGCTGCTTTCG
CGTGTTGGATTGCTTCAATGGTTTGTGGCATTACGCCATCGTCAGCTGCTACTACAAGAA
CAACGATATCCGTTGCTTTCGCACCACGCGCACGCATTGAGGTAAATGCCGCGTGTCCTG
GTGTATCTAAGAAGGTAATCATCTTACCGTCGTCGGTTTCAACGTGATATGCACCGATAT
GCTGAGTAATACCGCCAGCTTCACCTGCTGCTACTTTCGCTTTACGGATATAATCTAATA
ATGAGGTTTTACCGTGGTCAACGTGTCCCATAATGGTCACAACTGGCGCTCGGGTTACTT
TTTCTGCGTGTAAGTCACGATCTTCTAAGATCGCTTCTTCTAACTCATTTTCTTTACGCA
GAATAACTTTGTGTCCTATTTCCTCTGCAACAAGCTGTGCAGTTTCTTGGTCAATCACTT
GGTTAATGGTCACCATTTCGCCCATTTTCATCATTGTTTTGATAATTTCGGTCGCTTTTA
CTGCCATTTTGTTCGCAAGTTCTGCCACAGTAATAGTTTCACCGATCACCACATCACGCG
TAACTGCTTGAGCTGGTTTAGTGAAGGCTTGTTGTAATGCACTGCCTTTCTTCACGTGTT
TACCCTTGCCTTTGGTATCTTTTTGGTTACGGCGGTCAGATTGACGTTCATTTTTACTGC
CGTTTTCATCATCACGTCCGCCTTTTTTGGTTTTCGCTACACCGCCTTTGCCACGTCCAC
GATTGCCTTCACTACGACGCTCAGAATCACGTTCTGCTTCTAACGCATATTTAGAAGTAA
AGCGGTCATCTTCATAGTCTTCACCATTTTCAATCGCTTCTTCACGGGCAATTTCTGCTA
AACGACGAGTATTTTCTGCTAAACGACGAGCATTTTCTGCTGCACGTTTTGCGTCCATTT
CCGCTTTTTGGCGAGCCACTTCTTCTTGCTTACGACGCAATTCAGCTTCTTCTTTACGTT
TTGCCTCTTTTTCAGGATCAACCGCTTTTTCTTGTTTTGGTTGAGCTTCTGCTTTTGGTT
GCGCTGGTTTTGGTTGTTTATTTGGCATTACAGGCACTTGATGTACCGCTTTTTTTGCTT
CTTCGGCTTTTGCTGCTTCTGCTTTTTTAGCCTCTTCTTTCGCTTTGGCTTCCGCTTCAG
CTTTTTCTTTCGCTGCTTTTTCTGCTGCTTCTTTTTCTGCTTTCGCTTTAGCTTCCGCTT
CTTGTTTCGCTTTCAGTGCTTCTTCTTGGGCTTTTTTAGCTGCTTCAGTATCTACTTTGC
GAGATTTACGCACTTCCACTTGCACTTCTTTTGCCTTACCGCCTGCAGTCGTACCGCTCA
CGGTTGTTTTAGTACGACGCTGTAAACTTAATTTCTTCGGTGCGTCTGTTTTGATTTCAT
TTTCACTCATTCTTTCTCTCCCTGTTTTTAGCTAAACCAGCAAATTTGACGTGCAGCCAT
AATTAATTCTGCGACTTTTTCTGCGGTTAATTCTTCAATATCAGCTAAATCATCAACACC
TTGCTCTGCAAGGTCTTCAAGAGTGGTAATCTGTTTTTCTGCTAATTTAAAGGCGATATG
GCGATCCATACCTTCAAGATTTAACAATTTATCTTCAATATGTGCCTGTTTTAATGCTTC
TTCTTCCGCTAACGCTTTAGCTGTGATCGCATTTTTAGCACGCGCTTGAAGTTCTTCAAC
TAGATCTTCATCTTCTAAGCCATCAATTGCTGTCAGTTCCTTAACTGGTACATAAGCAAT
TTCTTCTAATGAGGTAAAGCCTTCTTCAATTAAAAGATGAGCAAATTCTTCATCAATTTC
TAAAGCGTCCATAAAGAGATTAATCACTTTATTGTCTTCTGCTTGATGTTTTTTTTCTAA
CTCATCGGTTGTCATCACATTTAATGTCCAACCTGTTAATTGGGTGGCTAAACGTACATT
TTGACCATTACGACCGATAGCTTGTGCAAGCGCGTTTGCTTCAACAGCAATATCCATTGA
GTGATTGTCTTCATCAACAACGATTGAGCTAACATCAGCAGGTGCCATTGCGTTAATCAA
AAATTGTGCTGGGTTGTCGTCCCACAACACGATATCTACACGCTCACCGCCAAGTTCGTT
AGTAATTGCCTGTACACGCGCACCACGCATACCGACGCAAGCACCGACTGGATCGATACG
TTTATCATTGCTTTTCACGGCAATTTTGGCGCGAGAACCTGGATCACGAGAAGCCCCTTT
GATTTGAATCACTTCTTCACCGATTTCAGGTACTTCAAGTTTGAATAACTCTTGTAACAT
CACTGGTTTTGCACGAGTAACGAATAGTTGAGGACCTTTTGACTCAGGCTTAATTGCATA
AAGTACACCACGCACTCGGTCACCTGGACGGAAGTTTTCACGCGGTAACATATCTTCACG
CATAATCACCGCTTCAGCTTTAGTGGTATCGTCCTTTTTACCTGCAAGCTCAAGAATAAT
ACTTTCACGACTTACTTTTTTTACAGTACCGATAACAATTTTGCCTTCTTCTGAACGGAA
TTGTTCAATCACTTTGTTACGTTCCGCTTCACGAATTTTCGTGGTGATCACTTGGCGAGC
GGTTTGCATTGTTATACGGTCGAATGCGATAGACTCAATCTCATCTTCAACATAGTCACC
TAATTGAATGTTCGGGTCTTCAAATTGAGCCGCTTCTAAGGTAATTTCACGTGTGTGGTA
GTGCACTTTTTCAACCACTAACCAACGACGGTAGGTGGTAAATTCACCGGTTTTACGATC
AATCACAACACGCACATCGATATCAATGCCGTTGCCCGTTTTACGATCTTCACGTTCTGC
AGCCGCTTTCTTTTTCGTTGAAATGGCTAATGCTGTTTCAAGTGCCTCAAAAATGGCATC
TTTTGGTAATAATTTTTCATTGGATACCGCTTCTGCGGCTAATAAAATCTCTTTACTCAT
TGGTTTTGATTTCCTTAGAAATTAAAAACGGGGATTAAATTTGCTTTTTGAATGTTGCCA
AAGGCAAAAGCCTGTAAATTACCATCAACTTTTAAGGTAATTAAATCACCTTCAACACTC
ACTAATTCACCTTGCCATTTACGGCGATCTAACATTGGAATGCGTAAATGAACAACAATT
TCACGCCCAACAAAGCGTTGATAGTGGGCTAATGTAAATAATGGACGATCTAACCCAGGG
GAAGATACTTCTAGGTTATATTTATCCGCAATCGGATCTTCCACATCAAAAATCGCACTC
ACTTGACGGCTAACATCGCTACAATCATCAATCGTAACACCGCCTTCTTTATCAATATAT
AAGCGTACAGTTAAAAAACGACCTGCACGTTGGCACTCAACGCCGACAAGTTCAAATCCC
ATTGCATCAATGGGATCGGCGACAAGCTCTTGTAATTTTTGTTCTAATGTTGCCAAGGAA
ACCTCCATTTGACAGATATAAAAAAAGGACTTGAAAAAGTCCCTTTAACACAACAAAGCT
GACTATGTAGCCACAAAAAAGCCTCAAACTACAACAGTTGAGGCTTAAAGCGGTTTGTTT
TATCTAACATTTTACAATTTCAAATGCCTAGATAGAACAAAACTCATCGTCTTAACCAAA
ACGATGAGCCTTAAAACTGGTTGCGGGGGCCGGATTTGAACCGACGACCTTCGGGTTATG
AGCCCGACGAGCTACCAAGCTGCTCCACCCCGCGTCTGATGTGGCGTATTATAGGGGATA
AAAAAATCCGTGCAACTCTTTTTTTAGAAATTAAGAATGAATGCTAGATTTTTAGTCAAA
ATATGCTTTAAGCATTATCTTTCAACAAAAACACCCCTTTATTTTTTATTTCTATATAAC
AATTTCTTTGGGATTCATCATAATCTTCTGGGTTAAGGTTAATCATTAATGTTTTCCCTT
GCCAAAGTACGGTAATTTCCCAATGGTTTCCCATATAGACAGCCTGCCTAATTTCACAAT
ATTGAGCTGCAGTTCCATCACTTAACAAGCGGATACTTTCTGGTCGTAATCCGACAAGAC
AATCCCCATCAGGTACTTGAAAACGTGCTGCATTTTCAAGGGTAAAAGAAAACTCACCGA
TATTAATTTGATTGCCTTGTCGTTTTCCTGAAAAAATGGTTGATTCCCCCATAAAATGAG
CAACAAAGAGAGAGTTTGGCTGTAAATAGAGATTTTTAGCCGTATCTTTTTGCATAATGG
TACCCTGATCCATCACAATCACTTCATCAGACACTGCAAAAGCTTCACTTTGATCGTGAG
TAACATAGAGTGAAGTGATATTGAGCCGTTGTTGTAACTCGCGGATTTTTTCTCGCATTG
AACGGCGTAAATTCGCATCTAGACTACTTAGAGGTTCATCAAATAAGAGAACTTTAGGCT
TGAGAATTAACGCTCTTGCTAATGCCACTCGTTGTTGCTGTCCGCCTGAAATTTGATCGA
CATAGCGATCTTCAAACCCTGCCAGATCGACTAACTCTAATGCTTCTTTTACTCGCTGTT
TTCGCTCTTCTTTGGATACACCCTGCATTTTTAGCCCATATTCCACATTTTCACCAATCG
ACATATGTGGGAAAAGTGCGTAAGACTGAAATACGATACAAATATCTCGCTGTTGCGTTG
CGTTGTGGGTAACATCTTCGCCGTCAATAAAAATTTGTCCTGCTGTGGGGCTTTCTAAAC
CTGCAACTAAACGTAACACAGTGGTTTTGCCACAGCCAGAAGGACCGAGTAACGTGACCA
TTGTGCCTTGTTTAATTGAAAAGTTTAAGTTATCTATAACCCTATGTTTACCAAAAGATT
TGCTGATATTTTTCAACACGAGAAAATCATTTTTTTGTTCCATTTTTCTCTCCAAATTCA
TCTTTTTGCTTTGAACGGGCTATCTGCGTATCGCCAACAAGCCAATCAAATAAGAAAATC
ATTGCCATCATGACTACAATCAACATTGAGCCATAGGCAATCGCCATTCCATATTCCCCA
TCCTCTACTCGATTTAAAATATATGAGGTTGCGACGCGTGTGTCTGCTGTAACTAAAAAG
ATGATCGCACTGACTGTTGTCATTGATCTAATAAAACTCGTAACTAAGGCAGAAAGTAAC
GCTGGTTTTAAAAGCGGTAAAGCGACAAAGCAGATTGTTTTTAATGTTCCAGCTTTCAGT
GAGAGCGAGGCTTCATCTAAGGCTTTATCTAACTGTCTTAATCCAGCAATAGCCGCCCTC
ATTCCTACTGGCATATTCCGCATCACCATAGACAAAATAATAATAAGCCCTGTTCCTGTC
AGGTAAATAGGTTGATGGTTAAAAGCCAGAATATAGGATACCCCAGTCACTGTTCCTGGT
ACGGCAAAACAAAGTAACGTCAGAAATTCTAAGGGCTTTTTCCCTTTGAAATCACGGCGA
ACAGTAATATAAGCAATCAACAAACCAAAAATAGCCGTAATCGGTGCTGCACTAGCGGCA
AAAATAACCGTTTGGATTAAAGATGGCCACGCTCCACTATTAAACCCTTGTCCAAAAAGA
TTGAGGTAGTTATTGAATGTCAGTGTGTGGTCTATTCCCCAACTTACGGTAAAGCTACCG
TAAAAAATACTACCGTATAGTACGAAGTTAAACAGAACCCAAAAACCTAAAGTGCAAATA
ATTGCCCATTTCATACCGCTTGGTAATGCTTGTACATCACCTCGATAAGATTTACCTGAT
ACGGTGATATAAGATCGATTGCCAATCCAGAGATATTGCACCACAAAAATCGTAAGGGAA
AAGAGTAACAAGATCACACCTAAGGTGCTTGCCGAAGCATAATCTAACTGTGAACCAGCA
ATATAGAAATAGATTTGAGTGGCAATAACGTCAAAACTTCCACCTAAAACCAAAGGAGTG
CTAAAGTCTGCAAGCGATTGGATCACCACAACTAAAAACGAGTTGGCTAACGCTGGCTTG
AGTAATGGAAAAATAATATAGAAGAAGGCTTGATAGCGGTTAGATCGTAAAGTATAAGCG
GCTTCCTCAACAGATGGGTGAATAGATTTTAATGCACCGTCTAAAATCATAAAAGACATT
GGGGTCAGTGCGAGGGTATGGGCAATCACTATCCCTGTAAAACCATAAAGCCAGTTATTA
CTAAAGCCAAGATGATCGACTAAAAAAGCAGTCACATAGCCCGAACGTCCTAACATAAGG
GTGACACCTAAGCCAACAACAAATGGCGGTGTTACAATGGGTAAGATAGAGAAAATTTTA
CCAATAAACGCCGTGCGTTTTGCAATCCGTGTGGTATAAAGAGCAAAGGCTAAACCAAAC
AACGTAGATAAAATCCCAACAGTTGTCGCAACACTTAATGAATTACCAATCACTCTTAAT
ACATAAGGCTGTTGTAAGATAGACAACACTTGACTTGGTACAAATTCACTGCCGTCGTAA
AACATTGAGATGAAAATTGCCAGTGTTGGATAGACCATAAAGAAAAAGATCAACAAAATA
ATGCTAATCAATGAGGCAATAATAAATCTGTCACCCTGCATTATTTTTAATTCAGCAAGG
GCATTTGTCGCTAACGCAATCAACGCAACAATTAAGAAAAAAACCGCATAACCTAAGCTG
ATTTTTGCTAAAATTGCGGAAAGAAAGATAAAGAGAAACAGCCCAACTGCCCCGAATAAC
TCACATTTACTTCGTAATGTTGAAGGTGTTTTGTTCGGATACAGATAAAGCAGTAGGGGA
AAAAACCATATCCAAGTAAGGTTAATATCATTCCACCCCATAGCCTGTTGAAATTCGGCT
GAAGTTGCTTCAAACAGTCCATATTGCAATGCTTTTACTGGGAAAAAGCAAAAGCCTAAA
AAAGCAAAAATAACCCAAGTCAATGAATGACGAAAAAAAAATGTTTGCATAACCCTCTAT
AACATCTATTCCACAATCTTTCATCATTCTACTATTAAACAAAATGATAGAATAGTTAAA
TTATAATTCAGCGCCAACTAAAGAATAATCAACCCGAAAAAGCGAATCGTTCTAAAATAG
AACCATTCTAGCTCAAAAAGCAATCAAGTTTCCAAATAAAAAAATATTAGCTGAGAAATA
GTAGACCAGCTAAAAAGATAACAAGGAATTTACCCCTCCAAACTCTTCCGTCAATTTTTC
TGTAAACAGACATAATTCTTCCGTCATTAACAGAAAATCCGCATCGAAACGTTGGGCTTT
ATCTTCTTTCAAAATATCATCGTTCTTTTCACGCACTTCATCGGCAAATTTGACACGGGC
AAGAGTGGCATCTTCGTTCAACACAAAAGAAAAATGATTTTCCCAATCTAACGCAAGTTT
TGTGACAAATTTGCCCGCTTGTAAATGTTGGCTAATTTCGTCGCTTTCTAAATCTTGGCG
TTTACAACGGATTACGCTGTCGGTATCAAAAGATTTTAATTCTGCTTCTTCCAGAAGTGT
CAGCCAGCTTGGTGTATGCCCTTTTGCCACCCAATTTGTCATCACTTCGCTCGGCTGTAG
CGTGAAGGAAATCGGCACAACAGGCAGAGAGCCAAGGGATTTACGTAATAAAGCAAGGGT
GTCTTCGGCACGTTTTACCGAGCCACTATCTACATAAACGAGCTGTTTATCTAAGTCTAA
CCAAATCGCCGTAAATTGGTGTTTACTAAACGCACGAGGCAACAACATTGCCACAACATC
ATCTTTGATCGCCTGCTTTTCCGTTTTTTTCAGCTTACGTTGCTCTTTTTGTTCTAAGGC
TTCAATGCGATTTTCCGTTTCTTTTTTGACGACGTGAGCTGGCAATAATTTTTCTTCTTT
ATGAGAAACCAGTAGGAACTGCTGACCCTGTGCAAAGTGCAACAGTTCACTTCCTGCAAG
CGGTGACGACCAGCCAAATTTTTGCATATCGCTTTGTTGGCAAGGGGTGAATTTTGTTTG
CTGTAATTGTGCGTCTAATTCACTGCTAGTGAAGCGTAATTCACTGGTTAAACGGTAAAT
CATTACATTTTTGAACCAATATGTCATAACATCTCTCTTTATCTAAAATTCATTATCAAT
CAATAAGTTACTGAAAGTTCATCATTCATTACTTTGATTATATCACCATAACTCAAAATG
ATAGTAACCATTTTGAGCACGAATATCACAATCACTTAGTCTTGGTATAGAAGTATAGTA
GGAAACTTTCCAAGCTCAAATTACTATAAACGTGACAAAACATTTTCTTGCTTAAAACAC
AAAATGTAAATTTTGTGATCTTTCTCTCATTTTCGAATATTTTCGATTGTTTTTGTTTTT
AAGGGGTGTAAACTTACTTTCGAAAGCAATCGTAGTATGCAGTGATTGTTTTGATGTAGG
AGAGAAAATGAAAAGTAGCGTAGAAAGACGTTCTGACATTTTGGCATTATTGCAAAAAAC
AGGCAGTCATCGAGTTGAAGCATTGTCTCAGCATTTCGGGGTTTCGACGGTTACTATCCG
TTCAGATCTCAATGTGTTAGAGCAACAGGGCTATATTACAAGATCGCACGGTTTTGCGGT
ATTAAATTCCAGATTAATGGCGGAACTTTCTATTGCGGATAAACGCAATAATTATCCCGA
ACTCAAACAACAGATTGGTCATCTAGCTGCCTCTTTACTAAAAGAGGGTGAAAAGGTGAT
TTTGGATTCTGGAACGACAACGAAAGCAATCGTAAGTGCTATCGGCGATCTTAACTTGAC
AGTATTGACAAATGGACTTGATGTCGCAATGGCATTGGTTTCTTGTCCAAATGTTGAAGT
AAGAATGACGGGTGGGGTTTTACGGAAAAATGCGATGTCGTTTTCGGGAGTAATGGCGGA
TAATAATTTGCAACATTATCGCTTTGATAAAGTCTTTTTGGGTGTTGATGGTTTTGACTT
ACAAAAAGGGGTCACAACCTTTAACGAGCAAGAGGCTCAGCTAAATCGCTTAATGTGCGA
TGCAGCGGATCAGGTGATTGTGGTGACTGATTCAAGCAAATTTGGTCAATATAGCCATTT
TGTTATTTGCCAAGCCAATCAAATAGATGTGTTAGTCACGGATAATAAAATTCCTCTAAG
TTATCGAGAGTATCTCGAAAATGTCGGGGTGCAAGTGTTAATTGCGTAGTTTTATTCTCT
TTCCTTATAAATAAATCCATTTATTTGTGAGGGAAATGCAATGATCCTCAATATTGCTAA
CCAAACATTAGAAAAGCAGAACGCTTTTTGGACGGCAAAGGAAATTGCCCAACAGCCAGC
GACTTGGCGTGAAACGGTTTCTATTGTGAAATCGTCACTTGTTATTCCATTTCTTCAGCC
TCTTGTTGAATATGCAAAACAAGGCGAACTTCGTGTTATTTTTACGGGGGCAGGTACTTC
TGCTTTTATTGGTGAGGTTGTTGCACCGATATTAAGCCAGCATTTAGGTTGTGCTATCGA
AGCGATTGCAAGTACTGATCTTGTATCCAATCCTTATCAATATCTTTTTGCGGATAAACC
AACGCTTTTAGTCTCTTTTGCTCGCTCTGGTAATAGTCCTGAAAGTATTGGGGCAGTAGA
GCTTGTCGATGAAATTGTAGAGGAAGCGTATCATTTAGCCATAACGAATAATGTCAATGG
GGCATTATTTAAAAAATGTCAGCAAGATCCGACCGCTTATCCATTAGCATTACCAGAATC
AACCCACGATAGAGGCTTTGCAATGACCTCCAGTGCCAGCAATATGATGTTAGCGGCATT
AGTGGCATTTTTACCCGATGTATTTGATGATAGCTGGGTTGAGGAAACGGTATCGGTGAC
AGAACAGTTACTAGAACGGGATCTGCTCGAAATCCAACGTTTAGCCCATCTGCCATTAAA
ACGGATCGTCTATTTAGGCAGTGGGCATTTCCAAGGGCTTGCCCGTGAAACTTCTTTAAA
ACTACTTGAACTCACCGCTGGTGAACGTCTTGGCTTCTTTGAGTCGTCAATGGGCTTCCG
CCACGGACCAAAATCCCTTGTTCAAGATGAAACGCTCATTTTTATCTTCTTATCTCAGCA
ACCTTATACCGCACAATATGACCGTGACCTGTATCAAGAGTTAATCAGAGATAAAAAAGC
CAGAGAAGTGGTGTTACTAGGCGATACAAGCGGTTCGATCCGAGCTGAAATTCACAAATT
AGATGACGCAGCACGGATTTTCCCATTCTTAGTGATTGGGCAACTTTACTCGTTTTATAG
CTCGCTCTATCTCGGCTACACCACGGATAACCCTTGTCCGACAGGCGAGGTTAATCGTGT
GGTGCAAGGTGTAACGATTTATCCATATTGATATACAGGAGGCAAAAATGGCAATTTTAA
ATGTACGCATTGATGGACGTTTAATCCACGGTCAAGTGGCAAACTTATGGACGTCTTATC
TCAATATCACTCGCATTATGGTCGTCGATGAAGTCGCGGCAAATAATGACATTGATAAAG
CAGGCTTACGCTTGGCTTGCCCAGCAGGGGTGAATTTAAGTGTTTTACCTGTGGAAAAAG
CAGCTGCCAACATTAACGAAGGGCGTTATGACTCTCAACGTGTGTTGTTGGTGACAAGAA
CCCCACAAACGATCTTACAGCTTGTGGAGGCAGGCGTAAATCTGCCAGAAGTAAATGCAG
GGAATATGCCTAAAACGGATCTAACACGTCCTATCAGAAAAACAGTACACGTTACTGAAG
ATGATGTGGAAGTGTTTAGAAAACTTTCTGAAAAAGGCGTGAAGCTTACTGCTCAGTTAG
TGCCTAATGAAGAAAAAGTCGATTTAATGAAACTTTTATAGAGGAGTAACGATTATGATC
GAATGGTGGCAAATACTTTTGATAACGCTCTATGCGTTCTATCAAATCCTAGATGAAATC
ACGATTGTATCTAGTGCTGGTTCACCTGTGTTTGCAGGCTTTATCACAGGTTTAATTATG
GGCGATTTAACAACTGGATTGTTAATCGGTGGTTCAATGCAATTAACCATTTTAGGTGTA
GGTACCTTCGGTGGTGCATCTCGTATTGATGCAAACTCAGGTACTGTTATCGCAACTGCA
TTCTCTGTTGCAGCTGGAATGGATCCACAATTAGCCTTAACAACCTTAGCTGTACCAATC
GCAGCGTTAATGGTTTATACCGATATTTTAGCGAGAATGTCTAACGTATTCTTCGCTCAC
CGTATCGACAAAAATATCCAAGACCACGCTTATAGTGCAATCACGGTAAACTATCTCTGC
GGTGCAATCGCTTGGGGTCTATCTCGTGCATTACCAATCTTCTTAGCGTTAGTGTTTGGT
GGTCCATTTGTGGCAAGCCTAGCAGAAGCAATGCAAACAGGCTTCTTAAAAGTTATCGCA
GATGGTTTAACCCTTGCAGGTGGCGTATTACCAGCGTTAGGTTTCGCAATCTTACTTCGT
TACTTACCAACAAAACGTCACATTGCATACTTAATCCTTGCATTCTCACTCACAGCAATC
TTCATTACTCTCTTCGGTAACATCAATGCTGTAGGTGCATCAACAGGTGTAAGCAACTCA
ATCAGCAGCGTACCAATGCTTGCAATGGCAGCAATCGGATTTGCATTCGCCTACATTGTT
TACCAACGTAGCGTAGAAGGTGGCTCAGCCCCAGTTGCAAAACAAAATACCACTTCTGAC
AAAGGAGAAATTGAAGATGACGAACTCTAATCAACAAGTCGGAAATCCAAAAGGCTATAA
ATTAACAGATGCGGACTTCCGCCAAATCAATATCCGTAACTTATTCTTCAACCAAGTTGG
TTGGAACTACGAACGTATGCAAGGTTCAGGTTATTTATGGATTATGTTGCCACAGCTACG
CAAAATGTACGGCGACAATACACCTGAACTACAAAAAATGATGGTGATGCACAACCAATT
CTTCAACACCAGCCCATTCTTTAACACTATTGTTAAAGGTATCGACTTGGCACTTGAAGA
AAAACAAGGGGTGAAATCACTTGAAGCCGTTGCAGGTATCAAATCAGGTTTAATGGGACC
ATTTGCCGCTATCGGTGATGCCCTATTCGGCTCACTCGTCCCAGCAATTATGGGGGCGAT
TGCCGCAACAATGGCAGTAAACGGCAATCCGCTTGGTGTCGGCTTATGGGTTGCGGTAGC
GATTGCAACAATGGTATTCCGTTGGGTGCAACTCAAAATCGCTTATCGTGAAGGGGTAAA
CTTAGTCACCAACCTAAGTCACCGTTTGAACGCACTAACCAACGCCGCAACAGTGCTTGG
GGTATTCGTTGTGGGGGTAATGTGTGCCACGATGGTGAATGTCAAAGTACCGTTTGTTGC
TACTATCGGTGAGAAAGTCGTTTCCGCCCAAGCGAACTTAGACCTTATCTTACCAAGATT
AGTCCCTGCGTTAGTGGTGTTCTTCATCTACTGGTTACTCGGCAGACCGAAAATGAACTC
TAACAAAGCGATTATGATCATCATCGCACTCTGTATCTTGCTCTCTTGGGCTGGATTGTT
GGCGAAAGGGTAATTTAAAAGGGACACGAGGCGTCGTGTCCCTACCCGTGTATCAATACA
ACGTTATTGTAGCGACGCCACGCTTGGCGCCCTAAAACAAGCGGTCAAATTCATTCAAAA
TGTTACAAATAACCAAGATCTAAAACCCAATCGCTCTTCTCTAGATTTATTCGGTTTTAT
ATCTTTTAAGCGAGGTGAACTATGCCTTTCCAAATCGGCGAAAAGGATTTCCTACTCAAC
GGAAAACCGTTCAAAATTCTGTCAGGTGCAGTACATTACTTTCGTATCGTGCCAGAATAC
TGGTACAAAACGCTCTACAACCTAAAGGCAATGGGGTGTAACACGGTGGAAACCTATGTG
CCGTGGAACTTACATCAGCCACAGCCTGATCAATTTAACTTCAGCAAGCGGGCGGATTTA
GTCAAATTTTTGCAAACAGCAAAAGATCTAGGGCTGTACGTTATTCTTCGCCCAACACCT
TATATCTGTGCGGAATGGGAGTTTGGCGGATTGCCTGCGTGGTTGCTCAATATTCCAAAT
ATCCGCTTACGCCAAAATGATCCGCTGTTTATCGCTGAAATCGACCGCTATTTTCAAGAA
CTGCTTCCACGCATTGCCCCTTACCAAATTACCCAAGGCGGTAATATTCTAATGATGCAA
ATCGAGAACGAATACGGCTCGTTCGGCAATGATAAAAACTACCTAAGAGCTATTCGGGCG
TTGATGTTAATTCACGGGGTGAACGTACCGCTTTTCACGTCAGACGGTGCGTGGCAGAAC
GCCTTAGAAGCAGGGGCGTTGATCGAAGATGATATTTTGCCGACGGGGAACTTCGGCTCT
CGTTCCAATGAAAATTTAGATGAGTTGCAACGTTATATTGATAAGCACGGTAAATCTTAC
CCGTTGATGTGTATGGAATTTTGGGACGGTTGGTTTAACCGTTGGAAAGAGCCTGTGATC
CGCCGTGATGCTCAAGATTTAGCGGACTGCACCAAAGAGCTACTCGAACGGGCAAGTATC
AATTTTTATATGTTCCAAGGCGGAACGAATTTTGGCTTTTGGAACGGCTGTTCCGCACGG
TTAGACACCGATTTACCGCAAGTAACCAGCTACGACTATGATGCCCCTGTTCACGAATGG
GGTGAACCGTCAGAGAAATTCTACCTGCTACAAAAAGTGCTAGGGCAGTATCCCGATGCC
AGCCCGATTGTCGATCCGATTTTGCCAAATATCACCGCTTACCCACCGCTTGCAGTGCAA
AATGAAGTGTCGCTGTTTGGTACCTTAGACACAATCAGTGAATGCTATGAAAGCCCCTTC
ACTCAAACAATGGAACAACTAGGGCATTACTACGGTTATCTGCTTTATCGAGCCAAACCG
ACAGCATATAGCGGTGAGATCAAGCTGAGAATTTACCAAGGCAGAGATCGCATTCAGATT
TTCAACGATAAACAAAAAGTTGCCACCCAGTATCAACACGAGATCGGCAATGAAGTGATG
TTACAGACACCAAATGGCGAGTTCCAACTTGATCTATTAGTGGAAAATATGGGACGAGTG
AATTACGGCGGTAAGCTACTTGCAGCGACACAACATAAAGGTATCGGGGCAGGAGCTGTG
CTTGATCTGCATTTTCACACAGGCTGGCAACAGTATGCGATTGATTTTGACCGCTTGGAA
GAGATTGATTTTGATGGCGAAAAAGACAGCCAAACACCTTCGTTCTATCAATTTAAGTTA
CACCTAGACCAAGAACCGCAAGATACCTTTATTGATACCCGTGAGTTCGGCAAGGGGGTG
ATTGTGGTAAATGGTGAGAATTTAGGACGTTACTGGAATGAAGGCCCGACCTGTTATCTC
TATCTGCCTGCACCGTTACTGCACAAAGGCGAGAATGAGATTATCGTCTTTGAAACGGAA
GGGGTGAAGATCGATAGCTTAACATTTAGCGATAAGCCGATTTATAAAGAGTTGAATACG
AAGAATTTATAAGGACAACACACCCCGAATATCGTCAAACTTCCCCCTTTGAAAAAGGGG
GATTGAGGGGGATTTAAAGATCTAAACAGTTAATCGCACTATCTTAAAATCCCCCCTAGC
CCCCCTTTTTCAAAGGGGGGAATAAAAAATTCAAAACTACCAAAAGGAGCAACTATGAGC
TTAATTTTAATCAGTCACGGAGAGTTTGCGGAAGGCTTACTGGATACTGCCGAAATGATT
TTAGGCAAAATCGACAATGCTCAAACCGTCTGCTTATATCCACACGAAGGCAGTGAAGAT
TTCCAAGTGAAATTTGAGCAAGCATTGGCGAATGCAAGCGGTGAGATTGTGGTTTTTTGC
GACATTATGGGCGGTACGCCGTGTAATGTGGCAATGCGTTACTTGCCGAAATTATCAGGG
TTATATAGCGGAATGAATTTACCGATGGTGATTAGCTATGTGAGTGAAGAAGGCACGGAC
GGCTTACTGGAAAATGCCAAAGAACAAATTCACGATGTGGCTCAACAACTTAAAAACTTA
GCGTTAGGCGATGATGAATAGGAATAGTAGTATGTCTAAACAAGATTTAATGAAAAAACT
TTGCACCAAAGAGGGCATTATTGCTGCTCTTGCGATTGACCAACGTGGTGCGTTACGCCG
AATGATGGGCGATGATATTACCGCTCAGCAGGTCAGTGAATTTAAAACTTTGATCTCTCA
AGAATTAACCCCCTATGCGTCGTCGATCTTACTTGATCCGGAATTTGGCTGGGTGGCTTC
AGAGAAACGTGATGCAAATTGCGGATTAATTATGGCATACGAAAAAACAGGTTATGATAA
AACCGCTGTGGGTCGTTTCCCTGATTTGATTGATGATGTGTCCGTCTATCGCTTAAAAGA
AAAAGGGGCGGAAGCGGTTAAATTGTTGATCTATTTTGACATTGATGAACCACACGAAAT
TAACGACCGCAAAGCTGCCTTTGTTGAACGTGTTGCTTCGGAATGTAATGCGGAACAAAT
TCCGTTGTTCTTAGAGATTTTGACCTACGATGGCTCAAACGAAGATAAAGTCTATAACGC
CAAAGTGAAACCGCGCAAAGTGATTGAAGCGATGAAGTTCTTTGCGGACAAACGTTTTGG
GGTAGATGTGTTGAAAGTGGAAGTGCCTGTGGTGATGAGCTATGTGGAAGGCTTTACTGA
CGGTGAAGTGCTTTACAGCCAAGCAGAAGCGGCGGAATTCTTTAAAGAGCAAAGCGAAGC
AACAGATCTGCCGTTTATTTTCTTAAGTGCAGGCGTTTCAGCCAAACTGTTCCAACAAAC
CCTTGAATTTGCTCACCAAGCAGGCAGTCAATTTAACGGCGTACTGTGCGGACGTGCCAC
TTGGGCAGGCGGTGCAGAAGCCTATAAAGCCGAAGGTGTTGAAGCCGCTCGCCAGTGGCT
TAAAACACAGGGTAAACAGAATATCAGTGAGTTGCTCGAAGTGTTAGAACGCACGGCAAC
GCCGATTAAGTAAAAAAGTAAATTGCCCCTTTTGAGTATAGAAAGGGGCAATCTATTTTA
AACGTGAGGTTTACATTCAGGTAGTGTACCTTCAATTTCAAAGAGTACATCACCATCTTT
AAAGAAGACATAGCCCCCATTTTTCATTTTTGTCCAGTTCTCATTTTTTGTGAGAGGCTG
GGTTGTAATAATGGTGACTTTATCACTTTCTTCCGTATATTCACGGAAATCAATCATTAC
ATCATCATCACGCAATGCTGTGCCGAATGGGGCTTTGCGACAGATATAATGTAAGTTTGT
TGAGCAACGTGCGATCATCCAGTGCCCATTGGAAAGAATAAAATTAAATACGCCGTGTTT
AGCGATTTCACTGGCAATATCTACAATTGCGTCAAAAATCTCTTTTTCACTTGGTTTCTG
TGGAAAACGTTGTTTTAGGCTGGCAACTATACAGCAAAATGCGGCTTCAGAGTCCGTTGA
GCCTATAGGCTGATAGTGATTATTCGGGCAAACTTTGACATCAACCGTGCCGTTGTGGGC
GAATACCCAGTTTTCACCCCAAATTTCGCGGATAAATGGGTGGGTATTTTCTAAATTGAC
ATCGCCACAGGTTGCTTTACGGATATGGGCGATAACGTTAAAGGATTTAATTCGATATTG
ACTGACGAGATCTGCCATTGGTGATGAGGCACCTGGGCGATTGTCTCTAAAAATACGCAC
ACCTTTGCCTTCAAAAAAGGCAATGCCGAAGCCGTCGGTATGGTGGTCGGTTAAGCCTGC
ACGCCGTCGAAATCCTTCAAACGAGAAAGTAATATCGGTCGGCGTATTACAATTCATTCC
TAATAATTGACACATAATTTACTTCTTTATTTACTTCAAAAAAATATAAAAATCCCACCG
CTTGTTATCATTAACAAGCGGTGGGATTTAAGCGAAATTTGACAAAAAATTCAATAGGAA
AATTATATTTTATTGATCTTAATTCGCCTCTTTTTTAATTAATGAGAGTAAAAAGAGTGT
TCCTGCACAAACAACCACTGAAGGTCCTGCTGGTGTATCTTTGAGGGCAGAGAGTAATAA
TCCGCCACTGACCGATAATATGCTTAATCCGATGGCGTAAATAACCATTGTTTCAGGGGT
TTTGGCAAAGCGTCTTGCGGTTGCAGAGGGGATAATCAGTAGTGAGGTGATGATTAAAGC
CCCGACAAATTTCATACTTAATGCAATGGTTAATGCGGTGAGCAACATTAATAAGAGGCG
TAGGCGTGCGACATTTAGGCCTTCAATTTGAGCTAATTCAGGGCTGACTGTGATGGCGAG
TAGCTTTTTCCAATACAGAGCCAGTAGTGTCGCAATGCCGATAACCCCGATGCTGATAAA
GAGTACGTCGTTAAAACCAATTGCAAGAAGATCACCAAATAGGTAGGACATTAAATCAAC
ACGAACATTGTCTAATAGGCTGATGGTGATAACGCCTAAGGATAAACTGCAATGGGCGAT
AATGCCTAATAGGGTATCGACTGAGTGAGTAGAGTGCTGTTCTAACCAGACGAGGCAAAG
GGCGAGTATGACGGTCATTAGAATAACAGCAATATAGGGATCGATTTGTAGGAAAATTCC
TAATGCAACCCCAAGTAATGCGGAGTGAGAGAGGGTATCACCAAAATATGCCATTTTTCG
CCAGACGACAAAAGCTCCAAGCGGTGCGGTGATGAAGGTTAAAAATACGCCTGCTAACCA
CGCAGGAAATAAAATCTCAAACATATTGCCTCAATTAGTGATGTCCGTTACAACGACATA
CATTGCCTTGTAAGTCGTGATGGTGATTATGGTGATGAGAATAAAATGCCACGTTTTTCG
CAAATTGATCGCCAAAGAAGTGGATAAAACTTGGGTCACTTGAAATTTTTTCAGGTGTAC
CAGCACAGCAGATATGGCGATTAACGCATAGCACTTCGTCCGTATTTGCCATTACAATGT
TTAAATCGTGAGAAACCATTAAAATAGCACAGTTTAACCATTCACGAGTTTTATTTAATA
GTTGATAGAGTTCCGTTTGCCCTGTAATATCCACCCCTTGCATTGGTTCATCTAAGACAA
GCAGTTGTGGACGGTCTAAAATTGCACGGGCAAGCAGTACTCGTTGTAACTCACCGCCAG
ATAATTTTTGCATACTATGCTTAGCAAGGTGAGTGATTGAAAATAGGGACAATGCTTCAT
CTATCAAGGGTTTAGTGCTGTTAGGCTTGAGAGATAGAAATTTTTCAACGGTAATGGGAA
TAGAGTGATCCAGATGCAATTTTTGTGGCACATAGCCAATTTTTAGCTGTGGTTGGTGAA
TAACCTCCCCTGATGTTGCTGCCTGTAATTTCAGCAATACTTTTAATAGGGTAGATTTAC
CCCCCCCATTAGGACCAACGATAGTTGTGATAGAATTGGGGTAGATGTTTAAATGAATAT
TTTCAAGAGCAACTTGTGTACCAAAATTCACATTAATCGCTTTCAGTTGCACAAGGGGCT
TCGTTAAATTGTGGATCGGCTTAATTTGCTTGATCTGCATAACATTAATAAATTTAAGGA
TTTAAGGAATTAAAATTAGCGGATTTTTTGCTGTTTTACAAGAAAGCTATGGGAATTTTT
TGCCCATTCCTTTGTCTATAATAAGTTAGCATAGAAGAAATTATTTAGGATAGAATTTTG
CAACACGTTATTTTTGCTAGAGATCGGCGTCGTAAGAAGAATAGAACTAAGGCATTTGTG
TTTTTGGTGATTATATTATCTATCTTTATTGGTATCGCTTTAACCTTAAAAAGACCGAGT
TCAAATTCTTCAGAGGCTCAAGAAATCCCGATTACGTTGGCTACTCAGTCGTTGCCCGAA
GTTTCAACAGGATTATCTCATGGTGAGCCTAAGTATATCAGCATTGATTTTACTGCCTCT
GCTAAAGAGGAACAGGAACAAGTGAATGCCGAGCCTGTTGATGAAAATGCAACCTCTTAT
GAAGATGAGTTAAGTGATGTTGATGATGAAGTAGAAGGTCAGTCTGCGGTTGTACCTGAA
AGTGAAAAATTATCAGAAGAAGCAGAAAGTGTGTTAGAAGATCTGCTAGATATTGCAGAT
CAAGCATTACGTATCCAAAATCAGTTTAGTTATATCGTAACTCAAGGCGATCAGCTAAAA
GATGTACTAGAGCAGTCAGGATTAACACATGCTACAGCAAAAGCCTTAGAAAAAACTTTT
CCACAGTTAGCCGAGCTTAAAGTTGGACAACAGTTCTACTGGATTTTAGACAATAACGGT
GAGCTGGAATATATGAACTGGCTTATCTCAGAAAAAGAAGAGAAAATTTTTGAGCGTAAA
GCACAAGATCAATTTGCAGTACAAACTATTCAGAAAAAAGGTGTTTGGCAACAAGATGTG
ATTAAAGGCACCATTGATGGTAGTTTTAGTGCCAGCTTAAAGGCGGTAGGTTTATCTCAA
CGTCAAATTAATCAGTTAGCTAACGGTCTGCAATGGCAGATTTCCACCAATAAATTGAAA
AAAGGCGATAAATTTGCAATTTTAGTGAAGCGTGAGTATATCAATGGTAAGGTTACTGAT
TTAGGTAATGTTGAAGCTATTCATATCATCAGTGGCAAGAAAAGTTATTATGCCATTCAA
GCTGATAATGGACGTTATTATAACCGTCACGGTGAAACGTTAGGTAAAGGATTTGCTCGT
TACCCATTGCCATTTACACCAAGAGTTTCATCACATTTTAATCCTCGTCGCTTACATCCA
GTAACAAGACGAGTTGCTCCTCACAAAGGTGTTGATTTTGCTGTACGAAGCGGTACGCCG
ATTATTGCCCCTGCAGATGGTGTTGTTGAACATATCGCTTACCAAGCAAACGGTGCTGGT
CGTTATATTAAAGTCCGCCATGGGGGACAATATACTACGGTATATATGCACTTAAGCCGA
TCGTTAGTTAAAGTTGGGCAAAGTGTGAAAAAAGGACAGCGTATTGCGTTGTCTGGAAAT
ACAGGACGTTCAACAGGTGCACATTTGCATTATGAATTTCATATCAATGGGCGACCGGTT
AATCCAATGACAGTAAAATTGCCTGGTATAGGATCTGGTATGCCAGATAAAGAACGTAAA
GCATTCTTAGTGAAAGCACGGAATATTGAAACAAAACTTAAACTCTAGAAGGATTTATAA
TGAAAAAAATTCTATTGACCCTAATTAGCCTTGCAATCTTAGATTCGGCACAGGCGAATG
ATAAAAACTTACAGCAACAACTTGAGAAAATTGGGGCAACTAATGTGAAATTGTCAGAAT
CTGCCTTGCCAGGTTTTAAAACAGCGATTTCCGATCAAGGTGTTGTGCAAATTAGCAATG
ATGGACGCTATGTAATACACGGGCAGATTTTTGAATTAAAAGATGGCAAAGTTACTGATA
TTACTAATCGTGCATTACTCGCAGAACTTAATAGTCTAGCAAAAGAGATGATTGTGTATC
CTGCGAAAAATGAAAAACACGTTGTCACTGTGTTTATGGATATTACTTGCCATTATTGTC
ATTTATTGCACTCAAAGATCAAAGAATATAATGATTTAGGCATTACTATTCGTTATTTAG
CTTTCCCTCGTGGCGGTATGAATACTGAAACTGCAAAACAGATGGAAGCAATTTGGACAG
AAAAAGATCCAGTCTTTGCGTTAAACGAAGCAGAGAAAGGTAACTTACCAAAACAGGTAA
AAACGCCAAATATGGTGAAAAAACATTATGAGCTTGGGATTAAATTTGGGGTTACAGGTA
CGCCAAATATGGTCACAAAAGAAGGAGAGTTAATCGCTGGTTATGTTGAGCCAAAAGAGT
TACTCAAAATGTTAAGTCATTAATCCTTAATTTAAACTACAAGCGGATAGGTTTTATTCT
GACATCCTCCCCGCCCCAAGAGGCGGGAATTCCTAAGTGTAAATTTTAAACGTATTTAAA
GACCTATAATTTCATCGTTTGAATACTGATAAAAATTGACCATGCATTAGCTTCTTGAAA
GCTGCTCTTCCCCCAATAGATTTCATAATTTTGTGATCTCTTTCACATTTTCTCTTGAAA
TCCCCTTGACAATCCCAATTTATGGTTACGTCAAGCGAGAGTAATCTCGAAGTCAGAACA
TTAATAAACAGAATTTAGGGGAAACTATGAATATTGATAAATTTACCAGCAAATTCCAAT
CTGCAATTGCCGATGCACAATCTTTAGCCGTTGGCAAAGATAATCCTTATATTGAACCAG
CACATTTAATGCTTGCGTTGTTAAAGCAAAATGATGGCTCAATCACACCGCTTGTTACCA
GTTTAAATGTGCAACCGAACCGTTTAAGCAGTGAACTTGATGGCATTATCAGCCGCTTGC
CGCAGGTGCAAGGGGGCAATACCCAGCCGTCGCAACAACTTTTTCGCTTGTTAAATCAAT
GCGATAAATTGTCGCAACAGTTTGGTGATAGCTTTATTTCATCAGAGCTATTTGTGCTTG
CGGCACTTGAAGATAATGGTGATTTAGGCAAGTTATTGAAAAACTTAGGTTTAACCAAAG
AGAAGGTGACAGCCGCTATTCAACAAATTCGTGGAGGGGAGAGCGTGAATAATCAAAATG
CAGAAGAAACGAGACAAGCATTACAAAAATATACCATTGATTTAACCGAGCGAGCTAAGG
CAGGCAAACTTGATCCTGTAATCGGGCGTGATGAAGAGATCCGCCGTACAGTGCAAGTAT
TGCAACGCCGTACTAAAAATAATCCAGTGCTTATCGGTGAACCAGGTGTGGGGAAAACGG
CGATTGTCGAAGGTTTAGCACAGCGTATCGTTAATGGCGAAGTGCCTGAGGGTTTAAAAA
ACAAACGTGTGCTTTCCTTAGATATGGGGGCTTTAATTGCAGGGGCAAAATACCGTGGTG
AGTTTGAAGAGCGTTTGAAAACGGTATTGAATGAGCTTGCTAAAGAAGAGGGGCAAGTGA
TCCTGTTTATTGATGAAATTCATACGATGGTTGGTGCAGGTAAAACCGATGGAGCGATGG
ACGCAGGTAACTTGTTGAAACCGTCCCTTGCTCGTGGCGAGTTGCATTGTGTCGGGGCGA
CAACTTTAGATGAATATCGTCAATATATTGAAAAAGATGCAGCACTGGAGCGTCGTTTCC
AAAAAGTGTTGGTTGATGAGCCGACGGTTGAAGATACCATTGCGATTTTGCGTGGTTTGA
AAGAACGTTACGAAATTCACCACCACGTTCAAATTACGGATCCTGCAATTGTCGCAGCTG
CAACCCTTTCGCACCGCTATATTTCCGATCGTCAATTGCCCGATAAAGCGATTGACTTAA
TTGATGAAGCAGCGTCGAGCTTGCGTATGGAAATCGACTCTAAACCAGAGCCGTTAGACA
AACTTGAACGCCGTATTATTCAGTTGAAATTAGAGCGTCAAGCGTTGCAAAAAGAAGAAG
ACGAAGCTAGCCGTCAGCGTCTTGCAAAATTAGACGAGGATCTGACCGCTCGTGAACGTG
AATATGCGGAGCTGGAAGAAGTATGGAAAGCAGAAAAATCCGCTCTGTTAGGCACGCAAC
ACATTAAAACCGAGTTGGAAAATGCCCGAATTGAAATGGATCAGGCTCGTCGTGAGAATA
ACTTTGAGAAAATGTCGGAGTTGCAATACGGAAAAATCCCACCCCTTGAAAAACAGTTAC
AAGAAGCAGTAAAACGTGAAGAAGAGGGCGGTGAAAATCATCTGCTTCGCACCAAAGTGA
CCGATGAAGAAATTGCCGAAGTGCTTTCTAAAGCCACAGGTATCCCTGTATCCAAAATGA
TGGAAGGGGAAAAAGAGAAACTATTACGAATGGAAGAGGTGCTACATAAACGGGTCATCG
GTCAAAGTGAAGCCGTTGATGCAGTGGCAAATGCGATCCGTCGTAGTCGTGCAGGCTTGT
CTGATCCAAATCGCCCTATCGGTTCATTCCTATTCTTAGGGCCGACAGGCGTAGGGAAAA
CAGAGCTTTGCAAAACATTAGCCAACTTCCTATTTGACGATCAAGATGCGATGGTGCGGA
TCGATATGTCCGAATTTATGGAAAAACACAGCGTATCTCGCTTAGTTGGCGCACCTCCAG
GATATGTTGGCTATGAAGAAGGCGGATACTTAACCGAAGCAGTTCGCCGTCGTCCATATT
CGGTTGTATTGCTCGATGAAGTAGAAAAAGCACACCCAGATGTATTCAACATTTTATTGC
AGGTGCTTGATGATGGTCGTTTAACTGACGGACAAGGTCGTACGGTGGATTTCCGTAATA
CGGTCGTAATTATGACATCAAACTTAGGTTCGCACTTAATTCAAGAGAATGCGGAAAATA
TGAGTTACGATGAAATGAAAACTATCGTGATGAATGTGGTTGGGCAACATTTCCGCCCTG
AATTTATCAACCGTATTGATGAAACTGTGGTATTCCACCCATTAGATAAAGAAAATATCC
GTGCGATTGCTAGAATTCAGCTTGAACGTTTAATTAAACGTATGGCGGAGCGTGGCTATG
AAGTGACGGTGACAGATGCGGCAGTTGATCATATCGGCGAAGCAGGCTTTGACCCACTCT
TTGGAGCAAGACCGCTTAAACGTGCAATTCAGCAAGAGCTTGAAAACACCTTGGCACAGC
AAATTCTCTCAGGCAAATTGTTGCCGAATAGTCCTGTGACAGTGGATTATCGTGAGGGAA
GGGTTGTGGCAGTTCAGTAAAAGAGTAAGAGCGTAGAGATACGCCCTTTGTTTTGTGAAA
TCCATTGACTTTTCTATGATTTCTCGCTAATTTGTGGGCGTTTTTAACACAAAAACTATT
TATTTACAGGAGATTCTATGCAAGATCGTTTAGTCACTTCCGCAAGAAGTGAATCCCTTC
TTAGCACACATAAAGTATTACGTAATACTTATTTCTTACTTGCGTTAACGCTTGTATTTT
CGGCGGTAGTTGCATCTGTTACTATGGCACTTAATTTACCACGTTTACCTTGGTGGGGAA
TGTTAGTCGGTTTCTATGGCTTACTTTTCTTAACTAATGCAACGGCAAATAGTGCAGCAG
GGTTAGCAAGTGTTTTTGCGTTAACGGGTTTCTTAGGTTATAGCTTGGGTCCAATTTTAA
ATGCATATATTAGTAACGGCTTAGGCGATGTGGTTGCATTAGCTTTAGGAGCGACTGCGT
TGGTGTTCTTTGGCTGTTCTGCTTATGTATTAACTACCAAACGTGATATGTCTTTCTTAT
CGGGAATGATGATTGCATTGTTCGTGGTGTTATTAGTGGGTATTGTGGCAAATATCTTCT
TAGCAATGCCCGCGTTAAGTTTAGCGATCAGTGCATTATTTGTAGTGTTCTCAACGGCTG
CAATTTTATATTCAACTAGCAACATTATCCACGGCGGTGAAACAAACTATATCCGTGCAA
CCGTTGATTTATATGTGTCTATCTACAACCTATTTGTGAGCTTATTACAGCTTTTGGGAG
TATTTAGTAGTGATGACTAAATAAATTTAGCTCATTGGATTCATTAAAAATAGTTATAAG
GGGACGCTAATTTAGTCCCCTTAATCATCAATGCGCCTCGTCCCAGTTGCCTCCAACCCC
AACTTCTGCAATCAATGGCACTTTAAGCTCAATCGCTTTTTCCATTTCAGCTTTAATCAG
TGGGGTGTAATGCTCTACTCTGTCGGCTTTGACTTCAAAGACTAATTCATCGTGTACTTG
CATAATCATTGCAATATCTTCGCAATTTCGCACCGCTTGATCGATCCCAATCATTGCCAC
TTTGATAATATCTGCCGCCGTGCCTTGCATTGGGGCGTTGATGGCAACACGTTCCGCCGC
TTTGCGTCGCATTTGGTTGCTTGAGTTGATTTCAGGCAAATATAAACGGCGACCAAATAA
CGTTTCAACATAGCCTTTTTCAGCGGCTTTTTCACGAATATCTAACATAAACTGTTGCAC
CGCTGGATAACGCTGGAAGTAAAGTTCCATATATTTTTTCGCATCGGTACGAGAAATGCC
CAGTTGATTTGCCAAGCCAAATTCAGACATTCCGTAAATCAAGCCGAAGTTAATCGCCTT
AGCACTACGGCGTTGTTCACTGGTTACGGCTTCCAACGGCACGCCAAAAATTTCCGCCGC
CGTGGAACGGTGAATGTCTTTACCTTCGGCAAAGGCTTTGATCATATTTGCATCATTAGC
AAGATGAGCCATTATGCGTAACTCAATTTGCGAATAGTCCGCCGCCAAAATCACATAGCC
ATCATGGGCGATAAAGGCTTGACGAATACGTCTGCCCTGCTCGTTGCGGATCGGAATATT
TTGTAAATTCGGATCGCTTGATGAAAGTCGTCCTGTTGCCGTGACCGCTTGATGATATGA
AGTATGCACTTGTCCAGTTTGGGCGTTAATCATCTGTGGAAGTTTATCGGTATAGGTTGA
TTTCAATTTGCTCAAGCCACGATGTTCCATCAACAGAACAGGCACTTGGTGTCCCATTTG
AGCCAATTCTTCCAACACTTCTTCGTTGGTTGATGGCGCACCTTTCGGGGTTTTCTTTAA
AATCGGTAAGCCGAGTTTGTTAAATAAAATCTCTTGCAGTTGCTTGGTAGAAGCAAGGTT
AAACACTTCTCCTGCTTCTTGGTGTACAAGGGTTTCAAGCTCTTTTAAACGCTGTTCGAT
CTCAACTGAATGTGCCAACAGTTTGGCAGGATCGATTAATACGCCGTTTCGTTCCACACG
AGAAAGTACGCTCACCAAAGGCATTTCGATTTGTTCAAACAATTTCACTAATTCAGGCGT
TTTTTGTAGTTCAGACCATAAGAGTTGATGCAATTTCATTGTAATTTCGGCATCTTCCCC
TGCATATTCTGTTGCTTTATTCAGTTCAATTTGATCAAACGTAAGCTGATGTTTGCCCTT
GCCTGCCAATTCTTCAAAAGGAATAGTTTGATGTCCCAAATAACGCTCTGCCAAATTGTC
CATATTGTGACGACCTGTGCTGTCTAGGGTGTAAGATTGCAACATCGTATCAAAGGCAAC
CCCTTGTAGCTCAATGCCGTTGCGTGCAAAAATCGTTAAATCGTATTTGATATTCTGCCC
GACTTTGCGGATATTTGGGTTCTCTAAAATCGGTTTTAACTGTGCCAAACAGTCCGCTTT
GTTCAACTGGTTAGGCAGTAACGCTTCGACTTCATCGAGTTCTGCTTCACTTTCACCAAA
CAGATCCACTTGGGTCGGCTGTGTAATTTTGCCTTTATGTGCCAACGGAATGTAGCACGC
TTCGCCATTTTCTAAACCAAACGAAATCCCGACTAAATTTGCTTGCATTGCATCTAAATT
GTCTGTTTCGGTATCCACCGCCACAAGCTGTGCCATTTGCAATTTTGCCAGCCATTTGGT
AAAGAGTTCAGGGCTGTTCACGCAATCGTAAGCGGTGCGATCTATCTCGACTTTTGCAAA
AGGTGCAGATTTTTGTTCGGCACTGACCGCTTGTGTGGCTTGATAATTGTTCGGAATTTT
CTCTGCTGACGTTTGTGTCACAGGGTTTGCGTCATTCATCACTTCGTTCAGCCAACGCTT
AAATTCATAACGACCAAAGAGTTCTACCAGTTGATCTCGCTGTTGTGGTTGAGTAACAAG
CTGATCGTAAGTAACATCAAGGGCAACATCGGTTTTAATTGTCGCTAATAGATAAGAGAG
ATCGGCTGTTTCTTTTTCTGCTTCCAGTTTCGGTGCAAAGGTTTTTGCCCCACGAAATGA
TAACTCTGCAATTTTGTCTAAATTTGCATAAATCGCTTGCATTGAGCCAATACCTTGCAA
CAACGCAATCGCCGTTTTCTCACCAACACCTTTTACCCCTGGAATATTATCGGACGAGTC
ACCCAATAAGGCTAAATAGTCGATAATCAACTCAGGCGGAATGCCATATTTTTCAATCAC
CCCTTCACGATCTAACAAGGTATTGTTCATCGTGTTAATCAGCATAATATGATCGTTCAC
CAGTTGAGCCATATCCTTATCGCCCGTACTGATTAAAACGTGCTTACCTGCTTGTGAAGC
CTGCACTGCAAGCGTTCCAATTACATCATCAGCTTCCACCCCTTCAATCGACAACAGCGG
AATACCCAATGCTTTAATCATTGCGTGCAAAGGTTGGATCTGCGAACGAAGCTCATCGGG
CATCGGCGGACGGTGGGATTTATACTGTTCAAACAGCTCATCACGGAAAGTTTTCCCTTT
CGCATCAAACACGACAGCAATATGGCTTGGTTCAACCTGTGCAATCAGGCTTTTTAACAT
ATTCAACACGCCATACATCGCCCCTGTTGGCTCACCTTGTTTGTTAGTTAAAGGGGGAAA
TGCGTGGAATGCACGATATAAATAGGACGAACCGTCCACTAAAACGAGCGGATTTTTTGC
AATTGTTGCCATTTGAATTCTCTTTGATCTAAATAATTTGGGCTATTATAGCGAAAGTGG
GGGGATTAAAGAAAAAGTTTTGAGAAATTATGTCTATCCATATTTTTCCCCAAAACGCTC
CCCATACAATAGGGGACTTTACGATTTACATCAAACCATTACGATTCTATTAACATCGGT
AATTCTGACATACTCACTAATTTATAATCAGCCAAAGCCCAGCGAGGGTCGTCCCATTCC
GATTTTTCAGGAATAACAACGGTTTTCATACTCGCTGCTTTACCTGAAATCATACCTAAA
ACCGAATCTTCTACGGCAAAACAAGCAGATGTTGGAACGCCAAGTTGTTTTGCTGCGTGT
AAATATACAGCGGGGTGTGGCTTGTTGTACTCCAATTCCTCAGCAGAAGCTAAATAATCA
AAATATTCAGCTATACCACAGCTATCAACAATGCCTTGTAGCATATTTCTTGGTGAAGCC
GAAGCAACTGCGATTTTAATCCCCCATTGTTTTAAGGTAGATAAAACATCTTTCACATTT
GGCATTAACGGCTTCGCTTCAAGCACCTTTCCAACTACATATGCCATCAACTCTTCTATT
AACTGAGTACGGCTCTTTTCTTTTTCGCCATATTTTTGTAGCACATAATCAACAAGCGTA
CCAACTGGTGACCCTGTAAGAGTCATCATTTCAGCTAAGGTTACAGGAAATTGGTTTTGT
TGAAAAAATTCAGTACTTGCTTGATACCAAATAGGTTGGGAATCAATTAACGTACCGTCC
ATATCAAAAATTACAGCTTCGATCATTTTACATTCTTCCGTTATTGATTATTACAAGTGC
TTCCCCTAAAACAAAGCAATCACTGTATCCTACATGCTTTTCACCTTTGAAATATAATTG
GCAATTCATTCCTATTCAGATAAATAGACAGAAACTAAGTTATATCCCCAATTTTTCCTT
ATAATGCAAACGGCATACAGAAAGATAGCTATCGTTTCCACCAATTTGGATTTGATCTCC
ATCTTTTACCGCTTCGCCTTTCTCATTCATACGAATAACAAAACCTGCTTTATGCCCACA
ATAACAGATGGTTTTAAGTTCTTCGAGCTGATCTGCCCAAGCCAGTAAATAGCGGCTGCC
CTCAAATAATTCAGATTGGAAATCGGTGCGTAAGCCGTAACAAAGCACAGGGATTTTTAA
TTTATCGACCACTTCAGTCAGTTGATAAACCTGTTGCTTGGTAAGAAATTGTGCTTCATC
AATCAGAATACAGTGCAATTTTTCATCGGCAATGTAAGCGGTGATTTCATCAAATAAATT
GCTATCATTTTTGAACAAGCGAGCGTCTTGTGAAATACCAATTCGAGAGGACACTTTCCC
TACGCCATAACGATCATCTATCGCCGCAGTATAAACAAGGGTATTCATTCCTCGTTCTTG
ATAGTTGTAAGATGATTGAAGTAAAGTTGTGGATTTCCCTGCATTCATCGCAGAGTAATA
AAAATAGAGTTTCGCCATAATAAATGATGCAATAAAAAACGGCTAATCAAAATATTAGCC
GTTTATTCAAAAAAGATTAAACGTTGTCGATTTGACCTAACAGAGAGCGTAAACGATCTT
GGAAGTTTTGATGTTCGGTTTTTAATTGCTCGTGTTCTTGACGTAGAGTTTCGCTTGAAC
GATTTGCTTCCTCGTTTTTACCTTTTAACTCTTCAACTTCTAATTGAAGTAATTGAATGG
TTTCAACAGCCTGTTTAATTTTTTCTTCAAGTTGGTCTAAAATTGCGACTGACATAATAT
GTTCCTCTAGTGAGTAATAATGAAAGTGTAAAGATTTTACCTTACTTAGAAGAAATTTTC
ATTATAAAGTTCGGGGTTATAGATAAAAAAGCACACTGTTAGACATAAACTTTTTGTAAC
TTTCTCAATTAGGGGTAGTATATGTCTATCAAAAATTAGATATTAGATTAGTGGTAAAGT
AGCTTGTAGGGTGGGTCTTGACCCACCATATAATCGTAACATATTGATTTTATTGATGGA
TTAAAACCTACCCTACAATATTTAACCTATTAATATATGGTTTGTTAGCGGTCTAGTACC
TAGTACGGAGATGAGATGAAATGAAAATTGAGAAGAAAAGTAATGAGGCAATTATTGAGC
CAATTGAAGATAATTGGAATTGGTTAGATGAATTGGGAGAGCCAGATCCTACGTTTAATT
ATCAACATATCAAAGAATTTAAACCTGCACCATTATTAAACTACGAAGATTGGTTAGCTG
AAGATAAAAAAATCCCCTAACAAGTTGTCAGGGGATTGAGGGATTATTTTACACGAGAAA
CATATTCGCCTGAACGGGTATCCACACGGATCACTTCGCCGATTTGAACGAAAAGTGGAA
CACGAACAACTGCACCTGTGCTTAATGTCGCAGGTTTACCACCAGTACCAGCGGTATCAC
CTTTTAAGCCTGGATCGGTTTCGATAACTTCTAATTCAACGAAGTTTGGTGGAGTAACGC
CGATTGCAGAGCCGTTCCATAATGTGATGATACATTCTGCTTGATCAACCAACCATTTGT
CGTTGTCGCCCAATGCTTTTGCATCTACAGAAATTTGCTCGAACGTTTCTGGATGCATAA
AGTACCAGAAATCTTCATCTTTATAAGAGTAAGTGTAGTTGTAATCTACAACGTCTGCTG
CTTCAACGGTTGAGCCCGATTTGAAGTTGATCTCTAATACTTTACCAGATATTAATTTAC
GGATTTTAGTACGGGTAAATGCTTGACCTTTACCTGGTTTTACGAATTCGTTTTCAACGA
TAACGCAAGGTTCACCATCTTGGATAAATTTTAAACCTGGTTTGAAATCATTAGTGCTGT
AACTAGCCATTGTGATCCTCAGAATTTAGATAAAAAGTAACGCCCAAAGGGCTAAGATAT
AAAAAGGCATATATAATACACTAAAAATGGCAGGCAAAAAATTAAAATTTTTCTTAAGTA
TGGCGGATAAAGCCGTTTCAGGTATAATTCACCTTTTCAATCAATGAGGAAATAAAATGA
AAAAAGCAGTGTTAATGGGCTTAGTTCTTGCCCTTAGCGTTTCAACCGTTCAGGCGAAAA
AAGCAGGTAGAATGAAATTTTCTTCAAGCAAAAAAACACCCGCAACGGTTCAGCAATCTA
CAACACAACAAAAAGCTGATGCGGACTTTAATAATACGCCAAATCAAGCAATGCCAAATG
CTGGTGCTGCTCAACAGGCGCAGGGCAACCGGTTAGGCAATTTTGTGACAGGGGCGGCGG
CAGGTTACTTATTAAGTGAAGCACTTTCCCCAACGGAAGCACAGGCTCAAACACCAGCGA
CCAATCCAACAGAGCAATTAACCAAACAGGTACAACAAGTGCCAGCGGTGCCGACCTTTA
AAGCGATTGATCCACAAAACGACCCTTACCTTATTGAAAAAACACCAGGTTATTTGCGTT
ATTGCTTAAACGGTGTGCAATATATGGTGGGAACCAATAACAGCCAATTACCACCAACAT
TGATGGTAGATAAAACCAACGCACCAGTGCAGTGTGTGATTAGCCAGTAAATCAACAAAA
AATGAAATTATGTAGCATTTGTACAAAAGAGCAGTAGCGACGCCACGCTTGGCGTCCAAT
ATCAAAGCACAACTAATGTGAATATAGGGACACGAGGCGTCGTGTCCCTACTAGATTGGA
AAGTTTGTGTATTTGCTACATAATATCAATAAAAAACAAAAGGGGTAAATTTGAACATCT
CATTTTACGACGCACCAACAAAAGCACAATGGCTACAAGATCTGGCTGAAGCCTTTAATC
GACCAGAAGATTTATTGCATTACCTTGAGCTAGACATTGCAGATTTCGAGCAAGATCTTA
CCGCTCGTAAACTGTTTGCGTTAAGAGTGCCACGCCCCTTTGCTGAAAAAATGAAAAAGG
GGGATCGGGCAGATCCCCTTTTTTTACAAGCGATCACATTACAAGAAGAATTTACCAATG
TTGATGGCTTTGTCCAAGACCCACTGGAAGAACAGCATTCGCCTGCCCCTAACATTTTAC
ATAAATATCATAACCGCTTGTTATTTATGGTAAAAAATAGCTGTGCGATTAACTGTCGCT
ACTGTTTCCGTCGCCATTTTCCTTATGATGAAGTTAAAAGTGGCAAAGCAACGTGGCAGA
AAAGCCTCGACTATATAAAAGCGCATTCCGAAGTGGAAGAAGTGATCTTATCAGGGGGCG
ATCCCTTGATGGCAAAAGACCACGAAATTGACTGGATTTTCACCCAACTAGAGCAGATTT
CCCATATCAACATCGTACGTATTCACAGCCGTTTACCTGTGGTTATTCCCAACCGTATTA
CAGACGAATTGTGTGAAAGGCTATCACAAAGCCGTTTGAAGGTCGTGTTAGTGACGCATA
TCAATCACGCCAACGAAATAGACGAAATCTTTGCAGAAAAAATGCAGAAGCTAAAACAAA
GCAATGTCGTGTTGCTCAACCAATCTGTCTTGCTCAAAGGGATCAACGACAACGCCCAAA
CACTCAAAGCCCTAAGTGACAAATTATTTCGCTACGGCATTTTACCCTATTACTTACACC
TACTAGACAAAGTGGCAGGAGCGAGCCATTTTTATATTGAAGACAGCAGAGCCTTTGAAA
TTTATCGTGAATTGCAACGCATTACATCGGGTTACTTAGTGCCGAAATTAGCACGAGAAA
TGGCGAAAGAGCCGAATAAGACATTGATGGGTATCTCTGCTTAATTGATATTCAGTTCCT
TAATCGCTCAATCTCTTTACTAAATTCTTCTACATCATCAAAACTTAAATAAACTGACGC
AAATCGAATATAAGCGACTTTATCTAAGGACTTTAATTCACCTAACACCAAGTCTCCGAC
AAATTTACTAGCAACTTCCCTTTCCCCTGTGGCTTGAAGTTGTAACACAATGCGGTGGAT
CGCTTGCTCAACATCATCGGTACTCACGGGACGCTTTTCTAATGCACGAGATAAACTGGT
TCTTAATTTACGTTCATCAAAAGGTTCTCGGCTACCATTATTTTTAACAATATGCGGAAT
GAGTAATTCAGCACTTTCAAAGGTTGTAAAACGTTCTTTACAGACAGGGCATTCTCGTCT
GCGACGAATTTGGTAGCCATCTGCAGTTAAACGTGAATCTACAACTTTGGTATCATCAGT
AGCACAAAACGGACAACGCATTATTTTAACCCTTTTTGTCTTGCTACAAATTCAGCGTGT
AAATTTTCAGGGGGTGGAGGCATTTGCAAATAGAACCCTTCATTTTGGATTTTTTGCAAA
ACTTCTTGATTATCTACCCGCTTGAGCTGCTTTTCACCTGCTAAATTAAACAGCATTACA
AACTCAGGTTTACCAAAAATTTGGCGAAGTTCTAGAGGTACCGCCTCAAATTTATCCCGT
TTTTCCACATAAAGATACATTCCTTCTTTTTTGGGGCTTTTATAAATTGCACATAACATC
TTATTCGTCCTCTAGTCTGTAGCTACCTTCATAATTGGTGAAACGTGAATATTGTCCTTG
GAAACCTAACGGCACTCGTCCGATTGGACCATTACGCTGTTTACCAATGATGATCTCCGC
CATTCCTTTTGTATCTGGATTATCGTGATAAACCTCATCACGATAAATAAACATAATTAA
GTCTGCATCTTGTTCAATAGATCCCGATTCGCGCAAATCCGAGTTTACAGGGCGTTTATC
TGAACGTTGTTCTAAACTACGGTTGAGCTGAGAAAGTGCCACTACCGGTACTTGTAACTC
TTTAGCTAAGGCTTTCAGTGAGCGAGAAATTTCCGCAATTTCAAGGGTTCGGTTATCCGC
AAATCCAGGAGCGCGCATTAATTGTAGATAGTCCACCATAATTAAACTTAATCCACCGTT
TTCCTTGTACACACGTCTCGCGCGTGAACGTAATTCCGTTGGGGTTAAACCTGAACTATC
ATCAATATAAATATTACCTCTGGATTGCAACACTCCCACTGTACTACCAACCCTAGACAT
TTCCTCATCATCTAGTTGCCCTGTACGAATACGCGTTTGATCGACCGTTGAAAGCGAAGC
AAACATACGCATCATAATTTGATCCGCAGGCATCTCAAGACTAAAAATTAATACAGGCTT
ATTCGGTTGCTTAACTTTATCGCCGTTCTCATCTTCGACCTCAACATCTCCCATTGCTGC
ATTTTCACACAAATTCATCGCAAATGTTGTTTTCCCCATTGATGGACGGGCTGCTACAAT
AATTAAATCTGAAGGCTGAAGCCCTGCCGTTTTTCGATCTAGGGCAGCAAAGCCCGTTGA
TATACCTGTTACACCGCTGTTATTTTGAGAACGAGAAAGTAATTCTATGCGAGCTAAAGT
TTCCATTAAAATATCATCAATTTTTTTCGGTCCTTCGTCAGTTGCAGTTCGCATCTCTGC
GATATGGAAAACCGTTCTTTCCGCTTCATCTAAGACTTCTTTAACCGTCAATCCCTTAGG
ATTGTAGCTGATTTCTGCAATTTTATTACCCGCAGCAATCAATTCACGACGAATAGCCCG
TTCACTAACAATCTCTGCATAAGCTAAAATATTCGCCGCACTTGGGGTATTTTTAGATAG
TTCCGCAAGATAGGCAAAACCGCCTATATCTTGCAATATGCCTTTATTTTTAAGCACTTG
ATCAAGTGTGATAATATCAATAGGCTGATTGTTACGAGATAATGAAGCCATTTCTTCAAA
AATCAGACGATGAGCGTGATTGTAAAAATCGGTACTCTGAACACGCTCAGCAACGCCGTC
CCAGTACTCATTACTCAGCATTATCCCGCCTAATACCGCTTGCTCTGCTTCAATTGAGTG
AGGGGCAATGTTTATCTGTTCAATCTGTTTATCTTTTTGAGGATCTTTATTTTTTTGATA
TTCAGCCATTGATGAAACTCTTTTCAGGGAAATGATAAAAAGGTAGTTTACCGAATTTGC
CAAAAATTTTCAGCTGGTTTAGCCCGTACAAAAATAGCGAGACACAAAATTTGTTAATAA
TCTGCTTCAACTACACTAATTTCATTATTTAATAGTAATCATAGAACCAAAGTTAAAGCA
CTGAAACCACAGATCTACTTGTGAAAAACCTGCTTCTTTTAGGCGTGCTTTATGTGTATC
AATACTATCTGTCAGCATCACATTCTCAAGGGCTGTACGCTTTTGGCTTACTTCAAGCTC
ACTATAGCCATTTGCACGTTTAAACGTGTGGTGCAAATCAATAAGAAGTTCATTTATTGT
GTTATCTTCAAAAGTAAATTTTTCCGATAACACCAACACACCATTTGGATTTAACCCATG
ATAAATTTTACGTAAAAGAGCAAGCCTGTCTTCTCTTGGCAAAAATTGCAACGTGAAATT
TAGGACAACCATTGATGCATTTTTAATCTCAATATGACGAATATCATCACATAAAATTTC
CACAGGAATATCCGAATGATAGGCTTCCAAATGACGACGGCAGCGTTCTACCATAGGTTC
AGAATTATCCACACCAATAATTCTTACTCCAGCTTTTTCCACATTACGCCGAATCGATAA
AATCCCAGCCCCACGAGAACAACCTAAATCATAGACATTTGACTGATCAGTCACAAAACG
AGAAGCAAGCATACCAATCGCTGTAATGATATTAGAATAACCCGGCACAGAACGTTGAAT
CATATCTGGAAAAACCTCCGCAACAGATTCATCAAAAGTGAAATCCCCTAATTTCTCAAT
AGGGGCTGAAAATAGAGCATCTTTAGACATAAACAATATTATTGATAATAAATGGTGTAT
TCTACTCGCAATTTATAAAGATTGTAGAAAATAATTTATTTAGCAACATTCCTAATTTAG
TGAATACGTATAAGTACGATATAAAAATGCGCAAATCAGGATAAATAACATCACAATAAT
TTGAATTAATCTCTTTTTAGTCAATTTCTCTGCCGCCATTTTCACTCCAAATCTAAATAA
ATCTTGTTCATTATTCCCTAAAAAAATGTTAAAATTTGCCTTAAATCAAATTTTAGGATG
GTTGCGTATGAAAATTGTATCTGATTTTAAAGCAAATGGAAGAACAGCCTGCACAATTCA
CTGTCAAAATTGCAGTATTAGTCAATTATGTTTACCTTTTACTCTCAATGAACACGAATT
AACTCAATTAGATAATATCATTGAGCGTAAGAAACCTGTGCAAAAATCACAAATCATCTT
TCAGTCAGGTGATGAACTCAAGTCTATCTACGCAATCCGTTCAGGCACAATTAAAAGCTA
TACCATCAGTGAAAATGGTGAAGAGCAAATCACCGCTTTCCATTTACCGGGCGATTTAGT
TGGCTTTGATGCGATTATGGATATGAAACATATCGGTTTTGCTCAGGCTCTTGAAACGTC
AATGATCTGCGAAATTCCTTTTGATATTTTAGATGATTTAGCTGGCAAAATGCCAAAAAT
CCGCCATCAGATTATGCGTTTGATGAGTCATGAAATCAAAAGCGATCAAGAGATGATTTT
GTTGCTTTCTAAAATGAGTGCGGAAGAAAAACTTGCGGCGTTTATTTACAATCTTTCACA
GCGTTATGCCGCACGCGGTTTTTCAGCAAGAGAATTTCGCTTAACAATGACCCGTGGTGA
TATTGGAAATTACTTAGGTTTAACCATTGAAACTATCAGTCGCTTGCTTGGTCGACTCCA
GAAAAATGGCATCATAACGGTACAAGGTAAATATATTACCATTAATCATATGGATGAATT
AAGTGAAATGGCTGGTGTTACAAAACCTAAACTGTCCCATTGCAATCCAAACTTATAATT
CTTTACATACTACTTATCTTGACGTTCCCCCCGTACCTTACGGACAGGATTGAAAAAAAT
ACTCTTCTATCTTAAAAAGATAATTTATGCCCTAGTCTCCGATCTGTGAGAATGAATACC
AGGGCTCATCTCCAATGAAAATATCCCTTCCTTCTATAAAGAAGATCAATTCGATAATTT
GATATTAAAGAGCCATTTATCTACCAAACGCTTCCCTTCCTCGCTTGACCCAAAACGAGC
ATAATCTACATCAACCAATTTCACGCCGTCCAATTTAGGTGATTGTGGAGCAACTTCTGC
TTTCACATTGGTTGGTGTTTGATAAAGTCCGTGGTCACGCCAAGGAATTTCTTGAACCTC
TTTAGATAGAACCCAATCCATAAATAATTTCGCATTATCAAGGTTTCTCGCACCTTTAAT
AATACTTGCAGCCCCTAAAGCATAGCCTACCCCATCTTTAGGTAACACATAATCAACTGG
CGCACCTTTCTCTTTTTCTGAAGCATAGCCATGAGCAAAGCCAACTGTCACAGCACTTTC
CCCACGAGAAAGGTTCGAGGTCACTAAGGTGCTTTTCACATATTGAGAAATGTTACCATC
TAATTTTTTCAAATACTCAAAGGCTTTTTCCTCGCCCATTAATTGAATAAGCGTAATCAT
CGTGGTATACATTGTCCCTGAACTGCGAGGATCGGCTAATTGCACTTCACCTTTTAAGCG
AGGATCAAGCAAATCTGCCCATTTTTTCGGAGCTTCAACGCCTAACTGTTTTAATTTTTC
GGTATTAATACCAAAACCAAGCACCATCAAATACGCAATCGAGGTATATTTACCTGCTTC
GCTCTCTTGCAATGCTTTAAATTGAGGTAAAACCTCCGCTTGCAAAGGTGAACGATAGGC
TTCTAATAGCCCCATCTGCCCTGCTTGGAAATGTGGCTCAATAGTACCGCCATACCAAAT
ATCCGCTTGTGGATTATCTTTTTCCGCTTTCAGCTTACCTAAAATTGTCCCTGTTCCACC
GTGAATAAACTGAGTTTCCACATTATATTTTTGTGAAAAACGTTTCGTCAGATCTTCACA
TACTTTATTTTGGACGCCACAGTAAACTGTCAGCTTTCCTTCAGCCTGAGCATTATTAGC
TACAAAGACTAATGATGAAAGTAGAAAAAGGCTTGAAAACCATTTTTTTAATTGCAATTT
TTTCATTTGTTTCACATTCCTGATGTTTAAAAGAGTCATAAGTGTAACATTTATCCTACA
TAAAGCAAGAACAAGCGGTTTGATTTTATGCTAAAATGACATAACACTACCCTATTATAT
TGATATGAAAAAATGTTGCTTAATCAAATTCAAATAATCCTAGTCGAAACCTCTCACAGT
GGTAATATCGGCTCAGCCGCACGAGCAATGAAAACGATGGGACTAAGCCAGCTAAGGCTT
GTCATCCCAAAACAAGCGATTGACGAACAAGCAATAGCCCTTGCTGCAGGGGCAAAAGAT
GTATTGGATAATGTGCAAATTTATCCAGATTTCGACAGTGCAATCGCAGATTGCCAGCTT
GTTATTGGCACAAGTGCCAGATTACGCCACCTACAAAGCTCACTGGTCGAACCACGTCAA
TGTGGCAAATTAGCCATTCAACGTGCTGAACAGGGTAAAGTAGCGATTGTATTTGGACGA
GAACGGGTGGGCTTAACCAATGAAGAACTATTAAAATGCCATTATCACTTAAACTTCCCA
ACCAACCCCGACTATGGCTCGTTAAATCTTGCAATGGCGGTACAACTCGCCTGCTATGAA
CTCCGAATGGCTTGGCTAGATTTACAAGAAAAAACCGATATTCAACCGCTTGCAGAATAC
CCGACATCAGAAGCCTTAGAACATTTCTTTGCCCATACCGAACGTTTATATAAAGAACTT
GGCTTTATTCGCAACGAAGCAGTTATGCTGAAACTACGCCGTTTATATCAACGAGCCGAA
TTGGAAACCAATGAATTGAATTTATTAAGAGGAATGCTGACTGCAGTAGAAAAGTACTCG
CTAAAGCAGAAAAATGACTAATAATAAAGGGATAAGAAATTACATCTCTTATCCCTTAAA
TCATAGCTAATTAACTATAGTACCTAACTATCTAGATTACCATAATACACGTAAACCAAC
ACCAAGTGCTTTGTCAGTAACTTTGTTGTTATCACTGTCTTTGTTCTTGATTAAACGACC
TTCAACAAAGGTAACAACTTGTTTATGTAATTTATAGTCTGCACCTAACATGAATTGATG
AGCAGTTGCTTTGAAATCTTCAACTTTGTAAGTACCATAAGAGTAGTTTCCATACACGCC
AGATTTTGGAGTAACATCAAATCTTGCGCCAGTTCTTACGAAGTTAATTTTCTCTTTAAC
ATCATCTGTTTTTACAACACCATGACCACCATCAACAGCTACAGTAAATGGAGCGTTGAC
ATATTTAAGACCAAAGTACACACCATCTTTGTCTTTCTTATTAAATGGTTTTTCTGTATA
GGTATGGTCTGTAGATTTACCACCTGCTTCAACAAATTTACCTTTTAGTTTAACAGATCC
AGATTTGTAGTCATCATGAGTATAACCTGCTGCCACAGTTACAGATTGACTTTCTGCAAT
CTTAGCTGTGTATTTAGCACCTAAACCAAAGCCAGATTTAATAGAATCTACTTTTACATC
TGCCTTCTCACGCTCATTTGCAACATTATAGTTAGCACCTAACGTCAAACCTTCAATACC
TGTATAGGTATAGTTAATTGCTGAATCAGAAGATTGAGTAAGGATATCAAAACCTTCTTG
AGGTGCTGAATATTTAAATGTACCCTGTTGATTGTTCACAGTGATAGACTTATCTACCTT
ATATGTATATTTAATTCCACCAGTACCAACACCGTATACTTTATCAAAACCAGCTTGACC
AATGCTATCACCGATTACAGCTTGTTTACCAAAAGAAATTTCATGACCATAGCCACCTAA
ACCAACGTAAGCCTCATCTGTTGTAACATCACCCCATTTTGCAGCATTTTTAGAACCACT
GCCAAGGCGAGTCTCATAACGACCAAAACCGTAGAGATTCTCATTGATATTATGTTTGAT
AGAAATACCGAAACGAGAACTATTATTCTTTAAGTTAGTGTGACCACCATCTGTTGAAGA
TTGACCTTTCACTTTTGAGGCTTGTTTTTCTAAAAGAAGACGCAATTGACCATCAAAATC
AACTTTTGTACCTTCATTTTCATAAACTGTTACAGCTGATGCTGATGCTGCAAATGCCGC
TACTGCTAACGCTACTAGTGTTTTTTTCATAATGTTCACCTTAAGTTTTTAGTTTAACTA
AGATTACTCTTATTAAGCTATAAGAGCAACCGATCCATATCTGCCATTACCTTCCCATGT
AAGTTTGGTAAATGCAGATTGCATGCGAATGATTGCAAATTTGTAGAGTAGTGTCAATAT
CTTACATAAAAAAACATTTTCTTTAAAATCAATAAGTTAATAAATCTCCACTCCCAAATA
AGTATTCAGAGATAATTTTTTAAAATATTGCTCCTATTGCAATAAATCACATAACTATAT
GATTTAAAAATAAAAAACTCATAGCAAATAAAGATTTATGACCTTTTTTCTAAAAATGTG
AGTTTCATCACATTTTTAGAAAAAATAGAAAGATTATTTTTATCAAAAATAAATTTGAAA
AGAGATGCACATACATTAAAATATCTATACATTTAATACAGAGAATAAAAAATGGGTAAT
TTTACAGATACAATCATTACAAAATTAAACGACTTTTCTCCCATCTTGTCTCTGCAAATC
TCTATCTATAGCCACTGCTTTAAACTTACTCATGGCTCCGTCAAAGAATTCATACAAGAA
ATACTAGAAACATGTTCACATATTGAGCAGTCAACTTCCCCTGAAATAACTGAAGTTTAT
ACTCAACGTTTAATTGAACAATATGATGCTCTACAAAAAAGTATTCATCTCAAGGATAAA
AAGTCAGATTCCCCTATTTTCTCTCAATATAAATTTACTAAGAGTATTCATACATTATCA
AAGAAACAGAAGTTACATGAATACTATAAAGCGTTGCGTGCATTGAATGAAAAACTCTCA
TGGCTCATTGAACAAAATTACCATTACCCTGAGTATAGGCATATGCTCTCAATAAAGATA
CAAGAAACAGAGAATAGAAAACAAAAATGTTTAAAGGCGATTGAAGAATTGAGCTTTAAT
CAGGAATAACGGGAGAAGATTGACGATATATTGTTGCTAATCTTATCAATCTCTAGTAGT
GTCTAAATATGCTATGCTCTAAACATACACATCATACTAAAAAGAGTCCATAGAAAATAT
CCTCTCTTAATAGAGAGGATATATAAAATTGTAATACTAACGTTTTGAGTATTGTGGACG
ACGACGTGCTTTGTGTAAACCCACTTTTTTACGTTCAACACGACGAGCATCACGGGTAAC
AAAGCCCGCAGCGCGTAACGCTGGACGTAAAGTTTCGTCGTATTCGATCAATGCACGAGT
AATACCGTGACGGATTGCACCTGCTTGACCAGAAATACCACCACCTTTAACAGTGATGTA
TAAGTCTAATTTATCTGTTAATTCAACTAATTCTAATGGCTGACGAACGATCATACGAGC
TGTTTCGCGACCGAAGTACACTTCCAAAGAACGTTGGTTAATGGTGATATTACCATTGCC
CGGTCTGATAAATACACGAGCTGAAGAGCTTTTGCGGCGACCTGTGCCGTAGTTTTGATT
TGCTGCTGTCATTTTTATGCTCCGTGATTAGATATCTAAAACTTGTGGTTGTTGTGCTGC
GTGGTTGTGTTCGTTACCTGCATACACTTTTAATTTACGGAACATTGCACGACCTAATGG
ACCTTTTGGCAACATACCTTTAACCGCAATTTCAATCACTGCTTCTGGACGACGAGCAAT
CATTTCTTTGAAGGTTGCATCTTTAATGCCACCTACATAGCCAGTGTGCCAGTAGTAGAT
TTTATCAGTTTCTTTTTTGCCTGTTACCGCTACTTTTTCCGCATTGATAACGATGATGTA
ATCGCCTGTATCAACGTGTGGAGTGTACTCAGCCTTGTGTTTACCACGAAGACGATGTGC
TAATTCAGTAGCTAAACGACCTAAAGTTTTACCTGTCGCATCTACTACATACCAGTCACG
TTTAACTGTTTCTGGTTTTGCTACAAAAGTTTTCATTAATTAAATACCAAAATTTAAAGT
TTAAACCCAATATCCTAATGGATATTACCTATTAATACGGTAGAATCTGACCCCTTCGAG
TCCTATTCAGACCAGACTTACATGGCGGGAATACCATGCAAAAACAGGGTGGCAAAATTA
TACAGATTTATTTACTAAAGATCTAATTCTTTTTTAAGAAAGAGTGGTTTTTGCGGTATA
TTTCAAAATTCCAACAAATTTTTATAGGTTTTACTTCTCATCAAATTGAGAAAATGATAA
AAAACAGCTACATCAAGCTAACTAACTGTAAAGGAGTGAACTATGGAACAATGGTCTGGT
AACGTATGGACTGCAATTATTGCAGCATTTATCATAGGTTGTATCATCAGTTATGTTGTT
GTTCGTGCGACAAATAGCAATGTGAAAAAACAACTACAACTAGAGGCTGATTTAAAAGAT
ACTGCTAAGAAAATGGACGAGCAAAAACAGCAATTAGAACAACACTTTGAACAATCTGCA
GCTCTACTTGCAACACTTGCTGAAGACTACAAAAAACTTTATACGCATTTAGCACAAGGG
TCTGAAAAATTATTGCCTGCTGAATCGGCAAAAATTGAATTTTTCCAACAACCTAAAATT
GAAAATAAACCTAAATCTGAAGATGACCAACCTAAAGATTATTCAGAAGGCTCCTCTGGT
TTACTAAAATCCTAGTATTCATATATTATTGAATTTAAGAGGAGGGAATCCCCTCTTAAA
TTCTCTTTAACTACATTTTTCTTAGAACATATTGTCTTTATTATCAGAAAATTTGATCGA
AAACATTATATTAAATTTAATTTCAGATTAGAATTTGAAAAATTTTTTTAACTTATCATT
AACAGGAAAATACAATGTCTTGTTTATTTATTGCAGGCACAGATACAAATGTAGGAAAAA
CTATCGTTACAAGGGCTCTATTACAAACAATATCTAAATATGAAATTCCCATTGTCGGTT
ATAAGCCTATTGCGTGTGGTGGCGATGATTCTTTACCCACAGAACCCAATCAAGATGATT
ATGCCTGTGAAGACAATAGTGATGTCCTCATTATACAGAACAGCTGCCCTTGTCCTGTAA
AATACAGAGAAATTAATAGCTATTCTTTTATCCATTCTAGTACGCCAGTATTTGCAGCGC
TAGACGCAGTACGTCATATTTCTGTTAATAAACTGGATCACGATCTTCAACGTTTACACC
GACAATATGCAAATGTTCTTATTGAAGGCACTTATGGCTGGTTAACACCTATTAATAAAG
ACCTAAGTTTTGCTGATTGGGTTAAGAAAAATAGAATGCCAGTCGTACTTGTTGTGGGAA
TAAAAGAGGGTTGCGCTAACCATGCACTTTTAACAGCGGATGCGATTCAACAAAGTGGGG
TTAATCTTATCGGATGGATTGCAAATCGAGTAAATCCTGGGCTACGTCACTACGCTGAAT
TAATTGAACTCCTTAGCAAAAAAATCAATGCTCCATTACTAGGACAAATTCCTTATATTG
GTTATCCTAGTAAAAAAGAACTATCTGAGTATATTCAGAACCCAGAGCCTCTATTAAGTT
TTTTCCATAAATAATCTAATTGCTGGCTCTTGAAGAGCTAAGCTCATACTGAAATATTAA
GCTGGCTCTTTATTGATAATAATAGACTAACAATCATGACTACAAAGGTTGCTATATAAT
TTTAGCAACCACTCTGATTTCTATGCTATTTTAGCTAGTTAAATAATTCATAAATGCTGT
AATTACACCTAAGTTAACCACATCCACAAAGAATGCACCTACAAGCGGTATGATTAAGAA
TGCTTTATGTGATGGTCCAAAAGTTTCTGTGACAGATTGCATGTTCGCGACCGCAGTTGC
AGTTGCGCCTAAGCCAAAACCGCTGTGACCTGCTGCAAGAATGGCTGAATCGTAATTACT
TCCCATCACTCTAAAGGTCACAAAATATGCATAAAGTACCATAACTATGGTTTGAGCAAT
AAGGATAATTAACATTGAGCCAGCAAGGTCTGCTAATTCCCAAAGTTTAATGCTCATTAA
TGCAATTGCTAAGAATAAGCTTAATGATGCGTTACCAAATACGTCAATAGCACGGTCAAA
CATATCAAATTTAAACACTAACGTTAATACGTTTCTTAATACTACACCAAAACCTAATGC
CCATACGAATTGAGGTAAACCTGAATCAGGGAATACTTTAACCATAACTGATGAGAATGC
TAGACACGCTGCAAATAATGCCATTGTTTCGATCGTTGATGTTGCTGTGATTAAGCGTAC
ATTGTCAGCATCTTCAAATGTATCATCAGCATATTTTGCTTCTACGCTTTCAACTTTTAC
ACTGTGTTTAGATGGGGTAATTTTCATTTTGTTGATAAGACGGCGTGCTAATGGGCCACC
GACTAAACCACCAGCTACTAAACCAAATGTAGCAGATGCCATTGCCATTTCCATTGCACC
TGCAAGCCCATGTTTTTCAGCAAAAACAGTTGCCCAAGTTGCACCTGTGCCGTGTCCGCC
AGTTAAAGTAATAGAACCTGTAATTAAACCAACAAGTGGATCAATACCAAGTAGCATAGC
TAAACCAACGCCTACACCATTTTGAACAAGGATAAATATACTCACGATAACGAGGAAAAT
GACAAGTGGGATTCCACCTTGTTTCAAACGGGAAAAATCTGCGGATAAGCCGATAGATGA
GAAGAAGGCTAACATGAAAGCTGTACGTAAAGAGCTTTCAAATTCAAAGGTAATTCCAGC
GAATTTATATAGACAAAAAATGATACCAGCGATAAATAAACCACCGGCAACAGCCTCTGG
GATATTAAAGTCTTGGAAGAACTTAATTTTATTTACAAATACTTTGCCGAGAAGCAAAAC
AAGCGTTGCGGCGATAAGTGTGTGATAACCGTTTAAAACGATTGGCTCCATATCATTACT
CCTAATATATGATTTATGAAGGGGCGGATAATATTATAAAGATTTAGCATTGTCAAAATG
GCTATTTGATTATTTAGTCGCATAAAAATATTGTTATGGTAGACATTTCTCTATTATTTT
TTGAGTTAGATCTCATTTTTTGCTTGGGGATTTTGGTAGAATCGTCGCAGTTTTATTTTT
TTATGATGAGGCTTTTATGAGCGAAATTGCATTAACAGTAAGCCTATTATCCTTAGTTGC
TGTCATTGGGCTATGGATAGGGCATATTAAGGTGAGGGGCGTAAGCCTTGGTATTGGCGG
TGTGTTATTTGGTGGGATACTGGTTTCCCATTTTATGACGCAATATGGTGTCAAACTTGA
TGGTCATACCTTGCACTTTATTCAAGAGTTTGGTTTGATTCTCTTTGTCTATACCATTGG
TATTCAAGTTGGTCCTGGTTTCTTTGCTTCATTACGCCAATCGGGATTAAAGCTTAATGC
TTTTGCTGTGATGATTGTTGGGATAAGCGGTATTTTAGTGATTTTATTACACAAAATATT
TGATGTTCCTCTTCCTGTGATATTGGGTATTTTCTCTGGTGCGGTAACCAATACACCATC
ATTAGGTGCTGGGCAGCAAATTCTGACAGAATTAGGCGGTGAGTCCATTACTGCTGTGAT
GGGTATGGGGTACGCAATTGCCTATCCTTTCGGGATTATCGGGATTCTATTAGCAATGTG
GCTTATCCGTATTATTTTTAAAATTAATGTGGATAGAGAAGCTGATGAGTTTGATTCTGC
AACCAACAATAAAAAAGATGGATTAAGTACGATGAATGTTCGTATTACAAATCCAAATTT
GAATGGGTTGATGCTTCAAGAGTTTCCTGATTTTGAACTGCACGAAGTGGTTTATTCTCG
TATTAAGCGTAATGATGAGTTGTTTGTGCCTAAAGTGCATACCCAAATCCAAATAGGCGA
TATTCTGCATCTTGTGGGAACAAAAGCTGCGTTGCATAAAATGCAACTCATTCTTGGTGA
AGAAGTGAATGTTTCACTTTCGACAAAAGGCACAATGTACCGCACAGAACGTGCTGTCGT
TACAAATGAAAAAGTATTTGGGAAACAAATTCGCCAATTGATGTTAAAAGGGAAATATGA
TGTAGTGATTTCTCGCTTAAACCGTGCGGGGGTTGAGTTAGTTCCTAACGGGCAAATGAC
ATTGCAATTTGGTGACGTGTTGAACTTGGTTGGTCGCCAAGAAGATATTGAGGCTGTGAT
GGCGATTATCGGTAACGCTCAACAAAAATTACAACAAGTACAAATGTTGCCTATCTTCAT
CGGGGTTGGTTTAGGGGTGTTACTAGGCTCTATTCCAATTTATCTGCCAGGTTTCCCTGT
AGCATTAAAACTGGGATTAGCAGGCGGACCTTTGGTGGTTGCATTAATTTTAGCAAGAAT
AGGAAGTATCAAAAAACTCTATTGGTTTATGCCTCCAAGTGCAAACTTAGCATTAAGAGA
AATTGGTATCGTGCTTTTCCTTGCAGTTGTAGGTTGGAAAGCAGGCGGAAACTTCTTGAA
TACCTTATTAAGTAATGATGGTTTAGCGTGGATTGGTTATGGTGCGATCATTACTTTTAT
TCCATTAATTGTTACAGGGCTGGTTGCTCGTATTTATGGTAAATTAAATTATCTGAGTCT
ATGTGGATTGCTTGCAGGTTCAATGACGGATCCACCGGCTTTGGCATTTGCAAATGGTAT
TAAAGAGGGCAATGGTGCAGCAGCACTCTCTTATGCGACGGTATATCCATTAGTGATGTT
TTGTCGAATTATCTTGCCTCAAATTCTCGCTATATTATTGTGGGTAGCTGGCTAGTCGTA
ACTAAGCAATCTAGTTATTGACAGTTCAATAGACTAGATTGCTCAATTTCAATAAAACGC
AATAAGTTTCCAACAATATTTAGGATCCATTCACGCCATTTTTATAGGATTATAATTTAT
TTTCTATGATAAATAATAGGATGTCTTAATCACGGATTTAACGTTATAATGAGAAATAAA
TCTATTTTTTAATGGAAATACTACTTTATGTATCGCTTAACCTTTTTTTTGATATCTACT
TTGCTGTTTAATTCCTCCCTCTCTGCCAAATGGCTAAAGATCAATGATGTAGACTATATC
TGGGGACCATTTAAAATCTATAATATTTCATTATTCTCTGAAACTGGCAGTTATACTAAT
AGCACACGCCCATTAATGCTGACTCTAAAATATCAAAAGCCCGTTGAAGGGCGTGATTTT
GCAATTTCTTTAGCTAGATCTTGGTCTAATTTAGGCATCACTCTGCAAAATCAAGATAAT
GTGGTTGATCGTTTGCGTAAAATTTTACCTAATATCAAGAAAGGTGATTCTCTCAGTTAC
ATTGCTTTAGAAGATAAAGGATATTTCATATTAAATAATATTGTTATTCCTGAAGAATTT
AACAAAGAATTTAATGACGCTGTAGTAGCAATATGGCTAGATCCTCGTGTAGAAATTGGG
CGTAAACTTGTCAATAAAGAAGAAAAAACCTTCATTGCAAACATCCCTAGAGTTTTAGAG
ACACAAAAACCACAAAATATAGAAAATAATATAGGGGTACATGAAGAATCAATAGATCCT
GTGGTGGACTCAAGCAAAGTATCTAATGATATCAAACAAAACTTAGACTCTTCAATAATG
CCTAGAGTACAAGATAAGCCTTTAACTCAGTCAAATGAAGAGAATATGAAAGAAGCAGAA
AAACCACTTGAAGATTCAGAAATTGATATTTCTCCTCCTTTAGATCCCATACCAGAAGGC
AAATATCTAAATATATAGCTGATTATTAAAGTGTTTATAGCATATATAATAAATCGACAA
TGCCGATTCAGAACTGGAAACTGGCGATGAATCGATTTATGATTGATTTTGGTGATCGCC
TAGACGATCACCGTTAAGTTGAAATGGGTGTTTACACAGAATTTGGGATAGGGTTAAGCG
CTAATACTTCACCGTATGCCCATAGCTTTCAATAATACCTTTAATATGCTCTAACGATTC
TTTCGTCGGTGGCATCACATCTTCCAATTCATATTCTAACCCTAAGGTTTTCCATTTATG
TGCGCCTAAACGGTGATATGGCAGAAGTTCGACTTTTTCTATGTTGTCCATACCTTGAAT
AAACTGACCCAATAAATGAATATCTTCATCGGCATCCGTATAACCTGGTACAACCACATA
GCGGATCCAAGTACGTTGATTACGTTTATGCAAATAACGAGCGAAGTCTAAGGTACGTTT
ATTAGAGACACCGATAAAATCTTTATGAATTTCTTCGTTCAGCTGTTTTAAATCAAGCAT
AACGAGATCGGTTACATCTAGCATTTCATCGACTAGCTCTGAATAATTCCGCACAAAACC
ATTTGTATCTAAACAAGTATCAATACCCTCAGCTTTACAAGCACGGAACCAATCACGCAC
AAATTCCATTTGTAACACGGCTTCGCCACCTGATGCTGTTACGCCCCCGCCCGTTGCTCT
CATAAAATGTTTATACGTCACAACTTCCTTCATTAGATCTTCTACGGAGATCTCTTTCCC
ACCTTCAAGATCCCAAGTGTCACGGTTGTGGCAATATTTACAACGCATTAAACAGCCTTG
TAAAAACAAAATAAAACGAATCCCAGGCCCATCTACTGTGCCACACGATTCGTAAGAGTG
ATAACGTGCTAAAACAGTCATTCTTTTTCCTTTAAATAAAGTACGATTAGGACAAATGTC
CTTAAACATTTCTGCTAATCGCAATTAATGCGTAAGATACAATAAGCGGTCAGTTTCTGC
AAAAGTTTTGCAAAATCTGACCGCTTATTAGTTTAAACTAAATTACATCGACTGAGTGAA
AGTACGAGTAATTACGTCCATTTGTTGCTCTTTAGTTAAAGAGTTGAAACGCACTGCGTA
GCCTGAAACACGGATTGTTAATTGTGGATACTTCTCTGGGTTTTCCATCGCATCTAATAA
CATTTCACGGTTCATTACGTTTACGTTTAAGTGCTGACCACCTTCGATGGTTGATTCGTG
GTGGAAGTAACCGTCCATTAAGCCTGCAAGGTTACGTTTTTGAGATTCAAGATCTTTACC
TAACGCATTTGGTACGATTGAGAAGGTATAAGAAATACCATCTTTCGCGTAAGCAAATGG
TAATTTCGCAACAGAAGTTAATGAAGCTACCGCACCTTTTTGGTCACGTCCGTGCATTGG
GTTTGCACCTGGTCCGAATGGCGCACCTGAACAACGACCGTCTGGGGTGTTACCTGTTTT
CTTACCGTAAACCACGTTTGAAGTAATGGTTAATACTGACTGTGTTGGTGTTGCATTACG
GTATGTTTTGAGCTTCTGAATTTTCTTCATAAAGCGTTCAACTAAATCAACTGCAATGTC
ATCTACACGGTTATCGTTGTTACCGAATTGTGGGTATTCACCTTCAATTTCAAAGTCAAG
TGCTACGTTTTTCGCTACGCCAACCACTTCTCCTGCTTTATTTTTGATTTCAATGTCGCC
ACGGATTGGTTTTACTTTCGCATATTTGATTGCAGAGAGTGAGTCTGCTGCAACAGAAAG
ACCTGCGATACCACAAGCCATTGTGCGGAATACATCACGATCGTGCAACGCCATTAATGC
TGCTTCATAAGCATATTTGTCGTGCATAAAGTGAATGATGTTTAACGCAGTCACATATTG
TTTCGCTAACCAGTCCATAAAGCTGTCTAAACGGGTCATTACATCATCGAAATCTAAGTA
TTCAGACATAATTGGCTCAGTTTTCGGTCCAACTTGGTCACCTGATTTCTCATCAACACC
ACCGTTGATTGCGTATAGTAAGGTTTTCGCTAAGTTTGCACGAGCACCGAAGAACTGCAT
CATTTTACCTACGATCATCGGGCTTACACAGCACGCAATCGCATAGTCATCGTTTTGGAA
ATCTGGACGCATTAAGTCGTCGTTTTCGTACTGAACAGATGAAGTTTCGATAGACACTTT
CGCTGCATAGCGTTTGAAACCATCTGGTAAACTTTCAGACCAAAGGATTGTTAAGTTTGG
CTCTGGTGATGGCCCCATTGTGTAAAGGGTGTGTAATAGACGGAAGCTGTTTTTGGTTAC
TAATGTACGACCATCTAAGCCCATACCTGCGAAAGTTTCTGTTGCCCACATTGGGTCGCC
TGAGAATAATTGATCGTACTCTGGGGTGCGTAAGAAACGAACCATACGGAGTTTCATTAC
TAAGTGATCCATTAATTCTTGAGCTTCTTTTTCAGTGATTTTGCCTGCTTTTAGGTCACG
TTCAATATAAATATCTAAGAAGGTTGAAACACGACCGAAAGACATTGCTGCACCGTTTTG
TGATTTCACTGCTGCAAGGTAAGCAAAGTAAACCCATTGTACCGCTTCTTGTGCGTTAGT
TGCTGGGTTTGAAATGTCAAAGCCATAAGATGCAGCCATTTCTTTCATTTTGCCTAAAGC
ACGGTGTTGTTCTGCAATTTCTTCGCGTAATTGGATTGTCGCTTGAATATCTTCGCCACG
CTCTAACTTCTCTTGTAAAGAGGTAAACTGTTTTACTTTATCTTTCATTAAGAAGTCAGC
ACCGTAAAGAGCCATACGACGATAGTCACCGATAATACGACCACGACCGTAAGCATCAGG
AAGACCTGTAATTACGCCTGATTTACGGCAACGTAAAATGTCTGGAGTATAAACATCGAA
TACACCTTGGTTGTGGGTTTTACGATATTCAGTAAAGATTTTCTCTACTTCTGGATTTAA
TTCACGGCGATAAACTTTACAAGAGCCTTTCACCATATTGATACCGCCAAACGGCATAAT
TGCACGTTTTAATGGTGCATCTGTTTGAAGACCTACGATTTTCTCTAAATCTTTGTTGAT
ATAACCTGGTGCGTGTGAAGTGATGGTTGATGGAATATCGCAATCAATGTCATACGGTTC
GTGGGTTTTGTTTTCCACTTTGATTTTTTCCATCACTTCTGCCCAAAGCGTTGTAGTTGC
TTCGGTTGCATCTGCTAAGAAGGATTCATCACCTTCATACGGCGTATAGTTTTTTTGGAT
AAAGTCACGCACGTTTACATCAGTTTGCCATTCACCTGGTGCAAAACCTTCCCACGCTTT
CTTTTGAGCTTCGGTTAGTTGAGTCATTTTAAGTCCTCGTTAGTTAATGTAATAAATTGG
AACGCAAGCGGTGCGATTTTGCAAAAACACTGCGAAAAGTGACCGCTTACAAGTTTTGAA
TTAATGTTTTTTTAGATGCAAAAACCACTGCACCATACCGATGAAAAATGCACCACCAAC
AATGTTACCTAAGGTCGCTGGAATTAAATTTTTCACCACAAAATTTGCCATTGTTAAATC
AGCGAATTGACTAGGATCAACCCCTATCACTGTCCAAAATTCAGGGCTTGCAGAGCCGTG
AATTAACACGCCCATTGGGATCATAAACATATTCGCCACACAGTGTTCAAAGCCAGATGC
CACAAACATTGCTATCGGCAAAATCATAATGAACGCTTTATCCGTCAGGCTCTTACCTGC
ATACGCCATCCATACCGCAATACAGACCATCAGATTACAGAAAATCCCCAAGCTGAATGC
TTCAATCCAAGTATGATGGATCTTATGTTGGACTGTTTTTAAAATAGTCAAGCCCCACTG
CCCATTTGCAGCCATAATTTCACCGCTAAACCACACTAACAGCACAATAAAGGTCGCACC
GATGAAATTACCGCCATACACAACAAACCAGTTTTTAAACATCTGCGCCCATGTAATTCG
CTTACTTGCTTTGGCAACAATCGTCATGGTTGTTGAAGTAAAAAGCTCTGCTCCAAATAC
CACGCACATAATAATGCCTAAAGAGAAAACAAGACCGCCAATGAGTTTAGCGACACCCCA
TGGCATATCCGCAGCCCCAACTTGGGTAGTTGCATAAAAGACAAAAGCAATAGAAATGTA
AGCGCCAGCAGTAATTGCTGAAATGAAAGAATAAAATTGGTTTTTGGTTGCTTTATAAAC
TGCGCCATCTTCGGCGATTTTTGCCATCTCAGCAGGTGAAAACATTACTATCCTTAAACG
AAAATTTGAAAAATTATAGAAATTGTTGAGAATTATAGACCTGTTAACCTGATGATTAAA
TAATTTTTACGTTTAAAATAAATAAAGTAGAATTCTTTCTTGATCCATATCAATCTTTCA
AAAAAAGTACAATTTTTGAAAACTTAACTTAAACACAAATTTAACAAAATAGTTACAAAA
TGACCGATTATTTGACTGCTTTACTCGGAATTTTCCTTAGCGAAGAGAATCAACTTCTCA
TTATGTTTGTCAGCAGCTTTTTAAGCGCAACAATACTACCAGGCAATTCCGAAGTGATTT
TTACCACTTATACAACGCAAGCACTATTACAAAAAAATACGGTGTATGGATTATTCGTTG
TAGCGACATTAGGAAACTCCCTCGGTAGTATGACAACTTATTTTATCGCTCAATTTTTTC
CACAACCTAAATTTCATGACCAACAACATAAAAGCATCAAGCTCACGCTTAAATTGAGCC
AAAAATATGGTATATGGATTCTATTATTTAGCTGGCTTCCTATTGTTGGCGATATCTTTT
GTGGTATTGCAGGTTGGTTACGATTCAACTTATGGAAAAGCATATTATTAATTACTCTAG
GCAAAGGAATTCGTTATGCATTGCTACTTTGGAGCGTTTATTTGGTTGCTGGTTAAGGAC
TAACAGTCTACAATATGAATAAATTATTTTTGATGAGAAAAGCTATGTCAAAACACCCCC
CTGAAATCAAATCTATCTCAGTAATTGCCAAAACTCGCATTTTTGAAGTGCAATCCGTCG
ATTTACGTTTTTCCAACGGCGAAGAACGCACCTATGAACGTTTAACGCCACAACGTCGTT
CATCTGTCATGGTATTACCCATTCATAATAATCAACTGATTCTTGTTAAAGAGTATGCTG
TCGGCCCTGAACGTTATGAACTCACCTTCCCTAAAGGCATTGTAGATAGTGGAGAAGATC
CTGTACTGAGTGCAAATCGAGAATTACAAGAAGAAATAGGTTTTGGAGCAAAAACAATCG
AACCACTGCGTTCAGTGTATAGCGGTCCTAGCCATATGTACGGCTTAATGCACCTTTTCG
TGGCTCAAGATCTCTATCCATCACAGCTAGAAGGCGATGAACCAGAGCCACTTGAAATCA
TCTATTATCCATTAAACAAAATCGACGAACTGCTTGCCGACCCTAATTTTGCCGAAGCAC
GCAACTTATCCGCCTTATTTTTATTAAGAGAATATCTCAATGCAAAAAACTAGCCTACAT
ATTTTATGGATTTATCCACTACTTACCCAGATACTCGGCTCTGCCCTATTACCCCTTTTT
AGCGAATTTAGCCAAGGGGGAATGCTGGTTGTTTTTGCCTTATTTACCGTCCCAGCTTTT
CTATTTGCATTAGTCAGCTACAAACAGCAATATCACCAACGTAACATCATTCAAATTGCC
TTTTTCTCAGGGGTAATAATGTTCATTTACAGCCTTTTTTCATTTTCATTGATGTTAGCT
TTTGATGAATACACCAGCCTTGAAGATCCTATTCCCCTATGGGAACAATCCCTTGCCGTG
ATCTTATTCGCTCTAACCTTTGCTTTAGCAAAAGTAATGTACGCACTGTTGGTGTTGAGA
TTGTTTTTGCCGAAGGTGTAAGTCGCTTACATTAATAGAATGGAGCTAGACACTTCGGGT
TTAATAATGGCGAGAGTTTTTTAGATCATTGGTTATCCTTATATTCAAGTTAAGGCAGGG
TGAGAAACTTCCTCCTAGTAAATTTATAGGTCTCTCCTAGATAACGACTAAAATCCCTAT
TAGGTTAAGATAGCCCTATGAGCAAAAGTTATCTAAGTCAGTATAAACAAAATAAACTTA
TTGAGCTGTTTGTAGCAGATATCACTGCTCGAACAGCTGCTGAGTTGATAAATGTAAATA
AAGCTACCGCAGCCTATTATTTCCATCGTCTGTGATTGCTTATCAAGCAAAACAGTCTAC
ATTAAGAGGTTCGATATTCAAGAACAAGTGAAGCCCGGCAGTATTGTTTACACCGATTTC
TACCGAGACTATGATAAGTCTGATGTAACTGAGTTTAATCATTTTCGCATCAATCAAGTA
CCTACTTCGCAGAAAAACAAAACCCCAAACGAAAAGGACTAAGTCCGATACAATATCGAA
ATCAGTCCTTTGAATAGCTGTATAACTTTTGAAGGTCAGATCATTTTATTCATATTTTAA
AAGGTGATTTGAAGCCTTTTACCCTAAAACTTTAGGGGCTGACGTAGATTAGCCCCAATA
AAAAAGTACCCCGAAGAAGAAACCCAAGCCCCAATTTGGCTAAATGCACATAAGCTTCCC
AACCAGTGCTTCTTTTTAACAAAACTTTTTCAGGAGAATATCTGTCCGTGTAGTAATATC
CTAGCACTAGAACAAACATTACAATAACAACGCCTAATTAATTTTCCTTTGGTACAGAAT
TTGATAATGCATCTACGTGTTTTTTTATTGCTTCACGAACATGATGATTGGAATAATCTA
CCTCAAGAGAACCATCTCTATTTACTTTTACTCTACCATCAAAAATTGTTGTTGGCTGGA
CTTTATCAGCTGATTTAACCCATAATACTCTAACACAATTAAACGCTGTTTTTAAAAAAT
CAAACGTAACTGTAAATAGTTTTAACATAGCCATCCTCATATAAAATAGCGGGTGCATAA
TAGTGCATCGTAGTATTTAATAAATCTTATCAGATCAACCTTAAAACACATTATTAACAT
CAACTATTAACATTATTTTAACACAATCATAATGGTCCCCACAATCCTACATCCAAAGAG
TTCAAATCTTAACCAGACATCAATCAATCCAGCGAATACAGCATATTGCCAGCGATGCTG
CATAATTTCTTGCTAACTTATCGTACCGAGTCTCAATGGCTCGATATTGTTTTAAAAAGG
CAAATGCATTTTCAACTAAATGGCGATGACGATATAAATGTCACCCCATATCATCATTAC
CCATCGTTGAATTTCGTTTACGAGATATAACTAGAACAGCTTTTGCGGTCATCAGAATAA
AACCAATAGGATCGCCACAATGATCCACAGCTAAATAAAGGAATAGTAGACAAAAGTGTT
GATTTTAATTATTGGAGCTGTATTAGATTAGCTAGTATACCAACCAACATCAGCCCCTAT
AAATAAGGTTGTAAGAGCAAATTACATTTGCCCTAAATAATTGCAGAAGGATCAGGGCGA
AGTCATTCGCGCCTACATTTTATTTACACAATCTCACTCGGCGTAAAGAAATACGCAATT
TCACGTTTTGCTGATGTTTCAGAGTCTGAGCCGTGAACTGAGTTTTCACAGTAGCCTAAA
CCAAACATTTTACGAATAGTGCCTAGTTTGCGTTCTTCAGGTTTGGTTGCTCCCATCAAC
AAGCGGTAGTTTTCTACGGCATTTTCGCCTTCTAACACCGCAACAACGATAGGCTCAGAA
ATCATAAATGCTACGAGCGGATCAAAAAAATCTTTGCCTTGATGTTCTGCATAAAAACCT
TCCGCTTGTTCTTTGGTTAAGTGAAGCATTTTTAACGCTTTGATCGCTAAGCCATTTTTT
TCCATATAACTTAAAATTTCACCGATAAGATGACGTTTAGTCGCATCGGGTTTAATAATG
GCGAGAGTTTGTTGGATCATTTGTTGTCCTTATTATTGAGTTAAGACAAGGTGAGAAATC
CCACCCTGAGTAAATTTATTTCACCTGCATACCAGCTGTCACACCGCTATCGGCAGAGAG
CAAGTAGAGATCTGCACCGCCTGTGCCAGCAGATAAAATCATTCCTTCCGACATACCAAA
CGACATTTTGCGTGGGGCAAGGTTGGCAATCATAATCACAAATCTGCCTTCAAGCTCTTC
AGGTTGATTGTACGCGGCTTTGATACCAGAGAAGACTTGGCGAGTATGATCGCCTAAATC
GAGTTCAAAACGTAATAATTTATCTGATTTCGGCACAGCTTCACATTTCAATACTTTTGC
CACACGCAGATCGAGTTTAGCGAAGTCGTCAATGGTGATTTCTGAGGCAATTGGTTCAAC
TTTGGTTTCACAAGCGGTCATTTCTTTTCCTTTTTTTGCAGTTTCTGCTTTTACGCTTTC
GGCGAAAAGTGCTTTGGTTTCTTCAATCACAGCGTCAATCTGTTTTTTCTCTAAGCGAGA
GAATAGCGATTTAAACGGTGCAATGCTATGGGCAAATAGTGGTGAACCGATGTTGTCCCA
ACGCAGTTCCGTTTGTAAAAAGGCTTCGGCACGTTCTGCGAGTTTTGGTAATACTGGTTT
GAGATAGCTCATTAATACACGGAATAGCTCTAAGCCCATTGAACAGACCGCTTGTAATTC
GGCATCTTTGCCTTCTTCTTTGGCAATTACCCAAGGGGCTTTGTCGTCAATGTATTTATT
GGCTTTATCCGTTAATGCCATAATTTCACGGATCGCTTTGTTGTATTCACGCGTTTCAAA
ATAAGTGGCGATATGCTCCGATTGTGCAACAAATTCATCAAAAAGCGCTTGATTTTCTAG
TGTTGAAGCCAGTTTACCTTCAAAGCGTTTTGTGATGAAACCTGCGGTACGAGAAGCTAA
ATTAACTAACTTATTGACGATGTCGCTGTTTACTCGTTGTACAAAATCTTCTAAATTGAA
ATCAAGATCTTCAATGCGATCATTCAATTTCGCCGCATAGTAATAACGCAAACATTCAGG
ATCGATATGTTTTAAATAAGTGCTGGCTTGAATGAAAGTACCACGGGATTTTGACATTTT
TTGTCCGTCCACCGTCACATAACCGTGAGCAAAAACGTTCGTTGGTTTGCGGTATTCGCT
TCCTTCTAACATCGCAGGCCAGAATAGACTGTGGAAGTAAACAATGTCTTTACCGATAAA
ATGATATAACTCAGCATCACTCTCTTTTTTCCAGAAATCATCAAAGTTCAAGCCCGTGCG
GTCGCAAAGATTTTTAAACGAAGCCATATAGCCGATAGGGGCATCAAGCCAAACATAGAA
GAATTTGTTTTCGCTATCTGGAATTTCAAAGCCAAAGTAAGGTGCATCACGGCTGATGTC
CCATTGCTGTAAACCGCTCTCAAACCACTCTTGCATTTTATTGGCAATTTCAGGTTGAAG
CGAGCCAGAACGTGTCCACGCTTTCAGCATTTCTTCAAAGCTTGGTAGGTCAAAGAAAAA
GTGTTCCGACTGTTTTACCACAGGGGTAGAGCCTGACACTACCGAACGTGGATTGATTAA
ATCCATCGGGCTATAAGTAGAAGCACAGACTTCACAGTTATCGCCGTACTGATCTTCCGC
TTTACATTTCGGGCAAGTGCCTTTCACAAAGCGATCAGGCAAGAACATATTTTTTTCAGG
ATCGAACAACTGCGAGATCACCTTGCTTTTGATAAAACCATTCGCTTTTAATTTTTTATA
GATGGCAGAAGTGTATTCACGGTTTTCTTCGCTGTGGGTGGAATGATAGTTATCGAAACT
GATATTAAAGCCAGCAAAATCAGCAATGTGATCAGCTTTGGCTTTTTCGATTAACTGTTC
AGGGGTAATGCCGAGTTTATCCGCATTCAACATAATCGGCGTGCCGTGAGCGTCATCAGC
ACAGACAAAGTGAATTTCGTTGCCACGCATACGCTGAAAACGCACCCAAATATCCGCTTG
AATATGTTCAAGCATATGTCCTAAATGGATCGCTCCGTTAGCATAAGGCAAAGCACAAGT
GACCAGTATTTTTCTTTTTGGATTTGACATTCTAAATCTCTCTAAAATATAGCAAAAAAT
CATTGGGATTGTAGCGGAAAAGGGGGGAATTGTGTAGTTAAGATTTGGGGAGATAGGGAT
TTTTCAACGCTATTTCTGGTGTTTCTCTTATTTCTAAAAGTTATAAATAACTAATAACAC
ATTATCTTTTGAAAAATGAATTTTTCAGATAAAATAGTTCTGATAAGGACTGGTGCAAAG
TAATCTTCACTATCCGTTAATGCTCACCTACATAAAAATTAATTACGATCTTCATAAAGA
GTATTAAAGCGAGAAATTACTCCACCCAAGTTTCATAAAATAAATTTTTTAAATAAGGGA
TACAAATTATGAACATCAAAAAATCAATATTATCTACTATGCTTTTATCTTCTGCTGTGT
TGCTCTCTTCTTGTAAGAAAGATGGCACTGGCGGAAATTCTCCCCAACATAATAAAGAAC
AAAATCCAGTTAATTCGTCGATAGGTAGCCATTTTAGTGCTGAAAGTAGTGGAACTACAA
ATAATGGATTTAATAAACTCCCTGACAGACAGACAGACAGACAGACAGACAGACAGACAG
ACAGACAGACAGACAGACAGACAGACAATCATAATGCACTTACGTCTCATTCTTCCAATA
CTAATCATCATTTAAATACATCTAACGATTCTGTTTTATCAAATACTTCGATAACTCCAA
ATCTGCCAGCTGCTCCAGATAATTCAATGCCTACAGATAGTTCAAATTCAGCGACTTCTG
ATAGTCAAAAACCATCTGATGAGCCTAAGGCCGACAGCCCAAGTTCTGCTGAGAGTTCAA
CAACTTCAAATGAACCAATCATTTCAGACAATCAAACAACTTCGAACGATCCAACAACTT
CGGACAGTCCAAATTCTACAGATAAACCTAGTACGGAAAATACTAACAATGAACAAGCTA
CAGCAGAGACGACAGATAAGCAAGAAGTAGCAAAAGAGGATAGAAAAGAAGAAGTCGTAG
AAGAGCCAAAAGTAGAACATCAAGAACAACCACAAACAGAAACTGAAAAACAACCGCCTA
GAGAAGAGGAAAATCCACAAACAGAGGAAAATTCACAAGCAGAAGAAGATCCTCAAGCTG
ATGAATTGCCGAAAGTTGAAGAACAGCCTGAAGCCGAAGAAAAGGCTGAAGAGGAAAAAG
AATCTCAAAGCTCTGAAATTCAAACTGCTCCAGAAACCCAAACTAACAGTAATGAAATAC
CAATAAATAATGAACCGACTAATAATGAAATATCGAGTAATAATGATCCAACAAATAATA
TTACTCATAATGATAATTCTTCTGGAGAAAATATAAATCAAGAAAATAATAATTTATCTG
CTGGAAATAGTGATGATAATAAAAATACTGATACGGAAAATAATGTATCTGGAAATAATT
CGGTAGAAAATAATGATGTTACTTTAAATTTAAATAATAATTCAGAATCTACAACTCCAG
AAAATAATCCTTCTACGCAATCTAATTCATCAATAAATCCTGTGGATAATCAGCCTTGGG
CTAAACCTGAAGTTGAGAAATTAGATAAAAATAATTATCAGAATACACAACAACAATCTA
AATTCACCAATAAAATTGGGATTGTGGATATGGATTATAATGCAACTGAAGATTTAGGTG
GGGCATTTAAATTTTCAAATGGGCAAAGCAGAATAATTTATAATGCAGGCTTGGATAGAA
GAGTTAAGGGGCATTCTAAATCACACGGAACAATGGCGGCTGGTGTTATTGATTTAAAAA
ATAAAAATGCCACAATTTATGCTTATTCTGCTGAAAATCAGGGAAGTAGTACAATGAGTG
CTACTAATCTACATTATGAAGAACCCTATAATAGAGGGGTAAGGATTTTTAATAATTCCT
ATGGTAATAATCCACATAAAGATAGTGTAAAAAATAGAGGTTGGGAAAGTCTAGCGAGCT
TACCTTTATACGTTAAGTTAGCTGAAATGGCGGAAAAAGACAGCATTTTTGTTTGGGCAT
CAGGTAATGAAGGAAAAGATAAAATAAATGGAAGAAGTGAATATGCAACCGTAGAAGGAC
ATGTACCTGTAATACGAGATGGGGCAAGAAAAGGCTGGATTGTTGTAACTTCGGTAAACT
CACATAATAATGGGCTTACGGAATATGCAAGTAAAATAGGTGATAGGGCTAAAAACTGGG
GTATAGCTGCACCTGGAGAATGGTATTTATTTGATGGAAAAGTTCGAACAGAAGGAACCT
CTTTTGCTACACCTGTTGTTACAGCTGCCGTGGCTAATGTTTGGGAAAAATTTGATTGGA
TGGATCATCATTTAGTGACCCAAACCATATTATCCACTGCAAATAAATTAAATTCGTCAG
CTGTGACCGAAGAACCGAATGAACGTGTTGGTTGGGGTATTTTAAATCAAGATAGAGCAT
TAAACGGACCAGCTAGATTTGATACAAAACTTTTAACCAATGATAATAAAACCCATGTTG
TAGCAAAATTAGATTATAAACATCATACCGACCGCACTAAATACACTTGGTCCAATAATA
TTCAAGGTGATGCTGGCTTTAAAAAACAAGGTACTGGAACACTTTATTTTACTGGTTCAA
ATTCTTATAGTGGAAATACAGTTATCGAAAACGGAACTTTGGTAATTGGAAATGAATTAA
AACAATCCACAGTAGAAATCCAGTCACAGGGAACATTATTAACGAAAAATTTAAATAACT
CTCAAACAGAAGTTAAAATAGTAAAAAATGTAGATAATAAAGGTTCCTTGGAGGTTTATG
GAAAGGGGTTAATTATTGAGGGTAATTATACTACTTCAAATAATGCCAGAACGGTTATTG
ATATAGATAAATCTAAATTAAAAGTAAATGGAACAGTTAATTTACAAGGTTCCTATATTG
TAGCCGATGTTGAAAATATTAATGAAGTGGTTTCAAGAGTTCCTCAAACAAAAACCATTA
TTGAATCTCAAAATGTAATTCAAAATTATAATGGAGATTACAAAATATCAGATCGTGCAA
GTTCTTATATTGATTTAAAAGAAATTAAATTAAAAGAAGAGAATAATAAAGAAATTATTG
CAACCTATAAACGAAATGATACAGAATTTGTATTAAATGCAGCTAATGAAAGTTCATTAA
AAAATATCTATACTGCGAGAAGTTTAGATCTTATTTTAGATAGTGCGAGTGATTCAGGAA
ATACAAATAGAAATCTCAGAAGTGCAGCATTATCTTTTATTAATGCTAAACCACAAGCGG
TAGCTTCTGCAGTAGATTCTTTAAGTGGCGAAATATATCCAGCAGTACATCAGGTAGCAC
TGAATAGTATTAAAACCTTGAATAGACAAATTGCTAAACAGCAATTCTCAAATATTCAAG
ATATTAAGTCTTATCATATTTATACTCAGTTAGCTACACAAAGTTTAAAACTTTATCAGA
ATGATAATTTTGGATTTGCAGATTTAAAAAATAGTGCAGATTCACAATTAGTTGGTATAG
ATAAGCAATTTAATGCCTTTACATTTGGTATGGGATTGCAACGAGTTCATCAAAAATTAT
CTCCTTTATCTAATAAAGATCAACAAGTTGGAAAAGTAGATTTAAAACAACACAGTTTCG
CCTTATACGGAAAATATGATTGGAATAAATGGTATTATCTCAGCCAAATCAGTTTTACTG
ATATTAAAGGAAAATTAGATAGAACATTGTTATTGCCTAATGGCACACAGATAATTAAAG
CTGATTTAAAATTACAAAATTATTCTTTTTATAATGAAACCGGATTAAATCTACAATATG
AAAAATTAAGATTTAATCCATATGTTGCGTTACATATTAACCGTTTAAAACAGGATTCCA
TTAATGAAAAAGAAGATTTAGCATTAAGTATTGATAAATATCATAAAACCCATTATGGAT
ATGAATTGGGCTTAAGATTAAATCAATCATTATCTGAAAAATTTAATATAAATCTAGATA
TTTCTTATCTTTATAATAAGAACAATATGGATAATATAGTAAGTGGAAAATATATTATTT
CTAACACTGAAACTAAATTATATGGAATGAGATTACCAAGATATGAATTTAAAACTAGTT
TAGGTATGGGCTATTATCTTACTAAAAACCTCAATATTTACGCTAACATAGCTTATTATA
GATTGTGGAATAACCCAATGAAATCCTATTACAAAGAAGGAAATATTGGCGCGAAGTACT
ATTTCTAATAGTAATATGATAAACAATCACTTGAAAGCACATTCGTAACCCTGTGGAAAT
CCCACGGGGACTTTTTGCTTAATCATTGCTATATTCTTTATTTTCAGACTTTGGCAAAAT
GGGCAGTTTTTTGTTCATATTTCAAAAAGAGGGCTTAAAGCCTTGTACTATAAGGCTTTA
AGCCACTTTTTAGCAACAAATTTGTCTATTACACATTTTTTGCCGAATCAAACCGCTTGT
TGTATGGGTTATTTATCGAATTTCCTCCTTTCCATCACGTTAATCCGTTATTTTATTTAT
CAATACAAGCGGTGAGAAGATAATGTAAAGAGGAATGAAAACCACGCTTCCTATACCCCA
AACAAGAACCATTCCAGTAGCTTCACTATCTAAAGTTATTTTTTCTGAATATGCTATAAA
TTGTGTTTGTAGTGGCTGTTCTAATTTGGCTTTGTTCAGAACTGCATCTTGATTTTCAAT
TTTGACCAACTTCCCATAAATGTCATAAAACTGTTCTGATGATTTCTTATTATGTAAAGA
AGTGAGTTTTACCCTAGACTCAATATCAGGTGTTTTCATTTGATTTCTGATATAAATAAT
CTCTGCTTTAGTAACAGATTTCATTTTTTCAGATTGAAGCAAACGGATAAATTCGGTGGT
TTTCCGCTCTTGATAATCAGCATTCTCCTTGTTACTGCTTTCAAATTAATAACTATGCAA
ATCTCCGACAACATATAATTTATTATCAGCAATAAAAAATGCTCGGATTGTTTCTGTTTT
GGTATTTTCATCTTGATACTCTGTTTTAGTACAAGCGGTCATAAAACATAAAATCAAACA
GTAACAAAAAAAGCGTTTTAAGATTTGCATAGTTTTCTCCTCAGAATAACTATGAAATAG
TCACCACATCTGGCAATTTCACTAACTGATTAAGTAGTAATTCCATCGCTCTTTCACTCT
GAACGGTGACATTTAACGTAATTCCCGAACCATTATTTTCTGCATTGAGTGATAGCACTT
CAAACCCACGGTGGCGGATCACTCTGAGTAAACGCTCAAGGGTTTCAGGGCGTTTATTAG
CTTTGATAACGAATTGATATTGTTGCATTTTTCTTCTCCTTAAACCCCAATGTCTTCATC
TAACATATCTGTATTGCACGCATTTGGTGGAACGAGTGGCCACACATTTTCTTCATCTGG
GATACAAACGTGCAATAAATACGCTCCTTTGCTGTTGAGTAAGCGGTCTAATGCGGCTGA
AACTTCCCCTGCTTTTTCAATGCGTTCTGCTGGAATGTCAAAGGCGTTAGCTAGCATCAC
AAAGTCTGGGTTGTCATCTAAAATGGTTTGACTGTGGCGACCATGGAAAAAGAGCGATTG
CCATTGACGCACCATTCCTAAACGTTGGTTGTCGAGTAACAGAATTTTGACAGGTAAATT
GCCACGTTTGATTGAGCCGAGTTCTTGAATATTCATCATAAAAGAGCCGTCTCCCGTAAT
CACAATGGTTGGATCCGTTGGGCGAGCTTTGACCGCACCCACCGCTGCTGGCAGACCAAA
TCCCATTGTGCCGAACCCTGCAGAAGTGATGTAGTTTTCAGGGGCATAATGCTGCATATG
CTGTGCTGACCACATTTGGTGCTGGCCAACGTCAGTAGTAATAATCGCATTTTGCGGTTT
ACGTTGTGAAAGGGTGTGTAACAACGCCCAAGGGTCGATTTCGCCTTCGCCTACATTTTC
TTGATAGCTGAAGTCAAAATCCGCTTTCAGCTTACGCACATCAGCTCGCCAGCTTTCAAT
CTCTAACGGTTGGGTAAGTGCGGTCACTGCCTCGATTAAATCTCCTTGCAATGCTACATC
CGATTTGCGTAGCTTGTTGATTTCAGCCACATCAATATCAATATGAATCACTTTGGCGTG
CGGTGCAAAGGTGTCAAGTTTACCTGTTACTCGGTCGTCAAATCTAGCCCCACAAGCGAT
GAGTAAATCACATTCTTGTACTGCATAGTTCGCCGCTTTCGTGCCGTGCATACCGATCAT
TCCCATATAGAGTGGGTGTTGTGGTGGAATGGTTCCTAAGCCTTTCAAGGTAGAAACAGA
CGGAATATTTGCAACATCTAGGAAAGATCTAACCGCTTGCACGCCATCTGCCATACCAAC
ACCACCGCCAACATAAAGAATAGGGCGTTTTGCTTGAGCTAACAAGGCTTTGGCTTGTGC
AAGTGCGGCTGGATTTTGTACCTTAGCCGCCACTTTTTCATAGACAATTGGGGAAAGTGA
TGTTGGAGCGAATTGCACATCTTTAGGAATATCGACAAGCACAGGACCAGGGCGACCACT
TTGTGCAATTTGGAACGCTTTGGCGATAATTTCAGGTAGTTCATCAATGTTTTGCACGAT
GAAACTGTGTTTGGTACAAGCAAGGGATAAGCCTAATACATCTGCCTCTTGAAAAGCATC
TGTACCGATAAAGGCTGAAGCCACTTGCCCTGTAATTGCTACGATAGGAATAGAATCCAT
TAAGGCATCGCCTAAGCCTGTAACTAGGTTGGTTGCCCCTGGGCCTGAAGTCGCAATACA
AACGCCTGTCTTGCCTGTTGCCCGAGCATAACCGATAGCAGCCATTGCAGCACCTTGCTC
GTTACGACAAAGTAGATGATCTAAACCTGAATCGTAAATCGCATCATAGACAGGCATAAT
TGCCCCGCCTGGATAGCCAAAAAGAGATGTCACACCGTGAGCTTTCAAACACTCAACGAC
TAAATTTGCTCCGTTCATAAATTACCTTTTTAATGTTGTGTCGCTACTTTAGTTAAGGCT
TTTATGTAATAAAAAACCCTCACTAAAACTAGCGAGGGTTTGTGGATCTCATTATACAAT
TCTAATTGCGAGCCAACTTAACCCTCGCGGCGATAATAATCACCACGAGGTTAATAATAA
GGCTAACAAGAGAACGTAATGTCATTTTCATTTATCAATAAAAGCTTGAGTGGCTATATA
AATAGCATATTTTTTGTATAAAACAAATAAATTTTTTATCTCTTTATGAAAAAAAGCAAA
CGATTAGCTTTAAATAGACTAAATTTACTTGCGTAGTGGGGGGCTAGGGTTGAAAATGCC
CAAATTATCACTATTTAATCAGCCACTAACTTCTATAAGGAATTTCTATGCCATTACTTC
TCTTTTTAGCTGGGCTATTTTTATACATCTACATTGAAATCTCTCTGTTAGTAAGCGTTG
GCTCTGCTATCGGGGTTTTACCCTTGATTTTATTAATGATCACTATTTCAGCGGTCGGTT
TATGGTTGGTGAAATTAAGAGGAATAATGACCATAGTGCAGATCCGCCAAGAGATCGCAC
AAGGAAAGATCCCAGCACAAGCGCTGACGTCTTCGATCTTTTTTGCAATCGCAGGGGTAT
TGCTGATTATCCCAGGTTTTTTGAGCGATATTTTAGCGTTATTGCTTCTATTGCCGATAA
CTCGCCAATTGCTACAAGCAATGTTTATGAAACTGTTTGCAAGTCGTGTGAAATTTATGT
CTTTTGGCTCAATGAACAGAACTTCCTCTCAAAATAATACAACGTTTGAAGCGGAATTTG
AGCATAAGCAAGATGAAGATAAGTGGTTGAAATAATGATAAATTTCATAATGATACATAT
CAAAGATTCACGACATATAATGAGATTCAAAAATCAATATCTGAGGTCTATTTTTCCTTT
CGCAATTGCGATAAAAAAGAGTAAAATTAGCCTTTATTTTGACAAGAGAGAAACAAAATG
GCAAACATTCGTTTAGCAATTGCAGCAGATTTTTTATTAGCCGAGAAATTATTAGAAGCC
TTAGAACAAAGTAGTTTAGATTTTGAACAAATTTCAGCCGTTGAATTGGAAAGTTTTGGC
GAAGAACATTCTCTGCGTTTCGGTGCAAAAGCTGTTGAGCAAATCGCTGTTGAAGATGTC
AATTGGTCGCAATTTAGTCACGTTCTCTTTGCAGGCAAAATGGCAAATGCTGAATTGCTG
GCTCAAGCGGTACAAGCAGGTTGTGTGATTTTAGATCTCTACGGCATTTCTGCATTAATC
GGCAATGTGCCTGTGATTGTGCCAAGTGTAAACAATGAAATGATCGCCAATGTGCGTGAG
CGAAATATTGTTGCGTTAGCAAATCCACAAATCAGCCAATTAGCACTTGCCTTAAAACCG
TTGTTGGACCAGCCTATTCAACATATTTTTGTTACATCACTATTGCCATCGGCCTATTTT
GGTGATGAAAAAGTGCGTGAGTTAGCAGGGCAAACTGCTCAGTTGTTAAATGGTATTCCC
CTTGATGATGAAAAACCACGCGTGGCGTTTGATGCTGTGCCAGCCAATGTGCAAGGTGAT
GAAAAACATCTGCCGTTCTCTCGTGCCTTTGAGTTACAACTTGCAAAAGTCCTGCCAAAT
CTAACCGCTAGTGTGACTTTCCATTCCGTGCAAATGCCTGTTTTTTATGGTATTTCACAG
ATGATCAGCGTGCAATCTGAATATGCTTTAGATGCAACCGCATTAAGTGAGCAGTGGCAA
CAACAAGCGTGGGTAAAATTTAATTCTGATAATGTAATTACCCCTGTTAAAAATGGCGAA
GATGAAGAAACGAATCTCTTACAGATCAGCCAGCTACTCAATAAAAACGACAACGCACTA
CAATTCTGGACAGTGGCTGATGAACAGCGTTTTAGCTTAGCGTTCTTGGCGGTGGAGTTG
TTGAAAGAAGTAATCACTAGCTATTAACATAGTCGGATCTAAAAATACAAACATTTGATA
TACCATCACTCAATCACATAGCAATATATTCTCGTAGATATGGAACAAAATTCTTCTTTA
ACTCAGATTCTGGTAGCTACTGCTGCTATTGTAATTATTTTGGCGGGTATTAAATTATCC
GTTGAGATCGTTATTCCTTTCTTATTATCTCTTTTTATTGCAATTATTTGTTCTCCTATT
ATCAAATATCTAACCTCTCATAAAGTCCCTTTGTGGCTGGCAATCACTATACTCTTTATT
CTATTTTTACTTGGATTCTTTTTTCTGGCAGGACTAATCAACAGTACAGTACAAGAATTT
ACAGCATCAATTCCACAATACAAAATTCTTCTATCTGAACGTATTGCTGCCGCAATGCTC
CTTGTTGATAACTGGAATATCCCGGTTTCAATATCTCGTGAACAGATCCAAGAACAGCTA
GACCCAAGCATTATTATGAACTTTGTTAGTCGCTTATTACTTAGCTTCTCAGGCGTCGTC
ACAAATATTTTTGTACTCTTATTAGTCGTTGTGTTCATGTTATTTGAGGCTCCAACCGCT
AAACATAAACTTATCGTGGCTCTTAGAGGCAATAAAGATGTGGAATCGGAAGAAAGCCAT
ATCAACCGAGTATTACAGGGAGTTATTAGCTATCTTGGCATAAAAACGATTGTAAGCCTG
CTTACTGGGATATCTATTTGGGTGTTGCTTGAAATAGCTGATGTACAATATGCTGTATTA
TGGGGCACATTAAGCTTCCTACTCAACTATATTCCAAACATAGGTTCAATCATTGCTGGT
GTACCTATTGCTGTACAAGCATTTCTATTGAATGGCTTTTCTGTTGGATTGGGAGTATCC
GTCGGTATCATTGCAATCAATATGGTAATTGGCAATATTCTAGAACCTAGAATGATGGGG
AGAACCCTTGGTCTCTCAACTCTCATTGTATTCTTGTCACTACTTTTCTGGGGATGGTTA
CTCGGTACAGTAGGAATGCTCCTTTCTGTTCCATTGACAATGGCTCTCAAAATTGCATTA
GAATCAAGCCCTAAAACGATCCATTATGCAGGCTTATTAGGAGATATTAATAAACGCTAA
TGCTCTTATTTTTGCGCTTTAAATACATTAAATAACCTATATGTTTCTTATAGCACTCAA
CCTAAATATTTTTAACATCTACGCAAACGATTGCTTTTTGGTTTGTCTTTGTGTAGAATC
TTCGACCCTTTAATCATACTATATATATTGAGGTTTTTCCATTATGTCTCTTCTTTCTCG
TTTTCAACTGGCAGAACGTGGTTCTAATGTTCGTCAAGAGGTTATTGCTGGTTTAACTAC
TTTCCTTGCAATGGTTTACTCCGTTATCGTTGTGCCAAATATGTTAAGTGCGGCTGGCTT
TCCTGCTGATTCAGTATTTATTGCAACCTGTTTGGTTGCTGGTTTAGGTTCAATTCTAAT
TGGCTTATGGGCAAATGCTCCAATGGCGATTGGTTGTGCTATCTCATTAACAGCTTTTAC
TGCATTCAGTTTAGTGCTAGGTCAAGGTATTAGTATTCCTGTTGCATTAGGTGCAATCTT
CCTTATGGGTGTTTTATTTACCATTGTTTCCATAACAGGTATCCGTGCGTGGATTTTGCG
TAATCTGCCATCTAGTATTGCTCACGGCGCTGGAATTGGAATCGGCTTATTCCTTTTATT
GATTGCAGCAAATGGCGTTGGTTTAGTTGTCAGCAACCAAGCGGGTTTACCTGTAAAAAT
GGGTGAGTTCACTTCTTTCCCTGTAATGATGTCTTTAGTTGGTTTAGCTGCCATTATTGG
TTTAGAGCGTTTACAAATTAAAGGTTCTATTCTTTGGGTTATCATTGCAATTACAATCAT
CGGTTTAATTTTCGATCCGAATGTGAAATTTGGCGGTGAAGTATTTAAATTACCTACCTT
TGGTGAAAACTCTCAATTCTTAAATTTAGATATTGTCGGTGCATTGAATGCAGCTATTTT
ACCTGTGGTCTTTGCCTTAGTAATGACTGCTATTTTTGATGCAACAGGTACCATTCGTGC
TGTAGCAGGTCAGGCAAATTTATTAGATAAAGATGGACAAATTATCAACGGTGATAAAGC
ACTTACTTCAGATTCATTAAGTAGCGTACTTTCAGGTTTATTTGGTACCGCGCCTGCAGC
AGTATATATTGAATCAGCAGCAGGAACTGCTGTTGGTGGTAAAACAGGTTTGACTGCGGT
CGTTGTTGGCGTGTTGTTCTTATTAATGCTTTTCTTCCAACCACTCGCATTTTTAGTTCC
AGGTTATGCTACTGCCCCTGCATTAATGTACGTTGGTTTATTAATGTTGAGCAATGTATC
TAAATTAGACTTTGATGACTTTATCGGCGCAATGTCAGGCTTAGTTTGTGCTGTGTTTAT
TGTTTTAACTGCAAATATCGTAACAGGTATTATGTTAGGTTTTGCAACCTTAGTGATTGG
ACGTACCATTTCAGGCGAATTTAACAAATTGAACGTTGGTACAGTAGCTATTGCTATTGC
ATTAGTTGCATTCTATGCCTTTGGTTTTGCAATTTAAGTCCTCAATAAAGATATTTTCCT
CTTTTTAAGAAAAATATTTAACAGAAATAGCTCATTGTATGAAAGATAGGATACTAAATT
TATCCCAACATCATCCTTAGATACTAGAATGAAATAGAAAGTCAAACGCCTATAAATAGA
ATCTATTCATAGGCGTTTTTATCACACTACATTTATCAATGTAATTTCTATTATTTTACT
TTTTGTAGCTTATGGTATGCATCTAGTAATTTTTGATGAGCTGACATATTCCTCAAAGTT
TCATCAGAACCAATTAAACCATGGAACGGATTTTCTCCCTGCATTATATTCCAAACAAAA
TCTACAGCATCTTTCCCATACATTCTGTTAAATATCATTCTATACTGCTCAGGTTCCCTA
TCCTCATCCAAAAATAATTCAATTACACTAATTAAACAACGATAGTAATTGTTTCTTTCT
GCTGAAAATACGGAAGCATTCATATTAACTGTCCAAGTTGCCCAATCTAATGCCTCTTCA
AGATTTCCTAAAGCCAAATGAAGCATAGATTTTAATTCACCAATACGTAAAGTTTGTAGT
GCGCTTCCTTTTTCAGCTACCACTCCAATAAATTCACGTACCCGCGTCATATCATCAATA
CCTTGCTCATCCAGCACGTCCAATAGCTCTTGATAAATTTCTTTCTCATGATGGAAATAG
GGTAAATCAAGCAACATTTCACGCCATTCCATTCCCATATTATTATTCGCATAGATCAAA
TCGTCAGGAGGATAAATATTAGACATTCCAGGAGCAATTATACGGCAAGCGTATACACCT
AAATGTTCATAGTCCATAATATAAACCTCTTGCTTATACTGGCTGAAAATTTCCATCAAA
TTAGCAAATTCCTGCTCTGTTGTGCCTGAAAAATCCCAGTGAGTAAATTCATAATCTGGT
TCTGATTTAAAAAGATCCCATGAAATCTGACCACTTGAATCAATAAAATGAGTTTCCAAA
TTCGCATAATCTGCCACATCATCATTATTAAATGATGGTGGAGAAAACACATCCAAATCT
TTTAAACTACGCCCCTGCAAAAGCTCAGTTACTGTACGCTCAAATGCGACTTGGAAATTA
GGATGAGCACCAAAAGAAGCAAAACACGTACCATTCCTAGGATTAAGTAAAACTACACAG
ATAACTGGAAATTCGCCACCTAATGAAGCATCATAGCAGAGAATCGGAAACCCTTCTTGC
TCCAATTGCTCAATCGAACGTTTAATCGTCGGATAACCATCAATAATACACTGCGGAATT
TCAGGCAAGCTGATTGCCTCAGTGATAATACGATTTTTGATAAAGCGTTCAAATACTTCC
GATAGTCCCTGCACTCTGGCTTCATTCTTAGTGTTGCCAGCTGACATCCCGTTAGAAACA
AATAAATTTCCAATAATGCTTTGTGGAATATATACAGTATGACCATCAGACTGACGAATA
TAAGGTAATGCAACTATTCCTCGTTCTGAATTGCTAGACTGTAGATCTACCAGAAATTCT
GGTGTCAATTCTCCATTTGGATTAAAATAGTCATGTAGAAATGGATCCAATATTCCTTCA
GGTAATTCCGTTTCATTTTCAATAGGAAACCATTTTTCATTTGGATAGTGAACAAATTCA
CCTTCAGCAATTTCCCTTCCTAAATAAAAATCAGCCCAAAAATAATTAGTCGATAAACGC
TCAAAATACTCCCCCAATGCGGAAGCAAGAGCTGCTTTCTTACTTTCTCCTTTACCATTT
GAAAAACATTGTGGACAATCAACATCACGAATATGTACTGACCATACATTTGGTACAGGA
TTAAGCCAAGAAGCCTCCTCAATATTAAATCCTAATTCTTTCAACTTAGTCTGGAATCTT
TCGATGCTTTCTTCAAGGGCTGCATCTTTCCCCACAATAAAGGTTTTTTCTATCATTTTT
TCTCTTAAAATGAAACGGTTTTACTCTATTTATATAGGATGTAGACATTGGAAACCAATA
AAGAAATTCATAACCACATCTTAAATCTCTTCTACCAGTTAGAATAAATTGAGCGGAAAA
TTTCCGCCCAATTCATATGTTAAAAATCCATTAATTCTTTCTCTTTGTCTGCTAAAATCT
CATCCACTTTTTTGATATAAATATCTGTAATCTTTTGGATATCATCTTGAGCTTTACGCT
CATCATTCTCACTAATCTGTTTTTCTTTCTCTAAAGTTTTAATTTTATCATTTGCATCAC
GGCGAATATTTCTAATTGAAACTTTACCTTGTTCTCCCTCACCTTTTACAATTTTAATTA
AATCTCGACGACGTTCTTCCGTTAATGGAGGAAGAGGAACACGAATAGTAGTTCCAGCCG
AAGAAGGATTTAACCCTAAATCCGAAGTTAAAATCGCCTTTTCTACCGCACTAATCAACG
AACGATCAAATACAGTGACTGCTAATGTACGAGCATCTTCTGCGACAACATTAGCTAATT
GACGTAATGGTGTTGCGGACCCGTAATATTCCACTTGAATAGCATCTAATAAACTAGGCT
GAGCTCTACCTGTACGGATTTTAGAAATATGTCCTTTTAAGGCCTCAAGGCTTTTTTCCA
TTCGTTCTTGAGTATCTTTCTTAATTTCATTAATCATAGTATTTTCCTTTGATTGAATAA
CATAAACCTATTGATTCTACCCAATTTCATTCTATTTTCCTAGTACTAAGTTTATAGGGT
TTGTGGTAGACTTATTTGACTTAACTCATCACAAGAGGGAATCCTTATGTACCAACAACA
AATTTTAATAGAATTACAAGAAGCGCAACAAGTATTAAATGACTTTATTAATGACCAACA
TAATCTTAAACTAATTCAAGAAGCAGCTTTACTGATTACTGATAGTTTTAAGAACGGGGG
AAAAATACTTTCCTGTGGGAATGGTGGCTCACACTGTGATGCTATGCATTTTGCTGAAGA
GTTAACTGGACGTTATCGTGAAAATAGGCCTGGATATCCAGCCATAGCAATCTCAGATCC
AAGCCATTTAAGCTGCGTAAGCAATGACTTTGGATATGAATATGTCTTTTCTCGTTATGT
TGAGGCAATCGGACAAAAAGGAGATATCTTGTTTTGCTTATCAACATCAGGAAATTCTAA
AAATGTTATTAATGCAATCATAGCTGCAAAAGCCAAAGGAATGAAAATTATTGCAATGAC
AGGCAAGGATGGAGGAAAAATAGCAGAACTAGCTGATATTGAGATTCGTGTACCTCATTT
TCGTTATGCTGATCGTATTCAAGAGATACATATTAAAGTAATCCATATTCTCATGATGTT
AATTGAATTTGAAATGGCAAAGTAAAGAATAAAAAATCCAACTTAAATAAATAGTTAAGT
TGGATTAATTCGTTGAATAGCGTTAATTAAGCAATCGTCGTACCTTCCGTTGTACCCGTC
ACAACTTGTTTCAACGCACCAGCTTTACCCATATTAAATACACGAATTGGCATATTATGG
TCACGGGCAAGAGTGAATGCAGCTAAATCCATCACTTGCAATTCTTTTTCAATAACTTCA
GCATAGCTTAAATGTTGATAAAGTTTTGCATCTGGATTTTTTGCAGGATCGCAATCATAC
ACACCATCTACTTTAGTTGCTTTTAAGACAACATCAGCTTCAATTTCAATACCACGCAAG
CAAGCTGCAGAGTCTGTAGTAAAGAACGGGCTACCTGTACCTGCTGAGAAAATCACGACA
CGTTGTTCGCGTAACATTTTGATAGCTTCCGACCAGTTGTAAGTATCACAAATACCGTTT
AACTGGAATGCAGACATTAATTTTGCATTGACATCAGCACGGTGTAAGGCATCACGCATT
GCTAAACCGTTCATTACTGTTGCAAGCATACCCATATGGTCTCCAACAACACGGTTCATA
CCTGCTTTAGCAAGTTTAGCACCACGGAATAAGTTACCACCCCCAAGAACTACGCCGACT
TCTACGTCCATTGCAAGCAATTCTTTGATCTCTAATGCCATTCTATCTAAGATAGATGGG
TCAATACCAAAGCCTTCTTCACCTTGTAATGCTTCACCACTTAACTTTAACAAAATACGT
TTATAAATAGGATTGCTCATTTTGACCTCTGTGTAACGGTTGGGGAAAAAAATCGGAATA
TTATAGATTATCTTAATGACAGATCAAAGTAGGCAAGCGGATAGAATTTCCACTTTATTT
TCGGTAAAATCGCTATCCCTTTATTTTCGTTTTGCTCATAATGAATATAACAAAGATACT
CGCTACTCTCATTAGTTTTGGTTTAGCTTATTTAGTCAGTTACCTAATGCTACTTGGTTC
GGGCTTTTTTCCTAATCCTGAAATCAGCAATGTGCTGTTGCTGGTTCTCGTTATTCTATT
TGCGAATGCCTCTAAAAAGACGTTCTTTTATCTGCTTTTGCCGATTGTCACTTTATATGC
CCTTTACACGCCTATTGGTTTGACCTTTGGTCCACCGTCGTATCAATATGTTGCTTCGGT
TTTTGCTACAGATATACAAGAAAGCAAAGAGTTTTTCAGCCAAATCCCTCTCATTAACTT
TGTTGCTTGTACTGGCATTTTTATGTCACTGTTAGGATTTCGTTTTATTAGTCAAAAATG
GCAAATTCAATTCCACAAAAATAAAACCTTTCTTGCGTTAGGAGTTGCATTAGTTTTTAT
CTCTACTCCGCCCTTCAAATTTCTACAAGAAGGAAGTAGTGCGATCGGTAAAGTCAAAAC
AGAATTAGACCGCTTGAATAGTATGTCCATTCAGAGTGAATGGGGAACGTCACAACTCAA
TGCAGAAAGTCGTTATGATGATTACATTTTAGTGATCGGCGAAAGTGCTAGAAAGGATTA
TCACCACGCCTATGGCTACCCTGCTGAAAATACGCCGTTTATGAGCAGTGCTAACGGTAT
TTTAATTGATGGGCTGACTGCTGGTGGAACAAATACCATTGCTTCATTAAAATTAATGCT
CACTAAGCCTGATACTGAAAAGTGGGAAGGGGAATATAGCCTTGGTATGATAGATTTGAT
TAAATCCGCAGGGATTAAAACCTACTGGCTGTCAAATCAAGGCTATCTAGGCACTTTTGA
TACGCCAGTTTCTTCTCTTACTAACAAAAGTGATGAAAAATTATTCTTAAAATCAGGAGA
CTCTTTCCATCAAAATATCAGTGACTTTGATTTATTACCTAAATTTGAACACATTATTGA
GCAAAAAACTCATAGCAAACGTTTTATTGTGGTGCATTTATATGGCTCACACCCCATCAG
CTGTGATCGTTTAACTGATTACCCTAAAATGTTTGATGATGAAAAAATAGGCAAAAAGTA
TTTCAACGTAAACTGCTATGTATCGTCCATCAAAAAAACCGATGAAGTGTTAAAACGCTT
ATATGAAGCCCTTAGCAAAAATGAGCAACAATCTAACCGCTCGTTTTCGATGGTCTATTT
TGCCGATCACGGTTTAGCTCACCATATCACTGAAAATGACATTGCAATCCACAACAGCAG
TGGCAAAAGTAAGCTACACTTTGATATTCCGCTCTTTAAAATATCTAGTGATGATACCGA
TAGAAAAGTCTATAAAGCGATGAAATCTGGCTTAAACTTTACCGATGGTATTGCAAAATG
GGTGGGAATTAGTAATCCTAAATTGAATACAGAAGTCGATTTATTCAGCCCTCATTCAGA
CAAGGAAGATTATGGGCTAAAAAAATTGATTGATGGTTTTGAAGGGAAAGTGGATCCTGC
TGTGGTTATTCCTAAGGATGAGTAATTCTATATCCCAAAATGATTTTCCGACAGCATAAG
TGCCCATAGTAATACAATAATCAATTTAGCCATTTAAAAATCTAGACGTTTAGATGTCTA
AAATTTCTTGACGAAACGATTTCCTATTCGTAAACTTAAAACTATTCAAAGACAAGCGGT
CGCTTTTTTACCGTTTTTTGCAAGGATTTTTATGGCACAGCAGATTACTCTTTTTGATGA
TATTCCCCTTGAGCTTGCTTTAGGCGGAACACTTTCGCCTATCAATGTCGCTTACCAAAC
CTATGGCACATTGAATGCGGAAAAAAGCAATGCTGTATTGTTGTGTCACGCTTTAACGGG
TGACGCCGAACCCTATTATGCACCGCCTGCGGATAAAGGCTGGTGGCAAGATTTTATCGG
TGCAGGATTAGCTTTTGATACCGATAAATACTTTTTTATCTGCTCGAATGTGCTTGGCGG
TTGCAAAGGTACGACAGGCCCTTCGTCTATCAATCCAAATACGAATAAACCCTACGGCAG
TCAATTTCCCGTTATCACCGTGCAAGATATTGTGAAGGTGCAAAAAGCCTTGATCGATAA
ACTCGGTATTACTCAGCTACAAGCGGTCGTGGGTGGCTCTTTTGGTGGAATGCAAGCGAC
ACAGTGGGCGATTGATTATCCGGAACAAGTGAAAAATGTAGTCAATCTCTGTTCTTCACT
TACCTTGAGTGCAGAAGCAATCGGCTTCAATCACGTTATGAGACAAGCGGTGATAAACGA
TCCCCATTTTAACAACGGCGATTATTATGGAAGTACGCCCCCAGATAACGGCTTAAAAAT
TGCCCGAATGCTCGGTATGCTCACCTACCGCACCGGTGTACAACTTGCCAAAGCCTTTGG
GCGAGAAGAGAAACAGACGGGAACGATTTGGGGTGATCACTTCCAAGTAGAATCTTATTT
AAGTTATCAAGGGCTCAAATTTCTAGATCGCTTTGACGCCAATAGTTACTTACGCCTGTT
AAGAGCCTTAGATCTCTATGATCCTGCTTTAACCTATGCAAACGAGCAAGAAGCACTCAG
TCGCATTAAAGCGAATTACACCCTTGTCGGCGTAACGAGCGATCAACTGTTTAAACAGAT
TGACCTACATAAAAGCAAACAGCGTTTAGAAAATGCAGGTGTTGCCGTTGATTTTTACGA
ATTTCATTCCGACTTCGGGCACGATGCGTTTTTAGTTGACTACCCGTTTTTTGAAGAGAT
GATTAAGAAAGGGATCGAGAAATAATTATCCACCTTTCAACCTATTCGGCAACACCGACT
GAAACAGCTCTCGGCTTTTCAGCGGTGCTGATCCCAAATAAGGCTTTAAAGCAATACGGG
TGAAACGTTTTGCTGACTGTAAGGTTTCTTTCTCTGAAAAATTCATTTCTGCAAAAGCTA
ATAAATCTTTGCCGATAAAGGTATAGTTATTTTGTAATAAAGAGGCAATAAAGCCTTCAT
TTTCTCTAAATTGATAGCTCATTTTTGGATCGACAGGCTTACCTGTTGCTGCACAATGGC
AAAAATCCACCCCATAACCTAACGCTTTAAGTGTTTGAAATTCAAAGGTGCGTAAGATCG
GCTCGATCTCGTTTGGCTGGCTTGCCAACTTTGTCATACAGTGTAGATAATGCTGAAATA
ATTCAGGGTAAGCGGTGTGATTTTCCAAAACTCTTGCAAGGACTTCATTGACATAAAAAC
CGCTATACAGTGCCAGCGTTTGCATCGGGAGGGTTAAAGATGCAGGTTCAGCTTTGGTAA
GTGTTTTGAGATCACCTTTACCCGTCCATTTCAGCAATAAAGGGGTAAAGGGTTGAAGAA
CGGATTTCAATGGCGAACGTGGTCGTCTTACCCCTTTGGCAAGTAAGGTAATTCGCCCGT
GATTTTCAGTGAAAAAATCAACGAGTAAACTGCTTTCGCTGTACTCTCTGCGATGTAATA
CAAAGCCACGTTGCCACTGTTCGATCATTATTCGTCAATATAACCCAAACTTCTTAACGC
ACGTTCATCGTCTGCCCAGCCAGCTTTGACTTTCACCCACAGTTCAAGGTGAACTTTATT
ATCAAATAGGCGTTCCATATCCGCACGAGCTTCAGTGCCGATCACTTTGATCTTCTGACC
TTTGTTACCGATCACCATTTTTTTCTGCCCTTCACGTTCCACTAAAATCAAACCGTTGAT
TTCATAAGTGCCACGTTCGTTGGTTTTAAATTGCTCAATTTCAACCGTCACCGAATAAGG
CAACTCTTCGCCCATAAAACGCATTAATTTTTCACGGATAATTTCTGACGCCATAAAACG
TTGCGAACGGTCGGTGACATAATCTTCAGGATAGTGATGAATGCCTTCTTTGAGTGACTC
TCGCACAAATTTCTCTAAAATATGTACGTTTTTGCCCCGTTGAGCTGAAATCGGAATGAT
CTCTTTAAATGGGAATTTCTGCGATAAAGCGGTCAGATGTGGCAATAATTCTTCTTTTTC
CTTGATATTATCCACTTTGTTAATCACTAAAATCACAGGGGCTTTGGTCGAACGCAATTT
ATTGAGTACCATCTCATCATCGTCCGTCCACTTCGTACCTTCTACCACAAAAATTACCAT
ATCGACATCGCCAATCGCACTGGCTGCTGCACGGTTCATCAAGCGGTTAATCGCTCGTTT
TTCTTCAATGTGAAGCCCTGGGGTATCGACATAAATCTCTTGATACGCCCCTTCGGTTTT
AATCCCTAAAATGCGGTGACGTGTGGTCTGAGCTTTGCGAGAAGTAATCGAAATTTTCTG
TCCTAAAATTTTGTTTAATAGCGTTGATTTCCCTACATTTGGGCGACCAACAATGGCAAT
AAAGCCGCAATATGTTTTTTGATCTGTCATTGTGTTCTCTTAAATAAATACAAATTAAAA
TGGTGGGTCAAGACCCACCCTACATTAGGTTATTTTATTCCCAACACCTTTATCACCTGC
AATGCCGCATCTTGTTCGGCTTTACGACGGCTTGTGCCGTTACCGATAAAGATTTCATCA
ACTTTTTCGACTTTACAACTAACTTTAAAGGTTTGGTTATGGGCTTCGCCTTTAATATCA
ATCACTTCGTAAGTCGGTAGTGGTAGCTTACGCCCTTGTAGATACTCTTGCAGACGAGTT
TTCGGATCTTTTTGCGCTTCCCCTGGTTGCATATCATTTAGAAGCTGTTGATACCAACAA
TGCACACGTTCCATAGCCCGATCAATCCCAGCATCTAAATATACCGCAGCAATAATCGCC
TCCACACAATCGGATAAAATGGACTCTCGACGATAGCCACCACTTTTTAATTCTCCAGCC
CCTAATTTCATATACTCGCCTAACTCAAACTGACGAGCGACAACCGCAAGGGTCTGTTCT
TTCACCAATGCTGCACGCATACGGCTTAGTTCCCCTTCATCAGCTTTCGGGAATTTTTCA
TATAAGGCTTTACCAATGGCAAAATTTAAGATGGAATCGCCAAGAAACTCAAGGCGTTCA
TTATTTTTTGACGCAGCACTGCGATGAGTGAGGGCTTGGGTGAGGTAATCAAGGTTAGCA
AATTGATAACCTAATTTTTTCTGTAATAGTTCTAATTGCATTTTAGTTTATCTTCATAGA
ATTCCCCCCTTTGAAAAAGGGGGGCTAGGGGGGATTTTGCTAACATTGAATAAAATTCAC
GCTTTAAAAATCCCCCTTAATCCCCCTTTTTCAAAGGGGGAAATGTTCTCTTTATTTAAT
CGCCGTAAACATTCTCTCAAAACGTAATCCGTTTGGAAATTCGTTCGGTTTCTTATCAAG
ACTTAACCAAATCACACTTGCTTTACCGACCATATTCTTTTCAGGCACAAATCCCCAGAA
ACGGCTGTCTTCGCTGTTATCACGGTTATCTCCCATTACAAAATAATGCCCTTCTGGCAC
TACCCATTCCCCAGCAGGAATACCGTCTTGTTTGAAGAAATAAGGCTCATAGTTAAAGGC
GTGTGGATTATTTAAAATCTGGTGAGTAACATCACCAATTTCGGTACGTTCAACTTGCAT
TTCACCGTGGTAGAAAAAGTCAGGATTTGGTGTACCGCCTTCGTATTTAAACACCACTTC
TTTACCCGAATCGCCGTGAACAACGGTTAAATTACGGGTATGAAAATCATATTTCACATG
GTCGCCACCGACACCCACAACACGCTTAATATAATCAACGTGTGGCTGTTTTGGTGCTTT
AAATACCACAATATCCCCACGTTCAGGCTTACCCATCGGAACAAGGGTATTTTGCCAAAT
CGGGTCTTTAATTCCGTAAGTAAACTTATTCACTAACAGAAAATCACCCACGCGTAATGT
TGGCTCCATTGAACCGCTTGGAATTTGAAACGGCTCAAAAATAAATGAACGTAAAATAGT
GACTAATGCTAACACCCCAAATAGTGAAGCAAAAAAATCACCCACTAAGGAACGTGGTTG
AATTGCTGCTTTTTCTTCTGCGGTGAGCGGTTTGCCTAAACGCTTTTCTTCACGCTCAAT
CGCACGCAAGCGGCGAGGTTCGGCGCTAAATTTGTAAAATGACCAAAAGCCACCACAAAT
AACAACTAAACCTACTAATATAATGGAAATCGTGTTTGGCAATTGCATTGAGTCCAACAC
TTTCCAAATACCGTACAATACTGCAATAAAACCAATGGTTAAAATATTGCTCATCTGTTT
TTTCTTCTCCTTAATCTAATTGCTCCCCCTGCTTGCGGGGGGAGCTGCCGAAGGCTGAGG
GGGGATTATTAGTCCTTCCCAACGTGCAAAATCGCTAAGAACGCTTCTTGTGGCACTTCC
ACGTTACCTAAAGATTTCATACGTTTTTTACCTTCTTTCTGCTTCTGCAACAGTTTTTTC
TTACGGCTTACGTCACCACCGTAACATTTCGCCAATACGTTTTTACGCAACTGCTTCACC
GTCGAACGAGCGATAATATGGTTACCAATCGCCGCTTGGATCGCAATATCAAACTGCTGA
CGTGGAATTAACTCTTTCATTTTTTCCACTAACTCACGACCACGATAAGGGGCATTGGCT
TTGTGGACGATTAACGCTAACGCATCGACACGCTCGCCGTTGATCATAATATCTACACGC
ACCATATCTGCCGCTTGGAAACGTTTGAAACCATAATCCAACGACGCATAACCACGCGAA
GTCGATTTTAAGCGGTCGAAGAAATCTAACACCACTTCACCCATCGGGATTTCATAAGTC
AATGCGATTTGGTTACCGTGGTAAACCATATTCGTCTGTACACCACGCTTCTCCACACAT
AAGGTAATCACATTACCTAAAAACTCTTGTGGTACAAGCATATTACATTCTGCAATCGGC
TCACGAATTTCCGCAATATTGTTAATCGCAGGCAACTTCGACGGGCTATCTACATAGACA
ATTTCGCCATTCGTTTGTTCCACTTCATAGACTACCGTCGGTGCTGTGGTAATGAGATCC
AAATCATACTCACGTTCTAAACGCTCTTGAATGATCTCCATATGCAACAAGCCTAAGAAG
CCACAGCGGAAGCCAAAGCCTAATGCCGTTGAGTTTTCTGGCTCATAGAAAAGCGACGCA
TCATTTAAGCTCAATTTTGCCAATGCATCACGAAACGCTTCATAATCATCTGAGCTAATC
GGGAATAAACCTGCATAAACTTGCGGTTTTACTTTTTTAAAGCCGGGTAACACTTCGCTT
GCAGGATTGTGATGATGGGTTAAAGTATCCCCAACAGGTGCGCCTAAAATATCTTTAATC
GCACAGACTACCCAACCTACTTCGCCTGTTTTTAATTCCGTAGTATCAACTTGTTTTGGC
GTGAAAATACCAAGACGATCTACTTGATAAGACTGCCCTGTACTCATCACTTTGATTTTA
TCGCCTTTTTTCAACACACCATTTTTGACACGCACAAGGGAAACCACGCCTAAATAGTTA
TCGAACCACGAGTCAATAATCAAGGCTTGCAACGGTGCATCAGGATCACCTTCAGGAGCT
GGAATTTTCGCCACGATTTCTTCTAAAACGAGATCGATCCCCACGCCAGTTTTCGCTGAG
CAACGCACCGCTTCCATCGCATCAATCCCGACAATATCTTCGATCTCTTCTGCAACACGC
TCAGGATCAGCCGCAGGCAAGTCGATTTTGTTTAAAATCGGCACCACTTCCAAATCCATC
TCAATTGCCGTGTAACAGTTAGCAAGAGTTTGTGCTTCCACCCCTTGCCCAGCATCAACA
ACCAACAACGCCCCTTCACAGGCGGCTAGGGAACGAGAAACTTCATAAGAGAAATCGACG
TGTCCTGGCGTATCGATAAAGTTTAACTGATAGGTTTGACCATCTTTTGCTTGATAATTT
AAGGTAACACTTTGTGCTTTAATGGTAATACCGCGCTCACGCTCAAGATCCATAGAGTCT
AACACTTGAGCTTCCATTTCACGATCTGACAAACCGCCGCAAGTTTGGATCAAGCGGTCA
GATAAAGTCGATTTACCGTGGTCAATGTGAGCAATAATAGAAAAGTTACGAATGTTCTGC
ATTTTCATAAGGGCAGTAAATGTCCTATTGTATTGTTATTGATAAAAGAAAAATAATCGG
CGGATTGTACCTGAAAATTACAGGAAAGGGAAAAGGAAAGGAGAATATTAGAATGAAAAT
TTATAAAATAGAGAAAAATCTAGACCTAGTAAACGACTATAGCCTTCAATATAAGACTAT
AGTCAATTTTATAGCAGCTATTTTTCTGCTTATCTAAAATACTTGACTGATGTAGTTAAG
TCTTTTACTAGTGTTTAACTATTAAAAGTATACAAGAATTCTAGTTATTCTTCTCATCAG
ACATACTTGCCGCTGCGGTAAATAGTACGTCAGTTGATGAGTTAAGTGCTGTTTCTGCTG
AATCTTGGATAACACCGATAATGAAGCCAACGCCGATAACTTGTGCTGCAACATCGTTTG
GAATGTTGAATAAGCTACACGCAAGTGGGATTAATAATAATGAACCACCTGCTACGCCTG
ATGCACCACAAGCACATACTGAAGCAACAACACTTAATAATACTGCTGTTGAGAAATCTG
GTACGATACCTTGAGTATAAGCCGCAGCTAATGTTAATACGGTGATGGTAATTGCTGCGC
CAGCCATATTGATGTTAGCACCAAGTGGAATTGCGATAGAGTAAATTTCTTCTTTGATGC
CTAAACGTTTTGCTAATCCCATATTTACAGGGATATTTGCCGCTGAGCTACGAGTAAAGA
ATGCTGTCACACCACTTTCGCGTAAACAGGTGATGGTGAGTGGGTATGGGTTGCGGCGGA
TTTTCCAGAACACTAGTAACGGGTTAAGAATGAATGCCACAATCGCCATTGCACCTAATA
ATACTGCTAATAGACGAGCATAGCCGATAAAGGCATCAGCACCGTTAGTTGCCATTGTTT
CTGCCACTAAGCCGAATACCCCGATTGGTGCAAATGCAATAACCACTTTTACCACGAAAG
ATACCGCATCAGAGAAGTCATTTAATAAAACTTTGGTGCTTGGTGCAGCGTGACGTAATG
CGATACCTAAGCCGATAGACCACGCAAGAATACCGATGAAATTACCGTTAGTAATTGCAC
CAAGTGGGTTATCTACTAGGTTGAAAATAACGGTTTTCAATACTTCACCAATGCCTTGCG
GTGGTGCAAGTCCATCTGGGCTTGTGACCAATTCAAGGGTCGTTGGGAATAAATAGCTTA
AAGTAACCGCTGTTACTGCTGCAACAAAGGTACCTAAGCCATACATCACCAAAATAGATT
TTAAGCGGCTATCGCTGCCAACTTCTTTGTTAGCAATTGAAGCCATTACAAGAACAAAAA
CTAAAATCGGTGCAATTGCACGTAGTGATTTTACAAAGAATTGTCCGAGAACCCCAACGC
TTTTGGCTGCATCTGGGCTAACTAATGCTAAGCAGATACCTAGCACTAAACCTACGGCAA
TGCGTAATACTAAATTACCGCCAAGGATTTTTGAAGATAAAGATTGGTTACTCATAAAAT
TTCCTGTAAGACAAATAAAAAAAGACTTCATTTACCAAGGTAAATGAAGTCTGCGAGATT
AGCCGAAAATGTAGAATAAGGGAATAGCAAGCGGCAATTTTTCTGCAAAAATTTTTAAAA
ATTAGAATTTTAAGAAAAAACACCTTAAAAATTTAATAAAAATCTCCGAGAAATGATAAT
AACTATTAAATAAACACCTGTTCTGTCACTTGATAACCTTGCGGAACCTCTGCTTTATCA
TCAAAGGTTACAAATTCCCAAGCATTTTCATTCGCTAGTACAGCTCGTAATAATTTATTA
TTTAAGCCGTGACCTGATTTATAGGCTTTGAAATCACCTAAAATATTGTAGCCACACATA
AATAAATCACCGACAGCATCTAACATTTTATGACGAACTAGTTCATCTTTAAAACGTAGC
CCTTCCTCATTCAAAATGCGGTATTCATCTAAAACAATAGCATTATCTAAACTACCGCCT
AATGCAAGACCAATGGATTGAAGATATTCAACATCTTTCATAAAAGTAAAGGTTCTAGCA
CGGCTTAATTGTTGAATAAAATGTTGTGCTGAAAATTCCATTTTGTAGTTACGCACTTCT
TTGGTAATCATTGGGTGTGTAAAGTCAATGGTAAAGTCTAATTTCAAACCGTGACTATAA
GGTTTAAATTCAGCCCACTTATCCCCTTCTTCTACTCGTACACTTTCTTTAATACGAATA
AATTTTTTCGGCGCGTCTTGTTCTTCAATACCTGCATCCAATAAGAGATAGATAAAAGGA
CTTGAGCTACCGTCCATAATTGGAATTTCGGCTGCATCAACTTCTACAATTAGGTTATCT
AAACCTAACGCAGACATTGCTGCGTTTAAGTGTTCTACTGTTGAAATACGCACACCTTCA
TCATTGATCATACAAGTACAAAGTTGTGTATCACGGATAGATTCAGCACTTGCCAGGAAA
TAAACGACAGGCTTAAGATCTGTTCTTGCGTAAATAATCCCTGTATTTGCAGGTGCTGGA
CGCAACGTTAAGGTTACTTTCTTGCCACTGTGCAAGCCAATACCTGTTACTTTTGCTGCT
TGTTTAAGGGTTCTTTGTTTAATCATATCGTTTCCTTATTTCCCGAAATGGTTATTGACC
ATTTCTCATAAACCCAGGGATTGAGCTTGGGGAAAACATTTGAGCTGTATCTACTTGTTG
TGGTTTCTGAACTTGCTGCTGTTGAGTATATTGTGTTTGTTGAGAATAACCACCCATATT
ATTCATAAAATCAGGTTGAGTTCTTTGAAATCCTGTATTTATATTCTGTTGAGGTTGTTG
GAATTGCGGTACCGCCTGAATTGATGGAATTTTTGGCATTTCATCTGGCTGACCAATACC
TGTTGCAACTAAAGTTACACGAATCTTACCTTCCATTTCTGGATAGAAAGCAGAACCAAA
AATAATAGCTGCATCAGGATCTGCAAAGCTAGTAACATATTCCATAATGGTATTGACCTC
TGCAAGTTCAATATCATAGCCAGAAGAAATATTCACAAGAATGCCTTTAGCACCTGATAA
ATCAACATCTTCCAATAACGGGCTTGCTACAGCTTCTTTTGCTGCATTTTCTGCACGGTT
TTCACCCTCTGCAATGCCTGTTCCCATCATTGCTCTACCCATTTCCGACATCACTTTTTT
CACGTCTGCAAAGTCAACGTTCACAAGACCTTCGGAAGTAATCATATCCGTAATACCTAA
TACCGCATTGCGTAAGACGTCATTTGCAACGCCAAAGGCTTCATTAAATTTTACACTTTT
AGGTAATACTTTTAGTAATTTATCATTTTGGATAATGATGAGTGAATCCACATGTTTTGC
AAGTTCACGGATCCCTTGTTCCGCATAGTTAGAACGTTTTCTACCTTCAAAAGAGAAAGG
TTTAGTAACAATACCAACTGTTAATGCTCCTTGGCTTTTAGCAATTTCAGCAATTACAGG
AGCTGCACCAGTACCTGTGCCACCGCCCATACCAACAGCAATGAAGACCATATCAGCACC
TGTAAGCATATTCGTTAATGCTTCTCTATCTTCTTCAGCTGCTTGATGACCAATGTTTGG
ATCTGCTCCTGCCCCTAAGCCTTTTGTTACACTTGCACCTATTTGAATCGTATTGCGAAC
GGCACTACTACGTAATACTTGTGCATCCGTATTAACCGAAAAGAATTCAACACTACCAAC
ATCAGATTGGTTACTAACCATATGATTTAGTGCGTTACCACCACCGCCACCGACACCGAT
AACTTTGATAACCGCATCTTGCGTTGCTTCATAAATAGGTTCAAACATTTGTGATTCTCC
CTCACGGCTTAATATTGTTATTAATGCCTATTAAAAACTTGATTTTATCCAATTATACGC
TTTTTTAGCACTATGTCCTAATGTATCAATAATGCCGCCCACCTTATGACTAATTTCTCC
ACTTTGGCTACTATCAACGTCATTATAATGACTATACTGTAGCAATCCTAATACGGTTGC
ATAAGACGGTTTGCTTACATAATCCGTTAATCCTGTAATATTCAATGGGTTACCAACCCG
AACTTGTGATCCAAAGACAGATTTTGCACATTCTACAATATCTTCTATTTGAGAGCCACC
ACCTGTAAGCACAATTCCTGCAATTAATTCTTGTTTTATGCCTTTTTGATATAGTTCATT
GCGTAATTGGGATAATTCCTGATTAATTACGCTCAGTAAATCGTGGTAACATTGAGATGT
AACATTAGATAATTGGCTTTTTGTAAAAGTTCTTGGCATTCGTCCACCCAAGCCTGCTAC
CTCAATTTTTTTCTCAGGGAAATGAGTTGGGGGTGCAATAGCACATCCATACTGTACTTT
AATATTTTCTGCATCTTGGCGAGAGGTTGTGAAAACATGAGCAATATAGTCCGTTACATT
ATTCCCACCAAAAGGAATAACTTTACTAAAACGCAAAGCACCATCTGTATAAACAAGAAC
ATCCATAGTGCCACCGCCAATATCAATTAAACAAACCCCAAGTTCTTTTTCATCTTCTGT
TAACACAGAATAACTTGAAGCAAGCCCCGAAAAAACGATTTGATCAATTTTTAATTTACT
TCTCTCCACTGCATTTTTTAAATTACGTAGCCAATCGTTATGGCAAGCAATTAAATGAGC
TTGAGCCTGCAAACGCATACCAGATAAACCAAGGGGATTTTTAGTAGCAGGTAATCTATC
TACTCTATATTCCTGAGGAATAATGTGTAATGTTTCCAGCTCATCGGGTAATTTAATAGA
ACGAGCAATATGAATAGCATTATCCAAATCTTCATTTCTTACACTACCAGACAACGGCAC
AGTTCCACTTTCATTAAAAGCTGTAATGTGAGATCCTGAAAGGGCAAGAGTAACACATAC
AATATCATATCCAGAAATCGATTCAGCTTCTTCAATCGCACGTTGAATAGCACTTGTTAC
AGCATCTAAATCAACAATGCCTCCTCCTTGAACGCCTTTAGATTGACTAATTCCGGAACC
AATCACATTAATCACACCATCAGGCAATACTTCACCCACCACAGCAACTATTTTGTGTGT
CCCAATTTCTAAACCAACTCTAATTCTAGATTCTGCTACTTTTGTCATATTATGTTTGCG
GTATTATAAATTATTGATTACTAAATCCGACGGATGCTCCGTGTTCATAACGTAAATCGA
CATAGGATAAACGTTTTCCCTCAGGGATGTCAATTTCAGGAAAAATAGTCACAAAACGAT
CGATTTTTGATAGCCATTCCCCTCGCCCTAATTTTAGTTCAACGCCATTATCAAGTCGAA
TTGACCAAGCTCCTCGACTATCCATTGCAATGGAATGTAATCCTAAATTGCGTGATTTTA
AATCTGCTTTTATTTTATCCCACGCTTCAAGCACAACCTTACTTTCTGCGTCTGGTCCGT
ATAAAATAGGTAAGCCAGTGTTATCAAACCGATCTTTCGGTAAACTAAAAACTTTTCCTT
GAACAGACACATATTGATTATTATTCCATACTGCTGCTGGGCGATGTTCAAGTAACGTAA
TACTTAATTTATCGGGATAAACTTTTCTTACAGAAACATCACGAATCCAAGAAATTGTTA
GAAACTTTTCTTTAATCTCTTGAATATCCTGTTCAAAATAGCCTTTTAACAAGGGGGCTT
TAGCTAAAACTTCGCGAATATCATTATTCGTCGTAAATTGTGTTTTATGCGTTAATGCAT
AAGAACGAATTGGAGTTCTATCCAGTGATGCAAGCAAACTAGACCAATTGGTATAGATTG
CATAAGTCATACCGAAACATAATAACACAACGATAGGCTTAACAAAAACAAACCAATTAA
TCGGATATTTCGGTTTACTTGCTTGTGTACGAATCACCGAAGTCGGCTTCTTACGCATTA
CTGCAACCATTACGCACTTAACTCCAATACACGTTCAACTAAACGCTCGAAACTATAACC
TACAGTCGCCGCTGATTTTGGGAAAATACTATGACTGGTCATACCTGGGCAGGTATTTAC
TTCAACTAAACGAAAGTTTCCTTCGCCATCTTCCATTACATCAATTCGGCTCCAACCACG
ACAACCCACTACATCATAAGCCTGTTTCACTAACTTAGCGACTTCTGCTTGGCGATCAGC
ATTTAACGCTGGAACAACATACTGGGTATTATCCGAAATATATTTTGCGTGGTAGTCATA
AAACTCGCCGTCTGGAATAATTTGTACCGCAGACAACACTTCACCATCAAGTACTGGTAC
AGAGTATTCCGCCCCTGCTAAATTTTCTTCCACCAACACAATTGAATCATATTTTAATGC
TTCTTCGATTGCAGGTAATAACTGTTCTGCAGTTTTCACTTTACTTACGCCAACGCTTGA
GCCTTCGCTCGCAGGTTTCACAAATAATGGTAAACCTAATTTTGCAATAATTTCATCGGA
ATTGACCGCTTGCCCACGGCGTACCACTTCCATTGCCGCTGTTGGTAAGCCCACTGCATT
CCACAATAGCTTGGTGCGGAACTTATCTAAGGTAATCGCAGAAGCCATCACGCCACAGCC
TGTATAGGGAATACCTAGTTGCTCTAACGCCCCTTGAAGCACACCATTTTCACCGATACC
ACCGTGAAGAATATTAAACACACGCTGAATGCCTTTTTCTTTTAATTTTTCAATCGGAAA
TTCTTTTGTATCAATCGCTTCAACGTTATAGCCTAAACTCTGTAAGGCTTCAAAGACCGA
TTTACCTGAATTGAGAGAAACTTCACGTTCTGCTGAAACGCCACCAAATAACACCGCAAT
TTTTTCGTTTTTTAAGCTCATTATTTTTACCTTATTTATGTTTTACAAGCGGTCATTTAT
TGCAAAAATTTTACATTATTATGGGGAATTGTAGGGACACACTGCGTGTGTCCGCAAAAT
AAACCATATCCCATTTTAACAACGGACACACACAGTGTGTCCCTACAGTTAATTTATTGA
AATTATTGCAAATTTTCGGATTTACCGTAGAGGCGAATTACATTCACCCTGATGTTACTA
TGATTATTTGGGGCAAATGTGATTTGCCCCTACACATTATTTTGTACAATTACACAATAG
CGAAAATTTCTCGAAATCTTACCGCTTGTTTTAAATCTTCTTTATGCCTTCCAACTTTCC
GCTAAATCACTCGAAAGCTTGCTCACGTTGCCCGCACCTTGTGCCAAAATTAAATCACCA
TCTTGAATAATTTGATCTAACACTTCTCCAAGTTGTGAAGTATCTGACACTAAAATCGGA
TCCACTTTGCCAAGATTACGGATTGAACGACAGAGATCTTTACTCTCCGCGCCCACAATC
GGTGCTTCGCCTGCCGCATACACATTGAGCATAATCAACGCATCAACCTGCGATAGCACT
TGTACGAAGTCATCAAATAAATCACGGGTACGAGAATAACGGTGCGGTTGGAAAACCATC
ACTACACGTTTATTTTCCCAACCTTGACGAGCGGCTTTAATCGTCACATCCACTTCCGTT
GGGTGATGACCGTAGTCATCAACTAACATTACCTTACCATTTGGACGAATAAATGAGCCA
AGTTGGTCAAAACGGCGACCTGCACCTTGGAAATCCGCAAGAGCAGCTAAAATCGCTTCA
TTCGCAATGCCTTCTTCTTTCGCAACCGCTAATGCAGCCGTTGCATTCAGTGCATTGTGT
CTACCCGGTACGTTTAATAAGACCTCAATACGCTCACCTGTTGGACAAACCACCGTGTAA
TGCCCTTGGAAACCGGTTTGTTGATAATCTTCAATACGGTAATCGGTTTTTTCGCTAAAA
CCATAGCTAATCACTTGGCGACCGACTTTCGGGGCAATTTCCATCACCGTTTCATCATCG
GCACACATCACTGCTAAACCGTAGAATGGTAAGTTGCGTAAGAAACGTACATAGGTTTCT
TTCATTTTCTCGAAATCGCCACCGTAAGTATCCATATGATCTGGTTCAATGTTGGTCACA
ACGGAAACCATCGGCTGTAAATGTAAAAATGACGCATCACTTTCATCGGCTTCTGCAATT
AAGTAACGGCTTGCCCCTAAATGAGCATTTTTACCCGCTGATTTTACTAAACCACCATTT
ACAAAAGTAGGATCTAACCCTGCTTCCGTATAAATCATTGAAATCATTGCGGTTGTGGTA
GTTTTACCGTGAGTCCCTGCAATCGCAATACCGTGACGGAAACGCATAATTTCCGCTAAC
ATCTGCGCTCGTTGAATCACTGGAATACGCGCTTCTTTTGCTGCCGCTACTTCGGGATTG
CTTTCATTAATTGCGCTGGAAGCGACAACAACACTTGCCCCTTCAATATTTTCTGCTTGA
TGCCCGATAAAAACTTTTGCTCCTGCTTTTGCTAAGCGTTGCGTGACTGCACCATCAGCA
ATATCCGAGCCTGAAATTTGGTAACCTTCATTTAATAACACTTCAGCAATCCCAGACATA
CCTGCGCCACCGATCCCAATAAAGTGGATTTGATTCACACGGCGCATTTCAGGGACTAAT
TTTTTAACTTTATCTTGGAAATTTTTCATTATTACATTTTTCCTTCGTATTCGTAGGGAC
ACACTGCGTGTGTCCGTGGATAATTTTTAGAGTGGACACACGCAGTGTGTCCCTACAAGG
CTCATTTCTGATTACAAACTATTTTCCACAATCACTTCTGCCACTCGTTTTGCAGCTAAT
GGTGTGGCTTTCGCTCTTGCTTTTACTGCCATTTCCGTCAGTTTTTGACGGTCGGCAATT
AACGGCTCTAATGCTTTTAATAAACTTTCAGGGGTAAAATCCTGCTGTTCAATAATCACT
GCTGCACCTGCTTGTGCAAGGTACTCTGCATTTAAAAATTGTTGGCGATCTTTATGTTGA
AACGGCACAAAAATCGCAGGTAATCCTGCCGCAGCAATTTCACATACAGTTAAAGCACCA
GAACGGCAAATCACCAAATCCGCCCATTCATAAGCGGCTTTCATATCGTCAATAAATTCG
CTTGCCGTGCTATTGCCTGTGGCTTGATAAACTTCTTCCACACCAGCTAATTTGCCTTTA
CCGACTTGATGGCTAATAAATACGTTTTGTCCTAAAACCTTCGCTACTTCTGGCACGGTT
TTATTGATCACCAATGCTCCCTGACTACCGCCCATCACTAAGATATTGATCGGATAGCCT
TTTTCGGCAAAACGTTGTTCAGGCGGTGCAATTTCAAACAGATCTTGGCGAACAGGATTT
CCCACCACTTCCGCATTTGGAAAAGCTGTTGGAAAGGCTTGTAAAGTACGTCGAGCAATT
TTAGAAAGCCATACATTAGTTAAACCTGCCACCGCATTTTGTTCGTGCAAAATCACAGGC
ACACCACATAATTTCGCCGCAATACCGCCAGGTCCGGATACATAACCGCCCATTCCAAGT
ACTGCATCAGGCTTGTACGATTTAATAATTTTTTTCGCTTGAAGCACTGCTCTTAAGATC
GCAAAAGGGGCAGTAAGTAACGCTTTAATCCCCTTGCCCTTTAATCCTGAAATTTGAATA
AACTCAATCGGAATACCGTGCTTTGGCACAAGATCCGCTTCCATTCGATCTTTTGTTCCT
AACCAGCGGATCTCCCAACCTTGTTGTTGTAATTCTCTTGCTACAGCAATCGCAGGAAAA
ACGTGCCCACCAGTTCCGCCAGCCATAACCAATAATTTTTTTGCCATATTATTTTCCAAC
ACTAATCATCACTTAAATGTGCGTGCCCAATTCGATCTAAGCGGTTTTCGTAATCAATCC
GAATTAATACCGCAATTGCAATCGCCATAATCACTAAACTTGAACCACCATAGCTCACCA
ATGGGAAAGTTAAGCCTTTGGTCGGCAGTAACCCCGAAGCAACACCAAGGTTTACAAAGC
CTTGAATAAAAATCCAAATGGCAATACCAAAAGCAAAGAAACCTTTAAATCGTTCTTCTA
GTATTAACGCTTCACGACTGACTTTTAAAGCTCTGAAAGTTAAGGTGAGTAATAATAGCA
CAACGATAACAATTCCAACTAATCCAAATTCTTCTGCAATGACTGCCATCACAAAATCGG
TATGTGCCTCAGGTAAATATTCTAATTTTTGCACAGAATTACCCAATCCTCGCCCCCAAA
TCTCGCCTTGCCCAAACGCCATTTGTGAGTTAGATAGTTGGAAGCCATCACCATAAGCAT
CAGCAAAAGGATCCATAAAAGAGGTTATACGTTTTAAACGATATTCTGATGTTAAAACCA
ATAGAGCAAAGACTACAACGCCTGCGATACCAAGAAAAATAAACTGTAAAACTTTCGCCC
CCATAATAAAAAGCATTGCAAATGTCAGCACAAAAAGCACCGCTATACTTCCCAAATCAG
GTTGAGCCAGCAACAAGCAGCTAAATAAAATCAGGATTACCATAGGGCGAATGAAACTAA
TGCTTTTTTGTCGCATTTCATCAAATTTTCTTACATAGAAGCTCGCAAAGTAACAAATCA
CCGCAAATTTTGCTAATTCTGCAGGCTGGAAATTAATAGGACCGATAGGGATCCAGCGTG
TTGCCCCATTTACTGTTTTTCCAACAAACAATGTAATTGCAAGCAAAAGTAGGGCTGAAA
TAAATAACCAACCATTATACTTTTCCCAATGTTTACTTGGAATTTGAACAAAGAAAGTAC
AAGCACAAATAGATGCGATAACATAAAAACCATCTCGCACCGCAAAATAGAAGGGGTCTT
CGTGTAGCCGACTACTCACAGGAATAGAGGCTGAAGTCACCATAACAAATCCAATGATCA
GCAATGCGAGAAATAACCACACCAATGTTCGATCATAGAGTGCATTAACAGGCGTTAATC
TTGTCCACTTATCCCACTCAATCCGAATTTTTTCTAGCATTAGATAACCCCTTGAGCCAA
CGCCACAAACTGTCTGCCACGCTCTTCAAAATTTTTAAACTGATCTAAACTGGCACAGGC
TGGTGAAAGTAGCACCATATCGCCTGATTTTAATAGTAAACGAACTTGTGCGACAGCTTG
TGTCATTGTTTCCACTAAAACGCTATTTTGAGTTAAAGCGGCAAGTTCCGCCCCATCTTT
TCCAAAGCAGTAACAGACTGTATTTGGCTGATTAATAAAAGGTTTTAACTCAGAAAAATC
AGCATCTTTCCCATCGCCACCCAACAACAGATAAAGCGTTCCTTCGACTTGTAAACCATT
TAATGCAGCCACAGTACTGCCGACATTCGTGGCTTTTGAGTCGTTAATCCAGCGTACGCC
ATCATTCGTCGGTACTAGCTGGAAACGGTGATCTAATCCTGAATAGCTTTGTAGGGCTTT
CACAATCCCTGAACGAGCAACACCAGCCGCTTCCGCCAATGCCATTGAAGCCAAGGCATT
CATCACATTGTGACGACCCGTGATTTTCAGCTCATTAATCGCAATAACTGCTTCATCGCC
AGAATAGAGTTCACCATTACAAGCGGTATATTCTGCATCTTTTTCTGCAAATTTTTTCAA
AGATCTGATCGCTTGCTCTGGGAAAGTTTGTGGATCTTCGCCATTTACAATAATATTTTC
CGCATTTTGATAGATACGCAATTTTGCTGCACGATATTCTTCAACGGAGTTATTGTAACG
ATCCATATGATCTTCACTGATATTTAAAATGGTTGCTGCTTTCGCTTTTAAGGAATAAGT
CGTTTCCAACTGGAAGCTTGATAATTCCAATACATAAAGTTCGTAATCGCTTTTCAATAA
GCTCAAGGCAGGCACGCCGATGTTACCGCCCATACCGACTTTGATACCTGCTTGTTTTGC
CATTTCCGTTGTCAAAGTCGTTACCGTACTTTTACCATTTGCCCCTGTAATCGCAATAAT
CGGTGCTTTTGCTTCACGGCAGAACAACTCAATATCGCCAACCACTTCCACACCTGCTTG
AATAGCTTGCTGAATTTCTGGCGTTGCTAAGGCAAGTCCTGGGCTAATCACAATTAAATC
AGAACTTAATAACCACTCAAGGTTTAAACTGCCTGTATGCAGTGGAATATCCCTCGATAA
TTTATCTACCCCAGCAGGATTTGCACGGGTATCAATCACTCGCATTTGAGCCTGTTTGTC
CGCAAAAAATTCGACACAAGATAAGCCTGTTGTGCCTAAGCCGATAATCGTGATGGTTTT
GCCTTGATATTGATTTTGCATTTTGTTGTTCTCTAGAAACGGTATTTTCAGATGTAGGGA
CACACTGCGTGTGTCCGCTTTATTTTCATTATTCCTCGATTGGTAAAACTGTAACGGACA
CACGCAGTGTGTCCCTACATTAATTAACGTAATTTCAACGTCACCAATCCAATTAACACC
AACATTAAGGTGATAATCCAAAAACGCACGATAACACGTGGTTCCGGCCAGCCTTTAAGT
TCAAAGTGGTGGTGGATCGGTGCCATACGGAAAATACGTTTTTGGCGAAGTTTGTACGAT
CCAACTTGTAAAATCACCGATAAGGCTTCAACCACAAAGACACCGCCCATCACCACTAGT
AATAATTCTTGGCGAACTAATACGGCAATCACCCCCAATGCACCGCCAAGTGACAATGAA
CCGACATCCCCCATAAAGACTTGTGCTGGGTAAGTGTTAAACCATAAGAAACCTAAACCT
GCCCCTGCAATTGCCGTACATAAAATCACTAATTCACTGCTATATTTGATATAAGGAATG
TGCAGATATTGTGCAAAATTATAGTTCCCCGTTGCCCACGCAATTAATGCAAATGCCCCT
GCGACCATAATGATCGGCACAATTGCCAAGCCATCTAAGCCGTCGGTTAAATTCACTGCA
TTACTGGTTCCGACAATCACAAAATAGGTGAGAACAATATAGAATAAGCCAAGCTGTGGC
ATCACATCTTTAAAGAAAGGAACAACTAACTGGGTAGCAGCGGTATCTTTACCAATCGCA
TACATACCAAAAGCAGACACTAAGGCAATCACCGATAGCCAAAAATATTTCCAACGAGCA
ATCAAGCCATCGGTATTTTTACGGGCTATTTTCCAATAATCATCTACAAAACCGACAACC
CCATAACCAAATAGGATAAATAGCACAAACCAGACATAGGGGTTACGCAGATCCGCCCAT
AACAACGTACTCACACCGATAGCTAATAAAATCATAATACCGCCCATCGTTGGTGTACCC
CGTTTTTTGTAGTGGCTTTCAGGACCATCGTGGCGAACTTCCTGTCCGAATTTGAGAATT
TGTAAACGGCGAATGACCGTTGGTCCAATCCACAAGCCGATAATTAACGCTGTCAATAAC
GCCATAATAGAACGGAAAGTAATGTACGACACCACGTTAAACACGGTGTTGTATTGCACC
AGATATTCAGCAAGCCAAACTAACATAAGCTAATCCTTAAAAAGAAACATCAAAAGAACG
ACATAAGGAAGCAATTACTTCTTCCATTTTTTGGCTACGAGAGCCTTTTGCTAATAATAC
AAGCGGTTGATCTTGTTCGATTTTTTGCAAAATGTTCGGAAGCAAAAACGCCGCCATTGC
TGTTTTATCATTAAAGTGGTGAGCTGAATTACCGCTAATCACCTCACTCTCTTTGCCGAA
GCTGACCACTAAATCGAGCTTCGCCTGTTTAACGAAATCAGCGACTTCTTGGTGACAAGC
TGGGCTGTCTTTGCCAAGTTCCGCCATATCACCCACCACAAAAATGCGGAAAGCCGGATA
CTGTTTTAACACTGATACCGCAGATTTCATTGAGTCCACATTGGCATTGTAACTGTCATC
AATAAACAGTACATTCTCTTTAATTTCAATCGGATACAAACGCCCTTTAACCGCTGAACG
CTGTTCCAATCCAGCTTTAACCGCAGTTAAATCCGCCTCGACTGCCATTGCGAGTGCTGT
TGCCGCTAACGCATTACTCACATTATGTTCGCCTAGATAAGGCAAGTTGATCTCAATTTC
GCCTTGTGGCGTATGTAAGGTAAAGCGTGAACCATTGAGGTGTAACTCAACATTTTCCGC
CCAAAAATCTGCATAGCTGTCTTTATCTTCGCCGGTGTAGCAGAACGACTGTAACTCGTG
ATCGCCAATCTCTTTCTGCCATTCTGGATAGTAATGAGCTAAATTCACAATCGCCTTACC
ACCAGCCTTCAAGCCACGATAAATTTCACCTTTAGCTTGAGCCACACCTGCCAACGAGCC
AAATCCTTCAAGATGAGCAGATGCCACGTTATTCACTAAACAGGCATCAGGTTGTGCAAT
TTCGGTGGTATAAGCAATTTCGCCGATGTGGTTCGCCCCCAGTTCAACCACGGCAAATTT
ATGCTCAGGGGTTAAACGTAATAAGGTCAATGGTACACCTAAGTCATTGTTTAAATTACC
AAAGGTATAAAGCACCTGATCTTCACAAGCGGTCACTTTTTGCAAAATTTTTGCAGTCAT
CTCTTTGACGGTGGTTTTGCCTGAAGAGCCCGTAATTGCCACAGTTTTTGGGTTAATTTC
CGCTTTCAGCCATTTTGCTAACTGCCCTAATGCCAAGCGAGTATCTTCCACAATAATTTG
CGGTACATTCACCGCCAATTCACGCTCAACGACTAACGCCACACAGCCTTGTTCTATCGC
TTTTTCTACATAATCGTGAGCATCAAATTTTTCGCCTTTTAAGGCAAAAAATAAGCCTTT
TTCAACCGTTTGACGGGTGTCTGTACTGATGTTTTCAACAACAACCTCGCCACTACCGAG
TAGTTTACCCTTTAGGGTTTGAGCGAGTTGTTGGGTTGTTTGTTTTATCATCTTTATTTA
CTTATAAATTATTTTGACTATTTAAAATCTACTTTTGTAGGGGCTAATTACATTAGCCCC
TCTTCCTTATGATTGCTTTTGGGGCAAATGTAATTTGCCCCTTGTATTAGAATATGGGCA
AAAGAAAACCCCATTACGAGTACCATTCATAATGGGGTTATAGAGAAAGTAGAGTTGCTT
TG
>H159 Scaffold2
GATGGCTAATTTGCCACAAATTTCTTTACCAGGTAAAAGTGCTATTTCTGTTTCTAATGC
ACAATATCGCGGGCAATCTGCCTATGCTATAGGTTATTCCAAAATTTCTGATAATGGCAA
ATGGCTTATTCGAGCGTCTGTTAGCAGTAATACTCAGCGGGATACTGCGATTGGAGGAGG
GGTAGGTTTTGTGTGGTAATCTAGCACCTATAAATTAGAATTTCATGCTCAATGCCATTG
TTATTTTAACAATGGCATTGTTTGTAATGCCTTATATATGGCAGCACTATCGGCAATTCG
CTTTGAACCTGTTTTTAAAGCCTTTTACACCCGATTGGTTGCAAAAGGCAAAGCGAAGAA
AGTCGCTATTATGGCGTGTATGCGTAAACTGCTCACCATTATGAATTGACTTTTATGCAA
CTGCTGCATTATACCGATTAAATCTCCGTCTTCTCTTTATACTCACACAAATCTTCAATA
ATACAAGAGCCACAGCGAGGCTTGCGAGCAATACAAGTATAGCGACCGTGTAAAATCAAC
CAATGATGAACATCAACCTTAAATTCATCAGGCACGACTTTCAACAATTTTTCTTCCACC
TTAACCACATCTTTCCCTGGGGCAAAATTAGTACGGTTAGAAACACGGAATATATGCGTA
TCAACGGCAATAGTCGGCTGACCGAATGCGGTATTTAGCACCACATTTGCCGTTTTACGT
CCTACACCTGCAAGGGCTTCTAATTCTTCACGGGTTTGAGGTACTTCGCCATTATGTTTT
TCAATTAAATCACGGCAAGTTTTAATAATGTTTTCCGCCTTGCTGTTATAAAGCCCAATG
GTTTTAATATACTCTTTTAGCCCATCAAGCCCTAAATCTAAAATCGCTTGGGGCGTATTT
GCCACAGGATAAAGTTTTGCCGTGGCTTTATTGACCCCCACATCCGTTGCTTGAGCAGAT
AAAATCACCGCAATCAATAATTCAAAAGGGTTGGAATAATTGAGTTCTGTGGTTGGGTGA
GGGTTCTCATTGCGTAAACGGGTTAAAATTTCAATACGTTTTTCTTTGTTCATTCATTAT
CCTATAAAAGCAAAATAGCTCTGATCCCACAACATTTTTACCACCATAATAAACGACATC
ATAACAATCAACGGGCGAATAATCTGTTTTCCTTTGGTGACAACCATTCTCGCCCCCAAT
GAAGCCCCGATAAATTGTCCAATCATCATTAGAAAACCGATTTTCCATAAAATCGCACCG
CCAATGATGAAGAAAATCAGCGAAGCAAGGTTAGAGGTAAAATTTAACACTTTGGCGTGA
GCAACGCTTTGGGTCAGGTTAAAACCAAGTAATAACACAAAAGCGAGCGTAAAGAAAGAG
CCTGTGGCAGGCCCGAATAGCCCATCATAAAAGCCTATTCCCATTGCCGCCGTGCAAGCG
AACATCGGAAAGCTCATTCTTTGGCGACGTTGTTCATCGCCTAGGCTTGGACTAAAGAGA
AAATAACAGCCAATAATTAAGATCAGAAAGGGGAGGGCAACTTTTAATGCATTGACATCT
ATCATCTGCACTAAAATAGTCCCGATTGAACCGCCGATAAAGGTCAGAAAAATAAGCAAC
CAAATCTGCTTCAAATCGACCGCTTTTTTACGCACAAAATAGAGCGAAGCGGAAAACGAG
CCGCCACAAGCCTGTAATTTATTCGTGCCTAACGCAACCGCAGGGGGAATACCGACTGCT
AATAACGCTGGAATAGTAATCAAACCACCACCGCCAGCAATGGCATCAATAAAACCAGCC
ACGAAAGCCGCAACAAATAAGATAATCGCAACATCAAGTCCAAGTTCCATATTTCCCCCT
ACGATCTATTAATTAATAATGCACCACCATTTCATCTCGGTGGAATACTACTGAACCAAA
CTCATAGCCCAAAATGGTTTCAATCTCGCTAGATTTTTTGCCTTTGATTAATGCTAGAGC
ATCACTGTTATAACGACTAATGCCAAGGGCAAGCACTTTGCCGTTAAGGTTACAAATTTT
TGCCACTTCACCACGCGCAAATTGCCCTTCGATTTTGGCAATACCAGTAGGTAAGAGCGA
TTTATGCTGTTCTACTAATGCGTTTTCTGCCCCTTGATCGATATAAATTGTGCCAGCAGG
CGGCGCACCAAAGAGCCACTGTTTGCGTCCTTCGATTTTGTCGTGTTGAGCTAAGAAGCG
TGTGCCAATTTCCGCTCCTTGTGCCACTTCAAAAATCACATTAGGACGTTCGCCAGAAGC
AATCGCTGTTTCAACGCCAGAACGGGTGGCAATATCGGCAGCGGTGATTTTGGTACTCAT
ACCGCCTGTGCCTAAGGTTGTACCACTTCCCCCTGCCATTTGGCGAATTTCAGGGGTGAT
TTTTTCAACAACAGGAATGCGTTTGGCATTTGGGTTTGAACGTGGATCACTGTCGTATAA
CCCTTCTTGATCGGTGAGCAAAATCAATAACTCTGCTTGAGCTAAAATCGCTACGAGTGC
CGATAAATTATCGTTATCGCCGATACGAAATTCTGCCGTTGCCACTGCATCATTTTCATT
GATAATCGGGATAATTTGTTGATCGAGCAAGGCGGTGAGCGTATCCCTTGCATTTAAGAA
GTGATCTTTATTTTCAATATCGGCACGGGTTAAAAGCATTTGCCCGATTTTGATGTTATA
AATGGAAAAGAGGCTTTCCCACACTTGAATAAGCTGGCTTTGTCCGACTGCGGCTAGAAG
CTGTTTGGTTGCCAACGTTTTTGGCAATTCACGATGCCCTAAGTAATCACGCCCAGCGGC
AACTGCCCCAGAGGTCACAATAATAATGCGATGTCCCTGTTCGTGCAGTTGAGCAACTTG
TTTTACGATTTCTAGCATATGTGGACGGCTTAGACTTTTGGTGCCGTGGGTTAGGGTGCT
AGTGCCTAGTTTTACTACGATTGTTTTTGCCATAATGATGTGTAAAAAAAGAAAAGACAG
TGACCGCTATTATCTGCTAAAATGGAACGCATTTCAAAACGTAATCGGGAATAGAATGAA
AATTAGCGTAATCGTAGCTCGAACTTTAAATAAAGTGATCGGAAAAGACAATGCAATGCT
GTGGCATTTGCCTGTGGATTTGGCGTGGTTTAGGGAAAATACTTTGGGTAAACCTGTGAT
TATGGGGCGAAAAACCTATGAATCTATCGGCAGGCTGTTGCCGAAACGCCCGAATATTAT
CCTTTCTCGCTCTGATTTTGCTATTGATGGCGCTTATTCTGCGACAAGCCTTGAACAAGC
GGTGGAATTAGCCAAAAATTTTGCTAATAGCGATGAAATAATGATTCTCGGCGGCGGTGA
GTTATTCAAACAAGCAATGCCTTTTGCCGATAAACTTTATCTTACTGAAATTCAAGCCAA
TATAGAGGGCGATACTTTTTTTGAGTTTGATGAAACTCAGTGGCAACAGGTTGCAGAGAA
GTGGTCTGAAATAGATGAGCAAAATAGTTACCGTTGTCGGTTTATGATTTTGGATAAGTT
AAAAAATGATTGATAAGTGATTAAAAAATAACCTCTCTTGATTGTTTGTAAAATAATTGT
GATTTTATTTTGAGCAAACGATGAGGATTTATGTGATTAATTTCACAATTTAATAACATT
TTGCTTTTTTGTTTACAAATTTTCACTAGAATACGAGCCTCAATATGGACCTTTATGGTG
TTTTCTTTTTTGAGGTATTTTATGGCTCTGTTTCTCAGTATTTTTCCTATCGTTTTACTG
ATTTATTTAATGGTAAAACGCAACGCATTACCTTCCTATGTCGCTTTACCGTGGATTGCG
GTAGTGGTGTTAATTATCCAGCTAATCTATTTCGGCACCGATATTCAAACGGTCAGTGCG
AATATTGCTTCTGCCTTGATTGCGGTACAAACACCGATTACCGTCATTTTCGGTGCAGTG
CTTTTCAACCGTTTTTCAGAAGTATCTGGTGCAACCGATGTGTTGCGTAAATGGTTATCG
AATATCAACCCAAATCCTGTGGCTCAGTTAATGATCATCGGTTGGGCATTTGCCTTTATG
ATTGAAGGAGCGAGTGGTTTCGGTACACCTGCGGCGATTGCAGCACCGATTTTAGTCGGT
ATCGGTTTCCACCCGCTTAAAGTGGCAATGTTGGCATTAGTGATGAACTCCGTACCGGTT
TCATTTGGTGCGGTGGGTACGCCGACTTGGTTTGGTATGGGAGCGTTACAATTAGGTGAA
GAGCAAATTTTAGAAATCGGTTCTATCACTGCATTTATTCACTCTATTGCCGCATTTATC
ATTCCAGTAATGGCATTGCGTTTAATCGTGAGCTGGTCTGAAATTCGTAAAAATATCGTG
TTTATCTACATCAGTATTTTTGCTTGTGTGATCCCTTATTTCCTAATTGCTCAATTAAAC
TACGAGTTCCCGTCATTAGTGGGCGGTGCAATCGGTATGGTGATCTCTGTTTTAGTGGCA
AACAAAGGTATCGGTTTAGCGAAAGTGGATAATACCGTTGATAGCAATGCCGTAACCACT
GCACAAGTAGTGAAAGCTTTATTCCCAACAGGTTTATTAATTGCGATCTTAATTGTAACT
CGTATTAAACAGTTACCATTAAAAGCAATGATGAATGATGCAACTTCTTGGTTCAGCGTA
AAATTAGGTTCGCTTGGTGTATTTGATATTAGCCACGGGTTAATTTTCAGCTTAAAAGAA
ATTTTCGGCACAACAATTAGCTCAAACTACAAATTGCTTTATGTGCCAGCATTAATCCCG
TTTGTGATTACCGTATTAATTGCAATCCCTGTATTTGCTGTATCAGCGAAAAATACCAAA
GAGATCTTCGCAACAAGCTTAAAACAAACGAAAAACCCATTCTTTGCGCTTGTGGGTGCG
TTAATAATGGTAAACTTAATGCTTGTAGGCGGTGATGGTTCAATGGTGAAAATCATCGGT
CAAAGTTTCGCACAAGCAACAGGGGAATACTGGACTATCTTTGCCTCTTATTTAGGTGCT
GTGGGGGCGTTCTTCTCAGGTTCAAATACCGTATCGAACTTAACCTTTGGTAGCGTACAG
CTTTCAACAGCAATGGAAACAGGATTATCTGTGAGCCTAATTCTTGCTGCACAATCTGTG
GGCGGTGCGATGGGTAATATGGTGTGTATCAACAACATCGTAGCAGTATGTTCGGTATTG
AACATCAATAATAAAGAAGGTGAAATTATCAAGCATACGGTTATGCCAATGTTTGTTTAC
GGAGTAATTACCGCACTTTCAGCACTCTTTATTGTGCCGTTGTTCTACAATGTATAATTA
TCGGTAAGTTAAATTTATGAAGAAACAAGCGGTGTGTTTTAGCCAATAAAATCCAACCGC
TTGTTTTTTAGCTTTTTTACTATTTTTATTTGTTGGAGTTTTTATGAACGTGAATTTTTA
CGTCACCTGTATTGCCGATATCATCAAAGCAGGCGTTGCCAAAAATAGCGTGCTATTGTT
AGAAAAACTGGGTTGTAAAATCACTTTCCTTGAAAAACAAGGATGTTGTGGACAGCCTGC
AATTAACAGTGGTTATACAAAACAAGCCCTTGAGGGAATGAAAAAGTTAGTGGAAACTTT
TGAAGTCAATGATTATCCAATTGTTGCCCCTGCAGGCTCTTGTGTTTATGCAATTAAAAC
CTATCCTGACCATTTTGAACGCTTTGGCGAACCAGAATGGGCGGCTCGTGCGAAAAAAGT
CGCTGACCGTTTTTATGATTTAACGGATTTTATCGTCAATAAACTGGGTGTTACCAATGT
TGGTGCAACCTTAACGGGCAAAGCTGTTTATCACCCATCTTGCAGTCTATCTCGTAAATT
AGGCATTGTGAATGAACCAATCACCTTATTACAAAACGTCAAAGGCTTAGAGCTGTTACC
AATTCAAAATCAACAAACCTGTTGCGGTTTCGGCGGCACTTTCTCGGTCAAAATGGCGGA
AATTTCAGGCGAAATGGTTAAAGAAAAAGTAGAGCATATTGCCGATGTTGAGCCAGAGTA
TTTGATCGGGGCAGATGTGAGCTGTTTAATGAACATCGGCGGACGTTTAAGCCGTGAAGG
GAAAAATATTAAGGTAATGCACATTGCCGAAGTATTAATGCAGGAGGGCAAATAAGATGT
CATTAAAAACTAGCAATATTGCCTTTAAAAAACGAGTGGACGATCAAATCCACAACGCAA
TGATGCGTAAAGCGGTAGTGAAAGCCCAAGAAACTATCGGGGCGAACCGTCAAAGAATGG
TGGACGAACTTGGTCACTGGGAAGAGTGGCGTGATGCGGCAAAACAGATCCGTAACCACG
TTCTTGCCAATTTAGATGCATATCTCTACCAATTAAGCGAAAAAGTGCAACAAAACGGCG
GTAAAGTCTTTTTTGCAGAAACTGCCGAAGAAGCGACCGCTTATATCCGTCAAATCGCCT
TAGAAAAAAATGCTAAGAAGATTGTTAAATCCAAATCAATGGTGACGGAAGAGATCGGAT
TAAACAATGTCCTTGAAAACGAAGGCATTAAAGTGGTTGAAACGGACTTAGGCGAATATT
TACTGCAAATCGTTGGCGATAAGCCATCTCACATCGTTGTACCTGCAATTCACAAAGATC
GCTATAAAATCCGTCAAGAGTTACACGAACAACTCGGCTATAACGGCTCAGAAACGCCAG
AAGAAATGACCGCCTTTGTGCGTCAAGTGATCCGCAAAGATTTCTTAGAGGCAGACATCG
GTATTAGTGGCTGTAACTTTGCCGTAGCAGAAACAGGTTCTGTCTGTTTAGTGACCAACG
AAGGTAACTTACGTTTAGCGACAACGGTGCCAAAAACTCATATCGCTGTAATGGGTATGG
AGCGTCTAGCCCCAACTTTCCAAGAAGTTGATGTGTTAATCACAATGCTAGCAAGAAGTG
CGGTTGGTGCAAAACTCACTGCCTATAACACTTGGCTAACAGGACCACGTCTTGAAGGCG
AAACGGACGGGCCAGAAGAGTTCCACTTAGTTATCGTGGATAACGGACGTTCAAAAATCC
TTGAAAGCGAATTTAAAGAAGTTTTACGTTGTATCCGTTGCGGTGCGTGTTTGAACACTT
GCCCTGCGTATCGTCAAATCGGCGGACACGGCTACGGCTCGATCTATCCAGGACCAATCG
GATCGGTGATCTCGCCATTACTCGGTGGCTATGAAGAATTTAAAGAATTGCCTTATGCTT
GTTCGCTTTGTACCGCTTGTAACTCCGTTTGCCCAGTGAAAATTCCACTGGCACAACTGA
TCTTAAAACACCGTGAACATATCGCTCAAAATGGTATGACTCCAGCAGCAGAGCGTTTAT
CGATTTTCGGTTTCAACTTTGCTAACTCGCACCCAACTTTATGGAAAGTCGGGGTGAATA
TCGGGGCAAAAGTGGCAGGTAAATTCATCAAAAACGGCAAAGCACCAATTCAAGTAGGCG
CACTTGCAGAATGGACAAAAGCCCGTGATTTACCGTCAGCTGAAGGCGAAAGTTTCCGTG
AATGGTTCAACAATAGAGGATAAGAGAATGGATTTACAAAACCGTGAAAATTTTCTAAAT
AAACTGGCGGAAAGAATGGGCAGACCACGTCAGCTCGTGCCTGAACCAATGCCGAAATTA
GTCAATGATTATCCAACGACACGCTTAACAGATCGCACTCAAGCTCAATTAGTCGAGGAA
TTTGTTAGCTTTGCTAAAGTGATGATGACCGATGTGGCGGTGGTGAAAGAAGAAAATCTG
ATCGCAGAAGTGACCGCACTTTGTGATAAATATGGCGGTGGCTCGGTGATTATTAATAAC
GACAGCCGTCTAGTCGATTTAGGCATTACGCCAGCACTACAAGCTAAATACGACAGCTAT
GTTTGGGATCACAATGCAGATGGCAGTGTGAATATCGACAAAGCGGAAAAAGCCAATATC
GGCGTGGTTTACGGCGAATACGGCTTAACGGAATCTGGCGGTATTGTACTGTTTTCAGAT
AAAGAATTTGGACGCTCAGTCAGCCTGTTACCTGAAAAATCCATTGTCGTCTTGCGTGCC
AGCACCGTGTTACCCCGTGTGGCACAGTTAGCTAAAATCCTACACGACAAAGCCCAACAA
GGCGAAAGAATGCCATCTTGTGTAAACATTATTTCAGGGCCAAGTGCTACGGCAGATATT
GAGTTAATCAAAGTTGTCGGCGTACACGGACCTGTGAATAAGGTTTATGTGGTCATTGAT
GATCTATAAATAAATTGTTACTGCGAATGGAATGGTTCAATCAAATGTGATTGAGCCATT
TTTTATTCTAGATAAAGCGTGATAAAATCCGCATCATTTCTATCTTGAATTATCTATAAA
ATGGCTAAACAAAATCTCTTAACGGCACAAGGTGAGCGAGTGGCGATTGTTGCTGGATTA
CGCACACCTTTTGTTCATCGTGATACAGGATTTAAATCTTCTTATGCAACAGATTTAGGC
ACAGTGGTAACAAACGAGCTACTTAGTCGTGCTGCCGTTGGTCATCAACATATTGAACAG
CTTGTTTTCGGGCAAGTTATTCAACAGCCTGATATTCCTAACCCTTCTCGTGAAATTGCG
TTGGCGTTAAATATGCCTTATGTGCAGGCTTATACTTTGAGTAGCTCTTGTTTATCTGGG
TTACAGGCGTTGGTAAATGTGGCTGGAAGTATTATTAGCGGTTCGATTTCTGCAGGGATT
GCAGGGGGGGCGGATTCTATTTCTAATGCGCCTTTTAGTATCAGCCCTCGTGTTATTCAC
AAGCTCAAGGCGATTTTTAATGCACCAACCTTAGATGATAAGTATCGTTTGTTCCGTGAA
TTTTCGTGGAAAGAGCTTAAACCTCACGGAGTTAATCTCAAAGATTATATGACCCAAATG
TCTGTAGCGGAAATTTCTGAGCAGATGGCACAGCAATTCCACATTAGCCGTGAAGCTCAG
GACGAATATGCGTTAAATTCTCACATTAAAGCACAAAATGCGTGGAAATTAGGGTTGTTA
AAAGATGAAGTGATGCCTTCATTCCCTCGTCCTTATACTGATTTTGTGGTGTCTGATAGT
TTGATTTCTTCGGCCTCTAAAGCGGCTTACTATGAAAAATTTTCGCCGTTAATGAATAAG
AGCTATGCAACAGTCACAGAAGCAAATATGCCACGACCTGTAGATGGAGCGGCGGCGGTG
TTACTGATGAGAGAGCAAAAAGCGAAAGAATTAGGTTTAGACCCGTTAGGCTATATTCGT
AGCTACGCCATTACAGGCAATGATATTTGGCAAAATATGTTTATGGGGGCGACGGTGGCA
AGCTATCTTGCCCTTGAGCGTGCAAATGTGACCTTGTCTGATTTGGATTTTATTGATATT
CACGAAACCTCTGCCAGCCAGATGCTGGTGAATATGAAGCTGTTTGCTTCAGATGATTTT
GCTAAAAAACAGCTTAATCGTTCCGCTTGTATTGGGGAAATTGATCCTGAGAAGTTGAAC
CATTTGGGCGGTTCTATTGCTTTTGGTAATCCTCGTGCGGCGACCAGTTTACGCATTTTA
ATTCAATCGTTGAAAGCGTTGAAACGTAAGGGAGGCGGATTGTCGTTGATTGCCTCAAGT
GGATTAGGTGGATTAGGTTCTGCAATGATTTTGGAAAGCGAGTAACAGTATGACAATACA
AGCACAATATATCTCACCTTTTCACGTTGAGATTGATGATAATCGAATTGCCATTGTTCG
TATTGATGTAAAAGGTAAATCGCAAAACTGGTTGCCTGAGCCGTTTATCGAAGATTTACG
CGATGTGATGGGTTCTGTGATTTATCAACAGGCTCGAGGCGTGATTTTTGTTTCGGGTAA
AACGAAAGGTTTTATTCAGGGGTATGATCCTGATTATTTGTGTGGTAAAAATGATGAGCA
GTTGAAAACCTTATCTCATAATGCTCAGTTAGTAATGCGTGAAATTAATACGCTCAAAAT
GCCTGTGGTTGCAGTGATTGATGGTGGCTGTTATGGCGTGGGGCTAGAGCTGGCGTTGGC
GTGTGATTATCGTATTGCCAGCGAGGAAAGTTATACCAAATTTGCAATGCCACAAATTCG
TTCGGGGATTTTGCCTTTTGCTGGGGGGACACAGCGTTTGCCTCGTTTAGTCGGCTTGCA
AAATGCAGTCACAATGCTTTTATCTGGGCAGAAAATTGGGGTGGAAAAAGCGTTAAAAAT
TGGTTTGGTGGATAAACTTATTCCTGCTAGCAATCTATTTGAAACGGCATATCAGTTGTT
GCTTAATCATAAAGTGCAAAAAATTGACTATAAAAATCCGCTTGATAATGTTAAAAAATG
GCGTAAACAGCTTGAGGGCAATAAGTTTATCCGTGAAAAATATTTGGCTCATATTGAAAA
TCGAGTGTGGGATAAGGCTTTTGGCAACTATCCTGCAGTTGAGGAAATGTTGGCATTGTT
AAAAGAACCACATTTTAAAGCTGGGTTAGCTTTAGAGCAAAATGCGTTGGTGAAGTTAAT
GCACACGGAGCAAGCTCAGGTATTAATGAATTTGAAGCAGACTGAACGAGCAATGAAAGA
GCAATATCAGCACTTGGCTCAGGTGCGAGATGTGCAACAAGTAACGGTGTTGGGCAGTGG
CTATATGGGAGCAGGTATTGCTTACTTGACGGCAAATAATGCTCAAATTCCTGTCAGAAT
TAAGGATATTCACCCGTCAGAAATTCAAAAAGCGTTGCAGACTTGTTATGGCTTAATGCA
AAAAGCAGTGAGTAAGAAACAGCTTAGTCACGGTGAAATGATCCAACGAATGAATTTAAT
TACGGGCGGTGAACGCTTAGTTGCGGCGAAATCGACAGATTTTATCGTTGAAGCGGTTTA
TGAGAAATTAGAACTCAAACAGCAAATGGTGCAAGAGAGCGAAAATTATTATGATGAAAA
TGCGATTTTTGCCACAAATACCTCAACCTTTGCAATCCGTGACATTGCTTCTGTCGCCAA
ACGCCCTGAAAATGTAATCGGTTTGCACTATTTTAGCCCTGTGACTAAACGTCCGATGGT
GGAGATTATTCCGCACGAAAAAACTTGTCAGCGAGCGGTTTCAACGGCAATTCATTTTGC
GATCCAGCAAGGAAAAATTCCGATGCTTGTCGCAGATAAAGAAGGGTTCTTTATTAACCG
TATTCTTACGCCATTCTTGCTTGAAGCCATTGAGTGTTTATCCGAAGGGGAAGGGATCGA
ATTTATCGATCGTGCCTTACAGGAATTTGGCTTTAAGATCGGACCGCTTGCAATGATCGA
TGAAATTGGCTTGGATATTATTGTTAAATCTAATCCTGCAATGGTGAGCGAATTGGGTAA
ACGTTTCGCTTTACCGACGGTTATTGAGCGTTTGACGGGAGATGATCGTAAAGGACGTAA
AAATAAACGAGGCTTCTATCTCTACGACACAAGAGGGGCACGCACTCAAGAGGATAAAAG
CATTTATCACACGATGGAAACTATTATGCGAAACGATATGGAAGCTGAAGACATTGCCCG
TCGTTGTGTATTGAGAATGTTAAATGAAGCCTGTTGGTGTTTACAAGATCAAGTTATTCG
TTCAACCGATGAAGGTAACGTTGCTTCTGTATTTGGGGTGGATTTCCCTGATTTCCGAGG
CGGTGTGTATGCCTATATTAACAAGATTGGGGCAAAAGAGCTTGTTCGCCAGTTACGCAA
GCATACGCAACAATATGGCGAGCGTTTTACGCCTTGTGAGTGGTTAGTAGAAAGAGCGGA
AAAGGCATAACCAAAGGCTTTCTATCACTTTACTTGAGAGATAATAAAGAGGAACAACGA
TGAAATTAACTAAAATTACCCTTGCTCTGGCTGGCATTCTTGGCGTTGCTGTCGTTGGGG
GCAGTTGGTACACTGGACTACAAGCAGAACAACACTATCAGCAATTGGTACAACAAGGTA
ATCAAAGCCTTAAATCACTGAAGATCTATGGCATAGATGCAGAAATTAAAGATGTGAAAT
TTGAACGCCATTTTTTCAGTTCTGATGTGAAATATATCTTAGAGGTAGGAACGGTTGATG
AGCGTTATCAGCTACAAGGCAATGATAAACTTTTTCACGGCCCACTACCGTTAAATCGCC
TTAGCCAAGTAAACTTAATGCCTGCAATGATGAGCGTTGAGAGCAAACTTCATTTACCTG
AAAAATTCAATCTACAGACCCCATTTACCGAAGGGCAAACGGATATTAGCTATGCAGGTA
ATTTAAGCGGTGAGTTTAGCCTCAATCCTTTCAAAGGCGAAACTTGGGAGCTGGCAAAGA
CCCAGATTGAGTTCGAGTACAATCCAGCACAAAAATCAGGAAAATTCAGTAGCCAAATTC
CGTCCTATCAATATCAAGATCAAGCAAATACTAGGATAGAAATCCAAGATACTCTTTACA
AAGCTGATTTTACCTCAAATGAAAAATACCCTGAGCTTAGTTTAGGCAATTATGAGTTCA
TTTCTAAAATGGTTCGTTACTCGTTTGATGGAAAAGCACCTTTTGCTTTCACAAATCTTT
CCAGTCAGGGTAAAAATACTTTAGAAAAGGATCGCTGGACTTCAACGGGGAGCCTTACTG
GAGAGTTGATAGCTCAAAATAAACTTAACTTAGGTAAGCTTAACATTGATAGTTCGATGG
AGCTTGACGCAGAGAGTGCTAATGAATTAATGCATTATGCTTCTTCCCTAGAAAAATTAG
AGTCTGCGGAAGCTGGTGATGTGGTACTATCGGCTTTTACTAAATCGCCGAAATTACAAA
TTAAAGAGCTTAGCTTAGAGAACGAAAAAGGAAAAAATAGTCTGTCTTTGAATTTAAATT
TAGATAAATTCGATCCAAGTCAATTCAAAGGAATGGAAGATGTTCTAAAAATATTTAAAG
CGTCAGTGTTAGAAACTCAATTCAAGTTACCTTCGTTAGAAGTATTAGTGACACAGCTAA
ATCAACAGGAAGGCTTACCGAAAGAAGAAGCTGAACAGAAAGCAAAACAAACGATCAGTG
AGTTTGCATATCAAGCTCAAGCCAGCTCATTAGCTACTTCGGATAAAGATAGCCTGAAAA
TGAAATTGTCCATTGATCAGGGAAAAGTCAATTTGAATGGCAGAGATGTTCCTGAAGCTG
CAGTGCAAGGGGCATTGTTTATGATAATGCTTGGGTTAAATCATTGATAAGTAAATAGGC
ATAAGTACTACTCTTATGCCTGTAAACAGGGGTTAATTTTCACGTTTCACAATAAACTCA
GCCAAAGCAGCAAGAGCCGTAGTATCAAAAGGCAAGGTTTCTAGTGCTTTTAGGGCTGTC
TGATAGAGGCTCTCAGCTTTTTGTTTTGCCCCCTCTAACCCCAGCAGTTTTGGATAAGTG
CTTTTATCCAACGCTTGATCTGAACCTGCGGTTTTACCAATGACCTCACTATTACCAATC
ACATCAAGAATATCGTCTTGTACTTGGAAAGCCAGCCCGATTGCTTCAGCATATTGTACA
AGCTGTTGTTTAATCTGATGATCTTGGGCGTAAGCGGATAGATTAAATCCCATCATTACA
GAGGCAAGGATCAACGCCCCAGTTTTATTACGATGAATATGTTCAAGTTCATCAAGGGCA
ATGGCTTTATGCTCAGATTGTAAATCTAAACTTTGCCCCAAACACATACCTTTTGCCCCA
GCGGATTTTGCAAGCCATTGCATTTGTGCCACCTTCTGCTCTGCGGTTAGACTTGGGTCA
AATGCCAGTAATTCAAAGGCAAAGCTTTGTAGTGCATCGCCAGCCAAAATAGCTGTTGCT
TCATCAAAAGCAATATGGCAAGTTGGCTTGCCTCGACGAAGGGTATCATTATCCATTGCA
GGTAAATCATCGTGAACCAATGAATAGGCGTGAATGGCTTCCATTGCCCCTGCTGAATGG
TCAAGTTGAGCAAGTGGTACGCCTAGCATTTTCCCTGTAGCATAAATTAAGAAAGGGCGA
ACTCGTTTGCCACCAAGCAAAACAGCATAAGACATCGCGTCAATAAGCGGTGTGTTGTAG
GCCGGATATTGCGAAAGTTGCTCGCTTAGAAAATGGTTGATACGTTGTTGATATTGACTT
AATTCAGCGAAAAGGTCGTAATTCATTATGGGTAATCCGTAAGATCTGCGTGTTCATTTT
TTTGTAGCAAAATTTGGATACGTTGTTCCGCTTTTTGTAAGCGTTCTTGCCCTTGTTGCA
CCAATTTTACTGCGGTTTCAAACTCATTTAAGGCTTCTTCTAAAGGAAGATCGCCCGTTT
CAAGACGATTGACGATTTCCTCAAGCTCTTTGAGTGTGGTTTCAAAATCTAGGGTAGGTT
TCTTTGCCATAGTCTATTCCTTTTCAAATAATCCCGATATTTTACTTGAGAAAGATATAA
AAGTAGATGATTTTCTGCTATTGTTTATCGCCTAAATTTAGAGGGGAGCTTATGCAAGTC
ACACAAATTTGTCTTTATCCAATTAAATCCACTAAGGCGTATCGGGTAGAGCAGGCTTTT
GTTTTGCCACAAGGGCTGAATTTTGACCGTGAATTTATGATTACCGAAGTAGATGGAACT
TTTATCACGGCTCGCAAAGAACAGATGTTATATCGTTTAGCTGCATTTCCCATTTCAACG
GGAATTGTCATTCAATCTGATTGTGGCGAGCGATGTGTGGCACGGTATAATGATTTTACG
CAACAGCAATCTAGCGAAGTGTGGGGAAACCATTTTCCATCTTGGGTGGCGAATAGTGCA
GTAAATCAATGGTTAAGCCAAAAATTTGGGCGTGAAGTTCAGTTACGTTGGTTAGGCGAA
CAGCCACAACGAATGGTAAAACATTGTGAACCTCAACCGTTAAGTTTTGCAGACAGTAAT
CCGCTTTTATTGGTGTCTGAACAATCCTTAAAACAACTACAACAATGGTCGCCTGTGCCT
GTTTCAATGGAACAGTTTCGAGCAAATGTTGTCATAGATGGCATTCAAGCCTTTGAAGAA
GAAGGGTGGAAGAGGGTGAAAATTGGCACAGTGGAATTTGAGGTGGCTCAACCTTGCACA
CGCTGTATTTTAATTACCCGAGATCCACAGACCCTTGAATTAGATCCGAATACAGAACCT
TTTCGGACCTTAAAACAACACCACACCAATGAGAAAGGCAAGCCAATTTTTGGGGTGCAT
TTAGTGCCACAAACAGGCGGTGTTATTCGAGTTGGGGATTACATTACAATTTCAGAGTAA
TTTTATGCAAAAAAATACCCGCTTTATTTTGTTTCCGATTTTTTTCTTTATCGGATTAAA
TTTAATGATTTTCAGCCTGTCACGCCTTGGATTATCTCTGTGGCAAGCAGATCGTGTTTC
TGCGGTTGAGGGCTGGTTTCCTCTTTTCCTACAAGGCTTGCGGATGGATATTGTCTCCAT
TTGTTATCTCTTTGGCGTACCAGCATTATTTACGGTGTTATTGGTGCATAACAATGGGTT
AGGCACACTTTGGAAAGGTATTTTACGCGTTTGGCTTACGATAAGCAGTGTGTTTATTCT
ATTTATGGAAGTCGCCACCCCTGCGTTTATTGAAACCTATGATTTCCGCCCAAATCGCCT
ATTTATTGAGTATCTACTTTATCCAAAAGAAGTATTTACAATGTTAGCCAATGGGCATTT
GACTGCAGTGATTAGCAGTTTGGTTGCAACTACAGTCGCAGGCATTATTTATTGGAAACT
GTCTGGCTGGGCCGTTCAACATCTGCGTTTACCTAGCTGGAAACTGCGTCCTGTAATGGC
ATTGTTGATTATTGCTGTGGCGTTTGCTGGGGCAAGATCATCATTGGGACATCGTGGCAT
TAACCCTGCAATGGTGGCATTTTCAAGCGATCCGCTGGTTAATTCATTGGTTCTCAATTC
AGGCTATTCTGTATTATATGCCGTACAACAGCTGAAAGATGAAGAAAAATCTTCAGAGCA
ATATGGCAAAATGTCTGAACAAGAGATGTTTGAGATTGTAAAAAATAGCCGTAATCGCCC
CGCTTCTGATTATATTTCAACGGTTATTCCGACATTAACCAAGAATGTGGCAAGCTATCA
AGGTAAGCCTAAAAATATCGTTATTGTGCTAGAAGAAAGTCTTGGCGCTCAGTTTGTCGG
CACATTGGACGGTAAGCCACTTACTCCTGAATTTGATCAACTCGCTAAAGAAGGTTGGTT
GTTTGAAAATATCTACGCAACAGGAACACGTTCTGTGCGTGGTATTGAAGCTGTTACTGC
AGGTTTTACACCAACACCAGCGCGTGCAACAGTGAAATTAACCAAAAGCCAAAACGGTTT
CTTTACCATTGCAGAATTATTGCGTCGTCAAGGTTACCGCACCTCTTTCATTTATGGTGG
TGAAAAACATTTCGACAATATGGCGAGCTATTTTTATGGAAATGGCTTTGAAACCATCAT
TGATGAGAAAGATTATAAAAATCCGAAGTTTGTTTCCACTTGGGGGATGAGTGACGAAGA
TTTATTTGATAAAGCACACGAAACCTTTACCGAATTAGCAAAAGGCGATAAACCGTTTTT
TAGCTTAGTCTTTACTTCAAGTAACCACGATCCATTTGAGTTCCCAGACGGTAAAATTGA
GTTGTTTGATAAAGAGAAACAGACCCGCAATAATGCGGCAAAATATGCGGATTATGCGTT
AGGGCATTTCTTCAAATTAGCAAAACAATCAAATTATTGGAAAGATACGGTATTCCTTGT
CATTGCTGACCACGACTCGCGAGTAGCGGGTGATAGTCTTGTGCCGATCAAACATTTCCA
TATCCCAGCCTTAATTTTAGGGGAACATATTGAGCCTCGCCGTGATAATCGTTTGGTCAG
CCAAATTGATATGCCAACGACATTGTTATCTGTCGCAGGCATTAGTGGCGATTATCCGAT
GATTGGCTTTGACTTAACTCAAAATGTCGATCCAAATCGTGCGTTTATGCAGTACGACCA
AACGCAAGCAATGATGAAAGGCAAAGATGTGATTATTCTTAAGCCAAATCAATCTCCTCA
AGGTTATGAATATGATAAAGCGAATGAACGCCTTAACCCAAAAGAGCAGTCTGAAGCAAT
GAAAAAAGAGGCACTGGCCCACGCATTGTTAGGCAGTTATTTATATAAACATCAGTTATA
TAAATTGCCGAAAGATGTTGAATAGCAAGTAATATTTAATTTTTAGTAAATATAGGTATA
AAAAATTATGAGTATTCGTATTTTACCCCAAGAAGAAATTCAACAAGCTGCAAGCTCTTT
TCACAATCCGCCGTTGTTGTATGCCAATCCTAAAAATTTATATGCTCGCCGAGCTAAACG
TTTAAGACAATTGGCTGAACATAATCCTTTTGGGGATTATTTGGAATTTGTGGCAAATAT
TGTCGAGGTTCAGCTTGATTTATTAGAAAATCAGCCTATTGCAAATAGAGTGGGCGAACT
TACCGCTTATTTGGAAGCTCATCAGGGAGTGAAGCCTTTAGATGTGAAAACTTTTAAGCG
GTCAGATGAGTGGCAGAAATTGCTGTTGGCGTTTATTGATAAGTTTAAGCCTTATGCGTC
GGATACTGTGTTGGCGACATTGGAATGGTTAGAGAAAGCCTCAAATTCTGAGCTTGAAAT
GCTGGCGGATCATTTGTTGAATGAGCGTTATGAAGAGGTGGGTGCAGACAAGGCGGTTTT
CTTATGGGCGGTCTTGTCGCTTTATTGGGTGCAATTAACTCAGCAACTTCCTCGCAATAC
CAAAGCGGAGTACGGTGAAGAACGCCATACTTGCCCTGTGTGTAACTCTGCCCCGATTGC
CAGTGTGGTTCATTTTGGGGAAACGCAAGGTTTACGTTATTTGCACTGTTCTCTATGTGA
AAGCGAGTGGAATATGGTGCGTGCGAAGTGTAGTAATTGTGAGCAGACAGGCAAGCTCGA
TTACTGGAGCTTAGACAGTATGGACGCAGCGGTGAAAGCGGAAAGTTGTGGTGATTGTGA
GAGTTATCTGAAAGTGATGTATCAAGATAAAGATCCGCATGTTGAGCCAATCGCCGATGA
TTTAGGTACGCTTTTCCTTGATGCTGAAATGGAGCAAAAAGGGCTGGCACGCAGTGCGAT
TAATCCTTTTTTGTTTCAAGTAGAATAATTTTTATACATATTTATTGACTACATAGCAAC
TGTGTAAGAATACAGTTGCTATAAGTAGAATCTAGGAAGCGTGGTGGGTAGCGTAAATTT
CTAAGCGTTTTCGTTTTTAGGGAACATCCCCCAACGCATTTTCATTTTTCGTGATAAACA
TTGCGTCACCGTAGCTAAAGAAACGGTATTGACTTTCAACGGCGTGTTGATAAGCGTTCA
TACAGTTTTTGAAGCCCGCAAAAGCAGAAACCAGCATAATGAGGGTGGATTCTGGCAAGT
GGAAGTTGGTGACTAGGGCATCAACGATACGGAAGGTTTTTCCAGGGTATAGAAAAATTG
TTGTGTCTGAATAGAATGGGGCGATTAATTTGCCTTCTTTTTCTGCCGCTTGTGCTGCAC
TTTCGATAGAGCGAACAGAGGTTGTGCCAACGCAGATCACTCGTTTGCCTTGTGCTTTGG
TGGCAAGAATTTTATCGACCACTTCCTGCGATACTTCGGCATATTCTGCGTGCATTTTAT
GTTCTTCAATGGTTTCTACTCGCACTGGTTGGAATGTGCCAGCCCCGACGTGTAAGGTAA
CAAAGGCGGTTTGTACTCCTTTTTCTTGCAGTTTTTGTAGCATTTGATGATCAAAATGCA
AGCCAGCCGTTGGGGCTGCAACTGCACCTAACACTTTGCTATATACCGTTTGATAACGCT
CTTGATCGGCATCTTCATCGGGGCGATCGATATAAGGCGGTAGTGGCATATGTCCTGCCT
GTTGTAGCAGATCGAATAAAGGCTGTGCTTCTTCAAATTTCAGCTCAAATAACGCATCGT
GACGAGCCACCATTATCGCTTTAAAGCCATTTCCTTCGCCTAATTTATCTTCCCCTAGAA
AGATTTCAGCATTCTCTTTCGGAGCTTTTGATGAACGGATATGAGCTAAACAGCGATGTT
CGTCTAATACACGTTCCACCAATACTTCTAACTTACCGCCACTGGCTTTGCGTCCATAAA
GGCGAGCTGGGATAACACGGGTGTTATTAAAAATCAGTAAGTCACCGCTATGGATATGTT
CAAGTAAATCATTGAATTGTTGATCTTGATATTCGCCTGTATTACCGTTGAGATAAAGTA
AACGGCTTGCACTTCGTTCAGCCGTTGGATAGCGAGCGATAAGTTCATCAGGTAGGTCAA
AATGGAAATCGGTTACACGCACAACAGTTCCTTTAAATAATAGGGACGCCACACTTAGCG
TCCAATAAATATAATATGAGATAAATAAAGCCGTGAATTTATAGTGAAATTCAACCGCTT
GCAAGCCTAAGATTGCGATTCTTCTACATTAGGCAAGGCATTGATCACCGCTTTGACTAA
AGTTGCTAATGGAATGGCAAAAAATACCCCCCAGAAGCCCCAAAGACCGCCGAAAATAAT
TACGGCAACGATGATCGTTAATGGGTGTAAATTTACTGCTTCTGAGAATAAAAATGGCAC
AACAAGGTTACCATCTAAAAGTTGGCTAATCACAAAAGCAAGTAGCAAGTAGTAGAAATC
AGGGGATAAGCCAAATTGAAAGAGTGCAACTAACGCAACAGGAATTGTCACTAATACCGC
ACCAATATAAGGCACTAATACCGATAAACCGACCGCTACTGAGAGTAACAATGGATAGCG
TAAATCAAAGAAAAGGAAAATAATATAAGTTACAACGCCAACAATAAGAATTTCTAAAAA
TTTCCCACGAATATAGTTGGCGATTTGTAATTGCATTTCCCCCCAAACACGAGTAGCAAG
GTGGCGGTTTTTAGGCATAAAACGTAGTGCAGAACGCATAAACAACGTTTTATCTTTGAG
TAAGAAAAAGACCATTAATGGTACTAAAAACGCATAAATACCTAATCCGACAAGGCTAAC
AAGAGAGTTGAATGAAAACGACAATAAAGAGTCGCCAAAGGTAAGAATTTTAGTTTTTGC
CGTTGCCATTAGGGAGTCGAGCATTGCATAGTCAATCAATTCTGGATAGTGTTCTGGCAG
TGCTTCAAGCCACGCATTGAGCAAGTTAAACATACTCGGCAGATCTTTTAGAAAGGTCAT
TGCTTGGTTCCAAAGGCTTGGAAGCATAACGACAAATAAAAAGACAGAAATAGAGATAAA
ACCACCTAAAACAAGGATTAGGCTTAACATTCTTGGAAATTTTAATTTAGTCGTTAAAAA
GCGGATAGGCCACTCTAAAAGATAAGCAAAAACAATGGCAATCAAAAGTGGCATTAAGAG
ATCACTAAAAAAGTAGATCGTTCCAAAGCCGATAATTAAGATGGCAAGAAGTGCGACAAT
TTGTGGATCAGTAAATTTCTGTTTATACCAATCCTTGAACATTTCAAACATAATCTATCC
TGTCGTGTTTTGCGTTTATTTATTGTTATGATGATAAAAAAGGGGGCGTTTAATGTACCT
ACTATGGATCACTGACAAATATCAATTAACAAGATAATGTTGTTTTGTTGTGGTAGGGAC
ACACTGCGTGTGTCCGTTTTTAAGGTAAAGATAAAATATCTACCCTTACCACAATGGACA
CGCTCAGCGTGTCCCTACATTTACTTCTTTTTCGTTATTTACATTATTTTTGACTACAAA
CCGCAATAAAGCCCAGTAGATTTTCAGGATCATTAAAGGTCTGGAACATTTTCTTGAAAG
TATCACGGTTTTCCGGTTTTAACGCATTACCCACCACTTTCATTGCCCCTAAAACCCCTT
CGTCTTGAATTAACCCTTTTGGTGATAACAAGCTCATCTCACCGCTAAAGGTTTCAACAT
TGCGGAAACCACAATGAAGGAAGGTCTCTTTCCAATCCTGCTTATTTAATGGTGCTACGG
TGATATTAATCGCATCACGCAATTTAGCGATCACATCTTCTCTGTTATCGCCATTGAGCA
GTAAATCGTGGGTAAGTAATAAACCGTTTGGCTTTAATACTCGCAGATATTCACGAATTG
CCTTTTCTTTGGCTTCTTGCGGTAGCATTGTCAGCATTGCTTCGTTGATAATAATGTCGA
AACTATTATCTTCAAATGGCAGTTTGGTTGCATTGGCACGCTGAACTTGCACTAATTCTT
CAACTTTATGTTCTTTAATGTTTTGTTGTGCTTTCTCGAGGGCTTCTTCATCAAGATCGA
TACCGATCACTTGGCAACCAAATTGTTGCGCAATTTCGATTGCGGTCCTTCCCATATTAC
AAGCAACTTCAAGCACTTTTTTATCTTTCCGAAAATCGCCATTTGCAATGAGCCAGTCCG
TTGCCACTTTGCCACCTGGGCGTAAACGTGTTTTACCCAAACGAGCTAAGAAATGGTGTC
CAACTTCTTCTTTTTTCATATTCACCTCTTTGGATTTTGTAAAATTCTTCTTAATTCAGA
CCGCTTGCATTGAAAAGAAGTTCAATTTAGGCTGAATAACGCCGTAGATTATACCGTTTT
TTTATCTGTGCATATATACAATTAAACAGAAATTTGGCAAAATTTCGCACATATCTTCCA
ACAACACTGAAGATATACCATTCTTGTTTTAACAAAAAGGAAAAATAATGAAAAAATCAA
CAAAATCAGAATGCTATGCCCATCAGCGTGGCGAAATTCAAGAGAGTGCAATTAAAGCCT
TGGTGACGGATAAACTGTTTAGAAGTCGAGTAGAGCGAAACCGCAAAGGTAAAGGAAGTT
ATCAGCGTAACGCAAAACATCGCAAAGGGGAAAACCCATTTAAAAGTGTTCAGCAGAATG
TTTTTAAATGGGTTTTTCTTATCCAGAATTAGGGTTGTTTAATTTGGTATTATGTAGCAG
TTGTATAAATATCTTAATTTTCTGCTACAATTCCGTTATCTTTATTTAGGTTAAATAAGA
ACAAAGAGGCAACTATGCAAAACGAACCCATTCGCTTAACGCAATATAGTCACGGTGCTG
GCTGTGGCTGTAAAATTTCTCCGAAAGTGCTTGAACAAATTCTGCACACAGAACAGGCGA
GGTTTATCGATCCGAATTTGTTAGTCGGTAATGAAACCAAAAATGACGCAGCTGTCTATG
ACATCGGCAACGGTGTTGGTATTGTCAGCACAACGGATTTCTTTATGCCGATTGTGGACG
ATCCTTTTGATTTCGGGCGAATTGCTGCGACTAATGCAATCAGTGATATTTTTGCCATGG
GCGGTAAGCCAATTATGGCGATTGCAATTTTAGGCTTTCCAATCAATAAGCTACCTGCCG
AAGTTGCACAAAAAATTGTTGATGGCGGTCGTTTTGCGTGCCAACAAGCAGGCATTGCGT
TAGCTGGGGGACACTCAATTGACTCCCCTGAACCGATTTTTGGTTTAGCGGTTACAGGAA
TTATTTCTACCGAACAAGTGAAAAAGAACGCATCAGCACAAGCCGATTGCGATTTATATT
TAACAAAACCACTTGGGATCGGCGTACTTACCACAGCAGAAAAACAAGGTAAATTAAAAC
CTGAACACAAAAATTTAGCTAGAAATGTGATGTGTCAGATGAATTTGATCGGTGCTGAAT
TTGCCAAAGTTGATGAGATCACGGCAATGACCGATGTCACTGGTTTCGGGTTACTCGGAC
ACTTAACAGAAATCTGCCAAGGTTCAAACTTGCGTGCCGAAGTTTATTTCGATCAAATCC
AAACCTTAGACGGTGTCAGAGAGTACATCGCACAAGGTACTGTGCCAGGCGGAACTACCC
GTAATTTCGACAGCTACGGACATCTGATTTCGCCATTAAGTGATGAACAAAAAGCGATTT
TGTGCGACCCACAAACATCAGGCGGTTTATTAATTGCCGTTAAGCCACAAGCGGTTGAAA
GCGTGAAACAAATTGCAAAAAATGCCAATGTCGCCCTTTACCCTGTCGGCAGATTATTGA
AAGCGGAAAGTGGTAAGGTATTGATCGACGTGAAATAGTAGGGACACACTGCGTGTGTCC
CTACATTAAATTTTGAGAATAAATAAGATATGAAACAAAACATTGATGTGGTAATTGTCG
GCGGTGCGGTGACGGGTTCTGTACTTGCCTTAGCGTTAAGTTCAGTAAGCGGACACCAAT
TGCAAATTGCAATCGTAGAAAAAAATGAGCCAAACTATGCACAACAAGGCGGTTTTGACG
CACGTTCAATCGCCTTTGCTTACGGCAGTTTGCAAAAGTTAGCTCAAATTCGACCGCTTG
CCACGGAACAAAATTTAGCTCAACTGGTTTACCGTATTGCAACCCCCATCAAACAAATTC
ACGTTTCAGATCAAGGACATTTCGGCAAAACAACCTTAAAAGCCGACGAACTACGTTTAT
CCGAATTAGGTGTGGTAGTGGAATTAACCAAACTGGGCGAGCAACTGACTGCATTAATCG
CCAAGCAACCAAACATTCAGCTATTCTGCCCTGATACCGTCGCCCATATCGAACGCACAG
AACAGCACTGCCACATTACCCTAAACAGCGGAACACAATTAACGTCCAAATTGTTAGTTG
CCTGTGACGGCATTCAATCTCAAATTGCCCAGCAATGTGGCGTAACAATCCAATTTATCA
AGGATTATCAACAATCCGCCATTATTGCCAATGTTATCCTGTCTGAACCACACCAAAACC
ACGCCTTTGAACGTTTCACAAAACAGGGGCCTTTTGCATTATTACCACTTAATGAAAAAA
TGATGTCGCTGGTTTGGTGTATGGAAGATCCGACAGAAGCAATGGCAATGTCAGACAGCG
ACTTTTTACACGCCTTGCAACAACAATTCGGCTGGAAGCTCGGCAAATTTTTACAAGTCA
GCAAGCGGTTTGTTTATCCCCTTTCTTCACAAAAAAGCGAAAGCCATATTCACCACCGAC
TAGCCATTGTCGGCAATGCCTCCCAGTTACTACACCCTGTCGCAGGACAAGGGTTCAATC
TTGGAATGCGAGATCTATTTGAATTGGCAACCCTTGTCGGTCAAGCCTTTGCACAAGGCG
AAGATTTCGGCGAAGCAAAATGGCTACAACAGTTTGAACAACACCGCCAAGCCGACCAAA
CCCGAATTATGCAAAGCACAAGCGGTCTGATTTTGATTTTTGGTTGCGAATTTTTGCCTA
TTCAAGTCGCTCGTAACCTTGCCCTATTTGGTTTATCTCATTTTTCACTGGCTCGCAATG
CCGTTGCTCATAAAGCATTAGGCTGGTAATTTTCGGTATATGTTTAATCAACTTCAACAT
CAGTTACACAAATTCGTACAACGTGGTTTAGATAATCATCTACGCCTTGCCGTGACAGGC
TTAAGTCGCAGTGGTAAAACTGCATTCATCACCAGTTTTGTCGATCAACTGCTACACATT
GGCACAGGCGACAACGCCCACTTAAACCTATTTGCCCCTGCTCGAAACGGACAAATTCTT
TCCGTAAAACGAGTAGAACAACACGATCTCACCATTCCCCGTTTTGAATACGACAAAAAC
CGCCACTGCTTCGAGAACGAACCAGCGACTTGGTGTCCATCGACTACAGGGATCAGCGAA
ATTCGCCTTGCGATCCGCTACCAACGCCGAGATAGCCTGCTTCGCCATCTCAAAGAAACG
AGTACACTCTATCTCGATATTTTTGATTACCCAGGGGAATGGTTATTAGATTTACCGCTA
CTCTCACAAAGTTTCAAAGAGTGGTCGCAACATCAACAACTGGTACATAAAGGCGAACGT
GCAGAGTTAGCACAGGCTTGGCTTGCACAAGTAAAACAACTCGATCTCACCGCCAAAACG
GACGAAAACCAACTTGCAAAATTAAGTGAAGATTACACCGCTTACCTACTCAAATGCAAA
GAAGTTGGAATGCAATATATCCAACCAGGGCGATTTGTCCTGCCAAATACTGAACGGGGT
GCGCCTGTCTATCAGTTCTTCCCCCTGCTTGATTTAAGCGAAAATGAATGGGAACAACTA
GAAAAAAGCCCTGAACATAGTATTTTTCACACCCTGAAAAAACGCTATCGCCACTATCAA
CAAAAAATCGTCAAACCATTTTATGAAGATTACTTCTCACAGTTTGATCGCCAAGTGATC
TTAGCGGATTGCCTTACCCCGTTAAATCACAGCCATCAAGCCTTTATTGAAATGAAAACA
GGCTTACAACAGCTATTTAAACATTTCCATTATGGCAACCGCTCGCTTTTTAGTCGCCTA
TTTTCATCAAATATCGACAAGTTACTGTTTGTTGCCACCAAAGCCGATCATATCACCAGC
GACCAACTACCGAATTTAGAAAGCCTAATGCGACAGTTAGTGCAAGAAGGGGGGCGACAC
GCTGAATTTGAAGGCATTGACACAGGCTACCAGGCGATTTCCGCTATCCGAGCGACCGAT
CCAGTGATCGCCACACAAAATGGACAAAGTTTCAAAGCGATCCGTGGGATTCGCTCTAGT
GATAAAAAACTGGTTACACTCTACCCTGGTAGCGTCCCAAACCGCTTACCCGACATCAAC
TACTGGCAAAATCACCGCTTTGAGTTTGACCAGTTTGAACCGAAAAAAATCGACTTTGAT
CAGCCAATCCCCCATTTAAGAATGGATGCTGTATTGCAATTTTTGCTTGCAGATAGGTTT
GATTGATAAATTCCCAACAGAATAGTGTTAGTAAGCAAATGTAATATAAAAAATTTGGGC
ATTTGCTACATAATAGGCTGGATTTAAGGTACAATCTCATTAATTTTCTTAATAAAAAAT
AGCACTATGAGTAAAAAACCAAAAGTAGCTTCAAATACGATTGCCTTAAATAAACGTGCC
AGACACGAATATTTTATCGAAGAAGAAATCGAAGCTGGTCTAGAATTACAAGGCTGGGAA
GTCAAATCCCTGCGAGCAGGCAAAGCCAATATCGGTGATAGTTATGTGACATTTCGCAAC
GGCGAAGCCTTTTTATTCGGTGGCACTATTACCCCGTTAAATGTTGCTTCTACCCATATT
GTATGCGATCCAACCCGTACCCGTAAGTTATTGTTAAATAAGCGTGAGTTAGACACGCTT
TATGGTAAAGTCAGCCGTGATGGGTTTACCGTTGTCGCTCTGTCGCTTTACTGGAAAAAT
GCGTGGGCGAAAGTCAAAATCGGCTTGGCGAAAGGGAAAAAATTGCACGATAAGCGTGAA
GATATTAAAGACCGTGAGTGGCAAGTTGCTAAACAGCGGATTATGAAGAATGCGAATAGG
TAGGAAATATCCCCTAGTCCCCCTTTTTCAAAGGGGGGAATGTTAAGGAATATTTATGGA
ACCTTATCTATTCCAACTTAAACCAAATGCAAGAACATTACGCAATACGATGACAAAGGC
AGAGCATATCTTATGGTCTAGATTGCGTAGAAAACAACTTTTAGATCTACAATTTTACCG
TCAAAAGCCAATTTTAACTTATATTGTTGATTTTTATTGCCCAAAAGCAAAACTTGTAAT
TGAACTTGATGGTAGCCAACATTATGAAGTAGAGCATATAGAAGCAGATAAAATAAGAGA
TCAGGCATTAAACTCACTAGGATTGTATGTATTGCGTTTCAATAATAGGGAAGTTATTTC
TAGTATTGAAAATGTGATTACACATATTACTCAAATTATCAAAAAACGAATATAAAACCA
ATTAACCTTTTTCTTAGTTCCCCCCTTTGAAAAAGGGGGGCTAGGGGGGATTTTATAAGG
ACACAAAAATGATCGACCAAAACCTTCTACGTACGAACCTTGAGGAAGTCGCACAAATTT
TAAAACTCAAACGTAACTTCAACCTTGATGTTGCTCGTGTTACTAGCCTTGAAGAACAAC
GCAAAGCATTGCAGGTTAAAGCAGAAAATTTACAGGCAGAACGTAATGCTCGTTCAAAAA
ATATCGGCGCAGCGAAAGCGCGTGGCGAAGATATTTCTGCGTTATTAGCAGAAGTGGACA
CGATGGGTAACGAATTAGATGCAGCAAAAGTGGAATTGGATAAAGTCCAAGCGGAAATTC
GTGAACTGCTATTAAACATTCCTAACTTACCTGCCGATGAAGTGCCAGTGGGTAAAGATG
ATAGCGAAAACCTTGAAGTATCTCGTTGGGGTACGCCACGTCAATTTGACTTTGAAATCA
AAGATCACGTTACCCTTGGTGAAGGCTTAGGCGGTTTGGATTTCCCTGCTGGTGTGAAAT
TAACTGGAAGTCGTTTCGTCGTTATGAAAAGTGGTATTGCACGTTTACACCGTGCCTTAT
CTCAATTTATGTTAGATTTACACACAGAACAACACGGCTATGTAGAAACCTATGTGCCTT
ATCTTGTAAACCACGATACCCTTTACGGCACAGGGCAATTACCAAAATTCGGCGAAGATC
TGTTCCATACTCAACCGTTAGAAGGACAAGATCCAAATGCGGTACAAAAACCTTACGCTT
TAATCCCAACCGCAGAAGTGCCAGTTACTAATCTTGTGCGTGATGAGATCTTAGACGAAG
AAAGTTTACCACTGAAACTGACCGCTCACACCCCGTGCTTCCGTTCAGAAGCAGGCTCTT
ACGGTCGTGATACGCGTGGCTTAATTCGTATGCACCAGTTCGATAAAGTAGAAATGGTAC
AAATCGTCGCCCCTGAAAAATCAATGGAAGCCCTTGAAGAATTAACAGGACACGCAGAAA
AAGTGTTGCAGTTGCTCAATCTGCCATACCGCAAAATGTTACTCTGCTCTGGCGATATGG
GCTTTGGTTCAAGCAAAACCTACGATTTAGAAGTGTGGCTGCCAGCACAAAACACCTACC
GTGAGATTTCATCTTGCTCAAATATGTGGGATTTCCAAGCTCGCCGTATGCAAGCACGTT
GCAAAGCGAAAGGGGATAAGAAAACTCGCTTAGTTCACACCTTAAATGGCTCAGGTTTAG
CTGTCGGACGTACGCTTGTTGCCGTACTTGAAAACTACCAAAATGCAGATGGTTCTATTA
CCGTGCCTGAAGTGTTGAAACCGTATATGGGTGGTGTAGAGGTTATTAAATAATCCCTAC
AAGCGATCTCTTTTTATCAATTTATTACCAAAGTAGGGGCGGACCGATGTGTCCGCCCTT
GTTTCGTATTGTTTAGGAGGAGATATCACTCTGCTCCTATGAAGTAACTTAGAGCTATTA
TTTCACTATAGTAGATAATTAATTTTCAAATTAAGCATTTATCTAATTTTATTTTTTGAG
GTAATCAATGGCAGCAGAAGGTGCAAGTCAATTAGTTAGTGTAGTGACCCTTTTAGGGGC
GGCAATTATTGCGGTACCTATTTTTAAACGTTTGGGCTTAGGCTCTGTTTTGGGATATTT
AGCTGCAGGGCTTGCGATAGGTCCTTTTGGTTTAAAACTTTTCTCAGATCCCCAAGCGAT
CATTCACGTTGCCGAATTAGGTGTCGTGATGTTTCTGTTTATCATTGGGTTAGAGATGAA
ACCATCTCACTTATGGGGGCTGCGTTGTCAAATTTTCGGCTTAGGCAGTATGCAAGTGGT
CGTTTGTGCGGTCTTGCTTACGTTTGTTGGTATGGCTTTCGGCTATTCTTGGCAAATCTC
TTTTGTTGGTGGGGCGGGCTTTGTTTTAACATCTACTGCAATTGTAATGCAAGTGTTGAG
CGAACGAGGCGATATTGCTAGTCCTCGTGGTCAGCGAATGGTGTCAATCTTGCTTTTTGA
AGATCTGATTATTGTGCCTCTACTAGCCATTGTCACCTTTCTTGCACCGACAGATCCAAA
TCATATTGCCGATCCCCAACCTATTTGGCAGAAAATCGGTATCGCAGGGTTATCTGTGAC
CGCATTGGTGGTGGTCGGTATTTGGGTACTCAACCCGATTTTCCGTATTCTAGCAAAAAC
CAAAATCCGTGAATTAATGACGGCAGCCGCACTATTTGTGGTTTTAGGCTCTGCGTTATT
AATGGAGGAAGGTGGATTATCAACAGCAATGGGTGCTTTTGTCGCAGGGGTTTTACTCTC
CGAATCAAGTTTCCGTCACCAATTAGAGGCCGATATTGAGCCATTTAGAGGGTTATTACT
TGGCTTATTCTTCTTAAGTGTGGGAATGGCATTAGATCTAAACATTGTGTTTGATAACTG
GGTTCTAATCCTTTCGGCAGTGATTGCAATGATGGCAGTGAAATCATTGTGTATTTTATT
AATAGCCAAACTTGCTAAAAGTAGCACCAGCGATGCAATGGATAGAGCTGTTGTGATGGC
TCAAGGTGGTGAATTTGCCTTTGTTCTATGCAGCATCGGCAACACAAGGGGTGATTTCTG
CAGAAATTCAAGCAAATCTAACCGCTATTGTCGTATTTTCAATGATTTTTGCCCCAATCA
CCATCATTTTACATAACAAATTCGTAGCACCTCGTTTTGCAAACAAAGCTGGGGAACGTG
AAGCCGCTCATATTGAAGAACAGCACCCGATTATCTTAGTTGGGATTGGGCGTTATGGAC
AAATCGTCAATCATATCCTCACGATGTCTGGCTATCACCCTACTATTATTGATCTTAACG
AAGCGCAAATCGAAGGGGCGAAAAAGTACGGAATTAAAAGCTATTATGGCAATGCTACTC
GTCCAGAATTACTTCACAATGCAGGGATTGAAACTGCGGAATTATTAATCGTTGCGGTAG
ATGATAAACATCAAGCGATACATATTGTGGAGCTGGCTCGTTCTATGAACCCGAATATCA
AAATTATCGCAAGGGCATACGATCGAGTTCATGTCTTTGAACTTTACAAAGCAGGAGCAG
ATAAACAAGTGCGTGAGACCTTTGATTCTGCCTTACGCAGTGGACGTGCGGCCTTAAAAA
TGCTAGGTGTTGAGGAAGAAGTTGCTGATGAAATTTGTGACTACTATTTTGAACGAGATC
GCCATAATGTGAAATTAATGGCGGAAGTCTATGATCCTAATTTAGAACTCTTTAAGAATG
AAGAAATGCGAAAAATTGCACTAGCTGAAGATCAGGAAACAATGCTCGAAATTCAGAATA
TTTTGGACAGAGCAAGGGAGAAAAAAGAAGCTTGGTTCTTTAATTCCCCGCACTAAATAA
GAAAAGGTTCTGAAGATAGTTTTTCTGTGTAAGACAGTAAATAATTGCTCTAAAGAGCAA
GTTTCATCGTAAAGATTAAACCTAATCTGCCAGTTCTATAATTACAGCTCCTGCCAGATT
AGGCATGCTTCTACGGTTCTGATCAACAAGCGGTTATTTATTTAACACCGCTTGCAACGC
TACCCCAATGTCAGCCAAACTACGCACAGTTTTTACGCCTGCGGCTTCAAGAGCTGCAAA
TTTTTCATCTGCAGTGCCTTTTCCGCCAGAGATAATCGCCCCTGCGTGTCCCATACGTTT
TCCTTTTGGTGCGGTAACACCAGCAATATAGCTCACCACAGGTTTAGTCACGTTCGCTTT
GATAAAGGCTGCTGCTTCTTCTTCTGCGGAACCACCAATTTCACCGATCATTATAATCGC
TTCAGTTTCGGGGTCAGCTTGGAATAGTGTTAGAATATCAATGAAGTTTGAACCTGGAAT
AGGGTCGCCACCGATCCCAACACAAGTCGATTGACCAAAACCGTAGTCTGTTGTTTGTTT
AACTGCTTCATAAGTCAATGTTCCTGAACGAGAAACAATCCCGATTTTACCTTTTTTATG
AATGCTACCTGGCATAATCCCGATTTTGCACTCATTTGGGGTAATCACGCCAGGGCAGTT
AGGGCCGATCATTCTCACGCCTGTTTGGTTTAAACGCTGTTTCACTTGAAGCATATCTAA
GGTTGGGATACCTTCTGTGATACAAACGACAAGCTGAATGCCTGCATCAATGGCTTCTAA
AATAGCATCTTTACAACCCGGTGCTGGTACATAAATAACCGTTGCTGTCGCCCCTGTAGC
TTCCACTGCTTCACGCACGGTATTAAATACTGGTAAACCCAAGTGCGTTGTGCCACCTTT
GCCTGGTGAAACACCGCCGACAAGTTGTGTGCCATAATCAAGGGCTTGTTGTGAATGGAA
TGTGCCTTGTCCGCCTGTAAAACCTTGGCAGATTACTTTGGTGTCTTTGTTGATTAAAAT
AGACATTATTTACCCCCTGCCGCTTTTACTGCTTCTACAGCCGCATCTGTTAAGGTTGCT
GCTGCAATGATATTTAAGCCACTTTTCGCTAAAATTTCACGTCCAAGTTCTGCGTTGTTT
CCTTCTAGGCGAACGACAACAGGTACGTTTACCCCTACTTCATTAACGGCTGCGATAATC
CCGTCAGCGATTAAGTCACAACGGACGATACCGCCGAAAATATTGACGAGGACGGCTTTT
ACTGCCTTATCGGATAAGATGATTTTAAAGGCTTCCGCAACTCGTTCTTTGGTTGCACCG
CCACCTACATCTAAGAAGTTTGCAGGGAAACCGCCGTGTAATTTGACAATATCCATTGTC
CCCATTGCAAGTCCAGCACCGTTTACCATACAACCTATGTTACCATCTAAGGCAACATAG
TTAAGTTGGTGCGACTCGGCAAGGGCTTCACGTGGATCATCTTGGCTGGGATCGTGCATT
GCGGCGAGTTCTGGTTGGCGATATAACGCATTACCATCTACCACCATTTTGGCATCTAAG
CAAAGTAAATTGCCTTCAGTGGTAACGACAAGTGGGTTGATTTCGAGTAAGGAAAGATCT
TTTTCTACAAAGAGTTTAGCTAGCTGTGTGAAAATAAAACTAAATTGTTTGATTTGATCG
CCGGTTAAACCAAGTTTAAACGCTAGTTCACGTCCTTGATATGCCATTCCCCCTACAAGC
GGATCGATAGCGACTTTATGTAGCAATTCAGGGGTTTTAGCCGCAACTTCTTCGATATTC
ATTCCCCCAGCACTTGAAGCCATAAAAACGACTTTTTGTGATGAGCGGTCAATTACTGCC
CCTAAATAAAGTTCACGGGCAATCCCTACTGTTTCCTCAACATATAGGGTATTAACAGGC
TGACCATTTGCGTCTGTTTGGAAAGTCACTAAGCGTTTACCGAGCCATGTGTCTGCAAAT
TCACGCACTTCTGCGTCATTTCGTACCAGTTTGACACCGCCAGCTTTACCACGTCCGCCT
GCGTGGACTTGGCACTTAATTGCCCAAGTATCGCCTTTGAGTTGTTTGATTGCTTCAACC
GCTTCATCTGCTGTTTTACAAGCAATGCCTTGGCTGACAGGAAGTTTATATTTGGCAAAG
ATCTGTTTGCCTTGGTATTCGTGTAGGTTCATAGAGTTAGGGTTCCTATGTGATTAAAAC
TGTTTTCCCCCCTTTTTCAAAGGGGGAAATGTTCATTCTAAATTTCTAACAACAAACGTG
TTGGATCTTCGAGTAAATCTTTGATGGCTACTAAGAAACCAACAGACTCTCGTCCATCAA
TCAAACGGTGATCATAGCTCAATGCAAGATACATCATCGGACGAATAACCACCTGACCAT
CTACAGCCACAGGGCGATCTTTAATAGCGTGCATACCTAAAATAGCACTTTGCGGTGGAT
TGATAATCGGCGTGGACATTAATGAACCAAAGACACCGCCATTAGTGATAGTGAAGTTTC
CACCTGTTAAGTCTTCTACAGTCAATTTGCCATCGCGTCCTTTTTCTGCCAGTGCTTTAA
TGGCTTTTTCAATGTCTGACATTGAAAGTTTGTTGCAATCGCGTAACACAGGGGTAACTA
AACCACGAGGGGTAGAAACAGCGATACTGACATCAAAATAGTTGTGATACACCACATCAT
CGCCATCAATAGAAGCATTCACTTCGGGATAACGTTTCAATGCTTCCACCACTGCTTTGA
TATAGAACGACATAAAGCCTAAACGCACACCGTGTTGTTTTTCAAATTTTTCACCGTATT
GCTTACGCAGATCCATAATCGGCTTCATATCTACTTCATTGAATGTGGTGAGCATCGCCG
TAGTATTTTTCGCCTCTAATAAACGTTCTGCAATGCGTTTACGCAAGCGGGTCATAGGCA
CACGTTTTTCACTACGAGCAGAGTAAGCCACTGTGCTGATCGTATTTTCAACTTTCTCAG
CCACTTTCGCATTACGTTTAGCCACAACAGCTTCAATATCTTCACGAGTAATTCTGCCAC
CTACACCTGAACCTTTCACCTCACTAGCTTCTAAACCGTGTTCTGCAAGTAAACGGCGAA
CACTTGGACCTAATGCGTCAGCCGAGCTATTATCTGGCTCTAAAGAGGCGGTTTGACGAT
CTGAAGGGGTTGCTTCATTTACTGGTTTAATTGTTGCTAAAGACACATCACCTGCTTGCT
GAGTAACTAAAATACCTAAAACTTGTTTACTTACAACAGTTGCCCCTTCGCCTTGTTGAA
TTTCGGTAATCACACCATCGCTAGTCGCAGGCACTTCGAGAACCACTTTATCGGTTTCAA
TTTCTACAATAACTTCATCACGTTTTACGCTATCGCCAACTTTTTTATGCCAAGTTGCAA
CGGTCGCATCTGCAACGGATTCGGGTAAATCTGGAACGAGGATTTCGATTGTCATTTGTT
GTTTCCTTTTCTAATTTAGTTCTCCTCCCCCGTTTACGGGGGAGGGGTGGGTGGGGGAAT
TGCAACGAAGTTGCAACATTTGAGCTAAACTCACCGCTTGTTTCCCCCCCTTCCGCCTTC
GGCACCTTCTCCCGCAAGCGGCGGAAGGGAACTTATAAAATTAACGTGTTAATGCCTCAT
CAACCAACTGCGTCTGCTGTTTGGTATGAAGTGACATATATCCCACCGCTGGTGAAGCGG
AAGCTGGGCGACCTGCATATTTCAATGTCGCATTCTCTGGAATAGAGGCTTCGAAGTTGT
GTTTGCTACAATACCAAACCCCTTGATTTAATGGCTCTTCTTGACACCAAACATAATCAG
TAACATGAGCATAAGGCATAAGTGCTTTTTTCACATCTTCATGTGGATAAGGGTAAAGTT
GTTCAATACGAATAATCGCTACATCGGTTTTCTCACGCTGGCGACGTTCTTCTAGTAAAT
CGTAATAGACTTTACCTGAACAAAGTACCACACGCTTAACCTGTGCAGGATCGAGATTAT
CTAATTCCCCGATCACCGTTTTAAACTCACCGTTGATCAACTCATCTAAAGTTGAAACAG
CAAGAGGGTGGCGTAGCAGTGATTTTGGCGAAATCGCAATCAGTGGACGACGCATTTTAC
GGATCGCTTGACGACGTAACATATGGTAAACCTGTGCTGGTGTTGATGGAATACAGACTT
GCATATTTTGTTCTGCACAAAGTTGTAAGTAACGTTCCAAACGAGCTGATGAGTGTTCAG
GACCTTGACCTTCATAGCCGTGTGGCAGTAGCATCACTAAACCGCACATACGTCCCCATT
TTTGTTCACCAGAACTAATAAACTGGTCGATAACAATCTGAGCACCGTTCGCAAAGTCAC
CAAACTGAGCTTCCCAAATCGTCAATGTTTTTGGATCGGTCGTTGCATAACCATATTCAA
ATGCCAGTACCGCTTCTTCGGAAAGTACCGAGTCCCACACCTCAAAACGCCCTTGGTTTG
CGTGCAAATGCGTTAAAGGCACATAGCCTGTACCATCATTTTGATTATGCACAACAGCGT
GACGGTGGAAGAAGGTACCACGACCAGCATCTTCACCCGATAGACGAACGTGAGTACCAT
CATCAAGCAGGGTTGCATAAGCCATCGTTTCAGCCATACCCCAGTCAAGCAGTTTATTGC
CTTGATACATCTCACGGCGGTCGTTATAAATTTTTTCAACACGAGGGTGTGGGCGTAACG
CTTCTGGATATTCGCACACACGTTTCGCGATTTCTAAGAAACGAGCTTCAGGGAATTTGC
TTTCATACGGCGACGTCCATTCATAATTAAGATATTGCAACCAATCCATTGACGCAGTAT
CCATTTCTCGCCATTCAGGCACAACACGATCACCATTATCTAACGCATCACGATAGAGGT
TCATCATCTCAATTTCATCATCACCTGTAATCACCCCTTCAGCAATCAAACGATCCGCAT
AAACTTTACGAGGTGTCGGGTGTTTCTTAATAATACCGTACATCATCGGCTGAGTAGCCA
AAGGTTCATCAGCCTCATTATGACCGTGACGACGATAAGAAATTAAATCAATAAAAATAT
CACGTTTAAATAAACAACGATATTCCACCGCCATTCTCGCTGCAAATGCCACCGCTTCAG
GATCATCACCATTAACGTGAATAATCGGGGCTTGGATCATCTTGGCAATATCGGTACAGT
ATTCCGTAGAACGGGTATCGTTTGGATTAGAAGTCGTAAAACCGATCTGGTTATTGATCA
CGATACGGATTGTTCCGCCTACTTTGTAACCTCTCGCATTTGACATATTCAAGGTTTCTT
GAACAACCCCTTGACCTGCCACCGCCGAGTCGCCGTGAACCGTGATCGCCAATACTTTCT
TATGTTCAGTATCGTGAATACGAGTTTGTCTTGCACGCACAGAACCAATCACCACAGGGC
TAACAATTTCCAAGTGCGAAGGGTTAAACGCAAGAGCAAGGTGAACGTGTTTACCGTCCA
CATCAAAATCAGACGAGAAGCCCTGATGGTATTTCACATCACCTGTACGATTATCATCGG
CGTGTTTACCAGCAAACTCATCAAAAAGTTCAGCAGGTTTCTTACCTAACACATTGACTA
ACATATTCAAACGACCACGGTGAGCCATTCCCATCACTACATCTTCCATACCTTGACGAC
CAGCGTGACGGATAATCTCTTTCATCATCGGAATAAAAGCATCAGACCCCTCAAGCGAGA
AACGTTTTGCACCAGGGAATTTCGCCCCTAAATAACGCTCCAAACCATCAGCAGCGGTCA
GTTCCGTTAATAAATTTACTTTTTCTTCTTTAGTGAACAACGGCTTATTCAGCACACTCT
CCATTTTCGCCTGAAGCCAATTTTTCTGCTCCATATCCTGAATGTGCATAAATTCCAAAC
CGATACTACCGCAATAGGTTTCCTTTAACGCCTCAGCAAGTTCGCCTAGCTTCATCGTAT
CTTTGTTATAAACATAACGCCCGATAGTAAAGGTTTCTTCTAAATCTTTATCACTGAAAC
CGTGGTAACGGTAATCGAGTTCAGGAACCTGTGAGGTTTTCCAACGATAATAATTAAGCG
GATCTAATTTAGCTTCCAAATGTCCACGGAAGCGGTAGGCATTAATGAACTGTAAAACTT
TAACGAGTTTTGCACTGGCTTCAGGATCAATCACTGTCACCGCCTCACTGCGATTTTCAC
GCGCTAAACGACGGAAATAATCACGAACGCTGGAATGAGGTTGCTCTACTTGGGTAGCTT
TTGGCAGTTGAGCAAATACCGCTTGCCAACTTGCATCAACGCTATCAGTATCTTCTAGAT
ACTGCTCGTAGATTTCCTCAACATAAGACTGATTTGCCCCACCTAATGCAGTAGTTGCAA
TCCAATCGTCAAAGTTTTTATGTTGCATAAAGACCTAACCTTATTTTTATCTGTTTACAA
AGTTGTCAAATTTGCTGCCATTATATACATTTCAGTACAAATAAAGGCAAAAAAGTCAAA
GAGAAATGCTTACTTATAAATCAGTCACACAAATCCCCCCAATTATGACGGATTTTTTAA
AGAAAAACTGTGATATAAGTCGAATTTTTACAAAAAATTAACATTATAAAGAGGATGGTT
GATGATAGAAGAATAGAAATAAAGGGCGACTACTTCATTCAATAAGTTTCACTGTATACA
CGATTAAACTAAATGCAATGCCATACATAATTAACCCTGTGACAAAATCTAAAATCTGCC
AAGTTCGACGTTTTTCAAAGTAAGGGGAAAGTAAACCAGCACCATAACCGACCCCAAAAA
ACCATAAAAATGAACAAATTAATGCTCCAAGTAAAAAGTGTATTTTTTCTGTGAAACTTA
AAGTGCCGCCAATACCACCGACAATCACCACAGTGTCAATATAAACGTGTGGATTAAGTA
ATGTAATCGCAAGGGTAATGGCGATCACTTTCTTTAAAGACGACTTAGCTTGCCCTTGTT
GTGCCAATAGCTGACTTGAGCCTTGATAAGCAGTGATAAAAGAGCGACTACCATAAGTGA
ATAAAAAAATCGCACCAAACAGAGCAAGCAATAAACTAGCGGTAGGTGACTGCGAAATAA
GCGAACCAAGCCCCAATACACCGATACTCATCAACGCAACATCACAAAGAAAGCAGAGTA
GAGCTACCCAAAAAACGTGCTGTTTTAAAATCCCCTGCTTCAATAAAAATGCATTTTGTG
CACCAATAGACACAATCAGCCCAAAACAGACCACAAAACCGTGTAAAAAACTTTCCATCA
CTTAATTTCTCCCTCATACAGGCGGACGATTATACCCAAATATTTCATATATTTGTCGAG
GTTATTCGTTAAATTTTGTGTGGGGCTATGTCAGACACTAATTTATTGGAGGAAGGTATA
AATGAGCACAGATAGAAATTCTCCATTTTTATTCAATAGTAGAATGGAGAATTTCCAAAT
GTCTAGAGAGTGTATCTTAGTCTATTAGTTATAAAGTCATTTTATAACTAACAACTTACT
CGCATTACTCATCATATCCGCTACTTTCGGCTGAGAAGATAATTGCGTTTCGTTCATTGG
TTCAATTTTCCAAATATCTTTCGCATAATCTAACACAGAGCGGTCTGATGAGAAGTAGCC
CATATTCGCAATGTTGATGATCGCAGAACGTGTCCACGCTTTCTTATTACGGAAGTAGGT
TGCTACTTTCTCTTGAGCATCTACATAGCTACGGAAATCCGCACAGGCTTGATAGAAGTC
ACCTGATGAGAGAATTAACTCTTGATAACGATATGGATCTTCTGGTGAGAATTTACCATT
TAAGATTTGTGAAATTGCTTCGTTTAATTCTGCATCTTTTTCGTAGTAGTGATATGGTGA
GTAGCCGTTGCGACGTAACTCTTCCACTTGTTCTACGGTGTTACCGAAGATAAAGATGTT
GTCGTTACCTACACGATCTAAAATTTCCACGTTTGCACCGTCAAGGGTACCGATTGTCAA
TGCACCGTTTAGGGCAAATTTCATATTTGATGTACCTGATGCTTCTGTACCAGCAAGGGA
AATTTGCTCAGACACATCTGCTGCTGGAATAATTAATTGTGCAAGGCTTACGCTGTAGTT
CGGAATAAAGACAACTTTGATTAAATCACGAATATGGCTGTCGTTGTTGATCACATTTGC
AACATCGTTGATTAAACGAATCACTTTTTTCGCTGCATAGTAAGCACTTGCTGCTTTACC
TGCAAAGATAAAGACGCGTGGCTGCCAATCTGCTGTTGGGTTTCTTAAAATACGGTTATA
GTGAGCAATGATGTGTAACACATTTAATTGCTGACGTTTGTATTTGTGAATACGTTTAAT
TTGAACGTCAAAAATCGCTTCAGGGTTGAGTTTAATGCCTTGAGTTTGTTCTACATAAGC
GGCGAGTTTACGTTTATTTTCTACTTTAACCGCAGCCACTTCTACTTGAACATCAGTATC
ATCAACAAAGGCATTGAACTTGTCTAACTGAGTTAAATCGGTACGCCATTCTTTGCCAAT
GCGTTTATCTAAAATTGCAGCAAGTCCAGGATTAGCGATATGAATCCAGCGACGTGGGGT
TACACCATTTGTTACGTTGGTGAAGCGATCTGGGTAGATCTTCGCAAAATCGGCAAAAAT
AGACTCCACCATTAAGTCTGAGTGAATTTTGGCTACGCCATTGACTTTGCCTGATGCAAT
CACGGCTAACCACGCCATACGAATACGACGGTCGCCTTGTTCGTCAATAATAGATACACG
ACGGATTAATTCTTCATCATTTGGGAATTGCTGACGAACCTCTTGTAAGAACCAATCGTT
GATTTCAAAAATAATTTGTAAATGACGTGGTAAGATACGAGCCACCATCTCCACAGGCCA
AGTTTCTAACGCTTCGCTCATTAAAGTGTGGTTGGTGTAGAAGAATACTTTGCGAGTCGT
ATTCCATGCCTGTTCCCAACTATAACCTTTTTCGTCAATTAAAATGCGCATTAACTCAGG
AATCGCAAGGGTAGGGTGGGTGTCGTTAAGGTGGATTGCCACTTTTTCCGCAAGATTTAA
GCAAGATCCCGATTCCACTTCATGACGACGAACGATGTCTTGTACTGATGCAGAGCAAAG
GAAATATTCTTGGCGTAAACGTAATTCACGACCGTTGTAAGTTGAATCGTCTGGGTAAAG
TACACGAGAAACGTTTTCTGAGCTATTTTGTTGGCTCATTGCTGCAAAATAGTCACCACG
GTTAAAGTCTGCTAAACCAAATAGTTTTTCCCCTGCGTGTGCAGACCATAGACGTAAGCT
GTTGGTTGCAGTGGTTTTAAATCCTGGGACAAGCTGGTCGTGGGCTTGAGCAATGATTTC
TTCATCAGGTTGCCATACGGTTTTTTTGCCTTCTTGCCAAGTTCTGCCACCAAAACGTAT
AGGGAATTTTTTACTTGAACGTAAGTAAGGCCACGCAAATTCATTTTCTAACCAATAATC
TGGATTTTCAACTTGTTCGCCATTTTTTATCTCTTGGCGGAACATACCGTATTCATAACG
AATACCGTAGCCAATCGCAGGGATCTTCATTGCTGCAAGACTGTCCATATAACACGCAGC
CAAGCGACCTAAGCCGCCGTTACCTAAGCCTGGATCGCCTTCTTCATTAATAATGTCTTC
AAGATTTTGACCTAGCTCGTCAAACGCAGCTCGAATTAGATCATAAACACCTTCTGCAAT
CATAGCATTACTGAAGGTTCTTCCCATTAAAAATTCCATAGAAAGATAATAAACACGACG
GCTTGTATTTGCCGCTTGGCTACGACGAGTTTGTAACCAAGATTCCGTAGAAAGATCACG
CACAACACGCAATGCCGCATTTAACCAGTTACGTTTGCTTGCTTCACGCGGTTCTACACC
AAGAGCAAAAACAAGTTTATGCAAAATGGCATTTTTGACATTTTGAATGTTCTCAGGGCT
AAGATGCGTGTTTGACTGAGCGATAGTCATTCATTACTCCTATTAAATAAAACGATAGAA
AGAATAAAAAAACGACGCATTTTACAATACTTTTGTGAAGTTTCTTACCAAATTACGAAA
AATTACGCTTACTTACTGAACTATACTGTTGAAAAAGTAGAAGCAGCGAAGTAATGTTTG
ATTTTTCTTAAATTTTCATTAGAATACGCACTCGGTTTTTTAACCGTCAAATTTAGGGAA
ATAGCTGGGTCGCCTGCTATTTTTGTATCAATGGAACCTTAGGTTCCCTTTTTATTTATG
AGAATTTAATTATGTCATTCAAATTTGAAGCTGAAGTTCGTTCGGCGCAAGGTAAGGGTG
CGAGCCGCCGCCTGCGTCACAATGGTCAAGTTCCTGCAATCATCTACGGTGGTAAAGCAG
AAGCAGTATCAATCATTTTAGACCACGATAAAGTAAACAACGCACAAGTACACGATGCGT
TCTACAACGAAGTGTTAACTATCGTTGTTGCGGGTAAAGAAGAGCAAGTAAAAGTACAAG
CGATTCAACGTCACCCAACTAAACCAAAACTTGTTCACTTAGACTTTAAACGTATTTAAC
CCCATGTAGTTAAACACTATTTCTCAGACTTTGTATCTGTTAGTTTTTTTAATTTAAAGT
CAGATTACTACGAGATAGTTTAGGAATAAATTTCAAGTAGTTCCAAGCCCCTTTTATCAG
CGGATAAAGGGGCTTTTAACTATAATAAATAGGGGCTAGATAACTAACTTAAACCGCCCT
TAACTAATTATATTTAAATGGAAATTTGAGCTTTAAGTTACTGTGATTAAAACGCTATTT
GCATTCCTTCAAATACAATTCCAAATGTACTTTGGAAATACTGTTAAACTTGAGTAAATG
ACGTTTATCTTGGCTCTAAAAATGCTCAATTCTGTTTATATGGTTTTGTTTTTCTATGGA
GTGGTATAACTCAGTGCCACAGTCAATGAATGCTTTGCCGTTGAAGATTCTGTATTAGGT
ACGATTTCAGGCAAAGCAGCGAATATGAAAACTGTCGTTATTCCTGCTAAGGCAGAGTGG
GATGATCCACGTTGGTCGTTGGCAGATTATAAGTTAGAGCAGATTTCTGACTTGCTAGGA
TTAATAAAATCATCATAAATTTGATATAGATTGTATTTTCATTTGAAAAACCGCTGAAAA
GCGGTTTTTCCTATTTATTCTGATTGTTTAATGATAAGATTGTTCGAATTTCAATCTTTG
TTATGTGTTTGTGTGGTGAGTGAAGGAGATGTTATGAAGAAAGTTCGTAGATATTCAGAA
GCAACATTAGTGTCACTACTTGTGACTGCTTGTGGTGGTGGAGATAATTCCTCAAATATG
ACACTTATTATTAGACAATAACTATTTGCTAGCACAGCTTGGAATGGCAAATGCGAAAAA
CAAGATTAAGCGTTCAATTTTAATGCCAAATGAAACACGCCGTGTCGAAACAGAGGTTAA
ATCAAAGCTTTATCATTTCTATACGGAATTAGGACATCGTATTAAATTTGAACAAGGTGA
AATAAGTCCGTTTATCGGATACCAATTTGATTCTGTTTATCAAAAAGCCTTTGACGAAGG
AAAAAACTTTGGTATTCAAGCGAATCGTACTCAATATAACTTAAATAGTTATTTGCTAGG
GTTACGTGCCACCATGAAATGGGGAGATTTGAGCTTAAATACGACCTTATCTCACCGTAT
GACCCCAAAAGCAGAAAATGCGTTTGGCTTTAATGCTCGCTATATCGGTGCGGAAAGTGA
AATTGAATTACAGGGTATTTCACCTGCAAAATATGCCACTATGGCGAAGTTGGGATTGAA
TTATCAAATTAGCAAAGCTCTTCATCTTTTCGGGGAATATGAGATTGCTCGTCAAAAAGG
TGGGGAAAAATGGCAAAACGTGAGTGTAGGAATGAAGTATCAGTTTTAGTCACTTTTTGC
AAAAAATCAGGCTAAAGTGACCGCTTGTATATCATTTGCTTGTGAAATAAGCCTTTTTGG
ACTATTATCACAGGCGATTACATTGCTGTTAAAAGCAATGAGACAGACAATTTAGGGGCG
TATCTTACGCCCCATTATTTATTTAAGAGAAAAAACAATGGCAAGAGAGTTTTCAAGAGC
AGATCGTGTAGCACAAGAGCTACAAAAAGAGATTGCAATTATTTTACAACGTGAAGTGAA
AAACCCACGTATTGGCATGGTAACGGTATCTGATGTCGAAATCAGTCGTGATTTAGCCTA
TGCCAAAGTGTTTGTGACTTTCTTGTTTGATAGTGATGAAAGTGCGGTAGAACGTGGGTT
AGAGGGGCTAAATAAGGCTTCGGGCTATATTCGTACCTTAGTGGGTAAGGCGATGCGTTT
GCGTATCGTGCCTGAATTGCGTTTTGTGTACGATCAGTCGTTGGTCGAGGGTATGCGTAT
GTCAAACTTGGTGACAAATGTGATCCGTAAAGACCAAGAGCGTCACGTTGAAGAAGAGTA
ACGATGGGCAGACCAAAGAAAAAAGGGCGTGATGTCCACGGGGTGTTTTTGTTGGATAAG
TCGCAGGGCGTAAGCTCTAACGATATTATGCAAAAGGTAAAACGCCTGTTTAATGCGAAT
AAAGCAGGGCATACGGGAGCGTTAGATCCGCTTGCTACGGGTATGTTGCCGATCTGTTTA
GGTGAGGCGACTAAGTTTTCTCAGTTTTTGTTAGAGGCGGATAAGCGTTATCGGGTGATC
GCAAAATTGGGGGAGCGGACGGATACTTCTGATGCTGATGGGCAAGTGGTGCAGACGCGT
GAAGTGAAGGTCGAAATTGCAGATATTTTGGCGGCACTTGAGGCATTTCGTGGTGAAATT
TTGCAAGTGCCAACGATGTTTTCTGCCTTAAAGCATAATGGTAAACCCCTTTATGAATAT
GCGAGAGCAGGCATTACTGTGGAGCGTGAGGCTCGCCCGATTACGATTTTTGAGCTGTTA
TTTGTTGAGTATCAAGCCCCTTATTTGACGTTGGAAGTACATTGTTCTAAGGGAACTTAT
ATTCGGACGTTGGTTGATGATTTGGGGGAGGCGTTGGGTTGTGGCGCTCACGTTACAATG
TTGCGTCGTTTGGCAGTCGCTGATTATCCTGTTGAGAAGATGATGAGCTTAGAAGCCTTG
CAAAATTTAGCGGAAAATCAGCCGCTTGTTGAGTTAGATCAGTTGTTGTTGCCGATGGAT
AGTGCGGTGGCTCGTTTGCCTCATTTGGATTTAACTGATGAACAGACAAAAGCAGTGGGT
TTTGGGCAACGTGTGAAATTTGATAATCTGAAGGGAATTTATGGACAAGTACGGTTGTTT
TCAGCAGAAAAGCTGTTTTTAGGCGTTGCTGAAATTACCGCGGATAATGTGATTAGACCA
AGTAGAATGGTCAATAGATAAAGTAAGATGATAAAGAGATCCTATTTAACCATATCAATG
GCGTGCTTGGTGTTGGCAGGGTGTGCTAATTCTGAGCAAGAGTATCCTAAGGTGGCGTTG
GAGGCTAAGTATCCTAATGCCCGTTCTTTAGCTCATTTTGATGATTATGTGAGTTTTTTA
AAGAAAAAAGCGGCGAATGAGGGGGTTTCCGCAGAGGTGCTAAATACGGCGTTGAATATT
CAATATGTGCCTCGTGCCGTTGAGTTAGATCAGCAACAAGCTAGTCGTCGACGTGATCCT
AATTTACCTCCGCCACCGCCAAATCCAAATGGGGTGACGAATTATTTGAATAAGACCTTA
ACCCAAGCAAAAGTGGACGTGGCGGCACAACATTGGTGGCAATATCAGCCTCAATTAACC
AAAGCAAGCCAGAAATATGGGGTGCAAAAAGAGTATTTGATGGCGTTATGGGGTATGGAA
AGTAGCTTCGGGCGTTATCAGGGCAATTTTGATGTGTTGTCTGTGTTGGCGACACTGGCA
TTTGATGGTCGCCGAGAGAAGTTGTTTACTCAAGAATTTGTCAATGCAATGAAGATGTTG
CAACAGGGAACCTTAGTGCGTGCCGAGATGAAAGGCTCGTGGGCTGGGGCAATGGGGCAG
ACGCAGTTTATGCCAACCTCTTATTTGAACTATGCGGCAGATGGCGATAACGATGGGCGT
AAGGATATTTGGAAAAATCAGTATGATGCCTTTGCTTCTATTGCGAATTATCTGGCAACT
GTTGGCTGGGATAAGGACTTGCCGTGGGGGGTAGAGGTTAAGTTGGCTCAACCTATCGAT
CTCTCTTTTTCTGGGATTGAGTTGAATAAAGCAAAAAGCCTTGCTGAGTGGCAGGCGTGG
GGTGTTTATTTAGCCTATCCAACGGCTCAAGAAACAACAAAACTGAATGCGTTGAGTTCA
GAGAAGTTGTGGTTGGTTCGTCCTGATAAAGAGGTAGGGCGAGCGTTCTTGGTGTCGAAT
AATTTCCGTACGATTTTAGATTGGAATAAGTCGAATAATTTTGCGGTGAGTATCGGGAAA
TTTGCAGATCGTATTTTGCAGAGAGTAGAGTAGGGAAGAACGATGGCGACCTATATCGTG
GGAGATTTGCACGGCTGTTTTGATGAATTTCAGTTGTTGCTTGAGCAAGCTAATTTTGAT
CCGCAGTATGATGAACTTTGGCTAACGGGTGATTTGGTTGCTCGTGGCGAGAACTCTTTG
GCTTGTTTGCGTTATGTGAAGGCTTTGGGGGAGAGGGCAACTGTGGTGTTGGGTAATCAC
GATGTGCATTTACTTTCGACACTGCAGGGAATTAAAGCGGTGAAGCCTAAAGATAAGGTT
GATGCGATTTTTGAGGCGGAAGATCGTTTGGAATTGCAAAATTGGTTACGCTCTCGACCG
CTTGTGGCACAACACCCTGTTCATCAATTTTTGTTAGTCCACGCAGGAGTAAGCCCAGAA
TGGGATTTAGCGACCACTTTAGCTTGTGCAAGGGAAGTGGAAGCGGTGTTACAAGGTGAG
CAATTTGCAGATTTTCTTGCTCAGATGTATGGTAATTCACCAGACCAGTGGCGTGCGGAT
TTGCAAGGCATTGAGCGTTGGCGTTATGCATTAAATGTGTTTACGCGTATGCGTTTTTGT
TATGCGGATAAGCGGTTGGATTTTGATTGTAAATTACCAGTCGAAGAAGCCCCAGAGGGT
TTAAAACCTTGGTTTGAACTAGATAATCCGTTTTATCGCCAGCAACCGATTATTTTTGGG
CATTGGGCGAGTTTAATTGGTTATCAAACTCCAGATACGATTTATGCGTTGGATACAGGC
TGTGTTTGGGGTAATCATTTGACGATGTTACGTTGGGAAGATAAACATATTTTTACACAA
AAACGCTTAAATTTGGATTAAAAACAAGCGGTTGGTTTCCCTCGCTATTGCGTTGTTTTT
GCTTTTTCTTTAGAATAGACCTCGTTTTTATGCGACTATAGCTCAGTTGGTTAGAGCACC
ACCTTGACATGGTGGGGGTCACTGGTTCGAGTCCAGCTAGTCGCACCATTTTCCCTAAAG
CAGAAATTCCCCGTTTCTGCTTTTATTTTATAAATTCCCCATAAAAACAAATACTTACCT
AGTATTTAATAGTTAATTACCCACTAAAAACCACGTTTTCTACCCCCTGTTTTTTTATAA
AAAACAGTCATTTTCTGATCGATTTCGATCTGTTCTAAAATTAATTGCACACATTTGCAC
ACATCAACTGCACACATTGAAAATAACGATGCGTGCTTGATACACAAGGGATAGAACAAT
GGCAACCATCATTAAAAACGGCAAAAAATGGCGAGCGCAAGTGCGCAGACAAGGTATAAC
CAAAACCGCAACATTCACAACACGCACAGAAGCGGTCAATTGGGCGAATTTTATCGAAGC
AGAAATTGAAGCAGGGCGTTACACAAACACCCCAGATGTCACATTTTCCGCCTTACTAAT
GAAATATTTACAAGAAGTGACCTGCCACAAACGGGGCAAACGAGAAGAACGCTTCCGCAT
TTTACGCATTGCCTGCACACCGCTTGGCGAAGTCAAATTGAACGAACTTGCCAAAGAGCA
TTTCAGAGCGTGGCAAAATCAATGGCTCACCGAAGTACAACCAGCTTCAGTCGCAAGGGA
AAGAGCCACCCTATCAGCCGTCATCGCAAAATTTTTGACAACCAACCCTTTAAAAACCTT
AGAAAAAATCAAACTCCCAGCAGTGACCCTATCCCAAATTCTGTGTAAACACCCATTTCA
ACTTAACGGTGATCGTCTAGACGATCACCAAAATCAATCATAAATCGATTCATCGCCAGT
TTCCAGTTCTGACTGACGGTATGCACCTTACCATCACGCTTTAAAAGCCCGAATACAGCG
GTTTTACCCACAGCTCCACGACCTCGTTTACCTTTGCGAGTGCCGTCAAAATAGCTTTCA
TCGGCTTCAATTTCACCTTCAAACATCTCCATATGTGGGCTGTTTTGATAGATAAGCAAT
CGCAGACGATAGAAGTAATAGGCTACTGTCGTTTTATTTACATTTACCAACTCAGCCGCT
GTTCGAGCAGTGACACCTGCCACAAACAGCTCAATGAGTTTATTTTGTTTATGCTGACTT
AGACGACTTTTTCTCATTTGGTTATTTTAACCTAAAATAGAGCTTTTAGTCGTTATCTAG
GACAGCCCCAAGATATTTTACACACATTATGCTATCTCTCTACTAAGAGTATAAATAATG
CTAAAGCGATAATTTAGTAAATTGATTTTTTCTAATAAAAAGTACCTATAATTTGAGATA
TTACTTTTTCTCTTTTGATGAAGAGTCAGTAGTACTGTTTTGAGATAGCATGTTTTTTGT
AAAAGAAAGTTTACTATTTAGAAATATTTTTCTATTCCGTGTGATTTTTTCTAGCTAAAT
TCTGTATTTTAATTAAAATATACATGTTCATTTTTATTGACAGGTAATTGTATGAAAAAC
AAAACATTAGGAAGTACCTTAATTGTTGCAGGTACGACAATCGGGGCTGGAATGCTTGCT
ATGCCTTTAACATCGGCAGGTATCGGCTTTGGTTTTACGTTTTTACTTTTGGTTGCACTT
TGGTTGTTACTTTGCTTTAGTGCCTTATTATTCGTTGAAGTGTATCAAACTGTGGACAGT
GACGCAGGGCTTGGTACTTTGGCAGAAAAATATTATGGCCCTTTCGGGCGTATAGTTTCA
ACAACCGTTTTAATTGTATTTCTTTACGCTATTTTATCCGCTTATGTATCAGGTGGAAGC
TCGATTCTTGCCGCCTTTTTACCGACAATTATTGATGCCGAAACTACTACACGTATTTCA
GGTGTAATTTTTACCGTGGTATTTGGGATATTTATTATTTTAGGTACGACCAGTGTTGAT
GCGGTAAATCGTTTATTATTTACCACGAAAATCCTAGCTTTTATCTTGGTGTTATTTTTA
CTCTTGCCAAACGTATCTATAGATAACTTAATGGCAATGCCTATTGATAATGCGTTATTA
ATTTCAGCAAGTCCAATTTTCTTTACAGCATTTGGTTTCCACGGTTCAATTCCAAGTTTG
AACAAATATTTAGAAGGCAATGTGAAAGCGTTGCGTATTTCGATTGTTGTGGGTACATCT
ATTCCGCTAATTGCCTACATTTTATGGCAATTGGCAACGCACGGTGTATTAACCCAAACA
GAGTTCTTACAAATCTTAGAAAAAGATCCGACATTAAACGGTTTAGCTGAAGCTGCTAGA
CAAATTACAGGCAGTTCAATTATTGGTGCAATGGTGCGAATTTTCTCGGCATTAGCCTTG
ATCACTTCATTCTTAGGTGTGGCACTTGGTCTATTTGAAGCATTGGAAGATCTTTTAAAA
CGTGTAAATATAAATGCAGGAAGAGTGAGTTTAGGTGCATTAACCTTTATTCCGCCAATG
TCATTTGCCTTCTTCTATCCACAAGGCTTTATTGCAGCTCTAGGCTATGCTGGGCAAATG
TTTGCTTTCTATGCGATTGTGTTACCAATTGCAATGGTTTGGAAATTACGTCGTCAAAAT
CTAAATTTACCATATCAAGTAAAAGGTGGTTCTATTTCCCTATTACTCGCTTTAGTTATT
GGGGTATTTATCGTGATGGTACCATTCTTGATTGAAAGTGGATGGCTACCAAAAGTGGTT
GGATAATTTGTTGAATAGCAAGTACAAAAATTAAGTCATTTTGTATTATAAAAAAATACA
CTGAGTGTAATAATTTTTTTACATTGAGAATTTTTCGTTACGTTTTGATTTTGTTTTGCT
AGAATGCCTAGGATTTTTATTTCAGGAGTTTTTATGAAAAATAAAATTTTAGGCAGTGCC
TTAATGATTGCAGGCACAACCATTGGTGCAGGAATGTTAGCAATGCCATTAACTTCCGCA
GGAATGGGCTTTGGAATGACGTTGGTATTGTTGGTGGGATTATGGTTGCTTCTCACTTAT
ACTGGATTACTGTTTATGGAAGTCTATCAGACCGCCGCACAGCAAGATGTTGGGGTAGCA
ACCCTTGCTGAACAGTATTTTGGAATGCCTGGTCGCCTATTAGCGACAGTGTGCTTACTT
GTACTGCTTTATGCACTTTTAGCTGCCTACATTACAGGCGGTGGCTCTCTTGTTTCAGGA
CTATTACCTGAAATGGGAGAAGGCGATACCACCTTAAAAGTTGGCATTTTGCTTTTCACC
TTTATTTTAGGGGTATTTGTTGTCGTAGGTATTAAAGGGGTAGACGGTTTAACTCGTGTT
CTTTTTATCGGTAAAATCGTTGCATTTGTATTTGTACTGTTAATGATGTTTCCAAAAGCA
AAATTAGAGAACTTAACCGCAGTGCCACTAGATAACTTATTAGTTATTTCAGTGATCCCG
ATTTTCTTCACCTCTTACGGCTTCCACGTTATTATGGGTAGTATTAATAGCTACCTTGAT
GCGGATATTCGTAAAATTAGAATTGCGGTGATTATCGGTACAGTGATCCCTCTCGGTGCT
TATTTACTATGGCAGTTAGCAACACACGGCGTATTAAGCCAAGGCGAATTTGTCACCTTA
TTAAACCAAGATCCAACTTTAAATGGTTTAGTTAAAGCAACAAGCCAAATCACAGGCAGT
ACCATTTTAGGCGAGGTAGTACGTATTTTCTCAGCATTAGCTTTAATCACCTCTTTCTTA
GGGGTAGCAATGGGTATTTTTGAAGGGGTTGGCGATTTACTAAAACGTGTAAACTTGCCA
GCAAATCGAGCGATTTTGACACCTTTAACCTTTATCCCACCGCTTGCATTTGCCTTATTC
TATCCAAATGGCTTTATTGCAGCATTAGGTTACGCTGGTTTACTCTTTGCTTTCTATGGG
TTAATTTTACCTATCGGCTTAGCGTGGAAAGCTCGCCAAGCGCACCCTAACTTGCCTTAC
CGTGTCGCAGGTGGAACAGTAGGTTTAATTCTGGCTTTCATTATGGGTATTGTGATTATT
GTTATCCCATTCCTAATGCAAAACGGTATTTTACCTACTGTTGCTGGTTAGAGGTATATT
GCTTAGGTTTCTATTCTGCACCTTAGTTAATTGGTAAAGCCAAACCTCTTTGGGGTGCAG
ATCCATATCAGGTTCCTTTAATTTTGTCTCTATGCCTTTATTGGAATATTCTTAGGGTAA
AAAGACAGCTTCTTATCGTTTTTTATCTAATTTTTCTGGTTGCTCAATTAAAATTAGAAT
GGCGGAGTTACCGCCCCATTCTCTTGGCGCTTGATGTAACGCAATCACTTTCGGGTGTTG
AACAAGCCAACGGGGGATTTGGTATTTCAACGCCCTTGTGCCATAGCCTGTCATAATGCT
GGCACAATAAATTCCTTCTCGCTCACAGGCTAAAATTAAACTCGCCAGCTCTTTTTTGGC
ATTTTCTTTGGTTAAACCGTGTAAATCTAAAAAGAGTTCAGGGTGAAAGTCGCCACGGCG
AAGCTGTTTTAAAATATAAGGATCGACATCTTCTCGACGGTATTTCACTTTATCATTTTC
TTCGGTTAATAACGGCTCATATTCATCGGAAAAATAAAACAATGTATCCGCTTTTTCTTT
TAATTCTCTGATCTCATTGATTTTTTTACGCGGTTCAACTTTAGGAACAAAGGTATCTTG
TTTGATTTTCTTTGTTCCCTTAATCGCTTCTCGAAACAAAGCTAACTCATCATTTTCTAA
CATAATCTTTCCTTTTAAATTAATCAGCCCATTCTAACACAAAGGGAAATATGGTATAAA
ACGGCAATTTTTCAAAATAGGTATTAAATATGTACGAACATAACCTTGAACTTCTTGATG
AAATCGCTTCATCGCCTGTTGCTGACGATCTTGCCACTATTTTAGATATGATGCGTTGGG
CATACAGCTATTTTAACGCCTCTGATCTCTATTACGGACACGGACACGACAATGCGTGGG
ATGAAGCCAATCAACTGGTTTTAACCTCTCTTGCATTGCCAATGGACGTGCCAGAAACAC
TCTACGCTTCACGCTTAACCCGTGTAGAAAAAGAACGTATTATTGAAATGGTCGAGCAAC
GTTTAGGCTTACGCAAACCTGTTGCTTACTTAACAAATTCGGCGTGGTTCTCTGGCTTAG
AGTTTTACGTTGATGAACGAGTGATAGTGCCACGTTCCCCTATCGGCGAATTAATTCAAC
AAGGTTTTACGGGGATTTTACGAGCTGAACCAAAACGCATTTTAGATATGTGTACAGGAA
GTGGCTGTATTGCGATTGCTTGTGCCGACAAATTCCCAAATGCTGAAATTGATGCGGTTG
ATCTCTCTGTAGATGCGTTAAATGTGGCTGAAATCAACATTGAACGACACAATATGCCTC
ATCGTGTATTCCCATTCCAATCAGATCTGTTCAACGATCTACCACAAGATCGCTATGATT
TAATCGTGACTAATCCGCCTTATGTCGATCAAGAAGACTTAGACGATATGCCAGAAGAAT
TCCACCACGAGCCCGAAATGGCATTAGGTTCTGGGGCGGACGGCTTGGATATTACCAAAC
GCATTTTAGCTCAAGCGGCAGATTTCTTATCCGATCACGGCGTATTAGTCTGTGAAGTGG
GTAACAGTATGGTTCATTTAATTGAACAATTCCCAAGCGTGCCATTCCACTGGCTTGAAT
TTAAAAATGGTGGGTTAGGGGTGTTTAGCTTAACCCGTGAGCAGTTAGTGGCGAATAGAC
ATTTATTCTTTTAACTCATCGGGTTTGTTATATTTCCTGTATTTTAGTACGTATATAAAG
ATTAAATTCAGTAATTTTTAGAAAATTTTCGTTATAATAGAACCCAATTTTTATTAGGAG
GAATATCCATGGCTACTATCAAAGATGTTGCTAAATTGGCTGGGGTTTCAACCACTACCG
TTTCTCACGTTATCAATAAAACTCGCTTTGTGGCAGAAGATACTACAAAAGCCGTATGGG
ATGCGATTGCCAGCCTAAATTACTCGCCTAGTGCCGTTGCTCGAAGCTTAAAAGTGAATA
CAACAAAATCAATTGGTATGATTATCACAACAAGCGAAGCCCCGTACTTTGCGGAAATTG
TGCTTGCCGTTGAAGAATACTGCTATCGTCAAGGCTATTCGCTATTTTTATGTAATACCC
AAAATGATGCTGAAAAAGTACAAAACCATTTAGATATGTTAATTAAAAAACGGGTTGATG
GCATTTTGGTAATGTGTTCCGAATATACGGAAAATTCCTTGGCGTTATTTAATGGCACGA
ATGTACCTATGGTGGTTATGGATTGGGGTCCGAATGATGGTAAGAGTGACCGTATTATAG
ATCACAGCCTTGATGGTGGTTATATGGCAACCAAACATTTAATTGATAATGGACATTGTG
ATATTGCGATTATTGCGGGTTATCTTTATAAAACAACCGCAAAAGCCCGTTATGATGGTT
TTGTTAAGGCAATGACGGAAGCAGGTCTGTTGATCCGCAAAGAGTGGATTTTTGAAAATG
ACTTTCAGCCTGAGGGCGGTTATGAAAGTATGAATAATTTGCTCAAACAGGATAAGTTAC
CCACCGCTGTGATCTGTGGTTGTGATGCAATGGCGTTAGGTGTGATTTCAGCCATTACAG
AAAAAGGGCTTTCTGTTCCGCAGGATATTTCCGTGATTGGCTATGATAATATCCATAGTT
CACGTTTCTATGCACCGCCTTTGACAACTATTCATCAATCTAAAACACGTTTAGGGCAAA
TGGCAATTGATACCTTATTAGAGCGTATTCAACAGCATAATGAGCAACCGTCTGAGCCTG
TTACTCCTAAAGTATTGGAATTTTATCCAGAATTAGTGGTGCGTAGTTCGGTTCGCAACC
TAAATCAATAAGGACGTTAGAATGGAACTATTAATTGAGTTTTTCAGCAGCTATGGTTAT
TGGGCGGTATTTCTAGTATTGCTCGCCTGTGGCTTTGGTTTGCCTATTCCTGAAGATGTC
ACATTAGTGTCTGGTGGGGTAATTTCTGGTTTAGGATACACGAATGTTCATTGGATGTTG
TTTGTCAGTATGCTGGGCGTATTAGTGGGCGACAGCACAATGTACTGGCTAGGTCGTATT
TACGGCGAGAAGATTTTGCAATTCCCTCTTATTCGCCGCATTGCAACCCCAGAACGCTTC
GCAACAGTACAAGAACGCTTTGAAAAACAAGGCTGGAAGTTGCTTTTTGTGGCACGTTTT
TTACCTGGTCTTCGTGCTGTGGTGTATCTGGTTTCTGGTATTACACGCCGAGTGACCTTT
ACTCGCTTTGTGTTAGTGGATTTCTTTGCAGCAATTATTTCCGTACCCATTTGGATCTAT
TTAGGGGATTTTGGTGCAAAAAACCTAGACTGGCTACATCAACAAATTCAAAAAGGACAG
ATGGCAATTTGGCTTATGTTATTGATTGGCGGAGCCATTGTATTTTGGAAATGGAAAAAG
TCTCATAAAGTAAATTGAAAAACATAAAAAAAGCCCCTATAACAGGGGCTACTCGGAAAG
CAAATTTATGATTTGGGTTATTGGACATAACACTTATTTTTGTTGCTGTAAGATTACGTC
AATTTTTTGAGTTTTTCAAATTTTATTTGCATAAAAACATAATTTTTTTATTTTTTTGAT
AAAAATCAAATTTTATGTTCCTAATTTAGTAGCCAAGCTCTGCCATAATGTTTCATATGA
CCTGCTTTTTGTCCTGCTTGATGTCCAATTCCTTGATAAAGGTCGAAATGTTGTCCCTTC
ACTGCGCCCCCAACATCTAATGCTACCATTAGGCGGAATTCATGGCGACCATTCCAGTTA
CCATTGTGATCAAGTATAGGCATCTCAATTAATAATACACTTCCTGTTGGAATGAGGCGC
TTATCTGATGCAACTGATGCTAAAGGAACTAATGGGACTCTTGCTGATCCTTTTACTTCT
AGTGTTGGATCTCGGCGGAAGTAAACAAAAGAATTATTTCTTTCCAGTAGTGACTGCAAT
CTGTGAGGGTTTTCTTTACTCCATTTACGAATTGCTTGAATAGAGATATTCTCTTTCGCT
ATTTCTCCATCTTCTACTAACAAACGACCGATACTGGTGTAAGCATAGCCATTTTTATCT
CCGTAGGCTAAATGATGTAGCCTACCACCACCGATATCAACAAAGCCACTACCTTGAACT
TCCATCAAAAAGTTTTCTAGCATTGAATTAGTATAAGCCAATTCTAAACCTTTGCCAGCC
AGCGCACCGCGGTAAATTTGAGCCCTTGAGTATTTCTTATTCCCTTTAGGAATTGCATAA
AGAGGATGATGAAATTCACCTTCTGGACGTATTCTTGCTGGGATTACAGGGATATAATAG
CCTGTCATCAGTACATTTTGGTACCCATCCTGCCCTCGCATTTGTTGAATTTGGACTCCG
TAATGTTTTAAATCTTTAATTTTTCCTCCATGGGATAACCAAGTAAAGAGCTTATTATAT
GTTTTTACATGATGCTTCATTAGGTTAGTTGAATGGTTTTGAATATGAGCAAGTTGTTGT
AAAAAATCCTTTTGATTAACAATGTTATTATTTATCTGAATATCCGATATATTCACTAAT
GGTACATTAGATGGAATAAATTTACGTTGGTGAAATTTAGCTCCTAATTTTGTTATTTCT
GTATTAGGCTGCTCAGATATTTTTGTAGAACAAGCAGTAAATAATGTTAGGGTGCTAAGT
AAAATTATTTTTGAATAAGTTTTATAAAACATATTTGTTCCCTTAAAAATATACATCAGG
TAAAATTTTTTCTTACCTGATGTTCATAAAAGTGTCATAAAGGACAGAAGAGAGTAATCA
TAGAAATAGTTTTGAATCTTATTTAGATTAAAACGTCACCCACAACCGATCTCGTTTCTA
CACGAACCTCTTTGAGTTTCACTTTCACCGCTTGCCCGATTTGGTAAGCTTTTTCGCCTT
TGATGTAAAGAGCGATTTCCTCTGAAGAGAAGATCATTTCTTCTTTGTTATTATGCAATG
TTGAGAATGGTACAAAAATCGAAGCGCCATTTTCAATGACTTTAACACGCAAGCCACCAC
GAGAAACATCTTGGATTTCGCCGTCAAATTCTACGTTTTGTTCCACCATAGGCTCAAGAT
AACGAGCATAAAGCCAGTCGGCAATATCACGTTCAACCATACGATTTTGCTTACGAGCTT
CCTGTAAGCGAGTTAAAACGGTTTCTTCGACAGGTTTTGCTGTTTGATTTGCAAGAACTT
GTTTAATTAAACGATGATTGACCATATCGCCATATTTACGAATTGGCGATGTCCAAGTTG
CATAATGGCTGATACCTAAACCTAAATGCGGAGCTGATGTTGCTTTAAATTCAGCAAAAG
TTAAATAGCGACGTAACCGCATTTCTAAGAAATTTTCAGGGAATTGCTCAATATCACGAC
GCATTTCGCAATAGCCTTCAAGGGTACTTAAACGCTCAGGGGAGTAGCGTTCAGATAAAC
TCTCTCTATTTTCATCATTGGAAAGCGTATCCAGTAAGAATTTGCGAGCAGGCTCTAGGT
TTTTGCTATCAAAACCTGAGTGGGTATTAAATACGCCTGTGTGTGCATATTTATCTAAAA
ACTGTGCGGCACAGATGTTGGCAATAATCATTGCCTCTTCGATCATTTGGTTAGCGATAC
GGCGATATTCAATGTGAATTGCTTTGACTGCGCCGTCCTCAGCTAACTCAAAGCTGTAAT
CGCCTTGCTCTTTAAATAGCAAGGCATTTTTGCTACGCCAGTCGATACGAGCAAGGGTAA
ATTGATGCAACCAGTCGATTTGTTGTGCGGTTTCTGCACAGTCTGGTGTCCAGTGATTTT
CGACTTTTTCAAGATAATCAGACACTTCGTCATAGACCAAACGAGCTTTAGATTGAACCC
AAGCTGACACAAAGCGAGCTTCACCTACCACATTACCGCTTAAATCTGTCTCAATATAGC
CGACTAATGCTGGGCGTTTTTCATTCGGCACGAGAGAGCAAAGATCATCGGACAGCTCTC
GTGGCAACATCGGAATGTTAAAACCAGGAAGATAGTTGGTGAAACAGCGTTGGCGAGCGG
CTTTTTCAATTGCAGACTGCTCAGGAATGTAAGCGGTCGGATCGGCAATCGCAACGACTA
AACGCCAGCCTGTTTGCGTGCCGTTCTCGCTAATTGGTTCAACGTATAACGCATCGTCCA
TATCTTTAGTGCTGGCACTGTCAATGGTAGTAAAATAGAGGTGAGTGAGATCTTCTCGCT
CGACTTGATCCTGTAATTCATAGCTTTTCTCATTCGCAACAGGTTCACGAGGCTGTTCGT
GGCGAGCTAAAGTTACCCACCACGGCGCGAAATTATCGTCCGCTTTACAGATAAATTGCG
TGACTTGAGCAAAGAAAAAGCGATCATCACGAAGAGGGTGTGTTTTCAACTGTGCCACCA
CCCAGTCGCCATTTTCAAGGGTTTCTGTGACTTTTTTCTGCGTATTGGCTGGAATAAAGT
TATTGATACTTGGGTGATCAACGGCTAATTGCAATTTCCCGTCTTTGTTAAAACGCACTT
GAGCGATAAAACGTTCTAACATTGGCTCTAATAACGAGTCAATTTCAACTTGCTCTTTAT
CGCCATCACGCTTCACAACAGCTTTGACCTTATCGCCGTGCATCACTTTTTTCATTTCCG
CAGGGGGAATGAAATAGCTATTTTTCTCACATTCTAAAAAGCCATAACTTTTATCTGACG
TTTTTACAACGCCTTCAACATATTCTTTGCTTGCTTCAATCTGTTGTTTTAATTGAGCTA
ATAGGGGGTTATTTTGGAACATAGATTCTCGTATTGATAAAAATAAAAAGCGGTGCGAAA
TGCACCGATATAACTAGAAAATTATAGCGGATTTCAGGCAGACTGTCTGAGAAATTTATG
ATTTTTTCGATCGCTATCGAAAAAATAGCAAAGCAAGCTAGCCAAAATATTTTTATACCT
TAGGCTATAAAATAGCTGAAAAGTTGTACTATGTACGTTATACTAAGGTTGTTTGAATGG
AAACAGAAGAATATCTTACTTTTATTGAAACCAAAGTTTTTGAAGAAGACCGAAAAGCAT
TAATGTCTGATAATGAATATCAGAAATTTCAGGCTTATTTATTAGAATCTCACGAATTAG
GCGATTTTATTCAGAATACTGGTGGTTGCCAAAAAATTCGCTGGAAACTAGAAAGTAATA
ACAAGGGCAAAAGTGGTGGTGTAAGGGTGATTTACTATGTTGTAACCAAACAGGGAAAAT
TATTATTAATGATGATGTATGCTAAAAGCAAACAAGACAATATGAGTGATAAACAAAAAG
CAATGTTAAAAGCGGTTGTATCTCAATTAAGTGAGGAGTAAAGATGGAAAAAGAACTTTT
TGAACGTCTAATGGAAAGTGCGAGAGAAATGGTCGCCATTGAAAAAGGCGAAATAGAAGT
ACCACCGCATCGTATTCATATCCATAAAATCCCGAATGTCAAAGCGATTAGAACCCAGCA
CCAGATGAAACAAGCGGAATTTGCTTCCCTTTTAGGCGTAAGCCAAAATCTTGTGCAGTC
GTGGGAAATTGGCAGACGAACCCCAAATGGCGCTGCACGGAAATTGCTTGCGATTATTGA
ACAACAGCCAGAACTTATCCCTGTATTACAAGGGCTTTAATTCAATACAACAAGTGGCTA
TGACAGATAAAACTACCACAATTTTATTGCGCGGAGATTATTATGCCCAAACGCCCATCA
GGAATTGATTCTGCACTCTTTTTATTAGAGATTTTACGCCGTATCCCCAAAAAGCCTTAT
CGTTTAACTACGTCTGAGATATTCGAAAGTATGAAAAAGGCAGGCTTTGAAAAAGATAAG
CGAAGTATTCAGCGTGCATTAAAAACCTTAAGCGAGCATTTTGACGATTTGGAATGTGAT
GATCGTGACAATGAATATGCGTATTGTTGGCTTGAGAGATCAGTCGGTATTTCCGTGCCG
ATGTTGAACGAACAACAAGCGTTAATCTTAAAATTAGCGGAACAGCAACTTAAATATCTC
TTGCCTGCGAATATTATGTCGTCAATGGAACCCTTTTTTAAACAGGCAGAAAAAATTGTG
GGAGCAGGGACGAGTAACCCCGAACATCAGTGGCTCGGGAAAATTTGTAGCGTACCGACT
AGCCAGCCACTTATCCCAGCTAAAGTGAAAGAGGACGTTTTTACAGCTGTCAGTACCGCA
CTTTTCCAAAATAAGTTACTACATATTGAATACCAAAACCAAGCCGGCAAAAAACATAAA
GCACAGATTATGCCGTTGGCAATTGCACAACAAGGGGCAAGCACCTATTTAGTCGCTCGT
TATGATGGGTTTGACGATAACCGCTTACTTGCCTTACATCGTATCAAAAAAGCTGAATTA
TCAACCTTTAGCTTTGAACGCCCAAAAGACTTTAACTTAAAACAGTACCAAGATGAAGGG
AATTTAGGTTTTGGTAGTGGTGGGAAAGTGAAACTGACATTTTCCATTGCTCGTTGGGCC
GGCTTCCATTTAACCGAAACGCCACTTTCAAAAGATCAAATTACACTCGAAGAAAGCGAA
GAACATTACCGTTTCCAAGCGACCGTTGCCGATACGGATATGTTGGAATGGTGGATAAGA
CGTTTTGGAGAAGATATTTGGGATATTCAGAAAGAGAGTGTTTAGTGCGACATATCTTGT
CGTATTAATGATGTACACTTACTTTATAGGCTATTTTAGCTAATTCTTTGGCTATTAAAA
ATTGGGTTAATATTTAAATGGAGGAGTAATAAAGATGGAACAATCTATTATCAATATTTT
GAACGAGCTATATCAAAAGGAAAAACATATTTCATACATAGATAGGAATGAATCGCCCGA
ATTCACTCCTTTCCGATTTATATATACAAATGAAGACGGTATCTCTGCGATTTTAGCATT
TTTTCTTGATCCGAATGAAAGCCATAACCAAGGAGATTTTTTTCTAAAAAGCTTTTTCAA
GTTGTTATATTTGAAAAAAGATTTGAAAAAAGAATTGTTGATTGAGTGTGATAATGTGTT
TGTCACATTAAATAAGCATACTTATTTAGGTCGAAGACACGACATTTTTTTAGAGGGATA
TAGAAATGGTGTCGTGCAATGGGCTGTTTCTATTGAAAGTAAATTAAGAGGAGCCTATGA
GCAAGAGAATCAGATATCGCATTATATTGATGATCTAAAACGTTATCATAAAGAAAATTA
TTTTATGGTATTTCTACCTGTAATAGAAAAGAAGCCTATTTCTATTAATGAGGTGGATTG
GGATAACGAAGTAAAGAATTGTAGGGCTGTGATAATAACCCCTACTTTTCTAGTGGAGTG
GCTTCAGGATTGCCACACAAAAAATAAAAAAATAAATCAGTTTATTGAGTATTTTAAAGA
ATTTTTAAATCAGGAGTTCATTATGTCAAATGAAAATAAAAGTCAATTTATTCCAAACCT
ATTAGAAAAACTAGATAATGAAGAGCGTAGAAATGCGTTTGAGGTGGTAATGACAGCTAT
TAAAAATAGAGAGGAAATCTATCGTGTACTTGCTGAAAAGCTAGAACAGAGCTTAATTGA
TAAATTATCCAGTAGTAAATATCAAGATTGGAAATTAAGAACCATCAATAAGAGTGGTGA
TACTATACTTCCTATTTATATTTCTAATGATAAATATAGTTTTGATATCTGTTTTGAAAG
TAATGGAAAAACATATTGTGGTCTTAGATTTAAAGATAGTGTAAATGAGGAATTAAAAGA
AAGAGATAATGAGATTTTAAATAAAATCATTATTGAAGATGCCCATAAAACTTCTAAATA
TCCGATTTGGTTCAATACTACTAATCATATTATTAATGAATGGAATGAGAAATCTTGGAC
ACAATTAGCAAGTAATGTTGAACCAGTAAAGGATGCTTTTTGGGCTCCAATAGAAATTTT
ATTATGTGAATTAAATAAAGTTGAGAGTGGTAAATAAAATTATCTCAGCGTAATTAAAAA
TAACAATCCGAATATTTTAAATTTGGATTGTTATTTTTATTTCTGACTTAAATGTATAAA
TAATATTATTTTTGATATTCATCAAGAATATTTTGCCAAATAGATAATGTGTTTTCTTTT
AAATAACCTTTTTCTTTAATAAGTTCAATAGAAAGTTTTTGTAAATTTTTAGCTAATTCA
AGATGCCCACACCATGCCAATGAGTGCATAATTCTGCTAATTTTCTTTTCTTCATGTCCT
ACTTCTCTTAGCCAATATGAACGAGCTTTGAGTTCATCAGTAATAAATAGCATATTTCCT
TCACGATAGATACCAAAATAGTGAATAATTTTGTCAAATGATGTTAGATAGTTTTTCTGA
ATTTCCTCATTCTGTTTGAAAAAATTTAGATCATCGCCCAATAATAGTGGTGCGTGCTTG
TTCCATTTGGAAGATTGATTAACAGGAAATAGCCATTCAATATAGAAGTATTGTAATCCA
ATCATTGTAGGGCTAAGATTCCATAACGTAGGTAAATCAAATCCTCTTTCTGTTTTACGT
AGTCCTAAATAAAATTCATTGATCGGGTGCATATGTTCTCCTTTGTTGGGTTGAATTCAT
TAAAGATGATTATATGTTAATGTGCGACATTCTGTGTCGTCCTAATTTTATTCTTTTCCC
GACACATCTTGTCGCATCAAACTATATCATTCCTTTGTAAAAATTTTTCCACCCGACTTT
TAACTTTCACTTAAAACCTGTTTGGGTGGGAAGACAGAATACAATGGGGTTTATATGACA
TTCACTATCACCTTCTGCCAACAAGCCGGCAAAGATAAATTAAAAAATCAAGACGCATTA
TTTAATGGAAATTCAGTTTTTCAATATCAATTAAAGAAAGCGGAAACCATTGAATTGAAT
GCGGAAAAAATAATGTTAGGCGTGGCGGATGGTGTATCAAGCAGCCCAAAATCTCATTAT
GCAAGCCGATTTATGATGGAGCAATTAGCACAATGTCAGCAGTTATATAAACTCGCAAAA
TTTTCTGCATAACTTTACAAAATATTTTGCATAGTATAAAAATCATATTGCTATGCAAAA
TAAAGTGTAAATATCTTTATAACATTACCCCACTCTAGCCGCCTACACCTCCCCAGCCTA
AATACACCGCACTTAGTTATTTTCACTCAAACTAAACTTGCTATGCAGGGCTAACAGAGT
AATCCTGTCGTCACTTAAGCAAAACAGGAGAGCCTAAAATGACAACCTTCAAAATGAGAA
CTGAGCAAGAAATGATGTTAGAGTTAGCCTTAGTTGCGGTAAGAGAAGAACAACCTTTTA
CCATTGACGGTTCACAATACACCTTACCAAACGGACGGGGACAAACCTTTGTGTATAATC
TTGCATTCTTAAATATTCGTTTTATTGAAGATGGTCGCAAAGATAGCGTTGTGCAATTTA
CTTCAACCCTTGCCCCATCAGCACCGCCATTTTATTGTTTATTATCTGAATTAGATTAAA
TTTAAACGCCCTTTAAACCAACTTTAAAGGGCGTTATTCTTAGAATTTATACACTAAGTT
ATCTTCATATTTTCCTCTACAATTTGTAGATGTATTCACCACAATCCGCTTTGCTCCATC
GAATGCTTGCCAATTATCCACTTTATCTTCCTGCATATACTCAATAAACCGAATAAACTC
CGATTTTGTTGAACTGAAGAAAATATACGGCGGCTTGGTTAAGTTGATGAGCCTTAGAAA
GTCAATTAAATCAAAATAGGTTGCCTGTTTGTAGCTTTCTTGCTTGGTGCAAAGATAGGG
TGGGTCAAGCACAAGTAACACCTTTTCTTTACCTGAAAAACGCGGCACTAATTGATGAAA
CGACTCGCACACAATCTCTACACCATCAAGATAACCCTCTGCACTTGGATAATCACTCTG
CCGTAAGCAATGCCAGAAATCTTGAGTATATAACTCCTCAATGCTCTTCACTTGCTGACC
GCTAAACAATAGCCAAGAACATAGAATATGTGGGTCTTTATATCCCTTAAACGCTTCAAT
AATCTCAATTAGTTGCAATTTTTTCGTCTTATCTAACCGCTTATCTTTGGGGCAATCAGC
AAGGGCAACAGCTAATTGTTGGCGTAGTTGATTAATGTCGGGTATATGTTGTAAACGCTC
GGCATAATTATCAAAATCGTTGTAAATTACCCTTGCTTGTGGCTTGAGTTGTTTGGCGGT
ATGAGATAACAAACCGCTACCACCAAACACATCTACAATCGTCCAGCCTTCGCCGTTACC
GTCGATATTATCATTTAAAATTTGACTAAAATGCTTTAAGAACATTCTTTTTTGCCCGAT
AAAAGGCAATGGGGCTTGTTTAAAAGTTGCCATAGTTTTTACTCCTATGGCGTTCTGGTA
CTCTAGGTACTCGGACACTCAAGTAAATTAAAATTTATTTATTGCCTTACAGCGTACACA
TTTGATTTCTAACTGTGTTACTGCCACCGCAATCGCTAATAATTTGTCGCAACAGCGACA
ACGAAATTATTTTTTCTGCATTGATTGATCGACTTTTAAAAGTTTGCTAATCTGCTTCCG
CCCTGTGTCCTAACGGGGTATAGCAGCCGTTCAATGCAACCTTGCTTGCTTGAGCCGATA
GGCTTAGTGGCTCAAACACTTTGCCTATCGCTATATTTCTACCTAATGCTTCATACTCTC
CTTACTATTTCAGCCAACTGATTCGGACTAAATCGCCAGCCCTGTTCGCTGTTAAAAATC
GCATTAAAACACCACTCAGAGCAAAAGAACCGCTCTCCACGTTGCTTAAATCCAAGCACT
ACACCCAATGCTCCCCAAAGGTCATACTTTTTACCTTTGGTTATTTCAAAGTAAAATCTA
ATTTGAGCCTCTGTCACATTTGGTAGCTCAACCAAATCCCACTTAGAGCGGTCAGATACG
TTGATAATTTTGCAACGCACACCACCATCACGGAGGCTTGAGCTATAACACTCAAACCAT
TCTTCTTGGTGATAATGGTCGAAAATTCGACTTTTATGTATTGCAATCTCACAATGCGAG
TATTGCCCTTTGGTCGCTTTGCGAATCAACCAATCTTCCAAACGGGCTTGCCAGTTTTTG
GCATTGCCTTTGTAAAGTGCAAGGTAGATTTTATTCATTCGCTGCTCCTGCAAACTCCCC
ATAAGTCTGCGTCCACCCACTCGAATAATCATATTCAAGTGGGTTTTCTACTTGTTCCAC
CATCGCTTTATGCTTCAAGGCATTAGCGTGATTGTTCGTTTTGGCTTCCATTAACACCTG
CCAAATGACTAACAATTTTTCTTTATTAATCATCGCCACCGAATTATCGGCGAACGTCCA
CGGAATTTCTTGGTCGCCGAATAAGTCAAATGTGGCTTTGACAGACAAGATATTGCGTTC
AGCGGTGGCGTCGGTATCAATCCATTTGTCAATCGCTGGCACATAAACGCCACCGTTGAT
TTTCTTATCTCGCAGAGCGTTGATAGCATTACGGGTTTGTTGGCGTTGTTCTTCAATAGG
CATCGGCTCTGGTTCAACTAAAATCGGAAGCCCTTTATCATCGGCAACGATTAGCTTACC
TTGAGCTTGTCCTTCAAGTAACAAGCGGTAGGTTTGTTCCGAAATTTCACAAGCCCCTTC
AGGTACAAAACCGTCGTGGTCGTTGTTATAAAAACCGTTTTTATAAAAAATTGTCATTGT
ATTCTCCTATTTCCAGCGACCAACACCTAAAAATTGCACTCGACAGTCACCTTGATTCTC
ACTGTTGTGTTCATATAATTTATAATAACAAACAGCATTGGTGCTTTTTCTCATAATAGC
ACTACCAACATCGCTGTTTATACCATAGGTGTGCTCCACTTTAGGTATCACCATAGGTTT
ATCAGCAAAAGCGACAGCCCAAGTAAATTGCTTTTCTATCCACTCTTTCAAATCATTTAC
ATCATAAAAATAGGTTTGAATCATCGTCCCATCAGGGTATTTGCGGATTTCGAAGTTGCC
GATTTTTTGATAAGTAAATAACGCTGTCACTCTATTATCAAAATCATTAATACCTAAACC
TGATGCGGTCGTTGGTTTATTTCTCACTTCACTCCAATCCGCTCCGTCAATCTGCTTCCA
CGGCAGCCATCTGTTGCCTTCTCTGCCTCTCACAAATTTTTTATTGCTGTAAAAAGTTGT
GTACTCTTGCTGATAACGATACGCAGATGGCGTAACCAGCAACGTCCCTGCCTCTTGTGC
AGGGTAGTTGAGGTTAGGCTGAGCGTTGGCATTTGCCATTTGGGAGTACACGCCATACAC
AGTGACGTCATTGAGGTTGCTTACTTCTAATCGTGGGCGGAGCATAAAGTACTCATGCAC
GCTCCCCCAGCCACTGGCATTGTTGCCCCATTGGGCAAAATGCCTATCAAAGTTTACAGC
TTGGCGAAAGGCTTGGGTATTATCTGTTTTGCTAACAAAACCCCACCCGCTGAATACGCC
ATTGCCACTTAGCTGCGCATTGGTTGTAAATCCTATATAGCTACCCACAGGCAACTCTGT
GGGCGTGGCGTTTTGGTACTCAATTTGAGTATTAGGGATATGAGACCGCAAGTTGATTTG
CTTGACCGGGAGCAGGTTGCCCTCGTCAAAGACTTTATTCGCTCCATGATAGATGGGCTT
GTTGCTCTCAACTCTGTCCGCCTTGAGGTGGACGCCGGTACTGTATTGATATGACACAAG
CGCCACGTCGTTGTCATTATCCCTAACTCGTCCGACAAACCAATCATCCACATCGTTATT
TTTACCTCTTAGATAAGAGGCGGCGTGGTTGATATTGAGTATGCCAGTCATTGTGTCGCC
AGTCTTCTTAACCGCGTCTGTAATACCAAATCCGTCTACAGTCGTAGGTTTATCTCTCAA
CGTACTCCATTCCGCGCCATCGACCCTTGCCCAATTGCTCCAACTATTCGTACTAGCATC
AAACCATCGCTCATAACATTCTTGTTTATTATGTAGTGTGTAGCGTTGTAGGGTTCCTGT
GCGACCCTCAACACCGCCTGACAAAACAAATAACATACCACTATGCGCGACAGGACGAGA
CGTGGCGTGTCCGATGCTAAAAACGCCATCGCTCTTAAAATCATTTAAGTTGATATTGAG
CGAGTCGAATCTTCCAAAAAGCCCCCCAATATCAGCACGTTTCCAAGGCGACCAATTCCC
ATTAAATGACAATTTATAACGCTCATATCTATCCCCAGAATAAGCTCTCATCGCCACCTG
TCTGTGCCAACCAGGGCTGTCACCAGAAATCACCTGTACATAATAGTTATGGCTCGTAGG
CAAATTCTTATTAGACATATCGCCACTACCATAAGAGTAAATTCCATCAACCACTAATGT
ATCAGCGTCGTCTTGACAATTGTTGTTAATAATAAATTTATCTAATCTTCTTTTAATCGC
AACTCCCTGCGCCGCCGTCAACGCCTTTGTGGCATCATCGGTGGTTAGGTTATTGGCGAG
TTGAACTAAGCCTTTTTGGGTTGGGCTGGCATTAAGGTTTCCAATATAAAACTTAATAGC
GTCTGCAACTTGATTATTTGTTCCTTCAATAGGTTGCATATTTGCCAAAAGTAATACATT
CTTAAATTCTTCAAAATAGTCTTGAATACGCTCTTGGACTTCATTAAGCCATTTAGCTGT
TACAATAGTCCCTAATGTTCCTGTTGCAGGATTACCATCAATAAATCTACCTGTATTAGA
TTCAATATTTGGAAGCTTTGTTTTCATTTCTTAATACCTTTAAATGTATGCGAAATAGCA
ATAGGTGTGAGCAGGTTTTAAATCTGTAAAAAATTCTTCTAAAATTCGGTCGCCAAAATC
CGTTAATCGTTCTCCTGCCACAGATTGCCCAGCCCGAAAACGAGTAATATTGTTATCGCC
ATTTGTTACTGTAACCCGCCACATATACCCCAAATGTTCTCTAGGGGAATTTTGAATAGG
AATATCACCTGCATTCGGTAAATCGTTTTGCAAATGAGAAAACTCTTTAATTTCAATGGT
ATAGCCAATAGACTTCGCTAACTGCATAAAATAAGGGATAGAAAGTCCCCCAACTGCATT
TAATGTCAGAATGACTTTATTGACTCTACTCGAATACGATTTAGAAAGATCGGTACTTAT
CCCACAAACCCTTTCCCAATCTGCCAACATCTCACGAGATGTATCTGGGGTAACTGCATT
GAGCATTCTTTCTGCACTTTGTTGTAACAGGTCAAAACATCGTCCATCAACCTCACATTG
AGCAACAAACTGCTCACCATTAATATCATAGGAAACTGGAGGATAAAGCGTTTTTAGAAC
ATTTGCGTGTAAGCTCATTGCATTAACTCCACTGTAACTCGCCCTAACCTAAACCATTCA
ACATTTGGCACAGTATTCGCTTGTAAATTAGAGCTTGGCGAAATAATTCGACGATCAACA
ACCCCAATCAAGTCACTCACAATCGCTTCACACTGCGATACAATCAAGCTATCTGCAGGG
CTTAATTGATTAAAATAATTACCTAATGCGGACTCAATTTCTGCTTTAATGGTGACTAAA
TCCACACCACTCAATTTCACTTTGATATTAAAGTCCGTTCGTCTAGCTGTTGGTTTAATA
ACTTTTGACTCTCTAGCCGTAACAGGGCGAACTTCATCAATATAGGCTTGTGTACGAGCA
ACGGTTTCATCACTTGGCAAATCATTATTACTGATGATTGCAATATCAACGGTTCCTAAT
CCTCGTCGCAAAGGATAGACAAATGCAGCTTCAACCCCATCAACATTTAACGCCCATTCC
TTATAGTCGTATTTATTCCCACCAGCAGACGGTCGTCTGATGCGATTAAGCAAACGTTCT
AACAATGAGCTATCACTTTCTTCATCTGTTCCGCCCACAATCTCACGCAATACACAAGCC
GTCTGTACCCCAACAGGGGCAGACATAAAATTCGCATTAACAGGTTGAATAATATTTTGA
CCTGCTCCAGTTGAAAGTGCTTTGACTTTAACCACTACAGAGGATTGAGTAATCTGAGCA
GGTTCAATCACTTCATAAAACCGCCCGTCCGAAGCCATTATCTGTTTACCAACCTCAATT
ACAGCTCCAGCATTACCAAAAACTTCAGCACCAAATCCGCTGGCATAGGTTGCTTGCCTG
CGATAAATACCACGCAAAGCAGCGTGTTTCTCTAGAAACTCTGTATCCGCAGTATCAGGA
AAAAACTGTTTGATTATCCATTTTTGATGAGCATAAAGCCCCTCTGCGGTGGCTGCTAAA
CTACTTGCACGAGCATAGTTATCAGAATCAACCGAAACATCAGCGTGTGGGTTAAGAGAT
ACCACATCTCTTAAAATCGCTTGGCGGATTTCATCTAAAGTTGGTGTAATAAACATTTAA
ACCCCGTTTAAATTAGTTTTACGTTATGCTCAAACTTAAAAGTATCACCACGATTATCAA
TAACCTCAATTTCTAACAAAATTGAACCATCTCGTACTTGATGATGCGTTACCGTGATTG
ATTTTGCTCGTTTGTCGTCTAATAAGGGTTGCAATGCTTCTTCTGCGTACTGCTGAGCCA
ACAAACCAACACGACTTAAATCTTTCTCACGTTTAATAAGATGGAGCAGAGAGCCTACAC
GCCCATCTGCCCACCACGAGCCTAAAGGAGTGGTTAATCTGATATACACCGCATTTTGTA
GTGTATTTATGTTCTTACTTGTGTAGTCCCGAGTAAGCGGGCTGATCTCTCTGTCCATAT
TGATAGGATACCGAGAGCGAGAAGAGAAATGACGAGGAAGCACTTCCACACAAGCGGTCT
GTTTTTTGTACATTTTTTGCAAAATAAGACCGCTTGTACGAATTACGCCACAGGTTGCCC
TCTGCCGTCGTTTTGATGAGTGTGGGTTTTAAGGGATATGCTACCTGCAGTTACATCACC
ATCAGTACTAAAACTACCATCTGTCTGCGTAACATCACCGCTAAAGCTCGCTCCATTACC
GCCTTGCACCGTCATACCACCATTGCCATTAATTTGTCCTTGAGCGGTAAAGACCTGATT
TGTTTCTAATTTAGGTGTTTTAAAACTCGCCCCACTTGTTGCGTCCACCTCGTAGCTTTT
ACATTTAACCTTAAAAACATCACAATCCACTTCAATTAATCTGCCGTTTTTTAAAATAAT
CGTTGAGCCACTGGCATCATAAATTGCCGTTTCACCATTTTTTAAGCCTTTTACCCGAAA
AGAGCCATTTTCAGTCGCAACAATAATGCCGTGTGTGGTTTTACCCCCAAGCGGAATAAC
AACCGCTTGAGTGCCTGCTGGTGGAACAGATGTCAATCCAAAATGTTGCATCAGCTCAAC
ATCTTGCAATGTTTCATCTGCCAAGCCAGACACCTGTGAAAGTTGAATTTGCGGAGTACT
TTTCACTAAATTTAACACCCCCCTAAAAGCAGAACGTACCGAATTTTGAGCATTGTTAAT
ACGTTGCCTTGCCTGTTGTGCTAATTTTCTCATTTTTCTAACTCCCACGAGCCGACCAGC
TCTTTTTCCGCTTTCCGTCCTTTCCCTTTTCTCCCCTTACGCTTACGAGCTTGTTCAGCT
TTTGCCTTATAAGCATCAGGAGTCCAAATGCCATCTTGTTTAAATCGAAGCTCTGTCTGC
GTGCCACCTGCCCTAGAAAGCATAAAACGCCGTCCCATTAAAAAGAAAATCGCATCTATC
TCATACTCTTCACAAATAACGTGAACTCGTTGCCCAGCTTGCCATAACTGACCGCTTGCA
GTTTTATGGTCGGGGACAGTTACAGTTAAATCAAAGGCTTCCAACTGCCAATCGCTAATT
TGCTTTTTAGCTTGTTTTTTAAGGGCTTCCAAATTTTCGACATCACTTAACACCACCGTT
TTAGGTTTATAAATCTGCAACTCAGGATTTTTATAAACCCACTTAAAATCGTGTTTTGCA
CTATCGCTATCACGGCCGTGCTTCTGCCCTAAAAACGTCACTTCCGAATAGCTTTGCGAC
ACATCAAAGGTCAAACTTGCTTCATTAAAATTATTTCGACTGCTATCATTGGCTCTAACA
TAGAGGGTTGCTACTGGTGGGGTAGAATAATCTGCACCACCTACAATTAACGTCCCATTA
GACTCAAACCAACAATGCAACCCAGCAGAATTGGCACAACGCATAATTGCTTCCCACGCT
GTTTCGCTAATATCAATATCAATTTTATCCAGAGTAGGATTATTTTCTGCTCGTAACTCA
ACCTGTTTAATCCCCAATGGCTCTACAATTTTCTTAATCGCATCAAATACTGTTAAGCCT
TTCACATTCATAATAGGAGCAGAACAATCCAATAAAATTGAAGCCCTATCTCGCCCATTA
ATGGCATAATAACGCCCACTCTTACTGATCTGATGTTGCGTATTATCAACAATACCTGTT
AAAACTGTCTCACCATTAATTTTGACTACGGCGGTTTTACCTGCAAAATTCGGCAATACC
TGCATTTCACTGGATTTGCCTAAATCAAATGAAAAGCTATCCGCAGGAATTAAAAAATCA
CTATCAATATTGTAGCTTTTCCAGTTTTTATGTTGCTTGCCATCTATCTCAACCACAACC
TCATTTTCAATCATCGTCTTACTCCGAATAACAATTTAATAGGGTTCCTGCTTCGATCCA
ATTTGGCTGACGGATTTGCGGATTAAGCCGTAATAACTCACTACTACGACGATAATCCCG
ATAAAAATCGTGAGCAACCTGTTGTAAAGTCCCATTAAAAGCGACTTCTTTCACAATTAA
TGGCGGTTTCTGATTAATCGTCGTGACAGCTATCTGCATTAATTCACTCGCCATATTTCG
TAAACCTTCTGCCAACACATAAGAAGCGGTATAAAGCCCATTATTAGGTTCAGCAGCGTT
TTCTGCAGTCCGTTTAAGATGTTGTAATTCACGCACAAAATTAAGCGTCTTCAACATCAA
AAGTCTTGTCTGTTGAGTGATATACTCAATTTCGGTTGGTGTTAAATTTTCGGCGTAGGT
TTCAATAATATTAGCAGTCGTCTTAGCCAAAACGTTACAACTAATTAAATGCAATGCACA
GTTTAGATTTTTCACATCATCTACCGATAAACGAGATTTTATCGCTGACCGACCATTTTT
TTGCATTGCAAAAAACTGAGATGCAGAGGTAATTCGTTGATGTTGTCCTGTAACTAACAG
ACGCGGGATATTTAACACCTTATCAATATCACGCATTAGCTCATTAAATTCCGCTTTTAC
CCCTAGCGTAGTATTAAATTGATGTGTTTTCGATTGAGCTAAAATCACATCATAAAAAAG
TTGCAATGCCTGCACCCCCTGCTTTTGAAAATCTGACTTACTAACCCCGACAGGTAAAGT
ATTTACATTTTGGTTTAATTCAAATAAGGCATTGAGTTGCTCAAAACAACCAAAAATCGC
ACTCCATTGCGACAATAATCGACTTTTAGCATTGTGGGCAAACGCTACAACCTCCATTCC
TTTCACCCACCACGCCAACATATCGCCGATAAACTTATCTACAAGATTAAGATAACGATC
TATCTTCGCCAATAAACTATGCTCAAATACAAAAATCGGTTTTAATGGAGTTGCTTCCCT
AAACGTCAAATCTAACGCCACATAATTCACATTTTCGGCATCGTGACGTAAATTTGCTGA
TACCAAAATCATATTCGGGATCCGCCCACGAATAGGGTGAACCAACACATCTGCCCCACG
TTGCTGAACCACATTAAGTAATTTTTTATAATCGGTGTAATAGCCCTCACCAAAACAGAC
CGCTTGCAACTTAATTGTTTGGGGATTAAGCCCCATATCTTCTAAATCTGCCCCATTCAC
AAAGGGATAAGCGTGTTCTGCAATGGCTTTGTCAAAAATTTCATCAACCGCAATAACATC
AAATTGCACCCCTTTAAAACTTGCCTGTTGAACAGGCATTGTCCAACCACTCATCTACGC
CACCCGTTTATTAAAATTAAATTGCTCATTAGACACATATTCAGCCAACACACGCCCATC
GACTTCGAGGGTGATATTATTCGCCAAGGTATGCGACTGCGATGTAAGCCCAGCCTCAAT
TGCCATAGAAATAGACCGCCCAAAAGCCTGAAAGTCTGCTTGGTAATTTGATAAAGCCCC
TGTAGTTGCTTCGACGCTTGGGCGAATTTCACCGTCAATGATAGCTTGATTGCGTTCCAA
ACGAGATTTCATCTCCGCTTCAGACAAAGTCCCTTGCCTTCCCCTTTCCTGAGCAATCTT
GTTATCATTTAAACGCTCTGCAACCACATAAGCACCGTGATAATTATGCTGTGGCTTAAC
ACCTCCCATTGCAGCATTCCCATAAGTAAATACTGACGGCTTACTACTATGTTGCGCTCT
AAATTTTTTCTCTGCTTCCGCTCGCTTTTCTTTCTCGGCTTCTTGCCTTGCCATATAAGG
CACATAGCCTTCTGATGCACCGTATAACCCCAAACCAACCGCTGCAAATCCTAAGCCACC
AGTTCCGACTTTAAGTCCTCCCTTACCTTTTGTAGCAACTGTTTCGATTACAGAACCAAT
AGCAGAGCTTTTACCACCTTTGCCCCCTCTTAACAAATCAAGCAAACGTAATGCCGCTAA
CGCAGCTCCAAATGCCCAGACTGCATCAGTTGAGGCAACAAGAGCAGAATGCAAATTAGG
AAAATCTTGAGCAAATTCAGAGTACCGTTTTGCTACTTCCGCCGCCATATCATTTACCTT
TTGAAAGTTTTCTAATTGCGTCATCTCATTTGTATTTTTAGCAACCTGAAAAGCAAATCC
ACTTTGTTTGCTAATCCAGTCAAAACTTTCTTGGTTATAATTCCCTTTTTCTGCAATTTT
GTACTGTTGATTTACATTTTCAGCTCCCTGAGTATCGTTTAACATTCCATAAACAGCTAA
TCCTGCTTGCAAATCAGGCATAATCTCAGCAACTTTTGTACCTTCAACATACTTATAAAC
CTTTTTCATTAAAGCTTTTTTCTCGCCATTCTGAGCAGAATGGTATTGCTTTAATAATCC
CTGATATTCAGTATCGTTTTCCAATACGTCACCAATAATAGAGAGCAATGCTTCAGAGGC
ATTTTGTCCCTGCTTGATGTAATGTTGCATAGATTTTGACATATCAATACTTTTCTTTTT
GCCATTTTGATCTGTAAACTCTATGTTCTCGATATTTTTAGCGGTGCTAGATGCTTTTAC
CTTTGAATAAAAGTTCGTTAAATTGGTTGCCGTTTCTGAAGCTCCACCTGAAACACCATA
AACCTGCTGTAATTGCACCCCCATTTTTTTCAAGTCATCTAAGCTATCAGCGCCAGAACT
TGCAAGAAGTTGTGGGAAGTATTGAGCCATATCTTTTAATTCAAACCCACCAGCTTTTCC
AGAAGCATTCATATAATCAAGAGCGATCTGAATTTCCTCTTTTTTAATACCTGCACCCAA
CATTGAATTTACCATATTGGTAAGCTCGTGCGACGAAGCCCCTGTAGCAGTGGCATTTTT
TTGAATAACAGGTAATAATTCTAAAGCCTCCTCAACTTTCACTTTTCCCTGAGCCATCAA
TTCATTAATGGCTGATAAGGCATCTTCTTTTGTTCCGCCATATTGGATAATGGAACTTTT
GATCGCTTGATGGACTTTTTCTTTTCCTTTGGTCTTTTCTTCAATCGTCCCGCCTGAATA
CCCAGTATCTGCAACTCTAGCCAATGCCATATCATAGTCAGCCGCTTGCATCATTTTAGG
AGCTGTCACCATCGCCCCAGCTGCAACACCAGCCCCAACGCTCATCAAACCACGCCCAAC
ATTTGCAGCCTTATCTCCAAAACTAGACTTACCAAGCTCCGCATTTAACTCTTTGATACG
TTGTTTCGTTTGCTCAGAGGCACGACGTAACTCATTTTGAGAGGCCACGCCCGACCGCTT
CAACTGCTCATAAGCTGCACGGGTTTGCCTAATTTCCTGCTGTATCGCATTTTCTGAACG
AATACCTAACGTTTCTCTCGCTCTTGCAAGATCTGCAGCACTTTTTCTTGCTTCTCGGTA
AGCCTGCTCAATACGTTTATTTGATGATTGCGTTGCCGTAGCGACTTTCTCTGTTGCATT
CACTTGAGTCTGACTGCTACGAACCGCTGCTTGCTCTGCATCCTTAAAGGCTTTTTCTGC
TTCTTTTCCGACCTTACTAATTACTTGGCTTGCATTATCTTTTGCACTTAGCTCAAGTTG
CACTTTCATATCTTTAGCCATGGTAAACTCTTTTTAAATTGGATTTAAACCTATAAAAAA
GGGGCTTTACGCCCCAATTTTTCCACGTCGAGTAAACACAAAACTTTCGTGTTTAACATT
ATTGCTAGGGCTATCTGTCGCTTGCTTTGGCTGTTTTACGCCTTCAAACTCCAAATAACT
CTCAATCCAAGCCGACAACTCAATCAGCGACATTTGCCACACACGCTCTGCAGAAATTGC
AAATTTTGCGAACAAAATCACCGCTTGGCGATACTGTTTAAAGGCTTCCGCTACGCCAAA
CCGTCCTGACGGTTGCTTAGGTTGTCTAGGCTCGCCCCATTTCCGATAGGCTTTTTTTTA
AGCGTTAATGTAGCCTCAAGGAGTTGCCAATAATCGTCCGTGGTTAAATGTTCAAATAAA
AATTGAGCATCAACCTTTTCCGCAGAAAGACCTTCAAAGCTGACTTGCTGAGAAAGATAA
GCCATATCTACTAAGGTTTTCTCTTTGTGACTAGCATTCTCTTCGTCAATACCCAATGCA
TCAATCATCTCAAGGGCTGAGCATTGCCCGCCCATAGTAAGCAAACGCACATTTGCCGTC
TTATATAACTTACCAAGATACTCAATCCCTAAACCAAGCTCAATTTTCATTACTCAACAA
CCTCACGCAACGCACCTAGTTGAATATCAATTTGCGATTCATTGTCTACCGTATAGGAAG
CACCCACTTCAATGGTAAAGCACCCCAAATAAGATGTCCGTTTTTCCGCATTATTTAACG
GGTATTTGGTAAGTTTGGCATCTTTGATATTTTTCCAATCAATCACCGTACCATCTTTAG
GTTCTACCGCAGTAATAGATAACGTAATCTCTTCAATGCCTTGAGCAAACCCCTTGGCTC
GCCCAGTACTGTTCATCGTTTTAACGACCTTACGCCCTGTCTGAATTTTGACATCTAACT
TCGTAATATCAATTTCAACCCCATCAACCTCAAGGACACAAGAGCCTTCAAAGACTTCAG
CCATAATCTACTCCTATAATAACAATGTGATTTTATTGCGGATAACGTGCAAGCCATTTA
CAACATCTGCAGGAATATCCAAGTCCAAATACGTTGGGTCTTGGGCATTACGCTCAATCA
CCAAGCGAGATTTCCATTCGTCGACGTTTTCGATGATTTCGAGTTGCTCCATACGATAAA
GCACATCAAGGATTTCCGACCGCACTTTGCGAATAACACGCTGTGTATTTTTAGCTCGTG
GGAAACGTAAACGCTGACGAGTTTGGATTGCCTTACGCACATAATCTAAAGTACGAATAG
TGGTTAAATCCAAATAACTTGGATCGTCGGTATTCGTCACTGATTTTGTATAAGTCGTAA
TAGCACGGCTAATCTGAACACGATTCACCACAACTTCAAGCGGACTTAGCCCATTAAATA
AGGCTTGGTTTACCTCACTAAATAACGGCTTCTGCGAATCGTCTACCAAACTTAACCCCT
TGACCTCAAGCGTATTAAGAGGCTTCGCAGGATCTTCCTCACCTGCAATCACAGCCCCAT
AACCTGCTGCAATCATCGCATTTGTTTCCGTACAACCCTTGTACCACGCAATAGAGATAC
GTTCAGAATTTAAACGAGAAGATAACGTTGTTCCTGTCGCAAAAGTACCACGCCAACCCA
TTACACCAATTCCTGCTTTATCCTCAATCGGATCGCTCATCAATTCCAAATGCTGGCGTA
GTGCCGTTGCATTTTCTTCATCTGAAAATGGCGAAATAATCACGTTGTAATGCTTGCCTG
CAACACTTGCTAACGCTGGTGCAATCTGGGCATTACGCTGACCTCCACCAAATGCAGTGA
CAGCAAGACTTAAAGTCCCAGCGGTGTGTTTAGCCGATAACATCAATTCGTTGCCAATTT
CACCTTTACATTTGGTAGTCAATAGCAATACGCCATCACTTTCTGCACTTGCAACAACTT
GACTATAACGAGAGGCATTAATCACAGCCACCAAACGAGTGACAATGGCAGTATTCGCTT
CATTTTTTGCCACCGCAATTTCATAAGCCTCCCCACCGATAACAACACGCACCACACCAG
CAATGCTTGCAGACCCTGTAAAAGTCACACGCCCTGTCGCAGCAACACCTGCAGAATGGT
CTTTTAATCCAATAACCGTTAAGCGAATCAGTGAATTATTCTTAATAGCCTGACGCACCA
TTAAATGAGCTACAGAGCCAGCCCCAAATGCCTGTTCAGCATCGGTATCACTAAACACTT
TGACAGGCAAGCTATAATTTCCTGTTGCTTGAGCCGTCATCGGAGCAACGATCAACACTT
CTTGCTCATTCGTAGGTAGGGTAGTCACTGCATCTTTATTGTTGTATTCGGTATATACAC
CTGGTTTGCGAATACTGTTTGGAATTTTGTCAAAATCAACCATAATAACCCCCGTTATTT
ACTCTCTTTTTTAGGCTTATCCACGTCATCGACTAACATTAAATCACCATCAGCAATACG
ACGCTGATAGTATATTGAGTTATCGACTTCCACTGCCTCGTGTTCGATATAGCGATGAGG
GTGGTTCTCAAATGGTACTCGTACCCCATCAATTGCTTTTACTTTTACTTTAATTTTCAT
CTTTTTCCTCCCTCACTACCGTCACTGAGGTAGTAGCGTTATTATTTGGATCAAAAATAT
GATTATGTAACCCGTTTAGCTCTTGGTATGACTCATCAAGTTTGCCCTGATACTGCTTAA
ATAGTGCCTCAATACTTGCCTCACCCTCTGGGAATCGCCCATCCCCTAAAAAGCCGTTTT
CGGTGTAGCTCATTTCAAACTCAATCGCAAAAGCAGAGATTTTCTCTTTTTTCACTTCCG
CATTATTCCAAATAGTGCGGATTCGCTTGGGTTGGATAGGTGACACCAACCCCCCTAAAG
TTTGATTAATCAGCAAATACTTCACCGCACCAAGCAACAGATTTACGCCGACTTCTTGAG
ATGTTACGCCACCTACACGCCCCGCAACGGCGGAACGCATAGAGCGAGCCATCACCAACA
CCACAAAGGTATCCGTTGCCTGATAACGCTTACCCCTAGCATTGACTGAACGAACATCAA
AGTCAGAACCTGCATAAGAAACCAAACAAGCAGGCAGACGGCGTACATCAAGCTGACTAT
CGTCAATTTCCCCAGAGTAACTCCCGACGGAATAAACCATCTTGCCAAGCCCAAGTCGCA
ACCGCTCAATCAATGCTTGCTCAACTTTAGTAATCATCGTTGGTCACGCCCCCAAATACG
ATTACCGCCATTAAAAAACTGCACGCTGTTGTCGCCATTTGCCATATCCTCAACGGAGGA
TTCCTCAAGCCCAAGTGACACAATCCCTTTTGAGATATTCTCAAGCTCTTTTAAGCAAAA
TTTATAGCGATTTTCGACTTCTTCGGTCATTGTTACCGATGATTTACTGGTCAGATGATA
ACGAGCCAAATCACAACAAATGCGTGTCAGATTTTGTGGTACAGCCCTCAAAGGCAAGCG
ATAACGCCCACTCAAATAACCGTCAATTTGACTAGATGAATCTTTTAGAGCAACAACCAA
TAAGGCTTCATCAACAACGCCAAGCCCATCACGATCAGTTAGCTCTATTGATTCCCGTTC
ACCAATACGGACAACAAAATCTTCAACATCGGCATAGAGTGATGTTTTATCATCAAGTGC
AGAAACCACACTTTTAATGTCGGCATACATCGCTACTTCTCACAAATTGGCACAAGCTCA
AGATAAGGATCTTGCGAAAGTGCAATAATCTGCTCACCCGTTAAGGCATCAAACGGAATT
TCCACTGCTTTATCTTTGGTAAAGCGATAACCGCAACGCCCATAGCTTGCTTGTGGGTGA
ATCGCCTTTAAGGTGATTTCAAAGGCAATCGGCTGAATTACCGCGCCATCTGCTTTTGCA
TCTGCCACTTTTTCATCTGTTGCATTAGCTGAATCTGCAGAATCCGACGGTAACGAGTTC
CCCGTTGTATCTTTGGTTTCATCTGTATCGCCTTTTTCTAACTCGGCGGTTCGTTTTTCT
TTTTCTGCTTTTGCTTTTTTAGCCATACTTACCTCAGATTTAAGATTTATAAAGGGTGGG
AAGCTCCCCACCCCACAATAACTACTCAACAATTTGAGCGCTCACGGCTACTTTTAATAC
GCCTTTTAACGGATTGCTTGTACCATTAATCACATCGGCTTCAAATAGCTGACGAGCTTT
GTACTCAAGTGACGGCGGAACAAGGATCACACTTGGACGGATATTCAAGAGCTTGTCACC
ATCGCCTTTTAACATACGCATCTTCGCCAACACATCCATCACCACATCAGCGGTTAAGTC
AGACGATTCCACTCGGTGAATCAGTTGCCAGAAACCAAAACCAGCATTACCACGAGCACG
CACACCCCACAAATACACATCTTCCATAAAGACTTTGTCGGATTTAGACGGATCAAACTT
CGCTTCAATTTCAGGCTTAGTGCGTTCTTGCCAAATCAACGGCTTAATCGCATTAGTATC
ATCTAAAATATAAAATGCAGGTTTGCCTGATGCTGAGCCAGTGGTGACATTACTTTGCTG
TTTCGCCACGCCAGTACCGTCCACATTCGGATAAACAGGGTGGTCAGTGTCAAAAAAGTT
CTGCCCGTCATAACAAAGGGTCGATTTACCTTTTTTAAGCAACCCAAACACCAAATCATC
AGGTAACTCCGCCGCACTTTGTCCTGCTTGTTGTACCACTGGCGTAAATAATCCCACTTG
GTCATCTTCGATTTCAGTGCGTTTAATACCAACCGTCGATTCAAATAATTTGTTCTCAAT
GGTCATCCCTTGAGCTTGCATCTTCTGGATTTGACGCTCACCCACCCATTCACGCATTTT
CGCGAATGCACCTAACCAACCATAAGTATTAGTCGCAGTTGATGATGCAATACGCATTGC
AAGCATTTCCCACTGCGGTTTAATTAGACTTAAACCTGCTTTAAACTCTGTTTTAAATGC
CGTATCTAACGCATTTAACAATTCTGATTTTTTAAATTTATCCATTACGCACCTGCCTTT
TTATATTTTTCAACGTACTCTTCAGGGGTTAAACCTAACGCTTTTGCCCCTGCCATCTCT
GCGGCTGACAACGCCACTTTCTGCGTCTGCTCATTCGGATCTTTACCTCCCGACTGCGTA
CCAGCAAGGGCAGGGTTAGGCGACACCGTTGCCAAATAATCTGATAACGCCACCAGATTT
TCTTTGCCTAATTTTTCCGCCCACGCTTTCTGTGCAGGCAACAAACGTCCATCAGATAAT
GCAGATTGAATTAACGCATCACGTTCTTTATCGTTCATTTGCTGTTTAATCTGGTTAAGC
TCAGTTTGCACCGCTTGCAAATCGCTTAACGCCACAAATTTTGCAGGATCGGGATTGTTT
ACCTTCGCAGTCAACGCCACGACTTGCCCTTGTTCTTTGGCAAGTTCGGCATACACATCG
CTTAATGCCACTTGGCTATCGCCTTTCGCTGCCGACAATGCCGTCAGCTTAGTTGTAATT
TCATCGTCCGTTGCTTGAGCCGACAAGCCAAACAACTTAATCAAAAGTTCTTTCATTTTG
GTTTTATCCTCGTTAGGTTCTAAAAAGTGAGAAAACTGAGCAGACATTGCGACCGCTTCC
GCCAAATTGTGTAATGCAGGGCGGTTGGTTAAAGCAGCATTTAACACCTTAATCACCGTA
CCCGACGCATCTGCCAAGAACAGCGGTGAAATATAGCGATAAATCCCATCTTTAATTTCA
GCCGCCGCCTTAGATGTCCAACGCACATCAGCAAACAAGCCTTCGCCTGAAATATATTCC
GCTCTCACAATCCAGCCTGCCGCAGGATTGCCTTTACCGTTTTCTGCAATAAAGAGAGTT
TGATGCTCATAATCAATCATCAGCTCAATGCCTAACTGATTGATCTCATCTGCTAATTGA
TAGCCGTTAGAATCTCCTACATAAAACGCCCCCTCACGTCCATCTTGCGGATAAAACCAA
CCAAACGGAAAAAGCTGAATACGCCCATTGACCTCTTTGGCAAGTTCAAAACTGCAAGCT
ATCGGATTAAGTTTGAATTTACGCTTCACAACGCACCTCATACAAAAAATTGAGGCTAGA
GAATAAGAGATAAGAGAAAAGGAAAAACGAGGAACAACTTCCACACTAAAGGGAATTTGC
AAATTTTTGAAAAAAAGTGACCGCTTGTATAGCGAAAGAGATACAACCCATTTTAAAACG
TTTTAAAACCGTTTTAAATTGTTTTAAAAAATTTCGGACGATAAATCATACCAACAAAAA
CAAAATCGCCACTACGGGCGATTTAGGGGCGTTTTAGACATCATTTTAAAATCGACTGCC
AATAGTCCTGAACATCTTGCAAAATATCTTCCTCGTCCTGTGGTGTCAGCATTAAAAAAG
GACGGGCAGGAATATCTACCTTACGCCCACGACCAGCTTTTCCACCAAATTGATGAATAG
CAGCATAGGCTTCATTTGTGCCGACAATCGCAACATCTTTGTCATAATCACTGGTAATAC
TACTCATCAAGTTCTCAGTATCAACAAGCGGAGAACCATCACGATATTTAATACCCAACC
AACGAGGACGACCACCAACATCAAAGTTAGTTAATACCGCAGCCTCCATCGTGCCAGCAA
TATTTCGCATTAAACTCGCATTATTTTCCGTTTTGGAAGCCAATAGTTTTAAGGTTTTGA
TAATCTCTTCAATACCGTTGATTTGGATCTCAATCATTTTTTACTACACTTGATTTTTGA
AATAAAAGGGTTTATCTTTGCCTAAAGAGGCTATTTGACCCCGCCTGATGAATCTCCCCC
GCAGGAGCCGACTTGCTGAAATAGTGCAAGACGAGCTGTAACGTAAGTGTTGGGAGCCTT
ACCTTATAGCCTCGTACTTTTTCTTTTCCTTATTCCACAAATCTTTATCTTGTAATCTTG
CTGAAACCATAAATAGCTCGTTCGTTTTTTTGATGTATTTTACAAAAACAATGTAATTTT
TTGAGGCATTAAACTGTTTTACAAAAATATAAGTATTTTCATTTTTCAAAACATTATCTG
CTGTATTAATTACATCTGGTATATCTTGATATCTCTCAAAATCAAAATATGGATCATCTA
ACCTACTATTAAATTGTTTTACTAAAGTTTCATCTGATACCCAAACAGTTGCTGTATTAG
AACCAATAGCTTGTTTGTCTCGTCTATTTAATACTCCCGATGCAAACTTAAAATTCTTAG
TAAGTTGTAATTCTACTTTTTGCAAAATATCTTTATTAGTGATTTTTTTATTAATACCTA
ATTTTGCTTTTTCAGCTAAATATAACTCGTCTAGCTTAACGTATGCTGATCTAAACTCTC
CCCCCACCATCTCCGCTTTCGCAAACTGATGTGCCAACTTTTCAGGGTACAAATCCAAAT
TTGGCTTATAACTCAAACGCCCCACATTATAGTCAAAACCTTTATCAGCGACTCGCACAG
TACCATCAGGCAGTTTAAAACCAATGGTTTCTTCTTGATTACCTAATTTATCTTTCGGGC
GTTTAGCTTTCACTAACAACGCTTCACTAGAGCCCACCTGTTCAATGCCTTTCCGTTTTA
AATCACGCTCACTTAACGCAATCACCGTACAACGACAATTAAAACCATTTGGCGGATAAA
ATGTCGCCCAAAACGGATCGTCATAACGATAAATTTTCCCATTTAACGCTTGATGAGCAG
GGCGAGTACGTTTATCGCCCACAGCGGAATACTGCCAATATGGACGATTATCCAGATTAT
CCATATACCGCTGATAACGAGCTGCAGAATACGCCTGTTGCATATTCGTGCGATAAATCG
TATTTAAACGACGGGGTGTGCCAAAATGTTCACCCGTTTTCGGATCAGCCAATAATTTAC
CATCAATACCACGACTAATCGCTTTATCGTGACCATAAACCCAGCCTTTCCGCTCTAAGT
CGTCCACAAGCGTTTTTTTCCACGCGTTAAATGATTTACCCTCACGCCGAGCCTTTTCCA
TTGAGCCATAAATATCACGAGTAATATCCAAATCCGTCAATTTACTGATTGTCACCGCAC
GAGCCAACGCACTGTCATACAACTCTTTTTTAAATACCTTTGAAGCCAATAACTTCTTTT
GGTGCAAATACTCAATCGCCGCTTTTGGTTCAAGCCCTAGCAAAAAACTAGCCTTCTGCA
TTTACAGCCCCCAATAAATCTGCTAAAAAGAGTGCATTTGCTAAATATCGCTCTTGCTCT
TTGCTTGTTAAATTCGGATAGGCTTCCGCTAATTTTTCCGCAGCTTCATCATAAGAGCTA
CACGCCATCACCACCGCAACTGCTTTCTTCACCATAGCATCTAATTGTCGGTTAAAGTCA
GGTTCCGCTAAGGCTTCATCTACCATTTCATCTAACGTATCTTGCTCTTTAATCCCTGTT
TTAAACTGAGCAGAAAAGGAATGTACTCGCCCCCCACACCCACAAGGACAATAAGGGGAT
TTCACAACCCTATCCGACAATCCGACCGCTTGTGTCGGCTGTGCTACACGCCCCAACACC
ACCTCACCTTCTTGAACTTCGGGAATGCCTAACTTATCCCTTGCCCAATTTGCAGGGATT
TGTAGCCCAATATCCACCAACTTCGGCAAGCTGTCGGCAAACAACGCCAAATCTGCAGGT
TCTTTGGTGTCAAATTCAAACGTCGGAATACGAGCAGGATCGACATTCGGGAAATTAATC
AACAAATACGGCAAAATAATTTGCTGAGTAAATGTCTGCCCCAATTGCTTCACATCTGAA
ACTAACAAATCTCGTCGCACTTCATTGTGTACATTACCAAGGGCATTCGTTGAGCTTTTA
CCGTCCGCCCCACTGGTTAAGGTTTGCCCCAAAATCAAACGAGCGATAGATTTTTCACAC
CAATCCACCATTTGCAAAAACGGATTATTGCCCGAGGCACCCCCAGCATTTGCCGCATTA
TGCAACTCAATACTCATCGATTCAGGCATAATCCCAGCCGCATTATGCCCAATCTCCGCT
AATGCACGCTTGAGTGTTTTTTTCTCGTCTGGGGTTGCCCCTGCACCATATTTACCAATA
CGGATAGGCATTCCATACAACTCTAAAAACTCCGCAAAATCGTGGATAGAGTAGTGCTTA
AACATATACAACCACGCCAACGTGCGGAACAAATTATTGCGTGCCAACTGTGTCGAGCGA
GATTTGTGCGTATGAACCACCCACCCATAAGGGCGTAATGGTTCGCCAGTTTGATTTTGT
GGGGTTTTAAGCAGTAAATTGTCTAACTTATCCCATTTAAACCACGACTGCGGACGGTGT
ATAAATGCATTCGGATACCACACCTTGCCATTAAATGCCCATTCAATTTCCAAAGCAGAA
AAACCGTGACCGACAGCGTCCATACAGTCAATAATCAAGTCTTCAAGATTGCCGATCTGA
TAAAACAACTCATCAACTTCATCACGCAGTTTTTCTTCCGCAGGTGTCGCATTGCGTGGA
GCTTGAATAAACCAATCTACCCCCAACGCCGCACGCTTACGAGTTTGAATATTCGCAAAA
ATTGACGAGTCACGCTCTTCAATATCCATAAATAACTCGTGCTGAGCGGTAATATCCCCA
TTTTCCGCATCATCAAAAATCTGCTTCATCTTCGCAGGGGTAATGAAATTGCTTGGGTGG
TCTGATAACACCCGCCCTGTCGCCGTGATTTCGGCTAAATCGGTTTGTAAATTTGGGTTT
TTAACGCCATTTAAATCGGGTTTTATATACTGTTTTTTCTTTTTCTTGCTCATAAATTAT
CCTACGATGTAGGGACACACTGCGTGTGTCCGCCTGTCTTAATCTTTCACGGACACACGC
AGTGTGTCCCTACCCATCATTAATGTCGCCATTTACTCCGATATTCCCAATCTTCATCTT
CTATCGACTCCCACTCAATCGGAGCTGAAGCCGTTACCGCATTACGCCACAACATCTCTA
AAGCGTCAGGACCATCATCGTGATCCGCTTTCGGGAAATGTCTAAGCTGGCTTTCAAGGG
TCGATTGCGAGCGATGGATTAAAATCAAACCGTTAGCAATATGTGGTTGCAAGCTCTCAA
TCCGCAACATTTTGTCGGTGTTAGGTTTAACTGCCATTGCTGGCACAGGCTTGCCACGTT
GTGCCGAGCGTTTAACCAGCTCCGTTGCCAAAAACTCCTGAAACTGCACCGTTTCTACAA
ACCATTTATGGCACTGGTATTGTGTATGTAGCCTAATCACATCTTCGATAATCAAATCAG
GCAAACGCTTTTTAATTTGGGCTTCGACCACATATAACTTACCGCTTGCACGGTGATAGC
CACCGACCAAAATCGCACTTGGGTCACGGCTTGCCCCTGCTTTCCCCATAGATGGGTCTA
ACGCCCCAAAATAAATCAAGTCATCAGGCAGTTCCGTCCAGTATTGCAAGCTATTCGCAA
AAATCGCATCATCACCGCTTACAGGGTCGTTTTGATATTCGGAGTCAAAAGTAGCGTGTC
CGTCCCTTGCTCGAATTTTCATTAACGCCAGAATAGGACGAGCTTCCCACGACACTACCG
CCCCTTTATCCATTTCCGCTTGATTTGCAAAATAAAACGCATCTGCGACCGCTTCCCCTT
CGGTTAGGTAAAAGTTTTCCCATTTATCCCAAAGCACCATATTGTCAGGCATTTTTAAAA
CGGCTTTAAAATGGGCGGTGTTCCACGCTTTACTGGCAAGAGTACGATTAAGTACGCTGT
CGTAATGCAAAATCGTACCGATATAAATTACATCTAACTTGCCGTCCGCAGAGCCTAACG
GCAGTACGGTTTTCTTAAGCCAATTATGCAATTTGTCACGCTGTTCAGGGTTGCGAACCT
GTTCGTCATTCTCAATATCGTCCAAAATCACCAAATCAGGACGATAAGCCCCGTGGCGTA
AACCACGCAATTTTTTGCCTGAGCCTGCCACTTGGACTTTCTGATTCGCCCGAGTAATGA
TTGTCCCCGACTGCCAAACACGCCCCACCCCTGAAATTTCAGGGAAATCAATGCGTAAAC
GTTGATTAAACTCCAGCTCTGATTTAATCGCTTCTAGCATAGGATAGGCTTGGTCGATAG
AGTCCATCACTAATAGGGCGTAGCGTTTTTTCTGCGTCACCAAACACCAAAGTGTAGAGA
GCTGAGTGACTATCGTTGATTTTGCTTCACCACGGGGAGCAGCAATCGCTTCAAGGCAAG
ATTTCTCACTCGCAAACACTTTCGGTAATCGCTCAAAAAGGTAACGGTGTAGTTGAGATT
TAGACGGGGAGCGAACATAGTGCGGAAAATAATGATTAATAAAAAATGCCAAGCCATTTA
CAGGGTCGGATACCTGTTTACGCCGTTCAGCCACCGCCTGCGGTGAATCGTCCCACCCGT
CAAAATCCGCTTCGATTTTCGCTCGCATACTTTCCGCATACGCAGAAAGTTGTTGCAAAA
ACTCTTTACTTCTCATTATTTACCCCCAAAAAGTAGAGCAGCAAACAAAAACCATCCCCA
ACCGTTTTGTCCGTGGCAAGCAATGACACAGGCACAAAGTAAACATAATGCAGACATTAT
TTCCCTTTCCTAAACGCTTTATCGACCACTTCGCCAAAATCACCCAACACATCAAGAAAA
TCGCCGAATAAGTTTGGGTGTTTTTCTTTAATAAACTCGCCCAAAAGCTCTACCGTTTTC
ATTGCAACCGCAAGCTCTGACACATCAGGCAAAATTCGCTTACTTGCAGCGGTCATTTTG
GTAAAACTGTCTGCTAACACAGAAAGCAAAGCGACTTTCTCTTTTGACGATAATTTAGGA
TTGTCTTTTAACTCTTCCATTGTGGCACGGTATTGCAAGATAAATCCTGTCAGCAAACTT
TGCGAGAGTTCGTCCATCTCTCCGCCAGCCATAACCTGAGCATCTCGAACCTTATCCCAA
TCATCACCTGCTTTTTCCGCTTCCGTTTTCCAACGACGAGCCGTATTAAAGGACACACCC
GCTTTTTGTGCCGATTGTTCAAGGGTAAAACGCTCAAAAACATAATAACGGCGAACATAA
GCCTTCACTTTCGGATCGTGAGCCATTTAGCCCCCTAGTTTTAAACGGATTAGCTCAAAA
CCAATAGCCACCAAGCCACCACCCACACCGCCAGCAATCACTGCATCACGGCGATTTTTA
CGAGCCATATCATCAACTAATTTTTTTGTAGCGTGGACTTCTTTCTGCAAGGCTTCAATT
CGCTCATTTTGCGAGTCAATCTTCTTATTTGCCGATGTCACTGCTTCTAAAATCAGGTCT
AATTTTTCCGAATCTGTCTGTTTTTGCTTTCTGCGACTCATTGCTTGTCCGCCTTTTTAT
CTAATTTTTGATTAACTTCTTTTAGTCCTTCCAAAATATCATCTAGCTTCTCTCTTAAGC
CCTTATTGACTTCTTGAGCCAGCTCCTTTGATTGATATTTCTGCTCAATTTCTTGCTTCA
ACTCTTTAACGCTTTGCTCATTGCGGTTAATGCGGTCAAAAATCACCTTGGCACTAAAAG
CAACAAGGGGAGCAACCACAAAAGAGACCAACATCTGAAACAGCTTCTCATCAATCATAA
CGCCCCCGTTTTGCTCGACCGACAGGGGATTGATTACCTTGTTTTACTGCCATTTTTAAC
AAATCACGACGAGTTGCCACAGCTGGCTTCTGTTTTCTAAAAACACGCTCACGCCACCAG
CTACGGAGCTTTTTGAATAGTCTTACCATGACAAACCTCCTCATAGGTCAGATTGTGTGC
CAGCACTTGACGCTTCGTCTCCGTCGTATCCTGACGACTTGGGTAAATCAGCCCGAACGC
CGTGCAACCTGTCGTCGTCACGGAAGTAACCGTGGGCGTGCAACTGCTGGTCAACAACGG
AAGCATTGCTACGCTTAACATCATCGTGATTTTTCTGCTTAATTTGTGCATTTTTGATCT
CCGTTTTTTGAGCCTGAATTTTGCTCGCTTGTTGTTGATTTTCTGCTTGTAACTTCCGAT
TACGCTCTTCAGCCTTTTCAACTTTTAACCAAAGCCAAAACAAAGCACAGGACGCAATAA
ATAAAACAAGAGTAACTATTTTTACAGTCATCATTCGCTTTCTCCTTGGCGTTTACCGCC
TATTGCATTAGCAAAGCCTTTTGTCGCCACGCCACCACCGCAAAATAAAGCAAAAACCGT
AAACAACTCCGCAACATTCGCACGGTCTAAGTAAACCGAATAAGCCAAAATCCCGGCCAT
TAGCAACGCCCCGAAAAACTGAATGAAAGCCGTTGTTGATAAGCGTCCGTTATCGTTGGT
AATTAATTCTTTAAATTTCATCTTTTCCCCTTTTGATGATATATAAAATCCTTCTTAACC
TTTGGTTTTGGCAAAGGCTTGCTATACTTCAAATCTAAATAAATATTTTTAGGTGACTGA
CTAACAACCATCACTCCAACTGTCAGAGCTATAAGAGACTTACGCATATAAATGCCCCAC
ATTCACAATTTCTTCACTATCTAACCATTCCCACACATCAAAGCAGGGGCAATCTTTCAC
CCACTCATTCGGGGCAATAGTGCCATCACCATTACGATCAGGACTTAAATCCCGATGCCC
ATAAATCTTCGCATTCGGGTATTTCGCTTCAAGCTCACGCAGTAAACGGTGCAAGGCGAG
CCATTGTGCTTCAGTAAATTCAGCGTGATTTTTACCATTAGCCGTAATACCGCCCACCAC
ACAAATCCCGATAGAGTGGAGATTGTGCCCCTTGACGTGCGCCCCCATTTCACCAACCTG
ACGACCCGTTTCAACAGTTCCGTCCACATCAATCACAAAGTGATAACCAAGGTGTTCAAG
GTGAGCATTAAAGGTTTTCACCGCCCCTGCCAATCGCTTAAAGCCACGTTGCTTATGCCA
GCCATCAATCACCTCTGCTGATGATTTGCCTGCTTGCTTTAAACTTTTGCCGTTGCGAGT
GGCAGAACAATGAATTACGATTTTTCTAATAGGAAAGGTCATAAAAAAAGCCTCTTTAAG
TGATACTTAAAGAGACTTTAAAGAATTAGGAGCGTGGAGAGTATGGGAAGACTTTCCACA
CTAAAACAAGACTGACTGAGATACAGATTTATAACGTTGATAATATCGTACAACCTCCCA
CGCAGTGCGATCACAAATTTGATATTTCTGACAAAGTCGCATTATCGCCATTCTCCCACT
TAACTTGTCCGTTTCGGTTAAATGGCAAAAATCTGCATAAAGCTGTTGATTTCGCAAAAT
CCGCAATGCCGTTTCACAGCGAGGAATATAAACTTCACCCACTTGCATATAACTTTGCAG
TTTTACTGCATCTTCTTGCCCCAACACCTCACGCAATTTATCAAAATACTTAGCAGACTT
TGAGAACTGAAACGAAAAGCCCCCAAAGGCTTTAACAAATTTCTCCGTTGCAGGCAATCC
AATCACCGCCACAATCTCTCTGACACTATCAGGCAAATACTCTTCTACATTTTCAAACTC
ACACATAACCCCTCCATTTCGATATGATTGATGGAGTATTGTCAGGCACGTTTTTCAAAA
GAGTGAACATTTTTGCAAAAAAATTATAAAAAAAGACCACTTGTAAAAACAAAAAGAGCC
ACGGCGTGGCTCAATTATGCGTAACCCCGTACGCTTGCGTGCGGGGTGAATAACTTATTT
TCCTGAGTTAAGTTCCCAAGAACCAACTCTTTCAACATCTTCTCTGTAATAATCTTTTTC
TTGTGGGGCAGTTAAAGACTGTTTACAAGCCATATACTCAGCTTGGAAAGATTTTTTTGC
CTGTTTAAATTGCTTCACTTTTGGTGAGTTAGGATTTTTCCATTCATCAATATCATTAAA
ATTTGATGGAGCAGCAGACCACATTAAATCTGCAAAAATAGATGCACTACGACACCCTGC
GAAGTAGCTGAATGCTTCTAAATTATTCTGATACTGGCGAGCAGAATTTAATTTATCTAC
GGTTTTGCGCCATTTTTCCGCATTACCTGAAACATACCCTTCAAAAGCTTCTCTCACACC
ATCATTATCACGGTTAAACTGAGACAACAGAGTAACGATAGCCTGAGCATCTTTTTTATG
TGCATTATAGTAGGCGATATCCTTATCAAACCGCTCTTTATCTAGCACTTGCTTACCATT
TTCTGCCATTGCGACACTAGATAATATAAACAAACATAATAGTGATTTTTTCATTTTACA
GTCCCCAAGGTAAGTTAAAAAACACTCAAAATCTACCACAAAAAAGCCCCGAATGATCGG
GGCTATGCAAAAAATTTTGTAAATATCAGGTTCTTCGCCCATTTCGATGGGCATTAACCG
CCAACATCTGCACAATTTTAAAAATCTGGTCTGTCGTACACCATTGCAAACGCTCAATAC
CAAACGACCGCTTGCAGATAGCGTGGACATAATGCCAAGACTTACCACTACTAGCGATAA
AGGCTTCAATCTTTCTAATATAACTTTGACGCACCTCATCTGCATTACTGGCTGTCGGGC
GTTTACCATATTGTTTCGATTTCACCTTAAACCCTTTGGCACGCATACCTTGCAACACAA
TCATCAACTCAGAATCCGTCATCATTGAGCAACTAGGCTTATCCACCAACTCCATTAAAA
AGAGCTTATAGGCTTCATCACTCATCTTCAGCTCACTCTTTCCAATATGGATTTTCTGTA
TCATCTGTTTACGAGTTTGTGCGTACATTCTCTTTCTCCTGTTGCCACTGTTTCCAATCC
GCAAAGCCGTGTAAATTCACACATTCATCTTCACCTCTTAACCGAACCAAGCGATCAATG
TACTGAATATTCGCTGTTCGATTATCGCTTTTTGCTCTTTCCTGTGCTTCTTCACTCGAA
AGCACCTGATTATTTTCTTCCGTTCTAACCACCGCAAACTGAGGCTTCACGCTTTCATAG
ACTTTCTTTAAGTAATTATGACTGTTCAACGGCTCAAATTTGCCATTCTCCCGACGATGA
CGTCGCACTTGCTCAACCGTATCAGCCAACGCTTTTGCCAAGACATTAGAGCAAGGGTAA
AGCGCCAACAAACTTTGCAAAATCCGCAACGCACGCCCATTGCTTAAACTGCTTTTTTGG
GGTTTAAACAGCCCCAAATATGCCACCGCAGGACGACCACAACCAGCGGTCATTTCGGTG
ATCGTTTTAAGTAACTCTCGCCCAGCATCATCTTCAACTAACGCTTCCAGCGTTAAATCT
GAGTGACAAATCGGGCAACGACACAATTTCATTTTGCACCTCCCTAAGAAAACAGAGATA
AACGCTGTCGTTTATCTCTATTCTCTCAACCACCGCCCCAAGTGCTTTTACGATTTTATT
TAGGCTCTGCCGATAAATATTGAGTGGGGCGGTGTGAGTAGTTTTTTAGTGGTTACATAG
TTTCCTCCTTGTTTTTGAATTAGCTCAATCTAATTGAAACACCATTTCCTATAACAACAC
GTTTTTTGTCTTGCTCTGCATATTTCTGCAGTAAGGAATAAGTCTTTGGCATTAGATCCT
TTGTAATTTCTTGATTATAAGTTGCTTCCAATTCTGCCCAATTTTTGATAATTTCCGCCC
AAACAGGACAGATAGACGTTAACTTACTCAAATGATTTCGCATTGTTGGTGCGACAGTTA
GTAATTGCATACAACGCCTTAAATCTGCAGGATCTTGTGGATAACATGCTCGTTTTGGTA
CCACATCAAAGCCGACTACAAACGCCATTGTTTTACTACTTAACCCTGTTTCACCATCAG
CCAGCCATTCAATTATTTGTTGTTGCATTTTGTTCATTTTATTTCCCCACCACTTAAACA
AAACTCTCTAACTTCGTTTCCCCTGTAAACTCTAGCGCTGTAGCACTTGCAATTTTGAGT
AAGGCATTAAGCTGACCTTCAAGGTATTCCGTTAAAATAGCGTGCTTATGTGCTTCTCTT
GTACCGTTTAACTGACGAGCAATATCGGCATATTCGGTAAAACGCATCGAGCGGATTTTT
AAATGTTCATCCAACTTAAAATTTACAATAAACGCCTCTTCGCTTTCATAACGCATCGCC
ATAGATTGCACACGAAAACCATTTTGTAACGCCCCTAACGCTTTTTCCTTGCCGTCTAAC
GTATCCAAATGGCGACAAGTCAAAAACTCTTCATTGTCGTTTGCCAACTTACGCAAAGTC
GCTTCGTGTTGGAAATGTAGATATTTAAAAAGCGGTTCACCTTTTTCCAAAAATTTAGTC
AATTTAGTGTTTAAACCCAACTTTTCTTCCGACACAACAATGCTTTTAAAACCTGCAAGT
TCAAATAATTTAATCAAGTGGTTCAACGCTAAACGGCTATGCTTAGAGCGGTTATTTGTA
AAAAGTAGCTCTTTTTCTGGACTGTAAAACACATTGACTAATTCACTCGAAAATGGCACA
ACTTGCAGTAAATGAGCTTCGGCAGTTTGTCGCCACTCTTTATCAGTATTCGGCACAATC
TTCGGCATTCTTTCATCTCGAAGTGATTCTGATTTTTTCAGCTCATAAATTTTGGCTGAA
AGTAACTCTTTAGTCACTTTTTTAAAGGTTGTCCGCAAAGTAAAGAACAACCCATTATCC
AGTTCTAACACTTTCGTATTTGTCATCGGATTTTTGACTAACTCAATGGTGGTATAACTG
TCCGCAGGCTCAAAAGTAGCCTCTTCTAACACTTCTTTCACATTGTCCACAGGGAACTTA
ATGCTATGAATGTTGCATTGTGTCATTTGAATAAAATCACTGTTTTTCATCTTAGTTTTC
CTCTTGGTTAGTTGATAATTTAAGCTTCACCCGCTGAATCTGCCCAGCCACGTCCATCAA
AACCACGCCAGCCAGTGCCAAATCGTCCATTTCGACTAGTTCCGTCGCCCCTTGTAACTT
TTCAATCAGGTCATACAAGCGGTCTTTTATTTGCCATTTTTCGCTATCGGTCATCATTTA
CCCCTTATGGTTAAAACACATTATTAACGCCCCTTTCACCGTTCCCCCTCTTTGACAAAG
AGGGGGTTAGGGGGAGATTTAAAGAGCGTTTAAATGGGCTTTAGGCCTCCTGCTCAAACG
GCTTAATCACAAAATCTTCCACTCCTTGCTTAATCGTCACGCCAGCAATCCCTTTTGCCA
CTTCAGGCTCAAGGAGTAGGGCTTCTTTGTTGATCTCGTTTTTGGTGCGAATAAAGCGGT
CAAAGCCCATACGTTGCATAAAATCAAGCACCGCATCCGCCCCACGAATTGCCACAGAAG
GCGGTCGTTGGCGCCATTGCACTTCGCCTGTCACAAAGTTAGCGGTTTTACTCTTGCCGT
TTTCCGTCAATTCATCACGGTGTGCTTCGCAGTATTCCTGCACCGCTTGCTGTAACGGCT
CAATCTCTGCCTGTAAACGTTTCAACTCGGGGGCGTAACGCTCACTGGTTTCTGCGATAA
TGTCGTTCATCTCCGTCGTTAAACGGGTATGTTCACGACTTAAATCGCCGATTTCCTTAA
TCGCACTTTGCACTTGCTCTTCCGTGGTAAAACGCAGTTTTGCTGGTTGTTTTACTCGGG
TTTTTGTGGGTTGTTTTGCCATTTTTTAACTCCTAAACTTTCGCTTCCCACCACACTCTA
ATTCCTTCAATCATCGTGTAGTAACCTTTCCATATACCTAAATCTTCGCTATGCCCTTGG
GCATACCAGTGTGCTTTTCTTGACTCAATTAACGCTCTTGCCACCCCCTCATTACCTGCA
ATATCCACTTTGATTCGTGGTTTAATCTTCGTAAAATCAATCATCAACACCGTAAAACCT
AACGCATTGATATGCCCAATCGCCTTTTGTGTTTGGCGTAAATACTTCACCGCCATCTGA
TTTGCTCTATTAATTGTGCGCCCCATCTCACACCACCTTTTCTTTTCCCAACTTCACAAC
GACCACCCGTTGCCCTCTATTCCTGCGGTGATAGCTCGGCGTTGACCACTTTCGCACCGT
TTTTGCTGTCACCCCTAACTTGATTGCTAACTCTTCGGCTGTACCGTCAGCCACATTCTC
TTCGCCACGATACGCCGCATAGATCTGACGGTATCTCATTTGCCACCTAACCAATCAACA
TCTTGGTATACTCTTTAATCAACCGTTCATCAATTTGACATTCATTGATATGACTTAACC
GCACCACACCACGAATCAACTTGTTCAAACGTCTCGCATTACCTTGACTATGTTTAAAAA
ATAACTCGTTATATTCCCCTGTGTTCAATGCTCTTTCTGTCAATAAATGCAAATCCTTTT
CAGGTAACGCATTACCGAGAGAACTCGTTCGCCAAATGCGGTTATACACTTGAGCTAAAT
CGTTATGCCTGCCTTTTAAGTTAATTAACAAACGCTCAGTCCCAACCAATGCAACACCCA
CTTTAGTTGCATCGTGGATACGGCGAATAAACTCCAACGAGCGAGTAGGTAAATTCTCCG
CCTCATCAATGATAATGACCCGTTCACTACCCTTTAACCTTGCCACAATCCCATCAAACA
GCTGATCAAGCGTACCTCGGTTGTTTAAATTCAGTTTTTCACTGATTTTCTGCAACAGCA
CTTTTGCGGTGTAGCTCATATTGGTCTCAATTAAAATTACCCCTGTATTCTCTTTCGCAT
ACTGCAACACCGCTTGCGTTTTACCCAAACCTGATGCGCCATACACTGCACACATATCAC
CTTCAATGTGAGCCTCTTGAATAGTTGCCATAATCTGACGAGCAGTAAAAGTCGGCACAA
ACTCTGCACTCACCTTATACTCAAGCACCTTATCTTTTTGGCGAGCCAAAAACTGCTCCA
CCTTAATATTCAACTCTTCAACATTGCCGTCATACTCACCCCTCAAATACAAACTCACCG
TAGCAATCGACACCCCTAATTTATTTGCAACCTCTTTTTGCCCAATTTTGGTGCGTTCCA
TATAATCTTTTAATAGTTGGTTTTTCATCGCTTATTTCCTATAATCAAAGTCTCTTTTTT
CATCAACAGGCTTCGTTATGCTTAAAACTCCACCTGACCTTAATAAACTCACTAAATCAG
AGCTACATTCACTCCTCGTTTTGCTAACTGGGATACAAGGTATTCAGTCTGAGCTTGTTC
ACTCTCTATTTCGCCAATTAGCAACCCTATCACCAGAGATTGCAGAGCAAGCCCTAAGTG
ATTTTTCAAATGTTGTTGATATGCAACTGGATCTACTTGAGGCGGAAGGTGTGGATTCGC
AAACGCTTGACACACTTTCTCAAGTAGCGGACGATCTGTATTTGCCTTTAATGGAGCAAG
TTTGCGAACTTCAAGAAAAAGCTCAAAAGCCACTCCATTAAACTCAACTAAACAGGTCGC
CCTATTATTTAAAGGTGCATTTAACTCCGCACGTCTTGCCTCACGCACCTTTTTACGCTC
AACGTTTAACTGTTCTTCACGTTGAAACTGTTTTAATAATTCACTTTTCTTCATTATTTC
CCCTTAGCCTACGGCTTCAATTAATGCTTGTTTCTTCTCCCACTCCTCCCTCTCTACCAC
ACTGGTAAAAATAGGACGAACAGACACTTTTTCTCGTTTTGGTTGATAACTTGTGGTTAT
TAACTCGCTTTGCTGGTGTTCAATCGTAATAACAGGATTACGCTCTGCCATAATTTCTGC
CACTTGTTGCTCTTTCCGTTTAAGTCTGCCTTTAGCTCGCTCCTCACGCTTCTGCTCAAC
AAAGGACTGCGGAAACGCATCTCGTTTATGCCCTTCAAACTCGGCATTACAGATAAACCG
TCCGTCTTTGGTTCGCACCTGCACCCACATCGGATCGTGAATATCCACCCCGATAACAAC
TTCCTCCCCTTGGTAATCCAACAAATTCAAGCTGAAATACTTATGATTGTTCCACTCAAT
CAAGCCTCTATTCGTTGTGCGGATAAATTCAGGACGTTGAATATCCCTTAATTCCACATC
GCTCAACCACACCACTTTTTCAATGTCGGTCACTCGTTGGTATTTCACCGCTGGCGTACA
GCGAATTTCACTGTGAACGTGTTCATTGTTGTACCAATCAATCACTTCTTGAATAACTGC
CTTCAACTCTTCCCAACTTGGCAACTCTCTGCGAGCTTTCTTCTGTAAAGCGGTCAGTTC
CTTGCCATTTTTTGCATTCGCATACGCCAACTGTCTAGCCAACATCTTACGAGTAGCTTC
AGGATCGGCATTTTTGCCGTAGTAAGTTTCAAATCGCTCGGCAATTCGTAAACCCACCGT
CTTATTTAACCGCTCAATAATCCCACGCCCTTGCGGATTACCTGCAATCCCTGTTGCGTG
GTGGATAGAGAAACGTGGTAAAATCCCTGTGACCTCTGCATCAAGTATTTTATTTTTCTC
ACCACCACCGTTATCGGAGTAATAAATCGCTGGCACACCGTGTGTCGCAATACCGTGTCG
TAACGCATCTAGCACCGCAAAAGCGTTTTCACTCAACGACAGCGACCAGCCCACGATTTT
TCGACTTGCCCCATCAACAATCATTGTCAACTCAGGGGTAAACGGTCTGCCGTGTACAGG
GTGGGCAACTTTTAATTTCAATGAATGACCATCACCAATCCAGATATCATTTGCCACAAA
TGGCGACCAATCACGCATCACATAAGGCAATAACTGCTTATATTTCGAGCCACTTAAGCG
ACCTTTCTCTAAGATATGGATCGGCAACTTCGCCATTGCTCGTCTTACTTTGCTGATATT
AGGCATTGCCTCTAACATCATCGGATTGTCGGCATACCGTTCAACCCACTCCGCCTCAAA
GTAACGGTAACTTTCTTGCACGCTTAACGCATTCTTCTGACGGTAAATCCCCAACAACCA
AGAAAGCCACCAAATTTCTTCTGCCTTAACTTCCTGCCTTACGAGTGGGGCAAAAAGTTT
TAACCGTTGCTCAACGCTTGTCACCTTGCAGTAATCCACCACCCAGCCATTTAAAGTACG
AACGCTGACTGTCCGTTTTTTCGATTTTTTAGCGTTAGCCGTTTCAACCAACACCGCAAG
ATGCGGAGGCAATCTGCCACTTTTTGCAAGTTCGCAAACATAAGTGACCGCTTTAATTCG
GCTCATTGATTGCTCCAAATCCAACACATACTGGATCAGCCCTATGCGAGCGTCAGCAAT
CTCACGCTGTTTGGTTGTCAAGTTCGCCAAATCCACTTCGGCTTTTACCGCAGGTAATTT
TTTCGGCTTACTTTCCACCACCGCCACCGCAAAACGTGAGCGGATTTCGGTTTGGACGGC
TTCGGGCATTGAGATGAGTTCATACTCTAAGCCACCACCACGCCCTTGACGTTTTCGTGA
TTTCCAATTTTCTCGTTTAGCTTTTTCAAAAATCCTTCTACTACTGCTTGGTAAACACTT
AAGATTTAATTCAGCCAATTCATTTGCGTTATAAAATTCTTGCAATGCCTTCATGCCAGC
CTCGCTAAATCATTTGAGAAAATTGATTTTTTAAGCGAGCAATCTGATTATTCCTAAACA
CTTGTTTTTGTTCTTTTTTTGCATAATGTGGAAACACTTTTTCTAATGGTTCATCAATAG
CAATAGCAATAGCTTTTGCAATTCTTTGGCTGCTCTTACCTTGTTTAATTGCACTTGAAA
CAGCTTGAGAACTTACGCCCAGAGCTTCAGCAATCATCGAGGCATTTAAGTTTTTTCTTT
TTAATGCTTGATAAATTTCTTTTTGGTTCATAAAATCCCCTATCAACCAATTATTTAAAC
TGGTTAAATCAACTAATTAAGAAAACAAGTTTATTATATGCCAATAATTTTTGGCAAGTC
AAATAATTTTGTATTTATTTGAGGATTTTTTATGCAACTAGCAATTACCCGTGAGGATAT
GGGCATTAGATTGGTCGAAGAACGCACTAGATTAGGATATAGCCAAGCCAATTTTGCACA
TCAAACAGAAGTAAACAGAGAAACATTAAGACTTAATGAATTAGGAAGAAGCGGTATATC
TGCTGAGTTTCTTGGGCGTGCAGCACAGTTAGGTGTAGATGTTCAATATGTTATTACTGG
TATTCATTCAAAAAACATTGAAGAATTTAACTCACCATCAAATAACATTAAAGGAAATGG
CAATAATGTTATTTATGGAGATAATGGCATTATCAATAGCGGAACGATCAATAATATCAA
AACGGAAAAATATACAACAAAAACAAAAGCTATCGTTGAGCCAAATGAAATTCATATTAG
TGAAGAAATCGCTAGAACTCTGCAAGATTTAGTAAAAGAGATTGTTGAATTAGAAGAGAA
AGTAAAAAAATCTCCTAAATCATATCAAGCTGTTTGGTCCTCTCTTAATAAGCACTGCGG
GGTTGCTACCTACAGACTAATCCCTGTAGAGAAAACCGACAAAGCTATCACATATTTAAG
AAAGTGGATTGGTAGACTTTCATCATCAAAATCAGCTCCGAAGAAAGTCGGCAATACTTG
GCGTAACAAGAAATACGCTTATATAAAAATCAATACAAAAGGGATTGAAGATTGGTTAAG
CGAACATCTGCAAAGCAAATATGCCGTCGGTAGCATTACCGAGCTAAGCGATGATCAACT
TCAAAAAGTATATCAATCTGTCTCTACCAAAAAACGCTCTATACAGAAATAAACTTTGAC
GTTTTAGCGTCATAGTTATTTTTCTAACTTAAATATGTGGAATAGTATTTTTCTATTATA
TATCAATTAGTTAGAGAAACTATGACGCTTTAAATGAATTTGTTAGAAACGTCAAAGTTT
TCCATATATAACTATGACGTTAAAAATGAGTAAGGGCGAAGTAACATTTCGCTGATTAGC
GACAACAAAGAAGGGCATTTACCAATTAGTATTTCGAGCAACAACGCCCAGAACCTGCAA
ATCATCGGGCAAGTGGTTCATATCGGACACAGCCTAATTTAAAAATTTAAAATGGTTTTT
AAAATTTCTTAAACCCATTTTAAAAACCGATCAAACCTGCCCAAACCTATGCAAAAAATA
TTGCAAAAACTGCCCATTTTCAACCATTTTTGCCCATTTTACTTTTTGCATAACTCCCCC
CAACAAAAAATGCGGTAAGCCCCATCACACAAAGCCCCACCGCATTTTTTCAACCCAAAT
TTTTTTCTTTCTTTCTATGCAAAAATAGTCAGTACCCCACAGTTAAGTTCAGCGTGGTTA
CGTCAAACACAGCAAGCATTAAGCCAAACTTTATCAAGCCGTTACTTAGGTTCTTCGACC
ACCTTTGTGGCTTGCGAATTAACCCAAGATGGCAAATGCAAAATTATCAATGTGGGCGAT
AGCCGAGCGTATAAAATTACGGCTGAAGGCGAGTGGCAACAACTGAGCGTTGATCACACT
ATTTTGAATGAAATGCAACAGCAAGGCTTGGCGGACAAGCAAACAGCGTATTCAGGGCTG
TACAATGGCTTGTCGGATTGTTTGGTGGCGGATGAGAATGAAACCACATTTAAGATTGCA
GTAGCTGAAACGGAGCTTGTTCAAGGCGAAGCAATTTTGCTCTGTTCCGATGGCTTAAGC
CATTATCTTCATTCCGATTTACTTAACAAAATCTGGCAACAGTTTTTGTGCAATCAAGAG
CGATTGACCATTTGCAGAAAAATGGTAAAAAAGCACCGCTATTACGATGATTTTTCAGTC
ATTATTTGTCAATTTTAACGGAGAAACTATGAATTTACCTAAAGTTGTTATATTAACTGG
AGCAGGCATTTCTGCCGAATCGGGTATCCGCACTTTTCGTGCGTCAGATGGATTATGGGA
AGATCACTACATTGATGATGTAGCAACGCCCGAAGGATTTCGGCGTAATCCTGAGTTGGT
TCAACGTTTTTATAATGAACGCCGCCGCCAGCTGACGAGCCCTGATATTCAGCCAAATGC
GGCACATTTAGCCTTAGCAAAATTAGAGCAGACATTAGGCGATAATTTGCTGATTGTGAC
GCAAAATGTAGATAACTTACACGAACGTGCAGGATCTAAGAATGTTATTCATATGCACGG
CGAATTGCTTCAAGTGCGATGTGTTAAATCAGGCAAGGTCTATGAATGGCAGAAAGATGT
CACAGACAATGATCGCTGTACTTGCTGTGAACCGTCAAATGTTTTACGCCCTAACATTGT
TTGGTTTGGTGAAATTCCTTTTGAAATGAAACGAATTCAGACCGCACTTCAACAATGTGA
TTATTTTGTTGCGATTGGTACGTCTGGCAATGTTTATCCTGCGGCAGGATTTGTTCGCGA
AACGCATCCTTACCGTTGCAAAACGATTGAGATCAATTTAGAGCCAAGTAAAGTCAAATC
GCATTTTGATGAAGTGCGTATTGGTAAAGCAGGCACACTTGTACCTGAATGGGTAGAGGA
GCTTTTGGCAAAAATTTGAAATAAGTGCGACACATTTTGTCACCTCTCTTTATAAAATTC
TGTGCATAAAATGAAAAAACGAAGAGATATTAGTTATGAAAAATGATCTTAATTATGCCG
TCGAACTTATTCGCAAAGCGAATGGTATTTTGATTACAGCTGGAGCAGGAATGAGTGTGG
ACAGTGGTCTGCCTGATTTTCGCAGTGTAGGCGGATTGTGGAATGCTTATCCGCCACTTG
AAAAATTCGGATTGTCTTTTGCTGAGATTGCGACACCTAAGATCTATCTTGAACAGCCAC
AACTTGCCTATTGGTTTTTTGCTCATCGACTGAAAAGTTATCGAGAAACGCCTGCTCATC
AAGGCTATCACATTTTAAAACGCTGGGCAGAGCAGATGGAACACGGCTATTTTGTGTTTA
CTAGCAATGTAGATGGGCATTTTCAGCAAGCAGGATTTGATGATGAGCGGATTTATGAAG
TTCACGGTTCTTTGCACCGAATGCAATGTTTTTATAACTGCCAAGATAAAACGTGGCGTT
CAGACGACTTTCAGCCTGAAGTGGATAATGAAAAATGTTTACTTTTAAGTGAAAAGCCAA
CTTGCCCTGATTGTCACGGTATGGCTCGTCAAAATGTGATGATGTTTGACGACTATCTTT
ATTGCGATAAACATTACGAACCTAAACTGGAAGCGTTACAAAAATGGCTAAAACAGGTGG
AACGATTAGTGGTGATTGAATTGGGAGCAGGTAAGGCGATCCCAACGGTTCGGCGATTTT
CAGAGCGAACGGCAAAGCAGAAGAAAGGTGGTTTTATTCGTATTAACCCCCTTGATGCAG
GCGTACCCAAAATGCATTTTTTAAGTCTGGAAATGAAAGCGTTGGACGCATTGGTGGCGA
TTGATGAGCAACTAAACAAGCGGCCAGATTAACCCTAAATTTTGCAAAGGTAGCCCAAAT
GACAATTTCAGAACAGATCAAATGTTGTGCAGAATTAATTCAAACGGCGGATAGCTTATT
AATTACCGCAGGGGCTGGAATAGGCGTGGACAGCGGTCTGCCCGATTTTCGTGGAAAAAA
TGGCTTTTGGCGAGCTTACCCTATGTTTGAAAAACGTAACATCACCTTTGAAGCCTTGGC
AACGCCACGACTATTTATTGAAAATCCACGCCTTGCTTGGGGCTTTTATGGTATGCGATT
AAAGCAGTATCGAGAAACTACGCCACATCAAGGTTTTCAGATTTTGAAAAAATGGGCGGA
TAAGTTACCGCTTGGAGCTTATGTTTTTACCAGCAATGTTGATGAGCAATTTCAAAAAGC
AGGGTTTCCGTCTAATCGGGTACAAGAATGTCACGGCTCTATTTATATGATGCAATGCTT
GAAAAAATGTCGTGACGATATTTGGCTTGCCACGGAATTTCTTCCTGAAATTGATGAAGA
AACCGGCTTATTAACGAATGAGCTACCGACTTGCCCACATTGTCAAGGTTTGGCTAGACC
TTGGATTTTGATGTTTGATGATTATGATTGGATCAGCAAGCCTTGCGATTGGCAAAATAT
GTATTTTCACGAATTTTGGCTACCTAAACCCAAAAAATTAGCGGTTATTGAAATTGGAGC
TGGAACGGCTATTCCAACAGTGCGTGACTTTTCTAACCGCATTGCCAGCTTGAAAAATGC
CCCACTTATTCGGATTAACCCTGATTTTCCAAATGTATTTCAAGCACATCATATTGGCTT
AAAAATGGGTGCGTTGGACGCATTGCGGATGATTGATGAAACCATAGGGAAATTGTAGGA
AGTCATTTGTAAAAAAAATTACACAATCAGACCGCTTACATTAAGGAAAAGAGATGAAAT
ATCGATTAACAGAAAATGTGATTGAGTATGAAGGGAGAATACTTTTTCAAATTCAAGCAG
TAAAAAATTTCCAAGCAGATCAATGGTATATTCAAGCAGGGGAACTTGGCGGATATGTGG
AAAGTGAACGAAACTTATCACAACAAGGCTCTTGTTGGTTAATGAAGAGAAGCAAAGTGA
TGGATAATGCATCAGCATCAGGAAATGCTTATGTCAGTGGTTCGTCGGTCATCTCAGGTA
ATGCACAAGTATTTGATAATGCACAGATAGTGGGTAGCTCTAAAGTGACAGATAATGCCA
AAGTGTATGGCAATGCATTTATTATGAACTGCGAAATTGTTGGTGATGATGCTCAAGTTT
TTGAATTTGCAGTGATTACAAAAGCTGTCAGTGTTGTCGGCTCGGCTAAAATTTATGGGA
ATGCTGAAATTGAGAGCTTTGCAAAAGTAGGTGGCGAATGTGAAATTTTTGATCATGCTC
TTATTAAAAATCAGGCGAATGTGAGTGGTAAATCTCGTATTTTTGGAAAAGCGACTATTC
AAGATGACGTGTATATTTGGGATAACGCCGTTATTTGTGATGCTACGATAAGAGAAAAAG
CAAAAATTTCAGGGAATGCAAGGGTTATTGGGAATGTGATTGATATTTGTGGGAGTGTTG
CATTGTCTGATGATGCATTTATTCAATCACAATCTGATTTTATTTATATTGAAAAATTTG
GTTTGTTTGAAACAGGATTAACAATATTTAACACAGAAAATGGTTTTAAATTTCGATATG
CAGGCAAAGCTTTTAATGCAGAGCAATTCATTGCGAGTAGTCATAAAGCTATTGAAGAAT
ATCAGTTTTTTATTGATGTAATAAAACAAAGTAAGCAGAAAGAAAAGATAATGAGTGTCA
CAAATATTGGTATGCATACATTGTTACAATATCCTAAATCTTGCGTCACTCATTTTTATA
AAACAGATCAAAACATTAGAATTAAGTTTGAGCTTAATAGTTACAAAATGGAATATGAAG
CAGAACATTGTATCAATGAGATGAAATTAAATATAGAATCATTAGAAAAATTATTAAGCT
TGATTAAAAACAGGGGAGTATAAAATGGCTAAATTTTATTTCCAAAAAATGATTGCAGAA
AAATTACTAAATCATCCCGCTTGTAAAGAATGGGGGCTGATTGCCTTTTTTAAATATAAT
TGCGTAGAAATTCGTTCAATCTATTGGAGTTCACCACTTTCTTTAGTATTTATTCAACAT
TCTAAATTTCACTTTGAAATGAGCTTAGATTGTGAATTTGAACATAAAATTTATGGAAAA
TGTTACGATCATCTATTAAATGAAGATTGTTATATTAGAAAAACAGAGAAAGGGTATTAT
TGTGAGTTTGACGTAGAAAATAAACATTATATGGATATGGAAGCTTTATTGATGGAACAT
CAAATTAATATAGCGATTAATTTTTTGGAGAAATATGGTTTCTGCCTTAGATTACAATAT
TGGGTAAAAGATGGAATGCATTATGCTTTTTTAGAAAATGAAAATACGGAATTTAAGAAT
GAGAAATTAAGAAAATCGGGATGGGAACAGTGTTATGGTTGTGCTTGTTATACAGATGAT
GAGTTGAAGTCTTTTATTTATCAAGATATGTTAGAAAGTAAGGAAATAACAATTTCTGGA
GTACAAAGGAAGTATGGGTTAGGGTATAATAGGGCAAAAATGCTAGTTCAGTATGTAAGC
AATATAGATTAGGGTTTATTTAAATTAACTTTGGGAGTATTTATTATGTTAATGAAAACA
GAAATTCAAGAGTTTTTACTTGGTTATTCGGGGTATAACGGTGGAGATATAGGGAATCTA
GACAGACCATCAATTTGGTGTTGTGGAATTGAATGGGGAGGGGAAAACTCAACCGCAATA
TCAGTACAAAAATATTTTGAAAGTAACGAATGGAAAACAATTAATGGATTTGAAGAAAAT
GATGAAAAAGAGAAAAATATAACTGCTCCCTATGATAAAGTACTTTGCAAATTACTATGT
GTTATTAATGGTGGAAAGGTTGAAGATTATGCTGAATTTGCAGAAAACCAAAAAGTGTGG
ATTAAAGGAGCTAAAACAAGCTACTTTAAAATGAATCTTTATCCACTTTGGTTTACCAAT
ACTGATCCAAATAACTGGGATCCTAAATTAGACGAACTACTTACTTTTGCGGATAAAGGG
GAGTATATACGTTGGTGTCGTCGCTATCGTTTACCTGCAATTAATCAGCTTATGCAAAAA
CACAGCCCAAAATTAATTCTTTGTTTTGGTATCAATTACGAAGACGATTTTAATATTGCT
TTTTCTGATGGGTATAAAAGATTTCGATGTGAAGAGGTTGGAGGATTAACTGTACGTTGG
AAAAGAAATGAGAATGGAACAGTTGTTGCGGTATTACCGTTTCCTAATGCACCAACTGGT
TTAAAATCTCATACTTCTATTCAGGCTATTGGAGAATATTTAAGAGAGCTAATTAAGTAA
TCTTATTCAAATCAAAATTTAAAGCGGTGAAATTCGTAAAGTAATTTGCAAATTCCATCG
CTTTCTTTTTTGTGCGACACATCTTGTCGCTCCACTCAATAAAATACTATTGTGAAATAG
GATAGGAGATAGTTTTATGAGCAATCAATATCAATTAAACCCACCTACGGTTTCAGCGTA
TGCTGAGCATTTAATGTTGAAACTCTTATTTGAGCATAAAGGCTTTCCTGAAATTTTTAG
AGAGAATGGCTGGCGAGATGATAATATTGCAACTGCATTAGGCTTACCTCCAGAAATGGA
AAATATCGACAATGTCAGATCAGTTGTAAAAGAGCTTTTACAGGCTCGTTATAAAGAAAC
AAATTTTTCCGAAGATGTGTCTGAACGTTGGAAAATGGCATATCAAAATATTGAAAAATT
AAGTGAGATTGTAGAGCTAAATGAAGCAGAAAAGAACATTTTTCGTTTTGTTTTCCACTT
GAGAGCAGAAAAACAGATGAAAGATTTGATGTGCTATCTTCCGCATATCAATTTAAGCCA
AGCTATTGAAATTGTTGCGGATATTTTATCGTTGAGTAAAGATGATGTAAGAAAGGTTTT
CAGCAAAAAACAGAAATTATTTGCTTATGGATTAATGGAGTTTTCTCATAGCCCTGATCG
ATTAGAAGAGTATTTGGGGTGGGGAGATACATTAGACTTTGATGACTTTTTAACTCAACC
TTTAACGGAAGAGATGTTATTGGCTCGTTGCACTTTACCAACTGAAAAGCCGAGCCTTTC
TCTTTCTCACTTTGAGCATATTAAATCAACCTATGAATTAATGCTTTCTCATTTGAAATT
TAGCATTGATAACGCTAAAAAAGGGACGAACATTTTAATTTATGGTTCGCCAGGAACAGG
GAAAACCGAGCTTGCAGGGTTATTGAGCGAAGCATTGAATGTATCAAGTTATACGATGAC
ATATATGGATGAAGATGATGATGTACTTGGTGGAAAAAGACGGTTAGAAAATTGCCGTTT
AGCTCAACGTTTATTGCGAGATAAAAGTGCAATCATTATTTTTGATGAAATCGAAGATGT
GTTTGCCAGCAGTTTTATGGAACGCTCTGTGGCACAGGAGAACAAGGCATGGGTAAATCA
ATTTCTGGAAAATAATGATGTGCCGATGATCTGGCTGTCAAATTCGGTCAGTTGTATTGA
TAACGCTTATTTACGCCGTTTTGATCTTGTGTTCGAAATGCCTGATTTGCCATTTAGTCA
TAAAGAAAAGTTAATTCGTTCTATTGTCAATGAACAGTTATCTCACGATTACATTCGCCA
TTTTTCACAAGTAAAAGCCTTGTCGCCTGCGATAATTACGCGTGGATTGACGGTGATGAA
ACAGGTGTATTCTGATTGTTCTCAAGAGGATTTTGCCGAAAAAACGTTAAATTGGTTTAA
TCAAATGTTGAAATCGCAAGGTTTTAAGAAAATCGAGCCGCTTGTGGAAGGGAAAATTAG
CTACAACTTAGATTGGATCGCTTGCAATGATGATATTCATAAAATTACTGAAGGGTTAAA
GCGGACTAAACGGGGTAGAATTTGTTGTTATGGTCCACCGGGAACGGGCAAAACAGCTTG
GGCGAATTGGTTGGGACAAGAGTTGGGAATGTCGGTATTGGTTTGTCACGGTTCAGATTT
ATTGGATATGTATGTTGGCGGAACAGAGAAAAAGATTGCTCAAGCCTTTGCACAAGCCAA
AGAAAATAATATGGTGTTGGTCTTTGATGAAGTGGATACTTTCTTGTTTGCCCGTGAAAG
TGGGCAACGTAGTTGGGAGCGTAGTCAAGTTAATGAAATGCTGACCCAAATTGAGAAATT
TGAAGGATTATTGGTGGTTTCAACGAATTTAATGGATGGGCTTGATCCTGCCGCTTTACG
CCGTTTTGATCTTAAATTGCATTTTAATTATCTCAAGCCGGAACAAGCGATTAAATTTGC
TCAAGAACAAGTCAATAAATTGAATTTGCCTGCTTTAACTGATGTTGAACAAGCTCGCAT
TGCTCAATTAAGAAATTTGACCCCTGGTGATTTTGCTGCAGTCGCCCGCAGACACCGTTT
TGCGCCGTTTGATAATCTTGATGAGTGGTTAAAGGCGATTAAGGCAGAGTGTGAGATTAA
ACAAGGGAAAGTAGCAAGACGGATTGGGTTTTGATAAATGGAAAAGTATTAGTATTTAAA
AAGGCATAGTAGACAAAGGGCAGGAATAAAATCTGCCCTTATGCATCAATTCAAAAAGCA
ATTACTCTTCACCTAATTCGCCCATTGCAGTAATGCTAAAGCCAGCATCCACGTGTAACA
CTTCACCTGTTACGCCTGAAGCAAGGTCAGAACATAAGAATGCTGCTGAATTACCCACAT
CTTCAATCGTTACGGTACGGCGTAATGCGGCAGTTTGTTCGAATGCTGCAAGCATTTTCT
TGAAGTTTTTGATACCTGATGCAGCAAGCGTACGGATTGGACCTGCTGAGATCGCATTCA
CACGGATTCCTTCTTTACCTAAATCCGCTGCCATTACACGAGTTGCGGCTTCAAGTGATG
CTTTTGCCAAACACATCACGTTATAGTTAGGAATTGCACGTTCTGCACCTAAATAAGAAA
GGGTTAATAATGCTGCGTCTTTGTTTAAGAATGGACGTGCTGCTTGTGCCATTGCCACAA
AGCTGTATGCACTGATGTCGTGGGCGATGCGATAGCCTTCACGAGTTGCGGCATTTACAT
AGTCGCCATCTAATTGATCGCCTGGTGCGAAGGCGATTGAGTGAACGAAACCGTCAAATT
TTTCCCATTTTTTGCTTAATTCTGCAAAGCAGTTTGTGATGCTTTCATCGGTTGCTACAT
CTAATGGTAATACGATGTCTGAACCAAACTCTTTGGCAAACTCTTCAACGCGTGGTTGAA
GTTTGTCGTTTAAATAGGTAAAGGCTAATTCTGCCCCCTGTGCTTTCATTGCTTTTGCAA
TACCGTAAGCAATCGAACGGTTGCTTGCTAAACCTGTTACTAAAATACGTTTTCCAGCTA
AAAAGCCCATAAATCTATCCTCTGTTTAAATAAAAAAGATGCCAAATTGGCAAAAATTGT
GTCGATTATAACGAAAAATTAAGGTGTCGAGCAAATATAAGCGGTCAGATCCGAGCTGTT
TTTTGCAAATTCAATCATTTTGCCACAAAATTTTAACTTTTCCCTTGAAATCAGCCATTT
CACCCTTATTATAGAGAGCAATTTTTTATAGATTTATATTTCAATGTAGGGATACACTGC
GTGTGTCCGTTTGAATTTAATATAGTAGACACACGCAGTGTGTTCCTACATTTGTTATTT
AATTTGGATAATCAGAGTAGAGAATGGGTAGAAAACGCAGTGCAAGTTCATCTCGTTGGC
TTGCAGAACATTTCAAAGATCAATTCGTTCAAAAGGCACACAAGCAAAAACTTCGTTCTC
GTGCCTATTTTAAGTTAGATGAAATTCAACAAACTGACCGCTTGTTTAAACACGGTATGA
CTGTAGTGGATTTGGGGGCTGCTCCAGGGGGGTGGTCTCAATACGTTGTCACGAAAATTG
GTGATAAAGGGCGTGTGATAGCTTGTGATATTTTGGATATGAACCCGATTGTCGGGGTCG
ATTTTTTGCAGGGCGATTTCCGTGAGGAAAGCGTTCTAAATGCGTTGTTAGAGCGAGTGG
GGGAAGGAAAAGTTGATGTGGTGATGTCAGATATGGCTCCAAACTTTAGCGGTATGCCTT
CTGTGGATATTCCTCGTGCGATGTATTTGGTTGAATTAGCGTTAGATATGTGCCGTCAAG
TGTTAGCACCAAAAGGCAGTTTTGTTGTCAAAGTGTTTCAAGGGGAAGGATTTGATGATT
ATCTGCGTGAAATTCGTTCATTATTTAGTGTAGTAAAAGTGCGTAAACCTGAGGCTTCTC
GTGATCGCTCTCGTGAAGTTTATATTGTGGCGATAGGCTATAAAGGATAATGTAGCTTAT
CCTGTGAAATTATAGTAATCTTGACAAGTTTTTGATTAAAAAGAGGTACAAACCTTGAAC
GATATGTTTAAAAATATTTTGCTTTGGGTGGTAATTGGTATTACGTTGATGACGGCTTTC
CAAGGCTTTGAAAGCAATTTTAATAGTGCGAATACGGTGGAGTACTCGACTTTCATTGAC
GATCTGAAACAAAATCGCCTCAGAGAAGTGAATTTTAAGAGTAACGATGAAACGATTACT
GTGGCAAAGGTTGATGGTTCAGAATATCAAACGGTAATGCCGATGTATGACCGTGATTTG
TTAAATGATCTCTTAAATAAAAATGTCAAGGTGATTGGTGAACCTGCAGAACGTCGTGGA
TTGTTATCGCAAATTTTGATTTCTTGGTTTCCGATGATTATGCTCATTGGCTTCTGGGTA
TTCTATATGCGTCAGATGCAAGGCGGTGGCGGTCGTGGTGCGATGGGCTTTGGTAAGAGC
AAGGCAAAAATGATTGCCCCTGATCAAATCAAAACACGTCTTACTGATGTGGCAGGTTGT
GATGAAGCAAAAGAGGAAGTTGCTGAAGTTGTGGACTTCTTGCGTGATCCAACAAAATTC
CAGAAATTAGGTGGACGTATTCCAAAAGGGATTTTGATGGTTGGGCCTCCAGGTACGGGT
AAAACCTTATTAGCAAAAGCGATTGCAGGGGAAGCGAATGTACCATTCTTTTCAATGGCT
GGTTCAGATTTCGTTGAAATGTTTGTGGGGGTAGGTGCTTCTCGTGTGCGTGATTTATTC
GATCAGGCGAAGAAAAATGCGCCTTGTATTATCTTTATTGATGAGATTGATGCGGTAGGT
CGTAAGCGTGGCGGTGCAGGTTTTAGTGGTGGTCACGATGAGCGTGAACAGACCTTAAAC
CAAATGCTTGTGGAAATGGACGGTTTTGAAGGTAGTGAAGGTATCATTATTATTGCTGCG
ACTAACCGTGCAGATGTACTTGATAACGCATTAACTCGTCCAGGTCGTTTCGACCGCCAA
GTGACAGTAGATCTACCGAATGTGAAAGGGCGTGAGCAGATTTTGAAAGTGCATATGAAA
AAAGTACCGCTTGCACCAGATGTAGATCCGATGGTTGTTGCTCGTGGTACTCCAGGTTAT
TCAGGTGCTCAACTTGCTAATCTTGTAAATGAAGCTGCGTTATTTGCAGCTCGTCAAAAT
AAACGTGTTGTAACGATGGACGATTTTGAGAAAGCTAGAGATAAAATCAATATGGGGCCA
GAACGTCGTTCAAATACAATGACGGAAAAAGAGATTATCAATACGGCTTATCACGAAGCA
GGACACGTTATTGTTGGTTATTTAATGCCAGAACACGATCCGCTGAATAAAGTGACTATT
GTACCTCGTGGGCAAGCATTAGGTTTTGCGCAGTTTTTACCTGAGGGGGATCGTGTTAGT
GAAACCTTTACGAAATTAGAAAGCCAACTTTCTACCTTATTTGCAGGGCGTATTGCTGAG
GGTATTATTTTTGGTGAAGATAAAATTACCACAGGGGCTTCATCAGATATTCACCGTGCG
ACACAAATTGCGAGAGCGATGGTAACGCAATGGGGCTTTTCAAAAGAGCTAGGGCCATTG
TTCTATCAAAATGAAGATGGAATGGGAGCAATTAAAGGGGTTTCCGAAGCGTCGCAAAAT
TTGATTGACCAAGAGATGCGTAAAATCATTGATCGTAACTATGAGCGAGCGAAGCAGACA
TTGTTAGATAACATCGACATCTTGCACGCAATGAAAGATGCTTTATTGAAGTACGAAACG
CTTGATCGCAAGCAAATTGATGATTTAATGAACCGCAGACCTGTTGGTGAACCATCAGGC
TGGAGTAATTCGGGGAACGATGATGAAGATAAAGCATCAACGGTTCAAGATGATAAACCT
GAAGAAAAATCTGTGGATAATCAGGATTTAGGCGATGCAGTTGCAAGCCGAGAAGCAGAA
GGCAAACCGTAGTTTTCTAATAAAGGCAGAGGGTATCTTCTGCCTTTATTATTCTCAAAT
TGTATTATCTTTCGGCATAGTAGACAAAATAGTTGCTGGTTCAGTAAAAACTATGCCCCT
TAAAAAAGCCCTTGCTCGAGCAGGTTATTGTGTATTTATTGCCAATCCACTGAAAGGCAG
TGAGTTTGCAAAATCTCAAACGAGAGCCAAAACCGATGCAAAAGATGCGGTTAATCTCGC
TTTCTATGGGCTCACTTGTGAGCTTAAAGGCGAAGTAGAGCATCAGTTGTATGTTCCGCT
TACTGAGCAAGAAAAACAGCTTGAAGCCCTTGTGGTTCGCCGTCGTCAGCTTGTGGATAT
GCGAGTTGCAGAGCTAAATCGTTTGCAACAAAGCCACGAAACCCAGTTGGACAATATCCA
ACAACACATTGAAATGCTTGATAAATTAATCACCGAACTTGATAAAGATATCGACGACCA
AAGTAAGCATTTTAGTGATAAAGCTGACCTTATCTCAGACATCAAAGGCGTTGGCAAAAA
TTGCGTTGCCGTGATGATGTCAAGCCTGCCGGAATTAGGCAAGCTAAGTAGCAAAAGAAT
CGCCTCACTCGTTGGCGTTATTCCGCATCCACAGGAAAGCGGTCAATGGAAAGGAAAATC
CTTTTGCTATGGTGGTCGAGCGATTGTTCGTAATGCCTTATATATGGCAGCACTATCGGC
AATTCGTTTTGAACCCGTTTTTAAAGCCTTTTACACCCGATTGGTTGCAAAAGGCAAAGC
GAAGAAAGTCGCTATTATGGCGTGTATGCGTAAACTGCTCACCATTATAAATGCGTTGGT
TAAACGCAATGAAAAATGGGATGCTACATGCTACTTATCCACAGAATCTGTGGGTCAAAA
TTGAATAACTTTTTTGTGTGTGAACACAGTTGCTACGAAAACATTTGGCATAATAGACCA
AAATGTTGGTGATAATTAAAGGAAATAATTAAAACCAGCACTTTTGTCTACTATGCCAAT
ATTTTAAATTATCCGTTCATCAATACTTCCAACTGCTCTTGCACTTCCAGCCATTCCATT
TCAACTTCTTCCAACTGTTTTTTGGTTGCCACTTGCTTTGCCAAGATGTCTGTCAATTTG
GCTTTATTTTCTGCATCATAGATTTCAGGGGAAGCCAGCGTTTCTTCTAGGGTTGTTAAA
CTAGCGGTGAGCTTCTCTAACTCTTTTTCCAACTGCGTCAGCTTTTTACGAAGTGGGGCA
GCTTGTTGGCGTAATTCGGCTTCTTGGCGTTTTTGCTCTTTGCGGTTTACCGCACTGTTT
TCATTGTTACAAGCGGTCGAATTGTCCGCTTTTTTTGCACATTCTAACTGAGCATTTAGC
TCATTTAGCCATTTTTGATAGTCTTCTAAATCGCCGTTAAATTCTTCGACTTTGCCGTCG
TGAACTAAGTAAAATTCATTGACGGTACTGCGTAATAAATGACGGTCGTGGGATACGATC
ACCAACGATCCTTCATATTGTGTCAGCGCCTCTGTTAAGGCTTGACGCATATCGAGATCT
AAGTGGTTGGTCGGTTCGTCGAGTAATAGTAAGTTCGGGCGTTGCCATACGATAAGCGCA
AGCACAAGGCGAGCTTTTTCACCGCCAGAGAAAGAACTGACCGCTTGTTTGACTTTATCG
CTGTGAAACGCAAAGCCACCCAAATAGTTGCGTAGTTCTTGTTCGGTTTTTTCTGGGGCA
AGGCGAGCTAAATGCCACAAGGCACTTTCATCTGCTCGCAAGGTGTCTAATTGATGTTGA
GCGAAGTAACCAAGTTGAACGCCTTTTGCTAGTTGTGTATGTCCTGATTGTGCTTGAATT
TCGCCTGCAAGTAGCTTAATTAAGGTGGATTTCCCTGCACCGTTTCGTCCTAATAAACCA
ATGCGAGAACCTGGTACAAGATTAAGTTTGACCGATTGCAACACGGTTCTTTCTCCATAG
CCTGCACTGACTTTTTCCATTATTAACAAAGGGTTAGGCAGTGAAAGTGGTTCTCTAAAC
TCAAAGGAAAATGGGCTGTCGGCATAAGCTGGGGCAATCAGTTCCATTTTTTCAAGAGCT
TTGACACGACTTTGAGCCTGTTTTGCTTTGGTGGCTTTGGCTTTAAAGCGGTCGATAAAT
TTTTGTAAATGGGCGATTTTTTGTTGCTGTTGCTGGTAAGCTGCATTTTGTTGAGCGAGT
TTCGTCGCTCGTTGGATTTCAAACGCACTGTAATTACCTGTGTAATCAAACAATTTTTGC
TGTTCAATATGCAGAACTCGGTCGATAATCGGATCGAGAAAATCTCGGTCGTGGGAAATG
AGCAATAAGGTGCCATGATAGTTGCTTAACCAGCGTTCAAGCCAGATCACAGCATCTAAA
TCTAAGTGGTTGGTTGGCTCGTCAAGTAGCAACAAATCGGAACGACAAATTAAAGCTTGA
GCCAAATTTAACCGCATTCGCCAACCACCTGAAAAGGATTTTACTGGCAGTTGAAGCTGT
TCGGTACTAAAACCTAAGCCATTAAGTAGAGTTGAAGCTCTAGATTGAATTGTCCAAGCG
TCAATGGTATCCAGTTGGGCGTGTAAGGTGGCAATCAAATTGCCGTTATTCTCAAGGTTG
GCTTGCTCAAGTTGGGCAGTGAGTTGGGTATATTCCCGATCACCTTGGATTACATAATCC
AACGCAGAGATATCTAATGCGGGTGTTTCTTGGTTTACCCACGCAATCGACCAGTTTTTC
GGATAGCTGGCATCACCGCCTTCTGCTTGTAGTTCATTTTTTAATAAGGCAAACAGTGAC
GATTTACCACAGCCATTTTTGCCGATTAAGCCGACTTTCTGCCCTGTATGAATAGTTGCA
TTTGCTTGTTCAAGTAAGATGGTTTGACCACGTTTTAAGGTTAAATCTGTAAAAAAAATC
ATTGAAAATTAAATAAGTTGTTTGGTTTTAGGGTAAATTTATTGCACAATAACGAAGATT
TTGTTTTATGAGGAAAAGTAAATGTTTGATTCGTTAGTTGTCCAATTCGTTGTTCTTTGG
GCGGTCATCGACCCTATTGGCTCCATTCCAGTTTATTTGGCAAAAACCGTTGGTTTATCA
CCAGAAGATCGCCGTAAGATTGCCCGTAATGCGATTTTAATTGCAGCAGGGATTTTACTC
TTTTTCTTGGTGTTGGGTCAATGGCTACTTGATGCAATGCAAATTCCATTATCGGCATTC
CAAATTGCTGGAGGCTTGGTATTATTGCTTTTTGCATTAACAATGATTTTTGGTGAAAGT
AAGCCAGATCAAGAGATCAAAATGAAAAGTAATCTACACGAATTAGCGGTATATCCGTTG
GCAGTGCCGTCAATTGCATCACCAGGGGCAATGATGGCGGTGGTGTTATTGACCGATAAC
CATCGCTACAGTTTTGGTGATCAGGTGATTACCACGGGGATTATGTTATCTGTACTGTTA
ATTACCTATATTCTCTTTTTAGTGGCAAACCGTATTCAACATTTTATCGGACACGCAGGG
GCGGCGATTATTAGTCGTGTAATGGGTTTAATTCTTTCTGCGGTTGCTATTAATAATATT
TTGCTCGGGTTGAAAGATTTTATTACACAGGCGCAGATGGGGTGATGTATTACTTACAAC
AAAATTATGTCATAAATAGATGTAGGGACACACTGCGTGTGTCCATTTAAAAAAGACTGC
CCCTCACAATTTGGCGGACACACGCAGTGTGCCCCTACTACTTATATTAAGGAACACCCA
ATGTCTTTACTTCCACTTTCTCAAGCACTCGACACGATGCTAAACCAACTACCACGTCCA
ACATCACAAGAGATTATTCCGCTTGATCAAGCGGTAAACCGAATTTGTGCTGATGACATT
TTCTCACCGATTAACGTGCCGAATTTTGATAACTCTGCAATGGACGGCTATGCGGTACGA
ATGGCAGATCTAGAACATTCCACTACGCTACAAATCGCAGGTAAAGCCTTTGCAGGTAAT
CCGTTTCTGGCTGAAATGCCACAAGGAAGCTGTGTACGAATTATGACGGGGGCAAAAGTG
CCAGTGGAAGCTGATGCCGTAGTGATGCAGGAAGATACGACGCTGAATGCCGATGGTACT
GTCACCATTAATCGCTTACCGAAGAAATTGGGGGATAATATCCGTCGTATTGGTGAAGAT
ATGAAGCAAGGGGAATTGGTTCTCGCTAAAGGTAGCCTATTAAATGTAGCAAGCCTACCA
CTATTGGCTTCGCTAGGGATTGATAAAGTTGCTGTTTATCCACGTTTGAAAGTCGCTATT
CTTTCAACAGGTGATGAATTAGTGTCTGTTGGAAATCCGTTACAAGAAGGACAGATTTAC
GACACCAACCGTTTTACCGTCCGCCTTTTACTGGAAAAAATGCATTGTGAAATTGTCGAT
TACGGCATTTTGCCTGATGATCCTAGTCTGTTTGAGAAGACCTTTACCGAAGCACAACAA
AACGCCGATGTGTTAATCACAAGTGGTGGTGTGTCCGTTGGCGAAGCGGATTTCACCAAA
GATGTCTTGGAAAAACTCGGGCAAATTGGCTTTTGGAAAATTGCGATGAAACCGGGTAAA
CCTTTTGCATTTGGTAAATTGGAAAAAGCGTGGTTCTTTGGCTTACCGGGCAATCCTGTG
TCTGCTTTAGTCACTTTCTATCAACTTGTTCAGCCTGCATTATTGAAACTAGCGGGTAGA
TCCGATGAACATATTGCAAACTTTTCACCAAATTTAACCGCTTACACCGCTGTTCCGCTT
AAGAAAGCTGCTGGCCGCCAAGATTTCCAACGGGGCTTTTTCTATGCGAATGAAAATGGA
CAACTTGAAGTTAAAACCATCGGTACACAAGGCTCACATATTTTTAGTGCGTTTAATGAA
AGCAACTGTTTTATTGTGCTTGAGCAAGAACGTGGCAATGTTGCCGTAGGTGAGCAAGTG
ACTATTCAGCCGTTTAACCATTTATTGAGATAAACACAATCAATGCCCTTTTTTTCATCA
ATTAATTTTGTTTTATAAAATAAATATTTGACACTTATTTAGAAATAGGTAAAATGCACA
CCGTTTTCAAGAACAATTCAAATGCGGGAATAGCTCAGTTGGTAGAGCACGACCTTGCCA
AGGTCGGGGTCGCGAGTTCGAGCCTCGTTTCCCGCTCCAATATATTTTCTTAGGGCGTGT
TAGCAAAGCGGTTATGCACTGGATTGCAAATCCATGTAGATCGGTTCGATTCCGGTACAC
GCCTCCACACCCCAAGCCCCATAATATCATCCCCGATCATTTTCTAGCAAAATCAATATG
TTACAGTATTTTCACACCTGTATAAAAGATCACGCTAGATCAGACTAAAACGGCTCTAAG
GCAGTAGAAATAGCAGTATATTTTAGGCTATTGATACGCCTCATTTTAGGTGATTAATAT
GGCAATTTTAATAAAACCTCTATCAAACTTAGACATCAAAAATGCCACCGAAGGCGAACT
ACTACGAGATGGCGAAGGTTTAATTTTACAAGTAACAAAGAAAAATAAAGTTTGGCGTCT
TGATTATAAAAAGCCTATAACCAAAGCGAGAACATCCATCACGTTAGGCTATTACCCGAC
TCTCTCGCTTAGACAGGCAAGGGAAAAGAAAAATGAACTCAAAGAACTCATCAGACAAGG
TATTGACCCACAAGAACACAAACGCAAAATTGAGCGAAAAATACTAGATAATCTAGAAAA
AACGTTTTACAAAGTAGCGTTACAATGGAAAGTATTTAAATCTTCTAAAGTAACGAAAGA
AACAATGGAAGAAGATTGGCGACGTTTAGAATTACACATTTTCCCAACTCTTGCCGACAT
TCAAGTTGAACGTATCACTTCAAAGTTATTAGTTGATACCTTACAAATTGTCTATCGTAA
AGGTCATACCTCTGTCATTGAAAAAGTACTGCGTAGCGTTGAAGGCATAATGGACCACGC
CGAAAATTGCGGACTTATCGAAATGCACAACTGCCACAAAGCAAAAAAAGCATTTCATTA
CAAGCCTGCAGAAAACAATCCTACAATACCTATTGAAGAACTTCCAACCTTCATTACCAA
GATGATGTTTGCCAATATTGAGCCATATACCCAACATCTGATTTTCTGGAACCTGCTTAC
TGGTGTTCGCCCATCTGAAGCCGTTGCAGTAGAATGGCGAGAAATAGATTGGGAAAACCG
ACTTTGGCGAATCCCCAAAGAAAAAATGAAAGGATCACGCTACAAAAAACGAGAACATAT
CGTGCCACTCTCCAAGCAATCACTTGACATACTGCAAAGAATGAAAGCATTCAGCCGACA
TTCCCGTTTTGTCTTTCCACATTTTAAGGGAGGCGACCGCCCAATGTGTAGCGAAACAGT
TAATCGAGCAATGAAAAGGAACGGCTATAAAGGTATTTTCACCTCACACGGAATGCGTGC
TTTAATCAGCACACATCTTAATGAACAGAATTTTAATCCCGATGCTATAGAAATGGTACT
TGCTCATAAAATTAAAGGCTCCTCAGTAAGACGAGTTTATAATCGTCACGACTATCTCAA
GGAACGAATAGAAATAATGGACTACTGGGGAAATTATCTTGAACAACAAGGCTTGCGTTG
GAAGCCACTTGTCTAAAAACAAAGCCCCACATCATAATAATGTGGGGCTTTTTTTAGCGT
TCATCTATCAGCTTTTGCATATAAGCTCGAATTTCCGACCGAACATAAAAGGAAAAATTC
CCAATTTTAATTTTCTTTGGAAAGTCTGGAATATAATACTCCGAATCTTTCCGTTGCCAA
CGGTCAAATGTAGCTCGAGATACTCCAAATAATCTCACTGCTTCGCCTAACCTAATAAAT
TCAATATCAGGCTCATTTTTTGTTACTAAATTCTGCTCATTACTGACCGCTTGTATATTC
TGCTTTTCCATTTTTACCTCATCATCAATAAGTTACGTTTCCATATCGTTTGATTTACTA
TGTAAGTTTGCATTATTCATCTCCTTTGGCTTTTAAATTACTTTCGCTCTATTAAAATCT
CTTTTTCTAATTGATTGAATTGTTCTCTAATATGGTGATTGTAGGCTTTGTGTAGCTCTA
TCATTGCCTCAATGCTAGCGTTTAACGCTTGCCAGCTTGGGGCTTGCTCTCTGATGCAGT
CATAAATAAAAGGGATTGAGCTAGAAATTTCTAGGTTCACTCGAAAGAAAAATAATTTTT
CTTGCATTTCGCTTTTTCTTTCTTGTGTTTGCTCGAAAGATTGAAGGCTTGCATATCCGC
ATAATTCATCTAAAGGCGGGATAGGAAGATGATAGCCTTGGCGTTCCGTTTGTTGATTAC
GCATAAACGCCCCCTTTTGTTTGGTCGCAAGCGGTCGGATTTAAGCGGATTTTTGCAATA
GGGCGATCAAGCTCTAGGCGATAATCTGCTGGAAGTTGTAGGCGTGCTTCTGTTTCGCTG
TTGGCGATAAGTCGGACGGTTTGAGTGGTGTAGGTGTCTGTATTGCGTAAAACGCAAACA
TAAGTAAAAGCAAATCGTTTCATTGCTGATAGCTCCGTGTAAAAATTAATTGGGGCTATC
GCTTCACTTCTGACGGTGATTGGGCGATAGCGTGCAACGGGGTCAGAAACTGCGATACAC
GGAACGCAGCAAAGGGCGAAACCTTTCCCGCTCACGCTACCATAGAGAGAAGAACGCTTA
AGGCGTTTTCTTTGGGTGTGCGTGTGCAACGAATAAAAAAAGCACGGGTTAAAGGCGTGC
TATTATTCGCCGTGTATCTATTCGAGTTCTGACGCTCGGCTTCCGATTTTGCGAAAGCAC
GCACACTATACGCCATTTTTAAAATAAAATGCAACATAATTTTTCCTAGTCTTCAATTTG
AGTAATTTCAACTTTCCATTCCAATTGCTCAAAGTATTGTTCACTCATATAGTTCCAACG
TTTCATTTCTCCTATTGAATTCCACTTTATAGCAGAAATCTTGAAATGAATAATTTCGGT
ATAAAAACCCAAAATCTTCATTTTAAAAAAAACATCGTTGATTTCCTCACCCTGATAAAT
TTGATTTACTACAGAAAATTGCCCAATCGCACTCACATCTAAAATTGCTTTTTTAATAGC
TTTTTCTCCAATGAATGAATTTAAATCGCTTAATTCATTGTTGTCTACTATCATTGCCGG
AACAAGTAGAACTGTTGAATAACAGTTTGTAGAGCCTTTTACATTAAAATTGATCGTAAA
TTTATACTTTCTCATAAAGTTCCTCGTTTGAGCGGTTAGTTTTAATTAACTTGCCATTGA
ATAAAATCAAATCAAAGCCTTGGTATTGCAAGTATTCATCAGGTATTGGTGAATGTTCCA
TACTGACCATAGTCGTATTGACTTGGCGATATGCAGGAGAAACATCAAGTACAGGTAATC
GCTTGCCTTGGGCAAGCGCATAAAATTCAACCGTTGTAAACTGTATTCTGCGTTGGAATT
TAAGCATTTTTATCCAATTTTCACGCAGTTTAAGCGCTTTTAAGAGTGTATGCTCCGTTA
AATTTTTCACAACAAGATTTTCTTCATCATCAATCAATGGAATATCATCATAAGAATTGA
CTAAACCCTTGCTATGCTTAGGGTTACAGTTACTGACACAAGTCCAAGCGGGGCTACGCC
CCGTAATATTAGAAGGCTCGCTCTCTTCGGATTGATGGCGAGATTTAGGAACAAAACCCC
ACTTCTTAAGACGAGTTTTGACCCACTCCGCAACATCTTTCAACGTATTACGAACCCCAA
CAATACGCTTATTTACTTGTCCATACTTATTCTCCTCTGTGTCTTCATAGACTAATTTAA
TTTTCCACTGGTCACGGGGTGCACCGCCTCCGCCTTGTTGGTCAAGGTAAAAAGCGTAAT
CGCCTAAATCCGCACCCACACGAACCTTTTCAATGACTGCATCGCCACATTGCCCTTTGG
CTAAACGACGCAACTCACGCCACACCCCGATAGAACTTACGCCGTAAAATTGGAACTGAC
GAATGCCCCAACAGCTCGCCCACGCACGCACACGGTTAGCGTTATCCTTAAACGACAAGC
CTTCTACTTCATCAGAGATGTGAGCAATATTCTTACCGCCTAAGTTTTTCGAGATATACT
TCACAATGTACGCTGTCGCAGAGCCTTTTTTCTTATCGCAACGTTCCACTTTGCAACGAT
GTTCACTCGCCCCACGCTCATTGCCGTCCACTTCCAACGCTTTTTTTCGGAAAAGCGCAA
TCGCTTCATCAATGTGTTCTTTCGCCACATACACCAACAAATGCCAGTGTGGCGTGCCGT
CGTGGTGCGGTTCAGCCACACGCATTCCATAAAACTTGATTTTCCGTTTTTTTAATAACG
CCCGATAATGTTGCCACACTTTATTCAAATAAGCCTGTGTCAGCTTTGGACTTGCCCCCG
ACCACTTCTTATTCTCACCGCCTTTACTGTGTTGAGCGTGGAATGATGACGGTGCAGTCA
GCGTTAAAAATAACGCTTCGTGACCGTTTTCTTCCGCCCATTGCTCAATGCCGTTCAAGC
AGTTCATCATCTCTTGATGACGCACAGACGGATTAGAACAAGACCGCTTGTACATCTCCA
ACAACTCGACCTGTTCTTCTTCATCGTCCAAATTTTGCAAAATCATACGGTCGAGAAACT
CAAAATTTTTCTTCTTCTGAGCCTTCCACTCGCCAAAACTCTTTTCAGAGATATAAGGTG
CAACGCCCTTACGCACTTCACCGCAGGCAATCGCCAAATGCTCCACCATCTGCTTTTGTG
CTTTCTTCAACGCCTTCAGCCAAAACTTTTCGCACTGGCTTTTATTGATTGCAATCTCAA
TAGATTTCATATTTGGCACAAAATCATCATCGCCATCACTAAATGAAAAGGTCGCCCAAT
AAGGCAAAGACAGCCCAATCTTTTCACACAACAAGCCACAACGACGGTAAATATCAACCA
CCATCGTTTGAATTTCGGCATCACTAAACGCCTTGCCTGTATTGGCTTGCTCTGTGAAAA
AATCGGTTTGAATTTTGCGAAGTAAAAAAGAGAGATGATCGGCAATCACCGACAACTTAT
GTTCGGTCATCAGATAGAAAGGCAATTTTTTCTTACGCTCGTCTGTTTCACGCTCACGAG
CCACATCATCAAATGCCCCAACCACCGTGCGATAATGCTCAGCTTGATAGGCTTGCCCTT
GCTCTAACGCCCACTGCCATTTCTCCGACAGCGACATACTCAACCACGCAAGGTCAAAGT
TATATTGCTCAAACACCTTGCCCAAACGATTTTCAAGCAACTCACGAATAAACGTATTCG
CCTGAAATAACTGCTTCTGCCCAAACGAAAAGGCAATCGAACCGTCATCAACAACAGCGT
GATACTCACGCAAATACAACTTGCGGAAATGCTCACGCTGACGCAATGACGGCAAACGAC
GGATCAAGGCTTCGACATACTCATAACTATCACGCCCCACCAACTCAAACAACTCAATCT
GCGTTGATGTCGCCTGAGCATCTTGCAACGTCGGCTTAACAAGCGGTCGGTTTTGCCGAT
TTTTCAGCAACTCCGCCGAATACAATGCACGCTCAGCATCAACTTCGGCTGAGCGTTGTT
CATAGTTCCACTGGATACTTTCCATTACGTTTATTCTCGCTGACTTGTTTAGCTTGCTGG
ACTAACTTACGAATAGCAGGGGAAAACGCCCCATAACTCTCAACGTGAACTTCAGAAATC
ACATCGCCAAAGCGATTACGCACCAAGCGATAAACCTGAAAAGTCCCACCTTGAAAGCGA
ATAATATGCTTGCCCGACTGAATTAAGGTACGCATACTTGCCCCTTGCATAACGCCAATT
TATCGAAGTAATACATCATCATCTTGAATGCCACAGGGCGATAAGTGCGTAAATAGGCTT
CACGCCAAAATGTATAAAAAAAGAATGTTGTTCTCATTGATTAATCCCCTTTTTCCAAAT
CACGCCAAAATTTACGAATACGAGAAATCAGTGCAAAGTCAGCTTTCGCAAAAGCATTCA
CATCTGCAATTGCCGTCGCAATCGCTCTTTTTTGCGTATCGCTATATCTTTCAAGGGGAA
AATTCCCCTCAATACCTGCCACACGCAACACAAAAGCCCGATGTTCTGCGGTATAACGGT
TCCACCGCTCACGCAATAAAAGCCACTCATCACGATTTTTAGGTAAACACTGGCTTTTAT
GTACCGCTATCATCTGATTGCGTAACGTTTCCGTCCAAGCACTCACATTCATCATATTCA
CCCACTTTGCTATAATGGGTATTCCATTGACCTAAAAAGGAATACCCTATGAAAAACCTT
GAACAACTTATCGCTTTACAACAGCAAATTATTCAAATGTCAGAACCACTCACTGCTGAG
GACATAAAAAGATGGGCTTTGCTGTATTAAATCTTCGAGCTGTTTACGACTTTGATTTAT
CTCAGCCTCAACCGCCTCATATTGTTCAGGTGTTGGCTCAAGAAATGCCCGTGATTTTAA
AAGCGTTGCAATCCTATCTTGCAAAATCAACAAGTTAGCCTGCTGTTGAATAAAATGCCC
TTCGAGAAGTCGCACCTCTTCGCGTAAACGGAATAGGTCATTTATCTGTTCCGTCTTTCT
TTGTTCTTCCTTTTCCATACATCCCCCCCTACGGATTACCCTTACTACACAACACCCCAA
GCAACCACTGCCACAAACGACAAACAAGGCTTTTCGGTTTTGGATAGGCAACCCATTGCA
ACTCTTTCTCTGCTTGCTCACGGGCTTTCTTCTCAGCCACCAACGTTGCCACCTTTGTTT
CTAGTGCCGTCAATAAATCGTGGGTATTTTCTAAATCCAGCGTCACCACTTCCTGACGAC
CTTCCAAATGACGCACACGTTTTTCCACCAAAAACAGATTTAACCGACGGCGGTCTTTCA
TCTGTCTGTTCATACGCCAGCGTTGATTACGTCTAAATTGTTTACTCATTGTTCAATCTC
CTGTTTTCAGGGTGCAAAAAACCAGCCCTTTAATAAAAAGGCGATTTTTTACACTAATAT
TCTTAAGGATTTATTCTTCAGGAATATGAAGTTCTAATTGATTTTCGTCTTTTCGTTTGA
CTTTAACTTCAGATAACGTCCAACTTGCGACTTCTGGAGCTGGTCTAAATGTCGCCAATG
AAAAGTTCAACATTTCCCCTAAAAAATCACTACGAAATCCTTCACATCTTGGATTACAAC
AAACTATTCTAGCTTTAACTGTTAGTAGTGTTGGTCTTTCCGATGTGATGATATTCAACG
GATGCTCACATCTAGGGCAACTCAACATCACGCCTTTTTTACCGTAGTTATTCGAATTTG
CCATTTATTCCCCTGCCTTTCGGCGATATCCTTTTTCCACTTTTTTCTGCCGTTCCCCAA
CGGCCCCCACGTTTTCAACTCAGTTTTCCCCTTGCACATTCCCCAATATGCAAGCGGTTT
GTTTTTGGTTATATTTTGCTGATATCACCTACCTTTGTTTATAATTCAATTTCCATTCAC
TCAAAAAAGGAAATCAGAATGAACCCAACACAATTTGAAAATATTTCAATGCTTAATCCA
GAGCGACAATTTGCAAAAGCGATTGTTGCACAACTTACCAAAGACCAACTTAAAACCTTA
AAAAGTCGCTTGCAGTTCGACCCACGCAAATTACCGCTTACCTTTCAAGCCTTAGAAACG
GCTCTACAAACTACGGACGAAGCAACATTTAACACCCTACGCACTCGCTATTTTCAGCTG
ATTGACGAGTTTCAAAAACTTGTCGAACCATCACAGATTGACGCTTTGCAAGGCTACGCA
ACTTACATCTCTCAATTAATTGAGCAGACGGACGATGATTTTCTCCTTGACGATTTGGAA
ACGCTCCACGGTTATTTGCTGAACTTTTTCGAAAGCGTAAATACTCGCTAAAACTGCCAA
TATCCGCCCATTCTGCAAGCCCTGCACCCACAGGGCATTTAACTTTCTCACACATTCCCT
TTTCTCCTCGTGTTAAACACATTAATTGCTTTCAAAATTTGCCTTTGTTTATAATCAAAC
TTCCACTCACTCAACAAGGAGTACCTATGCGTGAACTACAAGAAATCTCTGAACCGCTTA
ATTTACTTAGAGGAATCTTCTCGAAGGTTCCAGACTCACACGCTCACATTCTTCTATTAG
GGCTAGCTTATGCGATCTCACTTCGTGAGAATCCACGGGTAGAGGACGCAATAGCAACCG
CGACTGAAACAATAACGCTGCTAGTTGGCAACTATGGGAATACAAGAGCGTCATTCGAGA
AAGAATTGTCTTCATGGTTATCAATATTGCTCGAAGACGGATACTATCCTCTGGCGACAT
CACTTTACACACTCTATCAAAAGTCTGCTCCACCCACAGCTTGTCGGCTTCGGATAAAGA
TTCCGAAGTCTGTACCAGAAGAATGGGCGGTATTGTTTCGTTAGGTGTTTCAAGCTCTGT
TTTAACAGGGCTTTTTTCTTCTGAAATACTTTCTCCCTCTGGCTCAACCTCCGAATTAGC
CGCAATAAACTCAAAAAAGTTAGCCAATGCTTCTGGACCTTCTTTTCTTGCAAATTCCGC
AAAAAATGGAATTGCTTTTACAAAATCACTCATTTTTTTCCTCCCTTGCCTTTAAGGCTT
CTTTCATCAAACAGCCAACCCCAATCCCTGACGGATTAACATCCGCCCCAATGCCGCCTT
AGTTGCGAGCCCCAAACGTTCACGTTCTTTCTCAAAGGCAACGCCTTCTTCCTCGTTTAA
CGTCATATGAAACGCCACAGACACTTCACGCGTCGGGCGGATTTTTCTCCCAGTTTTGTG
ACTGAGATCACCTTTTTCCATCTAGACACCCCTTGTGTTTATTGATATTGTTAGCTCATT
TTATTAAAACGATCCATTTTGATCGGTTTCGTTTTGTTGTGATGTATATTAAATCCTAAA
ACAGGATTTTGCAATCCTAAAACAGGATTAAATAAGGGGTTTTTATGGATAAATTTTCTA
ACTGCCTAATTATTGAACGATTGAAAAATAAAACGGGTTCAAAAACAGATAAAGAATTAG
CTGGTAAATTAGGGGTTTCAGCTTCGACCTTAGCAAACTGGAAATCTCCAACAAAACAAA
AACCGACCTTGTCCGAGCTAGTCTTCAAATACGCTGATGAAAATAATATTTCTCTTGATT
TAGTGATTTTAGGGAAAGAAGAAAATACCCAAGACGAAATGGAAACCGAACTTCTAGCAC
GCTTTGCCAAATTGGATTTCAAACAAAAATTAAAATTACTCACCAGCCTAGAAGAGGGTG
ATTTTGCAAAAAGTGGCACTCAACAAACTACCTCGCTTGTACAGTCTGGCAAAGGCAATG
TGCAAGCTAATATACAATAGATGTGTGGGTGGTGAAATAGGGGGATTTATGGTTATTGGA
GATGTTTTATCTGCGGTTGAAGGTGCGAAACTTATCAAAAAACAGGCAGATTATTTAAAT
TCACTCACAGAAAAGATTGAAAATTCATCAGAAATTTTGCAAGCTAAAGCCATCGCTATT
GATTTAGTAAAAAAGGTGGAACAAATGCAAAATACCATTGATATGTTAAAACTCCAGAAT
GAAGAATTAGCCCAAAAACTTGCGACAAGAGCAAGTGTTAAGCCTGTGATGATTGAAGGA
GAATATGCCCCGATAATGCTTTATGAAGCCACCACAGACGGCATCTCTCGTAAAATTTGC
CCCGTTTGTTGGGAGGGGAAGGAAAAAGTTATCTCACTCAAATTCGAACGTGCCTTAATG
AGTGCCATTGCCACAGATAATTTTTCATCGTCCACCGTACACGCACATTATATTTGCCCT
TGTTGTAAGGAAAGGTTTTTGGTCAATCGCAACAGTTGAAGCGGTTTGGGTAAAGATAGC
TTCACCGTATTTTAAATTTACACCTAAGAATTTTAGGTAAGTAAGCAAGATAATTCTTTT
GGCGAAAGAGAATCGATAAATTGACACAGCCATTCTTCTAACATTTCGCCTTCTTCATCA
TTGCAGTTTATGGGATTTAAAGAATCATCGAGCTTAGATAAAAAAAATTACTAAAAATCA
AAATAATTAGTTATAAAATGAGGTTCTGATTAAACTAACTACAGGAAATATGGCAACAAT
TAGAAAAATGAGCATAAATTTAAAATCTAAGTAAAAAGTGACAATAGCTAAAAACGGAGA
CAAAAAATGCAAACTTCACCATATCCATCAATGAAAATATCCCATAATATAGTAGAACAT
TTAGGTTTAAAACTATACCAAAATAAACCCACTAATGTTATTGCTGAACTTGTTTCAAAT
GCTTGGGATGCTAATGCAACAGAGTTAAAAATTGACATAGTTAATGATGAAACTAATAAG
TTTATTTCTGTCAATGATAATGGCTGTGGGATGGATATAGATGTTTTAAAAAATACTTAT
CTTGTTATTGGTAAATCTAAATACAATACATTGGAAGAACAAAGGGAAATATCTAAAAAC
ACACAACGAAAACCAATGGGAAGAAAAGGGATTGGTAAGTTAGCACCCTTTGGTATTTGT
CGTCAAATGCATGTGATAACTGTAAAAGATAAAAAAATAAATTGGTTGCGTTTTAGTTAT
GATGAGATGATAACTATCGGAAAGACCTCTTCTGTCGAACAATATCGTCCTGACTTTATT
ATCTTTAATAAAGAGCTATCCTCTTATGAGATCTCTAATATTCCAAATAATTATAGATTT
CTCCAATCTCATATTCATTCATTTCTTGATGATAAGAAAAATACTAATACAACAGGAACT
TTAATCATTTTAACTGAGTTAAAGTTAAAGAAAGCTATATCTCCTAAGCTACTCGTTGAA
TCTATTGGTCAACGTTTTACAGTAACATTAAATAGACCTGATTTTAAAATTTATATTAAT
AATACGCTAATTGATGAAAAAAGTGCATTACCGACATGGGAACTTAGAATTCCTAGTGAT
GGAACTATTAACATAGATATAAATGTCAATGGGGAGCTTAAGCCCATTAAATATTGGATA
GGTTTTGTCAAAGAGGCTGAATGGCCTACTGAACATGCTGGTATTGGTATTTATGCTCAT
GGAAAAATTGCTCAGGATCGCCCTTTTTTCTTTAAAGTGCAAGGTAGAGAAATTCTCTCT
CGCTATATGTATGGGGTTATTGAAGCTGATTTTATAGAAGAATTAGAAGAAGATTTGATT
TCTACAGATAGAACATCTATTAATTGGGAAAATTCAGCTTTTGAAGATTTTTTTACTAAA
GGTCAGGAAATGACAAGAAAAGCTTTGGATCAGTATTTAGAGCATCGAAAAAATTCAGAT
AAAGAAGAAAATACAGAAATAATCAATAGTATAGTAACTAATAACAAAAAAATAAGATTA
AATGAAAAAGAAAAGAGTTATTTAAGTGAATTACTGAATGATATAACACCGTCGCTAGGA
AAAGACAAAAAGAAAAAAGAGGAAGTCACTGAAGCTCTAGCAAAAAGTTGGACAAATGAG
CCTTCTAGACGTATGGTAAAAAAATTATGGAATGATGTAAAAGAGAACAGTTTAGAACAA
TTACATCATACCTTACTTCAATTAAGTAATGAATTAGTACCGCAAAGTTTAAACTTAACG
AGAACCTTTGCTCAACGTGTATTTGCTTTGACTAAATTAAAAGAGCGGATCGAAGCAGGT
AAAGAAACGCCTTTACAAGAATTGTTGGAAGATTTCCCTTGGATTATTAGTCACACATAT
GAAAAGTTCACACAAAGACAGAGTTTAACGACCGTTATCAACAAAGCGAAAAAAGAATAT
GGGTGGGGAACTCGTGATATATCACTAAGAAATGGACGTACACAGCCTGACTTTGTTTTC
CTTGGTACTTCTAACGATCTCGAGTTTTTGGTTATTGAATTAAAAGCAAATGATACAGCA
AATTATGATAACTTTGCTCAATTAAGAAGTTATGTTGAATTTTTAGAGCAGACATATAGT
AGTACAAATGTAAAAGGTATTTTAATTGCAAGATCTTTAGATAAAGATGTTGAAAAGAAA
GTAGATGACCATAGTTCGCTTGAATTTATGTCTTGGGATACATTATTAAAAAGATCTCGT
CAAGAATATATTACTTTCTTGACAGCTCTTTTACTGGTTACTGATGAAAACCCTCAAGAT
GCTATTGACTGGGGGGGGAAAGAAATTGAAGAATTCTTACAGCAGATGGCTCAAAATGAC
GAGGATATAAAAGCGATGATGGATAAGTATAACCAGCAGATTAAATCTGCTGATTGAGTA
CATTAGAAATAATATTCCCTATATGATAGGTGACAGCACAAGGTACAGCCTCACCTATCA
TTTCTCTTATACGATGGGCTTTTCGAATAAACTGTTCTTCTGGCCATTTAAAAGAATAGG
GTATCGTCTGTACTAAGGCACACTCACGTACGCTTAATACTCTATTTTGTACAGGATGTA
ATTTTATATCGCTACTAAATGCACTACTATTCGTAGTTATTGTAGAAGCTAATCCTGATG
CTGACATTCTACGGTAGCTTGTTTTGAAACCTTTAATAGCTCTAATTGATCCATCAGCAT
TTTTTATGTGAGGACGATTTATTAAAGGTTGATTGCAATGAGGGCAATAAACTTTGCCAA
ACTCTATTTGCATATGACAACTTGGGCAATCATTTTCCCAAGCACTTTTACCTGAATAAG
GGGGGATATCTTTAACCCAGGAATAATGATGTTCTTTTAAAACAGGCACGATATGTAATT
TGTCTGTTTCACAGAATGCAGAGCTTTCTGTTGCACTATCTAGGTCAGGTAATTTATCAA
ACAAGCTTATTAAATTATTAGGTGTATTTTGAATTAATTTATTCCATAACAATGGATTTA
ATGCATCTTCCTTGACTGAATGTTTTTGAGCAATATCACGTCGAATATAAATTACAAGCG
AACGCCTTCTACTTTGCGGTACGCCAAAGTGTGAACAACATAAATTGCCTTTCCATCCCA
TATAATCTGATAGTTTTTCTTCTAAAATATTTCCAATTTTGTCAATGATCTCTGAGCCAG
TATCTCTAACAATACGTTCTAGAAAATTAGGAACATTTTCAAAAACCACAAACTTAGGCT
TTAATTTATTTATGATATATGTAGCATCAAGAAATAAGGTATTTCGAATGTCTTTTTCTG
CGTGTAAATAATCCTGTCTTTTTCCTCTCATCGAGTTAGCAGTACTAAAACTTTGGCAGG
GGGGAGTTGCAATAATTAAATCAACCTCTTTATTTTTGAAGGTACTTACTATTTTATCCT
TGTCTTGTTTTATATCCTCGAAGATCGGACAATCAAAGTTTTCTTTATGTGTGTTTCTTC
TATTTGGATCTATCTCACAAGCAGCCAAACATTTACCGCCTGCCATTTTTAATCCATAGT
CGGCAATACCTGCACTTGAAAATAGGCTGATAAAGTTAAACTTTGTAGATTCTACTGCTA
TATCTTTCTTTATAAAATCACTAAATTCAATATATTTCATAGTACTATAAATAAACCTAT
ATGTTTTTGTATATTAGATTAGCATAAAAATGGAGAATAATCATGTGAATAGCTTGAACT
TAAGCCTTCAACTCACACTCAATCGCCGTAGTAAATCCGCTATCCGCAGAAAGCGAATGA
GTAACTTGCGTCACTATCCACGCATTCGAGTCAATCTCGGTTTTAAAACCCACCACGCTT
ACAGTCACTTCGGGGATCAGCTCCGCATTACCTTCCGCAAGGTTTAGGCTAAAGGTCGCC
ACGCCACGTTGTAGTTTTTCAAAGTGGCGTTTACAAGCATTCAATGCGGTTTGCTGTGTG
GCGTAAGTGTGGCGTAGGGTTTTAATCTGATCGTTGTCGCTTTCCACAGGCTTATTTTGC
TGAATAACGGTGGTCTGCTTTTTGCTGATTTTGCCTTTCTTGGTGGTTTTATTGACCTTT
TTCACTTCGGTATTTTCATCAATAATCACTTCTCCACGCTTGCCCGTTGCGGTGTCGTGC
CAGTAGGCTTTAACCGCTTTGTAGTTATCCCCTTCAGCAATGGCAAAGCGGTGACTGTCG
CCATCTTGTCGGGTGAGGATAAATTCAGGCAGTTTCTGACCGCTTGCAGTGGTGGATTTG
CCCGATTTAATAAACAATAATCGCCCATTTTTGACGGTGGCTATCGCATCGTGTTCTTCG
GCAAGGCGAGTTAAAAAGCTGATTGAGCTTTCGTCCGTTTGGTCAATATGCTTAATCTGA
AGGTTTTTGTACTCATCGCCCACCATCGCTTGTAGTTGGTTTTCGTCGGCAATCTGTTGC
ACGATTTTGCCTAGCGTGGTTTTGTGAAAACTTCGCTCGTGTCGGTTCATTAAACTGCCA
CGTAAGTCCGCCGACCTTGCCCGAATGGTGACACAGTCGGGAGCGCCTGAATGCTCTACT
TCGTCCACGGTGTATTCACCCTTAAAGGTCAAGGCTTCATCTTTCCAACCTAGCCCAAGA
GATAAAATCGCTCCACGGCTCGGCAGTTCCAACAAGCCGTCGGTATCGTCTAAGGTAAAA
TCGAGTTGATCGGCTTCAAAGCCCCGACTGTCCGTCAGGGTTAAATTCATCAAGCGTTGA
GAGAGTAGAGTAGTGATGTCTTTCGTTCCGCCTGTGGATTTTTTCGGATTTGGTCGAACG
GTGAGATGAAAGGCGGGAATACGGTGACCGTTTTGCTTTAATCTATCAAGTAAATTCATA
GTAAGCTCATAATGTCGTCGCTGATTTCGGTCATCATTGAGTCATCGACCCGTTTTAGCG
AAAGGGAAAAATCAAGGCGACGTGGCGCACCGTCACCAAAGAAAAGGCTACTTTGCACGC
TGATATTTTCAATCACAAACCAGCCCAACACCATAAACGTTGCCCCATCAATTAACGGAT
AGGGTTTGCCTTGCTCTGCCATTAATTCCAACGCCGTTAAACTTAATCGACCGCCTGTCA
GTTCGGGGATTAATGTTCCGCTAATCGTCATCGTTTCGCTGGCTTTGCCTGTAAACTGCG
TGCGTGGCAATTTCCCCACGACACTGTTTGTCGGGTGGTTCCACGATAATTCTCGGCTGG
TTTCTTGGTAGGGTACGGTTTGTCGCATAAAAACAAACAACCCAAGGCACATCATAGCGG
AGTTTTGGAGCATTTAATTTCCTTAATATAACAAGCGGTCAGATATTGAGATTTTTTTGC
AAATTTTTCTCGTTATCCGACCGCTTGTCTTATTCTTCGTTGGTTTCTGTCCGTTTTCGT
GCTTGCTCTCGCCATTGCATTAATTCATCAAGATACATATCGTCAAAGGCATTGGGTTGC
CAATGGAACACAATAGCGATGTCAGCAATGGCATCTTCTACGCAATAAGGGATGAGTCGG
ACTTTCCCTCTTCGTCACTTTCGATGTCATCTTCATTCAAGTTCATCACTTCAAAGACAG
CCCCAGTGAGTTTAGTAAAATCAGCCACATCTAAGCGGTCAATGTCGGCTTTGTGCAACA
TTGGCTGAGTGATACGAGGCAGTAAAGTGATGATGCTGTTTACATCCGACTGCATTAAAT
CGAGCAACTTCAAGCCTTTGAGTGCCTGAATGTTTGGCTTACGCACCTGAATTTCGGTAA
TGGTCTGTTCAGCACGCACAATGCCTGCTTTTAATTTGACTGTTGTCACATTTAGATCAG
TTTTCTTTTTCATTGGTTATGTCCTTTTGGTTGATTTGGGCGAATGTCATTCGCCCCTAC
GTTTGATCATTGGATAAATTAAAGCCCAATCGCCGCACGATGTTGTGCATAACGATCTTT
GCCGTCCACTTTGAACACCGAATTGATTAAATCAATCTCAATCAATTCCTTGCCGTCCAC
CGTTAGCTTGTAGTAGGAAAGTGCCGATTTAATCGTGGTTTCGGTTTTTTCCCCTGTTTT
GCTACTGCCACCGTCTAACTCTGTGTGGCGACCACGCACCAACACTTCAACGGCGGTAAT
TTCGCCTGTGTCGTCACGTTGATAGCTACCCGCAAAACGAATTAATTCGCTGTCAATGGT
ATCTGTGGCAAACCCTTTGAATAACTCTGGCACAATGCCCGCGTATTTGTGGGTTATTTC
TAATTTTTCTAAGCCTTGATTTGCCGACACTTCGCCCAACATACCGCCTGTGCGGAAACC
TTCTTGCTTCATCGTCAATTTCGGCAATTCGACTTCTTCTGCTACGCCTTCATAACCAAA
ACCGTTATTGAAGACGTTCATCAATTTTAATAATCGTGGTAAAGCCATATTTTTTCCTTA
TTCAACATTCCCCCCTTTGAAAAAGGGGGGCTAGGGGGGGATTTTTATGCCGCAGCCACT
TTCGCTGCAAAGTCCATCAAGTATTTGTCGGTAATACGCTGACGTAAATTCAGGTTTTCC
AACGACGGCATCGGGGTATAGTCATAATCAATAAAGAACTGACCATCTTTGATAATGTCT
TTGGTGTTAATATCGGCATCGACCCAAGCCGAGCCGTCCACGATATAACCTAAATTTTTC
CAGTAACGGAATTTTTGGTTGATCATTTCCAGCATATCTTTCACCAAACTTGGTGTAAGC
GGTTTATCAATCGCCCAGTCGAACGCTTCGCCGAAGGTGTCCGCAATAATCTGAGCGGTT
CGGGTGTACTGCTCAAAAGCAAAAAGTTTATCGCTTGATAAGGTGCGACCGCCCCAAATG
CGATAGCCGTTGAAGTTGATTGGCACGGAAATGTTTTTCTCATTGAGCATATTCACATCT
GTGCTTGAATCTTGAATATCAAAAGACATCGGGATAGTGACACCCGTCACCCCATCAATT
ACTACGTTAGACAGGTTTTTGTGCCAGCCGACGGTTTTATCTAACAAGGCACGCAAGCCC
AATGCACGAGCAACGGCAGAGTTCGGTTTGTAGGATTTTGTTGCAGTGTCAAAAGAAACA
AAATCACCGTGGATCATCATCAATTCACGTTGTCCGAAATTACGGGCATATTGAATAGCC
GCATCACGGGTTTTCGCGCCGTTTGAGCTGATATAGCCAAAAGCACGCAATTTTTTACAG
ATACTGGCAAGCTCCGTTGCCACCGCTTGATTATCCAATTCAGGCACGCCTAAGATGCGT
GGTTTAAAACCGCAGACGGTATTTGCCACCAGCAAGGCTTTTAAGCCTGTGTATTCGCCT
TGATCGGTCACTGTACCAATCACATTTGCAGTGAGTGTATCGGCGTTTTCATCGTGGGCA
ACACGCACCACAATCACAGGGGTTTTAACGGAATCACCGATAGCGTCAAGACTGCGTGCC
AATGTGCCTTGTGTGCCAGCTTTGCCAATTGCAGCGACAGGATCGGTAATTAAAACAGGT
TTATTGAGGGGGAAAGTTGCACTGTCGGCATCATCGGCAGTACACACCATTCCGATAATT
GCGGTGGCAATGGTTCGAATTGGTCGTGTGCCTTCGTTGATTTCCAGTACTCGAACACCG
TGTAGATAGTCCATAGAAAATCCTTCTGTTTAAATAAAAGGGGATAAATTGAAGGCTATT
GTGAAAAGAAAACCGCCCTGAAGCGAGCGGTTGGAAGTGTGGATTTGGGGATAACAATCA
GCGGATTTTGCTAAACTCTGGGGGATATTGCTTGCGTTTAACTTCGCTTTCGTAGGCGGT
TTGGCAATGCTGTTTATCAAAAAACAGCCCATTGACAAAAGCAAACCAAAAACGCCACCG
CTTGCGTGGCTTCTCGGCAAGTATCGCCCCACGGTAGCAACGGCTTGAAAAGGTTTCATC
TGCCGCACCGCCTGTTAGGGCGTTAAATAGTTGGTCAATGGCAATCACAACGTGATACAA
CCACAATAGCAATTTAGATTTGTTCATTTACAAACTCCTCATAAGTCTGCGTCCACCCAC
TCGAATAATCATACTCCAAAGGATTTTCTACTTGCTCCACCATCGCCTTATGCTTCAAGG
CGTTAGCGTGATTGTTCGTTTTGGCTTCCATTAACACCTGCCAAATGACTAACAATTTTT
CTTTATTAATCATCGCCACCGAATTATCGGCGAAGGTCCACGGAATTTCTTGGTCGCCGA
ATAAGTCAAATGTGGCTTTGACAGACAAGATATTGCGTTCAGCGGTTGCGTCTGTGTCAA
TCCATTTGTCAATCGCTGGCACATAAACACCGCCGTTGATTTTTTTGTCTCGCAGAGCGT
TGATGGCATTACGGGTTTGTTGGCGTTGTTCTTCAATAGGCATTGGCGCTGGTTCAACTA
AAATCGGAAGCCCTTCATCATCGGCAACGATTAGCTTACCTTGAGCTTGTCCTTCAAGTA
ACAAGCGGTAGGTTTCTTCCGAAATTTCACAAGCCCCTTCAGGTGCAAAACCGCCGTGGT
CGTTGTTATAAAAACCATCTTTATAAAAAATTGCCATTGTATTCTCCTATTTCCAGCGAC
CAACACCTAAAAATTGCACTCGACAGTCACCTTGATTCTCACTGTTGTGTTCATATAATT
TATAATAACAAACAGCATTGGTGCTTTTTCTCATAATAGCACTACCAACATCGCTGTTTA
TACCATAGGTGTGCTCCACTTTAGGTATCACCATAGGTTTATCAGCAAAAGCGACAGCCC
AAGTAAATTGCTTTTCTATCCACTCTTTCAAATCATTTACATCATAAAAATAGGTTTGAA
TCATCGTCCCATCAGGGTATTTGCGGATTTCGAAGTTGCCGATTTTTTGATAAGTAAATA
ACGCTGTCACTCTATTATCAAAATCATTAATACCTAAACCTGATGCGGTCGTTGGCTTAT
TTCTCACTTCACTCCAATCCGCTCCGTCAATCTGCTTCCACGGCAGCCATCTGTTGCTTT
CTCTGCTTCTCACAAATTTTTTATTGCTGTAAAAGGTTGTGTACTCTTGCTGATAACCAT
ACGCAGATGGCGTAACCAGCAACGTCCCCGCCTCTTGTGCAGGGTAGTTGAGGTTAGGCT
GAGCGTTGACATTTGCCACTTGGGAGTACACGCCACACATAGTGACGTCATTGAGGCTGC
TTACTCCTAATTGTGGGCGGAGCATAAAGTACTCATGCACGCTCCCCCAGCCACTGGCAT
TGTTGCCCCATTGGGCAAAATGCCTATCAAAGTTTACAGCTTGGCGAAAGGCTTGGGTAT
TATCTGTTTTGCTAACAAAACCCCACCCGCTGAATACGCCATTGCCACTTAGCTGCGCAT
TGGTTGTAAATCCTATATAGCTACCCACAGGCAACTCTGTGGGCGTGGCGTTTTGGTACT
CAATTTGAGTATTAGGGATATGAGACCGCAAGTTGATTTGCTTGACCGGGAGCAGGTTGC
CCTCGTCAAAGACTTTATTCGCTCCATGATAGATGGGCTTGTTGCTCTCAACTCTGTCCG
CCTTGAGGTGGACGCCAGTACTGTATTGATATGACACAAGCGCCACGTCGTTGTCATTAT
CCCTAACTCTTCCGACAAACCAATCATCCACATCGTTATTTTTACCTCTTAGATAAGAGG
CGGCGTGGTTGATATTGAGTATGCCAGTCATCGTATCGCCAGATTTGGCGACGTAGTTTT
GACGGTTGTAATCTTCTGCGTCTTCTGGGGCTGGAGCCCAAGTCATAGCTCGATTACCTT
CGACAAGCATAGGATTTTGCAATTCGACAAGTCCTTCGCCTGGGTTAACAAACGTAATTT
GCCTTACTGCACTTACAAATGTAATCGATATTTTTTGCCATACGCCTGGAGTCAAATTTC
TTGCATAAAAATTAAGCCATCTCTCCCCATTCTGTAGATGGATATAAAACGCAGTTCTTT
CGGGTTTGACCTCAGCGCTAAATGTATATTGCTTCTCGGGCAGATTAAAACTTTGCCTCC
ACCACCATTCCGTTGATGTATCTAAACTTTTTAAAACTGCGATGCCATTCCTTAGGTCTT
GTCCCCCAATTATAGTCCAGTGATTGGTGCCGTTTAGCAGCCGAGAATTTTTAATTAAAT
TCCGCCCCCCAATCTCAATCCCATCAATCTTGTCTTTGAGAGCTTTGCCCTGCGCCGCCG
TCAGTGCCTTTGTGGCATCATCGGTGGTTAGGTTATTGGCGAGTTGAACTAAGCCTTTTT
GGGTTGGGCTGGCATCTTGAGCTGTGTATTTGCTATTAGCTAAATCATAAGCCGTTTTTA
CCGCTTGTGAAGAAGCTACCGTAGTTTGAGATGTTGAATTGACAGCGTTACTGATGTCGG
TTTTATTGACTTTTTGATTTAGCGCATTGGTTGTACTAAGTTGCAACTGTGCCACAGACT
GAGCAATGGCTTTACCTGCTTTTGCGGTTAATGCTAATACTTCAGAGTCTAGTCCTGTGT
CGTTGGTGAGTTGGGTAATCCCTTTGCGAGACGTAGTGGCTGTGTCAATTGCGTGAGAAT
GTCCTGTGTCATCAAAACCATTGATACTATTTGCGGTGATGGTTTTTGGGGTAAACTGTC
CCCGTGTCACAAAAATCACTGTATCATCAACCTTTAACGTGACAGCGTCCGACGAACTCA
CTAATAAAATCATTCGCAACACTTGGATTTTTCCACTGCCTTCATCTAAACGTGGTTTAT
AGGTATCGGGGCAGTTAGCAATCGCAACCAATCGCCCTGCATTATCAAAAATCCCCATTT
CACGAATCCAAAAGCCACCGACATTTTCAGGTAAGGTTAGCTCAAAAATGACTTGGCGAT
TGTTTCTCGGATCTCGACTGACTGCACTGATACTCGCTTTGTGGACTTCTCTCACAAGTG
ATGTGCGAGTAGAATCAGGCTGTACAGCTCGCCCATTGCCATCACCAACGGCAAAATGGG
CAATGTTCACTGCTTGGCGATTTGTCATCGCATTTGCAAAAAGTTGTGAACCGTAGGTGG
TTAAAACGGAGTAATAGGTTTTTGCCATAGTGTTTCCTATTGTGGATAAACGGTGATCGT
CTCACCGCTATTTTGTCCAATAAATACATTCATTTCGCCTGTTGGTGTAACAGCAATTGC
AAGAGTTAAATGGCGTGAAACAGGCTTCACATCATCGACTAATCGTACAAGTTCATTGTA
AGTTTGTTCATTTAACCCTGTTTCGCTCACTTCAACGGTCAGCTTAAACGTCCCTGCCGT
TCCCATTGGTGTTTCTTGCCACCACTCTTTCACTTCGAGCAAATAGCCAATAGGCTCTAC
GACACGTCTAATAGCGGTTAATGTGCCTTTTTGTTTATGGATCAGGAACGCATTTTTAAT
TGCAATACGTTTGACTTCTTCGCTCCATTGCTCGTCCCATTTATCGACTGAAAATGCCCA
CGCTAGATAAGGCAATAATGCTTCTGGACAACGTTCGGGATTGATTAAATCTGCAATCAC
AATCGGATTTCTGACCGCTTGTTGTAAACATTCTGCTGCTCGTTTTTCAAGCGTAGTCGC
TCCATTTGGTAAAAGTGGGGCGTGATTAATAATCATCAGAAACCGCCATTTCTAAGCTAA
TTTGTGTACAAAACCCTGCTTTATTATTGGGCAAAATCAGATCTGTTCGTGGCTCTAATA
ATTCGACCCGTTGAACTCCTTCAATATGCAATGCAGAATAAATACCTGATAAGGTAATAT
CTCGCCCTAATCGACGGCGCTCTAAGGCGTATTTTTCCAAACGTTTTTGCGCTTCTTGTT
TAATCGGTTCATATTCAGGACCACGAAACATATGTAATTTGGCTCTGATTTGATAATCCT
GAATAGTAGCAGCCTGTACTGTAACTCTATCTGCAATCGGGCGAACATTGTCATCATTTA
GCCTTGCTTCAACCGCTTGTAATACCGCTTGGCTAGGTATGCCTTTGCCTAAACGGGAAA
GGATTGTCACGGTTACATAGGCTGGTTGTGGTGAAACCACAGAAACATCGCCGACTTCAG
GATGAGCAGAAAGGGCGTGGAATACATAAGCAGAACGTGGACCAGCCACAGATAAGCCTT
CAAATGCCAATTGAGCTCTTAAACGTAAATCTTCATCACTTTCTTTGATTTCGAGTATCG
GTGGGTTAGCTTGTAAATCCGCTTCCTGTACAATCATTCGCTGCACATTAAAATTTGCAG
CGATCACATCTAAGTCTGTTCCTGTTGCATAAGCTAACATTGTGGCTTTTGCGGCATTGT
TAATTCGTTGGCGTTCAAGTAACTGCAAATAACAGTTTTCTTGCAACAACTTCGTAATCG
GCTCCGACTCCAATGCTAACCGTGCTTGCCAAAAGGCACGTTCGCTTTCAGGGTAAAGCG
ACAGAAACTTGGCTTTGCGTTCAGCCAATAAGGTTTCGTAGTCAAGCTCTTCAATGACAT
CAGGGGCGGGGAGTTTGGATAAATCAACTAATTGGCTCATCGTAAGGTTAAATCCGTCAT
CGTTAATTTGGTGTTACTGCTTTTTACGGTGGCATCAATGGTGCCAGTTAAACTGTGGGG
GCTGTTTAAGTCTGCAATCTCAACCTTAAACGCCGTCACATCAATTCTTGGTTCCCACAT
TTTCAACGCCATTACGCAAGCAGCAGAAATTTGCAGAAGTAAGGCACTGGAAATCGGGCG
GTCGATAAGCTGATACAAATTACTGCCATAGGTCCGACGCATTACACGAGAGCCTTTTGC
CGTCAGTAATATGTCGGCAATAGACTGCTTGATATGCTCGCTTTCATCGCTGATCGTTAA
GCCTGTGTTTCGGTTCATTATGGTGTTCCTGTTCGTTTGCTACCGCTTTCTACACCGCTG
TGGGTATGGCTGGAGAGGTTGATGCCTTTACCACTCACTTCACCGCTTGCCGTCACTGAA
CTTGATGTACTGATCGCCCCTTGCACTGTGAGCGTGCCTTGAATGGTGACATCACCTGTG
CAAGTCAAAGACGGTGTATCTGCTGTAATGCTTTGTGTGGCTTGAATAGTTGCGGTTTTG
CAATTTTCCACCGATAAATGACCGCTTGCGTGGTTGTAGCGAATGACACAACCGTCAGGA
AAATGAGTAGAAAACTCATCTTTGCTTTGGCTCGGAGCATTGGAGGCATAAACACCAGCA
AGAATAATCCCCGAGTTAAATTCGCCACTGACCGCAAGAATTAAAACTTGCTCACCTACG
CTAACAGGCGACCATGTTCGCACATCGCCAGCACGCAAGGTAATCCACGGCAGAAAATCG
GTGGTAATACCGCCTGCTTTCACTCGTGCGGTGGCGTTGGCATAGTCCACTTCTGCAATG
GTGCCAAGGCGTAGCAAGTTATCTAATCGGCGTGGGTGGTCGTGATGCACAATAAAAATC
CGTCAGTTAAAAATGGGGATATTGTGCGAAAGGTGAGAGCAAAGGGCGAATGGTTGTGGG
TGTGGATTTGGTGGTAACAAAAAAGCGACCGAAGTCGCTTGGGTTTAGCTAATACTTATT
TAATCAATCCCATTGCCCGCATTAGACTTTCTTCTGTCATTTGCTGGGCATAACGTTCAA
CATTCGCAAAAACTTTATATTCTTGTGGGCTGAGTGCTGGTACTTCACGCAATAGCTTTT
GGTGTGTTTCAATCACTGCAAATACTGCATTATGCGGCACTTGTGCCATAGGCTGAGCTT
GTAAAATAATCATTGTTTTTCTCCGCTTCATAAAGGGAACTTGTCAGATCCTAACGTTGA
ACAAGAAAATTGTCAATTTACAAGCAAAAGCCCCGATAATTCGGGGCTAGAGTATAAGAT
AAAGGGTTATTTATTTTTTAAATACGCTACAGCAAGTGTACCAATTGTGACTGTTCCAAG
TGTTCCAGCTAACCAATCGTGACCTTCTAAACCTAAGTAAATAGCACCAAGTATTCCTAC
TAATGCAATGATAAGAGAGAAAACTAAACCGATTATACGTTCAATAAAAGTATAAAAATT
GATTTTTCTGTTTTCATTGCGTCTTGTTTTTGCTTCTTCTTGGGTTTCATTTACTACAAA
ATCCACTAAATCAGGACGAAATTGATGTAATCGTTCAAGTTGCTCAACAGGTAATAGCGG
ACTATCAGAATTTGTACTTGCTATGGCTATTTCATTCCCACGACTATCTCTCGCTTGCGC
TTTAACGTGTTTGGCTGCCATATTGTCTATATACCTTTTGTGTATTGCGATTTAGCGTTT
GCATAACATTATTGACATCCGATTGTAAATTTTCTCTATCTAACTGAAAACCATTTCTGA
TAGGTTGATACGATCTAGGTTCAGCAATTGCAGAAAAAAGAGAGCAAAAACCATTAGTGA
TATTTTTTAAATGTTCCATTTGGTCTTCCTTATTTTGTCAATGGGTTATATCCTAAAATA
TAACCTTTTCTATGTCAAATAAGATCAAAAGAGATCACTTTAAGCATTCAAGGTCACTTA
TCCCAATATCGACTGCGTGCCTTTGCTTGGGCGTTGCGTTGTTGCTTTTCAAGTTCCCGT
GCAACAAGGCGAGCAATTTCTTCCGCACTCTGTCCTGCGGTTGCATTGACGGTGATATTG
ACCGACTGATTAACAGGCGGTGGGGTTTGTCGTTGGATTTGCGTTGGGGCAATCAGCGGA
CGGTTATCCACTTTTACCGCAGGCATAGGCTGTGCCAGTGCCACCGTAGAAGCCAAGTCT
AAAGCAGCCATACCTGCAACACCGCCGTAATTTAAGCGGTTGAGATTAGCCACACCAATT
CGGCTTGTGGCTTCTTTGGTCATAACATATTCGCCACCGTGCACAATGCCTTTCGGCTCG
TGCTTGCCACCGTTGCCTGTGTAGCCACCTTGAGCAAAACCTTGATTAGCTGCCATTTGT
GCCGTTTTTTCTATTTGGTTGGCGTGTTCAGGTGGAACAATTTTACTTGCCACTTTACCC
ACACCATCACTGACACTATTAATACGAGTTTCAAGCCCTAAAAATTCCATTGCCTTATTA
AAAGCGTTGGTGATAGATGAGGTAATGCCATTCCATAATCCCATCACGGTATTTTTCAGG
CTTTCAAATTTATTGCCAATGGATTTAGTCACTGTATCAACAACGACATTCCAGTTGTTT
ACGGCAAAAATAATTCCGTTAATTGCGTTCACAAACCAGCTATCTGCAAACTTCGTTTTG
AGCCAATCCCACGCTGTGCCAATGGCATTTTTGACTTTTTCCCAGTTGAAATAGAGTAAG
GCAAGAATGCCAATAATTGCAGTAATGGCTAGCCCGATTGGGTTAGAGGCGAAGGCAACA
CTTAACATTTTTATTCCCTTTTGTAGGACCGAAAACACTATGCTTGCTTTTGAACCCCAT
TGTACAAAACCAAAGGCAATTCGGGAAACAGGATATAACAGAAAGCTTAAAGCGGTACTA
AGTATTCCAACGATAATGAGTACACTACCAATATAAGCACTCCATTGAACAAAAGTGGCA
ATGATACCTTTATTTTCTTTAGCAAATTCAGCAACCCATTTGACCACCGTAAAGACTTTT
TCACCAAATGCCCATAGCCCTTGAGCAACTTCCATAATCACGGAACCAAATGCTTCTGCC
CATTTTTGTAATTCACCATTTTGTTGCATTTTGTCTAAGGTATCTAAAACCCCTTGGATT
TTGCCTTTAATCCAATCAAATGCGCCTGTATCCATCACTTGCATTTGAAAGTTTGTCCAT
ACATCTCCTAATTTGGACCAAATACCCAATAGCGTTTTGGATTGTTTTTCTGCGGCTCCT
TTATATTTTTCGTTCCAAATAGCTTGTAACGTACTTTCAATTTGTTTACGGTTGTTTTTA
TCTACTTTTGCTACTCGTTGTTTCCCATCTTTGTCCGTATAACTATATTCAATAAAATTC
GTCCCCTTAATGGCAGAACCTTTAATACCAAATTCTTTTAAACGTTCATTTTCACCTGTT
ACTGCGTCAGCAATAGCTTCCACCGCTTGCATTACTGGTTTACCCATTGCAGCAGAGGTA
TCTGATAAGGTGTGCATTAAACCGTTAGTTGGATCTAAACCGTAGGCTTTTAATCGTACA
AAGGCTTCCATTGCATCATCTAAATTTGCTGGCGTATCTACGGCAAACTGTTTTACCCAT
TCAAAACTTTGATTGGCTTTTTCACTTGAACCCTCCACCGTTTCAAGTACCGTTTTATAT
TGTTCAAATTTACCTGCTGTTTGTGCCATACTTGCTACACCTTTTCCCATACCAACAACG
GGAGCAGCTAAAGCAGCACCTGTAATCATTGAGCGAGATCCTAAATTGTGTAGGCGTTCA
CTACCACTTTTCAATGCTTCAATATTTGCACGGTATTTTTCATTGCGAATTTTTACGGCA
TTAAGTTTTTCCAACTTGCTTTTTTGCTTGTCAATTTCGTTATTTGCACTTTGCATACTT
CTGCGTAGTATGCTTTGCTTATTTGCTATTTCAGAGGCTTTAAAGCCATTTTTAACAAAT
TCAGCTCTAGCTTCTCTCAATTTAGTTACTGTTTTAGCTTGCTCACTTTTTAATTGAACC
ACATTTTGCTTTGCTTTCTCTAATTTTTTAGCAAATTCCGCAGTTGGCTGGTTCATTCCC
TTCATTGCACTTTCCATTCGACGAACTTCGGCATAGGCTTTTGCAAGCTGAGATGTGTTT
TCACTCAATTTAGACTTGAGTGGGTTAAGCGTTGAAGCATATTTTTTAATCTGTGCCTCA
TTGCTGTTATACTCTTTTTGTAAAGATTTTAGCTTGCTTTGATGTTCACTTAATGTCTTT
GCTGTTTTTTGTACACTTTGTGTAGCATTACGAAATGGTGCAGTAAGTTTATCAATCGCA
GATAAAACCACTTGAATTTTTAAATCTTTGCTCATATAGTGTCCTTATCAAGAGTAGGGG
GTAATATGTTAGTTTCACTTATCGATTTTTTAGGTTGGCTAATATTGATTAGTGTTATAT
ATGTATTCATTGCGGAAATATGTGAATTTTTTAAAGTGCTAATCAAAACTATCTATGACC
TTTTTTAAAGCCTAAAGCGGTCATACTCGACCGTTTTTTTGCAAATAGCTAACCATCAGC
CAACGCCTTAATCACAAAATTTTCAATCATTTCAATATCTTCATCGGTAAAGCCTAACAA
CTCACGCTGATCGTATTTCACCTTCCAATTTGCACTTCTCACCACTCGACCTTTTAACCC
GTATTGGTGAATTTGTGCAATATGTGCGTCACTGCCACTGTAACCCAACTCGATATTATC
CCCAGCTGTTCTTAACTTCATAAATCGGGCCGACTTCAATTTTAAGAACATCGCATTTTG
TTTAATCTTTCCCTTGCGTTTTTTACGTTGTACTTTGCGTGGAGTGTACGCCGTGCCGTC
AGGATTTTGCTGTGCGGTAATGCGTCTGCGTTGGCTACGAGCCAATTCACGCCCGATTTG
TTGATATAGCAACCGTCGCCGTGGTTTGCTGATATTTTTGAGCAACGCATTAAACGCTGA
TTTAACCTTGATAATGTCGTCTGTCGCCATTATTCCACCGCTCCCATTTGCTCATACACC
TTTTCCCCTTTCACAAAAATTGTCAGACGTTCCATTGCTTGCCATTCGGTCGGTTGTGGC
TCTTCGGCGTGGTGAACTTGGTAATGATCGCCTTCTTGTTTGACAATAACACGTTCGGTC
AGCGGTATTTTGATGTAAATGTCGTGGGTGGCGTTGTTGTTTGGGTCAGCTTCAAAGGTG
ATGCTGTCCTGTTTGTTCGGATTGGTCATCAGCTCCGGTTGTTGCAAGCGGACAAATTCC
ATCACAGGCACAAACAGCAAATCGGGGTGTTCTGGGAAATCTTCCACCACAATTTCTAAG
TCATAATGATATTGGTAACTGAGCGATGTCGCCCCTGTCGTCCAAATTTTGCCGTTGGCA
TAGAAAATCTGTAACTGTTCGGGATTTTTCGCAAAATAAGGAATGGTTTTGGTGAGCAGG
TCACGCAGTTTGTCAGGTTTAATCATTTGCGATAGCCTTTTTGTTTGTATTCGTAAATTT
GTTGGCAGTCAATGCAACGAGTACAACCTTGCACGTTTTGGCGACGGGCTTCGGGGATTG
GTTCGTCGCAATCTTCGCAATGGGTCAGGCTGTAAGCGGTCGGTTTGTTGCGAAGTTTTG
CAAGGGCGAACTCTCTTTCTTTTTCGGCAAGCTCGTTGGCTCGGTCAATTTGGTCTTTCA
TCGCTTTTTCTCGTTGAGTTAAATAGCGATATTGTGAGCAACTGGCAAAGGTGGGGCGAA
TGGTTGTGGGTGTGGATTTGGTGGTAACAAAAAGCCCCGATGGGTCGGGGCGATGATTAT
TTCTGATTACCTAGCTGAATAAAATCATCAATCCGTTTTCGAATAGCTTTCATTCTTTGT
TGAATATATTTCTCTTCTTTGGTTCCAAATAAAGTGTCGTGATCTACCATAAAACGAACC
GATACAGCTGTTTCTTCTGGGTTATCTTCATATTCAAAAGTAAGGACAACAAGTGGATCG
TTTTCAGTATAACTTAGGCGAGCGTGGTATAAACCGATATAATAGGGCGAAGCACCATAA
GATAAGCTACTATCTTTTGCCCGACCAAATAGGCGATCTTGGTTTTCAATGTAAATTTCA
ACAAATTGCTGTTGTTGCCATAAGGCGATTAATTCTGCCAAATTTGCCGAATGGGTTTCA
ATATCCTGTTCACTAAAACCTAAAGCAAGGCTAATTTCAGTAAACAGGCGATGGATTTCA
ACAAATTTAATATGTTTGCGTTCTAACATTTTGATTTGATTGTTTTAATTGTTGTTGTAG
TACCAACATAGCATTTTTTTGAATTTCTTCTTTGGTTTTACCGACAATTCGTGTGCCACC
AACTTGTTTTGTGCGTTCAACAATTTCACGAATATAAGGTGCATTTTTATTCATATTGTC
CCTCCATTACATAGAAAACGTACAATATATTCTGCATTGTCGGCTTTTTATTTTCAGCTG
TCAACAAAAAGCCCCGACTATTCGGGGCAATCATTACTCTTGAATGCGCTTATTGTAACT
TTCCACACACGCTTCCCAGCCTTGAATTTCCACCTGACAAAGCTCAATGGTCGTTAAACT
TTGGTCGAGGGATTTTGCAAGATCAGCGTTGGTCTTTATCTCGAACTTGGGGCTGTGACA
CTGCTTTATTTGGGGGCAAAGTAGCGGAATTGGCTTTACTGTTCGATACTGTACCGTTTC
TTTGGTTGAGCAACCGACTAACGCCAGTAGGCACAGGCTGATAGCTCCAAGATTGATTGT
TTTCCAATTCAAGTAAAATTTCATTGGTGCGTTTCTCCGCTTGGGTGAGCTTAGTTAAAA
TTTGTTGATGTAATTTATCCACCTGCTTTTGATACTGCAGAATATGTTGGTTTGCCTGTT
CTAGCTGGTTGGCTAGGCTTTGGTTATCCGCTCGCACTAAAGCAATTTCTTCTTGTTTGG
ATTGGTTGTCCGCCTGCAGTGTTTTGCGTTCATAACAGAGAAAGGCATTAATGCAGACAC
CAATCAGCAAGGCGATAATCATCGCTTTGCCAAAACTTTTCTCAATCATACCGCTTATAA
TGCTAAACATAATGCTTTTTCCTTTTCACGTCGGATTTCTAAGCCACGCAGTTTTTTGCC
ATTGGCATAAACCCAACGACTAAACTGTTCACACATTGCAGGGCTGTAACCTTGATTGGC
GAGTTTGAACAAGGTCGAATGTCGCATTGTTCCACAACCTGCATTGAAGGTAATAGATGT
CAAAGCATCAAACGCCCCTTGTGGCATTTTTTTGCCGTTGGCGTAGCGGTTTACGCACCG
TTCCGCTTCGGCTAAATCTTTTGCCCAGCGGTCAGCAATTTCTTTGTCGCTGTAAATTTT
GCGTTCAATCTTACCGCTTGTGGCTTCGGTCGAGCCAATGCCGACGGTGAGTATATTCGC
AGGGCAAACATAAGGATCTCGTCTGCACCCTTCAGCATTGCCGATAATCGCTAAGCCTTT
TTGACTGGTGCGGATTTCAGGGTGATTAAGCTGTACTAAGCCGATAATTGCACCGATACC
GCAGACCATCGCTCCGCCGAATTTAAGATTTTTGTTCATCGTCTAAAATGTCCTTTAAGT
TGATTTTGTAACGCTCAAGGGCTTTTTCTTTCAGTTTGATTTCTCGGTCTTTGTAGTACC
AATTCATCAATAGGGTAAACAAGCCGAATAAAATCCCCATAATCACGCCCCAATCGGAAA
GGCTTAGGCTGGTTAAAACTGTCACGACTGCCCCCAATAGTGACGTGTTGTCATTTCTAT
CCATTTTGATTAATCCCATAGGCTCACCGTTTGCTTGGTAATCGTGGTTGTGGTGGTGAT
GTCGGGCATTTCGACCCGTTGCCCCATTTCCAAAATTGCCACATTTGCCAGTTGCGGATT
GTATTCCAATGCAATTTCCACCAAGCCAGCCGTTCTGCTGTAATGCCTGAAAATCAGTTG
GTCGAGTGTGTCGTGTTGGGTTGCGGTTAAAATCATTAGATAAGCTCCGATGTCCAACGT
TTACGTTTGAGCATATCCCGAATAGCAAATCGTGCATCACGGCGTAGGTCATCTACGGAA
TTTTCAAACTGCTCCGCTTTTTCTGCACCTTCTTTGGTGCTGTCAAAACTGCGGTAGCGT
TCATAGAGATTTGCCATTGCAAAACAGAATACGGCTCGCTTGTAACGAGTAATCATCAGG
TTTTCGCCGTTGATATGATCTGACGGTATGTCGTCAAAGGTGGCGTATTCCATTTGTAAC
GTGTGTAATTCCGCATTGACGGTTGCCATTGCTTCAATCACGGCAAACGTTAGGCGTTCA
TCTGTAACTGTGCCGTCGGCTCGCATTGCGTGGCGAACGTCGATAAGCTCAATATCGGGG
AAAAAGCCGTTATTGCTAATGGTACTTTGCGTGGGTGAAGATACCTGATTTTTATCCACG
ACCACTTTAGGTATATTGATGACGTGGCTCATTTGCAATCTATCTCCATAATCTGACCGC
TTGCCAATAAAAAAAACGGGGTGGGGGCTAATCAAGGCAATCAATATCGCTTTTTCGCCC
GCCCCGTCGGCTGCGTGGTTTGCTCGGTTTAGTCGGTGTCGGCTTGGTTTAACTGCTTCC
GCAATTTTTTAATACTGCCTTGCACACCGATATTTAAATTCAGTTCTAATGCCCGTTCTA
AGTAGCTGAGTGCCTTTTCAGGCTGTGTCGTTTCAAGTAGTAAGCCAATTTCACGATAGA
GCCTTGCTCGACTTTCGTCTGGCATATCTTTCTCTTTGGTGAGTTCGTCCACTCGTAACA
AGTCGCTTACTTCAAACGGCTTTTGCACCTTCTGGGCTTTTTTCGCTGCGTCAGCAAACT
CTTCAGCAAGCATTGCGCAAAGCGAACGACTAAAGCCGTCAGGCAATGTCAGGTCTTGAT
GAATGGCGTAATCGGCAATTTGTAAAGCAAGGTGATACTCGCCACAATCCACCGACCACA
CTTGCCACGTCATCAGCACATTGTCCTGTTTGCCATTGCCAGCATTCAATGCCCCTTCAA
TCCACGGCAAATAGTGGTGAAGAATGCTTTTCTTATAACTGGCTCGCTGTTCCATTGAGG
CAATGGCTTTCAGGTCTTTTTTATGACGTGCCAGTAAGTAGAGCATTTTTTCGTATTCGT
CGAGGTTTTCTAGTTGAGCTTGCTCAGAAGATTGAGCAAGCTCCGCAGTTACTCGCAAAT
AGTGGGCTTGAGTTGGTCGCATTAACCGCTTACTCCAGTAGTATCAGGTGAACCGAGCAC
ACTAATGTTTTTCAACAATGCGACTTGTGCATAATTTTCGACAACGAAATCATCGTTAGA
AGAAACGAAATCTTCGTAGCGATCGTATTCCGCATTATCTTTTAAAGTGCGACGCATTCC
GCCTTCTTGATAATAAATCGACAGATTATCAAGGCGTGTAATTAAGATTGTCCCTTTAGG
CAAATACGGCACTTGAATAACACGTAAACCACCGCAACGTTTTTGGCTGACGATAGTGTC
GCCTGCTAGTTTTTCCGTTGGTTTGGCTTCATTGACTAATGGGAAGTAGTAATCTGCCAA
TAAATCACGGCTCATAATGGCGACAAGCTGTGTGTCGTCTTGATATTGTGGTTCAATTAA
ATCATTAACGGCTGAAAAGACTAATGCATCTAATGTTTTAAAGGTTTTTGCTGTACTGCC
CACTTCAATTTTATTAGAGCTTTCGACTTCTTCTTTCATCACACGTTGCGGAGCGTGTTC
TTCGATTTTAGCTAACCAACCTTTCGCCACATCTTGTAATAACGGATTAGTGACACGATT
AGAGTCTTTTGCACGAGATGTACCATTAAAAGCAATCATAATTCGGTCAAGTGCCATTCG
TTCCGCTTTTAATTCACCGACTTTACGTTGGAAATCAGGGAATTTTGCCCACATATCTAA
TGTGGGATAACGTAAATGGCTGTCGTAGTTAATTTGTTGGCAATGGTAGGCAACCGCATT
CAATGTATGTAAATCTTGTGTTTTACGTCCATTTTTTGTGGTATCGGTCACGCTGGCAAT
CGTTCCTGCAATCCCCAAGCCTAAAGTTTCACCTTGTGGCTCAGTAACAGGCACAATGTT
GATCAGTTGTAAGAATGCTGAACTTTCTTGCACTTGTTTTTCTAAACGTTGTTGAACACT
TGGCTCAACAGTGAATTTTTTACCCGTAAAAATGTGGTTGTAATCCACACCGTTGTCTTG
TGCTACACCTGCAAGGTAAGTGTTAAATTTGGTCGCTGTTTCTGGTCTCATATTCTGTCC
TTTTTAGAAAACACGTTCATTATTTAATTCACCACCCGTAATTTCAGGGCGTGGCGTGTA
GCCGTGTTCTGGCTCACTGCCGATAACATCAACACGGCTTTGTAAAGCGGTGAGATCGGC
GGATAATTTTTCAAAATCTGCACACAATGCCATTTTTTCCGCTTCGGTTTGTTTTAGCTT
ATCTTCTAGCTCTGTAAATTTTTCTGCTAAAAGCAACTGTGCCTGTTCGTGTTCAGCAAA
ACGAGCTTCAACGTCGGCTTTATGTTGGGCTGTGTCAGCTTTTTCTTTACTAAACATCGC
TTTCATTTTTTCAAAGAATGACACTGGCTCTTCTGCAAAGGTAAGCGAACATTCCACCGC
TTCAGTGGTAAAGATTTCGCCTTGCTGTTCACCATTTTTCGTTGTGAAAGAGAGATATTG
GGTGCCTAAGCTTGCTGGCGTGTCAGTCACCGCTAAACCTGTCAAATAGGCTTTGCCTGT
TTTGGCAAAATTGGTGCGGACTTCGATTGAGGTGTAAACCTTCTGCTTACTCTTCACTAA
CTCGACTAATTCATCCGTTGGCTCAATTTGTGCATAAAGCTGTAATTTGCCTTCGTCATT
CTCTTCTGCCTTAACGGCTAACACATCACCGTAGCATTTTGAATGGGCAAGTTCAGGGTC
GAACCAAAACAAGTGAAAATGTTCAAGGTTGATACGAGCGCCGTAGGTTTTCGGGTCGTA
CGTTTCGGCAATATCAGAAAGCCACTGGCGTTCGATCTGACGACCGTCCACCGTTGCTCC
TTCTGTGGCTACCACAAACCAGTTGGATTTTTCGGCATAAATGCTTCCTCGAAATGAGAA
TGTTCAAAATTGCCGATATGGTGATTGGATTTTCAAACAGGTGCAAAGCGTTGCGGTTGT
TAAGCAGGATTTAACAAAGGGGACTGTTCTACAAACGCCGTCCGTTTCATAACAATAGCC
ATATTTTCAACGATGACGCAAAACAATGACGGATATTGCAACAAACCAAGCGGAACAGAC
CGCTTTAATTAATATGAATACCCACCGTGAAGCACAATTAAAGTATTGGGCTGGCTATTC
ACTCACGGAAATTGCCAAAATGCTTAACATTCCCGTGTCCACTATCGCCAGCTGGAAAAA
ACGGGAAAAATGGGACGAAGCACCTTTGTTTGAACGTGTGAGCGGTAATATTGAGAGCCG
TTATATGTTGCTGTTACAAAAGGACGTGAAAACAGGGTACGATTTTAAAGAATTGGATTT
TTTAATGCGTCAAATGAAAGATGCCGCACGCATTCAGAAATATAACAACGGCGGTAATGA
AGCCGATCTCAATCCCAAAATTCAAAATCGTAATCGGGGTGAACGTAAACCTGCTGAGAA
AAATCCGATTAGCCCTGAGCAAGAAGAGCTGTTGATTAATGGCTTTATGCAAGGAATGTT
CCAATATCAGCGGAATTGGTATCAAGCAGGTGAAAAGCACCGTATTCGTAACATTCTCAA
AAGTCGTCAGATTGGTGCGACTTATTATTTCGCTCACGAAGCCTTTATTGATGCGTTAAA
AACAGGGCGAAATCAGATTTTCTTGTCGGCAAGTAAGAAGCAGGCGTTAATGTTCCGCTC
TTACATTACCCAGTATGCACGCAAAACCGCCGATGTGGAGCTAAAAGGCGAAACGATTTT
ATTACCGAATGGGGCTGAGTTGATTTTCTTAGGTACCAATTCGGCAACGGCTCAGTCTTA
TCACGGCAATTTGTACTTTGATGAAATCTTTTGGGTGGCGAAATTTGACGAAATGCGTAA
AGTCGCTTCCGCAATGGCTTCACAGAAACAGTATAGGCAAACCTACTTTTCAACCCCAAC
GACCATTGCCCATTCTGCCTATGACTTTTGGTCGGGTAAAGCCTTCAACCGTGATCGCCC
TGAAAGTGAACGGGTGGAAATTGATATTTCTCACGCTAATTTGCGTGCAGGTAAATTGTG
CGCCGACCGTCAATGGCGACAGATTGTGAACATCTATGATGCCGAATTAGGCGGTTGTAA
CTTGTTCAATATTGACGATTTGAAATTTGAGAACTCAACGGCAGAATTTGAGCAATTATT
TATGTGCCAGTTCGCCGATGATAATTCCAGCGTGTTTAAATTTGATGAGTTGCAACATTG
TCAGGTGGACTCGTACGAAGAATGGAAAGACTTCAAGCCATTTTATCAACGCCCTTTTGG
TAATCGGGAAGTTTGGATCGGTTATGACCCAGCATTTACGGGCGACCGTGCCGCCTTGGC
AATTATTGCACCACCAAGAGTAGAAGGCGGTGATTACCGTGTGTTGCATACGGAAACCTT
TCACGGCTTAGATTTTGAGAAACAAGCCGACAAAATTCGCCATTACACCCAATCTTACAA
TGTGACGAAAATCACCATTGACCGTACAGGTATGGGCGATGGCGTTTACCAAAATGTGAA
AAAATTCTTTCCCCGTGCCGTCGGGATTACTTACAACGTGGATTTAAAAAATGAGATGGT
GCTAAAAACGCTCAATCTTATCCAGAAAAAACGGTTGAAATTTGACGGCAAAGAGATCGC
TACAAGTTTTATGACGATTAAGAAACAGACCACCCGAAGCGGTCGGCAGATGACTTATGT
GTCTGACCGTTCTGCCGAAGCCAGTCACGGCGATATTGCGTGGGCGATTATGAGCTGTTT
AGTGAATGAACCTTACGGCAATGCACAGGCTTCTAAGCGGACCATTATTCCTTTTAATAA
CTAGGTGATTTATGAAAATTGAACAATTTACTTTTGGCGATCCAACGCCAGTGTTAGACA
ATGCCGATATTCTGAATTATTTCGAATCGGTGTTGATGTATGAGAAATATTACAATCCGC
CTGTCGATTTTTCAGGATTGGCACGGGCAGTAAAATCGTCTGCACATCATCAGAGTGCGT
TAGCAGTGAAGAAAAATATTCTGATGAGTACCTGCCAAACATCACCGTTGTTGCCACGTT
ACGAGTTGGAAAAAGTGGTGCAGGACTATCTGATTTTCGGTAATGCTTACCTTGAAAAAC
GAATGGGCAAGGAAAAGCAAATTTTAGGGCTAAACGCACCGCTTGCGAAATATGTCCGCC
GTGGGCGAGAGCAAGGCAAGTTCTTTTTGCTGGCTAATGGCTATCAGGAGTACGAATTTC
CAAGCGATAGCGTTTTCCATTTGAAACAGCCTGATGTCAATCAAGAAATCTATGGCTTGC
CTGATTATTTGGCTTCACTTCAATCTGCTTTTCTCAATGAATCTGCCACGCTCTTTCGCC
GTAAGTATTATTTAAATGGGGCGCACGCAGGAAGCATTATTTATATGACCGACCCGATGG
CAAGTGAAACAGACGTTGATGATTTAAAAGAGCAACTCCAACAAGCTAAAGGCAAGGGCA
ATTTCAAAAACCTGTTTTTGTATGCCCCTGATGGCAAAGAGAATGGGATTAAAGTGATTC
CGCTGTCAGATGTGGTCGCAAAAGATGAGTTTCTAAACATTAAAAACACCAGCAGAGATG
ATATTCTTGCAGCCCATCGAGTGCCACCGCAACTGATGGGGATTATCCCGAATAATACAG
GTGGCTTTGGGGACATTGAAAAAGCTGGCAAAGTGTTCTTCATTAATGAGATCTTACCAC
TGCAACAACGACTCGCCGAGATTAACCAATGGCTAGGCAAAGAAGTGATTACCTTCAAGC
CTTACATACTTCTCGAACAATAACCTACCGCCCCGAATTGTCGGGGCTTTTTATTACCTG
CCTATCACTTACGCCTGAAATATCAAGCCTTCGTTTGCCTGATGATAAATAATTCCGCCC
CACGTTATTATACTAAACCGATCTGCTAACCAAAGTGAAAAAATAAAAAATCGCCCATTT
TTTCACCCTTTCCCACCCCAAAAATCGCAGTCAAACCCTCGCCACGCCCGCACACTAAAT
GGTCGATTTTTACGCAAATGCAAAATCTCGATCTTTCCAAGCCACACAAAAGGCGAACTA
GATCTTTAATTCAGATCTTTTTTACTCATTTTTATACAAATTTTCGCAATTTTGCAGTAT
ATTTATGATCGGGCTTGATTATGGTAGTAAGGTTGGAGTATTAACACTATAATTGATACT
TATCCTGTTGATAAGTAAAGGCAATGAACAGATCCAACATATCGGTACACGCCTCCATAT
CTAAATTTATAATTACTTATAACGTATTGACTTTTAAGCAATAAATTATTTCGCTAAATG
TATGGCGTATGCATCTATATCCTAGATAAAAGATCACCCTAGAGGAGTGACAATGCTCAT
TAATCTACAACTTGAACAAATTCTTGATGAAAAACTCAACAGTAAAGCCATTGCAGATTA
TGCTCCAAATGGCTTACAGGTCGAAGGTCGTCGTGAAATTCGCAAAATTATCACAGGTGT
CACCGCTAGTTTACCCTTAATTGAACAGGCTATTGCGAAAAGAGCCGATGCAATCCTTGT
TCATCACGGCTATTTTTGGAAAAGCGAAAACCCTTGTATTCGTGGTATGAAAGGAAAGCG
GATCAAACAACTGCTAGTCAACGACATCAATCTGTTTGGCTATCATCTTCCCCTTGATAT
GCACGCGGAATTAGGCAACAACGCTCAACTTGCAAAACATATTGGGGTAAAAAACTTACA
AGGTTTGGAAGATAAAGCTCTCTCTATTCCCGTCTATGGTGAATTAGATGAAGCGATTTC
AGCACAAGAGTTAGCGAACAGACTAGAAAAAGCTCTTAAGCGTAAACCGATTTTATGTGA
CGAATTTATTGCAGATTTTCCACAAAAATTAATTAAGACTGTTGCTATCTGTACCGGCGG
TGGACAAGGTTATATTGATTTAGCCGCAAATAAACAGATCGATGCCTTTATTAGCGGTGA
GATTTCAGAGCAAACGACCCATTCGGCACGAGAACAAGGCATTTACTATTTTGCTTGCGG
ACACCACGCAACCGAAAGAGATGGCGTGAAAGCCTTAGGTGAATGGCTGGCAAAAGAGTA
TGGATTAGAGGTCGAATTTATTGATATTGATAATCCCGCCTGATAAGCCCCATAAAGTTA
CTTTCTCTTGAAACCCAAAAGCACTTTTGATAGGGGCCTGAACAAATAAAGTTGTTTTCA
TTGGGGGCATAGCAACTATTTTGTCTATTATGCCTATATATTTGGCCCTTTATGTTATCT
GTCTTCCCCTCAACAAATTCCGTATCCACGTTCGATTTGTGCTTAACCCTTGCAAAATAT
CTTGGCTAAGGGGAAGCGGTTCACCGCAAATTTGGCTGGCTAACAACTCGCCCAATAAAA
AGGCGGTGGTTAAACCTCGTGAGCCAAGCCCTGCCACTAAATAGAGATTTGGATAGCAGT
TGGCAGTTTCAATCGGCTCTCGACGGCGAAGTTGATTATACAAGTTAGCATATTGCCTTT
TTTGTGCTTCAAAATCTGGTACAGCCCCCACCATCGGCACACGATCTCGAAATGCCGCCC
GAATGCCGACTTTGGCAAGATTTCCTGAAAAATCAATCTGTTGCGTCCATTCACAAGCGG
TCAAATTCTGCTGAAGTTTTGCAATATTTTGCTCGTGTTCAACTAAACTGAACTGCTCAT
CGGCATTATCTCTTAAATGGCTTGCCCCGATACAATGGGTTTGTTGAGCTGAGATCGGCG
TTAAATAGCCATCATAACAAACCACGCATTTTAACTTCGACAAGGCTTCTGTCGTTGGGA
TTTGGCTGACCTGCCCGCGCACAGGATAAAGGGGAATGCCTTGACTTTGAGTAAAGTCAG
TTAATAAATGCCCGTTTGCCAACACTAAGGTTTGATGGGCGAAGGTTCGCCCTTGATGTT
GCCATTGCCATTTTCCTGCAAACCACTCAGGGTTTTCCACCTGATGGTTTAACACCACTT
TCAAACCTCGTTGTTGCAATAAGGTAAAAGCATTTTGTACAAACTGCACAGGTGAAAGCC
AACCGCCCTGAGCAATAAAAGCACCACCATTTTGTACCGTTAAGCCTATTTTTTCACTCA
AATCTTGAGCTGAACAGAGTTGATAAAGTTCACTATCCCAATCTTGCTCCGCCATTTTTT
GTAGTTTGTGTGCGGTTTTATCGTTATAAGCATATAACGCCACCCCTGAAAAATTGTGTT
CAAATGTGACCACTTGAGCCAACTGCTTAAAACGTTGCAACGCATAATCAAAGCTATGCA
CATAAAAACGCACATTTCGCTCATCATCGTCGCTTAACTGTGGGTAAATCGCCCCCTGTA
AATTGCCTGACGCATTTTTTGCTAACTGTTCATCTTTACAATAAAGTGTGACCTGTTTGC
CACGTTCTAGCAAAGACAAGGCAACAGCAAGGCTTGCAATACCACCACCGACAATCGCCA
CATCATCGCTCTCTGTTTGGTTAGATTGATAAAAATAAGGAAAGCGAATGCTGTTTTCTG
TTTGATTGTCAGGCTTCTCGCCCCACAGCATTTCTCGTTTTTTGCCGAAGCCTTTGTGTT
TTTTCACTTCAAAACCGACCGCTTGCAAACCACGACGGACATTGCTTGATGCGGTAAATG
TTGCAAAAGATCCGCCCGCTTGTGTTAAGCGAAACATTTGCTGATACAGGGTTTCGTTCC
ACATTTCAGGATTTTTGTCTGGCGAAAAACCATCTAAAAACCAGCAATCAATCAGATTGT
TATAATAGTCTCCCAGTTGTGGCAAATTCTCTAATAGGTCACCAAACCAAATATCAAGGT
AAATCTGTTCAAAATGGTAACGCTGACAACCGCTCTGTCTAGGCTGCCAACAAGCGGTTA
ATTGTGCCGAAAAGTTTGCAAATTGCGGATAATGTTGGTGAATTTGCTGTAATTGTTCGG
TTTTTATCGGAAATTTTTCAAAAGAGATAAAATAGAGCCGTTTAAGTGGCGAAGTCGGAT
ATTCCGCTAAAAATGCCTTAAACTTTTCTGCCACTGCAAAAAAATTCAGTCCTGTTCCAA
AGCCCGTTTCAGCAATCACAAAGAAAGATCGGGGGTGTCGTTGCCATTTTTCCCACAGTT
GATTACCCTCTTGAAAGACATAATGGCTCTCCGCCAGCCCATCTTGTGTAGAAAAATAAA
TATCATCAAACTGTGCTGAAACAGGGGTATTTGATTGATTAAAATTTAAAGAAGCAAAGG
TAATTTTTGACATAGCTTATCCCATAAATAAAAATGGTGAGCCAGTCACCCAACTCACCA
TTTCATAAAATGCAACATTAGAAAATGTTGATTGCAAACATCACGATTATGCCCAATGCA
CCAACGACTGTTAATAATGCATAGCCTAGTGTACCCATTTTTATACTCCTGTAGAAATAA
ATAACTTAGACATTCTAAGGTGATTTTTGAAAAAAGCAATAAATATACTATTGTTCCTAT
GTTTCTTAAGAGATTTTCATAAATGGTCCTCCCCTTTTTTTCTTCTAAGAGCTAGAGAAT
TATTTCTATGTTTAGAAAGCATAAATATTCAAAAAAATATTTGTCATTATTACTTAAACA
ACGTATTATAGCCATCTAGACGGAAAAACTTCTAAAACAAATTTCTTACAAGCGGTAAGC
ATTGTCGTATTTTTTTGCAATATCTTACTGCTTGTTGAATTTCTTAGGGTGCGTTAATGC
ACCAAATAACAATCATGGTGCGTTAGTTGCGTACCCTACAAGGAATAATTATGGCTATCA
ATCTATTTACTTCAGAATCTGTATCCGAAGGTCACCCAGATAAAATCGCAGACCAAATTT
CAGATGCAGTATTAGATGAAATCCTCAAACAAGATCCAAAAGCACGTGTAGCGTGTGAAA
CCTATGTAAAAACAGGTATGGCTCTCGTGGGCGGTGAAATCACCACTTCTGCTTGGGTGG
ATATTGAAAACTTAACTCGCCAAGTGATTTGCGACATCGGTTATACCCATTCAGATATGG
GCTTTGATGCACACTCTTGTGCGGTATTAAATGCTATCGGTAAACAATCGCCAGACATCA
ATCAAGGTGTGGATCGTGCTAACCCGTTAGAGCAAGGTGCAGGCGACCAAGGGATTATGT
TCGGTTATGCGACAAATGAAACGGAAGTGTTAATGCCAGCTCCAGTCACTTACGCTCACC
GCTTAATGGAACAACAAGCGAAAGTGCGTAAGTCAGGCAAATTAGATTGGTTACGCCCAG
ATGCGAAAAGCCAATTAACCTTTATTTACGAAGATAACAAAATTAAAGGCATTGATACTG
TGGTGCTTTCAACCCAACACGCAGAACACGTTGATCAGAAAACCGTGTTTGAAGGTGTGA
TGGAAGAGATCATCAAGCCAATATTGCCAAGCGAATGGTTAAGCCAAAACACCAAATACT
TTATCAACCCGACAGGTCGTTTCGTGATCGGCGGTCCAATGGGCGACTGTGGTTTAACGG
GTCGTAAAATTATCGTTGATACCTACGGCGGTGCAGCTCGTCACGGTGGCGGGGCTTTCT
CGGGTAAAGATCCGTCAAAAGTGGATAGATCAGCTGCTTACGCTGCACGTTATGTTGCGA
AAAATATTGTCGCAGCAGGTTTAGCAGATCGTTGTGAAATTCAGCTTTCTTATGCTATTG
GTATTGCAGAGCCGACATCAATTATGGTGGAAACCTTCGGTACTGGTAAAGTGAGTAATG
AAGTGTTAGTGCGTTTAGTGCGTGAACATTTCGATTTACGTCCATACGGCTTAATCAAAA
TGTTAGATTTAATCCGTCCGATTTATCGTGAAACTGCCGCTTACGGACACTTCGGTCGTG
AGCATTTCCCTTGGGAAAAAACGGATAAAGCAGAAGCATTGAAGAGTGCACTAAGATAAT
GAAAATATTGAAGTAGATTATACTGGGATTAGTCTACTTCAATCACTTTTTAAGCATTTG
GTATGCGACATAGTAGACAAAAGTGTTGGTAAAAAGTGGGCTAAAGCCTTATAACACAAG
GCTTTAAGCCCACTTTTTGAAATATGAACAAAAAACTGTCCTTTTTGCCTTAAGAACAAT
ATCCAAAAATATCACTGTTCCATTAGAACTATTCAACGTTATATTGAAAAATCCCCCAAA
GCTAAATTAATTCCTTTACAACAAACCTATCTCAATATTATTTCAGACGTGACCTTCTTT
GGTCGTGAATTTGGTGTATTAGTTTTAATAGATACCTTATCTAAATCACCGCTTTCATTA
GATTTCCGCCTATTATTTCTAACTTTATATTGATAAAAGTTGAAAAATTCCTGTTATTTT
ATCTTTACATTGTTTTTTTTTTTTTACAATGGAAGGGCAAATTTGTACATCCTGAAAATG
TAAATAAAGGTTTATGATTTTTTATTAGGAAAAGCAGTAGAGAAGGTTATTTTATTATGA
ATAAAATATTTAGAGTTATTTGGAGTCATGCTCAACAGGCTTGGGTGGTTGTATCTGAGT
TAGTAAAGTCTCATACCAAAACATCCACTCACACGGATAAAAGAGCTCAAGTATGCACCT
CAGATTATTTTTTAGATAAACAGCAAGATAAATTTAAATTAAGTCTTTTAAGTCTAGTAT
TACTAGGTATA
>H159 Scaffold3
AGCGTTTTTGAAGTAGACGTGAGAGAGTTAGAGAGCTAAATAGAAACGAAAAGACTAAAC
AAAACTCAGAGAACAGCTTGTTTCGACTAAGAATAGTGTAGGGGCAAATTACATTGCCCT
TAAAGAACAGAAAAAGAAGATAGAGAAAGTCATTGAAAGATTTTCCCGACGACAATAGTG
CAGTTGTCCCACCTGATTCCATCCCGAACTCAGAAGTGAAAAGCTGTAACGTCGATGGTA
GTGTGGGGATTCCCCATGTGAGAGTAGAGCATCGTCGGGGTTTTATTAAAGAGAAGAAAC
CGCAGGTTAGAGATAGCCTGCGGTTTTTTGTTTTCTGTATACATATCTGATTTAATTCTC
CGCTTTTACTTTTTTCCAAAAAATGTTAAATTGATCACATTTTTAATCCATTGAGATAAT
CACTGATGAAAGAGCTGATCTTACCTAAAATAAGTCAAAACTTAGCAAGCTCATCTCTTT
TCCACGATCAATTATCTTATATAAAACATCGAGTTGATATGCTCGATCAGTTCCGTATTC
ATAACACGTTACGCAATCATTCCGAAGCTTTCCAAAGCGTTTTTTCATTATTACCCGCTT
TATTACACTATAATATTCCAAGTTTGCCTGCGTATGTTGAAAATGCGCCAAAAGGTATTT
TTAATTTCAACTTATCGGCTACTCAGAAAGCTCATTTGTCTACTTATTTTCCCTTGCCTG
AAGATACAAAAAATATTGCTTTTGATGGTTTGTATGTGATGGGGAGCATTGGGTCAATTA
CGCAAACCTGTTTATCAGATTTGGATCTCTGGCTTTGCCATTCGCAATCTTTTAGTTCAG
AAGAATCTGAATTGCTACAGAAGAAATTGAGTTTAATTCGGCAGTGGGCAAAACAGCAGG
GGATTGATGTCAATTTTTATTTGATGAATCCAAATAGGTTTAAAGCAAAAAACTACAATA
GCGATGTGTGTGACGAGCATAATGGCTCTGCACAGCATTTCTTCTTGCTTGATGAGTTTT
ATCGTTCGGCAATTCGTTTGGCGGGTAAACGGATTTTATGGCTACATATGAATAATGGCG
AACAGGATTATGAGCAATATGTTCAGAAAGCGGTGAGTTTAGGGCAATTAAATCCAGCGG
AATGGATAGACTTTGGCGATTTCTCTGCATTAGCGATTGATGAATATTTCGGGGCAAGTC
TTTGGCAACTTTATAAAGGGATTGAAAGTCCTTATAAGTCTGCGATTAAAATTTTATTGT
TGGAAAGCTATGCAGAAACTTACCCTGAAACACACCTTATTTCTAAGAAATTCAAGCAGT
TATTGCTTTCAACAGCAGAAGTTAGCTATCATTTTGATCCGTATTTGGCTATGTTAGAGC
AAGTAACAACATATTTAGAAAATCGTAAAGAGTTTGTTCGATTAGACCGCTTGCGTAGCT
GTTTTTATATCAAGGCTTATGATGGTCAGCACGATAGCTGGCGTAAAGAAGCATTGAGAG
AGTTGGTGACGCAGTGGCAATGGAGTGACCGTGAAATCCAATGTTTAAATAATTGCCGTC
AGTGGAAAGTAAAAAAAGCGATGACGCATCAGCAGATGATTGTTGAACAGTTATTGCAAA
GTTACCGTAATTTAATTCAATTTGCTCGCAAATTTCATATTGATCCCAGCATTTTGCCAC
AGGATACCGACATTTTAATGCGTAAACTCTATTCCGCATTTGAAGTCGTGCCAGGTAAAG
TGCCTTTAATCAATCAAAATATCGCTCGAAATTTGGCTGAAGATGAAGTGACTTTCATTG
AAGTCAATGAAGGTGTTTCAACTAAAGCAGGCTGGTATCTGATCAATCACGCCCCGTTAA
GTTCCTATGACTCAACAACCCGTCACGTTCAGTATCAACGAACACTTATCAAATCAGTGG
CTTGGGCTTATTTTAATCGAGTTATTACAGCCTCTACGCAAATTCACTTGGTCAGCCAAA
GCCTCCAGCTTTCAACCTTACGTCAATTTATTACAGATTTACGCCTTTCATTTCCTGTCG
TAACGCCAGCATTGAAAGATGATGATCTTTATCACCCAAATGAAATTCGTAACCTGATTG
TCGCGATTAATTTAATTCAAGATCCCACAAAAGCTCTCCCTTCCTTGTCTAAAATGGAGA
TGGCACAACTGGATCTGTTTAATTTAGGTTCTTCTGAGCAAGGAATGATTGGTAGTGTTA
GCATTATTTATCGCAATATGTGGAATGAAATAATGACACAGCACTTTGAGGGAAATGATG
CTATTTTGAAATCCCTCAAGTTAATTTCTAATAAAATTTATCGTAATTCTGCCCCGCCAC
AATCGGTAAATGTATTTTGTTACAGCCATCAGTTAAAAAATGAGTTGCAAAATGCAGTAA
TGAGTTTGGTCAATCGTTGCATTACCGTACAAACAGGCTCAATTTTCCAACGCCAGCAGG
CACAAACATTCAAAATGGCAGGGAAAAAATGGCAACTGATCTTTAATAAACATAATAATT
TACAAAATATTGTTGCCGATGAACTCAACAATTTGAACGATGAGTTGTCAGAGTTTACTG
GCAATATTCCTAAAGAGATTTATGATTTTGCCAGTGAAGGCTTTTTACAATTTTTCTTTG
ATGATAACACCGACGGCAGTTTTAATGTTTATGTCCTTGATAAAAATAACCAGACTGAAT
GTTATTGCAACTGTGTTGGGGATAAAGAAAATAAAATCCGTCGCATTAGCCGATCTTATT
CAGACACGGAAAATACTAAAGAAAGCCTTAATAGCTTTAATTTTCCTCAGTTTTATCAGC
TATTAAAACAAAATGATACAATTAAAATTGTACCCTTTAAGAGTAAACAACATCGAGAAT
TTTTAGAACCACATTAAAAATAGGAAAGTTTATGTCCTCAACTTTAGCTAACCCCGAATT
AATTAAAACCGTGGTATTACTTGCAACAAGTATTACCATTGTTCCGCTTTTTAAACGAAT
TGGACTGGGCAGTGTATTAGGCTACCTCGTGGCAGGTTGCTTAATTGGACCTTCAGGTGC
AGGACTATTCCAAGATCCAAATGCAGTTGTACATATGGCTGAGCTTGGGGTAGTGATGTT
CTTGTTTATTATCGGCTTGGAAATGCACTCTGAGCGTTTGTGGAGTATGCGTAAAGCGAT
TTTCGGTCGAGGTTTTTTACAGGTCGCTCTATGTGGGACATTGCTCACTTTTGCAGGTAT
TTTTATTCTAGGTTTACCAAAAGAAGTTGCGTTCATTGCAGGAATGGGCTTTACACTCTC
TTCAACTGCGATTGTAATGCAAGTGCTTGAAGAAAAAGGGATTAGTACTACACCTAAAGG
ACAGCGTATCGTTTCGACATTAATTTTTGAAGATCTAGCTATTGTGCCACTATTCGCTTC
TATTGCATTTTTAGCACCTGAACAAGCTGGAGCAGAGCAAGGGACAAATTGGACTGCGAT
TGGTGCGGGCTTAGTGGGAGTGCTGATCTTAGTTGCTTCAGGTAAATGGTTAATGAACCC
GCTGTTTAAGATGATTTCTAAAGCTCACATTCGCGAAATGATGACCGCAGCGGCATTATT
AGTGGTATTAGGTTCTGCTTTGTTAATGGAATTGAGTGGTTTATCTATGGCAATGGGGGC
ATTCGTTGCAGGGGTTATGTTGTCTGAATCGTCGTTCCGTCATCAGCTAGAGGCAGATAT
TGAACCATTTAGGGGTTTATTACTTGGTCTATTCTTTATGGGCGTGGGAATGTCCCTCGA
TCTTTCTCTCGTACTAAATAATTGGTTATGGCTACTGGGTGTGATATTACTTTATGTGGT
AGGCAAAGGGTTATCTATTTATGTTGTTGCATTAGTCACAAAATTAACTAACCGTGAAGC
TATTATGCGTACAGCGATTATGTCGAACGGCGGTGAGTTTGCGTTTGTCCTTTTTTCTGC
TGCCGCTACCGCAGGTGTTTTTACAGCAGATAATCAAGCGACTTTCACAGCAGCAGTGAT
TGTATCAATGCTTTTATCTCCATTGGTGGTGATCGTCATTCAACGTTTAGTGAATTTGAA
AGCGAAAAAATCCACAGGAGAAGCTCAGCCAAATTTAGAGGGCATTGAATTTGCAGAAAA
TTTAGAAAGTAGTGTTCTTGTTATTGGCTTTGGACGTTTTAGTCAAATCGTCTGTCAAGT
ATTGTTAGCTCGCGGAATTAATGTTTCGGTGATTGATTCTGATGTTGAGAATATCCGTAT
GGCAACCCGTTTCGGCTTTAAGGTTTACTATGGTGATGGAGCAAGAATTGACGTATTAAG
AGCCAGTGGTATAGCACAAGCAGACTGTGTGATTGTTGGTTTAGCTGAACCTGATCGCAC
TTTGCAAATACTAGAATTGATTAAACACGAATATCCATTAGTGCCTGTTTTTGCTCGTTC
TTACGACCGATTAAATACTGTGAATTTAATTAAACATCACGTTGATTACCAAGTGCGTGA
AACCTTTGAATCTGCTTTATTGCTGAGCAAGGTGACCCTTGAACGATTAGGTGCAACAGA
AACAGAAGCTCAAGATGTAATTAACCTTGTTCGCCATTTAGATCAGGAGCGTTTGAACGA
AGAAGTGCTACACGGTTTTTCCGATGAAATTGCGAAAAAATATTGGCGAGTTGAACCCTT
CGTAAAACCAGCACACGAAGCGACAGCTTTAAATGAAGAAACTGCAGATATTTTAGAAGA
AGTTGGCGAAAGTATTGAGGTGGTTGAAGTTGAACTTGATGATCAGCGTGAAATGGAAAA
GATTAAGTTAGCGACTGATGAAAAGAAAGAAGATGAATTAAGTTAAAACAATTTTTAGCT
ATTTGAAAGTTAAATTACTTTATAATTTAACTTTAATATGAAATGTAAGATAGATTAAGA
CAATGATTGAAGCTGACAGAATTATCAGTGCCTCAGCAAAGAAAGAGGACGAAACTATCG
ATCGTGCAATTCGCCCTAAAATGCTTGCCGATTATGTCGGACAGCCGTCAGTGCGAGAGC
AGATGGAAATTTTTATCAAGGCGGCTAAATTACGCAATGATGCTTTAGATCACCTGTTGA
TCTTTGGGCCACCAGGCTTAGGTAAAACGACACTGGCGAACATTATTGCAAACGAAATGG
GCGTGAATATCCGCACGACATCAGGGCCAGTGCTGGAAAAAGCAGGGGATCTTGCCGCAA
TTCTGACAAACCTCGAACCCTACGATGTGCTTTTTATTGACGAAATTCACCGCTTGTCGC
CAGCCATTGAGGAAGTGTTGTACCCTGCAATGGAAGATTATCAGTTGGATATTATGATTG
GTGAAGGCCCAGCGGCACGTTCAATTAAACTCGATCTTCCCCCATTTACCCTCGTTGGGG
CAACAACACGAGCAGGTTCTTTAACGTCGCCTTTGCGTGACCGCTTTGGCATTGTGCAAC
GCCTGGAGTTTTATTCCGTTGAAGATCTCACTTCGATTGTAAGCCGTAGTGCTGGCTGTT
TAAATTTAAATCTTGCCACCGATGCCGCTTATGAAATTGCACGCCGTTCACGCGGAACTC
CTCGTATTGCAAACCGCTTGTTACGCAGAGTACGAGATTTTGCAGACGTACGAAACAACG
GCATTATTTCCTCTAACATTGCAAAACAAGCATTAACGATGTTAGATGTCGATTCCGAAG
GCTTTGATTTTATGGATAGAAAATTACTTTCTGCTGTAATTGAGCGATTTGATGGCGGAC
CCGTTGGATTAGATAACCTTGCAGCCGCCATTGGCGAGGAACGGGAAACCATTGAAGATG
TGCTAGAGCCTTATTTAATCCAACAAGGCTTTTTGCAACGCACCCCAAGAGGGCGAATAG
CCACATCGAGGACTTATAGTCATTTGGGGTTGGTAAAATCTGAATAGTGTAAATCGGTAG
AATTTTTAAGGTTCTACCGATTGTTTTTTGTTTTATCCATTGATTTTCTTTACTCAAGTC
ACATTTTTACAAATAATTTCTGTAAAAGTAACTTAAAAACTTTACAAAACTAATTTTTTA
AGTTACTAATTAATAATTTTTAACACAACTAAAAACGGAGATTATTTATGCAAACAACCT
TTACCCGTTCTTTATTAGCCAGTGCGATTGCGCTTGGTCTTTCTGTTTCGGCTTTTGCAG
CTAAAGTACCTGAAGGTACGGTGCTTGCAGAGAAGCAAGAAATTATTATTAATAACAGCT
CAGAACCATCAAGTTTTGACCCTCATAAAACAGAAGGTGTGCCAGAAGCTCAGGTTTCTT
ATCAGTTACTTGAAGGCTTAGTTACCAAAGATTCTGCAGGTGAAATCATTCCTGGTGTGG
CTGAAACCTGGAAAAGTTCTGAAGATTTCAAAACGTGGACCTTTAATTTACGCAAAAATG
CAAAATGGTCTAACGGCGAACCTGTGACTGCTCACGATTTTGAGTTTTCGCTTAAACGTT
TAGGCGATCCCAAAACCGCTTCCCCTTATTCTAGTTATTTAAACTATCTTCAAGTTGAAA
ATGCCCAAGAGATCATTGATGGTAAAAAAGCACCGAGTGAGTTAGGGGTTAAAGCTGTTG
ATGATTACACTTTAGAGATCAAATTAAGCAATCCAGTGCCTTATTTAGTCGGTATGATGA
CGCACCAAACGATGTTGCCTGTGCCAAAAGCAGTGGTTGAGAAGTTAGGTGATGCTTGGG
TGAAAAAAGAGAACTATGTGGGTAACGGCGCTTATAAATTAGTAGAACACGTTATTAATG
AAAAAATCGTGTTTGAACGTAACCCATTGTATTGGAATGATAAAGAAACCGTGATTAATA
AAGCGACATTCTTAGCCATTCCAAATGCAAGTACCGATGTTCAACGTTATCGTGCTGGCG
ATTTACATATTACCAGCTATGCATTACCACCAGAGCAGTTCCCAACACTTAAAAAAGAAA
TTCCAAATGAAGTGTTTGTAACTCGCACACTTTCAACCTACTACTACGAGCCAAATAACG
AGAAAGCACCATTTAACGATGTGCGTGTGCGTAAGGCGTTAAACCTTGCATTAGATCGTA
ACGTGATTACGGATAAGGTTTTAGGACAAGGTCAAACCCCAACCTATGTGTTTACTCCGC
CGTACATTACCGAAGGTCACTTAATTCAACAACCTGAGTATTCAAAACAGGATATGGCAT
CTCGTAAAGCAGAAGCGATTAAGTTGTTAGAAGAAGCTGGCTTTAGCAAAGCGAACCCGC
TTAAATTTACGCTTTTATATAACACTAACGAGAACCATAAAAAAATTGCGATTGCAGCAC
AGTCGATCTTAAAACAAAACACAGGCGGTTTAGTTGATATTAAACTTGAAAACCAAGAGT
GGAAAACCTTCTTAGATACACGTCGTGCAGGTAACTATGATGTGGCGCGTGCAGGTTGGG
CGGCTGACTATAACCAAGCATCGACTTTCGGTAAGTACTTCTTGTCTAACTCAAGTAACA
ACACCGCTCGTTATAAGAGCGCGGCTTATGATGCTGAAATCAATGCGGCATACCAAGCAG
GCAATGCGGAAGAGCGTGCGGCAGCTTATGCAAAAGCAGAAGCTCAGTTAGCGAAAGATT
ATGCAATCATTCCTATTTATAACTATGTAAACCCACGTTTAGTTAAGCCATTCGTGAAAG
GTTATGAGGGTAAAGATCCGCAAGATAATATTTTATTAAGAAACCTTTATATCATTAAGC
AGTAACTTTTAAGCGGTGCGATTTTTTAAAATCTTTGCAAATTTTGCCAAAAATCGCTCC
GCTTGTTTTCTTTTGTTGTGTGGATCGGAGAACTGAGCAATGTTGAAATTTATAATAAAA
AGGATTTTAGAAGCGGTTCCAACGCTTTTTATTTTAATCACATTTTCGTTTTTTCTAATG
CGGTTAGCACCGGGTAGCCCATTTACCTCTGAGCGTGCTTATCCACCTGAAGTGATAGCA
AACATTGAAGCCAAATATCACTTAAATGAACCCTTATATAAACAGTATTTTATCTACCTT
GAGAACTTAGCTCAGGGGGATTTTGGACCCTCTTTTAAATATAAAGATCAAACCGTTAAT
GATTTAATTGCTTCTGCTTTTCCTGTTTCATTTAAACTGGGGATTGTTGCTTTTTGCTTT
GCGGTAACTCTTGGCTTGCTGGCAGGAACGGTGGCAGCCTTGAAGCAAAATAGTAGGTGG
GACTACTTTATAATGTCCTTTGCGATGACGGGGATTATTATGCCGAGCTTCGTCTTTGCC
CCTCTTTTAGTGTTAATTTTTGCCATTTATCTCAAATGGCTACCCGCTGGCGGTTGGAAT
GGCGGTCAGCTCTATTATATGGTGTTACCTGTTTTATCGCTTACCATTGCCTATGTCGCA
GGGATTGCGCGTATTACGCGTGGTTCAATGATTGAAGTGCTACATTCTAATTTTATTCGT
ACGGCACGAGCTAAAGGCTTGCCGATGAGTAAAATCATTTTTAAACACGCTTTACGCCCA
GCTATGTTACCTGTGATTAGCTATCTTGCCCCTGCGTTTGTGGGGATTATTACAGGATCA
ATGGTAATCGAAAGTGTCTTTGGTTTACCTGGTATCGGACAGCTTTTCGTCAATGGGGCA
TTAAACCGTGACTATTCCCTTGTGTTAAGTTTAACGATTTTGGTCGGCACATTAACCATT
TTCTTTAATGCGGTGGTTGATATTCTTTATGCTGTGATTGACCCGAAAATTCGTTATTCA
TAAGGAGTGTGAGATGTTAATTAATAATAAGAAAAATCAAGAACTTGCAGAAAAATTAGC
GGAACAGACCGCTGACATCGCCGTGGAAGGTCGCAGTTTATGGCAAGATGCTCGTCGTCG
CTTTTTCCGTAATAAAGCGGCGGTAAGTAGTCTGATCATTCTCTTTTTTGTGGTGTTATT
CATCACTTTTGCACCGATGTTAATGCCATTTAGCTATGAAGATACAGATTGGAATATGAT
GAGTACCGCCCCTGATTTTGCATCAGGACATTATTTTGGTACTGATGCTTCTGGTCGTGA
CTTGTTGGTACGAATTGCAATGGGCGGACGAATTTCGCTGATGGTTGGGATTGCAGGGGC
ATTGATTGCTGTGGTGATTGGCACAACCTATGGGGCAATTTCAGGCTATGTGGGCGGCAA
AGTCGATATGGTGATGATGCGTTTGCTCGAAATTTTAGGCTCGTTCCCATTTATGTTCTT
TGTGATTTTATTGGTGACATTCTTCGGTCAAAACATTCTGTTAATTTTCGTGGCAATCGG
TATGATTGCGTGGTTAAGCCTTGCTCGTATCGTGCGAGGACAAACCCTCAGCTTAAAAAA
CAAAGAGTTTATTGAAGCGGCGATTGTCTGCGGTGTGCCGAAACGCCAGATCATCTGGAA
ACACATTATTCCGAATGTATTAGGTATCGTGGTGGTTTATGCTTCCCTTGAAGTGCCTGC
TTTAATTCTATTTGAGTCCTTTTTAAGTTTCTTAGGTTTAGGTACACAAGAGCCGATGAG
CAGTTGGGGGGCTTTATTAAGTGATGGTGCCGCTCAAATGGAAACATCACCGTGGTTATT
GGCATTCCCAGCCTTTTTCCTCTGTTTAACCTTGTTCTGTTTTAACTTTATTGGCGATGG
TTTGCGTGATGCCCTCGATCCGAAAGACAAATAGGAAGTTGCACAATGAAATTATTAGAA
GTCAATAATTTAGATGTCTATCTTAAAACCGATCAAGAATTGGTACACGCAGTGCGTTCG
GTTTCTTTCAGTGTGGAAAAAGGACAAACTTTAGCGATTGTCGGCGAGTCAGGATCAGGG
AAATCGGTCACTTCAATGTCGATAATGCAATTGTTGCCACATAACATTGTTACCTATGGC
GAAAATTCTTCGATTATTTTTGAAGGGCAAGATATTTTACGTTTCTCAGATAAGCAGATG
CAATCATTGCGAGGTGATCGTATCGGTATGATTTTCCAAGAGCCGATGACATCTCTTAAC
CCATTTATGCGAATTGGGGAACAGGTTGCCGAAGCGGTGAGTACCCATAATCCATTGCTG
AGCAAACAGCAGGCTCACGAAAAAGCATTGGCGATGTTACAGAAAGTAAAAATCCCGGAC
GCTGAGAAAAAAATGGTCTGCTATCCTCACGAGTTTTCAGGCGGACAGTTGCAACGCATA
ATGATTGCAATGGCAATTATCAATGAACCAGATTTATTGATTGCAGACGAACCAACAACC
GCCCTTGATGTCACTACGCAAGCGGAAATTTTAGACTTAATGCACGATCTGCAAGCAGAT
ATGGGAATGGCGATCATTTTGATTTCCCACGATCTTCGTTTAGTGCATAAATACAGTGAC
GATGTATGTGTAATGCAAAATGGCGAAATCATTGAGCGAGGGAACACCGAAGAAGTCTTT
AAAAACCCTCTGCACCCTTACACCATTGAGCTACTTACGCCGATACCAAGCGATCTAAAA
CATCAAGTGGCGGAAAATGCTCCAACGCTCATTACTGCAGAAAATGTGGATATAGATTAC
ATTTTAAAACGCAATCTATTTGGCAAACCGACCAAAGTATTTAATGCCGTGAAAAATATT
TCACTCGATCTGAAAGTAGGAGAAACCTTAGGGATCGTGGGCGAGTCGGGATCAGGCAAA
TCGACACTTGGGCGAGCGATTATGCAGATCTTAACCTATCGAGGAAAAATTGCCTTTGCA
GATCAAGAGATCGCAACGCTATCCAACGAACAGCGTCAAGCCTTGAAGAAAGATATGCAA
ATGGTATTCCAAGATCCGTTTAACTCACTCTCTCCACGCTTGACAGTCGGTGAGATCGTC
GGCGAAGGCTTATCCGTGCATTATCCACAAATGAGCAAAGAAGAGCGTCGTCAAAAAGTG
ATGAAAACTTTGGAAGAAGTTAATCTTTCGCCATCAATGATCAATCGTTATCCCCACGAG
TTTTCAGGCGGACAACGCCAACGGATTGCGATTGCCAGAGCGATTATTCTTGAGCCACAA
TTCGTCTTACTTGATGAGCCAACCTCAGCCCTTGACCGTTCAACACAATTAACGGTGGTA
GAATTACTGAATAACCTCCAACGCAAATATGGCTTAAGTTACATCTTTATCAGCCACGAT
TTAGCGGTGGTAAGAGCATTGAGTAACAGAGTAATTGTGATGAGCAAAGGGGAAGTGGTA
GAGCAGGGCGAAGCCAAACAGATCTTCGAGCAACCAAAAGACGAGTACACCAAGCGGTTA
ATTGAAGCGTCGAATTTGTAAATCAGCAAGGCATAGTAGAGAACAGGGGAATTTATCTTT
TTCTACTATGCCCCAAGTTTTAGGTAACTGTATTAACAAATACCATTCTTAATATTCTCA
AGCTCTTCCCAACGCTCAAACGCTTGCTCTAACGCCATTTCCGTATCCGCTAATTTTTGT
AACTGAGCTTGAGTATAGCTCGGATCTTTAGCAAAGAAATCCGCACTATTCACTTCGGCT
TGTAAGGCTTCAATTTCTGCTTCAAGCTGTTCCATTTTTTCAGGCAGGGCTTCTAACTCT
CGTTGTTCTTTATAAGAAAGTTTGACCTTCTTTCCCTCCCCCTGCTTGCGGGGGGAGGTG
TCCGCAGGACGGAGGGTGGCATTCTCGCTTTCTACAAGCGGTGCTTTCTCAACGTTTTTT
TGCAAATTCCCATTGCCCTCTCCCTGATTGCGGGGGGAGGTGTCCGAAGGACGGAGGGGA
GCTTTTGAGGCAAAATAATTAGCCTGTTGTTGCTTTGCATCGTGGTAGCCACCGATATAT
TTATTCACAACCCCTTCGCCTTCAAAGATGTAGCATTCCGTTGCAGTATTGTCGATAAAT
TGACGATCGTGGCTGACTATAATCAAAGTGCCTTGATAATCCGCTAACATCTCTTCCAGT
AGCTCTAAGGTTTCTACATCAAGGTCGTTGGTGGGTTCATCCAAAATCAGTAAGTTATTT
GGTTTCAACAATAATTTAGCTAATAACAAGCGGTTACGCTCACCGCCCGATAACGCTTTG
ACTGGGGTCATCGCTCGTTTTGGTGGAAATAAGAAATCTTGCAAATAGCCAAGAACGTGG
CGTTTTACCCCATTGACTTCAATATCTTGCTTGCCGTCCGCTACGTTGTCCATCACCGTC
TTTTCAGGATCAAGCTCTGCTCGGTATTGATCGAAATAGGCAACTTCTAGCTTGGTTCCG
CAACGCACTGTTCCTGCTGTCGGTTGAATTTCGCCAAGCAATAACTTAATCAACGTCGTT
TTACCAATCCCGTTTGCACCGATAAAGGCAATTTTATCGCCACGCAAAATCGTAGTGCTG
AAGTTTTTCAGCAAGGTTTTGCCTGTCACTTCGTAACTGGCATTTTCCACTTCAAATACA
ATTTTGCCTGAACGAGCGGTCTGATCGAGCTGAATTTTTACCGTGCCTTGTACTTCTCGG
CGTGCTTTACGCTCTTCTCGCAAGGCTTTCAAGGCTCGCACACGCCCTTCATTACGAGTG
CGACGAGCTTTAATCCCTTGGCGGATCCAAACTTCTTCTTGGGCTAATTTTTTATCAAAC
AGCTCATTTTGTAAGGCTTCTACACGCAAGTCTTCGGCTTTAGTTTCAAGGTAAACATCG
TAATTACTTGGATAGGAAACTAGTTTGCCCCGATCTAAATCGACAATGCGAGTTGCCATT
TTACGAATAAAAGCACGGTCGTGAGAGATGAAAATAATACTGCCTTTAAACTCTAACAAC
AGATTTTCTAACCAAGCAATCGTATCCACATCTAAATGGTTGGTCGGTTCGTCCAACAGT
AACACATCAGGATCCGCCACCAATGCACGAGCCAACGCCGCACGGCGAACCCAACCGCCC
GACAGCTCGCACAACCGTTTTTCAGGATCAAGCTCTAACAGCTTCAAGGTATCTTGAATA
CGGTTTTCAAACTGCCAACCGTTTGCGTGTTCTAGTTGAGCCTGAATTTGCGAAAGTTGC
GACATCAGCGTATCGCTGTAATCTGTCAGCATTTGTTGAGAAATGTGGTGATATTGCTTT
AAAAGATCGGCTAAATGCGCGATCCCTTCTGCGACATAATCAAAAACAGTATCTTCAATA
TGGCGGGGCGGATCTTGTTCTAAACGGGTGACAACAATATCTTTTTCAAAAATCAGCTTG
CCATCGTCTAGCTGAACTTCGCCAGCCAGCACCTTCATTAAGGTCGATTTGCCTGCCCCG
TTTCGTCCGACAAGACAGACACGTTCGCCCTGTTCAATGTGTAATTCAGTGTGATCAAGT
AGTGGATGATCGCCAAAGCCTAAGTAGGCGTTAGAAAGGTTAATTAAAGCCATAGAATAT
CTGTTGAAATAAAAATTTCGCAAATTTTAGCAGTTTTCCTACCGCTTGTAAGTGATTTAA
TAAAGTGAAGTAATGAAAGTATAAAAGTGGTTTGAGATTGTATTAAACTTAGTGAGATTG
TACTGATTTGGGAGGTAATGGAAAGAGAAGCTATTACTGCCCATAGGTAATACTGTTCTT
TTTGTGTATGAAGTTTATTACAAAGTTTGCTACAATCCATTCCCATCATAGACACGGAGG
CAAAATGCAAGTTGTTACAAAGCTCATACCTACCAAACTGATTTCCAGTAAATCTACACA
AAACACACGTTCAGCAAATCAAAATATTGAACGCAGTGAGCTTTTAAAAAAACTTGCCGA
TGTTCCGCACTACCCTTTAACCGTCGTGATTGCCCCTGCTGGCTATGGCAAAACGACATT
AATTTCCCAATGGAAAGAACGCTTATTAGCGAAAAATGAGCAAGTCGCTTGGTTTGCTTT
AGATGAAAGCGATAATAACGCTGAACAGTTTTGTCACTATTTTTCATCGGCATTAACCAA
AGCCACAGGCATTTCACTGCAAGGGATAACCTATAAAAATAACTTGGTGGATTATTTTGG
ACAGCTCTTGGTCTTACTGGATAATGTTCCCCGTCGGTTTTATCTGATTATTGACGATTA
CCACCTGATTGATAATCCCGAAATCCACGATGCCCTGCGTTTTTGGTTGAAACATCAACC
TGATACAATGAGCCTAGTGCTACTTTCTCGCCTTACGCCACCATTAAGCATTACCAACTT
GCGTATTCACGAAAAACTGCTCGAAATTGACGTGCATCAGTTAGCCTTTACCCCAGCAGA
AACCCGTCAATTTTTTGAACAAAAACTCAATGAAACATTGAGTGACGAAGTGATTTTTGC
GTTATGTGAACGTGTGGAAGGCTGGGCAACGGCATTGCAACTGATGATCTTTGCCATTAA
ACAAAATGCAAAACTGTTACATTTCCCTGAAAAATTACTGACCAAGCTCAATCAACAACA
TATCGCTGACTATCTTAATGAAGAAGTTTTTCATTATGTCGATCCTGAAATCAAACGCTT
TATGCAACGTTGTGCGATTTTACGTTCAATGAATGAAAAGTTGGTCGTGGCACTTACTCA
AGATGAAAGCGGGGTCAAGCGGTTAGATGAGCTGGAAAAATTGGGATTATTCATCACACG
AATGACCCACGATGATGAGGAGAACTGGTGGAAATTTCACCCGATTTTAGCTGCCTATCT
CTCACAAAGTTGTCGCTTGGAATTACCAAATGAATGGCAACAGCTACACCAAACTGCCGC
AATGATGTGGCTAAAACTTGGCTATGGCTCAGAAGCACTCTACCACGCACAAATGCTAGA
TGATCCACAAACGCTCTACCAAATACTGCAAGAACACGGCTGGGCATTATTCCATCAAGG
GCAACTCAAATTATTAGAAGACTGCTTAAGCCACCTGCCATCAGAACAGATATGGCAAAA
TGAAAATCTTGTTCTGCTTAAAGCGTGGTTAGCACAAAGTCAGCACCGTCACCAAGAAGT
AAGCGGTATTTTGCAAAAATTCCAACCAAAGTTACCGCTTACTGAGAGTTTGCAAGGGCG
TTTTGACGCATTAAAAGCCCAAGTGGCAATCAATGCTGGCGACGAAGAACAAGCCTATTT
AATTGCCAACCAAGCCTTAGCTAATTTGTCTGATGAATTTGATTATGCCCAAATTGTGGC
GAAATCCGTGATTGGTGAAGCTCAACATTGTCGTGGTTATCTCAAAGAAAGTTTAGCCTT
AATGCAACAAGTTGAAAAAATGGCAACCAGTCAGCGAGCGTATCACCACTGGCTTTGGTC
TAAATTACAACAGTCTGAAATCCTATCGGCACAAGGCTTTTGGCAATCCGCCTATGATTT
ATTAAAAGAAACCACCTTACAAACCAAAGAATTTCATCAAATTCCGATGAATGAATTTTT
GCTACGCTTAAAAGGGCAAATTTTATGGGAATGGCACCATCTTGACCAAGCTGAAGCAAT
GGCGAATGCAGGTATTGAAGTGTTAGAAAAGGAAGAAGAACGTATTCAAAGCCTTGCCTT
ATTAGCCAAAATTTCCCTAACCAAAGGGGATTTAAACAACGCAGAACGTCTAATTGAGCA
GTGCCGAATGCTACTGGCTCGTTGTTCGCCCCATAAAGACTGGGTAACAGCACTTGATGA
AATCCAGCTGATCTATTGGCAAATGCGGAATGAAACTCGCTATTTAGAAGGCTGGCTGGC
TCAAGCCAATTTCCCTAGCCAAGAGCATAACCACTTTACCCAACGCCAATGGCGAAATAT
CGCCCGTTGTTACCTGCTACAAGAAGATTACGAACAAGCATTGCGTATTCTCAACAGTTT
ACTGCGTACCACAGCGATTTTTAATCTAGTGAGCGATAGCCAACGTGCGTTAATTTTGCG
TAATCGAGTTTACACTTTACAAGGCAAGCCTGATTTAGCTCAAAGAGATCTCATTCAAGC
CCTAAATTTAAGCCAACAGACCAACTTTATCAGTGCATTTGTGATTGAAGGCGAAATAAT
GGCACAGCAAATTCGCCAGCTACTGCAACTTAATGTATTAGAAGAACTTTCTACCCATAA
AGCCCAATTTATTTTGCGTAGCATTAACCAGCATAACCGCCATAAAACAGCACATTTTGA
TGAAGAGTTTGTCAAAAACTTACTTGCTAACCCACAAGTACCAGAACTGCTCAAAATCAG
TCCGCTTACTCAACGAGAATGGCAAGTGTTAGGGTTAATTTATTCAGGTTACAGCAACGA
ACAGATCTCTCAAGAACTGGTCGTTGCAATGACCACCATTAAAACCCATATACGCAATCT
CTACCAGAAAATCGGCGTGGCAAATCGTGCTGAGGCGATTGAATATACTCGCAGTTTATT
GCGAATGATGGGGTATATCTAGATAAAGTAGAAAATCAACAATCAATTTAGAATCTATTC
TTCATATATATTTCTTTTTATTTAAGTTGTTTTAGTGTAAAGTTTGGATGTATATGAATG
TGGATATTATTTTATACAATAATATTTTCTATTAATCTAATTAATGTTTATTGGTAAATC
ACTATTATGATTTTTTCAAATGTGATTTGATATAAGAGAGAAATATAATGGCTAATTTGT
CCCCTGATGAAGCAATTGAGCTTGCATATGATATTTTTTTAGAAATGGCTTCAGATAATT
TAGAGCCTGCAGATATTTTACTTTTTAATTTGCAATTTGAAGAACGTGGAGCAGTGGAAA
TGGTTGAAACTAGTGAAAATTGGGAGCAAGAAATCGGTGTTTTAATTGATCCAGATGCTT
TTGCTGAAGTTTGGATTGGTTTGATAAATCAGAATGATGAGATGGATGATATTTTTGCAC
GTTTTTTAATTTCCAATGATGCTGAGAATAGAGAATATCATGTAATTTGGAAGAGTTAGA
GGATGTAATTGAGGGGACGGAGTCAAGGTAACCATTAATTTATTTTAGTCTAATCTTTTT
AATCTGGATATAATAAAGGCAGCTTTTGAGAAGCTGCCTTTATAGTCATTATTTTTCGAT
CTCTTGTGGCAACGCCAACACTGTTTCCACTGGTTTGGCTTCGACATTGACCTCTTTCAG
ATCTTCTTGTTTTAATCTATTCGCTAATTCTACATCGTGGGTCTGTTCTGCGACATACAA
TGCCATAATGCGATCTTTCGCGATACACTCTTTATGCTCAAGCAGTTGCACAAAGTAAGG
TTTCGCTTTGTCGAAATGCCCTGCTCTGGTGTGGATATAACCTAGTACTCGCGCGTAATC
GTCACTGTAACGCTCTTCCGCTTTGCTGTTGCGTTTTAAGAGAACTTTGAATAGTTTATG
TTCTTCATCAACTTGTAAGCGTGTTAATTCTGGATAGAGCAACACAAGTTGTTCATCTTG
ATATTTTTTCACAGTTTCAAGAGCGATTTCTTGAGCAGACTCGTGATCGTCTGTGTCAAT
TAAGCGTTTAATCAAGCCAACGCGAACGTAAATAGAACGACGGCGGCGGCTTGGTTGATT
ATCCCACCATTTTAATAAGCCTTCTTGACCTTCTTCATTCATAATTTCATCTAATAAGCC
GTCATTGACTTGCTGTTCAAGTCTTTCGTACTCTTCTGCCGATAAGAAACTACGTTGTCC
GATTTGTTCTAATACGTCATCGAGTGCTTTGTAAGCCTTCGATTTTTGGTAGATTTCAAT
CGCAAGGCGTAAGGCTTCAACGTTGTTTGGAGCAAGGACTAATAAGCTATCGACCGCACT
GCGTGCCGCAGGGAGTTTGCCTTGTAGCAGTAAAATTCGTGTGCGAGCAATTTCAACGGC
AACGTTGTTTGGGCCAGCGATTTTAGCAGCTTCAATTAAATACTTGTTCGCATTGAGTTC
GTCGCCTCGTTGTTGAGCAGCTTCGGCAGCTTTGATGAAGTTTAACACTGGCTCGGCGGC
GTGTTTTGCATTTTTTGCAATTAATCTCTCCGCTTTAGAGTAATCCCCTTCGGTCATTTT
CATTAAGCCTTTGAGGGTTTGCTGTTGTGCTTTTTTACGTTTGCGATCGCCAAACCATTG
ATAAGCACCTCGACTTAACCCAAAGAAACGGCGGACAATCCACTCTATTGCATAAACCAC
TGCCATAGCTACCGCAAAAAAGACCACGAGCATTACTAGGCTCATTTCAATCACTTTGCC
TGCGGTTTCAATGCGTACATAACCTTGATGCCCCGAAATATAAGGCCCTAAAATTAAGCC
TGCAAGGACAATTAGCATTAAAAAGAGAACGCGAAACATAATCTATCTCCTATTGTTGCT
CTGTAGCAGGTTTTGCTTCGGTTGGTGTTTCTTGAGCTGGTGTTGCTTGCTCAAGGGATT
TGTCTTGTTCCAACTGAATTTTGCTAATCGGTTTAGGGGCTTTATTGAGCAGTTGATCTA
ATAAGCCTAAACTGTGCAGGCGATTTGGTGCGTCAATGTAGATAGATTGTTCAATCATCT
CGTCAATTTCTTTTAAGAAGGTTTTGACTTCTTCATTCTGCACATCAAAGTAACTTCTCA
CCCAAGTGCTAACTGCTTCAAGCGATTGTTTATAGAGTTCATTTTGCTGACGTGGGATTG
CCAAAATCGCAATTTGTAAACGTAAGCGGATATTTTCTCGTAAGTAAATCTCTTGATTTG
GTGCAACAAAAGCTTTCTCTTTTGCCGTCGCTTTATCGCTAATGCGGATAAAGTGATTTA
AGAAAGAGTTCGCACTTTTTTCTAGGTTTTGTTGCCAGTCTTGCACTGAGTTACTCACTT
CGCCTGTGGCAACACTTTCTTCTTCCGCCGTGTTGTCGATCATCGGCATATCATCAAGCA
AATTCGCTAATTGCGTTAATCGTTGCATTAAATTATTTTGATCAACATTGTTTACACTAG
CAAGTTGGCTGAGGTCTTGTTTAATCGCTTCACGAATGTTAAGAACTCGATTATCGCTCA
CTTGGCTTAATACGTTATCCGCTTCAATAAGCAAGCTACGAGCCGTATCAATATCGTTAT
CTAACACTACTTTGCGTAAGGCATTGTTAAGTAAGAAATCAGCGTCAGATAATAGCCATT
CACTTTGGTCTGCTTTTGGTGTCGCCCCTAATTTTTGAATTTGGCTTTGTAGGGCGTTGA
TTTGCTGAGTATAAGCCGTTTGTGCATTCTCTAACTGTGCAATTTTATCTAATGATTGTT
GATAATCTTGAGTAAGTTTGGCAATTTTGACTTTTTCTTCATCAAAGTTAGGGATTTCAG
CAACTGTTTGTTCGGGTTGATTTTGGGTTGCTTTTGCTTGTAATGCTTGAATTTGTGTAT
CAAGTTGAGCAAATTTTTGGTTGCCGAAGAAATACCCTGTTGCCCCCACGCCTAAGGCAA
TCAAGATAGCCAGCAGAGAGAGTGCTTTTCCCCCTGATGATTGTTTTGGTTGTTCTGATT
GAATAGGTTGAGCAATTTCCACTTGTTTTTCCTCTTCTTCAGTTTTTGGATCAATAGCGG
TGACTTCCTCTGTCTCTTTTACCATTTCTGGCTCAGAGACTACCGCTTGTTCTACATCGA
CTTTCACATCTTCAGTCACGACTGGCTCAAGGTTTTCTGCAACGTTTTCTGTTGCTTCAA
CCGCTTTTGGCTTTTTGCTCTGTTTCGACATAATGTTCACCTATTTTAGTTAAAATTTCC
CACAGTTGAGTATTGTTTCCAGCAGACTATGATTATCCGCTTTCATTGAAATTTGAATTT
GTTCGCTTTTCCAGCCTGATTTTCGGGCAAGTGTGGCGATACGTTTGCCAACCACAATTA
AACGACATTGGTAGAGCCAAGGCAGATCCGCTTCTGCGGTCTGTTCGATAAACGTGGTTA
AAATCTCACCGCTTGTCACGACAATGGTATCTGTTCCTGCTCGTTTTGCGAGGCTTATCT
GTTCGCTTAAATTATCCGCCAACATTATACGGCGATAACATTCGAGGATCTGCACTTCAG
CACCTCGTGAAGTTGCCTGTTCAGCAAAAAATTCTCGCCCTGTATCTGCGCGTAAAATCA
GCACATTTTTTCCAGACAACTGAGCCATTTCAGGCAGTGCCAGTAGCCCTTCACTGTTTT
CTGATTGAATAGGGTAACGTACCGCTTGTTCAATTTGGGAAGCGAAATGGTTTGCCGAAC
GTTGTCCAACGGCAAAATAGAGTAAATCACTTCGCCAGTGAAATCCCGTTTGCTTTAAGG
TTTCAGTTGCAAAATCAACGGCATTTTTTGACACGGCAAAAACATAATCCCCCGAATTTA
AACGAGATAAACTGCTTGGCAAAGTCGGTAAATCCGCCCCTGCTTCAACTCGAAACAGCG
GTTGATGAATGGCAAAAATTTGCTGTTCTGCCAACATTTCAACTAATTGTTGCCCTCGAT
GATCGGGACGTGTAATTAAAACATTCATACTATTCGCTTTGATAAACGGTTTTTAAAATG
TGATCAGCCCCTTTTGCAAGTAACGCTTCTGCCACTTCAACACCTAATTTCTCTGCCTCT
TTTATGTTGCCTTTTGCTGACGCTCTTACAATGGTTGAACCGTCTAATGAACCGACGAGG
GCATTTAATTCAATTTCATCACCTGTTAATGTTGCAAAACCGCCAATAGGCACTTGGCAA
CCGCCTTGTAAACGGCTGTTCATTGCTCGCTCTGCCTGTACACAGTAAGCGGTCGGTTGG
TGATTTAATTCTGCAAGATAGGCTAACACTTGCTCGTCATTCAAACGGGTTTCAATCCCA
ACTGCCCCTTGCCCACAGGCTGGCAGTGATGTTTCTACAGGGATAAAGGTGCGGATACGT
TCGCTTAAGCCTAAGCGGATTAAGCCTGCTGAAGCTAAAATAATCGCATCATATTCACCA
TTATCTAATTTGCTCAGGCGAGTTCCGACGTTGCCTCGTAAGGATTTGATCTGTAAATGC
GGATATTTTGCCATTAGCTGACATTGACGGCGTAGGCTTGATGTCCCTACAACAGCCCCT
GCTGGTAAGGCTTCAAGGTTTGCATAGTGATTAGATACAAACGCATCTCTTGGATCTTCA
CGCTCACAAATGACCGCAAGCCCTAGCCCTTCAGGAAAAGTCATCGGTACATCTTTCATT
GAATGGACGGCAATATCTGCTCGGTTTTCGAGTAAGGCTAACTCTAACTCTTTGACAAAT
AAGCCCTTTCCACCGATTTTTGCTAACGGTGTATCTAAAATGATGTCGCCTTTTGTTACC
ATTGTAACCAGCTCGACTGATAATTGTGGAAAACGCTGTTCTAATGCGTCTTTAACGAAA
TTTGCCTGCCAAAGTGCTAGAGGACTTTGACGAGTAGCAATGCGTAAAATCTCTTTCATT
CGTTTACTTTTCTTTAAATAAAGATAGCCGTTATCCTACCACTATTTGCCCTTTCTTGCC
AAAAAAATTGAACAGTGATCTTGACGACAATAAAAGAAACATTAAAATTCGCAACGCTTT
AAAAAAGCAGTTCGGATGAAGATAGCTGGAGAGTGGGGAATAACCCTACACCGACGAGGT
AAAATCTTTCAGGTGCGACAGCGAGGACAGCTATTGGACGAACCCTTGGAGAGATCCACT
CTGCATAGCAGAAAATGGACGCCGAAGGCGAAAGCAATGAATGCGAAACGCTCAGGCAAA
AGGACAGGGGAGAAAAGTAACCATCATTTCAAGCGGTGGGATTATATTTATTGCTTTTGT
GTCAGGTATCCTTGAAACACGCAAAAAATTCATCACATCATTCCGCTTGTCTTATTGCTT
TTCTTTCCTTGTAAGTTATTTTTACGAGGAATTATTTATGTCAATTGACACCATTCTTAG
CTCAATAAATAGTATCGTTTGGGGACCACCACTGTTGTTATTAGTTTCAGGTGTGGGGAT
CTATTTCACCCTTAAACTTAAATTACTGCAATTTTTCCACTTACCTCGAGCCTTTTCTTA
TATGTTCAAATCAGAAAAAGGCGATAATCAATCAGGGGATATTTCTGCTTTAGGTGCATT
AGCCACTGCACTTGCCGCCACTATCGGCACAGGTAATATCGTCGGGGTCGCCACCGCTAT
TCAAGCTGGAGGGCCAGGGGCAATTTTCTGGATGTGGCTCATTGCCCTGTTTGGTATGGC
AACTAAATATGCCGAATGTTTATTGGCGGTGAAATTTAGAGGCAAAGATAAAGACGGCTA
TATCGCTGGCGGACCGATGTACTATATCGAAATGGGTATGGGACAGAAATGGAAATGGCT
GGCAAAACTGTTTGCGATATTTGGGGTAATGGTGGCTCTCTTTGGTATTGGTACTTTCCC
TCAGGTCAATGGAATTACCACATCACTACAAGATACGTTCAACATTCCGATTAGCATTAC
CGCCGTTATCTTAACGCTTACCGTTGCGGCAATTATGCTCGGCGGTGTAAAACGTATCTC
AAAAATTTCAATGGTGATCGTGCCTTTTATGGCGATTAGCTATGTTGGGGCTTCCCTGCT
GATTTTAGTGCTTCACGCCGATAAGGTGCCAGATACCATTGTCTTTATCGTAAAAGCCGC
TTTTAACCCCGAAGCTGCATTAGGTGGTGTAATTGGCTTTACTGTCTTACAAGCTATTCA
AGCTGGGGTTGCTCGTGGGATTTTCTCTAACGAGTCGGGCTTAGGCTCTGCACCTATTGC
CGCTGCTGCTGCACATACTAAAGAGCCTGTTCGTCAAGGGCTGATCTCAATGACTGGCAC
ATTCCTTGATACCATTATTGTCTGTTCAATGACAGGCTTAGTGATTGTATTGACGGGGGT
ATGGACAGGTCCGACACAAGGGGCAGTTTTAACTAACTTAGCCTTCTCAGAAGGTTTAGC
AAGCTCTATTGGGGCTATGATTGTCACCATCAGCCTTGTATTTTTTGCATTCACCACAAT
TTTAGGCTGGTGTTACTACGGCGAACGTTGTTTAGTCTATCTGACAGGCGGACGCACCAA
AGGAATTAAATTCTACCGCTTGATCTTCATTATGCTGATTGCCGTTGCACCATTTATCAA
ACTCAATACGATTTGGACAATTGCAGATATTGTAAACGGCTTAATGGCATTCCCTAACTT
AGTCGCTTTGATCGGCTTACGTCACATTGTGATTGAAGAAACCAGAAGTTATTTTGAGAG
ATTGAAGAAGGGGTTGGTGGAGTAGTTATGATAGATTTTAAATATCTATAGGAATTTAAA
GTCTTATGTGAAACGGGCTGTATTAAGGGAATACAGCCCGTTTATTATAATCTAATCAAT
TAGTTTACGCTTTTGCCTGCGCACGTTTACCTAAAATCACCGTAATCACAAACGCAATAC
TTGCCGAAATTGCCATACCAACACAGTACATCGCAAGGCTTTCAGGTTTAATTGATGGAA
TACCTGGTAAACCTGCCGCACCTAATGCAATCGCTTTTACATTGAATAGTGCGATAAATG
CACTTGATGTACCCGCTGCAATCATTGCTGCGATAAATGGATAACGGTAACGTAAGTTCA
CACCGAACATTGCTGGCTCTGTGATACCTAATAATGCTGAGATACCTGATGGAACAGCCA
TACCACGCACTTTCGCATCTTTCATCACGAATGCGGCACCTAAACACGCTGCACCTTGAG
CAATGTTAGACATTGCAGCGATAGGGAAGATAAATGTACCGCCAGTGTTCGCCACTTCTG
CTAATAATTGTGTTTCTACCGCAATAAAGGTTTGGTGCATACCTGTGATAACGATTGGTG
CGTAGAATGTACCGAAGATCGCACCGCCTACAAAGCCTAAGCTATCGTATAACCAAGTTA
AACCTGCAGAGATTAATGAACCTGCTTCACGACCTAATGGACCAATGATAGTGAACGCTA
AGAAACCTGCAATGAATAATGAGAATAACGGCGTGATTAAGTTATCCAAGAATGAAGGAA
CAACTTTGCGGAAGCCTTTCTCTAAAGTTGCTAATACCCACGCAGAAACTAAAGTAGGGA
TAACAGTACCTTGATAACCTACTTTCTCAATTTCTAAACCAAGTACATTCCAGTATTGGA
TTTTGCCATTTGCAAGGGTTAATGCATAGTTCCAACCGTCTGCTAATGCAGGGTGAACTA
ATAACATACCAAGTGCAGCCCCTAAGAATGGGTTACCACCGAATTTACGGGTTGCAGAGA
AACCTAAAAGAACTGGCAAGAACACGAATGGTGCATTTGCGAAAGTGTTCATTAAGTCCA
CTAAATCCGCAATACCTGGGTACATATCAACAACATTCAAACCTTCTGCAAAGAAGCCTT
TTGCAGTAAGCATTGAGTGAATACCCATTAACAAACCGCCAGCGACGATAGCCGGAATGA
TAGGTACGAAAATATCCGCTAAACCTTTTACAACGCTTTGTAAGAAACCTTGTTTGTCTG
CACCAGTACTAGCAACTTCAGATGTTGTCATATCGCCAATACCTAAGATTTTCGTCAATT
CAGCGTGAACTTTATTTACTGTGCCAGAACCAAAAATAATTTGGTATTGACCTGCAACCG
AGAACTGACCTTTAACGCCTTCAATGTTCTCAATGCCTTCTTTATCGATTAAAGTTTCAT
CTTTAACCACCATACGCAAACGGGTTGCACAGTGTGCTGCGGCAGAGATGTTATCTTTGC
CCCCGAGTTTATCAATCACTTGTTGAGCGATTTGAGGAAAGTTCATAGTTACCACCTATT
GTGTATAGAAATACTAAAAATTAAACAGTGGCATTTTAACTAAAACGGTTTAGCTAAGAA
AGCAAATTTTGCTAAAACGTTTTAGTTTTGTAATCTAGATCACATTTTTAGCAAGTTTAG
CTACTATGAGAATAATGCGTCTGATAGCATATGAAGGATTTGTTATAATTGAATATTCTC
AGTGTTACAAATTAGAGAGAACAAATATATTTTTTAGGAAATATGGAACTTATTTTTAAA
ATGCTTCTCTAATTTATGTAGAAGTTGATTCTATTTTTCTATAGAACAGGAGAAACAATG
AAAAAATCATTATTAAGTTACAGTTTATCGTTAATCTTAGGCTTAGGAGCGGTGGCTTCC
TTGCCTGTTTTTGCAAATTCTGCGACCCAACCTACCATTATCACAAATACTCAACAGCAG
TTAGGCTTTGAACTAATCAAAACAACCATTAATAAAAGCCCAACGGATAAAGCTATCTAT
CAAGGTATTCGCCTTGCGAATGGAATGGAAGTATTGCTGATTTCAGATGACAAAGCAAAT
AAATCGCTAATGTCTGTCGGTTTGCCTGTCGGTTCAATGGACGACCCAGTTAAGCAACAA
GGTTTGGCTCACTATTTAGAACATATGATTTTGATGGGGTCAAAAGCCTTTCCTGAAACC
AACAGTTTAGATGGCTTTTTAACGAAAAACGGGGGCTACAATAATGCCTTTACTGCGTCA
GATCGTACCGTTTATTATCTTGAAGTAAATAACAACGCCTTTGATGAAGCGGTGGCTCGC
CTTGCTGATGCTTTTGCACAACCGCTATTGTCCGAAGCGAATGCCAAAAAAGAAGTGAAT
GCGGTTAATGCGGAGATGGTGCGAGCAAAATCCAACGATGGCTTTTTAATGCAAGATGTT
AATCTTGCTACCGCTAACCCTAACCACCCGATTACTAAATTTGCCGTTGGGAATAATGTC
ACTCTATCCGATAAAGCCGAGAGTAAGTTACAAGATGAATTAGTGAAATTTTATCAACAA
TACTATTCTGCAAACTTAATGAAAGCGGTGCTTTATGCTAATCAACCGATTGAAAAACTA
GCAAAACTCGCAGAACAGACTTTAGGTAAGGTTGAAAATAAAAAGCTCACCGCGCCGACG
GTGGATATGCCATTTTTCCGTGCAGAAGATAAATCGGTGATGATCCATTATAAACCAGTG
AAACCCAGCAAGATGTTAGCAATTTCCTTTGATATGCCTGAAGATAAAGCTCAGTTTAAG
CATAAAACAGGGGATTATCTCGCTTATGTGTTCAATAATAATACTGACGGCACATTGTCC
GATTATTTGATTAAACAAGGACTGTCTGACAGCGGTGTTCAATCAGTAGCGAATAATGAT
GTTAGTCGCAACCGTGGCGATTTTACCTTTTATATTGAATTGACTGACAAAGGCTTAGCA
GAACAAGACAAAATTATCTCGTTGGTTTTTCAGCAAATTGAAGCAGTTAAAAAAGCAGGT
ATTCAACAGAGCTATTTTGATGAGCTAAAAGAGAGCTTAAGCCAAGAGTTTCAACATCTT
CAGACGGAAAAAAGTGGCAACTATGTTGCCGATTTGGTGAGCCAAATGATGAGTTATCCG
CTCGAAAATATCATCGACCAGCCTTATGCCATTGAACAAATGGATACGCAGGCGATCAAT
GCAAAACTTGCAGAGATGACCTTAGCCAACGTGCGTATTTTGCTCGTTGATGATAAAGCG
AAAACCGATAAAAAAACCAAATATTTTGAAGCACCTTATGCAGTGCATAAAATCAGCGAG
CAACAAAAGGTAAAATGGCTCAATTTTAGCCAAAATCCTGAGCTTAAACTGCCTGCGTTG
AACCCATACTTTGCAACGGATTTCAGCTTAAATGAAAGCGATAAATCTCGTTTAAAACCG
CAACTGATTGAAGCAGAACAAGGCACGCAAATCTATGCAATGCCAAGCCACTATTTTGGT
AACGAGCCAAAAGCTAAAATTTCATTAGGGTTAGGCATTACGCCAAAAGTAGAAGATCTC
AGACAATCTGTCAGTGCAACGTTGCTTGGCTATATGAGTGATTTAGTCCAGAACAAAATT
GATTTCCAAGCCTCTATTGCAGGAATGAGTGCGAGTGTATCAATGGCAGAAAATGGCGTT
GTATTACAAGCGGATGGTTACACCCAAAATTTAGCAAAATTGCTGAAAGATAAAATGGTG
TTATTCCAACAATTTACGTTAAGTGAAGATACCTTAGCTCAAGCGAAACAGCGTTATCTT
GAAGCCTTAGATCGTGCAGAAAAAGAGAATGCTTTACGCCAAGCAAATGCGGTAATTACT
CGTTTCTCCAGTTATCCCTATTTTGAAATGGCAAAACAACGAGCAATGATCGAACAGATC
AGCTTGGCAGATATTCAGCAAATGCGTGAAAAATTGCTGAACAAAGCGACATCATTACGC
GTTCTTGCGGTAGGAAATCTTTCAGATAACCAAGTGAAACAGATTGCAACAGAAGTCGAA
ACGGTCTTTAACAATCAAAATAGCCAGATTGATTTAGGACGTTATCTCGACATTAATCAG
AGCCAACGCAAGCTAAATCATATTAAACAGATTTCTCACGAAGATAACGCCTTAACAATC
GCCTATTTTCCAAAAGGTTATGATGAGTTACAGGGATTAAGCCGTGCCAGTTTATTAAAA
GATATTCTCTCACGTTGGTATTTTGATGATCTGCGTACAGATAAACAGCTAGGTTATGTG
GTTTACGCCTATAACACCCGTATCGGCACAACATCAGGCTTGCAATTTTCGGTACAAAGC
CCGACGGCTTCACCAAAAGAGATAATGCAACATAATGAACGCTTCTTCAAAGAAAGTTTG
GCTAAACTCAACGCAATGAGTACCGAAGAGTTTGAAAAATATCGAGCAAGCCTACTTGAA
GTGTTACAACATAAGCCAGAGTCCTTAGATCAAGAATTTGCTGAATTTGTCACCGATTTT
TCACGAGGCAACGGGCAGTTTGACCGTAAGGCAAAATTGATTGAATTGATTAAACAGCTC
ACTAAACAAGATATTCTTGATTTCTATCAGCAGACCATTATCGACCAAACAGGTTTTGTT
TTTGCCAGCCAAGCCGTTGGTAAAAATCCGAAAATTAGCCAAGTCGCAGAACTAAAAGGC
TTTGAGAAGGTTGAGAGTGTGGAAGCATTGCAGAAGGGGTTTGAGATTAAGCGGTATTAG
TGTTTTGTAAGCCTTTAATGGCACATGTTTGATTAAGTAAAACATGTGCCATTGTAAGAT
AGGTATAGTTACCAAAGTGTTGGGAAGAAGGAAATTTTCTTTACAACGAGCCCATTTTAA
TATTATTACGGATACTACTCTTTAATTAAAAGGATTTATATAACTGTCGAGTATGTTCTA
ATAGCTTACGGCGTGAAAAGAAAAATTGCCAACGGCTACCGCCCATTTGTTGCCACAAAA
TCCCTGCACGGATACCTGCCAATAGCGACGCTCTTACCCGATTTTGAATATCAGGGCGAG
AGAGGTAATCGTGCATACCCAAAACGTGAATGCGAGAACCCAGTGGGCTGATAATATCGC
TATAAATACTCGCAATATTTGCAATCATCTGATCGTGTAAAATATCGTTATCATAGAGAG
CAAGCTGGCGTTCAAGTTGTTGCAAACGTTGTGCTAAATTCGCTTTTGCTTGGGGATTTT
TAGCTAACTTTTGGCTTAACGCTAATATGCTGATCCAATAGCGACCAATTTCTGTGTCAA
GTTTCCCATTCGCCCCACCAAATTGAGCTAATGCGGTTTCTAACCCTTGCTTCAAATGAG
CTAAATCGCCCCCGAAAACATCAAGTGTTGAGTCAGGTTGGGTAATAAGTAAACTAGAAA
GAGAGTGTCTAAATGCATCACGATCCGCAAAGCCTTTATGAGCAAATTGTTGAACAAGGC
TTGCAGACTGGCATACGCCAGCTAATGCGATGGAAATATCTTGATAGTGAGCCATTTTCT
TGAAAAAAATTTACAAAATTAGCTGGGAATATAGCATTTTTTCATTAAGTTTTGAACGCT
TTTATTTTATTGCATTTTCCCCTTGTATTTCCTAAATCTACCCCCATAATGTACAAATTC
TATTTTAGGAGAGCAATCCAATGGCAAGAAAAAAGAAACCTATTGAATTACCATTACTTC
CACTGCGTGATGTGGTTGTGTTTCCTTATATGGTAATGCCGTTATTTGTTGGGCGTGAAA
AGTCAGTCCAAGCGTTGCGTGCGGCGATGGATACCAACAAACAACTGTTTTTAGTGACAC
AAAAAGATCCAAACAAAGAAGATCCTACGGCAGAAGATATTTATGATGTCGGGGTGATGG
CGAATATTATCCAAATGTTAAATCTTCCAGATGGCACGGTGAAAGTGCTGGTGGAAGGTC
AAGTGCGTGGCAAAATTGAACATATTCGTGATGATGAAAGTGGTTTTTGGGCTGGCGTTT
CCCCTATGCCTTCTGATTATCAAGACGATAATGAAGAGTTAAAAGCGATTGCCAAAACTG
CACTCAACGAGTTTGAAAATTACGTTAAAAGCAATAAAAAAGTCCCTGCAGAAATTTTGC
CAAAATTGCAAAAAATTACCTTTGAAGACCGCTTGGCAGATACAATGTCTGCAAATTTGA
TTGCTTCGGTAAAACAAAAACAGGCGTTGTTGGAAGAGCCTAATCTTATTGCTCGTTTTG
AAGCTTTGTTGTTAGCGATGGCAACGGAAATGGACACAATGGAAACGGAAAGCCGTATCC
GTAACCGTGTAAAACAGCAGATGGAAAAAAATCAGCGTGATTATTATTTGAATGAGCAAA
TTAAGGCAATTCGTAAAGAGCTGGGTGGCGAAGAAGAAGCGGAACAGAGTGAATTAGATA
AGCTCAAAGAGAAAATTGCTGAAGCAAAATTACCAAAAGAAGTACAAGAAAAGGTGGATA
GCGAGTTTAATAAGCTGAAAGCAATGCCACAAAGTTCTGCTGAAGCGACAGTTGTGCGTA
GCTATATCGACTGGATTTTACAAATGCCGTGGCATAAGCGGTCTGTTGTGAAGAAAGATT
TGCAAAAAGCTCAAGAAGTGTTGGATAAAGATCACTACGGATTAGAGCGTGTTAAAGAAC
GTATTTTGGAATACCTTGCGGTACAAAGCCGTTTGAACAAGCTCAAAGGTCCGATCCTTT
GCTTAGTTGGGCCACCGGGCGTGGGGAAAACGTCACTGGGTCAGTCGATTGCCAATGCGA
CAGGCAGAAAATATGTGCGTATGGCATTAGGTGGCGTGCGTGATGAAGCGGAAATTCGTG
GTCATCGCCGTACTTACATCGGTTCAATGCCGGGACAGTTGATGATGAAAATGGCAAAAG
TTGGCGTGAAGAACCCGCTTTTCTTACTCGATGAAATCGACAAAATGGCACAAGATATGC
GTGGCGATCCTGCGTCTGCACTGCTGGAAGTGCTTGATCCTGAACAAAATAAAGCCTTTA
ACGATCACTATTTAGAAGTCGATTACGATCTATCTGATGTGATGTTCGTGGCAACATCAA
ACTCAATGCACATTCCACCTGCATTGTTAGACCGTATGGAAGTTATTCGCCTTTCGGGTT
ATACGGAAGATGAAAAAATGCACATTGCTAAAGAGCATTTGATTGCGAAACAGCAAGAGA
ATAACGGCTTGAAAGCTGGTGAACTTGTGATTGATGATAGTGCGATTTTGGGCATTATTC
GTTACTACACCCGTGAAGCTGGGGTGCGTAGCCTTGAACGTGAGATTGCGAAAATCTGTC
GTAAAGCGGTAAAAGCGTTAGTGATGGATAAGAAGCTCAAATCGATCACCGTTATCCAAG
AAAACTTAAAAGATTACTTGGGCGTACAGCGTTTTGATTACGGCAAAATGGATAGCCAGA
ACCGTATCGGCGAAGTGACAGGTTTGGCGTGGACGGAAGTTGGCGGTGATCTATTGACGA
TTGAAACCGCTTCTGTGGCTGGTAAAGGGAAGTTCTCTTACACAGGTTCTCTTGGTGATG
TAATGAAAGAGTCCATTCAAGCGGCAATGATGGTCGTGCGTGCAAGAGCTGAAAAATTAG
GTATTGCGAGCGATTTCCACGAAAAACGTGATATTCACGTTCACGTTCCTGAAGGTGCAA
CGCCGAAAGATGGCCCAAGTGCAGGTATTGCAATGTGTACTGCATTAATCTCTAGCTTAA
CGGGCAATCCAGTGCGTGCAGATGTGGCAATGACAGGTGAAATTACTTTGCGTGGTAAAG
TCTTGCCAATCGGTGGCTTAAAAGAGAAATTGTTGGCAGCACATCGTGGTGGTATTAAGA
CAGTGATTATTCCAAAAGAGAATGAAAAAGACTTGGAAGAAATCCCTGAAAATGCAAAAC
AAGCCTTAGAAATTCACGCTGTTGAAACCATTGATGAAGTACTGGCGATTGCGTTGCAAA
ATCCACCTGAAGGGGTTGAGGTTGTGTCAAAATCTATTCCACCAATTAAAGTGAAGAAAA
CAAAGACTCGTCCGGCTATGCAATAAATAGTTGATATTAGCTAAGGTGACTATGCCTCAT
TATTTAGAGTGTAATAGACAAATTTTCTGCTAAAAATGGTTTAAAGCCTTGTACTATACG
GTATTATAGGCTTTAAGCCGTTTTTTAGCAGTCATTTTGTAAACTATGCCAAACAATTTC
AAAATTAGAAAATCGCTCTACGCAAAATTTGAATTTCTACTATCTAAATAATCTTATTTA
CTAAAAACGTCAAAACTTCATAATGTGCCGTATGGGGAAACATATCGAATAGTTGGACTT
TTTTGAGTTCATAATGGCTGAATGAGGCAAAATCTTTTGCCATTGTTTCTGCATTACAAC
TGGAATAAATCAAGTAGGGTGAGCCGAGTTGATTGATAAATTCGGCTAACGGTTTGCCTA
TTCCCCGCCTTGGTGGATTGACGATCACGAGATCGGGCGTTGTTCCTTGTTCATTCAAGG
CAAATTGAGCTGAGTCCAACGAGGCGAATTTGACATTTTGTAAGCCAAGTTGTTGGGCGG
ATTTTGTGGCACTGGCGATGGCAGAGGCAGAAATCTCAATGCCTGTAAGTGCTACATTCG
GATTGGTGGCTTGTAATGTGTGGGCACAATGTAGCCCAAAGCCCCCAACACCGCAGAACA
GATCCCATAGTTGGGTAATCGGCAATGCTTTTATCCACGCTTGAGCAGTGTGATAAAGTT
GGCTGGCGACCGTTGGATTGGTTTGGAAAAATCCTTGCGGACGAATAAATAGTGGAATTT
GATTAAAGCGTTCTTCTAACACTTGCTGTTCCGTCAGAAAAATCTCTTGTTCACCTTCCA
AAATGGCGGAATGTTTCGGTTGTATATTCAAACTCACCACCGATTTTTCAGGCAGTTGAG
CCAGTAACATCGGCAATTCACGCTCAACAAGCGGTCGTTTTAGCTCACTTCTTAACACAA
AGCGGATCATCAAAGATTGATTATGCTGACTTTGGGTAATCAAGATGTATTTGAGTTCGC
CCCGTTTTTTTGCCACGTTGTAAGGTACAAGCCCAGCCCGTCCGATAAAGGTTTTCAGAA
TAGGGAAAAGTGACGTAAAGGCTTGCGGATAGAGCGGACAGTCTGTTAAATCCTCTTCAT
TTAAAATCCCTAAAATCGGGCGTTCAACACTGCCTGTGACTACCATTTTGGCTTTGTTAC
GAAAATGTGCCAACGGCGATGTAACCGCAGGTAAAAATTCTGTGCTTTGCAAAAGATAAG
GCGAAACTAACCGCTTGAGATCAGCGCTTTTCTCTGCTAGCTGTTCGGTGTAGCTTTTAT
GAAGCCATTGGCACGAATTGCAACGGTTCTGTTCAAAATGGTGGCAGTTGAGTTTAGGCA
TTTTGGGCTTTCCATTCCAACCATTGATCTTGAAGTGTAGCAAGTTGTTGATGAGCGTGT
TGCCAACGTGGGCTGGCGGTTAATTCCGACCAGCTAATTTGCTTCCGTTTCATTAGGCTT
AAGTAGCGTTCTTTCTGTGTTGGGGTAGGTTGATATTTCAAATTATCTAACACTTGCACC
ACACCGTCAGGCTCATTGCAGAGTAGTAATAAATCACAACCTGCTTGTAAGGCTTTCTCG
CTTCGTTCTACATAGTTCCCCATAAAACCAGCCCCTTTCATTCCTAAATCATCAGAGAAG
ATCACGCCGTTAAATTGCAACTGTTTGCGTAAAATCTCTTTTAGCCAGTAACTTGAACCA
CTGGCAGGTTGGCTGTCACATTGGGTGTAAATAACGTGGGCAGGCATAATTGCCGATAAT
TTCCCTTTGGCGATCAGCTGTTTAAACGGCTGAATGTCGTGATTGAAGATCGTTTCTTTT
GGGCGATCATCAAAGGGCGTTTCAAGATGAGAATCGGCAATAACGTGACCGTGACCTGGG
AAATGTTTGCCTGTGGCTGCCATACCGATTTCTCGCATACCGTCAATAAAGGCTTCAGCG
ACAGGTAGCATTGTGGCTACATCTTCCCCAAACGAGCGATCGCCGATTGCCTTGCTACAA
TGCCCGAGATCCAACACAGGGGCAAAACTTAAATCAATATCTAATGCAAACATTTCTGCG
GACATTAGCCAGCCAGCTTCTTGGGCTAGTTGCAAGCGGTCTAATTGTAAAAAAGATTGC
ATTGCAGGCAATTTGGTAAATCCTTCACGGAAACGTTGCACTCGACCGCCTTCTTGATCG
ACGGTGATTAATAATGGCTTTTTCACTCGTTGGCGGACAGATTTAATGAGGGCTTGCAAC
TGGGCTTTATCGTGAAAATTGCGTGTAAAGAGAATAAGTCCTGAAACCAGTGGGTGTTCG
AGTAACTCTTGTTCTTCTTGAGTAAGTTCGTAGCCAGCAAGATCGATAAGTAGCATGATA
AACCTTTGTAAAAATTATTATTTTTCTTTTAAGAAAGTCAGTACTTTTGCCAAATCCCTT
GTCCGCTTTGACGGTGGCAGACTTTTCAAAAAAGTCGAGCCATATTGTCGCATCACAAGA
CGAGAGTCACAGATAATCACCGCCCCCCTGTCCGTTACATCGCGGATCAAACGCCCCACA
CCTTGTTTTAAGGTAATCACCGCTTCGGGAATTTGAATATCATTAAAGGGATCGCCACCT
TGCAACTTACAATCTTCCATTCGAGCTTTCAGCAATGGTTCATCGGGTGCGGTAAAAGGC
AATTTGTCGATAATCACCAACGACAACGCATCGCCCCGTACATCAATCCCTTCCCAGAAA
CTTTGCGTTGCTACCAGTACACTATTTGGCTCTGCAACAAACTTCTCAAGCAGGCGACTT
TTACTGGTTTCCCCTTGCAACAGCACGCTTAACGAACTCTGTTCTCGCAAGAAATCCGCT
AAACCACGCATCATAAAATAGGACGTACAAAGTAAAAAACAACGCCCATTATTCGCTTCA
ATCACAGGTTTGAGCAACTGCCCCAATTCTGTCAGTGTATGGGATTTATTCGTATCAGGC
AGATAACGTGGCACACAGAGCAACGACTGACGAGCATAATCAAACGGGCTTTGCAACACC
ATCTGTTCTGCATTCTCAATGCCTAGTCGCTGGCAGAAATGGTCGAACTTTCCGCCGACT
TCAAGGGTTGCAGAGGTAAAAATCCAACCAACTTGATTTGCTCTCATCTGCTCACCGAAT
TTATCGGCGACCGTCAGTGGCGTAATGTGCAAGCCGAAGGAACGCCCATTGATTTCATAC
CAATAACAATAGCCGACAACACTAGTATTGCCCAATCTTTTTAACTGTGCTTTGACTTCA
GCCAAACGTTCAAAGATTTTATCCAAGGTTTCTGAACGACCGAGCGATTTTTTCACAACT
TCGCTTAAAAAATCAATGTTCTCATTCAGCTTAGCAAAGCCTTCGATCACTTTCGGATCT
TGCAAAATTTCACGCAAATTCCCCCGCTTGTTACCGTCCCCTAGCAACAAACGGAAATCC
TGCACCACTTTTTGTAGATGATCGGACGCTTTACCCAACTGAGCAAGATCTTTCAACTCT
GTACGATAAACAATGTTACTGTCTTTGCAAATATCAAATAATTGACGAGATGTCAGCGAT
TGCCCAAAGTACTGGCTAGCAATATCGGGCAACTGATGTGCTTCATCAAAAATAATCAGC
TCTGCATCAGGGATTAACTCACCAAAGCCTGTTTCTTTCACAGCCATATCGGCACAAAAT
AGGTGATGGTTCACCACAACCACATCAGCTTCCAATGCCTTTCGTCGAGCTTGTACCACA
TAGCACTCTTTATAATTCGGGCAATCCGATCCCAAACAGCTTTCTGCCGTCGAAACTAAT
TGCGGTAAAATCGGACTATCTTCGGCAATGGTGATACATTCGCTCAAATCCCCTGTTTTT
GTTCCCGTGTGCCATTTCCGCACCTTCGCCAAATCCGCCAACACCGATTTATCGCCAACC
ACGCCCATTGCGATCACCTGATCTAACCGCTCTAAACAGAGATAATTAGCACGCCCTTTT
AATAACGCCACTTTTCCCTTATATTTCAAGGCTTTTTGAATGGTTGGCAAATCACGATTA
AATAACTGATCCTGCAGATTTTTAGAACCCGTAGAAATGATCGTTTTTTTGCCCGATAGC
AACGCTGGCACAAGATAAGCAAAGGTTTTTCCCGTTCCCGTCCCTGCTTCAATCACCGCA
CTTTTGGCAAATTTCACGGCTCTTCCAACCGATTGTGCCATTTCTAACTGAGCATCTCGC
GGACGAAAACCGTGAATGTTTTGGCTTAACGTGCCTTCGGGGCTAAAAGCGTCGGTGATT
TTTTCGGATAGTTTCATTTGAATAAGTAACGTAAAGAATCTTACATCCATGTAAGAGATT
TAACGATAGTTGAAGAATGGAAAATACATCAATAATCTGTACTCAGAATATTAAATTAAT
ACTATTTTGTACCAAAAATCTTATCGCCAGCGTCGCCTAAGCCTGGGATAATATAGCCGT
TTTCATTTAAATGGCTATCAATTGCAGCGGTATAGAGTTCAATATCAGGGTGAACTTCTT
CAAGTGCTTTAATACCTTCAGGGGCAGCAACAAGTACAAGAACTTTGATTTGTTTACAGC
CTGCAGCTTTTAAAAGATCAAGGGTAGCAATCATAGATCCACCTGTTGCTAACATCGGAT
CAACCACAATTGCTAAGCGTTCGCCCACATCGTTAGCTAATTTTTTGAAATAAGGCACAG
GCTCTAAGGTTTCTTCGTTACGATAGATACCCACAACGCTAATTCTCGCACTTGGAATAT
GCTCAAGTACGCCGTCCATCATACCTAAACCTGCACGGAGAATAGGCACAACGGTCACTT
TTTTACCTTTAATACGTTCAATTTCAACTGGACCATTCCAACCTTCAATGGTAACTACTT
CCGTTTCCAAATCTGAGGTCGCTTCGTAAGTTAAAAGGCTACCAACTTCCGTTGCTAAGG
CACGGAAATCTTTAGTGCTTACATCAGCGGCACGCATTAAACCAATTTTATGTTTAATAA
GCGGGTGTTTTACTTCAACAATTTTCATTTTTGGTCTCCGGTTATGTTTAAAAAAATCGG
GCTATTCTAGCAGAATTTAGCAAAGAAAGTTTAATCTAGATCAGATAAAAGTTCCCAAAA
TGCACGAATGATTGGTTCTTGCAAACGGCGTTGCTGAACACAAACACCTAACTCAAATGC
ATCAATCGGAGTTTCTAATTGAATATGGGAAATCTGATTTGCCACTGGGCTTTGTTGAAC
AACAACATCGGGGATCATCGCAACACCACAGCCCAAGGCAACCATCGGCACAATCGCTTC
GTGTCCTTCCACTGTCGCATAAATTTTAGGCTCTTTAATTTTTTGCAATTTAAACCAATG
ATCTATCCGCTTGCGAGCAGGCCCATCAACAGGCAAGATAAAAGGCATATTCTGCCAATC
AATCGGCGTTTTCTGTAACAATTGCGTTGCAGTACAAGCAATACGCGGAGCAACTAACGA
TAATTGAATATCATCAATATAGTGAAAAATAATGTTATTCGGCAAGTTTTCAGGCTTCCC
TGCAAGAGAAATATCCGATTGCAATGATTGAACACTATATAATGCCTTAGCAGGATCGCC
TGTACTCAATTTGATCTCAATCTTGGGATAGCGTTTTCTAAATTTCGCTAAAATGCGTGG
TAAGTGGCTGTAAGAAGCGGTTACAGAGCAGAAAAGTTTAAGCTCTCCTTCCAATTCAGT
TTGATCTGGAGAAAAATGTCGTTGAATTTGTTGCCATTCCGCCCAAGTCTGCTCCGCAAA
ATATGAAAAACGTTCGCCCGCTTCCGTCAAAATCACTTGCCGATTATCCCTTAAAAACAA
CGGCTGCCCAATCTCTTGTTCCATACGTTGAATATGGCGAGAAAGGGTAGAAGCACTCAT
ATAGTTTTTTTCCGCAGTGCGAATAAAACTACGGGTTTGAGTGATGTCTAAAAAAAGTTT
AAGGGATTGGAGGTCCATTTATTTATATTTCAACATACAATGTTATACAAATATACATAA
AAATAATCATTTTCTATGTCAAATACATATGTAATATTTTTCACTATTTAAATTCAACAG
TTCTTCTACGAATTTTTTCAACAAATCTTCTGAATTCTTTAGCTATACTATTTAGTATAT
TTTTTTTCTTTCTATACTCACCAATTTTCTTAAGGCGAATTGCTCTATCAGTTTCAAGAT
AACTTGGTAAGGCTGATACTTCATTATTATAAAATCTTTCTTGAATGCACAAGGCAGGAT
TTAATTGAAAAACAGTTAGTTCTTTATTTAAGATAAAATGATTAAATAAGAGTTCATCAA
TAGCGTCTAATGAATTTGGTGGTAATTGCTTGATTAACTCAACTGCTTTAACTGCAGCTC
TCTTAGAGATTATATATCCAGCAGCTCCTACATACGATCTGTTTAACTTGAAAATCTCTC
TATCTAATACAGAATAGCGGGGCGTTCCTTTAATTACTTTTTTAGGAAATGATTCTAATT
TTATAATAAATTCTTTTCTTACATCTAAATGCTCAAACCAGTCATAATTATTTAAATATT
TATTACTATTTTCACCTAAGAGAATATCATCTTCAAAGATAGTAAAGTAATCATAATTTT
CACTAATACCTTTTAATAAAAGCATATAATGGCTCATAAAACAGGCTTTTTCTACTTCAG
TAAGCGAACTTTCTTTTAAATTAGGAAGATAGTTATTGATATGCTCATTAAGTATCTCAG
ATGGGTATAATGCATCAAAGAATGCAAAATCTATATTATGTATTTTAAATTCAGAAATAA
TATGCTGTCTTCTTTTTTCAGAATCTTTTAAACTAATGACATAATTAACCATTATAATTT
CCTTCAATATGAATTAACTCTATTTGTTATTCAAGTAATTATTAAAACTTTTCCATAATC
ATAGAAATAAGGAAGAACTTTAAAATATAGCATACTTGTAAATAACATATTTTTATGCTA
TCTTAGCATAAAGTTTATTTTAACGGAAGAGTTTTATGGTAACTAATTATATAATTAGTC
TTATATCAGCTGATATAAGACGCTCACATATTAATAAAGAGTTTTCGTCTAAGAATATTA
AATTTGAATTTTTTGATGCATTTCAACCACTAGGAAAAGAGAATATAATAGAAAATATAT
TGCCCCAATTAAATAAGAACACTGTTCTCACAGTTGGAGAGAAAGGTTGTCTTATAAGCC
ATTTATTACTATGGCAAAAGTGTATTGATGAAGATATGCCTTACATTAGTATTTTTGAAG
ATGATGTTATCTTAAGTGAAGATGCGGAATATTTTATAAATGACTATTCTTGGATTTCAG
GTTCTATGATTAAACAAGATAATTTTATAGTACGTTTTGAAACATTTTTGATGCCTGTAA
TCAGTGAAAAAGCTCAAAATATCGCTCCTATTAATGGTAGAAATATATGTATTCTTAAAT
CTAACCATTATGGTACGGCAGGATATATTATTTCTAAAAATGCAATTAATTATTTATTAA
GATTAATTAAATCCTTGGAAGCAGAAGATATTAAGCCTATAGATCAAATAATTTTTAATC
AATTGTTATCAGATCAGAACTTATTTATATATCAATTATCTCCTGCTATTTGTATTCAAG
AACTACAATTGAATAAAGAAGAAAGCTCATTATATAGTCAAATTGAAGAAGATAGAGCAA
AACGTTTTATAACTAAGCCTAAAGAAAAAATGAGTATATTAGGTAAGATTCTAAAAGAAT
TAGATAGATATAAAAATAGAGATAAACGCAAAAAACAGAGAATAGAAGAGATAGAGCTAG
AAAATCAGAAAAGTATTATTCCTTTTGAATAACATTAAACCTCAAGTCTTTTACTATAAG
GCTTGAGGTATTCTTTTTTTGTGTGTTTTTGATTAGTATATCCCAAATTTTATTCGATCT
TTAAAATCATTTTTTAATTTCTTGAAAATTTGGCGATAATCATTCTGAGCTACCTTATTT
AACCAATGTTGTGGTTTATTATTAATTGAATTAAATAGCTTAATAAATAATTGAGACTTA
GTATGATTGCATTTACTATGCCAAGGCTTATCTTCACCACAATAATGGAAAATAGAGATT
GGGAAATTTGGTCTTTCTTGATCACTCAATTGCTGTTTTTTTAATATTCGATATCTAAGG
TAAGGTTGGAAATTATATTTGGTGTTAATTATCTTAACCTTATTTTTAAAAATAATATTC
AAAATATCCTGATCTTGAAATTCAATATATGGATATTCTTTTATACATACTATGGCTTTA
GTATATAAATCAAAATTTTTTAACTTATTAAGATCTATTAATAATACTCCAGCGTTAAAG
TAACTATTAGATTCATCAAAGCCTATTTTTGCTTTATAATTATCCAAACCATATTCAACA
AATGAATCAAAACAAGCCGCAATATGATATTTATCTAGATTTATATTCCATAAATCAATA
ATGCTACCTGCTATTAATAAGTCTATATCTAGATAAATAACTTTATCTACATTCTTTACA
TAATCAGCTATTTTTAATCTTGCATATGTCGTTTTAGAGATATGTGAAATTGTTTGGGGA
AATTCACTGAAATCATCTTCATTTATAGGAATAAACTCTATAGAGCCTCTATGATTATCT
ACTATGTTTATAATACATTCTTTACTTTCACTAGATATACCTAAATCCAATACATAAAAA
TTCATCATAATTTTATGATGGTTTAGAATGCTTAATATATTTACTGCAAGATAGGGGGAA
TATTTTTCATCGCAACAAAAAACAATATTCATCTATAACTCCTATTATATATTACTTATA
TATTTATATGGTCTAAGCATTTTTTTTATTATCTTAATTTTTTGTTTAAAAGTAAAACAT
TTGGCATTACTAGTAAAAATGGTTCTGCATATGGTGTATGAATCTACTTTTGCAGACATA
AAGCAATCGAATAATATTTTTTTAAGATTTTCTATATCTTTATAAGTTAGTCTATTCCAA
ACATCTTTTTCCAGCAAGAGCTTATTAAGTACACTAAATTTGATATTATCAAAATCTATT
ATATTAACGAAGCCTAGATTTTCCATATAGTAGGTAATAATCTCTCGTCTAATTTTTTTT
GCAGTATTTATTTGTGAGGCATTATGATTTGATGATGTTTGTTCTGAATGTAATCTATAA
TAAACTAGAGCTTCAGGATAATTTGCCATCTTTCCTAACTTACTTACTTCAAACCAGAAT
TTATAATCTTCAGCATGTATATAATTAAGATCATATATTAAACCATATTTTTTATGTATT
AAACTTTTCATAATCATTGTATTATTATGAATAGGATTATAGAATAACATATCATTCTTA
ATATGAGCATCTGTTAGTGCATTTTTCCAAATATCTCCTGTTTTATAGTATTTACCCAGC
TTTCCATTGACAGATATGATTTCTAGATAGCAACCCATTGCAATAATTGTAGGATCTTCC
AACATTTTCTCTAAAATGTTTTTAATCCAATCAGGTTTGGCTACATCATCAGAATCTATT
TTAGCAATATATTCTCCTTTTATATGTTGTATCCCTTTATTTAATGAAGATATATATCCA
ATGTTCATTTCATTATTTATGATACTAATTCTATTATCTTGATTAGCTAACTTTTCTATG
ATATGTTTTGTATTATCTGTAGAACCATCATTTACAATAACTATTTCTAAATTAGTATAT
GTTTGATTTATTACAGAGTTTATACACTGTTCAATATATTTTTCCGTATTATAAGCACAA
ATTAAAACTGAGACTAAAGGGAGATGCATAAGATCCTCTAAATATAAATTTCATTTTTGA
GAAGCTACACTATCTATTGTAGGCACTTCTCTCATTTGAGATTGGATTATATTATTAAAT
TTCAAGGGGATGGTAAATCCCGTTTTCAATGATTTATTAATTTTTTCAATTATAAAAATC
TCTCATATTTAAATTCATAAAATTAGTAAAGTTTTTACAAAAAATCATTTACCATGATCC
CATTATTTTACTTGTAATCTTATCCTTATATTTTATAGATGAAAAAATCTTATATTTTGA
TTATTACAGCTCATTCTCTTCTTACAATAACCCTAAACACATTCCCAATCCGCTCATCAA
TAAACTCAACATTAGGATACTCTTTTAATACTCTTAATATACCACTTCCTAGCCCTCTAT
AAGGAAGTGCTCTAGGAGCGAAAGAGGCGAGAATCGGGTTTCGTATATTGGAGTTACCTC
GTTTTATATTTTCAATTGTAAGATTATTCGGCAAACGCCCAGGGCTAATAATCTCAATAC
GATCATTAAATATTAAAATTCGGATTGGAGCAGAAATAAAATAATCTCGATGAATGATCG
CATTAGCAATCAGTTCTTCAAACACAATTCTTGGTATTTCAGGTTCTCCAAGAGAGTTAA
AACTTTGTCCATTTTGTTTGTGCTGAATATTGGTTAAGATAAAACTTATGGCTTGGCGGA
ACTGTTCCGTGATATTACCTCGAATGTCTTTACTATCAATATAGTGTTGTTCCGTAATAT
CATTTCCTAGAAATGAAACAGCTTTTATGATAAATGTTGGTAAATATCTACTTGGGTTTT
TAGTAAATAGTAACGCTCCACAAATATTAAATTCACCCTTTTTCATTACATTCATATTTT
CAAGTAATTGAGCTTTAGAAAAATGTTGGCTAGTTACGGGTTCACCATAAAACTTCTCAA
AAAAGTGATCAAAATAAATTTCATCAAGATATTGAATAGATGACCCAGTAACAGGTAATT
CATCTGCGTGTACAAGGGAAGCTTCACGAAACATTCTTAATAATTCTTCTCGAGCTGTTA
TTTTACGTTTATCAGATCCATTTTTTGTCCAAAAATAGCCCTGAGAATCCATATATGGTT
TGCTAATTCCCTCGGAAATATGGACGACGATAACAATTCCATCTGGAAAGGTAATATTTT
CAGTAAGTGGAGAAATTGATGGACGGACATTTTGAGATGCGACATTAGCAATAAGTTGAT
TAAGTCTAAATACATCATCATTAGTTAGACCACTTAATGTACCATTATCATTTACGCCAA
TAAGTAAGATTCCTCCTAGCGAGTTTGCAAAAGCAACCATCTCAGCGGCTAAAGCATCAG
GGTGAGTAACATTAGCTTTAAACTGTAATTTGCTATCTTCCCCTTTTTGTATCAAAGCAA
GTAATTCAGTATCTAACATAATCTTAGCGTAATTTTCAAACATAAAAAAACTACATTATT
GTGGAGCTTTTTTCGAAAAATTTCAAATCATTTTGTGCTTGAAACGTTCAGGGTTACCAT
CGGTATCAATAATACAATGAATGAGTTAGATATAACTAGAAAATAGTCTATCCAATTCCA
TCTCTGAATTATCAGACACCAATATTTTTGGAGAGCTATATTGGATAACTCCTTCTTTTC
TATCGGTATAGTTATAGAAAAATCTAATCATTTCATCATTATCTTTGAGATCAAAAGATT
GATGGGTAATGTAATCCAATTCATTATTCAAAACATCTCGGATAATATTGAAATTTTTTT
GTTTATTAAAAAAGTGATTTACTCTTTCATTGTTGGCTTCTACTAAACGATATTTTAATT
CTTTTTTATCTGGATTACAGATTAAGATACCAACATTAGCAAATTCTTCTGTTTCAATAT
AAGGGCGGTAGCGGATAAAACTATATAGTAATCCTTCATTCATTTAAATTCCTCCCAAAA
TTCATCATTTTCTATTCTTTTTAATATTTGTGTTATATGTTTTAAATAATCTTCAAATGG
TTTGGTATATCCGATTTGAGTTTGCCCAAGTATTGATATAATTTGAAGATCTTGCTTTTG
ATTCATTATTGCTTTCCTAATTATCATATCATTGTCAGAGCAGCATTTTACTGGATACAT
TCTTTAGACATAAAAAAACCTCCACTATTGTGGAGGTTTTCCCGAAAAATTTCAAATTAT
TTTGTGCTTGGAATGCTGAAGCGTTTGTTGAAGCGTTCAACACGACCACCAGTATCAACA
ACACGTTGTTTACCAGTGTAGAACGGGTGGCAGTTGCCACATACGTCTAAGTTTAAATCT
TTACCCGCTGTTGAGCGAGTTTTGATCACGTTACCGCAAGAACAAGTTGCAGTAATTTCT
ACATAATTTGGGTGAATACCTTGTTTCATTATAGAAAACCTCTAACGAAGCCATATCGCC
ACTAGAGCATACTACTCAGCTGTCTAGTACCATATGTATGAATAAAAAAACTAGGCAGAA
GCCTAGCACCAAAAAGAGTGAGCATTCTACTCGAAATTTTTGAAAATGACAATATTGAAT
CAAGATTGTAGATGATACTTGTACTTTTTTGACTATTTTTAGGTAAGTGTTTTTGCTTAT
CAAGAAAATTTTCATTAAAATCTCGCCGCTTATTTACTTTATTTGAAAAGATTATGATTG
ATTTTCGTCCTTTTTATCAACAAATTGCCCCCTCGCCGTTATCTGCTTGGTTGGAAACAC
TTCCTTTACAGCTCAAACAATGGGAAAAACAGACGCACGGCGATTATGCCAAATGGGCAA
AAATGCTAGATCATTTGCCTAGTTTGCCTTGTGAAATTAATTTGGCAGATAAGGTTGAAG
CCCGTTTGGTTGAGCCGTTGTCTGCAGGTGAAATACAACGCTTGGTGCATCACCTAAAAC
AGCTTATGCCGTGGCGAAAAGGTCCTTACCATCTGTATGGTGTACATATTGATTGTGAAT
GGCGTTCCGATTTTAAATGGGATAGGGTTTTGCCCCATTTATCACCGTTAAAAGACCGCT
TGATTTTAGATGTGGGCTGCGGCAGTGGCTACCATATGTGGCGAATGGTGGGCGAAGGGG
CAAAAATGGTGGTGGGGATCGACCCGACGGAACTCTTTTTGTGCCAATTTGAAGCGGTGC
GAAAATTGTTAAATAACGACCGCAGAGCCAATTTAATTCCGTTAGGCATTGAGCAAATGC
AACCCTTGCAAGCCTTTGATACGGTATTTTCGATGGGGGTGTTGTATCACCGTAAATCGC
CGCTAGACCATCTTGCCCAACTGAAAAATCAGTTAGTCAAAGGGGGAGAGCTGGTGTTAG
AAACTTTGGTTATCGACGGTGATATTAATGATGTGCTGGTGCCGGCAGACCGTTATGCCA
AAATGAAAAATGTGTATTTTATCCCGTCTGTACCAGCGTTGATTAATTGGCTTGAAAAAG
TTGGCTTTAAAAATGTTCGTTGTGTTGATGAAGCGGTCACCACATTAGAAGAACAGCGTA
AAACAGATTGGTTAGAAAATGAATCGTTGGTTGATTTCCTCGACCCTCAAGATCATTCCA
AAACGATAGAAGGGTATCCTGCACCGAAAAGGGCAGTGATTATTGCGACGAATTAAAATA
TCATAATCTCTCTAGCATCCAAAGTTTTCCCCATTCTTCAGAACGGGGATTTCTACTAGC
ATCCAGTAAATCTAATGCGCATCTTTTATAACCCAGCTTTCAAACTCGCTTCAATAAACT
TGTCTAAATCACCATCTAACACAGCTTGTGTGTTACGGTTTTCAACGCCTGTACGCAAAT
CTTTGATACGCGAATCATCTAGCACATAAGAACGGATTTGACTGCCCCAACCAATGTCAG
ACTTACTCTCTTCCATCGCTTGTTTTTCTGCATTTTTCTTCATCATTTCCATTTCGTAGA
GCTTCGCTTTGAGCTGTTTCATCGCCTGATCTTTGTTTTGATGTTGTGAGCGTCCGTTTT
GACACTGCACCACAATACCTGATGGCATATGGGTAATACGCACTGCAGACTCCGTTTTAT
TAACGTGCTGACCGCCTGCACCAGAAGCACGATACACGTCAATACGTAGATCGGCAGGGT
TGATTTCAATGTCAAAATCATCATCAACTTCAGGATAGACAAAGGCTGCTGCAAAAGAGG
TGTGACGGCGGTTATTGGAGTCAAACGGACTTTTACGCACTAAACGGTGGATCCCTGTTT
CCGTACGAAGCCAACCGAAAGCATATTCGCCTGACACACGAATTGTCGCCGATTTTAATC
CTGCCACATCGCCATCGGATACTTCGATCAACTCGGTTTTAAAGCCTTTGCTTTCTGCCC
AACGTAAATACATACGCAGTAGCATTTCTGTCCAGTCTTGCGCTTCTGTACCGCCTGAGC
CTGCTTGTAAATCCACATAGCAATCGGCCGCATCGTGCTGACCGCTAAACATACGACGAA
ACTCCAACAGGGCTAATTTTTCTTCTAACTGGTTAGCTTCTTGTTGAGCTTCGTTAAAAG
TTTCTTCATCTTCCGCTTCAACGGCAAGCTCAATCAAGCCTTCGACATCTTCAATGCCTT
GCTCAAGGGCTTTAATCGTATTCACAATAGTTTCAAGAGCAACACGTTCTTTGCCTAACG
CCTGAGCTTTTTCAGCATTATTCCAGACATCAGGCTGCTCTAATTCGGCATTGACTTCTT
CTAAGCGTTCGACTTTCAGATCGAAGTCAAAGATACCCCCGAAGTGTACGGGTTCGTTCG
GCTAAATCATCTAATTGGGTTCTAATCGGATTGAGTTCAAACATAGTTATTCCTTGTAGT
TTTAAAAGCGGAGCATTATAGCGAAATCTAGGAAGATGACAAACTAGGGGATTTATCCTT
GTATAAGAATCATGTATTTACCTTTACCCTTTAAACCCTAGATATAAAACACAAATGTTG
TAAGCTAGCGGCCAATGTCTATTAGCCGATCAATAACCTTTGGCTTTCAACACATTGTGC
GGTATTATTGAGAGATAAATTAAGGAGTTTTATATGCAAACACTTACTCAACAACTATTA
AATGATGTCCTTAATATTGCCGTTCAAGCAGGAGAGCATCTCAAACGCTTTTATCAGCGT
TCTGTGGAAATTCAGATTAAAGCAGATAAAACCCCTGTGACTGAAGCTGATCTTTTTATT
AGCCAGTTTGTGATTGAACAATTACAGAAATTGACCCCAAATGTGCCGATCTTGTCAGAA
GAGAACTGTAAAATTCCACTTTCGGAGCGTTCGCAATGGCAAGAATATTGGATCGTCGAT
CCGCTTGATGGGACACAGCAATTTATTGATAGAACAGATCAATTTTCAGTTGTGATTGGG
TTGGTTCAGCAAAATCGCCCTGTTCTGGGTGTCATTCATTCGCCGATCTTAGACAAAACC
TACTATGCAATGCGTGCAAGCGGTGCTTTTGTTAGAGAAAATGGCGAGATCCGTCGTCTT
AATTCGAATAGCCAAAATGACGATAAATCACACCGCTTACAAGTGACTATTGGTACGTCA
AGTAGCGACAAAATTCGCCAAGCTGTGCTTCCCCCTTATCAAGTGGATTTTCTTCAATTC
GGTTCAAGTAGCTTAAAAGCTGGGTTGGTTGCTGAAGGTAAGGCGGATTGCTATGTGCGT
TTAGGGGATACTGGAGAATGGGATACGGCTGTTGCTGAAGTGTTACTCGCAGAAATAGGC
GGTCAGGTCTTCGATCTTCACTTCCAACCGTTAAGCTATAATCAACGTGAAACCTTTGTA
AACCCTTATTTTATAATGGTGGCAAATAAACAACGTGATTGGCAACAGATTTTTTCTTTT
AATTGATTTTATTTATTCTTATATTTTGTTATGAAATCTAACAATTTTTTTACATTTTCT
AGGATTGCAAATGAAAGCAGACAATAATTGTATTGTGATTTTTGGTGCGTCTGGGGATCT
CACCTACCGCAAGTTAATTCCAGCCCTTTATAATCTTTATAAAATCGGCAGACTTTCTGA
ACATTTTTCTGTATTAGGGGTCGCTCGTTCCCCTTTGACCGATGAAACTTTTCGTCAAAA
AATGCACGACACCTTAGTCAAACTTGAAAATGCAAGCGGTGATGTGTTAGAAAAATTTTG
CGAACACCTTTATTATCAATCGGTAAATACGTCTGATGCAGTGGATTATGCAAAATTATT
GCCACGTTTAGATGAACTGCACGACAAATATGGCACAGGCGGTAATACGCTATATTATCT
TTCTACGCCACCCAGTTTATACGGCGTTATCCCTGAATGCCTTTCAGCACACGGTTTAAC
AACAGAAGAATTTGGCTGGAAACGGATCATTGTTGAGAAGCCTTTCGGCTACGATATTGA
AACGGCAAAAGCCCTTGATATTCAAATTCACAAGTATTTTGAAGAGCATCAGATCTACCG
TATCGACCACTATTTAGGCAAAGAAACCGTGCAAAATTTGCTCGTTTTGCGTTTTTCTAA
TGGTCTATTTGAACCGCTCTGGAACCGTAATTTTATCGATTATGTTGAAATCACAGGGGC
AGAATCTATTGGTGTAGAAGATCGTGGCGGTTATTATGATGGCTCAGGGGCAATGCGTGA
TATGTTCCAAAACCATTTATTGCAAGTGTTAGCAATGGTCGCAATGGAGCCACCTGCGAT
TATTAATGCCGATTCAATGCGTGATGAAGTAGCGAAAGTACTACATTGTCTGCATCCACT
TTCAAATGATGATATTAAAAATAACCTTGTTTTAGGACAATATACCGCAAGCACCATTAA
CGGCGAAGAAGTTAAAGGCTATCTACAAGAAAAAGGTGTGCCTGAAGACTCTAACACTGA
AACCTATATGGCAGTACGTTGCCAAATTGACAACTGGCGTTGGGCTGGTGTGCCATTCTA
TGTACGAACAGGAAAACGTCTACCAGCTCGTGTTACAGAAGTGGTTATTCACTTTAAAAC
CACCCCACACCCAGTCTTTAGTCAAAATGCCCCTGATAATAAATTGATTATTCGTATTCA
ACCCGACGAAGGCATTTCAATGCGTTTCGGCTTGAAAAAACCTGGTGCTGGCTTTGAAGC
GAAAGAAGTATCAATGGATTTCCGCTATGCCGATCTTGCTTCACCAAGCCTATTAACGGC
TTATGAACGTCTATTATTAGATGCAATGAAAGGCGATGCAACCCTATTCGCTCGTACCGA
TGCAGTACACGCCTGCTGGAAATTTGTTCAACCGATTTTGGACTATAAAGCGGAACGTGG
GCGTATTTATGAATACGAAGCAGGTACTTGGGGGCCTTCTGAAGCCGATAAATTGATCGC
CAAACACGGCGAAGTGTGGCGTAAACCAAGCGGTTTGATGAAGAAAAAAGTGTAATCGTA
GGGACACACTGCGTGTGTCCATATACATTATTGATAACGGATACCTGTGTCCCACAAGGA
TTTTATGAACTACATCACATTCCCGACAGCACAAAGTGCGGTGGAAAAAATCGCGCAAGA
ATTTGTGTTATATAGCCAATTAAACCGTCCCGTACATATTTCCCTATCAGGCGGAAGTAC
ACCAAAACTGCTGTTTAAAACCCTTGCCCAAGAGCCGTATAAAAGCCAAATTCAATGGCA
AAATCTCCATTTTTGGTGGGGCGATGACCGTATGGTTCCGCCTCAAGATCCTGAAAGCAA
TTATGGTGAAGTGCAAAAATTACTGTTCGATCATATTCAAATCCCAACGGAAAATATCCA
CCGTATTCGTGGCGAAGAGCCTGTGGAGCAAGAACTGGTAAGATTTTCACAAGAACTGAC
CGCTTGTGTACCTAATGGCGAGTTTGATTGGATTATTTTAGGGATGGGAGCAGACGGACA
TACCGCCTCCCTATTCCCACATCAAACAAATTTCAATGATCGAAATTTAGCGGTTATTGC
CAAACACCCTGAAACAGGGCAAATTCGTATTTCCAAAACTGCCAAATTGATTGAACAGGC
AAAACGAGTGACTTATTTGGTCACAGGGGCAAGTAAAGCAGAAATTCTCAAAGAAATCCA
AGCAACACCAGCGAAAAACCTGCCTTACCCAGCGGCAAAAATTAAAGCCAAAAATGGCGT
GACTGAGTGGTATTTGGATAGCGATGCGGCGAAGTTGTTGTAAAAATATAGCTTAATTTT
TAAGCGATTATCGGAGCTCAATATGGACTTAATCAACAGCAGTTATCTTTTAGAAATTAA
ACAAATTCTCGCCAATGCACGCCAAAAGGCTTATACCGCTGTCAATTCAGCAATGGTTGA
AGCCTATGGGAAAATTGGCGAACGTATTGTGTTGGAAGAACAAAATGGAGCTGATCGGGC
GGCTTATGGGAAAGAGATTATAAAAAATCTTTCTGTTGAATTAACGAATGAGTTTGGCAA
AGGTTTTAGTAAACGTAGCCTGTGGGAAATGCGACAATTCTATGTTTTATTTCCTGATTT
TCCAAAAGTGCGAACGGTGTTCGCACAATTATCGTGGTCTCATTTTCAGCGTTCATTAAA
GGTATCAAACGACAAAGCTCGTCTTTACTACCTAAAAGAGGCCGCTGAAAATAATTGGTC
GGTAAGAACTCTTGATCGCAACATTTCTACGCTTTATTACGACCGCTTGTTGGCAAGCCA
AGACCAGAGTATCGTCAAAGCGGAGATGCTGGAAAAATCCGTGCCATTACAAGCCAGCGA
TTTGATTAAATCGCCCACTGTATTGGAATTTTTGAATTTACCGACTCACTTGGCATACAC
CGAAGCAGAGCTAGAAAAAGCGTTGATTGATAATCTGCAACAATTTATGTTGGAACTGGG
CAAAGGCTTTGCTTTCGTGGCTCGCCAACAGTGTATCCGCACCGAAACGTCCGATTTCTT
TATTGATTTAGTCTTTTACAACTACATTTTAAAATGCTTTGTGATCGTTGAGTTGAAAAC
AGAAAAGCTCACTCATCAAGACATTGGGCAATTGGATATGTATGTGCGAATGTACGATGA
TTTGCAAAAACGCCCTGATGATAACCCCACCATCGGCTTGTTACTTTGCACCGAAACCGA
TAGCGTGGTGGCGAAATATTCGGTATTGAACGACAGCTCGCAGCTTTTTGCCAGCAAATA
TATGGCGTATTTGCCAAGCGAAGAAGAGTTGGTGCGAGAAATTGAAAATCAGAAGATGAT
TTTTGAGCAAAATCATAGTGAGCAATAATGGCAGAAATATTGGCAAGCTAGATAGATTTT
TCAGTGCCTCTAAGGTCACAAATTGTGACCTTAAAATTTAAATTTGCGATCTGTGTCGAA
AAAACATAAAAAAGTATTAGAACTTGGTTGGAAAATGGCTCATCCTAATTTCTATTTGAA
ATCACGAGTTGTGACCTCAAAATGCTGAAGGAAAAAAGATGAACCAATTAGTACAAATTA
ATCCTAAATTGGAAACACAAATTTTTACGGTAAGAAATGTTCAAGTAATGATTGATAGCC
ATTTGGCAAGCCTTTATCAAGTAGAAACGAGAACATTTAACCAAGCGGTTAAACGAAATT
TGGAGCGCTTTCCAGAGGAATTTCGTTTTCAATTGATGGAAAGTGAGTGGCAATCTCTAA
GATCACAATTTGTGATCTTAGAGAAAGAAGAAAATAAAAATGCAAAGGGTAAACATAGAA
AATATTTACCCTATGTATTTACCGAACAAGGTATTGCAATGCTCTCAACGGTATTGCGTA
GTGAAGTTGCAATTCAAGTCAGCATTACAATTATGCAGGCTTTTGTGCAAATGCGGCATA
CATTGCTAAATAACCTGGGTGTTATTCAGCGACTAGAAAATGTAGAACGCAAGCAGATTG
AAATGTCTGGGCAATTGGAGCAGGTATTCTTAGCTCTAGAAGGAAATAAACCTCGCTCTC
AAGGTATCTTTTTTGATGGCGAAACCTTTGATGCCTATACTTTTGTAGCAGATTTAGTAA
GAAAAGCAGAATTTTCTATTATTTTGATTGATAATTATCTTGATGATTCTGTTTTAACAT
TATTTAGTAAACGTAAATTAGGTGTTAATGTCACACTTTATACAAAAACAATCAGCAGAC
AGTTATCACTTGATTTAGAACGCTATAATAGTCAATATGAACCAATAACGATAAAACCGT
TTAGTCAATCACACGATAGATTTTTAATTTTAGATCGCTCCGAACTCTACCATATCGGTG
CCTCATTAAAGGATTTAGGCAAAAAATGGTTTGCCTTTTCTAAAATGGACTTATCAACCA
GTAAAATTTTAGAACAGTTAGAAGAACAATAAGCAAGCGGTCAGAACTGCAAAAAATTTT
GCAAAACGCACCACTTGTAAGATAGTACGGTGACTTATTTCTTTTTAAGTTGCGTGATTG
TGGCGGCAGTTTATGGGGCGATAAGTGCGAAGAATAAAGGGATTTTGATTAAACAGGGAG
CGCCTGCGGTGTTGGCGTTGGTGGTGAGTTTGTTTGCGTAAATATGTAGGGGCAAATTAC
ATTTGCCCCATAAATCTCGAAATAAATATTTTATGACAAAATATAATGCAAGTATTCATC
ATCGAAAATCCATTCGTTTAAAACATTATGATTACAGTAAAGCAGGATTTTATTTCATTA
CGATTTGTTGTAAAAATAAAGAATGTTTATTTGGACAGATAGTCAATCAACAAATGTTGC
TAAATAATTTAGGCCATTATGTGAAAAAATGTTGGGAACAAATTCCAGAGTTTTTCCCAC
AGGCAAGAGTGGATGAATTTATTATTATGCCTAATCATTTGCACGGTATTATTGAAATTA
CTGAATATAATAGGGGTAAATGTAATTTACCCCCACAAAAAGGAACATCACAAACCATCG
GTTCAATAGTGCGCGGTTTTAAATCGGGTGTGACATCTTGGGCAAGAAAAAACACAACTA
TTTTTGATGTTTGGCAAAGAAATTATTATGAACATATTATTCGAGATGAAAAATCCTATT
TGAAAATTTATGAATATATCCAAAACAATCCTATTTTATGGGAATTAGATCAGTTATATG
TAAAATTGTAGGAGCTAATCACATTAGCCCTAAAATAAATTGGTACGGGATTTGGGGCAA
ATATGATTTGCTCCTACGATGTGTATTAGATATAAAAACGTAGGGGCTAATCACATTAGC
CCTAAAATAAATTGGTACGGAATTCGGGGCAAATATGATTTGCTCCTACGATGTGTATTA
GACATAAAAACGTAGGGGCTAATCACATTAGCCCTAAAATAAATTAGTACGGGATTTGGG
GCAAATATGATTTGCCCCTACGATGTGTATTAGACATAAAAACGTAGGGGCTAATCACAT
TAGCCCTAAAATAAATTGGTACGGGATTTGGGGCAAATATGATTTGCTCCTACGATGTGT
ATTAGACATAAAAACGTAGGAGCTAATCACATTAGCCCTAAAATAAATTGGTACGGGATT
TGGGGCAAATATGATTTGCCCCTACGATGTGTATTAGACATAAAAACGTAGGGGCTAATC
ACATTAGCCCTAAAATAAATTGGTACGGGATTTGGGGCAAATATGATTTGCTCCTACGAT
GTGTATTAGACATAAAAACGTAGGAGCTAATCACATTAGCCCTAAAATAAATTGGTACGG
GATTTGGGGCAAATATGATTTGCCCCTACGATGTGTATTAGACATAAAAACGTAGGGGCT
AATCACATTAGCCCTAAAATAAATTGGTACGGGATTTGGGGCAAATATGATTTGCTCCTA
CGATGTGTATTAGATATAAAAACTGTAGGGGCTAATCACATTAGCCCCAAAACAATAAAG
TATTCAACAACCCAACAGGAGCAAAAAAATGTCAGTAAAAGGCGATATCGGCGTTATCGG
TTTAGCGGTAATGGGTCAGAACCTTATTTTGAATATGAACGACAACGGCTTTAAAGTCGT
GGCGTATAACCGAACTACTTCAAAAGTAGATCAGTTTTTGGAAGGTGCGGCGAAAGGCAC
GAATATTATCGGCGCATATTCCTTAGAAGATTTAGCGGCTAAATTGGAAAAACCACGCAA
AGTGATGTTAATGGTGCGTGCGGGTGAAGTGGTCGATCAATTTATCGAGGCATTATTACC
GCATTTAGAAGAGGGCGATATCATCATTGATGGCGGTAACTCAAACTACCCAGACACAAA
CCGCCGTGTGAAAGCGTTAGCGGAAAAAGGCATTCGCTTTATCGGTTCGGGCGTGTCGGG
CGGTGAAGAAGGCGCACGTCACGGACCTTCAATTATGCCGGGTGGTAATGAAGAAGCGTG
GCAATATGTGAAACCGATTTTCCAAGCGATTTCAGCGAAAACCGACAAAGGCGAGCCTTG
CTGTGATTGGGTGGGTAAAGAAGGTGCCGGTCATTTCGTGAAAATGGTACACAATGGTAT
CGAATACGGCGATATGCAGCTAATCTGTGAAGCCTACCAGTTCTTAAAAGACGGTTTAGG
TTTAAGCTATGATGAAATGCAAGCGATCTTTGCCGAATGGAAAAACACTGAATTAGATAG
CTATTTAATTGATATTACAACGGATATTTTAGGTTACAAAGACACAGATGGCACGCCGTT
AGTGGAAAAAATCCTTGATACCGCAGGTCAAAAAGGCACAGGTAAATGGACGGGGATCAA
CGCATTAGATTTCGGTATTCCATTAACTTTAATCACCGAGTCAGTGTTTGCTCGTTGCGT
ATCTTCATTCAAAGATCAACGTGTTGCTGCATCTAAACTGTTCAACAAAACCATCGGCAA
AGTTGAAGGCGATAAACAAGTTTGGATCGAAGCGGTGCGTAAAGCGTTATTAGCGTCAAA
AATCATCTCTTACGCACAAGGTTTTATGCTCATTCGTGAAGCCTCTGAAAACTTCGGTTG
GGACATCAACTACGGTGCAACAGCGTTATTATGGCGTGAAGGTTGTATCATTCGCAGCCG
TTTCTTAGGCAACATTCGTGATGCGTATGAAGCGAACCCAGATTTAGTGTTCTTAGGCTC
AGATGCGTACTTCAAAGGCATTTTAGAAAACGCTTTAAGTGACTGGCGTAAAGTGGTGGC
GAAGTCTATCGAAGTGGGTATCCCGATGCCTTGTATGGCAAGTGCAATCACGTTCTTAGA
CGGTTACACCTCTGAGCGAGTGCCTGCAAACTTACTTCAAGCACAACGTGACTACTTCGG
TGCACACACTTACGAACGTACCGACAAACCACGTGGCGAGTTCTTCCACACCAACTGGAC
GGGGCGTGGAGGGAATACGGCATCGACGACTTATGATGTATAAATAAAATAGGTGTAATA
GACAAATTTGTTGCTAAAAAGTGGCTTAAAGCCTTATGGTACAAGGATTTAAGCCCTCTT
TTTGAAATATGAACAAAAAACTGCCCATTTTGCCAAAGTTTGAAAATAAAGAAACATGGT
ATACAAAATAATACTCAGCGTTATTTTTGTAATGAATGTCATAAATGTCATAAAACGTTT
ATCTTAAAAAACTAAATTAGATCCAATTAAGATTTGGAGTGATTACACATCCGGAAAACA
AACCTATAAACAACTTGCCGAAAATATCATTGTTCAATTAGAACAATTCAAAGATATCTC
GAAAAAGCCCCTAAAACAGTATTAAATCCACCCCAATCACGTGATTTAAATATTATTGCG
GATACCACCTTCTTTGGTCGTGAATTTGGTATTCTACTCCTGATGGATTCGCTTTCTAAA
AAGGTGGTTCACCATCGTGTTATTAAAACAGAAAAAGATGTTTATTACAGAATAGCATTT
AATTCACTTCGTATGAAAGACTATAAAATTCAATTAATTACCTGTGACGGCAGGCGAGGT
TTATTGAAAGATTTATTGAATACACCGACGCAAATGTGCCATTTTCATATGGTAGCCATT
GTGATGAGAGCATTACGAAAAAAAACATCAATCTATAGCTGGAAAAGAATTAAAAACAAT
AGCATTAACGCTTAAACAGAGTTCTAAAAAAGACGTCTATTTACGATTACATCATTGGTA
TTTAAAACATAAAGCGTTTTTTAGAAGAACGGCCAGGTAAACCGAATGAAAAGGGCTATT
ATCCTTATAAACATAGAAATGTAAGAAGTGCTTATCATAGCTTTAAACATTATATGGATT
ATTTACCTATGAAAAGTATAGTGATTTAAATATCAAAAAACGACAAATAGACTTGAAAAA
GGCTTTAAGCCACTCTTTAGCAACAAATTTGTCTATTACACCTATATCTGTTACCACGTA
TAGATAGTCTAAATAAAAAGCCAACCATAGATATATGGTTGGCTTTTTATATGCTTCTTA
AATTAGTTGGCGGAATGGACGGGACTCGAACCCGCGACCCCCTGCGTGACAGGCAGGTAT
TCTAACCAGCTGAACTACCACTCCGCAGTGAACGAGGCGTATATTAATGATTTCGCTCTC
TACCGTCAAACACTTTTTTGAAAAAATTTATTGATTGTCTTTTTACTATACAAAACGCTC
TCTTTTTAATTCACAGTCGTGTTTTCTGTCGCCAGTTCTCTCGTCCAAAGGCAATTTCCT
TTTGATTTTTTATTTATCAACTCAAGATATTTAAGATGTTCTGCTAATTCTTCTTCGTCA
GGGGCTAAGACAATCAAGTTAGAGGTGTCGATATTTAACGGCTGGTAAACTTGCTCTACT
GAAGATGTTTTTGCTTGCTCGTGTTCATCTTCACCAATAAGGGCAATTTGACCGCCTGTC
ATCATCAGGAACACATCAGCCAAGATCTCCGCATCCAGTAACGCACCGTGCAGGACACGT
TTACTGTTATCAATCCCCAAGCGGTCACATAACGCATCTAAATTGTTACGTTTCCCTGGA
TACATCTTACGAGCAAGTTGCAAGCTGTCCGTGACGGTACACATCTGTGCCACTTTTTCA
GGGGGATTTGGCAAGAAGGAAAACTCGTGGTCAATAAATCCTACGTCGAAGGGGGCATTA
TGGATAATCAGCTCTGCCCCTTTGATAAATTCAATAAACTCATCGGCAATTTCAGCAAAT
GCAGGCTTATCCGCCAACATTTCGTTGGTAATACCGTGAACTTGCATTGCCTCTGCCTCG
ACTTCTCTTGGCGGTTTGATATAAACGTGAAAAGTCCGCCCAGTTAAACGGCGGTTAATT
ACTTCGACAGCACCAATTTCAATGATGTTATGCCCAATGTGTGGAGCACCATTGAAATTC
ATTCCCGTAGTTTCAGTATCGAGTACAACTTGGCGTAATATTTGTTGTTTGCTCATTGTA
TTTTCCTAAGTTACAAGCGGTAGGATTTGCAAAATGTTTTACATATCTTACCGCTTGTGC
TTCAAATTAACTATCCGCTTTTAATTCATCAATCGCTTTTTGGTCGAAGAAATATTGCGT
GCCACAACATTCACACTGCATATCAATTACCCCCTGTTTTTCGGCTAACATCTCTGCAAT
GTCTTCTTCAGGCAGTAACAAAATTGCCGCCCCCGAACGCTCTCTTGAACAACCACATTT
AAATTCTGTGGACTGCGGTTGATAAACTTCCACTGTTTCTTCGTGGAATAAACGATAGAG
TAGTTCTTCTGCCGTTAAACCAAATAGCTCTTCATCTTTGATCGTCGAAGTTAATGTCGC
CAAATGCTCAAAGTCGTCTGGTGAACCAGTGCCATCTGGCACGATCTGTAGTAATGTTCC
ACCAGCAACGGCTTTGCCTTGATATTCACCAACACGGATCACAAGCTGTGTGGCGAGCTG
TTCTGAACGAGCAAAATAGTCTTCTAAACACTCACTAACAGTAGGTTTATCTAAGGCTAT
AACCCCTTGATAACGTTCACCTTTTTCTGGAATAATCGAAATAACGAGAACACCATTTCC
AACCATTTCAGCAAGTGTTGCATTGTCTGCAATATCACCTTCAACACGAGCTAAAGCGCG
AAATTGTTGTTGATGATTGCCGTTTACCACCGCTAATTTTAACGCTCCGTCACCTTGAAT
TTGAACGGTAATTGTCCCTTCAAATTTGAGTGTTGCCGTTAATAAACTGGTTGCTACCAA
CATTTCACCTAGTAGATTTTGCACTGCTGTTGGATAGTGGTGGGTATTTAAGGTTTCCGT
AAAGGTGTCATTTAAGCGAACCCATTCTCCACGCACCGCACGGTTTTGAAATAAAAAACG
ATAAAGTTTATCGTTATCTTGTGTGTAAGTTGTCATTAACAATCCTTCATAAAATACAAG
CGGTGAGAAAAATCACCGCCATTACAAAACATATATGGGGACGATTTAAGTAATTACAAA
TCGTTCTCTTGATATTTAAATTTAATCAAATCCCGCCGCTCTTTTTTATTTGGGCGACGA
TCTGGGTGTGGCATTGATAACGCATTTGCTTTACGGGCAAAGGCGATTTTTTCTCGTTCT
TGAATACTTTTTTCCGTTTCTTGATAAAGCAGTTGTGCTTCAGGCGCACCACGTCGTTGA
TCGCTCAACGCAGTGACAACAACTTCTTTTTCATCGTTGCCTTGGCGTAATTTAATTGTT
GCCCCGACTTCGACTATTTTACTGGTTTTAGCCCGTTGCCTATTGTAATGGACTTTACCA
CCTTCAATCATCGCCTTTGCAATTGAACGAGTTTTGTAAAAGCGTGCCGCCCATAGCCAC
TTATCCAAGCGAACTTCATTGATATTATCAGCCATTTTTTCCCCTTTTTTTCAACTATTT
TACCCTTTTTCACACAAACAAGCGGTAATAAGACAGAAAAAATTTGCAAAATTTTCCTTT
TCGCTGTATTCTTCGCCACCACAATTCATACAAACAAATCTGAATTAACCTGTTTTAATC
CAATCTTTAAATAACACAATTATTATTTCTATGCATCTTACAGAGTTAAAAAATACACCC
GTATCGGAACTTGTCCGTATCGGTGAAGAACAAATGGGGCTAGAAAACTTAGCTCGCTTA
CGCAAACAAGATATTATCTTTGCCATTTTGAAACAACACGCAAAAAGTGGTGAAGACATT
TTCGGTCAAGGCGTGTTAGAAATCTTACCTGATGGTTTTGGTTTCCTCCGTTCTGCCGAT
AGTTCTTACCTTGCAGGCCCTGATGATATCTACGTTTCCCCAAGTCAAATCCGCCGTTTC
AATCTTCAAACTGGTGACAAAATCGAAGGTAAAATCCGCCCACCGAAAGAAGGCGAACGT
TACTTTGCATTGCTAAAAGTCGATTTAGTCAATGATGACAAACCTGAAGTTTCTCGTAGC
AAAATTCTCTTTGAAAACTTAACGCCACTTCACGCTAACTCACGTTTGCGTATGGAGCGT
GGTAATGGTTCAAAAGAAGATTTAACTGCGCGTATCTTAGATTTGGCTTCACCAATCGGT
AAAGGTCAGCGTGGTCTGATCGTTGCACCACCAAAAGCAGGTAAAACCGTTTTACTTCAA
AACATTGCTCAAAGCATTACGCACAACTATCCTGAGTGTGAATTAATCGTTTTGTTAATT
GATGAACGTCCAGAAGAAGTAACTGAAATGCAACGTTCGGTCAAAGGCGAAGTGATCGCT
TCAACCTTTGATGAACCTGCAACTCGCCACGTTCAAGTTGCTGAAATGGTAATTGAAAAA
GCAAAACGTTTAGTCGAACATAAAAAAGATGTCGTTATTTTATTAGACTCTATCACACGT
TTAGCCCGTGCTTACAACACAGTAACCCCAGCGTCTGGTAAAATTCTTTCTGGTGGTGTC
GATGCTAACGCCTTACACCGCCCAAAACGTTTCTTTGGTGCTGCTCGTAACGTAGAAGAA
GGCGGTAGCTTAACCATTATTGCAACGGCACTTGTGGATACAGGTTCAAAAATGGACGAA
GTTATCTTTGAAGAGTTCAAAGGAACAGGTAATATGGAATTACACCTTTCTCGCAAAATT
GCAGAACGCCGTGTATTCCCAGCGATTGACTTTAACCGTTCGGGCACGCGTAAAGAAGAT
CTACTCACAAGCCCAGATGAATTACAAAAAATGTGGATTTTACGCAAAATCCTTAACCCA
ATGGGTGAAGTGGAAGCAATGGAGTTCCTTATTGATAAATTGATGGTCGCAAAAACCAAC
GATGAGTTTTTTGAGATTATGAAAAGATCTTAATCATAGAAATAGAAACGGCACTTAAAG
TGCCGTTTTTATTATAGCTAGTTTGCCACAGTAGCGATATCCGCAAACATGGTATAAGAA
ATAATATTCAACGTTATTTTTGTAATGAATGTCATAAAACGTTTATCTTAAAAACTAAAT
TAGATCCAATTAAGATTTGGACTGATTACGTATCCGGAAAACAAACCTATAAACAACTTG
CCGAAAAATATCATTGTTCAATTAGAACAATTCAAAGATATCTCGAAAAAGCCCCTAAAA
CAGCATTAAATCCACCACTATCACCTGATTTAAATATTATTGCAGATGTGTAATCAGTCC
AAATCTTAATTGGATTTAATTTCTTTGTGAAAGAAAAAGTTTTATGACTGGACGAACAAA
AGTATCTCTGAATATTATTTTTCTTTCCATACTTTTAGATATTGTTCTTAAGGCAAAAAG
GACAGGTTTTTATTCATATTTCAAAAAGAAGGCTTAAAGTCTTGTACTATAAGGCTTTAA
GCCACTTTTTAGCAACAAATTTGTCTATTACGCCTGTAATAGGCATAGTGACCATTTTGT
CTAATATGCCTTAAAAAGTTGCTTACATAAAATAGTCACTAATATTTACAAAAATAGACA
CAAAACAACAATCTTTCAGTATATTGTTAAATTTTAAACCGATTATTTAATACCATACTT
CTCGCGATATTCTCTCATTTTTGGCAAATATTCAGTATATTGCTCTGATCTTTCTAAGAA
GCTAACAAGATCATCAAAATCAATAATAGAGAAAACCTGACAACCGTAATCACGTTCTAC
TTCTTGGATTGCCGAAAGCTCGCCTTTGCCTTTTTCTTTACGGTTTAACGCGATCATCAC
GCCCGCTAAGGTTGCATTATTGGCTTGAATGATTTCCATTGATTCACGAATTGCTGTGCC
TGCAGTAATTACATCGTCCACCAATAAAATTTTGCCTTTTAATGGACTACCAATAAGATT
TCCGCCTTCGCCGTGATCTTTAACTTCTTTACGGTTAAAGCAACAAGGCTTATCTACATC
AAATTGATTTGCTAACGCCACCGCGACAGTAGTTGCAATCGGAATGCCTTTGTAAGCAGG
TCCGAATAGTACATCATAGTCAATTTGGCTGGCTTGGATTGCTTTAGCGTAATATTCGCC
TAATTTGGCGAGATCTCTGCCTGTATTAAACAATCCTGCATTAAAGAAATAAGGGCTTTG
TCTGCCTGATTTTAGGGTAAATTCGCCGAATTTCAGTACATTTCGGCTTAAGGCAAATTC
GATAAAGTCGTGTTTGTATTGTTGCATTGTTAGTTTCCTTATACTTATTTGATATATCTA
CTCAGGCGTAATCCACTCTACCGTCCAACTGCCTGTTCCTTCTGGCACAAGCACATCAGT
TAAATAGGGTAAAATCTTTTTCATTTGGCTTTCTAACTGCCACGGTGGATTAATCACAAT
CATACCGCTTGCAGTCATACCTCGTTGGTCTGAGTCAGGGCGAACGGCTAATTCAATCTG
TAAAATTTTGCGGATCCCCGTTTCAACTAGGCCTCTTACGATACGTTTGGTATGTTGGCG
AAGCACCACAGGATACCAAATCGCATAAACGCCTGTGGCAAAGCGTTTGTAGCCTTCTTC
AATGGCTTTTACCACCAGTTCATAATCTTCTTTTAATTCATAAGGCGGATCGATCAGCAC
CAAACCACGCTTTTCTTTTGGCGGAAGGGCAGATTTTAACTGCTGAAAACCGTTTTCCCG
TTTTGTCACCACATTAGGCGTTTTGGCAAATTCATTGCGAAGTAGTGGGAAGTCGTTAGG
GTGTAACTCTGTGAGTAACGCTCTGTCCTGTGGACGTAATTGTTGTACGGCAAGTAACGG
CGAACCTGCGTAAAAACGTAGCTTATCTTTGTTAATTTTTTTGATTTCATTTAGGTACAA
GGCAACTTCTTCGGGGAGATCGGTTCTCTCCCAAAGGCGAGCTATACCTTCAATATATTC
CCCTGTTTTTTCCGCTTCGCTACTTTGCAAGCTATAACGCCCCACACCCGAATGGGTATC
AAGGTAGAAAAAGCCTTTTTCTTTCTGTTTTAAGGCGTGCAAAATGAGGGTTAAAACGAT
ATGTTTAAGGACATCGGCGTGGTTGCCTGCGTGAAAACTGTGACGATAACTCAGCATTTT
TATTCTCTTTCTTGTAAAATGGCTCTATTTTAGCTTATTTAGTCGTTTTAAACTATGCAG
AAAACGTTAAAGATTGAAAATGGTTGGCTGTTAAATACCAAACAAGTACCTTCACCGCAC
TTTAATCCAAGACCCTATCAAGACGATATTTCTCTTTTGGTCATTCATTATATTAGCTTG
CCCCCTGATGAATTTGGCGGTGATTTTATTGACCGTTTTTTTGAAGGCAAGTTAGACCCA
ACCCTTCACCCCTATTTTGACGAGATTAAAGATTTACGGGTTTCCGCTCACTGTTTAATT
AATCGAGAAGGGCAAATTACTCAATATGTCAATTTTAACGATATGGCTTGGCACGCTGGC
GTTTCTTGCTTTGAAGGGCGTGAAAAATGCAATGAGTTTTCTATCGGGATTGAGCTAGAA
GGCAGTAATAACCAGCCTTTTACCGAAGCGCAATATCAAACCTTAGCTAGCCTTACGCGA
GTGATTATGCAAGCCTATCCGCAAATTACGCCTGAGCGTATCGCAGGTCACAATCAAATT
GCCCCAGAACGAAAAATCGACCCTGGGCAGTATTTTGAGTGGGGATATTACGACTTACTA
CTTAGGTATATTCTTAAGTAAACCCAATAAAAAACGCCAATAAAATCGGCACAACCAAAT
TGATAATAAAGCCGAAACTGATTGCAAGAGGCACAATCTGAATACCTCCTGATTTTTGAA
TAATCGGCAATGTGGCATCAAGTGCGGTAGCTCCGCCAAGTCCTACGGCTGTTGAGGGAA
AGTGACGCATAAAAAACGGTATCGCAAATAAGCAGAAGATTTCTCTTGAGAGATCGTTGA
AAAAGGCAATGCTACCGTCCATTGCCCCCCAAGCATCATTGACTAATACGCTTGAAAGGG
AATACCAACCAAAACCAGAAGCAAAGGCAAGAGCTTTAATTATCGGTAAATCAAGCAGAT
AAGCACAAAGAATACCGCCAATCAGACCGCTTGCGATAAAAACGATGGAAGTCAAAATGC
CACGAGTATTTAAAAATACATCACGCAGTGGAATGCCGCTGTTTCTAAGTTGAACCCCGA
CACAGAAAATCATTACCACTAGGACATAGGTGCTTGAATGTAAAGGGAAATCAACCACAT
TTTTAGTTGAAAAGCCTAAAATTACCCCGACAAAAACCGTTGCACAGAGTTGTGCCGACT
CAAGCAAAACCTTCCAACGAGATGGCAATTCTTCAAGGCTATGAGCCTCACGTTTGATCG
GGTAACACTTATCAAAAATGAGTAAACAGACAATGTTGCAAAGGTGTAGAATTGCACTTA
AACCAAATGCCGTTGCTCCAATTTGTGGTAGTTTGGTCGTTAATTCATCTAATTGCCCAA
GCGAAATCCCCATAATCAATAAAATCAGGTATAAGCAGTAAAGCGTAATGCGATTGACCC
AATTGAGTATCTGTTGATTTGTCGTTTGGAAAAGATACCCTAAGAACAGTGGGACAAAGG
CGATCATTAGTCCGTATAGCATAATTTCTCCTTTTGCCAATAAAGCAAGGAATGTAATAG
ATAATTTAACGAAGATAAACTGTTTTTATTTACAGTGTTTTATTGTATCATTAAGAATAC
ATAAGCGGTCAGATTTCTCTCACAGTTTACAAATATAGGCGAGCAATGAATTACAACAAA
AAAATTATTCATATTGATATGGATTGCTTTTATGCTTCTATTGAAATTCGCAATAATCCA
AGTTTAAAAGGAAAGCCTGTTGCAGTAGGGGGAAAAGCTAATCAACGTGGGGTGCTGACA
ACCTGTAATTATGAAGCGCGTAAATTCGGCTTGCATAGTGCGATGTCCACTTCTCAAGCG
TTAAAACGTTGCCCGAATTTAATTTTATTGCCTGTCAATATGTCGCTTTATAAGGAGGTA
TCAGAGCAAATTCATTGCATTTTTCGCCGTTATACCGACATCATTGAGCCGATCTCTTTA
GATGAAGCCTACCTCGATGTGACCGCTTGTAAGCAACATTCAGGCTCTGCAACTTGGATA
GCCCAAGCCATTCGTCAGGATATTTGGCAAGAGCTACAACTTACTTCATCAGCAGGTATT
GCACCGCTGAAATTTCTAGCAAAAATCGCTTCTGATCAAAATAAGCCCAACGGACAATTT
GTTATTTGCCCCGAAGAGGTTGCGGATTTTGTGAAAACCTTGCCGTTAAAGAAAATTTCA
GGGGTGGGCAAAGTGACCCAAGAAAAGCTGGCACAACTTGGATTTATCACCTGTGGCGAT
ATTCAACAAGCAGATCAGGCTTTGATTTATCAACAGTTTGGTAAGTTTGGGCAACGCTTA
TGGGATTTCTGTCACGGCATCGATCCAAGAGAAGTCGAGCCTCACCGCCCTCGAAAATCG
CTTGCAGTGGAAAATACCTTACTTTCTGATCTTGATACACTCACTGAGGCGGAAGAAGTG
GTGAAATCGCACTATCAAACCTTACTCTTTCGGCTTCAACGCAACTGGGGCGATAAGCCA
CTGAGCGATTTAAAAAAGATCGGAATTAAACTGAAATTTGATGATTTCACCCAAACTACA
CTAGAGCGAACTACAGACGGTATCGTAGCACACCATTTTTTACAGCTATTACAACAGATT
TGGCAACGACGAAAGGGGCGAAAAATTCGTTTGATCGGATTGAATGTGCATTTTCCTGAA
GAAAAAATTACGAAGCAATTAAATTTATGGGAATAATTTTTGTCTAATCCTTGATTTTTG
TTAAATAATCATTATGTTAAGCATTCGGTAATCGCTTATTACCGAATAACAACAATTTAT
TAACTTTGGAGAATTATCTATATGATGCGTATCGCACTTTTCCTTGCGACAAACTTTGCA
GTAATGATTGTGCTAGGGATTATTTTAAGTGTTACTGGCATTGCTGGAAACAGTACGGGT
GGAATTTTAATTATGTCTGTGCTTTTTGGTTTTGCTGGTTCTTTAATCTCATTATTTATG
TCAAAAACAATGGCATTAAAATCAGTGGGAGCAGAAATTATCACTGAACCACGCAACAAT
GCAGAGCGTTGGTTGGTTGAAACAGTGAAACGCCAATCGCAACAAGCGGGTATTCCAATG
CCAGATGTTGCAATTTACCACTCAGCTGATGTAAATGCATTTGCAACAGGGGCAACCAAA
AGTAACTCGCTAGTTGCAGTGAGTACAGGTTTGTTAAACACAATGACAGAAGACGAAGCA
GAAGCAGTTGTGGCACACGAAGTAGCACATATTGCTAATGGCGATATGGTCACAATGACT
TTATTGCAAGGGGTATTAAATACCTTTGTTATCTTCCTCTCTCGTATGATTGCAACGGCG
GTATCCAGTAGCCGTAATGACGATGGCGAAGAAACCCAAAGTAGCGGCACTTACTTCTTA
GTATCAATGGTTCTGGAAATTCTTTTCGGCGTATTAGCAACCATCATTGCAATGTGGTTC
TCTCGTTACCGTGAGTTCCGTGCAGACGCAGGATCTGCTCAATTAGTGGGTAAAGAGAAA
ATGATTGCGGCGTTGCAACGTTTACAACGTGTTCACGCACCAGAAGAATTACCTGGTTCA
TTAAATGCGATGATGATCAACGGTAAAGCAAAAGAGTTCTTTATGAGCCACCCACCGTTA
GAAAAACGTATTGAAGCGTTGAGAAATTTATAGTGAATAATATCGGTAGGGGAAGGCTTC
CCTACCGATATTATTCACTATAATTTAGGGTATCGAAAATAATCTCAGCCAAAGATACTG
AAATTCCAGGAACCGATTTAATTTCATCAAGTGTTGCTGATTTGACGCCTTGCATACCAC
CGAGATATTTTAGCAACAAATGGCGGCGTTTGGCTCCAACGCCAGCGATTGCCTCTAAAC
CGCTTTCGGTAAAGGCTTTTTGCCGTTTTTTACGGTGTCCGCTAATGGCGTGGTTATGGG
ATTCATCACGGATATGCTGAATTAAATGTAACGCTGGGCTGTCGGGCGGTAAGTGGATTT
CCTTGTCCCATTTGCTGATCAGCAAGGTTTCTAACCCTGCCTTGCGTTCTACGCCTTTTG
ATACGCCGATAAGTAATGGTTTGGATTTATCCCATTCCACTTTGAGATTGGCAAAGGTTT
CTAAGGCTCGGTTTAACTGCCCTTTTCCGCCGTCAATAAAGATAATATCGGGGATTTTTT
CAGGCGGAAGCGGTTTATCGTAACGTTTGAGCAGGGCTTGTTCCATTGCGGCATAATCAT
CGCCCCCTGTAATACCTTCAATGTTAAAACGGCGATAGTCAGATTTTAACGGGCCGTTTT
CATCAAATACAACACAAGAAGCGACTGTTTGTTCGCCCATCGTGTGACTGATATCAAAGC
ATTCCATTCTTGCAATTTTTGGCAAAGAAAGCACCGCTTGCAAGGCTTCATAACGGGTTT
GGATACGAGCATCTTGCTTGAGTTGCAAAGTCAGTGCTGCCATTGCGTTGGTTTTAGCAA
GAGCAAGATAACGGCTTTTTTCGCCTCGCACCTTATCGGTAATACTCACTTTATGTCCTG
TTTGTTCCGACAATACCTTTTCTAAGGCTTCCACTTCGCTCACGGGGTGATCGATAATGA
TTTGGTGCGGAATGGTGCGATGTTGGTTCATCTGCAAATAAAACTGCCCGATAAAAGTGT
CGCTCAATTCGGCAAGTTCGGTATGGTTCGGCACTTTGGGGAAATAGCTTCGGCTACCCA
ACACTTTCCCTTGTCGTACAAACAGAATATGTACGCAAGCAATACCGTGTTGATAGGCAA
TCGAAATAATATCGAGATCGTCCAAGCGTTCGTTCGATACAAATTGCTTTTCAGTGACCG
CTCGCACCTGCTGAATTTGATCTCGAAAACGCGCGGCAGCTTCAAAATCCAGATCTTCCG
CTGCTGTTTCCATTTTGCTAATCAAATGTTCGATCACTTGCTGATCTTTACCTTGTAAGA
ATAAGCGAACATACTCCACCTGTTGATCGTATTCTCGTTGGGAATAAACGCCTTCCACGC
AAGGGGCAAGGCAACGCCCGATTTGATATTGTAAACAAGGGCGAGAACGGTTTTTGTAGT
AGTTGTCTTCACACTGGCGGATCGGAAACAGTTTTTGTAGCAGATTTAAGGTTTCCCGCA
CCGCCCCTGCATTTGGGTAAGGTCCAAAATATTCCCCTGCGATTTTTTTACTTCCCCGAA
AGCTGGCTAAACGTGGGTGCTGGTGTTTGGTAAGCAAAATATAAGGGTAAGATTTGTCGT
CACGAAGCAACACATTGTATTTCGGTTGATTTTCCTTAATGTAATTGTGTTCCAACAGTA
AGGCTTCGGTTTCCGAATGGGTAATGGTGGTATCAATATGAGCAATTTGCGATACTAAGG
CTTCAGTTTTTCGGCTGGCAAGAGTGCTACGAAAATAGCTCGATAGACGCTTTTTTAAAT
CTTTTGCCTTACCGACATAGATGATCGTGCCTTTATCATCATACATACGATAAACACCAG
GGTTATGTGGAGTATCGGCAAGAAATTGTTTGGAATTGAATTTTGACATAGGATTGTAGG
GACACACTGCGTGTGTCCGCTGAATATCGTTTTTGCGTAAAATAAAGATTAGACGGACAC
ACGCAGTATGTCCCTACAAAGTATTTAAGATTTTAATAAACTTCCTTTAGATGCTTTTAA
GTATTGCAACATCGACCAAATGGTTAAAATCGCAGCGATATAAAGCAAAGCAAAGGCGGT
ATATTCCATCCACGGTGCTTGTCGCCATAATAAACCACCTAAAGCTAACATCTGTGCTGT
GGTTTTTACTTTACCCCAAATAGACACCGCAACACTTGCACGTTCACCTAATTCCGCCAT
CCACTCACGCAACGCCGAAATAATAATCTCACGGGCAATCATAATACCTGCAGGAATAGT
GATCCACCAAGTATGGTAGTATTCGACCACAGACACCAATGCAATCGCAACTAAGACTTT
ATCGGCCACAGGATCTAAAAATGCACCTAGGCGGGTGGTTTGGTTCCATTTGCGAGCCAA
ATAGCCGTCAAACCAGTCGGTGATTGAAGCAATAAAAAAAATCAACGTGGTAATTTCAGC
AGAATATTGAATAGGCAAGTAAAACGAAACAATAAACAGCGGAATTAACGCCACACGAAA
TAAAGTCAGATAGGTCGGAATGTTGAGTTTCATACGTTACAGGTCGAATAAAGATATTCC
CTATATTCTATTATAAAGTAGATGAAAGAAGAAAGCGATAATGCCATAACTCTTATTATT
TTTCTAAATAGATAGATAAAAAGAATAAATATTGTAGAATACGGACTATGATAGTGAATG
AAATGTTAATATTTTCTTTTTCCCAACAAGAACTTAATGCCATTTATTTAAGCCTAAAAA
TTGCCAGTATAGCGGTCTTATTTGCGTTGCCTTTTGCAACTGGGGCTGCGTGGTTGTTGG
CTCGAAAAGAGTTTTGGGGTAAGCACTTATTTAATGGCATTATCCATTTGCCGTTAGTCT
TGCCCCCTGTGGTGATCGGTTATCTTTTGCTGATTTTAATGGCAAAGAAAGGGGCGATTG
GGCAGTACTTGTGGCAGTGGTTTGAATTTTCGTTAAGTTTTTCTTGGAAAGGGGCGGTGC
TTGCTTCAATGGTAATGGCTTTTCCGTTGATGGTTCGCTCTATTCGGTTAGCCTTTGATG
CTATTGATCCCAAATTGGAACAGGCGGCTAGAACTTTAGGGGCAAGCCCGTTAAAGGTGT
TTTTTACGCTCCATCTTCCTCTCTCTTTTTCGGGGATTATTGCAGGAGCAGTGTTAGGTT
TTGCTCGTTCGTTAGGGGAATTTGGTGCGACCATTACTTTTGTGTCTAATATCCCTAATC
AAACCCAAACTATTCCTGCGGCACTTTATACGTTTATTGAAACCCCTGACGGTGAAATGG
CGGCTGCTCGGCTTTGTGTGATTGCGATTGTGATTTCGTTAGTTGCGTTATTTTTTTCTG
AGTTATTGGCACAGCGTCAGCAACGTTTCCAACAAATTAAGGGACAGTAATGGCACAATC
TTTGCAACTTAAAGTTAAACATCGTTTAGGAAACTTGGATTTAGCTGTTGATGTGGCGTT
AAATGCTAAAGGGGTGACGGCAATTTTTGGTCGCTCAGGGGCAGGGAAGTCGAGTTTAAT
TAACCTTATCGCAGGGCTAGTCACACCAACGGAAGGGCGAATTGTGTTAAATGGGCGAGT
GTTGTTTGATGATCGTCAGAAGATAAATTTGCCCCCTGAAAAACGTAAGGTGGGCTATGT
TTTCCAAGAACATCGCTTATTTCCGCATTATCGAGTTGAGGCGAATTTAAAGTATGGCTG
TAAGCGGTTTGATGAGGCGAATTTTTCACAATTAGTTAAATTGTTGGGGATTGAACATCT
GTTAGATCGTTTCCCGATCAGCTTGTCTGGTGGTGAAAAACAACGTGTGGCGATTGGGCG
TGTGTTGTTGAGCGAGCCAGATATTTTGTTGATGGACGAGCCTCTTTCAGCTTTAGATTT
ACCGCGTAAGAATGAGTTGATGGACTATTTGGGGCGGTTGGCAAAAACGGTGGATATTCC
GATTTTGTATGTAAGCCATAGTCTTGATGAGGTTATTCGTTTGGCGGATAATTTGTTGTT
GTTGGAAGAGGGGAAGGTGGTTGCTTTTGATAAAACGTTGAATGTTTGGCATAGCCCAGC
CTTTTCTGCGTGGCAGCCTGAAGCTCAACGGTTGAGTTTACTTGAGTTGCCTGTGGTTGC
ACAAAATCCTTACCGTATGCAAGGGCTGGCATTGGGACAACAGTTGATTTGGGTTACGGA
ACAGCCTCGCTATCAATTAGGGGATTTAATGCGAATTAGCATTGGTAGCCAAAATGTTTC
TATTACCCTGTCCAAACCTGAGCAAAGTTCTATTCGGAATATTTTGCAAGGGCGAATTTG
TAAAATCGAGCCTCAATCTGACCGCTATGATATTGCCGTTGAGGTGGAAGCTCAAGAAAT
TTGGGCGAGTATTAGCTTGTGGGCGTTTGATGATCTGTGCTTGCAAATAGGGCAGACGGC
GTATTTGCAGGTTAAGAGTGTGGTGATTTAGATTAGAGTCTTAATTTTTCTATATATTTG
AATGGTATTTTTTATTTACCAAACTATAAAGGAGTTTGATAAGCAAACAAAGCTACATTT
AAAAATAGCTATTACGAGGTCGCTGTAATTTGCGATAGATCAAAAAAATATATATTATCT
TCTTATTATTTGTTACTATAGTTGAGGGTTTACACTCAATTGTTACTGATTATTTTTGAG
GAACATAATATGGCATACACATTACCTGAGTTAGATTATACCTATGATGCATTAGAACCG
TATTTTGATGCAAGAACAATGGAGATTCATCACTCCAAACACCATCAAACCTATATTAAT
AATGCAAATATCGCATTAGAGGCATATCCTGATTTACTAGGACAATGTCCAGGAAAGCTG
ATCTCAAATCTTGAGCAAGTTCCTGTAGAAAAACGAGTAGCTGTGCGTAATAATGTAGGA
GGACATGTTAATCACACGTTGTTTTGGAAAGGGTTAAAAACTGGTACGACCTTACAAGGA
AAACTCAAAGAGACCATAATACGGGATTTTGGTTCTGTTGAAACATTCCAAGAACAATTT
GTGCTGGCTGCTACCACTCGTTTTGGTTCTGGATGGGCGTGGCTAGTACTAGAAGATGGA
AAGTTATCTGTAGTATCGACAGCTAACCAAGATTCTCCGTTAATGGGTAAAGATGTAGCT
GGTGTGTCTGGTTATCCAATTTTAGGTTTAGATGTATGGGAACATGCATATTACTTAAGT
TACCAGAACCGTCGTCCTGATTATATTAAAGCATTTTGGAATGTGGTGAATTGGGACGAA
GCAGCCAGACGTTTTGAATCCCAAGCATAACGCAACTGTGAGTAGTGTATGGTTGCTAAT
GAATATTTTAAATTATTCTTAGCAACTCTTTTTATTTAAAAAATCCTTTATAAACATAAC
ATTATGTCTTTTCGTTAATCCTGCATGATGCGATAATTTCTCTTTAAGTTGTCCGAATAA
ATTTTCAAGTCTATTTGTCGTTTTTTCGATATTTAAATCACTATACTTTTCATAGGTAAA
TAATCCATATAATGTTTAAAACTGTGATAAGCACTTCTTACATTCCGATGTTTATAAGGA
TAATAACTCTTTTTGTTCGATTTATCTGACCGTTCTTCTAAAACGCTTTATGTTTTAAAT
ACCAATAATGTAAGGGGGCGTATTAGATTAGCAAGTATGTTAGTCTATAAAAATGAAAAT
AACTCATTGTAAATTAAAGAAATCTATACAAAAAAGCTCCTTGAATTTTTTGTATTAGAA
GTCACTGTCCGTTCTGCGGCAAATTTGTTAGAGATAAATGCTAACTCTGCTGCACTGTTT
TACCGCAAAATCCGCGAGGTTATCAGCCATCATTTAGCACTTGAAGCGGATGAAGTATTT
GACGGACAAATTGAGTTGGATGAGAGCTATTTTGGTGGACATTGTGAAGGAAAACGAGGT
CGTGGGCGGTAGGAAAAGTATTTACTGTGGTCGTCAATGATACGAAGACAACAACGCTAA
TGCCTGTTATAGCAAGGAAGATCAAGCCTGACAGCTGGGTTTATACTGATACTTATTGGA
GCTATGATGCCCTTGATGTAAGCAAATTTCACCACGAACGAATTAGCCATTCGGAGCTGT
TTGCAGTGAAACAAAATCACATCAACGGCATTGAAAATTTTTGGAGTCAAGCCAAGCGGA
TACTCCGAAAATATAATGGGATTGACCGAAAAAGTTTTCCTTTATTCTTGAAAGAATGTG
AATTTCGGTTTAACTTTGGGACACCAAAAGAGCAGTTAAAAACATTGCGAAAATGGTGTG
AAATTTAGGGCTAATCTAATACAGTCCCTTAAATTATTATTGAATTGATATGTTAGGTAT
TCATTCATCTAAACCCTCACTCCAAACCGCTTCGGCACAATAAAAATCGCAGGCAGTGCA
AACAACACCATTAACCAGAAGCTACCTGTCGGCGAAACTTTATAGACTAAGCCAGCGATA
AAGGTGAACAACGCCATAAAAATACAGCTTGCAAAGCTAAAATAGAGTGCTTGTAGTTTT
GCCATTTGTTCCGTTGGTTGGGTGGAAAGGTAGCGGATCATTGCATAATGTCCTGCTCCA
TAAGAGATCGAATGGAACATTTGGATTGCCATTAAAATAGCGATATTTGTGGTCGAAGCC
AGTAAGATCCAACGCATCATTGAGCCAACGGCAGATAAAATCATTAAATGGCTGATTTTC
CACGTTTTAAATAAACGGTTGGCAAAGAAGAAAAACAGAATTTCTGAAACAACTGCCAAT
CCCCATAATAAACTTGCACTTTGGGTCGAAATCCCTGTGATGCCCAGTAAATCGTGCTAT
AAGCATAATAAGCGGCGTGAGAAGATTGAATTAAGGAAATGGCAATCAACATTTTGAATG
TGGTTGGCACTTTCATTAATTGCAGATAGCTTAACTCTGATTCGGCTTTTTCTTCTGTCT
GTACAAAGGCTTGGGTCGGTTAACTGTTAAGCCTGTGCCTAGAAAGACCAGCCAGCCAAT
TAAAATGCCGATAATCGCACTTTCCTCTAGCCAGCCGATTAAATAACCTGCGCTGACTGA
GCCTACAACAAAGGCAATCGAGCCAAATAAACGTGTTCTGCCATAATCAATCCCGACTTG
CTGTTGCCAAGTGGAAGCTATGGTATCAGCTATCGGCATTGCTCCGCCGTTGAAGATATG
GAACAGTGCGATTGCAGGGAATAAAATCCAAATTGTTTGTACCCCAAAGGCAACTAAAAA
CAGAGTGGAAATGGCGAGCCACGTTAGCCAACGAGCCAGAGAAAGTAGCTGGTTGGGGTG
GGTAATGCGTTTAGAAAAGGTCATTGCCTCTAAAAAGCGGAACAGATAACCTGAAGCGAT
TAACAAGCCAATCATTCCCGAATCGTAGCCGTGATGGTTCAACCAAACAGGTAGAAACGG
CAACAGCACGCCATAGGCACAATAAAAGCCGAAGAAGTTAAACGACGACCATTGAAAAGG
GGTAAATTTTATCATAGGGATTTTTCCATCTCTTCTGCACGCTTAATTGCCGCATACATC
GCTTGTTCAACGGTTGTATTTAGCTCACGTTGTTCAAATACCGCCAATGCTTGAGCCGTT
GTGCCGCCTTTTGAAGTGACATTTTCGCGTAAGGTTGCTAAGGCAACTTCTGGATTTTCT
ACCACCATTTTTGCTGCCCCTAATGCTGCCGATTGCACTAAATAACGAGCATTTTGTTCG
CTAAAGCCCATTTTAATTGCCGCTTCTTGCATTGCTTCCATAAACTTAAAGAAGTAAGCA
GGGCTAGAACCTGTGATAGCAATAATTTGGTTGATCTCCGCTTCCGTATCCACCCAATAA
CATTTGCCTACCGCAGACAGTAGCTGTTCTGCAAATTGACAAGCGGTCTGATCTACCGAT
TTTTTTGCAAATAATCCTGCAATGCCTTCACCAATGAGCGATGGCGTATTCGGCATTGTC
CGAACAATGTTAGTTGCTGTTGGTAACAGTTGCTCAAGACGGGCAACAGAAATTCCAGCC
[truncated: 1,964,873 more chars]
