# Supplementary material for: Whole-genome sequence analyses of Glaesserella parasuis isolates reveals extensive genomic variation and diverse antibiotic resistance determinants
Source: PeerJ. 2020 Jun 22;8:e9293. doi: 10.7717/peerj.9293 (PMC7316082; doi:10.7717/peerj.9293)
Supplement: Supplemental Information 33 [file peerj-08-9293-s042.fasta]

>H190 Scaffold1
TTTATGATTGATTTTGGTGATCGCCTAGACGATCACCGTTAAGTTGAAATGGGTGTTTAC
ACAGAATTTGGGATAGGGTCGTTTAATACTGGTTTTATTATGTTGTACTTCCACGACTAA
TTAAATGGTAGCAGTTACCACAATTTCCACTTTCCAATTGGGGTTAGCCAATTTTGCTTC
AACAGCAGCTCTTGGCGGTGCATTACCTTCAGCAACCCATTCGTCCCAAGCTCGGTTCAT
TTCATCAAATTCAATCATATTGCTTACAAAAACTTGAGCCATCAAAATTCGACTTTTATT
TGTGCCTGCTTGGGCTAACCATTTATCAATTTCGGCTAACACTTGCTTTGTTTGACCGTA
CATATCTTGCGAATCATCTTCAGGGACTTGTCCTGCAAGATAGGCTACACCGTTATAAAT
TGCCATTTCAGATAGGCGTTTACCGACTTGAAATCGTTGGATCATTGTTTCTCCTAATGA
AAGCGGTGAGTAGATAGCAAATTTTTGCTATTCTCTCACTGCTTGAAAATGAATTACTCG
ACTTTGACAATCCAGCCTTCAGGTGCCTCTACATCGCCAAATTGAATTCTGGTTAATTCA
GCGTATAAACGTTTAGTGATAGGGCCAACTTCTGTTTCAGAATAGAATACGTGGAAGTTA
TCCCCATTTTGAATACCACCGATAGGGGTAATTACGGCTGCGGTACCACAAGCACCAGCC
TCTGCAAACTGATCTAGTTGATCGATATAAACATCGCCTTCAATCGTTTCCATACCTAAA
CGCTCTTTAGCGAGATGAAGTAACGAGTATTTTGTGATACTTGGTAAAATAGACGATGAA
GCAGGGGTAATAAATTTGTTATCTTTTGTAATACCAAAGAAATTTGCCGCACCGACTTCT
TCAATTTTAGTATGTGTTTTTGGATCAAGGTAAATTGCATCTGCGAATTTACGCTCAACG
GCTAATTCGTGAGGCAACAGGCTTGCTGCATAGTTTCCGCCCACTTTTACACCGCCGGTA
CCGTTTGGTGCAGCACGGTCATAATCAGACACAAGGAAATTCGCTGGAGCTAAGCCACCT
TTGAAGTAAGCACCAACAGGCACACAAAAGACAGAGAAAATATATTCCGGTGCAGCACGA
ATGCCAATATTTTCACCCACACCAATCACAAATGGACGTAAGTAAAGCGTTGCTCCTGTT
CCATAAGGTGCTAACCATTCTTGGTTTGCTTTGACAACCTCTTTACAAGAACGGATAAAC
ATTTCCACTGGCACCTGTGGCATTAAAAGGCGATCACAGGTAGTTTGCATACGTTTGGCG
TTTTGATCTGGACGGAAAAGATTAATCGAACCGTCTTTGCAACGATAGGCTTTCAAGCCC
TCAAAACATTGCTGACCATAGTGCAATGCAGTAGAACCTTCGTGAATATGTAAAGTGCTG
TCGGTAGTTAATTCCCCCTCATTCCATTTACCCTCTTTCCAATGTGCAATAAAACGATAA
TCTGTTTTGATATAAGAAAATCCGAGGTTTGCCCAGTCAATATTTTTAGTCATTGTTGTG
TCCTTTATTTTTTTATATGAGATATGAGAAATTTACAACGTTTCTAAAGAAAAATGAATG
TTTTCAATGAAAAAATAGGATTTTTTATCGAAAGTGCGGCTTTGGGTGGCAATTTTTGTA
TATTCTGGTAGAATAGTAGGAAATTCTGCTATAAAAAAACCGCCCAACATGGGCGGTAGC
TAAACCAAAAGGTTCAAAATATACAGGAAGTGAAACGAGTAACTTTTTTGTTACTCTAGT
CTAGTTTCCTAGACCAATATGCAAACACAACATCATACTTAAAATTCAAAAATAGCTAAA
AGACAGCTATCACTATCCATCTAAGCATGGTGCTGAATTTTAGAGATGTTTGACCAGTTA
TACAAACGAGATTTTTTAATTTTATTTATCAAAAAAAGTAATCTAAAAAACTCACTTTTT
CTAGTAAAAATTATGAACAATAAAAAGTTACCGCCACTCAATGCTCTCAAGGCATTTGAA
TCTGCTGCTCGTCATCTTAATTTTACGAAAGCAGCAGATGAACTATTTGTTACCCAGGCC
GCAGTTAGCCATCAGATTAAATTACTTGAAGATTTTTTAAATATTCAACTTTTTCATCGG
AAAAATAGGGTGTTAGAATTAACGGAACTTGGTTTGCAATATTTTGATGAAATTCGTCCG
CTATTAGAGCAAATTGCTAAAGCAACGGATAAAATTCGTTCTAAAAATAATAGACAAATT
CTTACAATTAGTGTGCCTCAAACTTTTGGTATGCATTGGCTTGTTCCTCGGTTGAGTAAG
TTTCATGAGCGGTTCCCCCATATTGAGGTCAGGATTAAAGGTGTAGATCAAGATGAGGCT
CAGCTTGGAAAAGAAATTGATGTTGCTATTTATTATGGTTCAGGTAAATGGGAGAATGTG
GAATCTATTCGCTTAACAGAAGCTCCATTAGTAATTTTAGCTTCTCCTAAGTTCTTAGAG
GAAAATCCGTTAAAATCACCAAAAGATCTGATTGGAAAAACATTATTGCATGTATTTAGC
CGTAATAAATGGAAGCGAACGATTGAATATTTTGGTTTAAGTGAACAAATTGATGTTGAG
GAAATTGGTCCAATTTTTAGTCATACATTTATGGCATTACAAGCAGCTTTGTATCAGCAA
GGTATTGCTATTGCCAACAAGACTATTGCTCAGCATGAATTAGAACAAGGAAATTTAATT
GAGCCTTTTTCTACAGGATTAAATGATGAAAAATCATTTTATGTTGTTTATCCATCTCAA
ATATCAGACAATCCTAAAGTACAGCATTTTGTTGATTGGATTACGAAAGAAATTAATATA
TCTGAGTAGTATAATAACTCAAGAGGAAATATGAAGTATCAGTGGATTTTATTTGATGCG
GATGAAACGTTATTTTCATTTAATTCATATTTAGGTTTACAAGCAGTTTTAGCTTGTTAT
GGTATAGAGTTTTCCCAAGATGATTATGAAGCTTTTCAAGCTGTGAATAAGCCCTTGTGG
CTTGCATATCAAAATCAAGAAATCACAATTGAACAGCTTCAAATATGTCGATTCTCTAAC
ATTGCAAAAAAAATTGGAAAAGACGAATTAGCTTTAAATAATGAATTAATGTTAAAAATG
GCTGTAATAAGTAAACCATTATCTGGAACTATAGAGGTATTAGAAAAATTGTTTGGAATA
ATTAGAATGGGAATTATTACAAATGGTTTAGAAATATTGCAAAAGAAGCGTCTGGAAAAT
ACTAATACAGAAAAGTATTTTGATATTGTGATTAGTTCGGAGGTTGCAGGGGTGCCAAAG
CCAGATGAAAGAATTTTTAAGTTTGCTTTTCAACAAATGGGAGATATAAATAAGTCTAGA
ATATTGATGGTAGGAGATACTCTTTCTTCTGATATTTTAGGTGCAAATCAAATAGGTATT
GATTCTTGCTGGTTTAATCCTTGCAAGGAAGTTAATCATACAGAAATTAAGCCAACTTAT
GAAATTACGGATTTAAAGCAATTACTTAATATTGTACTAAGTTAGAAATAAAGGATATAT
ACGTGAAATTACAGCAGTTACGCTATATTGTTGAAATCGTTAATCAAAATATGAATATTA
CAGAAGCTGCTGAGGTACTTTATACATCTCAGCCTGGAATTAGTAAGCAAGTTCGTTTGT
TAGAAGATGAATTAGGTATACATATTTTTGAACGATGTGGAAAACATATTAAAGCGCTTA
CTCCGGCGGGGGAACGTATTATTACAATTGCTCGGGAGATGTTGGCACAAGCTCAAGGGA
TTAAATCTATTGCAGAAGAGCAAACAAGTCCGCATAAGGGAATACTCAGAATTGCAACTA
CAAATACCCAAGCTCGTTACGTATTACCAAAGATAATTGAAAAATTTAAGAATAAATACC
CCTCCGTAAGTTTACATCTTCATCAAGGATCTCCAACACAAATATATGATGCATTAATGG
CAGGAGAGGTTGATTTAGCTATTATTACAGAGGCTCAATATCTTTTTGAAAATGTTATTC
TGTTACCTTGTTACATGTGGAATCGTTCAGTGATTGTAAAACCAGATCATCCTTTGGCCA
AGCTAAATAAGGGAAATAATAAATTAACTATTGAAGAGTTGGGACAATATGATTTAATCA
CTTATACATTTGGTTTTACGGGGCGCTCAGATCTGGATAAGGCTTTTAATAAACATGGTA
TTCTACCTAGAATAGTATTTACAGCTACTGATGCTGATGTTATTAAGACCTATGTTCGTT
CTGGCTTAGGTATTGGAATTATGGCAACTATGGCATATACGAAGGAAGACAAAGATTTAG
TTGCTATTGATGCAAGCCATCTTTTTCAATCTAGTATGACACAAATAGCTTTTAAGCGAG
GTGTTTTTTTACGTAATTATATGTATGATTTTATCAATTATTTTTCTGCTCATTTAACTA
AAATAAAAGTTGAAGAAGCTGAGCAACTTCGTGATAATAATGCGATTGCTAGGCTTTTTG
AGTACGTTAGTTTAGAGGAAATTTAATGAATGCATTAAAAAATTAGAAGTATTAATTATT
TCTTTTATTTGTATTGTTCAATCTATAAGGGCAGAAGAGTTTCATATCAAGTATAAGTCT
AATTATATAATGCCAACATATATCCATTTTAAAAAGAGTGATGAATATTATTCAATAATA
TCTAAAATTAACATTCCTTTATATAATATAGTATTTAATACAGGTGGTAAAATACAAGGT
AAACAATTTAATATGTTGAATTACCAAGATATAAGAAATGGGAAAACTTATGCTAAGGCA
GAGGTTAAGGGAACAGTAATTCAATACGGGAAAGTAGTAGAACCACTTAAACAGGAGATC
TTAACTTTACCAACGTTTGATTTATTTTCTATTGCATTTCAACTCAGCTATTATGGAGTA
TTACCGTATAATTTTCAAACGACAAATGGTAAAAAACTTTATCCACATAAGGATACGATT
GTAAATGAATCTAGAGCTATTCTTAGAATAGAAGAAATAGATGTTGAGGAAATAACTTAC
AGATTCAAAACGGGTGCTAAACAGATTATAGTGAAGAAATTTTCAGGTGAAAAAATTTCC
TCGTTATATTTCTTATAATAGGGATGGGGATAATTATGAGTTAATTTTTGATAGTTTTTT
GAACTAATTTTAACTAACACTAGTTCTGATTAATCATTATTGACATATATGTAATATATT
AGAGTTGCAAAAAATTATTAAGCAATGTAAATTTTTGTGAAAAGTGTAGGAGATGTCACA
TTTTTCTATTTTTCTTGATGACAACGTTTGGGAAATCAGTAGAGTAGTTGCTTATCCATC
TTATGGCTTTTCTTTGAACCTTTAGTATTATGGACGATAGTTATATATTTCCCTTAAGCT
CTCCAATAATTCGGATTTTACAAATTACCGATTCACATTTATTTGCATCAGATACTTGTG
AACTATTAGGGGTTAATACCACTCAAAGTTTTCAAGCTGTGCTTAATATGATCATGAAAG
AATCATTTGAGTATGACTTGATTCTTGCAACAGGCGATCTTGTTCAAGACCATAATCGAG
AGGCATATCATCGTTTTGCAAAAATGGTTAAACCGTTGGTTAAACCACTCTTCTGGGTAG
CTGGAAATCATGATTTACAACCACAGATGCGTAATGCTTTGTCTATTTATTCTCAAATTA
AACCTGAAAAGCATATTTTAGTTGGTGATCATTGGCAGATAATTCTTCTTGATAGCCATA
TTCAAGATAGCCCTAAAGGTAGATTAGAGTCTTCTGAGCTTGCTTTTTTAAAAAGAAAGT
TGGAAGTCCATCCTGAACGATATTCTTTAATTGTTTTACACCATAATATTCTGCCAACAA
ATTCAGCATGGCTTGATCAGCATAGCCTTTCTAATGTAAATGATCTACTTGCTACATTAA
AAGCTTTTCCGAAAGTGAAGGCTATTGTACATGGGCATATTCATCAAGAGGTTGATGCTC
AATGGAATGGGTATCGTATATTATCAACGCCTTCAACGTGTATACAATTCAAACCACATT
GTAATGATTTCACATTAGATGCGATTCCTCAAGGGTGGCGTGAGCTTTGTTTAAATATTG
ATGGCTCTATTGATACTGTGGTAAAGCGTTTAGATAACAACAATTTTTTACCCAATTTTC
AAGCATTGGGATACTAGAGAAATTTATCCTTTTTAAGCAGCCATTAAGATTAGGAGTAAT
AGACAAACAGTTGTTAGAAATATTTATTCTCAATTATTTTGTATTCTATTTCTATTCAAT
TTGATTTTCGCAGTGTCCCCCTTTTTGTAAACAGCAGATATTATACAGTGTCACATCTGA
GATATTCATCAATGCTTCTTCTGTTAAAAATGCTTGATGCCCTGTTAAAAGCACGTTATG
GCAAGAAGACAAACGGCGGAAAACATCATCTAAAATCACTTCATTTGATTTATCTTCAAA
GAAAAGATCACATTCGTTTTCATAAACGTCCATACCTAACGCACCGATTTTACGACGTTT
TAATGCTTCAATCGCTTCAGGAGTATCAATTAATGAACCACGGCTGGTATTGATGATCAT
CACGCCGTCTTTCATTTTGTCAAAAGCCTCTTTATTCAACAGATGATAGTTCTCTGGCGT
AGCTGGGCAATGTAGGGTTATCACATCGGACTTAGTATAAAGTTCATCAAGTGTGACATA
TTTTGCCCCAATTTCTTCCACAATAGGATTTTTAAATGGGTCAAAGGCAAGAATATTCAT
TCCAAAGCCTTTTAAAATTCGCGTTGTTGCAATACCAATTTTCCCTGTGCCAATCACTCC
AACGGTACGTTTGTACATATTAAATCCGATTAGCCCTTCAAGAGAGAAGTTTGCTTCACG
GGTACGCTGATAAGCTCGATGAATACGGCGGTTTAATGTCATCATTAAGCCAACGGTATG
TTCAGCCACAGCTTCAGGGGAATACGCAGGTACGCAAACAACTTGAATACCAAGTTCTTT
GGCTGCTTGTAAGTCTACATTATTAAAGCCTGCACAACGCAAAGCGATCATTTTCACGCC
CACTTTTGCCAGTTTCTCAAGCACTGCTCGGCTACCATCGTCATTTACAAAAATACAAAC
AACATCGCAACCTTCCGCCATTTTAGCTGTACGCTCATTGAGCATAAAATCAAAAAATTC
AAACTCAAAATGGTATTGTTGATTAGCTATTTCGAGGTATTTTCGATCATAATTTTTGGT
ACTAAAAACGGCGACTTTCATTGTGCTTTCCTAAATAAGTTTATCATTCACTAATTCAAA
TGCATTAGATAGTTTTATTGAGAATTCTTGAGGAGTATATTTATCTATTTTTTCTTTCCA
TATTCTAATCATCTCATATCTATTTGTTAAGCTAGTGTCCCAACATTCAGAAACTAAAGA
TAAATCAATACAATTCAATATATGTTTAATACGAGCCACATACTTAAACAAAAAATTATA
GTGTAGTTTAGATAATTCATGAGTACCTAAAACTTTAAAAATAAATTTTAGATCTTCATC
AATATCCTCTATTCTCTTTTTTCCTCCTGCAGAATATTGATCTCTCATATTTGGACAAAT
AATAGAATAGTAAGAAACCCAAAATGCACATAGTCTCGAATAATTTGAATTAAAAACTTC
AGGGTAAAGGATAAATCCCTCAGCAATAAGATCTCGTTTTTGCTCTTTTTCTAAGTTTGT
AAAATCAATAATTTCAAAATTTCTACTAAAAGTACTTTCCTCATCAATCCACCATAGTGA
ATTATCTTTTCCTAACTTAGATTTATAATATTTCTTAATAGATTTAACTGGTTGTTCCTG
ATTTCTTAATTCATCATATGATATATTCATTAAGTCAAAAATAGATTCACCTTTCGGTAA
ATTCATATCTATTTCATATCTAGGATAATGAGTAACAGAAATTCCAAATAAACAATCCTC
ATAAGTTCTGTACTTAATATCGGGTATTCCTCCACACTTACCAAAGAACATATAAATTTT
CTTTACACACTCAATTCTAGACGATTCAAGTACACTATTGCCTATGGACTTCCATTTATC
ATCCTTAGTAAATTTAACCTCAACTCCCCAGTAATTATTTATAACAATATCAGGGAAATC
TCTGTCTGCTGTACGATATAAATTCCCTTTAAATAAAGTACCATCAGCACAAACTTGCAT
ACAGTTAAAAACCAAACTTTCAAATTTGTTCCCTGAATTTATTGATGGATCTAAATTTTT
TAGTACCAGATCACGAGTTTTATCTAATAACTCTTCAAATTTCTGTTTTTCATTTATATC
CGCTGTAGTATAAATCATTTCAGGGTTTCCTTTACAGATTGAGCAAGATGCCATGCAAAT
ACAGGGGCTACTGCATTGCCTACCTGCCTATAAGCATCAGTCGTCGAATTTAAAAACTCA
AAGTTATCTGGGAACGACTGAATACGAGCTGCCTCTCTAGCAGAGAGCCTCCTCGGCAAG
CTATAGTGAAATTCAATATTTCCATGATGCTCAGCCCTCATTGTTGGACCTGGGCGATCC
GCTTTTGTTTTGGTGTTTCCTTGAGTTCCTTGAAATAACTTAGCTTTAGAATAGCCACTA
TTTGGTAGAGAAAAATGTTTTTCATCATTTTCTAAATCACCGATTGCCCTTTTTAAATCA
ACCCATTTTTCTGTAGATTGAAATAAATCCTCGCTATCTGAATGAGTTTCTCGGGGAAAG
AAAAATTCTGATGTCAAATCATTGCGAACACCGACAATTATTACCCTTTCTCGAGTTTGA
GGAACACCATAATTAGCTGTATTCAATAGTTGGTATTTAATTTTATAGCCAATCTTTCCA
AAATCTTCGACAATAGTATTTATAGCTAAACCATTTTGCCATGTAAGCAATCCTTTCACA
TTTTCAGCTAAAAATAGTTTAGGCTTTACCTTATCTACAACATCAACCATACTGAGATAA
AGATTTCCACGTTCAACCGCTAATCCTTGTCGCTTTCCAGCTAAGCTAAAATCTTGACAA
GGAAACCCACCTAGAACAACATCAGCTTCAGGCAATGTACTTTTATCAACTAGTGTAATA
TCTCCACATACTACGGGAGTTTCAGGGAAATTATGTTTTAAAGTCTTACAAGCTTTTTCA
TTAATATCGTTCGCCCAAACCACTTCGAAGGGATTTTCATCGTATCTTTTATTTAAAAAG
TCAAACCCACCTTTAAATCCTAAATCCAACCCTCCAGCTCCAGAGAATAACGAAATAACT
CGGAATTTCTTACTCATATATCCCTTACACTTGAACAATATCAATACGATTATGCTGTTC
TGCCACTCTTGCTCGAATTTTCGCTTCGAGTTGGTCGATCAATTTATCATTGTCAAAACG
CTCTTTTTGACGAACGCCATCAAGATAAAAACCGCTCATTTTATTTGAGCCGGTCACGCC
AAGATCAGACACTAACGCTTCACCCGGACCATTCACCACACAGCCGATAATGGATACGTC
CATCGGTGTAATAATATCTTCCAAACGTTGTTCAAGGGCATTGACCGTGCCGATCACATC
AAATTCTTGACGAGAGCAAGTTGGGCAAGCGATAAAGTTGATCCCACGAGAACGGATACG
CAATGATTTTAGAATATCAAAGCCCACTTTGATCTCTTCAACAGGATCTGCGGCTAATGA
AACACGAAGCGTATCACCGATCCCCTCTGAAAGTAATAAACCTAAACCGATTGCTGATTT
CACAGCCCCTGCTCTTGCACCGCCTGCTTCCGTAATGCCTAAATGGATCGGTTGTTTGAT
CGCTTTAGCTAACAAGCGGTAAGATTCGACGGCTAAAAAGACATCGGACGCTTTCACACT
CACTTTAAATTGATCGAAGTTAAGACGATCTAAGATCTCAACGTGGCGAAGTGCTGACTC
TAACAGGGCTTCTGGCGTTGGCTCACCGAATTTCTCTTGAATATCTTTTTCAAGAGAGCC
TGCATTTACCCCGATACGAATAGGAATATTTTTATCTCTCGCACAGTCCACCACCGCACG
AATACGCTCTTCCTTGCCGATATTACCTGGATTGATACGCAAGCAATCCACACCATATTC
CGCCACTTTCAACGCAATACGGTAGTCAAAGTGAATATCTGCGACAAGCGGTACTTTTAC
CTGCTGTTTTATCAATTTAAAGGCTTCTGCTGCGTCCATTGTTGGCACAGACACTCGCAC
AATATCCGCCCCGACACGCTCAAGAGCTTTGATTTGTGCTACAGTCGCTTCCACATCTGT
GGTTCGTGTGTTCGTCATTGATTGAACAGCAATCGGTGCATCGCCCCCCACAGGCACATT
ACCGACATAAATTTTGGTCGATTGACGACGCTTAATAGGTGGTTCTTTTAACATATTATT
CCACTAAAGGTAATTTGAAACGTGCAACTCGTCCATCTACTTTCAGTGGAACAACTTGCC
CTTTGTAATAAATTTTGACGTTAGCAGGTGCTCCCACAGTTAAACGATATTGTTCGTTAT
CGTTAAAACTTAATACTTCACCTGCCTTATAAAGTCTTTCTGCTAAGCGTTTGTTTTGTG
CAGTACGCACAGTAATCCAACTTTCAGCCCCCGTAATCTCAATCCGCAGTTCTTCCTCTA
CTGCCGTTTGTGTAGGTTCTTCCGCTTGATTGCTTGCTTCTGTTTGCATTGCTTGTAAAA
CATTAACCGCCTGCTCAGTTTCTGTTAGAGCAGCTACCTCTGTCGGAACCTGTGCTGCAA
CACTTCCTGAATTAGGCGAAATAACCATTGAAATTCTTGTACTACCTGTTTGAACGGGAG
GTGTGACTTCTGTTTGTGTAAGCACAGGCTCAGTTTGCACAGATTGAACTAGCTCAGCTT
GCTCTACAGCAACAGGCGTGCGGCTTTCTGCTACTGTTGCAGGTGTTGCAGGTTCTGCAT
TTTTAGCAGGCAATGTTACCGCTTGCGGAACTTCTGCTGGGGTTGGTTGCGGTTCAACCG
GTGTCACTTGAGGCTCTTCGACAACTTTAGCCGTTGCTTCTGTGGTATTCACAATCAACT
GCTCACGGTTAGCCTGATCTTTCTGATGCTCTTGCCACCACCAAGCCAACGTCATACCAA
CGGCACTTAACAACACAATCCACGTCAGCCCTTTTACCCAACGCATTTGCGACTTATGGT
TTTTAACCGCAATCGGTGCAGCTTTTCGGACTTCTTTTGGAATTGTCACTTCACCGTAAT
TCACTGAATTTACAAGGGTTTCAGGCAAACGCAGAAAACGCACATAATTACGCACATAAC
CACGCACGAAAGCTGGTGGCACGCTTGGCAAAATAAAAATATCATTCTCTATCGCTTCGA
GGTGGCTTTTTTTCAGATTTGTTTTTCGAGCCACGTCCTCAATCGTCAAATTTAATGCTT
CACGAGCATTTTTTAGCTGTTGTCCTAAAGAAAGTGTCATTGTTTCCGTCATTGTCATTG
CTTTTTCTATATAAAAATTAGGTGAGAAGTTTAAAGAGGTATAGCTTGTTTTGCAATCCT
CAATTCATTAATCAAAGCGAATTTCCCTAAATTAGCTAGAGTATACGAACGCCATTTGTG
ACGCTCGCTCAACTTACTTCACACTACCACAATTTAAACAGTAGAGATAACTCTGCTTAG
GATCATTAAATTTTGCCAACATACCAAGCTGTTGCTGAGTTTGTTGAGGCAAAGGCAAAT
TCAACCATTCAACAGCTTTTAATTGTAATTGCAATTTGAAATCACGCATTACTTGGCTTA
TCAAATCATCACTTTCATCAATTAGCCACTGTGTGCTAAAGCGTTCGATTTCTGTTTCCC
CTTTCGCTTTACGTTTTTCATTGATTAAGATTGTTAAAGCGTGATAGGCATCATCAAAAT
CGCCCAACTCATCAACCAACCCTTTTTCAAATGCACTTTCCCCAAGCCAAACTTGCCCTT
GAGCCACTTTATCTACATCACCTTTCGACATTTTTCGCCCCTTGCTGACTAATTCAAGGA
AACGGTCGTAGCCATTTTCAATGCTAATTTGAATTAACTCACTTTGCTCTTTTGATAGCG
GTTTTAATGCTGTTTGTTGTGCAAAAGGCGATGTACTAACACCATCTTCATTCACACCTA
GTTTTTTCGCCGTTTTCTCAAAACTGACAGCTAAAGCAAAAATACCGATAGAGCCTGTCA
AAGTAGTTGGGCTTGCAATGATTTTATCACTTGTTGCCGCAATCCAGTAACCACCTGAGG
CAGCCATTCCGCCCATCGATGCCACAACAGGTTTGCCCGCTTGTTGCAAATCCTCAACCT
CTTGGCGAATTAATTCCGATGCCATTGCACTCCCACCTGGGCTATTAATCCGCAATACTA
CGCCTCGCACGTCATCATCTTCACGAGCTTTTCTCAGCAATTTTACAATCGTATCACTGC
CAGCAACTTCATCATCGCTTTCCCCTAACACAATCGCCCCTTCAACATTCACAATAGCTA
TTTTATCCTTGCCTACCACATTAAAGCGGTCAGATAACGACAAAGAATAGTCAAAAAAGT
CGATATGGTTATAGTTTCCGTCTTGATCTTCACCAAATTGCTCAATCAAGTCGAGACGAA
TTTGACGATGTGTTGCCACGTTCGTTACCCATTTTTGCGTTAAGGCATATTGAGCATCAT
CACCTTTCACAGCTTTATATTGAGCGATTAAACGGTTTGCTTCTGGCACTATTGTGTTTG
CATCAATCTGGCGGTTTTTAGCAATCGCATTGCTGAAATTTGCCCATAACTGAGATAGCC
ATAATTGAGCATTTTGACGAGCTTCTGCCGACATATCATCACGCAGAAACGGCTCAACGG
CAGACTTATAGGTTCCAACACGGAAAATATGCGGCACGGCTTCAATCTTGTCTAATAACG
ATTTGAAATAGAGTGTGGAATAATTTAAACCGTGTAAATCCACAAACCCAGCTTTGTTCA
GATAAATTTTATCCGCATAACTCGCAAGGTAATACTGTTGTTGGCTATATCCTTCACCGA
TTGCAATCACAGGTTTATTTGATTGTTTAAAACGTTCAATCTCTTTGCCTACATAGGTTA
AAGAAGGAATATCGCCCCCTTCAAAATAACTTAAATCAAGCACTAATCCTGTAATTTTTT
CATCATACTGTGCTTTCTTTATTGCACGCACTACATCAAAGGTTGATATTTTAATCGGTT
CATTTCTACCGCCTAATTCAGAACGTAAAAAGCGGTTAAAATCACTAAATTCATCGTGAT
TATCCGCTAAATAACCATCTAAATTGAGCAATAAAGCCCCTTTACTAAATTCGACAGGTG
TTTTGCTGTTAGCAGCATCACTTGACCATAACGCCATAAAAGCAAATCCTAACATCACAA
ATAAAATAAATACCAGACTTATCACAAATTCTCGAATACAACGAAATAGACGATAAGCCC
CTTTGAGTAGATGTAGCATAAAAAATCCTTAGAAGTGAAGAGGGCTATTAAGCCATCATA
AAATAGTAAGGAAATATAATCCTTTCAAAAACTAGATTTGATTGTGCTTTTGTAAGAATA
GATAGAAATATGTCTCTTTAATAATTCTATCTGATTTTTTCTTTGAAATGAATATTTGGC
AGAATGAACATTTAGTTTTAGAATGGGAAACTATGATTGATCAGAAAGTATAAAAAATGG
CAAATAAAAATCCTTTTTCTCTTGATGATATAACTCAAGACCACTCTACTTGGCAGACAT
TTAAACGCCTATGGCCTATGATTTCCCTTTTTAAAATAGGGATTATTGTGGCAATGGTGG
CAATGATATTTAACGCTGCTGCCGATGCATACTTGATCACAATGCTTAAACCTTTGATTG
ATGAAGGCTTTGGCGTTGACTCTGATCGTAACTTTTTAAAAGTGATGGCATTTATTGTCG
TAGGCTTAATTTTTGCTCGTGGTATCACCAGCTTTATTTCTGCCTACTGTTTGGCGTGGG
TGTCTGGTAAAGTTGTGATGACAATGCGTCAAAAAGTATTTAAGCATTTAATGTTTATGC
CTGTAACATTTTTTGACCAAAACTCTTCAGGAAGATTACTTTCCCGTATTACCTATGATT
CTGAGCAAGTAGCAAGTTCTTCGGCAAATGCGTTGCAAAGCGTGGTCCGAGAAGGGATCT
ACATTGTCTTTCTCGTCACAACAATGTTTTATTATAGCTGGCGTTTATCCCTTGTTCTTT
TCATCATTGGTCCTGTGATTGCGGTATTAATCCGAGTTGTGTCAAAACGCTTTCGTAAAC
TCAGCCGTAATATGCAAGAATCTATGGGAAGCATGACCGAAAGTGCCGAACAGATGTTGC
GTGGACATAAAGTGGTGTTATCGTTTGGCGGACAGAAAGTCGAAGAAGAACGCTTCAACC
ATACCAGTAACGATATGCGTCGCAAAGGAATGAAAATGATGGCAGCAAGTACGATTGCCG
ATCCAATTATTCAAGTGATCGCTTCTCTAGCCTTAGCGGTGGTGCTTTTTGTCGCAGGTT
CGCCTGAAATTATCGGCGATGATTTAACAGCTGGGGAATTTGCCGCAGTGATTGGGGCGT
TAATGGGAATTCTACGTCCATTAAAAACTTTAACCAACGTTAATGCCCAGTTCCAACGAG
GAATGGCGGCAAGCCAAACGCTCTTTACCTTATTTGATTTACCAACAGAAAAAAATGAAG
GCACTTATCAAATTGAACGAGCCAAAGGCGACATTCGTTTTGAAAACGTTACCTTTACTT
ATTTTGGTAAAGAACAACCCGCTTTAAAAAATATCTCGTTTAATTTACCTGCAGGGAAAA
CCTTAGCGTTAGTTGGGCGTTCAGGCTCAGGGAAATCGACCATTGCGAATTTGATTACCC
GTTTTTATGAAATTGATTCGGGCAATATTTATCTTGATGATCATAAAATTCAAGAGTATA
CTTTAAACAATTTGCGTGAACAGTGTGCAATTGTTTCTCAACAGGTTCATCTATTTAACG
ACACCATTGCGAATAACATTGCCTATGCAGCTAAAGACAAATACAGTCGTGAGCAGATCG
AAGCTGCAGCTAAAGCCGCTTATGCGATGGAATTTATCGAAAAAATGCCACAAGGCTTGG
ATACAGTAATTGGTGAAAACGGGGTAAGTCTATCTGGTGGACAGCGTCAGCGTTTGGCGA
TTGCCCGTGCCTTATTAAGAAATTCGCCTGTTTTAGTCTTAGATGAAGCTACTTCAGCGT
TAGATACCGAATCAGAGCGTGCAATTCAAGCAGCCCTTGATGAACTACAAAAAGATCGCA
CTGTTTTAGTGATTGCTCACCGTTTGTCTACCATTGAAAACGCCGATGAGATTTTAGTGG
TGGATCAGGGAGATATTATCGAACGAGGATCACACAAAGTCTTGCTGGAAAAAGGTGGTG
CTTATAAACAGCTATATCAAATGCAATTTAGTGAATAATATACATTCTAATAATTTAGAG
AGATTAGGTTGAATAGTAAATTTTGTGAGCTAGTTCTCAGAAATATAATTTATGTTATAC
ATTTCTTACAAAATTTAGGTAGAATACAAGAAATCAGACTATATTCTAGGAGTTATTATG
AATTATCCAATACTTATAAACCAATTAAAAGAAGAATTTTTTAGTGGCTGGAAACCCTTT
GAGGTAGCTTGGCTTTTCTTATTTATTGCAGCTCAAATTGGCGTATATATTTACTACCCC
GATTCTATCATTGGAATGGTGGCAGGTATTTCAGGTATTATCTGTAATGTTTTTGTTGGT
AAAGGAAAAATCAGTAATTATTTCTTTGGTTTAATTTTTGCATACAGCTATTTCTACGTT
GCATGGGGGGCAAATTTCCTTGGTGAAATGAATACAACGCTCTATGTTTATATCCCTGCG
CAATTTATAGGCTATTTCCTTTGGAAACAAAATATGCAAAAAGCCGAAGGAAGTGAGGCG
GTGATCACAAAAGCATTAACTATTAAGGGATGGACTGGATTATTAACTTTTATGGTTATT
GGAACATTATTATTGGTTCAAGCCTTGAAGGCCGCTGGTGGCAGTTCGACAGGTTTAGAT
GGTTTAACTACAATTATTGTGGTTGCGGCTCAAGCATTAATGTTACTACGTTATCGTGAA
CAGTGGCTATTATGGATTGCCTTAAATATTCTCTCTATCGTTCTTTGGGCTGAAAATCCA
TCAATGTACATAATGTATTCTGCATATTTATTAAATTCCCTTTATGGGTATTATAACTGG
ACAAAACTACAAAAAGCCTAATAAATAAAATCTCTTATAAATCAAAGGTTGAGACTTCTC
AACCTTTCGTTTTTCCGCTATCCTTGGCAAAAATTTTTTTCTTAGATAACACATTGCAAC
TGACATTACCGATCCATCAAATTGATGATGATACTTTTGACAACTTTTACGCCGAAAACA
GTTTATTGCTGTTGGGGTCGCTACGCCAAAATTTTGTGGATGTTCAGCAACCTTTTTTTT
ATATCTGGGGCGGTAAGAGCAGTGGCAAGAGCCATTTACTCAAGGCGGTGAGTAATCATT
ATTTGCTTAATCAACAATCAGCAACCTATATTCCATTGGATAAATCCCATTACTTCGCCC
CTACGGTATTGGATAATGGGGATCAACTTGATGTGGTTTGTCTTGATGATATACAAGCGG
TGGCAGGTGATGAAGAGTGGGAATTGGCTATTTTCGATCTGTTTAATCAGATTCGTGAAC
AGCAAGGGTTGTTTAATCAAGGTAAGAAAACATTATTGTTAATCAGTGCCGATTGTCCGC
CACATCAATTAGCTATTCACTTGCCTGACCTGCGTTCTCGCTTAACTTGGGGCGAGGTAT
ATCGTTTGGCGGATCTTGATGATGAACAGAAACGCATTATTTTGCAACGTAATGCACGCA
ATAAGGGGCTAGAGCTTTCAGATGAAGTGGCGAACTTTTTACTCAAGCGGTTAGATCGTG
ATTTACAAGCCCTAATGCATAAATTAATGTTGTTAGATCACGCCTCGTTACAGGCTCAAC
GTAAGCTCACACTTCCTTTTGTCAAAGAAATTTTAGGACTATAAATGGATCAACTTTCGC
TCATTAATATTGCTTGTGAACGTGGTGAAACTCGCTTGTTTGAAGGCTGTTCATTGACTA
TTTCAAGTGGTCAATGGTGGCAAATCGAAGGGCATAATGGCATTGGAAAAACCAGTCTAT
TGCGGATTTTAGCTGGGCTTGCAGTGGCGGTAGAAGGCGAGGTGCAGTGGAATGGTGTTA
AAATTCAGCAACAACGAGATCAATACTACACTAATCTCTTTTATTTAGGGCATCACGCAG
GGGTTAAGCCTGAACTGACCGCTTGGGAAAATCTGCGTTTTTTCCAAAAAATTCAAGGGT
TGCCTTTAGATGATGAAGCCCTTTGGAATGCCTTAGGAAAAGTGTCGTTGATTGGGCGAG
AAGATTTGCCTTGCTCGCATTTGTCGGCTGGGCAACAACGTCGAGTGGCTCTGGCAAAAT
TATGGCTGACCAAAGCGACGTTATGGATTTTAGATGAGCCTTTTACTGCGATTGATAAAA
AAGGGGTTGCGGAACTGATCGCCCATATTGAACAGCATTGTGAGCAAGGGGGAATGGTGA
TTTTTACCAGCCATCAAACCGCAGAAAGTGACAAAGTTCAAGTGTTATCGTTAGATCCAT
TTAGAGTATAAAATAACCCTATGATTTTACTGACTATTATCCAACGAGAATTAACCATCG
CCTTTCGTAAACCTGCGGAAATTTTAAACCCTTTATGGTTTTTCTTGATTATTATCACAA
TGTTTCCGCTTTTAATGGGGCCTAATCCTGAATTACTCGCTAAAATAGCGTCTGGAACTG
CGTGGGTTGCGGCGGTGCTTTCAGCCTTGCTCTCTTTTGAGCGACTATTTCGTGATGATT
ATTTAGATGGTTCACTAGAGCAGTTGATGTTGCTACCCGTCGGTTTGCCACAAGTGGCGT
TAGCAAAAGTGATCGCACATTGGCTATTAACTGGCTTGCCTTTAATTCTGCTTTCGCCGA
TTACGGCGATTTTACTTTCTCTTGAAACAGAAGTCTGGTGGGCATTGGTTTTAACCCTAT
TGTTAGGTACACCGATTTTAAGTTGTCTTGGCGCAATCGGGGTTGGATTAACTGTCGGGT
TGAGAAAAGGTGGTACGCTACTCAGTTTATTGATCTTACCGCTCTTTCTACCTGTGTTGA
TCTTCGCCGCTGCCGTGTTAGAAGCCTCAACCTTAAATATGGGATATACAGGGCAACTTG
CTATTTTAGGGGCAATGTTAGCCCTCGCATTAACCTTTTCACCTTTTGCAATCGCAGGGG
CGTTAAGGGTTAGCTTACAGTAACAAGCGGTAATTTGAACCCTATTTTTTGTAATAACTT
GGAGTTTTTATGTGGAAATGGTTACACCCTTACGCAAAGTCTGAAACACAGTACCACTTG
CTAGGGAAGGTGCAGCCTTGGCTTGCAGTCTTAAGTTTTTTATTGCTGTCAGCAGCATTT
ATTATTGGCTTGGCATTCGCCCCAAAAGATTATCAACAAGGCGATAGCTATCGCATTATT
TTCATTCACGTTCCAGCCGCAATTTGGTCGATGGGTGTTTATGGCTCAATGGCGGTTGCC
GCATTAATTGCAGCCGTATGGCAAATTCGTCAAGCACATCTGGCAATGATCTCAATGGCA
CCGATTGGAATGGTTTTTGCCTTTCTTTCTCTGGTAACTGGGGCAATCTGGGGCAAGCCT
ATGTGGGGAACTTGGTGGGTATGGGACGCACGTTTAACCTCTGCCTTAGTGCTATTTTTT
CTCTATCTTGGCGTAATGGCACTCTATTCTGCTTTCCAAGATAAAAATACGGGTGCAAAA
GCGGCTGGTGTACTTTCAATGGTAGGCGTAATCAACTTACCGATTATCCACTTCTCTGTG
GAATGGTGGAACACGCTACACCAAGGGGCAACCATCACTAAATTTGATAAGCCTTCAATG
GCAACCGAAATGTTAATCCCATTATTATTAGCGATTTTTGGCTCAATGATCTTTATGATT
TGGTTAAGCATTGTGCGTTATCGCAGTGCATTACTTCAAGATGAACGCAAACGCCCTTGG
GTGCGTGAACTTGCAAAATTAAGTAACTAGGAGAGAATATGACCTTTCAATTTGCATCAC
TTAGTGATTTTTTCTCAATGGGCGGTTACGGCTTCTATGTATGGCTCTCTTATGGAATTA
CTTTTCTTTCTGTCGGTCTGTTAGTTTGGCAAAGTAAACGTGAAATTCGTCAGACGTTGC
AGTTGGTGAAGAAAGAGCAGGCAAGAGAAACTCAACTTAGCAACAAGCGGTAGGATATTG
GATAATATTTTCGAAGGTAGGCAAGAGCCTACCTTTCTTTTTGTTAAAAATTTGTGATAT
AACTCACAAATCCAACATTTGCTTATTTTAATAAATTACTGTTTTGCTAAACTAATTTGG
TTTATTGATCTACATCATTTTATTTTGTGGGGGCTTTATGTCGGTATCACATCAATCATC
AAACCCAATAACAAGGAATGGACTTATTCTGTTATTTGATATTGTTTTATTCTTTGTCTT
ATTAAATACATTACCTTTTGAACCCGCTGTAAGTAAAGGTTTAGCCTTATTAGTATTTGT
TGCGGTTTTATGGCTTACGGAAGCTCTACACGTTACAGTAACGGCTCTACTTGTGCCTAT
TCTGGCGATTGGTCTAGGGTTAGTAAAATCTAAAGAAGCCTTAAGTGCTTTTGCCGATCC
AACAATCTTCCTTTTCTTTGGTGGTTTTGCTTTAGCTACAGCATTACACATTCAACAGCT
TGATCGCCTGATTGCAAATAAAATTATGGCAATGGCAAAAGGGAAATTATCCGTTGCGGT
GATTTACCTATTCTCTGTTACTGCATTTCTTTCAATGTGGATGAGTAATACAGCAACCGC
AGCAATGATGTTACCGCTTGCAATGGGGATTTTAAGTAAATTAGATAAAGAAACTCACCA
CAACACCTATCTCTTTGTATTATTAGGGATTGCTTATAGTGCAAGTATTGGTGGAATGGG
GACGCTGGTTGGTAGTCCACCAAATGCGATTGTGGCATCACAGCTGAATTTAACTTTTGC
AGATTGGTTAAAATATGGCTTGCCGATTATGTTTATCTTGATGCCATTAATGATCGCAAC
GCTATATGTAGTATTTAAACCGAAATTTGATGTTACTTTTGAGCATAGTTTTGAAAAAAT
TGAGTTAAATCGCGAGCGTATTATTACCCTTTCTATCTTTGGCGTTATCGCAATTTGTTG
GGTATTTGGCGATAAAATTAACCCACTAATTTCTGGCTTATTAGGGCTACAAGGTAAAAT
TGGTAGTTTCGACAGTATCGTTGCTCTTTTTGCTGCAGTCTTAATTTGTATCACTAGAGT
TGCTTCGTGGGACGATATTCAGAAAAATACCGAATGGGGCGTATTAATGCTTTTCGGTGG
CGGTTTAACCTTAAGCTCAGTGCTAGGTCAAACAGGGGCTAGTAAAGTAATGGCAGATGG
TATCGTATTCTTAATTGAAGACGGATACTTCTACCTTATCGGATTACTGGTTGCAGCATT
TATTATTTTCTTAACAGAATTTACCTCTAATACAGCAAGTGCTGCATTATTAGTACCAAT
CTTTATTTCTATTGCTCAAGCCTTAAATATGCCGCCAGTAGGGCTTGCATTAATTATCGG
CTTAGGTGCGTCTTGTGCCTTTATGTTACCAGTTGCAACACCGCCAAATGCGATTGTATT
TGGTACAGGGCAAATTAAACAGAGTGAGATGGTGAAAGCTGGTTTCTGGCTTAACATTAT
CTGTATTTTTGTCATTGCAACGGCAGGGTATTTGTTCTGGTTGTAATCCGTATCTTTATG
CAAAAAGCGGTCACTTCGTGGCCGCTTTTTGCATCTTAAGGAAGATAGGATATTGGCTCG
ATTTGAATGTTTTTGAGAAGATTGTGTCAAAGAACATAATTACTTTATTTTATGAAGAAA
TTCATAAGATCAACGAATAATTTGATCTACATTACCCAAAATATAATTGAAACTGTTATA
ATCGCCCCGTTTTTTATTTTTGAAAATCAAAAGAGGAACTAACTATGTCCGTAAAAAAAA
TGGCAGATCTTGACCTAGCAGGCAAACGCCTTTTCATTCGTGCAGACCTTAACGTGCCTA
TTAAAGATGGCAAAGTTACATCAGACGCTCGTATCCGTGCAACAATCCCAACATTAAAAT
TAGCCTTACAAAAAGGGGCTAAAGTAATGGTGACGTCGCACTTAGGTCGTCCGACTGAAG
GGGTATTTGAAGAAGCAAACTCTTTACAACCTGTGGTTGATTATTTAAATGCTTCAGATT
TAGGTGTTCCTGTTCGTTTAGTGCGTGATTACTTAGATGGCGTTGATGTAAAAGAAAACG
AAATCGTGGTGCTTGAAAACGTGCGTATTAACAAAGGTGAGAAGAAAAACGATCCTGAGT
TAGCGAAAAAATATGCGGCACTTTGTGATGTATTTGTAATGGACGCATTCGGTACCGCGC
ACCGTGCAGAAGGTTCAACTTACGGCGTGGCAGAATACGCACCAGTTGCTTGTGCAGGTC
CATTACTTGCAGCAGAATTAGATGCTTTAGGTAAAGCATTAAAAGAGCCACAACGTCCAA
TGTTAGCAATCGTGGGTGGTTCAAAAGTTTCAACTAAATTGACTGTATTAGACAGCCTTT
CAAAAATCGCTGACCAATTAATCGTGGGCGGTGGTATCGCAAATACGTTCATTGCGGCAG
AAGGTCACAATGTAGGTAAATCATTATACGAAGCGGATTTAATTCCTGAAGCACAACGTT
TATCTAAAGCAACAAACATTCCTGTGCCAGTTGATGTGCGTGTTGGTTTAGAGTTCTCTG
ACGCTGCTGCGGCAACGCATAAATCAGTAAACGAAGTGGCTGCAGAAGAATCCATCTTTG
ACATCGGCGATAAATCAGCAGAAGAGTTAGCAGAAATTATCCGTAATGCGAAAACAATCC
TTTGGAATGGTCCAGTTGGTGTATTTGAGTTCCCTAACTTCCGTAAAGGTACTGAAGTGG
TTGCTCAAGCTATCGTTGATGCGACAGCAAACGGTGCATTCTCAATCGCAGGTGGCGGTG
ACACATTAGCAGCAATTGATATGTTTGGTATCGCAGATAAAATCTCTTACATCTCAACAG
GTGGCGGTGCGTTCTTAGAGTTCGTAGAAGGCAAAATCTTACCAGCGGTTGAAATTTTAG
AGAAACGTGCGAATAGCTAATTTTATTCACTTTCCCCCTTTGAAAAAGGGGGATTAAGGG
GGATTTAAAGATCTAAATGTTCGTGTAATTGAGTAAAAATCCCTCCTAGCCCCCCTTTTT
CAAAGGGGGGAAGATAAAAATCCCAAACTAGAAGGAAACAAAAAATGGCAAAATTATTAG
ACATCGTAAAACCAGGTGTTGTAACAGGTGATGACGTACAAAAAATCTTTGCTTATGCAA
AAGAACACAACTTCGCACTTCCTGCGGTAAACTGCGTAGGTTCAGACTCAGTAAACGCAG
TATTAGAAACTGCAGCACGCGTTAAAGCACCAGTTATCGTGCAATTCTCAAATGGCGGTG
CACAATTCTATGCTGGTAAAGGTATCAAACCAGCAAGTGGTGCTCGTGCAGATGTATTAG
GTGCAGTTGCAGGTGCAAAACACGTTCACGAATTAGCGAAAGAGTACGGTGTGCCCGTTA
TTCTTCACACAGACCACGCTGCGAAAAAATTACTTCCGTGGATTGACGGTATGTTAGACG
CAGGTGAAAAACACTTCGCTGAAACAGGTCGTCCATTATTCTCTTCACATATGATTGACC
TTTCAGAAGAGCCAATCGAAGAAAATATGGAAATTTGCAAAAAATACTTAGAGCGTATGA
GCAAAATCGGTATGACCCTTGAAATCGAAATCGGTATCACTGGTGGTGAAGAAGATGGCG
TAGATAACAGCGATGTTGATGAGTCACGTTTATATACACAACCAGAAGATGTGTTATTCG
TTTACGATTCATTAAACCCAGTAAGCCCACGTTTCACTGTTGCAGCAGCGTTCGGTAACG
TACACGGTGTTTACAAACCAGGTAACGTAAAATTAAAACCATCTATCTTAGGTGCATCAC
AAGAGTTCGTATCTAAAGAGCGTGGCTTACCTGCGAAATCAATCGACTTCGTATTCCACG
GCGGTTCAGGTTCTTCACAAGAGGAGATCCGTGAAGCAATTGGCTACGGCGCAATCAAAA
TGAATATCGACACAGATACACAATGGGCATCTTGGGCGGGTATTTTAGATTACTACAATG
CAAACAAAGATTACTTGCAAGGTCAATTAGGTAACCCAGAAGGCCCTGATTCACCAAACA
AAAAATACTACGATCCACGCGTTTGGTTACGCAAAATGGAAGAGTCTATGTCTAAACGCT
TAGAGCAATCTTTCATTGACTTAAATTGTGTAGATGTATTGTAATTTTTAAATATAGCTT
TTCGTTTCCCTTCCCCCGTTTACGGGGGAAGGTGCCGAAGGCGGAAGGGGGCAATTAATT
TAAACGAAAATTTTGTAACATCGTTGTAATTCCCCCCACCCTAACCTTACCCCGTAAACG
GCGGAAGGGATTATTTCTTAGCCTTTCAAAATAACTATGGCACTTCCACTTCTCGATATT
CAGTCCGTCAGTAAACGCTTTACTGATCGCATTGGCATTTTCCGTAAGCAAGATTTTTAT
GCGGTAAAAAATGTTTCCTTTAGCTTATATCACCAAGAAACCCTTGCGATTATCGGGGCG
AACGGAGCGGGGAAATCCACCTTAGCCAAAATGCTCGTAGGTATTACTGAACCAACGTCG
GGCAAAATGTTTTTCAAAGATCACGAATTGACCTACGGTGACTACGCTTTTCGAGCGAAG
AAGATTAGAATGATTTTCCAAGATCCAAATGATGCCTTTGATCCCAATTATAATATCGGG
CAGATTTTGGATTCGCCACTGAAACTTGCTACCCATCTTTCTGAAGAAAAACGTAACGAA
CGGATATTTAAAACCTTAAAATTAGTTGGTTTGTATCCTGAACACGCCTTGATTCATATA
AAAGAGGCATCAAGTAGCCAAAAACAGCGGATTGCATTAGCAAGAGCGTTGATTCTCAAT
CCTGAAATTATCATTATTGACGACACACTCAGTGCTTTAGACTTTTCGGTGAAAACACAA
TTAACTAACCTAATGTTAAATTTACAGGAACGTTTGGGATTATCCTATATCTATGTTGGA
CAGAATCTCGGTATGATTAAGCATATCGCAGATAAATTGATGGTAATGGATCAAGGTGAA
GTGGTCGAATATGGCAGTACCAAAGAAGTGCTATTGAACCCTCAACACCCAATCACAATA
CGTTTAATCGAAAGCCATTTTGGCAAACGCCTCACCCCAGATGCTTGGGCAAATTAAAAA
GGAGATGTTATGCAACTTATTGATGTCATCAAACAACGCAAAACAATAAAAATGTTCAAT
AATCAAGTTCAGATTAGCCGTGAAGAACTCACCGAAATGATCAAACTTGCCCAGCTTGCT
CCATCAAAAGCCAATCTTCAACCGTGGCGGTTTGTGATATTGGATCAGGCAGAACAAAAA
CAGAAACTGTTGGATAAAGTCGCCTTTAACGCACCGCCCTGTGAAAGTGCTTCAGCGGTA
GTCGTCATTTTGGCGGATCTTCATTATGAAAAGTTACTTGGCGATGTGTTAGATCACTCC
ATTGCAAGCGGCTGTTTACACCAAAATTTTCGCGAAAATTCCTTTAATTTCTTAATGGGC
GTACACAATACACTCAGCCCACAGGATATTCGAGATCAAGTGTTGATTGATACGAGTTTA
GCGGCAATGCAGCTAATGTTAGTTGTCAAAGAGAAAGGTTACGATAGCCACGCTATTGGT
ATTTTTGATCGTAAGGCAGTGTTAGAAGTCCTAGAAATTGACAGCGAACGTTATGCCCCA
GTGATGTTATTAGCGATTGGCAAAGCGGCTGTGCCAGCCTTACCAAGCGTCCGTTTACCG
ACAGAATATACGGTTTCGTGGAATGATGGAAAACAATTCCGTAAATAATTTACCCTGATT
CAAGCAGTCAGATTTGTTAATTCTTTTACAAAAAATTGTTAAAATCTCACCGCTTTTATT
TTATTGAGAAACAACTATGAATACATTAAAAAACATTCAGTTAAAACAAAGTATTTTTAG
CAAAATTATCTTTGCAAGCCGTTGGTTACAACTTCCTATTTATTTAGGTTTAATTGTGGT
ACAAGGGATTTATGCCTATAAATTCTTAAAATCCTTATGGAATTTAGTGGTTAATCTCGG
TGTGATGGACGAAAACACTATTATGCTAGCAGTGTTAAATCTTATTGACGTGGTAATGAT
TGCAAACCTATTAATTATGGTGATTGTCGGGGGATATGAAACCTTTGTATCACGCTTAAA
TGTTGATAACCACCCAGACCAGCCGGAATGGCTCGATCACGTGAATGCTTCTGTGCTAAA
AGTGAAGCTCTCAATGGCGATTATCAGTATTTCATCTATTCACTTACTGCAAACATTTAT
CAACGCTGCAAAGTTAAGCCCTGAAACAATGATGTGGCAATTATTAATCCATATCGGCTT
TATTTTATCGGCGATTGGCGTGGCTTATACGGATAAATTATTAAATAGTGTCGCACACGC
GAAACATTAGTTAGATGTTTTTAAGTATACTTGATATAACTTGGCTAGGCATAGTATTGA
CAGTATTCCTGAAGTTTGTCTACTATGCTCTATCCTATCTATACCGATCTAAAAAACGAT
AATAATTCACCCCAATTTTAAGTGCCATTTGTTTGACAAGTTTTCCGCCAAATAAACTTG
GCACTTTCAGGGCTTCAAAAATACGCAAACGCTCGTCATTGCCCTCAATGGCTTCGGCGA
TAATACGACCTGCAAGCCCTGTTAGTGCAACGCCGTGACCTGAAAAGCCGTGAGCAAAAT
AAACATTAGACTTCACTCGACCGAAGTGAGGTGAGGCATTTAGAGTCATATCAATCGGCC
CACCCCAACCATAATCAATTTTGACATCTTCAAGTTGAGGGAACACATCAAGCATATTAC
GACGCATTTTTGCCATCATATCGACATTTGAACTGGAATCGCTACCAAAGAGTAAGCGGT
TATCCGCACTCAAGCGGTAATAATCAAGCAAAATATTGTTATCGCAGACAGACATACCAT
TATTGATAACACTATCCGCCATTGCTTGAGTTAATGGCTCGGTCGCAATGATAAAACTTT
CCACAGGAAGAATTTTTCGAGCAAGTTTGAAACCAATTTTTTTATTAGATTTAGCGTCAA
TGTAGGCATTTGTTGCTAATACGACATTATCTGCGGTAATAGTGCCTTGTGGAGTAATAA
CTTTAACTTGTTTACCTGAAAATTGCAGATCAAGGGCTGGGGTGTGTTCGTAAATTGTGA
CCCCTTGCTCTAAACAGGCTGCGGCTAAACCGAGACAATAATTTAGTGGATGTAAATGTC
CTGATTGACTATCGTACAATGCACCACAATAAATTTTACTGCCTAAGTGTTGCTCTAACT
TTGCCTTATCCCATAGTTGCATATGTTGATAGCCAAATCGTTCACGGCTCTCTTTTTCAA
TTGCAACTAAATCGTCCATTCGACGATGATTTAACGCAAGCGTTGCATAGCCTTTCTTCC
AATCACATTGAATGTTGTAGGTTTTGACACGCTCGTCAATAATGTTGATCGCCTCAAGGG
ACATATCCCAAAGTTTGCGGGCATTTTCTTCGCCAACTTGTTCAATATATTCATCAATCC
CTTCTTCAAAGCCATTGATTGCTTGTCCACCATTACGTCCCGAAGCACCATATCCAACCC
TTGCACCCTCAACAACAATCACATTCTTACCTTTTTCTGCTAGCTCCAATGCGGTTGAAA
GACCTAAAAAGCCTGCACCAATTACGCAAACGTCCGTAGATTGATTGCTTGAAAGATGAG
GTAATTGAAAATGAATATTACGAGTATCGGAATAGTATGTGCGAATATGTTCTTGATGTG
CAAAAGTCAGCATAAAAACCGTTTTAATGACACTAAATGAAATTAGGAAGTTAATTTGAA
ATGGCGCACCCGAGAGGATTCGAACCTCTGACCGCTCGGTTCGTAGCCGAGTACTCTATC
CAGCTGAGCTACGGGTGCGTATTTGAAAAGAAACGGTGTTATTTATTTTATCAGCGACCA
TTTTATCCTGATAGATAAAAATAAAATGGCGCACCCGAGAGGATTCGAACCTCTGACCGC
TCGGTTCGTAGCCGAGTACTCTATCCAGCTGAGCTACGGGTGCGTGATAAAGTAAATGGC
GGTGAGAGAGGGATTCGAACCCTCGATGGAGCTTTTTAACCCCATACTCCCTTAGCAGGG
GAGCGCCTTCAGCCTGCTCGGCCATCTCACCACTCACTGTGTCTGTGGGCGTGCATATTA
CTAGGTTCTGGAAATATGTCAAATTATTTTTGCAAAAAAATTAAAATTACAGACCGCTTG
CCTAGTTACTAATCAAAACGGTGAATTTATAACATTTCTTACATAAAGGCTAAACTTTTC
ATAGGGTTAGTTTTTTTCATACCAAATTTTATTGATATAGAGCGTCACTTTTCCAACAGG
AGTTTCAACTTGAATTTCATCATCAATTTGTTTGCCAATTAATGCTCTTGCAACGGGGGA
ATCAATCGAAATCCATTGTTTTGCAGGATCAAATTCATCACAGCCCACAATCCGATACTG
CTTGATTTCACCCTCTTCATTTTCTAGTTCAACCCAAGCACCGAAAAAGACTTTGCCTTC
TTGAGTAGGGTGGTAATCGACAATTTGTAGCACTTCTAAACGTTTTGATAAAAAACGTAC
ACGGCGATCAATTTCACGCAAACGGCGTTTACCATAAATATATTCCGCATTTTCACTACG
ATCACCTAATGCCGCAGCCTCAGATACCGCTTGTGTGACCTTTGGTCGTTCATCTTTCCA
AAGATATTTCAACTCTTGGTCTAATACTTGCCAACCAGAACGAGTTATGTAATTTGATTT
TGCCATTAGCTTGCAAACTCCACAATGCCCGTAACTTTTCCTGCTTCATTTACCGCTATT
AACGAGTGAATGTGTTTCTCTTTCATATACTCTTCTGCGTGAGCAAGGAAAGTGCTATCT
AAAATCGTTTTTGGATTACGGCTCATAATCTCTTGAGCAGTTTTATTTAGGCTTTCTGCA
CCAAATTTAGCAAGTGTACGACGAATATCACCATCGGTAATAATACCCTGCAATTGCTCA
TTTTCCATAACAATAGCTACCCCCATTCGTCCTTCATTCATTACATTCAAGCAATCGCTA
AAACTGCAAAGCGGACAGATAATAGGCAATTTTTTCTGCATAACATCACGCACACGACAA
AGCAATTTTCTACCAAGGCTGCCACCAGGGTGGAAACGAGCAAAGTCTTCCGCTTTAAAA
TCTCGAGCTTTAATCAGAGCAATCGCTAAGACATCGCCCAATGCCATAGTCACTAAACTT
GAGGTCGTCGGGGCAAGATTATTTGGACAGGCCTCACGCCCAATACTAATATCAAGGGTT
ATATCTGCGTGATGAGCCAATGTTGATTGCAGATTTCCCGTCATTGCAATAATTTTATTC
CCAAAATTTTTCAAACTTGGGATCAGTTTATTTACATCATCAGTTTCACCGCTGTAAGAG
ATTAAAATCACTACGTCAATCGGTTTCAACATACCTAAATCGCCGTGAAAGGCTTCCGTT
GGGTGTAAAAAGAAACTTGGTGTGCCTGTTGAAGCAAAGGTTGCAACCATCTTCTTACCA
ACTAATCCTGACTTACCAATACCTGCAACTACAATTCGTCCTTCGCAGTTTAATATCATA
TCAACGGCTTGATTAAAGGCTTCAGATAAGTGTTGATTGAGGCGAGAAATAGCTTGTGTA
TAAAGGTGTAGAGCCTCATTTGCAATTGGAAGATGGTTCATAACGAATCCCTGCTTAAAA
TAAAATATTGAGCGAATTATACGCTAGTTTAAGAAAATAAGCCTATCTAATCTCCATGAA
ATTATATAGTCGTTCTGCTCTTGATTTATCTATTTTCTCAAGTTGAGATAGTGCTGTTTT
TTGCTTCTCAATATCCTTCTTCATATTGGCACATAAGGCGATATTTTCTAGTGTATCTGC
TTGATTGTAATAGGCTTCTTGACTGGTTAATGCCGTTTCAAATTGCTGATAGGCTTTGTC
GAACTGTTTTTGTTTGCACAGAAAGGTACCGTAGTTATTCAATACATCAGGGCGAACTTG
ATTGTTTTTGCTCTGTGTTTTACTTAACTTCAAGGCTTGCTGGTAGGCTTCTTCTGCTTT
TTGGTTATCGCCAGTTTGTTGGTAATAATAGGCAAGCACAGAGTGCGGTAGGTAGTCTTT
TACATCATGTTCAAGCGCTTTGTCAATGTTCTCTTTCGCTTTTGGAAAATCAGATTGTTC
AAGGTAAGCAAGAGCCAAATTAATGCGAGCTTTGACGGCTTCCGAGCGGTTAAAATCCAC
CTTTGCGGTTTGATTTGTACAAGCAACAAGCCATAACGCCACGCTACAAGCGGTCAAATT
ACGGAAAAATTTTGCGAAGGTCATTTGATTTTCCCCTATGTAGGGACACACCGCGTGTGT
CCGCCGATACGAATTACGATTGTTGGAACGGACACACGCAGTGTGTCCCTACCTTGAAAT
ATACTACTGATTTTGAACCGCAATCCCTTCGCCGAATTTACGTTTTTCAAAGGTGCGTTT
AGTGCGGTCAATCACATCACCCGCAAGTTGCCCACAGGCAGCATCAATATCATCACCACG
AGTTTTACGCACTGTCACCGTAAAGCCATATTCCATCAAGGTTTTTTGGAAGCGATCAAT
ACGCGTATTTGAACTCTTCGCATAAGGTGCTTCTGGGAACGGGTTCCACGGGATCAAGTT
GATTTTACTTGGGGTATTTTTTAACACTTCAGCAAGCTGATGAGCGTGTTCCACATCATC
ATTGACATGGCTTAGCATCACATATTCAATCGTCACTTTACCGTGATTAGCGTTTGATAC
TTCTAAGTATTTATTCACTGAATCGATTAACATTTTAATGTTGTATTTTTTATTCAGTGG
AATTAATTCATTACGCAGTTCATCGTTTGGTGCGTGCAATGAAATCGCTAATGCAACATC
AATCTGCTCACGCATTTTATCTAACGCAGGCACAACCCCCGATGTAGAAAGGGTCACACG
GCGTTTAGATAGACCATAAGCAAAATCGTCTAACATAATTTCCATTGCCGGAATAACGTT
ATTCATATTTAGCAATGGCTCACCCATTCCCATCATCACCACATTGGTAATCGGACGAAT
GCCCGTTACACCAAAGTTACCGATAATTTTTGATGCACGCCACACCTGCCCGATAATTTC
AGATACGCTTAAATTACGGTTAAAGCCTTGCTGTGCCGTTGAACAGAAAGTACAAGCCAA
GGCACAACCCACCTGCGAAGAAACACACAAGGTGGCACGATCATCTTCTGGGATATATAC
CGTTTCAATTTGCTGATCGCCAACCCACATCGCCCATTTGATTGTGCCGTCGGCAGAACG
TTGTTCTACGGCAACTTCAGGTGCTTTAATCTCAGCGATCCGTTTTAATTTTTCACGCAA
CACCTTATTGATGTTGGTCATATTATCAAAATTATCTTCACCAAAATGATAAATCCATTT
CATCAGCTGATCAGCACGAAATGGCTTCTCGCCCATTTCCGCAAATAGTTCACGCATCTG
CTGACGATTTAAGTTTAATAAGTTAATTTTTTCAGTTTTGGTTGAATTACAACTTGCATC
GGTTGCTTGAATTTGTTCAGACATTGTTTGAAAGCCTCGTTGTTACACGGTTTGTGGCAA
AAGGTTAGTTTTGCTGGAATTTAGTTAAATTAAAGGCGGCAATTCTACTGTTGTCTGCTC
ATTTAGGCTAGTGATTTTTACAAGATTTGAAAAGTTGAAATAATGAATTTTTCGACGGGG
ATCACAAAAATAGTTCGGCTTGCGATAAACAAGCCGATATTCACTTAAATGCTCGCAATT
TGCTCAAATGTTTTTGGTGATTTCTCAACCATTTTTAATAATAAAACCGCTTGTGAAAGA
TTTAATTTTTGGCGAATGGCTTTCACTTCTTCAGGGGTAATTACTATCGGATCGGGAACT
TCTACGACAGTGGTTTTTAGTGTGATTTTGCCTTTTAAATGCAACTCTAATGCTTGCATC
CCTTCCATTAGTTCATTAAATAATTTTCCCATATATTACCTCACTAAAGATTTTAAATAG
CTTAATGTATTCGCCAAAACCACACGTTCTTCATTAGATAAATCGTCTTGTTGGTTTTTA
TTGCAGGCGTGGAACAACTAAACTTGTTTCCCTTGCACATAATAGTAATAGATTACCCTA
GCTCCGCCTCTTTTTCCTTTTTGTCTAATAATATCTACAATACGCAATTTTCTTAGTCCC
CCAGTACCTTGAATAAGCTCTCCCTTATCGGGAAATTTTAATAACTCATTTTGTAATAAT
CTAAATGTGTCATCGTCAAGATACTTTTTTCTATATTCCTCAAAAGGCGGTAATTCCACA
AAAGTGACATTCATTATTCTACTCCTATTTTTAAGTTAAATATACGTTTAAAACGTATAG
TTTATGGAAAAACAGAAAAAGCCTAATCGAAATACAAAAAAGGGAAAGAACAAGAGATAA
ATTTTTCGACAGGGATCGAAAAAATAGTAATAAAGTTAAAAACAAGCGGCTAGATAAGAC
AAAAAGTTTGTAAAATAAAGTGATTGATGAAAAGTAAGTGGTGGGCGATACCGGTCTCGA
ACCAGTGACCCCCTCCTTGTAAGGGAGGTGCTCTCCCAACTGAGCTAATCGCCCGAATAC
CTTGCGGTTTCGACTAGTTTAAACACTTGGATTAAGTGGTGGGCGATACCGGTCTCGAAC
CAGTGACCCCCTCCTTGTAAGGGAGGTGCTCTCCCAACTGAGCTAATCGCCCNNNNNNNN
NNNNNNNNNNNNNNNNNNNNNNNNNNNNNNNNNNNNNNNNNNNNNNNNNNNNNNNNNNNN
NNNNNNNNNNNNNNNNNNNNNNNNNNNNNNNNNNNNNNNNNNNNNNNNNNNNNNNNNNNN
NNNNNNNNNNNNNNNNNNNNNNNNNNNNNNNNNNNNNNNNNNNNNNNNNNNNNNNNNNNN
NNNNNNNNNNNNNNNNNNNNNNNNNNNNNNNNNNNNNNNNNNNNCAAACTAAATTAGATT
GTAACAACGGACTTCAAAAGTTGAAGTGGTGGGCGATACCGGTCTCGAACCAGTGACCCC
CTCCTTGTAAGGGAGGTGCTCTCCCAACTGAGCTAATCGCCCGTCGTTGTGGGGTCGCAT
TATAGAGTTCAAAAATTTTCAGTCAATCCATTTTTGCTATTTTTTACTTGTTCGTTGAAT
TTTTCGCCCAAATTGCTGATTTTCTACTAGGATTTCCGCTCAAGAGGGGTAAAATACGGA
AATCTTTTTGTTTATCAAAATCAAAAAAATATAGGCGATAATATGAAAATTGAAACCCTT
TTCCCTTTAGATCCGAATGTAAAAGTGCGTACTCGTTTCGCACCAAGCCCGACAGGCTAT
TTACACGTTGGTGGCGCAAGAACCGCACTTTATTCTTGGTTGTATACTAAACATAACAAC
GGCGAATTTGTATTACGCATTGAAGATACTGACCTTGAGCGTTCTACCCCCGAAGCAACC
GCTGCGATCATTGAAGGAATGGAATGGCTTAACTTGGCGTGGGAACACGGCCCTTATTTC
CAAACAAAACGTTTTGATCGTTATAACCAAGTGATCGATCAAATGATTGAAGAAGGCACG
GCATACCGTTGCTACTGCTCAAAAGAGCGTTTAGATGAATTGCGTGCAAACCAAGAAGCG
AATAAAGAGAAACCACGTTATGACCGCCACTGCTTAGGCGATCATTCACACGATCCGAGC
GAACCACACGTTGTTCGTTTTAAAAACCCAACGGAAGGCTCAGTGATTTTTGATGATGCG
GTGCGTGGACGCATTGAAATCAGCAACAGCGAATTAGACGACTTAATTATCCGCCGTACC
GATGGCGCACCGACCTACAACTTCTGTGTGGTTGTCGATGACTGGGATATGGGCATTACC
CACGTTGTTCGAGGTGAAGATCATATCAACAACACACCACGCCAAATCAACATCTTAAAA
GCGTTAGGGGCAGAAATTCCAACTTACGCTCACGTTTCGATGATTAACGGCGATGATGGT
CAAAAACTTTCCAAACGTCACGGTGCAGTTAGCGTAATGCAATATCGTGATGATGGCTAT
TTACCCGAAGCCTTAATTAACTATCTCGTACGTTTAGGCTGGGGACACGGCGATCAAGAG
ATCTTCACTCGTGAAGAAATGATTGAGTTATTCGACATTCATTCTGTCAGCAAATCGGCA
AGTGCCTTTAACACGGAAAAATTACAGTGGCTAAACCAACACTATATGCGTAGTTTGCCT
GCAGTCTATGTGGCAAAATACCTTGAATGGCATATGAATGATCAGGGGATTGATTTCTCT
CAAGGACCTGCATTAGCAGAAGTCATTCCAGTCTTAAGCGAACGTGCAAAAACCTTAAAA
GAATTAGCAAGCCAAAGCCGTTATTTCTATCAAGAATTTGATAGCTATGATGAAAAAGCG
GTAGCGAAAAACTTCAAAGCGGAAGCAGTTGCACCACTTGCAAAATTATTGGAAAAACTG
ACCGCTTGTGATGATTGGAGTGTTGAAAATATCCACGATGCAATGAGCCAAACTGCCGCA
GAGCTTGACATCGGTATGGGTAAAGTGGGTATGCCATTCCGCCTTGCAGTAACAGGCTCA
GGGCAGTCGCCATCTATGGATATTACTGCGAAGTTAGTTGGTAAAGAGAGAACGCTTGCG
CGTATTCAAAAAGTGATTGCGTTTATTGAAGCGCAGAACTAGTTAGTTTTTAATCAATTA
ATCTATTTCCATTGTTTTCAGATTGACAGAAAAAAAGCGAGAGCATATCATCTCTCGCAA
TTTTGGGGATATAGCTCAGTTGGGAGAGCGCTTGAATGGCATTCAAGAGGTCGTCGGTTC
GATCCCGATTATCTCCACCAAATTGATTTCAGCAGATCTAGACAAACATAATATAAAGCC
TTGAAATGTAAAAACTTCAAGGCTTTTATATTTCTCTTTTTTCGTTGGATGTGAACAAAA
ATAGCGGAGTTTTACGGCACGGAGCTGTAAGCAATAAAATAAGATTGTTATGCTTCAGCA
TAATAACATTACTCACAAATACTGAAATAGATGAATCTAACAGTAACGCAGACACCTAAA
TAGTGATCCTCTATCACTCCTTGAATGGTTGGGGCTGGTAATAACACGATGGTAAATAGA
ATTCTTTTTTGCTCTCTATTTTGTACTTTTATCTTAACAACCTCTGACTATTTAACACAA
CAGTCACAGACGACAAAGCCATAGCAACTGCCGCAATCATCGGGTTTAATAACCAGCCAG
TAAAAGGATAAAGTACACCGCAAGCAATCGGAATGGCAATGATATTGTAAATAAAGGCAC
CGACTAGGCTCTGTTTCATATTCTGTACAACCTGTTTTGAGAAGGGCAAAATTGCTGCTA
GTGGTTGTAATCCCGATTGCATTAATGAGAGATCCGCAGTTTCTATCGCAATTTCACTAC
CATTGTACATTGCAACACCGACATTCGCTTGAGCTAATGCGGGAGAATCATTGATCCCAT
CACCGATCATTGCCACCTTCCGCCCTTGCTGCTGTAACTTCGTTATTTGTTTAGCTTTCT
GCTCCGGCAACACTTCTGCAATCACTTCATCTAAACCCAATGTTTCGGCATAATAGTTTG
CTGTAGCTTGGCGGTCGCCTGTGAGCATTATGCAGCGATAGCCCTGCTGTTTAAATTGTG
TAATAACCGCTTGGCTTTTAGGGCGAAGTTGATCTTGCAAATAGATCACGCCAATGAGCT
GTTCATTGAGTGAAACGAAAACTTGCGTAGTCAAATCTTGCTCTTCACAAAAGTCAGAAG
CAACAAATTGCCGATTGCCTACTTTTACATTGTTTTCTCCCACTTGAGCTGAAATCCCTA
AACCTTTGGCAACTTTTATGTTACTCGCAGGATAAGCGGTCAGATCAGGGTGATATTTTA
CAATCGCTTTAGCAATCGGGTGAGCCGTTTGCTGTTCAAGGCTTTTGGCTAAACGTAGTA
CTTCGTCAGCAGATACATTGCCTAAAGTGTTAATCTGTGTAACCTGCATTTCGCCAGTGG
TAAGGGTTCCTGTTTTGTCAAACACCAAAGTATCAATTTCACTACTCGCTTGTAGTGCTT
CAATATTTCTTACTAATACACCCAATTCAGCCGAACGAGCGACGCCTGCAATGGTGGAAA
GTGGAATAGCCAATCCTAAGGCACAAGGGCAAGCGATGATTAAAACTGTTGTGAAAATAG
ATAATGCAAAGGCAAAATCCTGACCTAATGCCAACCAAACTAATGCACTGAACAAGGCAA
TACTCACCACAATAGGCACAAACACCGTCGCAACCTTATCGACCCATTGTGCTAATGGTG
GTTTAGAGGATTGTGCATGACGGACTGCGGAAATAATCCGAGCTAGTGCAGTTTGCGAAC
CCACTTGCTCGGCAAGATAAATACCAGCACCATCTTGAACAATGGTTCCAGCTCGCACTT
TATCGCCTACTCGTTTCTCAACAGGTAACGCTTCGCCTGTGAGCATTGATTCATCTACCC
ATAATGAACCGCTCTGCAACACGCCGTCCACGGCAAATCTGTTTCCTGTCAGAGCCTGAA
TCCGCATCTGTGGTTTGATACCTTTAGTTGAAATGGTTTTTGTAATTTCTCCGTCAAAAA
CAACCGCTTGCTGCGGTGCTAAATCCAGCAATTTTTCTAAGGCAAGCGATGAACGCTGTT
TTACTTTTAACTCAAGATATTTTCCTAGATTGAGAAAGCCGATGATCATCACACTGGCTT
CTAGTACAAATGGGAATGGGATTGAGGAAATAGCGTTAAATACAGCGAATAAAGAAAGGC
AACGCCTGTGCTAATTGCAATTAAGGTGTCCATCGTGGCTGCACGATGTTTTAGACTTGT
CCACGCCCCTGTAAAAAAGTGTTTGCCGCTAAAAAACATAGTGCTGGCGGTGATGACCGC
CCAAGCAAACCAAAGCGGACGATTTTCTACAGTTGGCGACGTACCGAACCACATTCCGTA
TGCCATTAACATTACCCCAACCGCTAATGCAACAGTAAATTGACGACGCTTCTGGGTTAA
GGCTGCTGCAGTTTGGGCTTGCTGCTTTGCCCGACGAATTTCTTCGCTTTCTAGCAATTC
TGCACCGAAACCGATTTTTGTCACCGCTTGTACTACCGCATCAGCCGTGACCTTACCTTG
TACAAAGGCAGTTTGATCAGCTAAATTGACTGACGAGCCTCTCCCACAATTTGTGGGAGA
GACTTTTTTAAGCTGCTTTTTTGCAACAAATTTGTCTATTACACCATTTTCGTCCATTTA
ACTTTAGGCTAGATGTTTATTTATATACCGAATGATACAGTTTTCTTAAACTATCTAAAC
GTGCAATAACTGTTTTTGCTTCCGTTAAATTACCTTGACTTGCTAAGTTTTTTGCTTGAG
CAACCACATCGATGACTTCTTGCATACCTTGTTGATAGCCTTTGAATTTCTCTTGATCGC
CATCTAAGCTATTTGGCATAGTTGCTTGGGCTTTTTTAGACACTTCAATAAATTTATCGG
CATTTTGCGTAAATTCTTCAGCTGTTTGGGCATTCGTTAATAGGTTAATTTGGCGTTTCA
TTTGAAACATTTCCATTGATACACCGCTTGCCACGACATTTGCTGAAACTGCCAATACTA
AAATAGATAATAAATGTTTAAACTTTAACATTATTCACTCCAAATAAATAAAAAAGACGT
GGGAAAATTCCCACTCCCTTATATCAGATTTCAAAAATTAAGCAAGATTAGCCTCGATAT
TTTTGGAAAACTAAGCAAGCGTTTGTACCGCCAAAGCCGAAGCTGTTAGACATTACGGTT
GTTAATGCTTTGTCTTGGCGTTCTGTCACGACATTCACACCTTGTGCTTGTTCATCAAGT
TCTTCAATGTTGATACTTGGTGCAATGAAATCGTTATCTAACATTAATAGCGAGTAGATC
GCTTCGTGAGCACCTGCTGCACCTAATGAGTGACCAGTCATTGATTTAGTTGATGAAATC
GCTGGGGTTTTATCGCCAAAGACATTTTTGATTGCACCTAATTCTTTCACATCACCCACT
GGTGTTGATGTACCGTGTACGTTGATGTATTCGATTTCGCCTTTAACTGTTGCCATCGCT
TGTTTCATACAACGTTCCGCACCTTCACCACTTGGGGCAACCATATCGTAACCGTCTGAT
GTTACACCATAGCCTACGATTTCCGCATAAATTTTTGCACCACGAGCAAGGGCGTGTTCA
AGCTCTTCAACCACAACAACAGCACCACCACCTGCGATGACGAAGCCGTCACGGTTGGCA
TCGTAAGCACGAGAAGCTTTAGTTGGGGTTTCGTTGTATTTAGTTGAAACTGCACCCATT
GCATCAAATTCCGTTGCACATTCCCAAGATAGCTCTTCAGCACCACCCGCGAAAACCACA
TCTTGTTTGCCTAATTGGATTAACTCCATTGCGTGACCGATACAGTGTGCAGAGGTTGCA
CAAGCAGAGCTGATAGAGTAGTTTACACCACGAATTTTATAAGGGGTTGCTAAGCAAGCA
GATACACTTGAAGCCATTGTCTTAGTTACGGCATAAGGACCAACTGCTTTTACGCCACGA
GGACCACGCACTGCATCACAAGCCACTAATTGACTATGTGCAGAGCCTGTGCCTGCACCG
ATAACTAAACCGGTACGGTCGTTAGACACTTGCTCTTCGGTTAAACCTGAATCTTCAATC
GCTTCTTTCATTGAAAGGTAAGCATAAGCTGCAGCATCGCCCATAAAACGGTATACTTTA
CGGTCAATTAATTCTGCTGGGTTTAATTTAATCGTCCCTGCAATTTGGCTACGCATACCC
ACTTCAGCAAATTTAGGTACAAATTCAATGCCTGATTTACCTTCTTTTAATGAAGCTAAT
ACTTCTTCTTTGTTATTACCGATACTCGAAATAATGCCGATACCTGTGATGACTACTCTT
TTCATTCTTTTTCCTCTATGAATATAAATCACGAAAACTTGGCTATTTTACACTACTTTG
CCACTAAGTTCGCAATATAAATGTAAACGAGCGGTCAGATCCGATCTGTTTTATACAAAA
AAAGCAGGAACCTGGGAGCTTATGCTCTTCATTGAAGTCTAATTATTTAACAATTTGCAT
CAATTCATCAAAATTACTCACTACATCATAGCGGATTTTTTGTTCGGTAGTATTTTGGTT
AAGTATGTCAAAGAAACGTTTAGCACTTTTGATCCTATTGTATTCATTAAAACGGAGTTC
GCCTTCTTCACTTGTGCCTTTTGTTTCAGCGATAAAATAAATCTGACGAGTTTGTTGTTG
CTCAAACACAATTGCCCAGTCAGGATTGTAATTGCCGAAAGGTGTTGGAATATGGAAACT
GTCTGGTAATTTCGCATAAACTATGACTTCACTAGCATTATCCAAAGCTTCAGCAAACGT
AGTTTCAATGACAGAATCTGTCGGAACATATTCCCAAATATGTCGTGTAGCTTTAAATGC
CTCTTTTTTTATCTCATTGCTAATAAAAATCTCGCTGTCAGGATAACCTTGCTGCAACGG
ATGATAGGTCAGATTTTGAATGACCATATTGGCTTGTTGCTCATTAATAATTCGGCTGAC
TTCACGAATAAAGGCCTCAGGGTTATATTTATACTGTGCAAAAATTGCATTATTGATACC
TTTTAAAATTTCAACAATAGTACGGCGAGTCAGATTCGTTTTATTGGCAACTTCCCCAAT
TAAATCATAAGTAACTTGCGAGTTTGCCGACATTGCTGTTTTTTCTGTTTGAGTACGATA
TTCCCCAAAACTCTCTTTTACTTTTAAGTCATTATAGTCAATTTGTTCTTTTTGTGTTGT
TGTACCCAATTTATAACTAATTGATTCAACAAAACGATTATCCCGTTCACAAGCGATTCG
GGTAATTTGAGATATACTATCAGCAATTAATTTTTCACTATCTAACTGAATTTCAAATAC
AGCTTTATGATTGATTCGTTGCCATAATGCTTGAAATTCTTTTCGTTGTAGATTTGTTTT
ATTAATAGGATTCATTATTTTTTGACTACTGTTTTCAACCATACCTTCAAGGGCTTTTGG
ATCGAACACTCCATCAATCAATGTAAATATATGTGTTTGGTACGCGGTTAAATTATCTGG
TAATTTTGCAAAATTTTGCTCCTGCTTAGCTTGATGATAGTTATCGGTAATCTGATCGTT
ATCATCAATATAATCATTTTTTAATAGATAGCGATAAATCTGTTTTGCTTCTTGTTCACT
AATTTGATGTTTTTTGCCATCGTTGAGAATAATAACCTTGCCTGTAAAATAAGCTTCATC
CGCTTTGCTCGGACGGCTTGAAATTGCTTCTAGCATTTCTGCTTCTAAATTTTTCACAAA
GGTTTTATAGCTTTCATTCGTGACAACAGTTAAGTTATTGATTTGATGTATTTCTCGGCT
ATTTTCTCCCAAATATTTAGCATCCATTCGTTCCCCTTTATTATTCACTGCTAAACGTAA
TCCTCGTCCGACTTCTTGACGGCGGGAAATATCATTATCAGAATATTTTAAAATACAAAT
GGTAAATACGTTGGGGTTATCCCACCCTTCACGCAAAGCGGAGTGAGAGAAGATAAAACG
AGTAGGTTCTTCAAAGGAAAGTAATCGTTCTTTGTCCTTCAAAATCAAATCATAAGCATC
GCTATCATTAGAAATCTGTGCCTCTTCAGCTTTCTTATCTAAGCTTGGATCAACCATTCT
TTTTGATTTTTTATCAATAGAAAAATAGCCATTATGGGTTTTATTCACATCAATATTTTG
CAAATAGTTCCAATATCCGTATCCATCTAAATCCAATTCAGAAAACTCATTGATAACTTG
CTTATATTGCTCTTTAAAAATACGAACATATTCACCATCAATAGGGTTATTGTCTTCATC
ATATTGACGATATTTGGCAACTTCATCAATAAAGAATAGACTTAGTACCTTAATGCCACG
ATCGAATAATTGGCGTTCTTTTATTAAATGTGAGCGAATAGCTTCACGAATCTGAATGGT
TCGCACAGCTGTCTCATTGACATCTCCCAACGCTTCACCGATATGAATTTTAACGCCATT
AGTAAAATACACGGTGCTTTCTCGAAAATTAATATCCTCTACCACATAGCGGTGATATTG
TTGTGCTTTGGTAATTTCAAATAAATTATCGCCTTTACTGATTTTACGAATTTCTCGTTT
AAAACCATTTTTAGTTGCTATTTCTAATTCTAAGCGGGCAATTGGTAAAGATTTCGAAAT
TTCAATATTTTCTAAATATAAATAACCGCTTGTACCAGAAAGATTTTGGACTTCAATTCC
CTTTACAGTAATTTTTTTAACTAATTTTTGGTTATAAGCATCAAGAGCATCAAGACAATA
AACTAAGTTATAGTTACGTTTATGTGTTGCAGAATAACGTAAAATAAATAGCGGATTAAA
ATTTGCTAATGATTGCAACGTTTTATCCGCTTGCATTTTCTGTGGTTCATCTAAAATTAA
AATTGGACGATTTTTGCGAATAACATCAATCGGACGGCGAGATTGAAATTCGTCCAATTC
TTCATAAATTCGGCGTTGATCCTTACCTGTTGCATTAAAAGCTTGGACATTAATAATCAT
TACATTAATGCCACTATCAGCACTGAAATTTTCCAAATGATGTAATGATTTTGAATCATA
AATGAAACAGCGAGCTTTTTTGCCATATTCCTGCTGGAAATGTTCTTCCATCAGTTTAAA
GCTTTTATCTACACCTTCACGAATCGCAATGCTTGGTACGACAATAATAAATTTTGACCA
CCCATAGTGTTTGTTTAGTTCAAACATTGTACGGATATAACAATAAGTTTTCCCGGTTCC
TGTTTCCATTTCAATATCAATATTGAGCTGGCTAGAAGTTAAATTTTTGCCTTTACCATT
ATCGTCAGTGATAAGTTTATCGGAAGGGGTTAAACCACTTTCACCTTGTACTTTTTGAAT
ATTACTCAGTACATTGTTTAAATGAGTGATAGGAGCATTACGAAATCCGATATCACCATT
TGCGATATCCTCGTCAAAACTTCCCGCTTGTGATGGCATATTTAAGCTAAGTTGAATTTT
AGAGCCTTTATTTAAGCCTTTATCTCGTTGATAGCGATGACCTGTTGATTTAGGTTGACC
TGTAAAACAATCTACCACTGCTTTGGCTGCTGCAAGTTGATAACCTAGGGTTCTAAATTG
AAGTTTCATTTTATTCCCCCTTTATAAAAAACGTACTTCTGTATCTGGTGATAGTTGTTT
AAACCGTTCTTTAATATTGGTTTTATCGTGATCGGCAATAATAGCAGATTCGCAGGAGAC
TACTCGTAAAGGCATCGCTTGAGCAATCTCATTGATTATCTCACGAGTAAGCGGATCAAA
ACAGGCAACAAGGCTATTTTCTCCTACAAAGTAGATCGTTGCGTTATCAATAGTTTTACG
CGTAATGGATAGGGAAAGCTCAATGCCCCAGTCAAGCATCACTTGAAATAAGAGATCTTC
CGCCGAACGATCTTCTTTAATATGAGAAGTCATTTGATCAAGCAGAGATTGGGAAAGTTT
ATCAGGTGTGTAATACACATCCTTCATATTAGTAGAGTCAATTTTTAAGACTCTAAAGCC
AATATCTAGTTGTGGAGTTGAATTTATTAAAGCATAATCTTGGCGATCCGATCCGATCCG
TCTGCTCTGCGATAATTCTATTTCCTGCACGGCGAATGCGTTCTTTGGAAATCTCGGCAA
TAGTTGAATAGCCAGCTTTATAAGCTTCTGATTTCTCGTCTGTTTTTTCAGGTAATTGTA
CCATAATAAAACGGCGATTTCCGTTATCTTCGGCGTTAAGTTGCATAACTGCGTGAGCAG
TGGTTGAGCTACCTGCAAAGAAATCTAGAATTAAAGCATTTTTATTACTACCTAAATGAG
ATAGTCTGTGTAGAAGTTCAACAGGTTTTGGGTAATCGAAGAATTTACCTTCAAGTAATT
CAGCCAACTTTCTATTTGCTCCATCACTATGTCCAACTTCAGTATAATCTAGAAACGTAG
ATTGAGATATCCCATTTTTAACCTCAGAAAGAAAACGTTTTATTGATGGAGTACTATCTT
GATTACTGCCAAACCAAATTCGATTATCTTCTAATAATTCATTAAATTTTTCTTGGTTTA
CAATCCAGCGTTTTCCTTCTTTTGGATAAAAAACTGCCCCTGATGGAGATATTATTTTGT
ATCGACAACTCTGAGTTTCACCTATTCCTGTAAAATCTCCACTTTTCCAAGGGCCTCTAG
GATCATTATCTGGATTCTTATATCTATCATTTTGTTTATCTGTTCTTGGTAGTAGATTCG
GATACCAAAGATTTTTATTTTTAGCATAAACTAAAATATAGTCGTGATATCTCAAGAACC
ACTTGCTATCATTTTTTCCACCATATAATTTTTTCCAAATCAAGGAGTCCACAAAATTAT
TAGTTCCAAATATTTCATTACATAATTTTCTTAGATTATCATATTCACATTCATCAATAG
AAATAAAAATAACACCATCATCACTCAGTAAATTTCGAGCTAATTTAAGGCGACTGTACA
TCATAGATAGCCAATCGGAGTGAAAACGTCCATTGCTTTCTGTATTAGCAGTTAGACGAT
TACCTTCTTCATCAATTTGGTTAGATCTTTCCAAAAAATCATTATAATTTTCTGTAAAAT
CATCGTTATAGATGAAATCATTTCCAGTGTTGTAAGGCGGATCAATATAAATCATTTTTA
TTTTGCCAAGATAGGTTTCTTGTAGTAGTTTTAAGGCATCTAAATTATCACCTTCAATAA
ATAAATTTTGTGTGGTATCAAAATTAACACTTTCTTCTCTGCAAGGGCGAAGAGTTTTTG
CAATTGGTTCATTGGCAGCCAAAATAGCCTGTTTTTTTCCAACCCAGTCTAAGCGATAAC
GCTCTTGATTTCCTTCGACTAAGACTTCAGAAAGTTCTTGTCGAAGTAAATCAAAATCTA
CGCCTTTTATTATTTCTCCTTGCTCATTACGCATTTCAATAATGCAATTTGGAAAAAGAG
CGGTCAGTTTTTCAATATTTTTTGCAACCAAATTCTCGGTGTGCATTTTGAGTTCAGTGG
ACATAAATACTCCATATTCTTTTAGTCTAAACAATATTATTTAATCAAAAATAAGAAAGC
TGTTTTCAAGTTCTTTTAATTTTAAATTAATCTCTACTTTACGATTGAACTGCTTTTCAG
CTTTAAGTTTCTTTTTAAGTTGATTTATTTCTTGATGTGTCTGTTCCAATTTTTTATTTA
ATGCTAATTTCTCTTCAATAGATGATAATGTATCTGTATTAATTGGTAATAATTCAGAAA
TGATATGCTCATATAAATCAACTAAATGTAAAAACAGTGGCAGGTTAGAACGTTCATTTT
CTTCAAACCATTTTGAACGATAATAACTGCCTATGACTGTTTTCAATTTATTTGTTGGAT
TTCCTTTATCACAATATCAAGTAACTGTTGACGCATATCTCTACCGTCTTTTGTTCGCTT
ATTAAAAGCTTCATAAGCTTCAGCAATGGGCGTTGAATTTGCGGGCAATATCTAACAGGT
GTTTAGCTTTAGTGTAATCATAAACTACTTTACCGTTTTTTTGAATATAAACAATATAAT
AAGGGTAAAGGCGATTTGGATTGTTATGTTGGTTGTCTGTATGGCGAGATTTTAGAGTAA
AAATAACTCCTGTAATTATTTATTTGAGAACGAATATCTTCACCAAGAATAGAGTTAATA
TTATCAATAATTTTCATAGGACAAGATCAATAAGAAGAAATCATGCCTTATTTTAAACAA
AACAAGTTGCTTTGTCTTATATATAAAACTTAGCAACTTGTTCTTTGGGCAAGAATTTTT
AGGTATTAATTACGCCGCAAACGGATCACGCAAAATCATGGTTTCAACACGGTCTGGGCC
TGTTGAAAGAATATCGACTGGTACACCTAACACTTCTTCAATGCGTTTGATGTAGTTGAT
CGCATTTTGCGGTAAATCTTCTAATTTAGTTACACGGAAAGTATTCTCTTTCCAACCTGG
TAAGGTTTCATAAATCGGTTCAACCCCTTCCCAGTTTGCCGCCGCAAGCGGTGAGTATTC
TACGATTTCGCCATTTTGTAATTTGTATGCGACACAGATTTTTAATTCCTCAAAGCCATC
AAGTACATCTAATTTAGTCATGCAGAAGCCTGAGATTGAGTTAATTTGAATTGCACGGCG
AACAGCAACGGCATCAAACCAACCACAACGACGTGGGCGACCTGTGACCGCACCAAATTC
GTTACCTTTACGAGCAATTTCTGCACCGACTTCATCGAACAGTTCGGTCGTAAATGGACC
AGATCCCACACGGGTACAGTAAGCTTTAATGATACCTAATACATAATCTAAATTACGAGG
CCCGAAACCAGAACCTGTTGCAATACCACCAGCGGTGGTATTTGAACTGGTTACAAATGG
ATAAGTACCGTGGTCAATGTCTAACATTGTGCCTTGCGCACCTTCAAATAGGATATTGTC
GCCGTTGGCACGAGCTTTGTGTAATAGGGTTGTAATATCTGCAACCATACCTGTGATGAT
GTCTGCTACCGCAAAAACATCATCTAAGGTTTTTTGGTAATCGACTGGCTCAACTTTGTA
GTAGTGAACCAGTTGGAAGTTGTAGTATTCCAAAATAGTTTTTAATTTTTCCGCAAAGGC
TTCACGGTTGAATAGATCGCTGACACGCAGACCACGACGAGAGACTTTATCTTCGTAAGC
TGGACCGATACCACGACCTGTTGTGCCGATTTTGTTTTTACCTAACGCCGCTTCACGAGC
GTGATCCATTGCAACGTGATATGGCAGAATTAATGGGCAAGCCTCAGAGATTTTTAAACG
GTCACGCACATTAATACCACGGGACTCTAATTCGCCCATTTCTTGCATTAATGCCGCAGG
AGAAAGGACTACACCGTTGCCGATTAAGCAGGTCACGTTTTCACGCAAAATACCTGATGG
AATAAGGCGAAGTACGGTTTTTTCGCCGTTGATAATTAAGGTGTGACCTGCATTATGTCC
ACCTTGGTAACGAACCACATATTTCACACGATCCGTTAATAAATCTACGATTTTGCCTTT
ACCTTCATCGCCCCATTGAGCCCCAAGGATTGCAACACTTTTACCCATAATAAATTGCCT
CTTTTAGTTAGGTTTAGTGAATGTCAAAAGCATACAAGCGATTAGATTTTTTTGGTTGTT
ACAGTTACGCTAAACCTCAATCTTTTAGGCATACTGTAGGGACACACTGAGTGTGTCCTC
AATATGATCTTTTATGAGCGGACACACTCAGTGTGTCCCTACATTTTGGTTAATATAAAC
TGTTATATAACAACCTAAAATTTTACAACCTCGTTGTAGCTTTCTATTTTAAAGATAAAA
AAGACCCGCTTTATCGGGTCTTTGGATATAACTATTTTGTAGGTGCTTTCATAAAGCGGA
AAAATTCGCTGTCTGGTTTAAGCAACATCATATTGTTTGAGCCTGCGGCAAAACTTTCTT
CGTAAGCCTTCAAACTACGCACAAAACTGTAAAACTCAGGTTCTTGTTTAAATGCTTCAG
CATAGATTTTAGCCGCTTCTGCATCACCTTGACCTTTCAGCTCTTCGGCGGTTTTATTTG
CATTGGCTAAAATCAGCACCACTTTTTTATCAACATCAGCACGAATAAATTCTGCTTTTT
CTTCACCTTGTGAACGGTGTTCACGAGCAACGGCAGCACGTTCAGCTTGCATACGTTGAT
AAATTGACGCAGATACTTCATTTGGTAAGTTGATCTGTTTTACACGCACATCAACCACTT
CAATCCCTAAACGTTCTGCACCATCTTCGCCGTCATTTAAGGCTTTTTGAGCGCCAGCCA
TCAGCTCGCCACGAGAGCCTGAAACGATGTCCTTGATTGTACGAGAACCGATTTCTGAAC
GTAAACGGTCATTGACTTTACGTTGTAATAAGGTTGAAGCTTTTTGTGTATCGCCACCAG
TTGAAGTATAAAATTGACCAAAATCGCTGATTTTCCATTTCACATAAGAGTCCACCAGCA
AGTCTTTTTTCTCGACGGTGACAAAGCGGTCTTCTTGTCCATCAAGGGTTTGAATACGAG
CATCTAAGGTTTTTAGCTGATCGATAACAGGCACTTTAAAGTGTAAACCTGGTTCATACA
CAATCACTTTATTATCGGCATCACGATGCACTTTGTTGAAACGCAACATAATGCCTCGCT
GACCTTCTTGTACTACGACAACCGATTGGAAAAGGATAAATGCAACAACGGATAGCACAG
GTAAAAGTAATTTACGCATTCTTAAAATCTCCCTTTACGCACAGGCTCACTCTGTTCCAC
CGCTGGCAATTGTGCAGGGCTGACAGGTTGAGCAAGTTGCGGCTGTTGTTGAATAACAGG
TTGTGATGATGGCGTTTTTACTGCTTCATTTACTGTCGGTTTAGCCATTAATTTATCAAT
AGGTAACACCGTTAGATTATTGCCGTTTGAGCTATCTACCATTAACTTCGGTGTATTTTT
CATCACTTTTTCCATTGTTTGAATATACAAGCGGTCACGAGTGACTTCTGGTGCGGCTTT
ATATTCAGGCAATAATTGAGTAAAGCGTTGTACTTCACCTTGAGCATTTAACACAACTTG
CTCTTTGTAGGCATTTGCTTGCTCTAAAATACGTTGTGCTTGACCACGAGCAATTGGCTC
TTGCCCTCTTGCGTAGGCTTCGGCTTCACGAATTAAACGCTGTTCATCTTCTTGAGCTTT
GATTGCATCATCAAATGCCGCTTTTACTTCTTCTGGTGGACGTGCGTATTGGAAGTTCAC
GTCAGTGATCAATAATCCCATATCATAATTTTTGATAATATCACGCAAAGCATTCCACGT
TTTTTCACGCACAATCGCACGCCCTGTGGTTAGAATGTCGTCCATTGTCATATGTCCGAT
CACATAACGCAATGCACTGTCGGTCGCTTGTTTCAAGCTATCATCAGGCTTAGTTACGCT
AAAGAGATATTTCGCAGGATCTTCAATACGGTATTGAACAGTCATTTCTACCAACACCAT
ATTTTCATCTTGGGTCAGCATAGAGCCGTTAGTTCTCAGTTCTAACACACGTTCAATATT
CACTGGCGTTACATTATCAATAAAAGTCGGTTTCCAGTTTAGACCCGGTAAAACAATTTC
GTGTAATTTGCCAAAACGGGTAACTACGCCACGTTCTGCTTCTTGAACAGTATAGAACCC
CGAAGCTCCCCATACCACTAAGCCTAAGCCGAGTAAGACAGGCAAGAATTTCCCTGCAGA
AACAGGCGGACGGTTATTTTGGTTTGAGCCATTGCCTTTACCGCCACCCATTTTTCTCAA
TAAGCTATTAAAAACTTCTTCTAAATCAGGTGGTTGCGGTTCATTTGATTGCTTATTAGG
CTCTTTTTCTTGACCCGAAGGTTGTTCTTGTTCAGGCTTCTTTTGCCCCGGTTTACCCCA
AGGATCTTGCTGATTGCCTGATTCGTTCCACGACATAACGTTCTCCAAAGTTAAATTTTT
CTTCGCAAATGTTAATAAAATGCAAGCGTTTGATTGTACCTATTTACAAAACTTTTGGCT
AGATTGAATGTGTAAATTATTTTATCGTCACTTATCAATATATAACGTACAATAAAAAAT
ATCGGATATATGTTTGCTCCTATTCAATATAATGAAAAAACATGACTAAAATCAGCCTAG
TTTAAATATGTGAAAGATAATTAATGAATAAGAGAGGAAAAATGTATAAGCACCTTTGGC
TTTCTAATTTTTTTGGTCGAAATATCGCTGATCTGGATCTTATTAGTAAAGGGAGCAACT
CGGATTTAGTTCTCGCTGATTTCTCTCTCATTCAAACAAAATTGCCAAGCTGGGCAATAA
CGGAAATAGCTTGGGTGCAGCAGCAAGATTTTCAGTTTGTAGAAGGTGAGATTGTTTTTG
AATATGATCTTGCACATTTTTCACCTGAACTGACCGCTTGTCGTGTGGCAACGGAACAGG
ATTTGGTTCAACTTGAACCCTTTTCGCATTTGTTTTCACAAACGCGTTTTCGTTCGCCTT
GGTTTTCATTGTTAGAAAATCGTCGATTTTATTGGCAATGGATTAAAAATGCAGTTAAGG
GAGAATTTGACGATATTTGTTTACTCAGTGAAGCCACAAGCGGTGAAATACAAGGGATGA
TTACCCTTCGAGTAAAAGAGACTACGGCACATATTGGCTTGTTGGCGGTCGCAGAAAAAT
GGCGGAAGCAGGGGATTAGCTATCGCTTATTAATGAATGCGATCGCTTGGGCGAAACGTC
AGCAAGCGACGAAAATGGTGATTACCACCCAGCTGAGCAATTTAGCTGCAATTCGGCTTT
ATCAACGCTTAAACGGAAAAATCAGCGGCACTTATTATTGGTTTTATCGATGATGCAAAA
CATTCCTTTTAACCAACCGCCTGTATTAGGTACAGAGCTAAATTATATCCAGCAAGCGAT
CTGTTCAGATAAGCTATCTGGAGATGGTCACTTTACCCGTCTATGTGAGCAATTGCTTGA
ACAACGGTTTCACGCCCATAAAGTGTTACTGACACCTTCTTGTACAGCGGCGCTAGAAAT
GGCAGCGATTTTACTTGATATTCAATCGGGTGATGAAGTGATTATGCCAAGCTATACCTT
TGTTTCTACGGCAAATGCCTTTGCACTGCGTGGGGCGAAAATCGTGTTTGTAGATGTTCG
ACCGGATACGATGAATATCGATGAAGCCTTGATAGAACAAGCGATTACCCCCAAAACGAA
GGTAATTGTCCCTGTACATTATGCGGGTGTGGCGTGTGAAATGGATAGCATTATGGCATT
GGCACAGAAATATCGCTTATGGGTGGTAGAAGATGCGGCTCAAGGGATTAATGCGTTTTA
TAAAGGGAAAGCACTTGGCACGATTGGGCATATTGGCTGTTACAGTTTCCACGAAACGAA
AAATATCACCGCAGGGGGAGAAGGCGGGGCGATTGTCATTAATCAGCCTGAACTGACCGC
TCGTGCTGAAATTATTCGAGAAAAAGGCACAGATCGTCAGCAATTTTTTCGTGGCGAAGT
AGATAAGTATAGTTGGCGAGATCTCGGCTCAAGTTTTTTAATGTCAGAAATACAAGCGGC
TTACCTTTATGCTCAGTTACAAGGGTTAGAACAAATCCAACAAAAACGGCAGATGATTTG
GCAATGTTATTTTGACGCATTACAGCCTTTGGCAGAGAAAGGGATTGTGGAATTGCCCTA
CATTCCCCAAGAGTGCCAAGCAAATGCCCATCTGTTTTATATAAAATGGCAAAATCTCAA
GGTGCGAACGGATTTTATTAATGCAATGAAATCAAAAGGAATTTTGACGGTCTTCCATTA
TGTGCCATTATATTCAAGCCCTGCAGGGCAGCAGTTTGGCCGATTTTGTGGAGAAGACAA
ATGGACGACTAAAGAGAGCGAGCGGTTAGTGAGATTGCCACTGTTTTTTAATATGCAAAA
TGAAAGTATTGAACATGTAATTAGGGCAATATTGTTTTGGAAATCCTGATATATTCTCTT
AAAGGAATGTCTCAGGATTTGAGCTAGGGTGAAGACTTTTTCTTTATACCATCGCAATTA
GGTTATATAGAAAATTCTGCAAAATCACACCGCTTATATTTGTCGATATTCTACACCTGC
CACGAAATAAACGCCCAACGGGCTTGATCGTGGCTGATTTTTTGTTGAGATTGCTGTTTT
TGCTGATAGAAGGCCTGTAATTTTTGTCGTTCTAGTTCGGTTAATGTCCCTAGCGAAAAC
TCTACGGCATTTTGCAGATCTTGGTATGTTTCCCCTTGAAAGCCCCCTGTTTCTCCCTGT
AAAAAAGTCAGTTCTGCCTGAATACCACGCTGATAAAGACGGTTTAACAGATAGATATAA
AAGGCGTAAACTTGTTTGCATAAACGGGCTAGGGGAATAGCAAGCGTTCCCGGCTCTGAG
CCAATATCCAATACACTATCTGTCGGTTCAATCTTCATTTTATCTAGAAATTGACGGGTA
TAACTGTTCTCTTTTTCAACAAAGTTTCGGCAAATCTAACCGCTTTCTTATCCCATTTCT
CAGCGGTAACATCATGATAACGATATGCAATCAGATGTTGTTTATAAAGTTGAGCAAAAT
CAATGTCGTAGAATGAATTCATGTTATTCCTTAAAAGGTAAATGTTGAGCCAAACTTGTC
ATATCAATACGATAGGTTTTGGCTAGTTGATGAAGAGTGAGCATAGCGGCTTTTTTCCCT
TGTTGAAAGGCTGGCTGATGTTGCTTATCTAAAATCACAACGCTATCTGCAAGGTAATCG
GCGTGCTGTGGGTGATGTGTGGTGATCAGTAATGCCATCTCTTCAACTGTAAAGGGAAAT
AAACTTTGATGCGCTTGCGGCACATAGGCAATTTGTTGGGCTAACTGTTGTGGTGAATAG
GTAACAAGCGGTTGGTTTGCAAAGAAAATTTCCCCGTGCAATTTTGCTTGAGTACCCAAT
AACGTGCGTAAAAAGGTACTTTCCCTGCCCCATTTGCCCCTAACACACAGCAGATGTCAT
TTGTTCCCAGACGAAAATCGATCCCTGAGATCAAAGGCTGACCGGCATAGCCAATCGTTA
GGTTTTTTGTTTCCAGTATCACAGTTACCAACAATACCGCACTAATACCGCCGACAAATG
CAAAAAGTTGCACATACCACATCGGCAAATTGCAAAAAATCGCCAACGAAGCCCCCAAAC
CAGCCCCTGCCGATACACCTAAAATATCGGGAGAAACCAACGGGTTTTTAAACATCCCCT
GATAGATTGCCCCTGCACAAGCTAGTGCAGCCCCGACTAAGCAAGCAACAATAATCCGTG
GTACTCGAATATGCCATAACACCGTTTGAATTTGGTTGGTTTCGCATTCAACAGAGAAAG
CACAAACGACCGCTTGCCACACTGCTGTTGGCGAAATCGGATACTTTCCGAGATTAAGCG
AAAACAAAATAGCCAGTAATAAGAGCAAACTCAATATCAGTAAATTGCGTAAAAATGATG
TCAGGGTTCCATTGCAAAAGCTGTTCCATTTAATTTTTTTGTACATGCTCAGCTTTGGGT
AAATTGCCAAAATGGGTACTGATCGGCTGCTCATTGGCAGACACACCACTTGTCACAAAC
GCCAATAAAGCGAATGCAGAAAGAAATTTTTTCATAATCTAGATTCTGTGATTAAGACAA
AATCATTATATTTAAAATTATATAACGATAGAAATTGATCAACAAGTCAATACATTATGT
AAATTTTTGCAAAAAATGAATGATCGTTCAGTTTAGAGCTAGTCGAAATGGGGCGTTTTC
TTTAAAATACGCCCCATCATTTTTTAATCAAGGAATTTCTAATGAAAGTGTCAAAACTTA
CTTTTACATTACTTTCTGCACTGGTACTTTCAGCTTGTACCAATATGAGCAACGATGGCT
CTCTACAAAAAGCACAGCAAGATTATCAACAATATCAAGACATTACGAAACAATATCAAA
TCAATGAGCAATGGTGGCTTGGCTATAATGATACCCAGCTTAACCGCTTAGTTGAAACGG
CACTTGCCAATAATATCAATTTGGCAAAAACGGCAATTTCCGTGAATAAAGCCTTATATA
ATGCAAACTTAGTGGGGGCAAATTTAGTCCCAACTTTCACTGCTTCGGAAAAATCTTCTG
CTTCAAAAGGTGTTGGTTCTAGCAGTAACCTAAACTCGACTGGCACATCAAGTATTGGAC
ATCAAATTAGCTTAAACCTAAGTTATACCCTTGATTTATGGGGGCGTTTAAGAGATACCG
CAAGTGCGGCAGAATGGGAACACAAAGCTACCCAAAAAGATTTACAAGCGGCGAGATTAT
CTTTAATTAATGCCGTTGTGAGTAGCTATTACAATCTTGCCTATTATCAAGACGCAATCC
GCATTACTCAACAAAGCATAAAAAGCTATGAGCAGATCAACCGCATTTTAAGCAATAAAT
TCAAACAGGGATTAATCGACCAGCTTAGCGTAGATCAATCAATGCAAGCGGTGCTTTCTG
CACAAAATACCTTAATCAACTTACAATCGGCTCAAAAATCCAGTGAGCAAGTTTTGCGTA
ATTTGCTAAATTTAAAACCGAACGAACCGCTTGTAGTCAATTATCCGAGTATTCTTAAGG
TCAAATTACAAGATGTTGATGTGAATGTTCCTGTTTCAACCATTGCTAATCGTCCAGATG
TACTGGCAAGCCTAAAACGTTTACAAGGGGCATTTAAAAACCTTACTGCAACTGAAAATA
GCTGGTTCCCAACGGTCACGTTAGGGGGAAGCCTAACAGGAAGTTCAACGAAGTTTAACA
ATACGTCAGATAACCCTGTCGCTGGTGGCGTGGTGTCTTTTGATTTGCCGTTCTTAGATT
GGAACAGAGTACAAAATAACATTAAGATTTCAGAAGAGGGTTATAAGCTGGCTAAATTGA
ACTATGAACAGACAGTAACAACCGCATTAAATGAAATCGACACCTACTATTCCACTTACC
AACTGTCAAAAAGTGGCTATGCGAATTTACAGAAAAAATATGAGTACGATAGAAAAATCA
GCGGATATTATAAAAACCGCTACGATCAAGGTATCTCTGAATTGCGTGAATGGCTAAGTG
CAATGAACACCGAACGTAGCTCAGAACTTTCATTGCTTGAAAATAAATACACCCTGCTCA
AAAATGAGAATGCCATTTATCAGGCAATGGCTGGGAAATATCGCAAATAGTATATTTAAG
TATAATAGCAGTGAGAAATTAAGCTGCGCCTCTAATTTCTCACCTTTTACTACATTCTAG
CCTTTAAATCAGGAAACCCACCCAAATCCTTCAACTTATTCACCATTGCACAAAACAGCT
CTGCAGTGCGTTCCGTATCGTACAAGGCAGAATGGGCTTGTTTGCCGTCAAAAGGAATTT
GTGCCATTTGGCAGGCTTTGACTAAGACCGTTTGTCCATACATAAAACCAGCCAAGGTTG
CAGTATCAAACATTGCAAAAGGGTGGAACGGATCTCGTTTGGTATTAATGCGTTTTACCG
CCGCTTGTAAAAATGCCTGATCAAAAGTCGCATTATGTGCCACAATCACAGCACGTTGGC
AGCCGTTGTCTTTTACCGCTTTGCGTACCATTTTAAACATCTCGGTAATGGCAATATCTT
CTGGCACAGCACCACGCTCGGCGTTATCTACATCAATTCCATTTACTTTTAATGCCTCTG
GATTGATATTGGCATTTTCAAAAGGTTTAACGTGGCGATGAAATTTTTCATCTAAATGCA
AATAGCCGTCGTCGTCCATTTTTAGCGTAATTGCCGCAATTTCTAACAATGCGTCCGTTT
GAGCATTTAATCCCCCCGTTTCGACATCAACCACAACAGGAAGATAGCCACGAAAGCGAT
TTTTCAATAGATTGTAATTGGTTGCTTCTGTTTCAGCCATTAACCTAACGCCTTTTGTGC
ATCTTTGTTAGCGATAAATTCGATTTTGTAACCATCAGGATCTTCTACGAACGCAATCAC
AGTTTTGCCACCTAACACAGGACCAGCCTCACGAGTGACCTTTCCACCTGCTTGACGAAC
CGCTTCAACGGTTGCGTAAATATCATCCACCCCAATCGCAATATGACCATAAGCAGTACC
TAACTCATAGCTCTCAACTCCCCAGTTATAAGTCAGCTCAAGCACGGCACTTTCACTTTC
ATCTGCATAACCTAAAAATGCAAGGGTATATTTATATTGCTCATTTTCGCTGGTGCGTAA
TAAACGCATACCAAGCACTTCTGTGTAAAATTTGATAGAACGTTCTAGGTTTCCTACTCG
CAACATTGTATGTAAAATTCGCATCGTAAAATCCTCTTAAAAATAGAAAAAAGTGGCGAT
ATTATGGCATAATCTCGCCCTAAAATCATTTTTGAATTGAAACTATGGCTCACGATCACG
ATACTCCTTCTAAATTAGAAATCGCCACGCACGCTATTTTGCCGTTGGTGACGATGTTAT
TGATTGAGATGTCGCTCAATCACTATTTTGCACCGCAAAATGCAATCTTTGTTTCGCCTT
ATCTGCTCACCTTTTTTACTGTTTGCTTGATTAGCTTCGTGGTGCTGTGGAAAGGGCAAA
TTTGCCCAGGGCAAAAAGGGCGTTTAACGGCTATTTTGCCGTGGCTTTTAGTCTTTGCGG
TAGGAAATTTTCTCTATTCCCTTGCCTTTACCCCGAAACATTCCCCTGCTTTAGTCGCTG
GATTTGCTTCTGTTATTCTGCCGTTTATCTATTGGAAATTACCCAAAGATGAAGATATTT
ATCGCACGGTGATTTATTGTGGCTTAGGCATCACCGCCATTGGTATGGTGCAATATTTGC
TGATTTATTGGTATGAAGTACCGTCGCTGTTTAACTGGATTAGAGCCAATAATTTTGCCC
AGATTTTACTCGGTATTTTATTAAGTGGCTGGTATTTAATGCTAGCGAAAAGCCGTTTGG
AAGGCTTTTTAAAACTGTTGGTATTGCTGGCACTTGTGGTATTAATCATCAACTATGTTT
GGGTGATTTTCGTGTTATATCAACAACTTGCTATTATGCCTGAGATGGTGATTTATCCTT
ACTTTATCTTCTTTGGGGTTCAGTTTGTGATTTTGATAATGTTAGCTTGGTTACTACTCG
GCAAACAGGGAAAAAACATCAAAAATCCAACCGCTTGGACGGTCGCTACCTTCCTTGCAA
TGCTTTATCCTTTGACAAATATTCTCTAAATGTTACGCAGAAGCCTATTGATTATCGGTG
CAGTACTTGCCATTTTAATGGCTGGTGGTGCATCATTGCTTTCAGGCTCTCAATTAGCTT
CTGCGATTAATTTGTCATTGCCAACGGGCTGGAAAATAGAAACACCCGACGGCATTGAGC
CACATTTAGAAAAAGCCATCTTGCCACAATTTACCCTTTACTATCAAAATTGTCCGATTG
TTTCGGCAGATCGCCTTGCGGTGCAATGGATTGATGAACGGAGTATTCGTCTTAATCAAG
CAACCATTGATTATGCCTGCTTAACGCTTTTTCCTAAATCGGAAAAAAGCCAAACCGATC
CCACAGAAACCATTAAAACTATCCTTGCGTTACTGCCAGAAGGTAACATAGAAATCAAAT
CTTTGGCGTGGAAAAATCTTCCCAACGAAATGCATGAACGTTTGAAGGGATTACTGCAAT
CACCAAGTGAAATTAAATTTGCATTTTTTCAGCAAAAACTGACCGCTTACATTAAGCAAC
AAGCGGTCACATTAGATGCGAATTTTGCAAATCAGCAACTCAGTGCACAACTTAGCTATC
AGCCGAATAAGGATGAGCAACATCTTGCAACACTTTCTGCACAGCTAGATGAACATTTTT
TAGCGTTGCCCCAACAACTGAGTTTAAATTATCAATGGAATTTGCCTAAAACCTTGATCG
CTGAACCAAGTTTGCAACAAGGTCATTCAACGCTCAGCTGGCATAAACAAGATCAGCAAC
TTCACGGAAATTGGCAGTTAAATTCCGCCATAACACCTGAAAATCAGTTCAACTTGCCGT
TTCATTTTGATACGCAAAGCCTGACGATTGAAAAAGGGAAAATTGATTGGCAACTCTCAA
ATGATTTTCCGCTCAATGCATATCTGACAACTACGATTAGTCCTAACCGTTTTTCCTTAG
ATGAGCTTTATCCGATAAAAACGGCGGTGCGTATCAGCTTACTTACTCAAAATGCCAAAG
GGAAAGGCAATGTTGTGATCAGTAGTCCACAAGGGGAAATTCAGCAAGACAGTTTGATTT
TGCCACTACAAATTACAGGTAATATCAAACAAGGTGAGCATATTTTATATAGCACTATTC
CTTTAGATGTAAGGGGAAAATTTGATGATCTCACCTTACGCTTTTTGCCAGGTGCTTTGT
TACGTCTAACTGGGACTGAACGCTTTCTTACCATCAACGATTTGCGTTTTCCCCTTGCTG
GCGTACGGGTAGATAAGCAGGGCATTCATGGTCGATTGCAAGCGATTTTCCGTGGAGAAA
GCCCTGACTTTAAAAATATTGAAATGCGGTTGGACGGTTATGCCAACAATTTCAAAGCGG
GAGCATTACACTTTTTCCAAGATCCAACCGATAAAAAAGCGCTGAAAGATCAATGGAATT
GGCGTTTTTGGGGCAGTTCGCAAATAAAAGCCTTAAACCGACCGCTTGCAATATCAGGGC
GTGGTTTGTGGCATAAAGATTTAGTGCAACTGTCTGAATTTAAGGGCAGTTTGGATCATA
TTCGGAAAAATGGGGTATTTATTCCAAAATTAGAGCTGGTATTAAATGAACCAATAAAAT
TTGATTATGAGAAATTTCATCTTACAGGTGGCGTAAAGCTTTCAGCCTCACAAATGGATT
TCGCCTATGGTGGATTATTAGAAAAACCAACAGCTAACTTAAAATTTTACGGCGAAGTAG
AAAATCTTAACTTTAGGGGCGATGTGACGGTGAATAAACTCGGCCCGATTAAGCTCTTTG
CTCGCCGAAAATTAACCAATAATGCCAGTGACTTAATCGGCAAATTGTATTGGTCGGAAC
AACCTGCAAATGTATTCCAAAGCCTTTTTCCCTTTAGAAATCAATGGGTCATCACAAACG
GAACCATTAAAGGCGAAACGGCATTTAGTGCGAATGCGGCTCGTGGGCTGATGGCTGGCG
GGCATTTTGCTATTCGCAACGGTGCAGTTTCTCTACCAAACGGTGAGATCAAGGGCATTG
ATTTCTCACTCCCTTATCAATACAAACAGGGTGAAGTGGATATCGGCGTGAAAAAAGCCC
TTGATGTGAATATTGATGAAGTGAATATGGGTATTCCGATAACCAATGTTAAAGTAAAAA
TTCAAGGGCACTTACCCTACACCAAGCGTAAGCCCCTGTTTTTACGAGAGTTAAGTTTAA
ATTTGCTTGATGGGCGTTTAAATATCGAACATTTTGCCCTGCCACAAACGAAAATCGCTT
ATTTAAAGCTGTTTGATATTCGTTTTGAACGTATTTTAGAATTGGCACAGTATCACCAAC
TGGATTTAACTGGCAAATTCAACGGTATCTTTCCGTTTTGGCTGTCGGGTAAACCTTGCT
ACATCTGCAATGGAACATTGACACAAGCGGATAGATCTTACCTAAAATTTACCCCTGAAT
TGCTTGAAGCGATTAAACAAGGGGGCTATACGGAACAGATTTTGGCTTATATGGTCAATA
AAAGTGAGATTGACGATTTCACCGCAACGGTGAATTTAGACAGTAAAGGCGATATGGATT
TATCAGCTAAAATCCATTCTAGATTGACTGAGCATAAACAAGCGAAAGTCAATTTGAATT
ATAACCATAAAGAGAATATGTTCGACCTGTGGAAATTGATTAACTACGGTTCTCAGTTTG
AGCAGAATATTGAGCACTCAATCTATAAACAATTAGATAAACAATAACCGCACTCAGTAC
ATGCTAAAGGCTCAGAATTATCTAAGCCACTTATTTACTAGAAACTTTTCTCAAAACTCA
AATAAACCCGATTTCGTTTATACGAATAAAGATCCGCTAAATTTGAGTTCACTCGCTGAT
GTTGGTAGCCAAGGCTTGAGCGGTTTTGCTGATCGTCAAATTGATGGTTATTCCAATAGG
ATTTCCCGCTAAATTGGTTCTCAAAATGCAGATAATGGGAGCCACTGATATTCCAATTTT
TAGCTAAATTGAGATGATAACTTAGCCCGTTTGCCGATTGCGGTAACGACTCTTCCGTTT
TCTTAAATGGTACATTCCCCACTCGAACATAAGGCGAGCTTGAAGCATTATTGACATTGC
TTTCGTGCAAATAATTAATGCCAAAGTCGAAAGACCAATCCGAACGTTTTTGAATGGCAG
CAATATATTGTTCAACCCCATTTGCAATTTGTGGTGGCAATCCGTCCGCTTGTAGCTTAC
GAAATTGTGCAAGTGCGGCTTCATTTTGCCGATCTTCAAATAGCATTTGTGCCAAACGAA
AACGCACAGGCTGAAAATTAGGGTGCTTCGCAATAATGCCACGATAGAGATCGATTGCCG
TTTTATAATCCCCCTGACTTGCCAAAATAATGCCGTTGGCATAATCAATCAGCACCAAAT
CGGGATTAGGCGTTTGTTGATAAATCCGCACCAATTCAGGCAACAAATGAAATTGTCGGC
TATCAATCGCCCGATTTAACATTTGACGAGTCAGTTCAGGTTTACTAATAAGCTCTTGGG
TTAAAGTGATTTCCCCATTGTTTGCAGATTTCTCTGAAAAAATAACCGCTTGTGTTGTCA
AGGTTGGTTCGGCGGATTTGATTTCCAATTCGGGAGTAGCGTTTGCTACTAGGGGGATAA
AAAGGGTAAGGGGGAGATATTTTTTCATAAGATAGATTTATTGACTTTTTCTGTTCATTT
TTTTACTATCACGCTAAAGATGATAGTGGTATAAATTTAATGCGAATTTTTAAATCTAAA
CATTTTGATAAATTTGCCCGTAAAGAACGTATTTCAGACGACACGTTAAGAAATGCCATT
AACGACATTGAAAATGGTCTGATTGATGCCGATTTAGGTTCAGGTGTTATCAAACAGCGT
TTACCCAAACAGGGCAGAGGCAAATCTAAAGGTTATCGTTCTATCATTGTGTACAAATTT
GCAGAATTTAGCCTATTTATTTATGGATTTGATAAGAATGATCGGACTAATATTACTGCT
GATGAAGAAGAAAACTTTAAAGCAGCAGCCAAAACCATTTTGGCATTTAGCCCTGAACAA
ATTCAACAAACCCTTGATGGCAAAGCATTTATAGAGGTATCTAATGAGACAATACAACAG
TCCGGCAAATGCAGCGATCCACGAATTGATGAGTGATTTACACGACATTGGTTTGGTTGA
TAAAACAACAATGCAGAGTTTTGACAAACGTTGTTTAACGCCAGTTAAAACGCTCACTCC
CAATGAGATTCGAGAAATCCGAGAGAAAGAAAATTTTTCTCAATCTGTCTTTGCTCACTA
CTTAAATGTAAGTAGCAACCTAGTTTCCGAATGGGAACGAGGTGTCAAAAAACCAAGTGG
TGCCGCACTGAAACTGCTTTCTTTAGTACAACATAAAGGCATTTCTGCAATAGCTTAGAT
TTTAGGCGGGGATACCCCGCCTACGATGAAAATCTCACCGCCGAAATCGAAAAATTAAAA
CTCACTATTGCCCATGACGAGATGTTGGCTCAGAAAAATGAAGAAATCATTGCTTTGAAA
GAGATTATTTCATTGTTAAAGAAAAAAGATGATTAAATAAGATAAACCTAATAAATCAAA
TCCCTTCTAAGAATGAAAGCTATATACTCACTTTTTATAATTCTTTGCTTAAATTTGACC
GCTTGTACTCCCAAAGTACAACTTGAAACACCACCTGAAGGTATTACGATTAATATGAAT
GTGGTTGTAGATCATAAAATTGAAGTTATCATGGATAAAGAATCCAAAGCGATTATAAAA
ACAAGGCAGCCGTAATCATCAAAAACAATTTTAGAAAAACACTTGAGGAATAAGAAGCAA
ATGAGCGTGAAAAATCACGCTCATTTCATTTTTACTAGGCTTTCACTGCCGCGAACGCCA
CCATATTGATGATACGGCGAACAGAGGATACAGGGTTAAGAATATGTGCCGACTTATTCA
TACCTAATAAAATAGGCCCTACAGTAATTGCTGTTGTCGTTGCTCTTAATAGGTTATAGC
TGATACGAGCTGCTTCCATATTTGGCATTACAAGTAAATTTGCTGAACCTTTTAATGGAC
TGTCTGGCATATAATCTCGGCGTAATTTTTCCGACAAGGCTAAATCGCCGTGCATTTCAC
CATCAATCATCAAGGCAGGATCTCGCTCTCTCACAATTTCTAACACTTTACGCATTTTTG
GTGCACCTAGTTGATTTGATGAACCAAAATTAGAGTGTGAAAGCAATGCCACCGCAGGTT
CAATACCAAAACGACGAATTTCTCTTGCTGCCATTAAGGTAATTTCAGCGAGTTCTTCCG
CCGTTGGATCAGCATTAACATAGGTATCAGTAATAAAAACGTTTCCTGTTGGTAAAACTA
AACTGTTTAGTGCAGCGGGTACTTTCACACTTTCTTTTACGCCAATGATGTCACGGATAG
CTTCTAAATGGCGACTATATGTACCAAATAAACCACACACTAATCCATCAGCATAGCCCA
TTTCAACGAGTAGTGAAGCAATCACCGTTGTATTTGAGGTCACAACACGCTTAGCTATCG
CTTCGGTAATCCCTTTGCGTTTCATTATGCTGTAATAACGTTTCCATAACTCATCGTGTT
GGCTGTTATGTTCATTATCAACAACATCAAAATCTTGCCCAGCAACAATGTGTAGCCCTA
ATTTTTTAATTTTAGCTTTGATAATTTCCGTGCGTCCAATTAAGACTGGATATGCCAAGC
CCATAGAAACCACTTCTTGTGTCGCGTGTAATACTTTGTCCTCTTCCCCTTCTGCAAGCA
CGATACGTTTTTTCTCTGCTTTTGCTTGGCTGAAAATCGGCTTCATAAAGAGGTTGGTTT
TATAGACGAACTGAGTTAGTTTCTCGTGATAAGCCTCCCAATCCGTAATCGGACGAGTAG
CAACACCGGAGTCCATCGCAGCTTTTGCAACTGCTGGGGCAATGCGTACAATTAAACGAG
GGTCAAATGGACGTGGGATAATATAATCCGCACCAAAGGTTGTCCCCTCGCCACCATAGG
CAGAAGTGACCACCTCATTTTGCTCTGCAAGAGCTAAATCTGCAATCGCATAAACCGCCG
CACGCTTCATTTCCTCATTGATTGTTGTTGCGCCTACATCTAATGCACCACGGAAAATGA
ATGGGAAGCAAAGTACATTATTCACCTGGTTTGGATAGTCTGAGCGTCCTGTACAGACAA
TCGCATCTGGACGAGCAGCTTTCGCTTCTGGCGGTGTAATTTCTGGATTTGGGTTAGCTA
ATGCTAAGATAATCGGGTGAGCCGCCATTGTTCTAACCATATCCTGCGTTAAAGCACCCG
CCGCAGAACAGCCTAAGAAAATATCTGCATTTGGCATCGCATCACCTAATGTCCGCCAGC
CATTATCATCAATCGCATAATGTTTCTTGGTGTCGTCCATACGATCATCACGATCTTTAT
AGATCACCCCTTTTGAGTCGCAGACAACGATATTTTCACGCTTCATACCTAAGGATATAA
GCAAGTTCAAGCAAGCAATAGAAGCCGCCCCTGCACCTGATGCAACTAAACGCACCTCTT
CAATTTTTTTATCCACAATACGCAACGCATTAATCACCGCAGCAGCACTGATAATTGCCG
TACCGTGCTGATCATCGTGGAATACAGGAATGTTCAATCGTTCACGCAATTTTTGTTCGA
TATAAAAACATTCTGGTGCTTTAATATCTTCAAGATTGATACCACCAAAGGTAGGTTCAA
GAGAAGCGATAATTTCAACTAATTTTTCAGGATCTTTCTCATTAATTTCGATGTCAAATA
CATCAATTCCTGCAAATTTCTTAAACAGAACGCCCTTCCCTTCCATCACAGGCTTACCTG
CTAATGCACCGATATTGCCTAAACCTAACACGGCAGTTCCGTTTGAAATCACGGCAACTA
AGTTACCTTTTGAAGTATAACGATAGGCAGCCGCTGGGTCTTTTTCAATTTCTAAACAAG
GCTCTGCAACCCCTGGTGAATAAGCTAATGCAAGATCACGTTGCGTTGCGAGGGATTTAG
TCGGGGTAACTTCAATTTTACCAGGGATAGGAAATTCGTGGAAATCAAGTGCTGCTTGGC
GTAATTGAGATTTGTCATCCATAGTTGTGTCCTTTATACAATTGAATAAATGAAATCATC
AGTATTCTACCTAAATTTTGGGAGGAATATTGTGATATAGCTCTAATTTTTTAACAAATA
ATTAAAAAGTATAGAAAGGAATAATCTCTAATTAAATGAGACGTTTAATCATGATGCCAA
AATTAAGTATTATTTGAAATAAGTATTATAGAGCGATACTATGATCAGTAATTGAAAGAA
AATCAAGAAGTTAATTGAGGGCAGAGCTGTTTTATACAACAAGCTCTGCAAAATAATGTG
ATTGTTAGACGCTATAGAGAATATTTTTTTGCAGTATCTTTCAACAAGGTCTGCAATTCA
CCTTTTTGGAACATTTCGAGAACAATATCACAACCACCAATTAATTCTCCATCTACCCAT
AATTGAGGAAATGTTGGCCAATTTGCGTATTTTGGTAATTCAGCTCGAATATCTGGATTC
GATAAAACATCAACATACCCAAATGGAACTTGGCAATTTACAATAGCTTCTGAAGCACGA
GCAGAAAAGCCACAGGATGGGAATTTAGGAGAGCCTTTCATATAAAGAAGAATAGGATTC
TCGCTGATTTGTTTTTGGATTTTTTCTATAGTTTCCATGTTTTTCCTCATTGATCAATAA
GAATATGTACCCTATTCTAATGTGAAACAGAATTTTCTGCAATTTGCCATTAACATCTTC
TAAAGTATTTCTGTGGATTATAGTCCACTTATTCCAAATCATTTCATTAAAATATCTGCC
AATATTTGTTCTTTTAATCCACTTTGTCGTTGAATTTCTGCTTTTACTGCTTGTTTCCAA
ATTTTTTCTTCACTAAACAAGGTAAACTGTTTTTTAGCACGGGTAATCGCCGTATAAATC
AGTTCTTTTGTTAATACTGGCGAATGAGAAAGTGGCATTACCAATAAAGTATGATCAAAT
TCAGAACCTTGTGATTTATGCACGGTCATTACATAGGCGGGTTCATAACTTGGCAAACGA
CTAAGGGAAATGTCTAAATGTTTTCCATTTTGTTCTGTTTCAAAATATACTCTCAATCTT
CCTGCTTCATCTGGAAGAATTAAGCCAATATCACCACTAAAGATATGAAGTTGAGGGGCA
TTTTCGGTAATCAAAATTGGCTTGCCAATGTAGCTGTCTCGGCTATGTTTAAAATGTAAT
AAACGTGCTTGTAATAAGGCTTCTGCAATGGTTTGATTTAATCGTTCTACGCCCAATTCA
CTGACGCGTAAGGCTGACAAAAAGCGTACTTGTTGGAATGCTTTAAATATCTCACCGATA
GACACGGCTTCTGGGGAAAGTACTCGAGCTTTCACTTTGTTCAAGTAATCGGAATATAAC
TCCACCGCTTTTTCTACCACGCTATTTACACAGTGTTGTATCCATTGTGATTTTTCAGGA
AAATCCGTGACTTTAGGGTAACACGCTAATGTTAAATCATCATAAGCCCTATTCGTTAAA
ATCTGCCACGATTTCACCGCTTGTTGGGTGTTCACTTGTTTAGCTAACTGCCCAATCCCT
GAATTTTCGTCAAAACGAAAACTTCGACGAAGATGACATAATGAATTACAAATTGCGGGG
ACATTTTCCACTGTAGGATAAATTTGATGTTCTGTTACATCAGTTAGATAGTCACTATGC
TCATTGCTATAACCAAATCTGATCAAACTACCCAACTCCCCCATTAAATTTCCAGCTTCT
ACAGAAGCAAGTTGATCTTTATCCCCAAGCATAATCAAACGGGTATCTGGTTTTAAGGCA
TTCAACAGTTTTTCCAGTATGAAGAGATCGATCATTGACGCTTCGTCCACGACTAACAGA
TCTAAATGCAGTGGATTTTGAGCGTGATGACGAGGTAGATCACTATGGGGATTAATGCCG
ATTAACGAATGGATTGTTGAGGCTCTGGTTGGTACTTCTGCTTTCAAACTGTCAGGAAGA
TCAAGACTAGCGAGATTATTTGAAATAGATTCTTTTAAACGAGCCGCAGCTTTTCCTGTC
GGAGCAGCAAGGGCAATCTTTAAAAGCGGTTGGTTCTGTTCTAATTGTTTAAGCTGTAAT
GCTGCAAGTAAAATAGCAACTGTTCGGGTTTTGCCTGTGCCAGGCCCGCCTGAAATCAGA
CAGAATCGTTTAGTTAATGCTGTTGCAACCGCAATTTTTTGCCAATCCGTATCAGCTTGT
TTTGGAAAAAAGCGTTGTAAAATTTGACGATGAAGATCGATATCTGCTTTTTTTAAATCC
GAACTTACCGCTTGTTGTAAATAACGTGCTACACGATACTCTGCCTGCCAATAACGATAA
AAATATAGGCGATCCTGTTGAAATAATAAAGGTGCAACCTGTGTAGGATCTTGGCTAAAA
GCAATATGGTTATGTAGCAACGACTGCCACTCTAGCGGTGAAATCCCCTCAATTTTTTGC
AAAATCTCCGTATGAAAATCACGGCTGAAATGCTTTTTTTGCAAGTCAAAAAAGTGGGTT
GTTAAATCAGAATTTAAACGAACACAACTATGTCCTTGCATAACATTAAAAGAAACTAAT
GCACTTAGAAAGATTGCTACATTCTGTTGTTGAACCGTATAGTTATAAGCCTGCTGTTTC
TGATCGATCATTTTTGCAAATTGATAGTTTAATTCAGAAATCACATTCTCCGTTTTTAAG
GCATAAAGTAGAGGTAACATAAGCAAAAATTTGATAGGAATTGATGGAAGCAGTATATAA
AAAAATCCACGCATTTGCGTGGATTTTTTAAGATAATATTTGTTAAAAATCAGAACTGAT
AAGACGCGTTCAATTTAATATTGCGCCCAGCCCCTTCCATTAAGCTAAATGCAGGTTGGA
ACTTTTTGTCAAAGACATTCTCGATCATCATATCTAAACGTAAATTACGCCATTCGCCAG
AAGGTGTGTAACTTGCTTTTAAATCTGTGAGAGTATAACTTGGATAAGTCATTGCATGTG
TTTTAGGTACACGTTTCTGACTTGCATAGTGAGTGATATTAGCTCCAATCATAAATGTTT
GAGGTACTAGTGCATAATCAATAGTAAAGCCTAATTTATTCGCTGGAATATTGGATAAGG
CTTCCTGTGTTTGGCGATTTTTGCCTTTTGTTTGAGCATAATTCAATCCCAATGCTAAAC
GTTCTTGCTGGTAAGCGAATTCTAGTTCATACCCTGTTAAGCGAGCATTTTCTACATTTC
GATACTGCGAGAGAGATGGAATCCTCTCTCTTTGTGAAGCTCGGAAAATATCAAGATGAA
TAAAATCTTTTACATCATTTTGGAAATAAGCGGCATTGAAGATGAATTTATCTTGATGCA
CAAAGAGATTATCAAAATGAACTTTCGCCGCAATTTCTTTATTTTTCGCAGTTTCTGGGC
GCAAGTTTGGATTACTTACAAAGGTATTATTAAATGATTGTCCCATTAAATTTGTGCCAA
AGTGAGACCCGCTGACAAAGCGTTCTTGCATTGATGGTGTACGGAATGCTTTATTATAAC
GAGTACTAAGATCTAGCCAATTTGTTGCTTTCCAAGTTGCAGCGATGGATGGAGACCAAC
GGCTTGCACTATATTTGGCTTCGTCACTTTGTGTTTTAAAGTGATCGTAGCGAACACTTG
GCGAGACAATAATGCGTTCATTCCATAATGGAATATGTGTTAAAAGATAAAATGCACTGT
TTTTAGATTTAGCGTCATAATTATTAGGGCGGAATGGTGTTGTGGCATTTTTCTCACGCT
GTGTTACTACTCGGTCTGAAATAAAATCTACACCATAGTTTAGGGCTAACCAATTTAGAT
CCGTCGAATTTCGTATGTTTAAACCCATAGTGCTGAGTTTAGTTTGATCTTGCAAACCGC
TTGCAATACGCTGCTCTTTTTCTTTTGTACTGTTACGGTATAGCGTCAATTGACTATTGA
TATAATCATTGTCTTTAGGGTTAAAGTAATAGTGTAAGGCACTACTTTGGTCTGTGATTT
TTTGTTTAGCTCGATAACTTACACTTCCTAGTACTGATGTGAGTCCTTTATAGAAACGAG
TCATTTCAGCAAAAGAAGCTGTTGGATTATTTCTATGCCAGTTTCTAATAAGGTTTCTCA
CATCTTGGTTGGTAAATTCTTCAGCAACTTCATTGTTGGTTGGGGCAATTTGTTCAAAAT
GACTTAAACGATGAGAAAGCTCAAGGCGATTTTCATCATTAATTTGCCAACCAAATTTAA
AAAGTCCGCCTTTTTGAGTATAGCGACTGTCTACTAATTTTTTACTGTCCGCTAAACGTA
AATCATCAGCGTGGTTATAAAAGCCACTCACTAATCCATCAAACTTGTCATTTGCGGCAA
AGACACTGACATCTGTTTCAGAGAGAGAATTAGCAGATTGGTATCCTTGATGAATTTTTG
CTCCAATTTGCTGATTATCTTTCAATAAATCAAGGGCATTTGGCGTTCTGATCGCAACAA
TTCCCCCTAATGCACCGCTACCCCATAAAGTACTTGTAGGGCCTTTAATCACCTCTATTT
CTTGGGTTAGTGCCATAGGTAGAAAATATGAACCACGGTGAGATAAGTCAAAATTCTGGC
GAACGCCATCAATCACTTGAACAACACGATTACCACTTAAGCCCCGAATAATCGGCTTTT
GTGCAATTCCCCTTGATCCGCCAGCAATATCCACGTTTGTAATCCTTTTAATCGCATCCG
CTGTACTTATGGGTTGTTGAGTTAATAATTGGTTTTTATTTAGGGTTGCTTTCTCACTTG
TGTGATTTGCCCAATGAAATGCATCCCTACTTGCAATCACAGAGATTTCAGCGAGCTCAG
CTGAAACATTGCTATCTGCAAGGGATACGGTAGGCAAAGAGAGAAAGAGTGCTGTATAAA
TTTTTGATAGTCTCATTTTAGTTGCTCCTTTAGTCTGACTAATAAATATCCTACAAAAGA
TAATGTAAATTATCAATAATGATATTGATAATTCTTATCATTTAGTTAAAAATAAATAGA
AAAAGCGTTCTAATACATTATTAATAAAGGAGACCTATCAAAATGAAACATTTTCGTAGA
AAAAATGTAATTACTGGAATCATTCTTTCATGTGTATCTGGCTTTACTTATGCAAATCCA
ATACCAGATTCAGGAACATTGAACAAACAGTTGGAACAGACACGCCAGATACAAGTAGCA
AAAGTAAAACCATCTGGAGAACTGTTCAAAACACCAACACAGGAAGAGAATCTTCCCGCC
AACAAAGAAAGTCTTAAATTCCGTTTAGATTCAATCAAATTACTGGAGTTGGACGGAAAC
GAAATTCAAGATAATCTGACATCTATTACCTCTCCTTATCTTCATCAAGAAATCACCTTA
GATGACTTAAATCGGTTATCGCAACAAATTACTAACTACTATCGTGACAACAATTATCTT
GTTGCTAAAGCCTTTATTCCACCACAAGAAATTAATAATGGTGAATTGCAAATTTTCGTG
ATAAAGGGATCGCTTGATCAGGTAGTTGTTAGAAATGGAAGCCGTTTAAAAGAAGACTTG
GTTATGCGGATGGTGAATACTACTGTGAAAAGCCATTCGTATTTGGTTAAAAATGAACTA
GAAAAGTTAGCTCTATTACTTAATGACATTAAAGGAATTACCTCAGCGTTATCTTTGAAA
GCAGGACAAAATACGGGTAAAACAGATCTTACTGTTAATCTTAAAGATAATAAACGTTGG
AATGGATATATTTCCATTGATAATCAAGGAAATGATAATACTGGAAAATATAGAACAACA
TTGGGAAATAAAATTTATAACTTAGTTGGGCTTGGTGATGAATTACATTTTGATGTGCTT
GCTTCTAACACCTTCGATTTATATAACTTAAGAGCGGACTATTCTTTTATTATTGATGGA
TATGGCACAAGAGTTGGCGTGAATTCAAACTATTTAAAATATAAATTAGGTGCGAATTTT
AAAGATCTTAATGCTCAAGGGAGTACTTATAATTTAGGTGGTTATATTACTCACCCTACT
ATTAGAACTGCAAGTTTAAGATTAGATAGTAAATTAGCATTTAATCATCAGAAATTGTCA
GATGAACAAAAATCTGTTGATTTACAACAAAAACGGAAAGTAAATACGACTAGCATAGGA
GTGAGTGGTTCTTGGAATAGTATAAAAGAAGGTGTTACCTATTTTTCTTTCAATACTATT
TTTGGGAAAGAAAGTCATTCGACCAATGAGAAAAAACACTATTTATCAGAGAATTACCAG
CCTAAACGTACATTTACGACATTTAATTATTCATTATCTCACGAGCAATTTTTACCTAAA
TCCTTCAGTATTACGTTTGCCGCCAGTGGGCAATTTGCTGATAAAAATCTAGATAGTGGA
AATAAATTCCTACTAGGTGGATTATCAGGGGTAAAAGGATATCAAGCAGGTACTGTTTCT
GTTGATGAAGGGCATATTATCCAAGCGGAACTAAAACACTACTTACCTGTTTTCTCAAAA
AGTATATTAGTAAGCTCACTCTTTTATGATGAGGGTTTTGGAAAACAATATAAAAATACT
GAGAAATTATCCGAATCTGTTGAAAATAAAGTTCGTTTAAAAAGTATCGGTGTTGGTTTG
AATTTAATTGAACCTAATCATTATTCTATTAATTTTGCTTATGCAAAACCTATCGGTAAG
AAATATAACAATGTAGATAAAAATCAATTTTGGTTATCTGCAATTAAAACATTTTAATTA
AGGAGTACATAAATGCGTAAACAAACTTTACTTTCCGTAGCTATTTCAACAGCACTTAGC
ACAACAAATCTTTATGCTGCTGATTTACCTCAAAACCATAAAATTACAGACGGCAATGCA
AAAATTAATACCTTAAATAAGGCAATGACCATTACTCAAGAATCACCTAGAGTGAGTATT
GAGTGGGAAAGTTTTGATATTGGAAAACAAAATAGTGTTGAATTTAAGCAGCCTGATTCA
ACCGCTATTGCTTATAATCGTGTTATGGGCGGAAATGCAAGTCAAATACAAGGTAAATTG
CAAGCAAATGGGCGTGTATTTCTCGCTAATCCTAACGGCATTATTATTACAAAAGATGCT
CAAGTGAATGTAGGTAGCTTACTTGCTACAACTAAGGATCTTGAAAAAATTAGTAATAGT
AATAAGTTCAATTTTACTCCACGTAAAAATCATAAAACCGCCGAAGGAAAAATTATTAAT
GAAGGTAAAATTATCGCAAATGGTGAAAATGCTTTTGTCGCTTTAGTTGGAAATGATGTT
GAAAATAAGGGGACAATTGAAGCTAAATACTTTAAACAAGAGAAAAAAGTTAAGGGTCGC
TATTGTAATAGTAGTTGGAGCAATCCAAATGATTGTTATGAAGGTAATCATTGGGGATTT
AAGTGGATTGATTTTGAACGTGATGAAACTATTGAAAGCCCTGGACAAGTTGTCTTAGGA
GCGGGTAGCTCATTTAGCTTAGAATTAGAGGCAACATCTATTGATTTAGATATTGATGAA
AATACAGTAAATAGTATTGTGAAAAATTCAGGTTCTATTATTACCGAAGATGGTTATATT
GAGCTAACTGCTAAGGGAAAAAATGAATTAATTAATAACCTTGTGAATAACGATGGCTTA
TTACAGGCGGATAATGTTGTAATGTCTCGATCTGGAAAAATAACTTTATTTTCTGATGAT
ATTAAATTTGGAAAAAATAGTGATATTCAAGCCGAAAATTTAACAATAAAAGCGAAAAAG
AATGAAATTAACTTAAATGCTGAAAAAGGTGCAAAACTTACAATTAAAGATAGTATTGAT
TTTGCAGTCAGTAGCTATCTAGACCCAGCTATAAAGAAAGTTAATCTTAGTGGTGATTTA
AGTCGGGAAGATAAAAATTATTATGATGACGGCTCTAAAAAACTAAAAACAAAAGTTAAT
CTAAAGCTGGCAGATAATCTTGATGTTGGTAATAAAAAAGTAGGTGAAAATTCTTTTATC
AGCAGTAATTTTTTAGGTTCTTTACTGGGTATTTCAGGAGAAGTAAATCTAAATGCGCAT
AATTTTGATATTTCAGGTGATATAAATATAGACTCATATAAAGATACTGATTCAGTTTTA
TTATTAAATACACAATTAAATTATACTAATCCTAGCTATATTCGTTTTAATAAAGCAAAT
ATAGATACTAAAAATGGGCGTTTATTTATTGCAACAGATCTAATGGATAAACATTTTGCG
GATAAAGGCATTTCAGATATTAAGATTATAGATAGTAAATTTAATTTTAATAATGGTGCT
ATTGTTTTAGGTAGAAATGGTTTAAGAAGAAATTTAGAAGATTCTAGAACTTGTATTAAT
CTTGCCTATTGTTTAGAAGATACTCAAAGATCGCCTTTTAGCGTAAATATTAGTAATTTG
CAACTTGATAAAGTAGATGATTTTGTCATTGTTGGTGGCTTTAATAATGTTGATATTGAT
CGTCTTACTCATATAGGAAGAGGTAATTTCTATATTTATGGGGGATATTCCTATAATAAA
GAAAAACCAAGCTATGACTATGCGATTTTCAATACCAAAGATAGGGCGTTGCGTACAGAA
CGAAATCATACTCAAAGACGATGGAAATTCAATAATAATTTACGTCAATGGATTAATAAT
GAGTTCCTATATGCATTTGATTGGTGGACTGCCACAAATAATAGTTATGACAAAATTAAA
CAAGAAGTTATTAAAACACCTAAAAGTCATTTAGAAACGACAATTAATATTCGTAATAGT
AATATAAAAACGCATGATGGTTTTATTAATCTTATGGCAAAAAATATTAATTTAACCGAT
AGTCAATTTAATGTTACGTTTGACCGAAATATGTCTTTTGAATCTGATTACGATCGTATC
CATAAAATTGGGTTAAGTGCAGATAAAACGATTTTAGATCACACGTCATTAAATATTCAG
GGGGCTGAAAAACTGAATGTTTCACCAAGTTCAAAAATGAAAGCGGCAACAATGTATGTC
GTTGGTGATTTAGAAGGGCGAAATAAAAGTTCAATTAACCTGAAAAGCCATCAAGGTTAT
ACGTTGATGACAGATAAAAATGCAACATTACGCGGTGAAAAATCAAAAAATGATTTAACT
ATTACCTTGTTAAATACTGGTCCTAAACCTTCACCTGAAATTGGTATTACAGGTTCTGCG
GATAATGATGCAAATGCAGCTAACTTTGCTTTAGCCCTTGGCGATGCTACAAAGACTACA
ATTGAGAATGCCACGGTTATTGCACTAGCTCCAAATGGTGCTAAAGCCTATTACAGCCAT
AAAGATATGCCTATCGTGCTAAAAAATACTGATTTTACATTTTATGAGCAACCGAGAGGA
ACAAACTACGGTGATGATGAGCTAGCCGGAGAAGGAAATATCAAAAGACTTAATGAGCGT
CAATTAAATACGATATTAGATAAACTTAACGGACTCAAGCCAACTTATCTATCTCGCGAA
CAGAGTAATTTAGTTGAAAATAATAAGTTCGGAGTTAAATCTCTACAATCTGAAACACTA
GAAGATGAGAAGAGCGTTGTTGTCTCTATTTGTGATGAAAACAATAAATGTGAAGATCGA
ATTATTGGCAATAAACATACCGATGCTAAAGTTTCGGTAGGTGAAATTCGTTAGACTAAA
TCGAGAAGACACAGGTATTGGTTTGTTGAATACATAAAAAAATCCACGCATTTGCGTGGA
TTTTTTATCAGAGAGCAAATTATTCTACTCTTAAAATACGGCAAGTATTTGTGCCACCTT
CTTTTAACTCATCACCATGAGTTAATAGCACTAAATCACCAGACATTAAATAGCCTTGTG
CTTTTAATAAAGATAATGCTTTTTTCGCACCTTCAATAGTACGGCTGTCATGTTCATAAT
GAACTGGCGTAACACCACGGTATAATGCACAACGATTTAACGCTTGTTCGTTACGAGAAA
GTGCATAGATCGGTAAACCAGAGCTAATACGACTCATTAATTTTGCGGTTTCACCTGAAT
GGGTTAATGCAATGATTGCAGAAACACCTTCAAGGTGGTTTGCGGTGTACATTGCTGACA
TCGCCGTTGCTTCATCAATGCTTGCAAATTTAGCTTCCATACGGTGACGTGAAACATTGA
TGCTTGGCATTGTTTCTGCACCTAAGCAGACTTCTGCCATTGATTTTACCGTTTCAACTG
GATAATCACCGTTTGCCGTTTCACCTGAAAGCATTACCGCGTCAGTGCCATCTAATACTG
CGTTTGCTACGTCCATAACTTCTGCACGGGTTGGCATTGGTTTTTTGATCATTGATTCCA
TCATTTGCGTTGCGGTAATTACAACACGGTTCAATTTGCGTGAACGACGGATAAGTTTTT
TCTGAACGCCAACTAATGCTGCGTCACCGATTTCAACACCTAAGTCACCACGAGCCACCA
TAATAACGTCTGCACCTAAAATGATGTCGTTCATTGCTTTTTCAGTTGCAACGGTTTCAG
CACGCTCTACTTTAGCGACAATTTTAGTGTCTAATCCCGCTTCTTTTGCTAATTGACGAG
CATAGTTTAAATCTGCACTTGATTGTGGGAAAGATACCGCTAGGTAATCCACGCCAATTT
TCGCTGCAAGTTTAATATCTTCTTTATCTTTGTCCGTTAATGCTGGAGCAGATAAACCGC
CACCTAATTTGTTGATACCTTTGTTGTTTGATAATGGACCGCCCACGATAACTTCAGTAA
ATACTTTAGCACCGTCAATAGAAAGCACTTTTAATTGAACGTTACCATCATCTAATAAAA
GAATATCGCCTGGAACGACATCGTTTGGTAGGTTTTTATAGTCTAAACCAACCGCTTCTT
GATGACCTTCGCCTTTTGGTAATTCTGCATCTAAGGTAAATTTATCACCGATGTTTAAGA
AAATTTTGCCTTCTTTGAAGGTTGAAACACGGATTTTAGGGCCTTGTAAGTCACCTAAAA
TCGCAACGTGTTTGCCTAAACGTTTTGCAATTTCACGCACTTTTTCTGCACGAGCGATAT
GATCTTCAGGCACACCGTGAGAAAAGTTCATACGAACCATATTTGCACCAGCAGCAATGA
TTTTTTCTAACGTATTGCCACGATCTGTAGCTGGACCCATTGTACAAACGATTTTAGTTC
TTCTGAGTTTACGAGACATTATTCAATTACTCCATTGTTTAAATTGTGAAAAATAGAAAT
CTTTTATCTGTTGCTTGCAACAACAAAAAACGCCGTGCATTATACGCCTAAAAGCGTTCT
GTTTAAACCACGAAGAGGATAAACCGATGAATATTTGGATAATGCGACACGGCGAAGCAG
GTTTCAGTGCCCCAACTGATGCACAGAGAAACTTAACTGAACAGGGTAAATTGATGGCAT
ATCAACAAGGGCAATGGCTTGCAAAAAGGCTTGAAAATCAACAAATTAAATTAGATAAAG
TGATTATTAGCCCCTACCTTCGCACGCAGCAAACGGCACAAGCCGTAGAACAAGGTATGC
AAGCGGTCAACACTATGCAAAGTTTTGCAAATCTTGCGGAAACATGGGAAGAGATTACCC
CTGACGGAAATCCCGACACAGTGATTGATTATCTTGCATTCCTACGAGAAGAGGGAGCAA
AGCATGTGCTGATTATCTCTCACTTGCCCCTTGTCTTTGACTTAGTCTATCAACTAACAC
AGCAGAGAGTACATTTTTCTCCTGCGGTTATAGCAGAAATATCCGAGGTTGAAGGAAAAA
GCCATCTGTCCGTTATTGTTCCTAGAAATTCACAATAAACCCTAAAATGTGATCTTAGTC
ACAAAATACAGTTAACGGTATCTAAACTAGGAAATTTTCTTATTCTATTTAGGGGATTCT
CTCAAGGAGCAATGAAATAATTTTCTTAAAATTTAAATATCTTTTTAAAAATATCAGAGG
AAATTATGTTTTCATTTTTAGCTGAAGTTAGACGCCCAGTCTTAGATCTACCCCTAGAAG
AAAGACGGAAAATGTGGTTCAAACCTTTTATGCAATCTTATTTAGTTGTATTTATCGGTT
ATATGGCAATGTACTTGATTCGTAAGAATTTCAACATCGCACAAAATGATATGATCGAAA
CTTACGGTTTAACTAAAACAGATTTAGGACTTATTGGCTTAGGTTTTTCAATTACTTATG
GTATTGGGAAAACAGTAGTCTCTTATTATGCTGATGGTAAAAATACAAAACAATTTGTAC
CATTTATGCTTATTCTTTCAGCCATCTGTATGCTTGGCTTTAGTGCTAGTATGGGAGGAG
GGAGCATTGCACTGTTCTTAATGATTTCATTCTATGCACTTAGTGGCTTTTTCCAAAGTA
CAGGGGGATCATCTAGCTACTCCACAATTACTAAATGGACGCCTAGAAAGAAACGAGGAA
CATTTTTGGGTTTCTGGAATTTATCACACAATGTAGGTGGTGCGGCAGCTGCTGGAGTTG
CGTTATTCGGAGCTAATGTCTTCTTTAATGGACATGTCATTGGAATGTTTGTATTTCCAT
CAATTATTGCATTAATTATTGGATTTATAGGATTACGCTATGGTTCTGATTCTCCTGAGG
CATATGGTTTAGGTAAAGCGGAAGAATTATTTGGGGAGGAAATTAGTGAGGAAGATCGTA
ATACTGAAGAAAATCAACTGACCAAATGGCAGATATTTGTTCAATATGTATTAAGAAATA
AAGTTATTTGGCTACTATGCTTTGCTAACATTTTTCTATATATTGTTCGTATTGGTATTG
ATCAGTGGTCCCCAGTATATGCCTATCAAGAATTAGGATTTTCAAAAGATGCTGCTATTT
CCGGTTTTGCTCTATTTGAAGTCGGGGCATTAGTGGGTACATTCTTATGGGGATATTTAT
CTGATTTAGCAAATGGTCGTCGTGCCTTAACCGCTTGTATTGCCCTAGGTCTGATTGTTT
TTACTCTTGAGTTCTATCAGTTTGCAACTAATGAATTTATGTATTTAACGGCATTGTTTG
CTTTAGGCTTTTTAGTATTTGGCCCTCAATTACTGATTGGCGTGGCTGCTGTTGGGTTTG
TCCCTAAAAAAGCAATTGCTGTTGCTGATGGTGTAAAAGGTACCTTTGCTTACTTAATTG
GAGATAGTTTTGCAAAACTAGGATTAGGAATGATTGCTGACGGTACTCCAATTTTTGGTC
TAACTGGATGGAGTGGTACTTTTGCAGCACTTCATGCATCAGCAATTACTTGTATTGGAT
TGTTAGCCTTCGTTGCAATCGCAGAAGAGAAAAAAATTCGTAAAAGATAGAATATGCTAA
GTAACAAGAATACGGTGGACTTTTCCACCGTATTTTTTATAGAAATACGCTATTATTAAT
TGGAAGGATTTTATGATTCATGTTGTTCTTATTGATGATCATGTCATTGTACGCTCTGGT
TTTTCTCAACTCCTTTCTTTAGAGAGTGACGTTACTGTTATTGGAGAATTTTCTTCTGCT
AAAGAAGCTCGTCAACATTTACCTTATTTAAAACCTCATGTATGTATTATTGATATTTCA
ATGCCAGATGAAAGTGGCTTAGATTTATTAAAAGATATACCGTCAGGTATCCACTGTATT
ATGCTAAGTGTAAATGACTCAGATTTAATTATAAAAAAAGCGTTAGAATTAGGAGCAAAA
GGGTATTTAAGCAAACGATGTAATCCTGATGAGTTAATTCAAGCGGTGAAAACAGTATAC
TCAGGAGGTGTATATCTAATGCAATAAATAAACTCAATGTCAAAAATAATGTTGAATTAG
CGAATTTATTAAATTCACAACTAAAATGATATTTACTATATTATACTCTTGGTTTTTGAT
AACTTATTCTTATTTCTGCTTATGGATAATCTCAGATTATTTACTTTCAGATATTGTTTT
GGCCTGTCTATTTTTGCCGTTTGCCTTACGTAGTGGTATTATATTGCATATTCAACCTAA
ATTCTGGCCTATTGTATATTGTTCTGAAATTAGTATATTGATTTTATTAAACTATTTATT
TCCAGAAATATATCAATATTCTATTTTTATTTTAAGTATATGTAGTATCCCAATTATTTA
CTTATCATATTTATACTATAGTGGAAATCAATGGAAAAAATTATCAATTCAACTTAGCAC
TATAGTTTCAATTAGTATGATCAATGCTGTAGCCATTTCCTCATCAGAATTTTACTTCAC
ATTTCTTGTAAGTTTTACTGGTGGGGTATTGATTGTTCCTGCTTGCTATTTAATCAATGA
GTTTTTATTTAAGACTGAATGGCTTCCTCTTACTTCTTCTCTAATAAAGAAGCCGGTAAC
TTTAAGAATAAAGCACATTTTTATTTATATTTTACTATTTGTTTTAAATATCTATATTCA
AATGAAATTGCCAGATACCTTCTATAGGTTTGCTTTATTCTACCTTGCAATCCCTATTAT
ATTATTAGCTTTTCAGTATGGTTGGCAAGGTGCATTTTTAGGAGTCCTGCTTAATAGTAT
AGCACTTATTGGTACTACACATAGTTTTTCTAATCTCACTATAGCTGATTTATTACTATC
TATTTCAACTCAAACTATCACAGGAATATTTCTAGGACTTGCGATTCAAGATCAGCGTAA
CTTGAACCAGAGTTTATCAATAGAATTAAATAAAAATAGATTACTCACTCGGCAGCTGAT
TAATACTGAAGAAACTATTCGTCAAGAAATCTCTAGAGAATTACACGATGAGGTCGGGCA
AAATATTACAGCCATTAGAACTCAAGCAAATATTTTAAAAAGGATTGCACCTGATTATGA
AAAAATATCAACCACAATAGAGCAATTATCTCTTAATATTTTATGATACAACAAAAGTAC
TACTAAATCGAATTCGACCTCGTCTACTTGATGATTTAGATTTACCCCAAGCTATTGAGA
ATCTATTTATTGAACTAAATTTTCAAGATAATCAAATTGATACTGAATTAATATGGAAAA
ATGATCAAAATTTAAAATTAGAACATATTCTTGAAATTACTATATATAGATTATGTCAAG
AAAGTTTGAATAATATTATAAAATATGCTAAAGCAAATAAGGTAAAAATAGAAATTGAAA
TAAAAAATAATATACATATTATTATTACAGATAACGGGGTTGGATTTGATACATATCAGA
TATTAACAGGATTTGGAATTCGTGGAATGCAAGAGAGAGTGAATATTTTATGTGGTACAT
TTGAAATAACGATTGGGGAAATATCTATTTAACTGAAAAATATCACTATGATCTTGTTTC
TGCTAATAGTGCACTTTCACTCTTTGAAGTAGGAGGATTTATAGGATCTCTAGTTGCTGG
TTGGGGATCAGATAAATTATTCGCTAGCAATCGTGGTCCAATGGCATTGTTATTTGCTAT
TGGTATTTTTTTCTCCATTATTGCAATGTGGCTTATGCCAAAAGAAAATTTCATATTACA
AGCAGGAATTTTCTTTTCAGTAGGTTTTTTCGTATTTGGTCCTCAAATGCTTATTGGTAT
GGCAGCTGCTGAATGTTCCCATAAAAAAACTCCAGCTTCAGCAACAGGGTTTGTGGGATT
ATTTGCATATTTAGGTGCTGCTATAGCTGGTTATCCTTTAGCATTAGTGATGGAATCACA
CCACTGGTCCGGATTTTTTGTCGTGATTGCTTGTGCAGCCTCTGGCATCGCATTATTGCT
ATTGCCTTTCCTTAAAGCACAAAATTGACAAATTACCTATGAGTAAATAAAGCAATTAGT
ATTTTGGGATAAAGCCGAATAGAACACCGACTCATTCAGTGATTTGGTTAAAGATACGGA
TAATAAAAAAGTGGCTTAGCGCCACTTTTTATTAGAATAATTTTCTAGAGGTATTAAAGA
TTTCTTCTTTAAACGGACGACGCATATTAGTGATTGCATCAATAATATCGTGGTGAACTA
ATTTTTCATTTTGAATACCCACACAACGACCACCGTAGCCTTGCATCAAGAGTTCTACTG
CATAAACGCCCATACGAGAAGCTAAAATACGGTCAAATGCACAAGGCGCACCACCACGTT
GGGTATGGCCTAACACAGCAGCACGGGTTTCGTGGCCAAAGCGTTCTTCAATCTCTCTCG
CTAATTGGTGTACATCTGTCATTAATTCTGTAATCGCAATAATTGCGTGACGTTTTCCTT
TATTGAAACCATCTTCGATGTTGCGTATTAGTGACTCTTTATCAAAACCTTTTTCTGGAA
TGATAATGTATTCACAACCGCCTGCTAATGCCGCACTTAAGGTTAAATCACCACAGTGGC
GCCCCATAATTTCAACGATAGAAATGCGTTGGTGAGAAGTTGAAGTATCACGCAAGCGGT
CAATTGCTTCTAATGCGGTTTCAAGTGCTGTTTGGAAACCGATAGTGTAATCCGTGCCTG
CAACATCATTATCAATAGTGCCAGGTAAACCGATACACGCAATGCCGTGTTCTTCGGTCA
ATAGTTTTGCTCCCATATAAGAGCCGTCACCGCCGATAACTACTAACGCATCAATTTCAT
ATTTTTTCAAGGTTTCTACACATTTTGCACGCACTTCTGGGTTTTTAAATTCTGGGAAAC
GTGCAGAACCTAAGAATGTACCACCACGGTTGATCACCTCAGACACTGAACGGCGTTCAA
GTTTGATAACACGGTCGTGATATAAACCGTAATAACCGTCTTGAATACCATACACTTCTA
AACCTTCACTTAAACCCGCACGCACAACACCACGGATCGCTGCATTCATACCAGGCGCAT
CGCCGCCACTGGTTAATACTGCAATTTTTTTTACCATATCAATACCTATAAATTTAATTT
TAAAAAATAAATCAAAAAACTTGCAAAGATTACCCTATAACGCCCTTTCGTTCTAGCAGA
AAATCGGGAAATTTACGATTTTTTGATCTAAGTTGAGATTAATTTTCTAAAATGTCGAGA
GCAAAATCTAATGCGGTAAAAAAGCGGTCAAGATCCGCTTGCACATTGTAATGAGCAAGA
GATATTCTCAAGGTGCCATTTTGTGCTAAATAACGTAAGTAGGGTTTGGCACAATGTTCG
CCACTACGCAATGCGATCTGTTGCTCGGCTAAAATCGCCGCAATATCTGCGTGATGTTGA
TGATGAAAGACAAAGCTAATCGTTGGGCTTAAACTTCCTTCCGCTAAAATGCGTATATTT
GGATAAGCTGCTAACCGTTGGCGAGCCTCTTTAGCAAGCTGATAAAGCGGTGAGTTTAAG
GCTGAAAAATCCCATTTTTCCAACCACTCCAGCACCTCACCAAAAGCGATAATTCCTGCG
ATATTTGGTGTTCCTGCTTCTAAACGATAAGGCAATGTTGCCATCGTGAGCTTTTGCTCA
GTAATCTCTTGTAACATTTTTCCGCCAAATAAAAGAGGGCGGAGTTGCTCAAGGCTACTC
AATTTCCCTGTTAATACGCCAACCCCAGTTGGTCCGTACATCTTATGTGCAGAAAACGCA
TAAAAATCGGCATCAAGTGCTTGTGCATCAATTTGTTCACAACAGACCGCTTGTGCAACA
TCAAGCACAATTTTGGCTGAACATTGCTGACGAATAAGCGGTATCAATTGCTCTGCAGGC
TGTCTAACCCCTGTTACATTTGACACCAAATTAAACGCAACGATTTTAGTGCGTTCTGAT
AAGGCTGTTTGTAGCGTTTCAGGGGCAATTTGGTAGTTGCTATTAAGCGGTAGCACAATC
AATCTAGCTTGTTTACGCTCAGCAAGTTGTTGCCACGGAATAAAATTAGCGTGATGTTCT
GCCACAGAAATCACAATTTTATCACCAGCTTCAATACTGTCAGCTAAACCATTTGCGACT
AAATTAAGTGAATGGGTTGTGCCACTTGTCCAGATAACCGCATCTCGTGTTGCAACATTG
AAACGTTTTGCCACTAAATCCCTTGCTAATTCATAACGTTGCGTTTGAAGAAAATCATAT
TGACTACGGTGAACCGAACCAGATGAACGATAAAAATTGAGCGTTGCGTCTATCAACACT
TTCGGTTTGAGTGTTGTTGCGGCAGTGTCTAAATATACCGCATCGGGATTATCTTGAAAA
AAAGGGAAATGGGAACGAAAAGTATGATTAATCATTGTCGCTGAGCCTTTCTATAAAGTT
TATTACAAGGGATACCATCATTATTGCCGTCTAGCTCTCGCCAACGGCATTGTTTAAAGT
AGCGTTTCGCCGTGTCATAATCGGGAAGATCGTTACAACTTTTCCTCACATTACAATCTA
TAGTGGCAAGCGGTGCCTTAGGCGAAAAACCTTGCCAAAATGAATGTTCATCCGACCGCT
TACTTGCACGCCAGTCCGCAGGATTGATCGGATTTTTATCTTGCCATAAACCTATTCTTT
GCTGTTGAGCAAGTTGTTGAGCTTGCAGATACACAGGTTGTGTTTGGCGATACGCCCACG
CCATTCCTCGTTGCACCTGAATTAAGTTAAGATTTTCACCCCTCTGATCATAAACCACTG
CCAACAGCCGTTGATATTTATCATACCCCGTAATCTCAAGTTCAACCTCTTTTTTAAATG
CCAGTTGAGCTAATGATTGCTTCGCCTTATTACCAAAAGGCTGGGCAAATTCCGGCGCAT
CAATATATTGCAGGCGTACTTTGAGTTGTGTTCGATTGTGCAAGCAGGTTAAAGTATCGC
CATCATAAATACCTACAACTATACATATTTTCTGTGCTATATGTTTAGCAACAATCGGTT
CATTTGAAAAAAATAGAGAAAGTAATATTGCTAATTTATGGAAGTAAATAGTTTTTTTCA
TATTTTAAGTAATATTTAAATAGAAGGCTATTTGCCATTTATAAAATGATATAGATAATA
GAAACTATGTATTTAACCCAGCATGCTAATAAAAAATAAAGTAATGCTGATTAGGAAAAC
GATTTTCTAATATAGTAAATACATGCTATTCTAGGTCAATTGTAGTTGTTACATTCAAAA
TTCAGACTAATGAAACCAATTTTCTTAGAGCTTCGTCATTTACGAACTATTATTGCTTTA
AAAGAAAGCGGCAGTGTTTCAGCTGCCGCCAAATGTATTCATTTAACACAATCAGCATTA
TCTCATCAAATTAAATTGTTAGAAAATCAATATGATCTAACTCTATTTGAACGTAAAACT
CAGCCAATCCATTTTACTCCAGCTGGAGAACGTTTAGTACAGCTCGCTTATGAAATTTTA
CCTAAAATAATAGAAGCTGAATCAGATATAACCCGAATTAAACAAGGAGAAGTTGGAGAA
TTACGGATTGCTGTTGAATGCCACACTTGTTTTGATTGGTTAATGCCAGCAATGGATATT
TTTAGACAAAATTGGGGGGGAATAGAATTAGATATTGTGTCTGGTTTTCATACTGATACT
GTTGGTCTATTGCTTGCTCACCGAGCAGACTGGGCTGTTGTATCAGAAATAGAAGAGTCC
ATTGGTATTATTTATAAACCTTTATTTTCTTATGAAATGGTTGCTATTTGTGCCAAAGAT
CACCCTTTGGCACAAAAAGAAATTTGGGAAGCTGAAGATTTTCGTCACGAAACACTAATT
CATTATCCTGTTCCCGACAATATGTTAGATTTATTGAAAAAAATCTTACAACCAGTAGGA
ATAAACCCAACAAGACGCACTAGTGAATTAACTATCGCAATCATTCAGCTTGTTGCCAGT
AAAAGAGGTATTGCAGCCTTACCTTATTGGGCTGTAAAACCATATTTAGAAAAAGGCTAT
GTTGTTGCAAGAAAAATCACTTCTAATGGCTTATATAGCAATTTATACGCAGCAATCAGG
GAAACAGATCTAGATAAAGTTTACATTGAAGAGTTTCACAATATAGTGAAATCGCAAAGC
TTTGCCACATTATTAGATCTATTTTCTTTAGATTAGAAATATTATTTATGAGTACACCAA
CTTTCCATTTAGATATTTTAAGCTAAATGGGATCTGTAATAATTACTTATCTGCTACTGA
TACTTTCAGCTTTTGCCGTTAAGTTTTCTGCCCCCGTCGCTCTCATCACAATGTTATCTT
CCGTCCGAATACCGCCGTAGCGTTTAAATTCGTCGATTTTCTGCCAGTTAAAGAAACGAG
CAAGCGGGTGGTTTTTCCATTGATTTAGCAACATCTCAATAAAATAGAACCCAGGTTCAA
TGGTAAGCACCATACCTTCGGCTAAATCACGAGTACAACGCAAACTTGGATAAATCTCAG
GCGGAGCTTTGCGTGTGCCACGGTGGTTTTGTTGGAAACCTGCAACATCGTGGACTTGCA
AACCAAGCTGATGCCCTAAACCGTGTGGGAAGAAAGTACGGCTAATACCCTCTTCAAAAA
TTTGATCGGCAGGTAATTTCACAAACTCAAACTGGTGAAGCATTTGCGAGATCCAACGGT
GCATTTGGGTATGGTAACTTAGATAATTCATCCCCACTTGCATATCAGCAATCGTATCCA
GTTTAAACTGCTCCATTTGAGCAATCATTGCTGCAAATTCACTTTGTGGCTCAAAAGCAT
AAGTTCGAGTAAGATCGGAGGCATAACCAAGATAGCTTGTACCAGCATCAAGTAAAAAAC
TGTGGCGTTCGCAAGGTGGCGTGAAATCCAATTTTGTGTAATGTAAAATCGCACTATGCT
GATTGATCGCAACAATATTGCCGTAAGGCACATTGTTATCCGATTGCTTGGTCGCTTGAA
GATAGGCTAAATTAATTTCAAACTCACTTTTACTGGCAAAGAAAGCCTCTTTTGCCGCGT
GATGTCCAGCTAAAGCAGTGAGTTGAGCTTGATAAATGCACTCAATTTCAAATTCGCTTT
TGATCGAACGCTCAAAATGCAGTACATTTAGCACTTTCTGTGGATTGATATGCTCAAAAC
CTAGTGATTTTGCCAACTCCGTTTGTTCGCCAATAAAGGCACAATGGGTCGGATTAATGA
TATATTGTTGAATTTGTTGGCTATCCGTGAGCATTTGCCATTCAAACTCATCAGCAAAAA
ATGCCGATGTCGGCGGATTTGGCGTACAATGCCAATAATCTTGCGGTGCATAAAAATAGA
GTTTCGGTTTATTTTTACCGTCTAAAAAAAGCCAACTTTGTTCTACGGTGGGATCAGGGA
AAATATAATTAAAATGCGGATTGATTTTAAATGGCGATGTTTGGTCGTCTAAAAAATGGT
ATTTTGCTTGCCCTGCATAAATCCAAAGCCCGTCAAGACGAGCCAGCTCTAAGGCGTGCT
GTACGATTTGTTGAATACGTGCGATGTGTTGAGAGAAAAGCTGTTGCATATATATCCTGT
AATTTTTAATTTTGAATAATAACGATGACCGAACTAACCATTAACCACACTTTAGATACC
CTAGGGCTACGTTGTCCTGAACCTGTAATGCTTACTCGCAAAACCATTCGCAATATGGCA
GATGGTGAAGTGTTGCTAATTATTGCTGACGATCCTGCAACTACTCGTGATATTCCGAGT
TTTTGTCAATTTATGGATCATCAGCTATTAAAAAGTCAAACAGATACTAAGCCGTATCAA
TATTGGGTGAAAAAGGGGCTAGACCACCTTTAAACTTTTTGTAATTTCAAATCTATCATC
TAAAAATTCTTTCTTCAGACGAGATATTTCTCCAAGTATCTCTTCTTCAGAAGATAGAAT
ATTATCATCTTTACGTAATAGTTGATTATGTGCTGTTAAAATAGTACGTACATATTTTTC
CCACTGTTTCTCTGGAATTTTCTGTACATATGCAGATAAAAAGAGTAATTCAATATTAGA
ATAATAAATCCCACCACCTGACACAGGACTTGCCAGATAGTTAACGTTATTAAAAGCAAA
AGGATTATCCAATATAGCTCGGTTAAATTTCTGGCAGGAATTTGTAGCTGCTTCTATTGT
TTCAGCCGATTGAGTAATGACAACTTCTTTTCGAGCTACTAATAGGGCAATTATTCTAAA
TAATGCATTTGGAGGCATATCCCCTTTTAAGGCTTCACACAAAGATTCTAACGAGTGAAT
CTTATAATCAGATAATTTTTCAATAATAGGTTTTAATAATTCTTCTTTAAATTCCGTTTG
TCGGTAGTTTTTAATCGTGGTCGAAATTTTTGTTGTAGATGAAACAAGTAATATATTTAA
TTTCTTCCATTCTTTCTCTCCTTGTTGATTAGTAAGTTGAGATTTTCCTTTAACCCAATA
ATCACGGCGGAATTGTTTATTTAAAATAAAGTCTTTTGCTGTTTGAAATAAAGAAGGATC
TTGAATGCTAGATAATAATTTTTGTTGCTCTTCATCAAATAAAACCTCATCAAAATCATC
TAAATAAGAAACGGAGCATGCGTAACTTAATTTAGCTTGTTTCAAGCAGGATTCAATTTC
TGAAAAATACATTGGATACCAATTCTGATTAGTAAATTCATGAATGACGTAATTAGAATT
TTGTTCTTTGATCTGTTCAACTTGTTCCAACAAATAAGGTGAGAGAGAAAGGAGACTATT
ACTCACTGAAAGCATATTCTTTGTATGTTCTAATGCTGATTTAATCGCTTGATCTTTTGA
TTCTAGAGTAGCAGATAATTTACTATAGTATTGATTTAATAAATATCTAATTGGTGATTT
TCCTGCCCATCCTGGTAATGTGTTATAGCTAATATAGACTACACCACCTACTTTTAATTT
ACGTTGAATAAAATCAACGATAGTTTCTCTATTTTGTGGTGAAATCCAAGACCAAATACC
ATGTAGAGCAATAAAATCAAAATCAGGTAAGTCATCTCGATGACAAAATTCGGCAAAAGA
TTGATCTGCAATAACGACTTTATCTGGATTGCCTTGGTTTGCTAATTGTTGAGCAAAGAA
CGCATGAGAAGGATTAAAATCAGTCCCGTACCATTTTACTGTTCCTGCTACTGCATGAAT
ATTAAGCGATACACCAAACCCAAAACCTAACTCACACGCATTAATGACTTTTGGCGGCTG
TAAATTTGCTATTAAGAATGGACAAATTAATTGGTGGCTATTTAATCCATCGTAATAACC
TGTCGTATAATTAATATCATTAACATAACCTTCTGACCAATTTGTTAGCATTGCTCCTCC
TTATTACTTGATTCTTACATGGTAAATATTCTACATAGGGTTATCATTTATTTTCATAAT
TCTGCTAATGGTTAACGTCTTTCATCATCAAAATCATCATCTTCGTCATCGAAAAATTCG
CCGTCATCACCATATTCATCTTCATCACTGTTCGGATCTTCAAAATAAGTTCCCCAGCCT
TCATAAACCGCACCCGATTTTTCGATTAACGGCAGTAGCTCTTTTTGTTGAGCGGTAATA
AGTTCCGCATCTAGTTTAATTTCGCTGACAATATCGCATACAAACACGAGATCGCCATTC
TCTTCTTCCACTTCTTCCGCTTCAGAAATCTCATAGCCCAACTTATAAGCATCTACCACT
AATTTTTCGAGTTTATCGAAATCGTGGTGAGCAACGTGGTGTTCGATAATATAAAGGGCT
TCAGGATCGCTGCCATCGTCTAATAAAGATTTGATGATTTCATTGGTTTCTTGGCGTAAT
TCGGTTAAGTTGTACATAAGATTAGCCCTCTTGGGTTTGTGTAAAAATTTCGGCGAACCA
ACTATCTAATTTAGTCGCAAGTTTATCAATACCAATACGATTTAACGCAGAATAGGCTTC
AACTTGCACATCGCCTTGAAACGGTAAAATTGCTTCACGCACCATTTTAACGGTTTTGCT
TCTCGCACTTTGGCTAAGTTTATCCGCTTTGGTAAGTAGCAATAACACAGGTAATTCCGC
AGACACTGCCCATTCGATCATCTGCTGATCGAGATCTTTCAACGGGTGGCGAATATCCAT
TAAAATCACTACCCCCCGTAAACATTCACGTTTCTGCAAGTATTCACCTAAAGAGCGTTG
CCACTGAAGTTTCACCTGTTCAGGCACAGCGGCATAGCCATAGCCAGGTAAATCAACTAA
TTTACAATTTGGTTCTACTTCAAATAAGTTAATTAACTGCGTACGCCCTGGAGTTTTAGA
AGTACGAGCCAAGTTCTTTTGGTTAGTTAAAGCATTTAATGCCGTTGATTTCCCTGCATT
TGAACGCCCTGCAAAGGCAATTTCCACGCCACTGTCTTCAGGTAAATGGCGAATATCAGG
TGCAGAGGTTAAAAAATGGGTTTTGTGGTAGTTAAGTTTTATTTCAGTCATTTTGTATTT
GTTTGTTATTAAAATTTGTAACTAGCTCCCCTCTTTGAAAAGAGGGGCTGGGGGAGATTT
AAAAAACAGTTTTGTAGGGTGGGTTTTAACCCACCAATAAATTCAAGATATTACAACGAA
ACGGTGGGTCAAGACCCACCCTACAATTATCTAAATCTCACACTCAATCCTTTCCCACCA
TACTGATTTGCTTCAGGATTTCCTACAAACACGCCCCATTCCATCAGTAAAATCGTCCCG
ATAAACATCGGCATCATAACGCCTAGCACAAATGCCATTGTTCCTTCTGCCCCTAATGAG
CTGAGATAGCACAATATCGGCACAGCAACCATCAATAAGGCTTTCGCTGAACGATTACGG
TCGTGTAGGCGTTTAACGATAACCGCCGATAAACTATAAAGGGAAACAGTCAAAGGTAGA
ACGCTGATCCAACTGAAAGCGGTCAGATTTAAGATAAAATTTGCAAAAATAAACAAAAAT
GCAAAATTAATCCCAAAGCCGATCCAAAAGCCTTTGCGGTTTAGTCTTCCGTGAAAGGAA
AATAATGCTTTATGCCAAATCATTACTGCAACGCCTTTTCAATTTTTTCAAATAGATCAC
GAGCAAGATTATCTAAACCTTTCAAACGCTCTAAGCCACGACGCATCAGGGTTTGACGTT
GAGTGTCATAGCGAGAAAGTTTAATTAACGGCTCAATTAAACGTGCCGCCACTTGCGGAT
TGCTTTCATTCATCTTAATCAACATATCGACTAAGAAACGATAACCTGAACCGTCAATGG
CGTGGAACGCACTTGGGTTTTGGCTTGCAAATGCCCCAACTAATGAACGTACACGGTTTG
GATTTTTGAAGTTAAAACTTGGGTGCGTTAATAAATCTTGCACAATTTCAAGTACATTTT
CATCTGGGCGTGTTGCCTGTAAAACAAACCATTTATCCATCACTAAGCCATCGTGTTGCC
ATTTTTGTTCAAAATCGGCAAGAAGCTGATCTCGGCAAGCAAGTTGTGCATTGGTCGAAG
CTGAGAGTGCCGCCAAAGTATCCGTCATATTGTTTGCTTGATGATAATGTTTGTGTACCA
AGGTATTCCCTACTTCAGTAAAGGCAAGGTAAGACAAGCAGACATTGCGTAATGCACGTT
TTGCCAAATCCTCGGCAACCACACGGTATTCCGTTAATTTATTTTGGTTGTAAACGACTA
AGAAGTGATCTTTTAGTTCATCAGCAATCGCTTGTTGCATAAAGTGACGTACAGCTGCAA
TACCCGTAGGGTCGATCACTTTAAACAACTCCGCAAATTCCGTTTCTTTTGGCAAGGTTA
AGGTTAAAGCGGCAAGTTCTGGGTCTTTATTTGCATTGTCGATCACAAAGGTGAGCGCTT
CTAACAGACCTTGTGAGAATGCCATTGCTTCGCCCTGTTGGTAACGACTTAGATTTTCAC
GCAATTCGTTGTTAAACAACATTTGTGCCACGTCCCAACGCACAAAATCATTCTCAGCAA
ACTTCAAGAGCGTTAAAAGCTGTTCTGTTGAATAGTCATAATCTAAACGCACAGGGGCTG
AGAAATCACATAACAAGGCAGGCACTGGACGTTGTTGCACATTATGGAACTCAAAGGTTT
GATGTTCGTGGACCACATCTAACACATCACTGACAGTTAATAATTCGTGTTGTAACTTGA
TTTTCTTACCATCTTGACCATATAACGCTACTTTCAACGGAATGTGTAAATTCACTTTCT
CTAGCTGATCAGCGGTTGGTGGTGTGTTTTGAGAAACGTGCAAGCGGTAAGTATGACGTT
TTTCATCATATTCATCAGCAATCGTTAATTCAGGCGTACCCGATTGACTATACCAACGGC
GGAACAGATCTAAATCAACTCCCGAAGCACGTTCCATTGCAGACACAAAATCTTCACAGG
TTGCCGCCGTGCCATCATTTTCTGCCACATAGAGTTTCATTCCTTTTTGGAAACGCTCTT
CGCCGAGTAAGGTGTGGATCATACGAATAACTTCAGCCCCTTTTTCATAGACGGTAACCG
TATAGAAATTATTCATTTCAATCACTTTTTCAGGGCGAATAGGGTGAGCCATTGGGCTTG
CATCTTCGGCAAATTGTACCGCACGCAACAAACGCACATCTTCAATCCGTTTTGCCGATC
TTGACCATAAATCTGAAGTAAACTCTTGGTCACGGAAAACCGTCAAACCTTCTTTTAAAC
TGAGTTGGAACCAGTCACGGCAAGTAATACGGTTGCCCGTCCAGTTATGGAAATACTCGT
GAGCAATCACCGCTTCAACATTCAAATAATCATCGTCCGTTGCAGTTTGCGGATTAGCCA
GCACAAATTTCGAGTTAAAAATGTTTAACCCCTTATTTTCCATTGCCCCCATATTAAAGA
AATCGACCGCCACGATCATATAAATATCTAAATCGTACTCCAGCCCAAAACGCTCTTCGT
CCCATTTCATTGAACGTTTTAAGCTCTCCATCGCCCAAGTTGCACGATCAAGATTTCCAC
GATCCACATAGATTTCAAGGGCGACTTCACGTCCGCTCATCGTGATAAACTTATCTTGCA
ACAGGTCAAAATCCCCTGCGACTAAGGCAAATAAATAGCTTGGTTTGAAGAACGGATCTT
CCCACTCCACCCAGTGACGACCATCGTCCAGCTCCCCTTGAGCAATACGGTTGCCGTTAG
AAAGCAGGTATGGATATTTACTTTTACAAGCGGTGATTTTGGTGCGATATTTTGCAAGCA
CATCAGGGCGATCAAGCATATAAGTAATCTGACGGAAACCTTCCGCTTCACATTGCGTGC
AGATCCCTTCGCCTGATTGATATAACCCTTGTAGTGATGTATTTGTTGATGGATTGAGTT
TTGTCTGAATTTCCAGCTCGAATTGATCCGCAGGGAAATCGGCTAAATTTAAAGTCAAAG
CCTCATCATCTTTTTGATATTCTTTGAATGGCTCGCCATTAAATTTAATCGATAAAAATT
CAAAGCTATGCCCATCTAAACGTAACGTAGTCGCTTCTGCATTTTTACGCATGACCGACA
ACGTCGATGTGACAATCGTCTGCTCAGGATCAAGCTGAACATCAAGATAAATTTGATGAA
TCGTAAAATCAGGCTGCCGGTAATCTTTTCTAAATTTTGCTTTAGGTTGCATAGCTTTTC
CCTTAGGTTTTTTTGAATATGGAAAGGATAAGAGTATTTGTCTTTAAGTGCAATCAAATT
TAAGATCTTGCCCCAAAAATCGCCGTACCAATACGCACCATTGTCGAACCGCATTCAATT
GCACTTGGCATATCATCAGACATTCCCATTGATAGCGTATCAATCCCTTCAAATTGAGAT
TGTAATTGAAGAAACAGTTCATTCATTTGAGCTAAGGCGATTTTCTGTTGCTCAGGCTCA
CTTTCAGGCTTCGGAATTGCCATTAAACCACGCAATTTCAAACGTGGCAGTTGGCTAATT
TGAGTGGCTAATTCTAGCATTTCTTTCGCAGAAATACCCGATTTAGATGCTTCATCACTG
ATATTAATTTGAATTAAAACATTCAGTACAGGCAGGTGTTCAGGACGTTGCTCGCTTAAA
CGTTGTGCAATTTTGAGCCTATCTATCGTTTGTACCCAGTCAAAATGCTCCGCCACTACA
CGCGTTTTATTCGATTGTAATAAACCGATAAAGTGCCATTCTAATGTGTCGTTCTCCGCA
AAATGCTGAATTTTTTCAATACCTTCCTGCACATAATTTTCGCCAAAAGCACGTTGTCCT
GCTTCAATGGCTTCGGCAATGGCTGAAATGGGTTTAGTTTTGCTCACCGCAAGCAGTTTA
ACACTCTGTTCAGGGCGATTAGCTTGCTGACAACATTGTTGAATTTGTTGAGAAATTATC
GCTAAATTTTGAGAAATCGACATTGGCTACTCCAAAAGGCTATAATGGGCAAGATCATAA
AACTCCACTTAACTGAAATCAAGGATACTTATGCAAAGACTAACAAAAATTAAACTTGTG
ATTACCGATGTGGACGGTGTTCTTACTGATGGTAGCCTTTATTACACCGAAAATGGCGAA
GCATTAAAATACTTCAATGTGAAAGACGGTTTAGGGATTAAAATGCTCCTTGCTTGTGGT
ATTCAAGTTGCCGTGCTATCAGGTGGCGACACCCCGATTTTACGCCGTCGAATTAAGGAT
TTAGGCATTCCCCTTTTCCAACTTGGCAAAATGTCTAAGCGAGATGCTTGTTTTGAATTA
ATGCAACAAGCGGGGGTTTCAGCCGAAGAAACTGCATTTTTAGGCGACGATACGTTGGAC
TTGCCTGCATTTGAAGTCTGTGGACTAGCGGTTGCCGTGGGCGATGCCTTTGATTATGTC
AAAAATCAAGCTGATTTAGTCTTAACACGTAAAGGCGGATATTCCGCATTCCGTGAGCTT
TCCGATATGATTTTAAAAGCTCAAGGCAAAGAAGAAGTTTATGCTACTGCTGATGGGTTT
ATGAAAGTGGTGCATGAAATGCTACAATAAATAATATCCTGTGGAATTTTAGATAATTAA
TTGAAAAAGATGAGCCAACAAGACAAACAAAATTTAATTTGGATCGATCTCGAAATGACA
GGGCTTGATCCTGAAAAAGAGCGAATTATTGAGATTGCTACCATTATCACCGATAAAGAT
CTGAACATTTTGGCAGAAGGCCCTGTGCTTGCCGTATATCAACCCGATGAATTATTAAAT
AAAATGAGCGAATGGTGTGTGAAAACCCATACTGCAAATGGGTTGGTTGAGCGTGTGAAG
CAGAGTAAATTAACCGAACGTGCTGCCGAATTACAGACATTAGATTTCCTGAAGAAATGG
GTGCCGAAGGGGGCTTCGCCGATTTGTGGTAATAGCATTGCACAAGATAAGCGTTTCCTT
TATAAATATATGCCGAATTTGGCGGATTACTTCCACTATCGCCATTTAGATGTGAGTACA
TTAAAAGAGCTTGCAAGTCGTTGGAAGCCTGAAATGCTTAAACAATTTAGTAAGAAAAAC
AGTCACTTAGCTTTAGATGATATTAAAGAGTCCATCGAAGAGTTGAAGTTTTATCGTCAC
CATTTTATTAATTTAGATTAACAATAATGCAATCATTTTATTTTGCGACCGAAGAAGAAA
TGCTTAATTTTGGTCAGCGTTTTGCCCAGCAACTTCAACGCTATTTAGACAATCATAATG
AAAAATCCGTTGTGATTTATCTAAACGGAGAATTAGGGGCTGGAAAAACGACACTGACAC
GTAGCATTGTGAGGGCTTTTGGGCATAATGGGAATGTAAAAAGTCCAACTTATACTTTAG
TTGAAGAGTATCAGCTTCCCCCTTATGCTTTATATCATTTTGATTTATATCGTTTGAGTG
ATCCTGAAGAGTTGGAGTTTATGGGAATTAGGGACTACTTCCGTCCACAAACGGTTTGCT
TACTAGAATGGGCAAGTCGAGGGGAAGGAATGATCCCATCTGCGGACTTTATTATTCAAA
TTGACTATGCAGAAACAGGGCGAAACCTAGCTCTTATGCCTCAAAACAACTCAGCAAAAC
AGATTGTAGATTATTTAGAACATCAGACCGCTTAGGGTAATACTATGCAGAAATTACGAC
ATTATGTTTGTTTTACGGTAATGAGTTTATTTCTTGCTCTTTCCGCACAAGCAAAATTAA
CCATTGCCATTGATGCTGGACACGGGGGCAAAGATCCAGGGGCTATCGGTAAAAATTTAG
GGGTTAAAGAAAAAGAAGTGACTTTAGCGATTGCCAGAGAACTAAAGGCGTTGTTAGATG
CAGATCCAAATTTCAAGGCAGTAATGACACGCAATGGCGACTATTTTATCCAGTTACCTA
ATCGAACTGAAATTGCTCGTAAAAATAAGGCACATTATCTAGTGTCAATTCACGCTGATT
CTTCACCAAGTTCAGATAATCTAAAAGGGGCTTCGGTTTGGGTTTTATCTAATCGCCGTG
CAAATGATGAATTAGGAAAATGGTTGGAAGATCACGAAAAGCAATCGGAATTATTAGGTG
GGGCAGGTTCGGTTTTAGCAAATAATAATGAACGTTACTTGAACCAGACAGTGCTTGATC
TGCAGTTTTCTCACGCACAACGTTCAGGTTATGAGTTAGGTAAAACAGTCTTAGACAAAC
TGCGAAATGTTACGCAATTAGCGAAAAGTTCGCCACAACACGCCAGCCTTAGCGTATTGC
GTTCCCCTGATATTCCTTCAATTCTAGTGGAAACAGGCTTTTTATCTAATGCAACGGAAG
AACAACGTTTAGCTACAAAGGCTTATCGCCGTCAGATTGCAAAGGCGATTTATCAAGGGT
TAATTGCATATAAAAATAGATTACCAAAACAGCCAAATCAAATAGCAGTTAATGATGAAA
AATCAACCAAGAAATCGAAGGCTGAAAAAAAGGTAGAAAATCGCTCTAAGGAAGATAAAA
AAGCTAAAGTAGCGGTGACTTCGCCTAAGGAAAAAACTAAAGAGAAAGCAAAAATAACGA
CGAAAACTAAGCAAGAACAATCGTCTAAAGCGTCAGAAAAAACGGTTAATCTCAATGCGA
AATATCATGTTGTCCAGAAAGATGAAACACTTTATTCCATTGCTCGCATGTATAAAACAA
CACCTGAAAAATTGAGGCAGCTAAATGGTTTAAAACAAAATAAAATCTTTGTAGGGAAGA
AGCTGCAAGTAAAGTAAATCAATATAGTAGAGTATAAAATTTAAAACTGGATATGGGAAC
CTAGACAAAATAGTAGATAAATAAGCATGATATTTAAAGAAAAGCCGATTATTTCTAATC
AGCACGGAGCATTAGTGATGGCATTTGTACCATTTATTTATGGTATTTCTGCTAGCCATT
TTGTAATGAATCATTTTTGGCTTGGGCTTAGCTGGCTTTTTACTTATCTCTTTTCCTATC
CTTTTTTCTCCGTTGTTAGTAAAAAACAAAATGAAAAATATAAACGCTGGATGATTATTT
ATGCCGTATTTAGCGGCATATTTATATTTCCCGTACTCTTAAGTCATTTTTCTATTTTGC
AATTTATAATCCTAATCCTGCCGCTTGCAGGGGTCCAAATTTACTATGCAAAACAAAAAG
ATGAACGAAACTTAATCAATGATATTGCAGGTATTTTAACCTTCGGCATAATTGGAATGG
CAAGTTTCTATTTAGCAACGAACCAATATAATTTTGAGATTTTACTCCACCCTACGTTAT
TTTTTATTGGGACAACAATTTATGTAAAAAGCGTTGCTCGAGAGCGGAAAAATCCTCTTT
ACTGTAAGTTCAGTATAGGACTTCATTGTATATTTATCTTTGTTTATCTCGCCTTAGGCG
ATTATGGCATTAGCTTTGCCTATTTCATTGGGTTAATTAGAGCGGTTATTGTGCCAAAAA
GAAACTGGAAAATTAAACAAGTCGGCCTATTTGAATTTTTAGTGATATTTGTTTTTACAC
TAGGGCTGATCTACTAAATGTATTAACCTAATAATATCCGTTATTTCTCTTTCCAATATC
CAATCCATTCTTTCAGGGCGTGCATATTGCTATGTAATGCTCCTGATTGTGGGATAAAGT
AAAATACATTTAATCCATAGGTTTCAGGCATTTTTCCTGCTCCAACACTTGCAGGTAATA
TCTTAAAACCTTCTCGCTCAAATAGCATTCTTGCTCGTTGCATATGCCACTGGTTTGTCA
CTAGCACAATCTTATTAATACCTTCTTTTTCTAAAATCGGTTTAGAAAACTTCGCATTTT
CAGCCGTCGTTTTGGCTTTTTCTTCCAACCATTGTGTTGGAATATGGAAAAATTGTTCGA
GCTCTTTTTTCATGACGGCAGCTTCTGAAGTCCCTTTTGGGCTACTTCCCGTAATTAATA
AAGGTAAGCCCGTTTCTTTTTGTAAAAAAGCAGCATAACGTACCCGCTCTAATGCTATTT
CGCTGATCGCTAATTTGCCAAATAACTCTTTACTATCACGCAAGCCACCACTAAGTAAAA
CGATAGCTTGAGCCGATTTATAATCTTCAATACTAAGGTTATCTTCCGTTACCAGAGAAT
CATGCAATTTTTGCGAAGTATAGGGAATACTGAAAATATAGAGCATTGCTACACCTAAAA
AAGTTGAGAGATAACCTAATTTTTTCCATTTTAAGCGGAAACAAATTAAAGAAAACAACC
ATAAAATCAGAATGTTAAATGGTGGAAGAATGACCGCAGTAATAAATTTTGTGATAGCAA
ACATAATGAGTAGGCAATTTTGTCAAGTAAGTAAAAGAGATTTATTATTCCTCATTCCTT
TTCCGTTGTCTATTGTTTAACTCGCTCTTTAAAATTAAAATAGCGATTCTTATTAGCCAT
ATTACTAGCGGTTAGATTTATGAAAAAAATTGCAATTATTCCAGCCAGAGCAGGCTCGAA
AGGGATTAAAGATAAAAACTTACAATTAGTCGGTGGAATTTCGCTCGTAGGGCGTGCAGT
TCTTGCAGCAAAAGAGTCTGGAATGTTTGACTTAATCGTTGTCACTTCAGACGGCGAACG
TATTTTACAGGAAGGTGAAAAATATGGTGCAACACCACTACTTCGCCCTGCTGAATTGGC
TCAAAGTGATACTCGTACTATTGATGTTATTTTGCACTGTTTAGAAACCTTAAATATCCG
TGAAGGCGTTGTCGCTCATTTCCAACCCACTAGCCCACTTCGCAATGCGTTAGATATTCG
CAATGCGATGGAAATCTTTTTAGGTGGAAAAAGTAAGTCTGTGGTATCCGCTTGTGAATG
TGAACACCACCCGTATAAATCATTTGTTTTAAATGGAGATGATATTCTCCCGATGAATGA
AATCAAAGATTTTGAAGCACCACGTCAGCAATTACCAAAAGCATACCGTGCGAATGGGGC
GATTTATATCAACGATATCGCCAGCCTACTTCAAGAAAAATACTTTTTTATTCCACCTGT
GCGTTTCTATTTAATGCCAACCTATCGCTCAGTCGATATTGATACCACATTAGATTTGCA
ACTGGCGGATAGCTTGATTGAGAAAGAGATGCAATGAGAGCCATCAAAGACAGTGCAGTT
TATTTAATCGGTGAACTGACTTCACGGGCAATGCCATTTTCCAAGCCTTATTAGGTGTTC
AGCTGAGCATTCGACAGTGTCAAAAACAGGCGATTTCCTATGCCATTTTGCAATTTGCTT
CTAGCTTAGGCACTGCTGTTTTTACGGTATTACTTCTCGAACTTTATCAAACGGAATTGG
TCGAAAAAAGATTATTTGGGATTTTATTAGGCAATGTACTGGTATTTTTATTAGCTTACC
TGATTTATAGCAAAAAGACGGTAAGTAAAAAATATCAATGGAAGCAATATAAATCAGCAC
TTTTTTATGTGCTTGCTTTTGGTACGCCATTAATTTTGCATAATGTGAGTTTTTTCTTAA
AAGGGCAGTTAGATCGTGTATTTATTTATCATCAATTTAATCAAGTTGATTTAGGTTTAT
ATGCGATGGGGGCTCAAATTGCTGCGATATTGATGATTATTTTACAAGCAGTAAATAAAG
CACTCACTCCCTATTTTTTTGATGGATTAAAACAAGGTCGAATTAATTTAAAACAAACGC
AAAATGGGCATTTTATTCCTTAGCCATTGTTCCGTTACCTTCATTAATTATGTTAGTGTT
ATTAATGTTTTTATCTTTATTTGGCAATGAAGGTAAAAATAAAATTCTATTTTTAAATAA
CAAGACAGAAAATGTTTAGTATTATTATTCCTTCTTATAATCGAAAAAATGAAATTCCTG
CATTATTAACAAGTTTGGAATATCAAACGGAATATAATTTTGAAGTGATTATTGTCGATG
ATCACTCTGTTGAGCCAGTAGAAATTAAACATCTCTACCCATTTCCTGTCAATGTGATTA
GGAATGAACAGAATTTAGGAGCAGCAGAAAGTCGTAATGTAGGAGCAAGATTTGCTGAAA
ACGAGTGGCTACTCTTTTTAGATGATGATGATCGTTTTGCTCATCCAAAATGTGAAATAC
TGGCAAAAACAATTAATGAAAACCCGACGATTAATTTTATTTATCACCCTTCTGAATGTG
TGATGGTAAATGAAGGGTTTAGTTATATCACTCGCCCCTATGAAAATGAACAAGCGGTCA
CTTTAGAGAATATTTTACTGGCAAATAAAGTAGGTGGAATGCCGATGATTGCGATTAAAA
AATCATTTTTCTTTGCAGTCAATGGATTATCAACGGATTTAAAATCTCTAGAAGACTATG
ATTTTATTTTGAAAGTCATTTCGCATAACGAATTTAAACCAAAACATGTTTCTCAAGCCT
TAACAACCTGTACTTTCCATACTAAACGAGCGAGTGTATCGACAAATACACAAAATACTG
AATTGGCGATTGAAGCTATTAAACAAAAATATGTAAAAACAGATATTCAACAAAAAACTT
TGCTTTTAATGCATTATATATGCTTTCTTACCCACATATAATGAATTTATCTCGTAAAGC
GGCTTGTTATTATTGGCAGATGTTCTTACAAAGTAAAAATATTAAACATTTGGTGATTGC
TACTCTAATATTTATTTCACCAAAACTTGCAATCAATATGAAAAGGTTTATTTAATGAAA
TTTTCCGTATTAATGTCCTTATATTTTAAGGAAAAACCAGAATATTTAACCGAATGTTTT
GAAAGTTTAAAAAATCAAACGGTTCAAGCGGACGAAATTGTTGTTGTATTTGACGGAGCT
ATTACCTCTGAATTAGAACAAGTTATGCAAAATTTTGCGGAGATCTTACCGCTTAATATC
GTTAGACTTGAGCAAAATCAAGGGTTAGGAAAAGCACTCAATCATGGCTTAATCCACTGC
ATAAATGAATGGGTATTCCGTATGGATACGGACGATATTTGTATTCCAGAACGTTTTGAA
AAACAGGTGGCGTTTATTGAACAAAACCCCGATACCATTATTTTTGGCGGACAAATTGCT
GAATTTGGCTCAGATATTAATGATATTGTCAGCTACCGCCGTGTACCAACGGAAACCAAA
GCCATTGTGGAATTTACGCAGAAACGTTGCCCATTTAATCATATGACGGTCGCCTACCAA
AAAAGTGCCGTGCTTAAATGTGGTGGCTATCAAGACTTACAAGAAGATTATTATCTCTGG
ATTAAATTGGTCGCATTAGGCAAAAAAGTAGCGAATTTGCCTGAGGTTTTGGTTTATGCC
CGTGTTGGAAATGGTATGGTCGGTCGCCGTTGTGGTATCGCTCAGGCTAAGGCAGAATGG
CGTTTATTTAAATTAAAACACCAAGTGGGTATGCAAAATGTTGTTTCAGGTTTTATCACT
TTTACTATGCGAGTGATACCGAGATTGTTGCCAACAGTCTTACTTACTCAGTTTTATAAA
TTACTTCGTAAATAAAAGGTGTAATATGTTGTCTATACAAGATTTTTCAAATAAAAATAG
TTGCTAATATTTAGAGAAAATAAATATTAGCAACTATTTTGTCTACCATGCCGATTATTC
CTTATGAAGAGCGATAAACATAGTTAATTATTCTGTTTTAAGCGATAACGTCTATCCATC
ATACAAAGTATGCCACCTATCGCCATAAACAATCCACCGAACCAAATCCAACGGATAAAC
GGTTTGTAGTATAAACGTACGCCCCAAGAGCCATCTTCTAAACGTTCACCTAAGGCTGCA
TAGAGATCTCGACTAAATCCCCAGTCAATCGCAGCTTCAGTCATACCCATTTTACTGACA
TTGTAAAAGCGTTTTTCTGCGTGTAGTGTGGCTTCATATTTACCATTTCGATGAATTTCA
ATATCCGCTGTGCCACCAATATAGTTTGCCCCATTTGAGTCACGAATACCCTTGAAGGTA
AAGTTGTAATCTAAAATTTCAACTTTGTCGCCCACATTCATTCGTACATCTTTTTCGATA
CTGTAATTTTGGCTAAAGGTAATACCAAACACAGTCATTGCAACCCCTAAATGAGCCAAC
ACCATTCCCCAATGGGAACGAGAAAGTTTCAAAATGCCTTGCAAGAAACTATGACGATGC
GTTGCTCGTTGATGTAGTTCATACAAACTCAATGCCACGATAATGACGGACATCATTGTC
CCTAATACCACGCTGACAGTAATTTTGCTGGCAAAAAGATAAGGTAAGCCAAAGCCAAGC
AATATCATTACGGCTAATGAAATGAGAACTGGCCTACGGATAGCAGAAACCTGATCTCGA
CGCCATTTTACAAGCGGTCCAATTCCCAATAAAAATGCAAAAGGCACCATTAAGATCATA
AACATCTGATCGAAGAAAGGTGCTCCGATAGAAATTGTCCCTAAACCAATTTGTTTATGA
ATTAACGGTAAAATCGTGCCTAAAAAGACCACCGATAAGAACGCCATTAATAGTACATTA
TTGAGTAATAACATTGACTCTCGTGAGTAACGTTCGGAATTGTCTAAGCTCTTGATTTTA
CTGCCTTGATAAGCGTAAAGCAGTAGCGAACCGCCAATAACCACCACGAGATAAGCCAAA
ATATATAAGCCCCGAGTTGGATCAGAAGCAAAAGCGTGAACCGATACCAAAATCCCTGAA
CGCACTAAGAATGTGCCGAGTAAGCAGAGTGAAAAAGCAAGAATAGCTAGCAAGACCGTC
CATGCTTTGAAAGTACTACGTTTTTCCGTAACCGCTAAAGAGTGAATTAATGCAGTACCT
GCAATCCACGGCATTAACGAGGCATTTTCCACAGGATCCCAGAACCACCAACCGCCCCAG
CCAAGCTCGTAGTATGCCCACCAAGAGCCGAGTACGATACCTAATGTTAAAAATACCCAC
GCTGCCATAGTCCAAGGACGTGACCATCTCGCCCAAGCAGTGTCAAGACGACCTGTCATC
AACGACGCAATAGCAAAAGCAAAGGCAACAGAAAAGCCCACATAGCCCATATACAGTAAC
GGAGGGTGGAAGATTAAGCCAACATCTTGCAACATCGGATTAAGCTCTCGACCATCAACA
GGAAAATCAGGGAAAGTTCGGTTAAACGGGTTAGAAGTAAACAGAATAAAGACTAAAAAG
CCAATGCTAACCAAGCCCATTACCCCCAATACACGAGCGATGGCTTCTTCAGGCATTTGT
CGGCTGAATGTCGCAACGGCAACGCTCCAAAGGGAAAGTAGCCAAATCCAAAGCAACAAA
GATCCTTCGTGAGAACCCCAAACAGCGGAAAGGCGATACTCTAACGGTAACGTACTGTTT
GAGTTATTCACCACATACTGCACAGTGAAATCATTGACCGCAAACAGATAAAAAAGCGAG
CCAAACGAGATTGATAATGCTAAAAAAACCGCCCACGTCATCGGACGAGCCAATGCCATC
AGACTAGCATTTTGTTTATAAGCACCAACAAGCGGTAAGATCGCCAATAAAATTGCCAAT
GAGAGAGCAAGAGCAAGGGTATAGTTACCTAATTCAGCAATCATTTATTTTCTCCAAACG
GCTGAGAGATCTGCGTTGCATCACGTTCTGATTTTCCTTTGAGATCTGCTTCTGAAATCC
CCATCGGCTGATGTTGCTTTTTCATCTGATCGCCTAATTCAGGTGGCATATAGTTTTCAT
CGTGTTTAGCTAACACTTCGGTTGCTTTCAGTTTTGTCGGCTCAACTAAAGTACCTTGTG
CCACAATCCCTTGCCCTTCACGGAATAAGTCAGGCAAAATCCCTTCATATTCCACCTGAA
TTGCAGGCCCAATATCATTGAGATCAAAGGTCACTTTAAGGGTCTTGTCATCACGTTTTA
CCGACCCATCAACCACCATACCCCCTACACGAATACGTTGCCCAACTTCAGGCTTGGTTT
CTGGATCATTATTTTTACCATAGATAATCTCTGATGGCGTATAGAATAAGTCAATGTTTT
GGCTTAACGCATATAAGGTTAAACCAACAGCAACGGCAAGCCCACTTAACACTGCCATCA
CCACTTTCAGTCTAGATTTGCGTCTTGGGTTCATAAAAACCTCGTTGTAATCACTCAAAA
AACAAATAGAAAAATTAAAGTGCTATCCTAACAAAAAATCTGATAAGAATCGTTAAATAT
TCGATTATTTTATTCTTTAGTATATAAAAATCATGTCTACCCTAAGACAGGAAATGGTCG
AACATTCTCTAATTGAGAATGTATTTGATTAGGTACGGTTGATCCTAAAGTCCAAGAAAT
TATACTGCCTCTTTCGATGTTACTTGTGTACTTTAGGGGATGCCAAACATAGAGAGAAGC
AAGAATTGCTTGTTTTTGAACATAAATATAGGTAGAAATAACCGCACCTTATTGTTATAA
GTTGCGGTTATTTTTTTGCTACTTATAAGGCTTTTAAAATGTCGTCCACACGTTCTTTTG
CATCACCAAATAACATTTGGGTATTTTCTTTAAAGAATAGTGGATTTTGTACGCCGGCAT
AACCTACTGCCATTGAGCGTTTGAACACGATAACATTTTGTGCTTTCCAAACTTCAAGTA
CTGGCATACCTGCAATCGGGCTGTTTGGATCGTCCATTGCCGCTGGGTTTACTGTGTCGT
TTGCACCGATAACCAAGACTACGTCAGTATCTGCAAAATCATCATTGATTTCGTCCATTT
CTAATACTACATCGTAAGGCACTTTCGCTTCAGCAAGCAATACGTTCATATGACCTGGTA
AACGTCCTGCAACCGGGTGAATACCAAAGCGAACATTGACGCCACGGTCGCGTAATTTCT
GTGTGATTTCAGCAACAGGATATTGTGCTTGTGCCACTGCCATACCGTATCCTGGCGTGA
TGATCACAGAGCTTGCATTTTTAAGTAATTCTGCCACTTCTTCTGCGGTAGTTTCACGGT
GTTCACCTTGTTCTTCATCTGAGCTGACTTGAACATCGTTACCAAAGCCACCTGCGATAA
CGCTGATGAACGAGCGGTTCATTGCTTTACACATAATGTAAGAGAGGATTGCACCTGAAG
AACCGACCAATGCCCCTGTGACGATAAGCAAGTCGTTACTCAACATAAAGCCTGCCGCTG
CCGCCGCCCAACCTGAATAAGAGTTAAGCATAGACACAACCACTGGCATATCCGCACCAC
CGATAGAAGCCACCAAGTGCCAACCGAAGGCTAGAGCAATTGCAGTCATCACTAACACAG
GGAAAATATTTTCTGGGTTATTTAAGAAAGCAACCATTAATAATGCAGAAACTACAAGTG
CCGCAAGGTTTAATTTGTGGCGGTGTGGCAACATTAATGCTTTTGAATTGATAATGCCGC
GTAATTTACCGAAAGCAACCACAGAACCTGTGAAAGTCACCGCACCGATGAAGATACCAA
GGAATACTTCAACATTGTGGATATTTTGTAGCACTGGATCCGTTTCGTGTGCAAGACCGT
AGCTGTTAAAGCCGACTAATACCGCCGCTAAACCTACGAAGCTGTGAAGAATTGCCACAA
GCTCAGGCATTTCGGTCATTTCAACTTTTAATGCTTGACGAATACCGATAGCACCACCGA
TTGCCATTGCGATTAAAATCCAAATGGTTCCTTGTGATTGTGGCCCAAAAATAGTTGCGA
TAAGGGCAATGGTCATACCCACAATGCCGTACCAACAACCTGCTTTTGCCGTTTCGTGTT
TAGAAAGCCCTGCAAGGCTCATAATAAAGAGAACGGCTGCGACAATATATGCCGCTTGTA
CTAAACCTAAAGACATACTCTTTCTCCTTAACCTTTTCTAAACATCGCTAACATTCTTTG
GGTAACTTTGAAGCCACCGAAGATGTTGATACTCGCCACTAAAATCGCAATAAAGGCAAG
TACGCTGATAAAGAAGCTGCCTTGAGAGATTTGTAGTAACGCACCGACAATGATAATACC
TGAAATCGCATTAGTTACTGCCATTAATGGCGTATGTAATGCGTGGCTGACGTTCCAAAC
TACATAGTAACCCACTACGCAAGAGAGAACGAAGACGGTGAAGTGAGATAAGAATGCCGC
TGGTGCAACAGAGGCTAACCATAAGAATGCGATCACCGCTAAGGCTAATAAGCCATATTT
AATGCGTGGATCCGCCGGTTTTTCTTCTTTTTTCTCCGCAGGTTTTGCTGCCGCTTTTTG
TTGTGGTTGTGCAGATACCTGAATTGGTGGTGCCGGCCAAGTGACTTCGCCATCACGGAT
TACGGTAACGCCACGCAATACTACATCTTCAAAATTGATATTGATGTTGCCATCTTTCTC
TTTGCAGAGTAATTTCAAGAGATTGACTAAGTTGGTACCGTAAAGTTGAGATGATTGAGT
TGGTAAACGACCTGGTAAATCGGTATAACCGATAATTTTCACTTGGTTTTCTGTGGTAAC
CACTTTACCTGCTTGGGTTAATTCGCAGTTACCGCCCGTTGCAGCCGCTAAATCCACAAT
CACCGAACCTGGTTTCATTGTGGCAACCATCTCTTTGGTAATTAAGCGTGGGGCTGGTTT
GCCTGGGATAAGTGCGGTGGTAATAATAATATCCACTTCTTTTGCTTGTTCAGCATAGAG
TGCTAATGCACGGCGGTTAAATTCTTCCGACATCACTTTCGCATAGCCGTCGCCACTGCC
ACCTTCTTCTTTGAAATCAATTTCAAGGAAACTTGCACCCATTGATTGTACTTGTTCTTT
TACTTCAGGACGAGAGTCGAACGCACGCACGATGGCACCAAGGCTGTTTGCTGCACCAAT
TGCGGCTAAACCTGCAACGCCTGCACCAATCACAAGTACTTTCGCAGGTGGCACTTTACC
TGCTGCGGTAATTTGACCTGTAAAGAAGCTACCAAATTCGTGAGCGGCTTCAACAACGGC
ACGATAACCAGCAATGTTCGCCATAGAACTTAAAGCATCTAAGGCTTGCGCACGAGAAAT
ACGCGGCACTGCGTCCATCGCTAACACATTGATTTTCTTCGCAGAAAGTTTTTGCATTAA
TTCAGGATTTTGAGCAGGCCAAATAAAGCTCACAAGCGTTGCCCCTTCCTTGATTAATGC
AATTTCCGCATCGGTTGGTGCATTGACTTTAAAAATAATGTCTGCATTCCAAACGGCTTG
TGCGTTGGCGATAGTCGCACCTGCTTGAGCGAAAGCATCGTCTTCAAAACTTGCTTTAAA
GCCAGCATTTTCTTCAATGATGACTTCAAAACCAAGTTTCTTAATCTGTTCTACGGTTTT
TGGCGTTGCTGCCACACGAGTTTCACCGTCTAACAGCTCTCTTGGTACACCAATAAGCAT
AAAGACTCCTGTAGGTTGTGGTTAAAATAATAATGAATTAAAACATTGCAAATGTACCAT
TTATTTAACTTCTTGGGGGATTTTTTTCACGTTTATTTTGAAGAAATCTTAAAATCATTT
AACCGATTTTTTACAAGCGGAGGATTTAGTAATAAAACTTGCAAAAGATAAATTATTCAT
TGGAGTTATTAGGACTTTTTTGCTATATTTATGCCCAATTTTTTGCCCTAAGTCTATGGG
CTTATTTTGCTTTTAACTAAATTTAATGGATCCCTTTTATGTTTAAGAAATTTCTAGGAT
TATTTTCAAACGACCTTTCAATTGACCTTGGTACTGCAAACACGTTAATTTATGTAAAAG
GGCAGGGTATCGTGCTTGATGAGCCGTCAGTAGTTGCGGTACGTCAAGATCGTGCTGGTT
CATCAAAAAGTATTGCAGCAGTAGGTAGTAATGCAAAATCAATGCTAGGTCGTACACCAA
AAAGCATTTTGGCTATTCGTCCGATGAAAGACGGGGTGATTGCTGATTTCTATGTGACAG
AAAAAATGTTACAGCATTTTATCAAACAAGTGCATAGCAATAACTTTATGCGTCCAAGTC
CTCGAGTGTTAGTGTGTGTACCAGCAGGGGCAACTCAAGTAGAGCGTAAGGCAATTAAAG
AGTCGGCGATTGGTGCTGGTGCTCGTGAAGTTTATTTAATTGAAGAGCCTATGGCTGCTG
CGATTGGTGCAGGCTTACCTGTAGCAGAAGCTGCTGGTTCAATGGTAATTGATATTGGCG
GTGGTACAACAGAAGTTGCGGTACTTTCATTAAACGGTATCGTTCATTCTGCTTCGGTGC
GTATTGGTGGTGATAAATTAGATGAAGCAATCATCGCTTACGTTCGCCGTCACTATGGTT
CTGCGATTGGTGAAACAACTGCAGAGCGTATCAAAAAAGAGATAGCAACAGCTTATATTC
AAAATCAAGATGAAATTCGCACAATGGAAGTTCACGGTCACAATCTTGCAGAAGGTGCGC
CTCGTACATTCGTGTTAAGCTCAAAAGAAGTGTTAGAAGCGATTGAACAACCTTTAACAG
GCATTGTTGATGCAGTAAAAGGGGTTCTAGAGCAATGTCCACCAGAGTTGGCTGCCGATA
TTTTTGAACGTGGAATGGTATTAACAGGTGGCGGTGCTTTATTACAAAATCTTGATGTAT
TACTTTCAGAAGCAACGGGCGTGCCTGTTATCGTTGCCGAAGATCCATTAACTTGTGTAG
CTCGTGGTGGCGGTAAAGCACTTGAGATGATCGATATGCACGGTGGCGATCTCTTTAGTG
ACGACAACTAATTCAACCTTGAGTTATTAGCATAAAAATGGACAATATCAACGGCTATTG
TCCATTTTGCATTTAACAAGATCCATTAAATATAACTGAAATATGAAACCAATTTTTGCG
AAAGCACCACCTATCGGCGTAAGACTATTCTTTGCAATTGCGATCTCTATCAGCCTGATT
TTACTTGATGGTAGAAGCAGTGCAATGATCCAAATGCGTAATGTCCTCGAAACAGCGGTC
AGTGGCTTGTATTATTTTGCAAATACCCCTCGCACCGTATTAGACGGTGTAAGTAACAAC
TTTATCGACAGTCAAAAACTGCAAGTTGAAAACCGAGTATTAAAAGAACAACTGCGTGAA
AAGAACGCAGACTTATTGCTACTCGATCAACTCAAAGTGGAAAACCAACGTTTACGTTTA
CTACTCAGTTCCCCTTTACGCCAAGATGAATATAAAAAAGTAGCTGAAGTGCTGACCGCA
GAAATGGACGCTTACCGCCAACAAGTAGTAATAAATCAGGGACAAAGTGACGGTGCTTTT
GTTGGTCAGCCCGTAATTGATGAACGAGGCGTTGTGGGGCAAGTGATTTCTGTCGGGAAA
AACAGTAGTCGAGTATTACTTTTAACCGATGTCACTCACGCCATTCCCGTACAAATTTTG
CGTAACGATGTTCGAGCAATAGCCAATGGCAACGGACACAGCAATGAATTGATTTTGGAT
AACTTACCAAGAACCGTGGATATTGGCAAAGGTGATGTACTTGTCACCTCTGGCTTAGGC
GGACGTTTCCCTGAGGGCTATCCCGTTGCCGTAATTGAAACCGTACAAAATGATGGTTCA
AACCATTTTGCCAGAGCAACGGCTAGACCGCTCGCCTCACTTGATCGCCTGCGTTATTTA
TTACTGTTATGGCCAACAAGCGAAGAAATCCGCAATGCATCAAGCCTTTCACCGCAAGAT
GTGCGTGATGCTGTGGAAGAAAGACGTAAAAGTCTAAACCCATTAGACCGCTTGAAAAAT
AGTAAAAAAGAACAAGTAAGTAGTGATGAACAAAAAGAAGAAACTGTCGAACCTGAAGAA
ACTGTAAATCCAGCAACACAGCCAGAAGTCGATAACGGTATTAATCACAGCACAGAGCAA
GGGGCAGAATAATGCGTGAAAATATGATCTTCCAAATGTTAGTGCTGACCTTCATTTTCG
TCATCGCTTTTGTCCTAGAGATTATGCCTTGGCCTGTGGATTTACAAGGATTACGCCCAA
CTTGGGTTGTATTAGTGCTTATCTACTGGGTATTAGCTCTGCCTGATAAAGTTAGTGTCG
GCACCGCTTTTTTAGCAGGAATTGTTTGGGATCTGATCTTAGGCTCAATTTTAGGCATTC
ACGCGTTAGTATTGTCAATTGCAATCTATTTTGTTGCTAAATATCATCTTATCTTGCGTA
ATCTCTCGTTATGGTTACAGAGCTTACTTGTGATGGCATATATCGCACTTATTCGTTTCT
TTATCTTCTTTATCGAACTAGTGCTACATAGTGCAGAATTTAACACCCAAGAAATCATCG
GGGCGATCATAAGCGGTATCTTATGGCCGTGGATTTTCTTACTGATGCGACATATACGCC
GAGGACTGCATTTACGCTAATGAACAGCTTATCTTTCGATTTTTCTGCGGATTTTCGTCC
CCTTTCCGCTCGAATGCGACCACGCACTTTAGCTGAATATGTCGGACAATCACACCTGAT
CGGCGAAGGTAAGCCCCTACGCCGAGCGATTGAAGCAGGACATAGCCACTCAATGATTTT
CTGGGGCCCACCAGGAACAGGCAAAACCACCCTTGCAGAAATTATCGCAAACGAACTTGA
TGCCGAAGTTGAACGCCTATCCGCCGTCACCAGCGGTATCAAAGAGATCCGAGAAGCCAT
CGAAAAAGCCAAACTCAACCGACAATCCGGCAGACGCACGTTACTTTTTGTTGATGAAGT
TCACCGTTTTAACAAAAGCCAACAAGATGCCTTTTTACCCCACATTGAAGACGGCACCAT
TATTTTTATCGGTGCAACCACTGAAAATCCGTCCTTTGAACTGAATAACGCCTTGCTGTC
ACGGGCAAGAATTTACATTCTCAAACCATTACAAGCGGTCGATATTCTAAAAATTTTGCA
AAATGCCATTGCAGACAAAGAACGTGGACTAGGCAATGAAAAACTCATTATTCAAGATGA
TGTGCTTCAACTGCTGGCGGATTATGTCAATGGCGACGGGCGTTTTTCTCTCAACTGCCT
TGAATTAATGTGCGATATGGCAGAGCAATTACCACAAGGAAAATTACTGGATAAAGCCTT
GCTCACCGAAGTGTTAGGCGAACGCCAAGCCCGTTTTGACAAAGGTGGCGACCGCTATTA
CGACCTGATTTCCGCCTTACATAAATCCATTCGAGGCTCTTCCCCTGACGGTGCATTGTA
CTGGTATGCTCGTATTTTAACCGCTGGAGGCGATCCACTGTATGTTGCTCGCCGACTACT
TGCGATAGCCTCAGAAGATATAGGCAATGCCGACCCAAGGGCAATGCAAGTCGCCCTTGC
AGCGTGGGATTGTTATACCAGAGTAGGGGCTTACGAAGGCGAACGGGCTATCGCCCAAGC
GGTGATTTACCTTGCCGTTGCCCCAAAAAGTAATGCCGTTTACACCGCATTCAAGCAAGC
CAAACGCCTAGCTCAAGAAGGCAAGGATTACGACGTTCCCGAACATCTGCGAAACGCACC
GACTAGCTTAATGAAATCCTTAGGCTACGGCGAAGAATACCGCTACGCCCACGACGAACC
TAACGCCTACGCTGCAGGGGAAAATTATTTTCCACCTGAACTAAAAGACACTCAATTCTA
CTTCCCAACCGAACGTGGAATGGAAAAGCAGATCAAAGAAAAAATGGCGTGGTTGAAAGG
GTTGGATTTGCAGAGTGAGGTGCAGAGGTATAACAAACAATAAGTTTAAATTTGTTTGCT
CAACTCAATAAACACCCTATGTTTATCATAGCTATAAAGAACGTGGTTACTTTGCGTTTT
AGTAAAATTGTAGGTTAAGCGAGGGGTGATCCCCCATAAATGCACGGCACGGTGCCAAAT
TGATGCATTGAAGCCATATTCTTTATTACGTTGAATAATGTTGAAAATCGGCATTGCTCC
CTTATAGCGTTTTTGAGCCACACTTACTGAAAGGCGAGTAGAAAACCCTCTGCCCCATTC
TTGCCCCCAACCTAAACTAATTCCCCGACGGAAAAAGCTATCGTCTTTATCACGAGTAGC
GGTACGATTGTAGTTTAAATTTGCAAACCAATATTGGTTTGCATTGGCTAAATAAACTAA
CCCACCAGAGATAAAGTGATAATTGCCATTGAGGTGCAAGCGACTTGCATAGCGTTGTTC
GGCATATTCATAGTTAGCGTTGAGTTGCCATTTAGGTGATAACCAATAGTTTGTTTCAAG
GGTTAAACCGCCTGATTTAGAAAAACGTTTTAAGGTATCACTTTGATTAGAGCCACCTGC
ATAAAGTGTTTGCTCCATAAATGGTAACAGCGTCAGGTTATATTTTGCATTTTGAAAACC
TAGACCTACACTGCCCCGTAAGCTCATTTCGTTGTATTTTTTATTATCCCAATAATATTT
GCCGTTGGTGGCAAGACGTAGTTCATTAAAGAAGCCATTTCCCCACGACCATTTTTTACC
TAGAACGAAGTTAAAACCAGCACCTTCTGCCGATTCTCGTTTTGGTGCGTGCCAGTTGCC
GTAGGTTGTTCCTGCTTTTGGTGCATTATTGATATTAGGATCGTTAAGATAAGTCACGCC
ACCCGAAAACGTCCAACGATCTCGTTGGTTTATCGCATTAAGATATTGATCGATAAGTTG
GGTAATTTCGGGGATAAGCGGTTCAGAACGCAGTTTTTTAAACTGATCTTCCGAAGCCTC
CAATTCGTTATTTTCAAATAAAGCTACCGCAAGTTGTAAGCGAACAGGCTGAATATCTGC
TTGTTCGGCAAGGATCTGACGATATAACTTGATCGCTTCCGTATGTTGCTGATTTTTCTT
TGCCACAATTGCCGATGCCCATTTGGTAAGAATTGGGTCGTGAAATTGTGCAGGAAGCTG
TTGGTAAATGGGATAAAGCAATTCGACATTGTCAATATTACCTTGCATTACCGGAGGCAA
TAATGCTCTTATCACTAAATCTGGATATTTTACCAACTCTTTTGAAGTCATTGTAATACT
ACTCTTATCCGTTTCCTCCTTAGCGATTTGATGAACCTTAAATTGATGGCTGTGAATGAG
GATATCGGCTTTTTCTGCTTGGACTCTATTATCATTTAGATGTTCAGTAATACTATCCTG
AGATAGTTTTGCTATAGAGTAGTTAGCTAAGACTAATAAAAGTGTTGCACTAATAAACGA
GTGATTCATAACGTTCCTATAAAAGCATGAAGCAATGTCAAGGTTGTTGATTTTTTATTA
ACAGTAACTTAACTGGCGCTTACATTGTTTGAATTAATGTTGTAATTGTCAAACTTGTCA
GATATAATTGTTGATAATGATTTTTATTTTGGTTGCTAGACTTATTCTAATATACTCATA
TATTATGTTGCAATGGTTTTATAACAGGTTTTATAACATTTCGATTTTTTTATCTGTAAC
TCTTGTTCATATCGGGTTGGCATATACGATTTCACAACTATCTTGGGATAGAGATCTCAA
TCATTTTGGGGACTTAGAAAATTTACAAATGGTTGAAGTAAATTTAGGAAGCGAAGAGCC
CCTTGAAGTGAAAAGTGAAAGTGAACCAGAGGTGACACAAGAGCCAGAGCAAATACTCAG
TACAGAAGTAGCAGATGTTTCACAAGCAGATCTCGTTAAAAAAGAAGAGAAACCTGAAGT
AAAAGTGAAAAAAGAGATAAAAAAATCCCCAGAAAAGCTCACCCAAAAAGTAGAGAAAAA
GAAAGAGTTATCGCCTAAACCTCTCTCAGATAAAAAAACAAACACAAGCCAAGTTGCCCA
AAATCATCAACAAGGAAATCAAAATGGTGTTGAAGGGAGTAAGTCTGTGACCGGAAACGC
CAAAGTAGATGCTTCTCTTGGTGCTGGTTATGGCAGTGCAATGCGAGGGCGTTGTTCAGA
TATTTCTGATGAATCTGATGATGTAGGCAGTGTGAAATTAAAGGTAACAATAGGAACGAG
TGGTAAAGCGACAAATGTAGAGATTTTATCTTCTTCAGGTATTAAACGTTTGGATAATCA
AGCAAGCAGAATGGCATCGGGACACACCTATCAACCAGCCAAAATAAATAATAGTGCAGT
CGTAGGCAGTGTGATTTTCAGTATTCATTTTAAATGTGGGGCAGCCGCCTAAATTATTTG
AGGTAATTTATGAATTTAATTCAACTTCTTCAGCAACAAGATATTGTACTTTCTATTTCC
TTTGGAATTTTAGTCGTGATGAGTATTTTATCTTGGAGTATTATTTTAATCCGTCTAATT
AAAATGATGGGTGTAAGAAAAAATAACCAAAAAAGTTTTCAATTAGTAAAATCTGCTGAA
AATCTTATTCAAGCAGAGCAATATATTCAAAATAAGCGGTCTGAAATTGCAGATATTTTA
CAGCTAACTTTTAAACAATGTGAATTATATCAAGCTAAAGAAAAGAACCATTTATCTCAT
CAACTTCCATTTAAAGATTTCCTGACGTTACATTTGCGAAATGCAATCACACAATCTTTG
CGTAAATATGATGGTGGTTTAGTTGCATTAGCTTCTATTGGTGCGGTTGCCCCTTTCATT
GGATTGTTTGGCACAGTCTGGGGAATTTTTAATGCACTTATGGACATCAGCCAGCAAGGA
CAAGTCAGTATTGCAACCGTATCTGCCCCTATAGGGGAGGCATTAGTTGCAACGGCAATG
GGATTATTTGTCGCCATTCCTGCAGTACTTGCCTATAACTTAATTACTCGCCTTAATCGT
AATCTTTCTCAAGATTTAGATCATTACGCAAACGAGTTATTTATCTATTTATTACATCAC
TATGGAGAAAATAAATAATGGCATTTGGAAGTTTTGATAAAAATGAAAATTCGGTAATGT
CAGAAATTAATGTCACGCCATTAGTAGATGTAATGTTGGTGTTATTAATTGTTTTTATGA
TCACGATGCCTATATTAACGCAATCTATCCCACTTGAATTACCAACCGCCAATGTTGAGA
AAAAAGATGAACCAAAAGATATTTTCAGGGTGGCGATTAATCCTACGGGCATTTATTTAG
GCGAAAAGCTAGTGAATGAAGAAGAATTAAAACAATCATTTCTGACAAAATTTCAGGAAA
ATAAAAATACCGTTATTGCTATTTCTGCGGATATTTCCGTGGAATATCAACATATCGTGA
AAGTCCTTGAATTAGCTCAAAATGTTGGGCTAACTAAAATTGGCTTTATAACCCAACCTA
CAAAATAAATGCAGTGTTTTATATCGGAGGCAAATATGCATTTTAAACTTAATCCCTATG
CGTTAGCGTTTACTTCTCTGTTCCTTGTCGCTTGTTCTGGCGGAAAAGGAAGTTTTGATT
TAGAAGATGTTCAACCTAATAAGACAACGGGCGTGTCTAAAGAAGAGTATCAGGATGTGG
AAACGGATAAGAAAGTAAAAGAACAGTTAGGGGAATTGATGGAACCTGCTTTGGGTTATG
TTGTAAAGGTTCCGGTGAGTTCTTTTGAAAATAAGAAAGTTGATATTTCAGATATAGAAG
TGATTACGAACGGAAATTTGGATGATGTGCCATATCAAGCAAATTCTTCTAAATATAGCT
ATCCAGATGTAAAAACAAAAGATTCTTCTCTTCAGTACGTTCGCTCAGGATATGTTATTG
ATGGGGAACACTCTGGTTTTAATGAAAAGGGATATGTGTATTATAAAGGTAATTCACCTG
CAAAAGAATTACCCGTTAATCAGCCTTTAACTTATAAAGGAAGTTGGGATTTTACTTCCA
ATGCGAATTTAAATAATGAAGAGGGAAGACCTAATTATTTAAACGATGATTATTATACTA
ACTTTATAGGTAAACGGGCAGGGTTGGTTTCAGGAGATGCGAAACCTTCAAAGCATAAAT
ACACTAGCCAGTTTGAAGTTGATTTTGCAACTAAAAAAATGACAGGTAAGTTATCCGATA
AAGAGAAAACGATTTATACAGTCAATGCTGATATTAGAGGCAATCGTTTTACGGGTTCTG
CTACAGCAAGTGATAAAAACAAAGGGAAAGGTGAATCATATAACTTCTTTAGTGTCGATT
CTCAGTCTTTAGAAGGTGGTTTCTATGGACCTAAGGCAGAAGAACTTGCAGGAAAATTTA
TCACAAATGACAAATCTCTTTTTGCCGTTTTTTCAGCAAAACACAATGGCTCTAATGTTG
ACACCGTTCGTATTATTGATGCCTCAAAAATTGATTTAACTCATTTTAATTCTTCAGAAC
TTACCAATTTTGGCGATGCTTCCGTTTTAATTATTGATGGGAAAAAAATGGATCTGGCAG
GTAGCGGGTTTACAAATAAGCACACTATTGATATCAATGGTAAAAAAATGGTAGCTGTAG
CTTGCTGTAGTAATTTGGAATATATGAAATTTGGTCAATTATGGCAGCAAACAGAGGGCG
AAAAAGCCAAAGATAATAGTTTATTCCTACAAGGCGAACGTACTGCAACAGATAAGATGC
CAAAAGGCGGAAGCTATAAATATATTGGTACTTGGGATGCTCAGGTTTCAAAAGAAAATA
ACTGGGTTGCTACAGCAGATGATGATAGAAAGGCTGGCTATCGCACAGAATTTGATGTTG
ATTTCGGCAGCAAAAATTTAAGCGGTAAGTTATTTGATAAAAACGGTGTAAATCCTGTAT
TTACCGTAGATGCAAAAATTAATGGTAATGGTTTTACCGGAAAAGCTAAAACCTCAGATG
CTGGCTTCGCTCTAGACTCAGGTAGTTCACGTTATGACAATGTGAAATTTAGCGATGTAG
CAGTTAATGGTGGCTTCTATGGTCCAACGGCAGCAGAGCTTGGCGGACAATTCTTCCATA
AATCAGACAATGGCAGTGTAGGTGCTGTCTTTGGTGCAAAACAACAAGTAAAAAAATAAT
AAGGAATTTGCTATGAAAAATAAATTAAATCTTATTAGCCTTGCTCTTCTTAGCCTCTTT
GCCGCACAAAGCTATGCAGAACAAGCGGTACAATTGAACGATGTTTATGTCACAGGTACC
AAAAAGAAAGCACATAAAAAAGAGAACGAAGTGACAGGCTTAGGGAAAGTGGTGAAAACG
CCAGACTCACTCAGTAAAGATCAAGTGTTAGGGATGCGAGATCTGACTCGCTACGACCCC
GGTATTTCTGTAGTAGAACAAGGACGAGGAGCAACGACAGGCTACTCCATTCGTGGGGTA
GATCGTAATCGTGTTGGCTTGGCATTGGATGGTTTACCACAGATTCAGTCCTATGTAAGC
CAATATTCACGTTCCTCAAGCGGTGCCATTAATGAAATAGAATACGAAAATCTGCGTTCA
ATCCAAATTAGTAAAGGGGCTAGCTCTTCTGAGTTTGGTAGTGGTTCGCTAGGCGGTTCG
GTGCAATTCCGTACCAAAGAGGTAAGCGACATTATTAAGCCAGGGCAATCTTGGGGATTG
GATACCAAAAGTGCTTACAGTAGTAAAAATCAGCAATGGCTAAACTCACTTGCTTTTGCT
GGTACCCATAATGGCTTTGATGCACTTGTGATTTACACTCATCGTGATGGTAAAGAAACG
AAAGCTCATAAGGATGCGGAAAGTCGTTCTAAGCGTATTCAAAGAGTGGATCTCGCAGAC
AATAATCCTCAAGATAGCAATTGGTTTAAAGTTAAGAATGATTGTCCAAGTTTGAACTGC
GAACCACGTCAGCAGGCTAAAGTGTCTTATGATGGGCAAAAGTATCTAACAGAGCAACTT
AGTGCTAAAGAATATACAGGTGAAGAACGAGCTTTGCCTGATCCAGTGAAATATAAATCT
GATTCTTGGTTGGTTAAATTAGGTTATAGCCTTTCACCAAAACATTATGTGGCTGGTGTT
TATGAACATAGCAAGCAACGCTATGATACTCGCGATATGACCTATCCTGCTTATTGGCAG
CTATCAGATTTAAAAAATGGTAATACGTGGTATCCAATGAATAATGCTAAAGGGTTATAT
CGTAGTAATGCTTTAGATGGTGTTGCTATTGATTACTTTACAGAAGATGGTGTGAAATCA
TCAAAAGGTTTACGTTGGGCAAAAGCTCGTTTTATTGATGAGTGGCACACTCGTGATCGC
TTAGGTGCTTTATATCGTTATACCAATCAAGATGAAAATCGCCTGATTGATAGTCTATCT
TTGAGTTTCGATCAGCAAAAAATTGATTTATCTACCCGCTTGAGAGAGAACAACTGTTCC
GAATATCCAACCGTAGATAAGAATTGCCGTGCAACCCTTGATAAACTTTGGTCTTCCACT
AAAAATGAGCAAAGTTCTTATGAAGAAAAACACGACACCATTCAGCTCTCGTTAGATAAA
ACCGTACAAACGGGATTGGGCAAACATCAATTAAATATGTTATTAGGTTCAGACCGTTTC
AATTCCACCTTAAAACGTCACGAAATTTTGAGTAAGTTTTCTGTGGGAACTTGGCATCGT
ATCAGTGGTAACGGTCATAAAAATACACCTTACATCTATGAGCTAAAAGATCAGGCAATT
TATAGTAAAAATGAATGTAATTATAGTGGCACTATTGCAGGCAGGGCTGATTGTGCTACA
AGCAAAATCAAAGGACATAATCACTACATCGCTCTGCGAGATAATTTTGCCATAACCAAA
TATTTGGATATTGGTTTAGGCTACCGTTTCGATAAGCATAAATTCCGCAGTACTCACCGC
TGGGCAAATCAAGGCGATTATAAAAACAGTGCGTGGAATGTCGGCGTAGTCGCTAAGCCA
ACTTCATTCCTATCACTCTCTTATCGAGCATCATCAGGCTTTAGAGTGCCAAGTTTCCAA
GAGCTATTTGGCTTACGCTATGATGGTGCAAGAGCAGGCTCCAGCGATGCTTACCAAAAA
ACAGAGAAGTTATCTCCTGAAAAATCCTTAAACCAAGAGGTTGCTGCGACTTTCAAAGGT
GATTTTGGTATCGTTGAAGTCAGTTATTTCAAAAATGACTATAAGCAGTTGATTGCTCCA
GCAGAAAGAATGCACCAAACTCAATCAATGATTAACTATTTTAATGTGCAAGATATTAAA
TTGGACGGCATTAATCTTATTGGTAAGCTAGATTGGAATGGGGTATTTGATAAAATTCCT
GAGGGCATTTACACAACATTGGCTTATAGCAAAATGCGAGTGAAAGAGGTGAAAAATTAT
CCTGGGTATATGAACATTCGTACCCCATTGTTAGACACCATCCAGCCTGCTCGCTATGTC
GTAGGCATCGGTTACGATCAACCAGATGAAAAATGGGGCGTGAATCTAACAATGACTCAT
TCCAGCGGAAAAAATCCAGATGAGTTAAGAGGTAATGAACAAGTCGGTTTTGCCAATTAT
GAACGAACTGCTACGAAAAAAAGAACACGCTCTTGGCATACCTTTGACTTAACAGGATAT
GTCACCCCTTGGAAACATGTAACGGTACGAGCAGGTGTATATAATCTGATGAATTACCGT
TACACCACTTGGGAATCCGTACGTCAATCTTCGCTTAATGCGATTCATCAGCATACTAAT
GTGAAAGATTACGTAAGATATGCCGCACCTGGTAGAAACTATGTCCTTTCAGTAGAGATG
AAGTTCTAACTTTCTATAGAGCATGGAATAAATTTGTGTAAATACCTGTTTCTGTGATAA
TACATCTAGATACAGGTATTTTTATAGGTGAGCAGGAATTCGGCATATTATACGACAAGT
GTTATTGAATCTCTAGGTGATGTAATCCGTCGAGTAATTAAGGAAAGAAACGTATTTCCA
ATTGATGATGTGACATTTTAAATAGCATAGTTTTTGGCAGATCAGCAAACAAATTTGCCT
ACTTGCCGCAATTAATGAGATGGCAAAAATGAAGCATGCTAACTCTAAACTAGAAACAGC
CAGCTTATTGATTTTGGTGATCGCCTAAGCGACCACCATAAGTTTAAAATGAAGATACTT
AGAATTAGAGATAGATGTACAAATAACAGCGCTTGGATATGTTATCTCAGATACAAATAT
TTACGCCATCTATAATGCTTCATTCGCTTTTTTAATACTATCATCTGCTCTGCGTGCTTC
ACCTTTATGTTTTTGTTTATTTAACTGGGTTTCAAGTTTTGATTCTACTTCGTTGATAGC
TTTATAGAGATCTTCATCATGTGCTTTTGCAAATAAATCGCCAACAGGGGTTCCAATAGA
AGCCTCAACTTCGTAACCATTTGGTAATTTGTGGATAATAAAGTGAGGGTTAATTAACTG
AGTTTGCCATTTATTCAGTTTAGCCAAACGCTCCTCAATGTGCGTACGAATTGCAGGGGT
CACTTCCATTTGTTTGCTTGAAATATTGATTGTCATAGCATGTACCTCTTTTATTATGAC
CTTGTTGGTCGTTGAATGGATGACTTCAAATTATGCTTTTCCCCCTAAAATTTCAACCCC
TAAATCTAAGTAACTTTCAAAAACTTGATCTACTTAACACTTTTCTGGTTTTTTTGACTA
TAATTCCAACGATATTTATGGGAAGTATTCTATGTTATCAGAAACTCGCTTGGCAAAAAT
TCATGAAATGGAACAGATTTTAAATGAAGCAAATAGCCTAATGAATAAAATGGAACAGCT
TCAACAGTCGTGGATAGTTCTTTTACCAAAAATCCGAGAGCTAGAAAATTATTATGCTGA
ACAGTGGCAAGAAGATTATAATGCTGATGAACGAGGGGAAATTCCCTCAGAGATGATTCG
AGGCGTATTAAGTGAAGATGCCGTGTATAATTTATTCATTGCTCATCGAGAAATCGCACT
GGAGTGGATTCGCTTGTCAGTGAAATCAATGGAAACAACATAATGATAGATAAACCACTT
CCTCCTTTTCAGCGAGCCTTTTTACATCCAAAGTATTGGGGTTTATGGCTAGGATTGGGA
ATTTTCAAACTGATTTTATGCTTACCTTACCCTATTTTAGCGAAAGTCGGTAAGGGCTTA
GGTAAACTGTTTACCCGATTAGGTTTGGATAAACGCCGTATGCGAATTGCCAAACGGAAT
TTGGAACTTTGCTTCCCAGATTATACCGTTTGTCAAATTGATGAAATTTTAGCTCAAAAT
GCCGAATCCGTCGGAATGGCAATTATTGAAACAGGGATGGCGTGGTTTTGGTCAGATGAA
CGTATTCTTAAATGGTCGAAAATAGAAGGATTGGAACATCTGAAAAATCAGCCTGAGGGT
TCGGGGATTATTTTTGTCGGTGTTCATTTTCTGACCCTTGAACTTGGGGCAAGAATTGTC
GGGCTTCATCATCAAGGGATTGGCGTATATCGTCCGAATGATAATCCGCTGTTAGATTGG
ATTCAATTTCGTGGGCGAGTACGTTCTAACAAAGCCATGCTAGATCGCAAAGATTTACGC
GGTATGATTAAAGCTCTTCGTGCAGGGGAAACCATTTGGTATGCTCCCGATCACGATTAC
GGACGCAAAAACAGCGTTTTTGTGCCGTTTTTTGCGGTGAAAGAAGCGTGTACAACAGCT
GGAACGAGAATGTTATTACGTTCCGCCCCAAATAGTATCGTTGTGCCATTTACCCCAATG
CGAAACGACGATTTTTCAGGTTATACCGTCAAAATCAGGCCTGCAGTAGATTTTAGCCAG
TGCAAAAATGACGTTGATACTGCAACCTTAATGAACAAGGTCGTAGAAAGCGAGATTATG
CAAGCTCAGAGCCAATATATGTGGCTACATCGTCGTTTTAAAACCCGACCGAATGAGAGC
GATCCGAGTTTGTATTAAACCGCCGACATTAAACCTAGTAGGGACGCCACGCTTGGCGTC
CTAGAAAACAATTTTTAAGGTAGCAACTGTGTTTACACACAAAAAAGTTATTCAATTTTG
ACCCACAGATTCTGTGGATAAGTAGCGTGTAGCGTCCCATT
>H190 Scaffold2
CTCTATAACCCCATTATGAAGGTACTCGTAATGGGGTTTTCTTTTGCCCATATTCTAATA
CAAGGGGCAAATTACATTTGCCCCAAAAGCAATCATAAGGAAGAGGGGCTAATGTAATTA
GCCCCTACAAAAGTAGATTTTAAATAGTAAAAATAATTTATAAGTAAATAAAGATGATAA
AACAAACCACCCAACAACTCGCTCAAACCCTAAAGGGTAAACTACTCGGTAGTGGCGAGG
TTGTTGCTGAAAACATCAGTACAGATACGCGTCAAGCGGTTGAAAAAGGCTTATTTTTTG
CATTAAAAGGCGAAAAATTTGATGCTCACGATTATGTAGAAAAAGCGATAGAACAAGGCT
GTGTGGCGTTAGTCGTTGAGCGTGAATTGGCGGTGAATGTACCGCAAATTATTGTGGAAG
ATACTCGCTTGGCATTAGGGCAGTTAGCAAAATGGCTGAAAGCGGAAATTAACCCAAAAA
CTGTGGCAATGACGGGCTCTTCAGGCAAAACCACCGTCAAAGAGATGACTGCAAAAATTT
TGCAAAAAGTAACCGCTTGTGAAGATCAGGTGCTTTATACTTTTGGCAATTTAAACAATG
ATTTAGGTGTGCCATTGACCTTATTACGTTTAACCCCTGAGCATAAATTTGCCGTGGTGG
AACTGGGGGCGAACCATATCGGCGAAATTGCTTACACCACCGAAATAGCACAACCTGATG
CTTGTTTAGTGAACAACGTAGCGTCCGCTCACCTTGAGGGCTTTGGTTCATTGGCTGGCG
TGGCTCAAGCGAAAGGCGAGATTTATCGTGGTTTGAAAACAGGCGGTAAAGCGATTGTGA
ATTTAGCTCATTACTACCCTGAATGGCAAAAAGAGATTGGCGATCACGAGTTGCAATCGT
TCTGTTACACAGGCGAAGATAAAGACAGTTATGTAGATTTTTGGGCGAAAAATGTTGAAC
TACATCTTAATGGTTCACGCTTTACTTTGCATACCCCACAAGGCGAAATTGAGATCAATC
TGCCTTATTTGGGCGAACATAATGTAAGTAATGCGTTAGCAGCAACGGCACTCGCAATGG
CAGTCGGGGCGGATTTAACTGCGGTTAAAGCTGGATTAGAACAGCGTTCAGCGGTTAAAG
GGCGTTTGTATCCGATTGAAATTAAAGAGAATGTGCTGTTTATTGATGACAGTTATAATG
CAAACGTGGATTCAATGAAATCTGCGGTATCAGTGTTAAAACAGTATCCGGCTTTCCGCA
TTTTTGTGGCGGGAGATATGGCGGAGCTTGGCAAAGACAGCCCTGCTTGTCATCAAGAAG
TCGCCGATTTCGTTAAACAGGCGAAGTTAGATTTAGTGGTCAGCTTCGGCAAAGAGAGTG
AGGTGATTAGCGGTAATTCAGCTCACCACTTTAATGACAAAACCGCAATGGCGGCGTTTT
TGCTTCCGATTATTTTGCAAAAAATCGAGCAAAACCAACCGCTTGTTCTTTTGGCAAAAG
GCTCTCGTAGCCAAAAAATGGAAGAGGTAATTGCTTCCTTATGTCGTTCTTTTGATGTTT
CTTTTTAAGGATTAGCTTATGTTAGTGTGGCTTGCTGAATATCTGGTGCAATACAACACA
GCGTTTAACGTGGTGTCGTACATTACTTTCCGTTCCATTATGGCGTTATTGACGGCGTTA
ATTATCGGCTTATGGATTGGATCGACGGTCATTCGCCGTTTACAAATTCTCAAATTCGGA
CAGGAAGTTCGCCACGATGGCCCTGAAAGCCACTACAAAAAACGGGGCACGCCAACGATG
GGCGGTATTATGATTTTATTCGCTATCGGTGTGAGTACGTTGTTATGGGCGGATCTACGT
AACCCCTATGTCTGGTTTGTGCTATTTATCCTATTTGGCTATGGGGTTGTCGGTTTTGTT
GATGATTATTGGAAAATCGCTCGTAAAAATACCGATGGCTTGATTGCTCGTTGGAAATAT
TTTTGGTTATCGGTGATCGCCTTAGTGTCCGCTTTTGGTATGTATGCGATTGGTAAAGAT
ACCGCGGCCACCCAGTTAGTTGTTCCTTTCTTTAAAGATGTGATGCCACAGCTCGGCTTA
TTCTATATTGTTCTAACCTATTTTGTGATTGTCGGTACAAGTAATGCGGTGAATTTAACC
GACGGCTTAGACGGCTTGGCAATCGTGCCGCTTATTATGGTCGCAGGGGCATTTGCATTA
ATTGCGTGGGCAACGGGGAACTATAATTTTGCACAATATTTGCACATTCCTTATATCAAA
TATAGCGGTGAATTAGTGATTTTATGTACGGCGATTGTCGGGGCTGGGTTAGGTTTCTTA
TGGTTTAACACTTATCCGGCACAAGTTTTTATGGGCGATGTCGGTTCACTGTCACTTGGC
GGTGCATTGGGTGTAATTGCCGTGTTAGTTCGCCAAGAATTATTATTAGTGGTGATGGGC
GGTGTGTTTGTGGTTGAAGCCTTATCGGTTATTTTACAGGTTGGCTCGTACAAACTTCGC
CAAAAGCGTATTTTCCGTATGGCACCGATCCACCACCACTTTGAACTTAAAGGCTGGCCG
GAACCACGTGTTATCGTGCGTTTCTGGATCATTACCTTAATGTTAGTGTTAATTGGATTG
GTGACGTTGAAGTTACGTTAATTAATGTAGGGACGGACACACTGCGTGTGTCCGCTACAG
TTTTACCAACCGAGGAATAATGAAAATAAAGCGGACACACGCAGTGTGTCTCTACATCTG
AAAATACCGTTTCTAGAGAACAACAAAATGCAAAATCAATATCAAGGCAAAACTATCACA
ATTATCGGCTTAGGCACAACAGGCTTATCTTGTGTCGAATTTTTTGCGGACAAACAGGCT
CAAGTGCGAGTGATTGATACCCGAGCAAATCCTGCAGGGGCGGATAAGTTGTCGAAGGAT
ATTCCACTACACACAGGCAGTTTAAACCTTGAGTGGTTATTAAGTTCTGATTTAATTGTG
ATTAGCCCAGGACTTGCCTTAGCAACGCCAGAAATTCAGCAAGCTATTCAAGCTGGTGTA
GAAGTGGTTGGCGATATCGAGTTGTTCTGTCGTGAAGCCAAAGCGCCGATTATTGCGATT
ACAGGCTCGAACGGTAAAAGTACCGTCACGACTTTGACGACTGAAATGGCAAAACAAGCC
GGAGTTAAAGTTGGAATGGGTGGCAATATCGGCGTGCCGGCATTGAGTTTATTGAAAGGC
GATTACGAGCTTTATGTGTTGGAATTATCGAGTTTTCAACTTGAAACGACCTATTCTTTA
AAAGCAAAAGCGGCGACCATTTTAAATATCAGCGAAGATCATATGGATCGCTATGAGAGC
ATTGAAGATTATCGCCAAGCGAAATTGAAAATTTATCACCATGCCGAAAATGTAATTGTG
AATGGCGAAGATCCGCAAACTTTCCCTGAACAAGCGGTCGGATCTTTGAAAAAATTTGCA
GAAAAAGACGCAGAATATACCGCTTGTAATGGAGAACTCTATTCTGGCGATGAAGCCGTC
ATTGAGATTGATGAGCTGAAAATTACTGGTCGCCACAATGTGATGAATGCCTTAACATCA
ATGTCATTGGCGGAAGCTGCAGGCGTTGATCGTTCGGGTATTGTGAAAGCGCTACAAAGC
TATTCAGGATTAGATCACCGTTTCCAGCTAGTACCGACGAATGATGGCGTACGCTGGATT
AACGACTCAAAAGCCACGAATGTCGGCAGTACTGTGGCGGCATTAAATGGTTTGCAAGTC
GAAGGAACGCTTTATCTGTTGTTGGGCGGTGACGGAAAAGATGCTGATTTTTCTGAGTTA
AAACCTTTTATTAATCAACCAAATACAGTCTGTTACTGCTTCGGAAAAGATGGGGCGGAA
CTCGCCGCTTTAACTCAAAATAGCGTTTTAGTGGAAACAATGGCACAAGCTGTCGCACAA
ATTCGTTTAAGATTAAAAGCGGGCGATATGGTGCTACTTTCACCAGCTTGTGCAAGTTTA
GATCAGTTTAAAAATTTTGAAGAGCGTGGCAGACAGTTTGTGGCGTTGGCTCAAGGGGTT
ATCTAATGCTAGAAAAAATTCGGATTGAGTGGGATAAGTGGACAAGATTAACGCCTGTTA
ATGCACTCTATGATCGAACATTGGTGTGGTTATTTCTCGCATTGCTGATCATTGGATTTG
TTATGGTGACTTCAGCCTCTATTCCTGTGAGTAGTCGGCTACACGAAGATCCCTTCTATT
TTGCGGTGCGAGATGGTTTTTATGTTATCGCATCTATTTGTGCTTGTGCTTTCTTTGTTC
AAATTCCAAGTAAATATTGGGAAAAGTATAATGGTTGGTTATTTATTTCAGCCTTGCTTC
TGCTTGCAATTACATTGTTTGTTGGAAAAACAGTAAATGGAGCAACACGCTGGATCCCTA
TCGGTCCTATTAATTTCCAGCCTGCAGAATTAGCAAAATTTGCGGTGATTTGTTACTTTG
CGAGCTTCTATGTAAGAAAATTTGATGAAATACGACAAAAAAGCATTAGTTTCATTCGCC
CTATGGTAATCCTGATTTTATTTAGCTGCTTGTTGCTGGCTCAACCTGATTTGGGAAGTA
TAGCGGTGCTTTTTGTGCTGACATTTGCAATGCTTTTTATTATGGGGGCGAAAGTCTTAC
AGTTTATTTTTCTTGGTATCACAGGCGTTGTAGTCTTTGCTCTATTAGTTTTAACATCGG
AATATCGCTTAAAACGCGTAACTTCTTTTATGGATCCTTTTGCTGATGCTTATGGCGATG
GTTTCCAACTATCTAACTCACAAATGGCTTTCGGGCAAGGTGAGATTTGGGGACGAGGCT
TGGGTAACTCCGTACAAAAATTAGAATATTTACCCGAAGCACACACTGACTTTGTAATGG
CTGTTATTGCTGAGGAGTTTGGATTAGTTGGAATTGTTGTCGTTGTGCTATTATTACTCG
CTTTAACTTTTAGAGCTTTAAAGGTTAGTCGGGAAGCGTTAATGTTAGAAGAGCGATTTA
AAGGTTTTTTTGCTTTTGGTATTGCAATTTGGATTTTTATTCAAGGCTTTGTAAACCTTG
GTGTTGCTTCGGGGTTACTGCCGACCAAGGGCTTAACTTTCCCATTGGTAAGCTATGGTG
GTTCAAGTTTAGTGATTATGGCGATTGCAATTGCGGTATTAATTCGGATTGATTACGAAA
ACCGCTTGGATCGAATTGGTCATGCACATTTCAGCGATGATTAATATTGGAAAATAATAT
GACAAAAAAATTATTGGTAATGGCTGGCGGAACTGGCGGACATGTTTTCCCGGCGATTGC
TGTGGTAAGAGAATTACAACAACAAGGCTGGGAAATCCGTTGGCTTGGTACCAAAGATCG
TATGGAAGCAGATCTTGTGCCAAAACACGGTATTCCGATTGAGTTTATTCAAATTTCAGG
ATTAAAGGGCAAAGGGATCAAAGCATTACTTACTGCCCCTTTTGCGATCTTAAGGGCGGT
ACTTCAAGCGAAAAAAATTATTAACGCGTACAAGCCCGATGCAGTACTCGGAATGGGCGG
TTATGTATCCGGACCTGGCGGTATTGCAGCGAAATTATGTGGTGTGCCTGTGATTTTGCA
CGAACAAAATGCGGTGGTAGGTTTAACGAATGTATGGCTTTCTAAAATTGCTCGACGTAC
TTTACAAGCATTTCCAACGGCGTTTCCAAATGCGGAAGTGGTGGGAAATCCTGTTCGCCA
AGATCTATTTGAAATTGCACCGCCTGAACAACGTTTTGCTGAAAAAGGCTATCCGATCAA
TATCTTAGTGATGGGCGGTAGTCAGGGGGCATTGGTGATCAATAAAACCGTGCTGGAAGT
AGCGAAAGTGTTAGGACAAAACGTATTTATTAGTCATCAAGTCGGCAAAGGCAAATTAGC
CGGTGTGGAAGAAGTTTATCAAGCAACAGGTAACGGCATTGCTAGCGAATTTATTGATGA
TATGAAAGCCGCTTATGAATGGGCGGATTTGGTGATTTGCCGTTCTGGTGCTTTAACTGT
ATGCGAGATTGCTGCAGCAGGATTGCCTGCGATTTTTGTGCCGTTTCAACATAAAGATCG
CCAACAATTTTTAAATGCAGAGTACCTTGCACAAGTAGGTGCTGCAATGATTATTGAACA
GCAGGATTTTACCCCTGAAAGTTTATTAAAAGCATTAGAGCCGTTAATTGCCGACCGTCA
AAAACTGACGGAAATGGCAATAAAAGCAAGAGCGAAAGCCACACCATTAGCCGCAAAACG
AGTGGCAGAAGTGATTGTGGAAAATAGTTTGTAAGCGGTCAGATTTTGTAGTTTTTTTGC
AAAATGATCGAATATAAGGAATAAAAATGAAAAATTTCCAAGATAAAGTTAAAAAATTAG
TCACTGAAATGCGCCGTGTAAATCAAATCCACTTTATTGGGATTGGTGGCGCAGGTATGT
CTGGGATTGCTGAAGTATTATTAAATGAAGGTTATCAAATTTCGGGCTCGGATATTGCTG
ATGGTGCAGTCACGCAACGCTTAGCAAAAGCAGGTGCAAAAGTTTTTATCGGACATCAAG
CTGAAAACATTGAAGGGGCAAGTGTTGTTGTGGCTTCCAGTGCAATTAATGAAAGCAATC
CCGAAGTTGCGGCTGCAAAAGAAGCACGTATTCCTGTGATTCAACGTGCGCAGATGTTAG
CAGAAATTATGCGTTTCCGTCACGGTATTGCGATTGCAGGAACTCACGGTAAAACGACCA
CAACCGCAATGATTTCAATGATTTATACGGAAGCAGGATTAGATCCTACTTTTGTAAATG
GTGGTTTAGTAAAATCAGCGGGTAAAAATGCTCATTTAGGTGCAAGCCGTTACTTAATTG
CAGAAGCCGATGAAAGTGATGCGTCATTCTTACATTTACAGCCGATGGTTTCTGTTGTGA
CCAACATTGAACCAGACCATATGGATATTTACGGTGGCGATTTCGAGAAAATGAAAGAAA
CCTATGTACGTTTCTTACGCAACTTACCATTCTACGGTTTAGCAGTGATGTGTGCTGATG
ATGAAACAGTGATGGAAATTGCCCCAAAAGTTGGTCGCCAAGTGATTAGCTATGGTTTTA
GTGAAAAAGCCGATTACCGTATTGAAGATTATCAACAAACAGGCTTCCAAGGGCATTATA
CGGTGGTTTGCCCAACGGGTGAGCGTATTGAGATCTTACTAAACGTGCCAGGTAGACACA
ATGCACTGAATGCAACGGCAGCATTAGCGGTTGCAAAAGAAGAAGGTATTGCGAATGAGG
CGATTTTGGCTGCTCTTGCAGATTTCCAAGGTGCAGGTCGTCGCTTTGACCAGTTGGGTT
CGTTTATTCGTCCAAATGGTAAGGTGATGTTAGTCGATGACTACGGACATCATCCAACGG
AAGTAGATGTGACGATTAAAGCCGCTCGCCAAGGCTGGGAAAATAAACGTGTGGTAATGG
TATTCCAACCGCACCGCTATTCTCGTACCCGTGATTTATTCGACGATTTCGTGCAAGTGC
TGTCGCAGGTTGATGCATTGATTATGCTCAATGTTTATGCCGCAGGTGAAGCACCGATTG
TGGGGGCAGAGAGTAAAGATCTGTGTCGTTCAATCCGTAATCTTGGCAAAGTGGATCCGA
TTTTAGTGTCAGATACTTCACAACTTGGCGAAGTGTTAGATCAAATTATTCAAGATGGTG
ATTTAATTTTGGCACAAGGTGCGGGCAACGTGAGCAAGCTTTCGTGTGATTTAGCGGAAA
GTTGGAAGGCATAAAGAACATAAGTTTCCCCCTTTGAAAAAGGGGGATTAAGGGGGATTT
TAAAATGTATATTTCCCCAAAAATTAATTAAAAATCCCCCCTAGCCCCCCTTTTTCAAAG
GGGGGAATAGATAAATTTATAAACCAAATAAGGTAAAAATAATGAGCTTAAAAAACGAAA
AAATTGCGGTGTTATTTGGTGGCGTTTCAGCAGAACGTGAAATTTCGCTCAATTCAGGCA
AATCGGTGTTTGAAGCATTACAAAGTTTAGGCTATAACGTTGAAGCGATTGATACAAAAG
AATTTCCGATTGAAAAATTAAAAGAAAAAGGCATTCAGCGTGTATTTAATATTCTTCACG
GTGGTATTGGTGAAAATGGCGTGCTTCAAGGGGCGTTAGAGCAACTCGGTATTCCCTATA
CAGGCTGTGGCGTAATGGCTTCGGCGATTACTTTAGATAAGTTCCGCACCAAGCTATTGT
GGAATGCAGTGGGCTTACCAACAGCGGCAATGGAAGTGGTACGCCGTGGGCAAGCGGTCA
ACTCCGATGAAATTATTGCAAAATTAGGTTTACCATTATTTGTGAAACCTGCGAGTGAAG
GCTCAAGTGTTGGCGTAAGCAAAGTGAAAACCGCAGAACAGTTATTACCTGCAATCGAAG
AAGCATTAAAATATGATTCAATTGTGTTGGTGGAAGAAAATTTAGCAGGGGCGGAATACT
CTGTGCCAGTACTTGATGGTGAAGTGTTGCCTGCGGTGCAAATTATTCCAGACGGCGAGT
TTTATGACTACCACGCAAAATATATTTCGGATAATACCCAGTATGTTGTGCCAGCGTTAA
ATGCTGATCGCCAAGCGGAAGTCGCTAAGTTAGTGAAACAGGCTTATGATGTGGTGGGCT
GTCGTGGTTGGAGCCGAATTGATGTAATGGAAGATGGCGAAGGAAACTTCCGTTTAGTTG
AAGTGAATACTTGCCCAGGTATGACCAGTCATAGTATTTTCCCAAAATCAGCGGCGACTG
TGGGTTATAGTTTCGAGCGTTTAGTTGAGCGTGTATTGGAGTTAAGTGCGTAATGGTTGC
GGTAATACGTAAGAAACCGACTTCGGTAATTCGTACACAAGCAAGTAAGCCGAAGTATCC
GATTAATTGGTTTGTTTTTGTTAAGCCTATCGTTGTGTTATTATGTTTCGGTATGGTTTA
TGCAATTTATACCAATTGGTCTAGTTTGCTTGCATCACTGGATAGAACGCCAATCCGTTC
TTATGCATTAACGCATAAAACACAATTTACGACGAATAATGATATTCGTGAAGTTTTAGC
TAAAGAACCCCTGTTAAAAGGCTATTTTGAACAGGATATTCAAGAAATTAAAGAGAAATT
TCTAACAATTCCTTGGATCAGTAATGTTTCTGTGAGAAAAGTTTATCCCGATAAATTAAG
TATTACGTTACTTGAACATCGTCCAATGGCTGTATGGAATAATAGTCAGTATGTTTCTGA
ACATGGAGTAGTGTTCAGTTTGCCGAAAGATAGGTTTGATAACACAGGCTTACCTATTTT
ATACGGACCAGACACAGAAAGTAAGGTTGTGCTTGAGGCTTGGGATAAAATAAAAGCAGA
TTTAAAATCACGTAATTTAGGATTATATTCCATTGCAATGGATAGTCGAGGAGCTTGGTC
AATTCGACTTGATAATGGCGTTGAACTAAAATTAGGGCGAGGGGAATGGCTATCAAAAAT
CGATCGTTTTGTGACTATTTTTCCTGAAATTGATATTCCTGAGGGGAAACGTTTATCCTA
CGTAGATTTACGTTATGAACACGGGGCTTCCGTTGGATTTAATAATCAATAATTTATTAA
CTTGCAAACATAATTAATATGACAAAAGTAGCAGAATCTAGAATTAGAGTAGGTTTAGAA
ATTGGAACACACAAGATAGTTGCTGTGGTAGGTGAGGTATTGCCTGATGGGGTGATTAAT
GTGATTGGCTCTGGAATTAGCCCGTCTAAAGGTGTTCAAGGTGGTGGCGTTGTTGATTTA
GATGCTGTAACAAGTGCTATTCAACGTGCGATTGAAGAAGCTGAATCGATTTCTGGATAT
GATATTGTATGTGTTACTCTTGCCCTTTCAGGATCTCACATTACAGCTTTTAATGAAAGT
GGAACTGTGCCGTTGTCTGGTAGTGTAAGAAATGAAGATTTGGATAATGCTATTCATATT
GCGCGTTCTATTAAATTACCCGATGGGCTGGAAACATTACACATTATTCCTCAGGAATAT
AGAGTAGATAGATTACCTGCTACTAAAAATCCCCTTGGTTTATCTGGTATGCGTTTGCAG
GCTCAAGCTCATTTAATTGCTTGTCATAACGATTGGCTACGTAATTTAAAAAATGCAGTG
GAGAGAAGTAAATTAAAAATTGATCAAATCGTTTTTTCGGGGCTTGCTTCAAGTTATTCT
GTGTTAACAGAAGATGAAAAAGAACTTGGGGTTTGTTTAATTGATATTGGCGGTGGCACT
ATGGATGTTCTTGTTTATACAGATGGTGCTTTGCGTTTTAGTAAAGTTATTCCTTTTGGT
GGGAATAATGTAACGGACTATATTGCTCATGTTTTCACAACCTCTCGCCAAGATGCAGAA
AATATTAAAGTACAGTATGGATGTGCTATTGCACCCCCAACTCATTTTCCAGAGAAAAAA
ATTGAGGTGGCAGGCTTGGGTGGACGAATGCCAAGAACTTTTACAAAAAGCCAATTATCT
AATGTTACATCTCAATGCTACCACGATTTACTGAGCGTAATTAATCAGGAATTATCCCAA
TTACGCAATGAACTATATCAAAAAGGCATAAAACAAGAATTAATTGCTGGAATTGTATTA
ACAGGTGGTGGCTCTCAGGTTGAAGATATTGTAGAATGTGCAAAATCTGTCTTTGGATCT
CAAGTTCGAGTTGGTAATCCATTGAACATTACAGGATTAACGGATTATGTAAACAAACCT
TCTTATGCAACCGTATTAGGATTGCTACAGTATAGTCATTATAATGACGTTGATAGTAGC
CAAAGTGGAGAAATTAGTCATAAGGTGGGCGGCATTATTGATACATTAGGTCATAGTGCT
AAAAAAGCGTATAATTGGATAAAATCAAGTTTTTAATAGGCATTAATAACAATATTAAGC
CGTGAGGGAGAATCACAAATGTTTGAACCTATTTATGAAGCAACGCAAGATGCGGTTATC
AAAGTTATCGGTGTCGGTGGCGGTGGTGGTAACGCACTAAATCATATGGTTAGTAACCAA
TCTGATGTTGGTAGTGTTGAATTCTTTTCGGTTAATACGGATGCACAAGTATTACGTAGT
AGTGCCGTTCGCAATACGATTCAAATAGGTGCAAGTGTAACAAAAGGCTTAGGGGCAGGA
GCAGATCCAAACATTGGTCATCAAGCAGCTGAAGAAGATAGAGAAGCATTAACGAATATG
CTTACAGGTGCTGATATGGTCTTCATTGCTGTTGGTATGGGTGGTGGCACAGGTACTGGT
GCAGCTCCTGTAATTGCTGAAATTGCTAAAAGCCAAGGAGCATTAACAGTTGGTATTGTT
ACTAAACCTTTCTCTTTTGAAGGTAGAAAACGTTCTAACTATGCGGAACAAGGGATCCGT
GAACTTGCAAAACATGTGGATTCACTCATCATTATCCAAAATGATAAATTACTAAAAGTA
TTACCTAAAAGTGTAAAATTTAATGAAGCCTTTGGCGTTGCAAATGACGTCTTACGCAAT
GCGGTATTAGGTATTACGGATATGATTACTTCCGAAGGTCTTGTGAACGTTGACTTTGCA
GACGTGAAAAAAGTGATGTCGGAAATGGGTAGAGCAATGATGGGAACAGGCATTGCAGAG
GGTGAAAACCGTGCAGAAAATGCAGCAAAAGAAGCTGTAGCAAGCCCGTTATTGGAAGAT
GTTGATTTATCAGGTGCTAAAGGCATTCTTGTGAATATTTCTTCTGGCTATGATATTGAA
CTTGCAGAAGTCAATACCATTATGGAATATGTTACTAGCTTCGCAGATCCTGATGCAGCT
ATTATTTTTGGTTCTGCATTCTATCCAGAAATGGATGGTAAGATCCGTGTAACATTGGTT
GCTACAGGTATCGGACAACCAGAAGAAATGCCAAAAATTCCAAGTGTGCAAGGAAGAACC
GATATTTCGCAACAATCTATTATTAATAACGGATTTGGTGGTGCTCGTCAGCCTGAATTT
ATAAATAATATGGGCGGTTACCCAAACCAAAACCAATATACAACGCATCAAATGTCTCAG
CAACCACAACAGGTTCAGCAAACAGCGCCAAGACCACAGAAAGTTGATACAGCACAGGTC
TTTTCGCCGAACTCAATCCCAGGGTTTATGAGAAATGGTCAATAACCATTTCGGGAAATA
AGGAAACGATATGATTAAACAAAGAACCCTTAAACAAGCAGCAAAAGTAACAGGTATTGG
CTTGCACAGTGGCAAGAAAGTAACCTTAACGTTGCGTCCAGCACCTGCAAATACAGGGAT
TATTTACGCAAGAACAGATCTTAAGCCTGTCGTTTATTTCCTGGCAAGTGCTGAATCTAT
CCGTGATACACAACTTTGTACTTGTATGATCAATGATGAAGGTGTGCGTATTTCAACAGT
AGAACACTTAAACGCAGCAATGTCTGCGTTAGGTTTAGATAACCTAATTGTAGAAGTTGA
TGCAGCCGAAATTCCAATTATGGACGGTAGCTCAAGTCCTTTTATCTATCTCTTATTGGA
TGCAGGTATTGAAGAACAAGACGCGCCGAAAAAATTTATTCGTATTAAAGAAAGTGTACG
AGTAGAAGAAGGGGATAAGTGGGCTGAATTTAAACCTTATAGTCACGGTTTGAAATTAGA
CTTTACCATTGACTTTACACACCCAATGATTACCAAAGAAGTGCGTAACTACAAAATGGA
ATTTTCAGCACAACATTTTATTCAACAATTAAGCCGTGCTAGAACCTTTACTTTTATGAA
AGATGTTGAATATCTTCAATCCATTGGTCTTGCATTAGGCGGTAGTTTAGATAATGCTAT
TGTTTTAGATGAATACCGCATTTTGAATGAGGAAGGGCTACGTTTTAAAGATGAACTAGT
TCGTCATAAAATGTTAGATGCTGTCGGTGATTTATTTATGTGTGGCTACAATATTTTAGG
TGATTTCAAAGCCTATAAATCAGGTCACAGCTTAAACAATAAATTATTACGAGCTGTACT
AGCGAATGAAAATGCTTGGGAATTTGTAACCTTTGATGATAAAGCAGAGGTTCCGCAAGG
TTATCAAGTGACAGAACAGGTGTTTATTTAATAGTTATTATCATTTCTCGGAGATTTTTA
TTAAATTTTTAAGGTGTTTTTTCTTAAAATTCTAATTTTTAAAAATTTTTGCAGAAAAAT
TGCCGCTTGCTATTCCCTTATTCTACATTTTCGGCTAATCTCGCAGACTTCATTTACCTT
GGTAAATGAAGTCTTTTTTTATTTGTCTTACAGGAAATTTTATGAGTAACCAATCTTTAT
CTTCAAAAATCCTTGGCGGTAATTTAGTATTACGCATTGCCGTAGGTTTAGTGCTAGGTA
TCTGCTTAGCATTAGTTAGCCCAGATGCAGCCAAAAGCGTTGGGGTTCTCGGACAATTCT
TTGTAAAATCACTACGTGCAATTGCACCGATTTTAGTTTTTGTTCTTGTAATGGCTTCAA
TTGCTAACAAAGAAGTTGGCAGCGATAGCCGCTTAAAATCTATTTTGGTGATGTATGGCT
TAGGTACCTTTGTTGCAGCAGTAACAGCGGTTACTTTAAGCTATTTATTCCCAACGACCC
TTGAATTGGTCACAAGCCCAGATGGACTTGCACCACCGCAAGGCATTGGTGAAGTATTGA
AAACCGTTATTTTCAACCTAGTAGATAACCCACTTGGTGCAATTACTAACGGTAATTTCA
TCGGTATTCTTGCGTGGTCTATCGGCTTAGGTATCGCATTACGTCATGCAGCACCAAGCA
CCAAAGTTTTATTAAATGACTACTCTGATGCGGTATCTTTCGTGGTAAAAGTGGTTATTG
CATTTGCACCAATCGGGGTATTCGGCTTAGTGGCAGAAACAATGGCAACTAACGGTGCTG
ATGCCTTTATCGGCTATGCTCGTCTATTAGCAGTATTATTAGGTGCAATGGCGATTGTGG
CATTCATTCTTAACCCGCTACTAGTGTTCTGGAAAATCCGCCGCAACCCATACCCACTCA
CCATCACCTGTTTACGCGAAAGTGGTGTGACAGCATTCTTTACTCGTAGCTCAGCGGCAA
ATATCCCTGTAAATATGGGATTAGCAAAACGTTTAGGCATCAAAGAAGAAATTTACTCTA
TCGCAATTCCACTTGGTGCTAACATCAATATGGCTGGCGCAGCAATTACCATCACCGTAT
TAACATTAGCTGCGGCTTATACTCAAGGTATCGTACCAGATTTCTCAACAGCAGTATTAT
TAAGTGTTGTTGCTTCAGTATGTGCTTGTGGTGCATCAGGCGTAGCGGGTGGTTCATTAT
TATTAATCCCACTTGCGTGTAGCTTATTCAACATTCCAAACGATGTTGCAGCACAAGTTA
TCGGCGTTGGCTTCATTATCGGTGTTATCCAAGATTCAGCAGAAACAGCACTTAACTCAT
CAACTGACGTACTATTTACCGCAGCGGCAAGTATGTCTGATGAGAAGAATAACTAGAATT
CTTGTATACTTTTAATAGTTAAACACTAGTAAAAGACTTAACTACATCAGTCAAGTATTT
TAGATAAGCAGAAAAATAGCTGCTATAAAATTGACTATAGTCTTATATTGAAGGCTATAG
TCGTTTACTAGGTCTAGATTTTTCTCTATTTTATAAATTTTCATTCTAATATTCTCCTTT
CCTTTTCCCTTTCCTGTAATTTTCAGGTACAATCCGCCGATTATTTTTCTTTTATCAATA
ACAATACAATAGGACATTTACTGCCCTTATGAAAATGCAGAACATTCGTAACTTTTCTAT
TATTGCTCATATTGACCACGGTAAATCGACTTTATCTGACCGCTTGATCCAAACTTGCGG
CGGTTTGTCAGATCGTGAAATGGAAGCTCAAGTGTTAGACTCTATGGATCTTGAGCGTGA
GCGCGGTATTACCATTAAAGCACAAAGTGTTACCTTAAATTATCAAGCAAAAGATGGTCA
AACCTATCAGTTAAACTTTATCGATACGCCAGGACACGTCGATTTCTCTTATGAAGTTTC
TCGTTCCCTAGCCGCCTGTGAAGGGGCGTTGTTGGTTGTTGATGCTGGGCAAGGGGTGGA
AGCACAAACTCTTGCTAACTGTTACACGGCAATTGAGATGGATTTGGAAGTAGTGCCGAT
TTTAAATAAAATCGACTTGCCTGCGGCTGATCCTGAGCGTGTTGCAGAAGAGATCGAAGA
TATTGTCGGGATTGATGCGATGGAAGCGGTGTGTTGCTCGGCGAAAACTGGCGTGGGGAT
CGATCTCGTTTTAGAAGAAATCGTGGCGAAAATTCCAGCTCCTGAAGGTGATCCTGATGC
ACCGTTGCAAGCCTTGATTATTGACTCGTGGTTCGATAACTATTTAGGCGTGGTTTCCCT
TGTGCGTGTCAAAAATGGTGTGTTGAAAAAAGGCGATAAAATCAAAGTGATGAGTACAGG
ACAGTCTTATCAAGTGGATCGTCTTGGTATTTTCACGCCAAAACAAGTTGATACTACGGA
ATTAAAAACAGGCGAAGTAGGTTGGGTAGTCTGTGCGATTAAAGATATTTTAGGCGCACC
TGTTGGGGATACTTTAACCCATCATCACAATCCTGCAAGCGAAGTGTTACCCGGCTTTAA
AAAAGTAAAACCGCAAGTTTATGCAGGTTTATTCCCGATTAGCTCAGATGATTATGAAGC
GTTTCGTGATGCATTGGCAAAATTGAGCTTAAATGATGCGTCGCTTTTCTATGAGCCAGA
AAACTCAACGGCATTAGGCTTTGGCTTCCGCTGTGGCTTCTTAGGCTTGTTGCATATGGA
GATCATTCAAGAGCGTTTAGAACGTGAGTATGATTTGGATCTCATTACCACAGCACCGAC
GGTAGTCTATGAAGTGGAACAAACGAATGGCGAAATTGTCTATGTAGATAGCCCGTCGAA
GTTGCCTGCGATTAACAATATTGCGGAAATTCGTGAGCCGATTGCAGAATGTAATATGCT
TGTACCACAAGAGTTTTTAGGTAATGTGATTACCTTATGTGTGGAGAAGCGTGGTGTACA
GACGAATATGGTTTACCACGGTAACCAAATCGCATTGACTTATGAAATCCCGATGGGTGA
AGTGGTGTTAGATTTCTTCGACCGCTTAAAATCGACTTCGCGTGGTTATGCGTCGTTGGA
TTATGGTTTCAAACGTTTCCAAGCGGCAGATATGGTGCGTGTAGATATTATGATCAACGG
CGAGCGTGTCGATGCGTTAGCGTTAATCGTCCACAAAGCCAATGCCCCTTATCGTGGTCG
TGAGTTAGTGGAAAAAATGAAAGAGTTAATTCCACGTCAGCAGTTTGATATTGCGATCCA
AGCGGCGATTGGTAACCATATTATCGCTCGTTCGACGGTGAAGCAGTTGCGTAAAAACGT
ATTGGCGAAATGTTACGGTGGTGACGTAAGCCGTAAGAAAAAACTGTTGCAGAAGCAGAA
AGAAGGTAAAAAACGTATGAAATCTTTAGGTAACGTGGAAGTGCCACAAGAAGCGTTCTT
AGCGATTTTGCACGTTGGGAAGGATTAGTGAATAGATATTGTAGGGACACACCGAGTGTG
TCCGCATACAACATTCATATCTATTCTATTGATAAATGTTGCAATGGACACACTCAGTGT
GTCCCTACATTTTGGATAGTAAATAAATTCCAAAAGGAGTGAATTTTAAATATGAGCAAT
ATTTTAACCATTAGTTTTATTGCAGTATTGTACGGTGTTTGGAAAGTGTTGGACTCAATG
CAGCTACCAAACACGATTTCCATTATATTAGTAGGTTTAGTTGTTATTTGTGGTGGCTTT
TGGTCATTTTACAAATTTAGTGCTGAACCTCGCCGCTTGCGTGCGATTGAGCGTGAAGAA
AAGCGTTTAGGCAAACCGCTCTCAGCAGAAGAAAAAGCCACAATTCAACCTCGTTCATTA
GTGGGGGATTTTTTTGCGTCACTATTTGGGGTGTTAGCATTAGTCACTATTTTACGTTCA
TTTATTTTTGAGCCGTTCCAAATTCCAAGCGGTTCAATGGAGCCAACGTTACGCGTGGGT
GATTTTCTGTTAGTGAATAAATTTACTTATGGAATTAAAGACCCGATTTGGCAAAATACG
CTTGTTCCGATGGGTAAGCCTGAACGTGGGGATATTGTGGTATTTAAAGCTCCAAAACAG
CCACACGTTGATTATATTAAGCGTGTTGTGGGTGTTGGTGGCGACCGTGTGAAATATGAT
TTCCATACCCGTAATTTAACCGTTGTTCACGGCGATTCAGGCAAAGAAGTGGTGTTTAAA
TACGAAGGCAGTGCACCAAATCCTGACTTTTTCTACCACGGTGAAATGCAAGTTGAACGC
ACTGAAATTGGTGATGTTACCCACCAAATTTTAAATAATCCGCACGCTTTTAACTACGAG
CCTTATTTCTTCAAACAAGACGGTATTCCTGCTGGGGAATGGGTAGTGCCAGAAGGGCAT
TATTTTGTAATGGGAGATAACCGTGATAACAGCGAAGACAGCCGTTTTTGGGGGTTTGTC
CCTGAAAAGAATATGGTCGGTAAAGCAAGTGTTATTTGGTTAAGCCTTGATAAGAAACCG
AATGAATTTCCAAGCGGATTACGTTTTGAGAGAATGTTTACGGCGATTAAATAAAGAGAA
CATTTCCCCCTTTGAAAAAGGGGGATTAAGGGGGGTTTTTAAAGGGTGAATTTTATTCAA
TGTTAGCAAAATCCCCCCTAGCCCCCCTTTTTCAAAGGGGGGTATTCCACGAAGATAAAC
TAAAATGCAACTAGAACGATTACAGAAAAAATTAGGTTATCAATTTGCTAACCTTGATTA
CCTCACCCAAGCCCTCACTCACCGTAGTGCTGCTTCCAAAAATAATGAACGCCTTGAGTT
TCTTGGCGATTCCATCTTAAATTTTGCCATTGGTAAAGCCCTATATGAAAAATTCCCAAA
AGCGAATGAAGGGGAATTAAGCCGTATGCGTGCGGCATTGGTGAAAGAACAGACCCTTGC
GGTTGTCGCTCGTCAGTTTGAGTTAGGCGAATATATGAAATTAGGGGCTGGAGAATTAAA
AAGTGGTGGCTATCGCCGAGAGTCTATTTTATCCGATTGTGTGGAAGCGATTATTGCCGC
GGTATATTTAGATGCTGGGATTGATCGGGCGATGGAACGTGTGCATTGTTGGTATCAGCA
ACTTCTAAATGACATGCAACTAGGGGAAGCACAAAAAGATCCGAAAACTCGTCTGCAAGA
GTATCTACAAGGGCGTAAGCTACCCTTACCAACTTACGAAGTGATTGATATTAAAGGCGA
AGCCCATAATCAAACTTTTAAAGTCAGTTGTAAAGTCGAAAAAGTTGATGAAATCTTTAT
CGGTAACGGCACAAGCCGTCGCAAAGCCGAGCAAGATGCGGCATTGCAGGTGATAAAGGT
GTTGGGAATAAAATAGCCTAATGCAGGGTGGCTCTTGACCCACCATTTCAATTTGTATTT
ATTTAAGAGAACACAATGACAGATCAAAAAACATATTGCGGCTTTATTGCCATTGTTGGT
CGCCCAAACGTAGGGAAATCAACGCTATTAAACAAAATTTTAGGACAGAAAATTTCGATT
ACATCTCGCAAAGCTCAGACGACACATCACCGCATTTTAGGGATTAAAACCGAAGGGGCG
TATCAAGAGATTTATGTTGATACCCCAGGGCTTCACATTGAAGAAAAACGAGCGATTAAC
CGCTTGATGAACCGTGCGGCAGCCAGTGCGATTGGTGATGTCGATATGGTGATTTTTGTG
GTAGAAGGCACGAAGTGGACCGATGATGATGAGATGGTACTCAATAAATTGCGTTCGACC
AAAGCCCCTGTGATTTTAGCGATTAACAAAGTGGATAATATCAAGGAAAAAGAAGAATTA
TTGCCACATCTGACCGCTTTATCGCAGAAATTCCCGTTTAAAGAGATCATTCCGATTTCA
GCTCAACGGGGCAAAAACGTACATATTTTAGAGAAATTTGTGCGTGAGTCACTAAAAGAA
GGCATTCATCACTATCCTGAAGATTATGTCACCGACCGTTCGCAACGTTTTATGGCGTCA
GAAATTATCCGTGAAAAATTAATGCGTTTTATGGGTGAAGAGTTGCCTTACTCTGTAACG
GTCGAAATTGAGCAGTTTAAAACTAACGAGCGTGGCACTTACGAAATCAATGGTTTGATT
TTAGTGGAACGTGAAGGGCAGAAAAAAATGGTGATCGGCAACAAAGGTCAGAAGATCAAA
GTGATCGGCACTGAAGCTCGTGCGGATATGGAACGCTTGTTTGATAATAAGGTCCACCTT
GAGCTGTGGGTGAAAGTCAAAGCCGGCTGGGCTGACGATGAACGTGCGTTAAGAAGTTTG
GGTTATATTGACGAATAATGATCGAACAGTGGCAACGTGGCTTTGTGCTACATCGCAGAG
AATACAGTGAAAGCAGTCTGCTCGTTGATTTTTTCACTGAAAATCACGGGCGGATTACCT
TACTTGCCAAAGGGGCAAGACGACCACGTTCGCCATTGAAATCTGTTCTTCAACCCTTTA
CCCCGTTATTGCTGAAATGGACGGGCAAAGGGGACTTAAAAACACTCACCAAAGCCGAAC
CAGCTTCCTTGACCTTACCTATGCAAACACTGGCACTATATAGCGGTTTTTATGTCAATG
AAGTGCTTGCAAGAGTATTGGAAAATCACACCGCTTACCCTGAATTATTTCAGCATTATC
TGCACTGTATGACAAAGTTGGCAAGCCAGCCAAACGAGATCGAACCGATCTTACGCACCT
TTGAATTTCAAACACTTAAAGCGTTAGGTTATGGGGTGGATTTTTGCCATTGTGCCGCAA
CAGGTAAGCCTGTCGATCCAAAAATGAGCTATCAATTTAGAGAAAATGAAGGCTTTATTG
CCTCTTTATTACAAAATAACTATACCTTTATCGGCAAGGATTTATTAGCTTTTGCGGAAA
TGGATTTTTCAGAGAAAGAAACCTTACAATCGGCAAAACGTTTCACCCGTATTGCTTTAA
AGCCTTATTTGGGATCAGCACCGCTGAAAAGCAGAGAGCTGTTTCAGTCTGTTTTACCAA
ACAGATTAAAAGGGTAGGTCGGACATTTATTGCCTGACATCTCGAAATCTAGCGCTATTC
AAAACTAAATAAATTAGAAGGGTAGGTCGGGCATTTATGCCCGACATCCCGAAATATAGC
ACTACTCATAATCAAAATCTTGATTAACCCCAGCCCAATCTTTTGGATAAATACCTTGAT
GAACGTATTTGTGAAAGGTTGAGTATTTCCAATCAGTTACTGATGAAACGTATCCGTGTT
TTACAGGATTATAGTGAATGTAGTCAAAATGTTTTTCGAAATCTTCTTCATTTTTTATAC
AGTGTTCCCAAAATCGTTGTTGCCAAATGCTACTTTGCCGCTTTCTTAGTTCATTGTTGG
TTTTTTCTATATTGTCATAATGTTGGCAATGGTGACTTACATAACGCTTTACTTGATTCC
AACGCATTGAAAAGTCTGAATCATTGTCGGGCAATTGCCAAATAGTATGTAAATGATCGG
GTAAAATTACTAATGCGTTAATTTTAAAAGGATATTTTGTTGTACCCTTTTTATAGCGGT
CTTAAGAGTGTGAAGGACATCAGCGTTTGTTAATATTGGGCGGCGCTGATAGGTGACTAC
GGTAAAGAAATATTGTGCTCCTGGTTGATAAAGTCTTCGGTATTGCATTATATCTCCTAC
AATTTCTATGTTTTTAGATATAAAAGGGATGAGCTTGTCGGGCATAAATGCCCGACCTAC
TTGAATATTCCTTTCTTAATCATCTCTTCAAAAAACGGATAATCCACTAAAAATGCATCG
TGTCCAAAGTCGGAATGAAATTCATAAAAATCGACGGCAATGCCTGCATTTTCTAAACGT
TGTTTGCTTTTGTGTAGGTCAATCTGTTTAAACAGTTGATCGCTCGTTACGCCGACAAGG
GTGTAATTCGCTTTAATGCGACTGAGTGCTTCTTGCTCGTTTGCATAGGTTAAAGCAGGA
TCATAGAGATCTAAGGCTCTTAACAGGCGTAAGTAACTATTGGCGTCAAAGCGATCTAGA
AATTTGACCCCTTGATAGCTGAGATACGATTCTACTTGGAAGTGATCGCCCCAAATCGTT
CCCGTCTGTTTCACTTCTCGCCCAAAGGCTTTGGCAAGTTGTACATCGGTGCGGTAGGTG
AGCATACCAAGCATTCGAGCGATTTTTAAGCCGTTATCTGGGGGCGTACTCTCATAATAA
TTGCCGTTGTTAAAATGGGGATCGTTTATCACCGCTTGTCGCATAACGTGATTGAAGCCG
ATTGCTTCTGCACTCAAGGTAAGCGAAGAACAGAGATTAACCACATTTCTCACTTGTTCC
GGATAATCAATCGCCCACTGTGTCGCTTGCATTCCACCAAAAGAGCCACCCACGACCGCT
TGTAGCTGAGTAATACCGAGTTTATCGATCAAGGCTTTTTGCACCTTCACAATATCTTGC
ACGGTGATAACGGGAAATTGACTGCCGTAGGGTTTATTCGTATTTGGATTGATAGACGCA
GGGCCTGTCGTACCTTTGCAACCGCCAAGCACATTCGAGCAGATAAAAAAGTATTTATCG
GTGTCAAAAGCTAATCCTGCACCGATAAAATCTTGCCACCAGCCTTTATCCGCAGGCGGT
GCATAATAGGGTTCAGCGTCACCCGTCAAGGCGTGGCACAACAGCACAGCATTGCTTTTT
TCAGCGTTCAATGTGCCATAGGTTTGGTAAGCGACATTGATAGGCGAAAGTGTTCCGCCT
AAAGCAAGCTCAAGGGGAATATCATCAAAAAGAGTAATCTGCTGTGCCATAAAANNNNNN
NNNNNNNNNNNNNNNNNNNNNNNNNNTCCTTGCAAAAAACGGTAAAAAAGCGACCGCTTG
TCTTTGAATGGTTTCAAGTTTACGAATAGGAAATCGTTTCGTCAAGAAATTTTAGACATC
TAAACGTCTAGATTTTTAAATGGCTAAATTAATTATTGTATTACTATGGGCACTTATGCT
GTCAGAAAATCATTTTGGGATATAGAATTACTCATCCTTAGGAATAACCACAGCAGGATC
CACTTTCCCTTCAAAACCATCAATCAATTTTTTTAGCCCATAATCTTCCTTGTCTGAATG
AGGACTAAATAAATCGACTTCTGTATTCAATTTCGGATTACTAATTCCCACCCATTTTGC
AATGCCATCGGTAAAGTTTAAGCCAGATTTCATCGCTTTATAGACTTTTCTATCGGTATC
ATCGCTAGATATTTTAAAGAGCGGAAATCAAAGTGTAGCTTACTTTTGCCACTGCTGTTG
TGGATTGCAATGTCATTTTCAGTGATATGGTGAGCTAAACCGTGATCGGCAAAATAGACC
ACCGAAAACGAGCGGTTAGATTGTTGCTCATTTTTGCGAAGGGTTTCATATAAGCGTTTT
AACACTTCGTCGTTTTTTTTTGATGGACGATGCATAGCAGTTTACGTTGAAATACTTTTT
GCCTATTTTTTCATCATCAAACATTTTAGGGTAATCAGTTAAACGATCACAGCTGATGGG
GTGTGAACCGTATAAATGCACCACAATAAAACGTTTGCTATGAGTTTTTTGCTCAATAAT
GTGTTCAAATTTAGGCAATAAATCAAAGTCACTGATATTTTGATGGAAAGAGTCCCCCGA
TTTTAAGAATAATTTTTCGTCACTTTTGTTAGCAAGGGAGGAAACAGGTGTATCAAAAGT
ACCAAGATAACCTTGGTTTGATAGCCAGTAGGTTTTAATTCCTGCGGATTTAATCAAATC
GATCATACCAAGGCTGTATTCCCCTTCCCACTTTTCAGTATCAGGCTTAGTGAGCATTAA
TTTTAATGAAGCAATGGTATTTGTTCCACCAGCGGTCAGCCCATCAATTAAAATGCCGTT
GGCACTGCTCATAAACGGCGTATTTTCAGCAGGGTAGCCATAAGCGTGGTGATAATCTTT
TCTAGCACTTTCGCCGATCACTAAAATGTAATCATCGTAACGGCTTTCCGCATTGAGTTG
CGACGTTCCCCATTCACTTTGAATGGACATACTATTCAAGCGGTCTAATTCTGCTTTTAC
TTTACTAATTGCACTACTTCCTTCTTGTAGAAATTTGAAGGGCGGAGTAGAGATAAAAAC
TAATGCAATCCCTAAGGCAAGAAAGGTTTTATTTTTGTGGAACTGAATTTGCCATTTTTG
GCTAATAAAACGAAAACCTAACAGTGATATAAAAATGCCAGTACAAGCAACAAAGTTAAT
CAGGGGGATTTGGCTGAAAAACTCTTTGCTTTCTTGTATATCTGTGGCAAAAACCGAAGC
AAGGTATTGGTACGATGGTGGGCCAAAGGTCAAGCCAACTGGCGTGTAAAGGGCATATAA
AGTGACAATCGGCAAAAGCAGATAAAAGAACGCTTTTTTAGAGGCATTAGCAAATAAAAT
AACGAGAACCAGCAGTAGCACATTGCTGATTTCAGGAGTAGGAAAAAAAGCCTGAGCCAA
GTAACATTAGGTAACTTGCTAAATAAGATAAACCAAAACTAATGAGAGTAGCGAGTATCT
TTGTTATATTCATTATGAGCAAAACGAAAATAAAGGGATAGCGATTTTACCGAAAATAAA
GTGGAAATTCTATCCGCTTGCCTACTTTGATCTGTTCTTAAGATAATCTATAATATTTCG
ATTTTTTTCCCCAACCGTTACACAGAGGTCAAAATGAGCAATCCTATTTATAAACGTATT
TTGTTAAAGTTAAGTGGTGAAGCATTACAAGGTGAAGAAGGTTTTGGTATTGACCCATCT
ATCTTAGATAGAATGGCATTAGAGATCAAAGAATTGCTTGCAATGGGTGTCGAAGTCGGC
GTAGTTCTTGGGGGCGGTAACTTATTCCGTGGTGCTAAACTTGCTAAAGCGGGTATGAAC
CGTGTTGTCGGCGACCATATGGGTATGCTTGCAACAGTAATGAACGGTTTAGCAATGCGT
GATGCCTTACACCGTGCTGATGTTAATGCAAAATTAATGTCTGCATTCCAGTTAAACGGT
ATTTGTGATACTTACAACTGGTCTGAAGCCATTAAAATGTTACGCGAAAAACGTGTCGTG
ATTTTCTCAGCAGGTACAGGAAGCCCATTCTTTACAACAGATTCTGCGGCTTGTTTGCGT
GGTATTGAAATTGAAGCTGATGTTGTATTAAAAGCAACCAAAGTCGATGGCGTGTATGAT
TGCGATCCTGCGAAAAATCCAGATGCAAAACTTTATCAACATTTAAGCTATGCTGAAGTG
ATTGAAAAAGAATTGCAAGTGATGGACTTAGCCGCATTTACTCTTGCCCGTGACCATAAT
ATGCCAATTCGTGTATTTAATATGGGTAAAGCTGGTGCGTTGAAACAAGTTGTGACGGGT
ACAACGGAAGGTACGACGATTGCTTAATTAACGCTATTCAACGAATTAATCCAACTTAAC
TATTTATTTAAGTTGGATTTTTTATTCTTTACTTTGCCATTTCAAATTCAATTAACATCA
TGAGAATATGGATTACTTTAATATGTATCTCTTGAATACGATCAGCATAACGAAAATGAG
GTACCCGAATCTCAATATCAGCTAGTTCTGCTATTTTTCCTCCATCCTTGCCTGTCATTG
CAATAATTTTCATTCCTTTGGCTTTTGCAGCTATGATTGCATTAATAACATTTTTAGAAT
TTCCTGATGTTGATAAGCAAAACAAGATATCTCCTTTTTGTCCGATTGCCTCAACATAAC
GAGAAAAGACATATTCATATCCAAAGTCATTGCTTACGCAGCTTAAATGGCTTGGATCTG
AGATTGCTATGGCTGGATATCCTGGTCTATTTTCACGATAACGTCCAGTTAACTCTTCAG
CAAAATGCATAGCATCACAGTGTGAGCCACCATTCCCACAGGAAAGTATTTTTCCCCCGT
TCTTAAAACTATCAGTAATCAGTAAAGCTGCTTCTTGAATTAGTTTAAGATTATGTTGGT
TATTAATAAAGTCATTTAATACTTGTTGCGCTTCTTGTAATTCTATTAAAATTTGTTGTT
GGTACATAAGGATTCCCTCTTGTGATGAGTTAAGTCAAATAAGTCTACCACAAACCCTAT
AAACTTAGTACTAGGAAAATAGAATGAAATTGGGTAAAATCAATAGGTTTATGTTATTCA
ATCAAAGGAAAATACTATGATTAATGAAATTAAGAAAGATACTCAAGAACGAATGGAAAA
AAGCCTTGAGGCCTTAAAAGGACATATTTCTAAAATCCGTACAGGTAGAGCTCAGCCTAG
TTTATTAGATGCTATTCAAGTGGAATATTACGGGTCAGCAACACCATTACGTCAATTAGC
TAATGTTGTCGCAGAAGATGCTCGTACATTAGCAGTCACTGTATTTGATCGTTCGTTGAT
TAGTGCGGTAGAAAAGGCGATTTTAACTTCGGATTTAGGGTTAAATCCTTCTTCGGCTGG
AACTACTATTCGTGTTCCTCTTCCTCCATTAACGGAAGAACGTCGTCGAGATTTAATTAA
AATTGTAAAAGGTGAGGGAGAACAAGGTAAAGTTTCAATTAGAAATATTCGCCGTGATGC
AAATGATAAAATTAAAACTTTAGAGAAAGAAAAACAGATTAGTGAGAATGATGAGCGTAA
AGCTCAAGATGATATCCAAAAGATTACAGATATTTATATCAAAAAAGTGGATGAGATTTT
AGCAGACAAAGAGAAAGAATTAATGGATTTTTAACATATGAATTGGGCGGAAATTTTCCG
CTCAATTTATTCTAACTGGTAGAAGAGATTTAAGATGTTGTTATGAATTTCTTTATTGGT
TTCCAATGTCTACATCCTATATAAATAGAGTAAAACCGTTTCATTTTAAGAGAAAAAATG
ATAGAAAAAACCTTTATTGTGGGGAAAGATGCAGCCCTTGAAGAAAGCATCGAAAGATTC
CAGACTAAGTTGAAAGAATTAGGATTTAATATTGAGGAGGCTTCTTGGCTTAATCCTGTA
CCAAATGTATGGTCAGTACATATTCGTGATGTTGATTGTCCACAATGTTTTTCAAATGGT
AAAGGAGCAAGTAAGAAAGCAGCTCTTGCTTCCGCATTGGGGGAGTATTTTGAGCGTTTA
TCGACTAATTATTTTTGGGCTGATTTTTATTTAGGAAGGGAAATTGCTGAAGGTGAATTT
GTTCACTATCCAAATGAAAAATGGTTTCCTATTGAAAATGAAACGGAATTACCTGAAGGA
ATATTGGATCCATTTCTACATGACTATTTTAATCCCAATGGAGAATTGACACCAGAATTT
CTGGTAGATCTACAGTCTAGCAATTCAGAACGAGGAATAGTTGCATTACCTTATATTCGT
CAGTCTGATGGTCATACGGTATATATTCCACAAAGCATTATTGGAAATTTATTTGTATCT
AACGGGATGTCAGCTGGCAATACTAAGAATGAAGCCAGAGTGCAGGGACTATCGGAAGTA
TTTGAACGCTTTATCAAAAATCGTATTATCACTGAAGCAATCAGCTTGCCTGAAATTCCG
CAGTGTATTATTGATGGTTATCCGACGATTAAACGTTCGATTGAGCAATTGGAGCAAGAA
GGGTTTCCGATTCTCTGCTATGATGCTTCATTAGGTGGCGAATTTCCAGTTATCTGTGTA
GTTTTACTTAATCCTAGGAATGGTACGTGTTTTGCTTCTTTTGGTGCTCATCCTAATTTC
CAAGTCGCATTTGAGCGTACGGTAACTGAGCTTTTGCAGGGGCGTAGTTTAAAAGATTTG
GATGTGTTTTCTCCACCATCATTTAATAATGATGATGTGGCAGATTATGCGAATTTGGAA
ACTCATTTTATTGATTCAAGTGGTCAGATTTCATGGGATCTTTTTAAATCAGAACCAGAT
TATAAATTTACTCACTGGGATTTTTCAGGCACAACAGAGCAGGAATTTGCTAATTTGATG
GAAATTTTCAGCCGGTATAAACAAGAGGTTTATATTATGGACTATGAACATTTAGGTGTA
TACGCTTGCCGTATAATTGCTCCTGGAATGTCTAATATTTATCCTCCTGACGATTTGATC
TATGCGAATAATAATATGGGAATGGAATGGCGTGAAATGTTGCTTGATTTACCCTATTTC
CATCATGAGAAAGAAATTTATCAAGAGCTATTGGATGAGCTGGATGAGCAAGGTATTGAT
GATATGACACGGGTACGTGAATTTATTGGAGTGGTAGCTGAAAAAGGAAGCGCACTACAA
ACTTTACGTATTGGTGAATTAAAATCTATGCTTCATTTGGCTTTAGGGAATCTTGAAGAG
GCATTAGATTGGGCAACTTGGACAGTTAATATGAATGCTTCTGTATTTTCAGCAGAAAGA
AACAATTACTATCGTTGTTTAATTAGTGTAATTGAATTATTTTTGGATGGGGATAGGGAA
CCTGAGCAGTATAGAATGATATTTAACAGAATGTATGGGAAAGATGCTGTAGATTTTGTT
TGGAATATAATGCAGGGAGAAAATCCGTTCCATGGTTTAATTGGTTCTGATGAAACTTTG
AGGAATATGTCAGCTCATCAAAAATTACTAGATGCATACCATAAGCTACAAAAAGTAAAA
TAATAGAAATTACATTGATAAATGTAGTGTGATGAAAACGCCTATGAATAGATTCTATTT
GTAGGCGTTTGACTTTCTATTTCATTCTAGCATCTAAGGATGATGTTGGGATAAATTTAG
TATCCTATCTTTCATACAATGAGCTATTTCTGTTAAATATTTTTCTTAAAAAGAGGAAAA
TATGTTTATTGAGGACTTAAATTGCAAAACCAAAGGCATAGAATGCAACTAATGCAATAG
CAATAGCTACTGTACCAACGTTCAATTTGTTAAATTCGCCTGAAATGGTACGCCCAATCA
CTAAGGTTGCAAAACCTAACATAATACCTGTTACGATATTTGCAGTTAAAACAATAAACA
CAGCACAAACTAAGCCTGACATTGCACCGATAAAGTCATCAAAGTCTAATTTAGACACAT
TGCTCAACATTAATAAACCAACGTACATTAATGCAGGAGCGGTAGCATAACCTGGAACTA
AAAATGCGAGTGGTTGGAAGAAAAGCATTAATAAGAACAACACGCCAACAACGACCGCAG
TCAAACCTGTTTTACCACCAACAGCAGTTCCTGCTGCTGATTCAATATATACTGCTGCAG
GCGCGGTACCAAATAAACCTGAAAGTACACTACTTAATGAATCTGAAGTAAGTGCTTTAT
CACCGTTGATAATTTGTCCATCTTTATCTAATAAATTTGCCTGACCTGCTACAGCACGAA
TGGTACCTGTTGCATCAAAAATAGCAGTCATTACTAAGGCAAAGACCACAGGTAAAATAG
CTGCATTCAATGCACCGACAATATCTAAATTTAAGAATTGAGAGTTTTCACCAAAGGTAG
GTAATTTAAATACTTCACCGTCAAATTTCACATTCGGATCGAAAATTAAACCGATGATTG
TAATTGCAATGATAACCCAAAGAATAGAACCTTTAATTTGTAAACGCTCTAAACCAATAA
TGGCAGCTAAACCAACTAAAGACATCATTACAGGGAAAGAAGTGAACTCACCCATTTTTA
CAGGTAAACCCGCTTGGTTGCTGACAACTAAACCAACGCCATTTGCTGCAATCAATAAAA
GGAATAAGCCGATTCCAATTCCAGCGCCGTGAGCAATACTAGATGGCAGATTACGCAAAA
TCCACGCACGGATACCTGTTATGGAAACAATGGTAAATAAAACACCCATAAGGAAGATTG
CACCTAATGCAACAGGAATACTAATGCCTTGACCTAGCACTAAACTGAATGCAGTAAAAG
CTGTTAATGAGATAGCACAACCAATCGCCATTGGTGCATTTGCCCATAAGCCAATTAGAA
TTGAACCTAAACCAGCAACCAAACAGGTTGCAATAAATACTGAATCAGCAGGAAAGCCAG
CCGCACTTAACATATTTGGCACAACGATAACGGAGTAAACCATTGCAAGGAAAGTAGTTA
AACCAGCAATAACCTCTTGACGAACGTTAGAACTACGTTCTGCCAGTTGAAAACGAGAAA
GAAGAGACATAATGGAAAAAACCTCAAGAAATATATAGTATGATTAAAGGGTCGAGGATT
CTACACAAAGATAAACCAAAAAGCAATCGTTTGCGCTGCCAGTGTTGAAAATATTTAGGT
TGAGTGCTATAAGAAACATATAGGTTATCTAATGTATTTGAAGTGCAAAAATAAGAGCAT
TAGCGTTTATTAATATCTCCTAATAAGCCTGCATAATGGATCGTTTTAGGGCTTGATTCT
AATGCAATTTTGAGAGCCATTGTCAATGGAACAGAAAGTAGCATTCCTACTGTACCGAGT
AACCATCCCCAGAAAAGTAGTGACAAGAATACAATGAGAGTTGAGAGACCAAGGGTTCTC
CCCATCATTCTAGGTTCTAGAATATTGCTAATTACCATATTGATTGCAATGATACCGACG
GATACTCCCAATCCAACAGAAAAACCATTCAATAGAAATGCTTGTACAGCAATAGGTACA
CCAGCAATGATTGAACCTATGTTTGGAATATAGTTGAGTAGGAAGCTTAATGTGCCCCAT
AATACAGCATATTGTACATCAGCTATTTCAAGTAACACCCAAATAGATATCCCAGTAAGC
AGGCTTACAATCGTTTTTATGCCAAGATAGCTAATAACTCCCTGTAATACTCGGTTGATA
TGGCTTTCTTCCGATTCCACATCTTTATTGCCTTTAAGAGCCACGATAAGTTTATGTTTA
GCGGTTGGAGCCTCAAATAACATGAACACAACGACTAATAAGAGTACAAAAATATTTGTA
ACGACACCTGAGAAGCTAAGTAATAAGCGACTAACAAAGTTCATAATAATGCTTGGGTCT
AGCTGTTCTTGGATCTGTTCACGAGATATTGAAACCGGGATATTCCAGTTATCAACAAGG
AGCATTGCGGCAGCAATACGTTCAGATAGAAGAATTTTGTATTGTGGAATTGATGCTGTA
AATTCTTGTACTGTACTGTTGATTAGTCCTGCCAGAAAAAAGAATCCAAGTAAAAATAGA
ATAAAGAGTATAGTGATTGCCAGCCACAAAGGGACTTTATGAGAGGTTAGATATTTGATA
ATAGGAGAACAAATAATTGCAATAAAAAGAGATAATAAGAAAGGAATAACGATCTCAACG
GATAATTTAATACCCGCCAAAATAATTACAAGAGCAGCAGTAGCTACCAGAATCTGAGTT
AAAGAAGAATTTTGTTCCATATCTACGAGAATATATTGCTATGTGATTGAGTGATGGTAT
ATCAAATGTTTGTATTTTTAGATCCAACTATGTTAATAGCTAGTGATTACTTCTTTCAAC
AACTCCACCGCCAAGAACGCTAAACTAAAACGCTGTTCATCAGCCACTACCCAGAATTGT
AGAGCGTTTTCATTTTTATTGAGTAGTTGGCTAATTTGTAAGAGATTTACCTCTTCATCT
TCGCCATTTTTAACAGGAGTAACCACATTGTCAGAGTTAAATTTTACCCACGCTTGTTGT
TGCCACTGCTCACTTAATGCGGTGGCATCTAAAGCATACTCAGATTGCACGCTGATCATC
TGTGAAATGCCATAGAAAACAGGCACTTGCACGGAATGGAAAGTCACACTAGCGGTTAGA
TTTGGCAGAACTTTTGCAAGTTGTAACTCGAAGGCACGAGAAAACGGCAGGTGTTTTTCA
TCACCTTGCACATTTGCAGGCACGGCATCAAACGCCACACGTGGTTTTTTATCATCAAGG
GGAATACCGTTTAACAACTGGGCGGTTTGTCCTGCTAACTCACGCACTTTTTCATCACCA
AAATACGCCGATGGCAACAGTGATGTGACAAAAATATGTTGAATAGGCTGATCCAACAAT
GGCTTTAAGGCGAGTGCTAATTGGCTGATTTGTGGATTTGCTAAAGCAACAATATTTCGC
TCACGCACATTGGCGATCATTTCGTTGTTTACACTTGGCACAATCACAGGCACATTGCCG
ATTAATGCAGAAATGCCGTAGAGATCTAAAATCACACAGCCTGCTTGTACCGCTTGAGCC
AGCAATTCTGCATTTGCCATTTTGCCTGCAAAGAGAACGTGACTAAATTGCGACCAATCG
ACATCTTCAACAGCGATTTGCTCAACAGCTTTTGCACCGAAACGCAGAGAATGTTCTTCA
CCAAAACTTTCCAATTCAGCGGCTGAAATTTGTTCAAAATCCAAACTGCTTTGTTCTAAA
GCTTCTAATAATTTCTCGGCTAATAAAAAATCTGCTGCAATTGCTAAACGAATGTTTGCC
ATTTTGTTTCTCTCTCGTCAAAATAAAGACTAATTTTACTCTTTTTTATCGCGATTGCGA
AAGGAAAAATAGACCTCAGATATTGATTTTTGAATCTCATTATATGTCGTGAATCTTTGA
TATGTATCATTATGAAATTTATCATTATTTCAACCACTTATCTTCATCTTGCTTACGCTC
AAATTCCGCTTCAAAAGTCGTATTATTTTGAGAGGAAGTCCTGTTCATTGAACCAAAGGA
CATAAATTTCACACGGCTTGCAAAGAGTTTCATAAAAATTGCCTGTAGCAATTGGCGAGT
GATGGGCAAAAGAAGTAGCAAAGCGACAATATCACTTAGAAAACCTGGAATAATCAACAA
TACCCCTGCGATTGCAAAAAAGATCGAAGAGGTGACCGCTTGTGCCGGGATCTTTCCTTG
TGCGATCTCTTGGCGGATCTGCATTATGGTCATTATTCCTCTTAATTTCACTAACCACAA
ACCGACCGCAGAAATAGTGATCATTAATAAAATCAAGGGTAAAACCCCAATAGCAGAGCC
GACGCTTACTAACAGAGAGATTTCAATGTAGATGTATAAAAATAGCCCAGCTAAAAAGAG
AAGTAATGGCATAGAAATTTCCTTATAGAAGTTAGTGGCTGATTAGATAGTGATAATTTG
GGTATTTTCAACCCTAGCCCCCCCCACTACGCAAGTAAATTTAGTCTATTTAAAGCTAAT
CGTTTGCTTTTTTCATCTAGAGATAAAAAATTCATTTGTTTTATGCAAAAAATATGCTAT
TTATATAGCCATTCAGCTTTTATTGATAAATGAAAATGACATTACGTTCTCTTGTTAGCC
TGATTATTATTAACCTCGTGGTGATTATTATCACCGCGGGGGTTAAGTTGGCTCGCAATT
AGAATTGTATAATGAGATCCACAAACCCTCGCTAGTTTTAGTGAGGGTTTTTTATTGCAT
AAAAGCCTTAACTAAATAGCGACACAACATTAAAAGGTAATTTATGAACGGTGCAAATTT
GGTCGTTGAGTGTTTGAAAGCTCACGGCGTCACTTCTCTTTTTGGCTATCCAGGTGGGGC
AATTATGCCTGTCTATGATGCGATTTACGATTCAGGTTTAGATCATCTACTTTGCCGCAA
CGAGCAAGGTGCTGCAATGGCTGCCATCGGTTATGCTCGGGCAACAGGCAAAACAGGTGT
TTGTATTGCAACTTCAGGCCCCGGTGCAACCAACCTAGTCACAGGCTTAGGCGATGCATT
AATGGACTCTATTCCTATCGTGGCAATCACAGGGCAAGTGGCTTCAGCCTTTATCGGCAC
GGACGCTTTCCAAGAAGCAGATGTATTAGGCTTATCCCTTGCTTGTACCAAACACAGTTT
CATCGTGCAAAACATTGATGAACTACCTGAAATTATCGCCAAAGCATTCCAAATTGCACA
AAGTGGTCGCCCTGGTCCTGTGCTTGTTGATATTCCTAAAGATGTGCAATTCGCCCCGAC
ATCACTTTCCCCTATCGTCTATGAAAAAGTGGCGGCTAAGGCACAAAATCCAACCGCACT
TACACAAGCCAAAGCCTTGTTAGCACAAGCAAAACGCCCTGTACTTTATGTCGGCGGCGG
TGTGGGTATGGCTGGCGGTGTGCAAGCGGTCAGATCTTTCCTAGAAATTGCCAATGTGCC
CTCTGTTTCCACATTAAAAGGCTTAGGCACAATTCCGCCACAACACCCACTCTATATGGG
AATGATCGGTATGCACGGCACAAAAGCAGCGAACTATGCGGTACAAGAATGTGATTTACT
CATCGCTTGTGGGGCAAGATTTGACGACCGTGTGACAGGCAAACTTGATACCTTCGCACC
GCACGCTAAAGTTATTCATATTGATATTGATGTGGCTGAAATCAACAAGCTACGCAAAGC
AGATGTGGCATTGCAGGGAGATTTAATCGAGGCAGTGACCGCACTTACTCAACCGCTAGA
GATCGAAAACTGGCGAGCTGATGTGCGTAAAATGAAAGCAGATTTTGATTTTACTTATCA
AGAAAATGCAGGCGAAGGCGAAATCGATCCTTGGGCATTGTTACACACCCTGTCGCAACG
CAAACCTCAAAATGCGATTATTACTACTGATGTTGGTCAGCACCAAATGTTGTCAGCACA
ACATATGCAGCATTATGCTCCTGAAAACTACATCACTTCTGCAGGGTTCGGCACAATGGG
ATTTGGCTTGCCTGCTGCAGTGGGAGCAGTCAAAGCTCGCCCAACAGATCCAACTATTGT
GATTACGGGGGACGGCTCTTTTATGATGAATGTCCAAGAACTTGGCTCAATCAAACGTGG
CAATTTACCTGTCAAAATTCTATTGTTGGATAACCAACGTTTAGGCATGGTGCGTCAATG
GCAATCACTCTTTTTCCACGGTCGCCACAGCCAAACCATTTTAGATGACAACCCAGACTT
CGTAATGCTTGCTAACGCTTTTGATATTCCAGCAGAACGCATTGAAAAAGCAGGGGAAGT
TTCAGCTGCATTAGACCGCTTGCTCAACAGCAAAGGGGCGTATTTATTGCACGTTTGTAT
CCCAAATGAAGAAAATGTATGGCCGCTCGTTCCGCCAAATGCGTGTAATACAGATATGTT
AGATGAAGACATCGGGGTTTAAGGAGAAGAAAAATGCAACAATATCAATTCGTTATCAAA
GCTAATAAACGCCCTGAAACCCTTGAGCGTTTACTCAGAGTAATCCGCCACCGTGGGTTT
GAAGTGCTGTCACTCAATGTAGAAAATAATGGCTCGGAAATTACGTTAAATGTCACTGTT
CAGAGTGAAAGAGCGGTAGAATTATTGTTTAATCAGTTGGTGAAATTGCCGGATGTGATA
ACTCTCTCGTAGATGATATAAGGGAAAAACTATGCAGATCTTAAAACGCTTTTTCTGTTA
CTGCTTGATTTTATGTTTTATGACCGCTTGTACTAAAACAGAGTATCAAAATGAAAGTGC
CAAAACAGAAACAATCCGAGCATTTTTTATTGCTGATAATAAATTATATGTTGTCGGGGA
TTTGCATAGTTATCAATTTGAAAGCGGTGATAAGGATAATGCTGATTATAAAACACGAAA
AAACACTGAGTTTATCCGCTTGCTTCAATCTGAAAAAATGAAATCTGTTACTAAAGCGGA
GATTATTTATATTAGAAATCAAGTAAACACCCCTAATGTTGAGTTTAGGGTAAAACTCAC
TTCTGTGCGTGATAATAAATCGTCAGATCAGTTTTATGACATTTATGGAAAGTTGATCAA
AATTGAAAACCATGATGCAGTCCTAAGTAAAGCCAAATTAGCACAGCCATTACAAACCAA
ATTTGTAGCATATTCAGAAAAAACAACTTTAGATAGTGAAGCTACTGGACTAGCTCTTGT
TTGGGGAATGGTAGGTGTTGTTTTCATTCCTCTTTACATTATCTTTTCACCGCTTGTATT
GATAAATAAAATAACGGATTAATGTGATGGAAGGGAAGAAATTCGATAAATAATCCATAC
AACAAGCGGTCTGATTCGGCAAAAAATGTGTAATAGACAAATTTGTTGCTAAAAGTGGCT
TAAAGCCTTATAGTACAAGGCTTTAAGCCCTCTTTTTGAAATATGAAGAAAAAACTGCCC
ATTTTGCCAAAGTCTGAAAATAAAGAATATAGCAATGATTAAGCAAAAAGCCCCCGTGGG
CGTTCCACGGGGGTATGAATGTGCTTTCAAGTAGTTGTTTATCGGATTACAATTAGAAAT
TGTACTTCGCACCAATATTTCCTTCTTTGTAATAGGATTTCATTGGATTATTCCATAATC
TATAATAAGCGATGTTAGCATAAATATTGAAGTTCTCAGTAAGATAATAGCCCATACCTA
AACTAGTTTTAAATTCATATTTTGGCAATCTCATTCCATATAATTTTGTTTCAGTACTAG
AAACAATATATTTTCCACTTAACATATTATTCATACTGTTCTTATTATAAAGATAAGAAA
CATCTAGATTTATATTAAGTTTTTCAGATAATGATTGATTTAATCTTAAGCCCAATTCAT
ATCCATAATGGGTTTTATGATATTTATCAATACTTAATGCTAAATCTTCTTTTTCATTGA
TGGAATCTTGTTTTAAGCGGTTAATATGTAAAGCAATATATGGATTAAATCTTAATTTTT
CATATTGTAGATTTAATCCTGTTTCATTATAAAACGAATAATTTCGTAATTTTAAATCAG
CTTTAATTGCCTGCGTTCCATTAGGCAATAACAATGTTCTGTCTAATTTTCCTTTAATAT
CCGTGAAACTGATTTGGTTGAGATAATACCATTTATTCCAATCATATTTTCCATATAAGG
CAAAGCTGTGTTGTTTTAAATCCACCTTGCCAACCTGTTGATTTTGGCTGGATAAAGGAG
ATAATTTTTGATGAACTCGTTGTAACCCCATACCAAATGTAAAGGCATTAAATTGCTTAT
TTATACCAACTAATTGTGAGTCTGCACTATTTTTCAAATTGGCAAATCCAAAATCATCAT
TCTGATAAAGTTTTAAATTCTGTGTAGCTAACTGGGTATAAATATGATAAGGCTTAATAT
CTTGAATATTTAAAAATTGCTGTTTAGCGATTTGTCTATTCAAGGTCTTGATACTATTTA
ATGCTACCTGATGTACCGCCGGATATATTTCTCCACTTAAAGAATCTACTGCGGAAGCTA
CCGCTTGTGGTTTAGCATTAATAAAGGATAATGCCGTACTTCTGAGGTTTTTATTTGTGT
TTCCTGAATCACTCGCACTATCTAAAACAAGATCAAAACTTCTCGCAGTATAGACATTTT
TTAATGAATTTTCATTAGCTGCATTTAATACAAATTCTGTATCATTTCGTTTATAGGTTG
CAATAATTTCTTTATTCTCATTATTGAGTTTAATTTCTTTTAAATCAATATAAGGGTTAG
CCCGATCTGATATTTTATAATTTCCATTATAATTTTGGATAGGATTTTGAGACTCAATAA
TGGTTTTAGTTTGAGGCTCTCTTGAAACCACTTCATTAATATTTTCAACATCGGCTACAA
TATAGGAACCTTGTAAATTAACTGTTCCATTTACTTTTAATTTAGATTTATCTATATCAA
TAACCGTTCTGGCATTATTTGAAGTGGTATAATTCCCCTCAATAATTAATCCTTTTCCAT
AAACTTCCAAGGAACCTTTATTATCTACATTTTTTACTATTTTAACTTCTTTTTCAGTAT
TCACTAAATTTTTCGTTAATAATGTTCCTTGTGATTGAATTTCTACCGCAGATTGTGTTA
ATTCATTTCCAACTACCAAAGTTCCGTTTTCGATAATTGTATTTCCACTATAAGAATTTG
AACCTGTAAAATAAAGTGTTCCTGTACCTTGTTTTTTAAATCCGGCGTCACCTTTAATAT
TATTGGACCAAGTATATTTAGTGCGGTCGGTATGATGTTTGTAATCTAATTTTGCTACGA
CGTGAGTTTTATTATCATTGGTTAAAAGTTTTGTATCAAATCTAGCAGGTCCGTTTAATG
CTCTATCTTGATTTAAAACACCCCAACCAACACGTTCGTTAGGTTCTTCAGTAACTTCAC
TTGAACCCAATTTATTTGCGGTAGATAATATAGTTTGGGTCACTAAATGATGATCCATCC
AATCAAATTTTTCCCAAACATTAGCCACGGCAGCAGTAACAACAGGTGTAGCAAAAGAGG
TTCCTTCTGTTCGTACTTTATCACCAAATAAGTACCACTCGCCGGGAGCTGCAATACCCC
AGTTTTTGGCATCTTTACCAATCTGACTTGCATATTCCATCACTCCACTATTTTGTGGGT
TTATTGAAGTTACAACAATCCAGCCTTTTCTTGCTCCATCTCGTATTACAGGCACATGCC
CCTCTATGGTTGCATATTCACTTCGTCCAGTTTTTTTATCTCTGCCATCATTACCTGATG
CCCATACAAAAATACTGTCTCTTTCTGCCATTTCAGCTAATTGTTTATACAGATGTAAAT
CTGATAATTGTTTCCACCCTTTTCCATTTACACTGTCTCTATGTGGATTATTACCATAAG
AGTTGTTAAAAATCCTCACGCCATGTCTGTATGCTTCATCATAATGCTGATTAGATGCAC
TTACAGCTTCCATATAAGCGGATTTTGCAGTATAAGCATAAAGCGTAGCATTTTTGTTTT
TCTGATCGATAACACCAGCAACCATCGTACCATGAGAGCTTTTATGTCCATTTGCACGTG
TATATAAACCAGCATTTAAGATAATGCGATCTGAGCCATTTTCAAATTTAAAGGCTTTGC
CAAGATCATCACGCACATTATAATCCATATCAACAATCCCAATTTTATTGGTAAATTTTG
TTTCTTGGGCGGTTTGCTGATAATTATTTTTATCTAACTTTTCAACCTGAGGTTGAACCC
AAGACTGATTATCCACAGGTTTTATTGATGGATTAGATTGTGTAGAAGGATTATTTTCTG
GAGTTGTAGATTCTGAATTATTATTTAAATTTAAAGTAACATCATTATTTTCTACCGAAT
TATTTCCTGATACATTATTTTCCGTATCAGTATTTTTATTATCATCACTATTTCCAGCAG
ATAAATTATTATTTTCTGGAGTTGTTGTAGTTAAATCTTGATTGAAAGAAGGCGAATCCT
CGGAACTGTTTTCTTTGCCGGTTTCATTATTTTCTTGATTTATATTTTCTCCAGAAGAAT
TATCATTATGAGTAATATTATTTGTTGGATCATTATTACTCGATATTTCATTATTAGTCG
GTTCATTATTTATTGGTATTTCATTACTGTTAGTTTGGGTTTCTGGAGCAGTTTGAATTT
CAGAGCTTTGAGATTCTTTTTCCTCTTCAGCCTTTTCTTCGGCTTCAGGCTGTTCTTCAA
CTTTCGGCAATTCATCAGCTTGAGGATCTTCTTCTGCTTGTGAATTTTCCTCTGTTTGTG
GATTTTCCTCTGCTCTAGGAGGTTGATTTTCAGTTTCTGTTTGTGTTTTTTCTTTATTTT
CTACTTTTGGCTCTTCTGTGATTTCTTCTTTTCTTTCCTCTTTTACTTCCTCTTTTGCTA
CTTCTTGCTTATCTGTCGTCTCTGCTGTAGCTTGTTCATTGTTAGTATTTTCCGTACTAG
GTTTATCTGTAGCATTTGGACTATCCGAAGTTGTTGGGCTGTCTGAAGTGGTTGGTTCAT
TTGAAGTTGTTGAACTATCAGCAGAACTTGAGCTATCTACCTTATTTGGCTCATCAGATG
GCTTTTGATTATCAGAAGTTAGCGAATTATTTGACGAGGCAGAATCGCTAGAGCCATTTA
AACGTTGATTAGTGTTGGAAGAATGAGAGGTAGTCGAGTTATGATTGTCTGTCTGTCTGT
CTGTCTGTCTGTCTGTCTGTCTGTCAGGGAGTTTATTAAATCCATTATTTGTAGTTCCAC
TACTTTCAGCACTAGAATGGCTACCTATCGACGAATTAACTGGATTTTGTTCTTTATTAT
GTTGGGGAGAATTTCCGCCAGTGCCATCTTTCTTACAAGAGGATATCAACACAGCAGAAG
ATAAAAGCATAGTGGATAATATTGATTTTTTGATGTTCATAATTTGTACCACTTATTTAA
AATAATTTATTTTATGAAACTTGGGTGGAGTAATTTCTCGCTTAATACTCTTTATAAAGA
TCGTAATTAATTTTATGTAGGCGAGCATTAGCGGATAACGAAGATTACTTTGCACCAGCC
CTTATTGGGGCATTTTATCTAAAAAAATTAATTTTTTCAAAAGATAATGTGCTATTAGTT
ATTTATAACTTTTAGAAATAAGAGAAACGCCAGAAACAGCGTTGAAAAATCCCTCTCTCT
CCAAATCTTAACTACACAATCCCCCCCTTTTCCGCTACAATCCCTATAATTTTTTGCTAT
ATTTTAGAGAGATTTAGAATGTCAAATCCAAAAAGAAAAATACTGGTTACTTGTGCTTTG
CCTTATGCTAACGGTGCGATCCATTTAGGGCATATGCTTGAACATATTCAAGCGGATATT
TGGGTGCGTTTTCAGCGTATGCGTGGCAACGAAATTCACTTTGTCTGTGCTGATGATGCT
CACGGCACGCCGATTATGTTGAATGCGGATAAACTCGGCATTACCCCTGAACAGTTAATC
GAAAAAGCCAAAGCCGATCACATTGCGGATTTTGCCGGTTTTAATATCAGTTTCGATAAC
TACCATTCCACCCACAGCGAAGAGAACCGTGAATATACTTCCGCTATCTACAAAAAATTA
AAAGCGAATGGTTTTATCAAAAGCAAGGTGATCTCGCAGTTGTTCGATCCTGAAAAAAAT
ATGTTCTTGCCTGATCGCTTTGTTAAAGGTACTTGTCCGAAATGTAAAGCGGAAGATCAG
TACGGCGATAACTGTGAAGTCTGTGCTTCTACTTATAGCCCGATGGATTTAATCAATCCA
CGCTCGGTAGTATCAGGCTCTACCCCTGTGGTAAAACAGTCGGAACACTTTTTCTTTGAC
CTACCAAGTTTTGAAGAAATGCTGAAAGCGTGGACACGCTCTGGCTCGCTTCAACCTGAA
ATTGCCAATAAAGTGCAAGAGTGGTTTGAGAGCGGTTTACAGCAATGGGACATCAGCCGT
GATGCGCCTTACTTTGGCTTTGAAATTCCAGATAGCGAAAACAAATTCTTCTATGTTTGG
CTTGATGCCCCTATCGGCTATATGGCCTCGTTTAAAAATCTTTGCGACCGCACGGGCTTG
AACTTTGATGATTTCTGGAAAAAAGAGAGTGATGCCGAGTTGTATCACTTTATCGGTAAA
GACATTGTTTACTTCCACAGTCTATTCTGGCCTGCAATGTTAGAAGGAAGCGAATACCGC
AAACCAACAAACGTCTTTGCACACGGTTATGTGACGGTGGACGGGCAGAAAATGTCAAAA
TCCCGTGGTACTTTCATTCAAGCCAGTACTTATTTGAAACATATCGATCCTGAATGTTTG
CGTTATTACTATGCCGCGAAACTGAACGACCGCATTGAAGATCTCGATTTCAATTTAGAA
GATTTTGTACAACGGGTAAACAGCGACATCGTCAATAAATTAGTCAATTTGGCTTCTCGT
ACCGCAGGTTTCATCACAAAACGCTTTGAAGGCAAACTCGCTTCAACATTAGAAAATCAA
GCGCTTTTTGATGAATTTGTTGCACAATCGGAGCAGATCGCCACTTATTTTGAAACGCGT
GAATACAACAAAGCGATCCGTGAAATTATGGCATTAACGGATAAAGCTAATAAATACATT
GACGACAAAGCCCCTTGGGTAATTGCCAAAGAAGAAGGCAAAGATGCCGAATTACAAGCG
GTCTGTTCAATGGGCTTAGAGCTATTCCGTGTATTAATGAGCTATCTCAAACCAGTATTA
CCAAAACTCGCAGAACGTGCCGAAGCCTTTTTACAAACGGAACTGCGTTGGGACAACATC
GGTTCGCCACTATTTGCCCATAGCATTGCACCGTTTAAATCGCTCTTCTCTCGCTTAGAG
AAAAAACAGATTGACGCTGTGATTGAAGAAACCAAAGCACTTTTCGCCGAAAGCGTAAAA
GCAGAAACTGCAAAAAAAGGAAAAGAAATGACCGCTTGTGAAACCAAAGTTGAACCGATT
GCCTCTGAAATCACCATTGACGACTTCGCCAAACTCGATCTGCGTGTGGCAAAAGTATTG
AAATGTGAAGCTGTGCCGAAATCGGATAAATTGTTACGTTTTGAACTTGATTTAGGCGAT
CACACTCGCCAAGTCTTCTCTGGTATCAAAGCGGCGTACAGCCAACCTGAAGAGCTTGAA
GGCAGATTTGTGATTATGATTGCCAACCTTGCCCCACGCAAAATGTCGTTTGGTATGTCG
GAAGGTATGATTTTATCTGCCGGTACAGGCGGTGCGGATCTCTATTTACTCTCCGCCGAT
AGCGGCGTGACGGCTGGTATGCAGGTGAAATAAATTTACTCAGGGTGAGATTTCTCACCC
TGTCTTAACCCAATAATAAGGACAACAAGTGATCCAACAAACTCTCGCCATTATTAAACC
CGATGCGACTAAACGTCATCTTATCGGTGAAATTTTAAGTTATATGGAAAAAAATGGCTT
AGCGATCAAAGCGTTAAAAATGCTTCACTTAACCAAAGAACAAACGGAAGGTTTTTATGC
AGAACATCAAGGCAAAGACTTTTTTGATCCGCTCGTGGCATTTATGATTTCTGAGCCTAT
CGTTGTTGCGGTGTTAGAAGGCGAAAATGCCGTGGAAAACTACCGCTTGTTAATAGGGGC
AACCAAACCCGAAGAACGTAAACTAGGCACTATTCGCAAAATGTTTGGTTTAGGCTACCG
TGAAAACTCAGTTCACGGCTCAGACTCTGAAACATCAGCAAAACGTGAAATTGCCTATTT
CTTTACGCCGAGTGAGATTGTGTAAATAAAATGTAGGCGCGAATGACTTCGCCCTGACAT
TCCTGCAATCATTTTGGGGCAAATGTAATTTGCTCTTACAACCTTATTTATAGGGGCTGA
TGTAGGTTGGTATACTAGCTAATCTAATACAGCCCCAAAAGTTTTGTTAAAAAGAAGCAC
TGGTTGGGAAGCTTATGTGCATTTAGCCAAATTGGGGCTTGGGTTTCTTCTTCGGGGTAC
TTTTTTATTGGGGCTAATCTACGTCAGCCCCTAAAGTTTTATGGTAAAAGGCTTCAAATT
ACCTTTTAAAATATGAATAAAATGATCTGACCTTCAAAAGTTATACAGCTATTCAAAGGA
CTGATTTCGATATTGTATCGGACTTAGTCCTTTCGTTTGGGGTTTTGTTTTTCTGCGAAG
TAGGTACTGTGATTGATGCGAAAATGATTAAACTCAGTTACATCAGACTTATCATAGTTT
CGGTAGAAATCGGTGTAAACAATACTGCCGGGCTTCACTTGTTCTTGAATATCGAACCTC
TTAAGATGTAGACTGTTTTGCTTGATAAGCAATCACAGACGATGGAAATAATAGGCTGCG
GTAGCTTTATTTACATTTATCAACTCAGCAGCTGTTCGAACAGTGATATCTGCTACAAAC
AGCTCAATAAGTTTATTTTGTTTATACTGACTTAGATAACTTTTGCTTATTGGGTTATCT
TAACCTAAATAGGGATTTTAGTCGTTATCTAGGAGAGACCTATAAATTTATTAGGAGGAA
GTTTCTCACCCTGCCTTAACTTGAATATAAGGATAACCAATGATCTAAAAAACTCTCGCC
ATTATTAAACCCGAAGTGTCTAGCTCCATTCTATTAATGTAAGCGACTTACACCTTCGGC
AAAAACAATCTCAACACCAACAGTGCGTACATTACTTTTGCTAAAGCAAAGGTCAGAGCA
AATAAGATCACGGCAAGGGATTGTTCCCATAGGGGGATAGGATCTTCAAGGCTGGTGTAT
TCATCAAAAGCCAACATTAGTGAAAATGAAAAAAGGCTGTAAATGAACATTATTACCCCT
GAGAAAAAGGCAATTTGAATGATGTTTCGTTGGTGATACTGTTGTTTGTAGCTGACTAAT
GCAAATAGAAAAGCTGGGACGGTAAATAAGACAAAAACAACCAACATTCCCCCTTGGCTA
AATTCGCTAAAAAGGGGTAATAGGGCAGAGCCGAGTAACTGGGTAAGTAGTGGATAAATC
CATAAAATGTGTAGGCTAGTTTTTTGCATTGAGGTATTCTCTTAATAAAAATAAGGCGGA
TAAATTGCGTGTTTCGGCAAAATTAGGGTCGGCAAGCAGTTCGTCAATTTTGTTTAATGG
ATAATAGATGATGTCAAGTGGCTCTGGTTCATCACCTTCTAGCTGTGATGGGTAAAGATC
TTGTGCCACAAAAAGGTGCATTAAACCATACATATGGCTAGGTCCACTATATAATGAACG
TAGTGGTTCGATTGTTTTTGCTCCAAAGCCTATTTCTTCTTGTAATTCTCGATTTGCACT
CAGTGCAGGATCTTCTCCACTATCCACAATGCCTTTAGGGAAGGTGAGTTCATAGCGTTC
AGGCCCTACGGCATATTCTTTTACCAAGATGAGTTGATCTTGGTAGATCGGCACGACCAT
TACGGAAGAACGGCGTTGTGGAGTTAGACGTTCGTAAGTACGTTCTTCGCCATTTGAAAA
ACGTAAATCGACGGATTGCACTTCAAATATACGTGTTTTGGCAATCACTGAAACAGATTT
GATTTCAGGCAGTTGTTTTGACATAAAATTTCTCAACAAGAATAGATTTGCGATATTATA
GACTATTCATTCTCAACCAACAACCAAATAAACACTCCAAAGCAATAATGCATAACGAAT
AGCTTTGCCTAATACGATGAAACATAGGCTTTTCCAAAAATCAAAACGTAACCAACCTGC
GACACCACAAAAGAGATCGCCCACAATAGGTAGCCAGCTAAACAGTAACACCCAAACGCC
GTATTGTTGGCTAAATTTAAGTGCAAATCGAATACGTTGATTTTGCTGTTCGTGATAGTT
TGGGGGTGGAAAAAGTTTTGCTAGAAAATAGGTTGTTAGGCTACCTAAGCTGTTGCCTAA
TGTGGCACTGATAAACAATCCATATAAGGAATGGTTGTTCGCAAAGGCTTGTGTAGCAAA
GGTGCTGAAGATGATTTCTGAGTTGCCAGGCAGTAGCGTAGAACTTAAAAAACTGCTGGC
AAACATAATTAAACATTGATTTTCTTTGTCAAGGAAAATCCCAAGTAAAGCGGTCAAATA
ATCGGACATTTTTGTAACTGTTCTGTTAAATTTGTGTTTTGTTAAATTTTAATCAATGTT
AAAACTTGATGTGGGTCAAGAAATAATTCTACTTTATTCCGTTTATGTTGAAAATTTATT
TGATGATCACTTCAACAGGTCTATAATTCTCAACAAATTTTGTAAATTTTCAAATTTTCA
TTTAAGGATAGTGATGTTTTCTCCAGCAGAGATGGCTAAAATCGCCGAAGATGGTGCGGT
TTATAAAGCGACAAAAAATCAATTTTATTCTTTCATTTCAGCAATTACCGCAGGTGCTTA
TATTTCAATTGCCTTTGTGTTTTATGCAACAACACAAGTCGGTGCAGGGGAACTGCCGTG
GGGCGTTGCAAAACTGATCGGCGGTGTTGTGTTCTCTCTTGGCATTATAATGTGTGTTGT
TTTCGGGGCTGAACTTTTTACTTCTACGACAATGACCATTGTAGCTAAAGCAAGTAAGCG
AATTAGTTTGGCTCAGATGTTTAAAAACTGGTTTGTTGTTTACGGCGGTAATTTCATCGG
TGCGACCTTTATTGTGCTGTTAGTGTGGTTTAGCGGTGAAATTATGGCTGCAAATGGGCA
GTGGGGCTTGACTATTTTAAAAACAGTCCAACATAAGCTCCATCATACTTGGATTGAAGC
ATTCAGCTTGGGGATTTTCTGTAATCTGATGGTCTGTATTGCGGTATGGATGGCGTATGC
AGGTAAGAGCCTGACGGATAAAGCGTTCATTATGATTTTGCCGATAGCAATGTTTGTGGC
ATCTGGATTTGAACACTGTGTGGCGAATATGTTTATGATCCCAATGGGCGTGTTAATTCA
CGGCTCTGCAAGCCCTGAATTTTGGACAGCGATAGGGGTTGATCCTAGTCAATTCGCTGA
TTTAACAATGGCAAATTTTGTGGTGAAAAATTTAATTCCAGCGACCTTAGGTAACATTGT
TGGTGGTGCATTTTTTATCGGTATGGTGCAGTGGTTTTTGCATCTAAAAAAACATTAATT
CAAAACTTGTAAGCGGTCACTTTTCGCAGTGTTTTTGCAAAATCGCACCGCTTGCGTTCC
AATTTATTACATTAACTAACGAGGACTTAAAATGACTCAACTAACCGAAGCTCAAAAGAA
AGCGTGGGAAGGTTTTGCACCAGGTGAATGGCAAACTGATGTAAACGTGCGTGACTTTAT
CCAAAAAAACTATACGCCGTATGAAGGTGACGAATCTTTCTTAGCAGATGTAACCGAAGC
AACTACAACGCTTTGGGCAGATGTGATGGAAAAAATCAAAGTGGAAAACAAAACCCACGA
ACCGTATGACATTGATTGCGATATTCCATCAACCATCACTTCACACGCACCAGGTTATAT
CAACAAAGATTTAGAGAAAATAGTAGGTCTTCAAACAGATGCACCATTAAAACGTGCAAT
TATGCCGTTTGGCGGTATCAATATGGTGAAAGGCTCTTGTAAAGTTTATCGCCGTGAATT
AAATCCAGAAGTAGAGAAAATCTTTACTGAATATCGTAAAACCCACAACCAAGGTGTATT
CGATGTTTATACTCCAGACATTTTACGTTGCCGTAAATCAGGCGTAATTACAGGTCTTCC
TGATGCTTACGGTCGTGGTCGTATTATCGGTGACTATCGTCGTATGGCTCTTTACGGTGC
TGACTTCTTAATGAAAGATAAAGTAAAACAGTTTACCTCTTTACAAGAGCAGTTAGAGCG
TGGCGAAGATATTCAAGCGACAATCCAATTACGCGAAGAAATTGCAGAACAACACCGTGC
TTTAGGCAAAATGAAAGAAATGGCAGCATCTTATGGCTTTGACATTTCAAACCCAGCAAC
TAACGCACAAGAAGCGGTACAATGGGTTTACTTTGCTTACCTTGCAGCAGTGAAATCACA
AAACGGTGCAGCAATGTCTTTCGGTCGTGTTTCAACCTTCTTAGATATTTATATTGAACG
TGACCTAAAAGCAGGCAAAATCACTGAAAAAGAAGCTCAAGAATTAATGGATCACTTAGT
AATGAAACTCCGTATGGTTCGTTTCTTACGTACCCCAGAGTACGATCAATTATTCTCAGG
CGACCCAATGTGGGCAACAGAAACTTTCGCAGGTATGGGCTTAGATGGTCGTACATTAGT
AACCAAAAACAGCTTCCGTCTATTACACACCCTTTACACAATGGGTCCATCACCGGAACC
AAACTTAACAATCCTTTGGTCTGAAAGTTTACCAGATGGTTTCAAACGCTATGCAGCGAA
AGTGTCTATCGAAACTTCATCTGTTCAGTACGAAAATGACGACTTAATGCGTCCAGATTT
CCAAAACGATGACTATGCGATTGCCTGCTGTGTAAGCCCGATGATCGTAGGTAAAATGAT
GCAGTTCTTCGGTGCTCGTGCAAACTTAGCGAAAACCTTACTATACGCAATCAATGGTGG
TGTTGATGAGAAATCAGGTGACCAAGTTGGACCGAAAACTGAGCCAATTATGTCTGAATA
CTTAGATTACGATGATGTAATGACCCGTTTAGACAGCTTTATGGACTGGTTAGCGAAACA
ATATGTCACAGCGTTAAACATCATTCACTTTATGCACGACAAATATGCTTATGAAGCAGC
ATTAATGGCGTTGCACGATCGTGATGTATTCCGCACAATGGCGTGTGGTATCGCTGGTCT
TTCTGTTGCAGCAGACTCACTCTCTGCAATCAAATATGCGAAAGTAAAACCAATCCGTGG
CGACATCGAAATCAAAAATAAAGCAGGCGAAGTGGTTGGCGTAGCGAAAAACGTAGCACT
TGACTTTGAAATTGAAGGTGAATACCCACAATTCGGTAACAACGATAACCGTGTAGATGA
CATTGCAGTTGATTTAGTTGAACGCTTTATGAAGAAAATTCAGAAGCTCAAAACATACCG
TAATGCAACTCCAACACAGTCAGTATTAACCATTACTTCAAACGTGGTTTACGGTAAGAA
AACAGGTAACACCCCAGACGGTCGTCGTTCAGGTGCGCCATTCGGACCAGGTGCAAACCC
AATGCACGGACGTGACCAAAAAGGTGCGGTAGCGTCATTGACTTCTGTGGCGAAATTACC
ATTTGCTTACGCGAAAGATGGTATCTCTTATACCTTCTCAATCGTACCAAATGCGTTAGG
TAAAGATCTTGAATCTCAAAAACGTAACCTTGCAGGCTTAATGGACGGTTACTTCCACCA
CGAATCAACCATCGAAGGTGGTCAGCACTTAAACGTAAACGTAATGAACCGTGAAATGTT
ATTAGATGCGATGGAAAATCCAGAGAAGTATCCACAATTAACAATCCGTGTTTCAGGCTA
CGCAGTGCGTTTCAACTCTTTAACTAAAGAGCAACAAATGGACGTAATTACTCGTACTTT
CACACAGTCGATGTAATTTAGTTTAAGCTAATAAGCGGTCAGATTTTGCAAAACTTTTGC
AGAAACTGACCGCTTATTGTATCTTACGCATTAATTGCGATTAGCAGAAATGTTTAAGGA
CATTTGTCCTAATCGTACTTTATTTAAAGGAAAAAGAATGACTGTTTTAGCACGTTATCA
CTCTTACGAATCTTGTGGCACAGTAGATGGGCCTGGGATTCGTTTTATTTTGTTTTTACA
AGGCTGTTTAATGCGTTGTAAATATTGCCACAACCGTGATACTTGGGATCTTGAAGGTGG
GAAAGAGATCTCCGTAGAAGATCTAATGAAGGAAGTTGTGACGTATAAACATTTTATGAG
AGCAACGGCCGGGGGCGTAACAGCATCAGGTGGCGAAGCCGTGTTACAAATGGAATTTGT
GCGTGATTGGTTCCGTGCTTGTAAAGCTGAGGGTATTGATACTTGTTTAGATACAAATGG
TTTTGTGCGGAATTATTCAGAGCTAGTCGATGAAATGCTAGATGTAACCGATCTCGTTAT
GCTTGATTTAAAACAGCTGAACGAAGAAATTCATAAAGATTTTATCGGTGTCTCTAATAA
ACGTACCTTAGACTTCGCTCGTTATTTGCATAAACGTAATCAACGTACTTGGATCCGCTA
TGTGGTTGTACCAGGTTATACGGATGCCGATGAAGATATTCATTTATTGGGTCAGTTTAT
TCAAGGTATGGACAACATAGAAAAAGTCGAACTTCTGCCATACCACCGTTTAGGCGCACA
TAAATGGAAAACCTTAGGGTTAGAATATGAATTAGAAGATGTGATGCCACCGACGAAAGA
ATCGTTAGAGCATATTAAAGGTATTATTGAAAGCTATGGGCATACGGTGAAGTATTAGCG
CTTAGATGATTCTAGACCCTATCCCAAATTCTGTGTAAACACCCATTTCAACTTAACGGT
GATCGTCTAGGCGATCACCAAAATCAATCATAAATCGATTCATCGCCAGTTTCCAGTTCT
GAATCGGCATTGTCGATTTATTATGAATGCTATAAACACTTTAATAATCAGCTATATATT
TAGATATTTGCCTTCTGGTATGGGATCTAAAGGAGGAGAAATATCAATTTCTGAATCTTC
AAGTGGTTTTTCTGCTTCTTTCATATTCTCTTCATTTGACTGTGTTAAAGGCTTATCTTG
TACTCTAGGCATTATTGAAGAGTCTAAGTTCTGTTTGATATCATTAGATACTTTGCTTGA
GTCCACCACAGGATCTATTGATTCTTCATGTACTCCTATATTATTTTCTATATTTTGTGG
TTTTTGTGTCTCTAAAACTCTAGGGATGTTTGCAATGAAGATTTTTTCTTCTTTATTGAC
AAGTTTACGCCCAATTTCTACACGAGGATCTAGCCATATTGCTACTACAGCGTCATTAAA
TTCTTTGTTAAATTCTTCAGGAATAACAATATTATTTAATATGAAATATCCTTTATCTTC
TAAAGCAATGTAACTGAGAGAATCATCTTTCTTGATATTAGGTAAAATTTTACGCAAACG
ATCAACCACATTATCTTGATTTTGCAGAGTGATGCCTAAATTAGACCAAGATCTAGCTAA
AGAAATTGCAAAATCACGCCCTTCAACGGGCTTTTGATATTTTAGAGTCAGCATTAATGG
GCGTGTGCTATTAGTATAACTGCCAGTTTCAGAGAATAATGAAATATTATAGATTTTAAA
TGGTCCCCAGATATAGTCTACATCATTGATCTTTAGCCATTTGGCAGAGAGGGAGGAATT
AAACAGCAAAGTAGATATCAAAAAAAAGGTTAAGCGATACATAAAGTAGTATTTCCATTA
AAAAACAGATTTATTTCTCATTATAACGTTAAATCCATGATTAAGACATCCTATTATTTA
TCATAGAAAATAAATTATAATCCTATAAAAATGGCGTGAATGGATCCTAAATATTGTTGG
AAACTTATTGCGTTTTATTGAAATTGAGCAATCTAGTCTATTGAACTGTCAATAACTAGA
TTGCTTAGTTACGATTAGCCAGCTACCCACAATAATATAGCGAGAATTTGAGGCAAGATA
ATTCGACAAAACATCACTAATGGATATACCGTCGCATAAGAGAGTGCTGCTGCACCATTA
CCCTCTTTAATACCATTTGCAAATGCCAAAGCGGGTGGATCCGTCATTGAACCTGCAAGC
AATCCACATAGGCTCAGATAATTTAATTTACCATAAATACGAGCAACCAGCCCTGTAACA
ATTAATGGAATAAAAGTAATTATTGCACCATAGCCAATCCACGCTAGACCATCATTACTT
AATAAGGTATTCAAGAAGTTTCCGCCTGCTTTCCAACCTACAACTGCAAGAAAAAGCACG
ATACCAATTTCTCTTAATGCTAAGTTTGCACTTGGCGGCATAAACCAATAGAGTTTTTTG
ATACTTCCTATTCTTGCCAAAATTAATGCAACGACTAAAGGACCGCCAGCTAACCCTAAT
TTTAATGCAACGGGGAAACCTGGCAGATAAATTGGAATAGAGCCTAATAACACCCCTAAG
CCAATCCCAATGAAGATAGGCAACATTTGTACTTGTTGTAATTTTTGTTGAGCGTTACCG
ATAATCGCCATCACAGCCTCAATATCTTCTTGGCGACCAACCAAGTTCAACACGTCACCA
AATTGCAATGTCATTTGCCCGTTAGGAACTAACTCAACCCCCGCACGGTTTAAGCGAGAA
ATCACTACATCGTATTTCCCTTTTAACATCAATTGGCGAATTTGTTTCCCAAATACTTTT
TCATTGGTAACGACAGCACGTTCTGTGCGGTACATTGTGCCTTTTGTCGAAAGTGAAACA
TTCACTTCTTCACCAAGAATGAGTTGCATTTTATGCAACGCAGTTTTTGTTCCCACAAGA
TGCAGAATATCGCCTATTTGGATTTGGGTATGCACTTTAGGCACAAACAACTCATCATTA
CGCTTAATACGAGAATAAACCACTTCGTGCAGTTCAAAATCAGGAAACTCTTGAAGCATC
AACCCATTCAAATTTGGATTTGTAATACGAACGTTCATCGTACTTAATCCATCTTTTTTA
TTGTTGGTTGCAGAATCAAACTCATCGGCTTCTTTATCCACATTAATTTTAAAAATAATA
CGGATAAGCCACATCGCTAATAGAATCCCGATAATCCCGAAAGGATAGGCAATTGCGTAC
CCCATACCCATCACAGCTGTAATGGACTCACCGCCTAATTCCGTCAGGATTTGTTGCCCA
GCACCTAATGATGGTGTATTAGTTACCGCACCAGAGAAAATACCCAATATCACAGGAAGA
GGAACATCAAATATTTTGTGTAATAAAATCACTAAAATACCGCTTATCCCAACAATCATC
ACAGCAAAAGCATTGAGCTTTAATCCTGATTGGCGTAATGAAGCAAAGAAACCCGGACCA
ACTTGAATACCAATGGTATAGACAAAGAGAATCAGACCAAACTCTTGAATAAAGTGCAAG
GTATGACCATCAAGTTTGACACCATATTGCGTCATAAAATGGGAAACCAGTATCCCACCA
AATAACACACCGCCAATACCAAGGCTTACGCCCCGCACCTTAATATGCCCTATCCATAGC
CCAATGACAGCAACTAAGGATAATAGGCTCACTGTTAATGCAATTTCGCTCATAAAAGCC
TCACATAAAAATAAAATTGCTATAATTTTACCAAAATTTACATATAAAAAATCAGATCTA
ACTCAAAAAAACTACAATAAATATCTGTTTAAAAAGACATTTATCGCTTGTATCATTTTT
TGTCTATATAAATTCGCTGGAATTACCTTTGAATTTGAAAGCTCTTTACGTACAGCTTTC
ATGTTGGCCTTCTTCTCATCTATCGGCTTATCCGCAGATTTTTCCCGTTTGAAACAAGGT
GGAATCCCACTTGTCATTTTCCTCGTTATCGTGAGTATATTTATCCTTGTTCAAAATGGT
GTTGGCGTTGGTTTAGCTATGCTACTTGGTATTGATCCACTTGTTGGTTTAATTACAGGT
TCTATTACTTTAACTGGCGGACACGGCACAGGTGCAACTTGGGCAACGGTTTTTGCAGAG
AAACATGGGCTTGCAGGTGCAATGGAAATGGCAATGGCATCTGCTACATTTGGTTTAGTG
GCTGGAGGTTTAGTCGGTAGTCCATTAGCTCGACGTCTTATCAACAAAATGAAAATTACC
CCATCTAAACACAATGTAAAAGTTGAAAGCGTAGAAGCAAAATATGCTGACGATACATTT
GAAGATGCTGACAATGTACGCTTAATCACAGCAACATCAACGATCGAAACAATGGCATTA
TTTGCAGCGTGTCTAGCATTCTCATCAGTTATGGTTAAAGTATTCCCTGATTCAGGTTTA
CCGCAGTTCGTATGGGCCTTAGGTTTTGGTGTGGTATTAAGAAACGTATTAACGTTAGTG
TTTAAATTTGATATGTTTGACCGTGCTATTGACGTATTTGGTAACGCATCATTAAGCTTA
TTCTTAGCAATTGCATTAATGAGCATTAAACTTTGGGAATTAGCAGACCTTGCTGGCTCA
ATGTTACCTATCCTTATTGCTCAAACCATAGTTATGGTACTTTATGCATATTTTGTGACC
TTTAGAGTAATGGGAAGTAATTATGATGCAGCCATTCTCGCAGCAGGTCACAGCGGTTTT
GGCTTAGGCTCAACTGCAACTGCGGTCGCAAACATGCAATCTGTCACAGAAACTTTTGGA
CCATCACATAAAGCATTCTTAATCATACCGCTTGTAGGTGCATTCTTTGTGGATGTGGTT
AACTTAGGTGTAATTACAGCATTTATGAATTATTTAACTAGCTAAAATAGCATAGAAATC
AGAGAGGTTGCTAAAATTATATAGCAACCTTTGTAGTCATGATTGTTAGTCTATTATTAC
CAATAAAGAGCCAGCAATTAGATTATTTATGGAAAAAACTTAATAGAGGCTCTGGGTTCT
GAATATACTCAGATAGTTCTTTTTTACTAGGATAACCAATATAAGGAATTTGTCCTAGTA
ATGGAGCATTGATTTTTTTGCTAAGGAGTTCAATTAATTCAGCGTAGTGACGTAGCCCAG
GATTTACTCGATTTGCAATCCATCCGATAAGATTAACCCCACTCTGTTGAATCGCATCCG
CTGTTAAAAGTGCATGGTTAATGCAACCCTCTTTTATTCCCACAACAAGTACGACTGGCA
TTCTATTTTTCTTAACCCAATCAGCAAAACTTAGGTCTTTATTAATAGGTGTTAACCAGC
CATAAGTGCCTTCAACAAGAACATTTGCATATTGTCGGTGTAAACGTTGAAGATCGTGAT
CCAGTTTATTAACAGAAATATGGCGTACTGCGTCTAGCGCTGCAAATACTGGCGTACTAG
AATGGATAAAAGAATAGCTATTAATTTCTCTATATTTTACAGGAAAAGGGCAGCTGTTCT
GTATAATGAGGACATCACTATTGTCTTCACAGGCATAATCATCTTGATTGGGTTCTGTGG
GTAAAGAATCATCGCCACCACACGCAATAGGCTTATAACCGACAATGGGAATTTCATATT
TAGATATTGTTTGTAATAGAGCCCTTGTAACGATAGTTTTTCCTACATTTGTATCTGTGC
CTGTAATAAATAAACAAGACATTGTATTTTCCTGTTAATGATAAGTTAAAAAATTTTTTC
AAATTCTAATCTGAAATTAAAATTAATATAATGTTTTCGATCAAATTTTCTGATAATAAA
GACAATATGTTCTAAGAAAAATGTAGTTAAAGAGAATTTAAGAGGGGATTCCCTACTCTT
AAATTCAATAATATATGAATACTAGGATTTTAGTAAACCAGAGGAGCCTTCCGAATAATC
TTTAGGTTGATCTTCATCTGTTTGAGGTTTATTTTCAATTTTAGGCTGTTGGAAAAACTC
AATTTTTGCAGAATCGGATGGTAATAATGATTCTGAACCTTTTGCTAAATGGGTATAGAG
TTTCTTATAGTCTTCAGCAAGAGTCGCAAGCAATGTTGCAGATTGCTCAAAGTGTTGCTC
TAATTGCTGTTTTTGCTCGTCCAATTTTTTGGTAGTTTCTTTTAAATCGGCTTCAAGCTT
GAGTTGTTTTTTGACATTACTATTTGTTGCTCTCACAACAACATAGCTAATAATACAACC
AACAATAAATGCTGCAATAATTGCAGTCCACACGTTACCAGACCATTGTTCCATAGTTCA
GTCCTTTACAGTTAGTTAGCTTGATGTAGCTGTTTTTTATCATTTTCTCAATTTGATGAG
AAGTAAAACCTATAAAAATTTGTTGGAATTTTGAAATATACCGCAAAAACCACTCTTTCT
TAAAAAAGAATTAGATCTTTAGTAAATAAATCTGTATAATTTTGCCACCCTGTTTTTGTA
TGGTATTCCCGCCATATAAGTTTGGTCTGAATAAGACTCGAAGGGGTCAGATTCTACCGT
ATTAATAGGTAATATCCATTAGGATATTGGGTTTAAACTTTAAATTTTGGTATTTAATTA
ATGAAAACTTTTGTAGCAAAACCAGAAACAGTTAAACGTGACTGGTATGTAGTAGATGCG
ACAGGTAAAACTTTAGGTCGTTTAGCTACTGAATTAGCACGTCGTCTTCGTGGTAAACAC
AAGGCTGAGTACACTCCACACGTTGATACAGGTGATTACATCATCGTTATCAATGCGGAA
AAAGTAGCGGTAACAGGCAAAAAAGAAACTGATAAAATCTACTACTGGCACACTGGCTAT
GTAGGTGGCATTAAAGATGCAACCTTCAAAGAAATGATTGCTCGTCGTCCAGAAGCAGTG
ATTGAAATTGCGGTTAAAGGTATGTTGCCAAAAGGTCCATTAGGCCGTGCAATGTTCCGT
AAATTAAAAGTGTATGCAGGTAACGAACACAACCACGCAGCACAACAACCACAAGTTTTA
GATATCTAATCACGGAGCATAAAAATGACAGCAGCAAATCAAAACTACGGCACAGGTCGC
CGCAAAAGCTCTTCAGCTCGTGTATTTATCAAACCGGGCAATGGTAACATCACCATTAAC
CAACGTTCTTTAGAAGTTTACTTCGGTCGCGAAACAGCTCGCATGATCGTTCGTCAACCA
TTAGAATTAGTTGAGTTAACAGATAAATTAGACTTATACATCACTGTTAAAGGTGGTGGT
ATTTCTGGTCAAGCAGGTGCAATCCGTCACGGTATTACTCGTGCATTGATCGAATACGAC
GAAACTTTACGTCCAGCGTTACGTGCTGCGGGCTTTGTTACCCGTGATGCTCGTCGTGTT
GAACGTAAAAAAGTGGGTTTACACAAAGCACGTTGTCGTCCACAATACTCAAAACGTTAG
TATTACAATTTTATATATCCTCTCTATTAAGAGAGGATATTTTCTATGGGCTCTTTTTAG
TATGATGTATATGTTTAGAGCATAGCATATATAGATATAGTGTTGTGTTTAGACACTACT
AGAGATTGATAAGATTAGCAACAATATATTGTCAATCTTCTCCCGTCATTCCTGATTAAA
GCTCAATTCTTCAATCGCCTTTAAACATTTTTGTTTTCTATTCTCTGTTTCTTGTATCTT
TATTGAGAGCATATGCCTATACTCAGGGTAATGGTAATTTTGTTCAATGAGCCATGAGAG
TTTTTCATTCAATGCACGCAACGCTTTATAGTATTCATGTAACTTCTGTTTCTTTGATAA
TGTATGAATACTCTTAGTAAATTTATATTGAGAGAAAATAGGGGAATCTGACTTTTTATC
CTTGAGGTGAATACTTTTTTGTAGAGCATCATATTGTTCAATTAAACGTTGAGTATAAAC
TTCAGTTATTTCAGGGGAAGTTGACTGCTCAATATGTGAACATGTTTCTAGTATTTCTTG
TATGAATTCTTTGACGGAGCCATGAGTAAGTTTAAAGCAGTGGCTATAGATAGAGATTTG
CAGAGACAAGATGGGAGAAAAGTCGTTTAATTTTGTAATGATTGTATCTGTAAAATTACC
CATTTTTTATTCTCTGTATTAAGCGTATAGATATTTTAATGTATGTACATCTCTTTTCAA
ATTTATTTTTGATAAAAATAATCTTTCTATTTTTTCTAAAAATGTGATGAAACTCACATT
TTTAGAAAAAAGGTTATAAATCTTTATTTGCTATGAGTTTTTTATTTTTAAATCATATAG
TTATGTGATTTATTGCAATAGGAGCAATATTTTAAAAAATTATCTCTGAATACTTGTTTT
GGGGTGGGGATTTATTAACTTATTGATTTTAAAGAAAATGTTTTTTTGTTTTTTTTTATG
TAAGATATTGACACTACTCTACAAATTTGCGATCATTCGCACGCAATCGGCATTTACCAA
ACTTACATGGGAAGGTAATGGCAGATATGGATCGGTTACTCTTATACCTTAATAAGAGTA
ACCTTAGCTAAACTAAAAACTTAAGGTGAACATTATGAAAAAAACACTAGTAGCATTAGC
AGTAGCGGCATTTGCAGCATCAGCATCAGCTGTAACAGTTTATGAAAATGAAGGTACAAA
AGTTGATTTTGATGGTCAATTGCGTCTTCTTTTAGAAGAACAAGCCACAAAAGAGAAAGG
TCAATCTTCAACACGTGGTCACACTAACTTAAAGAATGATAGTTCTCGTTTCGGTATTTC
TATCAAACATAATATCAATGAGAATCTCTACGGTTTTGGTCGTTATGAGACTCGCCTTGA
CAGTAATTCTGAAAATGCTGCAGGATGGGGCGATGTTAAAACAAAATATGCTTACGTCGG
TTTAGGTGGCTATGGTCATGAAATTTCTTTTGGTAAACAAGCTGTAATCGGTGATAGCAT
TGGTCAAGCTGGTTTTGATAAAGTATACGGTGTTGGTACTGATGGAATTAAATATTCAGC
AAACAACACAAACAAAAAAGGTTTTGATATCCTTACTGACTCTTCTGATTCAGCAATTAA
CTATACCTATACAGGCATTGAAGGTTTGACGTTAGGTGCTAACTATAATGTTGCAAATAA
GCGTAATAATAAGGGAGAAGTAAAAGTAGATTCTGCTAAATCTGGCTTTGGTTTAGGTGC
TGAATACACAGCTAAGATTGCAGAAAGTCAATCTGTAACTGTGGCAGCAGGTTATACTCA
TGATGACTATAAATCTGGATCTTCTGGATCTGTGTCATTTAATAAGAAAGACAAAGATGG
TGTATACTTTGGTCTTAAATATGTCAACGCTCCATTTACTGTAGCTGTTGATGGTGGTCA
TGGTGTTCTAAAAACAGATAATGTTAAAGAGAAAATTGACTTCGTAAGAACTGGTGCAAG
ATTTGATGTTACTCCAAAATCTGGCGTGTATGGAAACTACTCTTATGGTACTTACAAAGA
TAAAGCTTACAAAGCAACAGCTCATCAATTCATGTTAGGTGCAGACTATAAATTACATAA
ACAAGTTGTTACCTTTGTTGAAGGTCGTTTAATCAAGAACAAAGACAGTAATAACAAAAA
AGTTACTGACCAAGCACTTGGTGTTGGTTTACGTGTATTATGGTAATCTAGATAGTTAGG
TACTATAGTTAATTAGCTATGATTTAAGGGATAAGAGATGTAATTTCTTATCCCTTTATT
ATTAGTCATTTTTCTGCTTTAGCGAGTACTTTTCTACTGCAGTTAACATTCCTCTTAATA
AATTTAATTCATTGGTTTCCAATTCGGCTCGTTGATATAACCGGCGTAGTTTCAGCATAA
CTGCTTCGTTGCGAATAAAGCCAAGTTCTTTATATAAACGTTCGGTATGGGCAAAGAAAT
GTTCTAAGGCTTCTGATGTCGGGTATTCTGCAAGCGGTTGAATATCGGTTTTTTCTTGCA
AATCTAGCCAAGCCATTCGGAGTTCATAACAGGCGAGTTGTACCGCCATTGCAAGATTTA
ACGAGCCATAGTCGGGGTTGGTTGGAAAGTTTAAGTGATAATGGCATTTTAATAATTCTT
CATTGGTTAAGCCCACCCGTTCTCGTCCAAATACAATCGCTACTTTACCCTGTTCAGCAC
GTTGAATAGCTAATTTGCCACATTGACGTGGTTCGACCAGTGAATTTTGTAGATAGCGTA
ATCTGGCACTTGTGCCAATAACAAGCTGGCAATCTGCGATTGCACTGTCAATATCCGCAT
AAATTTGTACATTATCCAATACATCTTTTGCCCCTGCGGCAAGGGCTATTGCTTGTTCGT
CAATCGCTTGTTTTGGGGCGATAAGCCTTAGCCGGCTTAGTCCCATCGTTTTCATTGCTC
GTGCAGCTGAGCCGATATTACCGCTGTGAGAGGTTTCGATCAGGATTATTTGAATTTGAT
TAAGTAACATTTTTTATATCAATATAATAGGATAGTGTTATGCCATTTTAGCATAAAATC
AAACCGCTTATTCTTGCTTTATGTAGCGTAAATGTTACAATTAAGATTCTTTTTTAACTT
AGGAATGTGGAACAAATGAAAAAATTGCAATTAAAAAAATGGTTTTCAAGCCTTTTTCTC
CTTTCACCATTAGTCTTTGCAGCTTCTAATGCTCAGGCTGAAGGAAAGCTGACCGTTTAT
TGTGGCGTGCAAAACAAGGTGTGTGAAGATCTGACGAAGCGTTTTTCACAAAAATATAAT
GTGGAAACTCAGTTTATTCACGGTGGAACAGGGACAATTTTAGGTAAGCTGAAAGCGGAA
AAAGATAATCCGCAAGCGGATATTTGGTATGGCGGCACTATTGAGCCACATTTCCAAGCA
GGGCAGATGGGGCTATTAGAAGCCTATCGTTCACCTTTGCAAGCGGAGGTTTTACCTCAA
TTTAAAGCATTGCAAGAGAGCGAAGCAGGTAAATATACCTCGATTGCGTATTTGATGGTG
CTTGGTTTTGGTATTAACACCGAAAAATTAAAGCAGTTAGGGGTTGATGCTCCGAAAAAA
TGGGCAGATTTGCTTGATCCTCGCTTAAAAGGCGAAGTGCAATTAGCTGATCCTCGCACT
TCAGGAACAATGTACACGACGATGATTACGCTTATTCAGTTAATGGGCGAGGAAAAAGCC
TTTGAGTACTTGAAAAAATTAGATGGCAACATTTCTCAATATGTGAAAAGTACCTTAGTG
ACCTCTAACCTTTCTCGTGGAGAGAGTGCTGTGACAGTTGGCTTTGCTCACGGCTATGCT
TCAGAAAAAGAGAAAGGTGCACCAGTTGATTATGTGTTACCTAAAGATGGGGTAGGTTAT
GCTTTAGGGGCTGCAAGTATTATTAAAGGTGCGAGAAACCTTGATAATGCGAAATTGTTT
ATGGATTGGGTTCTATCTAAAGAGGTTCAAGAAATTCCTTGGCGTGACCACGGACTTTAT
CAAACACCAACCAATGTGAAAGCAGAAGTTGCTCCACAATCACCTAAATTAGATGGGGTG
AAATTGGTTGATGTGGATTATGCCCGTTTTGGTTCAAGCGAGGAAGGGAAGCGTTTGGTA
GACAAATGGCTCTTTAATATCAAATTATCGAATTGATCTTCTTTATAGAAGGAAGGGATA
TTTTCATTAGAGATGAGCCCTAGTATTCATTCTCATAGATCGGAGACTAGGGCATAAATT
ATCTTTTTAAGATAGAAGAGTATTTTTTCAGCCCTGTCCGTAAGGTACGGGGAGAACGTC
AAGATAAGTAGTATGTAAAGAATTATAAGTTTGGATTGCAATGGGACAGTTTAGGTTTTG
TAACACCAGCCATTTCACTTAATTCATCCATATGATTAATGGTAATATATTTACCTTGTA
CCGTTATGATGCCATTTTTCTGGAATCGACCAAGCAAGCGACTGATAGTTTCAATGGTTA
AACCTAAGTAATTTCCAATATCACCACGGGTCATTGTTAAGCGAAATTCTCTTGCTGAAA
AACCGCGTGCGGCATAACGTTGTGAAAGATTGTAAATAAACGCCGCAAGTTTTTCTTCCG
CACTCATTTTAGAAAGCAACAAAATCATCTCTTGATCGCTTTTGATTTCATGACTCATCA
AACGCATAATCTGATAGCGGATTTTTGGCATTTTGCCAGCTAAATCATCTAAAATATCAA
AAGGAATTTCGCAGATCATCGACGTTTCAAGAGCCTGAGCAAAACCGATATGTTTCATAT
CCATAATCGCATCAAAGCCAACTAAATCGCCCGGTAAATGGAAAGCGGTGATTTGCTCTT
CACCATTTTCACTGATGGTATAGCTTTTAATTGTACCTGAACGGATTGCGTAGATGGACT
TGAGTTCATCACCTGACTGAAAGATGATTTGTGATTTTTGCACAGGTTTCTTACGTTCAA
TGATATTATCTAATTGAGTTAATTCATGTTCATTGAGAGTAAAAGGTAAACATAATTGAC
TAATACTGCAATTTTGACAGTGAATTGTGCAGGCTGTTCTTCCATTTGCTTTAAAATCAG
ATACAATTTTCATACGAAACCATCCTAAAATTTGATTTAAGGCAAATTTTAACATTTTTT
TAGGGAATAATGAACAAGGTTTATTTAGATTTGGAGTGAAAATGGCGGCAGAGAAATTGA
CTAAAAAGAGATTAATTCAAATTATTGTGATGTTATTTGTCCTGATTTGCGCATTTTTAT
ATCGTACTTATACGTATTCACTAAATTAGGAATGTTGCTAAATAAATTATTTTCTACAAT
CTTTATAAATTGCGAGTAGAATACACCATTTACTATCAATAATATTGTTTATGTCTAAAG
ATACTCTATTTTCAGCCCCTATTGAGAAATTAGGGGATTTCACTTTTGATGAATCTGTTG
CGGAAGTTTTTCCAGATATGATTCAACGTTCTGTGCCGGGCTATTCTAATATCATTACAG
CGATTGGTATGCTTGCTTCTCATTTTGTGACTGATCAGTCAAATGTCTATGATTTAGGTT
GTTCTCGTGGGGCTGGGATTTTATCGATTCGGCGTAATGTGGAAAAAGCAGGAGTAAGAA
TTATTGGTGTGGATAATTCTGAACCTATGGTAGAACGCTGTCGTCGCCATTTGGAAGCCT
ATCATTCGGATATTCCTGTGGAAATTTTATGTGATGATATTCGTCACGTTGAGATTAAAA
ATGCATCAATGGTTGTCCTAAATTTCACGTTGCAATTTTTGCCAAGAGAAGACAGGCTTG
CTCTTTTACGTAAAATTTATCAGGGGTTAAATCCAAATGGTGTGTTGGTGTTATCGGAAA
AATTTACTTTTGAAGATAACACAATAAATGAACTTCTTATTGATTTGCACCACACGTTTA
AACGTGCAAATGGCTATAGTGAGCTTGAAGTAAGCCAAAAGCGTACAGCCCTTGAGAATG
TGATGCGGACAGATAGTATTGATACACATAAAGCACGCCTAAAAGAAGCAGGTTTTTCAC
AAGTAGATCTGTGGTTTCAGTGCTTTAACTTTGGTTCTATGATTACTATTAAATAATGAA
ATTAGTGTAGTTGAAGCAGATTATCAACAAATTTTGTGTCTCGCTATTTTTGTACGGGCT
AAACCAGCTGAAAATTTTTGGCAAATTCGGTAAACTACCTTTTATCATTTCCCTGAAAAG
AGTTTCATCAATGGCTGAATATCAAAAAAATAAAGATCCTCAAAAAGATAAACAGATTGA
ACAGATAAACATTGCCCCTCACTCAATTGAAGCAGAGCAAGCGGTATTGGGTGGGATAAT
GCTGAGTAACGAGTACTGGGACAGCGTTGCTGAGCGTGTTCAGAGTACCGATTTTTACAA
TCACGCTCATCGTCTGATTTTTGAAGAAATGGTTTCACTATCTCGCAATAATCAGCCTAT
TGATATTATCACGCTTGATCAGGTGCTTAAGAATAAAGGCATATTGCAAGATGTGGGTGG
TTTTGCCTATCTTGCTGAATTGTCTAAAAATACCCCAAGTGCGGCGAATATTTTAGTTTA
TGCGGAGATTGTCAGTGAACGGGCTATTCGTCGTGAATTGATTGCGGCGGGTAATAAAAT
CGCAGAAATCAGCTATAACCCTAAGGGATTGACAGTTAAAGAAGTATTAGATGAAGCGGA
GAGATCCGTTTTTCATATTGCAGAAATGCGAACTGCAACTGACGAAGGGCCGAAAAAAAT
TGATGATATTTTGATGGAAACCTTAGCTCGCATAGAATTACTCTCTCGTTCTCAAAATAA
TAGCGGTGTAACAGGTGTATCAACGGGTTTTGCCGCCTTAGACCGAAAAACAGCAGGACT
TCAACCTTCAGATTTAATCATTGTCGCTGCCCGTCCATCAATGGGAAAAACAACATTTGC
GATGAATTTGTGTGAAAATGCAGCAATGGGAGATGTTGAGGTCGAAGATGAGAATGGCAA
TAAAGTTAAGCAACCGAATAAGCCTGTGCTGATTTTCAGCCTTGAGATGCCAGCAGATCA
AATTATGATGCGTATGTTTGCTTCGCTTTCAACGGTCGATCAAACGCGTATTCGTACAGG
GCAACTAGATGATGAGGAAATGTCTAGGGTTGGCAGTACAGTGGGGGTGTTGCAATCCAG
AGGTAATATTTATATTGATGATAGTTCAGGTTTAACCCCAACGGAATTACGTTCACGCGC
GAGACGTGTGTACAAGGAAAACGGTGGATTAAGTTTAATTATGGTGGACTATCTACAATT
AATGCGCGCTCCTGGATTTGCCGATAACCGAACCCTTGAAATTGCAGAAATTTCTCGCTC
ACTGAAAGCCTTAGCTAAAGAGTTACAAGTACCGGTAGTGGCACTTTCTCAGCTCAACCG
TAGTTTAGAACAACGTTCAGATAAACGCCCTGTAAACTCGGATTTACGCGAATCGGGATC
GATTGAACAAGATGCGGATTTAATTATGTTTATTTATCGTGATGAGGTTTATCACGATAA
TCCAGATACAAAAGGAATGGCGGAGATCATCATTGGTAAACAGCGTAATGGTCCAATCGG
ACGAGTGCCGTTAGGCTTCCAAGGACAATATTCACGTTTCACCAATTACGAAGGCAGCTA
TAGACTAGAGGACGAATAAGATGTTATGTGCAATTTATAAAAGCCCTAAAAAAGAAGGAA
TGTATCTTTATGTGGAAAAACGGGATAAATTTGAGGCGGTACCTCTAGAACTTCGTCAAA
TTTTTGGTAAACCTGAGTTTGTAATGTTGTTTAATTTAGCAGGTGAGAAACAGCTTAAGC
GGGTAGATAATCAAGAAGTTTTGCAAAAAATCCAAAAAGAAGGGTTCTATTTGCAGATGC
CTCCGCCCCCTGAAAACTTACACGCTGAATTTGTAGCAAGACAAAAAGGGTTAAAATAAT
GCGTTGCCCGTTTTGTGCCACTGATGATACCAAAGTTGTAGATTCACGTTTAACAGCAGA
TGGCTACCAAATTCGTCGTAGACGAGAATGCCCAGTCTGTAAAGAACGTTTTACAACCTT
TGAAAGTGCTGAATTACTCATTCCGCATATTGTTAAAAATAATGGTAGCCGAGAACCTTT
TGATGAACGTAAATTAAGAACCAGTTTATCTCGTGCATTAGAAAAACGCCCCGTCAGCAC
GGACGATGTTGAGCAAGCGATCCACCGCATTGTGTTACAGCTTCAAGCTACAGGGGAAAG
GGAAGTTGCTAGTAAATTTGTCGGAGACTTGGTGTTAGGTGAATTAAAGTCCTTAGATAA
AGTCGCTTATATTCGATTTGCGTCAGTTTATTTAAGTTTTGATGATGTAGAAGAATTTAG
TAAAGAGATTGAGCGATTAAGGAACTGAATATCAATTAAGCAGAGACACCCATCAATGTC
TTATTCGGCTCTTTCGCCATTTCTCGTGCTAATTTCGGCACTAAGTAACCCGATGTAATG
CGTTGCAATTCACGATAAATTTCAAAGGCTCTGCTGTCTTCAATATAAAAATGGCTCGCT
CCTGCCACTTTGTCTAATAGGTGCAAATAATAGGGTAAAATGCCGTAGCGAAATAATTTG
TCACTCAAGGCTTTGAGTGTTTGAGCGTTGTCGTTGATCCCTTTGAGCAAGACAGATTGG
TTGAGCAACACGACATTGCTTTGTTTTAGCTTCTGCATTTTTTCTGCAAAGATTTTGTCT
ATTTCGTTGGCGTGATTGATGTGCGTCACTAACACGACCTTCAAACGACTTTGTGATAGC
CGTTCACATAATTCGTCTGTAATACGGTTGGGAATAACCACAGGTAAACGGCTGTGAATA
CGCACGGTGTTGATATGGGAAATCTGTTCTAGTTGGGTGAAAATCCAGTCAATTTCGTGG
TCTTTTGCCATCAAGGGATCGCCCCCTGATAAGATCACTTCTTCCACTTCGGAATGTGCT
TTTATATAGTCGAGGCTTTTCTGCCACGTTGCTTTGCCACTTTTGACTTCATCATAGGGA
AAGTGGCGACGGAAACAGTAGCGACAGTTAATCGCACAGCTATTTTTTACCATAAATAAC
AAGCGGTTATGATATTTATGCAAAATGTTAGGGGCTGGCGAATGCTGTTCTTCCAGTGGG
TCTTGGACAAAGCCATCAACATTGGTAAATTCTTCTTGTAATGTGATCGCTTGTAAAAAA
AGGGGATCTGCCCGATCCCCCTTTTTCATTTTTTCGGCAAAGGGGCGTGGCACTCTTAAC
GCAAACAGTTTACGAGCGGTAAGATCTTGCTCAAAATCTGCAATGTTTAGCTCAAGGTAA
TTCAATAAATCTTCTGGTCGATTAAAGGATTCAGCCAGATCTTGTAGCCATTGAGCTTTC
GTTGGTGCGTCGTAAAATGAGATGTTCAAATTTGCCCCTTTTGCTGATGAAATTACTGGC
TAATCACACACTGCATTGGTGCGTTGGTTTTATCTACCATCAATGTCGGTGGTAATTGGC
TGTTGTTGGTTCCTACCATATATTGCACACCATTTAAGCAGTAACGCAAATAACCCAGTG
TTTTCTCAATAAGGTAAGGGTCGTTTTGCGGATCGATTGCTTTAAAGGTTGGCACGGCTG
GTGCCTGTTGTACCTGTTTGGTTAATTGTTCCGTTGGATTGGTTGCTGGTGTTTGAGCCT
GTGCTTCCGTCGGGGAAAGAGCTTCACTTAATAAGTAACCTGCCGCCGCCCCTGTCACAA
AATTGCCTAAACGGTTGCCTTGAGCTTGTTGAGCCGCCCCTGCATTTGGCATTGTTTGAT
TTGGCGTATTATTAAAGTCCGCATCGGCTTTTTGTTGTGTTGTGGACTGCTGAACCGTTG
CTGGTGTTTTTTTACTTGAAGAAAATTTCATTCCACCTGCTTTTTTCGCTTGAACGGTTG
AAACGGTAAGGGCAAGAACTAATCCCATTAACACTGCTTTTTTCATTTTATTTCCTCATT
GATTGAAAAAACAGATTATACCTGAAACGACTTTATCTGCCATACTTCAGAAAAATTTTA
ATTTTTTGCCTGCCGTTTTTAGTGTATTATATACGTCTTTTTATTTAGCCCTTTGGGCGT
TACTTTTTATCTAAATTCTGAGGATCACAATGGCTAGTTACAGCACTAATGATTTCAAAC
CAGGTTTAAAATTTATCCAAGATGGCGAACCTTGCGTTATCGTTGAAAATGAATTTGTAA
AACCAGGTAAAGGTCAAGCATTTACCCGTACAAAAATCCGTAAATTAATCTCTGGTAAAG
TATTAGAGATCAACTTCAAATCAGGCTCAACTGTTGAAGCGGCTGATATTGTAGATTACA
ACTACACTTACTCTTATAAAGATGAAGATTTCTGGTACTTTATGCACCCGGAAACGTTCG
AACAAATTTCTGTAGATGCAAAAGCATTAGGCGACAACGATAAATGGTTAGTTGATCAAG
CAGAATGTATCATTACATTATGGAATGGCTCTGCAATCGGCGTTACTCCACCAAACTTTG
TTGAATTAGAAGTTATCGAAACTGATCCAGGCTTAAAAGGTGATACCGCTGGTACAGGTG
GTAAACCTGCGACATTAAGCACAGGTGCAGTAGTTCGTGTTCCACTTTTCGTTCAAATCG
GCGAAGTTATTCGTGTGGATACCCGTTCAGGCGAATATGTTTCTCGCGTGAAATAATCTC
GCAATCCCCTGACAATTTGTTAGGGGATTTTTTTATCTTCAGCTAGCCAATCTTCGTAAT
TTAATAATGGTACACGTTTAAATTCTTTGATATGTTGATAATTAAACGTAGGATCTGGCT
CTCCCAATTCATCTAACCAATTCCAATTATCTTCAATTGGCTCAATAATTGCCTCATTAC
TTTTCTTCTCAATTTTCATTTCATCTCATCTCCGTACTAGGTACTAGACCGCTAACAAAC
CATATATTAATAGGTTAAATATTGTAGGGTAGGTTTTAATCCATCAATAAAATCAATATG
TTACGATTATATGGTGGGTCAAGACCCACCCTACAAGCTACTTTACCACTAATCTAATAT
CTAATTTTTGATAGACATATACTACCCCTAATTGAGAAAGTTACAAAAAGTTTATGTCTA
ACAGTGTGCTTTTTTATCCATAACCCCGAACTTTATAATGAAAATTTCTTCTAAGTAAGG
TAAAATCTTTACACTTTCATTACTACTCACTAGAGGAACATATTATGTCAGTCGCAATTT
TAGACCAACTTGAAGAAAAAATTAAACAGGCTGTTGAAACCATTCAATTACTTCAATTAG
AAGTTGAAGAGTTAAAAGGTAAAAACGAGGAAGCTAATCGTGCAAATGAAACTCTGCGTC
AAGAACACGAGCAATTAAAAACTGAACATCAAAACTTCCAAGATCGTTTACGCTCTCTGT
TAGGTCAAATCGACAACGTTTAATCTTTGTTTGAATAAACGGCTAATATCTTGATTAGCC
GTTTTTTATTGCATCATTTATTATGGCTAAACTCTATTTTTATTACTCTGCGATGAATGC
AGGGAAATCCACAACTTTACTTCAATCATCTTATAACTATCAAGAACGAGGAATGAACAC
CCTTGTTTATACTGCGGCGATAGATGATCGTTATGGCGTAGGGAAAGTCTCCTCTCGAAT
TGGTATTTCACAAGATGCTCGTTTATTCAAAAACGATAGCAATTTATTTGATGAAATCGC
TGCTTATATTGCCGATGAAAAATTGCACTGTATTCTTATTGATGAAGCACAATTTCTTAC
CAGGCAGCAGGTTTATCAACTGACTGAAGTGGTCGATAAATTAAAAATCCCTGTGCTTTG
TTACGGCTTACGCACCGATTTCCAGTCTGAATTATTTGAGGGAAGTCGCTATCTACTCGC
TTGGGCTGATCAGCTCGAAGAACTCAAAACCATCTGTTATTGTGGGCGTAAAGCAGGCTT
TGTTATTCGTATGAATGAGAAAGGTGAAGCGGTAAAAGATGGAGATCAAATTCAAATCGG
TGGAAACGATAGCTATCTTTCTGTATGTCGTTTGCATTATAAGGAAAAATTGGGGATATA
ACTTAGTTTCTATCTATTTATCTGAATAGGAATGAATTGCCAATTATATTTCAAAGGTGA
AAAGCATGTAGGATACAGTGATTGCTTTGTTTTAGGGGAAGCTCTTGTAATAATTAATAA
CGGAAGAATGTAAAATGAGCGAAGCTGTAATTTTTGATATGGACGGTACGTTAATTGATT
CCCAACCTATTTGGTATCAAGCAAGTACTGAATTTTTTCAGAAAAATCAATTTCCTGTAA
CCTTAGCTGAAATGGTGACTCTTACAGGGTCGCCTGTTGGTACGCTGGTTGATTATGTGC
TACAAAAATATGGTGAAAAAGAAAAGAGTCGTACTCAGTTAATAGAAGAGTTGATGGCAT
ATGTAGTTGGAAAGGTGCTTGAAGCGAAGCCATTAATGCCAAATGTGAAAGAGGTTTTAT
CTACCTTAAAACAACGGGGGATTAAAATCGCAGTTGCTTCGGCTTCGCCAAGAAATATGC
TACAAGGCATTGTTGATAGCTGTGGCATAGCTGAATATTTTGATTATTTGGCTTCTGCTG
AGGAATTGGAGTACAACAAGCCACACCCAGCTGTATATTTACACGCAGCAAAACAACTTG
GCGTTCCAACATCTGCTTGTTTTGCCGTAGAAGATTCGGTTTTAGGTATGATTTCAGGTA
AAGCAGCGAGTATGAAAACCGTTGTTATTCCTGCAAAATCGGAATGGGACGACCCTCGCT
GGGCTTTGGCTGATTATAAATTAGTGAGTATGTCAGAATTACCGATGTTAATAGAATCGT
AATGGTTTGATGTAAATCGTAAAGTCCCCTATTGTATGGGGGGCATTTTGGGGAAAAATA
TGGATAGACATAATTTCTCAAAACTTTTTCTTTAATCCCCCCACTTTCGCTATAATAGCC
CAAATTATTTAGATCAAAGAGAATTCAAATGGCAACAATTGCAAAAAATCCGCTCGTTTT
AGTGGACGGTTCGTCCTATTTATATCGTGCATTCCACGCATTTCCCCCTTTAACTAACAA
ACAAGGTGAGCCAACAGGGGCGATGTATGGCGTGTTGAATATGTTAAAAAGCCTGATTGC
ACAGGTTGAGCCAAGCCATATTGCCGTCGTGTTTGATGCGAAAGGGAAAACCTTCCGTGA
TGAGCTGTTTGAACAGTATAAGTCCCACCGTCCGCCGATGCCCGATGAGCTTCGTTCGCA
GATCCAACCGTTACACGCAATAATTAAGGCATTGGGTATTCCGCTGTTGTCGATTGAAGG
GGTGGAAGCTGATGATGTGATTGGCACGCTTGCGGTGCAGGCTTCACAAGCAGGTAAGCA
CGTTTTAATCAGTACGGGCGATAAAGATATGGCTCAACTGGTGAACGATCATATTATGCT
GATTAATACGATGAACAATACGCTGTTAGATCGTGAAGGCGTGATTGAAAAATATGGTAT
TCCGCCTGAGTTGATTATCGACTATTTAGCCTTATTGGGCGACTCGTCCGATAATATCCC
TGGGGTAAAAGGTGTGGGTGAGAAAACGGCGATTGCGTTGTTGCAAGGTATTGGCTCAAT
GCAAGCGATTTATGCGAATTTAGACAAAGTTGCAGAGTTATCATTTCGTGGGGCAAAAAC
CTTTGCACCGAAACTGGAAGCAGAAAAAGAAACAGCCGATCTCTCTTATCTATTAGCAAC
GATCAAAACCGATGTTGCCCTTGATGTCACTTACGATCAGCTTGTTACTCAACCACAACA
GCGAGATCAACTGGTAGAACTCTTTGGTCGTTATGAATTTAAACGTTGGCTGAACGAAGT
GATGAATGACGCTAACCCTGTGACACAAACGTCAGCAGAGAAAATTCCGAACAATTATCA
AGCCACACAAGCGGTCAGTTCAGAACAAAAATCTGCACCTTTTGTAAAAATTTCGATAGA
TCGCACCGCTTACGATTGTGTGAACAGCCCTGAGCTGTTTACCAAATGGCTGGCAAAATT
GCAAATGGCAGAGCTTGTGGCGGTGGATACCGAAACGGATAATTTAGATGCAATGCAAGC
AAATTTAGTCGGGATTTCATTTGGCTTGGAAAATGGCGAAGCGTGCTACATTCCGTTGGC
GCATAAAGGCAAAATTGCACAGCCGACCCAAGTGGATCTGTTTGGTGAAAGTGAAGCAGA
ACTCGATGAAATCGAAGCGTTACTGCCTAACCAGTTGAACAAAGCGGACTGTTTGGCACA
GTTAAAACCGATTTTAGAGAACCCAAATATCCGCAAAATCGGGCAGAATATCAAATACGA
TTTAACGATTTTTGCACGCTACGGCATTGAGCTACAAGGGGTTGCCTTTGATACGATGTT
GCAATCTTACACCCTAGACAGCACCGGTCGTCACAATATGGACAATTTGGCAGAGCGTTA
TTTGGGACATCAAACTATTCCTTTTGAAGAGTTGGCAGGTAAGGGCAAACATCAGCTTAC
ATTCGATCAAATTGAACTGGATAAAGCAACAGAATATGCAGGGGAAGATGCCGAAATTAC
AATGAAATTACATCAACTCTTATGGTCTGAACTACAAAAAACGCCTGAATTGGTGAAACT
GTTTGAGCAAATCGAAATGCCGTTGGTGAGCGTACTTTCCCGTGTGGAACGAAACGGCGT
ATTAATCGATCCTGCCAAACTGTTGGCACATTCAGTTGAGATCGAACAGCGTTTAAAAGA
GCTTGAAACCCTTGTACATCAAGAAGCAGGCGAAGTGTTTAACCTTGCTTCAACCAAGCA
ACTGCAAGAGATTTTATTTAACAAGCTCGGCTTACCGATTTTGAAGAAAACCCCGAAAGG
TGCGCCATCAACCAACGAAGAAGTGTTGGAAGAATTGGCTCAAATGGGACACCAAGTGCC
AGTGTTGTTGATAGAACATCGTGGTTTGAGTAAGCTGAAATCGACCTACACCGATAAACT
ACCGCAGATGATTAACGCACAAACAGGGCGTGTGCATACTTCATATCATCAAGCGGTCAC
GGCAACAGGGCGACTTTCATCAAGCGATCCGAATTTACAAAATATTCCGATCCGCAACGA
GCAGGGCAGACGTATTCGTCAAGCCTTTATCGCCCGTGATGGCTATGTGATTTTGGCGGC
GGACTATTCGCAAATTGAGTTACGCATAATGGCACATCTTGCTAATGATGCGAATATGAT
CAAAGCCTTTGCCGAAGGTAAAGACATTCACCGTTCTACGGCGGCGGAAATTTTTGGCGT
GTCGTTGGAAGCGGTGACCAGTGAACAACGCCGTAGTGCCAAGGCGATTAACTTCGGCTT
GATTTACGGAATGTCTGAATTTGGTTTGGCAAATCAACTTGGCATTTCTCGTACCGATGC
GAAAAAATATATGGAACTTTACTTCCAGCGTTATCCAGCCGTGCAACAGTTTATGTTAGA
CATTCGTGAAAAAGCCGCTGAAAAAGGCTATGTTGAAACGTTATTTGGTCGCCGTTTATA
TTTGCCTGAAATCAACTCAAGCAACCAAATGCGACGCAAAGCGGCGGAACGTGTTGCCAT
CAACGCCCCAATGCAAGGCACGGCGGCAGATATTATCAAAGTGGCAATGATTGGGATCGA
TCAAGCGGTGCGAAATTGCGAAGATATTGCAATGATTATGCAAGTACACGATGAATTAGT
CTTTGAAGTCAAAGCCGACAGAGTAGAGCATTACACCCCACTGATTAAAGCTGAAATGGA
AAAAGCGATTGAGCTTAAAGTGCCATTGATTGCAGAAGTTGGGGTTGGAGGCAACTGGGA
CGAGGCGCATTGATGATTAAGGGGACTAAATTAGCGTCCCCTTATAACTATTTTTAATGA
ATCCAATGAGCTAAATTTATTTAGTCATCACTACTAAATACTCCCAAAAGCTGTAATAAG
CTCACAAATAGGTTGTAGATAGACACATATAAATCAACGGTTGCACGGATATAGTTTGTT
TCACCGCCGTGGATAATGTTGCTAGTTGAATATAAAATTGCAGCCGTTGAGAACACTACA
AATAATGCACTGATCGCTAAACTTAACGCGGGCATTGCTAAGAAGATATTTGCCACAATA
CCCACTAATAACACCACGAACAACGCAATCATCATACCCGATAAGAAAGACATATCACGT
TTAGTAGTTAATACATAAGCAGAACAGCTAAAGAATACCAACGCAGTCGCCCCTAAAGCC
AATGCAACCACATCGCCTAAGCCATTGCTGATATAAGCATTTAAAATTGGACCCAAGCTA
TAACCTAAGAAACCCGTTAACGCAAAAACACTTGCTAACCCTGCTGCACTATTTGCCGTT
GCATTGGTTAAGAAAAGTAAGCCATAAAAACCGACTAACATTCCCCACCAAGGTAAACGT
GGTAAATTAAGTGTCATTGTGACAGATGCAACCACTGCCGAAAATACAAGCGTTAACGCA
AGTAAGAAATAAGTATTACGTAATACTTTATGTGTGCTAAGAAGGGATTCACTTCTTGTG
GAAGTGACTAAACGATCTTGCATAGAATCTCCTGTAAATAAATAGTTTTTGTGTTAAAAA
CGCCCACAAATTAGCGAGAAATCATAGAAAAGTCAATGTATTTCACAAAACAAAGGGCAT
ATCTCTACGCTCTTACTCTTTTACTGAACTGCCACAACCCTTCCTTCTTGATAATCCACT
GTCACAGGACTATTCGGCAACAATTTGCCAGAGAGAATTTGCTGTGCCAAGGTGTTTTCA
AGCTCTTGCTGAATTGCACGTTTAAGCGGTCTTGCCCCAAAGAGTGGATCAAAGCCTGCT
TCGCCGATATGATCAACTGCCGCATCTGTCACCGTTACCTCATAGCCACGCTCCGCCATA
CGTTTAATTAAACGTTCAAGCTGAATTCTAGCAATCGCACGGATATTTTCTTTATCTAAT
GGGTGGAATACCACAGTTTCATCAATACGGTTGATAAATTCAGGGCGGAAATGTTGCCCA
ACCACATTCATCACGATAGTTTTCATTTCATCGTAACTCATATTTTCCGCATTCTCTTGA
ATTAAATGCGAACCTAAGTTTGATGTCATAATGACGACAGTGTTGCGAAAATCCACCGTG
CGACCTTGTCCGTCAGTTAAACGACCATCATCAAGCACCTGCAATAAAATGTTGAATACA
TCTGGGTGTGCTTTTTCTACTTCATCGAGCAATACAACCGAATATGGACGACGGCGAACT
GCTTCGGTTAAGTATCCGCCTTCTTCATAGCCAACATATCCTGGAGGTGCGCCAACTAAG
CGAGATACGCTGTGTTTTTCCATAAATTCGGACATATCGATCCGCACCATCGCATCTTGA
TCGTCAAATAGGAAGTTGGCTAATGTTTTGCAAAGCTCTGTTTTCCCTACGCCTGTCGGT
CCTAAGAATAGGAATGAACCGATAGGGCGATTTGGATCAGACAAGCCTGCACGACTACGA
CGGATCGCATTTGCCACTGCATCAACGGCTTCACTTTGACCGATGACCCGTTTATGTAGC
ACCTCTTCCATTCGTAATAGTTTCTCTTTTTCCCCTTCCATCATTTTGGATACAGGGATA
CCTGAGGCTTTAGAAAGCACTTCGGCAATTTCTTCATCGGTCACTTTGGTGCGAAGTAGA
TGATTTTCACCGCCCTCTTCTTCACGTTTTACTGCTTCTTGTAACTGTTTTTCAAGGGCT
GGGATTTTTCCGTATTGCAACTCCGACATTTTCTCAAAGTTATTCTCACGGCGAGCCTGA
TCCATTTCAATTCGGGCATTTTCCAACTCGGTTTTAATGTGTTGCGTGCCTAACAGAGCG
GATTTTTCTGCTTTCCATACTTCTTCCAGCTCCGCATATTCACGTTCACGAGCGGTCAGA
TCCTCGTCTAATTTTGCAAGACGCTGACGGCTAGCTTCGTCTTCTTCTTTTTGCAACGCT
TGACGCTCTAATTTCAACTGAATAATACGGCGTTCAAGTTTGTCTAACGGCTCTGGTTTA
GAGTCGATTTCCATACGCAAGCTGGAAGCCGCTTCATCAATTAAATCAATCGCTTTATCG
GGTAGCTGACGATCTGAAATATAGCGGTGCGAAAGAGTTGCTGCCGCTACAATCGCAGGG
TCGGTAATTTGAACGTGATGGTGAATTTCGTAACGTTCTTTCAAACCACGCAAAATCGCA
ATGGTGTCTTCCACCGTTGGTTCATCAACCAACACTTTTTGGAAACGACGCTCCAGAGCT
GCATCTTTTTCAATATACTGACGATATTCATCTAAGGTTGTCGCCCCGACACAGTGCAAC
TCACCACGGGCAAGGGACGGTTTCAACAAGTTACCAGCGTCCATCGCTCCATCGGTTTTA
CCTGCCCCAACCATCGTATGAATTTCATCAATAAACAGGATCACTTGCCCTTCTTCTTTG
GCAAGTTCATTTAATACCGCTTTCAAACGTTCTTCAAACTCACCACGGTATTTTGCTCCT
GCAATTAACGCTCCCATATCCAACGACAATACCCGTTTGTTCTTCAAACCCTCAGGCACT
TCGCCATTGACAATACGTTGTGCTAAACCTTCGACAATCGCCGTTTTCCCCACACCAGGT
TCACCGATAAGCACTGGGTTATTTTTAGTACGGCGTTGCAATACTTGCACCGTACGGCGG
ATCTCTTCATCACGCCCGATCACAGGATCAAGTTTGCCTGCTTTAGCCCGTTCAGTTAAA
TCAATGGTATATTTTTGTAACGCTTGTCTCGTTTCTTCTGCATTTTGATTATTCACGCTC
TCCCCTCCACGAATTTGTTGAATGGCGGCTGTCACCTTCTCTTTGGTTAAACCTAAGTTT
TTCAATAACTTGCCTAAATCACCGTTATCTTCAAGTGCCGCAAGTACAAACAGCTCTGAT
GAAATAAAGCTATCGCCAAACTGTTGCGACAACTTATCGCATTGATTTAACAAACGGAAA
AGTTGTTGTGACGGCTGTGTATTGCCCCCTTGCACCTGTGGCAAACGGCTGATGATGCCA
TCAAGTTCACTGCTTAAACGGTTAGGTTGCACATTTAAACTGGTGACAAGCGGTGTGATT
GATCCATCATTTTGCTTTAACAAGGCAAGCATTAAATGGGCCGGTTCAATATAGGGATTA
TCTTTGCCAACGGCTAAAGATTGTGCATCGGCAATTGCTGATTGAAACTTGCTGGTAAAT
TTATCAATATTCATAGTTTCCTCTAAATTCTGTTATTAAATGTTCTGACTTCGAGATTAC
TCTCGCTTGACGAAACTATAAATTGGGATTGTCAAGGGGATTTCAAGAGAAAATGTGAAA
GAGATCACAAAATTATGAAATCTATTGGGGGAGGGCAGCTTTCAAGAAGCTAATGCATGG
TCAATTTTTATCAGTATTCAAACGATGAAATTATAGGTCTTTAAATACGTTTAAAATTTA
CACTTAGGAATTCCCGCCTCTTGAGGCGGGGAGGATATCAGAATAAAACCTATCCGCTTG
TAGTTTAAATTAAGGATTAGTGACTTAACATTTTGAGCAACTCTTTTGGCTCAACATAGC
CAGCGATTAACTCACCTTCTTTTGTGACAATATTTGGCGTACCCGTAACCCCAAATTTAA
TCCCAAGTTCATAATGTTTTTTCACAATGTTTGGTGTTTTCACCTGTTTTGGTAAGTTAC
CTTTCTCCGCTTCGTTTAATGCAAAGGCTGGATCTTTTTCTGTCCAAATCGCTTCCATCT
GTTTTGCAGTTTCGGTATTCATACCCCCACGAGGGAAGGCTAAATAACGAATAGTAATGC
CTAAATCATTATATTCTTTGATCTTTGAGTGCAATAAATGGCAATAATGGCAGGTAATAT
CCATAAAAACAGTGACAACGTGTTTTTCATTTTTTGCAGGATAAACAATCATCTCTTTTG
CTAGACTATTAAGTTCTGAGAGCAATGCACGATTAGTAATATCCGTGATTTTGCCATCTT
TTAATTCAAAAATCTGCCCGTGTATTACATAGCGTCCATCATTGCTAATTTGCACAACAC
CTTGATCAGAAATCGCTGTTTTAAAACCTGGCAAGGCAGATTCTGACAACTTCACATTGG
TTGCCCCAATTTTCTCAAGCTGTTGCTGTAAGTTTTTATCATTCGCCTGTACCGTACCTA
AGATTGCAAGGCTAATTAGGGTCAATAGACTTTTTTTCATTATAAATCCTTCTAGAGTTT
AAGTTTTGTTTCAATATTCCGTGCTTTCACTAAGAATGCTTTACGTTCTTTATCGGGCAT
ACCAGATCCTATACCTGGCAATTTTACTGTCATTGGATTAACCGGTCGCCCATTGATATG
AAATTCATAATGCAGATGTGCACCTGTTGAACGCCCTGTATTTCCAGACAACGCAATGCG
TTGTCCTTTTTTAACACTTTGCCCAACTTTAACTAACGAACGGCTTAAGTGCATATACAC
CGTAGTATATTGCCCCCCATGGCGTAGTTTAATATAACGACCAGCGCCGTTTGCTTGATA
AGCGATATGTTCAACCACACCATCTGCAGGGGCAATAATCGGTGTTCCAGATCGAACAGC
AAAATCCACCCCTTTATGAGGGGCAACTCGTCTTGTTACCGGATGTAAGCGACGAGGATT
AAAATGTGATGAAACTCTTGGTGTGAATGGCAATGGGTGGCGAGCAAAGCCTTTACCTAA
CGTTTCACCGTGACGGTTATAATAACGTCCATTATCTGCTTGAATAGCATAATAACTTTT
CTTGCCACTGATGATATGAATAGCTTCGACATTTCCTAAATCCGTGACCTTGCCATTGAT
ATACTCACGCTTTACTAAAATTGCAAATTTATCGCCTTTTTTCAATTTATTGGTGGCAAT
CTGCCATTGCAGACCGTTAGCTAACTGATTGATTTGACGTTGAGATAAACCTACCGCTTT
TAAACTTGCACTAAAACTGCCATTAATGGTGCCTTTAATCACATCTTGTTGCCAAACGCC
TTTTTTCTGAATTGTTTGTACCGCAAATTGATCTTGAGCTTTACGCTCAAAAATTTTCTC
TTCTTTTTCTGAGATGAGCCAGTTCATATATTCTAGCTCACCGTTATTGTCTAAAATCCA
GTAGAATTGTTGTCCTACTTTAAGATCGGCTAACTGTGGAAAGGTTTTTTCTAAGGCTTT
TGCTGTGGCATGTGTTAATCCTGACTGTTCTAGTACATCTTTTAGCTGATCGCCTTGAGT
TACGGTATAACTAAACTGATTTTGGATACGTAATGCTTGATCTGCAATATCTAACACATC
TTCTAATACATTTTCTGCTTCTTCCGATAATTTTTCACTTTCAGGAACAGCTGCTTTAGG
TTGCCCTTCTATTTCATCATCAACATCACTCAATTCATCTTCATAAGAGGTTGCATTTTC
ATCAACAGGCTCAGCATTTACTTGTTCCTGTTCCTCTTTAGCCGAGGCAGTGAAGTCAAT
ATTGATGTACTTAGGTTCACCATGAAATAAAGCAGTAGAAACTTCAGGGACAGATCCAAC
CGCTTGTTCTGTTTGAGTAGGAACAGCGAGTTTTTCACTCTCTTGATTGACTTCAGGTAA
CGACTGGGTCGCCAATGCAATCGGAATTTCTTGCGTTTCTGAAGAATTTGAGCCCTGTTT
TTTTAAGATTAAAACGATACCAATAAAGATAGATAATATAATCACCAAAAACACAAATGC
CTTTACTCTATTCTTCTTACGACGGCGATCTCTAGCAAAAATAACGTGTTGCAAAATTCT
ATCCTAAATAATTTTCTTCTAGTGCGAACTTGTTATAGACAAAGGAATAGGCAAAAAATT
CCCATAGATTTCTTGTAAAACTGAAAAAAATCCGCTAATTTTAATTCCTTAAATCCTTAA
ATTTATTAATGTTATGCAGATCAAGCAAATTAAGCCGATCCACAATTTAACGAAGCCCCT
TGTGCAACTGAAAGCGATTAATGTGAATTTTGGTACACAAGTTGCCCTTGAAAATATTCA
TTTAAACATCTACCCCAATTCTATCACAACTATCGTTGGTCCTAATGGGGGGGGTAAATC
TACCCTATTAAAAGTATTGCTGAAATTACAGCCAGCAACATCAGGGCAGGTTATTCACCA
ACCACAGCTAAAAATTGGCTATGTGCCACAAAAATTGCATCTGGATCACTCTATTCCTAT
TACCGTTGAAAAATTTCTATATCTCAAGCCTAACAGCACTAAACCCTTGATAGATGAAGC
ATTGTCCCTATTTGCAATCACTCACCTTGCTAAGCATAGTATGCAAAAATTATCTGGCGG
TGAGTTACAACGAGTACTGCTTGCCCGTGCAATTTTAGACCGTCCACAACTGCTTGTCTT
AGATGAACCAATGCAAGGGGTGGATATTACAGGGCAAACGGAACTCTATCAACTATTAAA
TAAAACTCGTGAATGGTTAAACTGTGCTATTTTAATGGTTTCTCACGATTTAAACATTGT
AATGGCAAATACGGACGAAGTGCTATGCGTTAATCGCCATATCTGCTGTGCTGGTACACC
TGAAAAAATTTCAAGTGACCCAAGTTTTATCTACTTCTTTGGCGATCAATTTGCGAAAAA
CGTGGCATTTTATTCTCATCACCATAATCACCACCACGACTTACAAGGCAATGTATGTCG
TTGTAACGGACATCACTAATTGAGGCAATATGTTTGAGATTTTATTTCCTGCGTGGTTAG
CAGGCGTATTTTTAACCTTCATCACCGCACCGCTTGGGGCTTTTGTCGTCTGGCGAAAAA
TGGCATATTTTGGTGATACCCTCTCTCACTCCGCATTACTTGGGGTTGCATTAGGGATTT
TCCTACAAATCGATCCCTATATTGCTGTTATTCTAATGACCGTCATACTCGCTCTTTGCC
TCGTCTGGTTAGAACAGCGCTCTACTCACTCAGTCGATACCCTATTAGGCATTATCGCCC
ATTGCAGTTTATCCTTAGGCGTTATCACCATCAGCCTATTAGACAATGTTCGTGTTGATT
TAATGTCCTACCTATTTGGTGATCTTCTTGCAATTGGTTTTAACGACGTACTCTTTATCG
GCATTGGGGTTATCGGCATTGCGACACTACTGGCTCTGTATTGGAAAAAGCTACTCGCCA
TCACAGTCAGCCCTGAATTAGCTCAAATTGAAGGCCTAAATGTCGCACGCCTACGCCTCT
TATTAATGTTGCTTACCGCATTAAGCATTGCATTAAGTATGAAATTTGTCGGGGCTTTAA
TCATCACCTCACTACTGATTATCCCCTCTGCAACCGCAAGACGCTTTGCCAAAACACCTG
AAACAATGGTTATTTACGCCATCGGATTAAGCATATTATCGGTCAGTGGCGGACTATTAC
TCTCCGCCCTCAAAGATACACCAGCAGGTCCTTCAGTGGTTGTTTGTGCAGGAACACTCT
TTTTACTCTCATTAATTAAAAAAGAGGCGAATTAAGATCAATAAAATATAATTTTCCTAT
TGAATTTTTTGTCAAATTTCGCTTAAATCCCACCGCTTGTTAATGATAACAAGCGGTGGG
ATTTTTATATTTTTTTGAAGTAAATAAAGAAGTAAATTATGTGTCAATTATTAGGAATGA
ATTGTAATACGCCGACCGATATTACTTTCTCGTTTGAAGGATTTCGACGGCGTGCAGGTT
TAACCGACCACCATACCGACGGCTTCGGCATTGCCTTTTTTGAAGGCAAAGGTGTGCGTA
TTTTTAGAGACAATTGCCCAGGTGCCTCATCACCAATGGCAGATCTCGTCAGTCAATATC
GAATTAAATCCTTTAACGTTATCGCCCATATCCGTAAAGCAACCTGTGGCGATGTCAATT
TAGAAAATACCCACCCATTTATCCGCGAAATTTGGGGTGAAAACTGGGTATTCGCCCACA
ACGGCACGGTTGATGTCAAAGTTTGCCCGAATAATCACTATCAGCCTATAGGCTCAACGG
ACTCTGAAGCCGCATTTTGCTGTATAGTTGCCAGCCTAAAACAACGTTTTCCACAAAAAC
CAAGTGAAAAAGAGATTTTTGACGCAATTGTAGATATTGCCAGTGAAATCGCTAAACACG
GCGTATTTAATTTTATTCTTTCCAATGGGCACTGGATGATCGCACGTTGCTCAACAAACT
TACATTATGTCTGTCGCAAAGCCCCATTCGGCACAGCATTGCGTGATGATGATGTAATGA
TTGATTTCCGTGAATATACGGAAGAAAGTGATAAAGTCACCATTATTACAACCCAGCCTC
TCACAAAAAATGAGAACTGGACAAAAATGAAAAATGGGGGCTATGTCTTCTTTAAAGATG
GCGATGTACTCTTTGAAATTGAAGGTACACTACCTGAATGTAACCCTCACGTTTAAAATA
GATTGCCCCTTTCTATACTCAAAAGGGGCAATTTACTTTTCTACTTAATCGGCGTTGCCG
TGCGTTCTAACACTTCGAGCAACTCAATGATATTCTGTTTACCTTGTGTTTTAAGCCACT
GGCGAGCGGCTTCAACACCTTCGGCTTTGTAGGCTTCCGCACCACCAGCCCAAGTCGCAC
GTCCGCACAGTACGCCGTTAAACCGGCTGCCTGCTTGGTGAGCAAATTCAAGGGTTTGTT
GGAACAGTTTGGCTGACACTCCTGCACTTAGGAAAATAAACGGCAGATCCGTTGCTTCGC
TTTGCTCTTTAAAGAATTCCGTCGCTTGTGCTTGACTGTAAAGCACCTCACCGTCAGTAA
AGCCTTCCACATAGCTCATCACCACAGGCACTTCCACTTTCAAGACATCTACCCCAAAAC
GTTTATCCGCAAAGAACTTCATCGCTTCGATTACTTTGCGAGGTTTGACTTTGGCGTTAT
AGACTTTATCTTCGTTTGAACCGTCGTAGGTCAAGATCTCTAAGAACAGCGGAATTTGTT
CTGCATTACACTCAGAAGCCACACGTTCAACAAAAGCGGCTTTGCGGTCGTTGATTTCGT
GCGGTTCATCAATGTCAAAATAGATCAATAATTTAACCGCTTGTGTGCCTTTTTCTTTTA
AGCGATGAACAGAAGCATCATTGATCAAATCAGGAAAATGTCCGGCAATACTTTTATCGT
AGCCTGTTTTTTCGTATGCCATAATTAATCCGCAATTTGCATCACGTTTCTCTGAAGCCG
CCCAGCCAAATTCTGGATCAAGCAAGATCGACGACGCATAGGGGGTTAATTCTTGAGAAA
TCAAGGTTTTAAATTCGCTGACCTGTTGAGCGGTTATATCATCGCCCATCATTCGGCGTA
ATGCACCACGTTGGTCAATCGCAAGGGCAGCAATAATGCCCTCTTTGGTGCAAAGTTTTT
TCATTAAATCTTGTTTAGACATACTACTACTCCTATTCATCATCGCCTAACGCTAAGTTT
TTAAGTTGTTGAGCCACATCGTGAATTTGTTCTTTGGCATTTTCCAGTAAGCCGTCCGTG
TCTTCTTCACTCACATAGCTAATCACCATCGGTAAATTCATTCCGCTATATAACCCTGAT
AATTTTGGCAAGTAACGCATTGCCACATTACACGGCGTACCGCCCATAATGTCGCAAAAA
ACCACAATCTCACCGCTTGCATTCGCCAGTGCTTGCTCAAATTTCACTTGGAAATCTTCA
TTGCCTTCGTGTGGATATAAGCAGACGGTTTGAGCATTGTCGATTTTGCCTAAAATCATT
TCGGCAGTATCCAGTAAGCCTTCCGCAAACTCTCCGTGACTGATTAAAATTAAGCTCATA
GTTGCTCCTTTTGGTAGTTTTGAATTTTTTATTCCCCCCTTTGAAAAAGGGGGGCTAGGG
GGGATTTTAAGATAGTGCGATTAACTGTTTAGATCTTTAAATCCCCCTCAATCCCCCTTT
TTCAAAGGGGGAAGTTTGACGATATTTTTTGGGTTGTCCTTATAAGTTCTTCGTATTCAA
CTCTTTATAAATCGGCTTATCACTAAATGTTAAGCTATCGATCTTCACCCCTTCTGTTTC
AAAGACGATAATCTCATTTTCACCTTTATGCAGTAACGGTGCAGGCAGATAGAGATAACA
AGTCGGGCCTTCATTCCAGTAACGCCCTAAGTTCTCACCATTTACCACAATCACCCCCTT
GCCGAACTCACGAGTATCAATAAAGGTATCTTGCGGTTCTTGGTCTAGGTGTAACTTAAA
TTGATAGAACGAAGGCGTTTGGCTATCTTTCTCGCCATCAAAATCAATCTCTTCCAAGCG
GTCAAAATCAATCGCATACTGTTGCCAGCCTGTGTGGAAATGCAGATCAAGCACTGCCCC
TGCACCGATCCCTTTATGTTGTGTCGGTGCAAGTAGCTTACCGCCGTAATTAACCCGTCC
CATATTTTCCACTAACAGATCAAGTTGGAACTCGCCATTGGGTGTCTGTAACATCACTTC
ATTGCCGATCTCGTGTTGGTACTGGGTGGCGACTTTCTGTTTGTCGTTGAAAATCTGGAT
ACGATCTCTACCTTGGTAAATTCTCAGCTTGATCTCACCGCTATATGCCGTCGGTTTGGC
TCGATAAAGCAGATAACCGTAGTAATGCCCTAGCTGTTCCATTGTTTGAGTGAACGGACT
TTCGTAGCATTCGCTGATTGTGTCTAAAGTACCAAACAGCGACACTTCATTTTGCACAGC
AAGCGGTGGGTAAGCAGTGATATTTGGCAAAATCGGATCGACAATCGGGCTAGCATCAGG
GTACTGCCCTAACACTTTTTGTAGCAGGTAGAATTTCTCTGACGGCTCGCCCCATTCGTG
AACAGGGGCATCATAGTCGTAGCTGGTTACTTGCGGTAAATCGGTGTCTAACCGTGCGGA
ACAGCCGTTCCAAAAGCCAAAATTCGTTCCGCCTTGGAACATATAGAAATTGATACTTGC
CCGTTCGAGTAGCTCTTTGGTGCAGTTCGCCAAATCTTGAGCATCACGGCGGATCACAGG
CTCTTTCCAGCGGTTAAACCAGCCGTCCCAAAATTCCATACACATCAACGGGTAAGATTT
GCCGTGCTTATCAATATAACGTTGCAACTCATCTAAATTTTCATTGGAACGAGAGCCGAA
GTTGCCCGTCGGCAAAATATCATCTTCGATCAACGCCCCTGCTTCTAAGGCGTTCTGCCA
CGCACCGTCTGACGTGAAAAGCGGTACGTTCACCCCGTGAATTAACATCAACGCCCGAAT
AGCTCTTAGGTAGTTTTTATCATTGCCGAACGAGCCGTATTCGTTCTCGATTTGCATCAT
TAGGATATTACCGCCTTGGGTAATTTGATAAGGGGCAATGCGTGGAAGTAGTTCTTGAAA
ATAGCGGTCGATTTCAGCGATAAACAGCGGATCGTTTTGGCGTAAGCGGATATTCGGGAT
ATTGAGTAACCACGCAGGCAATCCGCCAAACTCCCATTCCGCACAGATATAAGGTGTTGG
GCGAAGAATAACGTACAGCCCTAGATCTTTTGCCGTTTGCAAAAATTTGACTAAATCCGC
CCGCTTGCTGAAGTTAAATTGATCAGGCTGTGGCTGATGTAAGTTCCACGGCACATAGGT
TTCTACCGTGTTACACCCCATTGCCTTTAGGTTGTAGAGTGTTTTGTACCAGTATTCCGG
CACGATACGAAAATAATGTACTGCACCTGACAGGATTTTGAACGGTTTTCCGTTGAGTAG
GAAATCCTTTTCGCCGATTTGGAAAGGCATAGTTCACCTCGCTTAAAAGATATAAAACCG
AATAAATCTAGGAAAGAGTGATTGGGTTTTAGATCTTAGTTATTTGTAAAATTTTGGGTG
GATTTGACCGCTTGTTTTAGGACGCCAAGCGTGGCGTCCCTACATTCGATGGAATTGTAG
GGACACGACGCTTCGTGTCCCGTTCAAATTACCCTTTCGCCAACAATCCAGCCCAAGAGA
GCAAGATACAGAGTGCGATGATGATCATAATCGCTTTGTTAGAGTTCATTTTCGGTCTGC
CGAGTAACCAGTAGATGAAGAACACCACTAACGCAGGGACTAATCTTGGTAAGATAAGAT
CTAAGTTCGCTTGGGCGGAAACGACTTTCTCACCGATAGTGGCGACAAACGGTACTTTGA
CATTCACCATCGTGGCACACATTACCCCCACAACGAATACCCCAAGCACTGTTGCGGCGT
TGGTTAGTGCGTTCAAGCGGTGACTTAGGTTGGTGACTAAGTTTACCCCTTCACGATAAG
CGATTTTGAGTTGCACCCAACGGAATACCATTGTGGCAATCGCTACCGCAACCCATAAGC
CAACACCTAGCGGATTGCCGTTTACTGCCATTGTTGCGGCAATCGCACCCATAATTGCTG
GGACAAGTGAGCCGAATAGGGCATCACCGATAGCGGCAAATGGTCCCATTAAACCTGATT
TGATACCTGCAACGGCTTCAAGTGATTTCACCCCTTGTTTTTCTTCAAGTGCCAAGTCGA
TACCTTTAACAATGGTGTTAAAGAATGGGCTGGTGTTGAAGAATTGGTTGTGCATCACCA
TCATTTTTTGTAATTCAGGTGTGTTGTCGCCGTACATTTTGCGTAGCTGTGGCAACATAA
TCCATAGGTAGCCAGAGCCTTGCATACGTTCATAGTTCCAACCAACTTGGTTGAAGAATA
AGTTACGGATATTGATTTGGCGGAAGTCCGCATCTGTTAATTTATAGCCTTTTGGATTTC
CGACTTGTTGATTAGAGTTCGTCATCTTCAATTTCTCCTTTGTCAGAAGTGGTATTTTGT
TTTGCAACTGGGGCTGAGCCACCTTCTACGCTACGTTGGTAAACAATGTAGGCGAATGCA
AATCCGATTGCTGCCATTGCAAGCATTGGTACGCTGCTGATTGAGTTGCTTACACCTGTT
GATGCACCGACAGCATTGATGTTACCGAAGAGAGTAATGAAGATTGCTGTGAGTGAGAAT
GCAAGGATTAAGTATGCAATGTGACGTTTTGTCGGTAGGTAACGAAGTAAGATTGCGAAA
CCTAACGCCGGTAATACGCCACCTGCAAGGGTTAAGCCATCTGCGATAACTTTTAAGAAG
CCTGTTTGCATTGCTTCTGCTAGGCTTGCCACAAATGGACCACCAAACACTAACGCTAAG
AAGATTGGTAATGCACGAGATAGACCCCAAGCGATTGCACCGCAGAGATAGTTTACTGTG
ATTGCACTATAAGCGTGGTCTTGGATATTTTTGTCGATACGGTGAGCGAAGAATACGTTA
GACATTCTCGCTAAAATATCGGTATAAACCATTAACGCTGCGATTGGAACAGCTAAGGTT
GTTAAGGCTAATTGTGGATCCATTCCAGCTGCAACAGAGAATGCAGTTGCGATAACAGTA
CCTGAGTTTGCATCAATACGAGATGCACCACCGAAGGTACCTACACCTAAAATGGTTAAT
TGCATTGAACCACCGATTAACAATCCAGTTGTCAAATCGCCCATAATTAAACCTGTGATA
AAGCCTGCAAACACAGGTGAACCAGCACTAGATACAATCGTGATTTCATCTAGGATTTGA
TAGAACGCATAAAGCGTTATCAAAAGTATTTGCCACCATTCGATCATAATCGTTACTCCT
CTATAAAAGTTTCATTAAATCGACTTTTTCTTCATTAGGCACTAACTGAGCGGTGAGCTT
CACGCCTTTTTCAGAAAGTTTTCTAAACACTTCCACATCGTCTTCAGTCACGTGTACTGT
TTTTCTGATAGGACGTGTTAGATCCGTTTTAGGCATATTCCCTGCATTGACTTCCGGCAG
ATTTACGCCTGCCTCCACAAGCTGTAAGATCGTTTGTGGGGTTCTTGTTACCAACAAAAC
ACGTTGAGAGTCATAACGCCCTTCGTTAATGTTGGCGGCTGCTTTTTCCACAGGCAACAC
GCTTAAATTCACCCCTGCCGGGCAAGCCAAGCGTAAGCCTGCTTTATCTATATCGCTGTT
TGCAGCAATTTCGTCCACAACCATAATGCGAGTGATATTGAGATATGATGTCCACAAATT
AGCCACTTGCCCGTGGATTAAACGACCATCAATCCGTACGTTTAAAATTGCCATATTTGT
TTCCTCCTATGATTGATATGGGTATAAGGTTACACCTTGCACCACACGATTAACTTCGCC
TGTCGGACAAGGGTTATCCGTGGTGTAGCCGAGATAGAGCGAGCTATAAAACGAGTAAAG
TTGCCCGATTACTAAGAATGGGAAAATCCGTGCTGCGTCATCTAATTTGTGAATTTCAGC
CTGGATCGAGCCGCTTGTATCGCCTAATAACACCACTTCTCTGGCTTTTTTATCTCTGAC
TAACTCTTGATACAGGTCACGGTCATATTGTGCGGTATAAGGTTGCTGAGATAAGAAGAT
AAAAATGAGCGTTTCATCTTGAACAAGGGATTTTGGTCCGTGGCGGAAGCCCATTGACGA
CTCAAAGAAGCCAAGACGTTCACCAGCGGTAAGTTCAAGCAGTTTTAAAGACGTTTCACG
GGCAAGCCCTTGGAAATGCCCACTGCCTAAATAGACGATCCGTTTTAATGGCAGATGGGC
TAAACGTTGGATTTCGAGAAGATCCTGTTCTAATAACTGCTCTGTTACCGATATAGCACC
TTCAACCCAGTTATCATCAAACACATCAGGTAAAAATGCTACTAATGCGGCTAACATCAT
ATTGCTGGCACTGGAGGTCATTGCAAAACCTTTATCGTGGGTTGATTCTGGTAATGCTAA
TGGGTAAGCGGTCGGATCTTGCTGACATTTTTTAAATAATGCCCCATTGACATTATTCGT
TATGGTTAAATGGTACGCTTCCTCGACAATCTCATCGACAAGCTCTACTGCACCAATACT
TTCAGGGCTATTACCAGAGCGAGCAAAAGAGACTAAAAGTGTTGGTTTATCTGAAAAAAG
ATATTGATAAGGATTGGATACAAGATCGGTACTTGCAATCGCTTCGACAGCACAGCCTAA
ATGCTGGCTTAATATCGGTGCAACAACCTCACCAATAAAAGCGGAAGTACCAGCCCCCGT
AAAAATAACACGAAGTTCGCCTTGTTTTGCATATTCAACAAGAGGCTGAAGAAATGGAAT
AACAAGTGACGATTTCACAATAGAAACCGTTTCACGCCAGGTCGCTGGCTGTTGGGCAAT
TTCCTTTGCCGTCCAAAAAGCGTTCTGTTTTTCTAATGTTTGGTTAGCTATATTGAGGAT
CATTGCATTTCCCTCACAAATAAATGGATTTATTTATAAGGAAAGAGAATGAAACTACGC
AATTAACACTTGCACCCCAACATTTTCGAGATACTCTCGATAACTTAGAGGAATTTTATT
ATCCGTGACTAACACATCTATTTGATTGGCTTGGCAAATAACAAAATGGCTATATTGACC
AAATTTGCTCGAATCCGTCACCACAATCACCTGATCCGCCGCATCGCACATTAAGCGATT
TAGCTGAGCCTCTTGCTCGTTAAAGGTTGTGACCCCTTTTTGTAAGTCAAAACCATCAAC
ACCCAAAAAGACTTTATCAAAGCGATAATGTTGCAAATTATTATCCGCCATTACTCCCGA
AAACGACATCGCATTTTTCCGTAAAACCCCACCCGTCATTCTTACTTCCACATTCGGACA
AGAAACCAACGCCATTGCGACATCAAGCCCATTTGTCAATACTGTCAAGTTAAGATCACC
GATAGCACTTACGATTGCTTTCGTTGTCGTTCCAGAGTCCAAAATCACCTTCTCACCCTC
TTTTAACAAAGAAGCGGCAAGATGACCAATCTGTTGTTTGAGTTCGGGATAATTATTACT
TTTATCCGCAATAGAAAGTTCCGCTATTAATCTGGAGTTTAACACTGCAAAACCGTGCGA
TCTTGTAATATAGCCTTGTTGCTCTAACACATTAAGATCCGAACGGATAGTAACCGTCGA
AACCCCGAAATGCTGAGACAATGCTTCAACTCGATGACTGCCTGTTTTTTGCAATAACGC
CAAAATATCAGAACGTCTTTCTACGCTACTTTTCATTTTCTCTCCTACATCAAAACAACC
ACTGCATACTACGATTGCTTTCGAAAGTAAGTTTATACCCCTTAAAAACAAAAACAATCG
AAAATATTCGAAAATGAGATAAAGATCACAAAATTTACATTTGGTGTTTTAAGCAAGAAA
ATGTTTTGTCACGTTTATAGTAATTTGGGCTTGGAAAGTTTCCTACTATACTTCTATACC
ACGAATAAGTGATTGTTGTATTCGTGCTCAAAATGGTTACTATCATTTTGAGTTATGGTG
ATATAATCAAAGTAATGAATGATGAACTTTCAGTAACTTATTGATTGATAATGAATTTTA
GATAAAGAGAGATGTTATGACATATTGGTTCAAAAATGTAATGATTTACCGTTTAACTAG
TGAATTACGCTTCACCAGTAGTGAATTAGACGCACAATTACAGCAAACAAAATTCACCCC
TTGCCAACAAAGCGATATGCAAAAATTTGGCTGGTCGTCACCGCTTGCAGGAAGTGAACT
GTTGCACTTTGCACAGGGTCAGCAGTTCCTACTGGTTTCTCATAAAGAAGAAAAATTATT
GCCAGCTCACGTCGTCAAAAAAGAAACGGAAAATCGCATTGAAGCCTTAGAACAAAAGGA
ACAACGTAAGCTGAAAAAAACGGAAAAGCAGGCGATCAAAGATGATGTTGTGGCAATGTT
GTTGCCTCGTGCGTTTAGTAAACACCAATTTACGGCGATTTGGCTAGACTTAGATAAACA
GCTCGTTTATGTAGATAGTGGCTCGGCAAAACGTGCCGAAGATACCCTTGCTTTGTTACG
CAAATCCCTTGGTTCTTTGCCTGTTGTGCCGATTTCCTTCACGCTACAACCGAGCGAAGT
GATGACAAATTGGGTGGCAAAAGGGCATACACCAAGCTGGCTGACACTTCTGGAAGAAGC
AGAATTAAAATCTTTTGATACCGACAGTGTAATCCGTTGTAAACACCAAGATTTAGAAAG
CGACGAAATCAGCCAACATTTACAAGCGGGTAAATTTGTCACAAAACTTGCGTTAGATTG
GGAAAATCATTTTTCTTTTGTGTTGAACGAAGATGCCACCCTTGCCCGTGTCAAATTCGC
CGATGAAGTGCGTGAAAAGAACGATAATATTTTGAAAGAAGATAAAGCCCAACGTTTCGA
TGCGGATTTTCTGTTAATGACGGAAGAATTACGTCTGTTTACAGAAAAATTGACGGAAGA
GTTTGGGGGGGTAAATTCCTTGTTATCTTTTTAGCTGGTCTACTATTTCTCAGCCAATAT
TTTTTTATTTGGAAACTTGATTGTTTTTTTCGAGCTAGAATGGCTCTATTTTAGAACGAT
TCGCTTTTTTTGCTGGGCGTTCTTAAAGTATGACACTCAAACCCGATCTTTTTTTGAAGA
TCGGGTTGATTATTCTTTAGTTGGCGCTAAATTATAATTTAACTATTCTATCATTTTGTT
TAATAGTAGAATGATGAAAGATTGTGGAATAGATGTTATAGAGGGTTATGCAAACATTTT
TTTTTCGTCATTCATTGACTTGGGTTATTTTTGCTTTTTTAGGCTTTTGCTTTTTCCCAG
TAAAAGCATTGCAATATGGACTGTTTGGAGCAACTTCAGCCGAATTTCAACAGGCTATGG
GGTGGAATGATATTAACCTTACTTGGATATGGTTTTTTCCCCTACTGCTTTATCTGTATC
CGAACAAAACACCTTCAACATTACGAAGTAAATGTGAGTTATTCGGGGCAGTTGGGCTGT
TTCTCTTTATCTTTCTTTCTGCAATTTTAGCAAAAATCAGCTTAGGTTATGCGGTTTTTT
TCTTAATTGTTGCGTTGATTGCGTTAGCGACAAATGCCCTTGCTGAATTAAAAATAATGC
AGGGTGACAGATTTATTATTGCCTCATTGATTAGCATTATTTTGTTGATCTTTTTCTTTA
TGGTCTATCCAACACTGGCAATTTTCATCTCAATGTTTTACGACGGCAGTGAATTTGTAC
CAAGTCAAGTGTTGTCTATCTTACAACAGCCTTATGTATTAAGAGTGATTGGTAATTCAT
TAAGTGTTGCGACAACCGTTGGGATTGTATCTACGTTGTTTGGTTTAGCCTTTGCTCTTT
ATACCACACGGATTGCAAAACGCACGGCGTTTATTGGAAAAATTTTCTCTATCTTACCCA
TTGTAACACCGCCATTTGTTGTTGGCTTAGGTGTCACCCTTATGTTAGGACGTTCGGGCT
ATGTGACTGCTTTTTTAGTCGATCATCTTGGCTTTAGTAATAACTGGCTTTATGGTTTTA
CAGGGATAGTGATTGCCCATACCCTCGCACTGACCCCAATGTCTTTTATGATTTTAGACG
GTGCATTAAAATCTATTCACCCATCTGTTGAGGAAGCCGCTTATACTTTACGATCTAACC
GCTATCAAGCCTTCTTCTATATTATTTTTCCATTACTCAAGCCAGCGTTAGCCAACTCGT
TTTTAGTTGTGGTGATCCAATCGCTTGCAGACTTTAGCACCCCTTTAGTTTTAGGTGGAA
GTTTTGACGTTATTGCCACTCAAATCTATTTCTATATTGCTGGTTCACAGTTAGATTATG
CTTCGGCAAGCACCTTAGGCGTGATCTTGTTACTCTTTTCCCTTACGATTTTTGTGGTGC
AATATCTCTGGATTGGCAATCGATCTTATATTACCGTGTCAGGTAAATCCTATCGAGGCG
ATGTGCAAGAGTTACCAAGCGGTATGAAATGGGCAATTATTTGCACTTTAGGTTTTTGGG
TTCTGTTTAACTTTGTACTATACGGTAGTATTTTTTACGGTAGCTTTACCGTAAGTTGGG
GAATAGACCACACACTGACATTCAATAACTACCTCAATCTTTTTGGACAAGGGTTTAATA
GTGGAGCGTGGCCATCTTTAATCCAAACGGTTATTTTTGCTGCTAGTGCCGCCCCGATTA
CGGCTATTTTTGGTTTGTTGATCGCTTACATTACCGTTCGCCGTGATTTTAAAGGGAAAA
AAACCTTAGAATTTCTGACGTTACTTTGTTTTGCCGTACCAGGAACAGTGGCTGGGGTAT
CCTATATTCTGGCTTTTAACCATCAACCTATTTACCTGACAGGAACAGGGCTTATTATTA
TTTTGTCTATGGTGATGCGGAATATGCCAGTAGGAATGAGAGCGGCTATCGCTGGATTAA
GACAGTTAGATAAAGCCTTAGATGAAGCCTCGCTCTCACTGAAAGCTGGAACATTAAAAA
CCATCTGCTTTGTCGCTTTACCGCTTTTAAAACCAGCGTTACTTTCTGCCTTAGTTACTA
GTTTTGTTAGATCAATGACAACAGTCAGTGCGATCATCTTTTTAGTTACAGCAGACACAC
GCGTCGCAACCTCATATATTTTAAATCGAGTAGAGGATGGGGAATATGGAATGGCGATTG
CCTATGGCTCAATGTTGATTGTAGTTATGCTGGCAATGATTTTCTTATTTGATTGGCTTG
TTGGCGATACGCATACAGCCCGTTCAAAGCAAAAAGATGAATTTGGAGAGAAAAATGGAA
CAAAAAAATGATTTTCTCGTGTTGAAAAATATCAGCAAATCTTTTGGTAAACATAGGGTT
ATAGATAACTTAAACTTTTCAATTAAACAAGGCACAATGGTCACGTTACTCGGTCCTTCT
GGCTGTGGCAAAACCACTGTGTTACGTTTAGTTGCAGGTTTAGAAAGCCCCACAGCAGGA
CAAATTTTTATTGACGGCGAAGATGTTACCCACAACGCAACGCAACAGCGAGATATTTGT
ATCGTATTTCAGTCTTACGCACTTTTCCCACATATGTCGATTGGTGAAAATGTGGAATAT
GGGCTAAAAATGCAGGGTGTATCCAAAGAAGAGCGAAAACAGCGAGTAAAAGAAGCATTA
GAGTTAGTCGATCTGATAGGGTTTGAAGATCGCTATGTCGATCAAATTTCAGGCGGACAG
CAACAACGAGTGGCATTAGCAAGAGCGTTAATTCTCAAGCCTAAAGTTCTCTTATTTGAT
GAACCTCTAAGTAGTCTAGATGCGAATTTACGCCGTTCAATGCGAGAAAAAATCCGCGAG
TTACAACAACGGCTCAATATTACTTCACTCTATGTTACTCACGATCAAAGTGAAGCTTTT
GCAGTGTCTGATGAAGTGATTGTGATGGATCAGGGTAGCATTATGCAAAAAGATACGGCT
AAAAATCTCTATTTACAGCCAAACTCTCTTTTTGTTGCTCATTTTATGGGGGAATCAACC
ATTTTTTCAGGAAAACGACAAGGCAATCAAATTAATATCGGTGAGTTTTCTTTTACCCTT
GAAAATGCAGCACGTTTTCAAGTACCTGATGGGGATTGTCTTGTCGGATTACGACCAGAA
AGTATTCGCTTGTTAAGTGATGGAACTGCAGCTCAATATTGTGAAATTAAGCAGGCTGTC
TATATGGGAAACCATTGGGAAATTACCGCACTTTGGCAAGGGAAAACATTAATGATTAAC
CTTAACCCAGAAGATTATGATGAATCCCAAAGAAATTGTTATATAGAAATAAAAAATAAA
GGGGTGTTTTTGTTGAAAGATAATGCTTAAGCATATTTTGACTAAAAATCTAGCATTCAT
TCTTAATTTCTAAAAAAAAGAGTTGCACGGATTTTTTTATCCCCTATAATGCACCACATC
AGACGCGGGGTGGAGCAGCTTGGTAGCTCGTCGGGCTCATAACCCGAAGGTCGTCGGTTC
AAATCCGGCTCCCGCAACCAGTTTTAAGGCTCATTGTTTTGGTTAAGACGATGAGTTTTG
TTCTATCTAGGCATTTGAAATTGTAAAATGTTAGATAAAACAAACCGCTTGAAGCCTCAA
CTGTTGTAGTTTGAGGCTTTTTTGTGGCTACATAGTCAGCTTTGTTGTGTTAAAGGGACT
TTTTCAAGTCCTTTTTTTATATCTGTCAAATGGAGGTTTCCTTGGCAACATTAGAACAAA
AATTACAAGAGCTTGTCGCCGATCCCATTGATGCAATGGGATTTGAACTTGTCGGCGTTG
AGTGCCAACGTGCAGGTCGTTTTTTAACTGTACGCTTATATATTGATAAAGAAGGCGGTG
TTACGGTTGATGATTGTAGCGATGTTAGCCGTCAAGTGAGTGCGATTTTTGATGTGGAAG
ATCCGATTGCGGATAAATATAACCTAGAAGTATCTTCCCCTGGGTTAGATCGTCCATTAT
TTACATTAGCCCACTATCAACGCTTTGTTGGGCGTGAAATTGTTGTTCATTTACGCATTC
CAATGTTAGATCGCCGTAAATGGCAAGGTGAATTAGTGAGTGTTGAAGGTGATTTAATTA
CCTTAAAAGTTGATGGCAATTTACAGGCTTTTGCCTTTGGCAACATTCAAAAAGCAAATT
TAATCCCCGTTTTTAATTTCTAAGGAAATCAAAACCAATGAGTAAAGAGATTTTATTAGC
CGCAGAAGCGGTATCCAATGAAAAATTATTACCAAAAGATGCCATTTTTGAGGCACTTGA
AACCGCATTAGCCATTTCAACGAAAAAGAAAGCGGCTGCAGAACGTGAAGATCGTAAAAC
GGGCAACGGCATTGATATTGATGTGCGTGTAGTGATTGACCGTAAAACAGGAGCATTTAC
TACTTACCGCCGTTGGTTAGTGGTAGAAAAAGTGCATCACCACACTCGTGAAATTACTTT
AGAAGCGGCTCAATTTGAAGACCCGAACATTCAATTAGGTGACTATGTTGAAGATGAGAT
TGAGTCTATCGCATTCGACCGTATAACAATGCAAACCGCTCGCCAAGTGATCACCATGAA
AATTCGTGAAGCGGAACGTAATAAAGTGATTGAACAATTCCGTTCAGAAGAAGGCAAAAT
TGTTATCGGTACTGTAAAAAAAGTAAGTCGTGAAAGTATTATTCTTGAGCTTGCAGGTAA
AAAGGACGATACCACTAAAGCTGAAGCAGTGATTGTGCGTGAAGATATGTTACCGCGTGA
AAACTTCCGCCCAGGTGACCGAGTGCGTGGTGTACTTTATGCAATTAAGCCCGAGTCAAA
AGGTCCTCAACTATTCGTTACTCGTGCAAAACCAGTGATGTTACAAGAGTTATTCAAACT
TGAAGTACCTGAAATCGGTGAAGAAGTGATTGAAATCAAAGGGGCTTCTCGTGATCCAGG
CTCTCGCGCCAAAATTGCCGTGAAAAGCAATGATAAACGTATCGATCCAGTAGGTGCTTG
CGTCGGTATGCGTGGTGCGCGTGTACAGGCAATTACTAACGAACTTGGCGGTGAGCGTGT
AGATATCGTGTTGTGGGACGACAACCCAGCACAATTTTTGATTAACGCAATGGCACCTGC
TGATGTTAGCTCAATCGTTGTTGATGAAGACAATCACTCAATGGATATTGCTGTTGAAGC
AAACGCGCTTGCACAAGCTATCGGTCGTAATGGTCAAAATGTACGTTTAGCCACCCAATT
AACAGGTTGGACATTAAATGTGATGACAACCGATGAGTTAGAAAAAAAACATCAAGCAGA
AGACAATAAAGTGATTAATCTCTTTATGGACGCTTTAGAAATTGATGAAGAATTTGCTCA
TCTTTTAATTGAAGAAGGCTTTACCTCATTAGAAGAAATTGCTTATGTACCAGTTAAGGA
ACTGACAGCAATTGATGGCTTAGAAGATGAAGATCTAGTTGAAGAACTTCAAGTGCGTGC
TAAAAATGCGATCACAGCTAAAGCGTTAGCGGAAGAAGAAGCATTAAAACAGGCACATAT
TGAAGATAAATTGTTAAATCTTGAAGGTATGGATCGCCATATCGCCTTTAAATTAGCAGA
AAAACAGATTACCACTCTTGAAGACCTTGCAGAGCAAGGTGTTGATGATTTAGCTGATAT
TGAAGAATTAACCGCAGAAAAAGCCGCAGAATTAATTATGGCTGCTCGTCAAATTTGCTG
GTTTAGCTAAAAACAGGGAGAGAAAGAATGAGTGAAAATGAAATCAAAACAGACGCACCG
AAGAAATTAAGTTTACAGCGTCGTACTAAAACAACCGTGAGCGGTACGACTGCAGGCGGT
AAAGCAAAAGAAGTGCAAGTGGAAGTGCGTAAATCTCGCAAAGTGGATACTGAAGCAGCT
AAAAAAGCCCAAGAAGAAGCACTGAAATCGAAACAAGAAGCGGAAGCTAAAGCGAAAGAA
GAGGCTAAAAAAGCAGAAGCTGCCAAAGCCGAAGAAGCAAAAAAAGCGGTACATCAAGTG
CCTGTAATGCCAAATAAACAACCAAAACCAGCGCAACCAAAAGCAGAAGCTCAACCAAAA
CAAGAAAAAGCGGTTGATCCTGAAAAAGAGGCAAAACGTAAAGAAGAAGCTGAATTGCGT
CGTAAGCAAGAAGAAGTGGCTCGCCAAAAAGCGGAAATGGACGCAAAACGTGCAGCAGAA
AATGCTCGCCGTTTAGCAGAAAATACTCGTCGTTTAGCAGAAATTGCCCGTGAAGAAGCG
ATTGAAAATGGTGAAGACTATGAAGATGACCGCTTTACTTCTAAATATGCGTTAGAAGCA
GAACGTGATTCTGAGCGTCGTAGTGAAGGCAATCGTGGACGTGGCAAAGGCGGTGTAGCG
AAAACCAAAAAAGGCGGACGTGATGATGAAAACGGCAGTAAAAATGAACGTCAATCTGAC
CGCCGTAACCAAAAAGATACCAAAGGCAAGGGTAAACACGCGAAGAAAGGCAGTGCATTA
CAACAAGCCTTCACTAAGCCAGCTCAAGCAGTTACGCGTGATGTGGTGATCGGTGAAACT
ATTACTGTGGCAGAACTTGCGAACAAAATGGCAGTAAAAGCGACCGAAATCATCAAAACA
ATGATGAAAATGGGCGAAATGGTGACCATTAACCAAGTGATTGACCAAGAAACTGCACAG
CTTGTTGCAGAAGAAATGGGACACAAAGTTATTCTGCGTAAAGAAAATGAGTTAGAAGAA
GCGATCTTAGAAGATCGTGACTTACACGCAGAAAAAGTAACCCGAGCGCCAGTTGTGACC
ATTATGGGACACGTTGACCACGGTAAAACCTCATTATTAGACTATATCCGTAAAGCGAAA
GTAGCAGCAGGTGAAGCTGGTGGTATTACTCAGCATATCGGTGCATATCACGTTGAAACC
GACGACGGTAAGATGATTACCTTCTTAGATACACCAGGACACGCGGCATTTACCTCAATG
CGTGCGCGTGGTGCGAAAGCAACAGATATCGTTGTTCTTGTAGTAGCAGCTGACGATGGC
GTAATGCCACAAACCATTGAAGCAATCCAACACGCGAAAGCAGCTGGTGCGCCGATCGTG
GTTGCGGTAAACAAAATTGATAAACCAGAAGCAAACCTAGAGCGTGTAGAACAAGAGTTA
TTACAACACGAAGTGATTTCTGAGAAATTCGGTGGTGATGTTCAATTTGTTCCTGTTTCA
GCGAAAAAAGGAATGGGGATTGACGACTTACTTGAAGCCATTCTTCTTCAATCGGAAGTA
TTAGAATTAAGTGCGGTAAAAGAGGGTATGGCAAGCGGTGTGGTTATCGAATCTTACCTC
GATAAAGGTCGTGGTCCAGTTGCAACTATCCTTGTTCAATCAGGTACGTTAAACAAAGGC
GACATCGTACTTTGTGGCTTTGAATATGGCCGTGTTCGTGCAATGCGTGATGAAAATGGT
AAAGACATTGAATCAGCCGGTCCATCAATTCCTGTGGAAGTATTAGGACTTTCAGGCGTA
CCAGCCGCAGGTGATGAAGCGACAGTGGTGCGTGATGAGAAAAAAGCGCGTGAAGTGGCG
TTATACCGTCAAGGTAAATTCCGTGATGTGAAATTAGCTCGCCAACAAAAAGCGAAACTT
GAAAATATGTTTAGCAATATGGCGGAAGGCGATGTTGCAGAATTGAACGTGATTGTGAAA
GCAGACGTACAAGGCTCTGTAGAAGCGATTGTTCAATCTTTACACGAGCTTTCAACGGCA
GAAGTAAAAGTGAAAGTGGTTGGCTCTGGCGTAGGTGGTATTACGGAAACCGATGCAACC
TTAGCGGCAGCGTCTAACGCTATTGTACTTGGCTTTAACGTCCGTGCAGATGCCTCAGCA
CGTCGCATTATCGAAAGCGAAAACATTGATTTACGTTATTATTCAATCATTTATGAGCTA
TTAAACGAAATCAAAGCAGCAATGAGCGGTATGTTACAACCTGAATTTAAACAAGAAATC
ATCGGCTTGGCAGAAGTGCGTGATGTCTTCCGTCACCCGAAATTCGGTGCAATTGCAGGT
TGTATGGTCACTGAAGGTATCGTCAAACGTAACAACCCAATCCGTGTATTACGTGATAAC
GTCGTAATTTTTGAAGGCGAGTTAGAATCTCTCCGTCGTTTCAAAGACGACGTTTCAGAA
GTCCGTAACGGTATGGAATGTGGTATCGGCGTGAAAAACTACAATGATGTAAAAGTCGGC
GACCAAATCGAGGTATTCGAAGTGGTTGAGATTAAACGTTCGATTTAATCTATTGATATT
AGGGCAAATGTAATTTGCCCCTTGTATTAGAATATGGGCAAAAGAAAACCCCATTACGAG
TACCTTCATAATGGGGTTATAGAG
>H190 Scaffold3
ACCCAAGCTGTGGATAACGTTATGGTTTATGTTGCTAGTTTACTATAATTTTAATATACA
AGGGACACACTGCGTGTGTCCGCAGGGCGTTAATTAAATCAATAATATGTCGAAAAATAT
TGATAACGGACACACTCAGTGTGTCCCTACTGTATTTGTGAATGCACATAGTTTTAGAAA
TTTTAATATGAGGAAAGAGATAGTGAACAAAACCAAAATTGTCCTTGCCACAGGCAATCA
AGGAAAAGTGAAAGAAATGGCTGATGTGTTAGCTGAATTTGGCTTTGACGTGATTGCCCA
AAGTGAATTTGACATTCAAAGCCCAGAGGAAACAGGCTTAACCTTTGTAGAAAATGCATT
GATTAAAGCCCGTTATGCCTCACAAATGACAGGTTTACCGGCGATTGCCGATGACTCTGG
TTTAGCGGTTGAAGCATTGGGTGGTGAACCGGGGCTTTATTCTGCTCGTTATGCAGGTGA
AGAAGGAAACGATCAAGCCAATCGCCAAAAATTATTGGCTGAAATGGCAAATGTTGCCGA
TGAAGATCGCACGGCAAAATTTGTCAGTTGCATTGTGATGTTACAGCACCCGACTGATCC
GACTCCGAAAATTGCGATAGGGGAATGCTACGGACAAATTTTGCGTGAAGAACGTGGTTC
AAACGGTTTTGGCTACGATCCACTATTCTTCTATCCGCCTAAAAACTGCACCTTTGCAGA
ACTTGAAACTGTTGAGAAGAAAAAAATCTCCCATAGAGCGATTGCATTACAATCCCTGAA
ACAGCAATTGAAATAGGAACATTATGATTATTACCACAACTCCAAATATTGAAAATCATC
AAATCGTTGAGTACAAAGGCTTAGTCTTTGGTGAAGTCGTGTCAGATGCAAATGCCGTTG
TCGGGGTGTCTATGGAATATCAGTCTATGGGCGGTGATAAAGGAATGTTTATTGTGGTTG
CGACCGGCACAGCGGTTGTTATTCGTTAATGTTGCAAAAAAATCTTCAAATCACACCGCT
TTTTTGGCAAACCAAAACTCTGCTTGAAATGAATGAAGCAGAGTGGGAAGCCCTGTGCGA
CGGCTGTGGTAAGTGTTGCTACCGCAAATATATTCAAGGCAGAGGCAAGCGGGAACGGCT
GTATTACACCTCTGTTGCCTGTAATTTGCTTGATGTGAATACAGGTCGGTGTAGCAACTA
TGCGGAGCGTTGCAAAATCGAAAAAGATTGTACCAAGCTCACCAAAAAGAACCTATCCGA
TTTTGGCTGGTTGCCGAAAACCTGTGCCTATCGACTGATTTATGAAGGCAAGCCGTTGTT
TGATTGGCACCCACTGATTTCACAAGATCCTAATTCAGTGAAAAGAGCAGGGGTGTTAAT
CCCCAACGGCATTCACGAAAAAGATGTGATTGATTGGTTTGAGTTTGTGATTGATACTGT
ATAAATCTCAATATGGTTAGTATTCTTTATGAGTAATTTAAATTACTTTTAAAGTTCTAA
CAAATACGCCTTCAACTGATGAATCTTATCCCTCACCGCAGCCGCTTTTTCAAACTCTAG
ATCTTTAGCAAAATCTCTCATCTGTTGTTCAAGCACTTTCAGTTCTTTTTCTAACTCTTT
GCGAGTTTTCGGAATGTAAGCGGTCTGATCATCGCTTGATTTTGCAGATTTCTTACTGCG
TTTCGGTTTATCCGTCTGCCCAATATCAAGCAACTCGCCGACTTTTTTGTTCAATGCTTG
TGGCACAATGCCGTGTTCTTCGTTGTATTTTTGTTGTTTCTCTCGACGGCGTTCAGTTTC
GGTGATCGCTTTTTGCATTGAATTGGTAATACGGTCGCCGTATAAAATCGCTTTGCCGTT
GAGGTTTCGGGCAGCACGCCCGATGGTTTGGATTAAAGAACGTTCGGAACGCAAAAAGCC
TTCTTTGTCAGCGTCTAAAATCGCCACCAGCGACACTTCCGGCATATCCAAACCTTCTCG
CAGTAGGTTGATCCCCACTAACACATCAAACATTCCCATTCGCAAATCGTGGATAATTTC
AACCCGCTCGACTGTGTCAATATCGCTATGTAGATAACGCACTCGTACGCCATGTTCATC
GAGGTAGTCGGTTAAATCTTCCGCCATTTTTTTTGTCAGCGTGGTGACTAGCACTCGTTC
ATCTACCGCCACACGCTTATGAATTTCTGACAATAAATCATCAACTTGCGTTGCCACAGG
GCGAACTTCGATAATCGGATCTAACAAACCAGTCGGGCGAACCACTTGGTCGATCACATC
AGGATTTTTCTCTAACTCGTAAGGTCCAGGGGTTGCCGATACATAGATTGTCTGTGGCGA
TAAGCGTTCAAACTCTTCAAAACGTAACGGACGGTTATCCAAAGCGGACGGCAAGCGGAA
GCCGTATTGCACCAAAGTTTCTTTTCTTGCTCGGTCTCCCCTAAACATACCGCCGATTTG
TGGCACGGTGACGTGAGACTCATCAATAATCAGCAAGCCGTCAGACGGCATATAGTCAAA
CAAGGTCGGGGGCGGTTCGCCCTCTTTTCTGCCCGATAAATAACGTGAGTAGTTTTCAAT
GCCTGAGCAGTAGCCCAACTCGTTCATCATCTCAATATCAAACTGGGTACGCTGGGCGAT
CCGCTGTTCTTCAAGCAATTTATTCTCTTTGATAAAGTAAGTTCGACGGTCGGCAAGCTC
TTTTTTAATCTGCTCAATCGCCTCTAAAATCTGCTCTCTCGGCGTAACGTAGTGGGTTTT
CGGGTAGATTGTATAACGGGGAACACGCCCTAAACTATGTCCTGTAAGCGGATCGAATAA
AGAAAGGTTTTCGATTTCATCATCAAACAGCTCCACACGCAGAGCAACATCGTCCGATTC
GGCAGGGAAAATATCAATCACTTCGCCACGCACACGGAAAGTCGCACGCTGAAAGGCTTG
ATCGTTGCGGGTATATTGCAATTCAGCAAGGCGAGAGAGAATTTTGCGTTGGTCGATCAT
TTCGCCTACCTGCAAATGCAACATCATCTGCATATAGGCATTAACATCCCCCAAGCCGTA
AATTGCCGACACCGATGCGACTACAATCGTATCCCGTCTTTCTAAAAAAGATTTGGTGGC
AGACAGTCGCATCTGTTCGATCTGCTCATTGATAGACGCATCTTTTTCAATAAAAGTATC
GCTGGCAGGCACATAGGCTTCAGGCTGATAGTAGTCGTAGTAGGAAACGAAATACTCCAC
CGCATTTTCAGGGAAAAAGGCTTTCATCTCGGCATAAAGTTGTGCCGCAAGGGTTTTGTT
CGGGGCAAGCACCATTGCTGGACGGTTTAAAGTCGCAATCACATTGGCAATGGTAAAGGT
TTTGCCCGATCCTGTTACACCTAGCAAGGTTTGATGTGCCAAGCCATCATTCAATCCCTC
GACTAATTTGGCAATCGCAGTCGGTTGGTCGCCTGAGGGTTTGAAGGGGGAATGTAAAAT
AAATGGTTTACCCTGTTTGCTCATTGAAAATCCTTGTCTGAAAATTTGCTAGAATTCTAA
CATAGAATAAGTGGTCAGATTTTGGGAATTTCAGCCTAAAAAGAAATTTTGTTATTCATA
CAATTTACTTTAAAAATCCTCTTTGGTGGACGCTCAGAAATCCATTACAATTCTTCGTAA
AATAATGCTAAAACTCACCGCTATGATTGATACACAAACTTTAAAAACAGAACTTCAGCA
ATTTAATAGCACACAAAAATCCCTTTTTAGTACTGAAGATATCAAAAATTTACTCGAACA
ACGTAGCCATTTTTATGATGATTTACTGACAACGCTCTGGCAACAATTTGGGTTTATGAA
GCGGCAGGACTTGGCTTTAGTGGCAGTCGGGGGATATGGGCGGAGGGAGATGTTTCCGCT
GTCTGATTTGGATATTTTGGTGTTGAGTGAACAGCCTTTAGATGAACAGACGCAAAATCA
ATTAAATCAACTATTTAACCTCTTGTGGGATTGCAAATTTCAGCTGGGGGCGAGTGTGCG
AACCTTGGCGGAGTGTGTTGAGGTGGGCAGAGCGGAAATTTCTGTGGCAACGAATATGTT
TGAGAGCCGTTTTTTGCTTGGCAATGAAGCCTTGTGGCAACAGCTGATGAGCAAGCTGTT
CCACGCGGAGTTTTGGTCTATTCAAGCCTTTTTTGAAGCAAAAATGGCGGAAAAAAATGA
ACGTTATGCCCGTTATCATAATACCAGTTATAACCTTGAGCCTGATTTAAAACATAGTCC
GGGGGGGCTACGGGATTTGCATTTGCTCTCTTGGATTATGTTACGCCATTATGGGCTATA
TAGCCTAGAGAGTTTGTTTAGTCGGGGTTTGCTCTATCCTGAAGAATTTATTGAGCTTCA
GCAGGCTCAACATACGTTATTTAGAATGCGGTTTGCCTTGCATTTGCAATTAAAGCGTTA
CGATAACCGCTTGCGGTTTGATCGCCAGTTACAACTGAGTGAGCAGTTAGGCTATCAGGG
CGAGGGTAATCAGCCTGTGGAAGCGATGATGAAAGATTTCTTTCAGGCGACGCAATCTAT
TTCGCAATTAACGCAATTGTTGCTCAATCATTTTCATCAAGAGGTGCTACAGGCTTTGCA
AAATGTACAGCAAAAACAGCCGCTTGATGACTATTTTTATTTGCAAGGGGAACAGCTAAT
TTGTAGTAACACTTTGATTTTTAAGCAACAACCTGAGCGGATTTTGGATCTTTTCTTCTA
TCTCACTCAGCATACGCAGGTGCGTGTAGCCAGTACGACGTTGCGACAACTTCGGCTGGC
GTTACAGACCTTAAACCAGCCGTTGTGTGAACTGCCTCAAGCTCGACATCGCTTTATTCG
GCTGTTTTCTCAGCCTGATGTGGTTAAAAGAGCCATTATGCCAATGCATCAGTTGGGCGT
TTTAACCGCTTACTTACCGCAATGGGTTGGTATTCAAGGCTTGATGCAGTTTGATCTTTT
TCATATTTATACGGTGGACGAGCATACGGTTCAGGTGATGCTTAAATTAGAAAGTTTTCT
GCAACAGGAAAATGCCGAAAAACATCCGCTTTGTTGTCGTCTGTTTCCGACACTGGCAGA
CCGTCCGTTGCTCTATTTGTCAGCCTTGTTCCACGATATTGCTAAAGGCAGAGAGGGCGA
TCACGCTAAAGTTGGGGCGGAAGATATGCGTGCTTTTGCTCAACAACACGGCTTTTCTCA
AGAGCAAAGTGATTATATGGCGTGGTTGGTGGCAGAGCATTTGACGATGTCAATTACGGC
ACAACGTCGGGATATTCACGATCCCGATGTGGTGAAAACTTTTGCAAATGTGGTGAAAAA
TCCGACCGCTTTAGCTGCTTTAACCTGTTTAACCGTTGCGGATATTTGTGCGACGAATGA
AACCCTTTGGAATGATTGGAAGCGGTCGCTTTTCCTTAAACTTTTTCAATTTACCGAACA
GCAGTTGCAGTTAGGCAGTGAGGAAACGATTAATCATCAGCAACTGAGCCAAGCCCATCA
GCAGCAAGCCTATGCAGAGCTTGAGGGGGTAATTTCGGCGGAACAAAAAACACGGCTGTT
GCAATTTTGGCAATCCTGTCCTGAAAGCTATTTTGTGCGAAACAGCCCGACACAGCTTTA
TTGGCACGCCTTGCATTATTTAAAAGATCCTGCGTTGCCGATGGTGTTGATTAGCAATCA
GTATGCACGGGGAGCGACAGAAATTTTTGTGCATTGCCAAGACCAAGCCCAGCTTTTTGC
GAGAATTGCACAGACGTTAAGTCAGAAGAAAGTGAGTATCCACGATGCTCAAATCCTTAC
GAGCGATCATGGTTTGGTGTTGGATAGTTTTATTATTACGGAAATGAACGGTGAGCCACT
CGATGATGAGCGAAGTGAACAAATTCAGTCGGCATTGGTTAAAACCTTGCTTGCGAATAC
GGAGAAAGTGTTTAATCCAAGTAAAAAATCCGTTAAACATCAGGCGTTTAAGCGAAAAAC
CAAGATCCGTTTTTTAGCAAATTCCCAGCCAAATCAGACCGCTTTTGAGCTATTTACCTT
AGACCGAGAGGGGTTGTTGGCTCAAATTGGGTATATTTTCGGGCAGCTTAAGTTGAATTT
GATTAACGCTAAAATTACGACCATTGGTGAACGGGTGGAGGATTTTTTTGTGGTGAGCAA
TCAGCAAAATGGGGCGTTGGCGGAGGAAGAACAGGCGATGTTGAAACAACATTTGTTGGC
GATGTTAGAACAAGAATAGAATGCTATACTGTCTATCAAAAAATGAATTAAGAGTAAAAG
ATGTTATTGTTATATTCAGTATTAGTAAAAAGGTAATAAAGAATGCTACTCGCACAAGAC
CCCGAACAGTTTCGAGAATCTGCGTATTTACGCCAATTTTGGATAGAGTTGAGGAAAGAT
ACCTTTGCACTCATCAGCCTTAATCTCTTTATTCTTCTGATGGGATTGGTTTTTTTTGGC
TATTTACTTGCCCCTTATGCTGCCGATCGGCAATTTATCGGTATGGAATTAATGCCACCA
TCGTGGAGTGATAGCGGTCAGATTAGCCATTTTTTTGGCACAGACGATCTAGGAAGAGAT
ATTTTCAGTCGCGTCCTCTACGGCTTCTACTATACCGTTGGCTCAGCATTGGTCATTACT
ATTGCTATCGGTATTTTAGGTGGCATTCTTGGCGTGATTGCAGGGACAAAACGGAGTGGA
TCTATTTTTATTCTCAGTCATCTTTTTGATACCTTTTTATTTACGCCGATTTTGCTGATT
GCCATAATCATTGCAACTTTAATGGAGGCCTCGCTCATTAATGCAATGTTGGCCATTTTT
CTTGCTATGTTGCCTCACTTTATCCATAAAATTTATCAAATGACCCAACGGGAGCTGGCG
AGAGAATATGTCATCACTTTAAAACTAGAGGGAGCAAGAAAACGATATTTAATCCGTGAA
GTGATCTTACCTAATTTAACTGTGATTGCCGTCAAAGAACTTGCGCATATTTTTGTTATT
GCCGTGTTAGACATCAGTGCATTGAGCTTTATTTCACTGGGGGCAACGAGCCCAACGCCA
GAATGGGGAGCGATGATCCGCGATTCTCTTGAATTAATTTATGTTGCCCCTTGGACGGTC
ATTCTTCCTGGATTTGCTATCATTTTTACTCTACTTATCATTACAATGCTTGGAAACAGC
ATTATACGGGTGCTTGAAAAATATCGTTATTAGGGAAGGGAAACAATGGCATTACTGGAT
ATTAGACATTTAAGTATCGAAATTGACACGCCAAACGGGCGTATAAAAATGGTAGATAAT
ATCAATCTTACCCTTGATAGCGGTGAGATATGTGGTTTAGTTGGCGAATCAGGGTCAGGA
AAAAGTTTAATTGCTAAAGTGATCTGCGGATTAGTCAAAGACGAGTGGATCATTACTGCC
GACCGCTTTCGCTTTAACGATATTGAATTACTGAAACTTTCCCCCTATCAGCGCCGAAAA
CTGGTTAGTGATCAGATTTCAATGATTTTCCAAGATCCACTCTCTTGCTTAGATCCAAGC
GAACGTATTGGTAAACAATTAATCGAAACTATCCGCTTTAAAGGCAAGTGGTGGGAACGT
TTTGGTTGGAAAAAGAAAAAAGCCATTGAATTACTACACAAAGTGGGGATAAAAGATCAT
AAAGATATTATGCAAAGCTATCCAACGGATATTACCGAAGGTGAAGCACAAAAAGTGATG
ATTGCAATGGCAGTGGCAAATCAGCCTCGCTTGCTCGTGGCTGACGAACCAACCAATACA
ATGGAATCAACTACACAGCTACAAATTTATCGCTTGCTTTCCAGTATGAACAAAAATCTT
GGTACGTCTATTATTCTAGTGAGTAACGATATGCTCAGTATTTACAAGTGGGTAGATTCA
TTTAACGTTTTGTACTGCGGGCAAACCGTTGAAATTGCAGAGAAAGAAACCATTATGGAA
ACCCCTTATCACCCTTATACCGCAGTACTACTGCATAGCGTACCCGATTTTTCTAAACCT
TTGCCTTTTAAAGGTCGCTTGAATACCCTTAAAGGCTCAGTTCCAATGTTACAAGATATG
CCTATTGGTTGCCGTCTTGGGCCTCGTTGCCCTTTTGCGCAGAAAAAATGTGTCGTTAAA
CCACCGCTACGCAAATTCCGCCAACACGAATTTGCCTGCCATTTTCCGATTAACTTTAGA
GAACAAAATTTCTTACGCAAGGAAGAATTTGTGCCAGTGATCGTAAAAGTAGATTAGATG
TTATATAGCTTAGTCCATATTAATGATGATAGAAAAAAGTCTATATCGGTATTTAATACT
TGAATATATAATTGGTCTTAATTTAGAAAAATCCCTCTTCGATCAAATATCCCTTAAATT
TTTGTGAAGCTCATCACTTTTTTACAAGACAAATTTGTAAAATCCCATTACTATATGCAA
GTCTTTTCAACATTAACTATTAACTCTCATAGAGGATATTAACAATGGCAAAAATCGTTA
AAGTAATTGGTCGTGAAATCATTGACTCACGTGGTAACCCAACTGTTGAAGCAGAAGTTC
ACCTTGAAGGTGGTTTTGTTGGTTTAGCAGCAGCGCCATCAGGTGCATCAACAGGTTCAC
GCGAAGCATTAGAATTGCGTGATGGCGACAAAGCACGTTTCTTAGGCAAAGGTGTATTAA
AAGCTGTTTCTGCAGTAAACAACGAAATTGCTAATGCAATCGTAGGTAAAGATGCATCTA
ACCAAGCTGAAATCGACCAAATTATGATCGACTTGGATGGTACAGATAATAAATCTAAAT
TTGGTGCAAACGCAATTTTAGCGGTTTCTTTAGCAAACGCAAAAGCGGCTGCAGTATCAA
AAGGTTTACCACTTTATGCTCACATTGCAGAGCTTAACGGTACTCCAGGCGTGTACTCTA
TGCCATTACCAATGATGAACATCATCAACGGTGGTGAGCACGCAGACAACAACGTTGATA
TCCAAGAGTTTATGATCCAACCAGTGGGTGCATCAACATTAAAAGAAGCACTTCGTATCG
GTGCTGAAGTATTCCACAACCTTGCTAAAGTATTAAAAGCGAAAGGCTTAAATACTGCTG
TGGGTGACGAGGGTGGTTTCGCACCAAACCTTGCTTCTAACGCAGACGCTTTAGCGTGTA
TCAAAGAAGCAGTAGAAAAAGCAGGCTATGTTTTAGGTAAAGATGTCACTTTAGCGATGG
ACTGTGCGTCTTCTGAGTTCTACAACAAAGACAACGGTTTATACGAAATGAAAGGTGAAG
GTAAATCATTCACTTCTCAAGAATTTACTCACTACTTAGAAGGCTTATGCAAAGAGTACC
CAATCGTGTCTATCGAAGATGGTCAAGATGAGTCAGACTGGGAAGGTTTTGCATACCAAA
CTAAAGTATTAGGTGACAAAGTTCAATTAGTAGGTGACGACTTATTCGTAACCAATACTA
AGATCTTAAGCCGTGGTATCGAAAATGGTATCGCAAACTCAATTTTAATCAAATTCAACC
AAATCGGTTCATTAACTGAAACGTTAGCAGCAATCAAAATGGCTAAAGATGCAGGTTACA
CAGCGGTTATTTCACACCGTTCTGGCGAAACTGAAGATGCAACTATCGCTGATTTAGCGG
TGGGTACAGCAGCAGGTCAAATCAAAACGGGTTCAATGAGCCGTTCAGACCGTGTTGCGA
AATACAACCAATTAATCCGTATCGAAGAAGCATTAGCTGCAGCAGGTACACCAGCACCTT
TCAACGGTCGTAAAGAAGTGAAAGGTCAAGCGTAATTTGCGTTGATTTATTGAATATAGC
CACCTTGAGAAATTGAGGTGGCTTTTGGCTTTTATCAGCTATGTGCCATAAAACTTACCC
TTTCGGGCGGAGATATAAGGTACAAATAGCGTAAGTTATTTCAATCTTGTTAAGTTTGTG
ATTACTTGATAATAAGCGTTCAGCAGAAAGAGCTCACCGAGGGTAGCCTATAACAATCAA
TCGGAGCTAGTTGGAGCCTTCGTCTTTAAAGACTTGGACGTCAACAATTCTTCAATCTAA
TAAAATACATCAAGAAATCTTATAAGAATTAATTTCATAGTTTGTGGAATGCTATGGTAG
AATTGCGAAAAAACTCTGATTTGATTTCATAGAAGGAGAATAAGATGTCATCTTTTGATA
TTGTTTCTGAACTTACCATACATGAAGTACGCAATGCAGTAGAAAATGCAAATAGGGTAT
TAAGTACACGTTATGATTTTCGAGGAGTTGATGCCACAATAGAACTTAATGAAAAAAATG
AACTTATACGGGTTACTACAGAATCTGATTTTCAACTTGAACAGTTAATTGAAATTTTAA
TAGGATGCTGTATTAAACGTGGTATTCAACATACTTCCCTAGATATTCCTTCTGAAAGTG
AACATCATGGTAAACTTTACACAAAAGAAATTAAATTAAAACAAGGGATTAAGTCCGATA
TGGCTAAGCAGCTTGTTAAACTTATTAAAGGCTCTAAAATCAAGGTACAAGCTCAAATTC
AAGGAGATTCCATACGCATAACAGGAAAATCCCGTGATGATTTACAATCGACAATACAGC
TTGTGAAAAATGCTGAATTAGGGCAGCCTCTTCAATTTAATAATTTTCGTGATTGATTTT
CCATATAGATCTTCTTTCATTTAATCAATATAAAGAATCTTTTCATTGAATCTAATCGCT
CAACCTTACTAGAGTGATTTCTCTGTTTTCCTATAGGCTGTAAAGAGATACTTATGTCAG
AAAAACGCTACGGTGCTGATGAAATTACCGTTCTCAAAGATCTTGAACCTGTGCAACTTC
GCCCAGGTATGTACACTGATACCACCCGTCCAAATCACTTAGGGCAAGAAGTAATTGATA
ACAGTGTCGATGAAGCGTTATCAGGTTTTGCTAATCAAATTGATGTTATCTTACATAGCG
ATAATTCCCTTGAAGTCGTTGATAATGGACGGGGTATGCCTGTGGATATTCACTCGACTG
AAAAAATTTCAGGGGTGGAACTTATCCTAACAAAACTGCACGCAGGCGGTAAGTTCTCTA
ATAAAAATTACACCTTTTCAGGCGGTTTGCACGGTGTAGGGATTTCGGTTGTAAATGCCC
TTTCTGAAAGTGTTGAGATCACCATTAAACGTAATGGCGAGATTTATACCATTGCTTTTG
CAAATGGCGTTAAAGTGGAAGAGCTGAAAGTGATCGGTTCTTGTCCAAAACGCCAAACAG
GCACAACGGTTCGCTTTTATCCAAATCCAAAATATTTTGATTCGCCGAAGTTTTCGGTTA
GTCGCTTACGTCATCTATTGCGAGCCAAAGCGGTACTTTGTCCGAAATTAACGATCAATT
TTACCGACCATATCAATAATACCCAAGAAACGTGGTACTACGAAGATGGCTTGCGTGATT
ATTTAACAGATGCATTGAAAGAATATGAATATCTGCCAAATCCTCTTTTTGTTGGTGAAG
TGATTGGGGAAACTGAAGCTGTGAGTTGGGCGTTAAGCTGGCTCACAGAGGGTGGCGAGC
AGATCAATGAAAGCTATGTAAACTTGATTCCAACTGCACTTGGCGGCACACACGTCAATG
GTTTGCGCCAAGGTTTATTTAAGGCAATGGCTGAATTTTGTGATTTTAGAAATCTGTTGC
CTAAAGGTGTCAAATTAACTGCCGACGATGTTTGGGGGCGTTGTTGCTATGTGCTATCAC
TTAAAATGCAAGAACCACAGTTTGCAGGGCAAACCAAAGAGCGTTTATCATCACGACAAG
CGGCGAGTTATGTTGAAAATAGTGTAAAAGATGCTTTTAGTTTATGGCTAAACCAAAACG
TACAGGTTGCTGAACAACTGGCTGAAATGGCAATCAGTTCTGCACAAAATCGCCTTAGAG
CCGAAAAAAAAGTCGTACGAAAAAAATTGGTTAGTGGCCCTGCCTTACCTGGAAAATTGG
CAGATTGTATCTCACAAGATTTAACACGTACTGAGCTATTCCTTGTAGAGGGGGATTCTG
CGGGCGGTTCTGCAAAACAAGCGAGAGATAAAGAGTTTCAAGCGATTTTGCCGCTTAGAG
GTAAGATTCTCAACACTTGGGAAGTATCACCTGATCAAGTTCTCGCGTCTACAGAAGTAC
ACGACATTGCTGTCGCATTGGGCATTGATCCTGACAATGAAGATCTAAGCCAACTACGTT
ACGGTAAAGTTTGTATTCTTGCTGATGCGGATTCAGATGGTTTGCACATTGCCACATTAT
TGTGTGCTTTGTTCCTCCGCCATTTCCCAACATTAGTAAAAAATGGCCACGTTTATGTTG
CAATGCCGCCACTTTACCGTATTGATATTGGTAAAGATGAGGTGCATTACGCATTAGATG
AATCTGAAAAAGAGGCTATTTTAGCTCGTCTTGCAAAGAAAAAAGGAAAACCAAATGTTC
AACGCTTTAAAGGTTTAGGTGAGATGAACCCAAGTCAATTGCGTGAAACGACAATGGATC
CAAATACACGACGTCTAGTTCAGCTAACCTTAGAAGATAATAGCGATGATGAAGAGGTTT
CAACCTTTGAATTAATGGATATGTTGCTTGCTAAAAAACGGGCTGAAGATCGCAAACAAT
GGTTACAAGATCGTGGTGATGAGGCGGATTTATAAATAAACCAAATAAAGATTGGCGTTG
AAAATTAATAGTATTTTTTTATTAATTCAATAGTTTTACAAACTTATAACTATCAATGAT
AATACTCGTAACCTATTAATAAGCTATTTTTGGAGGAAATTCACTATGTATAAATGTCCA
TTTGATCACGGATCAAAAACCTTAACAACAGCAGCAGGCGCCCCTGTTGTTGATAATGAC
AACACAATGTCTGCTGGCCCACGTGGTCCACTTCTTTTACAAGATGTATGGTTTCAAGAG
AAATTAGCACACTTTGCTCGTGAGCGTATTCCTGAGCGTGTGGTTCACGCTAAAGGTTCA
GCAGCTTACGGTACATTCACTGTCACTGCAGATATTACCAAATACACAAAAGCTGCAGTA
TTTAAACCGGGAGCACAAACTGAAGTATTATTACGTTTCTCAACTGTTGCTGGTGAGCGT
GGGGCTGCCGATGCAGAGCGTGACGTGCGTGGTTTTTCATTAAAATTCTATACAGAACAA
GGTAACTGGGACTTAGTGGGTAACAATACACCCGTATTTTTTATCCGTGATCCATTAAAA
TTCCCAGATTTTATCCATACACAAAAACGTAATCCACAAACTAACTTGCGTGACGCGAAT
GCAGCGTGGGATTTCTGGTCACGTCACCCTGAATCAATGCACCAAATTATGACATTGTTC
TCAGATCGTGGTATTCCTGCGACTTTACGTCATATGAACGGTTACGGTAGCCACACTTAT
AGCTTTGTAAACGCAAACAACGAGCGTTTCTGGGTGAAATTCCACTTCAAAACACAACAA
GGTCACAAATTCTTCACTAACGAAGAAGCGGCTAAAGTTGTAGGTGAAGATCGTGAATCT
AGCCAAAAAGATTTATATGAAGCGATTGAGCGTGGTGAATTCCCGCGTTGGACTGTTCAA
GTGCAGATTATGCCAGAAGCAGATGCTCACAAACATAACTATGCCTTTGACTTAACTAAA
GTATGGCCACACGCAGATTACCCTGTGATCGAAGTGGGTGTATTAGAGTTAAACCGCAAT
CCACAAAACTACTTCGCAGAAGTAGAGCAAGCAGCGTTTGCACCATCTAACATCGTTCCG
GGAATCGGCTTCTCACCAGACCGTATGTTACAAGGTCGTCTGTTCTCTTACCAAGATGCA
CAGCGTTACCGTTTAGGTGTAAACCACCACCAAATCCCTGTAAATGCACCAAAATGCTCA
TACCACACGACTCACCGTGATGGTGCAATGCGTGTAGATGCAAACGGTGGTAACCACCCT
AACTACGCTCCGAACCGTTTTGATACTTATGTGCCAACCCACGATCAATTACCATTACAA
ATTGAGCGTGAAGCTGCACACTTTAACTTCCGTGAGTACGATGAAGATTACTACTCACAA
CCGGCAGCACTTTATAACTTGTTTACAGCGGAAGAAAAAGATCGCTTAGCAGGTAACTTT
GCTGCAGGTTTATCAGGTGTGACTATCCCTGAAATCGTAGAAAGACAAATGGCTCACTTT
GAAAAAGTTAGCCCGGAATTAGCAAATGCGATTCGTCAAAAATTAGCAAAATAAGCTAAT
TAAAGACCTATTTTCTCCTTACACTTGTATTTGCTATACTTTAAGCCCAGCCGTTTTGGT
TGGGCTTTTTTTCTTGGAAAGAATAAATATGGAATATCGCTATTACATTATCACCGCCGT
TTCAGTTATCGCACTTCAATTTCTGCTCTTTAGTTTTTCTAAAACAGTAACTTTGCTATG
CGATTTATCAAATAAAAGTCGCAAGATCATCACATTTTCTGTCTATATCGCAGCAAATCT
ATTGATGATATTGCACGTTACACGCATTTTGCCAAACTTCCGCTTAATTGCTTTAATACT
CACATTACTTCTATTTATCTTTTTTATCAGCTTCTGTTTTGGGGGAATTTATACTGTCGG
CAAACAGATATTCTCGCCAAATAACCTTAATCGCTGGCTTAAAATAAGCTATATCCCTGT
TTTATTCGGGTTAATTGGGCTGACTATTTACAACGCCTATTCAACCAAAGTGGTGCATTA
TCAAGTCACATTAGATAAACCTATACAGCCACTTAAAATTGGCGTCGCCAGCGATTTCCA
CTTAGGGAAATTTTTCGGGGGGAAACAGCTAGATAAGTTAGCAACCATCTTTAATCAAGA
ACAAGTTGATCTAATTTTGCTCCCTGGCGACATTATGGACGATAATGTTGAAGCCTATTT
GGCGGAAAATATGCAACCGCATTTGGCAAAGTTAAAAGCACCGCTTGGGGTATATGCTAC
AATGGGAAACCACGATTTTTTTGGGGCTGAAGCTGAAATCTATCAAGAAATCACTAAAGC
TGGTATTACGGTGCTATGGGATCAAGCGGTCACCTTAGACGGAAAATTTACCATTATTGG
GCGTAATGATGAATTAGTGAAAAATCGCCCTGAAACAGCAGAGTTATTGGCTCAGGTGGA
TACAAATTTACCTGTATTCCTAATGGATCACCGCCCAACACAAATTGAGCAACACGCTCA
ACTGCCTATTGATATTCAAGTGTCGGGACATACCCATAATGGGCAAATTTTCCCAGCGAA
TATCATTACTCACTTTATTTACCGACTTGCTCACGGTTATGAAAGAATCGGCAATGGACA
TTTTTTTGTCACTTCGGGATACGGATTTTGGGGGATTCCGATGCGTTTAGGTTCACAATC
GGAAGTGATGATTATTGAGGTGAAAGGGAAGTAATTACACAAAGCACAATTTAAGGCTAC
TTTTTAGGGGCCATTTTGCCTGTTACTCCCTATGTTTTAAATGACGCTATCCCAACAACG
CCTTCAAATTTGCTTTCATCTTATCCACTTGCTCTGCATAAATCTGTTTCTTCTCTAATT
CATCAATCAAATAGTGAATGGTTTCAGACAAGGTCAGATCCATTTCTTTGGCTTGCTTGG
ACAGGCGTTGCCAGCTGGCGTATTCTAAATCGATAGATTTTTTACGGGTAGATTGCTTTT
CGGCATTGAAAAAACGCTTGCGTCTTGCTCGAATAGATTGACGCATTTTCTTGCGTTGCT
CAGATGTCATTTCCGCCTTAATCCATTGCTCGATCTCTTCGGGCGAGTTTTGTAAGGTGG
TTAATAATTGAACTTTCAATTCGATCAAGCTCTGTTCGTCGTATTTGGTGATATTTTCGC
CTTCACGATATTTTTTCAGCAAGTATTTCCATTTCCAACTTGCTTCTTGAATTTCAAGTT
TTTGGTATCGCATTTTGCCTCCGAATTATTTGTGAAGTATAGCGTAATTATAGGTATAAT
GAAGCAAATTTCTATAAAGAGGCAAATTTGTGCAAGTATCTCCATTATCGTTGCAATCAT
TAAGCGTTCACTATCCTTTCAAACAGACCGATCAAGCGGTGAGATTTTTGGATTTTCAAC
CAAATACACAGCAGGCAATGCAACAATTTGCCCTGAGTGAATTTGGTTCGGCACTCATTT
TGAAAACGGAATTATTTCCCGAATTTTTAAATGAAATCACGGACTATTTTGAAAATTTGC
ATTGCCAAACGGTGCTAAAAACAGAATTTAATCGCCAAAGTTTATTTGGATATAGTCTTT
ATTTAGAAAAAGAAAATCAGATTAAAACGGTGGCAGGGGCGATTGAGCAAGCTCATCAGG
GTATTCTTATTTTAAATGTGAGTGCATTATTATTAGATATTGTGCAATGGGATAAATTAA
AACAAGCTCTGTTATTTGGGCAGTTTGATCCTATTATTGCAGGTAAATTACCTGAAGCAA
TTATGCCTATTCAATCTCAATTCAAATTGATATTAGTGGGTAGTCGAGATGATATTGCAA
CGTTACATAATTATGATGAAGATTTATATCAATTTTGCCAATATGCTGAAATCGAGTCGT
ATTTGAATATTGATGAAGAAAATAGCGAACAATGGGGAAGCTATATTCAATCTTCAGCTA
AAAAATATCTAAATAGAACCTTTTCTAAAACAGGTTTAAATCAGCTTTTACATTATTATA
TTCGTGAAAGTGAAAACCAAACATTAATTTCTATTTCACCGACATTATTAAAAAAACATT
TATTAGGATTACAACATTTTTATCCAAAACAAACCCAATTTAACCATATTCAAGATTATT
TTGATTATTTAGAAAAACAATCTGGTGTATTAAATAAATTTGTTTTAAATGATATTTTAA
ATCATCAGCTTTATATTGAAACGGAAGAAGAAACCATCGGGCAAATTAACGGCTTATCTG
TGGTCGAGTTTGATGGTGTTCCCCATAGTTTTGGTGAGCCATTACGCATTAGCTGTAACG
TGCAATATGGTGATGGAGAAATTCACGATATTGAACGCAAAGTGGAGCTGGGGGGCAATA
TTCACTCTAAAGGGATTATTATCGCTCAATCTTGCTTGGCAAATTTACTGGAATTACCGA
CACAGCTTCCGTTTTCAGCGTCCGTTGCCTTTGAGCAATCTTATGGTGAAATTGATGGGG
ATAGTTCATCGTTAGCCATTTTCTGCGTGCTTATCAGTGCCTTAACCAAGTTGCCGTTGC
CACAATCCCTTGCGGTGACAGGGGCGATTGACCAATTTGGGAATGTATTAAGCGTAGGGG
GCGTTAATCAGAAAATTGAAGGCTTCTTCAATGTTTGTGAAGCAAGGGAATTAACGGGGA
AACAAGGGGCTATTATTCCGGCGGTATGCGTTTCTTATTTGAGCTTAAAACCAGCGGTAT
TATCGGCGATTGAAGCAGGAAAATTTCATATTTGGGCGGTCGAAGATGTCTTTGAAGCCT
TGCAAATTCTGTTGCAACACCCGTTTTATGATGAAGATCTGCCTGAAAACAGTGAGAAAA
AATCCATTTTTGCGTTAGTTCATCAAGGGATCGAACAGAGCGAAAATGAAGATACAAGCG
GTTCGATTTTCCAAAAAATTCGCAAACTGTTAAAGGGGCACTGATCCGACAAGTCAGCTT
ACAACTGTTAGCTATTTTAAAAGTCTGTTAAGATGTCTTCATCAAGCAAACGTAACATAA
ACCGTCAATAACGGACTTTTCTACTTTATTACAGGAACAAAATAATGAACACTTGTACAC
CTAACATCAAACCAAGTTATGATTACAACGATCTTTTAGCGTCAGGACGAGGCGAACTTT
TTGGTAGCGAAGGTCCACAACTGCCAGCACCGTCGATGTTGATGATGGACAGAATTACCA
AAATCACCGACAAAGAAGGTCTGTTTGAGAAAGGGTATATTGAAGCGGAATTAGATATTA
ACCAAGATCTGCCTTTCTTTGGCTGTCACTTTATCGGCGATCCTGTAATGCCGGGTTGCT
TAGGCTTAGACGCAATGTGGCAACTGGTTGGCTTTTACTTAGGCTGGGTCGGCGGTAAAG
GCAAGGGCAGAGCCTTAGGGGTTGGCGAAGTGAAATTTACAGGGCAAATTCTACCGACTG
CCAAAAAAGTGATTTATCGTATCAATATGAAACGTGTGATCAACCGTAAGCTCGTGATGG
GGCTTGCTGATGGCGAAGTCGAAGTTGATGGCAGAATTATCTATACTGCCACAGACTTAA
AAGTAGGTCTATTCCAAGATACAACATCTTTCTAATTTTTCGATCTATGTCGAAAAAATA
AAAATTGCCTATTTACAAAATCCTTTCAACATCTAATATCTCTCTCACTTTGGGAGAGAT
ATTATGTTTCGTGCGATCACTATTATTGAAACTCTATTTGCGATGAGCATAATGGCAATC
GCACTCTATTTCTTTTCCCCCACCTTATTTTATTTACAAGATCATATCGTTTTAAATAAT
GAAATCGATCAGATAAAGTCTTTTATTTATCAAATTCAAGCTAAAGCACGCTATCAAAAA
CAGAATTATTCTATTTCTATCAGCCAAAATGTAGCAGATAAAAAATGGTGTATGGTCGCC
ATTGAAAAAATCAGTGATAAACAGATCGCTTGTAACTGTTTGAATATCGCAAGTTGTGAT
ATTCAAAAAAGTTATTATCTCTATCAAACAGAAAATGCCGTAGTTAAAAATAATAGTTTA
TATCCCAAAGTTTTTATTAATGTTGATGGAAAGTCTGGGCGATTAGAGTCAAAGTGCTTA
AGGGTTACGGTAAATAAAATCTATGAAATCTTACAAGTAGAACAAAATGGAGTGATTAAT
GTTATTCAAAAAGGCAAACGCACCAGTTGTTAATCACGCCTTTAGTTTGGTTGAAATATT
ATTATCTTTATTTCTAGGTTGCATTATTTTATGGAGTTTATCTTCTTTTTATAGTGATAG
CTATCGCAATCAAATCAAACAACGGGAATTATTGAATTTACAAAAGCATACTCACCAATT
ACTTGAGTATTTTCAACAACATATTCAACATTTTAATTATCAAGGACAAAATAGAAAAGA
AACCAATTATAGTTTATTTGTAAACGATAATAAGCGTTATTCACTGAACAATCCAAATTG
TCTAATGTTTTTCTATGATTTAAGTAGTGATGGCTGTGTAGGTAATCGAAATAAAAAACA
ATCTTGCGAAATAAATGGTGTAAATAATACCAAAGAGGTAAGCCGAGAATTTTTTGGTTT
TAAATTTGAGAAAAAAGCGATTTTTATTTATGAAGATAGTCAAATTCAGTTCTGTCACCA
AGCAGATTGTGGAAAAATCCTAACAAATTGTCAAAAAGGCAACTGGCGAAAAATGTCAGA
TATGTCTGATTATAATGTCGAAAATTTATCTTTTGAGTGGCTTGAGCAGAATAGATTATT
GAAAATAGAACTGGCTCTCTCGTCTAGCAAAGATAACCAACTAAGATATAAAGCTACCGC
TTATAGTTACCTATTAAATGGAAGTGATAAATGAAACGTTATTATTCAGCCAGTAGTTTA
TTAATTACCTTGATATTATTAAGCGGTCTGTTTGCAGTCATTTTTCTCAATAAAGATAGC
TTATTAAAACAAGAAAAAGTGAGCCTATTCTATTATCAGCAATATCTTACCGATAAATAT
CAACTTATTGAAAAGTTAGCAATAGATCCTGAAATAGAGTGTCAAAAACAAAAAAAGACA
AATGTTATTTTTGAGTTTAAGGTAATGAAATACAGTTTTCATTGTCAATTTTCATCTATT
TTTGATCCTTTTAAACCAACCAAAGAAAAATATATTCAAGTGGATAAAATTGAAAACTGG
TTGAATTTATTACCTTATCAATCGGAAATATATAAAATCAATCATTTAGTGGAGTTGCCA
GAAAGTAGTCTAGAGAATCCAAAAATTGTGATTGCATTACAAGATATTAATGAAAAGTTA
GAAAAAGATTTTTACGGTATTGTCATTACCGATTATTTATTTGATCTTACAGGAAGAAAA
AGAATGTATGGTACACTTTATTCCACCTATGATAATTTACGAGAAGAAAGAAATCTCAGT
TATAAAAAAGAAGTTATTCAACATCTGGAAAATAAATTTTCATCTTGGCACTATTTGCCT
TATTCACGGAATATATTAGCAAATGAATAAGCTCATTAAAGCAGAAAGCCTGACATCATT
AATGGTCGTTATGTTGATTTTTTCAGTGATATATTTAGCTTATAGCCGTTGGCAACATAC
GCAAAATAAGCAAAGCGTGCTTATTTTTCAGCAACAGCAAGCCCTACAAATTGCCGAAAA
TCAGATTGCGTTACTAATGGCAGGGAAGCCCTGTGAAAACGAAATCCGCCAAAATGAACA
GATATTTAAGGTAGAATGTCGCAGTAATACACTTAAAGTCAGCTTTGCAAGCGGTGAGAT
TGTGATCACCAAATATTAAGAAATTAATGGTTTTTTGTATTGAAAGCAGTTGTATATATG
AGTTTAAGAATTGGTAAAATGTGGTTGTAAACTATAACTTTAGAAATGAACATAAAAATA
ATTGTGAGCTTCATCACATTTCTAAAATGTTACATTGCAATGGATTGAAGTCAGGGATTG
CGAGTGATAGCATTTTGCCATTTCTTAGCAATGGAATTGATGTTATGCCGTTACCAAATT
ATCACCAAGATCCCACTTTATTTCACATTAACACCACACCCCATCACGCCTATTTTATTC
CCTTTGCGACACAAGATAAGCTCGCCCCCCTTGAGCGTGAACAATCTAGCCTATTTACCC
TACTCAATGGTGAATGGCAATTTAACTATTTTACGAGCGTGATGGATTTGCCTGAAGATT
TTCTTTCTCAGCCTTTTGAGCATCGCATTCCTGTGCCATCAAACTGGCAGACACAAGGCT
TCGATCAGCATCAATATACAAATATCAACTACCTATTCCCTTTCGAACCGCCTTATGTGC
CACACGATAACCCTTGCGGTGTATATCAACGGACATTCCACTACGAGCCTAAATCGACAA
AACGCTATTTACTGAATTTTGAAGGGGTGGACGCTTGCCTTTATCTCTATCTCAATCAAC
AATTTGTTGGCTATGGGCAGGTCAGTCATTGCACAAACGAATTTGATGTCACCGACTTTT
TAATCTCTGGGGAAAATCAGCTCAATGTCGTGGTGCTTAAATGGTGTGATGGTAGCTATT
TGGAAGATCAGGACAAATTCCGTATGTCAGGGATTTTCCGAGATGTTTATCTGCTGGAAC
GAGAACCAAATTATCTACAAGATTTCTTTATCAAAACCAGCCTGTCTGAAGCATTAGATC
AAGCGGATTTATCGGTCGAATGTACCTTTCTGCAATCGCCACAACAGCTCACTTTCCAAC
TATGTGATCCACAACATCGCCTAATCGCCGAACAGACAAGCGATCACTTTAAGGTAAAAA
TTGACAAACCACAGCTCTGGAATGCCGAACAGCCACAACTTTACACCTTACACCTTGCCT
ATGGAAACGAAGTGATTGAACAAGCGGTCGGTTTTCGTCGGATCGAAGTCAAAGACGGTG
TACTCTTGCTCAACAACCACCCGATCAAATTCCGCGGAGTAAACCGCCACGACAGCGATC
CCCTAACGGGTTATGTTATCAGCCGTGAGCAAGCAGAACAGGATTTTAGGCTGATGAAAC
AACATAACATCAACGCTATTCGTACCGCCCACTACCCGAATGCCCCTTGGTTTAGCGAAT
TATGCGACCGCTACGGCTTCTACCTGATTAGCGAAAGTGACATAGAAAGCCACGGTGCCA
GTATGCAATACGTTCCAACGCCAGAACACAGCATTTTACTGAATGTAGCAAAACAAGATG
ATAACCAACGTATTCAGCAACAAACGATAGATAATTTCTGCTATTTTGCCCGACACCCAG
ACTACAAACAAGCAATCTTAGACCGTACCTACGCTAATGTAGAACGAGATAAAAATCGCC
CATCGGTACTGATCTGGTCGTTGGGTAATGAAGCAGGTTACGGGGAAAATTTTGAAGCCA
GTGCAAAATGGATCAAACAGCGAGATCCAAGCCGTCTGGTTCATTATGAAAGTACCATTT
ATCAACATTCTGAACATCGCAATGATCTTACCCCGTTAGATTTTCATAGCGAAATGTATG
CCAGCACAGAAGATATGGATCGCTATTTTGAACAGCCACAAACCAAACCATTCCTACTCT
GCGAATACTCGCACGCAATGGGGAACTCTAACGGTGATTTAGAAGATTATTTCCAAACCT
TTGAAAAATATGCAGGGGCTTGCGGTGGTTTTATCTGGGAATGGTGCGACCACGCCCCAT
ATCTTCCTGATGGATCAGGACATTTCGGCTATGGCGAGAGTGAAAGTTACATCGACAAAC
ACCACACAATCCGACTAGGTCTATACCAAACCACTGCCGAGCAAAATTATCAAGACTACG
TCAAACCACAGGAAAACGGCAGTCACTACGGTTGTGAATATCTTCATACCCAAGATCTCG
AGATTACCGCACCACAGCCGTTCAGCTTCAATTTTTCCCCTTATACACAGGAAGAATTGA
CCCTGAAAAAACATCATTACGAACTAGAAAAATCGCCGTATCACATTCTGTGTGTCGATT
ATAAAATGAGTGGTATTGGTTCGAACTCTTGTGAACCGAATTTGAAAGAGGGGTATCGGA
TAAATGATAAAGAGATAAGCTGGATAATTCAGCTATATATGAATACCTAATATAAAATGA
CAATGAGTAAAGTTGTGTCTATCCCCATCTGGTACAATAAAGGATAGACATAACTTTAAG
TGCTATTTAATAGACTCTAGTTTTTTAATTAAAATCTCTTCTGGCATAGCCTGAATTTTT
CGCATAAAGTAGAAAAATAGCCCTGCGGCTAAACTTAAGCAGACACAGAATGTCAGCCAA
AATCCTGCCGCCGCCATCGGCTGAACGATCCAATCGGTACGAGCCAAAATAGTACCTAGT
GGCATTCCGATTAACCAGTAGCAAATTAAGGTTGTTAGCAAAATAGGTTTGGTATTTTTA
TAACCACGCAAAATGCCATTGCATACCGCTTGGATAGAGTCGGGGATTTGATAGATCGCT
GCAAAAATCAATAAACTAGATGCGATTACAATAGAAGTCGGATCACTGGTAAAGGCATAG
GGGATCAGATCTTTGAGCAGTAAAATCACCATTGCCAGCCCCATTGCGACCATTGCACCC
GTAAAAATGGCGTGATAAGTCAGATATTTTGCTTCTGCAACACGCTTTTCTCCCAACGTT
TGCCCAACTAAAATGGTTGTGGCAATGCTAAATGAGAGTGGGATCATAAAAAAGAGCGAG
CTCGTTTGTAAGGCAACCTGATGGCTTGCCACCACTTGTGAGCCAAGTGGTGAGATAATC
AAGGAAGATGCCGCAAATAGCATCACTTCGGTAAACAGAGCAAAGCCTATCGGTGTACCA
AGTTTGAACAGTTTGCTTAAGGTTGCTTTACAGGGTTTTTCGATCCATTTTTCAAATAGA
CGAATATCCTTTTGTGCTGGGTTGGTATAACAATAGTGTAAAATCAGCCCAAACATTACC
CAGTTTACGATTGCCGTTGCCACACCACAACCGACCGCCCCTAATTCAGGCATACCCAGT
TTGCCGAAAATAAAAATATAGTTGAGCGGAATGTTTAAAATTAAGCCAAAAAAGGTGATA
TACATCGCTGGTTTAGGGTTGGATAGTCCGTCGTTAAAACAGCGTAAGTTCACCGCAAGC
AAAGCTGGAATAATCCCGACACTTAAAGCGGTAAGATAATCTTGTGCTTTTCCTGAAAAG
GCTTTTGGGGTATCCATTAGATCTAAAATCAAATGGGCATTGAGATAGATAAAAATTAAC
GGCAGGCTGAGCATCAACACAATCCAAACGCCTTGACGGATTTGATGTGCAATCAAGGAA
CGTTGGCTCGAACCGTTTAGATAAGAAACTGTTGGAGTAATCGCATTTAATATCCCCAAC
ACAAATAAAAACAAGGGAAAGTAGATCGAATTACTGACCGCTATCGCCGACACATCATCA
TCGCTGACTAACCCAGCCATAATAATATCCGCCAGCCCCATTCCCGAAGCAGCTAATTGA
GAGATGAAAATCGGGATCGAAAGTTTGAATAATTTTTGCGTATTTTCAGGATATTTCTGC
CATTGAAAGTTCATTCTATCTACCTTTTAAAATTCAGGTTTCGCTTCAAATGTCATCAGT
TCTTGCGTAACTGGGTGTGTAATGGTTAATGCTTCTGCGTGTAAACAGAGCATTGGCGAT
AGACTTTTTGCCAACGGATTTGCATAAAATTTATCCCCTACAATTGGATGCCCTAAGGCT
AAACAGTGTACGCGTAATTGGTGTGAACGCCCAGTATAAGGGGTTAATTTCACCCTTGTG
GTGTTATTGGGATAATGTGCAAGAATTTCATAGAAAGTAACCGCTTGTTTGCCTCGTTCG
TAGCAAATTTTTTGGCGTGGACGATTTTCCCAGTCGCAAATTAACGGAAAATTCATTGTT
CCCGTATCGCCAACTTTTTCGCCTAATTTGCCCCAAACTAACGCTTGATAGTGCTTTTTC
GGCTCACGTTCACGAAATTGACGTTTGAGTTCTTTTTCCGCCTGTTTGCTTAATGCAAAC
AACAAAATACCGCTTGTCGCCATATCTAAACGGTGAGCAGGCTCAGTAAAACCGTATTTC
TGTTGTACACGCACCATCGCACTGTCTTGATATTCAGGGCGATTTCCAGGAACAGAAAGT
AAGCCACTTGGTTTATTAATCACTAAAATATGATTATCACGATAAACTTCGTCAAGCCAA
GGTTCAACAGGGGGATTGTATTCGATTAATGCCATTGTATTTTTGATATTTAGTAAAAAC
GGTAATGATATTATCAAAGATAAAATGATTTCCCAAACGAATCACAGAAATCTCTTGTTT
TTTATAAAAAATAGCGTATCTTTCGCTCGTTCATTTTGAACATCACAATTTATTTACATT
TCTTTTGGAGAACACCATGAAACCGCTTTTTGCAAGTTTTGCAACTGCTTTCACCGCTCT
CAGTGTGCTGTTTAGCTCAGTTGCTATCGCATCACCTTCCGATAAAACCTTTAAAATCAG
TGCTATTCCTGACTATAACGCTGCCGAAATGATCCGTTCGTTCGACAGTTTTGCAGAGTA
TTTAGGCAAAGAAACGGGGTTAAAGGTGCAATATGTGCCTGTCACCGATTATGCTGCCGT
AGTCACCGCATTCCGTCGTGGCGAAATTGATTTAGTCTGGTTCGGTGGTTTAACGGGGGT
ACAAGCTCGTGCCAAAGTACAAGGTGCTGAAGCTATCGCACAACGTCCGCAAGATGAAAA
ATTTAAGTCCGTCTTTATCAAGCAAAAAGGCTTAGATAACGTGAAAGAGATTAAAGATGT
CAAAGGTCACACCCTTGCTTTTGGTAGCGAAAGTTCGACATCGGGTCACTTAATGCCACG
CTTTTTCTTAACAGAAGCCGGAGTTAACCCTGAAAAAGACTTAGACGCTCAACCGACTTA
CAGCGGTTCGCATGATAAAACCTACGGCTTAGTAGAAGCAGGTTCTGTACAAATCGGTGC
GGTGAATAAGCAGTACTGGGATAAAATGGTGAAAGAAGGCAAGGTTAATCACGATAAAGT
CGAGCTTTTCTACACCACACCAGATTACTATGATTACAACTGGACCATTAATCTTGTTGA
TAAAAAATTTGGTGACGGTACCAAAGAGAAAGTCAAAGCGGCATTATTAAAAGCCGATGC
GTCAAGCTCGCAGGTGATGAATTTACTCTCTGCCGAGAAGTTTATCCCAACGCAAAACAG
CAACTATCAAGATATTGAGAAAGTAGCGAAAGAGTTGAAGTTGATTAAGTAATCGCTTAT
TTTCTTCGTGAAAATCTTCTGCCAAATCTCCCCTAGCCCCTCTTTGCTAAAGAGGGGAAT
TTGTTTATCGTAAATTTTAAGATCGAAGTACTTCATAAACGTAAAGTATTTGATTTTTCA
GATGAATGTATATTTCCTTCGATCTGTTCCCCCTCTTTAGCAAAGAGGGGCTAGGGGAGA
TTTGGCAGACTAAAATAGCGAAGTGAGAGCGTAATATAGAAGACAATTTTTTAACACTGA
ATTGATATTGATAAAATATGAAAACCCCACTTCTTCAATTCCACCACACCACCAAACATT
TCGGCAAGCAAGCCGTTTTAGACGACATCTGTTTAACCATTCGCTCAGGTGAAATCGTGG
CGTTAGTCGGGCCGAGTGGATCGGGTAAATCGACATTAATGAATAGCATTATGCGTGCCG
TACCTTTGACAAGCGGTGAGATCTGGTTGGAAAATTGCAATATTCAAGATTACCCAGATA
ACAAACAGTTTGCTCAACAAGTCGGTATGCTTCATCAACAGTATGATTTAGTCAAACAAC
TGGAAGTTATCCACAATGTCTTGGCTGGCAGGCTGAACCGGTGGGGCTTTTGGCGATCTC
TGTTCTCTTTGGTTAAACCGCAAGAAAAACAGATTGCAGAGCAAGCACTTGCTGCCGTCG
GGCTATTGGATAAAATCGATCAGCCGACAGCTGAACTGTCGGGCGGTGAGCAGCAGCGTG
TTGCAATAGCTCGTCTGTTAGTTCAAAACCCTAAATTGGTTTTAGCCGATGAACCAGTGT
CCGCACTCGATCCTGTTAATGCACAAAATGTCTTGGCATTATTGACTGGGCTGGTGAGAG
AGCAGGGGAAAACATTGATTGCCAGTATGCATTCGGTGGAATATGCCAAAGCCTATTTTG
ATCGTATGATCGGCATTAAACAGGGAAAAATTGTGTTTGATTTGCAAACAGAACAAGTCA
CTCAAGAGCAACTCAATGTCTTATACGGATTGGTAAAAAATGAAACATAACCGACCGCTT
GGACTAAATGAACGGCGAAATTTGCTGACGGGCATGTTGTTGCTTGCATTTTTGTTGAGC
CTATTTGCTGTGGATAACGACAAAGGGTTGATGCATTCTGGTGGTTGGGCAACGCTTAAT
CGACTATTTTCCAGTTTATTGTCCCCTGACTTTTCTACTGATTTACTGAAACTCGCCTTG
CAATCCACTTGGCTCACTTTTGCTTATGCCTTGATTACACTCTCTTTGTCTATGCTTGGC
GGATTTTGCTTAAGCACCTTTGCATCCGGTGTGCTGTTTCGTTCACTCATTTTGCAGGGG
GCAGCTCGAGCGATATTGGGTTTTCTACGTGCTATTCACGAATTGATTTGGGCATGGTTC
TTTGTTGTGGCTGTCGGGTTAAATCCGATAGGTGCAGTGTTTGCCCTTGCTATTCCTTAT
TCTGGCTACTTAGGCAAAATCTATGCAGATACGTTACAAGCGGTGCCTTCTAAGCCGATT
TTTGCACTAAAAGAAGCAGGGGCAACGCCGTTACAATGTCTGATTTATGGCTATTTGCCC
CAAGCCTTGCCGACGATGTTGAGCTATACCATGTATCGCCTTGAATGTGCGATCCGCTCT
TCATCGGTACTTTCTTTTGTTGGGTTAGGAGGGATCGGTATGCAAATTCAGCTTTCTTTA
CAAGATCTGAAATATGATCAGGTTTGGACATTCTTGATCTTCCTTATCGGGTTAATCGTT
CTGGTTGACCGCTGGAGCTATGCCATCAGGAGCCGAGTAAAATGAGAAAACATATCGACC
GCTATTTTATCCGCTATTCATTTTGGGCTGTGTTAGGACTTATCGGGCTGTCGTGGGGCT
ATATTCTTAAAGATCAACCCACTGCACTTAGTGAACTGTTTCGAGCGGAAAATTGGGATT
ATCTCACGGAATTTTTAGTTGGAATGGCTGGTGTGGGTGAAGAGCTACCTGCCTATCTTG
ACCCTGAAATGTGGCAAAAAGCCCTATGGCTCTCGTGGGAAACCTTTGTGATGAGTATTC
TGGCAACAGGCATTGCAGGCATGGCGATGTTCCTTTTGGTTCTGCCGTCCGCTCGCAACG
TGGCACAGGGACACTTTCGCCACAGAACATACTGGTATCATCGTGTCGCTTATTATATCA
GTCGGGGGCTATTTCTGTTTAGTCGATCCGTACCGGAATTGATGTGGGCGATGATTTTAG
TCTTTATCTTCAAACCAGGGATCATTCCAGGTGCATTAGCATTAGCCATTCACAATTTCG
GTGTATTAGGCAAACTGTGCGGCGAAGTGGTTGAAGATGTGGACGAGAAACCGATCCGCC
ATTTAATGCAAAATGGGGCTTCACAAAACCAAATTTTGTTTTACGGGATCTATCCTGCGG
TGATGCGTGCTTTTCTCAATTACATTCTTTATCGTATGGAAAACATTATTCGGGCAACGC
TGATTGTCGGTTTTGTTGGGGCAAGTGGTTTAGGTATGCAGTTTAAACTGGCGATGAGTT
TTTTCCATTACTCTGAAATTACCCTTTATCTGCTCTGTTATTTGCTGTTAGTTTATGTGA
CCGATGCACTGTCGGCGTTGGCAAAGAAATTTATTGCAGAAAAAAATTGAATTATTTTGA
TAACATAATGTCTACTCTTAACTATTTTTTATTAACCAAAAGGAAGGCAATATGAATTTT
AATAGCATTTTAAACGGCGTTTTAAAATCTGTCGGCAACACAGCTAATCAAAGTAAATCG
GACTTAGGTAACGTATTAAGCTCTGTATTGGGTTCTGCCAAAAATACTGCTGGTGAGATC
AAATCGGGCAACGTAGATACTATTACCAAAGTTGGTGGTGGGGCAGCATTGGTCGGTATT
TTATCAATGGTGTTAGGCAGAAACGGCGGAGCTAATTTGACTAAGCTCGGCTCTTTAGCC
GCACTTGGTGGATTGGCTTACAAAGCCTATCAAGATTATCAAAAGAACCAGGCAACAAGC
CAAACGACAGAACTAAGCCAAACAGCTTTTGAAGCGGATAGTTCGGAAGAGAAGGGAGCA
ATTATTTTACGTACAATGCTTGCAGCTGCATTAGCAGACGGTGAGCTGGATGAGAACGAA
GAAGCTTTAATCTTAAAAGAGGGCGGTAATGACCCTGAATTACAACAATGGTTACTGCAT
GAAATGCACGAGCCAGTATCCGTGAATGAAATTGCAAAAACTGTCGGAAACGACACCGCT
TTAGCGGCACAAGTTTACCTTGCTGCACGCTTGGTCTGTCAAGAGCTCTCTAGAAAAGAG
ATCGTATTTTTATCCCACTTAGCCGAGAAGCTAAATTTAAACGAAAATTTTGTAGAACAA
TTAGAAAAACGGGCTGGATTCTAACATTAAACATGATTTTCCCACAAATTCACTATTTTG
ATAGTTGTTAATGTTTATATTATGTTTAATAAATGAGCACTTGTTTTTTTCGATAAGAAG
AATAAAATAACATTTTGTTTTTTAAAGGAAAAAAGCAAAATATCTGGGCTGATTTTAGGT
TATACACGATCATTATCCCGATCTATCACAATTTTATCCACAGGGAATGGGGATAAAAGC
ACATCAAATGTGAATAGAATGGCAATTTAGTCTGAAAAGTGGTTAAGTTATCCTAGAAAG
AAAATAAAATGAGCGATTAAATGTGTGCTTATACAGTGAAAAGGGATCGAAAATGATCGA
TGGCAGGAAGTAAGATCTGAATTAAGATCAAGCGGTTAGATAACTTATCCCAAAAAAGTT
ATCAACAAATTTTCAAGTTATCCACAGAGTTATCCACGGTTGCGAAAAAATTTGGCTATC
TCACCGCTTGTTTTTGCCTTGCTAGTTGTTCAAATAGCCGAAATATGAAACAATCACACC
ATTTTCAAATTGATTAAATAAGGCGGTCTAAATTGATCGATTTCGATGGTTACCGCCCGA
ATGTTGGTATCGTTATCTGTAATAAGCAAGGGCAAGTTCTGTGGGCGAAGCGGTTTGGTC
AAAACTCTTGGCAATTTCCTCAAGGGGGAATTAATGAGGGGGAAAACATTGAACAAGCAA
TGTACCGTGAGCTTTATGAAGAAGTCGGCTTAGCGAAAAAAGATGTGCGATTGCTTTGGG
CATCGAAGTATTGGCTGAGATATAAATTACCAAAACGGTTAGTTCGTAATGAGCAAACTC
AACCTGTATGTATTGGTCAAAAACAGCGTTGGTTTCTGTTGCAGTTAGTGGCAGACGAGG
GGGCTATTAATCTTAAAACCAGTAAAACGCCAGAGTTTGACGGCTGGCGGTGGGTGAGCT
TTTGGTATCCTGTGCGACAGGTGGTGTCGTTTAAACGTGATGTGTACCGCAAGGTGATGA
AAGAGTTTGCTCAGGTGTTGATGGGTGAGCAGAAAAAAGTCGAAAGCGAGAAAAATCGAG
ATAACAAAGAGTTTACCCACGAGAGAAAAGAGTTTCGTACTCAGCCAAAACGTGAGCTTC
GTAAACCATATCGGGTGTTTAAGGGGAAAAAATGATGGTGGAAATGTTTGTCTGTTGCTT
GATTTTAGGCTCAGTTGCTGGTTTTTTAGCAGGGTTGTTTGGTATCGGTGGCGGTATGAT
TATTGTTCCAACCCTTGTGTATTTGTTGCCTCAAATTGGTGTGCCAGATGATTTGTTGAT
GTCGATTGCATTGGGTACGTCGTTTTCAACGATTGTGCTAACCACATTTTCGGCAGCACA
ACGCCATCATAAACTTGGTAATGTGCAATGGTCAGTTGTGAAGTTTTTTGTACCTGCGTT
GATGGTGGCGGTGTTTATTTCAGGCTTGATTGTGAGTGATCTGCCAAAAAGTGTAATGAC
AAAAATCTTTGCGGTGATGATCCTGTATCTTTCGCTGAAGATGTTTTTATCGCTCAAGCC
AAAGCAAGCAGAGCCTAAGCCTCTGACTACTCAATCTACGTTGATTGCTGGAGGGGTAAT
CGGGGTGTTATCCAGTTTTGCTGGCATTGCAGGCGGTGCTTTTATTGTGCCATTTTTAAA
TAGCAGAGGGATTGAGCTGAAAAAAGCGATTGGCACTTCTTCTTTTTGTGGTGGTTTATT
AGGATTAGCTGGAGCGATTAGCTTTGTGATTAGTGGTTGGGATAATCCGAATTTGCCACA
ATATGCGGTAGGTTATGTGTATTTACCTGCGTTGTTGGGAATTACGCTGACCTCTATTTT
TACCTCAAAATTAGGGGCAACGGCAGCGAACAAATTGCCTGTGCCGATTTTAAAACGTGC
TTTTGCCGTTTTCTTGATGTGTGTTGCCGTGAATATGTTTTTAAAATAAAGGAAATTTAT
GTCTGAACAGTTTTTAACTTTTCCTAATATCGATCCCGTTGCGTTGCAGTTAGGTCCGGT
TTCTTTACACTGGTACGGCATTATGTACCTGCTTGGTTTTGGCTTTGCCTATTGGCTTGG
TACCAAACGTGCGAAAAATTCTAATGGGGTATGGAGTGTCGAACAGGTCGATCAACTGCT
GTTTAATGGCTTCTGGGGCGTTGTTCTAGGGGGAAGAATTGGTGATGTGTTCTTTTATAG
CTTTGACCGTTTCCTACAAGATCCTCTCTATTTATTTCGTATTTGGGAAGGGGGAATGTC
GTTCCACGGTGGTTTACTTGGTGTGATTGTCGCAATGCTTTGGACCTCTCGCCGTCAAAA
TCGCAACTTTTGGCAAACCGCTGACTTTATCGCACCGCTTATTCCTTTTGGTTTAGGATT
AGGACGTATTGGTAACTTTATTAATGATGAACTTTGGGGACGTGTGACAGATGTGCCTTG
GGCGATAATGTTTCCAAGTGGCGGTTATTTGCCTCGTCACCCCTCTCAACTTTACGAAGC
GGTTTTAGAAGGCTTAGTGCTGTTCTTTATCCTCAATGGCTATATCCGTAAGCCTCGACC
GACAGGCTCGGTGGCAGGCTTGTTCTTAGTTGGCTACGGGGTGTTCCGTTTTATCGTTGA
ATACTTCCGAGAGTTCGATCCAAATGTAAATACGGCAGCGGATTTAATCACACGAGGGCA
GTTGCTTTCATTGCCAATGATTATCGGGGGATTGGTGATTATGGTTGTGGCTTATTACCG
ACATAGGTTAAGTAATGACTAAATAAAATTAGTTTACATTTTTTATTTAGTTATATGGCA
GCAGAATAATAGCTAATTATGTTTTAGGTAATCTCAATTTATAATGAATATTTTGATAGG
GTGTTTCCAATAATTCTATATTGTGCTATAGTTCGCACTTTAATAATTAGCTTCTCATTC
TCATCTGAGTAAGAAGCACTCAGCCCAAAAATTGTAGTAATGGCAAAGCAAGATTCGGAT
TGTATTACGCTTGATCTGTTTGAAAATATGCCAAAGGTTGGGCGACCTCGCACAAATCCT
CTAAGCGGAGAGCAACAAGTTAGAATTAATAAACGTAATCAACTCAGGCGAGATCGTTCG
TCAGGATTAAGACGGATTGAGCTTAAATTGCATTCGGATTTGGTAGCGGCATTGGAACAA
GAAGCTGCGGTAAAAGGGCTGTCTAGAGGGCAGTTAATTGAACTCATTTTAAACGATTAT
CTCAATGGAGATTCCATTGAATTAAGTAAATAGGTATTTCAAATGGCACTTGTCGGTTTA
TTTTACGGTAGTGATACTGGAAACACAGAAAACATTTCTAAAATGATTCAAAAACAACTA
GGTGAAAATCTAGTGGATATTCGTGATATTGCAAAAAGCACGAAGGAAGATATTGAAGCC
TACGATTTCTTATTAATTGGTATTCCAACGTGGTATTACGGTGAATCTCAAGCAGATTGG
GACGATTTTATGCCGACATTAAAAGAAATTGATTTTACAGGAAAAATCGTGGGTATCTTT
GGTTGTGGCGACCAAGAAGACTATGCAGAATATTTCTGTGATGCAATGGGAACTGTGCGT
GATGTTATTGAACCTAATGGCGGTACAATTGTCGGTCACTGGCCTACGGAAGGTTATACT
TTCGAGGCTTCACAAGCATTAATTGATGATGAAACCTTTGTTGGTTTATGTATTGATGAA
GATCGCCAGCCAGAACTCACCGAAGAACGTGTAAACCGTTGGTGTAAACAAATTTTTGAT
GAAATGTATTTAGCGGAATTAGCTTAATATATCTATTGGAGGATATATGTCTGAAGAAAA
TGTGAAATTGTTGAAAAAAGTAGGTTTAAAAGTTACTGGGCCACGTTTAACAATCCTTGA
GTTAATGCAAATCACCCGTGATAGTATGCAGCATTTTTCTGCTGAGGACATTTATAAATT
ATTGCTAGAACGTCAGTCTGAAATTGGATTAGCAACAGTTTATCGTGTATTAAATCAATT
TGAAGAAGTTGGCATTTTAACTCGCCATAATTTTGATGCGAATAAAGCCGTCTATGAATT
AAATATGAACCACCAGCACGACCATATTATCTGTATGGATTGTGGTAAAGTGTTTGAATT
TAAAGACTCTGAAATTGAACGCCGTCAGCGTGAAATCAGCCAACAACACGGAATTGAGCT
TGCAAACCATAGCTTATATTTGTATGGTAAATGTAGCAATATTCAAAAATGTGATGAGAA
AGACAAAAAATAATTCTTCTTTTTCAATGAGTTAATAAACACAAGAGCGGTGAGATTTCG
CAAACCTTTTGCAAAATCTCGCCGCTTGCTTGTATTTAAAAGTGATAAAATGATGTCTGA
AAATATGCCAAACAGTATTCCTGCTAAAATTAGACAGCCTCGTAAAATTTCGCCATTTTG
GTTATTGCCAATTGTCGCTTTTGTGATTGGTTGTTTGCTTTTTTTCCAAATTCTTCAAGA
GCAAGGACAGAAAATTACCATTCGTTTTAGTAAAGGCGATGGGATTACTGCAGGAAAAAC
CGCTATTCGTTATCAAGGCTTGCAAATTGGTCAAGTAAAAAAAGTCTATTTTATCAATGA
GTTAAAAGAGGTTGAGGTGGAGGCGGAAGTTAATCCCGAAGCGAAATCGGTATTAAAAGA
AGGAACAAAGTTCTGGCTAGTCAAACCGAGTGCCTCTTTAGCTGGGGTGTCGGGGTTAGA
TGCACTTGTTTCAGGTAACTACATCACTTTATTGCCGAATGATGATGAAGATGCCTCTAG
TGAAGATGAATTTGTGGCTGAAGATGAACCGCCTGCGGTAACTGTTGCTGATGGCGATTT
ATTGGTGAAATTAATTGCCTCAGATTTAGGCTCAATGGCTGTGGGGGCAAGCGTGTATTA
TCGAAAAGTGCCAGTGGGAAGCATTGCCGATTACCGCTTTACTCCAGATCAAAAGAATGT
CGAAATTGACGTAGTTATTGATAAAAAATACGCCAATCTCGTCAAAAAAGAAAGTCGCTT
TTGGAACATTAGCGGTATTCAATTTAATGCCAATCTTACTGGCGTAAATCTCAATGTAGA
TAGCCTTGCTTCAATGGTGCAAGGGGCTGTTGCTTTTGACTCGCCTGAGATGGCAACAAA
TGCCAAACAGGGTGAACGTTTTCAACTTTTCGATAACTTAAAATTGGCTCAACGAGGGAC
GGAAGTCAATATCACCTTGCCAATGATGCCGAATTTAAAAGTAAATGAAACGCCGGTATA
TTTCCAAAACCTGCAAGTTGGCGTACTTTCGCACCTCGAACTGAATGAAACCGAACAAGA
TTACTTTGAAACCAAACCAACCAAAGCGACAACTCAAGGTAAATTATTGATCGACCCTGC
ACATACGGATTTATTACGCTCAGGCAGTCAAATTCTCCTGAAAGAACCTAAATTTGCACT
CAATAAAGAACAATTGAGTAAAGTGGGTGAGCTATTGAGAGGGGCTTACTTTGAAATTGA
AAAGGGTGATGGCGAGCCTAAACTGACGTTTAATGTACAAAAAGAAGCTGATTATTTGCT
CACTCGTCCTAACGTTTTAGCAATTACCCTTTCATCGCCGCAATCTTATGGTGTAAGCGA
AGGGCAGGGCATTTATTATAACGATATACAAATTGGCGAAATTGTGAAACGCCAGTTATC
GCTTAACGGCGTAGAATTTCAAGGCATCATCTATCCGCCTTATCGTACCCTTGTCGCAGG
GAACAGCAAATTTGTGGCGATTTCACACTTAGATATTGCTGTTGGCTTAGATGGTCTAAG
AGTACAATCTGCTTCTCCATCTGAATGGCTTGCTGGCGGTATTCGTATTCTCTCAGATAA
AGCTCAAGGGGAAGCGAAAAAACAATATCCGTTATACAAAGATCTTGAGAGTGCTGAAGC
TGGTATTGTAAGCGGTGAGAAAAAGGCAACGCTGAGTTTGTCTGCTACAGAATTATCTGG
CATTGATAAAGGCTCACAAGTGCTTTATCGCAACTTCCCGATAGGTGAAGTACTTAATAT
TCGCCCACAAAAAACGAAGTTTGAAGTTGATCTATTTATTGAACCTAAATATCGCCATCT
GCTGACGGAAACTAGTCGATTTTGGGTTGAGCCTGCGGTAGAGGTAAACGTGTCTACCAA
CGGTGTTAATCTCAAAATGGGTTCACTAATGCGAACACTCAAAGGGGCGATTAGCTTTGA
TAATCAAGGAACTAAAGGTAACAAAACCTTATACAGCAGTTACACGAAAGCGACTTCTGG
TAATACTTATATCACCTTGATTGCTCAAGATGCTTCTAAATTAAGCAAAGGAATGCCGAT
TAAGTATATGGGATTAACCATCGGCAATGTTGAAACGCTACAGCTAGACAATGCAAAAAA
ACAGGTTAAAGCCACCGCTTACATCGAAGGACAATATTATGCCATCGTTGCCAAAGCAGG
TAGCAAATTTAATGCCGTTTCCCCTGAAATTGACACAACAGGCTTCAAAAATCTTGATGC
CGTTATTCAAAACTACATCAGCGTAGAAGCCGGAAATGGCAAACGAAAAACACAGTTCAA
ATTAGGGGCAACGGACACCTCAGATACACAATACGGCAACGGCTTCCCAATCATTGTGGA
AACCACAGACGCAAATGGCATCACCCCTCAAGCCCCTGTAATGTATCGAGGAATGCAAGT
GGGTATGGTACAACAGCTCAGTTTAAGCGAACTCAGCGACCGAGTGCTGATCCATTTACG
CATAGCCAACCAATATAAACACCTTGTCCGTAAAAATAGCGAGTTCTGGGCTTCGTCAGG
CTATACAATGGATATTAGCCTCAATGGTGTCAGTATCAACTCAGGCACAATGTCTCAATT
ATTTAACGGCGGAATTAGTTTCTCAACCCCATCAAGTAAGGTTGTTCAACCTCAGGCAGA
AGCTAACCGCAGATTTTTATTACAACGTAAATTACCTGAAGAAGCATTAGAGTGGGATCA
GGGGTTGGCGGAGTAGGAAATTCATGTAACAGACAAAACATTCTGAATTAAATATAGAAA
AGATGGCAAATCGTTTAGAGGGATCATTTAGTGAACTTAAGCGAAAATTAAATAGGTGTA
ATAGACAAATAGTTGCTAAAAAGTGGCTTAAAGCCCTATAGTACAAGGCTTTAAGCCTCT
TTTTGAAATATGAACAAAAAACTGCCCATTTTGCCAAAGTCTGAAAATAAAGAAACATGG
AATACAAAATAAGACTCAACGTTATTTTTGTAATGAATGTCATAAAACCTTTATCTTAAA
AACTAAATTAGATCCAATTAAGATTTGGACTGATTACACATCCGGAAAACAAACCTATCA
ACAACTCGCCGTTAAATATCATTGTTCAGTCAGAACGATTCAAAGATATATCGATAAAGC
ACTTAAAACGGCTTTAAAACTGCCTTCAAATCGATACCTGAATATCATTATGGATACAAC
GTTTTTCTGACGTTATTTTGGCGTATTAGTGTTAATGGATACGCTTTCAAATAATGTCAT
TTCCCATTATTTTGTGCGAACCGAAAAATATATTTACTACAAACTTGCCCTGAATAGGTT
AAGAGAAAAAGGCTATATAATTCAATCGATTACCTGTGATGGTAGACGTGGTTTGATGAA
AGATTTAGAGGCTGACGTAGATTAGCTAGCATGCTAACCTACAAAAATGAAGATAACTCA
TTGTAAATTAAAGAAATCTATACAGAAAAAGCTACTTGAATTTTTTGTGTTAGAAGTAAC
TGCTCGATCAGCCGCAGATTTACTCGGTATTCAGCCCAATTCAGCAATCCTGTTTTATCG
CAAAATCCGCGAGGTCATCTGCTATCATTTAGCACTTGAAGTGGATGAAGTATTTGACGG
ACAAATTGAGTTGGATGAAAGCTATTTTGGTGGACATCGTAAAGGAAAACGAGGTCGTGG
AGCGGCAGGAAAAGTGGCTGTCTTTGGGATATTGAAACGGCAAGGAAAAGTATTTACTGT
GGTAGTCAATGATACGAAGACAACAACGCTAATGCCTGTTATATCAAGGAAAATCAAGCC
CGACAGCTGGGTTTATACAGATACTTACCATAGTTATGATGCCCTTGATGTAAGTGAATT
TCACCACNNNNNNNNNNNNNNNNNNNNNNNNNNNNNNNNNNNNNNNNNNNNNNNNNNNNN
NNNNNNNNNNNNNNNNNNNNNNAAAAATGGTTGAAAATTTCAACGGGCAGCATTACAACA
TTTATCACTGTATAAGGCAAATATTATTTTAAAAAATAAAATTTTTACTAAAGAATAAGG
AACTTATTGGAAAGTCTATGGACTACTGTAACTAAATAAAATATAGTAGGTAGCATTTTT
ATTCGCTTACCTAACATTCATTTTTTAGATTGGAACATTTTATGTCTGAACAACAACTTA
ATACCATTCAAAACCTAAAAACCGCTTTATCTACAAAAGAAATCATTGCTTATTTGGCTG
AAAAATTTCCGCTTTGCTTTAGTTTAGAAGGCGAAGCTAAACCTCTAAAAATTGGACTTT
TCCAAGATTTAGTTGAAGCGCTGAGTGATGATGAAAAAATCAGTAAAACGGGGCTTCGTC
AAGCATTACGCGTTTATACAATGAGCTGGCGTTACTTACACGCATGTAAAGAAGGTGCTG
TACGTGTCGGTCTTCAAGGAGAAGAAGCGGGTGTTGTTGAAGCTGCACAAGCAGAACATG
CAGCGCAATCTTTAGCCGAAGCAAAAGCAGCTTATGCAGAACGTAAAGCTCTACAATTAA
AAGAGAAACGCAAGGAAGAGCGTAAAACTTTCTTTAAACAAAAAGCACGTGAAGCACATG
CCAAAAAACGGGCTGAAACGAAAAAACAAGAAATGCCAAAAGCATCTTTAGAAAGTTTGT
CCGCATTAGAAAGCAAATTTGCCAAAGGCAAGAAATAGTCGCATTTATAGGATTGATATG
AAATATAATAAATTCACCACATTACTTGGGTTATGTTTGGGAGTTTGTAGCATAAATAGT
TTTGCTGCAGAACCTCAAATAAAAGAAAGTGAATTAATCATTCCAAAACCAACAGAACAA
CATAGTATTTCAACTAAACGTGTTACAGCTCGTTTAACACAATCGCATTATCATAAGTTT
CAACTAGATGATGCTTTTTCTGAGAAAATCTTTAATCGTTATATTGATTGGCTTGATGGT
TCTCACAATACCTTTTTACAGTCTGATATTGATGAATTGCGTGCTAAGTATGCAACCAAG
TTAGATGAAGAACTCTATGAAGGCAAACTAGATATTGCCTTTGAAATGTATGAGTTAATG
ACAAAACGTCGTTATGAACGTTATAAATATGCTTTGTCTTTGTTAGATAAAGAGCCTGAT
TTAAAAGGGCAGGATCAAATTGAAAATGATCGTGAAAAAGCACCGTTCCCGAAAACTACC
ACAGAAGCTGATGAGCTTTGGTTGCAACGAGTAAAAAACGATATTATTAATCTTTATTTG
AAAGATAAGAAATGGCCTGAAATCAAGAAAACACTGACTAAACGTTATAACTTGGCAATT
CGTCGTTTAACACAAAATAAAGCCGATGATATTCTGCAAACTTATCTCAACGCTTTTGCA
AGAGAAATTGATCCGCATACAAGTTATCTTTCACCTCGTGCAGCTAAACGTTTCCAAGAG
AGTATGAACTTGTCTTTAGAAGGCATTGGTGCGACGCTTTCAATGGAAGATGATATTACG
ATCATCAAATCTTTGGTACCTGGTGCGCCAGCAGCACGTAGTAAAAAAATTGCAGCAGGT
GACAAAATTGTTGGTGTGGGGCAATCAAAAGATAAAATCGAAGATGTGATTGGCTGGCGT
TTAGATGATGTTGTCGATAATATCAAAGGTAAAAAAGGTTCGACGGTTTATCTTGAAATT
GAACCTGCTAAAGGCGGCAAAACCAAGATTATTAGTTTAGTTCGGGATAAAATTCGTCTT
GAAGACAGTGCGGCGAAATTAACTGTTGATAAAGTAGACGGAAAAAATATTGCTGTGATC
AAAATTCCAAGTTTCTATATTGGTTTGACTGCAGATGTGCGTAAACTTCTCGAACAGATG
AAAACCAAAAAAGCAGATGGGTTGATTATTGACCTGCGTGAAAATGGTGGCGGTTCTTTG
CCTGAGGTCGTGGAATTAACGGGATTATTTATTAAAGATGGTCCTGTTGTTCAGGTTAGA
GATGCTTTTAATCGTATTCGTGTTCACGAAGATACCGATAGTACAACATTATATGATGGC
AACATTTTAGTGATGATTAACCGTCATAGTGCTTCGGCTTCTGAAATTTTTGCGGCTGCA
ATGCAAGATTACAATCGTGCGATTATTATCGGGCAGCAAAGTTTTGGTAAAGGTACTGTT
CAACAAAACCGTTCTTTAAATATGGTTTATGATTTGGATCAAGAGCCGTTAGGTTTTATC
CAATATACAATCCAAAAATTCTATCGAATTAATGGTGGCAGCACCCAAATTAAAGGGGTT
GAAGCAGATATTCGTTTCCCTGAAATTATCAATGCAGAAAAAACAGGGGAAGGATTTGAA
GATAATGCTTTGCCTTGGGATAAAATTCCTGCAGCAACTTATTCAGAAGTCGCAAAAGCT
AGAGATGTAGTTGCACAACTCACTGAAAATCACGAAAAACGTATTGCTAAAAATCCTGAA
TTTATTGCTTTAAATGAAACTATCGCAATTAATAAGGAAAGAGATGATCGTAAATTTACC
TCACTTAATTTGGCTTCTCGTCAAGAAGAGAGTAAATCTGATGAAGCTCGTCGTTTGAAA
GATTTAAATGCCCGCTTTAAACGTGAAGGTAAAAAACAGATCAAAGATCTTGAACAGTTA
CCAAAAGACTATGAAGCCCCAGATTTCTTCTTAAAAGAAACGGAGCAGATGATGGTTGAT
TGGTTACAATTTGATAAAAAATAATAAATACGTTTATAATGTGGAAGTTTATCAGGCCGC
TGTTTAAGCGGTCTGATTTATTACTCATTTTCCTAATGGATTAAATTGAATGAAAAGTTT
AACTTTTTTGTCAGTAATATTGTTTTCTAGTGCTGTGGTTGCTGAAAATGGAAGTGCGTT
GAATGTTAGTTCTCAACATAATGCTGCAACGCCTGTTCCTGATGAACAAATTTTGCCTCA
GTTAAGTTTTAAAGCGCAATTAGTCCGTATTGCTGAACTGACACAAGATGCAGAATATCA
ATTTCAATTGGCTGAAAGAAAACGCATTGAAGCCGAAAAATTAATTCATGCCGAACAACG
TATTCAACAAGAAACATTAGGCTATCATTTACTATTATCCAATACGACAGCAAAAGTCTA
TCTCAATAATGAGTTTGCCCCTTTGTGGAAAGATAAAGTGGCAGAAAAACAGTTTTTAAA
AGAATATGCAGTATTCGCTGTAAGCGGCGTTTCGCCTAAATCGGCTAATGCGTTACAACA
AATTCTAAATATGAATGAGGGATTTGCTCGCGATATTCTACTCACAGATAGTTTCTTAGA
CTATCTCTATTACACAGAAAATGTCGATCAATTTGCAAATCAATGGTTATATCATTTAGG
AAGTTATTCAATTAAAACACCAACAGAATATCGTATTGCTACTTGGTTGGAAGCGATTAA
GCAAGATCGCTACGCTCAGTTTGTCACGGATCTAATACCTAAAAACCATATTTACCAAGA
AACCGTACAAAAATTATTTGAAATATCATCTAATGATGCTCTCAATCAGGGTGGTAATAA
ATCAGCAAAATCTACAAAAGAGAATAAAGGTAGTGTAAACACGCCTTCATTTACTCAATT
AGCACTTAATGCGCAGCGTTTACGTCTTATTCCAAGTTTTAATAATGGAATTTTTGTCAA
TATCCCAAGCTATCAGCTCTATTATTTCAGAGAGGGCAAACTTGTTTTACAGTCTAAAGT
AATCGTGGGAAGAAATGATCGCAAAACACCTGTCATGTACAGCAAACTGAGCAACGTTGT
CGTCAATCCGCCTTGGAATGTTCCATCAACAATTAAGAATAAAGATTTAGTACCAAAACT
TCGTAAAGAACCAATCCTTGCTGATAAATTAGGCTATGAAATTTTAGATGGGAAAGGGAA
TAAATTCAGTGCTCATAGTATCAACTGGGCAGCTTATGAAGGAAAAAATAATTTCCCGTA
TCATATCCGTCAAAAAGCGGGAGATGATAGTGCTTTAGGGCGTTATAAATTTAATATGCC
AAGTTCCGATGCAATCTATTTGCACGATACACCAAATAGAGGGTTATTTAGTAAAAAAAA
TCGTGCGTTAAGCTCTGGCTGTGTTCGTGTAGCTAAAGCAGATGAACTAGCTACGTTATT
ATTAGCAGAAGCTGGGTGGTCAGCGCAGAGAAAACAGGACGTTCTTGCAAGCAAAAAAAC
AACTTCTGCACCTATTCGTTCAGATAATCCTGTTTATTTATATTATGTAACATCCTGGAT
TGAAGGCGGTAAAATATACACCTTACCTGATATTTATCAATTTGATAAATCATTACCTAA
AATCAACTTAGATTGGGAAAAAGTAAAAAGTGTGATCTAGTCCACAAAATAAAAAATTTC
CGAAAACGATAGGCTATTTTTTAGAACTTCCTTTTTGATAAAATGTCGACGTTAGGTTGA
ATATATTTACCTTCAAGAGATTAAAGGAGAGATTGTCGGTAAATAACCCAAATGCGAGGA
TAAAATGGAACAAACAAATTTACAACGCCGAAGATGGCTTGCATTAGGCGGAATAGTTTT
GGGTGCAACCTTGTTACCTAATTTAGTTCATGCGGTAACGTCAACTCCAAAACCTCTTAT
TCTACGTTTAAAACGCTTAAGTACAGGCGAGACCTTATCTGCTAATTATCACACTAACGG
ATTTGCTGCAAAGGATCTTAACAAATTAAATCATATTATGCGCGATGTGCATATCAACAG
AATTAAGCGAATTGACCCAAAACTATTCGTAAAATTAACTCAAATTCAAGCTCGCTTGGG
TCTTCGTAAATCTGAAATTCTTATTGTAAGCGGATATCGTTCTGCTCAAACAAATGCTAG
ATTACGCCGTCGTAGTCGAGGCGTTGCTAGCAATAGCTACCATATTTTAGGTAAAGCCAT
TGATTTCCGTATTGAAGGTGTTCCTCTTGCCCGCATAAAAGCGGCAGCAGAAAGCCTGAA
TAACGGGGGAGTTGGTTATTATCCTCACAGTAATTTTGTCCACGTCGACACTGGCCCTGT
TCGTACTTGGCGTGGTTCATAAGCGGTTTGATTTTATGTTTAATTTGCAAATTATCCCTG
TAAGTGTTTTCCAACAAAATTGTTCTGTCGTTTGGGATAACGAAAAGAATGCGGTTATTA
TTGACGCTGGTGATGATGCAGACAAAATAATTCGGTTTGTGGAAGAACAGCAATTAAATG
TGCAGAAATTGTTGATTACTCACGGTCATCTTGATCATATTATGGCTGTCGATCGACTGA
GAAAACATTTTAATGTTGATGTCTTTGGTTCTCATCAAAACGATCAACCTCTTTTTGAAC
AACTTCCTAATATTTGTCAGAGCTACGGGCTTCCTGCATCGCCCGCTTTTCTACCAGATC
ACTGGTTAAATGCAGGTGATAAAATTCAAATTGGGGCTTTAACATTCCATATTCGCTATT
TACCAGGCCATTCACCAGGTCATATCGGCTTTTTTGATTTTGAGAATAAAATTGCCTTTA
GTGGCGATGTGCTTTTCAAAGATAGTATTGGAAGAACCGATTTATACCAAGGTAATTTTG
AGCAGCTCATTTATACAATAAAAACACAACTATTTGATTTAGAAGATGATTTTATCATTA
TTCCTGGACACGGATCTCATACCACAGTAGGACGTGAAAAACAACACAACCCTTTTTTAA
AGTAGTCATATGAAAAAAATTAAACTTCTATTTTTAGTTCTCAATACCGCTTTTCTAACC
GCTTGTACTGCTTCTATTGATCCTGAAACTGGCACCCGTTCAGATCCGTTGGAAGGATTT
AACCGTGCCATGTGGAAAGTCAATTACGAATATCTAGACCCTTATATTCTTGAACCTGTG
GCAAAAGGTTGGCGAGATTATGTACCTAGCCCAATTAAAACAGGTTTAGTCAATGTGGCA
AATAACCTTGATGAACCTGCCAGCTTTGTAAACCGATTAATTGAAGGGGAAGGACAAAAA
GCGATGGTCCACTTTACTCGCTTTTGGTTTAACTCTATCTTTGGATTAGGCGGGTTAATT
GACTTCGCGAGTATGACCAATGATCTTAAAATTGATAAACGTAGAGAATTTGGGGATACT
CTAGGCGCGTATAATGTGCCTACAGGACCTTATGTGATGTTACCAATGTATGGACCCGCA
ACGCCTCGTCAAGATTTAGGTCGATTAGTAGATACTAGTTATCCAGTTTTATCTTTACTC
GCTACACCTTGGAGTATCACAAAATATGTCGTACAAGGAGTAGATTCCCGTGCACAGCTT
ATAGGACAAGAAGCGTTATTGAAGCAATCTCAAGATCCTTACATTACTTTCCGAGAAGCC
TATTTTCAAAATTTAGAGTTTAAAGTAAAAGATGGTAAAACAGAAAATAGTGAGCAAGAA
ACATTATCTGAAGAACAGCTAAAAAATATTGATTGATGATTTACCTGTAAAAATTTACAC
TAAAACGCAAAATTCCTATTGACACTGTGTGTTTAAACAGTAAAATAACTGTATAAACAC
ACAGATTTATTTTAGAGGATTTTTATGGCGTATCTTAGATCACTAACATTGGCACAATCC
CATCAGCCTTTACCCCTTTATCGAGATTCTAATATAAAGCACCCAATCAAACTGGATCTC
TATTCTCTTTATGTTCGTCGTCCTTCTGAAACCTTTCTGGTTCATGTGAAAAACCCTAAT
TTAATTGCATGGGGGATCGAATTAGATGATTTGTTAATTGTAGAGAATAATCAATCTGCT
GAAATTAACGATCTTTTGGTATTAGAGAAAAATCAAGAGTATAAGTTCTACCAATTTTTC
AGTGAGATTAATGGAGAGAAGATTTTATTTTCTTTAGACACCTCAGAACCTAATTTACGC
ATTAAAGAATGGAGTGATGTAAATATCGCTGGGGTGATTACAAATATCGTACATCAAGTA
AAACATCGCGCATTGCAAAAAAACAGATTGTCTAATTGATAGGTATAATAAATAAAATAC
TTGCTAATGGGTATTTTTAATTATTCTTAGCAACTCTTTTTATTTAAAAAATCTTGTATA
AACAAAATATTACGCCTTTTTGTTAATCAGTTATGATTATTTAATTTTTGCTTAAGCTCG
CTAAATAATCCCTCTAAGCGATTTATTGTATTTTCTATATTTAATTTAGAATATTTCTCA
TAGGTAAAAATAAAATCCATATAACGCTTTAAGCTGGTATAAGCACTTCTTGCATTACGA
CGTTTATAAGGGAAATGGTCTTTTTTATTGGCTTTATCACTTCATTCTTTTAAAAACGTT
TGGCGTTTTATAAACTAAGGACGTAATCGCTAATAAAATTCATTTTTTAAGATAAACGTT
TTATGACATTCATTACAAAAGTAAGGTTGAGTATTATTTTGTATACCATGTTTCTTTATT
TTCGGACTTTGGCAAAATAGGTAGTTTTTGTTTATATTTCAAAAAAAAAGTGGCTTAAAG
CCTTGTACTATACGGTATTATGTAGCAGTTGCACAAAACCTAAAATGCAATCGTAACCGC
AGTAAAATTTTCGATGCTCTTAACTTCAAAACAGGGTTAAGGGCATTTCTTTTGGCAAAT
TTTAGCTGATTTCCCCACTTGTTTGCCAATATTATTGGCTTGCGATGTAAATTTTCCCAT
CAATGGGCGTAGCCAATCCGCTCAACCTTGCCAAAGGTGAGCTGATTTCCCTGTACTTAC
ATTTCAATTCGTTTTTAGTTAAACGAATTAGGCTGCCAGTAACTCTTGTTCGTACTTCAT
TCTTTCATTGAGATTTTTAAAGTAGGACTGGGAAATTTCTTCAGGGCTAAATGCAGTCAT
ACCGATAAGCTCTTGCGTGCGATGATTCCCTTGCCAGTAACCCACCCATTCCCTTAATGG
TAATACCCATAAACAACGTTTGAGAATATCACTAAACAGTTCGCCATTAGACTTTTGACG
GTTATCTGACATAAACGCTGCTTGGTTAGCATAATGTAGGGCGTATTTGTTATCACATTT
GTGATGTACGCCACGATGTAAATCACGGAAACGAGCGTTAAAGGATTCGGCGAGATTATT
ACTCACACCTTTGGCACTATAACATTCTTTATGATTAACACTCCAACGAGTGTAGTGAAA
ATCCAAACCTTTATAGGCTAGGTTTTCATCACACATAATATCGCTACCTGCTTTTACAAA
ACAGTGGTTTAAGGCGAGAACGATGTTAGCGTTTTCGGTGTAATCCACTGCCACAATAGT
TCTATTTGAACCCCACAATGTTTCATCATTAGAAGCACGTTGATTTAGACTGATAATGAA
ACGTTTAGTTGGTCTTAATTTAGGATAATTTGTCTTTTTATCTCGTTGTTTATGTTGATT
CTTTTTAAAATTTGCTTTGCGTAGCTTATAGTTAATCAACGTTCCATCTTCGTGAATTTC
CCCTTGCAATGGCGTTAAATCTCGAGTTTTGAATAGGGCTTCACGCAGTTTATGGCAAAG
GACAAAAGCCGTTTTATAACTAATATTAAGGTGACGGCTCATTGTTATTGCTCAAATCCC
TTTAACTTCATTCGCAAAGAGAAGAACGGCAGCCAAAATATCAACAAACGGTAATTTATG
AAAAGCAAATGCTGTATTAGTCGTAATATAGAAGTGGCGTTGGCAATGTTTGCAACACCA
ACGTTTGCGAGAAGTGAGAAAATAAGCATTGTGGCGGATTCCGCAATGTGGACATACTAC
GTCCGTAATATCGTTAGGATTTCCCCAACGATTGGCTTTTAAAAGTTGAAAGGCTTCATC
TTCACTTAAACGAAAGATTTGTTTGAGATTTAAATTTTTAGATTTGCTTGAAAGCAGATA
ATGCTGCGCCATAAGTATTCCTTGTGTGTACAAGGTACTCAAAGCTAAACGCCAGACATA
AAAAATCGCCCACCTGAATTTTCAGGTAGGCTCAAAGCGTTTTGCCTTGAATACCGTACT
GCCACAAGAAATACGTGGACTAAACGCCTAGATAAACTAATTGCGACATTTGCCCAATAA
TAGGCGAGATGCTCAATTTTACTGGTTGTCTATCTTTCTCATTTAAAGAAAGCAAAGGCG
AATAATTGATTCGCAGCTAAGGTTTGGTTAGGAATACTCCCTTTGCTAATAGATACTAAA
TTCTTATAGAATAGGTAGAAATAGTTCTGCTAAACGATCTCCTTTAGGTTTTCTTCCATA
GGAAAATTTGAATCTATTTGCTGTAATATACGCTGCATATAATAATTTAGTTTCTAGATC
CATATTTTCTTTAGGAATAAGAACTGCAACATTACTGTTCGGAACAAACTCTTCTATAGA
AACGTAAGAATATGTATGACTTCCTGCACCATCAGTAGAAACATATAACGTTTCTGCTGG
AAATACTTTATCAGCTCGAATGCTAGTTTTATCAATAAATCCTGCGTAACTGGTAGATTG
CCTTTTTGATGGTCTAACATAAGGAATGAATGTATTGGATATTTTATCATCTTGTATTTC
TACATTATTAGATGATAGTCCATTGACTATGTTAAATATACTGCTCAATCTAACAAGCTT
ATTTGAGTTGAAACTAGTAATATTCTTATTGATAAAATCTCTATTTATATTTTTTTTGTT
TTTTGTAATAAAATTTGTTCTTTCACTGCCTAGTTTTTCAACTAATTTAGAAACATAATT
CCTATTAGGTAGTTTTAATTTAAGTAATCGTTCTCCTTTAGGTTTTCTACCATAAGAAAA
TTTAAATCTATTTTTTGTTATTAACGCAGCATATATAAATTTTTCATCTAAAGTCAAATT
TTCTTTAGGAATTAAAACAGCAACATCTGAATTAGGTATGAATTTCTCAATAGATACATA
AGTATAAGTATGGCTTCCGGCTCCATTTGTTGATACATATAGAGTTTCTTCTGGAAATAT
TTTATCTTTTGGAACGCTATTTGCATCTATAAATCCAGAATAACTTGTAGACTGCTTTTT
AGATGGTCTAACATATGGTAAAAAATTAGTATTAATTTTGTAGTCACTTATATTATATTC
AGTTGAAGATACACCATTTTCTATATAAAAAAGATCCCCTAATAACACATAGTTATTCTT
CATATCCATTCTCCATTTTGAATGCTTCATATTGTAAAAATGGTTTAATGATGCTCTCTA
TAGAGATATTTGAATAATCAGTATCTAAATAAGCTTCTGCTAACCATTCGTCATCAGCTG
TAACTTGCTTATTTATACTAAATTGAGAAATTTCCTTACGATTCATAAATGCAGATAACC
ATTTATTCTCTAATCCATTTTCACCTATCCATTTTTTATTTATATCAGACCGACCTAGAT
TTTTAGTTTTAACAAAACCATCATCTCGCCAATACCCAAACCAAGTTTCTTTTAGTTTTG
AGTGAGGGACGTGTGCTCTTATTACGATTCCAACAGTGACAACAGATGTTTTACTATTTG
AAAATAGATCTTCAGGGAGTGATACTACGGCTTCTAACGTATGGTTCTTTAATAATTTCT
TTTTATTTTCATAATTAATTCCTGTCGTATCAGTAACAACGCTAACTGGAACTAATGCAA
TAACAGTACCATTCTTTTTCACTGCGTTTAGATTTGAAAAAATAAAATCAAATTCCTCAA
TATCATCTGAAGCCATCTTAAATGGAGGGTTTAAAAGTCCAACATCTATTTTATTTTTGT
CAATATCTATATCTTCATAGTTTATGATTTTCTTTTTCTCCGATTTAGAATCGTTTTCGT
TGTTATCTTTATGAGTTAATAACTTATTAGGAATAATATCAAATGAGTCCCCCCAAAAAA
TATTACTTCGACCATCTGAATGTATAATCATATTAGATACTAATAAAGCAAGAATACTAT
CTTCATATTCAATGCCATAAATTTGATTCTTCTTAATATCTAAGATCTTATCTTCGTCAT
CTCCAGCATCTAAGATCATTTCACCCATTGCTGCTACCAAAAAACCACCTGTTCCAGCAG
CATTATCTAATACGATAGTATCTTTATTTATTCCTGCCATTTTTGCAAAAAGTTGGGCTA
TATGTAATGGAGTTAATACAATGCCCAGACCTTTATCGGTATTAGCATATCTTAAAAATT
CAATATAGAATTGACTTAATGTATCTATATATTTATATTTATCAAGAAATGTGTACACAT
TATCTTTAATTGAATTTATTACAGATAGAAGATTAGATAAGCCAGTTACTTTATCTTCAA
ATGTTTTATTAGATTTAATAAAATTAAAAGCCCCTAATACAGTATCAGCATTTTTATTTT
TTAATTCATCTGATCTTAGTTCGGAAGAAATAGCATTTAATAAAGATGTTATTAAATCTT
TTGGTGTTTTATTTTCTTTGTAAGAAATTCTAAAAACTTTATTTTGTAATGCAACTAAAA
TACCACTAATTAATAAAGCCCTATTAGATTCTTTAATTTTCTTTTTGTGTAAATCAGCAT
TTAATGTTTTAGCATAAGATAAAAGAGTATTATAATCTCTACGAAATGCTTCGTCTGATT
CCAAAATTAAACGTAAGTAATTTTTGTATGGTAAAAGTTTATCTGCATCAACATGATTAA
CATTATCTGTTCCTCTTAGCTGCCAAAAAGCATCTACTTTGTAATCACTAGGAGTTCCAC
TGATTGCAATAGATAAAACATCAAATTCCTTTGATACAAAAGATGAATAAAGCAAAACTC
CATCAACTGCATATCCAGCATATTTATCTCTATTTTTACTTTCATGAAAGCGAATATCTG
GTTTGCATTCAATCAAAAAGATAATATCGGGATATTTATGTGATCTAATGATAAAGTCAG
GGATACCATTTCGATTGCCTTTTTTACTTGCATTGGATAGTAATTTCTTTACTTTTTCAT
TTTTTGTTTTATCTTTAAATTCAACGATTAAATCGTCATCACCTAAATATCCATTCTCAT
TCAAAAGATCTTTGAATAACCATTCAGTTTCTGTTTCTGAATACTTAGATTTCATTTGCA
ACCTCCAAAAGTAAATTTGCAAGGTTGAATGAATAAACGTAAATTATTGCGTTGCGTTGC
GTTGCGTTGCGTTGCGTTGCGTTGCGTTGCGTTGCGTTGCGTTGCGTTGCGTTGCGTTGA
ACATTTTTGAGATCCTTATTTTAGTAAGTCAAGTAATAATTACTGTTTCTCTGAAATTTC
TTTAAAAGAAATTGAGAAAGCATCTTTTAAGTTTTCAGGCATAGTGCGGTAATCTGAAAT
TAATTTCGTTTCTTGCTCTGACATTACAGTTTTTTGTTGTTCAGATTGAAACATTTCGCC
TTCACCACTTACCAGCCAGTTCAAATTCACTCCAGCTTTAGCAATGGCAGTCATTCCTTC
TGCATTAGGTTCACGTTCACCGCCAACATAACCTTGTAGTGTGCGGTAAGCGATGCCAGT
CTGTTCTGCAAAATCTTTAATTTTCCAGTTTTTCGCTTCACAAATTTGTCTTAGTCTTTC
TGATATGCACATTTGAGCGTTCCATTTTCAATACTAGATTGACAAATATCGCAAATGAGC
GTATATTTGACATTAAATGAGGAGTATTTTATCACGTTTGAGCGTGTATGAAATACTCTA
ATAACATAATTTTTTGGCAATTAAAAGTTTTACGGCAATTTAAATTTGCAATCTAAATTA
TTAACCTAATCAGACATATATCATCAGAAATAACTACAATGACCCAGCACTTTCTTTTAA
GCAGCAAAGCTCGCACGCTTTCATCTATTAAGATAGCTCGCCTATCTGACGATGAAGCAT
TTAGCTTATTATGCGAGCTACGCTGGGGAAGTAAAGAAGTGGTGGTTTGCCCTAAATGTG
GTGTACAACATCAAGCCTATTTCATCTCTACTCGCAAGCAGTGGCGATGCAAACATTGTA
AACACACGTTTAGCATTACGTCAGGTACGATTTTTGCAAACCATAAGTTGCCAATTCAAA
CCTATTTATTCGCTATTGCCTTATTTGTCAATGCAGTTAAGGGAATTTCAGCCTGTCAGC
TCTCTCGAGATTTAAACGTGCAGTACAAAACCGCTTTTACCTTATCACATAAAATCCGAG
AAAGTCTGATTATTCAACGTGAACTTTTCCCATTATCAGGCGAAATCCATATTGATGGTA
CTTACGTGCATTCTGCTCCACGTCCAAAGAATAAGAAAGCAGAACGTGTGGATAGACGTT
TAAAACAAAATGCCAATCCAAATAAACGTGGCGTACTGGTTATGCGTGAACGTTACACTG
AACAGGACACTTTGTCTAATCCGCAACTAGTCGGCGCAAAGAGAACCATCACGTTTCCTA
TTTTGTCAGAAAATTCAGAAACCGTGAAGAAATTGGCCACTGCATATATTGAGCCAAACA
GCCGTATTCATACCGATGAAAACAGTGCTTATGATGAATTAATCGTGGATTACGACTTAC
AACGTGTAAACCATCAAAAAGAATATCGTAGTGATGAAGGGATTACCAATAACCTTGCCG
AAAGTTACTTTGCACGTTTCAAACGAATGTATTACGGACAAGTCCACAAGATGAGTAACA
TCTATCTTGATAACTATGCCAATGAAGTCGCTTATCGTGAAGATACTCGTAAACTGGATA
ATTTAACGATTTTCAACGATATCACCAGTAAATGCCTTTCTACACCATCAGAAAATGCTT
GGAAAGGCTATTGGCAAGGTAATCATAGACAAGTAGAAAGGTTAATAATGTAATATGGCA
GATCCAATTTACTATACACAAATTAAACAAAAAATCGCTCAGTTTGAGCGAGAAAAAGAG
CAGGTACAGGCTCATCTAGCTCTAGTTGAACGCCGTATTGCTTTACTTCATCAAGCCTTA
GACGTAATGAACATCAGTGAAGATGAAGTTCATCAACACAACACCGAACATTTTAAATAT
CGAGTTTACCATAAACGCTTTAACGGCAAATTATGCCAACTTATCCAACAAGTAATGAAA
GCTGAACCACATCGTTCTTGGCGGGCGGAAGAAATAACAGAAGCGGTACTTGTTGCAGAT
AAACAAGCCTATCGTCCTATTACTAAAGATTATATTGAGTCTGTCCGCTCCGCTTGTGAA
CGCCTTGCAAGACGAGAGATAATAGAGAGAGTTGAAGTTGTTCGATACAAAGTGATTCAA
TGGAAATGGAAACAAAGATAGCGGTAGAATACCGCTATTTTTTATGTCCCAATCTCTTTT
AACTTCCATTTAATCTTCGGATTTTGACCACTCCCTGCAATAGAATGCTTTTCGATAATC
CCCTGACGATGTAATCGTCTTAATGCGTGAGCAAATGCGATAACAATCGAGTGGAAATCC
GATTTGTCAGGCGTATAGCCTTCCAATTCAAAAGCCTTAATCATAATCTCATTTGTTGAT
AACCACTGATTTGGAAAGCGCTTAAAAACTTTAGCAATAAATTCATTAGGGCTATAAGTG
TAAGATTTAGATTTCTCACCCCGTTGTTTTGTCGCTAATGAAAATGGCTCACTATTTAAT
GCTATCAAGGCTTGCTGTAACGTAGCAATATGCTGTTTAGCCACCTCAATACATCTTTCG
AAATAGGTAACGTCTTGTGTTAATTTAGCGATTTTCTGCTGAATAGCACTCATATCACTT
GCTTTTACCATAAATAAAAATCCTTGTGGTTAGTAAAACTCACAAGGATTGTAGTAAAAT
TTAGTTAAGCGGTCTTTGTGCAACTGCTACATAATACCGGTACTATAAGGCTTTAAGCCA
CTTTTTAGCAACAAATTTGTCTATTACACCAATTTACTTCAACTGAGCAAAGGCTTGTAG
CAAGTCTGCTTTAATATCCTCAACGTGTTCAAGCCCCACCGAAAAACGCAAGAGCTTATT
ACACACACCACGAGCGATACGTTCTGCTTCAGGAATATCCATATGGGTTTGGGTTGCAGG
GTAAGTAATAAAACTTTCTGTACCGCCTAAACTTTCCGCAAAGGTAATCATCTTGATCGC
TTTTAAGAATGGATTAACCCAGTTTTCATCTTTCAAGCGGAAAGATAACATACCGCTTTT
ACCAGAATAAAGCACATCTTGCACTTGCGGTTGTTCCGATAAGAATTTAGCGAGTTCAGT
GGCATTTTGTTGGTGATGCTCAACACGCAACGCAAGGGTTTTTAAGCCACGAATAATCAT
ATAAGCGTCAAACGGTGAAAGCACCGCCCCAGCACCATTTTGCAAATAGAACAAGCGGTC
ACATAACGCTTGCCCTTTTGCTACCACCAAACCTGCTAACACATCATTATGTCCTGCCAA
ATATTTGGTTGCACTGTGAATAACAATGTCTGCCCCAAGTTCAATCGGGCGGAATAATAC
TGGTGTTAAGAAAGTATTATCGACAATCAGCAGTAAATTATGCTTTTTAGCAATTTTCGC
AATCGCTGCAACATCACACTCTTCCATCAACGGATTAGACGGTGTTTCAACAAAAATCGC
TTTGGTATTTGGGTTAATCGCTTTCTCAATCGCGTCTAGATCTGCCGTGTTCACATAAAC
AGGCTTCACGGTATTGTTATTTTTGTAGCTAAAATCTAACAAGCGGTAAGTTCCGCCATA
AACATCGCTAGAGATAATCCACTCGTCAGGGGCAGTAAAGAGCGACATAATTAATTGAAT
TGCCGCCATACCTGACGCTAATGCAAAACCTGCATCGCCACCCTCTAAGTCCGCAATGCC
TTGCTCAAGTACACTACGAGTTGGGTTTTTGGTACGAGTATAGTCAAAGCCTGTGGACTC
GCCGATCCCCATATGTCCATAGGCAGTCGAAAGGAAAATCGGGGTCGCCACCGCACCAGT
ACGCTCATCAGTACGATTACCCAGTTGGACTAAAGTACTTTCAATGTTGTTATATTTCAT
ATCTATCCTTTTGCAAAATTTTGATTAAATTTGACCGCTTTTCTTTATTATAAATTATTT
AAATCCAACACATCGGTCATATCAAATAGACCGTTTTGTTTGGTTTGAAGCCATTTTGCT
GCACGCACAGCACCGTTAGCAAAAGTCATTCGGCTTGAAGCTTTATGGGCAATTTCAATA
CGTTCGCCTTCATCAGCAAACCAAACACTGTGTTCACCGACTACATCACCTGCACGGATC
GTCGCAAAACCGATTTCATCACGCTTACGTTCCCCTGTGATCCCTTCACGCGCAAATACG
CCGTGCGTTTTTAAATCACGACCTAAGGTTTTGGCAATATGCTCACCCATTGAAAGCGCT
GTGCCAGATGGCGCATCAACTTTATGGCGGTGGTGAGCTTCAATCACCTCAATATCGTAA
TAATCGCCCATCACTTTTGCCGCTTTTTCTAACAGTTTAAATACTAAGTTCACCCCAACG
CTGTAATTTGAAGCAAAGACGATACTGATTTCCTCTGATGCAGATTTAATCGCCTGTTTG
CCCGCATCATCAAAACCAGTTGTGCCGATCACCATTTTTTTATTATGTGCGACACAAAAA
GCGATGTGTTCCAACGTCCCTTCAGGGCGAGTAAAATCAATTAATAGATCAAAATGATTG
AGCTGTGAAGCTAAATCGTCCGTGACAGTCACGCCTAAATGCCCAATACCAGCCAACTCG
CCAGCATCAGCCCCGACTAATGATGATCCTTTACGTTCAAATGCTGAACCTAATTCTACG
CCCTCTGTGTTATTTACGGCTTGGATCAACTGACGACCCATTCTGCCACCAGCACCGACA
ACGCCAATTTTTAATGTCATTATAAATCCTCTATAAAATGTCGTGATAAGCGGTTGGATT
TTACAAGAAAGTTACGTTTTTGAATACAGAAAGATAAGCATCCAAATAGAGACAACCCGA
TCTGCGAAGATCGGGTTGGTCTATAGTGAATAGCTTATTCAGGTCTTACCCCTAAAGTAT
GACAAATAGCATAACTTAATTCTGAACGGTTTAAGGTATAAAAGTGGAAATCTTTTACTC
CCTCTTTAGAGAGGATTTTCACCATATCCATTGCAATACTTGCCCCTACAAGGTTACGGG
TAGTTTGATCGTCGTCCAAACCTTGATACATTTTTGCCATCCAGCTAGGGATTTTCACAT
TAGTGATTTTTGCCATTTTTTCTAGCTGTTTAAAGTTCGACACAGGCAAAATGCCAGGCA
CGATTTCAACATCAATCCCCACCGTTGCACAACGATCACGGAAGCGAAGATAGCTATCAA
TATCAAAGAAAAACTGAGTAATAGCACGGCTTGCACCTGCGTCAACTTTCTGTTTCAAAT
AGAGCAAATCAGATTGGGCTGATTTTGCTTCAGGGTGAACCTCAGGGTAAGCGGCAACAG
AAATCTCAAAATCGGCAACCTCTTTTAACAGTTTTACTAAATCCGACGCATAAAAAGGTT
TCTTCGCATAGCCAGTAGGCTCATCGCCACGCAAAGCCACAATGTGACGAATGCCACTGT
CCCAATAATCTTTTGCAATAGCACGAAGTTCGTCAGGGGTTGCATCAATACCTGTTAAAT
GTGGAGCAGCGACAATCCCTGTTTCTTGTTGAATGGTTTTTACGATAGAGTGCGTGCGAT
TACGTTCCCCAGAGTTTGCACCATAAGTCACAGAAACAAACTTCGGTTTAAGCACTTTCA
AACGGTGAATAGAGTCCCATAGCAACGTTTCCATCTTTTCATTTTTAGGCGGAAAAAATT
CAAAAGACACATTAATTTTGCCATTTAAGTCGGCAACACTTTGATTTAAAAGATCAATCT
CTTTTGCATAACTCATTCAACACCTCTATCGAGCTTCTATTGTTGTTATTTGTATAATGT
TTAGTTTGCATACTGCCGTCTTTTTTAGACGTTTAGATGGCTAAAACTTTAAAATGCCAG
CGATATGATGTCAATAAAATTATTTTCATTATTTCATGAATTTAATTTATGTAACTTGCA
GATAATGATGAAAATTTTTAAATGTAAATTTTTTGTTAAATTTGTTATCTGATGGTATTA
TCCCGTTGCTTGTAAAAAATACAACATCTGCTGTTTTTATTTTCAAACTCAATTAAGCGG
TATCAGGTCGCATTTAAGGGGGAAATAATGCTATCTCAACTCACTACACCAAAAGGGCAA
GCTATTCAACTAAATCATGATGGTTCATTGTCTGTTCCAAATTACCCAATTATTCCTTTT
ATTGAGGGAGATGGAATTGGCGTTGATGTCACACCAGCCATGCGTTTTGTAATTGATGCT
GCGGTAGAAAAAGCCTATCAAGGTCAACGAAAAATTGACTGGTTAGAGATTTATGCAGGG
GAAAAAGCTAACCGACTTTACGGTGAAAACACATGGCTACCCGAAGAAACATTAGCATCA
ATTAAACAGTATCATATTGCGATCAAAGGCCCATTGATGACCCCTGTCGGTAAGGGGATT
CGTTCTTTAAACGTAGCAATGCGTCAAGAGTTAGATCTCTATAATTGCTTGCGTCCAATC
CGTTACTACCAAGGTACGCCAAGTCCTGTGAAATATCCAGAATTAGTGGATATGGTGATC
TTTCGTGAAAATTCAGAGGATATTTATGCTGGGGTAGAATGGGCGGCAGGTTCCCATGAA
GCTGAAAAAGTAATCGCTTTTTTACAGCAGGAAATGGGCGTGAAAAAAATTCGCTTTACG
GAAGAATGTGGCATTGGTATTAAGCCCGTTTCAAAAGAAGGGACTCAGCGTTTAGTGCGG
GCTGCATTACAGTACGCGATTGATAATGATCGTAAATCACTCACTTTAGTGCATAAAGGC
AACATCATGAAATTTACCGAGGGGGCATTTAAAGAGTGGGGATACCAAGTTGCCAAAGAC
TTTGGTGCAGAGCCAATAGATAATGGCTCTTGGCATTGTTTAAAAAATCCAAATACAGGA
CGAGAGATCATCATCAAAGATTGCATTGCTGATGCTTTTTTACAAGAAATTTTATTACAT
CCAAGTGATTACGATGTGATTGCAACGCTTAATCTTAATGGTGACTACATATCCGATGCA
CTTGCGGCACAAGTTGGCGGTATTGGTATTGCACCTGGTGCAAACATAGGGGAAGAGGCG
GCTATTTTTGAAGCAACGCATGGTACAGCGCCTAAAATCGCAGGTCAAAACAAAGCAAAT
CCAGGCTCGATCATACTCAGTGGCGAAATGATGCTACGCCATTTAGGTTGGACTGAAGCG
GCAGATTTAGTGGTAAACGCAGTATCCAAAACCATCTCAAATAAGACAGTGACCTTTGAT
TTTGCGGAAACATTAGAGGGGGCAACACTCCGTACAACTTCGGAATTTGCCCAAGATATT
GTCGCCAATATGTAACCACTTATACACATAGAGATAATCATGCAATTTTGTGATCTTGTT
AACAAAATGTAAAATTTGTTAAATTTATTTCTTGTCGTTTTTACTCTCTCTGTTATGATT
ATCTCATCGCTCATTTTTTATCTATATTGAAGTGGGGATCATCATTATGTCTTTCTTAAC
TGAATACCAAACACACGTTTTTGAACGAGCTGCACAAGGTATTGTGCCACTGCCATTAAA
TTCAGCGCAAACAGCAGAGCTTATTGAATTACTTAAAGAACCTGCTGATGCAGATAAAGC
ATTACTCTTGCACCTCTTTGAAAATCGAATACCAGCAGGGGTTGATGAAGCAGCCTATGT
TAAAGCCAGCTTTTTAGCAGCCTTAGTAAAAGGGCAAGTAGTTTCGCCGCTCATTTCCCC
ACAACAAGCCGTCAGCTTGCTAGGCACAATGCAAGGGGGGTACAACATTGAACCGCTTGT
TGAAGCACTTGATGATCCAAGCCTTGCTCCTATTGCCGTCAAAGCACTCTCTCATACGCT
CTTAGTATTTGACAGTTTTCATGATGTGGCAGAAAAAGCGAAGCAAGGAAACCGCTTTGC
TAAAGAAGTATTAACCTCTTGGGCCAATGCTGATTGGTTTTTATCTCGTCCAAAATTAGC
CGAAAAACTCACACTGACCGTGTTTAAAGTGACAGGAGAAACCAATACAGATGATCTTTC
GCCTGCACAAGATGCTTGGTCACGCCCAGATATTCCATTGCACGCACTGGCTATGCTTAA
AAATGAACGGGAGGGTATTGAACCTGACCAAGCTGGTGTAGTTGGTCCAATGAAACAGAT
TGAAGCCCTTAAACAAAAAGGTTTTCCACTTGTTTATGTTGGCGATGTTGTAGGAACAGG
TTCTTCACGTAAATCGGCTACAAATTCGGTCTTATGGCTCATGGGAAATGACATTCCTTA
CATTCCTAATAAAAGGGCTGGCGGTGTGGTATTAGGCGGTAAGATTGCCCCTATTTTTTT
CAATACGATGGAAGATGCAGGCTCATTACCCATTGAAGTGGATGTAAGCCAATTAAATAT
GGGCGATGTAATCGACCTCTATCCCTATGAGTGCAAAATTTGTAAGCATGGCAGTGACGA
AGTATTAGCCCAGTTTAGTCTTAAAACGAATGTGCTTCTTGATGAAGTTCGTGCAGGCGG
ACGTATTCCATTGATTATTGGTCGAGGTTTGACACATAAAGCACGCATGGCACTAGGATT
GCCAGAAAGTGAAGTGTTTGTTAAACCTCAAATACAGGCTAAAACAACAGTCGGCTACAC
ACTTGCACAAAAAATGGTTGGGCGAGCTTGTGGCGTGGAGGGCATACGCCCAGGACAGTA
TTGCGAACCTCGAATGACAAGTGTTGGCTCACAGGACACCACAGGCCCAATGACCCGTGA
TGAGCTTAAAGATCTCGCTTGTTTAGGTTTCTCAGCTGATTTAGTGATGCAATCATTTTG
CCACACGGCCGCGTACCCTAAACCTGTAGATGTTGTGACACATCATACCTTACCTGATTT
CATTATGAACCGAGGCGGTATTTCACTACGTCCAGGTGATGGTGTTATTCACTCTTGGCT
TAATCGAATGCTATTGCCCGACACCGTAGGTACAGGTGGCGACTCACATACACGTTTTCC
GATTGGCATCTCATTTCCTGCAGGTTCAGGCTTAGTTGCCTTTGCGGCTGCAACAGGCGT
AATGCCATTAGATATGCCAGAGTCTGTTTTAGTCCGTTTTAAAGGCGAATTGCAACCAGG
CATTACCTTACGAGATCTCGTACATGCGATTCCCTATTATGCTATTAAACAAGGGCTATT
GACGGTAGAAAAAGCGGGTAAGAAAAATATCTTCTCAGGTCGCATTTTAGAAATTGAGGG
ATTAGAGTACCTTAAAGTTGAACAGGCTTTTGAACTTTCAGATGCCTCAGCCGAACGTTC
TGCTGCGGCTTGTACCATCAAATTAAATCAAGAACCGATCATCGAATATCTTCAGTCTAA
TATCATCTTACTAAAATATATGATTGCCGAGGGTTACGGCGACAAACGAACCCTTGAACG
CAGAATTAAAGCCATGGAAGAGTGGCTGGCTGCCCCACAATTATTAGAAGCAGACAGCGA
TGCTGAATATGCCGCTATCATTGAAATTGATTTAAATGACATCAAAGAGCCTATTCTTTG
TGCCCCAAATGACCCTGATGATGCTAGAACACTTTCCGAAGTGCAAGGTCAACAAGTCGA
TGAAGTCTTTATTGGCTCTTGTATGACGAACATAGGTCATTTCCGTGCCGCAGGTAAATT
GCTTAACCAGCATCAAGGCATGATCCCAACACGTTTATGGATTGCTCCACCAACTAAAAT
GGATGCAACACTACTTAGTGAAGAGGGCTATTACAGCATTTATGGCAAAAGTGGAGCAAG
AATTGAAATACCAGGTTGTTCACTTTGTATGGGAAATCAAGCTCGTGTAGCCGACGGCTC
AACCGTTGTTTCAACCTCTACACGCAATTTCCCAAATCGCATGGGTAAAGGCTCTTTTGT
CTATCTTGCTTCTGCAGAGCTTGCGGCAGTCTGTGCATTACTAGGACGCATTCCTACATG
GAAAGAGTATTTAGATTATGTACAACGCCTAGAGGCAGATAAAACGGATACATACCGCTA
CATGAATTTTGACCAAATTCAACGTTATACCCAAAAAGCGGATAACCTCATTTTTCAAAC
AGCGGTTTGATTTTGCATAAAATTTACGATAACAGGGAGGACAAAATGCCTAAACTACAC
CCGACTTTAACTGCAGAACTTCACCTTAACGATGGGCGTAAAATTCCATTGCCCGTTTAT
CAGAGTAACTTAGGTTTTGATGCAATTGGCGTTGAGGCATTACAAAAGCACCAACTCTTT
ACCTACGATCAAGGGCTAACCTCTACCGCACTATGCCAATCCAGTATCACCTACATTGAC
GGCGAACAAGGTGTCTTACTGCACCGTGGCTATCCGATTGACGAGCTTGCTTTAAATAAA
ACCTATCTTGATATCGCCTATCTTCTTCTAAATGGCGAACTGCCTACAGAAGAAGAATTG
GCTGAGTTCAAAAAAGAGATCTGTTCACATTACATGGTAAATGAACAATTTACCCGCTTG
TTTCAAGGTTTCCGCCGAGATTCGCACCCAATGGCGGTTATGTGTGCAGCAAGTAGTGCT
TTAGCCGCATTCTACAATGACATGCTAGACAGTGATGACGAAGCACATCGAGAAAAAACC
GCCATTCGCCTCTTAGCCAAAATGCCAACCCTTGCAGCCATGTGTTACAAATACAACATC
GGCCGCCCATTTATGTATCCGCAGTATCACTTATCCTACGCAGGCAACTTCCTACACATG
ATGTTTGCAACACCTTGTGAACCTTATGTGGTTAACCCTGTACTAGAACGAGCTATGGAT
CGCATCTTCACACTTCACGCAGACCACGAACAAAACGCTTCAACATCAACAGTAAGAGGC
GTTGCTTCCTCCGGGCCAAACCCATTTGCTTGTATTGCGGCAGGGATTGCATCACTGTGG
GGGCCAGCTCATGGCGGAGCAAACGAAGCTTGTATCAAAATGCTACAGGAGATCGGCACG
GTTGACCGTATTCCTGAATTTATCGCAAGAGCCAAAGACAAAAATGATCCATTTCGTCTA
ATGGGATTTGGTCACCGAGTATATAAAAACTACGATCCAAGGGCAAAAGTTATGCGGGAA
ACCTGCCACGAAGTCCTTGCAGAATTAGGAATAACAACACCATTACTTGAAGTTGCAATG
GAACTAGAACGCATTGCCTTAAGCGATCCTTATTTCATTGAACGCAAACTTTATCCTAAT
GTTGATTTCTACTCAGGTATTATTTTACAAGCCATAGGCATTCCAACTTCCATGTTTACT
GTTATTTTTGCCTTAGGCAGAACAGTCGGGTGGATTGCAAATTGGAAAGAAATGTGCGAA
GAGAGCCTCAAAATTGTCCGTCCAAGACAAATTTATACGGGGTATCAAGAAAGACATATT
AAATAATAAAACGTTGAGATAAATAGTTGCTAAGATCGTATTGGTTCTTAGCAACTATTT
TTGATTCTATATGTAGAAAGGAAATTACCCTAAAATTTTATTGAGTTCATCGCTTATAGA
TTCTACAGATTGAGTACCATCTAAACGGTAATATTGAGTATTTCCTGCTTCAGCTTCCGT
AGTATAGTACGCTATCAATGGTTTAGTCTGTTTATGATAAATCGTTAAACGTTCTAGTAC
AGTTTCTGGTTTATCATCCTGACGAATAATTAGGTCTTCGCCAGTTATATCATCTTTACC
TTCTACTTTCGGTGGATTATATACAACATGATATGTGCGACCAGATGGCTGATGAACTCG
ACGTCCACTCATACGCTCAACGATTACTTCATCTGCCACATCAAACTCTAATACAAAGTC
GATTTTTACACCAGCTTCTTTTAGTGCATCTGCTTGTGGAATAGTGCGAGGAAAACCGTC
TAGCAGGAAACCATTTGCACAATCTGGTTGAGAAATTCGGTCTTTAACTAAGGCAACGGT
TAATTCATCTGGAACTAATTTTCCCTCGTCCATTAATGCTTTGATTTGTTTACCTAACTC
TGTTCCTTCCTTAATGGCAGCTCGGAACATATCCCCTGTTGAAATTTGTGGAATACCAAA
TTTCTTCATCATAAATAGGGCTTGTGTACCTTTGCCTGCACCAGGTGCTCCTAATAAGAT
AATTTTCATAGTAAGACCTCTTAAAATAAAAATAGTGGAGTAGATTAGTAACCCTATTGA
TTACTGCTTGAGTTGTGAATTTTATTATGTAAATGCTCACTTGTTAAGTCAGTTTAAATT
AAAGCGAGCTAAAAAATACCACTAAAATCAAAAGCGGTATCACATATTTAACATAGTTAA
ACCACAAATTCGTTAATGTTTTCCCTGCCCCTAATTCTTCCTTCGCTTCATCTTTTAAGA
CAAAACCAACGAAAATTGCACTGCCAAGAGCGGTGAGAATAAATAAAATGTTACCGCTGA
TATAGTCAAAGGCATCAAAAATACTTTTGCCCATAATGGTGACATCTTTCCAGACATTAT
CGCCTAGTACAGATGGAATATTTCCAAAAATGAAAATCAGGGTAAGTGTCCAGAAAATCG
CTGCTTTACGGCTCATTTTGGTTTTTTCTTGTAAAGCGGTGATGATCACTTCATAGATGG
TTAATGAGGTCGTCAATGCTGCGACCACTAATAATCCAAAGAAAATAATAGCAAAGATCG
TACCGCTCCACATATTAGAGAAGACAATTGGTAGGCTTTGGAAGACGAGAGTTGAGCCTG
AATTTGGGGCAATGCCAAAGCTAAAGAGTGATGGGAAGATCATAAATCCTGCTATGACTG
CAATCACGGTATTTAATACCCCTGTGATTGTCGCGGTTCTCACTAGATTTTCTTTTTTAT
CTAAGTAGCTAGAAAGGGTAATTAATACACCGAAACCTAAGCTAAGTGCAAAGAAGACTT
GCCCTAATACAAAGACAAACAATTGCGGTGTAATTTTTGAGAAATCAGGCATTAAATAGA
ATTTAATCCCTTCCGCTGCCCCTGGTAAAGTGACATTACGGATCACCATAATAATCAAGA
AGATAAAGAGTATCGGCATCAGATATTTAACTGAACGCTCAATACCATCAACAATGCCTT
TGACTAAGATGAAGTAGTTTACTAAGACAAACAAGCCAGTATAAGCCAAAATGGTAACTG
GGCTGTTAAAAATACTCTCTTTAAAATAAGTAGATGTAGTTTCTACGGTAACAGGTGATG
ATAGATCTAAACTGCCCGTTACAAGACTGCCGATATAGTTTAATACCCAACCACCAAGCA
CCATATAGTAAGCAAGGATACCAAAAGATCCTAATAATCCCATATAGCCCAAGATTTTCC
ACGCAGGGTGAATGGCTTTACCATTCGCTTTTCCCGTAAAGGCATCAATGGCATTTACTC
GCATACGGCGACCAATCACATTTTCAACCAAGATCATCGGAATACCGATCACGATCATTG
CGATACAAAATAGCGCGACATAAGCTCCACCACCATTTTCACCGACTAAATAAGGGAAAC
GCCACGTTGCACCAAAACCAACGGTTGCACCTGCTACGGTCATAATATATGCCAATCGAT
TTGACCACGATTGGCGTTCTTGGGGTTGTGTATTCATATTTTTTCCTACTGCATACAAAA
GGAAGTTAAGAGAACAGAGCAAAAAGTTCATCGACTTTAATTCGAGAATCAATGGATTGA
CCGATGTGACGCTGAACTTTCAGTTTTTTGATTTTTGCTCCACGGTAGATTTGCCGAGTA
AACTCGGTATCGTGATTTGAAATTAAGACAGGGATTTTTGCCTGTTGAGCTTGTTTTGCT
CTGTCTGCTAAAGCAATTTGTTGCTCAAGGGAAAAACCGCCCCCAGCATAATGGGTAAAA
TTCGTTTCTTGCTTCAACGGGGCATAAGGTGGATCGCAATAGACCGCATAATCATCAGGA
TTATCTAATAGATATTGAAAGACTTGATGAAAATCGGCACAGATAAATACCGCTTTCTGA
GCTTTTTCCGCAAAAAAGCGTAACTCTTTTTCAGGGAAATAATAGGTTTTATAATCGCCA
AATGGCACGTTGAACTCATTTTTTTGGTTATAGCGACATAAACCATTAAAACCAAAACGG
TTGAGATAAAGAAACAGTGCTGAACGACGTAGCAGATCTTGGCAAGCATTAAATTCCTTA
CGTCGCTCATAATAAAATTTTGCCGTATTTGCTTGTGGATCATTAAACAAGGCTTGCGAT
TGCTGGATATAGCTTTCCACATCAGCTTTAATCACATTAAAGAGATTAATCAGATCAGGG
TTAATGTCAGCAAGAATATAGCGTTCAAAATGTGTATTAAGAAAAACTGAGCCAGCCCCA
ACAAAAGGCTCAACTAGGCAAGCCTTTTGGGGTAGGTGCCGATTAATTTCATCGGTCAGG
CGAAATTTCCCACCTGCCCATTTTAAAAAGGCTCGCTGTTTCATTGTTAAAACTTAGGAT
TGAGTAAATCGACGGATAGCATCTAACACTTGAGTTTCGGTCGCTTGAGCGGTGACATAA
GCTGTGCCAAGTGATTTTAATAAAATCAGACGCAACTGACCGCTTAGTACTTTTTTATCT
CGCCACATATAAGGCAGATATTCTTCAGGCATCATTCCATCTGGTGAAATGGTTGGCAAG
GTTGCACGAGCAATCAATTTTTCTAAACGAGCCACATCTTGTTCCGTAAGATCGCCTAGA
ATATGGGACAAGGCAGCTGCTTCAAGCATACCGACTGCAACCGCTTCCCCGTGTAACCAG
TTACCGTAGCCAAGATGTGCTTCAATCGCGTGCCCAAAGGTGTGACCTAAATTTAACAAA
GCACGGTCGCCTTTTTCTGTTTCATCACGAGCCACCACATCGGCTTTCAGTTGGCAACAA
CGTTGAATACAATACTCTAATGCAGACTGTTCAAGGGCAACGAGATCGTCAATATGCTGT
TCAAGCCATTCAAAAAATTGAATATCAAAAATTGCACCATATTTGATCACTTCCGCTAAG
CCTGCACTCACTTCACGTTTAGGCAAGGTTTTTAAGGTATTTGTATCAACAATGACTGAA
ATCGGCTGATAAAACGCTCCAATCATATTTTTGCCAAGCGGGTGGTTTACCGCCGTTTTT
CCCCCAACGGAAGAGTCCACTTGAGCTAATAAGGTGGTTGGAATTTGAATAAAACGGATA
CCACGTTGATAAGACGCAGCAGCATAGCCAGCCACATCGCCAATTACACCACCACCTAAC
GCAATTAATACCGAATCACGATTGTGATTTTTTTCAAGTAATGCGGTAAAAATAAGATTG
AGTGAGTCAAGGTTTTTATATTGCTCTCCATCGGGAATTAAAACCGAATCAACTTTACAA
CCGATAGCTGTTAGCGTTTGTTCTACTGTTGCAAGATAATGGGAAGCAACCGTTGGATTA
GAGACGATCATCACCTTATCCCCTGATTTTAACGGGTGATAACTCATCGGATCCGTTAAT
AACCCTGCCCCTATTGCGATAGGATAGCGACGTTCTTTTAATTCCACATTAACTTGCAAC
ATATAGACTTCCCTGATTACTGTAAATTATCAATCATATCAATGATTTGCGTTGCGACTA
CTTTTGCACTTTGTTCATCAGTTTGCAAAATAATGTCCGCAATTTCTTCGTAAAGCGGAT
TACGAATTTTCGCCAATTCAACTAACGTTTGATATGGATCTTCCGTTTGTAATAACGGAC
GTTTTTTATCACGTTGAGTACGTTCAAACTGTTTATCCACCGTAGTTTCAAGATAAACCA
CAATACCACGAGCTGAAAGCACATTGCGGTTATCTTTAGACAACACCGAACCACCGCCCG
TCGAAAGCACAAGGCCTTGAGATTGTGTCAGCTCATTAATGATACGCTCTTCACGTTTAC
GGAACCCCGTTTCGCCTTCAATATCGAAGATCCAATCAATATCTGCCCCAGCACGCTCTT
CAATCACAGCGTCTGAGTCTAAAAAATCCATATTTAACATTTGTGCTAATTGACGACCAA
TCGTGCTTTTACCTGCACCCATAGGGCCAATTAGAAAGATATTACGTTTTTCTGCCATTA
TTTGTTCTATAAATAAAAATAGAGTGAAAAATTGATTTGTGAATTTTTAGAAAAAACAGA
CCGCTTGCACATACAAGCGGTCTGTTTTATGTTGAATTTTGTAAAAGTGATTAAAATTAA
AACACTTATCTTATAAATTTACCACAAATCGCCCAAAATAAAGATGGGCGATATTATCTC
AATAAATCGTCCTACTTTTCAACTGGAACAAAGAGAATTATCGAATTTTAGAATAATTCT
TTACTGATTTTTTCAGTTCCTTCAGGATTTGTACCTAGAGGTTGTTCAAGTGCCTTCTCT
ACAATATAACGTTTCTTAGGTTCAGTTCCTTTAATGAAATATTCGCTCATATTTCCCCCT
AATAGACCGCTTGTAGGCTCAATTTGTAATTCTATGATATTAGGTGGCAACTGTTCTTTT
CGCTCTTCTTTATCCGAAAGAGCCACTTTCATATACTTAATCCACGCTGGCAACGCTGTT
TGAGCGCCAGCCTCACCACGTCCCAATTCACGTTTATTATCATCAAAACCAACATAAACT
GTCGTCACGAGGTTTGAGCCAAAGCCTGCGTACCAAGCGATCTTGGCGTTATTTGTAGTC
CCTGTTTTTCCACCAATATCACTGCGTTTGATCTCATTTGCCACACGCCAGCTTGTTCCT
TTCCAACCTTGACTAGCTTCACCTGTAATAGCTGTTTTCAATGCACTTCGCATTAAGAAT
GCAATTTCCCCACTGATAACCCTTGGGGCATAATGCACTTCTCGATTAACAGCTATGGCA
TCTGCCATCAAGCTTGGGGCATTTTGTTTGGTTTTAGTGGCAATATCCAGTTCAGGAATA
ACATCACTTTCATCATCTTTAGGAATTGCGGTTTCTTCTGTAGTTTCCTTTACTTTGACA
AAATCAAAATAGGTTGGCTCTGGATAAATGACTGGCTTATCATCACACTCTAAACAGGCA
ATTGCAGGGTTTGCTTTAAAGAGTTCATTGCCTGTACTATCTAAAATACGACCAATGATA
TAAGGTTCAATCAAATAGCCACCATTATCAAACACAGCATATCCCCTAGCCATTTCTAAC
GGCGTGAAGGACGCTGCCCCTAATGCCAATGCTTCTGTCGCTTGATATTGATCTTTTTGG
AAGCCAAAGCGTTGTAAGTAATCCGCTACATACTCTACGCCAGCCATCTGAACTGTACGC
ACCATCATCACATTTTTCGACTTACCCAAGCCTACTCGCAAACGTAACGGACCTTCATAC
ACATTCGGTGAATTTTTCGGTGTCCACGGTTTTTGTCCTGCTTTTGTAATAGTAATAGGC
GTGTCGCTTAGAGTGGTTGAAAGGCTCAATCCTTTATTTAATGCTGCAGCATAGATAAAA
GGTTTAATCGAAGAACCCACTTGCACTAAAGATTGTGTTGCACGATTAAAACGGCTTTGT
TCAAAACTGAAACCGCCCACAATCGCTTCTATCGCCCCATTATCACTATTTAGTGAAACC
AGTGCAGAGTTTACATCTGGAATTTGCCCTAATTCCCATTCACCCTTACTATTTTGATGC
ACCCAAATTTGTTCACCAACATTGATCACGTCTTTTACTTGAGTAGGTGCTTTGCCTTGG
GCGGAGTCATTGATAAATTTTCTTGCCCAACGCATTCCAGACATCTTAAGCTCAACACGT
TCCCCTGTTGGCAACATCACATTCGCTTTATCTTTTGAAATTGCCAATACTGCCGCACTC
GTAAATGGCTCAGAGCTTGGCAATTTGCTTAGGTGATCGATGATCTTTTCTTCGTCCCAC
GCTTTCTCTTTAGGGTTCCACAGTTTCTCAGCTCCACGCCAGCCGTGACGGCGGTCGTAG
TCAATCAAGTTATTGCGTAGTGCATCTTGTGCTTCTTTTTGGTCAGCTGATAACACTGTT
GCAAACACTTGGAAACCTTTGGTGTAAGCGACTTCTTCACCATAACGTTTTACCATTTCT
TGACGGATCATTTCTGTCACATAGTCGGCGCGAAATTCTAACGCAGCACCGTAATATTTG
GCTTTAATCGGTTCTGCTTTAGCCTGTTCATACTGAGCTTTGGTGATTTTTCCGACTTCT
AACATACGCCCAAGCACTACATTACGGCGTGCTTCTGCTCGTTTAAGCGAGAAAAGAGGG
TTCATCGTGGAAGGGGCTTTTGGTAGCCCTGCAATGATCGCCATTTCCGATAAGGTTAAT
TCTTCTAGCTTTTTACCAAAATAGGTTTTAGCCGCAGCCACCACCCCATAAGAGCGATAC
CCCAAGTAAATTTTATTAAGATATAACTCTAAAATCTCATTCTTAGACAGATTTTCTTCA
ATTTCTAACGCCAAAATCACTTCTTTTAATTTACGCTCAAGTTTGCGTTCTGGCGAAAGG
AAAAAGTTGCGTGCTAACTGTTGCGTAATGGTACTCGCCCCTTGCGTATCCCCTTGGCTT
GAACGCCAAACGGCACGCATAATGCCTTTAGGATCGATCCCCTTATGTTCATAAAAACGG
GTATCTTCTGTCGCAATAATCGCATCAATTAAGGTTTGCGGAATATCGGCAAGTTTCACA
GGAATACGGCGTTGCTCCCCGACTTCCCCAATGAGTTTACCGTCAGCGGTAAAAATCTGC
ATAGGTTGTTGAAGTTCAACGGTTTTTAGGCTTGCTACATCAGGTAAATCTTCTTTTAAA
TGAACATAAAGAAAACCTACAGCAACTAGACCCACAATTATTAGTGTAAGTAAAGCACTA
AATATGATTTTTACGATCTTCATCGAAAAATTCTCTTTTGCTAAATGACGAAAGGATAAT
TCTAGGTCAAGATAACCTAAATCCGAAAACTGCCCCCTGCTTATACATCAGTGGGGTAGA
AACGAGTAATTATAGTTTTAATTGACCTCATAATCTATTTTTTATTCGAGGGAAATATGG
GTAAATTCTTTCAATTTCGTACAACACCGCAACTCAAACCTATTCAAGTTGGCTTTTTCT
GGCAAGAAAATACCGCTTGTATCGTCTATTTTGAACAAGAACAACCTCACACCTTTTACT
TTTCAAGCAAAGTAGAAGCGGATAGTTTCCTACAACAATTTCCCTTTAACTATCAGCTTA
TTCAAGGCATTTCTCATCAGCATATTTGGCGAAAAACCTTGATACTGCCAGAGCTACATT
CCCATTTAAAACAAGCTGAGCAAATCATTCGTGTACTCAAACAGAGCCTACCTTTAGCTT
TATCTGAAGTAAACATTGATTACCACATTACCCCTTTAGCCGAAAGCCACCTTTGCCAGC
TTAATCTATATGCTCTAAGAAAAAGCAACAGCTTTGACCCAACGGCTATTTTAGATTGCG
AACTCTACTGCCTACTACGAGCGGTAGGATTTCTGACAAAAATAACGGAAACGCAAATTC
TTGAACACAGTTTCCATATTCAAGACAAATTTATTCACTTTCAAAATCAACGAATTATCG
TCGAAAAGCAGAATAATAGCACCAAACCAATCATTGAAGTGGACGGCTTGCCCCAAGCTC
AACACTTTCCCCATTTTTATCCTTATCTTATTGCATTAGGAGCGAGCTTATGGAATGGCA
AGGTATCAATCTAAACGGCTATCGCCAACAGCAATGGTTGAAACAGTCGCAAAAAAACCT
CAAGCATCTCACTGCTTGTCTTGTGGTTAGCGCACTACTGGCGTTACTTATCAGTTGGCA
AAATCAACAGCAACAACATCAATTTCACACTTTGGCTCAACAGCGACAACAAAGCCAAGA
GCAACAAACCGCATTAAGCCAGCAGATTGAACAACTGACTTTGCAATCACAAAATAAAAG
CACACAAAGCCTAGAGAACAGACAGATTACCGCATTTTTGAATTATCTGTTAGGCATTCA
ATTATCAGGGATTATTGAGATAGCCCAACTATACCAAGCAGAAAATACCGTCTTTAAACT
CAAAGGCAAGGTGTCTAGCCCTACTCAATTTAGCCAGCTTGAACAACAATTAAAAGCAAT
GAATTACATTTATCAAATAGAACAATTTGAAACGCGTGAAAAAAGCGAGATTGAATTTAG
CCTACATATTGATTTAAAGGAAAAAGAATGAAATTGTCCTTAGCCAAGTATTATTTAATG
CCAGAACATCCATTATATCGTGGCTTATATTATTTAAACCAAAATAAAGGATTTATTCTA
TCGGGAATATTTTTATTGATTGTGGCATTTCCAGTAGGAAATTATTTTTATCTTAATCAG
AAAATAGATCAACAACAAAAACAGCTCACTGAAGTTAAACAGATTATTGAGCATAAACAG
CAACAATTAAAATTATTACAACAACGCTATCAACTTACTCAAGATAAAAGTGAATTATTA
ACCAAAATAAATCAACAAATTCAGCTGATTTTAGATAAAAATAGCGTAGAAATTGACAGT
ATTCAATGGAATATGGAAGAAAGAAAAATCTATTTATTAATTAGCCAATCTACACAAAAG
GTATTTAATGTGATTGCTGAGCTTAATCAATTAACAACAGTTAAATTTCAGGAAATTCAT
TTAACTAAAAAAACAAAACAGAAATATATTCAACTCAATGCCACTTTACTTTTTCAAGCT
GACACAGGAGAACCGTAATGCGATTATGCTTTTTCTATTTTGTCTTTCTAAGTGCTGTTA
CTATGGCAGATCCTTTTTATGCCAAGGAAAATACCCAAGATCAGCCACAAACGGCAAAAG
ATCAAAACAAAACGACCGCTTGTACGCCAACAGAGAAGGTGAACGAAATTCACCTCACCA
CAGATTTTGATAAATTACAGCTTATCGGCATTATTCAGATCGACGATAAAATTCGAGCGA
TTTTTATAGATGATAAAAAACAGCTTATAGATTTATATCCTAACGACTATTTAAGCCATT
CCTTTATTCAAATTAAAGAGATTGATTTTAAATCGGTTAGTTATATTGATTGGCAAAAAA
CAGAAAATTGCCAATCCCCTAAATTGTTTACTTCAAAATTTTAGGAGTATCTTATGCGTT
ATTTATTCCTGCTATTCTTTGCTACTTTTCCTGTATTAGCAAACCAACAGATTTCACTTT
CGATAAGAAATGCCCCTACGGCAGAAATTATTGGTTATTTAGCTGAAGAAACGGGAAAAA
ATATTACGATTTCAGATGAGATTAAAGATACAAAAAATTTCAGAGTAGAAAAAAGCCATT
TTGATGAGATATTAAATAGTTTAATCAAAACACATCAATTAAATTTAAAAAAAGAAAATG
GCATTTACTATATTCATCAAGCCCAAGAACATAAACAACATACTACGGCACAATTAGTTA
ATGCTCTGCCTAAATTAATCACCAAAACAATCAAGTTACACTATTCCAAAGCCTCTGAAG
TAATAGAGTCTTTGACAAAAGGGCAAGGCAACTTGCTATCAGAGAATGGTTATCTTCATT
TTGATGATCGCAGTAATAGTATTATCGTCAAAGACAGTGCCGCATCGGTTAAAAACTTTA
CTCAACTTATTGAAACCCTAGATAAACCAACGGAACAAATTGCAATTGAAGCCCGAATTG
TCACGATCAGCAGTGAACATTTACAACAACTTGGCGTGCGTTGGGGTTTATTTTCCCCTA
ACGAAAATCACTACAAATTGGCAGGAAACTTAGAGGGCAACGGATTAACTACCAACAACT
TAAACGTAAATTTTCCAGTAAATCCGTCCGCTTCCGTTGCCTTACAAATTGCCGCTATCA
ACAGCCGTGTACTTCATTTAGAACTCACCGCATTAGAGAGCGAAAATAACATTGAGATCA
TTGCAAGCCCTCGCTTACTCACAACAGATAAAAAACCAGCGAGTATCAAACAAGGTACAG
AGATTCCTTATGCAATGTACAGTAAGAAAAAGGAAATCACCGATATTGAATTTCGTGAAG
CGGTTTTGGGGCTAGAAGTCACGCCACATATTTCTAAACAAAATCAGATTTTGTTAGATC
TTGCCATTAGCCAAAATTCGCCAAATAACCAGATGAACAATATGATGGCAACGATTGATA
AACAAGAAATTAATACACAAGTCCTTGCTAAACACGGCGAAACCATCGTATTAGGCGGTA
TTTTTCAACATCTGATCGCCAAAGGCGAAGATAAAGTCCCGCTGTTAGGCAGTATCCCCG
TGATTAAACGCTTATTTAGCCAAAACCGAGATAAAATCTCTAAACGGGAGCTGGTTATTT
TTGTTACGCCTTATATTGTAAAATCTGAAAAAATGGGAGCGGAAAAGCAGAAATAACTTC
ACCTTTATTTTGCGGGAAAAGGCTACAATGTGTTAGAATTGCCGACTATTTTTATTTCGA
TAAATTGAGGTTTTATGAAAGTTTCTCCCCGTCGTCGTGCGAGAGAATGTGCGGTGCAAG
CACTTTATTCTTGGTACATTTCGCAAAATAGCATTGAACAAGTTGAATTAGCCTTTGTGA
CCGATCAAGATATGCAAGGCGTAGATATGCCTTATTTCCGTAAATTGTTACGCGGTACGG
TAGAAAATGTAGATGTTATTGATGATATTCTTCGTCCATATTTAGATCGTGCAGATAATG
AATTAGATCCGATTGAACGTACTATCTTACGTTTAGCCGGTTATGAACTAAAATTTGAAT
TAGATGTGCCTTACAAAGTGGCAATTAATGAAGCGATTGAAGTGGCAAAAGTATTCGGTT
CTGACGATAGCCACAAATATGTCAATGGCGTATTAGATAAATTAGCCCCTGCGTTGAACC
GCAAATAAGGATTACAATGGGCGAGTTTGATTTGATAAAGCACTATTTTAGTCGTGACAA
GCGGTTAGATCGCCACGATATTTTACTTTCCGTGGGCGATGATTGTGCGGTGACAGAAAT
TCCAACGGATCATCAGCTCGCCATTACCACAGACACCTTAGTGCTTGGTACACATTTTCT
TCCTACGATTTCCCCTGCTGATTTAGCTTATAAGTCCGTTGCGGTTAATCTGAGCGATCT
CGCAGCAATGGGGGCAAAACCCGCTTGGGTTTCCTTGGCATTAACCTTATCCGACGTTGA
TCATCAATGGCTTGATAGCTTTAGCCAATCACTTTTTGCTATTTTAGCCGAGCATCAAAC
CGCTTTAATCGGCGGTGATACCACCAAAGGTCACTTGGCGATCACCTTGACCGCACAAGG
CTTTCTGCCTAAAGGCAAAGGATTATTCCGCCATAAAGCACAGGTGGGGGATCTTATCTA
TGTTTCAGGGCATTTAGGCGATAGCTCGGCAGGGTTAGCCCTGTTGCTCAATCCGCCAAC
CACATTGACCGACGCTCAACATTATTTAATTCAACGCCATTTACGCCCAACACCTAGAGT
GACATTAGGACAGTGTTTGCTCAACTATGCACAATGTGCGATTGATATTTCCGATGGATT
GTTAGCAGATTTAGGGCATATTTTAGAACGAAGTGGTTGCGGAGCGGAAATTAATGTGGA
TAAGTTACCGCTTTCAGCACCACTGTTACAAACTTATTCACAAGAACAGGCAGAACAATT
TGCTTTAACGGGTGGGGAAGATTATGAACTCTGTTTTACCGTATCGGAAGACAATCGTTC
TGCAATGGAACAAGCCGTTGCTGATTTAGGCATTCCTTGTCATTGCATTGGTAAAATCAC
CGAAACAAGCGGTCGTTTAACCTTACTAAAACACGGCACTGTTTATCCACAGCCTAATCA
AGTTGGCTTTGATCATTTTAATTAACAATGAAGATAAATTTAAAAAATCCTATTCATTTT
CTCGCATTCGGCTTTGGTTCAGGGCTAATCAAACCTGCCCCTGGTACTTGGGGAACTTTG
GCTGGTTTAGGGGGGGCGATCTTGTTGTGGCACATCACAGAAAGCACGCTCTTTTTTGTG
TTACTGAGCTTGATCACTTTTGTTGCTGGGTGCTACATCTGCGACAAAACCAGTCACGAT
CTTGGCGTACACGATGATGGGCGGATCGTCTGGGACGAGATCGTTGCGGTGTTTGTGATC
TTCGGTTTTCTGCCTGAACACAACTGGCTCTATTATCTGCTGACCTTTGTCACTTTCCGC
TTGTTTGATATTCTCAAACCCTACCCTATCCGCTATTTTGATGAACATCTGCAAGGCGGA
TTAGGCATTATGTTTGATGATATTTTAGCGGCAATCTACTCGATTATTACTCTCTATTTG
ATCTCTTGGTGCATTTAAAATGTGGACAATTTTTTTCGTACAATTACTCGGCTTAATTAG
CCCTGGTCCTGATTTTTTCTATGTCAGCCGTAAAGCAATGGCAGATACTCGCCGAAATGC
GATTTTAGGTGCTATCGGTATCTCTATCGGTGTTGCATTTTGGGCATTGCTCACTTTGTT
TGGCTTGGCATTTCTCAATAAACATTTCCCTTCATTTCAATTTGTGCTGATGATTTGTGG
CGGAAGCTATCTTGCTTATAGTGGCATTCAAATGGTGCAAATCACGAAAAATGCGGAAAT
TGGCTCGGCAACATCCACATCACAAACAACTTCTGCCGTTAAAGAAATTCTAAAAGGGTT
AATGATTAACCTTGCCAACCCTAAAATTGTGGTGTTTTTCAGCAGTGTTTTAGCCGGTTA
TGTAGCTAATCTCTCGGCATTAGCGGACTTACTTGCGGTACTTGCCATTTTAGTGGGCAG
TGCAGTGGTTTATTTCTGGCTTGTCGCTTTGCTATTTTCTCGACCAGCTATTCACCATTT
TTATGCCAAATATAACCGCTATCTAGATAATTTTGCTGGGGCAGTGTTTATTTTATTTGG
GGGGAAATTGGTGTATGAGGGGGTATTTAGCCTATGGATATTCTCCTAAATTTGTAAGGT
AGACAAAGGCATCAACAGGTATGTCCCATAAAAATGCTGTAAATAAGATATAATGTATCA
ATGTGTTAGTTATTCACCGAACTATATGAGGATTTGCCGTTTAGTATTCTTATACATAGT
GGAAATTTCCCTAAGTATAAAACTTCATAGCACGCTAGGTAAAATTAATTACATTAATAC
TTAATTCCTACTTGAAAAGTCAGGAATAAAGCACTATCTTGTGCACGTCTTAACGCTTTA
GATGTTATAGAAGCGTTTCTTTTTTATTTTAGTTAAGGAAAAATTATGAGTAGAGTAATT
CATACAACTGACGCATCTTTTGAACAAGATGTATTAAAATCGGATGTCCCAGTATTATTA
GATTTTTGGGCTCCTTGGTGTGGTCCTTGCCGAGCAATTGGTCCAGTATTAGATGATTTA
GCCATAAATCTTGGAAATAAGGCTCGTATTGTGAAGATGAATGTTGATGAAAATCAGCAG
ATTCCAGCAGAATTTGGTGTTCGTAGTATTCCATTTTTATTGATTTTTAAAAATGGAGAA
GTCGTAGCTCAACAAGTAGGGGCTCAAAATTTGCCAGCATTTTTAGAACATCTATCTTAG
TTTCTATATTAAAAACTCCTATATTTTAGAGTCTTTCTGAGTATAGCTATTAACATCTCA
CGGTTAGATTGCTCTAACCGTGAGATTAATAGCAGACATTAAAAAATCAAATCATTACTG
TATAAGAGGGATAATTAATTCTCCTCAATAAGGTTGCAGTTTCTTTAATGTCCTATGCGA
TATTTACTGGTGTAATAGACAAATTTGTTGCTAAAAAGAGGCTTAACGCCTTATAGTACA
AGGCTTTAAGCCCTCTTTTTGAAATATGAACAAAAAACTGCCCATTTTGCCAAAGTCTGA
AAATAAAGAAATGTGGTACATCAAATAATATTCAACGTTATTTTTGTAATGAATGTTATA
AAACGTTTATCTTAAAATCTAAATTAGATCCAATTAAAATTTGGACTGATTACACATCCG
GAAAACAAACCTATCAACAACTTGCTATTAAATATCATTGTTCAGTCAGAACGATTCAAA
GATATATCAATAAAGCGCCTAAAACAGCTTTAAAACTACCTTTAAATCGATACCTAAACA
TCATTATGGATACAACGTTTTTAGGACGTTATTTTAGCGGATTCGTGTTAATGGATACGC
TTTCAAATAATGTGATTCCCCATTATTTTGTGCGAACCGAAAAAGATATTTACTACAAAC
TTGCCCTGAATAGGTTAAGAGAAAAGGCTATATAATTCAATCGATTACTTGCGATGGCAG
GCGTGGTTTGATGAAAGATTTATTTAATACGCCAGTACAGATGCGTCAATTTCATATGGT
GGCAATTGTGATGCGGAAATTAAGAAAAAAAACATCAATCACAAGCGGGTAAAGAATTAA
AAATAATTGCAAAAACACTCACAAAAAGCTCAAAAAATGAATTTTATCGGCGATTNNNNN
NNNNNNNNNNNNNNNNNNNNNNNNNNNNNNNNNNNNNCGCTTATGCCAGTTTAAAGTATT
ATATGGATTATATTTTACCTATGAAAAACATTCTGAATTAAATATAGAAAAGACGACAAA
TCGTTTAGAGGGATTATTTAGTGAACTTAAGCGAAAATTACATAATCATAACGGATTAAC
AAAAAAAGCGTAAGATGTTGTTTATACAGGATTTTTAAATAAAAAGAGTTGCTAATATTT
AAAGAAAATAGATATTAGCAACTGTTTTGTCCACTTGGCATAGTTTTTGAGGAATCAGCA
ACTATTTTGTCTACTATGCCAAATACTGGGTTTGATGGTGATGAAGAGTAATCATTTATA
GGTGGGGATTCCCCCACCATTATGAGAAATGAAAAGCCCCAAATCGAAAGGTTTGGGGGG
TTGTTTTATCTTTGGGAGAGTAGCTTAGTACTTAATCTTGCCACGGCACATAACTGTTGC
GCATCATCTCGAATTTCTATTTGCCACACTTGGCTCTCTTTGCCTAAATGTAACGGTGTT
GCTCTGCCCGTGGCTTTTCCGCTTTTTATCGCTTTTAAATGGCTGATATTCAATTCTGTG
CCGACAGGGATTTGATTTTCTTCACAATAAAGTAATGCAGCTGCAGAGCCTAAGGTTTCC
GCTAAAGTCGCAGAAATACCACCGTGTAATAAGCCGAATGGCTGTGTTGTGCGATGATCG
ACAGGTACGGTCGCTTCTAGACTATCGTTTTGTTGAGCGGTAAATTCAATGCCTAAATGC
GAAATGGCAGAGTGTTGGCAGAGTTGATTAAGTTGCTCAATCGTTGTGTTTTTTTTCCAA
ATCATTTTTATTTTCCGTATATAGATAAAACAAAAGCCTGTTCAAATAAACAGGCTTTGT
GTATAATTTTTCCCAATGTTTTATTGTTTAAACATAATAAAACAGAGGCGGATCTGCGAA
AAATCAGTCCGCCAGTAAGCACCTAGCGGGCTGTTTTAGTAGATCTTTACGTTTAATGTT
ATCCGTGGAGATAAAAACAATGAAACGCATTCTTTTGTGGTTAATTGTTATTCTGCTATG
CCTGTTACTTAAGGGTAGCGCGGGCTAAGCAGTGAAACCGAGTAGGAACGGTGACCGCCG
TCCCTTGTTTTTATTTTATGCCTATTTTTTATCTAGGTCAAATCACTTCCAACAACGCTT
GTACAGGGTGTTTGAGTAGCTGATGTTCCATTCGTTTCACTTGGCTACGGCAAGAGTAAC
CAGTGGCAAGGCAACGGGATAAGGTTTTGCCTTGTAACTTCACTTGCCACGATTGTGCGT
AAATCTCTTTTGACATTGCAAGGTGTTTGGTTTCGTGCCCGAATGTGCCTGCCATTCCGC
AACAGCCGATATTTTCCGCCGTTAAGGTTTCGCCGAAATGGGCGAAAATCTGTTGCCACT
CTTTCAAGCTGTTTGGCAGCGAGGTGCTTTCGGTACAGTGTGCAAATAAGTGCCACGGTA
AGCGGTTGGTTTCAGCTGATTTTTTGCAATGGTCGAGAGTGCCGTTTTTCAGTTGAGCCA
ACAGCCATTCGTGAGCCAGCAACACCTTAAATTCGCCACAGTCGTCTTTTAAAATTTGGC
GGTATTCTTCACGGTAAATCAAGGTTAAGGCAGGATCAACGCCAACCATTGCAATGCCTA
ATTTGGCAACACGGTTTAACAATTCGGCTTGTGTACGAGCGGTGTTGGCAAACTTGTGTA
AAAAGCCTTTGATATGTTGAGCTTTACCCGTTGGGTTGAACGGCAACACAATCGCTTTGA
AGCCGAGTTTTTGGGCGAGCTGAACAAAGTCCGCCACCACTTTGGCATCATAATAAGAGG
TGAAGGGATCTTGTACCACAAGGACATATTTGCAAATTTCTGTGTCTAACTGACCGCTTG
TCGCAAGCTGTTCTAGTTCTTCTAAGGTTTTGCCTTGATAGCCGATTTTAACTAACTGTT
GCTGTAAGGTCGGCACGGATAACGCTGGCAGATCGACCATTCCGATGGTTTTACTTGCAA
CGGTTTCAGCCAGTTTGTTGGCACTGAAAAAGTTAAACAACTTCGCCTGTTTTGCCATTA
TCGGTGCGATAAATTCGAGGTTTGCCACCACATAATCTTTCAGCGGACGCAGGTAACGGC
GGTGATAGAGTTCGTTAAATTGTGAGCGGAACGTCGGCACATCAATTTTTATCGGGCATT
GGCTGGCACAGGCTTTACAAGCAAGGCAAGTATCCATTGCTGATTTCACTTCGTGGGAGA
AATCATACTCTTGTGATTTTCGCCACTGATTGCGGATTTTCTTCGCAAAATCGACTAATT
TCGCCGATGTTTGCTGTTTTTCAAAGATCAACTCATCAGGGGAAACATTTTGTTCCGCCA
GTAAACGTAGCCATTCACGCACTAAAGTTGCTCTTCCTTTCGGTGAAAATAGGCGGTTGC
CCGACACTTTCATTGACGGACACATTGTACTGTGTACATCAAAATTGAAGCACAAACCGT
TGCCGTTGCAATTCATTGCCCCTTTAAAGGCTTCTCGCACTTGAATAGGAATTTGTCTGT
CTAGATCGGCACGCATTTGCGAATCAATCGAATAAAGGCTGGCTTGGCTATCTAACGGCG
TACAGATTTTACCCGGGTTCAAGCGGTTTTGCGGATCGAAAAGCTGTTTGATGTAACGCA
ACTCTTTCCATAAGGTTTCACCAAAGAACCGCTCACCATAGGCAGAACGCATACCTTTGC
CGTGTTCGCCCCAAATCAAACCGCCGTATTTTGCAGTCAATTCAACCACTTGGTCGGAGA
TTGCCTTGAATTTGGCAACTTGTGCTTTGTCGCATAAATCAAGGGCAGGACGAACGTGCA
ACACCCCTGCATCGACGTGTCCGAACATACCGTAATCTAAGCCGTGATCGTCGAGCAGTT
GGCGAAATTCCACAATATAATCTGCCAAATGTTCAGGCGGTACGCAGGTATCTTCCACGA
AAGCGATCGGTTTTGCCCAACCTTTTGCGTTGCCTAGCAAACCGACCGCTTTTTTCCGCA
TTGCATAAATTTTTTCAATCGAAGCCACATCGTTGCAAAGTTGGTAGCCGATGATACCGC
TTGTGCCGTCTTGGATTTTTTCATCTAGAGCTTGGCACAGCTTGGCAATCCGCGCTTCAT
TCTGAGCCTTATCATTTGAAGCATATTCAACAATGTTAATCCCCAAAATCGGATTGTGTT
CATCTTCAGTGAGCAGATCCGACACCGAATGCCACACAATATCTTGTTTGGCAAGGTTCA
GCACTTTGGAGTCCACCGTTTCAACCGATAGGGCTTGGGCTTGCAACATAAAAGGGGCGG
AACGTAACGCCGCATCAAAGGAATTATATTTAATGTTAATCAGCGTTCGGTATTCAGGAA
GCGGAAGAAGATTGAGCTTAGCTTCGCAAATAAAGGCAAGAGAACCTTCGGAGCCAGTGA
GAATACGGGTTAAATTAAATTCGGAGAGATCGTCGTTAAATACATTTTTCAGATCATAAC
CCGTCAAAAAGCGGTTCAGTTGCGGTAGTTCTTTCAGCACGGTCGGGCGTAACGCTTGGC
AACGTTGGAAGATCTCGCTATGCAATTTTTTGCCATTCGCCGTGAGATTAAGTTGATCGA
CATTTGCAAAAAAATCATCGGTTTTGACCGCTTGTGTTTCCAAAATATCGCCGTTCATCA
ACACCGCTTTAATCGCCAAAATATGATCGGAAGTCTTGCCGTATTGCAACGAACCTTGCC
CCGATGCGTCTGTGTTGATCATTCCGCCTAAGGTTGCTCGGTTGCTGGTTGAAAGCTCAG
GGGAAAAGAATAGCCCGTGCGGTTTGAGAAATTGATTAAGCTGATCTTTCACCACGCCAG
CTTGCACTCGCACCCAACGCTCTTGTACATTCAGTTCCAAAATTTGAGTTAAATGACGAG
AGAGATCAACAATGATATTGTTGTTCAGCGATTGCCCGTTCGTGCCAGTACCGCCACCAC
GCGGGGTAAAGGTTAAGGCTTGGAATGCGGTTTTTTGTGCCAGTTTGGTTAAAATCACCA
CATCAGCAACGGATTTCGGAAACAAAATCGCTCGGGGCAGTTGCTGATAGACGCTGTTGT
CGGTGGCAAGAGAAAGGCGATCAGCATAGTTTGACGCAATATCACCACTGAAATGTTGCT
GTTTGAGTTCAGCTAAATATTTCTGAACAAGCGGATTAAGTTGAGGTATGTTTGCAAGGC
GTGGGATCATAGTTTTTTTAATCTGTTAAAATTTTAACGAGATCTTAGCAAGATTTTCAT
TTAATGAAAATTACTACAAAAAAATTGGCAAAGCATTTAAAAAGTTGCAATTTATTACAT
TTACTTACATTTCCTTGAGTGCTTATAAATTGATTTCTTTTATATTAATGGGATAATAGT
TGCATTCTTGCCTCGTTCTTTAAGAAAGAAAAGACAGGAATGTAAGAAATTTCAGCCTCG
ACACGGCTTCTTTGAAAAAGTTCGCTTGTATTTCGGATTTTTTTTAGTAAAATGTAGGCG
AAATTTCGACTTTCTTTTCGTATTGAAGAATAGAAAGCGTAGTTAAAGCCTTAGCGTAAT
GATTACGCTAAGAATTTTGTTTAATTAGATGACGATAATAGAGGATCATCAAAATGAAAA
AATCTTTAATTGCATTAGCAGTATCAGGTTTAGCAGTTGCTTCTGTAGCTCAAGCTGCTC
CACAAGCTAACACTTTCTATGTAGGTGCTAAAGCTGGTTGGGCAACATTCCACAATGATA
TTAACCAAATTGACTCTAAGTATGCTAATGATGCACGTTATGATGCTACTAATTTAAAAT
ATGGCATTAGCCGTAACTCTGTAACTTACGGTGTGTTTGGTGGTTACCAAATTATTGACA
ACTTAGCAGTTGAATTAGGTTACGATTATTTCGGTCGTGTTCGTGGTAACAAACAAGAAT
TCCGTGCATTCAAACACTCTGCACACGGTACACACTTAAGCTTAAAACCAAGCTATGAAG
TATTAAACGGTTTAGACGTTTACGGTAAAGTTGGTGCTGCATTAGTTCGTAACGATTACA
AACGTTATAGCCAAACAGCTGGAGTGCAAACTCAAAAAGCTCATAACTTAAAAACCTCTT
TAGTATTAGGTGCAGGTGTTGAGTATGCAATTCTTCCAGAATTAGCATTCCGTGTTGAGT
ACCAATGGTTGAGCAATGTAGGTAACTTCACTAAAGCTGAAGCGAAAGAGAATCGTAGAG
CAACTTACAACTATAGCCCAGATTCTCATTCTGTGACCGCAGGTATTTCATATCGCTTTG
GTCAAGGTGCAGCACCAGTTGCAGCAGCACCAGAAGTTGTAACTAAAAACTTCGCGTTCA
GCTCAGACGTATTATTTGACTTCGGTAAAGCAAACTTAAAACCAGCTGCAGCACAAACAT
TAGACGCAGTACACACTGAGATCGTAAATTTAGGTTTAGCAAACCCTGCTGTACAAGTAA
ACGGTTACACAGACCGTATTGGTAAAGATGCTGCCAACTTAACTCTTTCACAAAAACGTG
CAGAAACAGTAGCAAACTACATCGTTTCTAAAGGTGTTAACCCAGCTAACGTAACAGCGG
TAGGTTACGGTGAAGCTAACCCAGTAACTGGTAACACATGTGACGCAGTTAAAGGTCGTA
AAGCATTAATCACTTGCTTAGCACCAGATCGCCGTGTTGAAATCCAAGTTCAAGGTTCAA
AAGAAGTTTCTATGTAATCACTTTTGAATCCAAGAAACTTAAAAAATGCCCGCAAAAGCG
GGCATTTTTATTATACCGAGAAACTTTTATTCTTTATTTTACCCATCTATTTCTTCACCA
GTTTGATCCCACTTAAAGTTTAATGCAATAGAATTTAAGCAGAAGCGTAATCCTGTAGGT
TGAGGCCCATCTTTAAAAACGTGTCCCATATGGGCATCACAATTGCCACAGCGAATCTCA
ACACGATGTCTGCCTAAACTATAATCATCTACATAACGTAATGAAGACTCCGAGATCGTT
TCATAAAAACTTGGCCAGCCACAACCAGCATCAAATTTGGCATCAGAACGAAATAACGCA
TTATGGCAACGAACACAGCGATATGTCCCCACCCTATTTTCTTTTAGGAACTTACCACTG
AAAGGTTTTTCTGTACCTGCATTTAAACAAATTTCAATCTGTTCTTCGGTTAATTCACTA
ATATCTTTAATCATTTTAAATCCTTTTCTCTTATTGGTTTGTTACCAATTATTCTAACTT
TTTTTAGTTAAAAGCAAGAGAGGGTTTTAAAAAATTTGACATAGATCACATAAAATTTAT
CTGCTATATTTTGCTCTGTTCTTTAGTTGTCAGAAAAGGGAAAGATTGTGTTATAATCCT
CTCGCTTTTCCAATGTCTAGGAAAGAACAAATTTTGTTTAACTTTAATATAGGTAGAAAA
TCTATGGCAATTAAAATTGGTATTAACGGCTTTGGCCGTATCGGTCGTATCGTATTCCGT
GCAGCACAAAAACGTGATGACATCGAAGTAGTTGGTATCAACGACTTAATTGATGTTGAG
TATATGGCATATATGCTCAAATACGATTCAACTCACGGTCGTTTCGATGGCACTGTCGAA
GTAAAAGACGGCAAATTAGTTGTAAACGGTAAAGAAATCCGTGTTACTTCTGAGCGTGAC
CCAGCTAACTTAAAATGGAATGAAATTGGTGTGGATATCGCAGTTGAAGCAACAGGTTTA
TTCTTAGACGATACAACTGCTCGTAAACACATCGAAGCTGGTGCGAAAAAAGTCGTTTTA
ACTGGTCCATCTAAAGATAGCACACCTATGTTCGTAAACGGTGTAAACTTCAACGCTTAT
GCTGGTCAAGACATCGTTTCTAACGCTTCTTGTACAACAAACTGCTTAGCACCACTTGCT
CGTGTTATCCACGAAACATTTGGTATCAAAGAAGGTTTAATGACAACTGTTCATGCAACA
ACAGCAACACAAAAAACTGTTGATGGTCCATCAGCAAAAGACTGGCGCGGTGGTCGTGGT
GCGGCACAAAACATCATTCCATCTTCAACAGGTGCAGCGAAAGCAGTAGGTAAAGTATTA
CCAGCATTAAACGGTAAATTAACAGGTATGGCGTTCCGTGTTCCAACAGCAAACGTATCT
GTTGTTGATTTAACTGTAAACTTAGAAAAACCAGCAAGCTACGAAGAGATCAAAAAAGCG
ATCAAAGATGCAGCAGAAGGTAAAACATTCAACGGCGAATTAAAAGGCGTTTTAGGTTAT
ACTGAAGATGCAGTAGTATCAACAGACTTCAACGGTGCAGTTGAAACTTCTGTATTTGAT
GCAGATGCAGGTATCGCATTAACAGATACATTCGTGAAACTTGTTTCTTGGTATGACAAC
GAAACTGGTTACTCAAACAAAGTATTAGACTTAGTTGCTCACGTTTACAACTACAAAGGC
TAATTAAAATAGTAATATTGGAAATGGCAATATATAAATCTATATTGCCATTTTTTATAT
AGAAATAAGCCTATATGAAGTAGTATATAATAAATTACCAATTCACTGAATTATTTATAG
CCTCACGTTGTCCTGAATGAGATAGTCTTAGATATAAAGCAGTCATATTTACATTTGAAT
GCCCTAACAGATCGGCTAATAAAGCAATATTATTATTTTTCTTTAAAAATTGTATAGCAA
AGAAATGCCTAAAATTATGAGGGTGGACAACATCTTTTCTGATGCCACACTTTTCTGCGT
ATATTTTCAAATTATGAGTAATACCTCTAGCTGAAATAGGTGCTCCATATCTATTCAGGA
ATAATTCTTTTTTATGATTTTGAAAAAATTCACGAGATTCATTAATCAGGCTTTGAGGAA
TATTAATTCTTCTAAATTTTCCTTTAGAGTGTCATTCAGCATATCCTTGTTCTAAATCTT
GTATTGTGAATTTTACTAGTTCACTTATTCTAGCTCCAGTGCTTCCTAAGAACTTTACAA
TAAAGTAATAACATAAATTATGTTCCTTTAAATAATCGCATAGAGTTTTGTATTCTGGAA
ATGACATGATTCCTTCTGTAAAATGATACTTAGGTAATGGAATATGCTTTAATTTAAATG
GTTTTATATTCTTATGATTGAAAATTTTTTGATAAAAAATTGATATTAAATATTATATCT
TATATTTATTGATCCTCCTATTAAAAATAATTCTAAATTTATCACTGTTAAAAGTAAGTT
CGTAATATATTTTATATGTTTTTTATCTTAAAAATAATCAACTTTTATATTGAAGTTGAT
TATTTAAAATGTTATAATTAACCTTCTTTCTATAGAAGGTTTTCACTTAATAATTGAATA
GCTTATAGAAATAATTAGGTATGTTTACAACGCAATTAGGAAATTTTAATGAGTGAATTG
GCTAAAGATATTATTCCTATCAGTATTGAAGAGGAACTAAAAAATTCCTATCTTGATTAT
GCAATGTCTGTGATTGTTGGGCGAGCGTTACCAGATGTGCGAGATGGTTTGAAGCCCGTT
CATCGACGCGTACTTTTTTCTATGGATCAAAGCGGTAACGTATCATCTAAACCTTATGTG
AAATCGGCACGTGTAGTCGGTGATGTGATCGGTAAATATCACCCTCACGGTGATTTTGCG
GTGTATAATACGATTGTGCGTATGGCTCAGCCGTTCTCTCTTCGTTATATGTTGGTAGAT
GGTCAAGGGAACTTTGGTTCGATTGACGGGGATGCGCCTGCGGCAATGCGTTATACCGAA
GTGCGTATGCAGAAGATTACGCAAGAATTGTTAACGGATTTGGATAAAGAAACAGTGGAT
TTCTCGCCAAACTATGATGGTAAAGAGATGATCCCTGATGTATTACCGACTAAAATTCCG
GCATTGCTTGTTAATGGTTCTTCGGGAATCGCCGTGGGTATGGCAACCAATATTCCTCCT
CATAACCTAAATGAAGTGTTAAACGGTTGCTTAGCTTATATTGAAAACGAACAAATTACG
ATTGAAGAGTTGATGCAACATATTCCCGGTCCTGATTTCCCAACGGCGGCGATTATTAAT
GGTCGTAAAGGGATTGAAGATGCTTATCGTACAGGTCGTGGCAAAGTGTATGTACGAGCC
AAAGCCAGTGTCGAAACAACTTCAAAAGGCCGTGAGCAGATTGTCGTCACGGAATTGCCG
TATCAAGTTAATAAAAAGAATTTAATCGAAAAAATTGCCGAATTGGTGCGTGATAAGCGT
ATTGAAGGTATTTCAAGTATTGAAGACTATTCTGATAAAAAAGGGATTTCGATTGTTATT
GAAATCAAAAATAATGCTGTTGGTGAAGTGGTACTCAATAATTTGTACGCTCTAACACAA
ATGCAAGTGACTTTCGGTATCAATATGGTGGCACTCGATCATGGTCAGCCAAAAATTTTC
AATCTCAAACAGATTATTGAAGCTTTCGTGATGCACCGTCGTGAAGTTGTAACACGCCGT
ACAGTCTTTGAATTGCGTAAAGCACGTGAACGTGCACATATTTTAGAAGGTCTAGCGATT
GCATTAGCCAATATAGATCCTGTGATTGAGCTGATTCGAAATTCCAAAACTGCCGATGAA
GCACGTGAAGGTTTATTGGATCGTCCGTGGTCGTTAGGTAATGTTGCACCAATGCTTGAA
GCAGCGGGTGTAGATGCTTCTCGTCCAGAAGATTTAGCCTCTGAATTCGGCGTACGTGAC
GGGCAATATTATTTATCGGAAGTCCAAGCTCGTGCAATTCTAGAGCTTCGCTTGCACCGC
TTAACAGGCTTAGAACACGAAAAAATCGTAGACGAATACAAAGAATTATTGGTAGAAATC
AGCGAGTTATTACACATTTTAAATAGCTCAGAGCGTTTAATGGAAGTCATCCGTGAAGAG
CTTGAAAAAATCAAAGCCGAATTTGGCGATGAGCGTCGCACTGAAATTACTGCGGCTTCA
GGCGATATTAATTTAGAAGATTTAATTGCTCAAGAAGATGTAGTTGTGACCTTATCGCAC
GCTGGTTATGTGAAATATCAGCCGTTATCGGATTACGAAGCGCAACGTCGTGGTGGTAAA
GGTAAATCAGCAACGAAAATGAAAGAGGATGATTTCATTGAGAAATTATTGGTAGCTAAT
ACTCATGATACCATTCTTTGCTTCTCAAGCTGTGGTCGTTTATATCAATTAAAAGTCTAT
CAATTACCACAGGCAAGCCGTGGTGCAAGAGGTACGCCAATCGTAAATATTCTTCCACTT
GTAAAAGGGGAGAATGAGCGTATCACTGCAATTCTTCCCGTTCCAAATGGTGAATTTAGC
GCTGATAAATTTATTTTTATGGCAACGGCGAGTGGTACGGTGAAAAAAGTTTCGCTCGAT
GCATTTAGTAATGTTAGATCAAGCGGTCTAATTGCATTAAAACTTCGCGAGGGTGATGAA
TTAATCGGGGTAGATATTACCAATGGCGAGAGTGAAATCATGTTGTTCTCGGCACAAGGT
CGAGTGGTACGCTTTGCAGAAACTGCAGTGCGGGGAATGGGGCGTGTTGCAACAGGGGTT
CGAGGTATTAAATTAGCAACAACCGAAATTTCAGTCGATGATGCTGAAGAAGTCGATATT
GAAACTGTTGAAAACGAAGAAGCTGAAGAAGCCTCAAGTGTTAACTTAACCACCGATAAA
GTGGTTTCCCTTGTAATTCCACATACTCAAGGTGAAATCTTAACCGTTACCCAAAACGGT
TATGGTAAACGTACTGCCTTAGGTGAGTATCCGGTCAAATCTCGTGCAACAAAAGGGGTG
GTTTCAATTAAAGTGAATGAACGTAACGGTAAAGTGGTTGCAGCAGTTCAGGTTGAAGAA
AATGACCAAATTATGTTGATTACCGATGCCGGTACATTAGTACGTACTCGTGTAAACGAA
GTCAGCCTTGTAGGACGTAATACCCAAGGTGTTCGTATTATTCGTACCGCAGAAGACGAA
CATGTTGTCAGCCTTGAACGAATCTGTGAAATTGAAGACGACGGTATAGAAAATTTATCT
GTTGAAGAAGCATAATTTATTAAGGCTGTGATTCACAGCCTTAATATTTTGTAAGATAAT
GCCTTATTTTTATTGGGATTGTCCTAGGCATAGTAGACAAAAGTGTTGGTAAAAAGTGGG
CTAAAGCCTTATAGTACAAGGCTTTAAGCTCACTTTTGAAGAATATGCTCACTTAAATAT
AGAAAAAACAACAAATAGGTTGGAAGGGTTATTTAAAGAACTGAAACAGAAATTATCGGT
TCATAATGGATTAACGAAAAAGCATAAGATTATGTTTATAAAGGATTTTTTAAATAAAAA
GAGTTGGTANNNNNNNNNNNNNNNNNNNNNNNNNNNNNNNNNNNNNNNNNNNNNNNNNNN
NNNNNNNNNNNNNNNNNNNNNNNNNNNNNNNNNNNNCTAGAAACAGAAATAGCACTTTTA
CCTGGTAAATAAATTTGTGGCAAATTAGCCATCGCCACAGCAGAAGCAATCCCCGCTCTT
GCATTAACATCAACACGACCAATATCTCTTGATAATTGATTAAATCCTGTATTCACAGAA
GAAACCACTTTGTTTAGTTGACGCACATTCACTGCATCTCCCTCTTCTCTACCATCGCTT
ATATTGGTAATTCTTGATCCATTCATATTTACAACTGGATTTCCTTTCTCATCTTTACCT
AAAGATACCTTAGTATCGCCATTACTAATTGAAGTAATGTCGCTTAAATCTCCAGACACG
CTCATATTGTAAATATTCTGACCATTTGCACCCGCTGTTCCCTGCGGTCCTTGTGGTCCT
GCTGGACCCACTGGACCAGCTTCGCCTCTATCGCCCTTAGGACCTGCTACCCCTGGAAGC
CCTTGTTCGCCTCTAGGACCTGTATCTCCTTTTTCTCCTTTAGGACCCGCTTGTCCTGGA
TCGCCTTTATCCCCCTTAGGTCCCTGAGTACCTGCTATTCCTTGCGATCCTTGTGGTCCC
GTTGGACCCGCTATTCCTTGCGATCCTTGTGGTCCCGTTGGACCCGCAGGTCCTTGAATA
CCTTGCTTGCCTTCAGGACCCTGTTCACCCCTAGGACCCGCAGGACCAGTTTCTCCTTGC
TCACCCTTAGCCCCTGCTGGACCCGCAGGGCCTCGTGGTCCCGCTGGACCCACTGGCCCC
GCTTGTCCTGGATCGCCTTTATCCCCCTTAGGTCCCTGAGTACCCGCTATTCCTTGCGAT
CCTTGTGGTCCCGTTGGACCCGCAGGTCCTTGAATACCTTGCTTACCTTCAGGACCCGGT
TCACCCCTAGGCCCCACTGGACCCGCAGGGCCTTGTGATCCCGTTGGACCCGCAGGACCC
GTATCACCTTTGTCACCCTTAGCCCCTGCTGGACCCGCAGGGCCTATTGCACCTTGTGGT
CCTACTGGACCCACTGGACCAGCTTCGCCTCTAGGACCTGCATCACCTTTAGGACCCACA
GGGCCTCGTGGTCCTGCTGGACCCGCTTGTCCTGGTTCGCCTTTATCCCCCTTCTGTCCC
GGAGTACCCGGTATTCCTTGCGGTCCTCGTGGTCCCATTGGACCCGTAGGTCCAGTTGCA
CCTGCAGAGCCAGTTTCTCCTCGCTCACCCTGCGGTCCTCGTGGTCCTGCTGGACCCGCT
GGGCCTGTTTCTCCTCGGTCACCCTTAGCCCCTGCTGGACCCGCAGG
>H190 Scaffold4
GACGGCTTTGTAATCTTTCCACGAAACGAATTTCAAGCTGTTACGCACTAAATGCACAAT
GCAAAGCTGAATTTTCGTTTTAGGATAGACTGCATTGATGGCTTCCGGGAAGCCTTTTAA
ACCTCGATTTTGAAGCTCTGTCAGCACATTCGCTCAGAACTTCGCACCTTCATTTTCAGC
AATCCAATCACGGTCACGAGGCGTCTCAATTTCTATCTCACCTTCATCACAAATGACNNN
NNNNNNNNNNNNNNNNNNNNNNNNNNNNNNNNNNNNNNNNNNNNNNNNNNNNNNNNNNNN
NNNNNNNNNNNTATTCCAAAGATCTTAGAGTTTATCTTTGAACTCGTTTCTTTAAATTTT
CCCAATCCAAAACCATTGCCGTATATTGAATAATCCAACCCACACACAAGGCAAAAAACA
ATGTGCTAACGCCGACTGTTCCGCCTAAGATAAAACCAAGCACACATACAGTCACTTCGA
TTGTTGTGCGGACGATCCCGACTTTCCAGCCGTATTTCTGGCACATTCCGACCATTAATC
CATCTCTTGGTCCGGCACCTAAATGGCACGAAAGGTAGAAAGTTGTGCTAATGCCAAACA
GTAAAATAGCCCCTATCATTAGAATAAAGCGTGATAATAGGCTTTCTGGAGCAGGTACAT
ATTGTACGGTTAAATCAATAAAGAGAGCGATCCAAAAAATATTGAGTAGTGTGCCTAATC
CGAAACGTAGTTGAAGTGGGATCCAGAGTAGCAGTACGATAACGCTGATAATGGCAACCA
CTGTGCCGATAGACAAGCCCGTTTGTAATGCTACCCCTTGTGAGAAGACTGTCCACGGGC
TAGAGCCTAAATTTGCCAGTACTAATAGCCCTTCACCAATTCCCATTAGAATGGTTGCCA
CTGAGATTACGCAGAGTGAACTGGGTTTAAGTTGCCATTGATGTTTTGCCGTCCAAGGCA
TTTCAGGAATAGGCGATTTTCTACTCATAGCGTAAGGCTTCCGCCGGCTCTATTTTTGAT
GCTCGATAAGCAGGATAAAGAGTACAAGCCAAAGAGAGCAGAATAGATGAACATACGATG
ATGATCACCTGTTCCATTGCAATTTCTGTCGGTAACATTAGCCCTGTTGGGTTGATGAAA
CGAATAAGATCACCTAAGTAAGTGGTTGCTAGAACCCCGGATATTCCGCCAATAAACGCC
CCAATAATACCAACAATAGCCCCTTGTGCTACGAAGATTTGCGTGACCTGTCCTTTGGTT
AATCCTTGGGTTTGCAAAATCGCAATTTCCCCTTGTTTATCAACCACCATTAAACTTAAT
GATGTCACAATATTTGAAATCGCCACGATAATAATCAGGCTAATTAGTAAGCCCATCATA
TTTTTTTCCATTCTCACCGCTTGGAAAAATTCCCCTTTTTGCTCTCGCCAGTCGTTCACT
AGCCATTTATCCGCAGGAAATGCCGAAGGTAATTCCGTGACTAAAAAAGGATCGGTTAAA
AACAAACGAACACCTTGGCTCTTACCTTCTTCAATACGCAACAAACGCCCAACATCCGCC
AAATTTGCAAATAAGGTATAAGCGCTCGCTTCATTATTCGAATAATAAATATCTGAAACG
GTAAAAAGACGCTGAACAGGCACTCGACCAAATGGGGTATATTGACTATTTTCCGTGATC
ATCAAACGGATTTTATCTCCCACATTCAGATCCAACTGATTGGCTAACCTTGAACCGATC
AATACATTAAAATCGCCTGCAGGTAAGCGTTCAGCTAAATCGCTTACTTCCGTTAATAAC
GGATCATCGCTATTTTTCTCAACGCCAATTAATTGCCCTGCATTTATGCCATGCTGACTT
TGAATCATCACATTTGCACGGCTAATTGGGACAGATTTTTCCACATAAGCAGGTAAATTT
AACTGCTGTTCTTTGCTCCAAGCTTCATCTATGGGTGAAATAATCGCATGGGGTAAGGTA
GAAAGCAGATTGCGTTTCTGCATATTTTCTAAGCCATTCATCACAGAAAGAACGATAACA
AGTGCCATCACGCCTAATACAATGCCTAGACTTGCAAGGTTTGTGACTAATCGACCAAAA
CGGTCGCCACTTTTAGAACGCCAATAGCGAAAGGCAATAAATAAAGGAGTTGTTAAGTTC
ATAAAAAATTAATACGAGTAGAAATTGGTAAAATTCTACCAAAATCTACCCGCTTGTCTT
AGAGATTTCTGTTATATCAACAAAAAATTAGTTAATAACACCGCAAGCCATTCTTGCTCC
GCCACCGCCAAGTGGTGCTGGGTGGTCTGAATGGTTATCGCCACCTGCGTGGATCATCAA
TGAACGACCTTTCACTTCTTCTAACTTTTTCAAACGTGGTGCAAGAACTGGATTAGTCGC
ATTACCCTCGTGATCAACCGCTAATGCAGGTAAATCACCTAAATGCGCTTCATCAGACCA
AGGATAACCGTGCTTTTTCGTCTCTTTAGGATCCCAGTGACCGCCTGCACCTAAGCCAGC
GACTAATTTGCCATCTTTCTCTTTTGGTTCACAGCTTGGTTTCTCGTGAATATGGAAACC
GTGTAAGCCGTGTGACAATCCTTTCAGATTTGGGGTAAAAACTAAACCGTAAGGCGATTC
GGTAATCGTCACCGTTCCCACATCTTTGTTGCCATTTTGTAAATCAAGTTGTTGAACTTT
CACTTCAATTTGGGTAGCTGAATTTGCTATCGCTGAAGTTGAAAATCCGAAAAGTGCTGT
TAAAGCAAGGGTTAAAACTGTTTTTTTCATAGGAACTCCTAAGTTAATTACAAATTATTT
GCCTGTTTTGACAAATTCTTCAATATTCTGAGCCACTTTATTGACTAAGATTGTCACGGC
TGAATCACTCGCCCACGCAACGTGTGGCGTAATCAATAAATTCGGTAAACGTTTTGCCGC
TTGAATGAGCGGATTATCAATCGCTGGCGGTTCTTTGACTAACACATCTAATGCCGCTCC
CGCAATTTTGCCATTTTCTAGGGCATCTAGTAAGGCGGTTTCATCTACCAAAGGACCACG
TCCCGTATTAATTAAATAAGCGGTCGGTTTCATTAATGCCAAGGTCTCTGCATTAATCAG
GTTTTGGGTCGTTTCAGTTAATGGACAATGTAAAGTGACAATATCCGCCTGTTTTAACAC
CTCTTCAAAAGGGGTATAGCCATCACGAATAGTCGTTGCACCTTTATGTTCTGCATAAAG
CACTTTCATGCCGACTAACTCTGCTAAACGCCCGACGTCCGTCCCCAAACAGCCTTTGCC
GAACACGCCAAGAGTGGAGCCACGCACATCGGTAATCGGATAATCGACATAGCAGAACTG
CCCACAAGTTGCCCAACGGTCGCTGGTGACTTGATCACGGTGGTAGCTCATTAAACTATG
TTTTAATGAAAAAATCATCCCTAAAACGTGTTCTGGCACTGTCACACTGGAATAGCCCGT
TACATTTTTCACCGCAATGCCTAGTTCTTTTGCTGCAACGAGATCAACATTATTTGTCCC
TGTCGCCGTAATTGCAATAAGCTTCAGTTTCGGCAACCTCGCTAATAACTCTCGTCCGAA
TAACACTTTGCTGGTAATCACAATATCCGCATCTTTTGCTCGCTCGTAGGTTTCTTCAGC
AGAAGTGCGATCGTATTCAATCCAATTATGCGGAAAAGGCGGACGTGGAATGTTGTGAGT
GGCAGGAATGCCTGTGCGGTCAAGAAAAACGATATTCAACATATTAGTTCCTTGTTTGGA
AAGAGAAAGTAAGGGTAAATATACAACAAGCGGTGCGTTTTAACAAGAAATTTACGAAAC
GAATGGAATATACAGTTTGAAAAGCGAAAATGTAGGACACACGCAGTGTGTTCCTACTAT
TATGAAGAAAGGTTATAGCTTTTCAACAAGTTCCACCGCATAGCCAATATAGCTTGCAGG
GGTCATCTGTTTTAAGCGATCTTTCTCTGCTTGTGGCAATGCCAATCCATCAATAAATTG
ACGCATCGCTTCGCCATCTACACGTTTACCACGGGTTAGCTCTTTGAGTTTTTCATACGG
TTTTTCAATACCATAACGACGCATCACCGTTTGAATTGGCTCGGCTAACACTTCCCAGTT
TTGATCCAATTCATCTCGCAGATGTTGTTCATTAACTTCTAATTTACTGATCCCTTTTAG
CGTAGAAGCATAAGCAATCAACGCATAACCCAAACCTACACCTAAGTTACGCAATACCGT
TGAGTCGGTTAAATCACGTTGCCAACGAGAAATCGGTAATTTTTGCCCTAAATGGTTCAT
TACTGCATTGGCTAACCCCAAGTTGCCTTCTGAGTTTTCAAAGTCAATTGGATTAACTTT
ATGTGGCATTGTTGAAGAGCCAATTTCACCTGCAATCGTACGTTGTTTAAAGTGATTTAA
CGCAATATAGCCCCACATATCACGGTCAAAATCAATCACAATCGTATTAAAGCGAGCGAC
ACAATCAAAAAATTCCGCAATGTAATCGTGCGGTTCAATTTGAGTGGTGTATGGGTTCCA
AGTTACCCCTAAAGATTGAATAAACTCTTGGCTAAAGGTGTGCCAATCAACTTCAGGGTA
AGCGGATAGATGAGCATTATAATTTCCAACCGCACCGTTAATTTTCGCCAAAATCTCTAA
GTTTTCTAATTGCTTATATTGACGTTTTAAACGATACGCCACATTCGCCATCTCTTTACC
AATCGTAGTTGGGCTGGCAGGCTGACCGTGTGTGCGAGAAAGTAACGGAATATCTTTGTA
ACGGTGAGCCAATTCCACAACGGCATCAATCACTTTTTTCCACTCAGGCAACAAAACTTC
TTCTCGTGCTGTCTTGAGCATCAAGGCGTGAGAAGTATTGTTAATGTCTTCAGAAGTACA
AGCAAAGTGAATAAATTCATTGATTTTTTGCAGTTCAGGCAAGGCTTCACACTTCTCTTT
TAAGAAATACTCAACGGCTTTGACATCGTGGTTTGTGGTACGCTCAATCGTTTTAATACG
CTCAGCATCTTCAATCGAAAAATGTTCGACAATCTGATTTAAGTAATCGTTTGCGTCTTT
AGATAAAACTGAAACTTCGTTGATTTGTGCGTGAGAAGCCAGTTTTTGTAACCAACGAAC
TTCTACGGTAACACGAAATTTAAGTAAGCCAAATTCACTGAAAATAGGGCGAAGTGCAGT
CGCTTTATCTTGATAACGACCATCAATAGGGGATAACGCTGTTAAAGCGGTCAGTTCCAT
TCAGGTTTCTCCGTACATAAATAAAAATCAACCTGAGAAATGTAGCATTTTTTGCGAGGA
ATTTCATTAGTTTGTTGTGGTTTTATCAATTTTATATCGTATTTTGATAGCTTTAACATA
TAGCAAAAATAGTAAAAAGTATAATTTCTAGCCATCATAGTGTTTTACTCTCTTGGTAAA
ACTCATTAGAATTAATCGTTTTTTTCTATCTTCCTAAGTAGCATCTATGCATTTCCGAAA
ATCCCCTTTAGCGTTAGCTATCTTATTATGTTTATCCCCAATTACAGTTACAGTGACTAA
TGCCAATGCTGAAACTTATATTGTTACTGGTGAAAATAACAATGTGCGCGGCGAACAATT
CCAACGTTTACTTAACCAAGCCAAAGATGGCGATACAATTCGCTTAGACGGAGATACTCA
ATTATTGCGTGGAAGTGGTTTTTTCAATGTTGATAAACAAGTAACAATTGATGGACAAGG
AAATCGCTTACACCTTGAAGGTTATAATTTGTCCTTAGGACAAGATGTTACTTTTTCGAA
TGTAAATTTATCCTTAAAACCTAGTCGAGATTTAAACAATATTTTTGGTTCTGGATTTAA
TAATTTAAAAGCAGCATCTACCTATATTGTGACCAATGGAAATAAATTGATCTTGGATAA
TGTTAGAACGAATGTTAATGGTGAACCTGCAGATACTCGCCCAATGATTTTACTTGGAAA
TATTGATCCAACAAAAAATAATAATGGACACGATGCTCTTGTAGTGACAAATGCTCACCC
AACAGAAACAATATTATCTTCAGTGGTTGTTATAGGCAATAACAATTCAAATACTGACAC
CCCAGTAACGATTAGTTTAGGGGAAAATGTCAGCTTTGTTAATCAGGTAATATTTGAGAG
AGAAGGAGAAGAGGATATATATAGTGGTGCGGTGTATCTAGCTGGAATGAATAATGATCA
AGAACATAACAGAGCTATTAATTTCTCTAGTTCATCAAATGCTATCACTAAAATTTATAC
GGGAGAAGCTACAAATGTTTCTGTTACGTTAAATAACATCAATCCTGAAACTGCTATCAC
TTTACAAGATGTTAAAGATTTAACATTAAATAATAGCCGTATTACTTTGGATAAGAATTT
ATCTGTTTCAGAAACCTTAACTCTGAATAATCAATCCGCAATCACTACAGTGGCGAGTAA
AGATGCTTTTGGTGACATCGCTAAGACTAGTTTGATGTTAAATAATATCCATACCAATGG
TAATAATAGTAATATCACTATCGTTCGGGACAATGCTCTTTTGATTAATGGTAATATTAC
TGGTGAATTGACTATTAATACAGAAGATAAAGATAATAACGTTAGTCTTCCTAATGGCAG
CACTTTAGTAGGAGAAAATGGCAGCTATGTTGTGAAGCTAAAAACAGAAGTAACTCAACC
TGTATCAGAAAATACAACTACTGACAGCAGTAATACTGATGTAACCCCTGCTAAACCTAC
GGATAGCACACCAGCAACAACAGGCGAACAAACTGGTTCGTCAGATACAACATCACCAAC
AAATACAGCTGCAACTAGCAATGAAACTACACCGCCTGCTACAACGGGAGATACAGCGAC
TAACAGCAGTAATACTGATGTACCCCCTGCTACACCTACGGATAGCACACCAGCAACAAC
AGGCGAACAAACTGGTTCGTCAGATATAACATCGCCAACAGATACAGCTCAAACAGACGA
TCAAGCGGAGGCTTCTAGCTCTGACACTGCAACATCTACACCAGCACAACCAACGGGCGA
TGTAGCTTCAACAAGTGAACAAGCGACAACGTCGAGTACATCTACAAACCACAATAAAAT
CACAATCACCACGGCAGAACAGGAAACACAGCGAGCGATTGCGGAAAGTCGTTATGCCAC
CGTTGTATCTAACTTTGCATTAAATTCTATCCGAAACAGACTAGAACACAGCCGTTCAAG
TAATGCTTATCCGTATTTAACTGCAACGGTAAACGGCATGATCCCGACGGTTTCTGAGCT
AGGTAGGTTATGGGTTAATTCAAGCTCTGATCGAATAACGCAGGAACGATATAAATTCAA
CAATTTTGGATTACAAGTAGGTTATGATAAATCCTCGGCGTTGGATAATGGCACAGCTCG
TTTTGGCTTCGCTTTAGATGTTGAAAAAGGCAAAGCTAACTTTGCTCAATTCTCTGAAAC
ATATAAAACCCAAACATACGGTATGGCGTTATATGGTGCTTACGAAACAGAAGATCGCCA
TTATTTAGATGTCGCAGTGAGAATGGCAAGAGCATCTAATGAACTAAAATCCAATGCTTC
GCAGGCGTATCATCACAATCTCTATTCTGCATCACTGGCTTATAGTAAAGGTTTTGAATT
GAGTAACCGCTGGGAAATCGAACCATATACGCAGTTATTCTATACTCACCTAAGTTCTAC
GAACTATATTAGAAATGGCTTGAATGTAACGGCTGACGAAATCAACAGCTTAGTTGGTAG
TATTGGAGCTAAAGCACAATATCAACTTAATCAAACTTTGAATTTCTATACTAAAGTCGC
AATGCATAGAGAATTTAACGCTACACAAGATATTCATATCATTCGTAGTGCCACAGACAG
GGTTCAACATAATATCAATCATCGTGGAACTTGGACAACTTTAGGATTAGGTATGAAAGC
TCGTCTAGGCAATAATACCCATTTATATCTTGATGCAGATAAATTATTTGGTAATGGCTA
TAAACAAAGTTATCAAATAACTTTAGGGTTAGATTGGAAATTTTAATTTCAATTAGATCA
ATAAGTTAAACGCAGTGGGATTTCCACTGCGTTTTTAATATTATAGTAGACATGAGTTGA
ATAGAAGTGGCTTACATCCTAATGAACACACCCCACATCTACATCGGTACGGGCGGTTAT
AGCGATACGGATTTAGTCGGTACGCTCTATCCGTTTGGGACGGACAAAACGGATTTTTTG
TCGGTTTACAGCCAGCATTACGATACCGTTGAGATCAACAGCACCTTTCACGCCCCGATT
GGCTATAAGGCAGTGCAAGGTATGCTAGAAAAGTCTGAAGGGAGATTAAAATTTTCGGTG
AAACTGCATCAAGATTTTAGCCATAAACGTACCGCTACCGCCGAGCAAGCGCAGGCATTT
TTGGCTGCGTTACAACCTCTGTGTGATAGCCATTGTTTAGCCAATTTATTTGTGCAATTC
CCGACCAGTTTTGAACGTCAGCACGCCAATCGTTACTATCTGGCGGAGCTGGTGTCGTGG
TTTAGTGATTATCCCCTTGCCATTGAGTTTCGCCACGCCAGTTGGCATACGCAGTCGGTG
CGGGATTATTTTCACGGCAAGGAAAATTTGATTTGGTGTAACGTGGATTATTCGCAGAAC
ATCGGTTTGCCTGCCTTTCAGTTTTATGCGAACCAACGTACCGCTTACCTGCGATTACAC
GGTCGCAATCCCCACTGGTGGAAAGCCCAATCGGCACAAGAACGCCACGATTATCGTTAT
AGCGAAACCGAATTACAACAACTGGCAACATTGTTAAATCAGCGAAAAGCAGAGTTTGAT
CAGCTTTATCTCTATTTTCAAAACACAACCAATAGCTATTCGTTCTACAATATCGAAAGT
CTGAAAGGCTATTTGGCGAGCTATGGATTTAAAGCAAAAGAGACACCTGAGTTTTTGAGT
GGACAGCAGAGTTTGTTTTAATAAGAGAAATCCGTGGTTATTTATTAGTAATATTCTACC
TGTTTTTCAGCTATACAAAGAAGTGGAGACAAAAGTATTGGAGAGAATTAGAGAACATGA
TTAAAACTAATACTTTTGCCTACTGTGCCGATTTCTATAGAAAATAAAAAGACCTCTGTG
GTTTTACTACCAAAGAGGTCCTTTGAAGATTTTAAATTACTGTTGGCACACACCACAAGT
TGCAGCTGATGAGAACATCCAAACTAATTTCTCTTGCTCTTTGATGTAGTCGCTCATTTG
TGACGCTGTACCTTCATCTTCCGCAGCATTTGCTAACGCTAAAATTTCACGTTGTTGTTT
AAGTAAAGTTTGGAATCCTTCTAAAGTACCTGTTAAGCAGTGTTGTGCTGAACTTGCACC
GATGTCTTCTTTAACAAGTGAAACTTGTAAGTATTGGCTAAATGCGTTATCTGGCGTATA
ACCTAAGGTTAAGATACGTTCTGCGATTTCATCTACTTTAACCACTAAATCATCGTAGAT
TTCTTCAAATTTTGCGTGTAATTCAAAGAAACTTACACCTTTGATATTCCAGTGATAACC
ACGCACATTGGTGTAAAACACTTGGTAGCTTGCTAATAAACCATTTAACTCTTTTGCTAA
TTTCTCAGCAGAAACCTTGTCTAAACCGATAGAGTTTACCATTTTTTTCTCCTATATAAT
GTGATCCGCGAGGCGGATTATAACCTAAAAAAATAATTGAATAAATGAATATAATTTATT
CATATAATAGAAAAAATCAATCAGTTTAATGAGAATAATTTCTTTTTAAAACAATTAGAT
AGGAATTATTTTTATTTCTTAAATAAAAGCACTCTTTTTTATTTAAAATGCTCTAACCCA
TATTGATAAAGTGCATTTTTTTTGTAGCCAAAAGTGTCTGCAACAATTGCGGCCGCTTTT
TTCAGTGGTAATTCTTCACTTAATAGGGAGAGTAATTTAAGTGCTTGCGGAGAAAATTCT
TCGCTTTCATCTGCAGTTTTCCCTTCAACGATTAAGACAATTTCGCCTTTAATACGATTG
CTATCTTGTTGTAGCCAGTCGATTAATTGTGCAAGCGGGTCACCGTGAATAGTTTCCCAA
GTTTTGGTTAGCTCTCTTGCCATTACAACATAGCGTTCTCCACCAAACACGCTTTGCATA
TCCGTTAAGCAGTCTAAAATGCGATGGGTGGACTCATAGAAAATGAGTGTGCGAGGCTCT
GTGGCTAATTCGTTAAATTTGTCACAACGAGCTTTACTTTTTGCTGGTAGGAACCCTTCA
AAACAAAAGCGGTCAGATGCGATACCCGAACTGCAAAGTGCGGTAATTGCAGCACAAGCC
CCAGGAATAGGCACAATGTTAATACCAACTTGGCGGCAATGTCGAACGAGATGGAAACCA
GGATCGCTGATTAATGGCGTGCCTGCGTCAGAAATTAAGGCGATGTTTTGTCCTTGTTGT
AATTTTTCGACAAGCACGGTGGCACGTTGTTGTTCGTTATGGTCGTGCAGTGCGAAGAAA
GGTTTTTTTATACCATAATGGCTTAACAGAATACCGCTATGGCGGGTATCTTCTGCTGCA
ATAAGATCGACGGCAGCAAAAGTATTTAAGGCTCGCTGAGTAATGTCTTCTAAATTTCCG
ATTGGGGTTGCAACAATATATAATGTACCGATTTGTTTAGGTGAGTATTCGTTTTTCATT
TGATTTTCGCTTAGTTGATAAGTAAGATCTGCCTAATATTCACAGACTAACTTAAGTCTA
GATAATAGCCAAATTTATGGAGCAATAAGATGCCAACTATTTTAGTACAAAGTTATGGCT
TTCGCCAAAAAATGAAAACGATCTTTATTCCTACTGCCCTTGCTTTGTTGTTGGCAGCCT
GTTCAGGTAATAAAGTGACTGAAACATTAAAAAACGAGGCTTATGGTAACTCTGAATTTT
ATATCAATAAAGCCGAACAGAGCCGCAATATTGAGGAACAGCAAAGTTATCGTTTGTTAG
CTGTTCGCAAGTTAATTGAAGAAAATAAGGTTGTTGAAGCTCAGAATACCTTTTCAGAGA
TTTTGGTAGCTAAACTAAACGATGAGCAAAAACTTGAACATCGTCTTTTAATTGCTCAAT
TAGCTGCATTACAAGGGAACAATTCAGAGGCTCAAGGTGTATTGAGAGCTTTACCACAAA
CACTATTAAGCCAATCTCAACGTCTGCGTGTGTATCAAACTCAAGCCCGTATTGCTGAAA
ATCAAAATGATGTCATTGCGGCAGTTAATGCAAGAGCATTGATGGATAGCTATATGACGG
ATACTCAAAGTCGCCAAGCGAATAATGACAAAATTTGGGAGATGTTACGCAATGCTAACC
GTGGTATGTTAGAAAAAGCGGTGGCAGGTCCTGGTGAAATCGGATTAGCTGGTTGGTTAG
CCTTAGTGGTTGCTTATAATCAAAATATGTCTAATCCAGCACAATTGCCTCAAGTGATCG
AAATGTGGAAACAGCAATACCCTAATCACTCAGCCGTATTGTTGCTTCCAATTGAATTGC
GAAATGTATCTTCTTTCCAACAAACCCAATTAAATGGCGTGGCATTATTATTGCCTTTAA
GTGGTGATGCAAAAATTTTAGGGGAAATCATCAAGCGTGGTTTTGACGATGCTAAGGGCA
CAACAACCATGCAAGTTCAGGTATTTGATACTGATAGTGCTCCTATTAATGATTTATTAA
TGCAGGCGAAGCAACAAGGGGCTCAAACTATTATCGGTCCATTGTTAAAACCAAGAGTAG
ATGAAATGCTAACCAGTCCTGAAATTAGCAATATCAATGTTCTTGCACTCAATTCTACTC
CAAATGTAAGAGCTGTCGCCAAAGTGTGCTACTACGGGTTATCGCCAGAAGCAGAAGCAC
GTTCTGCGGCTGAACGTTTCCTGAAAGATGGCTTACAGCATGCGGTTGTAGTTGCACCTA
ATGGCGATTTTGGCACACGTTCTGCAGAAGCCTTTGCTCAACGTTGGCGTCAGCTTACCA
ATAGAGATACAGACATTCGTTACTACAATCAAGCCTTTGAAGTAACCTCGCTTTTACAAG
GTTCAGGAATTGGACAGGGAAGTGGTTTATATGCGTTAGGAACAGCAGAGCAATTATCTG
ATTTGAAACAAAGTTTAGATAACTCACCGCTTGCTAATCAGTTCCCAATTTATACTTCTT
CACGTAGTAACTCGCCAAACAATGGGCCTGATTTCCGTTTAACGATGGAGGGAGTGAAAT
TCAGTGAAATTCCACTTTTATCTGATCCTTCATCTAGCGAATATAAAAAAGCAGAGCAAA
TTGTAGAAAGCGATTTTTCAATGATGCGTTTATATGCAATGGGATCTGACACTTGGTCTA
TTGCGAATAAATTCAACGAATTCCGTCAAATTCCAGGTTACAAAGTTCACGGATTAACGG
GCGTACTGAGTGCAGGCCCAAATTGTAATATTGAGCGTGAAATGAACTGGCTACAATATC
GTGGCGGTTCTATTGTTGATGCAAACTAATATGCGTTCACAAGGTGCATATTTTGAACAG
CAAGCCAAAATTTTCTTAGAAAAGAATGGCTTGCGGTTTATTGCCCAAAATCAGCAGTTC
AAATGTGGCGAACTGGATTTAATTATGCAAGAGGGCGATACCTTGATTTTTGTCGAAGTT
CGCCAACGCAAAAATGCCTATTTTGGCTCTGCGGTAGAAAGTATTGATTTTCGCAAGCAG
CAGAAATGGCAAAAAGCAGCAAATTTATGGCTTGCACAACGAAATCAATCTTTAGATACG
GCAAATTGTCGTTTTGATGTTGTGGCATTTGAAGGTGATTGTTCACCTATTTGGATCAAA
AATTTTTTAGGATAGTATGTTAGAAAAAATTCAAGATCGCTTTAGTGAAAGTATTCAAAT
TCAGATTGCCGCAGCGGAATTACTGCCAAAAGTATTAAACGAAGCGGCTAATCGTATCGT
AGCTTGTTTGTTGCGAGGCAATAAAGTGATCGTTTGTGGCTATGGACGCTCTTATGCCAA
TGCACAATTGCTGGTGAGTAATTTGTTACACCGATATGATCTTGTAAGACCTAGCTTATC
GGCACATTTACTGCAATTTGATGGAATGCTCGTGGGCTGTTTAAACCAAGATCAAGATCT
CAATGAAATCTTTCGTAAACAGCTACAAGTGATTGCAAAAGAGGGAGATCTGTTTATTGC
ATTTTCTCCACTAGGCAACGAACAAGCGGTCTTAAATGCGATACATTGTGCAAATAACGA
AAATTTGGAAATTTTTGCGTTTACCAGTAGTCTAAATGATCATACAAAAGGACTGCTTGA
TAATACCGATCTGGATATTGAGATGCCATCAATTAATGAAATGCGAATTATTGAAGGACA
TCAATTTTGCGTGAATTTAATCTGTGAGCTGGTGGATAATCTGCTGTTTCCAACTACATC
ACACTAACATTGAAATAGGAGAGGACTATGTTAAAACTCGTTAAACGCATTACCCTTGCA
AGCCTATTTGGCTTAACATTTCTATCATTACAAGGTTGTTTAGCCACTGCTGTTATAGGT
GGAGCAGCGGTCGCAACGAAGGTTGCAACGGATCCAAGAACGGCAGGTCGTCAGTTAGAT
GATGAAACACTGGAAGAAAAAGTGGCTTATAATCTGAATAAAGATCAACAACTTAACAGC
GAAGCTCGTATCAATGTCGTTTCTTATAACGGCAAAGTCCTGCTGATAGGTCAAGTCCCT
AATGATTTTTCCAAAGACTCGGCGAGTAGTATCGCTACAGGGGTAGAAGGCGTATCTACG
GTTTATAACGAAGTTCGTATCGGCCCTAAAATTGGGGTTGCACAAATTAGCAAAGATAGC
TGGATTACCACAAAAATTAAATCAAAACTCTTTGTGAACGGCTCTGTTAAAGCAACAGAT
GTCAAAGTGATTACTGAAAATGGTGAAGTATTCTTAATGGGTAATTTATCAAGTAGTCAA
GCAGATGCCGCTGCCAATGTTGCTCGTCACGTCGATGGGGTCGTCAAAGTCGTGAAAGTG
TTTACCTACGTACAATAAAGACATTAATGCTAAACATTAAGCATATTGGTATGCTTCGAG
CCAATATGCTTTTTTGTAAATGGAATTTTGTCAATTACTTTAAAGAACATTGACTTTAAT
TGCTCATTCATTAATTATCACAAGCCATTTTTCAGTCAATACCCCCTTTAATTTTCAAAG
GGTATCGTATTTTTAAACTAGAAGAAAACGAATGCGTGAGATAAAAAATTTGGTTGAAGT
AAAAAACCTCACCTTTAAACGAGGTGAACGTGTGATTTACGACAACCTAAATCTACAAGT
GCAAAAAGGCAAAATCACAGCGATTATGGGGCCATCAGGGATCGGTAAAACCACCTTGTT
ACGCCTTATCGGTGGGCAGATTTTACCTGAAAATGGTGAAATTCTCTTTGATGGGCAAGA
TATTTGCCAAGCAAACAATAAAACCTTATATCAACTTCGTCAAAGAATGGGAATGTTGTT
CCAATCTGGTGCATTATTTACCGATCTATCAACTTTTGATAATGTCGCATTCCCTATTCG
TGAACATACCCAATTGCCCGAAGAGTTAATCCGTAAATTAGTTTTGATGAAACTTGAAGC
CGTTGGGCTACGAGGGGCGGCACAACTAATGCCTTCAGAATTATCTGGCGGTATGGCTCG
CCGTGCAGCATTAGCACGAGCGATAGCTCTAGATCCCGATCTTATTATGTATGATGAACC
TTTTACAGGGCAAGATCCGATCAGTATGGGCGTTATCATCGAATTAATCAAAAAGCTCAA
TCAAGCACTCAATTTAACCTCAATTGTCGTTTCACACGATGTGAATGAAGTGCTAAGTAT
TGCCGATTACGCCTATATTATTGCGAATAAACGCATTATTGCTGAAGGAACACCTGAAAG
TTTATTAGCAAGCCAAGATCCACAAGTGGTTCAATTCTTAGCAGGAAAAGCAGATGGGCC
AGTGCAATTCCACTATCCTGCTCAAAATTATACGGAGGAACTGTTTCAATGATGGAGTTT
ATATCCTCAATAGGTGCTTCCGTTATTCAGGCTATTAGAGCAATGGGACGAGCCACCTTT
ATGTTGTGGGGGGCTTTAGTCGGTAAGCCAGAATTTCGTAAACATACCCCTTTATTTATC
AAGCAGTTACACGTTTTAGGCGTACAATCCTTACTGATTATTATGCTATCAGGCTTATTT
ATCGGAATGGTGCTAGGTTTACAAGGATATGTCGTCTTAGTCGATTTCTCGGCAGAAACC
AGCTTAGGACAGCTCGTTTCTCTCTCGCTCTTGCGTGAACTCGGCCCTGTCGTCACCGCA
TTGCTCTTTGCTGGGCGAGCTGGCTCTGCCCTCACTGCAGAAATCGGCTTGATGAAAGCA
ACAGAACAGCTCTCAAGTTTAGAAATGATGGCCGTCGATCCGCTACGTCGTGTTATCGCC
CCACGTTTTTGGGCGGGCATTATTGCAATGCCGATTTTAGCGGTGATTTTTACTGCTATC
GGTATTTGGGGGGGCTCACTCGTTGGCGTAGATTGGAAAGGGGTCGATGTAGGTAGCTTT
TGGTCAGTAATGCAAAGTACCGTGACAATGGGCGATCTGCTCAATGGCTTTATTAAAAGT
ATTGTTTTTGCCTTTGCTGTGGTATGGATTGCACTCTTTAATGGCTATGATGCCCTACCA
ACCTCAGAGGGGATTAGCCAAGCAACAACAAGAACCGTCGTTCACGCTTCACTGGTTATT
TTAGGGCTTGATTTTATTTTAACGGCAATTATGTTCGGCGGTTAAACAAGCAAAGGTATT
ATTGTAAAATAGCAGACAAAATACACCGCTTGTTAGTGTATTTGAATAGGAAAAATTATG
CGTCAATCAATTAAATATGAATTTTGGGTAGGCTTATTTGTACTTCTTGGATTAGGAGCT
TTAGTCTTTTTGGGCTTACGAGTTGCCAACGTACAAGGCTTCTCTTCGGAAAAAAGCTAC
TCACTCTATGCAACTTTTGATAACATTGGAGGACTAAAAGTCCGTGCGCCAATTAAAGTT
GGCGGTGTAGTAATTGGACGAGTATCTGATATTCAACTCGATCCTAAAACCTACACCCCG
AAAGTCACCCTTGCTATTAATGAAGAATTTAATCAAATTCCTGATACAAGCTCTCTTTCT
ATTAAAACAGCAGGCTTACTGGGCGAGCAGTACATTGCACTGAATGTGGGATTTGTCCTT
GAAGGCGAAACAGCAATGCTCAAAGAGGGGGATAGCTTTGCTGATACCAACTCAGCAATG
GTACTGGAAGATTTAATCGGTCAGTTCTTATATGGCGATAAGAAATCTGACAAAACGGAA
GACACCGCTGAACCTAAAGCGGAATAATTGCTCACTTTTAAAATCACATTTTGGAGTTTT
ATGATGATCAAAACCCTTAAAAACCTTTTTATTGCAGGCTTTGTTGCAATTTCTGCATTC
GTTTCAAACTCGGCTTTGGCTTCTACTAGCCCTTATGTCTTAATGCAACAAACGGCAGAT
AAACTTTTTGGTGATATCAAAGCAAATCAAAGCAAAATTAAGAAAGATCCAAACTATTTA
CGCACTATCGTTCGTAATGATCTTATGCCACATATTCACGTTAAATATGCTGGTCAATTA
GTCTTAGGTAAAAATTTAGCGTCAGCGACTGATGTTCAGCGTGAGGCTTTTTTCACTGCA
TTTGGTCAATTTATTGAACAATCTTACGCACAAGTATTAACCCAATACAGCGATCAACAA
GTTCAAATTGAAAGTGAAAAACCGCTAGACAACAAATCTATCGTCAGTATTCGCGTCAAT
GTTCTACAATCAGGCAACGCCCAGCCAATCAAATTAGATTTCAAATGGCGTAAAAATAGC
AAAACAGGTGAATGGCAAGCCTACGATATGGCAGCCGAAGGTGTGAGTATGGTCGCAACC
AAACAAAACGAATGGAGCGGTATTTTACGCCAACAAGGAATTGACGCTTTAACAGCTCAG
GTTGCACAATCTGCAAAACAACCTATCACATTAAAATAATTCGGGTATGCAAACAAAAAA
TCCATTACAATGGCATATTCAGCAAAACAATGAAAGTCTGATGGTTCAACTATCTGGCGA
GCTTACCCGTGACACGTTGCTTCCACTTTGGAAGCAACGTGCTTCTTTTTTATCTCCCAA
AAGCTCGCAGCACATTTATTGGGATTTAAAAGGTCTCACTAGCATTGATTCCTCAGGCTT
TACCTTACTGGCTGAACTACTTCACCTCTATCAACAAAAAAATAAAAACTGTTTATTTAA
TGTTCCGCAAGCGGTACACAGCCTTGCAGAGCTATTTGATTTAGCAGACTGGTTTAAAAA
ATTTCTATTTTGTGAGAAGAAATAACAATGGAACCCAAACAAATTGAAGAAATCCTAAAA
AACGCCTTAGAACTTGATGAAGTTTATGTACAAGGTGAAAATTCCCATTATGGTGTTATC
GCAGTAAGCGACAGCTTTGCCACAATGTCTAAAGTAAAACAACAACAGATGATCTATGGT
CCTTTAACTGAATTTTTTGCAACCAATGCAATCCACGCATTAACAATCAAAACATTCACT
AAAGAACAATGGAAAAGAGAGCGTTTGCTCAATATGCCAAGCTAATCACATCATCTAAAG
GAATTAAAATGGAAAAATTTCGTGTTCACGGTCCTTTCACTTTAAGCGGAACTGTTGATA
TTTCAGGTGCCAAAAATGCAGCATTACCGATTTTATTTGCGGCTATTTTAGCGGAAGAAC
CCGTTATTTTAACGAACGTCCCTAACTTAAAAGATGTCGAAACCACCGTCAAGATTCTAC
GCAAACTAGGTGTTGTCGTTGAACGTGCAGAAAATAACGCAGTACATATTGATGCCAGCA
AAATCGACCATTATGTTGCACCTTATGAACTTGTCAAAACAATGCGAGCTTCAATTTGGG
CATTAGCCCCTCTCGTCGCTCGTTTCCATCAAGGTCAAGTTTCATTACCAGGTGGCTGTA
CCATCGGGGCTAGACCTGTCGATATGCACATTGCAGGCTTAGAAAAAATGGGGGCGACTA
TCACCCTTGATGAAGGTTACGTTAAAGCAGAAGTAAATGGTCGCTTAATAGGAGGGCGTA
TTCTGATGGATAAAGTCAGCGTTGGTGCAACATTATCTGTGATGATGGCGGCAACCCTTG
CAAAAGGCACAACCACTATTGAAAATGCCGCTCGTGAACCTGAAATTGTTGATACTGCTA
TTTTCCTCAACAAAATGGGGGCAAAAATTACAGGGGCAGGTACAGACACAATCACAATTG
AGGGGGTAGAGCGTTTAGGTGGCTGTGAACACCACATTGTCCCAGATCGTATCGAAACAG
GCACATTCCTCGTTGCTGCCGCAATCTCAGGCGGACGAATTACTTGTCGAGGCACGAAAG
CGGATACATTAGATGCCGTAATTGAAAAATTGCGTGAAGCAGGAATGCAAGTGGACGTGA
CCGAAAACAGCATTACCCTCGACTCGCTAGGTATGCGACCAAAAGCAGTCAATATCCGCA
CAATGCCTCACCCAGGCTTCCCAACGGATATGCAGGCCCAGTTTACACTATTAAATGTCG
TTGCAAATGGCACCAGCAAAATTACCGAAACGATCTTTGAAAACCGCTTTATGCACATTC
CAGAGCTAATCCGTATGGGAGCAAAAGCAGAAATTGAAGGTAACACAGCGATCTGTCACG
GTGTCGAAAACCTTTCAGGCGCAGAAGTAATGGCAACAGACCTACGAGCTTCTATCAGTT
TAGTTCTGGCAGGTTGTATTGCAAATGGTCAAACTATTGTTGATCGTATTTATCATATCG
ACCGTGGATATGAACACATTGAAGATAAACTACAAAAATTAGGTGCTAGAATTGAAAGAT
TTAATGCACCATTTGAAGAATAATTTTTCATATAAAACAACATAATTGCTAAAAAGTGAC
CTAAGCCTTATATTACAAGGCTTTAGCCCCTATTTTAAAACATGAGCAAAAAATCTCCCA
TTTTGTCAAAGTTTGAAAATTAAGGAAACATAGTATACAAAATAATATCCAATGTTATTT
GGTAATAAATGTTATAAAATTTTTATCTTAAAAAAAATAAATTAGATCCAATTAAAATTT
GGACTTATTACACATCTGGAATACAAACCTATCAACAGCTTGCTGTTAAATCTCGTTGTT
CAGTCAGAACTATTCAAAGATATCAAGGTTATTTTCCTTATAAACATCGCAATGTAGGGG
GATGCCAGTCTAAAACATTAGATGGGGCGATATTTTATCTATGAAAAACATCCTGAATTA
AATATAGAAAAGATAACAAATAGGTTAGATGGATTATTTAAAGAACCGAAACAGAAATTA
TCAGTTCATAATGGATTAACGAAAAAGCATAAGATTATGTTTATAAAGGATTTTTTAAAT
AAAAAGAGTTGGTAATAATTAGGGAAAATAATTAAAACCAACACTTTTGTCTATGATCAA
TATACTAGCACCTGAATATTGACTTAACTTCCGACAATAGAAGGGACTAACTTTTATTAT
TCATCAAACAAGACTAGTTCTTTTTTTTCTATTTCTGGTGGATTATCACATAACCAATTT
GCTAAACGGGCATAATCCGCAAGCGATAAGTTTTCCGCTCGTGCATTCAAATCTACCCCT
AATGCCTCTAACTGCTCTACATTAAACAGTGTAGCAAGTGCGTTGCGTAATGTTTTACGA
CGTTGATTAAAGGCTTGTGTGGTCACACGATTTAGCCAGTAAATATCTTTCACAGGGTAG
GGTAGTGTTTTATATGGCACTAACCGCACTACCGCAGAATCTACTTTCGGAGCAGGTTTG
AATGCTGTTGGCGGCACTTCCAACACGGGCATTACTTGACAATAATATTGCGCCATAATG
GTTAAACGCCCGTAGGCTTTGCTATTTGGTGCAGCACATAAACGCTTAACCACCTCTTTT
TGCAACATAAAGTGCATATCTTGAATTAAGTCGTGGAACTTAAAGAGATGGAACATCAAC
GGAGTTGAAATGTTGTAAGGCAAGTTACCAAACACTTTGACCGCTTTGCCATTCAAGGCT
AGGCTATCAAAATAGGCACGGAAATCAAAACGCAACGCATCTTGTTCAATCACAGTTAAT
TTTTGATGTAAAAACGGGTGATGGCGTAAACGTTCTGCAAGATCACGGTCTAATTCGACC
ACAGTAAGATGATCTACGAGATCTGCCACTGGCTCAGTTAATGCCCCCAAGCCTGGACCA
ATTTCCAATAAAAATTGATTTTGCTGCGGATTAATTGCCGCAACAATATTATGAATAACG
TTTTGGTCGTGTAAAAAGTTTTGACCAAAGCGTTTACGAGCGGTATGCCCTAAATGTTTT
TTTGAATTTGAACTCATTGAATACCTTAATAAGCGGTTATGTTCCCACTAATTTTTATAA
ATTTAATAAAGTAAAGAACCTCGCATATGCGAGGCTCCCTTAATTATTAGATAAATTAAA
AATATTTTATATCTAATTTACTTCTCAATACTTTTATCCAATCTTTTGATGCCACTTTCA
CTTGTTTATCAACAAGCTGCTCGTAAGCTTTCTGTAAATAAGCATCTTCCGTACGATCTC
CTCTGCGAGTATCAGTAACTTTTAGTATATGCCAACCAAATTGTGATTTAAAAGGAGATG
AAATCACATCAATTTTACTTTTACTTGCAATGTTAGCAAAAGTTGAATCATAGACATCTA
GAAAATTAAAACCGAGATCTCCCCCATCAATACCAGATATATAATCTACAGAGTTAATTT
TCGCTGCTTCTTCAAATGTTATTTTACCAGATTTAATGTCAGCGGTAATTGATAGTAATT
TTGCCTTAGCTTGCATATCATTTAAGATTGGCGTCGTTTTAATCAATATGTGACTAATGC
GATATTCTGTAGCGGAAATTGTTTCAAATGTACCGTTTGTTTTTGCTTTATCTAGCATAT
CCTTCGCTAAAGATTGAACATCTTTCGGCTCTACTTGAATAGAATTTCCAATACTTTGTT
GCCGAACTTGTTCTATTAAAAGCTGATGAGCAAGTTGTTGACGATACTGACTAAGACTAA
TGCCCTGATAATCCAAAGCATCAAGTAGTTGGCCATATGTTATACCATTTTGAGCAGCAA
CATCTTCCATCATCTGATCAACATAAGCATAGTCTACTTTTATACCAGATTCTTTAATCG
CACGTTGCACAACGAAATCATCAATAATAGTCTCCAAAGCCGCTTTACGATTAGCTTCCG
TATTCGCTTTTTTACCCAAAGCCTGTTTTACTTGACTCTGCATAATGGGATAACCATCTA
CTGTTGCAACGACTCTCTCTTCCGCATTAGCTGAAGAAAATGCAAATAAAGCAAAACCTG
CGATAAATAATGATTTTACTTGTGTAAACTTCATTTTAATTTCCTATGAATATTGTAGAT
AAAAAATTCCTGCTACTTAGAAGGCTATTCTAGCAAAAGGTTCACAAAGATCGGATTTTC
TTAATCACATTTGTGGTCGAACAACCGTTTTCAAAGTTGAGTACACGAACCTCGCCACCA
TTTGCCCAAACTTCTTGGCTACCTGCAATCTCTTCCGGCTTATAATCGCCGCCTTTTACC
AATAAATCAGGCAAAATTTCCCCAATTAAACGTTGTGGCGTATCTTCACCAAACGGCACA
ACCCAATCGACCGAAGCAAGCCCAGCTAACACCGCCATTCGTGCATCTAAATCATTAATC
GGACGACTTTCCCCTTTTAAGCGTTTCACTGATTCATCCGTATTTACTGCAACAATCAAA
CGATCACCTAACTTACGTGCATTTTCAAGGTAAGAAATGTGTCCTGGGTGAAGAATATCA
AAGCAACCATTAGTCATTACGATTTTTTCACCACGAGTTTTTGATTGTTTAACAATTGCC
TTCAATTCATCTTCAGACACAACCCCAAAACCTGTTTCAGCACGTTGATGAATTGCCTGC
TCTAGTTCACTTGGGCTAACGGTTGATGTCCCTAATTTACCCACCACAATTCCAGCCGCC
GCATTCGCTAAATAGCACGCTTCTTCCAAAGGACGACCATCTGCAATCGCCGTTGCCAGC
ACACTAATTACCGTATCGCCAGCCCCTGTTACATCATAAACTTCTTTCGCTTGCGTCGGT
AAATGGAACGGATCTTGATTTGGACGAAGTAACGTCATACCTTTTTCTGAACGAGTAATC
AGCAATGCCGACAAATCAAAATCGGCTATCATTTTTAAGCCTTTAGTCACGATTTCATCT
TCATCACGACAATGCCCTGCTACCGCTTCAAATTCAGACATATTTGGCGTAAGCAACGTT
GCCCCACGATAACGCTCAAAATCTGTACCTTTTGGATCAATTAACACAGGCACATTCGCT
TGACGTGCAATTTGAATCATTTGCTGAACGGTATCAAGCGTACCCTTGCCATAATCTGAC
AAGATCAACGCACCGTAAGCGGTAATTTCCGCTGCTAATTTTGCAAGTAACGCTTGACAA
TCTAAATTATGAAAACCTTCTTCAAAATCTAAACGCAATAATTGCTGATGACGAGAAAGA
ATGCGTAATTTAGTAATCGTTGGGTGAGAATCTACCGCAACACATTGATTTTGAATACGA
TGTTCGCTTAATAGTTTATCCAACGCACGCCCTGCATCATCATTACCAACTAAACCGTGC
AAAGTGACAGGCACATTTAGGCTTGCAATATTCATTGCCACGTTTGCCGCACCGCCTGCA
CGATCTTCATTTTCCTGTACTTTGACAACAGGTACTGGTGCTTCTGGAGAAATACGGTTA
GTCGAACCGAACCAATAGCGATCTAACATCACATCGCCAAGCACCAATACTTTCGCATTG
TTAAATTGCGGGGAATATTGCATCATCATAACGTTAATCTCTTATCTTTTACTTTTCTTA
ATAAATTTCATCAAGCGTTTACGTTTACGCAACTGGCTTGGGGTTAATTTATTTTTCTTA
CCAGCAAATGGGTTGTTTCCTTCTTGGAACAACACACGGATCGGCGAACCAATAATTTTC
AAACTCTTACGGAAATAGTTCGACAAATAACGCTTATAAGAGTCAGGCAATTTCTCGATT
TGATTACCGTGAATCACAATGATCGGCGGATTATAACCACCTGGGTGAGCATATTTTAAT
TTCACACGGCGGCCATTTACTAACGGTGGCTGATGATCATCCGTTGCTAATTGCAAAATT
CGAGTTAGCATTGATGTCGTCATTTTCTTCGTCGCACATTGATAGGCTTCTTGGATTGAG
CTAAATAAGTTGCCCACGCCACTACCGTGCAGAGCAGAAATAAAATGCACTCGTGCAAAA
TCAATAAAATCTAAACGGCGATCAAGCTCTGATTTCACATTGTCTTTAATATCCTGCGAT
AAACCGTCCCATTTATTGACAACGATCACCAACGACTTCCCAGCATTTAGAATAAAGCCC
AATAGCGATAAATCTTGATCAGACACACCATCACGAGCATCAATTGTCAGTAAAACCACA
TTCGCATCTTGGATCGCCTGTAAGGTTTTAATCACTGAGAATTTCTCCACCGCTAAATGC
ACCTTACCACGCTTACGCACCCCTGCAGTATCAATGATAGTATATTGCTGACCATCACGT
TCCATAGGAATATAGATCGAATCACGCGTTGTCCCTGGCATATCGTAAACCACTACACGT
TCTTCACCTAAAATACGGTTAGTCAATGTCGATTTACCCACATTTGGACGACCAACAATA
GCAATCTTAATGTTTTTATCGTCAGCTTCTTCTTGATCTTCTTCCAATGCTTCATCTAAT
AATGCCGTATCTTCTTCGTTATCAAAGTCAAAATCGCTATCCCATTCATCTTGCTCATCA
TCTGCAACATTTTCATCGGAATCGACCGCTTGTGCGTCTAATTTTTCCGCAAGGGGAGCT
AAAACCTGTTCGATAAGTTGTGTCACACCACGCCCTTGTGCCGCAGCGATTGGTTCTACT
TCACCTAAACCTAACTGATAAAATTCCGCAATATGAGAGTCTGCATCAATACCGTCCGTT
TTATTTGCAACCACCACGGTTGTTTTATCACGCTGACGCAAATATTGTGCAATACCTACG
TCCGCAGGCAATAACCCAGCACGAGCATCAACTAAAAATAACACTACGTCTGCTTCTTCA
ATCGCTAACAGCGACTGTTCTGCCATTTTCTCTTCAACACCTTCTTCAGTACCATCAATA
CCGCCCGTGTCAATCACAATAAAATCGTGTCCAGCTATATTTGCGTGACCATATTTACGG
TCACGGGTTAAGCCAGGGAAATCTGCCACTAACGCATCACGGGTGCGAGTTAAGCGGTTA
AATAACGTAGATTTTCCTACGTTAGGTCTGCCCACAAGGGCAACAACAGGAGTCATATTA
CAACCTCATTTAAAATCGGTTTACGAACATCTTACGCAAAATACGTACATTATATCGTAC
TTTAAAAGAAAACGGAGAAAATAATAAAGAGTGGGTGATGAAGAGAGTTAGGGCAAAATA
GTACCCTAACAAAGAGTTATTCTTCTAATTTCAATGCTTTAGAAAAACTTTGCAGACCTT
TAACATTGCTATTTTTTGCCATTGCTTGCAAGGCTTGTGTTGGAATGTGTAATAACTGAT
TTGTAAGTTTATAACTCAATTCATTTAGTACTTTTTCGCAATCCTGCCCTTGTTGCAAGG
CACTCAACGCTTTTTCAAGTAAATCTAAACGAATCTCTTCAGCATTTTGGCGATAATGTT
TAATTAAATTGGTTGATTGTTGCTGTTTCAACCAAACAAAGAAATCTTTTGCCTCCTCAA
TAACAATTTCTTTCGCTTGCTCTGCTGCCTGCTGACGTTGAGCTATATTCTGCTGAATGA
TATTTTGTAAATCATCTACACTATAAGCATAAATACTATCTAGTTCTCCCGCTTTTTCAT
CAATATCACGAGGAACAGCAATATCAATCAATAACATTGGGTCAAAACGGCGTTGTTTCT
GTGCTTGTTCAACCATTTCTTTAGTAATCAAAATATCTGGACTACCTGTTGAACAAATCA
CTACATCTGCTTGATTTAAACCGATTTGCAATGCACTTAACGAAAGAATTTGCATTGGAA
TATCTAGTTTCACCGCTAACATTTCTGCTCGAATATGAGTTCGGTTAGCAATCATAATAT
TTTTTGCCCCGTGATTAATTAAATGGCGAGCCACTAGTTCTATAGTTTCACCAGCACCAA
CTAATAAAAAACGGAGTTTTTTAAAATCATCAAAAATTTGGCGAGCTAAGCCACAAGCAG
CATACGCAACGGATACCGCACTACTACCGATTTCAGTTTCAGAGCGGACTCGCTTTGCTG
TAGCAAAGGTTTTCTGAAATAGCCGAGAAAGATTGGTGGAAACGCCACTTCCTTGAGAAT
GATAAAATTCTTCACTCTCTTGGTATGCCTGTTTCACTTGCCCTAGAATTTGTGGTTCTC
CTAAAATTAACGAGTCTAAACCACAAGCGACACTCATTAAATGACGAGCAGCTTCAAGGT
TTTGCTTGAAATAATAGGCCTCGCTTAATTCCTCTTTATCTAATTGATGAATTTCAGCAA
ACCAATTAAAACACTGTTCACGCCAAGCAATATTATCAGGGTGTTCTTCTTGAGGGGGAA
CTTCAGGCTGATGGAAATAAAGCTCAGTACGATTACAAGTAGATAAAATTACAACACTTT
CTGCTAGGCTTTGATCACGAATTTGCTCAAATGCACGCTGACGTTTGTCTTCTACAAACG
CTACTTTTTCTCGCAAGCTCACTGATGCCGTTTTATGATTGATACCTAATGCTAAAATTG
TCATTGTTACCCACAGAATAAAAAAGGTGGAAACCACCCAAAAAGACGGAGCATTTTAAT
CAATCCATGCGGTTGGTGCAAATAATTGTCTTAATAGGTTTGATTTATAACAAGTGAATA
ACATTTTATGACGTATAAAGTGGTAAGATTTTTTTAAAATTTTGTAAATCTAAAAAATCC
CCACGATTTTGGAGTGATTTCAGTTATAATACTTCAAAGCAGTTTTACATTGTCAAATTC
TGTCAAGAACCCTTTCAGTTAAGCGTTATGGAGGACTTATGGTTGCGATTCGCCATTCAC
ACCGGCTCGATCCGAACAATTTTGAGTTGGCTAGTTGGAGTGCTGGGCTACAGATGTCTC
CTATTACCTTTGAACAATTACTGATTGCGTGGCGATATGCACAGGAAAAAATCGATATTG
AACAAAATCACTTGATGTGGTTTGGGGTTGAATTGGTCGAAATTTTGCATAGTTTGAATA
TGGACGATGATAGCCTTGTCGCTGCCTTACTTTTCCCTCTTGTGAAGCAAAACATCATTG
ATTTAGTGCAGATTAAAGAGCATTTTGATAATGATGTGAAAAATCTCGTCAAAGGTGTGT
TGGAGATGGATAACGTTCGCCAACTTAATGCCAGTCACGCTTCCGATCTTCAAATTGATA
ATATTCGTCGTATGCTTTTAGCAATGGTGGACGATTTCCGCTGTGTTGTGATTAAACTTG
CAGAGCGAATTGTCTATTTGCGTGATACCGAACGCTTAAGCGAAGAAGATCTGGTATTAG
CCGCAAAAGAGTGTTCGCATATTTATGCACCGCTCGCTAATCGTCTAGGAATTGGGCAGT
TAAAATGGGAGTTGGAAGATTACTGCTTCAGAGCCTTACACCCTCAGGAATATCGTCAAA
TTGCGAAATATGATTTAGGTGAACGCCGTTTAGATCGGGAACAATATATTGCAAATTTTG
TTGGGGATCTGACCGCCTGTCTGCAAGATGAGTTAGAGAGTGTGCAAATTTATGGTCGCC
CTAAACATATTTATAGTATCTGGAAAAAAATGCAGAAAAAACATCTGCGTTTTGAGCAGT
TGTTTGATGTGCGTGCGGTTCGGGTGATTGTGCCGAATTTGCAAGATTGTTATACCGCTC
TTGGCATTGTACATACACATTACAAACATTTGCCTGAACATTTTGATGATTACATTGCTA
ACCCTAAACCTAATGGCTATCAGTCTATCCATACGGTTGTTTTGGGCGAAGGTAATAAAA
CCATTGAAGTGCAAATTCGTACGCAAAAAATGCACGATGATGCAGAATTGGGCGTTGCGG
CACACTGGAAATATAAAGAAGGTGCAACGGCTGGGCGTTCAGGCTATGAAGAAAAAATCG
TTTGGTTACGCAAGTTGCTTGATTGGCAGAAAGATATTGCCGATTCGGGCGATGTGGTGG
CTGAAATGCGTTCTCAAGTCTTTGATGATCGTGTTTATGTCTTTACGCCAAAAGGGGAAG
TGGTTGATTTACCGAAAAATGCCACCCCTCTTGATTTTGCTTATTCAATCCACAGCGAAA
TCGGTCACCGTTGTATCGGTGCTAAAATTGCAGGACGAATTGTGCCGTTCACCTATATTT
TACAAATGGGTGATCAAGTTGAGATTATTACGCAGAAAAAACCAAACCCAAGCCGAGATT
GGTTAATTCCAAGTCAAGGCTTTGTGAATACAGCAAGAGCTAGATCTAAAATTGTTGCTT
GGTTTAAAAAGCTAGACCGTGATAAAAATATTCCGCTTGGTAAAGAGATGTTAGAAGCGG
AGATGGCTAAATTCAACTTTAGCCAAAAACAGATTGAGGATTTAGCCCTACCTCGCTACA
ACTTAAAACAAATTGATGATCTTTATGCAGGCATTGGTGGCGGTGATATACGTTTACATC
AATTAATGCACTATTTGCAGAGTAAGCTCATCAAAACCACTGCTGAGCAAGCCGATGAAG
CGATCTTAAAACAGGTGGCAAATAAAGCTCAACAGCAACAGAAAAACCGCAGTGGTTTTG
TTGTAGTTGAGGGGGTTGGAAATCTAATGCACCACATTGCCCGTTGTTGTCAGCCTATTC
CAGGTGACGAGATCGTTGGTTATATCACTCAGGGACGAGGCATTTCTATACACCGCTCTG
ATTGCGAACAGCTCTTTGATTTACGCAGTAGTAGCCCTGAACGGGTGGTGGAAGCAGAAT
GGGGCGAGAGCTATGCTTCAGGCAAATTTAGTTTGACCATTCGGGTGATTGCAAATGATC
GCAATGGCTTATTGCGTGATGTTAGCGGTATTATGGCAAATGAAAAAGTAAATGTGTTAG
GCGTATCAAGTCGCACCGATCCAAAACGTTTAATTGCAACAATGGACGTTCAAATTGAGC
TAAATAATGTGGAATTGTTGGATAAGTTACTAAAACGTATTCTACAAATTGATGATGTGA
TTGATGCGAAAAGGTTGTCAAACTAGCATAATAACTTAAAAGTAGGGACGCCAAGCGTGG
CGTCTCTACTTTGATATAATAGAGATCAAAAACTGAATAAAATATAAAATAATGTAGGAT
ATTTATGCAAAAATTAGTCATTTTAGGTTCAACAGGCTCTATCGGAAAAAGCACCCTTTC
TGTGGTCGATAATAACCCTGAGCAGTATCAAGTTTTCGCTTTAGTTGGCGGAAAAAATGT
CGAATTAATTACCGAGCAATGTCAACAATATCAACCACGTTTCGTGGCATTAGATGATGA
ACAGGCAGCTGCAAAATTAAAAGAAAATCTCACCGCTTTAGGATTGAAAATCGAAGTTCT
CGCAGGGCAAAAAGCGATTTACGAACTGGCTTCACACCCTGAAGTGGATATGGTAATGGC
GGCAATTGTGGGCGCGGCAGGCTTATTACCGACGCTCTCAGCGGTGCAAGCAGGCAAAAA
AGTCTTGCTGGCAAATAAAGAATCATTGGTCACTTGCGGACAAATTTTTATTGATGAAGC
TCGCAAGTCAGGTGCTAAATTGCTCCCTGTCGATAGTGAACATAACGCCATTTTTCAATC
ATTGCCAGAAGCACAAGAAAAAGTAGGTTTCTGCCCGCTTGCAGAACTAGGGGTAAGTAA
AATTATTCTCACGGGTTCAGGCGGCCCTTTCTGTACAAAACCATTGAATGAATTTAGTCA
AATTACCCCAGCTCAAGCTGTCGCACACCCGAATTGGTCTATGGGTAAAAAGATTTCGGT
GGACTCTGCCACAATGATGAACAAAGGGTTGGAATACATTGAGGCTCGTTGGCTCTTTAA
TGCCTCAGCTGATGAAATGGAGATCATCATTCACCCACAATCTATCATTCACTCAATGGT
ACGTTACATTGACGGTAGCGTCATTGCACAAATGGGCAATCCTGATATGCGAACCCCGAT
TGCTCACACAATGGCATATCCAAACCGTATCTACGCTGGCGTTGCTCCATTAGATTTCTT
TAAATTAAAAGAACTCACCTTTATTGAACCTGATTTTGCTCGTTACCCTAACTTAAAATT
GGCGATAGAGGCTTTTGCCGAGGGACAATATGCTACAACGGCAATGAATGCAGCAAATGA
AATTGCAGTAGAGGCATTTTTAAACGATCAAATCCGTTTTACAGATATTGTCGAAGTTAA
TCGTCAAGTTGTCGAAAATATTGCCCCTGTTCAAGTTAAAGAAATTGCCGATGTTCTACA
TATTGATAAATTGGCAAGAGAGGTGGCGAAGCAACATATTTTACAATTTTAAGAGTATTA
TAGGCAAAAGTGTTGGTTTTAATTATTTCCCCTAATTATTACCAACTCTTTTTATTCAAA
AAACCTTTATAAACATAATGTTATATTTTCTCGTTAATCCTTTATGAACCGATAATTTCT
GCCTCAGGTCTTTAAATAATCCTTTCAACCTATTTGTTGTTTTTTCTATATTTAAGTGAG
CATATTCTTCAAAGGTAAATAAATATTTCATACAGTATTTTAAACTAGCATAAGCCCCTC
TTACATTACGGTGTTTATAAGGAAAATATCCTTTCTCATTGGGATATTTAGACCGTTCAT
TTAAAAACTCTTTATGTTTTAAATACCATTGATGTAATCTTAAATAAAATTCATTTTTGT
GGCTTTCTTTTAGCCTTTTTACGAAGTATGTTCAATGCGAGTTTGTAATAGAAGTCTTTT
TCTGTTTTGATGACACGGTGATAAACGACTTTTTTAGCTCGTGTATCCATTAAAACTAAT
ACACCAAATTCACGACCGAAGAAGGTTACATCTGCAATAATATTTATATAAGTTTGTTGT
AATGGAATAAATTCAGCTTTAGAGGACTTTTCAATATAACGTTGAATAGTTCTAATGGAA
CAGTGATATTTTTCGGCTAATTGTTTATAGGTTTGTTTTCCTATTGTGTAATCAGTCCAA
ATATCTATTGAATTTAATTTCTTTGTGAAAGAAAAAGCTTTATGGCAGGATGAACAAAAG
TATCTCTGAATATTATTTTTCTTTCCATACTTTTGGATATTGTGCTTAAGGCAAAAAGGA
CAGTTTTTTGTTCATATTTCAAAAAGTGGGCTTAAAGCCTTGTACTATAAGGCTTTAAGC
CACTTTTTACCAACACTTTTGTCTACTATGCCAAAATAAACATTAGCAACAAATTTGTCT
ACTTGGCATAGTTTTTGACGAATCAGCAACTATTTTGACTACTATGCCGGTTTTCTTCGT
AGATTACTGTTTTTTAGCCCAATCTAAGAAACGTTTTTGTGTTTCTTTGTCTGCTTGTTG
GAACCAGTATTGAAGTTGTTGTTCTGTGACATTTTCTCCTTGCACAACAATTTTCCCCTT
ATTAACTTTATTGGTATTATTTGCCATTGTTATTGGCATAGTTGATAATGCAAATTTTTG
TACAGCAGCAACACCTTCACCAATATTGTAGTTTGCCAAGTTATTGATAATATTTGAATT
AGGCATAAAACCTTCTCCTTTTAGGAAATCTTGCTTATATGTTAGCTTTTTTCCTGAAAC
AGTTTCAATTTTGAAACTGGGTGATTTCTTAAATTGTGCTATATCAAATTCACTATTTAA
ACTAGGTGCAAGGATTTTAATATCTTCAGTACTTCCTTCAAAAGTGAGAATAATAGGTTG
AGACTCAAAAAAGGCACTATCAGAACCAGACTGATAGATACTGGATATTTCTACTACAAC
TTGGTGTAGATTGGTATCATTTACCTGTAAATTAGTATTTCTTCTTACTTTTTGTCCATC
AAAAGCAAGAAAAGTTACATTTGAAGAACCCGTGATTGTACCTGCAAATGCCGTTGTTCC
AGCGATGAGAGCTGTCATTGCAAGGGCAATTTTACCTAATTTCATAACATAATCTCCTAA
AAGGGTATAAGGGTAAAAAACTGCTATATCCTATGCTAAATTTGTGTAAATAGAAAGAGA
GAAATTCCATTCGTTGTCGATTTTTTATTGGAATTATGATAATTTTCCTCTGCTTAACTT
ATAACGAGAAAATAAAATGAGTGATGAACAACATAGCGTAAATACGCAAGACAAGAAGTC
CTTTTTAAAGTCACTGTTTGGCGGTTTGTTTCAACAAGAGCCAAAAAATCGTGAAGATTT
GGTCGAAGTGATCCGTGATTCTGCTGAGAATGAGCTAATTGATACGGATACTAAAGAGAT
GATTGAAGGGGTAATGGAAATTTCCTCTCTGCGTGTGCGTGATATTATGATCCCTCGTCC
GCAAATTGTATTTATTGATGCCGAACAGCCATTAGAGGCTTGTGTTGATGTGATTATTGA
ATCGGCACACTCTCGCTTTCCTGTGGTGCATGGCGGTAAAGATACCATTGAAGGTATTTT
GCTGGCAAAAGATCTGCTCAAATACCTACGTTCCGATTCTGAACCATTCAATATGGCAGA
AATTCTACGCCCAGCCGTGATTGTCCCTGAAAGCAAGCGGGTAGATCGTATGTTAAAAGA
GTTCCGTTCTGAACGTTTTCATATGGCTATTGTAGTTGATGAATTTGGAGCGGTTTCAGG
CTTAGTGACCATTGAAGATATTCTTGAGCAGATTGTTGGGGATATTGAAGATGAATTTGA
TGAAGAAGAAATCGAACCTATTCGTCAGCTTTCTCAACACACCTACGCTGTGTCAGCCTT
AACAGATATTGAACGTTTTAATCAGCAATTTGCAATTGAATTTGATGATGAAGAAGTGGA
TACCGTCGGCGGCTTAGTAATGCAAGCCTTTGGGTATTTACCAAAACGAGGCGAAGAAAT
CGAATTAGGCGGAATGATGTTTAAAGTCACCTCTGCTGACAGCCGTCGTTTAATTCAACT
GCGAGTGACTGTCAGTGATGAACAATTAGCGTTAATGCAACAAGAGAAACAAGACGAATG
AAAGCTGTAAAAAAATCGTCATTTTTAACCGCTTGTGCGGTCGCCTTAGTTTCAGGCGGA
ATAGGAACCCTAGCTTATTCCCCTTTCGACTATTGGTTTATCATCTTCTTATCTGCAAGC
GGTCTGATTTGGCTTGCTACACACAACAATAAGAAAATCGCCCTATGGGGAACATTCTTA
TGGGCTGTCAGCTATTTTTGTATTGGGGTGAACTGGGTTCACGTTAGTATGATCCAGTTT
GGTGGCGTACCTGAAATTGTCAGCTATATTGCCGTATTACTGCTCTCTGCCTACCTAGCC
CTCTATTTTGGCTTATTCGCTTATCTGGTACAACGGTTTAAACTGGCTAATCCTTGGCTA
CTTGCAGTCATATTCACCGCAACTGAATATCTGAGAGGTGTTGTCTTTACTGGCTTTCCA
TGGCTACAATTTGGTTATAGTCAAATCGACAGCCCATTTTCAGGAGTTGCACCGATTTTA
GGGGTTGAAGGCTTAAGCTTTTTTGTTATGGTAATCAGCGGTTATCTGGTAGCGATCTGC
CGTGATCTCGCAAAAAAAGCGACTGTTCCGACCGCTTCCTGTGCCGTTGTTGTCAGCCTG
TTAGTTCTTGCCTTTGGTTCACAATTTATTCGTTTTGTTGAAATCGATGAACAACAACCG
CCAACAACAATGGCTCTGGTGCAGGGGAATATTGAGCAAAAAATGAAATGGGATCCATCC
CATTTTAACTACACCGTAAGAACCTATCAGCAACTGATATTACCGTTACTTGGTAAATAT
CAGGTAATCGTTTTGCCTGAGTCGGCAATTCCTGCTGTAGAAGCTCAAATTGAACCTTTA
CTACAACAGTTACAAACCGTTGGGGCTAGAACAGGCAGTGAAATTATTATTGGCACGCTA
CATCAGACTCCAACGGAGTTATTTAACAGTGCCACTGTGCTAGGCAATCCGCAACAGCCA
TATTCGCTGGAACAATCGCCTCGTTACAATAAATATCACTTGGTGCCTTTTGGCGAATAT
GTTCCCTTTGGCAATTTGCTAGATTGGATGAGAGAAGTCTTTGTTTTACCTGTAAATTTA
TCGCAAGGGACATTTATCCAGTCGCCACTACAAGCGGCTAACAGAGCCTTTAATTTAGCG
ATTTGCTACGAAATTATCTTCACCGATCAAGTTCAGCAAAATCAAAAAGCTCACCAAGCC
GATTATCTTCTCACGATTTCCAACGATGCGTGGTTTGGCACGAGTATAGGTCCTTGGCAA
CATTTTCAAATGGCAAGAATGCGAGCTTTAGAGCTAGGCAAACCGCTAATTCGTGCGACA
AACACAGGCATTACCGCCTTTGTCGATGCCTACGGCAAAGTCACCGCCCAAGCTCCACAA
TTTGAAGCCACTGCCTTAACTGCCAGCGTGCATGCAATGAAAGGGCAAACGCTGTTTGCT
CAATATGGTAATCACTTGCTGTATGCGTTTTGCAGTGCGGTATTGTTATTGGGGGTAATT
GCAAGAAGAAAATAATGGGCATAGTAGACAAAAGTGTTGGTTTTTTTTACAGACTATGCC
AACTTAAGAAGAAATTATCACATCATGCAGGCTTAACGAAGAAGCATAAGATTATGTTTA
TAAAGGATTTTTTAATAAAAAGAGTTTCTAAGAATAATTAAAAATATTCATTAGCAACCA
TTTTGTCTACTATGCCCCAAATAATGAGGGTGGGATACCCCACCTTAATATTAAATATTT
CCTCCAATTCCTTTAAATTTCTCAATAAATGTAGAAATTTTTTGAAACACCGTCTGTTTT
AATGTGAGATATTTGGGATTAAGAGGACTCATTTTAGGTAGAATAGCATTTAAATCCGTT
CCGTTCTCACTCGCATATTCTCGCTTTAATGACGTGTTAATATAGCGCTTAGCAGCCTCT
TCATTTAATTGTTCTGTTTGAATTAATTCTTGAGCTTCTCGCTGTTGCTCCTTCTGAGCA
AACTGGAAAAAGGCTTCAATTACGCTGGCTTTATCTGGAATATTGTCAAGGTTTGTTTGA
TTAATAAAATCCACAATCAAACTTTCTTTTGCTCGATTACCTACGCTAGATCGAATAATT
CGGCGAATTTCGTTAATTAATGTTGGCTTATCTTTTGTTTTTTTATGATGTTCGAAAACC
AGTTCTAAAATATAATCAAGGTTGATTTCTTGTGATTTCAATAGATCAATTTCAAATACT
ACATCATCCCAATCAATCGTTGTCTTGTCTTTATCATTGCCTGTTTTCTGCTGACGTAAC
CAATCTCGAATATCATTATAAGTCGAACGGTAATCTTGAATAACTCTTTCTGTCGGGACA
GTTGTACCAACATTATAGGCGCCACTAGGTTCTTCTACTCCATCAACAATATTCGTTTTT
TCACCTTGAGTTAATGCATGAAACTCATCATAATTTTGTAAAATATTTTCAAGGCGAAGA
TACTCGCCAAAAAGTTTCACAAACTCTTTCTTATCTTGTTCCGTTTCGATTTTTGTTGGA
TCTGAGAAGCGAGTTTGCAACTCTTTGACGACTGACCAATAACCCCGTTTAGCTTCGCCA
GTAGCTTGATCGATATAGCCATCCATGTATTCCTGATAGCTTTTCTCCAAAACCACATTA
CGAGTATTGCTATCTCCAAATAACGTAATCGTATCAATCGTTGCTTGTTCTAAATCACGG
AAGGTGACAATATTTCCGAATGTTTTGGTTGCATCAAAAATACGATTAGTGCGTGAGTAA
GCTTGCAATAAACCATGATAACGTAAGTTTTTATCGACAAATAACGTATTTAGTGTCGGT
GCATCAAAGCCTGTTAAAAACATACCGACCACAATTAATAAATCAATATCTTGGTTTTTT
ACCCGTTTAGCTAAATCACGGTAATAATTCTGAAATTCTTTGCCTTCTATACTATAAGTC
GTTTTAAATAGCTGATTGTAATCATGTATGGCTGCGGTTAAAAACTCTTTTGCCGAGCTA
TTCATTGCGGTAGGTTCAAAGGTTTCATCTTCGATATCCCCTATGGCATCTTGCGTTTCA
TTAGCGGCAAAAGAAAAGATTGTTGCAATTTTCAGTGGTTTTTCGACCGCTTGTTGTTGC
TGTTTAAAACTCTCATAATACAACTTAGCTGCATCTACACTACTGACGGCAAACATTGCA
TTAAAACCTTTTCCCGTTGCGTTTAAGCGGTGAGTCTTCTGTTTGAAATGGCTCAAAATA
TACTGCGTAATTTCTTTAATTCGTTCTGGGTGTAATAAAGCTTGTTTGGTTTCAAGTGCG
GTGAGTTTTTTCTCATCTTTTTCCATCTCAACATCACGGAATTTTGGTCGGACATTGTTG
TAATCCACTTTGAATTTCAACACTTTTTCATCACGGATTGCATCGGTAATTACATAAGAA
TGTAACTCTCTACCAAAAACGCTGGCGGTCGTTTCTGCACCTAACGCATTTTCTGCAAAT
ATAGGTGTGCCCGTAAAACCAAATTGACAGAATTTCTTAAACTTTTTCTTCAAATTCTTT
TGTGCCTCGCCAAATTGTGAGCGATGACATTCATCAAAAATAAACACTACAGGTTGTTGA
TAAATCGGCAGATTATCTTCCGATTTCATTAGGTTGTTTAATTTTTGGATAGTTGTGACA
ATAATTTTATTATCATCTTTTTCAATATTCCGTTTTAACCCTGCGGTACTTTCAGAGCCA
TTTACACTGTCAGGTGAAAAACGTTGATACTCTTTCATAGTTTGATAATCAAGGTCTTTT
CTATCCACGACAAAAAAGACTTTATCAATAAAATCTAATTCAGTGGCAAGACGTGCTGCT
TTGAAACTTGTTAATGTTTTACCAGAACCCGTGGTATGCCAAATAAATCCGCCACTTTCG
GTATTATTCCAATTTTTCGTTAAATAGGTATTGTTTATTTTCCATAAAATACGTTCTGTT
GCTGCAATTTGATACGGACGCATAATTAATAAATTATTACCGGTATCAAACACAGAATAT
TTAGTTAATACATTAAGTAGAGTATTTTTTTGAAAGAATGTTGCGGTAAAATCTTTTAAG
TCTTTGATTAAAGTATTATCAGATTTTGCCCAATTCATCGTAAAGTCAAAACTATTTTTA
TCTCGTTTGGTCGTATTGGCAAAATAGCGAGTATCTGTACCGTTAGAGATAACAAAAATC
TGTAGATATTTAAATAACGAATTTTCTTTATTAAAACTTTCTTTACTATAACGATGAACT
TGGTTAAAGGCTTCCCGAATTGCCACTCCTCGTTTTTTGAGTTCAACTTGCACTAAAGGC
AATCCATTTACTAAAATAGTAACGTCATATCGATTACTATGTGAACCAGCTTGTTCAAAC
TGGTTAATCACTTGTAAACGATTGCGGGCAATATTTGTTTTGTCAATTAAATAGATATTT
TGAATACGGCCGTTGTCAAAAACAAAATCATAAATATAGTCATTATGAATTTTACGCGTT
TTATCAATAATATTTTCAGCCGGTTTATCTAAATATTCCGTTAAAAAACGTTGCCATTCA
CTATCTAAAAAAACGACATTGTTTAATTGTTGTAATTGTTCACGAGCATTGCTCAATAAT
TTTTCAGGCGTGGTAATATCTGTGCGATATTCATAATTGAAGGTTTGTAAATCAGCAATA
AACTCCCGCTCTAAATCAGCTTCTGTCTGGTAGCCTAAATTAGCTTGTTCTATCTTGGTA
TATTTATCAAGAATGATAAAATGATTGGTTTCAGTGATAGGCGTTGTTTCAATAGTCATA
ATTTTATTCCTGTAATATATGTAGGATGGGCTTTAGCTCATCATCCAAATCCTCATATAT
ATTTTGATGGGCTGAGTCCCATTCTACATGCTATTATCTACTGAGGAAAACTTAATAATT
TCTCTCTGTAATATTCATACTGTTTTCTTCTTAATTCAATCTCTTTTGGTAAACCGTCTA
CGATAGAATTGGTTAAAGTTTCAAATTTATCTAAAATTGCTACGATACGTTGTTGTTCTT
CAAATGGGGGGATTGGAATTTTGAAATCCTTAAGCCAACCAGTATTTAAATTTATTTTTG
CAGAACCATGTACATTTTTTTCTACTTGCTTCCAAAATAAATCAGTAGACATCCAATGTT
TCAAATAACGATTAAATAAAAAATTATTATCTTTTACTCTTAGAAATCCAAGACTAACGA
AAATACATAATTTTTCATCTGTTTCAACTATCACTGGATGTCCAATATTTGAGCCTACTC
GTGTAAATAGAATATCGTCTCTTTGGGGTTTGGCATTATCTGTTGAATTTTCAAATTCTT
CTTCTGAAATATATTTTACATTTGATAAATCCAAGTAATCTTTTGATGTATTCTGAGCAG
ATATAAATTTGATACCTTTTTCAACATAAGCTGGTGTATAAGTTAATCCTATAGAAATAG
TTGTAACCTCCCCCAAAGTCTTAAACACCACTTTCTTATTGTGCCATAAGGCTTTGGTAA
TAGGGTTAGTCTCGTCCCCCCCCCCTATCAGAAATATCATCAAAATTCAATAATTTATCT
CTAAAATATTGATATTGTTTTTGTCTTGAAGTAAGCTCGGCTGTAAGCTCGGCTGTAAGC
TCGGCTGTAAGCTCGGCTGTAAGCTCGGCTGTAAGCTCGGCTGTAAGCGAGGTAAATGCG
TCCAGAATTCGTACTATCTCTTGTTGAACATCAAGAGGGGGGATGGGAACTAAAAATTTG
TCTGTATCTGGTATTGCAATTTGTGGCATCTGCATTTTAGAGCCTATATTTTGAAAATAT
GCTTCATTTTGTTTTAAAAAATAATAAATATATTTTGTACTGATTCTTTCGTTTTGCGAA
TAATAAGACCACATCTCATTTTTATGAGAAAAAACTTTATCGTAATATTCAAATTCAATA
ATTCCTCTAGATTTCACTATAATTGATGGATTTTTATTTATATCTTTTTCTGGAATGTCT
CCAAAATTTACTAGTGCAAAAGTTTTTCCTCCTGCAAAAATTTTTATTGGTGCATTTTCT
TTGTGTAATGCTTTCATTTGACCAGCAGTTATTTTTGTACCTTTAGTTCTAGTAAGTATA
TTTCCCAAGGGTTTCCATTCCACCTCTCTACCATTCAACAACTTTTCAATAAAACGACTT
TCTATCATGTTATACCTCATAAAATAGGCTTTAGCCCATCATTTAATCTTTTATTTTACG
AGAGCTAAAGCTCATCTCTTACTTTTCTATATTTTGCAAATTTTTACTAAAATCTAACCG
CTTGTCATATTACTTTAGTAATATCCCTTGACCTTTGGATCCCGAGTTGTACAATTCGCC
TTAATAACTCCCCCTACTTTGCCAACCCATGAGGTTGGAGCCACAAGGTTGGGGGCTTTT
TTCATCGTCAACAAGCAGACCTCTACTTTTTAGAATAGGCTTTATTGTTCAATTTCTGCA
ATGATAGCATCAATTTCTGTACGCAAGCGGTCAATATTGGCAACTGTTTTGCGAATTTCA
ACATTTAGTGCCGTAATGTCGATGACTTCTCGTGTATCTTTTTGTTCAACATAAGAACTT
ACGGCGAGATTATATTCGTTTTCAGCAATTTTCTGATTTTCAACGGATTGAGCAAGATGA
GGTACATCAGTTTTTTCGCTAAATAATTTAATGATTTCAGCAATATGCTCATCCGTTAAA
ACGTTATTATTCGTTTCTTTCTTAAATAGACTGCTTGCATCAATAAATTGGGTTTTGTTA
TCCGGTTTATGTTTTGAAAGCACTAAAATATTCACGGCAATTGAGGTGCCGTAAAATAAA
TTTGGAGCAAGGGCGATCACGGTTTCTACATAGTTATTATCGACAAGGTATTTACGAATT
TTTTGTTCCGCTCCACCACGATAGAAAATACCAGGGAATGTTACAATCGCTGCACGTCCT
CGAGTAGAGAGGTAGCTTAACGCATGCAAAATAAAAGCAAAGTCTGCTTTGGATTTCGGT
GCGAGAATCCCAGCTGGGGCAAAACGTTCATCATTTATCAATGTCGGATTTTCATCACCA
ATCCAACGAATAGAGTAAGGTGGGTTGGATACGATTGCATCAAATGGTTTATCGTTTTGA
AATTGTGGGTCGAGCAGTGTATTGCCGAGAGCAATATCAAATTTATCGTAGTTGATGTTG
TGTAAAAACATGTTCATACGAGCAAGGTTGTATGTGGTATGGTTAATTTCTTGCCCGAAA
AAGCCATCTTCAATGACATGATCATCAAATTGCTTTTTTGCTTGTAGTAGTAATGAGCCA
GAGCCTGCTGCAGGGTCATAAATTTTATTAACGGTTTTTTGTCCGTGTAATGCCAGCTGA
GCAATAAGTTTGGAAACATTTTGTGGCGTAAAAAACTCCCCTCCAGATTTTCCCGCATTA
GCAGCATAATTTGAAATTAAAAATTCGTAGGCATCGCCGAAAAGATCAATGTGATTATCT
TCAAATTTCCCAAAATCAAGTTCTTCCACCCCTTTTAATACAGCAGTCAAACGTTTATTT
TTATCGGCAACGGTATTACCTAGGCGGTTACTTCGTGTGTCAAAATCAGCAAATAAGCCT
TTAATATCTTGCTCAGACGGATAACCGTTCGCTGAATTTTCAATATCTGCAAAAATCTCT
GCCAATTCTATATTCAATGTAGGATTGGTGTGTGCATCTTTAACAACATTCTCAAACAGT
TGGCTGGGATAAATAAAGTAACCTTTACTTTTGATCGTATCGTCTTTGATTTGTTCTAAA
ATAGGATCGTCATCTGAAAACTGAGCGTAATTAACACTTTCATCGCCTTGTTCAATATAA
GCCTTAAAGTTTTCACTGATAAAACGATAGAAAAGTGTGCCTAATACATATTGTTTAAAA
TCCCAACCATCTACAGAACCTCTTACTTCATTAGCGATCTGCCAAATACGGCGTTGAAGT
TCTGCACGTTGCTGAATACTGATTATCATTTTAAAACTCCACTAAAATAGGGTATTATTT
ACAACTGAACGTTATTATACTGAATATAGGCATATTGTTTTTTAGTATAGGAAGATATGT
TTATTATTTTTGCAAATTTAGCACAAATTTTAATTAATCAAACTATTTTTATGAACTTTA
AAGAAATATCGCACACTAACAAGCGTGCATTCAAGAAAAATAAAAACAGCGTAGAAGTTA
GGAGAACGCAAAACGATGAGTGAGCAAAGAGCCGATCAAGAATTGGTTGAGCGTGCACAA
AATGGTGATAAGAAAGCGTTTAATTTACTCGTCGTGCGTTACCAAAATAGAGTAGCTGGG
TTGCTTACTCGCTATATCGCAAGAGACGATATTCCAGATATTGTGCAAGAAACTTTTATT
AAAGCCTATCGTTCATTAAATGCTTTCCGTGGGGAGAGTGCTTTTTATACTTGGCTTTAT
CGAATTGCTGTAAATACGGCAAAAAACCATTTAACCGCCTTAGGCAGACGACCACCGAAA
GAAGATATTTTAGCTGAAGATGCAGAAGTTTATGATGGTGGGGTGCAGTTGCGTGAGGCT
GATACACCAGAAAATTTGGTGTTGTCTGAAGAATTAAAACGTGTCGTGTTTGACACAATT
GAAAACCTACCTGATGAGCTTAAAACGGCAATTACGTTGCGTGAGCTTGAAGGGCTGAGT
TATGAAGAAATTGCAGAAACAATGCAATGTCCTGTGGGTACGGTTCGTTCCCGAATTTTT
AGAGCAAGGGAAGCGATTGATGCCAAAATCAATCCGCTTTTGTAGCAGAATTAAAATACT
TTGGAGTTATCTATGCAACATAAAGAAACACTTTCCGCCTATATGGACGGACATAAAGAA
AGCGGTGATTTCGCTGAAACTTTATGCAATAGTGCTGAGTTACAAAAAACGTGGGCGAAC
TACCATACTATTCGTAGCGTGATGCGAAGTGAAGAGCAGATTTTGGGTAGTGATTTCTCT
GCAAAAATGGCTGCGTTGCTCGAAAATGAGGAGATTGAGGCGGTGGCTGAAGCTCAACAA
AGTGAGAAACCAAGAGGTATGTTACTCAAATTGAAACGCTGGGCAACACCGTTAATGCAG
GCGGGGATTGCAGCTTCTGTCTGCTTGGTAGCCGTTTGGGGTGTGAATATGATGAACAGC
AGTGAGGAAGTGGCTCAAGCGGAGCAACCTGTATTGCAAACCTTGCCTTTCTCAAATTCT
GTACAGCAAGTAAGCTATAATGCGCCAGCCAAAGATCAGCCGACAGCTGAACATTTGGAG
TATCAGCAACGCCGTATTAATGTGCTGTTGCAAAATCACGAGTTACAACGTCGTACTAGT
GCAGGAAATGTGACTTTAACGGAAGATGAGAAACAAAAAGCACAAAACTCTTCTATTCAA
GTGCCATTACAGCCACAAGCACAACCTCAAAATAATCAGTAACTTTTTATCACTCGAAGG
GGCGTTTTAAACGCCCCTCTATTTTTTAATATGCCTATGGAAAACGAAATCGAACTAAAA
ATAATGCTACTGCCTGAAAATGTGCCGATGCTAAAGCAGTGGATAAATGCTCAACCTATC
TTAGAACAAGGAAAAGAGCTGTTAGGAAATACCTATTATGATAGCCCCGATCTCTTTTTT
GCGAACAACAAAATGGGATTACGGGTTCGTCATCAAAATCAGCAATATGAATTAACCCTT
AAAATGAAAGGCGAAATTGTAGGTGGATTGCATATTCGCCCTGAATATAATCTAGCATTG
CCTGATGCTCAGCCAGATTTTAAGCGGTTAGTTTCTCACTTTAATTTACCCTTTCCGCAA
GCAGATTTATTAGACAGTCAATTACAACCAATTTTTAGCACCGATTTTGTGCGAGAGAAA
TGGTTGATTACAACGCCGACGGCTCAAATTGAAATTGCTCTCGATCAAGGCAAAGTGAAA
AATCCTTTTGGGGAAGAAGCCATTTGTGAAGTGGAGTTTGAATTAAAACAGGGAATGCTA
GCGGATTTAATTGCATTTTTAGCCACATTGCCTAAACAAGATGGAATGTGGTTTAGTAGC
TTGAGTAAAGCCCAGCGAGGCTATTTGGTCGGACAGCCTGAGCAGATTGCAAAAGAGATC
GATAAACTTACCGCTTGTGATATAGCACAATTATCAGAAAAAGCCCGTTATCAGTTAGAG
CAACAGTTGGTGGACTTTTGGCGACTAATACAATCGCCGAAATTAGCCGAAAAATTAGCG
ACGCTATATCCTCAGCAAGCAATGGAATATTTTACAGGGTGGGAGTACTTCAAGAGGAAT
TTGGAAAAGTTGAATGTTTGGATTTAAAAATGGCTATATAATTCTAATAATCTTCCTCTT
ATAGTAAGTAGGAGAGTAAATAATTGGCATAGTAGACAAAAAGTGTTGGTTTTAAAATTA
TTTTTCTAATTACCGCTAATTTTTTGTCTACTATGCCGCTTGTTATTGTTTACTGTATCA
GGTTTATCTATTACATCGAAATAAACCAGGGCTGAGTCAGGAAATACCATCACCAGCCCT
TTTACATTCATTTTTTATAACATAGGATATTAACTCCTACGTATAAAGCAGCTATAGTTT
TGGACCTGCTGCAATTAATGCTTTACCTTCATCGTTGGTTGCATATTGCTCAAAGTTTTT
CACGAAACGACCCGCTAGATCTTCCGCTTTCGCTTGCCATTGAGCTTTATCTGCATAGGT
ATCACGAGGGTCTAAGATCGCAGGATCAACACCAGGTAATGCTTTTGGAATTGCTAAATT
GAAGATTGGTAATGAACCCATTTCTGCTTTTTCGATAGAACCATCTAAAATCGCATCAAT
GATACCACGAGTATCTTTAATTGAGATACGTTTACCAGTACCGTTCCAACCTGTATTCAC
TAAGTATGCTTCTGCACCTGATGCTTCCATACGTTTTACTAACACTTCTGCGTATTGTGT
TGGGTGTAATGATAAGAATGCTTTACCGAAACACGCTGAGAATGTTGGGGTTGGCTCAGT
TACGCCACGCTCTGTACCTGCTAATTTCGCTGTGAAACCAGATAAGAAGTAGTATTTGGT
TTGCTCTGGCGTTAATTTAGATACTGGTGGTAATACGCCGAATGCGTCAGCAGTTAAGAA
GATTACTTTCGTTGCGTGACCTGCTTTTGATACTGGCTCAACAATGTTATCAATGTGATA
AATTGGGTAAGAAACACGAGTGTTTTCTGTTTTTGAACCATCTGCGAAATCGATTGAACC
ATCTTCACGAACTACAACGTTTTCTAATAATGCGTCACGTTTAATCGCACGATAGATGTC
AGGCTCGTTTTCTTCTGAAAGGTTAATAGTTTTCGCATAGCAACCACCTTCGTAGTTGAA
TACGCCATCGTCGTCCCAACCGTGTTCATCGTCACCGATTAATTTACGTTTTGGATCGGT
TGATAATGTGGTTTTACCTGTACCTGATAAACCGAAGAATACCGCTACATCGCCATCTTC
ACCCACGTTTGCAGAACAGTGCATTGATGCAATGCCTTTTAATGGTAACCAGTAGTTCAT
CAATGAGAACAAACCTTTTTTCATTTCACCGCCGTACCAAGTACCGCCGATTAATTGGAT
TTTCTCAGTAATGTTGAATGCTACGAAATTTTCAGAATTTAAGCCTTGCTCTTTCCAGTT
CGGGTTAGTTACTTTTGAACCATTCATTACCACGAAATCTGGTGTGAAGTTCGCTAATTC
AGCCTCTGATGGACGGATAAACATATTTTTTACAAAGTGTGCTTGCCACGCAACTTCTGT
TACAATACGCACTGCAACACGGCTGTCTTTGTTCGCACCGCAGAATGCGTCAATAACAAA
TAGACGTTTATTTGATAATTGGTTGGTAACAAGTTCTTTGATACTTTGCCAAGTTGATTG
GCTCATTGGTTTGTTATCGTTTTTCACTTCGTCGCTTGTCCACCAAACGGTATCTTTGGT
ATTTTCATCTAATACGATGAATTTATCTTTTGGTGAGCGACCTGTGAAAATCCCTGTATC
AACAGCGACCGCACCTGAAGTCGTTAAACGTCCTTTTTCAAAACCTTCTAACTCAGGTTT
CATCTCTTCTTCAAAGAGTTGTTCATAACTTGGGTTATAAACAATCTCTTTAACGTTTGT
AATGCCTAAAAGTGCAAGTTCTTGTTCAACACGATTTAACATAAATTCACCTCATATATG
ATTAAAGATTAAAATTTAAAAACTGGAGAGATTATAGAGTAATTATCCAAAAAAAATGTT
ACATACTTCAAATTTTTGAGAATTGATAAAAAATTTTTTTGATCTAGATTATATTTTTTG
TAATTCGGGGTAGAATAGTTCATCTTTTTTATTGAATGGGGTAAAAGAATGCGAGTTTTA
GTTGTCGTTTTAGCACTTTTATTAGGTGGTTTCCAGTATGCGTTTTGGTTTGGGCAAAAC
GGTTGGAATGAATACCAACAAGCTAAACAAGAAGTCTCTCAACTGAAAGAAACTAATCAG
AAACTGACCGCTCGTAATCAACTTATTCAAGCCGAAATCGAAGATTTAAAAACGGGTATC
AATGCCCTTGAAGAACGAGCAAGGCTTGATCGTGAAATGGTTAAACCAGATGAAACGTTT
TATCGCATCGTCCCAAGAGAGCAACGTTAATGAATAGCAAGCGAAAAATCATTGCGATCA
TTCCTGCTTCTGGCGTAGGTAGCCGAATGAATGTGGCTGTGCCTAAACAGTATTTAACCT
TGCTGGGTAAAACGCTGTTGGAACATACGCTACAACCTTTTCTTGAACACCCTGCGATCA
GCCAAATTATTGTGGCGGTATCCAAAGAGGATCGCTATTATGGCGATATTGCTCTGCTTA
ACTCTGGCAAAATTCAGATTGTGTTTGGTGGCGAAACTCGAGCCAATTCGGTATTTAATG
CCCTTAATGCCATTGACGATGATACGGCTTGGGCATTAGTTCACGATGCGGCTCGCCCTT
GTCTTAAGCGGTCAGATTTAGACAAACTTTTGCAGATTGAAGATAATCAAGGGGCAATTT
TAGCAACCCCTGCAATTGATACGATGAAACGGACTAATGGCTCGCAGATTGCTCATACGG
AAGATCGTTCAACCCTATGGCACGCCTTAACGCCACAGTTCTTTCCAGCGAAATTGCTCA
AAGAGGCTTTACAATCGGCTTTTAAGCAAGGCTTAACCATCACTGACGAGGCTTCTGCGA
TGGAATTTGCAGGCTTCCACCCGTTATTAATTAATGGGCGTAGCGATAACCTTAAAGTCA
CTCGTCCTGAAGATTTAGCTCTCGCAGAATTTTATCTAACAAGAGGATAATAAGATGATT
AGAATTGGACACGGTTTTGATGTTCACGCTTTTGGACAAGATCGTCCATTAATGATTTGC
GGCGTTGCCGTTCCCTATCATACAGGCTTTATCGCCCACAGTGACGGTGATGTTGCTCTA
CACGCTTTAAGCGATGCTCTGATTGGTGCTGCTGCTCTTGGGGATATTGGTAAGCTCTTT
CCTGACACGGATATGCAATACAAAAATGCTGACAGCCGTAAATTATTGATTGAAGCCTAC
CGCCAAGTTCAAGCAACGGGTTATGTGGTAGGGAATGTTGATGTGACAATTATCGCTCAA
GCCCCGAAAATGCGACCTTATATTGACCAAATGCGTCAAGTGATCGCCGACGATCTCAAC
TGCGATATTTCTTGCGTCAATGTAAAAGCCACAACCACAGAAAAATTAGGTTTTACCGGA
CGTGGCGAAGGCATTGCTTGTGAAGCGGTGGCGTTATTAATTAAACCAGCATTATGCAGT
AGTTACAGAAATATTTAATTTCTTTCGTAGCATCAGTGTTCAAACCATATTTCATAAAGA
GAGTATAGTAATGCTATTCAAAACACCTTTGTTACAAAAGGCTGCTAATAACATTGAAAA
ATTAAGGTAGAGTTTGATCTACAATTTTTTTTCTTTTGATTTGCTTTCCATTGGTTGATA
CAAAATTGTGGTAAACTGTCGCCATTTTTTAGTTACTTAAAAATACTATGCCAACAGTCA
ATCAATCCTCTCTTGTGCCTTATAGTGCTGAACAAATGTATCGTCTAGTCAATGACTATG
AAAAATATCCGCAGTTTTTATCAGGCTGTGTTGGGGCAACGACCTTAAGTTTAGGCGACA
ATGAACTCAATGCAGAATTAGTCATTCAAAAATTGGGGATTAGCCAACGTTTTAGCACCC
ATAATACGATGATACCAAATGAAAAAATCACAATGGAATTATTAAATGGGCCGTTCAAGT
ATTTACACGGAGCTTGGACTTTTCAGTCGTTTGATGAACAGAGTTGCAAAATCAGCCTAA
ATTTAGAATTTGAATTTTCAAGCCCGATGATTGGTATAGTGTTTGGCAAAATTTTCAATG
AATTAACGCTCAAAATGGTGAATGCGTTTAAACAGCGAGCAAAAGAGGTGTATGGTGTCT
GATACGCAAAAAATCGTGGTGGAAGTGATTTACGCTTATCCTGAAAAATATTTTTATAAG
AAAATGGAATTAGACAATCCACTTTCCATTCAAAATGTGATTTTGCAATCGGGCGTATTG
CAAAAACATACGGAAATTGACTTACGAGAAAATAAAGTGGGTGTTTTTAGTCGTCCTGCG
AAATTAACGGATATGGTGGAAAATGGCGATCGCGTTGAGATCTACCGCCCGTTAATTGCC
GATCCTAAAGAGATTAGACGTAAACGAGCGGAAGAGCAGAAGAAGTAACCTATAAGGGTT
ATTTCACAATTTTGAATTTTTGTGTTGGGAATATTGTATCATTAATTTGTAGATCTAATG
TATAGTCGCCAATTGGATCCGTGTTATCAAATTTCCAACAACGACGAATGAATTCGTTAT
TTACACTTTTCATTTGGCTTGTAATAGTATGCATTTTCCCATCTTTTGTTGATACTACAT
TATCGCCTTGCCCCCCCCTCATTGTAGATTTTGCTGGGCTATTAAATATTTCAGTCGTTT
TATTTTGAGCAGTAAAAGGTACATTAATTACTTCCCAGCATAATTGAATTTTTTTATTAC
TGATAGAGTATGTTGTGCTATTTAGTGACTTAGGGACTTCCCCACTAAAGTCAATTGTGG
TGAGCACCATCATAGGGGGCTCTGGGGCAATATCTGCTGTTGCAGCAAATCCCATTGTAG
ATGGTAGAAGCAGACTAGTTATAGTAATAAGATATTTTTTCATCTATTTTTCCTCTGATT
TTTGATGGGTATCACGCAGTTGTTGAGCGACAATCGCAATTGCTTCGCCGCTGCTGATAC
CTTGTTGCATAAGTTGTTGAATTTGTTGAACGGCTTGTTGTTGCTGTTCGTGAGTTAAAC
TCAGTAGTGTATTATCCATATAGAACCATGATAAGTCTAATAAAATTTAGTAAAGTTCCA
ATCAAATTGCGTAAAAAGTGCTTTCCACTGTTCGTCAAGCGGTGCTTTTATCTCAATTGT
TTGCAAGGTTTTCGGGTGAATAAATTGCAAACTATTGGAATGGAGCATAAGTCTATCACA
GCCTGTGTTTGCTGTTAATGCTCGGTTTTGATGCAGGTCTCCGTAATTGGTGTCGCCCAT
AATTGGGTGGAACAGATGTTTTAAGTGACGACGAAGCTGATGTTTCCTGCCTGTTTTGGG
GTAGAGTTGTACCAGACTATAACGTGCGGTTGCAAATTTTCCTGCAGGGTAGGGCATTTC
AACGGTAGCAATGTTTCGATAATCGGTAATCGCTTCTTGTGCCTCTTTTTCTTGGGAAAA
TTTATCCGCAATTTTGTCGAGTTGCACTTTAAGAGGATAATCAATCCGCCCTTCCCCTTG
TAGATAACCTCGAACAACGGCTAAATAGCTTTTTTGTATTTGATGTTGTTTAAAAAGCTG
GCTTATCGTCCGTGCCATTTCGCTATTTAAAGCAAAAAGAAGCACGCCAGAAGTCGGTCG
ATCTAAACGATGGATCAGAAAAACGTGTTGCCCAATTTGATCTCGTAAAGTTTGCATTGC
AAAAACTGTTTCGTGTTTATCAAGCCAACTTCGATGAACCAACATTCCTGCAGGTTTGTT
TATCGCAATAAGTTCATCATCTTGATAGATAATCTCTAATTTCATTCGCTTTTCAACAAG
GTTTCAAGTTTAACAAGGGGAGCGTTTAAGGCTTGGAGATAATCTAAATCTTTCAAGGCT
TCTTCTAGATAAGGCGAAATAGCAAAATTGCGAGGCAATTCGGCATTGGCTTCTAATAGG
GCGTGCATTCTTGGTAAGAAGATCCATTGTAACCATTGGGTTGCAGAGAGTGTGCTAACA
CAAAAAGGTTCATCATTGGCTAAGGCTTCTGCGGAAGGCGGAGTTGCTTCCCAGAGATTA
TGTACTCGCAAAGCGATTTCGAGATCGGTTAGGTGTTGTTTTACTTGGGTTTTCATTGTT
ATTTTATATGATTAAGAATTCATTGATTATGTTCTATCTACACTATTGTGTATCGAGATA
TTTTTCCCTGCTGTTGACTTAACAACTGCTCTGCCCCATCTTTATCCAGATCCGCCAAGA
TCATCATAATTGCCAATTTCGCATTATTCTCCGCTAAGGCTAAGGTGGTTTCTGCAATTT
CACGGGAACATTCAGTCGCTTGCATTACAATCCGAATAGCACGAGCGACAAGTTTTTGAT
TGCTTGCCTGCACATCAACCATCAAATTTTGATAGCATTTGCCGATTAAAATCATACTTG
CCGTAGTAAGCATATTTAACACTAATTTTTGTGCTGTTCCCGATTTCATTCGGCTCGACC
CCGTCAAAACTTCTGCCCCCACCACAGTATCAATCACAATATCGGCAATTTGGCTCATTG
CAGAATTAGGATTGCTGGCAATCGACACTGTGATTGCGCCAAGCTCTTTGGCGTATGCTA
ACGCGCCTAACACATAAGGCGTTCTGCCGCTGGCAGCAATGCCAACTAATACATCTTTTT
GGCTAAATTCGACCGCTTGCAGATCTTGTTTACCCGCTTCTTTGTTATCTTCCGCCCCTT
CGATTGGGTGTCGCAAGGCACGCTCGCCCCCAGCAATAATGCCTTTGACCATTTCGGGCG
ATACCCCAAACGTTGGCGGACATTCGGACGCATCTAGCACGCCAAGTCGTCCGCTTGTGC
CAGCGCCGATATAGACTAGCCGCCCGCCTTGCTGAAAAGCTTCGACAATTTTCTCAACGG
CTTGAGCAATCTGAGGCAATACTTTTTCGATCGCCAATGGTACTTGTTTATCTTCGTTGT
TGATGATTTGTACAATTTCATAGGCAGAAAGTGTATCAATCTGCATACTGTTTGGATTAC
GCTGTTCGGTAATTAATTGCCCTAAGGTTTTTAGAAGATCTTGTTCTGCCATTGTTACTC
TTTTTATATATTGGGAAAAATTGCCCCTAAACTGACCGCTTGTGTCGCCCCTGTGACGCT
AGGTAAATTCGCAGGCAGGTTGTGTATCCGTTGATACGCAAGCCACGCAAATGCTGCCGC
TTCCACATAATCGACATCTAAGCCATATTCCGTTGTGGTCGAAACTTGCCAATCGGTTAA
ATGGGTTTGTAACCGTTCCATTATCAATGGATTTTTCGCTCCGCCGCCGCATACCAATAA
AACACAGGGATAAGCCTGCGGATTTTCAATTTGCCGTAAGGCTTGCACTATGCTTTGTAC
GGTAAATTCAACCAGCGTTGCCTGTACATCTTCAGCAGGAAGCGGTTTAATTTGGGTTAA
TTTATGTTCCAACCATTCCAAGTTAAACAGCTCTCGCCCTGTGCTTTTCGGCGGTGGTAG
TTGGAAAAAGGGTTCGTCTAACAGCAATGCAAGTAAAGCGGAATGAATTTTCCCTATCCT
TGCCCATTCGCCGTTCGCATCATACCGCTTGCCGAGATGTTTTTCGATCCAAATATCTAA
CAAAGTGTTGCCCGCCCCGACATCATAGCCGATAGTCTGCTGGTTAGGATTAAGCACGGA
AATATTGCTGATCCCGCCGATATTTAGCACAACGGTTAGGCGTTCAGGGGAACTAAACAC
CGCTTGATGAAAGGCAGGAACCAGCGGCGCACCTTGTCCGCCAAATGCCATATCCCGACG
GCGAAAATCGCCAACAGTAGTTATACCTGTTCTAGCCGCCAATAAATTCATATCGCCAAT
TTGCATTGTAAAAGGGGACTGCCCTTTTGGTGAATGCCAAACGGTTTGCCCGTGACAGCC
CACCGCCACAATATCATCAGCATTGAGTTGATGTTTAGCTAAAAAACGCTGAATACTGTC
AGCATAGAGCAAGGCTAATTGGTGATCGAGTTCGCCTAATGCTTGTAGGCTTGTTTCCCC
TTTTTTGACTAACTGCGACAGGGCAACACGAAGTGTGTCGGGCATTGGGGTGAAGTCGGC
AGCAATTAATTTGGGCGTTTGGCTAAAATCGACCAATGCCAAATCAACGCCATCAAGGCT
CGTGCCAGACATTACGCCGAGGTAATTTTGAGAAACCATAGGTAATTATAAAAATAAAAT
ACTGCTTTCAGCTCAATAATAGAGGATAAAAATTCATGTATTTATGTTTGAGTTCTGATA
GCCAATAGACGTTAGGCACGATTATTAAATTGCTATGAGATAATACTATGTTGTTTTGCT
CTAATTTCCGTATCACTGTGCAGTGGCGTTATCTAGAGCAATATTGCTCACTAAGCCTTT
ATTATCAAAGTAAACAAAGATAGTTCTTTGGATAGGAGCTTCATAGCCTTTACGCAAAAT
GAACACATAATCCCAACGATCTTGAGCAAAGGAATCTCGTAGCATAGGTGTTCCAAGCAG
ATATTGAACCTGCTCTTTATTCATACCAACTTGCAGTTGATCGATTTTTTCTTGCTCTAA
ATAGTTGCCTTGCGGCACATCAATACGATAAACGACTTTTTTTACCGTAGAACAAGCTGT
TACACCTAAAGCAAGTAATAATACAGCAACAAGCGATTTCATTTTCATAGCGATAACCTT
CCTCTTAAAATTTTTGGCGATTATACAGAAATCGCCGATAAAATGTCATTATTTATTACG
TTCTAATTGATCTCGTAAATTCGCAGGTAATCCTTTGATTGTCAAAGTATCATTTAGTTC
ATCCCAAATAATACGTTGGGATAATAATTCCGCATCAAAACTGATCGTCACCCCTTTTCC
TGAACCTGAATATTTGGTTAACGTTTTTAACGCATTACGCACAGGCGGAATAGTTTCTTC
TAAGCCATATTCTTGTTGCTCGGCAAAGTCAGCAAAATCAATCTCTTTTAAGGTTGGCAT
TGAAGCTGATAATTCGCTGATCGCAATTTCTTCCCCACTGTTGATTTGCCCTTTACAGTA
CTCAAACACCTGTTTTTTAACCGCTTGAGTTTGGTTACTATCTAACTCGCCTTGTTCACA
ATAATCACTCACCGCTTGAAGCAACGTTTGATTTTGCACTTGCGGATTTAACCCTTCTTC
AGCCCCTAAAAAGTCCATAAAGAAGTCGGCAACTTTACGCCCAACACGCCCTTTAATAAA
GGTCAAATAGCGGTTAGATTGTGCATTGTGTTTTAGTTCAGTAAGGTTGATACGGCAAGC
AATATCATATTGTGTAATATCGAGATATTCCGTGCGTTTCACTTCCAGTTTATCATCAAC
CAACATAGACGCACGGCTATCAATTAATGCAATAAAGAGATATTCCGTCGCTAAAAAGGT
ATAACGGCAAAGGATAAAAGTTCCGCCTGAAGCAAAAGGATATTTGACTAATTCTGTCGC
TAACATTTTGGCACAACTGTGGCTAAAAGGCAGAAATTCGCTTTCGCCTTCTAACAAGCG
GTTTAATTGTTGTGCAAAAATGGATTCCGATTGAAATATGCCATAGGCTTTCGCTTTATT
TTGATAGGCTTGATGTAGTTGCAACATCATCTGTTCAACTTCAGGGCTGATCGCAAGCAG
ATCTTCGCGTAAAACCGTATGAAGCTCAGCAGTTTCCCCTGCGGTTTGTTGAAGTTGGTG
TAAAACAATTTCGGTAACGTTAATGCTCATAAATTATTCTCGATTATAGGTAAAAAGTTA
AAGTCCTTTGATTGTATCAAAGAGTAGAATTAAGGTTAATGGCATATTTTCCAATGGAAT
AGCACCATAAGATTGATACCAACGAGAAATGTCTTCATCTTTTGCTTCAATGAGAAGCCC
AATTCCCCCGACTTGTTCGGCAACGATGGCACAGCGTTTGAGAGCTTTAACCAACAGCAT
TCCGCCAATGCCTTGTTTTTGATAGCGAATATCCACTGCAAGTCTTGCTAATGTAAAGAG
CGGAATAGGGTGGTAGCCAAAACGTTTTTTGCATAGTTCGGGTAAGTGTTGCTGGTCTAA
TGCACTTAAGGTGATTGTATAAAATCCGATAATCTGTTGACTGTCTAAGTGTCGGCTAAT
GTAAGTTTTTGATGTCCCTTTTTCGTGAGATTGCCGAGCGTATTGTTTAAAAAATCGGTT
CATCTCTAGATTTCCGCAATCAAAGGCTTCACGTTGATGATGCTTCGTTAAAGGCTCTTC
AATAAACTTACTCTTCATGATAGCTTTCCTTTGCTAATTTCGCCGCTTGTTGTAGTTTTG
TATTAGCTTTCGGCGGATTATCAAGCAATTCCATAATCAACGAGAGATCTTGCGGTGAAA
ATTGCCGATTATCATACTGCTGAATAATTTCTCTGGCACTAGGCAAAATACGTTGTAATA
CAAATTCCGTAATATTCGTATGGGTAAGTGCAACGGCTCTAATTAAAGTCTGCTTGTCTT
CCGTACTAATGCGAATAGACATTCTATCGTTAAGGGCATTTGCAATTTGTGGCATAATAA
ATATCCTATTTGTACAGATTAAAGTAGTACGAATTTTAAGTGAAACAGTGGTAATCTTCA
ATAAAAATCACCTTTACAAACCACAAAAAAACTTTCAAACTCTCAATGTTGAATTTAATT
TATTTCACTAGGAGATTTTTATGACAACTGTTATTCATACTGAAAATGCCCCAAAAGCAA
TCGGACCTTATGTACAAGCGGTTGATTTAGGCAATTTAGTGCTAACATCAGGGCAAATTC
CGGTTAATCCAAAAACAGGCGAAGTCTCTGCGGATATTAAAGCCCAAGCTCGCCAATCCC
TTGAAAATGTGAAAGCAATCATTGAACAAGCGGGTTTATCTGTGGCAGATATTGTAAAAA
CCACCGTATTTGTGAAAGATCTCAATGATTTTTCTACGGTAAATGCCGAATATGAAGCCT
TTTTCCGTGAAAACCATCACCCAAATTTCCCTGCTCGTTCTTGTGTCGAAGTTGCACGTT
TACCAAAAGATGTTGGCATTGAGATTGAAGCGATTGCCGTGAGAAAATAAGCGATGAAAA
AAATTCTGCCAACTTGGTCTGTTCCTGATTTCGTTCACGCATTCACCACCACTCGAGAAG
GTGGGGTAAGCCAAGCTCCCTTTGATAGCTTGAATTTAGGTGATCACGTCACCGATGATC
CACAATCAGTGCAAACTAACCGTGAAATCTTGCAAGAACAAGGCAATTTGCCACATTTTC
CGCTCTATTTAACGCAAACCCATAGCACAAGGGTGCTGCGTCTGCCCTATGAACAAAACG
ACATTGAGGCAGATGCAGTTTATACCAATCAAGCAAACCAAGTCTGTTTGGTGATGACAG
CGGATTGTTTGCCTGTGCTTTTTTGCAGTAAAGATGGCAAAGAGATTGCGGCGGCTCACG
CAGGTTGGCGTGGCTTATGTGATGGTGTACTTGAAGCCACAGTGGCAGAATTTGAATGTA
AGCCAGAGAATATTTGTGTCTGGCTTGGTCCTGCAATCGGTCCGACCGCATTTCAAGTTG
GTGAAGATGTGATAGAACAATTTTGTGCCTTCGATCCCCAAGCGAGAGAAGCCTTTGTGG
CAGATGAATATATAAGCGGTAAGTTCCTAGGTAATCTTTACCAGATTGCTCGCCAACGCT
TAAATAAACTTGGAATTACGGAAATTGCAGGGGGTGATTATTGTACCTATTGCGATGCAG
AACAATTTTTCTCTTACCGTAGAGATAAAGTCACAGGGCGAATGGCAACGCTGATTTGGC
GTAGTGAATAATTAAGACTTAAACAATATATATCTTTTCTTTTTTACAAATTGGTTCAGA
GGTGTTCCGCCTAGATGAAATGGTGGTACATTACTTAAAATATATGGTGGATTTTATCTC
TCTATTTTATCGTAATATATTGATTTAGTTGGTAGGGGACTTCCACATAATTCTACTGTA
TTTAAATGAAACAAACTTATATTTATTTACAAACCGATCTTCTTATTGTCGGTGGTGGTA
TCGCAGGGCTTGCGTGCTGTGCTGAAGCTAAGGCTCAGGGTATTCAAGCGACATTAATTA
CCAAAGCCCCTATCGGCAGTGGTGCAAGTTTTTTTCCGTTAAAAGCAACACTTGGTATTC
AAGTAACTGGCGAGCAACAGGATAAAGCACGCTTTCAAGAAGATATTGAGCGTGTTGCAC
AGGGAATGAATAACCCGAAAATTGTGCAAGCCTATATTGAAGATTCGCCACAGGCGATTG
AGCTATTAGAACGTATTGGCTTTAAACCTTGGAAACGGAATGACAATCGCCCCGCTTGCT
TTGCGAAATATCCACGCCCGATTTATTTGATTAATCAGTGGCGAGAAGCAGCGGAAAGAG
CAAGGCAGATTATCAAAGAACAGGGGACGACGGTCTATGAAGATGCAACGCTGTTACATA
TTGTCAGCGATAATCAGCAAGTTCAAGGGGCGTTGTTTTCCTATAAAACAAGCGGTGAGA
TCCGCTATGTGTTTTGCAAAACCAGCCAAATTATTTTGGCAACAGGGGGAATTGCAGGGT
TGTATAAAGATAACCTCTATCCAGCCGATGTGATTGGTTCAACCCATGCCATTGCTGAAC
AAGCAGGGGCAAGGCTGACTAACTTAGAATTTATTCAGTTTATCCCTGCTTTTGTTGAGC
CTAAATACAAAGTGCTGTTTGGAGAGCATACCTTAAAATATGTCAGTAAAGTGACTGACA
GCCAAGGGCGAGATCTGTTTTCACACCTTTCACCACAGCAGTTTCAACAGATGATGACTG
CTCGCAGTGATTATGCCCCTTTTAGCATTGATTTCCCCTGCGTTGAGTTTGATTTGGTGA
TGATGAAGCACTTGCTCGAACACCCAGAAGAAAAAGGCATCTATCTGCACTATTCCCCTG
AACTGTATCAGGATCAAACGGAATTTTACACCGTGTATTTAAGCTGGTTAGAGAAAGAAG
TCGGGATTAATCTTGTGCGAGATAGGGTTGCGATTACGCCATTTGCTCACAGTTGTAACG
GCGGTATTGTGATCGATGAATTTGCCGAAAGTGAAGTGAAAGGGCTTTTTGCCGTAGGCG
AAGTTTCTTCTTGCATTGAAGGGGCGAACCGTTTAGGTGGCAATTCTGTCGGAGGCAGTT
TGGTTTTTGCTAAACGAGCAATCCAACGGATTTTGCAAAATTTAGCGGAAAACCGACCGC
TTACCAACGATATAGCGTGTGAACGTAGTATTGAACAGTTTTTCCAGTCGTTAGCAAATC
CAAAGGGTGATAAAATGCTGACGGCAAGTGAAGTGTTAAGCACCGTTCGTTCTCAGATGG
CAACATACGCTAATGTTTATCGAACAGAGGTGAATTTGGTTCAACTGTTGAACTGCTTAA
CGCAGTTAGAGCAACGTTATTGCCCTCTTGAATATCAAGCCTATCAAGGTATTGAAATTT
ACCACGCTCTCAAAGCCGCACAAAGTGTGGTAAAGGCGATGCTGAGTAGGAAAGTGAGTT
TGGGAGCGCATTATATTGTTTGATGTATGCTATTTTTTTTCAACAAGTGTTGAAAAATGG
ACTACGCAAACGTTTTCTTTTTTTGTAGAATAGTTTCCGTTTTGCCGAAAGGCAATATTG
AGGTATTTATGGTTGATGCGATTATTATCGGAATTATCGTTTTTTCTTTATTAGTCAGTG
TATGGCGAGGCTTTATTAGTGAAGTCTTTGCGCTTGTGGGATGGGTGGTTGCTTTTTTGG
TTTCTAGCCATTTTTATCCTTATTTGAGTAATTACTTATTACAAATCAACTCTGTCTACA
TCCAAAATTCCGAATATTTGCGTAATGGTATTGCGATTGCGAGTTTATTTATTGCCGTGC
TTATCATCAGTGCAGTGATTAACGCATTACTCAGCCAACTTGTTGATAAAACAGGTTTAA
GCGGTACAGACCGTGTACTTGGTGCTGGTTTTGGTGTATTAAGAGGCATTTTTATTGTCG
CTGCGATACTTTTTTTCCTTGATACCTTTACGGCATTTAGCCAAAGCGAATTATGGAAAG
AATCACAACTTATTCCACACTTTGATTTCATTGTGAAGTGGTTCTTTGAACAGTTACAAG
CAAATTCCAGTTTTTTAAAATCTAGCTAATTTAAGAGGTAATTATGTGCGGCATTGTTGG
GATTATCGGTCAAACCCCTGTAAATCAGGCGTTATATGACGGACTTACGTTATTACAACA
TCGGGGGCAAGATGCGGCAGGGATTGTCACAATTGACGATGAAAACCGCTTCCGCCTACG
TAAAGCAAATGGCTTAGTCAGCGATGTGTTTCGTCAAGAACATATGTTACGTTTGCAGGG
AAATGTTGGTATAGGACACGTCCGTTATCCAACTGCAGGCAGCTCAAGTGTATCCGAAGC
ACAACCGTTTTATGTAAATTCCCCTTATGGTTTAACCCTAGTACATAACGGCAATCTCAC
CAACAATGCAGAGTTAAAACGCCTACTGTTCAACCTAGCCAAACGCCACGTTAATACAAA
CTCAGATTCAGAATCTTTACTCAATATATTTGCTTACTATCTCGATCAATATCCACACGA
ACCCCTAACGCCTGAAAATATCTTTGAAAGCGTTCGCAAAACTAACCAAGTGATTCGTGG
GGCTTATGCTTGTTTAGCAATGATTATCGGACACGGAATGGTGGCATTTCGCGATCCACT
CGGTATCCGACCGCTTGTACTCGGCAAACGAGAAATTGACGGCAAAACAGAATATATGTT
TGCTTCAGAAAGTGTTGCACTTGATGTTGTTGGATTTGAATATGTTCGAGATGTACAAGC
AGGCGAAGCCATTTATATTACCTTTGATGGACAATTCTACTCAGCAATCTGTGCCGATAA
CCCGAAATTGAACCCTTGTATCTTTGAATATGTCTATTTCGCTCGACCAGATTCTGTTAT
TGATGGCGTATCTGTTTACGCAGCAAGAGTACATATGGGGAAATTCTTAGGCGAAAAAAT
TGCGAAAGAGTGGACAGATATTCTGGCGGATATTGATGTGGTTATCCCGATTCCTGAAAC
TTCTACCGATATTGCCTTACAAATTGCAACAGTACTGAAAAAAACTTATCGCCAAGGGTT
TGTGAAAAATCGCTACGTTGCTCGAACCTTTATTATGCCGGGGCAGGCACAACGAAAAAA
TTCAGTCCGTCGCAAGTTGAATGCCATTGCCTCTGAATTTAAAGGAAAAAATGTATTACT
TGTTGATGATTCAATTGTTCGTGGCACTACCTCAGAGCAGATTGTTGAAATGGCTCGACA
AGCGGGGGCAAATAAAGTCTATTTTGCCTCAGCTGCCCCTGAAGTACGTTATCCAAATGT
ATATGGTATTGATATGCCAACCTGTGAAGAACTGGTTGCTTATAATCGTAGCGTGGAACA
AGTTGCTGAAATGATTGGTGTAGATCGCCTGATTTTCCAAGACTTATCGGCGCTCTTTAA
GTCTGTTCAGTTAGAAAATCCAGATATTCACAACTTTGACGCTTCTGTTTTCACTGGGGA
ATATATAACAGGCGATGTGAGTTGCGAATACTTAAATGCGATAGCTCAAGCGCGCAATGA
TAAAGCCAAAACCGCCCAAGCGAAGCAGGCAGGTAATTTGGAAATTCATAATGAATAATC
AAGAATGAGGCATAGCAGGCAAAAGTGTTGGTTTTAATTATTTCCCCTAATTATTAGGCG
GCATAGTAGACAAAATGCCTTTAGTATTTGACGACTAAAGGCATTTTTCGTAGGGAAGTT
AATTATGATTATTCATCTTTATCGATTCGGCTAAACACCGCACTTTGCTGATTTTTATAT
TTTGCATCTTTACGAGCATTATATGGATGTTCTGCGTAACCACTTAAAATTTCAAAGCTC
AATGCACCAATTGCCATATTAGGACGTAATGCAAGCGGTAACTTTCCCGCATTAAAAAAC
TCAAGTACGATTTTGCCTTCCCAACCTGGATCGATACGATGGGCAGTAACGTGTACCATT
AACCCAAGTCGAGCCAAAGAAGAACGACCATCAAGCCAGCCGACTATGTTGGCAGGTAGT
TTCACTGATTCAAGCGTTGTTGCTAAAGCCAGTTCCCCAGGGTGTAGGAAAAAGGCTTCA
TCATCGGCAATCAGGATTTCATCACTCATCACACGATTAAGCTGTGCCGTCATTTCTTCA
CGTGGGCCACTTAAATCAATATAAGGCGTTGAATGTTCACGAAACACACGGAAAGAATTA
CCCAAACGGACATCAATCGTCGCTCCACTGATTTTTTCATTTGATGGGCGAGGCGTTAGG
CTGATAATCCCTTCATCAAGATAACGTTCAATATCTTTGTCACATAAACGCATAATTCCC
CCTAATATATTAACTATGTCCTAATAGCTGTTTAATTTGTGCTTTCAAGATATTAATCGC
AATACGGTTTTTACCGCCTTTTGGAATAATAATATCCGCATACTGTTTAGATGGTTCAAC
AAATTGTAAGAACATTGGGCGAACCGTTTTACGATACTGATTTACGATAGATTCCATTGT
TCTGCCACGCTCCTCCATATCACGCTGTAAACGACGGATAAAACAGATATCTAAAGGGGC
ATCAACGAAAATAGACACATTAATTTCATCACGAATTTTTTCATCAGTAAGTAATAAAAT
ACCTTCAAGAATGATGATTTTTTTAGGAGTGAAGTGGGTTACGGTTTCTTTGCGATTATG
TTCTGCATAATCATATTCTGGAATATCAACAGCTTGCCCTTGTTTGAGGCTTTTAAGATG
GGTAACTAACAGTTCGTGATCCATTGAGTTTGGGTGGTCGTAATTGGTTTTTACCCGTTC
TTCCATTGCAAGATGGCTTTGATCTCGGTAATAAGCGTCTTCAGAAATAATACCAATATC
ATCTTGCCCCAATTCCGCTTGCAATTCTTTGTAAATAGTCGAAGCAATAAGACTTTTACC
AGAAGCTGAAGCCCCTGCAATTGCAATAACAATACAAGATTCCTTTTGAGTGGTGTTTGA
CATAATTAAATCCTTGAACACACAACTGGAGAATTTAGGGAATTATATCGCAAAATCCGT
AATCTTTTGAAGATAATTACCGAATTTTGGAGCCTGTACTAATTTTAGTAGTATTCATGC
TTCATGTCAGTTCAGTATTCATTTAAACAAATGTATAGTAAACATAAATTACATCTAATT
AAATGTAGGCTTACAATCTTCTTGCTTGCCAAAAACTTCTAGACCAATAAGGTGAATTAA
TATCTGAATAAATTACCCCACCTTTTGTTGAAGCGTGAAGAAACTGCCCATTTTTGACGT
AAATGCCAACATGTCTGCCATTTGGCCCACGACCAGTTTTAAAAAAGACAAGATCACCCG
TACGTAATTCACTCTTTGAGATTTGTATGCCTGCTTTTGCTTGATCTACTGTTATTCGAG
GTAAATCAATACCAAATAACTCTCGGAAAGTAAGTTGCACAAAACCAGAGCAATCAATAC
CGCTTTTTGTTATACCGCCTAGACGGTAGCGTGTACCTTTCCACTCTCTTTGATGTTCGC
TTAAACTGCTAATCACAAAAATGGAGTCTGAAAGCTGCCCTTTATGTTTATTTCCGCTTT
TATCTTGAACTGTACTGGTTTTTGATACACAAGCGGACAATAAAAATGTACAAAGCAACA
TTGTGCATAAAGAAAAATGCTTTTTTATTAATTGATAGAACATTTCGATCCTTAAAAATA
TTCTGCGAAATACCAAGATTTCGCAGAATAATCATTTAGGCTTTTACCTTCGCATTTTCG
ACACGTTCACGCAATTTTTGTCCAGCTTTAAAAACCACAACTCGACGAGCAGAAACTGCA
ACATCTTCGCCAGTTTTAGGATTACGACCTGGACGAGCTTTTTTATCACGAACCGTAAAA
TTGCCAAAGCCTGACAGTTTTACCTCTTCACCGCTCTCTAACGAGCGACGAATTTCTTCA
AAAAAGTCCTCAACAAATTGTTTTGCGATACGTTTATCTAAACCACATCTTTCGACAAGG
TTTTCTGCGATTTCAATTTTGGTAAGTGCCATAATTTATCCTTAAAATCTAATCTCTTAG
ATAAGCATTAAAACGTTGTGCAAGTGTTTCGAGAACAGCTTGAAACACCGCATTAATTTC
TTCCTCTTCAAGGGTTTTTTCAGTGTCTTGAATTGTTAAGCTGATCGCCAAACTTTTCTT
ACCTTCAGGTAAATTTGTACCTTGGTAAACATCAAATAAATTCACTGCCACAAGTTTAGC
GCCACCTGCTTGTCGAGCCACATCAAGTAGATCACCTGCAGGTACATTGCTATCCACAAC
CACGGCAATATCACGTTTATTTGCAGGGAAACGTGAAATTTCTTTTGCATTTGGTACTGA
ACGCTCTGCAATTGCAGACCATAATAATTCAAAGGCAACAGGTTTACCTGACAATCCGAG
TTTTTGAACAACTTTAGGGTGAATTGTGCCGATATAGCCGATCTCTTGATCGTCGAGTAA
AATAGCAGCAGATTGTCCAGGGTGGAACGCAGGATATAATTTTGCAACAAAACGCAAACG
ATTGCTAGCATTTGTTAGTGATAAAACACGTTCTAAATCCCCTTTTAGATCAAAGAAATC
GACGTTTTCTGCTTTATGCTCCCAATGTGCCGGTCGTTTATCACCCACAATCACTGCACC
TAAGACAAATTCTTGGCGTACGCCATTTTCTGCATTGGCATCCGGAATAAAGCGTAAACC
ACTTTCAAAAATACGCACTCGATTTTGCTGGCGGTTTTGGTTATAAGCAACGGTTTCAAG
TAAGCCTGTTAAAAGCGACACACGCATTGCCGACATTTCACTTGAAATCGGATTTGGTAG
AATTAACGCTTCTTGGCTTGGATGTAACAGCTCTTGCACTTTTGGATCAACAAAGCTATA
AGTAATCACTTCTTGATAATCGCTATCGACCAAAGCCGTTCTCACACGAATAGCTTCTAA
AATCTTCTCTGGGAAGCCTTTCATCTGTAAATGAGCAAGCGGTGCGTTATTTGGAATGCT
GTTATAGCCGTAAATACGAGCCACTTCTTCCACAAGATCTTCTTCGATCTCAATATCAAA
ACGCCAGCTTGGTGATTGAACTGTCCAGCTCTCGTCTGCATAGCTTGGGTTTAAGCCTAA
GCGAGCTAAAATATCGGTTACGGTTTCTGTTTCAATATGATGACCGAGTAAGCTATCTAA
TTTACTACGACGTAAAACCGCTTGTTTTGACGTTGGTAAATGAGCCGAACTTACCGCTTC
TACGATTTCACCAGCTTCACCGCCACAAATTTCAAGCAGTAACGCTGTCGCTCTTTCCAT
TGCTTTACGCGTTAATTCTGGATCAACGCCACGTTCAAAACGGTGAGATGCGTCTGTGTG
TAAGCCATATTGTCTTGCACGACCTGTAATTGCAAGCGGTGCGAAGAATGCAGCTTCTAA
CACCACATCTTTGGTTTCGGCACTTACGCCACTCGCTTCACCACCAAAAATACCCGCTAT
TGCAAGCGGTCCGTTTTGGTCTGCAATTAACAAAGTATTTGGCTGAAGTTTTGCTGTCGT
GCCATCAAGCAATACGAGTTCTTCACCCTCTTTTGCCATACGCACTTGAATTGCACCATT
GATTTTTGCTGCATCAAAAGCGTGCATTGGCTGACCAAGTTCCAGTAAGCTCAGATTGGT
AATATCCACAATCGGATCGATAGAACGAATACCACAACGGCGTAATTTTTCCTGTAACCA
TAATGGTGACTGAGCTTTGACATTCACATTTTTCACCACACGACCTAAATAACGTGGGCA
AGCTTCAGGGGCTTGAAGTTCAATCGCCACTTTATCTGAAATGGTTGCAGGCACAGCTTG
AATTTCAGGTGCATTTACCGCTAATTGATTCACTACCCCAACTTCACGAGCGATCCCTGC
AATGCTTAAACAGTCTGCACGGTTAGGCGTTAAGCTGATTTCAATCGCACGGTCGTTTAA
TTTGAGATAGTCACGGACATCTAAACCCACTGGTGCGTCCGCAGGTAACTCAATAATACC
GCTATGATCTTCTTTAATCCCTAATTCTGAGAATGAACAAAGCATTCCCTCTGACGGCTG
ACCACGCAATTTAGTTTTCTTAATTTTAAAATCACCTGGTAACACAGCCCCTTCTGTTGC
ACAAGCCACTTTCAAACCTTGACGGCAGTTTGGTGCGCCACAAACAATGTCTAATAAACG
TTCGCCACCCACATTCACTTTGGTGACACGCAATTTATCGGCATCAGGGTGTTGAGCACA
CTCAACCACTTCTCCGATCACAACACCGTTAAACTCACCTGCAACCGCTTCAACGGCATC
AACTTCTAAACCTAACATAGTAATTTGGTCACATAGCTGTTCGGTGGTAATCGCTGGATT
AACCCACTCACGCAACCAACTTTCGCTGAATTTCATTATTTCTATCCTATATTTGTAACG
TTTTCTACAAATTTTACCACTTGTTATGATAGACACACGCAGTGTGTCCCTACAAGAGAA
AATAAGCCATTAATATAGTAGGGACACACTGCGTGTGTCCGCAAACTGCATATATCCGCA
AAATGATTAGATTACTTAAACTGCTTTAAGAAACGCAGATCATTTTCAAAGAATGAACGT
AAATCGGTCACGTTATAACGCAACATCGTCAAACGCTCAACGCCCATTCCCACCGCAAAA
CCAGTGTATTCATCAGGATCAATGCCCACATTGCGAAGTACATTCGGGTGAACCATTCCG
CAACCTAACACTTCAAGCCATTTACCGTTTTTACCCATTACGTCCACCTCTGCCGACGGC
TCTGTAAATGGGAAATAAGACGGACGGAAACGCACTTGCAGATCTTCTTCAAAGAAAGCT
CTTAAGAAATCGTGCAATAAGCCTTTTAACTCAGTAAAGTTCGCTTTTTTATCTACATAA
AGCAATTCAATTTGATGGAACATCGGCGTATGAGTTTGATCGTAGTCGTTACGATAAACG
CGCCCTGGCGCCATAATGCGAATAGGCGGTTGCATTTTTTCCATCGTACGAATTTGAACG
CCTGATGTTTGTGTACGCAACAAACGCTCTGCATCAAACCAGAAAGTATCGTGATCTGCA
CGAGCAGGGTGATGTGCAGGGATATTTAACGCATCAAAGTTATAATAATCCGTTTCAATT
TCAGGACCTTTCTCTACACTAAAGCCAAGTTCTGAGAAGAATTTCACCACACGTTCAATT
GTAATCGACACAGGGTGCAAACCACCTAACTCTGTTTTACGACCAGGTAAGCTCACATCA
ATACTCTCACTGGATAATTTAGCATTGAGCTCTTCTGTTTCTAACTGCTCTTTTTTCCCA
TTTAACGCATCTTGTGCTTTCTGTTTTGCTTCATTAATTTTTGCACCCACCGCAGGACGT
TCATCTGCTGGCACATCACGCAAGCCTTGCATTAACAAGGTAAAATGACCTTTCTTACCA
AAATATTCAACACGCAATGCTTCAAGACTTGCAACATCACTGGCTTTTTCAACCGCTTGC
AACGCTTCAGCAACGATATTTTCTAGGTTTTGCATACCTACCCTCTAATCAATTTCAACA
TAAATAAACTGAATGCCTCATTCATAGGCAAAACGCCTTGAATAATAATACTTCTAAGCG
ATATTGTAAATTTAAAAGTGAGGATTTTGTGGGGGTAACATTTTGATTTGTAACAGCTAT
CAAAGATAAACACTGTGATTATTTTACCATTTTTGCTAAAAAAACACCAAATATTACCGC
TTGTTAAACATTAATCCGTGATCTTCTTGAAAACATACGGTAAAATTTACACCGATTTGC
AAAAGTGCAAATCAACGCTGTTAAATTTTATTGGAGATATACCTATGGCAAAGAATAATA
TTTTAGGATTATTCGCACAGTCGCCACTCAAGCCATTACAAAAGCACTCAAAAAAAGTGA
CTGAATGTTGTGGATTACTAATCCCATTTTTTGAAGCGAGTTTTCAAAAAAATTGGGAAG
TAGCGGAAGATATCCGTCGTCAAGTCATTGATTTAGAAAACCGCGCAGATACCCTTAAAC
GTGAAATTCGTTTAAAATCACCGCGTGGTTTATTTATGCCTGTTGAACGTACTGACTTAC
TTGAACTCGTTACACAGTTAGATAAATTAGCAAACTATGCTAAAGATATTTCTGGTCGTG
CAATCGGTCGTCAATTAAACATTCCTGAAGAAATCCAACCTATTTTCCAACAATTCTTAA
CCCGTAGCCTTGATGCAACAGTTCACGTTGATAAAGTAATTAATGAAATGGATCACCTAC
TTGAAACAGGCTTCCGCGGTCGCGAATTAAATTTTGTGAACAATATGATTTTAGAGTTAG
ATGTTATCGAAGACGATACGGATCAACTTCAAATCGTACTACGCCGAGCAATGTTAGCGA
TTGAACAACAATACAATCCAATTGACATTATGTTCTTATACAAAATTATCGAATGGGTCG
GAGTTCTTGCAGATCAAGCACAACGTATCGGTTCACGTATTGAGTTAATGTTAGCTCGTT
CATAATCGAAAGAGGACTTAAATAATGGAACTGATTCAAGAATATGGCTCGATGATTGTC
CTCATTACCGCAGTGTTTGGCTTCTTTATGGCATTTGGTATCGGTGCAAACGATGTTTCA
AATGCAATGGGAACCTCTGTAGGTTCAGGCACTATCACTGCAAAACAGGCAATTTTAGTT
GCAATGGTTTTTGAATTTGCTGGTGCTTATTTAGCAGGCGGTGAAGTAACTGAAACCATC
AAAAGTGGCATCATTGATATTCACCAATTCTCTGGCAGACCAGACACCCTTGTACTAGGT
ATGATGTCGGCACTTTTTGCTGCAGGTACTTGGTTATTACTTGCCTCTAAAATGGGCTGG
CCAGTATCCACTACTCACTCTATTATCGGTGCAATTATCGGTTTTGCGTTAGTCACCGTT
GGTGCGGAAGCGGTTCATTGGGGTGATTTGTCTGGTATCGTAGGTAGCTGGTTTGTTACA
CCTGTTGTATCGGGGATCATTGCTTATGCTATTTTTACTAGCACACAAAAACTGATTTTT
GATACTGATAATCCGATGAAAAATGCTCAAAAATATGGTCCATTCTATATGGGTTTAACC
ACATTCATTTTGAGTATTGTTACAATGACAAAAGGCTTAAAACACGTTGGTTTACAGCTT
ACAATGACTGAAACCTTAGTGATTTCAAGTGCAATCTCAATTACGTCTATCATCACTTGT
TTCTTCTACTTCCGTAGCCAATCTTTTGCTAACCGTGTACAAGGCGGAGCATTTGGTGGC
GTAGAGAAAGTGTTCAGTATTCTAATGTTACTCACCGCTTGTTCAATGGCATTTGCCCAC
GGTTCAAACGACGTAGCTAATGCGATTGGGCCTTTATCTGCCGTAGTATCTATCGTTGAG
AACGGCGGTGTGATTGAAGCGAAATCAATTCTCGCCCCTTGGATTTTACCATTAGGTGCA
ACGGGTATCGTTGCTGGTTTAGCGGTAATGGGTTACAAAGTAATGGGAACGATCGGAACT
GGTATTACTGACCTAACCCCAAGCCGTGGTTTCTCAGCAGAATTTGCAACAGCAATGACC
GTTGTTGTTGCCTCTGGTACAGGTTTACCTATTTCAACAACACAAACCTTAGTAGGTGCG
GTATTAGGCGTAGGTTTTGCTCGTGGTATTGCAGCGTTAAACTTAACAGTTATTCGTAAT
ATCGTTGCATCTTGGGTTGTAACCTTACCTGCTGGTGCATTCTTCTCAATTTTAATTTTC
TATATTTTGAATGCAATTTTCTATTAATTTAGAATAGTGACTTTATTCAGAAAAGTGCGG
CTATTCGCACTTTTCTTTTATGATTTTTTAAGGATTGTTTATGCAAAAACATATTTCTCT
TTTCTGCTCAACTCTGCTTTTAGCAATATCAATTCCCTCTTTTGCTCAAACACAGTACGT
TACTGAAAATTTAAATACCTATTTGCGTAAAGGTCCAGGCGATCAATTCAAAATTTCCGG
TTCTATTCAAGCAGGTGAAAAAGTTACCTTAATTGAAACCAGGGATCGCTATTCTCTAAT
TCGTGATGGCAAAAACCGTGAAGCGTGGATTTTAAATTCCGAATTAACATCTACGCCAAG
CTCAAAAGAATTAACACCGTTATTACAACAACAAGTTCAAGAATTAACCACCAAACTCAA
CAACATTGATAGAGATTGGCAACAACGTACCGCTGAAATGCAACGTAGAGTTCAACAATC
TGCATTACAAAGCAGTGAATTACTTGAACAAAATGCACTTCTAAAGCGAGAATTAGAAAT
TATTAAAAATAAAAATCGTGATTTAGAAGCAATACAAGATGTCGCATCTCGCGAAATTAT
GATTCAATATTTTATCTACGGAGGAGCTGTTCTAGGCTTAGGTTTAATATTTGGATTACT
TATTCCAGCCCTTCTTCCTCGCCGTAAATCTAATTATCGCTGGAATTAACGCAAAACAAC
CGTACTTTTAGCTTACTGTGATGTTTTTAATTTGAGGCATAGTAGACAAAAGCGTTGGTT
TTAATTATTCCCCCTAATTATTACCAACTCTTTTTATTTAAAAAATCCTTTATAAACATA
ATCTTATGCTTTTTCGTTAATCCGCTATGAAGCGATAATTTCTGTTTCAGTTCTTTAAAT
AACCCTTCCAACCTATTTGTTGTTTTTTCTATATTTAAATGAGTATATTCTTCAA
>H190 Scaffold5
CACCCAAGCTGTGGATAACGTTATGGTTTATGTTGCTAGTTTACTATAATTTTAATATAC
AAGGGACACACTGCGTGTGTCCGTTATTTATTTTGCGGACACACGCAGTGTGTCCCTACT
GGATTTTATCCCATCACCTCATCAACCGCCTTACCTGCTAAGGCTTTTTGAATGGATAAA
TTCATTCGTCTAGCGGCAAATTCTTGGGTGGCAATATCAAGATCTTTAATACCTTGCTGG
ATAGCTTGGCGATCTGTTCCTTGTTTTGCGTAAATCAATTTCCGTAATTCCGCTTCAATC
CCTTTAAATTCATCAACCGAAAGTAGCTCTGCACCATCTTCTTGCAACGCAATAATCACG
CTATCAATCACACGATCTGCCTCCACACGCTGTTCCGCCAGCTGACGGGCTTCCATATCT
TGCTTCGCATTCGTCATTGACGATTTAATCATTTCGGTGACTTCTTCGTCCGTTAAACCG
TAAGACGGCTTAATTTGGATAGACGCTTGCACTTTGGTTGATTTTTCCATTGCGGTGACA
CTCAGTAACCCGTCCGCATCGACTTGATAAGTCACGCGAATGTGTGCCGCACCAGCGACC
ATCGGTGGAATACCACGCAAGGTAAAACGTCCAAGTGAACGGCAATCATCGACTAACTCA
CGTTCACCTTGTACAACGTGAACCGTCATCGCTGTCTGCCCATCTTTAAATGTGGTGAAC
TCTTGTGCTTTTGCCACAGGAATAGTGGTATTGCGAGGAATGATTTTTTCCACCAATCCG
CCCATCGTTTCGATCCCTAGCGAAAGTGGTACAACATCTAGCAACAACATCTCTGCATCA
GGCTTATTGCCGACTAAAATATCCGCTTGAATAGCCGCCCCCAACGCCACCACTTTATCG
GGGTCAATAGAGGTTAATGGCGTTTTGCCGAAAAACTCGCCCACTTGTTCACGCACAAAA
GGCACTCTCGTTGAACCACCAACCATCACCACTTCACGCACATCTTGAGCTTCTACCCCA
GCATCTTTCAAAGCTCGACGACAAGTCATTAACGAGCGTTTTACAAGCGGTTGGATTAGC
TCATTAAATTGCAAACGGCTGATTTCACCCTGCCAATTTGCAAATTTTGCAGTAAAACTC
TCCGCTTGTGACAAGCCAATTTTCACTTGAGTGGCAAGAGTAAGTAGTTCACGTTGCTGA
CTTACTGTATTTGGCTGAATACCTGCTTGTTCCGCAATCCAATTCGCTAACAGATGATCG
AAATCATCGCCACCTAAAGCGGTATCGCCACCTGTTGCCAAAACTTCAAATACACCACGG
CTCAGGCGTAAAATCGAAATATCAAAAGTACCGCCACCTAAGTCATATACGGCAATAACA
CCTTCTTGACCACTGTCCAAACCATAAGCAATAGCCGCAGCCGTTGGCTCATTTAATAAA
CGCAATACATTAAGCCCTGCCAAACGAGCGGCATCTTTGGTACTTTGACGTTGTGCATCA
TCAAAATAAGCAGGTACAGTAATCACCACGCCAGCCAATTCGCCTGCTAAGCGTTTTTCT
GCAAATTGATTTAAGTGACTTAAAATATCGGCAGACACTTCAATCGGACTTTTATTGCCT
TGTAGCGTTTGAATTAACGGCAAGCCGTTATCCGTCGCAACAAATTGATAAGGTAAATTT
GGATAACGCTGTTCAACATCTGCCAAAGAACGACCAATTAAACGCTTTACAGAAATCACT
GTATGTTGCGGATCAGCTACTGCTTGCTCAAAGGCTTCCACACCAACAACTTTATTCTCA
GCAGCATAATGTACTACCGACGGCACTAACGCACGCTCTTTCTCATCAAGTAATACCTGA
GCTTGTCCGCTACGCACCGTTGCTACTAAAGAATTTGTCGTCCCAAGGTCAATCCCCACC
GCCAAGCGATGTTGGTGCGGCGCTGCCGTTTGCCCTGGTTCTGCAATTTGAAGTAATGAC
ATTTTATTATCTCTCTATCATTTATTCCCCCCTTTGAAAAAGGGGGGCTAGGGGGGATTT
TTACAAGATCATTAAATCCCCCTCAATCCCCCTTTTTCAAAGAGGGAAGTGTAATACTTA
ATTCACCGTATACCCCATATCATCAGGTGCAAATGTCGCTTGATAATGGCGTTCAATCGG
TTGTTTTTGTTTTGTGTCTAAATTTATCACTTGATTGCCGTTTAAATCTGCAATCTCAGC
TTGCCAATTTTCGCTACGCAAGCCGTAGTAAAAGCTAGCAATATCGGCAGTCAATGCCCA
GCCGATAAATTGTGAATAGTTTAGCCCAATGCTTTCCCACTTCTGCTTTTTCGGGTGGAA
ATAATGGACTAAACCGACTTTTTCGCCTAATCCGCCACCGTTCACCGCAAAATAACCACC
AATGGCATCATCAGCAATCAGTAAATGAAACGGTCTTTCGCCCGATTGTTCAAAAGTTTT
ACCAAAATTCCACTCAAACAAACCGCGTGGCAGTTTCTCATTACCCGAACCTAAAATGCG
TAACCAGCCGTGATCGACTAAAATACCGCCCGTTTCATAAATTACCGCACCCAGTGGCGT
ACTTGTCGGTAACTGCATTCCCACCAATTCTGCCCCTGCATTTTCCACATCTCTCGGCAG
GATTTCATAATGGTTATTCGCTTGCTTGAACCAATCTTGCATAATTGGCCAAGCGGATTT
TTGTTTATCGTTCAGTTCTTCGAGGGTTTTCATATTTATTTTTCTATGTAGGGACGCCAC
GCTTGGCGTCCATTCTTTAGATGAGTGAAAAGTCTATATTCAATGGACGCCAAGCGTGGC
GTCCCTACTTTCTTTTGTGCGAATACCACACAATTAAAACTCAAACAACTTCTCTTCTAC
TCGCTCAACTTCTACCAATAATTTTTTAATAAAACGAAGTTTATCGTTAATGGCTAGTGC
GTCCGTCCATTGTTGAGCACTGAGAGCCTGTTCAAGTTGTTGCAAAATGACTTTTTGCTG
TTGCTCAATCTCTTGGGTGAAAGCGGTGAGATCCGCTTCGTTTTTTGTGGTTTCAATGCT
TTCTAAGGTTTCACGCCATTCCATTTGTTGCATTAAAAACGCCATATCTCGGTTACTTTT
TTGCTCAATATCTTGCTGTTCACCCGTATGAATAGCGATGATCGCTTCAGCACGCAAAAT
CGGATCTTTGAGAATATGTAACGCATCATTAATTTCCGCCGATTTCTGCATTGCTAAACG
CTGTTCTGTCGCAGAACTTGCCGCAAAATTATCGGGGTGAAGCGATTTTTGTAAGGCTAA
ATAACGCTCAGAGAGTTGAGCATTATCTACTTGGAACTGCACTGGCAGATCAAAAAGCGT
AAATGGATTTGACATCAGAACCTCTTAGACGTTAAAACTTTCACCACAACCACATTCGTT
TTTCACATTTGGGTTGTTGTACTTAAATCCTTCGTTTAATCCTTCTTTGACAAAATCTAA
TTCTGTACCACTCAGGTAAACAAGGCTTTTTTCATCGACGATAATTTTAACACCCTGTTG
TTCAAAAACGTGATCATCTTCGTTTAATACATCAACAAATTCAAGGACATAAGCTAACCC
TGAACAGCCAGATGTTTTAACACCCAACCTTAAACCAATGCCTTTGCCACGGTTTTCAAG
GAAGGTACGAACACGATCTGCTGCGGTTTCTGTTAGGGTGATGCTCATTTTTTCTCCTTG
TGAATATAGTTAATTTTAAAAAGATCTCATTCCCCTCTTTAGTAAAGAGGGGTTAGGGGA
GATTTGTCAAACGAATAAACGAAGTGAGAGATAATTCAGAACAGAGTTACTGTTATTTGG
GAATAAACAATTTATATTCTTCGTTCTTTACTTCTGCCAAATCTCCCCCAGCCCCTCTTT
GCTAAAGAGGGGAGCAGAGCGAAGTAAATTTTCTTTCATTCGTCTGATACAATAAAACCT
TTTTAAAATTAACAATAAACGAAAACACAAGCGGTCAGATTTGCAAATTTTTCGCAAAAA
CCAACCGCTTGTTAAAGATTACTTACCGTTTTTCTCTTTGTAATCTGCAATCGCTGCTTT
AATTGCATCTTCTGCAAGAATTGAGCAGTGTACTTTTACTGGTGGTAATTCAAGCTCTTC
TGCGATGTCGCTGTTTTTGATTGCTTGAGCTTCATCTAATGATTTACCTTTTACCCATTC
AGTAATAAGTGAGCTTGATGCAATCGCCGAACCACAACCGTAAGTTTTGAAACGTGCATC
TTCAATGATACCTTGTTCGTTTACTTTAATTTGAAGTTGCATTACGTCACCACAGGCTGG
TGCACCCACCATACCTGTACCGATATCTGATGCTTTTTTGTCGAATGAACCTACGTTACG
TGGGTTTTCATAGTGATCAATAACTTTATCGCTGTATGCCATTTTTTAATTCCTCTGTTT
TATTCTGCCCCCGTTTACGGGGGAAGTGGTTGAGCGAAGCGAAACCGAAGGGGGATTGAA
TATATAGAAAAATTTACTTGATTATTTGCCCCCATCACCTTGCTTCGCAAGGTACTTCCC
CCATTACATGGGGGAAGAATTTCATTTTAATGATGCGACCACTCAATTGAGTTTAAGTCG
ATACCTTCTTTGAACATATCCCAAAGTGGTGAAAGTTCACGTAATTTTGTTACTGCTTTT
TTCACGATTTCGATAGTGTGATCGATCTCTTCTTCCGTTGTCCAACGACCGATTGAGAAA
CGGATTGAGCTATGTGCTAATTCATCGTTTAAGCCTAATGCACGAAGTACGTAAGATGGC
TCTAAACTTGCAGAAGTACAAGCAGAACCTGAAGATACCGCAATGTCTTTTAATGACATC
ATCATTGACTCGCCTTCAACAAAGTTAAAGCTGATATTCAGGTTACTATCAACACGTTTA
CCTGCTTCCATTGTACCGTTCACATACACTTCTTCCATATCTTTGAAACCGTTGTATAAA
CGGTCACGAAGTGCTTTGATGCGTGGCATTTCAGTTACCATTTCTTCTTTTGCGATACGA
TATGCTTCACCCATACCAACGATTTGGTGAACAGGTAATGTACCTGAACGCATACCACGC
TCGTGGCCACCACCGTGAATGATCGCTTCTAAACGTACACGAGGCTTACGGCAAACATAT
AAACCGCCGATACCTTTTGGCCCGTAAAGTTTATGGCTTGAGAAAGACATTAAATCTACG
TTTAATGCTTGAACATCCACAGGGATTTTACCTACTGATTGTGTTGCATCCACGTGGAAA
ATGATTTTTTTTGCACGGCAGATTTTACCGATCTCTTCGATTGGTTGAATAACGCCGATC
TCATTGTTCACCTGCATTACGGAGACTAAAATTGTGTCTGGACGAATTGCAGCTTCTAAT
TTAGCAATATCCACTAAACCTGTTGTTTCAGGCTCTAAATAGGTCACTTCAAAACCTTCA
CGCTCCAACTGACGGCACGTATCTAATACCGCTTTATGTTCAGTTTTAACCGTGATGATG
TGTTTACCTTTGGTTTGGTAGAAATGTGCTGCACCTTTAATTGCAAGGTTGTCTGATTCG
GTTGCACCTGAAGTGAATACGATTTCACGAGCATCTGCACCGATTAAATCAGCGATTTGA
TTACGAGCTACATCAACCGCTTCTTCTGCTTCCCAACCAAATTTGTGAGAACGAGATGCA
GGGTTACCAAACACGCCGTCCTTTGTCATATATTCCATCATTTTTTTTGCAACACGCTCA
TCAACGGGCGTAGTTGCGGCATAATCCAAATAAATTGGTAATTTCATTGTTACTCCTAAC
TAAGAGATTTTTATAAGATTAATGGTGATGATCGTGGCAGTGAGAACTCTCACAATCGTG
ATCGCTATTTTCTTCAACTAATTCGGCTAAAGTTATCGTATGTAAATACTGTTCGATTTG
ATTTTCTAAACGCTCCCACAACGAATGGGTTAAACAACGACTGTTATTACTGCAATTCCC
ATTGCCTTTACATTTAGATACATCAACACTTTCATTCACAGCGGCAATAATCAAGCTCAC
ATTAATTTCCTCAGGCGTTTTTGCTAACTGATAGCCACCGCCAGGGCCTCTCACACTATG
CACAAGACCTTCTCGGCGAAGTTGTGCAAAAAGTTGCTCTAAATAAGAAAGTGAAATGGC
TTGGCGATCTGAAATATCTACCAAACTCACAGGCATATCTTTGCCATGCAACGCAATATC
TAAAATTGCAGTTACAGCATAACGTCCTCGTGAAGTTAATTTCATACTCAAACCTTTTAA
AAATGCTCGATTGTTAAGAAAGAATTCTATATACCCTACTAATTTAGTCAATATTTTTAC
ACAAATTAAATCAAAAGGTTTTTTTAATCAATTTGCTAATCTTATTCACATAAACATTAT
TTTAAAGTTTAGATAAAACACTAAGCGGCGAAATTCTAAACTATTTTTATAACCATAGTT
AAAATCCCACCGCTTACATCAAGATTACAAAGTTAGCAACTATTTGTAATCATATTGATA
ATAATCATAACGATTAGAAGCCTTACGTTTTATACCATTCAAAATAAAACCTTTAATAAA
GACCCCTGCACGTTCAAAACGTTCTTTAGCTAATCCAACTTCTTTAAGTGTAGTTTCACC
AAAACGCCCAACAAGTAAAGATGTTCCCGCATACCTACCAATAATAGCTGCATCTGTAAC
AGCCAAAATAGGCGCTGTATCCACTATCACTAAATCATATTCTTTTGCTGCCCATTCTAA
TAGTGCCTGAAAACGAGCATTAGATAGTAATTCAGATGGATTTGGTGGAGTTTCTCCTTT
AACAATAATATCAAAATTATCATAATGTTGAATCACTTGTTCAAAAGGAATCTGCTGTGC
AATCACATCACTCAATCCAACCTCTTTTGCTAAACCTAATAATCGACGCAAATAACTCCT
TCTTAAATCTGCATCAATTAACAACACCTTGTGCCCAGCTTTAGCAAGAACATTAGCCAA
ATTGGTTGAAATAAAACTTTTTCCCACAGACGGAGAAGCTCCAGAAATCATTAATATATT
ATTTTTAGCTTCTAACATTGCAAAATGCAAACTTGTACGCAAACTACGCAAAGCCTCAAC
TGCTGGATCTGTAGGCGTTGACTCCGACAATAATTTAAAATGCTGAACCTTATGCTTAGA
AAAAATAGGCTGTTCATTTGAATATGGAATCGTAGCATACGTTGGCAAGCCTAACACATC
TAATTCAGATGTTCCCTCAATACCTCTATGCAGTAGCGTTTTCGCTATCGCAGTAACTGA
GGCAAAGATAAGTCCTAACATAAATGCCAAGGCAACCACAATCATTTTTCTAGGTGAAAC
GGCATTAGGCAAAACTTGCGCCTCATCTAAAATACGAACATTTCCTACCGTACTAGCCTT
AACAATTTCTAACTCTTGCATTTTATTCAACAATTGAATATAAATTTGCTGGTTTACCTC
CAAATCTCGAGTTAACCGAATAACCTCTTTTTGAGTATTAGGTAAACGTTCTACTTGTTT
ATTTAAACGAATTTTTTCCTCATTCAATACTTTACGCTTATCAATCAAAGCAACATAAGC
AGGGTGATTTCGAGTGAATTTCTGAGAAATTTCACTCTCCTTTAATGTTAACTCATTTAA
ATCTGCTTCTAACTGAACTATAGTATCTAATGCTGATTTAGCTTCTAGACTGAGATCTAC
TGATTCATTTTTTAAGCGGAATTCATTCAAATTATTCTCAGACTCTGCCAAACGAGCTTT
AAGTTCTGGTAATTGTTTAGACAAAAACTCTAAACTCTTAGACGCTTCTGCAGAATCACG
AACAATATTTTGCAGCAAATAATTTTCAGATACACTCTTTACTATCTTCTTAATTTTAGC
TTTATTCTCTCCATTAATAGAAATTTCAATAATGCCTGTCTGCTTACCACTCTCTGTCAC
CGAAATTTGTTTTTGTAAAGAGTTAATTGCTAACAACACATCATTCTTTTTAATTTTAAA
TAATTGTCCTGGCTTAGCCTCTAATTCAGAAATCGCAAACGAAAAATCTTCCGTTTGATA
CTTTTTCCCAATGCTCCCTTCAAGAACTTTTTCATCTGCGAAAAATAATGAGAACTCTCC
AGCATTCTCCCCAACCTCCAAAATCATCTCTTTCATCTGAGGATTCTTAGGCTCAAATAA
AGAGAGCGACAATTGTGGTTCATATCCCATCAAACGATGAAGACCTTTACTAAGAAAAGG
GATCGAGAATTGAGGTTCAACTACCGTAGTTAAATTAAGTTGCTCAACAGTATTAGATAA
AACCATTCTTGATTTTAAAATTGCAATTTCAGTACTTGAAGATGCTTCACCCTCTAAAAC
TCCTGGGAAATCGTTTAAAAGCCCCCTTGAAGATTTACTTTCTACTTGAATTGAAGCATT
CGCAGTGTAAACAGGCGGAGCTAGTAAAACATAAGCAACACTAAATAACGTCACCAACAA
TGTAAAAAGAGCTATCCACCACTTATAATCTAATAAAGCCCCCAACAACTTTACTAAATC
AATTTCATCATGATTATTTTCATTCATCTTTTAACTGCCTTAAAATTAGAGTTTCAATTT
CCATCTCAATGCTGCATCCTCAATCAATGCATAAACCTCTCGGAACATATCTTCACTTTG
ACGATAAGGATCTGGAATATCTTTATTGCTATCCAACCAATGACCAAATAACATGACTTT
TCCAGAACTTTCTGGTGAAATTTGTCGAACCAAGTCAATATGACCTTTTTCCATGACAAG
AATCAAGTCTACATTCTTACATAGTTCAGACGTTAATTGCTGTGAACGATGTTCAGAAAG
ATCCACTCCACGAGAAATAGCAACTTGTTGCATTGTTGGATCTACACCTTTTCCAACTAA
ATGGCTACGCTCAGCTGAAATACCTGCTGAAAAAATACGCTTTTCAGGAAAATATTGTTT
TAATAATTTTTCTCCGACGGGGGAGCGGCATATATTACCGATACAAACAACTAAAATAGT
TCCAAACATTAATTACCAATTCCTCACTCTTAAGATAGACTCTGTTAGATTATTGAAACC
AGATAATGACGGAACAACATGGGCAATCACTCTATTCCAACGAGTTGCTGGCGCTGTTGT
CACATAAACAATGTCATAAGGTTTTAAATAAAACTCTGTTCCTAATACATAGGAAGTTGC
ATTAGTCAAATCCAATTGATAAATATCTGCAATCTTATCTATTTTTTCAGCTTCATTTGA
AACCGTTGACTTATTTACATCACGTTGACCACGAATAACAAAAATACCCGTTGCATCTGC
AGATAATTTATCAATTCCCCCACTTTGAGCAATTGCTTCAGTTAACGTCATACCATAATG
AGTAATTTTCAACATCTGAGGTTTTGACACTTCCCCCACAATAAACACCTTATTCGCATC
ATTGCGTGGAATATGAACCACATCGCCATCAGATAACAAACGATTCTGCGTTAAATTACC
AAATTGAATCAATTCTGCTAAAGAGACTTTCTCCTCTTTGCCATGACGAGTAATAGTCAC
ATTATGCCAATCCGCATTATCAGACAATCCTCCAGCCTTATTTACAGCATCTAACAAAGT
TAGAGGAATATTAGTTAAAAATTGCTGTCCTGGATTCTTGATTTCGCCTGTTATATATGC
TTTTTTAGATTGGTATGAGGCAATTGTTACCTCAATTTGAGGATCAGTGACATAGGCTGA
AAGAGCTTTTGCCAATTTATCACGAACTTGATTTACTGTTAAGCCAACAACATTAAGCTG
CCCAACATATGGATAAAAGATAGTTCCATTAGCATGCACTTGATTACCTGATTCAGCGGC
AGAACGATAAGCACCCGCAGGAGTTGTCAATTCAGGATGCTCCCAAACTGTGACATTTAA
TATGTCGCCAACACCTATCTTATATTGATAACGCTTAATTTGTTGTTCTAAACCAATGTT
ATCACTTGCTTTCACCGTACGAGGAGCTAATTGCTTTACTAACTGAGGCGTAATTAAATA
AGCATCCACAACCTTCTTAAAGTCCACATTCTCTCCCCTCACTTCCGTATCAACAATAGG
AGAATGCGTTGCAGGTAAAATCATCCCACAACCAGAAAGAGATAAAATCACACCAGTAAA
AACAAGAGCTTTAGTTAACTTACACATAATCCATCCTACTCATTTTATAATTAACAAAAT
CCATCAGAATAGCTCAAAACTCACACACCAAACGTCGAATTGAACTTAATAAACATCGTT
CCAGTATACAACAAACCACATTTATTTGCACAGAAAAACTCGAAAAGAAATATCGATTTG
ACACACACATTTTGAGGTGTAATAAATCTTCACTATTCTACTATGCCTTCTACTACCCAA
TTCTTATTCTCACTGAATATATCAAAAAGGAATAGGCTAATCTAAATATACTATTTATCT
ACTTGCATCCGCCAAACAAAATCCACTATTTTACTTACCGGAGTATACCCAATTAGAGAA
TTCAACAAAATATCACGAATCTTATCGCATTGATTATCTTGACAAGCTAACTCTAATTCT
TCAAGTAAAGCTAGCAATTCATTTAACGGCAAAAAATCTTCTTTTGCAGTCATAATACGA
TGATGTGCGGTTGTTTCTACATTATCGCCTGCAATCAATAACTCTTCATAAAGTTTCTCT
CCTGATCTAAGCCCAGTAAACTTAATCTCAATATCACCAGTTGGATTATCTTGATTTTTC
ACCTCTAAGCCAGATAAGCGAATTAAATTTACCGCTAAATCAACAATCTTAACAGGCTCC
CCCATATCCAAAATAAATACATCGCCACCTTTCGCCATCGCTCCAGCTTGAATGACCAAT
TGAGCAGCTTCAGGAATGGTCATGAAATAACGAATAACATTTGGATCAGTCACAGTTACT
GGCCCCCCCTTCAGTATCTGTTCCTTAAATAAAGGAATCACAGAGCCAGATGAACCTAAC
ACATTACCAAAACGAACCATTGAGAAAAGTGTTTGATGTTCAATGCCATCTAAACAATTT
CCTTTTTCCATTGCCAACGCTTGTAAACACAACTCAGCACTACGTTTTGTTGCCCCCATC
ACATTAGTAGGACGCACTGCTTTATCAGTTGAAATCAGTACAAAAGATTTGACCTGAGCT
TCAATCGCAGCACGAGCAGTATAGTAAGTACCAAAAATATTATTCCGCACACCTTCAACC
ATATTGTACTCAACCATTGGAACGTGTTTATAAGCTGCCGCGTGATATACCGTATCCACT
TGATAAACCCGCATAATTTCAACTAAATGCTTAAAGTTCCGAACGCTCCCTAAGAGTGGA
ATAATTTCAATATGACCTAACTGCTGAGTTTTAACAATTTCGTTTAATTCCCTTTCAATT
GCATACAATCCGTATTCCGAAATCTCAAATAAAAGCAATTTACGAGGTTGATTACGAATA
ATCTGACGACAAAGTTCCGAACCAATAGAACCACCAGCACCAGTTACCATCACAATTTGC
TGTTGAATATTTTTACTGAATAATTCAGGAATTGGCGCCACAGGCTCTCGACCTAATAAG
TCAATAATATTAATTTCTTTAATATCACTAATAGAAACTTTCCCATCAACAATTTGAGTT
AATTCCGGAATTTCCATAATTTTTACTTTAGCGTCAGATAAAAACTTCACAATCTCATTT
TTTCTAGCACGTTCAACGGATGACAAAGCAATAATGACTTGATCAATCTGATAACGTTGA
AATTTCTCAAGCGCATTCTGAGCAGAAAACACTTTTAGACGCCCTAAGCGAGTATTCGCC
AAATTCTCATTATCATCAATAAAAAAGATAGGCAAATGCTCGTGAGAACGAAGCAACAAC
ACAGCCAATTGCTGCCCTGCAGATCCTGCACCATAAATTGCAATTCGCTTACGCGGAGTA
TCCGCTTGTAAGGCGTTTTTAACCAAAGCTCTAATAACACCTCGACTCAAATATACCCAA
GCAAACATAAAAAAACCGAACATCAAAGGAATTGATGTCGGAATAACCGCTGGAGTGCTA
TCGCCTAACAAAAATAGTGCAATAACAGTGATCAACGTTGCAATAGAAAGCTGGAAAATT
AACGTTTCAGAGAATGTATGAATAACAAAGTAATAAACCCCACAAATGGCTAAACTCGCT
ACAGCAATAATTGAAACTAAAATTTCACCATAAGGCAAATTTGGAATAGCTTCTGCATTT
AAATCAAAGAGACGTAAAGCATAAGCTATCCAAATTAAAAATGGAAAAATACAAAAATCA
ATAAATAATAAAATAAATTTTTTATATATTCTTGGAATATATATTGATGAATAAATAAAT
GACATTAACATATTGTTATCTTACCCTGTCTACACTTCTTTTCCTAAAAGTTAGCAACAA
AAAATTGTAAATACCTATGCAATCTAACCTTTCTATCCATTTGATTTTACCTAATGATAT
ATCTACCCAATCTGTTGAATAATTGATTTAATACTACTTAATATGTATTTTAAATTATCT
TCAGTCAAAGTAGGATGAACCAAAAACATTAAACTCGTTTCACCTAATTTTTTCGCATTT
TCTAAACGCTGTTCAGCGTCTCCAAGGCGTATTATCAAATGCTTTTTCTAAGTACACTTC
AGAACAAGAGCCACTATAACAAGGTGTGCCCAATTCACAAATCGCATTCATAATACGATC
CCTATTCCAATCTTGTGGTAATGCCTCAATATTTACCTAAAATCAGCGGTTCATTATACA
CTAAACTTAGAATAGCCCCTACATTTAAAATGGAAACATATAAAAACAACACATAATAAA
ACAAGTTTATTTTGTATATTCTTGGAATATATATGATATTAACATATTATTATTTCACTC
GATCTCCAAAACCTTTTCCTAAGGCTGTTAAAACTATATATTTAAAGTAATATTTCAAAT
TCAGGTTTTTGATCATTTCAGAATCGGTTTTTGCTAATAATTCTGGGATAGACATATCAA
TATCACTTAATTGAGCTAATCCTGTAATACCTGGTAGAACGTCATATACACTATATTTTT
CTCTTTCTTGAATAAGCTCTTTTTGATTAAAAAGATTGGGTCTAGGACCTACTAAACTCA
TTTCGCCTTTTAAAACATTAATTAATTGAGGGAGTTCATCAATTTTAGTTTTTCTTAAAA
AACGACCTAATTTAGTAATAGAAGATGAACCTGCAAGATGACTCGCCACTGATGCGGTAT
TAACATTCATAGTACGAAATTTAATGAGTTTAAATGGTTTCTTATTTTTACCAACACGTT
CTTGAATAAAAATAGGCGAACCTGTATCCAAATACCCTAAGATAGTTACTATAACAAGAA
TAGGAAATGTAAATACAAGACCTAAAATAGAGAATAAAAAATCTAAAATTCTGATCATAA
ATTTTCCTATAAGCCAATATTACCAATATATTTGAACAGGGAATTGAGACAATGCAGAGT
CACAGCTAATTAAAGTCAAATTTTCTAAGATGCTCTGAGCAGCTGACATTCTATCAAAAG
GATCTTGATGTTGTTGGGAAAATAACCCAGCTATTGCGGCATGGCTTAACGTTATATCTA
AAGCTGTAAAATCATCATCTTCCAATAATTTTACATAATGGTTAAATATACCTTCCACCT
GTGTTAACTTGCCTTTTCGATATTTCGTTGCAATTTCCCAAATAGTTGCTGAACTCACAT
ATACTTCAGAACTAGGATTAGAAATAGCTTGAATAACCTTTGGTGATAGTTTTTCTGGCT
CAGTCCACCACCAAATCAACGTATGAGTATCCAATAAATATCTATTTACCATAGCTTTAA
TTCTTCTTCATCTAATAGCTCAAAGAAACGTTCATCTAATTTAATCCCTTGCCCAACTAA
TCTTCCCGCTTGGCGTTTTTTCTTAACACCTGCTTGAACCATATTTAACTGAGCAATAAC
TTTATCTCCATAAGTAAATAGCACTTCTTCGCCAGGCTTTGTTACTAACAGTAATTGCTC
TATCTTTTGTGGTGAAATATTGAGATCTATTTGCATATTTCCTTCCTTACTTTGATTCAG
TTAATCTAACACTTTCTCTAAAATCCCTAATTTGATATTCAAAATCATATTGACTCATTG
ATTTTTCATAAACCAAATTACCAAACAATTTTTTCACAATATCCAATTTAAACATTAATC
TAATAACTGGATTAAATGCTTTTATCAAAAAAACTTTTCTGTGAGAAACTTCTGCAATTT
CTCTAACCAACTCTGAAGTAGATACATATTCTTTATTTTGTGGAAAAAACAAACCGCTTT
TTTCTTTATCAATAATTTGCTTGATAAACTCACAAAGATTGTCAATATGTAGCATACTTC
TCTGATTATAAAAATCAGGAAAAATTGGAAGCAATTTAGCAAGTTTAGACAACTTAGGGT
AATTTCCTTTCGAACCTTTACCGTAAATCATTGGAGGACGAAGAATAGCAATTTTAAAAT
TATCATCAGCTAGTTGACTTAATCCCTGTTCTGCTTGCCATTTACTGTCTCCATAAATAT
CATTTGGAGATGGTTCGGTCGATGCTGTAATAACTCTATTATTTAATGTACTATCACCAT
AAACAATTATGCTACTCATAAAGATAAATTGTTTAACCCCTGATAATTTGGCCTTTTGTG
CCACATCTACAGCTAATTGAGTATTAACTTGTCTATATAATTCTTTTTGAGAAATGTCTT
TGGAAAAATTAGCAATCCCAGCAACATGAAATATTGTATCAAAATCAGTAAACTCAGTAT
TCACCCACTCACTATTTCTCATATCTAAGGTAAAAATCTGATACTTTCCCGAATCTTGTA
ATAACCAAGATTCAACAGCCTGTCCAATGTAACTATTTTTACCCGTGATTAAAACCTTTT
TCATAAACAATAATGCTCCAATATCAATTATTCATCTAATATCGAGATAATTTTCTTATT
TATATTTCTTACATTAAATTTATTCTCAGCAATTTTGCGACTGTTATATCCCATTTGAAC
TAATTCAGATTTATTTTCGATAAGATAAATCATTTTCTCTGCTAATTCATGTGTAGAAAA
TACCGGCACAATAAAACCATTTAAACCATCAACTACTGTTTCTTTACACCCTGGCACGTC
AGTAGTAAGAATAACTTTCCCCATAGCCATTGCTTCTTGTGTACTTTTAGGTACACCTTC
TCGATAAGAAGGCAAAACAAAAACATTTGATTTGACAATATATTCTTGCACATTAGTCAC
ATATCCAGGGTAAATAATGATTTCATCATCAATATAAGTCTGTAACATCTCTTCTGACAT
TGCTGTAGGATTTTGTTTATCTATTTGACCAAGAATAAAAAACTTAGTTTGACTATATTT
TTCTTTTACCTTTCTTGCTGCACTTAGAAATTCAAAAATGCCTTTTTCTTTGAGTAAACG
ACCTAAGAAAATAAATGAAACATTATCTGAGATATTTTGCTCAGTATAAAAATAATCATC
TAAATTAACCCCAATTCCACCAATAACCTCACTGCCTTTCACATAAATATTATGTTTTTC
CAATAACTCACTTTTATCATCTGGGTTAAGAAATAATACTTTATCTAAAGTAGGTAACGA
TATTTTATAGAGAAAGATCTGTAGAAATTTAATAAGTTTTGACTTAAAACCTTTCGGTGT
TGGAGATGGTGTAAAAGCATAGCCTAAGCCTTCAATCATTCCAACTATTCTTTTAACCCC
AGCTAATTTAGCCGAAATTGAAGCAAAAATAACAGGTTTAACAAAACAGGTTAACACAAT
ATCAGGTGAAATTTGTTTTAATTTTTTTCTAATTTTAAATACCTGAACCAAATCATTTAA
AGGATTTAGATTACTTCTCTTTAAATTATGCTCAACAGGCTCCGCTCCCCAACTACGAAT
AATATCTTTTGTTTGTGATGAATACCCCTCTGCAATACAAAAAACTTCATATTGCTCTTT
TACTAGGTCTTTAACTAGTTCTTTTCTAAAGTGTAATAAGGTGGATACTTCATTAACAAT
AATTGCGATTCTTTTTTTCATAAATTAATTCTTACTATGTATTATATTAATTTCTATTTT
GATATATCTTTATACTCTCTTACTATCGTAACTATCACCATATAAAATATCAATAATACT
ATAGCTAAATATAAATGATAAAATACCTATTCCTCCTATCGAAATACTAATTGTATTAGA
TAAGATAAATAATGTAATAAATACTGGGAAATACATAGATCGTTTTTTTATCCCCAAAAC
AATAACAACAGAAATGATAGGTATTAAAAATATGAAAGTTAAAACACTATTAGCTATTAA
TAAATCTAAGTAATAGTTATGAGTACTACTATTAGCATACCCAGCATTCTTAATTAATTT
TCCTATGGTTTCATATCCACCTCCAAAAAAATTATTCTGGTTATAAACATAATCTATTAC
TAGATAAAAATACTCATCTCTAAAATTCGCTCCTTGCTCAACTCTAAACATAGAAATATC
AACATCTATAAACTTAAAACATAAAACTAGTAAAATAATAAATAGAACAAGATAGACAAT
AGATTTGTATGAATATCTGTAATATAGATAACCACAAAATCCGAATACAAATGCTAAAAC
CCCTGCTTTACTATAAGTAAAAATTATAGCAACAAGATATAGTAAGCCTAGCATTAACTT
TAAAATAAACTTATTGATCAAAATAAAAGTCAACATAATTGATGTGCTAAATATGGCAGA
AGCATAATTAGGATCAAAAAATATAGAAGCATTTCGTGCAAAGGTAAAATCCCAGTACAT
GAAACTTCCTTTGAATATTTCTAAAAGTATGGAAATTAAAGCACAAGAAGCAGAAAAAGA
CAGAAAGACATAAAAAAGCAATTTATCTTTCTTCGTATGATATAAAATAAAACAAACATA
AAAAACCAGTGTAACCAGTATAAATTTTAAAAAATATATATAATCGATATTAAATACTGA
AAAGAACATACCACTGAATGAAAAACAAAATAATAATAGCCAATATATATCAATTTCAAT
CCTGATCAGTTTAATCTGCGAGTTCCTTGTAAACGCATAAAACATCAACAAAAAAAAACC
CGCAAAAGATAACTCCATATACCAATTGAATAGGTGAAACTCTAATGCCAAAGAAGATAC
TGCAATAGAAAAAAACACTACAAGACATTCCAGTTTATTATTTATATAACTACTCATAAC
TTTCAATAAATTTAATAAAACCAATACCATTTAAAATATTAGACCACTCATACTTCATCA
TAATTTCCATATTATTTCTTTTTTCATTTGAATCAAACTCTAATTCTTCCATTAATTCAC
CTAACCAATTAATCCTAATAGAATTAAGTTGACTAAATTTTTCTATCCAATGATACTTAT
TTGATATCACTGTTAATCCTGTGGCTAAATATTCTAATGTTTTTGTACTAGTTTGAATAT
TATACGGATAAACATCTGGTGTATAATTCAAACCAAACCTGCATTTTGCATATATCTGGG
GGATATATTTTCTATCCAAACGTCCCGTCATAGACACTCCCGATGCTTTGAATAACCTTT
GAAGCTCTGAATTGACATCTCCAATAACAATAATTTTATACTTAGCTGATAATTTAAGAA
TAGTTTCTACTAATCCTATTCTCCCTTCTATAGACCCACAGTAGACGATATCAAACTCAT
ACGTTAGACTAGGTTCTATAAAAAAAGATTCATCCACACCCATATCACGATAGATGGAAG
GAATATTATCCTGGAAGTTAAATCCTTTATCGACTACCTCATTAAGAAATATTCTCTTAT
TCGGCTTAGAATTAACTAATTTTTTTACATAATTCTTAATTATTGGATAGTTTCCAGTTG
ATAAACTCTGATACTCATGAATTTCTCTTGCACTACCTTGCTTTTTTTTCCAAAATGGTT
TTACTCCCATAAAATAAATATTCACATCATTATCTGGATCTAAATTATGTTCAAAATCAA
ACTGTATCTGATGACCAAATTTTTGTAAATAATTTGTATATGCGTATGCTTCTGGAATAT
ATGCGAACTCTTTTTTTGTTATTCCTATTTTCATCTCAATTAGATCCTTAGGAACTATAT
ATCTAAAATATTTTTCCAATCATTGATAATCTTTGACAAACAAAACCTCTCTGCATCTTT
TTGAGCATTCTTACTAAATAGGTTATATTCATCCTCAGAAATAGATAAAAAGTAAGATAA
AGCCTTGGATAAAGACTCAATATTTTCTGGTTCACATAGTATTCCTGAGTTTTTGATAAT
TTCAGCGGGTCCCATATAACAATCAAATGAAACAACAGGAAGCCCAAAAGAGATTGCTTC
AATTAACACCAATGGAAGTCCCTCAAATCGTGAAGACATACAATACACAGAAGAACTTCG
ATACAAGTCAGAAACATTGCTTGAAAATGGATATATAACTATACTATCGTCTAAATTATA
TTTCTTTATTAAGAAAGACAACTTATCTTTTTCTTTACCATCTCCAACTATATGTAATTT
CCATCCCTTTTTATCTTTTATTTTCGCCCAAGATTCGATCAATAAATCAAATCCTTTCTG
ATATTCCATCCTACCTATACTTAATATAACCTTATTACCAATATCTGGATTGACATTAGT
AATATCATAGCTTGACGGATTTAATACCACACTTACTTTTGCTCTGCCAGAGTAAAATTT
AATCCATTCTGACTTATCTCTTTCTGTCAAAGTAATTATATGAGAAAAATATGTCTTAAC
GAGACATCTTGCTAATTTTATTCTAAACGGAATACGTTCATTATTATAAGGTAGATAATT
ACCATGATTCCAAAATATCTTATTTATATTTAAACCAAAGCAAGCTAAATTAGCCTGAAT
AGTTAAACCTATATCAACTACTACTAATTCTTCAATATTATTTTCTTTCAAAAAGACCCT
GATTTTCGAAATCGAATCAACAAAATTATCGCTCATTCTGGATTTCTTATCATACAAATA
TGTAAATTTAATCCGTTTATCTAAATGAAAAAACGGTTGTGAATTCCCATAGAAATTCAA
TACAAATATATTCGATGTATTTAACGACACTATTGAGTTAGTAATAGTTGTAACAACTCT
TTCAACTCCTCCAGCAACATCTAAAGATAAAACTAAGAAAGCAATATTTTTCATATTCAA
ATCCATAAAATTTACTAATTAGATAATAAAATGTAAGGATACTAACCTCACCCATAATTG
ACTAATTAATATCTTAAAAATTTTTTAAGATAAACTATATCAATATCTTGGAATTAATTA
AAACTTTAATTAATAACCGTATCATCATCTATAATTTTGACATTTTCAATATCGATCATA
ATAGAATAGTATTTTTCCAAATCTGGAGCATTTAATTTTAACGAAATAATCTCCACGGAC
TCCATGTTAGATAGAGCAATGACAGCACCACTAAAAAAAGTATACACGACATATCTATAA
CCATTTTCAAGGCCACTAATAATATAATCCTCAAGAATCTTTTCAGTATTAATATAATTA
ATCCCAGCAATAACAAAATCTTCTCTTGGGTGAGGAAAATAATAATCTATATCATATTTA
ACCATTAACGTCTTAACAACTTCCTTATATTTTCCCTTATCACAAGAAAATGAGTGTATC
GACTCATATATAGGCTGACCAATTAATATTGTTATATCCTTTGCATGACTAACCATACTG
TTAGAAGAAAACCGTTTCTTTTTATCATTATCAAATAAATTTACATATTCAATATTATCT
ATAATATTTTTCTTATTTTTAAACACGCTATAGTGTAGTAAGGATTTGGACTTAATTTTA
TTTAAATTAATATTTCTACACATAAGAAATCTAACAAGAGATTTTTTATAAGAATAACTA
ATATCTTTATAAAAAAAACTATCATAAAAAATATTTGCTGTTCCATCATCAAAAGTATAT
AATTTAGTTCCATTCTCTATATAATTGTGAATGTGAATGTGAATGTGAGCATTATCTATA
CTACCCACAAATATCCGATCTATTTTCTTCATTAAAAAAGAGGCTAATTTTAATTTAATT
AGAAATAATAGATATTTTGCACTACTTTCTCTATTAAATAAGTAAATTTTTGAGACTTTA
ACTTTTCTTTTTAATCTATTATAGTAATATTTATACTTCTCATTTTTCACGTTACAAAAA
AGATGTAACTCAAAGTCTTCATATTTATATAAATCAAGTATTTTCTCAGCAATCAACATC
TGAAACGGTGTCGTACAAATAATCAAATTCATCTAACCAACTCTCTTCGTCATAAAATAT
AACACAGGCAAAATCCCTCCTGCCCCAACAACACTCGCCCAAGGTATATAGCTAATCTCC
GTAAACATTAACCCACCTAGTGCAATCAAATAAATCCCTGTCGATAAAACAGAGCAATAT
[truncated: 1,825,093 more chars]
