# Supplementary material for: Whole-genome sequence analyses of Glaesserella parasuis isolates reveals extensive genomic variation and diverse antibiotic resistance determinants
Source: PeerJ. 2020 Jun 22;8:e9293. doi: 10.7717/peerj.9293 (PMC7316082; doi:10.7717/peerj.9293)
Supplement: Supplemental Information 34 [file peerj-08-9293-s043.fasta]

>H160 Scaffold1
GCATTTTTCAACTTTTATTGTCAATTATTAAAAAAGTTAGAAATAATAGGCGGGAAATCT
GATGAAAGCGGTGATTTAGATGGGATATTTTACACCGCATCAAAAGATACAGGATTACCA
CGAGAGAGTTTATACAAAACTTTATCAGGTGCAAGCAAACCACGTTTTGACACCATTGCA
AAAATATCATCTGCGTTGGGTTTAAACATTGCGTTTGTTCCAAGAACTTTGTGATTCTTA
TTTGGGGCAAATGACATTTGCCCTAATATCAATAGATTAAATCGAACGTTTAATCTCAAC
CACTTCGAATACCTCGATTTGGTCGCCGACTTTTACATCATTGTAGTTTTTCACGCCGAT
ACCACATTCCATACCGTTACGGACTTCTGAAACGTCGTCTTTGAAACGACGGAGAGATTC
TAACTCGCCTTCAAAAATTACTACGTTATCACGTAATACACGGATTGGGTTGTTACGTTT
GACGATACCTTCAGTAACCATACAACCTGCAATTGCACCAAATTTCGGGTGACGGAAGAC
ATCACGCACTTCTGCCAAGCCGATGATTTCTTGTTTAAATTCAGGTTGTAACATACCGCT
CATTGCTGCTTTGATTTCGTTTAATAGCTCATAAATGATTGAATAATAACGTAAATCAAT
GTTTTCACTTTCGATAATGCGACGTGCTGAGGCATCTGCACGGACGTTAAAGCCAAGTAC
AATAGCGTTAGACGCTGCCGCTAAGGTTGCATCGGTTTCCGTAATACCACCTACGCCAGA
GCCAACCACTTTCACTTTTACTTCTGCCGTTGAAAGCTCGTGTAAAGATTGAACAATCGC
TTCTACAGAGCCTTGTACGTCTGCTTTCACAATCACGTTCAATTCTGCAACATCGCCTTC
CGCCATATTGCTAAACATATTTTCAAGTTTCGCTTTTTGTTGGCGAGCTAATTTCACATC
ACGGAATTTACCTTGACGGTATAACGCCACTTCACGCGCTTTTTTCTCATCACGCACCAC
TGTCGCTTCATCACCTGCGGCTGGTACGCCTGAAAGTCCTAATACTTCCACAGGAATTGA
TGGGCCTGCTGATTCAATGTCTTTACCATTTTCATCACGCATTGCACGAACACGGCCATA
TTCAAAGCCACAAAGTACGATGTCGCCTTTGTTTAACGTACCTGATTGAACAAGGATAGT
TGCAACTGGACCACGACCTTTATCGAGGTAAGATTCGATAACCACACCGCTTGCCATACC
CTCTTTCACTGCACTTAATTCTAATACTTCCGATTGAAGAAGAATGGCTTCAAGTAAGTC
GTCAATCCCCATTCCTTTTTTCGCTGAAACAGGAACAAATTGAACATCACCACCGAATTT
CTCAGAAATCACTTCGTGTTGAAGTAACTCTTGCTCTACACGCTCTAGGTTTGCTTCTGG
TTTATCAATTTTGTTTACCGCAACCACAATCGGCGCACCAGCTGCTTTCGCGTGTTGGAT
TGCTTCAATGGTTTGTGGCATTACGCCATCGTCAGCTGCTACTACAAGAACAACGATATC
CGTTGCTTTCGCACCACGCGCACGCATTGAGGTAAATGCCGCGTGTCCTGGTGTATCTAA
GAAGGTAATCATCTTACCGTCGTCGGTTTCAACGTGATATGCACCGATATGCTGAGTAAT
ACCGCCAGCTTCACCTGCTGCTACTTTCGCTTTACGGATATAGTCTAATAATGAGGTTTT
ACCGTGGTCAACGTGTCCCATAATGGTCACAACTGGCGCTCGGGTTACTTTTTCTGCGTG
TAAGTCACGATCTTCTAAGATCGCTTCTTCTAACTCATTTTCTTTACGCAGAATAACTTT
GTGTCCTATTTCCTCTGCAACAAGCTGTGCAGTTTCTTGGTCAATCACTTGGTTAATGGT
CACCATTTCTCCCATTTTCATCATTGTTTTGATAATTTCGGTCGCTTTTACTGCCATTTT
GTTCGCAAGTTCTGCCACAGTAATAGTTTCACCGATCACCACATCACGCGTAACTGCTTG
AGCTGGTTTAGTGAAGGCTTGTTGTAATGCACAGCCTTTCTTCGCGTGTTTACCCTTGAC
TTTGGTATCTTTTTGGTTACGGCGGTCAGATTGACGTTCATTTTTACTGCCGTTTTCATC
ATCACGTCCGCCTTTTTTGGTTTTCGCTACACCGCCTTTGCCACGTCCACGATTGCCTTC
ACTACGACGCTCAGAATCACGTTCTGCTTCTAACGCATATTTAGAAGTAAAGCGGTCATC
TTCATAGTCTTCACCATTTTCAATCGCTTCTTCACGGGCAATTTCTGCTAAACGACGAGT
ATTTTCTGCTAAACGACGAGCATTTTCTGCTGCACGTTTTGCGTCCATTTCCGCTTTTTG
GCGAGCCACTTCTTCTTGCTTACGACGCAATTCAGCTTCTTCTTTACGTTTTGCCTCTTT
TTCAGGATCAACCGCTTTTTCTTGTTTTGGTTGAGCTTCTGCTTTTGGTTGAGCTTCTGC
TTTTGGTTGCGCTGGTTTTGGTTGTTTATTTGGCATTACAGGCACTTGATGTACCGCTTT
TTTTGCTTCTTCGGCTTTGGCTGCTTCTGCTTTTTTAGCCTCTTCTTTCGCTTTGGCTTC
CGCTTCAGCTTTTTCTTTCGCTGCTTTTTCTGCTGCTTCTTTTTCTGCTTTCGCTTTAGC
TTCCGCTTCTTGTTTCGCTTTCAGTGCTTCTTCTTGGGCTTTTTTAGCTGCTTCAGTATC
TACTTTGCGAGATTTACGCACTTCCACTTGCACTTCTTTTGCCTTACCGCCTGCAGTCGT
ACCGCTCACGGTTGTTTTAGTACGACGCTGTAAACTTAATTTCTTCGGTGCGTCTGTTTT
GATTTCATTTTCACTCATTCTTTCTCTCCCTGTTTTTAGCTAAACCAGCAAATTTGACGT
GCAGCCATAATTAATTCTGCGACTTTTTCTGCGGTTAATTCTTCAATATCAGCTAAATCA
TCAACACCTTGCTCTGCAAGGTCTTCAAGAGTGGTAATCTGTTTTTCTGCTAATTTAAAG
GCGATATGGCGATCCATACCTTCAAGATTTAACAATTTATCTTCAATATGTGCCTGTTTT
AATGCTTCTTCTTCCGCTAACGCTTTAGCTGTGATCGCATTTTTAGCACGCGCTTGAAGT
TCTTCAACTAGATCTTCATCTTCTAAGCCATCAATTGCTGTCAGTTCCTTAACTGGTACA
TAAGCAATTTCTTCTAATGAGGTAAAGCCTTCTTCAATTAAAAGATGAGCAAATTCTTCA
TCAATTTCTAAAGCGTCCATAAAGAGATTAATCACTTTATTGTCTTCTGCTTGATGTTTT
TTTTCTAACTCATCGGTTGTCATCACATTTAATGTCCAACCTGTTAATTGGGTGGCTAAA
CGTACATTTTGACCATTACGACCGATAGCTTGTGCAAGCGCGTTTGCTTCAACAGCAATA
TCCATTGAGTGATTGTCTTCATCAACAACGATTGAGCTAACATCAGCAGGTGCCATTGCG
TTAATCAAAAATTGTGCTGGGTTGTCGTCCCACAACACGATATCTACACGCTCACCGCCA
AGTTCGTTAGTAATTGCCTGTACACGCGCACCACGCATACCGACGCAAGCACCGACTGGA
TCGATACGTTTATCATTGCTTTTCACGGCAATTTTGGCGCGAGAACCTGGATCACGAGAA
GCCCCTTTGATTTGAATCACTTCTTCACCGATTTCAGGTACTTCAAGTTTGAATAACTCT
TGTAACATCACTGGTTTTGCACGAGTAACGAATAGTTGAGGACCTTTTGACTCAGGCTTA
ATTGCATAAAGTACACCACGCACTCGGTCACCTGGACGGAAGTTTTCACGCGGTAACATA
TCTTCACGCATAATCACCGCTTCAGCTTTAGTGGTATCGTCCTTTTTACCTGCAAGCTCA
AGAATAATACTTTCACGACTTACTTTTTTTACAGTACCGATAACAATTTTGCCTTCTTCT
GAACGGAATTGTTCAATCACTTTGTTACGTTCCGCTTCACGAATTTTCGTGGTGATCACT
TGGCGAGCGGTTTGCATTGTTATACGGTCGAATGCGATAGACTCAATCTCATCTTCAACA
TAGTCACCTAATTGAATGTTCGGGTCTTCAAATTGAGCCGCTTCTAAGGTAATTTCACGT
GTGTGGTAGTGCACTTTTTCAACCACTAACCAACGACGGTAGGTGGTAAATTCACCGGTT
TTACGATCAATCACAACACGCACATCGATATCAATGCCGTTGCCCGTTTTACGATCTTCA
CGTTCTGCAGCCGCTTTCTTTTTCGTTGAAATGGCTAATGCTGTTTCAAGTGCCTCAAAA
ATGGCATCTTTTGGTAATAATTTTTCATTGGATACCGCTTCTGCGGCTAATAAAATCTCT
TTACTCATTGGTTTTGATTTCCTTAGAAATTAAAAACGGGGATTAAATTTGCTTTTTGAA
TGTTGCCAAAGGCAAAAGCCTGTAAATTACCATCAACTTTTAAGGTAATTAAATCACCTT
CAACACTCACTAATTCACCTTGCCATTTACGGCGATCTAACATTGGAATGCGTAAATGAA
CAACAATTTCACGCCCAACAAAGCGTTGATAGTGGGCTAATGTAAATAATGGACGATCTA
ACCCAGGGGAAGATACTTCTAGGTTATATTTATCCGCAATCGGATCTTCCACATCAAAAA
TCGCACTCACTTGACGGCTAACATCGCTACAATCATCAATCGTAACACCGCCTTCTTTAT
CAATATATAAGCGTACAGTTAAAAAACGACCTGCACGTTGGCACTCAACGCCGACAAGTT
CAAATCCCATTGCATCAATGGGATCGGCGACAAGCTCTTGTAATTTTTGTTCTAATGTTG
CCAAGGAAACCTCCATTTGACAGATATAAAAAAAGGACTTGAAAAAGTCCCTTTAACACA
ACAAAGCTGACTATGTAGCCACAAAAAAGCCTCAAACTACAACAGTTGAGGCTTCAAGCG
GTTTGTTTTATCTAACATTTTACAATTTCAAATGCCTAGATAGAACAAAACTCATCGTCT
TAACCAAAACGATGAGCCTTAAAACTGGTTGCGGGGGCCGGATTTGAACCGACGACCTTC
GGGTTATGAGCCCGACGAGCTACCAAGCTGCTCCACCCCGCGTCTGATGTGGTGTATTAT
AGGGGATAAAAAAATCCGTGCAACTCTTTTTTTAAAAATTAAGAATGAATGCTAGATTTT
TAGTCAAAATATGCTTTAAGCATTATCTTTCAACAAAAACACCCCTTTATTTTTTATTTC
TATATAACAATTTCTTTGGGATTCATCATAATCTTCTGGGTTAAGGTTAATCATTAATGT
TTTCCCTTGCCAAAGTACGGTAATTTCCCAATGGTTTCCCATATAGACAGCCTGCCTAAT
TTCACAATATTGAGCTGCAGTTCCATCACTTAACAAGCGGATACTTTCTGGTCGTAATCC
GACAAGACAATCCCCATCAGGTACTTGAAAACGTGCTGCATTTTCAAGGGTAAAAGAAAA
CTCACCGATATTAATTTGATTGCCTTGTCGTTTTCCTGAAAAAATAGTTGATTCCCCCAT
AAAATGAGCAACAAAGAGAGAGTTTGGCTGTAAATAGAGATTTTTAGCCGTATCTTTTTG
CATAATGGTACCCTGATCCATCACAATCACTTCATCAGACACTGCAAAAGCTTCACTTTG
ATCGTGAGTAACATAGAGTGAAGTGATATTGAGCCGTTGTTGTAACTCGCGGATTTTTTC
TCGCATTGAACGGCGTAAATTCGCATCTAGACTACTTAGAGGTTCATCAAATAAGAGAAC
TTTAGGCTTGAGAATTAATGCTCTTGCTAATGCCACTCGTTGTTGCTGTCCGCCTGAAAT
TTGATCGACATAGCGATCTTCAAACCCTATCAGATCGACTAACTCTAATGCTTCTTTTAC
TCGCTGTTTTCGCTCTTCTTTGGATACACCCTGCATTTTTAGCCCATATTCCACATTTTC
ACCAATCGACATATGTGGGAAAAGTGCGTAAGACTGAAATACGATACAAATATCTCGCTG
TTGCGTTGCGTTGTGGGTAACATCTTCGCCGTCAATAAAAATTTGTCCTGCTGTGGGGCT
TTCTAAACCTGCAACTAAACGTAACACAGTGGTTTTGCCACAGCCAGAAGGACCGAGTAA
CGTGACCATTGTGCCTTGTTTAATTGAAAAGTTTAAGTTATCTATAACCCTATGTTTACC
AAAAGATTTGCTGATATTTTTCAACACGAGAAAATCATTTTTTTGTTCCATTTTTCTCTC
CAAATTCATCTTTTTGCTTTGAACGGGCTATATGCATGTCGCCAACAAGCCAATCAAATA
AGAAAATCATTGCCATCATGACTACAATCAACATTGAGCCATAGGCAATCGCCATTCCAT
ATTCCCCATCCTCTACTCGATTTAAAATATATGAGGTTGCGACGCGTGTGTCTGCTGTAA
CTAAAAAGATGATCGCACTGACTGTTGTCATTGATCTAATAAAACTCGTAACTAAGGCAG
AAAGTAACGCTGGTTTTAAAAGCGGTAAAGCGACAAAGCAGATTGTTTTTAATGTTCCAG
CTTTCAGTGAGAGCGAGGCTTCATCTAAGGCTTTATCTAACTGTCTTAATCCAGCAATAG
CCGCCCTCATTCCTACTGGCATATTCCGCATCACCATAGACAAAATAATAATAAGCCCTG
TTCCTGTCAGGTAAATAGGTTGATGGTTAAAAGCCAGAATATAGGATACCCCAGTCACTG
TTCCTGGTACGGCAAAACAAAGTAACGTCAGAAATTCTAAGGGCTTTTTCCCTTTGAAAT
CACGGCGAACAGTAATATAAGCAATCAACAAACCAAAAATAGCCGTAATCGGTGCTGCAC
TAGCAGCAAAAATAACCGTTTGGATTAAAGATGGCCACGCTCCACTATTAAACCCTTGTC
CAAAAAGATTGAGGTAGTTATTGAATGTCAGTGTGTGGTCTATTCCCCAACTTACGGTAA
AGCTACCGTAAAAAATACTACCGTATAGTACGAAGTTAAACAGAACCCAAAAACCTAAAG
TGCAAATAATTGCCCATTTCATACCGCTTGGTAATGCTTGTACATCACCTCGATAAGATT
TACCTGATACGGTGATATAAGATCGATTGCCAATCCAGAGATATTGCACCACAAAAATCG
TAAGGGAAAAGAGTAACAAGATCACACCTAAGGTGCTTGCCGAAGCATAATCTAACTGTG
AACCAGCAATATAGAAATAGATTTGAGTGGCAATAACGTCAAAACTTCCACCTAAAACCA
AAGGAGTGCTAAAGTCTGCAAGCGATTGGATCACCACAACTAAAAACGAGTTGGCTAACG
CTGGCTTGAGTAATGGAAAAATAATATAGAAGAAGGCTTGATAGCGGTTAGATCGTAAAG
TATAAGCGGCTTCTTCGACAGATGGGTGAATAGATTTTAATGCACCGTCTAAAATCATAA
AAGACATTGGGGTCAGTGCGAGGGTATGGGCAATCACTATCCCTGTAAAACCATAAAGCC
AGTTATTACTAAAGCCAAGATAATCGACTAAAAAAGCAGTCACATAGCCCGAACGTCCTA
ACATAAGGGTGACACCTAAGCCAACAACAAATGGCGGTGTTACAATGGGTAAGATAGAGA
AAATTTTACCAATAAACGCCGTGCGTTTTGCAATCCGTGTGGTATAAAGAGCAAAGGCTA
AACCAAACAACGTAGATAAAATCCCAACAGTTGTCGCAACACTTAATGAATTACCAATCA
CTCTTAATACATAAGGCTGTTGTAAGATAGACAACACTTGACTTGGTACAAATTCACTGC
CGTCGTAAAACATTGAGATGAAAATTGCCAGTGTTGGATAGACCATAAAGAAAAAGATCA
ACAAAATAATGCTAATCAATGAGGCAATAATAAATCTGTCACCCTGCATTATTTTTAATT
CAGCAAGGGCATTTGTCGCTAACGCAATCAACGCAACAATTAAGAAAAAGACCGCATAAC
CTAAGCTGATTTTTGCTAAAATTGCGGAAAGAAAGATAAAGAGAAACAGCCCAACTGCCC
CGAATAACTCACATTTACTTCGTAATGTTGAAGGTGTTTTGTTCGGATACAGATAAAGCA
GTAGGGGAAAAAACCATATCCAAGTAAGGTTAATATCATTCCACCCCATAGCCTGTTGAA
ATTCGGCTGAAGTTGCTTCAAACAGTCCATATTGCAATGCTTTTACTGGGAAAAAGCAAA
AGCCTAAAAAAGCAAAAATAACCCAAGTCAATGAATGACGAAAAAAAAATGTTTGCATAA
CCCTCTATAACATCTATTCCACAATCTTTCATCATTCTACTATTAAACAAAATGATAGAA
TAGTTAAATTATAATTCAGCGCCAACTAAATAATAATCAACCCGATCTTCAAAAAAAGAT
CGGGTTTGAGTGTCATACTTTAAGAACGCCCAGCAAAAAAAGCGAATCGTTCTAAAATAG
AACCATTCTAGCTCAAAAAGCAATCAAGTTTCCAAATAAAAAAATATTAGCTGAGAAATA
GTAGACCAGCTAAAAAGATAACAAGGAATTTACCCCCCCAAACTCTTCCGTCAATTTTTC
TGTAAACAGACGTAATTCTTCCGTCATTAACAGAAAATCCGCATCGAAACGTTGGGCTTT
GTCTTCTTTCAAAATATCATCGTTCTTTTCACGCACTTCATCGGCAAATTTGACACGGGC
AAGAGTGGCATCTTCGTTCAACACAAAAGAAAAATGATTTTCCCAATCTAACGCAAGTTT
TGTGACAAATTTGCCCGCTTGTAAATGTTGGCTAATTTCGTCGCTTTCTAAATCTTGGCG
TTTACAACGGATTACGCTGTCGGTATCAAAAGATTTTAATTCTGCTTCTTCCAGAAGTGT
CAGCCAGCTTGGTGTATGCCCTTTTGCCACCCAATTTGTCATCACTTCGCTCGGCTGTAG
CGTGAAGGAAATCGGCACAACAGGCAGAGAGCCAAGGGATTTGCGTAATAAAGCAAGGGT
GTCTTCGGCACGTTTTACCGAGCTACTATCTACATAAACGAGCTGTTTATCTAAGTCTAA
CCAAATCGCCGTAAATTGGTGTTTACTAAACGCACGAGGCAACAACATTGCCACAACATC
ATCTTTGATCGCCTGCTTTTCCGTTTTTTTCAGCTTACGTTGCTCTTTTTGTTCTAAGGT
TTCAATGCGATTTTCCGTTTCTTTTTTGACGACGTGAGCTGGCAATAATTTTTCTTCTTT
ATGAGAAACCAGTAGGAACTGCTGACCCTGTGCAAAGTGCAACAGTTCACTTCCTGCAAG
CGGTGACGACCAGCCAAATTTTTGCATATCGCTTTGTTGGCAAGGGGTGAATTTTGTTTG
CTGTAATTGTGCGTCTAATTCACTGCTAGTGAAGCGTAATTCACTGGTTAAACGGTAAAT
CATTACATTTTTGAACCAATATGTCATAACATCTCTCTTTATCTAAAATTCATTATCAAT
CAATAAGTTACTGAAAGTTCATCATTCATTACTTTGATTATATCACCATAACTCAAAATG
ATAGTAACCATTTTGAGCACGAATATCACAATCACTTAGTCTTGGTATAGAAGTATAGTA
GGAAACTTTCCAAGCTCAAATTACTATAAACGTGACAAAACATTTTCTTGCTTAAAACAC
AAAATGTAAATTTTGTGATCTTTCTCTCATTTTCGAATATTTTCGATTGTTTTTGTTTTT
AAGGGGTGTAAACTTACTTTCGAAAGCAATCGTAGTATGTGGTGGTTGCTTTGATGTAGG
AGAGAAAATGAAAAGTAGCGTAGAAAGACGTTCTGACATTTTGGCATTATTGCAAAAAAC
AGGCAGTCATCGAGTTGAAGCATTGTCTCAGTATTTCGGGGTTTCGACGGTTACTATCCG
TTCAGATCTCAATGTGTTAGAGCAACAGGGCTATATTACAAGATCGCACGGTTTTGCGGT
ATTAAATTCCAGATTAATGGCGGAACTTTCTATTGCGGATAAACGCAATAATTATCCCGA
ACTCAAACAACAGATTGGTCATCTAGCTGCCTCTTTACTAAAAGAGGGTGAAAAGGTGAT
TTTGGATTCTGGAACGACAACGAAAGCAATCGTAAGTGCTATTGGCGATCTTAACTTGAC
AGTATTGACAAATGGACTTGATGTCGCAATGGCATTGGTTTCTTGTCCAAATGTTGAAGT
AAGAATGACGGGTGGGGTTTTACGGAAAAATGCGATGTCGTTTTCGGGAGTAATGGCGGA
TAATAATTTGCAACATTATCGCTTTGATAAAGTCTTTTTGGGTGTTGATGGTTTTGACTT
ACAAAAAGGGGTCACAACCTTTAACGAGCAAGAGGCTCAGCTAAATCGCTTAATGTGCGA
TGCAGCGGATCAGGTGATTGTGGTGACTGATTCAAGCAAATTTGGTCAATATAGCCATTT
TGTTATTTGCCAAGCCAATCAAATAGATGTGTTAGTCACGGATAATAAAATTCCTCTAAG
TTATCGAGAGTATCTCGAAAATGTCGGGGTGCAAGTGTTAATTGCGTAGTTTTATTCTCT
TTCCTTATAAATAAATCCATTTATTTGTGAGGGAAATGCAATGATCCTCAATATTGCTAA
CCAAACATTAGAAAAGCAGAACGCTTTTTGGACGGCAAAGGAAATTGCCCAACAGCCAGC
GACTTGGCGTGAAACGGTTTCTATTGTGAAATCGTCACTTGTTATTCCATTTCTTCAGCC
TCTTGTTGAATATGCAAAACAAGGCGAACTTCGTGTTATTTTTACGGGGGCAGGTACTTC
TGCTTTTATTGGTGAGGTTGTTGCACCGATATTAAGCCAGCATTTAGGTTGTGCTGTCGA
AGCGATTGCAAGTACTGATCTTGTATCCAATCCTTATCAATATCTTTTTGCGGATAAACC
AACGCTTTTGGTGTCTTTTGCTCGCTCTGGTAATAGCCCTGAAAGTATTGGGGCAGTAGA
GCTTGTCGATGAAATTGTAGAGGAAGCGTATCATTTAACCATAACGAATAATGTCAATGG
GGCATTATTTAAAAAATGTCAGCAAGATCCGACCGCTTATCCATTAGCATTACCAGAATC
AACCCACGATAGAGGCTTTGCAATGACCTCCAGTGCCAGCAATATGATGTTAGCGGCATT
AGTGGCATTTTTACCCGATGTATTTGATGATAGCTGGGTTGAGGAAACGGTATCGGTGAC
AGAACAATTACTAGAACGGGATCTGCTCGAAATCCAACGTTTAGCCCATCTGCCATTAAA
ACGGATCGTCTATTTAGGCAGTGGGCATTTCCAAGGGCTTGCCCGTGAAACTTCTTTAAA
ACTACTTGAACTCACCGCTGGTGAACGTCTTGGCTTCTTTGAGTCGTCAATGGGCTTCCG
CCACGGACCAAAATCCCTTGTTCAAGATGAAACGCTCATTTTTATCTTCTTATCTCAGCA
ACCTTATACCGCACAATATGACCGTGACCTGTATCAAGAGTTAATCAGAGATAAAAAAGC
CAGAGAAGTGGTGTTACTAGGCGATACAAGCGGTTCGATCCGAGCTGAAATTCACAAATT
AGATGACGCAGCACGGATTTTCCCATTCTTAGTGATTGGGCAACTTTACTCGTTTTATAG
CTCGCTCTATCTCGGCTACACCACGGATAACCCTTGTCCGACAGGCGAGGTTAATCGTGT
GGTGCAAGGTGTAACGATTTATCCATATTGATATACAGGAGGCAAAAATGGCAATTTTAA
ATGTACGCATTGATGGACGTTTAATCCACGGTCAAGTGGCAAACTTATGGACGTCTTATC
TCAATATCACTCGCATTATGGTCGTCGATGAAGTCGCGGCAAATAATGACATTGATAAAG
CAGGCTTACGCTTGGCTTGCCCGGCAGGGGTGAATTTAAGTGTTTTACCTGTGGAAAAAG
CAGCAGCCAACATTAACGAAGGGCGTTATGACTCTCAACGTGTGTTGTTGGTGACAAGAA
CCCCACAAACGATCTTACAGCTTGTGGAGGCAGGCGTAAATCTGCCAGAAGTAAATGCAG
GGAATATGCCTAAAACGGATCTAACACGTCCTATCCGAAAAACAGTACACGTTACTGAAG
ATGATGTGGAAGTGTTTAGAAAACTTTCTGAAAAAGGCGTGAAGCTTACTGCTCAGTTAG
TGCCTAATGAAGAAAAAGTCGATTTAATGAAACTTTTATAGAGGAGTAACGATTATGATC
GAATGGTGGCAAATACTTTTGATAACGCTCTATGCGTTTTATCAAATCCTAGATGAAATC
ACGATTGTATCTAGTGCTGGTTCACCTGTGTTTGCAGGCTTTATCACAGGTTTAATTATG
GGCGATTTAACAACTGGATTGTTAATCGGTGGTTCAATGCAATTAACCATTTTAGGTGTA
GGTACCTTCGGTGGTGCATCTCGTATTGATGCAAACTCAGGTACTGTTATCGCAACTGCA
TTCTCTGTTGCAGCTGGAATGGATCCACAATTAGCCTTAACAACCTTAGCTGTACCAATC
GCAGCGTTAATGGTTTATACCGATATTTTAGCGAGAATGTCTAACGTATTCTTCGCTCAC
CGTATCGACAAAAATATCCAAGACCACGCTTATAGTGCAATCACGGTAAACTATCTCTGC
GGTGCAATCGCTTGGGGTCTATCTCGTGCATTACCAATCTTCTTAGCGTTAGTGTTTGGT
GGTCCATTTGTGGCAAGCCTAGCAGAAGCAATGCAAACAGGCTTCTTAAAAGTTATCGCA
GATGGTTTAACCCTTGCAGGTGGCGTATTACCAGCGTTAGGTTTCGCAATCTTACTTCGT
TACTTACCAACAAAACGTCACATTGCATACTTAATCCTTGCATTCTCACTCACAGCAATC
TTCATTACTCTCTTCGGTAACATCAATGCTGTAGGTGCATCAACAGGTGTAAGCAACTCA
ATCAGCAGCGTACCAATGCTTGCAATGGCAGCAATCGGATTTGCATTCGCCTACATTGTT
TACCAACGTAGTGTAGAAGGTGGCTCAGCCCCAGTTGCAAAACAAAATACCACTTCTGAC
AAAGGAGAAATTGAAGATGACGAACTCTAATCAACAAGTCGGAAATCCAAAAGGCTATAA
ATTAACAGATGCGGACTTCCGCCAAATCAATATCCGTAACTTATTCTTCAACCAAGTTGG
TTGGAACTACGAACGTATGCAAGGTTCAGGTTATTTATGGATTATGTTGCCACAGCTACG
CAAAATGTACGGCGACAACACACCTGAACTACAAAAAATGATGGTGATGCACAACCAATT
CTTCAACACCAGCCCATTCTTTAACACTATTGTTAAAGGTATCGACTTGGCACTTGAAGA
AAAACAAGGGGTGAAATCACTTGAAGCCGTTGCAGGTATCAAATCAGGTTTAATGGGACC
ATTTGCCGCTATCGGTGATGCCCTATTCGGCTCACTCGTCCCAGCAATTATGGGGGCGAT
TGCCGCAACAATGGCTGTGAACGGCAATCCGCTTGGTGTCGGCTTATGGGTTGCGGTAGC
GATTGCAACAATGGTATTCCGCTGGGTGCAACTCAAAATCGCTTATCGTGAAGGGGTAAA
CTTAGTCACCAACCTAAGTCACCGTTTGAATGCACTAACCAATGCTGCAACAGTGCTTGG
GGTATTCGTTGTGGGGGTAATGTGTGCCACGATGGTGAATGTCAAAGTACCGTTTGTTGC
TACTATCGGTGAGAAAGTCGTTTCCGCCCAAGCGAACTTAGACCTTATCTTACCAAGATT
AGTCCCTGCGTTAGTGGTGTTCTTCATCTACTGGTTACTCGGCAGACCGAAAATGAACTC
TAACAAAGCGATTATGATCATCATCGCACTCTGTATCTTGCTCTCTTGGGCTGGATTGTT
GGCGAAAGGGTAATTTAAAAAGGACACGAGGCGTCGTGTCCCTACAATACCATCGAATGT
AGCGACGCCACGCTTGGCGTCCTAAAACAAGCGGTCAAATTCATTCAAAATGTTACAAAT
AACCAAGATCTAAAACCCAATCGCTCTTCTCTAGATTTATTCGGTTTTATATCTTTTAAG
CGAGGTGAACTATGCCTTTCCAAATCGGCGAAAAGGATTTCCTACTCAATGGAAAACCGT
TCAAAATTCTGTCAGGTGCAGTACATTATTTTCGTATCGTGCCGGAATACTGGTACAAAA
CGCTCTATAACTTAAAGGCAATGGGGTGTAACACGGTTGAAACCTATGTGCCGTGGAACT
TACATCAGCCACAGCCTGATCAATTTAACTTCAGCAAGCGGGCGGATTTAGTCAAATTTT
TGCAAACAGCAAAAGATCTAGGGTTGTACGTTATTCTTCGCCCAACACCTTATATCTGTG
CGGAATGGGAGTTTGGCGGATTGCCTGCGTGGTTGCTCAATATTCCAAATATCCGCTTAC
GCCAAAACGATCCGCTGTTTATCGCTGAAATCGACCGCTATTTTCAAGAACTGCTTCCAC
GCATTGCCCCTTACCAAATTACCCAAGGCGGTAATATCCTAATGATGCAAATCGAGAACG
AATACGGCTCGTTCGGCAATGATAAAAACTACCTAAGAGCTATTCGGGCGTTGATGTTAA
TTCACGGGGTGAACGTACCGCTTTTCACATCAGACGGTGCGTGGCAGAACGCCTTAGAAG
CAGGGGCGTTGATCGAAGATGATATTTTGCCGACGGGGAACTTCGGCTCTCGTTCCAATG
AAAATTTAGATGAGTTGCAACGTTATATTGATAAGCACGGTAAATCTTACCCGTTGATGT
GTATGGAATTTTGGGACGGCTGGTTTAACCGTTGGAAAGAGCCTGTGATCCGCCGTGATG
CTCAAGATTTAGCGGACTGCACCAAAGAGTTACTCGAACGGGCAAGTATCAATTTCTATA
TGTTTCAAGGCGGAACGAATTTTGGCTTTTGGAACGGCTGTTCCGCACGGTTAGACACCG
ATTTACCGCAAGTAACCAGCTACGACTATGATTCCCCAGTTCACGAATGGGGCGAACCGT
CAGAGAAATTCTACCTGCTACAAAAAGTGTTAGGGCAGTACCCTGATGCCAGCCCGATTG
TCGATCCGATTTTGCCAAATATCACCGCTTACCCACCGCTTGCAGTGCAAAATGAAGTGT
CGCTGTTTGGTACCTTAGACACAATCAGTGAATGCTATGAAAGCCCGTTCACTCAAACAA
TGGAACAACTAGGGCATTACTACGGTTATCTGCTTTATCGAGCCAAACCGACAGCATATA
GCGGTGAGATCAAGCTGAGAATTTACCAAGGCAGAGATCGCATTCAGATTTTCAACGATA
AACAAAAAGTTGCCACCCAGTATCAACACGAGATCGGCAATGAAGTGATGTTACAGACAC
CAAATGGCGAGTTCCAACTTGATCTATTAGTGGAAAATATGGGACGAGTGAATTACGGCG
GTAAGCTACTTGCACCGACACAACATAAAGGTATCGGTGCAGGGGCTGTGCTTGATCTGC
ATTTCCACACAGGCTGGCAACATTATGCGATTGATTTTGACCGCTTGGAAGAGATTGATT
TTGATGGCGAAAAAGACAGCCAAACGCCTTCGTTCTATCAATTTAAGTTACACCTAGACC
AAGAACCGCAAGATACCTTTATTGATACCCGTGAGTTCGGCAAGGGGGTAATTGTGGTAA
ATGGTGAGAATTTAGGACGTTACTGGAATGAAGGTCCAACTTGTTATCTCTATCTGCCTG
CACCGTTACTGCACAAAGGCGAGAATGAGATTATCGTCTTTGAAACGGAAGGGGTGAAGA
TCGATAGCTTAACATTTAGCGATAAGCCGATTTATAAAGAGTTGAATACGAAGAATTTAT
AAGGACAACACACCCCGAATATCGTCAAACTTCCCCCTTTGAAAAAGGGGGATTGAGGGG
GATTTAAAGATCTAAACAGTTAATCGCACTATCTTAAAATCCCCCCTAGCCCCCCTTTTT
CAAAGGGGGGAATAAAAAATTCAAAACTACCAAAAGGAGCAACTATGAGCTTAATTTTAA
TCAGTCACGGAGAGTTTGCGGAAGGCTTACTGGATACTGCCGAAATGATTTTAGGCAAAA
TCGACAATGCTCAAACCGTCTGCTTATATCCACACGAAGGCAGTGAAGATTTCCAAGTGA
AATTTGAGCAAGCACTGGCGAATGCCAGCGGTGAGATTGTTGTTTTTTGCGACATTATGG
GCGGCACGCCGTGTAATGTGGCAATGCGTTACTTGCCGAAATTATCAGGGTTATATAGCG
GAATGAATTTACCGATGGTGATTAGCTATGTGAGTGAAGATGGCACGGATGGCTTACTGG
AAAATGCCAAAGAACAAATTCACGATGTGGCTCAACAACTTAAAAACTTAGCGTTAGGCG
ATGATGAATAGGAGTAGTAGTATGTCTAAACAAGATTTAATGAAAAAACTTTGCACCAAA
GAGGGCATTATTGCTGCTCTTGCGATTGACCAACGTGGTGCGTTACGCCGAATGATGGGC
GATGATATTACCGCTCAGCAGGTCAGCGAATTTAAAACTTTGATCTCTCAAGAATTAACC
CCCTATGCGTCGTCGATCTTGCTTGATCCAGAATTTGGCTGGGCGGCTTCAGAGAAACGT
GATGCAAATTGCGGATTAATTATGGCGTACGAAAAAACTGGCTATGATAAAACCGCTGTG
GGTCGTTTCCCTGATTTGATTGATGATGTGTCCGTCTATCGCTTAAAAGAAAAAGGGGCG
GAAGCGGTTAAATTGTTGATCTATTTTGACATTGATGAACCACACGAAATTAACGATCGC
AAAGCTGCCTTTGTTGAACGTGTTGCTTCGGAATGTAATGCGGAACAAATTCCGTTGTTC
TTAGAAATTTTAACCTACGATGGCTCAAACGAAGATAAAGTCTATAACGCCAAAGTGAAA
CCGCGCAAAGTGATTGAAGCGATGAAGTTCTTTGCGGACAAACGTTTTGGGGTAGATGTG
TTGAAAGTGGAAGTGCCTGTGGTGATGAGCTATGTGGAAGGCTTTACTGACGGTGAAGTG
CTTTACAGCCAAGCAGAAGCGGCGGAATTCTTTAAAGAGCAAAGCGAAGCAACAGATCTG
CCGTTTATTTTCTTAAGTGCAGGCGTTTCAGCCAAACTGTTCCAACAAACCCTTGAATTT
GCTCACCAAGCAGGCAGTCAATTTAACGGCGTACTGTGCGGACGTGCCACTTGGGCAGGC
GGTGCAGAAGCCTATAAAGCCGAAGGTGTTGAAGCCGCTCGCCAGTGGCTTAAAACACAG
GGTAAAGAGAATATCAGTGAGTTGCTCGAAGTGTTAGAACGCACGGCAACGCCGATTAAG
TAAAAAAGTAAATTGCCCCTTTTGAGTATAGAAAGGGGCAATCTATTTTAAACGTGAGGT
TTACATTCAGGTAGTGTACCTTCAATTTCAAAGAGTACATCACCATCTTTAAAGAAGACA
TAGCCCCCATTTTTCATTTTTGTCCAGTTCTCATTTTTTGTGAGAGGCTGGGTTGTAATA
ATGGTGACTTTATCACTTTCTTCCGTATATTCACGGAAATCAATCATTACATCATCATCA
CGCAATGCTGTGCCGAATGGGGCTTTGCGACAGATATAATGTAAGTTTGTTGAGCAACGT
GCGATCATCCAGTGCCCATTGGAAAGAATAAAATTAAATACGCCGTGTTTAGCGATTTCA
CTGGCAATATCTACAATTGCGTCAAAAATCTCTTTTTCACTTGGTTTCTGTGGAAAACGT
TGTTTTAGGCTGGCAACTATACAGCAAAATGCGGCTTCAGAGTCCGTTGAGCCTATAGGC
TGATAGTGATTATTCGGGCAAACTTTGACATCAACCGTGCCGTTGTGGGCGAATACCCAG
TTTTCACCCCAAATTTCGCGGATAAATGGGTGGGTATTTTCTAAATTGACATCGCCACAG
GTTGCTTTACGGATATGGGCGATAACGTTAAAGGATTTAATTCGATATTGACTGACGAGA
TCTGCCATTGGTGATGAGGCACCTGGGCGATTGTCTCTAAAAATACGCACACCTTTGCCT
TCAAAAAAGGCAATGCCGAAGCCGTCGGTATGGTGGTCGGTTAAGCCTGCACGCCGTCGA
AATCCTTCAAACGAGAAAGTAATATCGGTCGGCGTATTACAATTCATTCCTAATAATTGA
CACATAATTTACTTCTTTATTTACTTCAAAAAAATATAAAAATCCCACCGCTTGTTATCA
TTAACAAGCGGTGGGATTTAAGCGAAATTTGACAAAAAATTCAATAGGAAAATTATATTT
TATTGATCTTAATTCGCCTCTTTTTTAATTAATGAGAGTAAAAAGAGTGTTCCTGCACAA
ACAACCACTGAAGGTCCTGCTGGTGTATCTTTGAGGGCAGAGAGTAATAATCCGCCACTG
ACCGATAATATGCTTAATCCGATGGCGTAAATAACCATTGTTTCAGGGGTTTTGGCAAAG
CGTCTTGCGGTTGCAGAGGGGATAATCAGTAGTGAGGTGATGATTAAAGCCCCGACAAAT
TTCATACTTAATGCAATGGTTAATGCGGTGAGCAACATTAATAAGAGGCGTAGGCGTGCG
ACATTTAGGCCTTCAATTTGAGCTAATTCAGGGCTGACTGTGATGGCGAGTAGCTTTTTC
CAATACAGAGCCAGTAGTGTCGCAATGCCGATAACCCCGATGCTGATAAAGAGTACGTCG
TTAAAACCAATTGCAAGAAGATCACCAAATAGGTAGGACATTAAATCAACACGAACATTG
TCTAATAGGCTGATGGTGATAACGCCTAAGGATAAACTGCAATGAGCGATAATGCCTAAT
AGGGTATCGACTGAGTGAGTAGAGTGCTGTTCTAACCAGACGAGGCAAAAGGCGAGTATG
ACGGTCATTAGAATAACAGCAATATAGGGATCGATTTGTAGGAAAATTCCTAATGCAACC
CCAAGTAATGCGGAGTGAGAGAGGGTATCACCAAAATATGCCATTTTTCGCCAGACGACA
AAAGCTCCAAGCGGTGCGGTGATGAAGGTTAAAAATACGCCTGCTAACCACGCAGGAAAT
AAAATCTCAAACATATTGCCTCAATTAGTGATGTCCGTTACAACGACATACATTGCCTTG
TAAGTCGTGATGGTGATTATGGTGATGAGAATAAAATGCCACGTTTTTCGCAAATTGATC
ACCAAAGAAGTGGATAAAACTTGGGTCACTTGAAATTTTTTCAGGTGTACCAGCACAGCA
GATATGGCGATTAACGCATAGTACTTCGTCCGTATTTGCCATTACAATGTTTAAATCGTG
AGAAACCATTAAAATAGCACAGTTTAACCATTCACGAGTTTTATTTAATAGTTGATAGAG
TTCCGTTTGCCCTGTAATATCCACCCCTTGCATTGGTTCATCTAAGACAAGCAGTTGTGG
ACGGTCTAAAATTGCACGGGCAAGCAGTACTCGTTGTAACTCACCGCCAGATAATTTTTG
CATACTATGCTTAGCAAGGTGAGTGATTGAAAATAGGGACAATGCTTCATCTATCAAGGG
TTTAGTGCTGTTAGGCTTGAGAGATAGAAATTTTTCAACGGTAATGGGAATAGAGTGATC
CAGATGCAATTTTTGTGGCACATAGCCAATTTTTAGCTGTGGTTGGTGAATAACCTCCCC
TGATGTTGCTGGCTGTAATTTCAGCAATACTTTTAATAGGGTAGATTTACCCCCCCCATT
AGGACCAACGATAGTTGTGATAGAATTGGGGTAGATGTTTAAATGAATATTTTCAAGGGC
AACTTGTGTACCAAAATTCACATTAATCGCTTTCAGTTGCACAAGGGGCTTCGTTAAATT
GTGGATCGGCTTAATTTGCTTGATCTGCATAACATTAATAAATTTAAGGATTTAAGGATT
TAAAATTAGCGGATTTTTTGCTGTTTTACAAGAAAGCTATGGGAATTTTTTGCCCATTCC
TTTGTCTATAATAAGTTAGCATAGAAGAAATTATTTAGGATAGAATTTTGCAACACGTTA
TTTTTGCTAGAGATCGGCGTCGTAAGAAGAATAGAACTAAGGCATTTGTGTTTTTGGTGA
TTATATTATCTATCTTTATCGGTATCGCTTTAACCTTAAAAAGACCGAGTTCAAATTCTT
CAGAGGCTCAAGAAATCCCGATTACGTTGGCTACTCAGTCGTTGCCTGAAGTTTCAACAG
GATTATCTCATGGTGAGCCTAAGTATATCAGCATTGATTTTACTGCCTCTGCTAAAGAGG
AACAGGAACAAGTGAATGCCGAGCCTGTTGATGAAAATGCAACCTCTTATGAAGATGAGT
TAAGTGATGTTGATGATGAAGTAGAAGGTCAGTCTGCGGTTGTACCTGAAAGTGAAAAAT
TATCAGAAGAAGCAGAAAGTGTGTTAGAAGATCTGCTAGATATTGCAGATCAAGCATTAC
GTATCCAAAATCAGTTTAGTTATATCGTAACTCAAGGCGATCAGCTAAAAGATGTACTAG
AGCAGTCAGGATTAACACATGCTACAGCAAAAGCCTTAGAAAAAACTTTTCCACAGTTAG
CCGAGCTTAAAGTTGGGCAACAGTTCTACTGGATTTTAGACAATAACGGTGAGCTGGAAT
ATATGAACTGGCTTATCTCAGAAAAAGAAGAGAAAATTTTTGAGCGTAAAGCACAAGATC
AATTTGCAGTACAAACTATTCAGAAAAAAGGTGTTTGGCAACAAGATGTGATTAAAGGCA
CCATTGATGGTAGTTTTAGTGCCAGCTTAAAGGCGGTAGGTTTATCTCAACGTCAAATTA
ATCAGTTAGCTAACGGTCTGCAATGGCAGATTTCCACCAATAAATTGAAAAAAGGCGATA
AATTTGCAATTTTAGTGAAGCGTGAGTATATCAATGGTAAGGTTACTGATTTAGGTAATG
TTGAAGCTATTCATATCATCAGTGGCAAGAAAAGTTATTATGCCATTCAAGCTGATAATG
GACGTTATTATAACCGTCACGGTGAAACGTTAGGTAAAGGATTTGCTCGTTACCCATTGC
CATTTACACCAAGAGTTTCATCACATTTTAATCCTCGTCGCTTACATCCAGTAACAAGAC
GAGTTGCTCCTCACAAAGGTGTTGATTTTGCTGTACGAAGCGGTACGCCGATTATTGCCC
CTGCAGATGGTGTTGTTGAACATATCGCTTACCAAGCAAACGGTGCTGGTCGTTATATTA
AAGTCCGCCATGGGGGACAATATACTACGGTATATATGCACTTAAGCCGATCGTTAGTTA
AAGTTGGGCAAAGTGTGAAAAAAGGACAGCGTATTGCGTTGTCTGGAAATACAGGACGTT
CAACAGGTGCACATTTGCATTATGAATTTCATATCAATGGGCGACCGGTTAATCCAATGA
CAGTAAAATTGCCTGGTATAGGATCTGGTATGCCAGATAAAGAACGTAAAGCATTCTTAG
TGAAAGCACGGAATATTGAAACAAAACTTAAACTCTAGAAGGATTTATAATGAAAAAAAT
TCTATTGACCCTAATTAGCCTTGCAATCTTAGGTTCGGCACAGGCGAATGATAAAAACTT
ACAGCAACAACTTGAGAAAATTGGGGCAACTAATGTGAAATTGTCAGAATCTGCCTTGCC
AGGTTTTAAAACAGCGATTTCCGATCAAGGTGTTGTGCAAATTAGCAATGATGGACGCTA
TGTAATACACGGGCAGATTTTTGAATTAAAAGATGGCAAAGTTACTGATATTACTAATCG
TGCATTACTCGCAGAACTTAATAGTCTAGCAAAAGAGATGATTGTGTATCCTGCGAAAAA
TGAAAAACACGTTGTCACTGTGTTTATGGATATTACTTGCCATTATTGTCATTTATTGCA
CTCAAAGATCAAAGAATATAATGATTTAGGCATTACTATTCGTTATTTAGCTTTCCCTCG
TGGCGGTATGAATACTGAAACTGCAAAACAGATGGAAGCAATTTGGACAGAAAAAGATCC
AGTCTTTGCGTTAAACGAAGCAGAGAAAGGTAACTTACCAAAACAGGTAAAAACGCCAAA
TATGGTGAAAAAACATTATGAGCTTGGGATTAAATTTGGGGTTACAGGTACGCCAAATAT
GGTCACAAAAGAAGGAGAGTTAATCGCTGGTTATGTTGAGCCAAAAGAGTTACTCAAAAT
GTTAAGTCACTAACCCTTAATTTAAACTACAAGCGGATAGGTTTTATTCTGACATCCTCC
CCGCCTCAAGAGGCGGGAATTCCTAAGTGTAAATTTTAAACGTATTTAAAGACCTATAAT
TTCATCGTTTGAATACTGATAAAAATTGACCATGCATTAGCTTCTTGAAAGCTGCTCCTC
CCCCAATAGATTTCATAATTTTGTGATCTCTTTCACATTTTCTCTTGAAATCCCCTTGAC
AATCCCAATTTATGGTTACGTCAAGCGAGAGTAATCTCGAAGTCAGAACATTAATAAACA
GAATTTAGGGGAAACTATGAATATTGATAAATTTACCAGCAAATTCCAATCTGCAATTGC
CGATGCACAATCTTTAGCCGTTGGCAAAGATAATCCTTATATTGAACCAGCACATTTAAT
GCTTGCGTTGTTAAAGCAAAATGATGGCTCAATCACACCGCTTGTTACCAGTTTAAATGT
GCAACCGAACCGTTTAAGCAGTGAACTTGATGGCATTATCAGCCGTTTACCGCAGGTGCA
AGGGGGCAATACTCAGCCGTCGCAACAACTTTTTCGCTTGTTAAATCAATGCGATAAATT
GTCGCAACAGTTTGGTGATAGCTTTATTTCATCAGAGCTATTTGTGCTTGCGGCACTTGA
AGATAATGGTGATTTAGGCAAGTTATTGAAAAACTTAGGTTTAACCAAAGAGAAGGTGAC
AGCCGCTATTCAACAAATTCGTGGAGGGGAGAGCGTGAATAATCAAAATGCAGAAGAAAC
GAGACAAGCGTTACAAAAATATACCATTGATTTAACCGAGCGAGCTAAGGTAGGCAAACT
TGATCCAGTGATTGGACGTGATGAAGAGATCCGCCGTACAGTGCAAGTATTGCAACGCCG
TACTAAAAATAATCCAGTGCTTATCGGTGAACCAGGTGTGGGGAAAACGGCGATTGTCGA
AGGTTTAGCACAGCGTATCGTTAATGGCGAAGTGCCTGAGGGTTTAAAAAACAAACGTGT
GCTTTCCTTAGATATGGGGGCTTTGATTGCAGGGGCAAAATACCGTGGTGAGTTTGAAGA
ACGTTTGAAAGCGGTATTAAATGAACTTGCCAAAGAAGAGGGGCAAGTGATCCTGTTTAT
TGATGAAATTCATACGATGGTCGGTGCAGGTAAAACCGATGGAGCGATGGATGCAGGTAA
CTTGTTGAAACCGTCCCTTGCTCGTGGCGAGTTGCATTGTGTCGGGGCGACAACCTTAGA
TGAATATCGTCAATATATTGAAAAAGATGCAGCACTGGAGCGTCGTTTCCAAAAAGTGTT
GGTTGATGAGCCGACGGTTGAAGATACCATTGCGATTTTGCGTGGTTTGAAAGAACGTTA
CGAAATTCACCACCACGTTCAAATTACGGATCCTGCAATTGTCGCAGCTGCAACCCTTTC
GCACCGCTATATTTCCGATCGTCAATTGCCCGATAAAGCGATTGACTTAATTGATGAAGC
AGCGTCGAGCTTGCGTATGGAAATCGACTCTAAACCAGAGCCGTTAGACAAACTTGAACG
CCGTATTATTCAGTTGAAATTAGAGCGTCAAGCGTTGCAAAAAGAAGAAGACGAAGCTAG
CCGTCAGCGTCTTGCAAAATTAGACGAGGATCTGACCGCTCGTGAACGTGAATATGCGGA
GCTGGAAGAAGTATGGAAAGCAGAAAAATCCGCTCTGTTAGGCACGCAACACATTAAAAC
CGAGTTGGAAAATGCCCGAATTGAAATGGATCAGGCTCGCCGTGAGAATAACTTTGAGAA
AATGTCGGAGTTGCAATACGGAAAAATCCCAGCCCTTGAAAAACAGTTACAAGAAGCGGT
AAAACGTGAAGAAGAGGGCGGTGAAAATCATCTGCTTCGCACCAAAGTGACCGATGAAGA
AATTGCCGAAGTGCTTTCTAAAGCCTCAGGTATCCCTGTATCCAAAATGATGGAAGGGGA
AAAAGAGAAACTATTACGAATGGAAGAGGTGCTACATAAACGGGTCATCGGTCAAAGTGA
AGCCGTTGATGCAGTGGCAAATGCGATCCGTCGTAGTCGTGCAGGCTTGTCTGATCCAAA
TCGCCCTATCGGTTCATTCCTATTCTTAGGGCCGACAGGCGTAGGGAAAACAGAGCTTTG
CAAAACATTAGCCAACTTCCTATTTGACGATCAAGATGCGATGGTGCGGATCGATATGTC
CGAATTTATGGAAAAACACAGCGTATCTCGCTTAGTTGGCGCACCTCCAGGATATGTCGG
CTATGAAGAAGGCGGATACTTAACCGAAGCAGTTCGCCGTCGTCCATATTCGGTTGTATT
GCTCGATGAAGTAGAAAAAGCACACCCAGATGTATTCAACATTTTATTGCAGGTGCTTGA
TGATGGTCGTTTAACTGACGGACAAGGTCGTACGGTGGATTTCCGTAATACGGTCGTAAT
TATGACATCAAACTTAGGTTCGCATTTAATTCAAGAGAATGCGGAAAATATGCGTTACGA
TGAAATGAAAACTATCGTGATGAATGTGGTTGGGCAACATTTCCGCCCTGAATTTATCAA
CCGTATTGATGAAACTGTGGTATTCCACCCATTAGATAAAGAAAATATCCGTGCGATTGC
AAGAATACAGCTTGAACGTCTAATTAAACGTATGGCGGAGCGTGGCTATGAAGTGACGGT
GACCGATGCGGCAGTTGATCATATCGGCGAAGCAGGCTTTGATCCACTCTTTGGGGCAAG
ACCGCTTAAACGTGCAATTCAGCAAGAGCTTGAAAACACCTTGGCACAGCAAATTCTCTC
TGGCAAATTGTTGCCGAATAGTCCTGTGACAGTGGATTATCAAGAAGGAAGGGTTGTGGC
AGTTCAGTAAAAGAGTAAGAGCGTAGAGATACGCCCTTTGTTTTGTGAAATACATTGACT
TTTCTATGATTTCTCGCTAATTTGTGGGCGTTTTTAACACAAAAACTATTTATTTACAGG
AGATTCTATGCAAGATCGTTTAGTCACTTCCACAAGAAGTGAATCCCTTCTTAGCACACA
TAAAGTATTACGTAATACTTATTTCTTACTTGCGTTAACGCTTGTATTTTCGGCAGTGGT
TGCATCTGTCACAATGACACTTAATTTACCACGTTTACCTTGGTGGGGAATGTTAGTCGG
TTTTTATGGCTTACTTTTCTTAACCAATGCAACGGCAAATAGTGCAGCAGGGTTAGCAAG
TGTTTTTGCGTTAACGGGTTTCTTAGGTTATAGCTTGGGTCCAATTTTAAATGCTTATAT
CAGCAATGGCTTAGGCGATGTGGTTGCATTGGCTTTAGGGGCGACTGCGTTGGTATTCTT
TAGCTGTTCTGCTTATGTATTAACTACTAAACGTGATATGTCTTTCTTATCGGGTATGAT
GATTGCGTTGTTCGTGGTGTTATTAGTGGGTATTGTGGCAAATATCTTCTTAGCAATGCC
CGCGTTAAGTTTAGCGATCAGTGCATTATTTGTAGTGTTCTCAACGGCTGCAATTTTATA
TTCAACTAGCAACATTATCCACGGCGGTGAAACAAACTATATCCGTGCAACCGTTGATTT
ATATGTGTCTATCTACAACCTATTTGTGAGCTTATTACAGCTTTTGGGAGTATTTAGTAG
TGATGACTAAATAAATTTAGCTCATTGGATTCATTAAAAATAGTTATAAGGGGACGCTAA
TTTAGTCCCCTTAATCATCAATGCGCCTCGTCCCAGTTGCCTCCAACCCCAACTTCTGCA
ATCAATGGCACTTTAAGCTCAATCGCTTTTTCCATTTCAGCTTTAATCAGTGGGGTGTAA
TGCTCTACTCTGTCGGCTTTGACTTCAAAGACTAATTCATCGTGTACTTGCATAATCATT
GCAATATCTTCGCAATTTCGCACCGCTTGATCGATCCCAATCATTGCCACTTTGATAATA
TCTGCCGCCGTGCCTTGCATTGGGGCGTTGATGGCAACACGTTCCGCCGCTTTGCGTCGC
ATTTGGTTGCTTGAGTTGATTTCAGGCAAATATAAACGGCGACCAAATAACGTTTCAACA
TAGCCTTTTTCAGCGGCTTTTTCACGAATATCTAACATAAACTGTTGCACCGCTGGATAA
CGCTGGAAGTAAAGTTCCATATATTTTTTCGCATCGGTACGAGAAATGCCCAGTTGATTT
GCCAAGCCAAATTCAGACATTCCGTAAATCAAGCCGAAGTTAATCGCCTTAGCACTACGG
CGTTGTTCACTGGTTACGGCTTCCAACGGCACGCCAAAAATTTCCGCCGCCGTGGAACGG
TGAATGTCTTTACCTTCGGCAAAGGCTTTGATCATATTTGCATCATTGGCAAGATGAGCC
ATTATGCGTAACTCAATTTGCGAATAGTCCGCCGCCAAAATCACATAGCCATCATGGGCG
ATAAAGGCTTGACGAATACGTCTGCCCTGCTCGTTGCGGATCGGAATATTTTGTAAATTC
GGATCGCTTGATGAAAGTCGTCCTGTTGCCGTGACCGCTTGATGATATGAAGTATGCACT
CGTCCTGTTTGGGCGTTAATCATCTGTGGAAGTTTATCGGTATAGGTTGATTTCAATTTG
CTCAAGCCACGATGTTCCATCAACAGAACAGGCACTTGGTGTCCCATTTGAGCCAATTCT
TCCAACACTTCTTCGTTGGTTGATGGCGCACCTTTCGGGGTTTTCTTTAAAATCGGTAAG
CCGAGTTTGTTAAATAAAATCTCTTGCAGTTGCTTGGTAGAAGCAAGGTTAAACACTTCG
CCTGCTTCTTGGTGTACAAGGGTTTCAAGCTCTTTTAAACGCTGTTCGATCTCAACTGAA
TGTGCCAACAGTTTGGCAGGATCGATTAATACGCCGTTTCGTTCCACACGAGAAAGTACG
CTCACCAACGGCATTTCGATTTGTTCAAACAATTTCACTAATTCAGGCGTTTTTTGTAGT
TCAGACCATAAGAGTTGATGCAATTTCATTGTAATTTCGGCATCTTCCCCTGCATATTCT
GTTGCTTTATTCAGTTCAATTTGATCGAACGTAAGCTGATGTTTGCCCTTGCCTGCCAAT
TCTTCAAAAGGAATAGTTTGATGTCCCAAATAACGCTCTGCCAAATTGTCCATATTGTGA
CGACCTGTGCTGTCTAGGGTGTAAGATTGCAACATCGTATCAAAGGCAACCCCTTGTAGC
TCAATGCCATTGCGTGCAAAAATCGTTAAATCGTATTTGATATTCTGCCCGACTTTACGG
ATATTTGGGTTCTCTAAAATCGGTTTTAACTGTGCCAAACAGTCCGCTTTGTTCAACTGG
TTAGGCAGTAACGCTTCGACTTCATCGAGTTCTGCTTCACTTTCACCAAACAGATCCACT
TGGGTCGGCTGTGTAATTTTGCCTTTATGTGCCAACGGAATGTAGCACGCTTCGCCATTT
TCTAAACCAAACGAAATCCCGACTAAATTTGCTTGCATTGCATCTAAATTGTCTGTTTCG
GTATCCACCGCCACAAGCTGTGCCATTTGCAATTTTGCCAGCCATTTGGTAAAGAGTTCA
GGGCTGTTCACGCAATCGTAAGCGGTGCGATCTATCTCGACTTTTGCAAAAGGTGCAGAT
TTTTGTTCGGCACTGACCGCTTGTGTGGCTTGATAATTGTTCGGAATTTTCTCTGCTGAC
GTTTGTGTCACAGGGTTTGCGTCATTCATCACTTCGTTCAGCCAACGCTTAAATTCATAA
CGACCAAAGAGTTCTACCAGTTGATCTCGCTGTTGGGGCTGAGTAACAAGCTGATCGTAA
GTAACATCAAGGGCAACATCGGTTTTGATTGTCGCTAATAGATAAGAGAGATCGGCTGTT
TCTTTTTCTGCTTCCAGTTTCGGTGCAAAGGTTTTTGCCCCACGAAATGATAACTCTGCA
ATTTTGTCTAAATTTGCATAAATCGCTTGCATTGAGCCAATACCTTGCAACAACGCAATC
GCCGTTTTCTCACCAACACCTTTTACCCCTGGAATATTATCGGACGAGTCGCCCAATAAG
GCTAAATAGTCGATAATCAACTCAGGCGGAATGCCATATTTTTCAATCACCCCTTCACGA
TCTAACAAGGTATTGTTCATCGTGTTAATCAGCATAATATGATCGTTCACCAGTTGAGCC
ATATCCTTATCGCCCGTACTGATTAAAACGTGCTTACCTGCTTGTGAAGCCTGCACTGCA
AGCGTTCCAATTACATCATCAGCTTCCACCCCTTCAATCGACAACAGCGGAATACCCAAT
GCTTTAATCATTGCGTGCAAAGGTTGGATCTGCGAACGAAGCTCATCGGGCATCGGCGGA
CGGTGGGATTTATACTGTTCAAACAGCTCATCACGGAAAGTTTTCCCTTTCGCATCAAAC
ACGACAGCAATATGGCTTGGTTCAACCTGTGCAATCAGGCTTTTTAACATATTCAACACG
CCATACATCGCCCCTGTTGGCTCACCTTGTTTGTTAGTTAAAGGGGGAAATGCGTGGAAT
GCACGATATAAATAGGACGAACCGTCCACTAAAACGAGCGGATTTTTTGCAATTGTTGCC
ATTTGAATTCTCTTTGATCTAAATAATTTGGGCTATTATAGCGAAAGTGGGGGGATTAAA
GAAAAAGTTTTGAGAAATTATGTCTATCCATATTTTTCCCCAAAACGCTCCCCATACAAT
AGGGGACTTTACGATTTACATCAAACCATTACGATTCTATTAACATCGGTAATTCTGACA
TACTCACTAATTTATAATCAGCCAAAGCCCAGCGAGGGTCGTCCCATTCCGATTTTTCAG
GAATAACAACGGTTTTCATACTCGCTGCTTTACCTGAAATCATACCTAAAACCGAATCTT
CTACGGCAAAACAAGCAGATGTTGGAACGCCAAGTTGTTTTGCTGCGTGTAAATATACAG
CGGGGTGTGGCTTGTTGTACTCCAATTCCTCAGCAGAAGCTAAATAATCAAAATATTCAG
CTATACCACAGCTATCAACAATGCCTTGTAGCATATTTCTTGGTGAAGCCGAAGCAACTG
CGATTTTAATCCCCCATTGTTTTAAGGTAGATAAAACATCTTTCACATTTGGCATTAACG
GCTTCGCTTCAAGCACCTTTCCAACTACATATGCCATCAACTCTTCTATTAACTGAGTAC
GGCTCTTTTCTTTTTCGCCATATTTTTGTAGCACATAATCAACAAGCGTACCAACTGGTG
ACCCTGTAAGAGTCATCATTTCAGCTAAGGTTACAGGAAATTGGTTTTGTTGAAAAAATT
CAGTACTTGCTTGATACCAAATAGGTTGGGAATCAATTAACGTACCGTCCATATCAAAAA
TTACAGCTTCGATCATTTTACATTCTTCCGTTATTGATTATTACAAGTGCTTCCCCTAAA
ACAAAGCAATCACTGTATCCTACATGCTTTTCACCTTTGAAATATAATTGGCAATTCATT
CCTATTCAGATAAATAGACAGAAACTAAGTTATATCCCCAATTTTTCCTTATAATGCAAA
CGGCATACAGAAAGATAGCTATCGTTTCCACCAATTTGGATTTGATCTCCATCTTTTACC
GCTTCGCCTTTCTCATTCATACGAATAACAAAACCTGCTTTATGCCCACAATAACAGATG
GTTTTAAGTTCTTCGAGCTGATCTGCCCAAGCCAGTAAATAGCGGCTGCCCTCAAATAAT
TCAGATTGGAAATCGGTGCGTAAGCCGTAACAAAGCACAGGGATTTTTAATTTATCGACC
ACTTCAGTCAGTTGATAAACCTGTTGCTTGGTAAGAAATTGTGCTTCATCAATCAGAATA
CAGTGCAATTTTTCATCGGCAATGTAAGCGGTGATTTCATCAAATAAATTGCTATCATTT
TTGAACAAGCGAGCGTCTTGTGAAATACCAATTCGAGAGGACACTTTCCCTACGCCATAA
CGATCATCTATCGCCGCAGTATAAACAAGGGTATTCATTCCTCGTTCTTGATAGTTGTAA
GATGATTGAAGTAAAGTTGTGGATTTCCCTGCATTCATCGCAGAGTAATAAAAATAGAGT
TTCGCCATAATAAATGATGCAATAAAAAACGGCTAATCAAAATATTAGCCGTTTATTCAA
AAAAGATTAAACGTTGTCGATTTGACCTAACAGAGAGCGTAAACGATCTTGGAAGTTTTG
ATGTTCGGTTTTTAATTGCTCGTGTTCTTGACGTAGAGTTTCGCTTGAACGATTTGCTTC
CTCGTTTTTACCTTTTAACTCTTCAACTTCTAATTGAAGTAATTGAATGGTTTCAACAGC
CTGTTTAATTTTTTCTTCAAGTTGGTCTAAAATTGCGACTGACATAATATGTTCCTCTAG
TGAGTAATAATGAAAGTGTAAAGATTTTACCTTACTTAGAAGAAATTTTCATTATAAAGT
TCGGGGTTATAGATAAAAAAGCACACTGTTAGACATAAACTTTTTGTAACTTTCTCAATT
AGGGGTAGTATATGTCTATCAAAAATTAGATATTAGATTAGTGGTAAAGTAGCTTGTAGG
GTGGGTCTTGACCCACCATATAATCGTAACATATTGATTTTATTGATGGATTAAAACCTA
CCCTACAATATTTAACCTATTAATATATGGTTTGTTAGCGGTCTAGTACGGAGATGAGAT
GAAATGAAAATTGAGAAGAAAAGTAATGAGGCAATTATTGAGCCAATTGAAGATAATTGG
AATTGGTTAGATGAATTGGGAGAGCCAGATCCTACGTTTAATTATCAACATATCAAAGAA
TTTAAACCTGCACCATTATTAAACTACGAAGATTGGTTAGCTGAAGATAAAAAAATCCCC
TAACAAGTTGTCAGGGGATTGAGGGATTATTTTACACGAGAAACATATTCGCCTGAACGG
GTATCCACACGGATCACTTCGCCGATTTGAACGAAAAGTGGAACACGAACAACTGCACCT
GTGCTTAATGTCGCAGGTTTACCACCAGTACCAGCAGTATCACCTTTTAAGCCTGGATCG
GTTTCGATAACTTCTAATTCAACGAAGTTTGGTGGAGTAACGCCGATTGCAGAGCCGTTC
CATAATGTGATGATACATTCTGCTTGATCAACCAACCATTTGTCGTTGTCGCCCAATGCT
TTTGCATCTACAGAAATTTGCTCGAACGTTTCTGGGTGCATAAAGTACCAGAAATCTTCA
TCTTTATAAGAGTAAGTGTAGTTGTAATCTACAACGTCTGCTGCTTCAACGGTTGAGCCC
GATTTGAAGTTGATCTCTAATACTTTACCAGATATTAATTTACGGATTTTAGTACGGGTA
AATGCTTGACCTTTACCTGGTTTTACGAATTCGTTTTCAACGATAACGCAAGGTTCACCA
TCTTGGATAAATTTTAAACCTGGTTTGAAATCATTAGTGCTGTAACTAGCCATTGTGATC
CTCAGAATTTAGATAAAAAGTAACGCCCAAAGGGCTAAGATATAAAAAGGCGTACATAAT
ACACTAAAAATGGCAGGCAAAAAATTAAAATTTTTCTTAAGTATGGCGGATAAAGCCGTT
TCAGGTATAATTCACCTTTTCAATCAATGAGGAAATAAAATGAAAAAAGCAGTGTTAATG
GGCTTAGTTCTTGCCCTTAGCGTTTCAACCGTTCAGGCGAAAAAAGCAGGTGGAATGAAA
TTTTCTTCAAGCAAAAAAACACCCGCAACGGTTCAGCAATCTACAACACAACAAAAAGCT
GATGCGGACTTTAATAATACGCCAAATCAAGCAATGCCAAATGCTGGTGCTGCTCAACAA
GCACAAGGCAATCGTTTAGGCAATTTTGTGACAGGGGCGGCGGCAGGTTACTTATTAAGT
GAAGCACTTTCCCCAACGGAAGCACAGGCTCAAACACCAGCGACCAATCCAACAGAACAA
TTAACCAAACAGGTACAACAAGTGCCAGCGGTGCCGACCTTTAAAGCGATTGATCCACAA
AACGACCCTTACCTTATTGAAAAAACACCAGGTTATTTGCGTTATTGCTTAAACGGTGTG
CAATATATGGTGGGAACCAATAACAGCCAATTACCACCAACATTGATGGTAGATAAAACC
AACGCACCAGTGCAGTGTGTGATTAGCCAGTAAATCAACAAAAAATGAAATTATGTAGCA
TTTGTACAAAAGAGCAGTAGCGACGCCACGCTTGGCGTCCAATATCAAAGCACAACTAAT
GTGAATATAGCGACACGAGGCGTCGTGTCCCTACTAGATTGGAAAGTTTGTGTATTTGCT
ACATAATATCAATAAAAAACAAAAGGGGTAAATTTGAACATCTCATTTTACGACGCACCA
ACAAAAGCACAATGGCTACAAGATCTGGCTGAAGCCTTTAATCGACCAGAAGATTTATTG
CATTACCTTGAGCTAGACATTGCAGATTTCGAGCAAGATCTTACCGCTCGTAAACTGTTT
GCGTTAAGAGTGCCACGCCCCTTTGCTGAAAAAATGAAAAAGGGGGATCGGGCAGATCCC
CTTTTTTTACAAGCGATCACATTACAAGAAGAATTTACCAATGTTGATGGCTTTGTCCAA
GACCCACTGGAAGAACAGCATTCGCCTGCCCCTAACATTTTGCATAAATATCATAACCGC
TTGTTATTTATGGTAAAAAATAGCTGTGCGATTAACTGTCGCTACTGTTTCCGTCGCCAT
TTTCCTTATGATGAAGTTAAAAGTGGCAAAGCAACGTGGCAGAAAAGCCTCGACTATATA
AAAGCGCATTCCGAAGTGGAAGAAGTGATCTTATCAGGGGGCGATCCCTTGATGGCAAAA
GACCACGAAATTGACTGGATTTTCACCCAACTAGAGCAGATTTCCCATATCAACACCGTA
CGTATTCACAGCCGTTTACCTGTGGTTATTCCCAACCGTATTACAGACGAATTGTGTGAA
AGGCTATCACAAAGCCGTTTGAAGGTCGTGTTAGTGACGCATATCAATCACGCCAACGAA
ATAGACGAAATCTTTGCAGAAAAAATGCAGAAGCTAAAACAAAGCAATGTCGTGTTGCTT
AACCAATCTGTCTTGCTCAAAGGGATCAACGACAATGCCCAAACACTCAAAGCCTTGAGT
GATAAATTATTTCGCAATGGCATTTTACCCTATTATTTGCACCTATTAGACAAAGTGGCA
GGGGCGAGCCATTTTTATATTGAAGATAGCAGAGCCTTTGAAATTTATCGTGAATTGCAA
CGCATTACATCGGGTTACTTAGTGCCGAAATTAGCACGAGAAATGGCGAAAGAGCCGAAT
AAGACATTGATGGGTATCTCTGCTTAATTGATATTCAGTTCCTTAATCGCTCAATCTCTT
TACTAAATTCTTCTATATCATCAAAACTTAAATAAACTGACGCAAATCGAATATAAGCGA
CTTTATCTAAGGACTTTAATTCACCTAACACCAAGTCTCCGACAAATTTACTAGCAACTT
CCCTTTCCCCTGTGGCTTGAAGTTGTAACACAATGCAGTGGATCGCTTGCTCAACATCAT
CGGTACTCACGGGACGCTTTTCTAATGCACGAGATAAACTGGTTCTTAATTTACGTTCAT
CAAAAGGTTCTCGGCTACCATTATTTTTAACAATATGCGGAATGAGTAATTCAGCACTTT
CAAAGGTTGTAAAACGTTCTTTACAGACAGGGCATTCTCGTCTGCGACGAATTTGGTAGC
CATCTGCGGTTAAACGTGAATCTACAACTTTGGTATCATCAGTAGCACAAAACGGACAAC
GCATTATTTTAACCCTTTTTATCTTGCTACAAATTCAGCGTATAAATTTTCAGGGGGTGG
AGGCATTTGCAAATAGAACCCTTCATTTTGGATTTTTTGCAAAACTTCTTGATTATCTAC
CCGCTTGAGCTGCTTTTCACCTGCTAAATTAAACAGCATTACAAACTCAGGTTTACCAAA
AATTTGGCGAAGTTCTAGAGGTACGGCCTCAAATTTATCCCGTTTTTCCACATAAAGATA
CATTCCTTCTTTTTTGGGGCTTTTATAAATTGCACATAACATCTTATTCGTCCTCTAGTC
TGTAGCTACCTTCGTAATTGGTGAAACGTGAATATTGTCCTTGGAAACCTAACGGCACTC
GTCCGATTGGACCATTACGCTGTTTACCAATGATGATCTCCGCCATTCCTTTTGTATCTG
GATTATCGTGATAAACCTCATCACGATAAATAAACATAATTAAATCCGCATCTTGTTCAA
TCGATCCCGATTCGCGTAAATCCGAGTTTACAGGGCGTTTATCTGAACGTTGTTCTAAAC
TACGGTTGAGCTGAGAAAGTGCCACTACCGGTACTTGTAACTCTTTAGCTAAGGCTTTCA
GTGAGCGAGAAATTTCCGCAATTTCAAGGGTTCGGTTATCCGCAAATCCAGGAGCGCGCA
TTAATTGTAGATAGTCCACCATAATTAAACTTAATCCACCGTTTTCCTTGTACACACGTC
TCGCGCGTGAACGTAATTCCGTTGGGGTTAAACCTGAACTATCATCAATATAAATATTAC
CTCTGGATTGCAACACCCCCACTGTACTGCCAACCCTAGACATTTCCTCATCATCTAGTT
GCCCTGTACGAATACGCGTTTGATCGACCGTTGAAAGCGAAGCAAACATACGCATCATAA
TTTGATCTGCTGGCATCTCAAGGCTGAAAATCAGCACAGGCTTATTCGGTTGCTTAACTT
TATTGCCGTTCTCATCTTCGACCTCAACATCTCCCATTGCTGCATTTTCACACAAATTCA
TCGCAAATGTTGTTTTTCCCATTGATGGACGGGCAGCGACAATGATTAAATCTGAAGGCT
GAAGTCCTGCTGTTTTTCGGTCTAAGGCGGCAAAACCCGTTGATACACCTGTTACACCGC
TATTATTTTGAGAACGAGAGAGTAATTCTATGCGAGCTAAGGTTTCCATCAAAATATCAT
CAATTTTTTTCGGCCCTTCGTCAGTTGCAGTTCGCATTTCTGCGATATGGAAAACCGTTC
TTTCCGCTTCATCTAAGACTTCTTTAACCGTCAATCCCTTAGGATTGTAGCTGATTTCTG
CAATTTTATTACCCGCAGCAATCAATTCACGACGAATAGCCCGTTCACTAACAATCTCTG
CATAAGCTAAAATATTCGCCGCACTTGGGGTATTTTTAGATAGTTCCGCAAGATAGGCAA
AACCGCCTATATCTTGCAATATGCCTTTATTTTTAAGCACTTGATCAAGTGTGATAATAT
CAATAGGCTGATTGTTACGAGATAATGAAGCCATTTCTTCAAAAATCAGACGATGAGCGT
GATTGTAAAAATCGGTACTCTGAACACGCTCAGCAACGCCGTCCCAGTACTCATTACTCA
GCATTATCCCGCCTAATACCGCTTGCTCTGCTTCAATTGAGTGAGGGGCAATGTTTATCT
GTTCAATCTGTTTATCTTTTTGAGGATCTTTATTTTTTTGATATTCAGCCATTGATGAAA
CTCTTTTCAGGGAAATGATAAAAAGGTAGTTTACCGAATTTGCCAAAAATTTTCAGCTGG
TTTAGCCCGTACAAAAATAGCGAGACACAAAATTTGTTAATAATCTACTTCAACTACACT
AATTTCATTATTTAATAGTAATCATAGAACCAAAGTTAAAGCACTGAAACCACAGATCTA
CTTGTGAAAAACCTGCTTCTTTTAGGCGTGCTTTATGTGTATCAATACTATCTGTCCGCA
TCACATTCTCAAGGGCTGTACGCTTTTGGCTTACTTCAAGCTCACTATAGCCATTTGCAC
GTTTAAACGTGTGGTGCAAATCAATAAGAAGTTCATTTATTGTGTTATCTTCAAAAGTAA
ATTTTTCCGATAACACCAACACACCATTTGGATTTAACCCATAATAAATTTTACGTAAAA
GAGCAAGCCTGTCTTCTCTTGGCAAAAATTGCAACGTGAAATTTAGGACAACCATTGATG
CATTTTTAATCTCAATATGACGAATATCATCACATAAAATTTCCACAGGAATATCCGAAT
GATAGGCTTCCAAATGACGACGGCAGCGTTCTACCATAGGTTCAGAATTATCCACACCAA
TAATTCTTACTCCAGCTTTTTCCACATTACGCCGAATCGATAAAATCCCAGCCCCACGAG
AACAACCTAAATCATAGACATTTGACTGATCAGTCACAAAACGAGAAGCAAGCATACCAA
TCGCTGTAATGATATTAGAATAACCCGGCACAGAACGTTGAATCATATCTGGAAAAACCT
CCGCAACAGATTCATCAAAAGTGAAATCCCCTAATTTCTCAATAGGGGCTGAAAATAGAG
TATCTTTAGACATAAACAATATTATTGATAATAAATGGTGTATTCTACTCGCAATTTATA
AAGATTGTAGAAAATAATTTATTTAGCAACATTCCTAATTTAGTGAATACGTATAAGTAC
GATATAAAAATGCGCAAATCAGGATAAATAACATCACAATAATTTGAATTAATCTCTTTT
TAGTCAATTTCTCTGCCGCCATTTTCACTCCAAATCTAAATAAATCTTGTTCATTATTCC
CTAAAAAAATGTTAAAATTTGCCTTAAATCAAATTTTAGGATGGTTGCGTATGAAAATTG
TATCTGATTTTAAAGCAAATGGAAGAACAGCCTGCACAATTCACTGTCAAAATTGCAGTA
TTAGTCAATTATGTTTACCTTTTACTCTCAATGAACACGAATTAACTCAATTAGATAATA
TCATTGAGCGTAAGAAACCTGTGCAAAAATCACAAATCATCTTTCAGTCAGGTGATGAAC
TCAAGTCTATCTACGCAATCCGTTCAGGCACAATTAAAAGCTATACCATCAGTGAAAATG
GTGAAGAGCAAATCACCGCTTTCCATTTACCGGGCGATTTAGTTGGCTTTGATGCGATTA
TGGATATGAAACATATCGGTTTTGCTCAGGCTCTTGAAACGTCAATGATCTGCGAAATTC
CTTTTGATATTTTAGATGATTTAGCTGGCAAAATGCCAAAAATCCGCCATCAGATTATGC
GTTTGATGAGTCATGAAATCAAAAGCGATCAAGAGATGATTTTGTTGCTTTCTAAAATGA
GTGCGGAAGAAAAACTTGCGGCGTTTATTTACAATCTTTCACAGCGTTATGCCGCACGCG
GTTTTTCAGCAAGAGAATTTCGCTTAACAATGACCCGTGGTGATATTGGAAATTACTTAG
GTTTAACCATTGAAACTATCAGTCGCTTGCTTGGTCGACTCCAGAAAAATGGCATCATAA
CGGTACAAGGTAAATATATTACCATTAATCATATGGATGAATTAAGTGAAATGGCTGGTG
TTACAAAACCTAAACTGTCCCATTGCAATCCAAACTTATAATTCTTTACATACTACTTAT
CTTGACGTTCCCCCCGTACCTTACGGACAGGGTTGAAAAAAATACTCTTCTATCTTAAAA
AGATAATTTATGCCCTAGTCTCCGATCTATGAGAATGAATACCAGGGCTTATCTCCAATG
AAAATATTCCTTCCTTCTATAAAGAAGATCAATTCGATAATTTGATATTAAAGAGCCATT
TATCTACCAAACGCTTCCCTTCCTCGCTTGACCCAAAACGAGCATAATCTACATCAACCA
ATTTCACGCCGTCCAATTTAGGTGATTGTGGAGCAACTTCTGCTTTCACATTGGTTGGTG
TTTGATAAAGTCCGTGGTCACGCCAAGGAATTTCTTGAACCTCTTTAGATAGAACCCAAT
CCATAAATAATTTCGCATTATCAAGGTTTCTCGCACCTTTAATAATACTTGCAGCCCCTA
AAGCATAGCCTACCCCATCTTTAGGTAACACATAATCAACTGGCGCACCTTTCTCTTTTT
CTGAAGCATAGCCATGAGCAAAGCCAACTGTCACAGCACTTTCCCCACGAGAAAGGTTCG
AGGTCACTAAGGTGCTTTTCACATATTGAGAAATGTTACCATCTAATTTTTTCAAATACT
CAAAGGCTTTTTCCTCGCCCATTAATTGAATAAGCGTAATCATCGTGGTATACATTGTCC
CTGAACTGCGAGGATCGGCTAATTGCACTTCACCTTTTAAGCGAGGATCAAGCAAATCTG
CCCATTTTTTCGGAGCTTCAACGCCTAACTGTTTTAATTTTTCGGTATTAATACCAAAAC
CAAGCACCATCAAATACGCAATCGAGGTATATTTACCAGCCTCACTCTCTTGTAATGCTT
TAAATTGAGGCAAAACCTCCGCTTGTAAAGGTGAACGATAGGCTTCTAATAACCCCATCT
GCCCTGCTTGGAAATGTGGCTCAATAGTACCGCCATACCAAATATCCGCTTGTGGATTAT
CTTTTTCCGCTTTCAGCTTACCTAAAATTGTCCCTGTTCCACCGTGAATAAACTGAGTTT
CCACATTATATTTTTGTGAAAAACGTTTCGTCAGATCTTCACATACTTTATTTTGGACGC
CACAGTAAACTGTCAGCTTTCCTTCAGCCTGAGCATTATTAGCTACAAAGACTAATGGTG
AAAGTAGAAAAAGGCTTGAAAACCATTTTTTTAATTGCAATTTTTTCATTTGTTTCACAT
TCCTGATGTTTAAAAGAGTCATAAGTGTAACATTTATCCTACATAAAGCAAGAACAAGCG
GTTTGATTTTATGCTAAAATGACATAACACTACCCTATTATATTGATATGAAAAAATGTT
GCTTAATCAAATTCAAATAATCCTAGTCGAAACCTCTCACAGTGGTAATATCGGCTCAGC
CGCACGAGCAATGAAAACGATGGGACTAAGCCAGCTAAGGCTTGTCACCCCAAAACAAGC
GATTGACGAACAAGCAATAGCCCTTGCTGCAGGGGCAAAAGATGTATTGGATAATGTACA
AATTTATGCGGATATTGACAGTGCAATCGCAGATTGCCAGCTTGTTATTGGCACAAGTGC
CAGATTACGCCATCTACAAAATTCACTGGTCGAACCACGCCAATGTGGCAAATTAGCTAT
TCAACGTGCTGAACAGGGTAAAGTAGCGATTGTATTTGGACGAGAACGGGTGGGCTTAAC
CAATGAAGAATTATTAAAATGCCATTATCACTTAAACTTTCCAACCAACCCCGACTATGG
CTCGTTAAATCTTGCAATGGCGGTACAACTCGCCTGTTATGAACTCCGAATGGCTTGGCT
AGATTTGCAAGAAAAAACCGATATTCAACCGCTTGCAGAATACCCGACATCAGAAGCCTT
AGAACATTTCTTTGCCCATACCGAACGTTTATATAAAGAACTTGGCTTTATTCGCAACGA
AGCAGTTATGCTGAAACTACGCCGGTTATATCAACGAGCCGAATTGGAAACCAATGAATT
AAATTTATTAAGAGGAATGTTAACTGCAGTAGAAAAGTACTCGCTAAAGCAGAAAAATGA
CTAATAATAAAGGGATAAGAAATTACATCTCTTATCCCTTAAATCATAGCTAATTAACTA
TAGTACCTAACTATCTAGATTACCATAATACACGTAAACCAACACCAAGTGCTTGGTCAG
TAACTTTTTTGTTATTACTGTCTTTGTTCTTGATTAAAAGACCTTCAACAAAGGTAACAA
CTTGTTTATGTAATTTATAGTCTGCACCTAACATGAATTGATGAGCTGTTGCTTTGTAAG
CTTTATCTTTGTAAGTACCATAAGAGTAGTTTCCATACACGCCAGATTTTGGAGTAACAT
CAAATCTTGCACCAGTTCTTACGAAGTCAATTTTCTCTTTAACATTATCTGTTTTTACAA
CACCATGACCACCATCAACAGCTACAGTAAATGGAGCATTGACATATTTAAGACCAAAGT
ATACACCATCTTTGTCTTTCTTATTAACAGCTCCAGATTTATAGTCATCATGAGTATAAC
CTGCTGCCACAGTTACAGATTGACTTTCCGCAATCTTAGCTGTGTATTTAGCACCTAAAC
CAAAGCCAGATTTAGTAGAATCTACCTTTACTCCTCCCTTATTATCACGCTCATTTGCAA
CATTATAGTTAGCACCTAACGTCAAACCTTCAATGCCTGTATAGGTATAGTTAATTGCTG
AATCAGAAGATGCAGTAAGGATATCAAAACCTTTTTTGTTTGTGTTGTTTGCTGAATATT
TAATTCCACCAGTACCAACACCGTATACTTTATCAAAACCAGCTTGACCAATGCTATCAC
CGATTACAGCTTGTTTACCAAAAGAAATTTCATGACCATAGCCGCCTAAACCGACGTAAG
CCTCTTCTGTTGTAACATCCCCCCATCCTGCATCATTTTTAGAATTACGGCCAAGGCGAG
TCTCATAACGACCAAAACCGTAGAGATTCTCATTGATATTATGTTTGATAGAAATACCGA
AACGAGAACCATTATTCTTTAAGTTAGTGTGACCACCTGTTGAAGATTGACCTTTCTCTT
TTGTGGCTTGTTCTTCTAAAAGAAGACGCAATTGACCATCAAAATCAACTTTTGTACCTT
CATTTTCATAAACTGTTACAGCTGATGCTGATGCTGCAAATGCCGCTACTGCTAATGCTA
CTAGTGTTTTTTTCATAATGTTCACCTTAAGTTTTTAGTTTAACTAAGATTACTCTTATT
AAGCTATAAGAGCAACCGATCCATATCTGCCATTACCTTCCCATGTAAGTTTGGTAAATG
CAGATTGCATGCGAATGATTGCAAATTTGTAGAGTAGTGTCAATATCTTACATAAAAAAA
CATTTTCTTTAAAATCAATAAGTTAATAAATCTCCACTCCCAAATAAGTATTCAGAGATA
ATTTTTTAAAATATTGCTCCTATTGCAATAAATCACATAACTATATGATTTAAAAATAAA
AAAACTCATAGCAAATAAAGATTTATGACCTTTTTTCTAAAAATGTGAGTTTCATCACAT
TTTTAGAAAAAATAGAAAGATTATTTTTATCAAAAATAAATTTGAAAAGAGATGCACATA
CATTAAAATATCTATACATTTAATACAGAGAATAAAAAATGGGTAATTTTACAGATACAA
TCATTACAAAATTAAACGACTTTTCTCCCATCTTGTCTCTGCAAATCTCTATCTATAGCC
ACTGCTTTAAACTTACTCATGGCTCCGTCAAAGAATTCATACAAGAAATACTAGAAACAT
GTTCACATATTGAGCAGTCAACTTCCCCTGAAATAACTGAAGTTTATACTCAACGTTTAA
TTGAACAATATGATGCTCTACAAAAAAGTATTCATCTCAAGGATAAAAAGTCAGATTCCC
CTATTTTCTCTCAATATAAATTTACTAAGAGTATTCATACATTATCAAAGAAACAGAAGT
TACATGAATACTATAAAGCGTTGCGTGCATTGAATGAAAAACTCTCATGGCTCATTAAAC
AAAATTACCATTACCCTGAGTATAGGCATATGCTCTCAATAAAGATACAAGAAACAGAGA
ATAGAAAACAAAAATGTTTAAAGGCGATTGAAGAATTGAGCTTTAATCAGGAATAACGGG
AGAAGATTGACAATATATTGTTGCTAATCTTATCAATCTCTAGTAGTGTCTAAATATGCT
ATGCTCTAAACATACACATCATACTAAAAAGAGTCCATAGAAAATATCCTCTCTTAATAG
AGAGGATATATAAAATTGTAATACTAACGTTTTGAGTATTGTGGACGACGACGTGCTTTG
TGTAAACCCACTTTTTTACGTTCAACACGACGAGCATCACGGGTAACAAAGCCCGCAGCG
CGTAACGCTGGACGTAAAGTTTCGTCGTATTCGATCAATGCACGAGTAATACCGTGACGG
ATTGCACCTGCTTGACCAGAAATACCACCACCTTTAACAGTGATGTATAAGTCTAATTTA
TCTGTTAATTCAACTAATTCTAATGGCTGACGAACGATCATACGAGCTGTTTCGCGACCG
AAGTACACTTCCAAAGAACGTTGGTTAATGGTGATGTTACCATTGCCCGGTTTGATAAAT
ACACGAGCTGAAGAGCTTTTGCGGCGACCTGTGCCGTAGTTTTGATTTGCTGCTGTCATT
TTTATGCTCCGTGATTAGATATCTAAAACTTGTGGTTGTTGTGCTGCGTGGTTGTGTTCG
TTACCTGCATACACTTTTAATTTACGGAACATTGCACGACCTAATGGACCTTTTGGCAAC
ATACCTTTAACCGCAATTTCAATCACTGCTTCTGGACGACGAGCAATCATTTCTTTGAAG
GTTGCATCTTTAATGCCACCTACATAGCCAGTGTGCCAGTAGTAGATTTTATCAGTTTCT
TTTTTGCCTGTTACCGCTACTTTTTCCGCATTGATAACGATGATGTAATCGCCTGTATCA
ACGTGTGGAGTGTACTCAGCCTTGTGTTTACCACGAAGACGATGTGCTAATTCAGTAGCT
AAACGACCTAAAGTTTTACCTGTCGCATCTACTACATACCAGTCACGTTTAACTGTTTCT
GGTTTTGCTACAAAAGTTTTCATTAATTAAATACCAAAATTTAAAGTTTAAACCCAATAT
CCTAATGGATATTACCTATTAATACGGTAGAATCTGACCCCTTCGAGTCCTATTCAGACC
AGACTTACATGGCGGGAATACCATGCAAAAACAGGGTGGCAAAATTATACAGATTTATTT
ACTAAAGATCTAATTCTTTTTTAAGAAAGAGTGATTTTTGCGGTATATTTCAAAATTCCA
ACAAATTTTTATAGGTTTTACTTCTCATCAAATTGAGAAAATGATAAAAAACAGCTACAT
CAAGCTAACTAACTGTAAAGGAGTGAACTATGGAACAATGGTCTGGTAACGTATGGACTG
CAATTATTGCAGCATTTATCATAGGTTGTATCATCAGTTATGTTGTTGTTCGTGCGACAA
ATAGCAATGTGAAAAAACAACTACAACTAGAGGCTGATTTAAAAGATACTGCTAAGAAAA
TGGACGAGCAAAAACAGCAATTAGAACAACACTTTGAACAATCTGCAGCTCTACTTGCAA
CACTTGCTGAAGACTACAAAAAACTTTATACGCATTTAGCACAAGGGTCTGAAAAATTAT
TGCCTGCTGAATCGGCAAAAATTGAATTTTTCCAACAACCTAAAATTGAAAATAAACCTA
AATCTGAAGATGACCAACCTAAAGATTATTCAGAAGGCTCCTCTGGTTTACTAAAATCCT
AGTATTCATATATTATTGAATTTAAGAGGAGGGAATCCCCTCTTAAATTCTCTTTAACTA
CATTTTTCTTAGAACATATTGTCTTTATTATCAGAAAATTTGATCGAAAACATTATATTA
AATTTAATTTCAGATTAGAATTTGAAAAAATTTTTTAACTTATCATTAACAGGAAAATAC
AATGTCTTGTTTATTTATTGCAGGCACAGATACAAATGTAGGAAAAACTATCGTTACAAG
GGCTCTATTACAAACAATATCTAAATATGAAATTCCCATTGTCGGTTATAAGCCTATTGC
GTGTGGTGGCGATGATTCTTTACCCACAGAACCCAATCAAGATGATTATGCCTGTGAAGA
CAATAGTGATGTCCTCATTATACAGAACAGCTGCCCTTGTCCTGTAAAATACAGAGAAAT
TAATAGCTATTCTTTTATCCATTCTAGTACACCAGTATTTGCAGCGCTAGACGCAGTACG
TCATATTTCTGTTAATAAACTGGATCACGATCTTCAACGTTTACACCGACAATATGCAAA
TGTTCTTATTGAAGGCACTTATGGCTGGTTAACACCTATTAATAAAGACCTAAGTTTTGC
TGATTGGGTTAAGAAAAATAGAATGCCAGTCGTACTTGTTGTGGGAATAAAAGAGGGTTG
CGCTAACCATGCACTTTTAACAGCGGATGCGATTCAACAAAGTGGGGTTAATCTTATCGG
ATGGATTGCAAATCGAGTAAATCCTGGGCTACGTCACTACGCTGAATTAATTGAACTCCT
TAGCAAAAAAATCAATGCTCCATTACTAGGACAAATTCCTTATATTGGTTATCCTAGTAA
AAAAGAACTATCTGAGTATATTCAGAACCCAGAGCCTCTATTAAGTTTTTTCCATAAATA
ATCTAATTGCTGGCTCTTGAAGAGCTAAGCTCATACTGAAATATTAAGCTGGCTCTTTAT
TGATAATAATAGACTAACAATCATGACTACAAAGGTTGCTATATAATTTTAGCAACCACT
CTGATTTCTATGCTATTTTAGCTAGTTAAATAATTCATAAATGCTGTAATTACACCTAAG
TTAACCACATCCACAAAGAATGCACCTACAAGCGGTATGATTAAGAATGCTTTATGTGAT
GGTCCAAAAGTTTCTGTGACAGATTGCATGTTCGCGACCGCAGTTGCAGTTGCGCCTAAG
CCAAAACCGCTGTGACCTGCTGCAAGAATGGCTGAATCGTAATTACTTCCCATCACTCTA
AAGGTCACAAAATATGCATAAAGTACCATAACTATGGTTTGAGCAATAAGGATAATTAAC
ATTGAGCCAGCAAGGTCTGCTAATTCCCAAAGTTTAATGCTCATTAATGCAATTGCTAAG
AATAAGCTTAATGATGCGTTACCAAATACGTCAATAGCACGGTCAAACATATCAAATTTA
AACACTAACGTTAATACGTTTCTTAATACTACACCAAAACCTAATGCCCATACGAATTGA
GGTAAACCTGAATCAGGGAATACTTTAACCATAACTGATGAGAATGCTAGACACGCTGCA
AATAATGCCATTGTTTCGATCGTTGATGTTGCTGTGATTAAGCGTACATTGTCAGCATCT
TCAAATGTATCATCAGCATATTTTGCTTCTACGCTTTCAACTTTTACACTGTGTTTAGAT
GGGGTAATTTTCATTTTGTTGATAAGACGGCGTGCTAATGGGCCACCGACTAAACCACCA
GCTACTAAACCAAATGTAGCAGATGCCATTGCCATTTCCATTGCACCTGCAAGCCCATGT
TTTTCAGCAAAAACAGTTGCCCAAGTTGCACCTGTGCCGTGTCCGCCAGTTAAAGTAATA
GAACCTGTAATTAAACCAACAAGTGGATCAATACCAAGTAGCATAGCTAAACCAACGCCT
ACACCATTTTGAACAAGGATAAATATACTCACGATAACGAGGAAAATGACAAGTGGGATT
CCACCTTGTTTCAAACGGGAAAAATCTGCGGATAAGCCGATAGATGAGAAGAAGGCTAAC
ATGAAAGCTGTACGTAAAGAGCTTTCAAATTCAAAGGTAATTCCAGCGAATTTATATAGA
CAAAAAATGATACCAGCGATAAATAAACCACCGGCAACAGCCTCTGGGATATTAAAGTCT
TGGAAGAACTTAATTTTATTTACAAATACTTTGCCGAGAAGCAAAACAAGCGTTGCGGCG
ATAAGTGTGTGATAACCGTTTAAAACGATTGGCTCCATATCATTACTCCTAATATATGAT
TTATGAAGGGGCGGATAATATTATAAAGATTTAGCATTGTCAAAATGGCTATTTGATTAT
TTAGTCGCATAAAAATATTGTTATGGTAGACATTTCTCTATTATTTTTTGAGTTAGATCT
CATTTTTTGCTTGGGGATTTTGGTAAAATCGTCGCAGTTTTATTTTTTTATGATGAGGCT
TTTATGAGCGAAATTGCATTAACAGTAAGCCTATTATCCTTAGTTGCTGTCATTGGGCTA
TGGATAGGGCATATTAAGGTGAGAGGCGTAAACCTTGGTATTGGCGGTGTGTTATTTGGT
GGGATACTGGTTTCCCATTTTATGACGCAATATGGTGTCAAACTTGATGGTCATACCTTG
CACTTTATTCAAGAGTTTGGTTTGATTCTCTTTGTCTATACCATTGGTATTCAAGTTGGT
CCTGGTTTCTTTGCTTCATTACGCCAATCGGGATTAAAGCTTAATGCTTTTGCTGTGATG
ATTGTTGGGATAAGCGGTATTTTAGTGATTTTATTACACAAAATATTTGATGTTCCTCTT
CCTGTGATATTGGGTATTTTCTCTGGTGCGGTAACCAATACACCATCATTAGGTGCTGGG
CAGCAAATTCTGACAGAATTAGGCGGTGAGTCCATTACTGCTGTGATGGGTATGGGGTAC
GCAATTGCCTATCCTTTCGGGATTATCGGGATTCTATTAGCAATGTGGCTTATCCGTATT
ATTTTTAAAATTAATGTGGATAAAGAAGCTGATGAGTTTGATTCTGCAACCAACAATAAA
AAAGATGGATTAAGTACGATGAATGTTCGTATTACAAATCCAAATTTGAATGGGTTGATG
CTTCAAGAGCTTCCTGATTTTGAATTGCACGAAGTGGTTTATTCTCGTATTAAGCGTAAT
GATGAGTTGTTTGTGCCTAAAGTGCATACTCAAATCCAAATAGGCGATATTCTGCATCTT
GTGGGAACAAAAGCTGCGTTGCATAAAATGCAGCTCATTCTTGGTGAAGAAGTGAATGTT
TCACTTTCGACAAAAGGCACAATGTACCGCACAGAACGTGCTGTTGTTACCAATGAAAAA
GTATTTGGGAAACAAATTCGCCAATTGATGTTAAAAGGGAAATATGATGTAGTGATTTCT
CGCTTAAACCGTGCGGGGGTTGAGTTGGTTCCTAACGGGCAAATGACATTGCAATTTGGT
GACGTGTTGAACTTGGTTGGCCGCCAAGAAGATATTGAGGCTGTGATGGCGATTATCGGT
AACGCTCAACAAAAATTACAACAAGTACAAATGTTGCCTATCTTCATCGGGGTTGGTTTA
GGGGTGTTACTAGGCTCTATTCCAATTTATCTGCCAGGTTTCCCCGTTGCATTAAAATTA
GGGTTAGCTGGCGGTCCTTTAGTCGTTGCATTAATTTTAGCAAGAATAGGAAGTATCAAA
AAACTCTATTGGTTTATGCCTCCAAGTGCAAACTTAGCATTAAGAGAAATTGGTATCGTG
CTTTTCCTTGCAGTTGTAGGTTGGAAAGCAGGCGGAAACTTCTTGAATACCTTATTAAGT
AATGATGGTTTAGCGTGGATTGGTTATGGTGCGATCATTACTTTTATTCCATTAATTGTT
ACAGGGCTGGTTGCTCGTATTTATGGTAAATTAAATTATCTGAGCCTATGTGGATTGCTT
GCAGGTTCAATGACGGATCCACCGGCTTTGGCATTTGCAAATGGTATTAAAGAGGGCAAT
GGTGCAGCAGCACTCTCTTATGCGACGGTATATCCATTAGTGATGTTTTGTCGAATTATC
TTGCCTCAAATTCTCGCTATATTATTGTGGGTAGCTGGCTAGTCGTAACTAAGCAATCTA
GTTATTGACAGTTCAATAGACTAGATTGCTCAATTTCAATAAAACGCAATAAGTTTCCAA
CAATATTTAGGATCCATTCACGCCATTTTTATAGGATTATAATTTATTTTCTATGATAAA
TAATAGGATGTCTTAATCACGGATTTAACGTTATAATGAGAAATAAATCTATTTTTTAAT
GGAAATACTAATTTATGTATCGCTTAACCTTTTTTTTGATATCTACTTTGCTGTTTAATT
CCTCCCTCTCTGCCAAATGGCTAAAGATCAATGATGTAGACTATATCTGGGGACCATTTA
AAATCTATAATATTTCATTATTCTCTGAAACTGGCAGTTATACTAATAGCACACGCCCAT
TAATGCTGACTCTAAAATATCAAAAGCCCGTTGAAGGGCGTGATTTTGCAATTTCTTTAG
CTAGATCTTGGTCTAATTTAGGCATCACTCTGCAAAATCAAGATAATGTGGTTGATCGTT
TGCGTAAAATTTTACCTAATATCAAGAAAGATGATTCTCTCAGTTACATTGCTTTAGAAG
ATAAAGGATATTTCATATTAAATAATATTGTTATTCCTGAAGAATTTAACAAAGAATTTA
ATGACGCTGTAGTAGCAATATGGCTAGATCCTCGTGTAGAAATTGGGCGTAAACTTGTCA
ATAAAGAAGAAAAAACCTTCATTGCAAACATCCCTAGAGTTTTAGAGACACAAAAACCAC
AAAATATAGAAAATAATATAGGGGTACATGAAGAATCAATAGATCCTGTGGTGGACTCAA
GCAAAGTATCTAATGATATCAAACAAAACTTAGACTCTTCAATAATGCCTAGAGTACAAG
ATAAGCCTTTAACTCAGTCAAATGAAGAGAATATGAAAGAAGCAGAAAAACCACTTGAAG
ATTCAGAAATTGATATTTCTCCTCCTTTAGATCCCATACCAGAAGGCAAATATCTAAATA
TATAGCTGATTATTAAAGTGTTTATAGCATATATAATAAATCGACAATTCCGATTCAGAA
CTGGAAACTGGCGATGAATCGATTTATGATTGATTTTGGTGATCGCCTAGACGATCACCG
TTAAGTTGAAATGGGTGTTTACACAGAATTTGGGATAGGGTCTTTGGGATAGGGTCTTTG
TAACTAGAATCATCTAAGCGCTAATACTTCACCGTATGCCCATAGCTTTCAATAATACCT
TTAATATGCTCTAACGATTCTTTCGTCGGTGGCATCACATCTTCTAATTCATATTCTAAC
CCTAAGGTTTTCCATTTATGTGCGCCTAAACGGTGATATGGCAGAAGTTCGACTTTTTCT
ATGTTGTCCATACCTTGAATAAACTGACCCAATAAATGAATATATTCATCGGCATCCGTA
TAACCTGGTACAACCACATAGCGGATCCAAGTACGTTGATTACGTTTATGCAAATAACGA
GCGAAGTCTAGGGTACGTTTATTAGAGACACCGATAAAATCTTTATGAATTTCTTCGTTC
AGCTGTTTTAAATCAAGCATAACGAGATCGGTTACATCTAGCATTTCATCGACTAGCTCT
GAATAATTCCGCACAAAACCATTTGTATCTAAACAAGTATCAATACCCTCAGCTTTACAA
GCACGGAACCAATCACGCACAAATTCCATTTGTAACACGGCTTCGCCACCTGATGCTGTT
ACGCCCCCGCCCGTTGCTCTCATAAAATGTTTATACGTCACAACTTCCTTCATTAGATTT
TCTACGGAGATCTCTTTCCCACCTTCAAGATCCCAAGTGTCACGGTTGTGGCAATATTTA
CAACGCATTAAACAGCCTTGTAAAAACAAAATAAAACGAATCCCAGGCCCATCTACTGTG
CCACACGATTCGTAAGAGTGATAACGTGCTAAAACAGTCATTCTTTTTCCTTTAAATAAA
GTACGATTAGGACAAATGTCCTTAAACATTTCTGCTAATCGCAATTAATGCGTAAGATAC
AATAAGCGGTCAGTTTCTGCAAAAGTTTTGCAAAATCTGACCGCTTATTAGTTTAAACTA
AATTACATCGACTGAGTGAAAGTACGAGTAATTACGTCCATTTGTTGCTCTTTAGTTAAA
GAGTTGAAACGCACTGCGTAGCCTGAAACACGGATTGTTAATTGTGGATACTTCTCTGGG
TTTTCCATCGCATCTAATAACATTTCACGGTTCATTACGTTTACGTTTAAGTGCTGACCA
CCTTCGATGGTTGATTCGTGGTGGAAGTAACCGTCCATTAAGCCTGCAAGGTTACGTTTT
TGAGATTCAAGATCTTTACCTAACGCATTTGGTACGATTGAGAAGGTATAAGAAATACCA
TCTTTCGCGTAAGCAAATGGTAATTTCGCAACAGAAGTTAATGAAGCTATCGCACCTTTT
TGGTCACGTCCGTGCATTGGGTTTGCACCTGGTCCGAATGGCGCACCTGAACAACGACCG
TCTGGGGTGTTACCTGTTTTCTTACCGTAAACCACGTTTGAAGTAATGGTTAATACTGAC
TGTGTTGGTGTTGCATTACGGTATGTTTTGAGCTTCTGAATTTTCTTCATAAAGCGTTCA
ACTAAATCAACTGCAATGTCATCTACACGGTTATCGTTGTTACCGAATTGTGGGTATTCA
CCTTCAATTTCAAAGTCAAGTGCTACGTTTTTCGCTACGCCAACCACTTCTCCTGCTTTA
TTTTTGATTTCAATGTCGCCACGGATTGGTTTTACTTTCGCATATTTGATTGCAGAGAGT
GAGTCTGCTGCAACAGAAAGACCTGCGATACCACAAGCCATTGTGCGGAATACATCACGA
TCGTGCAACGCCATTAATGCTGCTTCATAAGCATATTTGTCGTGCATAAAGTGAATGATG
TTTAACGCAGTCACATATTGTTTCGCTAACCAGTCCATAAAGCTGTCTAAACGGGTCATT
ACATCATCGAAATCTAAGTATTCAGACATAATTGGCTCAGTTTTCGGTCCAACTTGGTCA
CCTGATTTCTCATCAACACCACCGTTGATTGCGTATAGTAAGGTTTTCGCTAAGTTTGCA
CGAGCACCGAAGAACTGCATCATTTTACCTACGATCATCGGGCTTACACAGCACGCAATC
GCATAGTCATCGTTTTGGAAATCTGGACGCATTAAGTCGTCGTTTTCGTACTGAACAGAT
GAAGTTTCGATAGACACTTTCGCTGCATAGCGTTTGAAACCATCTGGTAAACTTTCAGAC
CAAAGGATTGTTAAGTTTGGCTCTGGTGATGGCCCCATTGTGTAAAGGGTGTGTAATAGA
CGGAAGCTGTTTTTGGTTACTAATGTACGACCATCTAAGCCCATACCTGCGAAAGTTTCT
GTTGCCCACATTGGGTCGCCTGAGAATAATTGATCGTACTCTGGGGTGCGTAAGAAACGA
ACCATACGGAGTTTCATTACTAAGTGATCCATTAATTCTTGAGCTTCTTTTTCAGTGATT
TTGCCTGCTTTTAGGTCACGTTCAATATAAATATCTAAGAAGGTTGAAACACGACCGAAA
GACATTGCTGCACCGTTTTGTGATTTCACTGCTGCAAGGTAAGCAAAGTAAACCCATTGT
ACCGCTTCTTGTGCGTTAGTTGCTGGGTTTGAAATGTCAAAGCCATAAGATGCAGCCATT
TCTTTCATTTTGCCTAAAGCACGGTGTTGTTCTGCGATTTCTTCGCGTAATTGGATTGTC
GCTTGAATATCTTCGCCACGCTCTAACTTCTCTTGTAAAGAGGTAAACTGTTTTACTTTA
TCTTTCATTAAGAAGTCAGCACCGTAAAGAGCCATACGACGATAGTCACCGATAATACGA
CCACGACCGTAAGCATCAGGAAGACCTGTAATTACGCCTGATTTACGGCAACGTAAAATG
TCTGGAGTATAAACATCGAATACACCTTGGTTGTGGGTTTTACGATATTCAGTAAAGATT
TTCTCTACTTCTGGATTTAATTCACGGCGATAAACTTTACAAGAGCCTTTCACCATATTG
ATACCGCCAAACGGCATAATTGCACGTTTTAATGGTGCATCTGTTTGAAGACCTACGATT
TTCTCTAAATCTTTGTTGATATAACCTGGTGCGTGTGAAGTGATGGTTGATGGAATATCG
CAATCAATGTCATACGGTTCGTGGGTTTTGTTTTCCACTTTGATTTTTTCCATCACTTCT
GCCCAAAGCGTTGTAGTTGCTTCGGTTGCATCTGCTAAGAAAGATTCATCACCTTCATAC
GGCGTATAGTTTTTTTGGATAAAGTCACGCACGTTTACATCAGTTTGCCATTCACCTGGT
GCAAAACCTTCCCACGCTTTCTTTTGAGCTTCGGTTAGTTGAGTCATTTTAAGTCCTCGT
TAGTTAATGTAATAAATTGGAACGCAAGCGGTGCGATTTTGCAAAAACACTGCGAAAAGT
GACCGCTTACAAGTTTTGAATTAATGTTTTTTTAGATGCAAAAACCACTGCACCATACCG
ATGAAAAATGCACCACCAACAATGTTACCTAAGGTCGCTGGAATTAAATTTTTCACCACA
AAATTTGCCATTGTTAAATCAGCGAATTGACTAGGATCAACCCCTATCGCTGTCCAAAAT
TCAGGGCTTGCAGAGCCGTGAATTAACACGCCCATTGGGATCATAAACATATTCGCCACA
CAGTGTTCAAATCCAGATGCCACAAACATTGCTATCGGCAAAATCATAATGAACGCTTTA
TCCGTCAGGCTCTTACCTGCATACGCCATCCATACCGCAATACAGACCATCAGATTACAG
AAAATCCCCAAGCTGAATGCTTCAATCCAAGTATGATGGATCTTATGTTGGACTGTTTTT
AAAATAGTCAAGCCCCACTGCCCATTTGCAGCCATAATTTCACCGCTAAACCACACTAAC
AGCACAATAAAGGTCGCACCGATGAAATTACCGCCATACACAACAAACCAGTTTTTAAAC
ATCTGCGCCCATGTAATTCGCTTACTTGCTTTGGCAACAATCGTCATGGTTGTTGAAGTA
AAAAGCTCTGCTCCAAATACCACGCACATAATAATGCCTAAAGAGAAAACAAGACCGCCA
ATGAGTTTAGCGACACCCCATGGCATATCCGCAGCCCCAACTTGGGTAGTTGCATAAAAG
ACAAAAGCAATAGAAATGTAAGCGCCAGCAGTAATTGCTGAAATGAAAGAATAAAATTGG
TTTTTGGTTGCTTTATAAACTGCGCCATCTTCGGCGATTTTTGCCATCTCAGCAGGTGAA
AACATTACTATCCTTAAACGAAAATTTGAAAAATTATAGAAATTGTTGAGAATTATAGAC
CTGTTAACCTGATGATTAAATAATTTTTACGTTTAAAATAAATAAAGTAGAATTCTTTCT
TGATCCATATCAATCTTTCAAAAAAAGTACAATTTTTGAAAACTTAACTTAAACACAAAT
TTAACAAAATAGTTACAAAATGACCGATTATTTGACTGCTTTACTCGGAATTTTCCTTAG
CGAAGAGAATCAACTTCTCATTATGTTTGTCAGCAGCTTTTTAAGCCCAACAATACTACC
AGGCAATTCCGAAGTGATTTTTACCACTTATACAACGCAAACACTATTACAAAAAAATAC
GGTGTATGGATTATTCGTTGTAGCGACATTAGGAAACTCCCTCGGTAGTATGACAACTTA
TTTTATCGCTCAATTTTTTCCACAACCTAAATTTCATGACCAACAACATAAAAGCATCAA
GCTCACGCTTAAATTGAGCCAAAAATATGGTATATGGATTCTATTATTTAGCTGGCTTCC
TATTGTTGGCGATATCTTTTGTGGTATTGCAGGTTGGTTACGATTCAACTTATGGAAAAG
CATATTATTAATTACTCTAGGCAAAGGAATTCGTTATGCATTGCTACTTTGGAGCGTTTA
TTTGGTTGTTAGTTAAGGACTAACAGTCTACAATATGAATAAATTATTTTTGATGAGAAA
AGCTATGTCAAAACACTCCCCTGAAATCAAATCTATCTCAGTAATTGCCAAAACTCGCAT
TTTTGAAGTGCAATCCGTCGATTTACGTTTTTCCAACGGCGAAGAACGCACCTATGAACG
TTTAACGCCACAACGTCGTTCATCTGTCATGGTATTACCCATTCATAATAATCAACTGAT
TCTTGTTAAAGAGTATGCTGTCGGCCCTGAACGTTATGAACTCACCTTCCCTAAAGGCAT
TGTAGATAGTGGAGAAGATCCTGTACTGAGTGCAAATCGAGAATTACAAGAAGAAATAGG
TTTTGGAGCAAAAACAATCGAACCACTGCGTTCAGTGTATAGCGGTCCTAGCCATATGTA
CGGCTTAATGCACCTTTTCGTGGCTCAAGATCTCTATCCATCACAGCTAGAAGGCGATGA
ACCAGAGCCACTTGAAATCATCTATTATCCATTAAACAAAATTAACGAACTGCTTGCCGA
CCCTAATTTTGCCGAAGCACGCAATTTATCCGCCTTATTTTTATTAAGAGAATATCTCAA
TGCAAAAAACTAGCCTACACATTTTATGGATTTATCCACTACTTACCCAGTTACTCGGCT
CTGCCCTATTACCCCTTTTTAGCGAATTTAGCCAAGGGGGAATGCTGGTTGTTTTTGCCT
TATTTACCGTCCCAGCTTTTCTATTTGCATTAGTCAGCTACAAACAGCAATATCACCAAC
GTAACATCATTCAAATTGCCTTTTTCTCAGGGGTAATAATGTTCATTTACAGCCTTTTTT
CATTTTCATTGATGTTAGCTTTTGATGAATACACCAGCCTTGAAGATCCTATTCCCCTAT
GGGAACAATCCCTTGCCGTGATCTTATTCGCTCTAACCTTTGCTTTAGCAAAAGTAATGT
ACGCACTGTTGGTGTTGAGATTGTTTTTGCCGAAGGTGTAAGTCGCTTACATTAATAGAA
TGGAGCTAGACACTTCGGGTTTAATAATGGCGAGAGTTTTTTAGATCATTGGTTATCCTT
ATATTCAAGTTAAGGCAGGGTGAGAAACTTCCTCCTAGTAAATTTATAGGTCTCTCCTAG
ATAACGACTAAAATCCCTATTAGGTTAAGATAGCCCTATGAGCAAAAGTTATCTAAGTCA
GTATAAACAAAATAAACTTATTGAGCTGTTTGTAGCAGATATCACTGCTCGAACAGCTGC
TGAGTTGATAAATGTAAATAAAGCTACCGCAGCCTATTATTTCCATCGTCTGTGATTGCT
TATCAATCAAAACAGTCTACATCTTAAGAGGTTCGATATTCAAGAACAAGTGAAGCCCGG
CAGTATTGTTTACACCGATTTCTACCGAGACTATGATAAGTCTGATGTAACTGAGTTTAA
TCATTTTCGCATCAATCACAGTACCTACTTCGCAGAAAAACAAAACCCCAAACGAAAAGG
GCTAAGTCCGATACAATATCGAAATCAGTCCTTTGAATAGCTGTATAACTTTTGAAGGTC
AGATCATTTTATTCATATTTTAAAAGGTGATTTGAAGACTTTTACCATAAAACTTTAGGG
GCTGACGTAGATTAGCCCCAATAAAAAAGTACCCCGAAGAAGAAACCCAAGCCCCAATTT
GGCTAAATGCACATCAGCTTCCCAACCAGTGCTTCTTTTTAACAAAACTTTTTCAGGAGA
ATATCTGTCCGTGTAGTAATATCCTAGCACTAGAACAAACATTACAATAACAACGCCTAA
TTAATTTTCCTTCGGTACAGAATTTGATAATGCATCTACGTGTTTTTTTATTGCTTCACG
AACATGATGATTGGAATAATCTACCTCAAGAGAACCATCTCTATTTACTTTTACTCTACC
ATCAAAAATTGTTGTTGGCTGGACTTTATCAGCTGATTTAACCCATAATGCTCTAACACA
ATTAAACGTTGTTTTTAAAAAATCAAACGTAACTGTAAATAGTTTTAACATAGCCATCCT
CATATAAAATAGTGGGTGCATAATAGTGCATCGTAGTATTTAATAAATCTTATCAGATCA
ACCTTAAAACACATTATTAACATAAACTATTAACATTATTTTAACACAATCATAATGGTC
CCCACAATCCTACATCCAAAGAGTTCAAATCTTAACCAGACATCAATCAATCCAGCGAAT
ACAGCATATTGCCAGCGATGCTGCATAATTTCTTGCTAACTTATCGTACCGAGTCTCAAT
GGCTCGATATTGTTTTAAAAAGGCAAATGCATTTTCAACTAAATGGCGATGACGATATAA
ATGTCACCCCATATCATCATTACCCACCGTTGAATTTCGTTTACGAGATATAACTAGAAC
AGCTTTTGCGGTCATCAGAATAAAACCAATAGGATCGCCACAATGATCCACAGCTAAATA
AAGGAATAGTAGACAAAAGTGTTGATTTTAATTATTGGAGCTGTATTAGATTAGCTAGTA
TACCAACCAACATCAGCCCCTATAAATAAGGTTGTAAGAGCAAATTACATTTGCCCTAAA
TAATTGCAGAAGGATCAGGGCGAAGTCATTCGCGCCTACATTTTATTTACACAATCTCAC
TCGGCGTAAAGAAATACGCAATTTCACGTTTTGCTGATGTTTCAGAGTCTGAGCCGTGAA
CTGAGTTTTCACAGTAGCCTAAACCAAACATTTTACGAATAGTGCCTAGTTTGCGTTCTT
CAGGTTTGGTTGCTCCCATCAACAAGCGGTAGTTTTCTACGGCATTTTCGCCTTCTAACA
CCGCAACAACGATAGGCTCAGAAATCATAAATGCTACGAGCGGATCAAAAAAATCTTTGC
CTTGATGTTCTGCATAAAAACCTTCCGCTTGTTCTTTGGTTAAGTGAAGCATTTTTAACG
CTTTGATCGCTAAGCCATTTTTTTCCATATAACTTAAAATTTCACCGATAAGATGACGTT
TAGTCGCATCGGGTTTAATAATGGCGAGAGTTTGTTGGATCATTTGTTGTCCTTATTATT
GAGTTAAGACAAGGTGAGAAATCCCACCCTGAGTAAATTTATTTCACCTGCATACCAGCT
GTCACACCGCTATCGGCAGAGAGCAAGTAGAGATCTGCACCGCCTGTGCCAGCAGATAAA
ATCATTCCTTCCGACATACCAAACGACATTTTGCGTGGGGCAAGGTTGGCAATCATAATC
ACAAATCTGCCTTCAAGCTCTTCAGGTTGATTGTACGCGGCTTTGATACCAGAGAAGACT
TGGCGAGTATGATCGCCTAAATCGAGTTCAAAACGTAATAATTTATCTGATTTCGGCACA
GCTTCACATTTCAATACTTTTGCCACACGCAGATCGAGTTTGGCGAAGTCGTCAATGGTG
ATTTCTGAGGCAATTGGTTCAACTTTGGTTTCACAAGCGGTCATTTCTTTTCCTTTTTTT
GCAGTTTCTGCTTTTACGCTTTCGGCGAAAAGTGCTTTGGTTTCTTCAATCACAGCGTCA
ATCTGTTTTTTCTCTAAGCGAGAGAATAGCGATTTAAACGGTGCAATGCTATGGGCAAAT
AGTGGTGAACCGATGTTGTCCCAACGCAGTTCCGTTTGTAAAAAGGCTTCGGCACGTTCT
GCGAGTTTTGGTAATACTGGTTTGAGATAGCTCATTAATACACGGAATAGCTCTAAGCCC
ATTGAACAGACCGCTTGTAATTCGGCATCTTTGCCTTCTTCTTTGGCAATTACCCAAGGG
GCTTTGTCGTCAATGTATTTATTGGCTTTATCCGTTAATGCCATAATTTCACGGATCGCT
TTGTTGTATTCACGCGTTTCAAAATAAGTGGCGATATGCTCCGATTGTGCAACAAATTCA
TCAAAAAGCGCTTGATTTTCTAGTGTTGAAGCCAGTTTACCTTCAAAGCGTTTTGTGATG
AAACCTGCGGTACGAGAAGCTAAATTAACTAACTTATTGACGATGTCGCTGTTTACTCGT
TGTACAAAATCTTCTAAATTGAAATCAAGATCTTCAATGCGATCATTCAATTTCGCTGCA
TAGTAATAACGCAAACATTCAGGATCGATATGTTTTAAATAAGTGCTGGCTTGAATGAAA
GTACCACGGGATTTTGACATTTTTTGTCCGTCCACCGTCACATAACCATGAGCAAAAACG
TTCGTTGGTTTGCGGTATTCGCTTCCTTCTAACATCGCAGGCCAGAATAGACTGTGGAAG
TAAACAATGTCTTTACCGATAAAATGATATAACTCAGCATCACTCTCTTTTTTCCAGAAA
TCATCAAAGTTCAAGCCCGTGCGGTCGCAAAGATTTTTAAACGAAGCCATATAGCCGATA
GGGGCATCAAGCCAAACATAGAAGAATTTGTTTTCGCTATCTGGAATTTCAAAGCCAAAG
TAAGGTGCATCACGGCTGATGTCCCATTGCTGTAAACCGCTCTCAAACCACTCTTGCATT
TTATTGGCAATTTCAGGTTGAAGCGAGCCAGAACGTGTCCACGCTTTCAGCATTTCTTCA
AAGCTTGGTAGGTCAAAGAAAAAGTGTTCCGACTGTTTTACCACAGGGGTAGAGCCTGAC
ACTACCGAACGTGGATTGATTAAATCCATCGGGCTATAAGTAGAAGCACAGACTTCACAG
TTATCGCCGTACTGATCTTCCGCTTTACATTTCGGGCAAGTGCCTTTCACAAAGCGATCA
GGCAAGAACATATTTTTTTCAGGATCGAACAACTGCGAGATCACCTTGCTTTTGATAAAA
CCATTCGCTTTTAATTTTTTATAGATGGCAGAAGTGTATTCACGGTTTTCTTCGCTGTGG
GTGGAATGATAGTTATCGAAACTGATATTAAAGCCAGCAAAATCAGCAATGTGATCAGCT
TTGGCTTTTTCGATTAACTGTTCAGGGGTAATGCCGAGTTTATCCGCATTCAACATAATC
GGCGTGCCGTGAGCGTCATCAGCACAGACAAAGTGAATTTCGTTGCCACGCATACGCTGA
AAACGCACCCAAATATCCGCTTGAATATGTTCAAGCATATGCCCTAAATGGATCGCTCCG
TTAGCATAAGGCAAAGCACAAGTGACCAGTATTTTTCTTTTTGGATTTGACATTCTAAAT
CTCTCTAAAATATAGCAAAAAATCATTGGGATTGTAGCGGAAAAGGGGGGAATTGTGTAG
TTAAGATTTGGGGAGATAGGGATTTTTCAACGCTATTTCTGGTGTTTCTCTTATTTCTAA
AAGTTATAAATAACTAATAACACATTATCTTTTGAAAAATGAATTTTTCAGATAAAATAG
TTCTGATAAGGACTGGTGCAAAGTAATCTTCACTATCCGTTAATGCTCACCTACATAAAA
ATTAATTACGATCTTCATAAAGAGTATTAAAGCGAGAAATTACTCCACCCAAGTTTCATA
AAATAAATTTTTTAAATAAGGGATACAAATTATGAACATCAAAAAATCAATATTATCTAC
TATGCTTTTATCTTCTGCTGTGTTGCTCTCTTCTTGTAAGAAAGATGGCACTGGCGGAAA
TTCTCCCCAACATAATAAAGAACAAAATCCAGTTAATTCGTCGATAGGTAGCCATTTTAG
TGCTGAAAGTAGTGGAACTACAAATAATGGATTTAATAAACTCCCTGACAGACAGACAGA
CAGACAGACAGACAGACAGACAGACAGACAATCATAATGCACTTACGTCTCATTCTTCCA
ATACTAATCATCATTTAAATACATCTAACGATTCTGTTTTATCAAATACTTCGATAACTC
CAAATCTGCCAGCTGCTCCAGATAATTCAATGCCTACAGATAGTTCAAATTCAGCGACTT
CTGATAGTCAAAAACCATCTGATGAGCCTAAGGCCGACAGCCCAAGTTCTGCTGAGAGTT
CAACAACTTCAAATGAACCAATCATTTCAGACAATCAAACAACTTCGAACGATCCAACAA
CTTCGGACAGTCCAAATTCTACAGATAAACCTAGTACGGAAAATACTAACAATGAACAAG
CTACAGCAGAGACGACAGATAAGCAAGAAGTAGCAAAAGAGGATAGAAAAGAAGAAGTCG
TAGAAGAGCCAAAAGTAGAACATCAAGAACAACCACAAACAGAAACTGAAAAACAACCGC
CTAGAGAAGAGGAAAATCCACAAACAGAGGAAAATTCACAAGCAGAAGAAGATCCTCAAG
CTGATGAATTGCCGAAAGTTGAAGAACAGCCTGAAGCCGAAGAAAAGGCTGAAGAGGAAA
AAGAATCTCAAAGCTCTGAAATTCAAACTGCTCCAGAAACCCAAACTAACAGTAATGAAA
TACCAATAAATAATGAACCGACTAATAATGAAATATCGAGTAATAATGATCCAACAAATA
ATATTACTCATAATGATAATTCTTCTGGAGAAAATATAAATCAAGAAAATAATGAAACCG
GCAAAGAAAACAGTTCAGAGGATTCGCCTTCTTTCAATCAAGATTTAACTACAATAATTC
CAGAAAATAATAATTTATCTGCTGGAAATAGTGATGATAATAAAAATACTGATACGGAAA
ATAATGTATCTGGAAATAATTCGCTAGAAAATAATGATGTTACTTTAAATTTAAATAATA
ATTCAGAATCTACAACTCCAGAAAATAATCCTTCTACGCAATCTAATTCATCAATAAATC
CTGTGGATAATCAGCCTTGGGTTAATCCTGAAGTTGAGAGATTAGATAAAAATAATTACC
AGCAAACCGCCCAAGAAACAAAATTTACTAATAGAATTGGGATTGTTGATATGGATTTTA
ATACACGTGATGATCTTGGCAAAGCCTTTAAATTTGAGAATGGGCTAAGTCGTATAGTTT
TAAATGCGGGTTTATATACGTCAGCAAACGGACATAAAAGCTCTCATGGTACGATGGTTG
CTGGTGTTATCGATCAGAAAAATAAAAATGCTACGCTTTATGCTTATACTGCAAAATCCG
CTTATATGGAAGCTGTAAGTGCATCTAATCAGCATTACAATGAAGCATACGATCATAAGG
TTAGAATATTTAATAACTCTTACGGTAATAATCCACATAGAGATAGTGTAAAAGAAAAAG
GATGGGAAAAGTTAGCAGGCTTAGACCTATATAAGCAATTGGCTGCAATGGCAGAAAAAG
ACAGTATTTTTGTATGGGCATCTGGCAATGATGGCAAAAAAAGAAATACAGGACAGAATG
AATATGCAACCATAGAAGGACACGTTCCTTTAATTAGAGATGGAGCAAGAAAAGGCTGGA
TTGTTGTAACCTCGGTAAATCCACAAAATAATGGGCTTATGGATTATGCGAGCCAAATAG
GAGATAAAGCAAAAAACTGGGGGATTGCTGCACATGGTGAATGGTATTTATTTGATAAAC
AAGTACGAACAGAAGGAACTTCTTTTGCTACACCTGTTGTTACTGCTGCCGCGGCTAATG
TTTGGGAAAAATTTGATTGGATGGATCATCATTTAGTTACTCAAACCATATTATCTACCG
CTAATAAATTAAATTCGTCAGATGTGACCGAAGAACCGAATGAACGTGTAGGTTGGGGCG
TGTTAAATCAAGAAAGGGCATTAAACGGGCCAGCTAGATTTGATACAAAACTTTTAACCA
ATGATAATAAAACCCATGTTGTAGCAAAATTAGATTATAAACATCATACCGACCGCACTA
AATACACTTGGTCCAATAATATTCAAGGTGATGCTGGCTTTAAAAAACAAGGTACTGGAA
CACTTTATTTTACTGGTTCAAATTCTTATAGTGGAAATACAGTTATCGAAAACGGAACTT
TGGTAATTGGAAATGAATTAAAACAATCCACAGTAGAAATCCAGTCACAGGGAACATTAT
TAACGAAAAATTTAAATAACTCTCAAACAGAAGTTAAAATAGTAAAAAATGTAGATAATA
AAGGTTCCTTGGAGGTTTATGGAAAGGGGTTAATTATTGAGGGTAATTATACTACTTCAA
ATAATGCTAGAACGGTTATTGATATAGATAAATCTAAATTAACAGTAAAAGGCAATGTCA
ATTTACAAAATTCTCGTATTGTAGCCGATGTTGAAAATATTAATGAAGTGGTTTCAAGAG
ATCCTCAAACAAAAACCATTATTGAGTCTCAAAATCCTATTCAAAATTATAATGGAGATT
ACAAAATATCGGATCGTGCTAACCCTTATATTGATTTAAAAGAAATTAAATTAAAAGAAG
GGAATAATAAAGAAATTATTGCAACCTATAAACGAAATGATACAGAATTTGTATTAAATG
CAGCTAATGAAAGTTCATTAAAGAATGTCTATACTGCGAGAAGTTTAGATCTTATTTTAG
ATAGTGCGAGTGATTCAGGAAACACAAATAGAAACCTCAGAAGTACGGCATTATCCTTTA
TTAATGCTAAACCACAAGCGGTAGCTTCTGCAGTAGATTCTTTAAGTGGTGAAATATATC
CAGCAGTACATCAGGTAGCACTGAATAGTATTAAAACCTTGAATAGACAAATTGCTAAAC
AGCAATTCTCAAATATTCAAGATATTAAGTCTTATCATATTTATACTCAGTTAGCTACAC
AAAGTTTAAAACTTTATCAGAATGATAATTTTGGATTTGCAGATTTAAAAAATAGTGCAG
ATTCACAATTAGTTGGTATAGATAAGCAATTTAATGCCTTTACATTTGGTATGGGATTGC
AACGAGTTCATCAAAAATTATCTCCTTTATCTAATAAAGATCAACAAGTTGGAAAAGTAG
ATTTAAAACAACACAGTTTCGCCTTATACGGAAAATATGATTGGAATAAATGGTATTATC
TCAGCCAAATCAGTTTTACTGATATTAAAGGAAAATTAGATAGAACATTGTTATTGCCTA
ATGGCACACAGACAATTAAAGCTGATTTAAAATTACAAAATTATTCTTTTTATAATGAAA
CCGGATTAAATCTACAATATGAAAAATTAAGATTTAATCCATATGTTGCGTTACATATTA
ACCGTTTAAAACAGGATTCCATTAATGAAAAAGAAGATTTAGCATTAAGTATTGATAAAT
ATCATAAAACCCATTATGGATATGAATTGGGCTTAAGATTAAATCAATCATTATCTGAAA
AATTTAATATAAATCTAGATATTTCTTATCTTTATAATAAGAACAATATGGATAATATAG
TAAGTGGAAAATATATTATTTCTAACACTGAAACTAAATTATATGGAATGAGATTACCAA
GATATGAATTTAAAACTAGTTTAGGTATGGGCTATTATCTTACTAAAAACCTCAATATTT
ACGCTAACATAGCTTATTATAGATTGTGGAATAACCCAATGAAATCCTATTACAAAGAAG
GAAATATTGGCGCGAAGTACTATTTCTAATAGTAATATGATAAACAATCACTTGAAAGCA
CATTCGTAACCCTGTGGAAATCCCACGGGGACTTTTTGCTTAATCATTGCTATATTCTTT
ATTTTCAGACTTTGGCAAAATGGGCAGTTTTTTGTTCATATTTCAAAAAGAGGGCTTAAA
GCCTTGTACTATAAGGCTTTAAGCCACTTTTTAGCAACAAATTTGTCTATTACACATTTT
TTGCCGAATCAAACCGCTTGTTGTATGGGTTATTTATCGAATTTCTTCCCTTCCATCACG
TTAATCCGTTATTTTATTTATCAATACAAGCGGTGAGAAGATAATGTAAAGAGGAATGAA
AACCACGCTTCCTATACCCCAAATAAGAACCATTCCAGTAGCTTCACTATCTAAAGTTAT
TTTTTCTGAATATGCTATAAATTGTGTTTGTAGTGGCTGTTCTAATTTGGCTTTGTTCAG
AACTGCATCTTGATTTTCAATTTTGACCAACTTCCCATAAATGTCATAAAACTGTTCTGA
TGATTTCTTATTATGTAAAGAAGTGAGTTTTACCCTAGACTCAATATCAGGTGTTTTCAT
TTGATTTTTGATATAAATAATCTCTGCTTTAGTAACAGATTTCATTTTTTCAGATTGAAG
CAAACGGATAAATTCGGTGGTTTTCCGCTCTTGATAATCAGCATTCTCCTTGTTACTGCT
TTCAAATTGATAACTATGCAAATCTCCGACAACATATAATTTATTATCAGCAATAAAAAA
TGCTCGGATTGTTTCTGTTTTGGTATTTTCATCTTGATACTCTGTTTTAGTACAAGCGGT
CATAAAACATAAAATCAAGCAGTAACAGAAAAAGCGTTTTAAGATTTGCATAGTTTTCTC
CTTATATCATCTACGAGAGAGTTATCACATCTGGCAATTTCACCAACTGATTAAACAATA
ATTCCACCGCTCTTTCACTCTGAACAGTGATATTTAATGTGATTTCCGAACCATTATTTT
CTGCACTGAGTGATAGCACTTCAAACCCACGGTGGCGGATCACTCTGAGTAAACGCTCAA
GGGTTTCAGGGCGTTTATTAGCTTTGATAACGAATTGATATTGTTGCATTTTTCTTCTCC
TTAAACCCCAATGTCTTCATCTAACATATCTGTATTGCACGCATTTGGTGGAACGAGTGG
CCACACATTTTCTTCATCTGGGATACAAACGTGCAATAAATACGCTCCTTTGCTGTTGAG
TAAGCGGTCTAATGCGGCTGAAACTTCCCCTGCTTTTTCAATGCGTTCTGCTGGAATGTC
AAAGGCGTTAGCTAGCATCACAAAGTCTGGGTTGTCATCTAAAATGGTTTGACTGTGGCG
ACCGTGGAAAAAGAGCGATTGCCATTGACGCACCATTCCTAAACGTTGGTTGTCGAGTAA
CAGAATTTTGACAGGTAAATTGCCACGTTTGATTGAGCCGAGTTCTTGAATATTCATCAT
AAAAGAGCCGTCTCCCGTAATCACAATGGTTGGATCCGTTGGGCGAGCTTTGACCGCTCC
CACCGCTGCTGGCAGACCAAATCCCATTGTGCCGAACCCTGCAGAAGTGATGTAGTTTTC
AGGGGCATAATGCTGCATATGCTGTGCTGACCACATTTGGTGCTGGCCAACGTCAGTAGT
AATAATCGCATTTTGCGGTTTACGTTGTGAAAGAGTGTGTAACAACGCCCAAGGGTCGAT
TTCGCCTTCGCCTACATTTTCTTGATAGCTGAAGTCAAAATCCGCTTTCAGTTTACGCAC
ATCAGCTCGCCAGCTTTCAATCTCTAACGGTTGGGTAAGTGCGGTCACTGCCTCGATTAA
ATCTCCTTGCAATGCTACATCTGCTTTGCGTAGCTTATTGATTTCAGCCACATCAATATC
AATATGAATCACTTTGGCGTGCGGTGCAAAGGTGTCAAGTTTACCTGTTACTCGGTCGTC
AAATCTAGCCCCACAAGCGATGAGTAAATCACATTCTTGTACTGCATAGTTCGCCGCTTT
CGTGCCGTGCATACCGATCATTCCCATATAGAGTGGGTGTTGTGGCGGAATGGTTCCTAA
GCCTTTCAAGGTAGAAACAGACGGAATATGTGCAACATCTAGGAAAGATCTAACCGTTTG
CACGCCATCTGCCATACCAACACCACCGCCAACATAAAGAACAGGGCGTTTTGCTTGAGC
TAACAAGGCTTTGGCTTGTGCAAGTGCGGCTGGATTTTGTACCTTAGCCGCCACTTTTTC
ATAGACAATTGGGGAAAGTGATGTTGGAGCGAATTGCACATCTTTAGGAATATCGACAAG
CACAGGACCAGGGCGACCACTTTGTGCAATTTGGAACGCTTTGGCGATAATTTCAGGTAG
TTCATCAATGTTTTGCACGATGAAACTGTGTTTGGTACAAGCAAGGGATAAGCCTAATAC
ATCTGCCTCTTGGAAAGCATCTGTACCGATAAAGGCTGAAGCCACTTGCCCTGTAATTGC
TACGATAGGAATAGAATCCATTAAGGCATCGCCTAAGCCTGTAACTAGGTTGGTTGCCCC
TGGGCCTGAAGTCGCAATACAAACGCCTGTCTTGCCTGTTGCCCGAGCATAACCGATAGC
AGCCATTGCTGCACCTTGCTCGTTACGACAAAGTAGATGATCTAAACCTGAATCGTAAAT
CGCATCATAGACAGGCATAATTGCCCCGCCTGGATAGCCAAAAAGAGATGTCACACCGTG
AGCTTTCAAACACTCAACGACTAAATTTGCTCCGTTCATAAATTACCTTTTTAATGTTGT
GTCGCTACTTTAGTTAAGGCTTTTATGTAATAAAAAACCCTCACTAAAACTAGCGAGGGT
TTGTGGATCTCATTATACAATTCTAATTGCGAGCCAACTTAACCCTCGCGGCGATAATAA
TCACCACGAGGTTAATAATAAGGCTAACAAGAGAACGTAATGTCATTTTCATTTATCAAT
AAAAGCTTGAGTGGCTATATAAATAGCATATTTTTTGTATAAAACAAATAAATTTTTTAT
CTCTTTATGAAAAAAAGCAAACGATTAGCTTTAAATAGACTAAATTTACTTGCGTAGTGG
GGGGCTAGGGTTGAAAATGCCCAAATTATCACTATTTAATCAGCCACTAACTTCTATAAG
GAATTTCTATGCCATTACTTCTCTTTTTAGCTGGGCTATTTTTATACATCTACATTGAAA
TCTCTCTGTTAGTAAGCGTTGGCTCTGCTATCGGGGTTTTACCCTTGATTTTATTAATGA
TCACTATTTCAGCTGTCGGTTTATGGTTGGTGAAATTAAGAGGAATAATGACCATAGTGC
AGATCCGCCAAGAGATCGCACAAGGAAAGATCCCAGCACAAGCGGTAACGTCTTCGATCT
TTTTTGCAATCGCAGGGGTATTGCTGATTATCCCAGGTTTTTTGAGCGATATTTTAGCGT
TATTGCTTCTATTGCCGATAACTCGCCAATTGCTACAAGCAATGTTTATGAAACTGTTTG
CAAGTCGTGTGAAATTTATGTCCTTTGGCTCAATGAACAGAACTTCCTCTCAAAATAATA
CAACGTTTGAAGTGGAATTTGAGCATAAGCAAGATGAAGATAAGTGGTTGAAATAATGAT
AAATTTCATAATGATACATATCAAAGATTCACGACATATAATGAGATTCAAAAATCAATA
TCTGAGGTCTATTTTTCCTTTCGCAATTGCGATAAAAAAGAGTAAAATTAGCCTTTATTT
TGACAAGAGAGAAACAAAATGGCAAACATTCGTTTAGCAATTGCAGCAGATTTTTTATTA
GCCGAGAAATTATTAGAAGCCTTAGAACAAAGTAGTTTAGATTTTGAACAAATTTCAGCC
GTTGAATTGGAAAGTTTTGGCGAAGAACATTCTCTGCGTTTCGGTGCAAAAGCTGTTGAG
CAAATCGCTGTTGAAGATGTCAATTGGTCGCAATTTAGTCACGTTCTCTTTGCAGGCAAA
ATGGCAAATGCTGAATTGCTGGCTCAAGCAGTACAAGCAGGTTGTGTGATTTTAGATCTC
TACGGCATTTCTGCATTAATCGGCAATGTGCCTGTGATTGTGCCAAGTGTAAACAATGAA
ATGATCGCCAATGTGCGTGAGCGAAATATTGTTGCGTTAGCAAATCCACAAATCAGCCAA
TTAGCACTTGCCTTAAAACCGTTGTTGGACCAGCCTATTCAACATATTTTTGTTACATCA
CTATTGCCATCGGCCTATTTTGGTGATGAAAAAGTGCGTGAGTTAGCAGGGCAAACTGCT
CAGTTGTTAAATGGTATTCCCCTTGATGATGAAAAACCACGCGTGGCGTTTGATGCTGTG
CCAGCCAATGTGCAAGGTGATGAAAAACATCTGCCGTGCTCTCGTGCCTTTGAGTTACAA
CTTGCAAAAGTTCTGCCAAATCTAACCGCTAGTGTGACTTTCCATTCCGTGCAAGTGCCT
GTTTTCTATGGTATTTCGCAGATGATTAGCGTGCAATCTGAATATACTTTAGATGCAACC
GCATTAAGTGAGCAGTGGCAACAACAAGCGTGGGTAAAATTTAACTCTGATAATGTAATT
ACCCCTGTTAAAAATGGTGAAGATGAAGAAACGAATCTCTTACAGATTAGCCAACTACTC
AATAAAAATGAAAATGCACTACAATGCTGGACAGTGGCTGATGAACAGCGTTTTAGCTTA
GCGTTCTTGGCGGTGGAGTTGTTGAAAGAAGTAATCACTAGCTATTAACATAGTCGGATC
TAAAAATACAAACATTTGATATACCATCACTCAATCACATAGCAATATATTCTCGTAGAT
ATGGAACAAAATTCTTCTTTAACTCAGATTCTGGTAGCTACTGCTGCTATTGTAATTATT
TTGGCGGGTATTAAATTATCCGTTGAGATCGTTATTCCTTTCTTATTATCTCTTTTTATT
GCAATTATTTGTTCTCCTATTATCAAATATCTAACCTCTCATAAAGTCCCTTTGTGGCTG
GCAATCACTATACTCTTTATTTTATTTTTACTTGGATTCTTTTTTCTGGCAGGACTAATC
AACAGTACAGTACAAGAATTTACAGCATCAATTCCACAATACAAAATTCTTCTATCTGAA
CGTATTGCTACCGCAATGCTCCTTGTTGATAACTGGAATATCCCGGTTTCAATATCTCGT
GAACAGATCCAAGAACAGCTAGATCCAAGCATTATTATGAACTTTGTTAGTCGCTTATTA
CTTAGCTTCTCAGGCGTCGTCACAAATATTTTTGTACTCTTATTAGTCGTTGTGTTCATG
TTATTTGAGGCTCCAACCGCTAAACATAAACTTATCGTGGCTCTTAGAGGCAATAAAGAT
GTGGAATCGGAAGAAAGCCATATCAACCGAGTATTACAGGGAGTTATTAGCTATCTTGGC
ATAAAAACGATTGTAAGCCTGCTTACTGGGATATCTATTTGGGTGTTACTTGAAATAGCT
GATGTACAATATGCTGTATTATGGGGCACATTAAGCTTCCTACTCAACTATATTCCAAAC
ATAGGTTCAATCATTGCTGGTGTACCTATTGCTGTACAAGCATTTCTATTGAATGGCTTT
TCTGTTGGATTGGGAGTATCCGTCGGTATCATTGCAATCAATATGGTAATTGGCAATATT
CTAGAACCTAGAATGATGGGGAGAACCCTTGGTCTCTCAACTCTCATTGTATTCTTGTCA
CTACTTTTCTGGGGATGGTTACTCGGTACAGTAGGAATGCTACTTTCTGTTCCATTGACA
ATGGCTCTCAAAATTGCATTAGAATCAAGCCCTAAAACGATCCATTATGCAGGCTTATTA
GGAGATATTAATAAACGCTAATGCTCTTATTTTTGCGCTTTAAATACATTAAATAACCTA
TATGTTTCTTATAGCACTCAACCTAAATATTTTTAACATCTACGCAAACGATTGCTTTTT
GGTTTATCTTTGTGTACAATCTTCGACCCTTTAATCATACTATATATTTATTGAGGTTTT
TCCATTATGTCTCTTCTTTCTCGTTTTCAACTGGCAGAACGTGGTTCTAATGTTCGTCAA
GAGGTTATTGCTGGTTTAACTACTTTCCTTGCAATGGTTTACTCCGTTATCGTTGTGCCA
AATATGTTAAGTGCGGCTGGCTTTCCTGCTGATTCAGTATTTATTGCAACCTGTTTGGTT
GCTGGTTTAGGTTCAATCCTCATTGGCTTATGGGCAAATGCTCCAATGGCGATTGGTTGT
GCTATCTCATTAACAGCTTTTACTGCATTCAGTTTAGTGCTAGGTCAAGGCATTAGTATT
CCTGTTGCATTAGGTGCAATCTTCCTTATGGGTGTTTTATTTACCATTGTTTCCATAACA
GGTATCCGTGCGTGGATTTTGCGTAATCTGCCATCTAGTATTGCTCACGGCGCTGGAATT
GGAATCGGCTTATTCCTTTTATTGATTGCAGCAAATGGCGTTGGTTTAGTTGTCAGCAAC
CAAGCGGGTTTACCTGTAAAAATGGGTGAGTTCACTTCTTTCCCTGTAATGATGTCTTTA
GTTGGTTTAGCTGCCATTATTGGTTTAGAGCGTTTACAAATTAAAGGTTCTATTCTTTGG
GTTATCATTGCAATTACAATCATCGGTTTAATTTTCGATCCGAATGTGAAATTTGGCGGT
GAAGTATTTAAATTACCTACCTTTGGTGAAAACTCTCAATTCTTAAATTTAGATATTGTC
GGTGCATTGAATGCAGCTATTTTACCTGTGGTCTTTGCCTTAGTAATGACTGCTATTTTT
GATGCAACAGGTACCATTCGTGCTGTAGCAGGTCAGGCAAATTTATTAGATAAAGATGGA
CAAATTATCAACGGTGATAAAGCACTTACTTCAGATTCATTAAGTAGCGTACTTTCAGGT
TTATTTGGTACCGCGCCTGCAGCAGTATATATTGAATCAGCAGCAGGAACTGCTGTTGGT
GGTAAAACAGGTTTGACTGCGGTCGTTGTTGGCGTGTTGTTCTTATTAATGCTTTTCTTC
CAACCACTCGCATTTTTAGTTCCAGGTTATGCTACTGCCCCTGCATTAATGTACGTTGGT
TTATTAATGTTGAGCAATGTATCTAAATTAGACTTTGATGACTTTATCGGCGCAATGTCA
GGCTTAGTTTGTGCTGTGTTTATTGTTTTAACTGCAAATATCGTAACAGGTATTATGTTA
GGTTTTGCAACCTTAGTGATTGGGCGTACCATTTCAGGCGAATTTAACAAATTGAACGTT
GGTACAGTAGCTATTGCTATTGCATTAGTTGCATTCTATGCCTTTGGTTTTGCAATTTAA
GTCCTCAATAAAGATATTTTCCTCTTTTTAAGAAAAATATTTAACAGAAATAGCTCATTG
TATGAAAGATAGGATACTAAATTTATCCCAACATCATCCTTAGATACTAGAATGAAATAG
AAAGTCAAACGCCTATAAATAGAATCTATTCATAGGCGTTTTTATCACACTACATTTATC
AATGTAATTTCTATTATTTTACTTTTTGTAGCTTATGGTATGCATCTAGTAATTTTTGAT
GAGCTGACATATTCCTCAAAGTTTCATCAGAACCAATTAAACCATGGAACGGATTTTCTC
CCTGCATTATATTCCAAACAAAATCTACAGCATCTTTCCCATACATTCTGTTAAATATCA
TTCTATACTGCTCAGGTTCCCTATCCTCATCCAAAAATAATTCAATTACACTAATTAAAC
AACGATAGTAATTGTTTCTTTCTGCTGAAAATACGGAAGCATTCATATTAACTGTCCAAG
TTGCCCAATCTAATGCCTCTTCAAGATTTCCTAAAGCCAAATGAAGCATAGATTTTAATT
CACCAATACGTAAAGTTTGTAGTGCACTTCCTTTTTCAGCTACCACTCCAATAAATTCAC
GTACCCGCGTCATATCATCAATACCTTGCTCATCCAGCACGTCCAATAGCTCTTGATAAA
TTTCTTTCTCATGATGGAAATAGGGTAAATCAAGCAACATTTCACGCCATTCCATTCCCA
TATTATTATTCGCATAGATCAAATCGTCAGGAGGATAAATATTAGACATTCCAGGAGCAA
TTATACGGCAAGCGTATACACCTAAATGTTCATAGTCCATAATATAAACCTCTTGCTTAT
ACTGGCTGAAAATTTCCATCAAATTAGCAAATTCCTGCTCTGTTGTGCTTGAAAAATCCC
AGTGAGTAAATTCATAATCTGGTTCTGATTTAAAAAGATCCCATGAAATCTGACCACTTG
AATCAATAAAATGAGTTTCCAAATTCGCATAATCTGCCACATCATCATTATTAAATGATG
GTGGAGAAAACACATCCAAATCTTTTAAACTACGCCCCTGCAAAAGCTCAGTTACTGTAC
GCTCAAATGCGACTTGGAAATTAGGATGAGCACCAAAAGAAGCAAAACACGTACCATTCC
TAGGATTAAGTAAAACTACACAGATAACTGGAAATTCGCCACCTAATGAAGCATCATAGC
AGAGAATCGGAAACCCTTCTTGCTCCAATTGCTCAATCGAACGTTTAATCGTCGGATAAC
CATCAATAATACACTGCGGAATTTCAGGCAAGCTGATTGCCTCAGTGATAATACGATTTT
TGATAAAGCGTTCAAATACTTCCGATAGTCCCTGCACTCTGGCTTCATTCTTAGTGTTGC
CAGCTGACATCCCGTTAGAAACAAATAAATTTCCAATAATGCTTTGTGGAATATATACAG
TATGACCATCAGACTGACGAATATAAGGTAATGCAACTATTCCTCGTTCTGAATTGCTAG
ACTGTAGATCTACCAGAAATTCTGGTGTCAATTCTCCATTTGGATTAAAATAGTCATGTA
GAAATGGATCCAATATTCCTTCAGGTAATTCCGTTTCATTTTCAATAGGAAACCATTTTT
CATTTGGATAGTGAACAAATTCACCTTCAGCAATTTCCCTTCCTAAATAAAAATCAGCCC
AAAAATAATTAGTCGATAAACGCTCAAAATACTCCCCCAATGCGGAAGCAAGAGCTGCTT
TCTTACTTGCTCCTTTACCATTTGAAAAACATTGTGGACAATCAACATCACGAATATGTA
CTGACCATACATTTGGTACAGGATTAAGCCAAGAAGCCTCCTCAATATTAAATCCTAATT
CTTTCAACTTAGTCTGGAATCTTTCGATGCTTTCTTCAAGGGCTGCATCTTTCCCCACAA
TAAAGGTTTTTTCTATCATTTTTTCTCTTAAAATGAAACGGTTTTACTCTATTTATATAG
GATGTAGACATTGGAAACCAATAAAGAAATTCATAACCACATCTTAAATCTCTTCTACCA
GTTAGAATAAATTGAGCGGAAAATTTCCGCCCAATTCATATGTTAAAAATCCATTAATTC
TTTCTCTTTGTCTGCTAAAATCTCATCCACTTTTTTGATATAAATATCTGTAATCTTTTG
GATATCATCTTGAGCTTTACGCTCATCATTCTCACTAATCTGTTTTTCTTTCTCTAAAGT
TTTAATTTTATCATTTGCATCACGGCGAATATTTCTAATTGAAACTTTACCTTGTTCTCC
CTCACCTTTTACAATTTTAATTAAATCTCGACGACGTTCTTCCGTTAATGGAGGAAGAGG
AACACGAATAGTAGTTCCAGCCGAAGAAGGATTTAACCCTAAATCCGAAGTTAAAATCGC
CTTTTCTACCGCACTAATCAACGAACGATCAAATACAGTGACTGCTAATGTACGAGCATC
TTCTGCGACAACATTAGCTAATTGACGTAATGGTGTTGCGGACCCGTAATATTCCACTTG
AATAGCATCTAATAAACTAGGCTGAGCTCTACCTGTACGGATTTTAGAAATATGTCCTTT
TAAGGCCTCAAGGCTTTTTTCCATTCGTTCTTGAGTATCTTTCTTAATTTCATTAATCAT
AGTATTTTCCTTTGATTGAATAACATAAACCTATCGATTTTACCCAATTTCATTCTATTT
TCCTAGTACTAAGTTTATAGGGTTTGTGGTAGACTTATTTGACTTAACTCATCACAAGAG
GGAATCCTTATGTACCAACAACAAATTTTAATAGAATTACAAGAAGCGCAACAAGTATTA
AATGACTTTATTAATGACCAACATAATCTTAAACTAATTCAAGAAGCAGCTTTACTGATT
ACTGATAGTTTTAAGAACGGGGGAAAAATACTTTCCTGTGGGAATGGCGGCTCACACTGT
GATGCTATGCATTTTGCTGAAGAGTTAACTGGACGTTATCGTGAAAATAGGCCTGGATAT
CCAGCCATAGCAATCTCAGATCCAAGCCATTTAAGCTGCGTAAGCAATGACTTTGGATAT
GAATATGTCTTTTCTCGTTATGTTGAGGCAATCGGACAAAAAGGAGATATCTTGTTTTGC
TTATCAACATCAGGAAATTCTAAAAATGTTATTAATGCAATCATAGCTGCAAAAGCCAAA
GGAATGAAAATTATTGCAATGACAGGCAAGGATGGAGGAAAAATAGCAGAACTAGCTGAT
ATTGAGATTCGTGTACCTCATTTTCGTTATGCTGATCGTATTCAAGAGATACATATTAAA
GTAATCCATATTCTCATGATGTTAATTGAATTTGAAATGGCAAAGTAAAGAATAAAAAAT
CCAACTTAAATAAAATAAATAGTTAAGTTGGATTAATTCGTTGAATAGCGTTAATTAAGC
AATCGTCGTACCTTCCGTTGTACCCGTCACAACTTGTTTCAACGCACCAGCTTTACCCAT
ATTAAATACACGAATTGGCATATTATGGTCACGGGCAAGAGTGAATGCAGCTAAATCCAT
CACTTGCAATTCTTTTTCAATAACTTCAGCATAGCTTAAATGTTGATAAAGTTTTGCATC
TGGATTTTTTGCAGGATCGCAATCATACACACCATCTACTTTAGTTGCTTTTAAGACAAC
ATCAGCTTCAATTTCAATACCACGCAAGCAAGCTGCAGAGTCTGTAGTAAAGAACGGGCT
ACCTGTACCTGCTGAGAAAATTACGACACGTTTTTCGCGTAACATTTTGATAGCTTCCGA
CCAGTTGTAAGTATCACAAATACCGTTTAACTGGAATGCAGACATTAATTTTGCATTGAC
ATCAGCACGGTGTAAGGCATCACGCATTGCTAAACCGTTCATTACTGTTGCAAGCATACC
CATATGGTCTCCAACAACACGGTTCATACCTGCTTTAGCAAGTTTAGCACCACGGAATAA
GTTACCACCCCCAAGAACTACGCCGACTTCTACGTCCATTGCAAGCAATTCTTTGATCTC
TAATGCCATTCTATCTAAGATAGATGGGTCAATACCAAAGCCTTCTTCACCTTGTAATGC
TTCACCACTTAACTTTAACAAAATACGTTTATAAATAGGATTGCTCATTTTGACCTCTGT
GTAACGGTTGGGGAAAAAAATCGAAATATTATAGATTATCTTAATGACAGATCAAAGTAG
GCAGGCGGATAGAATTTCCACTTTATTTTCGGTAAAATCGCTATCCCTTTATTTTCGTTT
TGCTCATAATGAATATAACAAAGATACTCGCTACTCTCATTAGTTTTGGTTTAGCTTATT
TAGTCAGTTACCTAATGCTACTTGGTTCGGGCTTTTTTCCTAATCCTGAAATCAGCAATG
TGCTGTTGCTGGTTCTCGTTATTCTATTTGCGAATGCCTCTAAAAAGACGTTCTTTTATC
TGCTTTTGCCGATTGTCACTTTATATGCCCTTTACACGCCTATTGGTTTGACCTTTGGTC
CACCGTCGTATCAATATGTTGCTTCGGTTTTTGCTACAGATATACAAGAAAGCAAAGAGT
TTTTCAGCCAAATCCCTCTCATTAACTTTGTTGCTTGTACTGGCATTTTTATGTCACTGT
TAGGATTTCGTTTTATTAGTCAAAAATGGCAAATTCAATTCCACAAAAATAAAACCTTTC
TTGCGTTAGGAGTTGCATTAGTTTTTATCTCTACTCCGCCCTTCAAATTTCTACAAGAAG
GAAGTAGTGCGTTCGGTAAAGTCAAAACAGAATTAGACCGCTTGAATAGTATGTCCATTC
AGAGTGAATGGGGAACGTCACAACTCAATGCAGAAAGTCGTTATGATGATTACATTTTAG
TGATCGGCGAAAGTGCTAGAAAGGATTATCACCACGCCTATGGCTACCCTGCTGAAAATA
CACCGTTTATGAGCAGTGCTAACGGCATTTTAATTGATGGGCTGACCGCAGGCGGAACCA
ACACCATTGCCTCATTAAAATTAATGCTCACCAAGCCTGATACACAAAAATGGGAAGGGG
AATACAGTCTTGGTATGATAGATTTGATTAAATCCGCAGGGATTAAAACCTACTGGCTGT
CAAATCAAGGCTATCTAGGCACTTTTGATACGCCAGTTTCTTCTCTTGCTAACAAAAGTG
ATGAAAAATTATTCTTAAAATCAGGAGACTCTTTCCATCAAAATATCAGTGACTTTGATT
TATTACCTAAATTTGAACACATTATTGAGCAAAAAACTCATAGCAAACGTTTTGTTGTGG
TGCATTTATATGGCTCACACCCCATCAGCTGTGATCGTTTAACTGATTACCCTAAAATGT
TTGATGATGAAAAAATAGGCAAAAAGTATTTCAACGTAAACTGCTATGTATCGTCCATCA
AAAAAACCGACGAAGTGTTAAAACGCTTATATGAAGCCCTTAGCAAAAATGAGCAACAAT
CTAACCGCTCGTTTTCGATGGTCTATTTTGCCGATCACGGTTTAGCTCACCATATCACTG
AAAATGACATTGCGATCCACAACAGCAGTGGCAAAAGTAAGCTACACTTTGATGTTCCGC
TCTTTAAAATATCTAGTGATGATACCGATAGAAAAGTCTATAAAGCGATGAAATCTGGCT
TAAACTTTACCGATGGTATTGCAAAATGGGTGGGAATTAGTAATCCTAAATTGAATACAG
AAGTCGATTTATTCAGCCCTCATTCAGACAAGGAAGATTATGGGCTAAAAAAATTGATTG
ATGGTTTTGAAGGGAAAGTGGATCCTGCTGTGGTTATTCCTAAGGATGAGTAATTCTATA
TCCCAAAATGATTTTCCGACAGCATAAGTGCCCATAGTAATACAATAATCAATTTAGCCA
TTTAAAAATCTAGACGTTTAGATGTCTAAAATTTCTTGACGAAACGATTTCCTATTCGTA
AACTTAAAACTATTCAAAAACAAGCGGTCGCTTTTTTACCGTTTTTTGCAAGGATTTTTA
TGGCACAGCAGATTACTCTTTTTGATGATATTCCCCTTGAGCTTGCTTTAGGCGGAACAC
TTTCGCCTATCAATGTCGCTTACCAAACCTATGGCACATTGAATGCGGAAAAAAGCAATG
CTGTATTGTTGTGTCACGCTTTAACGGGTGACGCCGAACCCTATTATGCACCGCCTGCGG
ATAAAGGCTGGTGGCAAGATTTTATCGGTGCAGGATTAGCTTTTGATACCGATAAATACT
TTTTTATCTGCTCGAATGTGCTTGGCGGTTGCAAAGGTACGACAGGCCCTTCGTCTATCA
ATCCAAATACGAATAAACCCTACGGCAGTCAATTTCCCGTTATCACCGTGCAAGATATTG
TGAAGGTGCAAAAAGCCTTGATCGATAAACTCGGTATTACTCAGCTACAAGCGGTCGTGG
GTGGCTCTTTTGGTGGAATGCAAGCGACACAGTGGGCGATTGATTATCCGGAACAAGTGA
AAAATGTAGTCAATCTCTGTTCTTCACTTACCTTGAGTGCAGAAGCAATCGGCTTCAATC
ACGTTATGAGACAAGCGGTGATAAACGATCCCCATTTTAACAACGGCGATTATTATGGCA
GTACGCCCCCAGATAACGGCTTAAAAATTGCCCGAATGCTCGGTATGCTCACCTACCGCA
CCGGTGTACAACTTGCCAAAGCCTTTGGGCGAGAAGAGAAACAGACGGGAACGATTTGGG
GTGATCACTTCCAAGTAGAATCTTATTTAAGTTATCAAGGGCTCAAATTTCTAGATCGCT
TTGACGCCAATAGTTACTTACGCCTGTTAAGAGCCTTAGATCTCTATGATCCTGCTTTAA
CCTATGCAAACGAGCAAGAAGCACTCAGTCGCATTAAAGCGAATTACACCCTTGTCGGCG
TAACGAGCGATCAACTGTTTAAACAGATTGACCTACATAAAAGCAAACAGCGTTTAGAAA
ATGCAGGTGTTGCCGTTGATTTTTACGAATTTCATTCCGACTTCGGGCACGATGCGTTTT
TAGTTGACTACCCGTTTTTTGAAGAGATGATTAAGAAAGGGATCGAGAAATAATTATCCA
CCTTTCAACCTATTCGGCAACACCGACTGAAACAGCTCTCGGCTTTTCAGCGGTGCTGAT
CCCAAATAAGGCTTTAAAGCAATACGGGTGAAACGTTTTGCTGACTGTAAGGTTTCTTTC
TCTGAAAAATTCATTTCTGCAAAAGCTAATAAATCTTTGCCGATAAAGGTATAGTTATTT
TGTAATAAAGAGGCAATAAAGCCTTCATTTTCTCTAAATTGATAGCTCATTTTTGGATCG
ACAGGCTTACCTGTTGCTGCACAATGGCAAAAATCCACCCCATAACCTAACGCTTTAAGT
GTTTGAAATTCAAAGGTGCGTAAGATCGGCTCGATCTCGTTTGGCTGGCTTGCCAACTTT
GTCATACAGTGTAGATAATGCTGAAATAATTCAGGGTAAGCGGTGTGATTTTCCAAAACT
CTTGCAAGGACTTCATTGACATAAAAACCGCTATACAGTGCCAGCGTTTGCATCGGGAGG
GTTAAAGATGCAGGTTCAGCTTTGGTAAGTGTTTTGAGATCACCTTTACCCGTCCATTTC
AGCAATAAAGGGGTAAAGGGTTGAAGAACGGATTTCAATGGCGAACGTGGTCGTCTTACC
CCTTTGGCAAGTAAGGTAATTCGCCCGTGATTTTCAGTGAAAAAATCAACGAGTAAACTG
CTTTCGCTGTACTCTCTGCGATGTAATACAAAGCCACGTTGCCACTGTTCGATCATTATT
CGTCAATATAACCCAAACTTCTTAACGCACGTTCATCGTCTGCCCAGCCAGCTTTGACTT
TCACCCACAGTTCAAGGTGAACTTTATTATCAAATAGGCGTTCCATATCCGCACGAGCTT
CAGTGCCGATCACTTTGATCTTCTGACCTTTGTTACCGATCACCATTTTTTTCTGCCCTT
CACGTTCCACTAAAATCAAACCGTTGATTTCATAAGTGCCACGTTCGTTGGTTTTAAATT
GCTCAATTTCAACCGTCACCGAATAAGGCAACTCTTCGCCCATAAAACGCATTAATTTTT
CACGGATAATTTCTGACGCCATAAAACGTTGCGAACGGTCGGTGACATAATCTTCAGGAT
AGTGATGAATGCCTTCTTTGAGTGACTCTCGCACAAATTTCTCTAAAATATGTACGTTTT
TGCCCCGTTGAGCTGAAATCGGAATGATCTCTTTAAATGGGAATTTCTGCGATAAAGCGG
TCAGATGTGGCAATAATTCTTCTTTTTCCTTGATATTATCCACTTTGTTAATCACTAAAA
TCACAGGGGCTTTGGTCGAACGCAATTTATTGAGTACCATCTCATCATCGTCCGTCCACT
TCGTACCTTCTACCACAAAAATTACCATATCGACATCGCCAATCGCACTGGCTGCTGCAC
GGTTCATCAAGCGGTTAATCGCTCGTTTTTCTTCAATGTGAAGCCCTGGGGTATCGACAT
AAATCTCTTGATACGCCCCTTCGGTTTTAATCCCTAAAATGCGGTGACGTGTGGTCTGAG
CTTTGCGAGAAGTAATCGAAATTTTCTGTCCTAAAATTTTGTTTAATAGCGTTGATTTCC
CTACATTTGGGCGACCAACAATGGCAATAAAGCCGCAATATGTTTTTTGATCTGTCATTG
TGTTCTCTTAAATAAATACAAATTAAAATGGTGGGTCAAGACCCACCCTACATTAGGTTA
TTTTATTCCCAACACCTTTATCACCTGCAATGCCGCATCTTGTTCGGCTTTACGACGGCT
TGTGCCGTTACCGATAAAGATTTCATCAACTTTTTCGACTTTACAACTGACTTTAAAGGT
TTGGTTATGGGATTCGCCTTTAATATCAATCACTTCGTAAGTCGGTAGTGGTAGCTTACG
CCCTTGTAGATACTCTTGCAGACGAGTTTTCGGATCTTTTTGCGCTTCCCCTGGTTGCAT
ATCATTTAGAAGCTGTTGATACCAACAATGCACACGTTCCATAGCCCGATCAATCCCAGC
ATCTAAATATACTGCAGCAATAATCGCTTCCACACAATCGGATAAAATAGACTCTCGGCG
ATAACCGCCACTTTTTAATTCTCCAGCCCCTAATTTCATATACTCGCCTAACTCAAACTG
ACGAGCGACAACCGCAAGGGTCTGTTCTTTCACCAATGCTGCACGCATACGGCTTAGTTC
CCCTTCATCAGCTTTCGGGAATTTTTCATATAAGGCTTTACCAATGGCAAAATTTAAGAT
GGAATCGCCAAGAAACTCAAGGCGTTCATTATTTTTTGACGCAGCACTGCGATGAGTGAG
GGCTTGGGTGAGGTAATCAAGGTTAGCAAATTGATAACCTAATTTTTTCTGTAATAGTTC
TAATTGCATTTTAGTTTATCTTCATAGAATTCCCCCCTTTGAAAAAGGGGGGCTAGGGGG
GATTTTGCTAACATTGAATAAAATTCACGCTTTAAAAATCCCCCTTAATCCCCCTTTTTC
AAAGGGGGAAATGTTCTCTTTATTTAATCGCCGTAAACATTCTCTCAAAACGTAATCCGT
TTGGAAATTCGTTCGGTTTCTTATCAAGACTTAACCAAATCACACTTGCTTTACCGACCA
TATTCTTTTCAGGCACAAATCCCCAGAAACGGCTGTCTTCGCTGTTATCACGGTTATCTC
CCATTACAAAATAATGCCCTTCTGGCACTACCCATTCCCCAGCAGGAATACCGTCTTGTT
TGAAGAAATAAGGCTCATAGTTAAAGGCGTGTGGATTATTTAAAATCTGGTGAGTAACAT
CACCAATTTCGGTACGTTCAACTTGCATTTCACCGTGGTAGAAAAAGTCAGGATTTGGTG
TACCGCCTTCGTATTTAAACACCACTTCTTTACCCGAATCGCCGTGAACAACGGTTAAAT
TACGGGTATGAAAATCATATTTCACATGGTCGCCACCGACACCCACAACACGCTTAATAT
AATCAACGTGTGGCTGTTTTGGTGCTTTAAATACCACAATATCCCCACGTTCAGGCTTAC
CCATCGGAACAAGGGTATTTTGCCAAATCGGGTCTTTAATTCCGTAAGTAAACTTATTCA
CTAACAGAAAATCACCCACGCGTAATGTTGGCTCCATTGAACCGCTTGGAATTTGAAACG
GCTCAAAAATAAATGAACGTAAAATAGTGACTAATGCTAACACCCCAAATAGTGAAGCAA
AAAAATCACCCACTAAGGAACGTGGTTGAATTGCTGCTTTTTCTTCTGCGGTGAGCGGTT
TGCCTAAACGCTTTTCTTCACGCTCAATCGCACGCAAGCGGCGAGGTTCGGCGCTAAATT
TGTAAAATGACCAAAAGCCACCACAAATAACAACTAAACCTACTAATATAATGGAAATCG
TGTTTGGCAATTGCATTGAGTCCAACACTTTCCAAATACCGTACAATACTGCAATAAAAC
CAATGGTTAAAATATTGCTCATCTGTTTTTTCTTCTCCTTAATCTAATTGCTCCCCCTGC
TTGCGGGGGGAGCTGCCGAAGGCTGAGGGGGGATTATTAGTCCTTCCCAACGTGCAAAAT
CGCTAAGAACGCTTCTTGTGGCACTTCCACGTTACCTAAAGATTTCATACGTTTTTTACC
TTCTTTCTGCTTCTGCAACAGTTTTTTCTTACGGCTTACGTCACCACCGTAACATTTCGC
CAATACGTTTTTACGCAACTGCTTCACCGTCGAACGAGCGATAATATGGTTACCAATCGC
CGCTTGGATCGCAATATCAAACTGCTGACGTGGAATTAACTCTTTCATTTTTTCCACTAA
CTCACGACCACGATAAGGGGCATTGGCTTTGTGGACGATTAACGCTAACGCATCGACACG
CTCGCCGTTGATCATAATATCTACACGCACCATATCTGCCGCTTGGAAACGTTTGAAACC
ATAATCCAACGACGCATAACCACGCGAAGTCGATTTTAAGCGGTCGAAGAAATCTAACAC
CACTTCACCCATCGGGATTTCATAAGTCAATGCGATTTGGTTACCGTGGTAAACCATATT
CGTCTGTACACCACGCTTCTCCACACATAAGGTAATCACATTACCTAAAAACTCTTGTGG
TACAAGCATATTACATTCTGCAATCGGCTCACGAATTTCCGCAATATTGTTAATCGCAGG
CAACTTCGACGGGCTATCTACATAGACAATTTCGCCATTCGTTTGTTCCACTTCATAGAC
TACCGTCGGTGCTGTGGTAATGAGATCCAAATCATACTCACGTTCTAAACGCTCTTGAAT
GATCTCCATATGCAACAAGCCTAAGAAGCCACAGCGGAAGCCAAAGCCTAATGCCGTTGA
GTTTTCTGGCTCATAGAAAAGCGACGCATCATTTAAGCTCAATTTTGCCAATGCATCACG
AAACGCTTCATAATCATCTGAGCTAATCGGGAATAAACCTGCATAAACTTGCGGTTTTAC
TTTTTTAAAGCCGGGTAACACTTCGCTTGCAGGATTGTGATGATGGGTTAAAGTATCCCC
AACAGGTGCGCCTAAAATATCTTTAATCGCACAGACTACCCAACCTACTTCGCCTGTTTT
TAATTCCGTAGTATCAACTTGTTTTGGCGTGAAAATACCAAGACGATCTACTTGATAAGA
TTGCCCTGTACTCATCACTTTGATTTTATCGCCTTTTTTCAACACACCATTTTTGACACG
CACAAGGGAAACCACGCCTAAATAGTTATCGAACCACGAGTCAATAATCAAGGCTTGCAA
CGGTGCATCAGGATCACCTTCAGGAGCTGGAATTTTCGCCACGATTTCTTCTAAAACGAG
ATCGATCCCCACGCCAGTTTTCGCTGAGCAACGCACCGCTTCCATCGCATCAATCCCGAC
AATATCTTCGATCTCTTCTGCAACACGCTCAGGATCAGCCGCAGGCAAGTCGATTTTGTT
TAAAATCGGCACCACTTCCAAATCCATCTCAATTGCCGTGTAACAGTTAGCAAGAGTTTG
TGCTTCCACCCCTTGCCCAGCATCAACAACCAACAACGCCCCTTCACAGGCGGCTAGGGA
ACGAGAAACTTCATAAGAGAAATCGACGTGTCCTGGCGTATCGATAAAGTTTAACTGATA
GGTTTGACCATCTTTTGCTTGATAATTTAAGGTAACACTTTGTGCTTTAATGGTAATACC
GCGCTCACGCTCAAGATCCATAGAGTCTAACACTTGAGCTTCCATTTCACGATCTGACAA
ACCGCCGCAAGTTTGGATCAAGCGGTCAGATAAAGTCGATTTACCGTGGTCAATGTGAGC
AATAATAGAAAAGTTACGAATGTTCTGCATTTTCATAAGGGCAGTAAATGTCCTATTGTA
TTGTTATTGATAAAAGAAAAATAATCGGCGGATTGTACCTGAAAATTACAGGAAAGGGAA
AAGGAAAGGAGAATATTAGAATGAAAATTTATAAAATAGAGAAAAATCTAGACCTAGTAA
ACGACTATAGCCTTCAATATAAGACTATAGTCAATTTTATAGCAGCTATTTTTCTGCTTA
TCTAAAATACTTGACTGATGTAGTTAAGTCTTTTACTAGTGTTTAACTATTAAAAGTATA
CAAGAATTCTAGTTATTCTTCTCATCAGACATACTTGCCGCTGCGGTAAATAGTACGTCA
GTTGATGAGTTAAGTGCTGTTTCTGCTGAATCTTGGATAACACCGATAATGAAGCCAACG
CCGATAACTTGTGCTGCAACATCGTTTGGAATGTTGAATAAGCTACACGCAAGTGGGATT
AATAATAATGAACCACCTGCTACGCCTGATGCACCACAAGCACATACTGAAGCAACAACA
CTTAATAATACTGCTGTTGAGAAATCTGGTACGATACCTTGAGTATAAGCCGCAGCTAAT
GTTAATACGGTGATGGTAATTGCTGCGCCAGCCATATTGATGTTAGCACCAAGTGGAATT
GCGATAGAGTAAATTTCTTCTTTGATGCCTAAACGTTTTGCTAATCCCATATTTACAGGG
ATATTTGCCGCTGAGCTACGAGTAAAGAATGCTGTCACACCACTTTCGCGTAAACAGGTG
ATGGTGAGTGGGTATGGGTTGCGGCGGATTTTCCAGAACACTAGTAACGGGTTAAGAATG
AATGCCACAATCGCCATTGCACCTAATAATACTGCTAATAGACGAGCATAGCCGATAAAG
GCATCAGCACCGTTAGTTGCCATTGTTTCTGCCACTAAGCCGAATACCCCGATTGGTGCA
AATGCAATAACCACTTTTACCACGAAAGATACCGCATCAGAGAAGTCATTTAATAAAACT
TTGGTGCTTGGTGCAGCGTGACGTAATGCGATACCTAAGCCGATAGACCACGCAAGAATA
CCGATGAAATTACCGTTAGTAATTGCACCAAGTGGGTTATCTACTAGGTTGAAAATAACG
GTTTTCAATACTTCACCAATGCCTTGCGGTGGTGCAAGTCCATCTGGGCTTGTGACCAAT
TCAAGGGTCGTTGGGAATAAATAGCTTAAAGTAACCGCTGTTACTGCTGCAACAAAGGTA
CCTAAGCCATACATCACCAAAATAGATTTTAAGCGGCTATCGCTGCCAACTTCTTTGTTA
GCAATTGAAGCCATTACAAGAACAAAAACTAAAATCGGTGCAATTGCACGTAGTGATTTT
ACAAAGAATTGTCCGAGAACCCCAACGCTTTTGGCTGCATCTGGGCTAACTAATGCTAAG
CAGATACCTAGCACTAAACCTACGGCAATGCGTAATACTAAATTACCGCCAAGGATTTTT
GAAGATAAAGATTGGTTACTCATAAAATTTCCTGTAAGACAAATAAAAAAAGACTTCATT
TACCAAGGTAAATGAAGTCTGCGAGATTAGCCGAAAATGTAGAATAAGGGAATAGCAAGC
GGCAATTTTTCTGCAAAAATTTTTAAAAATTAGAATTTTAAGAAAAAACACCTTAAAAAT
TTAATAAAAATCTCCGAGAAATGATAATAACTATTAAATAAACACCTGTTCTGTCACTTG
ATAACCTTGCGGAACCTCTGCTTTATCATCAAAGGTTACAAATTCCCAAGCATTTTCATT
CGCTAGTACAGCTCGTAATAATTTATTATTTAAGCCGTGACCTGATTTATAGGCTTTGAA
ATCACCTAAAATATTGTAGCCACACATAAATAAATCACCGACAGCATCTAACATTTTATG
ACGAACTAGTTCATCTTTAAAACGTAGCCCTTCCTCATTCAAAATGCGGTATTCATCTAA
AACAATAGCATTATCTAAACTACCGCCTAATGCAAGACCAATGGATTGAAGATATTCAAC
ATCTTTCATAAAAGTAAAGGTTCTAGCACGGCTTAATTGTTGAATAAAATGTTGTGCTGA
AAATTCCATTTTGTAGTTACGCACTTCTTTGGTAATCATTGGGTGTGTAAAGTCAATGGT
AAAGTCTAATTTCAAACCGTGACTATAAGGTTTAAATTCAGCCCACTTATCCCCTTCTTC
TACTCGTACACTTTCTTTAATACGAATAAATTTTTTCGGCGCGTCTTGTTCTTCAATACC
TGCATCCAATAAGAGATAGATAAAAGGACTTGAGCTACCGTCCATAATTGGAATTTCGGC
TGCATCAACTTCTACAATTAGGTTATCTAAACCTAACGCAGACATTGCTGCGTTTAAGTG
TTCTACTGTTGAAATACGCACACCTTCATCATTGATCATACAAGTACAAAGTTGTGTATC
ACGGATAGATTCAGCACTTGCCAGGAAATAAACGACAGGCTTAAGATCTGTTCTTGCGTA
AATAATCCCTGTATTTGCAGGTGCTGGACGCAACGTTAAGGTTACTTTCTTGCCACTGTG
CAAGCCAATACCTGTTACTTTTGCTGCTTGTTTAAGGGTTCTTTGTTTAATCATATCGTT
TCCTTATTTCCCGAAATGGTTATTGACCATTTCTCATAAACCCAGGGATTGAGCTTGGGG
AAAACATTTGAGCTGTATCTACTTGTTGTGGTTTCTGAACTTGCTGCTGTTGAGTATATT
GTGTTTGTTGAGAATAACCACCCATATTATTCATAAAATCAGGTTGAGTTCTTTGAAATC
CTGTATTTATATTCTGTTGAGGTTGTTGGAATTGCGGTACCGCCTGAATTGATGGAATTT
TTGGCATTTCATCTGGCTGACCAATACCTGTTGCAACTAAAGTTACACGAATCTTACCTT
CCATTTCTGGATAGAAAGCAGAACCAAAAATAATAGCTGCATCAGGATCTGCAAAGCTAG
TAACATATTCCATAATGGTATTGACCTCTGCAAGTTCAATATCATAGCCAGAAGAAATAT
TCACAAGAATGCCTTTAGCACCTGATAAATCAACATCTTCCAATAACGGGCTTGCTACAG
CTTCTTTTGCTGCATTTTCTGCACGGTTTTCACCCTCTGCAATGCCTGTTCCCATCATTG
CTCTACCCATTTCCGACATCACTTTTTTCACGTCTGCAAAGTCAACGTTCACAAGACCTT
CGGAAGTAATCATATCCGTAATACCTAATACCGCATTGCGTAAGACGTCATTTGCAACGC
CAAAGGCTTCATTAAATTTTACACTTTTAGGTAATACTTTTAGTAATTTATCATTTTGGA
TAATGATGAGTGAATCCACATGTTTTGCAAGTTCACGGATCCCTTGTTCCGCATAGTTAG
AACGTTTTCTACCTTCAAAAGAGAAAGGTTTAGTAACAATACCAACTGTTAATGCTCCTT
GGCTTTTAGCAATTTCAGCAATTACAGGAGCTGCACCAGTACCTGTGCCACCGCCCATAC
CAACAGCAATGAAGACCATATCAGCACCTGTAAGCATATTCGTTAATGCTTCTCTATCTT
CTTCAGCTGCTTGATGACCAATGTTTGGATCTGCTCCTGCCCCTAAGCCTTTTGTTACAC
TTGCACCTATTTGAATCGTATTGCGAACGGCACTACTACGTAATACTTGTGCATCCGTAT
TAACCGAAAAGAATTCAACACTACCAACATCAGATTGGTTACTAACCATATGATTTAGTG
CGTTACCACCACCGCCACCGACACCGATAACTTTGATAACCGCATCTTGCGTTGCTTCAT
AAATAGGTTCAAACATTTGTGATTCTCCCTCACGGCTTAATATTGTTATTAATGCCTATT
AAAAACTTGATTTTATCCAATTATACGCTTTTTTAGCACTATGTCCTAATGTATCAATAA
TGCCGCCCACCTTATGACTAATTTCTCCACTTTGGCTACTATCAACGTCATTATAATGAC
TATACTGTAGCAATCCTAATACGGTTGCATAAGACGGTTTGCTTACATAATCCGTTAATC
CTGTAATATTCAATGGGTTACCAACCCGAACTTGTGATCCAAAGACAGATTTTGCACATT
CTACAATATCTTCTATTTGAGAGCCACCACCTGTAAGCACAATTCCTGCAATTAATTCTT
GTTTTATGCCTTTTTGATATAGTTCATTGCGTAATTGGGATAATTCCTGATTAATTACGC
TCAGTAAATCGTGGTAACATTGAGATGTAACATTAGATAATTGGCTTTTTGTAAAAGTTC
TTGGCATTCGTCCACCCAAGCCTGCTACCTCAATTTTTTTCTCAGGGAAATGAGTTGGGG
GTGCAATAGCACATCCATACTGTACTTTAATATTTTCTGCATCTTGGCGAGAGGTTGTGA
AAACATGAGCAATATAGTCCGTTACATTATTCCCACCAAAAGGAATAACTTTACTAAAAC
GCAAAGCACCATCTGTATAAACAAGAACATCCATAGTGCCACCGCCAATATCAATTAAAC
AAACCCCAAGTTCTTTTTCATCTTCTGTTAACACAGAATAACTTGAAGCAAGCCCCGAAA
AAACGATTTGATCAATTTTTAATTTACTTCTCTCCACTGCATTTTTTAAATTACGTAGCC
AATCGTTATGGCAAGCAATTAAATGAGCTTGAGCCTGCAAACGCATACCAGATAAACCAA
GGGGATTTTTAGTAGCAGGTAATCTATCTACTCTATATTCCTGAGGAATAATGTGTAATG
TTTCCAGCTCATCGGGTAATTTAATAGAACGAGCAATATGAATAGCATTATCCAAATCTT
CATTTCTTACACTACCAGACAACGGCACAGTTCCACTTTCATTAAAAGCTGTAATGTGAG
ATCCTGAAAGGGCAAGAGTAACACATACAATATCATATCCAGAAATCGATTCAGCTTCTT
CAATCGCACGTTGAATAGCACTTGTTACAGCATCTAAATCAACAATGCCTCCTCCTTGAA
CGCCTTTAGATTGACTAATTCCGGAACCAATCACATTAATCACACCATCAGGCAATACTT
CACCCACCACAGCAACTATTTTGTGTGTCCCAATTTCTAAACCAACTCTAATTCTAGATT
CTGCTACTTTTGTCATATTATGTTTGCGGTATTATAAATTATTGATTACTAAATCCGACG
GATGCTCCGTGTTCATAACGTAAATCGACATAGGATAAACGTTTTCCCTCAGGGATGTCA
ATTTCAGGAAAAATAGTCACAAAACGATCGATTTTTGATAGCCATTCCCCTCGCCCTAAT
TTTAGTTCAACGCCATTATCAAGTCGAATTGACCAAGCTCCTCGACTATCCATTGCAATG
GAATGTAATCCTAAATTGCGTGATTTTAAATCTGCTTTTATTTTATCCCACGCTTCAAGC
ACAACCTTACTTTCTGCGTCTGGTCCGTATAAAATAGGTAAGCCAGTGTTATCAAACCGA
TCTTTCGGTAAACTAAAAACTTTTCCTTGAACAGACACATATTGATTATTATTCCATACT
GCTGCTGGGCGATGTTCAAGTAACGTAATACTTAATTTATCGGGATAAACTTTTCTTACA
GAAACATCACGAATCCAAGAAATTGTTAGAAACTTTTCTTTAATCTCTTGAATATCCTGT
TCAAAATAGCCTTTTAACAAGGGGGCTTTAGCTAAAACTTCGCGAATATCATTATTCGTC
GTAAATTGTGTTTTATGCGTTAATGCATAAGAACGAATTGGAGTTCTATCCAGTGATGCA
AGCAAACTAGACCAATTGGTATAGATTGCATAAGTCATACCGAAACATAATAACACAACG
ATAGGCTTAACAAAAACAAACCAATTAATCGGATATTTCGGTTTACTTGCTTGTGTATGA
ATCACCGAAGTCGGCTTCTTACGCATTACTGCAACCATTACGCACTTAACTCCAATACAC
GTTCAACTAAACGCTCGAAACTATAACCTACAGTCGCCGCTGATTTTGGGAAAATACTAT
GACTGGTCATACCTGGGCAGGTATTTACTTCAACTAAACGAAAGTTTCCTTCGCCATCTT
CCATTACATCAATTCGGCTCCAACCACGACAACCCACTACATCATAAGCCTGTTTCACTA
ACTTAGCGACTTCTGCTTGGCGATCAGCATTTAACGCTGGAACAACATACTGGGTATTAT
CCGAAATATATTTTGCGTGGTAGTCATAAAACTCGCCGTCTGGAATAATTTGTACCGCAG
ACAACACTTCACCATCAAGTACTGGTACAGAGTATTCCGCCCCTGCTAAATTTTCTTCCA
CCAACACAATTGAATCATATTTTAATGCTTCTTCGATTGCAGGTAATAACTGTTCTGCAG
TTTTCACTTTACTTACGCCAACGCTTGAGCCTTCGCTCGCAGGTTTCACAAATAATGGTA
AACCTAATTTTGCAATAATTTCATCGGAATTGACCGCTTGCCCACGGCGTACCACTTCCA
TTGCCGCTGTTGGTAAGCCCACTGCATTCCACAATAGCTTGGTGCGGAACTTATCTAAGG
TAATCGCAGAAGCCATCACGCCACAGCCTGTATAGGGAATACCTAGTTGCTCTAACGCCC
CTTGAAGCACACCATTTTCACCGATACCACCGTGAAGAATATTAAACACACGCTGAATGC
CTTTTTCTTTTAATTTTTCAATCGGAAATTCTTTTGTATCAATCGCTTCAACGTTATAGC
CTAAACTCTGTAAGGCTTCAAAGACCGATTTACCTGAATTGAGAGAAACTTCACGTTCTG
CTGAAACGCCACCAAATAACACCGCAATTTTTTCGTTTTTTAAGCTCATTATTTTTACCT
TATTTATGTTTTACAAGCGGTCATTTATTGCAAAAATTTTACATTATTATGGGGAATTGT
AGGGACACACTGCGTGTGTCCGCAAAATAAACCATATCCCATTTTAACAACGGACACACA
CAGTGTGTCCCTACAGTTAATTTATTGAAATTATTGCAAATTTTCGGATTTACCGTAGAG
GCGAATTACATTCACCCTGATGTTACTATGATTATTTGGGGCAAATGTGATTTGCCCCTA
CACATTATTTTGTACAATTACACAATAGCGAAAATTTCTCGAAATCTTACCGCTTGTTTT
AAATCTTCTTTATGCCTTCCAACTTTCCGCTAAATCACTCGAAAGCTTGCTCACGTTGCC
CGCACCTTGTGCCAAAATTAAATCACCATCTTGAATAATTTGATCTAACACTTCTCCAAG
TTGTGAAGTATCTGACACTAAAATCGGATCCACTTTGCCAAGATTACGGATTGAACGACA
GAGATCTTTACTCTCCGCGCCCACAATCGGTGCTTCGCCTGCCGCATACACATTGAGCAT
AATCAACGCATCAACCTGCGATAGCACTTGTACGAAGTCATCAAATAAATCACGGGTACG
AGAATAACGGTGCGGTTGGAAAACCATCACTACACGTTTATTTTCCCAACCTTGACGAGC
GGCTTTAATCGTCACATCCACTTCCGTTGGGTGATGACCGTAGTCATCAACTAACATTAC
CTTACCATTTGGACGAATAAATGAGCCAAGTTGGTCAAAACGGCGACCTGCACCTTGGAA
ATCCGCAAGAGCAGCTAAAATCGCTTCATTCGCAATGCCTTCTTCTTTCGCAACCGCTAA
TGCAGCCGTTGCATTCAGTGCATTGTGTCTACCCGGTACGTTTAATAAGACCTCAATACG
CTCACCTGTTGGACAAACCACCGTGTAATGCCCTTGGAAACCGGTTTGTTGATAATCTTC
AATACGGTAATCGGTTTTTTCGCTAAAACCATAGCTAATCACTTGGCGACCGACTTTCGG
GGCAATTTCCATCACCGTTTCATCATCGGCACACATCACTGCTAAACCGTAGAATGGTAA
GTTGCGTAAGAAACGTACATAGGTTTCTTTCATTTTCTCGAAATCGCCACCGTAAGTATC
CATATGATCTGGTTCAATGTTGGTCACAACGGAAACCATCGGCTGTAAATGTAAAAATGA
CGCATCACTTTCATCGGCTTCTGCAATTAAGTAACGGCTTGCCCCTAAATGAGCATTTTT
ACCCGCTGATTTTACTAAACCACCATTTACAAAAGTAGGATCTAACCCTGCTTCCGTATA
AATCATTGAAATCATTGCGGTTGTGGTAGTTTTACCGTGAGTCCCTGCAATCGCAATACC
GTGACGGAAACGCATAATTTCCGCTAACATCTGCGCTCGTTGAATCACTGGAATACGCGC
TTCTTTTGCTGCCGCTACTTCGGGATTGCTTTCATTAATTGCGCTGGAAGCGACAACAAC
ACTTGCCCCTTCAATATTTTCTGCTTGATGCCCGATAAAAACTTTTGCTCCTGCTTTTGC
TAAGCGTTGCGTGACTGCACCATCAGCAATATCCGAGCCTGAAATTTGGTAACCTTCATT
TAATAACACTTCAGCAATCCCAGACATACCTGCGCCACCGATCCCAATAAAGTGGATTTG
ATTCACACGGCGCATTTCAGGGACTAATTTTTTAACTTTATCTTGGAAATTTTTCATTAT
TACATTTTTCCTTCGTATTCGTAGGGACACACTGCGTGTGTCCGTGGATAATTTTTAGAG
TGGACACACGCAGTGTGTCCCTACAAGGCTCATTTCTGATTACAAACTATTTTCCACAAT
CACTTCTGCCACTCGTTTTGCAGCTAATGGTGTGGCTTTCGCTCTTGCTTTTACTGCCAT
TTCCGTCAGTTTTTGACGGTCGGCAATTAACGGCTCTAATGCTTTTAATAAACTTTCAGG
GGTAAAATCCTGCTGTTCAATAATCACTGCTGCACCTGCTTGTGCAAGGTACTCTGCATT
TAAAAATTGTTGGCGATCTTTATGTTGAAACGGCACAAAAATCGCAGGTAATCCTGCCGC
AGCAATTTCACATACAGTTAAAGCACCAGAACGGCAAATCACCAAATCCGCCCATTCATA
AGCGGCTTTCATATCGTCAATAAATTCGCTTGCCGTGCTATTGCCTGTGGCTTGATAAAC
TTCTTCCACACCAGCTAATTTGCCTTTACCGACTTGATGGCTAATAAATACGTTTTGTCC
TAAAACCTTCGCTACTTCTGGCACGGTTTTATTGATCACCAATGCTCCCTGACTACCGCC
CATCACTAAGATATTGATCGGATAGCCTTTTTCGGCAAAACGTTGTTCAGGCGGTGCAAT
TTCAAACAGATCTTGGCGAACAGGATTTCCCACCACTTCCGCATTTGGAAAAGCTGTTGG
AAAGGCTTGTAAAGTACGTCGAGCAATTTTAGAAAGCCATACATTAGTTAAACCTGCCAC
CGCATTTTGTTCGTGCAAAATCACAGGCACACCACATAATTTCGCCGCAATACCGCCAGG
TCCGGATACATAACCGCCCATTCCAAGTACTGCATCAGGCTTGTACGATTTAATAATTTT
TTTCGCTTGAAGCACTGCTCTTAAGATCGCAAAAGGGGCAGTAAGTAACGCTTTAATCCC
CTTGCCCTTTAATCCTGAAATTTGAATAAACTCAATCGGAATACCGTGCTTTGGCACAAG
ATCCGCTTCCATTCGATCTTTTGTTCCTAACCAGCGGATCTCCCAACCTTGTTGTTGTAA
TTCTCTTGCTACAGCAATCGCAGGAAAAACGTGCCCACCAGTTCCGCCAGCCATAACCAA
TAATTTTTTTGCCATATTATTTTCCAACACTAATCATCACTTAAATGTGCGTGCCCAATT
CGATCTAAGCGGTTTTCGTAATCAATCCGAATTAATACCGCAATTGCAATCGCCATAATC
ACTAAACTTGAACCACCATAGCTCACCAATGGGAAAGTTAAGCCTTTGGTCGGCAGTAAC
CCCGAAGCAACACCAAGGTTTACAAAGCCTTGAATAAAAATCCAAATGGCAATACCAAAA
GCAAAGAAACCTTTAAATCGTTCTTCTAGTATTAACGCTTCACGACTGACTTTTAAAGCT
CTGAAAGTTAAGGTGAGTAATAATAGCACAACGATAACAATTCCAACTAATCCAAATTCT
TCTGCAATGACTGCCATCACAAAATCGGTATGTGCCTCAGGTAAATATTCTAATTTTTGC
ACAGAATTACCCAATCCTCGCCCCCAAATCTCGCCTTGCCCAAACGCCATTTGTGAGTTA
GATAGTTGGAAGCCATCACCATAAGCATCAGCAAAAGGATCCATAAAAGAGGTTATACGT
TTTAAACGATATTCTGATGTTAAAACCAATAGAGCAAAGACTACAACGCCTGCGATACCA
AGAAAAATAAACTGTAAAACTTTCGCCCCCATAATAAAAAGCATTGCAAATGTCAGCACA
AAAAGCACCGCTATACTTCCCAAATCAGGTTGAGCCAGCAACAAGCAGCTAAATAAAATC
AGGATTACCATAGGGCGAATGAAACTAATGCTTTTTTGTCGCATTTCATCAAATTTTCTT
ACATAGAAGCTCGCAAAGTAACAAATCACCGCAAATTTTGCTAATTCTGCAGGCTGGAAA
TTAATAGGACCGATAGGGATCCAGCGTGTTGCCCCATTTACTGTTTTTCCAACAAACAAT
GTAATTGCAAGCAAAAGTAGGGCTGAAATAAATAACCAACCATTATACTTTTCCCAATGT
TTACTTGGAATTTGAACAAAGAAAGTACAAGCACAAATAGATGCGATAACATAAAAACCA
TCTCGCACCGCAAAATAGAAGGGGTCTTCGTGTAGCCGACTACTCACAGGAATAGAGGCT
GAAGTCACCATAACAAATCCAATGATCAGCAATGCGAGAAATAACCACACCAATGTTCGA
TCATAGAGTGCATTAACAGGCGTTAATCTTGTCCACTTATCCCACTCAATCCGAATTTTT
TCTAGCATTAGATAACCCCTTGAGCCAACGCCACAAACTGTCTGCCACGCTCTTCAAAAT
TTTTAAACTGATCTAAACTGGCACAGGCTGGTGAAAGTAGCACCATATCGCCTGATTTTA
ATAGTAAACGAACTTGTGCGACAGCTTGTGTCATTGTTTCCACTAAAACGCTATTTTGAG
TTAAAGCGGCAAGTTCCGCCCCATCTTTTCCAAAGCAGTAACAGACTGTATTTGGCTGAT
TAATAAAAGGTTTTAACTCAGAAAAATCAGCATCTTTCCCATCGCCACCCAACAACAGAT
AAAGCGTTCCTTCGACTTGTAAACCATTTAATGCAGCCACAGTACTGCCGACATTCGTGG
CTTTTGAGTCGTTAATCCAGCGTACGCCATCATTCGTCGGTACTAGCTGGAAACGGTGAT
CTAATCCTGAATAGCTTTGTAGGGCTTTCACAATCCCTGAACGAGCAACACCAGCCGCTT
CCGCCAATGCCATTGAAGCCAAGGCATTCATCACATTGTGACGACCCGTGATTTTCAGCT
CATTAATCGCAATAACTGCTTCATCGCCAGAATAGAGTTCACCATTACAAGCGGTATATT
CTGCATCTTTTTCTGCAAATTTTTTCAAAGATCTGATCGCTTGCTCTGGGAAAGTTTGTG
GATCTTCGCCATTTACAATAATATTTTCCGCATTTTGATAGATACGCAATTTTGCTGCAC
GATATTCTTCAACGGAGTTATTGTAACGATCCATATGATCTTCACTGATATTTAAAATGG
TTGCTGCTTTCGCTTTTAAGGAATAAGTCGTTTCCAACTGGAAGCTTGATAATTCCAATA
CATAAAGTTCGTAATCGCTTTTCAATAAGCTCAAGGCAGGCACGCCGATGTTACCGCCCA
TACCGACTTTGATACCTGCTTGTTTTGCCATTTCCGTTGTCAAAGTCGTTACCGTACTTT
TACCATTTGCCCCTGTAATCGCAATAATCGGTGCTTTTGCTTCACGGCAGAACAACTCAA
TATCGCCAACCACTTCCACACCTGCTTGAATAGCTTGCTGAATTTCTGGCGTTGCTAAGG
CAAGTCCTGGGCTAATCACAATTAAATCAGAACTTAATAACCACTCAAGGTTTAAACTGC
CTGTATGCAGTGGAATATCCCTCGATAATTTATCTACCCCAGCAGGATTTGCACGGGTAT
CAATCACTCGCATTTGAGCCTGTTTGTCCGCAAAAAATTCGACACAAGATAAGCCTGTTG
TGCCTAAGCCGATAATCGTGATGGTTTTGCCTTGATATTGATTTTGCATTTTGTTGTTCT
CTAGAAACGGTATTTTCAGATGTAGGGACACACTGCGTGTGTCCGCTTTATTTTCATTAT
TCCTCGATTGGTAAAACTGTAACGGACACACGCAGTGTGTCCCTACATTAATTAACGTAA
TTTCAACGTCACCAATCCAATTAACACCAACATTAAGGTGATAATCCAAAAACGCACGAT
AACACGTGGTTCCGGCCAGCCTTTAAGTTCAAAGTGGTGGTGGATCGGTGCCATACGGAA
AATACGTTTTTGGCGAAGTTTGTACGATCCAACTTGTAAAATCACCGATAAGGCTTCAAC
CACAAAGACACCGCCCATCACCACTAGTAATAATTCTTGGCGAACTAATACGGCAATCAC
CCCCAATGCACCGCCAAGTGACAATGAACCGACATCCCCCATAAAGACTTGTGCTGGGTA
AGTGTTAAACCATAAGAAACCTAAACCTGCCCCTGCAATTGCCGTACATAAAATCACTAA
TTCACTGCTATATTTGATATAAGGAATGTGCAGATATTGTGCAAAATTATAGTTCCCCGT
TGCCCACGCAATTAATGCAAATGCCCCTGCGACCATAATGATCGGCACAATTGCCAAGCC
ATCTAAGCCGTCGGTTAAATTCACTGCATTACTGGTTCCGACAATCACAAAATAGGTGAG
AACAATATAGAATAAGCCAAGCTGTGGCATCACATCTTTAAAGAAAGGAACAACTAACTG
GGTAGCAGCGGTATCTTTACCAATCGCATACATACCAAAAGCAGACACTAAGGCAATCAC
CGATAGCCAAAAATATTTCCAACGAGCAATCAAGCCATCGGTATTTTTACGGGCTATTTT
CCAATAATCATCTACAAAACCGACAACCCCATAACCAAATAGGATAAATAGCACAAACCA
GACATAGGGGTTACGCAGATCCGCCCATAACAACGTACTCACACCGATAGCTAATAAAAT
CATAATACCGCCCATCGTTGGTGTACCCCGTTTTTTGTAGTGGCTTTCAGGACCATCGTG
GCGAACTTCCTGTCCGAATTTGAGAATTTGTAAACGGCGAATGACCGTTGGTCCAATCCA
CAAGCCGATAATTAACGCTGTCAATAACGCCATAATAGAACGGAAAGTAATGTACGACAC
CACGTTAAACACGGTGTTGTATTGCACCAGATATTCAGCAAGCCAAACTAACATAAGCTA
ATCCTTAAAAAGAAACATCAAAAGAACGACATAAGGAAGCAATTACTTCTTCCATTTTTT
GGCTACGAGAGCCTTTTGCTAATAATACAAGCGGTTGATCTTGTTCGATTTTTTGCAAAA
TGTTCGGAAGCAAAAACGCCGCCATTGCTGTTTTATCATTAAAGTGGTGAGCTGAATTAC
CGCTAATCACCTCACTCTCTTTGCCGAAGCTGACCACTAAATCGAGCTTCGCCTGTTTAA
CGAAATCAGCGACTTCTTGGTGACAAGCTGGGCTGTCTTTGCCAAGTTCCGCCATATCAC
CCACCACAAAAATGCGGAAAGCCGGATACTGTTTTAACACTGATACCGCAGATTTCATTG
AGTCCACATTGGCATTGTAACTGTCATCAATAAACAGTACATTCTCTTTAATTTCAATCG
GATACAAACGCCCTTTAACCGCTGAACGCTGTTCCAATCCAGCTTTAACCGCAGTTAAAT
CCGCCTCGACTGCCATTGCGAGTGCTGTTGCCGCTAACGCATTACTCACATTATGTTCGC
CTAGATAAGGCAAGTTGATCTCAATTTCGCCTTGTGGCGTATGTAAGGTAAAGCGTGAAC
CATTGAGGTGTAACTCAACATTTTCCGCCCAAAAATCTGCATAGCTGTCTTTATCTTCGC
CGGTGTAGCAGAACGACTGTAACTCGTGATCGCCAATCTCTTTCTGCCATTCTGGATAGT
AATGAGCTAAATTCACAATCGCCTTACCACCAGCCTTCAAGCCACGATAAATTTCACCTT
TAGCTTGAGCCACACCTGCCAACGAGCCAAATCCTTCAAGATGAGCAGATGCCACGTTAT
TCACTAAACAGGCATCAGGTTGTGCAATTTCGGTGGTATAAGCAATTTCGCCGATGTGGT
TCGCCCCCAGTTCAACCACGGCAAATTTATGCTCAGGGGTTAAACGTAATAAGGTCAATG
GTACACCTAAGTCATTGTTTAAATTACCAAAGGTATAAAGCACCTGATCTTCACAAGCGG
TCACTTTTTGCAAAATTTTTGCAGTCATCTCTTTGACGGTGGTTTTGCCTGAAGAGCCCG
TAATTGCCACAGTTTTTGGGTTAATTTCCGCTTTCAGCCATTTTGCTAACTGCCCTAATG
CCAAGCGAGTATCTTCCACAATAATTTGCGGTACATTCACCGCCAATTCACGCTCAACGA
CTAACGCCACACAGCCTTGTTCGATCGCTTTTTCTACATAATCGTGAGCATCAAATTTTT
CGCCTTTTAAGGCAAAAAATAAGCCGTTTTGCACTGGCTGTCGAGTGTCGGTGCTAATGT
TTTCAACGCTTATCTCGCCACTACCGAGTAGTTTACCCTTTAGGGTTTGAGCGAGTTGTT
GGGTGGTTTGTTTTATCATCTTTATTTACTTATAAATTATTTTGACTATTTAAAATCTAC
TTTTGTAGGGGCTAATTACATTAGCCCCTCTTCCTTATGATTGCTTTTGGGGCAAATGTA
ATTTGCCCCTACAAATTATTTTGTGCAATAGATTAAATTCCAACTACCCCAAAAACTTCC
TCGCCCACTCTTGATCCGAAAAGTGATATTTCTTCGTGCCGATAATTTGGTAATCTTCGT
GTCCTTTACCTGCAATTAAAATCACATCTTTTGGTTCGGCTTGGGCAATCGCTTGTTCAA
TCGCATATTGACGGATATGCATAGACTGCACCGCTTTTGGCTTGCGGAAACCTTTCATAA
TATCGTTAAAAATCACATCAGGATCTTCGGTGCGTGGGTTGTCATCAGTTACAATCACTC
TGTCCGCCAACTGTTCGGCAATGCGTGCCATTAATGGGCGTTTGCCTGTATCACGATCAC
CACCGCAACCAAACACACACCATAGTTCGCCTTCACAATGCAAACGAGCAGCATCTAAGG
CTTTTTCTAAGGCATCAGGAGTATGAGCATAATCAACAATCACCATCGGACTTTCTTCCG
CATTTTCTTCGCTGATTAAACACTCCATACGTCCACATACACCGTTTAACAGTGGTGCGG
TTTCGACTAATTTTTGCAAATCGTAGCCCAACGCCAATAAACCAGCGAAAGCGGTTAATA
AGTTGCTGACATTAAACGCCCCGATTAAACAGCTTTTTAGTTCACCGTTGCCCCAGCTAC
TTTCAAATTCAATAGTTGCACCTTGTAGGGTAAATTGCACCGCTTTCGCTTTAATCCAAC
GGGCTTGTTGTGGTTGGAACTGGCTATCGGTGCTGACGGCGACAGCTTCAGGCAATTTTG
CCAACCATTCACGCCCGATTTCGTCATCAGCATTGATCACTTGTTGTTTTGATGAAAGCT
CGCCAAATAAGCGGAACTTCGCTTGGGCGTACTCTTCCATTGTGTTGTGATAATCAAGAT
GATCACGGCTTAAGTTGGTGAAAATCGCCAAGTCAAAGTCTAGTGCTTCGGCACGATATT
GAGCCAGCCCGTGAGAAGAGACTTCCATTGCACAGAAATCCGCCCCTAATTCGACAAAGT
TCGCCAGATTGTGTTGAATTTCAACGGCAGAACCTGTGGTATTTACCGCTTCTTGCACTT
GCCCATATAGTCCGTTGCCAATAGTACCCATCACCGCAGATTTACCGCCAAGCAAGTTTC
GCCATTGCGCAAAAAGCTGTGCCGTAGTGGTTTTGCCGTTAGTGCCTGTAATGCCAACAA
GGGTTAATTTTTCTGATGGATTGCCATAGAAGGCACCTGCTATCGCCGAAAGTTGTTTCG
GTAAATTTGGTACTTCCAGTACACAAGCGGTCGAATTTGCAAATTTTTCTGCAAATCTCA
CCGCTTGAACGTCATCGTCTGCTTCAGCTAAAACTAAAGCAGCACCTTGTTCAATCGCTT
TGTCAATAAATTGACGACCATCGACTTGATGTCCTCTTAAGGCAACAAATAGATCGCCTT
TTTCAACCTGACGGCTGTCCAAGATCATTTTGTTTAATTCTTTTAATTCGCCCCAATGGT
TAAGTTCAGGGAAAAAGGAAAGTAAAGGGTTCATTATTGCCTCTTAGTTTGTCGAATTTG
TTTTCATCTCTCTCACTGCACTTTTTGTATCTTCAGTAAGATTATCTGGTTTAATGTTTC
TTGCTTTTAAAGTATGTCCCATAATACTTGAGAACAGTGGGGCAGATACCGCACCGCCAT
AGTAAGCTCCCTCTTTTGGTTCATTAATTAAGACCACTAAAGCAAATCTTGGATCGCTTG
CTGGGGCAATCCCTGCAGTATAAGCAATATATTTTTTAACATATTGACCTTTTTCTAATT
TGCGAGCAGTACCCGTTTTAATTGCGACACGGTATCCATCAACAGCTGCTCTTGCTCCGC
CTTCGCCTTTAGCTGCAACACTTTCCATCATATGTACAACATCTTTGGTGATTTTTTCTG
GCAACACACGCTCACCAATTACTGGAGGATCCACTTTTGTAATCGAAAGCGGACGATAAA
TCCCAAAACTGCCTAATGTTGCATAAGCTCGGGCTAATTGTAATGGCGTGACATTTAAAC
CATAACCATACGCCATTGTCGCACGTTCAATGTCCGCCCAACGTTTACGATCGCCGTTTG
TACCACGTTGTTCACCAAGCCCTAAGCCTGTATCTTTACCAAAACCGACCTTGCTATAAG
TTTCGACTAATGCGGTTGATGGCATTCTTAACGCTAAACGGCTTACACCGATGTTACTGG
ATTTTTGTAAGATCCCTGTAAGTGTCAAACTCTCTCTTGGCGCTACGTCTTTAATTGTAT
GTCCATTAACCACAAAAGGTCGTGTACTAATGACTTCACTTGGATAAGTCACTCTATTTT
GCAATGCGGTTAAAACCACAAGTGGTTTTACTGTTGAACCAGGTTCAAAGGTATCTGTAA
TCACACGGTTACGTGCTAATTCTGATTTAAACTCTGCTCTGTTATTTGGGTTAAAGGATG
GTGCATTTGCCATTGCCAGCACTTCCCCCGTTTGAACATCAACTAAAACAGCAGTTCCCG
ATTCCGCCTTGTTTTCAATCACCGCTTTTTTAATTTCACGATAAACCATTGATTGAAGTT
CTTCATCAATGCTCAACATTACATCTTGCGGATCATATTTTTTCTCATCGCGAATATGTT
CAATCACATTACCACGAGCATCTTTACGGATAACCTGTTTACCGTTTTTACCAACCAACA
AGCTATCAAAGCTACGTTCTATTCCTTCCGAGCCTTGTTTATCATCAACATCGGTAAAGC
CGATTAATTGGGAAATTTCTTCTGCAAGAGGATAAAAACGGCGAGTTTCTGCTTTTAATA
CAAGCCCATCAATTTTTAATGCTCGAGCATAATCTCCTATCACATCTGATTCGTGACGAG
AAATATATAAAAAACGTTGATTTGCTGAAGCATAAAGTTTATCCATCATTACGCTGTATT
TCATATCTAATGCTTTGGCTAACTCTTGCATTTTTTGGCGTTCAAGCTGGGCATACTCAT
TTTCCAAATGTAAAAACATAGAATTTGGATTATTGCGTATGCGTTGAATTAATACGTTGT
AATCTAATGCAGTTGCACGAGCGAGTAATGTCCAATAATCCTCATTTTTATTGTTTAAAA
TCGCTCTAGGATCATATTTATTTTCTTTATTATGTGGTTTTTCTTTAATAAAACGATTCA
CACTAGCTTCAATTTTACTGGCTGAAGCCTCCATTTCCATAGCCAAAACTCGCCATAACG
ATTTATTACGACGAAGTTTAGTATCAAAATATTCTTTAGGATCAATCGTAATTGAATACA
TCGGCACACTAATTGAAAGCACTCGCCCATTTCTATCTAAAATTTTCCCCCTTGTAAAAG
GAAGCTCTTTTGTCCGTAAAGAGCGATCATTTGCTTCTTTGATTAAACGTTCTGAATCAG
TGACTTGTAAGAAAAAACTTTGACCGATCAAGGCACAGACCATTACACCGATAAACAGAT
AAACAAATCCAAATCGGGCAGGCAAAAAACTAGGCTGGGGTGAAATATCTACCTCTTTTA
ATTCATCTCCCATCGTATTTTTATTTTTAGGGTTATATTTCACTGATTTTTTCATTTTTA
TTCCACTAAAATGATTTCTTGTTCTTTTTTAACTGGTTGTAATCCAAATTTTTCAGCAAC
AGCTTCGACTAAAAACTTCTGACTTTTTGAATTTTCTTCTAATTGCAAATGAACATACTG
ATTTTCAAGCTTCTGTTTTACTTGCAATAATTTTCCCTGCTCTGCTGTTAATAAACGTGT
TTGGTGCGTAATCCAAATCGTTGCAACAGCACTAATCACCACCCCAACAAGTAGCAATAA
CGCCACTTTATTATGGCTAGTTAAATCGTCTAAAATCACTTGACGTAAAGGATAGCGTTC
ACTCGACATTATCTTTTCTCCGCAACTCTTAACACCGCACTGCGTGAGCGTGGATTGGCT
TCAATCTCCGCTTCACTTGGCATAATCGCTTTGCCGACGGTTTTTAAAGGAATATTCTTA
TTTAACTCACTTTCTAAAATCGGCAGACCTTTCGGCACCGTCTCGCCTTTGCTCTGCTTA
CGCATAAACTGCTTCACCATTCTGTCTTCTAGAGAATGGAAGCTGATAATAGACAAACGC
CCTTCAGGTGCGAGTACAGTTAGGGCTGAATTTAATGCCTTTTCTAATTCATCTAACTCA
CTATTAATGTAAATACGGATTGCCTGAAAAGAGCGAGTTGCTGGGTGTTTATGCTTATCT
TTAAACGGCACGACATCTGCAATAATTTGGGCCAGTTGCAAAGTACGGGAAATTTTTTCA
GTTGCAGATTTATTGTAAGAAACGACCGCTTGTGCAATGCGTTTGGCAAAACGCTCTTCG
CCAAACTCTTTTAACACCCAAGCGAGATCATCAACAGACACCTGTGCTAACCACTCCATT
GCTGACAAGCCTTTGGTGGTATCCATTCGCATATCTAATGGTCCATCACGCATAAAACTA
AAACCACGTTCTGCTTCGTCAAGTTGTGGGGAAGATACGCCAAGATCGAGTAAGATACCG
TCAATTTTGCCGACTAAATTAAGTTCGTCACAAATATCAGGAATGGATGAAAAAGCACTG
TGAACAATTTGAAAACGGGGATCAGTGATCGTGTTCGCTTCTGCAATCGCACGCGGATCA
CGATCAATCGCAATCAATCTGCCTTGTTCACCCAATTTGCTTAAAATAAGACGTGAATGC
CCACCACGCCCAAAAGTACCATCGACATAGATACCGTTGGGTTTAATGGCTAAACCATCA
ACTGCTTCGTGTAATAACACCGTAATATGTTTGGGCGAGTCACTCATTTTGATTATCCGT
TATTGTTATAAAGAAAGGTTCTTTAATGCCTCACAATGAAGCATTTCTTCTGAGCTACCA
ATTGCAAGATCTTCACTAATCTGTTTCTGCCATTGTTGATCTTGCCAAATTTCAAATTTA
TTTAACTGCCCAACCAACATAATCTGCTGTTCTAATTGAGCGTGCTGACGCAAAGTCGGG
CTAAGTAAAATCCGTCCAGCAGAATCCATTTCACATTCTGTCGCAAAACCTTGCATAACC
CGTTGAATACGACGCTGTGCAGGATCGAAGTTAGACAGAGCGAGCAATTTTTGCTCGACA
ATTTCCCATTCGTGCAACGGATACAATAATAAACAAGGCTGGCGAATATCTACGGTACAA
ACAAATGACCCGTGGTAACTCTCCAAAAGCTCGGCACGATAACGGGTCGGAATAGCGATC
CGCCCTTTGCTATCAATGCTGATTGAAGTTGCTCCACGAAACATTTTTTTGCTCACTTAA
CCTTAGAGATTCGGAAATTTGGAAAAAATTCCACAAAACACCACTTTTTCCCACTTTAAT
TGGAGAATTTTATAGTTTTCGTAGATTAGGGGCAAGAAATTTGTCAGAAAAATACGAATA
TATTTAATTATAAATAGAATTCATTACCCGCAGCAAAAACAACAAACTTCTTTACATTGC
CTCAAAATCAAGCAAACGAAAACATTTGTAATTGTTGTAAAACACAGTACATTTACTTGT
AAACGTTTTTACAATAGGAGAGCTTTTTAAGCTTATTTACATGAAAAACAGAGTTCGGTG
GAATCATCAATTTAGACAAAGTTCGTTCTGACAAAGTATATAGCTTAAATTTAACGCTAT
GGAAGCGCAATTGGTATTGGTTAGGAGTAACACCTAGGGCTACAATTTACCTATCGTAAG
CAAAATAGTAATTTGCCAACGCTCTATTCCTGTACGGATAAAAACGTCAATATCTTAGTT
GAAAGCCAGTTTTAAATTGTAGGGATAGGGACTATCCCCTTCTATCTCTATTTCCTTGCC
TTTGACCAATCTAACGAGGAAACAAGCGAAAATCCCCTCTTACATAACTTTTCTTAAAAT
TAGCTGTTGTGCAGCTGCTACACAACACCAGATAAAATCTTATTTAAAACAAATTGATCT
CGTCGCCCTATTCCTTTATTCCCTAACTTTCTCTATAATCCTAATCCTCTTACGTTCTTT
AAAATCTGGTGGAATTATGAACCCAATGTTAAATATCGCTATTCGTGCAGCACGAAAAGC
AGGCAATATTATTGCTAAAGGCTATGAGCAAGCGCCTCAAGACACTCAAGTTGCTCAAAA
AGGCGCAAATGACTATGTTACCGAAATTGATAAAGCAGCAGAAGCAGCCATTATTGAAGT
GATCCGTAAATCGTATCCTGATCATGCTATTGTTGGCGAAGAATCAGGCGTTTTAGCTGG
CACAAATAACGATGTACAATGGGTGATTGATCCATTAGATGGCACAACAAACTTTGTTAA
ACGCTTGCCACATTTTGCGGTGTCGATTGCTATTCGTGTGAATGGTCGTACTGAGGTGGG
TGTTGTATATGATCCTATTCGTAACGAATTATTTACCGCTGTGCGTGGCGAAGGTACAAA
ATTAAATGAATTCCGCCTTCGCATTAGTAATGAACGTCGTGATTTACAAGGCACAGTGTT
AGCAACAGGTTTCCCGTTTAAAGTCGCAAAACATCGTACTGCTCACTTAAATATGATTGA
AGCCTTGATGAACAATGGCGTAGCAGATTTCCGCCGTACTGGTTCTGCAGCATTAGATTT
AGCTTATGTGGCTGCTGGTCGTGTTGATGGTTACTTTGAAATCGGATTAAAACCGTGGGA
TTGTGCTGCAGGCGATTTAATTGCCCGTGAATCAGGTGCGTTAGTGACCAACTTTGTTGG
TGGTACAGATTACTTAAAATCAGGTAATGTAGTGGCAGGTAGCGGTCGTGTTGTAAAAGA
AATTTTAAACAGTATTCAACCGACCTTAACTGAAGAACTCAAAGCCTAATAATAGATTTT
TTTTGATGGGCAGTTGCCCACCCAACGATTAAAGATAAGCTTATGCAAAAGACCTATCCA
TTGCTCAGTCAAATCAACTCACCTGATGATTTGCGTTTATTACCAAAAGATAAACTTCAA
CCTCTTTGTGATGAACTGCGTGCCTATTTGTTAGAGTCCGTCAGTCAAACAAGCGGTCAC
TTAGCCTCTGGATTAGGCGTGGTCGAATTGACCGTTGCCTTGCATTATGTTTATCAGACC
CCATTCGATCAACTTATCTGGGACGTAGGACACCAAGCCTATCCACATAAAATTTTAACG
GGTCGCCGTGACCAAATGCATACTATTCGTCAAAAAGACGGCTTACACCCATTCCCTTGG
CGTGAAGAAAGTCCTTTTGATGTATTGAGCGTTGGACACTCTTCTACCTCCATTAGTGCT
GGTTTAGGCATTGCCGTTGCCGCAGAAAAAGAGAACGCAGGGCGTAAAACGGTCTGTGTG
ATTGGTGATGGTGCAATCACTGCAGGTATGGCATTTGAAGCGATTAACCACGCAGGTTCA
ATTCATACCGATATGTTGGTTATCTTAAATGACAACGAAATGTCCATCTCAGAAAATGTG
GGAGCATTAAATAATCACTTAGCTCGCCTTTTCACTGGTTCGCTTTATGGTACTTTACGT
GAAGGGGGCAAAAAACTGCTCTCAGGCATTCCGTCGATCAAAGAGTTTGTGCGAAAAACA
GAAGAACACGTTAAGGGCTTTGTTTCGCCTGTTGGCACAATGTTTGAAACCCTTGGCTTT
AACTATATCGGCCCGATTGACGGACACGATATTGAAGAACTGATTTCTACCCTGAAAAAT
ATGCGAAATATGTCAGGGCCACAGTTCTTACATATTAAAACCAAAAAAGGCAAAGGTTAT
ACTCCAGCGGAACAAGACCCTATCGGTTTCCACGGTGTGCCGAAATTTGACCATACAAGC
GGTAAGTTACCACAAACCAAATCCGTACCGACCTATTCCAACATTTTTGGCGACTGGCTT
TGCGAAATGGCAGAGCGTGATCCGAAGATTATCGGCATTACCCCTGCAATGCGTGAAGGA
TCGGGAATGGTTGAGTTTTCTAAACGCTTCCCACAACAATATTTTGATGTGGCGATTGCC
GAACAGCACGCCGTGACCTTTGGAGCAGGGCTTGCGATTGCAGGTTACAAGCCTGTAGTG
GCGATTTACTCTAGCTTCCTACAACGTGCTTATGACCAACTTATTCACGATGTGGCTATT
CAAAACTTGCCTGTCATTTTTGCAATTGACCGTGCTGGTATTGTGGGAGCAGACGGGCAG
ACCCATCAAGGCGCATTTGATTTAAGTTTTATGCGTTGTGTCCCAAATATGACGATAATG
TGTCCAAGTGATGAAAATGAAATGCGTCAAATGCTTTACACTGCTTACACAATGAACAGC
CCTGTTGCCGTGCGTTATCCGCGTGGCAATGCACAAGGCGTTGAGCTTCAACCGATGCAA
GCCCTTGAAATCGGCAAAGGCAAAGTGTTAAAACAGGGGGAAAAGGTCGCTATTCTCAAT
TTCGGGGCATTATTAAACGAGGCCAAACAAGTGGCAGAAACCCACAATTACACGCTGGTT
GATATGCGTTTTGCAAAACCGCTAGATGAAGCCTTGATTGCTGAGCTTGCCGACTGCCAC
GAATTATTAGTCACCCTTGAAGAAAATGCCCTTCAAGGTGGGGCTGGCAGTGCGGTAAAT
GAATACTTGCAACATATCGGCAAAATCAAACCGCTATTGATGTTGGGCATTCCTGATTTC
TTTATCCCACAAGCTACGCAAGCCGAATCCTATGCGGATTTAGGGTTAGATGCGAAAGGG
ATTGAGCAGAAGATTCTATCTATGAAATGAGTTAATTTCCAAATCTCATTAAAAAGCTAA
GATACTAAACCTAAGTTGCCCATTCTTAGGCATGGCAGACAAATGGGCACAGTAGACAAA
CTAGTTACTAATGTTTATTTTTTCTAAATATTAGCAGCAAATTTGTCTATTATCCCCATT
CTTATGCCATAAATCTATCTTCCACAATATCACTATTAGGAGATATTACTTCAGCTGCTC
TTCAATAATCCCACCGCCCAAACAGACTTCGCCTTGATAAAATACGGCGGACTGTCCTGG
GGTAACGGCGATTTGAGGTTCATCAAAAATCACTCGAATGGTTTCGTCATCAAGCGGTTG
GATTTCACATAAAATATCCGCTTGGCGGTAGCGTGTTTTTACTGTGCAACGTAGTTTTTC
ACGGATCGGTTGGCGATCTACCCAGTGAAGTTGGCTTGCAATCAGGCCGCTTGAAAGCAA
CGCAGAATTATCCTGACCTTGAGCGACAATTAGCACATTATTCACCAGATCTTTTTCCAC
TACATACCACGCATTTTCACTCGCCCCTTTGACACCACCAATACCTAAACCTTTGCGTTG
TCCTAAGGTGTGGTACATTAAGCCATCGTGACGACCAATCACTTGCCCATCGACGGTTTT
AATATCCCCAGCTTGTGCAGGTAAATAACGAGCAAGGAAATCTTTGAATTTACGTTCGCC
GATAAAACAGATCCCCGTCGAATCTTTTTTCTTTGCTGTCGCTAAACCTAGGTCTTCTGC
AATAGCTCGGACAATCGGTTTTTCAATATCACCAACAGGGAAAAAACTTTGTGCAACTTG
TTGCTCGCTCAGAGTGTAGAGGAAATAACTTTGATCTTTGTTGCTATCAAGTCCACGCAA
TAATTTTGGCTGTTGATCAAGCGGTGGACGACGGACATAATGCCCTGTGGCAATAAAATC
CGCCCCTAAATCCTCTGCAGCATATTCTAAAAAGGCTTTGAATTTGATCTCTTTGTTACA
CAAAATATCAGGGTTTGGTGTACGTCCAGCTTTATATTCTGCAAGGAAATGCTCAAACAC
ATTATCCCAGTACTCTGCGGCAAAATTAATTTTATGTAGCTTGATACTCAGTTTATCGCA
AACTGCCTGTGCATCGGCTAAATCTGCCGCTGCTGTGCAGTAATCCGTGTCATCGTCTTC
TTCCCAGTTCTTCATAAACAAGCCTTCCACTTGGTAGCCTTGTTGTTGAAGAATAAAGGC
TGAAACCGAAGAATCTACTCCTCCCGACATTCCGCAGATCACTTTTTTCTTTGCATTTTC
CGCTAATTGTTCATCGGTAAGTGCAGGAAAATGTTGTTGGTAAGTTTTTGATTTCATTAT
TGTTGTTCTGTCCGTTGATAAAATTGCTGTCCCACTCTGTCGATATGCTGAATAAAATTT
TCGTGAGCCAGTTCGTGATAAATTGAAAGATCAAACAGATAAGGTAGGCTAGAGTCTTCT
AAATCTAGCCTGATTTTACCCAATATGCTCTGATTAAGATTTGGTCCTTTAAAAGTTAAG
TCAATATCAGAACCTATCCGATAATTACCCTTTGCTCGAGAACCATAAATAATCGCCTGC
TCAATTTCGGGGTATTTCTTGAGAATATCAGTAATTACCCTAATAGATTGTTCATTTAAT
CCAAACTTTTCTGCCATAATTCCATCATTCTCTTTTCTAATGCAAGGAAAAGGGGAAGAT
AAATGTGAACAATTTTTTCAAATTCTTTCAACAAAATTTGAGCATCATAAGTATGAACTG
TCATATTACGGCTATTCAACATTTCCATCCAATGATGCCCCTCAAAAATAAGCTCATATT
GAAAGGCTATTCGAGTTACGTTTCTAGGTCCATTTGCATCTAAAAGACCTTGATATTTCA
AATAGTCTTGCATTACTTTCCAAGCAAGTTCGTGAGCGATTTCAAAACTTTGAATAATCC
CTTTTTTGATAATATCAAGATCAGTATCTGCATACTTTTCTACATCATCTTTTAGATAAG
CAACAGCATGTTGATAATTTTCAAAACGCTGTTTCCAGCGAATATCTTGTTGCTCCATTT
TTCCTTCCTATTGATGAAAAAATTATTTTACTTCGTAAAACTGAGCCTCTTTCTTGGCAA
ATTTTTCTTCATATTCGGCTTTAGCAGCTTCATCGCCTGCTTCTAATTTTGCTTTTAAAT
TATCACAAGGCTCATCGCAGTCACAGACTTTTTTCATTCCTAATGCAGAAATACCGCCAC
AACTACCTTTAATTGTTTTACCTTTGATAATAAAGCCGATTGACATCATAAATACAATGG
CTACAAAGAAAGCAAAGGTTAGTAAAATTGTTTCCATTTTTTATCCTATTATTTTTGATT
AATTAATTTTTCAAAGGCACTCGACATTTTAGTTTCATATCCGTCGCCTTTCTTGATAAT
TAAGAAAATTGCTAAATTTTCACGTTCTGCCACTTCCAGTGCTTTTTCTGCTCCTAACAC
ATATAAGCCTGTTGAAAGTCCATCTGCAGTCATTGTGGTTGGTGCAAATACAGTAATTGA
GGCTAAGTTATGGCTAATCGGACGTAATGCTTTTGGATCGATAATGTGAGATAGGCGATT
ACCCTGTTCATCTTCAAAATAGTTGCGGTAATTACCCGAAGTCGCCATACCTAAATTATG
CAATGGCACAACAATTTGACTTGATGTTCCTTGAGCAAATTCAGGTTTTTCAACTGCAAT
ACGCCACGGTTGCCCTTTTAAATTTAGCCCTTTTCCGCGTAATTCACCGCCGATCTCAAC
AAGGTAATGTTGTACCCCTAATTGCTCAAGGTAATCCGCTAATTTATCTACGCCAAATCC
TTTGGCAATTGCTGAAAGATCGAGATAAAGCTCTGGTACTTTTTTTGTTAATGTGGCTTT
TGTGGCGTTATCATCTAAGACTAATTTTTCAATACCAACCCAAGTGGCACGTTCTGCAAT
TTGTTCTTCCGTTGGTGCTTTATTTAGGCGTTTATCTGGTCCAAATCCCCATAAATTAAC
CAAAGGCCCAACGGTCACATCTAACGCACCTTCTGTCACTTTATTTAGACGTACCGCTTC
TTTGACCACTTTGGCAAAATCAGAGGCAATTTCAAACGGTTTATCTGCCTCTTTCATTTG
ATTAAATTGGCTAATTTGAGAGTCTTTTTGATAGGTGGACATCTCGTTATTTACCATTTT
TAACAACGTATCCATTTGACGTTGAACCTCTTCTGGTTTAGGTAAATTTGTTAAGCTACC
ATCATCAATATATTTGATATGGTAGGTTGTTCCCATTGTTTTACCTTCAAAGGCAATTTG
TTGGGGTTCTTTATTACAAGCAGAAAGCATTACAGCGAAAAATGCCGAAATTGCCCACAT
TAGTAACGTTTTGATTTTCATACATCCTCCCAAAACGAATAATTAAATTAATAATGGAAA
ATAGATAAGGGCGATTTCCTTATCTATTTTCCATTATTGGATTGTGTTAATACCCTACAT
AGAATTATAGCATAATCTATTAGGTTCAGTATGTGGAAAATGCTCCATTTGTAAAACACA
ATAGATTTTTTATGATATAAAATTTACTATTTAGCAGTTTTATTCACCAAAATTTTTCGG
TAAGTTTTTTAACATTTCAGCCCAAATTTCGGTACTACGTTGACTGCTCATTGCTAAACA
TTCTACGGCTTTTTCGTAATCATTAGTTTCACAAGCGGTACGAAGTGCTTGGTAAAATGC
AAAACTTAATTGGCGAGAACTAGGATTAGAGAAAAATAAAGATGCCGTTTTTAAATAGAG
ATCTTTAAAACTATTTAAAATCAACCCATAAACAGGCTTATTGGCAATAAAAGTAAATTC
ACGATATAGCTTATAGTCAAATTCAGCATAAGCTTGTGCCGTATTTTGAAGTAATTCAAG
ATCTTTTAAGAGTAATGAAGAAGCTAAATGATCAGCTTTAATTGCCTCAGGAATAAAGTA
TTCCCCCATTCTAGTACGCAATGAAACAACATTTGAAATAATCGTTGGTGTAATAGATTC
ATCTAAATGAATTAATGTACTAATGATATTTGGACCTGCTGTTTCCCAAATATTATTTAC
TCGAGTTGGCTTACCGTGTTGAATACTCAACCAACCATCACGCGCAAGACGCTGTAAAAC
TTCTCTTAACGTTGTACGCGTAACACCAATAATGTCTGCAAGCTCACGTTCTGCAGGTAA
ATCTGAACCAGCTGGAAAGCGGTTACTCCAAATACTTTTGATTAAATACTCTTCAGCAAG
GGCTGCTGGGCTTTGGGCTCTTAAAATGTCTGATTGATTCATTGATTTATCTCAAAAAAT
GAAGAAATACTTCAAATAAATAGTAAAAAGTGTGATGTACTCATCAAAAATGATATTGCC
TTCCATATAATGGCTCTTGGGGTATTATCGTTTAATCTAAACTAGATTACAATCCACAAT
CATTTTTACTTTTTAATTAAATCTATGAATAATCTTGACGCTTTTTATAAAAACTTTCTC
GGTAACGCACCAGAATGGTATAAGGCTTGTATTATTGCCTTCTTAATTATCAATCCATTG
CTCTATTTTTTCATTAGTCCATTTGTTGCTGGTTGGGCATTAGTGGCTGAATTTATTTTT
ACGTTAGCAATGGCATTAAAATGTTATCCTCTACAACCAGGTGGTCTACTTGCCATTGAA
GCTGTCGCTATTGGAATGACGAGTGCTGAGCATATCAAAAAAGAAATTCTCGCCAACTTT
GAAGTCGTTTTATTGTTGATCTTTATGGTGGCAGGTATTTACTTTATGAAACGCTTGTTA
CTTTATGCATTCACTAAGCTACTGATTTCCATCCATTCTAAAAAAATGCTTGCACTCACT
TTCTGTTTAAGTGCGGCATTCTTATCTGCATTCCTCGATGCTTTAACGGTAATTGCGGTG
ATTATTAGTGTTGGAATGGGATTCTATAAAGTTTACCATAAGGTCGCATCAGGTGGGCTT
TTGGACGATGATGAGTCCGATGATGCTTCAAATGATAAATTAATTACAAACAAACAAATT
TTAGAACAATTTCGTGGTTTCTTGCGTAGCTTATTAATGCACGCTGGAGTAGGTAGTGCG
TTAGGTGGCGTGATGACAATGGTCGGTGAACCGCAAAATTTAATTATTGCTGCTCAAGCT
GATTGGGGATTTGGGGAATTTTTCTTACGGGTAGCTCCAATTAGTAGCATTGTGCTTGTA
TCAGGTATTGCAACCTGTTATCTCGTAGAAAAATACAAACTTTTTGGTTATGGTGACCGC
TTGCCGCGTAAAGTTTGGGTGGTATTAGCCCATTATAACTTGCGTAAAGAACAAGAGATG
ACAAAACGAGACCGAATGAAATTGGTTATTCAAGCCATAGCTGGTGTTTGGTTAGTCATT
GCGTTGGCATTGCATTTAGCGGAAGTAGGATTAATCGGTCTCTCTGTTATTATTTTCTGT
ACAGCTTTCTGTGGTATCACTGATGAACACGCCTTAGGACGTTCTTTCCAAGAGTCGCTA
CCATTTACCGCATTGCTTGTGGCTTTCTTCTCTATCGTTGCCGTGATTGTAGATTTGAAA
CTCTTTGATCCAATTATTCAATTTGTTCTGTCCGCTGAACCAAGCTCACAATTGGTGCTG
TTCTATACATTTAATGGATTGCTTTCAATGATTTCGGATAACGTTTTCGTTGGAACCGTT
TACATTAACGAAGCAAAAGCGGCTTTCCAAGCTGGCATTATTAGTAGGGAACAATTTGAC
CTGATTGCTGTCGCAATTAACACAGGAACCAATTTACCATCAGTTGCTACTCCAAATGGA
CAAGCTGCATTTTTATTCTTATTGACTTCTGCTATTGCACCATTAATTCGTTTATCCTAT
GGACGAATGGTCTATATGGCATTACCATATACCGTAGTTTTATCAGGAGTAGGGTTCTTC
GCATTAGAATTTTTACTGCCACAATTAACAAAATTAATGACGGAGTGGGGCTGGTTAATC
ACTCGTTAAGAATAAAGGAAACCGTATGCTAACTTATTTTAAAGAGCTATCAATAAGTCG
TAGTGCTTGGCTACTTCTCACTGCAAGCTGTACAGCACTAGAAGCTGCTGCGCTCTATTT
TCAACACGGAATGGGACTAAACCCTTGCGTAATGTGTATTTATGAACGATTAGCTCTATT
GGCGATTTTAATTGCGGGGATTATCGGCTTTTTAGCCCCCCGCAAAACGCTCGTACGTTG
GCTTGCATTATTGCTTGGTTTATTTGGCTCAATAAAAGGTTTAAGCCTTGCAATTAAGCA
TACGGATTATCAACTCAATCCTGCTCCGTGGAACCAGTGTTCACCTTTTGTAGATTTCCC
TGAAACATTGCCATTGAACAAATGGTTCCCAGATCTCTTTGAAGCTACAGGTAAAGGCGA
TTGTGGAAAAGTGGTCTGGCAATTTTTAGATCTCTCTATGCCACAATGGTTGATTGTGGT
TTTCTCTATTTATATTGTCGTTTTTGCTGTTATTATTATAAGTCAATTCAAGCAAACTTC
TTCATACAGAACATTATTTCGTTAGGTGAAATATGAGTAGCGAATCTAAATCTTTTTTTC
GTACATTATTAGAGAAATACAACGAGTTATGTAAAGATCTTGGCGTTGACCAAGGTGCTT
GTCGAGGCTGTGTACCCGTTGTAAAATTTGATCCCGAACAAGATGATAAATCTGGAGAAA
AAACAAAAGATGTTTAAATTATCTTAAATGGGATAGAGAAAAATCTATCCCATTTATCCT
TTCTAAACATGTCATACTATGATGTCCCCCCCCATTCATTTCTAAAAGAATGATTTAACT
CTCGCAATTTTATTCATAATCTCTATACTATTTGAAAATTTTTATTTGGAGTCTTCATGT
CATCTACTCAACAATTCCAAACGCTGTTTGAACAGTCGTTGAAAAACTACTGTGAAGAGC
GTTTTTTAAAACCTGAACAACTTTCTACACAACAATGGTATCAATTCATTGCCGAAGTCA
GCCAACAAGCGATTTTGCAAAATTTTCCTAAAAACGCACCGCTTGTAAACACTCGCAAAG
TAAACTATCTCTCAATGGAGTTCTTAATCGGACGTTTACTGGGTAACAACTTAATGAGTC
TGAGCGTTTATCAATATGTCTATTTAGCCCTTGCTCAATATGGTAAAAATTTAGTCGATA
TTCTCGAAGAAGAGCGTGATCCATCATTAGGCAATGGCGGTTTAGGTCGTTTAGCTGCCT
GTTATTTAGATTCAATGGCAAGCCTTGCTCAGCCAGCAGTGGGATACGGATTACACTATC
AGTACGGCTTATTCAAACAGAGCTTTGGCTGGGCAGGTGAACAGCGTGAAGAAGGCGATG
CGTGGAGCCGTGATTTCTATGCTCAACAATATCATCGCCCAGATTTTCGCCAAACCGTTG
GTTTTGGTGGCGAAGTATGGCATCGTGACGGTGATAAATATGAATGGAAACCAGCGTGGA
CAATTTATGGTGAAGCCTTTGATTTACCCGTAGTGGGTTATAAAGGGGTTCAACAGCCGT
TACGTTTATGGCAAGGTTATAGCGAAACGTCCTTCGATCTTGCTCAATTTAACGACGGCG
ACTATCTTGAGTCTGAAAGCAAAGTGGTTGATGCGTCAAAATTAACCAAAGTGTTATATC
CAAACGACAATCATCAAGAAGGTAAAGAGTTGCGTTTAATGCAACAATATTTCCACTGTG
CTTGCTCTGTTGCCGATATTCTAAAAAATCACCTTGCACAAGGAAGAACCTTAGAGCAGT
TGCCTGAATTTGAAGTGATCCAGTTAAACGATACGCACCCTGCGATTGCAATCCCCGAAT
TAATGCGTCTTTTGATTGACGAATACGGTTTATGTTGGGATCGAGCTTGGGCAATTTGTT
CAAAAACATTTGCTTACACCAACCATACTTTATTGCCTGAAGCGTTGGAGCAGTGGGATC
AAAATCTCGTCGCGAAATTGTTGCCACGCCATTTAATCATCATTGACCGCATTAACCACG
AGCTTTATCAACAAGTGAAAGCGGAATTTAGCGAAGCAGAATTTGCAGATGCGTGGGACG
AAACAGCGGTCTTAATGAACCACCGTGTGCGTATGGCAAACCTTTGTGTTGTAGGATCTT
TTGCTGTCAATGGTGTGGCACAAATTCACTCGGATTTAGTGGTAAGCGATTTATTCCCAG
CTTATAACCGCTTGTTTAAAGGTCGCTTCCATAATGTAACTAACGGTATTACCCCTCGTC
GTTGGATCCGCCAAGCAAACCCATTACTAAGTGCGTTGTTAGATAAATATATCAAAGGTG
ACTGGACGAAAGATCTTGAATTGTTGGCTCAAATTGAGAAATTTGCCAAAGATCCACAGT
TCCAAGCAGATTACAATCACATCAAACAGCAAAACAAACAGCTATTAGCGAAAGAAATTG
AGCAATCACTTGGTTTAAAAGTGAATTGCAATGCGATTTTCGATGTTCAAATTAAACGTT
TCCACGAATACAAACGCCAACATTTGAACCTGTTGAATATCATCGCCACTTATCAAGAGC
TTAAAGAGAACCCACAACAAGAGGTTGTACCACGCCTGTTTATCTTTGCAGGTAAAGCGG
CACCAGGTTACTTTATGGCGAAACAAATTATTCAAGCCATCAACGCTGTGGCAAAAGTGA
TTAACAACGATCCTGATATGCAAGGTAAATTACAAGTAGCATTCTTACCAGACTACCGTG
TAAGCCTTGCGGAGAAAATCATTCCTGCGGCAGATGTTTCTGAGCAGATTTCTCTTGCGG
GTAAAGAAGCGTCAGGCACGGGCAATATGAAATTAGCTCTCAATGGTGCAATTACGCTTG
GCACATTAGATGGCGCAAACGTAGAAATTGCAGAATTTGCAGGGGAAGAAAATGTCGTGA
TTTTCGGACATACCGTTGAATCTGTGCGTGAATTGCGTGCAAAAGGTTATGTGTCTAAAA
CGTACTATGAGCAAGATCCTGTATTAAAACAAGCGATTGACGCATTAGCGGACGGCACAT
TCTCAGGTGGTAATAAAGATACCTTTGAACCGTTAGTTTATGATCTGTTAAACAAAGATT
ATTTCTGTGTGTTAGCAGATTTTGCAAGCTACCGTGAAGCTCAAAAAGAAGTCGCAAAAC
GTTATCAAGATCAAACCGCTTGGGTTGAATCTGCGATTCTTAATACGGCTCGTTTGGGTA
TGTTTAGCTCAGACCGTTCGATTCGTGATTATCAGACACGGATTTGGAAGAAATAGAGAT
ATGGTAGCTAAAAATGATTTTTGTCATTTTTAGCTACTATTTTGTCTATTACACCTATTT
TTTTATATGCTGCTAATACTGGTGCGAGCTAGATACTCGCACCAATTAATTTAGATATTC
TTAGAATTTATAACTTACTGTTGCATTTACTTTACGTTCAGCGCCGTAATAGCAGTAGTA
ATCGCATGCCGCAACATATTTACGATTGCCTACGTTATCCACATTAAGTTGTGCGCTCCA
GTTTTGGTTGATTTGGTAACGAGCCATTAAATCGACTAACGTCACAGACGGTAAACGTGC
ATGTGAGTAAAGTGAACCTTTTGACGTTACGCTAATGCTCTACATAACGAATACCTGCAC
CTACGGTTAAGCCGTTTAACATACCATTGCTAAACGTATAAGCTGTTTTTGCTGCAAGGG
TATTTGTTGGAATTAACGGGCGGCGTGTTTTGGTTCCGGTTGAGTCCTTGCTTTCTGCTT
TTGTGTAAGTGTAAGCTAAGGTTCCAGTCCAATTTTCGGTTAAGTTTACATCTGCTTGAA
GCTCGAAGCCTTTACGGTAAATTGGATCTTCATCACTCTCTGTTGAAACAGTGCCATTAG
GTTGTAATTTACTTACTAAAGCATCGGTATCCTTCGCTCGGAAGCCTGCGATAGTAATTA
CCCCATCTAGCCACATTGAGCTGGTTAAAATGCTTAAGCGAGTACGATCTGAAATATCCC
ATTCTAAGGTTGGTGCAAGGTAGATCGTTTTATTTTCGGTATCTTTCCATTCGCCATTGG
CGTGATTTAATGAGGCGACAATGCGATAACGTACGCTTTCATCATCGGTCATTTTTCCTG
TGTAATCTGCGCCAAAACCATACAAGCTATTTGTACCAAAATTCGTTTTGAATTCGCCTT
TACCGGTTTGATCACGGTGTGCACGTTTGGTCACATAGTTAATTAAACCGCCTGATTGTG
CTGCACCAAAGGTCATTGAGTCTGCACCTTTTGTTACTTCAACAGCTTCTAAGCCAAAAC
TTTCTACATAAGGCGTAAAGAAGCCATAACTGAAGGTCGGCAAGCCGTTTACTGCTTGTG
AAACTTCAGCTCCACGCACACGGAACCAGTTTGTGTTAGTATCGTTACCAAATACTTGAT
TCGCAAAACCTGCTTGGTAGCGACCGATTTCATCGACTTTTTTCACGTCTTGTTTATCTA
GTTCATCACGAGAAATGGCTATCGCTGATTTTGCTTGGTGTACAGGTACTTCACCCATTT
TATACATCGAGCCACCACTAACAACCGCAACTTCATCTAACGCTGCAACATCATTTTTTG
CAGACTCATTTGCCATTGCATTGCTTGCAATGGCAAGTAGTACTACTTGAGAAATTGTTG
AATAAACAAATGTTTTTTCGGTATTATGTATCAGCTACGTAAATATCTCAGCCCTTTTGA
ACCGAGGGCTGAGAGTAATTTGTTGTCTGAATATAAATAAATACAAAGTTAACCCCGATG
AAAACCGCTCAACTTTACCGTTATTCCTTACCTGTTGAAACAGGCATTATCTTACGTAAC
CGCCGTTTAAAACAACGAGATGGTTTGATTATTCATTTGCAACATGCTGACAAAGAAGGC
TGGGGGGAAATCGCCCCATTGCCTGAATTTAGTCAAGAAACCTTAGCAGAGGCGGAAATT
GCAGTTCGCCAATGGATTGAAAAGTGGCTAAATCATCAAGACGATTCTTTAACATCCTAT
CCACCGTCCGTTGCATTTGGGGTCAGCAGTGCCTTAGCAGAACTCAATGAAACATTAAGC
GAAGAAGCCAACTTTCAAACTGTGCCACTCTGTTATGGCGACCCAGATGAACTTTATGCA
GAATTGAACCAAATGCAAGGGGAAAAAATCGCCAAAATTAAAGTAGGGTTATATGAAGCT
AATCGAGATGGGCTTATTGCGGATATGTTTTTAGAAGCGATTCCCGATTTAAAATTGCGG
CTTGATGCTAATCGCTCATGGACGCTAGAAAAGGCATTGCTTTTTGCAAGTAAAATTGCC
TCTGAACGCAAAAAGCGCATTCAGTTTTTAGAGGAACCCTGCAAAACTCCAGAACTTTCA
CGTCAGTTTGCTGAACAGACAGGGATAAATATCGCTTGGGATGAAACAGTACGAGAGCCT
GATTTTTTGGTAAAAAAAGAGCCAAATCTAACCGCTATTGTGATTAAGCCAACGCTCGTT
GGTTCCCTTGAAAAATGTATTTCACTCATTGAACAGGCTCATCAGCAAGGTTTAATTGCT
GTGATAAGTTCAAGTATTGAATCTAGTCTTGGGCTTACGCAACTGGCTCGCTTTGCGACT
CAATATACTCCAAACACTTTGGCTGGTTTAGATACTTTAGATTTAATGAAAGTACAGTTA
TTGCGGGAGTGGAATAATTCAACTTTACCGATAGTGCATTTAAATAGCCCGTATATTTTG
GGATTAGACGACAATGTTAAGTAGGCTATGTGATAATGATTAAATAGCAGCCTGTTCAAG
AGACGATGCGGTGTAAAATATCCCATCTAAATCACCGCTTTCATCAGATTTCC
>H160 Scaffold2
CGCTGCCAAGGCGTGAAGTTGTTTTTCGTTCATAATAAAATACCTGTGTCTGAATGTATT
ATCTCAGAAACAGGTATTTACACAAATTGTGGGAGAGGCTCCAAAAATAATGTTGAATTA
GCGAATTTATTAAATTCACAACTAAAATGAAAATTATATTTACTACATTATACACTTGGT
TTTTGATAACTTGTTCTTATTTCTGCTTATGGATAATCTCAGATTATTTACTTTCAGATA
TTGTTTTGGCCTGTCTATTTTTGCCGTTTGCCTTACGTAGTGGTATTATATTGCATATTC
AACTTAAATTCTGGCCTATTGTATATTGTTCTGAAATTAGTATATTGATTTTATTAAACT
ATTTATTTCCAGAAATATATCAATATTCTATTTTTATTTTAAGTATATGTAGTATCCCAA
TTATTTACTTATCATATTTATACTATAGTGGAAATCAATGGAAAAAATTATCAATTCAAC
TTAGCACTATAGTTTCAGTTAGTATGATCAATGCTGTAGTCATTTCCTCATCAGAATTTT
ACTTCACATTTCTTGTAAGTTTTACTGGTGGGGTATTGATTGTTCCTGCTTGCTATTTAA
TCAATGAGTTTTTATTTAAGACTGAATGGCTTCCTCTTACTTCTTCTCTAATAAAGAAGC
CGGTAACTTTAAGAATAAAGCACATTTTTATTTATATTTTACTATTTGTTTTAAATATCT
ATATTCAAATGAAATTGCCAGATACCTTCTATAGGTTTGCTTTATTCTACCTTGCAATCC
CTATTATATTATTAGCTTTTCAGTATGGTTGGCAAGGTGCATTTTTAGGAGTCCTGCTTA
ATAGTATAGCACTTATTGGTACTACACATAGTTTTTCTAATCTCACTATAGCTGATTTAT
TACTATCTATTTCAACCCAAACTATCACAGGAATATTTCTAGGACTTGCGATTCAAGATC
AGCGTAACTTGAACCAGAGTTTATCAATAGAATTAAATAAAAATAGATTACTCACTCGGC
AGCTGATTAATACTGAAGAAACTATTCGTCAAGAAATCTCTAGAGAATTACACGATGAGG
TCGGGCAAAATATTACAGCCATTAGAACTCAAGCAAATATTTTAAAAAGGATTGCACCTG
ATTATGAAAAAATATCAACCACAATAGAGCAATTATCTCTTAATATTTATGATACAACAA
AAGTACTACTAAATCGAATTCGACCTCGTCTACTTGATGATTTAGATTTACCCCAAGCTA
TTGAGAATCTATTTATTGAACTAAATTTTCAAGATAATCAAATTGATACTGAATTAATAT
GGAAAAATGATCAAAATTTAAAATTAGAACATATTCTGGAAATTACTATATATAGATTAT
GTCAAGAAAGTTTGAATAACATTATAAAATATGCTAAAGCAAATAAGGTAAAAATAGAAA
TTGAAATAAAAAATAATATACATATTATTATTACAGATAACGGGGTTGGATTTGATACAT
ATCAGATATTAACAGGATTTGGAATTCGTGGAATGCAAGAGAGAGTGAATATTTTATGTG
GTACATTTGAAATTATCTCTATTCCTATTGAAAAAAATCCAATTCAACATGGAACAACAC
TTAAAGTTAATTTACCTTACGTATAAAAATAATGGAAAATCAAAGTCATAAAATTTATCA
CTACTGGCGACTACATATTATGATAGGAATGTATATTGGTTATGCTGGCTTCTATTTGAC
TCGGAAAAGCTTTAATTATGTCGTTCCTACTCTAATTACTGATTTAGGCATTGATAAAAA
TAATATAGGGATAATCTCAACATTATTCTACATAACCTATGGTATTTCAAAATTTATTTC
AGGTGTTTACCTAGATAAAGAAAATCCTAAACATTTTATGGCTTATGGATTATTTCTTAC
AGGAATCACAAATATATTATTTGGCCTATCTAGCTCTGTTCTTATGTTTACTATATTGTG
GGTTATTAATGCTTGGTTTCAAGGATGGGGATGGCCCTCTTGTTCTAAGTTACTAACAAC
TTGGTATTCAAGAAATGAAAGAGGCTTATGGTGGTCTATTTGGAATACTGCGCACAATGT
TGGTGGAGCGATGATCCCATTAATTATTGGTTATCTCACCTTACATTATAGTTGGAGATA
TGGATTTATCGCCGCTGGAGGCTTAGCAATATTAATCAGTATATTCCTATTTTTTCGATT
ACAGAATACTCCAGAAACCATGGGATTACCTAGCATAGGAAAATGGCGCAATGATAACTT
AGAGCTTGCTCAAGAGAAAGAGGGTAAATATCTCACATGGAATAAGATCTTACATCAATA
TGTTTTTTTTAATAAATACATTTGGCTATTAGCATTAAGTTATGCTCTTGTTTATGTGGT
TAGAACTGCCATTAACGATTGGGGAAATATCTATTTAACTGAAAAATATCACTATGATCT
TGTTTCTGCTAATAGTGCACTTTCACTCTTTGAAGTAGGAGGATTTATAGGATCTCTAGT
TGCTGGTTGGGGATCAGATAAATTATTCGCTAGCAATCGTGGTCCAATGGCATTGTTATT
TGCTATTGGTATTTTTTTCTCCATTATTGCAATGTGGCTTATGCCAAAAGAAAATTTCAT
ATTACAAGCAGGAATTTTCTTTTCAGTAGGTTTTTTCGTATTTGGTCCTCAAATGCTTAT
TGGTATGGCAGCTGCTGAATGTTCCCATAAAAAAACTCCAGCTTCAGCAACAGGGTTTGT
GGGATTATTTGCATATTTAGGTGCTGCTATAGCTGGTTATCCTTTAGCATTAGTGATGGA
ATCACACCACTGGTCTGGATTTTTTGTCGTGATTGCTTGTGCAGCCTCTGGCATCGCATT
ATTGCTATTGCCTTTCCTTAAAGCACAAAATTGACAAATTACCTATGAGTAAATAAAGCA
ATTAGTATTTTGGGATAAAGCCGAATAGAACACCGACTCATTCAGTGATTTGGTTAAAGA
TACGGATAATAAAAAAGTGGCTTAGCGCCACTTTTTATTAGAATAATTTTCTAGAGGTAT
TAAAGATTTCTTCTTTAAACGGACGACGCATATTAGTGATTGCATCAATAATATCGTGGT
GAACTAATTTTTCATTTTGAATACCCACACAACGACCACCGTAGCCTTGCATCAAGAGTT
CTACTGCATAAACGCCCATACGAGAAGCTAAAATACGGTCAAATGCACAAGGCGCACCGC
CACGTTGGGTATGGCCTAACACAGCAGCACGGGTTTCGTGGCCAAAGCGTTCTTCAATCT
CTCTCGCTAATTGGTGTACATCTGTCATTAATTCTGTAATCGCAATAATTGCGTGACGTT
TTCCTTTATTGAAACCATCTTCGATGTTGCGTATTAGTGACTCTTTATCAAAACCTTTTT
CTGGAATGATAATGTATTCACAACCGCCTGCTAATGCCGCACTTAAGGTTAAATCACCAC
AGTGGCGCCCCATAATTTCAACGATAGAAATGCGTTGGTGAGAAGTTGAAGTATCACGCA
AGCGGTCAATTGCTTCTAATGCGGTTTCAAGTGCTGTTTGGAAACCGATAGTGTAATCCG
TGCCTGCAACGTCATTATCAATAGTGCCAGGTAGACCGATACACGCAATGCCGTGTTCTT
CGGTCAATAGTTTTGCCCCCATATAAGAGCCGTCACCGCCGATAACTACTAACGCATCAA
TTTCATATTTTTTCAAGGTTTCTACACATTTTGCACGCACTTCTGGATTTTTAAATTCAG
GGAAACGTGCAGAACCTAAGAATGTACCGCCACGGTTGATCACTTCAGACACTGAACGGC
GTTCAAGTTTGATAACACGGTCGTGATATAAACCGTAATAACCGTCTTGAATACCATACA
CTTCTAAACCTTCACTTAAACCCGCACGCACAACACCACGGATCGCTGCATTCATACCAG
GCGCATCGCCGCCACTGGTTAATACTGCAATTTTTTTTACCATATCAATACCTATAAATT
TAATTTTAAAAAATAAATCAAAAAACTTGCAAAGATTACCCTATAACGCCCTTTCGTTCT
AGCAGAAAATCGGGAAATTTACGATTTTTTGATCTAAGTTGAGATTAATTTTCTAAAATG
TCGAGAGCAAAATCTAATGCGGTAAAAAAGCGGTCAAGATCCGATTGAACATTGTAATGA
GCAAGAGATATTCTCAAGGTGCCATTTTGCGCTAAATAACGTAAGTAGGGTTTGGCGCAA
TGTTCGCCACTACGCAAAGCGATCTGCTGCTCGGCTAAAATCGCCGCAATATCTGCGTGA
TGTTGATGATGAAAGACAAAGCTAATCGTTGGGCTTAAACACCCTTCCGCTAAAATACGG
ATATTGGGATAAGTCGCTAACCGCTGGCGAGCTTCTTTCGCAAGCTGATAAAGCGGTGAG
TTTAAAGCTGAAAAATCCCATTTTTCCAACCACTCCAGCACCTCACCAAAAGCGATAATT
CCTGCGATATTTGGTGTACCTGCTTCTAAACGATAAGGCAATGTTGCCATCGTGAGCTTT
TGCTCAGTAATCTCTTGTAACATTTTTCCGCCAAATAAAAGAGGGCGGAGTTGCTCAAGG
CTACTCAATTTCCCTGTTAATACGCCAACCCCAGTTGGTCCGTACATCTTATGTGCAGAG
AACGCATAGAAATCGGCATCAAGTGCTTGTACATCAATTTGTTCACAACAGACCGCTTGT
GCAACATCAAGCACAATTTTGGCTGAACATTGCTGACGAATAAGCGGTATCAATTGCTCT
GCAGGCTGCCTAACCCCTGTTACATTTGACACCAAATTAAACGCAACGATTTTAGTGCGT
TCTGATAAGGCTGTTTGTAGCATTTCAGGGGCAATCTGGTAGTTGCTATTAAGTGGCAGC
ACAATCAACCTCGCTTGTTTACGCTCAGCAAGTTGTTGCCACGGAATAAAATTAGCGTGA
TGTTCTGCCACAGAAATCACAATTTCATCACTAGCTTCAATACTGTCAGCTAAACCATTT
GCGACCAAATTAAGTGAATGGGTTGTGCCACTTGTCCAGATAACCGCATCTCGTGTTGCA
ACATTGAAACGTTTTGCCACTAAATCCCTTGCTAATTCATAACGTTGCGTTTGAGGAAAA
TCATATTGACTACGGTGAACTGAACCAGATGAACGATAAAAATTGAGCGTTGCGTCTATC
AACACTTTCGGTTTGAGTGTCGTTGCGGCAGTGTCTAAATATACCGCATCGGGATTATCT
TGAAAAAAAGGGAAATAGGAACGAAAAGTGTGATTAATCATTGTCGCTGAGCCTTTCTAT
AAAGTTTATTACAAGGGATACCATCATTATTGCCGTCTAGCTCTCGCCAACGGCATTGTT
TAAAGTAGCGTTTCGCCGTGTCATAATCGGGAAGATCGTTACAACTTTTCCTCACATTAC
AATCTATAGTGGCAAGCGGTGCCTTAGGCGAAAAACCTTGCCAAAATGAATGTTCATCTG
ACCGCTTACTTGCACGCCAGTCCGCAGGATTGATCGGATTTTTATCTTGCCATAAACCTA
TTCTTTGCTGTTGAGCAAGTTGTTGAGCTTGCAGATACACAGGTTGTGTTTGGCGATACG
CCCACGCCATTCCTCGTTGCACCTGAATTAAGTTAAGATTTTCACCCCTCTGATCATAAA
CCACTGCCAACAGCCGTTGATATTTATCATACCCCGTAATCTCAAGTTCAACCTCTTTTT
TAAATGCCAGTTGAGCTAACGATTGCTTCGCCTTATTACCAAAAGGCTGGGCAAATTCTG
GGGCATCAATATATTGCAGGCGTACTTTAAGTTGTGTCCGATTGTGCAAGCAGGTTAAAG
TATCGCCATCATAAATACCTACAACTATACATATTTTCTGTGCTATATGTTTAGCAACAA
TCGGTTCATTTGAAAAAAATAGAGAAAGTAATATTGCTAATTTATGGTAGTAAATAGTTT
TTTTCATATTTTAAGTAATATTTAAATAGAAGGCTATTTGCCATTTATAAAATGATATAG
ATAATAGAAACTATGTATTTAACCCAGCATGCTAATAAAAAATAAAGTAATGCTGATTAG
GAAAACGATTTTCTAATATAGTAAATACATGCTATTCTAGGTCAATTGTAGTTGTTACAT
TCAAAATTCAGACTAATGAAACCAATTTTCTTAGAGCTTCGTCATTTACGAACTATTATT
GCTTTAAAAGAAAGCGGCAGTGTTTCAGCTGCCGCCAAATGTATTCATTTAACACAATCA
GCATTATCTCATCAAATTAAATTGTTAGAAAATCAATATGATCTAACTCTATTTGAACGT
AAAACTCAGCCAATCCATTTTACTCCAGCTGGAGAACGTTTAGTACAGCTCGCTTATGAA
ATTTTACCTAAAATAATAGAAGCTGAATCAGATATAACCCGAATTAAACAAGGAGAAGTT
GGAGAATTACGGATTGCCGTTGAATGCCACACTTGTTTTGATTGGTTAATGCCAGCAATG
GATATTTTTAGACAAAATTGGGGGGGAATAGAATTAGATATTGTGTCTGGTTTTCATACT
GATACTGTTGGTCTATTGCTTACTCACCGAGCAGACTGGGCTGTTGTATCAGAAATAGAA
GAGTCCATTGGTATTATTTATAAACCTTTATTTTCTTATGAAATGGTTGCTATTTGTGCC
AAAGATCACCCTTTGGCACAAAAAGAAATTTGGGAAGCTGAAGATTTTCGTCACGAAACA
CTAATTCATTATCCTGTTCCCGACAATATGTTAGATTTATTGAAAAAAATCTTACAACCA
GTAGGAATAAACCCAACAAGACGCACTAGTGAATTAACTATCGCAATCATTCAGCTTGTT
GCCAGTAAAAGAGGTATTGCAGCCTTACCTTATTGGGCTGTAAAACCATATTTAGAAAAA
GGCTATGTTGTTGCAAGAAAAATCACTTCTAATGGCTTATATAGCAATTTATACGCAGCA
ATCAGGGAAACAGATCTAGATAAAGTTTACATTGAAGAGTTTCACAATATAGTGAAATCG
CAAAGCTTTGCCACATTATTAGATCTATTTTCTTTAGATTAGAAATATTATTTATGAGTA
CACCAACTTCCCATTTAGATATTTTAAGCTAAATGGGATCTGTAATAATTACTTATCTGC
TACTGATACTTTCAGCTTTTGCCGTTAAGTTTTCTGCCCCCGTCGCTCTCATCACAATGT
TATCTTCCGTCCGAATACCGCCGTAGCGTTTAAATTCGTCGATTTTCTGCCAGTTAAAGA
AACGAGCAAGCGGGTGGTTTTTCCATTGATTTAGCAACATCTCAATAAAATAGAACCCAG
GTTCAATGGTAAGCACCATACCTTCGGCTAAATCACGAGTGCAACGCAAACTTGGATAAA
TCTCAGGCGGAGCTTTGCGTGTGCCACGGTGGTTTTGTTGGAAGCCTGCAACATCGTGGA
CTTGCAAACCAAGCTGATGTCCTAAACCGTGTGGGAAGAAGGTACGGCTAATACCCTCTT
CAAAAATTTGATCGGCAGGTAATTTCACAAACTCAAACTGGTGAAGCATTTGCGAGATCC
AACGGTGCATTTGGGTATGGTAACTTAGATAATTCATCCCCACTTGCATATCAGCAATCG
TATCCAGTTTAAACTGTTCCATTTGAGCAATCATTGCTGCAAATTCACTTTGTGGCTCAA
AAGCATAAGTTCGAGTAAGGTCGGAGGCATAACCAAGAAAGCTTGTACCAGCATCAAGTA
AAAAACTGTGGCGTTCGCAAGGTGGCGTGAAATCCAATTTTGTGTAATGTAAAATCGCAC
TATGCTGATTGATCGCAACAATATTGCCGTAAGGCACATTGTTATCCGATTGCTTGGTCG
CTTGAAGATAGGCTAAATTAATTTCAAACTCACTTTTACCAGCAAAGAAAGCCTCTTTTG
CTACTTGATGTCCTGCTAAAGCGGTAAGTTGAGCTTGATAAATGCACTCAATTTCAAATT
CACTTTTGATCGAACGCTCAAAATGCAGTACATTTAGCACTTTCTGTGGATTGATATGCT
CAAAACCTAGTGATTTGGCAAGCTCCGTTTGTTCACCAATAAAGGCACAATGGGTCGGAT
TAAGGATATATTGTTGAATTTGTTGGCTATCCGTGAGCATTTGCCATTCAAACTCATCAG
CAAAAAATGCCGATGTCGGCGGATTTGGCATACAATGCCAATAATCTTGCGGTGCATAAA
AATAGAGTTTCGGTTTATTTTTACCGTCTAAAAAAAGCCAACTTTGTTCTGCAGTGGGAT
CAGGGAATATATAATTAAAATGCGGATTGATTTTAAATGGCGATGTTTGGTCGTCTAAAA
AATGATATTTTGCCTGCCCTGCATAAATCCAAAGTCCGTCAAGACGAGCCAGCTCTAAGG
CGTGCTGTACGATTTGTTGAATGCGTGCGATATGTTGAGAGAAAAGCTGTTGCATATATA
TCCTGTAATTTTTAATTTTGAATAATAACGATGACCGAACTAACCATTAACCACACTTTA
GATACCCTAGGGCTACGTTGTCCTGAACCTGTAATGCTTACTCGCAAAACCATTCGCAAT
ATGGCAGATGGTGAAGTGTTGCTAATTATTGCTGACGATCCTGCAACTACTCGTGATATT
CCGAGTTTTTGTCAATTTATGGATCATCAGCTATTAAAAAGTCAAACAGATACTAAGCCG
TATCAATATTGGGTGAAAAAGGGGCTAGACCACCTTTAAACTTTTTGTAATTTCAAATCT
ATCATCTAAAAATTCTTTCTTCAGACGAGATATTTCTCCAAGTATCTCTTCTTCAGAAGA
TAGAATATTATCATCTTTACGTAATAGTTGATTATGTGCTGTTAAAATAGTACGTACATA
TTTTTCCCACTGTTTCTCTGGAATTTTCTGTACATATGCAGATAAAAAGAGTAATTCAAT
ATTAGAATAATAAATCCCACCACCTGACACAGGACTTGCCAGATAGTTAACGTTATTAAA
AGCAAAAGGATTATCCAATATAGCTCGGTTAAATTTCTGGCAGGAATTTGTAGCTGCTTC
TATTGTTTCAGCCGATTGAGTAATGACAACTTCTTTTCGAGCTACTAATAGGGCAATTAT
TCTAAATAATGCATTTGGAGGCATATCCCCTTTTAAGGCTTCACACAAAGATTCTAACGA
GTGAATCTTATAATCAGATAATTTTTCAATAATAGGTTTTAATAATTCTTCTTTAAATTC
CGTTTGTCGGTAGTTTTTAATCGTGGTCGAAATTTTTGTTGTAGATGAAACAAGTAATAT
ATTTAATTTCTTCCATTCTTTCTCTCCTTGTTGATTAGTAAGTTGAGATTTTCCTTTAAC
CCAATAATCACGGCGGAATTGTTTATTTAAAATAAAGTCTTTTGCTGTTTGAAATAAAGA
AGGATCTTGAATGCTAGATAATAATTTTTGTTGCTCTTCATCAAATAAAACCTCATCAAA
ATCATCTAAATAAGAAACGGAGCATGCGTAACTTAATTTAGCTTGTTTCAAGCAGGATTC
AATTTCTGAAAAATACATTGGATACCAATTCTGATTAGTAAATTCATGAATGACGTAATT
AGAATTTTGTTCTTTGATCTGTTCAACTTGTTCCAACAAATAAGGTGAGAGAGAAAGGAG
ACTATTACTCACTGAAAGCATATTCTTTGTATGTTCTAATGCTGATTTAATCGCTTGATC
TTTTGATTCTAGAGTAGCAGATAATTTACTATAGTATTGATTTAATAAATATCTAATTGG
TGATTTTCCTGCCCATCCTGGTAATGTGTTATAGCTAATATAGACTACACCACCTACTTT
TAATTTACGTTGAATAAAATCAACGATAGTTTCTCTATTTTGTGGTGAAATCCAAGACCA
AATACCATGTAGAGCAATAAAATCAAAATCAGGTAAGTCATCTCGATGACAAAATTCGGC
AAAAGATTGATCTGCAATAACGACTTTATCTGGATTGCCTTGGTTTGCTAATTGTTGAGC
AAAGAACGCATGAGAAGGATTAAAATCAGTCCCGTACCATTTTACTGTTCCTGCTACTGC
ATGAATATTAAGCGATACACCAAACCCAAAACCTAACTCACACGCATTAATGACTTTTGG
CGGCTGTAAATTTGCTATTAAGAATGGACAAATTAATTGGTGGCTATTTAATCCATCGTA
ATAACCTGTCGTATAATTAATATCATTAACATAACCTTCTGACCAATTTGTTAGCATTGC
TCCTCCTTATTACTTGATTCTTACATGGTAAATATTCTACATAGGGTTATCATTTATTTT
CATAATTCTGCTAATGGTTAACGTCTTTCATCATCAAAATCATCATCTTCGTCATCGAAA
AATTCGCCGTCATCACCATATTCATCTTCATCACTGTTCGGATCTTCAAAATAAGTTCCC
CAGCCTTCGTAGACCGCACCCGATTTTTCGATTAACGGCAGTAGCTCTTTTTGTTGAGCG
GTAATAAGTTCCGCATCTAATTTAATTTCGCTGACAATATCGCACACAAACACAAGATCG
CCATTTTCTTCTTCCACTTCTTCCGCTTCAGAAATCTCATAGCCCAACTTATAAGCATCT
ACCACTAATTTTTCGAGTTTATCGAAATCGTGATGAGCAACGTGGTGTTCGATAATATAA
AGGGCTTCAGGATCGCTGCCATCGTCTAATAAAGATTTGATGATTTCATCGGTTTCTTGG
CGTAATTCGGTTAAGTTGTACATAAGATTAGCCCTCTTGGGTTTGTGTAAAAATTTCGGC
GAACCAACTATCTAATTTAGTCGCAAGTTTATCAATACCAATACGATTTAACGCAGAATA
GGCTTCAACTTGCACATCGCCTTGAAACGGTAAAATTGCTTCACGCACCATTTTAACGGT
TTTGCTTCTCGCACTTTGGCTAAGCTTATCCGCTTTGGTAAGTAGCAATAACACAGGTAA
TTCTGCAGATACAGCCCATTCGATCATCTGCTGATCGAGATCTTTCAACGGGTGGCGAAT
ATCCATTAAAATCACTACCCCCCGTAAACATTCACGTTTCTGCAAGTATTCCCCTAAAGA
GCGTTGCCATTGAAGTTTCATTTGCTCTGGCACCGCTGCATAGCCATAGCCGGGTAAATC
AACTAATTTACAATTTGGTTCTACTTCAAATAAGTTAATTAACTGCGTACGCCCTGGTGT
TTTAGAAGTACGAGCCAAGTTCTTTTGGTTAGTTAAAGCATTTAATGCCGTTGATTTCCC
TGCATTTGAACGCCCTGCAAAGGCAATTTCCACGCCACTGTCTTCAGGTAAATGGCGAAT
ATCAGGTGCAGAGGTTAAAAAATGGGTTTTGTGGTAGTTAAGTTTTATTTCAGTCATTTT
GTATTTGTTTGTTATTAAAATTTGTAACTAGCTCCCCTCTTTGAAAAAGAGGGGCTGGGG
GAGATTTAAAAAACAGTTTTGTAGGGTGGGTTTTAACCCACCAATAAATTCAAGAGATTA
CAACGAAATGGTGGGTCAAGACCCACCCTACAATTATCTAAATCTCACACTCAATCCTTT
CCCACCATACTGATTTGCTTCAGGATTTCCTACAAACACGCCCCATTCCATCAGTAAAAT
CGTCCCGATAAACATCGGCATCATAATGCCTAGCACAAATGCCATTGTTCCTTCTGCCCC
TAATGAGCTGAGATAGCACAATATCGGCACAGCAACCATAAATAAGGCTTTTGCTGAACG
ATTACGGTCGTGTAGGCGTTTAACGATAACCGCCGATAAACTATAAAGGGAAACAGTCAA
AGGTAGAACGCTGATCCAACTGAAAGCGGTCAGATTTAAGATAAAATTTGCAAAAATAAA
CAAAAATGCAAAATTGATCCCAAAGCCGATCCAAAAGCCTTTGCGGTTTAGTCTTCCGTG
AAAGGAAAATAATGCTTTATGCCAAATCATTACTGCAACGCCTTTTCAATTTTCTCAAAC
AGATCACGAGCAAGATTATCCAAGCCTTTCAAACGCTCTAAGCCGCGACGCATCAGGGTT
TGACGTTGAGTGTCATAGCGAGAAAGTTTAATTAACGGCTCAATTAAACGTGCCGCCACT
TGCGGATTACTTTCGTTCATCTTAATCAACATATCGACTAAGAAACGGTAGCCAGAGCCG
TCAATAGCGTGGAATGCACTTGGGTTTTGGCTTGCAAATGCCCCAACTAATGAACGTACA
CGGTTTGGATTTTTGAAGTTAAAACTTGGGTGCGTTAATAAATTTTGCACAATTTCAAGC
ACATTTTCATCAGGACGTGTCGCCTGTAAAGCAAACCATTTATCCATCACTAAGCCATCG
TGTTGCCATTTTTGTTCAAAATCGGCAAGAAGCTGATCTCTGCAAGCAAGTTGTGCTTTG
GTCGAAGCCGTGAGTGCCGCCAAAGTGTCCGTCATATTATTTGCTTGATGATAATGTTTG
TGCACCAAGGTATTCCCTACTTCAGTAAAGGCAAGGTAAGACAAGCAAACATTGCGTAAT
GCACGTTTTGCCAAATCATCAGCAACCACACGATATTCCGTTAATTTATTTTGGTTGTAA
ACGACTAAGAAACGATCTTTTAATTCCTCAGCAATCGCTTGTTGCATAAATTGACGAACA
GCCGCAATACCTGCAGGATCGATCACTTTAAATAACTCTGCAAATTCCGTTTCTTTTGGC
AAGGTTAAGGTTAAAGCGGCAAGTTCTGGGTCTTTATTTGCATTGTCGATCACAAAGGTG
AGCGCTTCTAACAGACCTTGTGAGAATGCCATTGCTTCGCCCTGTTGGTAGCGACTTAGA
TTTTCACGCAGCTCATTGTTAAACAACATTTGTGCCACGTCCCAACGCACGAAATCATTC
TCAGCAAACTTCAAGAGCGTTAAAAGCTGTTCTGTTGAATAGTCATAATCTAAACGCACA
GGGGCTGAGAAATCACATAACAAGGCAGGCACTGGACGTTGTTGCACATTATGGAACTCA
AAGGTTTGATGTTCGTGGACCACATCTAACACATCACTGACAGTTAATAATTCGTGTTGT
AACTTGATTTTCTTACCATCTTGACCATATAACGCCACTTTTAACGGAATATGTAAATTC
ACTTTCTCTAGCTGATCAGCGGTTGGTGGCGTGTTTTGAGAAACGTGCAAGCGGTAAGTA
TGACGTTTTTCATCATATTCATCAGCAATCGTTAATTCAGGAGTACCCGATTGACTATAC
CAACGGCGGAACAGATCTAAATCAACTCCCGAAGCACGTTCCATTGCAGACACAAAATCT
TCACAGGTTGCCGCCGTGCCATCATTTTCTGCCACATAGAGTTTCATTCCTTTTTGGAAA
CGCTCTTCGCCGAGTAAGGTGTGGATCATACGAATAACTTCAGCCCCTTTTTCATAGACG
GTAACCGTATAGAAATTATTCATTTCAATCACTTTTTCAGGGCGAATAGGGTGAGCCATC
GGGCTTGCATCTTCGGCAAATTGCACCGCACGCAACAATCGCACATCTTCAATCCGTTTT
GCCGATCTTGACCATAAATCTGAAGTAAATTCTTGATCACGGAAAACGGTCAAACCTTCT
TTTAAACTGAGTTGGAACCAGTCACGGCAAGTAATACGGTTGCCCGTCCAGTTATGGAAA
TATTCGTGAGCAATCACCGCTTCAACATTCAAATAATCATCGTCCGTTGCAGTTTGCGGA
TTAGCTAGCACAAATTTCGAGTTAAAAATGTTTAACCCCTTATTTTCCATTGCCCCCATA
TTAAAGAAATCGACCGCCACGATCATATAAATGTCTAAATCGTACTCCAGCCCAAAACGC
TCTTCGTCCCATTTCATCGAACGTTTTAAACTCTCCATCGCCCAAGTGGCACGGTCAAGA
TTTCCTTTATCCACATAGATTTCAAGGGCAACTTCACGTCCGCTCATCGTGATAAACTTA
TCTTGTAACAGGTCAAAATCCCCTGCGACTAAGGCAAATAAATAGCTTGGTTTAAAGAAC
GGATCTTCCCACTCCACCCAGTGACGACCATCGTCCAGCTCCCCTTGAGCAATACGGTTG
CCGTTAGAAAGCAGGTATGGATATTTACTTTTACAAGCGGTGATTTTGGTGCGATATTTT
GCAAGCACATCAGGGCGATCAAGCATATAAGTAATCTGACGGAAACCTTCCGCTTCACAT
TGCGTGCAGATCCCTTCGCCTGATTGATATAACCCTTGTAGTGACGTATTTGTTGATGGA
TTGAGTTTTGTCTGAATTTCCAGCTCGAATTGATCCGCAGGGAAATCGGCTAAATTTAAA
GTCAAAGCCTCATCATCTTTTTGATATTCTTTGAATGGCTCGCCATTAAATTTAATCGAT
AAAAATTCAAAGCTATGCCCATCTAAACGTAACGTAGTCGCTTCTGCATTCTTACGCATG
ACCGACAACGTCGATGTGACAATCGTCTGCTCAGGATCAAGCTGAACATCAAGATAAATT
TGATGAATAGTAAAATCAGGCTGACGGTAATCTTTTCTAAATTTTGCTTTAGGTCGCATA
GCTTCTCCCTTAGAACTTTCAAATGTGGAAAGGATAAGAATATTTGTCTTTAAGTGCAAT
CAAATTTAAGATCTTGCCCCAAAAATCGCCGTACCAATACGCACCATTGTCGAACCGCAT
TCAATTGCACTTGGCATATCATCAGACATTCCCATTGATAGCGTATCAATCCCTTCAAAT
TGAGATTGTAATTGAAGAAACAGTTCGTTCATTTGAGCTAAGGCGATTTTCTGTTGCTCA
GGCTCACTTTCAGGCTTCGGAATTGCCATTAAACCACGCAATTTCAAACGTGGCAGTTGG
CTAATTTGAGTGGCTAATTCTAGCATTTCTTTCGCAGAAATACCCGATTTAGATGCTTCA
TCACTGATATTAATTTGAATTAAAACATTCAGTACAGGCAGGTGTTCAGGACGTTGCTCG
CTTAAACGTTGTGCAATTTTGAGCCTATCTATCGTTTGTACCCAGTCAAAATGCTCAGCC
ACTACACGCGTTTTATTCGATTGTAATAAACCGATAAAGTGCCATTCTAATGTGTCGTTC
TCCGCAAAATGCTGAATTTTTTCAATACCTTCTTGCACATAATTTTCGCCAAAGGCACGT
TGCCCTGCTTCAATGGCTTCGGCAATGGCTGAAATGGGTTTAGTTTTGCTCACCGCAAGC
AGTTTAACACTCTGTTCAGGGCGATTAGCTTGCTGACAATATTGTTGAATTTGTTGAGAA
ATTGTCGCTAAATTTTGAGAAATCGACATTGGCTACTCCAAAAGGCTATAATGGGCAAGA
TCATAAAACTCCACTTAACTGAAATCAAGGATACTTATGCAAAGACTGACAAAAATTAAA
CTTGTGATTACCGATGTGGACGGTGTACTCACTGATGGTAGCCTTTATTACACCGAAAAT
GGCGAAGCATTAAAATACTTCAATGTGAAAGACGGTTTAGGGATCAAAATGCTTCTTGCT
TGCGGCATTCAAGTTGCAGTGCTATCGGGCGGTGACACCCCGATTTTACGCCGTCGCATC
AAAGATTTAGGCATTCCCCTTTTCCAACTTGGCAAAATGTCTAAGCGGGATGCCTGTTTT
GAGTTAATGCAACAAGCGGGGGTTTCAGCCGAAGAAACTGCATTTTTAGGCGACGATACA
CTGGACTTACCTGCATTTGAAGTTTGTGGATTAGCTGTTGCCGTGGGCGATGCTTTTGAT
TATGTTAAAAATCAGGCAGATTTAGTCTTAACGCGTAAAGGCGGACATTCCGCATTCCGT
GAGCTTTCCGATATGATTTTAAAAGCTCAAGGTAAAGAAGAGGTTTATGCTACTGCTGAT
GGGTTTATGAAAGTGGTGCATGAAATGCTACAATAAATAATATCCTGTGGAATTTTAGAT
AATTAATTGAAAAAGATGAGCCAACAAGACAAACAAAATTTAATTTGGATCGATCTCGAA
ATGACAGGGCTTGATCCTGAAAAAGAGCGAATTATTGAGATTGCTACCATTATCACCGAT
AAAGATCTGAATATTTTGGCTGAAGGCCCTGTGCTTGCCGTACATCAACCCGATGAATTA
TTAAATAAAATGAGCGAATGGTGTGTGAAAACCCATACTGCAAATGGGTTGGTTGAGCGT
GTGAAGCAGAGTAAATTAACTGAACGTGCTGCCGAATTACAGACATTAGATTTCCTGAAG
AAATGGGTGCCGAAAGGGGCTTCGCCGATTTGTGGTAACAGTATTGCACAAGATAAGCGT
TTCCTTTATAAATATATGCCAGATTTGGCGGACTACTTCCACTATCGCCATTTAGATGTG
AGTACATTAAAAGAGCTTGCGAGCCGTTGGAAGCCTGAAATGCTTAAACAATTTAGTAAG
AAAAACAGCCACTTAGCTTTAGATGATATTAAAGAGTCTATCGAAGAGCTGAAGTTTTAT
CGTCACCATTTTATTAATTTAGATTAACAATAATGCAATCATTTTATTTTGCAACTGAAG
AAGAAATGCTCAATTTTGGTCAGCGTTTTGCCCAACAACTTCAACGCTATTTAGAAAATC
ATAGTGAAAAAGCGATTGTGATTTATCTGAATGGAGAATTAGGGGCTGGAAAAACGACGC
TCACTCGGAGCATTGTTCGTGCTTTTGGGCATAATGGGAATGTAAAAAGTCCAACTTATA
CTTTAGTGGAAGAGTATCAGCTTCCCCCTTATGCTTTATATCATTTTGATTTATATCGTT
TGAGTGATCCTGAAGAGTTAGAATTTATGGGAATTAGGGACTACTTCCGTCCACAAACGG
TTTGCTTACTAGAATGGGCAAGTCGAGGGGAAGGAATGATCCCATCTGCGGACTTTATTA
TTCAAATTGACTATGCAGAAACAGGGCGAAATCTGGCTCTTATGCCTCAAAACGACTTAG
CAAAACAGATTTTGGAAAATTATTTAGAATATCAGACCGCTTAGGGTAATACTATGCAGA
AATTACGACATTATGTTTGCTTTACGGTAATGAGTTTATTTCTTGCTCTTTCCGCACAAG
CAAAATTAACCATTGCCATTGATGCTGGACACGGGGGCAAAGATCCAGGGGCTATCGGTA
AAAATTTAGGGGTCAAAGAAAAAGAGGTGACTTTAGCAATTGCTAGAGAATTAAAGGCGT
TGTTAGATGCAGATCCTAATTTCAAGGCAGTAATGACACGCAATGGTGACTATTTTATCC
AACTACCTAATCGAACTGAAATTGCTCGTAAAAACAAAGCAAATTATCTAGTGTCAATTC
ACGCTGACTCTTCACCAAGTTCAGATAATCTAAAGGGGGCTTCGGTTTGGGTTTTATCTA
ATCGTCGTGCAAATGATGAATTAGGAAAATGGTTGGAAGATCACGAAAAGCAATCGGAAT
TATTAGGTGGGGCAGGTTCGGTTTTGGCAAATAATAATGAACGTTACTTGAACCAGACAG
TGCTTGATCTGCAGTTTTCTCACGCACAACGTTCAGGCTATGAGTTAGGTAAAACAGTCT
TAGACAAACTGAGAAATGTTACGCAATTAGCAAAAAGTTCGCCACAACACGCCAGCCTTA
GCGTATTACGTTCCCCTGATATTCCTTCAATTCTAGTGGAAACGGGCTTTTTATCTAATG
CAACGGAAGAACAACGTTTAGCCACAAAAGCGTATCGCCGTCAGATTGCAAAGGCGATTT
ATCAAGGGTTAATTGCATATAAAAATAGATTACCAAAACAGCAAAATCAAATAGCAGTTA
ATGATGAAAAATTAATCAAGAAATCGAAAGCTGAAAAAAAGGTAGAAAATCGCTCTAAGG
AAGCTAAAAAAGCTAAAGCAGCGGTGACTTCGCCTAAGGAAAAAACTAAAGAGAAAGCAA
AAATAACGACGGAAACTAAGCAAAAACAATCGTCTAAAGCGTCAGAAAAAACGGTTGATT
TCAATGCGAAATATCATGTTGTTCAGAAAGATGAAACACTTTATTCTATTGCTCGCATGT
ATAAAACAACACCTGAAAAATTGAGCCAGCTAAATGGTTTAAAACAAAACAAAATCTTTG
TAGGGAAGAAGCTGCAAGTAAAGTAAATCAATATAGTAGAGTATCAAATTTAAAACTGGA
TATGGGAACCAAGACAAAATAGTAGAGAAATAAGCATGATATTTAAAGAAAAGCCGATTA
TTTCTAATCAGTACGGAGCGTTAGTGATGGCATTTGTACCATTTATTTATGGTATTTCTG
CTAGCCATTTTGTAATGAATCATTTTTGGCTTGGGCTTAGCTGGTTTTTTACTTATCTCT
TTTCCTATCCTTTTTTCTCCGTCGTTAGCAAAAAACAAAATGAAAAATATAAACGCTGGA
TGATTATTTATGCCGTATTTAGCGGCATATTTATATTTCCCGTACTCTTAAGTCATTTTT
CTATTTTGCAATTTATAATCCCAATCCTGCCGCTTGCAGGGTTCCAAATTTACTATGCAA
AACAAAAAGATGAACGAAACTTAATCAATGATATTGCAGGTATTTTAACCTTCGGCATAA
TTGGAATGGCAAGTTTCTATTTAGCAACAAACCAATATAATTTTGAGATTTTACTCCACC
CTACGTTATTTTTTATTGGGACAACAATTTATGTAAAAAGCGTTGCTCGAGAGCGGAAAA
ATCCTCTTTACTGTAAGTTCAGTATAGGACTTCATTGTATATTTATCTTTGTTTATCTCG
CCTTAGGCGATTATGACATTAGCTTTGCCTATTTCATTGGGTTAATTAGAGCGGTTATTG
TGCCAAAAAGAAACTGGAAAATTAAACAAGTCGGTCTATTTGAATTTTTAGTGATATTTG
TTTTTACACTAGGGCTGATCTACTAAATGTATTAACCTAATAATGTCCGTTATTTCTCTT
TCCAATATCCAATCCATTCTTTCAGGGCGTGCATATTGCTATGTAATGCCCCTGATTGTG
GGATAAAGTAAAATACATTTAATCCATAGGTTTCAGGCATTTTCCCCGCGCCAACACTTG
CAGGTAATATCTCAAAACCTTCTCGTTCAAATAACATTCTTGCTCGTTGCATATGCCACT
GATTTGTCACTAACACGATCTTATTAATACCTTCTTTTTCTAAAATAGGTTTAGAAAACT
TCGCATTTTCAGCCGTCGTTTTGGCTTTTTCTTCCAACCATTGTGTTGGAATATGGAAAA
ATTGTGCTAGCTCTTTTTTCATTACGCCAGCTTCTGAAGTCCCGTTTGGGCTACTTCCCG
TAATCAATAAAGGCAAACCAGTTTCTTTTTGTAAAAACGCTGCATAACGTACCCGCTCTA
ATGCTATTTCGCTGATCGCTAATTTACCAAATAGCTCTTTACTATCGCGTAAGCCACCCC
CAAGTAAAACGATAGCTTGAGCTGATTTATAATCTTCAATGCTCAGATTATCTTCGGTTA
CCAAAGAATCGTGCAATTTTTGTGAAGTATAGGGAATACTGAAAATATAGAGAATTGCTA
TGCCTAAAAAGGTTGAGAGATAACCTAATTTTTTCCATTTCAAACGGAAACAAATTAAGG
AAAACAACCATAAAATCAGAATGTTAAATGGTGGAAGAATGACAGCAGTAATAAATTTCG
TGATAGCAAACATAATAAGTAGGCAATTTTGTCAAGTAAGTAAAAGAGATTTATTATTCC
TTATTCCCTTTTCCTTGTCTATTGTTTCACTCGCCCTTTAAAATTAAAATAGCGATTCTT
ATTAGCCATATTACTAGCGGTTAGATTTATGAAAAAAATTGCAATTATTCCAGCCAGAGC
AGGCTCAAAAGGGATTAAAGATAAAAACTTACAATTAGTTGGCGGAGTTTCGCTCGTAGG
GCGTGCAGTTCTTGCAGCAAAAGAGTCTGGAATGTTTGACTTAATCGTTGTGACATCTGA
TGGTGATCGTATTTTACAGGAAGGTGAAAAATATGGTGCAACTGCCGTTCATCGTCCTGT
AGAACTTGCACAGAGTAATACTCGTACGATTGATGCCGTTGTACACTGTTTAGAAACCTT
AAATATCCGTGAAGGCGTTGTAGCACTGTTCCAACCAACTAGCCCACTCCGCAATGCGTT
AGATATTCGCAATGCGATGGAAATCTTTTTAGGTGGAAAAAGTAAGTCTGTGGTATCCGC
TTGTGAATGTGAACACCACCCGTATAAATCATTTGTTTTAAATGGAGATGATATTCTCCC
GATGAATGAAATCAAAGATTTTGAAGCACCACGTCAGCAATTACCAAAAGCATACCGTGC
GAATGGGGCGATTTATATCAACGATGTCGCCAGCCTACTTCAAGAAAAATACTTCTTTAT
TCCACCTGTGCGTTTCTATTTAATGCCAACCTATCGCTCAGTCGATATTGATACCACATT
AGATTTGCAACTGGCGGATAGCTTGATTGAGAAAGAGATGCAATGAGAGCCATCAAAGAC
AGTGCAGTTTATTTAATCGGTGAACTGACTTCACGGGCAATGCCATTTTTGCTATTGCCC
TATTTATCTCGAAAATTAGGCGTAGAAGGGTTTGGGGAACTTGCATATTACCAAACTTAT
CTTGTGCTTTTCTTTATTATTGTCGGTTTAAGTCAAGAAGGGGCGGTAACCCGTTACTTC
TATGTTTATGGTAAACGCTCCCTTAACTTAGTCGTGACTTCTGGCTATGCTTATACCCTT
GCGATAGGTAGCTTAATTTTACTGGGTTGCTGGATTTTACAATCAGAAATTCTTACCTAT
GTTGCCTTGTCTGCTATTTTTCAAGCCTTATTAGGTGTTCAGCTGAGCATTCGACAGTGT
CAAAAACAGGCGATTTCCTATGCCATTTTGCAATTTGCTTCTAGCTTAGGCACTGTTGTT
TTTACGGTATTACTTCTCGAACTTTATCAAACAGAATTGGTCGAAAAAAGGTTACTTGGG
ATTTTATTAGGCAATGTACTGGTATTTTTATTGGCATATCTAGTTTATAGCAAAAAGACG
GTAAGTAAAAAATATCAATGGAAGCAATATAAATCAGCACTCTTTTATGTGCTTGCTTTT
GGTACGCCATTAATTTTGCATAATGTGAGTTTTTTCTTAAAAGGGCAGTTAGATCGTGTA
TTTATTTATCATCAATTTAATCAAGTTGATTTAGGTTTATATGCGATGGGGGCTCAAATT
GCTGCGATATTGATGATTATTTTACAAGCAGTAAATAAAGCACTCACTCCCTATTTTTTT
GATGGATTAAAACAAGGTCGAATTAATTTAAAACAAACGCAAAAATGGGCATTTTATTCC
TTAGCCATTGTTCCGTTACCTTCATTAATTATGTGGGTTATTCCTGAGCAATTTATAGTT
TGGTTATTAGGGGTTCAATTTGTTGGAACAAAATACTATATTATTTTATTCTTACTTTCG
ACAGCGCTTGTTATTCCTTATTTTATTTTAGTGAATTACCTGTTTTATCACGGTAAGAAT
AAATTAATCTCAATCTGTTCAGTGGCTTCAACGGTAATATATATTTTGAGTTTAATCGGA
TTAACCTTTACTTCTATTGAATTTGTACCTTATGCAAGTATTATTGGTTCAGCTGTGATG
ATCCTGATACTTTATTTTATGACATCTAAAGTGGGGAAAACCGTATGAATTTGATCATTT
GCTATACGCCTTTGCAGGTTTTGATTGCAGAGCGAATTATTAATCTTTATCCAAATGAAA
AATTTTATGGTGTGATGCTCTGCTCGGCAAAAAATCAGAAATTTGAATATTATGTGCAAC
GTTTAGCGAAAAAATGTGATACTTTCTTTCAGATGGATCAACATATTGATCGTTTTAATC
TATTAAAAGAGATTATTAGTTTGCGTCTTAAATTTGCATTTAAGAAGTTTGATAAAGTAT
TTGTCGCAAGCATTAATGACATTCAAATTCAGTTTATTCTAAGCAGTATTCAATTTAATG
AGTTTTATACATTTGATGATGGCACAGCAAATATTGTAAGCCATAGTGTGTATTATGTCG
ATGAGCCAAAAACTCGTATTCGCCGTTTTATTAATACGTTACTCTGCAATAAATACAGCG
TGGCAAAATTAAAGGCGTTATCCAAAAAACATTTTACGATTTATGCTGATTTGCCGAACA
TTATTCAAAATACTGAATATCTGGAACTCTTTCCGCAAACAGAAAGTGATGTAGCAGAAG
GTGAAACCATAAATATTTTATTAGGTCAGCCCGTTTATTTAGATAAACAGAAAAATATTG
AATTAGCGGAAAAGGTCATCAAGTGGTTTGATATTCACGCTTATTTACCACACCCAAGAG
AACAATATAAATTAAATCAAGTAAAATATATTGAAACGCCACTAATTTTAGAAGACTATT
TAGCTCAGGAATTTAAACATAAAAGATGTCGTATATATACTTATTTTAGTAGTGCGGTAT
TAAATATAAAAGACAAAATCCCAAATATTGATGTGGTTGCATTAAGAATTAATGTCGAAA
ATCCAGACTTTATTCAAGTTTACCAACTCTTTGAAAAATTAGGCGTAACCATTATTGATA
TTCGAGAATAAAATGAAAAAATATTTAATCTCTTTAGATAAAGATAGTCATAGACGGGAA
CTGTTTTTTTCACAGCAAGATACCGCTGATTTTAGCGTTTTTTCTGCCTTTAATACGATG
AATGAAGATGAACAAAGTTTATCTTCACGTTTTAATCTCGCTCATTTTGAGCAACATTAC
GCTCGTAAAGTGACGAAAGGCGAAGTTGGTTGTACATTAAGCCATCTTGGTGTTTATCAG
CAAATTTGTGATGATGAAACGATTGGTGATGATGAATATAGTTTAGTTTGCGAAGATGAT
GCACTGTTTAATCAGGATTTTCAGGCAAATTTGAACCGTATTTTAAATAAACAGCCGTCC
GCAGATATTATTTTAGTGGGGCAATCTAAAATTGCGACATTTAATGATGTTGAATTAGAA
ATTAATTATCCAACAAACTTTGCATTTTTACAGCCAAAAATTACCGCTTGTCCTTTTGCG
GTTGTTTATCCTTATAAAAATTATTTTGCAGGAACAGTAGCATATCTAATTAAAAAATCA
GCGACTCGCACTTTTTTAAAACAGATAGAACAAAACCTACCATTTTGGCTAGCAGATGAT
TTTATTTTGTTTGGCAACACCTTTAATTTAGATATTAAAGTGGTTCGTCCATTAATGGTG
ATTGAAAACCCAAAATTAAATAGTAATTTAGAAAGTATTCGTGGATCTATTTCACACAGC
TTTGGGGCAAAATTAGCAAAATACCCACTGAAAAAATTACTGGCAATAAAACGTAATTTA
GGAAAATAAAATGTCAGCACTCATTAATCTATTTTATATTTACGATCCGTGGTTATTCCA
TTTTTTCCGAATGGCATTTTTCTGTGGTGGAATAGCGATGTTATATTTGCTTTACCAAAT
CTACCGCAAACAACGTTTACAAGGAATTACATTACCACTGGATAGTTTTGTCGCAATTTT
TATCCTAATTATTGTAGCGGTTATTCCGATGTTATCTCACGGCACTAAAGAATTTTATGC
CGTAGGAATGTATATTAAAGGCTTAATTTTATTTACCTGTGGCGTTGCCATTTATAATCT
CTGCTATTATCAAAAAACTAATGCAAAAGAAATGATGGTTAGGGATTTAAAAATCGGTAT
TATTGTTCAAGCAGTAGTGGGTTTTACCGCACTGGCAGGTATTCCCTTTATGATTGATTT
AGGTATTTCAACGAATGCGGTTTTCCCTAAATTCTATGGTTCAGAACAAGAATACCGTTT
ATATAATTTAACTTCTACTGTATTCTTCCAGCTTAGTTTATTCTATGCTTTCTTATTGCA
TTTTTTACTTGCTTATAATGCAAAATATAATAATATCAGTCCGATATTTGTCTTCTTATT
ATTATGTATTGGTTTAATTTCAGGACGTACTTTTTTATTTATTTCTGCAATTAGTTTTCT
TGTCTATTTTAGATGGAAATATATACCAGCCATTTTGCTCTTTGGCGCTATCTGTTTATT
TTTAGCCTTTAATTTTGCAGAAAATAAATATGTACAACACGCTTTAGAGCCTTTAATCAA
TGTTATTCACGGCTATGGTTTAGTTAGTTCATCTACGGATAATCTAGTTCAAAATCATCT
TTATATCCCTGAATTAAAACAGATTTTAATTGGTGATGGACGTTATTTTTATCCTCAAGG
TGGCTACTACGGCAGAACAGACTCTGGTTTTTTACGCCAAACATTATATGGCGGATTTAT
TTATCTCTCTGTTTGCTTCTTATTTATGTGTTACTTCGTACGAAAAGTGGCAATAAATTG
GTTTGACGGTAGTTGGATTTTTATCTTATCTACCTTACTTATTCTCTCCATTTTAAATGT
AAAAGCCGATGCCTATGCTTTCCCTGGCATTATGTTAGTGTTATTAATGTTTTTATCTTT
ATTTGGCAATGAAGGTAAAAATAAAATTCTATTTTTAAATAACAAGACAGAAAATGTTTA
GTATTATTATTCCTTCTTATAATCGAAAAAATGAAATTCCTGCATTATTAACAAGTTTGG
AATATCAAACGGAATATAATTTTGAAGTGATTATTGTCGATGATCACTCTGTTGAGCCAG
TAGAAATTAAACATCTCTACCCATTTCCTGTCAATGTGATTAGGAATGAACAGAATTTAG
GAGCAGCAGAAAGTCGTAATGTAGGAGCAAGATTTGCTGAAAACGAGTGGCTACTCTTTT
TAGATGATGATGATCGTTTTGCTCATCCAAAATGTGAAATACTGGCAAAAACAATTAATG
AAAACCCGACGATTAATTTTATTTATCACCCTGCTGAATGTGTGATGGTAAATGAAGGGT
TTAGTTATATCACTCGCCCCTATGAAAATGAACAAGCGGTCACTTTAGAGAATATTTTAC
TGGCAAATAAAGTAGGTGGAATGCCGATGATTGCGATTAAAAAATCATTTTTCTTTGCAG
TCAATGGATTATCAACGGATTTAAAATCTTTAGAAGACTATGATTTTATTTTGAAAGTGA
TTTCTCATAACCAGTTTAAACCAAAATATGTTTCTGAAGCCCTAACAACCTGTACTTTCC
ATACTAAACGAGCAAGTGTATCGACAAATACACAAAATACTGAATTGGCGATTGAAGCTA
TTAAACAAAAATATGTAAAAACAGATATTCAACAAAAAAACTTTGCTTTTAATTCATTAT
ATATGCTTTCTTACCCACATATAATGAATTTATCTCGTAAAGCGGCTTGTTATTATTGGC
AGATGTTCTTACAAAGTAAAAATATTAAACATTTGGTGATTGCTACCCTCACATTTATTT
CACCAAAACTTGCAATCAATATGAAAAGGTTTATCTAATGAAGTTTTCCGTATTAATGTC
CTTATATTTTAAGGAAAAATCAAAATATTTAACCGAATGTTTTGAAAGTTTAAAAAATCA
AACGGTTCAAGCGGACGAAATTGTTGTTGTATTTGACGGAGCCATTACCCCTGAATTAGA
ACAAGTTATGCAAAATTTTGCGGAGATCTTACCGCTTAATATCGTTAGACTTGAGCAAAA
TCAAGGGTTAGGAAAAGCACTCAATCACGGCTTAACCCACTGCAGAAATGAATGGGTATT
CCGTATGGATACGGACGATATTTGTATTCCAGAACGTTTTGAAAAACAGATTGCGTTTAT
TGAACAAAATCCCGATACCATTATTTTTGGCGGACAAATTGCTGAATTTGGCTCAGATAT
TAATGATATTGTCAGCTATCGTCGTGTGCCAACAGAAACCAAAGCCATTGTAGAGTTTAC
ACAGAAACGTTGCCCATTTAATCATATGACGGTCGCCTACCAAAAAAATGCTGTGCTTGA
ATGTGGTGGCTATCAAGACTTACAAGAAGATTATTATCTCTGGATTAAATTGGTCGCATT
AGGCAAAAAAGTAGCGAATTTGCCTGAGGTTTTGGTTTATGCTCGTGTTGGAAATGGTAT
GGTTGGTCGCCGTCGTGGTATCGCTCAGGCTAAGGCAGAATGGCGCTTGTTTAAATTAAA
ACACCAAGTGGGTATGCAGAATATCGTTTCAGGTTTTATCACTTTTACTATGCGAGTGGT
ACCGAGATTATTGCCAACAGTCTTACTTACTCTGTTTTATAAATTACTTCGTAAATAAAA
GGTGTAATATGTTGTCTATACAAGATTTTTCAAATAAAAATAGTTGCTAATATTTAGAGA
AAATAAACATTAGCAACTATTTTGTCTACCATGCCGATTATTCCTTATGAAGAGCGATAA
ACATAGTTAATTATTCTGTTTTAAGCGATAACGTCTATCCATCATACAAAGTATGCCACC
TATCGTCATAAACAATCCACCGAACCAAATCCAACGGATAAACGGTTTGTAGTATAAACG
TACGCCCCAAGAGCCATCTTCTAAACGTTCACCTAAGGCTGCATAGAGATCTCGACTAAA
TCCCCAGTCAATCGCAGCTTCAGTCATACCCATTTTACTGACATTGTAAAAGCGTTTTTC
TGCGTGTAGTGTGGCTTCATATTTACCATTTCGATGAATTTCAATATCCGCTGTGCCACC
AATATAGTTTGCCCCATTTGAGTCACGAATACCCTTGAAGGTAAAGTTGTAATCTAAAAT
TTCAACTTTGTCGCCTACATTCATTCGTACATCTTTTTCGATACTGTAATTTTGGCTAAA
AGCAATACCAAACACAGTCATTGCAACCCCTAAATGAGCCAACACCATTCCCCAATGGGA
ACGAGAAAGTTTCAAAATGCCTTGCAAGAAACTATGACGATGCGTTGCTCGTTGATGTAG
TTCATACAAACTCAATGCCACGATAATGACGGACATCATTGTCCCTAATACCACGCTGAC
AGTAATTTTGCTGGCAAAAAGATAAGGTAATCCAAAGCCAAGCAATATCATTACGGCTAA
TGAAATGAGAACTGGCTTACGGATAGCAGAAACCTGATCTCGACGCCATTTTACAAGCGG
TCCAATCCCCAATAAAAATGCAAAAGGCACCATTAAGATCATAAACATCTGATCGAAGAA
AGGTGCTCCGATAGAAATTGTCCCTAAACCAATTTGTTTATGAATTAACGGTAAAATCGT
GCCTAAAAAGACCACCGATAAGAACGCCATTAATAGCACATTATTGAGTAATAACATTGA
CTCTCGTGAGTAACGTTCGGAATTGTCTAAGCTCTTGATTTTACTGCCTTGATAAGCGTA
AAGCAGTAGCGAACCGCCAATAACCACCACGAGATAAGCCAAAATATATAAGCCCCGAGT
TGGATCAGAAGCAAAAGCGTGAACCGACACCAAAATCCCTGAACGCACTAAGAATGTGCC
GAGTAAGCAGAGTGAAAAAGCAAGAATAGCCAGCAAGACCGTCCATGCTTTGAATGTACT
ACGTTTTTCCGTAACCGCTAAAGAGTGAATTAATGCAGTACCTGCAATCCACGGCATTAA
CGAGGCATTTTCCACAGGATCCCAGAACCACCAACCGCCCCAGCCAAGCTCGTAATATGC
CCACCAAGAGCCAAGTACGATACCTAATGTTAAAAATACCCACGCTGCCATAGTCCAAGG
ACGTGACCATCTCGCCCAAGCAGTGTCAAGACGACCTGTCATCAACGACGCAATAGCAAA
AGCAAAGGCAACAGAAAAGCCCACATAGCCCATATACAGTAACGGAGGGTGGAAGATTAA
GCCAACATCTTGCAACATCGGATTAAGCTCTCGACCATCAACAGGAAAATCAGGGAAAGT
TCGGTTAAACGGGTTAGATGTAAACAGAATAAAGACTAAAAAGCCAATGCTAACCAAGCC
CATTACCCCCAATACACGAGCGATGGCTTCTTCAGGCATTTGTCGGCTGAATATCGCAAC
GGCAACGCTCCAAAGGGAAAGTAGCCAAATCCAAAGCAACAAAGATCCTTCGTGAGAACC
CCAAACAGCGGAAAGGCGATACTCTAACGGTAACGTACTGTTTGAGTTATTCACCACATA
CTGCACAGTAAAATCATTGACCGCAAACAGATAAAAAAGCGAGCCAAACGAGATTGATAA
TGCTAAAAAAACCGCCCACGTCATCGGACGAGCCAATGCCATCAGACTAGCATTTTGTTT
ATAAGCACCAACAAGCGGTAAGATCGCCAATAAAATTGCCAATGCGAGAGCAAGAGCAAG
GGTATAGTTACCTAATTCAGCAATCATTTATTTTCTCCAAACGGCTGAGAGATCTGCGTT
GCATCACGTTCTGATTTTCCTTTGAGATCTGCTTCTGAAATCCCCATCGGCTGATGTTGC
TTTTTCATCTGATCGCCTAATTCAGGTGGCATATAGTTTTCATCGTGTTTAGCTAACACT
TCGGTTGCTTTCAGTTTTGTCGGCTCAACTAAAGTACCTTGTGCCACAATCCCTTGCCCT
TCACGGAATAAGTCAGGCAAAATCCCTTCATATTCCACCTGAATTGCAGGCCCAATATCA
TTGAGATCAAAGGTCACTTTAAGGGTCTTATCATCACGTTTTACCGACCCATCAACCACC
ATACCCCCTACACGAATACGTTGCCCAACTTCAGGCTTGGTTTCTGGATCATTATTTTTA
CCATAGATAATCTCTGATGGCGTATAGAATAAGTCAATGTTTTGGCTTAACGCATATAAG
GTTAAACCAACTGCAACGGCAAGCCCACTTAACACTGCCATCACCACTTTCAGTCTAGAT
TTGCGTCTTGGGTTCATAAAAACCTCGTTGTAATCACTCAAAAATCAAATAGAAAAATTA
AAGTGCTATCCTAACAAAAAATCTGATAAGAATCGTTAAATATTCGATTATTTTATTCTT
TAGTATATAAAAATCATGTCTACCCTAAGACAGGAAATGGTCGAACATTCTCTAATTGAG
AATGTATTTGATTAGGTACGGTTGATCCTAAAGTCCAAGAAATTATACTGCCTCTTTCGA
TGTTACTTGTGTACTTTAGGGGATGCCAAACATAGAGAGAAGCAAGAATTGCTTGTTTTT
GAACATAAATATAGGTAGAAATAACCGCACCTTATTGTTATAAGTTGCGGTTATTTTTTG
CTACTTATAAGGCTTTCAAAATATCGTCCACACGTTCTTTCGCATCACCAAATAACATTT
GAGTGTTTTCTTTGAAGAACAGTGGGTTTTGTACGCCTGCATAGCCCACTGCCATTGAGC
GTTTGAACACGATAACGTTTTGGGCTTTCCAAACTTCAAGTACTGGCATACCTGCAATCG
GGCTATTTGGATCGTCCATTGCCGCTGGGTTTACTGTGTCGTTTGCACCGATAACCAAGA
CTACGTCAGTATCTGCGAAATCATCATTGATTTCGTCCATTTCTAATACGACATCGTAAG
GCACTTTCGCTTCAGCAAGCAATACGTTCATATGGCCTGGTAAACGTCCTGCAACCGGGT
GAATACCAAAGCGAACATTGACGCCACGATCACGTAGTTTCTGTGTGATTTCAGCAACAG
GATATTGTGCTTGTGCTACCGCCATACCGTATCCTGGGGTGATGATCACAGAGCTTGCAT
TTTTAAGTAATTCTGCCACTTCTTCTGCGGTGGTTTCACGGTGTTCGCCTTGTTCTTCAT
CTGAGCTGACTTGAACATCGTTACCAAAGCCGCCTGCGATAACGCTGATGAACGAGCGGT
TCATTGCTTTACACATAATGTAAGAAAGGATTGCACCTGAAGAACCTACTAATGCACCGG
TTACGATTAGCAAGTCATTGCTTAACATAAAGCCTGCTGCTGCGGCTGCCCAACCTGAAT
AAGAGTTAAGCATAGAAACAACCACTGGCATATCCGCACCGCCGATAGAAGCCACTAAGT
GCCAACCGAAAGCTAAAGCGATTGCAGTCATCACTAATACAGGGAAAATGTTCTCAGGAT
TATTTAAGAAGGCAACCATTAATAATGCAGAAACTACAAGTGCCGCAAGGTTTAATTTGT
GGCGGTGTGGCAACATTAATGCTTTTGAATTGATAATGCCGCGTAATTTACCGAAAGCAA
CCACTGAACCTGTGAAAGTGACCGCACCGATGAAGATACCAAGGAATACCTCAACATTGT
GGATATTTTGTAGCACTGGATCTGTTTCGTGTGCAAGACCGTAGCTGTTAAAGCCGACTA
ATACCGCCGCTAAACCTACGAAGCTGTGAAGAATTGCCACAAGCTCAGGCATTTCGGTCA
TTTCCACTTTTAATGCTTGACGAATACCGATAGCACCACCGATTGCCATTGCGATTAAAA
TCCAAATGGTACCTTGTGATTGTGGCCCAAAAATAGTTGCGATAAGGGCAATGGTCATAC
CCACAATGCCGTACCAACAACCTGCTTTTGCCGTTTCGTGTTTAGAAAGCCCTGCAAGGC
TCATAATAAAGAGAACGGCTGCGACAATATATGCCGCTTGTACTAAACCTAAAGACATAC
TCTTTCTCCTTAACCTTTTCTAAACATCGCTAACATTCTTTGGGTAACTTTGAAGCCACC
GAAGATGTTGATGCTCGCCACTAAAATCGCAATAAAGGCAAGTACGCTGATAAAGAAGCT
GCCTTGAGAGATTTGTAGTAACGCACCGACAATGATAATACCTGAAATCGCATTGGTTAC
TGCCATTAATGGCGTATGTAATGCGTGGCTGACGTTCCAAACTACATAGTAACCCACTAC
GCAAGAGAGAACGAAGACGGTGAAGTGAGATAAGAATGCTGCAGGTGCAACAGAAGCTAA
CCACAAGAATGCGATCACCGCTAAGGCTAACAAGCCATATTTAATGCGTGGATCTGCCGG
TTTTTCTTCTTTTTTCTCCGCAGGTTTTGCTGCCGCTTTTTGTTGTGGCTGTGCAGATAC
TTGAATTGGTGGTGCTGGCCAAGTGACTTCGCCATCACGGATTACGGTAACGCCACGCAA
TACTACATCTTCAAAGTCGATATTGATGTTGCCATCTTTCTCTTTGCAGAGTAATTTCAA
GAGATTGACTAAGTTGGTGCCGTAAAGTTGAGATGATTGAGTTGGTAAACGACCTGGTAA
ATCAGTATAACCGATAATTTTTACTTGGTTTTCTGTGGTAACCACTTTACCTGCTTGGGT
TAATTCGCAGTTACCGCCCGTTGCAGCCGCTAAATCCACAATCACCGAACCTGGTTTCAT
TGTGGCAACCATCTCTTTGGTAATTAAGCGTGGGGCTGGTTTGCCTGGGATAAGTGCGGT
GGTAATAATAATATCCACTTCTTTTGCTTGTTCAGCATAGAGTGCTAATGCACGGCGGTT
AAATTCTTCCGACATCACTTTTGCATAGCCATCACCGCTGCCACCTTCTTCTTTGAAATC
AATTTCAAGGAAACTTGCGCCCATTGATTGTACTTGTTCTTTTACTTCAGGACGAGAGTC
GAACGCACGCACGATGGCACTAAGGCTGTTTGCTGCACCAATTGCGGCTAAACCTGCAAC
GCCTGCACCGATCACAAGTACTTTCGCAGGTGGCACTTTACCTGCGGCGGTAATTTGACC
TGTAAAGAAGCTACCAAATTCGTGAGCGGCTTCAACAACGGCACGATAACCAGCAATGTT
CGCCATAGAACTTAAAGCATCTAGGGCTTGCGCACGAGAAATACGCGGCACAGCGTCCAT
AGCTAACACATTGATTTTCTTTGCAGAAAGTTTTTGCATTAATTCAGGATTTTGAGCAGG
CCAAATAAAGCTCACAAGCGTTGCCCCTTCCTTGATTAATGCAATTTCGGCATCGGTTGG
TGCATTGACTTTAAAAATAATGTCTGCATTCCAAACGGCTTGTGCGTTGCCGATAGTCGC
ACCTGCTTGAGCGAAAGCATCGTCTTCAAAACTTGCTTTAAAGCCAGCATTTTCTTCAAT
GATGACTTCAAAACCAAGTTTCTTAATCTGTTCTACGGTTTTTGGCGTTGCTGCCACACG
AGTTTCACCGTCTAACAGCTCTCTTGGTACACCAATAAGCATAAAGACTCCTGTAGGTTG
GTTAAAATAATAATGAATTAAAACGTTGCAAATGTACCATTTATTTAACTTTTTGGGGGA
TTTTTTTCACGTTTATTTTGAAGAAATCTTAAAATCATTTAACCGATTTTTTACAAGCGG
AGGATTTCGTAATAAAACTTGCAAAAGATAAATTATTCGTTGGAGTTATTAGGACTTTTT
TGCTATATTTATGCCCAATTTTTTGCCCTAAGTCTATGGGCTTATTTCGCTTTTAACTAA
ATTTAATGGATCCCTTTTATGTTTAAGAAATTTCTAGGATTATTTTCAAACGACCTTTCA
ATTGACCTTGGTACTGCAAACACGTTAATTTATGTAAAAGGGCAGGGTATCGTGCTTGAT
GAGCCGTCAGTAGTTGCGGTACGTCAAGATCGTGCTGGTTCATCAAAAAGTATTGCAGCA
GTAGGTAGTAATGCAAAATCAATGCTAGGTCGTACACCAAAAAGCATTTTAGCTATTCGT
CCGATGAAAGATGGGGTGATTGCTGATTTCTATGTGACAGAAAAAATGTTACAGCATTTT
ATCAAACAAGTGCATAGCAATAACTTTATGCGTCCAAGTCCTCGAGTGTTAGTGTGTGTA
CCAGCAGGGGCAACTCAAGTAGAGCGTAAGGCAATTAAAGAGTCGGCGATTGGCGCTGGT
GCTCGTGAAGTTTATTTAATTGAAGAGCCTATGGCTGCGGCGATTGGTGCAGGCTTACCT
GTAGCAGAAGCTGCTGGTTCAATGGTAATTGATATTGGCGGTGGTACAACAGAAGTTGCG
GTACTTTCATTAAACGGTATCGTTCATTCTGCTTCGGTGCGTATTGGTGGTGATAAATTA
GATGAAGCAATCATCGCTTACGTTCGCCGTCACTATGGTTCTGCGATTGGTGAAACAACT
GCAGAGCGTATCAAAAAAGAGATAGCAACAGCTTATATTCAAAATCAAGATGAAATTCGC
ACAATGGAAGTTCACGGTCACAATCTTGCAGAAGGTGCGCCTCGTACATTCGTGTTAAGC
TCAAAAGAAGTGTTAGAAGCGATTGAACAACCTTTAACAGGCATTGTTGATGCAGTAAAA
GGGGTTCTAGAGCAATGTCCACCAGAGTTGGCTGCCGATATTTTTGAACGTGGAATGGTA
TTAACAGGTGGCGGTGCTTTATTACAAAATCTTGATGTATTACTTTCAGAAGCAACGGGC
GTGCCTGTTATCGTTGCCGAAGATCCATTAACTTGTGTAGCTCGTGGTGGCGGTAAAGCA
CTTGAGATGATCGATATGCACGGTGGCGATCTCTTTAGTGACGACAACTAATTCAACCTT
GAGTTATTAGCATAAAAATGGACAATATCAACGGCTATTGTCCATTTTGCATTTAACAAG
ATCCATTAAATATAACTGAAATATGAAACCAATTTTTGCGAAAGCACCACCTATCGGCGT
AAGACTATTCTTTGCAATTGCGATCTCTATCAGCCTGATTTTACTTGATGGTAGAAGCAG
TGCAATGATCCAAATGCGTAATGTCCTCGAAACAGCGGTCAGTGGCTTGTATTATTTTGC
AAATACCCCTCGCACCGTATTAGACGGTGTAAGTAACAACTTTATCGACAGTCAAAAACT
GCAAGTTGAAAACCGAGTATTAAAAGAACAACTGCGTGAAAAGAACGCAGACTTATTGCT
ACTCGATCAACTCAAAGTGGAAAACCAACGTTTACGTTTACTACTTAGTTCCCCTTTACG
CCAAGATGAATATAAAAAAGTAGCTGAAGTGCTGACCGCAGAAATGGACGCTTACCGCCA
ACAAGTAGTAATAAATCAGGGACAAAGTGACGGTGCTTTTGTTGGTCAGCCCGTAATTGA
TGAACGAGGCGTTGTGGGGCAAGTGATTTCTGTCGGGAAAAACAGTAGTCGAGTATTACT
TTTAACCGATGTCACTCACGCCATTCCCGTACAAATTTTGCGTAACGATGTTCGAGCAAT
AGCCAATGGCAACGGACACAGCAATGAATTGATTTTGGATAACTTACCAAGAACCGTGGA
TATTGGCAAAGGTGATGTGCTTGTCACCTCTGGCTTAGGCGGACGTTTCCCTGAAGGCTA
TCCCGTTGCCGTAATTGAAACCGTACAAAATGATGGTTCAAACCATTTTGCCAGAGCAAC
GGCTAGACCGCTCGCCTCACTTGATCGCCTGCGTTATTTATTACTGTTATGGCCAACAAG
CGAAGAAATCCGCAATGCATCAAGCCTTTCACCGCAAGATGTGCGTGATGCTGTGGAAGA
AAGACGTAAAAGTCTAAACCCATTAGACCGCTTGAAAAATAGTAAAAAAGAACAAGTAAG
TAGTGATGAACAAAAAGAAGAAACTGTCGAACCTGAAGAAACTGTAAATCCAGCAACACA
GCCAGAAGTCGATAACGGTATTAATCACAGCACAGAGCAAGGGGCAGAATAATGCGTGAA
AATATGATCTTCCAAATGTTAGTGCTGACCTTCATTTTCGTCATCGCTTTTGTCCTAGAG
ATTATGCCTTGGCCTGTGGATTTACAAGGATTACGCCCAACTTGGGTTGTATTAGTACTT
ATCTACTGGGTATTAGCTCTGCCTGATAAAGTTAGTGTCGGCACCGCTTTTTTAGCAGGA
ATTGTTTGGGATCTGATCTTAGGCTCAATTTTAGGCATTCACGCGTTAGTATTGTCAATT
GCGATCTATTTTGTTGCCAAATATCATCTTATCTTGCGTAATCTCTCGTTATGGTTACAG
AGCTTACTTGTGATGGCATATATCACACTTATTCGTTTCTTTATCTTCTTTATCGAACTA
GTGCTACATAGTGCAGAATTTAACACCCAAGAAATCATCGGGGCGATCATAAGCGGCATC
TTATGGCCGTGGATTTTCTTACTGATGCGACATATACGCCGAGGGCTACATTTACGCTAA
TGAACAGCTTATCTTTCGATTTTTCTGCGGATTTTCGTCCCCTTTCCGCTCGAATGCGAC
CACGCACTTTAGCTGAATATGTCGGACAATCACACCTGATCGGCGAAGGTAAGCCCCTAC
GCCGAGCGATTGAAGCAGGGCATAGCCACTCAATGATTTTCTGGGGCCCACCAGGAACAG
GCAAAACCACCCTTGCAGAAATTATCGCAAACGAACTTGATGCCGAAGTTGAACGCCTAT
CCGCCGTTACCAGCGGTATCAAAGAGATCCGAGAAGCCATCGAAAAAGCCAAACTCAACC
GACAATCCGGCAGACGTACTTTACTCTTTGTTGATGAAGTTCATCGTTTTAACAAAAGCC
AACAAGATGCCTTTTTACCCCACATTGAAGACGGCACCATTATTTTTATCGGAGCGACGA
CTGAAAATCCGTCCTTTGAACTGAATAACGCCTTGCTGTCACGGGCAAGAATTTACATTC
TCAAACCATTACAAGCGGTCGATATTCTAAAAATTTTGCAAAATGCCATTGCAGACAAAG
AACGTGGACTAGGCAATGAAAAACTCATTATTCAAGATGATGTGCTTCAACTGCTGGCGG
ATTATGTCAATGGTGACGGACGTTTTTCTCTCAACTGCCTTGAATTAATGTGCGATATGG
CAGAGCAATTACCACAAGGAAAATTACTGGATAAAGCCTTGCTCACCGAAGTGTTAGGCG
AACGCCAAGCCCGTTTTGACAAAGGTGGCGACCGCTATTACGACCTGATTTCCGCCTTAC
ATAAATCCATTCGAGGCTCTTCCCCTGACGGTGCATTGTACTGGTATGCTCGTATTTTAA
CCGCTGGAGGCGATCCACTGTATGTTGCTCGCCGACTACTTGCGATAGCCTCAGAAGATA
TAGGCAATGCCGACCCAAGGGCAATGCAAGTCGCCCTTGCAGCGTGGGATTGTTATACCA
GAGTAGGGGCTTACGAAGGCGAACGAGCCATCGCCCAAGCGGTGATTTACCTTGCCGTTG
CCCCAAAAAGTAATGCCGTTTACACCGCATTCAAACAAGCCAAACGCCTAGCTCAAGAAG
GCAAGGATTACGATGTTCCCGAACATCTGCGTAACGCACCGACTAACTTAATGAAATCCT
TAGGTTACGGCGAAGAATACCGCTACGCCCACGACGAACCTAACGCCTACGCCGCAGGGG
AAAACTACTTCCCCCCTGAACTGAAAGATACCCAATTCTACTTCCCAACCGAACGTGGAA
TGGAAAAGCAGATCAAAGAAAAAATGGCGTGGTTGAAAGGATTAGATTTGCAGAGTGAGG
TGCAGAGGTATAACAAACAATAAGTTTAAATTTGTTTGCTAAACTCAATAAACACCCTAT
GTTTATCATAGCTATAAAAAATGTGGTTACTTTGCGTTTTAGTAAAATTGTAGGTTAAAC
GAGGGGTGATTCCCCATAAATGCACGGCACGATGCCAAATTGATGTATTGAAGCCATATT
CTTTATTACGTTGAATAATGCCGAAAAGCCTTGCCCCTTTATAGCGTTTTTGAGCTACAC
TTACGGAGAGGCGAGTAGAAAGCCCCTTGCCCCATTCTTGCCCCCAACCTAAACTAATTC
CCCGACGGAAAAAGCTATCATCTTTATCACGAGTAGCGGTGCGATTGTAGTTTAAATTTG
CAAACCAATATTGGTTTGCATTGGCTAAATAAACTAACCCACCAGAGATAAAGTGATAAT
TGCCATTGAGGTGCAAGCGACTTGCATAGCGTTGTTCGGCATATTCATAGTTGGCGTTGA
GTTGCCATTTAGGTGATAACCAATAGTTTGTTTCAAGGGTTAAACCGTCTGATTTAGAAA
AACGTCTTAATGTATCACTTTGATTAGAGCCACCTGCATAAAGTGTTTGTTCCATAAATG
GCAACAGCCTCAGGTTATATTTTGCATTTTGAAAACCTAGCCCCACACTGCCTCGTAAGC
TCATTTCGTTGTATTTTTTATTATCCCAGTAGTATTTGCCGTTGGTAGCAAGACGTAGTT
CATTAAAGAAGCCATTTCCCCACGACCATTTTTTACCGAGATCGAAATTAAAACTGACAC
CTTCTGCCGATTCTCGTGCCGATTCTAGTTTTAGTACGTACGAGTTGCCGTAGATTGTTC
CTGCTTTCGGTGCATTATTGATATTAGGATCGTTAAGATAAGTCACGCCACCCGAAAACG
TCCAACGATCTCGTTGGTTTATCGCATTAAGATATTGATCGATAAGTTGGGTAATTTCGG
GGATAAGCGGTTCAGAACGCAGTTTTTTAAACTGATCTTCTGAAGCCTCTAATTCGTTAT
TTTCAAATAGGGCTACCGCAAGTTGTAAACGAACAGGCTGAATATCTGCTTGTTCGGCAA
GGATCTGACGATATAACTTGATCGCTTCCGTATGTTGCTGATTTTTCTTTGCCACAATTG
CCGATGCCCATTTGGTGAGAATTGGATCGTGAAATTGTGCAGGAAGCTGTTGGTAAATGG
GATAAAGCAATTCGACATTGTCAATATTACCTTGCATTACCGCAGGCAATAATGCTCTTA
TCACTAAATCTGGATATTTTACCAACTCTTTTGAAGTCATTGTAATGCTACTCTTATCCG
TTTCCTCCTTAGCGATTTGATGAACCTTAAATTGATGGCTGTGAATGAGGATATCGGCTT
TTTCTGCTTGGACTCTATTATCATTTAGATGTTCAGTAATACTATCCTGAGATAGTTTTG
CTATAGAGTAGTTAGCTAAGACTAATAAAAGTGTTGCACTAATAAACGAGTGATTCATAA
CGTTCCTATAAAAGCATGAAGCAATGTCAAGACTGTTGATTTTTATTAACAATAACTTAA
CTGGTGCTTACATTGTTTGAATTAATGTTGTAATTGTCAAAATTATCAGATATCATATTG
ATAATGATTTTTATTTGATCACTGGATTTATTCTAATATACTCATATATTATGTTGCAAT
GGTTTTATAACAGGTTTTATAACATTTCGATTTTTTTATCTGTAACCCTTGTTCATATCG
GGTTGGCATATACGATTTCACAACTATCTTGGGATAGAGATCTCAATCATTTTGGGGACT
TAGAAAATTTACAAATGGTTGAAGTAAATTTAGGAAGCGAAGAACCCATTGAAGTGAAAA
GTGAAAGTGAACCAGAGGTGACACAAGAGCCAGAGCAAATACTCAGTACAGAAGTAGCAG
ATGTTTCACAAGCAGATCTCGTTAAAAAAGAGGAGAAACCTGAAGTAAAAGTGAAAAAAG
AGATAAAAAAATCCCCAGAAAAGCTCACCAAAAAAGTAGAGAAAAAGAAAGAGTTATCGC
CTAAACCTCTATCAGATAAAAAAACAAACACAAGCCAAGTTGCCCAAAATCATCAACAAG
GAAATCAAAATGGTGTTGAAGGGAGTAAGTCTGTGACCGGAAATGCCAAAGTAGATGCTT
CTCTTGGTGCAGGTTATGGCAGTGCAATGCGAGGTCGTTGTTCAGATATTTCTGATGAAT
CTGATGATGTAGGCAGTGTGAAATTAAAGGTAACAATAGGAACGAACGGTAAAGCAACAA
ATGTAGAGATTTTATCTTCTTCAGGTATTAAACGTTTGGATAATCAAGCAAGCAGAATGG
CATCGGGACACACCTATCAACCAGCTAAAGTAAATAATAGTGCAGTCGTAGGCAGTGTGA
TTTTCAGTATTCATTTTAAATGTGGGGCAGCCGCCTAAATTATTTGAGGTAATTTATGAA
TTTAATTCAACTTCTTCAGCAACAAGATATTGTACTTTCTATTTCCTTTGGAATTTTAGT
CGTGATGAGTATTTTATCTTGGAGTATTATTTTAATCCGTCTAATTAAAATGATGGGTGT
AAGAAAAAATAATCAACAAAGTTTTCAATTAGTAAAATCTGCTGAAAATCTTACTCAAGC
AGAGCAATATATTCAAAACAAGCGGTCTGAAATTGCAGATATTTTACAGCTAACTTTTAA
ACAATGTGAATTATATCAAGCTAAAGAAAAGAACCATTTATCTCATCAACTTCCATTTAA
AGATTTCCTGACGTTACATTTGCGAAATGCAATCACACAATCTTTGCGTAAATATGATGG
CGGTTTAGTTGCATTAGCTTCTATTGGTGCGGTTGCCCCTTTCATTGGATTGTTTGGCAC
AGTCTGGGGAATTTTTAATGCACTTATGGATATTAGTCAGCAAGGGCAAGTCAGTATTGC
AACCGTATCTGCACCTATAGGGGAGGCATTAGTTGCAACGGCAATGGGATTATTTGTCGC
CATTCCTGCAGTACTTGCCTATAACTTAATTACTCGCCTTAATCGTAATCTTTCTCAAGA
TTTAGATCATTACGCAAACGAGTTATTTATCTATTTATTACATCACTATGGAGAAAATAA
ATAATGGCATTTGGAAGTTTTGATAAAAATGAAAATTCGGTAATGTCAGAAATTAATGTC
ACGCCATTAGTAGATGTAATGTTGGTGTTATTAATTGTTTTTATGATCACAATGCCTATA
TTAACGCAATCTATCCCACTTGAATTACCAACCGCCAATGTTGAGAAAAAAGATGAAGCA
AAAGATATTTTCAGGGTGGCGATTAATCCTACGGGCATTTATTTAGGTGAGAAGTTAGTG
AATGAAGAAGAATTAAAACAATCATTTCTGACAAAATTTCAGGAAAATAAAAATACCGTT
ATTGCTATTTCTGCGGATATTTCCGTGGAATATCAACATATCGTGAAAGTCCTTGAATTA
GCTCAAAATGTTGGGCTAACCAAAATTGGCTTTGTAACCCAACCAACTAAATAAATGCAG
TGTTTTTATATCGGAGGCAAATATGCATTTTAAACTTAATCCCTATGCGTTAGCGTTTAC
TTCGCTGTTTATTGTCGCTTGTTCTGGCGGAAAAGGAAGTTTTGATTTAGAAGATGTTCA
GCCTAATAAGACAACGGGCGTGTCTAAAGAAGAGTATCAGGATGTGGAAACGGATAAGAA
AGTAAAAGAACAGTTAGGGGAATTGATGGAACCTGCTTTGGGGTATGTTGTAAAAGTTCC
GGTGAGTCAAAGTGGAGCAAGAAGAACGGAAATCTCAAATCCAGAAGCAATTACTGATGA
AGATCTTAAGAAAATACCAAATCACGAGATTATCAAAGGTGTAGCTAATCAAAATTATGG
CTGGGTAGTAGATAAAACAGCAGATAAAACGATGAAGTATGTTCGTTCTGGTTATGCAAT
TGATGTAGATCATTATGGTACTCGTGATAAAGGTTATGTGTTTTATAAAGGCATCACTCC
CTCAAAAGAATTACCGCAGGGACAAACCCTTACTTACCGAGGTGAATGGGATTTTACATC
AGATGCTAATTTAGATGCCAAAAGACCTAATAGTAACCCTGAATTTAGTGGGTATGGTCC
AGGGCAGAGAATTGCAACAACATCTGCAAATGCTAAAGGTAGAACCTATACATCTGAATT
TGAAGTTGATTTTTCAACAAAAAAATTAAAAGGAAAATTAAATAGCAAAACAGCAAATGC
AGAATCATTAGAGCGTTACAGTATTGAAGCAGAACTTAAAGGAAATCGTTTTAGAGGTAA
AGCAATAGCCAAGAATGATAGCGATGCAATTTTAGGTAAGTCTTCTGATTATCTTGAAGG
TGGTTTCTATGGACCTAAGGCAGAAGAACTTGCAGGAAAATTTATCACAAACGACAAATC
TCTTTTTGCCGTTTTTTCAGCAAAACACAATGGCTCTAATGTTGACACAGTTCGTATTAT
TGATGCCTCAAAAATTGATTTAACTCATTTTAATTCTTCAGAACTTACCAATTTTGGCGA
TGCTTCCGTTTTAATTATTGATGGGAAAAAAATGGATCTGGCAGGTAGCGAGTTTAAAAA
TAAGCACATTGTTGAAATCAACGGTAAAACAATGGTAGCAGTAGCTTGCTGTAGTAATTT
GGAATATATGAAATTTGGTCAATTATGGCAGCAAACAGAGGGCGAAAAAGCCAAAGATAA
TAGTTTATTCCTACAAGGCGAACGTACTGCAACAGATAAGATGCCAAAAGGCGGAAACTA
TAAATATATTGGTACTTGGGATGCTCAGGTTTCAAAAGAAAATAACTGGGTTGCTACAGC
AGATGATGATAGAAAGGCTGGCTATCGCACAGAATTTGATGTTGATTTCGGCAGCAAAAA
TTTAAGCGGTAAGTTATTTGATAAAAACGGTGTAAATCCTGTGTTTACCGTAGATGCAAA
AATTAATGGTAATGGTTTTACTGGAAAAGCTAAAACCTCAGATACTGGCTTCGCTCTAGA
CTCAGGCAGTTCACGTTATGACAATGTGAAATTTAGCGATGTAGCAGTTAATGGTGGCTT
CTATGGTCCAACGGCAGCAGAGCTTGGCGGACAATTCTTCCATAAATCAGACAATGGCAG
TGTAGGTGCTGTCTTTGGTGCAAAACAACAAGTAAAAAAATAATAAGGAATTTGCTATGA
AAAATAAATTAAATCTTATTAGCCTTGCTCTTCTTAGCCTCTTTGCCGCACAAAGCTATG
CAGAACAAGCGGTACAATTGAACGATGTTTATGTCACAGGTACGAAAAAGAAAGTGCATA
AAAAAGAGAACGAAGTGACAGGCTTAGGGAAAGTGGTGAAAACGCCAGACTCACTCAGTA
AAGATCAAGTGTTAGGGATGCGAGATCTGACTCGCTACGATCCTGGTATTTCAGTGGTAG
AACAAGGACGAGGTGCAACAACAGGCTACTCCATTCGTGGGGTAGATCGTAATCGTGTTG
GATTGGCGTTAGATGGTTTGCCACAGGTTCAATCCTATGTAAGCCAATATTCACGTTCCT
CAAGCGGTGCCATTAATGAAATAGAATACGAAAATCTGCGTTCAATCCAAATTAGTAAAG
GGGCTAGCTCTTCTGAGTTTGGTAGTGGTTCGCTAGGCGGTTCGGTGCAATTCCGTACCA
AAGAGGTAAGCGATATTATTAAACCAGGGCAATCTTGGGGATTGGATACCAAAAGTGCTT
ACAGTAGTAAAAATCAGCAATGGCTAAACTCACTTGCTTTTGCTGGTACCCATAATGGCT
TTGATGCACTTGTGATTTACACTCATCGTGATGGTAAAGAAACGAAAGCTCATAAGGATG
CGGAAAGTCGTTCTAAGCGTATTCAAAGAGTGGATCTCGCAGACAATAATCCTCAAGATA
GCAATTGGTTTAAAGTTAAGAATGATTGTCCAAGTTTGAACTGCGAACCACGTCAGCAGG
CTAAAGTGTCTTATGATGGGCAAAAGTATCTAACAGAGCAACTTAGTGCTAAAGAATATA
CAGGTGAAGAACGAGCTTTGCCTGATCCAGTGAAATATAAATCTGATTCTTGGTTGGTTA
AATTAGGTTATAGCCTTTCACCAAAACATTATGTGGCTGGTGTTTATGAACATAGCAAGC
AACGCTATGATACTCGCGATATGACCTATCCTGCTTATTGGCAGCTATCAGATTTAAAAA
ATGGTAATACGTGGTATCCAATGAATAATGCTAAAGGGTTATATCGTAGTAATGCTTTAG
ATGGTGTTGCTATTGATTACTTTACAGAAGATGGTGTGAAATCATCAAAAGGTTTACGTT
GGGCAAAAGCTCGTTTTATTGATGAGTGGCACACTCGTGATCGCTTAGGTGCTTTATATC
GCTATACCAATCAAGATAAAGATCGTCTGATTGATAGCCTCTCTTTGAGTTTCGATCAGC
AAAAAATTGATTTATCTACCCGCTTGAGAGAGAACAACTGTTCCGAATATCCAACCATAG
ATAAGAACTGCCGTGCAACTCTTGATAAACTTTGGTCCTCAACTAAAAATGAGCAAAGTT
CTTATGAAGAAAAACACGATACTATTCAGCTCTCGTTAGATAAAACCGTACAAACGGGAT
TGGGCAAACATCAATTAAATATGTTATTAGGTTCAGACCGTTTCAATTCCACCTTAAAAC
GCCACGAAATTTTGAGTGAGTTTTCCGTGGGAACTTGGCATCGTATCAGTGGTAACGGTT
ATCAAAATAATCCTTACATCTATGAGCTAAAAGATCAGAAGATTTATGCTCAAAATGTCT
GTGACTATACTGGCACTATTGCAGGCAGGGCTGATTGTGCTACAAGCAAAATCAAAGGAC
ATAATCACTACATCGCTCTGAGAGATAATTTTGCCATAACCAAGTATTTGGATATTGGTT
TGGGTTACCGTTTCGATAAGCATAAATTCCGTAGCACTCATCGCTGGGCGAATCAAGGCG
ATTATAAAAACAGTGCGTGGAATATTGGCATAGTTGCAAAACCAACGTCATTCCTATCGC
TCTCTTATCGAGCATCATCAGGCTTTAGAGTGCCAAGTTTCCAAGAGCTATTTGGCTTAC
GCTATGATGGTGCAAGAGCAGGCTCCAGCGATGCTTACCAAAAAACAGAGAAGTTATCTC
CTGAAAAATCCTTAAACCAAGAGGTTGCTGCGACTTTCAAAGGTGATTTTGGTATCGTTG
AAGTCAGTTATTTCAAAAATGACTATAAGCAGTTGATTGCTCCAGCAGAAAGAATGCACC
AAACTCAATCAATGATTAACTATTTTAATGTGCAAGATATTAAATTGGACGGCATTAATC
TTATTGGTAAGCTAGATTGGAATGGGGTATTTGATAAAATTCTTGAGGGCATTTACACAA
CATTAGCTTATAGCAAAATGCGAGTAAAAGAGGTGAAAAATTATCCTGGGTATATGAACA
TTCGCACTCCATTGTTAGACACCATTCAGCCTGCTCGCTATGTTGTAGGTGTGGGATACG
ATCAACCAGATGAAAAATGGGGCGTGAATTTGACAATGACACACTCTAGTGGAAAAAATC
CAGATGAGTTAAGAGGTAATGAACAAGTCGGTTTTGCCAATTATGAACGAACTGCCACGA
AGAAAAGAACACGTTCTTGGCATACCTTTGACTTAACGGGATATATCACCCCTTGGAAAC
ATACAACGGTACGAGCTGGCATATATAACCTGATGAATTACCGTTACACCACTTGGGAAT
CCGTACGTCAATCTTCGCTTAACGCCATTCACCAGCACACTAATGTGAAAGATTACGCAA
GATATGCAGCCCCTGGTAGAAATTATGTCCTTTCAGTAGAGATGAAGTTCTAACTTTCTA
TAGAGCATAGAATAAATTTGTGTAAATACCTGTTTCTGTGATAATACATCTAGATACAGG
TATTTTTATAGGTGAGCAGGAATTCGGCATATTATACGACAAGTGTTATTGAATCTCTAG
GTGATGTAATCCGTCGAGTAATTAAGGAAAGAAATGTATTTCCAATTGATGATGTGACAT
TTTAAATAGGGGGCTGTCCTAGATAACGACTAAAAGCTCTATTTTAGGTTAAAATAACCA
AATGAGAAAAAGTCGCCTAAGTCAGCATAAACAAAATAAACTCATTGAGCTGTTTGTGGC
AGGTGTCACTGCTCGAACAACAGCTGAGTTGGTAAATGTAAATAAAACGACAGCAGCCTA
TTACTTCTATCGTCTGCGATTGCTTATCTATCAAAACAGCCCACATATGGAGATGTTTGA
AGGTGAAATTGAAGCCGATGAAAGCTATTTTGGCGGCACTCGCAAAGGTAAACGAGGTCG
TGGAGCTGTGGGTAAAACCGCTGTATTCGGGCTTTTAAAGCGTGATGGTAAGGTGTATAC
CGTCGTTGTACCGAATATTCAATCTGCGACACTTTTACCGATTATTCGAGAAAAGGTGAA
GCCTGACAGCATTGTTTACACCGATTTTTATCGAAGCTATGATGTTCTTGATGTGAGTGA
GTTTAATCATTTTCGTATCAATCACAGTACTCATTTCGCAGAAAAACAAAATCATATAAA
CGGAATTGAGAATTTTGGGAACCAAGCTAAACGTCATTTACGCAAGTTTAACGGTATTCC
CAAAGCACATTTTGAGTTGTATTTGAAGGAATGCGAATGGCGTTTTAATCACAGTAACTT
AAAATCTCAAATTTCCATTTTAAAACAATTAGTTAAGGGCAGATTAAGTTAGTTATCTAG
GACAGCCCCTTAAATAGAATAGTTTTTGGCAGATCAGCAAACAAATTTGCCTACTTGCCG
CAATTAATGAGGTGGCAAAAATGAAGCATGCTAACTCTAAACTAGAAACAGCCAGCTTAT
TGATTTTGGTGATCGTCTAAGCGACCACCATAAGTTTAAAATGAAGATACTTAGAATTAG
AGATAGATGTACAAATAACAGTGCTTGGATATGCTATCTCAGATACAAATATTTACGCCA
TCTATAACGCTTCATTCGCTTTTTTAATACTATCATCTGCTCTGCGTGCTTCACCTTTAT
GTTTTTGTTTATTTAACTGGGTTTCAAGTTTTGATTCTACTTCGTTGATAGCTTTATAGA
GATCTTCATCGTGTGCTTTTGCAAATAAATCGCCAACAGGGGTTCCAATAGAAGCCTCAA
CTTCGTAACCATTTGGTAATTTGTGGATAATAAAGTGAGGGTTAATTAACTGAGTTTGCC
ATTTATTCAGTTTAGCCAAACGCTCCTCAATGTGCGTACGAATTGCAGGAGTCACTTCCA
TTTGTTTGCTTGAAATATTGATTGTCATAGCATTTACCTCTTTGTTATGACCTTGTTGGT
CGTTGAATGGATAGCTTCAAAGTATGCCTTTCCCCCTAAAATTTCAACCCCTAAATTTAA
ACAATTTTCAAAAATTTGATCTACTTAACACTTTTTTGGTTTTTTTGACTATAATTCTAA
CGATATTTTTTGGAGGTATGATGTTATCAGAAGCTCGCTTGGCGAAAATTCGTGAAATGG
AACAGATTTTAAATGAAGCAAGTAGCTTAATGAATAAAATGGAACAGCTTCAGCAGTCGT
GGACAGTTCTTTTACCTAAAATCCGAGAACTAGAAAATTATTATTCTGAACAGTGGCAAG
AAGATTATAATGCAGATGAACGAGGGGAAATTCCCTCAGAGATGATTCGATGCCTATTAA
GTGAAGATGCCGTGTATAATTTATTCATTGCTCATCGAAAAATCGCACTAGAGTGGATTC
GCTTGTCAGTGAAATCAATGGAAACAATATAATGATAGATAAACAACTTCCCCCTTTTCA
ACGAGCTTTTTTACACCCAAAGTATTGGGGTTTATGGTTCGGATTAGGAATTTTTAAACT
GATTTTATGCTTACCTTACCCTATGTTAGTAAAAGTCGGTAAGGGCTTAGGCAAACTGTT
TACTCGCTTAGGTTTTGGTAAACGCCGTATGCGAATTGCCAAACGGAATTTGGAACTTTG
TTTTCCTGATTATACCACTAGTCAAATTGATGAGATTTTAGCTAAAAACGCTGAATCCGT
TGGTATGGCAATTATTGAAACAGGTATGGCATGGTTTTGGTCAGATGAACGTATTCTTAA
ACTATGTAAAGTGGAGGGGGCAGAACATCTGAAAAATCAGCCAGAGGGTAAAGGAATTAT
TTTAGTTGGTGTTCACTTTCTGACGCTTGAGTTTGGTGCAAGAATGATTGGACTACAGCG
TCAAGGCATCGGTGTTTATCGTCCTAATGATAATCCGCTGTTGGATTGGATTCAATTTCG
TGGGCGAGTACGTTCTAACAAAGCAATGTTAGATCGCAAAGATTTACGCGGTATGATTAA
AGCTCTTCGTGCAGGCGAAACCATTTGGTATGCCCCCGATCACGATTACGGACGCAAAAA
CAGCGTCTTTGTGCCGTTTTTTGCCGTAAAAGAAGCCTGTACGACAGCTGGCACGAGAAT
GTTATTACGTTCTGCTTCAAATAGTATCGTTGTGCCGTTTACTCCAATGCGAAACGAGGA
TTTTTCAGGCTATACCGTCAAAATCAGCCCGCCAGTTGATTTTAGCCAGTGTGAAAATGA
CGTTGATACCGCAACTTTGATGAATAAGGTCGTAGAAGGCGAGATTATGCAAGCTCAGAG
CCAATATATGTGGCTACATCGCCGTTTTAAAACCCGACCGAATGAGAGCGATCCGAGTTT
GTATTAAACCGCCGACATTAAACCTAGTAAGGTCGCCACGCTTGGCGTCCTAGCAAACAA
TTTTTAAGGTAGGGACACACTGCGTGTGTCCGCAGGGCGTTAATTAAATCAATAATATGT
CGAAAAATATTGATAACGGACACACTCAGTGTGTCCCTACTGTATTTGTGAATGCACATA
GTTTTAGAAATTTTAATATGAGGAAAGAGATAGTGAACAAAACCAAAATTGTCCTTGCCA
CAGGCAATCAAGGCAAAGTGAAAGAAATGGCTGATGTATTAGCTGAATTTGGCTTTGAAG
TGATTGCCCAAAGTGAATTTGGCATTCAAAGTCCAGAAGAAACTGGTTTAACCTTTGTGG
AAAATGCACTGATTAAAGCTCGTTATGCGTCACAAATGACAGGGTTACCTGCGATTGCCG
ATGACTCAGGTTTAGCGGTAGAAGCATTGGGCGGTGAGCCGGGGCTTTATTCTGCTCGTT
ATGCAGGTGAAGAAGGGAATGATCAAGCCAATCGCCAAAGATTACTCGCTGAAATGGCAA
ATGTTGCCGATGAAGATCGCATTGCAAAATTTGTCAGTTGCGTTGTGATGTTACAGCACC
CGACTGATCCGACTCCAAAAATTGCGATAGGCGAATGTTACGGACAAATTTTGTGTGAAG
AACGTGGTTCAAACGGTTTTGGCTACGATCCACTCTTTTTCTACCCACCTAAAAACTGTA
CCTTTGCAGAACTCGAAACCGTCGAGAAGAAAAAAATCTCCCATAGAGCGATTGCATTAC
AATCCCTTAAACAACAATTGAAATAGGAACATTATGATTATTACCACAACCCCAAATATT
GAAAACCATCAACTCGTTGAGTACAAAGGCTTAGTTTTTGGTGAAGTCGTGTCAGGTGCA
AACTTTATCCGTGATTTTTTAGCAGGTATCACAGATGTCATTGGCGGACGTTCAGGCGCT
TATGAAAGCAAATTAAATAGTGCGAGAAAAGAAGCTTTGCAAGAATTAGAAAAAGAAGCG
AAAAAAGTTGGCGCAAACGCCGTTGTCGGTGTGTCCATGGAATATCAATCGATGGGCGGT
GACAAAGGTATGTTTATTGTAGTTGCGACTGGCACAGCGGTTGTGATTCGTTAATGTTGC
AAAAAAATCTTCAAATCACACCGCTTTTTTGGCAAACCAAAACTCTGCTTGAAATGAATG
AAGCAGAGTGGGAAGCGCTGTGTGACGGCTGTGGTAAATGTTGTTATCGCAAATATATTC
AAGGCAGAGGCAAACGGGAACGACTGTATTACACGTCCGTCGCCTGTAATTTGCTTGATG
TGAATACAGGACGTTGTACTAACTATGCTGAGCGTTTCAAAATCGAAAAAGATTGTACCA
AGCTCACCAAAAAGAACCTACCCGATTTTGGCTGGTTGCCGAAAACCTGTTCCTATCGAC
TGATTTATGAGGGCAAGCCGTTGTTTGATTGGCACCCACTGATTTCACAAGATCCCAATT
CAGTAAAAAAAGCAGGGGTGTTAATCCCCAACGGCATTCACGAAAAAGATGTGATTGATT
GGTTTGAGTTTGTGATTGATACTGTATAAATCTCAATATGGTTAGTATTCTTTATGAAGT
AATTTAAATTACTTTTAAAGTTCTAACAAATACGCCTTCAACTCCCTAATCTTATCCCTC
ACCGCTGCCGCTTTTTCAAACTCTAGATCTTTAGCAAAATCTCGCATCTGTTGCTCAAGC
ACTTTCAATTCTTTTTCTAACTCTTTACGAGATTTCGGAATATAAGCGGTCTGATCATCA
CTTGATTTTGCAGATTTTTTACTGCGTTTTGGTTTATCCGTCTGCCCAATATCTAACAAC
TCGCCGACTTTTTTGTTCAACGCTTGTGGCACAATGCCGTGTTCTTCGTTGTATTTTTGC
TGCTTCTCTCGGCGGCGTTCGGTTTCGCTGATCGCTTTTTGCATTGAGTTGGTAATGCGG
TCGCCGTATAAAATTGCTTTACCGTTGAGATTTCGGGCGGCACGTCCGATGGTTTGGATT
AAAGAACGTTCGGAACGTAAAAAGCCTTCTTTGTCGGCATCTAAAATCGCCACCAGCGAT
ACTTCTGGCATATCCAAGCCTTCTCGCAACAAGTTGATCCCGACTAACACATCAAACATT
CCCATTCGTAAATCGTGGATAATTTCGACCCGCTCGACTGTATCGATGTCGCTGTGTAGA
TAACGCACTCGCACGCCATGTTCATCGAGGTAGTCGGTTAAATCTTCCGCCATTTTTTTG
GTCAGCGTTGTGACTAGCACTCGTTCGTCCACTGCTACACGCTTATGAATTTCCGATAAT
AAATCGTCCACTTGCGTTGCCACAGGACGAACTTCGATAATCGGATCAAGTAAGCCAGTC
GGGCGAACCACTTGGTCGATTACATCTGGATTTTTCTCTAATTCGTAAGGTCCAGGGGTT
GCCGATACATAGATTGTCTGTGGCGATAAGCGTTCAAACTCTTCAAAACGCAACGGACGG
TTGTCTAAAGCAGATGGCAAACGGAAACCGTATTGCACCAAAGTTTCTTTTCTTGCTCGG
TCACCCCTAAACATACCGCCGATTTGTGGCACGGTAACGTGGGACTCATCAATAATCAGC
AAGCCATCAGACGGCATATAATCAAACAAGGTCGGTGGCGGTTCACCCTCTTTTCTGCCC
GATAAATAACGTGAGTAGTTTTCAATGCCTGAGCAGTAGCCCAACTCGTTCATCATCTCA
ATATCAAACTGGGTACGCTGGGCGATCCGCTGTTCTTCGAGTAATTTATTCTCTTTGATA
AAGTAAGTTCGACGCTCGGCAAGTTCTTTTTTGATCTGCTCAATCGCTTCTAAAATCCGA
TCTCTCGGCGTAACGTAGTGAGTTTTTGGGTAGATCGTATAACGGGGAACTCGCCCTAAA
TTATGCCCTGTAAGCGGATCGAATAAGGACAGATTTTCGATTTCATCATCAAACAGTTCC
ACACGCAGAGCGACACCGTCCGATTCGGCAGGGAAAATATCAATCACTTCACCACGCACA
CGGAAAGTCGCCCGCTGAAAGGCTTGATCGTTACGAGTATATTGTAATTCAGCAAGGCGA
GAGAGAATTTTGCGTTGGTCGATCATTTCCCCCACTTGCAGATGTAACATCATCTGCATA
TAGGCATCAACATCCCCCAAGCCGTAAATTGCCGACACCGATGCGACTACAATCGTATCC
CGTCTTTCTAAAAAAGATTTGGTGGCAGACAGTCGCATCTGTTCGATCTGCTCATTAATA
GAAGCATCTTTTTCAATAAAAGTATCGCTAGCAGGCACATAGGCTTCGGGCTGATAGTAA
TCGTAGTAGGAAACGAAATACTCCACCGCATTTTCAGGGAAAAAGGCTTTCATCTCGGCA
TAAAGTTGTGCCGCAAGGGTTTTGTTCGGGGCAAGCACCATTGCTGGACGGTTTAAAGTC
GCAATCACATTGGCAATGGTAAAGGTTTTGCCCGATCCTGTTACACCTAGCAAGGTTTGA
TGTGCCAAGCCATCATTCAATCCCTCGACTAATTTGGCAATCGCAGTCGGTTGGTCGCCT
GAGGGTTTGAAGGGGGAATGTAAAATAAATGGTTTACCCTGTTTGCTCATTGAAAATCCT
TGTCTGAAAATTTGCTAGAATTCTAACATAGAATAAGTGGTGAGATTTTGGGAATTTCAG
CCTAAAAAGAAATTTTGTTATTCATACAATTTACTTTAAAAATCCTCTTTGGTGGACGCT
CAGAAATCCATTACAATTCTTCGTAAAATAATGCTAAAACTCACCGCTATGATTGATACA
CAAACTTTAAAAACAGAACTTCAGCAATTTAATAGCACACAAAAATCCCTTTTTAGTACT
GAAGATATCAAAAATTTACTCGAACAACGTAGCCATTTTTATGATGATTTACTGACAACG
CTCTGGCAACAATTTGGGTTGATGGAGCGGCAGGACTTGGCTTTAGTGGCAGTCGGGGGA
TATGGGCGGAGGGAGATGTTTCCGCTGTCTGATTTGGATATTTTGGTGTTGAGTGAACAG
CCTTTAGATGAACAGACGCAAAATCAATTAAATCAACTATTTAACCTCTTGTGGGATTGC
AAATTTCAGCTGGGGGCGAGTGTGCGAACCTTGGCGGAGTGTGTTGAGGTGGGCAGAGCG
GAAATTTCTGTGGCAACGAATATGTTTGAGAGCCGTTTTTTGCTTGGCAATGAAGCCTTG
TGGCAACAGCTGATGAGCAAGCTGTTCCACGCGGAGTTTTGGTCTATCCAAGCCTTTTTT
GAGGCAAAAATGGCGGAAAAAAATGAACGTTATGCCCGTTATCATAATACCAGTTATAAC
CTTGAGCCTGATTTAAAACATAGTCCGGGGGGGCTACGGGATTTGCATTTGCTCTCTTGG
ATTATGTTACGCCATTATGGGCTGTATAGCCTAGAGAGTTTGTTTAGTCGGGGTTTGCTA
TATCCTGAAGAATTTATTGAGCTTCAGCAGGCTCAACATACGTTATTTAGAATGCGGTTT
GCCTTGCATTTGCAATTAAAGCGTTACGATAACCGCTTGCGGTTTGATCGCCAGTTACAA
CTGAGTGAGCAGTTAGGCTATCAGGGCGAGGGCAATCAGCCTGTGGAAGCGATGATGAAA
GATTTCTTTCAGGCGACGCAATCTATTTCGCAATTAACGCAATTGTTGCTCAATCATTTT
CATCAAGAGGTGCTACAGGCTTTGCAAAATGTACAGCAAAAACAGCCGCTTGATGACTAT
TTTTATTTGCAAGGGGAACAGCTAATTTGTAGTAACACTTTGATTTTTAAGCAACAACCT
GAGCGGATTTTGGATCTTTTCTTCTATCTCACTCAGCATACGCAGGTGCGTGTAGCCAGT
ACGACGTTGCGACAACTTCGGCTGGCGTTACAGACCTTAAACCAGCCGTTGTGTGAACTG
CCTCAAGCTCGACATCGCTTTATTCGGCTGTTTTCTCAGCCTGATGTGGTTAAAAGAGCC
ATTATGCCAATGCATCAGTTGGGCGTTTTAACCGCTTACTTACCGCAATGGGTTGGTATT
CAAGGCTTGATGCAGTTTGATCTTTTTCATATTTATACGGTGGACGAGCATACGGTTCAG
GTGATGCTTAAATTAGAAAGTTTTCTGCAACAGGAAAATGCCGAAAAACATCCGCTTTGT
TGTCGTCTGTTTCCGACACTGGCAGACCGTCCGTTGCTCTATTTGTCAGCCTTGTTCCAC
GATATTGCTAAAGGCAGAGAGGGCGATCACGCTCAAGTTGGGGCGGAAGATATGCGTGCT
TTTGCTCAACAACACGGCTTTTCTCAAGAGCAAAGTGATTATATGGCGTGGTTGGTGGCA
GAGCATTTGACGATGTCAATTACGGCACAACGTCGGGATATTCACGATCCCGATGTGGTG
AAAACTTTTGCAAATGTGGTGAAAAATCCGACCGCTTTAGCTGCTTTAACCTGTTTAACC
GTTGCAGATATTTGTGCGACGAATGAAACCCTTTGGAATGATTGGAAGCGGTCGCTTTTC
CTTAAACTTTTTCAATTTACCGAACAGCAGTTGCAGTTAGGCAGTGAGGAAACGATTAAT
CATCAGCAACTGAGCCAAGCCCATCAACAGCAAGCCTATGTACAACTTGAGGCGTTACTT
TCGGCTGAACAAAAAACACGGCTGTTGCAATTTTGGCAATCCTGTCCTGAAAGCTATTTT
GTGCGAAACAGCCCGACACAGCTTTATTGGCACGCCTTGCATTATTTAAAAGATCCTGCG
TTGCCGATGGTGTTGATTAGCAATCAGTATGCACGGGGAGCGACAGAAATTTTTGTGCAT
TGCCAAGACCAAGCCCAGCTTTTTGCGAGAATTGCACAGACGTTAAGTCAGAAGAAAGTG
AGTATCCACGATGCTCAAATCCTTACGAGCGATCATGGTTTGGTGTTGGATAGTTTTATT
ATTACGGAAATGAACGGTGAGCCACTCGATGATGAGCGAAGTGAACAAATTCAGTCGGCA
TTGGTTAAAACCTTGCTTGCGAATACGGAGAAAGTGTTTAATCCAAGTAAAAAATCCGTT
AAACATCAGGCATTTAAGCGAAAAACCAAGATCCGTTTTTTAGCAAATTCCCAGCCAAAT
CAGACCGCTTTTGAGCTATTTACCTTAGACCGAGAGGGGTTGTTGGCTCAAATTGGGTAT
ATTTTCGGGCAGCTTAAGTTGAATTTGATTAACGCTAAAATTACGACCATTGGTGAACGG
GTGGAGGATTTTTTTGTGGTGAGCAATCAGCAAAATGGGGTTTTGGCGGAGGAAGAACAG
GCGATGTTGAAACAACATTTGTTGGCGATGTTAGAACAAGAATAGAATGCTATACTGTCT
ATCAAACAATGAATTAAGAGTAAAAGATGTTATTGTTATATTCAGTATTAGTAAAAAGGT
AATAAAGAATGCTACTCGCACAAGACCCCGAACAGTTTCGAGAATCTGCGTATTTACGCC
AATTTTGGATAGAGTTGAGGAAAGACACCTTTGCACTCATCAGCCTTAATCTCTTTATTC
TTCTGATGGGATTGGTTTTTTTTGGCTATTTACTTGCCCCTTATGCAGCCGATCGGCAAT
TTAGCGGAATGGAATTAATGCCACCATCGTGGAGTGATAGCGGTCAGATTAGCCATTTTT
TTGGCACAGACGATCTAGGAAGAGATATTTTCAGTCGCGTCCTCTACGGCTTCTACTACA
CCGTTGGTTCAGCATTGGTCATTACCATTGCTATCGGTATTTTAGGTGGCATTCTTGGCG
TGATTGCAGGGACAAAACGGAGTGGATCTATTTTTATTCTCAGTCATCTTTTTGATACCT
TTTTATTTACGCCGATTTTGCTGATTGCCATCATCATTGCAACTTTAATGGAGGTCTCAC
TCATTAATGCAATGTTGGCCATTTTTCTTGCTATGTTGCCTCACTTTATCCATAAAATTT
ATCAAATGACCCAACGGGAGCTGGCGAGAGAATATGTCATCACTTTAAAATTAGAGGGTG
CAAGAAAACGAGATTTAATCCGTGAAGTGATCTTACCTAATTTAACTGTGATTGCCGTCA
AAGAACTTGCGCATATTTTTGTTATTGCCGTGTTAGACATCAGTGCATTGAGCTTTATTT
CACTGGGGGCAACGAGCCCAACGCCAGAATGGGGAGCAATGATCCGCGATTCTCTTGAAT
TAATTTATGTTGCCCCTTGGACGGTCATTCTTCCTGGATTTGCTATCATTTTTACTCTAC
TTATCATTACAATGCTTGGAAACAGCATTGTACGGGTGCTTGAAAAATATCGTTATTAGG
GAAGGGAAACAATGGCATTACTGGATATTAGACATTTAAGTATCGAAATTGATACGCCAA
ACGGGCGTATAAAAATGGTAGATAATATCAATCTTACCCTTGATAGCGGTGAGATATGTG
GTTTAGTTGGCGAATCAGGGTCAGGAAAAAGTTTAATTGCTAAAGTGATCTGCGGATTAG
TCAAAGACGAGTGGATCATTACTGCCGACCGCTTTCGCTTTAACGATATTGAATTACTGA
AACTTTCCCCCTATCAGCGCCGAAAACTGGTTAGTGATCAGATTTCAATGATTTTCCAAG
ATCCACTCTCTTGCTTAGACCCAAGCGAACGTATTGGTAAACAATTAATCGAAACTATCC
GCTTTAAAGGCAAGTGGTGGGAACGTTTTGGCTGGAAAAAGAAAAAAGCCATTGAATTAC
TACACAAAGTGGGGATAAAAGATCATAAAGATATTATGCAAAGCTATCCAACGGATATTA
CCGAAGGTGAAGCACAAAAAGTGATGATTGCAATGGCAGTGGCAAATCAGCCTCGCTTGC
TCGTGGCTGACGAACCAACCAATACAATGGAATCGACCACACAGCTACAAATTTATCGCT
TGCTTTCCAGTATGAACAAAAATCTTGGTACGTCTATTATTCTAGTGAGTAACGATATGC
TCAGTATTTACAAGTGGGTAGATTCATTTAACGTTTTGTACTGCGGGCAAACCGTTGAAA
TTGCAGAGAAAGAAACTATTATGGAAACCCCTTATCACCCTTATACCGCAGTACTATTGC
ATAGCCTACCCGATTTTTCTAAACCTTTGCCTTTTAAAGGTCGCTTGAATACCCTTAAAG
GCTCAGTTCCAATGTTACAAGATATGCCTATTGGTTGCCGTCTTGGGCCTCGTTGCCCTT
TTGCGCAGAAAAAATGTGTCGTTAAACCACCGCTACGCAAATTCCGCCAACACGAATTTG
CCTGCCATTTTCCGATTAACTTTAGAGAACAAAATTTCTTACGTAAGGAAGAATTTGTGC
CAGTGATCGTAAAAGTAGATTAGATGTTATATAGCTTAGTCCATATTAATGATGATAGAA
AAAAGTCTATATCGGTATTTAATACTCGAATATATAATTGGTCTTAATTTAGAAAAATCC
CTTTTCGATCAAATATCCTTTAAATTTTTGTGAAGCCCATCACTTTTTTACAAGACAAAT
TTGTAAAATCCCATTACCATATGCAAGTCTTTTCAACATTAACTATTAACTCTCATAGAG
GATATTAACAATGGCAAAAATCGTTAAAGTAATTGGTCGTGAAATCATTGACTCACGTGG
TAACCCAACTGTTGAAGCAGAAGTTCACCTTGAAGGTGGTTTTGTTGGTTTAGCAGCAGC
GCCATCAGGTGCATCAACAGGTTCACGCGAAGCATTAGAATTGCGTGATGGCGACAAAGC
ACGTTTCTTAGGCAAAGGTGTATTAAAAGCTGTTTCTGCAGTAAACAACGAAATTGCTAA
TGCAATCGTAGGTAAAGATGCATCTAACCAAGCTGAAATCGACCAAATTATGATCGACTT
AGATGGTACAGATAACAAATCTAAATTTGGTGCAAACGCAATTTTAGCGGTTTCTTTAGC
AAACGCAAAAGCGGCTGCAGCATCAAAAGGTTTACCACTTTATGCTCACATTGCAGAGCT
TAACGGTACTCCAGGCGTGTACTCTATGCCATTACCAATGATGAACATCATCAACGGTGG
TGAGCACGCAGACAACAACGTTGATATCCAAGAGTTTATGATCCAACCAGTGGGTGCATC
AACATTAAAAGAAGCACTTCGTATCGGTGCTGAAGTATTCCACAACCTTGCTAAAGTATT
AAAAGCGAAAGGCTTAAATACTGCTGTGGGTGACGAGGGTGGTTTCGCACCAAACCTTGC
TTCTAACGCAGATGCATTAGCTTGTATCAAAGAAGCAGTAGAAAAAGCAGGTTATGTTTT
AGGTAAAGATGTAACTTTAGCGATGGACTGTGCGTCTTCTGAGTTCTACAACAAAGACAA
CGGTTTATACGAAATGAAAGGTGAAGGTAAATCATTCACTTCTCAAGAATTTACTCACTA
CTTAGAAGGCTTATGCAAAGAGTACCCAATCGTGTCTATCGAAGATGGTCAAGATGAGTC
AGACTGGGAAGGTTTTGCGTACCAAACTAAAGTATTAGGTGACAAAGTTCAATTAGTAGG
TGACGACTTATTCGTAACCAATACTAAGATCTTAAGCCGTGGTATAGAAAATGGTATCGC
AAACTCAATCTTAATCAAATTCAACCAAATCGGTTCATTAACTGAAACTTTAGCAGCAAT
CAAAATGGCTAAAGATGCAGGTTACACAGCGGTTATCTCACACCGTTCTGGCGAAACTGA
AGATGCAACTATCGCTGATTTAGCGGTGGGTACAGCAGCAGGTCAAATCAAAACGGGTTC
AATGAGCCGTTCAGACCGTGTTGCGAAATACAACCAATTAATCCGTATCGAAGAAGCATT
GGCAGCGGCAGGTACACCAGCACCTTTCAATGGTCGTAAAGAAGTGAAAGGTCAAGCGTA
ATTTGCGTTGATTTATTGAATATAGCCACCTTGAGAAATTGAGGTGGCTTTTATTAGCTA
TGTGCCATAAAACTTACCCTTTCGGGCGGAGATATAAGGTACAAATAGCGTAAGTTATTT
CAATCTTGTTAAGTTTGTTATTACTTGATAATAAGTGTTCAGCAGAAAGAGCTCACCGAG
GGTAGCCTATAACAATCAATCGGAGCTAGTTGGAGCCTTCGTCTTTAAAGACTTGGACGT
CAACAATTCTTCAATCTAATAAAATACATCAAGAAATCTTATAAGAATTAATTTCATAGT
TTGTGGAATGCTATGGTAGAATTGCGAAAAAACTCTGATTTGATTTCATAGAAGGAGAAT
AAGATGCCATCTTTTGATATTGTTTCTGAACTTACCATACATGAAGTACGCAATGCAGTA
GAAAATGCAAATAGGGTGTTAAGTACACGTTATGATTTTCGAGGAGTTGATGCCACAATA
GAACTTAATGAAAAAAATGAACTTATACGGGTTACTACAGAATCTGATTTTCAACTTGAA
CAGTTAATTGAAATTTTAATAGGATGCTGTATTAAACGTGGTATTCAACATACTTCCCTA
GATATTCCTTCTGAAAGTGAACATCATGGTAAACTTTACACAAAAGAAATTAAATTAAAA
CAAGGGATTAAGTCCGATATGGCTAAGCAGCTTGTTAAACTTATTAAAGACTCTAAAATC
AAGGTACAAGCTCAAATTCAAGGAGATTCCATACGCATAACAGGAAAATCCCGTGATGAT
TTACAATCGACAATACAGCTTGTGAAAAATGCTGAATTAGGGCAGCCTCTTCAATTTAAT
AATTTTCGTGATTGATTTTCCATATATATCTTCTTTCATTTAATCAATATAAAGAATCTT
TTCATTGAATCTAATCGCTCAAACTTACTAGAGTGATTTCTCTGTTTTCCTATAGGCTGT
AAAGAGATACTTATGTCAGAAAAACGCTACGGTGCTGATGAAATTACCGTTCTCAAAGAT
CTTGAACCTGTGCAACTTCGCCCAGGTATGTACACTGATACCACTCGTCCAAATCACTTA
GGGCAAGAAGTAATTGATAACAGTGTCGATGAAGCGTTATCAGGTTTTGCTAATCAAATT
GATGTTATCTTACATAGCGATAATTCCCTTGAAGTCGTTGATAATGGACGGGGTATGCCT
GTGGATATTCACTCGACTGAAAAAATTTCAGGGGTGGAACTTATCCTAACAAAACTGCAC
GCAGGCGGTAAGTTCTCTAATAAAAATTACACCTTTTCAGGCGGTTTGCACGGTGTAGGG
ATTTCGGTTGTAAATGCCCTTTCTGAAAGTGTTGAGATCACCATTAAACGTAATGGCGAG
ATTTATACCATTGCTTTTGCAAATGGCGTTAAAGTGGAAGAGCTGAAAGTGATCGGTTCT
TGTCCAAAACGCCAAACAGGCACAACGGTTCGCTTTTATCCAAATCCAAAATATTTTGAT
TCGCCGAAGTTTTCGGTTAGTCGCCTACGTCATCTATTGCGAGCCAAAGCGGTACTTTGT
CCGAAATTAACGATCAATTTTACCGACCATATCAATAATACCCAAGAAACGTGGTACTAC
GAAGATGGCTTGCGTGATTATTTAACAGATGCATTGAAAGAATATGAATATCTGCCAAAT
CCTCTTTTTGTTGGTGAAGTGATTGGGGAAACTGAAGCTGTGAGTTGGGCATTAAGCTGG
CTCACAGAGGGTGGCGAGCAGATTAATGAAAGCTATGTAAACTTGATTCCAACTGCACTT
GGCGGCACACACGTCAATGGTTTGCGCCAAGGTTTATTTAAGGCGATGGCTGAATTTTGT
GATTTTAGAAATCTGTTGCCTAAAGGTGTCAAATTAACTGCCGACGATGTTTGGGGACGT
TGTTGCTATGTGCTATCGCTTAAAATGCAAGAACCACAGTTTGCAGGGCAAACCAAAGAG
CGTTTATCATCACGACAAGCGGCGAGTTATGTTGAAAATAGTGTAAAAGATGCTTTTAGT
TTATGGCTAAATCAAAACGTACAAGTTGCCGAACAACTGGCTGAAATGGCAATCAGTTCT
GCACAAAATCGCCTTAGAGCTGAAAAAAAAGTCGTACGAAAAAAATTGGTTAGTGGGCCT
GCCTTACCTGGAAAATTGGCCGATTGTATCTCACAAGATTTAACACGTACTGAGCTATTC
CTTGTAGAGGGAGATTCTGCGGGCGGTTCTGCAAAACAAGCGAGAGATAAAGAGTTTCAA
GCGATTTTGCCACTTAGAGGTAAGATTCTCAACACTTGGGAAGTATCACCTGATCAAGTT
CTCGCGTCTACAGAAGTGCACGACATTGCTGTCGCATTAGGCATTGATCCTGACAATGAA
GATCTAAGCCAACTACGTTACGGTAAAGTTTGTATTCTTGCTGATGCGGATTCAGATGGT
TTGCACATTGCCACATTATTGTGTGCCTTGTTCCTCCGCCATTTCCCAACATTAGTAAAA
AATGGCCACGTTTATGTTGCAATGCCGCCACTTTACCGTATTGATATTGGTAAAGATGAG
GTGTATTACGCATTAGATGAATCTGAAAAAGAGGCTATTTTAACTCGTCTCGCGAAGAAA
AAAGGAAAACCAAATGTTCAACGTTTTAAAGGTTTAGGTGAGATGAACCCAAGTCAATTG
CGTGAAACGACAATGGATCCAAATACACGACGTCTAGTTCAGCTAACCTTAGAAGATAAT
AGCGATGATGAAGAGGTTTCAACCTTTGAATTAATGGATATGTTGCTTGCTAAAAAACGA
GCTGAAGATCGCAAACAATGGTTACAAGATCGTGGTGATGAGGCGGATTTATAAATAAAC
CAAATAAAGATTGGCGTTGAAAATTAATAGTATTTTTTTATTAATTCAATAGTTTTACAA
ACTTATAACTATCAATGATAATACTCGTAACCTATTAATAAGCCATTTTTGGAGAAAATT
CACTATGTCTAAATGTCCATTTGATCACGGATCAAAAACCTTAACAACGGCAGCAGGTGC
GCCAGTTGTTGATAATGACAACACAATGTCAGCTGGCCCACGCGGTCCACTTCTTTTACA
AGATGTTTGGTTTCAAGAGAAATTAGCACACTTTGCTCGTGAGCGTATTCCTGAGCGTGT
GGTTCACGCTAAAGGTTCAGCAGCTTACGGTACATTTACTGTAACTGCAGATATTACTAA
ATACACGAAAGCTGCGGTATTTAAACCAGGTGCACAAACTGAAGTATTATTACGTTTCTC
AACTGTTGCTGGCGAGCGTGGGGCTGCCGATGCAGAGCGTGATGTGCGTGGTTTCTCATT
AAAATTCTATACCGAACAAGGTAACTGGGACTTAGTGGGTAACAATACACCAGTATTCTT
TATCCGTGATCCATTAAAATTCCCAGATTTTATTCATACACAAAAACGTAACCCTCAAAA
TAACTTGCGTGATGCAAATGCAGCGTGGGATTTCTGGTCACGTCACCCTGAATCAATGCA
CCAAATTATGACATTGTTCTCAGATCGTGGTATTCCAGCGACTTTACGTCACATGAACGG
TTACGGTAGCCACACTTATAGCTTTGTAAACGCAAACAACGAGCGTTTCTGGGTGAAATT
CCACTTCAAAACACAACAAGGTCACAAATTCTTCACTAACGAAGAAGCAGCTAAAGTTGT
AGGTGAAGATCGTGAGTCTAGCCAAAAAGATTTATATGAAGCGATTGAACGTGGTGAATT
CCCACGTTGGACTGTTCAAGTGCAGATTATGCCAGAAGCAGATGCTCACAAACATAACTA
TGCCTTTGACTTAACTAAAGTATGGCCACACGCAGATTACCCAGTGATCGAAGTGGGTGT
ATTAGAATTAAACCGCAACCCACAAAACTACTTCGCAGAAGTAGAACAAGCGGCATTTGC
ACCATCTAACATCGTTCCGGGAATCGGCTTCTCGCCAGACCGTATGTTACAAGGTCGTCT
GTTCTCTTACCAAGATGCACAGCGTTACCGTTTAGGTGTAAACCACCACCAAATCCCTGT
AAATGCACCAAAATGCCCATACCACACGACTCACCGTGATGGTGCAATGCGTGTAGATGC
AAACGGTGGCAACCACCCTAACTATGCACCGAACCGTTTTGACACTTATGTGCCAACCCA
CGATCAATTACCATTACAAATTGAGCGTGAAGCCGCACACTTTAACTTCCGTGAGTACGA
TGAAGATTACTACTCACAACCAGCCGCACTTTACAACTTGTTCACAGCGGAAGAAAAAGA
TCGCTTAGCAGGTAACTTTGCAGCAGGTTTATCAGGTGTAACTATTCCTGAAATCGTGGA
AAGACAAATGGCTCACTTTGAAAAAGTTAGCACAGAATTAGCAAATGCGATTCGTCAAAA
ATTAGCAAAATAAGCTAATTAAAGACTTATTTTCTCCTTACACTTGTATTTGCTATACTT
TAAGCCCAACCGTTTTTGTTGGGCTTTTTTCTTGGAAAGAATAAATATGGAATACCGCTA
TTACATTATCACAGCCGTTTCAGTTATCGCTCTTCAATTTCTGCTCTTTTGCTTTTCTAA
AACAGCAACTTGGTTAGGCGATTTATCAAATAGAAGTCGTAAGATCGTTACATTTTCTAT
CTATATCGTTGCAAATCTGTTGATGATATTGCACGTTACACGCATTTTGCCAAACTTCCG
CTTAATTGCTTTAATACTCACATTACTTTTATTTATCTTCTTCATCAGCTTCTGTTTTTG
GGGGATTTATACTGTCGGCAAACAGATATTCTCGCCGAATAGCCTTAATCGCTGGCTTAA
AATAAGCTATATCCCTGTTTTATTCGGGTTAATTGGGCTGACTATTTACAACGCCTATTC
AACCAAAGTGGTGCATTATCAAGTTACATTAGATAAACCTATACAACCACTTAAAATTGG
CGTCGCCAGCGATTTCCACTTAGGGAAATTTTTCGGGGGGAAACAGCTAGATAAGTTAGC
AACCATCTTTAATCAAGAACAAGTTGATCTAATTTTGCTCCCTGGCGACATTATGGACGA
TAATGTTGAAGCCTATTTGGCGGAAAATATGCAACCGCATTTGGCAAAGTTAAAAGCACC
GCTTGGGGTATATGCTACAATGGGAAACCACGATTTTTTTGGGGCTGAAGCTGAAATTTA
TCAAGAAATCACTAAAGCTGGCATTACTGTGCTATGGGATCAAGCGGTTACTTTAGACGG
AAAATTTACGATCATCGGTCGTAATGATGAATTAGTGAAAAATCGCCCTGAAACAGCAGA
GTTATTGGCTCTGGTAGATAAAAATTTACCCGTTTTCCTAATGGATCACCGCCCAACACA
AATTGAGCAACATGCTCAACTGCCTATTGATATTCAAGTGTCGGGCCATACCCATAATGG
GCAAATTTTCCCAGCGAATATCATTACTCACTTTATTTACCGACTTGCTCACGGTTATGA
AAAAATCGGTAATGGACATTTTTTTGTTACTTCGGGATACGGATTTTGGGGGATACCGAT
GCGACTAGGTTCACAGTCGGAAGTGATGATTATTGAGGTGAAAGGGAAGTAATTACACAA
AGCACAATTCAAGGCTACTTTTTAGGGGCCATTTTGCCTGTTACTCCCTATGTTTTAAAT
GACGCTATCCCAACAACGCCTTCAAATTTGCTTTCATCTTATCCACTTGCTCTGCATAAA
TCTGTTTCTTCTCTAATTCATCGATCAAATAATGAATGGTTTCAGACAAGGTCAGATCCA
TTTCTTTGGCTTGCTTGGACAGGCGTTGCCAGCTGGCGTATTCTAAATCGATAGATTTTT
TACGGGTAGATTGCTTTTCGGCATTGAAAAAACGCTTGCGTCTTGCTCGAATAGATTGAC
GCATTTTCTTGCGTTGCTCAGATGTCATTTCCGCCTTAATCCATTGCTCGATCTCTTCGG
GCGAGTTTTGTAAGGTGGTTAATAATTGAACTTTCAATTCGATCAAGCTCTGTTCGTCGT
ATTTGGTGATATTTTCGCCTTCACGATATTTTTTCAGCAAGTATTTCCATTTCCAACTTG
CTTCTTGAATTTCAAGTTTTTGGTATCGCATTTTGCCTCCGAATTATTTGTGAAGTATAG
CGTAATTATAGGTATAATGAAGCAAATTTCTATAAAGAGGCAAATTTGTGCAAGTATCTC
CATTATCGTTGCAATCATTAAGCGTTCACTATCCTTTCAAACAGACCGATCAAGCGGTGA
GATTTTTGGATTTTCAACCAAATACACAGCAGGCAATGCAACAATTTGCCCTGAGTGAAT
TTGGTTCGGCACTCATTTTGAAAACGGAATTATTTCCCGAATTTTTAAATGAAATCACGG
ACTATTTTGAAAATTTGCATTGTCAAACTGTGTTGAAAACAGAATTTAATCACCAAAGTT
TATTTGGATATAGCCTTTATTTAGAAAAGGAAAACCAAATTAAAACGGTGGCAGGGGCAA
TTGAGCAAGCTCATAAGGGTATTCTGATTTTAAATGTGAGTGCATTATTATTAGATATTG
TGCAATGGGATAAATTAAAACAAGCTCTTTTATTTGGGCAGTTTGACCCGATTATTGCGG
GAAAATTACCTGAAGCAATTATGCCTATTCAATCTCAATTCAAATTGATCTTAGTGGGTA
GTCGAGATGATATTGCGACTTTGCATAATTATGATGAAGATTTATATCAATTTTGCCAAT
ATGCTGAAATCGAGTCGTGTTTGAATATTGATGAAGAAAATAGCGAACAATGGGGTAGCT
ATATCCAATCTTCAGCTAAAAAATATCTCAATAGAACCTTTTCTAAAAAAGGCTTAAATC
AACTTTTACATTATTATATTCGTGAAAGTGAAAACCAGACATTAATTTCTATTTCACCGA
CATTATTAAAAAAACATTTATTAGGCTTACAACATTTTTATCCAAAACAAACTCAATTTA
ACCATATTCAAGATTATTTTGATTATTTAGAAAAACAATCTGGCGTATTAAATAAATTTG
TTTTAAATGATATTTTAAATCATCAGCTTTATATTGAAACGGAAGAAGAAACCATCGGGC
AAATTAACGGCTTATCTGTGGTCGAGTTTGATGGCGTTCCCCATAGTTTTGGTGAGCCAT
TACGCATTAGCTGTAACGTGCAATATGGTGATGGAGAAATTCACGATATTGAACGCAAAG
TGGAACTGGGGGGCAATATTCACTCTAAAGGGATTATTATCGCTCAATCTTGTTTGGCAA
ATTTACTGGAATTACCGACACAGCTTCCGTTTTCAGCGTCCGTTGCCTTTGAGCAATCTT
ATGGTGAAATTGATGGTGATAGTTCATCGTTAGCCATTTTCTGCGTGCTTATCAGTGCCT
TAACCAAGTTGCCGTTGCCACAATCCCTTGCGGTGACAGGGGCGATTGACCAATTTGGGA
ATGTGTTAAGCGTGGGCGGTGTTAATCAGAAAATTGAAGGCTTCTTCAATGTTTGTGAAG
CAAGGGAATTAACAGGGAAACAAGGGGTGATTATTCCTGCGGTATGCGTTTCCCATTTGA
GCTTAAAACCTGCAGTATTATCGGCGATTGAAGCAGGAAAATTTCATATTTGGGCGGTCG
AAGATGTCTTTGAAGCCTTACAAATTCTGTTACAGCATCCGTTTTATGATGAAGATCTAC
CTGAAAATAGTGAGAAAAAATCACTTTTCGCGTTAGTTCATCAAGGGATCGAACAGAATG
AAAATGAAGACGCAAGCGGTTCGATTTTCCACAAAATTCGCAAACTGTTAAAGGGTCACT
GATCCGACAAGTCAGCTTACAACTGTTCGCTATTTTAAAAGTCTGTTAAGATGTGTTTAT
CAAGCAAACGTAACATAAACCGTCAATAACGGACTTTTCTACTTTATTACAGGAACAAAA
TAATGAACACTTGTACACCTAACATCAAATCAAGTTATGATTACAACGATCTTTTAGCGT
CAGGACGAGGCGAACTTTTTGGTAGCGAAGGTCCACAACTGCCAGCACCGTCAATGTTGA
TGATGGACAGAATTACCAAAATCACCGACAAAGAAGGTCTATTTGAGAAAGGGTATATTG
AAGCGGAATTAGATATTAACCAAGATCTGCCTTTCTTTGGCTGTCACTTTATCGGCGATC
CTGTAATGCCTGGTTGCTTAGGCTTAGATGCAATGTGGCAACTGGTTGGCTTTTACTTAG
GCTGGGTCGGCGGTAAAGGCAAGGGCAGAGCCTTAGGGGTTGGCGAAGTGAAATTTACGG
GGCAAATTCTACCAACTGCCAAAAAAGTGATTTATCGTATCAATATGAAACGAGTGATCA
ACCGTAAGCTCGTGATGGGGCTGGCTGATGGCGAAGTCGAAGTTGATGGCAGAATTATCT
ATACTGCCACAGACTTAAAAGTAGGTCTATTCCAAGATACAACATCTTTCTAATTTTTCG
ATCTATGTCGAAAAAATAAAAATTGCCGATTTACAAAATCCTTTCAACATCTAATATCTC
TCTCACTTTGGGAGAGATATTATGTTTCGTGCGATCACTATTATTGAAACTTTATTTGCG
ATGAGCATAATGGCAATCGCACTCTATTTCTTTTCCCCCACCTTATTTTATTTACAAGAT
CATATCGTTTTAAATAATGAAATCGATCAGATAAAGTCTTTTATTTATCAAATTCAAGCT
AAAGCACGTTATCAAAAACATAATTATTCTATTTCTATCAGCCAGAATTTAGCAGATAAA
AAATGGTGTATGGTCGCAATTGAAAAAGTCAGTGATAAACAGATCGCTTGTAACTGTTTA
AATATCGCAAGTTGTGATATTCAAAAAAGCTATTATCTCTATCAAACAGAAAACGCCGTA
GTCAAAAATAATAGTTTATATCCTAAAGTTTTTATTAATGTTGATGGAAAGTCTGGGCGA
TTAGAGTCGAAGTGCTTAAGGGTTACGGTAAATAAAATCTATGAAATATTACAAGTGGAA
CAAAATGGAGTGATTAATGTTATTCAAAAAGGCAAACGCACCAGTTGTTAATCACGCATT
TAGTTTGGTTGAAATATTATTATCATTATTTCTAGGTTGCATTATTTTATGGAGTTTATC
TTCTTTTTATAGTGATAGCTATCGAAATCAAATCAAACAACGGGAATTATTGAATTTGCA
AAAACATACTCATCAATTACTTGAATATTTTCAACAACATATTCAACATTTTAATTATCA
AGGACAAAATAGAAAAGAAACAAATTATCATTTATTTGAAAATAATCATAAGCGTTATTC
CCTGAACAATCCAAATTGTCTAATGTTTTTCTATGATTTAAGCAGTGATGGCTGTGTAGG
TAATCGAAATAAGAAACAATCTTGCGAAACAAATGGTGTAAATAATACCAAAGATGTGAG
CCAAGAATTTTTTGGTTTTAAATTTGAGAAAAAAGCGATTTTTATTTATGAAGATAGTCA
AATTCAGTTCTGTTACCAAGCAGACTGTGAAAAAATTCTAACAAATTGCCAAAAAGGCAA
CTGGCGAAAAATGTCAGATATGTCTGATTATAATGTCGAAAATTTATCTTTTGAGTGGCT
TGAGCAGAATAGATTATTGAAAATAGAACTGGCTCTCTCGTCTAGCAAAGATAACCAACT
AAGATATAAAGCTACCGCTTATAGTTACCTATTAAATGGAAGTGATAAATGAAACGTTAT
TATTCAGCCAGTAGTTTATTAATTACCTTGATATTATTAAGCGGTCTGTTTGCAGTCATT
TTTCTCAATAAAGATAGCTTATTAAAACAAGAAAAAGTGAGCCTATTCTATTATCAGCAA
TATCTTACCGATAAATATCAACTTATTGAAAAGTTAGCAATAGATCCTGAAATAGAATGC
CAAAATCAGAAACAGACTAATGTTATTTTTGAGTTTAAGGTAATGAAATACAGTTTTCAT
TGTCAATTTTCATCTATTTTTGATCCTTTTAAACCAACCAAAGAAAAATATATTCAAGTG
GATAAAATTGAAAACTGGTTGAATTTATTACCTTATAAATCGGAAATATATAAAATCAAT
CATTTAGCGGAGTTGCCAGAAAGTAGTCTAGAGAATCCAAAAATTGTGATTGCATTACAA
GATATTAATGAAAAGTTAGAAAAAGATTTTTACGGTATTGTCATTACCGATTATTTATTT
GATCTCACAGGAAGAAAAAGAATGTATGGCACACTTTATTCCACCTATGATAATTTACGA
GAAGAAAGAAATCTCAGTTATAAAAAAGAAGTTATTCAACATCTGGAAAATAAATTTTCA
TCTTGGCACTATTTGCCTTATTCACGGAACATATTAGCAAATGAATAAGCTCATTAAAGC
AGAAAGCCTGACATCATTAATGGTCGTTATGTTGATTTTTTCAGTGATATATTTAGCTTA
TAGCCGTTGGCAACATACGCAAAATAAGCAAAGCGCGCTTATTTTTCAGCAACAGCAAGC
CCTACAAATTGCCGAAAATCAGATTGCGTTACTAATGGCAGGGAAGCCCTGTGAAAACGA
AATCCGCCAAAATGAACAGATATTTAAGGTAGAATGTCGCAGTAATACACTTAAAGTCAG
TTTTGCAAGCAGTGAGATTGTGATCACCAAATATTAAGAAATTAATGGTTTTTTGTATTG
AAAGCAGTTGTATATATGAGTTTAAGAATTGGTAAAATGTGGTTGTAAACTATAACTTTA
GAAATGAACATAAAAATAATTGTGAGCTTCATCACATTTCTAAAATGTTACATTGCAATA
GATTGAAGTCAGGGATTGCGAGTGATAGCATTTTGCCATTTCTAAGCAATGGAATTGATG
TTATGCCGTTACCAAATTATCACCAAGATCCCACTTTACTTCACATTAACACCACACCCC
GTCACGCCTATTTTATCCCCTTTGCGACACAAGATAAGGTCTATCCCCTTGAGCGTGAAC
AATCTAGCCTATTTACCCTGCTCAATGGGGAATGGCAATTTAACTATTTTACAAGTGTGA
TGGATTTACCTGAAAATTTTCTTTCTCAGCCTTTTGAGCATCGCATTCCAGTGCCATCAA
ACTGGCAGACACAGGGCTTCGATCAACATCAATATACCAATATCAACTACCCATTTCCTT
TCGATCCGCCTTATGTGCCACACGATAATCCTTGCGGTGTATATCAACGGATATTCCACT
ATGAGCCTAAATCGACAAAACGCTATTTACTGAATTTTGAAGGGGTGGACGCTTGTCTTT
ATCTCTATCTCAATCAACAATTTGTTGGCTATGGGCAAGTCAGTCATTGTACGAACGAAT
TTGATGTCACTGACTTTTTAATCTCTGGAGAAAATCAGCTCAATGTCGTGGTGCTTAAAT
GGTGTGATGGTAGCTATTTGGAAGATCAGGACAAATTCCGTATGTCAGGGATTTTCCGAG
ATGTTTATCTGCTGGAACGTGAACAAAATTATCTACAAGATTTCTTTATCAAAACCAGCC
TGTCCGAAGCATTAGATCAAGCGGATTTATCGGTCGAATGTACCTTTGTGCAATCTCCAC
AACAGCTCACTTTCCAACTGTTTGATCCACAACATCGCCTAATCGCCGAACAGACAAGCG
ATCACTTCAAGGTAAAAATTGACAAACCACAGCTCTGGAATGCCGAACAGCCACAACTTT
ACACCTTACGCCTTTCCTATGGAAACGAGGTGATTGAACAAGCGGTCGGATTTCGTCGCA
TAGAAGTCAAAGACGGCATACTATTACTCAATAACCACCCGATCAAATTCCGTGGGGTAA
ACCGCCACGACAGCGATCCCCTAACAGGTTATGTTATCAGCCGTGAACAAGCAGAGCAGG
ACTTTAGACTGATGAAACAACATAACATCAACGCTATTCGTACCGCCCATTACCCAAATG
CCCCTTGGTTTAGCGAGTTATGCGACCGCTACGGCTTCTACCTGATTAGCGAAAGTGACA
TCGAAAGTCACGGTGCCAGTATGCAATACGTTCCAACGCCTGAACACAGCATTTTGTTGA
ATGTAGCAAAACAAGATGATAACAAACGTATTCAGCAACAAACGATAGACAATTTCTGCT
ATTTCGCCCGACACCCAGACTACAAACAAGCGATCTTAGACCGTACCTACGCCAATGTAG
AACGAGATAAAAATCGCCCATCAGTACTGATCTGGTCGCTAGGTAATGAAGCAGGTTATG
GGGAAAATTTTGAAGCCAGTGCAAAATGGATCAAACAGCGAGATCCAAGCCGTCTGGTTC
ACTATGAAAGTGCCATTTATCAACATTCTGAACATCAAAATGATCTTACCCCGTTAGATT
TTCATAGCGAAATGTACGCTAGCACCGAAGATATGGATCGCTATTTTGAACAGCCACAAA
CCAAGCCATTCCTACTCTGCGAATACTCACACGCAATGGGAAACTCTAACGGTGATTTAG
AAGATTATTTCCAAACCTTTGAAAAATATGCAGGGGCTTGTGGTGGCTTTATCTGGGAAT
GGTGCGATCACGCCCCATACCTTCCAGATGGCTCAGGACATTTCGGCTATGGCGGTGATT
TTGGTGAATACCCACACGACAGCAATTTCTGTATGGACGGCTTAGTGTCACCAACTCGTC
AGCCCCACAGTAATCTACTCGAACTAAAAAATGTTAATCGCCCTGTTCGTGCCAGCCTTG
AGCAAGGAAAAGTCTATATCAAAAACTACTTAGACTTTACCGATCTTGCCGATCATCTCA
CCATTTCCTACCGCCTAAGTGAAAATGGCAAAACGATCAACGAAGGGGAAATATCGGTAA
ATTGTCCGCCAAAACAGACCGCTTGCTTACCTATCGAATTACCGCAAGATAACGGCAAAT
TATGGCTACTTGAACTCAATTACCGTCAAAATCACGCCACAACCTTTGTTGAACAAGGAC
ATATACTTGGCTTTGATCAGATCAAATTATTTAACAACGCCTTTCAGCCAGACCACCTTT
TGCAAACCAAGACAACAAGTTCACCGCTTGTTATTGAGCAGACGACACAGCATATCATCG
TCAAAAATGACACCGTTGAGTATCGTTTTGATTGCAGTAAAGGGATTTTGTCTAACATTA
TCTATCAAGGTAAAAGCATCATTGCTCACCCCCTTGATTTTAATGTATGGCGAGCGCCGA
CAGACAACGACCGCCTAATTCGAACATTTTGGGAAAATGCAGGTTACGACAAGGCATATA
GCCGAGCTTACCAAATGCAAGTCGATAGACAAGAAGAAAGTGTTATTGTCACCGCAGATT
GCGCAATAGTCGCTACGGCAAAAGAGCCGATTGTTCGCTTACAGGTGAAATATCACCTAA
CGGCTGACGGCAACATTACTCTTCAGGTGCAAGGCAAACGCAACCCCCATTTGCCCTATT
TACCCCGTTTCGGCTTACGTTTTTTCCTTGAAAAGGACAATAGTCAGCTAGAGTATTTCG
GCTATGGCGAGAGTGAAAGTTACATCGACAAACACCACGCAAGCCGACTAGGTCTATACC
AAACCACTGCCGAGCAAAATCATCAAGACTACGTCAAACCACAGGAAAACGGCAGTCACT
ACGGTTGTGAATATCTTCACACCCAAGATCTCGAGATTACCGCACCACAGCCGTTCAGCT
TCAATTTTTCCCCTTATACACAGGAAGAATTGACCCTGAAAAAACATCATTACGAGCTAG
AAAAATCGCCGTATCACATTCTGTGTGTCGATTATAAAATGAGTGGTATTGGTTCGAACT
CTTGTGGGCCGAATTTGAAAGAGGGGTATCGGATAAATGATAAAGAGATAAGCTGGATAA
TTCAGCTATATATGAATACCTAATATAAAATGACATGAGTAAAGTTGTGTCTATCCCTAT
CTGGTACAATAAAGGATAGACATAACTTTAAGTGCTATTTAATAGACTCTAGTTTTTTAA
TTAAAATCTCTTCTGGCATAGCCTGAATTTTCCGCATAAAGTAGAAAAATAGCCCTGCGG
CTAAACTTAAGCAGACACAGAATGTCAGCCAAAATCCTGTTGCCGCCATCGGCTGAACGA
TCCAATCGGTGCGAGCCAAAATAGTGCCTAGTGGCATTCCGATTAACCAGTAGCAAATTA
AGGTTGTCAGCAAAATAGGTTTGGTATTTTTATAACCACGCAAAATGCCATTGCATACCG
CTTGGATAGAGTCGGGGATTTGATAGATCGCTGCAAAAATCAATAAACTAGATGCGATTG
CAATAGAAGTCGGATCGCTGGTAAAGGCATAGGGGATCAGATCTTTGAGCAGTAAAATCA
CCATTGCCAGTCCCATTGCGACCATTGCACCCGTAAAAATGGCGTGATAAGTCAGATATT
TTGTTTCTGCAACACGCTTTTCTCCCAACGTTTGCCCAACTAAAATGGTTGTGGCAATGC
TAAATGAGAGTGGGATCATAAAAAAGAGCGAGCTGGTTTGTAAGGCAACCTGATGGCTTG
CCACCACTTGTGAGCCAAGCGGTGAGATAATCAAGGAAGATGCCGCAAACAGCATCACTT
CGGTAAACAGTGCAAACCCTATCGGTGTACCAAGTTTGAACAGTTTGCTTAAGGTTGCTT
TACAGGGTTTTTCGATCCATTTTTCAAATAGACGAATATCCTTTTGTGCTGGGTTGGTAT
AACAATAGTGTAAAATCAGCCCAAACATTACCCAGTTTACGATTGCCGTTGCCACACCAC
AACCGACCGCCCCTAATTCAGGCATACCCAGTTTGCCGAAAATAAAAATATAGTTGAGCG
GAATGTTTAAAATTAAGCCAAAAAAGGTGATATACATCGCTGGTTTAGGGTTGGATAGTC
CGTCGTTAAAACAGCGTAAGTTCACCGCAAGCAAAGCTGGAATAATCCCGACACTTAAAG
CGGTAAGATAATCTTGTGCTTTTCCTGAAAAGGCTTTTGGGGTATCCATTAGATCTAAAA
TCAAATGGGCATTGAGATAGATAAAAATTAACGGCAGGCTGAGCATCAACACAATCCAAA
CGCCTTGACGGATTTGATGTGCAATCAAGGAACGTTGGCTCGAACCGTTTAGATAAGAAA
CCGTTGGAGTAATCGCATTTAATATCCCCAACACAAATAAAAACAAGGGAAAGTAGATCG
AATTACTGACCGCTATCGCCGACACATCATCATCGCTGACTAACCCAGCCATAATAATAT
CCGCCAGTCCCATTCCCGAAGCAGCTAATTGAGAGATGAAAATCGGGATCGAAAGTTTGA
ATAATTTTTGCGTATTTTCAGGATATTTCTGCCATTGAAAGTTCATTCTATCTACCTTTT
AAAATTCAGGTTTCGCTTCAAATGTCATCAGTTCTTGCGTAACTGGGTGCGTAATGGTTA
ATGCTTCTGCGTGTAAACAGAGCCTTGGCGATAGACTTTTTGCCAACGGATTTGCATAAA
ATTTATCCCCTACAATTGGATGACCTAAGGCTAAACAGTGTACGCGTAATTGGTGTGAAC
GCCCAGTATAAGGGGTTAATGTCACCCTTGTGGTGTTATTGGGATAATGTGCAAGAATTT
CATAGAAAGTAACCGCTTGTTTGCCCCGTTCGTAGCAAATTTTTTGGCGTGGACGATTTT
CCCAGTCGCAAATTAACGGAAAATTCATTGTCCCCGTATCGCCAACTTTTTCGCCTAATT
TGCCCCAAACTAACGCTTGATAGTGCTTTTTCGGCTCACGTTCACGAAATTGACGTTTGA
GTTCTTTTTCCGCCTGTTTGCTTAATGCAAACAACAAAATACCGCTTGTCGCCATATCTA
AACGGTGAGCAGGCTCAGTAAAACCATATTTCTGTTGTACACGCACCATCGCACTGTCTT
GATATTCAGGGCGATTTCCAGGAACAGAAAGTAAGCCACTTGGTTTATTAATCACTAAAA
TATGATTATCACGATAAACTTCGTCAAGCCAAGGTTCAACAGGGGGATTGTATTCGATTA
ATGCCATAGAAATTATTCACTGATTTGTAGCAAAGTCGCAATTTTAGCTTTTACTTCGCT
TAACTGATGATGGTTAATTTTACCTTTAAATTTAGCGTGACGAATACGCCAGTCAAGGCT
TTTAATTTGATCGGAAAGCACAACATTTTGGGGGGTACCTGCAATATTGACTTCGAAAGG
ATAGCCTTTTACTTTTGTTGTGAGCGGGCAGCAAATTAACAACCCTGTTTGACGATTATA
AATCGTGGGCGTTAACACTAATGCTGGACGATGGCCAGCTTGTTCATGTCCTGCTTGCGG
ATCAAAATCAAGCCAAATAATATCACCAACGTCAGGGATATACTCTTGAGTAGTCATAGC
ATTTCCTTGCCAACAGGCTTGCCAAAATCGACTTCATTGTGCAAATTATCTTCAGTAATA
CCTGAAAGAAGTTGCTCTAAATTATATTTAGGTTTAATCGGCTCAATAATTAGGCGACCA
TCAACTTCTTGAATATCGACTAAACTCTCTGCCTGTAATTTCAATGAATTAGATAATAAA
GCAGGAATGCGAATGCCTACGCTATTTCCCCATTTTTTGACAGCCACTTGCATATAGGTT
CCTTTAAAATTATACAAAGTATAACTCTGCGGATTATAGAGAAACTGTCGCCATTTGCCA
ACTTTTTCTATAATTTCTATCTGTTGCAGAAATCTCTTGTTTTTTATAAAAAATAGCGTA
TCTTTTGCACGTTCATTTTGAACATTACAATTTATTTACATTTCTTTTGGAGAACACCAT
GAAACCGCTTTTTGCAAGTTTTGCAACTGCTTTCACCGCTCTCAGCGTGCTGTTTAGCTC
AGTTGCTATCGCATCACCTTCCGATAAAACCTTTAAAATCAGTGCTATTCCTGACTATAA
CGCTGCCGAAATGACCCGTTCATTCGACAGTTTTGCTGAGTATTTAGGCAAAGAAACAGG
GTTAAAGGTGCAATACGTACCTGTTACCGATTATGCTGCCGTAGTCACCGCATTCCGTCG
TGGTGAAATTGATTTAGTCTGGTTCGGTGGTTTAACGGGGGTACAAGCTCGTGCCAAAGT
GCAAGGTGCTGAAGCTATCGCACAACGTCCGCAAGATGAGAAATTTAAGTCCGTCTTTAT
CAAGCAAAAAGGCTTAGATAATGTGAAAGAGATTAAAGATGTTAAAGGTCACACCCTTGC
TTTTGGTAGCGAAAGTTCGACATCAGGTCATTTAATGCCTCGCTTTTTCTTAACGGAAGC
TGGAATTAACCCTGAAAAAGACTTAGACGCTCAACCGACTTACAGTGGTTCGCACGATAA
AACCTACGGCTTAGTAGAAGCAGGTTCAGTGCAAATCGGTGCAGTAAATAAGCAGTACTG
GGATAAAATGGCAAAAGAAGGCAAGGTTAATCACGATAAAGTCGAGCTTTTTTACACCAC
ACCAGATTACTATGATTACAACTGGACCATTAATCTTGTTGATAAAAAATTTGGTGACGG
TACCAAAGAGAAAGTCAAAGCTGCATTATTAAAAGCCGATGCGTCAAGCTCGCAGGTGAT
GAATTTACTCTCTGCCGAGAAGTTTATCCCAACGCAAAACAGCAACTATCAAGATATTGA
GAAAGTGGCGAAAGAGCTGAAGTTGATTAAATAATGTTATTTTGTAGGGTGGGTCTTGAC
CCACCATTTAAAATCGCATTCATGTGGTGGGTCAAGACCCACCCTACAATATTGACCTGT
AAGCAATATAGACAATAATTCCATTATGCAATCTCTCTTATCATTCCACCACACCACCAA
ACATTTCGGCAAGCAAGCCGTTTTAGACGACATCTGTTTAACCATTCATTCAGGTGAAAT
CGTGGCATTAGTTGGGCCGAGCGGTTCGGGGAAATCGACATTAATGAATAGCATTATGCG
TTCCGTGCCTTTAACAAGCGGTGAGATTTGGCTGGAAAATTGCAATATTCAAGATTACCC
AGATAACAAACAGTTTGCTCAACAAGTCGGTATGCTTCATCAACAGTATGATTTAGTCAA
ACAACTGGAAGTTATCCACAATGTCTTGGCTGGCAGACTGAACCAGTGGGGCTTTTGGCA
ATCTTTGTTCTCTTTGGTTAAACCTCAAGAAAGACACCTTGCCGAGCAAGCACTTGCTGC
CGTCGGGCTATTGGATAAAATCGATCAGCCGACAGCTGAACTGTCGGGCGGTGAGCAGCA
GCGTGTTGCAATAGCTCGTCTGTTAGTTCAAAACCCTAAATTGATTTTAGCCGATGAACC
AGTGTCCGCACTCGATCCTGTTAATGCACAAAATGTCTTGGCATTATTGACTGGGCTGGT
GAGAGAGCAGGGGAAAACATTGATTGCCAGTATGCATTCGGTGGAATATGCCAAAGCCTA
TTTTGATCGTATGATCGGCATTAAACAGGGAAAAATTGTGTTTGATTTGCAAACAGAACA
AGTCACTCAAGAGCAACTTAATGTCTTATACGGATTGGTAAAAAATGAAACATAACCGAC
CGCTTGGACTAAATGAACGGCGAAATTTGCTGACGGGCATGTTGTTGCTTGCATTTTTGT
TGAGCCTATTTGCTGTGGATAACGACAAAGGGTTGATGCATTCTGGTGGTTGGGCAACGC
TTAATCGACTATTTTCCAGTTTATTGTCCCCTGACTTTTCTACTGATTTACTGAAACTCG
CCTTGCAATCCACTTGGCTCACTTTTGCTTATGCCTTGATTACACTCTCTTTGTCTATGC
TTGGCGGATTTTGCTTAAGCACCTTTGCATCCGGTGTGCTGTTTCGTTCACTCATTTTGC
AGGGGGCAGCTCGAGCGATATTGGGTTTTCTACGTGCTATTCACGAATTGATTTGGGCAT
GGTTCTTTGTTGCGGCTGTCGGGTTAAATCCGATAGGTGCAGTGTTTGCCCTTGCTATTC
CTTATTCTGGCTACTTAGGCAAAATCTATGCAGATACGTTACAAGCGGTGCCTTCTAAGC
CGATTTTTGCACTAAAAGAAGCAGGGGCAACGCCGTTACAATGTCTGATTTATGGCTATT
TGCCCCAAGCCTTGCCGACGATGTTGAGCTATACCATGTATCGCCTTGAATGTGCGATCC
GCTCTTCATCGGTACTTTCTTTTGTTGGGTTAGGAGGGATCGGTATGCAAATTCAGCTTT
CCCTACAAGATCTGAAATACGATCAGGTTTGGACATTCTTGATCTTTCTTGTTGGGTTAA
TCGTTTTGGTTGACCGCTGGAGCTATGCTGTCAGGAGCCGAGTAAAATGAGAAAACATAT
CGACCGCTATTTTATCCGCTATTCTTTTTGGATAGTATTAGGACTTATCGGGCTGTCGTG
GGGCTATATTCTTAAAGATCAACCCACTGCACTTAGTGAACTGTTTCGAGCGGAAAATTG
GGATTATCTTACGGAATTTTTAGTTGGAATGGCTGGTGTGGGTGAAGAGCTACCTGCCTA
TCTTGACCCTGAAATGTGGCAAAAAGCCCTATGGCTCTCGTGGGAAACCTTTGTGATGAG
TATTCTGGCAACAGGCATTGCAGGCATGGCGATGTTCCTTTTGGTTCTGCCGTCCGCTCG
CAACGTGGCACAGGGACACTTTCGCCACAGAACATACTGGTATCATCGTGTCGCTTATTA
TATCAGTCGGGGGCTATTTCTGTTTAGTCGATCCGTACCGGAATTGATGTGGGCGATGAT
TTTAGTCTTTATCTTCAAACCAGGGATCATTCCAGGTGCATTAGCATTAGCCATTCACAA
TTTCGGTGTATTAGGCAAACTGTGCGGCGAAGTGGTTGAAGATGTGGACGAGAAACCGAT
CCGCCATTTAATGCAAAATGGGGCTTCACAAAACCAAATTTTGTTTTACGGGATCTATCC
TGCTGTGATGCGTACTTTTCTCAATTACATTCTTTATCGTATGGAAAACATTATTCGGGC
AACGCTGATTGTCGGTTTTGTTGGGGCAAGTGGTTTAGGTATGCAGTTTAAACTGGCGAT
GAGTTTTTTCCATTACTCTGAAATTACCCTTTATCTGCTCTGTTATTTGCTGTTAGTCTA
TGTGACCGATGCACTGTCGGCGTTGGCAAAGAAATTTATTGCAGAAAAAAATTGAATTAT
TTTGATAACATAATGTCTACTCTTAACTATTTTTTATTAACCAAAAGGAAAGCAATATGA
ATTTTAATAGCATTTTAAACGGCGTTTTAAAATCTGTCGGCAACACCGCTAATCAAAGTA
AATCGGACTTAGGTAACGTATTAAGCTCTGTATTGGGTTCTGCCAAAAATACTGCCGGTG
AGATCAAATCTGGCAACGTAGATACTATTACCAAAGTTGGTGGCGGTGCGGCATTAGTCG
GTATTCTATCAATGGTGTTGGGCAGAAACGGCGGAGCTAATTTGACTAAGCTCGGCTCTT
TAGCCGCACTTGGTGGATTGGCTTACAAAGCCTATCAAGATTATCAAAAGAACCAGGCAA
CAAGCCAAACGACAGAACTAAGCCAAACAGCTTTTGAAGCGGATAGTTCGGAAGAGAAGG
GAGCAATTATTTTACGTACAATGCTTGCAGCTGCATTAGCAGACGGTGAGCTGGATGAGA
ACGAAGAAGCTTTAATCTTAAAAGAGGGCGGTAATGACCCTGAATTACAACAATGGTTAC
TGCATGAAATGCACGAGCCAGTATCCGTGAATGAAATTGCAAAAACTGTCGGAAACGACA
CCGCTTTAGCGGCACAAGTTTACCTTGCTGCACGCTTGGTCTGTCAAGAGCTCTCTAGAA
AAGAGATCGTATTTTTATCCCACTTAGCCGAGAAGCTAAATTTAAACGAAAATTTTGTAG
AACAATTAGAAAAACGGGCTGGATTCTAACATTAAACATGATTTTCCCACAAATTCACTA
TTTTGATAGTTGTTAATGTTTATATTATGTTTAATAAATGAGCACTTGTTTTTTTCTGAT
AAGAAGAATAAAATAACATATTGTTTTTTAAAGGGAAAAATCAAAATATCTGGGCTAATT
TTAGGTTATACACGATCATTATCCCGATCTATCACAATTTTATCCACAGGGAATGGGGAT
AAAAGCATATCAAATGTGAATAGAATGGCAATTTAGTCTGAAAAATGGCTAAGTTATTCT
AGAAAGCAAACAAAATGAGCGATCAAATGTGTGCTTATACAGTGAAAAGGGATCAAAAAT
GATCGAGAACAGGAAATAAGATCTAAAGAGAGATCAAGCGGTTAGATCGTTTATCCCAAA
AAAGTTATCAACAAATTTCCAAGTTATCCACAGAGTTATCCACCGTTGTGAAAAAATTTG
GTTATCTTACCGCTTGTTTTCGCCTTGCTAGTTGTTCAAATAGCCGAAGTATGAAACAAT
CACACCATTTTCAAATTGATTAAATAAGGCGGTCTAAATTGATCGATTTCGATGGTTACC
GCCCGAATGTTGGTATCGTTATCTGTAATAAGCAAGGGCAGGTTCTGTGGGCGAAGCGGT
TTGGTCAAAACTCTTGGCAATTTCCTCAAGGGGGGATTAATGAGGGGGAAAACATTGAGC
AAGCAATGTACCGTGAGCTTTATGAAGAAGTCGGCTTAACGAAAAAGGATGTGCGATTAC
TTTGGGCATCGAAGTATTGGCTGAGATATAAATTACCAAAACGGTTAGTTCGTAATGAGC
AAACTCAACCTGTATGTATTGGTCAAAAACAGCGTTGGTTTCTGTTGCAATTAGTGGCAG
ATGAAGGGGTAATTAATCTTAAAACCAGTAAAACGCCAGAGTTTGATGGCTGGCGGTGGG
TGAGCTTTTGGTATCCTGTGCGACAGGTGGTGTCGTTTAAACGTGATGTGTACCGCAAGG
TGATGAAAGAGTTTGCTCAGGTGTTGATGGATAAGCAGAAAAAAGTCGAAAGCGAGAAAA
ATCGAGATACCAAAGAATTTAGCCACGAAAGAAAAGAGTTTCGTACTCAACCAAAACGTG
AGCTTCGTAAACCATATCGGGCGTTTAAGGAGAAAAAATAATGGTGGAAATGTTTGTCTG
TTGCTTGATTTTAGGCTCAGTTGCTGGTTTTTTAGCAGGGTTGTTTGGTATCGGTGGCGG
TATGATTATTGTTCCAACCCTTGTGTATTTGTTGCCTCAAATTGGTGTGCCAGATGATTT
GTTGATGTCGATTGCATTGGGTACATCTTTTTCAACGATTGTGCTAACCACTTTTTCAGC
GGCACAACGTCATCATAAGTTAGGCAATGTGCAATGGTCAGTTGTGAAGTTTTTTGTGCC
TGCGTTGATGGTGGCGGTATTTATTTCAGGCTTGATTGTGAGTGATTTTCCGAAAAATGT
GATGACAAAAATCTTTGCTGTAATGATCCTGTATCTTTCGCTGAAGATGTTTTTATCTCT
CAAACCAAAGCAGGCAGAGCCTAAGTCTTTGACTACTCAATCTACTGTGATTGCTGGGGG
GATAATCGGGATATTATCCAGTTTTGCTGGCATTGCAGGCGGTGCTTTTATTGTGCCATT
TTTAAATAGCAGAGGGATTGAGCTGAAAAAAGCGATTGGTACTTCTTCTTTTTGTGGTGG
TTTGTTAGGATTAGCTGGGGCCATTAGCTTTGTGATTAGTGGTTGGGATAATCCTAATTT
GCCACAATATGCGGTCGGTTATGTGTATTTACCTGCGTTGGTGGGGATTACGCTGACCTC
TATTTTTACCTCAAAATTAGGGGCAACGGCAGCGAACAAATTGCCAGTGCCGATTTTAAA
ACGTGCTTTTGCCGTTTTCTTGATGTGTATTGCCGTGAATATGTTTTTAAAATAAAGGAA
ATTTATGTCTGAACAGTTTTTAACTTTTCCTAATATCGATCCAGTTGCGTTACAGCTAGG
TCCAGTTTCTTTGCACTGGTACGGCATTATGTACCTGCTTGGTTTTGGTTTTGCCTATTG
GCTTGGTACCAAACGTGCGAAAAATTCTAATGGAGTATGGAGTGTCGAACAGGTCGATCA
ACTGCTGTTTAATGGCTTCTGGGGCGTTGTTCTAGGGGGAAGAATTGGTGATGTGTTCTT
TTATAGCTTTGACCGTTTCCTACAAGATCCTCTCTATTTATTTCGTATTTGGGAAGGGGG
AATGTCGTTCCACGGCGGTTTACTTGGTGTGATTGTCGCAATGCTTTGGACCTCTCGCCG
TCAAAATCGCAACTTTTGGCAAACCGCTGACTTTATCGCACCGCTTATTCCTTTTGGTTT
AGGATTAGGACGTATTGGTAACTTTATTAATGATGAACTTTGGGGACGTGTGACCGATGT
GCCTTGGGCGATAATGTTTCCTAGTGGCGGTTATTTGCCTCGTCACCCTTCTCAGCTTTA
TGAAGCAGTTTTAGAAGGTTTGGTGCTGTTCTTTATCCTCAATAGCTATATCCGTAAACC
TCGTCCAGTGGGATCTGTAGCTGGATTGTTCTTAGTTGGCTATGGGGTTTTCCGTTTTAT
CGTTGAATACTTCCGAGAGTTCGATCCGAATGTTAATACGGCAGCAGATTTAATTACACG
AGGGCAGTTGCTTTCATTGCCAATGATTATCGGGGGATTGGTGATTATGGTTGTGGCTTA
TTACCGACATAGGTTAAGTAATGACTAAATAAAATTAGTTTACATTTTTTATTTAGTTAT
ATGGCAGCAGAATAATAGCTAATTATGTTTTAGGTAATCTCAATTTATAATGAATATTTT
GATAGGGCGTTTCCAATAATTCTATATTGTGCTATAGTTCGCACTTTAATAATTAGCTTC
TCATTCTCATCTGAGTAAGAAGCACTCAGCCCAAAAATTGTAGTAATGGCAAAGCAAGAT
TCGGATTGTATTACGCTTGATCTGTTTGAAAATATGCCAAAGGTTGGGCGACCTCGCACA
AATCCTCTAAGCCGAGAGCAACAAGTTAGAATTAATAAACGTAATCAACTCAGGCGAGAT
CGTTCGTCAGGATTAAGACGGATTGAGCTTAAATTGCATTCGGATTTAGTGGTGGCATTG
GAACAAGAAGCAGCGGTAAAAGGACTGTCTAGAGGGCAGTTAATTGAACTCATTTTAAAC
GATTATCTCAATGGGGATTCCATTGAATTAAGTAAATAGGTATTTCAAATGGCAGTTGTC
GGTTTATTTTACGGTAGTGATACTGGAAACACAGAAAATATTTCTAAAATGATTCAAAAA
CAACTAGGTGCAAACCTAGTGGATATTCGTGATATTGCAAAAAGCACGAAGGAAGATATT
GAAGCCTACGATTTCTTATTAATTGGTATTCCAACGTGGTATTACGGTGAATCTCAAGCA
GATTGGGACGATTTTATGCCGACGTTAAAAGAAATTGATTTTACAGGAAAAATCGTGGGT
ATCTTTGGTTGTGGTGACCAAGAAGACTATGCAGAATATTTCTGCGATGCAATGGGAACT
GTGCGTGATGTTATTGAACCTAACGGTGGGACTATTGTCGGTCATTGGTCAACGGAAGGT
TATACTTTTGAGGCTTCACAAGCATTAGTTGATGATGAAACCTTTGTTGGCTTATGTATT
GATGAAGATCGCCAGCCAGAACTCACCGAAGAACGTGTAAACCGTTGGTGTAAACAAATT
TTTGATGAAATGTATTTAGCGGAATTAGCTTAATATATCTATTGGAGGATATATGTCTGA
AGAAAATGTGAAACTGTTGAAAAAAGTGGGTTTAAAAGTTACTGAACCACGTTTAACAAT
CCTTGAGTTAATGCAAATCACCCGTGATAGTATGCAGCATTTTTCTGCTGAGGACATTTA
TAAATTATTGCTAGAACGTCAGTCTGAAATCGGGTTAGCAACAGTTTATCGCGTATTAAA
TCAATTTGAAGAAGTTGGCATTTTAACTCGCCATAATTTTGATTCGAATAAAGCTGTCTA
TGAATTAAATATGAACCACCAACACGACCATATTATCTGTATGGATTGTGGTAAAGTGTT
TGAATTTAAAGACTCTGAAATTGAACGCCGTCAGCGTGAAATCAGCCAACAACACGGAAT
TGAGCTTGCAAACCATAGCTTATATTTGTATGGTAAATGTAGCAATATTCAAAAATGTGA
TGAAAAAGATAAAAAATAACTCTTCTTTTTCAATAAGTTAATAAGAACAAGCGGTGAGAT
TTCGCAAACCTTTTGCAACATCTCGCCGCTTGCGTGTATTTAAAAGTGGTAAAACGATGT
CTGAAAATATTCCCAATACTGTTCCAGCTAAAGTACGGCAACTTCGCAAAATTTCGCCAT
TTTGGTTATTGCCGATTGTTGCTTTTGTGATCGGCTGTTTGCTTTTTTTCCAAATTCTTC
AAGAGCAGGGACAGAAAATTACCATTCGTTTTAGTAAGGGCGATGGGATTACCGCAGGAA
AAACTGCTATTCGTTATCAAGGCTTGCAAATTGGTCAAGTAAAAAAAGTCTATTTCATCA
ATGAGTTAAAAGAGATTGAGGTAGAAGCAGAAGTTAATCCCGAAGCGAAATCGGTATTAA
AAGAAGGGACAAAGTTCTGGCTAGTCAAACCGAGTGCCTCTTTAGCCGGAGTGTCAGGGT
TAGATGCGCTTGTTTCAGGTAACTACATCACTTTATTGCCAAATGATGATGAAGATGCCT
CTAGTCAAGATGAATTTGTGGCTGAAGATGAACCACCTGCAGTGACCGTTGCTGATGGTG
ATTTATTGGTGAAATTAGTTGCTTCAGATTTAGGCTCAATGACTGTGGGGGCAAGCGTTT
ATTATCGAAAAGTGCCAGTAGGAAGCATTGCTGATTACCGCTTTACCCAAGATCAAAAAA
ATGTCGAAATAGACGTAGTTATTGATAAAAAGTACGCCAATCTTGTCAAAAAAGAAAGTC
GCTTTTGGAATATCAGCGGTATTCAATTTAATGCAAATCTCACTGGGGTCAATCTCAATG
TGGATAGTCTTGCTTCTATGGTGCAAGGGGCAGTTGCTTTTGACTCGCCTGATATGGCAA
CCAATGCCGAACAGGGCGAACGTTTTCAACTTTTCGATAACTTAAAATTGGCTCAACGAG
GAACAGAAGTAAACATCACCTTGCCAATGATGTCGAATTTAAAAGTAAATGAAACGCCTG
TTTATTACCAAAACCTGCAAGTTGGCGTACTTTCACACCTTGAGCTGAATGAAATTGAAC
AAGATTACTTCAAAAGCAAACCAACCCAAGCGACTATTCAAGGTAAATTATTGATCGACC
CTGCACACACGGATCTATTACGTTCTGGCAGTCAAATTTTACTGAAAGAACCTAAATTTG
CACTCAATAAAGAACAATTGAGTAAAGTGGGTGAGCTATTGAGAGGTGCTTATTTTGAAA
TCGAAAAGGGAGAAGGCGAACCTCAATTAACCTTTAATGTACAAAAAGAAACTGATTATT
TACTCACTCGCCCTAATGTGCTGGCAATTACCCTTTCATCGCCACAATCTTATGGTGTAA
GCGAAGGGCAGGGCATTTATTATAACGATATACAAATTGGCGAAATTGTGAAACGCCAGT
TATCGCTTAACGGCGTAGAATTTCAAGGCATCATCTATCCGCCTTATCGTACCCTTGTCG
CGGGGAACAGTAAATTTGTGGCGATCTCGCATTTAGATGTAGCCGTTGGCTTAGATGGTC
TAAGAGTGCAATCCGCTTCTCCATCAGAATGGCTTGCTGGCGGTGTTCGTATCCTCTCAG
ATAAAGCTCAAGGGGAAGCGAAAAAACAATACCCATTATTCAAAGATATTGAGAGTGCAG
AAGCTGGTATTGTAGGTAGTGAGAAAAAAGCAACGCTGAGTTTATCTGCTACAGAATTAT
CCAGTATTGATAAAGGCTCACAAGTGCTTTATCGCAACTTCCCGATAGGTGAGGTGCTTA
ACATTCGCCCACAAAAAACGAAGTTTGAAGTTGATCTATTTATTGAACCTAAATATCGCC
ATCTACTGACGGAAACTAGTCGTTTCTGGGTTGAACCAGCGGTAGAGGTAAACGTATCGA
CCAACGGTGTTAATCTCAAAATGGGTTCACTAATGCGAACACTCAAAGGGGCGATTAGCT
TTGATAATCAGGGAACTAAAGATAGCAAGACCTTGTATAGCAGTTACACGAAAGCGATTT
CTGGTAATACTTATATTACCTTGATTGCTCAAGATGCCTCTAAATTAAGCAAAGGAATGC
CGATTAAGTATATGGGATTAACTATCGGCAATGTTGAAACGCTACAGCTAGACAATGCAA
GAAAACAGGTGAAAGCCACCGCTTACATCGAAGGACAATATTATGCCATTGTCGCCAAAG
CAGGTAGCAAATTTAATGCTGTTTCCCCTGAAATTGACACAACAGGCTTCAAAAATCTTG
ATGCTGCTATTCAAAACTACATCAGCGTAGAAGCAGGCAATGGCAAACGAAAAACGCAGT
TCAAATTAGGGGCAACAGACACCGCAGATACACAATATGGTAACGGCTTCCCAATCATTG
TGGAAACCAGCGACGCAAATGGCATCACCCTACAAGCCCCTGTAATGTATCGAGGAATGC
AAGTGGGTATGGTACAACAACTCAGTTTAAGCGAACTCGGTGATCGAGTACTGATCCATT
TACGCATAGCCAATCAATATAAACACCTTGTCCGTAAAAATAGCGAGTTCTGGGCTTCCT
CAGGCTACACAATGGATATCAGCCTCAATGGTGTCAGCCTGAACTCAGGCACAATGTCCC
AATTATTTAACGGTGGAATTAGCTTCTCAACTCCATCAAGTAAGGTTGTTCAACCTCAGG
CAGAAGCTAATCGCAGATTTTTATTACAACGTAAATTACCTGAAGAAGCATTAGAGTGGG
ATCAGGGGTTGGCGGAGTAGGAAAAAAATTCCTATCTTATACTAGGGATTAACGACATAG
TGGACAAAAGTGTTGGTAAAAGGTGGCTTAAAGCCTTATAGTACAAGGCTTTAAGCCTTC
TTTTTGAAATATGAACAAAAAACTGCCCATTTTGCCAAAGTCTGAAAATAAAGAAACATT
GTATACAAAATAATACTCAACGTTATTTTTGTAATGAATGTTATAAAACGTTTATCTTAA
AATCTAAATTAGATCCAATTAAAATTTGGACTGATTACACATCCGGAAAACAAACCTATC
AACAACTTGCCGAAAAATATCATTGTTCGGTTAGAACTATTCAAAGATATATTGATAAAG
TCCCTAAAACAGCTTTAAAACTACCTTCAAATCGATACCTAAACATCATTATGGATACAA
CGTTTTTCTGTCGTTATTTTGGCGTATTAGTGCTAATGGATTCTAATTCAAATAATGTGA
TTTCCCATTACTTTGTGCGAACCGAAAAAGATATTTACTACAAACTTGCCCTGAATAGGT
TAAGAGAAAAAGGCTATATCATTCAATCGATTACCTGTGATGGTAGATGTGGTTTGATGA
AAGATTTAGGGGCTGACGTAGATTAGCTAGTATGCTAACCTACAAAAATGAAGATAACTC
ATTGTAAATTAAAGAAATCTATACAGAAGAAACTCCTTGAATTTTTTGTGTTAGAAGTAA
CAGCTCGATCAGTCGCAGATTTGCTAGGTATTCAGCCCAATTCAGCGATCCTGTTTTACC
GAAAAATCCGTGAGGTCATCAGTAATCATTTAGCCCTTGAAGCAGATGAAGTATTTGACG
GACAAATTGAGTTGGATGAAAGCTATTTTGGTGGACCTCGTAAAGGAAAACGAGGTCGTG
GAGCAGCAGGAAAAGTGGCTGTTTTTGGGATATTGAAACGGCAAGGAAAAGTATTTACTG
TGGTCGTCAATGATACGAAGACAACAACGCTAATGCCTGTTATAGCAAGGAAAATCAAGC
CTGATAGCTGGGTTTATACCGATACTTATCGTAGTTATGATGCCCTTGATGTAAGCGAAT
TTCACCACGAACGCATTAACCATTCGGAATTGTTTGCAGTGAAACAAAATCACATCAACG
ACATTGAAAATTTTTGGAATCAAGCCAAGCGGATACTCCGAAAATATAATGGGATTGACC
GAAAAAGTTTCCCTTTATTCTTGAAAGAATGTGAATTTCGGTTTAACTTTGGAACACCAA
AAGAGCAACTTAAAACGTTGAGAAAATGGTGTGAAATTTAGGGCTAATCTACGTCAGCCC
CTAAAAATGGTTGAAAATTTCAACGGGCAGCATTACAACATTTATCACTGTATAAGGCAA
ATATTATTTTAAAAAATAAAATTTTTACTAAAGAATAAGGAACTTATTGGAAAGTCTATG
GACTACTGTAACTAAATAAAATATAGTAGGCAGCATTTTTATTCGCTTACCTAACATTCA
TTTTTTAGATTGGAACATTTTATGTCTGAACAACAACTTAATACCATTCAAAACCTAAAA
ACCGCTTTATCTACAAAAGAAATCATTGCTTATTTGGCTGAAAAATTTCCGTTTTGCTTT
AATTTAGAAGGCGAAGCTAAACCTCTAAAAATTGGACTTTTCCAAGATTTAGTTGAAGCG
TTGAGTGATGATGAAAAAATCAGTAAAACGGGGCTTCGTCAAGCATTACGTGTTTATACA
ATGAACTGGCGTTACTTACACGCATGTAAAGAAGGTGCTGTACGTGTCGGTCTTCAAGGA
GAAGAAGCGGGAGTTGTTGAAGCTGCACAAGCAGAACATGCAGCACAATCTTTAGCCGAA
GCTAAAGCAGCTTATGCAGAACGTAAAGCTCAGCAATTAAAAGAGAAACGCAAGGAAGAG
CGTAAAACTTTCTTTAAACAAAAAGCACGTGAAGCGCATGCCAAAAAACGGGCTGAAACG
AAAAAACAAGAAATGCCAAAAGCATCTTTAGAGAGTTTAGTCGCATTAGAAAGCAAATTT
GCCAAAGGCAAAAAATAACCATTGCTATTAATAGGATAGATATGAAATATACTAAATTCA
CTACATTTGTAGGAATGTGCTTGGGGGTGATGGGCATTAATGCTTTTGCCGTCGAGCCAC
AAATAAAAGAGAGTGAGCTGGTTATCCCAGAACCATCAAATCAACATATTACTTCAACTA
AACGTGTTACGGCTCGCTTAACACAATCGCATTATCATAAGTTTCAACTAGATGATGCTT
TTTCTGAGAAAATTTTTAATCGTTATATTGATTGGCTTGATGGTTCTCACAATACCTTTT
TACAGTCTGATATTGATGAATTGCGTGCTAAGTATGCAACCAAGTTAGATGAAGAACTCT
ATGAAGGCAAACTAGATATTGCCTTTGAAATGTATGAGTTAATGACAAAACGTCGTTATG
AACGTTATAAATATGCTTTGTCTTTGTTAGATAAAGAGCCTGATTTAAAAGGGCAGGATC
AAATTGAAAATGATCGTGAAAAAGCACCGTTCCCGAAAACTACCACAGAAGCTGATGAGC
TTTGGTTGCAACGAGTAAAAAACGATATTATTAATCTTTATTTGAAAGATAAGAAATGGC
CTGAAATCAAGAAAACACTGACTAAACGTTATAACTTGGCAATTCGTCGTTTAACACAAA
ATAAAGCCGATGATATTCTGCAAACTTATCTCAACGCTTTTGCAAGAGAAATTGATCCGC
ATACAAGTTATCTTTCACCTCGTGCAGCTAAACGTTTCCAAGAGAGTATGAACTTGTCTT
TAGAAGGCATTGGTGCGACGCTTTCAATGGAAGATGATATTACGATCATCAAATCTTTGG
TGCCTGGTGCGCCAGCAGCGCGTAGTAAAAAAATTGCAGCAGGTGACAAAATTGTTGGTG
TGGGGCAATCAAAAGATAAAATCGAAGATGTGATTGGCTGGCGTTTAGATGATGTTGTCG
ATAATATCAAAGGTAAAAAAGGTTCGACGGTTTATCTTGAAATTGAACCTGCTAAAGGCG
GCAAAACCAAGATTATTAGTTTAGTTCGGGATAAAATTCGTCTTGAAGACAGTGCGGCGA
AATTAACTGTTGATAAAGTAGACGGAAAAAATATTGCTGTGATCAAAATTCCAAGTTTCT
ATATTGGTTTGACTGCAGATGTGCGTAAACTTCTCGAACAGATGAAAACCAAAAAAGCAG
ATGGGTTGATTATTGACCTGCGTGAAAATGGTGGCGGTTCTTTGCCTGAGGTAGTGGAAT
TAACGGGATTATTTATTAAAGATGGTCCTGTTGTTCAGGTTAGAGATGCTTTTAATCGTA
TTCGTGTTCACGAAGATACCGATAGTACAACATTATATGATGGCAACATTTTAGTGATGA
TTAACCGTCATAGTGCTTCGGCTTCTGAAATTTTTGCGGCTGCAATGCAAGATTACAATC
GTGCGATTATTATCGGGCAGCAAAGTTTTGGTAAAGGTACTGTTCAACAAAACCGTTCTT
TAAATATGGTTTATGATTTGGATCAAGAGCCGTTAGGTTTTATCCAATATACAATCCAAA
AATTCTATCGAATTAATGGTGGCAGCACCCAAATTAAAGGGGTTGAAGCAGATATTCGTT
TCCCTGAAATTATCAATGCAGAAAAAACAGGGGAAGGATTTGAAGATAATGCTTTGCCTT
GGGATAAAATTCCTGCAGCAACTTATTCAGAAGTCGCAAAAGCTAGAGATGTAGTTGCAC
AACTCACTGAAAATCACGAAAAACGTATTGCTAAAAATCCTGAATTTATTGCTTTAAATG
AAACTATCGCAATTAATAAGGAAAGAGATGATCGTAAATTTACCTCACTTAATTTAGCTT
CTCGTCAAGAAGAGAGTAAAGCTGATGAAGCTCGTCGTTTGAAAGATTTAAATGCTCGCT
TTAAACGTGAAGGTAAAAAACAGATCAAAGATCTTGAACAGTTACCAAAAGACTATGAAG
CCCCAGATTTCTTCTTAAAAGAAACGGAGCAGATGATGGTTGATTGGTTACAATTTGATA
AAAAATAATAAATACGTTTATAATGTGGAAGTTTATCAGGCCGCTGTTTAAGCGGTCTGA
TTTATTACTCATTTTCCTAATGGATTAAATTGAATGAAAAGTTTAACTTTTTTGTCAGTA
ATATTGTTTTCTAGTGCTGTGGTTGCTGAAAATGGAAGTGCGTTGAATGTTAGTTCTCAG
CATAATGCTGCAACATCTGTTCCTGATGAGCAAATTTTGCCTCAGTTAAGTTTTAAAGCG
CAATTAGTCCGTATTGCTGAACTGACACAAAATGCAGAATATCAATTTCAATTGGCTGAA
AGAAAACGCGTTGAAGCCGAAAAATTAATTCATGCCGAGCAACGTATTCAACAAGAAACA
TTAGGCTATCATTTACTATTATCCAATACGACAGCAAAAGTATATCTCAATAATGAGTTT
GCCCCTTTGTGGAAAGATAAAGTGGCAGAAAAACAGTTTTTAAAAGAATATGCAGTATTC
GCCGTAAGCGGCGTTTCGCCTAAATCAGCTAATGCGTTACAACAAATTCTAAATATGAAT
GAGAGATTTGCTCGCGATATTCTACTCACAGATAGTTTCTTAGATTATCTCTATTACACA
GAAAATGTTGATCAATTTTCAAATCAGTGGTTATATCATTTAGGAAGCTATTCAACTAAA
ACACCAACAGAATATCGTATTGCTACTTGGTTGGAAGCGATGAAACAAGATCGCCACGCT
CAGTTTGTCACGGATCTAATACCTAAAAACCATATTTACCAAGAAACCGTACAAAAATTA
TTTGAAATATCATCTAATGATGCTCTCAATCAGGGTGGTAATAAATCAGCAAAATCTACA
AAAGAGAATAAAGGTAGTGTAAACACGCCTTCATTTACTCAATTAGCACTTAATGCGCAG
CGTTTACGTCTTATTCCAAGTTTTAATAATGGAATTTTTGTCAACATCCCAAGCTATCAG
CTCTATTATTTCAGAGAGGGCAAACTTGTTTTACAGTCTAAAGTAATCGTGGGAAGAAAT
GATCGCAAAACACCTGTCATGTACAGCAAACTGAGCAACGTTGTCGTCAATCCGCCTTGG
AATGTTCCATCAACAATTAAGAATAAAGATTTAGTACCAAAACTTCGTAAAGATCCAAGC
CTTGCTGATAAATTAGGCTATGAAATTTTAGATGGGAAAGGCAATAAATTTAGTGCTCAT
AGTATCAACTGGGCAGCTTATGAAGGAAAAAATAATTTCCCGTATCATATCCGTCAAAAA
GCGGGAGATGATAGTGCTTTAGGGCGTTATAAATTTAATATGCCAAGTTCCGATGCAATC
TATTTGCACGATACACCAAATAGAGGGTTATTTAGTAAAAAAAATCGTGCGTTAAGCTCT
GGCTGTGTTCGTGTAGCTAAAGCAGATGAACTAGCTACGTTATTATTGGCAGAAGCTGGG
TGGTCATCACAGAGAAAACAGGACGTTCTTGCAAGTAAAAAAACAATATCTGCACCTATT
CGTTCAGATAATCCTGTTTATTTATATTATGTAACATCCTGGGTTGAAGGCGGTAAAATA
TACACCTTACCTGATATTTATCAATTTGATAAATCATTACCTAAAATCAACTTAGATTGG
GAAAAAGTAAAAAGTGTGATCTAGTCCACAAAATAAAAAATTTCCGAAAGAGATAAGCTA
TTTTTTAGAACTTTCTTTTTGATAAAATGTCGAAGTCAGACTGAATATATTTACCTTTAA
GAGATTAAAGGAGAGATTGTCGGTAAATAACCCAAATGCGAGGATAAAATGGAACAAACA
AATTTACAACGCCGAAGATGGCTTGCATTAGGCGGAATAGTTTTGGGTGCAACCTTGTTA
CCTAATTTAGTTCATGCGGTAACGTCAACTCCAAAACCTCTTATTCTACGTTTAAAACGC
TTAAGTACAGGCGAGACCTTATCGGCTAATTATCACACTAACGGATTTGTTACAAAGGAT
CTTAACAGATTAAATCATATTATGCGCGATGTGCATATCAACAGAATTAAGCGAATTGAC
CCAAAACTATTCGTAAAATTAACTCAAATTCAAGCTCGCTTGGGTCTTCGTAAATCTGAA
ATTCTTATTGTAAGCGGATATCGTTCTGCTCAAACAAATGCTAGATTACGCCGTCGTAGT
CGAGGCGTTGCTAGCAATAGCTACCATATTTTAGGTAAAGCCATTGATTTCCGTATTGAA
GGTGTTCCTCTTGCCCGCATAAAAGCGGCAGCAGAAAGCCTGAATAACGGGGGGGTTGGT
TATTATCCTCACAGTAATTTTGTCCACGTCGACACTGGCCCTGTTCGTACTTGGCGCGGT
TCATAAGCGGTTTGATTTTATGTTTAATTTGCAAATTATCCCTGTAAGTGTTTTCCAACA
AAATTGTTCTGTTGTTTGGGATAACGAAAAAAATGCAGCAATTATTGATGCTGGAGATGA
TGCAGACAAAATAATTCGGTTTGTAGAAGAACAACAATTAAATGTTCAGAAGCTATTGAT
TACTCACGGTCATCTTGATCATATTATGGCTGTTGATCAATTGAGAAAACATTTTAATGT
TGATGTCTTTGGCTCTCATCAAAACGATCAACCTCTTTTTGAACAACTTCCTAATATTTG
TCAGAGCTACGGGCTTCCTTCATCGCCCGCTTTCTTACCGGATCACTGGCTAAATGCAGG
TGATAAAATTCAAATTGGAGCTTTAACATTCCATATTCGCCATTTACCAGGCCATTCACC
AGGTCATATCGGCTTTTTTGATTTTGAGAATAAAATTGCCTTTAGTGGCGATGTGCTTTT
CAAAGATAGTATTGGAAGAACCGATTTATACCAAGGTAATTTTGAGCAGCTCATTTATAC
AATAAAAACACAACTATTTGATTTAGAAGATGATTTTATCATTATTCCTGGACACGGATC
TCATACCACAGTAGGACGTGAAAAACAACATAACCCATTTTTAAAGTAGTCATATGAAAA
AAATTAAACTTCTATTTTTAGTACTCAGTACCGCTTTTCTAACCGCTTGCACCTCTTCTA
TTGATCCTGAAACTGGCACCCGTTCAGATCCATTGGAAGGATTTAACCGAGCAATGTGGA
AAGTCAATTACGAATATCTCGATCCTTATATTCTTAAACCTGTAGCAAAGGGCTGGCGAG
ATTATATGCCAAGCCCAATTAAAACAGGTTTAGTCAATGTGGCAAATAACCTCGATGAAC
CTGCCAGCTTTGTAAACCGATTAATTGAAGGGGAAGGACAAAAAGCAATGGTACACTTTA
CTCGCTTTTGGTTTAACTCTATTTTTGGATTAGGCGGGTTAATTGACTTCGCGAGTATGA
CCAATGATCTTAAAATTGATAAACGTAGAGAATTTGGGGATACTCTAGGCGCGTATAATG
TGCCTACAGGACCTTATGTGATGTTACCAATGTATGGACCCGCAACGCCTCGTCAAGATT
TAGGTCGATTAGTAGATACTAGTTATCCAGTTTTATCTTTACTCGCTACACCTTGGAGTA
TCACAAAATATGTCGTACAAGGATTAGATTCCCGTGCACAGCTTATAGGACAAGAAGCGT
TATTGAAGCAATCTCAAGATCCTTACATTACTTTCCGAGAAGCCTATTTTCAAAATTTAG
AGTTTAAAGTAAAAGATGGTAAAACAGAAAATAGTGAGCAAGAAACATTATCTGAAGAAC
AGCTAAAAAATATTGATTGATGATTTACCTGTAAAAATTTACACTAAAACGCAAAATTCC
TATTGACACTGTGTGTTTAAACAGTAAAATAACTGTATAAACACACAGATTTATTTTAGA
GGATTTTTATGGCGTATCTTAGATCACTAACATTGGCACAATCCCATCAGCCTTTACCCC
TTTATCGAGATTCTAATATAAAGCACCCAATCAAACTGGATCTCTATTCTCTTTATGTTC
GTCGTCCTTCTGAAACCTTTCTGGTTCATGTGAAAAACCCTAATTTAATTGCATGGGGGA
TCGAATTAGATGATTTGTTAATTGTAGAGAATAATCAATCTGCTGAAATTAACGATCTTT
TGGTATTAGAGAAAAATCAAGAGTATAAGTTCTACCAATTTTTCAGTGAGATTAATGGAG
AGAAAATTTTATTTTCTTTAGACACCTCAGAACCTAATTTACGTATTAAAGAGTGGAGTG
ACGTCAATATCGCTGGGGTGATTACAAATATTGTACATCAAGTAAAACATCGCGCATTAC
AAAAAAACAGATTGTCTAACTGATAGGGATAATAGATAAAATACTTGCTAATGGGTATTT
TTAATTATTCTTAGCAACTCTTTTTATTTAAAAAATCTTGTATAAACAACATATTACGCC
TTTTTGTTAATCAGTTATGATTATTTAATTTTTGCTTAAGCTCGCTAAATAATTCCTCTA
AGCGATTTATTGTATTTTCTATATTTAATTCAGAATATTTCTCATAGGTAAAAATAAAAT
CCATATAACGCTTTAAGCCTGGTATAAGCACTTCTTGCATTATGACGTTTATAAGGGAAA
TGGTCTTTTTTATTGGCTTTATCACTTCGTTCTTTTAAAAACGTTTGGTGTTTTATAAAC
TAAGGACGTAATCGCTAATAAAATTCATTTTTTAAGATAAACGTTTTATGACATTCATTA
CAAAAGTAAGGTTGAGTATTATTTTGTATACCATGTTTCTTTATTTTCGGACTTTGGCAA
AATGGGTAGTTTTTGTTTATATTTCAAAAAAAAGTGGCTTAAAGCCTTGTACTATAAGGC
TTTAAGCCACTTTTTAGCAACAAATTTGTCTATTACACCAATTTACTTCAACTGAGCAAA
GGCTTGTAGCAAGTCTGCTTTAATATCCTCAACGTGTTCAAGCCCCACCGAAAAACGCAA
GAGCTTATTACACACACCACGAGCGATACGTTCTGCTTCAGGAATATCCATATGGGTTTG
GGTTGCAGGGTAAGTAATAAAACTTTCTGTACCGCCTAAACTTTCCGCAAAGGTAATCAT
CTTGATCGCTTTTAAGAATGGATTAACCCAGTTTTCATCTTTCAAGCGGAAAGATAACAT
ACCGCTTTTACCAGAATAAAGCACATCTTGCACTTGCGGTTGTTCCGCTAAGAATTTAGC
GAGTTCAGTCGCATTTTGTTGGTGACGCTCAACACGCAACGCAAGGGTTTTTAAGCCACG
AATAATCATATAAGCGTCAAACGGTGAAAGCACTGCCCCAGCACCATTTTGCAAATAGAA
CAAGCGGTCACATAACGCTTGCCCTTTTGCTACCACTAAGCCAGCTAACACATCATTATG
TCCTGCCAAATATTTGGTTGCACTGTGAATAACAATGTCTGCCCCAAGTTCAATCGGGCG
GAATAATACTGGTGTTAAGAAAGTATTATCGACAATCAGCAGTAAATTGTGCTTTTTAGC
AATTTTCGCAATCGCTGCGACATCACACTCTTCCATCAATGGATTAGACGGTGTTTCAAC
AAAAATCGCTTTAGTATTTGGATTAATCGCTTTCTCAATAGCATCAAGATCTGCCGTGTT
CACATAAACAGGCTTCACAGTATTGTTATTTTTATAGCTAAAATCTAACAAGCGGTAAGT
TCCGCCATAAACATCGCTAGAGATAATCCACTCGTCAGGGGCAGTAAAGAGCGACATCAC
CAGTTGAATTGCCGCCATACCTGAGGCTAACGCAAAACCTGCATCGCCGCCCTCTAAGTC
CGCAATGCCTTGCTCAAGTACACTACGAGTTGGGTTTTTGGTACGAGTATAGTCAAATCC
AGTAGACTCGCCGATCCCCATATGTCCATAGGCAGTCGAAAGGAAAATCGGGGTCGCCAC
CGCACCGGTACGCTCATCAGTACGATTACCCAGTTGGACTAAAGTACTTTCAATGTTGTT
ATATTTCATATCTATCCTTTTGCAAAATTTTGATTAAATCTGACCGCTTTTCTTTATTAT
AAATTGTTTAAATCCAACACATCGGTCATATCAAAAAGACCGTTTTGTTTGGTTTGAAGC
CATTTTGCTGCACGCACAGCACCGTTAGCAAACGTCATTCGGCTTGAAGCTTTATGGGCA
ATTTCAACACGTTCGCCTTCATCGGCAAACCAAACACTGTGTTCACCGACTACATCACCT
GCACGGATCGTCGCAAAACCGATTTCATCACGTTTACGTTCCCCTGTGATCCCTTCACGC
GCAAATACGCCGTGTGTTTTTAAATCACGACCTAAGGTTTTGGCAATATGTTCGCCCATT
GAAAGCGCTGTGCCAGATGGCGCATCAACTTTATGGCGGTGGTGAGCTTCAATCACCTCA
ATATCGCAATAATCGCCCATCACTTTTGCCGCTTTTTCTAACAGTTTAAATACTAAGTTC
ACCCCAACGCTGTAATTGGAAGCAAAGACAATACTGATTTTCTCTGATGCAGATTTAATC
GCCTGTTTGCCCGCATCATCAAAACCAGTTGTACCGATCACCATTTTTTTATTATGTGCG
ACACAAAAAGCGATGTGTTCCAACGTCCCTTCAGGGCGAGTAAAATCAATCAACAGATCA
AAATGATTGACCTGTGAAGCTAAATCGTCCGTGACAGTCACGCCTAAATCCCCAATACCA
GCCAACTCGCCAGCATCAGCCCCGACTAATGATGATCCTTTACGTTCAAATACTGCACCT
AATTCCACGCCCTCTGCGTTATTTACGGCTTGGACCAACTGACGACCCATTCTGCCACCA
GCACCGACAACGCCAATTTTTAATGTCACTATAAATCCTCTATAAAATGTTGTGATAAGC
GGTTGGATTTTACAAGAAAGTTACGTTTTTGAATACAGAAAGATAAGCATCCAAATAGAG
AAAACCCGATCTGCGAAGATCGGGTTGGTCTATAGTGAATAGCTTATTCAGGTCTTACCC
CTAAAGTATGACAAATAGCATAACTTAATTCTGAACGGTTTAAGGTATAAAAGTGGAAAT
CTTTTACTCCCTCTTTAGAGAGGATTTTCACCATATCCATTGCAATACTTGCCCCTACAA
GGTTACGCGTAGTTTGATCATCGTCTAAACCTTGATACATTTTCGCCATCCAGCTAGGGA
TTTTTACATTGGTAATTTTTGCCATCTTTTCTAACTGTTTGAAGTTCGACACAGGTAAAA
TGCCAGGCACGATTTCAACATCAATCCCCACCGTTGCACAACGATCACGGAAGCGAAGAT
AGCTATCAATATCAAAGAAAAACTGAGTAATAGCACGGCTTGCACCTGCGTCAATTTTCT
GTTTCAAATAGAGCAAATCAGATTGGGCTGATTTTGCTTCAGGGTGAACCTCAGGGTAAG
CGGCAACAGAAATCTCAAAATCGGCAACCTCTTTTAACAGTTTTACTAAATCCGACGCAT
AAAAAGGTTTCTTCGCATAGCCAGTAGGCTCATCGCCACGCAAAGCCACAATGTGACGAA
TGCCACTGTCCCAATAATCTTTTGCAATAGCACGAAGTTCGTCAGGGGTTGCATCAATAC
CTGTTAAATGTGGAGCAGCGACAATCCCTGTTTCTTGTTGAATGGTTTTTACGATAGAGT
GCGTGCGATTACGTTCCCCAGAGTTTGCACCATAAGTCACAGAAACAAACTTCGGTTTAA
GCACTTTCAAACGGTGAATAGAGTCCCATAGCAACGTTTCCATCTTTTCATTTTTAGGCG
GAAAAAATTCAAAAGACACATTAATTTTGCCATTTAAGTCGGCAACACTTTGATTTAAAA
GATCAATCTCTTTTGCATAACTCATTCAACACCTCTATCGAGCTTCTATTGCTGTTATTT
ATATAATGTTTAGTTTGCATACTGCTGTCTTTTTTTAGACGTTTAGATGGCTAAAACTTT
AAAATGCCAGCGATATGATGTCAATAAAATTATTTTCATTATTTCATGAATTTAATTTAT
GTAACTTGCAGATAATGATGAAAATTTTTAAATGTAAATTTTTTGTTAAATTTGTTATCT
GATGGTATTATCCCGTTGCTTGTAAAAAATACAACATCTGCTGTTTTTATTTTCAAACTC
AATTAAGCGGTATCAGGTCGCATTTAAGGGGGAAATAATGCTATCTCAACTCACTACACC
AAAAGGGCAAGCTATTCAACTAAATCATGATGGTTCATTGTCTGTTCCAAATTACCCAAT
TATTCCTTTTATTGAGGGAGACGGAATTGGCGTTGATGTCACACCAGCTATGCGTTTTGT
AATTGATGCTGCGGTAGAAAAAGCCTATCAAGGTCAACGAAAAATTGACTGGTTAGAGAT
TTATGCAGGGGAAAAAGCTAACCGACTTTACGGTGAAAACACATGGCTACCCGAAGAAAC
ATTAGCATCAATTAAACAGTATCATATTGCGATCAAAGGTCCATTAATGACCCCTGTCGG
CAAGGGGATTCGTTCTTTAAACGTAGCAATGCGTCAAGAGTTAGATCTCTATAATTGCTT
GCGTCCAATCCGTTACTACCAAGGTACGCCAAGTCCTGTGAAATATCCAGAATTAGTGGA
TATGGTGATCTTTCGTGAAAATTCAGAGGATATTTATGCTGGGGTAGAATGGGCGGCAGG
TTCCTATGAAGCTGAAAAAGTAATCGCTTTTTTACAGCAGGAAATGGGCGTGAAAAAAAT
TCGCTTTACGGAAGAATGTGGCATTGGTATTAAGCCCGTTTCACAAGAAGGGACTCAGCG
TTTAGTGCGGGCTGCATTACAGTACGCGATTGATAATGATCGTAAATCACTCACTTTAGT
GCATAAAGGCAACATCATGAAATTTACCGAGGGGGCATTTAAAGAGTGGGGATACCAAGT
TGCCAAAGACTTTGGTGCAGAGCCAATAGATAATGGCTCTTGGCATCGTTTAAAAAATCC
AAATACAGGACGAGAGATCATCATCAAAGATTGCATTGCTGATGCTTTTTTACAAGAAAT
TTTATTACATCCAAGTGATTACGATGTGATTGCAACGCTTAATCTTAATGGTGACTACAT
ATCCGATGCACTTGCGGCACAAGTTGGCGGTATTGGTATTGCACCTGGTGCAAACATAGG
GGAAGAGGCGGCTATTTTTGAAGCAACGCATGGTACAGCGCCTAAAATCGCAGGTCAAAA
CAAAGCAAATCCAGGCTCGATCATACTCAGTGGCGAAATGATGCTACGCCATTTAGGTTG
GACTGAAGCGGCAGATTTAGTGGTAAACGCAGTATCCAAAACCATCTCAAATAAGACAGT
GACCTTTGATTTTGCGGAAACATTAGAGGGGGCAACACTCCGTACAACTTCGGAATTTGC
CCAAGATATTGTCGCCAATATGTAACCGCTTATACACATAGAGATAATCATGCAATTTTG
TGATCTTGTTAACAAAATGTAAAATTTGTTAAATTTATTGCTTGTCGTTTTTACTCTCTC
TGTTATGATTATCTCATCGCTCATTTTTTATCTATATTGAAGTGGGGATCATCATTATGT
CTTTCTTAACTGAATACCAAACACATGTTTTTGAACGAGCTGCACAAGGTATTGTGCCAC
TGCCATTAAATTCAGCGCAAACAGCAGAGCTTATTGAATTACTTAAAGAACCTGCTGATG
CAGATAAAGCATTACTCTTGCACCTCTTTGAAAATCGAATACCAGCAGGGGTTGATGAAG
CAGCCTATGTTAAAGCCAGCTTTTTAGCAGCCTTAGTAAAAGGGCAAGCAGTTTCGCCGC
TCATTTCCCCACAACAAGCCGTCAGCTTGCTAGGCACAATGCAAGGGGGGTACAACATTG
AACCGCTTGTTGAAGCACTTGATGATCCAAGCCTTGCTCCTATTGCCGTCAAAGCACTCT
CTCATACGCTCTTAGTATTTGACAGTTTTCATGATGTGGCAGAAAAAGCGAAGCAAGGAA
ACTGCTTTGCTAAAGAAGTATTAACCTCTTGGGCCAATGCTGATTGGTTTTTATCTCGTC
CAAAATTAGCCGAAAAACTCACACTGACCGTGTTTAAAGTGACAGGAGAAACCAATACAG
ATGATCTTTCGCCTGCACAAGATGCTTGGTCACGCCCAGATATTCCATTGCACGCACTGG
CTATGCTTAAAAATGAACGGGAGGGTATTGAACCTGACCAAGCTGGTGTAGTTGGTCCAA
TGAAACAGATTGAAGCCCTTAAACAAAAAGGTTTTCCACTTGTTTATGTTGGCGATGTTG
TAGGAACAGGTTCTTCACGTAAATCGGCTACAAATTCGGTCTTATGGCTCATGGGAAATG
ACATTCCTTACATTCCTAATAAAAGAGCTGGAGGTGTGGTATTAGGCGGTAAGATTGCTC
CTATTTTTTTCAATACGATGGAAGATGCAGGCTCATTACCCATTGAAGTGGATGTAAGCC
AATTAAATATGGGCGATGTAATCGACCTCTATCCCTATGAGTGCAAAATTTGTAAGCATG
GCAGTGACGAAGTATTAGCCCAGTTTAGTCTTAAAACGAATGTGCTTCTTGATGAAGTTC
GTGCAGGCGGACGTATTCCATTGATTATTGGTCGAGGTTTGACACATAAAGCACGCATGG
CACTAGGATTGCCAGAAAGTGAAGTGTTTGTTAAACCTCAAATACATGCTAAAACAACAG
TCGGCTACACACTTGCACAAAAAATGGTTGGGCGAGCTTGTGGCGTGGAGGGCATACGCC
CAGGGCAGTATTGCGAACCTCGAATGACAAGTGTTGGCTCACAGGATACCACAGGTCCAA
TGACCCGTGATGAGCTTAAAGATCTCGCTTGTTTAGGTTTCTCAGCTGATTTAGTGATGC
AATCATTTTGCCACACGGCCGCGTACCCTAAACCTGTAGATGTTGTGACACATCATACCT
TACCTGATTTCATTATGAACCGAGGCGGTATTTCACTACGTCCAGGTGATGGTGTTATTC
ACTCTTGGCTTAATCGAATGCTATTGCCCGACACCGTAGGCACAGGTGGCGACTCACATA
CACGTTTTCCGATTGGCATCTCATTTCCTGCAGGTTCAGGCTTAGTTGCCTTTGCGGCTG
CAACAGGAGTAATGCCATTAGATATGCCAGAGTCTGTTTTAGTCCGTTTTAAAGGCGAAT
TGCAACCAGGCATTACCTTACGAGATCTCGTACATGCAATTCCCTATTATGCCATTAAAC
AAGGGCTATTGACGGTAGAAAAAGCAGGTAAGAAAAATATCTTCTCAGGTCGCATTTTAG
AAATTGAGGGATTAGAGCACCTTAAAGTTGAACAGGCTTTTGAACTTTCAGATGCCTCAG
CCGAACGTTCTGCTGCTGCTTGTACCATAAAATTAAATCAAGAACCGATCATCGAATATC
TTCAGTCTAATATCATCTTACTAAAATACATGATTGCTGAGGGTTACGGCGACAAACGAA
CCCTTGAACGCAGAATTAAAGCCATGGAAGAGTGGCTGGCTGTCCCACAATTATTAGAAG
CAGACAGCGATGCTGAATATGCCGCTATCATTGAAATTGATTTAAATGACATCAAAGAGC
CTATTCTTTGTGCCCCAAATGACCCTGATGATGCTAGAACACTTTCCGAAGTGCAAGGTC
AACAAGTCGATGAAGTCTTTATTGGCTCTTGTATGACGAACATAGGTCATTTCCGTGCCG
CAGGTAAATTGCTTAACCAGCATCAAGGCATGATCCCAACACGTTTATGGATTGCTCCAC
CAACTAAAATGGATGCAACACTACTTAGTGAAGAGGGCTATTACAGCATTTATGGCAAAA
GTGGAGCAAGAATTGAAATACCAGGTTGTTCACTTTGTATGGGAAATCAAGCTCGTGTAG
CCGACGGCTCAACCGTTGTTTCAACCTCTACACGCAATTTCCCAAATCGCATGGGTAAAG
GCTCTTTTGTCTATCTTGCTTCTGCAGAGCTTGCGGCAGTCTGTGCATTACTAGGACGCA
TTCCCACATGGAAAGAGTATTTAGATTATGTACAACGCCTAGAGGCAGATAAAACGGATA
CATACCGCTACATGAATTTTGACCAAATTCAACGTTATACCCAAAAAGCAGATAACCTCA
TTTTTCAAACAGCGGTTTGATTTTGCACAAAATTTACGATAACAGGGAGGACAAAATGCC
TAAACTACACCCGACTTTAACTGCAGAACTTCACCTTAATGATGGGCGTAAAATTCCATT
GCCCGTTTATCAGAGTGACTTAGGTTTTGATGCAATTGGCGTTGAGGCATTGCAAAAGCA
CCAACTCTTTACCTACGATCAAGGGCTAACATCTACTGCACTATGCCAATCCAGTATCAC
CTACATTGACGGCGAACAAGGTGTCTTACTGCACCGTGGCTATCCGATTGACGAGCTTGC
TTTAAATAAAACCTATCTTGATATCGCCTATCTTCTTCTAAATGGAGAACTGCCTACAGA
AGAAGAATTGGCTGAGTTCAAAAAAGAGATCTGTTCACATTACATGGTAAATGAACAATT
TACCCGCTTGTTTCAAGGTTTCCGCCGAGATTCGCACCCAATGGCGGTTATGTGTGCAGC
AAGTAGTGCTTTAGCCGCATTCTACAATGACATGCTAGACAGTGATGACGAAGCACATCG
AGAAAAAACCGCCATTCGCCTCTTAGCCAAAATGCCAACCCTTGCAGCCATGTGTTACAA
ATACAACATCGGCCGCCCATTTATGTATCCGCAGTACCACTTATCCTACGCAGGCAACTT
CCTACACATGATGTTTGCAACACCTTGTGAACCTTATGTGGTTAACCCTGTACTAGAACG
AGCTATGGATCGCATCTTCACACTTCACGCAGACCACGAACAAAACGCTTCAACATCAAC
AGTAAGAGGCGTTGCTTCCTCTGGGCCAAACCCATTTGCTTGTATTGCGGCAGGGATTGC
ATCACTGTGGGGGCCAGCTCATGGCGGAGCAAACGAAGCCTGTATCAAAATGCTACAGGA
GATCGGCACGGTTGACCGTATTCCTGAATTTATCGCAAGAGCCAAAGACAAAAATGATCC
ATTTCGTCTAATGGGATTTGGTCACCGAGTATATAAAAACTACGATCCAAGGGCAAAAGT
TATGCGGGAAACCTGCCATGAAGTCCTTGCAGAATTAGGAATAACAACACCATTACTTGA
AGTTGCAATGGAACTAGAACGCATTGCCTTAAGCGATCCTTATTTCATTGAACGCAAACT
TTATCCTAATGTTGATTTCTACTCAGGTATTATTTTACAATCCATAGGCATTCCAACTTC
CATGTTTACTGTTATTTTTGCCTTAGGCAGAACAGTCGGGTGGATTGCAAATTGGAAAGA
AATGTGCGAAGAGAGCCTCAAAATTGTCCGTCCAAGACAAATTTATACGGGGTATAAAGA
AAGACATATTAAATAATAAAACGTTGAGATAAATAGTTGCTAAGATCGTATTGGTTCTTA
GCAACTATTTTTGATTCTATATGTAGAAAGGAAATTACCCTAAAATTTTATTGAGTTCAT
CGCTTATAGATTCTACAGATTGAGTACCATCTAAACGGTAGTATTGAGTATTTCCTGCTT
CAGCTTCCGTAGTATAGTACGCTATCAATGGTTTAGTCTGTTTATGATAAATCGCTAAAC
GTTCTAGTACAGTTTCTGGTTTATCATCCTGACGAATAATTAGGTCTTCGCCAGTTATAT
CATCTTTACCTTCTACTTTCGGTGGATTATATACAACATGATATGTGCGACCAGATGGCT
GATGAACTCGACGTCCACTCATACGCTCAACGATTACTTCATCTGCCACATCAAACTCTA
ATACAAAGTCGATTTTTACACCAGCTTCTTTTAGTGCATCTGCTTGTGGAATAGTGCGAG
GAAAACCGTCTAGCAGGAAACCATTTGCACAATCTGGTTGAGAAATTCGGTCTTTAACTA
AGGCAACGGTTAATTCATCTGGAACTAATTTTCCCTCGTCCATTAATGCTTTGGCTTGTT
TACCTAACTCTGTTCCTTCCTTAATGGCAGCTCGGAACATATCCCCTGTTGAAATTTGTG
GAATACCAAATTTATTCATCATAAATTGGGCTTGTGTACCTTTGCCTGCACCAGGTGCTC
CTAATAAGATAATTTTCATAGTAAGACCTCTTAAAATAAAAATAGTGGAGTAGATTAGTA
ACCCTATTGATTACTGCTTGAGTTGTGAATTTTATTATGTAAATGCTCACTTGTTAAGTC
AGTTTAAATTAAAGCGAGCTAAAAAATACCACTAAAATCAAAAGCGGTATCACATATTTA
ACATAGTTAAACCACAAATTCGTTAATGTTTTCCCTGCCCCTAACTCTTCCTTCGCTTCA
TCTTTTAAGACAAAACCAACGAAAATCGCACTGCCGAGAGCAGTGAGAATAAATAAAATA
TTACCACTGATATAGTCAAAGGCATCAAAAATACTTTTGCCTATAATGGTGATATCTTTC
CATACATTATCACCTAAAACAGATGGTACATTACCAAAAATGAAAATCAGGGTAAGTGTC
CAGAAAATCGCTGCTTTACGGCTCATTTTAGTTTTTTCTTGTAAAGCGGTGATGATCACT
TCATAGATGGTTAATGAGGTCGTCAATGCTGCGACCACTAATAATCCAAAGAAAATAATA
GCAAAGATCGTACCGCCCCACATATTAGAGAAGACAATCGGTAGGCTTTGGAAGACGAGT
GTTGGGCCTGAATTTGGAGCAATGCCAAAGCTAAAGAGTGATGGGAAGATCATAAAGCCT
GCCATGACTGCAATTACCGTATTTAGTACCCCTGTGATTGTCGCAGTTCTCACTAGATTT
TCTTTTTTATCTAAGTAGCTAGAAAGGGTAATTAATACGCCGAAACCTAAGCTAAGTGCA
AAGAAGACTTGCCCTAATACAAAGACAAACAATTGCGGTGTAATTTTTGAGAAATCAGGC
ATTAAATAGAATTTAATCCCTTCCGCTGCCCCTGGTAAAGTGACATTACGGATCACCATA
ATAATCAAGAAGATAAAGAGTATCGGCATAAGATATTTAACTGAACGCTCAATGCCATCA
ACAATGCCTTTGACTAAGATGAAGTAGTTTACTAATACAAACAAGCCAGTATAAGCCAAA
ATGGTAACTGAGCTGTTAAAAATACTCTCTTTAAAATAAGTAGATGTAGTTTCTACGGTA
ACAGGTGATGATAGATCTAAACCGCCCGTTACAAGACTGCCGATATAGTTTAATACCCAA
CCACCAAGCACCATATAGTAAGCAAGGATACCAAAAGATCCTAATAATCCCATATAACCC
AAAATTTTCCACGCAGGGTGAATGGCTTTACCATTCGCTTTTCCCGTAAAGGCATCAATG
GCATTTACTCGCATACGGCGACCAATCACATTTTCAACCAAGATCATCGGAATACCGATC
ACGATCATTGCGATACAAAATAGCGAGACATAAGCTCCGCCACCATTTTCACCGACTAAA
TAAGGGAAACGCCACGTTGCACCAAAACCAACGGTTGCACCTGCTACGGTCATAATATAT
GCCAATCGATTTGACCACGATTGGCGTTCTTGGGGTTGTGTATTCATATTTTTTCCTACT
GCATACAAAAGGAAGTTAAGAGAACAGAGCAAAAAGTTCATCGACTTTAATTCGAGAGTC
AATGGATTGACCGATGTGACGCTGAACTTTCAGTTTTTTGATTTTTGCTCCACGGTAGAT
TTGCCGAGTAAACTCGGTATCGTGATTTGAAATTAAGACAGGGATTTTCGCCTGTTGAGC
TTGTTTTGCTCTGTCTGCTAAAGCAATTTGTTGCTCAAGGGAAAAACCGCCCCCAGCATA
ATGGGTAAAATTCGTTTCTTGCTTCAACGGGGCATAAGGCGGATCGCAATAGACCGCATA
ATCATCAGGATTATCTAATAGATATTGAAAGACTTGATGAAAATCGGCACAGATAAATAC
CGCTTTCTGAGCTTTTTCCGCAAAAAAGCGTAACTCTTTTTCAGGGAAATAATGGGTTTT
ATAATCGCCAAATGGCACGTTGAACTCATTTTTTTGGTTATAGCGACATAAACCATTAAA
ACCAAAACGGTTGAGATAAAGAAACAGTGCTGAACGACGTAGCAGATCTTGGCAAGCATT
AAATTCCTTACGTCGCTCATAATAAAATTTTGCCGTATTTGCTTGTGGATCATTAAACAA
GGCTTGCGATTGATGGATATAGCTTTCCACATCAGCTTTAATCACATTAAAGAGATTAAT
CAGATCAGGGTTAATGTCAGCAAGAATATAGCGTTCAAAATGTGTATTAAGAAAAACTGA
GCCAGCCCCAACAAAAGGCTCTACTAGGCAAGCCTTTTGGGGTAGGTGCCGATTAATTTC
ATCGGTCAGGCGAAATTTCCCACCTGCCCATTTTAAAAAGGCTCGCTGTTTCATTGTTAA
AACTTAGGATTGAGTAAATCGACGGATAGCATCTAACACTTGAGTTTCGGTCGCTTGAGC
GGTGACATAAGCTGTGCCAAGTGATTTTAATAAAATCAGACGCAACTGACCGCTTAGTAC
TTTTTTATCTCGCCACATATAAGGTAGATATTCTTCAGGCATCATTCCATCTGGTGAAAT
GGTTGGCAAGGTTGCACGAGCAATCAATTTTTCTAAACGAGCCACATCTTGTTCTGTAAG
ATCGCCTAGAATATGCGACAAGGCAGCTGCTTCAAGCATACCGACTGCAACCGCTTCCCC
GTGTAACCAGTTACCGTAGCCAAGATATGCTTCAATCGCGTGCCCAAAGGTGTGACCTAA
ATTTAACAAAGCACGGTCGCCTTTTTCTGTTTCATCGCGAGCCACTACATCGGCTTTCAG
TTGGCAACAATGTTGAATACAATACTCTAATGCAGACTGTTCAAGGGCAACGAGATCGTC
AATATGCTGTTCAAGCCATTCAAAAAATTGAATATCAAAAATTGCACCATATTTGATCAC
TTCCGCTAAGCCTGCACTCACTTCACGTTTAGGCAAGGTTTTTAAGGTATTTGTATCAAC
AATGACTGAAATCGGCTGATAAAACGCTCCAATCATATTTTTGCCAAGCGGGTGGTTTAC
CGCCGTTTTTCCCCCAACGGAAGAGTCCACTTGAGCTAATAAGGTGGTTGGAATTTGAAT
AAAACGGATACCACGTTGATAAGACGCAGCAGCATAGCCAGCCACATCGCCAATTACACC
ACCACCTAACGCAATTAATACCGAATCACGATTGTGATTTTTTTCAAGTAATGCGGTAAA
AATAAGATTGAGTGAGTCAAGGTTTTTATATTGCTCGCCATCGGGAATTAAAACCGAATC
AACTTTACAACCGATAGCTGTTAGCGTTTGTTCTACTGTTGCAAGATAATGGGAAGCAAC
CGTTGGATTAGACACGATCATCACCTTATCCCCTGATTTTAACGGGTGATAACTCATCGG
ATCCGTTAATAACCCTGCCCCTATTGCGATAGGATAGCGACGTTCTTTTAATTCCACATT
AACTTGCAACATATAGACTTCCCTGATTACTGTAAATTATCAATCATATCAATGATTTGC
GTTGCGACTACTTTTGCACTTTGTTCATCAGTTTGCAAAATAATGTCCGCAATTTCTTCG
TAAAGCGGATTACGAATTTTCGCCAATTCAACTAACGTTTGATATGGATCTTCCGTTTGT
AATAACGGACGTTTTTTATCACGTTGAGTACGCTCAAACTGTTTATCCACCGTAGTTTCA
AGATAAACCACAATACCACGAGCTGAAAGCACATTGCGGTTATCTTTAGACAACACCGAA
CCACCGCCCGTCGAAAGCACAAGACCTTGAGATTGTGTCAGCTCATTAATGATACGCTCT
TCACGCTTACGGAAACCAGCTTCACCTTCAATATCGAAGATCCAATCAATATCTGCCCCA
GCACGCTCTTCAATCACAGCGTCTGAGTCTAAAAAATCCATATTTAACATTTGTGCTAAT
TGACGACCAATCGTGCTTTTACCTGCACCCATAGGGCCAATTAGAAAGATATTACGTTTT
TCTGCCATTATTTGTTCTATAAATAAAAATAGAGTGAAAAATTGATTTGTGAATTTTTAG
AAAAAACAGACCGCTTGCACATACAAGCGGTCTGTTTTATGTTGAATTTTGTAAAAGTGA
TTAAAATTAAAACACTTATCTTATAAATTTACCACAAATCGCCCAAAATAAAGATGGGCG
ATATTATCTCAATAAATCGCCCTACTTTTCAACTGGAACAAAGAGAATTATCGAATTTTA
GAATAATTCTTTACTGATTTTTTCAGTTCCTTCAGGATTTGTACCTAGAGGTTGTTCAAG
TGCCTTCTCTACAATATAACGTTTCTTAGGTTCAGTTCCTTTAATGAAGTATTCGTTCAT
ATTTCCCCCTAATAGACCGCTTGTAGGCTCAATTTGTAATTCTATGATATTAGGTGGTAA
CTGTTCTTTTCGCTCTTCTTTATCCGAAAGAGCCACTTTCATATACTTAATCCACGCCGG
CAACGCTGTTTGAGCGCCAGCCTCACCACGTCCCAATTCACGTTTATTATCATCAAAACC
AACATAAACTGTCGTCACGAGGTTTGAACCAAAGCCTGCGTACCAAGCGATTTTTGCGTT
ATTTGTAGTCCCTGTTTTTCCTCCAATATCACTGCGCTTGATCTCATTTGCCACACGCCA
GCTTGTCCCTTTCCAGCCTTGACTAGCTTCACCTGTAATGGCTGTTTTTAATGCACTTCG
CATTAAGAACGCAATTTCCCCACTGATAACCCTTGGGGCATAATGCACTTCTCGATTAAC
AGCTATGGCATCTGCCATCAAGCTTGGGGCATTCTGTTTGGTTTTAGTGGCAATATCCAG
TTCAGGAATAACATCACTTTCATCATCTTTAGGAATTACAGTTTCTTCTGTGGTTTCCTT
TACTTTGACAAAATCAAAATAGGTTGGCTCTGGATAAATGACTGGCTTATCATCACATTC
TAAACAGGCAATTGCAGGGTTTGCTTTAAAGAGTTCATTGCCTGCACTATCTAAAATACG
GTCAATGATATAAGGTTCAATTAAATAGCCACCATTATCAAACACGGCATATCCCCTAGC
CATTTCTAACGGCGTGAAGGATGCTGCCCCTAATGCCAATGCTTCTGTCGCTTGATATTG
ATCTTTTTGGAAGCCAAAGCGTTGTAAGTAATCCGCTACATACTCTACGCCAGCCATCTG
AACTGTACGCACCATCATTACATTTTTCGACTTACCCAAGCCTACTCGCAAACGTAACGA
ACCTTCATACACATTCGGTGAATTTTTCGGTGTCCACGGTTTTTGTCCTGCTTTTGTAAT
AGTAATCGGCGTGTCGCTTAGAGTGGTTGAAAGGCTCAACCCTTTATTTAATGCTGCAGC
ATAGATAAAAGGTTTAATCGAAGAACCCACTTGCACTAAAGATTGTGTTGCACGATTAAA
ACGGCTTTGTTCAAAACTGAAACCGCCCACAATCGCTTCTATCGCCCCATTATCACTATT
TAGTGAAACCAGTGCAGAGTTTACATCTGGAATTTGCCCTAATTCCCATTCACCCTTACT
ATTTTGATGCACCCAAATTTGTTCACCAACATTGATCACGTCTTTTACTTGAGTAGGTGC
TTTGCCTTGGGCGGAGTCATTGATAAATTTTCTTGCCCAACGCATTCCAGACATCTTAAG
CTCAACACGTTCCCCTGTTGGCAACATCACATTCGCTTTATCTTTTGAAATTGCCAATAC
TGCCGCACTTGTAAATGGCTCAGAGCTTGGCAATTTGCTTAAGTGATCGATGATCTTTTC
TTCGTCCCACGCATTCTCTTTAGGGTTCCACAGTTTCTCAGCTCCACGCCAGCCGTGACG
GCGGTCGTAGTCAATCAAGTTATTGCGTAGTGCATCTTGTGCTTCTTTTTGGTCAGCTGA
TAACACTGTTGCAAACACTTGGAAACCTTTGGTGTAAGCGACTTCTTCACCATAACGTTT
TACCATTTCTTGACGGATCATTTCTGTCACATAGTCGGCGCGAAATTCTAATGCAGCGCC
GTAATATTTGGCTTTAATCGGTTCTGCTTTAGCCTGTTCATACTGTGCTTTGGTGATTTT
TCCGACTTCTAACATACGCCCAAGCACTACATTACGACGAGCTTCTGCTCGTTTAAGCGA
GAAAAGAGGGTTCATCGTGGAAGGGGCTTTTGGTAGCCCTGCAATGATCGCCATTTCCGA
TAGCGTTAATTCTTCTAGCTTTTTACCAAAATAGGTTTTAGCCGCAGCCGCCACCCCATA
AGAGCGATACCCCAAGTAAATTTTATTGAGATATAACTCTAAAATCTCATTCTTAGACAG
ATTTTCTTCAATTTCTAACGCCAAAATCACTTCTTTTAATTTACGCTCAAGTTTGCGTTC
TGGCGAAAGGAAAAAGTTGCGTGCTAACTGTTGTGTAATGGTACTCGCCCCTTGCGTATC
TCCTTGGCTTGAACGCCAAACGGCACGCATAATACCTTTAGGATCGATCCCCTTATGTTC
ATAAAAACGGGTATCTTCTGTCGCAATAATCGCATCAATTAAGGTTTGCGGAATATCGGC
AAGTTTCACAGGAATACGGCGTTGCTCCCCGACTTCCCCAATGAGTTTACCGTCAGCGGT
AAAAATCTGCATAGGTTGTTGAAGTTCAACGGTTTTTAGGCTTGCTACATCAGGTAAATC
TTCTTTTAAATGAACATAAAGAAAACCTACAGCAACTAGACCCACAATTATTAGTGTAAG
TAAAGCACTAAATATGATTTTTACGATCTTCATCGAAAAATTCTCTTTTGCTAAATGACG
AAAGGATAATTCTAGGTCAAGATAACCTAAATCCGAAAACTGCCCTCTGCTTATACATCA
GTGAGGTAGAAACGAGTAATTATAGTTTTAATTGACCTCATAATCTATTTTTTATTCGAG
GGAAATATGGGTAAATTCTTTCAATTTCGTACAACACCGCAACTCAAACCTATTCAAGTT
GGCTTTTTCTGGCAAGAAAATACCGCTTGTATCGTCTATTTTGAGCAAGAACAACCTCAC
ACCTTTTACTTTTCAAGCAAAGTAGAAGCGGATAGTTTCCTACAACAATTTCCCTTTAAC
TATCAGCTTATTCAAGGCATTTCTCATCAGCATATCTGGCGAAAAACCTTAATACTGCCA
GAGCTACATTCCCATTTAAAACAAGCTGAGCAAATCATTCGTGTACTCAAACAGAGCCTA
CCTTTAGCTTTATCTGAAGTAAACATTGATTACCACATTACCCCTTTAGCCGAAAGCCAC
CTTTGCCAGCTTAATCTATATGCCCTAAGAAAAAGCAACAGCTTTGACCCAACAGCTATT
TTAGATTGCGAACTCTACTGCCTGCTACGAGCGGTAGGATTTCTGACAAAAATGACGGAA
ACGCAAATTCTTGAACACAGTTTCCACATTCAAGACAAATTTATTCACTTTCAAAATCAA
CGAATTATCGTCGAAAAGCAGAATAATAGCACCAAACCAATCATTGAAGTGGACGGCTTG
CCCCAAGCTCAACATCTTCCCCACTTTTATCCTTATCTCATTGCATTAGGAGCAAGTTTA
TGGAATGGCAAGGCATCAATCTAAATGGCTACCGCCAACAGCAATGGTTGAAACAGTCGC
AAAAAAACCTCAAGCATCTCACCGCTTGTCTTGTGGTTAGCACACTACTGGCGTTACTTA
TCAGTTGGCAAAATCAACAGCAACAACATCAATTTCACACTTTGGCTCAACAGCGACAAC
AAAGCCAAGAGCAACAAACCGCATTAAGCCAGCAGATTGAACAACTGACTTTGCAATCAC
AAAATAAAAGCACACAAAGCCTAGAAAATAGGCAGATTACCGCATTTTTGAATTATCTGT
TAGGCATTCAATTATCAGGAATTATTGAGATAGCCCAACTATACCAAGCAGAAAATACCG
TCTTTAAACTCAAAGGCAAAGTGTCTAGCCCTACTCAATTTAGCGAGCTTGAACAACAAT
TAAAAGCAATGAATTACATTTATCAAATAGAACAATTTGAAACGCGTGAAAAAAGCGAGA
TTGAATTTAGCCTACATATTGATTTAAAGGAAAAAGAATGAAATTGTCCTTAGCGAAGTA
TTATTTAATGCCACAACATCCATTATATCGTGGTTTATATTATTTAAACCAAAATAAAAT
ATTTATTCTATCGGGAATATTTTTGTTAATTATGGCATTTCCAATAGGAAATTATCTTTA
TCTTAATCAGCAAATAGCTCAACAACAAAAACAGCTCACTGAATTTAAACAGATTAACGA
ACATAAACAGCAACAATTAAAATTATTACAACAACGTTATCAACTTGCTCAAGATAAAAG
TGAATTATTAACCCAAATAAATCAACAAATTCAAAAAATCTTGGATAAAAACAGCGTAGA
AATTGACAGTATTCAATGGAATATGGAAGAAAGAAAAATCTATTTATTCATTAGCCAATC
TACGCAAAAGGTACTTAATGTGATTGCTGATCTTAATCAATTAACCACAGTTAAATTTCA
GGAAATCCATTTAACTAAAAAAACAAAACAGAAACATATTCAACTCAATGCCACTTTGCT
TTTTCAAGCTGACACAGGAGAACCCTAATGCGATTATGCTTTTTCTATTTTATCTTTCTA
AGTGCTGTCACTATGGCAGATCCTTTTTATGCTAAGGATAACGCCCAAGATCAGCCACAA
ACGGCAAAAGATCAAAACAAAACGACCGCTTGTATGCCAACGGATAAGGTGAATGAAATT
AATCTCACCAAAGATTTTGATAAATTACAGCTTATCGGCATTATTCAGATCGACGATAAA
ATCCGAGCCATTTTTTTAGATGATAAAAAACAGCTTATAGATTTATATCCTGACGACTAT
TTAAGCCATTCCTTTATTCAAATTAAAGAAATTAATTTTAAATCTGTTAGTTATATTGAT
TGGCAAAAAACAGAAAATTGCCAATCTCCTAAATTGTTTACTTCAAAATTTTAGGAGTAT
CTTATGCGTTATTTATTTCTGCTCTTCTTTGCTACTTTTCCTGTATTAGCAAACCAACAA
ATTTCACTTTCGATAAGAAATGCCCCAACGGCAGAGATTATTAGTTATTTGGCGGAGGAA
ACGGGAAAGAATATTACAATTTCGGATGAAATTAAAGATACAAAAAATTTCAGAGTAGAA
AAAAGCCATTTTGATGAGATATTAAATAGTTTAATCAAAACACATCAATTAAATTTAAAA
AAAGAAAATGGCATTTACTATATTCATCAAGCCCAAGAACATAAACAACATACTACGGCA
CAATTAGTTAATGCTCTGCCTAAATTAATCACCAAAACAATCAAGTTACACTATTCCAAA
GCCTCTGAAGTTATAGAGTCTTTAACAAAAGGGCAAGGCAATTTACTATCAGAAAGTGGT
TATCTTCACTTTGATGATCGCAGTAATAGCATTATCGTCAAAGACAGTGCCGCCTCAGTT
AAAAACTTTACTCAACTTATCGAAAGCCTAGATAAACCAACGGAACAAATTGCAATTGAA
GCCCGAATTGTCACTATCAGCAGTGAACATTTACAACAACTTGGCGTGCGTTGGGGCTTA
TTTTCCCCTAACGAAAATCACTACAAATTGGCAGGCAATTTAGAAGGCAACGGATTAACT
ACCAACAACTTAAACGTAAATTTTCCAGTAAATCCGTCCGCTTCTGTTGCCTTACAAATT
GCTGCAATCAACAGCCGTGTACTTGATTTAGAACTTACTGCATTAGAAAGCGAAAATAAC
ATAGAGATCATTGCAAGCCCTCGCTTACTCACAACAGATAAAAAAACAGCGAGTATCAAA
CAAGGTACAGAAATTCCTTATGCAATGTACAGTAAGAAAGAGGAAATCACCGATATTGAA
TTTCGTGAAGCCGTTTTGGGGTTAGAGGTCACGCCACATATTTCTAAACAAAATCAGATT
TTGTTAGACCTTGCTATCAGCCAAAATTCGCCCAATAACCAAATAAATAATACAATGGTG
ACAATTGATAAACAGGAAATCAAAACGCAAGTTCTAGCTAAACACGGTGAAACCATCGTA
TTAGGCGGTATTTTTCAACATCTGATCGCCAAAGGCGAAGATAAAGTACCGCTGTTAGGC
AGTATCCCCGTGATTAAACGCTTATTTAGCCAAAATCGAGATAGAATCTCTAAACGAGAA
TTAGTGATTTTTGTTACGCCTTATATTGTAAAATCTGAAAAAATGGGAGCGGAAAAGCAG
AAATAACTTCACCTTTATTTTGCGGGAAAAGGCTACAATGTGCTAGAATTGTCGACTATT
TTCATTTCGATAAATTGAGGTTTTATGAAAGTTTCTCCCCGTCGTCGTGCGAGAGAATGT
GCGGTACAAGCACTTTATTCGTGGTACATTTCGCAAAATAACATTGAACAAGTTGAATTA
GCCTTTGTGACCGATCAAGATATGCAAGGCGTAGATATGCCTTATTTCCGTAAATTATTA
CGCGGTACAGTAGAAAATGTAGATGCTATTGATGATATTCTTCGTCCATATTTAGATCGT
GCGGATAATGAACTAGATCCGATTGAACGTACGATCTTACGTTTAGCCGGCTATGAACTA
AAATTTGAATTAGACGTGCCTTACAAAGTGGCAATTAATGAAGCAATTGAAGTGGCAAAA
GTATTCGGTTCTGACGATAGCCACAAATATGTCAATGGCGTATTAGATAAATTAGCCCCT
GCGTTGAACCGCAAATAAGGATTACAATGGGCGAGTTTGATTTGATAAAGCACTATTTTA
GCCGTGACAAGCGGTTAGATCGCCAGGATATTTTACTTTCCGTGGGCGATGATTGTGCAG
TGACCGAAGTTCCAACGGATCATCAACTCGCCATTACGACGGACACCTTAGTCCTTGGTA
CGCATTTTCTTCCTACGATTTCCCCTGCTGATTTAGCTTATAAATCCGTTGCGGTCAATC
TGAGCGATCTCGCTTCAATGGGAGCAAAACCAGCTTGGGTTTCCTTGGCATTAACCTTAT
CCGAAGTTGATCATCAATGGCTTGATAGCTTTAGTCAATCGCTTTTTGCTATTTTAGCCG
ATCATCAAACCGCTTTAATCGGCGGTGATACCACCAAAGGTCACTTAGCGATCACTTTGA
CCGCACAAGGCTTTCTACCCAAAGGCAAAGGGTTATTCCGTCATAAAGCAAAGGTAGGCG
ATCTTATCTATGTTTCAGGGTATTTAGGCGATAGCTCGGCAGGGTTAGCCTTGTTGCTCG
ATCCGCCAGCCATATTAACCGACGCTCAGCACTACTTAATCCAACGTCATTTACGCCCAA
CGCCAAGAGTGGCATTAGGACAATATTTGCTCAACTACGCACAATGTGCCATTGATATTT
CCGATGGATTGTTAGCAGATTTAGGGCATATTTTAGAGCGAAGTAGTTGCGGTGCGGAAA
TTAATGTGGATAAGTTACCGCTTTCAGCACCACTGTTGCAGACTTATTCACAAGAACAGG
CAGAACAATTTGCTTTAACGGGTGGGGAAGATTACGAACTCTGTTTTACCGTGTCGGAAG
AAAATCGCTCTGCAATGGAACAAGCCGTTGCTGATTTAGGCATTCCTTGTCATTGCATTG
GTAAAATCACCGAAACAAGCGGTCGTTTGACCTTACTAAAACACGGCTCTGTTTATCCAC
AGCCTAATCAAATTGGCTTTGATCATTTTAATTAACAATGAAGATAAATTTAAAAAATCC
TATTCATTTTCTTGCTTTCGGCTTTGGTTCAGGGCTGATCAAACCTGCCCCAGGCACTTG
GGGAACTTTAGCTGGTTTAGGGGTTGCGATCTTGTTGTGGCATATCACAGAAAGCAGGCT
CTTTTTTATGTTACTTAGTTTGATCACTTTTATTGCTGGGTGCTATATCTGTGACAAAAC
CAGTCACGATCTTGGCGTACACGATGATGGGCGGATCGTTTGGGACGAGATTGTTGCGGT
GTTTGTGATCTTCTGTTTTCTACCTGAACATCACTGGCTCTATTATCTGCTGACCTTTGT
TACTTTTCGTATATTTGATATTCTCAAACCCTACCCGATCCGCTATTTTGATGAACATCT
GCAAGGCGGATTAGGCATTATGTTTGATGATATTTTAGCGGCACTCTACTCCATTATTGC
TCTCTATTTGATCTCTTGGTGCATTTAAAATGTGGACAATTTTTTTCGTACAATTACTCG
GCTTAATTAGCCCCGGCCCTGATTTTTTCTATGTCAGCCGTAAAGCAATGGCAGACACTC
GCCGAAATGCGATTTTAGGTGCTATCGGTATCTCTATCGGTGTTGCATTTTGGGCATTAC
TCACTTTGTTTGGCTTGGCATTTCTTAATAAACATTTCCCTTCATTTCAATTTGTGCTGA
TGATTTGTGGCGGAAGCTATCTTGCTTATAGTGGCATTCAAATGGTGCAAATCACGAAAA
ATGCGGAAATTGGCTCGGCAACATCCACATCACAAACAACTTCTGCCGTTAAAGAAATTC
TAAAAGGGTTAATGATTAACCTTGCCAACCCTAAAATTGTGGTGTTTTTCAGCAGTGTTT
TAGCTGGTTATGTTGCTAATCTCTCGGCATTAGCGGACTTACTTGCGGTACTTGCCATTT
TAGTGGGCAGTGCAGTGGTTTATTTCTGGCTTGTCGCTTTGCTATTTTCTCGACCAGCTA
TTCGCCATTTTTATGCCAAATATAACCGCTATCTAGATAATTTTGCTGGGGCAGTGTTTA
TTTTATTTGGGGGGAAATTGGTGTATGAGGGGGTATTTAGCCTATGGATATTCTCCTAAA
TTTGTAAGGTAGACAAAGGCATCAACAGATATGTCCCATAAAAATGTTGTAAATAAGATA
TAATGTATCAATGTGTTAGTTATTCACTGAACTATATGAGGATTTGCCGTTTAGTATTCT
TATACATAGTGGAAATTTCCCTAAGTATAAAACTTCATAGCACGCTAGGTAAAATTAATT
ACATTAATACTTAATTCCTACTTGAAAAGTCAGGAATAAAGCACTATCTTGTGCACGTCT
TAACGCTTTAGATGTTATAGAAGCGTTTCTTTTTTATTTTAGTTAAGGAAAAATTATGAG
TACAGTAATTCATACAACTGACGCATCTTTTGAACAAGATGTATTAAAATCGGATGTCCC
AGTATTATTAGATTTTTGGGCTCCTTGGTGTGGTCCTTGCCGAGCAATTGGTCCAGTATT
AGATGATTTAGCCATAAATCTTGGAAATAAGGCTCGTATTGTGAAGATGAATGTTGATGA
AAATCAGCAGATTCCAGCAGAATTTGGTGTTCGTAGTATTCCATTTTTATTGATTTTTAA
AAATGGAGAAGTCGTAGCTCAACAAGTAGGGGCTCAAAATTTGCCAGCATTTTTAGAACA
TCTATCTTAGTTTCTATATTAAAAACCCCTATATTTTAGAGTCTTCCTGAGTATAGCTAT
TAACATCTCACGGTTAGATTGCTCTAACCGTGAGATTAATAGCAGACATTAAAAAATCAA
ATCATTACTGTATAAGAGGGATAATTAATTTTCCTCAATAAGGTTGCAGTTTCTTTAATG
TCCTATGCGATATTTACTGGTGTAATAGACAAATTTGTTGCTAAAAAGTGGCTTAAAGCC
CTATAGTACAAGGTTTTAGGCCTTCTTTTTGAAATGTGAACAAAAAACGGCCCATTTTTC
CAAAGTCTGAAAATAAAGAAACATGGTACATCAAATAATATTCAACGATATTTTGTCATA
AGTGTCATAAAATATTTTCCCTTAAGAATAAATTAGATCCAATAAAAATTTGGACTGATT
ACACATCCGGAAAACAAACCTATCAACAACTTGCTGTTAAATATCATTGTTCAGTCAGAA
CGATTCAAAGATATATTGATAAAGCGCCTAAAACAACTTTAAAACCGACTTCAAATAGAT
ACCTGAACATCATTATGGATACAACGTTTTTCTGTCGTTATTTTGGCGTATTAGTGCTAA
TGGATTCTAATTCAAATAATGTGATTTCCCATTATTTTGTGCGAACCGAAAAAGATATTT
ACTACAAACTTGCCCTGAATAGGTTAAGAGAAAAAGGCTATATAATTCAATCAATTACTT
GCGATGGTAGGCGAGGTTTGATGAAAGATTTATTTAATACGCCGGTACAGATGTGTCAAT
TTCATATGGTGGCAATTGTGATGCGTAAATTAAGAAAAAAACATCAATCACAAGTGGGTA
AAGAATTAAAAATAATTACAAAAACACTCACAAAAAGCTCAAAAAATGAATTTTATCGGC
GATTACATTCTTGGTTCATAAAGTACCAAGTGTTTTTAAAAGAAAGGAGTAATAAAGCCA
ATGAAAAAGGCTATTTTCCTTATAAACATCGCAATGAAAGAAGTGTTTATGCCAGTTTAA
TACGTTATATGGATTATATTTTTACCTATGAAAAACATTCTGAATTAAATATAGAAAAAA
CGACAAATCGCTTAGAAGGATTATTTAGTGAACTTAAGCGAAAATTAAATAATCACAATG
GATTAGCTAAAAAACATAAGATGTTGTTTATACAGGATTTTTTAAATAAAAAGAGTTGCT
AATATTTAAAGAAAATAGATATTAGCAAGAGCCTCTCCCACAATTTGTGTAAATACCTGT
TTCTGAGATAATACATTCAGACACAGGTATTTTATTATGAACGAAAAACAACTTCACGCC
TTGGCAGCG
>H160 Scaffold3
GTTCTCCCTTCCGCTTCTGAACTACTCCCGATGGCAATTAATACTAGACTTAAAAGACTT
AATTTAAATTTATCTTGCTGTTTATCTAAAAAATAATCTGAGGTGCATACTTGAGCTCTT
TTATCCGTGTAAGTGGATGTTTTAGTATGAGACTTTACTAACTCAGATACAACCACCCAA
GCCTGTTGAGAATGACTCCAAATAACTCTAAATATTTTATTCATAATAAGCTTCTCTACT
GTTTTTCCTTTTCCTAATAAAACATCGTAAACCTTTATTTACATTTTCAGGATATACAAT
GCCCCCACTCCATTGTAAAAAAAAAAAAACAATGATTGACACAAAACTAAAGATAAAATA
ACAAGAATTTTTCAACTTTTATTGTCAATTGTCCAAAAAGTTAGAAATAATAGGCGGAAA
TCTAATGAAAGCGGTGATTTAGATAGGATATTTTGCATAGTAGACAAAAGTGTTGGTAAA
AAGTGGGCTAAAGCCTTATAGTACAAGGCTTTAAGCTCACTTTTGAAGAATATACTCATT
TAAATATAGAAAAAACAACAAATCGGTTGGAAGGGTTATTTAAAGAACTGAAGCAGAAAT
TATCGGTTCATAATGGATTAACGAAAAAGCATAAGATTATGTTTATAAAGGATTTTTTAA
ATAAAAAGAGTTGGTAATAATTAGGAAAAATAATTAAAACCAACTCTTTTGTCTACTTAT
ATTGCATTGGTATATCCTCTTCCATTTTAGAACCCTATCAATTATACAACATCATTATGT
AGATGAAATGCTAAAAATCAAACGAAAATCTGAGAATAAAGTGAAAGATATTTCCGTATT
AAATGCTCAAATATCCTTAAAAATCACCTATTTAATGAGATTAATTATCACTACATAGCA
TTCTGAAAATTATTTTTTGAGATAGATCACAAAACTATTTTTTTTTGTGTTACAAAATTG
TAAAAATTCATTATAAAATATCCAAATTAATGGCAAAATGCTTCCATATTAGGTTTATAT
ACTTTACTTTCCCAAGGAGGAAATCGTGCAAACTGTCAATGTAGATGTTGCAATTGTGGG
TGCAGGTGGCGGTGGTTTAAGAGCCGCAATCGCAGCAGCAGAAGCTAACCCGAATTTGAA
AATTGCATTAATTTCAAAAGTTTATCCTATGCGTAGCCATACGGTTGCTGCAGAAGGTGG
GGCGGCGGCAGTCGCTAAAGAGGAAGACTCTTACGATAAACACTTCCACGATACTGTGGC
AGGTGGCGACTGGCTTTGTGAACAAGATGTTGTTGAATATTTCGTAGAACACTCGCCAGT
TGAAATGACGCAATTAGAGCGTTGGGGCTGTCCGTGGAGCCGTAAAGCTGATGGTGATGT
GAACGTTCGTCGTTTCGGTGGTATGAAAATTGAACGTACTTGGTTCGCAGCCGATAAAAC
AGGTTTCCACTTATTGCATACCCTATTCCAAACCTCAATCAAATATCCGCAAATTATCCG
TTTTGATGAGCATTTTGTCGTGGATATTCTCGTTGATGATGGTCAAGTGCGTGGCTGTGT
TGCAATGAATATGATGGAAGGAACTTTCGTTCAAATCAATGCAAATGCGGTAGTTATCGC
AACAGGTGGCGGTTGCCGTGCTTATCGTTTCAACACCAACGGCGGTATCGTAACGGGTGA
CGGTTTATCAATGGCGTATCGCCACGGCGTGCCACTTCGTGATATGGAATTTGTACAATA
TCACCCAACAGGCTTACCAAACACAGGTATCTTAATGACCGAAGGTTGTCGTGGTGAAGG
CGGTATCTTAGTCAATAAAGATGGCTACCGTTACTTACAAGATTATGGTCTAGGCCCAGA
AACTCCAGTTGGCAAACCAGAAAATAAATATATGGAATTAGGCCCTCGTGATAAAGTTTC
CCAAGCATTCTGGCAAGAGTGGCGTAAAGGTAACACCTTAAAAACTGCCAAAGGTGTTGA
TGTGGTTCACCTTGACCTACGTCACTTAGGTGAAAAATATTTACACGAACGTCTGCCATT
TATCTGTGAATTAGCACAAGCCTACGAAGGCGTAGATCCAGCGAAAGCACCAATTCCAGT
TCGTCCAGTTGTTCACTATACAATGGGTGGTATTGAAGTTGATCAGCACGCAGAAACCTG
TATCAAAGGCTTATTTGCAGTGGGCGAATGTGCATCTTCTGGTTTACACGGTGCAAACCG
CTTAGGTTCTAACTCATTAGCAGAACTTGTGGTATTCGGTAAAGTTGCAGGTGAAATGGC
TGCAAAACGTGCTGTTGAAGCGACCGCTCGTAATCAAGCCGTAATTGACGCTCAAGCAAA
AGATGTCTTAGAACGTGTTTATGCCTTAGCCCGTCAAGAGGGTGAAGAGTCTTGGTCACA
AATCCGTAACGAAATGGGCGACTCAATGGAAGAAGGCTGTGGTATCTACCGTACTCAAGA
AAGTATGGAAAAAACCGTAGCGAAAATTGCAGAGTTAAAAGAGCGTTACAAACGTATCAA
AGTGAAAGACAGCTCAAGTGTATTTAATACAGACTTGCTCTACAAAATTGAACTTGGTTA
TATCCTTGACGTAGCACAATCTATCTCATCTTCTGCGGTAGAACGTAAAGAGTCTCGTGG
TGCACACCAACGTTTAGACTACGTTGAACGTGATGATGTGAACTACTTAAAACACACCCT
TGCATTCTACAATGCAGACGGCGCACCAACAATCAAATACAGCGACGTGAAAATTACCAC
ATCACAACCAGCTAAACGTGTTTATGGTGCAGAAGCAGAAGCTCAAGAAAAAGCAGCGAA
AAAGGAGTAACAGAAGATGACTAACCAAAGTAAAATGACGGTAGAAGTACTTCGTTATAA
CCCTGAACAAGATAACGAACCGTACTTATCAAAATATGAAGTACCTTACGATAGCCAAAC
TTCGTTACTTGATGCACTTGGCTACATCAAAGATGAATTAGAGCCAGAGCTTTCGTACCG
TTGGTCTTGCCGTATGGCGATCTGTGGCTCTTGCGGTATGATGGTAAACGGCAAACCAAA
GCTTGCATGTAAAACATTCTTACGCGATTACAGGGGTTATATGCGAATTGAACCGCTTGC
AAACTTCCCGATTGAACGTGACTTAGTTGTTGATTTAAGCCACTTCATCGAAAGTTTAGA
AAGCATCAAGCCATACATTATTGACAACAAAGCGCCTGAACTTGATGGCAAACCACACCC
ATCAGCAGAGCTTGCGAAAAGCCGTACCAAACAAACCCCAGCACAACTTGAGAAATACCG
TACCTTCTCAATGTGTATTAACTGCGGTTTATGCTATGCCGCTTGCCCACAATTTGGCTT
AAACCCTGAATTTGTTGGCCCAGCAGCATTAACCTTAGCTCACCGTTACAACCTAGATAA
CCGTGATAATGGTAAAGCGGAACGTATGAAAATTATCAACGGCAAAAACGGTGTATGGAG
CTGTACATTCGTCGGCTACTGCTCTGAAGTTTGTCCGAAGCATGTTGGTCCAGCCTCTGC
GGTAAACCAAGGTAAGATCGAAAGTGCTAAAGATTATGTCTTTGCAATGTTAAAACCGCA
AAAGTAAGGAGAGAGTAAAATGACAACAACAGCAAGTAAACGCAAAAAATATGTGCGTGA
AGTGAAACCAACTTGGTGGAAAGCGTTAGATTTTTACAAATTCTACGTTTTGCGTGAAAG
TACCTCTGTTCCTACCATTTGGTTCTGTTTAGTGCTTTTCTACGGCTTAGCATGCTTAGG
AAAAGAGAACGGATTTGTAGAGAATTTCATTCCATTCTTACAAAATCCATTAGTGGTAGT
TTTAAATATTATTACCCTTGGTGCAGTATTATTAAATAGCTTTACCTTCTTTGGTATGGC
ACCTCAAATGATGAACGTTATCGTGAAAAATGAACGTATTGACGTTAAACTCGTTTCTCG
CGTATTTTGGGGTATTACTGCTTTCGTAAGCCTTTTAGCTTTAATCTTGGTATAGGGAGA
GCATAAAAATGGATAAACTTAATCCTCCACGTTCAAATGAACCTGCAGTATGGCTACTTT
TCGGTGCTGGCGGTGCTATTAGTGCAATCTTCTTCCCTGTGCTTGTATTAATCTTAGGTT
TCTTACTGCCATTCGGACTGATTACACCAGATAATATTATTGCATTTGCACACACTTGGA
TCGGTAAATTAGCAATTCTTGCATTACTGATTTTCCCAATGTGGTGTGGTATGCACCGTG
TTCACTTAGGTTTACACGACTTTAAAATTCACGTTCCTGCAGGCGGTTGGATTTTCTATG
GTTTATCTGCACTTTATAGTGTATTAGTGATTTTTGCGGTGATTAATTTATAAGTTAAAG
TCTTGTTGAACAGCTATTCCCTGTAAGAAATAGCTATTTATAGTAGACATTTTTCTTGTC
TTCTTTGAGATAAGCTCATATAATTAGGACATCTACAGTATAAATGTAGATGTCTTTCTA
TGAGGAAACTTTGGGCTTCTCGCAGTAGTCTTTAATTTACTTGGTCAGGTTCGGAAGAAA
GCAGCCAGAATTAGAATAGCTAAGTGCCGAGTCTATGCTTAAAGTTTCCTCTCCCTTAAC
TAGTCTTTTGGGAGAAGAAAACATACGCACTGCTTTATAAGATTAGTTCCTCTGTTAATG
TCAGCTTTCCGTTAATCATGCAGAGCTCTTTTGTACTCATTAACCCACATTGCTGTAGCA
CCACACACGGCAACAGGCATTACCACTAAGTTAATAAATGGCAACATCGTAAAAATACTT
ACCAAAGCCCCAAAAGTAAAATTCATTGTACGATATTGTGCTAATGCATTTCGCATACGT
TGAAATTGAATTTTATGGTTATCAAAAGGGTAATCGCAATATTGAATTGCAATTAACCAA
GCCCCGAAAATAAATGCCAAGATAGGGATAATAGTCTGCCCTAAAACAGGTATAAAACCT
AATAAAAATAAGGCAACCAAACGTGGAATGCTATACCACATTTTTTGCCACTCATGTTTG
AGCATACGAGGTATATCTTTTAGCATTTCATGAAAACTCATTTCCATGAGATTTTTCCCC
GTGAGTTGTTGCTCAACTTTTTCTGCGAGTAACGCATTAAATGGGGCAGCAATAAAATTC
GCTAAAGTGGTAAAAGCAAAGTAGAAAGCGACTAAAACCATTAAAAAAGCTAATGGAATA
AGGATAAAACTCAACCATTCTAACCATGAAGGCAAGAGCGAATCTAACATTCCCCCTACA
TTGGCAAAAAAGAGCCAAATTAGGCTAATCATCAACACTGCATTGATAATTACAGGAAAA
ATAATAAATGGCATTAACTGACGCTGTAACATTAATCGCCAACCATAGATGAAATAGTGA
AAACCAGCACCAATTTGTGTTTCTGGGGTAGAAAATAGCGAAGACATAATTAACCTTTCT
ATTCAAATTTTTAGAAGAAATATGGTAAGCTATGCATACATTTTTACAAAGTGTTAAATT
TCAATTTTGATGATTTTATGAGCTAAAGAGGACAAAATGGAAACTCATATTCTTTTCTTT
ATTTTAGCAGGATTATTAATCGCTGTTTTAATTGGATACAGTATTTGGTCTGCACGCAGA
GAAAAATCTCGTATTTTTTCAAATACCTTTTCCACTCGTCCGCCTTCATCTCCAATTAAC
AATGAAATTACAGCAGATATTCCAACAACGCTAAATCCTCAAGGTGTCGTAGCTCAGCAA
CCATTCAATACTGAAACACCTGCTGATTTTATTCAATCTCAGCAAGAAGTTGAGAATAGT
GTCAAAAATATTCGTATTAGTTTACAAACTCAAGAAATATCTCAACCTTTATATCAAGAG
TCTATGCCAGAATCTCAATCTGAAGCATATCAACAAAATCAGATACAAGAACAGACTGTC
CAAGTAGAGCAAGTTGAAACAATAGAACAAACTACGGAGCATAATATAATCACTTTGTAT
GTTGTTGCACCAGAAGGCGTTCAATTTCAAGGTAATGCCATTGTACAAAATTTAGAAATG
TTAGGTTTTCATTTTGGTGAATACCAGATCTTCCACCGCCATTTAGATAATCCTGCAAGT
CCTGTATTGTTCAGCGTGGCGAATATGATGCAACCAGGAGTCTTTGATTTAGCAAGAATG
GAACAGTTTTCTACAGTGGGATTAGTATTCTTTATGCACTTACCTTCAGTAGGTAATGAT
CTAGCTAATTTAAAATTAATGATTCGTACCGTAGAGAGCTTTGCTCAATCTGTTGGCGGT
TTTGTCTTAGATGAACAACATCAAATTTTTAACGAGGAATCTCGCCAAAATTATCTACTA
CGAGTAGCCAATTAATTTGCAGTACATTGTTTAAATATGACCGCTTGCAAGCGGTCTTTT
TTATCGAGAAATTTACAGATGCCACACTCTATTGAAACCCAACTTGAACATTTGCGTGAA
AAATTGCGTGAATATGAATACCACTACCACGTTTTAGATAATCCGCTTGTACCCGATGCA
GAATATGATCGCTTGATGAACGAGTTAAAAAATCTGGAATGGCAACACCCCGAATTGATT
ACGTCCGATTCACCGACACAACGGGTTGGTGCTAAGCCGTTAGATGGTTTTGCTCAAATT
ACCCACGAAACCCCAATGCTTTCTCTGGATAACGCCTTTTCAGATGATGACCTCACAGGC
TTTTTGCGTCGTATTGAAGATCGTATTGCAATCAACAGTAATCAAATTGAATTTTGTTGT
GAGCCGAAACTTGATGGCTTAGCGGTGAGTATTCTGTATGTTGACGGAGTGCTAACCCAA
GCGGCAACTCGTGGCGACGGAACAACAGGGGAAGATATTACCGCCAATATCCGCACGATC
CGTAATATTCCGTTAAAACTAAAAAGTAGTAATCCGCCACATCGTTTAGAAGTGCGTGGT
GAAGTTTTTATGCCACAGCAGGGCTTTGAACAATTAAATGAAAAAGCACTGGCAAAAGGT
GAGAAGACCTTTGCTAACCCGCGTAATGCAGCGGCAGGTTCACTTCGTCAGCTCGATCCG
AAAATCACTAGACAACGTCCGTTAATGTTGAATGCCTATAACATTGGGGTTTATGAAAGT
GATGATGAACTCCCTACGACACATTTTGACCGCTTGCAGTGGTTAAAAACCCTGGGGATT
CCTGTCAATGCTGAAATTACCTTAGCAACAGGTTCTCAAGCCTTGACTGCGTTTTATCAA
AAAATCCAAGCCAAACGTAGTTCGCTGGGTTACGACATTGATGGCACGGTGTTGAAAGTC
AATAAGATTGTGCTGCAAGAACAGCTTGGCTTTATCTCAAAAGCACCTCGTTGGGCAATT
GCTTACAAATTCCCTGCACAAGAAGAGATGACGATTCTGAACGATGTTGAATTTCAGGTC
GGCAGAACAGGGGCAATTACTCCAGTGGCAAAATTAGAACCTGTCTTTGTGGCTGGGGTA
ACGGTGAGCAATGCCACCTTACATAACGGTGATGAGATTGAGCGTTTAGGGATCGCAATT
GGTGATACCGTGATTATTCGCCGAGCAGGTGATGTTATTCCGCAAATTGTGGGCGTTGTG
GCTGAACGTCGTCTTGACAATGCAAAAAAAATTGCTTTTCCGACCGCTTGTCCTGTGTGT
AACTCAGCTGTGGTGCGTGTCGAGGGCGAAGCGGTTGCTCGTTGTACTGGGGGATTATTC
TGCGGAGCCCAACGTAAAGAGGCGTTAAAGCATTTCGTTTCACGCAAAGCAATGGATATT
GATGGCGTGGGTGAAAAACTGATTGAACAACTGATGGAACGTGAGCTGATCCGTACCCCA
GCAGATCTATTTAAACTCGATCACACCACCTTGATGCGTTTAGAGCGAATGGGGGAGAAA
TCTGCCAATAACGCACTACAAAGTATCGAAAAGGCAAAAAATACCACCCTTGCCCGCTTC
TTATTTGCTTTGGGTATTCGAGATGTCGGCGAATCTACCGCACAAAATCTCGCAAATCAC
TTTGGTACGCTTGATGCGATTCGCCAAGCGGATTTAGACACGCTAAAACAGGTACAAGAT
GTAGGGGAAGTTGTGGCAAACCGTCTATTCCAATTCTGGCAAGAACCACATAATATTGAA
GTCGTGGAAGATCTGATTGCTCAAGGGGTGAAGTGGCAAGATGTGGTGCCACAAGAGATT
GCAGACAATCCATTAAAAGATAAAACAGTGGTACTAACAGGGACATTAACACAGCTCACC
CGTGATCAAGCAAAAGCCTTATTACAGCAATTGGGTTGTAAAGTATCTGGCAGTGTATCA
AGTAAAACGGATTATTTGATTGCAGGGGAAAAGGCTGGTTCAAAATTGGCAAAAGCACAG
GAATTGGGAGTGAAAATTTTGAGTGAGGACGAGTTAATTGGATATTTTACGACTATAGTA
TCGTAATATGTGAAGCAAGAGTTTGATTTTAACTTTAGGGCTAATCTAATACAGCCCCTA
AAGTTAATCACAAGCAATACTTTCTATATGATATAAATGCTCTCTAATAAGCCCTAAAAA
CGCCTCTCCAAACCTCTCCAGTTTTCTCTCACCTACCCCATTAATGGAAAGCATTTCATC
TGCCGTCGTTGGCATAAATTCTGCCATTTCTTGTAGGGTAGCGTCATTGAAAACCACATA
AGGAGGGATATTTTCCTTATCGGCAATCTGTTTGCGTAAAAAGCGTAAACGGGCAAAAAG
ATCTTTATCATACCGCTTGCTAGCTTGCTGTTTCTGCACATAAGTTGTCGCCGAAAAACT
TAAACGTGGGGAAGCCAGTGCCAAGGCTGTTTCACCGCGTAAAATGGGGCGAGCTTGTTC
TGTGAGTTGTAGGGCAGAATGATTAACAATGTTTTGGCGAATAAAGCCAAGATGAATGAG
CTGGCGAGTTACGCTAATCCAATATTCTTGCGATTTATCCTTGCCAATCCCATAGACAGA
TAGAGTGTCGTGTTGATATTCACGGATTTTTTGCTGATTTAAGCCCCGAAGAACTGCAAT
AATATGATGTAAGCCGAAGCGTTGTCCTGTGCGGTAAATAACGGACATCACTTTTTGGGC
ATCAACTAAGCCATCATACTTTTTCGGTGGATCAAGGCAAATGTCACAATTTTGACAAGC
AACTTGGCGTGTTTCACCAAAATAGTTGAGTAACACAAGGCGACGGCAAGTTTGTGATTC
GGCAAAAGCCCCAATGGCTTGCAATTTATGTTGCTCAATTTGACGTTGTTCACTTTCTGG
TTTTTCTAGTAATACCTTGTGTAGCCAACCATAATCCGCAGGATCGTAAAATAACACCGC
TTCCGCAGGAAGATCATCTCTCCCTGCTCGTCCTATTTCTTGATAATAGGCTTCAATGCT
TCTTGGCAGATCAAAATGCACAACAAAACGCACATTGGATTTGTTGATCCCCATTCCAAA
GGCAACAGTAGCAACGACAATTTGAATATTATCTCGTTGAAACGCATTTTGAACGGTTTC
CCGTTGTTGCATCGTCATTCCTGCGTGATAGCCCATTACAGAAAAACGGCGAGAAGAAAG
TTTTTCCGTGAGTTCTTCAACTTTTTTACGGCTATTACAATAAACAATCCCACTTTTCCC
TTGCTGACTGCTGATAAATTTGATCAGTTGATCCACAGGTTTAAATTTTTCTTGCACCGT
ATAGCGAATGTTAGGACGATCAAAACTTCCTAAATAAGTATGGGGATCTTCTAACTTAAG
ATGATGAATAATATCAAAACGGGTTGTCGGATCGGCAGTTGCAGTCAGTGCAACAAGCGG
TATGTTTGGGAAAGTTTTTCGCAAACCGCCTAACAAGGTGTATTCAGGGCGAAAATCGTG
TCCCCATTGAGATACGCAATGTGCTTCATCGACTGCAATCAGGCTAATTTTGCACAATGA
GATAAATTGAAAAAAATTTGATGTCATTACCTTTTCGGGTGAAAGGTAAAGTAGCTTGAG
TTGTCCCGAAATCGCTTTTTGTTCAACCGCTTGCTGTTCTTCAATCGTTTGGGTGGAATT
GATATAGCCTGCTTCAACACCATTGGTGAGCAGTTGATCTACCTGATCCTTCATTAGCGA
AATTAAAGGTGAGATCACGAGAGTTATGCCTTCAAAACAGAGGGCTGGCACTTGATAACA
AAGGGATTTTCCGCCCCCTGTCGTCATAATCACCAAGCAATCTTTGCCCGACAAGATCGC
TTCAATCACTTCTGATTGACCTTGTCGGAAAGATTGGTAGCCGAAAACGTTATGTAAAAC
CGTTTCAGCTTTGGCAAGCGGTATAACTGACATTAGCTAAAAGAGATCTTTTCGCCGTGA
CGAGCGACTGCCTCTTCTAAATGTGTCCAAAATGAACGCCCTTCCGCACTGACCCAATCG
CCATCACGATAGGCAAAGTGATAACCTCCTAATTTACTTGCCAGCCAAAGTTCAAGCATA
GCTTCTTGCTTGTTAATGACAATTTGTGAATCATCATCAAAAGTAATAGTAAAAACAGCC
CCTTGTGTTTCACAATCGACATCGCAACCTTGTTCTTCAAGTTGTTCTTCAATATGTTCC
CACACTTGTTCAATCGCTTGATGAAATTCTGCTAAATTCATAAATAATCTCTTCGTAAAG
CCAAAATTTGAAAGGCGTTATTTTGGATTTTTCTGAACATTTTTTCAATCGAAATCTGAA
GGATTACATCCAAGCGTTGCTACGAATAACGCCGACAGCAATGCCTTCGATTTCAATATA
AGATTGGCGAGGATCGACGACAATCGGCTCTAGTTCATCATTTTCTGGGTGTAAATAGAT
TAAATCACCTTTTTTCTCTAAACGCTTGACGGTTACTTCGTCATCAACACGAGCAACAAC
GACTTGCCCATTACGAACGGATTTAGTTTTATGTACCGCGAGTAAATCACCATCTAAGAT
GCCAATTTTCTCCATTGAGTTCCCATTCACCTTAAGAAGGTAATCAGCGGCTGGTGAAAA
CATTGCTCCATTCACAGGATAATGTTTTTCAATATGTTCAATCGCCTCAATCGGCGTACC
TGCTGCAACTTTGCCAATTAAAGGCAAACCCTCTTCATCATTTGCGGCTTCATCTTCCAC
TAAAATACGGATCCCACGCGAAGTTCCTGAAAGCATTTCAATATAGCCTTTACGAGCAAG
AGCTTTAAGATGTTCTTCTGCGGCATTTGGCGATTTAAACCCTATTTCGCGTGCAATTTC
TACACGAGTTGGCGGCATCCCCGTACTTTCAATATGATTTTTTACAAATTCAAAGATTTC
TTGCTGACGAGCCGTTAGGTGCTGACGTTTCATAAGTTCCTCACTGTCTTTATATACAGA
AATTTATGATATTATATACAGTAAAATTTCATTTGCAACGAAATAATTTTAGATTTATGT
AAGAAATTCAAACACAGTAAACTAAGTTTTACCCATACTCCAAACTGACTTTTCACATAT
AAAGACTATATTCCCTAAATATCTAAAAATATTTTGTCAGAAATCTCTGTTATCTTCGTC
TAATCAATAAAACCACAAAACAAAAGGGACATTATGATTAAAAATGTATTGGTAGGATTT
GGTTTACTAGGCTGACGTTTATTTATTGCTTATGAATTTTTTGAAGCAGGGTTAGAAAAA
TGGTATGGGCAAAATTGGTTTGCTGATATTCAAGAGCAGTTTCCGTTTCCATTTTATTTA
CTACCTTCTGAAATAAACTGGGCATTTGCTATGGGAGCAGAATTGTTATTCCCACTGTTA
TTAGTAGTAGGGCTATTTACTCGCTTTAGTGCTTTAGGTTTATCTGTACTCACTATCGTA
GCTTGGTATGCAGTACATTCTGGTATGGGGTATAACGTCTGCCAAAATGGTTACAAGATG
GCACTGGTTTACCTAGTAATTTTAGCACCTTTGATGTTTCAAGGTGCAGGTATGGTTTCT
GTGGATTTTTGGCTACAGAAAAGGTTTTCAGCCAAACTAACTTGGTTGAAATTTTGTTAA
TCATTATAAAGGTGATCTCAATGAAAAAAACAACATTAATGGCACTTGCAGGTGCATTAT
CAATGGCAGTTTCAGCTCAAGCTCAAACTGATAAGACAGCAGAAACTTGTGTGGAAATGC
AAGGTGAAAAGTGTGTCAAAACTAAAGCGACTGAAGGGAAATGTGGTGAAGGGAAATGCG
GTTCTGATGCCAAAAAATCAACTACACCGAAGTCTGCAGAAGGCAAATGTGGGGAAGGTA
AGTGCGGTGCTGAAGCGACTAAAATGCCAGCTACAAAAACAGCAGAAGGCAAATGTGGCG
AAGGTAAATGCGGAAGTAAATGATGGGAAAATAATGGTGGGGTTAACCTACCATTTCACT
ATTTTTGAATAAAATTGAATTATAAGGAATGATGATGTTAGTGGGTTCAGGCTTGGGCTA
TCGCCGTGATCTTGCCAATGGTTTTTTACAATTACCTACACAAAGTGCGGTTCAATTCAT
TGAAATTGCTCCTGAAAATTGGGTCAAGATGGGTGGTTCAGCTCGCTATCAATTTGACCA
GGTTGCGGAACGTTTTCCTGTTGCGGTACATGGTTTATCTCTTTCTTTAGGGGGGCAAGC
ACCTCTTGATAAGGAGTTATTAAAGTCAATTAAAATATTGATGAAGCAATATGGATCAAC
GTTTTTTTCAGAACATTTGAGCTATTGCGAATGTGAAGGGCATTTATATGATTTATTACC
TATGCCTTTTACTGATGAAGCTGTATTGCATACGGCACAACGTATTCGTGAAGTCCAAGA
TTATTTAGGTTTAAAAATTGCACTTGAAAATACCTCATATTATTTACATTCACCCACTAG
CACCATGAATGAAGTCGAGTTTCTAAATGCGATTGCTCAAGAAGCAGATTGTGACATTCA
TCTTGATGTAAACAATATTTATGTAAATGGGGTCAATCATGGTTTGTTAGACCCTTATCA
ATTTATCGATCAAGTGGATCATAAAAGGGTAAGTTATATCCATATTGCAGGACACAATGA
AGAGCAAGAGGTGTTACCCGAAGTAAATACAGGTGAGGAAGCCTTTAATAAAGTTCAAGG
TGAATTGCGTCATTTACCGCAATTGTTAATTGACACTCACGGAGAGAAGGTTAAAGGTTC
TGTATGGGATTTGCTTGCTTACACTTATCAACGTTTACCCCATATTCCGCCAACATTATT
AGAACGTGATTTTAATTTTCCACCGTTTATGGAACTTTATGCTGAGGTGGAACATATCGC
TCGGTTACAACGACAATACGCTAAGTAGAGGAAAAAATGGCTGATAAACAGACTGCTCTT
GCACAAACACAACGAGCTTTTGCCAATGCAATAAGAACAAAAGATTGCGCTTTGCTTCAG
GGTGTAGAGCCTCATCGTTTACGTATTTATGCGCAGTTAGTTCGTAACAGTACTTTAGGA
TTTATTCAGCGTTGTTTTACTGAAACACCAAAGCACTGTGATCCTGAGCAATGGCAACAG
CTTCAAGAAGATTTTATCCAAACGGGACAAGCTCATTCACCATATTTCCAAGAAATTGCA
CTTGAATTTTTGCATTTTTGTCAGCAACAACAGAGAGTAAGTGCTGATATTTTAGCATTA
ATGGATTTTGAATATTCTCAGCTACTTGCCGAAGTGGCGTTTGCGGAGATCCCTACACAT
TTTTCTTGGGATGCCGACACACTAATGCAACTTTCACCTGTTACTTACCTCAAACATTAT
GATGTAAGTTTTTTGAAAAATCAGTTTGAGCAAATAATTTCCCAACCAAGTTATCTTATC
ATTTGGCGAAATCGTAAATTTGATGTTTACTACCAAGAAATAAGTGAGTTGGATTTTTAT
TTATTATCCTGTTTACAAGAGCAATCCTTAAGTTTAAATCAATTAACGGAAGAGCTAACT
CAATTGTTATCCGTAGAACAAATCTCCATACCTTTAATTCAGAATATTTGGCAAAAGTGG
ATTAACGCACAGGTGATTTTTCCTTCTCAAATTAAGCAACAAGCCGAGTAAAAAATGCAA
ACTGACTATTTAACATGCATTCCCTCTGAGCAACTAGGAAAAATTCGCAAGCAAATGTTG
CAATTTGCCCGCTTGCAACTTAATGATCAATCTCTCGCTGAAGACATGGTTCAAGAGGCA
TTAAGCAGTGCCTACCAATATGCCGATAAATTTCTAGGAGAAGCCTCTCTCAAAACTTGG
ATTTTTGCTATTTTGAAAAACAAAATCATAGATAATCTAAGACAGCGACAGAAATGGGTG
ACTGAAAGCGACTTAGAGTACGATAATATTCATCTTGCAGAGCAGATTTTTAAGCAAGGG
AAATGGGACGATAATGCCTTTCAACCAAGTGAATGGCAGGGAGTAGAACAAAGTCTTTAT
CGCAAAGAGTTTTGGATAATTTTTGAGTATTGCCTTAATCAGTTGCCTGCGATACAAGCT
CGTGTATTTATGATGCGACATCATTTAGAGTTAGATAGCCAGATGATTTGCCAAGAGTGT
GATATTTCTACCAGCAATTTACATACCTTGTTATATAGAGCTAGGCTACAACTACAAGTC
TGTTTATCACAAAAATGGTTTGGAGAATAAAATGCTTAATTGTCAACAAATTAGTGAATT
AATCTCTTTACAACAAGAGCAATCTCTTCGTAAAAGCCAGTATATTCAACTAAAAATCCA
TTTGATGCTTTGTCCTTATTGCCGAGCCTTTAAACGTAATACGGATAAGTTAAACCTATT
TTTAAAAGGCTTTTGTCAAGGTTACGAAGGTGATGGATTAAAAGTAGAAAAATCAACGAG
AGAGTAATCTGTTAGTATGAGAGAAATGGGAATGAGGTCTTGTCATTTCATGTTATAAAA
CATCGTATTTGAAGAAGTACGATGTTTTTTATTCCTCAACTTTTATGAATAAACTCAGAT
TTCCTTAAGAAATTTATGCTAAACTGCGCATCGTTTTAATCCGATCATAACTATAAAAGG
ATATAAAAATGTCTATGCTATTAAACCTGTATCGTAAAGCGTTGAACCTACCGCTTTCGC
TGTTAGTGAAAACACGTTCAATTCCTACAGATCCTGTGAATGAATTAGGGCTGAAGTTAG
ATCAACCTATTGTGTATGTGTTGCCCTACACCTCACAAACGGATCTGTTAATTTTGCAAA
AAAACTGCCAAGCTCTGAACTTGCCTGATCCGCTGGTAAATAATGATATTCAAGGGGTAT
CTTTGTCTCGTTTTGTCTTTTTAGATGAAGGGCGTCGTTTCTTTAAATCCAAAGGGGCGA
AAAGTGAAACAGAGTTGGTTTTCTATCGTTATTTAGATTTAAACCGTAATGATGAGCAGT
TAGACATTCAAGTTGTGCCTGTCTCTGTGCTTTGGGGACGCGCACCGGGTAAAGAGAAAG
GTTTGCCAGTATTACGTCTGCTGGGAACTTTCCAACGCTTAGTGACAATGCTTTGGTTTG
GGCGTGATAATTTTATCCGTTTTTCACAAGCGGTTTCTTTACGCTATATGATTACCAATC
ACGGAACCGATGAAAATCTGGCTCAAAAATTGGCCCGTGTGGCAAAAATGCATTTTGCTA
AACAGCGTTATTCGGCAACAGGTCCTCAACTGCCTGATCGTCAAGCGATGTTCAATAAAT
TACTGCAATCCCCTGCAATTTTGGCTGCGATTGAAGATGAAGCGAAAAAACCAAAAAGTT
CGCTTGAAAAAGCTCGCAAAGAAGCTGAGAAAATTCTGGATGAAATCGCTGCAAATGTTC
GTCACGACAGCTTAAGAAGCGCAGATCGTGTGTTAAGTTGGTTGTGGAATAAACTCTATC
AAGGGATCAACGTGCAATATGCAGAGCGTGTGCGTAAATTGGCATTAGAAGGACACGAGT
TAGTATATGTGCCGTGCCACCGTAGCCATATGGACTATCTGCTTCTCTCTTATATTCTGT
ATCATCAAGGCTTAGTGCCGCCACATATTGCTGCTGGGATCAACCTAAACTTCTGGCCTG
CAGGTCCTATTTTTAGAAGTTGGGGGGCGTTCTTTATTCGTCGTACTTTCAAGGGCAATC
GTCTGTATTCTACGATTTTCCGTGAATACCTTGCAGAGCTGTTCTACCGTGGTTATTCCG
TAGAATACTTTATTGAGGGCGGTCGCTCACGCACAGGGCGTTTGCTTGATCCAAAAACAG
GAATGATGTCGATGACGTTACAAGCATTGCAACGTGGCTTAACTCGCCCGATCAGTATTG
TGCCTGTTTATATTGGTTATGAACACGTTTTAGAAGTAGATACTTACGCTAAAGAATTAC
GAGGTGCAGAGAAAGAGAAAGAGAATGCTGGCTTGGTGTTACGTGTGATTAAGAAACTGA
AAAAACTAGGGCAAGGCTATGTGAATTTTGGCGAACCTATTCCACTTAATCACTATCTCA
ATCAGTATTTTCCTGAATGGAAAGAACCGCTTACAGATGAAAATGGTCGTCCAAAATGGT
TAAATAGTGCCGTTGAAGCGGTATCTAAACAAGTGATGGTGCATATTAATAATGCCGTCG
CAGTCAATGCGAAAAATCTCATTGGCTCTGTGTTGCTTGCTTCACGCCAACGTTCTTTAA
CGCGTGAACAGCTTATTGAGCAGGTTGAAAGCTATATGCAACTGTTCAAAAATGTACCTT
ATACAGCGGAGGTCACTTTGCCAACGGATACAGCTGAAGCGATGTTAGATCACGTTATTA
ATTTACCTCGTTCAGGTGTTATCTCAGAAAAAGACAACTTTGGTGAAATTATCCGTTTAG
ATCGTCAATCTGCAGTATTAATGACCTATTATCGCAATAACATTCAGCATTTATTTGTTT
TTCCATCATTGGTCGCAAGTATTGTGTTACATCACGAGACGGTATCCAAAGATTTGATTA
TCCAGAGTGTTAATCTCATTTATCCGTTCTTACAAGCAGAACTCTTTATGCACTTTAAAA
CAGAGGAAGTTCGTGGGCATATTGAGGCAATTTTAGCGGAATTTGTTGCTCAAAATCTGA
TTAAGAACGAAAGTGAAATGTTTGTGATTAACCGCCAGCGTATCCGTTCGTTGCAGTTAC
ACTCTTCTGGTGTGCGAGAGTTATTACAACGTTATTACATCAGCTTGAGTATTTTGATTG
AACAACCTGAAATTAGTCGAAATCATCTTGAGCAAGAAAGCCGTTCAATTGCACAACGTC
TGTCTGTGCTACACGGTATTAATGCTCCAGAGTTCTTTGATAAAGCATTGTTCTCGACTT
TTAGCGCTACATTGAAAGAGCAGGGGTATTTTGATGAAGAAGGCAATACGATTGTATCAA
AAGTTCAATCTATTGAAGAGTTGATCAGAGGATTGATCTCCGTTGAAATTCAACATACTG
TTCAAGGAGCGATGGTCAAGTTGGAAGAGGTAAATAATATATAAATATAGGAAGCTTTCT
AATTAAATATTGTAGGAATACTTGGTGAGTTGTGTTCCTACATTTCTTTTCTTGTGGAAC
AGCTACAAAATATAAAATTTTTTGCAATAACCGACCGCTTCTATCATTTTTTCCTTGTAA
TTCCTGCAAATTTTGCTACATTCCACAGGTTGTTTTTCTTGTTTAAAAGGTCAAAAAATG
AACCAACAACTTGAGTTAATCAAATCTTCCATTAAATCTATTCCTGACTATCCAAAAGCA
GGCATTATCTTCCGTGATATTACTTCTTTATTAGAAGTGCCTGCCGCATTCCAAGCCTCT
GTTGGTGCAATTGTGGCTGAGTTTAGAGATAAAGGGATCACCAAAATTGTGGGGACTGAA
TCTCGTGGATTTATCTTTGGTGCGCCAGTGGCATTAGCTTTAGGTGTGCCTTTTGTACTT
GTGCGCAAACCGAAAAAATTACCTCGTTCGGTAATTTCGCAATCTTATGCCCTTGAGTAC
GGCGAAGATACCTTAGAGATCCATACAGACTCTGTTCAAGCTGGGGATAATGTGCTTGTC
ATTGATGATTTACTTGCAACAGGCGGTACGGTGGAAGCAACAGTACAACTTATTCGCCGT
TTAGGTGGTACAGTTGAGAATGCAGCCTTTGTGATTTGGTTGCCTGATCTTGACGGTAAA
GAACGCTTAGAGAAAATCGGTGTCAATTCTTATACCTTAGTGAGCTTTGAAGGTCACTAA
TCTTATATTTCTCCCTTTGCAATCCCCCCTTTGTAAAAAGGGGGGGAGGGGGGATTTCAA
GAGCTACGCAACATCTAAAGAGGTCAAATGTCCTATCAAGTTCTAGCACGCAAATGGCGA
CCACAGCGGTTTAGCGAAGTGGTCGGGCAACAACACGTTTTATCCGCTCTCGAAAATGGT
TTGCGAGAAGGGCGGTTACATCACGCTTATCTTTTTTCAGGAACGCGTGGCGTAGGGAAA
ACGTCAATTGCTCGCCTGTTTGCGAAAGGCTTGAACTGTGAAACGGGGATCAGTGCTGAT
CCCTGTGGTCAATGTGCGAACTGTAAAGCCATTGAAGAAGGGCGATTTATCGATCTGATC
GAAATCGACGCTGCTTCACGCACAAAAGTCGAAGATACCCGTGAATTGCTCGACAATGTG
CAATACAAACCAACCGTCGGACGTTTTAAGGTCTATTTGATTGACGAAGTGCATATGCTC
TCTCGTCACAGCTTCAATGCGTTATTAAAAACCCTTGAAGAACCGCCTGAATATGTCAAA
TTCTTACTTGCGACCACGGATCCGCAAAAACTGCCGATTACCATTCTTTCTCGTTGTATG
CAGTTCCATTTGCGTGCGTTGGAACAATCGCAAATTCAGCAACACCTTGAATTTATCTTA
ACCCAAGAGCAAATTCCCTACGAATTGTCAGCACTTGCTAAACTAGCAAAAGCGGCACAA
GGCAGTATTCGTGATGCGTTGAGCTTAACCGATCAGGCAATTGCTGTCAGTAATGTGAAT
ATCACCTTGCCGATTGTAAGCCAAATGCTCGGCTTAATTGACGATCATCAACCGTTAGAA
TTGGTGCAAGCCCTTGCAAATGCGGACGGCGAAAAAGCAATGGCAGTAATTCAGTCTGTG
GCGGAAAAAGGTGTCGATTGGCAACAACTGTTAAGCGATACGGCAGAAACCTTGCACCAA
ATTGCGATGTTGCAGTTGTTGAAACATTCTCATCAAGAAGAAACCCCACTGCATTTTTTA
GCGAAACAGATCTCTCCAGAAGATGTGCAGTTTTTCTATCAAGTAATGCTTACAGGCAAA
AAAGAGTTGCCTTTTGCCCCTGAGCAACGTTCAGGTGTGGAAATGACTATTTTAAGAGCC
TTGGCTTTCCACCCTAAAAATATGGCAACCACGACAACAGTTGCTACACCTACACCAACA
ACGCCCGTTGCACTTATGCAATCGCCAAATAGTATTAGCCAGTTAAGAGAACGTTTAGCT
CAACAGCAAAATTCAGCTCAAACAGTGACAACACAAGCGGTCGAAACTGAACAACAGTTT
GCAAAAAATCTCGCCCAACAACCCGCTACCCCAACTGAAGTGAGTGCAGAAAGTATATCG
CCAGCCTTAAAAGCAATGCAGGCTCGTCAGCAATTAAAAGCGAAACAAGAGCAACAAGAC
GAAAAAAAAAAGTCTGATTTAACCCCCATTCAACCACCCCAAACGGTGAATAAAAAGAGC
GTTCAACAAGGTTTAATGAACCTAGTGACCGCTCAAGATCAACGGCAACAAGTCGAAAAA
ACACCTCAAAAAACTATCGCTTCACAAAATGATGAAGACTACCGTTGGACTTGGCTTAAT
CCTGAGTTAGAAAATCAAGAGGAAGCCCCGAAGCCTTCAGAAATTAAGCAAGCCATTTTG
CAAGAGCGAACACCTGAGCTAGTTAAAAAAACGATTGAGCTTGGTTGTGAACGAGATAAA
TGGAGCCGAATTGTAAACAGTTTAAAACTGGGCGGAGTTTCTCGTCAGCTCGCTTTAAAC
AGCTATTTAGAAAGCCATAACAACAATCATCTTTTGTTGGTTTTAAACCCCACAATGGCA
CATTTAAACAGCAATGAAGCGACCCAAAGTTTATACAATGCCCTCTCACAACAAGGCTTT
AGTAGTGAAATGCGAATAGGCGAAAGTGATGAGTTCCAAACCCCATTAGAAATTCGTCGA
GTTATTTTTGAACAGCTCACGCAAGAGGCTAAACAAGCACTACAAGCGGACGAAAAGTTA
AAACTTTTACAACAAGCCTTTGATGCTCAAATGGACGAAGCAACTATTCGGGCAGTGGCG
GAGTAGAAAATATGTACGCACTCGAAATAAAAAACCTAATCAAACAATATCCAACAGGTG
TTCAAGCCCTTAAAGGCATAGATCTCTGTGTTGAACAGGGAGACTTTTATGCATTGCTTG
GGCATAATGGTGCTGGCAAGTCCACGACGATTGGAATTATTAGCTCACTAGTGAATAAAA
CAAGTGGGACAATAAAAGTGTTTGGCTACGATCTTGATAAACAAAAAATTCAATTAAAAC
AACAGATTGGATTAGTTCCCCAAGAGTTTAATTTCAATCAGTTTGAAAAAGTGATCGACG
TTTTAATTAACCAAGCAGGATTTTATGGCATTAAGCGTAGTCAAGCCTTAATCCAAGCGG
AAATTTGGTTGAAAAAATTAGACTTATGGGAAAAACGTGATCATTTTACCCGTGAATTAT
CAGGCGGTATGAAACGCCGAGTGATGATTGCCCGTGCATTAATGCATAACCCTAAACTGC
TGATTTTAGATGAACCGACAGCAGGGGTAGATATTGAACTTCGCCGTAGTTTGTGGGATT
TTTTGCGAGAGCTTAATCAGCAAGGGACAACCATTATTCTGACTACGCACTATTTAGAAG
AAGCGGAAACTCTGTGCCGTAATATCGGAATTATTCAGCAAGGGCAAATCATCGAGAATA
CCTCAATGAAAGCGTTATTGGCAAAACTCGAAACGGAGATCTTTTTGCTAGATTTAAGTG
AAAACCGACCGCTTGTTATTGACGGTTATCCGTTTAAATGGGTAGATGAAACCACTATCG
AAGTAGAAGTAAACCGAAAACAAGGGTTAAACAACTTATTCCAACAGCTTAGTTCACAAC
ATATTGAAGTGTTAAGTATGCGAAATAAGTCCAACCGCTTGGAAGAGTTGTTTATGCAAT
TAAAATAGCCAATAAAATTAGATAAATATATGATCGGATTTTCAACACTCGCAATAAAAG
AAACAAAACGTGTCTTACGCATTTGGCGACAAACATTAGTACCGCCAATTATTACAACGA
CACTCTATTTTTTAATCTTCGGTAAACTTATCGGACACCGTATCGGTGAGATGAGCGGTG
TAAGCTATATGCAATTTATTGCCCCTGGGTTAATAATGATGTCAGCAATTACCGCTTCTT
ACACCAACACAGCTTCATCATTTTTCCTAAGCAAATTTGTTCGCAACATTGAAGAGTTGC
TTGTGTCACCGCTATCTACCCATACGATTATTTGGGGATATGTGGCAGGCAGTATAATGC
GAGGCGTAATGGTCGGTATCCTTGTGACAGCGGTGACATTGTGCTTTGTTTCTTATCAAA
TATACTCTTGGGGCATCATTATCCTTACGATGTTGATGACGACTATTGCCTTTGCTCTAG
GGGGATTGATTAATGCGGTATTTGCGAAAACCTTTGATGACATTGGCATTATCCCTACCT
TTGTACTAACACCCTTAACCTATCTTGGCGGTGTGTTTTATTCCATTAGCTTATTGCCTG
AATTTTGGCAACAAGTGTCCCAATTTAACCCGATTGTTTATATGATCAGCGGTTTTCGCT
ATGGCTTTTTAGGTATTAGCGATGTGTCGATCTACTATACTTTTGCTGTGTTAATCTTAT
TTATCCTAGCACTTTACGCTTGGGTTTATGGCTTAATTGAGAGAGGGGTTGGGTTGAGGT
CTTAAGAACCAACAAGTACAGAAACTCAAAGTAATCTGTTGTTTATGTTCTCTACTTATG
AACCGCCTTGACAAGACCTATAAAAAGAGCGATAAATGATACCAAAAAAGGAAGGATTAT
TATGCCAAGTATTATTTTAACCAATACTGTTGCGAGTATTACAGAGCTAAAGACAAATCC
AATGGCGACATTCAATGCGGCAGGCGGTGAGGCAATTGCAATTTTAAACCGAAATGAACC
CGCTTTTTATTGTGTACCACCGCATATTTATGAATATCTCATTGAGCTTGCTGATGATGC
AGAATTAGCAAAATTAGTGGAAGAACGCCAACACGAAAAAAGCTACAAAGTGGATTTAGC
GGATTTATTAAAATGAGCTATACCATTGAATTTATCCCATCAGCAGAAAAAGAGTTTCGT
AAACTAAGCTTAGATTTAAGAAAACAATTTATCGAAAAACTTAAAGAAAGAGCTGAAAAT
CCGCGTGTAGAAAGTGCTAAACTTCGTGGAATGAAAGATTGTTATAAAATCAAATTGCGT
AATGCAGGCTATCGTTTGGTGTATCAAGTGATTGATGAACGTATTGTAATCAAAGTGGTT
GCACTGGGAAAAAGGGAGCGCAACGACGTTTACCAAAAAGCACAATTACGTTTATAAAAA
TATAATTTGAAACCATAAAAAAAAACCGATACCAAAAAACAGTATCGGGGGAGGTCTTAC
CTAAGGAAATGAAAAATAAAACTAGCACATTATGCGTATTCTAAGACTACCCCAATAAAA
TTTAGTTCAATAAAATGCTAAAAAATTTAAAAAAATTATATCTTATTGAAATAATTAATA
AATTAATGAGATAACGAGGCGAATAAATGGTTCAAACCACCTTTTTTATTTACGATTACG
AAAGTTTTGGTGTCGATCCTGCTACAGATCGTCCTGCACAATTTGCAGGGATCCGCACCG
ATAGCGATTTCAACATTATCGGTGAACCCGTAATGTTCTACTGCCAACAAACAGAAGATT
ATTTGCCTTCACCAGAAGCTGTGATGGTAACAGGGATTACGCCACAGCTTTGTAATCAAC
AAGGGCTACCTGAACCTGAATTTGCCGCTCGTATTCACGCCGAATTTAGCCAACCTAACA
CCTGCGTAATGGGATATAACAACATTCGCTATGATGATGAAATGACCCGTTATACCTTTT
TCCGCAATTTTTTCGATCCTTATGAATATAGCTGGAAAAACGGCAATTCTCGTTGGGATC
TTCTTGATGTTGTGCGTGCCTGTTATGCTTTACGTCCAGAAGGGATAGAATGGGCGTATG
ATGATGAAGGTATGCCGAGCTTTAAATTAGAAAATTTGACCAAAGCAAATGGTATTGCTC
ACGACAACGCTCACGATGCAATGGCTGATGTGTATGCTACTATTGCAATGGCAAAGTTAA
TCAAACAAAAACAACCTAAATTATTCGACTTTTTCCTGCAAAATCGAGGTAAAAAAGCCC
TAGAAGAGATGATTGATGTCGGTGAAATGACACCGCTTGTTCACGTTTCTGGAATGTTAG
GCAACTATCGAGGTAACACCGCTTGGGTTGTGCCATTGGCTTGGCATCCGACTAATCGAA
ACGCAGTGATTGTATGTGATCTATCGGGGAATATAAACGACCTATTGAATGAGCCAAGCG
AAATATTGCGTGAACGTCTTTATACCAAAAAAGTAGAATTAGAAGCTCAAGGGCTTTATG
CTGTTCCACTAAAACTCGTGCATATTAATAAATGCCCAATTTTAGCTCCAGCCAAAACGT
TACTGTCTGAAAATGCAACACGTTTAGGCATCGATCGTCAATCCTGTTTAGAAAATTTAA
AACTGCTAAAATCCCAAAAAAGCCTTGTGCGAGAAAAGGTTATTGATATTTTTTCTGAGG
AAAGGAATTATCCAGCGTCAAATAATATAGAAACCACGTTATACGATGGCTTTTTTGAAC
CTGCAGATAAAAACAATATGGCGATTTTGCGAAATCTAAAACCTGAAGAGCTTGCACATC
ACGGCTTGAAATTTAGCGATCCAAGAATTGAACCTCTACTTTTCCATTATCGAGCAAGAC
ATTACTCAGAAACCTTAACACGCGCAGAACAAGTACGCTGGCAAAAGTATTGCTATCAAC
AACTTGAAACAAAAGCAGAGGCCTTTGAACAAGCGGTTGATCTGTTATCGGCTCAATATC
ACGATAATTCTGAAAAGATAAAATTATTGACAGATCTCACCGCTTACGCAGCACAATTAA
TGCAGCCTAAAGCCACCAAGTCCGTCAATTCACCAGCTTCAGAGCTATTAGTATCGGAAT
TAAATCAACTTGCTGATCAAGGGCTGAGTAAAGCGGATAAATTAAAAGCGATTGGGGCTT
TGCTTAATAAAAAATAAACTTGTTCTCGCTATAGACAATGGTTAGGCAAACGATTACTAT
CACTCCAATTTTTACAAACACGACGATAAGGAAAACGATATGAATAAAACATTACTTGCT
CTTGCCCTTGTGGCTTTTTCTGCAACTTCTTTTGCAACAACAAACGGAAAACAAGCGGTC
GCTTCTGAGGAAACAAAAGCTGCAAATGCCCTCGTATTACAAACAGACTTCGGTTTAAAA
GATGGTGCAGTATCTGCAATGCAAGGGGTGGCTTTTGGGGTTGATCGTGAGTTAAAAATG
TTTGATTTAACTCACGAAATTCCTGCATATAATATTTGGGAAGCCTCTTATCGTTTATAT
CAAACCGCAACCTATTGGCCTGCTGGCACCGTTTTTGTTAGCGTTGTCGATCCAGGCGTT
GGCACAGATCGTAAATCGGTCGTCTTAAAAACCAAAACAGGACACTATTTTGTGACCCCT
GATAATGGCACATTAACGTTAGTGGCTGAATTTTTAGGGATTGAGAGCATTCGTGAAATT
GATGAAACAAAACACCGCTTGGAAGGTTCTGAAAAATCTTATACTTTCCACGGACGCGAT
GTCTATGCTTATACAGGAGCAAAATTAGCGTCTGGGCAGATCAGTTTTGAAGAAGTCGGT
GCAGAGTTACCTGCCAAAGTCACCGAAATTAGCTACCAAAAACCTGCTATTGAAGAAGGT
ACATTAAAGGGCAACATTCCTGTACTAGATATGCAATATGGCAATGTTTGGACAAATATC
AGCCACGAATTACTTGAGCAATCAGGTATTCAAAAAGATGGTAAGGTCTGTGTTGAAATC
AAAGAAACAACGGCAGATGAGGTCAAAGTCCGTTATAGTGGCTCAATGCCATATAAGAGT
AGCTTCGGTGATGTCGAAGAAGGCAGACCATTGATGTACCTCAATAGTCTATTGAATGTC
TCTTTCGCCTTAAATATGGATAATTTTGCGGACAAATACAAAATTAAATCAGGGGCAGAA
TGGTCTGTTTCTGTGAAATCTTGTGAAAAACAACAATAACGGTTAAGGCGTATTTAATAC
GCCTTTCTATTTTATGCGTCTAATAGAAAAACACCCATTTCCTGCTATTTTGCCACCAAA
CGCCAGCGTAATGATGATGGGAACATTTCCACCCACACCAGAAAAACGGTGTATGGAATT
TCATTACCCTAATTTTCAAAATGATATGTGGCGAATTTTTGGTGCTATCTTTTTTAATGA
TGTCGATCACTTTCGAGTAGGGAATGAAAAGCGTTTTGACCCACTTAGGATTGAAGCATT
CTTACGAGAAAAAGGCATTGCACTATGTTCAACGGCTGAAACGGCAATTCGTGAGCAAGG
CAACGCTTCGGATAAATTTCTGACCATTGTAGAACCAGTAAAATTAGATGAAGTTCTTTC
ACAGCTTCTGCATTGTCGTTGGATTTTTACCACAGGGGAAAAGGCAACAGAAACGTTGCT
ATCGTTACTACCAGAAAAAATAAAAACACCAAAAAGCAATCAATTTATCTCTTTTCCTTA
TCAAACGAACAGAGAACTTTTTCTTTATCGCTTGCCCTCAACATCAAGGGCTTATCCTCT
CAGTTTGGCGAAGAAAATAGAGGCTTATCGAGCCTTTTTCGCTATGGTTGGACTAATTAA
GGATAATTAAATGAAATATGATTTACATAGCCACAGCACTGCGTCCGACGGCGTGCTTAC
CCCCACAGAACTCGTTAAACGAGCGGTGGAACAAGGTGTAACCATGTTAGCCTTAACCGA
TCACGATACCGTCGCAGGTATCGCTGAAGCGAAAACTTTTGCCCAAAACCAACCGCTTAC
CTTTATCAGTGGCGTAGAAATTTCTGTGTTATGGGAAGGGAAAAGCCTTCACCTCACTGC
CTTAAATATCGACGAAACCCACCCTGCTATCGTCAATTTACTTGCTCGCCAAAAACAATT
ACGCCAAGAACGTGCAGAATTGATTGGCGAAAAGCTCTCCAAAGCAGGTATCCCTAACGC
ATATCAAGGGGCAAAAGCCATTGCAAGCGGTGAAGTTACTCGCGCTCACTACGCCCGTTT
TCTTGTGGCAGAAGGCTATGCACGCAATGATGAACACGCCTTCAAACGCTATCTAGGGAT
CGGCAAAACAGCTTATGTAAAGCCCGTATGGTGCAGCACCGAAGAAGCCATCGCAGCGAC
GCACCAAGCTGGTGGCGTTATCTGTTTTGCACACCCATTACGCTATAAATTAACAGCGAA
ATGGATCCGCCGTTTTATTGAAGAGTTTAAACAGGCTGGCGGAGATGGCATAGAGGTAAC
GGGAGCCGCCCAAACGCCAGACCAGCGTCAGCTTCTTGCTCGTTGGGCAAAAGAGTTTGA
TCTCTATGCCTCTGTCGGCTCAGATTTCCACTACCCGACAGGCTGGGTTGAGTTAGGGAA
GGATTTGATATTACCTTCAAGCTGTAAGCCGATTTGGGCATTGTTTAGTTAATTGATTTA
TATTAGGTGAAGTGCATAGTAGGAAATGATTTTAACTCAAAGTGTGTGTACTCACATTGA
TTGATGTTGTATCTACTATGCTATTTATTTAATCAATTTTATAAACTGTTTTTTTCCCCT
CGAGCCAAACTAATCACCCCAGAACGAACGATTTCAATAATTGTTGTTTCTGCTTTCACT
GTTTCAATAAAAGCATTGAGTTTATCACTAGCACCAGAGAGCTGAATGGTATATTGTTTT
GGCGTAATGTCCACGATTTGTCCACGGAAAATGTCAACCATTCGCTTAATTTCATCTCGT
GTACTACCTACAGCTCGAACTTTTAGTAGAAGTACTTCTCGCTCAATATGTTCGCAATGG
CTAAGATTTGTCACTTTGAATATATCAATTAGCTTATGCAGTTGTTTTTCGATCTGCTCC
AAGACTCGTTCATCACCTTGTGCCACAATGGTCATTCGAGATAAACTCGGATCATCCGTT
GGGGCAACCGTAAGACTTTCAATATTAAAACCACGTTGAGAGAATAGCCCAACGACACGG
GATAAAGCTCCCGATTCATTTTCTAATAGGACGGATAATATTCTACGCATCTGTTCTCTC
CGTTTTACTTAACATCATATCTTTCATTGATTCACCACGAATTTGCATTGGGTAAACGTG
TTCTGTTTCATCTACTAACACATCAACAAAAACAAGTTTATCTTTAATTGCAAAGGCTTG
TGCTAATTTTTCCTCTAATTCATCAGGGGTGTTAATTTGAATACCGACGTGTCCATAAGC
CTCTGCCAGTTTGACAAAGTCAGGTAGTGAGTTCATATAAGATTGGGAATGGCGACCTGC
ATAAATAATATCCTGCCACTGTTTCACCATACCTAAGAAGCGGTTGTTTAAACTCACAAT
CACCACAGGGGTATCATATTGTTTTGCTGTAGAAAGTTCTTGAATATTCATTTGAATACT
GCCGTCACCTGTGACACAAACAACCGTTGCTTCAGGGTGTGCAAATTTCACTCCCATAGC
CGCAGGTAAGCCAAAGCCCATTGTGCCTAAACCACCAGAGTTAATCCAACGACGCGGTTT
ATCGAAAGGATAATGTAACGCAGCAAACATTTGATGTTGTCCTACATCAGAAGCAATATA
GGCATCGCCATTTGTTAATTTATGAATGGTTTGAATAACCTGTTGAGGTTTAATCACATC
ACTTTGCTCAAAACGTAAACATTGACGAGCTTTCCACTCATTAATTTGTTGCCACCAAGC
GGTCAGATCTGATTGACCTTTTGCCAGATTTTCTTCACCTAACAATGCTAAAAATTCTTC
TAATACAAATTTTGCATCGCCGACAATGGGAATATATGCAGGGACGGTTTTAGAAATAGA
GGTAGGATCAATATCAATGTGGATCACTTTAGCATTTGGGCAGTATTTTGCGAGATTATT
GGTAGTACGATCATCAAAACGCACACCGATACCCAAAATTAAATCACTTTCGTGCATTGC
ATTGTTAGCTTCATAGGTACCGTGCATACCTAACATACCTAGGAATTGCTTATCTGTACT
TGGATATGCTCCTAATCCCATTAGAGAACTTGTGACAGGTAGATTTAATTTCTGAGCAAA
TTCGATCAACTCTTTATTTGACTCCGAAATCACTGCACCACCACCCACAAAAAGTACAGG
TTTTTTAGCCACTAAGATCGCTTTTAATGCCTTCTTAATTTGCCCTTTGTGTCCTTGTAC
CGTGGGGTTGTAAGAACGTAATGATACAGAATCAGGGTAGTGGTAACTGAATTTATTTGC
TGGATTTACCATATCCTTTGGCACATCAATAACGACAGGGCCAGGGCGACCTGTTGAAGC
GATATAAAATGCTTTTTTTATGATCTCAGGAATTTCTTCTGGATTGGTGACGAGGAAACT
ATGTTTAACCACAGGGCGAGAAATACCAACCATATCACATTCTTGGAAAGCATCGGTTCC
GATAAGGCTTGAAGGCACTTGTCCTGAAAAAACGACCAGTGGAATGGAATCTGTGTAGGC
GGTTGCAATCCCTGTGATCGCATTTGTTGCCCCTGGGCCAGATGTGACTAATACACAACC
GACTTTACCTGTAGAACGTGCATAGCCATCAGCCATATGTACAGCCGCTTGTTCGTGACG
GACAAGAACGTGTTTGATTCCCCCTAAGGTGTGAATTGCATCATAAATATCGAGGACTGA
GCCACCTGGGTAACCAAAAACGTATTCCACGCCTTCGTCACGCAAGGATTGCACAATCAT
TTCCGCTCCTGAGAGTTTTTTCATTGAATCCTCCAACAAAATTAACATAAGGTTTACACC
ATAAAAACAATGTTGGGCATTTTGCAAAAAATCTGACCGCTTGTCTAGCATTAAAAACAA
TGTTTTCTTTAATTTTTAGATTTAAATTCTAAAAAATAATAAAAATTTATTTTTTTATAA
AAAAATGTTGTTCTTTTATTTATTTTTATTAAAATAACTTATATTTTATAAATTTTCAAA
TATTGAGGTATTTATATGCAAAACTACAACATTGCCGTGTTAAGTGGTGACGGGATTGGC
CCTGAGATTATGGCTCAAGCGATTAAAGTGCTTGATACTGTTCAACAAAAGTACGGGTTT
AAATTAAGTTATAACTATTATGATATTGGCGGCGTTGCCATTGATAATCACGGAAAAGCA
TTACCAGAAAGCACATTAAAAGGGTGTGAAGAAGCCGACGCTATTTTGTTTGGCTCTGTA
GGCGGTCCAAAATGGGAACATCTTGCACCAAATGAGCAACCAGAGCGTGGTGCTTTGTTA
CCACTTCGTAAACACTTTGCATTATTCTGCAATCTTCGCCCTGCTACACTTTATAAAGGC
TTAGAACAATTTTGCCCATTGCGTGCGGACATTGCAGCAAAAGGCTTTGATATGGTAACA
GTCCGTGAATTAACGGGTGGTATCTATTTTGGGCAGCCTAAAGGTCGTGAAGGCGAGGGA
GAAAATGAGAAAGCTTTTGATACGGAAGTTTATCACCGTTATGAAATTGAACGTATTGCA
AAAGTGGCATTTGAAACGGCAATGAAACGCACCAAACACGTTACTTCCGTCGATAAAGCC
AATGTGTTAATGAGTTCAATCCTTTGGCGTGAAACCGTAAATGAAGTAGCAAAACAATAT
CCTGAAGTGAAGCTGGATCATATCTATATTGACAATGCAGCAATGCAGTTAATCAAGCAA
CCTGATTTCTTTGATGTGTTGCTTTGCTCTAATATCTTTGGCGATATTATTTCTGACGAG
TGTGCGATGATTACTGGCTCTATGGGAATGCTACCTTCTGCGAGTTTAAATGAAAAAGGA
TTTGGTTTATACGAACCAGCGGGTGGTTCAGCGCCAGATATTGCAGGTAAAAATATTGCT
AACCCAATCGCACAAATTCTTTCTGCAGCGATGATGTTACGTCATAGTTTTGGTTTGGAA
GAATCTGCGAAAGCGATTGAAAATGCGGTTCAAAAAGTATTAGCCGAGGGTTACCGCACG
GCAGATCTTGCTGATCATACTACGATGCCCGTAACTACCTCGGAGATGGGAAATTTGATC
GAACAATATATTGGCTAAGGTTATACCATTTTATTTATGGTTAAGAAGGTACATTAGTTC
TTCTAAAAACAGTATCCAAAGTCACGATAAATTGGCATAGTAGACAAAATAGTTGCTAAT
ATCTATTTTCTTGAAATATTAGCAACTCTTTTTATTTAAAAAATCCTGTATAAACAACAT
CTTACGTTTTTTAGTTAATCCATTGTGATTATTTAATTTTCGCTTAAGTTCACTAAATAA
CCCCTCTAAACGATTTGTCGTCTTTTCTATATTTAATTCAGAATGTTTTTCATAGGTGAA
AATATAATGCTTTAAACTGGCATAAGCACTTCTTACATTGCGATGTTTATAAGGAAAATA
GCCTTTTTCATTCGCTTTATCACTCCTTTCTTTTAAAAAATCTTGATGTTTTATAAACCA
AGAATGTAATCGCCGATAAAATTCGTTTTTGAGCTTCTTGTGAGTGTTTTTACAATTATT
TTTAATTCTTTACCCGCTTGCGATTGATGTTTTTTTCTTAATTTCCGCATCACAATTGCC
ACCATATGAAATTGACATATTTGTACCGGCGTATTAAATAAATCTTTCATCAAACCACGT
CTACCATTACAGGTAATCGATTGAATGATATAGCCTTTTTCTCTTAACCTATTCAGAGCA
AGTTTGTAGTAAATATCTTTTTCGGTTCGCACAAAGTAATGTGAAATCACATTATTTGAA
TTAGAATCCATTAGCACTAATACGCCAAAATAACGACAGAAAAACGTTGTATCCATAATG
ATGTTTAGGTATCGATTTGAAGGTAGTTTTAAAGCTGTTTTAGGGACTTTATCAATATAT
CTTTGAATAGTTCTAACCGAACAATGATATTTTTCGGCAAGTTGTTGATAGGTTTGTTTT
CCGGATGTGTAATCAGTCCAAATTTTAATTGGATCTAATTTAGATTTTAAGATAAACGTT
TTATAACATTCATTACAAAAATAACGTTGAGTATTATTTTGTATATCATGTTTCTTTATT
TTCAGACTTTGGCAAAATGGGCAGTTTTTTGTTCATATTTCAAAAAGAGGGCTTAAAGCC
TTGTACTATAAGGCTTTAAGCCACTTTTTAGCAACAAATTTGTCTATTACACCAATAAAT
TACATCTTTTATTAAAAAAGGTTAAAGCTTCATCAGGCTTTAACCTTTTTACTATGTCGC
TATGTCTTGGCTACTGCACTATCAAAAAAATAAGCAACCCTTACCGAGTTGCTTATTAAT
TTTACCGCTACATCAGGAATTAAAGTTTAATCCTTAGCATATTTCGCTTCATCAAACTCT
CTCAACGGCTTATGCTCACTACCTAAATAGGTATAGATCACAGGCAATACAAACAGTGTA
AAGAGTGTACCGATAGCTAAACCTGCGACAATCACCATACCAATACTAAAGCGAGCAATC
GCACCTGCCCCTGAAGCATAAAGCAGAGGAATAAGACCTGCGATCATCGCGGCAGTCGTC
ATCATAATCGGACGCAAGCGGATAGTTGCAGCGTGGAAAATAGCATCACGGCGAGATTTT
CCGTGAAGCAACTGCTCTTCTTTTGCCACTTCACACATCAAGATACCGTGTTTTGTTATC
AAGCCTACGAGGGTGATTAAGCCGACTTGAGAATAAATATTCAAGGTTGCACCTGATACT
TTCATAATACCCAAAATATTCATCACCAATAACGCCCCACTGATTGCTAGCGGAACAGAA
ACTAAAATCACCAACGGATCACGCCACGATTCAAACTGAATAGCTAAGACGATATAAATC
ATCACAACTGCCAGCACAAAGGTAAACATTAATGCGTTACCCTCTTGGATATATTGACGA
GATTCAGCTTTAAAATCATATTGATAGCCTGATGGCAAGGAGCGAGCTAACTCAGCTTCA
GCCCATTTTACGGCATCACCAATAGAACCCGACACCACACCGCCAATTGTTGCCGAGTTA
AGCTGGTTCATTCGGCTGAGGGAAGCTGGTTCTGTACTTAATTCCATTGTGACAAAAGAA
CCCAATGGGATAGATTGTCCGCTCGCTGTTGTCACATAGTAGTTCATTAAATCTTCTGGA
TTTAATCGGTTATTTCTCACCGCTTGTGATACAATCGGATAAGCTCTGGAATCAATATCA
ACACGAGTAACTATAGCCCCCGACAAGAACGAACCTAAAGTGCCACTCACCTGTTGCATC
GTTACGCCATAAGTTCCCATTTTCTCACGGTCAAACTTCATCTTCATCGTTGCCGTGTTA
AATTTAAGGTCTAAGTTAGCGAAGAAAAATTGCCCTGACGCTTGTGCTTTGGCTAAAATT
TCACTGGCGACTTCTGCAAGTTTTTCATAGCTATCTGCAGTCGTAATAACCAGTGAGAAC
GGCAGCCCACTTTCACCTGTCTGAATTTCAGGGAAAGCAACGGCGTTAATATCCATACCA
ACCACTTGTTTTGCCATACCTGCAACAATGTCTTTCACTTCAAACTGCGATTTGCTACGT
TCAGACCAATCTTTTAAAGAGATAATCGACAATGAACTGTTGCCACCGTTAAAGCCTGCA
ATCGACATTGCACCGTGAACCTCAGGCAATTTAACCACTTTCTCATTAAAAGGTTTCATC
ACTTCCTGCGTATAATCCAAGTTAGTATTTGCAGGACCAGAGCCAAAAGCAACCACAACA
CCACGGTCTTCAGAAGGTGCAACCTCACTAGACAATGAAGTAAACAAGAACGGTAAGCTC
GCAAAAATAGCAATCGCAAAGAACAGCATAAAGCCACGTACTGCCATCACTGCTGAAAGC
ATATTTTGATAACAGCTTGTCATCTTATCTAACATAGCGTGAATGCATTTGACTAAACGC
CCTTCTTCACCCTCTTTATGTTCTTTTAACACACGGCTAGACATCATCGGCGAAAGGGTT
AATGCTGCAATCCCCGAAATAAATACAGCACCAGCAAGGGTTAAAGCAAACTCTTTAAAC
AGAGATCCTGTAACCCCTTCCATTAATGCCATCGGTGAATATACCGCCGCAAGAGTAATG
GTCATTGAAATGACAGGCAATGCAATCTCACGCGTCCCAATAATTGCCGCATCGAAAGGC
GTTTTACCCTCTTTAACGTGACGCTCTACATTTTCCAATACCACAATCGCATCATCTACC
ACCAAACCAATTGCCAAAATCAATCCTAGCAAGGTGAGCAAGTTGATCGAGAACCCAAGC
ATCTGTAATAAGAATAACACCCCAATCAATGAAATCGGGATAGTGATAACAGGGATAATC
ATCGCACGGAGTGAACCTAAGAATAGGATAATCACAATAAGCACAATGATTGTTGCTTCA
CCAATGGTTTTAATTACCTCAGAAATAGAGCTATTAATCGCAATAGTGCTGTCATACAAA
ATCTCAGCTTTAATGGAAGCGGGCAGATTCTTCTCAATTTGTGCAAATAACGGATAGATA
TTTTTGGCAACGGTTAATTTGTTTGCCGTTGCTGCAGACTCAACAGCAATCACCACTGCA
TCTTTGCCATTTGCTGTGGCTCGAGCATTATCTGAAGATTTATTCAGTTCAACGGTCGCA
ATATCTTTTAACTTAATTTGCATACCATCTGCTTTGGTTGCCACAGTAATATTTGCCAGC
TCTTCTACCGTTGGAGTTGTCGATAACACCTTGTTTTTATAGACAGTGTAATAACCATTT
GCACTGCCTGCCGCCGTCGAAAGGTTATTTGCACTTAATGCCGATAACACATTCGCACCT
GAAAGGTTATAGCCAGCCATTCTATCTGGATCTAACCAAATGCGTAAGCCAAAGGTTGAA
CCACCAAAGATACCAACGCTAGACACCCCATTGATCGTAAAAAATTGCGGTTTCACCACG
CGATTTAGGTAGTCTGTAACTTGTGGAGATGAAAGATCATCAGAGGTAAAACGAATATAC
ATAAACGCATCATTTGATCCCGATGATACGCTGATCGCAGGATCATCAATGCCACTAGGC
AAGCTTCCACGAATTGCATTTACTTTAGAAGAAATATCCGATAACGCCTCTTGAGGATTG
GTATTTAACTTCATCTTTGCCGTTACCGTCGTAGTACTTGGTGAACTTGATGAAGTCATA
TAGTCGATGTTATCTGCCTGTGCAACAGCTTCTTCAATTTGTGACGTAACAAGTGCTTGC
ATTAAACTTGCATCTGCACCCGCATAATTAACACTCACAGTAACAATTGAGATCGTCATC
TCAGGATATTCACGCACTTGTAGCTTGCTAATAGACTGTAAGCCTAAGATTGTAATCAAT
AGGCTAATACAGATAGCAAGTACGGGGCGTTTGATAAAAATGTCGGTAAATTTCACAGCT
TACCCCATTACAGTTTTGTTTTTGTCGCTGGTGCAATAACCCCAACAGGTTGTACATCAG
AAATTTGAATTAAGGCGTTATTTTTTAAACGTTGTAAGCCACCAGTGACAATTACATCAC
CGGCTTTTAAGCCTTTGCTCAAATGAGAATAGACTCCACTGCGTTCAGCCGTCGTAACTT
CCATCTGTTTAGCACGATAGATTTTATTGATGTCTAAACTTTTGTTCATTTCAGCCATTT
TAGTCACTTTTTCCTTATCTTCATCAGATAATGGTTGAAGCACATAAACAGTTTCGCCAT
ACATTGTATAAGTAACCGCAATTTGTGGCACAACAACCTGATCGTATAAGGTTGGTAATG
CAACATTTAAGCGAGCAAACATACCTGAAAGCAACTTATCTTGCCCTTCTGTGACCACTG
CTTCAAGATTAATCAAACCAGTTGATGTATCCACCGCAGGATCGATAGCGGTAATTTTCG
CAGGGAAAGTACGAGCAGGTAGAGCATCAATGGTTGCGGTCACTTTTTGCCCAACAAAAA
TATCTTCTAAGTTAGTCTGAGGTAAGGTAAAACGAATTTTCATCGCAGACTGATCTTCCA
CACGCACAATTCCTGTGCCAATCGTCACATATTGCCCTACATTCACATTCACAATACCCG
CTTCACCGTCGAAAGGCGCATAAATTTGACGACGCTCAATCTGAGCTTTTGTCGCCTCAA
TAGTCGCCACAAGTTGCTCATAAGTTGCTTTGGCATTATCAAATTCCGCTTTTGAAGCAC
TGCTTGACGCTACTAAGTTACGATAGCGATTATAGTTTGCTCTCGCTGTCGATAACTGAG
CTTCTGTCGCTTTCAAACTGGCTTGTTCCGCACTGCTATCAATTTCAACTAATAGCTGAC
CTTTTTTCACTTTATCGCCAGACTTCACCAAAACTTTAGTGACCGTGCCAGCCGCCTGTG
AACTTAACATAGCCCCTTGATTCGGACGAATAGAACCAACCGCAGAAATAACAGGTGTCC
ATTCTCTATTTTTAACGGTCATCACTGTTACATTGCTCACAGGCTCAGGCATATTCGCCG
CAGCTTCAGCCTTTTTCATCGAAATAAACTGTTGCATACCAACAACACCACCAAACACGA
TAAGCACAACCAATAAGGTCACAACAATAGCAAACTGCTTACCCTTCGTTGTCTTTTTCA
TATTTATTATCATATTTTCTCCATATCAATTTTGATTAAATCGTAATCGCTTTCCAAGTA
CGGATAATCACTTCTTCAAGCATCTCTTGAGCATAAGGTTGATTTAACATTAACTGCTGA
TACATCAACTCCCACGCTGTTTTCATACTAATTGCAAGTAAAACAAAAGGCGGTAAGTTC
GCAATAATATTTTGCGATTGCCCCTGCTTGACAAATTTATTCCACGTCACCCAATCTGCA
TTCAAACATTCCACCATTGTCGCTTGAAATTGTGGTAGCGACTCGTACTGATGCATATTT
TTAACAATATTAGGGTTATCCAACATAAACTGCCAAGTTGCATTCCACAATTTTTTATAT
TGCTCAAACAGAGGCAAATCAGGATCATATTCCCGATCTACCGCAGAATGAAACGTATTA
AACAAATACAACACAAGCTGATTAAGCAAAGTCTCTTTATCCTTAAAATAAAGATAGATC
GTACCCACAGATACCCCAGCTTCTTTTGCAATTTTGTGGGTCGAAAGATTTTGAACCCCT
TCTTTTGCTATCAACCTATCTGTTGCATTGAGAATACACATTGCCACCTCATTTTGAGGC
AAAATACCCTTAAACATAAAAACAAGTCAAGTTACTGAACGTTCGTTCATTCTACTGAGA
AAAAAAGATTTTCGCAAAATTTAAAGTTTAAGTTTTGTAAATCATAGATTTACGCAAACG
GTTGCGTTATAATTATCCCTATGATCAAGTAGGGACGCCACGCCTGGCGTCCACTTAATT
CAATCTTATATACATATTCAAAGGACACCAAGCGTGGTGTCCCTACATTATTTTTATTCA
AATACAAAGGAACCCATAATGGCTCATCGTCCAATCCAACAAGCATTATTAAGTGTGTCT
GACAAAACAGGCATTGTCGAATTTGCTCAAGGCTTAGTTCAACGTGGTGTAAAACTACTC
TCAACCGGCGGAACAGCAAAATTACTCGCAGACAACGGTTTACCTGTAACCGAAGTATCG
GACTACACAGGCTTCCCAGAAATGATGGACGGACGTGTTAAAACCCTACACCCGAAAGTA
CACGGTGGGATCTTAGGTCGCCGTGGCACAGACGATGAAATTATGGCACAACACGGCATT
GAACGAATTGATATGATCGTGGTTAATCTCTACCCATTTGCCGCCACCGTTGCTAAACCG
AACTGCACCCTTGAAGATGCGGTAGAAAATATCGACATCGGCGGACCAACAATGGTGCGT
TCTGCGGCGAAAAATCATAAAGATGTTGCGATTGTCGTCAATAACAACGACTTTAACGCT
ATTCTTGCTGAAATGGATCAAAACCAAAACTCACTCACCTTAGAAACCCGTTTCAACCTT
GCAATCAAAGCCTTTGAACACACCGCTCAATACGACTCAATGATTGCCAACTACTTCGGA
CAAAAAGTACCGCCATATCAAGGTGCTGAGGAAGAAGATATTACCCAAGTCTGCGGACAG
TTCCCACGCACATTAAACTTAAATTTCACCCGTAAACAGACAATGCGTTACGGTGAAAAC
AGCCACCAAAATGCCGCATTCTATGTTGAAAACGAACTCAAAGAAGCATCTGTGGCAACC
GCAGTTCAACTACAAGGCAAAGCGCTTTCCTACAACAACATTGCAGACACGGACGCAGCC
CTTGAATGTGTTAAAGAATTTAACGAGCCAGCTTGTGTGATCGTTAAACACGCCAACCCT
TGCGGTGTCGCTCTTGGCAAAGATATTTTAGAAGCCTACAACCGAGCTTACCAAACCGAC
CCAACGTCTGCCTTTGGTGGCATTATCGCCTTTAACCGTGAATTAGACGGCGAAACAGCA
CAAACAATTGCAGATCGCCAGTTTGTCGAAGTGATCATCGCCCCAACCATCTCTGAAGCA
GCCAAAGAAGCCTTAGCGAAAAAGAAAAACGTTCGTGTATTAGCGTGTGGCGAATTTAGC
GAAGCACAACCACGTTTAGACTTCAAACGTGTCAATGGTGGCTTACTAGTCCAAGATGCC
GACCAAGGACAAGTTGCTGTTGAAGATTTACAATTTGTATCTGAACGCAAACCAACCCAA
GAAGAATTAGACGATTTACTCTTCTGCTGGAAAGTGGCGAAATACGTTAAATCCAATGCG
ATTGTCTATGCTAAAAACAAACAGACAATAGGTATCGGCGCAGGACAAATGAGCCGAGTG
TATTCCGCGAAAATCGCAGGGATCAAAGCAGAAGACGAAGGCTTACAAGTGGCAGACTGT
GTAATGGCATCTGATGCCTTCTTCCCATTCCGTGACGGCATTGATGCCGCGGCAAAAGTC
GGTATTACTTGCGTTATCCACCCAGGTGGCTCAATGCGAGATCAAGAAGTAATTGATGCT
GCCAACGAACACGGAATGGCGATGGTATTAACGGGAATGCGTCATTTCCGTCATTGAAAT
CCCTATCAGCCTTTTGGGAACCTTCCTCCGTAAGCGGGGGAAGGTATGAAAACAAATATA
TTCTGAAGATATTTACGATGTAATTCGCTCAAACCCTGTTTCAAGATCAGCAATCAAATC
TTTCACATCTTCCAAACCAATATGAACACGAATCAGCGTCCCTGTTAATTTACGTTCAAT
GGCTGGGCGAATACGTTCAATCTCTTTAGGTTGATTAGCCAAAATTAACGACTCAAATCC
ACCCCAAGAATATGCCATTGAGAAAACCTCAAAATGGTCGAGAAAATTCGCAAGCTCTTC
ATCAGATAAGGTTTTGCAAAGTTCAAAGGAAAATAGACCGCTTGAACCTTTAAAATCACG
TTTAAAATATGTGTTTCCTGGACAGCTAGGTAGCGCAGGGTGATAAACCGCTTTGACTTC
AGAGCGTTGAGCCAGCCATTGAGCCACAATAAGACTACTTTCTTCGTGTTGTTTTAAGCG
AATACCTAAGGTGCGTAAGCCACGAGCGGTGACATAGGCAGAATCAGCATCAACCATTTG
CCCCATTAAATAAGAGTGTTCGCGTAGCTGATCCCAACAACGAGCATTTGAAACGGCAGT
ACCAATCATTGTGTCAGAATGCCCCACAAGGTATTTTGTTCCTGCTTGGATTGAAATATC
AATGCCGTGTTCAAGAGCTGGAAAAAGAATGCCTGCAGACCAAGTATTGTCAATCATAAT
CACAATTTCAGGGTTGATTGCTCTTGCAGTACGAACAATCGTTGGAATATCAGGAACTTC
CATTGTCAGTGAACTTGGCGATTCGAGAAAAAGCACTTTGGTATTCGGCTGAATTAGCGT
TGCAATTCCTTCCGCCATTAATGGATCATAGAAAGAGGTTGAAACCCCCATTTTCTTTAA
TACGATACGACAAAAATCTTGCGTTGGTTCATAGGCTGCTCCAGTCATCAGAACGTGATC
GCCTGGTTGTACAAAGGATAAAATCGCATTACTGACCGCCGCTGCACCGCAAGGGTAAAG
GTAGCAACCAGCTCCATTTTCTAGTTCACACATTGCATCTTGTAGAGCAAAATGAGTTAG
TGTGCCACGTCTGCCGTAAAATAAAGCCCCTTTATAGCGGTTTTTGGTGGCTTCTTTTTT
GTCTGCAACAGAATCAAATACAAGGGAAGAGGCTCGTTGAATAACGCTATTTACAGAACC
TTGGGTGTAACGTTTTTTTCGCCCTGCGTGAACAAGTTGAGTTGCTAAGTTGTGCTTTGT
CATATTGATGTCCATTTTTTATGTTTTGGGTTTACAAATTCAGTGCCTTTATTTTGATAA
GAAATACCTTCTAATTCAAGTAGATAACGTTTAGTAGGAAGCCCACCACCAAAACCAGTA
AGCGCTTGCGTTTTGCCTAACACTCGGTGGCAAGGTATTAAAATCGAAATCGGGTTGCGT
CCAACAGCTCCTCCAACAGCCCTAACGGCGTGAGGATTATTTAACTGCTTGGCAATATCT
CCGTAGCTTACCGTTTTACCATAAGGAATCTCAAGCAATATTTTCCAAACAGCTTGCTGA
AAAGCAGTACCCTGAGGGTTTAAAAAATCTAGCTGACAAAACGCCACGTTTTCCCCTGAA
AAATAGCGGTTTAATACTTGCACTGTTTTGCAAAATAGTTGTTGAATTTCACCGCTTGCC
TGTTCTGAACTTTTCCATTGTTGAAAGTTAAGTGTTTGTTGCTCTTGTTCAAATTCAATG
CCAAGTAAACCCGTTTGGTTTGCAATAAGAAGCAATTTCCCCACTGGCGAATCATAAAAT
TGATAGAATATCTGAAATTTCATAGGATTATCCTAAAACAAAAGGCGTGCCACTTAGTGT
ACACGCCTTTGAGGTTACATCAAATGAAAATTAGAATTTGTAGTTTACGTTTAAGCCGTA
AAGGTTAGCAGTTGATTTAACTTTAAATTCACCCACTGCACTTGTAACTGCTGTAACTTG
GCTCTCAGTAAAGGTATTTTTGCTACCACGCAAATGTGCATAAGAGAGGTCAACAGATAA
ATTCGGGGTAAAGCGATAAGTTGCACCTAAAGTGTACCATGTACGATATGTATCAGGGAT
TGAGATAGATGGATGTGCCACGCTTGCACTTTCATCATAAGCAATACCTGCACGTAATGT
TAATGCCTCAATCACATCATAAGACACGCCTAACGCAATGCGAGAGTTATTATTGAACTT
CTTATCTTTTTGTAACAACACTTTACCGTTGTTATCTGTTGCACGAAGTTCTCGGAAGCT
ATTCCAATGTGTCTTTTTATAGCTATATTGTACAGCCAATTTCTCAGTAAGTTTATGATA
ACCTGAGATTTCCCAATATGCTGGTAACTCAAGGTTTAAGCGACCTGGAATTTCAACATT
GGCACTTTGAGTACCCACATATTTCCCTTTGAAACGTAAATCCACTGGAGAATGGTATGC
AACACCAAGACGGTTGTTTTCATTAATATCATAGGTTAAGCCCACATTCCAACGAAAGCC
CCATTTATCGCCTTTTAATCGACTTGCTGTCGCTGTCGGTGCCATAGGATTTAAAGCACC
AAAATGGCGCTCTAATGTTGCTTTTGCATGTACTGCATTTAAGCCAGCACCAAAGCTAAA
TCCGTAGCCAAGATCATAAGCACTGCTGAAGTTATAGTTTACCGCACTAAGTTTTGTTTT
ACCTGCTAATACGCCAGCACTATAGGTTTTCTCAAATTCTGATTTTAAGCCATAATTAAC
ATTAACACCGCCACCCACAGCAAAACGCTCAGAGATTGGGGCAACAACATATAAATTAGG
GACAATTGCACTTGGAATAATGTCTTTTGCATTTGCATTTCCTGTTGCTGATGATGGAAT
CGCTCTTCCATTTACTGTTCTATTAAAAGAACCTTTAAAAGAACCTTCAACATCAACATC
GGCATCAACATAAACCCCACCTGCAGAAATTTCTACTTGTTTGAATTTGGTCATTAATGC
TGGGTTTGTTGCCACAACAGAAGCGTTATCTGCAACTGCCGCATTACCTGCATACGCCAT
ACCCAAACCAGAAGTTGACACTTCAGCTAATTGGAACGCTGCCGCAGAAGCACCAGCTGC
AGAAAAAGTAAAGATAGAAGCAAGAGCTGTTTTAGTAAATTTATTCATTAGGTAATCCTT
TATAGAATCGACTGTGTCAAAATTAATTTATTTCACGTAAAAAATAAATTAAAGAACTGA
AATGAAAATATATTGTCATTCTACGTAGCTTAATCATCGATCACAATAAAATTCCTCTAA
AATACAAAGAGTTCCGACCAGTCAAATAAAAAGATGACATCTTAAAATGGATGTTTTTTA
AACTAAAAATTGTTGTTGTTGTTGTTGTTGTTGTTGTTGTTGTTGTTGTTGTTGTTGTTG
TTGTTGTTGTTGTTGTTGTTGTTGTTGTTGTTGTTGTTGGAAAAAGGTAGTACAATCAGT
GGTATAAGAATACAGTTTGCCAGTTTCGAGAGGTAAAATATGTCCGAATGTAATTCAAGT
TCCTGCTGTTCTATTGATGTGGGAACTATTATTGATAACAGTGATTGTGCTGTAAATTTT
ACTCAACTTTACACTACTAAAGCAGAAGCTGAAGACGCTTTAGCATTTTTAACCAGCAAA
GCTCGATCAACAGAATCTGAGCGTTGTGAGATTACCAGTGAAATTATTTCTACAGAAAAT
GGCTTCCAACTTACCGCTTGTTTCAAATTTAGCTACCAAGTTGAATCAATGATTTTTGAG
TTGGGAATGAGATAGCGAAGCGCTAGATAAAACTCACATAAACAGCTAAGTAATTCGGAG
CTTAATATGAATGAAATCACAAGCCTTAGCCAATTAGATTTAAATGGCAGTTATAGCTAT
GGCGATTATTTAAAATGGAAATTTCAAGAACGCGTTGAAATTATCAAAGGCAAAATAATG
GCAATGTCGCCAGCGCCTAATCGATTACATCAACGGATTTCGATGAAATTAACAAAAGCA
TTCTTAGATGTTTTTGATAGTCATCAGTGTGAATTATATGTTGCTCCCTTTGATGTTCGT
TTTCCAGACAGCAATGGCAAAATCAAAACAGTAGTGCAACCCGATTTGTGTGTCATTTGT
GACCCGAATAAATTGGACGAAAAAGGCTGTATCGGCGCGCCAGATCTAATCGTTGAAATT
CTCTCCCCTGGTAATTCAAAAAGAGAGATGAAAGACAAATACGAACTCTATCAAGAACAA
GGCGTAAGTGAATATTGGATAGTCCGCCCGGAAGAACAACATATCCAAATTTATGTGCTA
GAAAATGGACGCTACATAGGCGTGCAACCTGTGGTGGAAGGTGATGTAATTACATCAATA
AAATTTCCAGCGTTGAGTTTTGATACGAGTGGGTTGTATGAGTTGTGATTGAAATTAGGG
GAATGTATACAAATATACAAAGAGATTTCCCCCATCCGCCCTTCGGGCACCTTCCCCCGT
AAACGGGGGAAGTATTAAAAAGTAATGTAGTCTGAAGATAAAAATTCTTCCCCCATTTAT
GGGGGAAGTCCCCGAGCGATAGCGAGGGGGATGGGGGCATGTAAAGGAGATAAATATGAA
AAAAGTAGCCATTATCCCAGCAAGAGCTGGTTCAAAAGGAATCAAAGATAAGAATCTACA
ACTTGTTGGAGGAATATCTCTAGTTGGGCGAGCCATTTTAGCCGCTCAAGAATCAGAGGC
TTTTGACGAAATTATTGTAACCTCAGATGGCGACAGAATTCTTGCTGAAGCAGAAAAATA
TGGCGCAACAGCATTTCGCCGCCCTGTAGAATTGGCTCAAAGTGATACTAGAACAATTGA
TACCATTTTACATTGTGTAACAACACTTGGATTAACAGAAGGTATCACTGCACACTTCCA
ACCAACTAGTCCATTACGTTCAGGCTTGGATATTCGTAATGCCATGGAATTATTCTTGGC
AGGAAATTGCAAATCAGTCGTGTCAGCATGTGAATGTGAACACCACCCGTATAAATCTTT
CATTTTGGACGAAAATCACAAAATTCTACCTATTAATCAATTAAGTGATTTTGAAGCTCC
ACGTCAGCAGTTACCTAAAGCCTATAGAGCAAATGGTGCAATTTACATCAACGATACCGC
AAGTTTATTAAAAGAAAAAAATTTCTTTATTCCTGAGGTAAAGTTCTATTTAATGCCGAG
TTACCGTTCTATTGATATTGATACAACATTGGATCTGCAACTTGCGGAAAGTTTGGTAAA
TAATGAAAGTTATTAAAGATAGTGCAATCTATCTATTTGGAGAGTTAATTTCAAAATCAA
TTCCCTTTCTTTTACTGCCCTATTTATCTAGAAAATTAGGCGTAGAAGGATTTGGAGAAC
TTTCTTATTATCAAACATTTTTAGCATTATTTGCTATTTTTATTGGACTAAGCCAAGATG
GTGCTGTTGCACGATATTTTTATCGATATGGAAAACGTTCTTTAGATTTAGTGGTAACAA
CGGGGTATGCTTATACTATTACGATAGGAGCTTTAGGACTAATCGCCTGTTGGATAGCAA
AATCTGAAATTATGTTTTATTTAGTATTAAGTAGCATATTTCAAGTATTTCTTGCAGTAC
AACTTAGTATAAGGCAATGTCAAAAACAAGCGTTTCCTTATACACTGATTCAATTAGGCT
CAGCAATAACCAATGCAGTATTTACAGTATTAATATTGGAAATCTATGAAACCGCGTTGG
CAGAAAAGCGTATTATCGCAGTACTATGTAGCAATATTTCTATTGCTGTTCTAGCTTATA
TTATTTATAAACGAAAAACAGCGACTAAAATTTTTAGCATCGCACAATATAAACTCGCAT
TATGGTATGTAATTGCTTTCGGATTTCCAATGATATTTCATCACGGAAGTTTCTTTATAA
AAGGGCAACTAGATAGAATCTTTATTTATCACAGATTTAGCGAAGCTGATCTTGGTTTGT
ATGCGATGGGGGCGCAAATTGCGAGTATTTTATCTGTGGTTATTTTGGCAGTAAACAAAG
CATTAGTTCCTTATTTATTTGAAAGATTAAAACAAGGCACCGTAACATTAAAACATTTAC
AAAAATGGGCAATGTATTCATTGTTTATTGTACCAATACCTTCATTGATAACACTATTAA
TTCCCGAACAACTATTTTTATGGTTGTTAGGTGAGCAGTTTCAGGGAGTGAAATACTATG
TGGCACTATTCTTGCTTTCAACAAGTTTGATTATTCCCTATTTATTTTTAGTAAATTATT
TATTTTATCATGGAAAAACAAAACAGATTTCATATTGCTCTGTTTTATCGACAGGGATTT
ATTTGATTGCACTAGGTGGGTTAATGTTTACGGAGATTAGCTATATACCTTGGGCGAGTG
TTTTAAGTAGTGTAATCATTTTGTATGTTCTAGGTAAATCTAGTAATAGGGATTTTAAAA
ATGAAAAAAAAATTAATAATTGTTAATTCTATGTTTGGATTAGTATATTCAATGATTTTG
TTTGGTCATAAAAATGTAACTTTTGTAGTTAGTGATGGGATATCTAAAAAGATAAGAGAG
AAACTATTAAAATTAGGCGTTGATGTATTTTATATTCCTTATCCAAAAGGAATTTTAAGT
TATTTAAAATATATTTTAATATCTAGTATATTTAGTTTTTTTATTAGATATAAATATTCT
GAATGCATTGGTCATGATCATTTATTTATATCTAATTTGCTAGCTAAACCATACGTTCTA
ATTGAAGATGGGTATGGTAATTATGCAAATTTAGGACCTAAACGAGGGGTTATATACAGT
ATTATATATAGAAAATGGTTGGGGTTAGGTCGAAGCGTCTTCTGTAAAAAAATTATTCTG
ACTGGCAGAAATATAATCCCTAGTGATATTTTGAATAAGGTTGTAACTATTCCTATATCT
ATTCTAGAACGTCCTTATATGCAGAGACGAAGTTGTATTATTAGTAAGTTGTTTGGCGTT
GATCATACTTTGCTAGATAATGTTAAGTTTGTTATATATACACAACCGCTATATCAAGAT
GGATTTATCTCCAGAGAAGAGCATATTAATATATATTTAAGAATCATAAGAGATTCCATA
AGGAATTTATCTGTCAATGAGTTTATATTATTGAAACCTCATCCAAGAGATAGTATAAAC
TATGAGGAGTTATTGAGCGAATATAAAAATTTATTATTTTTAGATAAGGATATTCCATCA
GAATTTTTGGGGTTAATATATCCTAATTATAGCTTCCTTAAAGGAATATCTTTATTTTCT
AGCTCTGGGTTAGGAGATGATAACCATACTTTTGTTGCTTCTAAATATTTAGATTCTCAG
CAGATTATTAAAATGAAAATTCCAACGGATTTAATATGAATATAGTAATGCCCTTTTTGT
TTATACTAGGTGTATCTATTATAAACTTTGGTTTGTTAACAATAATATTTTCGGCGTTAA
TTTTGTTAGGTGGGAAAAGGTTATTATTGAGATATTCCCTTTCTGAATGTTGTATTTACA
TTATTTTTATTGGGTATTTAATTATCGGATGGGAATTTTTTGAAGATAGCAATGATAAAC
TATATTTAATTTCTTTTTTGTATTTTTGTATTGCTGTTATCTTTGCTAAGATATTTTTAG
GATTTGAAAGAGTTTATTATATAAAAGCTATAGAGTACTTTATCTATTTTTACATAGCAA
TTATTATTTTGCAATATATCTTATTTTTTACATTTAAAATATATCTTGATTTCCACAATA
TTATTACTTTGGGAGAATATCATAGTAGGATTGATAGTAATACTATTTCTAGTTTGGGGA
TGATTAGAGCTACAGGGTTGTCAATTGAACCATCAAATGCATCTTCTACTATAGCATATT
TGATATGTTTATATTTTGTTTTGGAAGATAATATATCTAAAAAATATCTAATATTATCTC
CAGCGATTACATTATCATTCACATCAATATTAGTATTTATTCCTGTTTATTTTTTTAGTA
TATTATCAGGAAGTTTTAAAAAAAATAGCATACTTTATTTATTATTAGGTTGTATTGTTT
TATATATCGGATATATAATTCTAGAATATAGGCTATCTTATGATGATTATGATGCAATTT
CTTTTAGGAGCCTTATAATTTATTTTTTATTAGAAAGTAATTGGGTGAATTTATTGATTG
GTCATGGTATTTATATGTCAGAAATCCCAATTCAATTGGGCAATTATACATTGTACCATT
CAAATATAAGGGATGCAGGGTTGTTTTTTAATTTAATATTCTCTTTTGGGATACCTATAA
CTGTGATATTTTATTACATTTTTTTAAAAAAGTTATTTTCAATATCCATTCTTTCTGCGG
TTTTATTTGTTGCATTAGGAATGCTCAAATTTGATTATATGCAACCTATTTTCTGGTTTG
TCATGAGTATTATAGCTACGTATAAACCTAATAATCTAAGGAGATATTAGTGAATAAAAA
AATTTTGATTGTTTCTCCTGCCTTAGTTTATGGAGGAGGAGAAAGTTACCTATTACAATT
AAATAATATACTTAACCAATTAGGTTTTTTTACAGAATTTATTGTATCCAATGAGCGTTT
GTTCAAAAATTTAGAATGTAATAATAAAAAACTTATTATGGCAAAAAATCAACATATAGC
AGCGCTAAAATGTATCTTTTTAATCAGAAAAATTTTACGGGAGCACCAATATGATTTTGT
AATTTTAAATGGCTTATCAGAGATAGGAGTTTTTTCTAATTTTATCTCGCATGAGAAGAT
CATTGTAATTGGGCATAGTAATGAAGAATGGTTAATATATAAACCTTATCGTATAGGTGT
ATTACATACTTTAAAAAGAGTAATTTCATATAAGTTTGATAAAAAATTATTTTTATTTAT
TGCTTTGAATGATATCACTGTTTCTAATACTAGATTATATGGGAATTTATATAAGAAAAC
AGTGAAGATTTATACAGGTATTGAGGCAATGAATGTAGTCAATGAATCTGATCCTAATAT
AATCTTTTTTGGTAGAATAGGTAGACTTATAGAAAAGAAAGGTAATCGTAATTTAATAAA
AGCTTTTAGTGTTATTCATAAAGTATATCCTAATACTAAATTAGTATTTGCGGGAGATGG
GTATAAGAGAAAAGAATTAGAGCAGTTGGCAAAAGATTTAGATATAAGTGATTCGGTTAT
ATTTATGGGAGAAGTTAATCCGCAACAGTTTTATTCTAAAATAGATTGTATGATATCTCC
TTCATTAAGCGAAGCCTTTCCAATGATTTTATTAGAGGCTATGTCATTAAAGATTCCTAT
TATATCTACTAATGTTGGAGGATGTACAGAAATTCTAGTTGATGGAAAAACCGCTAGATT
GATTTCCCCTAATAATGTTTTAGAGTTACAAAAAGCAATGGTAGACTATATACAAAATAA
AGAAACATACAAAAAGTTTTCAGAAGAGGCTTATAGTGTGTATTTGTCTAAATTTTCAAC
ATTTTCATTTCTAAAGCAATGGGAGATGGTTTTAAAATCATGATTGTAGAGGATACTGTA
TTAGTTAAAGTAATTTCATTAAAAGATGAAATAGAAAAAAGACAACATATTATTAACGAG
TTAAAAGAAGTCATGAATTTCTCTTTTTTTGATGCTATTGATGGAAGAGATTTATTGTCT
ATGAAATACTTTAAATATCTTAGGAGGTTAAGAGGTAGAGCTAAGAATAGAGGATATATC
ACTCCAAGTGAATTAGGATGTACGTTAAGTCATTTTTCCGTGTATCGTGATTTTTTAAAT
AGTGATAAGGAATGGTTATTAGTTCTAGAAGATGATGTAACTATAAATAGTAATTTATTT
TTTCTATTGGAGAGTATTATTAATCAAAATTATAGTGACTATATTAATATTCTGGGGGGA
CAGGAGGGGTTGAAAAGACCTAGAGTGCTAGAGTTTCTTTTTCGAGAAAATATAAAAATT
CTTAATTCCCCTTTTTATGGATTCTTTTTATATCGAACGTGTAGTTATTTGGTTTCTAGA
GCTGTTGTGGAAAGATTGTATCATGTACATAAAAAGTTTTGTTATTTAGCAGATGATTGG
GGGAATCTTGCTATTCAATCTAGTATCAAAGGTTTTACATATTGTAAGATTTTTTCTCAT
CCTGAAGATTTATCTAATTCTAGAATAGAGTGTGAAAGGAAATAACATGAATAATAAAGT
CTCAATTATAACCCCTTGTTATAATTCTGAAAAATTCTTGTATGATGTATATAACTCTCT
TTGTTGTCAGACTTTTAAGAATTTTGAATGGATTGTAGTTAATGATGCTTCTAATGATTC
CACGAATGATATTATTGTCTCTTTCATTAAAGAGTCTAAGTTAGATATTCTTTATATAAT
AAATGATAAAAATGAAGGTGTATCATCATCTAGAAATAAAGGATTAGATTTAGCAACAGG
AGATTATATTTGTTTCTTAGATTCTGATGATATTTGGTTGGAAAATAAATTATGGGTTCA
ATTGGATTTCATGACTAAGAATAATTTATATATATCATATATGGATTATAATCAAGTGAA
TGCTAACCTTGGGTTTGTTAAAAAAATAATTTCTCCAAATGAGTGTAATTTTCAACGTTT
ATTAAAATCTAATGTGATTGGAAACCTTACTTGTATGTTTAAGTCTGATATAGCTAAAAA
TATTAGGTTTGTTAATCATGGTCATGAGGATTATATTTTCTGGTTAAGTATTTTAAATTT
AGGTTATAAAGCTCATAAAGTCGTAAGTAATAGTATACTCTGTCATCACCAAGTTTATCA
AGGATCATTGTCCTCTAATAAATACAAAGCAGCTAAATGGCAATGGAGTATATATAGAAA
TATATTAAAACTAAGTACATTAAAATCTGTTTATTATTTTATTCATTATGCAATGAATGG
AATTGTAAAACATATGTAATTGTCAAAATTGATAAGGAAAAATTAGTGAATAGTCTACAG
AGATATGTTAATTTACTTAATAAATTACTCCCCAATATATTTTTTCAGATGATAGTAATG
TTCATATTGGACGTTATATTTCCTATCATGTTATTAGGGGTAAATGTGGATGGTAAATTT
ATTATTCCATTAATTATTAGTCAATTCATTATTTTAGCGCTATTTATAATATTGATGCGT
TATCCTGGTAACCGTTCTGTCGGGTTTATTCCTAGTTCTGTTATCTCAGTTTATGGATGT
CTTATTTTATTCTTAGCTATTTTTAGATTAAACTACTCCTCTCTATTGCTTATTTCTAGT
TTTTTTATGAGCTTGCTTTCAGGTTTCATTCTATATTTTATTACGATACGGTTTTCAAAA
AAACGTATTGCCATTATCCCCTTAGGTAACATACAGAATTTAGAAAAAATCACCACCGTA
GATTGGATAAAATTAGAAAAACCAGATTTATCAGAAAAAACTTATGATGCAATTGTTGTC
GATCTTTATTCAGAAGATCTAGCAGAAGAGTGGCAGAAATTTTTAGCTGAAACTGCGTTA
ATGAATATCAAAATATATAACGCTAAAAATTTAGAGGAATCATTAACAGGTCGTGTTAGA
TCTCGTTATTTTTATGAAAATGACTTAGGAACTCTTCAACCATCAGGAATTTATCAGATC
ATTAAAAGAGTCATTGATGTCATTGCTGTATTAATCACTTTACCAATTACTATTTGTATT
ATGCTTATCACAGCAATTGCTATTCGTTTAGAAAGTAAAGGAAATGTCCTTTTTATACAA
AAACGTGTAGGTCAAGGCAGGAAAGAATTTAATCTTTATAAATTCAGAAGTATGTGTCAA
GATTCTGAAAAAGATGGTGCAAAATTTGCCACAACAAATGATATGCGTATAACAAAGGTA
GGGAAATTTATTCGCAAAACGCGTATTGATGAATTGCCGCAATTTTTTAATGTATTAAAA
GGGGACATGAGTTTAATAGGGCCACGGCCAGAACAGAAAGTATTTGTAGATAAGTTTATT
AAAGAAATTCCTTTTTATAACTATCGACATATTGTAAAACCAGGTATTTCAGGTTGGGCA
CAAGTAATTCAAGGCTATACTGCCGACGTAAATGACACAAAAATAAAGCTACAATATGAT
TTATATTATATTAAGAATTTTTCTATTTGGTTAGATATTCTCATTGTTTTCAAGACAATT
AAAACAATGCTCACTGGATTTGGTGCAAGGTAGGCAACGATATAAACTAATACATAAAAC
CTTAAGTAACAAACACTCTACATTATTGAGAATTTTTACAAAATCAAACCACTTGTTATA
ATAGACTTCTATTAATTATATAAATAAGGAACAAACTATGCGTAAACTAACTCAAGCTCT
TATCGCCACCGGAATTGCTTTATCTTTATCTGGATGTGCTACAGTTTATCCTACGACACA
ATCTCCTATTAATTCAAATGTAAAAGTAAGAGGAGAAAAAGTAGATATTGCTAAAGCTGT
TGATGCTTATTTAATTACCCCGTCTTTGGTTAAGCAATTAGCGCCTCGTGTATCTGTGGC
TAAAGTTAATGCTCGATTAGAACAACAATTGAAAAGTTATCAATATAAAATTGGTGTAGG
CGACATATTAAATGTCACAGTGTGGGATCACCCAGAGTTGACAACACCTGCAGGTGCTTA
TCGTTCAGCTGCTGAATCAGGTAACCAAGTCCATGCCAATGGAACGATTTTTTACCCTTA
TGTCGGAAAAGTTGAGGTTGTAGGACTAACGGTTAATCAGGTGAGAGATAAATTGGCGAA
GCAGCTATCTGCCTATGTTACCGATCCTCAAATTGAAGTGACTGTTGCAGCATATCAATC
TAAGAAAGCTTATGTAACAGGGGAAATTAAAAATCCTGGCCAGCAGTTTTTAACTAATGT
TCCATTAACTTTATTAGATGCAGTGAATAAAGCTGGCGGTTTGTCTGAAAATGCTGACTG
GCATAATGTGACTATTACTCGTCATGGTAAAGAGGAGAAAGTCTCTTTAGCAGAATTGAT
TCAATTTGGTAATTTAACGCAGAATCGTTTGTTATCTGATGGCGATGTGGTTCATATTCC
ACGCAATGATGCGAATAAGGTGTTTATTGTGGGGGAAGTGTCAAAACCTCAGATGTTGAA
AATTACTCATTATGGTATGACGTTAACTGAAGCAATTGCTCAAAGTGGGGGAATTGATAA
ATTATCTGCAGATGCAACGGGTATTTTTGTTATTCGTGGTCAACGTGATGTAAATAAGTC
AACGGTTTCAAATGAAGCTGAAAAAACAGATAAGATTGCAGATATTTATCAATTGGATTT
GACTAATGCAACTTCCTATGTATTAGGAACAGAGTTTTATTTAAAACCTTATGACATTGT
TTATGTGACAACAGCGCCAGCAACTCGTTGGAATAGAGTGATTGCCCATGTTGTTCCGTC
ATTATCTGGTTTCAATAATCTAACAGAGTCTATATTAAGAGTGAGGAATTGGTAATTAAT
GTTTGGAAGTATTTTAGTTGTTTGTATCGGTAATATATGCCGCTCCCCCGTCGGAGAAAA
ATTATTAAAACAATATTTTCCTGAAAAGCGTATTTTTTCAGCAGGTATTTCAGCTGAGCG
TAGCCATTTAGTTGGAAAAGGTGTAGATCCAACAATGCAACAAGTTGCTATTTCTCGTGG
AGTGGATCTTTCTGAACATCGTTCACAGCAATTAACGTCTGAACTATGTAAGAATGTAGA
CTTGATTCTTGTCATGGAAAAAGGTCATATTGACTTGGTTCGACAAATTTCACCAGAAAG
TTCTGGAAAAGTCATGTTATTTGGTCATTGGTTGGATAGCAATAAAGATATTCCAGATCC
TTATCGTCAAAGTGAAGATATGTTCCGAGAGGTTTATGCATTGATTGAGGATGCAGCATT
GAGATGGAAATTGAAACTCTAATTTTAAGGCAGTTAAAAGATGAATGAAAATAATCATGA
TGAAATTGATTTAGTAAAGTTGTTGGGGGCTTTATTAGATTATAAGTGGTGGATAGCTCT
TTTTACATTGTTGGTGACGTTATTTGGTGTTGCTTATGTTTTACTAGCTCCGCCTGTTTA
CACTGCGAATGCTTCAATTCAAGTAGAAAGTAAATCTTCAAGGGGGCTTTTAAACGATTT
CCCAGGAGTTTTAGAGGGTGAATCATCTTCAAGTACTGAAATTGCAATTTTAAAATCAAG
AATGGTTTTATCTAATACTGTTGAGCAACTTAATTTAACTACGGTAGTTGAACCTCAATT
CTCGATCCCTTTTCTTAGTAAAGGTCTTCATCGTTTGATGGGATATGAACCACAATTGTC
GCTCTCTTTATTTGAGCCTAAGAATCCTCAGATGAAAGAGATGATTTTGGAGGTTGGGGA
GAATGCTGGAGAGTTCTCATTATTTTTCGCAGATGAAAAAGTTCTTGAAGGGAGCGTTGG
GAAAAAGTATCAAACGGAAGATTTTTCGTTTGCGATTTCTGAATTAGAGGCTAAGCCAGG
ACAATTATTTAAAATTAAAAAGAATGATGTGTTGTTAGCAATTAACTCTTTACAAAAACA
AATTTCGGTAACAGAGAGTGGTAAGCAGACAGGCATTATTGAAATTTCTATTAATGGAGA
GAATAAAGCTCAAATTAAGAAGATAGTAAAGAGTGTATCTGAAAATTATTTGCTGCAAAA
TATTGTTCGTGATTCTGCAGAAGCGTCTAAGAGTTTAGAGTTTTTGTCTAAACAATTACC
AGAACTTAAAGCTCGTTTGGCAGAGTCTGAGAATAATTTGAATGAATTCCGCTTAAAAAA
TGAATCAGTAGATCTCAGTCTAGAAGCCAAATCAGCATTAGATACTATAGTTCAGTTAGA
AGCAGATTTAAATGAGTTAACATTAAAGGAGAGTGAAATTTCTCAGAAATTCACTCGAAA
TCACCCTGCTTATGTTGCTTTGATTGATAAGCGTAAAGTATTAAATGAGGAAAAAATTCG
TTTAAATAAACAAGTAGAACGTTTACCTAATACTCAAAAAGAGGTTATTCGGTTAACTCG
AGATTTGGAGGTAAACCAGCAAATTTATATTCAATTGTTGAATAAAATGCAAGAGTTAGA
AATTGTTAAGGCTAGTACGGTAGGAAATGTTCGTATTTTAGACGAGGCGCAAGTTTTTCC
TAATGCCGTTTCACCTAGAAAAATGATTGTGGTTGCCTTGGCATTTATGTTAGGACTTAT
CTTTGCCTCAATTACTGCGATAGCGAAAACGCTACTACATAGAGGTATTGAGGGAACATC
TGAATTAGATGTGTTAGGCTTGCCAACGTATGCTACGATTCCATATTCAAATGAACAGCC
TATTTTTTCTAAGCATAAGGTTCAGCGTTTTACATTATTGTCGGAGTCAACGCCTACAGA
TCCAGCAGTTGAGGCTTTGCGTAGTTTGCGTACAAGTTTGCATTTTGCAATGTTAGAAGC
TAAAAATAATATATTAATGATTTCTGGAGCTTCTCCGTCTGTGGGAAAAAGTTTTATTTC
AACCAATTTGGCTAATGTTCTTGCTAAAGCTGGGCATAAAGTGTTGTTAATTGATGCAGA
TTTAAGAAGGAGTTATTTGCGTCGATTATTAGGTTTAGCAAAAGAGGTTGGATTGAGTGA
TGTGATTGCACAGCAAATTCCTTTTGAACAAGTGATTCAACATTATGATAATTTTGATAT
TATTGTTAAAGGAGAAACTCCACCAAATCCATCTGAATTACTATCTAATGCTCGTTTTCA
GGCACTATTAGAATGGGCAGCAAAAGAATATGATTTAGTGATAGTGGATACAGCGCCTAT
TTTGGCTGTTACAGATGCAGCTATTATTGGTAGGTATGCGGGAACATCTTTACTTGTTGG
GCGTTTTGGTGAAACTACACTTAAAGAAGTTGGATTAGCTAAAGAACGTTTTGAACGTGC
AGGGGTCTTTATTAAAGGTTTTATTTTGAATGGTATAAAACGTAAGGCTTCTAATCGTTA
TGATTATTATCAATATGATTACAAATAGTTGCTAACTTTGTAATCTTGACGTAAGCGGTG
GGATTTTAACTATGGTTATAAAAATAGTTTAGAATTTCGCCGCTTAGTGTTTTATCTAAA
CTTTAAAATAATGTTTATGTGAATAAGATTAGCAAATTGATTAAAAAAACCTTTTGATTT
AATTTGTGTAAAAATATTGACTAAATTAGTAGGGTATATAGAATTCTTTCCTAACAATCG
AGCATTTTTAAAAAGTTTGAGTATGAAATTAACTTCACGAGGACGTTATGCTGTAACTGC
AATTTTAGATATTGCGTTGCATGGCAAAGATATGCCAGTGAGTTTGGCAGATATTTCAGA
TCGCCAAGCCATTTCACTTTCTTATTTAGAGCAACTTTTTGCACAACTTCGCCGAGAAGG
TCTTGTGCATAGCGTGAGAGGTCCTGGCGGTGGCTACCAATTAGGAAAATCTGTTGAAGA
AATCAATGTGGGAATGATTATTGCCGCTGTAAATGAGAGTGTTGATGTGTCTAAATGTAA
AGGCAATGGAAATTGCAGTAATAACAGTCGTTGTTTAACCCATTCGCTGTGGGAGCGTTT
AGAAAATCAAATCGAACAGTATTTACATACGATAACTTTAGCCGAATTAGTTGAAGAAAA
TAGCGATCACGATTGTGAGACTTCTCACTGCCACGATCATTACCATTAATCTTATAAAAA
TCTCTTAGTTAGGAGTAACAATGAAATTACCAATTTATTTGGACTACGCAGCAACTACGC
CCGTTGATGAGCGTGTTGCAAAAAAAATGATGGAATATATGACAAAGGACGGCGTGTTTG
GTAACCCTGCATCTCGTTCTCACAAATTTGGTTGGGAAGCAGAAGAAGCGGTTGATGTAG
CTCGTAATCAAATCGCTGATTTAATCGGTGCAGACGCTCGTGAAATCGTATTTACTTCAG
GTGCAACCGAGTCTGACAACCTGGCAATTAAAGGTGCAGCACATTTCTACCAAACCAAAG
GTAAACACATCATCACTGTTAAAACTGAACATAAAGCCGTATTAGATACGTGCCGTCAGT
TAGAGCGTGAAGGTTTTGAAGTCACTTATTTAGAGCCTGAAACAACAGGTTTAGTGGATA
TTGCAAAATTCGAAGCTGCAATTCGTCCAGACACAATTTTAGTTTCCGTAATGCATGTGA
ACAATGAGATCGGTGTTATTCAACCAATCGAAGAGATCGGTAAAATCTGCCGTGCGAAAA
AAATCATTTTCCACGTGGATGCAACACAATCAGTGGGTAAAATCCCTGTGGACGTTCAAG
CATTAAACGTAGATTTAATGTCTTTCTCAAGTCATAAACTTTACGGGCCAAAAGGTATCG
GCGGTTTATATGTTTGCCGTAAGCCTCGTGTACGTTTAGAAGCGATTATTCACGGTGGTG
GCCACGAGCGTGGTATGCGTTCAGGTACATTACCTGTTCACCAAATCGTGGGTATGGGTG
AAGCATATCGTATCGCAAAAGAAGAAATGGTAACTGAAATGCCACGCATCAAAGCACTTC
GTGACCGTTTATTTAACGGTTTCAAAGATATGGATGAAGTGTATGTGAACGGTACGATGG
AAGCAGGTAAACGTGTAGATAGCAACTTGAACATCAGCTTTAACTTCGTTGAAGGTGAGT
CAATGATGATGTCGTTAAAAGACATTGCGGTATCTTCGGGTTCTGCGTGTACATCTGCAA
GTTTAGAGCCATCTTATGTACTTCGTGCATTAGGCTTAAACGATGAATTAGCACACAGCT
CAATCCGTTTCTCAATCGGTCGTTGGACAACGGAAGAAGAGATCGATCACACTATCGAAA
TCGTGAAAAAAGCAGTAACTAAATTACGCGAACTTTCACCACTTTGGGATATGTTCAAAG
AAGGTATCGACTTAAACTCAATTGAGTGGTCGCATCATTAAAATGAAATTCTTCCCCCAT
GTAATGGGGGAAGTACCTTGCGAAGCAAGGTGATGGGGGCAAATAATCAAGTAAATTTTT
CTATATATTCAATCCCCCTTCGGTTTCGCTTCGCTCAACCACTTCCCCCGTAAACGGGGG
GCAGAATAAAACAGAGGAATTAAAAAATGGCATACAGCGATAAAGTTATTGATCACTATG
AAAACCCACGTAACGTAGGTTCATTCGACAAAAAAGCATCAGATATCGGTACAGGTATGG
TGGGCGCACCAGCGTGTGGTGACGTAATGCAACTTCAAATTAAAGTGAACAAACAAGGTA
TCATTGAAGATGCTCGTTTCAAAACTTACGGTTGCGGTTCAGCGATTGCATCAAGCTCAT
TAATTACTGAATGGGTAAAAGGCAAATCATTAGATGAAGCTCAAGCAATCAAAAACAGCG
ACATCGCAGAAGAGCTTGAATTACCACCAGTAAAAGTACACTGCTCAATTCTTGCAGAAG
ATGCAATCAAAGCAGCGATTGCAGATTACAAAGAGAAAAACGGTAAGTAATCTTTAACAA
GCGGTTGGTTTTTGCGAAAAATTTGCAAATCTGACCGCTTGTGTTTTCGTTTATTGTTAA
TTTTAAAAAGGTTTTATTGTATCAGACGAATGAAAGAAAATTTACTTCGCTCTGCTCCCC
TCTTTAGCAAAGAGGGGCTGGGGGAGATTTGGCAGAAGTAAAGAACGAAGAATATAAATT
GTTTATTCCCAAATAACAGTAACTCTGTTCTGAATTATCTCTCACTTCGTTTATTCGTTT
GACAAATCTCCCCTAACCCCTCTTTACTAAAGAGGGGAATGAGGTCTTTTTAAAATTAAC
TATATTCACAAGGAGAAAAAATGAGCATCACCCTAACAGAAACCGCGGCAGATCGTGTTC
GTACCTTCCTTGAAAACCGTGGCAAAGGCATCGGTTTAAGGCTGGGTGTCAAAACATCGG
GCTGTTCAGGGTTAGCTTATGTCCTTGAATTTGTTGATATATTAAACGAAGATGATCACG
TTTTTGAACAACACGGTGTTAAAATTATTGTAGATGAAAAAAGCCTTGTTTACCTCAGTG
GCACAGAATTAGATTTTGTCAAAGAAGGATTAAACGAAGGATTTAAGTACAACAACCCAA
ATGTGAAAAACGAATGTGGTTGTGGTGAAAGTTTTAACGTCTAAGAGGTTCTGATGTCAA
ATCCATTTACGCTTTTTGATCTGCCAGTGCAGTTCCAAGTAGATAATGCTCAACTCTCTG
AGCGTTATTTAGCCTTACAAAAATCGCTTCACCCCGATAATTTTGCGGCAAGTTCTGCGA
CAGAACAGCGTTTAGCAATGCAGAAATCGGCGGAAATTAATGATGCGTTACATATTCTCA
AAGATCCGATTTTGCGTGCTGAAGCGATCATCGCTATTCATACGGGTGAACAGCAAGATA
TTGAGCAAAAAAGTAACCGAGATATGGCGTTTTTAATGCAACAAATGGAATGGCGTGAAA
CCTTAGAAAGCATTGAAACCACAAAAAACGAAGCGGATCTCACCGCTTTCACCCAAGAGA
TTGAGCAACAGCAAAAAGTCATTTTGCAACAACTTGAACAGGCTCTCAATGCTCAACAAT
GGACGGACGCGCTAGCCATTAACGACAAACTTCGTTTTATTAAAAAATTATTGGTAGAAA
TTGAACGAGTAGAAGAGAAGTTGTTTGAGTTTTAATTATGGCAGATTCGCCATAATTAAA
ATATCCGATTATTTGACGAGTGAATTAACATGTCTAACTTACAGATTCCAACGAGTGCGA
ATATATTATTCTATACAACACCTGATGAATCAGTAAAAGTGAATGTCTTTTACCAAGATG
AGACTTTTTGGCTTTCTCAAAAAAGTATGGCTGAGTTGTTTGGTGTTGATGTTCCGGCTA
TTTCTAAACACTTAGATAATATCTATAGCACAGGGGAACTTGTTCAATTTTCAACCATTT
CCAAAATGGAAATAGTTCAACAAGAAGGTCATCGCCAAGTTACTCGTTTGACGAATGTTT
ATAATTTAGATGCAATTATTGCTGTCGGATATCGTGTAAACAGTCGGGAAGCAACACAAT
TTCGAATTTGGGCAACTCAAGTTTTACGTGAATTTATTTTAAAAGGTTTTGTACTTGATG
ATGAGCGTTTGAAACAAGGTAAACAGTTTGGTTTAGATTATTTTACTAATCTTGTTGAAC
GTATTCGTGAAATTAGAGCTTCTGAGCGACGATTTTACGAGAAAATTACCGATATTTATG
CTCTAGCCAGTGATTATGATAAATCTTCCGCCCATACAAAACGCTTTTTTTCCACTGTTC
AAAATAAATTACATTGGGCGATTACAGGCAAAACAGCTGCAGAGTTGATTTATACACAAG
CCGATGCAGAAGCTATAAATATGGGATTAACAACTTGGAAAAATGCACCGGATGGAAAAA
TTTTAAAGAGTGATGTTAGTATTGCTAAAAATTATTTAAGCGAGCAACATATTAAAGAGT
TAGAACAGTTGGTTTCAGCTTATTTAGATTTAGCAGAGAATAGAGCTACTCGCCAAATTT
TAACATCAATGGCAGAATGGGAAACTTTTTTAGATAGCTTCTTAACTTTATCAAATTATC
CGATTTTACGAGATAAAGGAAAAATAAGTCACGAAATGGCAAAATTAAAAGCTGAACAGG
AATATGATAAATTTAGAATAAAGCAGGATCGTATTTACAGAAGTGATTTTAATCATTTTT
TAGAAGCGACATTGAAACTAAAAAAGTAAAAATTGAGCGAGTAGAAGAGAAGTTGTTTGA
ATTTTAATTGTGTGGTATTCGCATAAAAGAAAGTAGGGACGCCACGCGTGGCGTCCCTAC
ATAGAAAAATAAATATGAAAACCCTCGAAGAGCTGAATGATAAACAAAAATCCGCTTGGA
CAATTATGCAAGATTGGTTCAAGCAAGCGAATAACCATTATGAAATCCTGCCGAGAGATG
TGGAAAATGCAGGGGCAGAATTGGTGGGAATGCAGTTACCGACAAGTATGCCACTGGGTG
CGGTAATTTATGAAACGGGCGGTATTTTAGTCGATCACGGCTGGTTACGCATTTTAGGTT
CGGGTAATGAGAAACTGCCACGCGGTTTGTTTGAGTGGAATTTTGGTAAAACCTTTGAAC
AATCGGGCGAAAGACCGTTTCATTTACTGATTGCTGATGATGCCATTGGTGGTTATTTTG
CGGTGAACGGGGGCGGATTAGGCGAAAAAGTCGGTTTAGTTCATTATTTCCACCCGAAAA
AGCAGAAATGGGAAAGTATTGGCTTAAATTATTCACAATTTATCGGCTGGGCATTAACTG
CCGATATTGCTAGTTTTTACCACAGCCTGCGTAGTGAAAATTGGCAAGCTGAGATTGCAG
ATTTAAACGGCAATCAAGTTATAAATTTAGACACAAAACAAAAACAACCGATTGAACGCC
ATTATCAAGCGACATTTGAGCCTGATGATATGGGGTATGCGGTGAATTAACATAATCCCT
TCCCCCGTAAACGGGGGAAGGTGCCGAAGGCGGATGGGGGGCAAACGAAGTTTGCAAAAT
TTTTTCAAAATCAAACCGCTTGTAGTTGTCCTAACGGACAATCCCCTCTCCCTAGCCCTC
CCCCGTAAACGGGGGAGGGGAATGAGTTATAGAGAGATAATAAAATGGCATTACTTCAAA
TTGCAGAACCAGGGCAAACGGCAGCGCCGCACCAACATCGCTTGGCGGTGGGGATTGACC
TTGGGACGACAAATTCTTTAGTAGCAACGGTGCGTAGCGGACAAGCTCAGGTATTACTTG
ATGAGAAAGAGCGTGCGTTAGTGCCGTCAGTAGTACATTATGCGGCTGAGAATAAAGTTG
TTGGTGTGGAAGCCTTTGAGCAAGCAGCAGCTGATCCGCAACATACAGTGATTTCTGTAA
AGCGTTTAATTGGTCGTTCTTTGGCAGATGTTGAACAGCGTTATCCACATCTGCCTTATC
AATTTGTTGCGACGGATAACGGCTTGCCGTTAATTCAAACGCCACAAGGCAATAAAAGCC
CGATTGAAGTGTCTGCCGATATTTTAAGTCACTTAAATCAATTTGCAGAAAAACGCTTGG
CGGGTGAATTGGCTGGCGTGGTGATTACTGTGCCTGCCTATTTTGATGATGCACAACGTC
AAAGTACCAAAGATGCCGCTCGTTTGGCAGGGCTCAATGTGTTGCGTTTATTAAATGAGC
CAACGGCTGCGGCTATTGCTTATGGTTTGGACAGTGGTCAAGAAGGTGTTATTGCCGTAT
ATGACTTAGGTGGCGGTACTTTTGATATTTCGATTTTACGCCTGAGCCGTGGTGTATTTG
AAGTTTTGGCAACAGGCGGCGATACCGCTTTAGGTGGCGATGATTTCGATCATCTGTTAG
CGAATTGGATTGCGGAACAAGCAGGTATTCAGCCAAATACAGCAAGTCAGCAACGTGAAC
TACTTACTCTTGCCACTCAAGTGAAAATTGGCTTATCACAAGCGGACAGTTTTACTGCAA
AATTTGCAAATTGGCAGGGTGAAATCAGCCGTTTGCAATTTAATGAGCTAATCCAACCGC
TTGTAAAACGCTCGTTAATGACTTGTCGCCGAGCCTTGAAAGATGCTGGGGTAGAAGCTC
AAGAAGTGCGTGAAGTTGTGATGGTTGGTGGCTCAACGAGAGTACCTTTTGTGCGTGAAC
AAGTAGGCGAATTTTTCGGCAAAACGCCATTAACCTCTATTGACCCCGATAAAGTGGTGG
CGTTGGGTGCAGCTATTCAAGCGGATATTTTAGTCGGCAATAAGCCTGATGCAGAAATGT
TGTTGCTAGATGTTGTACCACTTTCGCTAGGGATCGAAACGATGGGCGGATTGGTGGAAA
AAATCATTCCTCGCAATACCACTATTCCTGTGGCAAAAGCACAAGAGTTCACCACATTTA
AAGATGGGCAGACAGCGATGACGGTTCACGTTGTACAAGGTGAACGTGAGTTAGTTGATG
ATTGTCGTTCACTGGGGCGTTTTACCTTGCGTGGTATTCCACCGATGGTCGCTGGTGCGG
CACACATTCGCGTGACTTATCAAGTCGATGCGGACGGGTTACTGAGTGTCACCGCAATGG
AAAAATCAACCAAAGTGCAAGCGTCTATCCAAATTAAGCCGTCTTACGGTTTAACGGACG
AAGAAGTCACCGAAATGATTAAATCGTCAATGACGAATGCGAAGCAAGATATGGAAGCCC
GTCAGCTGGCGGAACAGCGTGTGGAGGCAGATCGTGTGATTGATAGCGTTGTCATTGCGT
TGCAAGAAGATGGTGCAGAGCTACTTTCGGTTGATGAATTTAAAGGGATTGAAGCGGAAT
TACAGAAATTGATTTACGCAAAACAAGGAACAGATCGCCAAGCTATCCAGCAAGGTATTA
AAGATCTTGATATTGCCACCCAAGAATTTGCCGCTAGACGAATGAATTTATCCATTCAAA
AAGCCTTAGCAGGTAAGGCGGTTGATGAGGTGATGGGATAAAATCCAGTAGGGACACACT
GCGTGTGTCCGCAAAATAAATAACGGACACACGCAGTGTGTCCCTACAAATAAACAGAAG
ATATTAGAGGACATTATGCCAAAAATTGTTTTTCTTCCACACGAAGAATTTTGCCCAGAG
GGTATGGTTGTTGAAGCTCAAGCGGGTGAAAACTTATTAGAAGTTGCTCACAATGCAGGA
GTTGAAATTCATCACGCTTGTGACTGTTCTTGTGCTTGCACTACTTGTCACGTTGTAATT
CGTGAAGGTTTTGACAGCTTAAATGAAACATCAGATCAAGAAGAAGATATGTTAGACAAA
GCGTGGGGCTTAGAAATCGACAGCCGCTTGTCTTGTCAATGTATTGTGGGTGAAGAAGAT
CTCGTTGTTGAAATTCCAAAATATAACTTAAACCACGCAAATGAGGCAGCACACTAATGA
AATGGACTGATGTAAGAATGATCGCAGAAAATCTGTATGATATGAACCCAGATTTAGATC
CAACCACCGTGCGTTTTACTGATATGCATAAATGGATCTGTGAGATGGAAGATTTTGAGG
ATGATCCAGAAGCGTCAAATGAACATATCTTGGAAGCGATTTTAACGATTTGGTTAGAAG
AGTATGAATAACCCCATAGGGCTGTAAAACAAAAAGTTGGTAATAATTATATTCCTGATT
CTTACCAACTCTTTGATTTAAATAGTTCTTCTATCTTATATATCGTCCTGTAATTCCTGC
AAGAACCCACCACTTTGATGAGCCCACAGTTTTGCATAGACACCATTGAGAGCTAATAAT
TCCTCGTGACTACCTTGCTCAACAATTTCGCCTTTATCTAATACAATCAAGCGATCCATT
GCCATAATGGTCGATAAACGGTGTGCAATGGCAACGACAGTTTTCCCTTCCATTAATTCG
GTCAAATTTTCTTGAATAGCGACTTCCACTTCAGAGTCTAAGGCACTGGTTGCTTCATCT
AATAATAAAATCGGTGCGTCTTTCAACATCACACGAGCAATCGCAATACGTTGACGTTGT
CCGCCTGAGAGTTTCACGCCTCGTTCGCCGACGTGTGCATCATAGCCTGTTCTGCCTTTA
GCATCACTGAGAAGCGGAATAAAATCAGAGGCAGAGGCTCGCTCAACGGCTTTAAGCATT
TCTGCTTCTGTCGCCGTTGGACGACCATAAAGCAAATTATCTCGAACGGAACGATGTAAT
AATGAGGTGTCTTGGGTCACTAAACCAATTTGCGAGCGTAGGCTTTCTTGTGTTACATCA
CAAATGTTTTGCCCATCAATTTCCACGGAGCCTTTTTGCACATCATAAAAACGTAACAAC
AAATTCGTTAAAGTAGATTTTCCTGCCCCACTACGCCCCACTAAACCCACTTTTTCACCC
GCCTTGATATGTAAATCAAAGCCTTTCAGTAGAGGCTTTTTCGCATTATAGGCAAAATCA
ACCTGATTAAATCGAATTTCACCTTGTGCCACTTCAAGCGGTTTTGCCTCTGCTTTATCT
ACAATTGTTCTTGGCTTGGATAAAGTTTCCATTCCATCTTGTACTGTCCCTAAGTTTTCA
AATAAGCTAGCAAACTCCCACATAATCCATTGTGATAGACCTTTAATGCGTAACGCCAAA
GCAGTAGAAGTGGCGATTGCCCCTGCAGTCACTTCACCTAACGTCCAAAGCCATAGCCCA
ATACCTGCGGTGATCGTAATTAATGCGATACTACTAAAATAGGTCAATGTTTCAATCGTT
GTCACTAAACGCATCTGTTTATGTACTGTTACCATAAACTCTTCCATCGACTCTTTGGCA
TAGCGAGATTCTCGATTACCGTGAGAAAACAGCTTCACTGTCGCAATGTTTGAATAAGCG
TCGGTAATTCGCCCTGTCATTAAACTGCGAGCATCGGATTGCTCTTGAGCTGCTTGAACA
AGTTTTGGCACATATAACCAAATAATCGTTGCCAAACTGACTACCCAAATAATAAAAGGC
AAAAATAGCCAGCCATCAAGCTGAAGCAAAATTACACTGGTTGTCGTCAAATACACAATC
ACATAGACCAGCATATCCGCACAGGTCATCAACACCTCACGCACGGCTAATGCTGTTTGC
ATCACCTTAGCAGATACACGCCCAGCAAACTCGTCCTGATAAAAGCTCATACTTTGTCCG
AGCATCAAGCGGTGGAAATTCCAACGCAACCGCATCGGAAATACCCCTTGTAACGACTGA
AAGCGAACAGCACAGCCGAGATAGACAAACACCACACTCATCAATGCCACAATCAGCATT
AATATCAGAGAAGTGCCTTTTTCTTGCCACAACTGTTGAGCAGAATAAGTGTTTACCCAG
TCCACCAACTCGCCCATATACTGAAACAAAATCCCTTCAATAATGCCTATAAATGCAACA
AAAATGATTAACGCCACAAAATAGCTTCTCATTCCTTTGGTACTTTCAAAAATAAAAGGA
ATAACCTTTGCTCGAGGCGTATTCGGCATATCTTCTGGATAAGGATTAATGCGATTTTCA
AACCAATCAAATAATTTATTTAACACGGGCTCTCCTTATAAGTATGGTGGGTAAAAATTG
CAAGGTAATAAAATGTAGTGGACACACTCAGTGTGCCCCCTACCATTTGAAAAGAAACTA
TTGTTAGTTCCGTACCAATAACTATGGATTTAGCAATTTCTCATCTAATGCTAAATCTTC
GTTACGGTTAATACCAATCGGTTGTTTTAACACATTATGCACAATTTCGTGTGCATCAGC
AAGAGAATGTTCCTTATATGAACCACATTGAAACTCATTTAACTCAGGAATTTTAGTTTC
ATCAGGCACTTTCTCTAACGCATCACGCATAGAGGCTTCCCAAGCTTTTGCCACTTCTTC
AGCCGAAGGTGAACCAATTAACGACATATAAAATCCCGTACGGCAACCCATCGGCGAAAT
ATCAATAATTTCAACGGTATCGCTATTGAGATGATCACGCATAAAACCAGCAAATAAATG
CTCCATCGTATGAATACCACGAGGCGATAAAATCTCAATGTTTGGGCGGACAAAACGTAA
ATCAAACACTGTAATCGTATCGCCCTTCGGGGTTGTCATGGTTTTTGCAACACGCACTGC
TGGGGCGTTCATTTTGGTGTGGTCAACTTTAAAGCTATCTAGTAAAGGCATAACAGTTCT
CCAATAAATAAAATTATGTAGGGATTATAGCCTATTTAAGCCTGAGTTTTCATACAAGCA
GTAAGTTATTCGAAATAATTTGCAAATTTTTACTTCAAACAAACCGCTTGCTTTCTAGTC
AGTTCAATCAAAATTCTGTATAATCGCTCGTCTTTTGTGATCTTCATCACAATTTTGGAT
TTCGTCAGATGAGCTTTAGCTCATCATTTTTTATTCTCGGTGGGCGAGCCCCACCCTACA
ATTAAGTTATTTCAATGCAACAATTAGATACTCAAAAACTGCGTAATATCGCAATCATTG
CTCACGTTGACCACGGTAAAACCACGCTGGTTGATAAATTATTAAAACTTTCAGGCACAT
TAGATACCTCTCGTGGTGATGTAGATGAACGTGTAATGGACTCCAACGACCTTGAGAAAG
AGCGTGGCATTACCATTCTTGCGAAAAATACCGCAATTAACTGGAACGGCTATCGTATCA
ATATCGTAGATACCCCAGGACACGCAGACTTCGGTGGTGAAGTTGAGCGTGTACTTTCAA
TGGTGGACTCGGTATTACTTGTGGTCGATGCCTTTGACGGCCCAATGCCACAAACCCGTT
TCGTAACCCAAAAAGCATTTGCTCACGGTTTAAAACCTATCGTGGTTATCAATAAAGTTG
ACCGCCCAGGTGCTCGCCCTGACTGGGTGGTGGATCAAGTATTCGACTTATTCGTGAACC
TTGGTGCGACAGACGAACAATTAGATTTCCCAATTATTTATGCTTCTGCATTAAATGGTG
TTGCAGGTTTGGATCACGAAGATCTTGCACCAAATATGGATCCGCTCTTTGAAGCAATTG
TAGGGCAAGTTTCTCCGCCAGATGTTGAACTTGATGCACCGTTCCAAATGCAAATTTCAC
AGTTAGATTACAGCAAATATCTAGGCGTTATCGGTATCGGTCGTATCAAACGTGGTACGG
TTAAACCTAACCAACCTGTGACTGTCATTGATGCAGAAGGTAAAACCCGTAATGGTCGTG
TTGGTCAAGTGTTAGGTCACTTAGGCTTACAACGCTATGAAGCCACCGAAGCCTATGCTG
GTGACATCATTGCTATTACAGGTTTAGGCGAATTAAACATTTCAGATACCTTATGTGACA
TCAACAATGTTGAAGCACTTCCAGCTTTATCTGTTGATGAACCGACAGTGACAATGTTCT
TCTGTGTAAACACATCACCCTTCTGCGGTCAAGAAGGTAAATTCGTTACTTCACGCCAAA
TTTTAGAGCGTTTGAAGAAAGAGTTAGTGCATAACGTCGCATTACGCGTAGAAGAAACTG
ATGACTCTGATGTTTTCAGCGTATCGGGTCGTGGTGAATTGCACTTGTCTGTATTAATCG
AAAATATGCGTCGTGAAGGTTATGAATTAGCGGTATCTCGTCCAAAAGTAATTTTCAAAG
AGATTGATGGTCGTAAACAAGAACCGTTTGAGCAAGTGACCATTGATATTGAAGAACAAC
ATCAAGGGGCTGTGATGGAAGCGCTTGGTATCCGTAAAGGTGAAGTGCGTGATATGATCC
CAGATGGTAAAGGTCGTACTCGTTTAGAATACATTATTCCAAGCCGTGGCTTAATCGGTT
TCCGTAATGAGTTTATGACGATGACATCAGGTACAGGCTTACTTTACTCAAGTTTCAGCC
ACTATGACGATGTAAAAGCAGGTGAAATCGGTCAGCGTATTAACGGCGTATTGATTTCAA
ACGGCACAGGTAAAGCCCTTGCTTACTCGCTCTATGCACTACAAGATCGTGGTAAATTAA
TGATCGATCACGGTGCAGAAATTTATGAAGGACAGGTAATCGGTATCCATAGCCGTTCAA
ATGACCTAACCGTAAACCCGCTTGAAGGGAAAAAACTCACCAATATGCGTGCGTCAGGTA
AAGATGATGCTTTAACCTTAACAACGCCAGTTAAATTCAGCTTGGAACAAGCGTTAGAAT
TTATTGATGATGATGAGTTAGTGGAAGTAACACCAAAATCAGTGCGTATTCGTAAAAAAT
TACTCACTGAAGTAGAACGTAAACGTGCAAGTCGTACCACGACAAGTACCAGCACGAAGT
AATGAGAAGTAGGGGCAACAATGCCCCTAATAATTTATAGGAGATTAAAAATGTTTGTAG
AAATTTACGGCAGATTAAGTTGCCCTTATTGCGTTCGAGCAAAACAGCTTGCAGAAAAAA
TGAAAGCAGAATTACCTGATTTCGATTTTAAATTTGTCGATATGATCGCTGAAGGTATTG
AAAAACAAGATTTAGAACCGCGTGTGGGTAAACCTGTTGCGACTGTGCCACAAATCTTTT
TAGATGATGTTCACGTTGGCGGTTATTCGGATTTTGCTCCTCTTATAGATGAGAAGTTTG
GAATTAAATTATAAGAAGATTTTAACTTACCCATTTGGAATTCGGTTAGTTAATCTGTAG
CATTGCCTATAATAGGCTCCTGACATATGAGAGAGCTTTTTAAGGGATTGTATACAAAAA
TTTATATAAGAATTAGGTTAAAGCCTTATTGTTATAAGGCTTTAACTTTCTAATCAACAA
AAATTATTCATTATTTTAGTCTATTAAAAATCGTTATATTTAGATATGAGATCAGTTTTT
TTATGAATTTAGAATACTTATTTCATATGGGAACCTATTATGATGAATAGAATTATCAAT
ATAGGAGCTGGTGTAATAGACAAAATAGCAATTAAGAAATCATTATAAATATTTAGACTG
TCGGGAGTAATATCACAGGGTATGAGATCACATAGATCGTGTTCTTTATTCTCCATTGCT
ATTGTGTTTCAGTCCATTAAGCGCAACCAACCCTTTATTACAACTTTTTTTCTGCATGAT
GAGATCTAATTTGAGGATCTGTTGTTTTGATGAAGAGAGTTTGTTCTTCATTGTCTGCAT
TTGAGTATGTGTACCAGGTTGTTTTTCTGCATCAGCAATCAGTTTATCAACTTCTTGAAA
CATTTTTTGGCACTGTTCAGGTAATATGCCATTGGTTTGAGGTTTGGTCATTACCAGTGA
AGATGTTTTCAATTCAGTAGTGAAACCACTTATCGCAATGAATAATGCACCAGTTGCGAT
AATCATTGAACGTAAAATAGCGTTTTTCATAGTGTTCCTAATGATTAGTTTAACTGTTAG
ATGAAAGTCGCGTATACTAACATAGATCTTGATATATCGTCACGTACTATTTAAGGATCT
TTATTCTTGATGTAAATAAATTGTTAAACCTAAAAGTTATATTCATAAATAATTTACAAA
TAGGTTGGACAGATAAGTGTGTGGTATTTTGTCTAACTTGATTTATATCAAGTTATAACA
ATATAAATTTCATATTTTTTAAATATTTAGCTCAAAAATGTGATCAATGTAATAATTTTG
CTATTTTTTATTTGCTTATTTACGAGTAGAATAGATTCTTGACATTATTGCTACTTATTA
ATCTTTGATTAGTAACTGTGCGAAAACAATGTTGATTGGGGGATTACTTGGTATTCTTGT
AATCGAATAATTCAGACTTGTATATAAAGAGGTTTGAGATGTTAGACGTTGTTGAACTCT
CACGTTTGCAGTTTGCTTTAACTGCTCTCTATCACTTCTTATTTGTACCGCTTACATTAG
GTCTTTCTTTCGTTCTTGTGGTGATGGAAACCTTATATGTAACAACAGGTAAAGAAGTGT
ATAAGGATATGACAAAGTTCTGGGGTAAGTTATTTGGTATTAACTTTGCTCTAGGGGTAA
CGACAGGGATTACAATGGAATTCCAATTCGGTACTAACTGGTCATATTATTCTCACTATG
TGGGTGATATTTTTGGTGCTCCATTAGCGATTGAAGGCTTAATGGCGTTCTTCTTAGAAT
CTACCTTCATTGGTCTTTTCTTCTTTGGTTGGGATCGTTTATCAAAAGGTAAACACTTAC
TAACGACTTTTGCGGTCGCATTTGGTTCTAACTTCTCTGCTTTGTGGATCTTAGTTGCGA
ACGGTTGGATGCAAAGCCCAGTAGGTTCAGAATTTAACTTTGAAACAATGCGTATGGAAA
TGGTCAGCTTCTCTGACTTAGTGCTAAACCCAGTAACACAATCTAAATTCTTACACACTG
TTTCAGCAGGCTATACCTGTGGTGCGATCTTCGTATTAGGTGTGAGTGCATACTATATCT
TAAAAGGTCGTGATCTTGGATTTGCTCGTCGTTCATTCTCAGTAGGTGCAAGTTTCGGTT
TAGTGGCTATTATTTCTGTATTAATTATGGGTGATGAGTCTGGCTATGAAATCGGTAAAG
CACAACCTGTGAAATTAGCGGCAATGGAAGGTGAATTTGAAACTCACCCAGCTCCAGCAG
CGTGGAATGCGTTTGTTATTCCTAATACTGCAGAGATGAAAAATGAAGTTGCTATCGCAG
TGCCTTATGCAGCAGGGATTATCGCTACTCGTTCTTTAGATACAGAAATTAAAGGTTTGA
AAGATCTTCGTGAAGAGAACGTACAGCGTGTACGCAATGGTATCGTTGCTTACGGTTTAT
TAGAAAAATTACGTTCAGGCAACTATACTGTGGAAGATAAAGAAGCGTTCAAAGCAGTTC
AAAAAGATCTTGGCTTTGGTTTACTTTTAAAACCATATACAGACAAAGTTGTTGATGCAA
CAGAAGAGCAAATCTTAAAAGCAGCAGCGGATACTATTCCAAACGTAGGTCCAACATTCT
GGTCATTCCGTATTATGATGATTGCCGGTGGTTTAATGTTATTACTTATTATCGCAGCAT
TTGTTCAAAATGTACGCGGTACAGTAGGTACTAAACCATTGTTATTAAAAGCATTGTTAT
GGGGTATTCCACTTCCTTGGATTGCGATTGAAAGCGGTTGGTTCTTAGCTGAATATGGTC
GTCAGCCTTGGGCAGTGTATGAGGTATTGCCAACAGGAGTAGCAAACTCTGCATTAACAA
CAGCAGATCTTTGGATTGCTATTGGTTTATTATGTGGCTTGTACACATTATTTTTAGTTG
TAGAAATGTATTTAATGTTCAAATACGGTCGTCTTGGCCCAAGTGCATTAAAAACAGGTC
GTTACCATTTTGAACAATCTGCGAAATAAGTAGGAGTAAAATATGTTAGATTATGAAGTT
CTACGCTTTATTTGGTGGATTTTAATCGGTGTACTTTTAATCGGCTTTGCAATTACCGAT
GGTTTTGATATGGGGGTATTAACCCTATTGCCTGTGGTAGGTAAAAGCAATGTTGAACGC
CGTGTCATGATTAACTCAATCGCTCCGCACTGGGATGGTAACCAAGTTTGGTTATTAACT
GCAGGTGGTGCGATTTTTGCAGCGTGGCCAACAGTTTATGCAGCATCATTCTCTGGCTTT
TTCTTAGCTATGATCTTGGTTTTAGCTGCGTTATTCTTCCGTCCAGTAGGTTTTGAATAC
CGTGCGAAAATTGATGATCAAAAATGGCGTAATGCTTGGGACTGGGGATTATTTGTGGGC
GGTTTCGTTCCATCATTAATCTTTGGTGTTGCATTCGGTAACTTATTACAAGGCGTACCA
TTCCACTTTAATGAGTTAAACCAAGTAACTTACGAAGGTTCAACCCTTTGGAAATTATTA
GGCTTATTAAATCCATTTGCATTACTTTGCGGTGTGGTAAGTTTAATGATGCTCACCACT
CAAGGTGCAACTTGGTTACAAATGAAAACAACTGGCGAATTGCGTAACCGTGTAAGAAAT
GTGGCTCAAGTGACCGCTTTAGTGGCGTTAGGTGCATTCTTACTTGCTGGTGTTTGGGTT
TACTTCAAAGATGGATTTGTGGTAACTAGCGTTTTAGATCACAATGCACAATCTACTTTA
GTGAACAAAACAGTCGTATTAGAAAGCGGTGCGTGGTTCAAAAACTACTTTGAAATGCCA
GTATTATTCATCATTCCTGGATTAGCAGTAATCGGTGCATTAGGTACAGTGGTTGGCTCT
AAAGCAAATAACGGTGGACTTGCATTCTTATGCTCATCAATTATGCAAGCTGGCGTGATC
TTAACTGCTGGTGTTGCAATGTTCCCATTCGTAATGCCATCAATTACTCACCCTGAAATG
AGTTTAACAATGTGGGACGCAACTGCAAGCCATAACACATTAATGATTATGTTTGTGGTA
GCTTGTATCTTCGTTCCAATCGTATTAGCTTATACTGTGTGGACTTACTTCAAAATGTTT
GGTCGTCTTGACGCTAAATATATTGAAGAGAAAAGTGCAAGTTTATACTAAGGAGAACCA
ATATGTTTTATGTAACTTGGGTACTAGGTGTGTTACTTGCTATTCTGTTTGCAACAGTAA
TCACTGTAAGTATTGAAAAAACAGGTAAGTTTGACGAGTAATGAGATGATTAATTCACTC
TATCAACTCACAAGAAAGGGCTGGCTACAAGCCCTTTCTTTTATCCTTTCTATTGCAATG
TTTGCAATGATATTGCTCTATTCCAACACCTTTGCTCTCTATTTTGGAGGGAAAATTCCT
TACTTAGTCGCAGGTGTTTTCTATGGTATGTTGATTTTATTTGTTCACGGTTTTGGCTTT
GAGATTAAATCAACGAGATGGCAGGTCGTTTTTATGCCATTGTTGGGGTATATCATTATC
TTACCTTCACTAATTGCATTAGTCGTATTGCATTAGTCTTTAAATTAAGAACCCAAAGCA
ACGGGTTCTTATCATATTGCTTATTTTATATTCAATTTGTTTCTAAAAATACTTGCACAA
CGATTTTTCTCTCTCTAGAATGACGAGCAATTTACGCCTGATTTTGGGGCGTTTTTCGTT
TTGGAAAGATAGATAGGGCATTGCGATGGATTTTCCTATTCGTGTGTATTATGAAGATAC
TGATGCTGGCGGTGTAGTCTATCACGCATGTTATTTACATTTTTTTGAACGTGCAAGAAC
AGAATTTTTACGTCAGTTAGGGTTTTCTCAACAGCTATTACTAAGTCAATCAATGGCTTT
TGTTGTGAAGAAAATGGAGATTGACTATAAGAAACCTGCTTATTTAGACGATTTTCTCAC
AGTTAAAAGCATTATTTCTGAACTAAAGGGTGCCAAAATAGTCTTTAAACAGACGTTATG
GCGAGGTGAAGAGTGCTTGTGTGAAGTGAGTGTGGTTGTTGTGAGTGTTGATCTGTCAAA
AATGAAAGCGATCGCCATACCTGAAGATATTAAGCAGGCTTTTAACGCTATAATCTCAAT
GTAATTGTTTTATTTGGAGTTTTTATCAATGGCAACTGAATTTAATTTAGTTTCATTATT
TATGGAAGCGAGTATTGTTGTTAAGTTAGTTATCTTAATACTGATCTCTTTTTCCGTGTT
ATCTTGGGCAGTGATTATTCAACGTAGCCGCGTATTAACAAAAGCTAAAAAAGATTCTTT
AGCCTTTGAAGATCGTTTTTGGTCTGGCGAAGATTTACATCGTTTACACGAAGGGTTAGA
ACATCGTCGAGATGGTCTAACTGGTGCTGAACAAATTTTCTACGTTGGTTTTAAAGAATT
TAGCCGCTTACAGCAAGCAAACCCAGATTCGCCAGAGTCAATTATTCAAGGTTCTAGCCG
TGCAATGAATCTTGCATTAAACCGTGAATTAGAAGAACTTGAAAATTACATTCCGTTCTT
AGGTACTGTTGGTTCGATCAGCCCATATATTGGTTTATTTGGAACAGTTTGGGGGATTAT
GCACTCATTTATGGGACTAAGTGCGGTAAAACAAGCAACCTTACAATCTGTTGCACCAGG
TATTGCCGAAGCATTAATTGCCACAGCGATTGGTTTATTTGCAGCAATTCCTGCAGTAAT
GGCATATAACCGTTTGAACTTGCGTGTAGGCAAATTAGAGCAGAATTATGTGAACTTTAT
TGATGAGTTCACCACAATTCTACATCGCCAAGCGTTTGCGAAAAAAATAAGTAAAAATTA
AGTGAAATGCTACTGCTTGTTGCGGTAGTTTGAATGGATAGATAAAGAGGAAACTATGTC
TTACCGTCGTCGTAAACGTAATGACATTAAATCTGAAATTAACATAGTGCCATTTTTGGA
CGTGTTACTGGTGTTATTGCTGATTTTTATGGCAACAGCACCGATTATTAGTCAAAGTGT
TGAAGTGGAATTGCCTGAAGATCGCCATAGTCAATCCGTTTCAAATGAAGATAAAACCCC
AGTTATTTTAGAGATCGCTGGGGTCGCTTTGTACAAATTGAAAATTGACGGAAACTACAT
TCAAGTTAATGAACAAGAGAACTTAGCGGAGCAAGAAGTCATTGCTTATGCTGGTGAGGC
TTTCCAAAAGGACAATAATACCTTATTCCTTGTGGCAGGTGGTAAAGATGTACCTTACGA
AGAGGTAATGAAAGGTATCTCATTATTAAAAGATGCAGGGATCAAAACCGTAGGTTTAAT
GACCGAAGGTAAATAGTCAGCGAGGATAGAGCGTGAAATATCAAAATGATAGATTAGAAC
TCGCTATAATTGTGTCAGTTTTACTGCATTTATTGTTGATAGGCTTATTAATACTGGGTT
CTTTTTTCACTAATACTCACTTAGCTTCTGCTGGCGGAAGTGGCGGTGATAGTGAATCTC
TTGAAGCTGTGATTGTTGATACTGGACAGGTAGCCGCTGAATATGGGCGATTAAAAGCTG
AAAAGCAAGGGCAAGCGAAGGTTGAACCTAAAGAAGAGCCTAAAGAGGAAGTTAAGGAAG
AGGTTGAAGATAAACCTACCCCAGAAGAAATTGCTGAACAACAAGAACGTGAGAAGGCAA
TTCAGTTAGCTCAGCAGAAGCAACAAGAAGAAAAACGTCAGCAAGAATTGGCTCGTCAAG
AAGCATTGAAACAAGAGCAAATTAAGCAAGAACAGTTGAAAAAACAGCAGGAAGAAGCAA
CACAACGTAAACTTGCAGAAGCTGCTCGTTTGAAAGCTGAAGCCGAAGCAAAACGTTTAG
AAGCCCTTGCAAAGCAAGCGGAAGAAGAACGGAAAATAAAAGAAGCAGAGCAACAAAAAC
GACTTGAAGAGCAGAAAAAGCTAAAAGCAGAACAGCAAGCTAAAGCACAAGCAGAAAAAG
AAGCAAAAGAGAAAGCAGAACAAGAAGCGAAGCTCAAAGCCGAAAAAGAGGCTAAAGAAA
AAGCAGAGAAAGAAGCGAAGCTCAAAGCCGAAAAAGAGGCTAAAGAAAGAGCAGAGAAAG
AAGAGAAGCTCAAAGCTGAAAAAGAAGCAAAACTAAAAGCGGAGAAAGAAGCTAAGGCAA
AAGAGGAAAAAGAAGCGAAAGCTAAAGCTGCTGCAGAGGCAAAAGCGAAAGCTGAAGCGG
CTGCAAAAGCTGAAAAAGCGAAAAATAATAAAGCGCTTGATGATTTTTTAAGTGGCGGCG
AAGTTGGCGGAGGCACGAGCAACGGCGGTAATAAAAATAGTGCTGGCTCACAAGGCTCTG
GCGGTACAAAAGGTTTAGGTCAGGGTGCTAATGTTGATGGCAATGCCTATGGGCAGCGAA
TTAAAAAACTTATTCAGTCAAAATACCGTGTTGATCCGAGTTTTGCAGGTAAACAATGTG
ATGTGAAAATTTTCCTAGAGCGAGATGGTACTATTACCAACTATCAAGTCGTTTCAGGGG
ATAAAGCAGTGTGTGATGCGGCTGTAAGTGCAATTGTGGCAACCCGTAAAGTGCCACCAG
CACCATCAGATGCAGTTTATCAGCAATATAAGTCACCAACATTAGATTTTAGTTTAAAAG
TTCAATAGTTCAACCTAGAGGGTTAAGATGAAATTAGTATCTCGTTTAACGAGTATTCTT
GGTGTTATCGGATTATTTTTTTCTGTTAGTGTAAAAGCTGAGTCAGATGTTAGAATTTCG
ATTGACCAAGGTGTGAGTATGGCTCAACCGATAGCGGTTATCCCATTTAAAGCAATGAGG
GGCGTACCTGATGATGTCGCTCAAATTATCGCTGATGATTTGAGAAATAGTGGCAAGTTT
ACACCGCTTGATCGTGCGAGTTTACCTGCACAACCAAGTTCAGCGGTAGAAGTTAATCCT
GAACAGTGGACGAATATCGGCATTGATAATGTGGTTGTTGGGCAAGTATCTGTGGTAGGT
GGTGGCTATAACATCGCTTATCAATTAGTGGATACCCTAGGAACGTCAGGGGCAGCAGGC
AATGTGATTGCACAAGGTTCATTTAATGTTCCAGCAGCTCAAATGCGTTTAGGTGCTCAT
ACAGTAAGCGATCAAGTATTTGAAAAATTAACACAGATCCGTGGTGCATTTAGAACTAAA
ATCGCTTATGTGGTACAACGTGGAGTGTCCTCTTACGAGTTGCGTGTATCAGATTATGAT
GGTTTTAACGCCTTTACCATCGTAAAAAGTAAAGAGCCTTTAATGTCACCAGAATGGTCA
CCAGATGGTTCAAAATTAGCTTATGTGACTTTTGAAAACAAAAAATCACAGGTTGTTGTT
CACGATATTCGTTCGGGAGCAAGAAAAGTGGTCGGATCTCTTAGAGGGCATAATGGCGCG
CCCTCATTCTCACCAGACGGTTCAAGAGTGGCGTTTGCTTCTAACCAAGATGGTGTATTA
AATATTTATGTAACAGGGGTGGGCGGTGGTTCACCAAGACAATTAACCAGTAACGCAGGA
AATAATACCGAACCAAGCTGGTCACCAGATGGTGGTTATATCTTGTTTACATCAGACCGT
GGTGGCTTACCACAGGTTTATCAAATGAGTTCATCTGGTGGTGGTGCTAGCTTAATTGGT
GGCAGCGGCAGTGGTAAAATTTCGGCAGATGGCAAGAATTTAATCATGGTTTCAGGTGAT
AGAATTGTAAGACGAGATCTTGTTTCGGGTAGCACAGAAGCAATCAGTTCTACGTTTTTA
GACGAAAGTCCAAGTATTTCACCAAATGGAACAATGGTTATTTATAGCTCTACCAAAGGT
GTGAGTAAAGTGCTACAATTGGTGTCCGCAGATGGGCGTTTCAAAGCTAATTTGCCGGGA
GCAGGTGGACAATATAAATTCCCTGCTTGGTCACCTTATCTGACTAAACAATAATTCTTT
TTTGGAGAAAAAAATGAAAAAACTAGCTAAAGTTTTAATGATTGCGGCACCAGCTTTCGT
TTTAGCAGCTTGCAGCAGCTCAAATGACAACGCAAGTGCTAATGCAGGTCAAACATTCGG
TGGTATGTCTGCTCAAGATTTACAAACCCGTTACAACACTGTCTATTTTGATTTCGACAG
CTACACAGTAAAAGCTGAAGATCAACAACTTTTAGATGCACACGCACAATACTTAGTTGC
ATCTAAAGGCAAAGTAACTGTTGCAGGTCACGCTGATGAGCGTGGTACTCCAGAGTACAA
CATCGCTTTAGGTCAACGTCGTGCTGACGCAGTTAAAGATGTTTTAGCAACTAAAGGTGC
TAGCAACGTAGCAACAGTTTCTTACGGTGAAGAAAAACCAGCAGTATTAGGTCACTCAGA
AGCTGATTACTCTAAAAACCGTCGTGCAGTGTTAGAGTACTAATTTTTAGTTTTCTAAAA
TGCCAAACAGTAAAGCCCCGAAAATTCGGGGCTTTATTTTTATGTGTAAATTCTATATTA
CTTAATTATTTTTTAAGGATTTTCCGTTAAAATGCTCACAATTTTGAATAAGTAAATAAG
GGCAGTCGATGCAATTTATTGGGAAAATTCTCGGTTTCATTTTAGGTTATAAGTTTTTTA
GCGGATTTTTTGGCGGTTTGCTAGGGCTTATTATTGGGCATTGGGGCGATAAAAAACTGT
ATGAGCTAGGTAGCGTATCTTCAACTATGTTTGGCAAAGCACTAACTCGTCAGTCACTCT
TTATGCAGACAACTTTTGCGGTATTAGGACATATTTCCAAAGCAAAAGGACGAGTAACGG
AAAATGATATCCAGCTTGCCCGTCAGTTAATGGCGAATATGAAACTCGATGCAAATAATC
AACAACTTGCTCAAAAAGCCTTTACTTTAGGAAAAGAGGCTAATTTCCCGTTACGCCAAG
TTATGCAAGAGTTCCGTGAAGCCTGTGGACAACGCCGTGATTTATTGCGTTTCTTCGTGG
AAGTTCAAATGCAAGCTGCATTACAAGATGGCAATTTAGATGGCAATGAGCAACAAATTT
TATTCACTATTGCCGAAACGTTAGGAATGTCTCGTTTACAGTTTGAGCAGATGATAGCAA
TGGTGGCAGCAGCTCAACGTTTCCGCTCAGGCTATTATCAATATGAACAGCAAGGCTCAA
ACCAACAAGGACAATATCAAGGAAATTATGGTGGTTATCAGCGTTCAAGTGAACCAAGTT
TAAAAGATGCTTATAGCGTATTAGGGGTGTCAGAAAGCGACGATCAAACGACGGTTAAAC
GTGCCTATCGCAAATTAATGAATGAACATCACCCAGATAAGTTAGTCGCCAAAGGTTTAC
CGCCTGAAATGATGGAAGTGGCAAAAGAAAAAGCACAGCAAATTCAAGCTGCCTATGATC
TTATTTGTAAATCAAAAGGTTGGAAATAATGCAAAAAAGTTCTCATATCGTTCCGCTTTT
CTTAGCGATTGTGATTACGGTTGTTTCCGTATGGTCTGGTTTTAACCCGACAGACAGAGC
CGTCTGGTATGCAGAAGTAATGCCGATTTTTGTGGTATTTGCTCTACTTCTACTCACTTA
TCCACGTTTTCAATTTAGTGGGCTTGCCTATGTGCTGATGTCACTGTGGATGATTATGCA
CCTCATCGGTGCAAAATATACCTTTGCGAATGTGCCGTTTGATTGGGCAAATCAGTATTT
GACCTTCTTAGGCGAAGATCGTAACCACTTTGATCGTGTAGCTCACTACATTATCGGCTT
TTATAGTTTCCCAATGGCAGAATGGTTATTGCGTAAACGTAAATGCGGCTTGGGCGTGGC
ATTCTTCTTCTCGCTCTTTTTTATTATGTCAGTTGCCGCAACTTACGAAATCATCGAATG
GCAATATGCAGTGATTGAAGGGGGTAATGCTGGCATTGAATTTTTAGGTTCGCAAGGCGA
TATTTGGGACGCACAAAAAGATATGCTTGCCGATACGTTAGGGGCAATTACTGCATTAAT
CATCTACTTAATTGCTCGCCCTGACCTACGTTTACGCCATTTTTCTTACTAATAGCGGTC
GGATTTTGTGGAAAATTTACCAAAAGTTATCCTTGCACCTATGCAAGGGGTGTTAGATCC
TTTTGTGCGTCAATTATTAACGACAGTCAATGATTATGATCTGTGCATTTCAGAATTTGT
GCGAGTGGTCGATCAAAAACTGCCGAAGAAAACGTTTTATCGCCTTTGCCCTGAATTACA
TAATAACGGTTTTACCCCATCGGGTACGCCTGTGCGTGTACAACTTTTAGGACAACACCC
ACAATGGTTAGCAGAAAACGCAGCACTTGCCGTTGAACTAGGCTCGTACGGGGTTGATCT
CAACTGCGGTTGCCCGTCTAAAACAGTGAATGGCAGTAATGGCGGTGCGTCCTTGCTGAA
ACAACCTGAATTGATTTATCGAGCAACAAAAGCAATGCGAGAAGCGGTGCCTAGCCATCT
TCCTGTGTCGGTCAAAGTACGGCTAGGCTGGGACAGTAGCGAACAAGCCTTTGAGATCGC
CGATGCGGTGGTGCAAGGCGGTGCAACGGAAATTACTGTGCACGGCAGAACCAAAATGGA
CGGCTATCGAGCAGAACGCATTAATTGGCAAGCCATCGGCGAGATAAAAAAACGACTGCC
TATCCCTGTAATTGCAAATGGCGAAATTTGGGATTATCTCTCTGCAAAAAAATGTCGTGA
AGTGACCGCTTGCGATGCGTTAATGATTGGGCGTGGGGCGTTAAATGTGCCAAATTTAAG
CAAAGTTGTGAAATATAATCAGCCTAAAATGGCGTGGAACGAGGTATTACAGCTCTTATT
TCAATATGTACATATGGAAAACGAACTGGATACCGGCTTTTATCACGTCGCACGCATTAA
ACAGTGGCTACGTTATCTCGATAAAGAGTATCCCGAAGCGGTGCAACTGTTTGATATTCT
CAAAACAGAACACGGCTACGAAGGGTTAAAGCAACACATTACACAAGCGGTGAGATCTTA
ATGGAAAAACGCATTTTTACCGAAGAAATGGTTGAAACAGAAGTAAAACATCAACCAAAA
CAAGAGTTTAGCGACGCAGACATTCAGCTTGACGAAGATCCAAAAGCAGTTGAAGCAGAA
CTGATTATTGAAGAAAGTTTAAAACCCTCTTGCTTCTGGATAAGGTTATTTCTAGCTGCG
TTGGCTCTGTTTGGCGTTGCGACCATTGCTCAATCAGTGCAATGGTTAATTGATACTTGG
CAAGCAAATCAGTGGATCTACTTTGCCTTTGCCGTTGCCTTTTTTGGCATCAGTTTGGCT
GGTGTAGGGGCTATTATCAACGAATGGAGAAAGTTACGTTGGTTGCGTAAACATCATTAT
CATCAGCAAGTGAGCCAACAATTACTACTGGAAACAGCGGATACAAGCGGTGAAAAAGCA
CGAGAATTTTGCAAATTGGTGGTTAAAAATTTGGCTCAAACGCCGATGGTTCAACAGGCG
GAACAGCGTTGGCAATTTCAGCTTGACGAAGCTTATAACAGCAAAGAAGTGCTGTATCTT
TTCAGTGAAAATGTATTAAGCCCGATTGATAACCAAGTGAAAAAGTTAATTAGTAAAAAT
GCGGTGGAAAATGCAATTATCGTTGCAGTAAGCCCTTTGGCGTTGGTGGATATTTTAATG
GTGGCGTGGCGAGACATTGCTTTAGTCAATAAAATCACCAAAGCCTACGGTATGGAATTG
GGCTATATCAGCCGTTTAAAACTGTTCCGAATGGTGATGACCAATATGGTCTTTGCAGGG
GCAACGGAAATTGCCAGCGATGTCGGGTTAGATTTTTTCTCACAAAATCTCACCGCTCGT
TTATCGGTTCGAGCGGCACAAGGGATTGGTATGGGACTGCTCACCGCTCGCTTAGGCATT
AAGGCAATGGAATTTTGTCGTCCAGTGGTGTTCCAACAAAATGAACGACCAAAACTTTCT
GTTGTCAGACAAGAGCTGATCGGCGTTCTAAAAGAACAAATGTTCAGTAAAAGTAGGGAA
GAATTTGAGTTTTTCCACAATAATTAATTTTACAATATCTGCATGAGTTTACTGATGTTG
TATTCTCTTCGGGGGCAAAATTGTGTAGTTGTTTTAAATTAAATACTAATCTGGCATAAT
GCCCGAAGAGCGAATTAATCCCTGAATAAAATGATTTACTGGCTGTTTTTGTTTGGATGT
CAATCATTAAATGATACGGACAGCGGTATAAATAATACGATTTAGCTATAGTAACTTATC
AAGTTACTTTCTTATGAAAAAAAAGAGTTAATCAGATTAATTAAATGTTTTAGGTTGTCT
AATGAAAATTGCCCTTGGAATTGAGTACGATGGTTGCCGTTATTGTGGGTGGCAGCGCCA
ACAATATGTTGATTCAGTACAGCAAAGATTGGAAGAAGCCTTATCAGTCATTGCAAATTC
ATCTTGTGAAGTGTTTTGTGCAGGGCGAACTGATGCGGGAGTACATGCTACTGGGCAGGT
TGTACACTTTGATACGGATGTAAATCGACCTATGCAGAGTTGGTGTTTAGGGACCAATGC
TCATTTACCAGAAGATATTGTGGTGAAATGGGCTATTGGAGTAAGTGACGATTTTCATGC
TCGTTTTAGTGCTCTTGCTCGTCGCTATCGTTATGTTATTTATAATAATAAATTACGTTC
AGCCATATTACCGAAAGGGATTTCTCATTATCACTATTCTCTGGATCATGAAAAAATGCA
TGAAGCAGGGCAGTTTTTATTGGGAGAGAATGATTTCAGTTCATTTCGAGCTGCGAAGTG
TCAATCACATACGCCATGGAGAAATGTTCATCATCTCATTGTGAGTCGCCATCAAGACTA
TATTATATTGGATATTCAAGCGAATGCCTTCGTTCACCACATGGTAAGAAATATAGTTGG
TAGTTTGATTGAGGTTGGAAGAGGCGATAAACCTGTTGAATGGATTAAATGGCTATTAGA
AAAACGAGATAGGACGTTGGCTGCACCAACAGCGAAAGCTGAGGGACTATACTTGGTTGA
AGTTATTTATCCTGAGAAATTTAGTATTCCTCAGATGCCATTAGGACCTTTATTCTATTA
TGGTAAATAACTATTTATGTATATTTTAAGAAAATCAGTACTAGTATCTTTGTAAATGAT
TCTAGGGATAAATTTAAGATGAATTGTGCAGAATTATTAGTCAATGTAACCCCAAGTGAA
ACGAGGGTAGCATTGGTTGAAAATGGTGTGTTAAAAGAAGTCCATATTGAGCGTGAGGCA
AAGCGAGGTGTTGTCGGTAATATCTATAAAGGACGAGTGACACGGGTTTTGCCTGGTATG
CAGTCGGCATTTGTTGATATTGGCTTAGAAAAAGCGGCATTTTTACACGCCTCAGATATT
GTTTCTCATACTGAATGTGTTGATGAAAGCGAGAAAAAGCAATTTGTTGTCAAAAATATC
AGCGAGTTAGTGCGAGAAGGGCAGGATATTGTGGTGCAAGTGGTCAAAGATCCTTTAGGT
ACTAAAGGGGCAAGATTGACGACAGACATTACATTGCCCTCTCGTTATTTGGTTTTTATG
CCAGAAAATAGTCACGTTGGCGTGTCGCAACGCATTGAAAGTGAAGAAGAACGTAATCGC
TTAAAATCGTTAGTTGAGCCGTATTGTGATGAGCTAGGCGGTTTTATTGTAAGAACGGCT
GCTGACAGTGTGAGCGAAGAGAGCCTTGAACAAGATGCGGCTTTCTTAAAGCGGTTATGG
CGAAAAGTACTAGAGCGAAAAGGAAAATATCCTGCGAGATCTTTACTTTATGGGGAATTA
GCTTTGGCACAACGAGTGTTGCGTGATTTCGTTGGAACGCATATTCATTCAATTCAAATT
GACTCAAAAATGACCTATGAGCAGGTAAAAGAGTTCTTAGCTGAGTTTATGCCAGAGTTA
GCCAAGAATGTGAGTTTATATAGTGGGACTTTACCCCTCTTTGATGTTTATCGCATTGAA
GATGGTATTCAAAAAGCCTTGGATAAACGTGTTGATCTAAAATCAGGTGGGTATTTAATC
ATTGAGCAGACAGAAGCAATGACCACCATAGATATTAACACTGGGGCTTTTGTCGGACAC
CGAAATCTTGCACATACGATTTTTAATACTAACATTGAAGCAACACAGGCAATCGCACAT
CAATTACAACTGCGAAATTTGGGTGGTATTATCATTATTGATTTTATTGATATGCAGGAA
GAAGAGCATTGTCAGCGTGTGCTAGAGTCCTTAGAGCTTGCCTTAAAAGGCGACCGAGTT
AAAACAAATGTCAATGGCTTTACCCAACTTGGTTTGGTTGAAATGACGCGTAAACGTACC
AGGGAAAGCCTTGAACGAGTGTTATGTTGCGATTGTTCTTCGTGTAAAGGGCGAGGTACG
ATAAAAACCGTTGAAACAGTCTGTTATGAGATTGTTCGAGAGGTGGTTCGAGTTCATCAT
TTATACAAATCGGAACGTTATGTAGTATATGCTTCTCGTAGCGTGGCGGAATACTTGATT
AATGAAGAATCTCACGCATTGCTTGCGGAATTAGAAGTTTTTATCGGTAAAAAAGTCGAA
ATTAAAATTGAGCCGTATTATCACCAAGATCAATTTGACGTAGTGGTAATGTAATATTAG
GCTTGATAGCTTAAAAAATAATCTATTTTGAAATAAAGTTGTTGCAAAATACAGGGGGGG
GCTTAGAATTCCCCCGTCTTTTATTTGAAAGACTTGGTTTTTTTGGAGTAATCCAACCTC
TTCTTTATTTTACTCTTTTAGGAGAACACATTGATGAAAAAATGGGCTGTTGCATTCGCT
TCGGGTATGGTGATGTTAGGGGCAAATAGTGCATTAGCAAATGACACTGTACATCTTTAT
ACTTGGACAGAATATGTGCCAGAAGGTTTGTTAGAAGAATTTACTAAACAGACAGGTATT
AAGGTTGTGGTTTCAAGTCTTGAATCAAATGAGACAATGTATGCGAAACTCAAAATTCAG
GGCAAAGATGGCGGTTATGATGTAATCGCACCAAGTAACTACTTCGTGTCAAAAATGGGT
CGTGAAGGTATGTTAATGGAACTTGATCATAGCAAATTACCTGTGATCAAAGATCTTAAC
CCAGACTGGTTAAATAAACCTTACGACAAAGGCAACAAATACTCTTTACCACAATTATTA
GGTGCGCCAGGTATTGCATTTAATACTAATTCATACAATGGTGACAATTTCACCGCTTGG
GGTGATTTATGGAAACCTGAGTTTAAAGGTAAAGTTCAATTACTTGATGATGCTCGTGAA
GTATTCAACATTGCTTTATTAAAATTAGGTCAAGATCCAAATACTAAAGAACCAGCAGTA
ATTAAAGCAGCTTATGAAGAGTTATTAAAATTACGTCCAAACGTATTAGCATTTAGCTCT
GACAATCCTGCAAACTCATTTATTTCAGGTGAAGTAGAAGTGGGTCAATTATGGAATGGT
TCTGTGCGCATTGCGAAAAAAGAACAAGCCCCTGTAAATATGGTGTTCCCGAAAGAAGGC
CCAGTATTATGGGTGGATACGCTTGCAATTCCATCTAATGCGAAAAACCCAGATGGTGCG
CATAAGTTAATTAACTACCTATTAAGTGCGCCAGTGGCTGAGAAATTAACATTAGAAATC
GGTTATCCAACTTCAAACGTAAAAGCGTTAGAAAAATTACCAAAAGAGATTACCGAAGAT
CCAGCAATTTATCCAACCTCTGAAGTGTTACAAAAAAGTCAGTGGCAAGATGATGTGGGT
GATGCGATTGAACTCTATGAAAAATATTATCAAGAGTTAAAAGCTGCGAAGTAATTCATA
GACATCGCTTAAAAACCTCAAGGCTTACCTTGAGGTTTTTTGTATGAACTTTTCTTGCAA
TTTTCGTTCTATATTGCCGTAGGAATTTATGTTAAAATTCTCAGCTGTATCTAAACGAAG
AAGAGATTGTATGAATATCCGTTTAAATATTATTCTAGCCACATTAGCAGCAGTACTTGC
TGGTTGGTATTATAGTCAACAAAGCAATGGTACTGGATTGTCTCAGCTAATAAAGAAGGA
AGGAAGTGCAGAGTATATAGGGCAAAAGATTTCTGCAAGTGCTTATGATTTAAATGGAAA
GCCGCAATATTTTGCTCAAGCAGAAGAGGTTAAACGTTACGAAAATACGCAACGAACAGA
ATTTCTAAAGCCATTACTTAATTTATTTGATGCAGAAAGTGCATTAAAACAGTGGCAAGT
CGAAGCCGATTATGCAGATGTTACCAAAGATAAAATATTGAATTTGCGTGGAAATGTTAA
AATTAATAGCTTAGATCCGACTTCTCGGTTACAGAAAATCGAAGCAGAAGTGTTAAGCAT
AGATTTAAATACTCAAGATATTTTTTCAGACAGTACGGTGAAATCAACAGGTATTGGATT
TACAAGTACTGGAATTGGCTTAAAAGGCAATTTGAAAAAACAAACGGCAACCTTAACCAA
AGATGTGAAAACTTATATTGAACCAAAATTTATTAATGTTGATAAATAATTGGAGTTTTA
CATAGGGATATAGAATGAATTTTAGAACTAAACTTGTATTAATAATTGCATTGTGTCTTG
TAAATCTATCGGTTAAGGCTTTGGAAACAGATAGAAATATGCCCATCAAAATTGATTCAG
GTAGCCAGTCATTGGATATGGAAAGAAATATTGTGACATTTAGCGACAATGTTGTTGTTA
CTCAAGGGTCAATTAAGCTTAATGCAGAAAAAGTTACAATCATTAGAAGGGATACTCAAA
AGGAACTTATTGAGGCTTTTGGCACACCGGTTGTTTTTCAGCAGACCCTTGATAATGGTA
AGATTGTTAATGGTACGGCTAATTCTGTACATTATGATTTTGATTCTGAATTTTTGATAT
TAAGAGGCAATGCTGAATTAAAGCAGCTAGATAGTGCCATTAAAGCAGAAAAAATTACTT
ATGATGTCAAAAAACAGAACCTTAAAGCGACGAGTAATGACCGACAAAGAGTAAAAACTG
TATTAATTCCAAACCAATTGCAAAGTGATAAGAAATAGGAATTCTGTATGCCAACATTAT
ATGCTGAATATTTGGCTAAAAGTTATAAAAGTCGCCAAGTTGTTAAAGATGTAAGTTTAA
ATATTAAATCGGGCGAAATAGTTGGACTATTAGGTCCTAATGGTGCAGGAAAAACGACTA
CTTTTTATATGGTAGTAGGTCTTGTGCGTCACGATCATGGTAAAATCCGTATTGATGATC
AAGATATCAGTGTTTTACCTATGCATGATAGAGCAAAACAAGGTATTGGTTACTTGCCTC
AAGAAGCCTCTATTTTTCGTCGCTTAAGTGTTTATGATAACTTGATGGCGGTGTTACAAA
TTAGGAAAGATCTAACCGATGCAGAGCGTCAAGCAAGAGCAGATGAATTAATCGCAGAAT
TTCATATTGAGCATATTCGTCACAGCTTAGGGCAATCTTTATCTGGCGGTGAACGCCGTC
GAGTAGAAATTGCACGTGCGTTGGCAGCTAATCCTAAGTTTATTTTATTGGATGAACCTT
TTGCTGGGGTTGACCCTATTTCAGTGATCGATATTAAGAAGATTATTGTGAATTTAAAGG
AACGAGGATTAGGTGTTTTAATCACAGATCATAATGTAAGAGAAACCTTAGATGTTTGTG
AGCGTGCTTATATTGTGAGTAATGGTCAGATGATAGCTAGTGGGATTCCTCAAGAAATTT
TACATAATGAGGATGTGAAAAAAGTTTATTTAGGTGAGCAATTTAGACTGTAATATAAAA
TTCTTAAGATATTTTTTTGTCGTTTGATTTTTTATGATGCAATTAACCACATTTTTAGAT
ATTAATAATATTCATTACAATGTTCCCATTTCTAATAAAAAACAGGCTTTAGAGTTTCTG
GGGAAGGCGATGGCAGAAATATTAAATAATAGCCTTTCACCTACAGATAAACTATGTATT
CATCCAGCAGAATGTTTTAGCTATTTCTTTAAACGTGAAAAATTAGGTTCTACCGGAATT
AATAATGGAGTGGCTTTACCTCACGCAAAATTGTTGATGAGTCAAGAATTTCAGCTAGAG
AAACCAATTGCTATTTTCCTGAAACTAGAGGCAGGAATAAATTTTGAATCAATAGATCAT
AAGGATGTGGATATTATTTATGCCATATTCTTTTCGGAAAAAATTTGTGTAGAATATAAG
GATTCTTTGAGAGAAATAGCACAGCAATTAAGTGATAAGAATTTGTTAAAGCATCTAAGA
GCTGCATTATCCAGAGAAGAAATTTGGCAAGTATTGAGTTATTATGATTATTCGGTAAAC
AAAAATTTAGAATCGAGGAATGTAATGTGGAATTGATTATTATGAGCGGGCGATCTGGTT
CAGGAAAGTCTGTTGCGTTAAGAGCGTTGGAAGATTTAGGGTATTATTGCGTGGATAATA
TTCCTCTTGCTTTAATTCCCCAGTTAACAGATTATTTAGAAAAATTGAAGAGATCTGTTG
TTGTTAGCCTTGATGTGAGAAATTTACCAGAAGATCCAGATGTGCTTGAGCAAGTATTAC
ATGCGTTTCCCTCTCACATTTCAAAAACTTTAATCTTTCTTGACTGTCAGCGTAAGGCTT
TAGTTCGTCGGTATAGTGACTCTCGTCGTTTACATCCATTATCTACCAATGATTTATCTT
TAGAAAATGCGATTGATTTAGAAAATCATCTTCTTGAACCATTATTTCAGCATGCGGATT
ATATTATTGATACAACGTACTTTTCTTCACATGAGTTAGCAGAGAAATTAAGAGAATTAT
TAAATGGATCATCGGAGAAAGAATTAAATATTATTGTTGAATCTTTTGGTTTTAAGTATG
GCATTCCTGCTGATGCAGATTATGTTTTCGATGTCCGTTTTTTACCTAATCCCCATTGGA
ATCTTGAGCTTCGCCCTATGACAGGATTAGAAAAACCTGTTATAGATTTTCTAGAAAATC
AGCCAGAAGTTCATCAATTTATTTCTCATACTTGTAATTATTTAGAAGTGTGGTTGCCTT
TATTGGAGCAAAATAATAGGAGTTATTTAACGATTGCCATAGGCTGTACAGGCGGAAAGC
ACCGTTCTGTATTTGTTGCAGAGAAATTAGCCAGGTATATTGAAAGTAAAGGCAAAAAAG
TAAGAGTTCGTCACTGTAGTTTAGAAAAACATTATAAGACATCGTAGAATGAAAACAGCA
GATATTACCATCATTGGTGGAGGAATGGTTGGCTTAGCTTTAGCAGGATTACTTGCAAAT
AGTAATTGTCAAATCAAGATTATTGATAAAACAGTTCCCTATTTAAGTAAGTCAATCAGT
AATAGAGTAAGTGCAATTAATTTTACTAGCCAAAGAATGCTTGAGGAAATAGGTGCTTGG
TATCATATTTCTGAAAGTGATTTATCTCCTTATGACCAAATGTATGTCTGGGAAAAGGAT
AGTTTTTCAAGTCTCTGTTTTGACAATAAAGATCCCGTAATCAAAGAACTTGGACTAGAG
CAGCTAGGATTTATTATTGATAATCAGCAGATTCGTTATGCTCTATGGAAGCAAGTCATT
CATCAGCATAATGTAGAAGTGATATTGGATGCTCCTAAATTTTTAGGCATTAATGATAAC
TGCGCTTTTTTAACTCTAGAAAACGGAGAGATGATTACAAGTAAGTTAGTTATAGGTGCA
GATGGAGCTCATTCTTGGGTTCGTCAACAAGCTAAAATTCCATTGATTAGTAGAGATTAT
CAACACACTGCATTAGTATGTAATGTGAGAACAACAGAAATGCATCAACAAGTGGCTCGT
CAAGTTTTTTCGCCTGATAGTATTTTAGCTTTCTTGCCTTTAAAAGATGAACATCTTTGT
TCTATTGTTTGGTCTTTGCCTACACTTGAGGCTAGTAGACTAGTTAATAGTGATGAAAAA
TCTTTTCTCAAACAATTGAATATTGCTTTTGATAATCAATTAGGAATATGTGAGTTACAA
AGTGAAAGGGATGTTTATCCTTTGACCGCACGTTATGCTCGCGATTTTGCCCAGCAAAGG
ATTGCTTTGATTGGTGATGCAGCTCATACGATCCATCCTCTAGCGGGTTTAGGTGTTAAT
TTAGGTTTTGCAGATGCTATTCTATTGGCAAAAGAGCTACAGAAATTACTCTCCTTTGGA
AAAGATATAGGAGAGTACCGTAATTTACGTCAATTTGAACGAGTTAGAAAGTTAGAAGCG
ATAAAGGTTTTAGTTGCAATGGAGGGCTTAAAGCACCTTTTCTCTGGCAATAATCCATTT
AAAAAATTAGTTAGAGGTGTTGGATTATCTGCAACTAATCAAAATAGTTTTGTAAAAAAG
CTACTTATTCAGCAGGCAATAAGTGTGTAATAACTGGATAAGAATGATTTATATGAATAT
ATTTAATAAAGATTTTTTAGTATTATTTGGATATTTTGAAATGAATAAGTTTATTAAAAT
TATTACCTTAGTATTATGTATGATGTTTTTATCTTCTTGTGATAATGTCGGAAAGCATGA
GAGTATCAATAGTACTTCTTTAGAAAAAACATCAAAAGAAGATGTGCATACAGTGGAGAG
TTCGGCTTCTATTGAAGCTGTGGAAGACTTTAATAAGTTGGTATTATGGAATATTAAGCA
AGAACAGGTATTAGCAGAATTGCAACAAAAGCTGAACAGTCAAGATAAATCTGAAATTGA
AGAGGGATTGAATATCTTTAAAACTAGAATATCTTCTATTATACAAAATCTAGAGATGAT
AGAGGTTAAAAATACGGATATTCAGTTATTGAAATTAAGGATTAAAGAAAATCTGATTTT
ATTAAATGATTTTATTATTGAATCAGTAGAAACTATGCAAAACCCGACTTTAGAAGGACA
GGAAAAAATTAAAGAAAAGGCAGATAGATTATTGTTACTGAATAAAGAACTACAGAAATT
TGAAAGCGATTTAAAAGAGAAATTTGGTATTAAATGAAGAATATAAATATAATATTTCCT
CTTATTTTCTTAGATGGATTGACAATTTTTTATTAAATAATAGAGGAAATAATGCTCAAA
ATTTATAACACCTTAAAACGTGAAAAAGAAGAATTTAAACCTATCCACCCTGATCACGTT
GGAATGTATGTCTGTGGTGTCACGGTTTACGATCTCTGTCACTTTGGGCACGGACGGACT
TTTGTTTCTTTTGACGTGATCGCACGTTACCTTCGCTATCTCGGCTATAACTTACGCTAT
GTGCGTAACATTACCGATGTGGACGACAAAATCATCAAACGTTCGTTAGAAAATAATGAA
ACTTGCGATCAGCTTGTTGATCGTATGATCATCGAAATGCACAAAGATTTTGATGCGTTA
AATATCCTTCGCCCTGATGTTGAACCTCGTGCAACGCAACATATCCCTGAAATTATTGCG
ATTGTCGAAAAACTCTTAGCGAAAGGTCACGCTTATGTGGCGGAAGATGGTGACGTGATG
TTCAATGTCGAATCTTTCCAAAAATACGGTGCCTTATCTCGCCAAAATCTTGAACAGCTT
CAAGCAGGGGCAAGGGTTGAAATTAAATCGGTCAAACGCAACCCGATGGATTTCGTATTA
TGGAAAATGTCGAAAGAGAATGAACCAAGCTGGGATTCCCCTTGGGGCAAAGGTCGTCCA
GGCTGGCATATCGAATGTTCGGCGATGAACAGCAAAGAGTTAGGCAACCATTTTGACATT
CACGGCGGTGGTTCGGATTTAATGTTCCCTCACCACGAAAACGAGATTGCACAATCTTGC
TGTGCTCACGGTGACGATTATGTGAATTATTGGCTACACACGGGAATGCTTACGATCAAC
GAAGAGAAGATGTCAAAATCGCTTAATAACTTCTTCACCATTCGTGATATTTTAAACAAA
TATGATTGTGAAAGTGTTCGTTACTTCTTCTTAACCGCACAATACCGTAGCTTGTTGGAT
TACAGCGAAGAAAATATCGGCTTGGCTCGCAAAGCGTTAGAGCGTTTATATACGGCATTG
CGTGGCTGTGATTGGAATGTCGAACTTGTAGAAAACGATCAGTATGTGACCGCTTTCAAA
GAATCAATGGACGATGATTTCAACACCCCAGGGGCTTTAGCAGTATTATTTGAGTTAGTC
CGTGAAATCAACAAACTCAAAGCAGAAAATCAGGTGGAAGCGAACAAACTTGCAGCTCGT
CTGAAACAACTTGCAGGCGTGCTAGGTTTGTTAGAGCAAGATCCAGAAACCTTCTTACAA
GGTGATGCCAATAATGATGAAGTGGCAGAAATCGAAGCCTTAATTAAACAACGTAACGAA
GCGAGAGCCAGCAAAAACTGGGCGGTAGCCGATGAGGCACGCAATAAGCTCACCGCAATG
GGCATTGTGCTTGAAGATGGTGCAAATGGTACAACGTGGCGTAGGGCTTAATTGATTAAC
AAGCGGTGGGATTTGACGAAAATTTTGCAAATCCGACCGCTTTATAAATTAAATGTATTA
TTTACCCCATACCTCTTCAGCGATGTCTCGGATAAATTTTAATTTATTCCACTGTTGCTC
TTCTGTTAGAATGTTACCTTCTTCAGTTGGTGCAAAGCCACATTGTGGACTAAGACAGAG
TTGGTTAATGTCTATGTATTGGCGCGATTGACTAAATAAACATAGTCTTTTGCGAGTTGT
TCTAAATCGAACCCTCGAGCTTGATAAGCAGCTCGCTTCTCTTCTGAACAAAGCTCTCCC
CAACTTGTATCATCTAATAGCTGGCTATTATTATTTTTGTAGCGAGAGATAGGTTGATAA
TTGGTTTCTCGTACAGTACAGATGAGATGTAGCATTGATGGAGATGGGATCGTAAATTTG
ACAGGGAAATCTCCTGAAATAGTCTGGAGTGAACGATAGTGTTCTAAAAATGGGTGTCTT
GTCTATCCGAAAATTCTACTTTGTCTACGATATTTAATGTCTTAGGTCGGACACTGTGAT
GTTTGAATTGCACAGAGAATTTTTCCGCTTCAATTTCTTTTACTCCATTTAGTGCGGCTA
AAAAGTCTAAATGCCAAAAAGTACGACGAAATTCTCCATCAGTGATAGCATGTAATCCAA
CAGATTTTTGTTGCTCAACTAATTTTGTGATTTCAGCATCTTCAATTTGAGTCAGTTCAC
TACAAGATAAATTGCCACATTGGTATTGTTGGCGAGCATGTTTTAAGCTTTCAGGACGTA
GAAAACTTCCCACAATATCAAAACGATAAGGGGCTTGGGTACGAGGTTGTGCATTGGGAA
AGAGTTTAGACATCATATTTCCTTATTTTTAGTGTAGATATGAAAGGATTCTATCAACTG
TGGATCAAAATAGTAAGTAAATGATGTAAACGATTTATTTTTAGAAAGACTTATATAAGG
GAGCTTAATATTTTAAGCTCCCTAATAGATTAAGGCTTCAGACTTACGCCATAAAATGCG
GTATAGCCAAACGGATTTTGAACAAAGCCTTGTACCCGTTTATTTAACGGTACGTAGTTA
ATGGAGTGGGCAAACGGAATGATCGGGCTGTTTTGTTGGAAAATTTCGACTGCCTGTTGA
TATAGTTTTGCACGTGTTTGTGTGTCTTGAGTTTGTACCGCTGAGGCGAGTAGCGCCTCA
AATTTTTCATCTGTCCAGCGAGAGTAATTGGTGCCGGGGATATTTGCTTGGCTAAATAAA
GGGAATAGGAAATTATCAGGATCACCGTTACGACTTGTCCAACCATAAGTACCTGCGGCA
AATTCGCCTTCACGGGTGCGTTTATTAAAATCCGCCCATTCATGTGTGACTAGTTTTGCT
TTCACGCCAATTTTAGCCCAGTCTGCTTGAATAATTTCAGCCGTGCGGCGAGGGTTCGGA
TTGGATGGACGAACCACAGGTTGCACCCAAATTTCCGTTTCAAAACCGTTTGGATAGCCG
GCTTCTGCCAATAATGCTTTTGCTTTTTCCAAGTTAAATTCATATTGTGGCAAATGCGGG
TTATAACCTAATACTGCATCAGGGAACGGATTGGTTGCAACCGTTCCGCCGCCTTGATAA
ACCGCATCAACAATCGCTTTTTTATCGGTAGCATGGTGAAGGGCTTGGCGAACTTTTACG
TTGTTTAGTTCAGGTTTGGTGGTATTTAGCCCAATGTAAGCTAAGTTTAATCCCTCACGC
TCAAGTAGATTGATTTGAGGATCTTTTTTCATCTGAGCAATGTCCGAGATATTCGGAAAA
TCAATCACATCACACTCGCCGGCTTTTAACTTGGCATAACGTGTTCCGGCATCAGGGGTA
ATGCTAAAAATTAAACGTTCAATATCTGCTTTGCCTTTCCAATAATCTACGTTAGCAGTG
TAACGTACTGCGTGGTCGGTCTGATAAGTTTGGAAAATAAAAGGCCCCGTTCCAATCGGT
TGTTGATCAAGAGTTTCGGGCTTACCCTGGGCAAGAAGCTGATCGGCATATTCTTTTGAA
TAAATAGATAAAAAGTCCATGGCAACCGTGGTAATAAACGGCGTATTCGGTTTATTCAGC
GTAATTTTAACGGTGTAGTCATCCACTTTTTCAACGGATTTTAAGATACTCGGTAAGTTC
ATCCAGTTAAAGTAGAAGTAGGTTCCTGCCGAAACATTATGATAAGGATGATTTTTGTCC
GCTTGGCGTTGGAATGAGAACACCACATCATCGGCATTTAACGGGCGGGTTGGGCTAAAG
GTTTTGTTGCTGTGGAATTTCACATTTTGGCGTAGATAAAATGTATAGACCAAACCGTCT
TCACTGATTTTCCAACGTTCGGCTAGACCCGGCTCTACTTCAATTTTACCGGCTTTGAAT
TCGACTAAGCGGTTATAGACTTGTTGTGAGCTGGCATTGAAGTCATTAGCATCATTTGTA
ATTGCCGGACTAAGTTTCATCGGTGCTGTCGCAATACAGTTGACCAATGTATTTGTCGGT
GCCGAAATCGCGGCACATGAAGCAGAAAGAAAACCCAAGCCGAGAAAGAGTTTTGAATAT
TGCATAATAAGTTCCCTAAGTTGAAAATTCCAGCTCAATCTACCGTTTTTAGTGAAAAAA
TTAAAATAACTGAAGGCTCTAACTTATAACCAAAATGATATACATAAATCGGTAACATTC
CTCTTATAGAGAACTTACGCTAAAATATGTCTTGAGTGGCTTATGTTTGAGTGTGTTTAT
GATTAGTGTCTTTGATATGTTTAAAGTGGGAATTGGGCCTTCAAATTCCCACACCGTTGG
TCCGATGAAAGCGGGTAAAGAATTTATTGATCATTTAATTGATTGCAAAAAATTGGCAGA
AACTGACCGCTTGCAAGTCGATGTTTATGGCTCATTAGCGTTGACTGGGCGTGGGCACAG
TACGGATATCGCGATTATTATGGGATTAATGGGCTATCTGCCAGACAATGTAGATATTGA
GCGTATTGATACGGTCGTAAGTGATGTCAAACAGCACCAAAATTTATGTCTTGCAGAAGC
AAGACCGGAACATGCTAAAACAATCACCTTTGATTTTTTTGCGGATATGCCGTTCCATTA
CGACTTTTTACCACGCCATGTATGGCGGCAGAAATTGCAATGGAACATAACTTGGGGCTA
ACTTGCGATCCTGTTGGAGGACAAGTCCAAGTACCTTGTATTGAACGCAATGCGATTGCT
TCGGTAAAAGCAATCAATGCAAGCCGAATGGCATTACGCCGAACGACACAACCAAGCGTA
ACCCTAGATAAAGTGATCGAAACGATGTATGAAACAGGGAAAGATATGAACGCGAAATAC
CGCGAAACTTCAACAGGTGGATTAGCAATTCAGATCTTGCCTTGTGAATGATAGATAGTA
TCTAGTGAATGTGTAAATACTAAAGGTAAAAGTTGAATTAAGTAATTTGATTTTGAAGAT
TAGCAGAGCTTACTCACCCATTCCATCAACTTATCTTTCGGCAGTTTTTTCAATTTCGGG
CAATTGCCACAGTAATCATTTTTTCTATCCAAGTGGGCGTGGCAACAGACTTTTCGAAGG
AAAAGTGTATGGATTGATCGGGCATAACGGTTCGGGCAAATCCACTTTAATCAAATTGCT
TGCCAAACAGCAACCGCTTTCATCGGGTGAAATTCTTTTTGATAACCAACCGCTTGACGC
TTGGTCAAACCGTGAGTTTGCCAAACGTGTCGCTTATCTTCCGCAACATCTTTCCCAAAC
CACTAACCTAACCGCCAAAGATCTGATCGCAATGGGGCGTTATGCGTGGAATGGGCTTTT
TGGTCGTCAAACGGCTCAAGACAAGCAGGCGATTGAGCGAGCTTTGGCTTTAACCCATAC
CGAAAAATTTGCCGATCAGTTGGTCGATGTGCTATCGGGTGGCGAGCGTTCTCGCATTTG
GCTAGCAATGTTGTTGGCACAACAAAGTCAATTTTTACTGCTAGATGAACCTTTGGCAGC
GTTAGATATTGCTCATCAAGTGGAAGTGATGGAGCTGATCCACACATTGAGCCGAGAGCT
TCATTTGGGGGTGATTATTGTGATCCACGACATCAATCTTGCATCTCGCTACTGCGATCA
TCTTGTCGCCCTGCACAGTGGCAAGTTGCTTGCTGAAGGCAATTCTCAACAAATCATCAA
TACCCCGTCTTTGAAGGCGATTTATGGCATTGAGCTGAATGTGATCAATCACCCCGAAAC
GGGCAGACCTGTGAGTTTTTATTAGTATGAAGATATTGATAAATAACCCTCTCGCCCGTT
TGTGGGAGAGGGGAAAATGGCTACAAGCGGTCACTTTCTCCCTCTTTTTTGCAAATCCCC
TATTTGCAGGCGAACCGCAACGCAGTTTGGCGACTTTAGATTGGACGGTGGCGGAAACCT
TGATTGCCCTTGATGAACAACCCAAAGCCGTTGGCGATGCAAAAAATTACAAAGTTTGGG
TATCTGAACCGAGACTGCCCGAAAATACGCTTGATCTCGGTATCCGTTTACAACCGAACC
CTGAATAACTTCGGCAACTTTCGACACAACGAGACGCTCATCCTCTGCTGTTTATCAACT
CTTCATTTTATGCGTCTGCCACGCCGATGTTGGAAAAATTCGGTAAGGTGCATTTAGTGG
ATTTCTATAAAGAAGGCGAGGCGTGGCAAAACGTGGTCGATGCCACCAAGCAAATTGCCG
ATATTATTGGAAAGCCTGAACAAGCAGATCGTTTATTGAATAAGTATTGGCAAAAAATTA
CCGAAATCCGGCCGCTTGTAAAACCTTTTACCGACCGTCCAGTGCTGTTGGTGCAGTTTA
TCGACACACGTCATCTGCGAGTTTATGCAGAAAATAGTCCGTTTGGTGCGGTGCTGTCAC
AACTAGGGTTTAAAAACAGCTGGCAAGGCAAGCATAACATCTGGGGCTTTGAAGTTATCG
AAGTGACCCAACTGGCGAAATTACCGTCTGAAAGCCGTTTTGTGGTGGTTAAACCTTACC
CGTCAAATATCCGTTCTGCCTTGAAATACAACACCTTATGGCAAAAACTGGCGATGGCGA
AAGATCCGCTGATTTTGCCTGAAGTCTGGACATTCGGGGCTATTCCATCGGCTCAACGCT
TTGCGGAAGTGCTGGCAAACGGCTTCATTCACGGGGGCGAACAATGGTAAATCGTCCACA
GATGTTGTTTGTTCTACTGTCTGCTTGTTTTATCGGGCTGATGATGTGGCTACTCGGCGT
GCAACTGCCTGAACAGCAATCCCTTGTTAGTCTGTTTCAAGCCAGTGACAATCTGGATAT
TTTGTTAATTCAAAGCTACACCTTACCACGCGTTGCCATTGCCCTATTGGCAGGTGGAAT
GCTCGGTTTAGCGAGTTTATTGTTGCAACAAGTGATGGCAAATCCGCTGGCTTCCGATAA
TACGCTTGGGATCAGTGCCGGTTCGCAGTTTGCCCTGTTTATCACGGCTATTTTTATGCC
GAATTGGCTAGATATAAGCTCAAGTGCCATTGCATTAGTTGGGGCAAGCTTGAGCCTGAT
CCTTGTTTTAACTTTGGCAATGCGAAAAACAATGTCGCCACTGTTGCTGATTTTGGCCGG
TTTGGTGGTTAATCTCTATTTTGGTTCATTCTCCGCTTTGATGATGTTGTTTTACCCTGA
AGAAGCACGAGGCTTGGCACAATGGGGGGCTGGCTCTTTGGCTCAAGAGAGCTGGCGAGA
TCCGCAATTCTTGGCAATACAAGCGGTCATTTGTGGCGGATTAATTGCAATGTTGCTTCG
TCCGCTTACCATACTTTCATTAAACGACAGCAATGCCCAAAGCCTTGGTGTGCCGGTTAA
TCGCCTGCGTTTTTTCGGGGTGTTTATCAGTGCTTATATGATTTCGGCGGTGGTCAGTTG
TGCCGGTATGCTCGGTTTTATCGGGCTAGCGTCCGCCACCATTATCCGCCAACTTGGTGT
ACGAACACTAAAAGGGCAGCTGCTCGGTGCATTTGCAGTCGGAGCGTTATTGCTTGCCGT
GACGGATTTATTGCTCCAACTGCTTGCTCATTTTAAAGGAATTAACTTGCCGACGGGGGC
AGTAACGGCTCTGCTTGGCACGCCATTACTACTGTGGCTGATGTTCCGCTCGCTGTCAAA
TACAGGGCGTTTGACGGAAACATCAACTCGTCTATCTCGCCGTTTTCATCGTTACACCTT
ACTGCCTATTGTGCTTGTTTTTACACTCGTGCTATGGCTTGCTCTTGCTCTAGGCAAAGG
CACAAGCGGTTGGGTTTTATTGGAATTTAACGACTTTTTCGCACCACTTGTGGAGCTACG
TTATCCTCGAATTTTGACCGCACTTTCTGTTGGGATCTTATTAGCGGTGGCTGGCGTGTT
ATTGCAACGCTTAACGCTCAACCCAAACAGAATGGTATTGGTTGGCAGGGATCAGCTTAT
CGGCACTGTTTGACACTTTGCAACGCATAGCCATTGCCAGTGGCGACCCAAGAGCGAACC
AACTGATTGCGTGGACATCGGGTTCAACCCAACAAATCGGGGCGGATCTTGCCGTGCCGT
TTTTCTTTGTAAGCCTTGTTCTATTGGGGATTAGCCTGATTTTCAGCCGTTGGCTTGAAT
TACTGGCACTACAAGCTCCGATGGCACAAGCCTTAGGGTTAAACCTCAAACGCACTCGTT
GGATTTTGATCTTATTTACCGCATTACTGACGGCGTTAGCGACATTGATTATCGGACCGC
TCAGTTTTATCGGCTTGCTCGTCCCACATATCGCCCGTTTTTTAGGCGTAAATCGAGCGA
GTTCCCAGATTTTAATCTCTGCCCTTCTCGGCAGTGTGATTATGGTATTTGCCGACTGGC
TCGGCAGACAGATGTTATTCCCTTATGAAGTGCCGGCCGGTTTAGTGGCAACGCTGATTG
GGGGGACTTATTTCTTGCTGATGCTAAGAAGGGTTTAATTATTTTGACATTAGATAGCCA
CTATACAAAGTCTGCAATCTATTTTTGTAGGGGAAAATCATATTTGCCCCTATAAGAACA
TTGACGGATTGGCTCATTTCGACAAAGTGATCGACATCAATCAAAGCCCGATTGGACGTA
CGCCACGTTCAAACCCTGCGACTTACACAGGTTTATTTACCCCGATCCGTGAACTCTTTG
CTGGTACACAAGAAGCAAGAGCAAGGGGCTATACTGTCGGACGTTTCAGCTTTAACGTGC
GTGGCGGACAGATTATCGCCGAAGGTACGCCTGAAGAGGTGGCAAAAGATAAGAAATCTC
ATACGGCAAGATTTTTAAAAGAGATTTTGAAGAAAGGTTAAGTTGTAGTTGCAAGCGGTC
ACTTCGTTATAATATTTTGCAAAAAACCAAACGAATCCGACCGCTTGTTTGAAAGGAGAA
AATGATGGAATACCAATTTACACATACCATGCACGGCGTTATTGCCAAATGTTCAATGGA
TC
>H160 Scaffold4
ACGCTACAGAACGAGTTTTAGCTCTAGGGACACCCAAGCTGTGGATAACGTTATGGTTTA
TGTTGCTAGTTTACTATAATTTTAATATACAAGGGACACACTGCGTGTGTCCGCAAAATA
AACCATATCTCATTTTTACAACGGACACACGCAGTGTGTCCCTACGTTTTATATATTAAC
AATGACAGAACAAACCAACCAACCCCAAGAACACAAAGAAGCGTTACAACAAAAACGCAA
ATTAACCCGTAAAGGCAAAGATCCGAATGCTCCTTTTGTTCGTGAGAAACTAGAATTGCC
AAATGGACACAACAAGCTCTTATTACACTCTTGCTGCGCGCCTTGTTCAGGTGAAGTAAT
GGAAGCTATTCACGCTTCAGGGATCGAATTTGCGATCTACTTCTACAATCCAAACATTCA
CCCACTCAAAGAATACTTGCTTCGTAAAGAAGAGAATATTCGCTTTGCGGAAAAACACGG
TATTCCGTTTATTGATGTCGATGACGATTATGAAAACGACCGTAAAGAGTGGTTCAAGAA
AGCAGAAGGTATGGAGTGGGAGCCAGAGCGTGGTATTCGTTGCACAATGTGCTTTGATAT
GCGTTTTGAGAAAACCGCAAAATATGCCCATGAAAACGGCTACCCTGTTTTCACGAGCTG
TTTAGGGATTTCCCGTTGGAAAGATATGAACCAAATCAATGGTTGTGGACACCGTGCGGC
TGCCGCTTATGATGATGTGGTTTATTGGGATTACAACTGGCGTAAAGGTGGCGGTTCACA
ACGTATGATCGAAATCAGCAAACGTGAACGTTTTTACCAACAAGAGTATTGCGGTTGCGT
TTATTCATTGCGTGACACGAATAAATGGCGTTTAGAAACAGGTCGCCAGCGCATTGAAAT
CGGTAAACTGTATTATTCACCCGATTAAAAAGTAGGGACACACTGCGTGTGTCCATCATC
AAGCGGTTAATTTTCAACAAATTTTTACAAATTTAAAAGAGGAACAAACAATGTCTAAAT
TTGCAATGGTATTCCCAGGACAAGGTTCACAAGCGGTTGGTATGCTTGCTGATCTTGCAC
CTGTTTACCCTGTGGTAGAACAAACTTTCAAACAAGCAAGCGATGTGCTTGGTTATGATT
TATGGGATTTAGTTCAAAACGGCACGGCAGAAGATTTGGGTAAAACTGAACGCACCCAGC
CTGCGTTATTGGCAGCTTCTGTTGCGTTATATCGCATTTGGCAAGAGAAATTCCCTGAGC
AAAAACCAGCGGTAATGACAGGACATAGCTTGGGCGAATATTCGGCGTTAGTTTGTGCCG
GCGTGTTGGATTTCCAAGATGCAATCAAATTAGTCGAATTGCGTGGTCAAGCAATGCAAA
GTGCTGTGCCAGCAGGTACTGGGGCGATGTTTGCGATTATCGGCTTAGATAACGATGCGA
TCATCAAAGCGTGTGAACAAGCAGCAAGTGAAATCGGCGAAGTGGTTTCAGCGGTAAACT
TTAACTCACCAGGTCAAGTGGTGATTGCAGGCACAAAAGCAGCGGCAGAGCGTGCAGGCG
AATTATGTAAAGAAGCAGGCGCAAAACGTGCGTTACCGTTAGCGGTGAGCGTGCCTTCAC
ACTGTGCGTTAATGAAACCTGCGGCAGAAAAATTAGCGGCGGCATTGCAAAATATTTTGT
TAAACGCACCGCTTGTTCCAGTAATTAACAACGTGGACGTAGCCGTTGAAACTGATGCAG
ATAAAATTCGTGATGCGTTAGTTCGCCAGCTTTATAGCCCTGTTCGTTGGACAGAAACTG
TCGAAAAAATGGCACAAGATGGCGTAACAACACTGTATGAAATCGGGCCAAATAAAGTCT
TAACAGGCTTAACAAGCCGTATTGTGAAAGAGTTATCGGCAAGAGCGGTAAATGATGTGG
CATCGTTTGAGGCGGCGGTGTTTTAATTAAAAAATTCCCCCTTTGAAAAAGGGGGATTAA
GGGGGATTTAAAGATCTGGATATTTTCCCGTACCATTTAAAATCCCCCCCTAGCCCCCCC
TTTTTCAAAGGGGGAAATGGTTAAATTCAATTAGGAAAAATATACATGCAAAACAAAATC
GCATTAGTCACGGGAGCAACTCGTGGAATTGGGCGTGCAATCGCTGAAGAATTAGTGTCT
AAAGGTGCATTCGTGATTGGCACGGCAACCTCAGAAAAAGGGGCAGAGGCAATCTCAGCT
TCCTTAGGTGACAAAGGAAAAGGCTTAGTGTTAAACGTGGCTGACCTTACCTCAATTGAG
CAAGTGCTTGCTCAAATCAAAGAACAGTTTGGCGACATTGATATTCTCGTGAATAACGCA
GGGATCACTCGTGACGGTTTATTGATGCGTATGAAAGAAGATGACTGGTTCGACATTATT
CAAACCAACTTAACATCAATCTACCGTTTATCTAAAGCGGTATTACGTCCGATGATGAAA
AAAGGCGGTCGTATTATCTCTATCGGTTCGGTGGTAGGTTCAGTGGGTAACCCAGGGCAA
ACCAACTACTGTGCGGCGAAAGCGGGTCTTGTTGGCTTCTCTAAATCACTGGCTAAAGAG
GTGGCTTCTCGTGGCGTAACGGTAAACGTGGTTGCCCCAGGTTTTATCGCAACGGATATG
ACAGACGAACTTACCGAAGATCAAAAAAATGCGATCTTAAGCCAAATCCCAGCAGGCAAA
CTTGGTTCAGCACAAGATATTGCAAAAGCGGTGGCATTTTTAGCTTCTGATGATGCAGCA
TATATCAACGGTGAAACCATTCATGTGAATGGCGGTTTATATATGAATTAATTATTTCAA
AAAATAAATAAAAGCTGAATTTTGTAATAGGCAAAATTCAGCTTTATTTTTATCTATTAT
TGTGGATAATAAATCCCTTTTCAAAAATAAACTAGAGAAATACATTATGGTTAAAAATAT
CTTTGTCATCGGCTTTATGCTGTTTGCAATTTTCTTCGGGGCAGGTAACTTAATTTTCCC
ACCGAAATTGGGTTTCGATAGCGGAGCAGATTTCTGGACTGCAATTTTAGGCTTTACCTT
AACAGGTGTTGGCTTACCTTTAATCGCAACTATCGTTGCAGCTTGCTACGAAGGTGGTTA
TAAAAAAGCCCTTGAAAATATCCACCCAGCGATTTCGTTGCTTCTCTTAGCGGCAATCTA
TTTGACAATCGGTCCATTCTTCGCAATTCCGCGTACGGGAGCGACCGCTTATGATATGGC
AATTGTGCCGTTTGTAGGTGAGCCTGATTCTACATCGCTATTTATTTTCACAGCTATCTA
TTTCGGTTTATCACTTTGGTTAAGTCTAAACCCAAGCAAAATGATCGACCGCATTGGTTC
AATTTTAACCCCAGCATTATTAATTCTAATTATTGCCTTAGTGATCAAAGCGATAGCTCT
ATTCTCAGGCGTTGAAACAGCAGAAGCTAAAACCTTAGAATCACCTTTAACAAGCGGTAT
CTTAGAAGGCTATCAAACAATGGACGCATTAGCAGCCTTTGCTTTCTCTGTGTTAGTGAT
CAATGGTATTAAAGCAAAAAATGCAAATAGCAACGTATCTTTAGTTAAACAAACGACTTA
CGCTTCTTTTGTCGCAGCAATTTCATTAGCCGTTATCTATATTTCTATCGGCTGGATCGG
TTATAAAATTCCATTAAGTGCAGAAACAGTGGCAGACGTTGCTGCTAAAGGGCAAAACTT
AGGGGTATTTATTTTAAATGAAACCACAACCCAAGCCTTTGGTGAATTAGGTCGTACCGT
ATTAGGTTTCATCGTAACTCTTGCGTGTTTAACCACAGCGATTGGCTTGATTGTATCAAC
ATCAGCTTACTTCAATAGCATTTTCCCGAAAATTTCATACCAAGTTTATGCGGTGATTTT
CACGTTAATCGGCTTCGGTTTAGCAAACCAAGGTTTAAATGCGGTAATTAGCAAGTCTGT
ACCTGTATTACTCGTGTTATACCCGATTTCAATGACTGCATTGTTGGTATTATTAGTGAA
CTTATTCTTCCCATTACCACGTTTAGCACAAGGTTTATCGATTGTATTTGTAACGGTCAT
TTCAATCTTATCTGTGGCAGGCGTTGAATTTATTGCTCAACTTCCACTTAAAGCCTACTC
AATGGAGTGGTTGCCATTTGCACTTGTTGGCTGTGTGATTGGTTATGTGGTTGGTAAAGT
GAAAAAAGATTAATTCATCTTATTTTGTTGTATAGGGGCGTTTTCGCCCCTTTTTTATAA
GGAAAAACAATGCCAGAATTACCCGAAGTCGAAACAAGTATGAGAGGCATCTCGCCTTAC
CTTGTAGGGCAGAAGATCAAAGAGATTATTGTTCGTCAGCCGAAATTACGTTGGGCTGTG
AGTTCAGGGCTTTCAACTATGCAAGGGGCGACGATAATTAAGATTTACCGCCGAGCTAAG
TATTTAATTATTCAGACAGATAAGGGCGATATTTTAGTTCATTTAGGCATGTCGGGATCG
TTGGGTATTTTATCGGTCAAAGAGAATAAGGCGATAGATAAGCACGATCATATCGATCTC
ATCACAGAAAACGGCGTAATCTTACGTTATAACGACCCACGAAAATTTGGAGCCTGGCTT
TGGGCAGAGCAAGCTGAAACAGCAGAGTTATTAGCAAATTTAGGACCAGAGCCTCTTTCA
GAAGCCTTTACAAGCGGTTATTTATTTGAAAAAAGTCGCAATAAAACGGTTGCTGTGAAA
AACTTCATTATGAATAACGCTATCGTCGTTGGCGTGGGCAACATCTATGCTTGCGAATCA
CTTTTTATGGCTGGAATCCACCCCGAATTAGCCACACAAAATCTAACCGCGAAACAGTGT
GAGAGATTAGTCACTGTGATTAAAGAGGTTTTGACAAAAGCGATTATCCAAGGAGGAACG
ACTTTGAAAGACTTTATTCAACCCGATGGAAAACCTGGATATTTCGCCCAAGTATTACAA
GTCTATGGTCGCAAAGGCGAGGAATGTAACGATTGTGGCTCTATTATTGAAGCTAAGGTA
ATCGGGCAACGAAATAGTTTCTATTGTCCAAAGTGTCAGAGATTACCGAAGTAAATGACA
TAGTAGACAAATGTGTTAATGTTTTACAAACTATGCGTTTAATCGGTGTTATATAGCACT
TGCTACATAACACTGCTTTTTATATGGCATAGCAACCATTTTGTCTACTATTCCTCCGAA
AATATAATGGGATTGATCGAAAAAGTTTCCCTTTATTCTTTAAAGAATGTGAATTTCGAT
TTAACTTTGGAACACCAAAAGAGCAACTTAAAACGTTGAGAAAATGGTGTGGAATTTAGG
GCTAATCTAATACAGCCCCTTTATTTATTACAACCAACGAGCAACATTTTGTTTATATTG
GCGATAACTCTCTCCAAATTTCTGTTCTAAAATCCGTTCTTCCGGCTCGATTTGAAAACG
GGTTATATAAGCAATAAATCCCCACACGACAAGCAATGCGAACGTATTTCCTAACCAAAA
CGCCCAAGCGGATAATAGACTTGCCAACCCTAAATACATCGGATTTCGACTAAAGCGATA
AATACCTTGTGTTGTTAAAGCTGATGTTTTATTGGGAGCAAGCGGGTTGATTGTCGTCTT
ATTTTGCAAAAAAGCCCACAATGCACAAAGATCGACACCAATCCCAAATATCAAACAGAT
GACCGCAAAGCTCTGATATACCCAGTTAGGTTCTGCATAGTTCGGTAGAAAATAGATAAT
TACTGCACAAATTAGTGCAACTAAGGGAGGGGGAAGTTTGAGTTCCATTAAGCTTGTTCC
CCTAAAATAATATGTGATAACGACTCATCCCAACTCTCCAACGGCAAATACTCCAACTGC
TGACATTGATGAGCCAACCCAACGCTGATTAACTGTTTAGCTTGAGAAAGGGTGCGGTCG
TAAAAGCCGCCACCCATTCCCAGCCGATTGCCTTGTGTGTCACAGGCAACCAGTGGGACG
AAGATCATCTCTAACTCATTGAGTGGCAACACATTTCGTACATCTAATTTCGGTTGCAAA
ATCCCAAAGCGATTTCGTTCTAACTGTGCTTCCCCTTGATATTGGAGAAAAAGCAGTTGG
TTGGCTGAAAAGGGGTGTAGCACGGGCAGATAGATCTTTTTGCCTTGTTTGATAAGTCTA
TCCATTAACACAAGCGGTGAGATTTCACCGTTAAATGGCAAATAAAAGGCAATATGTTGA
GCGGAATAACGTTCAATGAGTTCTAGTGATTTGGGGATAATATCTTGTGCAGCAAAGGCT
TGTTCATCAGCGGTTAAGGCTAGACGTTTGGCTCGCATCTGTTTGCGAAGTTGGTTGCGT
TGTTCGCTTATAGAAAGTGGAGAAATATTATTCATAAAAAAAGACCCGAAGTGCCGTCAT
CAGTTGTGGTCCTTGAACCAGACGGTTCAAGGGAGTCGAACATTATCGTTTTTAGGCTTC
TCGTAAACGAGCCTGCTCACCAACAATATAAGAGTCCAACTCAAAGTGTTTTAAATATCG
GCTCAGGGACGTAACTAACAACGCACACCTCAGGCAAAGAGAATACTAACGGAATTTGCT
AATTTTTCCTAGTGTTCAGATCAATAAAATCATAGAAATTCGCTTTATTCGTTATTTTCT
TGACCAACAGAAACCGAATCCATCCCACTAGATTGGAATTTTGCAAGAGAACTATCTAGT
TGCTCTACGCACGCCATTAACACATTTTTGTTTTCAGCATTTTTGCGTTGTTCTTGTTCT
AATTCATAGTTGAGATTTAAGGCAACGATCGACAACACTTTTTCAAGCTGAATAATACCA
GATTGCTCTTTTAGCACTGCAACTCGATCTTCTAACCGCTTGGCTGAAGCCAATAACGCT
TCTTGTTGTTCTGGCGGGCAGTATAAACGTAGCACTTGTCCAAAGAGCGATAATTCAATG
TTATTTTTCGACATTGTTGAGAAATCCTTACGAACACAAAAATTTTTGCTATTATGCCAC
CCTTTGAACAAATCACAAATAATCTAATATGGCAATTTCACAATCAAACGACTTTAAACA
ACTGATTTCTGAGTTACAAATCGACTACACCCCTGCTGAGTTTCACGGTTTTTTAAGCGG
ATTAATCGCTGGCGGTATTCAAGATGAGTCTTGGAAAACATTAACCTATCAATTTACCAA
TGATGGACACGCATTTTCTCAAGCTCCACTTGCAAAATTAACCAAATTTTATCAACAACT
TAGCGAAAGTTTTGATGAAACGAATACGCTTTTTTCATTGTGGTTAAATGAAGAAGACGG
TTTTGCAATGGCAGATGGTATTGCAGAATGGACTGGGCATTTTTTACTTGGGTTAGGTTT
AGCACAGCCCACTTTGCAGCAAGAAACTGACGAAGTTGGTGAAGCCATTGATGATTTAGA
TGAAATCGCCAAATTAGGTTATAGTGAAGAAGATAAAAATGATGAATTGCTAGACGCTGG
CGAAGAAATTATTGAATATCTACGAGTTGTTACACTCTTTTTACATAGCCATTTCGCCAC
ACCTAAAATGGCGGAAAAGCCAAAGGTTCATTAATATCAGGGGCATATGCCCCTTTTATT
ATGCCGCTTGGCGATGATAATGCCTTAACGCCTGCTCTTTTTGACGGGCGGAGCTAAAAG
ATGAAATCCTTTTTAAATAACCAATTACTCTAGTAGCGTGATCGATGTCTTTAGAACCAC
AACAGCTACATTGTGAAAGGGGGCGTTTATCAATGTGGTCACAGGCGTTACATAGCGTGA
TTTTCACATTGATACAAAAATAGTTACAGCCTGTTTTTGCCGCAATGTCTAATAGTGAGC
GGTAGCTCTGCTGGCTTAAGGCTTCTTCTAAATTCAGATGTAATGCCGAACCTCCATCGA
GGTATTCAACCAACGCTTTTCCGTGTAATAGGAATTTATCTAACGCATTGATTTGTTCAT
CTTCCACCACATAAAAATAAGAGTTATAGCACTCTCTCGGTACAACATAGCCCGCTTCCC
TATCCCATTTCGCATTCTTCACCCCTAAATTTTCCGCAGGGACAAATTCGGTATTAAATT
TCACGCCGTAAGTTTTGCAAGCGGTCTGATTGGCTTGATAAATTGCAAATAGTCGCTCAC
GCACAAAATCAATATATTCTGAATTGTACCCCACCTTAATGCCCCGAAACTCTGCCGCTT
CGACCATTCCGTTAATACCAATTGTCAGGAACTGCTTATCTAATGAGATAAACCCAGCAT
CATAAACAGGTAACATTCCCTCATTGAGATAATCTTCCATTAGCTTTCGGTAAGCATATT
GATATTGATGGATCTTACCGACTTCTGTCACTAAATCTCGTCCATCTTGCTCCAAACGGT
TCATATTGAGTGTAATAACATTAATTGAGCCAGTTGCAACACCACCAGCCCCTAAGGAGT
AAGAAAAAGAGTGATCGGCAATTTCATTGCGTAAACGGCAACAAGATGCAAGCGAATCAG
GATTATCCGATTGATAAATAAAGAAGGAATTTCCTTCGGCTAAGGCTTTTGCCATTTTAT
CGGCAAAATCACTGTCTTTGCATTTGTCATTTTCAGTCAGCATTGCCGCTGTCACGACTG
GAAAGGTTAAAATCGCTTTTGTCCGCTCTTGATTAAACCACTGCATAAAGAAATCTTGCA
ACGCTGATGTGGTTTGCCAATTTGGCACTGTGAGATCAGGAAAAACAAAATTGCCAAACA
TCGCATCAAAATAGTAATGGTCGTAGATGGAAATGTTCCAAAAGACACTTTGATAACCAC
GAGCGGCAGCAGGTTGATTAATGCTATACACCACTTGCTGTAAATGGTTGGCAATTTCGT
GTTGATGTGTTTGAAGATAATTATCGCCATAATCCTTACGAGCAAAACAGTCAAAATAGG
TCAAAAACTCGACAGTTGCCACTGCCCCTGCAAATTGAGAGCTAATCGCAAAGACAAGGT
TAATAAAAGAACCACAAAAAGAGGCAAGATGTTGTGGTGCTCGAGATTCCCCACCCAGTT
TGGTTAAACCGTCTCTTAAAAAAGGATAAAGTGTTACCGATACACAATAAGGCTTCAGAC
TGGTTTCATCGTGAACATAGATTTCGTGTGCTTCAATTTGACGCAGATATTCGTCCGCAA
GGGATTGACCAAAAATCTCTGCAATTTTACCGCTTACTTTGGCTCGATTGATTTGTACAA
AGAAATCCTTCATCAATTCCTGTTCCATTGTTGCTAAATTCTTTTGGGTAACATTAGCGT
TAGCGTCCATTTTTGAACCGTCCGCTGCATTTTTAGCGTGAATGTATTGGTCGATAAAAT
TTAATTTGCCGAGTAGTTGCGAGTGTTCAAGTCTAATCATTGTTTATCCTGTCTAAAATG
TGCATTTAGCACTTCACCTGTTTGAAGATTAATAAATCGTTGGTTTGTGGTAATACAATT
TAACCCGCCAAGTTCAGCAATCCAGCGACCTGTTTTGACATAGTCCAACACTGCTAAAAT
CTCTGGTGGCAGTTGCTCAAGCTCTAATCCTGTATAAAGACAAGTTTTTAAACCAGACTG
ACGAACAAGCTGTAACCGTTGCAATAACAATTCAGGCAACCATTCTCCCCCCATAAACAA
CACACAACTAATCAGCCCTTGATATTGCGCTAATCGCTGTTGTAAGTAAATTTCTGAGAG
AAGCTGACCGCTTCCAAGTTTCCAACTTTCTATGCTGTGGCAACCTTTACAACCTAAAGG
ACAACCTGAAATTAGAAAAGCTAAAGAGGTTTCATTGGGGACTTCTTGCCACACAATCTG
TTCTGAAATAAAACGGATCTGTTTCATTATATAACCACTATATCTTGTGGCTTTAAACCA
TTAAAAACACAATATGTAGTAGTTTATGCATTTTAATGTAAAGGGAATTGATAAAAATCA
AAGTGAGTGAAATCACTTTGATAAGCTCAAAAGAAAAGGAAGAAAATCAAAAGGATAGAA
AATGTAAATTTTTTTGTATGATTAATGCCCCAGCCAATTTCTCAACATCTGTTCCCCGTA
TTCCGTAATAAAAGACTCAGGGTGAAATTGCACGCCATAGATCGCAAGAGAGTTATGTTT
AACTGCCATTAATACGCCTTGATCGCAAGTTGCAGTAGCAACAAGCGGTGTATTTTCTAA
TGATTTTTGCGAAATCGCCCAAGAATGGTATAAGCCGATATTGAATTGCTTCGGTAAATT
TTTAAACAATGGGTTGGCTTGTTGCTGAATTAATGGGTGTTGCTGTCCGTGGCGAACTTG
ATTAAGATTGTAAAGTTCACCGCCCAAAAATTCGCACAAAGTTTGGTGTCCAAGACAAAC
CCCTAAAATTGACTTATGTTGGTGATAACGTTCTAGCATTGCAAATAGTTGTGGATATGC
TCTTGGTACATCAGGACCTGGTGAAATCATAATATGACTAAAACGTTCCACGTCGTCTAA
ATCTAACTCTTCCACCGACACCACCTGCATTTCAACCCCGATTTTGCGTAATAAATCAAC
AAGGTTAAAAGTAAAAGAGTCGTGATTATCAATAATAAGCAACATTAAACATTATCCTGT
GTTATCGGTTTTTCAACCAGTAAATGTAAACGAGTCGTATCCCAATCGGTTTCAAGTAAT
TCAACTTGTGGCGTTGTCTGATGTGCTTTAGCGGAAAGCTGTTGGAACCGCTCGACTTTC
CCTAGTAATCCCTGTTTACCGACCAGTGCTGTTACACTTTGGTTATATTGATTGCTCGCT
GTATTCAAGGTATTACCCAATTTAGCAAGACGCTCTGCAATGACGCAAACCTGGTTATAA
ATATCCCCTGCTTTTTCACTGATCTCTCGTGCCTCTGTATTACCTCGCTCAATTCGCCAT
AAATTGGCGACTGTGCGTAAAATCGGCATTAATGTTGTGTGAGAAACCAAAATGACATTA
CGTTCATAGCCATAATTAAAGAGCTGTGGATCGTGCTTCATTGCTTCAATATAAGCAGGT
TCAATCGGTACAAACATCAACACGAAATCAGGACTTTTTATCCCAATCAACTGGCTATAA
TTTTTCTTAGACAATCCATCAATGTGAGTACGAAGTGAACGGCAGTGTTCATCAAGTGCT
TGTTGAATTGCAAAATTATCTTCGGATCGTACCGCTTGATCGTAGGCAATCAAGGAAACT
TTACTGTCTAAAATCAAATGCTTATCGTCAGGCAACTTCACCACAAAATCAGGAGCAAAG
CGTTTTCCCTCTTCATCTCGGTAGCTCTCTTGGGCAACATAATGTTCCCCAGCCAAAAGC
CCTGCTGTTTGTAACGCACTTTCTAACTGAATTTCTCCCCAGTTTCCTGCAATTTTATTA
TTGCCTTTTAATGCCGTAGTGAGATTTTGTGCTTCCTGTGACATTGACAGCCCAATCTCA
AGCACGCGTTTGATCTCAGCCCCTAAATCCGCATTGCCTTTTATTGCTTCACTATGCACC
TCATTGACACGTTTTTGGAAACTTTCGATCTGCTCTTTAAAAGGCTTGAGCAGTAAATCG
AGTGCTGACTGATTACTCTCAGAAAAGGATTTACTCTTTTCTTCCAGAATTTGTTGAGCA
AGATGTTGAAATTCAACATTTAACTGCTGGCGGACTTCTAGGAAATTCTTCTGTTGAGCT
TCAAAATTTGCCTGTTTTTCCGAAAGTGTCGTGCGTAATTCCGTTAATTCTTGCTGTGAT
TGGGAAAATTTAGCCTGTAACTGACCGCTTTCTGCTTGCTGATGTTGTAGCTGTAACTGA
GTTTGTTGTAACTGTTCTTCCAAACTTTCCGCTTTAGTCTGAGCCGAACCGATCCGCTCT
TTTAATTCATTAATATAACGCTCTAGTTGGTCTTCCTGTAATTCTGCCTGCTCAAGCTGT
TGCTGAAGTTTTTGAATCGCTAAATCTCGTTCATTTAAACGCTCAAGGATTGATTCTGCT
TTTGTCTGTTGCTGAACGGCAAATTGTTCTACTTGATTTTTTTCAAGGGAAATTTGCTCA
TATTTTTGCGAGAGCGTTGAAAACTGCTGTTGCAATTGTTCAAGATCCTGTTGTCGTTCT
TGACTATCTCGTTGTGAACGGGAATAGCTAAAAAAGAGCCAAAGTGAGATCAATAAGAGT
AATGCTATCGTTGCATAAAGCCAAATTGGGTCGAGATTCATAGGAATATATACTGTAAAA
ATAACTAGTGTTATTTTAACGGGTTTTGCTGTTAAAAAGCAAGGGGGAAAAGTAGAGTCA
GAATGGGACAGCTGTGCTCTATATAAAAAATTGCTACAATAGCCCACTATTATAGCCTTG
CCTATATACAAGCTATCGTTTTTTACAAATAGGATTTTATATGACCCAATATCTTTCAAC
TTCATTTCCAGCTCACCGCCCTCGCCGTTTACGCAAACACGATTTTAGTCGCCGTCTAGT
TGCTGAAAATAGCTTAACTACGAGTGATTTAATTTACCCTGTATTTATCATTGAAGGGGA
AAATCAACGTGTAAGAGTGCCTTCAATGCCAGGTGTTGAACGTTTAACTTTAGATCAATT
ACTGATTGAAGCGGAATTATTAGTCAAATATGGTGTGCCCGCTATCGCGCTTTTCCCTGT
GGTTGGTGATGCAAAAAAATCACTGATGGCAGAAGAAGCTTATAATCCTGACGGTTTGGC
ACAACGTGCAGTAAGAGCGTTAAAACAAGCCTTTGGAGAAAAATTGGGCGTGATTACAGA
TGTGGCGCTTGACCCATTTACGACTCACGGACAAGACGGCATTATTGATGAAGATGGTTA
TGTGGTAAACGACATTACGACCGAAATCCTAGTGAAGCAAGCGCTTTCTCACGCACAAGC
AGGCGCAGATATTGTCGCACCAAGTGATATGATGGACGGCCGTATTGGTGCAATCCGCCA
AGCACTTGAGGCTCACGGTTTTATCAATACTCAAATTATGGCGTATTCTGCGAAATATGC
GTCAAACTATTATGGACCTTTCCGTGATGCAGTCGGCTCTGCGGGTAACTTAAAAGGTGG
TAACAAGAAAACCTATCAGCTTGATCCTGCAAATGGAAATGAAGGGTTGCACGAAGTCGC
TCTTGATATTCAAGAAGGGGCAGATATGGTGATGGTCAAGCCAGGTATGCCTTATTTGGA
TTTAGTTTATCGTGTAAAAGAGACGTTTGGTGTGCCAACTTTTGCCTATCAAGTATCAGG
GGAATATGCGATGCATATGGCTGCGATTCAAAATGGTTGGTTAAAAGAAAAAGAGTGCAT
TATGGAGTCACTGCTTTGTTTTAAACGTGCGGGGGCAGATGGGATTTTGACCTATTTTGC
GAAGCAGGTAGCAGAGTGGTTGTATCAAGAAAAGTATAAATGAGCTGAGTTACGGAGAAC
ATCGCGCTACTATTCCAATACCTTCCATATGGAACTTTAATTTTGAAGTAGAATTACTGG
ACATTGCCCCTATATTGCGTTTAACTCTGTACTATTATTTATAATTGATAAAATGTAAAA
TTTTTCCAATCTGAATATTGGGTAGAATAATTAAATGAATTAATAAAAATTCTGGTATGT
CAGGAAATAAAATGCTTATGAATTTGCTACATCCAACCGATTTAAAACGGTGCCAACTCA
CCCATCTTCATTCCTTCACTAAAGGAATGACCGTATATAAACAAGGCGAAACCGCCAAAG
AGTTTTATTATGTCAATAATGGACTTATTGGGCTTTATCATACCTTAGATAACGGCAAAG
AGAGTCTTGTTCGTCTATATCAAAAAGGGGATTATTTCGGTTATCGAACACTGTTTGGCG
ATGATGGCTACCATTGCAATGCCAAAGTTTTGGTTGAAGCGGAGATCATTCGGATTAAAC
CTAAAGACATTGATACTTTCTTCGTAGAAAATCCGCAGATGAGCAAATTTTTGTTGCAAT
CCCTTGCAAATGAACTGAGAGAAGCGGAACAACGCTTGGCAAAAAGTGCCTATTTACGCA
CCCTTGATCGTGTTATCGACAGCATTTATTTTCTCACGGAAAACTTCCCTTACTATAACT
GGACGCACCGTGAAATTGCTGAATATGCAGGGTGTGAAACCGAAACAGCGATCCGCATTA
CTAAAGAGTTGAAACGCAACGGTTTATTACAAGATTGGCATAAACAGAAGTAGGTCACTA
TGTTTGAAAACGCCTCCAAAGCCCATTTTCATTTGATGGCAAAACCGAGTAGCTTTCAAT
GCAACATCAAATGTGAATACTGCTTTTATCTTGAAAAAGAATATACCATTGAGCAAGATG
TGCGTTTTATGAATGAAGACACCTTGCGAAATTATGTGCGTAATTACATTCAATCAAGTG
CAGGACAACGGGTTGAATTTGCGTGGCAAGGGGGTGAGCCAACGTTATTAGGTTTGGATT
TTTTTAAACAAGCGGTCAGATTTCAGCAAGAATTTGCAAACGGCAAAACGATCACCAATG
CTTTTCAAACCAATGGCATCGCCCTAAATCGCCAATGGGCAGAATTTTTCAAAACACATC
AATTTTTGATTGGTATTTCGATTGATGGCTTGAGCGAAGTACATAACAAATATCGCATAT
CAGTCAATGGTCAGCCGACTTTTGAACGGGTCAAACGAGCGGTAGATTTATTGAAAGACT
ACGGTGTGGAGTTTAATACATTGACGGTGATTAACGATCAAAATTGGCATAAAGGCAGAG
AAACCTACCTTGCTTTAAAAGAGTTGGGTTCAACCTTTATGCAATTTATCCCGATTGTCG
AAACAGGCTGTGGCACAGCACCTTTTGCAAAAAAGGAAGTAAAACCGACCGCTTTTTCTG
TGCCACCGCAAGGTTATGGGCATTTTTTGCTTGAAGTGTTTAAAGAGTGGGTGCAACAGG
ATGTCGGCAAAATTTATGTGTTGGAATTTGACAATCTGCTTGGGCAATGGCTTGGCTACC
CGTCAAGCAGTTGTGTTCATCAAGAAACCTGTGGCGAGTCGCTGATTGTGGAAGCGAATG
GTGATGTCTATTCCTGCGACCATTTTGTCTATCCAGCGTATAAGGTGGGTAATTTAAATG
AACAGCCTTTGGGCGAGATTGCGCATTCCCAACCACAACGCAACTTTGGACAACAAAAAA
GAACCGCACTCACTCAGCCCTGTTGGGCTTGTGATGTGCGACCGTTTTGTCACGGCGGTT
GCCCGAAACATCGAATGATTAGCCTACCAAATGAAGCAAATAAACATAACTACCTTTGCC
AATCCTACCAACTCTTTTTCCGCAAAACTGCTTCATTTATGCGAAAAATGCGAGATATTA
TTCGCAGTGGTGGATCAGCTGGGGATATTGTGAATTTTATTGGCGATAAAGATGCTAACA
AGAATATATAACAAATATTACTCATTGGATAAAAAAAGAATACAGCCATATGACCTTCAT
GCTAATAAAAGAGTTATAAAAAAGGTAGTCCTGAGGTCAGCTGAAGAAAGAAAAATCTTA
TATTTATCAATGAGTTTCTAACCTTTATCTAAAAAAGAAGGTGTAATAGACAAAATAGTT
GCTGATTCGTCAAAAACTATGCCAAGAGGACAAAACAGTTGCTAGTGTTTATTTTCTCTA
AATGTTAGCAACACTTTTGTCTACTATGCCTTTTAAGTTAACTGCTCACAATCACCCTCA
AGCTATCCAATCGCCAATTTGCTTGGTCTAGATGTTTCAGTGATGCTTCTCGCAACTGCT
CTAGGGCTTGAATTTCATCAGCACGAATGTTTTTATTCACTGCTTGTAGTGATGTCAAGC
GGTGTAATTCTGTACCTAAAGTGTGATCCGCATTCTGTTTTGCTTGTTCAATTAAGGATT
GTGCCTGTGGCACAACTTTTTCATTACTGAATGCGATCAGCTTCTCAATATCACCACGAG
CCATCTTCGCAATTTTATTTGCCATCTGTTTATTGACCGGCTTGAGCTGTTTTTCCAACC
CTGCAAACGACACCTGCGATGCCATATCGTTGCCTTTGTTATCCAGCAAGATACGCACAG
GCGTTGGCGGTAGGAAACGGGTGAGCTGTAAATCTTTTGGTGCTTGGGCTTCTACGATAT
AGATCGCTTCAAGCAGTAATGTGCCTGCCGGCAAGTTTTTATTGACGAGTAATGAAACAG
CACACTTACCAATATCGGCGGACGTAATAAGATCAATACCGTTGCGGATCATAGGGTGAT
CCCACGTTAAGAACAACACATCTTCTCGCATTAGGGCAAGTTCACGATCAAAAGTCACTG
TGTTGCCTTCTTCAGACAACCCTGGGAAATCAGGCACAAGCATATGTCCTGTCGGGCTAA
TCACAATGCTTTTCTCGCCTAAATCTTCCTGCTCTAGACCAATCACATCAAATAGATTTA
AGGCAAAATTGACCAACTGCGGATTGTCGTCTTGTTCAGCAATAGCTTGAGCTAATTGTT
GAGCAGTTTCACCGCCGTTCGAGTTGAGTTCTAACAGACGATCTCGCCCTTTTTCTAATT
CCACTTTAAGCTGTTGTTGGCGTTTATGGGTTTGTTCCACAAAGGCTTCAAAGGCTTCGC
TACGTTCTGGGTTGAGTAGGTAAGCGGTGAGTTCCGCATGAAATTCTCTAAATAATGTCG
CCCCCATCGGACAAGTTTCTTCAAAGGCATTTAAGCCACGATGATACCATTCCGCCAAGA
TCAACTGGGTGGAGTGATTGAAACAAGGCACATAGATTTCAATATCGTGTTTTTGCCCAA
TACGGTCTAAACGCCCGATACCCTGCTCAAGTAAGTCTGGATTATCAGGCAAATTAAACA
GTACTAAACGGCGTGCAAACTGGAAGTTTCGACCTTCTGAACCGATACTTGAACTAATCA
GAACCTGCGCGCCATCTTCTTGTTGAGCAAAGTAAGCCGACGCTTTATCTCGTTCCACAA
TCGACATTTTTTCGTGGAACACCGCAGAGCGAATGGCTTCTTTTTCACGCAATACTTGTT
CTAGCTGAATGGCGGTGTCTGCTTGTTTACAAATTACCAGAATTTTTTCATCACGATGAT
TTTTCAAGAACGTAATTAACCACTCAATGCGTGGATCAAACTCGTGCCACTTCGCATTTG
GGTTCATACGTTGGAATAGGCGTTCAGGGTAGAGCAGATCTTCCAGCTTATTTCCCCCCA
TCATACCCATTACTTTCAAAGCATTTGCATATTGCGTAGGCATTTCCAACACAATTTCAT
TGTAAATACGATGTGGGAAGCCTTTTACGCCTTGACGAGTATTGCGGAATAGCACACGGC
TTGTTCCGTGTCGGTCAATTAACTCACTAATTAACTCTTGGCGGACTTCCCGACGCTGTT
CTTCGCTCGCGTCCGAATTAATAATACGGAACATCGGTTCAACATCTTCTTCCGCCAGCA
ATTCGCTGATACTTTCCTGCTCTTTGGCACTTAACGGCTTATCGTTAAGCAAGGTAGCGA
CTGCATCGGCGACAGGCTGATACTGTTTCTGTTCTTCCACAAAAGCGTGATAATCGTAGA
AACGGTCGGGATCTAACAGAGCTAAACGAGCAAAGTGGCTCTCTTGCCCTAATTGCTCGG
GGGTCGCCGTGAGCAACAAGACTGCTGAAATCTGCTTGGAGAGTTGTGCAACAAACTGAT
ATGCCATACTTGGATTTTGCTCGTCCCATTCCAAATGGTGAGCTTCATCAACAATCAACA
TATCCCAATCGGCATCAAGCACTTGTTTTGCACGCTGTGGATTTGCCGATAACCAATCGA
TAGAGGCAATCACTAAGGCTTCCGTTTCAAACGGATTTTCACTGATGTCATTATTATCTT
CATCTTTCTTAGTGAAATCGGCACAACGTTCCTCATCAAACAGCGAAAAATTCAGGCTAA
AACGACGAAGCATTTCAACCAGCCATTGATGCTGTAAACTTTCCGGCACAAGCACCAACA
CACGATCCACTCGTCCAGAGAAAAGCTGTTGTTGCAAAATCATACCAGCTTCAATGGTTT
TCCCCAAACCCACTTCATCAGCCAGCAACACACGAGGGGAAAGGCGTTGCCCAACTTCTT
TAGCAATATGTAATTGATGGGGAATTAGGCTTGCACGAATACCACGCATTCCACGCAGTT
CAGATTGAAACTGGGCTTGTTGATGTTTCAAAGCACGATAACGCAGGGCGAAACGATCAC
TGCGATCAATTTGGGCGGAAAATAAACGATCCTGCGGTTTACTAAAACTCACTTTATGAT
CGAGTTGCATCTCAGGCAGAACGCTCTCTTCTTGAGTATCGACACGTTTACCTAAATAGA
GCGCAACCCCTTGATTTTCAACGACATCTTCAATATCTAACTGCCAGCCATCAACACTGG
TAACACGATCGCCTTTTTGGAATTGCACACGGGTTAAAGGGGCAACGGCAACAGCGTACA
CACGTTGTTCGTCCGATGCAGGAAATGAAAGGGTCACAGTGCGGTTATCCACTGCGGTGA
CAATGCCTAATCCTAAGTTATTTTCCGACTCACTAATCCAACGTTGTCCGACTACAAAGC
TCATACTTACCTCTCTGCTGTTCTACTAAAATTTTCGGGGACTATCTGATCTTGGTGGAG
TAAGCGGTCAGATTTTGCCATTATTGTTTCCATAATTTGAATTGATTAATCAAACCATTC
GTTGAACTGTCGTGGCTAGTAATGGTTTCGTTATTTTCTAGCTCTGGCAAGATACGGTTA
GCAAGTTGTTTACCTAACTCAACACCCCATTGATCAAAGCTATAAATATTGAAAATTACG
CCTTGAACGAAGATTTTATGTTCATACATTGCAATCAACGCCCCTAAGGTGAATGGGGTG
ATTTTTTGGACTAGAATTGAGTTCGTTGGTTTGTTGCCTGTAAATACTTTAAATGGCACA
ATTTCTGCAACTTCTTCTAAAGATTTACCCGCTTGTAAGAACTCTTGTTCCACTACTTCT
TTTGACTTACCAAAAGCAAGTGCTTCAGTTTGTGCGAAGAAGTTTGAAAGCAATTTAGGG
TGATGATCGCCAATCGGATTATGGGTTTGTGCAGGTGCAATAAAATCACAAGGGATCAAT
TTTGTACCTTGGTGAATTAATTGATAGAAGGCGTGCTGTCCGTTTGTACCTGGTTCACCC
CAAATGATAGGCCCTGTTTGATAATTGACAACTTTTCCATCTCGCCCAACATATTTACCG
TTAGATTCCATATTGCCTTGTTGGAAGTAAGCCGCAAAACGGTGTAGATATTGATCATAA
GGTAAAATCGCCTCTGATTCTGCACCTAAGAAGTTATTGTTCCAAATACCGATAAGGGCG
AGTGTTAATGGGATATTTTGCTCTGTTGGAGCATTAAGGAAATGTTTATCCATTGCGTGA
GCACCATCAAGTAGTTGCTCAAAGTGTTCAAAACCGATAGAAAGAGCAATAGATAACCCA
ATCGCAGACCAGAGTGAGTAGCGTCCACCAACCCAATCCCAAAATTCAAACATATTTTCT
GTATCAATACCAAATTTAGCGACCTCTTTGGCATTCGTTGAAAGAGCTACGAAATGTTTC
GCCACAGCAGATTCGTCTTTTGCAGTATCCAATAACCATTGACGTGCTGAAAGAGCATTC
GTCATTGTTTCTTGAGTAGTAAAGGTTTTTGATGCCACAAGGAAAAGGGTTGTTTCTGGA
TTGATTTTCGCTAAGGTCTCAGCAATATGCGTGCCATCGACATTAGAAACAAAGTGCATT
GTTAAGTGATTTTTGTATGGACGTAATGCTTCAGTGACCATATATGGACCTAAGTCTGAA
CCGCCAATCCCAATGTTTACCACATCAGTAATCGCCTTGCCTGTGTAGCCTTTCCAGTCG
CCTGAAATCACACGCTCACAGAAGCCTTTCATCTTCGCTAAAACCGCATTTACTTCTGGC
ATCACATCTTTGCCATCTACTTCAACAGGGGTATTTGAGCGATTGCGTAAAGCGGTATGA
AGTACTGCTCGATTTTCTGTACGGTTAATTTTTTCACCATTAAACATTGCGTAAGTGGCT
GATTTAACTTGGCATTCATCAGCCAATTTACGCAATAGGGAAAGGGTGTGTTGGTTGATC
GCATTTTTAGAAAAATCAACGAGAATTTGATCTTCAAAACGTAATGAATATTTATCAAAA
CGTTTTGGATCTTCATTGAATAGCTGTGGAATCGTCAAATTCTCAGCTTTGTGCTGTTCA
AGGGCATTCCAAGCGAAAGTTTGGGTTGGATTGATGTTTTGCATTGAATTATCCTCTAAA
ATTTAATTTTGTGATTCAGTTGATGGTGTTGAGCTTAGTTCATCTAAGCGTTTTTCTAAT
TCATTCAATTTTTCACGGGTGCGAAGTAAAACTTGAGATTGAACTTCAAACTCTTCACGA
GTAACTACATCAAGTTTAGCGAGTTGGGCTTGTAAGATTTGTTTAAATTTTTCTTCTAAA
TCATTGCCCACATTTTTTAAACCTTGTGGTAATGCATTGTGAAGTTGCTGTGCGAGAGAT
TCTAAATTTTTTGGATTAAGCATAATGTTCCCCTTGTAAATTAGGGCATTAATTCTAAAG
AATTTCAGTAAAGATAAAAAGCAAAGAATAGAGAGAATTTAAAAAATTAGAGAATTATTT
TATCTAGAGAAATAAGAAGATGGCTGGGGTACTAGGATTCGAACCTAGGGATGCTGGGAT
CAAAACCCAGTGCCTTACCGCTTGGCGATACCCCAAAAGAAAAAAACTAACTTGCGTTAG
TTCATTCAATTTGAAATAAGATGGCTGGAGTACTAGGATTCGAACCTAGGGATGCTGGGA
TCAAAACCCAGTGCCTTACCGCTTGGCGATACTCCAGTCGTTTTATTTGCAAGCTTAAAA
TGGTGCGGGACGAGGGACTTGAACCCACACACCTCTCGGCGCCAGAACCTAAATCTGGTG
CGTCTACCAATTTCGCCAGTCCCGCAAATGGTGGCTACAACGAGATTCGAACTTGTGACC
CCAACATTATGAGTGTTGTGCTCTAACCAGCTGAGCTATGTAGCCATTTGCGTCACCATA
TCGGCTTTGCGGGGCGTATTATGCTGATTTCACTCTACCTCGTCAAATACTTTTTTGAAA
AAAGTAAATTTTTCTGCTTGTTTGACTAGAGATTCGGCAAATTGTCAGAAAAAACAACAA
TAATCTCTATAAAAGACTGATTTTATAATAAGTTAACGATTGCCGTTTTAAAATTCCATT
TCTTGTTTTATCTGTTTTAATATAGGTTCAACATCTGGTAATACATCTTCCCACAACTGA
AACGCATAAGCCGCTTGTCCAACTAACATTCCTAAACCATCTTGGTATTGTGTTGCCCCT
TGTGAACGGGCGTATTCAAGAAATGGGGTCTGCATATTTGGAGCATATTGCATATCATAA
ATGTTAGCTTGTGTAAGCAATCGTGCTGGCAATTCGACGCACTTGCCTTGCAATCCAAGC
GATGTCGCATTGATAATTAAATCGAACGACTGTTCGGGAAGTTCATCGAAACAAGCGGAT
TGAATTTGCCCAAACTTTGCAAACTTTTCAGCTAAACTGGCCGCTTTATCTGCCGTTCGA
TTGTAAATGGTGATCTGCTGTTGAGCTTGTAATAAGGGATAAAGCACGCCTTTGGTTGCT
CCACCAGCCCCTAAAATCAGTATGCGTTGATGTGGGTTAAGCCAGCCTAAACGGGCAAGA
TCGGATACTAATCCAACACCATCGGTATTGTCCGCATATAAACGCCCATCATCTAACCGC
TTGAGCGTATTACAAGCTTCGGCTTGTAAGCAACTTTCGCTATAAATATCCGCAAGGGCA
AAGGCTCTCTCTTTAAAAGGGGCTGTGATATTTGCACCTTTATCACCTTCCGCAAAAAAT
TGTTTGAGTTGCTGTTCAAACTGTTGTTCATCGCCTAATTTCGCTACATAAGAAATCGCT
TTGCCCGTTTGTTGCCCGAAAAGTGTATGTATTCTTGGGGATTTGCTTTGTGCAATCGGA
TTTCCCCAAACTGCGTACTGGTTCATTGTCTATCCTTGTCGAAAAATATGTTGGCTAAAA
ATGTCACGGATTTCAGACGGATTTGACTTTCCGCCTGTGGCTTGATCTAATACTGGGAAC
GATTTGCCAAATTGCTGTCGTACTTCGTCGGCAGTTAGGCAAGGTGGGAGTGTCGTTAAA
TTTGCACTCGTAGAAGTGAGTGCAAAGCCCGTCGCTGTACAAAGCTCGACAACGGCTGGC
ACTTGGCATAATCGCACAGCAATGGTGTCAAATTCCCCTTTCAGATAACGTGGAACTGTG
GCTTTGGCTGGCATTATCCAAGTAATTGCCTGTTCGCCTAGCGTTTCAAAACGTTGCCAT
TCCACCTCTGTCAAATGTGTATCATCAATGTAGGGCAGAAGCAGTTTTTTATTATGGGCA
ATTAAAATCAGCCCTTTTTCTTCTGGACGATTTTTTAATTGAAGCAGAGATCTTACCGCT
TGCTCGCTTTGAGGATTGCAACCTAATCCAAAAACGGCTTCAGTAGGATAGGCAATGACT
TGATTTTGTTGAAGTTTTTCAATAAGTTGATTAAAAGAATACATTATTCGCTTTCACTAA
ATAGATGCTGACATTTTCTGTTTGCACAGAGAAAATAGGATTTCCCACGCACTTTTTTGA
TGGTGGCTAATTCACCTAAACATTGTGGGCACTGTTGCTTTATAGGCTTGGTGGGTAAGG
TAAATTTACACTCAGGAAAGCCTGAACAGCCATAAAATGTTTTACCTGAACGCCCTGTTC
GTGCCACTAATTTATGTTTCTGGCATTCAGGGCAGTCAAATTCTTCCTCGATTTCAGCTT
CTTCGTGTACCGTAAAATGGCAGTCTGGATACTGGCTACAACCGATAAACATACCAAAAT
GCCCCTGTTTTAATTGCAATGGCGATTGACATTCAGGGCATTGTTCATCAAGGGTTTTGA
TGATATGGCTTGCTTGGTGGATAGGTTTGAGGTAATCGCATTGCGGATAGCTACTACAGC
CTAAAAAAAGCCCCTGCTTTCCCCGTTTTAGTTGTAATGGAGAATGGCATTGCGGACATA
ATTCTGTCTGTTTCGTGGACTTAAAAAGGCTCATTTTTAAACTAAATTAACTCAAATTCA
ATCACAAAAAAGTCGTTATCGTTCGGGTAAATCTCTTTGATTACTTGTTTTAGTTCGGCA
AGTGTCATATTTTCTTGTTTAGCGTGCGTATCATTGAGCTGTTCAAACTGAATAGGGGTA
ACAGATAGTACACGAATATGAGCAAACAAGCGGTCTGTTTCATTTGTAAAAACACTTAAC
TCTTGGCCCGCTTGAAAATAGCTTTCTGACTTATCACGAATGGTAATGGTCTTTTTACCA
CTGACAATGTCTGCTTCAAAACGACTAAAAAAAGTAATCTTATTCATCGTAGTCACCATA
ATCTAGATCCAATAAATGCCTAAAATGATCGTTATAAAAACCGTGGCTCACCATATATCG
CCACATTTTTTGTTTCGCTTTTATATCCCAATGTGATGGTCTTTTTTTCTCAAAAAGCCG
TTCGGCAAGTTCAAAAAAATCGACTTCCGCTTCATCAATGGCTTGGCTAATTACCCACTC
TTTTATACCTTTGAGCTGTAACTCTTGTTTTAGACGGCGTGGCCCATAGCCTTGTTGTGA
ACGATAGCGAACGTAACTGATGGCAAAACGTTCATCACTTTGCCATTTATTCGCTTGAGC
CTGTTCAATGGCTTGCTTAATTTCTTGTGTATTATATTCTTTAAGTTGTAATTTGTGGCG
AATTTCAGCTTCGCTATATTCTCGTTTAGAAAGTAGATAAAGCAAATAGCTATTCGCAGA
ATATTTATGTGTCATTTATTTACCGCAGTAAAATAAAAATGCGGTTCTCACAAACCGCAT
TAAGTTATTATAGTTCTTCTTCGCTAAACTCTTCGACATCGCTTTCATCGTTGCTGTCGC
TTGCCGTCGCTTTTAATAGGCTATTTGGGTTTGACGCCAATGTATTTCGGATCTCTTGTT
CAAGTTTATCTGCAATTTCAGGGTTCTCTTTTAACCATTTCACTGCATTATTTTTACCTT
GTCCAATTTTCGTTCCGTCGTAAGAGAACCAAGCACCTGATTTCTTAATAAAGCCATTTG
CTTCAGCTAAAATCAGTAGCTCATTCATACGAGAAATCCCTTCGCCGTACATAATATCAA
ATTGTACTTCACGGAATGGCGGTGCAACTTTGTTTTTTACTACTTTTACTTTTGTTTCAC
TACCAATAATTTCATCGCCATCTTTGACTACACCACAACGACGAATATCTAAACGAACAG
AGGCATAGAATTTCAGTGCATTACCGCCTGTGGTGGTTTCTGGATTACCAAACATTACAC
CAATTTTCATACGGATTTGGTTGATAAATACAACTAAACAGTTGGTATTTTTGATGTTCG
CAGTAAGTTTACGCAACGCTTGTGACATTAAACGTGCTTGTAAGCCCATATGCGAGTCAC
CCATATCCCCTTCAATTTCAGCTTTTGGCGTGAGTGCAGCGACAGAGTCCACAATAATGA
CATCAACTGCCCCTGAACGCACTAACGCATCACAGATTTCAAGAGCTTGTTCGCCGTTAT
CTGGCTGAGAAATTAGTAATTCATCGGTATTTACCCCTAAATTGCGAGCATAGACAGGAT
CTAATGCGTGTTCCGCATCAATAAATGCACAGGTTTTATTGCCTTTTTGAGCTTGGGCAA
TTAAAGAAAGTGTTAAGGTTGTTTTACCTGATGATTCTGGCCCATAGATTTCAACAATAC
GTCCCATTGGCAAGCCACCAATACCAAGAGCAAGGTCTAGTCCTAATGATCCCGTTGAAA
CAGACTCAATATCTAATTGTTCAGTCTGCCCCAATTTCATAATAGAGCCTTTACCAAATT
GTTTTTCAATTTGAGCAAGTGCCGCTTCCAATGCTTGTTTTTTCTGTTCTGGTTCAACTT
GTTTAACGACGGTATTGTTTTTTGAAGATTTCTTATTCTCAGCCATAATGCTTTCCTTTG
TTCATTGTTTGGATAGGGCAATCGCATTGCCATAAAACTGTAAATTATTATACTGTTTAA
CCATACAGTTGCAACTGTTTTTTTCAGTTTTTCGATCTATGTCACAAATTTTGCCAAATT
ACCGCAAGATGTGACCGCTTGTGATTGAAACTGCTCTTTGCAGATCGAAAGGATTTAACG
CATTGATCACCATTATCTGATCATAATCAAAAAGTGCTTCCACAGGTATATCAACTAAGC
TAATTTTTTGCTCGTCTAATAAATGGCTCAGTTGTGTGCCTTTTAATAAATAATGATTTG
GGCTATACCATTTTCCTTGTTTTAAAAAAAGTAAATTGCCAATAGAACAATCACTAATAA
AACCATTATTAACAAGAATAATTTCATCACAAGCGGTCTGTTTTAATTGTTCTAATTCAA
GTCGGTCAGTATATTTGAATTGATAATCAAAATTCTCTACATAAACGCATTGAAAGGTTT
TTATTGTTTTAGGTACATAATGGAAAAACTGAACTTGATATTCTTTTGTATTATAATCAA
TACGACAACGTACTAATCCCTTTTGATATTCTTCAGGGATATTAATAATCTCTGAAAGTG
CAAAATTATTCTCTTGTTTAAAATAATATCTAAAAGCATTATTCATTCGTTGTTGATGAT
AAAAAATATTCTGCACTTTACCATCAATAATCGCAATTGTTTCAAAGAGTGGATATTGGC
ACATAAACCTTCTCTAAAATTTCATTATATTCATCATCTAGCTGACTTAATGCAGTAATT
CCGCCACCACTACGAAAATAATATTTGTCCCCTTGTTTTTCAATATAACGAATAGCCACT
GCACTCTCTACATTTTCACCATCAAAATAACCGAAAATACCTGTATAATAGCCACGTTCT
TGTTGTTCCGCCTGCTGAATAATTTCAACGGTTTTCACTTTCGGTGCACCACTAATTGAG
CCTGCTGGCAAGAGTTTATCCAACATTGTACCAATATTTTCTTGCCAATTTTCATCGAGC
TCCCCACAAATTTCAGAACTCGTCTGATAAATCGCTCCACGATGTGTTACTACTTTTTCA
ACATAACGGTATTTCGTAACCTGAATATATTTTGATACTAAAGCTAAATCATTTCGAATT
AAATCAACAATAGTATTATGTTCGGTAAACTCTTTTTCTGAATTTAATAATTTATTTACT
GCATCTTCTTCATTTGCATTTATTGTGCCTTTCATAGGATAAGAATAGATTTTATTCTCT
TTTATACGAATAAAACACTCAGGGGAAAAACAGACAAAATTCTCATCTAATAACAATTTG
TATTTAGCTTTGCTTTGCTGAAAAATTTGTGCTAAATGATAATTTGTTTTAATTTTAGTT
TGCTGAGTTAAGTTTAAAAGATAACTATTCCCAATTTGGATCTGTTGTTGAACAAAATCA
AAGGCTTTTTTATATTGTGTATAATTAGGTGGAATAATCTCTAACTCAAAATTTTCATTT
GTTTTTAATGATTGAATGAACTTTTGTTGTCCATTAAAATCAAAATAAAGCCCTTTATCT
TCTATTTCAGATAAAGGATAAATTAATGGTTTCTGTTTTTCAAAATCAATTAAAAAGAAA
AAAGGCAAACGCATTTTTCCATACTGATTAGCTATTTGAATAAATTGTTGCATTTTGATA
TTTCTATTATTCGAAGTTAAAACCTATGTCCCATTCACATTCTTATATGGAGACGCACGC
CCCACAAAATAAGCCTATCCTATTGATTAGTTTAGCTATTATAACGACTTTTATGGTTGT
TGAAGCAATCTCTGGCTATTTCTTTAATAGCCTTGCCTTACTTGCTGATGCCGGGCATAT
GGCAAGCGATAGTTTATCGCTCTTATTATCACTTTTTGCATAACCTTGCAAAACGTTTTC
ACAAAATGGATATTCACGCCACATTGCAAAATGATTTAGCCGTTTATTTTGAACAGCACG
GAAAAACAGAGAGCACCCACCATCATTAACTATTTGATATTAATCAAATAGTTAATAAAG
ACCGACTAAAATAGTCGGTTTTTTGTTGCCTTTAGTAAAAAAAAGCATAACATCTCCAAC
GTAGTGCAACTTTGGAGAAAAGTATGGACAACTTAATTTGCTATAAACAGATGCCAGTTT
GGAATAAAGAAAACCTACCACAGATGTTTCAAGAGAAACATAATACTAAAGTAGGGACTT
GGGCAAAATTAACGATCTTGAAAGGATCATTGAAATACTATGAATTAACCGAAGAAGGTG
AAATTGTTAAAGAAATGATTTTCGATGAGCAAAACCAACCACCTTTTGTGGAGCCACAAA
TTTGGCATAAAGTTGAGCCACTAAGCGAAGATCTAGCTTGCCAACTCGCTTTTTATTGTA
CACCCGAAGATTATTTCGCTAAAAAATATAATCTCACCGCAACACATTCTGAAGTATTAA
ATGCGATGAATTATCTTTCGACTGGAAAAGTACTAGACCTTGGCTGTGGAAGAGGACGAA
ATGCACTCTATCTTAACTTAAAAGGGTTTGATGTAACCGCAGTTGATCAGAATGAAGAAA
GTATCCATTTCCTCAATTCAATCATCGAAAAAGAAAATGCTCAACATATCCAAACAGGTA
TTTACGACATCAACCAAGCTAATATACAAGGTGAATTTGACTTTATTGTTTCCACTGTCG
TAATGATGTTCCTCAATCGTCATCGTATCCCTGCAATTATCGAAAATATGCAAAAAAATA
CCAAAGTCGGGGGATATAATCTTATTGTCTGTGCAATGAACACGCAGGATTTCCCTTGTC
CAATGCCTTTTTCATTTACATTCCAAGAAAATGAACTGAAACAGTATTATCAAGGCTGGG
AACTTGTTAAATACAATGAAGATTTGGGGCATTTACATAAAACCGATGAACACGGCAATC
GTATTCAGCTACGTTTTGTGACAATGTTGGCGAAGAAGTTGGGGTAGATCGCGTAGTTCT
CATCTTAAACTCAATTTTATGGCATAATGGGAACTTTATAAGAATCTATTGTTATCAATG
ACAATAGATTCTTCGTTTTATACATTATTTGGATTTTATCAATGCAAGAACCTTACTATC
GCGGGCGTTTTTCCGTTGCACCAATGCTCGATTGGACAACTCGCCACTGTCGCTATTTTC
ACCGTCAATTTACTCAACATAGCTTACTTTATAGTGAGATGATTACCGCACCCGCAATTT
TGCACGCAAAATACGATCTGCTTGCTTACGATCCCACAGAAAACCCTGTGGCGTTACAAT
TAGGGGGAAGCGATCCTGAACAGTTAGCGAAATGTGCAAAATTAGTCGAAGAACGGGGCT
ATGCGGAAATCAATCTGAATGTCGGGTGTCCGTCAGATCGTGTTCAAAATGGTATGTTTG
GTGCTTGTTTAATGGGAAAAGCGGATTTAGTTGCTCGATGTGTAGAAGCGATGAAAAACG
AAGTGAGTATTCCTGTTACCGTTAAACATCGTATCGGTATTGACGATCTGGATAGCTATG
AATTTTTATGTGATTTTATTGAGAAAATTCAGCCCTATTGTAACGATTTTATTGTCCACG
CGCGTAAAGCGTGGCTGTCAGGTTTAAGTCCGAAAGAAAATCGTGAAATCCCACCGCTTG
ATTATGAACGAGTTTATCAACTCAAGCGGGATTTTCCACATCTTAAAATGAGCATTAACG
GCGGGATTAAAACGATTGAAGAGATCAAACATCACTTGCAATTTGTTGATGGCGTGATGG
TCGGGCGTGAAGCCTATCAAAATCCGTCCTTGCTTGGTTATATTGATCGAGAGCTGTTTG
ATCCAAACGCCGAGATTGTTACACCAAAACAAGCCGTTGAAAAAATGCTACCTTATATTG
AACAGCAACTTTCACAAGGCGTTTATCTCAATCACATTGTCCGCCATATTCTTGGCGCGT
TCCAAAACTGCAAAGGCGCAAGACAATGGCGTAGGCATTTAAGTGAAAATGCGTGCAAAC
AAGGGGCGGGTGTAGAAGTGGTTGAACAAGCATTATCTTTTTTGCCTTACTAGTTGCAAA
ATCTATTAAATACTTAACGACTCAGGTGCTTATGGTTTATTGCAGGTGTAATAGACAAAT
TTATTGCTAAAAAGTGACTTAAAGCCTTATAGTACAAGGCTTTAAGCACTCTTTTTGAAA
TATGAACAAAAACTGCCCATTTTGCTAAAGTCTGAAAATAAAGAAACATGGTACATCAAA
TAATATTCAACGATATTTTGTCATAAGGGTCATAAAACATTTTCCCTTAAGAATAAATTA
GATCCAATTAAAATTTGGACTGATTACACATCCGGAAAACAAACCTATCAACAACTTGCC
GTTAAATATCATTGTTCAGTCAGAACGATTCAAAGATATATTGATAAAGCACCTAAAACG
GCTTTAAAACTACCTTTAAATCGATACCTAAACATCATTATGGATACAACGTTTTTAGGA
CGTTATTTTAGCGGATTCGTGTTAATGGATACGCTTTCAAATAATGTCATTTCCCATTAT
TTTGTGCGAACCGAAAAGATATTTACTACAAACTTGTCCTGAATAGGTTAAGAGAAAAGG
CTATATAATTCAATCGATTACTTGCGATGGTAGGCGTGGTTTGATGAAAGATTTATTTAA
TACCCCAGTACAAATATATCAATTTCATATGGTGGCAATTGTGATGAGAAAATTAAGAAA
AAAACATCAATTACAAGCGGGCAAAGAATTAAAAATAATTGTAAAAACACTCACAAGAAG
CTCAAAAAATGAATTTTATCGGCGATTACACTCTTGGTTCATAAAACACCAAGCATTTTT
TAAAAGAAAGAAGTTATAAAGCGAATGAAAAAGGCTATTTTCCTTATAAACATCGCAATG
TAAGAAGCGCTTATGCCAGTTTAAAACGTTATATGGATTTTATTTTTATCTATGAAAAAC
ATTCTGAATTAAATATAGAAAAGACGGCAAATCGCTTAGAGGGGTTATTTAGTGAACTTA
AGCGAAAATTAAATAATCACAATAGATTAACGAAAAGCGCAACATGTTGTTTATAAAAGA
TTTTTTAAATAAAAAGAGTTGCTAACATTTAAAGAAAATAAACATTAGCAACCATTTTGT
CTACTATGCCTTTATCTACTATACCGGATTAACCATTAATCATCTAAGAAACTGCGTAGA
GTTTCGGAACGGCTAGGATGGCGAAGTTTGCGTAACGCTTTTGCTTCAATTTGACGAATA
CGCTCACGAGTTACATCAAATTGTTTACCCACTTCTTCAAGAGTGTGATCGGTATTCATA
TCAATACCAAAACGCATACGCAATACTTTTGCTTCACGAGGTGTTAAACCCTCTAGTACA
GCATTAGTTGCAATTCGCAAACTTTCTGCCGTTGCAGAGTCAAGAGGCAACTCAAGAGAG
CTATCTTCGATGAAATCCCCTAAATGTGAATCATCGTCGTCACCCACTGGCGTTTCCATT
GAGATTGGCTCTTTAGCAATTTTGAGGACTTTACGAATTTTATCCTCTGGCATTCCCATT
TTTTCTGCTAACTCTTCAGGTGTTGCTTCACGTCCCATCTCTTGTAAGCATTGGCGAGAA
ATACGATTTAATTTGTTGATCGTTTCAATCATATGCACAGGAATACGAATAGTACGAGCC
TGATCCGCAATAGAGCGTGTGATCGCTTGGCGAATCCACCAAGTCGCATAAGTTGAGAAT
TTATAACCACGGCGATATTCAAATTTATCTACTGCTTTCATTAAGCCGATGTTACCTTCC
TGAATTAAATCAAGGAATTGTAAACCACGGTTGGTATATTTTTTAGCAATAGAGATCACA
AGACGTAAGTTGGCTTCTACCATCTCTTTCTTCGCTTTGCGAGCTTTTAATTCGCCATCT
GCAATACGTCCACCAATTTCACGAATTTGCGTAATGGTTAAACCAGTTGTTTCCTCAAGT
CTCTGTAAGTTTGCGATATTTACACGAATATTATCCACATAGTTGGCTAGCTTAGGCACT
CCGCCTTTTTTCGCATTGATCGCTTTTTCAATCCACGCTTCAGATAATTCATTACCTTGG
AATGCTTTAACGAAGTCCGCTTTTTTCATTCCAGCATACTCCACCGCATAACGTTGAATT
TGGCGCTCTTCCGCACGCACTTGCTTCATCATTTTTTGCATTGATTCAACTAACAAATCA
AATTGTTTTGGCACTAAACGGAACTCTCGAAAAATATCGGAAAGTGCTTGAATTTGATCT
CTTGAACGTTTGCTAGTACGTCCGTGTTTTTGGATTGCTTGTAAAGCTTTTTGATGTTGC
TCTTTTAATAGCGTAAATTTCTCACGAGCAAGCTCTGGGTCAATGCTATTGTCATCACCG
CCATCGCCCGATGATTCGCCATCTTCATCTTCACTTTCATCATCAATATCTGCAACGGTA
TCACTTTCGCTTTCTTCATCTAGATCATCTACAGAGGTGCTTTCTACTGCATTTGGATCA
ACGAAAGCGGTTACAAGATCGGATAAACGTACAGTGCCTTCTTCGACTTGATCATAACGA
GCAATTAATTCACTTAAGGCTTCAGGATATTCTGCAATTGCACATTGAACTTCGTTAATA
CCTTCTTCAATACGTTTTGCAATATCAATTTCGCCTTCACGGGTTAGTAACTCAACAGTT
CCCATTTCACGCATATACATACGGACTGGGTCTGTGGTACGACCAAGTTCAGACTCTACC
GTTGAAAGTACTTTAGTCGCCTCTTCCACTACATCTTCATCGGCAATATTGCCCGCAAGC
ATTAAATCATCAGCATCAGGAGCAGTTTCAAGTACCTTAATCCCCATATCGTTGATCATT
TGAATGATATCTTCGATCTGATCTGCATCGACAAGTTCTTCAGGCAAATGGTCGTGAACT
TCCGAAATTGTTAAGTATCCTTGCTCACGCCCTTGAGCGATAAGAAGTTCTAACTGAGAT
TGTTGTTCTTCTAATTGAGAGTATTGTTCCATAGCTTTATCCGTTCTTAAGAGCAAAAAT
AAGTAGTGGATTATACCACTGCTTTGGGTGTGATAAATAGTTTCGCGAAAAATTATCAGT
ATTTGACCGCTTACCGTCCAGCCAATAGCATCATTAATTCCTGCTTTTCCTGTTGATTTA
ACCCTGTCGTACGATCTTTTGCCATTAAAATGTCAATTTGTCGATCAAGCAGTTTCTTAT
AGAAAAAATCAAGCGTATCAATAAAAGTGTTTTCGACATTTTCAGAAGATACCAAGTGAT
CCCAATTTGCCAATAATTCTAAATGGCGATAATTTGGGCTTTCTCGCAGATATTCCAATA
AACCGCCCATTGAAATACCAAGATTAGCGTGACAGATATTGACTAATTCCAAAAATAAAT
CGAAGCCTTTTTCCTGCAAACTCTGCAAAAATGTCACATCTTCAGGTACATTTTGAACCA
AATGAGGATTTTGAAGCAGTAACGCAATCAGTAACCGCATCGGTGTCCTTTCAATATGTG
GCATATTGTGGCGTTTAGGTGCAGTTTCAACACTTTTCTGAGACAGCATCGATTCCAATT
GTATTGGATCAAGAATACCCAGTTTTTGCCCCAATATATTTCGTAAATACAAACGTAACA
TTTCCCCTGGAATACGCTTGATCAAAGGTAATGCTAATGAAGCGAGCTTAGATTTTCCTT
CTTTAGTGGAAAGATCGACCTGAGTAAGCAAAGAATCAAATAAAAATTCACTCAATGTTA
ATGCTTGTTCCAAATAGCGTTCAAACCCCTCTTTTCCCTGAACGCGAATAAAGGTATCAG
GATCTTCCCCATCGGGTAAGAAGATAAATTTTATCTGTCTGCCATCGTGTAAATAAGGCA
GCGCATTTTCTAATGCTCGCCACGCGGCATCTCGCCCTGCACGGTCGCCATCGTAGCAAC
AAATCACTTGTTCTGTTGATCTGAACATCAACTGAATTTGTTCACCTGTTGTCGCTGTTC
CTAAAGAGGCAACGGCATTATTCACTCCAAATTGAGCTAAAGCTACGACATCCATATAGC
CCTCAACTACAAATAAAAACTCAGGTTTTTCATTATGTTGTAAGGCTTGATACAAACCAT
AAAGCTCATTGCCTTTATGATAAGTGGCAGATTCAGGGGAATTAAGGTATTTCGGCTTTT
CATCGCCTAATACTCTCCCACCAAAAGCAATTACTCGCCCACGCTTATCTCGAATCGGGA
ACATCACACGATTACGGAAACGATCATACACATTGCCACGATCATTTTTAGAGAGCATAC
CTGTATCAAGCAACTTTTGCACTTCTTCAGGATTGTTTCCAAAACGACGAAGCACTGCGT
CCATCGCATTTGGTGAAAAACCGATTTCAAAGCGTTCAATAATCTCTTGAGATAAACCTC
GTTGCTGCAAATAGGCTTGACTAGCCCTGTCTTGCGTTAATTGCTGTTGATAGAACTTAG
CGACCAAATCTAACAATTCATAAAGATTACGCCGAGTTTTATAACTGGCTTGTGGTTTGC
CATCTCTATTGATCACATTTTCACGAGGCACTTCTAACCCGTGCAATGCAGCAAGTTCCT
CAATTGCTTCAGGAAACTCTAGCTTGTCATATTCCATTAAAAAGCTAATGACATTACCGT
GTACGCCACAACCAAAACAGTGATAAAACTGTTTAGATTGGCTCACTGTAAAAGAGGGAC
TTTTTTCGTGATGAAAAGGACAACAGGCTTGGTAATCTCGCCCTGCTTTTTTGAGTTTAA
CACGACTATTGATCAGCTCGACAATATCGGTTCGAGCAACAAGATCATCAATAAATGAAC
GAGGAATAGAGCCTTTCATTGATTATCTCCTTGCTAGCAAGCGGATAGTTTTGCAAATTT
TTTTACAATTCAGACCGCTTATAATGGACGGTATAAACATTGAAACCGTGATTCCTTAAA
GGTTTCACGGTTCCAATTTAACTTCTGCTACCTAATTTAAAATTAGTATAAACGAGTGTT
ACGCGCGTTCTCACGGAAGTTACGTTTAGCATGACGTTTTGCTAAAGACGCTTTTTCACG
TTTACGAATTGTAGTTGGTTTTTCATAGAACTCACGAGCACGAACTTCAGCTAAAAGACC
TGCTTTTTCGCAAGAGCGTTTAAAACGACGTAATGCTACGTCAAATGATTCATTTTCACG
AACTTTAATTACTGGCATAAGCCATCACCTCAGGAAATATATGTTTAAATGAAGCCGCAC
AAATTGGTGGCGGCATAGAACTAAAAAAGGTGATGCATTTTAGCTTAGACTGACTAATAA
GTAAAGAGCACCTTATCAAAATAATCTACAAACATACAGCTTTTCCAAAATAACTTTACT
TTGGTATTCACTGAACAATAATCTTGGAACCATTAGAAAATACGATGCCTCTTGCCTCAT
AAATTGCATTTAATGCAATATTATTTCTAAAACTATCCTGTATATTCTGAGGCAAAGTAT
CCAATGAAATAGAGAATATTACTTCACTAGTTGTACCTCTTTTTAAATTCTCTTTAAAAG
AAACTGGGGTATCTTGTACAAGGACAATTTCATCTTGATAAGAATAATTCGTTTTCCAAT
GAACACTACGAATATTACGCTTACTTTTATTTTTTATGGTATATTTGAAATTCACTATAA
AGTTCGACGATTTATTCTGAGATATCTCAGCTCCTATAAAATTAACTTCAATAGTATCAG
TAAAGCGCTTTAAATTTTCTTCCTCTCTTGTGAGTTTAGCATTCTTATACACATTTTTTT
CAGAGACAAGGGGGCTATTTTTATAGTTTCTGCATTAACACCTAACGTAACCCAACTAGA
TAAAGAAAGTACAATCAGATATTTTATCAATTTCATATTTCTCTCCTTAATAGTACATGC
ATAGAAGAGCATGTAAGATTATCTTCATCTCATGTAGAGAAGACTTCCTTATCTCGGACA
TATTACAAAAATTACAGTAGAATGACAATTATAACTTATTCAGTCCAAGTAATTTTATAA
AATAGAAAACCATTTTCCTATATATTTACAATCTTGCTCCATCACCAACTGGTAACTTGG
TTTTAGAAAACATGTATAAAAACGAAGTATGTATCTATAAATTCTTAAAAATACTTCAAT
ACTTTTATTCTTGCAAAGAAAAAATACCGATTTTCTAATAATCTCAAAAACCGGTATTTA
CATAAATTACTCCTCAATATCTAAATATCAATCTTATTGAATTTTGTTTATAGAGAAGTA
TATTTCATTTCAATTATACGAAATGGACAAATATTATTTAGTATCTATGACTGGTGTTGC
TTCTTCAGTCTGAGAAGACACTGCGTCCTTTATCCCATCCACTTTAGTTTCAACTAATTG
TTTTACCTCTTCAATTGGAAGAGATACTGCATCTTTTAACCCGTCCACTTTAGTTTCAAC
TAATTGTTTAGTTTCTTCTACTTTAGTTTCTGTTGTTTGTTTTACCTCAGCAACTTTCTC
TTTTGCTTGATCACAAGCGGTTAAAGAAAGCGTTGCTGCACCTAAAACTAAAGCGGTTAA
TAAAGATTTTTTCATAAAAATAATTCCTATAAATTAAGGTTTAAATTGCCACATTTAGAG
TAAATACTTAGGAATTAGTTCCCTAAGCATTTACAAGTGATTAAAGATCAACCTTTTATT
TTTGCAACCCTCGGTGCAGAATAAACGTGGCTCACTGCACTACTATGTCCGCCAAAGCCT
TTTCCGTAGAAATAGTATTTTGAGTTCTGCCACTCTTTTGCTTGAATTAAGGCAATTTCT
TCCGCTGGTGCTGCTGCAACCGTCATTTCTACTTGCGTATGTGCAACACGAGAGAATGTG
CCTAGTTTCCCTTCAAACTGATATTGACTTTGATAAACCTTAATCGGTTCTGGAATCGGA
GCTGCAACTTTCTGCTCAGATTCGACCGCTTGAGGCCCTAGCTCTTCCAATTTAATATGG
CGACGTTCGTGATTTTCTTTAACTAAATCTCGGTTAGTCGGTTGAGAAACCACAAGTCCG
AATGGTTTAGCCGATAAAGCCACTGCTTTCGGATCAACTTCTGCGGATTCTGCTTCAACT
TTCGTACGACGTTTGTGGTTGTCTTTGACTAAATCACGATCTGAACTTTGAGTTACGAAA
TAACCAAATGGCACCGCTGAATCTTGATGAGCCTGAGTGTTAGCTTCCTCTTTTACGGGT
TCAGCTACTTCTCTTGCTACAGATTGAACTGGCTGTTCTTGCTGTTGTAACATCTCATCA
ACAGATAAGAAACGAGGTTTCTCTTCCGCAACAGCTTTTGGCATTTCGCTAAATTTAATC
CAAACCTTACCGCTTGCAAGTTCAGGCGAAGCGACAGCCGAAGTTAATGGCATTACTGCT
TTTACTTCCTCACGACGCTCACGACGACGCTGATTGCCTACGCGTAAATGGCGAGGTAAA
CGGCGTTGGCGAGGCTCACGTTGCTCTGTACGCTCTTCTACTACAGGCTCTGAAGTTTCC
AAAGGCATCTCTGCATTTACTGTAGTCACCACAGGCTCTGCCACAAATGAATCAGCCGCA
TTCTCTTCTGCTGGTGGTAAAGAAGCGGTAATTTCCGCTGAATGTTCTGCAGTTTCAATT
CGCACTTTCTTACGTAAGTCACGACGTTGGCGACGCTCAGCCACTTTCGCTTCACGCTGT
TGCGGAACTGAAACACCTGCCACTTCTTCTACAATTTCACGACGTTTCTTAGGCTCTACT
GGAACGACTTCAGCTTCTTTCGTTGCTTCAACGACCGTGTTTTTACGCTCTTGGCGTTCG
TTGCGGTTTGGTTTTTCACGGCGTTGCTGACGACGTTCACGCTGGTTACGAGCCTTACCT
TTACCTTGCTTCTTCTCAGGTTCTTTCTCTTCGCTTGCAAACATTGCTTTGATTTTCGTA
ATAATTCGACTGATTAACGAAGGTTTTGCTGGCTCAACTGGTGTTGGTGCAGGCTGTAAA
TTTAACTCTGAACTTTGTAATACTGATTCAACGGTAATCACTGGCTTATTACGGCTAACC
AACGCTTCTTCCGAATGGTGATGATGAATGTGATTTTCTTCATCTTGTTCTTGGTAGCGT
TTCGCTAAATCGTAACTTAAGGTTGGAACGATCTCATTCTCACGCAGGCGATATACGCTA
AAGTGTGGGGTTTCCATACTTTCGGTTGGTACAACAATCACTTGGACATCGTGGCGTTTT
TCAATGTCGCTAATCGCCTTACGTTTTTCATTTAATAAGTACGAAGCAATTTCCACAGGC
ACAATAGCGTGAACCTGTACTGAGTTTTCTTTAATCGCTTCTTCTTCTAATAAACGTAAA
ATGGAGAGTGCAATCGACTCGTTATCACGAATTTTTCCTGTACCTTGACAGCGAGGGCAA
ACGTGTGATGACGCTTCACTTAATGATGGACTTAAACGCTGACGGCTCATTTCAAGTAAT
CCGAAACGAGAAATGCGTCCAAACTGGATTCTTGCACGATCTTGGCGTGTCGCTTCACGG
ATACGATTTTCCACTTCACGTTGATGACGAACTGGGGTCATATCAATAAAGTCGATCACG
ATTAAACCGCCCAAGTCACGCAAACGTAACTGACGAGCAATTTCGTCTGCCGCTTCTAAG
TTGGTATTTAATGCTGTTTCTTCAATGTCTCCACCACGGGTCGCACGAGATGAGTTGATG
TCGATAGCTGTCAATGCTTCGGTTACATCAATCACAATAGAACCGCCTGACGGCAAACGC
ACTTCACGTTGGAATGCTGATTCAATTTGGGATTCGATTTGATAGTGACTGAACAACGGT
ACTTCACCTTCATACAGGCGAACACGGTTGATAAAATCAGGACGCACAAGGCGGATATGA
TTTTTTGCTTTCTCAAATACCTTACGATTATCGATCAAAATCTCACCAATATCACGACGA
AGATAATCACGGATTGCACGCACAATCACATCACTTTCTTGATGAATTAAGAACGGTGCA
GGGCGAGATTCTGCCGCTTTTTTGATTGCCTCCCAGTGATGTAATAAAACTTTTAAGTCC
CATTGTAGCTCTTCAGGGGATTTACCCACCCCAGCAGTACGCACAATTAAACCCACATCT
TCAGGTACATCTAAGCAATCTAACGCTTCTTTCAGCTCTAAACGCTCGTCCCCTTCAATA
CGACGAGAAATACCGCCAGCACGAGGGTTATTTGGCATTAAAACAAGATAGCTACCAGCC
AAAGAGATAAAGGTCGTTAAAGCCGCCCCTTTATTACCACGCTCTTCCTTGCTGACTTGA
ACAATAACTTCCGCCCCTTCTTGAATAATATCTTTTATGTTTGGGCGACCTTGGAATACA
TAACCTTGAGGGAAGTATTCACGAGAAATCTCTTTTAACGGAAGGAAACCGTGACGCTCT
GCACCGTAATCAACGAATGCTGCTTCAAGACTGGGTTCAACACGGGTAATTTTACCTTTG
TAGATATTCGCTTTCTTTTGTTCGTGTCCTGGGCTTTCAATATCCAAGTCGAACAGTCGT
TGCCCATCAACAAGGGCAACACGTAACTCTTCTTTTTGAGTTGCATTGATTAACATTCTT
TTCATTGTGTTTTCTCATTTTATTTTTGTTAGTGCTATTCATAGGGTTCGGGTTTGTATT
TTTGCTAATCTGTCAATCTCCCGACTGTCTAAGGACAAACTGACGTGAACCCTATGATCT
AAGGTGATCTGTTTTATGTCTTACACTCAAAATCTGACCGCATAATCAATCACGATATTT
GCATTTTTAACCGTTGCAAGCGGTACTTTTGTCTGATTTTCTACAATTTTATTCAGTAAA
ATTCAATAGACAGAAAAAGCGAGTCATTATGGCATTTTAAGAGAAAAATAGAAAGGCAAA
AGTAAATAACGTACCATAAATAACATTGAATGTATTTTATACAATGTTTGCGGCTACTAA
CGAAAAAGGTAGTCTCTCTAATAACTTCTGATGAATCCCGCCAAATGCCCCATTACTCAT
CACTAAAATATGATCCGTTGGTTTAGCTTCCTTGACAATCAATTCCACTAACTCATCTAG
GCTTGTCGACCATTGTGCCGGCTGGCTTAGTGCATCTGTAATCGTGCTGACTTGCCACGG
AATGGTATCGGGTTGATAAACAAAGACGGCATCAGCGTCTTTCAACGATGGGGCAATTTC
CTCTTTGTGAACGCCCATTTTCATTGTGTTTGAACGAGGCTCTAATACCGCTAAAATGCG
TTGTTCTTTACCTACTTTGCCACGAAGTGCGTCGATGGTTGCTAAAATAGCGGTTGGGTG
GTGGGCAAAATCATCATAAACGGTAATGCCATTCACTTCCCCTTTGACTTCTAAACGACG
GTTGGCATTGATAAAGCTGTTTAAACCTAAACAGGCTTGCTCAACGCTTACCCCCGCGTG
ATGTGCTGCGGCAATCGCCATTAAGCCGTTGTGCATATTGTGAGCACCAAGCAAGTTCCA
TTTCACTTCTCCTGCTTTTTGCTGTTTATGGTAAATCGCAAAATGAGAATAGTCTGAACT
TAACGGCTCTGCAAACCATTCTTGATTTTGTCCGATAAATTGCTGCTCGCTATAACAGCC
CATTTTTAAGGTGTTTTGGACATTTTCATCTGATGTTGCAGACAAAATGCAGCCATTTTG
TGGCATTGTGCGGATAAGATGATGGAACTGGCGTTGAATTGCTTTTAAATCATCAAAAAT
ATCTGCGTGGTCAAAATCAATGTTATTAATAATTAAAGTTTTGGGATTGTAATGTACGAA
TTTAGAACGTTTATCAAAAAAGGCTGAATCATATTCGTCCGCTTCAATCACAAAGAAATC
GCTTGAGCCTGCACGAGCAGAAATACCAAAGTTGCCTGCCACACCGCCGATTAAGAAACC
CGTATCAATGCCAGCTTGATCTAAAATCCAGCTTAACATTCCCGTTGTGGTGGTTTTGCC
GTGTGTGCCTGAAACGGCAAGTACCCAACGATCTTTGAGTAAATGATCTCTTAGCCATTG
TGGCCCTGAAGTGTATGGCAAGCGGTGATTTAAGATATGTTCTACGCAAGGATTACCACG
GCTAATCGCATTGCCGATAATAATCATATCGGGAACAGGATCGAGCTGTGCAATATCGTA
ATGGGGGATAATTTCAATGCCACTTTTTTCCAAAAAGGTACTCATTGGTGGATAAACATT
GGTATCTGACCCTGTGACTCTATAACCTAACTCCCTTGCAATAATCGCCACGCCACCCAT
AAAGGTTCCACAGATCCCTAAAATATGAATATGTTGCTGTTTCATAGCATTCCTTACATA
AAAATTGTGAACAGTATCACAAAACAAAACTTTACTCGAAAACAGAGCTTCAATGGGCGA
GTATAATAAAGCAAACTGCATTGAATAGCTAATAAGGAGATAAAAAATGAAAACATTAGG
CGAATTTATTGTTGAACGCCAAGCAGAATATCCAGGAGCTACGGGGGAACTCAGTGGTAT
TCTATCGTCCATTCGTTTGTCAGCCAAAATCATTCACCGTGATATTAACCGAGCAGGTTT
AACCCAAGATATTTTAGGTGTATCTGGCGATGAAAACATTCAGGGCGAAACCCAGATGAA
GCTCGATGTATTTGCCAACGAAACAATGAAAAAAGCATTAATTGCTCGTGGCGATGTGGC
AGGATTTGCATCTGAAGAAGATGATACTTTCGTGGCGTTTGATACAGAACGTGGTCGAAA
TGCAAAATACATTCTAATGACAGATCCCCTTGATGGTTCGTCCAACATTGATGTGAATGT
GTCTGTCGGAACAATCTTTTCGATCTACAAACGTGTATCACCGATTGGTACACCAGTGAC
GATGGATGATTTCTTACAGCCTGGACGTAAACAGGTTGCAGCAGGCTATGTGACCTATGG
TTCATCAACAATGTTAGTTTATACGACGGGTAATGGCGTAAACGGCTTTACCTATGATCC
TTCTTTAGGTTTGTTCATTCTCTCTCACCCAAATATGAAAATGCCGTTTGAAGGCAAATA
TTATTCGATTAACGAAGGGCAATATCTCAAATTCCCAGAGGGCGTGAAGAAATTCATTAA
ATTCTGCCAAGAAGAAGATAAAGCAACGGGGCGCCCATACTCTTCTCGTTATATCGGCTC
ATTGGTTTCAGACGTCCACCGTAACTTGTTAAAAGGCGGTATCTACATTTATCCAAGTAC
GAAAAGCCACCCGAACGGTAAATTACGCCTACTTTACGAAGGCAACCCGATGGCATTTTT
AGCTGAACAAGCTGGTGGTATGGCGACAGACGGATTTAATCCGATTTTAGATATTAAACC
GACAGAACTACATCAACGTGTGCCGTTCTTTGTGGGTTCAACAGCAATGGTGCAAAAAGC
GGGTGAGTTAATGGCTGAATTTCGCTAGTAAATAATGGAAAGAAACTCACCGCTTGTTTA
CGCAAGCGGTGAGTTTTTTATATCATTTTGTTATAAAGACCACATTTTTGTTCTTTACCT
TCAATAAAATAATCAGTATCTTACTCGCAATTTTTCACTCTTTATTGGAGATATTATGAA
ATTAAATACAAAATTCTCTCTCTTAGCCGCAACATTATTGGTTTCAACCGTTGCTCAAGC
CGCAGATAAAACGTTTATTAACTGTGTTAGCCGTTCACCAACAGGCTTTAGCCCTGCATT
AGTGATGGACGGGATTTCTTATAATGCAAGTTCACAACAAGTGTATAATCGCCTTGTTGA
GTTCAAACGTGGTTCAACAGATATTGAACCTGCTCTTGCAGAAAGCTGGACAGTGAGTGA
TGATGGTTTAACTTATACCTTTAATTTGCGTAAAGGTGTGAAATTCCACTCAAATAAAGA
GTTTACCCCAAGTCGTGATTTTAATGCGGACGACGTAGTATTCTCATTTCAACGTCAGTT
AGATCCAAATCACCCATATCACAATGTATCTAAAGCAACTTATCCGTACTTCAAAGCAAT
GAAATTCCCAACATTGTTGAAATCAGTGGAAAAAGTTGATGATCATACAGTGAAAATTAC
TTTAAATCGCCAAGATGCGACATTCCTAGCAAGTTTAGGTATGGACTTCATCTCGATTTA
TTCAGCGGAATATGCAGATAAAATGTTAGCGGCAGGCAAACCAGAAACCATTGATACAAC
CCCTATTGGTACTGGTCCGTTTGTGTTTGCAGGCTATCAAGTGGATCAAAAAAGCCGTTA
TTTAGCACATAAAGAGTATTGGAAAGGAAAAGCCGATATTGACCGCTTGATCTTTGAAAT
TGTCCCTGATGCTACGGCTCGTTATGCAAAATTACAAGCGGGTGCTTGTGACTTAATTGA
TTTCCCAAATGCAGCGGATCTTGAAAAGATGAAAACCGATCCAAAAGTGAATTTACATTC
TCAAGAAGGGTTAAATATCGCATATATTGCGTTCAATACTGAAAAAGCGCCATTTGATAA
TGTGAAAGTACGTCAAGCATTAAACTATGCGGTAGATAAAAATGCCATCATTGATGCCGT
TTATCGTGGAGCTGGTGTTGCTGCGAAAAACCCACTTCCACCAACAATTTGGGGCTATAA
TAACGAAATTACAGGTTATGAATATAGCCCAGAAAAAGCAAAACAGTTATTAAAAGAAGC
TGGCTTTGAAAATGGTTTTGAAACGGATATTTGGGTACAGCCTGTGGTGCGTGCTTCTAA
CCCGAACCCACGTCGTATGGCGGAATTAGTGCAAAGCGACTGGGAAAAAGTGGGCGTGAA
ATCAAAACTGGTTAGCTATGAGTGGGGCGACTACATCAAGCGTACTAAAGCAGGTGAATT
AACAGCTGGTACTTACGGTTGGTCGGGAGATAATGGTGATCCTGATAACTTCTTATCGCC
ATTATTCGGTAGTGAAAACGTGGGCAACAGTAACTACGCTCGCTTCAAAAATCCTGAATT
AGATGCGTTATTACACAAAGCGGTTGGTTTATCTGACAAGGCAGAGCGTGCCAAAATTTA
TGAACAAGCACAGGTATTGTTAAAAGAACAAGCCCCTTGGATCAACGTAGCACACTCAAT
TAACTTTGCCCCAACAAGTAAACGTGTTCAAGACTATAAACAAAGCCCATTTGGTTATAC
TTACTTATATGGTACGAAGTTGGCGGATTAATCTGTCTTAACAGGAAAGGGAAGCAATAA
GCTTCCTTTTTCATTTCATTACCGATGAGAAGATAAATCAGCTATAATTCTTCCCAAAAA
TAAAGAAATAAAATACACATCTTAAATAAGGGAGAATATATGGAAATTAAATCGTCACGG
AAACGCTTAACCCTCAATGATATTGCACAACTTGCGGGTGTATCAAAAACCACAGCAAGT
ATGATCTTAAATGGGCAGGCAGAACAATTTCGCATTAAGCCTGAAACCCGCCAAAAAGTT
GAAGAAATCGCAAAACAGCACGGTTATCGTGCAAATGCTTATGCAAAAGCACTTAAACTA
CGTCGCACCAATGTTATTGGTCTGGTCATTCCTGATTTAACCAATTATGGCTTTGCCTCT
ACAGCAAAGACTTTAGAGAAATTGTGCCGAGAGAATGGTTTGTACTTAGTCATTGCTTGT
TCTGATGATAATCCTCAACAGGAGAAACAAGCGATAGATCGTTTACTTGACCGTCAAATT
GATCTCTTAATTACCGCTCCAACACATCAAGATCCAAAATACTATAAATCCGTATTAAAG
CACACTCTTCTATTACAACTTGACCGCTATGTTCCTCAACTTGAATTAGGTTATGTGATT
AGTGCTGATACCGAAAAAATTGCAGAACTAGTATCTCTAACGATCCAACGCTATCAACTT
AAAGAATATTTTTATTTTGGCGGTCAATGCTCACTTTCTCCTAGTGAATCTCGTTTAGCT
GGTTTTCGCCAAGGCTTAAAGCAAGGTAACTTACAAGAAGAAAGCGGTTGGATTTTACAT
AAAAATTACCAACCTGAATCAGGTTATCAGTTGATGGCAGAGCTGGTTGAACGTTTAGGG
CGTTTGCCTGAAGCAGTATTTACCGCGTCTTATACCATTTTGGAAGGTGTTCTACGTTAC
CTCACTGAACACAAGCAAATGGATAAACTGTTGAACGGTCAATTACATTTAGCCACATTT
GATGATCACGATTTACTTAACGCTCTGCCGTTTCATATTCATTCGATTAAACAGAATCAT
CAACAAATTGCATTTTCGCTGTTTAATCTGATACGCCAAAAGTTGCAAGGAAAGCCAATG
GAGCAGTTAAAAGTAGAATGTGAAATTATTTGGAGAAGATAAGATGATTACAAGTATAGC
CTAGATTTTTCTCCCTACAATAATAGTTAATCCATTCTTGTCTTACTATATTGTAAACAA
AAATTTCCAAAATTCTTTTTTCGGAGTATCATAAGCGGACAGATCAAAGGCTTATTTTAC
AAAAGGAAGAGAAGATGCGATTTGCGATTGAGTGTATTGAACGTGTGGGCGTTGCTCAAG
ATATTTTAAGTTTATTGGCAACGCAAGGCATAAATTTAGAAGGGATCGAACTGCAAAAAT
TAGGCGAAAAAGGGCTTGTTTATTTGCGTACTGAAGCAATGGAGACTAGCCAGCAAGCTA
ATTTTGTCAAACAGTTGAAGAAAATTCCAAGTATTACTGCTGTTCAAGAAATTCATCATC
TTCCACAAGAACGTAAAAATCTTGAGTTGAGAGCCTTAATTGAGGCGTTGCCTAATCCTG
TTTTATCGCTTGATCTCAACGGTAAAATTGCCTTTGCTAATTCTCAAGCCTGTAAAGTTT
TATTACCGATTTATCGCCAGTCGCTACCTAAGAAAAAACAAGAGCAAATTCTTTCTCTTG
AAGGCGTTGATCTCAACGAAATTATCGTCAATCTCAATCGCACCAAATGGTATCAGTGGG
TTTTGCAACAAGGGCGTTCTATTTTACCGACAACGTTACAGCCAATTTCTCACCCTATTC
AATTTAATGATCAAGTATGGCGAATGGATTTACTGCCGATTGAATTGTGGGAGGCGGCAC
AAAACCGACCGCTTGGGTATGTTGTTACTCTGCAATCTCAGCAAACAATGCAACTCGATT
TACGTCAATTTATGGCAAATCAAAACAGTGATTTCGATCATATTTTGACGAAGAGTGCCA
AAATGAAAGCGGTGATTGAACAAGCTAAGAAATTTGCGACACTCAATGTGCCTTTGCTTA
TTCAAGGCGAAACGGGAACAGGTAAAGATTTGTTTGCCAAAGCGTGCCACCAATTTAGTT
TTCGTCGGGATCAAAAATTCATTGCCGTTAATTGTGCTGGATTGCCTGAAGAAGAGGCTG
AGAGCGAAATGTTTGGACATCACGGTGGCGACCGTACGCACGTTGGCTTTTTTGAGTATG
CCAATGGCGGAACAGTATTGCTCGACTCGGTTGCAGAACTATCCCTTGAAATGCAAGGCA
AATTATTACGTTTTTTGAATGATGGATCATTTCGCCGCGTAGGTGAAGATAAAGAAATTC
AAGTTGATGTGCGTGTTATTTGTACATCACAAAAACCGCTTGCGACCTTAGTTACGGAAG
GAAAAGTACGCGAAGATTTATACCATCGCTTGAATGTGCTTACCTTGAATTTACCGCCGT
TGCGTGAAAGACAAGGGGATTTAATGCTACTGACCGATCACTTTATTACCCAAATCAGTC
AGCAACTGGGCATTCGTAAACCGCTTTACGATGAACATTTTATCAAAGCTATGCAAGCCT
ATCATTGGTCTGGAAATTTACGCGAACTTTATAATGCAATTTATCGAGCTTGCTCTTTAG
CTACCGATCAACTTAAAGCGAGTGATCTTAACTTGCCTGAAACGGTACCAAGCCATTTTG
AAATTTCACATTTAGAGCAAGGTTCATTAGAAGAGCTGGTTAATCGTTTTGAAGCCTCAC
TGTTACGCAAGTTCTATACGGAATATCCAAGTACGCGTAAATTGGCTCAACGCTTAGGTG
TTTCACATACTGCAATTGCCAATAAATTGCGGAGTTATGGGATCAGCAAATGATGAAACA
ATTTATGCTATGGGGATTTGCATTTTTAGGCACATATCTCACCGCTTACGCATCTCCTAA
AATTCCACAAGCGTTACTGACAGACAGTCTGGTTTACTGTACCAGTGCCTCTGGTTTTTC
TTTTAATCCTCAAAAAGCCGATGTTGGTTCAAATATGAATGTCGTTACAGAACAGATTTA
CGACAAACTGATTGAATTTGATCCCGAACAAAACCAGCTGAAGCCTGCCCTTGCAGAACG
CTTTGAAATGAGTGAGGACGGTTTAACCATTACGTTATATTTACGCAAAAAAGTCTCTTT
TCATCATACAAAATGGTTTACGCCAACACGCTATTTGACAAGTGAAGATGTGATCTTTTC
TTTAAATCGAATTTTAGGCAAAGTTGGGGAACTGCCTGAGCTTAATCGAGAAGTACAACA
TCAAGTTCGTCACCGAATTGCAGACCGCACCCATTTCTCTTATTTTGAAAGTGTCGATCT
TGCTAATCAGATCGTCGAGATTTCAGCGCCTTCATCGCATATCGTTAAAATTCGTTTGGC
ACAGCCTGATAGCTCAATTTTGGCTCATCTTGCCAGTCAGTATGCAGTGATTTTATCGAA
AGAGTATGCCTTACAACTCAATGCCGATGATAATTTAATGCAACTCGATATTCTGCCTGT
TGGCACGGGGGTATATCAGCTTGATAATTATGTACAAAACGATTTTGTTCGCTTACAGCC
TAATCCTCGCTATTGGGGCAAAAAAGCCAATATCAGTAATTTAGTGGTGGATTTCTCTAC
CTCTGGCACAGGGAGAATGGCAAAGTTTTTGAACAACGAGTGCGATATTTCTGCCTTTCC
AGAACCAAGTCAGCTCTCTATTTTGGATAAAACGCAAGGCTATGTAATTGAAACGGCTGG
GGCAAACCTTGCCTTTTTAGCCTTTAATTTCCGCCAAGATAAAATGAAAGATCCAGCATT
ACGCCAAAAAATTGCGACAAGTATTGATCGTGAGCGTCTGGCGCGTATTCTGTTTTACGG
CGTTGCTGAAGTACCACAAAATGTACTGCCGAAGGCGTTGTATGCGCAAGAAAATCCAAC
AAGCTACCCTTATTATCCGCCTGATACGAGTAAAAAAATGGAGGAAACAGACCGCTTAAC
GCTATGGGTAATTGATGAGAAACGTGTTTATCACTTGCACCCGTTAAAAATGGCGGAATA
TCTGCGTGCAGAGTTGGCGAAAGTGGGGATTACACTCAATGTTCGCCAAGTGAGCCGAGC
CTACTTAACTCAGCAACTTGAAAATCATCAGGCAGATTATGATTTAATTCTAAGTGGTTG
GTTAGCCAATAATTTTGATCCTGATAGTTTTCTCTCTTCGATTTTAAGTTGTCGCTTGCA
AGATGCGGTGACCAATCTATCTAATTGGTGTAGCGTGGAATTTGATGAATTGCTTAAATT
AGCAAGAACCGCTGAAGAACCACAAAGCCGAATGCAATATTATCAACAACTTCAAACTCT
ACTTGAAGAACGCTTACCGCTGTTACCTTTGGTGAATGTCAAACGGTTGTTAGTTGCCAA
TAACAGCGTTAAGAATGTCAAAATCAGTGCGTTTGGGCAGGTTAAATTATCTGACATTAA
GGTGAAATAAAATGTTGTTCGTTCTTATTCGTAAGCTCTTGTTAATCATCATTTCACTGA
TGATTTTATCGCTTATCAGTTATTTTATTTTGCTGAGAAATCCGCATTATTCTGTCATTG
AACAAGACTTCTCAGGCTATGCAATTTATTTGCAACAATTGCTTGAAGGGAATTTAGGCG
TTAGCGAAATGACAGGTGAGCCTTTAACGAAATTAATTTTAAATGTCTTTCCAGCCACGA
TCTCGCTCTGTTTATCGGCTATGTTACTTTCGCTGATGCTAGGCATTCCGCTTGGCTTTT
TTGCGGCGCTACAACGGCAAAATATGATTGGCAAACTGTTAGGCTCACTGGGGTCATTAA
GCCTTGCTGTGCCTGTATTTTGGCTTGCCATTGTCTTATTGGCGTATGCTTCTAGCCATC
ATTGGGCAATTTCAGCTGTCGGCGAACTCCACCCCATTTATGCGGTGCCAACAATCACAG
GCGTTAAAATTTTAGATATTTTTCTTTCAGATACACCACATAAATTAAAAATGATGCAAA
GCGCCTTGCATCATCTTGCACTGCCTACCCTTGTATTAGCTGTGCCAGCGACGTTAGAAA
TTATCCGAATGACAAAACAACGTACGGAATATGTGCTGAAACAAAATTATGTCAAAGTCG
CTCGTACACGAGGCTGGTCGCCACTTAAAATCTGGTGGGTGCATATTTTACGCAATACCT
TGCCTCCACTTATTCCGATGATCGCAAGAAATATCACTTTAATTTTCGCCTTTGCTATGC
TTGTCGAAAATGTGGTGAGCTGGGGAGGCGTAGGACGTTGGATAGTTAATGCCCTTGCAC
TAAAAGATTACAATGCGATTTCCGCAGGCGTGCTTGCGATTGGTATTTTTGTTCTCAGTG
TGGATTTACTGGCAAGCCTATTAACTACCCTACTTGACCCATCGCAGAAAAAAGATTGGT
ATGTCAAGGTATAAGAAACAATGGGGACTTTTAGGGGTGCTATATCTCGTGCTGTTAAAC
ATTTTTTACTCTGCTAATACGCTTTGTTTTCTGCATTTAATTTAGAAAATAAAGTTTGTT
GTGTCTCATTGTATCTACTCATTCTTCCGTGCATTTGCTATACTTTTATCCCTTTAATTT
ATTTATTCATCGGATACTGTAATGCAATTAAAATCCTACCCAGCGCCAACCTACGCACAA
CGTGCCAAAATCGCGTTTCAATATATGATGCCACAGCTATATTTAACCCAAACCGCAGGC
TGGCTGGCGGAACGTAAATGGGGGGCAATCACTCATTTCATCATCAATGTTTTTGCGAAA
AAATACCAAGTCAATTTAGCAGAAGCCGAAAAGACTAATGCTTCTGATTATGTATCATTT
AATGAATTTTTTATTCGTCCATTAAAGGAAAATGCTCGCCCGATTAACCAAGATCCGCAA
GCACTCTGTTTACCTGCGGACGGTTGTGTGAGTGAGTTGGGTAAAATTGAAGAGAACCAA
TTATTACAAGCGAAAGGTCACCAATTTAGTTTAGAAACATTACTTGCTAATGATCTTAAT
CTGGCAGATAAATTCAAAAACGGCAATTTTATTACCACTTATTTATCGCCAAGAGATTAT
CATCGTGTGCATATGCCGTGCGATGCAACATTGCGTAAGATGATCTATGTGCCTGGTGAG
CTGTTTTCGGTCAATCCATTTTTAGCAGAACACGTTCCAAATCTTTTTGCGCGTAACGAA
CGTGTGATTTGTGAATTTGAAACGGCATTTGGCCCTATGGTGCAAATCCTTGTAGGAGCA
ACCATTACCGCAAGTATGAGTACTGTTTGGGCTGGAGTAATCAATCCGCCAAGAGCAAAA
GAGGTGACGGTTTATGAATATCTCACCACAGGTGAAACCGCAGTACATCTGAAAAAAGGG
AAAGAAATGGGAGCATTCCGTTTAGGCTCTACGGTGATTAACTTGTTCCCGAAAGGTGCC
GTGGAGTTGGAAGCTCACTTAAAAGCAGGCGAGACAACCAAAATGGGTGAACGTTTAGGT
AAAATAAATCTCTAAAAGTGGGGCGTTCATATACGCCCTTTGTTATGTGTAAGGAAAACA
GATGAAAGCCAAGTTACTTATTCCACTGATTGTTTTTTTAGGGTTAATTATTACCTTTAC
TATTCAGCTTCAACGCAATGCCAATGGAGAAGATCCAAAAGCACTTGAGTCTGCTCTCGT
AGGTAAAATTATCCCAGAATTTAAGTTAGAGTCGTTACACGAAGCAACACAGATGTTAGA
TTCATCTGTGGTTAAAACAGGAACGCCACGCTTATTAAACGTATGGGCAACCTGGTGTCC
AACTTGTTTTGCTGAACACCAATTTTTAACTGTTCTTGCTAAACAAGGGGTTGAAATTGT
CGGGATAGATTACAAAGATGAACGTGCTAAGGCTTTAAAATTTTTAAAAGATTATGGTGA
TCCTTACAAAGCCATTGTTTATGATCCAAAAGGCTCTTTAGGGTTAGATTTAGGGGTTTA
TGGTGCGCCTGAAACCTTTATTATTGATGGTAACGGTAAAATTCATTACCGCCACACAGG
AGATGTGAATGAAAAAGTGTGGAATGAAGTGCTAAAACCAATGTATGAGAAATTGAAGTA
ATGGCTATGAAGAAATTATTTGCACTCTTATTGCTTGTCTCCACATTAAGCATAGCTTCG
ACGGATATTCAGCAATTTGATAATGCACAGCAAGAATCTGATTATCGTGCGTTAATCCAA
GAGCTACGTTGTCCCCAATGTCAAAATAACAATATTGCAGATTCAAATGCAACCATTGCG
ACAGATATGCGTAACAAAACCCTTGAGCTATTGAAACAAGGTAAAAGTAAAGATGAAGTA
GTTGGCTATATGGTGGAACGTTATGGTAATTTCGTTACCTATGATCCGCCTATCACACCA
GCGACCATTCTACTCTGGCTTATGCCGTTATTATTAATTGGGGTAGGTTTAGGCATTATG
TTTAAACGTAAAAAGCGTGTACAAGCGGTCAGTTCTGAGCAGAAAAATGCAAATGTGGTT
GATACAGCTCGCCTTAATCAGATTTTAAACGAAAAGGATAAATAATGAATTTTTGGATTT
TAGTCACGATTATTACGCTGATTATTGGCGTGGTGGCGTTTTACCCTTTATTGAAACAGC
GTCAAAATTTAAGCACACAAAAGCGAGATAGCCTCAATAAAGCCTTCTACTTTGACCGTT
TAAAAGAAGTGGAACAAGAAGCGGAAGCAGGTATTATTGAAGATAGCGAGCAGACGAAGC
TCGAACTTCAACAAAGCCTGCTTGACGATATTCCTGAGCATCAAACACAAGCGGTAAGTT
CGACAAAATCATTTGGACATCTTGGCAAATTATGGTTTATCGCCTTGATTTTATTGATTG
GCGGTATTAGTGCTGGGATCTATTGGAACATTGGTTCGTGGTTTAGTGGCACAATGCTTG
AAATGAGCCACAAAAAGCTTGATTATTTTTATGAAAGAGTAAAAACAGAAGAAACCGATC
CCCTTTCAGAACAAGAGCTGAACCAATTTGCAATGGCACTGCGTGTTGAACTACAAAAAA
ATCCGAATGATGATAAACATTGGTTTATGTTGGGTCAGTTAGGAATGGCGTTGGATAATG
GACAGCTAGCTCTTGATAGTTTTGCTAAAGCGAGCAAGCTAAAACCAGAGAATATGCAGT
ATAAGTTACGCCACGCTGAAATTTTATTGTTCTCTGAAGACCCAAAAGATAAATCGCAAG
GTGAGTTATTGCTCAAAGAAGTGATTAGGGCAGATCATACAAATACCAATGCCTTGAGCT
TATTGGCTTTCCGTGCGTTTGAACAGGAAGACTATAAAATGGCGGCAATGACGTGGGGAA
TGATGTTGAAGCTAATGCCTGAAGATGACCCTCGTCGTCCTACGATTGAGCGTAGTATTC
AATCTGCGTTGTCGATGATAAAATCAGGAGAAATAAAAACCCCCTAACTCACCGCTTGTT
ATTTTATAGACTAGATGTAATGCAAAAACCTCTCGCAATTTTTTTAATGGGACCAACAGC
ATCGGGGAAAACCGATCTTGCCATTGCCCTACGTCAGCAGATTCCTGTTGAGGTAATCAG
TGTGGATTCCGCCTTAATTTATAAAGGTATGGATATAGGCACGGCTAAGCCGAGTAAGGC
TGAACTCGAACTTGCCCCCCATCGTTTAATTGATATTCTTGACCCATCAGAAAGCTATTC
GGTAATGAATTTTCGTGAAGATGCGTTACGAGAAATGGCGAATATTACGGCTCAAGGTAA
AATTCCGTTGTTGGTAGGCGGAACAATGCTTTATTACAAATCATTGCTTGATGGTTTATC
GCCATTGCCTTCAGCAGATCCAGCTATTCGGGCAGAAATTGAAGCAAAAGCAGAGCAAAT
CGGTTGGGCAGGTTTGCATCAAGAGCTGGTTAAAATTGACCCGATTTCAGCTGAGCGGAT
CAACCCTAATGATAGCCAGCGTATTAATCGGGCGTTAGAGGTCTTTTATATTTCGGGAAA
AACAATGACGGAACTCACCGCTCAACAAAGCGAAGGTATTCCTTATGAGATAATGCAGTT
TGCGATAGCCCCTCAAGAGCGTGCCGTGCTACATCAACGGATTGAGCAACGTTTTCATAA
AATGATCGATTTAGGCTTTGAACAAGAAGTTCGACAGCTTTATCAACGGGGCGATTTAAA
TGTTGATCTGCCTTCTATTCGCTGTGTCGGTTATCGACAAATGTGGGAATATTTGGAAGG
ACAAACTTCTCTTGATGAAGCAATCTTTAGGGGCATTTGTGCAACTCGTCAGCTGGCTAA
ACGCCAAATTACTTGGCTAAGAGGTTGGACGAGTGGGTTGGAATGGCTTGATAGTTTGGA
TCCTGAAAATTCTTATAAAAAAATGATCGAAAAAGTACAGCAAAAGCATTTGAAACTGTG
GTAATATCGCAATGCCTTTGGCAAAGCATTAAACAACAATAATTAGAAGGAACATAAAAT
GGCAAAAGGTCAATCTTTACAAGATCCATACTTAAATGCACTTCGCCGTGAACGGATTCC
AGTTTCCATTTACCTCGTGAATGGCATTAAATTACAAGGTCAAATTGAGTCTTTCGATCA
ATTCGTTATTTTATTAAAAAACACAGTGAGTCAAATGGTTTACAAGCACGCAATTTCAAC
CGTTGTGCCAGCTCGTGCGATTTCTCACAACAATAACTCTAACCACGCTCATCAAGCCGC
ACCAGTGCAATCTGCTGAAGTGGTAGAGAAAGTGGAATAATTTTATTACTACGTTAGACC
TCTTGAATGAACCAAACACAGCAAATTCTGTGTTTGGTTTTCCGTTGCCTGAAAAACACA
AAACACGCCTGACAAAGAGCGTGCTATTGTGGTACATCTTTATCTCTCTCAAACTAAAGA
TGTGGAAAATCTGATGGAATTTCAAACTCTTGCCGAGTCCGCAGGGGTAGAGGTTGTCGC
TACATTGACAACCACACGTTCCGCACCCCATATCAAATACTATGTTGGTCAAGGTAAAGC
CCAAGAAATTGCGGATGCAATCAAAGATTTTGATGCGACCGTCGTTTTAATTAATCACCA
ACTCAGCCCTGCTCAAACGCGTAATCTACAATCCCTTTGCGATTGCCGAGTGGTGGATCG
TACAGGCTTGATTTTGGATATTTTTGCCCAAAGAGCAAGATCTCACGAAGGTAAGTTACA
AGTCGAGCTGGCACAGCTTCGCCATTTATCCACTCGCTTAGTCCGCCGTTTAGGTAACCA
AGATCAACAAAAAGGCGGTGCGGTAGGCTTACGAGGCCCAGGGGAAACCCAGTTAGAAAC
AGATCGCCGTTTAATTAAAGTGCGTATTCAGCAGTTACAAAACCGCTTGGAAAAGGTAAG
TAAACAGCGTGATCAGAACCGCAAAACTCGTCAAAAAGCAGACATTCCAACCATTTCCCT
TGTGGGTTATACCAACGCAGGTAAATCAACCCTATTTAATGTGATTACTGATGCAGGTGT
TTATGCGGCAGATCAACTGTTTGCTACCCTTGACCCGACATTAAGACGAATTCAAATTCA
AGATGTTGGCACAGCGATTTTGGCAGATACCGTTGGCTTTATTCGCTTTTTGCCCCACGA
TTTAGTTTCTGCGTTTAAATCCACCCTACAAGAAACCACAGAAGCGACATTGTTGCTACA
CGTTATTGATGGTGCAGACGACCGTAAAAATGAAAATATTGATGCAGTTAATCAAGTGTT
AGATGAGATTGAAGCATTAGAAATTCCGACCTTGCTCGTGTATAACAAGGTGGATCGCTT
GGACAGCATTGAGCCACATATCGAATACAACGATGACGGCAAACCTGTGGCGGTTTATCT
TTCGGCACAACAAAATCAAGGCATTGATCTGCTATTTGAAGCAATGCGAGTCAGACTTAA
AAACGAGCTGGTCTGTGAAAGAGTACTGCTACCCACAACAAGCGGTCAGATTTACACTAA
ATTTTACCAACAGCAATGTATCAAATCAGAGCGTTTCACCGAATTTGGCGATCGTTTAGT
GGAAATTGAAGTCGATAAAATTCAATGGCAAAAGTGGCTTAAACAATACCCTGAACTCAC
AGAATTTGTTGAGTTTGCGAAATGGGAAGCAGAGAGTTAATATTGACCTAAAAACAAAAT
ATCGAGCGTATCTCACCGCTTGGTTAAGGAAATAAGATGACGAAACAATTCAAATTAATC
GGTTTTGACCTAGATGGAACGCTAGTCAATAGCTTGCCCGATTTAGCCTTATCGCTTAAC
TCTGCCTTCGCCGAAGTTGGCTTGCCACAAGCCCCTGAAGAGCTTGTACTGACTTGGATC
GGCAACGGAGCTGATGTGCTTTTTGCGAAAGGAATGGAATGGACAGGAAAAGCAGATGAA
TTTTCACAGGAAGAATTAGCCCAAATTAAACGCCGATTTGGATATTTTTATGGCGAAAAT
GTCTGCAACATCAGCAAACTCTATCCAAATGTTAAAGAAACATTAGAAACACTTAAAGCA
CAGGGCTATATTTCAGCCGTAGTCACAAACAAACCAACTAAACACGTTTTACCTGTGTTG
CAAGCCTTTAAAATCGATCATCTCTTTTCTGAGGCTCTTGGTGGACAATCTCTGCCTCAA
ATAAAACCACACCCAGCCCCACTTTATTACCTTTGTGGCAAATTTGGTTTATATCCCCAC
GAAATGTTATTTGTCGGCGATTCTAAAAACGATATTCTGGCAGCGAAAGCAGCTGGTTGT
AAAAGCGTAGGTTTAACCTATGGCTATAACTACAACATTGCAATTAGTGAATCTGAGCCT
GATTATGTTTGTGAGGATTTTGCTGAGATTTTGAACGTCATACACCAGTAACTAGTAAGG
TAGCATTTGAATAATAGGCATAGTAGGCAAATTTATTACCCATCTATCAAAAATTATTGG
CATAGTAGACAAGAGTGTTGTTTTTTTGCAAACTATGCCTCTAATGGACAAACGTTGAAC
AGTTCTAATGGAACAGTGATATTTTTCGGATAATTGTTTATAGGTTTGTTTTCCTATTGT
GTAATCATCTATTGGATTTAATTTATTTGTGGAAGAAAATGTTTTATGGCAGGACGAACA
AAAGTATCTCTGAATATTATTTTTATTTCCATACTTTTGGATGTTGTTCTTAAGGCAAAA
AGGACAGGTTTTTATTCATATTTCAAAAAGTGGCTTAAAGCCTTATAGCACAAGGCTTTA
AGCCACTTTTTACCAACGCTTTTGTCTACTATGCCTAATCATATCTAATGATATCAGCGG
TAAAACATTTAATAATGTAATAATCATTATATCTGTTTTTGATTTTCAGCCCACCAAGCT
GCGCCTATCAATCCTGCATCTTGAGCATAATAAGCAGGAACAACTTCAGGACGATAAATT
TCAGGCATTTCGGAAAGGAAATGGGTTACTCTGGCTAAATAACCTTCTGCTAATCCAACA
CTTCCGCCAAGGGTAATTCGTTGAATGTCTAAGTTAATTTTGAGATCAGCAATTAAATGA
GCAATCGCTTTTGCAGATTTATCCACTAAAGCAGCCGCTTGTGGATCGCCTGCTCTAAAG
CGTGCAAACACTTCTGGCGGTTCGCAAGGGTTATCCCATTTGGCTGCATCACGAGCAATC
GCACGCCCTGCAGCAACCGCTTCGACACAGCCGACACGTCCACAGCCACACACTTCCCCA
TTTGGATCAGCAAGGCTATGTCCGATATGTCCAGCTACGCCGTTTGTGCCAGTAAAGAGT
TTGCGATTTAAGATAATACCGCCCCCTACGCCTGTCGAAACGGTAATAAAGGCAAAATTT
TCAATGTCATCTTGACGTAAAAATTCAGCACAACCCGCCGCTTGGGCATCATTTAACAGT
GTAATCGGCTTGTCCGTGTGTTTGGCAACGCTTTGCTCAAGGGGAAAGAATGCCAGATTG
CCTAAATTTTTCGGGTTAAGTGCGGTTAGAATACCCTTTTGAATAATTCCCGTTGAAGCC
ACCGAAACCTGATCAAATTTCCCTTTGAACTGCGTTAAAATTTGTGCCAAAGCGCTGTCT
AGAGCTTCTGCACTTGGATTTTGTGGTGTGTGAATTTGTGTACGTTCCGCCACTATTGCT
TCTTTTCCCTTTAAGGTAACAAGAGCGGCAGCGATTTTGGTTCCACCCACGTCAATGGCT
AAACAAGCGGTCATATTAGGCTCCTGTTTTGCGATTATCAATGGCGGTCACAAACCAGCT
CACAATATGCTCAAGGCGAGTTAAAGCAGAGCCAACGGTTACAGCATAAGCCCCATTTTC
AATCGCAACGGCAGCAAGTTCAGGGGTATTGTAACGCCCTTCAGCCATTACACGACAACG
ACTGGCGACTAAATCACGCACCAGTTGTACATCTGGCTCATCAGGGGTTTCACCGCCTGT
ATAGCCTGACATTGTGCTACCGATTAAATCTACGCCTAACTCTTGGCAGTACATACCTTC
TTTGTAGTTTGAGCAGTCCGCCATTGACATTGCTCCTAACTCTTGGATACGTCTTGCACA
GGCTTCAATCGTGGTTGGACGAACACGATCTGTACCATCAAAGGCAATAATGTCTGCTCC
TGCGTGATACAAATCGTCAATATCTTGTAAGAATGGCGTGATACGAACAGGGCTGTCAGG
TAAATCACGTTTTACGATACCGACAATCGGCACATCAACGACTTTACGCACCGCTTTTAA
ATTATCAATGCCTTCAATACGAAGCCCTGCCGCTCCGCCAATGACTGATGCTTTTGCCAT
TGCCGCTACAATCTCTGGCGAGTCCATCGGACCGTCATCAACAGGTTGGCAAGAAGCAAT
TAAACCATTTTTTAATTGTTCTAAAATTTGTTGTTTGGTTAATCTCGACATAAAAACTCC
ATTAGCATTAAACAAAAAGAAAATTTACTCCAAAGCATACCCCTACAAATGAAGTAATGC
AATCAATAGCATTAAAAAGTGAGAGATAGATCAAATTTTTCTACAAATAAAAAACAAAAC
GGTGAATTTATTACAAATTCACCGTTCAAGATAAGTCGTTATAAAACGAGTTTTAATCGA
TTATTTAAAAAATTCAACGGCTAAACGAGCACCGACTTTCGCATTATTTTTCACCAGCTT
GATATTCGCTTCTAAGCTCTTGCCTTCGGTCATTTCAACGATTTTACCGAGTAAGAATGG
CGTAATATCTTTACCTATAATGCCTTTTTCTTCGGCTTCTTTTACTGCTGTATCAATAAT
ACCGTTGATATAACTTGGTGCTAATTCATCTTCTTGTGGAATTGGGTTTGCAACAACCAC
GCCACCTTCTAAGCCTAGCAGCCATTTCACTTTGATCATTTCAGCAATTTCAGTTAATTC
TTCACACGATAACGCCAATGGTAAACCGCTATCACGAGTAAAGAATGCTGGTAGATTTTT
[truncated: 2,026,322 more chars]
