# Supplementary material for: Whole-genome sequence analyses of Glaesserella parasuis isolates reveals extensive genomic variation and diverse antibiotic resistance determinants
Source: PeerJ. 2020 Jun 22;8:e9293. doi: 10.7717/peerj.9293 (PMC7316082; doi:10.7717/peerj.9293)
Supplement: Supplemental Information 35 [file peerj-08-9293-s044.fasta]

>H164 Scaffold1
TATGATTGATTTTGGTGATCGCTTAGACGATCACCGTTAAGTTGAAATGGGTGTTTACAC
AGAATTTGGGATAGGGTCGTTTAATACTGGTTTTATTATGTTGTACTTCCACGACTAATT
AAATGGTAGCAGTTACCACAATTTCCACTTTTCAATTGGGGGTAGCCAATTTTGCTTCAA
CAGCAGCTCTCGGCGGTGCATTACCTTCGGCAACCCATTCGTCCCAAGCTCGGTTCATTT
CATCAAATTCAATCATATTGCTTACAAAAACTTGAGCCATCAAAATTCGACTTTTATTTG
TGCCTGCTTGGGCTAACCATTTATCAATTTCGGCTAACACTTGCTTTGTTTGACCGTACA
TATCTTGCGAATCATCTTCAGGGACTTGTCCTGCAAGATAGGCTACACCGTTATAAATTG
CCATTTCAGATAGGCGTTTACCGACTTGAAATCGTTGGATCATTGTTCCTCCTAATGAAA
GCGGTGAGTAGATAGCAAATTTTTGCTATTCTCTCACTGCTTGAAAATGAATTACTCGAC
TTTGACAATCCAGCCTTCAGGTGCCTCTACATCGCCAAATTGAATTCTGGTTAATTCAGC
GTATAAACGTTTAGTGATAGGGCCAACTTCTGTTTCAGAATAGAATACGTGGAAGTTATC
CCCATTTTGAATACCACCGATAGGGGTAATTACGGCTGCGGTACCACAAGCACCAGCCTC
TGCAAACTGATCTAGTTGATCGATATAAACATCGCCTTCAATCGTTTCCATACCTAAACG
CTCTTTAGCGAGATGAAGTAACGAGTATTTTGTGATACTTGGTAAAATAGACGATGAAGC
AGGGGTAATAAATTTATTATCTTTTGTAATACCAAAGAAATTTGCCGCACCGACTTCTTC
AATTTTAGTATGTGTTTTTGGATCAAGGTAAATTGCATCTGCGAATTTACGCTCAACGGC
TAATTCGTGAGGCAACAGGCTTGCTGCATAGTTTCCGCCCACTTTTACGCCGCCGGTACC
GTTTGGTGCAGCACGGTCATAATCAGACACAAGGAAATTCGCTGGAGCTAAGCCACCTTT
GAAGTAAGCACCAACAGGCACACAAAAGACAGAGAAAATATATTCCGGTGCAGCACGAAT
GCCAATATTTTCACCCACACCAATCACAAATGGACGTAAGTAAAGCGTTGCTCCTGTTCC
ATAAGGTGCTAACCATTCTTGGTTTGCTTTGACAACCTCTTTACAAGAACGGATAAACAT
TTCCACTGACACCTGTGGCATTAAAAGGCGATCACAAGTAGTTTGCATACGTTTGGCGTT
TTGATCTGGACGGAAAAGATTAATCGAACCGTCTTTGCAACGATAGGCTTTCAAGCCCTC
AAAACATTGCTGACCATAGTGCAATGCAGTAGAACCTTCGTGAATATGTAAAGTGCTGTC
GGTAGTTAATTCCCCCTCATTCCATTTGCCCTCTTTCCAATGTGCAATAAAACGATAATC
TGTTTTGATATAAGAAAATCCGAGGTTTGCCCAGTCAATATTTTTAGTCATTGTTGTGTC
CTTTATTTTTTTATATGAGATATGAGAAATTTACAACGTTTCTAAAGAAAAATGAATGTT
TTCAATGAAAAAATAGGATTTTTTATCGAAAGTGCGGCTTTGGGTGGCAATTTTTGTATA
TTCTGGTAGAATAGTAGGAAATTCTGCTATAAAAAACCGCCCAACATGGGCGGTAGCTAA
ACCAAAAGGTTCAAAATATACAGGAAGTGAAACGAGTAACTTTTTTGTTACTCTAGTCTA
GTTTCCTAGACCAATATGCAAACACAACATCATACTTAAAATTCAAAAATAGCTAAAAGA
CAGCTATCACTATCCATCTAAGCATGGTGCTGAATTTTAGAGATGTTTGACCAGTTATAC
AAACGAGATTTTTTAATTTTATTTATCAAAAAAAGTAATCTAAAAAACTCACTTTTTCTA
GTAAAAATTATGAACAATAAAAAGTTACCGCCACTCAATGCTCTCAAGGCATTTGAATCT
GCTGCTCGTCATCTTAATTTTACGAAAGCAGCAGATGAACTATTTGTTACCCAGGCCGCA
GTTAGCCATCAGATTAAATTACTTGAAGATTTTTTAAATATTCAACTTTTTCATCGGAAA
AATAGGGTGTTAGAATTAACGGAACTTGGTTTGCAATATTTTGATGAAATTCGTCCGCTA
TTAGAGCAAATTGCTAAAGCAACGGATAAAATTCGTTCTAAAAATAATAGACAAATTCTT
ACAATTAGTGTGCCTCAAACTTTTGGTATGCATTGGCTTGTTCCTCGGTTGAGTAAGTTT
CATGAGCGGTTCCCCCATATTGAGGTCAGGATTAAAGGTGTAGATCAAGATGAGGCTCAG
CTTGGAAAAGAAATTGATGTTGCTATTTATTATGGTTCAGGTAAATGGGAGAATGTGGAA
TCTATTCGCTTAACAGAAGCTCCATTAGTAATTTTAGCTTCTCCTAAGTTCTTAGAGGAA
AATCCGTTAAAATCACCAAAAGATCTGATTGGAAAAACATTATTGCATGTATTTAGCCGT
AATAAATGGAAGCGAACGATTGAATATTTTGGTTTAAGTGAACAAATTGATGTTGAGGAA
ATTGGTCCAATTTTTAGTCATACATTTATGGCATTACAAGCAGCTTTGTATCAGCAAGGT
ATTGCTATTGCCAACAAGACTATTGCTCAGCATGAATTAGAACAAGGAAATTTAATTGAG
CCTTTTTCTACAGGATTAAATGATGAAAAATCATTTTATGTTGTTTATCCATCTCAAATA
TCAGACAATCCTAAAGTACAGCATTTTGTTGATTGGATTACGAAAGAAATTAATATATCT
GAGTAGTATAATAACTCAAGAGGAAATATGAAGTATCAGTGGATTTTATTTGATGCGGAT
GAAACGTTATTTTCATTTAATTCATATTTAGGTTTACAAGCAGTTTTAGCTTGTTATGGT
ATAGAGTTTTCCCAAGATAATTATGAAGCTTTTCAAGCTGTGAATAAGCCCTTGTGGCTT
GCATATCAAAATCAAGAAATCACAATTGAACAGCTTCAAATATGTCGATTCTCTAACATT
GCAAAAAAAATTGGAAAAGACGAATTAGCTTTAAATAATGAATTAATGTTAAAAATGGCT
GTAATAAGTAAACCATTATCTGGAACTATAGAGGTATTAGAAAAATTGTTTGGAATAATT
AGAATGGGAATTATTACAAATGGTTTAGAAATATTGCAAAAGAAGCGTCTGGAAAATACT
AATACAGAAAAGTATTTTGATATTGTGATTAGTTCGGAGGTTGCAGGGGTGCCAAAGCCA
GATGAAAGAATTTTTAAGTTTGCTTTTCAACAAATGGGAGATATAAATAAGTCTAGAATA
TTGATGGTAGGAGATACTCTTTCTTCTGATATTTTAGGTGCAAATCAAATAGGTATTGAT
TCTTGCTGGTTTAACCCTTGCAAGGAAGTTAATCATACAGAAATTAAGCCAACTTATGAA
ATTACTGATTTAAAGCAATTACTTAATATTGTACTAAGTTAGAAATAAAGGATATATACG
TGAAATTACAGCAGTTACGCTATATTGTTGAAATCGTTAATCAAAATATGAATATTACAG
AAGCTGCTGAGGTACTTTATACATCTCAGCCTGGAATTAGTAAGCAAGTCCGTTTGTTAG
AAGATGAATTAGGTATACATATTTTTGAACGATGTGGAAAACATATTAAAGCGCTTACTC
CGGCAGGGGAACGTATTATTACAATTGCTCGGGAGATGTTGGCACAAGCCCAAGGGATTA
AATCTATTGCAGAAGAGCAAACAAGTCCGCATAAGGGAATACTCAGAATTGCAACTACAA
ATACCCAAGCTCGTTACGTATTACCAAAGATAATTGAAAAATTTAAGAATAAATACCCCT
CCGTAAGTTTACATCTTCATCAAGGATCTCCAACACAAATATATGATGCATTAATGGCAG
GAGAGGTTGATTTAGCTATTATTACAGAGGCTCAATATCTTTTTGAAAATGTTATTCTGT
TACCTTGTTACATGTGGAATCGTTCAGTGATTGTAAAACCAGATCATCCTTTGGCCAAGC
TAAATAAGCGAAATAATAAATTAACTATTGAAGAGTTGGGACAATATGATTTAATCACTT
ATACATTTGGTTTTACGGGGCGCTCAGATCTGGATAAGGCTTTTAATAAACATGGTATTC
TACCTAGAATAGTATTTACAGCTACTGATGCTGATGTTATTAAGACCTATGTTCGTTCTG
GCTTAGGTATTGGAATTATGGCAACTATGGCATATACGAAGGAAGACAAAGATTTAGTTG
CTATTGATGCAAGCCATCTTTTTCAATCTAGTATGACACAAATAGCTTTTAAGCGAGGTG
TTTTTTTACGTAATTATATGTATGATTTTATCAATTATTTTTCTGCTCATTTAACTAAAA
TAAAAGTTGAAGAAGCTGAGCAACTTCGTGATAATAATGCGATTGCTAGGCTTTTTGAGT
ACGTTAGTTTAGAGGAAATTTAATGAATGCATTAAAAAATTAGAAGTATTAATTATTTCT
TTTATTTGTATTGTTCAATCTATAAGGGCAGAAGAGTTTCATATCAAGTATAAGTCTAAT
TATATAATGCCAACATATATCCATTTTAAAAAGAGTGATGAATATTATTCAATAATATCT
AAAATTAACATTCCTTTATATAATATAGTATTTAATACAGGTGGTAAAATACAAGGTAAA
CAATTTAATATGTTGAATTACCAAGATATAAGAAATGGGAAAACTTATGCTAAGGCAGAG
GTTAAGGGAACAGTAATTCAATACGGGAAAGTAGTAGAACCACTTAAACAGGAGATCTTA
ACTTTACCAACGTTTGATTTATTTTCTATTGCATTTCAACTCAGCTATTATGGAGTATTA
CCGTATAATTTTCAAACGACAAATGGTAAAAAACTTTATCCACATAAGGATACGATTGTA
AATGAATCTAGAGCTATTCTTAGAATAGGAGAAATAGACGTTGAGGAAATAACTTACAGA
TTCAAAACGGGTGCTAAACAGATTATAGTGAAGAAATTTTCAGGTGAAAAAATTTCCTCG
TTATATTTCTTATAATAGGGATGGGGATAATTATGAGTTAATTTTTGATAGTTTTTTGAA
CTAATTTTAACTAACACTAGTTCTGATTAATCATTATTGACATATATGTAATATATTAGA
GTTGCAAAAAATTATTAAGCAATGTAAATTTTTGTGAAAAGTGTAGGAGATGTCACATTT
TTCTATTTTTCTTGATGACAACGTTTGGGAAATCAGTAGAGTAGTTGCTTATCCATCTTA
TGGCTTTTCTTTGAACCTTTAGTATTATGGACGATAGTTATATATTTCCCTTAAGCTCTC
CAATAATTCGGATTTTACAAATTACCGATTCACATTTATTTGCATCAGATACTTGTGAAC
TATTAGGGGTTAATACCACTCAAAGTTTTCAAGCTGTGCTTAATATGATCATGAAAGAAT
CATTTGAGTATGACTTGATTCTTGCAACAGGCGATCTTGTTCAAGACCATAATCGAGAGA
CATATCATCGTTTTGCAAAAATGGTTAAACCGTTGGTTAAACCACTCTTCTGGGTAGCTG
GAAATCATGATTTACAACCACAGATGCGTAATGCTTTGTCTATTTATTCTCAAATTAAAC
CTGAAAAGCATATTTTAGTTGGTGATCATTGGCAGATAATTCTTCTTGATAGCCATATTC
AAGATAGCCCTAAAGGTAGATTAGAGTCTTCTGAGCTTGCTTTTTTAAAAAGAAAGTTGG
AAGTCCATCCTGAACGATATTCTTTAATTGTTTTACACCATAATATTCTGCCAACAAATT
CAGCATGGCTTGATCAGCATAGCCTTTCTAATGTAAATGATCTACTTGCTACATTAAAAG
CTTTTCCGAAAGTGAAGGCTATTGTACATGGGCATATTCATCAAGAGGTTGATGCTCAAT
GGAATGGGTATCGTATATTATCAACGCCTTCAACGTGTATACAATTCAAACCACATTGTA
ATGATTTCACATTAGATGCGATTCCTCAAGGGTGGCGTGAGCTTTGTTTAAATATTGATG
GCTCTATTGATACTGTGGTAAAGCGTTTAGATAACAACAATTTTTTACCCAATTTTCAAG
CATTGGGATACTAGAGAAATTTATCCTTTTTAAGCAGCCATTAAGATTAGGAGTAATAGA
CAAACAGTTGTTAGAAATATTTATTCTCAATTATTTTGTATTCTATTTCTATTCAATTTG
ATTTTTGCAGCGTCCCCCTTTTTGTAAACAGCAGATATTATACAGTGTCACATCTGAGAT
ATTCATCAATGCTTCTTCTGTTAAAAATGCTTGATGCCCTGTTAAAAGCACGTTATGGCA
AGAAGACAAACGGCGGAAAACATCATCTAAAATCACTTCATTTGATTTATCTTCAAAGAA
AAGATCACGTTCGTTTTCATAAACGTCCATACCTAACGCACCGATTTTACGACGTTTTAA
TGCTTCAATCGCTTCAGGAGTATCAATTAATGAACCACGGCTGGTATTGATGATCATCAC
GCCGTCTTTCATTTTGTCAAAAGCCTCTTTATTCAACAGATGATAGTTCTCTGGCGTAGC
TGGGCAATGTAGGGTTATCACATCGGACTTAGCATAAAGTTCATCAAGTGTGACATATTT
TGCCCCAATTTCTTCCACAATAGGATTTTTAAATGGGTCAAAGGCAAGAATATTCATTCC
AAAGCCTTTTAAAATTCGCGTTGTTGCAATACCAATTTTCCCTGTGCCAATCACCCCAAC
GGTACGTTTGTACATATTAAATCCGATTAGCCCTTCAAGAGAGAAGTTTGCTTCACGGGT
ACGCTGATAAGCTCGATGAATACGGCGGTTTAATGTCATCATTAAGCCAACGGTATGTTC
AGCCACAGCTTCAGGGGAATACGCAGGTACGCAAACAACTTGAATACCAAGTTCTTTGGC
TGCTTGTAAGTCTACATTATTAAAGCCTGCACAACGCAAAGCGATCATTTTCACGCCCAC
TTTTGCCAGTTTCTCAAGCACTGCTCGGCTACCATCGTCATTTACAAAAATACAAACAAC
ATCGCAACCTTCCGCCATTTTAGCTGTACGCTCATTGAGCATAAAATCAAAAAATTCAAA
CTCAAAATGGTATTGTTGATTAGCTATTTCGAGGTATTTTCGATCATAATTTTTGGTACT
AAAAACGGCGACTTTCATTGTGCTTTCCTAAATAAGTTTATCATTCACTAATTCAAATGC
ATTAGATAGTTTTATTGAGAATTCTTGAGGAGTATATTTATCTATTTTTTCTTTCCATAT
TCTAATCATCTCATATCTATTTGTTAAGCTAGTGTCCCAACATTCAGAAACTAAAGATAA
ATCAATACAATTCAATATATGTTTAATACGAGCCACATACTTAAACAAAAAATTATAGTG
TAGTTTAGATAATTCATGAGTACCTAAAACTTTAAAAATAAATTTTAGATCTTCATCAAT
ATCCTCTATTCTCTTTTTTCCTCCTGCAGAATATTGATCTCTCATATTTGGACAAATAAT
AGAATAGTAAGAAACCCAAAATGCACATAGTCTCGAATAATTTGAATTAAAAACTTCAGG
GTAAAGGATAAATCCCTCAGCAATAAGATCTCGTTTTTGCTCTTTTTCTAAGTTTGTAAA
ATCAATAATTTCAAAATTTCTACTAAAAGTACTTTCCTCATCAATCCACCATAGTGAATT
ATCTTTTCCTAACTTAGATTTATAATATTTCTTAATAGATTTAACTGGTTGTTCCTGATT
TCTTAATTCATCATATGATATATTCATTAAGTCAAAAATAGATTCACCTTTCGGTAAATT
CATATCTATTTCATATCTAGGATAATGAGTAACAGAAATTCCAAATAAACAATCCTCATA
AATTCTGTACTTAATATCGGGTATTCCTCCACACTTACCAAAGAACATATAAATTTTCTT
TACACACTCAATTCTAGACGATTCAAGTACACTATTGCCTATGGACTTCCATTTATCATC
CTTAGTAAATTTAACCTCAACTCCCCAGTAATTATTTATAACAATATCAGGGAAATCTCT
GTCTGCTGTACGATATAAATTCCCTTTAAATAAAGTACCATCAGCACAAACTTGCATACA
GTTAAAAACCAAACTTTCAAATTTGTTCCCTGAATTTATTGATGGATCTAAATTTTTTAG
TACCAGATCACGAGTTTTATCTAATAACTCTTCAAATTTCTGTTTTTCATTTATATCCGC
TGTAGTATAAATCATTTCAGGGTTTCCTTTACAGATTGAGCAAGATGCCATGCAAATACA
GGGGCTACTGCATTGCCTACCTGCCTATAAGCATCAGTCGTCGAATTTAAAAACTCAAAG
TTATCTGGGAACGACTGAATACGAGCTGCCTCTCTAGCAGAGAGCCTCCTCGGCAAGCTA
TAGTGAAATTCAATATTTCCATGATGCTCAGCCCTCATTGTTGGACCTGGGCGATCCGCT
TTTGTTTTGGTGTTTCCTTGAGTTCCTTGAAATAACTTAGCTTTAGAATAGCCACTATTT
GGTAGAGAAAAATGTTTTTCATCATTTTCTAAATCACCGATTGCCCTTTTTAAATCAACC
CATTTTTCTGTAGATTGAAATAAATCCTCGCTATCTGAATGAGTTTCTCGGGGAAAGAAA
AATTCTGATGTCAAATCATTGCGAACACCGACAATTATTACCCTTTCTCGAGTTTGAGGA
ACACCATAATTAGCTGTATTCAATAGTTGGTATTTAATTTTATAGCCAATCTTTCCAAAA
TCTTCGACAATAGTATTTATAGCTAAACCATTTTGCCATGTAAGCAATCCTTTCACATTT
TCAGCTAAAAATAGTTTAGGCTTTACCTTATCTACAACATCAACCATACTGAGATAAAGA
TTTCCACGTTCAACCGCTAATCCTTGTCGCTTTCCAGCTAAGCTAAAATCTTGACAAGGA
AACCCACCTAGAACAACATCAGCTTCAGGCAATGTACTTTTATCAACTAGTGTAATATCT
CCACATACTACGGGAGTTTCAGGGAAATTATGTTTTAAAGTCTTACAAGCTTTTTCATTA
ATATCGTTCGCCCAAACCACTTCGAAGGGATTTTCATCGTATCTTTTATTTAAAAAGTCA
AACCCACCTTTAAATCCTAAATCCAACCCTCCAGCTCCAGAGAATAACGAAATAACTCGG
AATTTCTTACTCATATATCCCTTACACTTGAACAATATCAATACGATTATGCTGTTCTGC
CACTCTTGCTCGAATTTTCGCTTCGAGTTGGTCGATCAATTTATCATTGTCAAAACGCTC
TTTTTGACGAACGCCATCAAGATAGAAACCGCTCATTTTATTTGAGCCGGTCACGCCAAG
ATCAGACACTAACGCTTCACCCGGACCATTCACCACACAGCCGATAATGGATACGTCCAT
CGGTGTAATAATATCTTCCAAACGTTGTTCAAGGGCATTGACCGTGCCGATCACATCAAA
TTCTTGACGAGAGCAAGTTGGGCAAGCGATAAAGTTGATCCCACGAGAACGGATACGCAA
TGATTTTAGAATATCAAAGCCCACTTTGATCTCTTCAACAGGATCTGCGGCTAATGAAAC
ACGAAGCGTATCACCGATCCCCTCTGAAAGTAATAAACCTAAACCGATTGCTGATTTCAC
AGCCCCTGCTCTTGCACCGCCTGCTTCCGTAATGCCTAAATGGATCGGTTGTTTGATCGC
TTTAGCTAACAAGCGGTAAGATTCGACGGCTAAAAAGACATCGGACGCTTTCACACTCAC
TTTAAATTGATCGAAGTTAAGACGATCTAAGATCTCAACGTGGCGAAGTGCTGACTCTAA
CAGGGCTTCTGGCGTTGGCTCACCGAATTTCTCTTGAATATCTTTTTCAAGAGAGCCTGC
ATTTACCCCGATACGAATAGGAATATTTTTATCTCTCGCACAGTCCACCACCGCACGAAT
ACGCTCTTCCTTGCCGATATTACCTGGATTGATACGCAAGCAATCCACACCATATTCCGC
CACTTTCAACGCAATACGGTAGTCAAAGTGAATATCTGCGACAAGCGGTACTTTTACCTG
CTGTTTTATCAATTTAAAGGCTTCTGCTGCGTCCATTGTTGGCACAGACACTCGCACAAT
ATCCGCCCCGACACGCTCAAGAGCTTTGATTTGTGCTACAGTCGCTTCCACATCTGTGGT
TCGTGTATTCGTCATTGATTGAACAGCAATCGGTGCATCGCCCCCCACAGGCACATTACC
GACATAAATTTTGGTCGATTGACGACGCTTAATAGGTGGTTCTTTTAACATATTATTCCG
CTAAAGGTAATTTGAAACGTGCAACTCGTCCATCTACTTTCAGTGGAACAACTTGCCCTT
TGTAATAAATTTTGACGTTAGCAGGCGCCCCCACAGTTAAACGATATTGTTCGTTATCGT
TAAAACTTAATACTTCACCTGCCTTATAAAGTCTTTCTGCTAAGCGTTTGTTTTGTGCAG
TACGCACAGTAATCCAACTTTCAGCCCCCGTAATCTCAATCCGCAGTTCTTCCTCTACTG
CCGTTTGTGTAGGTTCTTCCGCTTGATTATTTGCTTCTGTTTGTGTAAGCACAGGCTCAG
TTTGCACAGATTGAACTAGCTCAGCTTGCTCTACGGCAACAGGCGTGCTGCTCTCTGCCA
CTGCTGTAGTAGTGGCAGTCGTTTGGTTCTCTGAAGCTACTTGAGCTACAGGCTCTTGAT
GATTACTTTCCACTGCTGGTGTTGCAGGTTCTGCATTTTTAGCAGGCAATGTTACCGCTT
GCGGAACTTCTGCTGGGGTTGGTTGCGGTTCAACCGGTGTCACTTGAGGCTCTTCGACAA
CTTTAGCCGTTGCTTCTGTGGTATTCACAATCAACTGCTCACGGTTAGCCTGATCTTTCT
GATGCTCTTGCCACCACCAAGCCAACGTCATACCAACGGCACTTAACAACACAATCCACG
TCAGCCCTTTTACCCAACGCATTTGCGACTTATGGTTTTTAACCGCAATCGGTGCAGCTT
TTCGGACTTCTTTTGGAATTGTCACTTCACCGTAATTCACTGAATTTACAAGGGTTTCAG
GCAAACGCAGAAAACGCACATAATTACGCACATAACCACGCACGAAAGCTGGTGGCACGC
TTGGCAAAATAAAAATATCATTTTCTATCGCTTCGAGGTGGCTTTTTTTCAGATTTGTTT
TTCGAGCCACGTCCTCAATCGTCAAATTTAATGCTTCACGAGCATTTTTTAGCTGTTGTC
CTAAAGAAAGTGTCATTGTTTCCGTCATTGTCATTGCTTTTTCTATATAAAAATTAGGTG
AGAAGTTTAAAGAGGTATAGCTTGTTTTGCAATCCTCAATTCATTAATCAAAGCGAATTT
CCCTAAATTAGCTAGAGTATACGAACGCCATTTGTGACGCTCGCTCAACTTACTTCACAC
TACCACAATTTAAACAGTAGAGATAACTCTGCTTAGGATCATTAAATTTTGCCAACATAC
CAAGCTGTTGCTGAGTTTGTTGAGGCAAAGGCAAATTCAACCATTCAACAGCTTTTAATT
GTAATTGCAATTTGAAATCACGCATTACTTGGCTTATCAAATCATCACTTTCATCAATTA
GCCACTGTGTGCTAAAGCGTTCGATTTCTGTTTCCCCTTTCGCTTTACGTTTTTCATTGA
TTAAGATTGTTAAAGCGTGATAGGCATCATCAAAATCGCCCAACTCATCAACCAACCCTT
TTTCAAATGCACTTTCCCCAAGCCAAACTTGCCCTTGAGCCACTTTATCTACATCACCTT
TCGACATTTTTCGCCCCTTGCTGACTAATTCAAGGAAACGGTCGTAGCCATTTTCAATGC
TAATTTGAATTAACTCACTTTGCTCTTTTGATAGCGATTTTAATGCTGTTTGTTGTGCAA
AAGGCGATGTACTAACACCATCTTCATTCACACCTAGTTTTTTCGCCGTTTTCTCAAAAC
TGACAGCTAAACCAAAAATACCGATAGAGCCTGTCAAAGTAGTTGGGCTTGCAATGATTT
TATCACTTGTTGCCGCAATCCAGTAACCACCTGAGGCAGCCATTCCGCCCATCGATGCCA
CAACAGGTTTGCCCGCTTGTTGCAAATCCTCAACCTCTTGGCGAATTAATTCCGATGCCA
TTGCACTCCCACCTGGGCTATTAATCCGCAATACTACGCCTCGCACGTCATCATCTTCAC
GAGCTTTTCTCAGCAATTTTACAATCGTATCACTGCCAGCAACTTCATCATCGCTTTCCC
CTAACACAATCGCCCCTTCAACATTCACAATAGCTATTTTATCCTTGCCTACCACATTAA
AGCGGTCAGATAACGACAAAGAATAGTCAAAAAAGTCGATATGGTTATAGTTTCCGTCTT
GATCTTCACCAAATTGCTCAATCAAGTCGAGACGAATTTGACGATGTGTTGCCACGTCCG
TCACCCATTTTTGCATTAAGGCGTATTGAGCATCATCACCTTTCACCGCTTTATATTGAG
CGATTAAACGGTTTGCTTCTGGCACTATTGTATTTGCATCAATCTGGCGATTTTTAGCAA
TCGCACTGCTGAAATTTGCCCATAATTGAGATAGCCATAATTGAGCATTTTGACGAGCTT
CTGCCGACATATCATCACGCAAAAACGGTTCAACGGCAGACTTATAGGTTCCAACACGGA
AAATATGCGGAACGACTTCAATCTTGTCTAGCAACGACTTGAAATAGAGAGTGGAATAAT
TTAAACCGTGTAAATCAACAAATCCTGCTTTGTTTAGATAAATTTTATCCGCATAACTCG
CAAGGTAATATTGTTGTTGGCTATATCCTTCACCAATTGCAATCACAGGTTTATTTGATT
GTTTAAAACGCTCAATCTCTTTGCCTACAAAGGTTAAAGAAGGAATATCGCCCCCTTCAA
AATAACTTAAATCAAGCACTAATCCTGTAATTTTTTCATCATACTGTGCTTTCTTTATTG
CACGCACTACATCAAAAGTTGATATTTTAATCGGCTCATTTGTACCACCTAATTCAGAAC
GTAAAAAGCGATTAAAATCACTAAATTCATCGTGATTATCCGCTAAATAACCATCTAAAT
TGAGTAATAAAGCCCCTTTACTAAATTCGACAGGTGTTTTGCTGTTAGCAGCATCACTTG
ACCATAACGCCATAAAAGCAAACCCTAACATCACAAATAAAATAAATACCAGACTTATCA
CAAATTCTCGAATACAACGAAATAGACGATAAGCCCCTTTGAGTAGATGTAGCATAAAAA
ATCCTTAGAAGTGAAGAGGGCTATTAAGCCATCATAAAATAGTAAGGAAATATAATCCTT
TCAAAAACTAGATTTGATTGTGCTTTTGTAAGCATAGATAGAAATATGTCTCTTTAATAA
TTCTATCTGATTTTTTCTTTGAAATGAATATTTGGCAGAATGAACATTTAGTTTTAGAAT
GGGAAACTATGATTGATCAGAAAGTATAAAAAATGGCAAATAAAAATCCTTTTTCTCTTG
ATGATATAACTCAAGACCACTCTACTTGGCAGACATTTAAACGCCTATGGCCTATGATTT
CCCTTTTTAAAATAGGGATTATTGTGGCGATGGTGGCAATGATATTTAACGCTGCTGCCG
ATGCATACTTGATCACAATGCTTAAACCTTTGATTGATGATGGCTTTGGCGTTGACTCTG
ATCGTAACTTTTTAAAAGTGATGGCATTTATTGTCGTAGGCCTAATTTTTGCTCGTGGTA
TCACCAGCTTTATTTCTGCCTACTGTTTGGCGTGGGTGTCTGGTAAAGTTGTGATGACAA
TGCGTCAAAAAGTATTTAAGCATTTAATGTTTATGCCTGTAACATTTTTTGACCAAAACT
CTTCAGGAAGATTACTTTCCCGTATTACCTATGATTCTGAGCAAGTAGCAAGTTCTTCGG
CAAATGCGTTGCAAAGCATGGTCCGAGAAGGGATCTACATTGTCTTTCTCGTCACAACAA
TGTTTTATTATAGCTGGCGTTTATCCCTTGTTCTTTTCATCATTGGTCCTGTGATTGCGG
TATTAATCCGAGTTGTGTCAAAACGCTTTCGTAAACTCAGCCGTAATATGCAAGAATCTA
TGGGAAGCATGACCGAAAGTGCCGAACAGATGTTGCGTGGACATAAAGTGGTGTTATCGT
TTGGCGGACAGAAAGTCGAAGAAGAACGCTTCAACCATACCAGTAACGATATGCGTCGCA
AAGGAATGAAAATGATGGCAGCAAGTACGATTGCCGATCCAATTATTCAAGTGATCGCTT
CTCTAGCCTTAGCGGTGGTGCTTTTTGTCGCAGGTTCGCCTGAAATTATCGGCGATGATT
TAACAGCTGGGGAATTTGCCGCAGTGATTGGGGCGTTAATGGGAATTCTACGTCCATTAA
AAACTTTAACCAACGTTAATGCCCAGTTCCAACGAGGAATGGCGGCAAGCCAAACGCTCT
TTACCTTATTTGATTTACCAACAGAAAAAAATGAAGGCACTTATCAAATTGAACGAGCCA
AAGGCGACATTCGTTTTGAAAACGTTACCTTTACTTATTTTGGTAAAGAACAACCCGCTT
TAAAAAATATCTCGTTTAATTTACCTGCAGGGAAAACCTTAGCGTTAGTTGGGCGTTCAG
GCTCAGGGAAATCGACCATTGCGAATTTGATTACCCGTTTTTATGAAATTGATTCGGGCA
ATATTTATCTTGATGATCATAAAATTCAAGAGTATACTTTAAACAATTTGCGTGAACAGT
GTGCAATTGTTTCTCAACAGGTTCATCTATTTAACGACACCATTGCGAATAACATTGCCT
ATGCAGCTAAAGACAAATACAGTCGTGAGCAGATCGAAGCTGCAGCTAAAGCCGCTTATG
CGATGGAATTTATCGAAAAAATGCCACAAGGCTTGGATACAGTAATTGGTGAAAACGGGG
TAAGTCTATCTGGTGGACAGCGTCAGCGTTTGGCGATTGCCCGTGCCTTATTAAGAAATT
CGCCTGTTTTAGTCTTAGATGAAGCTACTTCAGCGTTAGATACCGAATCAGAGCGTGCAA
TTCAAGCAGCCCTTGATGAACTACAAAAAGATCGCACTGTTTTAGTGATTGCTCACCGTT
TGTCTACCATTGAAAACGCCGATGAGATTTTAGTGGTGGATCAGGGAGATATTATCGAAC
GAGGATCACACAAAGTCTTGCTGGAAAAAGGTGGTGCTTATAAACAGCTATATCAAATGC
AATTTAGTGAATAATATACATTCTAATAATTTAGAGAGATTAGGTTGAATAGTAAATTTT
GTGAGCTAGTTCTCAGAAATATAATTTATGTTATACATTTCTTACAAAATTTAGGTAGAA
TACAAGAAATCAGACTATATTCTAGGAGTTATTATGAATTATCCAATACTTATAAACCAA
TTAAAAGAAGAATTTTTTAGTGGCTGGAAACCCTTTGAGGTAGCTTGGCTTTTCTTATTT
ATTGCAGCTCAAATTGGCGTATATATTTACTACCCCGATTCTATCATTGGAATGGTGGCA
GGTATTTCAGGTATTATCTGTAATGTTTTTGTTGGTAAAGGAAAAATCAGTAATTATTTC
TTTGGTTTAATTTTTGCATACAGCTATTTCTACGTTGCATGGGGGGCAAATTTCCTTGGT
GAAATGAATACAACGCTCTATGTTTATATCCCTGCGCAATTTATAGGCTATTTCCTTTGG
AAACAAAATATGCAAAAAGCCGAAGGAAGTGAGGCGGTGATCACAAAAGCATTAACTATT
AAGGGATGGACTGGATTATTAACTTTTATGGTTATTGGAACATTATTATTGGTTCAAGCC
TTGAAGGCCGCTGGTGGCAGTTCGACAGGTTTAGATGGTTTAACTACAATTATTGTAGTT
GCGGCTCAAGCATTAATGTTACTACGTTATCGTGAACAGTGGCTATTATGGATTGCCTTA
AATATTCTCTCTATCGTTCTTTGGGCTGAAAATCCATCAATGTACATAATGTATTCTGCA
TATTTATTAAATTCCCTTTATGGGTATTATAACTGGACAAAACTACAAAAAGCCTAATAA
ATAAAATCTCTTATAAATCAAAGGTTGAGACTTCTCAACCTTTCGTTTTTCCGCTATCCT
TGGCAAAAATTTTTTTCTTAGATAACACATTGCAACTGACATTACCGATCCATCAAATTG
ATGATGATACTTTTGACAACTTTTACGCCGAAAACAGTTTATTGCTGTTGGGGTCGCTAC
GCCAAAATTTTGTGGATGTTCAGCAACCTTTTTTCTATATCTGGGGCGGTAAGAGCAGTG
GCAAGAGCCATTTACTCAAGGCAGTAAGCAATCATTATTTGCTTAATCAACAATCAGCAA
CCTATATTCCGTTGGATAAATCCCATTACTTCGCCCCTACGGTATTGGATAATGGGGATC
AACTTGATGTGGTTTGTCTTGATGATATACAAGCGGTGGCCGGTGATGAAGAGTGGGAAT
TGGCTATTTTCGATCTGTTTAATCAGATTCGTGAACAGCAAGGGTTGTTTAATCAATGTA
AGAAAACATTATTGTTGATCAGTGCCGATTGTCCGCCACATCAATTAGCTATTCACTTGC
CTGACCTGCGTTCTCGCTTAACTTGGGGCGAGGTATATCGTTTGGCGGATCTTGATGATG
AACAGAAACGCATTATTTTGCAACGTAATGCACGCAATAAGGGGCTAGAGCTTTCAGATG
AAGTGGCGAACTTTTTACTCAAGCGGTTAGATCGTGATTTACAAGCCCTAATGCATAAAT
TAATGTTGTTAGATCACGCCTCGTTACAGGCTCAACGTAAGCTCACACTTCCTTTTGTCA
AAGAAATTTTAGGACTATAAATGGATCAACTTTCGCTCATTAATATTGCTTGTGAACGTG
GTGAAACTCGCTTGTTTGAAGGCTGTTCATTGACTATTTCGAGTGGTCAATGGTGGCAAA
TCGAAGGGCATAATGGCATTGGAAAAACCAGTCTATTGCGGATTTTAGCTGGGCTTGCAG
TGGCGGTAGAAGGCGAGGTGCAGTGGAATGGTGTTAAAATTCAGCAACAACGAGATCAAT
ACTACACTAATCTCTTTTATTTAGGGCATCACGCAGGGGTTAAGCCTGAACTGACCGCTT
GGGAAAATCTGCGTTTTTTCCAAAAAATTCAAGGGTTGCCTTTAGATGATGAAGCCCTTT
GGAATGCCTTAGGAAAAGTGTCGTTGATTGGGCGAGAAGATTTGCCTTGCTCGCATTTGT
CGGCTGGGCAACAACGTCGAGTGGCTCTGGCAAAATTATGGCTGACCAAAGCGACGTTAT
GGATTTTAGATGAGCCTTTTACTGCGATTGATAAAAAAGGGGTTGCGGAACTGATCGCCC
ATATCGAACAACATTGTGAGCAAGGGGGTATGGTGATTTTTACCAGCCATCAAACCGCAG
AAAGTAACAAAGTTCAAGTGTTATCGTTAGATCCATTTAGAGTATAAAATAACCCTATGA
TTTTACTGACTATTATCCAACGAGAATTAACCATCGCCTTTCGTAAACCTGCGGAAATTT
TAAACCCTTTATGGTTTTTCTTGATTATTATCACAATGTTTCCGCTTTTAATGGGGCCTA
ATCCTGAATTACTCGCTAAAATAGCCTCTGGAACTGCGTGGGTTGCGGCGGTGCTTTCAG
CCTTGCTCTCTTTTGAGCGACTATTTCGTGATGATTATTTAGATGGTTCACTAGAGCAGT
TGATGTTGCTACCCGTCGGTTTGCCGCAAGTGGCGTTAGCAAAAGTGATCGCACATTGGC
TATTAACTGGCTTGCCTTTAATTCTGCTTTCGCCGATTACGGCGATTTTACTTTCTCTTG
AAACAGAAGTCTGGTGGGCATTGGTTTTAACCCTATTGTTAGGTACGCCGATTTTAAGTT
GCCTTGGGGCAATCGGGGTTGGATTAACTGTCGGGTTGAGAAAAGGTGGTACGCTACTCA
GTTTATTGATCTTACCGCTCTTTCTACCTGTATTGATCTTCGCCGCTGCCGTGTTAGAAG
CCTCAACCTTAAATATGGGATATACAGGGCAACTTGCTATTTTAGGGGCAATGTTAGCCC
TCGCATTAACCTTTTCGCCTTTTGCAATCGCAGGGGCGTTAAGGGTTAGTTTACAGTAAC
AAGCGGTAATTTGAACCCTATTTTTTGTAATAACTTGGAGTTTTTATGTGGAAATGGTTA
CACCCTTACGCAAAGTCTGAAACACAGTACCATTTGCTAGGGAAGGTGCAGCCTTGGCTT
GCAGTCTTAAGTTTTTTATTGCTTTCAGCAGCATTTATTATTGGCTTGGCATTCGCCCCA
AAAGATTATCAACAAGGCGATAGCTATCGCATTATTTTCATTCACGTTCCAGCGGCAATT
TGGTCGATGGGTGTTTATGGCTCAATGGCAGTTGTTGCACTCATTGCAGCGGTATGGCAA
ATTCGTCAAGCACATCTGGCAATGATCTCAATGGCACCGATTGGAATGGTCTTTGCCTTC
CTTTCTCTTGTGACAGGAGCAATTTGGGGCAAGCCGATGTGGGGAACTTGGTGGGTATGG
GACGCACGTTTAACCTCTGCCTTAGTACTATTTTTTCTCTATCTTGGCGTAATGGCACTC
TATTCAGCTTTCCAAGATAAAAATACGGGTGCAAAAGCGGCTGGTGTACTTTCAATGGTA
GGCGTAATCAACTTACCGATTATCCACTTCTCTGTGGAATGGTGGAACACGCTACACCAA
GGGGCAACCATCACTAAATTTGATAAGCCTTCAATGGCAACCGAAATGTTAATCCCATTA
TTATTGGCGATTTTTGGCTCAATGATCTTTATGATTTGGTTAAGCATTGTGCGTTATCGC
AGTGCATTACTTCAAGATGAACGCAAACGCCCTTGGGTGCGTGAACTCGCAAAATTAAGT
AAATAGGAGAAAATATGACCTTTCAATTTGCATCACTCAGTGATTTTTTCTCAATGGGCG
GTTACGGCTTCTATGTATGGCTCTCTTATGGAATTACTTTTCTTTCTGTCGGTCTGTTAG
TTTGGCAAAGTAAACGTGAAATTCGTCAGACGTTGCAGTTGGTGAAAAAAGAGCAAGCGA
GAGAAGATCAACTCAGTAACAAGCGGTAATATACCAAATAATCTTTTCTAAGGTAGGCAA
GAGCCTACCTTTCTTTTTGTTAAAAAATTGTGATATAACTCACAAATCCAACATTTGCTT
ATTTTAATAAATTACTGTTTTGATAAACTAATCTGGTTTATTGATCTACATCATTTTATT
TTGTGGGGGCTTTATGTCGGTATCACATCAATCATCAAACCCAATAACAAGGAATGGACT
TATTCTGTTATTTGATATTGTTTTATTCTTTGTCTTATTAAATACATTACCTTTTGAACC
CACTGTAAGTAAAGGTTTAGCCTTATTAGTATTTGTTGCAGTTTTATGGCTTACGGAAGC
TCTACACGTTACAGTAACGGCTCTACTTGTGCCTGTTCTGGCGATTGGTCTAGGGGTAGT
AAAATCTAAAGAAGCCTTAAGTGCTTTTGCTGATCCAACTATCTTCCTTTTCTTTGGTGG
TTTTGCTTTAGCTACAGCATTACACATTCAACAGCTTGATCGCCTGATTGCAAATAAAAT
TATGGCAATGGCAAAAGGAAAATTATCCGTTGCGGTGATTTACCTATTCTCTGTTACTGC
ATTTCTTTCAATGTGGATGAGTAATACAGCAACCGCAGCAATGATGTTACCGCTTGCAAT
GGGGATTTTAAGTAAATTAGATAAAGAAACTCACCACAACACCTATGTCTTTGTATTATT
AGGGATTGCTTATAGTGCAAGTATTGGTGGAATGGGGACGTTGGTTGGTAGTCCACCAAA
TGCGATTGTGGCATCACAGCTGAATTTAACTTTTGCAGATTGGTTAAAATATGGCTTGCC
GATTATGTTTATCTTGATGCCATTAATGATCGCAACGCTATATGTGGTATTTAAACCGAA
ATTTGATGTTACTTTTGAGCATAGTTTTGAAAAAATTGAGTTAAATCGCGAGCGTATTAT
TACCCTTTCTATCTTTGGCGTTATCGCAATTTGTTGGGTATTTGGCGATAAAATTAACCC
ACTAATTTCTGGCTTATTAGGGCTACAAGGTAAAATTGGTAGTTTCGACAGTATCGTTGC
TCTTTTTGCTGCAGTCTTAATTTGTATCACTAGAGTTGCTTCGTGGGACGATATTCAGAA
AAATACCGAATGGGGCGTATTAATGCTTTTCGGTGGCGGTTTAACCTTAAGCTCAGTGCT
AGGTCAAACAGGGGCTAGTAAAGTAATGGCAGATGGTATCGTATTCTTAATTGAAGACGG
ATACTTCTACCTTATCGGATTACTGGTTGCAGCATTTATTATTTTCTTAACAGAATTTAC
CTCTAATACAGCAAGTGCTGCATTATTAGTACCAATCTTTATTTCTATTGCTCAAGCCTT
AAATATGCCGCCAGTAGGGCTTGCATTAATTATCGGCTTAGGTGCGTCTTGTGCCTTTAT
GTTACCAGTTGCAACACCGCCAAATGCGATTGTATTTGGTACAGGGCAAATTAAACAGAG
TGAGATGGTGAAAGCTGGTTTCTGGCTTAACATTATCTGTATTTTTGTCATTGCAACGGC
AGGGTATTTGTTCTGGTTGTAATCCGTATCTTTATGCAAAAAGCGGTCACTTCGTGGCCG
CTTTTTGCATCTTAAGGAAGATAGGATATTGGCTCGATTTGAATGTTTTTGAGAAGATTG
TGTCAAAGAACATAATTACTTTATTTTATGAAGAAATTCATAAGATCAACGAATAATTTG
ATCTACATTACCCAAAATATAATTGAAACTGTTATAATCGCCCCGTTTTTTATTTTTGAA
AATCAAAAGAGGAACTAACTATGTCCGTAAAAAAAATGGCAGATCTTGACCTAGCAGGCA
AACGCCTTTTCATTCGTGCAGACCTTAACGTGCCTGTTAAAGATGGCAAAGTTACATCAG
ACGTTCGTATCCGTGCAACAATCCCAACATTAAAATTAGCCTTACAAAAAGGGGCTAAAG
TAATGGTGACGTCGCACTTAGGTCGTCCGACTGAAGGGGTATTTGAAGAAGCAAACTCTT
TACAACCTGTGGTTGATTATTTAAATGCTTCAGATTTAGGTGTTCCTGTTCGTTTAGTGC
GTGATTACTTAGATGGCGTTGATGTAAAAGAAAACGAAATCGTGGTGCTTGAAAACGTGC
GTATTAACAAAGGTGAGAAGAAAAACGATCCTGAGTTAGCGAAAAAATATGCGGCACTTT
GTGATGTATTTGTAATGGACGCATTCGGTACCGCGCACCGTGCAGAAGGTTCAACTTACG
GCGTGGCAGAATACGCACCAGTTGCTTGTGCAGGTCCATTACTTGCAGCAGAATTAGATG
CTTTAGGTAAAGCATTAAAAGAGCCACAACGTCCAATGTTAGCAATCGTGGGTGGTTCAA
AAGTTTCAACTAAATTGACTGTATTAGACAGCCTTTCAAAAATCGCTGACCAATTAATCG
TAGGTGGCGGTATCGCAAATACTTTCATTGCGGCAGAAGGCAACAATGTAGGTAAATCTT
TATACGAAGCGGATTTAATTCCTGAAGCACAACGTTTATCTAAAGCAACAAACATTCCTG
TGCCAGTTGATGTGCGTGTTGGTTTAGAGTTCTCTGACACTGCTGCGGCAACGCACAAAG
CAGTAAACGAAGTAGCTGCAGAAGAATCAATCTTTGACATCGGTGATAAATCAGCGGAAG
AGTTAGCAGAAATTATCCGTAATGCGAAAACAATCCTTTGGAATGGTCCAGTTGGTGTAT
TTGAGTTCCCTAACTTCCGTAAAGGTACTGAAGTGGTTGCTCAAGCTATCGTTGATGCGA
CAGCAAACGGTGCATTCTCAATCGCAGGTGGCGGTGACACATTAGCAGCAATTGATATGT
TTGGTATCGCAGATAAAATCTCTTACATCTCAACAGGTGGCGGTGCGTTCTTAGAGTTCG
TAGAAGGCAAAATCTTACCAGCGGTTGAAATTTTAGAGAAACGTGCGAATAGCTAATTTT
ATTCACTTTCCCCCTTTGAAAAAGGGGGATTAAGGGGGATTTAAAGATCTAAATGTTCGT
GTAATCGAGTAAAAATCCCCCCTAGCCCCCCTTTTTCAAAGGGGGGAAGATAAAAATCCC
AAACTAGAAGGAAACAAAAAATGGCAAAATTATTAGACATCGTAAAACCAGGTGTTGTAA
CAGGTGATGACGTACAAAAAATCTTTGCTTATGCAAAAGAACACAACTTCGCACTTCCTG
CGGTAAACTGCGTAGGTTCAGACTCAGTAAACGCAGTATTAGAAACTGCAGCACGCGTTA
AAGCACCAGTTATCGTGCAATTCTCAAATGGCGGTGCTCAATTCTACGCTGGTAAAGGTA
TCAAACCAGCAAGTGGTGCTCGTGCAGATGTATTAGGTGCAATCGCAGGTGCAAAACACG
TTCACGAATTAGCGAAAGAGTACGGTGTTCCGGTGATTCTTCACACAGACCATGCTGCGA
AAAAATTACTTCCGTGGATTGACGGTATGTTAGAAGCAGGTGAAAAACACTTCGCTGAAA
CAGGTCGTCCATTATTCTCTTCACATATGATTGACCTTTCAGAAGAGCCAATCGAAGAAA
ATATGGAAATTTGCAAAAAATACTTAGAGCGTATGAGCAAAATCGGTATGACCCTTGAAA
TCGAAATCGGTATCACTGGTGGTGAAGAAGATGGCGTAGATAACAGCGATGTTGATGAGT
CACGTTTATATACACAACCAGAAGATGTGTTATTCGTTTACGATTCATTAAACCCAGTAA
GCCCACGTTTCACTGTTGCAGCAGCGTTCGGTAACGTACACGGTGTTTACAAACCAGGTA
ACGTAAAATTAAAACCATCTATCTTAGGTGCATCACAAGAGTTCGTATCTAAAGAGCGTG
GCTTACCTGCGAAATCAATCGACTTCGTATTCCACGGCGGTTCAGGTTCTTCACAAGAGG
AGATCCGTGAAGCAATTGGCTACGGCGCAATCAAAATGAATATCGACACAGATACACAAT
GGGCATCTTGGGCGGGTATTTTAGATTACTACAATGCAAACAAAGATTACTTGCAAGGTC
AATTAGGTAACCCAGAAGGCCCTGATTCACCAAACAAAAAATACTACGATCCACGCGTTT
GGTTACGCAAAATGGAAGAGTCTATGTCTAAACGCTTAGAGCAATCTTTCATTGACTTAA
ATTGTGTAGATGTATTGTAATTTTTAAATATAGCTTTTCGTTTCCCTTCCCCCGTTTACG
GGGGAAGGTGCCGAAGGCGGAAGGGGGCAATTAATTTAAACGAAAATTTTGTAACATCGT
TGTAATTCCCCCCACTCTAACCTTACCCCGTAAACGGCGGAAGGGATTATTTCTTAGCCT
TTCAAAATAACTATGGCACTTCCACTTCTCGATATTCAGTCCGTCAGTAAACGCTTTACT
GATCGCATTGGCATTTTCCGTAAGCAAGATTTTTATGCGGTAAAAAATGTTTCCTTTAGC
TTATATCACCAAGAAACCCTTGCGATTATCGGGGCGAACGGAGCGGGGAAATCCACCTTA
GCCAAAATGCTCGTAGGTATTACTGAACCAACGTCGGGCAAAATGTTTTTCAAAGATCAC
GAATTGACCTACGGTGACTACGCTTTTCGAGCGAAGAAGATTAGAATGATTTTCCAAGAT
CCAAATGATGCCTTTGATCCCAATTATAATATCGGGCAGATTTTGGATTCGCCACTGAAA
CTTGCTACCCATCTTTCTGAAGAAAAACGTAACGAACGGATATTTAAAACCTTAAAATTA
GTTGGTTTGTATCCTGAACACGCCTTGATTCATATAAAAGAGGCATCAAGTAGCCAAAAA
CAGCGGATTGCATTAGCAAGAGCGTTGATTCTCAATCCTGAAATTATCATTATTGACGAC
ACACTCAGTGCCTTAGACTTTTCGGTGAAAACACAATTAACTAACCTAATGTTAAATTTA
CAGGAACGTTTGGGATTATCCTATATCTATGTTGGACAGAATCTCGGTATGATTAAGCAT
ATCGCAGATAAATTGATGGTAATGGATCAAGGTGAAGTAGTCGAATATGGCAGTACCAAA
GAAGTGCTATTGAACCCTCAACACCCAATCACAATACGTTTAATCGAAAGCCATTTTGGC
AAACGCCTCACCCCAGATGCTTGGGCAAATTAAAAAGGAGATGTTATGCAACTTATTGAT
GCAATCAAACAACGCAAAACAATAAAAATGTTCAATAATCAAGTTCAGATTAGCCGTGAA
GAACTCACCGAAATGATCAAACTTGCCCAGCTTGCTCCATCAAAAGCCAATCTTCAACCG
TGGCGGTTTGTGATATTGGATCAGGCAGAACAAAAACAGAAACTGTTGGATAAAGTCGCC
TTTAACGCACCGCCTTGCGAAAGTGCTTCAGCGGTAGTCGTCATTTTGGCGGATCTTCAT
TATGAAAAGTTACTTGGCGATGTGTTAGATCATTCTATTGCAAGCGGCTGTTTACACCAA
AATTTTCGCGAAAATTCCTTTAATTTCTTAATGGGCGTACACAATACACTCAGCCCACAG
GATATTCGAGATCAAGTGTTGATTGATACGAGTTTAGCGACAATGCAGCTAATGTTAGTT
GTCAAAGAGAAAGGTTACGATAGCCACGCTATTGGTATTTTTGATCGTAAGGCAGTGTTA
GAAGTCCTAGAAATTGACAGCGAACGTTATGCCCCAGTGATGTTATTAGCGATTGGCAAA
GCGGCTGTGCCAGCCTTACCAAGCGTCCGTTTACCGACAGAATATACGGTTTCGTGGAAT
GATGGAAAACAATTCCGTAAATAATTTACCCTGATTCAAGCAGTCAGATTTGTTAATTCT
TTTACAAAAAATTGTTAAAATCTCACCGCTTTTATTTTATTGAGAAACAACTATGAATAC
ATTAAACAACATTCAGTTAAAACAAAGTATTTTTAGCAAAATTATCTTTGCAAGCCGTTG
GTTACAACTTCCTATTTATTTAGGTTTAATTGTGGTACAAGGGATTTATGCCTATAAATT
CTTAAAATCCTTATGGAATTTAGTGGTTAATCTCGGTGTGATGGACGAAAACACTATTAT
GCTAGCAGTGTTAAATCTTATTGACGTGGTAATGATTGCAAACCTATTAATTATGGTGAT
TGTCGGGGGGTATGAAACCTTTGTATCACGCTTAAATGTTGATAACCACCCAGACCAGCC
GGAATGGCTCGATCACGTGAATGCTTCTGTGCTAAAAGTGAAGCTCTCAATGGCGATTAT
CAGTATTTCATCTATTCACTTACTGCAAACATTTATCAACGCTGCAAAGTTAAGCCCTGA
AACAATGATGTGGCAATTATTAATCCATATCGGCTTTATTTTATCGGCGATTGGCGTGGC
TTATACGGATAAATTATTAAATAGTGTCGCACACGCGAAACATTAGTTAGATGTTTTTAA
GTATACTTGATATAACTTGGCTAGGCATAGTATTGACAGTATTCCTGAAGTTTGTCTACT
ATGCTCTATCCTATCTATACCGATCTAAAAAACGATAATAATTCACCCCAATTTTAAGTG
CCATTTGTTTGACAAGTTTTCCGCCAAATAAACTTGGCACTTTCAGGGCTTCAAAAATAC
GCAAACGCTCGTCATTGCCCTCAATGGCTTCGGCGATAATACGACCTGCAAGCCCTGTTA
GTGCAACGCCGTGACCTGAAAAGCCGTGAGCAAAATAAACATTAGACTTCACTCGACCGA
AGTGAGGTGAGGCATTTAGAGTCATATCAATCGGCCCACCCCAACCATAATCAATTTTGA
CATCTTCAAGTTGAGGGAACACATCAAGCATATTACGACGCATTTTTGCCATCATATCGA
CATTTGAACTGGAATCGCTACCAAAGAGTAAGCGGTTATCCGCACTCAAGCGGTAATAAT
CAAGCAAAATATTGTTATCGCAGACAGACATACCATTATTGATAACACTATCCGCCATTG
CTTGAGTTAATGGCTCGGTCGCAATGATAAAACTTTCCACAGGAAGAATTTTTCGAGCAA
GTTTGAAACCAATTTTTTTATTAGATTTAGCGTCAATGTAGGCATTTGTTGCTAATACAA
CATTATCTGCGGTAATAGTGCCTTGTGGAGTAATAACTTTAACTTGTTTACCTGAAAATT
GCAGATCAAGGGCTGGGGTGTGTTCGTAAATTGTGCCCCCTTGCTCTAAACAGGCTGCGG
CTAAACCGAGACAATAATTTAGTGGATGTAAATGTCCTGATTGACTATCGTACAATGCAC
CACAATAAATTTTACTGCCTAAATGTTGCTCTAACTTTGCCTTATCCCATAGTTGCATAT
GTTGATAGCCAAATCGTTCACGGCTCTCTTTTTCAATTGCAACTAAATCGTCCATTCGAC
GATGATTTAACGCAAGCGTTGCATATCCTTTCTTCCAGTCACATTGAATGTTGTAGGTTT
TGACACGCTCGTCAATAATGTTGATCGCCTCAAGGGACATATCCCAAAGTTTGCGGGCAT
TTTCTTCGCCAACTTGTTCAATATATTCATCAATCCCTTCTTCAAAGCCATTGATTGCTT
GTCCACCATTACGTCCCGAAGCACCATATCCAACCCTTGCACCCTCAACAACAATCACAT
TCTTACCTTTTTCTGCTAGCTCCAATGCGGTTGAAAGACCTAAAAAGCCTGCACCAATTA
CGCAAACGTCCGTAGATTGATTGCTTGAAAGATGAGGTAATTGAAAATGAATATTACGAG
TATCGGAATAGTATGTGCGAATATGTTCTTGATGTGCAAAAGTCAGCATAAAAACCGTTT
TAATGACACTAAATGAAATTAGGAAGTTAATTTGAAATGGCACACCCGAGAGGATTCGAA
CCTCTGACCGCTCGGTTCGTAGCCGAGTACTCTATCCAGCTGAGCTACGGGTGCGTATTT
GAAAAGAAACGGTGTTATTTATTTTATCAGCGACCATTTTATCCTGATAGATAAAAATAA
AATGGCGCACCCGAGAGGATTCGAACCTCTGACCGCTCGGTTCGTAGCCGAGTACTCTAT
CCAGCTGAGCTACGGGTGCGTGATAAAGTAAATGGCGGTGAGAGAGGGATTCGAACCCTC
GATGGAGCTTTTTAACCCCATACTCCCTTAGCAGGGGAGCGCCTTCAGCCTGCTCGGCCA
TCTCACCACTCACTGTGTCTGTGGGCGTGCATATTACTAGGTTCTGGAAATATGTCAAAT
TATTTTTGCAAAAAAATTAAAATTACAGACCGCTTGCCTAGTTACTAATCAAAACGGTGA
ATTTATAACATTTCTTACATAAAGGCTAAACTTTTCATAGGGTTAGTTTTTTTCATACCA
AATTTTATTGATATAGAGCGTCACTTTTCCAACAGGAGTTTCAACTTGAATTTCATCATC
AATTTGTTTGCCAATTAATGCTCTTGCAACGGGGGAATCAATCGAAATCCATTGTTTTGC
AGGATCAAATTCATCACAGCCCACAATCCGATACTGCTTGATTTCACCCTCTTCATTTTC
TAGTTCAACCCAAGCACCGAAAAAGACTTTGCCTTCTTGAGTAGGGTGGTAATCGACAAT
TTGTAGCACTTCTAAACGTTTTGATAAAAAACGTACACGGCGATCAATTTCACGCAAACG
GCGTTTACCATAAATATATTCCGCATTTTCACTACGATCACCTAATGCCGCAGCCTCAGA
TACCGCCTGTGTGACCTTTGGTCGTTCATCTTTCCAAAGATATTTCAACTCTTGGTCTAA
TACTTGCCAACCAGAACGAGTTATGTAATTTGATTTTGCCATTAGCTTGCAAACTCCACA
ATGCCCGTAACTTTTCCTGCTTCATTTACCGCTATTAACGAGTGAATGTGTTTCTCTTTC
ATATACTCTTCTGCGTGAGCAAGGAAAGTGCTATCTAAAATCGTTTTTGGATTACGGCTC
ATAATCTCTTGAGCAGTTTTATTTAGGCTTTCTGCACCAAATTTAGCAAGTGTACGACGA
ATATCACCATCGGTAATAATACCCTGCAATTGCTCATTTTCCATAACAATAGCTACCCCC
ATTCGTCCTTCATTCATTACATTCAAGCAATCGCTAAAACTGCAAAGCGGACAGATAATA
GGCAATTTTTTCTGCATAACATCACGCACACGACAAAGCAATTTTCTACCAAGGCTGCCA
CCAGGGTGGAAACGAGCAAAGTCTTCCGCTTTAAAATCTCGAGCTTTAATCAGAGCAATC
GCTAAGACATCGCCCAATGCCATAGTCACTAAACTTGAGGTCGTCGGGGCAAGGTTATTT
GGACAGGCCTCACGCTCAATACTAATATCAAGGGTTATATCTGCGTGATGAGCCAATGTT
GATTGCAGATTTCCCGTCATTGCAATAATTTTATTCCCAAAATTTTTCAAACTTGGGATC
AGTTTATTTACATCATCAGTTTCACCGCTGTAAGAGATTAAAATCACTACATCAATCGGT
TTCAACATACCTAAATCGCCGTGAAAGGCTTCCGTTGGGTGTAAAAAGAAACTTGGTGTG
CCTGTTGAAGCAAAGGTTGCAACCATCTTCTTACCAACTAATCCTGACTTACCAATACCT
GCAACTACAACTCGTCCTTCGCAGTTTAATATCATATCAACGGCTTGATTAAAGGCTTCA
GATAAGTGTTGATTGAGGCGAGAAATAGCTTGTGTATAAAGGTGTAGAGCCTCATTTGCA
ATTGGAAGATGGTTCATAACGAATCCCTGCTTAAAATAAAATATTGAGCGAATTATACGC
TAGTTTAAGAAAATAAGACTATCTAATCTCCATGAAATTATATAGTCGTTCTGCTCTTGA
TTTATCTATTTTCTCAAGTTGAGATAGTGCTGTTTTTTGCTTCTCAATATCCTTCTTCAT
ATTGGCACATAAGGCGATATTTTCTAGTGTATCTGCTTGATTGTAATAGGCTTCTTGACT
GGTTAATGCCGTTTCAAATTGCTGATAGGCTTTGTCGAACTGTTTTTGTTTGCACAGAAA
GGTACCGTAGTTATTCAATACATCAGGGCGAACTTGATTGTTTTTGCTCTGTGTTTTACT
TAACTTCAAGGCTTGCTGGTAGGCTTCTTCTGCTTTTTGGTTATCGCCAGTTTGTTGGTA
ATAATAGGCAAGCGCAGAGTGCGGTAGGTAGTCTTTTACATCATGTTCAAGCGCTTTGTC
AATGTTCTCTTTCGCTTTTGGAAAATCAGATTGTTCAAGGTAAGCAAGGGCCAAATTAAT
GCGAGCTTTGACGGCTTCCGAGCGGTTAAAATCCACCTGAGTAGTTTGGTTCGCACAAGC
AACAAGCCATAATGCCACGCTACAAGCGGTCAAATTACGGAAAAATTTTGCAAAGGTCAT
TTGACTTCCCTCTATGTAGGGACACACCGCGTGTGTCCGCCGATACGAATTACGATTGTT
GGAACGGACACACGCAGTGTGTCTCTACCTTGAAATATACTACTGATTTTGAACCGCAAT
CCCTTCGCCGAATTTACGTTTTTCAAAGGTGCGTTTAGTGCGGTCAATCACATCACCTGC
AAGTTGCCCACAGGCAGCATCAATATCATCACCACGAGTTTTACGCACTGTCACCGTAAA
ACCATATTCCATCAAAGTTTTTTGGAAGCGATCAATACGTGTATTTGAACTCTTCGCATA
AGGTGCTTCCGGGAACGGGTTCCACGGGATCAAATTGATTTTACTTGGGGTATTTTTTAA
TACTTCAGCAAGCTGATGAGCGTGTTCCACATCATCATTGACATGGCTTAGCATCACATA
CTCAATCGTCACTTTACCGTGATTAGCGTTTGATACTTCTAAGTATTTATTCACCGAATC
AATTAACATTTTAATGTTATATTTTTTATTCAGCGGAATTAATTCATTACGCAACTCATC
ATTTGGTGCGTGCAATGAAATTGCTAATGCAACATCAATCTGCTCACGCATTTTATCCAA
CGCAGGCACAACCCCTGATGTTGAAAGAGTCACACGGCGTTTAGATAGACCATAAGCAAA
ATCGTCTAACATAATTTCCATTGCTGGAATAACGTTATTCATATTTAGCAATGGCTCACC
CATTCCCATCATCACCACATTGGTAATCGGACGAATGCCCGTTACACCAAAGTTACCGAT
AATTTTTGATGCACGCCACACCTGCCCGATAATTTCAGATACGCTTAAATTACGGTTAAA
GCCTTGCTGTGCCGTTGAACAGAAAGTACAAGCCAAGGCACAACCCACCTGCGAAGAAAC
ACACAAGGTGGCACGATCATCTTCTGGGATATATACCGTTTCAATTTGCTGATCGCCAAC
CCACATCGCCCATTTGATTGTGCCGTCGGCAGAACGTTGTTCTACGGCAACTTCAGGTGC
TTTAATCTCAGCGATCCGTTTTAATTTTTCACGCAACACCTTATTGATGTTGGTCATATT
ATCAAAATTATCTTCACCAAAATGATAAATCCATTTCATCAGCTGATCAGCACGAAATGG
CTTCTCGCCCATTTCCGCAAACAGTTCACGCATCTGCTGACGGTTTAAGTTTAATAAGTT
AATTTTTTCAGTTTTGGTTGAATTGCAACTTGCATCGGTTGCTTGAATTTGTTCAGACAT
TGTTTGAAAGCCTCGTTGTTACACGGTTTGTGGCAAAAGGTTAGTTTTGCTGGAATTTAG
TTAAATTAAAGGCGGCAATTCTACTGTTGTCTGCTCATTTAGGCTAGTGATTTTTACAAG
ATTTGAAAAGTTGAAATAATGAATTTTTCGACGGGGATCACAAAAATAGTTCGGCTTGCG
ATAAACAAGCCGATATTCACTTAAATGCTCGCAATTTGCTCAAATGTTTTTGGTGATTTC
TCAACCATTTTTAATAATAAAACCGCTTGTGAAAGATTTAATTTTTGGCGAATGGCTTTC
ACTTCTTCAGGGGTAATTACTATCGGATCGGGAACTTCTACGACAGTGGTTTTTAGTGTG
ATTTTGCCTTTTAAATGCAACTCTAATGCTTGCATCCCTTCCATTAGTTCATTAAATAAT
TTTCCCATATATTACCTCACTAAAGATTTTAAATAGCTTAATGTATTCGCCAAAACCACA
CGTTCTTCATTAGATAAATCGTCTTGTTGGTTTTTATTGTAGGCGTGGAACAACTAAACT
TGTTTCCCTTGCACATAATAGTAATAGATTACCCTAGCTCCGCCTCTTTTTCCTTTTTGT
CTAATAATATCTACAATACGCAATTTTCTTAGTCCCCCAGTACCTTGAATAAGCTCTCCC
TTATCGGGAAATTTTAATAACTCATTTTGTAATAATCTAAATGTGTCATCGTCAAGATAC
TTTTTTCTATATTCCTCAAAAGGCGGTAATTCCACAAAAGTGACATTCATTATTCTACTC
CTATTTTTAAGTTAAATATACGTTTAAAACGTATAGTTTATGGAAAAACAGAAAAAGCCT
AATCGAAATACAAAAAAGGGAAAGAACAAGAGATAAATTTTTCGACAGGGATCGAAAAAA
TAGTAATAAAGTTAAAAACAAGCGGCTAGATAAGACAAAAAGTTTGTAAAATAAAGTGAT
TGATGAAAAGTAAGTGGTGGGCGATACCGGTCTCGAACCAGTGACCCCCTCCTTGTAAGG
GAGGTGCTCTCCCAACTGAGCTAATCGCCCGAATACCTTGCGGTTTCGACTAGTTTAAAC
ACTTGGATTAAGTGGTGGGCGATACCGGTCTCGAACCAGTGACCCCCTCCTTGTAAGGGA
GGTGCTCTCCCAACTGAGCTAATCGCCCACTTAAGATAAGCATTTAAACTAATGGGAAGT
TTGAAAGGTTGGTACTTTAAAAAAGTGGTGGGCGATACCGGTCTCGAACCAGTGACCCCC
TCCTTGTAAGGGAGGTGCTCTCCCAACTGAGCTAATCGCCCTTTTCAAACTAAATTAGAT
TGTAACAACGGACTTCAAAAGTTGAAGTGGTGGGCGATACCGGTCTCGAACCAGTGACCC
CCTCCTTGTAAGGGAGGTGCTCTCCCAACTGAGCTAATCGCCCGTCGTTGTGGGGTGGCA
TTATAGAGTTCAAAAATTTTCAGTCAATCCATTTTTGCTATTTTTTACTTGTTCGTTGAA
TTTTTCGCCCAAATTGCTGATTTTCTACTAGGATTTCCGCTCAAGAGGGGTAAAATACGG
AAATCTTTTTGTTTATCAAAATCAAAAAAATATAGGCGATAATATGAAAATTGAAACCCT
TTTCCCTTTAGATCCGAATGTAAAAGTGCGTACTCGTTTCGCACCAAGCCCGACAGGCTA
TTTACACGTTGGTGGCGCAAGAACCGCACTTTATTCTTGGTTGTATACTAAACATAACAA
CGGCGAATTTGTATTACGCATTGAAGATACTGACCTTGAGCGTTCTACCCCCGAAGCAAC
CGCTGCGATCATTGAAGGAATGGAATGGCTTAACTTGGCGTGGGAACACGGCCCTTATTT
CCAAACAAAACGTTTTGATCGTTATAACCAAGTGATCGATCAAATGATTGAAGAAGGCAC
AGCATACCGCTGCTATTGTTCCAAAGAGCGTTTAGACGAATTACGTGCAAACCAAGAAGC
GAATAAAGAGAAACCTCGTTATGACCGCCATTGCTTAGGCGATCATTCACACGATCCAAG
CGAACCGCACGTTGTTCGTTTTAAAAATCCAACAGAAGGCTCAGTGGTCTTTGATGATGC
CGTGCGTGGACGCATTGAAATCAGCAACAGCGAATTAGACGACTTAATTATCCGCCGTAC
CGATGGTGCACCGACCTACAACTTCTGTGTGGTTGTAGATGACTGGGATATGGGCATTAC
CCACGTTGTTCGAGGTGAAGATCATATCAACAACACACCACGCCAAATCAACATCTTAAA
AGCGTTAGGAGCAGAAATTCCAACTTACGCGCACGTTTCGATGATTAACGGCGATGATGG
TCAGAAACTCTCTAAACGTCACGGTGCAGTCAGCGTAATGCAATATCGTGATGATGGCTA
TTTACCGGAAGCCTTAATTAACTATCTCGTACGTTTAGGCTGGGGACACGGCGATCAAGA
GATCTTCACTCGTGAAGAGATGATTGAGTTATTCGACATTCATTCTGTCAGCAAATCAGC
AAGTGCCTTTAACACTGAAAAATTACAGTGGTTAAACCAACACTATATGCGTAGTTTGCC
TGCAGACTATGTAGCAAAATACCTTGAATGGCATATGAATGATCAAGGAATTGATTTCTC
TCAAGGACCTGCATTAGCAGAGATCATTCCAGTCTTAAGCGAACGTGCAAAAACCTTAAA
AGAATTAGCAAGCCAAAGCCGTTATTTCTATCAAGAATTTGATAGCTACGATGAAAAAGC
GGTCGCAAAAAACTTCAAAGCAGAAGCAGTTGCACCACTTGCAAAATTATTGGAAAAATT
GACCGCTTGTGATGATTGGAGTGTTGAAAATATCCACGATGCAATGAACCAAACCGCCGC
AGAGCTTGAGATTGGTATGGGTAAAGTGGGTATGCCATTCCGCCTTGCCGTAACAGGCTC
AGCGCAGTCGCCATCTATGGATATTACTGCGAAATTAGTTGGCAAAGAGAGAACGCTTGC
GCGTATTCAAAAAGCGATTGCGTTTATTGAAGCACAGAACTAGTTAGTTTTTAATCAATT
AATCTGTTTGCACTGTTTTCAGATTGACAGAAAAAAAGCGAGAGCATATCATTTCTCGCA
ATTTTGGGGATATAGCTCAGTTGGGAGAGCGCTTGAATGGCATTCAAGAGGTCGTCGGTT
CGATCCCGATTATCTCCACCAAATTGATTTCAGCAGATCTAGACAAACATAATATAAAGC
CTTGAAATGTAAAAACTTCAAGGCTTTTTTATTTCTCTTTTTTGTTGGATGTGAACAAAA
AGGTATAGTAGACAAAAATAGCGGAGTTTTACGGCACGGAGCTGTAAGCAATAAAATAAG
ATTGTTATGCTTCAGCATAATAACATTACTCACAAATACTGAAATAGATGAATCTAACAG
TAACGCAGACACCTAAATAGTGATCCTCTATCACTCCTTGAATGGTTGGGGCTGGTAATA
ACACGATGGTAAATAGAATTCTTTTTTGCTCTCTATTTTGTACTTTTATCTTAACAACCT
CTGACTATTTAACACAACAGTCACAGACGACAAAGCCATAGCAACTGCCGCAATCATCGG
GTTTAATAACCAGCCAGTAAAAGGATAAAGTACACCGCAAGCAATCGGAATGGCAATGAT
ATTGTAAATAAAGGCACCGACTAGGCTCTGTTTCATATTCTGTACAACCTGTTTTGAGAA
GGGCAAAATTGCTGCTAGTGGTTGTAATCCCGATTGCATTAATGAGAGATCCGCAGTTTC
TATCGCAATTTCACTACCATTGTACATTGCAACACCGACATTCGCTTGAGCTAATGCGGG
AGAATCATTGATCCCATCACCGATCATTGCCACCTTCCGCCCTTGCTGCTGTAACTTCGT
TATTTGTTTAGCTTTCTGCTCCGGCAACACTTCTGCAATCACTTCATCTAAACCCAATGT
TTCGGCATAATAGTTTGCTGTAGCTTGGCGGTCGCCTGTGAGCATTATGCAGCGATAGCC
CTGCTGTTTAAATTGTGTAATAACCGCTTGGCTTTTAGGGCGAAGTTGATCTTGCAAATA
GATCACGCCAATGAGCTGTTCATTGAGTGAAACGAAAACTTGCGTAGTCAAATCTTGCTC
TTCACAAAAGTCAGAAGCAACAAATTGCCGATTGCCTACTTTTACATTGTTTTCTCCCAC
TTGAGCTGAAATCCCTAAACCTTTGGCAACTTTTATGTTACTCGCAGGATAAGCGGTCAG
ATCAGGGTGATATTTTACAATCGCTTTAGCAATCGGGTGAGCCGTTTGCTGTTCAAGGCT
TTTGGCTAAACGTAGTACTTCGTCAGCAGATACATTGCCTAAAGTGTTAATCTGTGTAAC
CTGCATTTCGCCAGTGGTAAGGGTTCCTGTTTTGTCAAACACCAAAGTATCAATTTCACT
ACTCGCTTGTAGTGCTTCAATATTTCTTACTAATACACCCAATTCAGCCGAACGAGCGAC
GCCTGCAATGGTGGAAAGTGGAATAGCCAATCCTAAGGCACAAGGGCAAGCGATGATTAA
AACTGTTGTGAAAATAGATAATGCAAAGGCAAAATCCTGACCTAATGCCAACCAAACTAA
TGCACTGAACAAGGCAATACTCACCACAATAGGCACAAACACCGTCGCAACCTTATCGAC
CCATTGTGCTAATGGTGGTTTAGAGGATTGTGCATGACGGACTGCGGAAATAATCCGAGC
TAGTGCAGTTTGCGAACCCACTTGCTCGGCAAGATAAATACCAGCACCATCTTGAACAAT
GGTTCCAGCTCGCACTTTATCGCCTACTCGTTTCTCAACAGGTAACGCTTCGCCTGTGAG
CATTGATTCATCTACCCATAATGAACCGCTCTGCAACACGCCGTCCACGGCAAATCTGTC
TCCTGTCAGAGCCTGAATCCGCATCTGTGGTTTGATACCTTTAGTTGAAATGGTTTTTGT
AATTTCTCCGTCAAAAACAACCGCTTGCTGCGGTGCTAAATCCAGCAATTTTTCTAAGGC
AAGCGATGAACGCTGTTTTACTTTTAACTCAAGATATTTTCCTAGATTGAGAAAGCCGAT
GATCATCACACTGGCTTCATAGTACAAATGGGAATGGGATTGAGGAAATAGCGTTAAATA
CAGCGAATAAAGAAAGGCAACGCCTGTGCTAATTGCAATTAAGGTGTCCATCGTGGCTGC
ACGATGTTTTAGGCTTGTCCACGCCCCTGTAAAAAAGTGTTTGCCGCTAAAAAACATAGT
GCTGGCGGTGATGACCGCCCAAGCAAACCAAAGCGGACGATTTTCTACAGTTGGCGACGT
ACCGAACCACATTCCGTATGCCATTAACATTACTCCAACCGCTAATGCAACAGTAAATTG
ACGACGCTTCTGGGTTAAGGCTGCTGCAGTTTGGGCTTGCTGCTTTGCCCGACGAATTTC
TTCGCTTTCTAGCAATTCTGCACCGAAACCGATTTTTGTCACCGCTTGTACTACCGCATC
AGCCGTGACCTTACCTTGTACAAAGGCAGTTTGATCAGCTAAATTGACTGACGAGCCTCT
CCCACAATTTGTGTAAATACCTGTGTCTGAATGTATTATCTCAGAAACAGGTATTTACAC
AAATTGTGGGAGAGACTTTTTTAAGCTGCTTTTTTGCAACAAATTTGTCTATTACACCAT
TTTCGTCCATTTAACTTTAGGCTAGATGTTTATTTATATACCGAATGATACAGTTTTCTT
AAACTATCTAAACGTGCAATAACTGTTTTTGCTTCCGTTAAATTACCTTGACTTGCTAAG
TTTTTTGCTTGAGCAACCACATCGATGACTTCTTGCATACCTTGTTGATAGCCTTTGAAT
TTCTCTTGATCGCCATCTAAGCTATTTGGCATAGTTGCTTGGGCTTTTTTAGACACTTCA
ATAAATTTATCGGCATTTTGCGTAAATTCTTCAGCTGTTTGGGCATTCGTTAATAGGTTA
ATTTGGCGTTTCATTTGAAACATTTCCATTGATACACCGCTTGCCACGACATTTGCTGAA
ACTGCCAATACTAAAATAGATAATAAATGTTTAAACTTTAACATTATTCACTCCAAATAA
ATAAAAAAGACGTGGGAAAATTCCCACTCCCTTATATCAGATTTCAAAAATTAAGCAAGA
TTAGCCTCGATATTTTTGGAAAACTAAGCAAGCGTTTGTACCGCCAAAGCCGAAGCTGTT
AGACATTACGGTTGTTAATGCTTTGTCTTGGCGTTCTGTCACGACATTCACACCTTGTGC
TTGTTCATCAAGTTCTTCAATGTTGATACTTGGTGCAATGAAATCGTTATCTAACATTAA
TAGCGAGTAGATCGCTTCGTGAGCACCTGCTGCACCTAATGAGTGACCGGTCATTGATTT
AGTTGATGAAATCGCTGGGGTTTTATCGCCAAAGACATTTTTGATTGCGCCTAATTCTTT
CACATCACCCACTGGTGTTGATGTACCGTGTACGTTGATGTATTCGATTTCGCCTTTAAC
TGTTGCCATCGCTTGTTTCATACAACGTTCCGCACCTTCACCACTTGGGGCAACCATATC
GTAACCGTCTGATGTTGCACCATAGCCTACGATTTCCGCATAAATTTTTGCACCACGAGC
AAGGGCGTGTTCAAGCTCTTCAACCACAACAACAGCACCACCACCTGCGATGACGAAGCC
GTCACGGTTGGCATCGTAAGCACGAGAAGCTTTAGTTGGGGTTTCGTTGTATTTGGTTGA
AACTGCACCCATTGCATCAAATTCCGTTGCACATTCCCAAGATAACTCTTCTGCACCGCC
AGCGAAAACCACGTCTTGTTTGCCTAATTGGATTAACTCCATTGCGTGACCGATACAGTG
TGCTGAGGTTGCACAAGCAGAGCTGATAGAGTAGCTTACACCACGAATTTTATAAGGGGT
TGCTAAGCAAGCAGATACACTTGAAGCCATTGTTTTAGTTACGGCATAAGGGCCAATTGC
TTTTACACCACGAGGACTACGCACTGCATCACAAGCCACTAATTGACTATGTGCAGAGCC
TGTACCAGCACCGATAATTAAACCTGTACGATCATTAGATACCTGCTCTTCGGTTAAACC
AGCATCTTCAATTGCTTCTTTCATTGAAAGGTAAGCATAAGCAGCTGCATCGCCCATAAA
GCGATAAATTTTACGGTCAATTAATTCCGCAGGGTTTAATTTAATTGTTCCAGCAACTTG
GCTACGCATACCCACTTCAGCAAATTTAGGTACAAATTCAATGCCTGATTTACCTTCTTT
TAATGAAGCTAATACTTCTTCTTTGTTATTACCGATACTCGAAATAATGCCGATACCTGT
GATGACTACTCTTTTCATTCTTTTTCCTCTATGAATATAAATCACGAAAACTTGGCTATT
TTACACTACTTTGCCACTAAGTTCGCAATATAAATGTAAACGAGCGGTCAGATCCGATCT
GTTTTATACAAAAAAAGCAGGAACCTGGGAGCTTATGCTCTTCATTGAAGTCTAATTATT
TAACAATTTGCATCAATTCATCAAAATTACTCACTACATCATAGCGGATTTTTTGTTCGG
TAGTATTTTGGTTAAGTATGTCAAAGAAACGTTTAGCACTTTTGATCCTATTGTATTCAT
TAAAACGGAGTTCGCCTTCTTCACTTGTGCCTTTTGTTTCAGCGATAAAATAAATCTGAC
GAGTTTGTTGTTGCTCAAACACAATTGCCCAGTCAGGATTGTAATTGCCGAAAGGTGTTG
GAATATGGAAACTGTCTGGTAATTTCGCATAAACTATGACTTCACTAGCATTATCCAAAG
CTTCAGCAAACGTAGTTTCAATGACAGAATCTGTCGGAACATATTCCCAAATATGTCGTG
TAGCTTTAAATGCCTCTTTTTTTATCTCATTGCTAATAAAAATCTCGCTGTCAGGATAAC
CTTGCTGCAACGGATGATAGGTCAGATTTTGAATGACCATATTGGCTTGTTGCTCATTAA
TAATTCGGCTGACTTCACGAATAAAGGCCTCAGGGTTATATTTATACTGTGCAAAAATTG
CATTATTGATACCTTTTAAAATTTCAACAATAGTACGGCGAGTCAGATTCGTTTTATTGG
CAACTTCCCCAATTAAATCATAAGTAACTTGCGAGTTTGCCGACATTGCTGTTTTTTCTG
TTTGAGTACGATATTCCCCAAAACTCTCTTTTACTTTTAAGTCATTATAGTCAATTTGTT
CTTTTTGTGTTGTTGTACCCAATTTATAACTAATTGATTCAACAAAACGATTATCCCGTT
CACAAGCGATTCGGGTAATTTGAGATATACTATCAGCAATTAATTTTTCACTATCTAACT
GAATTTCAAATACAGCTTTATGATTGATTCGTTGCCATAATGCTTGAAATTCTTTTCGTT
GTAGATTTGTTTTATTAATAGGATTCATTATTTTTTGACTACTGTTTTCAACCATACCTT
CAAGGGCTTTTGGATCGAACACTCCATCAATCAATGTAAATATATGTGTTTGGTACGCGG
TTAAATTATCTGGTAATTTTGCAAAATTTTGCTCCTGCTTAGCTTGATGATAGTTATCGG
TAATCTGATCGTTATCATCAATATAATCATTTTTTAATAGATAGCGATAAATCTGTTTTG
CTTCTTGTTCACTAATTTGATGTTTTTTGCCATCGTTGAGAATAATAACCTTGCCTGTAA
AATAAGCTTCATCCGCTTTGCTCGGACGGCTTGAAATTGCTTCTAGCATTTCTGCTTCTA
AATTTTTCACAAAGGTTTTATAGCTTTCATTCGTGACAACAGTTAAGTTATTGATTTGAT
GTATTTCTCGGCTATTTTCTCCCAAATATTTAGCATCCATTCGTTCCCCTTTATTATTCA
CTGCTAAACGTAATCCTCGTCCGACTTCTTGACGGCGGGAAATATCATTATCAGAATATT
TTAAAATACAAATGGTAAATACGTTGGGGTTATCCCACCCTTCACGCAAAGCGGAGTGAG
AGAAGATAAAACGAGTAGGTTCTTCAAAGGAAAGTAATCGTTCTTTGTCCTTCAAAATCA
AATCATAAGCATCGCTATCATTAGAAATCTGTGCCTCTTCAGCTTTCTTATCTAAGCTTG
GATCAACCATTCTTTTTGATTTTTTATCAATAGAAAAATAGCCATTATGGGTTTTATTCA
CATCAATATTTTGCAAATAGTTCCAATATCCGTATCCATCTAAATCCAATTCAGAAAACT
CATTGATAACTTGCTTATATTGCTCTTTAAAAATACGAACATATTCACCATCAATAGGGT
TATTGTCTTCATCATATTGACGATATTTGGCAACTTCATCAATAAAGAATAGACTTAGTA
CCTTAATGCCACGATCGAATAATTGGCGTTCTTTTATTAAATGTGAGCGAATAGTTTCAC
GAATCTGAATGGTTCGCACAGCTGTCTCATTGACATCTCCCAACGCTTCACCGATATGAA
TTTTAACGCCATTAGTAAAATACACGGTGCTTTCTCGAAAATTAATATCCTCTACCACAT
AGCGGTGATATTGTTGTGCTTTGGTAATTTCAAATAAATTATCGCCTTTACTGATTTTAC
GAATTTCTCGTTTAAAACCATTTTTAGTTGCTATTTCTAATTCTAAGCGGGCAATTGGTA
AAGATTTCGAAATTTCAATATTTTCTAAATATAAATAACCGCTTGTACCAGAAAGATTTT
GGACTTCAATTCCCTTTACAGTAATTTTTTTAACTAATTTTTGGTTATAAGCATTAAGAG
CATCAAGACGATAAACTAAGTTATAGTTACGTTTATGTGTTGCAGAATAACGTAAAATAA
ATAGCGGATTAAAATTTGCTAATGATTGCAACGTTTTATCCGCTTGCATTTTCTGTGGTT
CATCTAAAATTAAAATTGGACGATTTTTGCGAATAACATCAATCGGACGGCGAGATTGAA
ATTCGTCCAATTCTTCATAAATTCGGCGTTGATCCTTACCTGTTGCATTAAAAGCTTGGA
CATTAATAATCATTACATTAATGCCACTATCAGCACTGAAATTTTCCAAATGATGTAATG
ATTTTGAATCATAAATGAAACAGCGAGCTTTTTTGCCATATTCCTGCTGGAAATGTTCTT
CCATCAGTTTAAAGCTTTTATCTACACCTTCACGAATCGCAATGCTTGGTACGACAATAA
TAAATTTTGACCACCCATAGTGTTTGTTTAGTTCAAACATTGTACGGATATAACAATAAG
TTTTCCCGGTTCCTGTTTCCATTTCAATATCAATATTGAGCTGGCTAGAAGTTAAATTTT
TGCCTTTACCATTATCGTCAGTGATAAGTTTATCGGAAGGGGTTAAACCACTTTCACCTT
GTACTTTTTGAATATTACTCAGTACATTGTTTAAATGAGTGATAGGAGCATTACGAAATC
CGATATCACCATTTACGATATCCTCGTCAAAACTTCCCGCTTGTGATGGCATATTTAAGC
TAAGTTGAATTTTAGAGCCTTTATTTAAGCCTTTATCTCGTTGATAGCGATGACCTGTTG
ATTTAGGTTGACCTGTAAAACAATCTACCACTGCTTTGGCTGCTGCAAGTTGATAACCTA
GGGTTCTAAATTGAAGTTTCATTTTATTCCCCCTTTATAAAAAACGTACTTCTGTATCTG
GTGATAGTTGTTTAAACCGTTCTTTAATATTGGTTTTATCGTGATCGGCAATAATAGCAG
ATTCGCAGGAGACTACTCGTAAAGGCATCGCTTGAGCAATCTCATTGATTATCTCACGAG
TAAGCGGATCAAAACAGGCAACAAGGCTATTTTCTCCTACAAAGTAGATCGTTGCGTTAT
CAATAGTTTTACGCGTAATGGATAGGGAAAGCTCAATGCCCCAGTCAAGCATCACTTGAA
ATAAGAGATCTTCTGCCGAACGATCTTCTTTAATATGAGAAGTCATTTGATCAAGCAGAG
ATTGGGAAAGTTTATCAGGTGTGTAATACACATCCTTCATATTAGTAGAGTCAATTTTTA
AGACTCTAAAGCCAATATCTAGTTGTGGAGTTGAATTTATTAAAGCATAATCTTGGCGAT
CCGATCCGATCCGTCTGCTCTGCGATAATTCTATTTCCTGCACGGCGAATGCGTTCTTTG
GAAATCTCGGCAATAGTTGAATAGCCAGCTTTATAAGCTTCTGATTTCTCGTCTGTTTTT
TCAGGTAATTGTACCATAATAAAACGGCGATTTCCGTTATCTTCGGCGTTAAGTTGCATA
ACTGCGTGAGCAGTGGTTGAGCTACCTGCGAAGAAATCCATCACAAGCATATCTTTTCCA
AAAATACTTAAAATACGCTTCATAAATGCCATTTGTTTTGGATTATCAAAAGATAATTTC
ATTTCTTGAAGTAATGAATAATCTGGTCTTTGATCGTCGCTCATAATTGATTTTGGACGC
TGTGTTTCATTTTCGTGTAAATAACGTTTAATAGCTGGTAAACTTCCATCGGTATGAAAG
TGAATTCTATTTTCTTTAATTAATATAGATAATTTTTCTTCAGAATATCTAAATCCACCA
GGTGGAATAGGATCCTCTTTTCCTGTTAGGGGATTTATAATAGGAGTTTTATTACCATTT
TTTACTCCTCCTAAATCGCCTTTACGATATAACCCAGTGTCATCAAAATACCAGTAATTG
GTAAAATCAATGAATCTAGGATATTTAGTAAGCTCTTTTAATTCTTCAGTAATTTCATTA
TGTGTTAATCCTTTATTCTTTAATGTTCTAACTGAAGATAGATACTCTTTAAGGTTATTC
TTTTCCACTCCCCATTTATTATTACTATGTAATTTGGATAATATGTTAATATCTTTTGAA
TATGTAAGACAATATTCATGACTTACAGATACAAATAAACTTTGATTTTTTGAACTATTC
GTATTTCTAATTATTTCAGCAATAAAATTATCGCTTCCAAAAATTTCATCTGTAATCTTT
CTTAAGTTATGAATTTCATTATCATCTATAGAAATAAAAATAACACCATCATCACTCAGT
AAATTTCGAGCTAATTTAAGGCGACTGTACATCATAGATAGCCAATCGGAGTGAAAACGT
CCATTGCTTTCTGTATTAGCTGTTAGACGATTACCTTCTTCATCAATTTGGTTAGATCTT
GCCAAAAAATCATTATAATTTTCTGCAAAATCATCGTTATAGATGAAATCATTTCCAGTG
TTGTAAGGCGGATCAATATAAATCATTTTTACCTTGCCAAGATAGGTTTCTTGTAGTAGT
TTTAAAGCCTCTAAATTGTCACCTTCAATAAATAAATTTTGTGTGGTATCAAAATTAACA
CTTTCTTCTCTGCAAGGGCGAAGAGTTTTTGCAATAGGTTCGTTGGCAGCCAAAATAGCC
TGTTTTTTTCCAACCCAGTCTAAGCGATAACGCTCTTGATTTCCTTCGACTAAGACTTCA
GAAAGTTCTTGTCGAAGTAAGTCAAAATCTACACCTTTTATTATTTCTCCTTGCTCATTA
CGCATTTCAGTAATGCAATTTGGAAAAAGAGCGGTCAGTTTTTCAATATTTTTTGCAACC
AAATTCTCGGTGTGCATTTTGAGTTCAGTGGACATAAATACTCCATATTCTTTTAGTCTA
AACAATATTATTTAATCAAAAATAAGAAAGCTGTTTTTCAAGTTCTTTTAATTTTAAATT
AATCTCTACTTTACGATTGAACTGCTTTTCAGCTTTAAGTTTCTTTTTAAGTTGATTTAT
TTCTTGATGTATATGTTCCAATTTTTTATTTAATGCTAATTTCTCTTCAATAGATGATAA
TGTATCTGTATTAATTGGTAATAATTCAGAAATGATATGCTCATATAAATCAACTAAATG
TAAAAACAGTGGCAGGTTAGAACGTTCATTTTCTTCAAACCATTTTGAACGATAATAACT
GCCTATGATTGTTTTCAATTTATTTGTTGGATTTCCTTTATCACAATATCAAGTAACTGT
TGACGCATATCTCTACCGTCTTTTGTTCGCTTATTAAAAGCTTCATAAGCTTCAGCAATG
GGCGTTGAATTTGCGGGCAATATCTAACAGGTGTTTAGCTTTAGTGTAATCATAAACTAC
TTTACCGTTTTTTTGAATATAAACAATATAATAAGGGTAAAGGCGATTTGGATTGTTATG
TTGGTTGTCTGTATGGCGAGATTTTAGAGTAAAAATAACTCCTGTAATTATTTATTTGAG
AACGAATATCTTCACCAAGAATAGAGTTAATATTATCAATAATTTTCATAGGACAAGATC
AATAAGAAGAAATCATGCCTTATTTTAAACAAAACAAGTTGCTTTGTCTTATATATAAAA
CTTAGCAACTTGTTCTTTGGGCAAGAATTTTTAGGTATTAATTACGCCGCAAACGGATCA
CGCAAAATCATGGTTTCAACACGGTCTGGGCCTGTTGAAAGAATATCGACTGGTACACCT
AACACTTCTTCAATGCGTTTGATGTAGTTGATCGCATTTTGCGGTAAATCTTCTAATTTA
GTTACACGGAAAGTATTCTCTTTCCAACCTGGTAAGGTTTCATAAATCGGTTCAACCCCT
TCCCAGTTTGCCGCCGCAAGCGGTGAGTATTCTACGATTTCGCCATTTTGTAATTTGTAT
GCGACACAGATTTTTAATTCCTCAAAGCCATCAAGTACATCTAATTTAGTCATGCAGAAG
CCTGAGATTGAGTTAATTTGAATTGCACGGCGAACAGCAACGGCATCAAACCAACCACAA
CGACGTGGGCGACCTGTGACCGCACCAAATTCGTTACCTTTACGAGCAATTTCTGCACCG
ACTTCATCGAACAGTTCGGTCGTAAATGGACCAGATCCCACACGGGTACAGTAAGCTTTA
ATGATACCTAATACATAATCTAAATTACGAGGCCCGAAACCAGAACCTGTTGCAATACCA
CCAGCGGTGGTATTTGAACTGGTTACAAATGGATAAGTACCGTGGTCAATGTCTAACATT
GTGCCTTGCGCACCTTCAAATAGGATATTGTCGCCGTTGGCACGAGCTTTGTGTAATAGG
GTTGTAATATCTGCAACCATACCTGTGATGATGTCTGCTACCGCAAAAACATCATCTAAG
GTTTTTTGGTAATCGACTGGCTCAACTTTGTAGTAGTGAACCAGTTGGAAGTTGTAGTAT
TCCAAAATAGTTTTTAATTTTTCCGCAAAGGCTTCACGGTTGAATAGATCGCTGACACGC
AGACCACGACGAGAGACTTTATCTTCGTAAGCTGGACCGATACCACGACCTGTTGTGCCG
ATTTTGTTTTTACCTAACGCCGCTTCACGAGCGTGATCCATTGCAACGTGATATGGCAGA
ATTAATGGGCAAGCCTCAGAGATTTTTAAACGGTCACGCACATTAATACCACGGGACTCT
AATTCGCCCATTTCTTGCATTAATGCCGCAGGAGAAAGGACTACACCGTTGCCGATTAAG
CAGGTCACGTTTTCACGCAAAATACCTGATGGAATAAGGCGAAGTACGGTTTTTTCGCCG
TTGATAATTAAGGTGTGACCTGCATTATGTCCACCTTGGTAACGAACCACATATTTCACA
CGATCCGTTAATAAATCTACGATTTTGCCTTTACCTTCATCGCCCCATTGAGCCCCAAGG
ATTGCAACACTTTTACCCATAATAAATTGCCTCTTTTAGTTAGGTTTAGTGAATGTCAAA
AGCATACAAGCGATTAGATTTTTTTGGTTGTTACAGTTACGCTAAACCTCAATCTTTCAG
GCATACTGTAGGGACACACTGAGTGTGTCCTCAATTGATCTTTTATGAGCGGACACACTC
AGTGTGTCCCTACATTTTGGTTAATATAAACTGTTATATAACAACCTAAAATTTTACAAC
CTCGTTGTAGCTTTCTATTTTAAAGATAAAAAAGACCCGCTTTATCGGGTCTTTGGATAC
AACTATTTTGTAGGTGCTTTCATAAAGCGGAAAAATTCGCTGTCTGGTTTAAGCAACATC
ATATTGTTTGAGCCTGCGGCAAAACTTTCTTCGTAAGCCTTCAAACTACGCACAAAACTG
TAAAACTCAGGTTCTTGTTTAAATGCTTCAGCATAGATTTTAGCCGCTTCTGCATCACCT
TGACCTTTCAGCTCTTCGGCGGTTTTATTTGCATTGGCTAAAATCAGCACCACTTTTTTA
TCAACATCAGCACGAATAAATTCTGCTTTTTCTTCACCTTGTGAACGGTGTTCACGAGCA
ACGGCAGCACGTTCAGCTTGCATACGTTGATAAATTGACGCAGATACTTCATTTGGTAAG
TTGATCTGTTTTACACGCACATCAACCACTTCAATCCCTAAACGTTCTGCACCATCTTCG
CCGTCATTTAAGGCTTTTTGAGCGCCAGCCATCAGCTCGCCACGAGAGCCTGAAACGATG
TCCTTGATTGTACGAGAACCGATTTCTGAACGTAAACGGTCATTGACTTTACGTTGTAAT
AAGGTTGAAGCTTTTTGTGTATCGCCACCAGTTGAAGTATAAAATTGACCAAAATCGCTG
ATTTTCCATTTCACATAAGAGTCCACCAGCAAGTCTTTTTTCTCGACGGTGACAAAGCGG
TCTTCTTGTCCATCAAGGGTTTGAATACGAGCATCTAAGGTTTTTAGCTGATCGATAACA
GGCACTTTAAAGTGTAAACCTGGTTCATACACAATCACTTTATTATCGGCATCACGATGC
ACTTTGTTGAAACGCAACATAATGCCTCGCTGACCTTCTTGTACTACGACAACCGATTGG
AAAAGGATAAATGCAACAACGGATAGCACAGGTAAAAGTAATTTACGCATTCTTAAAATC
TCCCTTTACGCACAGGCTCACTCTGTTCCACCGCTGGCAATTGTGCCGGGCTGACAGGTT
GAGCAAGTTGCGGCTGTTGTTGAATAACAGGTTGTGATGATGGCGTTTTTACTGCTTCAT
TTACTGTCGGTTTAGCCATTAATTTATCAATAGGTAACACCGTTAGATTATTGCCGTTTG
AGCTATCTACCATTAACTTCGGTGTATTTTTCATCACTTTTTCCATTGTTTGAATATACA
AGCGGTCACGAGTGACTTCTGGTGCGGCTTTATATTCAGGCAATAATTGAGTAAAGCGTT
GTACTTCACCTCGAGCATTTAACACAACTTGCTCTTTGTAGGCATTTGCTTGCTCTAAAA
TACGTTGTGCTTGACCACGAGCAATTGGCTCTTGCCCTCTTGCGTAGGCTTCGGCTTCAC
GAATTAAACGCTGCTCATCTTCTTGTGCTTTAATGGCATCATCAAATGCCGCTTTCACTT
CTTCAGGCGGACGAGCATATTGGAAGTTCACATCGGTGATCAATAATCCCATATCATAAT
TTTTGATAATATCACGCAAAGCATTCCACGTTTTTTCACGCACAATCGCACGCCCTGTGG
TTAGAATGTCGTCCATTGTCATATGTCCGATCACATAACGCAATGCACTGTCGGTCGCTT
GTTTCAAGCTATCATCAGGCTTAGTTACGCTAAAGAGATATTTCGCAGGATCTTCAATAC
GGTATTGAACAGTCATTTCTACCAACACCATATTTTCATCTTGGGTCAGCATAGAGCCGT
TAGTTCTCAGTTCTAACACACGTTCAATATTCACTGGCGTTACATTATCAATAAAAGTCG
GTTTCCAGTTTAGACCCGGTAAAACAATTTCGTGTAATTTGCCAAAACGGGTAACTACGC
CACGTTCTGCTTCTTGGACGGTATAAAACCCTGAAGCTCCCCATACAACTAAGCCTAAGC
CGAGTAATACAGGTAAAAATTTTCCTGCAGAAACAGCTGGACGGTTATTTTGGTTTGAGC
CATTGCCTCTACCACCACCCATTTTTTTCAATAAACTATTAAAAACTTCTTCTAAATCAG
GTGGTTGCTGTTCATTTGATTGCTTATTCGGCTCTTTTTCTTGACCCGATGGTTGTTTTT
GTTCAGGCTTTTTTTGCCCTGGTTTACCCCAAGGATCTTGCTGATTGCCTGATTCGTTCC
ACGACATAACGTTCTCCAAAGTTAAATTTTTCTTCGCAAATGTTAATAAAATGCAAGCGT
TTGATTGTACCTATTTACAAAACTTTTGGCTAGATTGAATGTGTAAATTATTTTATCGTC
ACTTAGCAATATATAACGTACAATAAAAAATATCGGATATATGTTTGCTCCTATTCAATA
TAATGAAAAAACATGACTAAAATCAGCCTAGTTTAAATATGTGAAAGATAATTAATGAAT
AAGAGAGGAAAAATGTATAAGCACCTTTGGCTTTCTAATTTTTTTGGTCGAAATATCGCT
GATCTGGATCTTATTAGTAAAGGGAGCAACTCGGATTTAGTTCTCGCTGATTTCTCTCTC
ATTCAAACAAAATTGCCAAGCTGGGCAATAACGGAAATAGCTTGGGTGCAGCAGCAAGAT
TTTCAGTTTGTAGAAGGTGAGATTGTTTTTGAATATGATCTTGCACATTTTTCACCTGAA
CTGACCGCTTGTCGTGTGGCAACGGAACAGGATTTGGTTCAACTTGAACCCTTTTCGCAT
TTGTTTTCACAAACGCGTTTTCGTTCGCCTTGGTTTTCATTGTTAGAAAATCGTCGATTT
TATTGGCAATGGATTAAAAATGCAGTTAAGGGAGAATTTGACGATATTTGTTTACTCAGT
GAAGCCACAAGCGGTGAAATACAAGGGATGATTACCCTTCGAGTAAAAGAGACTACGGCA
CATATTGGCTTGTTGGCGGTCGCAGAAAAATGGCGGAAGCAGGGGGTTAGCTATCGCTTA
TTAATGAATGCGATCGCTTGGGCGAAACGTCAGCAAGCGACGAAAATGGTGATTACCACC
CAGCTGAGCAATTTAGCTGCAATTCGGCTTTATCAACGCTTAAACGGAAAAATCAGCGGC
ACTTATTATTGGTTTTATCGATGATGCAAAACATTCCTTTTAACCAACCGCCTGTATTAG
GTACAGAGCTAAATTATATCCAGCAAGCGATCTGTTCAGATAAGCTATCTGGAGATGGTC
ACTTTACCCGTCTATGTGAGCAATGGCTTGAACAACGGTTTCACGCACATAAAGTGTTAC
TGACACCTTCTTGTACAGCGGCGCTAGAAATGGCAGCGATTTTACTTGATATTCAATCGG
GTGATGAAGTGATTATGCCAAGCTATACCTTTGTTTCTACGGCAAATGCCTTTGCACTGC
GTGGGGCGAAAATCGTGTTTGTAGATGTTCGACCAGATACGATGAATATCGATGAAGCCT
TGATAGAACAAGCGATTACCCCCAAAACGAAGGTAATTGTCCCTGTACATTATGCGGGTG
TGGCGTGTGAAATGGATAGCATTATGGCATTGGCACAGAAATATCGCTTATGGGTGGTAG
AAGATGCGGCTCAAGGGATTAATGCGTTTTATAAAGGGAAAGCACTTGGCACGATTGGGC
ATATTGGCTGTTACAGTTTCCACGAAACGAAAAATATCACCGCAGGGGGAGAAGGCGGGG
CGATTGTCATTAATCAGCCTGAACTGACCGCTCGTGCTGAAATTATTCGAGAAAAAGGCA
CAGATCGTCAGCAATTTTTTCGTGGCGAAGTAGATAAGTATAGTTGGCGAGATCTCGGCT
CAAGTTTTTTAATGTCAGAAATACAAGCGGCTTACCTTTATGCTCAGTTACAAGGGTTAG
AACAAATCCAACAAAAACGGCAGATGATTTGGCAATGTTATTTTGACGCATTACAGCCTT
TGGCAGAGAAAGGGATTGTGGAATTGCCCTACATTCCCCAAGAGTGCCAAGCAAATGCCC
ATCTGTTTTATATAAAATGGCAAAATCTCAAGGTGCGAACGGATTTTATTAATGCAATGA
AATCAAAAGGAATTTTGACGGTCTTCCATTATGTGCCATTATATTCAAGCCCTGCAGGGC
AGCAGTTTGGCCGATTTTGTGGAGAAGACAAATGGACGACTAAAGAGAGCGAGCGGTTAG
TGAGATTGCCACTGTTTTTTAATATGCAAAATGAAAGTATTGAACATGTAATTAGGGCAA
TATTGTTTTGGAAAGCCTGATATATTCTCTTAAAGGAATGTCTCAGGATTTGAGCTAGGG
TGAAGACTTTTTCTTTATACCATCGCAATTAGGTTATATAGAAAATTCTGCAAAATCACA
CCGCTTATATTTGTCGATATTCTACACCTGCCACGAAATAAACGCCCAACGGGCTTGATC
GTGGCTGATTTTTTGTTGAGATTGCTGTTTTTGCTGATAGAAGGCCTGTAATTTTTGTCG
TTCTAGTTCGGTTAATGTCCCTAGCGAAAACTCTACGGCATTTTGCAGATCTTGGTATGT
TTCCCCTTGAAAGCCCCCTGTTTCTCCCTGTAAAAAGTCAGTTCTGCCTGAATACCACGC
TGATAAAGACGGTTTAACAGATAGATATAAAAGGCGTAAACTTGTTTGCATAAACGGGCT
AGGGGAATAGCAAGCGTTCCCGGCTCTGAGCCAATATCCAATACACTATCTGTCGGTTCA
ATCTTCATTTTATCTAGAAATTGACGGGTATAACTGTTCTCTTTTTCAACAAAAGTTTCG
GCAAATCTAACCGCTTTCTTATCCTATTTCTCAGCGGTAACATCATGATAACGATATGCA
ATCAGATGTTGTTTATAAAGTTGAGCAAAATCAATGTCGTAGAATGAATTCATGTTATTC
CTTAAAAGGTAAATGTTGAGCCAAACTCGCCATATCAATACGATAGGTTTTGGCTAATTG
ATGAAGAGTAAGCATATCGGCTTTTTTCCCTTGTTGAAAGGCTGGCTGATGTTGCTTATC
TAAAATCACAACGCTATCTGCAAGGTAATCGGCGTGCTGTAAAGGGAAATAAACTTTGAT
GCGCTTGCGGCACATAGGCAATTTGTTGGGCTAACTGTTGTGGTGAATAGGTAACAAGCG
GTTGGTTTGCAAAGAAAATTTCCCTATGCAATTTTGCTTGAGTACCCAATAACGTGCGTA
AAAAGGTACTTTTCCCTGCCCCATTTGCCCCTAACACACAGCAGATGTCATTTGTTCCCA
GACGAAAATCGATCCCTGAGATCAAAGGCTGACCGGCATAGCCAATCGTTAGGTTTTTTG
TTTCCAGTATCACAGTTACCAACAATACCGCACTAATACCGCCGACAAATGCAAAAAGTT
GCACATACCACATCGGCAAATTGCAAAAAATCGCCAACGAAGCCCCCAAACCAGCCCCTG
CCGATACACCTAAAATATCGGGAGAAACCAACGGGTTTTTAAACATCCCCTGATAGATTG
CCCCTGCACAAGCTAGTGCAGCCCCGACTAAGCAAGCAACAATAATCCGTGGTACTCGAA
TATGCCATAACACCGTTTGAATTTGGTTGGTTTCACATTCAACAGAGAAAGCACAGACGA
CCGCTTGCCACACTGCTGTTGGCGAAATCGGATACTTTCCGAGATTAAGCGAAAACAAAA
TAGCCAGTAATAAGAGCAAACTCAATATCAGTAAATTGCGTAAAAATGATGTCAGGGTTC
CATTGCAAAAGCTGTTCCATTTAATTTTTTGTACATGCTCAGCTTTGGGTAAATTGCCAA
AATGGGTACTGATCGGCTGCTCATTGGCAGACACACCACTTGTCACAAACGCCAATAAAG
CGAATGCAGAAAGAAATTTTTTCATAATCTAGCTTCTGTGATTAAGACAAAATCATTATA
TTTAAAATTATATAACGATAGAAATTGATCAACAAGTCAATACATTATGTAAATTTTTGC
AAAAAATGAATGATCGTTCAGTTTAGAGCTAGTCGAAATGGGGCGTTTTCTTTAAAATAC
GCCCCATCATTTTTTAATCAAGGAATTTCTAATGAAAGTGTCAAAACTTACTTTTACATT
ACTTTCTGCACTGGTACTTTCAGCTTGTACCAATATGAGCAACGATGGCTCTCTACAAAA
AGCACAGCAAGATTATCAACAATATCAAGACATTACGAAACAATATCAAATCAATGAGCA
ATGGTGGCTTGGCTATAATGATACCCAGCTTAACCGCTTAGTTGAAACGGCACTTGCCAA
TAATATCAATTTGGCAAAAACGGCAATTTCCGTGAATAAAGCCTTATATAACGCAAACTT
AGTGGGTGCAAATTTAGTTCCGACTTTCACCGCTTCGGAAAAATCTTCTGCTTCCAAAGG
GGTTGGTTCTAGCAGTAACCTAAACTCGACAGGAACATCAAGTATTGGTCATCAAATTGG
CTTAAACCTAAGTTATACCCTTGATTTATGGGGGCGTTTAAGAGATACCGCAAGTGCGGC
AGAGTGGGAACACAAAGCAACCCAAGAAGATTTACAAGCGGCGAGATTATCCTTAATTAA
TGCCGTTGTAAGTAGCTATTACAATCTTGCCTATTATCAAGACGCAATCCGCATTACTCA
ACAAAGCATAAAAAGCTATGAGCAGATCAACCGCATTTTAAGCAATAAATTCAAACAGGG
ATTAATCGACCAGCTTAGCGTAGATCAATCAATGCAAGCGGTGCTTTCTGCACAAAATAC
CTTAATCAACTTACAATCGGCTCAAAAATCCAGTGAGCAAGTTTTGCGTAATTTGCTAAA
TTTAAAACCGAACGAACCGCTTGTAGTCAATTATCCGAGTATTCTTAAGGTCAAATTACA
AGATGTTGATGTGAATGTTCCTGTTTCAACCATTGCTAATCGCCCAGATGTACTGGCAAG
CTTACAGCGTTTACAAGGGGCATTTAAAAACCTTACTGCAACTGAAAATAGCTGGTTCCC
AACGGTCACGTTAGGGGGAAGCCTAACAGGAAGTTCGACGAAGTTTAACAATACGTCAGA
TAACCCTGTCGCTGGTGGCGTAGTGTCTTTTGATTTGCCGTTCTTAGATTGGAACAGAGT
ACAAAATAACATTAAGATTTCAGAAGAGGGTTATAAGCTGGCTAAATTGAACTATGAACA
GACAGTAACAACCGCATTAAATGAAATCGACACCTACTATTCCACTTACCAACTGTCAAA
AAGTGGCTATGCGAATTTACAGAAAAAATATGAGTACGATAGAAAAATCAGCGGATATTA
TAAAAACCGCTACGATCAAGGTATCTCTGAATTGCGTGAATGGCTAAGTGCAATGAACAC
CGAACGTAGCTCAGAACTTTCGTTGCTTGAAAATAAATACACCCTGCTCAAAAATGAGAA
TGCCATTTATCAGGCAATGGCTGGGAAATATCGCAAATAGTATATTTAAGTATAATAGCA
GTGAGAAATTAAGCTGCGCCTCTAATTTCTCACCTTTTACTACATTCTAGCCTTTAAATC
AGGAAACCCACCCAAATCCTTCAATTTATTCACCATTGCACAAAACAGCTCTGCAGTGCG
TTCCGTATCGTACAAGGCAGAATGGGCTTGTTTGCCGTCAAAAGGAATTTGTGCCATTTG
GCAAGCTTTGACTAAGACCGTTTGTCCATACATAAAACCAGCCAAGGTTGCCGTATCAAA
CATTGCAAAAGGGTGGAACGGATCTCGTTTGGTATTAATGCGTTTTACCGCCGCTTGTAA
AAATGCCTGATCAAAAGTCGCATTATGTGCCACAATCACAGCACGTTGGCAGCCGTTGTC
TTTTACCGCTTTGCGTACCATTTTAAACATCTCGGTAATGGCAATATCTTCTGGCACAGC
ACCACGCTCGGCGTTATCTACATCAATTCCATTTACTTTTAATGCCTCTGGATTGATATT
GGCATTTTCAAAAGGTTTAACGTGGCGATGAAATTTTTCATCTAAATGCAAATAGCCGTC
GTCGTCCATTTTTAGCGTAATTGCCGCAATTTCTAACAATGCGTCCGTTTGAGCATTTAA
TCCCCCCGTTTCGACATCAACCACAACAGGAAGATAGCCACGAAAGCGATTTTTCAATAG
ATTGTAATTGGTTGCTTCTGTTTCAGCCATTAACCTAACGCCTTTTGTGCATCTTTGTTA
GCGATAAATTCGATTTTGTAACCATCAGGATCTTCTACGAACGCAATCACAGTTTTGCCA
CCTAACACAGGACCAGCCTCACGAGTGACCTTTCCACCTGCTTGACGAACCGCTTCAACG
GTTGCGTAAATATCATCCACCCCAATCGCAATATGACCATAAGCAGTACCTAACTCATAG
CTCTCAACTCCCCAGTTATAAGTCAGCTCAAGCACGGCACTTTCACTTTCATCTGCATAA
CCTAAAAATGCAAGGGTATATTTATATTGCTCATTTTCGCTGGTGCGTAATAAACGCATA
CCAAGCACTTCTGTGTAAAATTTGATAGAACGTTCTAGGTTTCCTACTCGCAACATTGTA
TGTAAAATTCGCATCGTAAAATCCTCTTAAAAATAGAAAAAAGTGGCGATATTATGGCAT
AATCTCGCCCTAAAATCATTTTTGAATTGAAACTATGGCTCACGATCACGATACTCCTTC
TAAATTAGAAATCGCCACGCACGCTATTTTGCCGTTGGTGACGATGTTATTGATTGAGAT
GTCGCTCAATCACTATTTTGCACCGCAAAATGCAATCTTTGTTTCGCCTTATCTGCTCAC
CTTTTTTACTGTTTGCTTGATTAGCTTCGTGGTGCTGTGGAAAGGGCAAATTTGCCCAGG
GCAAAAAGGGCGTTTAACGGCTATTTTGCCGTGGCTTTTAGTCTTTGCGGTAGGAAATTT
TCTCTATTCCCTTGCCTTTACCCCGAAACATTCCCCTGCTTTAGTCGCTGGATTTGCTTC
TGTTATTCTGCCGTTTATCTATTGGAAATTGCCCAAAGATGAAGATATTTATCGCACGGT
GATTTATTGTGGCTTAGGCATCACCGCCATTGGTATGGTGCAATATTTGCTGATTTATTG
GTATGAAGTACCGTCGCTGTTTAACTGGATTAGAGCCAATAATTTTGCCCAGATTTTACT
CGGTATTTTATTAAGTGGCTGGTATTTAATGCTGGCGAAAAGCCGTTTGGAAGGCTTTTT
AAAACTGTTGGTATTGTTAGCGCTTATGGTATTAATCATCAACTATGTTTGGGTGATTTT
CGTGTTATATCAACAACTTGCTATTATGCCTGAGATGGTGATTTATCCTTACTTTATCTT
CTTTGGGGTTCAGTTTGTGATTTTGATAATGTTAGCTTGGTTACTACTCGGCAAACAGGG
AAAAAACATCAAAAATCCAACCGCTTGGACGGTCGCTACCTTCCTTGCAATGCTTTATCC
TTTGACAAATATTCTCTAAATGTTACGCAGAAGTTTATTGATTATCGGTGCGGTACTTGC
CATTTTAATGGCTGGTGGTGCATCATTGCTTTCAGGCTCTCAATTAGCTTCTGCGATTAA
TTTGTCATTGCCAACGGGCTGGAAAATAGAAACACCCGACGGCATTGAGCCACATTTAGA
AAAAGCCATCTTGCCACAATTTACCCTTTACTATCAAAATTGTCCGATTGTTTCGGCAGA
TCGCCTTGCGGTGCAATGGATTGATGAACGGAGTATTCGTCTTAATCAAGCAACCATTGA
TTATGCCTGCTTAACGCTTTTTCCTAAATCGGAAAAAAGCCAAACCGATCCCATAGAAAC
TATTAAAACGATCCTTGCGTTACTGCCAGAAGGTAACATAGAAATCAAATCTTTGGCGTG
GAAAAATCTTCCCAACGAAATGCATGAACGTTTGAAGGGATTACTGCAATCACCAAGTGA
AATCAAATTTGCATTTTTTCAGCAAAAACTGACCGCTTATATTAAGCAACAAGCGGTCAC
ATTAGATGCGAATTTTGCAAATCAGCAACTCAGTGCACAACTTAGCTATCAGCCGAATAA
GGATGAGCAACATCTTGCAACACTTTCTGCTCAGTTAGATGAACATTTTCTAGCATTGCC
CCAGCAACTTAGCTTGAATTATCAGTGGCATTTGCCTGAAGCCTTGATTGCGGAACCAAG
TTTGCAACAAGGTCATTCAACGCTCAGCTGGCATAAACAAGATCAGCAACTTCACGGAAA
TTGGCAGTTAAATTCCGCCATAACACCTGAAAATCAGTTCAACTTGCCGTTTCATTTTGA
TACGCAAAGCCTGACGATTGAAAAAGGGAAAATTGATTGGCAACTCTCAAATGATTTTCC
GCTCAATGCATATCTGACAACTACGATTAGTCCTAACCGTTTTTCCTTAGATGAGCTTTA
TCCGATAAAAACGGCGGTGCGTATCAGCTTACTTACTCAAAATGCCAAAGGGAAAGGCAA
TGTGGTGATCAGTAGTCCACAAGGGGAAATTCAACAAGATAGCTTACTATTTCCGCTACA
AATCACGGGCAATATTAAGCAAGGCGACTATATTTTATATAGCTCAGTGCCCCTTGATTT
ACGGGGAAAATTTGATGATCTCACCTTACGCTTTTTGCAAGGTGCTTTGTTACGTCTAAC
TGGGACTGAACGCTTTCTTACCATCAACGATTTGCGTTTTCCCCTTGCTGGCGTACGGGT
AGATAAGCAGGGCATTCATGGTCGATTGCAAGCGATTTTCCGTGGAGAAAGCCCTGACTT
TAAAAATATTGAAATGCGGTTGGACGGTTATGCCAACAATTTCAAAGCGGGAGCATTACA
CTTTTTCCAAGATCCAACCGATAAAAAAGCGGTGAAAGATCAATGGAATTGGCGTTTTTG
GGGCAGTTCGCAAATAAAAGCCTTAAACCGACCGCTTGCGGTGTCTGGGCGTGGTGTGTG
GCATAAAGATTTAGTGCAACTATCTGAATTTAAAGGCAGTCTGGAACAGATTGGTAAAAA
TGGGGTATCCATTCCCAAAACAGAGCTGGTTTTGAATGAGCCGATTAACTTTGATTACGA
TAAATTTCATCTCACTGGGGGAATAAAACTCTTTTCTCCGCAGATTAATTTTGCCTATGG
TGGCACTTTAGAAAAGCCAACGGCACACTTAAATTTTTACGGCGAAGTGGAAAATCTTAA
CTTTAGGGGTGATGTTACCGCCAATCAATTAGGACCGATTAAACTCTTTGCTCGCCGAAA
ATTAACCAATAATGCCAGTGATTTAATCGGTAAGCTATATTGGTCAGAGCAACCTGCAAA
TGTATTCCAAAGCCTTTTTCCTTTTAGAAACCAATGGGTCATCACAAACGGTACCATCAA
AGGTGAAACGTCATTTAGTGTGAATGCAGCTCGTGGGCTGATGGCTGGCGGGCATTTTGC
TATTCGCAACGGTGCGGTTTCTCTACCAAACGGTGAGATCAAGGGCATTGATTTCTCACT
CCCTTATCAATACAAACAGGGCGAAGTAGATATTGGTGTGAAAAAAGCCCTTGATGTGAA
TATTGATGAAGTGAATATGGGTATTCCGATAACCAATGTCAAAGTAAAAATTCAAGGACA
CTTACCTTACACTAAACGTAAGCCTCTGTTTTTACGAGAGTTAAGTTTAAATTTGCTTGA
TGGACGTTTAAATATCGAACACTTTGCCCTGCCACAAACGAAAATCGCTTATTTAAAGCT
GTTTGATATTCGTTTTGAACGCATTTTAGAATTGGCACAGTATCACCAGCTGGATTTAAC
TGGCAAATTCAACGGTATCTTTCCGTTTTGGCTGTCGGGTAAACCTTGCTACATCTGCAA
TGGAACATTGACACAAGCGGATAGATCTTACCTAAAATTTACCCCTGAATTGCTTGAAGC
GATTAAACAAGGGGGCTATACGGAACAGATTTTGGCTTATATGGTCAATAAAAGTGAGAT
TGACGATTTCACCGCAACGGTGAATTTAGACAGTAAAGGCGATATGGATTTATCAGCTAA
AATCCATTCTAGATTGACTGAGCATAAACAAGCGAAAGTCAATTTGAATTATAACCATAA
AGAGAATATGTTCGACCTGTGGAAATTGATTAACTACGGTTCTCAGTTTGAGCAGAATAT
TGAGCACTCAATCTATAAACAATTAGATAAACAATAACCGCACTCAGTACATGCTAAAGG
CTCAGAATTATCTAAGCCACTTATTTACTAGAAACTTTTCTCAAAACTCAAATAAACTCG
ATTTCGTTTATACGAATAAAGATCCACTAAATTTGAGTTCACTCGCTGATATTGATAGCT
GATTTTCGGTGTAATTCCCCAAAAATGCAGGTTACGATGCCAAAGTGTAACATTCAAACC
TAACTCTCTATCTTTGCGTATCTGATTAAAAATGCGGTGAGCTTGGTCAAATTCACGTTT
GCCATAACTGAGCTGAATACGGCTGGAAATTCCGCCCCACCATTCTTGCCCCCAACCAAT
TCGCCCTGTATAACGTTTTGAGGCTAAAGAACGTTCTAACGTCCGATCTCGCAACAAATC
TACACCACCATAGAGATAACTTTTCGCATCAAAGGCATAGAGTAGCGTAGCAGAACCAAA
TAATGTTGTGCTATCTGCAAGCTGATTTTTGCCCCGATGTTTGAGCTTGCCCATTTCGCC
AGCCGTAGAAAGCTGCCATTGTGATGTAAGCCAATGCTCTACTTCTCCCCGAACGCCATA
GCCGTGATTATAGCGATGATTACCATACCAACGCATTTCATAATAAGGCAAAAAAGCAAG
ACGACTTTGAGCATTTTGATATTGATAGCCAAGACTTGAACGGTTTTGCTGATCGTCAAA
TTGATGATTATCCCAATAGGATTTTCCACTAAATTGGTTCTCAAAATGTAGATAATGGGA
TCCGCTAACATTCCAATTCTTAGCCAAATTTAGATAGTAACTCAACCCATTTGCTGATTG
CGGTAATGATTCTTCCGTTTTCTTAAACGGCACATTCCCCACTCGAACATAAGGCGAGCT
TGAGGCATTATTAACATTGCTTTCGTGCAAATAATTCACACCAAAGTCGAATAACCAGTC
TGAACGTTTCTGAATGGCTGCAATATATTGTTCCACCCCATTTGCAATTTGTGGAGGCAA
TCCGTCCGCTTGTAGCTTACGAAATTGCGCAAGTGAGGCTTCGTTTTGCCGATCTTCAAA
CAACATTTGTGCTAAACGAAAACGCACAGGCTGAAAATTAGGGTGCTTCGCAATAATGCC
ACGATAGAGATCGATTGCTGTTTTATAGTCCCCCTGACTTGCCAAAATAATGCCGTTAGC
ATAATCGATCAGTATCAAATCGGGATTAGGTGTTTGTTGATAAATCCGAACCAGCTCAGG
CAATAAATGAAATTGTCGGCTATCAATCGCCCGATTTAACATTTGACGAGTAAGTTCGGG
CTTACTGATCAGCTCTTGGGTTAAAGTGATTTCCCCATTATTTGCCGATTTTTCTGAAAA
AATAACCGCTTGTGTTGGCAATGTTGGCTGGGCGGATTTGATTTCCAATTCGGGGGTTGC
GTTTGCCACTAGGGGGATAAAAAGGGTAAGGGGTAAGTGTTTTTTCATAAGATAGATTTA
TTGACTTTTTCTGTTTATTTTTTTACTATCACGCTAAAGATGATAGCGGTATAAATTTAA
TGAGAATTTTTAAATCTAAACATTTTGATAAATTTGCCCGTAAAGAACGTATTTCAGACG
ACACGTTAAGAAATGCCATTAACGACATTGAAAATGGTCTGATTGATGCCGATTTAGGTT
CTGGCGTTATCAAACAGCGTTTACCCAAACAGGGCAGAGGTAAATCTAAAGGTTATCGTT
CTATCATTGTGTACAAATTTGCAGAATTTAGCCTATTTGTTTATGGATTTGATAAGAATG
ATCGAGCTAATATTACTGCTGATGAAGAAGAAAACTTTAAAGCAGCAGCGAAAACCATTT
TGGCATTTAACCCTGAACAAATTCAACAAGCCCTTAATAGTAAAGCATTTATAGAGGTAT
CTAATGAGCCAATACAACAGCCCAGCAAATGCAGCGATCCACGAATTGATGAGTGATTTA
CACGACATTGGTTTGGTTGATAAAACAACAATGCAGAGTTTTGACAAACGTTGTTTAACA
CCAGTCAAAACGCTCGCTCCCAATGAGATCCGAGAAATCCGAGAGAAAGAAAATTTTTCT
CAAGCTGTCTTTGCTCACTACTTAAATGTAAGTAGCAATCTTGTTTCCGAATGGGAACGA
GGAGTAAAAAAACCAAGTGGTGCCGCACTCAAACTGCTTTCTTTAGTACAACATAAAGGC
ATTTCTGCAATAGCTTAGATTTTAGGTGGGGATGATCCCCGCCCTTACGATTGATTATTG
ACGTTTGCCACCAAAGCTAATATCTGTCCCAGCGGTTCCAACGACTTCTTCTGCATTAGG
TCCAGAAAAAACACCTTTATAATCTAGGTTATTATCTACTTTTCCAGAGAAAATAAGATT
TCCTTGATCTGAAATATTTATATTTCCCTTTTCCAAGACATAATTTTTACCATTTAGATT
GGCTATATTCCCTTTGACACTTTCATTTTTAAAATCTGCAATTAAAGAAAATTCTCCTTC
ATATACATTTTTTGTATCTATATTATAGTTTTCTATTCCTAATGCTTTACCTTGATAAGT
TGCGATTACAGGGGTTTTAATATATTCTGAATTTTGAGATGTCGGCAAAGCGACATAACC
TGCTGATCTTCTCAGATCATCATCATTTATATTATCGGAATAAGACCAATTTAAATAAGT
AGAGTATTCTTGGTTAATAAAATGAACATTAGCAACTTGGAATGTCTGTTTTTCGCCAGA
AATTGATTGGCGGCTTGCATATACAGGTAAAATCTGAACATTATTGGATATTGTATTTTT
ATTAAAATCAATCCCATTTTGTAAAACTAAGCTCTTAGATGCCCCGATTGGGTAAAGATA
CCATGCTTTTCCATCAATATAAGCATGTTCGGCATATCCTTTTAAACCATCACCTCTTGC
TATATGTCGCCATTCTCCACTTTGAGTTAAAAATGCCCATTTTTTAGCTTCTTCTTCCGC
TTCTAAGCGTTTTCTTTCTGCTTCGGCTCTTATAGGAGCTAATTCTTCTTCCAATGACGC
AATTTTGTCTTGAGCTTTCGCTTTTTCTTCTGCAGTTGCATTTTCAGCATCTTTTAAAGC
TTGCAGTGCTTTTGCCAATTCAGCCTCCGCCTTTGCTTTAGCTGCTTCACTTGCTTTTAC
TTTTTCAGAAGCTTGGTTTGCATTATCCTGCGCAGATTTAACCGCTTGTTGCTCTGCTTC
CACCTGTTTTTTCAAGGCTTCAATTTGCTTTGCTTGTTCGGGGTTATTAGCCGGTGCAGA
TGAGCCACCGCCACCACCGCCTGAGCTACAAGCTGTTACACCTAATGAAACTAAAATCGC
CATTGCTGCTGTTTTAACTGACAAACGCATAGAAAGTCCTTATTTTAATGTGTTATTTAA
TGAAAATATGTGTAAAATACGAACTATTCTAAAAGCAGGCTTTACATTCTGCTAACAACA
AACTGTGTGGAAAATCCACTCAATTTGTGGGTGGACAAATTAAGAAAGGGGCAATTTGTG
AGTGTTAATGAAAAAATCCGAATGGTGCGTGAAATGAACCAGTGGTCACAGGAAGAAATG
GCTGAAAAAATGAATATGTCCACCAACGGTTACGCTAAAATTGAACGTGGTGAAACTAAG
CTCAATTTGCATAAACTCGAACAAATCGCTCAAATTTTTAATATTGATGTGTTGGAGTTG
ATGAATTGTGAGGGAAAAGGCGTTCTCTTTTTAATGAATGAACACGCTAATAATACTAAC
TATTATGGAAATCCTGAAAATCTCACTGCCGAAATTGAAAAACTAAAACTCACTATTGCC
CATAAAGACGAGATGTTGGCTCAGAAAAATGAAGAAATCATTGCTTTGAAAGAGATTATT
TCATTGTTAAAGAAAAAAGATGATTAAATAAGATAAACCTAATAAATCAAATCCCTTCTA
AGAATGAAAGCTATATACTCACTTTTTACAATTTTTTGCTTAAATTTGACCGCTTGCACT
CCCAAAGTGCAACTTGAAACACCACCTGAAGGTATTACGATTAATATGAATGTGGTTGTA
GATCATAAAATTGAAGTTACCATGGATAAAGAATCCAAAGCGATTATAAAAACAAGGCAG
CCGTAATTATCAAAAACAATTTTAGAAAAATACTTGAGGAATAAGAAGTAAATGAGCGTG
AAAAATCACGCTCATTTCATTTTTACTAAGCCTTCACTGCCGCGAACGCCACCATATTGA
TGATACGGCGAACAGAGGATACAGGGTTAAGAATATGTGCAGACTTATTCATACCTAATA
AAATAGGCCCTACAGTAATTGCTGTTGTCGTTGCTCTTAATAGGTTATAGCTGATACGAG
CTGCTTCCATATTTGGCATTATAAGTAAATTTGCCGAACCTTTTAATGGGCTATCTGGCA
TATAATCACGGCGTAATTTTTCCGATAAGGCTAAATCACCGTGCATTTCACCATCAATCA
TTAACGCAGGATCACGCTCTCTCACAATCTCTAACACTTTACGCATTTTTGGTGCGCCTA
GCATATTTGATGAACCAAAATTAGAGTGTGAAAGTAGTGCCACCGCAGGCTCAATACCAA
AACGACGAATTTCTCTTGCTGCCATTAAGGTAATTTCAGCGAGTTCTTCCGCCGTTGGAT
CAGCATTAACATAGGTATCAGTAATAAAAACGTTTCCTGTTGGTAAAACTAAACTGTTTA
GTGCAGCGGGGACTTTCACACTTTCTTTTACGCCAATGATGTCACGGATAGCTTCTAAAT
GGCGACTATATGTACCAAATAAACCACACACTAATCCATCAGCATAGCCCATTTCAACGA
GTAGTGAAGCAATCACCGTTGTATTTGAGGTCACAACACGCTTAGCTATCGCTTCGGTAA
TCCCTTTGCGTTTCATTATGCTGTAATAACGTTTCCATAACTCATCGTGTTGGCTGTTAT
GTTCATTATCAACAACATCAAAATCTTGCCCAGCAACAATGTGTAGCCCTAATTTTTTAA
TTTTAGCTTTGATAATTTCCGTGCGTCCAATTAAGACTGGATATGCCAAGCCCATAGAAA
CCACTTCTTGTGTCGCGTGTAATACTTTGTCCTCTTCCCCTTCTGCAAGCACGATACGTT
TTTTCTCTGCTTTTGCTTGGCTGAAAATCGGCTTCATAAAGAGGTTGGTTTTATAGACAA
ACTGAGTTAATTTCTCGTGGTAGGCTTCCCAATCCGTAATCGGGCGAGTAGCAACGCCTG
ATTCCATCGCTGCTTTTGCAACTGCTGGGGCAATGCGTACAATTAAACGAGGGTCAAATG
GACGTGGGATAATATAATCCGCACCAAAGGTTGTCCCCTCGCCACCATAGGCAGAAGTGA
CCACCTCATTTTGCTCTGCAAGAGCTAAATCTGCAATCGCATAAACCGCCGCACGCTTCA
TTTCCTCATTGATTGTTGTTGCGCCTACATCTAATGCACCACGGAAAATGAATGGGAAGC
AAAGTACATTATTCACTTGGTTTGGATAGTCTGAACGACCTGTACAAACAATCGCATCTG
GACGAGCAGCTTTCGCTTCCGGCGGTGTAATTTCTGGATTTGGATTAGCTAATGCTAAGA
TAATCGGGTGAGCCGCCATTGTTCTAACCATATCCTGCGTTAAAGCACCCGCTGCAGAAC
AGCCTAAGAAAATATCTGCATTTGGCATCGCATCGCCTAATGTCCGCCAGCCATTATCAT
CAATCGCATAATGTTTCTTGGTGTCGTCCATACGATCGTCACGATCTTTATAGATCACCC
CTTTTGAGTCGCAGACAACGATATTTTCACGCTTCATACCTAAGGATACAAGCAAGTTCA
AGCAAGCAATAGAAGCCGCCCCTGCACCTGATGCAACTAAACGCACCTCTTCAATTTTTT
TATCCACAATACGCAACGCATTAATCACTGCTGCCGCACTGATAATTGCAGTACCGTGCT
GATCATCGTGGAATACAGGAATGTTCAATCGTTCACGCAATTTTTGTTCGATATAAAAAC
ATTCTGGTGCTTTAATATCTTCAAGATTGATACCACCAAAGGTAGGTTCAAGAGAAGCGA
TAATTTCAACTAATTTTTCAGGATCTTTCTCATTAATTTCGATGTCAAATACATCAATTC
CTGCAAATTTCTTAAACAGAACGCCCTTCCCTTCCATCACAGGCTTACCTGCTAATGCAC
CGATATTGCCTAAACCTAACACGGCAGTTCCGTTTGAAATCACGGCAACTAAGTTACCTT
TTGAAGTATAACGATAGGCAGCCGCTGGGTCTTTTTCAATTTCTAAACACGGCTCAGCAA
CCCCTGGCGAATAAGCTAATGCAAGATCACGTTGCGTTGCGAGGGATTTAGTCGGGGTAA
CTTCAATTTTACCAGGGATAGGAAATTCGTGGAAATCAAGTGCTGCTTGGCGTAATTGAG
ATTTGTCATCCATAGTTGTGTCCTTTATACAATTGAATAAATGAAATCATCGGTATTCTA
CCTAAATTTTGGGAGGAATATTGTGATATAGCTCTAATTTTTTAACAAATAATTAAAAAG
TATAGAAAGGAATAATCTCTAATTAAATGAGACGTTTAATCATGATGCCAAAATTAAGTA
TTATTTGAAATAAGTATTATAGAGCGATACTATGATCAGTAATTGAAAGAAAATCAAGAA
GTTAATTGAGGGCAGAGCTGTTTTATACAACAAGCTCTGCAAAATAATGTGATTGTTAGA
CGCTATAGAGAATATTTTTTTGCAGTATCTTTCAACAAGGTCTGCAATTCACCTTTTTGG
AACATTTCGAGAACAATATCACAACCACCAATTAATTCTCCATCTACCCATAATTGAGGA
AATGTTGGCCAATTTGCGTATTTTGGTAATTCAGCTCGAATATCTGGATTCGATAAAACA
TCAACATACCCAAATGGAACTTGGCAATTTACAATAGCTTCTGAAGCACGAGCAGAAAAG
CCACAGGATGGGAATTTAGGAGAGCCTTTCATATAAAGAAGAATAGGATTCTCGCTGATT
TGTTTTTGGATTTTTTCTATAGTTTCCATGTTTTTCCTCATTGATCAATAAGAATATGTA
CCCTATTCTAATGTGAAACAGAATTTTCTGCAATTTGCCATTAACATCTTCTAAAGTATT
TCTGTGGATTATAGTCCACTTATTCCAAATCATTTCATTAAAATATCTGCCAATATTTGT
TCTTTTAATCCACTTTGTCGTTGAATTTCTGCTTTTACTGCTTGTTTCCAAATTTTTTCT
TCACTAAACAAGGTAAACTGTTTTTTAGCACGGGTAATCGCCGTATAAATCAGTTCTTTT
GTTAATACTGGCGAATGAGAAAGTGGCATTACCAATAAAGTATGATCAAATTCAGAACCT
TGTGATTTATGCACGGTCATTACATAGGCGGGTTCATAACTTGGCAAACGACTAAGGGAA
GTGTCTAAATGTTTTCCATTTTGTTCTGTTTCAAAATATACTCTCAATCTTCCTGCTTCA
TCTGGAAGAATTAAGCCAATATCACCACTAAAGATATGAAGTTGAGGGGCATTTTCGGTA
ATCAAAATTGGCTTGCCAATGTAGCTGTCTCGGCTATGTTTAAAATGTAATAAACGTGCT
TGTAATAAGGCTTCTGCAATGGTTTGATTTAATCGTTCTACGCCCAATTCACTGACGCGT
AAGGCTGACAAAAAGCGTACTTGTTGGAATGCTTTAAATATCTCACCGATAGACACGGCT
TCTGGGGAAAGTACTCGAGCTTTCACTTTGTTCAAGTAATCGGAATATAACTCCACCGCT
TTTTCTACCACGCTATTTACACAGTATTGTATCCATTGTGATTTTTCAGGAAAATCCGTG
ACTTTAGGGTAACACGCTAATGTTAAATCATCATAAGCCCTATTCGTTAAAATCTGCCAC
GATTTCACCGCTTGTTGAGCATTCACTTGTGCTGCCAATTGCCCAATCCCTGAATTTTCG
TCAAAACGAAAACTTCGACGAAGATGACATAATGAATTACAAATTGCGGGGACATTTTCC
ACTGTAGGATAAATTTGATGTTCTGTTACCTCAGTTAGATAGTCACTATGCTCATTGCTA
TAACCAAATCTGATCAAACTACCTAACTCCCCCATTAAATTTCCAGCTTCTACAGAAGCA
AGCTGATCTTTATCCCCAAGCATAATCAAACGAGTATCTGGTTTTAAGGCATTCAGCAGT
TTTTCCAGTATGAAGAGATCGATCATTGACGCTTCGTCCACGACTAACAGATCTAAATGC
AGTGGATTTTGAGCGTGATGACGAGGCAGATCACTATGGGGATTAATGCCGATTAACGAA
TGGATTGTTGAGGCTCTGGTTGGTACTTCTGCTTTCAAACTGTCAGGAATATCAAGGCTA
GCGAGATTATTTGAAATAGCTTCTTTTAAACGAGCCGCAGCTTTTCCTGTCGGAGCAGCA
AGAGCAATCTTTAAAAGTGGTTGGCTCTGTTCTAATTGTTTAAGCTGTAATGCTGCAAGT
AAAATAGCAACTGTTCGGGTTTTGCCTGTGCCAGGCCCGCCTGAAATCAGACAGAATCGT
TTAGTTAATGCCGTTGCAACCGCAATTTTTTGCCAATCCGTATCAGCTTGTTTTGGAAAA
AAGCGTTGTAAAATTTGACGATGAAGATCGATATCTGCTTTTTTTAAATCCGAACTTACC
GCTTGTTGTAAATAACGTGCTACACGATACTCTGCCTGCCAATAACGATAAAAATATAGA
CGATCCTGTTGAAATAATAAAGGTGCAACCTGTGTAGGATCTTGGCTAAAAGCAACATGG
TTATGTAGCAACGACTGCCACTTAAGCGGTGAAATCCCCTCAATTTTTTGCAAAATCTCC
GTATGAAAATCACGGCTGAAATGCTTTTTTTGCAAGTCAAAAAAGTGGGTTGTTAAATCA
GAATTTAAACGAACACAACTATGTCCTTGCATAACATTAAAAGAAACTAATGCACTTAGA
AAGATAGCTAAATTCTGCTGTTGAGCTGTATAGTTATAATCCTGCTGTTTCTGATCAATC
ATCTTTGCAAATTGATAGTTTAATTCAGAAATCACATTCTCCGTTTTTAAGGCATAAAGT
AGGGATAACATAAGCAAAATTTTGATAGGAATTGATGGAAGCAGTATATAAAAAAATCCA
CGCATTTGCGTGGATTTTTTAAGACAATATTTGTTAAAAATCAGAACTGATAAGAAGCGT
TCAATTTAATATTGCGTCCAGCCCCTTCCATTAAGCTAAATGCAGGTTGGAATTTTTTAT
CAAAGACATTCTCGATCATCATATCTAAACGTAAATTACGCCATTCGCCAGAAGGTGTGT
AACTTGCTTTTAAATCTGTGAGAGTATAACTTGGATAAGTCATTGCATGTGTTTTAGGTA
CACGTTTCTGACTTGCATAGTGAGTGATATTAGCTCCAATCATAAATGTTTGAGGCACTA
ACGCATAATCAATAGTAAAGCCTAATTTATTCGCTGGAATATTGGATAAGGCTTCCTGTG
TTTGGCGGTTTTTACCTTTTGTTTGAGCATAATTCAATCCCAATGCTAAACGTTCTTGCT
GGTAAGCGAATTCTAGTTCATACCCTGTTAAGCGAGCATTTTCTACATTTCGATACTGCG
AGAGAGATGGAATCATATCTCTTTGTGAAGCTCGGAAAATATCAAGATGAATAAAATCTT
TTACATCATTTTGGAAATAAGTCGCATTGAAGATGAATTTATCTTGATGCACAAAGAGAT
TATCAAAATGAACTTTCGCCGCAATTTCTTTATTTTTCGCAGTTTCTGGGCGCAAGTTTG
GATTACTTACAAAGGTATTATTAAATGATCGTCCCATTAAATTTGTGCCAAAGTGAGACC
CGCTGACAAAGCGTTCTTGCATTGATGGTGTACGGAATGCTTTATTATAACGAGTACTAA
GATCTAGCCAATTTGTTGCTTTCCAAGTTGCAGCGATGGATGGAGACCAACGGCTTGCAC
TATATTTGGCTTCGTCACTTTGTGTTTTAAAGTGATCGTAGCGAACACTTGGCGAGACAA
TAATGCGTTCATTCCATAATGGAATATGTGTTAAAAGATAAAATGCACTGTTTTTAGATT
TAGCGTCATAATTATTAGGGCGGAATGGTGTTGTGGCATTTTTCTCACGCTGTGTTACTA
CTCGGTCTGAAATAAAATCTACACCATAGTTTAGGGCTAACCAATTTAGATCCGTCGAAT
TTCGTATGCTTAAACCCATAGTGCTGAGTTTAGTTTGATCTTGCAAACCGCTTGCAATAC
GCTGTTCTTTTTCTTTTGTGCTGTTACGATATAGTGTCAATTGGCTATTGATATAATCAT
TATCTTTAGGGTTAAAGTAGTAGTGTAGTGCGCTACTTTGGTCTGTGATTTTTTGTTTAG
CTCGATAACTTACACTTCCAAGTACTGATGTGAGTCCTTCATAGAAAGCAGACATCTCGG
TAGGAGCAGCATTTAGATTATTTCGGTGCCAGTTTCCAATAAGTTTTATCACATCTTGGT
CGGTAAATTCTTCAGCAACTTCATTGTTAGTTGGGGCAATTTGTTCAAAATGACTTAAAC
GATGAGAAAGCTCAAGGCGATTTTCATCATTAATTTGCCAACCAAATTTAAAAAGTCCGC
CTTTTTGAGTATAGCGACTGTCTACTAATTTTTTACTGTCCGCTAAACGTAAATCATCAG
CGTGGTTATAAAAGCCACTCACTAATCCATCAAACTTGTCATTTGCGGCAAAGACACTGA
CATCTGTTTCAGAGAGAGAATTGGCAGATTGGTATCCTTGATGAATTTTTGCTCCAATTT
GCTGATTATCTTTTAATAAATCAAGTGCATTTGGTGTTCTGATCGCAACAATTCCTCCTA
ATGCACCACTTCCCCATAAAGTACTTGTAGGGCCTTTGATCACTTCTATTTCTTGGGTTA
GTGCCATAGGTAAAAAATATGAACCACGGTGAGATAAGTCAAAATTCTGGCGAACGCCAT
CAATCACTTGAACAACACGATTACCACTTAAGCCCCGAATAATCGGCTTTTGTGCAATTC
CCCTTGATCCGCCAGCAATATCCACGTTTGTAATCCTTTTAATCGCATCCGCTGTACTTA
TGGGTTGTTGAGTTAATAATTGGTTTTTATTTAGGGTTGCTTTCTCACTTGTGTGATTTG
CCCAATGAAATGCATCCCTACTTGCAATCACAGAGATTTCAGCGAGTTCAGCTGAAACAT
TGCTATCTGCAAGGGATACGGTAGGCAAAGAGAGAAAGAGTGCTGTATAAATTTTTGATA
GTCTCATTTTAGTTGCTCCTTTAGTCTGACTAATAAATATCCTACAAAAGATAATGTAAA
TTATCAATAATGATATTGATAATTCTTATCATTTAGTTAAAAATAAATAGAAAAAGCGTT
CTAATACATTATTAATAAAGGAGACCTATCAAAATGAAACATTTTCGTAGAAAAAATGTA
ATTACTGGAATCATTCTTTCATGTGTATCTGGCTTTACTTATGCAAATCCAATACCAGAT
TCAGGAACATTGAACAAACAGTTGGAACAGACACGCCAGATACAAGTAGCAAAAGTAAAA
CCATCTGGAGAACTGTTCAAAACACCAACACAGGAAGAGAATCTTCCCGCCAACAAAGAA
AGTCTTAAATTCCGTTTAGATTCAATCAAATTACTGGAGTTGGACGGAAACGAAATTCAA
GATAATCTGACATCTATTACCTCTCCTTATCTTCATCAAGAAATCACCTTAGATGACTTA
AATCGGTTATCGCAACAAATTACTAACTACTATCGTGACAACAATTATCTTGTTGCTAAA
GCCTTTATTCCACCACAAGAAATTAATAATGGTGAATTGCAAATTTTCGTGATAAAGGGA
TCGCTTGATCAGGTAGTTGTTAGAAATGGAAGCCGTTTAAAAGAAGACTTGGTTATGCGG
ATGGTGAATACTACTGTGAAAAGCCATTCGTATTTGGTTAAAAATGAACTAGAAAAGTTA
GCTCTATTACTTAATGACATTAAAGGAATTACCTCAGCGTTATCTTTGAAAGCAGGACAA
AATACGGGTAAAACAGATCTTACTGTTAATCTTAAAGATAATAAACGTTGGAATGGATAT
ATTTCCATTGATAATCAAGGAAATGATAATACTGGAAAATATAGAACAACATTGGGAAAT
AAAATTTATAACTTAGTTGGGCTTGGTGATGAATTACATTTTGATGTGCTTGCTTCTAAC
ACCTTCGATTTATATAACTTAAGAGCGGACTATTCTTTTATTATTGATGGATATGGCACA
AGAGTTGGCGTGAATTCAAACTATTTAAAATATAAATTAGGTGCGAATTTTAAAGATCTT
AATGCTCAAGGGAGTACTTATAATTTAGGTGGTTATATTACTCACCCTACTATTAGAACT
GCAAGTTTAAGATTAGATAGTAAATTAGCATTTAATCATCAGAAATTGTCAGATGAACAA
AAATCTGTTGATTTACAACAAAAACGGAAAGTAAATACGACTAGCATAGGAGTGAGTGGT
TCTTGGAATAGTATAAAAGAAGGTGTTACCTATTTTTCTTTCAATACTATTTTTGGGAAA
GAAAGTCATTCGACCAATGAGAAAAAACACTATTTATCAGAGAATTACCAGCCTAAACGT
ACATTTACGACATTTAATTATTCATTATCTCACGAGCAATTTTTACCTAAATCCTTCAGT
ATTACGTTTGCCGCCAGTGGGCAATTTGCTGATAAAAATCTAGATAGTGGAAATAAATTC
CTACTAGGTGGATTATCAGGGGTAAAAGGATATCAAGCAGGTACTGTTTCTGTTGATGAA
GGGCATATTATCCAAGCGGAACTAAAACATTACTTACCTGTTTTCTCAAAAAGTATATTA
GTAAGCTCACTCTTTTATGATGAGGGTTTTGGAAAACAATATAAAAATACTGAGAAATTA
TCCGAATCTGTTGAAAATAAAGTTCGTTTAAAAAGTATCGGTGTTGGTTTGAATTTAATT
GAACCTAATCATTATTCTATTAATTTTGCTTATGCAAAACCTATCGGTAAGAAATATAAC
AATGTAGATAAAAATCAATTTTGGTTATCTGCAATTAAAACATTTTAATTAAGGAGTACA
TAAATGCGTAAACAAACTTTACTTTCCGTAGCTATTTCAACAGCACTTAGCACAACAAAT
CTTTATGCTGCAGACTTACCTCAAAACCATAAAATTACAGACGGCAATGCAAAAATTAAT
ACCTTAAATAAGGCAATGACCATTACTCAAGAATCACCTAGAGTGAGTATTGAGTGGGAA
AGTTTTGATATTGGAAAACAAAATAGTGTTGAATTTAAGCAGCCTGATTCAACCGCTATT
GCTTATAATCGTGTTATGGGCGGAAATGCAAGTCAAATACAAGGTAAATTGCAAGCAAAT
GGGCGAGTGTTTCTCGCTAACCCTAACGGAGTTATTATAACCAAAGGTGCTGAAATCAAT
GTGGGTAGCTTACTTGCAACAACTAAAGATCTTGAAAAAATTAGTAATAGTAATAATTTC
AATTTTACTCCACGTAAAAATCATAAAACTGCTGAAGGAAAAATTATTAATGAGGGTAAA
ATTGTTGCAAATGGCGAAAATGCATTTGTTGTTTTAGTTGGAAATGATGTTGAAAATAAG
GGGACAATTGAAGCTAAATACTTTAAACAAGAGAAAAAAGTTAAAGGTCGTTATTGTAGT
GGTTGGAGTGCAAATGATTGTTATGAGGGTAATCATTGGGGATTTAAGTGGATTGATTTT
GAACGTGATGAAACTATTGAAAGCCCTGGACAAGTTGTCTTGGGCGCTGGCGGAAAATTT
AGCTTAGAATTAGATACGACATCTATTGATTTAGATATTGAAGAAAATACAGTAAATAGT
ATTGTGAAAAATTCAGGTTCTATTATTACCGAAGATGGTTATATTGAGCTAACTGCTAAG
GGAAAAAATGAATTAATTAATAACCTTGTGAATAACGATGGCTTATTACAGGCGGATAAT
GTTGTAATGTCTCGATCTGGAAAAATAACTTTATTTTCTGATGATATTAAATTTGGAAAA
AATAGTGATATTCAAGCCGAAAATTTAACAATAAAAGCGAAAAAGAATGAAATTAACTTA
AATGCTGAAAAAGGTGCAAAACTTACAATTAAAGATAGTATTGATTTTGCAGTCAGTAGC
TATCTAGACCCAGCTATAAAGAAAGTTAATCTTAGTGGTGATTTAAGTCGGGAAGATAAA
AACTATTATGATGACGGCTCTAAAAAACTAAAAACAAAAGTTAATCTAAAGCTGGCAGAT
AATCTTGATGTTGGTAATAAAAAAGTAGGTGAAAATTCTTTTATCAGCAGTAATTTTTTA
GGTTCTTTACTGGGTATTTCAGGAGAAGTAAATCTAAATGCACATAATTTTGATATTTCA
GGTGATATAAATATAGACTCATATAAAGATACTGATTCAGTTTTATTATTAAATACACAA
TTAAATTATACTAATCCTAGCTATATTCGTTTTAATAAAGCAAATATAGATACTAAAAAT
GGGCGTTTATTTATTGCAACAGATCTAATGGATAAACATTTTGCGGATAAAGGCATTTCA
GATATTAAGATTATAGATAGTAAATTTAATTTTAATAATGGTGCTATTGTTTTAGGTAGA
AATGGTTTAAGAAGAAATTTAGAAGATTCTAGAACTTGTATTAATCTTGCCTATTGTTTA
GAAGATACTCAAAGATCGCCTTTTAGCGTAAATATTAGTAATTTGCAGCTTGATAAAGTA
GACGATTTTGTCATTGTTGGTGGCTTTAATAATGTTGATATTGATCGTCTTACTCATATA
GGAAGAGGTAATTTCTATATTTATGGGGGATATTCCTATAATAAAGAAAAACCAAGCTAT
GACTATGCGATTTTCAATACCAAAGATAGGGCGTTGCGTACAGAACGAAATCATACTCAA
AGACGATGGAAATTCAATAATAATTTACGTCAATGGATTAATAATGAGTTCCTATATGCA
TTTGATTGGTGGACTGCCACAAATAATAGTTATGACAAAATTAAACAAGAAGTTATTAAA
ACACCTAAAAGTCATTTAGAAACGACAATTAATATTCGTAATAGTAATATAAAAACGCAT
GATGGTTTTATTAATCTTATGGCAAAAAATATTAATTTAACCGATAGTCAATTTAATGTT
ACGTTTGACCGAAATATGTCTTTTGAATCTGATTACGATCGTATCCATAAAATTGGGTTA
AGTGCAGATAAAACGATTTTAGATCACACGTCATTAAATATTCAGGGGGCTGAAAAACTG
AATGTTTCACCAAGTTCAAAAATGAAAGCGGCAACAATGTATGTCGTTGGTGATTTAGAA
GGGCGAAATAAAAGTTCAATTAACCTGAAAAGCCATCAAGGTTATACGTTGATGACAGAT
AAAAATGCAACATTACGCGGTGAAAAATCAAAAAATGATTTAACTATTACCTTGTTAAAT
ACTGGTCCTAAACCTTCACCTGAAATTGGTATTACAGGTTCTGCGGATAATGATGCAAAT
GCAGCTAACTTTGCTTTAGCCCTTGGCGATGCTACAAAGACTACAATTGAGAATGCCACG
GTTATTGCACTAGCTCCAAATGGTGCTAAAGCCTATTACAGCCATAAAGATATGCCTATC
GTGCTAAAAAATACTGATTTTACATTTTATGAGCAACCGAGAGGAACAAACTACGGTGAT
GATGAGCTAGCCGGAGAAGGAAATATCAAAAGACTTAATGAGCGTCAATTAAATACGATA
TTAGATAAACTTAACGGACTCAAGCCAACTTATCTATCTCGCGAACAGAGTAATTTAGTT
GAAAATAATAAGTTCGGAGTTAAATCTCTACAATCTGAAACACTAGAAGATGAGAAGAGC
GTTGTTGTCTCTATTTGTGATGAAAACAATAAATGTGAAGATCGAATTATCGGCAATAAA
CATACCGATGCTAAAGTTTCGGTAGGTGAAATTCGTTAGACTAAATCGAGAAGACACAGG
TATTGGTTTGTTGAATACATAAAAAATCCACGCATTTGCGTGGATTTTTTATCAGAGAGC
AAATTATTCTACTCTTAAAATACGGCAAGTATTTGTGCCACCTTCTTTTAACTCATCACC
ATGAGTTAATAGCACTAAATCACCAGACATTAAATAGCCTTGTGCTTTTAATAAAGATAA
TGCTTTTTTCGCACCTTCAATAGTACGGCTGTCATGTTCATAATGAACTGGCGTAACACC
ACGGTATAATGCACAACGATTTAACGCTTGTTCGTTACGAGAAAGTGCATAGATCGGTAA
ACCAGAGCTAATACGACTCATTAATTTTGCGGTTTCACCTGAATGGGTTAATGCAATGAT
TGCAGAAACACCTTCAAGGTGGTTTGCGGTGTACATTGCTGACATCGCCGTTGCTTCATC
AATGCTTGCAAATTTAGCTTCCATACGGTGACGTGAAACATTGATGCTTGGCATTGTTTC
TGCACCTAAGCAGACTTCTGCCATTGATTTTACCGTTTCAACTGGATAATCACCGTTTGC
CGTTTCACCTGAAAGCATTACCGCATCAGTACCATCTAATACTGCGTTTGCTACGTCCAT
CACTTCCGCACGGGTTGGCATAGGCTTTTTGATCATTGATTCCATCATTTGTGTTGCGGT
AATTACAACACGGTTCAATTTGCGTGAACGACGGATAAGTTTTTTCTGAACACCTACTAA
CGCAGCATCACCGATTTCCACACCTAAGTCACCACGAGCCACCATAATAACGTCTGCACC
TAAAATGATGTCGTTCATTGCTTCTTCAGTTGCAACGGTTTCAGCACGCTCTACTTTAGC
GACAATTTTAGTGTCTAATCCCGCTTCTTTTGCTAATTGACGAGCATAGTTTAAATCTGC
ACTTGATTGTGGGAAAGATACCGCTAGGTAATCCACGCCAATTTTCGCTGCAAGTTTAAT
ATCTTCTTTATCTTTGTCCGTTAATGCTGGAGCAGATAAACCGCCACCTAATTTGTTGAT
ACCTTTGTTGTTTGATAATGGACCGCCCACGATAACTTCAGTAAATACTTTAGCACCGTC
AATAGAAAGCACTTTTAATTGAACGTTACCATCATCTAATAAAAGAATATCGCCAGGCAC
TACATCATTTGGTAGGTTTTTATAGTCTAAACCAACCGCTTCTTGATGACCTTCGCCTTT
TGGTAATTCTGCATCTAAGGTAAATTTATCACCGATGTTTAAGAAAATTTTGCCTTCTTT
GAAGGTTGAAACACGGATTTTAGGGCCTTGTAAGTCACCTAAAATCGCAACGTGTTTGCC
TAAACGTTTTGCAATTTCACGCACTTTTTCTGCACGAGCGATATGATCTTCAGGCACACC
GTGAGAAAAGTTCATACGAACCATATTTGCACCAGCAGCAATGATTTTTTCTAACGTATT
GCCACGATCTGTAGCTGGACCCATTGTACAAACGATTTTGGTTCTTCTGAGTTTACGAGA
CATCAGTTATTACTCCATTGTTTAAATTATGAAAAATAGAAATCTTTTATCTGTTGCTTG
CCACAACAAAAAACGCCGTGCATTATACGCCTAAAAGCGTTCTGTTTAAACCACGAAGAG
GATAAACCGATGAATATTTGGATAATGCGACACGGTGAAGCAGGTTTCAGTGCCCCAACT
GATGCACAGAGAAACTTAACTGAACAGGGTAAATTGATGGCATATCAACAAGGGCAATGG
CTTGCAAAAAGGCTTGAAAATCAACAAATTAAATTAGATAAAGTGATTATTAGCCCCTAC
CTTCGCACGCAGCAAACGGCACAAGCCGTAGAACAAGGTATGCAAGCGGTCAACACTATG
CAAAGTTTTGCAAATCTTGCGGAAACATGGGAAGAGATTACCCCTGACGGAAATCCCGAC
ACAGTGATTGATTATCTTGCATTTCTACGAGAAGAGGGAGCAAAGCATGTGCTGATTATC
TCTCACTTGCCCCTTGTCTTTGACTTAGTCTATCAACTAACACAGCAGAGAGTACATTTT
TCTCCTGCGGTTATAGCAGAAATATCCAAGGTTGAAGGAAAAAGCCATCTGTCCGTTATT
GTTCCTAGAAATTCACAATAAACCCTAAAATGTGATCTTAGTCACAAAATACAGTTAACG
GTATCTAAACTAGGAAATTTTCTTATTCTATTTAGGGGATTCTCTCAAGGAGCAATGAAA
TAATTTTCTTAAAATTTAAATATCTTTTTAAAAATATCAGAGGAAATTATGTTTTCATTT
TTAGCTGAAGTTAGACGCCCAGTCTTAGATCTACCCCTAGAAGAAAGACGGAAAATGTGG
TTCAAACCTTTTATGCAATCTTATTTAGTTGTATTTATCGGTTATATGGCAATGTACTTG
ATTCGTAAGAATTTCAACATCGCACAAAATGATATGATCGAAACTTACGGTTTAACTAAA
ACAGATTTAGGACTTATTGGCTTAGGTTTTTCAATTACTTATGGTATTGGGAAAACCGTA
GTCTCTTATTATGCTGATGGTAAAAATACAAAACAATTTGTACCATTTATGCTTATTCTT
TCAGCCATCTGTATGCTTGGCTTTAGTGCTAGTATGGGAGGAGGGAGCATTGCACTGTTC
TTAATGATTTCATTCTATGCACTTAGTGGCTTTTTCCAAAGTACAGGGGGATCATCTAGC
TACTCCACAATTACTAAATGGACGCCTAGAAAGAAACGAGGAACATTTTTGGGTTTCTGG
AATTTATCACACAATGTAGGTGGTGCGGCAGCTGCTGGAGTTGCGTTATTCGGAGCTAAT
GTCTTCTTTAATGGACATGTCATTGGAATGTTTGTATTTCCATCAATTATTGCATTAATT
ATTGGATTTATAGGATTACGCTATGGTTCTGATTCTCCTGAGGCATATGGTTTAGGTAAA
GCGGAAGAATTATTTGGGGAGGAAATTAGTGAGGAAGATCGTAATACTGAAGAAAATCAA
CTGACCAAATGGCAGATATTTGTTCAATATGTATTAAGAAATAAAGTTATTTGGCTACTA
TGCTTTGCTAACATTTTTCTATATATTGTTCGTATTGGTATTGATCAGTGGTCCCCAGTA
TATGCCTATCAAGAATTAGGATTTTCAAAAGATGCTGCTATTTCCGGTTTTGCTCTATTT
GAAGTCGGGGCATTAGTGGGTACATTCTTATGGGGATATTTATCTGATTTAGCAAATGGT
CGTCGTGCCTTAACCGCTTGTATTGCCCTAGGTCTGATTGTTTTTACTCTTGAGTTCTAT
CAGTTTGCAACTAATGAATTTATGTATTTAACGGCATTGTTTGCTTTAGGCTTTTTAGTA
TTTGGCCCTCAATTACTGATTGGCGTGGCTGCTGTTGGGTTTGTCCCTAAAAAAGCAATT
GCTGTTGCTGATGGTGTAAAAGGTACCTTTGCTTACTTAATTGGAGATAGTTTTGCAAAA
CTAGGATTAGGAATGATTGCTGACGGTACTCCAATTTTTGGTCTAACTGGATGGAGTGGT
ACTTTTGCAGCACTTCATGCATCAGCAATTACTTGTATTGGATTGTTAGCCTTCGTTGCA
ATCGCAGAAGAGAAAAAAATTCGTAAAAGATAGAATATGCTAAGTAACAAGAATACGGTG
GACTTTTCCACCGTATTTTTTATAGAAATACGCTATTATTAATTGGAAGGATTTTATGAT
TCATGTTGTTCTTATTGATGATCATGTCATTGTACGCTCTGGTTTTTCTCAACTCCTTTC
TTTAGAGAGTGACGTTACTGTTATTGGAGAATTTTCTTCTGCTAAAGAAGCTCGTCAACA
TTTACCTTATTTAAAACCTCATGTATGTATTATTGATATTTCAATGCCAGATGAAAGTGG
CTTAGATTTATTAAAAGATATACCGTCAGGTATCCACTGTATTATGCTAAGTGTAAATGA
CTCAGATTTAATTATAAAAAAAGCGTTAGAATTAGGAGCAAAAGGGTATTTAAGCAAACG
ATGTAATCCTGATGAGTTAATTCAAGCGGTGAAAACAGTATACTCAGGAGGTGTATATCT
AATGCCAGAACTAACCACAAAATTAGTTTCATCTAAACAGTCTAATCTGGTAGGGCAATT
AACAAAAAGAGAAAGGGAAATTTGTGAGTTATTAATCTTAGGTTTTGAACCAAAGGAAAT
AGGCGAAAAACTTAATTTGAGTTTTAAGACAGTACATGTTCATAGATCTAATGCAATAAA
TAAACTCAATGTCGAATTAAATAAAAATAGATTACTCACTCGGCAGCTGATTAATACTGA
AGAAACTATTCGTCAAGAAATCTCTAGAGAATTACACGATGAGGTCGGGCAAAATATTAC
AGCCATTAGAACTCAAGCAAATATTTTAAAAAGGATTGCACCTGATTATGAAAAAATATC
AACCACAATAGAGCAATTATCTCTTAATATTTATGATACAACAAAAGTACTACTAAATCG
AATTCGACCTCGTCTACTTGATGATTTAGATTTACCCCAAGCTATTGAGAATCTATTTAT
TGAACTAAATTTTCAAGATAATCAAATTGATACTGAATTAATATGGAAAAATGATCAAAA
TTTAAAATTAGAACATATTCTTGAAATTACTATATATAGATTATGTCAAGAAAGTTTGAA
TAATATTATAAAATATGCTAAAGCAAATAAGGTAAAAATAGAAATTGAAATAAAAAATAA
TATACATATTATTATTACAGATAACGGGGTTGGATTTGATACATATCAGATGTTAACAGG
ATTTGGAATTCGTGGAATGCAAGAGAGAGTGAATATTTTATGTGGTACATTTGAAATAAC
GATTGGGGAAATATCTATTTAACTGAAAAATATCACTATGATCTTGTTTCTGCTAATAGC
GCACTTTCACTCTTTGAAGTAGGAGGATTTATAGGATCTCTAGTTGCTGGTTGGGGATCA
GATAAATTATTCGCTAGCAATCGTGGTCCAATGGCATTGTTATTTGCTATTGGTATTTTT
TTCTCCATTATTGCAATGTGGCTTATGCCAAAAGAAAATTTCATATTACAAGCAGGAATT
TTCTTTTCAGTAGGTTTTTTCGTATTTGGTCCTCAAATGCTTATTGGTATGGCAGCTGCT
GAATGTTCCCATAAAAAAACTCCAGCTTCAGCAACAGGGTTTGTGGGATTATTTGCATAT
TTAGGTGCTGCCATAGCTGGTTATCCTTTAGCATTAGTGATGGAATCACACCACTGGTCC
GGATTTTTTGTCGTGATTGCTTGTGCAGCCTCTGGCATCGCATTATTGCTATTGCCTTTC
CTTAAAGCACAAAATTGACAAATTACCTATGAGTAAATAAAGCAATTAGTATTTTGGGAT
AAAGCCGAATAGAACACCGACTCATTCAGTGATTTGGTTAAAGATACGGATAATAAAAAA
GTGGCTTAGCGCCACTTTTTATTAGAATAATTTTCTAGAGGTATTAAAGATTTCTTCTTT
AAACGGACGACGCATATTAGTGATTGCATCAATAATATCGTGGTGAACTAATTTTTCATT
TTGAATACCCACACAACGACCACCGTAGCCTTGCATCAAGAGTTCTACTGCATAAACGCC
CATACGAGAAGCTAAAATACGGTCAAATGCACAAGGCGCACCACCACGTTGGGTGTGGCC
TAACACAGCAGCACGGGTTTCGTGGCCAAAGCGTTCTTCAATCTCTCTCGCTAATTGGTG
TACATCTGTCATTAATTCTGTAATCGCAATAATTGCGTGACGTTTTCCTTTATTGAAACC
ATCTTCGATGTTGCGTATTAGTGACTCTTTATCAAAACCTTTTTCTGGAATGATAATGTA
TTCACAACCGCCTGCTAATGCCGCACTTAAGGTTAAATCACCACAGTGGCGCCCCATAAT
TTCAACGATAGAAATGCGTTGGTGAGAAGTTGAAGTATCACGCAAGCGGTCAATTGCTTC
TAATGCGGTTTCAAGTGCTGTTTGGAAACCGATAGTGTAATCCGTGCCTGCAACGTCATT
ATCAATAGTGCCAGGTAGACCGATACACGCAATGCCGTGTTCTTCGGTCAATAGTTTTGC
CCCCATATAAGAGCCGTCACCGCCGATAACTACTAACGCATCAATTTCATATTTTTTCAA
GGTTTCTACACATTTTGCACGCACTTCTGGATTTTTAAATTCAGGGAAACGTGCAGAACC
TAAGAATGTACCACCACGGTTGATCACCTCAGACACTGAACGGCGTTCAAGTTTGATAAC
ACGGTCGTGATATAAACCGTAATAACCGTCTTGAATACCATACACTTCTAAACCTTCACT
TAAACCCGCACGCACAACACCACGGATCGCTGCATTCATACCAGGAGCATCACCGCCACT
GGTTAATACTGCAATTTTTTTTACCATATCAATACCTATAAATTTAATTTTAAAAAATAA
ATCAAAAAACTTGCAAAGATTACCCTATAACGCCCTTTCGTTCTAGCAGAAAATCGGGAA
ATTTACGATTTTTTGATCTAAGTTGAGATTAATTTTCTAAAATGTCGAGAGCAAAATCTA
ATGCGGTCAAAAAGCGGTCAAGATCCGCTTGCACATTGTAATGAGCAAGAGATATTCTCA
AGGTGCCATTTTGTGCTAAATAACGTAAGTAGGGTTTGGCACAATGTTCGCCACTACGCA
ATGCGATCTGTTGCTCGGCTAAAATCGCCGCAATATCTGCGTGATGTTGATGATGAAAGA
CAAAGCTAATCGTTGGGCTTAAACTTCCTTCCGCTAAAATGCGTATATTTGGATAAGCTG
CTAACCGTTGGCGAGCCTCTTTAGCAAGCTGATAAAGCGGTGAGTTTAAGGCTGAAAAAT
CCCATTTTTCCAACCACTCCAGCACCTCACCAAAAGCGATAATTCCTGCGATATTTGGTG
TTCCTGCTTCTAAACGATAAGGCAATGTTGCCATCGTGAGCTTTTGCTCAGTAATCTCTT
GTAACATTTTTCCGCCAAATAAAAGAGGGCGGAGTTGCTCAAGGCTACTCAATTTCCCTG
TTAATACGCCAACCCCAGTTGGTCCGTACATCTTATGTGCAGAGAACGCATAGAAATCGG
CATCAAGTGCTTGTACATCAATTTGTTCACAACAGACCGCTTGTGCAACATCAAGCACAA
TTTTGGCTGAACATTGCTGACGAATAAGCGGTATCAATTGCTCTGCAGGCTGCCTAACCC
CTGTTACATTTGACACCAAATTAAACGCAACGATTTTAGTGCGTTCTGATAAGGCTGTTT
GTAGCATTTCAGGGGCAATCTGGTAGTTGCTATTAAGTGGCAGCACAATCAACCTCGCTT
GTTTACGCTCAGCAAGTTGTTGCCACGGAATAAAATTAGCGTGATGTTCTGCCACAGAAA
TCACAATTTCATCACCAGCTTCAATACTGTCAGCTAAACCATTTGCGACTAAATTAAGTG
AATGGGTTGTGCCACTTGTCCAGATAACCGCATCTCGTGTTGCAACATTGAAACGTTTTG
CCACTAAATCCCTTGCTAATTCATAACGTTGCGTTTGAGGAAAATCATATTGACTACGGT
GAACCGAACCAGATGAACGATAAAAATTGAGCGTTGCGTCTATCAACACTTTCGGTTTGA
GTGTTGTTGCGGCAGTGTCTAAATATACCGCATCGGGACTATCTTGAAAAAAAGGGAAAT
GGGAACGAAAAGTATGATTAATCATTGTCGCTGAGCCTTTCTATAAAGTTTATTACAAGG
GATACCATCATTATTGCCGTCTAGCTCTCGCCAACGGCATTGTTTAAAGTAGCGTTTCGC
CGTGTCATAATCGGGAAGATCGTTACAACTTTTCCTCACATTACAATCTATAGTGGCAAG
CGGTGCCTTAGGCGAAAAACCTTGCCAAAATGAATGTTCATCTGACCGCTTACTTGCACG
CCAGTCCGCAGGATTGATCGGATTTTTATCTTGCCATAAACCTATTCTTTGCTGTTGAGC
AAGTTGTTGAGCTTGCAGATACACAGGTTGTGTTTGGCGATACGCCCACGCCATTCCTCG
TTGCACCTGAATTAAGTTAAGATTTTCACCCCTCTGATCATAAACCACTGCCAACAGCCG
TTGATATTTATCATACCCCGTAATCTCAAGTTCAACCTCTTTTTTAAATGCCAGTTGAGT
TAACGATTGCTTCGCCTTATTACCAAAAGGCTGGGCAAATTCTGGGGCATCAATATATTG
CAGGCGTACTTTAAGTTGTGTCCGATTGTGCAAGCAGGTTAAAGTATCGCCATCATAAAT
ACCTACAACTATGCATATTTTCTGTGCTATATGTTTAGCAACAATCGGTTCATTTGAAAA
AAATAGAGAAAGTAATATTGCTAATTTATGGTAGTAAATAGTTTTTTTCATATTTTAAGT
AATATTTAAATAGAAGGCTATTTGCCATTTATAAAATGATATAGATAATAGAAACTATGT
ATTTAACCCAGCATGCTAATAAAAAATAAAGTAATGCTGATTAGGAAAACGATTTTCTAA
TATAGTAAATACATGCTATTCTAGGTCAATTGTAGTTGTTACATTCAAAATTCAGACTAA
TGAAACCAATTTTCTTAGAGCTTCGTCATTTACGAACTATTATTGCTTTAAAAGAAAGCG
GCAGTGTTTCAGCTGCCGCCAAATGTATTCATTTAACACAATCAGCATTATCTCATCAAA
TTAAATTGTTAGAAGATCAATATGATCTAACTCTATTTGAACGTAAAACTCAGCCAATCC
ATTTTACTCCAGCTGGAGAACGTTTAGTACAGCTCGCTTATGAAATTTTACCTAAAATAA
TAGAAGCTGAATCAGATATAACCCGAATTAAACAAGGAGAAGTTGGAGAATTACGGATTG
CTGTTGAATGCCACACTTGTTTTGATTGGTTAATGCCAGCAATGGATATTTTTAGACAAA
ATTGGGGGGGAATAGAATTAGATATTGTGTCTGGTTTTCATACTGATACTGTTGGTCTAT
TGCTTGCTCACCGAGCAGACTGGGCTGTTGTATCAGAAATAGAAGAGTCCATTGGTATTA
TTTATAAACCTTTGTTTTCTTATGAAATGGTTGCTATTTGTGCCAAAGATCACCCTTTGG
CTCAAAAAGAAATTTGGGAAGCTGAAGATTTTCGTCACGAAACACTAATTCATTATCCTG
TTCCCGACAATATGTTAGATTTATTGAAAAAAATCTTACAACCAGTAGGAATAAACCCAA
CAAGACGCACTAGTGAATTAACTATCGCAATCATTCAGCTTGTTGCCAGTAAAAGAGGTA
TTGCAGCCTTACCTTATTGGGCTGTAAAACCATATTTAGAAAAAGGCTATGTTGTTGCAA
GAAAAATCACTTCTAATGGCTTATATAGCAATTTATACGCAGCAATCAGGGAAACAGATC
TAGATAAAGTTTACATTGAAGAGTTTCACAATATAGTGAAATCGCAAAGCTTTGCCACAT
TATTAGATCTATTTTCTTTAGATTAGAAATATTATTTATGAGTACACCAATTTCCCATTT
AGATATTTTAAGCTAAATGGGATCTGTAATACTTACTTATCTGCTACTGATACTTTCAGC
TTTTGCCGTTAAGTTTTCTGCACCCGTCGCTCTCATCACAATGTTATCTTCTGTCCGAAT
ACCGCCGTAGCGTTTAAATTCGTCGATTTTCTGCCAGTTAAAGAAAGGTGCAAGCGGGTG
GTTTTTCCATTGATTTAGCAACATCTCAATAAAATAGAACCCAGGCTCAATGGTGAGAAC
CATACCTTCGGCTAAATCACGAGTGCAGCGCAAACTTGGATAAATCTCAGGCGGAGCTTT
GCGAGTGCCACGATGGTTTTGTTGGAAACCTGCAACATCGTGGACTTGCAAACCAAGCTG
ATGCCCTAAACCGTGTGGGAAGAAAGTACGGCTAATACCCTCTTCAAAAATTTGATCGGC
AGGTAATTTCACAAACTCAAACTGGTGAAGCATTTGCGAGATCCAACGGTGCATTTGAGT
ATGGTAACTCAGATAATTCATCCCAACTTGCATATCGGCAATCGTATCCAGTTTAAACTG
TTTCATTTGAGCAACCATTGTGGCAAATTCACTTTGTGGATCAAAAGCATAAGTTCGAGT
AAGATCGGAGGCATAACCAAGATAGCTTGTGCCAGCGTCAAGTAAAAAACTGTGGCGTTC
ACAAGGCGGCGTGAAATCCAATTTTGTGTAATGTAAAATCGCACTATGCTGATTAATGGC
AACAATATTGCCATAAGGCACATTGTTATCCGATTGCTTGGTCACTTGAAGATAGGCTAG
ATTAATTTCAAACTCACTTTTACCTGCAAAAAAAGCCTCTTTTGCCGCTTGGTGTCCAGC
TAAAGCAGTGAGTTGAGCTTGATAAATGCACTCAATTTCAAATTCGCTTTTGATCGAACG
CTCAAAATGCAGTACATTTAGCACTTTCTGTGGATTGATATGCTCAAAACCTAGTGATTT
TGCCAACTCCGTTTGTTCGCCAATAAAGGCACAATAGGTCGGATTAAGGATATATTGTTG
AATTTGTTGGCTATCCGTGAGCATTTGCCATTCAAACTCATCAGCAAAAAATGCCGATGT
CGGTGGATTTGGCGTACAATGCCAATAATCTTGAGGTGCATAAAAATAGAGTTTCGGTTT
ATTTTTACCGTCTAAAAAAAGCCAACTTTGTTCTGCGGTGGGATCAGGGAAAATATAATT
AAAATGCGGATTGATTTTAAATGGCGATGTTTGGTCGTCTAAAAAATGATATTTTGCCTG
CCCTGCATAAATCCAAAGCCCGTCAAGACGAGCCAGCTCTAAGGCGTGCTGTACGATTTG
TTGAATACGTGCGATGTGTTGAGAGAAAAGCTGTTGCATATATATCCTGTAATTTTTAAT
TTTGAATAATAACGATGACCGAACTAACCATTAACCACACTTTAGATACCCTAGGGCTAC
GTTGTCCTGAACCTGTAATGCTTACTCGCAAAACCATTCGCAATATGGCAGATGGTGAAG
TGTTGCTAATTATTGCTGACGATCCTGCAACTACTCGTGATATTCCGAGTTTTTGTCAAT
TTATGGATCATCAGCTATTAAAAAGTCAAACAGATACTAAGCCGTATCAATATTGGGTGA
AAAAGGGGCTAGACCACCTTTAAACTTTTTGTAATTTCAAATCTATCATCTAAAAATTCT
TTCTTCAGACGAGATATTTCTCCAAGTATCTCTTCTTCAGAAGATAGAATATTATCATCT
TTACGTAATAGTTGATTATGTGCTGTTAAAATAGTACGTACATATTTTTCCCACTGTTTC
TCTGGAATTTTCTGTACATATGCAGATAAAAAGAGTAATTCAATATTAGAATAATAAATC
CCACCACCTGACACAGGACTTGCCAGATAGTTAACGTTATTAAAAGCAAAAGGATTATCC
AATATAGCTCGGTTAAATTTCTGGCAGGAATTTGTAGCTGCTTCTATTGTTTCAGCCGAT
TGAGTAATGACAACTTCTTTTCGAGCTACTAATAGGGCAATTATTCTAAATAATGCATTT
GGAGGCATATCCCCTTTTAAGGCTTCACACAAAGATTCTAACGAGTGAATCTTATAATCA
GATAATTTTTCAATAATAGGTTTTAATAATTCTTCTTTAAATTCCGTTTGTCGGTAGTTT
TTAATCGTGGTCGAAATTTTTGTTGTAGATGAAACAAGTAATATATTTAATTTCTTCCAT
TCTTTCTCTCCTTGTTGATCAGTAAGTTGAGATTTTCCTTTAACCCAATAATCACGGCGG
AATTGTTTATTTAAAATAAAGTCTTTTGCTGTTTGAAATAAAGAAGGATCTTGAATGCTA
GATAATAATTTTTGTTGCTCTTCATCAAATAAAACCTCATCAAAATCATCTAAATAAGAA
ACGGAGCATGCGTAACTTAATTTAGCTTGTTTCAAGCAGGATTCAATTTCTGAAAAATAC
ATTGGATACCAATTCTGATTAGTAAATTCATGAATGACGTAATTAGAATTTTGTTCTTTG
ATCTGTTCAACTTGTTCCAACAAATAAGGTGAGAGAGAAAGGAGACTATTACTCACTGAA
AGCATATTCTTTGTATGTTCTAATGCTGATTTAATCGCTTGATCTTTTGATTCTAGAGTA
GCAGATAATTTACTATAGTATTGATTTAATAAATATCTAATTGGTGATTTTCCTGCCCAT
CCTGGTAATGTGTTATAGCTAATATAGACTACACCACCTACTTTTAATTTACGTTGAATA
AAATCAACGATAGTTTCTCTATTTTGTGGTGAAATCCAAGACCAAATACCATGTAGAGCA
ATAAAATCAAAATCAGGTAAGTCATCTCGATGACAAAATTCGGCAAAAGATTGATCTGCA
ATAACGACTTTATCTGGATTGCCTTGGTTTGCTAATTGTTGAGCAAAGAACGCATGAGAA
GGATTAAAATCAGTCCCGTACCATTTTACTGTTCCTGCTACTGCATGAATATTAAGCGAT
ACACCAAACCCAAAACCTAACTCACACGCATTAATGACTTTTGGCGGCTGTAAATTTGCT
ATTAAGAATGGACAAATTAATTGGTGGCTATTTAATCCATCGTAATAACCTGTCGTATAA
TTAATATCATTAACATAACCTTCTGACCAATTTGTTAGCATTGCTCCTCCTTATTACTTG
ATTCTTACATGGTAAATATTCTACATAGGGTTATCATTTATTTTCATAATTCTGCTAATG
GTTAACGTCTTTCATCATCAAAATCATCATCTTTGTCATCGAAAAATTCGCCGTCATCAC
CATATTCATCTTCATCACTGTTCGGATCTTCAAAATAAGTTCCCCAGCCTTCATAAACCG
CACCCGATTTTTCGATTAACGGCAGTAGCTCTTTTTGTTGAGCGGTAATAAGTTCCGCAT
CTAGTTTAATTTCGCTGACAATATCGCACACAAACACAAGATCGCCATTCTCTTCTTCCA
CTTCTTCCGCTTCAGAAATCTCATAGCCCAACTTATAAGCATCTACCACTAATTTTTCGA
GTTTATCGAAATCGTGGTGAGCAACGTGGTGTTCGATAATATAAAGGGCTTCAGGATCGC
TGCCATCGTCTAATAAAGATTTGATGATTTCATCGGTTTCTTGGCGTAATTCGGTTAAGT
TGTACATAAGATTAGCCCTCTTGGGTTTGTGTAAAAATTTCGGCGAACCAACTATCTAAT
TTAGTCGCAAGTTTATCAATACCAATACGATTTAACGCAGAATAGGCTTCAACTTGCACA
TCGCCTTGAAACGGTAAAATCGCTTCACGCACCATTTTAACGGTTTTGCTTCTCGCACTT
TGGCTAAGTTTATCCGCTTTGGTAAGTAGCAATAACACAGGTAATTCCGCAGACACTGCC
CATTCGATCATCTGCTGATCGAGATCTTTCAACGGGTGGCGAATATCCATTAAAATCACT
ACCCCCCGTAAACATTCACGTTTCTGCAAGTATTCACCTAAAGAGCGTTGCCACTGAAGT
TTCACCTGTTCAGGCACCGCCGCATAGCCATAGCCAGGTAAATCGACTAATTTACAATTT
GGTTCTACTTCAAATAAGTTAATTAACTGCGTACGCCCTGGGGTTTTAGAGGTACGAGCC
AAGTTTTTTTGATTAGTTAAGGCATTTAATGCCGTTGATTTCCCTGCATTTGAACGCCCT
GCAAAGGCAATTTCCACGCCACTGTCTTCAGGTAAATGGTGAATATCAGGTGCAGAGGTT
AAAAAATGGGTTTTGTGGTAGTTAAGTTTTATTTCAGTCATTTTGTATTTGTTTGTTATT
AAAATTTGTAAACGCCCCTCTTTGAAAAAGAGGGGCTGGGGGAGATTTAAAAAACAGTTT
TGTAGGGTGGGTTTTAACCCACCAATAAATTCAAGAGATTACAACGGAATGGTGGGTCAA
GACCCACCCTACAATTATTTAAATCTCACACTCAATCCTTTCTCACCATATTGATTAGCT
TCAGGACTTCCTGCAAAAACACCCCATTCCATCACTAAAATCGTCCCGATAAACATCGGC
ATCATAATGCCCAGCACAAATGCCATTGTTCCTTGCGCTCCCAATGAACTGAGATAACAC
AATATCGGCACCGCAACCATAAATAAGGCTTTTGCTGAACGATTACGGTCGTGTAGGCGT
TTAACGATAACCGCCGATAAACTATAAAGGGAAACAGTCAAAGGTAGAACGCTGATCCAA
CTGAAAGCGGTCAGATTTAAGATAAAATTTGCAAAAATAAACAAAAATGCAAAATTAATC
CCAAAGCCGATCCAAAAGCCTTTGCGGTTTAACCTTCCGTGAAAAGAAAATAATGCTTTA
TGCCAGATCATTACTGCAATGCCTTTTCAATTTTTTCAAACAAATCACGCGCAAGATTAT
CTAAACCTTTCAAACGCTCTAAGCCGCGACGCATCAGGGTTTGACGTTGAGTGTCATAGC
GAGAAAGTTTAATTAACGGCTCAATTAAGCGTGCCGCCACTTGCGGATTGCTTTCATTCA
TCTTAATCAACATATCGACTAAGAAACGGTAGCCAGAGCCGTCAATAGCGTGGAATGCAC
TTGGGTTTTGGCTTGCAAATGCCCCAACTAATGAACGTACACGGTTTGGATTTTTGAAGT
TAAAACTTGGGTGCGTTAATAAATTTTGCACAATTTCAAGCACATTTTCATCAGGACGTG
TCGCCTGTAAAGCAAACCATTTATCCATCACTAAGCCATCGTGTTGCCATTTTTGTTCAA
AATCGGCAAGAAGCTGATCTCTGCAAGCAAGTTGTGCTTTGGTCGAAGCCGTGAGTGCTG
CCAAAGTGTCCGTCATATTATTTGCTTGATGATAATGTTTGTGCACCAAGGTATTCCCTA
CTTCAGTAAAGGCAAGGTAAGACAAGCAAACATTGCGTAATGCACGTTTTGCCAAATCCT
CGGCAACCACACGGTATTCCGTTAATTTATTTTGGTTGTAAACGACTAAGAAGTGATCTT
TTAATTCATCAGCAATCGCTTGTTGCATAAATTGACGAACAGCCGCAATACCTGCAGGAT
CGATCACTTTAAATAACTCTGCAAATTCCGTTTCTTTTGGCAAGGTTAAGGTTAAAGCGG
CAAGTTCTGGGTCTTTATTTGCATTGTCGATAACAAAGGTGAGCGCTTCTAACAGACCTT
GTGAGAATGCCATTGCTTCGCCCTGTTGGTAGCGACTTAGATTTTCACGCAGCTCATTGT
TAAACAACATTTGTGCCACGTCCCAACGCACAAAATCATTCTCAGCAAATTTCAAGAGCG
TCAAAAGCTGTTCTGTCGAATAATCATAATCTAAACGCACAGGGGCTGAGAAATCACATA
ACAAGGCAGGCACTGGACGTTGTTGCACATTGTGGAACTCAAAGGTTTGATGTTCGTGGA
CCACATCTAACACATCACTGACAGTTAATAATTCGTGTTGTAACTTGATTTTCTTACCAT
CTTGACCATATAACGCTACTTTCAACGGAATGTGTAAATTCACTTTCTCTAGCTGATCAG
CGGTTGGTGGTGTGTTTTGAGAAACGTGCAAGCGGTAAGTATGACGTTTTTCATCATATT
CATCAGCAATCGTTAATTCAGGCGTACCCGATTGACTATACCAACGGCGGAACAGATCTA
AATCAACTCCCGAAGCACGTTCCATTGCAGACACAAAATCTTCACAGGTTGCCGCTGTGC
CATCATTTTCTGCCACATAGAGTTTCATTCCTTTTTGGAAACGCTCTTCGCCGAGTAGGG
TGTGGATCATACGAATAACTTCAGCCCCTTTTTCATAGACGGTAACCGTATAGAAATTAT
TCATTTCAATCACTTTTTCAGGGCGAATAGGGTGAGCCATTGGGCTTGCATCTTCAGCAA
ATTGTACCGCACGCAACAAACGCACATCTTCAATCCGTTTTGCCGATCTTGACCATAAAT
CTGAAGTAAACTCTTGGTCACGGAAAACGGTCAAACCTTCTTTTAAACTGAGTTGGAACC
AGTCACGGCAAGTAATACGGTTGCCCGTCCAGTTATGGAAATACTCGTGAGCAATCACCG
CTTCAACATTCAAATAATCATCGTCCGTTGCAGTTTGCGGATTAGCCAGCACAAATTTCG
AGTTAAAAATGTTTAACCCCTTATTTTCCATTGCCCCCATATTAAAGAAATCGACCGCCA
CGATCATATAAATGTCTAAATCGTACTCCAGCCCAAAACGCTCTTCGTCCCATTTCATCG
AACGTTTTAAACTCTCCATCGCCCAAGTGGCACGGTCAAGATTTCCACGATCCACATAGA
TTTCAAGGGCGACTTCACGTCCGCTCATCGTGATAAACTTATCTTGTAACAGGTCAAAAT
CCCCTGCGACTAAGGCAAATAAATAGCTTGGTTTAAAGAACGGATCTTCCCACTCCACCC
AGTGACGACCATCGTCCAGCTCCCCTTGAGCAATACGGTTGCCGTTAGAAAGCAGGTATG
GATATTTACTTTTACAAGCGGTGATTTTGGTGCGATATTTTGCAAGCACATCAGGGCGAT
CAAGCATATAAGTAATCTGACGGAAACCTTCCGCTTCACATTGCGTGCAGATCCCTTCGC
CTGATTGATATAACCCTTGTAGTGACGTATTCGTTGATGGATTGAGTTTTGTCTGAATTT
CCAGCTCGAATTGATCCGCAGGGAAATCGGCTAAATTTAAAGTCAAAGCCTCATCATCTT
TTTGATATTCTTTGAATGGCTCGCCATTAAATTTAATCGATAAAAATTCAAAGCTATGCC
CATCTAAACGTAACGTAGTCGCTTCTGCATTTTTACGCATGACCGACAACGTCGATGTGA
CAATCGTCTGCTCAGGATCAAGCTGAACATCAAGATAAATTTGATGAATCGTAAAATCAG
GCTGACGGTAATCTTTTCTAAATTTTGCTTTAGGTTGCATAGCTTTTCCCTTAGGTTTTT
TTGAATATGGAAAGGATAAGAGTATTTGTCTTTAAGTGCAATCAAATTTAAGATCTTGCC
CCAAAAATCGCCGTACCAATACGCACCATTGTCGAACCGCATTCAATTGCACTTGGCATA
TCATCAGACATTCCCATTGATAGCGTATCAATCCCTTCAAATTGAGATTGTAATTGAAGA
AACAGTTCATTCATTTGAGCTAAGGCGATTTTCTGTTGCTCAGGCTCACTTTCAGGCTTC
GGAATTGCCATTAAACCACGCAATTTCAAACGTGGCAGTTGGCTAATTTGAGTGGCTAAT
TCTAGCATTTCTTTCGCAGAAATACCCGATTTAGATGCTTCATCACTGATATTAATTTGA
ATTAAAACATTCAGTACAGGCAGGTGTTCAGGACGTTGCTCGCTTAAACGTTGTGCAATT
TTGAGCCTATCTATCGTTTGTACCCAGTCAAAATGCTCCGCCACTACACGCGTTTTATTC
GATTGTAATAAACCGATAAAGTGCCATTCTAATGTGTCGTTCTCCGCAAAATGCTGAATT
TTTTCAATACCTTCTTGCACATAATTTTCGCCAAAGGCACGTTGCCCTGCTTCAATGGCT
TCGGCAATGGCTGAAATGGGTTTAGTTTTGCTCACCGCAAGCAGTTTAACACTCTGTTCA
GGGCGATTAGCTTGCTGACAATATTGTTGAATTTGTTGAGAAATTGTCGCTAAATTTTGA
GAAATCGACATTGGCTACTCCAAAAGGCTATAATGGGCAAGATCATAAAACTCCACTTAA
CTGAAATCAAGGATACTTATGCAAAGACTAACAAAAATTAAACTTGTGATTACCGATGTG
GACGGTGTACTCACTGATGGTAGCCTTTATTACACCGAAAATGGCGAAGCATTAAAATAC
TTCAATGTGAAAGACGGTTTAGGGATCAAAATGCTTCTTGCTTGCGGCATTCAAGTTGCA
GTGCTATCGGGCGGTGACACCCCGATTTTACGCCGTCGCATCAAAGATTTAGGCATTCCC
CTTTTCCAACTTGGCAAAATGTCTAAGCGTGATGCCTGTTTTGAGTTAATGCAACAAGCG
GGGGTTTCAGCCGAAGAAACTGCATTTTTAGGCGACGATACACTGGACTTACCCGCATTT
GAAGTCTGTGGATTAGCAGTTGCCGTGGGCGATGCTTTTGATTATGTTAAAAATCAGGCA
GATTTAGTCTTAACGCGTAAAGGCGGACATTCCGCATTCCGTGAGCTTTCCGATATGATT
TTAAAAGCTCAAGGCAAAGAAGAAGTTTATGCTACTGCTGATGGGTTTATGAAAGTGGTG
CATGAAATGCTACAATAAATAATATCCTGTGGAATTTTAGATAATTAATTGAAAAAGATG
AGCCAACAAGACAAACAAAATTTAATTTGGATCGATCTCGAAATGACAGGGCTTGATCCT
GAAAAAGAGCGAATTATTGAGATTGCTACCATTATCACCGATAAAGATCTGAATATTTTG
GCTGAAGGCCCTGTGCTTGCCGTACATCAACCCGATGAATTATTAAATAAAATGAGCGAA
TGGTGTGTGAAAACCCATACTGCAAATGGGTTGGTTGAGCGTGTGAAGCAGAGTAAATTA
ACTGAACGTGCTGCCGAATTACAGACATTAGATTTCCTGAAGAAATGGGTGCCGAAAGGG
GCTTCGCCGATTTGTGGTAACAGTATTGCACAAGATAAGCGTTTCCTTTATAAATATATG
CCAGATTTGGCGGACTACTTCCACTATCGCCATTTAGATGTGAGTACATTAAAAGAGCTT
GCAAGTCGTTGGAAGCCTGAAATGCTTAAACAATTTAGTAAGAAAAACAGCCACTTAGCT
TTAGATGATATTAAAGAGTCTATCGAAGAGTTGAAGTTTTATCGTCACCATTTTATTAAT
TTAGATTAACAATAATGCAATCATTTTATTTTGCAACTGAAGAAGAAATGCTCAATTTTG
GTCAGCGTTTTGCCCAGCAACTTCAACGCTATTTAGACAATCATAATGAAAAATCCGTTG
TGATTTATCTAAACGGAGAATTAGGGGCTGGAAAAACGACACTGACACGTAGCATTGTGA
GGGCTTTTGGGCATAATGGGAATGTAAAAAGTCCAACTTATACTTTAGTTGAAGAGTATC
AGCTTCCCCCTTATGCTTTATATCATTTTGATTTATATCGTTTGAGTGATCCTGAAGAGT
TGGAGTTTATGGGAATTAGGGACTACTTCCGTCCACAAACGGTTTGCTTACTAGAATGGG
CAAGTCGAGGGGAAGGAATGATCCCATCTGCGGACTTTATTATTCAAATTGACTATGCAG
AAACAGGGCGAAATCTAGCTCTTATGCCTCAAAACAACTCAGCAAAACAGATTGTAGATT
ATTTAGAACATCAGACCGCTTAGGGTAATACTATGCAGAAATTACGACATTATGTTTGTT
TTACGGTAATGAGTTTATTTCTTGCTCTTTCCGCACAAGCAAAATTAACCATTGCCATTG
ATGCTGGACACGGGGGCAAAGATCCAGGGGCTATCGGTAAAAATTTAGGGGTCAAAGAAA
AAGAGGTGACTTTAGCAATTGCTAGAGAATTAAAGGCGTTGTTAGATGCAGATCCTAATT
TCAAGGCAGTAATGACACGCAATGGTGACTATTTTATCCAACTACCTAATCGAACTGAAA
TTGCTCGTAAAAACAAAGCAAATTATCTAGTGTCAATCCACGCTGATTCTTCACCAAGTT
CGGATAATCTGAAAGGGGCTTCGGTTTGGGTTTTATCTAATCGCCGTGCAAATGATGAAT
TAGGAAAATGGTTGGAAGATCACGAAAAGCAATCGGAATTATTAGGTGGGGCAGGTTCGG
TTTTAGCAAATAATAATGAACGTTACTTGAACCAGACAGTGCTTGATCTGCAGTTTTCTC
ACGCACAACGTTCAGGTTATGAGTTAGGTAAAACAGTCTTAGACAAACTGCGAAATGTTA
CGCAATTAGCGAAAAGTTCGCCACAACACGCCAGCCTTAGCGTATTGCGTTCCCCTGACA
TTCCTTCAATTCTAGTGGAAACAGGCTTTTTATCTAATGCAACGGAAGAACAACGTTTAG
CTACAAAGGCGTATCGCCGTCAGATTGCAAAGGCGATTTATCAAGGATTAATTGCATATA
AAAATAGATTACCAAAACAGCCAAATCAAATAGCAGTTAATGATGAAAAATCAACCAAGA
AATCGAAAGCTGAAAAAAAGGTAGAAAATCGCTCTAAGGAAGATAAAAAAGCTAAAGTAG
CGGTGACTTCGCCTAAGGAAAAAACTAAAGAGAAAGCGAAAATAACGACGAAAACTAAGC
AAGAACAATCGTCTAAAGCGTCAGAAAAAACGGTTGATCTCAATGCGAAATATCATGTTG
TCCAGAAAGATGAAACACTTTATTCCATTGCTCGCATGTATAAAACAACACCTGAAAAAT
TGAGGCAGCTAAATGGTTTAAAACAAAATAAAATCTTTGTAGGGAAGAAGCTGCAAGTAA
AGTAAATCAATATAGTAGAGTATAAAATTTAAAACTGGATATGGGAACCTAGACAAAATA
GTAGATAAATAAGCATGATATTTAAAGAAAAGCCGATTATTTCTAATCAGCACGGAGCAT
TAGTGATGGCATTTGTACCATTTATTTATGGTATTTCTGCTAGCCATTTTGTAATGAATC
ATTTTTGGCTTGGGCTTAGCTGGCTTTTTACTTATCTCTTTTCCCATCCTTTTTTCTCCG
TCGTTAGCAAAAAACAAAATGAAAAATATAAACGCTGGATGATTATTTATGCCGTATTTA
GCGGCATATTTATATTTCCGGTACTCTTAAGTCATTTTTCTATTTTGCAATTTATAATCC
CAATCCTGCCGCTTGCAGGGGTCCAAATTTACTATGCAAAACAAAAAGATGAACGAAACT
TAATCAATGATATTGCAGGTATTTTAACCTTCGGCATAATTGGAATGGCAAGTTTCTATT
TAGCAACGAACCAATATAATTTTGAGATTTTACTCCACCCTACGTTATTTTTTATTGGGA
CAACAATTTATGTAAAAAGCGTTGCTCGAGAGCGGAAAAATCCTCTTTACTGTAAGTTCA
GTATAGGACTTCATTGTATATTTATCTTTGTTTATCTCGCCTTAGGCGATTATGGCATTA
GCTTTGCCTATTTCATTGGGTTAATTAGAGCGGTTATTGTGCCAAAAAGAAACTGGAAAA
TTAAACAAGTCGGCCTATTTGAATTTTTAGTGATATTTGTTTTTACACTAGGGCTGATCT
ACTAAATGTATTAACCTAATAATATCCGTTATTTCTCTTTCCAATATCCAATCCATTCTT
TCAGGGCGTGCATATTGCTATGTAATGCTCCTGATTGTGGGATAAAGTAAAATACATTTA
ATCCATAGGTTTCAGGCATTTTTCCTGCTCCAACACTTGCAGGTAATATCTTAAAACCTT
CTCGCTCAAATAGCATTCTTGCTCGTTGCATATGCCACTGGTTTGTCACTAGCACAATCT
TATTAATACCTTCTTTTTCTAAAATAGGTTTAGAAAACTTCGCATTTTCAGCCGTCGTTT
TGGCTTTTTCTTCCAACCATTGTGTTGGAATATGGAAAAATTGTTCGAGCTCTTTTTTCA
TGACGGCAGCTTCTGAAGTCCCTTTTGGGCTACTTCCCGTAATCAATAAAGGTAAGCCCG
TTTCTTTTTGTAAAAAAGCAGCATAACGTACCCGCTCTAATGCTATTTCGCTGATCGCTA
ATTTGCCAAATAACTCTTTACTATCACGCAAGCCACCACTAAGTAAAACGATAGCTTGAG
CCGATTTATAATCTTCAATACTAAGGTTATCTTCCGTTACCAGAGAATCATGCAATTTTT
GCGAAGTATAGGGAATACTGAAAATATAGAGCATTGCTACACCTAAAAAAGTTGAGAGAT
AACCTAATTTTTTCCATTTTAAGCGGAAACAAATTAAAGAAAACAACCATAAAATCAGAA
TGTTAAATGGTGGAAGAATGACCGCAGTAATAAATTTTGTGATAGCAAACATAATGAGTA
GGCAATTTTGTCAAGTAAGTAAAAGAGATTTATTATTCCTCATTCCTTTTCCGTTGTCTA
TTGTTTAACTCGCTCTTTAAAATTAAAATGGCAAGTCTTATTAACCATATTACTAGCGGT
TAGATTTATGAAAAAAATTGCAATTATTCCAGCCAGAGCAGGCTCGAAAGGGATTAAAGA
TAAAAACTTACAATTAGTCGGCGGAATTTCGCTCGTAGGCCGTGCAGTTCTAGCAGCAAA
AGAGTCTGGAATGTTTGACTTAATCGTTGTCACTTCAGACGGCGAACGTATTTTACAGGA
AGGTGAAAAATATGGTGCAACACCACTACTTCGCCCTGCTGAATTGGCTCAAAGTGATAC
TCGCACTATTGATGTTATTTTGCACTGTTTAGAAACCTTAAATATCCGTGAAGGCGTTGT
CGCTCATTTCCAACCCACTAGCCCACTTCGCAATGCGTTAGATATTCGCAATGCGATGGA
AATCTTTTTAGGTGGAAAAAGTAAGTCTGTGGTATCCGCTTGTGAATGTGAACACCACCC
GTATAAATCATTTGTTTTAAATGGAGATGATATTCTCCCGATGAATGAAATCAAAGATTT
TGAAGCACCACGTCAGCAATTACCAAAAGCATACCGTGCGAATGGGGCGATTTATATCAA
CGATATCGCCAGCCTACTTCAAGAAAAATACTTTTTTATTCCACCTGTGCGTTTCTATTT
AATGCCAACCTATCGCTCAGTCGATATTGATACCACATTAGATTTGCAACTGGCGGATAG
CTTGATTGAGAAAGAGATGCAATGAGAGCCATCAAAAACAGTGCAGTTTATTTAATCGGT
GAACTGACTTCACGGGCAATGCCATTTTCCAAGCCTTATTAGGTGTTCAGCTGAGCATTC
GACAGTGTCAAAAACAGGCGATTTCCTATGCCATTTTGCTCTTTGGAGCTATCTGTTTAT
TTTTAGCCTTTAATTTTGCAGAAAATAAATATGTACAACACGCTTTAGAGCCTTTAATCA
ATGTTATTTACGGCTATGGTTTAGTTAGTTCATCTACGGATAATCTCGTTCAAAATCATC
TTTATATCCCTGAATTAAAACAGATTTTAATTGGTGATGGGCATTATTTCTATCCACAAG
GTGGCTACTACGGCAAAACAGACTCTGGTTTTTTACGCCAAACATTATATGGCGGATTTA
TTTATCTCTCTGTTTGCTTCTTATTTATGTGTTACTTCGTACGAAAAGTGGCAATAAATT
GGTTTGACGGTAGTTGGATTTTTATCTTATCTACCTTACTTATTCTCTCAATTTTAAATG
TAAAAGCCGATGCCTATGCTTTCCCTGGCATTATGTTAGTGTTATTAATGTTTTTATCTT
TATTTGGCAATGAAGGTAAAAATAAAATTCTATTTTTAAATAACAAGACAGAAAATGTTT
AGTATTATTATTCCTTCTTATAATCGAAAAAATGAAATTCCTGCATTATTAACAAGTTTG
GAATATCAAACGGAATATAATTTTGAAGTGATTATTGTCGATGATCACTCTGTTGAGCCA
GTAGAAATTAAACATCTCTACCCATTTCCTGTCAATGTGATTAGGAATGAACAGAATTTA
GGAGCAGCAGAAAGTCGTAATGTAGGAGCAAGATTTGCTGAAAACGAGTGGCTACTCTTT
TTAGATGATGATGATCGTTTTGCTCATCCAAAATGTGAAATACTGGCAAAAACAATTAAT
GAAAACCCGACGATTAATTTTATTTATCACCCTGCTGAATGTGTGATGGTAAATGAAGGG
TTTAGTTATATCACTCGCCCCTATGAAAATGAACAAGCGGTCACTTTAGAGAATATTTTA
CTGGCAAATAAAGTAGGTGGAATGCCTATGATTGCGATTAAAAAATCATTTTTCTTTGCA
GTCAATGGATTATCAACGGATTTAAAATCTTTAGAAGACTATGATTTTATTTTGAAAGTG
ATTTCTCATAACCAGTTTAAACCAAAATATGTTTCTGAAGCCCTAACAACCTGTACTTTC
CATACTAAACGAGCAAGTGTATCGACAAATACACAAAATACTGAATTGGCGATTGAAGCT
ATTAAACAAAAATATGTAAAAACAGATATTCAACAAAAAACTTTGCTTTTAATTCATTAT
ATATGCTTTCTTACCCACATATAATGAATTTATCTCGTAAAGCGGCTTGTTATTATTGGC
AGATGTTCTTACAAAGTAAAAATATTAAACATTTGGTGATTGCTACCCTCACATTTATTT
CACCAAAACTTGCAATCAATATGAAAAGGTTTATTTAATGAAGTTTTCCGTATTAATGTC
CTTATATTTTAAGGAAAAATCAAAATATTTAACCGAATGTTTTGAAAGTTTAAAAAATCA
AACGGTTCAAGCGGACGAAATTGTTGTTGTATTTGACGGAGCCATTACCCCTGAATTAGA
GCAAGTTGTGCAAAATTTTGCGGACATCTTACCGCTTAATATCGTTAGACTAGAGCAAAA
TCAAGGGTTAGGAAAAGCACTCAATCACGGCTTAACCCACTGCAGAAATGAATGGGTATT
CCGTATGGATACGGACGATATTTGTATTCCAGAACGTTTTGAAAAACAGATTGCGTTTAT
TGAACAAAATCCCGATACCATTATTTTTGGCGGACAAATTGCTGAATTTGGCTCAGATAT
TAATGATATTGTCAGCTATCGTCGTGTGCCAACAGAAACCAAAGCCATTGTAGAGTTTAC
ACAGAAACGTTGCCCATTTAATCATATGACGGTCGCCTACCAAAAAAATGCTGTGCTTGA
ATGTGGTGGCTATCAAGACTTACAAGAAGATTATTATCTCTGGATTAAATTGGTCGCATT
AGGCAAAAAAGTAGCGAATTTGCCTGAGGTTTTGGTTTATGCTCGTGTTGGAAATGGTAT
GGTTGGTCGCCGTCGTGGTATCGCTCAGGCTAAGGCAGAATGGCGCTTGTTTAAATTAAA
ACACCAAGTGGGTATGCAGAATATCGTTTCAGGTTTTATCACTTTTACTATGCGAGTGGT
ACCGAGATTATTGCCAACAGTCTTACTTACTCTGTTTTATAAATTACTTCGTAAATAAAA
GGTGTAATATGTTGTCTATACAAGATTTTTCAAATAAAAATAGTTGCTAATATTTAGAGA
AAATAAACATTAGCAACTATTTTGTCTACCATGCCGATTATTCCTTATGAAGAGCGATAA
ACATAGTTAATTATTCTGTTTTAAGCGATAACGTCTATCCATCATACAAAGTATGCCACC
TATCGCCATAAACAAACCACCGAACCAAATCCAACGGATAAACGGTTTGTAGTATAAACG
TACGCCCCAAGAGCCATCTTCTAAACGTTCACCTAAGGCTGCATAGAGATCTCGACTAAA
TCCCCAGTCAATCGCAGCTTCAGTCATACCCATTTTACTGACATTGTAAAAGCGTTTTTC
TGCGTGTAGTGTGGCTTCATACTTACCATTTCGATGAATTTCAATATCCGCTGTGCCACC
AATATAGTTTGCCCCATTTGAGTCACGAATACCCTTGAAGGTAAAGCTGTAATCTAAAAT
TTCAACTTTGTCGCCCACATTCATTCGTACATCTTTTTCGATACTGTAATTTTGGCTAAA
GGCAATACCAAACACAGTCATTGCAACCCCTAAATGAGCCAACACCATTCCCCAATGGGA
ACGAGAAAGTTTCAAAATGCCTTGCAAGAAACTATGACGATGCGTTGCTCGTTGATGTAG
TTCATACAAACTCAATGCCACGATAATGACGGACATCATTGTCCCTAATACCACGCTGAC
CGTAATTTTGCTGGCAAAAAGATAAGGTAAGCCAAAGCCAAGCAATATCATTACGGCTAA
TGAAATGAGAACTGGCCTACGGATAGCAGAAACCTGATCTCGACGCCATTTTACAAGCGG
TCCAATTCCCAATAAAAATGCAAAAGGCACCATTAAGATCATAAACATCTGATCGAAGAA
AGGTGCTCCGATAGAAATTGTCCCTAAACCAATTTGTTTATGAATTAACGGTAAAATCGT
GCCTAAAAAGACCACCGATAAGAACGCCATTAATAGCACATTATTGAGTAATAACATTGA
CTCTCGTGAGTAACGTTCGGAATTGTCTAAGCTCTTGATTTTACTGCCTTGATAAGCGTA
AAGCAGTAGCGAACCGCCAATAACCACCACGAGATAAGCCAAAATATATAAGCCTCGAGT
TGGATCAGAAGCAAAAGCGTGAACCGATACCAAAATCCCTGAACGCACTAAGAATGTGCC
GAGTAAGCAGAGTGAAAAAGCAAGAATAGCTAGCAAGACCGTCCACGCTTTGAAAGTACT
ACGTTTTTCCGTAACCGCTAAAGAGTGAATTAATGCAGTACCTGCAATCCACGGCATTAA
CGAGGCATTTTCCACAGGATCCCAGAACCACCAACCGCCCCAGCCAAGCTCGTAGTATGC
CCACCAAGAGCCGAGTACGATACCTAATGTTAAAAATACCCACGCTGCCATAGTCCAAGG
ACGTGACCATCTCGCCCAAGCAGTGTCAAGACGACCTGTCATCAACGACGCAATAGCAAA
AGCAAAGGCAACAGAAAAGCCCACATAGCCCATATACAGTAACGGAGGGTGGAAGATTAA
GCCAACATCTTGCAACATCGGATTAAGCTCTCGACCATCAACAGGAAAATCAGGGAAAGT
TCGGTTAAACGGGTTAGAAGTAAACAGAATAAAGACTAAAAAGCCAATGCTAACCAAGCC
CATTACCCCCAATACACGAGCGATGGCTTCTTCAGGCATTTGTCGGCTGAATATCGCAAC
GGCAACGCTCCAAAGGGAAAGTAGCCAAATCCAAAGCAACAAAGATCCTTCGTGAGAACC
CCAAACAGCGGAAAGGCGATACTCTAACGGTAACGTACTGTTTGAGTTATTCACCACATA
CTGCACAGTAAAATCATTGACCGCAAACAGATAAAAAAGCGAGCCAAACGAGATTGATAA
TGCTAAAAAAACCGCCCACGTCATCGGACGAGCCAATGCCATCAGACTTGCATTTTGCTT
ATGAGCGCCAACAAGCGGTAAGATCGCCAATAAAATTGCCAATGCGAGAGCAAGAGCAAG
GGTATAGTTACCTAATTCAGCAATCATTTATTTTCTCCAAACGGCTGAGAGATCTGCGTT
GCATCACGTTCTGATTTTCCTTTGAGATCTGCTTCTGAAATCCCCATCGGCTGATGTTGC
TTTTTCATCTGATCGCCTAATTCAGGTGGCATATAGTTTTCATCGTGTTTAGCTAACACT
TCGGTTGCTTTCAGTTTTGTCGGCTCAACTAAAGTACCTTGTGCCACAATCCCTTGCCCT
TCACGGAATAAGTCAGGCAAAATCCCTTCATATTCCACCTGAATTGCAGGCCCAATATCA
TTGAGATCAAAGGTCACTTTAAGGGTCTTATCATCACGTTTTACCGACCCATCAACCACC
ATCCCCCCTACACGAATACGTTGCCCAACTTCAGGCTTGGTTTCCGGGTCATTATTTTTA
CCATAGATAATCTCTGATGGCGTATAGAATAAGTCAATGTTTTGGCTTAACGCATATAAG
GTTAAACCAACAGCAACAGCAAGCCCACTTAACACTGCCATCACCACTTTCAGTCTAGAT
TTGCGTCTTGGGTTCATAAAAACCTCGTTGTAATCACTCAAAAATCAAATAGAAAAATTC
AGGTGCTATCCTAACAAAAAATCTGATAAGAATCGTTAAATATTCGATTATTTTATTCTT
TAGTATATAAAAATCATGTCTACCCTAAGACAGGAAATGGTCGAACATTCTCTAATTGAG
AATGTATTTGATTAGGTACGGTTGATCCTAAAGTCCAAGAAATTATACTGCCTCTTTCGA
TGTTACTTGTGTACTTTAGGGGATGCCAAACATAGAGAGAAGCAAGAACTGCTTGTTTTT
GAACATAAATATAGGTAGAAATAACCGCACCTTATTGTTATAAGTTGCGGTTATTTTTTG
CTACTTATAAGGCTTTTAAAATGTCGTCCACACGTTCTTTCGCATCACCAAATAACATTT
GAGTGTTTTCTTTGAAGAACAGTGGGTTTTGTACGCCTGCATAGCCCACTGCCATTGAGC
GTTTGAACACGATAACGTTTTGGGCTTTCCAAACTTCAAGTACTGGCATACCTGCAATCG
GGCTATTTGGATCGTCCATTGCCGCTGGGTTTACTGTGTCGTTTGCACCGATAACCAAGA
CTACGTCAGTATCTGCGAAATCATCATTGATTTCGTCCATTTCTAATACGACATCGTAAG
GCACTTTCGCTTCAGCAAGCAATACGTTCATATGACCTGGTAAACGTCCTGCAACCGGGT
GAATACCAAAGCGAACATTGATGCCACGGTCGCGTAATTTTTGGGTGATTTCTGCCACAG
GATATTGTGCTTGTGCCACTGCCATACCGTATCCTGGCGTGATGATCACAGAGCTTGCAT
TTTTAAGTAATTCTGCCACTTCTTCTGCGGTAGTTTCACGGTGTTCACCTTGTTCTTCAT
CTGAGCTGACTTGAACATCGTTACCAAAGCCACCTGCGATAACGCTGATGAACGAGCGGT
TCATTGCTTTACACATAATGTAAGAAAGGATCGCACCTGAAGAACCGACCAATGCCCCTG
TGACGATAAGCAAGTCGTTACTCAACATAAAGCCTGCCGCTGCCGCCGCCCAACCTGAAT
AAGAGTTAAGCATAGACACAACCACTGGCATATCCGCACCACCGATAGAAGCCACCAAGT
GCCAACCGAAGGCTAGAGCAATTGCAGTCATCACTAACACAGGGAAAATATTTTCTGGGT
TATTTAAGAAAGCAACCATTAATAATGCAGAAACTACAAGTGCCGCAAGGTTTAATTTGT
GGCGGTGTGGCAACATTAATGCTTTTGAATTGATAATGCCGCGTAATTTACCGAAAGCAA
CCACAGAACCTGTGAAAGTCACCGCACCGATGAAGATACCAAGGAATACCTCAACATTGT
GGATATTTTGTAGCACTGGATCTGTTTCGTGTGCAAGACCGTAGCTGTTAAAGCCGACTA
ATACCGCCGCTAAACCTACGAAGCTGTGAAGAATTGCCACAAGCTCAGGCATTTCGGTCA
TTTCCACTTTTAATGCTTGACGAATACCGATAGCACCACCGATTGCCATTGCGATTAAAA
TCCAAATGGTTCCTTGTGATTGTGGTCCAAAGATGGTTGCGATAAGGGCAATGGTCATAC
CCACAATGCCGTACCAACAACCTGCTTTTGCCGTTTCGTGTTTAGAAAGCCCTGCAAGGC
TCATAATAAAGAGAACGGCTGCGACAATATATGCCGCTTGTACTAAACCTAAAGACATAC
TCTTTCCCCTTAACCTTTTCTAAACATTGCTAACATTCTTTGGGTAACTTTGAAGCCACC
GAAGATGTTGATACTCGCCACTAAAATCGCAATAAAGGCAAGCGCACTGATAAAGAAGCT
ACCTTGTGAGATTTGTAGTAACGCACCGACAATGATAATGCCCGAAATCGCATTAGTTAC
TGCCATTAATGGCGTATGTAATGCGTGGCTGACGTTCCAAACTACATAGTAACCCACTAC
GCAAGAGAGAACGAAGACGGTGAAGTGAGATAAGAATGCCGCTGGTGCAACAGAGGCTAA
CCATAAGAATGCGATCACCGCTAAGGCTAATAAGCCATATTTAATGCGTGGATCCGCCGG
TTTTTCTTCTTTTTTCTCCGCAGGTTTTGCTGCCGCTTTTTGTTGTGGTTGTGCAGATAC
CTGAATTGGTGGTGCCGGCCAAGTGACTTCGCCATCACGGATTACGGTAACGCCACGCAA
TACTACATCTTCAAAATTGATATTGATGTTGCCATCTTTCTCTTTGCAGAGTAATTTCAA
GAGATTGACTAAGTTGGTACCGTAAAGTTGAGATGATTGAGTTGGTAAACGACCTGGTAA
ATCGGTATAACCGATAATTTTCACTTGGTTTTCTGTGGTAACCACTTTACCTGCTTGGGT
TAATTCGCAGTTACCGCCCGTTGCAGCCGCTAAATCCACAATCACCGAACCTGGTTTCAT
TGTGGCAACCATCTCTTTGGTAATTAAGCGTGGGGCTGGTTTGCCTGGGATAAGTGCGGT
GGTAATAATAATATCCACTTCTTTTGCTTGTTCAGCATAGAGTGCTAATGCACGGCGGTT
AAATTCTTCCGACATCACTTTCGCATAGCCGTCGCCACTGCCACCTTCTTCTTTGAAATC
AATTTCAAGGAAACTTGCACCCATTGATTGTACTTGTTCTTTTACTTCAGGACGAGAGTC
GAACGCACGCACGATGGCACCAAGGCTGTTTGCTGCACCAATTGCGGCTAAACCTGCAAC
GCCTGCACCAATCACAAGTACTTTCGCAGGTGGCACTTTACCTGCGGCGGTAATTTGACC
TGTAAAGAAGCTACCAAATTCGTGAGCGGCTTCAACAACGGCACGATAACCAGCAATGTT
CGCCATAGAACTTAAAGCATCTAGGGCTTGCGCACGAGAAATACGCGGCACAGCGTCCAT
AGCTAACACATTGATTTTCTTTGCAGAAAGTTTTTGCATTAATTCAGGATTTTGAGCAGG
CCAAATAAAGCTCACAAGCGTTGCCCCTTCCTTGATTAATGCAATTTCGGCATCGGTTGG
TGCATTGACTTTAAAAATAATGTCTGCATTCCAAACGGCTTGTGCGTTGCCGATAGTCGC
ACCTGCTTGAGCGAAAGCATCGTCTTCAAAACTTGCTTTAAAGCCAGCATTTTCTTCAAT
GATGACTTCAAAACCAAGTTTCTTAATCTGTTCTACGGTTTTTGGCGTTGCTGCCACACG
AGTTTCACCGTCTAACAGCTCTCTTGGTACACCAATAAGCATAAAGACTCCTGTAGGTTG
GTTAAAATAATAATGAATTAAAACGTTGCAAATGTACCATTTATTTAACTTTTTGGGGGA
TTTTTTTCACGTTTATTTTGAAGAAATCTTAAAATCATTTAACCGATTTTTTACAAGCGG
AGGATTTCGTAATAAAACTTGCAAAAGATAAATTATTCGTTGGAGTTATTAGGACTTTTT
TGCTATATTTATGCCCAATTTTTTGCCCTAAGTCTATGGGCTTATTTCGCTTTTAACTAA
ATTTAATGGATCCCTTTTATGTTTAAGAAATTTCTAGGATTATTTTCAAACGACCTTTCA
ATTGACCTTGGTACTGCAAACACGTTAATTTATGTAAAAGGGCAGGGTATCGTGCTTGAT
GAGCCGTCGGTAGTTGCGGTACGTCAAGATCGTGCTGGTTCATCAAAAAGTATTGCAGCA
GTAGGTAGTAATGCAAAATCAATGTTAGGTCGTACACCAAAAAGCATTTTAGCTATTCGT
CCGATGAAAGATGGGGTGATTGCTGATTTCTATGTGACAGAAAAAATGTTACAGCATTTT
ATCAAACAAGTGCATAGCAATAACTTTATGCGTCCAAGTCCTCGAGTGTTAGTGTGTGTA
CCAGCAGGGGCAACTCAAGTAGAGCGTAAGGCAATTAAAGAGTCGGCGATTGGCGCTGGT
GCTCGTGAAGTTTATTTAATTGAAGAGCCTATGGCTGCGGCGATTGGTGCAGGCTTACCT
GTAGCAGAAGCTGCTGGTTCAATGGTAATTGATATTGGCGGTGGTACAACAGAAGTTGCG
GTACTTTCATTAAACGGTATCGTTCATTCTGCTTCGGTGCGTATTGGTGGTGATAAATTA
GATGAAGCAATCATCGCTTACGTTCGCCGTCACTATGGTTCTGCGATTGGTGAAACAACT
GCAGAGCGTATCAAAAAAGAGATAGCAACAGCTTATATTCAAAATCAAGATGAAATTCGC
ACAATGGAAGTTCACGGTCACAATCTTGCAGAAGGTGCGCCTCGTACATTCGTGTTAAGC
TCAAAAGAAGTGTTAGAAGCGATTGAACAACCTTTAACAGGCATTGTTGATGCAGTAAAA
GGGGTTCTAGAGCAATGTCCACCAGAGTTGGCTGCCGATATTTTTGAACGTGGAATGGTA
TTAACAGGTGGCGGTGCTTTATTACAAAATCTTGATGTATTACTTTCAGAAGCAACGGGC
GTGCCTGTTATCGTTGCCGAAGATCCATTAACTTGTGTAGCTCGTGGTGGCGGTAAAGCA
CTTGAGATGATCGATATGCACGGTGGCGATCTCTTTAGTGACGACAACTAATTCAACCTT
GAGTTATTAGCATAAAAATGGACAATATCAACGGCTATTGTCCATTTTGCATTTAACAAG
ATCCATTAAATATAACTGAAATATGAAACCAATTTTTGCGAAAGCACCACCTATCGGCGT
AAGACTATTCTTTGCAATTGCGATCTCTATCAGCCTGATTTTACTTGATGGTAGAAGCAG
TGCAATGATCCAAATGCGTAATGTCCTCGAAACAGCGGTCAGTGGCTTGTATTATTTTGC
AAATACCCCTCGCACCGTATTAGACGGTGTAAGTAACAACTTTATCGACAGTCAAAAACT
GCAAGTTGAAAACCGAGTATTAAAAGAACAACTGCGTGAAAAGAACGCAGACTTATTGCT
ACTCGATCAACTCAAAGTGGAAAACCAACGTTTACGTTTACTACTTAGTTCCCCTTTACG
CCAAGATGAATATAAAAAAGTAGCTGAAGTGCTGACCGCAGAAATGGACGCTTACCGCCA
ACAAGTAGTAATAAATCAGGGACAAAGTGACGGTGCTTTTGTTGGTCAGCCCGTAATTGA
TGAACGAGGCGTTGTGGGGCAAGTGATTTCTGTCGGGAAAAACAGTAGTCGAGTATTACT
TTTAACCGATGTCACTCACGCCATTCCCGTACAAATTTTGCGTAACGATGTTCGAGCAAT
AGCCAATGGCAACGGACACAGCAATGAATTGATTTTGGATAACTTACCAAGAACCGTGGA
TATTGGCAAAGGTGATGTGCTTGTCACCTCTGGCTTAGGCGGACGTTTCCCTGAAGGCTA
TCCCGTTGCCGTAATTGAAACCGTACAAAATGATGGTTCAAACCATTTTGCCAGAGCAAC
GGCTAGACCGCTCGCCTCACTTGATCGCCTGCGTTATTTATTACTGTTATGGCCAACAAG
CGAAGAAATCCGCAATGCATCAAGCCTTTCACCGCAAGATGTGCGTGATGCTGTGGAAGA
AAGACGTAAAAGTCTAAACCCATTAGACCGCTTGAAAAATAGTAAAAAAGAACAAGTAAG
TAGTGATGAACAAAAAGAAGAAACTGTCGAACCTGAAGAAACTGTAAATCCAGCAACACA
GCCAGAAGTCGATAACGGTATTAATCACAGCACAGAGCAAGGGGCAGAATAATGCGTGAA
AATATGATCTTCCAAATGTTAGTGCTGACCTTCATTTTCGTCATCGCTTTTGTCCTAGAG
ATTATGCCTTGGCCTGTGGATTTACAAGGATTACGCCCAACTTGGGTTGTATTAGTGCTT
ATCTACTGGGTATTAGCTCTGCCTGATAAAGTTAGTGTCGGTACCGCTTTTTTAGCAGGA
ATTGTTTGGGATCTGATCTTAGGCTCAATTTTAGGCATTCACGCTTTAGTATTGTCAATT
GCGATCTATTTTGTTGCCAAATATCATCTTATCTTGCGTAATCTCTCGTTATGGTTACAG
AGCTTACTCGTGATGGCATATATCGCACTTATTCGTTTCTTCATCTTCTTTATCGAATTA
GTGCTACACAGTGCGGAATTTAACACCCAAGAAATTATCGGGGCGATCATAAGCGGTATC
TTATGGCCGTGGATTTTCTTACTGATGCGACACATACGCCGAGGACTGCATTTACGCTAA
TGAACAGCTTATCTTTCGATTTTTCTGCGGATTTTCGTCCCCTTTCCGCTCGAATGCGAC
CACGCACTTTAGCTGAATATGTCGGACAATCACACCTGATCGGCGAAGGTAAGCCCCTAC
GCCGAGCGATTGAAGCAGGGCATAGCCACTCAATGATTTTCTGGGGCCCACCAGGAACAG
GCAAAACCACCCTTGCAGAAATTATCGCAAACGAACTTGATGCCGAAGTTGAACGCCTAT
CCGCCGTTACCAGCGGTATCAAAGAGATCCGAGAAGCCATCGAAAAAGCCAAACTCAACC
GACAATCCGGCAGACGTACTTTACTCTTTGTTGATGAAGTTCATCGTTTTAACAAAAGCC
AACAAGATGCCTTTTTACCCCACATTGAAGACGGCACCATTATTTTTATCGGAGCGACGA
CTGAAAATCCGTCCTTTGAACTGAATAACGCCTTGCTGTCACGGGCAAGAATTTACATTC
TCAAACCATTACAAGCGGTCGATATTCTAAAAATTTTGCAAAATGCCATTGCAGACAAAG
AACGTGGACTAGGCAATGAAAAACTCATTATTCAAGATGATGTGCTTCAACTGCTGGCGG
ATTATGTCAATGGTGACGGACGTTTTTCTCTCAACTGCCTTGAATTAATGTGCGATATGG
CAGAGCAATTACCACAAGGAAAATTACTGGATAAAGCCTTGCTCACCGAAGTGTTAGGCG
AACGCCAAGCCCGTTTTGACAAAGGTGGCGACCGCTATTACGACCTGATTTCCGCCTTAC
ATAAATCCATTCGAGGCTCTTCCCCTGACGGTGCATTGTACTGGTATGCTCGTATTTTAA
CCGCTGGAGGCGATCCACTGTATGTTGCTCGCCGACTACTTGCGATAGCCTCAGAAGATA
TAGGCAATGCCGACCCAAGGGCAATGCAAGTCGCCCTTGCAGCGTGGGATTGTTATACCA
GAGTAGGGGCTTACGAAGGCGAACGGGCTATCGCTCAAGCGGTGATTTACCTTGCCGTTG
CCCCAAAAAGTAATGCCGTTTACACCGCATTCAAACAAGCCAAACGCCTAGCTCAAGAAG
GCAAGGATTACGATGTTCCCGAACATCTGCGTAACGCACCGACTAACTTAATGAAATCCT
TAGGCTACGGCGAAGAATACCGCTACGCTCACGACGAACCTAACGCCTACGCAGCAGGGG
AAAACTACTTCCCCCCTGAACTGAAAGATACCCAATTCTACTTCCCAACCGAACGTGGAA
TGGAAAAGCAGATCAAAGAAAAAATGGCGTGGTTGAAAGGATTAGATTTGCAGAGTGAGG
TGCAGAGGTATAACAAACAATAAGTTTAAATTTGTTTACTCAACTCAATAAACACCCTAT
GTTTATCATAGCTATAAAGAACGTGGTTACTTTGCGTTTTAGTAAAATTGTAGGTTAAAC
GAGGAGTGATCCCCCATAAATGCACGGCACGATGCCAAATTGATGCATTGAAGCCATATT
CTTTATTACGTTGAATAATGCGGAAAATCGCCTCTTTTTTATAGCGTTTTTGAGCTACAC
TTACGGAGAGGCGAGTAGAAAACCCTTTGCCCCATTCTTGTCCCCAACCTAAACTAATTC
CCCGACGGAAAAAGCTATCATCTTTATCACGAGTAGCGGTGCGATTGTAGTTTAAATTTG
CAAACCAATATTGGTTTGCATTGGCTAAATAAACTAGCCCACCAGAGATAAAGTGATAAT
TGCCATTGAGGTGCAAGCGACTTGCATAGCGTTGTTCGGCATATTCATAGTTGGCGTTGA
GTTGCCATTTAGGTGATAACCAATAGTTTGTTTCAAGGGTTAAACCGCCTGATTTAGAAA
AACGTCTTAATGTATCACTTTGATTAGAGCCACCTGCATAAAGTGTTTGTTCCATAAATG
GCAACAGCCTCAGGTTATATTTTGCATTTTGAAAACCTAGCCCCACACTGCCTCGTAAGC
TCATTTCGTTGTATTTTTTATTATCCCAGTAGTATTTGCCGTTGGTAGCAAGACGTAGTT
CATTAAAGAAACCATTTCCCCACGACCATTTTTTACCGAGATCGAAATTAAAACCGACAC
CTTCTGCCGATTTTCGTTTTGGTGCGTGCCAGTTGCCGTAGGTTGTTCCTGCTTTCGGTG
CATTATTGATATTAGGATCGTTAAGATAAGTCACGCCACCCGAAAACGTCCAACGATCTC
GTTGGTTTATCGCATTAAGATATTGATCGATAAGTTGGGTAATTTCGGGGATAAGCGGTT
CAGAACGCAGTTTTTTAAACTGATCTTCTGAAGCCTCTAATTCGTTATTTTCAAATAGGG
CTACCGCAAGTTGTAAACGAACAGGCTGAATATCTGCTTGTTCGGCAAGGATCTGACGAT
ATAACTTGATCGCTTCCGTATATAGCTGATTTTTCTTTGCCACAATTGCCGATGCCCATT
TGGTGAGAATTGGATCGTGAAATTGTGCAGGAAGCTGTTGGTAAATGGGATAAAGCAATT
CGACATTGTCAATATTACCTTGCATTACCGCAGGCAATAATGCTCTTATCACTAAATCTG
GATATTTTACCAACTCTTTTGAAGTCATTGTAATACTACTCTTATCCGTTTCCTCCTTAG
CGATTTGATGAACCTTAAATTGATGGCTGTGAATGAGGATATCGGCTTTTTCTGCTTGGA
CTCTATTATCATTTAGATGTTCAGTAATACTATCCTGAGATAGTTTTGCTATAGAGTAGT
TAGCTAAGACTAATAAAAGTGTTGCACTAATAAACGAGTGATTCATAACGTTCCTATAAA
AGCATGAAGCAATGTCAAGACTGTTGATTTTTATTAACAATAACTTAACTGGCACTTACA
TTGTTTGAATTAATGTTGTAATTGTCAAACTTGTCAGATATAATTGTTGATAATGATTTT
TATTTTGGTTGCTAGACTTATTCTAATATACTCATATATTATGTTGCAATGGTTTTATAA
CAGGTTTTATAACATTTCGATTTTTTTATCTGTAACTCTTGTTCATATCGGGTTGGCATA
TACGATTTCACAATTATCTTGGGATAGAGATCTCAATCATTTTGGGGACTTAGAAAATTT
ACAAATGGTTGAAGTAAATTTAGGAAGCGAAGAGCCCCTTGAAGTGAAAAGTGAAAGTGA
ACCAGAGGTGACACAAGAGCCAGAGCAAATACTCAGTACAGAAGTAGCAGATGTTTCACA
AGCAGATCTCGTTAAAAAAGAAGAGAAACCTGAAGTAAAAGTGAAAAAAGAGATAAAAAA
ATCCCCAGAAAAGCTCACCCAAAAAGTAGAGAAAAAGAAAGAGTTATCGCCTAAACCTCT
CTCAGATAAAAAAACAAACACAAGCCAAGTTGCCCAAAATCATCAACAAGGAAATCAAAA
TGGTGTTGAAGGGAGTAAGTCTGTGACTGGAAATGCCAAAGTAGATGCTTCTCTTGGTGC
AGGTTATGGCAGTGCAATGCGAGGTCGTTGTTCAGATATTTCTGATGAATCTGATGATGT
AGGCAGTGTGAAATTAAAGGTAACAATAGGAACGAACGGTAAAGCAACAAATGTAGAGAT
TTTATCTTCTTCAGGTATTAAACGTTTGGATAATCAAGCAAGCAGAATGGCATCGGGACA
CACCTATCAACCAGCTAAAGTAAATAATAGTGCAGTCGTAGGCAGTGTGATTTTCAGTAT
TCATTTTAAATGTGGGGCAGCCGCCTAAATTATTTGAGGTAATTTATGAATTTAATTCAA
CTTCTTCAGCAACAAGATATTGTACTTTCTATTTCCTTTGGAATTTTAGTCGTGATGAGT
ATTTTATCTTGGAGTATTATTTTAATCCGTCTAATTAAAATGATGGGTGTAAGAAAAAAT
AACCAAAAAAGTTTTCAATTAGTAAAATCTGCTGAAAATCTTATTCAAGCAGAGCAATAT
ATTCAAAATAAGCGGTCTGAAATTGCAGATATTTTACAGCTAACTTTTAAACAATGTGAA
TTATATCAAGCTAAAGAAAAGAACCATTTATCTCATCAACTTCCATTTAAAGATTTCCTG
ACATTGCATTTGCGAAATGCCATCACTCAATCGTTGCGTAAATATGATGGCGGTTTAGTT
GCACTCGCTTCTATTGGTGCAGTTGCGCCGTTTATTGGATTATTTGGCACAGTCTGGGGA
ATTTTTAATGCACTTATGGACATCAGCCAGCAAGGGCAAGTCAGTATTGCAACCGTATCT
GCCCCTATAGGGGAGGCATTAGTTGCAACGGCAATGGGATTATTTGTCGCCATTCCTGCA
GTACTTGCCTATAACTTAATTACTCGCCTTAATCGTAATCTTTCTCAAGATTTAGATCAT
TACGCAAACGAGTTATTTATCTATTTATTACATCACTATGGAGAAAATAAATAATGGCAT
TTGGAAGTTTTGATAAAAATGAAAATTCGGTGATGTCAGAAATTAATGTCACGCCATTAG
TTGATGTAATGTTGGTGTTATTAATTGTTTTTATGATCACAATGCCTATATTAACGCAAT
CTATTCCACTTGAATTACCAACCGCCAATGTTGAGAAAAAAGATGAAGCAAAAGATATTT
TCAGGGTGGCGATTAATCCTACGGGCATTTATTTAGGCGAAAAGCTAGTGAATGAAGAAG
AATTAAAACAATCATTTCTGACAAAATTTCAGGAAAATAAAAATACCGTTATTGCTATTT
CTGCGGATATTTCCGTGGAATATCAACATATCGTGAAAGTCCTTGAATTAGCTCAAAATG
TTGGGCTAACCAAAATTGGCTTTGTAACCCAACCTACAAAATAAATGCAGTGTTTTATAT
CGGAGGCAAATATGCATTTTAAACTTAATCCCTGTGCGTTAGCGTTTACTTCTCTGTTTC
TTGTTGCCTGCTCTGGCGGAAAAGGAAGTTTTGATTTAGAAGATGTTCAGCCTAATAAGA
CAACGGGCGTGTCTAAAGAAGAGTATCAGGATGTGGAAACGGATAAGAAAGTAAAAGAAC
AGTTAGGGGAATTGATGGAACCTGCTTTGGGGTATGTTGTAAAAGTTCCGGTGAGTCAAA
GTGGAGCAAGAAGAACGGAAATCTCAAATCCAGAAGCAATTACTGATGAAGATCTTAAGA
AAATACCAAATCACGAGATTATCAAAGGTGTAGCTAATCAAAATTATGGCTGGGTAGTAG
ATAAAACAGCAGATAAAACGATGAAGTATGTTCGTTCTGGTTATGCAATTGATGTAGATC
ATTATGGTACTCGTGATAAAGGTTATGTGTTTTATAAAGGCATCACTCCCTCAAAAGAAT
TACCGCAGGGACAAACCCTTACTTACCGAGGTGAATGGGATTTTACCTCGGATGCTAATT
TAGATGCCAAAAGACCTAATAGTAACCCTGAATTTAATGGGTATGGTCCAGGGCAGAGAA
TTGCAACAACATCTGCAAATGCTAAAGGTAGAACCTATACATCTGAATTTGAAGTTGATT
TTTCAACAAAAAAATTAAAAGGAAAATTAAATAGCAAAACAGCAAATGCAGAATCATTAG
AGCGTTACAGTATTGAAGCAGAACTTAAAGGAAATCGTTTTAGAGGTAAAGCAATAGCCA
AAGACACTAGTGATGCAATTTTAGGTAAGTCTTCTGATTATCTTGAAGGTGGTTTCTATG
GACCTAAGGCAGAAGAACTTGCAGGAAAATTTATCACAAATGACAAATCTCTTTTTGCCG
TTTTTTCAGCAAAACACAATGGCTCTAATGTTGACACCGTTCGTATTATTGATGCCTCAA
AAATTGATTTAACTCATTTTAATTCTTCAGAACTTACCAATTTTGGCGATGCTTCCGTTT
TAATTATTGATGGGAAAAAAATGGATCTGGCAGGTAGCGGGTTTACAAATAAGCACACTA
TTGATATCAATGGTAAAAAAATGGTAGCTGTAGCTTGCTGTAGTAATTTGGAATATATGA
AATTTGGTCAATTATGGCAGCAAACAGAGGGCGAAAAAGCCAAAGATAATAGTTTATTCC
TACAAGGCGAACGTACTGCAACAGATAAGATGCCAAAAGGCGGAAGCTATAAATATATTG
GTACTTGGGATGCTCAGGTTTCAAAAGAAAATAACTGGGTTGCTACAGCAGATGATGATA
GAAAGGCTGGCTATCGCACAGAATTTGATGTTGATTTCGGCAGCAAAAATTTAAGCGGTA
AGTTATTTGATAAAAACGGTGTAAATCCTGTGTTTACCGTAGATGCAAAAATTAATGGTA
ATGGTTTTACCGGAAAAGCTAAAACCTCAGATGCTGGCTTCGCTCTAGACTCAGGCAGTT
CACGTTATGACAATGTGAAATTTAGCGATGTAGCAGTTAATGGTGGCTTCTATGGTCCAA
CGGCAGCAGAGCTTGGCGGACAATTCTTCCATAAATCAGACAATGGCAGTGTAGGTGCTG
TCTTTGGTGCAAAACAACAAGTAAAAAAATAATAAGGAATTTGCTATGAAAAATAAATTA
AATCTTATTAGCCTTGCTCTTCTTAGCCTCTTTGCCGCACAAAGCTATGCAGAACAAGCG
GTACAATTGAACGATGTTTATGTCACAGGTACCAAAAAGAAAGTGCATAAAAAAGAGAAC
GAAGTGACAGGCTTAGGGAAAGTGGTGAAAACGCCAGACTCACTCAGTAAAGATCAAGTG
TTAGGGATGCGAGATCTGACTCGTTACGACCCCGGTATTTCAGTGGTAGAACAAGGGCGA
GGTGCAACAACAGGCTACTCCATTCGTGGGGTAGATCGTAATCGTGTTGGCTTGGCGTTA
GATGGTTTGCCACAGATTCAATCCTATGTAAGCCAATATTCACGTTCCTCAAGCGGTGCC
ATTAATGAAATAGAATACGAAAATCTGCGTTCGATCCAAATTAGTAAAGGGGCTAGTTCT
TCTGAGTTTGGTAGTGGTTCGCTAGGCGGTTCGGTGCAATTCCGTACCAAAGAGGTAAGC
GACATTATTAAGCCAGGGCAATCTTGGGGATTAGATACCAAAAGTGCTTACAGTAGTAAA
AATCAGCAATGGCTAAACTCACTTGCTTTTGCTGGTACCCATAATGGCTTTGATGCACTT
GTGATTTACACTCATCGTGATGGTAAAGAAACGAAAGCTCATAAGGATGCGGAAAGTCGT
TCTAAGCGTATTCAAAGGGTGGATCTCGCAGACAATAATCCTCAAGATAGCAATTGGTTT
AAAGTTAAGAATGATTGTCCAAGTTTGAACTGCGAACCACGTCAGCAGGCTAAAGTGTCT
TATGATGGGCAAAAGTATCTAACAGAGCAACTTAGTGCTAAAGAATATACAGGTGAAGAA
CGAGCTTTGCCTGATCCAGTGAAATATAAATCTGATTCTTGGTTGGTTAAATTAGGTTAT
AGCCTTTCACCAAAACATTATGTGGCTGGTGTTTATGAACATAGCAAGCAACGCTATGAT
ACTCGCGATATGACCTATCCTGCTTATTGGCAGCTATCAGATTTAAAAAATGGTAATACG
TGGTATCCAATGAATAATGCTAAAGGGTTATATCGTAGTAATGCTTTAGATGGTGTTGCT
ATTGACTACTTTACAGAAGATGGTGTGAAATCATCAAAAGGTTTACGTTGGGCAAAAGCT
CGTTTTATTGATGAGTGGCACACTCGTGATCGCTTAGGTGCTTTATATCGTTATACCAAT
CAAGATGAAAATCGCCTGATTGATAGTCTATCTTTGAGTTTCGATCAGCAAAAAATTGAT
TTATCTACCCGCTTGAGAGAGAACAACTGTTCCGAATATCCAACCATAGATAAGAATTGC
CGTGCAACTCTTGATAAACTTTGGTCCTCAACTAAAAATGAGCAAAGTTCTTATGAAGAA
AAACACGACACTATTCAGCTCTCGTTAGATAAAACCGTACAAACGGGATTGGGCAAACAT
CAATTAAATATGTTATTAGGTTCAGACCGTTTCAATTCCACCTTAAAACGCCACGAAATT
TTGAGTAAGTTTTCTGTGGGAACTTGGCATCGTATCAGTGGTAACGGTCATAAAAATACA
CCTTACATCTATGAGCTAAAAGATCAGGCAATTTATAGTAAAAATGAATGTAATTATAGT
GGCACTATTGCAGGCAGGGCTGATTGTGCTACAAGCAAAATCAAAGGACATAATCACTAC
ATCGCTCTGCGAGATAATTTTGCCATAACCAAGTATTTGGATATTGGTTTAGGCTACCGT
TTCGATAAGCATAAATTCCGCAGTACTCACCGCTGGGCAAATCAAGGCGATTATAAAAAC
AGTGCGTGGAATGTCGGCGTAGTCGCTAAGCCAACTTCATTCCTATCACTCTCTTATCGA
GCATCATCAGGCTTTAGAGTGCCAAGTTTCCAAGAGCTATTTGGCTTACGCTATGATGGT
GCAATGGCAGGTTCGAGCGATGCTTACCAAAAAGCAGAGAAATTATCTCCTGAGAAATCC
TTAAACCAAGAGATTGCAGCAACATTCAAAGGTGATTTTGGTATCGTTGAAGTCAGTTAT
TTCAAAAATGACTATAAACAGTTGATTGCCCCAGCAGAAAAAATGCACCAAACTCAATCA
ATGATTAACTATTTCAATGTGCAAGATATTAAATTAGACGGTATTAATCTGATTGGTAAG
TTAGATTGGAATGGGGTATTTGATAAAATTCCTGAGGGCATTTACACAACATTAGCTTAT
AGCAAAATGCGAGTAAAAGAGGTGAAAAACTATCCTGGGTATATGAACATTCGCACTCCA
TTGTTAGACACCATTCAGCCTGCTCGCTATGTTGTAGGTGTGGGATACGATCAGCCAGAT
GAAAAATGGGGCGTGAATCTAACAATGACACACTCTAGTGGAAAAAATCCAGATGAGTTA
AGAGGTAATGAACAAGTCGGTTTTGCCAATTATGAACGAACTGCTACGAAAAAAAGAACA
CGCTCTTGGCATACCTTTGACTTAACAGGATATGTCACCCCTTGGAAACATGTAACGGTA
CGAGCGGGTGTATATAATCTGATGAATTACCGTTACACCACTTGGGAATCCGTACGTCAA
TCTTCGCTTAATGCGATTCATCAGCATACTAATGTGAAAGATTACGTAAGATATGCCGCA
CCTGGTAGAAACTATGTCCTTTCAGTAGAGATGAAGTTCTAACTTTCTATAGAGCATGGA
ATAAATTTGTGTAAATACCTGTTTCTGTGATAATACATCTAGATACAGGTATTTTTATAG
GTGAGCAGGAATTCGGCACATTATACGACAAGTGTTATTGAATCTCTAGGTGATGTAATC
CGTCGAGTAATTAAGGAAAGAAACGTATTTCCAATTGATGATGTGACATTTTAAATAGCA
TAGTTTTTGGCAGATCAGCAAACAAATTTGCCTACTTGCCGCAATTAATGAGGTGGCAAA
AATGAAGCATGCTAACTCTAAACTAGAAACAGCCAGCTTATTGATTTTGGTGATCGCCTA
AGCGACCACCATAAGTTTAAAATGAAGATACTTAGAATTAGAGATAGATGTACAAATAAC
AGCGCTTGGATATGTTATCTCAGATACAAATATTTACGCCATCTATAATGCTTCATTCGC
TTTTTTAATACTATCATCTGCTCTGCGTGCTTCACCTTTATGTTTTTGTTTATTTAACTG
GGTTTCAAGTTTTGATTCTACTTCGTTGATAGCTTTATAGAGATCTTCATCATGTGCTTT
TGCAAATAAATCGCCAACAGGGGTTCCAATAGAAGCCTCAACTTCGTAACCATTTGGTAA
TTTGTGGATAATAAAGTGAGGGTTAATTAACTGAGTTTGCCATTTATTCAGTTTAGCCAA
ACGCTCCTCAATGTGCGTACGAATTGCAGGGGTCACTTCCATTTGTTTGCTTGAAATATT
GATTGTCATAGCATGTACCTCTTTTATTATGACCTTGTTGGTCGTTGAATGGATGACTTC
AAATTATGCCTTTCCCCCTAAAATTTCAACCCCTAAAGTTAAACAATTTTCAAAAACTTG
ATCTACTTAACACTTTTCTGGTTTTTTTGACTATAATTCCAACGATATTTGTGAGAGGTA
TTTATGTTATCAGAAACTCGCTTGGCAAAAATTCATGAAATGGAACAGATTTTAAATGAA
GCAAATAGCCTAATGAATAAAATGGAACAGCTTCAACAGTCGTGGATAGTTCTTTTACCA
AAAATCCGAGAGCTAGAAAATTATTATGCTGAACAGTGGCAAGAAGATTATAATGCTGAT
GAACGAGGGGAAATTCCCTCAGAGATGATTCGAGGCGTATTAAGTGAAGATGCCGTGTAT
AATTTATTCATTGCTCATCGAGAAATCGCACTGGAGTGGATTCGCTTGTCAGTGAAATCA
ATGGAAACAACATAATGATAGATAAACCACTTCCTCCTTTTCAGCGAGCCTTTTTACATC
CAAAGTATTGGGGTTTATGGCTAGGATTGGGAATTTTCAAACTGATTTTATGCTTACCTT
ACCCTATTTTAGCGAAAGTCGGTAAGGGCTTAGGTAAACTGTTTACCCGATTAGGTTTGG
ATAAACGCCGTATGCGAATTGCCAAACGGAATTTGGAACTTTGCTTCCCAGATTATACCG
CTTGTCAAATTGATGAAATTTTAGCTCAAAATGCCGAATCTGTCGGAATGGCAATTATTG
AAACAGGGATGGCGTGGTTTTGGTCAGATGAACGTATTCTTAAATGGTCGAAAATAGAAG
GATTGGAACATCTGAAAAATCAGCCTGAGGGTTCGGGGATTATTTTTGTCGGTGTTCATT
TTCTGACCCTTGAACTTGGGGCAAGAATTGTCGGGCTTCATCATCAAGGGATTGGCGTAT
ATCGTCCGAATGATAATCCGCTGTTAGATTGGATTCAATTTCGTGGGCGAGTACGTTCTA
ACAAAGCCATGCTAGATCGCAAAGATTTACGCGGTATGATTAAAGCTCTTCGTGCAGGGG
AAACCATTTGGTATGCTCCCGATCACGATTACGGACGCAAAAACAGCGTTTTTGTGCCGT
TTTTTGCGGTGAAAGAAGCGTGTACAACAGCTGGAACGAGAATGTTATTACGTTCCGCCC
CAAATAGTATCGTTGTGCCATTTACCCCAATGCGAAACGACGATTTTTCAGGTTATACCG
TCAAAATCAGGCCTGCAGTAGATTTTAGCCAGTGCAAAAATGACGTTGATACTGCAACCT
TAATGAACAAGGTCGTAGAAAGCGAGATTATGCAAGCTCAGAGCCAATATATGTGGCTAC
ATCGTCGTTTTAAAACCCGACCGAATGAGAGCGATCCGAGTTTGTATTAAACCGCCGACA
TTAAACCTAGTAGGGACGCCACGCTTGGCGTCCTAGAAAACAATTTTTAAGGTAGCAACT
GTGTTTGTGAATGCTCATAGTTTCAGAAATTTCAATATGACGAAAGAGATAGTGAACAAA
ACCAAAATTGTCCTTGCCACAGGCAATCAAGGAAAAGTGAAAGAAATGGCTGATGTGTTA
GCTGAATTTGGCTTTGACGTGATTGCCCAAAGTGAATTTGACATTCAAAGCCCAGAGGAA
ACAGGCTTAACCTTTGTAGAAAATGCATTGATTAAAGCCCGTTATGCCTCACAAATGACA
GGTTTACCGGCGATTGCCGATGACTCTGGTTTAGCGGTTGAAGCATTGGGTGGTGAACCG
GGGCTTTATTCTGCTCGTTATGCAGGTGAAGAAGGAAACGATCAAGCCAATCGCCAAAAA
TTATTGGCTGAAATGGCAAATGTTGCCGATGAAGATCGCACGGCAAAATTTGTCAGTTGC
ATTGTGATGTTACAGCACCCGACTGATCCGACTCCGAAAATTGCGATAGGGGAATGCTAC
GGACAAATTTTGCGTGAAGAACGTGGTTCAAACGGTTTTGGCTACGATCCACTATTCTTC
TATCCGCCTAAAAACTGCACCTTTGCAGAACTTGAAACTGTTGAGAAGAAAAAAATCTCC
CATAGAGCGATTGCATTACAATCCCTGAAACAGCAATTGAAATAGGAACATTATGATTAT
TACCACAACTCCAAATATTGAAAATCATCAAATCGTTGAGTACAAAGGCTTAGTCTTTGG
TGAAGTCGTGTCAGATGCAAATGCCGTTGTCGGGGTGTCTATGGAATATCAGTCTATGGG
CGGTGATAAAGGAATGTTTATTGTGGTTGCGACCGGCACAGCGGTTGTTATTCGTTAATG
TTGCAAAAAAATCTTCAAATCACACCGCTTTTTTGGCAAACCAAAACTCTGCTTGAAATG
AATGAAGCAGAGTGGGAAGCCCTGTGCGACGGCTGTGGTAAGTGTTGCTACCGCAAATAT
ATTCAAGGCAGAGGCAAGCGGGAACGGCTGTATTACACCTCTGTTGCCTGTAATTTGCTT
GATGTGAATACAGGTCGGTGTAGCAACTATGCGGAGCGTTGCAAAATCGAAAAAGATTGT
ACCAAGCTCACCAAAAAGAACCTATCCGATTTTGGCTGGTTGCCGAAAACCTGTGCCTAT
CGACTGATTTATGAAGGCAAGCCGTTGTTTGATTGGCACCCACTGATTTCACAAGATCCT
AATTCAGTGAAAAGAGCAGGGGTGTTAATCCCCAACGGCATTCACGAAAAAGATGTGATT
GATTGGTTTGAGTTTGTGATTGATACTGTATAAATCTCAATATGGTTAGTATTCTTTATG
AGTAATTTAAATTACTTTTAAAGTTCTAACAAATACGCCTTCAACTGATGAATCTTATCC
CTCACCGCAGCCGCTTTTTCAAACTCAAGATCTTTAGCAAAATCTCTCATCTGTTGTTCA
AGCACTTTCAGTTCTTTTTCTAACTCTTTGCGAGTTTTCGGAATGTAAGCGGTCTGATCA
TCGCTTGATTTTGCAGATTTCTTACTGCGTTTCGGTTTATCCGTCTGCCCAATATCAAGC
AACTCGCCGACTTTTTTGTTCAATGCTTGTGGCACAATGCCGTGTTCTTCGTTGTATTTT
TGTTGTTTCTCTCGACGGCGTTCAGTTTCGGTGATCGCTTTTTGCATTGAATTGGTAATA
CGGTCGCCGTATAAAATCGCTTTGCCGTTGAGGTTTCGGGCAGCACGCCCGATGGTTTGG
ATTAAAGAACGTTCGGAACGCAAAAAGCCTTCTTTGTCAGCATCTAAAATCGCCACCAGC
GACACTTCGGGCATATCCAAACCTTCTCGCAGTAGGTTGATCCCCACTAACACATCAAAC
ATTCCCATTCGCAAATCGTGGATAATTTCAACCCGCTCGACTGTGTCAATATCGCTATGT
AGATAACGCACTCGTACGCCATGTTCATCGAGGTAGTCGGTTAAATCTTCCGCCATTTTT
TTTGTCAGCGTGGTGACTAGCACTCGTTCATCTACCGCCACACGCTTATGAATTTCTGAC
AATAAATCATCAACTTGCGTTGCCACAGGGCGAACTTCGATAATCGGATCTAACAAACCA
GTCGGGCGAACCACTTGGTCGATCACATCAGGATTTTTCTCTAACTCGTAAGGTCCAGGG
GTTGCCGATACATAGATTGTCTGTGGCGATAAGCGTTCAAACTCTTCAAAACGTAACGGA
CGGTTATCCAAAGCGGACGGCAAGCGGAAGCCGTATTGCACCAAAGTTTCTTTTCTTGCT
CGGTCTCCCCTAAACATACCGCCGATTTGTGGCACGGTAACGTGGGACTCATCAATAATC
AGCAAGCCGTCAGACGGCATATAGTCAAACAAGGTCGGGGGCGGTTCGCCCTCTTTTCTG
CCCGATAAATAACGTGAGTAGTTTTCAATGCCTGAGCAGTAGCCCAACTCGTTCATCATC
TCAATATCAAACTGAGTACGCTGGGCGATCCGCTGTTCTTCAAGCAATTTATTCTCTTTG
ATAAAGTAAGTTCGACGGTCGGCAAGCTCTTTTTTAATCTGCTCAATCGCCTCTAAAATC
CGCTCTCTCGGCGTAACGTAGTGGGTTTTCGGGTAGATTGTATAACGGGGAACACGCCCT
AAACTATGTCCTGTAAGCGGATCGAATAAAGAAAGGTTTTCGATTTCATCATCAAACAGC
TCCACACGCAGAGCAACATCGTCCGATTCGGCAGGGAAAATATCAATCACTTCACCACGC
ACACGGAAAGTCGCCCGCTGAAAGGCTTGATCGTTGCGGGTATATTGTAATTCAGCAAGG
CGAGAGAGAATTTTGCGTTGGTCGATCATTTCCCCCACTTGCAGATGTAACATCATCTGC
ATATAGGCATCTACATCTCCCAAGCCGTAAATTGCCGACACCGATGCGACTACAATCGTA
TCCCGTCTTTCTAAAAAAGATTTGGTGGCAGACAGTCGCATCTGTTCGATCTGCTCATTG
ATAGACGCATCTTTTTCAATAAAAGTATCGCTGGCAGGCACATAGGCTTCAGGCTGATAG
TAGTCGTAGTAGGAAACGAAATACTCCACCGCATTTTCAGGGAAAAAGGCTTTCATCTCG
GCATAAAGTTGTGCCGCAAGGGTTTTGTTCGGGGCAAGCACCATTGCTGGACGGTTTAAA
GTCGCAATCACATTGGCAATGGTAAAGGTTTTGCCCGATCCTGTTACACCTAGCAAGGTT
TGATGTGCCAAGCCATCATTCAATCCCTCGACTAATTTGGCAATCGCAGTCGGTTGGTCG
CCTGAGGGTTTGAAGGGGGAATGTAAAATAAATGGTTTACCCTGTTTGCTCATTGAAAAT
CCTTGTCTGAAAATTTGCTAGAATTCTAACATAGAATAAGTGGTCAGATTTTGGGAATTT
CAGCCTAAAAAGAAATTTTGTTATTCATACAATTTACTTTAAAAATCCTCTTTGGTGGAC
GCTCAGAAATCCATTACAATTCTTCGTAAAATAATGCTAAAACTCACCGCTATGATTGAT
ACACAAACTTTAAAAACAGAACTTCAGCAATTTAATAGCACACAAAAATCCCTTTTTAGT
ACTGAAGATATCAAAAATTTACTCGAACAACGTAGCCATTTTTATGATGATTTACTGACA
ACGCTCTGGCAACAATTTGGGTTTATGAAGCGGCAGGACTTGGCTTTAGTGGCAGTCGGG
GGATATGGGCGGAGGGAGATGTTTCCGCTGTCTGATTTGGATATTTTGGTGTTGAGTGAA
CAGCCTTTAGATGAACAGACGCAAAATCAATTAAATCAATTGTTTAACCTCTTGTGGGAT
TGCAAATTTCAGCTGGGGGCGAGTGTGCGAACCTTGGCGGAGTGTGTTGAGGTGGGCAGA
GCGGAAATTTCTGTGGCAACGAATATGTTTGAGAGCCGTTTTTTGCTTGGTAATGAAGCC
TTGTGGCAACAGCTGATGAGCAAGCTGTTCCACGCGGAGTTTTGGTCTATCCAAGCCTTT
TTTGAGGCAAAAATGGCGGAAAAAAATGAACGTTATGCCCGTTATCATAATACCAGTTAT
AACCTTGAGCCTGATTTAAAACATAGTCCGGGGGGGCTACGGGATTTGCATTTGCTCTCT
TGGATTATGTTACGCCATTATGGGCTGTATAGCCTAGAGAGTTTGTTTAGTCGGGGTTTG
CTCTATTCTGAAGAATTTATTGAGCTTCAGCAGGCTCAACATACGTTATTTAGAATGCGG
TTTGCCTTGCATTTGCAATTAAAGCGTTACGATAACCGTTTGCGGTTTGATCGCCAGTTA
CAACTGAGTGAGCAGTTAGGCTATCAGGGCGAGGGTAATCAGCCTGTGGAAGCGATGATG
AAAGATTTCTTTCAGGCGACGCAATCTATTTCGCAATTAACGCAATTGTTGCTCAATCAT
TTTCATCAAGAGGTGCTACAGGCTTTGCAAAATGTACAGCAAAAACAGCCGCTTGATGAC
TATTTTTATTTGCAAGGGGAACAGCTAATTTGTAGTAACACTTTGATTTTTAAGCAACAA
CCTGAGCGGATTTTGGATCTTTTCTTCTATCTCACTCAGCATACGCAGGTGCGTGTAGCC
AGTACGACGTTGCGACAACTTCGGCTGGCGTTACAGACCTTAAACCAGCCGTTGTGTGAA
CTGCCTCAAGCTCGACATCGCTTTATTCGGCTGTTTTCTCAGCCTGATGTGGTTAAAAGA
GCCATTATGCCAATGCATCAGTTGGGCGTTTTAACCGCTTACTTACCGCAATGGGTTGGT
ATTCAAGGCTTGATGCAGTTTGATCTTTTTCATATTTATACGGTGGACGAGCATACGGTT
CAGGTGATGCTTAAATTAGAAAGTTTTCTGCAACAGGAAAATGCCGAAAAACATCCGCTT
TGTTGTCGTCTGTTTCCGACACTGGCAGACCGTCCGTTGCTCTATTTGTCAGCCTTGTTC
CACGATATTGCTAAAGGCAGAGAGGGCGATCACGCTAAAGTTGGGGCGGAAGATATGCGT
GCTTTTGCTCAACAACACGGCTTTTCTCAAGAGCAAAGTGATTATATGGCGTGGTTGGTG
GCAGAGCATTTGACGATGTCAATTACGGCACAACGTCGGGATATTCACGATCCCGATGTG
GTGAAAACTTTTGCAAATGTGGTGAAAAATCCGACCGCTTTAGCTGCTTTAACCTGTTTA
ACCGTTGCGGATATTTGTGCGACGAATGAAACCCTTTGGAATGATTGGAAGCGGTCGCTT
TTCCTTAAACTTTTTCAATTTACCGAACAGCAGTTGCAGTTAGGCAGTGAGGAAACGATT
AATCATCAGCAACTGAGCCAAGCCCATCAACAGCAAGCCTATGTACAACTTGAGGCGTTA
CTTTCGGCTGAACAAAAAACACGGCTGTTGCAATTTTGGCAATCCTGTCCTGAAAGCTAT
TTTGTGCGAAACAGCCCGACACAGCTTTATTGGCACGCCTTGCATTATTTAAAAGATCCT
GCGTTGCCGATGGTGTTGATTAGCAATCAGTATGCACGGGGAGCGACAGAAATTTTTGTG
CATTGCCAAGACCAAGCCCAGCTTTTTGCGAGAATTGCACAGACGTTAAGTCAGAAGAAA
GTGAGTATCCACGATGCTCAAATCCTTACGAGCGATCATGGTTTGGTGTTGGATAGTTTT
ATTATTACGGAAATGAACGGTGAGCCACTCGATGATGAGCGAAGTGAACAAATTCAGTCG
GCATTGGTTAAAACCTTGCTTGCGAATACGGAGAAAGTGTTTAATCCAAGTAAAAAATCC
GTTAAACATCAGGCGTTTAAGCGAAAAACCAAGATCCGTTTTTTAGCAAATTCCCAGCCA
AATCAGACCGCTTTTGAGCTATTTACCTTAGACCGAGAGGGGTTGTTGGCTCAAATTGGG
TATATTTTCGGGCAGCTTAAGTTGAATTTGATTAACGCTAAAATTACGACCATTGGTGAA
CGGGTGGAGGATTTTTTTGTGGTGAGCAATCAGCAAAATGGGGCTTTGGCGGAGGAAGAA
CAGGCGATGTTGAAACAACATTTGTTGGCGATGTTAGAACAAGAATAGAATGCTATACTG
TCTATCAAACAATGAATTAAGAGTAAAAGATGTTATTGTTATATTCAGTATTAGTAAAAA
GGTAATAAAGAATGCTACTCGCACAAGACCCCGAACAGTTTCGAGAATCTGCGTATTTAC
GCCAATTTTGGATAGAGTTGAGGAAAGACACCTTTGCACTCATCAGCCTTAATCTCTTTA
TTCTTCTGATGGGATTGGTTTTTTTTGGCTATTTACTTGCCCCTTATGCAGCCGATCGGC
AATTTAGCGGAATGGAATTAATGCCACCATCGTGGAGTGATAGCGGTCAGATTAGCCATT
TTTTTGGCACAGACGATCTAGGAAGAGATATTTTCAGTCGCGTCCTCTACGGCTTCTACT
ACACCGTTGGTTCAGCATTGGTCATTACCATTGCTATCGGTATTTTAGGTGGCATTCTTG
GCGTGATTGCAGGGACAAAACGGAGTGGATCTATTTTTATTCTCAGTCATCTTTTTGATA
CCTTTTTATTTACGCCGATTTTGCTGATTGCCATCATCATTGCAACTTTAATGGAGGTCT
CTCTCATTAATGCAATGTTGGCCATTTTTCTTGCTATGTTGCCTCACTTTATCCATAAAA
TTTATCAAATGACCCAACGGGAGCTGGCGAGAGAATATGTCATCACTTTAAAATTAGAGG
GTGCAAGAAAACGAGATTTAATCCGTGAAGTGATCTTACCTAATTTAACTGTGATTGCCG
TCAAAGAACTTGCGCATATTTTTGTTATTGCTGTGTTAGACATCAGTGCATTGAGCTTTA
TTTCACTGGGGGCAACGAGCCCAACGCCAGAATGGGGAGCGATGATCCGCGATTCTCTTG
AATTAATTTATGTTGCCCCTTGGACGGTCATTCTTCCTGGATTTGCTATCATTTTTACTC
TACTTATCATTACAATGCTTGGAAACAGCATTGTACGGGTGCTTGAAAAATATCGTTATT
AGGGAAGGGAAACAATGGCATTACTGGATATTAGACATTTAAGTATCGAAATTGATACGC
CAAACGGGCGTATAAAAATGGTAGATAATATCAATCTTACCCTTGATAGCGGTGAGATAT
GTGGTTTAGTTGGCGAATCAGGGTCAGGAAAAAGTTTAATTGCTAAAGTGATCTGCGGAT
TAGTCAAAGACGAGTGGATCATTACTGCCGACCGCTTTCGCTTTAACGATATTGAATTAC
TGAAACTTTCCCCCTATCAGCGCCGAAAACTGGTTAGTGATCAGATTTCAATGATTTTCC
AAGATCCACTCTCTTGCTTAGACCCAAGCGAACGTATTGGTAAACAATTAATCGAAACTA
TCCGCTTTAAAGGCAAGTGGTGGGAACGTTTTGGCTGGAAAAAGAAAAAAGCCATTGAAT
TACTACACAAAGTGGGGATAAAAGATCATAAAGATATTATGCAAAGCTATCCAACGGATA
TTACCGAAGGTGAAGCACAAAAAGTGATGATTGCAATGGCAGTGGCAAATCAGCCTCGCT
TGCTCGTGGCTGACGAACCAACCAATACAATGGAATCAACTACACAGCTACAAATTTATC
GCTTGCTTTCCAGTATGAACAAAAATCTTGGTACGTCTATTATTCTAGTGAGTAACGATA
TGCTCAGTATTTACAAGTGGGTAGATTCATTTAACGTTTTGTACTGCGGGCAAACCGTTG
AAATTGCAGAGAAAGAAACCATTATGGAAACCCCTTATCACCCTTATACCGCAGTACTAC
TGCATAGCGTACCCGATTTTTCTAAACCTTTGCCTTTTAAAGGTCGCTTGAATACCCTTA
AAGGCTCAGTTCCAATGTTACAAGATATGCCTATTGGTTGCCGTCTTGGGCCTCGTTGCC
CTTTTGCGCAGAAAAAATGTGTCGTTAAACCACCGCTACGCAAATTCCGCCAACACGAAT
TTGCCTGCCATTTTCCGATTAACTTTAGAGAACAAAATTTCTTACGCAAGGAAGAATTTG
TGCCAGTGATCGTAAAAGTAGATTAGATGTTATATAGCTTAGTCCATATTAATGATGATA
GAAAAAAGTCTATATCGGTATTTAATACTTGAATATATAATTGGTCTTAATTTAGAAAAA
TCCCTCTTCGATCAAATATCCCTTAAATTTTTGTGAAGCTCATCACTTTTTTACAAGACA
AATTTGTAAAATCCCATTACTATATGCAAGTCTTTTCAACATTAACTATTAACTCTCATA
GAGGATATTAACAATGGCAAAAATCGTTAAAGTAATTGGTCGTGAAATCATTGACTCACG
TGGTAACCCAACTGTTGAAGCAGAAGTTCACCTTGAAGGTGGTTTTGTTGGTTTAGCAGC
AGCGCCATCAGGTGCATCAACAGGTTCACGCGAAGCATTAGAATTGCGTGATGGCGACAA
AGCACGTTTCTTAGGCAAAGGTGTATTAAAAGCTGTTTCTGCAGTAAACAACGAAATTGC
TAATGCAATCGTAGGTAAAGATGCATCTAACCAAGCTGAAATCGACCAAATTATGATCGA
CTTGGATGGTACAGATAATAAATCTAAATTTGGTGCAAACGCAATTTTAGCGGTTTCTTT
AGCAAACGCAAAAGCGGCTGCAGTATCAAAAGGTTTACCACTTTATGCTCACATTGCAGA
GCTTAACGGTACTCCAGGCGTGTACTCTATGCCATTACCAATGATGAACATCATCAACGG
TGGTGAGCACGCAGACAACAACGTTGATATCCAAGAGTTTATGATCCAACCAGTGGGTGC
ATCAACATTAAAAGAAGCACTTCGTATCGGTGCTGAAGTATTCCACAACCTTGCTAAAGT
ATTAAAAGCGAAAGGCTTAAATACTGCTGTGGGTGACGAGGGTGGTTTCGCACCAAACCT
TGCTTCTAACGCAGACGCTTTAGCGTGTATCAAAGAAGCAGTAGAAAAAGCAGGCTATGT
TTTAGGTAAAGATGTCACTTTAGCGATGGACTGTGCGTCTTCTGAGTTCTACAACAAAGA
CAACGGTTTATACGAAATGAAAGGTGAAGGTAAATCATTCACTTCTCAAGAATTTACTCA
CTACTTAGAAGGCTTATGCAAAGAGTACCCAATCGTGTCTATCGAAGATGGTCAAGATGA
GTCAGACTGGGAAGGTTTTGCATACCAAACTAAAGTATTAGGTGACAAAGTTCAATTAGT
AGGTGACGACTTATTCGTAACCAATACTAAGATCTTAAGCCGTGGTATCGAAAATGGTAT
CGCAAACTCAATTTTAATCAAATTCAACCAAATCGGTTCATTAACTGAAACGTTAGCAGC
AATCAAAATGGCTAAAGATGCAGGTTACACAGCGGTTATTTCACACCGTTCTGGCGAAAC
TGAAGATGCAACTATCGCTGATTTAGCGGTGGGTACAGCAGCAGGTCAAATCAAAACGGG
TTCAATGAGCCGTTCAGACCGTGTTGCGAAATACAACCAATTAATCCGTATCGAAGAAGC
ATTAGCTGCAGCAGGTACACCAGCACCTTTCAACGGTCGTAAAGAAGTGAAAGGTCAAGC
GTAATTTGCGTTGATTTATTGAATATAGCCACCTTGAGAAATTGAGGTGGCTTTTGGCTT
TTATCAGCTATGTGCCATAAAACTTACCCTTTCGGGCGGAGATATAAGGTACAAATAGCG
TAAGTTATTTCAATCTTGTTAAGTTTGTTATTACTTGATAATAAGTGTTCAGCAGAAAGA
GCTCACCGAGGGTAGCCTATAACAATCAATCGGAGCTAGTTGGAGCCTTCGTCTTTAAAG
ACTTGGACGTCAACAATTCTTCAATCTAATAAAATACATCAAGAAATCTTATAAGAATTA
ATTTCATAGTTTGTGGAATGCTATGGTAGAATTGCGAAAAAACTCTGATTTGATTTCATA
GAAGGAGAATAAGATGTCATCTTTTGATATTGTTTCTGAACTTACCATACATGAAGTACG
CAATGCAGTAGAAAATGCAAATAGGGTATTAAGTACACGTTATGATTTTCGAGGAGTTGA
TGCCACAATAGAACTTAATGAAAAAAATGAACTTATACGGGTTACTACAGAATCTGATTT
TCAACTTGAACAGTTAATTGAAATTTTAATAGGATGCTGTATTAAACGTGGTATTCAACA
TACTTCCCTAGATATTCCTTCTGAAAGTGAACATCATGGTAAACTTTACACAAAAGAAAT
TAAATTAAAACAAGGGATTAAGTCCGATATGGCTAAGCAGCTTGTTAAACTTATTAAAGG
CTCTAAAATCAAGGTACAAGCTCAAATTCAAGGAGATTCCATACGCATAACAGGAAAATC
CCGTGATGATTTACAATCGACAATACAGCTTGTGAAAAATGCTGAATTAGGGCAGCCTCT
TCAATTTAATAATTTTCGTGATTGATTTTCCATATAGATCTTCTTTCATTTAATCAATAT
AAAGAATCTTTTCATTGAATCTAATCGCTCAACCTTACTAGAGTGATTTCTCTGTTTTCC
TATAGGCTGTAAAGAGATACTTATGTCAGAAAAACGCTACGGTGCTGATGAAATTACCGT
TCTCAAAGATCTTGAACCTGTGCAACTTCGCCCAGGTATGTACACTGATACCACCCGTCC
AAATCACTTAGGGCAAGAAGTAATTGATAACAGTGTCGATGAAGCGTTATCAGGTTTTGC
TAATCAAATTGATGTTATCTTACATAGCGATAATTCCCTTGAAGTCGTTGATAATGGACG
GGGTATGCCTGTGGATATTCACTCGACTGAAAAAATTTCAGGGGTGGAACTTATCCTAAC
AAAACTGCACGCAGGCGGTAAGTTCTCTAATAAAAATTACACCTTTTCAGGCGGTTTGCA
CGGTGTAGGGATTTCGGTTGTAAATGCCCTTTCTGAAAGTGTTGAGATCACCATTAAACG
TAATGGCGAGATTTATACCATTGCTTTTGCAAATGGCGTTAAAGTGGAAGAGCTGAAAGT
GATCGGTTCTTGTCCAAAACGCCAAACAGGCACAACGGTTCGCTTTTATCCAAATCCAAA
ATATTTTGATTCGCCGAAGTTTTCGGTTAGTCGCTTACGTCATCTATTGCGAGCCAAAGC
GGTACTTTGTCCGAAATTAACGATCAATTTTACCGACCATATCAATAATACCCAAGAAAC
GTGGTACTACGAAGATGGCTTGCGTGATTATTTAACAGATGCATTGAAAGAATATGAATA
TCTGCCAAATCCTCTTTTTGTTGGTGAAGTGATTGGGGAAACTGAAGCTGTGAGTTGGGC
GTTAAGCTGGCTCACAGAGGGTGGCGAGCAGATCAATGAAAGCTATGTAAACTTGATTCC
AACTGCACTTGGCGGCACACACGTCAATGGTTTGCGCCAAGGTTTATTTAAGGCAATGTC
TGAATTTTGTGATTTTAGAAATCTGTTGCCTAAAGGTGTCAAATTAACTGCCGACGATGT
TTGGGGGCGTTGTTGCTATGTGCTATCACTTAAAATGCAAGAACCACAGTTTGCAGGGCA
AACCAAAGAGCGTTTATCATCACGACAAGCGGCGAGTTATGTTGAAAATAGTGTAAAAGA
TGCTTTTAGTTTATGGCTAAACCAAAACGTACAGGTTGCTGAACAACTGGCTGAAATGGC
AATCAGTTCTGCACAAAATCGCCTTAGAGCCGAAAAAAAAGTCGTACGAAAAAAATTGGT
TAGTGGCCCTGCCTTACCTGGAAAATTGGCAGATTGTATCTCACAAGATTTAACACGTAC
TGAGCTATTCCTTGTAGAGGGAGATTCTGCGGGCGGTTCTGCAAAACAAGCGAGAGATAA
AGAGTTTCAAGCGATTTTGCCGCTTAGAGGTAAGATTCTCAACACTTGGGAAGTATCACC
TGATCAAGTTCTCGCGTCTACAGAAGTACACGACATTGCTGTCGCATTGGGCATTGATCC
TGACAATGAAGATCTAAGCCAACTACGTTACGGTAAAGTTTGTATTCTTGCTGATGCGGA
TTCAGATGGTTTGCACATTGCCACATTATTGTGTGCTTTGTTCCTCCGCCATTTCCCAAC
ATTAGTAAAAAATGGCCACGTTTATGTTGCAATGCCGCCACTTTACCGTATTGATATTGG
TAAAGATGAGGTGCATTACGCATTAGATGAATCTGAAAAAGAGGCTATTTTAGCTCGTCT
TGCAAAGAAAAAAGGAAAACCAAATGTTCAACGCTTTAAAGGTTTAGGTGAGATGAACCC
AAGTCAATTGCGTGAAACGACAATGGATCCAAATACACGACGTCTAGTTCAGCTAACCTT
AGAAGATAATAGCGATGATGAAGAGGTTTCAACCTTTGAATTAATGGATATGTTGCTTGC
TAAAAAACGGGCTGAAGATCGCAAACAATGGTTACAAGATCGTGGTGATGAGGCGGATTT
ATAAATAAACCAAATAAAGATTGGCGTTGAAAATTAATAGTATTTTTTTATTAATTCAAT
AGTTTTACAAACTTATAACTATCAATGATAATACTCGTAACCTATTAATAAGCTATTTTT
GGAGGAAATTCACTATGTATAAATGTCCATTTGATCACGGATCAAAAACCTTAACAACAG
CAGCAGGCGCCCCTGTTGTTGATAATGACAACACAATGTCTGCTGGCCCACGTGGTCCAC
TTCTTTTACAAGATGTATGGTTTCAAGAGAAATTAGCACACTTTGCTCGTGAGCGTATTC
CTGAGCGTGTGGTTCACGCTAAAGGTTCAGCAGCTTACGGTACATTTACTGTAACTGCAG
ATATTACTAAATACACGAAAGCTGCGGTATTTAAACCAGGTGCACAAACTGAAGTATTAT
TACGTTTCTCAACTGTTGCTGGCGAGCGTGGGGCTGCCGATGCAGAGCGTGATGTGCGTG
GTTTCTCATTAAAATTCTATACCGAACAAGGTAACTGGGACTTAGTGGGTAACAATACAC
CAGTATTCTTTATCCGTGATCCATTAAAATTCCCAGATTTTATTCATACACAAAAACGTA
ACCCTCAAAATAACTTGCGTGATGCAAATGCAGCGTGGGATTTCTGGTCACGTCACCCTG
AATCAATGCACCAAATTATGACATTGTTCTCAGATCGTGGTATTCCAGCGACTTTACGTC
ACATGAACGGTTACGGTAGCCACACTTATAGCTTTGTAAACGCAAACAACGAGCGTTTCT
GGGTGAAATTCCACTTCAAAACACAACAAGGTCACAAATTCTTCACTAACGAAGAAGCAG
CTAAAGTTGTAGGTGAAGATCGTGAGTCTAGCCAAAAAGATTTATATGAAGCGATTGAGC
GTGGTGAATTCCCACGTTGGACTGTTCAAGTGCAGATTATGCCAGAAGCAGATGCTCACA
AACATAACTATGCCTTTGACTTAACTAAAGTATGGCCACACGCAGATTACCCAGTGATCG
AAGTGGGTGTATTAGAATTAAACCGCAACCCACAAAACTACTTCGCAGAAGTAGAACAAG
CGGCATTTGCACCATCTAACATCGTTCCGGGAATCGGCTTCTCGCCAGACCGTATGTTAC
AAGGTCGTCTGTTCTCTTACCAAGATGCACAGCGTTACCGTTTAGGTGTAAACCACCACC
AAATCCCTGTAAATGCACCAAAATGCCCATACCACACGACTCACCGTGATGGTGCAATGC
GTGTAGATGCAAACGGTGGCAACCACCCTAACTATGCACCGAACCGTTTTGACACTTATG
TGCCAACCCACGATCAATTACCATTACAAATTGAGCGTGAAGCCGCACACTTTAACTTCC
GTGAGTACGATGAAGATTACTACTCACAACCAGCCGCACTTTACAACTTGTTCACAGCGG
AAGAAAAAGATCGCTTAGCAGGTAACTTTGCTGCAGGTTTATCAGGTGTAACTATTCCTG
AAATCGTGGAAAGACAAATGGCTCACTTTGAAAAAGTTAGCACAGAATTAGCAAATGCGA
TTCGTCAAAAATTAGCAAAATAAGCTAATTAAAGACTTATTTTCTCCTTACACTTGTATT
TGCTATACTTTAAGCCCAACCGTTTTTGTTGGGCTTTTTTCTTGGAAAGAATAAATATGG
AATACCGCTATTACATTATCACAGCCGTTTCAGTTATCGCTCTTCAATTTCTGCTCTTTT
GCTTTTCTAAAACAGCAACTTGGTTAGGCGATTTATCAAATAGAAGTCGTAAGATCGTTA
CATTTTCTATCTATATCGTTGCAAATCTGTTGATGATATTGCACGTTACACGCATTTTGC
CAAACTTCCGCTTAATTGCTTTAATACTCACATTACTTTTATTTATCTTCTTCATCAGCT
TCTGTTTTTGGGGGATTTATACTGTCGGCAAACAGATATTCTCGCCGAATAGCCTTAATC
GCTGGCTTAAAATAAGCTATATCCCTGTTTTATTCGGGTTAATTGGGCTGACTATTTACA
ACGCCTATTCAACCAAAGTGGTGCATTATCAAGTCACATTAGATAAACCTATACAGCCAC
TTAAAATTGGCGTCGCCAGCGATTTCCACTTAGGGAAATTTTTCGGGGGGAAACAGCTAG
ATAAGTTAGCAACCATCTTTAATCAAGAACAAGTTGATCTAATTTTGCTCCCTGGCGACA
TTATGGACGATAATGTTGAAGCCTATTTGGCGGAAAATATGCAACCGCATTTGGCAAAGT
TAAAAGCACCGCTTGGGGTATATGCTACAATGGGAAACCACGATTTTTTTGGGGCTGAAG
CTGAAATTTATCAAGAAATCACTAAAGCTGGCATTACTGTGCTATGGGATCAAGCGGTTA
CTTTAGACGGAAAATTTACGATCATCGGTCGTAATGATGAATTAGTGAAAAATCGCCCTG
AAACAGCAGAGTTATTGGCTCTGGTAGATAAAAATTTACCCGTTTTCCTAATGGATCACC
GCCCAACACAAATTGAGCAACATGCTCAACTGCCTATTGATATTCAAGTGTCGGGCCATA
CCCATAATGGGCAAATTTTCCCAGCGAATATCATTACTCACTTTATTTACCGACTTGCTC
ACGGTTATGAAAAAATCGGTAATGGACATTTTTTTGTTACTTCGGGATACGGATTTTGGG
GGATACCGATGCGACTAGGTTCACAGTCGGAAGTGATGATTATTGAGGTGAAAGGGAAGT
AATTACACAAAGCACAATTCAAGGCTACTTTTTAGGGGCCATTTTGCCTGTTACTCCCTA
TGTTTTAAATGACGCTATCCCAACAACGCCTTCAAATTTGCTTTCATCTTATCCACTTGC
TCTGCATAAATCTGTTTCTTCTCTAATTCATCAATCAAATAATGAATGGTTTCAGACAAG
GTCAGATCCATTTCTTTGGCTTGCTTGGACAGGCGTTGCCAGCTGGCGTATTCTAAATCG
ATAGATTTTTTACGGGTAGATTGCTTTTCGGCATTGAAAAAACGCTTGCGTCTTGCTCGA
ATAGATTGACGCATTTTCTTGCGTTGCTCAGATGTCATTTCCGCCTTAATCCATTGCTCG
ATCTCTTCGGGCGAGTTTTGTAAGGTGGTTAATAATTGAACTTTCAATTCGATCAAGCTC
TGTTCGTCGTATTTGGTGATATTTTCGCCTTCACGATATTTTTTCAGCAAGTATTTCCAT
TTCCAACTTGCTTCTTGAATTTCAAGTTTTTGGTATCGCATTTTGCCTCCGAATTATTTG
TGAAGTATAGCGTAATTATAGGTATAATGAAGCAAATTTCTATAAAGAGGCAAATTTGTG
CAAGTATCTCCATTATCGTTGCAATCATTAAGCGTTCACTATCCTTTCAAACAGACCGAT
CAAGCGGTGAGATTTTTGGATTTTCAACCAAATACACAGCAGGCAATGCAACAATTTGCC
CTGAGTGAATTTGGTTCGGCACTCATTTTGAAAACGGAATTATTTCCCGAATTTTTAAAT
GAAATCACGGACTATTTTGAAAATTTGCATTGTCAAACTGTGTTGAAAACAGAATTTAAT
CACCAAAGTTTATTTGGATATAGCCTTTATTTAGAAAAGGAAAACCAAATTAAAACGGTG
GCAGGGGCAATTGAGCAAGCTCATAAGGGTATTCTAATTTTAAATGTGAGTGCATTATTA
TTAGATATTGTGCAATGGGATAAATTAAAACAAGCTCTGTTATTTGGGCAGTTTGATCCT
ATTATTGCAGGTAAATTACCTGAAGCAATTATGCCTATTCAATCTCAATTCAAATTGATA
TTAGTAGGTAGTCGAGATGATATTGCAACGTTACATAATTATGATGAAGATTTATATCAA
TTTTGCCAATATGCTGAAATCGAGTCGTATTTGAATATTGATGAAGAAAATAGCGAACAA
TGGGGAAGCTATATTCAATCTTCAGCTAAAAAATATCTAAATAGAACCTTTTCTAAAACA
GGTTTAAATCAGCTTTTACATTATTATATTCGTGAAAGTGAAAACCAAACATTAATTTCT
ATTTCACCGACATTATTAAAAAAACATTTATTAGGATTACAACATTTTTATCCAAAACAA
ACCCAATTTAACCATATTCAAGATTATTTTGATTATTTAGAAAAACAATCTGGTGTATTA
AATAAATTTGTTTTAAATGATATTTTAAATCATCAGCTTTATATTGAAACGGAAGAAGAA
ACCATCGGGCAAATTAACGGCTTATCTGTGGTCGAGTTTGATGGTGTTCCCCATAGTTTT
GGTGAGCCATTACGCATTAGCTGTAACGTGCAATATGGTGATGGAGAAATTCACGATATT
GAACGCAAAGTGGAGCTGGGGGGCAATATTCACTCTAAAGGGATTATTATCGCTCAATCT
TGCTTGGCAAATTTACTGGAATTACCGACACAGCTTCCGTTTTCAGCGTCCGTTGCCTTT
GAGCAATCTTATGGTGAAATTGATGGGGATAGTTCATCGTTAGCCATTTTCTGCGTGCTT
ATCAGTGCCTTAACCAAGTTGCCGTTGCCACAATCCCTTGCGGTGACAGGGGCGATTGAC
CAATTTGGGAATGTATTAAGCGTAGGGGGCGTTAATCAGAAAATTGAAGGCTTCTTCAAT
GTTTGTGAAGCAAGGGAATTAACGGGGAAACAAGGGGCTATTATTCCGGCGGTATGCGTT
TCCCATTTGAGCTTAAAACCAGCGGTATTATCGGCGATTGAAGCAGGAAAATTTCATATT
TGGGCGGTCGAAGATGTCTTTGAAGCCTTGCAAATTCTGTTGCAACACCCGTTTTATGAT
GAAGATCTGCCTGAAAACAGTGAGAAAAAATCCATTTTTGCGTTAGTTCATCAAGGGATC
GAACAGAGCGAAAATGAAGATACAAGCGGTTCGATTTTCCAAAAAATTCGCAAACTGTTA
AAGGGGCACTGATCCGACAAGTCAGCTTACAACTGTTAGCTATTTTAAAAGTCTGTTAAG
ATGTCTTCATCAAGCAAACGTAACATAAACCGTCAATAACGGACTTTTCTACTTTATTAC
AGGAACAAAATAATGAACACTTGTACACCTAACATCAAACCAAGTTATGATTACAACGAT
CTTTTAGCGTCAGGACGAGGCGAACTTTTTGGTAGCGAAGGTCCACAACTGCCAGCACCG
TCGATGTTGATGATGGACAGAATTACCAAAATCACCGACAAAGAAGGTCTGTTTGAGAAA
GGGTATATTGAAGCGGAATTAGATATTAACCAAGATCTGCCTTTCTTTGGCTGTCACTTT
ATCGGCGATCCTGTAATGCCGGGTTGCTTAGGCTTAGACGCAATGTGGCAACTGGTTGGC
TTTTACTTAGGCTGGGTCGGCGGTAAAGGCAAGGGCAGAGCCTTAGGGGTTGGCGAAGTG
AAATTTACAGGGCAAATTCTACCGACTGCCAAAAAAGTGATTTATCGTATCAATATGAAA
CGTGTGATCAACCGTAAGCTCGTGATGGGGCTTGCTGATGGCGAAGTCGAAGTTGATGGC
AGAATTATCTATACTGCCACAGACTTAAAAGTAGGTCTATTCCAAGATACAACATCTTTC
TAATTTTTCGATCTATGTCGAAAAAATAAAAATTGCCTATTTACAAAATCCTTTCAACAT
CTAATATCTCTCTCACTTTGGGAGAGATATTATGTTTCGTGCGATCACTATTATTGAAAC
TCTATTTGCGATGAGCATAATGGCAATCGCACTCTATTTCTTTTCCCCCACCTTATTTTA
TTTACAAGATCATATCGTTTTAAATAATGAAATCGATCAGATAAAGTCTTTTATTTATCA
AATTCAAGCTAAAGCACGCTATCAAAAACAGAATTATTCTATTTCTATCAGCCAAAATGT
AGCAGATAAAAAATGGTGTATGGTCGCCATTGAAAAAATCAGTGATAAACAGATCGCTTG
TAACTGTTTGAATATCGCAAGTTGTGATATTCAAAAAAGTTATTATCTCTATCAAACAGA
AAATGCCGTAGTTAAAAATAATAGTTTATATCCCAAAGTTTTTATTAATGTTGATGGAAA
GTCTGGGCGATTAGAGTCAAAGTGCTTAAGGGTTACGGTAAATAAAATCTATGAAATCTT
ACAAGTAGAACAAAATGGAGTGATTAATGTTATTCAAAAAGGCAAACGCACCAGTTGTTA
ATCACGCCTTTAGTTTGGTTGAAATATTATTATCTTTATTTCTAGGTTGCATTATTTTAT
GGAGTTTATCTTCTTTTTATAGTGATAGCTATCGCAATCAAATCAAACAACGGGAATTAT
TGAATTTACAAAAGCATACTCACCAATTACTTGAGTATTTTCAACAACATATTCAACATT
TTAATTATCAAGGACAAAATAGAAAAGAAACCAATTATAGTTTATTTGTAAACGATAATA
AGCGTTATTCACTGAACAATCCAAATTGTCTAATGTTTTTCTATGATTTAAGTAGTGATG
GCTGTGTAGGTAATCGAAATAAAAAACAATCTTGCGAAATAAATGGTGTAAATAATACCA
AAGAGGTAAGCCGAGAATTTTTTGGTTTTAAATTTGAGAAAAAAGCGATTTTTATTTATG
AAGATAGTCAAATTCAGTTCTGTCACCAAGCAGATTGTGAAAAAATCCTAACAAATTGTC
AAAAAGGCAACTGGCGAAAAATGTCAGATATGTCTGATTATAATGTCGAAAATTTATCTT
TTGAGTGGCTTGAGCAGAATAGATTATTGAAAATAGAACTGGCTCTCTCGTCTAGCAAAG
ATAACCAACTAAGATATAAAGCTACCGCTTATAGTTACCTATTAAATGGAAGTGATAAAT
GAAACGTTATTATTCAGCCAGTAGTTTATTAATTACCTTGATATTATTAAGCGGTCTGTT
TGCAGTCATTTTTCTCAATAAAGATAGCTTATTAAAACAAGAAAAAGTGAGCCTATTCTA
TTATCAACAATATCTCACCGATAAATATCAACTTATTGAAAAGTTAGCAATAGATCCTGA
AATAGAGTGTCAAAAACAAAAAAAGACAAATGTTATTTTTGAGTTTAAGGTAATGAAATA
CAGTTTTCATTGTCAATTTTCATCTATTTTTGATCCTTTTAAACCAACCAAAGAAAAATA
TATTCAAGTGGATAAAATTGAAAACTGGTTGAATTTATTACCTTATCAATCGGAAATATA
TAAAATCAATCATTTAGTGGAGTTGCCAGAAAGTAGTCTAGAGAATCCAAAAATTGTGAT
TGCATTACAAGATATTAATGAAAAGTTAGAAAAAGATTTTTACGGTATTGTCATTACCGA
TTATTTATTTGATCTTACAGGAAGAAAAAGAATGTATGGTACACTTTATTCCACCTATGA
TAATTTACGAGAAGAAAGAAATCTCAGTTATAAAAAAGAAGTTATTCAACATCTGGAAAA
TAAATTTTCATCTTGGCACTATTTGCCTTATTCACGGAATATATTAGCAAATGAATAAGC
TCATTAAAGCAGAAAGCCTGACATCATTAATGGTCGTTATGTTGATTTTTTCAGTGATAT
ATTTAGCTTATAGCCGTTGGCAACATACGCAAAATAAGCAAAGCGTGCTTATTTTTCAGC
AACAGCAAGCCCTACAAATTGCCGAAAATCAGATTGCGTTACTAATGGCAGGGAAGCCCT
GTGAAAACGAAATCCGCCAAAATGAACAGATATTTAAGGTAGAATGTCGCAGTAATACAC
TTAAAGTCAGCTTTGCAAGCGGTGAGATTGTGATCACCAAATATTAAGAAATTAATGGTT
TTTTGTATTGAAAGCAGTTGTATATATGAGTTTAAGAATTGGTAAAATGTGGTTGTAAAC
TATAACTTTAGAAATGAACATAAAAATAATTGTGAGCTTCATCACATTTCTAAAATGTTA
CATTGCAATGGATTGAAGTCAGGGATTGCGAGTGATAGCATTTTGCCATTTCTTAGCAAT
GGAATTGATGTTATGCCGTTACCAAATTATCACCAAGATCCCACTTTATTTCACATTAAC
ACCACACCCCATCACGCCTATTTTATTCCCTTTGCGACACAAGATAAGCTCGCCCCCCTT
GAGCGTGAACAATCTAGCCTATTTACCCTACTCAATGGTGAATGGCAATTTAACTATTTT
ACGAGCGTGATGGATTTGCCTGAAGATTTTCTTTCTCAGCCTTTTGAGCATCGCATTCCT
GTGCCATCAAACTGGCAGACACAAAGCTTCGAACAACATCAATATACCAATATCAACTAC
CCATTCCCTTTCGATCAGCCTTATGTGCCACACGACAATCCTTGCGGTGTATATCAACGG
ACATTCCACTACGAGCCTAAATCGACAAAACGCTATTTACTGAATTTTGAAGGGGTGGAC
GCTTGCCTTTATCTCTATCTCAATCAACAATTTGTTGGCTATGGGCAGGTCAGTCATTGC
ACAAACGAATTTGATGTCACCGACTTTTTAATCTCTGGGGAAAATCAGCTCAATGTCGTG
GTGCTTAAATGGTGTGATGGTAGCTATTTGGAAGATCAGGACAAATTCCGTATGTCAGGG
ATTTTCCGAGATGTTTATCTGCTGGAACGTGAACCAAATTATCTACAAGATTTCTTTATC
AAAACCAGCCTGTCTGAAGCATTAGATCAAGCGGATTTATCGGTCGAATGTACCTTTCTG
CAATCGCCACAACAGCTCACTTTCCAACTATGTGATCCACAACATCGCCTAATCGCCGAA
CAGACAAGCGATCACTTTAAGGTAAAAATTGACAAACCACAGCTCTGGAATGCCGAACAG
CCACAACTTTACACCTTACACCTTGCCTATGGAAACGAAGTGATTGAACAAGCGGTCGGT
TTTCGTCGGATCGAAGTCAAAGACGGTGTACTCTTGCTCAACAACCACCCGATCAAATTC
CGCGGAGTAAACCGCCACGACAGCGATCCCCTAACGGGTTATGTTATCAGCCGTGAGCAA
GCAGAACAGGATTTTAGGCTTGATGAAACAACATAACATCAACGCTATTCGTACCGCCCA
CTACCCGAATGCCCCTTGGTTTAGCGAATTATGCGACCGCTACGGCTTCTACCTGATTAG
CGAAAGTGACATAGAAAGCCACGGTGCCAGTATGCAATACGTTCCAACGCCAGAACACAG
CATTTTACTGAATGTAGCAAAACAAGATGATAACCAACGTATTCAGCAACAAACGATAGA
TAATTTCTGCTATTTTGCCCGACACCCAGACTACAAACAAGCAATCTTAGACCGTACCTA
CGCTAATGTAGAACGAGATAAAAATCGCCCATCGGTACTGATCTGGTCGTTGGGTAATGA
AGCAGGTTACGGGGAAAATTTTGAAGCCAGTGCAAAATGGATCAAACAGCGAGATCCAAG
CCGTCTGGTTCATTATGAAAGTACCATTTATCAACATTCTGAACATCGCAATGATCTTAC
CCCGTTAGATTTTCATAGCGAAATGTATGCCAGCACAGAAGATATGGATCGCTATTTTGA
ACAGCCACAAACCAAACCATTCCTACTCTGCGAATACTCGCACGCAATGGGGAACTCTAA
CGGTGATTTAGAAGATTATTTCCAAACCTTTGAAAAATATGCAGGGGCTTGCGGTGGTTT
TATCTGGGAATGGTGCGATCACGCCCCATATCTTCCTGATGGATCAGGACATTTCGGCTA
TGGCGAGAGTGAAAGTTACATCGACAAACACCACACAATCCGACTAGGTCTATACCAAAC
CACTGCCGAGCAAAATTATCAAGACTACGTCAAACCACAGGAAAACGGCAGTCACTACGG
TTGTGAATATCTTCATACCCAAGATCTCGAGATTACCGCACCACAGCCGTTCAGCTTCAA
TTTTTCCCCTTATACACAGGAAGAATTGACCCTGAAAAAACATCATTACGAACTAGAAAA
ATCGCCGTATCACATTCTGTGTGTCGATTATAAAATGAGTGGTATTGGTTCGAACTCTTG
TGGACCGAATTTGAAAGAGGGGTATCGGATAAATGATAAAGAGATAAGCTGGATAATTCA
GCTATATATGAATACCTAATATAAAATGACAATGAGTAAAGTTGTGTCTATCCCCATCTG
GTATAATAAAGGATAGACATAACTTTAAGTGCTATTTAATAGACTCTAGTTTTTTAATTA
AAATCTCTTCTGGCATAGCCTGAATTTTTCGCATAAAGTAGAAAAATAGCCCTGCGGCTA
AACTTAAGCAGACACAGAATGTCAGCCAAAATCCTGCCGCCGCCATCGGCTGAACGATCC
AATCGGTACGAGCCAAAATAGTACCTAGTGGCATTCCGATTAACCAGTAGCAAATTAAGG
TTGTTAGCAAAATAGGTTTGGTATTTTTATAACCACGCAAAATGCCATTGCATACCGCTT
GGATAGAGTCGGGGATTTGATAGATCGCTGCAAAAATCAATAAACTAGATGCGATTACAA
TAGAAGTCGGATCACTGGTAAAGGCATAGGGGATCAGATCTTTGAGCAGTAAAATCACCA
TTGCCAGCCCCATTGCGACCATTGCACCCGTAAAAATGGCGTGATGAGTCAGATATTTTG
CTTCTGCAACACGCTTTTCTCCCAACGTTTGCCCAACTAAAATGGTTGTGGCAATGCTAA
ATGAGAGTGGGATCATAAAAAAGAGCGAGCTGGTTTGTAAGGCAACCTGATGGCTTGCCA
CCACTTGCGAGCCAAGTGGTGAGATAATCAAGGAAGATGCCGCAAACAGCATCACTTCGG
TAAACAGAGCAAACCCTATCGGTGTACCAAGTTTGAACAGTTTGCTTAAGGTTGCTTTAC
AGGGTTTTTCGATCCATTTTTCAAATAGACGGATATCCTTTTGTGCTGGATTGGTATAAC
AATAGTGTAAAATCAGCCCAAACATTACCCAGTTTACGATTGCCGTTGCCACACCACAAC
CGACCGCCCCTAATTCAGGCATACCCAGTTTGCCGAAAATAAAAATATAGTTGAGCGGAA
TGTTTAAAATTAAGCCAAAAAAGGTGATATACATCGCTGGTTTAGGGTTGGATAGTCCGT
CGTTAAAACAGCGTAAGTTCACCGCAAGCAAAGCTGGAATAATCCCGACACTTAAAGCGG
TAAGATAATCTTGTGCTTTTCCTGAAAAGGCTTTTGGGGTATCCATTAGATCTAAAATCA
AATGAGCATTGAGATAGATAAAAATTAACGGTACGCTAAGCATTAATACAATCCAAACAC
CTTGACGGATTTGATGTGCAATCAGGGAACGTTGGCTCGAACCGTTCAGATAAGAAACCG
TTGGGGTAATCGCATTTAATATCCCCAGCACAAATAAAAACAAGGGAAAGTAGATCGAAT
TACTGACTGCTATCGCCGACACATCATCATCGCTGACTAACCCAGCCATAATAATATCCG
CCAGTCCCATTCCCGAAGCAGCTAACTGAGAGATGAAAATCGGGATCGAAAGTTTGAATA
ATTTTTGCGTATTTTCAGGATATTTCTGCCATTGAAAATTCATTCTATCTACCTTTTAAA
ATTCAGGTTTCGCTTCAAATGTCATCAGTTCTTGCGTAACTGGGTGCGTAATGGTTAATG
CTTCTGCGTGTAAACAGAGCCTTGGCGATAGACTTTTTGCCAACGGATTTGCATAAAATT
TATCCCCTACAATTGGATGCCCTAAGGCTAAACAGTGTACACGTAATTGGTGTGAACGCC
CAGTATAAGGGGTTAATTTCACCCTTGTGGTGTTATTGGGATAATGTGCAAGAATTTCAT
AGAAAGTAACCGCTTGTTTGCCCCGTTCGTAGCAAATTTTTTGGCGTGGACGATTTTCCC
AGTCGCAAATTAACGGAAAATTCATTGTCCCCGTATCGCCAACTTTTTCGCCTAATTTGC
CCCAAACTAACGCTTGATAGTGTTTTTTCGGCTCACGTTCACGAAATTGACGTTTGAGTT
CTTTTTCCGCCTGTTTGCTTAATGCAAACAACAAAATACCGCTTGTCGCCATATCTAAAC
GGTGAGCTGGCTCAGTAAAACCATATTTCTGTTGTACACGCACCATCGCACTGTCTTGAT
ATTCAGGGCGATTTCCGGGAATAGAAAGTAAGCCACTTGGCTTATTAATCACTAAAATAT
GATTATCACGATAAACTTCGTCAAGCCAAGGCTCAACAGGGGGATTGTATTCGATTAATG
CCATTGTATTTTTGATATTTAGTAAAAACGGTAATGATATTATCAAAGATAAAATGATTT
CCCAAACGAATCACAGAAATCTCTTGTTTTTTATAAAAAATAGCGTATCTTTCGCTCGTT
CATTTTGAACATCACAATTTATTTACATTTCTTTTGGAGAACACCATGAAAACGCTTTTT
GCAAGTTTTGCAACTGCTTTCACCGCTCTCAGCGTGCTGTTTAGCTCAGTTGCTATCGCA
TCACCTTCCGATAAAACCTTTAAAATCAGTGCTATTCCTGACTATAACGCTGCCGAAATG
ATCCGTTCGTTCGACAGTTTTGCAGAGTATTTAGGCAAAGAAACGGGGTTAAAGGTGCAA
TATGTGCCTGTCACCGATTATGCTGCCGTAGTCACCGCATTCCGTCGTGGCGAAATTGAT
TTAGTCTGGTTCGGTGGTTTAACGGGGGTACAAGCTCGTGCCAAAGTACAAGGTGCTGAA
GCTATCGCACAACGTCCGCAAGATGAAAAATTTAAGTCCGTCTTTATCAAGCAAAAAGGC
TTAGATAACGTGAAAGAGATTAAAGATGTCAAAGGTCACACCCTTGCTTTTGGTAGCGAA
AGTTCGACATCGGGTCACTTAATGCCACGCTTTTTCTTAACAGAAGCCGGAGTTAACCCT
GAAAAAGACTTAGACGCTCAACCGACTTACAGCGGTTCGCATGATAAAACCTACGGCTTA
GTAGAAGCAGGTTCTGTACAAATCGGTGCGGTGAATAAGCAGTACTGGGATAAAATGGTG
AAAGAAGGCAAGGTTAATCACGATAAAGTCGAGCTTTTCTACACCACACCAGATTACTAT
GATTACAACTGGACCATTAATCTTGTTGATAAAAAATTTGGTGACGGTACCAAAGAGAAA
GTCAAAGCGGCATTATTAAAAGCCGATGCGTCAAGCTCGCAGGTGATGAATTTACTCTCT
GCCGAGAAGTTTATCCCAACGCAAAACAGCAACTATCAAGATATTGAGAAAGTAGCGAAA
GAGTTGAAGTTGATTAAGTAATCGCTTATTTTCTTCGTGAAAATCTTCTGCCAAATCTCC
CCTAGCCCCTCTTTGCTAAAGAGGGGAATTTGTTTATCGTAAATTTTAAGATCGAAGTAC
TTCATAAACGTAAAGTATTTGATTTTTCAGATGAATGTATATTTCCTTCGATCTGTTCCC
CCTCTTTAGCAAAGAGGGGCTAGGGGAGATTTGGCAGACTAAAATAGCGAAGTGAGAGCG
TAATATAGAAGACAATTTTTTAACACTGAATTGATATTGATAAAATATGAAAACCCCACT
TCTTCAATTCCACCACACCACCAAACATTTCGGCAAGCAAGCCGTTTTAGACGACATCTG
TTTAACCATTCGCTCAGGTGAAATCGTGGCGTTAGTCGGGCCGAGTGGATCGGGTAAATC
GACATTAATGAATAGCATTATGCGTGCCGTACCTTTGACAAGCGGTGAGATCTGGTTGGA
AAATTGCAATATTCAAGATTACCCAGATAACAAACAGTTTGCTCAACAAGTCGGTATGCT
TCATCAACAGTATGATTTAGTTAAACAACTGGAAGTTATCCACAATGTCTTGGCTGGCAG
GCTGAACCGGTGGGGCTTTTGGCGATCTCTGTTCTCTTTGGTTAAACCGCAAGAAAAACA
GATTGCAGAGCAAGCACTTGCTGCCGTCGGGCTATTGGATAAAATCGATCAGCCGACAGC
TGAACTGTCGGGCGGTGAGCAGCAGCGTGTTGCAATAGCTCGTCTGTTAGTTCAAAACCC
TAAATTGGTTTTAGCCGATGAACCAGTGTCCGCACTCGATCCTGTTAATGCACAAAATGT
CTTGGCATTATTGACTGGGCTGGTGAGAGAGCAGGGGAAAACATTGATTGCCAGTATGCA
TTCGGTGGAATATGCCAAAGCCTATTTTGATCGTATGATCGGCATTAAACAGGGAAAAAT
TGTGTTTGATTTGCAAACAGAACAAGTCACTCAAGAGCAACTCAATGTCTTATACGGATT
GGTAAAAAATGAAACATAACCGACCGCTTGGACTAAATGAACGGCGAAATTTGCTGACGG
GCATGTTGTTGCTTGCATTTTTGTTGAGCCTATTTGCTGTGGATAACGACAAAGGGTTGA
TGCATTCTGGTGGTTGGGCAACGCTTAATCGACTATTTTCCAGTTTATTGTCCCCTGACT
TTTCTACTGATTTACTGAAACTCGCCTTGCAATCCACTTGGCTCACTTTTGCTTATGCCT
TGATTACACTCTCTTTGTCTATGCTTGGCGGATTTTGCTTAAGCACCTTTGCATCCGGTG
TGCTGTTTCGTTCACTCATTTTGCAGGGGGCAGCTCGAGCGATATTGGGCTTTCTACGTG
CTATTCACGAATTGATTTGGGCATGGTTCTTTGTTGCGGCTGTCGGGTTAAATCCGATAG
GTGCAGTGTTTGCCCTTGCTATTCCTTATTCTGGCTACTTAGGCAAAATCTATGCAGATA
CGTTACAAGCGGTGCCTTCCAAACCTATTTTTGCGTTAAAAGAAGCAGGGGCAACGCCGA
TGCAATGTTTGATTTATGGCTATCTACCCCAAGCCTTGCCGACGATGTTGAGCTATACCA
TGTATCGCCTTGAATGTGCGATCCGCTCTTCATCGGTACTTTCTTTTGTTGGGTTAGGAG
GGATCGGTATGCAAATTCAGCTTTCTTTACAAGATCTGAAATATGATCAGGTTTGGACAT
TCTTGATCTTCCTTATCGGGTTAATCGTTCTGGTTGACCGCTGGAGCTATGCCATCAGGA
GCCGAGTAAAATGAGAAAACATATCGACCGCTATTTTATCCGCTATTCATTTTGGGCTGT
GTTAGGACTTATCGGGCTGTCGTGGGGCTATATTCTTAAAGATCAACCCACTGCACTTAG
TGAACTGTTTCGAGCGGAAAATTGGGATTATCTTACGGAATTTTTAGTTGGGATGGCTGG
TGTGGGTGAAGAGCTACCTGCCTATCTTGACCCTGAAATGTGGCAAAAAGCCCTATGGCT
CTCGTGGGAAACCTTTGTGATGAGTATTCTGGCAACAGGCATTGCAGGCATGGCGATGTT
CCTTTTGGTTCTGCCGTCCGCTCGCAACGTGGCACAGGGACACTTTCGCCACAGAACATA
CTGGTATCATCGTGTCGCTTATTATATCAGTCGGGGGCTATTTCTGTTTAGTCGATCCGT
ACCGGAATTGATGTGGGCGATGATTTTAGTCTTTATCTTCAAACCAGGGATCATTCCAGG
TGCATTAGCATTAGCCATTCACAATTTCGGTGTATTAGGCAAACTGTGCGGCGAAGTGGT
TGAAGATGTGGACGAGAAACCGATCCGCCATTTAATGCAAAATGGGGCTTCACAAAACCA
AATTTTGTTTTACGGGATCTATCCTGCTGTGATGCGTACTTTTCTCAATTACATTCTTTA
TCGTATGGAAAACATTATTCGGGCAACGCTGATTGTCGGTTTTGTTGGGGCAAGTGGTTT
AGGTATGCAGTTTAAACTGGCGATGAGTTTTTTCCATTACTCTGAAATTACCCTTTATCT
GCTCTGTTATTTGCTGTTAGTTTATGTGACCGATGCACTGTCGGCGTTGGCAAAGAAATT
TATTGCAGAAAAAAATTGAATTATTTTGATAACATAATGTCTACTCCTAACTATTTTTTA
TTAACCAAAAGGAAAGCAATATGAATTTTAATAGCATTTTAAACGGCGTTTTAAAATCTG
TCGGCAACACAGCTAATCAAAGTAAATCGGACTTAGGTAACGTATTAAGCTCTGTATTGG
GTTCTGCCAAAAATACTGCTGGTGAGATCAAATCGGGCAACGTAGATACTATTACCAAAG
TTGGTGGTGGGGCAGCATTGGTCGGTATTTTATCAATGGTGTTAGGCAGAAACGGCGGAG
CTAATTTGACTAAGCTCGGCTCTTTAGCCGCACTTGGTGGATTGGCTTACAAAGCCTATC
AAGATTATCAAAAGAACCAGGCAACAAGCCAAACGACAGAACTAAGCCAAACAGCTTTTG
AAGCGGATAGTTCGGAAGAGAAGGGAGCAATTATTTTACGTACAATGCTTGCAGCTGCAT
TAGCAGACGGTGAGCTGGATGAGAACGAAGAAGCTTTAATCTTAAAAGAGGGCGGTAATG
ACCCTGAATTACAACAATGGTTACTGCATGAAATGCACGAGCCAGTATCCGTGAATGAAA
TTGCAAAAACTGTCGGAAACGACACCGCTTTAGCGGCACAAGTTTACCTTGCTGCACGCT
TGGTCTGTCAAGAGCTCTCTAGAAAAGAGATCGTATTTTTATCCCACTTAGCCGAGAAGC
TAAATTTAAACGAAAATTTTGTAGAACAATTAGAAAAACGGGCTGGATTCTAACATTAAA
CATGATTTTCCCACAAATTCACTATTTTGATAGTTGTTAATGTTTATATTATGTTTAATA
AATGAGCACTTGTTTTTTTCGATAAGAAGAATGAAATAACATATTGTTTTTTAAAGGAAA
AAAGCAAAATATCTGGGCTGATTTTAGGTTATACACGATCATTATCCCGATCTATCACAA
TTTTATCCACAGGGAATGGGGATAAAAGCACATCAAATGTGAATAGAATGGCAATTTAGT
CTGAAAAGTGGTTAAGTTATCCTAGAAAGAAAATAAAATGAGCGATTAAATGTGTGCTTA
TACAGTGAAAAGGGATCGAAAATGATCGATGGCAGGAAGTAAGATCTGAATTAAGATCAA
GCGGTTAGATAACTTATCCCAAAAAAGTTATCAACAAATTTTCAAGTTATCCACAGAGTT
ATCCACGGTTGCGAAAAAATTTGGCTATCTCACCGCTTGTTTTTGCCTTGCTAGTTGTTC
AAATAGCCGAAATATGAAACAATCACACCATTTTCAAATTGATTAAATAAGGCGGTCTAA
ATTGATCGATTTCGATGGTTACCGCCCGAATGTTGGTATCGTTATCTGTAATAAGCAAGG
GCAAGTTCTGTGGGCGAAGCGGTTTGGTCAAAACTCTTGGCAATTTCCTCAAGGGGGAAT
TAATGAGGGGGAAAACATTGAGCAAGCAATGTACCGTGAGCTTTATGAAGAAGTCGGCTT
AACGAAAAAGGATGTGCGATTGCTTTGGGCATCGAAGTATTGGCTGAGATATAAATTACC
AAAACGGTTAGTTCGTAATGAGCAAACTCAACCTGTATGTATTGGTCAAAAACAGCGTTG
GTTTCTGTTGCAGTTAGTGGCAGACGAGGGGGCTATTAATCTTAAAACCAGTAAAACGCC
AGAGTTTGACGGCTGGCGGTGGGTGAGCTTTTGGTATCCTGTGCGACAGGTGGTGTCGTT
TAAACGTGATGTGTACCGCAAGGTGATGAAAGAGTTTGCTCAGGTGTTGATGGGTGAGCA
GAAAAAAGTCGAAAGCGAGAAAAATCGAGATAACAAAGAGTTTACCCACGAGAGAAAAGA
GTTTCGTACTCAGCCAAAACGTGAGCTTCGTAAACCATATCGGGTGTTTAAGGGGAAAAA
ATGATGGTGGAAATGTTTGTCTGTTGCTTGATTTTAGGCTCAGTTGCTGGTTTTTTAGCA
GGGTTGTTTGGTATCGGTGGCGGTATGATTATTGTTCCAACCCTTGTGTATTTGTTGCCT
CAAATTGGTGTGCCAGATGATTTGTTGATGTCGATTGCATTGGGTACGTCGTTTTCAACG
ATTGTGCTAACCACTTTTTCAGCGGCACAACGTCATCATAAGTTAGGCAATGTACAATGG
TCAGTTGTGAAGTTTTTTGTGCCTGCGTTGATGGTGGCGGTGTTTATTTCAGGCTTGATT
GTGAGTGATCTGCCAAAAAGTGTAATGACAAAAATCTTTGCGGTGATGATCCTGTATCTT
TCGCTGAAGATGTTTTTATCGCTCAAGCCAAAGCAAGCAGAGCCTAAGCCTCTGACTACT
CAATCTACGTTGATTGCTGGAGGGGTAATCGGGGTGTTATCCAGTTTTGCTGGCATTGCA
GGCGGTGCTTTTATTGTGCCATTTTTAAATAGCAGAGGGATTGAGCTGAAAAAAGCGATT
GGCACTTCTTCTTTTTGTGGTGGTTTATTAGGATTAGCTGGAGCGATTAGCTTTGTGATT
AGTGGTTGGGATAATCCGAATTTGCCACAATATGCGGTAGGTTATGTGTATTTACCTGCG
TTGTTGGGAATTACGCTGACCTCTATTTTTACCTCAAAATTAGGGGCAACGGCAGCGAAC
AAATTGCCTGTGCCGATTTTAAAACGTGCTTTTGCCGTTTTCTTGATGTGTGTTGCCGTG
AATATGTTTTTAAAATAAAGGAAATTTATGTCTGAACAGTTTTTAACTTTTCCTAATATC
GATCCCGTTGCGTTGCAGTTAGGTCCGGTTTCTTTACACTGGTACGGCATTATGTACCTG
CTTGGTTTTGGCTTTGCCTATTGGCTTGGTACCAAACGTGCGAAAAATTCTAATGGGGTA
TGGAGTGTCGAACAGGTCGATCAACTGCTGTTTAATGGCTTCTGGGGCGTTGTTCTAGGG
GGAAGAATTGGTGATGTGTTCTTTTATAGCTTTGACCGTTTCCTACAAGATCCTCTCTAT
TTATTTCGTATTTGGGAAGGGGGAATGTCGTTCCACGGCGGTTTACTTGGTGTGATTGTC
GCAATGCTTTGGACCTCTCGCCGTCAAAATCGCAACTTTTGGCAAACCGCTGACTTTATC
GCACCGCTTATTCCTTTTGGTTTAGGATTAGGACGTATTGGTAACTTTATTAATGATGAA
CTTTGGGGACGTGTGACAGATGTGCCTTGGGCGATAATGTTTCCAAGTGGCGGTTATTTG
CCTCGTCACCCTTCTCAGCTTTATGAAGCAGTTTTAGAAGGTTTGGTGCTGTTCTTTATC
CTCAATAGCTATATCCGTAAACCTCGTCCAGTGGGATCTGTAGCTGGATTGTTCTTAGTT
GGCTATGGGGTTTTCCGTTTTATCGTTGAATACTTCCGAGAGTTCGATCCAAATGTAAAT
ACGGCAGCGGATTTAATCACACGAGGGCAGTTGCTTTCATTGCCAATGATTATCGGGGGA
TTGGTGATTATGGTTGTGGCTTATTACCGACATAGGTTAAGTAATGACTAACTAAAATTA
GTTTACATTTTTTATTTAGTTATATGGCAGCAGAATAATAGCTAATTATGTTTTAGGTAA
TCTCAATTTATAATGAATATTTTGATAGGGCGTTTCCAATAATTCTATATTGTGCTATAG
TTCGCACTTTGATAATTAGCTTCTCATTCGCATCTGAGTAAGAAGCACTCAGCCCAAAAT
TGTAGTAATGGCAAAGCAAGATTCGGATTGTATTACGCTTGATCTGTTTGAAAATATGCC
AAAGGTTGGGCGACCTCGCACAAATCCTCTAAGCGGAGAGCAACAAGTTAGAATTAATAA
ACGTAATCAACTCAGGCGAGATCGTTCGTCAGGATTAAGACGGATTGAGCTTAAATTGCA
TTCGGATTTGGTAGCGGCATTGGAACAAGAAGCTGCGGTAAAAGGGCTGTCTAGAGGGCA
GTTAATTGAACTCATTTTAAACGATTATCTCAATGGAGATTCCATTGAATTAAGTAAATA
GGTATTTCAAATGGCACTTGTCGGTTTATTTTACGGTAGTGATACTGGAAACACAGAAAA
CATTTCTAAAATGATTCAAAAACAACTAGGTGAAAATCTAGTGGATATTCGTGATATTGC
AAAAAGCACGAAGGAAGATATTGAAGCCTACGATTTCTTATTAATTGGTATTCCAACGTG
GTATTACGGTGAATCTCAAGCAGATTGGGACGATTTTATGCCGACATTAAAAGAAATTGA
TTTTACAGGAAAAATCGTGGGTATCTTTGGTTGTGGCGACCAAGAAGACTATGCAGAATA
TTTCTGTGATGCAATGGGAACTGTGCGTGATGTTATTGAACCTAATGGCGGTACAATTGT
CGGTCACTGGCCTACGGAAGGTTATACTTTCGAGGCTTCACAAGCATTAATTGATGATGA
AACCTTTGTTGGTTTATGTATTGATGAAGATCGCCAGCCAGAACTCACCGAAGAACGTGT
AAACCGTTGGTGTAAACAAATTTTTGATGAAATGTATTTAGCGGAATTAGCTTAATATAT
CTATTGGAGGATATATGTCTGAAGAAAATGTGAAATTGTTGAAAAAAGTAGGTTTAAAAG
TTACTGGGCCACGTTTAACAATCCTTGAGTTAATGCAAATCACCCGTGATAGTATGCAGC
ATTTTTCTGCTGAGGACATTTATAAATTATTGCTAGAACGTCAGTCTGAAATTGGATTAG
CAACAGTTTATCGTGTATTAAATCAATTTGAAGAAGTTGGCATTTTAACTCGCCATAATT
TTGATGCGAATAAAGCCGTCTATGAATTAAATATGAACCACCAGCACGACCATATTATCT
GTATGGATTGTGGTAAAGTGTTTGAATTTAAAGACTCTGAAATTGAACGCCGTCAGCGTG
AAATCAGCCAACAACACGGAATTGAGCTTGCAAACCATAGCTTATATTTGTATGGTAAAT
GTAGCAATATTCAAAAATGTGATGAGAAAGACAAAAAATAATTCTTCTTTTTCAATGAGT
TAATAAACACAAGAGCGGTGAGATTTCGCAAACCTTTTGCAAAATCTCGCCGCTTGCTTG
TATTTAAAAGTGATAAAATGATGTCTGAAAATATGCCAAACAGTATTCCTGCTAAAATTA
GACAGCCTCGTAAAATTTCGCCATTTTGGTTATTGCCAATTGTCGCTTTTGTGATTGGTT
GTTTGCTTTTTTTCCAAATTCTTCAAGAGCAAGGACAGAAAATTACCATTCGTTTTAGTA
AAGGCGATGGGATTACTGCAGGAAAAACCGCTATTCGTTATCAAGGCTTGCAAATTGGTC
AAGTAAAAAAAGTCTATTTTATCAATGAGTTAAAAGAGGTTGAGGTGGAGGCGGAAGTTA
ATCCCGAAGCGAAATCGGTATTAAAAGAAGGAACAAAGTTCTGGCTAGTCAAACCGAGTG
CCTCTTTAGCTGGGGTGTCGGGGTTAGATGCACTTGTTTCAGGTAACTACATCACTTTAT
TGCCGAATGATGATGAAGATGCCTCTAGTGAAGATGAATTTGTGGCTGAAGATGAACCAC
CTGCAGTGACCGTTGCTGATGGCGATTTATTGGTGAAATTAGTTGCCTCAGATTTAGGCT
CAATGACTGTGGGGGCAAGCGTGTATTATCGAAAAGTGCCAGTGGGAAGCATTGCCGATT
ACCGCTTTACTCCAGATCAAAAGAATGTCGAAATTGACGTAGTTATTGATAAAAAATACG
CCAATCTCGTCAAAAAAGAAAGTCGCTTTTGGAACATTAGCGGTATTCAATTTAATGCCA
ATCTTACTGGCGTAAATCTCAATGTAGATAGCCTTGCTTCAATGGTGCAAGGGGCTGTTG
CTTTTGACTCGCCTGAGATGGCAACAAATGCCAAACAGGGCGAACGTTTTCAACTTTTCG
ATAACTTAAAATTGGCTCAACGAGGGACGGAAGTCAATATCACCTTGCCAATGATGCCGA
ATTTAAAAGTAAATGAAACGCCGGTATATTTCCAAAACCTGCAAGTTGGCGTACTTTCGC
ACCTCGAACTGAATGAAACCGAACAAGATTACTTTGAAACCAAACCAACCAAAGCGACAA
CTCAAGGTAAATTATTGATCGACCCTGCACATACGGATTTATTACGCTCAGGCAGTCAAA
TTCTCCTGAAAGAACCTAAATTTGCACTCAATAAAGAACAATTGAGTAAAGTGGGTGAGC
TATTGAGAGGGACTTACTTTGAAATTGAAAAGGGTGATGGCGAGCCTAAACTGACGTTTA
ATGTACAAAAAGAAGCTGATTATTTGCTCACTCGTCCTAACGTTTTAGCAATTACCCTTT
CATCGCCGCAATCTTATGGTGTAAGCGAAGGGCAGGGCATTTATTATAACGATATACAAA
TTGGCGAAATTGTGAAACGCCAGTTATCGCTTAACGGCGTAGAATTTCAAGGCATCATCT
ATCCGCCTTATCGTACCCTTGTCGCAGGGAACAGCAAATTTGTGGCGATTTCACACTTAG
ATATTGCTGTTGGCTTAGATGGTCTAAGAGTACAATCTGCTTCTCCATCTGAATGGCTTG
CTGGCGGTATTCGTATTCTCTCAGATAAAGCTCAAGGGGAAGCGAAAAAACAATACCCAT
TATTCAAAGATATTGAGAGTGCAGAAGCTGGTATTGTAAGCGGTGAGAAAAAGGCAACGC
TGAGTTTGTCTGCTACAGAATTATCTGGCATTGATAAAGGCTCACAAGTGCTTTATCGCA
ACTTCCCGATAGGTGAAGTACTTAATATTCGCCCACAAAAAACGAAGTTTGAAGTTGATC
TATTTATTGAACCTAAATATCGCCATCTGCTGACGGAAACTAGTCGATTTTGGGTTGAGC
CTGCGGTAGAGGTAAACGTGTCTACCAACGGTGTTAATCTCAAAATGGGTTCACTAATGC
GAACACTCAAAGGGGCGATTAGCTTTGATAATCAAGGAACTAAAGGTAACAAAACCTTAT
ACAGCAGTTACACGAAAGCGACTTCTGGTAATACTTATATCACCTTGATTGCTCAAGATG
CTTCTAAATTAAGCAAAGGAATGCCGATTAAGTATATGGGATTAACCATCGGCAATGTTG
AAACGCTACAGCTAGACAATGCAAAAAAACAGGTTAAAGCCACCGCTTACATCGAAGGAC
AATATTATGCCATCGTTGCCAAAGCAGGTAGCAAATTTAATGCCGTTTCCCCTGAAATTG
ACACAACAGGCTTCAAAAATCTTGATGCCGTTATTCAAAACTACATCAGCGTAGAAGCCG
GAAATGGCAAACGAAAAACACAGTTCAAATTAGGGGCAACGGACACCTCAGATACACAAT
ACGGCAACGGCTTCCCAATCATTGTGGAAACCACAGACGCAAATGGCATCACCCCTCAAG
CCCCTGTAATGTATCGAGGAATGCAAGTGGGTATGGTACAACAGCTCAGTTTAAGCGAAC
TCGGCGACCGAGTGCTGATCCATTTACGCATAGCCAACCAATATAAACACCTTGTCCGTA
AAAATAGCGAGTTCTGGGCTTCGTCAGGCTATACAATGGATATTAGCCTCAATGGTGTCA
GTATCAACTCAGGCACAATGTCTCAATTATTTAACGGCGGAATTAGTTTCTCAACCCCAT
CAAGTAAGGTTGTTCAACCTCAGGCAGAAGCTAACCGCAGATTTTTATTACAACGTAAAT
TACCTGAAGAAGCATTAGAGTGGGATCAGGGGTTGGCAGAGTAGGAAATTCATGTAACAG
ACAAAACATTCTGAATTAAATATAGAAAAGATGGCAAATCGTTTAGAGGGATCATTTAGT
GAACTTAAGCGAAAATTAAATAGGTGTAATAGACAAATAGTTGCTAAAAAGTGGCTTAAA
GCCCTATAGTACAAGGCCTTAAGCCCTCTTTTTGAAATATGAACAAAAAACTGCCCATTT
TGCCAAAGTCTGAAAATAAAGAAACATGGAATACAAAATAAGACTCAACGTTATTTTTGT
AATGAATGTCATAAAACCTTTATCTTAAAAACTAAATTAGATCCAATTAAGATTTGGACT
GATTACACATCCGGAAAACAAACCTATCAACAACTCGCCGTTAAATATCATTGTTCAGTC
AGAACGATTCAAAGATATATCGATAAAGCACTTAAAACGGCTTTAAAACTGCCTTCAAAT
CGATACCTGAATATCATTATGGATACAACGTTTTTCTGACGTTATTTTGGCGTATTAGTG
TTAATGGATACGCTTTCAAATAATGTCATTTCCCATTATTTTGTGCGAACCGAAAAATAT
ATTTACTACAAACTTGCCCTGAATAGGTTAAGAGAAAAAGGCTATATAATTCAATCGATT
ACCTGTGATGGTAGACGTGGTTTGATGAAAGATTTAGAGGCTGACGTAGATTAGCTAGCA
TGCTAACCTACAAAAATGAAGATAACTCATTGTAAATTAAAGAAATCTATACAGAAAAAG
CTACTTGAATTTTTTGTG
>H164 Scaffold2
AACTCTACTTTCTCTATAACCCCATTATGAAGGTACTCGTAATGGGGTTTTCTTTTGCCC
ATATTCTAATACAAGGGGCAAATTACATTTGCCCCAAAAGCAATCATAAGGAAGAGGGGC
TAATGTAATTAGCCCCTACAAAAGTAGATTTTAAATAGTAAAAATAATTTATAAGTAAAT
AAAGATGATAAAACAAACCACCCAACAACTCGCTCAAACCCTAAAGGGTAAACTACTCGG
TAGTGGCGAGGTTGTTGCTGAAAACATCAGTACAGATACGCGTCAAGCGGTTGAAAAAGG
CTTATTTTTTGCATTAAAAGGCGAAAAATTTGATGCTCACGATTATGTAGAAAAAGCGAT
AGAACAAGGCTGTGTGGCGTTAGTCGTTGAGCGTGAATTGGCGGTGAATGTACCGCAAAT
TATTGTGGAAGATACTCGCTTGGCATTAGGGCAGTTAGCAAAATGGCTGAAAGCGGAAAT
TAACCCAAAAACTGTGGCAATGACGGGCTCTTCAGGCAAAACCACCGTCAAAGAGATGAC
TGCAAAAATTTTGCAAAAAGTAACCGCTTGTGAAGATCAGGTGCTTTATACTTTTGGCAA
TTTAAACAATGATTTAGGTGTGCCATTGACCTTATTACGTTTAACCCCTGAGCATAAATT
TGCCGTGGTGGAACTGGGGGCGAACCATATCGGCGAAATTGCTTACACCACCGAAATAGC
ACAACCTGATGCTTGTTTAGTGAACAACGTAGCGTCCGCTCACCTTGAGGGCTTTGGTTC
ATTGGCTGGCGTGGCTCAAGCGAAAGGCGAGATTTATCGTGGTTTGAAAACAGGCGGTAA
AGCGATTGTGAATTTAGCTCATTACTACCCTGAATGGCAAAAAGAGATTGGCGATCACGA
GTTGCAATCGTTCTGTTACACAGGCGAAGATAAAGACAGTTATGTAGATTTTTGGGCGAA
AAATGTTGAACTACATCTTAATGGTTCACGCTTTACTTTGCATACCCCACAAGGCGAAAT
TGAGATCAATCTGCCTTATTTGGGCGAACATAATGTAAGTAATGCGTTAGCAGCAACGGC
ACTCGCAATGGCAGTCGGGGCGGATTTAACTGCGGTTAAAGCTGGATTAGAACAGCGTTC
AGCGGTTAAAGGGCGTTTGTATCCGATTGAAATTAAAGAGAATGTGCTGTTTATTGATGA
CAGTTATAATGCAAACGTGGATTCAATGAAATCTGCGGTATCAGTGTTAAAACAGTATCC
GGCTTTCCGCATTTTTGTGGCGGGAGATATGGCGGAGCTTGGCAAAGACAGCCCTGCTTG
TCATCAAGAAGTCGCCGATTTCGTTAAACAGGCGAAGTTAGATTTAGTGGTCAGCTTCGG
CAAAGAGAGTGAGGTGATTAGCGGTAATTCAGCTCACCACTTTAATGACAAAACCGCAAT
GGCGGCGTTTTTGCTTCCGATTATTTTGCAAAAAATCGAGCAAAACCAACCGCTTGTTCT
TTTGGCAAAAGGCTCTCGTAGCCAAAAAATGGAAGAGGTAATTGCTTCCTTATGTCGTTC
TTTTGATGTTTCTTTTTAAGGATTAGCTTATGTTAGTGTGGCTTGCTGAATATCTGGTGC
AATACAACACAGCGTTTAACGTGGTGTCGTACATTACTTTCCGTTCCATTATGGCGTTAT
TGACGGCGTTAATTATCGGCTTATGGATTGGATCGACGGTCATTCGCCGTTTACAAATTC
TCAAATTCGGACAGGAAGTTCGCCACGATGGCCCTGAAAGCCACTACAAAAAACGGGGCA
CGCCAACGATGGGCGGTATTATGATTTTATTCGCTATCGGTGTGAGTACGTTGTTATGGG
CGGATCTACGTAACCCCTATGTCTGGTTTGTGCTATTTATCCTATTTGGCTATGGGATTG
TCGGTTTTGTTGATGATTATTGGAAAATCGCTCGTAAAAATACCGATGGCTTGATTGCTC
GTTGGAAATATTTTTGGTTATCGGTGATCGCCTTAGTGTCCGCTTTTGGTATGTATGCGA
TTGGTAAAGATACCGCGGCCACCCAGTTAGTTGTTCCTTTCTTTAAAGATGTGATGCCAC
AGCTCGGCTTATTCTATATTGTTCTAACCTATTTTGTGATTGTCGGTACAAGTAATGCGG
TGAATTTAACCGACGGCTTAGACGGCTTGGCAATCGTGCCGCTTATTATGGTCGCAGGGG
CATTTGCATTAATTGCGTGGGCAACGGGGAACTATAATTTTGCACAATATTTGCACATTC
CTTATATCAAATATAGCGGTGAATTAGTGATTTTATGTACGGCGATTGTCGGGGCTGGGT
TAGGTTTCTTATGGTTTAACACTTATCCGGCACAAGTTTTTATGGGCGATGTCGGTTCAC
TGTCACTTGGCGGTGCATTGGGTGTAATTGCCGTGTTAGTTCGCCAAGAATTATTATTAG
TGGTGATGGGCGGTGTGTTTGTGGTTGAAGCCTTATCGGTTATTTTACAGGTTGGCTCGT
ACAAACTTCGCCAAAAGCGTATTTTCCGTATGGCACCGATCCACCACCACTTTGAACTTA
AAGGCTGGCCGGAACCACGTGTTATCGTGCGTTTCTGGATCATTACCTTAATGTTAGTGT
TAATTGGATTGGTGACGTTGAAGTTACGTTAATTAATGTAGGGACATAGGGACACACTGC
GTGTGTCCGCTACAGTTTTACCAACCGAGGAATAATGAAAATAAAGCGGACACACGCAGT
GTGTCTCTACATCTGAAAATACCGTTTCTAGAGAACAACAAAATGCAAAATCAATATCAA
GGCAAAACTATCACAATTATCGGCTTAGGCACAACAGGCTTATCTTGTGTCGAATTTTTT
GCGGACAAACAGGCTCAAGTGCGAGTGATTGATACCCGAGCAAATCCTGCAGGGGCGGAT
AAGTTGTCGAAGGATATTCCACTACACACAGGCAGTTTAAACCTTGAGTGGCTATTAAGC
TCCGACTTAATTGTGATTAGCCCGGGACTTGCTTTAGCAACTGCTGAAATTCAGCAAGCT
ATTCAAGCCGGTGTGGAGGTGGTTGGCGATATTGAGTTGTTCTGTCGTGAAGCCAAAGCG
CCGATTATTGCGATTACAGGCTCGAACGGTAAAAGTACCGTCACGACTTTGACGACTGAA
ATGGCAAAACAAGCCAGAGTTAAAGTTGGAATGGGTGGCAATATCGGCGTGCCGGCATTG
AGTTTATTGAAAGGCGATTACGAGCTTTATGTGTTGGAATTATCGAGTTTTCAACTTGAA
ACGACCTATTCTTTAAAAGCAAAAGCGGCGACCATTTTAAATATCAGCGAAGATCATATG
GATCGCTATGAGAGCATTGAAGATTATCGCCAAGCGAAATTGAAAATTTATCACCATGCC
GAAAATGTAATTGTGAATGGCGAAGATCCGCAAACTTTCCCTGAACAAGCGGTCGGATCT
TTGAAAAAATTTGCAGAAAAAGACGCAGAATATACCGCTTGTAATGGAGAACTCTATTCT
GGCGATGAAGCCGTCATTGCGATTGATGAGTTGAAAATTACTGGTCGCCACAATGTGATG
AATGCCTTAGCATCAATGTCATTGGCGGAAGCTGCAGGCGTTGATCGTTCGGGTATTGTG
AAAGCGCTACAAAGCTATTCAGGATTAGATCACCGTTTCCAGCTAGTACCGACGAATGAT
GGCGTACGCTGGATTAACGACTCAAAAGCCACGAATGTCGGCAGTACTGTGGCGGCATTA
AATGGTTTGCAAGTCGAAGGAACGCTTTATCTGTTGTTGGGCGGTGACGGAAAAGATGCT
GATTTTTCTGAGTTAAAACCTTTTATTAATCAACCAAATACAGTCTGTTACTGCTTCGGA
AAAGATGGGGCGGAACTCGCCGCTTTAACTCAAAATAGCGTTTTAGTGGAAACAATGGCA
CAAGCTGTCGCACAAATTCGTTTAAGATTAAAAGCGGGCGATATGGTGCTACTTTCACCA
GCTTGTGCAAGTTTAGATCAGTTTAAAAATTTTGAAGAGCGTGGCAGACAGTTTGTGGCG
TTGGCTCAAGGGGTTATCTAATGCTAGAAAAAATTCGGATTGAGTGGGATAAGTGGACAA
GATTAACGCCTGTTAATGCACTCTATGATCGAACATTGGTGTGGTTATTTCTCGCATTGC
TGATCATTGGATTTGTTATGGTGACTTCAGCCTCTATTCCTGTGAGTAGTCGGCTACACG
AAGATCCCTTCTATTTTGCGGTGCGAGATGGTTTTTATGTTATCGCATCTATTTGTGCTT
GTGCTTTCTTTGTTCAAATTCCAAGTAAATATTGGGAAAAGTATAATGGTTGGTTATTTA
TTTCAGCCTTGCTTCTGCTTGCAATTACATTGTTTGTTGGAAAAACAGTAAATGGAGCAA
CACGCTGGATCCCTATCGGTCCTATTAATTTCCAGCCTGCAGAATTAGCAAAATTTGCGG
TGATTTGTTACTTTGCGAGCTTCTATGTAAGAAAATTTGATGAAATGCGACAAAAAAGCA
TTAGTTTCATTCGCCCTATGGTAATCCTGATTTTATTTAGCTGCTTGTTGCTGGCTCAAC
CTGATTTGGGAAGTATAGCGGTGCTTTTTGTGCTGACATTTGCAATGCTTTTTATTATGG
GGGCGAAAGTTTTACAGTTTATTTTTCTTGGTATCGCAGGCGTTGTAGTCTTTGCTCTAT
TGGTTTTAACATCAGAATATCGTTTAAAACGTATAACCTCTTTTATGGATCCTTTTGCTG
ATGCTTATGGTGATGGCTTCCAACTATCTAACTCACAAATGGCGTTTGGGCAAGGCGAGA
TTTGGGGGCGAGGATTGGGTAATTCTGTGCAAAAATTAGAATATTTACCTGAGGCACATA
CCGATTTTGTGATGGCAGTCATTGCGGAAGAATTTGGATTAGTTGGAATTGTTATCGTTG
TGCTATTATTACTCACCTTAACTTTCAGAGCTTTAAAAGTCAGTCGTGAAGCGTTAATAC
TAGAAGAGCGATTTAAAGGTTTCTTTGCTTTTGGTATTGCCATTTGGATTTTTATTCAAG
GCTTTGTAAACCTTGGTGTTGCTTCGGGGTTACTGCCGACCAAAGGCTTAACTTTCCCAT
TGGTGAGCTATGGTGGTTCAAGTTTAGTGATTATGGCGATTGCAATTGCGGTATTAATTC
GGATTGATTACGAAAACCGCTTAGATCGAATTGGGCACGCACATTTAAGTGATGATTAGT
GTTGGAAAATAATATGGCAAAAAAATTATTGGTTATGGCTGGCGGAACTGGTGGGCACGT
TTTTCCTGCGATTGCTGTAGCAAGAGAATTACAACAACAAGGTTGGGAGATCCGCTGGTT
AGGAACAAAAGATCGAATGGAAGCGGATCTTGTGCCAAAGCACGGCATTCCGATTGAGTT
TATTCAAATTTCAGGATTAAAGGGCAAGGGGATTAAAGCGTTACTTACTGCCCCTTTTGC
GATCTTAAGAGCAGTGCTTCAAGCGAAAAAAATTATTAAATCGTACAAGCCTGATGCAGT
ACTTGGAATGGGCGGTTATGTGTCTGGACCAGGCGGTATTGCGGCAAAATTATGTGGTGT
GCCTGTGATTTTGCACGAACAAAATGCGGTGGCAGGTTTAACAAATGTATGGCTTTCTAA
AATTGCTTGCCGTACTTTACAAGCCTTTCCAACAGCTTTTCCAAATGCGGAAGTGGTGGG
AAATCCCGTTCGCCAAGATCTATTTGAAATTGCACCGCCTGAACAACGTTTTTCCGAAAA
AGGCTATCCAATCAATATTTTAGTGATGGGCGGTAGTCAGGGGGCATTGGTGATCAATAA
AACTGTGCCAGAAGTAGCAAAAGTCTTAGGGCAAAACGTATTTATTAGTCATCAAGTCGG
TAAAGGCAAATTAGCTGGTGTGGAAGAAGTTTATCAAGCCACAGGCAATGGCACGGCAAG
CGAATTTATTGACGATATGAAAGCCGCTTATGAATGGGCGGATTTGGTGATTTGCCGTTC
TGGTGCTTTAACTGTATGTGAAATTGCTGCAGCAGGATTACCTGCGATTTTTGTGCCGTT
TCAACATAAAGATCGCCAACAATTTTTAAATGCAGAATACCTTGCACAAGCAGGTGCTGC
AATGATTATTGAACAGCAGGATTTTACCCCTGACAGTTTATTAAAAGCATTAGAGCCGTT
AATTGCCGACCGTCAAAAACTGACGGAAATGGCAATAAAAGCAAGAGCGAAAGCCACACC
ATTAGCCGCAAAACGAGTCGCAGAAGTGATTGTGGAAAATAGTTTGTAATCAGAAATGAG
CATTGTAGGGACACTCTGAGTGTGTCCACTCTAAAAATTATCCACGGACACACGCAGTGT
GTCCCTACGAATACGAAGGAAAAATGTAATAATGAAAAATTTCCAAGATAAAGTAAAAAA
ATTAGTCCCTGAAATGCGCCGTGTGAATCAAATCCACTTTATTGGGATCGGTGGCGCAGG
TATGTCTGGGATTGCTGAAGTGTTATTAAATGAAGGTTACCAAATTTCAGGTTCGGATAT
TGCGGACGGTGCAGTCACGCAACGCTTAGCAAAAGCAGGAGCAAAAGTTTTTATCGGGCA
TCAAGCAGAAAATATTGAAGGGGCAAGTGTTGTTGTCGCTTCCAGCGCAATTAATGAAAG
CAATCCCGAAGTAGCGGCAGCAAAAGAAGCGCGTATTCCAGTGATTCAACGAGCGCAGAT
GTTAGCGGAAATTATGCGTTTCCGTCACGGTATTGCGATTGCAGGGACTCACGGTAAAAC
TACCACAACCGCAATGATTTCAATGATTTATACGGAAGCAGGGTTAGATCCTACTTTTGT
AAATGGTGGTTTAGTAAAATCAGCGGGTAAAAATGCTCATTTAGGGGCAAGCCGTTACTT
AATTGCAGAAGCCGATGAAAGTGATGCGTCATTTTTACATTTACAGCCGATGGTTTCCGT
TGTGACCAACATTGAACCAGATCATATGGATACTTACGGTGGCGATTTCGAGAAAATGAA
AGAAACCTATGTACGTTTCTTACGCAACTTACCATTCTACGGTTTAGCAGTGATGTGTGC
CGATGATGAAACGGTGATGGAAATTGCCCCGAAAGTCGGTCGCCAAGTGATTAGCTATGG
TTTTAGCGAAAAAACCGATTACCGTATTGAAGATTATCAACAAACCGGTTTCCAAGGGCA
TTACACGGTGGTTTGTCCAACAGGTGAGCGTATTGAGGTCTTATTAAACGTACCGGGTAG
ACACAATGCACTGAATGCAACGGCTGCATTAGCGGTTGCGAAAGAAGAAGGCATTGCGAA
TGAAGCGATTTTAGCTGCTCTTGCGGATTTCCAAGGTGCAGGTCGCCGTTTTGACCAACT
TGGCTCATTTATTCGTCCAAATGGTAAGGTAATGTTAGTTGATGACTACGGTCATCACCC
AACGGAAGTGGATGTGACGATTAAAGCCGCTCGTCAAGGTTGGGAAAATAAACGTGTAGT
GATGGTTTTCCAACCGCACCGTTATTCTCGTACCCGTGATTTATTTGATGACTTCGTACA
AGTGTTGTCGCAGGTTGATGCGTTGATTATGCTCAATGTGTATGCGGCAGGCGAAGCACC
GATTGTGGGCGCGGAGAGTAAAGATCTCTGTCGTTCAATCCGTAATCTTGGCAAAGTGGA
TCCGATTTTAGTGTCAGATACTTCACAACTTGGCGAAGTGTTAGATCAAATTATTCAAGA
TGGTGATTTAATTTTGGCACAAGGTGCGGGCAACGTGAGCAAGCTTTCGCGTGATTTAGC
GGAAAGTTGGAAGGCATAAAGAAGATTTAAAACAAGCGGTAAGATTTCGAGAAATTTTCG
CTATTGTGTAATTGTACAAAATAATGTGTAGGGGCAAATCACATTTGCCCCAAATAATCA
TAGTAACATCAGGGTGAATGTAATTCGCCTCTACGGTAAATCCGAAAATTTGCAATAATT
TCAATAAATTAACTGTAGGGACACACTGTGTGTGTCCGTTGTTAAAATGGGATATGGTTT
ATTTTGCGGACACACGCAGTGTGTCCCTACAATTCCCCATAATAATGTAAAATTTTTGCA
ATAAATGACCGCTTGTAAAACATAAATAAGGTAAAAATAATGAGCTTAAAAAACGAAAAA
ATTGCGGTGTTATTTGGTGGCGTTTCTGCAGAACGTGAAGTTTCTCTCAATTCAGGTAAA
TCGGTCTTTGAAGCCTTACAGAGTTTAGGCTATAACGTTGAAGCGATTGATACAAAAGAA
TTTCCGATTGAAAAATTAAAAGAAAAAGGCATTCAGCGTGTGTTTAATATTCTTCACGGT
GGTATCGGTGAAAATGGTGTGCTTCAAGGGGCGTTAGAGCAACTAGGTATTCCCTATACA
GGCTGTGGCGTGATGGCTTCTGCGATTACCTTAGATAAGTTCCGCACCAAGCTATTGTGG
AATGCAGTGGGCTTACCAACAGCGGCAATGGAAGTGGTACGCCGTGGGCAAGCGGTCAAT
TCCGATGAAATTATTGCAAAATTAGGTTTACCATTATTTGTGAAACCTGCGAGCGAAGGC
TCAAGCGTTGGCGTAAGTAAAGTGAAAACTGCAGAACAGTTATTACCTGCAATCGAAGAA
GCATTAAAATATGATTCAATTGTGTTGGTGGAAGAAAATTTAGCAGGGGCGGAATACTCT
GTACCAGTACTTGATGGTGAAGTGTTGTCTGCGGTACAAATTATTCCAGACGGCGAGTTT
TATGACTACCACGCAAAATATATTTCGGATAATACCCAGTATGTTGTTCCAGCGTTAAAT
GCTGATCGCCAAGCAGAAGTCGCTAAGTTAGTGAAACAGGCTTATGATGTAGTGGGTTGT
CGTGGTTGGAGCCGAATTGATGTAATGGAAGATGGCGAAGGAAACTTCCGTTTAGTTGAA
GTGAATACTTGCCCAGGTATGACCAGTCATAGTATTTTCCCAAAATCAGCGGCGACTGTA
GGTTATAGTTTCGAGCGTTTAGTTGAACGTGTATTGGAGTTAAGTGCGTAATGGTTGCAG
TAATGCGTAAGAAGCCGACTTCGGTGATTCGTACACAAGCAAGTAAACCGAAATATCCGA
TTAATTGGTTTGTTTTTGTTAAGCCTATCGTTGTGTTATTATGTTTCGGTATGGCTTATG
CAATCTATACCAATTGGTCTAGTTTGCTTGCATCACTGGATAGAACTCCAATTCGTTCTT
ATGCATTAACGCATAAAACACAATTTACGACGAATAATGATATTCGCGAAGTTTTAGCTA
AAGCCCCCTTGTTAAAAGGCTATTTTGAACAGGATATTCAAGAGATTAAAGAAAAGTTTC
TAACAATTTCTTGGATTCGTGATGTTTCTGTAAGAAAAGTTTATCCCGATAAATTAAGTA
TTACGTTACTTGAACATCGCCCAGCAGCAGTATGGAATAATAATCAATATGTGTCTGTTC
AAGGAAAAGTTTTTAGTTTACCGAAAGATCGGTTTGATAACACTGGCTTACCTATTTTAT
ACGGACCAGACGCAGAAAGTAAGGTTGTGCTTGAGGCTTGGGATAAAATAAAAGCAGATT
TAAAATCACGTAATTTAGGATTATATTCCATTGCAATGGATAGTCGAGGAGCTTGGTCAA
TTCGACTTGATAATGGCGTTGAACTAAAATTAGGGCGAGGGGGGCTATCAAAAATCGATC
GTTTTGTGACTATTTTTCCTGAAATTGATATTCCCGAGGGGAAACGTTTATCCTACGTAG
ATTTACGTTATGAACATGGGGCTTCCGTTGGATTTAATAATCAATAATTTATTAACTTGC
AAACATAATTAATATGACAAAAGTAGCAGAATCTAGAATTAGAGTAGGTTTAGAAATTGG
AACACACAAGATAGTTGCTGTGGTAGGTGAGGTATTGCCTGATGGGGTGATTAATGTGAT
TGGCTCTGGAATTAGCCCGTCTAAAGGTGTTCAAGGTGGTGGCGTTGTTGATTTAGATGC
TGTAACAAGTGCTATTCAACGTGCGATTGAAGAAGCTGAATCGATTTCTGGATATGATAT
TGTATGTGTTACTCTTGCCCTTTCAGGATCTCACATTACAGCTTTTAATGAAAGTGGAAC
TGTGCCGTTGTCTGGTAGTGTAAGAAATGAAGATTTGGATAATGCTATTCATATTGCGCG
TTCTATTAAATTACCCGATGGGCTGGAAACATTACACATTATTCCTCAGGAATATAGAGT
AGATAGATTACCTGCTACTAAAAATCCCCTTGGTTTATCTGGTATGCGTTTGCAGGCTCA
AGCTCATTTAATTGCTTGTCATAACGATTGGCTACGTAATTTAAAAAATGCAGTGGAGAG
AAGTAAATTAAAAATTGATCAAATCGTTTTTTCGGGGCTTGCTTCAAGTTATTCTGTGTT
AACAGAAGATGAAAAAGAACTTGGGGTTTGTTTAATTGATATTGGCGGTGGCACTATGGA
TGTTCTTGTTTATACAGATGGTGCTTTGCGTTTTAGTAAAGTTATTCCTTTTGGTGGGAA
TAATGTAACGGACTATATTGCTCATGTTTTCACAACCTCTCGCCAAGATGCAGAAAATAT
TAAAGTACAGTATGGATGTGCTATTGCACCCCCAACTCATTTTCCAGAGAAAAAAATTGA
GGTGGCAGGCTTGGGTGGACGAATGCCAAGAACTTTTACAAAAAGCCAATTATCTAATGT
TACATCTCAATGCTACCACGATTTACTGAGCGTAATTAATCAGGAATTATCCCAATTACG
CAATGAACTATATCAAAAAGGCATAAAACAAGAATTAATTGCTGGAATTGTATTAACAGG
TGGTGGCTCTCAGGTTGAAGATATTGTAGAATGTGCAAAATCTGTCTTTGGATCTCAAGT
TCGAGTTGGTAATCCATTGAACATTACAGGATTAACGGATTATGTAAACAAACCTTCTTA
TGCAACCGTATTAGGATTGCTACAGTATAGTCATTATAATGACGTTGATAGTAGCCAAAG
TGGAGAAATTAGTCATAAGGTGGGCGGCATTATTGATACATTAGGTCATAGTGCTAAAAA
AGCGTATAATTGGATAAAATCAAGTTTTTAATAGGCATTAATAACAATATTAAGCCGTGA
GGGAGAATCACAAATGTTTGAACCTATTTATGAAGCAACGCAAGATGCGGTTATCAAAGT
TATCGGTGTCGGTGGCGGTGGTGGTAACGCACTAAATCATATGGTTAGTAACCAATCTGA
TGTTGGTAGTGTTGAATTCTTTTCGGTTAATACGGATGCACAAGTATTACGTAGTAGTGC
CGTTCGCAATACGATTCAAATAGGTGCAAGTGTAACAAAAGGCTTAGGGGCAGGAGCAGA
TCCAAACATTGGTCATCAAGCAGCTGAAGAAGATAGAGAAGCATTAACGAATATGCTTAC
AGGTGCTGATATGGTCTTCATTGCTGTTGGTATGGGTGGTGGCACAGGTACTGGTGCAGC
TCCTGTAATTGCTGAAATTGCTAAAAGCCAAGGAGCATTAACAGTTGGTATTGTTACTAA
ACCTTTCTCTTTTGAAGGTAGAAAACGTTCTAACTATGCGGAACAAGGGATCCGTGAACT
TGCAAAACATGTGGATTCACTCATCATTATCCAAAATGATAAATTACTAAAAGTATTACC
TAAAAGTGTAAAATTTAATGAAGCCTTTGGCGTTGCAAATGACGTCTTACGCAATGCGGT
ATTAGGTATTACGGATATGATTACTTCCGAAGGTCTTGTGAACGTTGACTTTGCAGACGT
GAAAAAAGTGATGTCGGAAATGGGTAGAGCAATGATGGGAACAGGCATTGCAGAGGGTGA
AAACCGTGCAGAAAATGCAGCAAAAGAAGCTGTAGCAAGCCCGTTATTGGAAGATGTTGA
TTTATCAGGTGCTAAAGGCATTCTTGTGAATATTTCTTCTGGCTATGATATTGAACTTGC
AGAAGTCAATACCATTATGGAATATGTTACTAGCTTCGCAGATCCTGATGCAGCTATTAT
TTTTGGTTCTGCATTCTATCCAGAAATGGATGGTAAGATCCGTGTAACATTGGTTGCTAC
AGGTATCGGACAACCAGAAGAAATGCCAAAAATTCCAAGTGTGCAAGGAAGAACCGATAT
TTCGCAACAATCTATTATTAATAACGGATTTGGTGGTGCTCGTCAGCCTGAATTTATAAA
TAATATGGGCGGTTACCCAAACCAAAACCAATATACAACGCATCAAATGTCTCAGCAACC
ACAACAGGTTCAGCAAACAGCGCCAAGACCACAGAAAGTTGATACAGCACAGGTCTTTTC
GCCGAACTCAATCCCAGGGTTTATGAGAAATGGTCAATAACCATTTCGGGAAATAAGGAA
ACGATATGATTAAACAAAGAACCCTTAAACAAGCAGCAAAAGTAACAGGTATTGGCTTGC
ACAGTGGCAAGAAAGTAACCTTAACGTTGCGTCCAGCACCGGCACATACAGGGATTATTT
ACGCAAGAACAGATCTTGATCCTGTCGTTTACTTCCCTGCAAGTGCTGAATCTATCCGTG
ATACACAACTTTGTACTTGTATGATCAATGATGAAGGTGTGCGTATTTCAACAGTAGAAC
ACTTAAACGCAGCAATGTCTGCGTTAGGTTTAGATAACCTAATTGTAGAAGTTGATGCAG
CCGAAATTCCAATTATGGACGGTAGCTCAAGTCCTTTTATCTATCTCTTATTAGATGCAG
GGATTGAAGAACAAGATGCGCCGAAAAAATTTATTCGTATTAAAGAAAGTGTACGAGTAG
AAGAAGGGGATAAGTGGGCTGAGTTTAAACCTTATAGCCACGGTCTGAAATTAGACTTTA
CTATTGACTTTACGCACCCAATGATTACCAAAGAAGTGCGTAACTACAAAATGGAATTTT
CAGCACAACACTTTATTCAACAATTAAGCCGTGCTAGAACCTTTACCTTTATGAAAGATG
TTGAATATCTTCAATCTATTGGTCTTGCATTAGGCGGTAGTTTAGATAACGCAATTGTTT
TAGATGAATACCGCATTTTGAATGAAGAAGGGTTACGTTTTAAAGATGAACTAGTTCGTC
ATAAAATGTTAGACGCTGTCGGTGATTTATTTATGTGTGGCTACAATATTTTAGGTGATT
TCAAAGCCTATAAATCAGGTCACAGCTTAAACAATAAATTATTACGAGCTGTGTTAGCGA
ATGAAAATGCTTGGGAATTTGTAACCTTTGATGATAAAGCAGAGGTTCCGCAAGGTTATC
AAGTGACAGAACAGGTGTTTATTTAATAGTTATTATCATTTCTCGGAGATTTTTATTAAA
TTTTTAAGGTGTTTTTTCTTAAAATTCTAATTTTTAAAAATTTTTGCAGAAAAATTGCCG
CTTGCTATTCCCTTATTCTACATTTTCGGCTAATCTCGCAGACTTCATTTACCTTGGTAA
ATGAAGTCTTTTTTATTTGTCTTACAGGAAATTTTATGAGTAACCAATCTTTATCTTCAA
AAATCCTTGGCGGTAATTTAGTATTACGCATTGCCGTAGGTTTAGTGCTAGGTATCTGCT
TAGCATTAGTTAGCCCAGATGCAGCCAAAAGCGTTGGGGTTCTCGGACAATTCTTTGTAA
AATCATTACGTGCAATTGCACCGATTTTAGTTTTTGTTCTTGTAATGGCTTCCATTGCTA
ACAAAGAAGTTGGCAGCGATAGCCGCTTAAAACCTATCTTAGTGATGTATGTCTTAGGTA
CTTTCGTTGCAGCAGTAACAGCGGTTATTTTAAGCTATTTATTTCCAACGACACTTGAAC
TTGTTACCAGCCCGGAAGGGCTTGCACCGCCACAAGGCGTTGGTGAAGTATTAAAAACCG
TTGTTTTCAACTTAGTCGATAACCCACTTGGTGCAATTACGAACGGTAACTTCATCGGTA
TTCTTGCGTGGTCTATCGGTTTAGGTATCGCATTACGCCACGCAGCACCAAGCACCAAAG
TCATGTTAAACGACATCTCTGATGCTGTTTCTTTCGTGGTAAAAGTGGTAATCGCCTTTG
CTCCAATCGGGGTGTTCGGCTTAGTAGCAGAAACCATGGCAACCAACGGTGCAGATGCCT
TTATCGGTTATGCACGTTTATTAGCGGTATTGTTAGGTGCAATGGCAATTGTGGCATTTA
TCCTAAACCCATTATTAGTGTATTGGAAAATTCGCCGCAACCCATACCCACTCACCATCA
CCTGTTTACGTGAAAGTGGCGTGACAGCATTCTTTACTCGTAGCTCAGCAGCGAACATCC
CTGTAAATATGGGATTAGCGAAACGCTTAGGTATCAAAGAAGAGATTTACTCTATCGCAA
TCCCACTTGGTGCTAACATCAATATGGCGGGTGCAGCGATTACTATCACCGTATTAACCT
TAGCAGCAGCTTACACCCAAGGTATCGTGCCAGATTTCTCAACAGCGGTATTATTAAGTA
TTGTTGCTTCAATCTGTGCTTGTGGTGCATCTGGTGTAGCCGGTGGTTCATTATTATTAA
TCCCACTTGCATGTAGCTTGTTCAACATTCCAAACGATGTTGCAGCACAAGTTATCGGCG
TAGGTTTCATCATTGGTGTTATCCAAGACTCAGCTGAAACAGCACTTAACTCATCAACGG
ACGTATTATTTACCGCAGCGGTAAGTATGTCTGATGAGAAAAATAACTAGAATTCTTGTA
TACTTTTAATAGTTAAACACTAGTAAAAGACTTAACTACATCAGTCAAGTATTTTAGATA
AGCAGAAAAATAGCTGCTATAAAATTGACTATAGCCTTATATTGAAGGCTATAGTCGTTT
ACTAGGTCTAGATTTTTCTCTATTTTATAAATTTTCATTCTAATATTCTCCTTTCCTTTT
CCCTTTCCTGTAATTTTCAGGTAAAATCCGCCGATTATTTTTCTTTTATCAATAACAATA
CAATAGGACATTTACTGCCCTTATGAAAATGCAGAACATTCGTAACTTTTCTATTATTGC
TCACATTGACCACGGTAAATCGACTTTATCTGACCGCTTGATCCAAACTTGTGGTGGTTT
GTCAGATCGTGAAATGGAAGCTCAAGTGTTAGACTCTATGGATCTTGAGCGTGAGCGTGG
TATTACCATTAAAGCACAAAGTGTTACCTTAAATTATCAAGCAAAAGATGGTCAAACCTA
TCAGTTAAACTTTATCGATACGCCAGGACACGTCGATTTCTCTTATGAAGTTTCTCGTTC
CCTAGCCGCCTGTGAAGGGGCGTTGTTGGTTGTTGATGCTGGGCAAGGGGTGGAAGCACA
AACTCTTGCTAACTGTTACACGGCAATTGAGATGGATTTGGAAGTAGTGCCGATTTTAAA
TAAAATCGACTTGCCTGCGGCTGATCCTGAGCGTGTTGCAGAAGAGATCGAAGATATTGT
CGGGATTGATGCGATGGAAGCGGTGTGTTGCTCGGCGAAAACTGGCGTGGGGATCGATCT
CGTTTTAGAAGAAATCGTGGCGAAAATTCCAGCTCCTGAAGGTGATCCTGATGCACCGTT
GCAAGCCTTGATTATTGACTCGTGGTTCGATAACTATTTAGGCGTGGTTTCCCTTGTGCG
TGTCAAAAATGGTGTGTTGAAAAAAGGCGATAAAATCAAAGTGATGAGTACAGGACAGTC
TTATCAAGTGGATCGTCTTGGTATTTTCACGCCAAAACAAGTTGATACTACGGAATTAAA
AACAGGCGAAGTAGGTTGGGTAGTTTGTGCGATTAAAGATATTTTAGGCGCACCTGTTGG
GGATACTTTAACCCATCATCACAATCCTGCAAGCGAAGTGTTACCCGGCTTTAAAAAAGT
AAAACCGCAAGTTTATGCAGGTTTATTCCCGATTAGCTCAGATGATTATGAAGCGTTTCG
TGATGCATTGGCAAAATTGAGCTTAAATGATGCGTCGCTTTTCTATGAGCCAGAAAACTC
AACGGCATTAGGCTTTGGCTTCCGCTGTGGCTTCTTAGGCTTGTTGCATATGGAGATCAT
TCAAGAGCGTTTAGAACGTGAGTATGATTTGGATCTCATTACCACAGCACCGACGGTAGT
CTATGAAGTGGAACAAACGAATGGCGAAATTGTCTATGTAGATAGCCCGTCGAAGTTGCC
TGCGATTAACAATATTGCGGAAATTCGTGAGCCGATTGCAGAATGTAATATGCTTGTACC
ACAAGAGTTTTTAGGTAATGTGATTACCTTATGTGTGGAGAAGCGTGGTGTACAGACGAA
TATGGTTTACCACGGTAACCAAATCGCATTGACTTATGAAATCCCGATGGGTGAAGTGGT
GTTAGATTTCTTCGACCGCTTAAAATCGACTTCGCGTGGTTATGCGTCGTTGGATTATGG
TTTCAAACGTTTCCAAGCGGCAGATATGGTGCGTGTAGATATTATGATCAACGGCGAGCG
TGTCGATGCGTTAGCGTTAATCGTCCACAAAGCCAATGCCCCTTATCGTGGTCGTGAGTT
AGTGGAAAAAATGAAAGAGTTAATTCCACGTCAGCAGTTTGATATTGCGATCCAAGCGGC
GATTGGTAACCATATTATCGCTCGTTCGACGGTGAAGCAGTTGCGTAAAAACGTATTGGC
AAAATGTTACGGTGGTGACGTAAGTCGTAAGAAAAAACTGTTGCAGAAGCAGAAAGAAGG
TAAAAAACGTATGAAATCTTTAGGTAACGTGGAAGTGCCACAAGAAGCGTTCTTAGCGAT
TTTGCACGTTGGGAAGGATTAGTGAATAGATATTGTAGGGACACACTGAGTGTGTCCCTA
CATTTTGGATAGTAAATAAATTCCAAAAGGAGTGAATTTTAAATATGAGCAATATTTTAA
CCATTAGTTTTATTGCAGTATTGTACGGTGTTTGGAAAGTGTTGGACTCAATGCAGCTAC
CAAACACGATTTCCATTATATTAGTAGGTTTAGTTGTTATTTGTGGTGGCTTTTGGTCAT
TTTACAAATTTAGTGCTGAACCTCGCCGCTTGCGTGCGATTGAGCGTGAAGAAAAGCGTT
TAGGCAAACCGCTCTCAGCAGAAGAAAAAGCCACAATTCAACCTCGTTCATTAGTGGGGG
ATTTTTTTGCGTCACTATTTGGGGTGTTAGCATTAGTCACTATTTTACGTTCATTTATTT
TTGAGCCGTTCCAAATTCCAAGCGGTTCAATGGAGCCAACGTTACGCGTGGGTGATTTTC
TGTTAGTGAATAAATTTACTTATGGAATTAAAGACCCGATTTGGCAAAATACGCTTGTTC
CGATGGGTAAGCCTGAACGTGGGGATATTGTGGTATTTAAAGCTCCAAAACAGCCACACG
TTGATTATATTAAGCGTGTTGTGGGTGTTGGTGGCGACCGTGTGAAATATGATTTCCATA
CCCGTAATTTAACCGTTGTTCACGGCGATTCAGGCAAAGAAGTGGTGTTTAAATACGAAG
GCAGTGCACCAAATCCGGACTTTTTCTACCACGGTGAAATGCAAGTTGAACGCACTGAAA
TTGGTGATGTTGCCCACCAAATTTTAAATAATCCGCACGCTTTTAACTACGAGCCTTATT
TCTTCAAACAAGACGGTATTCCTGCTGGGGAATGGGTAGTGCCAGAAGGGCATTATTTTG
TAATGGGAGATAACCGTGATAACAGCGAAGACAGCCGTTTTTGGGGGTTTGTCCCTGAAA
AGAATATGGTCGGTAAAGCAAGTGTTATTTGGTTAAGCCTTGATAAGAAACCGAATGAAT
TTCCAAGCGGATTACGTTTTGAGAGAATGTTTACGGCGATTAAATAAAGAGAACATTTCC
CCCTTTGAAAAAAAGGGGGATTAAGGGGGATTTTTAAAGGGTGAATTTTATTCAATGTTA
GCAAAATTCCCCCTAGCCCCCCTTTTTCAAAGGGGGGTATTCCACGAAGATACACTAAAA
TGCAACTAGAACGATTACAGAAAAAATTAGGTTATCAATTTGCTAACCTTGATTACCTCA
CCCAAGCCCTCACTCACCGTAGTGCTGCTTCCAAAAATAATGAACGCCTTGAGTTTCTTG
GCGATTCCATCTTAAATTTTGCCATTGGTAAAGCCCTATATGAAAAATTCCCAAAAGCGA
ATGAAGGGGAATTAAGCCGTATGCGTGCGGCATTGGTGAAAGAACAGACCCTTGCGGTTG
TCGCTCGTCAGTTTGAGTTAGGCGAATATATGAAATTAGGGGCTGGAGAATTAAAAAGTG
GTGGCTATCGCCGAGAGTCTATTTTATCCGATTGTGTGGAAGCGATTATTGCCGCGGTAT
ATTTAGATGCTGGGATTGATCGGGCGATGGAACGTGTGCATTGTTGGTATCAGCAACTTC
TAAATGACATGCAACTAGGGGAAGCACAAAAAGATCCGAAAACTCGTCTGCAAGAGTATC
TACAAGGGCGTAAGCTACCCTTACCAACTTACGAAGTGATTGATATTAAAGGCGAAGCCC
ATAATCAAACTTTTAAAGTCAGTTGTAAAGTCGAAAAAGTTGATGAAATCTTTATCGGTA
ACGGCACAAGCCGTCGCAAAGCCGAGCAAGATGCGGCATTGCAGGTGATAAAGGTGTTGG
GAATAAAATAGCCTAATGCAGGGTGGCTCTTGACCCACCATTTCAATTTGTATTTATTTA
AGAGAACACAATGACAGATCAAAAAACATATTGCGGCTTTATTGCCATTGTTGGTCGCCC
AAACGTAGGGAAATCAACGCTATTAAACAAAATTTTAGGACAGAAAATTTCGATTACATC
TCGCAAAGCTCAGACGACACGTCACCGCATTTTAGGGATTAAAACCGAAGGGGCGTATCA
AGAGATTTATGTTGATACCCCAGGGCTTCACATTGAAGAAAAACGAGCGATTAACCGCTT
GATGAACCGTGCGGCAGCCAGTGCGATTGGTGATGTCGATATGGTGATTTTTGTGGTAGA
AGGCACGAAGTGGACCGATGATGATGAGATGGTACTCAATAAATTGCGTTCGACCAAAGC
CCCTGTGATTTTAGCGATTAACAAAGTGGATAATATCAAGGAAAAAGAAGAATTATTGCC
ACATCTGACCGCTTTATCGCAGAAATTCCCGTTTAAAGAGATCATTCCGATTTCAGCTCA
ACGGGGCAAAAACGTACATATTTTAGAGAAATTTGTGCGTGAGTCACTAAAAGAAGGCAT
TCATCACTATCCTGAAGATTATGTCACCGACCGTTCGCAACGTTTTATGGCGTCAGAAAT
TATCCGTGAAAAATTAATGCGTTTTATGGGCGAAGAGTTGCCTTATTCGGTGACGGTTGA
AATTGAGCAATTTAAAACCAACGAACGTGGCACTTATGAAATCAATGGTTTGATTTTAGT
GGAACGTGAAGGGCAGAAAAAAATGGTGATCGGTAACAAAGGTCAGAAGATCAAAGTGAT
CGGCACTGAAGCTCGTGCGGATATGGAACGCCTATTTGATAATAAAGTTCACCTTGAACT
GTGGGTGAAAGTCAAAGCTGGTTGGGCAGACGATGAACGTGCGTTAAGAAGTTTGGGTTA
TATTGACGAATAATGATCGAACAGTGGCAACGTGGCTTTGTGCTACATCGCAGAGAGTAC
AGCGAAAGCAGTTTACTCGTTGATTTTTTCACTGAAAATCACGGGCGAATTACCTTACTT
GCCAAAGGGGTAAGACGACCACGTTCGCCATTGAAATCCGTTCTTCAACCCTTTACCCCT
TTATTGCTGAAATGGACGGGTAAAGGTGATCTCAAAACACTTACCAAAGCTGAACCTGCA
TCTTTAACCCTCCCGATGCAAACGCTGGCACTGTATAGCGGTTTTTATGTCAATGAAGTC
CTTGCAAGAGTTTTGGAAAATCACACCGCTTACCCTGAATTATTTCAGCATTATCTACAC
TGTATGACAAAGTTGGCAAGCCAGCCAAACGAGATCGAGCCGATCTTACGCACCTTTGAA
TTTCAAACACTTAAAGCGTTAGGTTATGGGGTGGATTTTTGCCATTGTGCAGCAACAGGT
AAGCCTGTCGATCCAAAAATGAGCTATCAATTTAGAGAAAATGAAGGCTTTATTGCCTCT
TTATTACAAAATAACTATACCTTTATCGGCAAGGATTTATTAGCTTTTGCGGAAATGGAT
TTTTCAGAGAAAGAAACCTTACAATCGGCAAAACGTTTCACCCGTATTGCTTTAAAGCCT
TATTTGGGATCAGCACCGCTGAAAAGCAGAGAGCTGTTTCAGTCTGTTTTACCAAACAGA
TTAAAAGGGTAGGTCGGACATTTATTGCCTGACATCTCGAAATCTAGCGCTATTCAAAAC
TAAATAAATTAGAAGGGTAGGTCGGGCATTTATGCCCGACATCCCGAAATATAGCACTAC
TCATAATCAAAATCTTGATTAACCCCAGCCCAATCTTTTGGATAAATACCTTGATGAACG
TATTTGTGAAAGGTTGAGTATTTCCAATCAGTTACTGATGAAACGTATCCGTGTTTTACA
GGATTATAGTGAATGTAGTCAAAATGTTTTTCGAAATCTTCTTCATTTTTTATACAGTGT
TCCCAAAATCGTTGTTGCCAAATGCTACTTTGTCGCTTTCTTAGTTCATTGTTGGTTTTT
TCTATATTGTCATAATGTTGGCAATGGTGACTTACATAACGCTTTATTTGATTCCAACGC
ATTGAAAAGTCTGAATCATTGTCGGGCAATTGCCAAATAGTATGTAAATGATCGGGTAAA
ATTACTAATGCGTTAATTTTAAAAGGATATTTTTGTTGTACCCTTTTTATAGCGGTCTTA
AGAGTGTGAAGGACATCAGCGTTTGTTAATATTGGGCGGCGTTGATAGGTGACTACGGTA
AAGAAATATTGTGCTCCTGGTTGATAAAGTCTTCGGTATTGCATTATATCTCCTACAATT
TCTATGTTTTTAGATATAAAAGGGATGAGCTTGTCGGGCATAAATGCCCGACCTACTTGA
ATATTCCTTTCTTAATCATCTCTTCAAAAAACGGATAATCCACTAAAAATGCATCGTGTC
CAAAGTCGGAATGAAATTCATAAAAATCGACGGCAATGCCTGCATTTTCTAAACGTTGTT
TGCTTTTGTGTAGGTCAATCTGTTTAAACAGTTGATCGCTCGTTACGCCGACAAGGGTGT
AATTCGCTTTAATGCGACTGAGTGCTTCTTGCTCGTTTGCATAGGTTAAAGCAGGATCAT
AGAGATCTAAGGCTCTTAACAGGCGTAAGTAACTATTGGCGTCAAAGCGATCTAGAAATT
TGACCCCTTGATAGCTGAGATACGATTCTACTTGGAAGTGATCGCCCCAAATCGTTCCCG
TCTGTTTCACTTCTCGCCCAAAGGCTTTGGCAAGTTGTACATCGGTGCGGTAGGTGAGCA
TACCAAGCATTCGAGCGATTTTTAAGCCGTTATCTGGGGGCGTACTCTCATAATAATTGC
CGTTGTTAAAATGGGGATCGTTTATCACCGCTTGTCGCATAACGTGATTGAAGCCGATTG
CTTCTGCACTCAAGGTAAGCGAAGAACAGAGATTAACCACATTTCTCACTTGTTCCGGAT
AATCAATCGCCCACTGTGTCGCTTGCATTCCACCAAAAGAGCCACCCACGACCGCTTGTA
GCTGAGTAATACCGAGTTTATCGATCAAGGCTTTTTGCACCTTCACAATATCTTGCACGG
TGATAACGGGAAATTGACTGCCGTAGGGTTTATTCGTATTTGGATTGATAGACGCAGGGC
CTGTCGTACCTTTGCAACCGCCAAGCACATTCGAGCAGATAAAAAAGTATTTATCGGTGT
CAAAAGCTAATCCTGCACCGATAAAATCTTGCCACCAGCCTTTATCCGCAGGCGGTGCAT
AATAGGGTTCAGCGTCACCCGTCAAGGCGTGGCACAACAGCACAGCATTGCTTTTTTCAG
CGTTCAATGTGCCATAGGTTTGGTAAGCGACATTGATAGGCGAAAGTGTTCCGCCTAAAG
CAAGCTCAAGGGGAATATCATCAAAAAGAGTAATCTGCTGTGCCATAAAATCCTTGCAAA
AAACGGTAAAAAAGCGACCGCTTGTCTTTGAATGGTTTTAAGTTTACGAATAGGAAATCG
TTTCGTCAAGAAATTTTAGACATCTAAACGTCTAGATTTTTAAATGGCTAAATTAATTAT
TGTATTACTATGGGCACTTATGCTGTCAGAAAATCATTTTGGGATATAGAATTACTCATC
CTTAGGAATAACCACAGCAGGATCCACTTTCCCTTCAAAACCATCAATCAATTTTTTTAG
CCCATAATCTTCCTTGTCTGAATGAGGACTAAATAAATCGACTTCTGTATTCAATTTCGG
ATTACTAATTCCCACCCATTTTGCAATGCCATCGGTAAAGTTTAAGCCAGATTTCATCGC
TTTATAGACTTTTCTATCGGTATCATCGCTAGATATTTTAAAGAGCGGAAATCAAAGTGT
AGCTTACTTTTGCCACTGCTGTTGTGGATTGCAATGTCATTTTCAGTGATATGGTGAGCT
AAACCGTGATCGGCAAAATAGACCACCGAAAACGAGCGGTTAGATTGTTGCTCATTTTTG
CGAAGGGTTTCATATAAGCGTTTTAACACTTCGTCGTTTTTTTTTGATGGACGATGCATA
GCAGTTTACGTTGAAATACTTTTTGCCTATTTTTTCATCATCAAACATTTTAGGGTAATC
AGTTAAACGATCACAGCTGATGGGGTGTGAACCGTATAAATGCACCACAATAAAACGTTT
GCTATGAGTTTTTTGCTCAATAATGTGTTCAAATTTAGGCAATAAATCAAAGTCACTGAT
ATTTTGATGGAAAGAGTCCCCCGATTTTAAGAATAATTTTTCGTCACTTTTGTTAGCAAG
GGAGGAAACAGGTGTATCAAAAGTACCAAGATAACCTTGGTTTGATAGCCAGTAGGTTTT
AATTCCTGCGGATTTAATCAAATCGATCATACCAAGGCTGTATTCCCCTTCCCACTTTTC
AGTATCAGGCTTAGTGAGCATTAATTTTAATGAAGCAATGGTATTTGTTCCACCAGCGGT
CAGCCCATCAATTAAAATGCCGTTGGCACTGCTCATAAACGGCGTATTTTCAGCAGGGTA
GCCATAGGCGTGGTGATAATCTTTTCTAGCACTTTCGCCGATCACTAAAATGTAATCATC
GTAACGGCTTTCCACATTGAGTTGCGACGTTCCCCATTCACTTTGAATGGACATACTATT
CAAGCGGTCTAATTCTGCTTTTACTTTACTAATTGCACTACTTCCTTCTTGTAGAAATTT
GAAGGGCGGAGTAGAGATAAAAACTAATGCAATCCCTAAGGCAAGAAAGGTTTTATTTTT
GTGGAACTGAATTTGCCATTTTTGGCTAATAAAACGAAAACCTAACAGTAATATAAAAAT
GCCAGTACAAGCAACAAAGTTAATCAGGGGGATTTGGCTGAAAAACTCTTTGCTTTCTTG
TATATCTGTGGCAAAAACCGAAGCAACGTATTGGTACGATGGTGGGCCAAAGGTCAAGCC
AACTGGCGTGTAAAGGGCATATAAAGTGACAATCGGCAAAAGCAGATAAAAGAACGCTTT
TTTAGAGGCATTAGCAAATAAAATAACGAGAACCAGCAGTAGCACATTGCTGATTTCAGG
AGTAGGAAAAAAAAGCCTGAGCCAAGTAACATTAGGTAACTTGCTAAATAAGATAAACCA
AAACTAATGAGAGTAGCGAGTATCTTTGTTATATTCATTATGAGCAAAACGAAAATAAAG
GGATAGCGATTTTACCGAAAATAAAGTGGAAATTCTATCCGCTTGCCTACTTTGATCTGT
TCTTAAGATAATCTATAATATTTCGATTTTTTTCCCCAACCGTTACACAGAGGTCAAAAT
GAGCAATCCTATTTATAAACGTATTTTGTTAAAGTTAAGTGGTGAAGCATTACAAGGTGA
AGAAGGTTTTGGTATTGACCCATCTATCTTAGATAGAATGGCATTAGAGATCAAAGAATT
GCTTGCAATGGGTATCGAAGTCGGCGTAGTTCTTGGGGGCGGTAACTTATTCCGTGGTGC
TAAACTTGCTAAAGCGGGTATGAACCGTGTTGTCGGCGACCATATGGGTATGCTTGCAAC
CGTAATGAACGGTTTAGCAATGCGTGATGCCTTACACCGTGCTGATGTTAATGCAAAATT
AATGTCTGCATTCCAGTTAAACGGTATTTGTGATACTTACAACTGGTCTGAAGCCATTAA
AATGTTACGCGAAAAACGTGTCGTGATTTTCTCAGCAGGTACAGGAAGCCCATTCTTTAC
AACAGATTCTGCGGCCTGTTTGCGTGGTATTGAAATTGAAGCTGATGTTGTATTAAAAGC
AACCAAAGTCGATGGCGTATATGATTGCGATCCTGCGAAAAATCCAGATGCAAAACTTTA
TCAACATTTAAGCTATGCTGAAGTGATTGAAAAAGAATTGCAAGTGATGGACTTAGCCGC
ATTTACTCTTGCCCGTGACCATAATATGCCAATTCGTGTATTTAATATGGGTAAAGCTGG
TGCGTTGAAACAAGTTGTGACGGGTACAACGGAAGGTACGACGATTGCTTAATTAACGCT
ATTCAACGAATTAATCCAACTTAACTATTTATTTAAGTTGGATTTTTTATTCTTTACTTT
GCCATTTCAAATTCAATTAACATCATGAGAATATGGATTACTTTAATATGTATCTCTTGA
ATACGATCAGCATAACGAAAATGAGGTACCCGAATCTCAATATCAGCTAGTTCTGCTATT
TTTCCTCCATCCTTGCCTGTCATTGCAATAATTTTCATTCCTTTGGCTTTTGCAGCTATG
ATTGCATTAATAACATTTTTAGAATTTCCTGATGTTGATAAGCAAAACAAGATATCTCCT
TTTTGTCCGATTGCCTCAACATAACGAGAAAAGACATATTCATATCCAAAGTCATTGCTT
ACGCAGCTTAAATGGCTTGGATCTGAGATTGCTATGGCTGGATATCCTGGTCTATTTTCA
CGATAACGCCCAGTTAACTCTTCAGCAAAATGCATAGCATCACAGTGTGAGCCACCATTC
CCACAGGAAAGTATTTTTCCCCCGTTCTTAAAACTATCAGTAATCAGTAAAGCTGCTTCT
TGAATTAGTTTAAGATTATGTTGGTCATTAATAAAGTCATTTAATACTTGTTGCGCTTCT
TGTAATTCTATTAAAATTTGTTGTTGGTACATAAGGATTCCCTCTTGTGATGAGTTAAGT
CAAATAAGTCTACCACAAACCCTATAAACTTAGTACTAGGAAAATAGAATGAAATTGGGT
AAAATCAATAGGTTTATGTTATTCAATCAAAGGAAAATACTATGATTAATGAAATTAAGA
AAGATACTCAAGAACGAATGGAAAAAAGCCTTGAGGCCTTAAAAGGACATATTTCTAAAA
TCCGTACAGGTAGAGCTCAGCCTAGTTTATTAGATGCTATTCAAGTGGAATATTACGGGT
CAGCAACACCATTACGTCAATTAGCTAATGTTGTCGCAGAAGATGCTCGTACATTAGCAG
TCACTGTATTTGATCGTTCGTTGATTAGTGCGGTAGAAAAGGCGATTTTAACTTCGGATT
TAGGGTTAAATCCTTCTTCGGCTGGAACTACTATTCGTGTTCCTCTTCCTCCATTAACGG
AAGAACGTCGTCGAGATTTAATTAAAATTGTAAAAGGTGAGGGAGAACAAGGTAAAGTTT
CAATTAGAAATATTCGCCGTGATGCAAATGATAAAATTAAAACTTTAGAGAAAGAAAAAC
AGATTAGTGAGAATGATGAGCGTAAAGCTCAAGATGATATCCAAAAGATTACAGATATTT
ATATCAAAAAAGTGGATGAGATTTTAGCAGACAAAGAGAAAGAATTAATGGATTTTTAAC
ATATGAATTGGGCGGAAATTTTCCGCTCAATTTATTCTAACTGGTAGAAGAGATTTAAGA
TGTTGTTATGAATTTCTTTATTGGTTTCCAATGTCTACATCCTATATAAATAGAGTAAAA
CCGTTTCATTTTAAGAGAAAAAATGATAGAAAAAACCTTTATTGTGGGGAAAGATGCAGC
CCTTGAAGAAAGCATCGAAAGATTCCAGACTAAGTTGAAAGAATTAGGATTTAATATTGA
GGAGGCTTCTTGGCTTAATCCTGTACCAAATGTATGGTCAGTACATATTCGTGATGTTGA
TTGTCCACAATGTTTTTCAAATGGTAAAGGAGCAAGTAAGAAAGCAGCTCTTGCTTCCGC
ATTGGGGGAGTATTTTGAGCGTTTATCGACTAATTATTTTTGGGCTGATTTTTATTTAGG
AAGGGAAATTGCTGAAGGTGAATTTGTTCACTATCCAAATGAAAAATGGTTTCCTATTGA
AAATGAAACGGAATTACCTGAAGGAATATTGGATCCATTTCTACATGACTATTTTAATCC
CAATGGAGAATTGACACCAGAATTTCTGGTAGATCTACAGTCTAGCAATTCAGAACGAGG
AATAGTTGCATTACCTTATATTCGTCAGTCTGATGGTCATACGGTATATATTCCACAAAG
CATTATTGGAAATTTATTTGTATCTAACGGGATGTCAGCTGGCAATACTAAGAATGAAGC
CAGAGTGCAGGGACTATCGGAAGTATTTGAACGCTTTATCAAAAATCGTATTATCACTGA
AGCAATCAGCTTGCCTGAAATTCCGCAGTGTATTATTGATGGTAGTGTGATAAAAACGCC
TATGAATAGATTCTATTTATAGGCGTTTGACTTTCTATTTCATTCTAGTATCTAAGGATG
ATGTTGGGATAAATTTAGTATCCTATCTTTCATACAATGAGCTATTTCTGTTAAATATTT
TTCTTAAAAAGAGGAAAATATGTTTATTGAGGACTTAAATTGCAAAACCAAAGGCATAGA
ATGCAACTAATGCAATAGCAATAGCTACTGTACCAACGTTCAATTTGTTAAATTCGCCTG
AAATGGTACGTCCAATCACTAAGGTTGCAAAACCTAACATAATACCTGTTACGATATTTG
CAGTTAAAACAATAAACACAGCACAAACTAAGCCTGACATTGCACCGATAAAGTCATCAA
AGTCTAATTTAGACACATTGCTCAACATTAATAAACCAACGTACATTAATGCAGGGGCAG
TAGCATAACCTGGAACTAAAAATGCGAGTGGTTGGAAGAAAAGCATTAATAAGAACAACA
CGCCAACAACGACCGCAGTCAAACCTGTTTTACCACCAACAGCTGTTCCTGCTGCTGATT
CAATATATACTGCTGCAGGCGCGGTACCAAATAAACCTGAAAGTACACTACTTAATGAAT
CTGAAGTAAGTGCTTTATCACCGTTGATAATTTGCCCATCTTTATCTAGTAAATTTGCTT
GACCTGCTACAGCACGAATGGTACCTGTTGCGTCAAAAATGGCAGTCATTACTAAGGCAA
AGACCACAGGTAAAATGGCTGCATTCAATGCGCCGACAATATCTAAATTTAAGAATTGAG
AATTTTCACCAAAGGTCGGTAATTTGAATACTTCACCGCCAAATTTTACATTCGGATCGA
AAATTAAACCGATGATTGTAATTGCAATGATAACCCAAAGAATAGAACCTTTAATTTGTA
AACGCTCTAAACCAATGATAGCAGCTAAACCAATTAAAGACATCATTACAGGAAAAGAAG
TGAACTCACCCATTTTTACCGGTAAACCCGCTTGGTTGCTGACAACTAAACCAACGCCAC
TTGCTGCAATCAATAAAAGGAATAAGCCGATTCCAATTCCAGCGCCGTGAGCAATACTAG
ATGGCAGATTACGCAAAATCCACGCGCGGATACCTGTTACAGAAACAATGGTAAATAAAA
CACCCATAAGGAAGATTGCACCTAATGCAACAGGAATACTAATGCCTTGACCTAGCACTA
AACTGAATGCAGTAAAAGCTGTTAATGAGATAGCACAACCAATCGCCATTGGAGCATTTG
CCCATAAGCCAATTAGAATTGAACCTAAACCAGCAACCAAACAGGTTGCAATAAATACTG
AATCAGCAGGAAAGCCGGCTGCACTTAACATATTTGGCACAACGATAACGGAGTAAACCA
TTGCAAGGAAAGTAGTTAAACCGGCAATAACCTCTTGACGAACGTTAGAACTACGTTCTG
CCAGTTGAAAACGAGAAAGAAGAGACATAATGGAAAAAACCTCAAGAAATATATAGTATG
ATTAAAGGGTCGAGGATTCTACACAAAGATAAACCAAAAAGCAATCGTTTGCGCTGCCAG
TGTTGAAAATATTTAGGTTGAGTGCTATAAGAAACATATAGGTTATCTAATGTATTTAAA
GTGCAAAAATAAGAGCATTAGCGTTTATTAATATCTCCTAATAAGCCTGCATAATGGATC
GTTTTAGGGCTCGATTCTAATGCAATTTTGAGAGCCATTGTCAATGGAACAGAAAGTAGC
ATTCCTACTGTACCGAGTAACCATCCCCAGAAAAGTAGTGACAAGAATACAATGAGAGTT
GAGAGACCAAGGGTTCTCCCCATCATTCTAGGTTCTAGAATATTGCTAATTACCATATTG
ATTGCAATGATACCGACGGATACTCCCAATCCAACAGAAAAACCATTCAATAGAAATGCT
TGTACAGCAATAGGTACACCAGCAATGATTGAACCTATGTTTGGAATATAGTTGAGTAGG
AAGCTTAATGTGCCCCATAATACAGCATATTGTACATCAGCTATTTCAAGTAACACCCAA
ATAGATATTCCAGTAAGCAGGCTTACAATCGTTTTTATGCCAAGATAGCTAATAACTCCC
TGTAATACTCGGTTGATATGGCTTTCTTCCGATTCCACATCTTTATTGCCTCTAAGAGCC
ACGATAAGTTTATGTTTAGCGGTTGGAGCCTCAAATAACATGAACACAACGACTAATAAG
AGTACAAAAATATTTGTAACGACACCTGAGAAGCTAAGTAATAAGCGACTAACAAAGTTC
ATAATAATGCTTGGGTCTAGCTGTTCTTGGATCTGTTCACGAGATATTGAAACCGGGATA
TTCCAGTTATCAACAAGGAGCATTGCGGCAGCAATACGTTCAGATAGAAGAATTTTGTAT
TGTGGAATTGATGCAGTAAATTCTTGTACTGTACTGTTGATTAGTCCTGCCAGAAAAAAG
AATCCAAGTAAAAATAGAATAAAGAGTATAGTGATTGCCAGCCACAAAGGGACTTTATGA
GAGGTTAGATATTTGATAATAGGAGAACAAATAATTGCAATAAAAAGAGATAATAAGAAA
GGAATAACGATCTCAACGGATAATTTAATACCCGCCAAAATAATTACAAGAGCAGCAGTA
GCTACCAGAATCTGAGTTAAAGAAGAATTTTGTTCCATATCTACGAGAATATATTGCTAT
GTGATTGAGTGATGGTATATCAAATGTTTGTATTTTTAGATCCGACTATGTTAATAGCTA
GTGATTACTTCTTTCAACAACTCCACCGCCAAGAACGCTAAGCTAAAACGCTGTTCATCA
GCCACTGTCCAGAATTGTAGTGCGTTTTCATTTTTATTGAGTAGTTGGCTAATCTGTAAG
AGATTCGTTTCTTCATCTTCACCATTTTTAACAGGGGTAATTACATTATCAGAGTTAAAT
TTTACCCACGCTTGTTGTTGCCACTGCTCACTTAATGCGGTTGCATCTAAAGCATACTCA
GATTGCGCCCTGATCATCTGTGAAATACCATAGAAAACAGGCACTTGCACGGAATGGAAA
GTCACACTAGCGGTTAGATTTGGCAGAACTTTTGCAAGTTGTAACTCGAAGGCACGAGAA
AACGGCAGGTGTTTTTCATCACCTTGCACATTTGCAGGCACGGCATCAAACGCCACACGT
GGTTTTTTATCATCAAGGGGAATACCGTTTAACAACTGGGCGGTTTGTCCTGCTAACTCA
CGCACTTTTTCATCACCAAAATAGGCCGATGGCAATAGTGATGTGACAAAAATATGTTGA
ATAGGCTGATCCAACAATGGCTTTAAGGCGAGTGCTAATTGGCTGATTTGTGGATTTGCT
AAAGCAACAATATTTCGCTCACGCATATTGGCGATCATTTCGTTGTTTACACTTGGCACA
ATCACTGGCACATTGCCGATTAATGCAGAAATGCCGTAAAGATCTAAAATCACACAGCCT
GCTTGTACCGCTTGAGCCAGCAATTCTGCATTTGCCATTTTGCCTGCAAAGAGAACGTGA
CTAAATTGCGACCAATCGACATCTTCAACAGCGATTTGCTCAACAGCTTTTGCACCGAAA
CGCAGAGAATGTTCTTCACCAAAACTTTCCAATTCAACGGCTGAAATTTGTTCAAAATCT
AAACTACTTTGCTCTAAAGCTTCTAATAATTTCTCGGCTAATAAAAAATCTGCTGCAATT
GCTAAACGAATGTTTGCCATTTTGTTTCTCTCTCGTCAAAATAAAGACTAATTTTACTCT
TTTTTATCGCGATTGCGAAAGGAAAAATAGACCTCAGATATTGATTTTTGAATCTCATTA
TATGTCGTGAATCTTTGATATGTATCATTATGAAATTTATCATTATTTCAACCACTTATC
TTCATCTTGCTTACGCTCAAATTCCGCTTCAAAAGTCGTATTATTTTGAGAGGAAGTCCT
GTTCATTGAACCAAAGGACATAAATTTCACACGGCTTGCAAAGAGTTTCATAAAAATTGC
CTGTAGCAATTGGCGAGTGATGGGCAAAAGAAGTAGCAAAGCGACAATATCACTTAGAAA
ACCTGGAATAATCAACAATACCCCTGCGATTGCAAAAAAGATCGAAGAGGTGACCGCTTG
CGCCGGGATCTTTCCTTGTGCGATCTCTTGGCGGATCTGCATTATGGTCATTATTCCTCT
TAATTTCACTAACCACAAACCGACCGCAGAAATAGTGATCATTAATAAAATCAAGGGTAA
AACCCCAATAGCAGAGCCGACGCTTACTAACAGAGAGATTTCAATGTAGATGTATAAAAA
TAGCCCAGCTAAAAAGAGAAGTAATGGCATAGAAATTTCCTTATAGAAGTTAATCGCCGA
TTAGATAGTGATAATTTGAACATTTTCAACCCTAGCCCCCCACAACTCAAGTAAATTTAA
TCTATTTAAAGCTAATCGTTTGCTTTTTTCATCTAGAGATAAAAAATTCATTTGTTTTAT
GCAAAAAATATGCTATTTATATAGCCATTCAGCTTTTATTGATAAATGAAAATGACATTA
CGTTCTCTTGTTAGCCTGATTATTATTAACCTCGTGGTGATTATTATCACCGCGGGGGTT
AAGTTGGCTCGCAATTAGAATTGTATAATGAGATCCACAAACCCTCGCTAGTTTTAGTGA
GGGTTTTTTATTGCATAAAAGCCTTAACTAAATAGCGACACAACATTAAAAGGTAATTTA
TGAACGGTGCAAATTTAGTCGTTGAGTGTTTGAAAGCTCACGGCGTCACTTCTCTTTTTG
GCTATCCAGGTGGGGCAATTATGCCTGTCTATGATGCGATTTACGATTCAGGTTTAGATC
ATCTACTTTGTCGCAACGAGCAAGGTGCTGCAATGGCTGCTATCGGTTATGCTCGAGCAA
CAGGCAAAACAGGTGTTTGTATTGCAACTTCAGGCCCCGGTGCAACCAACCTAGTCACAG
GCTTAGGCGATGCATTAATGGACTCTATTCCTATCGTGGCAATCACAGGGCAAGTGGCTT
CAGCCTTTATCGGTACAGACGCTTTCCAAGAAGCAGATGTATTAGGCTTATCCCTTGCTT
GTACCAAACACAGTTTCATCGTGCAAAACATTGATGAACTACCTGAAATTATCGCCAAAG
CATTCCAAATTGCACAAAGTGGTCGCCCTGGTCCTGTGCTTGTTGATATTCCTAAAGATG
TGCAATTCGCCCCGACATCACTTTCCCCTATCGTCTATGAAAAAGTGGCGGCTAAGGCAC
AAAATCCAACCGCACTTGAACAAGCCAAAGCCCTGTTAGCTCAGGCAAAACGCCCTGTAC
TTTATGTCGGAGGTGGTGTAGGTATGGCAGGTGGAGTGCAAGCGGTCAGATCTTTCCTAG
AAATTGCCAATGTGCCCTCTGTTTCCACATTAAAAGGCTTAGGCACAATTCCGCCACAAC
ACCCACTCTATATGGGAATGATCGGTATGCACGGCACAAAAGCAGCGAACTATGCGGTAC
AAGAATGTGATTTACTCATCGCTTGTGGGGCAAGATTTGACGACCGTGTGACAGGCAAAC
TTGATACCTTCGCACCGCACGCTAAAGTTATTCATATTGATATTGATGTGGCTGAAATCA
ACAAGCTACGCAAAGCAGATGTGGCATTGCAGGGAGATTTAATCGAGGCAGTGACCGCAC
TTACTCAACCGCTAGAGATCGAAAACTGGCGAGCTGATGTGCGTAAACTGAAAGCAGATT
TTGATTTTACTTATCAAGAAAATGCAGGCGAAGGCGAAATCGATCCTTGGGCATTGTTAC
ACACCCTGTCGCAACGCAAACCTCAAAATGCGATTATTACTACTGATGTTGGTCAGCACC
AAATGTTGTCAGCACAACATATGCAGCATTATGCCCCTGAAAACTACATCACTTCTGCTG
GGTTCGGCACAATGGGATTTGGTCTGCCAGCAGCGGCGGGTGCGGTCAAAGCTCGCCCAA
CGGATCCAACCATTGTGATTACGGGGGACGGCTCTTTTATGATGAATGTCCAAGAACTTG
GCTCAATCAAACGTGGCAATTTACCTGTCAAAATTCTGTTACTCGACAACCAACGTTTAG
GCATGGTGCGTCAATGGCAATCACTCTTTTTCCACGGCCGCCACAGCCAAACCATTTTAG
ATGACAACCCAGACTTCGTAATGCTAGCTAACGCTTTTGATATTCCAGCAGAACGCATTG
AAAAAGCAGGGGAAGTTTCAGCTGCATTAGACCGCTTGCTCAACAGCAAAGGGGCGTATT
TATTGCACGTTTGTATCCCAAATGAAGAAAATGTATGGCCGCTCGTTCCGCCAAATGCGT
GTAATACAGATATGTTAGATGAAGACATCGGGGTTTAAGGAGAAGAAAAATGCAACAATA
TCAATTCGTTATCAAAGCTAATAAACGCCCTGAAACCCTTGAGCGTTTACTCAGAGTAAT
CCGCCACCGTGGGTTTGAAGTGCTGTCACTCAATGTAGAAAATAATGGCTCGGAAATTAC
GTTAAATGTCACTGTTCAGAGTGAAAGAGCGGTAGAATTATTGTTTAATCAGTTGGTGAA
ATTGCCGGATGTGATAACTCTCTCGTAGATGATATAAGGGAAAAACTATGTAGATCTTAA
AACGCTTTTTCTGTTACTACTTGATTTTATGTTTTATGACCGCTTGTACTAAAACAGAGT
ATCAAGATGAAAATACCAAAACAGAAACAATCCGAGCATTTTTTATTGCTGATAATAAAT
TATATGTTGTCGGAGATTTGCATAGTTATCAATTTGAAAGCGGTGATAAGGATAATGCTG
ATTATAAAACACGAAAAAACACTGAGTTTATCCGCTTGCTTCAATCTGAAAAAATGAAAT
CTGTTACTAAAGCGGAGATTATTTATATTAGAAATCAAGTAAACACCCCTAATGTTGAGT
TTAGGGTAAAACTCACTTCTGTGCGTGATAATAAATCGTCAGATCAGTTTTATGACATTT
ATGGAAAGTTGATCAAAATTGAAAACCATGATGCAGTCCTAAGTAAAGCCAAATTAGCAC
AGCCATTACAAACCAAATTTGTAGCATATTCAGAAAAAACAACTTTAGATAGTGAAGCTA
CTGGACTAGCTCTTGTTTGGGGAATGGTAGGTGTTGTTTTCATTCCTCTTTACATTATCT
TTTCACCGCTTGTATTGATAAATAAAATAACGGATTAATGTGATGGAAGGGAAGAAATTC
GATAAATAATCCATACAACAAGCGGTCTGATTCGGCAAAAAATGTGTAATAGACAAATTT
GTTGCTAAAAGTGGCTTAAAGCCTTATAGTACAAGGCTTTAAGCCCTCTTTTTGAAATAT
GAAGAAAAAACTGCCCATTTTGCCAAAGTCTGAAAATAAAGAATATAGCAATGATTAAGC
AAAAAGCCCCCGTGGGATTTCCACGGGGTTATGAATGTGCTTTCAAGTGATTGTTTATTA
TATTACTATTAGAAATAGTACTTCGCGCCAATATTTCCTTCTTTGTAATAGGATTTCATT
GGGTTATTCCATAATCTATAATAAGCGATGTTAGCATAAATATTGAAGTTTTCAGTAAGA
TAATACCCCATACCTAAACTAGTTTTAAATTCATATTTTGGCAATCTCATTCCATATAAT
TTTGTTTCAGTACTAGAAACAATATATTTTCCACTTAACATATTATTCATACTGTTCTTA
TTATAAAGATAAGAAACATCTAGATTTATATTAAGTTTTTCAGATAATGATTGATTTAAT
CTTAAGCCCAATTCATATCCATAATGGGTTTTATGATATTTATCAATACTTAATGCTAAA
TCTTCTTTTTCATTGATGGAATCTTGTTTTAAGCGGTTAATATGTAAAGCAATATATGGA
TTAAATCTTAATTTTTCATATTGCAGATTTAATCCTGTTTCATTATAAAACGAATAATTT
CGTAATTTTAAATTAGCTTTAATTGCCTGCGTTCCATTAGGCAATAACAATGTTCTGTCT
AATTTTCCTTTAATATCCGTGAAACTGATTTGGTTGAGATAATACCATTTATTCCAATCA
TATTTTCCATATAAGGTGAGGCTGTGTTGTTTTAAATCTACTTTTCCAACTTGTTGATCT
TTACTAGATAAAGGAGATAATTTTTGATGAACTCGTTGTAACCCCATACCAAACGTAAAG
GCATTAAATTGTTTATCTATACCAACTAATTGTGAATCTGCACTATTTTTCAAATTGGCA
AATCCAAAATTATCATTCTGATAAAGTTTTAAATTCTGTGTAGCTAACTGGGTATAAATA
TGATAAGGCTTAATATCTTGAATATTTAAAAATTGCTGTTTAGCAATTTGTCTATTCAAG
GTTTTAATACTATTTAATGCTACCTGATGTACTGCGGGATATATTTCGCCACTTAAAGAA
TCTACCGCAGAAGCTACCGCTTGTGGTTTAGCATTAATAAAAGATAATGCTGCGCTTCTA
AGATTTCCATTTGTATTTCCTGAATCACTCGCCCTATCTAAAATAAGATCTAGACTTCTT
GCAGTATAGACATTTTTTAATGAACTTTCATTAGCTGCATTTAATACAAATTCTGTATCA
TTTCGTTTATAGGTTGCAATAATTTCTTTATTATTCCCCTCTTTTAATTTAATTTCTTTT
AAATCAATATAAGGGTTAGCCCGATCCGATATTTTGTAATCTCCATTATAATTTTGGATA
GGATTTTGAGACTCAATAATAGTTTTAGTTTGAGGATCTCTTGGAACTACTTCATTAATA
TTTTCGACATCGGCTACAATATAGGAACCTTGTAAATTAACTGTTCCATTTACTTTTAAT
TTAGATTTATCTATATCAATAACCGTTCTGGCATTATTTGAAGTGGTATAATTACCATCA
ATAATTAATCCTTTTCCATAAACTTCCAAGGAACCTTTATTATCTACATTTTTTACTATT
TTAACTTCTGTTTGAGGAGTATTTAAATTTTTCGTTAATAATGTTCCCTGTGATTGAATT
TCTACCACAGATTGTGTTAATTCATTTCCAATTACCAAAGTTCCGTTTTCGATAACTGTA
TTTCCACTATAAGAATTTGAACCCGTGAGATAAAGTGTTCCAGTACCTTGTTTTTTAAAT
CCGGCGTCACCTTTAATATTATTGGACCAAGTATATTTAGTGCGGTCAGTATGATGTTTA
TAATCTAATTTTGCTACGACGTGGGTTTTATTATCATTGGTTAAAAGCTTTGTATCAAAT
CTAGCAGGTCCGTTTAATGCTCTATCTTGATTTAAAACACCCCAACCAACACGTTCGTTA
GGTTCTTCAGTAACTTCACTTGAACCCAATTTATTTGCGGTAGATAATATAGTTTGGGTC
ACTAAATGATGATCCATCCAATCAAATTTTTCCCAAACATTAGCCACGGCAGCAGTAACA
ACAGGTGTAGCAAAAGAGGTTCCTTCTGTTCGTACTTTATCACCAAATAAGTACCACTCG
CCGGGAGCTGCAATACCCCAGTTTTTGGCATCTTTACCAATCTGACTTGCATATTCCATC
ACTCCACTATTTTGTGGGTTTATTGAAGTTACAACAATCCAGCCTTTTCTTGCTCCATCT
CGTATTACAGGCACATGCCCCTCTATGGTTGCATATTCACTTCGTCCAGTTTTTTTATCT
CTGCCATCATTACCTGATGCCCATACAAAAATACTGTCTCTTTCTGCCATTTCAGCTAAT
TGTTTATACAGATGTAAATCTGATAATTGTTTCCACCCTTTTCCATTTACACTGTCTCTA
TGTGGATTATTACCATAAGAGTTGTTAAAAATCCTCACGCCATGTCTGTATGCTTCATCA
TAATGCTGATTAGATGCACTTACAGCTTCCATATAAGCGGATTTTGCAGTATAAGCATAA
AGCGTAGCATTTTTGTTTTTCTGATCGATAACACCAGCAACCATCGTACCATGAGAGCTT
TTATGTCCATTTGCACGTGTATATAAACCAGCATTTAAGATAATGCGATCTGAGCCATTT
TCAAATTTAAAGGCTTTGCCAAGATCATCACGCACATTATAATCCATATCAACAATCCCA
ATTTTATTGGTAAATTTTGTTTCTTGGGCGGTTTGCTGATAATTATTTTTATCTAACTTT
TCAACCTGAGGTTGAACCCAAGACTGATTATCCACAGGTTTTATTGATGGATTAGATTGT
GTAGAAGGATTATTTTCTGGAGTTGTAGATTCTGAATTATTATTTAAATTTAAAGTAACA
TCATTATTTTCTACCGAATTATTTCCTGATACATTATTTTCCGTATCAGTATTTTTATTA
TCATCACTATTTCCAGCAGATAAATTATTATTTTCTGGAGTTGTTGTAGTTAAATCTTGA
TTGAAAGAAGGCGAATCCTCGGAACTGTTTTCTTTGCCGGTTTCATTATTTTCTTGATTT
ATATTTTCTCCAGAAGAATTATCATTATGAGTAATATTATTTGTTGGATCATTATTACTC
GATATTTCATTATTAGTCGGTTCATTATTTATTGGTATTTCATTACTGTTAGTTTGGGTT
TCTGGAGCAGTTTGAATTTCAGAGCTTTGAGATTCTTTTTCCTCTTCAGCCTTTTCTTCG
GCTTCAGGCTGTTCTTCAACTTTCGGCAATTCATCAGCTTGAGGATCTTCTTCTGCTTGT
GAATTTTCCTCTGTTTGTGGATTTTCCTCTGCTCTAGGAGGTTGATTTTCAGTTTCTGTT
TGTGTTTTTTCTTTATTTTCTACTTTTGGCTCTTCTGTGATTTCTTCTTTTCTTTCCTCT
TTTACTTCCTCTTTTGCTACTTCTTGCTTATCTGTCGTCTCTGCTGTAGCTTGTTCATTG
TTAGTATTTTCCGTACTAGGTTTATCTGTAGCATTTGGACTATCCGAAGTTGTTGGGCTG
TCTGAAGTGGTTGGTTCATTTGAAGTTGTTGAACTATCAGCAGAACTTGAGCTATCTACC
TTATTTGGCTCATCAGATGGCTTTTGATTATCAGAAGTTAGCGAATTATTTGACGAGGCA
GAATCGCTAGAGCCATTTAAACGTTGATTAGTGTTGGAAGAATGAGAGGTAGTCGAGTTA
TGATTGTCTGTCTGTCTGTCTGTCTGTCTGTCTGTCAGGGAGTTTATTAAATCCATTATT
TGTAGTTCCACTACTTTCAGCACTAGAATGGCTACCTATCGACGAATTAACTGGATTTTG
TTCTTTATTATGTTGGGGAGAATTTCCGCCAGTGCCATCTTTCTTACAAGAGGATATCAA
CACAGCAGAAGATAAAAGCATAGTGGATAATATTGATTTTTTGATGTTCATAATTTGTAC
CACTTATTTAAAATAATTTATTTTATGAAACTTGGGTGGAGTAATTTCTCGCTTAATACT
CTTTATAAAGATCGTAATTAATTTTATGTAGGCGAGCATTAGCGGATAACGAAGATTACT
TTGCACCAGCCCTTATTGGGGCATTTTATCTAAAAAAATTAATTTTTTCAAAAGATAATG
TGCTATTAGTTATTTATAACTTTTAGAAATAAGAGAAACGCCAGAAACAGCGTTGAAAAA
TCCCTCTCTCTCCAAATCTTAACTACACAATCCCCCCCTTTTCCGCTACAATCCCTATAA
TTTTTTGCTATATTTTAGAGAGATTTAGAATGTCAAATCCAAAAAGAAAAATACTGGTTA
CTTGTGCTTTGCCTTATGCTAACGGTGCGATCCATTTAGGGCATATGCTTGAACATATTC
AAGCGGATATTTGGGTGCGTTTTCAGCGTATGCGTGGCAACGAAATTCACTTTGTCTGTG
CTGATGATGCTCACGGCACGCCGATTATGTTGAATGCGGATAAACTCGGTATTACCCCTG
AACAGTTAATCGAAAAAGCCAAAGCCGATCACATTGCGGATTTTGCCGGTTTTAATATCA
GTTTCGATAACTACCATTCCACCCACAGCGAAGAAAACCGTGAATACACTTCTGCCATCT
ATAAAAAATTAAAAGCGAACGGTTTTATCAAAAGCAAGGTGATCTCGCAGTTGTTCGATC
CTGAAAAAAATATGTTCTTGCCTGATCGCTTTGTTAAAGGTACTTGTCCGAAATGTAAAG
CGGAAGATCAGTACGGCGATAACTGTGAAGTCTGTGCTTCTACTTATAGCCCGATGGATT
TAATCAATCCACGCTCGGTAGTATCAGGCTCTACCCCTGTGGTAAAACAGTCGGAACACT
TTTTCTTTGACCTACCAAGTTTTGAAGAAATGCTGAAAGCGTGGACACGCTCTGGCTCGC
TTCAACCTGAAATTGCCAATAAAGTGCAAGAGTGGTTTGAGAGCGGTTTACAGCAATGGG
ACATCAGCCGTGATGCGCCTTACTTTGGCTTTGAAATTCCAGATAGCGAAAACAAATTCT
TCTATGTTTGGCTTGATGCCCCTATCGGCTATATGGCCTCGTTTAAAAATCTTTGCGACC
GCACGGGCTTGAACTTTGATGATTTCTGGAAAAAAGAGAGTGATGCCGAGTTGTATCACT
TTATCGGTAAAGACATTGTTTACTTCCACAGTCTATTCTGGCCTGCAATGTTAGAAGGAA
GCGAATACCGCAAACCAACAAACGTCTTTGCACACGGTTATGTGACGGTGGACGGGCAGA
AAATGTCAAAATCCCGTGGTACTTTCATTCAAGCCAGTACTTATTTGAAACATATCGATC
CTGAATGTTTGCGTTATTACTATGCCGCGAAACTGAACGACCGCATTGAAGATCTCGATT
TCAATTTAGAAGATTTTGTACAACGGGTAAACAGCGACATCGTCAATAAATTAGTCAATT
TGGCTTCTCGTACCGCAGGTTTCATCACAAAACGCTTTGAAGGCAAACTCGCTTCAACAT
TAGAAAATCAAGCGCTTTTTGATGAATTTGTTGCACAATCGGAGCAGATCGCCACTTATT
TTGAAACGCGTGAATACAACAAAGCGATCCGTGAAATTATGGCATTAACGGATAAAGCTA
ATAAATACATTGACGACAAAGCCCCTTGGGTAATTGCCAAAGAAGAAGGCAAAGATGCCG
AATTACAAGCGGTCTGTTCAATGGGCTTAGAGCTATTCCGTGTATTAATGAGCTATCTCA
AACCAGTATTACCAAAACTCGCAGAACGTGCCGAAGCCTTTTTACAAACGGAACTGCGTT
GGGACAACATCGGTTCGCCACTATTTGCCCATAGCATTGCACCGTTTAAATCGCTCTTCT
CTCGCTTAGAGAAAAAACAGATTGACGCTGTGATTGAAGAAACCAAAGCACTTTTCGCCG
AAAGCGTAAAAGCAGAAACTGCAAAAAAAGGAAAAGAAATGACCGCTTGTGAAACCAAAG
TTGAACCGATTGCCTCTGAAATCACCATTGACGACTTCGCCAAACTCGATCTGCGTGTGG
CAAAAGTATTGAAATGTGAAGCTGTGCCGAAATCGGATAAATTGTTACGTTTTGAACTTG
ATTTAGGCGATCACACTCGCCAAGTCTTCTCTGGTATCAAAGCGGCGTACAGCCAACCTG
AAGAGCTTGAAGGCAGATTTGTGATTATGATTGCCAACCTTGCCCCACGCAAAATGTCGT
TTGGTATGTCGGAAGGTATGATTTTATCTGCTGGCACAGGCGGTGCAGATCTCTACTTGC
TCTCTGCTGATAGCGGTGTGACGGCTGGTATGCAGGTGAGATAAATTTACTCAGGGTGGG
ATTTTTCACCCTGTCTTAACTCAATAATAAGGACAACAAATGATCCAACAAACTCTCGCC
ATTATTAAACCCGATGCGACTAAACGCCATCTTATCGGTGAAATTTTAAGTTATATGGAA
AAAAATGGCTTAGCGATCAAAGCGTTAAAAATGCTTCACTTAACCAAAGAACAAGCGGAA
GGTTTTTATGCAGAACATCAAGGCAAAGACTTTTTTGATCCGCTCGTGGCATTTATGATT
TCTGAGCCTATCGTTGTTGCGGTGTTAGAAGGCGAAAATGCCGTGGAAAACTACCGCTTG
TTAATAGGGGCAACCAAACCCGAAGAACGCAAACTAGGCACTATTCGCAAAATGTTTGGT
TTAGGCTACCGTGAAAACGCAGTTCACGGCTCAGACTCTGAAACATCAGCAAAACGTGAA
ATTGCGTATTTCTTTACGCCGAGTGAGATTGTGTAAATAAAATGTAGGCGCGAATGACTT
CGCCCTGACATTCCTGCAATCATTTTGGGGCAAATGTAATTTGCTCTTACAACCTTATTT
ATAGGGGCTGATGTAGGTTGGTATACTAGCTAATCTAATACAGCCCCTAAAGTTTTATGG
TAAAAGGCTTCAAATTACCTTTTAAAATATGAATAAAATGATCTGACCTTCAAAAGTTAT
ACAGCTATTCAAAGGACTGATTTCGATATTGTATCGGACTTAGTCCTTTCGTTTGGGGTT
TTGTTTTTCTGCGAAGTAGGTACTGTGATTGATGCGAAAATGATTAAACTCAGTTACATC
AGACTTATCATAGTTTCGGTAGAAATCGGTGTAAACAATACTGCCGGGCTTCACTTGTTC
TTGAATATCGAACCTCTTAAGATGTAGACTGTTTTGCTTGATAAGCAATCACAGACGATG
GAAATAATAGGCTGCGGTAGCTTTATTTACATTTATCAACTCAGCAGCTGTTCGAGCAGT
GATATCTGCTACAAACAGCTCAATAAGTTTATTTTGTTTATACTGACTTAGATAACTTTT
GCTTATTGGGTTATCTTAACCTAAATAGGGATTTTAGTCGTTATCTAGGAGAGACCTATA
AATTTATTAGGAGGAAGTTTCTCACCCTGCCTTAACTTGAATATAAGGATAACCAATGAT
CTAAAAAACTCTCGCCATTATTAAACCCGAAGTGTCTATCTCCATTCTATTAATGTAAGC
GACTTACACCTTCGGCAAAAACAATCTCAACACCAACAGTGCGTACATTACTTTTGCTAA
AGCAAAGGTCAGAGCAAATAAGATCACGGCAAGGGATTGTTCCCATAGGGGGATAGGATC
TTCAAGGCTGGTGTATTCATCAAAAGCCAACATTAGTGAAAATGAAAAAAGGCTGTAAAT
GAACATTATTACCCCTGAGAAAAAGGCAATTTGAATGATGTTTCGTTGGTGATACTGTTG
TTTGTAGCTGACTAATGCAAATAGAAAAGCTGGGACGGTAAATAAGACAAAAACAACCAA
CATTCCCCCTTGGCTAAATTCGCTAAAAAGGGGTAATAGGGCAGAGCCGAGTAACTGGGT
AAGTAGTGGATAAATCCATAAAATGTGTAGGCTAGTTTTTTGCATTGAGGTATTCTCTTA
ATAAAAATAAGGCGGATAAATTGCGTGTTTCGGCAAAATTAGGGTCGGCAAGCAGTTCGT
CAATTTTGTTTAATGGATAATAGATGATGTCAAGTGGCTCTGGTTCATCACCTTCTAGCT
GTGATGGGTAAAGATCTTGTGCCACAAAAAGGTGCATTAAACCATACATATGGCTAGGTC
CACTATATAATGAACGTAGTGGTTCGATTGTTTTTGCTCCAAAGCCTATTTCTTCTTGTA
ATTCTCGATTTGCACTCAGTGCAGGATCTTCTCCACTATCCACAATGCCTTTAGGGAAGG
TGAGTTCATAGCGTTCAGGCCCTACGGCATATTCTTTTACCAAGATGAGTTGATCTTGGT
AGATCGGCACGACCATTACGGAAGAACGGCGTTGTGGAGTTAGACGTTCGTAAGTACGTT
CTTCGCCATTTGAAAAACGTAAATCGACGGATTGCACTTCAAATATACGTGTTTTGGCAA
TCACTGAAACAGATTTGATTTCAGGCAGTTGTTTTGACATAAAATTTCTCAACAAGAATA
GATTTGCGATATTCTAGACTATTCATTCTCAACCAACAACCAAATAAACACTCCAAAGCA
ATAATGCATAACGAATAGCTTTGCCTAATACGATGAAACATAGGCTTTTCCAAAAATCAA
AACGTAACCAACCTGCGACACCACAAAAGAGATCGCCCACAATAGGTAGCCAGCTAAACA
GTAACACCCAAACGCCGTATTGTTGGCTAAATTTAAGTGCAAATCGAATACGTTGATTTT
GCTGTTCGTGATAGTTTGGGGGTGGAAAAAGTTTTGCTAGAAAATAGGTTGTTAGGCTAC
CTAAGCTGTTGCCTAATGTGGCACTGATAAACAATCCATATAAGGAATGGTTGTTCGCAA
AGGCTTGTGTAGCAAAGGTGCTGAAGATGATTTCTGAGTTGCCAGGCAGTAGCGTAGAAC
TTAAAAAACTGCTGGCAAACATAATTAAACATTGATTTTCTTTGTCAAGGAAAATCCCAA
GTAAAGCGGTCAAATAATCGGACATTTTTGTAACTGTTCTGTTAAATTTGTGTTTTGTTA
AATTTTAATCAATGTTAAAACTTGATGTGGATCAAGAAATAATTCTACTTTATTCCGTTT
ATGTTGAAAATTTATTTGATGATCACTTCAACAGGTCTATAATTCTCAACAAATTTTGTA
AATTTTCAAATTTTCATTTAAGGATAGTGATGTTTTCTCCAGCAGAGATGGCTAAAATCG
CCGAAGATGGTGCGGTTTATAAAGCGACAAAAAATCAATTTTATTCTTTCATTTCAGCAA
TTACCGCAGGTGCTTATATTTCAATTGCCTTTGTGTTTTATGCAACAACACAAGTCGGTG
CAGGGGAACTGCCGTGGGGCGTTGCAAAACTGATCGGCGGTGTTGTGTTCTCTCTTGGCA
TTATAATGTGTGTTGTTTTCGGGGCTGAACTTTTTACTTCTACGACAATGACCATTGTAG
CTAAAGCAAGTAAGCGAATTAGTTTGGCTCAGATGTTTAAAAACTGGTTTGTTGTTTACG
GCGGTAATTTCATCGGTGCGACCTTTATTGTGCTGTTAGTGTGGTTTAGCGGTGAAATTA
TGGCTGCAAATGGGCAGTGGGGCTTGACTATTTTAAAAACAGTCCAACATAAGCTCCATC
ATACTTGGATTGAAGCATTCAGCTTGGGGATTTTCTGTAATCTGATGGTCTGTATTGCGG
TATGGATGGCGTATGCAGGTAAGAGCCTGACGGATAAAGCGTTCATTATGATTTTGCCGA
TAGCAATGTTTGTGGCATCTGGATTTGAACACTGTGTGGCGAATATGTTTATGATCCCAA
TGGGCGTGTTAATTCACGGCTCTGCAAGCCCTGAATTTTGGACAGCGATAGGGGTTGATC
CTAGTCAATTCGCTGATTTAACAATGGCAAATTTTGTGGTGAAAAATTTAATTCCAGCGA
CCTTAGGTAACATTGTTGGTGGTGCATTTTTTATCGGTATGGTGCAGTGGTTTTTGCATC
TAAAAAAACATTAATTCAAAACTTGTAAGCGGTCACTTTTCGCAGTGTTTTTGCAAAATC
GCACCGCTTGCGTTCCAATTTATTACATTAACTAACGAGGACTTAAAATGACTCAACTAA
CCGAAGCTCAAAAGAAAGCGTGGGAAGGTTTTGCACCAGGTGAATGGCAAACTGATGTAA
ACGTGCGTGACTTTATCCAAAAAAACTATACGCCGTATGAAGGTGACGAATCTTTCTTAG
CAGATGCAACCGAAGCAACTACAACGCTTTGGGCAGATGTGATGGAAAAAATCAAAGTGG
AAAACAAAACCCACGAACCGTATGACATTGATTGCGATATTCCATCAACCATCACTTCAC
ACGCACCAGGTTATATCAACAAAGATTTAGAGAAAATAGTAGGTCTTCAAACAGATGCAC
CATTAAAACGTGCAATTATGCCGTTTGGCGGTATCAATATGGTGAAAGGCTCTTGTAAAG
TTTATCGCCGTGAATTAAATCCAGAAGTAGAGAAAATCTTTACTGAATATCGTAAAACCC
ACAACCAAGGTGTATTCGATGTTTATACTCCAGACATTTTACGTTGCCGTAAATCAGGCG
TAATTACAGGTCTTCCTGATGCTTACGGTCGTGGTCGTATTATCGGTGACTATCGTCGTA
TGGCTCTTTACGGTGCTGACTTCTTAATGAAAGATAAAGTAAAACAGTTTACCTCTTTAC
AAGAGAAGTTAGAGCGTGGCGAAGATATTCAAGCGACAATCCAATTACGCGAAGAAATCG
CAGAACAACACCGTGCTTTAGGCAAAATGAAAGAAATGGCAGCATCTTATGGCTTTGACA
TTTCAAACCCAGCAACTAACGCACAAGAAGCGGTACAATGGGTTTACTTTGCTTACCTTG
CAGCAGTGAAATCACAAAACGGTGCAGCAATGTCTTTCGGTCGTGTTTCAACCTTCTTAG
ATATTTATATTGAACGTGACCTAAAAGCAGGCAAAATCACTGAAAAAGAAGCTCAAGAAT
TAATGGATCACTTAGTAATGAAACTCCGTATGGTTCGTTTCTTACGTACCCCAGAGTACG
ATCAATTATTCTCAGGCGACCCAATGTGGGCAACAGAAACTTTCGCAGGTATGGGCTTAG
ATGGTCGTACATTAGTAACCAAAAACAGCTTCCGTCTATTACACACCCTTTACACAATGG
GTCCATCACCGGAACCAAACTTAACAATCCTTTGGTCTGAAAGTTTACCAGATGGTTTCA
AACGCTATGCAGCGAAAGTGTCTATCGAAACTTCATCTGTTCAGTACGAAAATGACGACT
TAATGCGTCCAGATTTCCAAAACGATGACTATGCGATTGCCTGCTGTGTAAGCCCGATGA
TCGTAGGTAAAATGATGCAGTTCTTCGGTGCTCGTGCAAACTTAGCGAAAACCTTACTAT
ACGCAATCAATGGTGGTGTTGATGAGAAATCAGGTGACCAAGTTGGACCGAAAACTGAGC
CAATTATGTCTGAATACTTAGATTACGATGATGTAATGACCCGTTTAGACAGCTTTATGG
ACTGGTTAGCGAAACAATATGTCACAGCGTTAAACATCATTCACTTTATGCACGACAAAT
ATGCTTATGAAGCAGCATTAATGGCGTTGCACGATCGTGATGTATTCCGCACAATGGCGT
GTGGTATCGCTGGTCTTTCTGTTGCAGCAGACTCACTCTCTGCAATCAAATATGCGAAAG
TAAAACCAATCCGTGGCGACATCGAAATCAAAAATAAAGCAGGCGAAGTGGTTGGCGTAG
CGAAAAACGTAGCACTTGACTTTGAAATTGAAGGTGAATACCCACAATTCGGTAACAACG
ATAACCGTGTAGATGACATTGCAGTTGATTTAGTTGAACGCTTTATGAAGAAAATTCAGA
AGCTCAAAACATACCGTAATGCAACTCCAACACAGTCAGTATTAACCATTACTTCAAACG
TGGTTTACGGTAAGAAAACAGGTAACACCCCAGACGGTCGTCGTTCAGGTGCGCCATTCG
GACCAGGTGCAAACCCAATGCACGGACGTGACCAAAAAGGTGCGGTAGCGTCATTGACTT
CTGTGGCGAAATTACCATTTGCTTACGCGAAAGATGGTATCTCTTATACCTTCTCAATCG
TACCAAATGCGTTAGGTAAAGATCTTGAATCTCAAAAACGTAACCTTGCAGGCTTAATGG
ACGGTTACTTCCACCACGAATCAACCATCGAAGGTGGTCAGCACTTAAACGTAAACGTAA
TGAACCGTGAAATGTTATTAGATGCGATGGAAAATCCAGAGAAGTATCCACAATTAACAA
TCCGTGTTTCAGGTTACGCAGTGCGTTTCAACTCTTTAACTAAAGAGCAACAAATGGACG
TAATTACTCGTACTTTCACACAGTCGATGTAATTTAGTTTAAGCTAATAAGCGGTCAGAT
TTTGCAAAACTTTTGCAGAAACTGACCGCTTATTGTATCTTACGCATTAATTGCGATTAG
CAGAAATGTTTAAGGACATTTGTCCTAATCGTACTTTATTTAAAGGAAAAAGAATGACTG
TTTTAGCACGTTATCACTCTTACGAATCTTGTGGCACAGTAGATGGGCCTGGGATTCGTT
TTATTTTGTTTTTACAAGGCTGTTTAATGCGTTGTAAATATTGCCACAACCGTGACACTT
GGGATCTTGAAGGTGGGAAAGAGATCTCCGTAGAAGATCTAATGAAGGAAGTTGTGACGT
ATAAACATTTTATGAGAGCAACGGCCGGGGGCGTAACAGCATCAGGTGGCGAAGCCGTGT
TACAAATGGAATTTGTGCGTGATTGGTTTCGTGCTTGTAAAGCTGAGGGTATTGATACTT
GTTTAGATACAAATGGTTTTGTGCGGAATTATTCAGAGCTAGTCGATGAAATGCTAGATG
TAACCGATCTCGTTATGCTTGATTTAAAACAGCTGAACGAAGAAATTCATAAAGATTTTA
TCGGTGTCTCTAATAAACGTACCTTAGACTTCGCTCGTTATTTGCATAAACGTAATCAAC
GTACTTGGATCCGCTATGTGGTTGTACCAGGTTATACGGATGCCGATGAAGATATTCATT
TATTGGGTCAGTTTATTCAAGGTATGGACAACATAGAAAAAGTCGAACTTCTGCCATACC
ACCGTTTAGGCGCACATAAATGGAAAACCTTAGGGTTAGAATATGAATTAGAAGATGTGA
TGCCACCGACGAAAGAATCGTTAGAGCATATTAAAGGTATTATTGAAAGCTATGGGCATA
CGGTGAAGTATTAGCGCTTAGATGATTCTAGACCCTATCCCAAATTCTGTGTAAACACCC
ATTTCAACTTAACGGTGATCGTCTAGGCGATCACCAAAATCAATCATAAATCGATTCATC
GCCAGTTTCCAGTTCTGAATCGGCATTGTCGATTTATTATGAATGCTATAAACACTTTAA
TAATCAGCTATATATTTAGATATTTGCCTTCTGGTATGGGATCTAAAGGAGGAGAAATAT
CAATTTCTGAATCTTCAAGTGGTTTTTCTGCTTCTTTCATATTCTCTTCATTTGACTGTG
TTAAAGGCTTATCTTGTACTCTAGGCATTATTGAAGAGTCTAAGTTCTGTTTGATATCAT
TAGATACTTTGCTTGAGTCCACCACAGGATCTATTGATTCTTCATGTACTCCTATATTAT
TTTCTATATTTTGTGGTTTTTGTGTCTCTAAAACTCTAGAGATGTTTGCAATGAAGGTTT
TTTCTTCTTTATTGACAAGTTTACGCCCAATTTCTACACGAGGATCTAGCCATACTGCTA
CTACAGCATCATTAAATTCTTTGTTAAATTCTTCAGGAATAACAATATTATTTAATATGA
AATATCCTTTATTTTCTAAAGCAATGTAACTGAGAGAATCATCTTTCTTGATATTAGGTA
AAATTTTACGCAAACGATCAACCACATTATCTTGATTTTGCAGAGTGATGCCTAAATTAG
ACCAAGATCTAGCTAAAGAAATTGCAAAATCACGCCCTTCAACGGGCTTTTGATATTTTA
GAGTCAGCATTAATGGGCGTGTGCTATTAGTATAACTGCCAGTTTCAGAGAATAATGAAA
TATTATAGATTTTAAATGGTCCCCAGATATAGTCTACATCATTGATCTTTAGCCATTTGG
CAGAGAGGGAGGAATTAAACAGCAAAGTAGATATCAAAAAAAAGGTTAAGCGATACATAA
AGTAGTATTTCCATTAAAAAACAGATTTATTTCTCATTATAACGTTAAATCCATGATTAA
GACATCCTATTATTTATCATAGAAAATAAATTATAATCCTATAAAAATGGCGTGAATTGA
TCCTAAATATTGTTGGAAACTTATTGCGTTTTATTGAAATTGAGCAATCTAGTCTATTGA
ACTGTCAATAACTAGATTGCTTAGTTACGATTAGCCAGCTACCCACAATAATATAGCGAG
AATTTGAGGCAAGATAATTCGGCAGAACATCACTAATGGATATACCGTCGCATAAGAGAG
TGCTGCTGCACCATTGCCCTCTTTAATACCATTTGCAAATGCCAAAGCGGGTGGATCCGT
CATTGAACCTGCAAGCAATCCACATAGGCTTAGATAATTCAATTTACCATAAATACGAGC
AACTAACCCTGTAACAATTAATGGAACAAAAGTAATTATTGCACCATAGCCAATCCACGC
TAGACCATCATTACTTAATAAAGTATTCAGGAAGTTTCCACCAGCTTTCCAACCCACAAC
CGCAAGGAAAAGCACGATACCAATTTCTCTTAATGCCAAGTTTGCACTTGGCGGCATAAA
CCAATAGAGTTTTTTGATACTTCCTATTCTTGCTAAAATTAACGCAACTACCAACGGCCC
GCCTGCTAATCCCAATTTTAATGCAACCGGGAAACCTGGCAGATAAATTGGAATAGAGCC
TAATAACACCCCTAAGCCAATCCCAATGAAGATAGGCAACATTTGTACTTGTTGTAATTT
TTGTTGAGCGTTACCGATAATCGCCATCACAGCCTCAATATCTTCTTGGCGACCAACCAA
GTTCAACACGTCACCAAATTGCAATGTCATTTGCCCGTTAGGAACTAACTCAACCCCCGC
ACGGTTTAAGCGAGAAATCACTACATCGTATTTCCCTTTTAACATCAATTGGCGAATTTG
TTTCCCAAATACTTTTTCATTGGTAACGACAGCACGTTCTGTGCGGTACATTGTGCCTTT
TGTCGAAAGTGAAACATTCACTTCTTCACCAAGAATGAGTTGCATTTTATGCAACGCAGT
TTTTGTTCCCACAAGATGCAGAATATCGCCTATTTGGATTTGGGTATGCACTTTAGGCAC
AAACAACTCATCATTACGCTTAATACGAGAATAAACCACTTCGTGCAGTTCAAAATCAGG
AAACTCTTGAAGCATCAACCCATTCAAATTTGGATTTGTAATACGAACGTTCATCGTACT
TAATCCATCTTTTTTATTGTTGGTTGCAGAATCAAACTCATCGGCTTCTTTATCCACATT
AATTTTGAAAATAATACGGATAAGCCACATCGCTAATAGAATCCCGATAATCCCGAAAGG
ATAGGCAATTGCGTACCCCATCCCCATCACAGCTGTAATGGACTCACCGCCTAATTCCGT
CAGGATTTGTTGTCCAGCACCTAATGATGGTGTATTAGTTACCGCACCAGAGAAAATACC
CAATATCACAGGAAGAGGAACATCAAATATTTTGTGTAATAAAATCACTAAAATACCGCT
TATCCCAACAATCATCACAGCAAAAGCATTGAGCTTTAATCCTGATTGGCGTAATGAAGC
AAAGAAACCCGGACCAACTTGAATACCAATGGTATAAACAAAGAGAATCAGACCAAACTC
TTGAATAAAGTGCAAGGTATGAGCATCAAGTTTGACACCATATTGCGTCATAAAATGGGA
AACCAGTATCCCACCAAATAACACACCGCCAATACCAAGGCTTACGCCCCGCACCTTAAT
ATGCCCTATCCATAGTCCAATGACAGCAACTAAGGATAATAGGCTCACTGTTAATGCAAT
TTCGCTCATAAAAGCCTCACATAAAAATAAAATTGCTATAATTTTACCAAAATTTACATA
TAAAAAATCAGATCTAACTCAAAAAAACTACAATAAATATCTGTTTAAAAAGACATTTAT
CATTTGTTCATCAATTATTTACGCTTTTGGCAGTGTTAAATTTTTGTAATAGTGTGCAGA
TTCCAATTGAAATCATTTTATAGGAGTAATGATATGGAGCTAATCGTTTTAAACGGTTAT
CACACACTTATCGCCGCAACGCTTGTTTTGCTTCTCGGCAAAGTATTTGTAAATAAAATT
AAGTTCTTCCAAGACTTTAATATCCCAGAGGCTGTTGCCGGTGGTTTATTTATCGCTTGT
ATCATTTTTTGTCTATATAAATTCGCTGGAATTACCTTTGAATTTGAAAGCTCTTTACGT
ACAGCTTTCATGTTAGCCTTCTTCTCATCTATCGGCTTATCCGCAGATTTTTCCCGTTTG
AAACAAGGTGGAATCCCACTTGTCATTTTCCTCGTTATCGTGAGTATATTTATCCTTGTT
CAAAATGGTGTTGGCGTTGGTTTAGCTATGCTACTTGGTATTGATCCACTTGTTGGTTTA
ATTATAGGTTCTATTACTTTAACTGGCGGACACGGCACAGGTGCAACTTGGGCAACGGTT
TTTGCAGAGAAACATGGGCTTGCAGGTGCATTCTTCGTGGATGTAGTTAACTTAGGTGCA
ATTACAGCATTTATGAATTATTTAACTAGCTAAAATAGCATAGAAATCATAGAGGTTGCT
AAAATTATATAGCAACCTTTGTAGTCATGATTGTTAGTCTATTATTACCAATAAAGAGCC
AGCAATTAGATTATTTATGGAAAAAACTTAATAGAGGCTCTGGGTTCTGAATATACTCAG
ATAGTTCTTTTTTACTAGGATAACCAATATAAGGAATTTGTCCTAGTAATGGAGCATTGA
TTTTTTTGCTAAGGAGTTCAATTAATTCAGCGTAGTGACGTAGCCCAGGATTTACTCGAT
TTGCAATCCATCCGATAAGATTAACCCCACTCTGTTGAATCGCATCCGCTGTTAAAAGTG
CATGGTTAATGCAACCCTCTTTTATTCCCACAACAAGTACGACTGGCATTCTATTTTTCT
TAACCCAATCAGCAAAACTTAGGTCTTTATTAATAGGTGTTAACCAGCCATAAGTGCCTT
CAACAAGAACATTTGCATATTGTCGGTGTAAACGTTGAAGATCGTGATCCAGTTTATTAA
CAGAAATATGGCGTACTGCGTCTAGTGCTGCAAATACTGGCGTACTAGAATGGATAAAAG
AATAGCTATTAATTTCTCTATATTTTACAGGAAAAGGGCAGCTGTTCTGTATAATGAGGA
CATCACTATTGTCTTCACAGGCATAATCATCTTGATTGGGTTCTGTGGGTAAAGAATCAT
CGCCACCACACGCAATAGGCTTATAACCGACAATTGGAATTTCATATTTAGATATTGTTT
GTAATAGAGCCCTTGTAACGATAGTTTTTCCTACATTTGTATCTGTGCCTGTAATAAATA
AACAAGACATTGTATTTTCCTGTTAATGATAAGTTAAAAAATTTTTTCAAATTCTAATCT
GAAATTAAAATTAATATAATGTTTTCGATCAAATTTTCTGATAATAAAGACAATATGTTC
TAAGAAAAATGTAGTTAAAGAGAATTTAAGAGGGGATTCCCTACTCTTAAATTCAATAAT
ATATGAATACTAGGATTTTAGTAAACCAGAGGAGCCTTCCGAATAATCTTTAGGTTGATC
TTCATCTGTTTGAGGTTTATTTTCAATTTTAGGTTGTTGGAAAAACTCAATTTTTGCAGA
ATCGGATGGTAATAATGATTCTGAACCTTTTGCTAAATGGGTATAGAGTTTCTTATAGTC
TTCAGCAAGAGTCGCAAGCAATGTTGCAGATTGCTCAAAGTGTTGCTCTAATTGCTGTTT
TTGCTCGTCCAATTTTTTGGTAGTTTCTTTTAAATCGGCTTCAAGCTTGAGTTGTTTTTT
GACATTACTATTTGTTGCTCTCACAACAACATAGCTAATAATACAACCAACAATAAATGC
TGCAATAATTGCAGTCCACACGTTACCAGACCATTGTTCCATAGTTCACTCCTTTACAGT
TAGTTAGCTTGATGTAGCTGTTTTTTTATCATTTTCTCAATTTGATGAGAAGTAAAACCT
ATAAAAATTTGTTGGAATTTTGAAATATACCGCAAAAACCACTCTTTCTTAAAAAAGAAT
TAGATCTTTAGTAAATAAATCTGTATAATTTTGCCACCCTGTTTTTGTATGGTATTCCCG
CCATATAAGTTTGGTCTGAATAAGACTCGAAGGGGTCAGATTCTACCGTATTAATAGGTA
ATATCCATTAGGATATTGGGTTTAAACTTTAAATTTTGGTATTTAATTAATGAAAACTTT
TGTAGCAAAACCAGAAACAGTTAAACGTGACTGGTATGTAGTAGATGCGACAGGTAAAAC
TTTAGGTCGTTTAGCTACTGAATTAGCACATCGTCTTCGTGGTAAACACAAGGCTGAGTA
CACTCCACACGTTGATACAGGTGATTACATCATCGTTATCAATGCGGAAAAAGTAGCGGT
AACAGGCAAAAAAGAAACTGATAAAATCTACTACTGGCACACTGGCTATGTAGGTGGCAT
TAAAGATGCAACCTTCAAAGAAATGATTGCTCGTCGTCCAGAAGCAGTGATTGAAATTGC
GGTTAAAGGTATGTTGCCAAAAGGTCCATTAGGCCGTGCAATGTTCCGTAAATTAAAAGT
GTATGCAGGTAACGAACACAACCACGCAGCACAACAACCACAAGTTTTAGATATCTAATC
ACGGAGCATAAAAATGACAGCAGCAAATCAAAACTACGGCACAGGTCGCCGCAAAAGCTC
TTCAGCTCGTGTATTTATCAAACCGGGCAATGGTAACATCACCATTAACCAACGTTCTTT
AGAAGTTTACTTCGGTCGCGAAACAGCTCGCATGATCGTTCGTCAACCATTAGAATTAGT
TGAGTTAACAGATAAATTAGACTTATACATCACTGTTAAAGGTGGTGGTATTTCTGGTCA
AGCAGGTGCAATCCGTCACGGTATTACTCGTGCATTGATCGAATACGACGAAACTTTACG
TCCAGCGTTACGTGCTGCGGGCTTTGTTACCCGTGATGCTCGTCGTGTTGAACGTAAAAA
AGTGGGTTTACACAAAGCACGTCGTCGTCCACAATACTCAAAACGTTAGTATTACAATTT
TATATATCCTCTCTATTAAGAGAGGATATTTTCTATGGGCTCTTTTTAGTATGATGTATC
TGTTTAGAGCATAGCATATATAGATATAGTGTTATGTTTAGACACTACTAGAGATTGATA
AGATTAGCAACAATATATTGTCAATCTTCTCCCGTCATTCCTGATTAAAGCTCAATTCTT
CAATCGCCTTTAAACATTTTTGTTTTCTATTCTCTGTTTCTTGTATCTTTATTGAGAGCA
TATGCCTATACTCAGGGTAATGGTAATTTTGTTCAATGAGCCATGAGAGTTTTTCATTCA
ATGCACGCAACGCTTTATAGTATTCATGTAACTTCTGTTTCTTTGATAATGTATGAATAC
TCTTAGTAAATTTATATTGAGAGAAAATAGGGGAATCTGACTTTTTATCCTTGAGGTGAA
TACTTTTTTGTAGAGCATCATATTGTTCAATTAAACGTTGAGTATAAACTTCAGTTATTT
CAGGGGAAGTTGACTGCTCAATATGTGAACATGTTTCTAGTATTTCTTGTATGAATTCTT
TGACGGAGCCATGAGTAAGTTTAAAGCAGTGGCTATAGATAGAGATTTGCAGAGACAAGA
TGGGAGAAAAGTCGTTTAATTTTGTAATGATTGTATCTGTAAAATTACCCATTTTTTATT
CTCTGTATTAAGCGTATAGATATTTTAATGTATGTACATCTCTTTTCAAATTTATTTTTG
ATAAAAATAATCTTTCTATTTTTTCTAAAAATGTGATGAAACTCACATTTTTAGAAAAAA
GGTTATAAATCTTTATTTGCTATGAGTTTTTTATTTTTAAATCATATAGTTATGTGATTT
ATTGCAATAGGAGCAATATTTTAAAAAATTATCTCTGAATACTTGTTTTGGAGTGGGGGT
TTATTAACTTATTGATTTTAAAGAAAATGTTTTTTTGTTTTTTTTTATGTAAGATATTGA
CACTACTCTACAAATTTGCGATCATTCGCACGCAATCGGCATTTACCAAACTTACATGGG
AAGGTAATGGCAGATATGGATCGGTTACTCTTATACCTTAATAAGAGTAACCTTAGCTAA
ACTAAAAACTTAAGGTGAACATTATGAAAAAAACACTAGTAGCATTAGCAGTAGCGGCAT
TTGCAGCATCAGCATCAGCTGTAACAGTTTATGAAAATGAAGGTACAAAAGTTGATTTTG
ATGGTCAATTGCGTCTTCTTTTAGAAGAACAAGCCACAAAAGAGAAAGGTCAATCTTCAA
CACGTGGTCACACTAACTTAAAGAATAATAGTTCTCGTTTCGGTATTTCTATCAAACATA
ATATCAATGAGAATCTCTACGGTTTTGGTCGTTATGAGACTCGCCTTGACAGTAATTCTG
AAAATGCTGCAGGATGGGGCGATGTTAAAACAAAATATGCTTACGTCGGTTTAGGTGGCT
ATGGTCATGAAATTTCTTTTGGTAAACAAGCTGTAATCGGTGATAGCATTGGTCAAGCTG
GTTTTGATAAAGTATACGGTGTTGGTACTGGTGGAATTAAATATTCAGCAAACAACACAA
ACAAAAAAGGTTTTGATATCCTTACTTCAGATTCTGATTCAGCAATTAACTATACCTATA
CAGGCATTGAAGGTTTGACGTTAGGTGCTAACTATAATGTTGCAAATGAGCGTGATAAGA
AGACGGGAGAAGTAAATGTAGGTTCTACTAAATCTGGCTTTGGTTTAGGTGCTAAATACA
CAGCTAAGATTGCGGAAAGTCAATCTGTAACTGTGGCAGCAGGTTATACTCATGATGACT
ATAAATCTGGATCTGTTAATAAGAAAGACAAAGATGGTGTATACTTTGGTCTTAAATATG
TCAACGCTCCATTTACTGTAGCTGTTGATGGTGGTCATGGTGTTGAAAAAACAGGTAATG
TTAAAGAGAAAATTGACTTCGTAAGAACTGGCGCAAGATTTGATGTTACTCCAAAATCTG
GCGTGTATGGAAACTACTCTTATGGTACTTACAAAGATAAAGCTTACAAAGCAACAGCTC
ATCAATTCATGTTAGGTGCAGACTATAAATTACATAAACAAGTTGTTACCTTTGTTGAAG
GTCGTTTAATCAAGAACAAAGACAGTAATAACAAAAAAGTTACTGACCAAGCACTTGGTG
TTGGTTTACGTGTATTATGGTAATCTAGATAGTTAGGTACTATAGTTAATTAGCTATGAT
TTAAGGGATAAGAGATGTAATTTCTTATCCCTTTATTATTAGTCATTTTTCTGCTTTAGC
GAGTACTTTTCTACTGCAGTCAGCATTCCTCTTAATAAATTCAATTCATTGGTTTCCAAT
TCGGCTCGTTGATATAAACGGCGTAGTTTCAGCATAACTGCTTCGTTGCGAATAAAGCCA
AGTTCTTTATATAAACGTTCGGTATGGGCAAAGAAATGTTCTAAGGCTTCTGATGTCGGG
TATTCTGCAAGCGGTTGAATATCGGTTTTTTCTTGCAAATCTAGCCAAGCCATTCGGAGT
TCATAACAGGCGAGTTGTACCGCCATTGCAAGATTTAACGAGCCATAGTCGGGGTTGGTT
GGAAAGTTTAAGTGATAATGGCATTTTAATAATTCTTCATTGGTTAAGCCCACCCGTTCT
CGTCCAAATACAATCGCTACTTTACCCTGTTCAGCACGTTGAATAGCTAATTTACCACAT
TGACGTGGTTCGACCAGTGAATTTTGTAGATGGCGTAATCTGGCACTTGTGCCAATAACA
AGCTGGCAATCTGCGATTGCACTGTCAATATCCGCATAAATTTGTACATTATCCAATACA
TCTTTTGCCCCTGCGGCAAGGGCTATTGCTTGTTCGTCAATCGCTTGTTTTGGGGCGACA
AGCCTTAGCTGGCTTAGTCCCATCGTTTTCATTGCTCGTGCAGCTGAGCCGATATTACCG
CTGTGAGAGGTTTCGATCAGGATTATTTGAATTTGATTAAGTAACATTTTTTATATCAAT
ATAATAGGATAGTGTTATGCCATTTTAGCATAAAATCAAACCGCTTATTCTTGCTTTATG
TAGCGTAAATGTTACAATTAAGATTCTTTTTTAACTTAGGAATGTGGAACAAATGAAAAA
ATTGCAATTAAAAAAATGGTTTTCAAGCCTTTTTCTCCTTTCACCATTAGTCTTTGCAGC
TTCTAATGCTCAGGCTGAAGGAAAGCTGACCGTTTATTGTGGCGTGCAAAACAAGGTGTG
TGAAGATCTGACGAAGCGTTTTTCACAAAAATATAATGTGGAAACTCAGTTTATTCACGG
TGGAACAGGGACAATTTTAGGTAAGCTGAAAGCGGAAAAAGATAATCCGCAAGCGGATAT
TTGGTATGGCGGCACTATTGAGCCACATTTCCAAGCAGGGCAGATGGGGCTATTAGAAGC
CTATCGTTCACCTTTGCAAGCGGAGGTTTTACCTCAATTTAAAGCATTGCAAGAGAGCGA
AGCAGGTAAATATACCTCGATTGCGTATTTGATGGTGCTTGGTTTTGGTATTAACACCGA
AAAATTAAAGCAGTTAGGGATTGATGCTCCGAAAAAATGGGCAGATTTGCTTGATCCTCG
CTTAAAAGGCGAAGTGCAATTAGCTGATCCTCGCACTTCAGGAACAATGTACACGACGAT
GATTACGCTTATTCAGTTAATGGGCGAGGAAAAAGCCTTTGAGTACTTGAAAAAATTAGA
TGGCAACATTTCTCAATATGTGAAAAGTACCTTAGTGACCTCTAACCTTTCTCGTGGAGA
GAGTGCTGTGACAGTTGGCTTTGCTCACGGCTATGCTTCAGAAAAAGAGAAAGGTGCACC
GGTTGATTATGTGTTACCTAAAGATGGGGTAGGTTATGCTTTAGGGGCTGCAAGTATTAT
TAAAGGTGCGAGAAACCTTGATAATGCGAAATTGTTTATGGATTGGGTTCTGTCTAAAGA
GGTTCAAGAAATTCCTTGGCGTGACCACGGACTTTATCAAACACCAACCAATGTGAAAGC
GGAAGTTGCCCCACAATCACCTAAAATAGATGGGGTGAAATTGGTTGATGTGGATTATGC
CCGTTTTGGTTCAAGCGAGGAAGGGAAGCGTTTGGTAGACAAATGGCTCTTTAATATCAA
ATTATCGAATTGATCTTCTTTATAGAAGGAAGGGATATTTTCATTAGAGATGAGCCCTAG
TATTCATTCTCATAGATCGGAGACTAGGGCATAAATTATCTTTTTAAGATAGAAGAGTAT
TTTTTCAGCCCTGTCCGTAAGGTACGGGGAGAACGTCAAGATAAGTAGTATGTAAAGAAT
TATAAGTTTGGATTGCAATGGGACAGTTTAGGTTTTGTAACACCAGCCATTTCACTTAAT
TCATCCATATGATTAATGGTAATATATTTACCTTGTACCGTTATGATGCCATTTTTCTGG
AATCGACCAAGCAAGCGACTGATAGTTTCAATGGTTAAACCTAAGTAATTTCCAATATCA
CCACGGGTCATTGTTAAGCGAAATTCTCTTGCTGAAAAACCGCGTGCGGCATAACGTTGT
GAAAGATTGTAAATAAACGCCGCAAGTTTCTCTTCCGCACTCATTTTAGAAAGCAATAAA
ATCATTTCTTGATCGCTTTTGATTTCATGACTCATCAAACGCATAATCTGATAGCGGATT
TTTGGCATTTTGCCAGCTAAATCATCTAAAATATCAAAAGGAATTTCGCAGATCATCGAC
GTTTCAAGAGCCTGAGCAAAACCGATATGTTTCATATCCATAATCGCATCAAAGCCAACT
AAATCGCCCGGTAAATGGAAAGCGGTGATTTGCTCTTCACCATTTTCACTGATGGTATAG
CTTTTAATTGTACCTGAACGGATTGCGTAGATAGACTTGAGTTCATCACCTGACTGAAAG
ATGATTTGTGATTTTTGCACAGGTTTCTTACGTTCAATGATATTATCTAATTGAGTTAAT
TCGTGTTCATTGAGAGTAAAAGGTAAACATAATTGACTAATACTGCAATTTTGACAGTGA
ATTGTGCAGGCTGTTCTTCCATTTGCTTTAAAATCAGATACAATTTTCATACGAAACCAT
CCTAAAATTTGATTTAAGGCAAATTTTAACATTTTTTTAGGGAATAATGAACAAGGTTTA
TTTAGATTTGGAGTGAAAATGGCGGCAGAGAAATTGACTAAAAAGAGATTAATTCAAATT
ATTGTGATGTTATTTGTCCTGATTTGCGCATTTTTATATCGTACTTATACGTATTCACTA
AATTAGGAATGTTGCTAAATAAATTATTTTCTACAATCTTTATAAATTGCGAGTAGAATA
CACCATTTACTATCAATAATATTGTTTATGTCTAAAGATGCTCTATTTTCAGCCCCTATT
GAGAAATTAGGGGATTTCACTTTTGATGAATCTGTTGCGGAGGTTTTTCCAGATATGATT
CAACGTTCTGTGCCGGGTTATTCTAATATCATTACAGCGATTGGTATGCTTGCTTCTCGT
TTTGTGACTGATCAGTCAAATGTCTATGATTTAGGTTGTTCTCGTGGGGCTGGGATTTTA
TCGATTCGGCGTAATGTGGAAAAAGCAGGAGTAAGAATTATTGGTGTGGATAATTCTGAA
CCTATGGTAGAACGCTGTCGTCGCCATTTGGAAGCCTATCATTCGGATATTCCTGTGGAA
ATTTTATGTGATGATATTCGTCACGTTGAGATTAAAAATGCATCAATGGTTGTCCTAAAT
TTCACGTTGCAATTTTTGCCAAGAGAAGACAGGCTTGCTCTTTTACGTAAAATTTATCAG
GGGTTAAATCCAAATGGTGTGTTGGTGTTATCGGAAAAATTTACTTTTGAAGATAACACA
ATAAATGAACTTCTTATTGATTTGCACCACACGTTTAAACGTGCAAATGGCTATAGTGAG
CTTGAAGTAAGCCAAAAGCGTACAGCCCTTGAGAATGTGATGCGGACAGATAGTATTGAT
ACACATAAAGCACGCCTAAAAGAAGCAGGTTTTTCACAAGTAGATCTGTGGTTTCAGTGC
TTTAACTTTGGTTCTATGATTACTATTAAATAATGAAATTAGTGTAGTTGAAGCAGATTA
TCAACAAATTTTGTGTCTCGCTATTTTTGTACGGGGTAAACCAGCTGAAAATTTTTGGCA
AATTCGGTAAACTACCTTTTATCATTTCCCTGAAAAGAGTTTCATCAATGGCTGAATATC
AAAAAAATAAAGATCCTCAAAAAGATAAACAGATTGAACAGATAAACATTGCCCCTCACT
CAATTGAAGCAGAGCAAGCGGTATTGGGTGGGATAATGCTGAGTAACGAGTACTGGGACA
GCGTTGCTGAGCGTGTTCAGAGTACCGATTTTTACAATCACGCTCATCGTCTGATTTTTG
AAGAAATGGTTTCACTATCTCGCAATAATCAGCCTATTGATATTATCACGCTTGATCAGG
TGCTTAAGAATAAAGGCATATTGCAAGATGTGGGTGGTTTTGCCTATCTTGCTGAACTGT
CTAAAAATACCCCAAGTGCGGCGAATATTTTAGTTTATGCGGAGATTGTCAGTGAACGGG
CTATTCGTCGTGAATTGATTGCGGCGGGTAATAAAATCGCAGAAATCAGCTATAACCCTA
AGGGATTGACAGTTAAAGAAGTATTAGATGAAGCGGAGAGATCCGTTTTTCATATTGCAG
AAATGCGAACTGCAACTGACGAAGGGCCGAAAAAAATTGATGATATTTTGATGGAAACCT
TAGCTCGCATAGAATTACTCTCTCGTTCTCAAAATAATAGCGGTGTAACAGGTGTATCAA
CGGGTTTTGCCGCCTTAGACCGAAAAACAGCAGGACTTCAACCTTCAGATTTAATCATTG
TCGCTGCCCGTCCATCAATGGGAAAAACAACATTTGCGATGAATTTGTGTGAAAATGCAG
CAATGGGAGATGTTGAGGTCGAAGATGAGAATGGCAATAAAGTTAAGCAACCGAATAAGC
CTGTGCTGATTTTCAGCCTTGAGATGCCAGCAGATCAAATTATGATGCGTATGTTTGCTT
CGCTTTCAACGGTCGATCAAACGCGTATTCGTACAGGGCAACTAGATGATGAGGAAATGT
CTAGGGTTGGCAGTACAGTGGGGGTGTTGCAATCCAGAGGTAATATTTATATTGATGATA
GTTCAGGTTTAACCCCAACGGAATTACGTTCACGCGCGAGACGTGTGTACAAGGAAAACG
GTGGATTAAGTTTAATTATGGTGGACTATCTACAATTAATGCGCGCTCCTGGATTTGCCG
ATAACCGAACCCTTGAAATTGCGGAAATTTCTCGCTCACTGAAAGCCTTAGCTAAAGAGT
TACAAGTACCGGTAGTGGCACTTTCTCAGCTCAACCGTAGTTTAGAACAACGTTCAGATA
AACGCCCTGTAAACTCGGATTTACGCGAATCGGGATCGATTGAACAAGATGCGGATTTAA
TTATGTTTATTTATCGTGATGAGGTTTATCACGATAATCCAGATACAAAAGGAATGGCGG
AGATCATCATTGGTAAACAGCGTAATGGTCCAATCGGACGAGTGCCATTAGGCTTCCAAG
GACAATATTCACGTTTCACCAATTACGAAGGCAGCTATAGACTAGAGGACGAATAAGATG
TTATGTGCAATTTATAAAAGCCCTAAAAAAGAAGGAATGTATCTTTATGTGGAAAAACGG
GATAAATTTGAGGCGGTACCTCTAGAACTTCGTCAAATTTTTGGTAAACCTGAGTTTGTA
ATGTTGTTTAATTTAGCAGGTGAGAAACAGCTTAAGCGGGTAGATAATCAAGAAGTTTTG
CAAAAAATCCAAAAAGAAGGGTTCTATTTGCAGATGCCTCCGCCCCCTGAAAACTTACAC
GCTGAATTTGTAGCAAGACAAAAAGGGTTAAAATAATGCGTTGCCCGTTTTGTGCCACTG
ATGATACCAAAGTTGTAGATTCACGTTTAACAGCAGATGGCTACCAAATTCGTCGTAGAC
GAGAATGCCCAGTCTGTAAAGAACGTTTTACAACCTTTGAAAGTGCTGAATTACTCATTC
CGCATATTGTTAAAAATAATGGTAGCCGAGAACCTTTTGATGAACGTAAATTAAGAACCA
GTTTATCTCGTGCATTAGAAAAACGCCCCGTCAGCACGGACGATGTTGAGCAAGCGATCC
ACCGCATTGTGTTACAACTTCAAGCCACAGGGGAAAGGGAAGTTGCTAGTAAATTTGTCG
GAGACTTGGTGTTAGGTGAATTAAAGTCCTTAGATAAAGTCGCTTATATTCGATTTGCGT
CAGTTTATTTAAGTTTTGATGATGTAGAAGAATTTAGTAAAGAGATTGAGCGATTAAGGA
ACTGAATATCAATTAAGCAGAGACACCCATCAATGTCTTATTCGGCTCTTTCGCCATTTC
TCGTGCTAATTTCGGCACTAAGTAACCCGATGTAATGCGTTGCAATTCACGATAAATTTC
AAAGGCTCTGCTGTCTTCAATATAAAAATGGCTCGCTCCTGCTACTTTGTCTAATAGGTG
CAAATAATAGGGTAAAATGCCATTGCGAAATAATTTATCACTCAAGGCTTTGAGTGTTTG
GGCGTTGTCGTTGATCCCTTTGAGCAAGACAGATTGGTTGAGCAACACAACATTGCTTTG
CTTTAGCTTCTGCATTTTTTCCGCAAAAATGTCATCTATTTCGTTGGCGTGATTGATATG
CGTCACTAACACGACCTTCAAACGGCTTTGTGATAGCCTTTCACACAATTCGTCTGTAAT
ACGGTTGGGAATGACCACAGGTAAACGGCTGTGAATACGTACGATGTTGATATGGGAAAT
CTGCTCTAGTTGGGTGAAAATCCAGTCAATTTCGTGGTCTTTTGCCATCAAGGGATCGCC
CCCTGATAAGATCACTTCTTCCACTTCGGAATGCGCTTTTATATAGTCGAGGCTTTTCTG
CCACGTTGCTTTGCCACTTTTGACTTCATCATAGGGAAAGTGGCGGCGGAAACAGTAGCG
ACAGTTAATCGCACAGCTATTTTTTACCATAAATAACAAGCGGTTATGATATTTATGCAA
AATGTTAGGGGCAGGCGAATGCTGTTCTTCCAGTGGGTCTTGGACAAAGCCATCAACATT
GGTAAATTCTTCTTGTAATGTGATCGCTTGTAAAAAAAGGGGATCTGCCCGATCCCCCTT
TTTCATTTTTTCAGCAAAGGGGCGTGGCACTCTTAACGCAAACAGTTTACGAGCGGTAAG
ATCTTGCTCGAAATCTGCAATGTCTAGCTCAAGGTAATGCAATAAATCTTCTGGTCGATT
AAAGGCTTCAGCCAGATCTTGTAGCCATTGTGCTTTTGTTGGTGCGTCGTAAAATGAGAT
GTTCAAATTTACCCCTTTTGCTGATGAAATTACTGGCTAATCACACACTGCATTGGTGCG
TTGGTTTTATCTACCATCAATGTCGGTGGTAATTGGCTGTTGTTGGTTCCTACCATATAT
TGCACACCATTTAAGCAGTAACGCAAATAACCCAGTGTTTTCTCAATAAGGTAAGGGTCG
TTTTGCGGATCGATTGCTTTAAAGGTTGGCACGGCTGGTGCCTGTTGTACCTGTTTGGTT
AATTGTTCCGTTGGATTGGTTGCTGGTGTTTGAGCCTGTGCTTCCGTCGGGGAAAGAGCT
TCACTTAATAAGTAACCTGCCGCCGCCCCTGTCACAAAATTGCCTAAACGGTTGCCTTGA
GCTTGTTGAGCCGTCCCTGCATTTGGCATTGTTTGATTTGGCGTATTATTAAAGTCCGCA
TCGGCTTTTTGTTGTGTTGTGGACTGCTGAACCGTTGCTGGTGTTTTTTTACTTGAAGAA
AATTTCATTCCACCTGCTTTTTTCGCTTGAACGGTTGAAACGGTAAGGGCAAGAACTAAT
CCCATTAACACTGCTTTTTTCATTTTATTTCCTCATTGATTGAAAAAACAGATTATACCT
GAAACGACTTTATCTGCCATACTTCAGAAAAATTTTAATTTTTTGCCTGCCGTTTTTAGT
GTATTATATACGTCTTTTTATTTAGCCCTTTGGGCGTTACTTTTTATCTAAATTCTGAGG
ATCACAATGGCTAGTTACAGCACTAATGATTTCAAACCAGGTTTAAAATTTATCCAAGAT
GGCGAACCTTGCGTTATCGTTGAAAATGAATTTGTAAAACCAGGTAAAGGTCAAGCATTT
ACCCGTACAAAAATCCGTAAATTAATCTCTGGTAAAGTATTAGAGATCAACTTCAAATCA
GGCTCAACTGTTGAAGCGGCTGATGTTGTAGATTACAACTACACTTACTCTTATAAAGAT
GAAGATTTCTGGTACTTTATGCACCCGGAAACGTTCGAGCAAATTTCTGTAGATGCAAAA
GCATTAGGCGACAACGATAAATGGTTAGTTGATCAAGCAGAATGTATCATTACATTATGG
AATGGCTCTGCAATCGGCGTTACTCCACCAAACTTTGTTGAATTAGAAGTTATCGAAACT
GATCCGGGCTTAAAAGGTGATACCGCTGGTACAGGTGGTAAACCTGCGACATTAAGCACA
GGTGCAGTAGTTCGTGTTCCACTTTTCGTTCAAATCGGCGAAGTTATTCGTGTGGATACC
CGTTCAGGCGAATATGTTTCTCGCGTGAAATAATCTCGCAATCCCCTGACAATTTGTTAG
GGGATTTTTTTATCTTCAGCTAGCCAATCTTCGTAATTTAATAATGGTACACGTTTAAAT
TCTTTGATATGTTGATAATTAAACGTAGGATCTGGCTCTCCCAATTCATCTAACCAATTC
CAATTATCTTCAATTGGCTCAATAATTGCCTCATTACTTTTCTTCTCAATTTTCATTTCA
TCTCATCTCCGTACTAGGTACTAGACCGCTAACAAACCATATATTAATAGGTTAAATATT
GTAGGGTAGGTTTTAATCCATCAATAAAATCAATATGTTACGATTATATGGTGGGTCAAG
ACCCACCCTACAAGCTACTTTACCACTAATCTAATATCTAATTTTTGATAGACATATACT
ACCCCTAATTGAGAAAGTTACAAAAAGTTTATGTCTAACAGTGTGCTTTTTTATCCATAA
CCCCGAACTTTATAATGAAAATTTCTTCTAAGTAAGGTAAAATCTTTACACTTTCATTAC
TACTCACTAGAGGAACATATTATGTCAGTCGCAATTTTAGACCAACTTGAAGAAAAAATT
AAACAGGCTGTTGAAACCATTCAATTACTTCAATTAGAAGTTGAAGAGTTAAAAGGTAAA
AACGAGGAAGCAAATCGTGCAAATGAAACTCTGCGTCAAGAACACGAGCAATTAAAAACT
GAACATCAAAACTTCCAAGATCGTTTACGCTCTCTGTTAGGGCAAATCGACAACGTTTAA
TCTTTGTTTGAATAAACGGCTAATACTTTTGATTAGCCGTTTTTTATTACTTCATTTATT
ATGGCTAAACTCTATTTTTATTACTCTGCGATGAATGCAGGGAAATCCACAACTTTACTT
CAATCATCTTATAACTATCAAGAACGAGGAATGAACACCCTTGTTTATACTGCGGCGATA
GATGATCGTTATGGCGTAGGGAAAGTCTCCTCTCGAATTGGTATTTCACAAGACGCTCGC
TTGTTCAAAAATGATAGCAATTTATTTGATGAAATCGCCGCTTATATTGCCGATGAAAAA
TTGCACTGTATTCTTATTGATGAAGCACAATTTCTTACCAGGCAGCAGGTTTATCAACTG
ACTGAAGTGGTCGATAAATTAAAAATCCCTGTGCTTTGTTACGGCTTACGTACCGATTTC
CAGTCTGAATTATTTGAGGGAAGTCGCTATCTACTCGCTTGGGCTGATCAGCTCGAAGAA
CTCAAAACCATCTGTTATTGTGGGCGTAAAGCAGGCTTTGTTATTCGTATGAATGAGAAA
GGTGAAGCGGTAAAAGATGGAGATCAAATTCAAATCGGTGGAAACGATAGCTATCTTTCT
GTATGCCGTTTGCATTATAAGGAAAAATTGAGGATATAACTTAGTTTCTATCTATTTATC
TGAATAGGAATGAATTGCCAATTATATTTCAAAGGTGAAAAGCATGTAGGATACAGTGAT
TGCTTTGTTTTAGGGGAAGCACTTGTAATAATTAATAACGGAAGAATGTAAAATGAGCGA
AGCTGTAATTTTTGATATGGACGGTACGTTAATTGATTCCCAACCTATTTGGTATCAAGC
AAGTACTGAATTTTTTCAGAAAAATCAATTTCCTGTAACCTTAGCTGAAATGGTGACTCT
TACAGGGTCGCCTGTTGGTACGCTGGTTGATTATGTGCTACAAAAATATGGTGAAAAAGA
AAAGAGTCGTACTCAGTTAATAGAAGAGTTGATGGCATATGTAGTTGGAAAGGTGCTTGA
AGCGAAGCCATTAATGCCAAATGTGAAAGAGGTTTTATCTACCTTAAAACAACGGGGGAT
TAAAATCGCAGTTGCTTCGGCTTCGCCAAGAAATATGCTACAAGGCATTGTTGATAGCTG
TGGCATAGCTGAATATTTTGATTATTTAGCTTCTGCTGAGGAATTGGAGTACAACAAGCC
ACACCCCGCTGTATATTTACACGCAGCAAAACAACTTGGCGTTCCAACATCTGCCTGTTT
TGCCGTAGAAGATTCGGTTTTAGGTATGATTTCAGGTAAAGCGGCGAGTATGAAAACCGT
TGTTATTCCTGCAAAATCGGAATGGGACGATCCTCGCTGGGCTTTGGCTGATTATAAATT
AGTGAGTATGTCAGAATTACCGATGTTAATAGAATCGTAATGGTTTGATGTAAATCGTAA
AGTCCCCTATTGTATGGGGGCGTTTTGGGGAAAAATATGGATAGACATAATTTCTCAAAA
CCTTTTCTTTAATCCCACTACTTTCGCTATAATAGCCCAAATTATTTAGATCAAAGAGAG
TTCAAATGGCAACAATCGCACAAAATCCGCTCGTTTTAGTGGACGGTTCGTCCTATTTAT
ATCGTGCATTCCACGCATTTCCCCCTTTAACTAACAAACAAGGTGAGCCAACAGGGGCGA
TGTATGGGGTGCTGAATATGTTAAAAAGCCTGATTGCACAGGTTGAGCCAAGCCATATTG
CCGTCGTGTTTGATGCGAAAGGGAAAACCTTCCGTGATGAGCTGTTTGAACAGTATAAGT
CCCACCGTCCGCCGATGCCCGATGAACTTCGTTCGCAGATCCAACCGTTACACGCAATAA
TTAAGGCATTGGGTATTCCGCTGTTGTCGATTGAAGGGGTGGAAGCTGATGATGTGATTG
GCACGCTTGCGGTGCAGGCTTCACAAGCAGGTAAGCACGTTTTAATCAGTACGGGCGATA
AAGATATGGCTCAACTGGTGAACGATCATATTATGCTGATTAATACGATGAACAATACGC
TGTTAGATCGTGAAGGCGTGATTGAAAAATATGGTATTCCGCCTGAGTTGATTATCGACT
ATTTAGCCTTATTGGGCGACTCGTCCGATAATATCCCTGGGGTAAAAGGTGTGGGTGAGA
AAACGGCGATTGCGTTGTTGCAAGGTATTGGCTCAATGCAAGCGATTTATGCGAATTTAG
ACAAAGTTGCAGAGTTATCATTTCGTGGGGCAAAAACCTTTGCACCGAAACTGGAAGCAG
AAAAAGAAACAGCCGATCTCTCTTATCTATTAGCAACGATCAAAACCGATGTTGCTCTTG
ATGTCACTTACGATCAGCTTGTTACTCAACCACAACAGCGAGATCAACTGGTAGAGCTGT
TTGGTCGCTATGAATTTAAACGTTGGCTGAACGAAGTGATGAATGATGCTAACCCTGTGA
CACAAACGTCGGCAGAGAAAATCCCGAACAATTATCAAGCCACACAAGCGGTCAGTTCAG
AACAAAAATCTGCACCTTTTGTAAAAATTTCGATAGATCGCACCGCTTACGATTGCGTGA
ACAGCCCTGAGCTGTTTACCAAATGGCTGGCAAAATTGCAAATGGCAGAGCTTGTGGCGG
TGGATACCGAAACGGATAATTTAGATGCAATGCAAGCAAATTTAGTCGGGATTTCATTTG
GCTTGGAAAATGGCGAAGCGTGCTACATTCCGTTGGCGCATAAAGGCAAAATTGCACAGC
CGACCCAAGTGGATCTGTTTGGTGAAAGTGAAGCAGAACTCGATGAAGTCGAAGCGTTAC
TGCCTAACCAGTTGAACAAGGCGGACTGTTTGGCACAGTTAAAACCGATTTTAGAGAACC
CAAATATCCGCAAAATCGGGCAGAATATCAAATACGATTTAACGATTTTTGCACGCTACG
GCATTGAGCTACAAGGGGTTGCCTTTGATACGATGTTGCAATCTTACACCCTAGACAGCA
CCGGTCGTCACAATATGGACAATTTGGCAGAGCGTTATTTGGGACATCAAACTATTCCTT
TTGAAGAGTTGGCAGGTAAGGGCAAACATCAGCTTACCTTCGATCAAATTGAACTGGATA
AAGCAACAGAATATGCAGGGGAAGATGCCGAAATTACAATGAAATTACATCAACTCTTAT
GGTCTGAACTACAAAAAACGCCTGAATTGGTGAAACTGTTTGAGCAAATCGAAATGCCGT
TGGTGAGCGTACTTTCCCGTGTGGAACGAAACGGCGTATTAATCGATCCTGCCAAACTGT
TGGCACATTCAGTTGAGATCGAACAGCGTTTAAAAGAGCTTGAAACCCTTGTACATCAAG
AAGCAGGAGAAGTGTTTAACCTTGCTTCCACTAAGCAACTGCAAGAGATTTTATTTAACA
AACTCGGCTTACCGATTTTAAAGAAAACCCCGAAAGGTGCGCCATCAACCAACGAAGAAG
TGTTGGAAGAACTGGCTCAAATGGGACACCAAGTGCCAGTGTTGTTGATAGAACATCGTG
GTTTGAGTAAGCTGAAATCGACCTATACCGATAAACTACCGCAGATGATTAATGCACAAA
CAGGACGTGTGCATACTTCATATCATCAAGCGGTCACGGCAACAGGGCGACTTTCATCAA
GCGATCCGAATTTACAAAATATTCCGATCCGCAACGAGCAGGGCAGACGTATCCGTCAAG
CCTTTATTGCCCGTGATGGCTATGTGATTTTGGCGGCGGACTATTCGCAAATTGAGTTAC
GCATAATGGCACATCTTGCTAATGATGCGAATATGATCAAAGCCTTTGCCGAAGGTAAAG
ACATTCACCGTTCTACGGCGGCGGAAATTTTTGGCGTGCCGTTGGAAGCGGTGACCAGTG
AACAACGCCGTAGTGCCAAGGCGATTAACTTCGGCTTGATTTACGGAATGTCTGAATTTG
GCTTGGCAAATCAACTGGGCATTTCTCGTACCGATGCGAAAAAATATATGGAACTTTACT
TCCAGCGTTATCCAGCCGTGCAACAGTTTATGTTAGACATTCGTGAAAAAGCCGCTGAAA
AAGGCTATGTTGAAACCCTATTTGGTCGCCGTTTATATTTGCCTGAAATTAACTCAAGCA
ACCAAATGCGACGCAAAGCGGCAGAACGTGTTGCCATCAACGCCCCAATGCAAGGCACGG
CGGCAGATATTATCAAAGTGGCAATGATCGGGATCGATCAAGCGGTGCGAAACTGCGAAA
ATATTGCAATGATTATGCAAGTACACGATGAATTAGTCTTTGAAGTCAAAGCCGACAGAG
TAGAGCATTACACCCAACTGATTAAAGCTGAAATGGAAAAAGCAATTGAGCTTAAAGTAC
CATTGATTGCGGAAGTTGGAGTTGGAAGCAATTGGGATAAGGCGCATTGATAATAAAGGG
GACTAAATTAGCGTCCCCTTATAACTATTTTTAATGAATCCAATGAGCTAAATTTATTTA
GTCATCACTACTAAATACTCCTAAAAGCTGTAATAAGCTCACAAATAGGTTGTAGATAGA
CACATATAAATCAACGGTTGCACGGATATAGTTTGTTTCACCGCCGTGGATAATGTTGCT
AGTTGAATATAAAATTGCAGCCGTTGAGAACACTACAAATAATGCACTGATCGCTAAACT
TAACGCGGGCATTGCTAAGAAGATATTTGCCACAATACCCACTAATAACACCACGAACAA
TGCAATCATCATTCCCGATAAGAAAGACATATCACGTTTGGTAGTTAATACATAAGCAGA
ACAGCCAAAGAACACCAACGCAGTCGCTCCTAAAGCTAATGCAACCACATCGCCTAAGCC
GTTACTAATATATGCATTTAAAATTGGACCTAAGCTATAACCTAAGAAACCCGTTAACGC
AAAAACACTTGCTAACCCTGCTGCACTATTTGCCGTTGCATTAGTTAAGAAAAGTAAGCC
ATAGAAACCGACTAACATTCCCCACCAAGGTAAACGTGGTAAATTAAGTGCCATAGTAAC
AGATGCAACTACCGCCGAAAATACAAGCGTTAACGCAAGTAAGAAATAAGTATTACGTAA
TACTTTATGTGTGCTAAGAAGGGATTCACTTCTTGCGGAAGTGACTAAACGATCTTGCAT
AGAATCTCCTGTAAATAAATAGTTTTTGTGTTAAAAACGCCCACAAATTAGCGAGAAATC
ATAGAAAAGTCAATGGATTTCACAAAACAAAGGGCGTATCTCTACGCCCTTACTCTTTTA
CTGAACTGCCACAACCCTTCCCTCACGATAATCCACTGTCACAGGACTATTCGGCAACAA
TTTGCCTGAGAGAATTTGCTGTGCCAAGGTGTTTTCAAGCTCTTGCTGAATTGTACGTTT
GAGCGGTCTTGCTCCAAAGAGTGGGTCAAAGCCTGCTTCGCCGATATGATCAACTGCCGC
ATCGGTCACCGTCACTTCATAGCCACGCTCCGCCATACGTTTAATTAAACGTTCAAGCTG
AATTCTAGCAATCGCACGGATATTTTCTTTATCTAATGGGTGGAATACCACAGTTTCATC
AATACGGTTGATAAATTCAGGGCGGAAATGTTGTCCAACCACATTCATCACGATAGTTTT
CATTTCATCGTAACTCATATTGTCCGCATTCTCTTGAATTAAGTGCGAACCTAAGTTTGA
TGTCATAATGACGACAGTGTTGCGAAAATCCACCGTGCGACCTTGTCCGTCAGTTAAACG
ACCATCATCAAGCACCTGCAATAAAATGTTGAACACATCCGGGTGAGCTTTTTCCACTTC
ATCGAGCAATACGACGGAATATGGACGACGGCGAACCGCTTCAGTCAAATATCCGCCTTC
TTCATAGCCGACATATCCTGGTGGTGCACCGACTAAGCGAGATACGCTATGTTTTTCCAT
AAATTCGGACATATCGATCCGCACCATCGCATCTTGGTCGTCAAATAGGAAGTTGGCTAA
TGTTTTGCAAAGCTCTGTTTTCCCTACGCCTGTCGGTCCTAAGAATAGGAATGAACCGAT
AGGGCGATTTGGATCAGACAAGCCTGCTCGACTACGTCGGATCGCATTTGCTACCGCATC
AACGGCTTCACTTTGACCGATTACTCGTTTGTGTAGCACCTCTTCCATTCGCAATAGTTT
CTCTTTTTCCCCCTCCATCATTTTGGATACAGGGATACCCGTGGCTTTAGACAGCACTTC
GGCAATTTCTTCATCGGTCACTTTGGTGCGTAACAGATGATTTTCACCGCCCTCTTCTTC
ACGTTTTACCGCTTCTTGCAACTGCTTCTCAAGGGCCGGAATTCTGCCGTATTGCAACTC
TGACATCTTCTCAAAGTTGTTCTCACGGCGAGCCTGATCCATTTCAATTCGGGCATTTTC
CAACTCGGTTTTAATGTGTTGCGTGCCTAATAGAGCGGATTTTTCTGCTTTCCATACTTC
TTCCAGCTCCGCATATTCACGTTCACGAGCGGTCAGATCCTCGTCTAATTTTGCAAGACG
CTGACGGCTGGCTTCATCTTCTTCTTTCTGTAACGCTTGACGCTCTAATTTCAACTGAAT
GATACGGCGTTCAAGTTTATCTAACGGCTCTGGTTTAGAGTCGATTTCCATACGCAAGCT
GGAAGCCGCTTCATCAATTAAATCAATCGCTTTATCGGGTAACTGGCGATCTGAAATATA
GCGGTGCGAAAGAGTTGCCGCCGCCACAATCGCAGGGTCGGTAATTTGAACGTGATGGTG
AATTTCGTAACGTTCTTTCAAACCACGCAAAATCGCAATGGTGTCTTCCACCGTTGGTTC
ATCAACCAACACTTTTTGGAAACGACGCTCCAGAGCCGCATCTTTTTCAATATACTGACG
GTATTCATCTAAGGTTGTCGCCCCGACACAGTGCAACTCACCACGGGCAAGGGACGGTTT
CAACAAGTTACCAGCGTCCATCGCTCCATCGGTTTTACCTGCCCCAACCATCGTATGAAT
TTCATCAATAAACAGGATCACTTGCCCTTCTTCTTTGGCAAGTTCATTTAATACCGCTTT
CAAACGTTCTTCAAACTCACCACGGTATTTTGCTCCTGCAATTAACGCTCCCATATCCAA
CGACAATACCCGTTTGTTCTTCAAACCCTCAGGCACTTCGCCATTGACAATACGTTGTGC
TAAACCTTCGACAATCGCCGTTTTCCCCACACCAGGTTCACCGATAAGCACTGGGTTATT
TTTAGTACGGCGTTGCAATACTTGCACCGTACGGCGGATCTCTTCATCACGCCCGATCAC
AGGATCAAGTTTGCCTGCTTTAGCCCGTTCAGTTAAATCAATGGTATATTTTTGTAACGC
TTGTCTCGTTTCTTCTGCATTTTGATTATTCACGCTCTCCCCTCCACGAATTTGTTGAAT
GGCGGCTGTCACCTTCTCTTTGGTTAAACCTAAGTTTTTCAATAACTTGCCTAAATCACC
ATTATCTTCAAGTGCCGCAAGCACAAATAGCTCTGATGAAATAAAGCTATCACCAAACTG
TTGCGACAATTTATCGCATTGATTTAACAAACGAAAAAGTTGTTGCGACGGCTGGGTATT
GCCCCCTTGCACCTGCGGCAAGCGGCTGATAATGCCATCAAGTTCACTGCTTAAACGGTT
AGGTTGCACATTTAAACTGGTGACAAGCGGTGTGATTGATCCATCATTTTGCTTTAACAA
GGCAAGCATTAAATGGGCCGGTTCAATATAGGGATTATCTTTGCCAACGGCTAAAGATTG
TGCATTGGCAATTGCTGATTGAAACTTGCTGGTAAATTTATCAATATTCATAGTTTCCTC
TAAATTCTGTTATTAAATGTTCTGACTTCGAGATTACTCTCGCTTGACGAAACTATAAAT
TGGGATTGTCAAGGGGATTTCAAGAGAAAATGTGAAAGAGATCACAAAATTATGAAATCT
ATTGGGGGAGGGCAGCTTTCAAGAAGCTAATGCATGGTCAATTTTTATCAGTATTCAAAC
GATGAAATTATAGGTCTTTAAATACGTTTAAAATTTACACTTAGGAATTCCCGCCTCTTG
AGGCGGGGAGGATATCAGAATAAAACCTATCCGCTTGTAGTTTAAATTAAGGATTAGTGA
CTTAACATTTTGAGCAACTCTTTTGGCTCAACATAGCCAGCGATTAACTCACCTTCTTTT
GTGACAATATTTGGCGTACCCGTAACCCCAAATTTAATGCCAAGTTCATAATGTTTTTTC
ACAATGTTTGGTGTTTTCACCTGTTTTGGTAAGTTACCTTTCTCCGCTTCGTTTAATGCA
AAGGCTGGATCTTTTTCTGTCCAAATCGCTTCCATCTGTTTTGCAGTTTCAGTATTCATA
CCACCACGAGGGAAGGCTAAATAACGAATAGTAATGCCTAAATCATTATATTCTTTGATC
TTTGAGTGCAATAAATGGCAATAATGGCAGGTAATATCCATAAAAACAGTGACAACGTGT
TTTTCATTTTTTGCAGGATAAACAATCATCTCTTTTGCTAGACTATTAAGTTCTGCGAGT
AATGCACGATTAGTAATATCAGTAACTTTGCCATCTTTTAATTCAAAAATCTGCCCGTGT
ATTACATAGCGTCCATCATTGCTAATTTGCACAACACCTTGATCAGAAATCGCTGTTTTA
AAACCTGGCAAGGCAGATTCTGACAACTTCACATTGGTTGCCCCAATTTTCTCAAGCTGT
TGCTGTAAGTTTTTATCATTCGCCTGTACCGTACCTAAGATTGCAAGGCTAATTAGGGTC
AATAGACTTTTTTTCATTATAAATCCTTCTAGAGTTTAAGTTTTGTTTCAATATTCCGTG
CTTTCACTAAGAATGCTTTACGTTCTTTATCGGGCATACCAGATCCTATACCCGGCAATT
TTACTGTCATTGGATTAACCGGTCGCCCATTGATATGAAATTCATAATGCAGATGTGCAC
CTGTTGAACGCCCTGTATTTCCAGACAACGCAATGCGTTGTCCTTTTTTAACACTTTGCC
CAACTTTAACTAACGAACGGCTTAAGTGCATATACACCGTAGTATATTGCCCCCCATGGC
GTAGTTTAATATAACGACCAGCACCGTTTGCTTGATAAGCGATATGTTCAACCACACCAT
CTGCAGGGGCAATAATCGGTGTTCCAGATCGAACAGCAAAATCCACCCCTTTATGAGGGG
CAACTCGTCTTGTTACCGGATGTAAGCGACGAGGATTAAAATGTGATGAAACTCTTGGTG
TGAATGGCAATGGGTGGCGAGCAAAGCCTTTACCTAACGTTTCACCGTGACGGTTATAAT
AACGTCCATTATCTGCTTGAATAGCATAATAGCTTTTCTTGCCACTGATAATATGAATGG
CTTCGACATTTCCTAAATCCGTGACCTTGCCATTGATATACTCACGCTTTACTAAAATTG
CAAATTTATCGCCTTTTTTCAATTTATTGGTGGCAATCTGCCATTGCAGACCGTTAGCTA
ACTGATTGATTTGACGTTGAGATAAACCTACCGCTTTTAAACTTGCACTAAAACTGCCAT
TAATGGTGCCTTTAATCACATCTTGTTGCCAAACGCCTTTTTTCTGAATTGTTTGTACCG
CAAATTGATCTTGAGCTTTACGCTCAAAAATTTTCTCTTCTTTTTCTGAGATGAGCCAGT
TCATATATTCTAGCTCACCGTTATTGTCTAAAATCCAGTAGAATTGTTGTCCTACTTTAA
GATCGGCTAACTGTGGAAAGGTTTTTTCTAAGGCTTTTGCTGTGGCATGTGTTAATCCTG
ACTGTTCTAGTACATCTTTTAGCTGATCGCCTTGAGTTACGGTATAACTAAACTGATTTT
GGATACGTAATGCTTGATCTGCAATATCTAACACATCTTCTAATACATTTTCTGCTTCTT
CCGATAATTTTTCACTTTCAGGAACAGCTGCTTTAGGTTGCCCTTCTATTTCATCATCAA
CATCACTCAATTCATCTTCATAAGAGGTTGCATTTTCATCAACAGGCTCAGCATTTACTT
GTTCCTGTTCCTCTTTAGCAGAGGCAGTAAAATCAATGCTGATATACTTAGGCTCACCAT
GAGATAAAGCAGTAGAAACTTCAGGGACAGATCCAACCGCTTGTTCTGTTTGAGTAGGAA
CAGCGAGTTTTTCACTCTCTTGATTGACTTCAGGTAACGACTGGGTCGCCAATGCAATTG
GGATTTCTTGCGTTTCTGAAGAATTTGAGCCCTGTTTTTTTAAGATTAAAACGATACCAA
TAAAGATAGATAATATAATCACCAAAAACACAAATGCCTTTACTCTATTCTTCTTACGAC
GGCGATCTCTAGCAAAAATAACGTGTTGCAAAATTCTATCCTAAATAATTTTCTTCTAGT
GCGAACTTGTTATAGACAAAGGAATAGGCAAAAAATTCCCATAGATTTCTTGTAAAACTG
AAAAAAATCCGCTAATTTTAATTCCTTAAATCCTTAAATTTATTAATGTTATGCAGATCA
AGCAAATTAAGCCGATCCACAATTTAACGAAGCCCCTTGTGCAACTGAAAGCGATTAATG
TGAATTTTGGTACACAAGTTGCCCTTGAAAATATTCATTTAAACATCTACCCCAATTCTA
TCACAACTATCGTTGGTCCTAATGGGGGGGGTAAATCTACCCTATTAAAAGTATTGCTGA
AATTACAGCCAGCAACATCAGGGCAGGTTATTCACCAACCACAGCTAAAAATTGGCTATG
TGCCACAAAAATTGCATCTGGATCACTCTATTCCTATTACCGTTGAAAAATTTCTATATC
TCAAGCCTAACAGCACTAAACCCTTGATAGATGAAGCATTGTCCCTATTTGCAATCACTC
ACCTTGCTAAGCATAGTATGCAAAAATTATCTGGCGGTGAGTTACAACGAGTACTGCTTG
CCCGTGCAATTTTAGATCGTCCACAACTGCTTGTCTTAGATGAACCAATGCAAGGGGTGG
ATATTACAGGGCAAACGGAACTCTATCAACTATTAAATAAAACTCGTGAATGGTTAAACT
GTGCTATTTTAATGGTTTCTCACGATTTAAACATTGTAATGGCAAATACGGACGAAGTGC
TATGCGTTAATCGCCATATCTGCTGTGCTGGTACACCTGAAAAAATTTCAAGTGACCCAA
GTTTTATCTACTTCTTTGGCGATCAATTTGCGAAAAACGTGGCATTTTATTCTCATCACC
ATAATCACCACCACGACTTACAAGGCAATGTATGTCGTTGTAACGGACATCACTAATTGA
GGCAATATGTTTGAGATTTTATTTCCTGCGTGGTTAGCAGGCGTATTTTTAACCTTCATC
ACCGCACCGCTTGGAGCTTTTGTCGTCTGGCGAAAAATGGCATATTTTGGTGATACCCTC
TCTCACTCCGCATTACTTGGGGTTGCATTAGGAATTTTCCTACAAATCGATCCCTATATT
GCTGTTATTCTAATGACCGTCATACTCGCTCTTTGCCTCGTCTGGTTAGAACAGCGCTCT
ACTCACTCAGTCGATACCCTATTAGGCATTATCGCCCATTGCAGTTTATCCTTAGGCGTT
ATCACCATCAGCCTATTAGACAATGTTCGTGTTGATTTAATGTCCTACCTATTTGGTGAT
CTTCTTGCAATTGGTTTTAACGACGTACTCTTTATCGGCATTGGGGTTATCGGCATTGCG
ACACTACTGGCTCTGTATTGGAAAAAGCTACTCGCCATCACAGTCAGCCCTGAATTAGCT
CAAATTGAAGGCCTAAATGTCGCACGCCTACGCCTCTTATTAATGTTGCTTACCGCATTA
AGCATTGCATTAAGTATGAAATTTGTCGGGGCTTTAATCATCACCTCACTACTGATTATC
CCCTCTGCAACCGCAAGACGCTTTGCCAAAACACCTGAAACAATGGTTATTTACGCCATC
GGATTAAGCATATTATCGGTCAGTGGCGGACTATTACTCTCCGCCCTCAAAGATACACCA
GCAGGACCTTCAGTGGTTGTTTGTGCAGGAACACTCTTTTTACTCTCATTAATTAAAAAA
GAGGCGAATTAAGATCAATAAAATATAATTTTCCTATTGAATTTTTTGTCAAATTTCGCT
TAAATCTCACCGCTTGTTAATGATAACAAGCGGTGGGATTTTTATATTTTTTTGAAGTAA
ATAAAGAAGTAAATTATGTGTCAATTATTAGGAATGAATTGTAATACGCCGACCGATATT
ACTTTCTCGTTTGAAGGATTTCGACGGCGTGCAGGTTTAACCGACCACCATACCGACGGC
TTCGGCATTGCCTTTTTTGAAGGCAAAGGTGTGCGTATTTTTAGAGACAATTGCCCAGGT
GCCTCATCACCAATGGCAGATCTCGTCAGTCAATATCGAATTAAATCCTTTAACGTTATC
GCCCATATCCGTAAAGCAACCTGTGGCGATGTCAATTTAGAAAATACCCACCCATTTATC
CGCGAAATTTGGGGTGAAAACTGGGTATTCGCCCACAACGGCACGGTTGATGTCAAAGTT
TGCCCGAATAATCACTATCAGCCTATAGGCTCAACGGACTCTGAAGCCGCATTTTGCTGT
ATAGTTGCCAGCCTAAAACAACGTTTTCCACAAAAACCAAGTGAAAAAGAGATTTTTGAC
GCAATTGTAGATATTGCCAGTGAAATCGCTAAACACGGCGTATTTAATTTTATTCTTTCC
AATGGGCACTGGATGATCGCACGTTGCTCAACAAACTTACATTATGTCTGTCGCAAAGCC
CCATTCGGCACAGCATTGCGTGATGATGATGTAATGATTGATTTCCGTGAATATACGGAA
GAAAGTGATAAAGTCACCATTATTACAACCCAGCCTCTCACAAAAAATGAGAACTGGACA
AAAATGAAAAATGGGGGCTATGTCTTCTTTAAAGATGGTGATGTACTCTTTGAAATTGAA
GGTACACTACCTGAATGTAACCCTCACGTTTAAAATAGATTGCCCCTTTCTATACTCAAA
AGGGGCAATTTACTTTTCTACTTAATCGGCGTTGCCGTGCGTTCTAACACTTCGAGCAAC
TCACTGATATTCTGTTTACCTTGTGTTTTAAGCCACTGGCGAGCGGCTTCAACACCTTCG
GCTTTGTAGGCTTCCGCGCCACCAGCCCAAGTCGCACGTCCGCACAGTACGCCGTTAAAC
CGGCTGCCTGCTTGGTGAGCAAATTCAAGGGTTTGTTGGAACAGTTTGGCTGAAACGCCT
GCACTTAGGAAAATAAACGGCAGATCCGTTGCTTCGCTTTGTGCTTTGAAGAATGCAGCG
GCTTCCGCTTGACTGTAAAGCACCTCACCGTCAGTAAAGCCTTCCACATAACTCATCACC
ACAGGCGCTTCCACTTTCAAGACATCTACCCCAAAACGTTTATCCGCAAAGAACTTCATC
GCTTCGATTACTTTGCGAGGTTTGACTTTGGCGTTATAGACTTTATCTTCGTTTGAACCG
TCGTAGGTCAAGATCTCTAAGAACAGCGGAATTTGTTCTGCATTACACTCAGACGCCACA
CGTTCAACAAAAGCGGCTTTGCGGTCGTTGATTTCGTGCGGTTCATCAATGTCAAAATAG
ATCAATAATTTAACCGCTTGTGTGCCTTTTTCTTTTAAGCGATGAACAGAAGCATCATTG
ATCAAATCAGGAAAATGTCCGGCAATACTTTTATCGTAGCCTGTTTTTTCGTATGCCATA
ATTAATCCGCAATTTGCATCACGTTTCTCTGAAGCCGCCCAGCCAAATTCTGGATCAAGC
AAGATCGACGACGCATAGGGGGTTAATTCTTGAGAAATCAAGGTTTTAAATTCGCTGACC
TGCTGAGCGGTAATATCATCGCCCATCATTCGGCGTAACGCACCACGTTGGTCAATCGCA
AGGGCAGCAATAATGCCCTCTTTGGTGCAAAGTTTTTTCATTAAATCTTGTTTAGACATA
CTACTACTCCTATTCATCATCGCCTAACGCTAAGTTTTTAAGTTGTTGAGCCACATCGTG
AATTTGTTCTTTGGCATTTTCCAGTAAGCCGTCCGTGCCTTCTTCACTCACATAGCTAAT
CACCATCGGTAAATTCATTCCGCTATATAACCCTGATAATTTCGGCAAGTAACGCATTGC
CACATTACACGGCGTACCGCCCATAATGTCGCAAAAAACCACAATCTCACCGCTTGCATT
CGCCAGTGCTTGCTCAAATTTCACTTGGAAATCTTCATTGCCTTCGTGTGGATATAAGCA
GACGGTTTGAGCATTGTCGATTTTGCCTAAAATCATTTCGGCAGTATCCAGTAAGCCTTC
TGCAAACTCTCCGTGACTGATTAAAATTAAGCTCATAGTTGCTCCTTTTGGTAGTTTTGA
ATTTTTTATTCCCCCCTTTGAAAAAGGGGGGCTAGGGGGGATTTTAAGATAGTGCGATTA
ACTGTTTAGATCTTTAAATCCCCCTCAATCCCCCTTTTTCAAAGGGGGAAGTTTGACGAT
ATTTTTTGGGTTGTCCTTATAAGTTCTTCGTATTCAACTCTTTATAAATCGGCTTATCGC
TAAATGTTAAGCTATCGATCTTCACCCCTTCCGTTTCAAAGACGATAATCTCATTCTCGC
CTTTGTGCAGTAACGGTGCAGGCAGATAGAGATAACAAGTCGGGCCTTCATTCCAGTAAC
GCCCTAAGTTCTCACCATTTACCACAATCACCCCCTTGCCGAACGCACGGGTATCAATAA
AGGTATCTTGCGGTTCTTGGTCTAGGTGTAACTTAAATTGATAGAACGACGGGGCTTGGC
TATCTTTTTCGCCATCAAAATCAATCTCTTCCAAGCGGTCAAAATCAATCGCATACTGTT
GCCAGCCTGTGTGGAAATGCAGATCAAGCACTGCCCCAGCACCGATCCCTTTATGTTGTG
TCGGTGCAAGTAGCTTACCGCCGTAATTAACCCGTCCCATATTTTCCACTAACAGATCAA
GTTGGAACTCGCCATTGGGTGTCTGTAACATCACTTCATTGCCGATCTCGTGTTGGTACT
GGGTGGCGACTTTTTGTTTATCGTTGAAAATCTGGATACGATCTCTGCCTTGGTAAATTC
TCAGCTTGATCTCACCGCTGTATGCCATCGGTTTGGCTCGATAAAGCAGATAACCGTAGT
AATGCCCTAGCTGTTCCATTGTTTGAGTGAACGGACTTTCGTAGCATTCGCTGATTGTGT
CTAAAGTACCAAACAGCGACACTTCATTTTGCACTGCAAGCGGTGGGTAAGCAGTGATAT
TTGGCAAAATCGGATCGACAATCGGGCTGGCATCAGGGTACTGCCCTAACACTTTTTGTA
GCAGGTAGAATTTCTCTGACGGTTCACCCCATTCGTGAACAGGGGCATCATAGTCGTAGC
TGGTTACTTGCGGTAAATCGGTATCTAACCGTGCGGAACAGCCGTTCCAAAAGCCAAAAT
TCGTTCCACCTTGGAACATATAGAAATTGATACTCGCCCGTTCAAGTAGCTCTTTGGTGC
AGTCCGCTAAATCTTGAGCATCACGGCGGATCACAGGCTCTTTCCAACGGTTAAACCAGC
CGTCCCAAAATTCCATACACATCAACGGGTAAGATTTGCCGTGCTTGTCGATATAGCATT
GTAACTCATCTAAATTTTCATTAGAGCGAGAGCCAAAGTTGCCCGTCGGCAAAATATCAT
CTTCGATCAACGCCCCTGCTTCTAAGGCGTTCTGCCACGCACCGTCTGACGTGAAAAGCG
GTACGTTCACTCCGTGAATTAACATCAACGCCCGAATAGCTCGCAAGTAGTTTTTATCAT
TGCCGAACGAGCCGTATTCGTTTTCGATTTGCATCATTAGGATATTACCGCCTTGGGTGA
TTTGATAAGGGGCAATGCGTGGAAGCAGTTCTTGGAAATAGCGGTCGATTTCAGCGATAA
ACAGCGGATCGTTTTGGCGTAAGCGGATATTTGGAATATTAAGCAACCACGCAGGCAATC
CGCCAAACTCCCATTCCGCACAGATATAAGGTGTTGGGCGAAGAATAACGTACAGCCCTA
AATCTTTTGCCGTTTGCAAAAATTTGACTAAATCCGCCCGCTTGCTGAAGTTAAATTGAT
CAGGCTGTGGCTGATGTAAGTTCCACGGCACATAGGTTTCCACCGTGTTACACCCCATTG
CCTTTAAGTTATAGAGCGTTTTGTACCAGTATTCTGGTACGATACGAAAATAATGTACTG
CACCTGACAGAATTTTGAACGGTTTTCCGTTGAGTAGGAAATCCTTTTCGCCGATTTGGA
AAGGCATAGTTCACCTCGCTTGAAAGATATAAAACCGAATAAATCTAGGAAAGAGTGATT
GGGTTTTAGATCTTAGTTATTTGTAAAATTTTGGGTGGATTTGACCGCTTGCTTTAGGAC
GCCAAGCGTGGCGTCCCTACATTCGATGGAATTGTAGGGACACGACGCTTCGTGTCCCGT
TCAAATTACCCTTTCGCCAACAATCCAGCCCAAGAGAGCAAGATACAGAGTGCGATGATG
ATCATAATCGCTTTGTTAGAGTTCATTTTCGGTCTGCCGAGTAACCAGTAGATGAAGAAC
ACCACTAACGCAGGGACTAATCTTGGTAAGATAAGGTCTAAGTTCGCTTGGGCGGAAACG
ACTTTCTCACCGATAGTGGCGACAAACGGTACTTTGACATTCACCATCGTGGCACACATT
ACCCCCACAACGAATACCCCAAGCACTGTTGCGGCGTTGGTTAGTGCGTTCAAGCGGTGA
CTTAGGTTGGTCACTAAGTTTACCCCTTCACGATAAGCGATTTTGAGTTGCACCCAGCGG
AATACCATTGTTGCAATCGCTACCGCAACCCATAAGCCGACACCAAGCGGATTGCCGTTC
ACAGCCATTGTTGCGGCAATCGCCCCCATAATTGCTGGGACGAGTGAGCCGAATAGGGCA
TCACCGATAGCGGCAAATGGTCCCATTAAACCTGATTTGATACCTGCAACGGCTTCAAGT
GATTTCACCCCTTGTTTTTCTTCAAGTGCCAAGTCGATACCTTTAACAATAGTGTTAAAG
AATGGGCTGGTGTTGAAGAATTGGTTGTGCATCACCATCATTTTTTGTAGTTCAGGCGTG
TTGTCGCCGTACATTTTGCGTAGCTGTGGCAACATAATCCATAAATAGCCAGAGCCTTGC
ATACGTTCGTAGTTCCAACCAACTTGGTTGAAGAATAAGTTACGGATATTGATTTGGCGG
AAGTCCGCATCTGTTAATTTATAGCCTTTTGGATTTCCGACTTGTTGATTAGAGTTCGTC
ATCTTCAATTTCTCCTTTGTCAGAAGTGGTATTTTGTTTTGCAACTGGGGCTGAGCCACC
TTCTACGCTACGTTGGTAAACAATGTAGGCGAATGCAAATCCGATTGCTGCCATTGCAAG
CATTGGTACGCTGCTGATTGAGTTGCTTACACCTGTTGATGCACCGACAGCATTGATGTT
ACCGAAGAGAGTAATGAAGATTGCTGTGAGTGAGAATGCAAGGATTAAGTATGCAATGTG
ACGTTTTGTCGGTAAGTAACGAAGTAAGATTGCGAAACCTAACGCCGGTAATACGCCACC
TGCAAGGGTTAAGCCATCTGCGATAACTTTTAAGAAGCCTGTTTGCATTGCTTCTGCTAG
GCTTGCCACAAATGGACCACCAAACACTAACGCTAAGAAGATTGGTAATGCACGAGATAG
ACCCCAAGCGATTGCACCGCAGAGATAGTTTACTGTGATTGCACTATAAGCGTGGTCTTG
GATATTTTTGTCGATACGGTGAGCGAAGAATACGTTAGACATTCTCGCTAAAATATCGGT
ATAAACCATTAACGCTGCGATTGGAACAGCTAAGGTTGTTAAGGCTAATTGTGGATCCAT
TCCAGCTGCAACAGAGAATGCAGTTGCGATAACAGTACCTGAGTTTGCATCAATACGAGA
TGCACCACCGAAGGTACCTACACCTAAAATGGTTAATTGCATTGAACCACCGATTAACAA
TCCAGTTGTCAAATCGCCCATAATTAAACCTGTGATAAAGCCTGCAAACACAGGTGAACC
AGCACTAGATACAATCGTGATTTCATCTAGGATTTGATAGAACGCATAAAGCGTTATCAA
AAGTATTTGCCACCATTCGATCATAATCGTTACTCCTCTATAAAAGTTTCATTAAATCGA
CTTTTTCTTCATTAGGCACTAACTGAGCGGTGAGCTTCACGCCTTTTTCAGAAAGTTTTC
TAAACACTTCCACATCGTCTTCAGTCACGTGTACTGTTTTTCTGATAGGACGCGTTAGAT
CCGTTTTAGGCATATTCCCTGCATTGACTTCCGGCAGATTTACGCCTGCCTCCACAAGCT
GTAAGATCGTTTGTGGGGTTCTTGTTACCAACAAAACACGTTGAGAGTCATAACGCCCTT
CGTTAATGTTGGCGGCTGCTTTTTCCACAGGCAACACGCTTAAATTCACCCCTGCCGGGC
AAGCCAAGCGTAAGCCTGCTTTATCTATATCGCTGTTTGCAGCAATTTCGTCCACAACCA
TAATGCGAGTGATATTGAGATATGATGTCCACAAATTAGCCACTTGCCCGTGGATTAAAC
GACCATCAATCCGTACGTTTAAAATTGCCATATTTTCCTCCTGTATATCAATATGGATAA
ATCGTTACACCTTGCACCACACGATTAACTTCGCCTGTCGGACAAGGGTTATCCGTGGTG
TAGCCAAGATAGAGTGAGCTATAAAACGAGTAAAGTTGCCCAATCACTAAGAATGGGAAA
ATCCGTGCTGCGTCATCTAATTTGTGAATTTCAGCTCGGATCGAACCGCTTGTATCGCCT
AGTAACACCACTTCTCTGGCTTTTTTATCTCTGATTAACTCTTGATACAGGTCACGGTCA
TATTGTGCGGTATAAGGTTGCTGAGATAAGAAGATAAAAATGAGCGTTTCATCTTGAACA
AGGGATTTTGGTCCGTGGCGGAAGCCCATTGACGACTCAAAGAAGCCAAGACGTTCACCA
GCGGTGAGTTCAAGTAATTTTAAAGAGGTTTCACGGGCAAGCCCTTGGAAATGCCCACTG
CCTAAATAGACGATCCGTTTTAATGGCAGATGGGCTAAACGTTGGATTTCGAGCAGATCC
CGTTCTAGTAACTGTTCTGTCACCGATACCGTTTCCTCAACCCAGCTATCATCAAATACA
TCGGGTAAAAATGCCACTAATGCCGCTAACATCATATTGCTGGCACTGGAGGTCATTGCA
AAGCCTCTATCGTGGGTTGATTCTGGTAATGCTAATGGGTAAGCGGTCGGATCTTGCTCA
CATTTTTTAAATAATGCCCCATTGACATTATTCGTTATGGCTAAATGATACGCTTTCTCT
ACAATTTCATCGACAAGCTCTACTGCCCCAATACTTTCAGGACTATTACCAGAGCGAGCA
AAAGAGACTAAAAGCGTTGGTTTATCCGCAAAAAGATATTGATAAGGATTGGATACAAGA
TCAGTACTTGCAATCGCTTCGACAGTACAACCTAAATGCTGGCTTAATATCGGTGCAACA
ACCTCACCAATAAAAGCAGAAGTACCTGCCCCCGTAAAAATAACACGAAGTTCGCCTTGT
TTTGCATATTCAACAAGAGGCTGAAGAAATGGAATAACAAGTGACGATTTCACAATAGAA
ACCGTTTCACGCCAAGTCGCTGGCTGTTGGGCAATTTCCTTTGCCGTCCAAAAAGCGTTC
TGCTTTTCTAATGTTTGGTTAGCAATATTGAGGATCATTGCATTTCCCTCACAAATAAAT
GGATTTATTTATAAGGAAAGAGAATAAAACTACGCAATTAACACTTGCACCCCGACATTT
TCGAGATACTCTCGATAACTTAGAGGAATTTTATTATCCGTGACTAACACATCTATTTGA
TTGGCTTGGCAAATAACAAAATGGCTATATTGACCAAATTTGCTTGAATCCGTCACCACA
ATCACCTGATCCGCTGCATCGCACATTAAGCGATTTAGCTGAGCCTCTTGCTCGTTAAAG
GTTGTGACCCCTTTTTGTAAGTCAAAACCATCAACACCCAAAAAGACTTTATCAAAGCGA
TAATGTTGCAAATTATTATCCGCCATTACTCCCGAAAACGACATCGCATTTTTCCGTAAA
ACCCCACCCGTCATTCTTACTTCAACATTTGGACAAGAAACCAATGCCATTGCGACATCA
AGTCCATTTGTCAATACTGTCAAGTTAAGATCGCCAATAGCACTTACGATTGCTTTCGTT
GTCGTTCCAGAATCCAAAATCACCTTTTCACCCTCTTTTAACAAAGAAGCGGCAAGATGA
CCAATCTGTTGTTTGAGTTCGGGATAATTATTGCGTTTATCCGCAATAGAAAGTTCCGCC
ATTAATCTGGAATTTAATACCGCAAAACCGTGCGATCTTGTAATATAGCCCTGTTGCTCT
AAAACATTGAGATCTGAACGGATAGTAACCGTCGAAACCCCGAAATGCTGAGACAATGCT
TCAACTCGATGACTGCCTGTTTTTTGCAATAATGCCAAAATATCAGAACGTCTTTCTACG
CTACTTTTCATTTTCTCTCCTACATCAAAACAACCACTGCATACTACGATTGCTTTCGAA
AGTAAGTTTATACCCCTTAAAAACAAAAACAATCGAAAATATTCGAAAATGAGATAAAGA
TCACAAAATTTACATTTGGTGTTTTAAGCAAGAAAATGTTTTGTCACGTTTATAGTAATT
TGGGCTTGGAAAGTTTCCTACTATACTTCTATACCACGAATAAGTGATTGTTGTATTCGT
GCTCAAAATGGTTATTATCATTTTGAGTTATGGTGATATAATCAAAGTAATGAATGATGA
ACTTTCAGTAACTTATTGATTGATAATGAATTTTAGATAAAGAGAGATGTTATGACATAT
TGGTTCAAAAATGTAATGATTTACCGTTTAACCAGTGAATTACGCTTCACTAGCAGTGAA
TTAGACGCACAATTACAGCAAACAAAATTCACCCCTTGCCAACAAAGCGATATGCAAAAA
TTTGGCTGGTCGTCACCGCTTGCAGGAAGTGAACTGTTGCACTTTGCACAGGGTCAGCAG
TTCCTACTGGTTTCTCATAAAGAAGAAAAATTATTGCCAGCTCACGTCGTCAAAAAAGAA
ACGGAAAATCGCATTGAAGCCTTAGAACAAAAAGAACAACGTAAGCTGAAAAAAACGGAA
AAGCAGGCGATCAAAGATGATGTTGTGGCAATGTTGTTGCCTCGTGCGTTTAGTAAACAC
CAATTTACGGCGATTTGGTTAGACTTAGATAAACAGCTCGTTTATGTAGATAGTGGCTCG
GCAAAACGTGCCGAAGATACCCTTGCTTTGTTACGCAAATCCCTTGGCTCTCTGCCTGTT
GTGCCGATTTCCTTCACGCTACAACCGAGCGAAGTGATGACAAATTGGGTGGCAAAAGGG
CATACACCAAGCTGGCTGACACTTCTAGAAGAAGCAGAATTAAAATCTTTTGATACCGAC
AGTGTAATCCGTTGTAAACACCAAGATTTAGAAAGCGACGAAATCAGCCAACATTTACAA
GCGGGTAAATTTGTCACAAAACTTGCGTTAGATTGGGAAAATCATTTTTCTTTTGTGTTG
AACGAAGATGCCACTCTTGCCCGTGTCAAATTTGCCGATGAAGTGCGTGAAAAGAACGAT
GATATTTTGAAAGAAGACAAAGCCCAACGTTTCGATGCGGATTTTCTGTTAATGACGGAA
GAATTATGTCTGTTTACAGAAAAATTGACGGAAGAGTTTGGGGGGGTAAATTCCTTGTTA
TCTTTTTAGCTGGTCTACTATTTCTCAGCCAATATTTTTTTATTTGGAAACTTGATTGCT
TTTTGAGCTAGAATGGTTCTATTTTAGAACGATTCGCTTTTTTTTTGCTGGGCGTTCTTA
AAGTATGACACTCAAACCCGATCTTTTTTTGAAGATCGGGTTGATTATTCTTTAGTTGGC
GCTAAATTATAATTTAACTAGTCTATCATTTTGTTTAATAGTAGAATGATGAATGATTGT
GGAATAGATGTTATAGAGGGTTATGCAAACATTTTTTTTTCGTCATTCATTGACTTGGGT
TATTTTTGCTTTTTTAGGCTTTTGCTTTTTCCCGGTAAAAGCATTGCAATATGGACTGTT
TGGAGCAACTTCAGCCGAATTTCAACAGGCTATGGGGTGGAATGATATTAACCTTACTTG
GATATGGTTTTTTCCCCTACTGCTTTATCTGTATCCGAACAAAACACCTTCAACATTACG
AAGTAAATGTGAGTTATTCGGGGCAGTTGGGCTGTTTCTCTTTATCTTTCTTTCCGCAAT
TTTAGCAAAAATCAGCTTAGGTTATGCGGTCTTTTTCTTAATTGTTGCGTTGATTGCGTT
AGCGACAAATGCCCTTGCTGAATTAAAAATAATGCAGGGTGACAGATTTATTATTGCCTC
ATTGATTAGCATTATTTTGTTGATCTTTTTCTTTATGGTCTATCCAACACTGGCAATTTT
CATCTCAATGTTTTACGACGGCAGTGAATTTGTACCAAGTCAAGTGTTGTCTATCTTACA
ACAGCCTTATGTATTAAGAGTGATTGGTAATTCATTAAGTGTTGCGACAACCGTTGGGAT
TTTATCTACGTTGTTTGGTTTAGCCTTTGCTCTTTATACCACACGGATTGCAAAACGCAC
GGCGTTTATTGGAAAAATTTTCTCTATCTTACCCATTGTAACACCGCCATTTGTTGTTGG
CTTAGGTGTCACCCTTATGTTAGGACGTTCGGGCTATGTGACTGCTTTTTTAGTCGATTA
TCTTGGCTTTAGTAATAACTGGCTTTATGGTTTTACAGGGATAGTGATTGCCCATACCCT
CGCTCTGACCCCAATGTCTTTTATGATTTTAGACGGTGCATTAAAATCTATTCACCCATC
TGTTGAGGAAGCCGCTTATACTTTACGATCTAACCCCTATCAAGCCTTCTTCTATATTAT
TTTTCCATTACTCAAGCCAGCGTTAGCCAACTCGTTTTTAGTTGTGGTGATCCAATCGCT
TGCAGACTTTAGCACCCCTTTAGTTTTAGGTGGAAGTTTTGATGTTATTGCCACTCAAAT
CTATTTCTACATTGCAGGTTCACAATTAGATTATGCCTCAGCAAGTACATTAGGGGTGAT
CTTGTTACTCTTTTCCCTTACGATTTTTGTGGTGCAATATCTCTGGATTGGCAATCGATC
TTATATTACCGTGTCAGGTAAATCCTATCGAGGCGATGTGCAAGCATTACCAAGCGGTAT
GAAATGGGCAATTATTTGCACTTTAGGTTTTTGGGTTCTGTTTAACTTTGTACTATACGG
TAGTATTTTTTACGGTAGCTTTACCGTAAGTTGGGGAATAGACCACACACTGACATTCAA
TAACTACCTCAATCTTTTTGGACAAGGGTTTAATAGTGGAGCGTGGCCATCTTTAATCCA
AACGGTTATTTTTGCTGCTAGTGCAGCACCGATTACGGCTATTTTTGGTTTGTTGATTGC
TTATATTACTGTTCGCCGTGATTTCAAAGGGAAAAAAACCTTAGAATTTCTGACGTTACT
TTGTTTTGCCGTACCAGGAACAGTGGCTGGGGTATCCTATATTCTGGCTTTTAACCATCA
ACCTATTTACCTAACAGGAACAGGGCTTATTATTATTTTGTCTATGGTGATGCGGAATAT
GCCAGTAGGAATGAGAGCGGCTATCGCTGGGTTAAGACAGTTAGATAAAGCCTTAGATGA
AGCCTCGCTCTCGCTGAAAGCAGGAACATTAAAAACAATCTGCTTTGTCGCTTTACCGCT
TTTAAAACCAGCGTTACTTTCTGCCTTAGTTACGAGTTTTATTAGATCAATGACAACAGT
CAGTGCGATCATCTTTTTAGTTACAGCAGACACACGCGTCGCAACCTCATATATTTTAAA
TCGAGTAGAGGATGGGGAATATGGAATGGCGATTGCCTATGGCTCAATGTTGATTGTAGT
TATGCTGGCAATGATTTTCTTATTTGATTGGCTTGTTGGCGATACGCAGATAGCCCGTTC
AAAGCAAAAAGATGAATTTGGAGAGAAAAATGGAACAAAAAAATGATTTTCTCGTGTTGA
AAAATATCAGCAAATCTTTTGGTAAACATAGGGTTATAGATAACTTAAACTTTTCAATTA
AACAAGGCACAATGGTCACGTTACTCGGCCCTTCTGGCTGTGGCAAAACCACTGTGTTAC
GTTTAGTTGCAGGTTTAGAAAGCCCCACAGCAGGACAAATTTTTATTGACGGCGAAGATG
TTACCCACAACGCAACGCAACAGCGAGATATTTGTATCGTATTTCAGTCTTACGCACTTT
TCCCACATATGTCGATTGGTGAAAATGTGGAATATGGGCTAAAAATGCAGGGTGTATCCA
AAGAAGAGCGAAAACAGCGAGTAAAAGAAGCATTAGAGTTAGTCGATCTGATAGGGTTTG
AAGATCGCTATGTCGATCAAATTTCAGGCGGACAGCAACAACGAGTGGCATTAGCAAGAG
CGTTAATTCTCAAGCCTAAAGTTCTCTTATTTGATGAGCCTCTAAGTAGTCTAGATGCGA
ATTTACGCCGTTCAATGCGAGAAAAAATCCGCGAGTTACAACAACGGCTCAATATTACTT
CACTCTATGTTACTCACGATCAAAGTGAAGCTTTTGCAGTGTCTGATGAAGTGATTGTGA
TGGATCAGGGTACCATTATGCAAAAAGATACGGCTAAAAATCTCTATTTACAGCCAAACT
CTCTCTTTGTTGCTCATTTTATGGGGGAATCAACCATTTTTTCAGGAAAACGACAAGGCA
ATCAAATTAATATCGGTGAGTTTGCTTTTACCCTTGAAAATGCAGCACGTTTTCAAGTAC
CTGATGGGGATTGTCTTGTCGGATTACGACCAGAAAGTATCCGCTTGTTAAGTGATGGAA
CTGCAGCTCAATATTGTGAAATTAGGCAGGCTGTCTATATGGGAAACCATTGGGAAATTA
CCGCACTTTGGCAAGGGAAAACATTAATGATTAACCTTAACCCAGAAGATTATGATGAAT
CCCAAAGAAATTGTTATATAGAAATAAAAAATAAAGGGGTGTTTTTGTTGAAAGATAATG
CTTAAGCATATTTTGACTAAAAATCTAGCATTCATTCTTAATTTCTAAAAAAAAGAGTTG
CACGGATTTTTTTATCCCCTATAATGCACCACATCAGACGCGGGGTGGAGCAGCTTGGTA
GCTCGTCGGGCTCATAACCCGAAGGTCGTCGGTTCAAATCCGGCTCCCGCAACCAGTTTT
AAGGCTCATTGTTTTGGTTAAGACGATGAGTTTTGTTCTATCTAGGCATTTGAAATTGTA
AAATGTTAGATAAAACAAACCGCTTGAAGCCTCAACTGTTGTAGTTTGAGGCTTTTTTGT
GGCTACATAGTCAGCTTTGTTGTGTTAAAGGGACTTTTTCAAGTCCTTTTTTTATATCTG
TCAAATGGAGGTTTCCTTGGCAACATTAGAACAAAAATTACAAGAGCTTGTCGCCGATCC
CATTGATGCAATGGGATTTGAACTTGTCGGCGTTGAGTGCCAACGTGCAGGTCGTTTTTC
AACTGTACGCTTATATATTGATAAAGAAGGCGGTGTTACGGTTGATGATTGTAGCGATGT
TAGCCGTCAAGTGAGTGCGATTTTTGATGTGGAAGATCCGATTGCGGATAAATATAACCT
AGAAGTATCTTCCCCTGGGTTAGATCGTCCATTATTTACATTAGCCCACTATCAACGCTT
TGTTGGGCGTGAAATTGTTGTTCATTTACGCATTCCAATGTTAGATCGCCGTAAATGGCA
AGGTGAATTAGTGAGTGTTGAAGGTGATTTAATTACCTTAAAAGTTGATGGCAATTTGCA
GGCTTTTGCCTTTGGCAACATTCAAAAAGCAAATTTAATCCCCGTTTTTAATTTCTAAGG
AAATCAAAACCAATGAGTAAAGAGATTTTATTAGCCGCAGAAGCGGTATCCAATGAAAAA
TTATTACCAAAAGATGCCATTTTTGAGGCACTTGAAACAGCATTAGCCATTTCAACGAAA
AAGAAAGCGGCTGCAGAACGTGAAGATCGTAAAACGGGCAACGGCATTGATATCGATGTG
CGTGTTGTGATTGATCGTAAAACAGGGGCATTCACAACTTACCGCCGTTGGTTAGTGGTA
GAAAAAGTGCATCACCACACTCGTGAAATTACTTTAGAAGCGGCTCAATTTGAAGACCCG
AACATTCAATTAGGTGACTATGTTGAAGATGAGATTGAGTCTATCGCATTCGACCGTATA
ACAATGCAAACCGCTCGCCAAGTGATCACCACGAAAATTCGTGAAGCGGAACGTAATAAA
GTGATTGAACAATTCCGTTCAGAAGAAGGCAAAATTGTTATCGGTACTGTAAAAAAAGTA
AGTCGTGAAAGTATTATTCTTGAGCTTGCAGGTAAAAAGGACGATACCACTAAAGCTGAA
GCAGTGATTGTGCGTGAAGATATGTTACCGCGTGAAAACTTCCGCCCAGGTGACCGAGTG
CGTGGTGTACTTTATGCAATTAAGCCCGAGTCAAAAGGTCCTCAACTATTCGTTACTCGT
GCAAAACCAGTGATGTTACAAGAGTTATTCAAACTTGAAGTACCTGAAATCGGTGAAGAA
GTGATTGAAATCAAAGGGGCTTCTCGTGATCCAGGCTCTCGCGCCAAAATTGCCGTGAAA
AGCAATGATAAACGTATCGATCCAGTAGGTGCTTGCGTCGGTATGCGTGGTGCGCGTGTA
CAGGCAATTACTAACGAACTTGGCGGTGAGCGTGTAGATATCGTGTTGTGGGACGACAAC
CCAGCACAATTTTTGATTAACGCAATGGCACCTGCTGATGTTAGCTCAATCGTTGTTGAT
GAAGACAATCACTCAATGGATATTGCTGTTGAAGCAAACGCGCTTGCACAAGCTATCGGT
CGTAATGGTCAAAATGTACGTTTAGCCACCCAATTAACAGGTTGGACATTAAATGTGATG
ACAACCGATGAGTTAGAAAAAAAACATCAAGCAGAAGACAATAAAGTGATTAATCTCTTT
ATGGACGCTTTAGAAATTGATGAAGAATTTGCTCATCTTTTAATTGAAGAAGGCTTTACC
TCATTAGAAGAAATCGCTTATGTACCAGTTAAGGAACTGACAGCAATTGATGGCTTAGAA
GATGAAGATCTAGTTGAAGAACTTCAAGTGCGTGCTAAAAATGCGATCACAGCTAAAGCG
TTAGCGGAAGAAGAAGCATTAAAACAGGCACATATTGAAGATAAATTGTTAAATCTTGAA
GGTATGGATCGCCATATCGCCTTTAAATTAGCAGAAAAACAGATTACCACTCTTGAAGAC
CTTGCAGAGCAAAGTGTTGATGATTTAGCTGATATTGAAGAATTAACCGCAGAAAAAGCC
GCAGAATTAATTATGGCTGCTCGTCAAATTTGCTGGTTTAGCTAAAAACAGGGAGAGAAA
GAATGAGTGAAAATGAAATCAAAACAGACGCACCGAAGAAATTAAGTTTACAGCGTCGTA
CTAAAACAACCGTGAGCGGTACGACTGCAGGCGGTAAAGCAAAAGAAGTGCAAGTGGAAG
TGCGTAAATCTCGCAAAGTGGATACTGAAGCAGCTAAAAAAGCCCAAGAAGAAGCACTGA
AATCGAAACAAGAAGCGGAAGCTAAAGCGAAAGAAGAGGCTAAAAAAGCAGAAGCTGCCA
AAGCCGAAGAAGCAAAAAAAGCGGTACATCAAGTGCCTGTAATGCCAAATAAACAACCAA
AACCAGCGCAACCAAAAGCAGAAGCTCAACCAAAACAAGAAAAAGCGGTTGATCCTGAAA
AAGAGGCAAAACGTAAAGAAGAAGCTGAATTGCGTCGTAAGCAAGAAGAAGTGGCTCGCC
AAAAAGCGGAAATGGACGCAAAACGTGCAGCAGAAAATGCTCGCCGTTTAGCAGAAAATG
CTCGTCGTTTAGCAGAAAATGCTCGTCGTTTAGCAGAAATTGCCCGTGAAGAAGCGATTG
AAAATGGCGAAGACTATGAAGATGACCGCTTTACTTCTAAATATGCGTTAGAAGCAGAAC
GTGACTCTGAGCGTCGTAGTGAAGGCAATCGTGGACGTGGCAAAGGCGGTGTAGCGAAAA
CCAAAAAAGGCGGACGTGATGATGAAAACGGCAGTAAAAATGAACGTCAATCTGACCGCC
GTAACCAAAAAGATACCAAAGGCAAGGGTAAACACGCGAAGAAAGGCAGTGCATTACAAC
AAGCCTTCACTAAGCCAGCTCAAGCAGTTACGCGTGATGTGGTGATCGGTGAAACTATTA
CTGTGGCAGAACTTGCGAACAAAATGGCAGTAAAAGCGACCGAAATCATCAAAACAATGA
TGAAAATGGGCGAAATGGTGACCATTAACCAAGTGATTGACCAAGAAACTGCACAGCTTG
TTGCAGAGGAAATGGGACACAAAGTTATTCTGCGTAAAGAAAATGAGTTAGAAGAAGCGA
TCTTAGAAGATCGTGACTTACACGCAGAAAAAGTAACCCGAGCGCCAGTTGTGACCATTA
TGGGACACGTTGACCACGGTAAAACCTCATTATTAGACTATATCCGTAAAGCGAAAGTAG
CAGCAGGTGAAGCTGGCGGTATTACTCAGCATATCGGTGCATATCACGTTGAAACCGACG
ACGGTAAGATGATTACCTTCTTAGATACACCAGGACACGCGGCATTTACCTCAATGCGTG
CGCGTGGTGCGAAAGCAACGGATATCGTTGTTCTTGTAGTAGCAGCTGACGATGGCGTAA
TGCCACAAACCATTGAAGCAATCCAACACGCGAAAGCAGCTGGTGCGCCGATCGTGGTTG
CGGTAAACAAAATTGATAAACCAGAAGCAAACCCAGAGCGTGTAGAGCAAGAGTTATTAC
AACACGAAGTGATTTCTGAGAAATTCGGTGGTGATGTTCAATTTGTTCCTGTCTCAGCGA
AAAAAGGAATGGGGATTGACGACTTACTTGAAGCCATTCTTCTTCAATCGGAAGTATTAG
AATTAAGTGCGGTAAAAGAGGGTATGGCAAGCGGTGTGGTTATCGAATCTTACCTCGATA
AAGGTCGTGGCCCAGTTGCAACTATCCTTGTTCAATCAGGTACGTTAAACAAAGGCGACA
TCGTACTTTGTGGCTTTGAATATGGCCGTGTTCGTGCAATGCGTGATGAAAATGGTAAAG
ACATTGAATCAGCTGGTCCATCAATTCCTGTGGAAGTATTAGGACTTTCAGGCGTACCAG
CCGCAGGTGATGAAGCGACAGTGGTGCGTGATGAGAAAAAAGCACGAGAAGTGGCGTTAT
ACCGTCAAGGTAAATTCCGTGATGTGAAATTAGCTCGCCAACAAAAAGCGAAACTTGAAA
ATATGTTTAGCAATATGGCGGAAGGCGATGTTGCAGAATTGAACGTGATTGTGAAAGCAG
ACGTACAAGGCTCTGTAGAAGCGATTGTTCAATCTTTACACGAGCTTTCAACAGCAGAAG
TAAAAGTGAAAGTAGTTGGCTCTGGCGTAGGTGGTATTACGGAAACCGATGCAACCTTAG
CGGCAGCGTCTAACGCTATTGTACTTGGCTTTAACGTCCGTGCAGATGCCTCAGCACGTC
GCATTATCGAAAGCGAAAACATTGATTTACGTTATTATTCAATCATTTATGAGCTATTAA
ACGAAATCAAAGCAGCAATGAGCGGTATGTTACAACCTGAATTTAAACAAGAAATCATCG
GCTTGGCAGAAGTGCGTGATGTCTTCCGTCACCCGAAATTCGGTGCAATTGCAGGTTGTA
TGGTCACTGAAGGTATCGTCAAACGTAACAACCCAATCCGTGTATTACGTGATAACGTCG
TAATTTTTGAAGGCGAGTTAGAATCTCTGCGTCGTTTCAAAGACGACGTTTCAGAAGTCC
GTAACGGTATGGAATGTGGTATCGGCGTGAAAAACTACAATGATGTAAAAGTCGGCGACC
AAATCGAGGTATTCGAAGTGGTTGAGATTAAACGTTCGATTTAATCTATTGATATTAGGG
CAAATGTCATTTGCCCCTACAAATTTAACGGCATAATGATTTCTCGTTATGCCGTTATTT
TTTTATTCTTCCAACAAAAATTTCTGTTAGAATAAATGCAACCCTATTCAGCATTGGAGG
TAATATGGCTCAAATTTATATTCAATCGGATTACTTTCATCAACAAATGGCGTGTATTGT
GCAAGCAATTCAATCAGGAATGGAAAAACAAGCACTAATTTCTTACGTTCAAAACGTAGA
AAAACAAATTGCCGATAAGGTGGAAGAGCCTGCATTTAACTACGATCTAGAAAGAATGAA
AGCACACGTTGAAAGTGAAACTATTGAAATGCCTTCGGACTTAACAAGTGCAAAAGCAAT
TAAGGAGTGGTTACTTAATGGCTAACTTGACAATTGAATATGGCTCACTTTTTCGTAAAG
AATTTGCCAATTTTCCAGTAAAAGACCAAGATGCGATCGTTGAATTCGTTGAGCATATTC
AAAATTTTGGCTTTACCAACCTTGAAGGCAGGAATAAATCTTCCGACAACGTGCATAAAA
ACGATCCGCACTTTGCTCAAAAAGTAAAATATGCGCGAGAAAATCATCTATGGCATTACC
ACATTGGTATCCTTGCCTTTGATTTAAGTAAACCTTTTGGCGATAGAACGTCTGAATATG
TGCTGCATTATCAGCGTTTTAGTGATCGAGTAAAAATAGTCGATTATTCAGCTCACCCGC
CTTTTAATTTACCCACAGCTTCTTACCTTAGATAAATGACATTACTGGTATCCTTTAAGA
GTGGAAAAAAGTGTCAGTTTATGTAAATTCAAAGCCCCCCGTCAGAACAAAATCAATAGG
ATTTCCACAACTATCTACTGCTAAATGAATTTTTGTGCTATTACCTGCCACACTTTTGCC
AATCGCTTGCGGATTTTGACCGCTTGCACCTGTTGCATGCTGGTGAGCCTTGATGACACT
GCTATCAATAAAAATCCATTCAGAATCAATATATTGTCTAAATGACTTTAGCACTTATTA
GATTTCCGCCTACTATTTCTAGCTTTTATTGATAAAAGTTGAAAAATTCTTGTTATTTTA
TCTTTAGTTTTGTGTGACCCATTGTTTTTTTTTTTTTTTTTTTTTT
>H164 Scaffold3
CATTTTACAACCTGATTTGATATGGATAATTAAGGTGTATTAGATCATAAATTTGAGAAA
GATGCGATCTTGCCCTGTACATATAAGCTAAATCCTATCTAGCACATCATTCTTAATTTC
CCCTATCTCTCATCATATGATATAGTTAAAAACGTTTTCATGTTTATTGTTCAAATAGGT
AAGTTGCTGTGAATATAGATCTTCAAAATATGCCTCAGCATGTGGCGATTATTATGGATG
GTAATGGACGTTGGGCTAAGCAACGAGGGAAATTACGAGTATTTGGTCACATAAAAGGGG
TAAAAGCTGTTCATTCAGCTGTTAATTTTGCCTTAACGCAAGGAATTAAGGTATTAACGC
TATACGCATTTAGCAGTGAGAATTGGTCTAGACCGAAGTTGGAAGTTGCCGCATTAATGA
CACTATTTGTAAAAACATTGGATTTAAATATAAAAAAACTACACAGCAATAATATTCGCT
TAAAAATTATTGGTGATAAAACTGCTTTTAGTGAAGCACTGCAAGAAAAAATTGAACTGG
CTGAACAACTGACAAATAAAAACACTGCATTGACTTTAAACATTGCTGCAAACTATGGCG
GACAATGGGATATAGTCCAAGCAACCAAACGTATTGCACATCAAGTAAAAAATAATGTCA
TACCTATCGAAGATATTACAACTGATTATTTCCAGCACAATTTATCTACTAAGGATCAAC
CACAGGTCGATTTATTAATTCGTACTAGTGGAGAACAGCGAATTAGCAATTTTTTATTAT
GGCAAATTGCTTATGCCGAGTTAGTATTTAGTCCGGTTTTATGGCCAGATTTTGATGAAA
AGGCATTTACAGATGCCGTTATTGCTTATCAACAACGTGATCGCCGTTTTGGTGGTTGTT
AATCTATAAGGAAAATTCAATGCTTAAAGAACGCATTCTTTCGGCAATCGTGATGATTAT
TTTAGCAGTGGTTGCATTGTTTTGGCTTTCACCCTTAGCTTTTACGATTGGCTTATCCGC
TATTGTTGTGTTAGGTATGTGGGAATGGGCTCAGTTTGCGGGTTTTAAACGTCCGATAGC
ACGTGCTATTGTTGCTTTTGTGGTGACCTGTTTATTGATTTTTCCTATTATGGCAGAAAC
AAGTTATATTCAAGCTACACGTTTTTTAACAGATGAAACAATACCACTATTATTTGTAGG
TTGTTTTTGGTGGTTCATCGCATTTGGATTGGTTATTACTTATCCTAATTCAGCTTCAAT
TTGGAGTAAGTCAGTAGCAGCCAAATTTATTTTTGGTTTTTGTACACTCGTCCCATTTTT
AATCGGTACTTTAGCGTTACGTTTTTATCAATATAATCTTGAACAATATCAGGGAACTTA
TTTACTTCTCTATGTGTTTTTATTGGTCTGGGGAGCGGACTCAGGCGCCTATTTTGTAGG
TCGTGCATTCGGTAAACATAAACTTGCACCTAAAGTGTCACCAAGTAAATCTTGGGAAGG
GGCTATTGGTGGTGTGATAACTTCTGCTGTTATTGCAACGATTTTCTTAAGTGTAGTGCC
TGCAAATGTGTTTGGGCGTGAGTTAAATACTTCTGCATTTGTTGTACTTTCAGTTATTAC
GGTAGCGATTTCGATTTTAGGCGACTTGAGCGAAAGTATGTTTAAACGCCAAGTAGGCAT
TAAAGATAGCAGTAATTTAATTCCAGGTCACGGCGGTATTTTGGATCGTATTGATAGTTT
AACGGCCGCCGTGCCTATTTTTGCTATCGGCTTTTTCTTTTTCCTATAGGGTAGCGCAAT
GACTTCAATGCTCGCCTTTTTTATTCTGATCTGCGTGTTGGTATTCGTACACGAATACGG
GCATTTTTGGGCAGCGCGAAAATGTGGCGTAAAGGTTCTACGTTTTTCTATTGGCTTTGG
AAAAGTATTATGGCGTAAGAAAGATAAACAAGGGACTGAATTTGCATTTTCATTAATTCC
TTTAGGCGGTTATGTGCAAATGCACAATGGCGAAGCAGAACATCAATTGCCAGATTCGCA
ATCTTTGCATACAAAGACTGTTTTGCAGCGTGCTTTTATCGTTCTTGCAGGTCCAGTGGC
GAATTTTTTATTTGCGATTTTGGCGTATTGGGCGGTGTTTAATGTTGGGGTTCCAACGGT
TAAGCCAGTGATCGGATCTGTGATTCCAGATTCTATTGCAGCTTATGCAAAGCTGGAAAC
AGAATTGGAAATTAAAACGGTAGATAACCGTTCCGTTCAAGATTGGGAAGATGTTACCCT
AGCTTTGTTGGGCAAGATTGGAGAAGCTGAAGTTGTTATTGAAGGCAACCATATTGATGA
AAATATTTCTCGTCAATTTACGCTAGATTTGAGAAATTGGAATGTTGATGGAAATAAGGA
AAATCCGTTAACTACTTTAGGTATTCGTCCTAAAAGTGCGACGGTTGAACCAATTATTAA
AAATGTAGTCGAAAATTCGGTTTCGGCAAGATCAGGGATTTTAGCTGGCGATAAAATTAT
TTCTGTTAATCAGCAACCTTTTGAATGGCGATATTTGTTAGAGCAGGTGCAAACAGGTAA
TATTATTGATTTGACGATTGAACGGAATAACCAGCAATTAGCTTTTCAGTTGCAGCCTGA
ATATTCAAAGGAAGATGAGCGTTATTTAATAGGCTTAGTGCCAACGTATCAACCATTAGA
ATCAAAGTATCAAAGTGAATTAAAGTATGATATTCTTTCTGCGCTTGGAAAGAGCTTAGA
AAAAGTCGTATCATTAAGTTATACGATTTTACAATTTATTGGAAATTTAATTACAGGCGA
GCTTTCTCTTAGTAATATGGGCGGGCCAATTTCAATGGCAAAAGGGGCTGGGGCAACGGC
TGAAATTGGTTTTGTCTATTACTTAGGATTTATGGCATTGATAAGTGTGAACCTTGCAGT
GATGAACCTGTTCCCTATTTTGCCTTTAGATGGAGGACAGTTGATTTTACTAGCAGGGGA
AGCAATGAGAAAGAAACCTATTTCTGAACTATTTCAATTGCGATTTCAACAGATTGGTGC
AATGTTTGTTATAGGTTTGATGTTATTTGCATTATTTAATGATTTAGTCCATTTATAATC
AAGTGGTTAGATTTCAATATTATTTTACCAACGAATAGGATCATTTAAATGAAAAAACTA
TTACTTTCAACATTATTAGTTGCAAATGGTGTTGCTTTTGCTTCACCTTTTGTGATCAAA
GATATTCGTATTGATGGTATCCAAACATCTGTAAGCCAAACAATGATCCCTACATTACCT
GTAAAAGTAGGGCAACTAGCGACTGATAATGATATTGCAAACGTTATTCGTCATTTATTT
GTACAAAATCGTTTTCAAAATATTAGTGCAACCCGTGAAGGAGATATTTTAATTATTAAA
GTAGTAGAGAATCCAGTCATCAATAATGTTGATATTGAAGGTAATTCTGCAATCCCCAAG
GAGCCACTGGAACAAAATCTAAAAGCGAATCTCATCACTAAAGGAGAATTATTTAATTCT
ACAAAGTTAGACGCATTTAAATCAGCACTTATTGAGCATTACCACTCTATAGGTCGTTAC
AATGCTACCATTGATACTGTTATAACAAACTCAGACAATGGAGGTGTAAATATTAAATTA
GATATAAAAGAGGGAGATGTTGCCTATGTAAAAGCTATTAATTTTGAAGGAAATCAAGCT
TTTACATCAAAAGTATTAATGAAACAACTGGATATTCAACCTGATGTTTCTTGGTTCAAT
ATTTTTCAAAGTAGTAAATTTGAACAAACAGCATACAATCAAGATTTAGAAAATCTACGT
AATTTCTACATGAACCAAGGATATGCAAAATTTAATGTTGAAGCTGAACAACCCGTATTT
AGTGATGATAAAAAAGAAGTATCTTTAACATATAAAATCAATGAAGGAATACCTTATACT
GTAAGTGAAATACGTATTGTTGGTAATACTGCAAAATTAGATAACGAGTTAAATGAACAG
CTCAAATATTATAAAACAGGCGAGCTCTTTAGCAAAAATGAACTTTCAAAAATTGAAGAC
AATATTAAACAAGTATTTGGAAATAATGGTTTTGCTTCCGCTAAAATAGAGCTTCATCCA
ACCTTCGATGATACAAATAAAACAATTCGTCTCACATTTGTTGTGGATGCTGGGCAGCGT
GTTTATGTAAGACAGATTCGTTTTGAAGGAAATGATGTGACTGCAGATTCAACGTTACGT
CGAGAAATGCGTCAGCAAGAAGGAGCATGGTTGTCAACAAGTCTAGCTGCTTTGGGGAAG
GCTCGTCTAGAAAGAACGGGGTTTTACGATAGTGTAGAAATGAGCTATCCAAATGTCCCA
AATACGGCGGATCAAGTTGATATTGTATATAAAATAAAAGAACGCAATACAGGAAGTATT
AATTTCGGTGTTGGTTATGGAACAGAAAGTGGTTTAAGTTATCAAGCTGGGATAAAACAG
GATAATTTCTTAGGTATGGGCTCTACAATTAGTTTAAATGGTACCCGTAATGACTATGGT
ACAAGTATCAATTTAGGGTATACTGAACCATACTTTACTAAGGATGGAGTAAGCCTTGGT
GGAAATATCTTCTACGAGGATTATGATAATTCAAAAAATAATAGTGTCGCAAGTTATAAA
CGACAAACCTATGGAGTCAATAGTACTTTAGGATTCCCTGTAAATGAATACAACTCCTAT
TTCCTTGGTCTAGGCTACACTCAAGATCTGATTAAGAATGCTCGACGTGAATTTAATCGT
GAACTTTATGTACAATCCATGAAATTCCCGATTGATAATGACTTAAATGTCTATAAAAAA
ATTAAAGCAAATGACTTCGATTTTTCTTTTGGTTGGAACTATAATAGTCTAAATCGAGGT
TTTCTCCCAACAGAAGGGACTTTAACAAGCATTAGTGGACGTATTACCACACCAGGTTCA
GACAATAAGTATTATAAAGTTAGTATTGATTTTAAAAACTATTTACCAGTCAATCGCGAA
CATAAGTGGGTTATCTCAACTAAAGCGAATATTGCTTATGCAAATGGTTTTAGTGGTAAA
GAATTACCATTCTATCAAACTTATACTGCAGGAGGTATCGGCTCTCTGAGAGGTTTTGCT
TATGGAGCTATTGGACCAAAAGCAATCTATCTGGGTAAAGATAACAATGGTAATATCCGA
TTCAATTCTGTAAATGGAGATATTGTTGGCGGTAATGCAATGGCATCTGCAACTTTAGAA
TTAATTACTCCAACACCATTTGTAAGTGAAAAATATCAACATAATGTAAGAACTTCATTA
TTTGTGGACGCTGCAACAGTGTTGAATACAAAATGGAAAACTAATCCAGTAGTAAACGAC
ATTCAATATAATTATTCTAGTTTAGAAAACTTTAAAGATTATAAACGTTTTCGTGCATCT
ACAGGTATCGCATTCCAATGGAATTCCCCGATAGGTCCATTGGTATTTTCTTATGCGAAA
CCAATTAAAAAATATCAAGGTGATGAAATTGAACAGTTCCAATTTAGCATTGGTGGTTCA
TTCTAATCTTATAAACAAGCGGATAGATTTGTTCATTTTTTTACGAGTCTATCTTTCCTA
ACTTCAGAAAGGACATTTTAATGAAAAATTTATTTAAACTTGCCGCAGTTGCTTCAGCTT
TAGCTTTTAGTGCGAATACAGTAAATGCAAATGAAAAAATTGGATTTGTTGATCCTAATT
TCTTGATACAAAATCATCCACTTACCATTGAAGCAAATGATAAATTCACTAAATTTATGA
AAGACACTGAATCTAAATTTGCACCAAGGGAAAAACAATTAGCAGCAGAAAATAAAGCAT
TATCTGATGAAGAAAAAGCATTATTGGATGAGCGTAAAAAAATTGAAGAAGATGCACAGA
AGTTACAAAAAGAACAAGTAACCTTAGAAGCTGCAATGAAGAAAAAGGTAGCCCAACTTG
AAAAAGATGCACCTAGGTTAAAAGCGAAAGAGATCCAAGCACGTCAGGATAAAATTAACG
CAGAAGCTAAACCATTCCAAAATAAAGTTTCTGCATTGCAACAACGTGAAGTAGAATTTG
GAAAAAAAGCAGAAGAGTTCCAAAAACGTGCTGATGAGTTTCAAAAGAAAGTAGCGGCTT
TCCAAGAAGAAATTGCTAAGGTACAAAAAGAATCTGGTGTAATAACTCCTGAACAAGTAC
AACAAAAAGTCGTTGAAGATATTAATGCGAAAATTAAACAAGTCGCGGAATCTAAAGGCT
ATACTTTAGTTCTTCCTCCATCGGTCGCATTATATGCTAAAGATGGAAATGCAGCAGATA
TTACAGAAGAAATTCTAGTTGCAATGGGTGGAAAAATGCCAGAGGCTCCAAAAACTGAAG
TGCCTGCAGCGGAAGTCACAAAACCAGAAGAAGTGAAAAAATAATGGCTGAATTCCGTTT
AATTGAATTAGCGGAGCAGATCGGCGGTACTCTAAAGGGTAACGCCGATTTGGCTATTTT
AAGCATTGCTCCTTTAGATAAAGCAACTTCTAATCAAATTACCTTTATCTCTAATGCAAA
ATATCGTCCACAGTTATCGCAATGCCAAGCGGGAGCTATTATTGTTTCTGAAGCTGATGT
CGAATTTTGTGCCGAAGGTCAAAACTTGATCGTAGTTGGAAACCCTTATGTTGCTTATGC
GATTTTAGCTCAATATATGGATACAACCCCAAACCCTGCCGAAAATATCGCTGAAAGTGC
CGTGATCTCACCTGATGCTAAATTGGGTCATAACGTTTCTGTCGGTGCAAATGCTGTGAT
TGAAAGTGGTGTTGAAATCGGTGATGATGCGGTGATTGGTGCTGGCTGTTTTGTCGGAAA
AAACAGTAAAATTGGTGCAAGAACCAAATTATGGGCAAATGTGTCGGTTTACCATAATGT
ACAAATCGGCTCAGATTGTTTAATTCAATCTTCTGCCGTTATTGGTAGTGACGGTTTTGG
CTATGCAAATGAGAAAGGTCAATGGATTAAAATTCCTCAGACTGGTGGCGTGATTATCGG
TAATCGTGTTGAAATTGGGGCTTGTACCTGTATTGATCGTGGTGCTTTAGATCCAACGGT
GATTGAAGACAATGTGATTATTGATAACCTATGTCAAATTGCACATAACGTACATATCGG
TTATGGCACTGCGATTGCTGGAGGTGTCGTAATGGCTGGTAGCCTGAAAGTAGGACGCTT
CTGCCAAATTGGTGGGGCAAGTGTAATCAATGGGCATATGGAAATTTGTGATGGGGCAAT
CATTACTGGAATGGGAATGGTAATGCGACCAATCACAGAGAAAGGAATTTACTCATCGGG
TATTCCTTTGCAAACTAATAAAGAATGGCGTAAAACAGCTGCTCTTGTAATGAATATTGA
TGAAATGAATAAACGTTTGAAAGCATTGGAAAAACGTTTAGCTGAATAATTGATTGAGGT
CTTAGTAGTGACAACCAAATTACAAACAGAAAATCGTGAACCAAGAATTATTGAAGTAAC
TGAAATTATGGAAATGCTTCCACATCGTTATCCATTCCTATTAGTTGATCGTGTGGTTGA
TTTTGAAGAAGGTAAATGGCTCCGAGCTGTAAAAAATGTGAGTGTAAATGAGCCTTGTTT
TACTGGGCATTTTCCAAATCAACCCGTTTTCCCAGGTGTACTTATTTTAGAAGCAATGGC
TCAGGCAACAGGGGTTTTAGCAATTAAAAGCTACGGCAAATTGAAAGACAATGAACTTTA
CTATTTTGCAGCAGTAGATAATGCTCGCTTTAAACGCCCTGTAGTACCAGGCGATCAAAT
GATCATTGAAGTGACCTTTGTTAAAGAGCGTCGAGGTATTACGGCATTTACAGGTAAAGT
TTATGTAGATGATACGCTAGTTTGCGAAGCAGACCTAATGTGTGCACGTAAATAATCTTG
CTTGAATAAAGAGGAAAATACTATGCCATTAATTGACGCTTCAGCCAAAATTCACCCAAC
AGCCTTGATCGAAGAAGGTGCTAAAATTGGTGCAAATGTAGAAATCGGTGCATTTTGTGT
TATCGGCAAAGATGTTCGCATTGGGGCTGGTACAAAAATTCACTCTCACGTTGTTATTCA
AGGTGATACAGAAATTGGTGAAGATAATCAAATTTTCCAATTTGCAAGTATTGGTGAAAT
TAACCAAGATCTTAAATATCAAGGTGAACCAACTAAAACCATTATTGGACATCGTAACCG
TATCCGTGAAAGTGTGACTATTCATCGTGGTACGGTTCAAGGCGGTGGTGTTACGCGTGT
AGGTAACGATAACTTATTTATGATTAACTGCCATATCGCTCACGATTGCTCTATCGGTAA
TCGCTGTATTATTGCGAATAATGGCACTTTAGCAGGACACGTTACTCTTGATGATTTTGT
GATTGTTGGCGGAATGTCAGCTATTCATCAATTTGTCGTTGTGGGTTCGCACGTTATGTT
AGGTGGTGGTTCAATGGTGAGCCAAGACGTTCCGCCTTATGTAATGGCTCAAGGCAACCA
CGCCCAACCGTTCGGTGTTAATCTTGAGGGATTAAAGCGTCGTGGCTTTGAGAAAGCAAC
AATGCACGCAATCCGTAATGTGTATAAGTTAATTTACCGCAGTGGTAAAACCTTAGAAGA
AGCTATTCCAGAAATTGAACAGTATGCCAAAACAGAGGCAGCGGTCAGTTTATTCTTGGA
TTTCTTTAAGCGTTCTAGACGAGGAATTATTCGTTAATTTGTTCATGCTCTCTTATTGAG
GAATTAAAATATTCGAGCATACATTCTGTATCAATGGCAAAAATGTATCCATATAAGATG
TTGTTCTAAAGAATATAGATACATCGATTTTTAATCTGACATATTAATAGTAGTTATTCT
ATAAAAACCTGTTGACAAACGCTCTATTTTAGAGGATTCTCTCATTCACTTTTTACGCTT
AATATTTAGAGAATAGCGATGAACCGTTTTTCTATGATTATTACCACGATGATGACCATT
ATGTGCCAACATAGTGCGGGTGTTCGTGGCTAGAAAACGGAACAAGATTCACAGAAACCC
GCTTAAACAAGCGGGTTTTTTTGTAACAAAATTTGCAAACATTAACTATTATCTTCAGGA
GAAATTATGCGAGTTCTAAAATTTGGAGGTACTTCTTTAGCCAATCCAGAACGCTTTTTA
CAAGCCGCCGACATCATCGAAAAGGCACATTTGGCAGACCAAGCCGCTGGCGTACTATCC
GCCCCAGCGAAAATCACTAACCATCTTGTCGCCGTTGTCGATAAAGCCCAAACAGGCGAA
TCCTACGAATCTCATCTCACCGAAGCCACCGACATTTTCAATAACATCATCAACGGATTA
TATGCCGTCAATAACAATTTCGACCGTGAAGGATTAAGTGCCTTTATCAAAGCAGAACTA
GACGACATCTGCAATATTGCAGCTGAAGCAGCAAAAAATAAATTCTGCCCAGATAATATC
GGTGCAACAGTACATAGCCGTGGGGAAAAATTGTCGATTGCGATGATGAAAGCGTGGTTT
GAAGCAAAAGGCTATGAAGTTACTCGCGTTGATCCTGTCGAAAAATTATTAGCTAACGGG
AGCTATTTAGAGTCTTCTGTGGACATTGCTGAATCGACTAAACGTATTGAAGCCCTTTCG
ATTCCAAAGAAAAATGTGGTGTTAATGGCGGGCTTTACGGCAGGTAATGAGCAAGGCGAA
TTGGTGTTACTTGGTCGTAATGGTTCAGATTACTCTGCAGCCTGTTTAGCGGCTTGTTTA
AAAGCAGATGTGTGCGAAATTTGGACGGATGTGGACGGCGTTTATACTTGCGATCCTCGT
TTAGTGCCAGATGCGATCTGCTTAGAGTCTATGAGCTATCAAGAAGCGATGGAGCTTTCT
TACTTCGGTGCGAAAGTGATCCACCCTCGTACCATTGGTCCGTTAGTGCCGTTAAATATT
CCGTGCTTAATTAAAAATACCCATAATCCGGAAGCAGCAGGCACAATCATTAACGGTAAT
GTAGTAAATGATAATTTAAAAGTGAAAGGGATCACGAACCTTGATAATGTGGCAATGTTC
AATGTTTCAGGCTCAGGTATGCAAGGTATGGTTGGTATGGCGGCTCGTGTGTTTACTGCG
ATGTCGCAAGCGGGCATTTCTGTGAACTTAATTACACAATCTTCTTCTGAATATAGCATT
AGCTTCTGTGTGCCAGTCAAAGCGGTTGAGAAAGCGCTAACTGCGTTAAACAGTACCTTT
GCTCAAGAGCTTAAAGAAGGTTTATTAGATCCTGTGGAAGTGATTAAAGACCTTTCTATC
GTGTCGGTGGTCGGCGATGGTATGCGTACCGCAAAAGGGATTGCGGCTCGCTTCTTCTCT
GCGCTTGCTCAAGCAAATATCAGCATTGTGGCGATTGCGCAAGGTTCATCAGAGCGTTCA
ATTTCTGCCGTTGTGCCATTAAATAAAGCCATTGAAGCGGTTAAAGCTACACATAAAGCG
TTATTCAATAACAAAAAAGTGGTCGATGTCTTTTTAGTGGGTGTTGGCGGTGTGGGTGGC
GAATTGATCGAACAGATCACAACCCAGAAGGAATATCTTGCAAAGAAGGATATTGAGATC
CGTGTTTGTGCATTAGCTAATTCAAATAAAATGTTGCTCAACGAAAACGGCTTAAGCCTT
GATAACTGGCGTGCGGATTTAGAGTCGGCGACACAGCCATCTGACTTTGATGTGTTGCTT
TCATTCATTAAATTACATCACGTTGTTAATCCTGTTTTTGTCGATTGTACGACAGCACAA
TCGGTGGCAAATCTTTATTCTCGTGCATTAAAAGAAGGCTTCCACGTGATTACACCAAAT
AAGAAAGCGAATACCTCAAGCTATGCTTATTATCAGGAAATGCGTGAAAATGCTCGTCAA
AGCCAACATAAATTCTTATATGAAACCAATGTGGGCGCAGGCTTGCCTGTAATTGAAAAC
CTACAAAACTTGCTTGCTGCAGGCGATGAAGTCGAGAAATTTGAAGGGATTTTATCTGGT
TCGCTTTCTTTTATTTTCGGTAAATTAGAAGAAGGTTCAAGTTTGTCTGAAGCAACCACC
ATTGCTAAAGAAAAAGGCTTCACAGAACCTGATCCACGTGATGATTTATCAGGGCAAGAT
GTGGCTCGTAAATTGCTGATTTTAGCCCGTGAATGTGGCTATCCATTAGAGCTGGAAGAT
ATTGAAGTGGAAGGTGTTTTACCAAAAGGTTTCTCTGAAGGCAAAACTGCAGCAGAATTT
TTAGCGATGTTGCCGGAGATTGATGTGGAATTTGCAAAACGTGTGGAAAACGCGACCGCT
TGTGGCAATGTGTTGCGTTATGTGGGCTCCATTGAAAACGGTAAATGCCGTGTCGCAATC
AAAGAAGTAAACGGTGATGATCCACTTTATAAAGTGAAAAATGGTGAAAATGCCCTTGCG
TTCTATACCCGTTATTACAGCCCGATCCCACTGTTACTGCGTGGCTACGGTGCGGGTAAT
GATGTGACGGCAGCGGGTATTTTTGCGGATATTTTGCGTACACTGAATTAAATCTACATT
TGCAAAATTTTGTTCCAAACTAACCGCTTATAACGGATGCCAAGCGTGGCGTCCCCACAA
AAATGGTTATAAAAACAAAGGAAAAAAATGACATTACGAATTTATGCTCCAGCTTCAAGT
GCAAATTTAAGTGTCGGGTTTGACTCTCTTGGCACAGCCATTTCGCCGATTGATGGCTCA
TTACTCGGCGATGTAGTACAAATTGAAGAGTGTGATCAACCGTTTGAGTTGGAAAGTGTC
GGTTATTTTGTGCGTAAACTGCCGAAAGAACCGCAAAAAAATATCGTCTATCAAGCTTAT
GTACTGTTTAGCGAACGCTTGAAATTGCGTGGTGGTGTAGTGAAAAATCTACGCCTAACC
CTTGAGAAAAATATGCCGATTGGATCGGGCTTAGGCTCAAGTGCTTGCTCAATTGTGGCT
GCACTCGTAGCGCTGAATAAATTCCACGATGAACCGTTTTCAAAAATGGAATTGTTGGAA
ATGATGGGCGAACTAGAAGGTAGAATTTCTGGCTCAATCCATTACGACAACGTTGCACCT
TGCTATTTAGGCGGTTTGCAACTGATGACTCAATCTCTCGGCAATATCTGCCAGCCGATT
CCGTTTTTTGACGAATGGTATTGGGTGCTGGCTTATCCTGGGATTGAAGTTTCCACCGCA
GAAGCCCGTGCGATCTTGCCGAAAAGCTATACACGCCAAGAGATGATCTCACAAGCTCGC
TATTTAGGCTCTTTCGTTCACGCTTGTCACACTCGTCAAGATGTACTTGCCGCAATTATG
ATGAAAGATCTTATTGCTGAGCCGTATCGTGAATCATTACTGCCAAACTTTGCCGAAGTC
CGCCAAGGTTGTAAAGATTTGGGGGCGTTAGCGGTGGGTATTTCGGGGTCAGGCCCAACT
ATGTTCGCCATTGCACCAGATTTAGAACACGCTCAAAAACTGGTCGATTATCTTGAAAAA
GATTATCTACAAAATAATGAGGGTTTTATCCATATTTGTAAGGTGGATAATTTAGGAGCG
AGAGAGTTGAAGTAAGCTCGGCATACATAATTATTCTCATAGACTCCGCCCTTATTAAGG
GCGGAAAAGCAAGAGAAAATATAAAATGTCTTAGTAAAGTAAATTCCTACCCCCTCAAAT
CATTCGCCTGTTGCAATAAATTACGGCTCTCTTTAAGGAACTGTTCGGAATAATCGCCAA
ACCAACAATGCACTTTTTCAAAGGCATCAATAAAGCCCTGTTTATCGTTTTGCTGAAAGA
ATGCCAAGCTCTTTTCAAAACTCTGTTGTAGCGAGGCAATGACATCTAAATTTTCAGGCT
TATCGGCAATAATTTCCGCATACAATTTCGCATCTTGGGCAAATAGACGACCGATCATCG
CCAGCTCTAAACGATAAATCGGTGACGAAAGTGCAAGTAATTGTGGTAATTTGACCGCTT
GTTGCGATAAATGTAAGCCATAAGCAAAGGTGGAAAAGTGGCGTAGTGCTTGAATGTAGG
TCATTGCGTGATCGTGTTCTGTGGCATCGATCTCTTCAATCTTCGCTCCCCAAATCCGCA
TTTGGTCAAGCAACCATTGATAACGTTCGGCAAAACGCCCGTGACAACAAGCGATCACTT
GTTTGGCAAAACTTGCAATATCAGGCCCAAACATTGGATGAAGCCCGACGACGGCTCCGG
AATGCACTTCTAACATCTTCGCTAACGGCTGTGCTTTGACTGAGGTGAGATCAGCTAAGA
TCATCTGTTCGTTCAAATACGGCTGTAAACGCTCAAGGGTGTCTAAGGTGTTGGCTATCG
GCACACAAACCACCACTAAATCCGCTCCGTGCATAATCTGTTCGGCTTGCTCCCAGTCAT
CTCGATCAAGGCGTTCGACCGAGTAGCCCGATAATTCAAAATAGCGGGCAAACAGTCCGC
CTAACTTGCCCAAGCCACCAACAACCACGATTTTCCGCATTTGCTCATTTGTCGCTTTAA
AGCCGTGTTTATTCTCGTTGGCATAAGATTCCCGCATTAGACGACGCAACACATCTTCAA
TCAAATCAGCAGGAATGCCCTGACTTTCTGCTTCTTGACGGCGAGCGGCAATCATTGAGG
CTTCACGTTCAGGGGCATAAATCGGCAAACCGTGCCGGTGCTTAATTTTGCCAACTTCTG
CCACCAGTGAAAGACGTTTTGACAATAATTCAATTAACTGTTGATCGACTTGATCGATCT
GTTCACGAATAGGATTTAATGGGTTCATACTACTTTCTTAGGGTTTCTGCAAAATCGGTT
AATAAGGTTTCCGTTGTCTGCCAATCAATACAAGCATCTGTAATAGATACGCCATATTGC
ATCTGTTCAAAAGGTTGCTCGGATGATTGATTGCCTGCAAACAGGTGGCTTTCGATCATT
AAGCCGATAATAGATTGATTGCCTGCGACAATCTGTTGTAGCACATTTTCCGCCACCAAC
GGCTGACGGCGGTAATCTTTATTAGAGTTGCCGTGGCTACAGTCGATCATAATCGCTTCA
GGCAAGCCGGCTTTGCGTAATGCTTGCTCGCACTCTTGCACATATTGTGCTTCAAAATTC
GGGGATTTTCCACCACGTAAAATAACGTGTCCATCAGGATTGCCTTTGGTTTGCAATACC
GTCACTTGCCCCTGTTGGTTAATGCCAATAAAACTATGCCCCATTGCAGAAGCCTGCATT
GCATTAATCGCCACGCCCAAATTTCCGTCCGTGCCGTTTTTAAATCCCACCGCCATTGAT
AAGCCAGATGCCATTTCTCTGTGGGTTTGAGATTCCGTTGTTCTTGCTCCAATCGCTGAC
CAACTAAACAGATCAGCAAGATATTGTGGGCTAATCGGATCTAAGGCTTCGGTTGCAAGT
GGCAAGCCCAGTTCAGCTAAATCCAACAATAATTTACGTGCAATGCGTAACCCTTTTTCA
ACATCGAAGGTGCCGTTTAAATGTGGGTCATTAATTAAGCCTTTCCAACCCACCGTAGTT
CGTGGTTTTTCAAAGTACACTCGCATTACAATGTAAAGTTTATCTGACACTTTGTCAGCT
AACACTTTTAATTTTTGGGCATACTCTAATGCAGATACAGGATCGTGAATGGAACAAGGG
CCGATAACAATAAGCTGGCGTTTATCACGTTTATGAATAATATCTGAGATCACTTTTCTT
GATTCTTCAATCTGTTTACGCAGATGCTCCGGCAACGGAAACTCTTGTTTTAATCCCTTT
GGCGTTAGCAAAACTTTTTCATTACAAATGTTTACGTTGTGTAAACTATCCTGATTAAAT
ACAGTGTTCATTTTTATTTCCTATAATTGTAAAAAAATCAATACAGAGGTAATTTACAAC
GTAATTGGCAAAGTTTCAATGGTTTTTTGAGTTTAATCTATCAAGCTGTCAAAGCCCTAT
AATATTTCGGGCGGACACATCGGTCCGCCCAAACAATGATTTTATAAATAATCTTGAATT
TTCTGTTTCACCTGCTCTACTGAAATTCTCTCCATCAGTCCATCACCTTTCGCACTTGTC
GCCCAAGGCAACTGATCCCAAGGTTTTCCACGACTTTCTAATACAACCTGATCATAAACA
GACACCACTTTATCTAAATCTAAATAAGGGCCTGTACGGCGTGGGTTATGAATCGCATAT
AGACCAATCACCTTCGTATTTTGAGTTGTCGCAATATGAGCTGGCCCCGAATCCGAAGAT
AGCACCAAATCCGCTTGACGAATTAATGCGGCAAGTTGTTTTAAATTGGTTTTTCCTGCA
AGATTAAGGCTGTTCAGTGCAAGTTGTTGAATTTTTGCTGCTACTTCCATCTCATAAACC
GATGGAGAGCCTGCAATAATCACATTGATGTTTTGTGCTAATGCAAACTGTGCAATTTGC
CCATAATTTTCAGGCGACCAATCTTTCTCTTTTTTGCTAGAACAAGGGGCAATGACTAAA
TTTTTTCTTTGTTTATCAATAAATTGCGACGTATAGGCTAAATCTGCTTCACTTACAGGT
AAATCCCAAGTTGGGCGTAGATCTTGCACACCAATCGCTTTAGCAAACATCATTTGACCG
TCTAAAACGTGGGGGGAAGCGGTCTGTTCCACCTTTTTATTTGTAAATAGCCACTGTCCT
TCTCTTGCCCGATCTTGATTAAAACCTACTTTCTGTTTTGCTCGAATACCTAACGATAAA
ATAGATGCACGCAATGCCGTTTGCATATTTAACAGATAATCAAACCGCTTACTGCGAAGC
TGTTTCCATAACGCCAAAATCCCTTTCCATCCCGTTTTTTTATCATAAGGCACAAGGGTT
ACATTCGGAATGCCTTGCATTAAAATCGACTCTGTTTTACCAATAATCCAAGTGATTTCA
GCTTGCGGATATTGGCGTTGAATGGCTTGCACGACAGCAAGGGTATGGCAAACATCACCA
ATCGCAGAAAGGCGTAAAATACAGATTGATTGTGGGCTGTTCATCTTCATTCCTATAAAC
ATTTCGCAGGTTTTGGCAAGCCTGCAATTTTGGTTGCCTGTTTTGCTGGGCCTTCGGGGA
ATAAACGTTGTAAATAACGGCTACTGCCTTTTTCTTCACCAAATTTCTGTGACAAGGCTT
TTACCAGCATTCGGATTGCAGGGGATGTTTTGTATTCTTGATAAAATTCTCGCACAAAAT
AGACGATTTCCCAATGGGCTTCGCTAAGTTCAAGGTTATCTTTTTGAGCGATAACTACGG
CAAGTTCAGGCGACCAGTCGTCTAAATTTTTCAAATAGCCGTGTTCGTCTGTGGGGTATT
GTTGATGATTGAGTTCGATAAAATGAAGCATACAAGATGAGGGTGTAGGATGAAAACTCT
AAAAAAAGAGCCCAGCATTCTAAAAAGAACTTAATTAAAATGCTTGGCTATAAATATATT
ACTTCGTCAAATCAATCTGATAAATCGCAAAGCCTGTTTCATCAGTGCCAACGAATGACA
TTGGATATTGTGCTTTTTCTGCAATAAAGGCTTTCGCTTTATCGCTTGGCGACGTTTCAA
AATAAGGCTCATCAGATGGGCCAGTGTGAGCAAGTGCTACGATTAAATCCGCCCCGCTTT
TTTTCACGATTGGCACATATTTTTCAGCCGTTTTCACAATATCACGAGCTTCCACTTTGC
CGTCTAAATGGGCTTTATCCCAAACCATTACTTGTGGTGGAACGAAACCGATATAACCGA
CATTTAAAGTATGTTTCACGCCATCTTCATCAACCACTTCTTTTTTCTGAATGAAGTATG
GTTGGTAAACTGGCTCATCAGTACCTGGTTTAACGCATCAATCGCAGGGTTAGATTTACC
CTCTTTATAACCGACCGCAGCTTGATAATCCGCAATCGGATTACCTTGAATTAAGTCACC
ATTATCAACAAGTACACTATTTTAAGCTTCTTTTCGAGCTTGTTCAATTAACGTTGCGGC
ACGAGTAAAACCAAATTTTGTTGTTGGCGCATCTTTATAATAGTCAAAATCCGTTAAAAA
ACTGTGAATATCCGTTGTGCCAATGACACGTAAGAAACTTTGCTATCACCAGCTGCAAAT
GCAAAGCGATTTGCACTAATGGCTAATACAGTGGTCGCACCAATTTGAAGAAAACGTCCT
CTGTTCATCATAACAAGTATCCTCATTGATATAAAAAAAGGAGGGTATTATAGTCAATAA
TACTCTAAAATGCCTTAATCCTTTTATCAAATCTGTGATCGACTTCACAAAATAGATAAA
TTAAGGCTGTATAAAAACCGCTATTCTAATTTCTGAAGCGGTTACTTTAGGGGGAATATA
GAACAGATAAAAACTAGATTATCTATGTAATTAGAAATAAATAATACATATAAATCTACT
TAAGATCCCTATACCTCATAAAAATCCCTGCATGATAAGCAGGGATCTTATTAGATTAAA
CTTTTAATAGGTTACTCTTTTGACTTCCAAATTAACGGATCAACACCACGGCGAATAAGC
TCTGGGTGATCTTCAATTTTGAATACAGGCTGCTCTACCCCTGCTTTCACTTGTTTTTGG
TAATCTTTTAAGATAACCCAAACAATTGGAGCAAGTAAAACGATAGACACTAAGTTGATC
ATCGCCATTGATGCCATTACGGTATCGGCAAACGCCCAAACAATACCGCCATCACGCACA
GCACCGAAGTAAACGAAAAATAACACGATTAAACGGAAGGCTAATACGAAACTTGGTTTG
TTACGGATATAGCGAATATTGCTTTCTGCATAAGCATAGTTACCGATAATTGAAGTGTAG
CAGAATAACAATAAGATAAAGGCTAAGAAGTGTAAGCCAAATTCACCGATGTGGAACTCT
AACGCTTTTTGGGTTAAAGATACGCCACGCAATGATTCGCTACCATAATCGTTAGACATT
AAAATAATGATTGCGGTACAAGTACATACAATAATGGTATCCACAAATACCCCTAACATT
TGAATTAAGCCTTGACTTGCAGGGTGTTTTGCATCTGACGTTGCCGCTGAGTTTGGTGCA
GAACCCATACCCGCTTCGTTTGAGAATAAACCACGTTTAATCCCCATTAACATCGCTTGT
GAGAATAATGAACCAAAGATACCGCCAGCCATTGCAGAAAAGTCAAAGGCACTGGTAATA
ATTTTATTTAAAACTTCAGGTACTCGCTCAATATTCATCCCTAAAATGATCATTGCCATA
ATTAAGTAGAATAACGCCATCATCGGCACAACTTTCGCTGAAACCTGACCGATACGTTTA
ATCCCACCGAAGATAATCGCTGCAGTCACAATCACTAACACAATGCCCACATAATGCGGA
TCCCATTCCCACGCATTACGCGTTGCTTCAACGATAGAGTTTGCTTGAACCGCATTGAAC
GCAAAACCGAAGGTAAAAATTAAGGTAATTGCAAAGGCAATCGCAAGCCAAGGAGCTTTT
AAACCACGCTTAATGTAATAAGCTGGGCCTCCACGGAACATACCGTTTGGATCACGCACT
TTATAAACCTGTGCCAATGATGATTCTGCAAATGCACTACTCATACCAATTAACGCTGTG
ATCCACATCCAGAACACTGCACCTGGTCCGCCTAATGCGATAGCAGTCGCAACTCCACCG
ATATTACCCACACCCACACGGCTTGCCAAGCCTGTTGCAAAGGCTTGGAACGGGGTTAAT
GACTCGCCCTCTGCAGCACGGCCAGACCACATTTCACGGATACTACGAGGTAATAAACGT
AATTGAACTAAGCCAGTGGTAATGGTAAAGAATAAACCAGCACCTAAAAGGGTTAATACA
GTAATATCCCAAAGTGGACCGTCAATCGTGTTCACGATCCATTTTAAAACATCTTCAAAA
ATTGAAACGATGCTATCCATCGAAAAGACCTCATAAAAAAGTAAAACAATTTCGGCATTT
TAACGATTTTTTATCTTTTGAAAAGATTTTTTTAATTAAAATGATAAAAAAAGTTAATGA
TTAGTTATTTAGCGAGCTGGACTGGTTTAAATAACAAATTCTGTCTAATTAGCAAATAAT
ACAAGGGACACCACGCTTGGTGTCCATTGAATATGACATAACTTAACGCTTAAACAAAAG
ATTTTGGCTTGTATCTAACAAACTACTGTGGAATAAGGTAAAACCAAAACCGATCAAAAG
TAATCCAATCAGCAATTTTCCGAATAAAACAGACCGCTTGTGAGCAGAAAATGAAAGATA
CCAATGGCTAATATGCACCGCTTTACGGCGAGCGAAAAGTACCAAACAGGCAAAAAGCGT
TAGCGTTAGCCCCGTTCCCGTTGCCATTAATAACGCAGAAGCTACCCCCCACAGGTACAA
ATCCAAGGTATAAGCTAAAAACAGCACTAAAATTGCCCCTGAACACGGGCGTAAGCCAAT
GCTAAAAATCAACATCAGCGTGCTTTTCCAATCCGTTGCAGTTGCCATTTCAGATGAACT
TGGCAAATGTTTATGCCCACAGCCACAATCTGCAGAATGTTGATGATGAGCAGTAATAAG
CGGTGATTTTGGGGCTATTTTTTGCAAATGGCGAATTTGAAAGCCCTTTGGCTTTGCTCT
CACGCTTTTTAACGCTTGATAACACCAATAAAGCCCAAACAACATCATTACAACAAAACT
GCCTCGCTCAACCCATTTTAACGCTAGATTAAAATAGCTACGAGAAAGGGTAAAAATCAC
CACAATAATCGTCACTAACCCAATCGCCACCAAGCCTTGCACTAATGCAGATAATAAAGT
GATTTTCACCGCTTGTGGCAGTTTGGTTTGTTCAAAAGAGAGATAACTTGTTAGAATAAA
TTTGCCGTGACCTGGGCCGACGGCGTGAAACACGCCATAGATAAAACTCACCGCCATTAA
GCTCAGCCCTGCCTGTTGCTGGTTTTCGTTTAGACGATTTAACGCCCCTGAAAGGGCAAA
ATTAAATTCCCTCTGCCACTCGCTGACTTTAAATAAGAGATAGGGATAAGCCTGATAAAT
CGCAAAAAGAGCCACCAATCCGACCGCTATCCCAGCCCAATACTTTGCCTTTATTGACAT
ACAATACTCACTTTTTGCGCAAATTGTGCGCCTAAAGACAAGCCACGTTCTGCTGGCATA
TCGGGGGTTTCATTTTTATCTAATGTCGATGCATACAACCGCAAAGATTGATTTACCGTC
GGCTCAATCATCTCAACTTTACAAAGATTTTGCTCTGTGCTACTGACATCACTCGCTTTT
TCGTAATTCATTGCTAAGTAATAACTTGGCTCAAAGGTAAAAAAACGGAATGACTGCCCT
TTTACCGCTTTAGGTTCAGCCAGTAGCAAGGTGAAATGGTAAATAATACGATTATGCTGA
ATTTCAACGGACGAGTTATGCGGTTTAGCTTTAAACTTAATCGGTTCATTTTGCTGATTA
TAAAGCTCGCTAAAATAGTGGGTACTCACCGCAGATTCATCTAACTCACGCAAAATTTTA
TTCATTGCCTGTTTTTTATCCTTACTGCTGTTGATTTCATAGATCAGTTCAGCTGATGTA
ATCTCATCAAGTGTCCAGTACAATTCAAAACCTTCCAGCTTACCTTGTTGAATTAGCACT
TTATTTTTCATATCAAGGAAAGAGTGTGGATGAGCAAAAACAGAAAAAGAGAGTAACAGC
GAAATCGTGCCGATAAGAAAACGCTTAAGCATTTGAAATCCTTATAATGAAATCAATTTT
AAAATCATTATATCAGACTTTTATAAGGGCTTTTTGTTCCGACATGCTTCAATAAAAAAG
CGAACAGACAAAATCTGTTCGCTCTTAAAAATTAGGCTGAGTCGGTCGATAAGCCGAGTT
CTGTCGTGGACAATCATTCCTCTAGGCGTACATTCACACATACGCTCGAGCAACCTACCC
GAATCCCAAGCGGGCAACTCGTTGGATTCCTATTTGGTCTTGCTACGAGTGGAGTTTACC
GTGCCGTGAAATGTTACCACTCACGCGGTGCGCTCTTACCGCACCCTTTCACCCTTACCA
GCAGAAACTGGCGGTCTGCTCTCTGTTGCACTAGTCGTAGGCTCACGCCTCCCAGACGTT
ATCTGGCACTCTGCCCTGTGTAGCTCGGACTTTCCTCTCGTTTACTTGTCCCACTAGGTC
GTTCTTACGAACGGTTAAGGGCTTCAATAAACCAGCGATTGTCTAACCAACTCAGGCTGG
CGAGTATAGCGGATTTATGAACTTTTGCAACAAAATGAATTGTCTCATCCCTATTATCAA
CGTTGATTGAATCACTTGGAATATATGATTTATATTCAACAATTTTCAAATTAATGCATA
CAAGCCAGCTCTTTTCTTTAATGTATTATGCTACCAAGTCTTATCCTCTTAACGAGCAAT
CCCCTTATGTCTTAACAACGCATCTAACGTAGGTTTGCGACCACGGAAGCGTTCAAACAA
GACCATCGGCTCTTCTGAACCGCCACGGGTTAAGATATTATCTAGGAAAGACTGCCCAAC
CTCACAATTAAAAATACCTTCCTCTTCAAAGCGTGCAAAGGCATCTGCCGATAATACTTC
TGCCCATAAGTAGCTGTAATAGCCTGCGGCATAGCCCCCTGCGAAGATGTGGGAGAAGCT
GTGTGGGGTACGCACGAAAGTCGGTAATTCCACCACTGCAACCTGTGCTTTTACCGCTTT
TAGCGTATCTAACACAATATTTTCTTTCGGCTCACTCATATGTAAACGGAAATCGAATAA
ACCAAATTCTAACTGGCGTAACACAAACATTGCTGCTTGGAAGTTTTTCGCTTTCAGCAA
CTGGGTCAATTTCTCTTTTGGTAGTGGCTCGCCTGTTTGGTAATGTCCTGAAATAAAGGC
AAGGGCATCTTCTTCCCAGCACCAGTTTTCAAGGAATTGACTTGGTAGCTCAACTGCGTC
CCACGGCACGCCGTTAATCCCTGAAACGTCACCCACATCAATTTCGGTCAGCATATGGTG
AATACCATGCCCAAACTCGTGGAACAGCGTAGTAACTTCATCGTGTGTAAACAGAGCTGG
TTTATCGCCAATCGGTTTATTGAAGTTACAGGTTAAGTAGGCAACAGGTTTTTGTAATGA
ACCGTCCGCTAGACGTTTTTGATTGATACAATCGTCCATCCAAGCACCGCCACGTTTATT
TTCACGGGCATATAGATCCAAATAGAATGAACCACGCAAGCGGTCAGTTTCATCGAAAAT
ATTGAAAAAACGGACATTCTCGTGATAGCTATCAAACTCTTTCTGCTCTTCCACTCGCAT
ACCAAAAATGCGTTTCACCAGTTCAAATAAACCTGAAAGCACACGTTCTTCAGGGAAATA
AGGGCGAAGCTCTTCATCGTTGATTGCATATAAGGCTTGTTTCTGTTTTTCGCTATAAAA
CGCAATATCCCACGGCTGTAACTCGCTTACGCCATAGCTCTCTTTTGCAAAGGCTTTTAG
CTCAGCTAACTCTTTTTTGCCTTGCTCTTTAGAACGATTTGCTAAACCTTCCAAGAAATC
AACCACTTGCGTTGGGTTTTCCGCCATTTTTGTGGCAAGGGAAAGCTCGGCATAGCTTTC
AAAACCGAGTAATTTGGCTAATTCTAAGCGTAACTCAAGGGTTTCAGCCATAATGGCTGA
GTTATCCCATTTACCTGCGTTTGGGCCTTGATCTGACGCTCGTGTGTTATAAGCTTCATA
CATTTTCTGGCGAAGCTCACGGTTTTCACAATAGGTCATCACAGGCAAATAGCTTGGAAA
TTCAAGGGTAAAGCGGTAGCCTGATTTCTCTTTACTTTGTGCTGAAAGTTTCGCCCCTTC
AAGTGCTGACTCTGGCAAACCTTTTAGATCCGCTTCGTCTTCAATCACAATATCCCAACC
CATTGTTGCATCAAGGACATTGTTGCTAAATTGTGAGCTAAGTTCAGATAAACGAGCAGA
AATTTCGCCATAGCGTTTTTGTTTATCTGCTGGCAATGAGATCCCTGATAACTCAAAATC
ACGCAAGCTGTTTTCAATCGCTTTTTTCTGAGCGAGCGAATAAGTGGCAAACTCAGGGCT
ATTTTTCAGTTTGACATAGCCTTGATACAACCCCTGATGTTGCCCAACCCAAGTGCTGTA
TTCGGATAACATCGGCAAACACGCTTGATAAGCTTCACGCAATTCAGAGCTATTTTTTAC
TGAATTGAGATGCCCAACAGGCGACCACGCACGAGAGAGTTTATCCCCTGTGATTGCTTG
CGGTAGGTAGAAGTTTTCCCACGTTGGTGTATTAATTTGAGAAACTTGTTCAATCGTATC
ACGGCATTGTTGAATTAACTGCTCAATAGCAGGCACAACGTGTTCAGGTTGAATTTGAGA
GAATTTAGGTAAACTTGTGTTGTTTAAAAGTGGATTTGACATTCGATTTCCTCTTTATTT
GATAAAAGTGCGACATCTTACCATTTTAGCGATTATTTTCATTAGTTGATTGTGATTTAT
GGGGGAAGCCGTTAAAATTTCAGTTATATACAAACTGCAAACTGCAAAAAATTAAACACA
ACCGACCGCTTAGGAAAACGCAATGTCTTTAGATTTATCGGATATTCGACAACAAATCAT
TCAAATTGACCGCAACTTATTGAAATTATTATCGGAGCGTCATCGGCTTGCGTTCGATGT
AGTGAGAAGCAAAGAGATCACGAAAAAGCCTCTACGAGATATCGAACGTGAAAAACAACT
GTTACAAGAATTGGTTAGTTTTGCTCAAGCGGAAAATTATCAACTTGACCCACAATATGT
TACGCAAATTTTCCAACGTATCATTGAAGACTCTGTCTTAACACAGCAACATTACTTGCA
AAATAAACTGAATCAGAATCAAGAAAATGCCACCATTGCATTTTTAGGTATGCGTGGCTC
TTATTCTCATCTTGCTTCTCGCCAGTTTATGAAAAACAGCACGGCTTCTTTAGTGGAACT
CAGTTGCGAATCTTTCGATTCAGTTTTTGAAAAAGTTCAGCAAGATGAAGCCGATTATGG
CGTGTTGCCGTTAGAAAATACCACATCAGGTTCTATCAATGAAGTTTATGATTTGTTGCA
ACATACAGACTTAACCCTTGTAGGCGAATTAGCTTATCCTATTAAACACTGTGTTTTAGG
AACAAACAATGCTGATTTTGCCCAAGTGGATACCATTTATACCCACCCACAACCTGCACA
ACAATGTAGCCAATTTATTCATAGTTTAGATAAAGTGCATATCAAATACTGTGAAAGTAG
TTCTCACGCTATGCAGTTAGTGGCTCGTTTAAATAAACCAAATTGCGTTGCGTTAGGTAA
TGAAGATGGCGGGAAATTGTACGGTTTAAGCGTGTTAAAAAGTGGTATTGCGAATCAAGA
AAACAATATTACTCGCTTTATTGTAGTGTCTAAAAAAACTATCAATGTTTCGCCACAAGT
ACAGACCAAAACCTTGTTATTAATGACGACGACTCAACAAGCGGGTGCTTTGGTTGATGC
GTTGATGGTGTTCAAGCAACACGGCATTCGTATGATTAAACTTGAATCTCGACCTATTTA
TGGTAAACCGTGGGAAGAGATGTTCTATGTGGAATTAGATGCCAATATTCACAATGAAAA
TACCCAAAATGCCTTGAAAGAACTTAAAACAGTGACGAGTTTCTTAAAAGTATTGGGTTG
CTATCCAAGTGAAATTATTGAGCCAGTCCAAATCAACAATATAAGTTAGGAAATCTCTTA
GATATTCCTAGCATGTTACTTATAATGGCAGCTGCCAATTAATTTCTTCGACTCCGTGAG
AACGAAGGTAATCATTGGTTTTTGAAAAATGGCGACAGCCTAAAAAGCCACGATGTGCAG
AGAGCGGTGATGGGTGAGGGGCTGTGAGAACGCAATGACGAGAGCGATCGATAAATTGTC
CTTTTTTCTGAGCATGGCTTCCCCAAAGCAAAAATACCAGATTTTCACGATGTAGATTGA
GTTGATGGATCACCTTATCAGTAAAGGTTTCCCAACCGATATTGGCGTGTGAATGTGCTT
TTCCTTGCTCAACGGTGAGAACCGTATTTAACAATAGCACCCCTTGTTTTGCCCACTCAA
TGAGATAGCCGTGTGATGGTATTTGAAACCCAACATCTTGGGATAATTCTTTGTACATAT
TAACCAGCGAGGGAGGCGGAACAATTCCTGGTTTTACTGAAAAAGATAAACCGTGTGCCT
GATTGGGGCCGTGATAAGGGTCTTGCCCTAAAATAACTACCTTCACATCTTTGAATTCAG
TTAAAGCAAAAGCACTAAACACTTCATTTTGAGGTGGGTAAATTACTTTTCCAACTAAAC
GTTCTTGATGTACATATTGCAAAATATGTTGAAAATAGGGTTGTGTTTTTTCTTCCCCAA
TGGCATCAGTCCAACTGTTCATATTCTATCCTATTATTAAATTGTTAAAAATTAAAATGA
ACTGTTAACTCTTGTCTATTTTTTAAGCCATCATCAGTTTTTTTTGATAAAAATGCTTAA
ATTTTTCTCGCTTTTTAAAGGATTAAAGTTAGAATGCTCAAAATTTTTTGAAACTTTAAA
CTTTTTTTATAATTTACCCAACATACTAGGAGCTAAAAATGATCAAAGGTGTACAAATCA
CTGAATCTACCAACAAAAACTTATTAAACTCTTTCTGGTTATTAGATGAAGAGAAAAATG
AAGCACGTTGCTTAGCAGCTAAAGGTGATTTCCAAGAAGACCAAATAGTTGCAATCAGCG
AATTAGGTCAAGTTTCATACCGTGAAGTCCCAGTTAATGTTGCACCAACCATTAAAGTTG
AGGGTGGTCAGCACTTAAACGTAAACGTATTACGTCGTGAAACATTAGAAGATGCAGTGA
AAAACCCTGAGAAATATCCACAATTAACTATCCGTGTTTCTGGTTATGCAGTTCGTTTTA
ACTCATTAACACCAGAACAACAACGTGATGTTATTACTCGTACTTTCACTGAAAGTTTAT
AATTACATCTTTTCTCAGGCCCTACCGTAAGGTAGGGCTTTATTGTATCTATTTTGACAT
AGTAGCAGATATGTTTTCTACTATATCATTATTTTAAACCCAATTTCTTCTCAAGATAGT
GGATATTCGTTCCACCCTTGCAGAAGTTTTCATCAGAAAGAATCTGTTTATGAAGTGGGA
TATTGGTTTTAATTCCTTCCACGATCGTTTCTGACAATGCATTTTCCATACGACGAATTG
CAATATCACGATTTTCAGCAAAGGTAATCAATTTACCAATCATTGAATCATAATGCGGTG
GGACTGAATAGCTAGCATAAATGTGAGAATCCCAACGAACACCTAATCCACCTGGAACGT
GTAAACGGGTGATTTTACCCGGTGATGGTAAGAATGTACTTGGGTCTTCCGCATTAATAC
GGCATTCAATTGCGTGACCACGCACTTTAATATCTTCTTGTTTAACTGAGATTGGTAAAC
CTGCAGCAACACGAAGCTGTTCTTTTACAAGATCAATACCTGTAATCATTTCTGTCACAG
GGTGTTCTACTTGTAAACGGGTGTTCATTTCAATGAAATAAAACTCGCCATTTTCAAATA
AAAATTCAAATGTACCTGCACCACGATAGCCGATTTCACGGCACGCATTCGCACAACGTT
CACCGATAAACTGACGTAATTCAGGGGTAATGCCTGGCGCTGGTGCTTCTTCTACCACTT
TTTGGTGGCGACGTTGCATAGAGCAATCACGCTCTGCCAAATAAACCGCATTGCCGTGTG
TATCTGCAAGCACTTGGATTTCGATATGGCGTGGATTTTCAAGGTATTTTTCCATATAAA
CCATATCGTTATTAAAGGCTGCTTTCGCTTCTGCTTTGGTCATCGCAATAGATTCTTCCA
AATCTTTTTCGTGATGAACCACACGCATACCACGACCACCGCCGCCACCAGATGCTTTAA
TGATCACTGGATAACCAATCTTCTGTGCAATTTCTTTATTTTTGGCGACATCATTACCGA
TAGGGCCACCAGAACCAGGCACACAAGGTACGCCTGCTTTTTTCATCGCGTTAATTGCAG
AAACTTTATCGCCCATTAAACGAATTACATCTGCTGTTGGACCAATAAAGATAAAGCCTG
AATTTTCTACTTGTTCTGCGAAGTTTGCGTTTTCAGATAAGAAACCATAACCAGGGTGAA
TCGCATCAGCACCAGTTACTTCTGCAGCGGCAATAATCGCAGGAATATTTAAGTAACTTT
TTGTTGATGGCGCAGGACCGATACATACTGTTTCATCCGCAAGGAGAACGTGTTTCAACT
CACGGTCTGCCGTTGAGTGAACAGCAACCGTCTTAATGCCAAGTTCACGGCACGCACGCA
GAATACGCAATGCAATTTCGCCACGGTTTGCAATGACAACTTTTTCTAACATAAGAGATA
CCCTTAATTGAAAGCGGTCTTTTTCGTGCAATTTTTTGCAAAAATCTGACCGCTTGTAAG
AAATGGATTATTCAATAATGAAGAGTTTCTGATCAAATTCAACCGCTTCGCCATCGTTTA
CAAGGATTGCTTTGATTACCCCTGCTTTGTCTGACTCGATACGGTTCATCATTTTCATTG
CTTCAACGATACAAAGTGTGTCGCCTACTTTCACGGTTTTACCCACTTCAACAAATGGAG
CTGCTTCTGGGCTTGGGCTACGATAGAATGTTCCTACCATTGGTGAAAGAATCGCGTGAC
CAGATACTTCCGCTGTTGGTGCTGGCGCTGCCGCAGGTGCTGTTTGAGCTGCTGGTGCAG
GGGTTGCTGCAGGTGCTGGCGCTGCTTGTGGTGCAGCAACATATTGTACTGCCGCAGGTG
CAACTGCTGGTGCTGCACGGCTAATACGTACTGTGCCTTCTTCTTCAGACACTTCTAATT
CAGTAATGCCTGATTCTTCAACTAACTCGATAAGTTTTTTAATTTTGCGAATATCCATAA
TGAGATCCGTATTTGAATGTAAAAATAAACAAACTCTATGTTCAAAGAACATAGAGCAAA
ATTTTGCGTAGATTACCTGAAATTTTATTAATTTGCGACGAAAATCTGATAAATTTGCCG
AATTTATTAGCAAATTTGCCACTAATCGTAGCAGTTCAGTTTTCTTTTTTTACTTCAGAC
AACAAAAAATGGATTTATTTCCCTCTCTTTAGAAATTGAATAGCATAATCTAAGGCGTAA
TCGTAACCTTTTGCCCCTAATCCACAAATCACGCCTTTTGCGACATCACTTAAATAGGAA
TGATGACGGAAAGGTTCACGGGCGTGTACGTTGGATAAATGGACTTCAACAAAAGGAATA
GCAACTGACAATAAAGCATCACGCAAGGCAACGCTGGTATGAGTAAACGCACCGGGGTTA
ATGATAATGAAATCGGTATTTTGGAATGATTGATGAATACGGTTAATAATCGGCTCTTCG
CCATTTGCTTGAAAATACTCTAGACAATAGCCTCTTGCCTTCGCTAATTGTTGGAGGTGG
TTTTCAATATCGGCTAAGGTTTGTGAACCATAAATATGGGGCTCTCGTTTCCCTAGCATA
TTTAAATTAGGTCCGTTTAATAACAAGATTTTTTTCATTATATTATCCTTACAAGCGGTT
AAAAATGAGCAAGATTTTGCAATGTTATCAAATTCTAACCCTCGCCCCTTGTGGGAGAGG
GGAGAGAATTTAGCTACTTATGTTGTAATTACTTTTATCATTCAACATTCGAACAACTTA
ATGGATATAAATTCAATTTTTCCATCAGCACTCTATCGCCATCTTCTTCTGGGTTTTCCG
TCGTTAATAATTTATCCCCATAAAAGATCGAGTTTGCGCCGGCCATAAAACACAAGGCTT
GCATGGCTTCCGGCATATTGCTACGCCCGGCTGAAAGGCGAACATAACTTTTTGGCATCG
TAATACGCGCAACAGCAATGGTTCTCACGAATTCTGTCCAATCGAGATCTTCTGCATTTT
CAAGTGGTGTGCCTGCCACTTTAACCAATTGGTTAATCGGCACGCTCTCTGGTTGAGGAT
CAAGATTGGCTAAGCTGGCGATAAGTCCGGCTCGTTCAGCTCTTGTTTCATTCATACCAA
CAATACCGCCGCAACAGATTTTTAACCCTGCGGAGCGCACTTTACCTAAGGTATCCATTC
GATCATCGTGAGAACGAGTGTGAATGACCTGATGATAGCGTTCCGGATCGGTATCTAAAT
TATGATTGTAGTAATCTAATCCGGCTTCTTTTAAATCTTCCGCCATACCTTCTTCTAACA
TACCGAAAGTACCGCAAGTCTCTAAACCTAGGGATTTGACCGCTTTAATGATGGCGGAGA
CCGTCTCAATATCTTTAGGTTTAGGACCTCGCCACGCTGCTCCCATACAAAAACGGCTTG
CTCCTCGAGCCTTGGCAATTTGGGCTTTCTCAACAATATAGTTCACATCAAGCATACTTT
GCTTTTCAACACCCGTGTCATAGCGGGCAGATTGTGGGCAATACTCACAATCTTCAGCGC
AACCGCCCGTTTTAATGGAAAGTAGCGTAGAAAGTTGAATGGCATTTGGATCAAAATGTT
GTCGATGAATTTCTGCCGCCCGAAAAACTAAGTCCATAAAAGGCAAATCAAAAAGTTCTT
CAACTTGGCATTTACGCCAATATTGTGCCGTTGGATGCGGCGTGAGCTCATTTTTGGCTT
TTAAACGTAGCGAATAGGTCGTCATACAAGATCTCCAAAAAAGAGGCACAAGCCGTTGCT
TGTGCCATTCAGTGCGAAAATTACTCTTCGATAGAACGTAATAAGTCGTTAAGACCCACT
TTACCTAATGTTTTCGCATCCACTTTTTTCACGATCACTGCACAGTATAAGCTGTGTGAA
CCATCTTTTGCAGGAAGGCTACCTGAAACCACCACAGAACCGGCAGGAACACGACCGTAA
TGGATTTCGCCCGTTTCACGATCATAAATTTTGGTGGATTGACCGATAAACACACCCATT
GAAATCACACAGCCATCTTCAACAATCACACCTTCTACGATTTCAGAACGTGCGCCGATA
AAGCAGTTATCGCCGATAATGGTCGGGTTTGCTTGTAACGGCTCTAACACACCGCCGATA
CCTACGCCACCTGATAAATGCACGTTTTTACCGATTTGCGCACAAGAACCCACCGTTACC
CAAGTATCCACCATTGTACCTTCGCCAACATAAGCACCGATGTTTACGAATGATGGCATT
AATACTACGTTTTTCTCGATGTGTGAACCTTGACGAACGACCGCACCTGGTACAGCACGG
ATACCGTCTGCTTTAAACTGTTCTTCGCTATATTTACCGTATTTGGTCGGCACTTTGTCG
TAGTATTTAGTTTCTGCACCATCAATGATTTCGTTGTCGTTGATACGGAATGAAAGTAAA
ACCGCTTTTTTCACCCATTGATTAACAACCCATTCACCATCAATTTTTTCTGCAACACGC
AGTGAACCATTATCTAATCCTTTAATCACTTCTTCGACAGCCGCACGAGTTTGTGCATCA
ACAGTTTTTGGAGTAATTTCAGCACGACGCTCGAACGCCGCTTCAATAATTGCTTGTAAT
GACATTTGCATTTCCTTCTTGTAAGTTAAATAAAAACGGCGAACGTTTTAACATATAAGC
GATGGGATTGCTACTAAATTTCACAAAATAATGTAATAGATACATATAAGCGGCATGATT
CTACGGATTTTTTACAAATCCAGATTTTCTCTTTGACTAGTTACTTCAAAATCTGTAATA
TTCGCACCCTATGCAAAAGGTAAAACTACCCCTAACTATTGACCCATATAAAGACGCTCA
GCGTCGAATGGACTACGAAGGCTACATTTCTGCGAACCTACTTAGCCGTTTGGGTGAATC
TGTTGGTCAAATGCTGGGCGATGCACAAGTTACTTTATCGTTATATGTTGATCCGCAAAA
ACTCACAGTGGTTAAAGGCACTGCGAAAGTTGATGTGGAGCTAGACTGTCAACGTTGTAG
TAACCCATTTACGCAAACACTCGACTGCACATTTTGTTTCAGTCCAGTGTCTAATATGGA
TCAGGCGGACAATTTGCCCGAGATTTATGAACCAATTGAAGTTGATTCTTTTGGTGAGAT
AAATTTGCTAGATATGATAGAAGACGAATTCATTCTGTCATTACCCCTAGTGCCGATGCA
TACCGATGAACACTGTGAAGTGTCCGAAAGCGAATTAGTTTTTGGCGAATTACCAGAAGA
ACTGGCAAAGAAACCAAATCCTTTCGCAATATTAGCTAATTTAAAGAAAAACTAGATCTA
GTAGGAGTATAGCCAATGGCTGTTCAACAAAATAAGAAATCTCGTTCACGTCGTGATATG
CGTCGTTCACACGATGCATTAACCACAGCTGCAGTATCTGTAGATGCACGTGGCGAAACC
CACTTACGTCACCACGTTACCGCTGACGGTTATTACCGTGGTCGTAAAATCAAATAATCA
ATTGGATCTCGTAGAGGTTTAAATTGACTCATCTAACTCTTGCGTTAGATGCGATGGGCG
GGGACTTTGGTCCCCGTATTACTATCCCCGCATTATCACTTGCGTTGGCTCAACATCCAA
TACTCAGTTGCATCTTGTTCGGAGACCAAGCTGAAATATCCCCCTATCTCAATAAACTTT
CTCCCGATATTCAACAACGTATCGAATTAGTCCATACAACAAAAGTGATCGAAGCAGACT
TGCCTTTTGTGCAAGCGATTCGTCAAAGTAAAGGCAGTTCAATGCGTTTAGCGATTGAAG
CGGTAGAAAATGGAAATGCTCAAGGCTGTGTAAGTGGCGGAAATACAGGTGTACTAATGG
GGCTGGCAAAACAATTGATTGAACCCTTGCCAAACATTGATCGTCCCGCATTAACATCTT
TGATTCCAACAATTAACGGCAACTCAAGTGTGATGTTAGATCTTGGTGCAAACGTTGAAG
CAGATAGTGAACTATTGCTTCAGTTTGCGGAAATGGGCAATGTGTTTGCAGAAGTGATGT
TGGATTTGGTCTATCCACGTTTAGCGTTGCTGAATATTGGAACAGAAGAGCATAAAGGAA
CACAGCAAATTCGAGATGCTCACCAGCAATTAAAACAATGTAATCATCTAAATTACATTG
GCTTCTTAGAAGGGGATAAATTAATGAATCATCTTGCTGATGTAATTGTCTGCGATGGAT
TTAGCGGTAATGTTGCACTTAAAACACTTGAAGGTGCGGCAAAAAATATCCTTTCACTCT
TTAAAAAAACAACGGAAGATTCACATCTTTGTCGCAATACCAAACGTTATTTACTACGTT
TAATCTTTTATCGTTACTATAAAAAGCTACAACAGATCAACCCTGATCGCCATAACGGTG
CCACACTGCTCGGCTTATCGTCCGTGGTTGTAAAAAGCCATGGTGGAGCAAGTGAGCGAG
CGTTTTTCTATGCAATTGATTACGCCAAACAACAAATTAAAAATAACATCCCTACAAAAA
TCTCCCAAAGACTTATTCTAAACAATTAAGCTCGCTGTATCACAGGTAAAGTTTTATTCA
GAAAAAACTTTTCTTTTTTTTAAAAATCGCTACTATACGCCGTCCTCAAATATAACCCAA
CATTTGAGGCGTTGTTTCCAACCTATCCAATCCTAGGGAGCAATAGGGTAAAAACAAAAA
AGCTGAAACGCTTTTTTTAATAAGTAGCGAGTCAAATGCCCCAAGGCATCTTATCTTTCA
AGATAAGAAAGCTTAGGCTTCCCGCAAGGCACCCGACTTATTTTTTTAACCTCTTATAGA
AGGTCTATTTTCAAATGACAACAATTCCTGTAAATCCGATCAATCAAGCAACTAACGAAT
ATTACTTAACTCGTCAAAACGAAATGGAATCGAATGTTCGTAGTTATCCTCGTAAATTAC
CGCTTGCAATTGCAAAAGCACAAGGTTGCTGGGTCACTGACGTTGAAGGTAACGAATATT
TAGATTGCTTGGCTGGTGCAGGTACTTTAGCACTCGGACATAATCACCCAGCCGTTATTC
AGGCTATTCAAGATGTATTAGCAAGTGGTTTACCGCTTCATACCCTTGATTTAACTACGC
CGTTAAAAGATGCTTTTACCGAAGAACTACTCTCTTTCTTCCCGAAAGGTGAATACCGTT
TACAATTCTGTGGCCCTTCTGGTGCGGACGGCACAGAAGCAGCAATCAAATTAGCGAAAA
CCTATACAGGTCGCGGTAATGTAATTGCATTCTCAGGTGGCTACCACGGTATGACCCACG
GTTCGCTCTCAATGACAGGTAACCTTAATGCGAAAAATGCCGTGCAAAACTTAATGGCAG
GCGTACAGTTTATGCCATATCCGCACGAATACCGTTGCCCATTAGGTATCGGCGGTGAAG
CAGGTGTTGATGCTTTAACTTACTATTTTGAGAACTTTATCGAAGATGTTGAAAGCGGTG
TGGTAAAACCAGCAGCTGTTATTCTTGAAGCAATTCAAGGTGAAGGCGGTGTGGTTACCG
CACCAGTGAAATGGTTACAAAAAATCCGTGAAGTAACGAAAAAACACGGAATTGTGTTGA
TTTTAGATGAAGTTCAGGCAGGGTTCTGCCGTTCAGGTAAAATGTTCGCCTTTGAACACG
CAGGCATTGAGCCAGATGTTGTGGTAATGTCAAAAGCTGTAGGTGGTAGCTTACCGCTTG
CTGTACTTGCGATCAAAAAAGAGTTTGACGCTTGGCAGCCAGCAGGACACACAGGTACAT
TCCGTGGTAACCAATTAGCAATGGCAACAGGTTATGCGTCACTTAAAATTATGCGTGAGC
AAAATCTGGCGAAAAACGCAGAAGAGCGTGGTGCATTCTTAAAAGCAGAATTGCAAAAAC
TAGCACAACAATATCCGTGTATCGGTAACGTTCGTGGTAAAGGTTTGATGATGGGGATCG
AAATTGTTGATGAGCGTCAGCCACAAGATCGCATCGGTTCTTATCCAGCAGATGGCGGAC
TTGCTGCCGAAATCCAAAAAGCCTGCTTTAAAAACAAATTATTGTTAGAGCGTGGCGGTC
GTGGCGGTAACGTTGTGCATATCCTTTGCCCATTAATCATCACTCAAGCAGAATGTGAAG
AGATGATTAAACATTTCAGCAAATCGGTTGCCGATGCGTTGAGCACAGTGCGTGGATAAT
TCGTTAACAAGCGGTCGGGAATTGCAAAATTTTTACCAAATGTGACCGCTTGTAGGGTGC
ACCTTTCGTCTATTAATACGGTGCGTTGATACGCACCCTACGAGAAAAGAAAAATGGCTG
ATATTTCAAAACACAAACAAGCCCTATTCTGCAATGACGCTCAATCTATTGCAGACTACC
AAAGCTCAATGGAAACCGCCGTACAAGCGGTGAGTAACTGGCTACAAAATGAAAAAATGT
ACACCGGCGGTAGCATTAAACAGCTACGCTCAGAAATTGCCTTTAACCCATCAAAAGAAG
GCTTGGGCGTTGCTAAATCCCTAGATCGCTTAATTGAATTATTCCTCAACAAAAGTTTAA
AAGTACACCACCCACACTCTTTGGCTCATTTACACTGTCCAACAATGGTCACCAGCCAAA
TCGCCGAAGTATTAATCAATGCCACCAATCAATCAATGGACTCTTGGGATCAAAGCCCAG
CAGGTTCATTAATGGAAGTGCAACTCATCGAGTGGTTGCGTGAAAAAGTAGGCTACGGCA
AAGGACAAGCGGGTGTTTTCACCTCAGGTGGTACGCAATCTAACCTAATGGGCGTATTAC
TTGCTCGTGATGCGTGCATTGCAAAACACTGGAAAAATGCCGACGGTACAGAATGGTCAG
TGCAACGTAACGGTATTCCGCCTGATGCAATGCAAAAAGTAAAAGTGGTTTGCTCGGAAA
ATGCACACTTCTCTGTGCAAAAAAATATGGCAATGATGGGAATGGGATTCCAATCTGTTG
TAACTGTACCGTGTAATGAAAATGCTCAAATGGACACCAATGCGTTGGAAGCAACCTTAG
CCAAACTTTATTTAGAAGGCAAAGTTGTGGCTTGCGTTGTGGCAACAGCAGGCACAACGG
ACGCAGGGGCGATCGATCCACTCAAAGCCATTCGTGCGATTACCAACAAATTCGGTGTTT
GGTTACACGTTGATGCGGCGTGGGGCGGTGCATTACTGCTATCCAATGAATATCGCCACT
TCCTAGACGGTATCGAGCTCACCGACTCAATCACCCTTGATTTCCACAAACACTTCTTCC
AAAGTATCTCTTGTGGAGCGTTTTTATTAAAAGATGAAAACGAATACCGCTACATCGACT
ACAAAGCAGATTATCTCAACTCAGAGTATGACGAAGAACACGGCGTACCAAACTTAGTAG
CAAAATCACTACAAACCACCCGTCGTTTTGACGCATTAAAATTATGGTTTACGGTGGAAG
CCCTTGGTGAAAATCTTTACGGCTCAATGATTGACCACGGCGTGAAATTAACTCGTGCCG
TTGCAGACTACATCAAAGCGACCGACGGCTTAGAGCTATTAGTTGAACCACAATTCGCTT
CCGTGCTGTTCCGTGTTGTACCGCAAGGCTATCCGACAGAGTTTGTCGATGCCTTGAACC
AAAACGTCGCAGATGAACTCTTTGCCCGTGGCGAAGCGAATATCGGCGTAACCAAAGTGA
ACAACATACAATCGTTAAAAATGACCACCTTAAGCCCGATTGCGACCTTAGAAAACGTTC
AGGCTTTATTAGCTCAAGTATTGAGTGAAGCAGAGCGTATCAAAGATGCAATTGCAAAAG
GTGAATATACACCGGCGATTGATTAAACATAAAGAGTTTCTAGGATGATGAATAAAAATT
AATTTATACGCTATAAAACGAATAAGAAATCATCAATAACTCTTTTATTTAGTTCATTTT
TAGTTAAATTCATGCTAACCCTATAAAATAGATAACACCCTATTTTATAGGGTAATTTTT
TATTTATCCCTAAGATTTAAACAATTAGTAAGCTGATAGGAAAAAGATGACAAACAGCAG
ATTGCGTACTACCATATAGCCAAATTTTATTAGATAACGAGTTCAAATGATGCACCGTAG
ATTTCAAACCATTGCGATTGTCGGCAAACCTCGTCACGATATAGCTTTAGAAACGCATTT
AGCTGTGTATAACTGGCTAAAAGATCGTAAATATAATGTGTTAGTCGAAGAAAAAATTGC
CACTCAACTCAATTTAGCTAACCCGATGAGCATTGCAGAAATTGGCGAATGGGCGGATTT
AGTAATTGTGATTGGTGGTGACGGTAATATGCTGGGTATGGCTCGGCAATTAGCGAAATA
TCGTGTACCACTGATTGGCATTAACCGTGGAAATCTTGGTTTTTTAACAGATATTGCCCC
TCAAACAGCCTTTGAGCAACTGCATAGTTGCCTTGAGCGTGGCGAGTTTATGATTGAAGA
ACGTTTCTTACTTGATGCGAAAATTGAGCAAAATGGTAAGATCATTGAAGCAAATAATGC
CCTCAATGAAGTTGTCGTTCACTCTAGCCAAATCGCTCGTACTATTGATTTTGAAGTGAG
TATTGATGGCAAATTTGCTTTTTCGCAACGTTCCGACGGGTTAATTATTGGAACACCTAC
AGGTTCAACCGCCTATTCGCTTTCCGCTGGTGGCCCAATCTTAACCCCTAATTTAAATGC
GATTGCTCTTGTTCCGATGAACCCACACAGCCTTTCTTCTCGTCCTTTGGTTGTCGATGG
CGATAGTGTTATTTCAATGCGTTTTGCTGAGTACAATCAGCCAAATTTAGTGATTAGCTG
TGATAGCCAACGTTTACTGCCGTTTAGCCCTGATGAACGTATTCTTGTGCAAAAAAGCCC
GGATAAGTTGCGTCTATTGCATTTAAAAGATTACAACTACTTTAATGTTTTAGGTTCAAA
ATTGGGCTGGTTGAGTAAGTTATTTTGACATAATATGTTTCAAAAAATTGGCATAGCGAC
TATTTTGTCTACTATGCCCCAATATTGCTGGGAATAATCCCCTAAATGATTTCTTAAAAT
TTTAATTTTTGTACGACTATCGTATAGCATCAGAAGTTGCATTTAGCGCCTGACGCTGTG
CTTCAAACAACTGCTCAATCCCTTTCTGTGCTAAATCAAGGAGTTGCAATAATTCCATAT
GGCTGAACGGTTCACCTTCGGCAGTGCCTTGTACTTCCACTAAACGACCGTCTTCAACCA
TCACCACATTCATATCGGTTTCTGCGTTAGAGTCTTCCACATATTCCAAATCACAGACCG
CTTGCCCATCAACAATCCCCACAGAAATTGCTGCCACCAATCCTTTCATCGGGTTTTCTT
TCAATAAGCCATCGGCGATCAATTTGTTAATCGCATCGTGTAACGCTACGCAAGCCCCTG
TGATAGACGCTGTGCGTGTACCGCCGTCGGCTTGTATCACATCACAATCTACCGTAATCG
TACGCTCACCTAAGGTTTTTAAATCAACGACAGCACGCAAAGAGCGAGCGATTAAACGCT
GAATTTCCATTGTACGACCGCCTTGTTTGCCTTTCGCCGCTTCACGTTGGGTTCGGCTAT
GGGTTGCTCTTGGTAACATACCATATTCGGCAGTCACCCAGCCTTGTTGTTGCCCTTTGA
GAAAACGTGGTACAGTTTCTTCGACAGTGGCATTACACAGCACTTTGGTTTCACCAAATT
CCACCAACACAGACCCTTCGGCATAGCGAGTATAGTTACGAGTGATTTTTACAGGACGAG
TTTGATCAACAGGACGATTATTTGGACGCATATTTATTCCTTTTCTCTAAAAAATTTCCC
CTATTCTAGCAGAATACCAAGTACAATATGCCAAATTTTGTAACAAAGAGAAAAGAGTAC
AATGATTTACAGTATGACCGCTTTCGCCCACCTTGAGCTTAAAAAAGAGTGGGGTAACGC
CGTATGGGAAATCCGTTCGGTTAATCAACGTTTTTTAGAAACTTATTTCCGTCTGCCTGA
AGCCTTTCGCAATTTGGAAATGACCTTGCGTGAACGTCTGCGTACGACACTAACCCGTGG
TAAAGTAGAGTGTAGTTTACGCATTGAATTAAATGCTAATCAAAACAATGGCTTAGCTTT
AAATCAAGAGTATGCCAAACAGGTGATAAGTTCATTACAATGGCTAAAAGAAACGGCTCA
AGAAGGCGAAATTAACTTGGTGGATATTCTGCGTTTCCCTGGGGTTGTCGATAACCAAAA
TCAAGATCTCGACCAGATCAGTCAAGATTTATTAGACGGTTTTGAGCAGATCCTTGTAGA
ATTTATTGCAATGCGTGGACGTGAAGGGACGAATTTACAAGCCTTAATTCAACAGCGTTT
AGACGCTATTGCCACAGAAGCAACAAAAGTACAGGCTCAAATGCCGAGCGTTTTACAGTG
GCAAAAAGACCGCTTGCAACAGCGTTTTGATGAACTGAACTTGCAACTTGATCCACAACG
TTTAGAGCAAGAAATGGTACTACTGGCTCAAAAAGTCGATGTGGCGGAAGAGTTAGACCG
CTTACAGCTACACGTCAAAGAAACCACGTCTATTTTGAAAAAAGGCGGTGCAGTTGGACG
TAAATTAGACTTTATGATGCAAGAGCTAAATCGTGAAGCGAATACGCTGGCATCAAAATC
GATTAACGCTGATGTCACTAATTCTGCCGTTGAGTTGAAAGTGTTAATTGAACAGATGCG
TGAGCAAATTCAGAATTTGGAGTAGTCAATGAGTCAAACCTTAACCCCATTTCATACCTT
TCATTTGCCTGCAAAAGCATCGGTCATTATCGAGTTCAACAGTATTGAACAACTATTAAC
CGAATGGCAAAAAGCTGATCACGCACAACAACCGATTTTATTGTTAGGGCAAGGCTCTAA
TGTGCTGTTTTTAGATGATTTTGACGGCACAGTATTAGTCAATAAGCTCAAAGGGATCGA
GCATCGTCAAGACGATCACTTTCACTATCTACGGGTCGCTGGCGGTGAAAATTGGCACGA
GTTGGTGCAATGGACGTTGAAACAAGGAATTGGTGGGCTTGAAAATCTGGCGTTAATTCC
TGGTGTTGCTGGTTCTGCACCGATTCAAAATATCGGGGCTTACGGGGTGGAATTTGAGCG
TGTTTGCGATTATGTCGATGTGCTAAATCTTAAAACGGGTGAGCAGTTCCGTTTAACGAA
AAACGAGTGTGAGTTTGGCTATCGAGAAAGTGTATTCAAGCATCAATATCGTGAGCATTA
TGCGATTGTGGCTGTCGGTTTGAAGTTAGCAAAGGCGTGGCAACCTGTTTTAAATTACGG
TTCTTTGGCACAATTTGATCCAAACACAGTAACGCCACAGCAAGTGTTTGATGAAGTCTG
TGCCGTACGCCGAACGAAATTACCAAATCCTGATGAGTTTGGTAATGCGGGTAGTTTCTT
TAAAAATCCCGTAGTGGAATTTACAAAATTTCAACAGATTCAGACCGCTTACCCGAATAT
TCCACACTATCCGCAAGCGGACGGTTCGGTCAAATTACCTTCGGGCTGGTTGATTGACCA
AGCAAATTTAAAAGGCTTCCAAATCGGTGGAGCGGCAGTTCATACCCAACAAGCGTTGGT
GCTGATTAATAAAGAGAATGCTACTGGGACTGATGTTGTGGCACTAGCCAAAGAAGTCCG
TCGTCAAGTCCGTGAAAAATTTGGCGTGGAATTACACCCAGAAGTACGTTTTATGGGACG
ACAGGGCGAAGTGGATAGTGAATTTGTGACAAGGTAATTGGCAATGGGATTTGATCAACA
TTTAATTACATCGGCATTAACGCAAGGACAAGCTCTTGTATTTAAAGAGATTGACTCCAC
CAACGAATACCTACTGACTCACTATAAAACCTTGCCATCAGGCTCACTTTGTGTTGCAGA
GTCCCAAACGGCGGGGCGTGGCAGACGTGGACGGCAGTGGTATTCACCTGAAAGTCAAAA
CGTTTATTTTTCAATGTTATGGCACTATCCTTCATTGGATATTCCACAGCTCTCATCACT
AAGTTTAGTGGTATCAGTATTAATTGCCGAGACCTTCCAAACACTGAACGTACCGCATAT
TCAAATTAAATGGCCCAATGATATTTACTATCAAGGTAAAAAAATGGGGGGCATTCTAAT
TGAGAGCCGTGTCGATAAAACGGGAATTTACCTTGTGATTGGCATCGGCTTGAATTTAGG
AATGAACACTGTCGATAAAAATGTGGTAACGCAGGCTTGGAGCGATCTCTCAGAACATCA
GATAGATCGTTCCCAACTGGTTGCTGAGCTAGCTAAACGTTTACAAAATGCCCTAGTGAC
TTATCCACAAACCACCTTTGAACCCTACGCAGAACGTTGGCAACAGTTTGATATTTTCCG
TCATCAAGCGGTTAGATTAATCACTGAAAATGAAGAAATTCACGGGATTTCCCTTGGAAT
TAATGAAGAAGGGGAATTGATTCTGCAACAAGGGGAAATTATCCGCCGTTTTGCGACAGG
TGAAATGTCATTGAGAGGAAACTAATCGTCCCTATCTCAATTCATATTTTAGGGATGCCG
TAATCAAAAGAGTTAGTGAAAGTTAGAAAAACAGAACCAACTCTTTTGTCCACTATGCTT
TTTTAGGCTGTAAAAATAGTTATATACTTTCTAGTTGCTTGCTTCGTTGAAAAATGAATT
GAATTAACGTATTATCAACATCCATCACTACTTTTCCCTTAAATACATGAAAGCACTATT
CATCTTACTCGGTTTTATCTCAATGATATTAGGTTTAATCGGTATTATTGTACCTGGATT
ACCAACCACTCCGTTTTTGCTTTTAGCATTATATTGCTTTGGCAAAGGTTCTAAACGACT
AAAACAGTGGTTTTTATCTACCTCTATCTATTCCAAATATCTCAAGTCTTTCGATCAAAC
ACGAGCCATGACACTTAAACAGAAAATCAGTATTTTGGCGTTTTCTGTGCCATTCTGTAT
TTTTGCTTTCTTTGTAATCCCTCACATCATCGGCAAACTGATCTTAATTGCTGTGATTAT
CTTTCAATATTATTACTTCATCTTTAAGATTAAGACTTTAGAAAAATAGGCTCTCAAGGT
AAAATAACAAGCTGTCTAAATTTGCAAAAAGAGAAAGAAAATGACCGCTTGTTTAAGCAA
AGAAATCTTAAAAATTGGCTTAGTTTCCGTGTCTGACCGAGCTTCTGCCGGTGTTTATGC
TGATCAAGGCATTCCTGAATTACAGGCTTGGTTACAAACTGCCATTACCACACCTTTTGA
GCTTGAAACTCGCCTAATCCCTGATGAACAAGCACTTATTGAGCAAACATTGATTGAATT
AGTCGATAACCACGCTTGCCATTTAGTCCTAACCACAGGCGGTACAGGCCCTGCTAAACG
TGATGTTACACCCGATGCGACCTTAGCTGTTGCCCATCGAGAAATGCCTGGCTTTGGCGA
ACAGATGCGACAAGTGAGCCTACATTTTGTACCAACGGCTATTCTCTCTCGTCAAGTGGG
AGCAATTCGACATAGCTCACTGATTTTAAACCTACCAGGACAGCCAAAAGCAATTAAAGA
AACTTTGGAAGGGGTGAAAGATCAAGATGGAAAAGTGCTTGTTCGTGGTGTTTTCAGTGC
AGTTCCCTACTGTTTACAACTTTTAAGCGACATTTATATTGAAACTCACCCTGAAATTTG
TGAGAGTTTTAGACCGAAATCAGCAAGAAGATAGGATAACTTATGAAAAAAATTGAAGCC
ATTATTAAACCATTCAAATTAGATGATGTCCGTGAAGCATTGACGGACGTGGGCATTACG
GGAATGACGGTTACTGAAGTGAAAGGCTTTGGTCGTCAAAAGGGGCATACGGAGCTTTAT
CGTGGGGCAGAATATGCGATTGATTTTCTGCCGAAAGTAAAATTAGAAATTATTGTGGCT
GATGAGCAAGTTGATGAATGTATTGAAGCGATCATTGATACGGCACAAACAGGCAAAATC
GGCGATGGTAAGATTTTCGTGTATGATGTAGAACGTGTTATTCGTATTCGTACGGGTGAA
GAGAACGAAGAAGCAATTTAAGGAATAAAATGAAAAAAACAGGTTTATCGTGGTTGTGGT
TAAGTGTCGTGGTATTAATCACAGATTTATTGAGCAAATACATTGTGGTACAACGCTTTG
AGCTTTATGAAAGCGTGAATGTTCTGCCGATCTTTAATCTTACTTATGTGAGAAACTATG
GGGCGGCGTTTAGCTTTTTAGCGGATCATTCAGGCTGGCAAAAATATTTCTTTTTAGGTT
TAGCTATTGTCATTTCTATTGCATTGATTGTAATGCTGTTTAAAAATAAAGCGGAGCTCA
AACTGCAAAATTCAGCTTATGCCTTAATTATTGGTGGGGCAATCGGCAATGCGATTGATC
GTGCTTATAATGGCTATGTGGTTGATTTTTTAGATTTTTATTGGGACATTTATCACTATC
CTGTATTTAACATTGCCGATATTGGTATTGTGGTGGGGGCAGGATTGCTGATTTTAGAAT
CCATTTTAGAACATCGTAAAAGTAAAAAGAGTAATTAAATGAACATTATTTTAGCGAACC
CAAGAGGGTTCTGTGCAGGTGTAGATCGTGCTATTTCAATTGTAGAGCTTGCCTTAGAAA
TTCACGGTGCGCCGATCTATGTGCGTCACGAAGTTGTACACAATCGCTTTGTGGTGGACG
GATTAAAAGCCAAAGGGGCGATATTTGTTGAAGAGCTTGATGAAGTGCCAGATGGTGCTA
TTGTGATTTTCTCTGCACACGGCGTTTCTCAAGCGGTTCGCCACGAAGCCAAACGTCGTG
AATTGAAAGTTTTTGACGCAACCTGCCCGCTTGTAACCAAAGTGCATATGCAAGTCGCTC
GAGCGAGTAAGAAAGGCACAAAAGCGATTTTAATCGGACACGAAGGACACCCCGAAGTCG
TCGGCACAATGGGGCAATATGATAATGAGAAAGGTGGCATTTTCCTTGTAGAAGATGTGG
AAGATATTGCTAAACTTGGCTTAAAAGAAGATGAAGATCTTACTTTTATGACCCAAACCA
CCTTATCTATTGACGATACAATTGATGTGATCGAAGCCTTAAAACAGAAATACCCTGCAA
TTCAAGGTCCGCGTAAAAATGATATTTGTTATGCCACCACGAACCGTCAGCAAGCGGTAA
GAGAATTGGCAAAATTAGCACAGTTAGTGCTAGTAGTTGGATCTAAAAACTCGTCCAACT
CAAATCGCTTAGCCGAGTTAGCTTCTCGAATGGGAACACCCTCACAGTTAATTGATGGGC
CACAGGACATCGATCCAAACTGGCTACAAGGGGTGACAACGATCGGCATTACCGCGGGTG
CATCTGCCCCTGAAGTGTTGGTGCAGTCTGTGGTTGAACACTTAAAAACACTCGGTGTCA
CCAAAGTTGAAGAACTGGAAGGTTGTGAAGAAAATACCGTTTTTGAAGTGCCAAGAGAGC
TACGCATTACGGAGGTAAACTGATGAGTCGTTTTAGAATTGAATGGGAATGCCGTCGTGG
TATGCGTGAATTAGATAAAATGATTATGCCGTTTTATCAAGAACATTTTGATAGTTTGAC
CGCAGAGCAACAGTACACTTTCGTGGAAATGCTTCGCTATACCGATCCAGAGCTGTTCCG
CTGGTTTATGAATCAAGACACACCTCCAACAGAAGCGTTACAAGAGATGGTGAGATTGAT
TCAATCGAAATTGGTCTATTGAGTAATGATATGTAGGTAAAGTATTTAGCATGTTAGATA
AAATGGTTGTTTATAATCCCTGTTTGTGTGTGGGAAAACCCAAAAGAACTATAGAAATAT
TTTCTTTGGAGCTAACGTTGATCAGCCCCTATTATTAAGACTTATATCATTATCTAAATG
AAAAAAGAAAAATCCGAATTTCCCTTGGCACAATCTCGTGTGGATGCCCCTTTTGCCAAA
GGCGTGTTGGCGTGGTATCAGCAATACGGGCGTAAACATCTGCCGTGGCAACAAAATAAA
ACCTTGTATGGCGTTTGGCTATCTGAAGTGATGTTACAGCAGACTCAAGTGGCAACGGTT
ATTCCCTATTTTGAGCGTTTTATTCAACGTTTTCCCACTATTATTGATTTAGCGAATGCA
CCCATTGATGAAGTGTTGCATTTATGGACGGGGTTAGGCTATTACGCAAGAGCAAGGAAT
TTGCATAAGGCTGCACAACAAATTAGAGATGAATTTGGCGGTCAATTTCCGACAGATTTT
GCTGATGTGTTTGCACTTTCAGGTGTCGGCAGAAGTACGGCTGGGGCGGTACTCTCTTCG
GTACTTGATGCACCTTACCCGATTTTAGATGGCAATGTTAAACGTGTGCTTTCTCGTTAT
TTTGCGGTTGAAGGTTGGTCGGGCGAAAAAACGGTTGAAAATAAATTGTGGGATCTGACC
GCTCGTGTTACACCAACTTCGCAAGTGGCGGATTTTAATCAGGCGATGATGGATTTAGGG
GCGATGATTTGTACACGCTCTAAGCCGAAATGTTCTCTCTGTCCGTTAGAAAAGGGTTGT
CAGGCAAATGCCCAGCAGGCTTGGGCGGATTTTCCAGCCAAAAAACCGCAAAAGGCGTTG
CCTGAAAAACAGAGCTACTTTTTGATTTTAAAACAGGGGACAAAGGTCTTATTAGAAAAG
CGTGAAGCAAAAGGGCTTTGGGGTGGGCTTTATGTCTTTCCGCAATTTGAACATTTAGAG
GATCTCAAGCGGTCAGTTTCAGACAAGAATGTGAAATTTACCCGATTAATTGCCTTTCGG
CATACTTTTAGCCATTTCCATTTGGATATTTATCCTATTTTGGCGGAACTTAGTTTACAA
AAAAATGCCGAAATCCTACCGCTTGGGGTGGCAGAAAATCAGGGAAATTATCATTTGCGT
GTATCTTCAACAGCGGATTATTGGTATGATTTAACTCAACCTAGCGAAGTGGGTTTAGCA
ACCCCGATAAAACGCATTTTAGACGAATTAACTTTGACATTAGGACAGAAAAATGGCGCG
TAATGTATTTTGTGCATATTTGAAACAAGAAGCAGAAGGTTTAGATTTTCAACTTTATCC
TGGGGAATTAGGTAAACGTATTTTTGACTCAATCAGTAAACAAGCGTGGGCAGAGTGGAT
CAAAAAGCAGACAATGTTAGTCAATGAGAAGAAGCTTAATATGATGAACCCTGAACATCG
TCAGCTTCTTGAAACAGAAATGGTGAATTTTTTGTTTGAAGGAAAAGAAGTCCATATTGA
AGGTTATGTGCCTGTAGAGTCCAAATAAAGAGATAACCTAATGAACAAATATAAAAAATT
CCTGCCGTTATTGGTACTGATCCCTTTTTTAGCATCTTGTGGAAGTGATACGCCGACGAG
AAAAGGTTCTAAAAAGCCTCGCCCTGATTATTCTAAAAATACCAATGGATTAGATATTTT
GATGGGGCAATTTTCACGTAATATCGATCAAATTTGGGGCGTTAATGAACTGCTCCAAGC
AAGCCAGAAAGACTATGTAAAATATACGGACAAATATTACACCCGTAGCCATATTAGTTT
TGAAGATGGTCAAATTACCATTGAAACTTTGGCGGATCACAACCGCTTGCGTAATTCGAT
TATTCACACATTATTGATGGGATCAGATGCTACAGGGATAGATTTATTTGCTTCGGGTGA
TGTTCCTATTAGCAATAATCCTTTTTTAGCAGGTCAAGTTGTGGATCAATATGGGCGTTC
TGTAACCAATGTGGCGGTTGCTAATGATTTTGCAACTTACCTATTGCAAAATAAATTAAA
AACACGCCGCTTGAAAAATGGACATACCGTTACTTATGTCACGATTCCAATGATTGCAAA
CCACGTTGAAGTTCGTGCAAGACGATATTTGCCATTGGTTCGTCAAATGTCAAAACGCTA
TGGCATTGATATGAGCTTAATTCTGGGTATTATGGAAGTTGAATCAGCATTTAACCCTTA
TGCAGTAAGTTATGCGAATGCGATTGGTTTAATGCAAGTTGTACCTCGTACAGCTGGACG
GGATATTTTTGCGCGTAAAGGTTTTGGTGGCCAGCCTAATCGTGATTATCTTTATAACCC
AAGTCAGAATATTGATGCTGGTACAATGTTCTTAACGATTTTGCGTGATGAGTATCTAGA
AGGAATAACTGATCCTACATCAAAACGTTACGCAATGATTTCAGCATACAACAGTGGGGC
TGGAGCGGTATTGAGAGTGTTTGATAATGATAAATTAATGGCGATTGAGCGAATTAATAA
CTTAGATCCGTCAGCAATTTATCGAATTTTAACCACCGCTCATCCATCTTCACAAGCAAG
AAACTATTTGGTTAAGGTAAATAAAGCCCAACAAAAATACCGTAACGTGAGATAACACGT
TGTTTTTTAAACAAATTGAATAAAAAGCGATCCGTTAAACAGATTTTTTTATTTTTTTGA
AAAAAACGTTTGACGAGAGGGGCGGAAATCAGCATAATGCACCCCGTAGCGACGAGATGC
CTCGATAGCTCAGTCGGTAGAGCAGGGGATTGAAAATCCCCGTGTCGGTGGTTCGATTCC
GCCTCGAGGCACCATTTATGTTACAACTCTTTTCCTCCTTAGTTCAGTCGGTAGAACGGT
GGACTGTTAATCCATATGTCGCAGGTTCGAGTCCCGCAGGAGGAGCCATATTTTTAGCCC
CGATGAGAAATCATCGGGGTTTTTCTTTTTCTCTCTATACCTAGGCATAGTAGAAAAATG
GTTGCTAAAAAGTGGCTTAAAGCCTTATAGTACAAGGATTTAAGTCCTTTTTTTTTAAAT
AACCATCTGTCTTCTTTCACAAAGAAATTACGTCTGGTAGATATTTAGTTGATTACACAA
GTAAAACAAACCTATAAACAATTAACAGAAAGGTATCAATGTTTCATTAGAGCTACTCAA
CATTATTTTGCATAAAAAGAACAGTAGATACCATAATGTTAAATTTTCCCCATCCGTCTT
TCGGGCACCTTCCCTCCGTTTGTGGGGGAAGGGGTTAATGAGTAATAAACTAAGGTTCGA
TGAAAGTACGCAGGAAGTTTGGTAGAGAGGGAACTATCTCTCCAACGCCATCGCCAACAA
AGTAATCGGGTGTAGGCAGGTTAAGTTGGTGGACATATCAATCTGCCATTTACAGGTTTC
GCACTCGGAAACGACATAATCAAAACCGCCGTTGTTGATGTGTTGGAACAACGGATTGCC
GATGGCTTGTGAGGTTTCGTAGTTTTCCGCTTTGAAGCCGTAAGTCCCTGCAATACCACA
ACATTGTGATGGTAACATCACAATTTCAATCCCTGGGATATGTTTTAATACATCAAGGGT
GTAAGGCGCCCAACCTGCTTTATCAACGTGACAAGCGGTGTGATAGGCAATGCGTAATGG
CATCTGTTTGAATTTTGGTTTTTTGCCTTGATTAAACAGTTCATAGAGATATTTAGTGAC
GATATGAACGTGTGGACGGACTTTGGCGTTGTTCATTCCTAAAACGTGATGATATTCGTC
ACGCAAATTCATCGTACAGCTTGATGATGTCCCTACTACGTCAAGCTCTCGGTTCATCAC
CACTTTTTCAAGTTCAGCAAGGTTGAATTTTGCTAACCCTTTTGCTCTTTCTGGGAAGCC
ATTTACAGCCAATGGCAAACCACAGCACTTCTCTTTTTCAAGTAGCATTACGCCGATATC
CATTGCGTTAAACACATCAATCAACTCTTTACCAAGTTGTGGATTGTTGTAGTTCACATA
ACAGCCGTGATAGTAAGCCACTTTTTCACGATAAAGGGCTTGGCGTTCTTGCTCTTTTTT
CATATACCAGTTACGGAATGAACCAAAAGCGTATTTTGGCAACGAGCGATGACGGCTCAC
TTTGATGGTTTTTTCAAGCAAGAATTTGGTTGCTTTTAGACCAGTAATGGTATTCACAAT
CGGTGCTAGAGGGGTATTCATTTTACCCATCAGATCGGTATTACTTAAAATCGCATCACG
CAGTTTGTGCATTAGCGGTTTGTTTTGGCGATCTAAATGACGGTTTCTCGCTCGCACAAT
AATGTCACCAATTTTGACATCAGACGGACAAGCGACTTCACAACGTTTGCAGTTGGTGCA
GTATTTGAGTGCTTCATCATAAAGTTCAGAGCTTTTTAAGCGTAAACGCTCACCATCTGG
ACCTGATTGTTTCGGACCTGGATACATCGGGTTATTACGCGAAACAGGGCAAACCGCCGT
ACAAGCGGTACATTTAATGCAACTTTCAAAGGACTCGTCAAAACCGTGATGCACAACGGC
AGAATGGGTATTTTGTTGAGCTTGTTCAATTAAACGTTGAATGTTGTTCATATTATGCCC
CCACAATTTCTTCTGCAACGGCAAGTGCCGTTACCACTGCCACACCTGAGCCACAGCCTA
ATTCAAGGCTATTAAAACCGCCAATGACGTTGCCAGTTGCATATAAATTCGCCATAAATT
GCCCATCTTTGCGAACTTGGCATTTTTCGTTGATCGCAACCCCTGCCGATTGATACGGTT
GTGGCGATGAAAAGCGATTAGCCGTCCACGACAAGCGGTCGGTTTCATTGAAATCTTTGC
AACCAACAATATCGGCTTGGAACACTGGTTCAAAAATGCGATCAAAGTCTGCTTTTAAGC
CGTTGCTGAAATAGCTTCCTGTGGCGAGTACAAAATGTTCTGCACTGATCGCATTGTCTT
GGTGAAGCTGAGTATAAATCCGTTGTACTTTGCCATTTTCAATATCGGCTTTTAATGCTC
TGTCGCCGTTTAACATCAAACCGCCCAAGCGTTCAAAACGGTGGCGAAGTTGTTTATGTT
GGCGAATACCGAGCAATGATGGCGGTAAGGTTGGTAATTCAAAAATCGTTGCTTCCACCG
CTTGTTGTAACTGGTTGAAGAAACTTTGATCGTCCAAGCCAAAACAAGCTGGTAAGAAGA
TCGCTTCTGCCCCTTTGGTTGCCGTTTTGATTTCTGCCACAAGATCACGGAAAGCCAGTT
TGTGTTCTAACACTTGAGCGATATTCACACTACGGAACTCACGGGCATTGTTACGCAGTT
GATCCAGCTCTGGAATGTTGAGATAGCCAGTGCTTAATTCGCAGTGGGTAAATTGTGGGT
TCTGTTTTAGGTTATCGGCTAACAGTTGTGGCTGGAAGTCGTGATAGCCTTCGATCCCCA
ATATCGCAATTGTTTTATAGGGGAAAGGTTCGCTACCTTTGACTGTTGGCACACTGTTTG
GCGATAACCACGCTCCACGCAAGCCACCTAAAGGCGTTACTCGTAGGTGATTTTGTGCGG
TAGATCCGACCAAATCGAGCTTGAGTGATGTGGCGAGTTGCTCAAATTGTGTCGCTTTGG
CAAGGACTTTCTCTTTGCCAAGTAAGCTGTAAGGGTGTTGTGGCAACTGTTTTGCGAAAG
TTGCATAGGATTTGCAAAAATCAGCGACAAACTCACCGCTTGGCAAACGGCTGAGTAAAT
CCATTGAACCCGATGAGAAATCAATCGCTGCTTGACCATTGTTGATAATCACACAACGTT
TACCCTGTTCTTGTAGGGCAACCCCACAGGTTAAGCCTGCAAGACCGCCACCGATAATGA
CTACATCAAAATTCATTGCTATCTGTCCCCTGTTGAGCTTGTTCTGCAAGCGGTTGCACA
TCATTTAGACCTAATAAACTGTAATAGATCCAACTGGTAAAATCGGCTTCTCGAATGGCA
TCGCCCCACGCAATCGGCTCAATCCCACGCCAGCGTTCTTCCATAAAAGAAGCCAGTTGA
GTGGTGGATTGCCGTGGTGTTGCCACTTCAAAACGGGTCATCAGCCCAGCGGCACGGCAG
GCACAGAGTTCTGCTTGGCAGGTTCCCATACCAACGCGGGTACGGCGACGTAGATCGACA
AGATTATTGACACTTAACTCGTCCACTGCATAGCGAACTTCCCCTGCGGTGACCGCTTCA
CACTCACAAACAAGAGAGCGATCAAGGCGTTCTTTATCCAATAGGCGAGTAGCACGAGAA
CCGTGACGGTAAACTGCAGAATAGCGAATGGTACTTGGCAGTGAAATGACTTTGCTGTTG
GTTTCTGCTCGGCTTTCACTTGAACCCGGTAAGGCTTTTTCTGCAGTAACACAGCGGTCG
GTTTTGTTTAATTTTTTGCAAACAAGATCCGTTGCCCACTCAGCCATTAAGCGATAGGTC
ATTAACTTACCGCCTGTAATAGTAATAAAGCCTTCTAAGCCATCACGCTCTTGGTGATCG
AGTAAGACGATACCACGGCTGACATTACGTCCTGATGGATCATTATCGGTAGCCACTAAC
GGGCGAACCCCAGCGTAAGCACGCAATACACGGGTATGTATTAAACTTGGTGCAAGTTTT
TCGCCTTCTCTAAAGAGAATATCGACTTCTTCAGGGGTGACGATCATATTGTCGATTTGA
TCGTAAGGAATACGGCTTGATGTTGTTCCAATAACGCTAATAGTGTCGCCTGGCACGAGA
ATATCCGCATCGGCAGGCTTACGGCAACGGTTGATCACCATTTTGTTGATACGGTGTCCC
ATCACCAGTAATGCGCCTTTGGCGGGGAACATTCTGATTTTCAAATCGGCATATTCAGCA
ATGCCTTGTCCCCAAATACCGCCAGCATTCACAACCACAGGGGCAAAGAATTGACGTTCC
ACTCTGTTTTTATGGTCGTAAACGTTCACGCCAATCACTTTACCGCCTTCACGAATTAAC
CCTTTCACTTCGCAATAGGTAAAGACTTTCGCACCATTCTCTGTGGCATCTAACATATTT
GATGCTGTTAGGCGAAATGGATCAATGGAACCATCAGGCACAACCACTGCACCGACAAGG
GCTGGATTTACCGAAGGCTCCATTTGCATCGCAAGTTTTGGATCGATAGCCACCGCTTCA
ATGCCTGACTCCGTACAGGCTTGAATAAAGGTTTTTTGATAGGCGAGATCATCTTCAGGC
AAAGTAATAAACAACCCTTCCGTTTCATCAATACAGTGACGAGCAATCCGACGTAAGATT
TTATTTTCTTCAATGCACTCCGTTGCAGACTCACGATCATTTACCGCATATCTTGCTCCA
CTCTGCATCAGCAGTGGTTGGTTGGGCAGCAGAGTACTACGGCTGGGACGGTGGCTTCTA
TGTAATGATCGCAGGTGGCGTATTAGCAGTATTGTTAATGTTCATCACAATGCTTGAAGA
AGGCAAACATAAAGCGAAATTAGAAGATAGCGATGGTAAATAATTAATGATTAAAAGGAA
GACATTTTGGTCTTCCTTTTTTATATCTACAAAAAGAGGAAAACAGTATGAAACTCACAA
AATTTGCATTAGGTTTAGTCGCAACAGCAGTATTAGCAGGTTGCTCAACATCAACCTCAG
TTGCAACACAATCAGATAAATTAATTATCGCTCACCGTGGTGCTAGTGGTTATTTACCAG
AACATACTTTAGAGAGTAAAGCCCTTGCCTTTGGACAACAAGCGGATTATTTAGAGTAAG
ATCTTGCAATGACCGAAAACTTCAAAGTAGAAGATGGTAAACAAGTTCAAGTCTATCCAA
ACCGCTTCCCAATGTGGAAATCTGATTTCAAAATTCACACCTTTGAAGACGAAATTGAAT
TTATCCAAGGCTTAGAAAAATCCACCGGCAAAAAAATCGGCATCTACCCTGAAATCAAAG
CACCTTGGTTACACCACAAAGAAGGCAAAGACATTGCGTTAGAAACTTTAAAAGTGTTGA
AAAAATACGGTTATGACCAAAAATCAGACCTTGTTTATCTACAAACCTTTGACTTCAACG
AGTTAAAACGTATCAAAACCGAATTGTTACCAAAACTTGGTATGGACGTGAAACTTGTAC
AATTAGTGGCTTACACTGACTGGCACGAAACGGAAGAAAAAGACAAATCAGGTAAATGGG
TAAATTACAACTACGACTGGATGTTCAAACCAGGTGCGATGGCAGAAGTAGCAAAATATG
CTGACGGTGTTGGGCTGGGTTGGTATATGCTCATTGACGACAAACAATCTAAAAAGGGCA
ACATTGTTTACACTCCATTAGTTAAAGAGTTAGCCCAATATAAGATGGAACTTCACCCGT
ACACAGTACGCAAAGACGCACTACCTGAGTTCTTCACTAACATTGATGAAATGTATGATG
CCCTACTCAACAAAGCTGGTGCAACAGCTGTATTCACTGACTTCCCTGATACTGGGGTGG
AGTTTTTAAAAAAAGGTAAATAAAAACGGGTTAGACTATAAATTTTTTAATAGACCTCAC
TATCTATGGATGTAGTAGTGAGGTTGATTAGATTATTTTACCCTCAACTTCGCCAACACG
GCTTTCAGTTGTTTATCCAACGGTGCTGTCACGACCATTTCTTTGCCCGCTTTGGGGTGA
ACAAATCGAATAGAATGGGCGTGTAAAAATAAACGGTTTAAACCCGCTTGTTGCATTTTT
TGGTCAAATTCACGGTCGCCGTATTTATCATCAAGGGCAATTGGGTGTCCTGCGTATTGA
GTATGCACACGGATTTGGTGCGTTCTACCTGTCACAGGCGAAGCCTTGACTAAGGTCGCT
ATCGGATAACGTTCTTCAATTACAAATCGGGTCTCGGACGGTTTGCCTTCTTCACTTACT
CGTACAATACGTTCACCACTGGCTAATTCGTTTTTCAATAGCGGTGCTTTAATCACTTTA
ACGTGCGATTGCCACTGCCCACGCACGAGCGCGAGATAATCTTTCTGTACCACTTTTTCA
CGCAACTGTTCGTGCAAACTACGCAATGCGGAACGTTTTTTCGCTACTAACAACAGCCCC
GATGTATCTCGGTCGATACGGTGAACTAGCTCTAAAAAACGGGCTTGTGGGCGTAACGCT
CGTAAGGCTTCAATCACACCGAAGCTCAAACCGCTACCACCGTGGACGGCAATGCCTGAC
GGTTTGTTAATCACTAACATCACTTCATCTTCATAAAGAATTTGATGTTCAAGCTCTACA
ACTTTGTTGAGTTTGGTCGAAATCGGTGCTTCATTTTTTTCTGCCACACGCACAGGCGGA
ACTCGCACAATATCGTCCGCTTGCAACTTATATTCGGGTTTAATCCGCCCTTTGTTTACT
CTCACTTCGCCTTTACGCACAATACGGTAAATCAGGCTTTTTGGTACGCCTTTGAGCTTG
GCGAGTAAAAAGTTATCCAAACGTTGCCCAGCTTCATCATCACTGATCGTAAAAAATTGA
ACGCTGGCACTAATTACTTTTTCTGTTGTCATTTTGATATAAAGAAAGGAAAAATGAATT
GGATTTTATCACAAATTCTGTCTCGTGTTAGAATAGGCTGAAATTGATATAGGAGAACAT
AATGAGTACCACAGAAAAAACAAAAGAAATCATACCTGAAATCACTTTACCCCCTGAAGC
GAAAGAGATTATTACTGATGTAAAAAATCTTGAACTTCAACAACTCCTGGAAAATTGGAT
TATTCCCTATGGCACTAAATTGTTAATTGCAATTGCGATTTTTGTTATCGGGCGTTATTT
GGCAAGGGCTATCAGTACCCTTATCGGCAAAGCGGTATTAGCATCAAGCAAAGATGAAAT
GCTACAAGGTTTTGTTCGATCTATCGCTTATTTTCTGTTTTTGCTGATTACAGTGATTGC
CTCACTTTCACAATTAGGCATTAATACGAGTTCGTTAGTGGCATTGATAGGTGCGGCTGG
TTTAGCCATTGGTTTAGCCTTGCAAAACTCATTACAAAACTTTGCTGCTGGGGTAATACT
ATTAATCTTTAAACCATTTAACAAAGGCGATTTTATTGAAGCTGGTGGTAAATCAGGTAA
AGTTGAGCAAATGGGGATTTTGATGTTAGAGCTAAGAACGGTCGATAATAAAACGGTGTT
GATCCCAAACGGTAAAGTATTTGCCGACAGTATCACCAACTACTCCCGCAATGAAACTCG
TCGCATCGACTTCATTTTCGATATTAGCTATGAGTCCGATATTGAGAAAGCTAAAGAGAT
TATTGCTCAAATTCTGTTTGAAGATGAAAATGTTTTACACTATCCAGAGCCTACCATTGC
AGTCGGTAACTTAGCGGCAAGCAGTGTGCAGTTATTTGTGCGTCCGTGGGTACAGACGAA
TAACTATTCAACTACACAATTTGCGATTTTGGAAAAAGTAAAAATTGGCTTTGATAAGGC
TGGGATTTCGATTCCGTATAATCAGTTAGATTTACATTTGCCTGAGCAGACCTCGGTAAC
CTTTACTAAATAGTGAATCCTAATAATTAGGGGAAAAAATATATTCTGTTTTCCATAAAT
AGAATATTATTTTGTGAGTTCCCCGCTATTTATAGTGGGGCTCATAGAATTTTTCAGGTT
ATTTAGGTATTATTTTTTCCGATTATAAATTTCCTTAGCCTTAGGCACTAAACGTGCTAA
ATTCGCTTGGCGATCTTCGTTTGACGGGTGAGTAGAAAAAATAGACAAACCTGAACTACC
ATTCGCTTGGCTCATTTTCACCCACACATTTGGTGCTGCTTCTGGGTTATAACCTGACTC
TGCCATTAACATCAAACCGACTTCATCGGCTTCTGTTTCTTGACTACGAGAGAAGGGTTT
ATTGGCAACTAAATCCACCCCTGTACTGAGCAAGCCTTCTGTATTCACGCCTGTTGTCGC
AGTCACTGCAACATCAGCAAGTACACCAACAATACCTGTCACTGTGCTAACAGTACGATC
TGATTTGCCGTGTTCTTGCAAAGCGTGAGCCATTTCATGTCCCATCACAACCGCAATCTC
GTCATCAGATAAATTCAACTTATCCACCAGCCCTGTGTAGAATGCCATTTTTCCACCAGG
CATCGCCCAAGCATTCAATTCACTTAATTTCAGCACAATGATTTCCCATTGAAACGGCAC
ACCTGTTTTATTTGCTCGTTCCGCATAAAGCTTCATCTTATTGAAAACCGAATGAATGCG
ATGAGCTGTCGTTGAGCTAGTATCTAACATACTTTTTGCTCTTGCTTCCTGCTTCACTTT
AGCATAATTACTTTCTGCTTCTTGATTAATTTGGGCTGTGCTAACACAAGCGGTTAAAAG
TAGTGAACAAATTGCTATAACGCTAAGATTCTTGAAAAATTTCATACTTAATTCCTATCA
TAAAAAATGCCAAAGCGTTTACTTTGGCATTATATTCGGTTAATAGTTTAATTATTTTTT
CGCACGTTCGAAAGACTCTAAGATCTCTTGACGAGCTTCATTCACATCGCCCCAACCTTC
AACTTTCACCCATTTGCCTGCTTCTAATGCTTTGTAGCTTTCGAAGAAGTGTTGGATTTG
TGCTTTTAATAATGCTGGTAAGTCGCCAACATCTTTAATGTGATCGTACTCTTTGGTTAA
TTTGCTGTGTGGAACTGCAACTACTTTCGCATCGCCACCTGCTTCGTCAGTCATTTTTAA
CACGCCAACTGGACGGCAACGAATCACTGAACCTGGTTGAAGCGGGTATGGCGTTGGAAC
TAATACGTCCACAGGATCGCCATCAGAAGAAAGGGTATGGTTTACATAACCGTAGTTCGC
AGGATAGAACATTGCTGTTGCCATAAAACGATCCACGAAAATTGCACCACTTTCTTTATC
CACTTCATATTTGATTGGATCTGAATTTGCAGGAATTTCAATTACAACATAAATATCATC
TGGTAACTCTTTACCAGCAGGTACGTTTTCTAAGCCCATTTTGGTTTCCTTCTATTAAAT
AAGGGTGAAAAATTGGCGAGATTATAACGGATTCATTGCCAATCAGCAAAGCAAGCGGTG
AGATTCTCACAAAAATTTGCAAAAAATAATAGGGTTCTGACCGCTTGTAGTAATCAAGTA
ATTACCCACCTTACCGCAAACAAATGTTCAACCTTACGCTGTTGTTCTAATTTATCTCGG
ATACGAGCAAATAACCTATCTCGCTCTTCCTCAATTTCCTCTTCCACATCAAAAATATTT
GCCCTTAATTGTCGGCGTTTTTTCTCTAAATCTTTCAATTGTGTTTCAAAATTTGCAAGT
TGTTCTAAATTTGCTGCTTGGTTTTTCTCACGTTTGACTTGTTTGATTTTTTCACTCACT
TCCACAATGGCTTCCTGAGCAGCCTTGATTTTATCTTCTGCCCATTTATCCAAACGTTCG
CTTTCTTGTTTTAATAACGCCATTTGTGTTTCAGCCTGTTTTGCACTTATGCCCTGAATA
GCTTGATTGACATTGCTTTGTAAGTCATCGGGTAAAGCAACATTATCTGCGTTTACCTGA
GCCGATACGCTAAACAATTTTCGGCAAAAATCCTCATCTAACCATGCGTTGGTTCAAAAA
GTTAATTACTACCACATCAAATTTTTGCCCATAACGATGGCAACGACCAATGCGTTGTTC
CACTCGTTGCGGGTTCCAAGGCAAATCGTAATTGATAAGCAAGGAACAGAATTGCAAGTT
TACCCCTTCGGCTGCTGCTTCAGTGGCAATCATAATCTGTGCATTGTTCTTAAAGTGATC
AATCAACGCCGTACGCATATCCACTTGTGGAGAACCTGTTATTCGACCGGCATTATTTTC
ATCAGCAAGCCACTGTTCATAAACGCGTTTGGCATCAGTGTGATGATTAGCACCTGAAAA
ACTCACCACTTGATTGGCATAGCCATTGGCAATCAAAAAGTCATATAAATAGGCTTGCGT
TCGCACACTTTCTGTAAAAATAATCGCTTTTTGAGCTGCACCAAGTTCCGCCATTTTGGC
AAAACCGGTTTGTAGTGCGGTTAAAAGTGAACTTGCTTTACTATCGTGGCGTAATTGTTT
GGTTTGTGCGATAAAACCTTCAATTTGAGCGATTTCATCATCTAGTGTTTGACGATCATC
CGATGTTAATCCTTCATCATCATTTGACTCATCATCTTCCCACTCTTCATCCAACTCATC
GGCTAAGTCTGCTTCACTCTCTCTCAAATCAAGTAATAAATATTCTTGTTTAGCCTGTTG
TTCTTTGAGTGTATAAAGGCGTTTTAAGATAATGCTAAGCGTATCCGCCACGGCATAAGG
GCTGGAAGCCAATAATTTACGCAAAATCAAGCCAATCAAATGACGTTGTCGCTTCGGTAA
CGCCAAGCTATGTTCTTTGCTGATAAAATCCGATACAGCTTGATATAACGCCTGTTCTTC
ATCGCTTGGATAGAAATTTTGGGTAAGCGTATGGCGTTTGGTATAGCGGATATATTCCAA
CACATCTTTGCGTAACGTTCGCTTTACCACAGTTTGCAGACGGCTTTTTAATTCCGCCAT
ATTGTGCTCATTGACAAACTCACGGCGAAACACCTTTTCATCACCAAATAAATATTCGTC
AAGCAAGGTAGATAAACCATAAAGTTCCATCAAACTATTTTGCAATGGTGTTGCAGTGAG
TAGTAACTTTTTACGCCCATCAAATGCCGAGCGTAATGTTTGCCCCATTTTATTACTGGT
ACGATGGGCATTACGCAGTTTATGCGCCTCATCCATCACGACGCAATCAAACAGTTCTCC
GGCCAAAAAATTCGCGAGTTTGGTTGCATATTGGTAAGAAATAATTATGACTCTCTTGCC
CATGTTGGCTTGCAAAAAACTTGGCAAGCTGCCTTGATATTCTTGTTTTAATAGCGATTT
ATCCAAAATCACACAAGGTAAACCAAACTTTTCAGCCAATTCATTTGCCCACTGTTTCCG
CAACACCGCAGGGCAGATTACCAACAAACGGCGTTTTCGTTCCGCCCATAATTGGCAAAG
CACCAAACCAGCTTCCACCGTTTTGCCCAAACCCACTTCATCGGCAAGCAATACGCCACG
CTCAAGCGGATTTTTCAGTGCAAATAACGCTGCATCAATCTGATGGGGATTAAGATCTAC
TTTAGCATTAAATAAACCGTCTGAAATACGAGCCACTCCATTTTCGGAACGACACAAAAT
TTCATTGGCAAAATACTTCGCTTGATACGCTGTGATATTCATACAAATTTTCCAATTACC
TACTGCATCAACAAATGAAACAATTCAACATTAATATAAAAATTTTCTTTTCCTATTTTG
GTTTTCGCTAAAACACCTAAAGCAACCAATTCGTCAAGACGCTTAACGGCTGTATTACGA
TGGATTTGACAATCTTCCATTACAAAGTCAATTTTTGTATAGGGATATTTGAATAAATTA
TTTAATAATTCATGACTATACACTTTAGGTAAATTTTCACGAATCATCTGTTTTTGCTTC
ATCATTAGAGCTTTGATTTCATTAATCAATTTAACCGATTGAATAGCCGTTTCAGCAATA
CCATTAAGCATAAAAATCAGCCAAGGTTCCCATTGTTGGGTTTCTCGTACTGCTTGTAAC
AATTGATAATATTCACCTTTGTTGCGATTAATGTATCGTGATAAATACAAAACAGGCGTA
TCTAACAATCCTTGCTGAATCAAATACAAAATATTGATAATTCTCCCTGTACGACCATTT
CCATCGTAAAAAGGATGAATACTTTCAAATTGATGATGAATTAATGCCATTTTAACCAAA
GGGTCATAATCCATTTGTTCAGAATCGTTGATAAACCTTTCTAAACCAGCCATCAGATTT
TCGATTTCATCATAGGTTTGAGGTGACATATACACCACTTCTTGCGTGGTTTGATTCACT
AAACCAGTTCCTGCTTGTTTGCGGAAGCCTGCGTTATTACCTTCCAACTCACGCTGTATC
TCTTTAATTAAATTTAGGGTTATCAAACCACTTTTTTGTACTTCATGAAATCCTAAACTC
ATTGCCTGAACATAATAATGAACTTCTTTAGCTGCCCCAGAAGCAAATTGCTGTGTGGCG
TAATTACTCTGATATAAGTCATCTTGTGTGGTTACAATATTCTCAATTTCTGAACTTTCT
TTTGCTTCTTGCAAAGGCAAAGTACCAAGCAAAATATTGGGATTTGGCATCGTATGCACG
ACACCTTTTAACTCCCCCAATGCACGATGTGCGTGGGTACAGGCTTTAAAAACAGATTTG
CTTTCCAAATCTCCCAACGCGAATAAATCAGGAATGACGTAATTCATACTTCGTTCTCAT
CAACATAAAAATTAGGAATAATGTGCACATTCACACAACATACACAAGAAAATGGGATTT
CTTGTGTATGTTATTCCGATATGCACACAAAATCCACTTTTCTTGTGTACGTTATTCCTA
CTTTACCATTTCAAGCATCTACACCACTATTGCAACATCATCTTAAACATCTGTTTGAGA
TAAACCTGATTGCCGTCCATAAATAAAATATGTTTCTCGGCGAAATCTTGTGTTGTTAAA
TGCCCCACATTGAGCAAATCTGCCTGTTTGGTAATAGACAAAATAAAGGCAGATAAAATC
GGGGTCTCAATCTTCAATTCACGAGCTAATTTTTGCAACTCATCGTATAACCCAAATTTG
GCATTGTCTAAATCCATATTGCGAATGCCTTTCGGATCAATCAAGCTAAGCCATTGTTTA
CCTGTTTGATTGTCCACAAGCCACAGCAAAAAGTCGGGATAGAAATTGCCCGCCAAAGCA
AAACCCAAGCCTTTGGACTTATTGGCAGCATTGCGTAATAGATACAAATCTTTGCCTTGC
GTCCACTCGCTCAACTTGCCACTTGCTTTAGCATTGACTAAATCACTGATTAAACGCAGT
TCACTTTCATCGCCAATGGCAAGCGGTTGAATACTAAACGGCAAATCTTGGCGTTCTAAG
CAAGCAAAAATGGGGGCATACAAATGCCCATCAAAACAGAGCATTTGCAACCCTTTGTCG
CCACCATAAACAGGTTTTACCCCATTGCTAAACTCGCTAATGCCATCTGCTAAGGCTTCT
AATCGTTGTTTGATTTCATTACCTTCGTCATTATCAGGCAAACTAAATTGGTATTTATCC
AACATAGAGCCATTGCTGTCATCCACCGTAACCACTTCATAAAACTGCCCTTCGTAGGCA
GCTTTTAAGCGGTTATAAAAGGCTTTCACATATTCCAGCAATAAATCGATCAAAATCTCT
TGCTGCAACGCCACTTGGGCAAAACTATCCATCTTTAACGCCGCTTGTGGCATATACAAA
CGATACCAATGACTTTGCTCGGCAAATTGGCGTAACTTCGCTTTATCTAATCGCAAGTTA
TACCAAGATTGCTGATGTTTAAAACGTGCCACTTGCAGATAAATCTTATCCCAATCAAAA
AAATCAAACAGTGCCGAATTTAACTTCACTTCATCACGCTGTTCGCCTTGCACTTGAGTG
ATTGCAGTGCCTTTGGTGGCAAAACTTTGCACTTTTGGATAGCGATCTAGGCTAATTTCA
ATCCCTTTAATTTTGTTCTGCCATTTTTCAGGAATTTCAAACAGATAAATCTGCTTTTCT
ACTCGCTTAAACGACTGCTTACGATTGCCTTTGACTTCTTCTTTGAGTTTTAAGGTTTTC
AGTTTGATGGCAGGCAAGCGTTTTTGTACAGGGAAATCCAACGTCAGCATTTCATCGCCG
GTTTGGATATCTTCATCGTCCAAATAGCCACGGAACACTTCCATATAATCGGCATTGATA
CCAAAAATATTGAGCGTTTCCAGTTTTTCTAAAAAGACACCTTTCGGGCGAACGCTTGGC
AATGAACGTTTGAGCGACCATTCACGCCCTTTTAATCGCACGCCACGCCCAAATAACTGA
ATAATCTGGCTACCTTCGCCTTTGCCCATATTGAGCAAGCCCATCGTAGAAACACGCCAG
CTTGACCAACCTTCGGTAAACTTACGCGAACCGATTAAGATATTTACGGGAGATGTTTTA
TGATTAATTTCAGCAAATAAACCGCCATTAAACTCATCGCTCACCGCCTCAAACTCATCG
GCAAAATTTTCTTGTGCGGTTTTCAGTAAACCAGAAGCATCGCCGATATTGATAACACCA
AATTTCTCGCCTTGTTCGCCAAGGGATAATGCCAGTTCGCCATCGCTTTTTTTCAAATGG
GTTAAACGCAGACGGCTTGAATGTGTCGCCCCAAAAATCTTACGCAACATATCTTGATAC
AAAGCATCCACGTCATCGACAAAAGAGAGTAATGGCACAAAACGCCCTTTGAAAAGGTGT
TCATTATTCTTACCCAATATTTGAGGATTATCTAGTATGAGTTCTTTCAACCACTTTTTT
ACCTGTTGAGATTGATTCACAAAGAAAGCCAGCTGTCGAATAACAGTTAAAATATCAGAT
TTTTCTACTTTTTGTTCTTCTGTTTCTTTATTACTTTCTTTAACACGATGCCCCACAAAC
ACCATCAATGGCTTTTCAATATTCCATTCCGCCAATGTCGATTTGTGCTGTTCAAACAAA
TAAAGTTGTTGATAAAACGACAACAAACCTGCCACAAAATAAACAGGCAAATGCTCATCA
AAACCTTGTTTTTCAATATTTAAAATCAGGCTCTCTTTACCATAGCCATCGTGATAAAAA
TGCTTATAGGAATAATCAAACAACACCGATTTAGCATAAGTTTCAAGCACTGCAGTGGTG
CGAACCTTTGCCATATCCAGCTCATCAAGGGTTAATTTGGCTAAGTCGTCTTCTGATAAA
CCTTTCAACGAACCTTTATTAAACAATAACTTGGCTTTTGCTTTTAGCTTATCTTCCACT
TGCTTAGCAATGGTTTTGCCGCCTGCCACCGCTTGCCCAAGCGTTGCCGAATATTCAAAG
GCAAAACCGCCTTTGACTAAGGCTTCACGGCGTAACAGCCACTGTTCGCCCGATGTGCCA
CGATGCCCTTCGTCCACCAACACCAAATTATTGCCTTCAAAGGCATCTACCGACACGGTT
TTATCGCCCGATTTGTCGGCAAGTTTATTGACATCAATGATTTCAACGCCCAAGCCAACA
CCCACCTCATCTTGGCTAAAATTAAATGCCGTCTGCGAGATAACATTTTTATCAAAAAAA
CTGGCTTGAAAGCCTGACAATTCAAGCTCTTCTTTATGCTGACGGCTTAAACCTTCGTTT
GGGGTAAGCACAATCACTTTATCCGGGCGTACAAGCGGTTGGTTTTTGCCGAAATAATGC
AAATACTGCAAAATATTGACGTGCATTAACAAGGTTTTGCCCGAACCTGTGGCGTTCCAA
AAAGCGATTTTATTTAAATCATTTAAGCGATACTCTTCAAAATCTTGTGCTTCTTTGCCC
ATCTCTTTGGCGTATTGCACTAACTGCTGATTAAGTGCGGTCTGTAATTCGGCTTTTTTG
TTGAAATACCAATCCAAATAAATTTCGGTAAACAGTAACGATAGATACTGGAAGTATTTT
GGTCGCAAAATATGACCGCTTGTGCGATTACGCTTTTCCGTAATTTTTTGCCAATAATGC
ACCAACCGCAAATCATAAGCAGCAAGCTCCGCAAGGCTTAGCGGATTATCGTGTTCAAAA
AACAGCTCATTGCTTAGGCGATGATAAAAATGGCTCTGTCCATCGCTGGCGATATGGTCG
TCATTTTCTACGCTTTCCAACAGGCTTTTAAACTCATTTAACGATGTTTTGTGAAATAAC
GAAAACAGCCAACGATTTAAAATTAAATGCTCATCAAAATGGAATTTGGTATTTTGGGGT
GCTTTTGCCATTATGCATCCCCCTCAAACATCAAGGATAAAAACGCATCTTCAATGCTGA
TAATCTTCAAGCTACCACTTTGCTCGCCGTCCCACACGGTTTCAAGGGTATGGTCGCCAT
TGATATAGACTTGTGCATAGTCGGTATTTTTAGGATTAAAATTTATCTTACCAAATAGCG
TCGTTTTGCTATCTTGAAAATTGTGGCTGAATTCTTTTTCTGCATACAAATTTTCATAAT
GCCATTGTTCACAATCACGCCAAACAATTAATGTTTTGTCATCCCCGCTTTGATTAGGTA
ATTGACAATCTATCGCTACATAGCCTCTTTTAACTCGCTGATCATCAATACTGACTAACC
GTGCTCCAATCAGATAATTAAAGGTTTCCACCAAATCCACTTTTTGCCATTCATAAGCAC
CGGCACTGGTGGTGCTAATGTTTAAGCCATAATCAAACGGTTTCTCAAAGTGCGATACAT
TGAGCAAACTTCCACGGCTTTCTAAATTGAGCATATAGTGGAGCAAATAGTCTTGTTGTA
CATCGTCTGAAAGATTGTCAAACAAACCGCTGCGGCGAAGTTCAAGGTTATTCAGCGTAT
CTTCATAGCTTTCCAGTTTCAGCACTTTAACAATTTGCGGTACACCTTGTAGATTTTCCG
CACCATCTTCCGCAACGGGCTTACCCTCTTTCCACGCTTTGCTATAAACCACTTTTTGCA
CACGCGGTTTCAACACCGTATCAAAATATTCGCCTTGTTCCACAAGAATATATTGACGAT
TGCCGTTATCTTCGCGGTTTAGGTTAATTACGGCGTGGGCGGTCGTGCCTGAGCCAGCGA
AGTAGTCTAAAATTATTTGATTATTAAGATGCAATCTAGCTATTAAATAGTGTAATAATC
CTATTGGTTTTGAATAATTAAATTCATGTCCCAACCCTAAGCAATCTAACAATTTAGATG
CTTGAGTGCTGGAATATTCATCAATAATCCCCATTGGTTTCTGTGTTCTTATTATTGGAT
TTCCATCATTATCACAATTCATATATTGTTTTGTATAAATAATCCATATTCCTTCTTTAT
TTTTTTTAATTTCTATAAAGCCTGCTTTCTTATTCTGCTCAAATTTATCTTTTGACCAAC
GCCAGCATGCTTTTTTACCATTATTATTATCAGCTGGCATTACAAATGAACCATCAGGTA
CTTCTATAGGATAATCAAGAGAGGCAGAGTATTGAATTGAACCCATACCTAATTTTTGCA
GGTAATACTTTCCTCTTATACTAAAATATTCATCTTCAGATTTATATCTATCTTCATTCG
AAATAGCATTTCCAATAATTTCTATATTATTTATATCTCGAGCAAAAGCTAAAATATGTT
CATGTTTAATTCTAAATAATTTACTATCAGAACTTCCTCCACCTTCTTTATTTGCCCAAA
TAAGATCAGCAACAAAATTATCTACATTAAAAATTTCTTTATTAAGAATTTTTAATTTAT
CTTCCTCATTATCATTAATACTTTGATAAATTAGTGATGAACGGTTCATCAAATTTCTGG
ATAATTCTAACCTTGATGACATTAAAGATAGCCAGCTTGAATGTTGGTAACTATCTTTAT
AAATAAACCCATCTCCCCCTGTGTTATATGGCGGATCAATATAAATACATTTCACCTGTT
CACGATAGCGAGCTTGTAATAAATTCAGGGCTTGGAAATTATCTGAATGAATAAGTGTAC
CGTTGATATAGCTGTCAAAGTCGCCCAGTGAGCGTGAAAGTGTGGAAATTAGTGCAGATT
GGAATGTGGCAGAAAAGAGTGAAGTATCTACAACAAGATGCTGTAAATCATCATAACTAT
TTGAATTTAAAGGCGTTTTACCCCCCCCGTATTGTTTGCTTTTTGAGCATTTAAAAATGC
TTGAGCATCTGCAGACGGCAGGTTAAATAGGCTTTGCCATTGGGCAAGCTGTTTGCTGTT
ATTGGCAATTTCTTCAATAAATCTGCCCGCTTGTTCGAGCTGCAAAATATGGTTAAGGGT
AATTAAATAGTGATGCCCCGCCACAAATTTCTTTTTCAGCCACAATTTTTTCTGGAAATT
TTCCAACTGTGCCAAAAAGGCAATAAGCTCTAAAGCAATGCTGCGTAAGGTTTGGATTAG
GCGTAAATTCGCTTCAAGCGGTGCGAAATGGCTAATATTTTGCACATCGTCCAAACTCAT
CACTTCGTTTTTGATATAAAAATCCAATTCACGGCGTAAAAAACCGCCTAAATCTTTATG
GATAAAATAGTCGGCACTGTTTTTTTGCGTGTAGTCGCTTAGGTGTTTTTCCAATAAAGT
GCGGTTAGGATTTTTCTCGGTTGGGCAACGCTCAGCTAAGGCAATCCACTTGGTTTGTAG
CAAGTCGTGAGCTTGCAACGTGGCTAAATCTTGCTCCAAGATTTTCTCTTGTTTTGCTGA
TTTTTCAAAGGGTTTGTAATCAAACAAAATAGTTAAGGTTTTGCCGTCTTCGCTTTGGCT
GATCGGCTGAATATCGATGGTTTCGATTTCGCCATCTTCATTTTCACGTTCAATGGTTTG
AGCCGTGGCAAGGGTAAACAAGCGTTTGGCATCGTTGTCTTTGCGATTGTCTTTGGCAAT
ATCGGCACTGTTTAAACGGAAAAAGACGGTACGACCATCATCAAGGCTAAAACGATAATT
GCTGAAATTCTCGCCCGATTTGGTGTAGTACTGGTCTTTATTCGCCCAATGTAGCAACAC
TTCTTCGCCTGCATAAGGCACGGCATAAGTATCGCCTTTATAACGGCGTTGGCTGATAAA
ATCGCCCTCTTCGTAATAGCGACTGAAAAAGGTTAAAAGATGGCGATAAACCGCCGTCTC
GTGATCAGCACTGCCTTTTTTGGCTTGTTCGATTTTGCTTTGCAGTTCTTGGACTTTTGG
CGATTGGTTTGGGTCAATGCCTAGCTCTTGAGCTTGTTTTTTGGCTTGCTCCAGTTCCGC
CTGCCAGCCTGCGATTTGCTCACTTTGGTTATCACCCAACGCCTGCTTCACTTTTTGTGG
CAAGGTTTGCGAAAGATACTTTTCAATCTCTTGGCTACGCGTGTTTAAAATCCGATAAAT
CCCAAAATCCAAATCTGCTCGGTTGATTTGGAAGATTTCTTTGAGTTTATGAGTGAGTTC
GATAAGTTGGGACATAAGAATTCCTTCAATTTTAGGTAAATTTGGGGAATTATAGCAAAG
ATAACTTGAGTGTTAAGGCTCTTACTCCGCAAAAATTTGCAAAAAATAATAGGGTTCTGA
CCGCTTGTGATTTTATTTAGTGCAATGATAAATTCTAATAATGTCAATTTACGCAATAAC
AAAAACAGCTATAATCAAACTCGCAAAAACAACTACAGTATGTAAACACAACATCAAACA
TTCAACATTAACAACACAGGATTTTTATTATGGCTAACTATTTCAACACATTAAACTTAC
GTGAAAAACTTGACCAATTAGGTCGTTGTCGTTTTATGGATCGTAGCGAATTTGCTGACG
GTTGCAACTTCTTAAAAGGCAAAAAAATCGTGATCGTAGGTTGTGGTGCGCAAGGTTTAA
ACCAAGGTTTAAATATGCGTGATTCTGGTTTAGATATTGCTTACGCATTACGTGCAGAAG
CGATTGCAGAAAAACGTGCTTCATTTACTCGTGCAAGCGAAAATGGTTTTAAAGTTGGCA
CATACCAAGAGTTAATCCCAACTGCAGATTTAGTGATTAACTTAACCCCGGATAAACAAC
ACTCAAAAGTGGTTGCAGATGTGATGCCATTAATGAAACAAGGTGCTGCATTTGGTTATT
CACACGGTTTCAACATTGTTGAACAAGGCGAGCAAATTCGTAAAGACATCACTGTGGTGA
TGACAGCACCAAAATGCCCGGGTACAGAAGTGCGTGAAGAATATAAACGTGGTTTCGGTG
TGCCGACATTAATCGCTGTTCACCCTGAAAACGACCCGAAAGGCGAAGGTATGGCGATTG
CAAAAGCGTGGGCAAGTGCGACAGGTGGCGACCGTGCGGGCGTGTTAGAATCTTCATTCG
TGGCAGAAGTGAAATCTGACTTAATGGGTGAGCAAACCATCCTTTGCGGTATGTTACAAG
CAGGTTCTATCGTGTGCTACGACAAATTAGTGGCAGACGGTAAAGATCCGGCATATGCAA
GCAAATTAATTCAATACGGTTGGGAAACCATTACTGAAGCGTTAAAACAAGGCGGTATCA
CATTAATGATGGATCGTCTTTCTAACTCAGCAAAAATCCGTGCCTTTGAATTAGCGGAAG
AAATTAAAGTCCAATTAAACGATCTTTACTTAAAACATATGGACGACATCATCAGCGGTG
AGTTCTCATCAACAATGATGGCAGACTGGGCAAACGGCGATGCAAACTTATTCAAATGGC
GTGAAGAAACAGGCAAAACAGCTTTCGAAAATTCACCAAAAGCAGAGGGTATCAAAATTT
CTGAACAAGAATACTTCGATAACGGTGTCGTGATGGTTGCAATGGTGAAAGCCGGTGTTG
AAATGGCATTCGATGCAATGGTTGCAAGCGGTATCTACGAAGAGTCTGCATACTATGAGT
CATTACACGAGCTTCCGTTAATCGCAAACACTATCGCGCGTAAACGTTTATACGAAATGA
ACGTAGTTATTTCAGACACTGCAGAATACGGTAACTACTTATTCTCACACGTTGCAACGC
CAATTCTTGCAGAGAAATTAATCCCAATGTTACAAAAAGGCGATTTAGGCGAACCAACAC
CAACCGTTGAAATCGACAATGTGTACTTGCGTGATATTAACGATGCCATCCGCAACCACC
CTGTTGAGTTAATCGGCCAAGAATTGCGTGGTTATATGACAGATATGAAACGCATTGCTG
TTGGTGACTAATTTTTAGTGATAAAAAAGCCTGCTATGGAAATAGCGGGCTTTTTGTGTT
TGGTTTAATTAATATGAGGCTTTGGTATTCTACAACTAGCCCTTACGTTCGCAAAGCAAG
AGCAGTAGTGCATTATCATAACTTGCAAGATTAAATTGAATTAGGGGCTGACGTAGATGA
TCTGCACCCCAAAAGTTGGGCTAAACAACCAACTAATTAAGGTGCAGATTTTTATGACTA
AATACACCCAATCTTTCAAACAAAAAGTCATCGAATTTTATTAAAACAAAGCGACATAAC
TACAACAAAAAAAGCAAGATAAATAACAATTTCGCTTTTTTCACATACAGCAATAAAATT
TCATTTTTTAGAGAAAAGGGCTTTAACTATTCCACTAGCTAAAGCCCTTTTAGTCTTTTT
TACGTCTTTAGTGACGTTTTCAATCAATCAGAAAACCGTTTTTTGACGGTGCAAGCAAAC
AATCTGATTGAAAGGTAAAACCTATTTACTTAATACAACCTTGAATTAAATAACCTGCTG
ATTTTCCAACAAGGAAAGGGGCGTTAATATCCGTGCAACGAATAATTTCCACTTTACCGC
CTTTCTCTTGGTAAGTATCAACAAATAAGCCGTCTTTACGTCTTACCGTGTAACCGTAAG
ACGGTTCAAAAATATTGCCTTTTTTGCCTTTATCTTTACCGTTTGCAACATAAGCCAAAA
CAATGCTATTTGACCAGATTTTTTCTAAATTGCCGTCTTTTTCTTGCGAAGCTGCACCGA
TTTTTACCGTTTCAACGCCAATCAATTCAGCAAAAATTTCAGGGGTTAAAATACCTGTGC
GAGTGTATTTGATACGTTCTAAAAGGTTTGTATTTTCTTTTAAAATTTTCCAAACATCTG
AAGCAATTACACAAACATTAGGCAAACGCCCAATAGTAGCAGAAACAGCTTCTAAACCAT
CATTGATGAATTTTAAAGGGCCAGATTTTGCATTTGTGAAACGTTGTGTTTCAGTCAGTG
TAACAACATTTTCAGCTGAATAATTAGCTGCATTTTGTGCAATTTCAGCAACAGCCACTT
CACGCCCTAACGCAATGACATCTTGAACAACAGAAAGAGCGTATTTTTTCAAAGGATAGC
TGGCATCATTATCTTCACGATAATCAATAGGGTATTCAATATCGTGTTCTTTTAATTCTA
CGCTTAAACTTGTTACATCTTCAGGCGTTAAGCGGTTAGAGTCGCCGTGTAATTCTCGAA
CGGTTGAACGAGTGCGAAAAGCTAAACGCCCAAACTGTGGGATTTTGCCCGCTTCTTTTG
TAAGGTTATCAAATTTAGGAATATACAAATTTAAACCTCCATTAAATTTCCCAAATAATT
CTAAAAAATGAAACCTAAACTTTGCTTTATCACCTTGTGCCTTTTCGTAAGCTTGTTCAA
TACAACTGTCTAAAGTTTCGATTAAATTATTGTAAGCAACTTCAGCATTGTTCATATATC
GCTCTGTTTTAATCATTCAACCAATACCGCAAACTTTAAACTGATTTATAAAACTGCTCT
TTTAAACTACTTTAATAAAACACTTATACTGCAATACATAACTAATGCCAAATACAACAA
GCAAGAATCAAATTTAAGGCGTTTACGAGCGTTTATAAACACACTAAAAGACAAAAGAGC
TACACTTGTTCGGCTTAAACAGAAAAAGGGCTTAAAAGGGCGTTTTTGTGGGGATTAGTA
AAAATTAGGGGAAATTTGACCGCTTGCAAGAAAAGATTTGAATGGTTCAACTTAATGAAA
GAAATTCTATTTTATAAAAATCAAATAGTTATGAGTAAACAACAATGATTTTAAAGTTGA
ACATTCAATTTTTTAATTAAACACTTGCTATTTATCTTAAAACGCGTATGACTGTTCTCA
AGGTGTCGTAACCTTACACAAAGCGGATAACCGCACCCGATAGATCAAGCGGTTTTTTGT
ACCTAAAATTTGCAATTTTGGGGCAAAAGGCACAATTTATTTAAACTCAATACCGAGGGG
GCGAGGAATACAACACCCGAAAGGGAAATAACTCCAGCCGTCTTTGTGTGGCTTACGAAC
CCCTTGGCACCCTATTTTATAGGGTAAAATTTCGTAAATACACAAAGGAGTTCATTATGA
ACGCTCAACAATTTTCATTCAAACTTTATTCACGTCTTATCAATAACCGTTCACAGCTTT
TGATTTCTCTGCAAGATTTATATATTGCGATTGATAAGGCATTCCAGTATCTGGCACATT
AAAACTGATGTTACCTAAATTAGGCTTTATTCTTAATCAAGACTACATTGAGGTTGAAAG
CTGGCGATCTGATCAATTGGCAATTACTTTTTTAATTACACCCGAAACAGCTTTAATTTA
CTTAAACACTTTTGAAACAACGGATAAAGTAAAAAATGCATTAAAGCGATCGCTCAATTA
CTTTCAAGTAAATCTCCTGAACTTGAACAAAGTATAATAAATCAAGAAATCACAAAACAG
CACTACATTACGCAAACACAAGCATTTTTTGAACAATATTTTTCTTATAAAGGCGTTCAT
TTTTATTAAGTAAAGATGATTTAATAGTACTTGAGCGAATGAAAGGAGCTTGCACCGCTT
TTGAGCAAATGCTACTTGAAGTGAATAATAACCGTTCATTAAGCTATGAAGCCTTAGCCG
ATTTATTTTCTTGTTGTACCGCTCCTCTATTTGACGTGCTGAAACGTATAAAAGACGTAG
GCGATGAAACCAATACAATTAAAGCCTTAGGGGCTGTTGATCTTTTGAGTTTAAATCTTA
ACCAAACAACAATTTCCCCCAGCGAATACAACAAATCATTGCTAGC
>H164 Scaffold4
AGAGAGAAAAAGTGCGATTTTAGAATATAATTATTTCCGATTAAGAAACAAAAAGGATAA
CTATGGACAAACTCACCGCAATCAAGGTCTTTATGACCGTTGCCGAAACAGGCAGTTTTA
CCGCCACTGCAGAACGGTTAGAGATTTCCAAACCGATGATCAGTCGTTATGTTGCTTTAA
AGGGCTGACGTAGATTAGCCCCTTTTGGGTGGAGAGTTTTGAAGGGAAAGCGTGGTAGGA
GGCGTTTGCTAATGCACCACTACCCTTTCAACAAAATAAAATGCTCCACCAAACGGATCA
TTAGCTCTTTTTGTTCAGGCAAACTTTCTGCTACCAACAAGGCAAGGGCAACCAAGGTGT
TATCGTTAATCAATTCATTAACGGGTTTGGCAAGCAGGGCTTGATTTTGGTGTAAATACC
ATAAAAACAGACTCGGTCGCCTCGCCTTTGGCAATTAGTTCTTGTTTTAATTGCGAAATG
GCGGTTAAGACATCTTCAAACACTAACGGTTTCATTTCAGGCTGTTGCACCGAAATTGCC
GCTAGATTTTGCTCGTCATATGCCTGCAACAAGCTCCAAGTTCTCGCATAGTCCTGCACC
ACACCAATAACCGCCTTACCTTCATCACTAATCAAGGCTTGGTTGGTGAGTGTTTGACTT
AACAATGCCACTGCTTGGCTAAATTCCACGCCTTTTTCCTGCAAGCGTTTTTGGTTAATC
GCATAACCTTGTACCAAAAACTGTTTCAGCGTTTGGGTTGCCCATTGACGGAATTGCACG
CCACGCATTGATTTTACTCGGTAGCCGACAGAAATAATAACATCGAGATTGTAATAATCT
ACTTGATAAACTTTTCCATCAGAAGCAGTTGTTGCATTTTTTGCAACGGTTAAATTTTGC
GTAAACATAGAATAAAACCACAACCAAGAAAATAACAAGCGGTGATTTTTTCGATCAAGA
TCACAAAATAAAATTTTAGACAAAAAAGGTGCGTTCATACGCACCTAACAAGCCTTAAAT
TAAGCCCAATACCATTTTATTTCTTTACGCTGACGGGCATACATCCACACCAAAATCAAA
GGTGGAATAACATAGCCAATCGTAACCAAAAAACCGTGAATTAAATGCGACCAAGGTTCA
GGCAACACCGCAACGTGTTTCATCGGCGATAACCACGGCGACATATTGATAGCAGTCACA
CTCAAAAACAGCACTTGCCACGTTAAATTCACACCATTTTTAGTGGATTTAAACCACGCA
TAGCCCAGCAACACCGCCATAAACGTCACCTCAATCCCCCACGACCATTCACCAAATTTC
GCCCACCAGCCCCAGCCGAATTTAATATCCGAATTTTGCGATCCTGCGGTTTCTCCCAAC
CTATTTGTCCGCCGTTTACATCACGAACGCTACGTTTGTGCAATGCGTGAACAGCACCCG
ATATTGCAACAAAAATGGACTTTAGACAGCTTTTGTAGCCTAAATTTTGTGCTGGTTTCC
TTGTTTGGCGACAGCTTTGTTGGGGTAACAGATAGGGCTTTGGAAAAAATTGGTTCATCT
CGCAATGTGGTGTTATCGGTGCAAAGTTTTGCCATTGTTCCCGAATTATTGCGACAAAGC
GATTTAGCCGCCGTTGTGCCTTATCATCTGGTTCAAAATGCCCACGGTATTATCACCAAA
GAAATCCCTTTTGAAGTGGAAGGATACGATAAAGTGATGACTTGGCACGAACGAACTCAA
CACGACCCTGTGCAAAAATGGTTGCGTGAGGTGATGCTGCAGTTAGAAGGGTAGTTATTA
CCTATTCAGAAGATAGAATGACAAGCGGTTGTTTTCGCAAGATCTTTTACAAAAACGACC
GCTCTTTTATCTACCTAAATCCCCAAACTTTATCTTCCTCACTTTACCAATCCGACAGCT
CGCTTTCGAGTTGTTCTACGGTTGGTAAAGTGGTTAGCCATAGCAATTGTGCAGCAACCT
GCTGCACAAATTTAAAATCAGTTCACGTTTCAGTAGTTATCCAAAATTTTTGGATAACTG
AATTTTCCGCCACTGAAGAAACAATTTCCGATTTAAACTTCTTAACTGAAATCCTGTTTA
GTCTAATGCCATTCTCAATGGGGGCAAAGGGGATGATTTATTCGGTGCAAAAGAGCGGTT
ATTTTGTTGCACCTTTTTACCCGTCTTCTCGTCCGCACGCCAATAGTGAAATTAGGTTGA
ACAAACAAGTCGAGATTAATTCGTTGGTGTTTCGTTATCTGAAATCCATTACGGATATTG
TGCCTTTGGGGTCGCCTTTTCCGAGCCACGATTATCTCAATCCACCCAAATTGCTACAAA
TTCTAAGCCAGCTTAGCCGTGATAGAACGCAGATTGAGCCACAGCCTGTGTTGTCGGGCA
ATGTGGACTTGCGTAAATTAATCGCACAACGTTACCGCTTGCAAGGTGTTCCTACGCAAG
CCGATGATATTGTGATTACGTCCAGCTGTTTAGACGCTTTGAACCTTTCGCTACAAGCCT
TAACGCAACAGGGCGATTATATTTTATTACAGCAGACGGTATTTTATGGGGTGTGGCAGA
TTGCGGAAAAGTTAGGTTTAAATGTCGTCACCCTGCCCGACCACCCAAGCGGTTTTGACC
TTGTGGCGTTTGAGCAAGCCTTACAGCGTTATCCGATCAAGGTTTGTTGGTTTATGCTCA
ACTGCCACAATCCGCTTGGGTTTACCGTTAGCCCTGAAATCAAACAGCGGATTGGGGAAT
TGTTAGCTCAATATCAAGTGCATTTAATTGAAGACGATGTGTATCAAGAGCTTTATTATC
GGGGTGAAAAGCCCTTGCCGATAAAGGCGTTTGATGCACAAAACTGGGTGTTGCATTGTT
CTTCTTTTTCTAAAATTTTAGGGGCAAACTTCCGTATCTGCTGGGTTCACGCAGGGCAAT
TTGCCGATAAAATCCAACATTTGCAACTGATGAGTACCATTTCTGCTAACGCTTTAATTC
AACAAGCCTTGGTAGAATTTATCTCTAATCACCACTACGAGAAACATCTGCGACACCTTC
GCCGTCATTTAGAAAAAAACAAAAAGCAGTGTTTGGATTACCTACGTCAGCACTTGCCTG
CAAGTTGTCCTATCGAACACCACAGCAGCTGCTATTTCCTTTGGATACACCTGCCCGAAC
ATTTGGATAGTATGCGGATTTATCAACAGTTTCTCGAAGAAAAAATCAGCGTTAGCCCAA
GTGAGCTTTTTACCTTGCCTACTTCGCAGCATAAAGGGATTAGGGTTAATTGTTCTTATG
CTTGGAACCAAGAGATCGAACAGGCGTTAGGGGTTTTGGTGAGGGTGTTAGCAAAATAGC
GGTTACTTCATAGAAACTTTTTGCACCTGTTTCATTATGCCCGTGAATATTTGATCCCGT
ACATTTTCATCTATCTGTTTGGGTAGTGTTGTTGCTACGCTATCAATGGTTTCTTGCACT
GTATCGCAAATTTGCTCTATCACTTGTTTCATATCACTTGAGCTAAATCCGACAAACTTA
GCTGTGGCATAGAAATGTTCAGCATAAATTTTACTCCAATGCCATTTTTTTCCTTTTTGC
GTGCTACGCAAGCTCATTGCCATTTGTAATTCACTGTGATGCCAACCTTTTCCGCCTAAC
ATTGGATAAGCAGAAAGTACGTCATACACTGGGGATAAGTGATAACGCCCTTGTTTTTCA
ATGGCGAGAGAAAAGTTTTTAGCGTGTCCATCAATGGCAGCCAGTAGCCAAAACAGAAAT
TGAGTTTGCATAAATTGACGGCGATCGTTGGGATTACTGGAGTAGAGCAACTTATTCATC
ATATCCCCAATACCAATTCCACCATCGCTTTCATATTTTTGCGTTGGCGATAAGCCGAAT
GCCTGACAGAAATCTTCGTAAGGTAAACGTAAAAAATAACTGCCATCTTGACTAAGACGG
CGATCAAAACGTTCAACAGCTAATGCCCGTATATCGTTCATTTCCAATAATTCAACGTTT
GCGGAAGGGATATTGAAAGCAGAAAATAATCTCAAACAGACGAGTTCGTTATCTACACTT
TTTGACAGATCAAGCAGGTGTTTAGGGGTACGAATTTCTCCCATAGGCAATTTGAAAATA
TGCGTTGTCGGGGTCAATCCGTGTGGTAATTTCCATTTGCCGTTATGCCAAAGCAGAGCT
GTTTTTTCTTGTGCACCAGCAATAGAAATTCTGAAGTCCTGATTATTATCAATCATACCA
AGTGGGACATTGTATTGATAACTTTGTAGAATTTTCGCCATTTCACTCTCGTTTAATTCT
GTGGCTTGAATTATTCGATGATTAGGAATTTGTTCATCTTCCCCTAAAAGAGTAATAGCA
CCCGCAGCATCGCGACCAATTTTAGCAAGTAAGTCAAAAGGTTGTTGTGTTTCAGCATTA
AATCTTGTCGCAATTCTTGCTCGAATTTGAGGATTATCGGGCAGTAAATTATCAAAGAAA
TTAATCACTTCTTTGCCTTGATATGTTGCTCTTTGCAGGGGCATAGAAAGGGAAATCGGG
CGAGCTAATGGGGAATTTAGCCAACTTTCAGCATAGGTAAAATGGTGGGAACCCGATAAA
GTGCGGTCAAAATACCCAACCATTTCGCCATTCATTAATACTCGTAATCGCATTACCATT
CATCATTCCCCTCTGTTTTTTCAGGACGAGGTTGGATATGTAGTTCATAGCCTAAACCTG
AAAGTAACTTGAATAATGTTTCAATAGTGGCTTTATCGGTTTTTTTCTCAAAGGTGGAAA
TCGTGGCTTGTCTTAAAGCTACTTGATTTGCTATTTGCATTTGAGAAAGCTTTTTTTGCT
TACGAATATCGCGTAGGCTATTTCCAAGCATATCTGGTGTCGTGATTAACATATTTCTTC
CAAATTTATTTTATACTAAGTGAAGTATAATTTATTAAATATACGCTGTAAAGTATAACC
ATGATTTTTATACTTTATAGCGTATATAGATAATCTGAAATGATGTATAGAAGTGTTGGG
TATTTATTCCAATAACTTTTTAATGATTCATCAACGAAAACCGCAAAAACTCGACAAAAT
GATCCGCCCAGTGCATTTCGTGGTGGATTTCATTTGCCATAATTTTTAGACGAATATTAT
CGAGAGGATGTCCCGTGCGGATTAGTGCTTGGTAATAATGCAACGTACAGTCAATATAAG
CCTGATTCATATTTGAAATAAAATGTGAATCCACTTCATCGCCTTCATTCGTTCCCACTT
GAATAAACACTTTGCTTGAGCAGTTGAGTGGGTGTGTATGAATAAATTCCATAAAGGCAG
GTTCACTAAACCACGAGGCAAGAGAAAATACGCCTAAATGCCCGAATACTTCAGGATATT
CCGCTCCCATATAAGCAGTGATAATACCGCCCATTGAGCTACCTGCAAGTAGGGTATGAT
CACGATCACGTTTAGTTCGGTAATGTTGATCGATAAAAGGCTTAACTGTTTCAACCACCC
AACGCCCATACGCCATTCCATATCCTCCAGCATTTTGGGTTTCAGGGGTAGAGCCTGTGT
CTGTTCGCCACGGACCATATTCATCAAGACGATCAGGGCCTGCATTGTCAATACCAACAA
TGATCATCTTTGGAAATTCTTTGTGATTTTTAATCGTCGGAATCACTTTCCAAGAATGTC
CCGAATAAGACTCTTTGCTATAAAAAATATTTTGTCCGTCGTGCATATATAACACAGAAT
AATGCCCTGCTTCTTCACGATACCCTTTGGGTAAAAGCACACGGATTCGGCGTTGTTGGT
TGAGATAAGGTACATTTAGATAATGCTCTCGCATTTCAAGGAAATAATATTGAAGAGGAT
CTAGCATTGTAAAACTTCTTGGATAAAACAGATAATCGGGCGAAGTATATCACAAATCAT
CTTTCCCCTAAAAATTTCCCTATCATTTGCAAAAATCCGTTAAAATCTAACCGCTTGTTA
TTATTTAGAGAAAACCAATGTTAAACCAAGTTTCAAACAGTTTGCTGTTACCTAGCGGAC
TTCAATTATCCGATCTGACGAAAGTGTTGGATCATTTTTCTAGCCGTCAAATCGACTATG
CTGATCTCTATTTTCAATTTAGCCAAGATGAGAGTTGGTCGTTAGAAGATAGCATTATCA
AAGAAGGCGGTTTTTATATCGACCGTGGTGTCGGTGTGCGTGCGGTGTCAGGGGAAAAAA
CAGGCTTTGCTTATGCCGATCAAATTTCGCTTAGCCAGCTTGAGCAATGTGCAATGGCTG
CTCGTAGTATTACGCAAGAAAGCGGTCGGTTGTTGGTAAAACCTTTCAAAGAAACGACCG
CTATCAAACGCTATGCCTCGATCAATCCCCTTGATACCTTAAGTCGTGAACAGAAAGTTG
AACTATTACATTTAGTCGATAAAGTGGCGAGAGCCGAAGATCCTCGTGTAATTCAAGTGA
ACGCAAATCTGTCTGCCGTATATGAAGAAATGTTAGTGTCTGCAACGGACGGTACTTTAG
CAGCGGATATTCGCCCGTTAGTGCGTTTATCTATTTCGGTATTAGTAGAACAGAACGGTA
AACGTGAGCGAGGCAGTGCAGGGGCTGGTGGACGCTTTGGCTTGGAATGGTTCTTAGCAA
CACACTATACAGGCGACAGTCGTGCCGTCTACCTTGCTAAAGAAGCAGTGCGACAAGCGG
TTGTGAATTTAGGTGCGGTCGCTGCACCTGCTGGCTCAATGCCGATTGTGCTTGGGGCTG
GCTGGCCTGGGATTTTACTGCACGAAGCGGTCGGACACGGTTTAGAAGGCGATTTTAACC
GCAAAGAATCATCAATGTTCACAAACAGAATCGGCGAACTTGTGACATCACCACTTTGTA
CTATTGTCGATGACGGTACTGTGCCAAATATGCGAGGTTCGATTACCGTTGATGATGAAG
GTGTACCTTCACAACGTAATGTATTGATTGAAAACGGGATTTTAAAAGGCTATATGCAAG
ATAAGCTCAATGCTCGTTTAATGGGCGTTGCCCCAACAGGTAACGGTCGCCGTGAATCTT
ATGCTCATTTACCAATGCCTCGTATGACCAATACCTATATGACAGAAGGCAATCACGAGT
TCGACGAGATGATCGAGTCGGTGGAATTTGGTTTATACGCCCCTCACTTCAGTGGTGGAC
AAGTAGATATTACCTCAGGCAAATTTGTATTCTCTACGTCCGAAGCCTATTTAATCGAAA
AAGGCAAAATCACCAAACCAGTCACAGGTGCAACCTTAATCGGTAGTGGTATCGAAGCAA
TGCAACAGGTGTCAATGGTTGGTAAAAAAATGGAACTGGATTTAGGTATAGGCACTTGTG
GTAAAGAAGGGCAATCTGTACCTGTTGGCGTTGGGCAACCTACGGTGAAGTTGGATAAGA
TTACTGTGGGGGGAAGGGGTTAGATGTGCTTTATTTTTGCTTACTAGTTGAAATTATCAC
AGATTGAATTTATGGTATTTTTTTAGAATGATTCTAAAAATAGATGACAAGGTTATAGTG
CAAAGTAATAACGTACTTGAAAATCCTTGTAACACTCAAAAAATAATAAGATTCACAAGA
AATTTGTGAAAAGATCGTGGCAACACCAGCAGAAAATGTTAGAATTGCACGCTTTATAAT
TGAATATTCACTTTTGTAATAAATTTTTAGGTTGTATATGGCTAAAGAAATTCAAAACAT
AACCCTGGATAAAGTAGAAAAGGGTGTTAAAAGTAAAGGTATAAATAATGTATTATGGGT
ATTTTCAATTTCATTATTAACAATAGCAGCTATTGGAAATACCTATTTTGCAGAATACTT
TTCATTAATTGTTCGTATATTGCTGTTAGTTGTACTATGTGTTGCTGCATTGGGTATTGC
TGCAATGACTAACCAAGGTCAGCAATCAATTGGTTTTATCAAAGATTCGCGCCAAGAATT
ACGTAAAATTATTTGGCCAAATCGCCAAGAAACGACGCAAACAACTTTAATGGTTGTCGC
AATGTGCGTTGTAGTGGCATTAGCATTATGGGGTATCGACTCTATTATTGTGTTAATTAT
TGATTTCCTAACAAATTTGAGATTCTAATATGAGCGAGATTGAAATAGTCGAACAAGAAA
AAGATACAAGCAAAATGCGTTGGTTTGTATTACAAGCATTTTCGGGCTTTGAAGCCCGTG
TTGCAATGACTCTTCGTGAGTATATTAAATTGCATAATATGCAAGACCAATTTGGTGAGG
TGCTCGTTCCCACAGAAGAGGTGGTTGAGAATGTTGGTGGACGCCGTCGTAAAACAGAAC
GCAAATTTTTCCCAGGTTATGTGTTAGTTCAAATGGAAATGAATGATGATACGTGGCATC
TAGTAAAAAGCGTGCCGCGTGTAATGGGCTTTATCGGAGGTACTGCGGATAAGCCTGCAC
CAATTTCTCAGCGTGAAGCAGAGCGTATCCTTAACCGTGTTCAAGAAACGGCGGATAAAC
CACGTCACAGAACAGAGTTCCACCCAGGTGAAGAAGTTCGTGTTAAAGAAGGTCCTTTTT
CAGATTTTACAGGCACTGTGGAAGAGGTGGATTATGAAAAAGGTCGTGTCAAAGTGTCCG
TTTCCATTTTTGGCCGAGCAACGCCTGTTGAACTTGAATTTAATCAGGTAGAGAAGCAAA
ATACTTAATAAATATTATTGCAATAAGTAAAGGAAGCCTATCGCTATTTTTAGCCAAATA
GGCGGCATAGTAGACAGGCATGGCATTTTGTCTACTATGCCAAAGTTAAATGTTAAATAA
ATGTCTTATTTTTCTAATTCTTCTCTGTATATCCTTTTAATTTACAAATTAATTCAAGTA
TAAGCTCAAATTTATTCCAACCTTCCCGATCTAAAAAATGCCCCCCAGTTGGCAAACGGA
TATAGTCTGCTTTTAAATGTTTGGCTAAATCATCACTATATTGATGTGGCACAACAGTAT
CATCAAGCGAAGCGACAACATAAGATTTAAACGGCTGGCAGTCAGGTGAAACTGCATAAA
CATTAGAGAACGTGGTTAATTCAGGCAAATTGGGTAGAGGTTGATGGAATCCCGATACAA
AAACTGCCCCCTTTCGTGCAGAGGGCTATTTCGCAGTTTGCTTGGCGGTACGCAAAAAAG
TGTGAGTACGGAAATCGCTCGCCAAGTTGCCCGCCCGCCGTTTTCTTGCCCCGAACATCT
GTTTGTATCGGTATGCAACGGTTGTGGAGAGTGCAAAATTGCCTGTTTTGTAGGAGCCTT
GGGATTGGAAATGTACAAGCGGTAAGAGCAGTTGCTAAATTTGCAATAAATCTTACCGCT
TGAACTTATCTAGTGTAATGCTTTCAGTGTAGTAACTAACTGTTGATAACGCTGATATTT
TTGTTGATAGGCTTCAAAATGTTCAGGATTTGGTTGCACTTGACGCATTGCTTGTTGCAA
TAGTTCTGGGGGATTTTCGTCAGCCGCTTCCATTGCCATCATCGCTGCCCCTAAGCAACC
TGTTTCTTCAATATTTGGTACTTCTAAGATCACTCCTGTTAAATCCGCCAGCATTTGTAA
CCAAATTGGCGACTTCGTTGGCCCGCCTGTAACACGGAATATCTGAGTATTCGGGAAGCG
TTGTAGCATTCGGTTGAGATGATGCATTAAGCTGAACAGTACGCCTTCGTAAATGGCTTG
GAGTAGATGAGCTTGTGTATGATGTGCTTGTATTCCATAAAAACCTGCTTGCATACCTAA
ACCTGCGTTAGAGCCATAAAGGAATGGGACAAACAGTACAGAGCTAGCGGCAGGTGCGAG
TTCAGCAATCGTTTGATTAATATGAGCGTAATCTAAATTCCACTGTTTGATAAACCATTC
TAAATTACCCGCTGAAGTTGGGCTGGCTTCGTGGACGATAAATTTGCCCGCTTGTGCATA
ACGTCCGTAAACAAACGGTAAATCTTGGTTTGGATCGATATGGTCTGTGATACCACTGAC
AACCGACCAAGTACCGAGTACGGCATTAAGTTTGGTTTCATCATCTAACCCTGCACATAA
TGCGGTAGAGACGACATCGAATAAGCCGCCGACCACAGGTGTTCCCACCGCTAAACCACA
AAAAGCGGAAGCCTTTTCGGTCACATAACCTGCCACTTGATTTGGGGCGATCACAAGCGG
TAATTTATCAATGATTTCTTGCAAGCCAAGTATTTCAGCAAGTTGCGGATCGTATTTTCC
TTCTGCCATATTGTAGAGATTGGACTCGGAAATATTGGTTTCTTCACAATGTAGTTCACC
AGTAAGGCAAAAGCGTAAGTAGTCGTGTGACATTAATACAGAACCGATTTGTGCATAACG
TTCTGGTTCGTGTTCTTTTATCCAACGTAAAATGGAAACGGGGTGCCCTGTCCATAAGGT
TTGGCGGGTGATTGGGTAGAGTTTTTCTGGTATGCCTTCTTTTTGCCACTGTTTAACGAT
GTCGATAGAACGTTGGTCGGAAGATAAGATCGCTCTACCTAGTGGTTGTTTATTTTTATC
CAGTAAAAACGCACCTTTTCCTTGAGCTGAAATGCCTACTCCTTTGATTGCGCTTGGCTC
TACACCACTTTTTTCAAGTGTTTGGCGAATAACATTAGCACAGACCTGCCAAAGTTGAGC
CATATCCCTTTCTGCATAACCTGCTTTTTCGCTGATGACTGCCACATTTTCACGAGCAAG
TCCGCAGATTTGTCCGTGACGATCAAACAGTGCTGCTTTAATAAAAGTGCCACCACAATC
AATGCCTAAGTAGTAGTTCATTTGAGTTCCTTTTTATTTCTGTATTAGCAAATCCCCCCT
TTTGGGAAAAAGGGGGATAGAGAAGGTGTATTATTTCGCTAACCCATCAATTTTTTCAAC
TAATTCACTGCCGTTTTTCTCAATAAAGGCTTTGCGAACATTTGCTTCAATGATGGCTTT
AAACGGTTTGTTATCCACTTCTTCAATCACTTGAATACCCGCTTTTTGTAATTTAGCGAT
GATCTCTTTTTCATTCTCTAAGTTAAGCTGGCGTTGATAGTTGCCTGCTTCTTTGGCAGC
ATCAAGAATTGCTTGTTGTAATTCTGGTGAGAAACTGTCGAATTTCGCTTTGTTCATTAC
AACAATTAATGGAGTATAACCGTGATTGGTTAAACTTAAATGTTTTTGTACTTCATAAAG
TTTAGCTGACCAGAAAATACCGATTGGGTGTTCTTGTGCATCTACTGCTCGTGTTTCAAG
CGCGGTATAAAGTTCAGAGAGTGGCATCGGCACAGGATTTGCACCAAGTAGGCTAAATGC
CTGAATATACATTGGGTTTTGGTTAGTACGGACTTTTAACCCCTTGATATCTTCAGGTGA
TTTAACTGGGTGTTTTGAGTTAGTAAATGAGCGGAACCCGACTTCCCAGAAAGCTAAGCC
TTTTAATCCTTGTGCTTCTAAATCTTTTAATAAACCTTGACCGATTTCGCTGTTTTTTAG
CAGTTAAGTTACCGATGGCTTGATGTGCGTCCCATTGTTCAATTGCCCCTAACGAAAGCA
CTTTGGTTGGCACTGCATCAGGAATAACATCGCCCTTTTCTAACTGTTGAATAAAACGAG
GAAAACGGTTTACACCGTGAGAATAAACACCCGCTTGGGTAGTGTCAGCAAACATTGTGG
CACACTCTTCTGCAATCTCTTCACGAACATTGCGGGCAAGTAGCACACGTTTAAATTCGG
CTTTAAGCTCTTGATATGATACTTTCATTAGTAACCCCTTTGTTTCATATATCAAAATGA
TATTTCATAAATTAAACCTAAACAAATTAAAAGTCAATCAAACCATAAAAATAAAAACCA
TTTAAAATCAATATGTTATTTGTAAATTTTTAGTTTTGTGAGCAAGATCTCATTTTTATG
GGATTGCATTCCAAAATATGAAACAGAAAAATATGCTATGATAGGAGGTATAAAATGAAA
TAGGAGAACAGAATGGCAGAGGAAAAAAGTGGTGGAAATCAAAGCCTTATTCGTGGTTTA
CGTTTAATGGATATTTTAAGTAACTTTCCAAATGGTTGCCCACTAGCGAAATTGGCTGAA
ATTTCAGAACTTAACAAAAGTACCGTACACCGTTTACTGCAAGGGTTACAAAACGAGGGG
TATGTGAAAGCAGCAAGTTCTGTTGGTAGCTATCGTTTAACAACAAAATGTCTAAGTTTA
GGGCAGAAAACCCTTGCTTCAATGAATATTATTCATTTAGCTTCCCCGCATTTAGAACGA
TTAAATCTTGCCTTAGGTGAAACCGTCAATTTTTCAAAGCGAGAAGACGATCACGCGATT
ATGATTTACAAGCTCGAGCCAACATTGGGTATGATGAAAACGCGTGCCTATATTGGGCAA
CATTTGCCACTTTATTGTTCTGCAATGGGTAAACTTTATCTTGCTTATGAAGAAAATAAA
GAATATTTAGATCGTTATTGGCAGGCACATAGCGGTCAGATTGAGCAGAGAACTTGCAAA
ACCATTACGGACATTCAAGCTATGCGTCAAGAACTCAACGATATTCTTAAATCTGGTTTT
GCAATGGATAGGGAAGAAAATGAACTTGGCGTGTGCTGCCTCGCTGTACCTGTATTTAAT
CACCTTGGCAGAGTGGAATATGCCATTTCAGTTTCAACTTCTATTCATCGTTTGAATGAA
TATACGATGGGTGATTTTCTACGCGAGGTACAACAAACTGCACAAGCTATTTCGCAGGAG
TTAGGGTGGAAGGAAATTTAATCTTACCAATGACTTACTATGTCTAATCTAAAGTAATTT
AGAATATAAAGTATAGATTGGTGGCTAAGGAAGTGATTTACTATAAGCAGTAAACTATTA
TTTATGGTTATATGCTAATATAGATATCTGGCATAGTAGACGAAATAGTTGCTAATGTTT
ATTTTCTTTAAATATTAGCAACTCTTTTTATTTAAAAAATTATTTATAAACAACGTGTTA
TAGATTTCGTTAACCCCTTGTGATTATTTGATTTCCACTCAAGTTTTCTAAATAATCCCT
CTAAGTGATCTATAGTCTTTTCTATATTTAATTCAGAATATTTCTCATAGGTAAAAATAA
AATCTATATAACGCTTTAAACTGGTATAAGTACTTCTTACATTACGATATTTATAAGGAA
TGTTGATAGGTTTGTTTTCCAGATGTGTAATCAGTCCAAATTTTTATTGGATCTAATTTA
TTCTTAAGGGAAAATGTTTTATGACACTTATGACAAAAATATCGTTGAATATTATTTGAT
GTCCTATGTTTTTTTATTTTCAGGCTTTGGCAAAATGGGCAGTTTTTTGTTCATGTTTCA
AAAAGAGGGCTTAAAGCCTTGTACTATCGATATTATGTAGCAGTTGCTACATAAATTTTC
CTACTATGTCGTTTATTAGCTCCAATACGTTACCCTTCCAAAACACCCACCATAAACTCC
GCAATCTGCTCCACATTATTAATATCCAACAGATTTTCTCTTTCCAACGGATAATCCGTT
GCGGTGGCAAGGGTGAAAGGATCTAACTCAGGTAAGGGTTTATCCATCTCTTTTCGGTGT
AGCTGAATTTTCGGCAAGGTTTCGTGTTTGAAGCCTTCGACTAAAATCAGATCGACATTT
TGTGTTTCCATCTGTTTTACCAGTACATTAAAAGACGCGAGAGTATTCGTTTCCACCATC
ATCGCCCAACGCTGTTCACACACAATCATTGTCGGATTTGCCCCTGCTAAACGTAGGCGA
TGGCTGTCTTTTCCTGCTTTATCGACATCGACATTATGATGAGAGTGCTTAATTAAACCT
ACTTTTATCCCTTTTTGATTTAACTGGGGAATGAGCTTTTCAAGTAAAGTGGTTTTGCCC
GTGCCACTATAGCCTGTCACTGCAAGTAACGGAATGCCCCCCTTTGTCCTACGGACACCT
CCCCCCGCAAGCGGAGGGAGAGAATAAGGAAGAAAATCTTCTGGGGTATTAAAATTTTTA
AACGCCTGTTTTTGTTCGGAAAAATCAACAGCAATACTGCGTTGGCTTTGGAAAAACTGA
AATAGACGGCGTTCGCCATTATTCAGGTAATCTTGTAATGCAGGTACGACAGAACGATGG
ATTAAAGCAAAAGTCGGGTGTGGGCGTTCACCGTCGTGGGCAAAGGCAATTTGAGCATTG
TTGATCTGTAAGGCTGTACTTAGTTTTACGGCAAGATTTTCAGGTAAAAATGGGCTATCG
CAAGGGACAAATAGCAAATATTCACTATCAATTTGCTCAAAGCCAGCTAACATACCGCTT
AATGCCCCTTGAAAGCCTTCAAGACAATCGGCATAAAGCGGAATATCAGGATAGTGTTGC
TGATACTGCGCTTGCAAGCGGTTCACATTCAACCAGATTTTGCAAATCTGCGGAGATAAT
CTGTCTAAAATATGCGAAATCAGAGGTTTACCTTGTAGAAGTTGCAATCCTTTTTGTACC
CCATTCAAACGACGAGCAAGCCCCCCCGCTAAAATTACCCCTTGAATTTGATTAAATTGC
ATTTATTTTCCCCTTGTTTTTGCAAAATTAACCTTAAAAGTATATGATCCTGCCTAGTTT
TTTCCAAATTTTTTAAGGATTTTCTGATGAAATGTAAACGTTTAGACGAAGTGTTAGAGC
TATTAGGTGAACATTGGCGTAAAGAACCCGATCTTCACTTACTTGATTTATTACACAAAC
TTGCTGAAGAAGTTGGCAAACCGAATGATTTAGATGCACTGCGTGATGAAGTGTTAATTT
ATCAACTCAAAATGAGTGAAAAAGATAAAACCGAAGTGATCCCTGGTATCAAAAAAGATT
ATGAAGAAGATTTTAAAACCGCTTTATTAAAAGCGCGTGGAATTTTAAATGATTAATGTT
GTCGTAGGATCGACTTTTTTAACTCGAGGAATTTATGAAGAAATTTGCTTTAAAAACCGT
ATTCATTGCCCTTTCTGCATTAGGGGCTTTTTCAACAACCGCAATGGCACAAGATCCTGT
TGCAAATAAAGAGTATCTCGAAGTTCGCCAAGTGCCTTCGGCTCAAAAAGAGGTGTTAGA
ATTTTTCTCTTTCTATTGCCCACACTGCTATGATTTTGAATTGAATTACAAAATTCCAAG
TAAAGTCAAAGCAGGTTTACCTGAAGGGGCTGTGTTAAAACAGTACCACGTTGATTTTTT
AGGTCGTCAATCGACAGAATTAACACGAGCGTGGGCATTAGCAATGGCATTAGGCGCGGA
AGATAAGGTGAAAACCCCATTATTTGAAGCGGCACAAAAAGATGCAATTAAATCAATGGA
CGACATTCGTGCGATTTTCTTAGCAAATGGCATTACCGCAGAACAATTTGACGGCGGCAT
TAATAGCTTTGCGGTGAATGGTTTAGTGACAAAACAAACTCAAGCTGCTGAAGAGTTTAA
AGTGCGTGGCGTGCCAGCATTTTTTGTGAATGAACAATATCAGCTAAATCCAGAGGGTTT
CTCCGACTCAGGCTCAACCAACGAATTTGTTCAACGTTATATTGATGCGATTTTATTTTT
AGTGAAAAAATAGAGTGTATTTGCAAAACAAGCGTTCAGTCTGACCGCTTGTTTTTATCT
CACCCAATCGGCTAACCATAACCGAATTTTAATCCCCCAATAGGTTGAGAAGCCAGTAGT
GTGGCTAATCATTTTGCCATCTTTTACAATAATTAATGTCGGAGTCGCTTGAATATCCCA
ACTTTTTGAAAATGTTCCTATTGGATCATTGATAGTCACAAAATGATATTGATGAGTTTT
CATATACTGTTTTACTTCATCATCACTTCCCGATTTGAGAGCAATACTTAAAACATTGGC
GCCATCTAGTACAAGCTGAGAAATAGATGGGGAGGTATATTCACAAAATTTGCACCAACT
GCCCCAAAAATAGAGTAACAGTGATTTTTGGTGGCTTAGTTGTGCAATAATTTGAGGATT
TTTCTCCAAATCATATAAAACTTGTTCTGCAAATTGATGAGAGGGATTGGGTCTACGAAA
CCAATCTGCTGCAGTGTTGATCAATACAAATAAACTCACAAATAACAAAATATTTTTCAT
AGAACAGTTGATAATGCCATGCTTTTTCATTTTATTTCTTACCATCAGTATAAGCTGCAG
CTCCTCTAGCTAGCATTCTTAATTGTGTAATTACACGTTGTTTTAATTTTTCTCGTTCTT
GACTATTTAAGTCTAAAGCATGGGAACCTGCTGTGAAAACGAGAGTAACAAGTCCTTCAG
ATTGAATATAAGCTAGTTCCTGAGTTATTGCGTGATCTCTTTGTTGAATATATTCTGCGA
GTTCTGCTACAAAATGCTGTATTTCACGTGACGTGGCAGTTCTAAATTCTTGCGAGGTTC
CTGATCGTTCTCTCAGCAAAAGACGAAACATATTAGGGCGGTCTTCAATAAGTTCAAAAA
AGGTTTCTACGGAGATAGCAATAACACTCCCCCCTTTTTCTAATCTTTTTCTAGCCTGGC
GCATTAATTGACGTAAGATTAACCCTGATTCGTCTACCATTGCTAACCCCAATTCATCCA
TATCTTTAAAGTGTCGGTAAAAAGACGTGGGTGCAATGCCCGCTTCACGGGCAACTTCAC
GTAGACTTAAATTTGAAAAACTTTTGTCTGCAGTTAGCTGGTTAAATGCAGCATCAACTA
ATGCACGGCGAGTTTTCTCTTTTTGGATTGCTCTGATTCCACTACTCATTATTGAATCTC
TGACATTATTTTTTGAATCTCTTTTGCAAGGCGTTCATATCGCAACCGTAACGGGGAGCC
GGGGCGATAGATTAACCCAATTGTTCTATATGGTTCAGGATTATTAAAATGAATATAGTG
TAAATTATCTGTTTTTCCAATTTTAGCTGCTAGTTCAGGGATAAACGCAATTCCTACATC
TGCGGCAACCATATTACGTAATGTTTCTAAACTATTTGCTTTAAAGTGGCTGTTCTCTTT
TGCTCCGATTGATAAGCAATAGTCCATCAACTGTGTTCGTAGACAATGTCCTCCATCTAG
CATCAACATTTCTTGATCGCGTAATTTTGATAAGTCTATTGAGGTTGTTGTTGCCCATTT
ATGCTGATTGGATACTGCAAGTAGCATTTTTTCATTAAAAATAGGTATTTCGATAAATGG
CGCGCTTTCTTTGTCAAAAGCTAAAATAACGCAATCTAGTTGTCCCGACTCAAGTTGTTC
CACAAGTAATGATGTTTGTAGTTCATAAATATAAAGCTCTAATCTAGGGAAAAGTTGTTT
TAGTTGAGGAAAAATTATCGGTGAAATATAAGGTCCTAATGTTGGAATGATACCAATATG
TAAGGGGCCAGACATTACTTTACCTTGGTTGCTTGCCATTTCTCTAAGAATCTTCACTTC
TCTTAACACAGTTTTTGCTTGTTCAACTAAGGTAAGCCCTGATTGGGTAAAGAGTACTTT
CCGGCTAGTTCTTTCCAATAGCACAGTTCCGAGCTCATCTTCTAACTTACGAATCTGCCC
ACTCAGTGTGGGCTGGCTTACATTACAAGCATCAGCTGCTTTACGAAAATGTTTAAAATC
AGCTAAAGCGATTAGATATTCTAGATCTCGGATATTCATATAATATTAGTCCCCATTAAA
TCAATAATTAAATTATGCCATATTTGATGACAAAATATTAATGTTTTAAATATACCATAG
AGCATAACATCAAATTACGCTATCTAAATAATATTTACCAGCCTAATAACGAACACCCTG
CAAGATCAACATATAACCAGCAATCACCAACAAAATACCGCTTAACAGCCTTTGCATTGT
AAGCGGTTTTAAAATCCCTCTCAGCTTCATTGAAAAGAAACTGGTTAAAAATGAACATAG
CACCACAATAGACACAACGGTAAAATTCACATATCCCACTTGCCAAGAGTTTTCTAAATA
GACTGGTGGAATTTTGCTTAGATAACCGTATAAGTTTCCTAATCCACCAATAATCATCAT
ATAGTTGCTATAAGCGGCGATTTGATGTGGTTTGACGCTTGGTAACAAACTAATAAGAGG
TGCCATAATTGAGCCACCGCCAATACCTGTAATTCCTGCGACACTTCCACCAAATAAGCA
CACTGAAATTCCCTTAATGTTCTCTTTTAACGAGCTACAAGCGGTGGAATTCTCAGATTT
TTTTGCGAGAATAAGACATAATGCAAGGACAACAAGTGTAGTCACAAACACTGCAACAAT
TGCCCAATTTGGAATGAAAAAACTGATTTCAAACCCAAGCTGAACGCCGATAATCATTCC
AATTGACCACAGCAACAGAGATTTCATTTTGACAGGAACACGTTGTTTATAGAAATAGAC
TAAATTGATTGCCGCTGTTCCCATTACTGTCATTAAAGAGGTCGCCGCAACCATTTGTAA
CGAAAATTCAGGAAACAGCGTGTGTAAAATCGGCACCATTAGCACACCGCCGCCGATCCC
AAACAGTGCTGACATTAAATTAGTCAGTATGCCACAGGCGATTAAAATCAAAATTGTGGT
TATTGTCATAAATTCCCCCTAATATAGAGGTGTTGAAAGTCCTACAGCTTCTATTATGAA
AGTGAAATCTGCTATCCCATTATGATCGTCCTCATATTTTTCCGAGTGAAATTTCATTAT
TTTCTAAATTTGTGAGCAAGATCACTTTACAGTTATGACAATTATCATAATTTATTTACA
TCTAACGAGATTATGCTAAAGCTGTTCTAAATTTCTAGAATAGCAACTTCATAAACTTTA
TCTGAAACTAAGGAGGACTATATGTTTCTTACGATAGTCAGTTTTATCATCGTAACCGCT
GCAGTCGGTTTAATCTCTTGGTATAAAACCAAAGATGATGATTTAAGCACCTCAAAAGGT
TATTTCCTTGCAGGGCGTGGATTGAGTGGTGCAGTCATCGGCTGCTCAATGGTATTAACC
TCACTTTCAACGGAACAGTTAATCGGGATCAATGCAAACTCTTATGCAGGTAACTTCTCG
ATTATGGCGTGGACGGTACAATCTGTTATCCCACTCTGTTTCCTTGCATTATATCTGTTA
CCAAAATATATCCGTAACGGTTACACCACTATTCCAGAGTTCTTTGAAGCACGTTTTGAC
AGACAAACTCGTTTGATTATGTCCACGCTCTTCTTGTTCTTCTATCTTTTCATTGCTATT
CCAACCGCACTTTATACAGGGGCGATTGCATTTAATAAAATCTTCAGCCTACAAGAAGTG
TTTAATCTCAGCTATGGCGAAGCGATTACTTACACCGTAATTGCAATCGGTATCATCGGT
GCAATTTACGCGATTTTCGGTGGTTTGAAAGCCGTTGCCGTATCGGATACTTGGAATGCG
GTGATCTTAGTGATCGGTGCTTTACTTGTGCCTATCTTTGCCCTTGCTTATTTAGGTAAC
GGTAGCATTTCAGAAGGTTTACACATTATCAGCACAACCCACGTTGAAAAATTCAATGCT
ATCGGTAGTGCCACAGACGCTGTGCCTTGGCCAGCTATCTTCACGGGTATCTTAATCGTC
AACTTCTTCTACTGGACAACAAACCAAGCGATAGTACAACGTGCGTTAGGGGCAAGAGAT
TTAAAAGCGGGTCAAAAAGGGATTTTAATTGCAGCACTTTTCCTCTTGTTGCTACCGTTA
ATCCTTAACTTACCGGGTTTATTGAGCTATCACATTCTGGGCGAAGGCTTAAAACCGATT
GATGCCTCATACCCAAGTTTAGTCAATAAAGTGTTACCGACTTGGTTACAAGGATTCTTT
GTGGCTGCATTATTCGGAGCGATTTTAAGTACCTTCAACTCATTCTTAAATTCAGCGGCA
ACCATCTACTGTAACGACTTATTGCCTGCGATTACCAAAGTAAAACGCAGCGATGAAGAA
CTTATTGCCTATGCGAAAAAAATCGGTACCGTAATGGCGATCATCACAATGATTGTTGCA
CCGTTATTAATGTTCGGTACAGACGGTATCTTCTTGTTTACTCGCCGTTTTGCAGGCTTC
TTTAACATTCCTATCGTGGCACTCTTTGCCGTTGGATTGTTCAACCGCTATGTATCAGGT
TTAGCGGCTCGTATTACCCTATTAGCTCACGTTGTACTTTACTTCACTTTAGTGTGGGTG
ATTAATGTCAAAGTGAATTTCGTGTATGTAATGGGTTCACTCTTCGTCTTTGATGTAGCG
TTAATGCTTATCTTAGGTCAATTCTTAAAACGTGCGACCCCATACGAAGATAACCAAATC
AACCATTCAAACGTGGACTTAACCCACTGGGAATATGCAAGAACAGCTGTGGCTTCATTA
GTGTTAGGCTTAATTACCTTACACTTGGTGTTATCACCACTTGGTTTAGCTTCCGCAGAA
GGTAATGCGACAATGATTATGGGCGTATGGGCTGTGGTGCAAGTGCTTATCTTGATTTTC
TTCGGTAAAAAGAAAGTGGTAGATAAAGCGTAGCCCCCCTTCCGCCTTCGGCACCTTCCC
CCGTAAACGGGGGAAGGAAATTCAAAAATGGATATTGCTATGAACAACATCGTTTACATT
CTTTTAGACCAAGTCCGCAAAGATATGCTTGGTCCTTACGGACACCAAATTGTCAAAACC
CCTAACCTTGACAGACTTGCAGCAGACGGTATTCGTTTCAATAATGCCTTTACGCCTGCT
TCTGTGTGTGGACCTGCTCGAACATCATTGTTTACAGGCTTAATGCCATCTAGTCACGGG
ATTATTAAAAACGGTGAAAAAGGTGGCACAGGGGAAATCAGCCAACAAGCACCGAACATC
TGTAATTTAGAAGGATACAACTCTTATGTCGTAGGAAAATGGCACGTTGGCACAAAATCT
GTTCCTGAAGATTATGGAATTAAAGGACACAATTTTGATGGCTACGGTTACCCAGGTAGC
CAAGTCTATAAAAATCTAGTGTTCAACCAACCGCCGACACACTCTAACCGTTATCGTGAA
TGGCTAGAAGAAAAAGGCTATGAAATCCCCGAAGTTAGCCGAGCTTACTTTGGCGATAAC
CCACATTTACGTGTACAAGAATTGTGCGGTTTACTTTCTGGTACAAAAGAAGAAACCATT
GAATACTTCATCATTGACGAAGCGAAAAAATATATCCGCGAGTCGCTGGCTGAAGGCAAA
CCGTTCTTCACTTGGATTAACTTCTGGGGGCCACATACCCCTTGTATCGTGCCTGAGCCT
TACTACTCAATGTACGATCCAAAAGATGTTGTGCTAGATGAAAGTTTCTTCAAACCGCTT
GAAGGCAAACCAGGGCATTTCCGCACCATCTCAAAAATGTGGGGAATGTGGGAAGCCAGC
GAAGAGAGTTGGAAAGAAGTGATCACGAAATTCTGGGGCTACATTACCTTAATCGATGAT
GCCATCGGTGAGCTGTTTACCTTCTTGGAAGAAAACGGCTTATACGAAAACACCTTCCTC
GTTGCCACAGCGGATCACGGTGATGCAATGGGTGCACATCGTATGATTGAAAAAGGTGAG
TTTATGTTTGAAACCACCTACAACGTCCCACTGATCATCAAAGACCCACAATCTAACCGT
ATCAATGAAGTTGATGACAATCTCGTCTATCTTCACGACCTCACCTCAACGGTCTATGAT
GTCGCAGGACAGGAAGTTCCGCCAGAGTTCCAAGGGGAAACCATTTTACCGATCACCAGA
GAAAACAAAGAGAACGACCGCAAAGGCTTGCTCTGCCAACTTGCAGGACACTTTGTTTAC
TTTGAACAGCGTATGTGGCGACGTAAAGATTACAAACTGGTCTTCAACGCCACGGATTTG
TGCGAACTTTATGATGTCCGCAAAGATCCTGAGGAAATGCACAATCTCTTCTATGATGAC
GCTTACAAAGCAATCAAAAAAGAGATGCTCGAAGAGATGCGTTTGGAAATGAAACGTCTG
AACGACCCGCTTGAGAATTGGGTGTATCGGATTATTGATGAAATTTAAGGCCATTAAGGG
GTTAACCTGATAGATATAATAAATAGTTTTACTCTGGTTAACCTCTTAGATATTTTACAG
TATTATTTTACAGCCAACTCCGCTCTCATCTGATCAATCACAGCTTTATAATCTGGTTGA
TCGAAAATCGCAGAGCCTGCAACGAACATATCTGCCCCTGCTTCTGCAATTTCAGCAATG
TTATTGACTTTCACACCGCCATCGACTTCCAAGCGAATGTTAAATCCACTGGCATCAATT
CGACGACGAGCTTCACGCAATTTGTTCAAAGTAGATGGCAAGAATGCTTGTCCGCCAAAA
CCTGGATTTACCGACATCAATAAGATCACATCGACTTTATCCATCACATAGTCCAAGTAG
CTTAATGGTGTTGCAGGATTAAATACTAAGCCTGATTTACAGCCGTGTTCACGGATAAGT
TGTAATGAACGGTCAATATGCTCTGTTGCTTCTGGGTGGAAAGTGATGATGTCTGCCCCT
GCTTTTGCAAAATCAGGGATTAAGCGATCAACAGGTTTTGCCATTAAATGTACATCAATC
AGGCAAGTAATGCCGTAATCCCGTAGGGCTTTACAAATTGCAGGTCCGAAGGTTAAATTC
GGCACATAGTGGTTGTCCATTACATCAAAATGAATTAAATCCGCCCCTGCTTTTAATACT
TCTGCCACATCATCGCCTAAACGAGCAAGATCCGCAGATAAAATAGACGGAGCGATTAGA
TAAGGTTGTTTTGCCATTGTCTGATCTCCTACTTACAAAATAGCAATAGCCTAGCATATT
TATCGCGAAGAAACTTAGATCCAGTTCGCAATTTCGTTATTTCCTTTCGTTTAAGTTGAA
AAAATTAACAAAGACCATAAAAAAATTATAGCTTTTTTATTTTGTTTCAGGCAAAATAAT
CCCGTATTTAATTTATGGTTTTAAGTCTGAGTTTTTGACTAGGAGAATATATGAAAAAAG
GGATTCACCCTGAAAATTATCGTGAAGTGTTATTTTACGACGGTAGTGTGCAACAAGGCT
GGATTATCCGCTCTTGTGCGGCAACCAATAAAACAATGGTATGGGAAGATGGCAAAGAGT
ATCCGCTTTATCCATTAGATACTTCTTCTGCTTCTCACCCTGTTTATACGGGTAAACGTC
GTGAAGCGAATACTGAAGGACGTGCAAGCAAATTTAATGAACGCTTTAGAGGCATTTCGA
GCTTAACGAAAAAATAAGGAATAAAAGGGAACAAAATGAAAATTTTAAATTCGCTTAAAT
CAGCGAAATCACGCCACCCAGATTGCCAAGTGGTTCGTCGTAAGGGTAAATTATATGTGA
TTTGTAAAACGAACCCTCGCTTTAAGGCAAGACAGCGTTAAGAAAAATCATTATAAAATC
AAATATATAGCGGTGAGAATGAAATCATTTTTACCGCTTTTTTATTGATTATTGTCAAAT
AACATTCATAAAATGTATTTTGTTTGCATTTTTTATGTTTTATAAATGTTACAATCATTA
ACATCAATAACCTATCCATTGAGTAAACTATTTTTGGCTAATTTTACAGAAACGACTTTA
CCTCGCCGTAGCTTTTTGCGTGGACATTTTTTGAAATCACTTCAGGACGAAAAAGTGGCT
CAGCAAGGGCATCAAGCCGTTCGAGCACCTTGGACTGATCTTGCAAATTTTTTTGATAAA
TGCACCGCTTGCGATAAGTGTATTGCCGTGTGTGAAACACAAATTTTAGTGAAAGGGGCT
GGCGGTTATCCCGAAGTCAATTTTATGAATGGACGGGGGGAATGTACTTTTTGTCAGGCG
TGTGTGACTGCGTGTGAAGCTGGTGTGTTTCGTTCAACAGATGAGCGAGCTTGGTTTCAT
TATGTTGAAATTCAGCAAAGTTGTATGGCGTTTAGCGGTGTGGAATGCCGTAGTTGTGAA
GATAGTTGTGAAAGCCGAGCCATTCGTTTTAAGCGACAAGTAGGGCGAGTGGCAATGCCT
GAATTAAATGTGGAAAGTTGTAATGGTTGTGGGGCTTGTATGGCAGTTTGTCCGACACAA
GCGGTCACTTTGTTGAGAAATGTTGCAAGCCCGTTAAGTGAATGAAATGAGAAATGTATC
TGATAAATTGAACTACGATGAAGCGGACAACTGGTATGTTTGTAGCCTTGTAGTTCAAGT
GAAACCTGAAAAGTTGGACTTGGTGAAGCAAGCCTTAACTGAGTTACCGAATACGGAAAT
CCACGGGGTGAAACTTGAAGAGAGTAAGCTCGTGGTTGTTTTGGAGTCCAGTTATCAACC
TGATTTGGTTGATCGTATGGAGATGATTAAAGATATTGAAGGGGTTATCGTGGTGTCGCT
GATTTATAGCCACCAAGATGAAACACTTTAATTTGGTATTACCTATTATTTTGTGGGGAA
TTTATGGAACTCAATCGTCGCGATTTTATGAAAGCAAATGCAGCGGCAGCAGCAGCTCTC
GCCGCAGGTATTACGTTACCTGTGAAAAATGTGTACGCTAACGACAATAGCATTAAATGG
GATAAAGCACCTTGCCGTTTCTGCGGTACGGGTTGTAGCGTACTTGTGGGTACGCAAAAT
GGGCGTATGGTCGCTTCTCAAGGTGACCCTGATGCGGAAGTAAACCGTGGTTTGAACTGT
ATTAAAGGTTACTTCCTGCCGAAAATTATCTACGGAAAAGACCGCTTAACCTCGCCAATG
TTGCGTATGAAAGACGGTAAATACGACAAAAATGGTGAATTTACCCCTGTTTCTTGGGAT
CAAGCATTCACCATTATGGCGGAAAAATTCAAGAAAGCGATTAAAGAGCAAGGGCCAAAT
GGCGTGGGTATGTTCACTTCAGGTCAATCAACGATCTTTGAAGGGGTAGCAAAATCTAAA
CTGTTTAAAGCAGGCTTGCGTTCAAATAATATCGATCCAAATGCACGTCACTGTATGGCT
TCAGCAGCGGTTGCGTTTATGCGTACCTTTGGTATGGACGAACCAATGGGTTGCTATGAT
GATATTGAAAAAGCCGATGCATTTGTGCTTTGGGGATCAAATATGGCGGAAATGCACCCG
ATCTTATGGTCGCGTATTTCTGACCGTCGTTTATCTAAACAAGATGCGAAAGTGGCAGTA
CTCTCTACTTTTGAACACCGTTCTTTTGAACTTGCAGATTTACCTATCGTATTTAAACCA
CAAGGTGATTTAGCGATTATGAACTATATCGCAAATTACTTAATTCAAAACAATGCGATT
GACCAAGACTTTATCCAAAAACACACCAAATTCAAACGTGGTGAAACCGACATCGGTTAC
GGTTTGCGTGATAACCACCCATTAGAACAAGCAGCGAAAAATGCAAAAACCGCAGGTAAA
ATGCACGATAGTAGCTTTGAAGAGTTCAAACAGCTTGTTTCTGAATATACCTTAGATAAA
GCTCACGAATTATCTGGCGTGCCAAAAGATCAGTTAGAAAGCCTTGCAAAAATGTATGCA
GATCCAAACCTAAATATTGTTTCGTTCTGGACAATGGGCTTTAACCAACACGTTCGTGGT
GTGTGGGCAAACCATCTCATCTATAACATTCACTTACTGACAGGCAAAATTTCTAAACCA
GGTTGTGGACCTTTCTCATTAACAGGTCAGCCATCAGCCTGTGGTACAGCACGTGAAGTA
GGAACCTTTATTCACCGCTTACCAGCGGATTTAGTGGTGACTAACCCTGAACACGTTAAA
ACCGCAGAAAAATTATGGAAGTTACCAAACGGCGTTATCCAAACTAAAGTCGGCTTGCAC
GCCGTGGCACAGGACCGTGCATTAAAAGACGGCAAACTCAATGCTTACTGGGTAATGTGT
AACAACAATATGCAATGTGGTCCGAATATTAACCAAGAGCGTATGCCAGGCTGGCGTGAC
GAACGCAACTTTATTGTGGTATCAGATCCATACCCAACAGTTTCTGCACTTTCTGCAGAC
TTAATTCTTCCAACAGCAATGTGGGTAGAAAAAGAAGGGGCTTATGGTAACGCAGAGCGT
CGTACTCAATTCTGGTTCCAACAAGTGAAAGCACCAGGCGAAGCGAAATCAGACTTATGG
CAATTAGTGGAGTTCTCTAAATACTTCACCACAGATGAAATGTGGCCAGCAGAAGTGTTA
GCGGCAAACCCTGAGTACAAAGGTAAAACACTATTTGACGTGTTATATCGCAACGGTCAA
GTTGATAAATTCCAAGTACCGGCAGATAAAGCAGGCTATATCAATGATGAAGCAGACCAC
TTCGGTTTCTACTTACAAAAAGGTTTATTTGAAGAGTACGCCGAATTTGGACGTGGTCAC
GGTCACGATTTAGCGAGCTTTGAAACTTACCACAAAGCACGTGGTTTACGTTGGCCAGTC
GTGGACGGTAAAGAGACCTTATGGCGTTACCGTGAAGGCTACGACCCATATGTTCAAGCT
GGGGAAGGCGTATCTTTCTACGGCAATAAAGATAAACGTGCAGTGATTTTAGCCGTACCG
TATGAACCACCTGCGGAAGCACCAGATGCGGAATATGATTTATGGTTATCAACAGGGCGT
GTACTTGAACACTGGCACTCAGGTTCAATGACCCGTCGTGTACCTGAATTACACCGTTCA
TTCCCGAATAACTTAGTGTGGATGCACCCAACGGACGCTCAAAAACGTGGTTTACGTCAC
GGCGACAAAGTGAAAGTAATTTCACGCCGTGGTGAGATGATCTCGCATTTAGATACTCGT
GGTCGTAACAAAGTGCCTGAAGGCTTAATTTACACCACCTTCTTCGATGCAGGTCAGTTA
GCCAATAAATTAACCTTAGATGCAACCGACCCAATCTCAAAAGAAACCGACTTCAAAAAA
TGTGCGGTTAAGGTTGTGAAGGCTTAGCCAAGAACACTTCCCCCACCTGTGGGGGAAGTG
GTTGAGCGAAGCGAAACCGATGGGGGCATAGTTGATATCCCCCATCCCCGCCTGAGGCGG
TACTTCCCCCATAAATGGGGGAAGAATATCAGATACCCCGTAAGCGGTTAGATTTGAGCA
ACAATTTGCAAATAAGGAACAGGCATTGAAACTCGATCCAAATCGTCGCCAATTTTTAAA
AAATGCGACACGCACGGCAGGCGGTGTTTGTGGTGTGGGGATCATCTTAGCCTTACAACA
AAACCAAAGCCTTGCTCGACAAGGCGTGGCACTGCGTCCACCAGGTGCATTAGCCGATGA
CAAAGATTTCACCGCCGCTTGTGTTCGCTGTGGACAATGTGTACAGGCTTGCCCTTACGA
TATGTTGCATTTGGCTTCATTGCTATCACCAATGGAAGCAGGAACACCTTACTTTATCGC
TCGTGATAAACCGTGCGAAATGTGTCCTGATATTCCTTGTGTTAAGGCTTGCCCAAGCGG
TGCGTTAGATCCAAATTTAACGAATATTGATGATGCTCGAATGGGTTTATCCGTTCTGCT
GGATCACGAAACCTGTTTGAACTGGCAAGGCTTACGTTGTGATGTGTGTTATCGGGTTTG
CCCGTTAATTGACAAGGCGATCACCCTTGAAATGCAACGCAACGATCGTACGGGTAAACA
CGCAATGTTTATCCCAACGGTACATTCCGATGCGTGTACAGGGTGTGGTAAGTGTGAAGA
AGCCTGTGTGTTAGATGAAGCCGCAATCAAAGTATTACCAATGTCGTTGGCAAAAGGAAT
GTTAGGTAAACATTACCGACTTGGTTGGGAAGAAAAACAGAAAGCAGGACATTCTCTGCT
TGATGAAACCAACCCAGAAGGCATTATTTCCCTACCAACACGAATGCCAGAGGGGGTGAA
GTAATGGCAAATTCCCCGAAAGATGCAGGGCTTGAAGCCCGACAAAAACTCGGTTGGTGG
CGTGCATATCGCTTTTTAATTTTACGCCGATTAAGCCAGCTCAGTGTAGTGTTAATGTTC
TTAAGCGGTCCGATGTGGAATGTGTGGATCTTAAAAGGCAATTACAGCTCAAGTATGCTG
TTTGATCTTATCCCCTTAACCGATCCACTAATTACCGCAGAAAGCCTTGCCACAGGCTAT
TTGCCTGAATGGAAAACCTTACTGGGGGCAGCGATTATCGTGGCAATATATGCCTTACTC
GCCAGCAAGGTATTCTGTGGCTGGATTTGCCCTGTCAATGTTGTCACGGATTGTGCAGCT
TGGCTACGACGAAAACTGGGGATCCGCCAATCTGCTAAATTACCCCGTTCATTACGTTAC
GGTATTTTAGCGATGATTTTAGTCGGGTCAGCAATTTCTGGCACATTATTATGGGAATGG
ATCAACCCCGTTGCAGCACTTGGTCGAGTGTTCGTCTTTGGTCTTGGTGCAACGCTTTGG
TTAGTGTTAGCGGTTTTCTTATTTGATTTATTGATTGTGGAACACGGTTGGTGCGGACAT
CTCTGTCCAATCGGAGCGACCTACGGCTTAATCGGTGCAAAAAGCATTGTACGAGTAGGG
GTTGTTGATCGTGCGAAGTGTGATCGCTGTATGGATTGCTTCCACGTTTGCCCTGAACCA
CAGGTACTACGTTTACCCTTAAACGGTAAGCCCGAAGATAGCCAAATAGTGTTATCTAAA
GATTGTATTAGTTGCGGACGTTGCGTTGATGTCTGTGCAGAAAATGTATTTAGTTTTACA
ACACGTTTTGAACGTGAACGGAGTGAAAAATGAAAAAATATCTCGCCCTATTATTAATCG
CAGTAACAGGTGTGGCTTTTGCGAATGTGGAAAAAGTCCCGTCAAGTCCAGATAAAGGTG
TTGAAGCGATTGAGCCTGCTTTCCACAATATGCCAAAAGATGAAGGAAAGTTACCGCTTA
GCTATGTGAACCAACCCCCAATGATCCCACATAGCATTAAAGGCTACCAAGTGACCAAAA
ACACCAACCAATGTTTAAACTGTCACGGCGTAGAGAACTACCGTACCACAGGCGCACCAC
GCATTAGCCCAACACACTTTATGGATCGTAACGGCAATGTGACTGGTGACACATCACCAC
GTCGTTATTTCTGCTTACAATGCCACGTTCCACAAGCAAATGTTGATCCAATTATCGAAA
ACCAATTTGAACCGACCAAAGCATTTGGGGGTAAATAATGTTTAAGCTCATCAAGAAATT
TTGGACGTGGTTTAAAACCCCAAGCAAAATCGGCATCGGTTTTCTCATTGTCGTTTCTGC
GATCGGCGGTATTTTATTCTGGGGTGGATTTAACACAGCATTAGAGCACACTAATACAGA
AGAGTTTTGTTCAAGCTGTCATATGAATGATGTTGTTCCTGAGTATCGAGCATCTGCTCA
CTACTCAAACCGCAGTGGTGTTAAAGCGGACTGTGCAGATTGCCACTTACCGCACGAATT
TATTCCGAAATGGACACGCAAAATTGTCGCATCTCGTGAAGTTTTTGCTCATCTAACAGG
CAAAGTGGACACCAAAGAGAAATTTGAAGCACACCGCTTAGAAATGGCTCAACGTGAATG
GGCGAGAATGAAAGCCAACAATTCACAAGAGTGCCGTAACTGCCATAACTTCAGCGATAT
GGACTTCACTCAGCAAAAAAATGTGGCGGCAAAAATGCACGCAATGGCTGAACAAGAAGG
TAAAACCTGTATTGACTGCCATAAAGGGATTGCTCACCAGTTGCCAAATATGCACGGGGT
GAAATCGGGTTTCTCTTCAGAGAAATAAGGAATACAAGCGGTGAGATTTGCAAAATTTTT
TGCGAATCTCACCGCTTGATCATTTCTATTTATTGCCTCTCCATTGGAACCTCTCTTAAA
TTTCAGTAGAATAAGTCATCTATTCTTTTATCTATTCTATTTATGGCACCAAAACGTAAA
CGCCCAACGCTTCAACATATTGCCGATCATTTAGGGATTACTAAAATGACGATCAGTCGT
TATTTGCGTAATCCAGAAGCAGTCGCACATGAAACAGGGCTGCGAATTGCAGAAGCGATT
ACAGAATTTGGCTATATTCCCAATCGAGCACCTGATATTTTATCGAATGCAAAAAGCCGA
GCCATAGGAGTGTTGGTGCCTTCTTTAACCAACCAAGTCTTTGCTGATGTGATTAAAGGT
ATTGAATTAGTCACGGATAAGGCAGGTTATCAAACGATGTTAGCTCACTATGGTTATAGC
CAAGAGAAAGAAGAACAGCGAATTGAGTCGTTACTCTCCTATAATGTAGATGGCATTATT
CTGTCGGAAAATCACCATTCTAAACGTACTTTGAAGATGTTAGAGGTGGCGAATATTCCA
GTGATTGAGATCATGGATAGCAGTGAAATTGGCATTCAACAAGCGGTCGGATTTGACAAT
ATTTCTGCAGCACAATCTATGGTTGAAACTATGATTAGTCGTGGACATAAAAATATTGTT
TATTTTACTGCTCGTATGGATAAACGGACAAAATTGAAAATGCAAGGCTATGAACAAGCC
ATGCGAAAATATCATTTAGAACCGCATAGTTTGATTACCGATGAACCTTCTTCTTTTACG
CTAGGGGCAAAGCAACTTCAACAAGCATTAGCACAATATCCTGATATTGATGGCATTTTT
TGTACCAATGATGATTTAGCGATTGGGGCATTGTTTGAATGTCAACGTCTAGGCATTAAG
GTGCCCAAAGAGATGGCGATTGCTGGCTTTCATGGACATGATGTGGGGCAATCGCTTACC
CCACAATTAGCAACGGTTATTACCCCTCGTTTAGAGATTGGTAAAGTTGCAGCCCAAGAA
CTATTGAATCGCCTAAATGGCATACCACAGCAGAGTAGTATCATCAACTTAGGCTACCAA
ATTCATTTGGGAGAGAGTATTTAAAGCAGTGGTTTGATGGCTTCAATACAACGTTCTACC
ACGGTTTCAAAAGGTGCATCAATATCAATAAAAATCACGTCCTTTTCATCTGCCTGTGGC
TCTTCTAAGGTTGCAAATTGACTTTTCAGCATATCTGTTTTCATATAATGCCCTTTGCGT
TGCTTCATGCGTTCTAACACCAATTCAAAAGAGCCTTTCAGAAAGATAAATTTAACATCA
TTGTTGCCTTGTCGAATACGATCTCGATAGGTTTTTTTCAACGCTGAGCAGACGATAATA
CCTTTTTCACTTTTCTGTTCTAAGCTAAATGCCGCATCATTAATCCGTTCTAGCCAAGGT
TCTCTGTCTTGATCATTGAGTGGAATGCCACTCCCCATTTTAATAATATTTGCTCTTGGA
TGAAGATCATCGCCATCAATCAATTTCATACCTAAACGGCGTGTGACTTCTGTCCCGATA
GAGGTTTTCCCTGTACTTGATACGCCCATTAAAATAAATGCTTTCCCTTCTGACATAACG
GTTCTCCTACAACAAAATGTTACCGATAACTGATATTTTTCTATAATGTATCATGCTAAT
AGATTAAATTATGAAGTTTTTATTTAAAATTTGAACAAGATCACAGATTTAAAATAAATT
TAAGAATGATGTTTACATTTTAGATACAAAATAATATGTTACCAGTAACAATTCATGCCT
TAGGGGGTTATATGTTAATTTTTACGATGATTGTAGCGATTATTTTGCTACTTGTGATGA
TTATGAAATTTAAAGTGCACGCATTTGTGGCTTTAATTATTGTGAGTTTATTAACCGCAT
TAGCGACAGGGATCTCTGTCGATAAAATTTTACCAACCTTGTTAGGAGGCTTTGGCAGTA
CATTAGCATCTGTCGCCTTATTGGTCGGTTTAGGTGCGATGATCGGTCGATTACTTGAAA
TTACGGGCGGAGCAAAAGTCCTTGCCGATACCCTAATCAATAAATTTGGGGAAAAACGAG
CTCCATTCGCTCTTGGTGTAGCCTCTTTACTTTTTGGCTTCCCTATCTTTTTTGATGCCG
GACTTGTGGTGATGCTACCGATTATTTTTAGCGTAGCAAAACAGTTTGGCGGATCTGTAT
TACGTTATGCATTACCGTCAGCGGGTGCTTTTGCCGTGATGCACGCTTTCCTACCTCCAC
ATCCAGGCCCTGTAGCTTCTGGTGATTTACTGGGTGCGAATATGGGATTGCTGGTGATTG
TCGGATTAATCTGTGCGATTCCAACTTGGTATATTGGTACTTACTTATTCAGTATGTTTG
TGAGTAAACGTATCCATGTGGATTTACCAAAAGCCTTTTTAAATTCATTAGCTGTAAATG
AGACGGCAGTACAAAATCCGCCAAGTTTCAAACGTGTTCTGATTATTCTGTTATTACCGA
TCTTCTTGATTTTATTTGATACAGGATTGAATACATTAACCGTCGCTAAAGTGGTTGATG
GTTCAGACCTTTGGGTTCAAAGTTTACGTTTGATTGGTAAAACCCCTGTTGCCTTATTGA
TTACCTTGGTGGTTGCGATTCTGCTGTTAAAAGGCAATCGTAGCTATGAGCAAATTGAAA
AAATTTGTAACAATGCTTTAGGACCAATTTGCTCTATTATTCTAGTAACAGGGGCTGGTG
GTATGTTTGGTGGCGTGCTCCGTGCAAGTGGTATTGGTGATGAACTTTCTGCCTTAATGT
CAGATACAGGTATGCCAATTATCGTAGCGGCATTTATTATCGCAACAACTTTCCGTGTCG
CACAAGGTTCTGCAACAGTCGCATTAACCACAACAGCAGCATTAATTGCACCAATGGTTG
CTGCAGATACCAGCCTAAGCCAATTTGATCTCTGCTTTATTGTGATTTCTATTGCTTCTG
GTGCGACAGTGCTTTCTCACGTAAACGATTCGGGTTTCTGGCTCGTAAGTCGCTTCTTAG
AAATGGATGAAAAAACAACCTTGAAAACTTGGACAGCCCTTGAAACCTCTATTGGTGTTG
TAGGTTTTATTATTGCTTATATTGGTAGTATTTTACTTTAGTTATTGATGTGACAAGCGG
TGAGATTTGCAAAATTTTTTGCAAATCTCACCGCTTGTTTATTCCCCACGATAACGTTTA
GTAAATTTTTGTTGATGTCTATCAATCACATCTTCAATCGCAATATCGTATTTATCCGCT
AAGATAAATAAGTTATCAAACACATCGCCCAATTCTTCAATTAAGTTTTCTTTTTTCTGT
AAGGCATCTTGCTCAATTTCATCAGGACGCTCTCGACCAATCTCAATAGCACGCACGGCA
CAGGCAACCTCACCAATTTCCTCAGTCAGATAAGCAAGGCGACGAAAAACATCTCGCTCG
TACCAATTCTGCTGTTGATAAAATTCTCTCACCCATTTTTGATATTCTTGAAAGTGCATT
TTGTTCTCTCTCATTATTTGTTACCATCTGCCACTACTTTAACAAAATAGGAAGAAAAAG
AAATGAAAATAACCGTCTATTGCGGAGCAAGTGTCGGGAATAATTTGGCTCACCAACAAG
CGACGATTAAATTGGGTAAATGGATTGCAGAGCATCAACATACGTTAGTCTATGGTGGTG
GTAACGCGGGGTTGATGGGCTTATTGGCAAATACTGTGTTGGAAAATGGCGGTGAAGTGA
TTGGTATTATGCCAACCTTTTTACAGGAAAGAGAGTTGGCGCATAAAGGCTTGACGCAGA
TGATAACCGTCAATTCTATGCCTGAACGTAAGAGCAAAATGATAGAGTTAGGTGACGCTT
ATATTGCGTTAGCGGGCGGACCAGGTACATTAGAAGAGATCGCTGAAGTGATTTCGTGGG
CGAGAATTGGTCAAAACCCCAATCCGTGTATTTTGTTTAATAGTGATGGCTATTATGATG
ATTTAAAAGCCTTTTTTGACAATATGGTAAAACAAGGCTTTCTCACTCAAACGGATAGAG
ACAAAACACTGTTTTCAGATAATTTGGTAGAAATTGAAAGTTTTATTCAAAGTTATACTC
CACCAAAAGTGAGAGTATATTAATTGTCTGGGAGATATTTAACAGTTTTCTTTATAGGCA
GGCTAATGTTTCTCGAGAGGGAAAAATGGCATAGTAGACAAACTGGCCACTAAAAATGGC
TTAAAGCCTTATATTACAGACTTTAAGCCACTTTTTTGAATTATGAACCAAAAAAAATGT
CATTTTTGCCACAGTAGCGACATTCGCAAACATGGCATAAGAAATAATATTCAACGCTAT
AAATGTAATGCTTGTAATAAAACATTTACCCTTAAAAAGAAATTAAATCCACCACTATCA
CGTTATTTAAATATTATTGCGGATACCACCTTCTTNNNNNNNNNNNNNNNNNNNNNNNNN
NNNNNNNNNNNNNNNNNNNNNNNNNNNNNNCACTTCGTATGAAAGGCTATAACATTCAAT
CAATTACCTGCGACGGCAGACAGGGTATATTGAAAGATTTATTGAATACACCGACGCAAA
TGTGCCATTTTCATATGGTAGCGATTGTGATGAGAGCATTACGAAAAAAGCATCAATCTA
TAGCTGGAAAAGAATTAAAAACAATAGCATTAACGCTTAAACAGAGTGCTAAAAAAGACG
TCTATTTACGATTACATCATTGGCATTTAAAATATAAAGCATTTTTAGAAGAACGGTCAG
ATAAACCGAATGAAAAGGGCTATTATCCTCTTATAAACATCGGAATGTAAGAAGTGCTTA
TCATAGTTTTAAACGTTATATGGATTATCTATTTACCTATGAAAAGCATGACGATTTAAA
TATCGAAAAAACGACAAATAGGCTTGAAAACTTATTTGGGCAACCAAAGGAAAAATTATC
GCATCATGCAGGATTAACGAAGCAACATAAGATTATGTTTATAAAGGATTTTTTAAATAA
AAAGAGTTGGTAATAATTAGGGAAAATAATTAAAACCAACACTTTTGTCTACTATGCCGA
TAATTCATTTTTTGAGCTTTTTGTGAGTGTTTTTGCAATTATTTTTAATTCTTTACCCGC
TTGCGATTGATGTTTTTTTCTTAATTTCCGCATCACAATTGCCACCATATGAAACTGACA
CATCTGTACTGGCGTATTAAATAAATCTTTCATCAAACCTCGTCTACCATCGCAAGTAAT
CGATTGAATTATATAGCCTTTTTCTCTTAACCTATTCAGGGCAAGTTTGTAGTAAATATC
TTTTTCGGTTCGCACAAAATAATGGGCAATGACATTATTTGAAAGCGTATCCATTAACAC
TAATACGCCAAAATAACGACAGAAAAACGTTGTATCCATAATGATGTTTAGGTATCGATT
TAAAGGCGGTTTTAAAGATGTTTTAGGGACTTTATCAATATATCTTTGAATCGTTCTGAC
TGAACAATAATATTTAACGGCAAGTTGTTGATAGGTTTGTTTTCCGGATGTGTAATCAGT
CCAAATTTTTATTGGATCTAATTTATTCTTAAGGGAAAATGTTTTATGACCCTTATGACA
AAATATCGTTGAATATTATTTGATGTACCATGTTTCTTTATTTTCAGACTTTGGCAAAAT
GGGCAGTTTTTTGTTCATGTTTCAAAAAGAGGGCTTAAGGCCTTGTACTATAAGGCGTTA
AGCCTCTTTTTAGCAACAAATTTGTCTATTACACCGATTTATTACTGCCCATAATACGCA
TTCTTACCGTGTTTGCGTAAGTAATGCTTATCTAACAGTTCTTGTTGCATTGAACCGATA
TTCGGACGGATTTGGTGGCTGACAAAATTCATATATGCCACTTCTTCTAATACTACTGAG
TTATGCACTGCATCAAATGCGTCTTTGCCCCAAGTGAAAGGGCCGTGAGAATGAACTAGC
ACACCAGGTACCATTGATGGCTCAATCGCACGTTTACGGAAGGTTTCCACAATCACTTTA
CCTGTTTCCAACTCATATTCGCCCGCGATTTCTTCTGGGGTCATACGGCGTGTGCAAGGT
ACTGAGCCGTAGAAATAGTCACCTTGTGTTGTGCCAAGTGCCAAAATATCTTCCCCTGCT
TGCGCCCAAGCGGTTGCGTGACGAGAGTGTGTGTGAACCACGCCGCCAATTTCAGGGAAT
TGACGATAAAGCTCTAAGTGTGTTGGGGTGTCTGAAGATGGTTTTTTCGTTCCCCAAACA
CGATTGCCTTGTAAATCGACAATCACAATATCATCGGCTGTCATTACATCGTAATCCACG
CCAGATGGTTTAATGGCAACTAAACCAGACTCGCGGTCGATTTCACTCACGTTACCCCAG
GTGAATGTGACTAATTTATATTTTGGTAATTCTAAATTTGCTTTTAAAACACGTTCACGC
AATTCTTTTAACATTCGAAGCCCCCTTCTTTCATTTTTTGTTCAATCCAACGGCGAGCAT
TGATGATCTCAGCAATCGGCTCTTCCGCTTTTTCTGTCCACATTTCAATTAAAAATGCCC
CACGATAGTTCAATTCTGCAAGGGTTTTGAAGCAACTTACAAAATCCACACAACCATCAC
CAAACGGCACATCACGGAATTGACCTTTGCAGGTTTCAGTGACTTTGTAGGTATCTTTTA
AGTGAATAGCTGAAATTTTGTCGATACCTAATTTAAGCTCTTCAGCAACATTGTCGTTCC
ACGCAGAAAGATTGCCTAAATCTGGGTAAACGGTAAACCACGGTGATTTGATGATCTCGT
CCCATTTTTTCCAACGGGAAATCGAACTCATAAATTTAGTATCCATAATTTCAACCGCAA
TGGTCACTTGGTTACTTGCCGCTAACTCAACCGCCCATTCTAAGCCTTCTTGGAAACGTT
GGATTGTACCTTCGTCTTGTTCTTCGTAATAGACATCATAGCCCGCAAGTTGAATGGTGC
GAATACCGAGATCTACCGCTAATTGAATTGCCTTTTCCATAATTTCATAGGCTTTTTGGC
GAGTAGCTTCATCACGGCTACCAAACGGGAAACGGCGATGTCCGGATAGGCACATTGATG
GAATGGTTACACCTGTGTTTACAATCGCTTTGACAAGTTTTAAACGCTCTTTTTTACTCC
AATCAAGGCGAGCAAGGCGTTCATCAGTTTCATCAATGGAAATTTCCACAAAGTCAAAAC
CACAGGTTTTGGCGATAGACAGTCTGTCTTGCCAGCTGATGTTTTTTGGCAAGGCTTTTT
CATAGATACCTAGTTTATGTTTTCTCACGGGTTGCTCCTGTTTTTAAATCTCCCCTATCC
CCCCTTTTTCAAAGGGGGGAATATTCGGAGAGAGCATTATTATGTATTTGAATATTGATA
AATTTGTTCTATTACATTATCCAGATTGCTTATAATTTCCTTGATATTCCCCCCCCTTTG
AAAAAGGGGGGGGAGGGGGGATTTCTAAGCCAAAATCACTTCCAGCCCTTTTTTTTTAGT
CGTATGAAATTGCTATTATGCACGATGTTAAATTCGTACTTATCGGAATTTCGACACTCA
GCATTGCGCTGAGAGCAATTTTTCTCCATATATTTATTGATAAAATAAGAGGTACTCTTA
TGGAAATGCTCACAGATATCCTGCTCTTTTTAAAAGATCAGGTGTTAAATAAAGCACCAT
TCTTACTTGGTATCGTAGCCTGCTTGGGTTACATTCTTCTGAAAAAAGACACCACCACCG
TGATTAAAGGGACAATCAAAACCATCGTTGGTTTTATGATTGTACAAGCAGGTTCGGGTT
TCCTTGTAACCAACTTCAAACCTGTTATCGAAGGTTTATCTAAATTCCATAATTTAACAG
GTGCGGTAATCGACCCTTACACCAGTATGCAAGCGACCATTCAAACAATGGCGGATAACT
ATGCTTGGGTTGGTTATGCGGTTATCGGTGCATTATTATTAAATATCTTATTAGTGGTAT
TTAGAAAATTCACAGGTATTCGTACCATTATGCTTACAGGTCATATTATGTTCCAACAAG
CAGGTCTTGTTGCGGTGTTCTATATGATCATCGGTGCTTCTATGTGGGAAACCATTATCT
ATACTTCTGTGTTAATGGCACTCTACTGGGGTATCTCTTCTAACATTATATATAAACCAA
CACAAGCGGTTACTGGCGGTGCAGGTTTCTCTATCGGTCACCAACAACAAATCGCGTCTT
GGATTGCAGTAAAACTTGCACCGAAACTCGGTAACAAAGATGACTCAGTCGATCATATGA
ACCTACCAAAATGGTTACATATCTTCCACGACAGTATCTCTGCAACCGCGTTAGTAATGA
CAATCTTCTTCGGTATCATCTTACTTTCATTCGGTTTAGATAACTTGCAACAAATGGCAG
GTAAAACCCATTGGTTTATGTACATTCTTGAAATGGGCTTGAAATTTGCAGTAGCAATTC
AAATCATCGTAACCGGTGTGCGTATGTTCGTTGCAGAACTTTCAGAAGCATTCAAAGGTA
TCTCTGAACGTTTAATCCCGAACTCAGTACTTGCAATCGACTGTGCGGCAATCTATGCTT
TCTCACCAAATGCGATGGTATTCGGCTTTATGTGGGGTGCAATCGGTCAGTTCGTGGCAG
TAGGTATCCTATTAGGCTTTGGCTCACCAATTCTCATCATTCCAGGCTTTATCCCGATGT
TCTTCTCTAACGCAACTATCGGTGTATTTGCGAACCAATTCGGTGGCTGGAAAGCAGTAA
TGAAAATCTGTTTCGTGATGGGTATGATCGAAGTATTAGGTTCTGCGTGGGTAATCCAAA
TGTTAGCAAGCCAAGGTACAACCTTCAACGGTTGGATGGGTATGGCTGACTGGGCATTAT
TCTTCCCACCAATCCTACAAGGTATCATTAGCGTACCAGGCTTCTTCTTCATCATTGTTG
CTCTAGCTATGGTTTATATGTTCTTTGCTTCTCGCAACTTACGCGCTGAAGAAGCAGAAG
CTGCAGCAAAAGGCTTAACCCTTGAACAATTAGACGGTTACGGCTTAGATGAAGTTCAAA
CCCAACAAGAAACAAAAGTAGAAAAAAAAGCAGAAGTATCACCTGCTCAAAGTGGTGCAA
AACCAGTTCGTATCTTAGCGGTATGTGGCTCAGGTCAAGGCTCATCAATGATGATGAAAA
TGAAGATCAAAGGCTACTTAGATAAACGTGGTATCCCAAATATTATGGACTCTTGTGCCG
TAACGGACTACAAAGGAAAATTAAATGAAATCGACATTATCGTTTCATCTCAACACTTAG
CAGCAGAAATTGAAGTGCCAGAAGGCAAAGCATTCTTAGGCGTGAAAAATATGTTAAACC
CTAACTCATTCGGTGATGAACTCGTTGAGTTAATCAATAAACATAACGCTAAGTAACCTA
GTCAATCCCCCCTTTTCAAAGGGGGGAATTTATCCAAGAGGTGTACAATGAATTTAAAAC
AATCTTTAATTGAAAATAACTCAATCAAGCTTCATCAATCCGCAAGCAACTGGGAAGAAG
CTATCAAAATCGGCACAGACTTACTTGTTACCGCTGGCACAATCGAACCACGTTATTACG
ACAATATTGTAAGCAAAATCAAAGAGATGGGACCTTACATCATTCTCGTACCAGGTTTAG
CAATGCCACACGCTCGCCCAGAAGAAGGGGTAATCAAAACATCATTTGCACTTGTTACCC
TTGACACACCAATCTATTTTGAAGGTGAAGACGAGCCTGTTGATGTACTTTTAACCCTTG
CAGGTAGCGACTCAGATCAACATATGCAAGGCTTAATGGAAATCACCCAAGTGCTTGATG
ATCCAGATAGCGACACAGGCGTTGATTTAGATAAAATCCGCCGCTGTAAAACCGCAGAAG
ATGTGTATGCTGTGATTGATGCAGCATTAAACGGCTAATTCATACAAGCGGTTGGGAAAA
CGTTGTTTTTGGTAAATATTCAGCACACAAGAGAAATGTAGGGACGCCACGCTTGGCGTC
CATTTCCCAAATATAGTAAAGATGATATTTAAAGGACGCCAAGCGTGGCGTCCCTACAAT
GTTGTTTTAATATTTATATAGTTTCGCTATTTCTTTCTCAAATCTAACCGCTTGCAACCC
TAATTTTTAATCTTTAAAAGGAAAATAATATGTCAAAACCACTTCTCCAAATTGCCCTTG
ATTCTTTAAGTTTAGAAAAAGCTGTTGCTGATGCCAAACAAGCAGAAGATGTTGTCGATA
TTATCGAATGTGGCACAATCCTAGCTTGTGCAGAAGGTATGAAAGCCATTTCAACACTCA
GAGCATTACACCCAAACCACATCATCGTATGTGACCTAAAAACCACCGATGGCGGTGCAA
TCCTTGCCAAAATGGCATTTGAAGCAGGAGCAGACTGGCTTACCGTTTCAGCAGCAGCTC
ACCCAGCAACCAAAGCAGCTTGTAAAAAAGTGGCAGATGAATTTAATGCCGCTCACCCTG
AATTAAAAGTGAAAAAAGAAATTCAAATCGAAATCTACGGCAACTGGACAGTTGAAAAAG
ACGCACAAGAGTGGGTAGATTTAGGCGTAAAACAAGCGATTTACCACCGCTCACGCGATG
CTGAATTAGCAGGAAAAGGCTGGACAGCAGAAGATATTGAATTAATGAAACAACTTTCTG
CAAAAGGTTTAGAACTATCCATTACAGGCGGTATCGTTCCTGAAGAAATTCATCTTTTCA
AAGAAGTTAAAAATGCCAAAGCCTTCATCGCAGGTCGTGCCTTAGTCGGTGAAAAAGGTA
AAGCAACCGCTGAAGCAATTCGTGCGGAAATTGATAAATATTGGGCATAATACCGTTATT
ATCTTTAATGGCAATATAGTCAAATATATTGCCTTTTTTACATCCATCATTTATCCTAAC
CGCCCAATTCTTAAAAATAAAATAGGTTATCTAAAGTCTACAATAGCCCTTCCTTTTAAT
AACCCTCTGCTACCTACTGATTTGAAAGATATTATCGGAATAAATAAGAACTTTAAATCA
GAAACAACTTTAATTAGATTAGTATTTTTTTCTAAAAATATGCTTTAATATGTAATGTTA
TTATTGGTACATAAATTAAATACAAATATCCTATAGGAGAATGTATAAAAACCATTTTAC
TGTTAAACGGCCCCAACCTAAATATGCTCGGAAAGCGTGAACCTCATATCTACGGTTCAC
AAACGTTATCTGATATTGAGCAACATTTAAAACAACAAGCAGAAGCCCAAGGCTTTGCGT
TTGACTATTTTCAAGCAAATGGTGAAGAACCTTTGATTAATCGCATTCATCAAAGCTTCC
AAAAAGTTGATTTTATTATTATCAACCCAGGCGTATTTACTCACACCAGCATCGCCTTGC
GTGATGCCTTATTATCTGTCGCTATTCCTTTTGTTGAAGTTCATCTATCCAATGTACACG
CCCGTGAACCTTTCCGCCACCACTCTTATTTGAGCGATGTGGCAAAAGGGGTGATCTGTG
GCTTAGGGGCAAAAGGTTACGACTATGCGTTAGATTATGCGATAAGCTATCTAACCCCCT
CTTCATAGCTAATTATTAGGAATAATCCACATATTGAAGTTTACAAGTGGAAAAATAAAC
CTCATTATTCACAAAATTTAATCTAACCAAAGGAGGAAAATGAATGAAATGGTTTATTCA
CGCACTAAAAAACAGCTTTAATTTTAAGGGCAGAGCAAGACGAGCAGAGTATGGCTGGTT
TATCTTAATCATCATTCTTATTGATCTCTGTTTTTCATTATTTAGCTCAGCTGCAACTGT
ATTACGAATGTTTAGTTTGGCGGAACTGCTCAATGGATTAAATCTATTGTTTGGATTGAT
TTTGATTATTCCATCAATCAGCCTTGTTACTCGCCGTTTACATGATCTAGGTTGTTCAGG
TTGGTGGCAACTTTGTCAGCTAGCCATGTCAATTGTTCTAGTCATTGCAGGATATAATAT
TGAAGATGTCATAAACAATCATTTTTCAACGCTGAAAGCAGTTGTTATTATTGTAGTATT
AATTATCACTGTTATTTTCTATCTGTTACTCTTCTTCATTGACGGAGATCGTTTTGAAAA
TAAATACGGTGCGGATCCTAAAGCTGTTGTAGATTCGTAAGCGGTACTGTCAGAAGAAAA
ATTTAACCACCCATAGCAATGATGACCACATGAAAGTGATACGTTTGGATTGATGTATTG
AATAGCCCTCTACATCTATCATTTGCAATAGATTTAATTAAAAGATTGTATATTCTGAGT
TCCTTTTTTATATACATATTTATCCCTTCCAATAACGAGATTCATCCATTTCAAAATTCC
CTCTAATCCCCCAAAACGTTGTATTGATGCAAGTGATTGAAAATGGAATACCTTTTTCTT
GAGATACAGAAACTAATGACTGCCCCTTAAAACGTACCTGATAATAGCCATTAGCTACCT
GAATCAACTCTGCATTTTCGAATTCGAACCCTTCCTTTTTATCTACTTCGATACTTAAAC
TGCCATTAGCTTCAATATCAGCCAAAATAAAAAGATCTTCTCCAAAGAACTTAAATGATT
GGGTCGAAAAACGCATTGGTTTATCAGGATCTCGAGCAACCATACCTGCAAGTCTATCTT
TATCTACAAATGCAAGCCCTAGTCCACTCTCTCGCCAACCTCGATGTCGCCCTTTCCCTC
CCATATAATAAATACGGTTATCTCCTGCCGTCATGGACGATGCAAATATTGTTGCACTAT
AAAACTCCCCATCAAGGTATTTCTCTCTGCCTGCTCCAGCAGGAATCAATATATTATGTT
CAGGTACAGCTTTGTTCCATTCCGTCAAATTTGTAGACCAGTACAGTTCTAAATTCAAAG
TATCAAAATCCATCACTGAATTGTCACCTTGTTTATAAATAGATGCCAGTCCCAAATAGA
TATCATTATATTCAAATACTGTCATAGAGTAAGTTTGTTCATCATACCCCTGACCTCGAA
TTACTTCTTCCATTGGTGAGCAGTGAATAAAATCATCACTGCGTGAGATAGCCAGAACCC
GAAAGTTACTTGCCCATAAACGAGTAGTCAGCACATATTGATTAGTACGACTATCTTTAA
AAACAGAGTTGTGGCAATCAGCTCCCAAAATTGGGCTATTTTCTTTCCACTCAACTAACG
GCGAGAAATGTATACCATCTGCTGAAAAAGCAACCGCCATTTTCTTATTATCTTCTTTAC
GAGTAATTAATTTAAAACGTTTATTTGGATCAACTTCCGTTGGTTCATATAAAATACCTG
TTCCTGCCACATCTCGCATAATAATATTGTTCTCTTTACTCCCTTCAAAATCCACAATGC
CCAACTTAGGTTTTTTCCCACAGGATACCATCATTAGAACGAGCATAAGCTAGACCTACT
TGACGATCTTTAGTGCTATATTGAGCAGAACGTACTTTAAACCCTGCTGAATTCGCAATA
GATGGTGTGATAGCTAGAGCTGCAGCTCCACCTAACCCTAATAGAAGAGAACGACGAGTT
AGATTTAACATATAACCTCCTGATAAATGAAAGAAGCTATACCATAATAAATTATAGATA
ATCCTATCAATATCAATAAGTTATAAATGTGAACTAGATCACAAGAATTTACATGAGTAG
ATATCTACACTAAAAATGGCTTTCTCCTTTCGTCTAATCTCAACTCTAGTAAAATTTTAT
CTCAATCTCACCGCTTTTATGGGGTACAATACACTATTCTCATTATACTCAACTTATTTA
GAATGAAAGAAACCATTACTGCACAAGCCACTCCAATTGGACGTGGTGGAATTGGAATTT
TGCGAGTATCTGGGCCTCTCGCCACAGAGGTTGCACAAGCGGTCTTAGGTAAATGCCCTA
AGCCTCGTATTGCTGATTATCTTCCTTTTAAAGATGAAGATGGGACAGTGTTAGATCAGG
GGATTGCCCTCTTTTTCAAAGCCCCTCATTCGTTTACTGGGGAAGATGTCCTTGAGCTAC
AAGGACACGGCGGACAAGTGATTTTAGACCTCTTACTCAACCGCATTTTAAAAGTAAAAG
GGGTTCGTATTGCTCGGGCAGGAGAATTCTCCGAACAAGCCTTTTTAAACAATAAACTCG
ATCTTGCACAGGCAGAAGCCATTGCAGATTTAATTGATGCAACCTCTGAACAAGCGGCTC
GTTCCGCTCTAAAATTACTACAAGGTGAATTTTCCAATAAAATCAATGAATTGGTTGATT
CTGTTATCTATTTGAGAACCTATGTAGAAGCGGCGATTGATTTCCCTGATGAAGAGATCG
ATTTTTTAGCTGATGGTAAAATTGAAGCAAAACTGAATGAGATCATCGCTCAACTTGCTA
ATGTTCGTCAGGAGGCTAAGCAAGGTACAATTTTGCGAGAAGGTATGAAAGTTGTAATTG
CAGGTAAACCTAATGCGGGCAAATCTAGCTTACTCAATGCGTTAGCTGGTCGTGAAGCGG
CAATTGTTACCGATATTGCTGGGACAACCCGTGATGTGTTGCGTGAACATATTCATATTG
ATGGAATGCCGTTGCATATTATTGATACCGCAGGGTTGCGTGAAGCCAGTGATGAAGTAG
AAAAGATCGGGATTAAACGTGCGTGGGACGAGATTGAACAGGCTGATCACGTTTTATTAA
TGATTGATAGCAATGAATCTCAAGCGGATAGTTTCCAACAAGAATGGGCGACATTTTTAG
CGAAGTTGCCGAAAAACATTCCCGTGACTGTTATTCGTAATAAAGTGGATTTAACAGGAG
AAGCAGAAAGTTTGGTTCAAGCAGATAATTTCACTGTGATTCGCCTGTCAGCACAAACTA
AAGTCGGTGTGGATTTATTACGAGAACATCTAAAAAAATCAATGGGTTATCAAAGTTCTA
CTGAGGGTGGCTTTATTGCTCGCCGCCGTCATTTAGTTGCACTTGAAACAGCGGCAGAAC
ATTTAGAACGTGGACACATTCAATTAACCCAGTTCTATGCAGGTGAATTATTGGCAGAAG
AACTTCGAATGGTACAAAATGCCTTAAGCGAAATCACGGGGCAATTTACCTCAGATGATT
TGCTCGGCAATATTTTTAGTTCCTTTTGTATCGGGAAATAATTATCGGCATAGTAGACAA
AAGTGTCATTTTCATATGGTTACAATTGTGATGAGAAAGCTAACATAAAAAGCATCAATC
ATAGTAAGTTTCTACTATCATCCCCCACCCTTCCTACAACAAAAATCAAAGGCTTTTGTA
GGCAGAATGCGTCTTAGCCACCAAAATAGTTTGGTTGGGAAGGTCACTTGATAGCGTGCT
TTGGGCTGTTTGGCATTGAGTGCGTCTAAACAAACTTTAGCACATTCAATGGCTGGTAGC
GTAAAGGGCTTGGCATTTCCTTTGGTGTTTAGGCGTGCCAACTGTTGCTGATAGGCTTCT
TTGTGGAATGAATTTTCTATATCAATATATTGCTGTAATTTCACCACAGAATTAGGGCGG
AATTTGCTTTGAATAGGGCCTGGTTCGATCAGGCTGACATAGATATTCGAGCCGTGCAAT
TCGTGGCGAAGGGTGTCTGCCATACCTTCTAAAGCAAATTTAGTGCTGTTGTAAGCCCCA
CGAAAGTGCATTGCGGCAAAGCCTAAAATGCTACTATTGATTAAAATCCGTCCGTGATTT
TGTTGGCGAAATAGCTTTAAAGCGTAGTTCATCACTTCCCAAGCCCCAAATACGTTGGTT
TCAAAAATTTCACGCAAGGCTTCACGGGGAATGTCTTCCACTGTCCCTGGCTGTCCATAA
CCTGCGTTGCAAAAAACTGCATCTAAACCACCGCTTTGTTGAATATAATCAAAGACTTTG
GCAATTTGGGCTGAGTTAGTCACATCAAGTTCAACACATTCAAAGCCTTCAAATTGCAGA
CGTTGTACATCTTCGGCTTTGCGACAACTGGCAATTACTCGCCAGCCTTGTTGTTTGAGA
TAATGGGCTGTTGCATAACCTATGCCCGACGAACAGCCTGTAATTAAGATGGTTTTCATT
GTGTTAATCCGTTCAACCATTGAACAAAGTCACCTGCCTGCATAAAACCTGTCACACGAG
ATTGGCTCAATTCCCTGCCTTGCTCATCAAAGAAAAGGATAGTCGGCAAGCCCAGCACTT
GAAAATGCTTCATCAATTCATCATTTTCACCAGAGTTTTTTGTCATATCGATCTGCAACA
CTGCCATTTCTGCCAATTTCGCCTGCACCTTTGGATCAACGAAAGTATATTTTTCAAACT
CTTTACAAGCCACGCACCAGTCGGCATATAGGTCGAGCATCACTTTTTTACCTTTGTTAG
CGGTCAGTTGTTGCTCTAATTCTGCAAGGGAGTGAATGCGTTTAAAATGGTTGCTTTGAG
TTTGGTTTACTGGCGTAGGTTGCCACGCAAGATCTAGCCAAGGTTTGCTCGCAACGACCA
ACGTTGCCAATACAAGCAAACGAAACACTTTTTTCCAGCCCTGCAAACCATCGCACTGCT
CATTTAACCAGAGTAAAAAGGCTATCGCCAGAGCCGACCACAGCAGTGGCTCAATAACAG
TGGGTAGCACACGAGAGAGCAAAAAGACAGGCAGAGCCAACATTACGAAGCCAAACAGCG
TTTTTACTTTCAGCAACCAATCCCCCGATTTTGGCAAAATGCGGTTGCCGAAAAGGGTCA
CTAACATCAGTGGAATGCCCATTCCTAAGGCTAATAGGTAGAGAGCTAAACCGCCTGTCA
GTAAGTCACCGCTTTGTGCCACATAGAGCAATGCACCAGATAGGGGTGCTGATGTGCAAG
GGGAAGCAACTAGCCCTGCGATCATTCCCATTACAAATACGCTAAAAAACGATCCGCCCT
GTTGCTGTTGGCTTAGTTGATTTAATTTTTGTTGCCAACGGTGTGGAAGTTGTAGGGTAA
AGAGACCAAACATCGACATTGCGAGCAAAATAAAGAGCAACGAAAGCCCAATCAGTACAG
GCGGACTTTGCAAAGCGACTTGAAAAGGCAAGCCAATCGCCGCAACCAGTAGCCCTAAGA
GCGTGTAAGTGACTGCCATTCCTTGCACATAGCTTAAACTGAGCAAAAACGCGCGTAGGC
TATTCGGACGCTGTTTACTGCCGATCACAATCGCAGACAGTAGTGGCAACATCGGTAACA
CACAAGGCGTAAAGGCAAGCCCCAGCCCTAGCACAAAGAACCAAAAAATAGAAAGACGGT
TTTCGGCTAAGGTTTCGGCAAGTTGGTTCTGTTCGGCTTTAGGTTGAGCGACGGGGGGAG
CGGTCACATCTGCGGTATTTTTTGCAACATTATCAGCGGAAGTCGCCGCTTGTAAATCAA
GGGTGACTTCTTCAGGGGGATAGCAAAAACCTTTGGTGCAACCTTGATAACGCACCACCA
CTTGCCCAGTCGCATTCGCTTCAAGGGCAACGGGGATTGTTAGCTGATTGCGATAAATTT
CTACTTCCCCAAAAAACTCATCTTGGTAACGCTCTGCAGTTGGAAATTGTGGCTCGCCCA
GTTTGGCATTGTTTGACGAAATGGCGATCTCTTTTTTATAAAGATAGTAGCCATCGGCAA
TCTGCCAAGCGAGTTGCAGTTGATCCGCTTGCTGTTGAGATGAAAACACAAATGCCTGAT
CGCCCGGTAGAAATTTAGGTTGTGAGCTAAATAGGCTTGCAGTAGCAGGCAAATAAAATG
TACTCAAGGAAAAGAGTGTAAAAATAATTTTAAACATAGATAATTTTCTCCCTTCAAGAT
AAAGTGAATTGTAGATGATTGCTTTATATATACAAGCTCTTTCACTTAATCTGAGTAATA
AACCAAATTAATCTGTCCACGCTCCCCTTGTATCCACCAACCATGTAGGAGATAGATGTC
TTTTAGCATGTTGCTGAAATGCCAGATGATCTACTAAGAACACGACAACATCCGCTGTGA
TACCTTGAGCAAAATCCACCCATTCTACTTTTTCTGCAAGGGAAGCTGGCAATTGAGCTA
TATGTGGTTCAACCAGCCATAATTTACCCTGATGCCAATCGGCAAAGTATTCTGTAATTG
CTAGGGCTGGGCTCTCTCGCAGATCGGATACGTTAGCTTTAAAGGTAATCCCTAAACAAG
CTAATGTCAGATCAGAAATTTTACGATTTGTTGCAACGGCACATTCGGCTAGGCAACTTT
TTATTTTATCAATAACCCAAAAAGCTTTACTATCATTGACTTCTCGTGCAGTACGAATCA
AGCGTGCATGTTCTGATTGAGCAACAATAAACCATGGATCGATAGCAATACAATGCCCTC
CAACCCCAGCTCCAGGTTGTAAAATACTTACGCGAGGGTGGCGGTTCGCTATGCGGATCA
ACTCCCAAACATTGACATTGAGTTGATCACAAATCATTGATAGCTCATTGGCAAAAGCAA
TATTCACATCTCGAAAACTGTTTTCAGTGAGTTTACACATCTCAGCCAGCCGAGAGTCAG
TAGTAATACATTCTCCTTTTGCAAAAAGCTGATACAACGCTACCGCTTGTTGTATGCAGT
TCGGGGTCAATCCGCCAATTACACGGTCGTTATGATAGAGCTCATGCCAAATATTGCTAG
GCAATACTCGCTCAGGACAATAAGCGACCGCCACATCTGTGGGAATAGATAAATCAGGGC
GTTCTTTTTCAATCCATTGAGCAAGTTGTTCAGTTGTTCCTACGGGAGAGGTAGATTCTA
ATACTACTAAATTCCCTTGTCTTAAGTAGGGTGCGATACTTTTCACTGCTGATTGTATTG
CGGTTAAATCTGGTTGACGGTTCGCCTGTAGAGGGGTGGGAACTGCAATAATAAATGCAT
CGGCAAAGGTTGGTTCCGTGCTTGCATAAAAATGCCCTGAACTTACCGCTTGTAATACAG
CTTGAGCTAGTTCAGGTTCATGTAGATGACTTCGACCTTGATTAATTTGTTCGATCACAT
GAGGGTTACAATCAACGCCAATTACTTGCTGCCCTGCAAGTGCAAAAGCCGCTGCTGTAG
GTAAACCGATATAGCCCAGTCCTACAACGACTATTTTTTCAAATACAGCCATTACATTGT
TCCTTGTGCAAGTTGTTTTATCACCGCAACAATACGTTCACTCGCTTTACCGTCACCGTA
TGGGTTTTGAGCATGGCTCATTTGTTGGTATTGTTGTGGATCGTTTAATAATGCCTTCAC
ACTTTGAACAATATACTCGGTATTAGTTCCTACTAACTTCACTGTGCCAGCTAACACAGC
TTCAGGACGTTCGGTGATTTCTCGCATTAATAGCACTGGCTTCTGTAATGCGGGTGCTTC
TTCTTGAATGCCGCCAGAATCAGTTAAAATTAGATAGGCTTTTTGCATTAAATAGATAAA
AGGCAAATAAGGTTGAGGCTCAAGTAAAAAGAGATTATCAATATTTGCTAACAAACGTTG
GGTTGGCTCAATTACGTTAGGATTAAGGTGAACAGGATAGACAATCTGTATGTCAGTACG
CTGTTCTGCTAATATTCGCAAAGCATGGCAAATCCGTTTAAATCCATCGCCAAAGTTCTC
TCGGCGATGTCCTGTGACTAAGATCAGTTTTTTATGTGGATCTAAAAAGGGAAACTGCTG
CTGCATCTGTTGAGCGAGCGGTCGATTTTGTATGATTTTTTGCGACATCATCATTAAAGC
GTCAATAACCGTATTTCCTGTCACCCAAATACGATCTTCTGCATGATGTTCTGCCAATAA
ATTAGCTTTAGCCTTATCTGTTGGGGCAAAATGATAGTTGGCTAACACGCTGGTTAAATG
ACGGTTAGCTTCTTCAGGGTAAGGGGAAAAACGATTTCCTGTACGTAATCCTGCCTCGAT
ATGGGCAATCGGTACACGCTGATAATAGCATGCCAAGCTGGCAGCAAATGTGGTAGTTGT
ATCGCCGTGAACTAAAACAAGATCTGGCTGAGATTGAGCCAACACCTCACTTACTCCTAG
CAAAATACGGCTTGTAATATTTGCCAGATCTTGCCCTGATTTCATGATATTTAGATCAAA
GTCAGGTTGAATATCAAACAAAGATAACACAGGATTGAGTAGTTGGCGGTGTTGTCCTGT
TACACAAACTTGAATAGCAAAAGCCTCTTCCTGTTGCAATCTTTTAATAAGAGGAGCCAT
TTTTATTGCCTCTGGTCGAGTGCCAAAGACCGCTAAGATACGATATGCCACAAGCTAGTT
TTTCTTACGATTAATGAACAACACAACGAAAAAGCCTAGCAGTAACCCAATACCGCCACC
AATGGCTGCCCATAACAGTTGATCTTTAGGGACTTCAAATTGTGCCTCAGCTTTCCAATA
AGCTGTTTGCGTTGTTGCACCAAACCAACCCGCTACACCGCCAATAGCAGAAAGCATTAA
TAATAAAAATAAAGATGTAAAAAATAGTCCTACACTAGAACGTTGTGTTTTCACTTGCTC
ACTCATTAAATTATTCCTCTAAACAGTTTGTTTTCTTCTTGCACGGCGTTTGTGGCGACG
AACAAATCGAGTAATTCGCCACACCTGGACAATAGAATAAGAATATAGAAAGAAAAGGAA
AACAAAGGCAACAAACATTACCCATTGGTTCCAGTAATAAACTTCGCCAATTACGCCGAA
GGTCGCACAAAGCCCTGCACCAAAGGTAATTACCGCTAACGCTTGGTGTGAGGTTAAACC
TGCACGCATCATCAAATGGTGAATATGCAAGCGGTCTGGTCTGAATGGACTTTTACCTTT
TTTCAAACGGCGGAAGAAAACCGCAACCATATCAATTAATGGCACGGCAATCAGCCATAA
ACCTGTTATTGGGCTGATGGGGTGTCTTTGTCCTTGTGTGCTGAGTAGTAAAATCCAGAT
GATGGTAAAACCAATTAGGGTACTGCCCGAATCGCCCATAAAGACTTTCCATTTTGCCCC
AAAAACGCTGAGATTAAACATTGCGTAAGGCAGTAACACCAAGATAATACCAAAGCACCA
ATAGGCTAGCGTATATTGCTCGTCAAGTAACATTAATGTGCCTAATCCAGCAAAACTTAC
CGAAGAAAGTCCTGCGAGCAAGCCATCAATACCATCAATCATATTGAACGCATTAATCAT
GCCGATGGTGATAAAGACGGTTAGTACGACACCTAATGCCCCAATTTCCAAGCTAAAAGG
AGCGTTCAGTTGTTCTAGGTTTTCAATGGATAAACCGCTGTAAATCATTGCCCCAGCGAG
TACGGCTTGGATACTTGCACGCAGAAATGGACTAAGATCAAAGCGATCATCTAACACGCC
AATCATTAACAAAATGGTTAATGCGATCAAATACAGCTCTGGCAATCGCATCTGTTCCCA
TTCCAATAAGTAGAAAGCGAGATTGCCAAGATAAAGGGCAATACCACCAATTAAGGGAAT
GACACCTTGATGGTGTTTACGGAAATTGGGCTTATCGACTAAACCAATTTTTTCCGCCAC
AGGACGCATTGCAATAAGTGAGATAAAAGAAACCAAAAATACAGCAATAAATGTCAGCCA
CATATACTCGGTTTATCCTTTCAATAAGGGAAAACTAAAATGCTGGCTAGCATAGCATAA
CCGCTGAAACACTCAATTTTTTTCACGCAGAAAGCGTAATTTACAGTAAAATAACTCCAT
TTTACGTGATTCACGTTAAGGATTCTTATGACAACATCTCAATCTCTTTTTGAAAAAGCA
CAACGTGTTATCCCAGGTGGGGTGAACTCGCCTGTGCGAGCTTTTAAAGGTGTCGGTGGT
ACGCCCGTGTTTATTGACAGTGCGAAAGGTGCTTATATTACGGATAGCGAAGGCAAGCGT
TATATTGACTACGTTGGCTCTTGGGGGCCAATGGTACTTGGGCATAATCACCCAGCCATT
ATTGATGCCGTACTCAAAGCCGTACCCAACGGATTAAGTTTTGGTGCGCCGACAGCCATT
GAAATTGAGTTAGCTGAATTAGTTTGCAAACTCGTACCGTCAATCGAAATGGTGCGTATG
GTCAGCTCTGGCACAGAAGCGACAATGTCCGCTATCCGCCTTGCTCGTGGCTATACGAAA
CGTGACAAAATCATTAAATTTGAAGGCTGTTACCACGGTCACTCAGATTCACTATTAGTT
AAAGCAGGTTCAGGGGCATTAACCTTAGGTCAGCCAAGCTCGCCAGGTGTGCCTGAAGAT
TTTGCAAAACATACACTCACTTGCGAATACAATAATTTAGCATCGGTTAAACAAGCCTTT
GAACAATATCCAAACGACATTGCCTGTCTAATCATTGAGCCTGTGGCGGGTAATATGAAC
TGCATTCCGCCAAAAGAAGGCTTCTTGCAAGGCTTGCGTGAACTCTGTACTCAATATGGT
GCCGTATTTATTATTGACGAAGTGATGACAGGCTTCCGTGTTGCACTTGGTGGTGCTCAA
AGTTACTACGGCGTAACCCCAGATTTAACCACGCTTGGTAAAATCATCGGTGGTGGTATG
CCGGTTGGGGCGTTTGGCGGTAAAAAAGAGATTATGGAATTTATCGCACCAACAGGCCCT
GTTTACCAAGCAGGTACGCTTTCAGGTAACCCGATTGCAATGTCCGCTGGTTTGGCTTGC
TTAACGGAGCTATCAAAAGCAGGTAATGAGCAACTGCTTGCTGAGAAAACCAAAACCCTT
GCGGAAGGTTTCAAAGCCTTAGCGGATAAACACGGTATTCCGATGACAGTTCAGTATGTT
GGCGGTATGTTTGGTCTATTCTTTACCGAACAAACCAAAATCGAAAGCTATCAAGATGTG
ATGAAATGTGATGTGAAGGCGTTTAATACCTTCTTCCATAAAATGTTAGAAAAAGGTGTC
TATCTTGCACCATCAGCCTTTGAAGCAGGTTTTATGTCTTTAGCACATAGCGACGAAGAT
ATTGCTTATACGCTTGAAATGGCGGATTTGGCGTTGGCTGAGATGAAGTAATATTATAAG
TGGTATTTAGAAATATCTATTTGTTTTATACCACTTGGTAATTAAATAAGCGGTATTCTC
TCATGAAGATTTTGCAAATAAATAGATAATCAGCTTGTAGGGTGGGTCTTGACCCACCGT
ATAACCGTAACATATTGATTTTATTGGTAGGTTAAAACCCACCCTACAATATTCAATCTG
TTTAATATATAGTTTGTCAGCGGTCTGAGATGTAATGCCCCTATATTGGAAGCATTACAT
ATTAACTTAGTTATTGCATTTTGTTTACAGATGGTATCACAATCCAAAATATCATACCTA
TTGCAATTCTAGCAGCTATAGCTAAGCTAGATGAAAATAACCCAACAAGCCAATAAGTGA
TACCTCCGAATAATATGCCAGCAAAAATACCGAATCTCCCCAGAACCTACCACTCTTTTA
CCCTTCCCCTTTCAACAAGCGGTCAAAATCGCTTTCAAAATGTTGATCTTGAATAACACG
ATATTTTTCAAACTCGCTCAAGGCGTGGGATTTGGCGATTTCGACGGTAACTTTGCCTGC
GTCTTGCAATATGGCTCGGTCGGTGGCGTCTAAAAAGCGGTTGAGTCTGGTTTCCCAATC
TTGCATTGTCATCGGAATTTGACGTAATGCCATATCTTCTGCCATATCCAAATAAGCGGA
TACCAACCGTTGCAGTTGAGCCAATTCGTTGTCGGATAAATAATTTTTCGCTACCACCAC
ATCAAAAGGGTAAATTTTGCCTTGCGGTGCGTCTTTCCAAGTGGTCAAGCCCATATTCGG
CTTGCTGGCGTTTGCTCGTTCCACAATCAATTCTGCGGCGGTATGACCGTGAATTGCCCA
ATGTAACTTGTTTTGCACCGTGGCAAAAAAACGTTTGGTCGCGGTGGCAGTACGGTCGTA
ATCAATGGAAGTCGCATAAATATCGGTGATTTTTTGGTAAAACTTGCGTTCCGACAGGCG
AATTTCTCGGATACGGGCAAGTTGTTCTTCAAAATACTTTTTGCCTAAACGTGTGCCGTC
ATTTTTTAACCGCTCATCGTCCATCGCAAAGCCTTTGATGGTGTAGGTTTGGATAATCTC
GGTCGCCCATTTGCGAAATTGCACCGCTCGCTCGGAATTGACTTTATAGCCCACGGCAAT
AATCGCCGAAAGATTATAGTGTTTGGTCTGGTAATTTTTACCGTCATCGGCAGTTATTCG
AAAATTTCTAATAACTGAATTTTCCGATAACTCATTATCATCAAAGACTTTTTTTAGGTG
ATAGTTAATCGTAGGTACTTCAACATCATAAAGCTGCCCCATCATTTTTTGGCTTAGCCA
GACATTTTCGTCCGCATAAATGGCATTGACTTGGCTCTCGCCTGTGGCGGTCATAAAGGT
GAGATATTCCGCCACCGAAGAAACCATTTCCGATTTGGTCATACAAACTCCTTAACTGAA
ATCTTGTTTAGTCTATTCGTAAGTATACAAAAAATAAGTCGTCTGAAAATTTATTTCAGA
CGACCTTTTCATATATTTATTAGGAATAATGTTTACTCTTTAAATAACATACAATTTTTT
CCAACTCAATTTGTTGCATATAACGTTCAATATTTTCCCAATCTGGTTGATTATCTGTAT
TAACTGGTAACAGAATTTTCTGTTTTTTCATCCGCTCTGCATTGAATTTGTAGCCATACT
GATATTTGGATTTTTGTTTCAAAATAACCGTTTTTAAAAATAAATAAGCATATTTCCCTG
CTCTTTCTGATTTAATTTTTAAACGCTTTACATCATCTGAAAATAAGCATTCGTAAGGAT
GATAAAAATTTTCTACCACACTTCCGTTATAATTTACTCCTAAAACATTCCGATCCAAAC
TGGCATTTGTGTTAGCAATAAAAGCAGTAATACCATTATTTGAATCACTAGCGCCAATAA
ATGGCAAATTACCATTTATCATCTCTTGTTTCGTCAAACGCACACCTGAATAAATATCAC
AAATATCCTGTATAGCAAAGGTTGACCACGTATTTTTAGGCAGTAGATGTGTCTCTACCC
CCCCCCGCACAAGTTATTGTTATTAAAAGATTTTTTATAATAATTAAGTACAACAGAAAT
TTTATCTTGCTCAATTTGTTTCATAAAGTTTTCCATAAATTGCCAGTCGGGTTGTCCTTC
TGAATTAACAGGTAAAGATAATTTTTCTTTGTTTAATCTGTGCTGATTTCTTTTGTAGCC
AAAATTATATTTACCACGAATTTGATCAGCGACAGTGGTAATAAACAGTCCATTATATTT
ATTCAAATTTTCATTATATCCAACCGAAACATCTTGTGTAGCGATAAAATCTTCCGCTTT
GTAAATTGAATAGCCCATTGCACCTTCTCCATTACGAATAAAAGCGATAGCATTTCCGCG
ATAAGTTAATTTTGGATTATCGGTTACATAATCCAATACACCGTTGTTACGGTTAGTTGC
CCCTACATAATTTGTACCGCCAGATGTACATTTTTCTAAATGGTTTAATCCTTTGGATGG
TTTACTTTCAAAAGTAAATAGTTCTTGAACTTCAAAACAACCCCACTTCACATCTTTTAG
ACTGCCTGAAAGCAACATCAAATCCAATGCTTTTGAGCTGTAATATTCTAGTAAGTTGGA
TTTTTGTTTTTCTTCTTTTTGCTTGATAAAATCTTCCATAAATTGCCAATCGGGTTGTCC
GTTAGCATTTTCAGGTAGCATGATTCTTGTGCGATTTAAACGACCTAATGTTGCCCCAGT
ACTTCCCCAAGAAAATTTTTTCATTTGAATTTTTAATAATGGAATGATGAACATAGCTAC
CCAATAATTCAAGTTTTGATTTTTCAAAACTTGAATGTTTTGCCCAGTCCAAAATGCATT
TTTCTGATAAAAAACAGTTTGTGTATCCAAACCAATGGTAATCACATTACCACCATCTTT
TTTATATTTTGGCATTTGCTCATCAGGCACAAATAAATTAATGCCATTATCTAAATCTGT
GCGAGTTATATAAGGTGTTGTTCCTATGTCTGATGTTTTCAACTTATTTTTGTCGATTCC
GCTCTTAGTTGCCTTGATTTCAAAAAGTCCTTGTTTCCCTCCTATAAAGAAACTTTTCCA
CGCTCTATCTGTCAATTTCAACTCACTCATCATCTTTCCCCAATCCAAACAAATACCCTC
TGCCGTGCGTAATCATATTGACTTCAAAGGTCAGGTAATCGGCAATCACTTTTTCAAAAT
CCGCTTCAGTCGGGATTTCGTCATTAAAGTAGTAAAACGAATGCAACCATTCGTCATCGG
CTTCAATGGTGGTTTCTACACAGAATTTGCTTTCCGATTCAATACGTCCAAACCAAACAT
CAAGCAAATGTTGTTTTTTGTCTTTTGCACTGATTGTTTCTACTAAGCCGATATGTTTCT
GTACTTCAAAACCGTCATTTTCAAAGTTGATAAATTTGACGATTTTGTCTTTTTCATGCG
GAATGCCTGTTGAAAATACAGCAATGCAAGGATTTGTACCGACACCATAAAACGTATTTT
TGTTCAAGGTAATCACACCTTCAAGAGTATGCTTTTTCAAAATATTTTCTTTGATTGCCT
GCTCTTCCTTACTCTTCCCAGTCATTGATGATTGAGGAACAATCACGATGGCTTTGCCGT
CTGCGGTTAGAGAGTCAAGTAGATGCTCAGTAAATGAAATCTCGAATAAATTTGGGTTAG
CTTTTGACCCTTGCGAATACGGTGGATTCATCATGCCAACATTACAGCCTTTAAGTTGTA
ATTGTGCTGGATTTTGCTTAAGAAAATCTTCCTGCTCCAAGTTGCTTTTACCATCACCCC
GTAAAATCATATTTGTTGTAGCAATGGTAAACATATAAGGTTGCAATTCGATACCATGTA
ATTGTTCTTTACGAATTTTTCTTTTCTCTGCTTCTTTATCTGTTTTTTGTAACATATGGT
GCATAGCGGCAATCAAAAAGCCAGCTGTACCGCAACAAGGATCAAATACAGAATCTGTTG
GTTTTAAATCTATCAGTTCACAAAACAATTCAACGATGTGACGAGGAGTTAAAACAATAC
CTAAAGTTTGTCCGTCACCGCCGGAATAGGACATAAACTCACCATAAAAACGCCCTAAAT
AGTCTTCCGCAGAGTGAATATATTTGATGTTTTTATAAATATGTTCGTAAATAAATTGAG
TGTAATGTTTTAGTGGGGTTTTTCCTAATGTAGAATTAATTTCATTAATGGCTTTGGTAT
CACGAATAACTAAAAACTGACTAAGTAGCTTATCTTTTTTGACCTGTGGTTTAACTTGAG
CACGGTCTAAATTTGCTTGAATTGCTTCATAAATTTTCTGACCATCAGTTTTAATTTCAT
CACCATTTAAGTTATCAATATCAAAATTTTTATACTCAATTTCACGCAAGGCAAGCAAAA
TACCCGATACAATCAGTGGTTTGTCTTTATCTTGAATACTGCCGTAATTACGTAGATCTT
CGTGTAATTCTTTGGCATCTTTTAAAATTTCAGCAGTGGTCTTTTCCCCATCTGTCTGCT
CTTTTAAGATATTTTTAGTGTAATACTCCCCAATATTCTTTTCATTGAATAAAGTAAACG
TTTCAACATCTTCTAAGCTCTTATACTCTCCACGTTCATTAATGAAGAGTGGCGAAATCT
TATGGCGTTTTTCATTGCCTGATACACCAATAGCAATAATCTTCTTATAACTCGTATTTT
TTGCTAGGTGAATGCCATAATGTAATGCCCCATTTACAGCGAAATCTCTCACACTTGTAG
CGTTTTGACAAATTAGATCTTTATCATTGTGCTTGATATGGTTAGCAGTATCAGCTTTAT
CTTCTATTACAATGACAAAATCTTTCACAACACCACAATATTCTGGATACCCTACTTTAC
CTGTTTGTGCTTTAGATGCTGTTTTCAGGGCGTTATCCAATTCAGCAATATCGCTACCTT
GCGGACATAAATCTAATTCTGCATCTTTTAATAAATCATAAACCCAAAGATCTGTTTTAA
TTTCTTTTTTAGCCATTTTTATTATCCAATAGAAATTCTTATTTGTTATTCACCAATGAT
TTAATATTCTACAATAATATTCAACAGAAACTAAGCCGCTAGGCATCCATACAACGGCAC
ATTCACCATCCAATCCTGTTCCCTAAAATCCGCCATTGAAAAACGAAAAGCCTGTTCGGG
TTGGAATTGTTCTACGTACACTTTCAAACTTTTGGCTTTCAAATTTTCTTCGGCTTTGAC
TTCAATGGGGATTACGGTTTGTTTGCGTTGTAGTACAAAATCTACTTCTGCCGTGCCTTT
TTCTGTTGCCCAATAAAAAACGGGATTTTCTTGGGTTGCAAGCAATTGTTGTAACACATA
TTGCTCGGTTAAAGCCCCTTTAAATTTAGGCAGCAAAAACATTTTTATCAACGAAAATCT
TGCTAAAAACACACTTTTTCCAATGAAAAAGTGAATATAAATAACATTTTTTCAATTGAT
AAAAAGATATTCCGCCTTTTAAAAAGCAAATTTTAATACCAATATCTCTTGCCTTTTCTC
TTTCTCACATCTAAAATAGCACTCAATTTAGTAATTTTTAGGACTTTAAACAATGAGCAA
CTTCGATAAACTAGGCAAACAAATCAGTGAAGTAGATGCCACAATGGACGCTTGGATCGC
CAAATTAGGCTTGGGTTATAACCATTTTGCGGTGCTGTATTCGTTGGCGGCGGCGGAAAA
TGGGCAGTGTACGCAAAAGCAGATTTGCGATGAATGGCTGTTGCCGAAACAGACGGTGTT
TAATGTTTGCAAGGAATATAAGGAAAAAGGCTGGATTGAGTTTAGCGAAAGTGCGGTGGA
TAAACGGGAAAAAATAATGCATTTGACCGCAGACGGCAAGGCGAAGGCGGAACCAGTTTG
GCAGGCGACACAGCAGTTGGCGGATAAAACTTTTGCAAAATTAGGCGAGAAAAAGACCGC
TCAACTATTTGCGTTGTTGGCGGAATTTTGCACGGTTTGCCGTGAGCAAATCGACAAAAC
GGATACGCTGGCTTGATGTCCTTAGCAAATCTTGAACCGACCTTTGAGCCACCCCTCGAA
CCAACAATGTTCCGTTCGCTCAAAACCCTTGCTTTGCAACATAAAAAACGGCTGTTCGCC
ACATTCGGCTTGGTGGCGGCGGAAAATCTGCTGTTGTTGATTTATCCTTTGGTGGGCAGT
TTTGCGGTAAATGCGGTGCTAAATGGGCAGCTGGTTTCTGCGCTCGCTTACGCCTTGATT
GTGCTGATTATTTGGGGGAAAGCTTGGAGTAACAAATTTCCCCCAGCAAATCAATTTATC
CCATCGGGCAAATCGTGTATGATCCGCCTGTTTTTAACCCTATTTTGAGATAATAAGATG
AAATGTGAATGTCAAAAAGTGACACATCAACAGCCTGAGTTGTGTGTGGCTTTAACTCAA
TATCGCTTAATTGAAGTAGCTGGGATTGATGCGGAAAAATATCTGCAAGGACAGCTTACT
TGTGATGTAGCGAAACTTGCTGTTGGTGAGCAGAGCTTAACTTGCCATTGCGATCCGAAA
GGAAAAATGAGTGCGTTGTTCCGTTTATATCGTGCAACGGCGGAGCAATTTTTCCTGATT
ATTCAACAAGATCTGTTGCCTGAAGCACTGGTGCAGTTGAAGAAATATGCGGTGTTTTCC
AAAGTGACCTTTACCGAATTAGATCAGGCTCTGTTTGGAACGACAAGCGGTGAGATCATT
GCAAAATTTAACGAAAATGTGACCGCTTGTTACCTTGACGAAGAGCCTAAACGGGCGATC
TTTTGGGGCGATATTGTGGTGGAAACCAATGGCGATAGTCGTTTGTGGAATCTGATTGAT
ATTCAGCAGGGCGTGCCATTACTCTACAAGGCTAATCAGTTTGAGCTAATTCCCCAGGCA
ACCAATCTGCAACTACTTGATAAAGCCATTTCCTTTACCAAAGGGTGCTATATCGGGCAG
GAAACGGTGGCTCGTGCGAAATATCGTGGGGCAAATAAACGGGCGATGTTTACCTTTGTG
GGTAATGTGGAAGGTGAGATCGAACTGCCAGCGATCGCCTCTAGCATTGAAATGCAGTTG
GGCGAGAACTGGAAAAGCACGGGGGTAATTTTAGCGGTACAGCGTTATCAACAACAGCTT
TGGTTGCAAGTGGTGCTGAATAAAGAACTTGAGCCAGAAGCCAATTTCCGTGTCGGCAAT
GTCAGCTTGGCATTATTTGAATTGCCTTATAGTTTGGAAGAAAACTGATGTTTGAATATC
CAAAAGCAAAGCTCATTGCAGGGGTAGATGAAGTCGGGCGTGGGCCTTTGGTTGGAGCGG
TGGTAACGGCTGCCGTTATTCTTGATCCTAATCAGCCGATTGAAGGGCTTGCCGACTCGA
AGAAACTCTCGGAAAAACGCCGTCTTGCGTTGGCGGAAGAAATTAAAGCGAAGGCATTGT
GTTGGTCTTTAGGGCGAGCAGAGCCTGATGAAATCGACCAACTGAATATTTTGCACGCCA
CAATGTTGGCAATGCAACGAGCGGTTGCAGGGCTTCGTATTCAGCCTGATTTTGTGTTAG
TGGACGGAAATCGTATTCCAACCTTGCCTATGCCAGCACAAGCGGTCGTGAAAGGTGATA
GTCTTGTTGCTGAAATCAGTGCTGCATCTATTTTAGCCAAAGTGGCACGGGATCAGGAAA
TGGACGAAATCGATAAACAGTATCCTGAGTACGGCTTTGCACAGCATAAAGGCTACCCAA
CCAAGCTACATTTTGAAAAATTAGAAAGCTTGGGCGTAACCCCTTATCACCGTAAGAGTT
TTGCCCCTGTTGCACAACGATTAACCAAAGAATGAAAAAAGACGAGATTTACTTACAGCG
ATGCCTTGAATGTGATAGCGTTGTCAGCATAGCAAAAGATCTGCCTAATCAGACCGCTTG
TTGCCCGAATTGCAATGAAGTATTGCAATCTGGTAACCGTTGGAGCTTGCGACGTTGTGC
CATTATCGCCTTATCTATTCTTATTTTATTGCCTTTTGGCTTATGGTTGCCGTTGATGAA
TATCGACCTACTAGGCGTGCCGATTTATGCGTCCGTTTGGGGTGGCGTATGGAAAATGGC
GACGGAAGGCTTCTCCTACACGGCATTTATGATTTTGCTCTGTTCGGTGATAATGCCTTT
TGCCTTTGCAGGCTTGGTGTTGTTGATCTTTATTCAACGGCTAATCCACCATAGACCACG
CTACACCTTGATTTTACTCAGCAAAGCGAAACAGTGGGTGATGTTAGATGTTTATCTCGT
GGCGATTGCCGTGGCGGCATTTAAAGTGCGTGAATATGCCAAACTGGAGTTTGACTACTA
CATTATCGCATTCATAATGACGGCGATTTTGACCACATTACTGTTTATCAAAATCGATCC
AAAACGTTGGTGGGAACTGTTTTATCCTGAATATCATACGCTGCCTGCTGATCACCCTTG
CCAACCAAGTATCTGCTCGGCTTGCGAATATACCTTTGATGAAAATATCGTGGATAAAAA
AGGACGACATCGTTGCCCACGTTGTGAAAGCAATTTAGATGTATCCGACAGCATTAAACT
ACAACGAGTATGGGCGACTTTGATTGCTGGTTTTGTGATGATGATCCCTGCCAACCTTTT
GCCGATTTCCTCTACCGAATTTGCAGGGACAACTTCCGCAGATACATTAATGGGCGGGGT
GATTTTATTTATGGAAATGGGCAGTTACTTAATTGCAGCCATTATCTTTATTGCTAGTAT
TGCCGTGCCGTTTAGTAAAGTTGCCGTGATTTTCTACTTGTTGCTTGCGATCCATTACCG
CTGGAAACACCCAATTCACTGGCAGATGAAACTACTACACTATGTTCACTTTGTCGGACG
CTGGTCAATGTTAGACTTGTTTGTCCTTGCATTGATGATGTCTTTGGTTGAACGAGGGCA
AATTATCAGCTTCTCGGTGGGCGAAGCCGCTTTCTATTTTGGGGCAGCCGTTTTTCTAAC
AATGATTTCATCATCAAACATTGATGCCAGAATGTTATGGCGGATACATCGAGAGCATAA
TACAACCCAGTCAAGCGGTTAGATTTGAACAAAATTTTGCAAAGGTTTATACTTCCACCA
ATAAAATTGAAAAAAGGAGCAAGTTATGCGTGTTGATACTTCTGAACTTTGTGATATTTA
TTCCGATCAGGTTGATGTCGTCGAACCTATTTTTTCTAGCTTTGGCGGACTTTCATCTTT
CTACGGCAAAATCACCACAGTAAAATGCTTTGAAAGCAATGGCTTAATTGCAGAAGTGTT
GGAAGAAGAAGGTCAAGGACGAGTGCTTTTAGTCGATGGTGGTGGCGTAGTGCGTCGAGC
ATTAATTGATGCAGAACTCGCCCAACTTGCCGTGGATAATGGCTGGGAAGGTATTATTGT
CAATGGTGCAGTACGTCAATTAGATGTATTAGAAACCTTAGATATTGGTATTCAAGCCCT
CGCCCCAATTCCTGTTGGAGCTGATGGCTCAATGGTGGGTGAAGTTGATACCCCTGTTAA
TTTTGGCGGAGTGACCTTTTTGCCTGAAGATTATGTCTATGCGGATTTAACAGGGATTGT
GTTATCGCCAGAGTTGCTGGATTTACAATCAGAGGATATAGAATAATTCTTGTATTTTCC
TTTGCATGTATCGGAATGGGAGTAATATAAAAGGACCTTTATTTTAGTGAATTTTAGCCG
TTTTTCCCCACGTTTCATTCATTATAAAAAATACCTGTGTCTGAATGTACTATTTTAGAA
ACAGGTATTTACACAAATTGTGGGAGAGGCTCTTAGAGACATAGTTTGCAGAAAAACCAA
CACTTTTGTCTACTATGCCAAACAATGCCATTGTTAAAATAACAATGGCAT
>H164 Scaffold5
TGCAGAAACACCACCGATGCCACCTGCACCTACGCCAACACCATCAACTTATCCTGATGT
TGTTGAAATAAAGCCCCCTGTTATCTCTTTACGCAGTTTAAATACGGGTGAGCCTGTATC
TAATCGTAGCTATGATCGCAATGATCCAAGAGAGGTGCAGTGGCGACTTGTTGATGCTAT
TGTTAAAAATCGTCGGTTCGTACAATTTAAAGTATTTGATAAAGAAGATCGTTGCTTGGT
TGGAGATGGTGGTACTTTACCCTGTGGACAAACAGACACTTTATTTAGGTTAGTCCCAAC
CGATACGGGGGCATTTANNNNNNNNNNNNNNNNNNNNNNNNNNNNNNNNNNNNNNNNNNN
NNNNNNNNNNNNNNNNNNNNNNNNNNNNNNNNNNNNNNNNNNNNNNNNNNNNNNNNNNNN
NNNNNAGCCCCAATTCCAAATCAGTGCCTTCCTCAATGCCATAAAAAAATCTATCGTTTT
CCTCTGCCAACCAGATACTGACACGCAAGGTTTGTATGCCATAACCTGCATCCAAACATC
CCATTTCCTATCTTTTTCACTTCATTGCAAACACAATTTTATTTATAGGAAATTTTTATG
TCTCATCTTTCTGTTGCTAAATTTGGTGGAACCAGCGTTGCCAATTTTGAAGCAATGTCT
GCCTGTGCAAATATCGTTACTGCAGACGCAAATACTCGGGTTGTTGTGTTATCTGCTTCC
GCAGGTGTAACAAACTATTTAGTTGAACTGGCGAATGGTTGTGAAGCAGAGCGTCGTGAA
GAAATTTTAGCGGCAGTTCGTACCATTCAATATAACATTATCGAAAAATTACAAAACCCT
GCGGCAGTTTCTGCAGAAATTGACGCATTGTTAGAACACGTTTCAGCCCTAGCCTCTCTG
CAAGCCTTGCGACTTCGGCAGCCCTCACTGATGAATTAATTTGCCACGGCGAAATGATGT
CCACTAAAATCTTCACTCAGCTATTAAAAGAGCGTAATTATCCTGCTGTATGGGTTGATG
TGAGAGAGATTGTTGCCACCAATAACCATTACGGCAAAGCCGCACCAAATGATGAGAAAA
CCCAAGCTCAATCAGATGCTATCCTTAAACCATTAATTGCAGAAGGCAAAGTAGCTATTA
CTCAAGGCTTTATCGGTCGTGATGATGAAGGCAAAACAACCACATTAGGACGTGGCGGTA
GTGACTATTCAGCAGCATTGTTAGCCGAAGTGTTAAATGCAAATGATGTGTTAATTTGGA
CTGATGTGCCAGGCATTTACACCACCGATCCTCGTGTTGTACCCGCTGCAAAACGTATTG
ATACAATGAGCTTTAACGAAGCCGCGGAAATGGCAACCTTCGGTGCGAAAGTTTTACACC
CAGCGACCTTGTTGCCTGCGGTGCGTAGCAATATTCCAGTATATGTTGGCTCAAGTAAAG
CCCCAGAACAAGGTGGTACTTGGGTAACTCGAGATCCACAACCTCGCCCAAGAGCCTCTC
CCACAATTTGTGTAAATACCTGTTTCTGAGATAATACATTCAGACACAGGTATTTTATTA
TGAACGAAAAACAACTTCACGCCTTGGCAGCGGAATTTGCCAATTACCATTAAAACGGCA
CAGCACATTAATTTCCCCTTGAATTTGGGTAAGTTCAATAAGGCGGTCAAGTTAGTCCAT
CATTTTTCATTAATACAATAAGCATGAGCTATCTCAACTTCATCTGAAAAATCACCGCTT
CCGCTTGGCAACTAAATAAGAATTTTGCTTGTAACAAAAAACCATCTTCAGTTTGGCTAA
TTTGGCTACTGATGTCACACGGATCGCTTTCAACTTCTCTTGCTTTTGCCGTTAATGTGG
CCAGTCCTTGTTCTGCATCTGCTTGGATTGGATAGACAAGGGCTAATTCAATGGTGCTGT
CCGCATTGTCGAACATAGACGTACTACTTGGTTTACAAATACCACCACAACAATCGGCTT
GGTCACTAAAGGTTTTTGACATATTTACTCCTTGATATTTTGAAATTTAAGTAAAGCGTA
TCATAATATGGTAATCAATTCATTGAGGGGAAACAAATTATGTCTATTTCTAAACAAGCT
ATTCTTGATGCCTTCCATTATTGCCACGCTTGCAAGCAATACGATCCAACGAAAAAAATC
AGTGATGAAGATTTCCAATTTATTTTGGAAACAGGGCGTTTATCGCCAAGTTCTTTTGGT
TTTGAACCGTGGCGATTTTTAGTGATTGAAAACCACGCTATCCGTGAGCTTATTCGTGAT
AATGCGTGGGGGGCAAAAGATAAGGTGATGGATTGTAGCCATTTTGTTGTGATCCTTGTT
CGTCAGCCTGAAACTCTGCTTGCTGACGGCGAATATGTACAACATATTATGCGAGATGTT
CACCATATTCCTGAAGAAGCGTTAAAAATGCGTCAAGGTTTTTATCGTAACTTCAGTGAA
AAGGATTTTGGCTTGACCCAAGATCCTGTGGCGTTTTATCACTGGGCTTGTCGCCAAAGC
TATATTGCATTAGCCAATATGCTAACAGCTTCAGCAATGATTGGCATTGATAGCACCGCG
ATTGAAGGTTTTCCATTGGAAAAAATGGATCAGCTTTTTGTCGAAAAAGGGTTGTATGAT
CCGAAAGTCTATAAACTTAGTGTGATGGTCGCCTTTGGTTATCGTGCGGTAGAACCTAAA
GCGAAGACCCGTCAAGCAATCTCTGATGTGGTGAAATACATAGAATAATGCTTCTTAATA
CACCAATCCTAATATATCCGAATTAATATACCTATGATAATATCCACTACACATATCTAC
CTTGTCGGCGGTGCGGTACGGGATCAACTGCTCGGCTTAGCAGTCAAAGATCGTGATTGG
TTGATTGTTGGGGCAACGCCCGAACAGCTTTTAGCTCAAGGCTATCAACAAGTCGGTAAC
GATTTCCCTGTATTTTTACACCCTAAAACCAAAGAAGAATACGCGCTTGCCCGTACCGAA
CGCAAAAACGGCAACGGCTATAACGGTTTTATCTGCGACTTTACCCCTGAGGTTACCCTT
GAGCAAGATTTAATCCGCCGAGATCTTACCATCAATGCGATTGCTCAAGATCTTGACGGC
AACTACCACGATTTTTACGGGGGGATTGCCGATCTTAAACATCGCCTGCTTCGCCACGTT
TCCCCTGCCTTTGCTGAAGATCCGCTACGGGTGTTGCGTGTGGCTCGCTTTGCCGCACGC
TTCTATTCTCTCGGATTTCGGATTGCTCCTGAAACGGTAAAATTAATGCAAGAAATGACC
GCTTGCGGTGAGTTAGCTCATTTAACGGCGGAGCGTGTTTGGCTGGAAACCCAAAAAGCC
TTTGCCACCGACACGCCACACATCTATTTCCAAGTGCTACGAGAAGTCGGGGCATTGAAA
GTGCTATTTCCTGAAGTGGAAGCACTCTTTGGCGTTCCACAACCTGAAAAACATCACCCT
GAAATTGATAGTGGTATTCATACCTTGATGGTTTTGGAGCAGGCGAAAAAATTAGCGGTT
CAAGCAAATGATCCTGAAAGTGTGTTATTTGCCGCACTCTGTCACGATCTTGGCAAAGCT
CTAACCCCAAAGGATATTCTGCCCCATCATTATGGACACGAACAGAAAGGCGTTGCCCCA
ACGGAGCAACTGGCAAATCGCTTGAAAGTGCAAGCTCACACTAAAGCATTCGCTAAACTG
GTCACGGAATTTCACACCCATAACCATAAAATCACAGAGCTACGCCCTGAAACCGTGGTG
AAATTGTTTAATAAACTTGATGTATGGCGTAAACCCGAACGTTTTTTTGATTTTTTATTG
GTTTGCGAAGCGGATAGTAAAGGGCGTTTGGGCTTTGAAAATCGGGAATATCCACAAGCG
GATTATGCAAAACAGCTCTATCAAGTCGCTTGTGAAGTGGATATTCAAGCGGTGATTAAC
GATGGCTTCGAGAAAGCGGGGATTAAAAGAGAAATTGATCACAGAAGACAGCTAGTTATC
CTAGCTAGGAAAGAGGAAAAACTGAACTGTAAGAAGCCAAAAACATAGCTAAAAATAAAG
TAGCTTTAATCCCCTACTCTCCAAGACTTAAAGCTACTTTTGTCTACTAAACCTTCCCAA
ACCCCTTCAATCCAACAACGTGTACATACTCTTGGTTATTGGTGATCTTACGCACTAACT
TGTAGGTTGTACCACGTTCTGGGCTGATGTTTTCTGGGGCAGCGATCAGCAATTGCATAT
CCAAACGCTCGCAGAGTTCAAACAAGGTATTGATAGAAGTTGCGTCTAAACGAGCTGCTT
CGTCAAGGAAAAGCAAGCGAGCAGGCAGAATATCCTTAGCACGCATACGGCGAGATTCTT
CTTCCCAACTTTGCACCACCATTAACAAGATCGACATACCCGTACCAATCGCTTCCCCTG
TCGATAACGCACTACTCTCCGCACGCATCCAACCGTCTGCACCACGGAAGGTTTCGACTT
CCAGATCGAGATAATTACGGTAGTCCAATAGCTCTTCGCCAATGGTCTGCGGTGTACGTT
GCCCTAGTTCAATATGTGGATTAACACGTTTGTAGAGCATTGCCAACGCTTCTGAGAAAC
TGAGTTTTTGGTTCTCAAACAGATCGCTATGTTGCTCACGGTCATTTGATAAAGCATTGA
GTAAAATCGCGTGTGTATCACGAATGTTTACCACCAAACGCACCCCTTTCACCTGACCGA
AGGCAATATTTTGCAAGCCTTGGTTCAGTTGCAAAATACGGTTTTGCTCACGCTGAATGG
TTTTACGCAAGATATTTGCCACACTTTCAGAGCTGATCGCCAATTTTTTCTCACGGCTAG
TCAGTTCGTTGGTTAAGCGAGATAGCTCAATTTCCATCTGCTCAATCGCATCAATCGGAT
CGTCCGTTTTAATGATGTCTTGGCGAATACGCTCACGCAAATGTTGGTAAACCAAAATAA
AGAACGCCACTTTATTTTCAGGTTTACGGCTATCTTCTGACGCACGCAAGCTATCACGCA
AGTATTCGTTATCTGCCACAGCGGTTCGCAACGCCCCAAGGGCTTTATCGGAAATCGAAC
GCAACTCTTCTGCCGATTGATAAGCAAGCTCACGACGATTTAAGCGTTTTTCTACATCGC
TATTACGAGAGAGTTTCAGCACCAAACACCAGCTCACTTTTGCCTGTACCACAATTTCAC
GTTGAGTATGGTAATCACGCTCTGCTTTACGTACCGCTTTATTAAGATTATCCATTTCCG
CTTGAATAACCGCCACTTGCTTATCAATATAAGATTTACGCATACGGTGTTGGCTTAAGC
GTTGTTGCAATTCATCACGGCGTATTCTCGCACGCTCTTCTGCCCCATCATCATTGCGGA
TACCGTATTCGTCCATCTCTTGCAACAACTCTTGAAGCATCTGATTTTTCGCATCAAAGG
CACTGCGTAACGACGTTAAAACTTGGTTATATTCGCTAAATTGTGCTGTCGCTTGGCGAA
GCTGTTCACGAGCCTGCTCACGCTCATGTTGTGCATTGTCTAAACGTTGGCGAAGCTGTT
CGTTAAGAGCAGAACCTTCCGCCCCTACTGTTTCTTGATAGCTGAAATGCAAACGGCGGT
TCATCACATCAGCAAGGGCAAAGACTTTCTGCTGTTGCAATTTTTGTTGCTCAACAGACC
GCTTGTAATCTGCTTGTAGCTGTTCAAACTGGGTCGGATCACTCTTTAACGCCACCGCAA
TCGGCTCAAGTTGTGCTAACGCATTACCGAATTGACGGATAAATTGTTCATCTTCTTGGG
CTTCTAACAGCTGTTCACGGCACTCTTCCACGCGATCTTGCAAAGTTTCATCGGCAAGAA
TATTGAGTTGTGGCAACACTTTATTCAACAGTTGCAACTGTGCTTTGCTGTTTTCCAGCT
[truncated: 1,805,026 more chars]
