# Supplementary material for: Whole-genome sequence analyses of Glaesserella parasuis isolates reveals extensive genomic variation and diverse antibiotic resistance determinants
Source: PeerJ. 2020 Jun 22;8:e9293. doi: 10.7717/peerj.9293 (PMC7316082; doi:10.7717/peerj.9293)
Supplement: Supplemental Information 36 [file peerj-08-9293-s045.fasta]

>H191 Scaffold1
GTTTCAATATCCCCAAAACAGCCACTTTTCCTGCCGCACCACGACCTCGTTTTCCTTCAC
GATGTCCACCAAAATAGCTCTCATCCAACTCAATTTGTCCGTCAAATACTTCATCTGCTT
CAAGGGCTAAATGATAGCAGATGACCTCGCGGATTTTGCGATAAAACAGGATTGCTGAAT
TGGGCTGAATACCGAGTAAACCTGCGGCTGATCGAGCAGTTACTTCTAACACAAAAAATT
CAAGTAGCTTTTTCTGTATAGATTTCTTTAATTTACAATGAGTTATCTTCATTTTTGTAG
GTTAGCATGCTAGCTAATCTACGTCAGCCTCTAAATCTTTCATCAAACCACGTCTACCAT
CACAGGTAATCGATTGAATTATATAGCCTTTTTCTCTTAACCTATTCAGGNNNNNNNNNN
NNNNNNNNNNNNNNNNNNNNNNNNNNNNNNNNNNNNNNNNNNNNNNNNNNNNAAAGACGG
TTTTAAAGATGTTTTAGGGGCTTTATCAATATATCTTTGAATCGTTCTGACTGAACAATA
ATATTTAACGGCAAGTTGTTGATAGGTTTGTTTTCCAGATGTGTAATCAGTCCGAATTTT
AATTGGGTCTAATTTATTTTTGAAGGAAAAGGTTTTATGGCATTTATGACAAAAATATCG
TTGAATATTATTTGATGTACCATGTTTCTTTATTTTCAGACTTTGGCAAAATGGGCAGTT
TTTTGTTCATGTTTCAAAAAGAGGGCTTAAGGCCTTGTACTATAAGGCGTTAAGCCTCTT
TTTAGCAACTATTTTGTCTATTACACCTATTTAATTTTCGCTTAAGTTCACTAAATGATC
CCTCTAAACGATTTGCCATCTTTTCTATATTTAATTCAGAATGTTTTGTCTGTTACATGA
ATTTCCTACTCCGCCAACCCCTGATCCCACTCTAATGCTTCTTCAGGTAATTTACGTTGT
AATAAAAATCTGCGGTTAGCTTCTGCCTGAGGTTGAACAACCTTACTTGATGGGGTTGAG
AAACTAATTCCGCCGTTAAATAATTGAGACATTGTGCCTGAGTTGATACTGACACCATTG
AGGCTAATATCCATTGTATAGCCTGACGAAGCCCAGAACTCGCTATTTTTACGGACAAGG
TGTTTATATTGGTTGGCTATGCGTAAATGGATCAGCACTCGGTCGCCGAGTTCGCTTAAA
CTGAGCTGTTGTACCATACCCACTTGCATTCCTCGATACATTACAGGGGCTTGAGGGGTG
ATGCCATTTGCGTCTGTGGTTTCCACAATGATTGGGAAGCCGTTGCCGTATTGTGTATCT
GCGGTGTCCGTTGCCCCTAATTTGAACTGTGTTTTTCGTTTGCCATTTCCGGCTTCTACG
CTGATGTAGTTTTGAATAACGGCATCAAGATTTTTGAAGCCTGTTGTGTCAATTTCAGGG
GAAACGGCATTAAATTTGCTACCTGCTTTGGCAACGATGGCATAATATTGTCCTTCGATG
TAAGCGGTGGCTTTAACCTGTTTTTTTGCATTGTCTAGCTGTAGCGTTTCAACATTGCCG
ATGGTTAATCCCATATACTTAATCGGCATTCCTTTGCTTAATTTAGAAGCATCTTGAGCA
ATCAAGGTGATATAAGTATTACCAGAAGTCGCTTTCGTGTAACTGCTGTATAAGGTTTTG
TTACCTTTAGTTCCTTGATTATCAAAGCTAATCGCCCCTTTGAGTGTTCGCATTAGTGAA
CCCATTTTGAGATTAACACCGTTGGTAGACACGTTTACCTCTACCGCAGGCTCAACCCAA
AATCGACTAGTTTCCGTCAGCAGATGGCGATATTTAGGTTCAATAAATAGATCAACTTCA
AACTTCGTTTTTTGTGGGCGAATATTAAGTACTTCACCTATCGGGAAGTTGCGATAAAGC
ACTTGTGAGCCTTTATCAATGCCGGATAATTCTGTAGCAGACAAACTCAGCGTTGCCTTT
TTCTCACCGCTTACAATACCAGCTTCAGCACTCTCAAGATCTTTGTATAACGGATATTGT
TTTTTCGCTTCCCCTTGAGCTTTATCTGAGAGAATACGAATACCGCCAGCAAGCCATTCA
GATGGAGAAGCAGATTGTACTCTTAGACCATCTAAGCCAACAGCAATATCTAAGTGTGAA
ATCGCCACAAATTTGCTGTTCCCTGCGACAAGGGTACGATAAGGCGGATAGATGATGCCT
TGAAATTCTACGCCGTTAAGCGATAACTGGCGTTTCACAATTTCACCGATTTGTATATCG
TTATAGTAAATGCCTTGTCCTTCGCTTACGCCATAAGATTGCGGCGATGAAAGGGTAATT
GCTAAAACGTTAGGACGAGTGAGCAAATAATCAGCTTCTTTTTGTACATTAAACGTCAGT
TTAGGCTCGCCATCACCCTTTTCAATTTCAAAGTAAGTCCCTCTCAATAGCTCACCCACT
TTACTCAATTGTTCTTTATTGAGTGCAAATTTAGGTTCTTTCAGGAGAATTTGACTGCCT
GAGCGTAATAAATCCGTATGTGCAGGGTCGATCAATAATTTACCTTGAATAGTCGCTTTG
GTTGGTTTGGTTTCAAAGTAATCTTGTTCGGTTTCATTCAGTTCGAGGTGCGAAAGTACG
CCAACTTGCAGGTTTTGGAAATATACCGGCGTTTCATTTACTTTTAAATTCGGCATCATT
GGCAAGGTGATATTGACTTCCGTCCCTCGTTGAGCCAATTTTAAGTTATCGAAAAGTTGA
AAACGTTCGCCCTGTTTGGCATTTGTTGCCATCTCAGGCGAGTCAAAAGCAACAGCCCCT
TGCACCATTGAAGCAAGGCTATCTACATTGAGATTTACGCCAGTAAGATTGGCATTAAAT
TGAATACCGCTAATGTTCCAAAAGCGACTTTCTTTTTTGACGAGATTGGCGTATTTTTTA
TCAATAACTACGTCAATTTCGACATTCTTTTGATCTCGAGTAAAGCGGTAATCGGCAATG
CTTCCCACTGGCACTTTTCGATAATACACGCTTGCCCCCACAGTCATTGAGCCTAAATCT
GAGGCAACTAATTTCACCAATAAATCGCCATCAGCAACAGTTACCGCAGGTGGTTCATCT
TCAGCCACAAATTCATCTTCACTAGAGGCATCTTCATCATCATTCGGCAATAAAGTGATG
TAGTTACCTGAAACAAGTGCATCTAACCCCGACACCCCAGCTAAAGAGGCACTCGGTTTG
ACTAGCCAGAACTTTGTTCCTTCTTTTAATACCGATTTCGCTTCGGGATTAACTTCCGCC
TCCACCTCAACCTCTTTTAACTCATTGATAAAATAGACTTTTTTTACTTGACCAATTTGC
AAGCCTTGATAACGAATAGCGGTTTTTCCTGCAGTAATCCCATCGCCTTTACTAAAACGA
ATGGTAATTTTCTGTCCTTGCTCTTGAAGAATTTGGAAAAAAAGCAAACAACCAATCACA
AAAGCGACAATTGGCAATAACCAAAATGGCGAAATTTTACGAGGCTGTCTAATTTTAGCA
GGAATACTGTTTGGCATATTTTCAGACATCATTTTATCACTTTTAAATACAAGCAAGCGG
CGAGATTTTGCAAAAGGTTTGCGAAATCTCACCGCTCTTGTGTTTATTAACTCATTGAAA
AAGAAGAATTATTTTTTGTCTTTCTCATCACATTTTTGAATATTGCTACATTTACCATAC
AAATATAAGCTATGGTTTGCAAGCTCAATTCCGTGTTGTTGGCTGATTTCACGCTGACGG
CGTTCAATTTCAGAGTCTTTAAATTCAAACACTTTACCACAATCCATACAGATAATATGG
TCGTGCTGGTGGTTCATATTTAATTCATAGACGGCTTTATTCGCATCAAAATTATGGCGA
GTTAAAATGCCAACTTCTTCAAATTGATTTAATACACGATAAACTGTTGCTAATCCAATT
TCAGACTGACGTTCTAGCAATAATTTATAAATGTCCTCAGCAGAAAAATGCTGCATACTA
TCACGGGTGATTTGCATTAACTCAAGGATTGTTAAACGTGGCCCAGTAACTTTTAAACCT
ACTTTTTTCAACAATTTCACATTTTCTTCAGACATATATCCTCCAATAGATATATTAAGC
TAATTCCGCTAAATACATTTCATCAAAAATTTGTTTACACCAACGGTTTACACGTTCTTC
GGTGAGTTCTGGCTGGCGATCTTCATCAATACATAAACCAACAAAGGTTTCATCATCAAT
TAATGCTTGTGAAGCCTCGAAAGTATAACCTTCCGTAGGCCAGTGACCGACAATTGTACC
GCCATTAGGTTCAATAACATCACGCACAGTTCCCATTGCATCACAGAAATATTCTGCATA
GTCTTCTTGGTCGCCACAACCAAAGATACCCACGATTTTTCCTGTAAAATCAATTTCTTT
TAATGTCGGCATAAAATCGTCCCAATCTGCTTGAGATTCACCGTAATACCACGTTGGAAT
ACCAATTAATAAGAAATCGTAGGCTTCAATATCTTCCTTCGTGCTTTTTGCAATATCACG
AATATCCACTAGATTTTCACCTAGTTGTTTTTGAATCATTTTAGAAATGTTTTCTGTGTT
TCCAGTATCACTACCGTAAAATAAACCGACAAGTGCCATTTGAAATACCTATTTACTTAA
TTCAATGGAATCTCCATTGAGATAATCGTTTAAAATGAGTTCAATTAACTGCCCTCTAGA
CAGCCCTTTTACCGCAGCTTCTTGTTCCAATGCCGCTACCAAATCCGAATGCAATTTAAG
CTCAATCCGTCTTAATCCTGACGAACGATCTCGCCTGAGTTGATTACGTTTATTAATTCT
AACTTGTTGCTCTCCGCTTAGAGGATTTGTGCGAGGTCGCCCAACCTTTGGCATATTTTC
AAACAGATCAAGCGTAATACAATCCGAATCTTGCTTTGCCATTACTACAATTTTGGGCTG
AGTGCTTCTTACTCAGATGCGAATGAGAAGCTAATTATCAAAGTGCGAACTATAGCACAA
TATAGAATTATTGGAAACGCCCTATCAAAATATTCATTATAAATTGAGATTACCTAAAAC
ATAATTAGCTATTATTCTGCTGCCATATAACTAAATAAAAAATGTAAACTAATTTTAGTT
AGTCATTACTTAACCTATGTCGGTAATAAGCCACAACCATAATCACCAATCCCCCGATAA
TCATTGGCAATGAAAGCAACTGCCCTCGTGTGATTAAATCCGCTGCCGTATTTACATTTG
GATCGAACTCTCGGAAGTATTCAACGATAAAACGGAACACCCCGTAGCCAACTAAGAACA
AGCCTGCCACCGAGCCTGTCGGTCGAGGCTTACGGATATAGCCATTGAGGATAAAGAACA
GCACTAAGCCTTCTAAAACCGCTTCGTAAAGTTGAGAGGGGTGACGAGGCAAATAACCGC
CACTTGGAAACATTATCGCCCAAGGCACATCTGTCACACGTCCCCAAAGTTCATCATTAA
TAAAGTTACCAATACGTCCTAATCCTAAACCAAAAGGAATAAGCGGTGCGATAAAGTCAG
CGGTTTGCCAAAAGTTCCGATTTTGACGGCGAGAGGTCCAAAGCATTGCGACAATCACAC
CAAGTAAACCGCCGTGGAACGACATTCCCCCTTCCCAAATACGAAATAAATAGAGAGGAT
CTTGTAGGAAACGGTCAAAGCTATAAAAGAACACATCACCAATTCTTCCCCCTAGAACAA
CGCCCCAGAAGCCATTAAACAGCAGTTGATCGACCTGTTCGACACTCCATACCCCATTAG
AATTTTTCGCACGTTTGGTACCAAGCCAATAGGCAAAGCCAAAACCAAGCAGGTACATAA
TGCCGTACCAGTGTAAAGAAACCGGACCTAACTGCAACGCAACGGGATCGATATTAGGAA
AAGTTAAAAACTGTTCAGACATAAATTTCCTTTATTTTAAAAACATATTCACGGCAACAC
ACATCAAGAAAACGGCAAAAGCACGTTTTAAAATCGGCACAGGCAATTTGTTCGCTGCCG
TTGCCCCTAATTTTGAGGTAAAAATAGATGTCAGCGTAATTCCCAACAACGCAGGTAAAT
ACACATAACCTACCGCATATTGTGGCAAATTCGGATTATCCCAACCACTAATCACAAAGC
TAATCGCTCCAGCTAATCCTAATAAACCACCACAAAAAGAAGAAGTGCCAATCGCTTTTT
TCAGCTCAATCCCTCTGCTATTTAAAAATGGCACAATAAAAGCACCGCCTGCAATGCCAG
CAAAACTGGATAACACCCCGATTACCCCTCCAGCAATCAACGTAGATTGAGTAGTCAGAG
GCTTAGGCTCTGCTTGCTTTGGCTTGAGCGATAAAAACATCTTCAGCGAAAGATACAGGA
TCATCACCGCAAAGATTTTTGTCATTACACTTTTTGGCAGATCACTCACAATCAAGCCTG
AAATAAACACTGCCACCATCAACGCAGGCACAAAAAACTTCACAACTGACCATTGCACAT
TACCAAGTTTATGATGGCGTTGTGCTGCCGAAAATGTGGTTAGCACAATCGTTGAAAACG
ACGTACCCAATGCAATCGACATCAACAAATCATCTGGCACACCAATTTGAGGCAACAAAT
ACACAAGGGTTGGAACAATAATCATACCGCCACCGATACCAAACAACCCTGCTAAAAAAC
CAGCAACTGAGCCTAAAATCAAGCAACAGACAAACATTTCCACCATCATTTTTTCCCCTT
AAACACCCGATATGGTTTACGAAGCTCACGTTTTGGCTGAGTACGAAACTCTTTTCTCTC
GTGGGTAAACTCTTTGTTATCTCGATTTTTCTCGCTTTCGACTTTTTTCTGCTCACCCAT
CAACACCTGAGCAAACTCTTTCATCACCTTGCGGTACACATCACGTTTAAACGACACCAC
CTGTCGCACAGGATACCAAAAGCTCACCCACCGCCAGCCGTCAAACTCTGGCGTTTTACT
GGTTTTAAGATTAATAGCCCCCTCGTCTGCCACTAACTGCAACAGAAACCAACGCTGTTT
TTGACCAATACATACAGGTTGAGTTTGCTCATTACGAACTAACCGTTTTGGTAATTTATA
TCTCAGCCAATACTTCGATGCCCAAAGCAATCGCACATCTTTTTTCGCTAAGCCGACTTC
TTCATAAAGCTCACGGTACATTGCTTGTTCAATGTTTTCCCCCTCATTAATTCCCCCTTG
AGGAAATTGCCAAGAGTTTTGACCAAACCGCTTCGCCCACAGAACTTGCCCTTGCTTATT
ACAGATAACGATACCAACATTCGGGCGGTAACCATCGAAATCGATCAATTTAGACCGCCT
TATTTAATCAATTTGAAAATGGTGTGATTGTTTCATATTTCGGCTATTTGAACAACTAGC
AAGGCAAAAACAAGCGGTGAGATAGCCAAATTTTTTCGCAACCGTGGATAACTCTGTGGA
TAACTTGAAAATTTGTTGATAACTTTTTTGGGATAAGTTATCTAACCGCTTGATCTTAAT
TCAGATCTTACTTCCTGCCATCGATCATTTTCGATCCCTTTTCACTGTATAAGCACACAT
TTAATCGCTCATTTTATTTTCTTTCTAGGATAACTTAACCACTTTTCAGACTAAATTGCC
ATTCTATTCACATTTGATGTGCTTTTATCCCCATTCCCTGTGGATAAAATTGTGATAGAT
CGGGATAATGATCGTGTATAACCTAAAATCAGCCCAGATATTTTGCTTTTTTCCTTTAAA
AAACAAAATGTTATTTTATTCTTCTTATCGAAAAAAACAAGTGCTCATTTATTAAACATA
ATATAAACATTAACAACTATCAAAATAGTGAATTTGTGGGAAAATCATGTTTAATGTTAG
AATCCAGCCCGTTTTTCTAATTGTTCTACAAAATTTTCGTTTAAATTTAGCTTCTCGGCT
AAGTGGGATAAAAATACGATCTCTTTTCTAGAGAGCTCTTGACAGACCAAGCGTGCAGCA
AGGTAAACTTGTGCCGCTAAAGCGGTGTCGTTTCCGACAGTTTTTGCAATTTCATTCACG
GATACCGGCTCGTGCATTTCATGCAGTAACCATTGTTGTAATTCAGGGTCATTACCGCCC
TCTTTTAAGATTAAAGCTTCTTCGTTCTCATCCAGCTCACCGTCTGCTAATGCAGCTGCA
AGCATTGTACGTAAAATAATTGCTCCCTTCTCTTCCGAACTATCCGCTTCAAAAGCTGTT
TGGCTTAGTTCTGTCGTTTGGCTTGTTGCCTGGTTCTTTTGATAATCTTGATAGGCTTTG
TAAGCCAATCCACCAAGTGCGGCTAAAGAGCCGAGCTTAGTCAAATTAGCTCCGCCGTTT
CTGCCTAACACCATTGATAAAATACCGACCAATGCTGCCCCACCACCAACTTTGGTAATA
GTATCTACGTTGCCCGATTTGATCTCACCAGCAGTATTTTTGGCAGAACCCAATACAGAG
CTTAATACGTTACCTAAGTCCGATTTACTTTGATTAGCTGTGTTGCCGACAGATTTTAAA
ACGCCGTTTAAAATGCTATTAAAATTCATATTGCCTTCCTTTTGGTTAATAAAAAATAGT
TAAGAGTAGACATTATGTTATCAAAATAATTCAATTTTTTTCTGCAATAAATTTCTTTGC
CAACGCCGACAGTGCATCGGTCACATAAACTAACAGCAAATAACAGAGCAGATAAAGGGT
AATTTCAGAGTAATGGAAAAAACTCATCGCCAGTTTAAACTGCATACCTAAACCACTTGC
CCCAACAAAACCGACAATCAGCGTTGCCCGAATAATGTTTTCCATACGATAAAGAATGTA
ATTGAGAAAAGTACGCATCACAGCAGGATAGATCCCGTAAAACAAAATTTGGTTTTGTGA
AGCCCCATTTTGCATTAAATGGCGGATCGGTTTCTCGTCCACATCTTCAACCACTTCGCC
GCACAGTTTGCCTAATACACCGAAATTGTGAATGGCTAATGCTAATGCACCTGGAATGAT
CCCTGGTTTGAAGATAAAGACTAAAATCATCGCCCACATCAATTCCGGTACGGATCGACT
AAACAGAAATAGCCCCCGACTGATATAATAAGCGACACGATGATACCAGTATGTTCTGTG
GCGAAAGTGTCCCTGTGCCACGTTGCGAGCGGACGGCAGAACCAAAAGGAACATCGCCAT
GCCTGCAATGCCTGTTGCCAGAATACTCATCACAAAGGTTTCCCACGAGAGCCATAGGGC
TTTTTGCCACATTTCGGGGTCAAGATAGGCAGGTAGCTCTTCACCCACACCAGCCATTCC
AACTAAAAATTCCGTGAGATAATCCCAATTTTCCGCTCGAAACAGTTCACTAAGTGCAGT
GGGTTGATCTTTAAGAATATAGCCCCACGACAGCCCGATAAGTCCTAACACAGCCCAAAA
TGAATAGCGGATAAAATAGCGGTCGATATGTTTTCTCATTTTACTCGGCTCCTGATGGCA
TAGCTCCAGCGGTCAACCAGAACGATTAACCCGATAAGGAAGATCAAGAATGTCCAAACC
TGATCATATTTCAGATCTTGTAAAGAAAGCTGAATTTGCATACCGATCCCTCCTAACCCA
ACAAAAGAAAGTACCGATGAAGAGCGGATCGCACATTCAAGGCGATACATGGTATAGCTC
AACATCGTCGGCAAGGCTTGGGGCAAATAGCCATAAATCAGACATTGTAACGGCGTTGCC
CCTGCTTCTTTTAGTGCAAAAATCGGCTTAGAAGGCACCGCTTGTAACGTATCTGCATAG
ATTTTGCCTAAGTAGCCAGAATAAGGAATAGCAAGGGCAAACACTGCACCTATCGGATTT
AACCCGACAGCCGCAACAAAGAACCATGCCCAAATCAATTCGTGAATAGCACGTAGAAAA
CCCAATATCGCTCGAGCTGCCCCCTGCAAAATGAGTGAACGAAACAGCACACCGGATGCA
AAGGTGCTTAAGCAAAATCCGCCAAGCATAGACAAAGAGAGTGTAATCAAGGCATAAGCA
AAAGTGAGCCAAGTGGATTGCAAGGCGAGTTTCAGTAAATCAGTAGAAAAGTCAGGGGAC
AATAAACTGGAAAATAGTCGATTAAGCGTTGCCCAACCACCAGAATGCATCAACCCTTTG
TCGTTATCCACAGCAAATAGGCTCAACAAAAATGCAAGCAACAACATGCCCGTCAGCAAA
TTTCGCCGTTCATTTAGTCCAAGCGGTCGGTTATGTTTCATTTTTTACCAATCCGTATAA
GACATTGAGTTGCTCTTGAGTGACTTGTTCTGTTTGCAAATCAAACACAATTTTTCCCTG
TTTAATGCCGATCATACGATCAAAATAGGCTTTGGCATATTCCACCGAATGCATACTGGC
AATCAATGTTTTCCCCTGCTCTCTCACCAGCCCAGTCAATAATGCCAAGACATTTTGTGC
ATTAACAGGATCGAGTGCGGACACTGGTTCATCGGCTAAAACCAATTTAGGGTTTTGAAC
TAACAGACGAGCTATTGCAACACGCTGCTGCTCACCGCCCGACAGTTCAGCTGTCGGCTG
ATCGATTTTATCCAATAGCCCGACGGCAGCAAGTGCTTGCTCTGCAATCTGTTTTTCTTG
CGGTTTAACCAAAGAGAACAGAGATCGCCAAAAGCCCCACTGGTTCAGCCTGCCAGCCAA
GACATTGTGGATAACTTCCAGTTGTTTGACTAAATCATACTGTTGATGAAGCATACCGAC
TTGTTGGGCAAACTGTTTATTATCTTGATAATCTTGAATGTTGCGATTTTCCAACCAGAT
CTCACCGCTTGTCAAAGGTACGGCACGCATAATGCTATTCATTAATGTCGATTTCCCCGA
TCCACTCGGCCCGACTAACGCCACGATTTCACCTGAGCGAATGGTTAAACAGATGTCGTC
TAAAACGGCTTGCTTGCCGAAATGTTTGGTGGTGTGGTGGAATTGAAGAAGTGGGGTTTT
CATATTTTATCAATATCAATTCAGTGTTAAAAAATTGTCTTCTATATTACGCTCTCACTT
CGCTATTTTAGTCTGCCAAATCTCCCCTAGCCCCTCTTTGCTAAAGAGGGGGAACAGATC
GAAGGAAATATACATTCATCTGAAAAATCAAATACTTTACGTTTATGAAGTACTTCGATC
TTAAAATTTACGATAAACAAATTCCCCTCTTTAGCAAAGAGGGGCTAGGGGAGATTTGGC
AGAAGATTTTCACGAAGAAAATAAGCGATTACTTAATCAACTTCAACTCTTTCGCTACTT
TCTCAATATCTTGATAGTTGCTGTTTTGCGTTGGGATAAACTTCTCGGCAGAGAGTAAAT
TCATCACCTGCGAGCTTGACGCATCGGCTTTTAATAATGCCGCTTTGACTTTCTCTTTGG
TACCGTCACCAAATTTTTTATCAACAAGATTAATGGTCCAGTTGTAATCATAGTAATCTG
GTGTGGTGTAGAAAAGCTCGACTTTATCGTGATTAACCTTGCCTTCTTTCACCATTTTAT
CCCAGTACTGCTTATTCACCGCACCGATTTGTACAGAACCTGCTTCTACTAAGCCGTAGG
TTTTATCATGCGAACCGCTGTAAGTCGGTTGAGCGTCTAAGTCTTTTTCAGGGTTAACTC
CGGCTTCTGTTAAGAAAAAGCGTGGCATTAAGTGACCCGATGTCGAACTTTCGCTACCAA
AAGCAAGGGTGTGACCTTTGACATCTTTAATCTCTTTCACGTTATCTAAGCCTTTTTGCT
TGATAAAGACGGACTTAAATTTTTCATCTTGCGGACGTTGTGCGATAGCTTCAGCACCTT
GTACTTTGGCACGAGCTTGTACCCCCGTTAAACCACCGAACCAGACTAAATCAATTTCGC
CACGACGGAATGCGGTGACTACGGCAGCATAATCGGTGACAGGCACATATTGCACCTTTA
ACCCCGTTTCTTTGCCTAAATACTCTGCAAAACTGTCGAACGAACGGATCATTTCGGCAG
CGTTATAGTCAGGAATAGCACTGATTTTAAAGGTTTTATCGGAAGGTGATGCGATAGCAA
CTGAGCTAAACAGCACACTGAGAGCGGTGAAAGCAGTTGCAAAACTTGCAAAAAGCGGTT
TCATGGTGTTCTCCAAAAGAAATGTAAATAAATTGTGATGTTCAAAATGAACGAGCGAAA
GATACGCTATTTTTTATAAAAAACAAGAGATTTCTGTGATTCGTTTGGGAAATCATTTTA
TCTTTGATAATATCATTACCGTTTTTACTAAATATCAAAAATACAATGGCATTAATCGAA
TACAATCCCCCTGTTGAGCCTTGGCTTGACGAAGTTTATCGTGATAATCATATTTTAGTG
ATTAATAAGCCAAGTGGCTTACTTTCTATTCCCGGAAATCGCCCTGAATATCAAGACAGT
GCGATGGTGCGTGTACAACAGAAATATGGTTTTACTGAGCCAGCTCACCGTTTAGATATG
GCGACAAGCGGTATTTTGTTGTTTGCATTAAGCAAACAGGCGGAAAAAGAACTCAAACGT
CAATTTCGTGAACGTGAGCCGAAAAAACACTATCAAGCGTTAGTTTGGGGCAAATTAGGC
GAAAAAGTTGGCGATACGGGGACAATGAATTTTCCGTTAATTTGCGACTGGGAAAATCGT
CCACGCCAAAAAATTTGCTACGAACGGGGCAAACAAGCGGTTACTTTCTATGAAATTCTT
GCACATTATCCCAATAATACCACAAGGGTGAAATTAACCCCTTATACTGGGCGTTCACAC
CAATTACGTGTACACTGTTTAGCCTTAGGGCATCCAATTGTAGGGGATAAATTTTATGCA
AATCCGTTGGCAAAAAGTCTATCGCCAAGGCTCTGTTTACACGCAGAAGCATTAACCATT
ACGCACCCAGTTACGCAAGAACTGATGACATTTGAAGCGAAACCTGAATTTTAAAAGGTA
GATAGAATGAACTTTCAATGGCAGAAATATCCTGAAAATACGCAAAAATTATTCAAACTT
TCGATCCCGATTTTCATCTCTCAGTTAGCTGCTTCGGGAATGGGACTGGCGGATATTATT
ATGGCTGGGTTAGTCAGCGATGATGATGTGTCGGCGATAGCAGTCAGTAATTCGATCTAC
TTTCCCTTGTTTTTATTTGTGCTGGGGATATTAAATGCGATTACCCCAACGGTTTCTTAT
CTGAACGGTTCGAGCCAACGTTCCCTGATTGCACATCAAATCCGTCAAGGTGTTTGGATT
GTATTAATGCTTAGCGTACCGTTAATTTTTATCTATCTCAATGCTCATTTGATTTTAGAA
CTAATGGATACCCCAAAAGCCTTTTCAGGAAAAGCACAAGATTATCTTACCGCTTTAAGT
GTCGGGATTATTCCAGCTTTGCTTGCGGTGAACTTACGCTGTTTTAACGACGGACTATCC
AACCCTAAACCAGCGATGTATATCACCTTTTTTGGCTTAATTTTAAACATTCCGCTCAAC
TATATTTTTATTTTCGGCAAACTGGGTATGCCTGAATTAGGGGCGGTCGGTTGTGGTGTG
GCAACGGCAATCGTAAACTGGGTAATGTTTGGGCTGATTTTACACTATTGTTATACCAAT
CCAGCACAAAAGGATATCCGTCTATTTGAAAAATGGATCGAAAAACCCTGTAAAGCAACC
TTAAGCAAACTGTTCAAACTTGGTACACCGATAGGGTTTGCTCTGTTTACCGAAGTGATG
CTGTTTGCGGCATCTTCCTTGATTATCTCACCACTTGGCTCGCAAGTGGTGGCAAGCCAT
CAGGTTGCCTTACAAACCAGCTCGCTCTTTTTTATGATCCCACTCTCATTTAGCATTGCC
ACAACCATTTTAGTTGGGCAAACGTTGGGAGAAAAGCGTGTTGCAGAAGCAAAATATCTG
ACTCATCACGCCATTTTTACGGGTGCAATGGTCGCAATGGGGCTGGCAATGGTGATTTTA
CTGCTCAAAGATCTGATCCCCTATGCCTTTACCAGTGATCCGACTTCTATTGTAATCGCA
TCTAGTTTATTGATTTTTGCAGCGATCTATCAAATCCCCGACTCTATCCAAGCGGTATGC
AATGGCATTTTGCGTGGTTATAAAAATACCAAACCTATTTTGCTAACAACCTTAATTTGC
TACTGGTTAATCGGAATGCCACTAGGTACTATTTTGGCTCGTACCGATTGGATCGTTCAG
CCGATGGCGGCGGCAGGATTTTGGCTGACATTCTGTGTCTGCTTAAGTTTAGCCGCAGGG
CTATTTTTCTACTTTATGCGAAAAATTCAGGCTATGCCAGAAGAGATTTTAATTAAAAAA
CTAGAGTCTATTAAATAGCACTTAAAGTTATGTCTATCCTTTATTGTACCAGATGGGGAT
AGACACAACTTTACTCATTGTCATTTTATATTAGGTATTCATATATAGCTGAATTATCCA
GCTTATCTCTTTATCATTTATCCGATACCCCTCTTTCAAATTCGGTTCACAAGAGTTCGA
ACCAATACCACTCATTTTATAATCGACACACAGAATGTGATACGGCGATTTTTCTAGTTC
GTAATGATGTTTTTTCAGGGTCAATTCTTCCTGTGTATAAGGGGAAAAATTGAAGCTGAA
CGGCTGTGGTGCGGTAATCTCGAGATCTTGGGTATGAAGATATTCACAACCGTAGTGACT
GCCGTTTTCCTGTGGTTTGACGTAGTCTTGATAATTTTGCTCGGCAGTGGTTTGGTATAG
ACCTAGTCGGATTGTGTGGTGTTTGTCGATGTAACTTTCACTCTCGCCATAGCCGAAATG
TCCTGATCCATCAGGAAGATATGGGGCGTGGTCGCACCATTCCCAGATAAAACCACCGCA
AGCCCCTGCATATTTTTCAAAGGTTTGGAAATAATCTTCTAAATCACCGTTAGAGTTCCC
CATTGCGTGCGAGTATTCGCAGAGTAGGAATGGTTTGGTTTGTGGCTGTTCAAAATAGCG
ATCCATATCTTCTGTGCTGGCATACATTTCGCTATGAAAATCTAACGGGGTAAGATCATT
GCGATGTTCAGAATGTTGATAAATGGTACTTTCATAATGAACCAGACGGCTTGGATCTCG
CTGTTTGATCCATTTTGCACTGGCTTCAAAATTTTCCCCGTAACCTGCTTCATTACCCAG
CGACCAGATCAGTACCGATGGGCGATTTTTATCTCGTTCTACATTAGCGTAGGTACGGTC
TAATATTGCTTGTTTGTAGTCTGGGTGTCGGGCAAAATAGCAGAAATTATCTATCGTTTG
TTGCTGAATACGTTGGTTATCATCTTGTTTTGCTACATTCAGTAAAATGCTGTGTTCTGG
CGTTGGAACGTATTGCATACTGGCACCGTGGCTTTCTATGTCACTTTCGCTAATCAGGTA
GAAGCCGTAGCGGTCGCATAATTCGCTAAACCAAGGGGCATTCGGGTAGTGGGCGGTACG
AATAGCGTTGATGTTATGTTGTTTCATCAGCCTAAAATCCTGTTCTGCTTGCTCACGGCT
GATAACATAACCCGTTAGGGGATCGCTGTCGTGGCGGTTTACTCCGCGGAATTTGATCGG
GTGGTTGTTGAGCAAGAGTACACCGTCTTTGACTTCGATCCGACGAAAACCGACCGCTTG
TTCAATCACTTCGTTTCCATAGGCAAGGTGTAAGGTGTAAAGTTGTGGCTGTTCGGCATT
CCAGAGCTGTGGTTTGTCAATTTTTACCTTAAAGTGATCGCTTGTCTGTTCGGCGATTAG
GCGATGTTGTGGATCAAACAGTTGGAAAGTGAGCTGTTGTGGCGATTGCAGAAAGGTACA
TTCGACCGATAAATCCGCTTGATCTAATGCTTCAGACAGGCTGGTTTTGATAAAGAAATC
TTGTAGATAATTTGGTTCTCGTTCCAGCAGATAAACATCTCGGAAAATCCCTGACATACG
GAATTTGTCCTGATCTTCCAAATAGCTACCATCACACCATTTAAGCACCACGACATTGAG
CTGATTTTCCCCAGAGATTAAAAAGTCGGTGACATCAAATTCGTTTGTGCAATGACTGAC
CTGCCCATAGCCAACAAATTGTTGATTGAGATAGAGATAAAGGCAAGCGTCCACCCCTTC
AAAATTCAGTAAATAGCGTTTTGTCGATTTAGGCTCGTAGTGGAATGTCCGTTGATATAC
ACCGCAAGGGTTATCGTGTGGCACATAAGGCGGTTCGAAAGGGAATAGGTAGTTGATATT
TGTATATTGATGCTGATCGAAGCCTTGTGTCTGCCAGTTTGATGGCACAGGAATGCGATG
CTCAAAAGGCTGAGAAAGAAAATCTTCAGGCAAATCCATCACGCTCGTAAAATAGTTAAA
TTGCCATTCACCATTGAGTAGGGTAAATAGGCTAGATTGTTCACGCTCAAGGGGGCGAGC
TTATCTTGTGTCGCAAAGGGAATAAAATAGGCGTGATGGGGTGTGGTGTTAATGTGAAAT
AAAGTGGGATCTTGGTGATAATTTGGTAACGGCATAACATCAATTCCATTGCTAAGAAAT
GGCAAAATGCTATCACTCGCAATCCCTGACTTCAATCCATTGCAATGTAACATTTTAGAA
ATGTGATGAAGCTCACAATTATTTTTATGTTCATTTCTAAAGTTATAGTTTACAACCACA
TTTTACCAATTCTTAAACTCATATATACAACTGCTTTCAATACAAAAAACCATTAATTTC
TTAATATTTGGTGATCACAATCTCACCGCTTGCAAAGCTGACTTTAAGTGTATTACTGCG
ACATTCTACCTTAAATATCTGTTCATTTTGGCGGATTTCGTTTTCACAGGGCTTCCCTGC
CATTAGTAACGCAATCTGATTTTCGGCAATTTGTAGGGCTTGCTGTTGCTGAAAAATAAG
CACGCTTTGCTTATTTTGCGTATGTTGCCAACGGCTATAAGCTAAATATATCACTGAAAA
AATCAACATAACGACCATTAATGATGTCAGGCTTTCTGCTTTAATGAGCTTATTCATTTG
CTAATATATTCCGTGAATAAGGCAAATAGTGCCAAGATGAAAATTTATTTTCCAGATGTT
GAATAACTTCTTTTTTATAACTGAGATTTCTTTCTTCTCGTAAATTATCATAGGTGGAAT
AAAGTGTACCATACATTCTTTTTCTTCCTGTAAGATCAAATAAATAATCGGTAATGACAA
TACCGTAAAAATCTTTTTCTAACTTTTCATTAATATCTTGTAATGCAATCACAATTTTTG
GATTCTCTAGACTACTTTCTGGCAACTCCGCTAAATGATTGATTTTATATATTTCCGATT
GATAAGGTAATAAATTCAACCAGTTTTCAATTTTATCCACTTGAATATATTTTTCTTTGG
TTGGTTTAAAAGGATCAAAAATAGATGAAAATTGACAATGAAAACTGTATTTCATTACCT
TAAACTCAAAAATAACATTAGTCTGTTTCTGATTTTGGCATTCTATTTCAGGATCTATTG
CTAACTTTTCAATAAGTTGATATTTATCGGTAAGATATTGCTGATAATAGAATAGGCTCA
CTTTTTCTTGTTTTAATAAGCTATCTTTATTGAGAAAAATGACTGCAAACAGACCGCTTA
ATAATATCAAGGTAATTAATAAAATACTGGCTGGATAATAACGTTTCATTTATCACTTCC
ATTTAATAGGTAACTATAAGCGGTAGCTTTATATCTTAGTTGGTTATCTTTGCTAGACGA
GAGAGCCAGTTCTATTTTCAATAATCTATTCTGCTCAAGCCACTCAAAAGATAAATTTTC
GACATTATAATCAGACATATCTGACATTTTTCGCCAGTTGCCTTTTTGACAATTTGTTAG
GATTTTTTCACAATCTGCTTGGTGACAGAACTGAATTTGACTATCTTCATAAATAAAAAT
CGCTTTTTTCTCAAATTTAAAACCAAAAAATTCTCGGCTTACCTCTTTGGTATTATTTAC
ACCATTTATTTCGCAAGATTGTTTTTTATTTCGATTACCTACACAGCCATCACTACTTAA
ATCATAGAAAAACATTAGACAATTTGGATTGTTCAGGGAATAACGCTTATGATTATTTTC
AAATAAATGATAATTTGTTTCTTTTCTATTTTGTCCTTGATAATTAAAATGTTGAATATG
TTGTTGAAAATATTCAAGTAATTGATGAGTATGTTTTTGCAAATTCAATAATTCCCGTTG
TTTGATTTGATTTCGATAGCTATCACTATAAAAAGAAGATAAACTCCATAAAATAATGCA
ACCTAGAAATAATGATAATAATATTTCAACCAAACTAAATGCGTGATTAACAACTGGTGC
GTTTGCCTTTTTGAATAACATTAATCACTCCATTTTGTTCCACTTGTAATATTTCATAGA
TTTTATTTACCGTAACTCTTAAGCACTTCGACTCTAATCGCCCAGACTTTCCATCAACAT
TAATAAAAACTTTAGGATATAAACTATTATTTTTGACTACGGCGTTTTCTGTTTGATAGA
GATAATAGCTTTTTTGAATATCACAACTTGCGATATTCAAACAGTTACAAGCGATCTGTT
TATCACTGACTTTTTCAATGGCGACCATACACCATTTTTTATCTGCTACATTTTGGCTGA
TAGAAATAGAATAATTCTGTTTTTGATAGCGTGCTTTAGCTTGAATTTGATAAATAAAAG
ATTTTATCTGATCGATTTCATTATTTAAAACGATATGATCTTGTAAATAAAATAAGGTGG
GGGAAAAGAAATAGAGTGCGATTGCCATTATGCTCATCGCAAATAGAGTTTCAATAATAG
TGATCGCACGAAACATAATATCTCTCCCAAAGTGAGAGAGATATTAGATGTTGAAAGGAT
TTTGTAAATAGGCAATTTTTATTTTTTCGACATAGATCGAAAAATTAGAAAGATGTTGTA
TCTTGGAATAGACCTACTTTTAAGTCTGTGGCAGTATAGATAATTCTGCCATCAACTTCG
ACTTCGCCATCAGCAAGCCCCATCACGAGCTTACGGTTGATCACACGTTTCATATTGATA
CGATAAATCACTTTTTTGGCAGTCGGTAGAATTTGCCCCGTAAATTTCACTTCGCCAACC
CCTAAGGCTCTGCCCTTGCCTTTACCGCCGACCCAGCCTAAGTAAAAGCCAACCAGTTGC
CACATTGCGTCTAAGCCTAAGCAACCCGGCATTACAGGATCGCCGATAAAGTGACAGCCA
AAGAAAGGCAGATCTTGGTTAATATCTAATTCCGCTTCAATATACCCTTTCTCAAACAGA
CCTTCTTTGTCGGTGATTTTGGTAATTCTGTCCATCATCAACATTGACGGTGCTGGCAGT
TGTGGACCTTCGCTACCAAAAAGTTCGCCTCGTCCTGACGCTAAAAGATCGTTGTAATCA
TAACTTGATTTGATGTTAGGTGTACAAGTGTTCATTATTTTGTTCCTGTAATAAAATAGA
AAAGTCCGTTATTGACGGTTTATGTTACGTTTACTTGATAAACACATCTTAACAGACTTT
TAAAATAGCGAACAGTTGTAAGCTGACTTGTCGGATCAGTGACCCTTTAACAGTTTGCGA
ATTTTGTGGAAAATCGAACCGCTTGCGTCTTCATTTTCATTCTGTTCGATCCCTTGATGA
ACTAACGCGAAAAGTGATTTTTTCTCACTATTTTCAGGTAGATCTTCATCATAAAACGGA
TGCTGTAACAGAATTTGTAAGGCTTCAAAGACATCTTCGACCGCCCAAATATGAAATTTT
CCTGCTTCAATCGCCGATAATACTGCAGGTTTTAAGCTCAAATGGGAAACGCATACCGCA
GGAATAATCACCCCTTGTTTCCCCGTTAATTCCCTTGCTTCACAAACATTGAAGAAGCCT
TCAATTTTCTGATTAACGCCCCCTACGCTTAATACATTCCCAAATTGGTCAATCGCCCCT
GTCACCGCAAGGGATTGTGGCAACGGCAACTTGGTTAAGGCACTGATAAGCACGCAGAAA
ATGGCTAACGATGAACTATCCCCATCAATTTCACCATAAGATTGCTCAAAGGCAACGGAC
GCTGAAAACGGAAGCTGTGTCGGTAATTCCAGTAAATTTGCCAAGCAAGATTGAGCGATA
ATAATCCCTTTAGAGTGAATATTGCCCCCCAGCTCCACTTTGCGTTCAATATCGTGAATT
TCTCCATCACCATATTGCACGTTACAGCTAATGCGTAATGGCTCACCAAAACTATGGGGA
ACACCATCAAACTCGACCACAGATAAGCCGTTAATTTGCCCGATGGTTTCTTCTTCCGTT
TCAATATAAAGCTGATGATTTAAAATATCATTTAAAACAAATTTATTTAATACACCAGAT
TGTTTTTCTAAATAATCAAAATAATCTTGAATATGGTTAAATTGGGTTTGTTTTGGATAA
AAATGTTGTAATCCTAATAAATGTTTTTTTAATAATGTCGGTGAAATAGAAATTAATGTT
TGGTTTTCACTTTCACGAATATAATAATGTAAAAGCTGATTTAAACCTGTTTTAGAAAAG
GTTCTATTTAGATATTTTTTAGCTGAAGATTGAATATAGCTTCCCCATTGTTCGCTATTT
TCTTCATCAATATTCAAATACGACTCGATTTCAGCATATTGGCAAAATTGATATAAATCT
TCATCATAATTATGTAACGTTGCAATATCATCTCGACTACCTACTAATATCAATTTGAAT
TGAGATTGAATAGGCATAATTGCTTCAGGTAATTTACCTGCAATAATAGGATCAAACTGC
CCAAATAACAGAGCTTGTTTTAATTTATCCCATTGCACAATATCTAATAATAATGCACTC
ACATTTAAAATAAGAATACCCTGATGAGCTTGCTCAATCGCCCCTGCCACCGTTTTAATC
TGATTTTCTTTTTCTAAATAAAGACTATATCCAAATAAACTTTGGCGATTAAATTCTGTT
TTTAGCACCGTTTGGCAATGTAAATTTTCAAAATAGTCCGTGATTTCATTTAAAAATTCG
GGAAATAATTCCGTTTTCAAAATGAGTGCCGAACCAAATTCACTCAGGGCAAATTGTTGC
ATTGCCTGCTGTGTATTTGGTTGAAAATCCAAAAATCTCACCGCTTGATCGGTCTGTTTA
AAAGGATAGTGAACGCTTAATGATTGCAACGATAATGGGGATACTTGCACAAATTTGCCT
CTTTATAGAAATTTGCTTCATTATACCTATAATTACGCTATACTTCACAAATAATTCGGA
GGTAAAATGCGATACCAAAAACTTGAAATTCAAGAAGCAAGTTGGAAATGGAAATACTTG
CTGAAAAAATATCGTGAAGGCGAAAATATCACCAAATACGACGAACAGAGCTTGATCGAA
TTGAAAGTTCAATTATTAACCACCTTACAAAACTCGCCCGAAGAGATCGAGCAATGGATT
AAGGCGGAAATGACATCTGAGCAACGCAAGAAAATGCGTCAATCTATTCGAGCAAGACGC
AAGCGTTTTTTCAATGCCGAAAAGCAATCTACCCGTAAAAAATCTATCGATTTAGAATAC
GCCAGCTGGCAACGCCTGTCCAAGCAAGCCAAAGAAATGGATCTGACCTTGTCTGAAACC
ATTCATTATTTGATTGATGAATTAGAGAAGAAACAGATTTATGCAGAGCAAGTGGATAAG
ATGAAAGCAAATTTGAAGGCGTTGTTGGGATAGCGTCATTTAAAACATAGGGAGTAACAG
GCAAAATGGCCCCTAAAAAGTAGCCTTAAATTGTGCTTTGTGTAATTACTTCCCTTTCAC
CTCAATAATCATCACTTCCGATTGTGAACCTAAACGCATCGGAATCCCCCAAAATCCGTA
TCCCGAAGTGACAAAAAAATGTCCATTGCCGATTTTTTCATAACCGTGAGCAAGTCGGTA
AATAAAGTGAGTAATGATATTCGCTGGGAAAATTTGCCCATTATGGGTATGTCCCGACAC
TTGAATATCAATAGGCAGTTGAGCGTGTTGCTCAATTTGTGTTGGGCGGTGATCCATTAG
GAATACAGGTAAATTTGTATCCACCTGAGCCAATAACTCTGCTGTTTCAGGGCGATTTTT
CACTAATTCATCATTACGCCCAATAATGGTAAATTTTCCGTCTAAGGTGACCGCTTGATC
CCATAGCACCGTAATACCAGCTTTAGTGATTTCTTGATAGATTTCAGCTTCAGCCCCAAA
AAGATCGTGGTTTCCCATTGTGGCATATACCCCAAGCGGTGCTTTTAGCTTTGCCAAATG
CGGTTGCATATTTTCAGCAAGATAGGCTTCGACATTATCGTCCATAATGTCACCTGGAAG
TAAAATTAAATCCACTTGTTCTTGATTAAAGATAGTTGCTAACTTATCTAGCTGTTTACC
GCCAAAAAATTTCCCTAAGTGGAAATCGCTTGCAACACCAATTTTGAGTGGCTGTATGGG
TTTATCTAATGTGACTTGATAGTGAACCACTTTGGGTGAATAGGCATTGTAAATGGTCAG
TCCAATTAACCCTAATAAAACAGGTAAATAGCTTATTTTAAGCCAGCGATTAAGGTTATT
TGGCGAGAATATCTGTTTGCCGACAGTATAAATTCCCCCAAAACAGAAGCTGATAAAAAA
GATAAATAGAAGTAATGTGAGTATTAAAGCAATTAAGCGGAAGTTTGGCAAAATGCGTGT
AACGTGCAATATCATCAATAGATTTGCTGCGATATAGACAGAAAATGTGATGATCTTGCG
ACTTTTATTTGATAAATCGCATAGCAAAGTTACTGTTTTAGAAAAACTAAAGAGCAGAAA
TTGAAGTGCGATAACTGAAACGGCGGTGATAATGTAATAGCGATATTCCATATTTATTCT
TTCCAAGAAAAAAAGCCCAACCAAAACGGCTGGGCTTAAAGTATAGCAAATACAAGTGTA
AGGAGAAAATAGGTCTTTAATTAGCTTATTTTGCTAATTTTTGACGAATCGCATTTGCTA
ATTCCGGGCTAACTTTTTCAAAGTGAGCCATTTGTCTTTCTACGATTTCAGGGATAGTCA
CACCTGATAAACCTGCAGCAAAGTTACCTGCTAAGCGATCTTTTTCTTCCGCTGTAAACA
AGTTATAAAGTGCTGCCGGTTGTGAGTAGTAATCTTCATCGTACTCACGGAAGTTAAAGT
GTGCAGCTTCACGCTCAATTTGTAATGGTAATTGATCGTGGGTTGGCACATAAGTATCAA
AACGGTTCGGAGCGTAGTTAGGGTGGTTACCACCGTTTGCATCTACACGCATTGCACCAT
CACGGTGAGTCGTGTGGTATGAGCATTTTGGTGCATTTACAGGGATTTGGTGGTGGTTTA
CACCTAAACGGTAACGCTGTGCATCTTGGTAAGAGAACAGACGACCTTGTAACATACGGT
CTGGTGAGAAGCCGATTCCCGGAACGATGTTAGATGGTGCAAACGCTGCTTGCTCTACTT
CTGCGAAGTAGTTTTGTGGATTGCGGTTTAACTCTAATACACCCACTTCGATCACAGGGT
AATCTGCGTGTGGCCATACTTTAGTTAAGTCAAAGGCATAGTTATGTTTGTGAGCATCTG
CTTCTGGCATAATCTGCACTTGAACAGTCCAACGTGGGAATTCACCACGCTCAATCGCTT
CATATAAATCTTTTTGGCTAGATTCACGATCTTCACCTACAACTTTAGCCGCTTCTTCGT
TAGTGAAGAATTTGTGACCTTGTTGTGTTTTGAAGTGGAATTTCACCCAGAAACGCTCGT
TGTTTGCGTTTACAAAGCTATAAGTGTGGCTACCGTAACCGTTCATATGACGTAAAGTCG
CAGGAATACCACGATCTGAGAACAATGTCATAATTTGGTGCATTGATTCAGGGTGACGTG
ACCAGAAATCCCACGCTGCATTCGCGTCACGCAAGTTAGTTTGTGGATTACGTTTTTGTG
TATGGATAAAATCTGGGAATTTTAATGGATCACGGATAAAAAATACGGGTGTATTGTTAC
CCACTAAGTCCCAGTTACCTTGTTCTGTATAGAATTTTAATGAAAAACCACGCACGTCAC
GCTCTGCATCGGCAGCCCCACGCTCACCAGCAACAGTTGAGAAACGTAATAATACTTCAG
TTTGTGCTCCCGGTTTAAATACTGCAGCTTTTGTGTATTTGGTAATATCTGCAGTGACAG
TGAATGTACCGTAAGCTGCTGAACCTTTAGCGTGAACCACACGCTCAGGAATACGCTCAC
GAGCAAAGTGTGCTAATTTCTCTTGAAACCATACATCTTGTAAAAGAAGTGGACCACGTG
GGCCAGCAGACATTGTGTTGTCATTATCAACAACAGGGGCGCCTGCTGCTGTTGTTAAGG
TTTTTGATCCGTGATCAAATGGACATTTATACATAGTGAATTTCCTCCAAAAATAGCTTA
TTAATAGGTTACGAGTATTATCATTGATAGTTATAAGTTTGTAAAACTATTGAATTAATA
AAAAAATACTATTAATTTTCAACGCCAATCTTTATTTGGTTTATTTATAAATCCGCCTCA
TCACCACGATCTTGTAACCATTGTTTGCGATCTTCAGCCCGTTTTTTAGCAAGCAACATA
TCCATTAATTCAAAGGTTGAAACCTCTTCATCATCGCTATTATCTTCTAAGGTTAGCTGA
ACTAGACGTCGTGTATTTGGATCCATTGTCGTTTCACGCAATTGACTTGGGTTCATCTCA
CCTAAACCTTTAAAGCGTTGAACATTTGGTTTTCCTTTTTTCTTTGCAAGACGAGCTAAA
ATAGCCTCTTTTTCAGATTCATCTAATGCGTAATGCACCTCATCTTTACCAATATCAATA
CGGTAAAGTGGCGGCATTGCAACATAAACGTGGCCATTTTTTACTAATGTTGGGAAATGG
CGGAGGAACAAAGCACACAATAATGTGGCAATGTGCAAACCATCTGAATCCGCATCAGCA
AGAATACAAACTTTACCGTAACGTAGTTGGCTTAGATCTTCATTGTCAGGATCAATGCCC
AATGCGACAGCAATGTCGTGTACTTCTGTAAACGCGAGAACTTGATCAGGTGATACTTCC
CAAGTGTTGAGAATCTTACCTCTAAGCGGCAAAATCGCTTGAAACTCTTTATCTCTCGCT
TGTTTTGCAGAACCGCCCGCAGAATCTCCCTCTACAAGGAATAGCTCAGTACGTGTTAAA
TCTTGTGAGATACAATCTGCCAATTTTCCAGGTAAGGCAGGGCCACTAACCAATTTTTTT
CGTACGACTTTTTTTTCGGCTCTAAGGCGATTTTGTGCAGAACTGATTGCCATTTCAGCC
AGTTGTTCAGCAACCTGTACGTTTTGGTTTAGCCATAAACTAAAAGCATCTTTTACACTA
TTTTCAACATAACTCGCCGCTTGTCGTGATGATAAACGCTCTTTGGTTTGCCCTGCAAAC
TGTGGTTCTTGCATTTTAAGCGATAGCACATAGCAACAACGTCCCCAAACATCGTCGGCA
GTTAATTTGACACCTTTAGGCAACAGATTTCTAAAATCACAAAATTCAGCCATCGCCTTA
AATAAACCTTGGCGCAAACCATTGACGTGTGTGCCGCCAAGTGCAGTTGGAATCAAGTTT
ACATAGCTTTCATTAATCTGCTCGCCACCCTCTGTGAGCCAGCTTAATGCCCAACTCACA
GCTTCAGTTTCCCCAATCACTTCACCAACAAAAAGAGGATTTGGCAGATATTCATATTCT
TTCAATGCATCTGTTAAATAATCACGCAAGCCATCTTCGTAGTACCACGTTTCTTGGGTA
TTATTGATATGGTCGGTAAAATTGATCGTTAATTTCGGACAAAGTACCGCTTTGGCTCGC
AATAGATGACGTAGGCGACTAACCGAAAACTTCGGCGAATCAAAATATTTTGGATTTGGA
TAAAAGCGAACCGTTGTGCCTGTTTGGCGTTTTGGACAAGAACCGATCACTTTCAGCTCT
TCCACTTTAACGCCATTTGCAAAAGCAATGGTATAAATCTCGCCATTACGTTTAATGGTG
ATCTCAACACTTTCAGAAAGGGCATTTACAACCGAAATCCCTACACCGTGCAAACCGCCT
GAAAAGGTGTAATTTTTATTAGAGAACTTACCGCCTGCGTGCAGTTTTGTTAGGATAAGT
TCCACCCCTGAAATTTTTTCAGTCGAGTGAATATCCACAGGCATACCCCGTCCATTATCA
ACGACTTCAAGGGAATTATCGCTATGTAAGATAACATCAATTTGATTAGCAAAACCTGAT
AACGCTTCATCGACACTGTTATCAATTACTTCTTGCCCTAAGTGATTTGGACGAGTGGTA
TCAGTGTACATACCTGGGCGAAGTTGCACAGGTTCAAGATCTTTGAGAACGGTAATTTCA
TCAGCACCGTAGCGTTTTTCTGACATAAGTATCTCTTTACAGCCTATAGGAAAACAGAGA
AATCACTCTAGTAAGTTTGAGCGATTAGATTCAATGAAAAGATTCTTTAATATTGATTAA
ATGAAAGAAGATATATATGGAAAATCAATCACGAAAATTATTAAATTGAAGAGGCTGCCC
TAATTCAGCATTTTTCACAAGCTGTATTGTCGATTGTAAATCATCACGGGATTTTCCTGT
TATGCGTATGGAATCTCCTTGAATTTGAGCTTGTACCTTGATTTTAGAGCCTTTAATAAG
TTTAACAAGCTGCTTAGCCATATCGGACTTAATCCCTTGTTTTAATTTAATTTCTTTTGT
GTAAAGTTTACCATGATGTTCACTTTCAGAAGGAATATCTAGGGAAGTATGTTCAATACC
ACGTTTAATACAGCATCCTATTAAAATTTCAATTAACTGTTCAAGTTGAAAATCAGATTC
TGTAGTAACCCGTATAAGTTCATTTTTTTCATTAAGTTCTATTGTGGCATCAACTCCTCG
AAAATCATAACGTGTACTTAATACCCTATTTGCATTTTCTACTGCATTGCGTACTTCATG
TATGGTAAGTTCAGAAACAATATCAAAAGATGACATCTTATTCTCCTTCTATGAAATCAA
ATCAGAGTTTTTTCGCAATTCTACCATAGCATTCCACAAACTATGAAATTAATTCTTATA
AGATTTCTTGATGTATTTTATTAGATTGAAGAATTGTTGACGTCCAAGTCTTTAAAGACG
ACGGCTCCAACTAGCTCCGATTGATTGTTATAGGCTACCCTCGGTGAGCTCTTTCTGCTG
AACGCTTATTATCAAGTAATCACAAACTTAACAAGATTGAAATAACTTACGCTATTTGTA
CCTTATATCTCCGCCCGAAAGGGTAAGTTTTATGGCACATAGCTGATAAAAGCCAAAAGC
CACCTCAATTTCTCAAGGTGGCTATATTCAATAAATCAACGCAAATTACGCTTGACCTTT
CACTTCTTTACGACCGTTGAAAGGTGCTGGTGTACCTGCTGCAGCTAATGCTTCTTCGAT
ACGGATTAATTGGTTGTATTTCGCAACACGGTCTGAACGGCTCATTGAACCCGTTTTGAT
TTGACCTGCTGCTGTACCCACCGCTAAATCAGCGATAGTTGCATCTTCAGTTTCGCCAGA
ACGGTGTGAAATAACCGCTGTGTAACCTGCATCTTTAGCCATTTTGATTGCTGCTAACGT
TTCAGTTAATGAACCGATTTGGTTGAATTTGATTAAGATTGAGTTTGCGATACCATTTTC
GATACCACGGCTTAAGATCTTAGTATTGGTTACGAATAAGTCGTCACCTACTAATTGAAC
TTTGTCACCTAATACTTTAGTTTGGTATGCAAAACCTTCCCAGTCTGACTCATCTTGACC
ATCTTCGATAGACACGATTGGGTACTCTTTGCATAAGCCTTCTAAGTAGCGAGTAAATTC
TTGAGAAGTGAATGATTTACCTTCACCTTTCATTTCGTATAAACCGTTGTCTTTGTTGTA
GAACTCAGAAGACGCACAGTCCATCGCTAAAGTGACATCTTTACCTAAAACATAGCCTGC
TTTTTCTACTGCTTCTTTGATACACGCTAAAGCGTCTGCGTTAGAAGCAAGGTTTGGTGC
GAAACCACCCTCGTCACCCACAGCAGTATTTAAGCCTTTCGCTTTTAATACTTTAGCAAG
GTTGTGGAATACTTCAGCACCGATACGAAGTGCTTCTTTTAATGTTGATGCACCCACTGG
TTGGATCATAAACTCTTGGATATCAACGTTGTTGTCTGCGTGCTCACCACCGTTGATGAT
GTTCATCATTGGTAATGGCATAGAGTACACGCCTGGAGTACCGTTAAGCTCTGCAATGTG
AGCATAAAGTGGTAAACCTTTTGATACTGCAGCCGCTTTTGCGTTTGCTAAAGAAACCGC
TAAAATTGCGTTTGCACCAAATTTAGATTTATTATCTGTACCATCCAAGTCGATCATAAT
TTGGTCGATTTCAGCTTGGTTAGATGCATCTTTACCTACGATTGCATTAGCAATTTCGTT
GTTTACTGCAGAAACAGCTTTTAATACACCTTTGCCTAAGAAACGTGCTTTGTCGCCATC
ACGCAATTCTAATGCTTCGCGTGAACCTGTTGATGCACCTGATGGCGCTGCTGCTAAACC
AACAAAACCACCTTCAAGGTGAACTTCTGCTTCAACAGTTGGGTTACCACGTGAGTCAAT
GATTTCACGACCAATTACTTTAACGATTTTTGCCATTGTTAATATCCTCTATGAGAGTTA
ATAGTTAATGTTGAAAAGACTTGCATATAGTAATGGGATTTTACAAATTTGTCTTGTAAA
AAAGTGATGAGCTTCACAAAAATTTAAGGGATATTTGATCGAAGAGGGATTTTTCTAAAT
TAAGACCAATTATATATTCAAGTATTAAATACCGATATAGACTTTTTTCTATCATCATTA
ATATGGACTAAGCTATATAACATCTAATCTACTTTTACGATCACTGGCACAAATTCTTCC
TTGCGTAAGAAATTTTGTTCTCTAAAGTTAATCGGAAAATGGCAGGCAAATTCGTGTTGG
CGGAATTTGCGTAGCGGTGGTTTAACGACACATTTTTTCTGCGCAAAAGGGCAACGAGGC
CCAAGACGGCAACCAATAGGCATATCTTGTAACATTGGAACTGAGCCTTTAAGGGTATTC
AAGCGACCTTTAAAAGGCAAAGGTTTAGAAAAATCGGGTACGCTATGCAGTAGTACTGCG
GTATAAGGGTGATAAGGGGTTTCCATAATGGTTTCTTTCTCTGCAATTTCAACGGTTTGC
CCGCAGTACAAAACGTTAAATGAATCTACCCACTTGTAAATACTGAGCATATCGTTACTC
ACTAGAATAATAGACGTACCAAGATTTTTGTTCATACTGGAAAGCAAGCGATAAATTTGT
AGCTGTGTAGTTGATTCCATTGTATTGGTTGGTTCATCAGCCACGAGCAAGCGAGGCTGA
TTTGCCACTGCCATTGCAATCATCACTTTTTGTGCTTCACCTTCGGTAATATCCGTTGGA
TAGCTTTGCATAATATCTTTATGATCTTTTATCCCCACTTTGTGTAGTAATTCAATGGCT
TTTTTCTTTTTCCAGCCAAAACGTTCCCACCACTTGCCTTTAAAGCGGATAGTTTCGATT
AATTGTTTACCAATACGTTCGCTTGGATCTAAGCAAGAGAGTGGATCTTGGAAAATCATT
GAAATCTGATCACTAACCAGTTTTCGGCGCTGATAGGGGGAAAGTTTCAGTAATTCAATA
TCGTTAAAGCGAAAGCGGTCGGCAGTAATGATCCACTCGTCTTTGACTAATCCGCAGATC
ACTTTAGCAATTAAACTTTTTCCTGACCCTGATTCGCCAACTAAACCACATATCTCACCG
CTATCAAGGGTAAGATTGATATTATCTACCATTTTTATACGCCCGTTTGGCGTGTCAATT
TCGATACTTAAATGTCTAATATCCAGTAATGCCATTGTTTCCCTTCCCTAATAACGATAT
TTTTCAAGCACCCGTATAATGCTGTTTCCAAGCATTGTAATGATAAGTAGAGTAAAAATG
ATAGCAAATCCAGGAAGAATGACCGTCCAAGGGGCAACATAAATTAATTCAAGAGAATCG
CGGATCATCGCTCCCCATTCTGGCGTTGGGCTCGTTGCCCCCAGTGAAATAAAGCTCAAT
GCACTGATGTCTAACACGGCAATAACAAAAATATGCGCAAGTTCTTTGACGGCAATCACA
GTTAAATTAGGTAAGATCACTTCACGGATTAAATATCGTTTTCTTGCTCCCTCTAGTTTT
AAAGTGATGACATATTCTCTCGCCAGCTCCCGTTGGGTCATTTGATAAATTTTATGGATA
AAGTGAGGCAACATAGCAAGAAAAATGGCAAGCATTGCATTAATGAGCGAGGCCTCCATT
AAAGTTGCAATGATGATGGCAATCAGCAAAATCGGCGTAAATAAAAAGGTATCAAAAAGA
TGACTGAGAATAAAAATAGATCCACTCCGTTTTGTCCCTGCAATCACGCCAAGAATGCCA
CCTAAAATACCGATAGCAATAGTAATGACCAATGCTGAGCCAACGGTATAGTAGAAGCCG
TAGAGGACGCGACTGAAAATATCTCTTCCTAGATCGTCTGTGCCAAAAAAATGGCTAATC
TGACCGCTATCACTCCACGATGGTGGCATTAATTCCATACCGATAAATTGCCGATCGGCT
GCATAAGGGGCAAGTAAATAGCCAAAAAAAACCAATCCCATCAGAAGAATAAAGAGATTA
AGGCTGATGAGTGCAAAGGTATCTTTCCTCAACTCTATCCAAAATTGGCGTAAATACGCA
GATTCTCGAAACTGTTCGGGGTCTTGTGCGAGTAGCATTCTTTATTACCTTTTTACTAAT
ACTGAATATAACAATAACATCTTTTACTCTTAATTCATTGTTTGATAGACAGTATAGCAT
TCTATTCTTGTTCTAACATCGCCAACAAATGTTGTTTCAACATCGCCTGTTCTTCCTCCG
CCAACGCCCCATTTTGCTGATTGCTCACCACAAAAAAATCCTCCACCCGTTCACCAATGG
TCGTAATTTTAGCGTTAAGCAAATTCAGCTTAAGTTGCCCGAAAATATACCCAATCTGAG
CCAACAGCCCCTCTCGGTCTAAGGTAAATAGCTCAAAAGCGGTCTGATTTGGCTGGGAAT
TTGCTAAAAAACGGATCTTGGTTTTTCGCTTAAATGCCTGATGTTTAACGGATTTCTTAC
TCGGATTAAACACCTTTTCCGTATCCGCAAGCAAAGTTTTCAGCAATGCCGATTGAATTT
GCTCGCTTCGCTCATCATCCAGTGGCTCGCCGTTCATTTCCGTAATAATAAAACTATCCA
ACACCAAACCGTGATCGCTCGTAAGGATTTGAGCATCGTGGATACTCACTTTCTTCTGAC
TTAACATCTGTGCAATTCTCGCAAAAAGCTGGGCTTGGTCTTGGCAATGCACAAAAATTT
CCGTCGCCCCCCGTGCATACTGATTGCTAATCAACACCATCGGCAACGCAGGATCTTTTA
AATAATGCAAGGCGTGCCAATAAAGCTGTGTCGGGCTGTTTCGCACAAAATAGCTTTCAG
GACAGGATTGCCAAAATTGCAACAGACGTGTTTTTTGTTCCGCCGAAATTACCCCCTCAA
GCTCTGCATAGGCTTGCTGCTGATGGGCTTGGCTCAGTTGCTGATGATTAATCGTTTCCT
CACTGCCTAACTGCAACTGCTGTTCGGTAAATTGAAAAAGTTTAAGGAAAAGCGACCGCT
TCCAATCATTCCAAAGGGTTTCATTCGTCGCACAAATATCTGCAACGGTTAAACAGGTTA
AAGCAGCTAAAGCGGTCGGATTTTTCACCACATTTGCAAAAGTTTTCACCACATCGGGAT
CGTGAATATCCCGACGTTGTGCCGTAATTGACATCGTCAAATGCTCTGCCACCAACCACG
CCATATAATCACTTTGCTCTTGAGAAAAGCCGTGTCGTTGAGCAAAAGCACGCATATCTT
CCGCCCCAACTTTAGCGTGATCGCCCTCTCTGCCTTTAGCAATATCGTGGAACAAGGCTG
ACAAATAGAGCAACGGACGGTCTGCAAGTGTCGGAAACAGACGACAACAAAGCGGATGTT
TTTCGGCATTTTCCTGTTGCAGAAAACTTTCTAATTTAAGCATCACCTGAATAGTATGCT
CGTCCACCGTATAAATATGAAAAAGATCAAACTGCATCAAGCCTTGAATACCAACCCATT
GCGGTAAGTAAGCGGTTAAAACGCCCAACTGATGCATTGGCATAATGGCTCTTTTAACCA
CATCAGGCTGAGAAAACAGCCGAATAAAGCGATGTCGAGCTTGAGGCAGTTCACACAACG
GCTGGTTTAAGGTCTGTAACGCCAGCCGAAGTTGTCGCAATGTCGTACTGGCTACACGCA
CCTGCGTATGCTGAGTGAGATAGAAGAAAAGATCCAAAATCCGCTCAGGTTGTTGCTTAA
AAATCAAAGGGTTACTACAAATCAGCTGTTCCCCTTGCAAATAAAAATAGTCATCAAGCG
GCTGTTTTTGCTGTACATTTTGCAAAGCCTGTAGCACCTCTTGATGAAAATGATTGAGCA
ACAATTGCGTTAATTGCGAAATAGATTGCGTCGCCTGAAAGAAATCTTTCATCATCGCTT
CCACAGGCTGATTACCCTCGCCCTGATAGCCTAACTGCTCACTCAGTTGTAACTGGCGAT
CAAACCGCAAACGGTTATCGTAACGCTTTAATTGCAAATGCAAGGCAAACCGCATTCTAA
ATAACGTATGTTGAGCCTGCTGAAGCTCAATAAATTCTTCAGAATAGAGCAAACCCCGAC
TAAACAAACTCTCTAGGCTATACAGCCCATAATGGCGTAACATAATCCAAGAGAGCAAAT
GCAAATCCCGTAGCCCCCCCGGACTATGTTTTAAATCAGGCTCAAGGTTATAACTGGTAT
TATGATAACGGGCATAACGTTCATTTTTTTCCGCCATTTTTGCCTCAAAAAAGGCTTGGA
TAGACCAAAACTCCGCGTGGAACAGCTTGCTCATCAGCTGTTGCCACAAGGCTTCATTAC
CAAGCAAAAAACGGCTCTCAAACATATTCGTTGCCACAGAAATTTCCGCTCTGCCCACCT
CAACACACTCCGCCAAGGTTCGCACACTCGCCCCCAGCTGAAATTTGCAATCCCACAAGA
GGTTAAACAATTGATTTAATTGATTTTGCGTCTGTTCATCTAAAGGCTGTTCACTCAACA
CCAAAATATCCAAATCAGACAGCGGAAACATCTCCCTCCGCCCATATCCCCCGACTGCCA
CTAAAGCCAAGTCCTGCCGCTCCATAAACCCAAATTGTTGCCAGAGCGTTGTCAGTAAAT
CATCATAAAAATGGCTACGTTGTTCGAGTAAATTTTTGATATCTTCAGTACTAAAAAGGG
ATTTTTGTGTGCTATTAAATTGCTGAAGTTCTGTTTTTAAAGTTTGTGTATCAATCATAG
CGGTGAGTTTTAGCATTATTTTACGAAGAATTGTAATGGATTTCTGAGCGTCCACCAAAG
AGGATTTTTAAAGTAAATTGTATGAATAACAAAATTTCTTTTTAGGCTGAAATTCCCAAA
ATCTGACCACTTATTCTATGTTAGAATTCTAGCAAATTTTCAGACAAGGATTTTCAATGA
GCAAACAGGGTAAACCATTTATTTTACATTCCCCCTTCAAACCCTCAGGCGACCAACCGA
CTGCGATTGCCAAATTAGTCGAGGGATTGAATGATGGCTTGGCACATCAAACCTTGCTAG
GTGTAACAGGATCGGGCAAAACCTTTACCATTGCCAATGTGATTGCGACTTTAAACCGTC
CAGCAATGGTGCTTGCCCCGAACAAAACCCTTGCGGCACAACTTTATGCCGAGATGAAAG
CCTTTTTCCCTGAAAATGCGGTGGAGTATTTCGTTTCCTACTACGACTACTATCAGCCTG
AAGCCTATGTGCCTGCCAGCGATACTTTTATTGAAAAAGATGCGTCTATCAATGAGCAGA
TCGAACAGATGCGACTGTCTGCCACCAAATCTTTTTTAGAAAGACGGGATACGATTGTAG
TCGCATCGGTGTCGGCAATTTACGGCTTGGGAGATGTAGATGCCTATATGCAGATGATGT
TACATCTGCAAGTGGGCGAGATGATCGACCAACGCAAAATTCTCTCTCGCCTTGCTGAAT
TGCAATATACCCGCAACGATCAAGCCTTTCAGCGGGCGACTTTCCGTGTGCGTGGTGAAG
TGATTGATATTTTCCCTGCCGAATCGGACGGTGTCGCTCTGCGTGTGGAACTGTTTGATG
ATGAAATCGAAAATCTGTCCTTATTCGATCCGCTTACAGGGCATAATTTAGGGCGAGTTC
CCCGTTATACGATCTACCCAAAAACTCACTACGTTACTCCGAGAGATCGGATTTTAGAAG
CGATTGAGCAGATCAAAAAAGAACTTGCCGAGCGTCGAACTTACTTTATCAAAGAGAATA
AATTACTCGAAGAACAGCGGATCGCCCAGCGTACCCAGTTTGATATTGAGATGATGAACG
AGTTGGGCTACTGCTCAGGCATTGAAAACTACTCACGTTATTTATCGGGCAGAAAAGAGG
GTGAACCGCCACCGACCTTGTTTGATTATATGCCGTCTGATGGCTTGCTGATTATTGATG
AGTCCCACGTTACCGTGCCACAAATCGGCGGTATGTTTAGGGGCGACCGAGCAAGAAAAG
AAACTTTGGTGCAATACGGTTTCCGTTTGCCATCTGCTTTAGACAACCGTCCGTTGCGTT
TTGAAGAGTTTGAACGCTTATCGCCACAGACAATCTATGTATCGGCAACCCCTGGACCTT
ACGAATTAGAGAAAAATCCTGATGTAATCGACCAAGTGGTTCGTCCGACTGGCTTGTTAG
ATCCGATTATCGAAGTTCGCCCTGTGGCAACGCAAGTTGATGATTTATTGTCAGAAATTC
ATAAGCGTGTGGCGGTAGATGAACGAGTGCTAGTCACCACGCTGACAAAAAAAATGGCGG
AAGATTTAACGGACTACCTAGACGAACACGGCGTACGAGTGCGTTATCTACATAGCGATA
TTGACACAGTCGAGCGGGTTGAAATTATCCACGATTTGCGAATGGGAATGTTTGATGTGT
TAGTGGGGATCAACCTACTGCGAGAAGGTTTGGATATGCCGGAAGTGTCGCTGGTGGCGA
TTTTAGACGCTGACAAAGAAGGCTTTTTGCGTTCCGAACGCTCTTTAATCCAAACCATCG
GGCGTGCTGCCCGAAACCTCAACGGCAAAGCGATTTTATACGGCGACCGTATTACCAATT
CAATGCAAAAAGCGATCACCGAAACTGAACGCCGTCGAGAGAAACAACAAAAATACAACG
AAGAACACGGCATTGTGCCACAAGCATTGAACAAAAAAGTCGGCGAGTTGCTTGATATTG
GGCAGACGGATAAACCGAAACGCAGTAAGAAATCTGCAAAATCAAGCGATGATCAGACCG
CTTACACGCCGAAATCTCGCAAAGAGTTAGAAAAAGAACTGAAAGTGCTTGAACAACAGA
TGAGAGATTTTGCTAAAGATCTTGAGTTTGAAAAAGCGGCTGCGGTGAGGGATAAGATTC
ATCAGTTGAAGGCGTATTTGTTAGAACTTTAAAAGTAATTTAAATTACTCATAAAGAATA
CTAACCATATTGAGATTTATACAGTATCAATCACAAACTCAAACCAATCAATCACATCTT
TTTCGTGAATGCCGTTGGGGATTAACACCCCTGCTCTTTTCACTGAATTAGGATCTTGTG
AAATCAGTGGGTGCCAATCAAACAACGGCTTGCCTTCATAAATCAGTCGATAGGCACAGG
TTTTCGGCAACCAGCCAAAATCGGATAGGTTCTTTTTGGTGAGCTTGGTACAATCTTTTT
CGATTTTGCAACGCTCCGCATAGTTGCTACACCGACCTGTATTCACATCAAGCAAATTAC
AGGCAACAGAGGTGTAATACAGCCGTTCCCGCTTGCCTCTGCCTTGAATATATTTGCGGT
AGCAACACTTACCACAGCCGTCGCACAGGGCTTCCCACTCTGCTTCATTCATTTCAAGCA
GTGTTTTAGTTTGCCAAAAAAGCGGTGTGATTTGAAGATTTTTTTGCAACATTAGCGAAT
AACAACCGCTGTGCCGGTCGCAACCACAATAAACATTCCTTTATCACCGCCCATAGACTG
ATATTCCATAGACACCCCGACAACGGCATTTGCATCTGACACGACTTCACCAAAGACTAA
GCCTTTGTACTCAACGATTTGATGATTTTCAATATTTGGAGTTGTGGTAATAATCATAAT
GTTCCTATTTCAATTGCTGTTTCAGGGATTGTAATGCAATCGCTCTATGGGAGATTTTTT
TCTTCTCAACAGTTTCAAGTTCTGCAAAGGTGCAGTTTTTAGGCGGATAGAAGAATAGTG
GATCGTAGCCAAAACCGTTTGAACCACGTTCCTCACGTAAAATTTGTCCGTAACATTCGC
CTATGGCAATTTTTGGAGTAGGATCGGTCGGGTGCTGTAACATCACAATGCAACTGACAA
ATTTTGCCGTGCGATCTTCATCGGCAACATTTGCCATTTCAGCCAATAATTTTTGGCGAT
TGGCTTGATCGTTTCCTTCTTCACCTGCATAACGAGCAGAATAAAGCCCCGGTTCACCAC
CCACTGCTTCAACCGCTAAACCAGAGTCATCGGCAATCGCCAGTAAACCTGTCATTTGTG
AGGCATAACGGGCTTTAATCAATGCATTTTCTACAAAGGTTAAGCCTGTTTCCTCTGGGC
TTTGAATGTCAAATTCACTTTGGGCAATCACGTCAAAGCCAAATTCAGCTAACACATCAG
CCATTTCTTTCACTTTTCCTTGATTGCCTGTGGCAAGGACAATTTTGGTTTTGTTCACTA
TCTCTTTCGTCATATTGAAATTTCTGAAACTATGAGCATTCACAAACACAGTTGCTACCT
TAAAAATTGTTTTCTAGGACGCCAAGCGTGGCGTCCCTACTAGGTTTAATGTCGGCGGTT
TAATACAAACTCGGATCGCTCTCATTCGGTCGGGTTTTAAAACGACGATGTAGCCACATA
TATTGGCTCTGAGCTTGCATAATCTCGCTTTCTACGACCTTGTTCATTAAGGTTGCAGTA
TCAACGTCATTTTTGCACTGGCTAAAATCTACTGCAGGCCTGATTTTGACGGTATAACCT
GAAAAATCGTCGTTTCGCATTGGGGTAAATGGCACAACGATACTATTTGGGGCGGAACGT
AATAACATTCTCGTTCCAGCTGTTGTACACGCTTCTTTCACCGCAAAAAACGGCACAAAA
ACGCTGTTTTTGCGTCCGTAATCGTGATCGGGAGCATACCAAATGGTTTCCCCTGCACGA
AGAGCTTTAATCATACCGCGTAAATCTTTGCGATCTAGCATGGCTTTGTTAGAACGTACT
CGCCCACGAAATTGAATCCAATCTAACAGCGGATTATCATTCGGACGATATACGCCAATC
CCTTGATGATGAAGCCCGACAATTCTTGCCCCAAGTTCAAGGGTCAGAAAATGAACACCG
ACAAAAATAATCCCCGAACCCTCAGGCTGATTTTTCAGATGTTCCAATCCTTCTATTTTC
GACCATTTAAGAATACGTTCATCTGACCAAAACCACGCCATCCCTGTTTCAATAATTGCC
ATTCCGACAGATTCGGCATTTTGAGCTAAAATTTCATCAATTTGACAAGCGGTATAATCT
GGGAAGCAAAGTTCCAAATTCCGTTTGGCAATTCGCATACGGCGTTTATCCAAACCTAAT
CGGGTAAACAGTTTACCTAAGCCCTTACCGACTTTCGCTAAAATAGGGTAAGGTAAGCAT
AAAATCAGTTTGAAAATTCCCAATCCTAGCCATAAACCCCAATACTTTGGATGTAAAAAG
GCTCGCTGAAAAGGAGGAAGTGGTTTATCTATCATTATGTTGTTTCCATTGATTTCACTG
ACAAGCGAATCCACTCCAGTGCGATTTCTCGATGAGCAATGAATAAATTATACACGGCAT
CTTCACTTAATACGCCTCGAATCATCTCTGAGGGAATTTCCCCTCGTTCATCAGCATTAT
AATCTTCTTGCCACTGTTCAGCATAATAATTTTCTAGCTCTCGGATTTTTGGTAAAAGAA
CTATCCACGACTGTTGAAGCTGTTCCATTTTATTCATTAGGCTATTTGCTTCATTTAAAA
TCTGTTCCATTTCATGAATTTTTGCCAAGCGAGTTTCTGATAACATAAATACCTCTCACA
AATATCGTTGGAATTATAGTCAAAAAAACCAGAAAAGTGTTAAGTAGATCAAGTTTTTGA
AAGTTACTTAGATTTAGGGGTTGAAATTTTAGGGGGAAAAGCATAATTTGAAGTCATCCA
TTCAACGACCAACAAGGTCATAATAAAAGAGGTACATGCTATGACAATCAATATTTCAAG
CAAACAAATGGAAGTGACCCCTGCAATTCGTACGCACATTGAGGAGCGTTTGGCTAAACT
GAATAAATGGCAAACTCAGTTAATTAACCCTCACTTTATTATCCACAAATTACCAAATGG
TTACGAAGTTGAGGCTTCTATTGGAACCCCTGTTGGCGATTTATTTGCAAAAGCACATGA
TGAAGATCTCTATAAAGCTATCAACGAAGTAGAATCAAAACTTGAAACCCAGTTAAATAA
ACAAAAACATAAAGGTGAAGCACGCAGAGCAGATGATAGTATTAAAAAAGCGAATGAAGC
ATTATAGATGGCGTAAATATTTGTATCTGAGATAACATATCCAAGCGCTGTTATTTGTAC
ATCTATCTCTAATTCTAAGTATCTTCATTTTAAACTTATGGTGGTCGCTTAGGCGATCAC
CAAAATCAATAAGCTGGCTGTTTCTAGTTTAGAGTTAGCATGCTTCATTTTTGCCACCTC
ATTAATTGCGGCAAGTAGGCAAATTTGTTTGCTGATCTGCCAAAAACTATGCTATTTAAA
ATGTCACATCATCAATTGGAAATACATTTCTTTCCTTAATTACTCGACGGATTACATCAC
CTAGAGATTCAATAACACTTGTCGTATGATATGCCGAATTCCTGCTCACCTATAAAAATA
CCTGTATCTAGATGTATTATCACAGAAACAGGTATTTACACAAATTTATTCTATGCTCTA
TAGAAAGTTAGAACTTCATCTCTACTGAAAGGACATAATTTCTACCAGGGGCTGCATATC
TTGCGTAATCTTTCACATTAGTGTGCTGGTGAATGGCGTTAAGCGAAGATTGACGTACGG
ATTCCCAAGTGGTGTAACGGTAATTCATCAGGTTATATATGCCAGCTCGTACCGTTGTAT
GTTTCCAAGGGGTGATATATCCCGTTAAGTCAAAGGTATGCCAAGAACGTGTTCTTTTCT
TCGTGGCAGTTCGTTCATAATTGGCAAAACCGACTTGTTCATTACCTCTTAACTCATCTG
GATTTTTTCCACTAGAGTGTGTCATTGTCAAATTCACGCCCCATTTTTCATCTGGTTGAT
CGTATCCCACACCTACAACATAGCGAGCAGGCTGAATGGTGTCTAACAATGGAGAACGAA
TATTCATATACCCTTGATAATTTTTCACCTCTTTTACTCGCATTTTGCTATAAGCCAATG
TTGTGTAAATGCCCTCAGGAATTTTATCAAATACCCCATTCCAATCTAACTTACCAATCA
GATTAATACCGTCTAATTTAATATCTTGCACATTGAAATAGTTAATCATTGATTGAGTTT
GGTGCATTTTTTCTGCTGGGGCAATCAACTGTTTATAGTCATTTTTGAAATAACTGACTT
CAACGATACCAAAATCACCTTTGAATGTTGCTGCAATCTCTTGGTTTAAGGATTTTTCAG
GAGATAACTTCTCAGCTTTTTGGTGAGCATCACTTGAACCTGCTCTTGCACCATCATAGC
GTAAGCCAAATAGCTCTTGGAAACTTGGCACTCTAAAGCCTGATGATGCTCGATAAGAGA
GCGATAGGAATGACGTTGGTTTTGCGACTATGCCAATATTCCACGCACTGTTTTTATAAT
CGCCTTGATTTGCCCAGCGGTGAGTACTGCGGAATTTATGCTTATCGAAACGGTAGCCTA
AACCAATATCCAAATATTTGGTTATGGCAAAATTATCTCGCAGAGCGATGTAGTGATTAT
GTCCTTTGATTTTGCTTGTAGCACAATCAGCCCTGCCTGCAATAGTGCCACTATAATTAC
ATTCATTTTTACTATAAATTGCCTGATCTTTTAGCTCATAGATGTAAGGATTATTTTGAT
AACCGTTACCATTAATGCGATGCCAAGTTCCCACAGAAAACTTACTCAAAATTTCGTGGC
GTTTTAAGGTGGAATTGAAACGGTCTGAACCTAATAACATATTTAATTGATGTTTGCCCA
ATCCCGTTTGTACGGTTTTATCTAACGAGAGCTGAATAGTATCGTGTTTTTCTTCATAAG
AACTCTGCTCATTTTTAGTTGAGGACCAAAGTTTATCAAGAGTTGCACGGCAATTCTTAT
CTATGGTTGGATATTCGGAACAGTTGTTCTCTCTCAAGCGGGTAGATAAATCAATTTTTT
GCTGATCGAAACTCAAAGAGAGGCTATCAATCAGACGATCTTTATCTTGATTGGTATAAC
GATATAAAGCACCTAAGCGATCACGAGTGTGCCACTCATCAATGAAACGAGCTTTTGCCC
AACGTAATCCTTTTGAGGATTTCACACCATCTTCTGTAAAGTAATCAATAGCAACACCAT
CTAAAGCATTACTACGATATAACCCTTTAGCATTATTCATTGGATACCACGTATTACCAT
TTTTTAAATCTGATAGCTGCCAATAAGCAGGATAGGTCATATCGCGAGTATCATAGCGTT
GCTTGCTATGTTCATAAACACCAGCCACATAATGTTTTGGTGAAAGGCTATAACCTAATT
TAACCAACCAAGAATCAGATTTATATTTCACTGGATCAGGCAAAGCTCGTTCTTCACCTG
TATATTCTTTAGCACTAAGTTGCTCTGTTATATGCTTCTGACCATCATAAGACACTCCAA
CCTGCTGGCGTGGCTCGCAGTTCAAACTTGGACAATCATTCTTAACTTTAAACCAATTGC
TATCTTGAGGATTATTGTCTGCGAGATCCACTCTTTGAATACGCTTAGAACGACTTTCCG
CATCCTTATGAGCTTTCGTTTCTTTACCATCACGATGAGTGTAAATCACAAGTGCATCAA
AGCCATTATGGGTACCAGCAAAAGCAAGTGAGTTTAGCCATTGCTGATTTTTACTACTGT
AAGCACTTTTGGTATCCAATCCCCAAGATTGCCCTGGCTTAATAATGTCGCTTACCTCTT
TGGTACGGAATTGCACCGAACCGCCTAGCGAACCACTACCAAACTCAGAAGAGCTAGCCC
CTTTACTAATTTGGATTGAACGCAGATTTTCGTATTCTATTTCATTAATGGCACCGCTTG
AGGAACGTGAATATTGGCTTACATAGGACTGAATCTGTGGTAAACCATCTAACGCCAATC
CAACACGATTACGATCTACCCCACGAATGGAGTAGCCTGTTGTTGCACCTCGTCCTTGTT
CTACTACAGAAATACCGGGGTCGTAACGAGTCAGATCTCGCATCCCTAACACTTGATCTT
TACTGAGTGAGTCTGGCGTTTTCACCACTTTCCCTAAGCCTGTCACTTCGTTCTCTTTTT
TATGCACTTTCTTTTTGGTACCTGTGACATAAACATCGTTCAATTGTACCGCTTGTTCTG
CATAGCTTTGTGCGGCAAAGAGGCTAAGAAGAGCAAGGCTAATAAGATTTAATTTATTTT
TCATAGCAAATTCCTTATTATTTTTTTACTTGTTGTTTTGCACCAAAGACAGCACCTACA
CTGCCATTGTCTGATTTATGGAAGAATTGTCCGCCAAGCTCTGCTGCCGTTGGACCATAG
AAGCCACCATTAACTGCTACATCGCTAAATTTCACATTGTCATAACGTGAACTACCTGAG
TCTAGAGCGAAGCCAGCATCTGAGGTTTTAGCTTTTCCGGTAAAACCATTACCATTAATT
TTTGCATCTACGGTAAATACAGGATTTACACCGTTTTTATCAAATAACTTACCGCTTAAA
TTTTTGCTGCCGAAATCAACATCAAATTCTGTGCGATAGCCAGCCTTTCTATCATCATCT
GCTGTAGCAACCCAGTTATTTTCTTTTGAAACCTGAGCATCCCAAGTACCAATATATTTA
TAGCTTCCGCCTTTTGGCATCTTATCTGTTGCAGTACGTTCGCCTTGTAGGAATAAACTA
TTATCTTTGGCTTTTTCGCCCTCTGTTTGCTGCCATAATTGACCAAATTTCATATATTCC
AAATTACTACAGCAAGCTACAGCTACCATTTTTTTACCATTGATATCAATAGTGTGCTTA
TTTGTAAACCCGCTACCTGCCAGATCCATTTTTTTCCCATCAATAATTAAAACGGAAGCA
TCGCCAAAATTGGTAAGTTCTGAAGAATTAAAATGAGTTAAATCAATTTTTGAGGCATCA
ATAATACGAACGGTGTCAACATTAGAGCCATTGTGTTTTGCTGAAAAAACGGCAAAAAGA
GATTTGTCATTTGTGATAAATTTTCCTGCAAGTTCTTCTGCCTTAGGTCCATAGAAACCA
CCTTCTAAAGACTGAGAATCGACACTAAAGAAGTTATATGATTCACCTTTCCCTTTGTTT
TTATCACTTGCTGTAGCAGAACCCGTAAAACGATTGCCTCTAATATCAGCATTGACTGTA
TAAATCGTTTTCTCTTTATCGGATAACTTACCTGTCATTTTTTTAGTTGCAAAATCAACT
TCAAACTGGCTAGTGTATTTATGCTTTGAAGGTTTCGCATCTCCTGAAACCAACCCTGCC
CGTTTACCTATAAAGTTAGTATAATAATCATCGTTTAAATAATTAGGTCTTCCCTCTTCA
TTATTTAAATTCGCATTGGAAGTAAAATCCCAACTTCCTTTATAAGTTAAAGGCTGATTA
ACGGGTAATTCTTTTGCAGGTGAATTACCTTTATAATACACATATCCCTTTTCATTAAAA
CCAGAGTGTTCCCCATCAATAACATATCCTGAGCGAACGTACTGAAGAGAAGAATCTTTT
GTTTTTACATCTGGATAGCTATATTTAGAAGAATTTGCTTGATATGGCACATCATCCAAA
TTTCCGTTCGTAATCACTTCTATATCTGAAATATCAACTTTCTTATTTTCAAAAGAACTC
ACCGGAACCTTTACAACATAACCCAAAGCAGGTTCCATCAATTCCCCTAACTGTTCTTTT
TCTTTCTTAGCTGTTTCTACATCCTTGTACTCCTCTTTAGACATACCTGTTGTCTTATTC
GAATGAACATCTTCTAAATCAAAACTTCCTTTTCCGCCAGAACAAGCGACAAGGAACAGA
GAAGTAAACGCTAACGCATAGGGATTAAGTTTAAAATGCATATTTGCCTCCGATATAAAA
CACTGCATTTATTTTGTAGGTTGGGTTATAAAGCCAATTTTAGTTAGCCCAACATTTTGA
GCTAATTCAAGGACTTTCACGATATGTTGATATTCCACGGAAATATCCGCAGAAATAGCA
ATAACGGTATTTTTATTTTCCTGAAATTTTGTCAGAAATGATTGTTTTAATTCTTCTTCA
TTCACTAGCTTTTCGCCTAAATAAATGCCCGTAGGATTAATCGCCACCCTGAAAATATCT
TTTGGTTCATCTTTTTTCTCAACATTGGCGGTTGGTAGTTCAAGCGGGATAGATTGCGTT
AATATAGGCATTGTGATCATAAAAACAATTAATAACACCAACATTACATCTACTAATGGC
GTGACATTAATTTCTGACATTACCGAATTTTCATTTTTATCAAAACTTCCAAATGCCATT
ATTTATTTTCTCCATAGTGATGTAATAAATAGATAAATAACTCGTTTGCGTAATGATCTA
AATCTTGAGAAAGATTACGATTAAGGCGAGTAATTAAGTTATAAGCAAGCACCGCAGGAA
TGGCGACAAATAATCCCATTGCCGTTGCAACTAATGCCTCCCCTATAGGGGCAGATACGG
TTGCAATACTGACTTGCCCTTGCTGGCTGATGTCCATAAGTGCATTAAAAATTCCCCAGA
CTGTGCCAAACAATCCAATGAAAGGGGCAACCGCACCAATAGAAGCTAATGCAACTAAAC
CGCCATCATATTTACGCAAAGATTGGGTGATTGCATTTCGCAAATGTAACGTCAGGAAAT
CTTTAAATGGAAGTTGATGAGATAAATGGTTCTTTTCTTTAGCTTGATATAATTCACATT
GTTTAAAAGTTAGCTGTAAAATATCTGCAATTTCAGACCGCTTGTTTTGAATATATTGCT
CTGCTTGAGTAAGATTTTCAGCAGATTTGACTAATTGAAAACTTTGTTGGTTATTTTTTC
TTACACCAATCATTTTAATTAAACGAATTAAAATAATAGTCCAAGATAAAATACTCATTA
CAACTAAAATTCCAAAGGAAATGGAAAGTACAATATCTTGTTGTTGAAGAAGTTGAATTA
AATTCATAAATTACCTCAAATAATTTAGGCTGCTGCCCCACATTTAAAATGAATACTAAA
AATCACACTGCCTACCACTGCACTATTATTTATTTTGGCTGGTTGATAGGTGTGTCCCGA
TGCCATTCTGCTTGCTTGATTATCCAAACGTTTAATACCTGAAGAAGATAAAATCTCTAC
ATTTGTCGCTTTACCATTCGTTCCTATTGTTACCTTTAATTTCACACTGCCTACATCATC
AGATTCATCAGAAATATCTGAACAACGCCCTCGCATTGCATTGCCATAACCCGCACCAAG
AGAAGCATCTACTTTGGCGTTTCCAGTGACAGACTTACTCCCTTCAACACCATTTTGATT
TCCTTGTTGATGATTTTGGGCAACTTGGATTGTGTTTGTTTTTTTATCTGATAGAGGTTT
AGGCGATAACTCTTTCTTTTTCTCTACTTTTTTGGTGAGCTTTTCTGGGGATTTTTTTAT
CTCTTTTTTCACTTTTACTTCAGGTTTCTCCTCTTTTTTAACGAGATCTGCTTGTGAAAC
ATCTGCTACTTCTGTACTGAGTATTTGCTCTGGCTCTTGTGTCACCTCTGGCTCACTTTC
ACTTTTCACTTCAATGGGTTCTTCGCTTCCTAAATTTACTTCAACCATTTGTAAATTTTC
TAAGTCCCCAAAATGATTGAGATCTCTATCCCAAGATAATTGTGAAATCGTATATGCCAA
CCCGATATGAACAAGAGTTACAGATAAAAAAATCGAAATGTTATAAAACCTGTTATAAAA
CCATTGCAACATAATATATGAGTATATTAGAATAAATCCAGTAATCAAATAAAAATCATT
ATCAATATGATATCTGATAATTTTGACAATTACAACATTAATTCAAACAATGTAAGCGCC
AGTTAAGTTATTGTTAATAAAAATCAACAGTCTTGACATTGCTTCATGCTTTTATAGGAA
CGTTATGAATCACTCGTTTATTAGTGCAACACTTTTATTAGTCTTAGCTAACTACTCTAT
AGCAAAACTATCTCAGGATAGTATTACTGAACATCTAAATGATAATAGAGTCCAAGCAGA
AAAAGCCGATATCCTCATTCACAGCCATCAATTTAAGGTTCATAAAATCGCTAAGGAGGA
AACGGATAAGAGTAGTATTACAATGACTTCAAAAGAGTTGGTAAAATATCCAGATTTAGT
GATAAGAGCATTATTGCCTGCGGTAATGCAAGGTAATATTGACAATGTCGAATTGCTTTA
TCCCATTTACCAACAGCTTCCTGCACAATTTCACGATCCAATTCTCACCAAATGGGCATC
GGCAATTGTGGCAAAGAAAAATCAGCTATATACGGAAGCGATCAAGTTATATCGTCAGAT
CCTTGCCGAACAAGCAGATATTCAGCCTGTTCGTTTACAACTTGCGGTAGCCCTATTTGA
AAATAACGAATTAGAGGCTTCAGAAGATCAGTTTAAAAAACTGCGTTCAGAACCGCTTAT
CCCCGAAATTACCCAACTTATCGATCAATATCTTAATGCGATAAACCAACGAGATCGTTG
GACGTTTTCGGGTGGCGTGACTTATCTTAACGATCCTAATATCAATAATGCACCAAAAGC
AGGAACAACCTACGGCAACTGGCACGCACCAAAACGAAAATCGGCAGAAGGTGTCGGTTT
TAATTTCGATCTCGGTAAAAAATGGTCGTGGGGAAATGGTTTCTTTAATGAACTACGTCT
TGCTACCAACGGCAAATACTACTGGGATAATAAAAAATACAACGAAATGAGCTTACGAGG
CAGTGTGGGGCTAGGTTTTCAAAATGCAAAATATAACCTGAGGCTGTTGCCATTTATGGA
ACAAACACTTTATGCAGGTGGCTCTAATCAAAGTGATACATTAAGACGTTTTTCTAAATC
AGGCGGTTTAACCCTTGAAACAAACTATTGGTTATCACCTAAATGGCAACTCAACGCCAA
CTATGAATATGCCGAACAACGCTATGCAAGTCGCTTGCACCTCAATGGCAATTATCACTT
TATCTCTGGTGGGCTAGTTTATTTAGCCAATGCAAACCAATATTGGTTTGCAAATTTAAA
CTACAATCGCACCGCTACTCGTGATAAAGATGATAGCTTTTTCCGTCGGGGAATTAGTTT
AGGTTGGGGACAAGAATGGGGCAAAGGGTTTTCTACTCGCCTTTCCGTAAGTGTAGCTCA
AAAACGCTATAAAAAAGAGGCGATTTTCCGCATTATTCAACGTAATAAAGAATATGGCTT
CAATGCATCAATTTGGCATCGTGCCGTGCATTTATGGGGGATCACTCCTCGTTTAACCTA
CAATTTTACTAAAACGCAAAGTAACCACGTTCTTTATAGCTATGATAAACATAGGGTGTT
TATTGAGTTTAGCAAACAAATTTAAACTTATTGTTTGTTATACCTCTGCACCTCACTCTG
CAAATCTAATCCTTTCAACCACGCCATTTTTTCTTTGATCTGCTTTTCCATTCCACGTTC
GGTTGGGAAGTAGAATTGGGTGTCTTTCAGTTCAGGGGGGAAGTAGTTTTCCCCTGCGGC
GTAGGCGTTAGGTTCGTCGTGGGCGTAGCGGTATTCTTCGCCGTAACCTAAGGATTTCAT
TAAGTTAGTCGGTGCGTTACGCAGATGTTCGGGAACATCGTAATCCTTGCCTTCTTGAGC
TAGGCGTTTGGCTTGTTTGAATGCGGTGTAAACGGCATTACTTTTTGGGGCAACGGCAAG
GTAAATCACCGCTTGAGCGATAGCCCGTTCGCCTTCGTAAGCCCCTACTCTGGTATAACA
ATCCCACGCTGCAAGGGCGACTTGCATTGCCCTTGGGTCGGCATTGCCTATATCTTCTGA
GGCTATCGCAAGTAGTCGGCGAGCAACATACAGTGGATCGCCTCCAGCGGTTAAAATACG
AGCATACCAGTACAATGCACCGTCAGGGGAAGAGCCTCGAATGGATTTATGTAAGGCGGA
AATCAGGTCGTAATAGCGGTCGCCACCTTTGTCAAAACGGGCTTGGCGTTCGCCTAACAC
TTCGGTGAGCAAGGCTTTATCCAGTAATTTTCCTTGTGGTAATTGCTCTGCCATATCGCA
CATTAATTCAAGGCAGTTGAGAGAAAAACGTCCGTCACCATTGACATAATCCGCCAGCAG
TTGAAGCACATCATCTTGAATAATGAGTTTTTCATTGCCTAGTCCACGTTCTTTGTCTGC
AATGGCATTTTGCAAAATTTTTAGAATATCGACCGCTTGTAATGGTTTGAGAATATAAAT
TCTTGCCCGTGACAGCAAGGCGTTATTCAGTTCAAAGGACGGATTTTCAGTGGTTGCACC
GATAAAAATAATGGTGCCGTCTTCAATGTGGGGTAAAAAGGCATCTTGTTGGCTTTTGTT
AAAACGGTGAACTTCATCAACAAAAAGTAACGTGCGTCTGCCGGATTGTCGGTTGAGTTT
GGCTTTTTCAATGGCTTCTCGGATCTCTTTGATACCGCTGGTGACGGCGGATAGGCGTTC
AACTTCGGCATCAAGTTCGTTTGCGATAATTTCAGCAAGGGTGGTTTTGCCTGTTCCTGG
TGGGCCCCAGAAAATCATTGAGTGGCTATGCCCAGCTTCAATCGCTCGGCGTAGGGGCTT
ACCTTCGCCGATCAGGTGTGATTGTCCGACATATTCAGCTAAAGTGCGTGGTCGCATTCG
AGCGGAAAGGGGACGAAAATCCGCAGAAAAATCGAAAGATAAGCTGTTCATTAGCGTAAA
TGCAGTCCTCGGCGTATGTGTCGCATCAGTAAGAAAATCCACGGCCATAAGATACCGCTT
ATGATCGCCCCGATAATTTCTTGGGTGTTAAATTCCGCACTGTGTAGCACTAATTCGATA
AAGAAGATGAAGAAACGAATAAGTGCGATATATGCCATCACGAGTAAGCTCTGTAACCAT
AACGAGAGATTACGCAAGATAAGATGATATTTGGCAACAAAATAGATCGCAATTGACAAT
ACTAAAGCGTGAATGCCTAAAATTGAGCCTAAGATCAGATCCCAAACAATTCCTGCTAAA
AAAGCGGTACCGACACTAACTTTATCAGGCAGAGCTAATACCCAGTAGATAAGCACTAAT
ACAACCCAAGTTGGGCGTAATCCTTGTAAATCCACAGGCCAAGGCATAATCTCTAGGACA
AAAGCGATGACGAAAATGAAGGTCAGCACTAACATTTGGAAGATCATATTTTCACGCATT
ATTCTGCCCCTTGCTCTGTGCTGTGATTAATACCGTTATCGACTTCTGGCTGTGTTGCTG
GATTTACAGTTTCTTCCAGTTCGACAGTTTCTTCTTTTTGTTCATCACTACTTACTTGTT
CTTTTTTACTATTTTTCAAGCGGTCTAATGGGTTTAGACTTTTACGTCTTTCTTCCACAG
CATCACGCACATCTTGCGGTGAAAGGCTTGATGCATTGCGGATTTCTTCGCTTGTTGGCC
ATAACAGTAATAAATAACGCAGGCGATCAAGTGAGGCGAGCGGTCTAGCCGTTGCTCTGG
CAAAATGGTTTGAACCATCATTTTGTACGGTTTCAATTACGGCAACGGGATAGCCCTCAG
GGAAACGTCCGCCTAAGCCAGAGGTGACAAGCACATCACCTTTGCCAATATCCACGGTTC
TTGGTAAGTTATCCAAAATCAATTCATTGCTGTGTCCGTTGCCATTGGCTATTGCTCGAA
CATCGTTACGCAAAATTTGTACGGGAATGGCGTGAGTGACATCGGTTAAAAGTAATACTC
GACTACTGTTTTTCCCGACAGAAATCACTTGCCCCACAACGCCTCGTTCATCAATTACGG
GCTGACCAACAAAAGCACCGTCACTTTGTCCCTGATTTATTACTACTTGTTGGCGGTAAG
CGTCCATTTCTGCGGTCAGCACTTCAGCTACTTTTTTATATTCATCTTGGCGTAAAGGGG
AACTGAGTAGTAAACGTAAACGTTGGTTTTCCACTTTGAGTTGATCGAGTAGCAATAAGT
CTGCGTTCTTTTCACGCAGTTGTTCTTTTAATACTCGGTTTTCAACTTGCAGTTTTTGAC
TGTCGATAAAGTTGTTACTTACACCGTCTAATACGGTGCGAGGGGTATTTGCAAAATAAT
ACAAGCCACTGACCGCTGTTTCGAGGACATTACGCATTTGGATCATTGCACTGCTTCTAC
CATCAAGTAAAATCAGGCTGATAGAGATCGCAATTGCAAAGAATAGTCTTACGCCGATAG
GTGGTGCTTTCGCAAAAATTGGTTTCATATTTCAGTTATATTTAATGGATCTTGTTAAAT
GCAAAATGGACAATAGCCGTTGATATTGTCCATTTTTATGCTAATAACTCAAGGTTGAAT
TAGTTGTCGTCACTAAAGAGATCGCCACCGTGCATATCGATCATCTCAAGTGCTTTACCG
CCACCACGAGCTACACAAGTTAATGGATCTTCGGCAACAATAACAGGTACGCCCGTTGCT
TCTGAAAGTAATACATCAAGATTTTGTAATAAAGCACCGCCACCTGTTAATACCATTCCA
CGTTCAAAAATATCGGCAGCTAACTCTGGTGGACATTGCTCTAGAACCCCTTTTACTGCA
TCAACAATGCCTGTTAAAGGTTGTTCAATCGCTTCTAACACTTCTTTTGAGCTTAACACG
AATGTACGAGGCGCACCCTCTGCAAGATTGTGACCGTGAACTTCCATTGTGCGGATTTCA
TCTTGATTTTGAATGTAAGCTGTTGCGATCTCTTTTTTGATACGCTCTGCAGTTGTTTCA
CCAATCGCAGAACCATAGTGACGGCGAACGTAAGCGATGATTGCTTCATCTAATTTATCA
CCACCAATACGCACCGAAGCAGAATGAACGATACCGTTTAATGAAAGTACCGCAACTTCT
GTTGTACCACCGCCAATATCAATTACCATTGAACCAGCAGCTTCTGCTACAGGTAAGCCT
GCACCAATCGCAGCAGCCATAGGCTCTTCAATTAAATAAACTTCACGAGCACCAGCACCA
ATCGCCGACTCTTTAATTGCCTTACGCTCTACTTGAGTTGCCCCTGCTGGTACACACACT
AACACTCGAGGACTTGGACGCATAAAGTTATTGCTATGCACTTGTTTGATAAAATGCTGT
AACATTTTTTCTGTCACATAGAAATCAGCAATCACCCCGTCTTTCATCGGACGAATAGCC
AAAATGCTTTTTGGTGTACGACCTAGCATTGATTTTGCATTACTACCTACTGCTGCAATA
CTTTTTGATGAACCAGCACGATCTTGACGTACCGCAACTACCGACGGCTCATCAAGCACG
ATACCCTGCCCTTTTACATAAATTAACGTGTTTGCAGTACCAAGGTCAATTGAAAGGTCG
TTTGAAAATAATCCTAGAAATTTCTTAAACATAAAAGGGATCCATTAAATTTAGTTAAAA
GCGAAATAAGCCCATAGACTTAGGGCAAAAAATTGGGCATAAATATAGCAAAAAAGTCCT
AATAACTCCAACGAATAATTTATCTTTTGCAAGTTTTATTACGAAATCCTCCGCTTGTAA
AAAATCGGTTAAATGATTTTAAGATTTCTTCAAAATAAACGTGAAAAAAATCCCCCAAAA
AGTTAAATAAATGGTACATTTGCAACGTTTTAATTCATTATTATTTTAACCAACCTACAG
GAGTCTTTATGCTTATTGGTGTACCAAGAGAGCTGTTAGACGGTGAAACTCGTGTGGCAG
CAACGCCAAAAACCGTAGAACAGATTAAGAAACTTGGTTTTGAAGTCATCATTGAAGAAA
ATGCTGGCTTTAAAGCAAGTTTTGAAGACGATGCTTTCGCTCAAGCAGGTGCGACTATCG
CCAACGCACAAGCCGTTTGGAATGCAGACATTATTTTTAAAGTCAATGCACCAACCGATG
CGGAAATTGCATTAATCAAGGAAGGGGCAACGCTTGTGAGCTTTATTTGGCCTGCTCAAA
ATCCTGAATTAATGCAAAAACTTTCTGCGAAGAAAATCAATGTGTTAGCGATGGACGCAG
TGCCGCGTATTTCTCGTGCGCAAGCCTTAGATGCTTTAAGTTCTATGGCGAACATTGCTG
GTTATCGTGCCGTTGTTGAAGCCGCTCACGAATTTGGTAGCTTCTTTACAGGTCAAATTA
CCGCAGCAGGTAAAGTGCCACCTGCGAAAGTGCTTGTGATTGGTGCAGGCGTTGCAGGTT
TAGCCGCAATTGGTGCAGCAAACAGCCTTGGTGCCATCGTGCGTGCGTTCGACTCTCGTC
CTGAAGTAAAAGAACAAGTACAATCAATGGGTGCAAGTTTCCTTGAAATTGATTTTAAAG
AGGAAGGTGGCAGCGGTGATGGCTATGCGAAAGTGATGTCGGAAGAATTTAACCGCCGTG
CATTAGCACTCTATGCTGAACAAGCAAAAGAAGTGGATATTATTATTACCACCGCACTTA
TCCCAGGCAAACCAGCCCCACGCTTAATTACCAAAGAGATGGTTGCCACAATGAAACCAG
GTTCGGTGATTGTGGATTTAGCGGCTGCAACGGGCGGTAACTGCGAATTAACCCAAGCAG
GTAAAGTGGTTACCACAGAAAACCAAGTGAAAATTATCGGTTATACCGATTTACCAGGTC
GTTTACCAACTCAATCATCTCAACTTTACGGCACCAACTTAGTCAATCTCTTGAAATTAC
TCTGCAAAGAGAAAGATGGCAACATCAATATCAATTTTGAAGATGTAGTATTGCGTGGCG
TTACCGTAATCCGTGATGGCGAAGTCACTTGGCCGGCACCACCAATTCAGGTATCTGCAC
AACCGCAACAAAAAGCAGCGGCAAAACCTGCTGAGAAAAAAGAAGAAAAACCGGCAGATC
CTCGCATTAAATATGGCTTGTTAGCCTTAGCGGTGATCGCATTCTTGTGGTTATCCTCTG
TTGCACCAGCGGCATTCTTATCTCACTTCACCGTCTTCGTTCTCTCTTGCGTAGTGGGTT
ACTATGTAGTTTGGAACGTCAGCCACGCATTACATACGCCATTAATGGCAGTAACTAATG
CAATTTCAGGTATTATCATTGTCGGTGCGTTACTACAAATCTCACAAGGTAGCTTCTTTA
TCAGTGCGCTTGCCTTTATTGCGATTTTAGTGGCGAGTATCAACATCTTTGGTGGCTTCA
AAGTTACCCAAAGAATGTTAGCAATGTTTAGAAAAGGTTAAGGAGAAAGAGTATGTCTTT
AGGTTTAGTACAAGCGGCATATATTGTCGCAGCCGTTCTCTTTATTATGAGCCTTGCAGG
GCTTTCTAAACACGAAACGGCAAAAGCAGGTTGTTGGTACGGCATTGTGGGTATGACCAT
TGCCCTTATCGCAACCATCTTTGGACCACAATCACAAGGAACCATTTGGATTTTAATCGC
AATGGCAATCGGTGGTGCTATCGGTATTCGTCAAGCATTAAAAGTTGAAATGACCGAAAT
GCCTGAGCTTGTGGCAATTCTTCACAGCTTCGTAGGTTTAGCGGCGGTATTAGTCGGCTT
TAACAGCTACGGTCTTGCACACGAAACGGATCCAGTGCTACAAAATATCCACAATGTTGA
AGTATTCCTTGGTATCTTCATCGGTGCGGTGACTTTCACAGGTTCTGTGGTTGCTTTCGG
TAAATTACGCGGCATTATCAATTCAAAAGCATTAATGTTGCCACACCGCCACAAATTAAA
CCTTGCGGCACTTGTAGTTTCTGCATTATTAATGGTTGCTTTCTTAAATAACCCAGAAAA
TATTTTCCCTGTGTTAGTGATGACTGCAATTGCTCTAGCCTTCGGTTGGCACTTGGTGGC
TTCTATCGGTGGTGCGGATATGCCAGTGGTTGTGTCTATGCTTAACTCTTATTCAGGTTG
GGCGGCGGCAGCGGCAGGCTTTATGTTGAGTAACGACTTGCTTATCGTCACAGGGGCATT
GGTCGGTTCTTCAGGTGCAATCCTCTCTTACATTATGTGTAAAGCAATGAACCGCTCGTT
CATCAGCGTTATCGCAGGTGGCTTTGGTAACGATGTTCAAGTCAGCTCAGATGAAGAACA
AGGTGAACACCGTGAAACTACCGCAGAAGAAGTGGCAGAATTACTTAAAAATGCAAGCTC
TGTGATCATCACGCCAGGATACGGTATGGCAGTGGCACAAGCACAATATCCTGTGGCAGA
AATCACCCAAAAATTACGCGACCGTGGCGTAGATGTTCGCTTTGGTATCCACCCAGTTGC
AGGACGTTTACCAGGACATATGAACGTATTACTTGCTGAAGCGAAAGTACCTTACGATGT
AGTATTAGAAATGGACGAAATCAACGACGATTTTGCAGATACTGACGTAGTCTTGGTTAT
CGGTGCAAACGACACAGTAAACCCAGCGGCAATGGACGATCCAAATAGCCCGATTGCAGG
TATGCCAGTACTTGAAGTGTGGAAAGCACAAAATGTTATCGTGTTCAAACGCTCAATGGC
AGTAGGTTATGCCGGCGTACAAAACCCACTGTTCTTTAAAGAAAATACCCAAATGTTATT
TGGTGATGCAAAAGAACGTGTAGACGATATTTTGAAAGCCTTATAAGTAGCAAAAAATAA
CCGCAACTTATAACAATAAGGTGCGGTTATTTCTACCTATATTTATGTTCAAAAACAAGC
AATTCTTGCTTCTCTCTATGTTTGGCATCCCCTAAAGTACACAAGTAATATCGAAAGAGG
CAGTATAATTTCTTGGACTTTAGGATCAACCGTACCTAATCAAATACATTCTCAATTAGA
GAATGTTCGACCATTTCCTGTCTTAGGGTAGACATGATTTTTATATACTAAAGAATAAAA
TAATCGAATATTTAACGATTCTTATCAGATTTTTTGTTAGGATAGCACCTGAATTTTTCT
ATTTGATTTTTGAGTGATTACAACGAGGTTTTTATGAACCCAAGACGCAAATCTAGACTG
AAAGTGGTGATGGCAGTGTTAAGTGGGCTTGCTGTTGCAGTTGGTTTAACCTTATATGCG
TTAAGCCAAAACATTGACTTATTCTATACGCCATCAGAGATTATCTATGGTAAAAATAAT
GACCCAGAAACCAAGCCTGAAGTTGGGCAACGTATTCGTGTAGGGGGTATGGTGGTTGAT
GGGTCGGTAAAACGTGATGATAAGACCCTTAAAGTGACCTTTGATCTCAATGATATTGGG
CCTGCAATTCAGGTGGAATATGAAGGGATTTTGCCTGACTTATTCCGTGAAGGGCAAGGG
ATTGTGGCACAAGGTACTTTAGTTGAGCCGACAAAACTGAAAGCAACCGAAGTGTTAGCT
AAACACGATGAAAACTATATGCCACCTGAATTAGGCGAACAGATGAAAAAGCAACATCAG
CCGATGGGGATTTCAGAAGCAGATCTCAAAGGAAAATCAGAACGTGATGCAACGCAGATC
TCTCAGCCGTTTGGAGAAAATAAATGATTGCTGAATTAGGTAACTATACCCTTGCTCTTG
CTCTCGCATTGGCAATTTTATTGGCGATCTTACCGCTTGTTGGTGCTCATAAGCAAAATG
CAAGTCTGATTGCGTTAGCTCGTCCGATGACGTGGGCGGTTTTTTTAGCCTTGTCTATTT
CGTTTGGCTCGCTTTTTTATCTGTTTGCGGTCAATGATTTTACCGTGCAGTATGTGGTAA
ATAACTCAAACAGTACTTTACCGTTAGAGTATCGCCTTTCTGCTGTTTGGGGTTCTCACG
AAGGATCTTTGTTGCTTTGGATTTGGCTACTTTCTCTTTGGAGCGTTGCCGTTGCGACAT
TCAGCCGACAAATACCTGAAGAAGCCGTCGCTCGTGTATTGGGGGTAATGGGCTTGGTTA
GCATTGGCTTTTTAGTCTTTATTCTGTTTACTTCTAACCCGTTTAACCGAACTTTCCCTG
ATTTTCCTGTTGATGGTCGAGAGCTTAATCCGATGTTGCAAGATGTTGGCTTAATCTTCC
ACCCTCCGTTACTGTATATGGGCTATGTGGGCTTTTCTGTTGCCTTTGCTTTTGCTATTG
CGTCGTTGATGACAGGTCGTCTTGACACTGCTTGGGCAAGATGGTCACGTCCTTGGACTA
TGGCAGCGTGGGTATTTTTAACATTAGGTATCGTACTTGGCTCTTGGTGGGCATATTACG
AGCTTGGCTGGGGCGGTTGGTGGTTCTGGGATCCTGTGGAAAATGCCTCGTTAATGCCGT
GGATTGCAGGTACTGCATTAATTCACTCTTTAGCGGTCACGGAAAAACGTAGTACTTTCA
AAGCGTGGACGGTCTTGCTAGCTATTCTTGCTTTTTCACTCTGCTTACTCGGCACATTCT
TAGTGCGTTCAGGGATTTTGGTATCGGTTCACGCTTTTGCTTCTGATCCAACTCGGGGCT
TATATATTTTGGCTTATCTCGTGGTGGTTATTGGCGGTTCGCTACTGCTTTACGCTTATC
AAGGCAGTAAAATCAAGAGCTTAGACAATTCCGAACGTTACTCACGAGAGTCAATGTTAT
TACTCAATAATGTGCTATTAATGGCGTTCTTATCGGTGGTCTTTTTAGGCACGATTTTAC
CGTTAATTCATAAACAAATTGGTTTAGGGACAATTTCTATCGGAGCACCTTTCTTCGATC
AGATGTTTATGATCTTAATGGTGCCTTTTGCATTTTTATTGGGAATTGGACCGCTTGTAA
AATGGCGTCGAGATCAGGTTTCTGCTATCCGTAGGCCAGTTCTCATTTCATTAGCCGTAA
TGGTATTGCTTGGCTTTGGCTTACCTTATCTTTTTGCCAGCAAAATTACTGTCAGCGTGG
TATTAGGGACAATGATGTCCGTCATTATCGTGGCATTGAGTTTGTATGAACTACATCAAC
GAGCAACGCATCGTCATAGTTTCTTGCAAGGCATTTTGAAACTTTCTCGTTCCCATTGGG
GAATGGTGTTGGCTCATTTAGGGGTTGCAATGACTGTGTTTGGTATTGCCTTTAGCCAAA
ATTACAGTATCGAAAAAGATGTACGAATGAATGTGGGCGACAAAGTTGAAATTTTAGATT
ACAACTTTACCTTCAAGGGTATTCGTGACTCAAATGGGGCAAACTATATTGGTGGCACAG
CGGATATTGAAATTCATCGAAATGGTAAATATGAAGCCACACTACACGCAGAAAAACGCT
TTTACAATGTCAGTAAAATGGGTATGACTGAAGCTGCGATTGACTGGGGATTTAGTCGAG
ATCTCTATGCAGCCTTAGGTGAACGTTTAGAAGATGGCTCTTGGGGCGTACGTTTATACT
ACAAACCGTTTATCCGTTGGATTTGGTTCGGTGGTTTGTTTATGGCGATAGGTGGCATAC
TTTGTATGATGGATAGACGTTATCGCTTAAAACAGAATAATTAACTATGTTTATCGCTCT
TCATAAGGAATAATCGGCATGGTAGACAAAATAGTTGCTAATATTTATTTTCTCTAAATA
TTAGCAACTATTTTTATTTGAAAAATCTTGTATAGACAACATATTACACCTTTTATTTAC
GAAGTAATTTATAAAACAGAGTAAGTAAGACTGTTGGCAATAATCTCGGTACCACTCGCA
TAGTAAAAGTGATAAAACCTGAAACGATATTCTGCATACCCACTTGGTGTTTTAATTTAA
ACAAGCGCCATTCTGCCTTAGCCTGAGCGATACCACGACGGCGACCAACCATACCATTTC
CAACACGGGCATAAACCAAAACCTCAGGCAAATTCGCTACTTTTTTGCCTAATGCGACCA
ATTTAATCCAGAGATAATAATCTTCTTGTAAGTCCTGATAGCCACCACATTCAAGCACGG
CATTTTTTTGGTAGGCGACCGTCATATGATTAAATGGGCAACGTTTCTGTGTAAACTCTA
CAATGGCTTTGGTTTCTGTTGGCACACGACGATAGCTGACAATATCATTAATATCTGAGC
CAAATTCAGCAATTTGTCCGCCAAAAATAATGGTATCGGGATTTTGTTCAATAAACGCAA
TCTGTTTTTCAAAACGTTCTGGAATACAAATATCGTCCGTATCCATACGGAATACCCATT
CATTTCTGCAGTGGGTTAAGCCGTGATTGAGTGCTTTTCCTAACCCTTGATTTTGCTCAA
GTCTAACGATATTAAGCGGTAAGATCTCCGCAAAATTTTGCATAACTTGTTCTAATTCAG
GGGTAATGGCTCCGTCAAATACAACAACAATTTCGTCCGCTTGAACCGTTTGATTTTTTA
AACTTTCAAAACATTCGGTTAAATATTTTGATTTTTCCTTAAAATATAAGGACATTAATA
CGGAAAACTTCATTAAATAAACCTTTTCATATTGATTGCAAGTTTTGGTGAAATAAATGT
GAGGGTAGCAATCACCAAATGTTTAATATTTTTACTTTGTAGGAACATCTGCCAATAATA
ACAAGCCGCTTTACGAGATAAATTCATTATATGTGGGTAAGAAAGCATATATAATGCATT
AAAAGCAAAGTTTTTTTGTTGAATATCTGTTTTTACATATTTTTGTTTAATAGTTTCAAT
CGCTAATTCAGTATTTTGTGTATTTGTCGATACACTTGCTCGTTTAGTATGGAAAGTACA
GGTTGTTAGGGCTTCAGAAACATATTTTGGTTTAAATTCGTTATGCGAAATGACTTTCAA
AATAAAATCATAGTCTTCTAGAGATTTTAAATCCGTTGATAATCCATTGACTGCAAAGAA
AAATGATTTTTTAATCGCAATCATCGGCATTCCACCTACTTTATTTGCCAGTAAAATATT
CTCTAAAGTGACCGCTTGTTCATTTTCATAGGGGCGAGTGATATAACTAAACCCTTCATT
TACCATCACACATTCAGCAGGGTGATAAATAAAATTAATCATCGGGTTTTCATTAATTGT
TTTTGCCAGTATTTCACATTTTGGATGAGCAAAACGATCATCATCATCTAAAAAGAGTAG
CCACTCGTTTTCAGCAAATCTTGCTCCTACATTACGACTTTCTGCTGCTCCTAAATTCTG
TTCATTCCTAATCACATTGACAGGAAATGGGTAGAGATGTTTAATTTCTACTGGCTCAAC
AGAGTGATCATCGACAATAATCACTTCAAAATTATATTCCGTTTGATATTCCAAACTTGT
TAATAATGCAGGAATTTCATTTTTTCGATTATAAGAAGGAATAATAATACTAAACATTTT
CTGTCTTGTTATTTAAAAATAGAATTTTATTTTTACCTTCATTGCCAAATAAAGATAAAA
ACATTAATAACACTAACATAATTAATGAAGGTAACGGAACAATGGCTAAGGAATAAAATG
CCCATTTTGCGTTTGTTTTAAATTAATTCGACCTTGTTTTAATCCATCAAAAAAATAGGG
AGTGAGTGCTTTATTTACTGCTTGTAAAATAATCATCAATATCGCAGCAATTTGAGCCCC
CATCGCATATAAACCTAAATCAACTTGATTAAATTGATGATAAATAAATACACGATCTAA
CTGCCCTTTTAAGAAAAAACTCACATTATGCAAAATTAATGGCGTACCAAAAGCAAGCAC
ATAAAAAAGTGCTGATTTATATTGCTTCCATTGATATTTTTTACTTACCGTCTTTTTGCT
ATAAATCAGGTAAGCTAATAAAAATACCAGTACATTGCCTAATAAAATCCCAAATAATCT
TTTTTCGACCAATTCCGTTTGATAAAGTTCGAGAAGTAATACCGTAAAAACAGCAGTGCC
TAAGCTAGAAGCAAATTGCAAAATGGCATAGGAAATCGCCTGTTTTTGACACTGTCGAAT
GCTCAGCTGAACACCTAATAAGGCTTGGAAAATGGCATTGCCCGTGAAGTCAGTTCACCG
ATTAAATAAACTGCACTGTCTTTGATGGCTCTCATTGCATCGCTTTCTCAATCAAGCTAT
CCGCCAGTTGCAAATCTAATGTGGTATCAATATCGACTGAGCGATAGGTTGGCATTAAAT
AGAAACGCACAGGTGGAATAAAAAAGTATTTTTCTTGAAGTAGGCTGGCGACATCGTTGA
TATAAATCGCCCCATTCGCACGGTATGCTTTTGGTAATTGCTGACGTGGTGCTTCAAAAT
CTTTGATTTCATTCATCGGGAGAATATCATCTCCATTTAAAACAAATGATTTATACGGGT
GGTGTTCACATTCACAAGCGGATACCACAGACTTACTTTTTCCACCTAAAAAGATTTCCA
TCGCATTGCGAATATCTAACGCATTGCGAAGTGGGCTAGTTGGTTGGAAATGAGCGACAA
CGCCTTCACGAATGTTTAAGGTTTCTAAACAGTGCAAAATAACATCAATAGTGCGAGTAT
CACTTTGAGCCAATTCAGCAGGGCGAAGTAGTGGTGTTGCACCATATTTTTCACCTTCCT
GTAAAATACGTTCGCCGTCTGAAGTGACAACGATTAAGTCAAACATTCCAGACTCTTTTG
CTGCTAGAACTGCACGGCCTACGAGCGAAATTCCGCCGACTAATTGTAAGTTTTTATCTT
TAATCCCTTTCGAGCCTGCTCTGGCTGGAATAATTGCAATTTTTTTCATAAATCTAACCG
CTAGTAATATGGTTAATAAGACTTGCCATTTTAATTTTAAAGAGCGAGTTAAACAATAGA
CAACGGAAAAGGAATGAGGAATAATAAATCTCTTTTACTTACTTGACAAAATTGCCTACT
CATTATGTTTGCTATCACAAAATTTATTACTGCGGTCATTCTTCCACCATTTAACATTCT
GATTTTATGGTTGTTTTCTTTAATTTGTTTCCGCTTAAAATGGAAAAAATTAGGTTATCT
CTCAACTTTTTTAGGTGTAGCAATGCTCTATATTTTCAGTATTCCCTATACTTCGCAAAA
ATTGCATGATTCTCTGGTAACGGAAGATAACCTTAGTATTGAAGATTATAAATCGGCTCA
AGCTATCGTTTTACTTAGTGGTGGCTTGCGTGATAGTAAAGAGTTATTTGGCAAATTAGC
GATCAGCGAAATAGCATTAGAGCGGGTACGTTATGCTGCTTTTTTACAAAAAGAAACGGG
CTTACCTTTATTGATTACGGGAAGTAGCCCAAAAGGGACTTCAGAAGCTGCCGTCATGAA
AAAAGAGCTCGAACAATTTTTCCATATTCCAACACAATGGTTGGAAGAAAAAGCCAAAAC
GACGGCTGAAAATGCGAAGTTTTCTAAACCTATTTTAGAAAAAGAAGGTATTAATAAGAT
TGTGCTAGTGACAAACCAGTGGCATATGCAACGAGCAAGAATGCTATTTGAGCGAGAAGG
TTTTAAGATATTACCTGCAAGTGTTGGAGCAGGAAAAATGCCTGAAACCTATGGATTAAA
TGTATTTTACTTTATCCCACAATCAGGAGCATTACATAGCAATATGCACGCCCTGAAAGA
ATGGATTGGATATTGGAAAGAGAAATAACGGATATTATTAGGTTAATACATTTAGTAGAT
CAGCCCTAGTGTAAAAACAAATATCACTAAAAATTCAAATAGGCCGACTTGTTTAATTTT
CCAGTTTCTTTTTGGCACAATAACCGCTCTAATTAACCCAATGAAATAGGCAAAGCTAAT
GCCATAATCGCCTAAGGCGAGATAAACAAAGATAAATATACAATGAAGTCCTATACTGAA
CTTACAGTAAAGAGGATTTTTCCGCTCTCGAGCAACGCTTTTTACATAAATTGTTGTCCC
AATAAAAAATAACGTAGGGTGGAGTAAAATCTCAAAATTATATTGGTTCGTTGCTAAATA
GAAACTTGCCATTCCAATTATGCCGAAGGTTAAAATACCTGCAATATCATTGATTAAGTT
TCGTTCATCTTTTTGTTTTGCATAGTAAATTTGGACCCCTGCAAGCGGCAGGATTGGGAT
TATAAATTGCAAAATAGAAAAATGACTTAAGAGTACCGGAAATATAAATATGCCGCTAAA
TACGGCATAAATAATCATCCAGCGTTTATATTTTTCATTTTGTTTTTTGCTAACGACGGA
GAAAAAAGGATGGGAAAAGAGATAAGTAAAAAGCCAGCTAAGCCCAAGCCAAAAATGATT
CATTACAAAATGGCTAGCAGAAATACCATAAATAAATGGTACAAATGCCATCACTAATGC
TCCGTGCTGATTAGAAATAATCGGCTTTTCTTTAAATATCATGCTTATTTATCTACTATT
TTGTCTAGGTTCCCATATCCAGTTTTAAATTTTATACTCTACTATATTGATTTACTTTAC
TTGCAGCTTCTTCCCTACAAAGATTTTATTTTGTTTTAAACCATTTAGCTGCCTCAATTT
TTCAGGTGTTGTTTTATACATGCGAGCAATGGAATAAAGTGTTTCATCTTTCTGGACAAC
ATGATATTTCGCATTGAGATCAACCGTTTTTTCTGACGCTTTAGACGATTGTTCTTGCTT
AGTTTTCGTCGTTATTTTCGCTTTCTCTTTAGTTTTTTCCTTAGGCGAAGTCACCGCTAC
TTTAGCTTTTTTATCTTCCTTAGAGCGATTTTCTACCTTTTTTTCAGCTTTCGATTTCTT
GGTTGATTTTTCATCATTAACTGCTATTTGATTTGGCTGTTTTGGTAATCTATTTTTATA
TGCAATTAATCCTTGATAAATCGCCTTTGCAATCTGACGACGATACGCTTTTGTGGCTAA
ACGTTGTTCTTCCGTTGCATTAGATAAAAAGCCCGTTTCCACTAGAATTGAAGGAATATC
AGGGGAACGCAATACGCTAAGGCTGGCGTGTTGTGGCGAACTTTTTGCTAATTGCGTAAC
ATTTCGCAGTTTGTCTAAGACTGTTTTACCTAACTCATAACCTGAACGTTGTGCGTGAGA
AAACTGCAGATCAAGCACTGTCTGGTTCAAGTAACGTTCATTATTATTTGCTAAAACCGA
ACCTGCCCCACCTAATAATTCCGATTGCTTTTCGTGATCTTCCAACCATTTTCCTAATTC
ATCATTTGCACGACGATTAGATAAAACCCAAACCGAAGCCCCTTTTAGATTATCTGAACT
TGGTGAAGAATCAGCGTGAATTGACACTAGATAATTTGCTTTGTTTTTACGAGCAATTTC
AGTTCGATTAGGTAACTGGATAAAATAGTCACCATTGCGTGTCATTACTGCCTTGAAATT
AGGATCTGCATCTAACAACGCCTTTAATTCTCTAGCAATTGCTAAAGTCACCTCTTTTTC
TTTGACCCCTAAATTTTTACCGATAGCCCCTGGATCTTTGCCCCCGTGTCCAGCATCAAT
GGCAATGGTTAATTTTGCTTGTGCGGAAAGAGCAAGAAATAAACTCATTACCGTAAAGCA
AACATAATGTCGTAATTTCTGCATAGTATTACCCTAAGCGGTCTGATATTCTAAATAATT
TTCCAAAATCTGTTTTGCTAAGTCGTTTTGAGGCATAAGAGCCAGATTTCGCCCTGTTTC
TGCATAGTCAATTTGAATAATAAAGTCCGCAGATGGGATCATTCCTTCCCCTCGACTTGC
CCATTCTAGTAAGCAAACCGTTTGTGGACGGAAGTAGTCCCTAATTCCCATAAACTCCAA
CTCTTCAGGATCACTCAAACGATATAAATCAAAATGATATAAAGCATAAGGGGGAAGCTG
ATACTCTTCAACTAAAGTATAAGTTGGACTTTTTACATTCCCATTATGCCCAAAAGCCCT
CACAATGCTACGTGTCAGTGTCGTTTTTCCAGCCCCTAATTCTCCGTTTAGATAAATCAC
AACGGATTTTTCATTATGATTGTCTAAATAGCGTTGAAGTTGCTGGGCAAAACGCTGACC
AAAATTGAGCATTTCTTCTTCAGTTGCAAAATAAAATGATTGCATTATTGTTAATCTAAA
TTAATAAAATGGTGACGATAAAACTTCAACTCTTCGATAGACTCTTTAATATCATCTAAA
GCTAAGTGGCTGTTTTTCTTACTAAATTGTTTAAGCATTTCAGGCTTCCAACGACTTGCA
AGCTCTTTTAATGTACTCACATCTAAATGGCGATAGTGGAAGTAGTCCGCCAAATCTGGC
ATATATTTATAAAGGAAACGCTTATCTTGTGCAATGCTATTACCACAAATCGGCGAAGCC
CCCTTCGGCACCCATTTCTTCAGGAAATCTAATGTCTGTAATTCGGCAGCACGTTCGGTT
AATTTACTCTGCTTCACACGCTCAACCAACCCATTTGCAGTATGGGTTTTCACACACCAT
TCGCTCATTTTATTTAATAATTCATCGGGTTGATATACGGCAAGCACAGGGCCTTCTGCC
AAAATGTTCAGATCTTTATCGGTGATAATGGTAGCAATCTCAATAATTCGCTCTTTTTCA
GGATCAAGCCCTGTCATTTCGAGATCGATCCAAATTAAATTTTGTTTGTCTTGTTGGCTC
ATCTTTTTCAATTAATTATCTAAAATTCCACAGGATATTATTTATTGTAGCATTTCATGC
ACCACTTTCATAAACCCATCAGCAGTAGCATAAACTTCTTCTTTGCCTTGAGCTTTTAAA
ATCATATCGGAAAGCTCACGGAATGCGGAATGTCCGCCTTTACGTGTTAAGACTAAATCT
GCCTGATTTTTGACATAATCAAAGGCATCGCCCACGGCAACCGCTAGTCCACAGACTTCA
AATGCAGGCAAGTCCAACGTATCGTCGCCTAAAAATGCAGTTTCTTCGGCTGAAACCCCC
GCTTGTTGCATTAATTCAAAACAAGCATCTCGCTTAGACATTTTGCCAAGTTGGAAAAGG
GAAATGCCTAAATCTTTGATGCGACGGCGTAAAATCGGGGTGTCACCGCCCGATAGCACG
GCAACTTGAATACCACAAGCAAGGAGCATTTTAATCCCTAAACCGTCTTTCACATTGAAG
TATTTTAATGCTTCGCCATTTTCGGTGTAATAAAGGCTACCATCAGTAAGAACACCGTCC
ACATCGGTAATCACAAGTTTAATTTTTGTTAGTCTTTGCATAAGTATCCTTGATTTCAGT
TAAGTGGAGTTTTATGATCTTGCCCATTATAGCCTTTTGGAGTAGCCAATGTCGATTTCT
CAAAATTTAGCGATAATTTCTCAACAAATTCAACAATGTTGTCAGCAAGCTAATCGCCCT
GAACAGAGTGTTAAACTGCTTGCGGTGAGCAAAACTAAACCCATTTCAGCCATTGCCGAA
GCCATTGAAGCAGGGCAACGTGCCTTTGGCGAAAATTATGTGCAAGAAGGTATTGAAAAA
ATTCAGCATTTTGCGGAGAACGACACATTAGAATGGCACTTTATCGGTTTATTACAATCG
AATAAAACGCGTGTAGTGGCGGAGCATTTTGACTGGGTACAAACGATAGATAGGCTCAAA
ATTGCACAACGTTTAAGCGAGCAACGTCCTGAACACCTGCCTGTACTGAATGTTTTAATT
CAAATTAATATCAGTGATGAAGCATCTAAATCGGGTATTTCTGCGAAAGAAATGCTAGAA
TTAGCCACTCAAATTAGCCAACTGCCACGTTTGAAATTGCGTGGTTTAATGGCAATTCCG
AAGCCTGAAAGTGAGCCTGAGCAACAGAAAATCGCCTTAGCTCAAATGAATGAACTGTTT
CTTCAATTACAATCTCAATTTGAAGGGATTGATACGCTATCAATGGGAATGTCTGATGAT
ATGCCAAGTGCAATTGAATGCGGTTCGACAATGGTGCGTATTGGTACGGCGATTTTTGGG
GCAAGATCTTAAATTTGATTGCACTTAAAGACAAATACTCTTATCCTTTCCATATTCAAA
AAAAACCTAAGGGAAAAGCTATGCAACCTAAAGCAAAATTTAGAAAAGATTACCGTCAGC
CTGATTTTACGATTCATCAAATTTATCTTGATGTTCAGCTTGATCCTGAGCAGACGATTG
TCACATCGACGTTGTCGGTCATGCGTAAAAATGCAGAAGCGACTACGTTACGTTTAGATG
GGCATAGCTTTGAATTTTTATCGATTAAATTTAATGGCGAGCCATTCAAAGAATATCAAA
AAGATGATGAGGCTTTGACTTTAAATTTAGCCGATTTCCCTGCGGATCAATTCGAGCTGG
AAATTCAGACAAAACTCAATCCATCAACAAATACGTCACTACAAGGGTTATATCAATCAG
GCGAAGGGATCTGCACGCAATGTGAAGCGGAAGGTTTCCGTCAGATTACTTATATGCTTG
ATCGCCCTGATGTGCTTGCAAAATATCGCACCAAAATCACCGCTTGTAAAAGTAAATATC
CATACCTGCTTTCTAACGGCAACCGTATTGCTCAAGGGGAGCTGGACGATGGTCGTCACT
GGGTGGAGTGGGAAGATCCGTTCTTCAAACCAAGCTATTTATTTGCCTTAGTCGCAGGGG
ATTTTGACCTGTTGCAAGATAAGTTTATCACGATGAGCGGACGTGAAGTCGCCCTTGAAA
TCTATGTGGATCGTGGAAATCTTGATCGTGCAACTTGGGCGATGGAGAGTTTAAAACGTT
CGATGAAATGGGACGAAGAGCGTTTTGGGTTAGAGTACGATTTAGATATTTATATGATCG
TGGCGGTCGATTTCTTTAATATGGGGGCAATGGAAAATAAGGGGTTAAACATTTTTAACT
CGAAATTTGTGCTGGCTAATCCGCAAACTGCAACGGACGATGATTATTTGAATGTTGAAG
CGGTGATTGCTCACGAGTATTTCCATAACTGGACGGGCAACCGTATTACTTGCCGTGACT
GGTTCCAACTCAGTTTAAAAGAAGGTTTGACGGTTTTCCGTGACCAAGAGTTTACTTCAG
ATTTATGGTCAAGATCGGCAAAACGGATTGAAGATGTGCGTTTGTTGCGTGCGGTACAAT
TTGCTGAAGATGCAAGCCCGATGGCTCACCCTATTCGCCCTGAAAAAGTGATTGAAATGA
ATAACTTCTATACAGTTACCGTCTATGAAAAAGGGGCGGAAGTTATTCGTATGATCCATA
CCTTACTTGGCGAAGAGCGTTTCCAAAAAGGAATGAAACTCTATGTGGCAGAAAATGATG
GCACGGCGGCAACCTGCGAAGATTTTGTGTCTGCAATGGAACGTGCTTCGGGAGTGGATT
TAGATCTATTCCGCCGTTGGTATAGCCAATCGGGTACACCTGAATTAACGATTGCTGATG
AATATGATGAAAAACGTCATACTTACCGCTTGCACGTTTCTCAAAACACACCACCAACCG
CTGATCAGCTAGAGAAAGTGAATTTACACATTCCGTTGAAAGTAGCGTTATATGGTCAAG
ATGGTAAGAAAATCAAGTTACAACACGAATTATTAACCGTCAGTGATGTGTTAGATGTGG
TCCACGAACATCAAACCTTTGAGTTCCACAATGTGCAACAACGCCCTGTGCCTGCACTGT
TGTGTGATTTCTCAGCCCCTGTGCGTTTAGATTATGACTATTCAACAGAACAGCTTTTAA
CGCTCTTGAAATTTGCTGAGAATGATTTTGTGCGTTGGGACGTGGCACAAATGTTGTTTA
ACAATGAGCTGCGTGAAAATCTAAGTCGTTACCAACAGGGCGAAGCAATGGCATTCTCAC
AAGGTCTGTTAGAAGCGCTCACCTTTGTGATCGACAATGCAAATAAAGACCCAGAACTTG
CCGCTTTAACCTTAACCTTGCCAAAAGAAACGGAATTTGCGGAGTTGTTTAAAGTGATCG
ACCCTACGGGTATTGCAGCTGTACGTCACTTTATGCAACAAGCGATTGCTGATGAACTAA
AAGATCACTTCTTAGTCGTTTACAACCAAAATAAATTAACGGAATACCGTGTGGTTGCCG
AGGATTTGGCAAAACGGGCATTACGCAATGTCTGCTTGTCTTACCTTGCCTTTACTGAAG
TAGGGAATACCTTGGTACACAAACATTATCATCAAGCAAACAATATGACGGATACTTTGG
CGGCACTCTCAGCTTCAACCAAAGCACAACTTGCTTGCCGAGATCAGCTTCTTGCCGATT
TTGAACAAAAATGGCAACACGATGGCTTAGTGATGGATAAATGGTTTGTTTTACAGGCAA
CACGCCCAGATGAAAATGTGCTTGAAATTGTGCAAGATTTATTAACGCACCCAAGTTTTA
ACTTTAAAAATCCAAACCGTGTACGTTCACTCGTTGGAGCATTTGCAAGTCAAAACCCAA
GTGCGTTCCACGCCATTGACGGTTCAGGTTATCGTTTCTTAGTCGATATGTTGATTAAGA
TGAACGAAAGTAATCCGCAAGTGGCGGCACGTTTAATTGAGCCGTTAATTAAACTTTCTC
GCTATGACACTCAACGTCAAACCTTGATGCGTCGCGGCTTAGAGCGTTTGAAAGGCTTGG
ATAATCTTGCTCGTGATCTGTTTGAAAAAATTGAAAAGGCGTTGCAGTAATGATCTGGCA
TAAAGCATTATTTTCTTTTCACGGAAGGTTAAACCGTAAAGGCTTTTGGATCGGCTTTGG
GATTAATTTTGCATTTTTGTTTATTTTTGCAAATTTTATCTTAAATCCGACCGCTTTCAG
CTGGATTAGCGTTCTACCCTTGACCCTTTCACTTTACAGTTTATCTGCAGTGATCGTTAA
ACGCCTACACGACCGTAATCGTTCGGCGAAAGCCTTGTTTATGGTTGCGGTGCCGATATT
GTGTTATCTCAGTTCATTGGGAGCGCAAGGAACAATGGCATTTGTGCTAGGCATTATGAT
GCCGATGTTTATCGGGACGATTTTACTGATGGAATGGGGCGTGTTTGTAGGAAATCCTGA
AGCAAATCAGTATGGTGGGAAAGGATTGAGTGTGAGATTTAGATAATTGTAGGGTGGGTC
TTGACCCACCGTTTCGTTGTAATATCTTGAATTTATTGGTGGGTTAAAACCCACCCTACA
AAACTGTTTTTTAAATCTCCCCCAGCCCCTCTTTTCAAAGAGGGGAGCTAGTTACAAATT
TTAATAACAAACAAATACAAAATGACTGAAATAAAACTTAACTACCACAAAACCCATTTT
TTAACCTCTGCACCTGATATTCGCCATTTACCTGAAGACAGTGGCGTGGAAATTGCCTTT
GCAGGGCGTTCAAATGCAGGGAAATCAACGGCATTAAATGCTTTAACTAACCAAAAGAAC
TTGGCTCGTACTTCTAAAACTCCAGGGCGTACGCAGTTAATTAACTTATTTGAAGTAGAA
CCAAATTGTAAATTAGTTGATTTACCTGGCTATGGCTATGCCGCTGTGCCTGAACAGGTG
AAACTTCAGTGGCAACGCTCTTTAGGTGAATACTTGCAGAAACGTGAATGTTTACGGGGG
GTAGTGATTTTAATGGATATTCGCCACCCGTTGAAAGATCTCGATCAGCAGATGATCGAA
TGGGCAGTGTCTGCGGAATTACCTGTGTTATTGCTACTTACCAAAGCGGATAAACTTAGC
CAAAGTGCGAGAAGCAAAACCGTTAAAATGGTGCGTGAAGCGATTTTACCGTTTCAAGGC
GATGTGCAAGTTGAAGCCTATTCTGCGTTAAATCGTATTGGTATTGATAAACTTGCGACT
AAATTAGATAGTTGGTTCGCCGAAATTTTTACACAAACCCAAGAGGGCTAATCTTATGTA
CAACTTAACCGAATTACGCCAAGAAACCGATGAAATCATCAAATCTTTATTAGACGATGG
CAGCGATCCTGAAGCCCTTTATATTATCGAACACCACGTTGCTCACCACGATTTCGATAA
ACTCGAAAAATTAGTGGTAGATGCTTATAAGTTGGGCTATGAGATTTCTGAAGCGGAAGA
AGTGGAAGAAGAGAATGGCGATCTTGTGTTTGTGTGCGATATTGTCAGCGAAATTAAACT
AGATGCGGAACTTATTACCGCTCAACAAAAAGAGCTACTGCCGTTAATCGAAAAATCGGG
TGCGGTCTACGAAGGCTGGGGAACTTATTTTGAAGATCCGAACAGTGATGAAGATGAATA
TGGTGATGACGGCGAATTTTTCGATGACAAAGATGATGATTTTGATGATGAAAGACGTTA
ACCATTAGCAGAATTATGAAAATAAATGATAACCCTATGTAGAATATTTACCATGTAAGA
ATCAAGTAATAAGGAGGAGCAATGCTAACAAATTGGTCAGAAGGTTATGTTAATGATATT
AATTATACGACAGGTTATTACGATGGATTAAATAGCCACCAATTAATTTGTCCATTCTTA
ATAGCAAATTTACAGCCGCCAAAAGTCATTAATGCGTGTGAGTTAGGTTTTGGGTTTGGT
GTATCGCTTAATATTCATGCAGTAGCAGGAACAGTAAAATGGTACGGGACTGATTTTAAT
CCTTCTCATGCGTTCTTTGCTCAACAATTAGCAAACCAAGGCAATCCAGATAAAGTCGTT
ATTGCAGATCAATCTTTTGCCGAATTTTGTCATCGAGATGACTTACCTGATTTTGATTTT
ATTGCTCTACATGGTATTTGGTCTTGGATTTCACCACAAAATAGAGAAACTATCGTTGAT
TTTATTCAACGTAAATTAAAAGTAGGTGGTGTAGTCTATATTAGCTATAACACATTACCA
GGATGGGCAGGAAAATCACCAATTAGATATTTATTAAATCAATACTATAGTAAATTATCT
GCTACTCTAGAATCAAAAGATCAAGCGATTAAATCAGCATTAGAACATACAAAGAATATG
CTTTCAGTGAGTAATAGTCTCCTTTCTCTCTCACCTTATTTGTTGGAACAAGTTGAACAG
ATCAAAGAACAAAATTCTAATTACGTCATTCATGAATTTACTAATCAGAATTGGTATCCA
ATGTATTTTTCAGAAATTGAATCCTGCTTGACACAAGCTAAATTAAGTTACGCATGCTCC
GTTTCTTATTTAGATGATTTTGATGAGGTTTTATTTGATGAAGAGCAACAAAAATTATTA
TCTAGCATTCAAGATCCTTCTTTATTTCAAACAGCAAAAGACTTTATTTTAAATAAACAA
TTCCGCCGTGATTATTGGGTTAAAGGAAAATCTCAACTTACTAATCAACAAGGAGAGAAA
GAATGGAAGAAATTAAATATATTACTTGTTTCATCTACAACAAAAATTTCGACCACGATT
AAAAACTACCGACAAACGGAATTTAAAGAAGAATTATTAAAACCTATTATTGAAAAATTA
TCTGATTATAAGATTCACTCGTTAGAATCTTTGTGTGAAGCCTTAAAAGGGGATATGCCT
CCAAATGCATTATTTAGAATAATTGCCCTATTAGTAGCTCGAAAAGAAGTTGTCATTACT
CAATCGGCTGAAACAATAGAAGCAGCTACAAATTCCTGCCAGAAATTTAACCGAGCTATA
TTGGATAATCCTTTTGCTTTTAATAACGTTAACTATCTGGCAAGTCCTGTGTCAGGTGGT
GGGATTTATTATTCTAATATTGAATTACTCTTTTTATCTGCATATGTACAGAAAATTCCA
GAGAAACAGTGGGAAAAATATGTACGTACTATTTTAACAGCACATAATCAACTATTACGT
AAAGATGATAATATTCTATCTTCTGAAGAAGAGATACTTGGAGAAATATCTCGTCTGAAG
AAAGAATTTTTAGATGATAGATTTGAAATTACAAAAAGTTTAAAGGTGGTCTAGCCCCTT
TTTCACCCAATATTGATACGGCTTAGTATCTGTTTGACTTTTTAATAGCTGATGATCCAT
AAATTGACAAAAACTCGGAATATCACGAGTAGTTGCAGGATCGTCAGCAATAATTAGCAA
CACTTCACCATCTGCCATATTGCGAATGGTTTTGCGAGTAAGCATTACAGGTTCAGGACA
ACGTAGCCCTAGGGTATCTAAAGTGTGGTTAATGGTTAGTTCGGTCATCGTTATTATTCA
AAATTAAAAATTACAGGATATATATGCAACAGCTTTTCTCTCAACACATCGCACGTATTC
AACAAATCGTACAGCACGCCTTAGAGCTGGCTCGTCTTGACGGGCTTTGGATTTATGCAG
GGCAGGCAAAATATCATTTTTTAGACGACCAAACATCGCCATTTAAAATCAATCCGCATT
TTAATTATATTTTCCCTGATCCCACCGCAGAACAAAGTTGGCTTTTTTTAGACGGTAAAA
ATAAACCGAAACTCTATTTTTATGCACCGCAAGATTATTGGCATTGTACGCCAAATCCGC
CAACGTTGGCATTTTTTGCTGATGAGTTTGAATGGCAAATGCTCACGGATAGCCAACAAA
TTCAACAATATATCCTTAATCCGACCCATTGTGCCTTTATTGGTGAACAAACGGAGCTTG
CCAAATCGCTAGGTTTTGAGCATATCAATCCACAGAAAATGCTAAATGTACTGCATTTTG
AGCGTTCGATCAAAAGCGAATTTGAAATTGAGTGCATATATCAAGCTCAACTCACCGCTT
TAACAGGACATCACGCGGCAAAAGAGGCTTTCTTTGCCGGTAAAAGTGAGTTTGAAATTA
ATCTAGCCTATCTTCAAGCGACCAAGCAATCGGATAACAATGTGCCTTACGGCAATATTG
TTGCCATTAATCAGCATAGTGCGATTTTACATTACACAAAATTGGATTTCACACCACCTT
GCGAACGCCACAGTTTTTTACTTGACGCTGGCACAAGCTATCTTGGTTATGCCTCCGATC
TTACTCGAACTTATGCTTTTGAGCCACAAAGTGAATTTGCCACAATGGTTGCTCAAATGG
AACAGTTTAAACTGGATACTATTGCTGATATGCAAGTGGGGATTAATTATCTAAGTTACC
ATACCCAAATGCACCGTTGGATCTCGCAAATGCTTCACCAGTTTGAGTTTGTGAAATTAC
CTGCCGATCAAATTTTTGAAGAGGGTATTAGCCGTACTTTCTTCCCACACGGTTTAGGGC
ATCAGCTTGGTTTGCAAGTCCACGATGTTGCAGGTTTCCAACAAAACCATCGTGGCACTC
GCAAAGCTCCGCCTGAGATTTATCCAAGTTTGCGCTGCACTCGTGATTTAGCCGAAGGTA
TGGTTCTCACCATTGAGCCTGGGTTCTATTTTATTGAGATGTTGCTAAATCAATGGAAAA
ACCACCCGCTTGCACCTTTCTTTAACTGGCAGAAAATCGACGAATTTAAACGCTACGGCG
GTATTCGGACGGAAGATAACATTGTGATGAGAGCGACGGGTGCAGAAAACTTAACGGCAA
AAGCTGAAAGTATCAGTAGCAGATAAGTAATTATTACAGATCCCATTTAGCTTAAAATAT
CTAAATGGGAAATTGGTGTACTCATAAATAATATTTCTAATCTAAAGAAAATAGATCTAA
TAATGTAGCAAAGCTTTGCGATTTCACTATATTGTGAAACTCTTCAATGTAAACTTTATC
TAGATCTGTTTCCCTGATTGCTGCGTATAAATTGCTATATAAGCCATTAGAAGTGATTTT
TCTTGCAACAACATAGCCTTTTTCTAAATATGGTTTTACAGCCCAATAAGGTAAGGCTGC
AATACCTCTTTTACTGGCAACAAGCTGAATGATTGCGATAGTTAATTCACTAGTGCGTCT
TGTTGGGTTTATTCCTACTGGTTGTAAGATTTTTTTCAATAAATCTAACATATTGTCGGG
AACAGGATAATGAATTAGTGTTTCGTGACGAAAATCTTCAGCTTCCCAAATTTCTTTTTG
TGCCAAAGGGTGATCTTTGGCACAAATAGCAACCATTTCATAAGAAAATAAAGGTTTATA
AATAATACCAATGGACTCTTCTATTTCTGATACAACAGCCCAGTCTGCTCGGTGAGCAAG
CAATAGACCAACAGTATCAGTATGAAAACCAGACACAATATCTAATTCTATTCCCCCCCA
ATTTTGTCTAAAAATATCCATTGCTGGCATTAACCAATCAAAACAAGTGTGGCATTCAAC
AGCAATCCGTAATTCTCCAACTTCTCCTTGTTTAATTCGGGTTATATCTGATTCAGCTTC
TATTATTTTAGGTAAAATTTCATAAGCGAGCTGTACTAAACGTTCTCCAGCTGGAGTAAA
ATGGATTGGCTGAGTTTTACGTTCAAATAGAGTTAGATCATATTGATTTTCTAACAATTT
AATTTGATGAGATAATGCTGATTGTGTTAAATGAATACATTTGGCGGCAGCTGAAACACT
GCCGCTTTCTTTTAAAGCAATAATAGTTCGTAAATGACGAAGCTCTAAGAAAATTGGTTT
CATTAGTCTGAATTTTGAATGTAACAACTACAATTGACCTAGAATAGCATGTATTTACTA
TATTAGAAAATCGTTTTCCTAATCAGCATTACTTTATTTTTTTATTAGCATGCTGGGTTA
AATACATAGTTTCTATTATCTATATCATTTTATAAATGGCAAATAGCCTTCTATTTAAAT
ATTACTTAAAATATGAAAAAAACTATTTACTTCCATAAATTAGCAATATTACTTTCTCTA
TTTTTTTCAAATGAACCGATTGTTGCTAAACATATAGCACAGAAAATATGTATAGTTGTA
GGTATTTATGATGGCGATACTTTAACCTGCTTGCACAATCGAACACAACTCAAAGTACGC
CTGCAATATATTGATGCGCCGGAATTTGCCCAGCCTTTTGGTAATAAGGCGAAGCAATCA
TTAGCTCAACTGGCATTTAAAAAAGAGGTTGAACTTGAGATTACGGGGTATGATAAATAT
CAACGGCTGTTGGCAGTGGTTTATGATCAGAGGGGTGAAAATCTTAACTTAATTCAGGTG
CAACGAGGAATGGCGTGGGCGTATCGCCAAACACAACCGATGTATCTGCAAGCTCAACAA
CTTGCTCAACAGCAAAGAATAGGTTTATGGCAAGATAAAAATCCGATCAATCCTGCGGAC
TGGCGTGCAAGTAAGCGGTCAGATGAACATTCATTTTGGCAAGGTTTTTCGCCTAAGGCA
CCGCTTGCCACTATAGATTGTAATGTGAGGAAAAGTTGTAACGATCTTCCCGATTATGAC
ACGGCGAAACGCTACTTTAAACAATGCCGTTGGCGAGAGCTAGACGGCAATAATGATGGT
ATCCCTTGTAATAAACTTTATAGAAAGGCTCAGCGACAATGATTAATCATACTTTTCGTT
CCCATTTCCCTTTTTTTCAAGATAATCCCGATGCGGTATATTTAGACACTGCCGCAACAA
CACTCAAACCGAAAGTGTTGATAGACGCAACGCTCAATTTTTATCGTTCATCTGGTTCGG
TTCACCGTAGTCAATATGATTTTCTTCAAACGCAACGTTATGAATTAGCAAGGGATTTAG
TGGCAAAACGTTTCAATGTTGCAACACGAGATGCGGTTATCTGGACAAGTGGCACAACCC
ATTCACTTAATTTAGTCGCAAATGGTTTAGCTGACAGTATTGAAGCTGGTGATGAAATTG
TGATTTCTGTGGCAGAACATCACGCTAATTTTATTCCGTGGCAACAACTTGCTGAGCGTA
AACAAGCTAGATTGATTGTGCTACCGCTTAATAGCAACTACCAAATTGCCCCTGAAACGC
TACAAACAGCCTTATCAGAACGCACTAAAATCGTTGCGTTTAATTTGGTGTCAAATGTAA
CAGGGGTTAGACAGCCTGCAGAGCAATTGATACCGCTTATTCGTCAGCAATGTTCAGCCA
AAATTGTGCTTGATGTTGCACAAGCGGTCTGTTGTGAACAAATTGATGCACAAGCACTTG
ATGCCGATTTTTATGCGTTTTCTGCACATAAGATGTACGGACCAACTGGGGTTGGCGTAT
TAACAGGGAAATTGAGTAGCCTTGAGCAACTCCGCCCTCTTTTATTTGGCGGAAAAATGT
TACAAGAGATTACTGAGCAAAAGCTCACGATGGCAACATTGCCTTATCGTTTAGAAGCAG
GAACACCAAATATCGCAGGAATTATCGCTTTTGGTGAGGTGCTGGAGTGGTTGGAAAAAT
GGGATTTTTCAGCCTTAAACTCACCGCTTTATCAGCTTGCTAAAGAGGCTCGCCAACGGT
TAGCAGCTTATCCAAATATACGCATTTTAGCGGAAGGAAGTTTAAGCCCAACGATTAGCT
TTGTCTTTCATCATCAACATCACGCAGATATTGCGGCGATTTTAGCCGAGCAACAGATCG
CATTGCGTAGTGGCGAACATTGTGCCAAACCCTACTTACGTTATTTAGCACAAAATGGCA
CCTTGAGAATATCTCTTGCTCATTACAATGTGCAAGCGGATCTTGACCGCTTTTTTACCG
CATTAGATTTTGCTCTCGACATTTTAGAAAATTAATCTCAACTTAGATCAAAAAATCGTA
AATTTCCCGATTTTCTGCTAGAACGAAAGGGCGTTATAGGGTAATCTTTGCAAGTTTTTT
GATTTATTTTTTAAAATTAAATTTATAGGTATTGATATGGTAAAAAAAATTGCAGTATTA
ACCAGTGGCGGTGATGCTCCTGGTATGAATGCAGCGATCCGTGGTGTTGTGCGTGCGGGT
TTAAGTGAAGGTTTAGAAGTATATGGTATTCAAGACGGTTATTACGGTTTATATCACGAC
CGTGTTATCAAACTTGAACGCCGTTCAGTGTCTGAGGTGATCAACCGTGGTGGTACATTC
TTAGGTTCTGCACGTTTCCCTGAATTTAAAAATCCAGAAGTGCGTGCAAAATGTGTAGAA
ACCTTGAAAAAATATGAAATTGATGCGTTAGTAGTTATCGGCGGTGACGGCTCTTATATG
GGGGCAAAACTATTGACCGAAGAACACGGCATTGCGTGTATCGGTCTACCTGGCACTATT
GATAATGACGTTGCAGGCACGGATTACACTATCGGTTTCCAAACAGCACTTGAAACCGCA
TTAGAAGCAATTGACCGCTTGCGTGATACTTCAACTTCTCACCAACGCATTTCTATCGTT
GAAATTATGGGGCGCCACTGTGGTGATTTAACCTTAAGTGCGGCATTAGCAGGCGGTTGT
GAATACATTATCATTCCAGAAAAAGGTTTTGATAAAGAGTCACTAATACGCAACATCGAA
GATGGTTTCAATAAAGGAAAACGTCACGCAATTATTGCGATTACAGAATTAATGACAGAT
GTACACCAATTAGCGAGAGAGATTGAAGAACGCTTTGGCCACGAAACCCGTGCTGCTGTG
TTAGGCCATACCCAACGTGGTGGTGCGCCTTGTGCATTTGACCGTATTTTAGCTTCTCGT
ATGGGCGTTTATGCAGTAGAACTCTTGATGCAAGGCTACGGTGGTCGTTGTGTGGGTATT
CAAAATGAAAAATTAGTTCACCACGATATTATTGATGCAATCACTAATATGCGTCGTCCG
TTTAAAGAAGAAATCTTTAATACCTCTAGAAAATTATTCTAATAAAAAGTGGCGCTAAGC
CACTTTTTTATTATCCGTATCTTTAACCAAATCACTGAATGAGTCGGTGTTCTATTCGGC
TTTATCCCAAAATACTAATTGCTTTATTTACTCATAGGTAATTTGTCAATTTTGTGCTTT
AAGGAAAGGCAATAGCAATAATGCGATGCCAGAGGCTGCACAAGCAATCACGACAAAAAA
TCCGGACCAGTGGTGTGATTCCATCACTAATGCTAAAGGATAACCAGCTATAGCAGCACC
TAAATATGCAAATAATCCCACAAACCCTGTTGCTGAAGCTGGAGTTTTTTTATGGGAACA
TTCAGCAGCTGCCATACCAATAAGCATTTGAGGACCAAATACGAAAAAACCTACTGAAAA
GAAAATTCCTGCTTGTAATATGAAATTTTCTTTTGGCATAAGCCACATTGCAATAATGGA
GAAAAAAATACCAATAGCAAATAACAATGCCATTGGACCACGATTGCTAGCGAATAATTT
ATCTGATCCCCAACCAGCAACTAGAGATCCTATAAATCCTCCTACTTCAAAGAGTGAAAG
TGCACTATTAGCAGAAACAAGATCATAGTGATATTTTTCAGTTAAATAGATATTTCCCCA
ATCGTTATTTCAAATGTACCACATAAAATATTCACTCTCTCTTGCATTCCACGAATTCCA
AATCCTGTTAATATCTGATATGTATCAAATCCAACCCCGTTATCTGTAATAATAATATGT
ATATTATTTTTTATTTCAATTTCTATTTTTACCTTATTTGCTTTAGCATATTTTATAATA
TTATTCAAACTTTCTTGACATAATCTATATATAGTAATTTCAAGAATATGTTCTAATTTT
AAATTTTGATCATTTTTCCATATTAATTCAGTATCAATTTGATTATCTTGAAAATTTAGT
TCAATAAATAGATTCTCAATAGCTTGGGGTAAATCTAAATCATCAAGTAGACGAGGTCGA
ATTCGATTTAGTAGTACTTTTGTTGTATCATAAATATTAAGAGATAATTGCTCTATTGTG
GTTGATATTTTTTCATAATTAGGTGCAATCCTTTTTAAAATGTTTGCTTGAGTTCTAATG
GCTGTAATATTTTGCCCGACCTCATCGTGTAATTCTCTAGAGATTTCTTGACGAATAGTT
TCTTCAGTATTAATCAGCTGCCGAGTTAGTAATCTATTTTTATTTAATTCTATTGATAAA
CTTTGGTTCAAGTTACGCTGATCTTGAATCGCAAGCCCTAGAAATATTCCTGTGATAGTT
TGGGTTGAAATAGATAGTAATAAATCAGCTATAGTGAGATTAGAAAAACTATGTGTAGTA
CCAATAAGTGCTATACTATTAAGAAGGACTCCTAAAAATGCACCTTGCCAACCATACTGA
AAAGCTAATAATATAATAGGGATTGCAAGGTAGAATAAAGCAAACCTATAGAAGGTATCT
GGCAATTTCATTTGAATATAGATATTTAAAACAAATAGTAAAATATAAATAAAAATGTGC
TTTATTCTTAAAGTTACCGGCTTCTTTATTAGAGAAGAAGTAAGAGGAAGCCATTCAGTC
TTAAATAAAAACTCATTGATTAAATAGCAAGCAGGAACAATCAATACCCCACCAGTAAAA
CTTACAAGAAATGTGAAGTAAAATTCTGATGAGGAAATGGCTACAGCATTGATCATACTA
ATTGAAACTATAGTGCTAAGTTGAATTGATAATTTTTTTCCATTGATTTCCACTATAGTA
TAAATATGATAAGTAAATAATTGGGATACTACATATACTTAAAATAAAAATAGAATATTG
ATATATTTCTGGAAATAAATAGTTTAATAAAATCAATATACTAATTTCAGAACAATATAC
AATAGGCCAGAATTTAGGTTGAATATGCAATATAATACCACTACGTAAGGCAAACGGCAA
AAATAGACAGGCCAAAACAATATCTGAAAGTAAATAATCTGAGATTATCCATAAGCAGAA
ATAAGAACAAGTTATCAAAAACCAAGAGTATAATATAGTAAATATCATTTTAGTTGTGAA
TTTAATAAATTCGCTAATTCAACATTATTTTTGACATTGAGTTTATTTATTGCATTAGAT
ATACACCTCCTGAGTATACTGTTTTCACCGCTTGAATTAACTCATCAGGATTACATCGTT
TGCTTAAATACCCTTTTGCTCCTAATTCTAACGCTTTTTTTATAATTAAATCTGAGTCAT
TTACACTTAGCATAATACAGTGGATACCTGACGGTATATCTTTTAATAAATCTAAGCCAC
TTTCATCTGGCATTGAAATATCAATAATACATACATGAGGTTTTAAATAAGGTAAATGTT
GACGAGCTTCTTTAGCAGAAGAAAATTCTCCAATAACAGTAACGTCACTCTCTAAAGAAA
GGAGTTGAGAAAAACCAGAGCGTACAATGACATGATCATCAATAAGAACAACATGAATCA
TAAAATCCTTCCAATTAATAATAGCGTATTTCTATAAAAAATACGGTGGAAAAGTCCACC
GTATTCTTGTTACTTAGCATATTCTATCTTTTACGAATTTTTTTCTCTTCTGCGATTGCA
ACGAAGGCTAACAATCCAATACAAGTAATTGCTGATGCATGAAGTGCTGCAAAAGTACCA
CTCCATCCAGTTAGACCAAAAATTGGAGTACCGTCAGCAATCATTCCTAATCCTAGTTTT
GCAAAACTATCTCCAATTAAGTAAGCAAAGGTACCTTTTACACCATCAGCAACAGCAATT
GCTTTTTTAGGGACAAACCCAACAGCAGCCACGCCAATCAGTAATTGAGGGCCAAATACT
AAAAAGCCTAAAGCAAACAATGCCGTTAAATACATAAATTCATTAGTTGCAAACTGATAG
AACTCAAGAGTAAAAACAATCAGACCTAGGGCAATACAAGCGGTTAAGGCACGACGACCA
TTTGCTAAATCAGATAAATATCCCCATAAGAATGTACCCACTAATGCCCCGACTTCAAAT
AGAGCAAAACCGGAAATAGCAGCATCTTTTGAAAATCCTAATTCTTGATAGGCATATACT
GGGGACCACTGATCAATACCAATACGAACAATATATAGAAAAATGTTAGCAAAGCATAGT
AGCCAAATAACTTTATTTCTTAATACATATTGAACAAATATCTGCCATTTGGTCAGTTGA
TTTTCTTCAGTATTACGATCTTCCTCACTAATTTCCTCCCCAAATAATTCTTCCGCTTTA
CCTAAACCATATGCCTCAGGAGAATCAGAACCATAGCGTAATCCTATAAATCCAATAATT
AATGCAATAATTGATGGAAATACAAACATTCCAATGACATGTCCATTAAAGAAGACATTA
GCTCCGAATAACGCAACTCCAGCAGCTGCCGCACCACCTACATTGTGTGATAAATTCCAG
AAACCCAAAAATGTTCCTCGTTTCTTTCTAGGCGTCCATTTAGTAATTGTGGAATAGCTA
GATGATCCCCCTGTACTTTGGAAAAAGCCACTAAGTGCATAGAATGAAATCATTAAGAAC
AGTGCAATGCTCCCTCCTCCCATACTAGCACTAAAGCCAAGCATACAGATGGCTGAAAGA
ATAAGCATAAATGGTACAAATTGTTTTGTATTTTTACCATCAGCATAATAAGAGACTACT
GTTTTCCCAATACCATAAGTAATTGAAAAACCTAAGCCAATAAGTCCTAAATCTGTTTTA
GTTAAACCGTAAGTTTCGATCATATCATTTTGTGCGATGTTGAAATTCTTACGAATCAAG
TACATTGCCATATAACCGATAAATACAACTAAATAAGATTGCATAAAAGGTTTGAACCAC
ATTTTCCGTCTTTCTTCTAGGGGTAGATCTAAGACTGGGCGTCTAACTTCAGCTAAAAAT
GAAAACATAATTTCCTCTGATATTTTTAAAAAGATATTTAAATTTTAAGAAAATTATTTC
ATTGCTCCTTGAGAGAATCCCCTAAATAGAATAAGAAAATTTCCTAGTTTAGATACCGTT
AACTGTATTTTGTGACTAAGATCACATTTTAGGGTTTATTGTGAATTTCTAGGAACAATA
ACGGACAGATGGCTTTTTCCTTCAACCTTGGATATTTCTGCTATAACCGCAGGAGAAAAA
TGTACTCTCTGCTGTGTTAGTTGATAGACTAAGTCAAAGACAAGGGGCAAGTGAGAGATA
ATCAGCACATGCTTTGCTCCCTCTTCTCGTAGGAATGCAAGATAATCAATCACTGTGTCG
GGATTTCCGTCAGGGGTAATCTCTTCCCATGTTTCCGCAAGATTTGCAAAACTTTGCATA
GTGTTGACCGCTTGCATACCTTGTTCTACGGCTTGTGCCGTTTGCTGCGTGCGAAGGTAG
GGGCTAATAATCACTTTATCTAATTTAATTTGTTGATTTTCAAGCCTTTTTGCAAGCCAT
TGCCCTTGTTGATATGCCATCAATTTACCCTGTTCAGTTAAGTTTCTCTGTGCATCAGTT
GGGGCACTGAAACCTGCTTCGCCGTGTCGCATTATCCAAATATTCATCGGTTTATCCTCT
TCGTGGTTTAAACAGAACGCTTTTAGGCGTATAATGCACGGCGTTTTTTGTTGTTGCAAG
CAACAGATAAAAGATTTCTATTTTTCACAATTTAAACAATGGAGTAATTGAATAATGTCT
CGTAAACTCAGAAGAACTAAAATCGTTTGTACAATGGGTCCAGCTACAGATCGTGGCAAT
ACGTTAGAAAAAATCATTGCTGCTGGTGCAAATATGGTTCGTATGAACTTTTCTCACGGT
GTGCCTGAAGATCATATCGCTCGTGCAGAAAAAGTGCGTGAAATTGCAAAACGTTTAGGC
AAACACGTTGCGATTTTAGGTGACTTACAAGGCCCTAAAATCCGTGTTTCAACCTTCAAA
GAAGGCAAAATTTTCTTAAACATCGGTGATAAATTTACCTTAGATGCAGAATTACCAAAA
GGCGAAGGTCATCAAGAAGCGGTTGGTTTAGACTATAAAAACCTACCAAACGATGTCGTT
CCAGGCGATATTCTTTTATTAGATGATGGTAACGTTCAATTAAAAGTGCTTTCTATTGAC
GGTGCTAAAGTATTTACTGAAGTTATCGTGGGCGGTCCATTATCAAACAACAAAGGTATC
AACAAATTAGGTGGCGGTTTATCTGCTCCAGCATTAACGGACAAAGATAAAGAAGATATT
AAACTTGCAGCGAAAATTGGCGTGGATTACCTAGCGGTATCTTTCCCACAATCAAGTGCA
GATTTAAACTATGCTCGTCAATTAGCAAAAGAAGCGGGATTAGACACTAAAATTGTCGCT
AAAGTAGAGCGTGCTGAAACCGTTGCAACTGAAGAAGCAATGAACGACATCATTTTAGGT
GCAGACGTTATTATGGTGGCTCGTGGTGACTTAGGTGTGGAAATCGGTGATGCTGCGTTA
GTAGGTGTTCAGAAAAAACTTATCCGTCGTTCACGCAAATTGAACCGTGTTGTAATTACC
GCAACACAAATGATGGAATCAATGATCAAAAAGCCTATGCCAACCCGTGCGGAAGTGATG
GACGTAGCAAACGCAGTATTAGATGGTACTGATGCGGTAATGCTTTCAGGTGAAACGGCA
AACGGTGATTATCCAGTTGAAACGGTAAAATCAATGGCAGAAGTCTGCTTAGGTGCAGAA
ACAATGCCAAGCATCAATGTTTCACGTCACCGTATGGAAGCTAAATTTGCAAGCATTGAT
GAAGCAACGGCGATGTCAGCAATGTACACCGCAAACCACCTTGAAGGTGTTTCTGCAATC
ATTGCATTAACCCATTCAGGTGAAACCGCAAAATTAATGAGTCGTATTAGCTCTGGTTTA
CCGATCTATGCACTTTCTCGTAACGAACAAGCGTTAAATCGTTGTGCATTATACCGTGGT
GTTACGCCAGTTCATTATGAACATGACAGCCGTACTATTGAAGGTGCGAAAAAAGCATTA
TCTTTATTAAAAGCACAAGGCTATTTAATGTCTGGTGATTTAGTGCTATTAACTCATGGT
GATGAGTTAAAAGAAGGTGGCACAAATACTTGCCGTATTTTAAGAGTAGAATAATTTGCT
CTCTGATAAAAAATCCACGCAAATGCGTGGATTTTTTTATGTATTCAACAAACCAATACC
TGTGTCTTCTCGATTTAGTCTAACGAATTTCACCTACCGAAACTTTAGCATCGGTATGTT
TATTGCCAATAATTCGATCTTCACATTTATTGTTTTCATCACAAATAGAGACAACAACGC
TCTTCTCATCTTCTAGTGTTTCAGGTTGTAGAGATTTAACTCCGAACTTATTATTTTCAA
CTAAATTACTCTGTTCGCGAGATAGATAAGTTGGCTTAATCCCGTTAAGTTTATCTAATA
TCGTATTTAATTGACGCTCATTAAGTCTTTTGATATTTCCTTCTCCGGCTAGCTCATCAT
CACCGTAGTTTGTTCCTCTCGGTTGCTCATAAAATGTAAAATCAGTATTTTTCAACACGA
TAGGCATATCTTTATGGCTGTAATAGGCTTTAGCACCATTTGGAGCTAGTGCAATAACCG
TGGCATTCTCAATTGTAGTCTTTGTAGCATCGCCAAGGGCTAAAGCAAAGTTAGCTGCAT
TTGCATCATTATCCGCAGAACCTGTAATACCAATTTCAGGTGAAGGTTTAGGACCAGTAT
TTAACAAGGTAATAGTTAAATCATTTTTTGATTTTTCACCGCGTAATGTTGCATTTTTAT
CTGTCATCAACGTATAACCTTGATGGCTTTTCAGGTTAATTGAACTTTTATTTCGCCCTT
CTAAATCACCAACGACATACATTGTTGCCGCTTTCATTTTTGAACTTGGTGAAACATTCA
GTTTTTCAGCCCCCTGAATATTTAATGACGTGTGATCTAAAATCGTTTTATCTGCACTTA
ACCCAATTTTATGGATACGATCGTAATCAGATTCAAAAGACATATTTCGGTCAAACGTAA
CATTAAATTGACTATCGGTTAAATTAATATTTTTTGCCATAAGATTAATAAAACCATCAT
GCGTTTTTATATTACTATTACGAATATTAATTGTCGTTTCTAAATGACTTTTAGGTGTTT
TAATAACTTCTTGTTTAATTTTGTCATAACTATTATTTGTGGCAGTCCACCAATCAAATG
CATATAGGAACTCATTATTAATCCATTGACGTAAATTATTATTGAATTTCCATCGTCTTT
GAGTATGATTTCGTTCTGTACGCAACGCCCTATCTTTGGTATTGAAAATCGCATAGTCAT
AGCTTGGTTTTTCTTTATTATAGGAATATCCCCCATAAATATAGAAATTACCTCTTCCTA
TATGAGTAAGACGATCAATATCAACATTATTAAAGCCACCAACAATGACAAAATCGTCTA
CTTTATCAAGCTGCAAATTACTAATATTTACGCTAAAAGGCGATCTTTGAGTATCTTCTA
AACAATAGGCAAGATTAATACAAGTTCTAGAATCTTCTAAATTTCTTCTTAAACCATTTC
TACCTAAAACAATAGCACCATTATTAAAATTAAATTTACTATCTATAATCTTAATATCTG
AAATGCCTTTATCCGCAAAATGTTTATCCATTAGATCTGTTGCAATAAATAAACGCCCAT
TTTTAGTATCTATATTTGCTTTATTAAAACGAATATAGCTAGGATTAGTATAATTTAATT
GTGTATTTAATAATAAAACTGAATCAGTATCTTTATATGAGTCTATATTTATATCACCTG
AAATATCAAAATTATGTGCATTTAGATTTACTTCTCCTGAAATACCCAGTAAAGAACCTA
AAAAATTACTGCTGATAAAAGAATTTTCACCTACTTTTTTATTACCAACATCAAGATTAT
CTGCCAGCTTTAGATTAACTTTTGTTTTTAGTTTTTTAGAGCCGTCATCATAATAGTTTT
TATCTTCCCGACTTAAATCACCACTAAGATTAACTTTCTTTATAGCTGGGTCTAGATAGC
TACTGACTGCAAAATCAATACTATCTTTAATTGTAAGTTTTGCACCTTTTTCAGCATTTA
AGTTAATTTCATTCTTTTTCGCTTTTATTGTTAAATTTTCGGCTTGAATATCACTATTTT
TTCCAAATTTAATATCATCAGAAAATAAAGTTATTTTTCCAGATCGAGACATTACAACAT
TATCCGCCTGTAATAAGCCATCGTTATTCACAAGGTTATTAATTAATTCATTTTTTCCCT
TAGCAGTTAGCTCAATATAACCATCTTCGGTAATAATAGAACCTGAATTTTTCACAATAC
TATTTACTGTATTTTCTTCAATATCTAAATCAATAGATGTCGTATCTAATTCTAAGCTAA
ATTTTCCGCCAGCGCCCAAGACAACTTGTCCAGGGCTTTCAATAGTTTCATCACGTTCAA
AATCAATCCACTTAAATCCCCAATGATTACCCTCATAACAATCATTTGCACTCCAACCAC
TACAATAACGACCTTTAACTTTTTTCTCTTGTTTAAAGTATTTAGCTTCAATTGTCCCCT
TATTTTCAACATCATTTCCAACTAAAACAACAAATGCATTTTCGCCATTTGCAACAATTT
TACCCTCATTAATAATTTTTCCTTCAGCAGTTTTATGATTTTTACGTGGAGTAAAATTGA
AATTATTACTATTACTAATTTTTTCAAGATCCTTAGTTGTAGCAAGTAAGCTACCTACAT
TTACTTGAGCACCTTTGGTTATAATAACTCCGTTAGGGTTAGCGAGAAACACTCGCCCAT
TTGCTTGCAATTTACCTTGTATTTGACTTGCATTTCCGCCCATAACACGATTATAAGCAA
TAGCGGTTGAATCAGGCTGCTTAAATTCAACACTATTTTGTTTTCCAATATCAAAACTTT
CCCACTCAATACTCACTCTAGGTGATTCTTGAGTAATGGTCATTGCCTTATTTAAGGTAT
TAATTTTTGCATTGCCGTCTGTAATTTTATGGTTTTGAGGTAAATCAGCAGCATAAAGAT
TTGTTGTGCTAAGTGCTGTTGAAATAGCTACGGAAAGTAAAGTTTGTTTACGCATTTATG
TACTCCTTAATTAAAATGTTTTAATTGCAGATAACCAAAATTGATTTTTATCTACATTGT
TATATTTCTTACCGATAGGTTTTGCATAAGCAAAATTAATAGAATAATGATTAGGTTCAA
TTAAATTCAAACCAACACCGATACTTTTTAAACGAACTTTATTTTCAACAGATTCGGATA
ATTTCTCAGTATTTTTATATTGTTTTCCAAAACCCTCATCATAAAAGAGTGAGCTTACTA
GCATACTTTGTGAAAAAACAGGTAAGTAGTGTTTTAGTTCTGCTTGGATGATATGTCCTT
CATCTACAGAAACAGTGCCTGCTTGATATCCTTTTACCCCTGATAATCCACCTAGTAGGA
ATTTATTTCCACTATCCAGATTTTTATCAGCGAATTGCCCACTAACGGCAAACGTAATAC
TGAAGGATTTAGGTAAAAATTGCTCGTGAGATAATGAATAATTAAATGTCGTAAATGTAC
GTTTAGGCTGGTAATTCTCTGATAAATAGTGTTTTTTCTCATTGGTCGAATGACTTTCTT
TCCCAAAAATAGTATTGAAAGAAAAATAGGTAACACCTTCTTTTATACTATTCCAAGAAC
CACTCACTCCTATGCTAGTCGTATTTACTTTCCGTTTTTGTTGTAAATCAACAGATTTTT
GTTCATCTGACAATTTCTGATGATTAAATGCTAATTTACTATCTAATCTTAAACTTGCAG
TTCTAATAGTAGGGTGAGTAATATAACCACCTAAATTATAAGTACTCCCTTGAGCATTAA
GATCTTTAAAATTCGCACCTAATTTATATTTTAAATAGTTTGAATTCACGCCGACTCTTG
TGCCATATCCATCAATAATAAAAGAATAGTCCGCTCTTAAGTTATATAAATCGAAGGTGT
TAGAAGCAAGCACATCAAAATGTAATTCATCACCAAGCCCAACTAAGTTATAAATTTTAT
TTCCCAATGTTGTTCTATATTTTCCAGTATTATCATTTCCTTGATTATCAATGGAAATAT
ATCCATTCCAACGTTTATTATCTTTAAGATTAACCGTAAGATCTGTTTTACCCGTATTTT
GTCCTGCTTTCAAAGATAACGCTGAGGTAATTCCTTTAATGTCATTAAGTAATAGAGCTA
ACTTTTCTAGTTCATTTTTAACCAAATACGAATGGCTTTTCACAGTAGTATTCACCATCC
GCATAACCAAGTCTTCTTTTAAACGGCTTCCATTTCTAACAACTACCTGATCAAGCGATC
CCTTTATCACGAAAATTTGCAATTCACCATTATTAATTTCTTGTGGTGGAATAAAGGCTT
TAGCAACAAGATAATTGTTGTCACGATAGTAGTTAGTAATTTGTTGCGATAACCGATTTA
AGTCATCTAAGGTGATTTCTTGATGAAGATAAGGAGAGGTAATAGATGTCAGATTATCTT
GAATTTCGTTTCCGTCCAACTCCAGTAATTTGATTGAATCTAAACGGAATTTAAGACTTT
CTTTGTTGGCGGGAAGATTCTCTTCCTGTGTTGGTGTTTTGAACAGTTCTCCAGATGGTT
TTACTTTTGCTACTTGTATCTGGCGTGTCTGTTCCAACTGTTTGTTCAATGTTCCTGAAT
CTGGTATTGGATTTGCATAAGTAAAGCCAGATACACATGAAATAATGATTCCAGTAATTA
CATTTTTTCTATGGAAATGTTTCATTTTGATAGGTCTCCTTTATTAATAATGTATTAGAA
CGCTTTTTCTATTCATTTTTAACTAAATGATAAGAATTATCAATATCATTATTGATAATT
TACATTATCTTTTGTAGGATATTTATTAGTCAGACTAAAGGAGCAACTAAAATGAGACTA
TCAAAAATTTATACAGCCCTCTTTCTCTCTTTGCCTACCGTATCCCTTGCAGATAGCAAT
GTTTCAGCTGAACTCGCTGAAATCTCTGTGATTGCAAGTAGGGATGCATTTCATTGGGCA
AATCACACAAGTGAGAAAGCAACCCTAAATAAAAACCAATTATTAACTCAACAACCCATA
AGTACAGCGGATGCGATTAAAAGGATTACAAACGTGGATATTGCTGGCGGATCAAGGGGA
ATTGCACAAAAGCCGATTATTCGGGGCTTAAGTGGTAATCGTGTTGTTCAAGTGATTGAT
GGCGTTCGCCAGAATTTTGACTTATCTCACCGTGGTTCATATTTTTTACCTATGGCACTA
ACTCAAGAAATAGAAGTGATCAAAGGCCCTACAAGTACTTTATGGGGCAGCGGTGCATTA
GGGGGAATTGTTGCGATCAGAACGCCAAATGCCCTTGATTTATTGAAAGATAATCAGCAA
ATTGGAGCAAAAATTCATCAAGGATACCAATCTGCCAATTCTCTCTCTGAAACAGATGTC
AGTGTCTTTGCTGCAAATGAGAAGTTTGATGGACTAGTGAGTGGCTTTTATAACCACGCT
GATGATTTGCGTTTAGCAGACAGTAAAAAATTAGTAGACAGTCGCTATACTCAAAAAGGC
GGACTTTTTAAATTTGGTTGGCAAATTAATGATGAAAATCGCCTTGAGCTTTCTCATCGT
TTAAGTCATTTTGAACAAATTGCCCCAACCAACAATGAAGTTGCTGAAGAATTTACCAAC
CAAGATGTGAGAAACCTTATTAGAAACTGGCATAGAAATAATCCAACAGCTTCTTTTGCT
GAAATGACTCGTTTCTATAAAGGACTCACATCAGTACTAGGAAGTGTAAGTTATCGAGCT
AAACAAAAAATCACAGACCAAAGTAGCGCACTACACTACTACTTTAACCCTAAAGATAAT
GATTATATCAATAGCCAATTGACACTATATCGTAACAGCACAAAAGAAAAAGAACAGCGT
ATTGCAAGCGGTTTGCAAGATCAAACTAAACTCAGCACTATGGGTTTAAGCATACGAAAT
TCGACGGATCTAAATTGGTTAGCCCTAAACTATGGTGTAGATTTTATTTCAGACCGAGTA
GTAACACAGCGTGAGAAAAATGCCACAACACCATTCCGCCCTAATAATTATGACGCTAAA
TCTAAAAACAGTGCATTTTATCTTTTAACACATATTCCATTATGGAATGAACGCATTATT
GTCTCGCCAAGTGTTCGCTACGATCACTTTAAAACACAAAGTGACGAAGCCAAATATAGT
GCAAGCCGTTGGTCTCCATCCATCGCTGCAACTTGGAAAGCAACAAATTGGCTAGATCTT
AGTACTCGTTATAATAAAGCATTCCGTACACCATCAATGCAAGAACGCTTTGTCAGCGGG
TCTCACTTTGGCACAAATTTAATGGGACGATCATTTAATAATACCTTTGTAAGTAATCCA
AACTTGCGCCCAGAAACTGCGAAAAATAAAGAAATTGCGGCGAAAGTTCATTTTGATAAT
CTCTTTGTGCATCAAGATAAATTCATCTTCAATGCGACTTATTTCCAAAATGATGTAAAA
GATTTTATTCATCTTGATATTTTCCGAGCTTCACAAAGAGATATGATTCCATCTCTCTCG
CAGTATCGAAATGTAGAAAATGCTCGCTTAACAGGGTATGAACTAGAATTCGCTTACCAG
CAAGAACGTTTAGCATTGGGATTGAATTATGCTCAAACAAAAGGTAAAAACCGCCAAACA
CAGGAAGCCTTATCCAATATTCCAGCGAATAAATTAGGCTTTACTATTGATTATGCGTTA
GTGCCTCAAACATTTATGATTGGAGCTAATATCACTCACTATGCAAGTCAGAAACGTGTA
CCTAAAACACATGCAATGACTTATCCAAGTTATACTCTCACAGATTTAAAAGCAAGTTAC
ACACCTTCTGGCGAATGGCGTAATTTACGTTTAGATATGATGATCGAGAATGTCTTTGAC
AAAAAGTTCCAACCTGCATTTAGCTTAATGGAAGGGGCTGGGCGCAATATTAAATTGAAC
GCGTCTTATCAGTTCTGATTTTTAACAAATATTATCTTAAAAAATCCACGCAAATGCGTG
GATTTTTTTATATACTGCTTCCATCAATTCCTATCAAATTTTTGCTTATGTTACCTCTAC
TTTATGCCTTAAAAACGGAGAATGTGATTTCTGAATTAAACTATCAATTTGCAAAAATGA
TCGATCAGAAACAGCAGGCTTATAACTATACGGTTCAACAACAGAATGTAGCAATCTTTC
TAAGTGCATTAGTTTCTTTTAATGTTATGCAAGGACATAGTTGTGTTCGTTTAAATTCTG
ATTTAACAACCCACTTTTTTGACTTGCAAAAAAAGCATTTCAGCCGTGATTTTCATACGG
AGATTTTGCAAAAAATTGAGGGGATTTCACCGCTTAAGTGGCAGTCGTTGCTACATAACC
ATGTTGCTTTTAGCCAAGATCCTACACAGGTTGCACCTTTATTATTTCAACAGGATCGTC
TATATTTTTATCGTTATTGGCAGGCAGAGTATCGTGTAGCACGTTATTTACAACAAGCGG
TAAGTTCGGATTTAAAAAAAGCAGATATCGATCTTCATCGTCAAATTTTACAACGCTTTT
TTCCAAAACAAGCTGATACGGATTGGCAAAAAATTGCGGTTGCAACGGCATTAACTAAAC
GATTCTGTCTGATTTCAGGCGGGCCTGGCACAGGCAAAACCCGAACAGTTGCTATTTTAC
TTGCAGCATTACAGCTTAAACAATTAGAACAGAGCCAACCACTTTTAAAGATTGCTCTTG
CTGCTCCGACAGGAAAAGCTGCGGCTCGTTTAAAAGAAGCTATTTCAAATAATCTCGCTA
GCCTTGATATTCCTGACAGTTTGAAAGCAGAAGTACCAACCAGAGCCTCAACAATCCATT
CGTTAATCGGCATTAATCCCCATAGTGATCTGCCTCGTCATCACGCTCAAAATCCACTGC
ATTTAGATCTGTTAGTCGTGGACGAAGCGTCAATGATCGATCTCTTCATACTGGAAAAAC
TGCTGAATGCCTTAAAACCAGATACTCGTTTGATTATGCTTGGGGATAAAGATCAGCTTG
CTTCTGTAGAAGCTGGAAATTTAATGGGGGAGTTAGGTAGTTTGATCAGATTTGGTTATA
GCAATGAGCATAGTGACTATCTAACTGAGGTAACAGAACATCAAATTTATCCTACAGTGG
AAAATGTCCCCGCAATTTGTAATTCATTATGTCATCTTCGTCGAAGTTTTCGTTTTGACG
AAAATTCAGGGATTGGGCAATTGGCAGCACAAGTGAATGCTCAACAAGCGGTGAAATCGT
GGCAGATTTTAACGAATAGGGCTTATGATGATTTAACATTAGCGTGTTACCCTAAAGTCA
CGGATTTTCCTGAAAAATCACAATGGATACAATACTGTGTAAATAGCGTGGTAGAAAAAG
CGGTGGAGTTATATTCCGATTACTTGAACAAAGTGAAAGCTCGAGTACTTTCCCCAGAAG
CCGTGTCTATCGGTGAGATATTTAAAGCATTCCAACAAGTACGCTTTTTGTCAGCCTTAC
GCGTCAGTGAATTGGGCGTAGAACGATTAAATCAAACCATTGCAGAAGCCTTATTACAAG
CACGTTTATTACATTTTAAACATAGCCGAGACAGCTACATTGGCAAGCCAATTTTGATTA
CCGAAAATGCCCCTCAACTTCATATCTTTAGTGGTGATATTGGCTTAATTCTTCCAGATG
AAGCAGGAAGATTGAGAGTATATTTTGAAACAGAACAAAATGGAAAACATTTAGACACTT
CCCTTAGTCGTTTGCCAAGTTATGAACCCGCCTATGTAATGACCGTGCATAAATCACAAG
GTTCTGAATTTGATCATACTTTATTGGTAATGCCACTTTCTCATTCGCCAGTATTAACAA
AAGAACTGATTTATACGGCGATTACCCGTGCTAAAAAACAGTTTACCTTGTTTAGTGAAG
AAAAAATTTGGAAACAAGCAGTAAAAGCAGAAATTCAACGACAAAGTGGATTAAAAGAAC
AAATATTGGCAGATATTTTAATGAAATGATTTGGAATAAGTGGACTATAATCCACAGAAA
TACTTTAGAAGATGTTAATGGCAAATTGCAGAAAATTCTGTTTCACATTAGAATAGGGTA
CATATTCTTATTGATCAATGAGGAAAAACATGGAAACTATAGAAAAAATCCAAAAACAAA
TCAGCGAGAATCCTATTCTTCTTTATATGAAAGGCTCTCCTAAATTCCCATCCTGTGGCT
TTTCTGCTCGTGCTTCAGAAGCTATTGTAAATTGCCAAGTTCCATTTGGGTATGTTGATG
TTTTATCGAATCCAGATATTCGAGCTGAATTACCAAAATACGCAAATTGGCCAACATTTC
CTCAATTATGGGTAGATGGAGAATTAATTGGTGGTTGTGATATTGTTCTCGAAATGTTCC
AAAAAGGTGAATTGCAGACCTTGTTGAAAGATACTGCAAAAAAATATTCTCTATAGCGTC
TAACAATCACATTATTTTGCAGAGCTTGTTGTATAAAACAGCTCTGCCCTCAATTAACTT
CTTGATTTTCTTTCAATTACTGATCATAGTATCGCTCTATAATACTTATTTCAAATAATA
CTTAATTTTGGCATCATGATTAAACGTCTCATTTAATTAGAGATTATTCCTTTCTATACT
TTTTAATTATTTGTTAAAAAATTAGAGCTATATCACAATATTCCTCCCAAAATTTAGGTA
GAATACCGATGATTTCATTTATTCAATTGTATAAAGGACACAACTATGGATGACAAATCT
CAATTACGCCAAGCAGCACTTGATTTCCACGAATTTCCTATCCCTGGTAAAATTGAAGTT
ACCCCGACTAAATCCCTCGCAACGCAACGTGATCTTGCATTAGCTTATTCGCCAGGGGTT
GCTGAGCCGTGTTTAGAAATTGAAAAAGACCCAGCGGCTGCCTATCGTTATACTTCAAAA
GGTAACTTAGTTGCCGTGATTTCAAACGGAACTGCCGTGTTAGGTTTAGGCAATATCGGT
GCATTAGCAGGTAAGCCTGTGATGGAAGGGAAGGGCGTTCTGTTTAAGAAATTTGCAGGA
ATTGATGTATTTGACATCGAAATTAATGAGAAAGATCCTGAAAAATTAGTTGAAATTATC
GCTTCTCTTGAACCTACCTTTGGTGGTATCAATCTTGAAGATATTAAAGCACCAGAATGT
TTTTATATCGAACAAAAATTGCGTGAACGATTGAACATTCCTGTATTCCACGATGATCAG
CACGGTACTGCAATTATCAGTGCGGCAGCAGTGATTAATGCGTTGCGTATTGTGGATAAA
AAAATTGAAGAGGTGCGTTTAGTTGCATCAGGTGCAGGGGCGGCTTCTATTGCTTGCTTG
AACTTGCTTGTATCCTTAGGTATGAAGCGTGAAAATATCGTTGTCTGCGACTCAAAAGGG
GTGATCTATAAAGATCGTGACGATCGTATGGACGACACCAAGAAACATTATGCGATTGAT
GATAATGGCTGGCGGACATTAGGCGATGCGATGCCAAATGCAGATATTTTCTTAGGCTGT
TCTGCAGCGGGTGCTTTAACGCAGGATATGGTTAGAACAATGGCGGCTCACCCGATTATC
TTAGCATTAGCTAATCCAAATCCAGAAATTACACCGCCGGAAGCGAAAGCTGCTCGTCCA
GATGCGATTGTTTGTACAGGTCGTTCAGACTATCCAAACCAAGTGAATAATGTACTTTGC
TTCCCATTCATTTTCCGTGGTGCATTAGATGTAGGCGCAACAACAATCAATGAGGAAATG
AAGCGTGCGGCGGTTTATGCGATTGCAGATTTAGCTCTTGCAGAGCAAAATGAGGTGGTC
ACTTCTGCCTATGGTGGCGAGGGGACAACCTTTGGTGCGGATTATATTATCCCACGTCCA
TTTGACCCTCGTTTAATTGTACGCATTGCCCCAGCAGTTGCAAAAGCAGCGATGGAATCA
GGCGTTGCTACTCGCCCGATTACGGATTGGGAAGCCTACCACGAGAAATTAACTCAGTTT
GTCTATAAAACCAACCTCTTTATGAAGCCGATTTTCAGCCAAGCAAAAGCAGAGAAAAAA
CGTATCGTGCTTGCAGAAGGGGAAGAGGACAAAGTATTACACGCGACACAAGAAGTGGTT
TCTATGGGCTTGGCATATCCAGTCTTAATTGGACGCACGGAAATTATCAAAGCTAAAATT
AAAAAATTAGGGCTACACATTGTTGCTGGGCAAGATTTTGATGTTGTTGATAATGAACAT
AACAGCCAACACGATGAGTTATGGAAACGTTATTACAGCATAATGAAACGCAAAGGGATT
ACCGAAGCGATAGCTAAGCGTGTTGTGACCTCAAATACAACGGTGATTGCTTCACTACTC
GTTGAAATGGGCTATGCTGATGGATTAGTGTGTGGTTTATTTGGTACATATAGTCGCCAT
TTAGAAGCTATCCGTGACATCATTGGCGTAAAAGAAAGTGTGAAAGTCCCCGCTGCACTA
AACAGTTTAGTTTTACCAACAGGAAACGTTTTTATTACTGATACCTATGTTAATGCTGAT
CCAACGGCGGAAGAACTCGCTGAAATTACCTTAATGGCAGCAAGAGAAATTCGTCGTTTT
GGTATTGAGCCTGCGGTGGCACTACTTTCACACTCTAATTTTGGTTCATCAAATATGCTA
GGCGCACCAAAAATGCGTAAAGTGTTAGAGATTGTGAGAGAGCGTGATCCTGCGTTAATG
ATTGATGGTGAAATGCACGGTGATTTAGCCTTATCGGAAAAATTACGCCGTGATTATATG
CCAGATAGCCCATTAAAAGGTTCGGCAAATTTACTTATAATGCCAAATATGGAAGCAGCT
CGTATCAGCTATAACCTATTAAGAGCAACGACAACAGCAATTACTGTAGGGCCTATTTTA
TTAGGTATGAATAAGTCTGCACATATTCTTAACCCTGTATCCTCTGTTCGCCGTATCATC
AATATGGTGGCGTTCGCGGCAGTGAAGGCTTAGTAAAAATGAAATGAGCGTGATTTTTCA
CGCTCATTTACTTCTTATTCCTCAAGTATTTTTCTAAAATTGTTTTTGATAATTACGGCT
GCCTTGTTTTTATAATCGCTTTGGATTCTTTATCCATGGTAACTTCAATTTTATGATCTA
CAACCACATTCATATTAATCGTAATACCTTCAGGTGGTGTTTCAAGTTGCACTTTGGGAG
TGCAAGCGGTCAAATTTAAGCAAAAAATTGTAAAAAGTGAGTATATAGCTTTCATTCTTA
GAAGGGATTTGATTTATTAGGTTTATCTTATTTAATCATCTTTTTTCTTTAACAATGAAA
TAATCTCTTTCAAAGCAATGATTTCTTCATTTTTCTGAGCCAACATCTCGTCTTTATGGG
CAATAGTGAGTTTTAGTTTTTCAATTTCGGCAGTGAGATTTTCAGGATTTCCATAATAGT
TAGTATTATTAGCGTGTTCATTCATTAAAAAGAGAACGCCTTTTCCCTCACAATTCATCA
ACTCCAACACATCAATATTAAAAATTTGAGCGATTTGTTCGAGTTTATGCAAATTGAGCT
TAGTTTCACCACGTTCAATTTTAGCGTAACCGTTGGTGGACATATTCATTTTTTCAGCCA
TTTCTTCCTGTGACCACTGGTTCATTTCACGCACCATTCGGATTTTTTCATTAACACTCA
CAAATTGCCCCTTTCTTAATTTGTCCACCCACAAATTGAGTGGATTTTCCACACAGTTTG
TTGTTAGCAGAATGTAAAGCCTGCTTTTAGAATAGTTCGTATTTTACACATATTTTCATT
AAATAACACATTAAAATAAGGACTTTCTATGCGTTTGTCAGTTAAAACAGCAGCAATGGC
GATTTTAGTTTCATTAGGTGTAACAGCTTGTAGCTCAGGCGGTGGTGGCGGTGGCTCATC
TGCACCGGCTAATAACCCCGAACAAGCAAAGCAAATTGAAGCCTTGAAAAAACAGGTGGA
AGCAGAGCAACAAGCGGTTAAATCTGCGCAGGATAATGCAAACCAAGCTTCTGAAAAAGT
AAAAGCAAGTGAAGCAGCTAAAGCAAAGGCGGAGGCTGAATTGGCAAAAGCACTGCAAGC
TTTAAAAGATGCTGAAAATGCAACTGCAGAAGAAAAAGCGAAAGCTCAAGACAAAATTGC
GTCATTGGAAGAAGAATTAGCTCCTATAAGAGCCGAAGCAGAAAGAAAACGCTTAGAAGC
GGAAGAAGAAGCTAAAAAATGGGCATTTTTAACTCAAAGTGGAGAATGGCGACATATAGC
AAGAGGTGATGGTTTAAAAGGATATGCCGAACATGCTTATATTGATGGAAAAGCATGGTA
TCTTTACCCAATCGGGGCATCTAAGAGCTTAGTTTTACAAAATGGGATTGATTTTAATAA
AAATACAATATCCAATAATGTTCAGATTTTACCTGTATATGCAAGCCGCCAATCAATTTC
TGGCGAAAAACAGACATTCCAAGTTGCTAATGTTCATTTTATTAACCAAGAATACTCTAC
TTATTTAAATTGGTCTTATTCCGATAATATAAATGATGATGATCTGAGAAGATCAGCAGG
TTATGTCGCTTTGCCGACATCTCAAAATTCAGAATATATTAAAACCCCTGTAATCGCAAC
TTATCAAGGTAAAGCATTAGGAATAGAAAACTATAATATAGATACAAAAAATGTATATGA
AGGAGAATTTTCTTTAATTGCAGATTTTAAAAATGAAAGTGTCAAAGGGAATATAGCCAA
TCTAAATGGTAAAAATTATGTCTTGGAAAAGGGAAATATAAATATTTCAGATCAAGGAAA
TCTTATTTTCTCTGGAAAAGTAGATAATAACCTAGATTATAAAGGTGTTTTTTCTGGACC
TAATGCAGAAGAAGTCGTTGGAACCGCTGGGACAGATATTAGCTTTGGTGGCAAACGTCA
ATAATCAATCGTAAGGGCGGGGATCATCCCCACCTAAAATCTAAGCTATTGCAGAAATGC
CTTTATGTTGTACTAAAGAAAGCAGTTTGAGTGCGGCACCACTTGGTTTTTTTACTCCTC
GTTCCCATTCGGAAACAAGATTGCTACTTACATTTAAGTAGTGAGCAAAGACAGCTTGAG
AAAAATTTTCTTTCTCTCGGATTTCTCGGATCTCATTGGGAGCGAGCGTTTTGACTGGTG
TTAAACAACGTTTGTCAAAACTCTGCATTGTTGTTTTATCAACCAAACCAATGTCGTGTA
AATCACTCATCAATTCGTGGATCGCTGCATTTGCTGGGCTGTTGTATTGGCTCATTAGAT
ACCTCTATAAATGCTTTACTATTAAGGGCTTGTTGAATTTGTTCAGGGTTAAATGCCAAA
ATGGTTTTCGCTGCTGCTTTAAAGTTTTCTTCTTCATCAGCAGTAATATTAGCTCGATCA
TTCTTATCAAATCCATAAACAAATAGGCTAAATTCTGCAAATTTGTACACAATGATAGAA
CGATAACCTTTAGATTTACCTCTGCCCTGTTTGGGTAAACGCTGTTTGATAACGCCAGAA
CCTAAATCGGCATCAATCAGACCATTTTCAATGTCGTTAATGGCATTTCTTAACGTGTCG
TCTGAAATACGTTCTTTACGGGCAAATTTATCAAAATGTTTAGATTTAAAAATTCTCATT
AAATTTATACCGCTATCATCTTTAGCGTGATAGTAAAAAAATAAACAGAAAAAGTCAATA
AATCTATCTTATGAAAAAACACTTACCCCTTACCCTTTTTATCCCCCTAGTGGCAAACGC
AACCCCCGAATTGGAAATCAAATCCGCCCAGCCAACATTGCCAACACAAGCGGTTATTTT
TTCAGAAAAATCGGCAAATAATGGGGAAATCACTTTAACCCAAGAGCTGATCAGTAAGCC
CGAACTTACTCGTCAAATGTTAAATCGGGCGATTGATAGCCGACAATTTCATTTATTGCC
TGAGCTGGTTCGGATTTATCAACAAACACCTAATCCCGATTTGATACTGATCGATTATGC
TAACGGCATTATTTTGGCAAGTCAGGGGGACTATAAAACAGCAATCGATCTCTATCGTGG
CATTATTGCGAAGCACCCTAATTTTCAGCCTGTGCGTTTTCGTTTAGCACAAATGTTGTT
TGAAGATCGGCAAAACGAAGCCTCACTTGCGCAATTTCGTAAGCTACAAGCGGACGGATT
GCCTCCACAAATTGCAAATGGGGTGGAACAATATATTGCAGCCATTCAGAAACGTTCAGA
CTGGTTATTCGACTTTGGTGTGAATTATTTGCACGAAAGCAATGTTAATAATGCCTCAAG
CTCGCCTTATGTTCGAGTGGGGAATGTGCCGTTTAAGAAAACGGAAGAATCATTACCGCA
ATCAGCAAATGGGTTGAGTTACTATCTAAATTTGGCTAAGAATTGGAATGTTAGCGGATC
CCATTATCTACATTTTGAGAACCAATTTAGTGGAAAATCCTATTGGGATAATCATCAATT
TGACGATCAGCAAAACCGTTCAAGTCTTGGCTATCAATATCAAAATGCTCAAAGTCGTCT
TGCTTTTTTGCCTTATTATGAAATGCGTTGGTATGGTAATCATCGCTATAATCACGGCTA
TGGCGTTCGGGGAGAAGTAGAGCATTGGCTTACATCACAATGGCAGCTTTCTACGGCTGG
CGAAATGGGCAAGCTCAAACATCGGGGCAAAAATCAGCTTGCAGATAGCACAACATTATT
TGGTTCTGCTACGCTACTCTATGCCTTTGATGCGAAAAGTTATCTCTATGGTGGTGTAGA
TTTGTTGCGAGATCGGACGTTAGAACGTTCTTTAGCCTCAAAACGTTATACAGGGCGAAT
TGGTTGGGGGCAAGAATGGTGGGGCGGAATTTCCAGCCGTATTCAGCTCAGTTATGGCAA
ACGTGAATTTGACCAAGCTCACCGCATTTTTAATCAGATACGCAAAGATAGAGAGTTAGG
TTTGAATGTTACACTTTGGCATCGTAACCTGCATTTTTGGGGAATTACACCGAAAATCAG
CTATCAATATCAGCGAGTGAACTCAAATTTAGTGGATCTTTATTCGTATAAACGAAATCG
AGTTTATTTGAGTTTTGAGAAAAGTTTCTAGTAAATAAGTGGCTTAGATAATTCTGAGCC
TTTAGCATGTACTGAGTGCGGTTATTGTTTATCTAATTGTTTATAGATTGAGTGCTCAAT
ATTCTGCTCAAACTGAGAACCGTAGTTAATCAATTTCCACAGGTCGAACATATTCTCTTT
ATGGTTATAATTCAAATTGACTTTCGCTTGTTTATGCTCAGTCAATCTAGAATGGATTTT
AGCTGATAAATCCATATCGCCTTTACTGTCTAAATTCACCGTTGCGGTGAAATCGTCAAT
CTCACTTTTATTGACCATATAAGCCAAAATCTGTTCCGTATAGCCCCCTTGTTTAATCGC
TTCAAGCAATTCAGGGGTAAATTTTAGGTAAGATCTATCCGCTTGTGTCAATGTTCCATT
GCAGATGTAGCAAGGTTTACCCGACAGCCAAAACGGAAAGATACCGTTGAATTTGCCAGT
TAAATCCAGCTGGTGATACTGTGCCAATTCTAAAATGCGTTCAAAACGAATATCAAACAG
CTTTAAATAAGCGATTTTCGTTTGTGGCAGGGCAAAGTGTTCGATATTTAAACGTCCATC
AAGCAAATTTAAACTTAACTCTCGTAAAAACAGAGGCTTACGTTTAGTGTAAGGTAAGTG
TCCTTGAATTTTTACTTTGACATTGGTTATCGGAATACCCATATTCACTTCATCAATATT
CACATCAAGGGCTTTTTTCACACCAATATCTACTTCGCCCTGTTTGTATTGATAAGGGAG
TGAGAAATCAATGCCCTTGATCTCACCGTTTGGTAGAGAAACCGCACCGTTGCGAATAGC
AAAATGCCCGCCAGCCATCAGCCCACGAGCTGCATTCACACTAAATGACGTTTCACCTTT
GATGGTACCGTTTGTGATGACCCATTGGTTTCTAAAAGGAAAAAGGCTTTGGAATACATT
TGCAGGTTGCTCTGACCAATATAGCTTACCGATTAAATCACTGGCATTATTGGTTAATTT
TCGGCGAGCAAAGAGTTTAATCGGTCCTAATTGATTGGCGGTAACATCACCCCTAAAGTT
AAGATTTTCCACTTCGCCGTAAAAATTTAAGTGTGCCGTTGGCTTTTCTAAAGTGCCACC
ATAGGCAAAATTAATCTGCGGAGAAAAGAGTTTTATTCCCCCAGTGAGATGAAATTTATC
GTAATCAAAGTTAATCGGCTCATTCAAAACCAGCTCTGTTTTGGGAATGGATACCCCATT
TTTACCAATCTGTTCCAGACTGCCTTTAAATTCAGATAGTTGCACTAAATCTTTATGCCA
CACACCACGCCCAGACACCGCAAGCGGTCGGTTTAAGGCTTTTATTTGCGAACTGCCCCA
AAAACGCCAATTCCATTGATCTTTCACCGCTTTTTTATCGGTTGGATCTTGGAAAAAGTG
TAATGCTCCCGCTTTGAAATTGTTGGCATAACCGTCCAACCGCATTTCAATATTTTTAAA
GTCAGGGCTTTCTCCACGGAAAATCGCTTGCAATCGACCATGAATGCCCTGCTTATCTAC
CCGTACGCCAGCAAGGGGAAAACGCAAATCGTTGATGGTAAGAAAGCGTTCAGTCCCAGT
TAGACGTAACAAAGCACCTTGCAAAAAGCGTAAGGTGAGATCATCAAATTTTCCCCGTAA
ATCAAGGGGCACTGAGCTATATAAAATATAGTCGCCTTGCTTAATATTGCCCGTGATTTG
TAGCGGAAATAGTAAGCTATCTTGTTGAATTTCCCCTTGTGGACTACTGATCACCACATT
GCCTTTCCCTTTGGCATTTTGAGTAAGTAAGCTGATACGCACCGCCGTTTTTATCGGATA
AAGCTCATCTAAGGAAAAACGGTTAGGACTAATCGTAGTTGTCAGATATGCATTGAGCGG
AAAATCATTTGAGAGTTGCCAATCAATTTTCCCTTTTTCAATCGTCAGGCTTTGCGTATC
AAAATGAAACGGCAAGTTGAACTGATTTTCAGGTGTTATGGCGGAATTTAACTGCCAATT
TCCGTGAAGTTGCTGATCTTGTTTATGCCAGCTGAGCGTTGAATGACCTTGTTGCAAACT
TGGTTCCGCAATCAAGGCTTCAGGCAAATGCCACTGATAATTCAAGCTAAGTTGCTGGGG
CAATGCTAGAAAATGTTCATCTAACTGAGCAGAAAGTGTTGCAAGATGTTGCTCATCCTT
ATTCGGCTGATAGCTAAGTTGTGCACTGAGTTGCTGATTTGCAAAATTCGCATCTAATGT
GACCGCTTGTTGCTTAATATAAGCGGTCAGTTTTTGCTGAAAAAATGCAAATTTGATTTC
ACTTGGTGATTGCAGTAATCCCTTCAAACGTTCATGCATTTCGTTGGGAAGATTTTTCCA
CGCCAAAGATTTGATTTCTATGTTACCTTCTGGCAGTAACGCAAGGATCGTTTTAATAGT
TTCTATGGGATCGGTTTGGCTTTTTTCCGATTTAGGAAAAAGCGTTAAGCAGGCATAATC
AATGGTTGCTTGATTAAGACGAATACTCCGTTCATCAATCCATTGCACCGCAAGGCGATC
TGCCGAAACAATCGGACAATTTTGATAGTAAAGGGTAAATTGTGGCAAGATGGCTTTTTC
TAAATGTGGCTCAATGCCGTCGGGTGTTTCTATTTTCCAGCCCGTTGGCAATGACAAATT
AATCGCAGAAGCTAATTGAGAGCCTGAAAGCAATGATGCACCACCAGCCATTAAAATGGC
AAGTACCGCACCGATAATCAATAAACTTCTGCGTAACATTTAGAGAATATTTGTCAAAGG
ATAAAGCATTGCAAGGAAGGTAGCGACCGTCCAAGCGGTTGGATTTTTGATGTTTTTTCC
CTGTTTGCCGAGTAGTAACCAAGCTAACATTATCAAAATCACAAACTGAACCCCAAAGAA
GATAAAGTAAGGATAAATCACCATCTCAGGCATAATAGCAAGTTGTTGATATAACACGAA
AATCACCCAAACATAGTTGATGATTAATACCATAAGCGCTAACAATACCAACAGTTTTAA
AAAGCCTTCCAAACGGCTTTTCGCCAGCATTAAATACCAGCCACTTAATAAAATACCGAG
TAAAATCTGGGCAAAATTATTGGCTCTAATCCAGTTAAACAGCGACGGTACTTCATACCA
ATAAATCAGCAAATATTGCACCATACCAATGGCGGTGATGCCTAAGCCACAATAAATCAC
CGTGCGATAAATATCTTCATCTTTGGGCAATTTCCAATAGATAAACGGCAGAATAACAGA
AGCAAATCCAGCGACTAAAGCAGGGGAATGTTTCGGGGTAAAGGCAAGGGAATAGAGAAA
ATTTCCTACCGCAAAGACTAAAAGCCACGGCAAAATAGCCGTTAAACGCCCTTTTTGCCC
TGGGCAAATTTGCCCTTTCCACAGCACCACGAAGCTAATCAAGCAAACAGTAAAAAAGGT
GAGCAGATAAGGCGAAACAAAGATTGCATTTTGCGGTGCAAAATAGTGATTGAGCGACAT
CTCAATCAATAACATCGTCACCAACGGCAAAATAGCGTGCGTGGCGATTTCTAATTTAGA
AGGAGTATCGTGATCGTGAGCCATAGTTTCAATTCAAAAATGATTTTAGGGCGAGATTAT
GCCATAATATCGCCACTTTTTTCTATTTTTAAGAGGATTTTACGATGCGAATTTTACATA
CAATGTTGCGAGTAGGAAACCTAGAACGTTCTATCAAATTTTACACAGAAGTGCTTGGTA
TGCGTTTATTACGCACCAGCGAAAATGAGCAATATAAATATACCCTTGCATTTTTAGGTT
ATGCAGATGAAAGTGAAAGTGCCGTGCTTGAGCTGACGTATAACTGGGGAGTTGAGAGCT
ATGAGTTAGGTACTGCTTATGGTCATATTGCGATTGGGGTGGATGATATTTACGCAACCG
TTGAAGCGGTTCGTCAAGCAGGTGGAAAGGTCACTCGTGAGGCTGGTCCTGTGTTAGGTG
GCAAAACTGTGATTGCGTTCGTAGAAGATCCTGATGGTTACAAAATCGAATTTATCGCTA
ACAAAGATGCACAAAAGGCGTTAGGTTAATGGCTGAAACAGAAGCAACCAATTACAATCT
ATTGAAAAATCGCTTTCGTGGCTATCTTCCTGTTGTGGTTGATGTCGAAACGGGGGGATT
AAATGCTCAAACGGACGCATTGTTAGAAATTGCGGCAATTACGCTAAAAATGGACGACGA
CGGCTATTTGCATTTAGATGAAAAATTTCATCGCCACGTTAAACCTTTTGAAAATGCCAA
TATCAATCCAGAGGCATTAAAAGTAAATGGAATTGATGTAGATAACGCCGAGCGTGGTGC
TGTGCCAGAAGATATTGCCATTACCGAGATGTTTAAAATGGTACGCAAAGCGGTAAAAGA
CAACGGCTGCCAACGTGCTGTGATTGTGGCACATAATGCGACTTTTGATCAGGCATTTTT
ACAAGCGGCGGTAAAACGCATTAATACCAAACGAGATCCGTTCCACCCTTTTGCAATGTT
TGATACTGCAACCTTGGCTGGTTTTATGTATGGACAAACGGTCTTAGTCAAAGCCTGCCA
AATGGCACAAATTCCTTTTGACGGCAAACAAGCCCATTCTGCCTTGTACGATACGGAACG
CACTGCAGAGCTGTTTTGTGCAATGGTGAATAAGTTGAAGGATTTGGGTGGGTTTCCTGA
TTTAAAGGCTAGAATGTAGTAAAAGGTGAGAAATTAGAGGCGCAGCTTAATTTCTCACTG
CTATTATACTTAAATATACTATTTGCGATATTTCCCAGCCATTGCCTGATAAATGGCATT
CTCATTTTTGAGCAGGGTGTATTTATTTTCAAGCAATGAAAGTTCTGAGCTACGTTCGGT
GTTCATTGCACTTAGCCATTCACGCAATTCAGAGATACCTTGATCGTAGCGGTTTTTATA
ATATCCGCTGATTTTTCTATCGTACTCATATTTTTTCTGTAAATTCGCATAGCCACTTTT
TGACAGTTGGTAAGTGGAATAGTAGGTGTCGATTTCATTTAATGCGGTTGTTACTGTCTG
TTCATAGTTCAATTTAGCCAGCTTATAACCCTCTTCTGAAATCTTAATGTTATTTTGTAC
TCTGTTCCAATCTAAGAACGGCAAATCAAAAGACACCACGCCACCAGCGACAGGGTTATC
TGACGTATTGTTAAACTTCGTTGAACTTCCTGTTAGGCTTCCCCCTAACGTGACCGTTGG
GAACCAGCTATTTTCAGTTGCAGTAAGGTTTTTAAATGCCCCTTGTAAACGCTGTAAGCT
TGCCAGTACATCTGGACGATTAGCAATGGTTGAAACAGGAACATTCACATCAACATCTTG
TAATTTGACCTTAAGAATACTCGGATAATTGACTACAAGCGGTTCGTTCGGTTTTAAATT
TAGCAAATTACGCAAAACTTGCTCACTGGATTTTTGAGCCGATTGTAAGTTGATTAAGGT
ATTTTGTGCAGAAAGCACCGCTTGCATTGATTGATCTACGCTAAGCTGGTCGATTAATCC
CTGTTTGAATTTATTGCTTAAAATGCGGTTGATCTGCTCATAGCTTTTTATGCTTTGTTG
AGTAATGCGGATTGCGTCTTGATAATAGGCAAGATTGTAATAGCTACTCACAACGGCATT
AATTAAAGATAATCTCGCCGCTTGTAAATCTTTTTGGGTAGCTTTGTGTTCCCATTCTGT
CGCACTTGCGGTATCTCTTAAACGCCCCCATAAATCAAGGGTATAACTTAGGTTTAAGCT
AATTTGATGTCCAATACTTGATGTGCCAGTCGAGTTTAGGTTACTGCTAGAACCAACACC
TTTTGAAGCAGAAGATTTTTCCGAAGCAGTGAAAGTTGGGACTAAATTTGCCCCCACTAA
GTTTGCATTATATAAGGCTTTATTCACGGAAATTGCCGTTTTTGCCAAATTGATATTATT
GGCAAGTGCCGTTTCAACTAAGCGGTTAAGCTGGGTATCATTATAGCCAAGCCACCATTG
CTCATTGATTTGATATTGTTTCGTAATGTCTTGATATTGTTGATAATCTTGCTGTGCTTT
TTGTAGAGAGCCATCGTTGCTCATATTGGTACAAGCTGAAAGTACCAGTGCAGAAAGTAA
TGTAAAAGTAAGTTTTGACACTTTCATTAGAAATTCCTTGATTAAAAAATGATGGGGCGT
ATTTTAAAGAAAACGCCCCATTTCGACTAGCTCTAAACTGAACGATCATTCATTTTTTGC
AAAAATTTACATAATGTATTGACTTGTTGATCAATTTCTATCGTTATATAATTTTAAATA
TAATGATTTTGTCTTAATCACAGAATCTAGATTATGAAAAAATTTCTTTCTGCATTCGCT
TTATTGGCGTTTGTGACAAGTGGTGTGTCTGCCAATGAGCAGCCGATCAGTACCCATTTT
GGCAATTTACCCAAAGCTGAGCATGTACAAAAAAATTAAATGGAACAGCTTTTGCAATGG
AACCCTGACATCATTTTTACGCAATTTACTGATATTGAGTTTGCTCTTATTACTGGCTAT
TTTGTTTTCGCTTAATCTCGGAAAGTATCCGATTTCGCCAACAGCAGTGTGGCAAGCGGT
CGTTTGTGCTTTCTCTGTTGAATGCGAAACCAACCAAATTCAAACGGTGTTATGGCATAT
TCGAGTACCACGGATTATTGTTGCTTGCTTAGTCGGGGCTGCACTAGCTTGTGCAGGGGC
AATCTATCAGGGGATGTTTAAAAACCCATTGGTTTCTCCCGATATTTTAGGTGTATCGGC
AGGGGCTGGTTTGGGGGCTTCGTTGGCGATTTTTTGCAATTTGCCGATGTGGTATGTGCA
ACTTTTTGCATTTGTCGGCGGTATTAGTGCGGTATTGTTGGTAACTGTGATACTGGAAAC
AAAAAACCTAACGATTGGCTATGCCGGTCAGCCTTTGATCTCAGGGATCGATTTTCGTCT
GGGAACAAATGACATCTGCTGTGTGTTAGGGGCAAATGGGGCAGGGAAAGTACCTTTTTA
CGCACGTTATTGGGTACTCAAGCAAAATTGCACGGGGAAATTTTCTTTGCAAACCAACCG
CTTGTTACCTATTCACCACAACAGTTAGCCCAACAAATTGCCTATGTGCCGCAAGCGCAT
CAAAGTTTATTTCCCTTTACAGTTGAAGAGATGGCATTACTGATCACTACACATCACCCA
CAGCACGCCGATTACCTTGCAGATAGCGTTGTGATTTTAGATAAGCAACATCAGCCAGCC
TTTCAACAAGGGAAAAAAGCCGATATGCTTACTCTTCATCAATTAGCCAAAACCTATCGT
ATTGATATGGCGAGTTTGGCTCAACATTTACCTTTTAAGGAATAACATGAATTCATTCTA
CGACATTGATTTTGCTCAACTTTATAAACAACATCTGATTGCATGTCGTTATCATGATGT
TACCGCTGAGAAATGGGATAAGAAAGCGGTTAGATTTGCCGAAACTTTTGTTGAAAAAGA
GAACAGTTATACCCGTCAATTTCTAGATAAAATGAAGATTGAACCAACAGATAGCGTATT
GGATATTGGCTCAGGGCCGGGAACGCTTGCCATTCCCCTAGCCCGTTTATGCAAACAAGT
TTACGCCTTTTATATCTATCTGTTAAACCGTCTTTATCAGCGTGGTATTCAGGCAGAACT
GACTTTTTTACAGGGAAAAACAGGGGGCTTTCAAGGGGAAACATACCAAGATCTGCAAAA
TGCCGTAGAGTTTTCGCTAGGGACATTAACCGAACTAGAACGACAAAAATTACAGGCCTT
CTATCAGCAAAAACAGCAATCTCAACAAAAAATCAGCCACGATCAAGCCCGTTGGGCGTT
TATTTCGTGGCAGGTGTAGAATATCGACAAATATAAGCGGTGTGATTTTGCAGAATTTTC
TATATAACCTAATTGCGATGGTATAAAGAAAAAGTCTTCACCCTAGCTCAAATCCTGAGA
CATTCCTTTAAGAGAATATATCAGGCTTTCCAAAACAATATTGCCCTAATTACATGTTCA
ATACTTTCATTTTGCATATTAAAAAACAGTGGCAATCTCACTAACCGCTCGCTCTCTTTA
GTCGTCCATTTGTCTTCTCCACAAAATCGGCCAAACTGCTGCCCTGCAGGGCTTGAATAT
AATGGCACATAATGGAAGACCGTCAAAATTCCTTTTGATTTCATTGCATTAATAAAATCC
GTTCGCACCTTGAGATTTTGCCATTTTATATAAAACAGATGGGCATTTGCTTGGCACTCT
TGGGGAATGTAGGGCAATTCCACAATCCCTTTCTCTGCCAAAGGCTGTAATGCGTCAAAA
TAACATTGCCAAATCATCTGCCGTTTTTGTTGGATTTGTTCTAACCCTTGTAACTGAGCA
TAAAGGTAAGCCGCTTGTATTTCTGACATTAAAAAACTTGAGCCGAGATCTCGCCAACTA
TACTTATCTACTTCGCCACGAAAAAATTGCTGACGATCTGTGCCTTTTTCTCGAATAATT
TCAGCACGAGCGGTCAGTTCAGGCTGATTAATGACAATCGCCCCACCTTCTCCCCCTGCG
GTGATATTTTTCGTTTCGTGGAAACTGTAACAGCCAATATGCCCAATCGTGCCAAGTGCT
TTCCCTTTATAAAACGCATTAATCCCTTGAGCCGCATCTTCTACCACCCATAAGCGATAT
TTCTGTGCCAATGCCATAATGCTATCCATTTCACACGCCACACCCGCATAATGTACAGGG
ACAATTACCTTCGTTTTGGGGGTAATCGCTTGTTCTATCAAGGCTTCATCGATATTCATC
GTATCCGGTCGAACATCTACAAACACGATTTTCGCCCCACGCAGTGCAAAGGCATTTGCC
GTAGAAACAAAGGTATAGCTTGGCATAATCACTTCATCACCCGATTGAATATCAAGTAAA
ATCGCTGCCATTTCTAGCGCCGCCGTACAAGAAGGTGTCAGTAACACTTTATGTGCGTGA
AACCGTTGTTCAAGCCATTGCTCACATAGACGGGTAAAGTGACCATCTCCAGATAGCTTA
TCTGAACAGATCGCTTGCTGGATATAATTTAGCTCTGTACCTAATACAGGCGGTTGGTTA
AAAGGAATGTTTTGCATCATCGATAAAACCAATAATAAGTGCCGCTGATTTTTCCGTTTA
AGCGTTGATAAAGCCGAATTGCAGCTAAATTGCTCAGCTGGGTGGTAATCACCATTTTCG
TCGCTTGCTGACGTTTCGCCCAAGCGATCGCATTCATTAATAAGCGATAGCTAATCCCCT
GCTTCCGCCATTTTTCTGCGACCGCCAACAAGCCAATATGTGCCGTAGTCTCTTTTACTC
GAAGGGTAATCATCCCTTGTATTTCACCGCTTGTGGCTTCACTGAGTAAACAAATATCGT
CAAATTCTCCCTTAACTGCATTTTTAATCCATTGCCAATAAAATCGACGATTTTCTAACA
ATGAAAACCAAGGCGAACGAAAACGCGTTTGTGAAAACAAATGCGAAAAGGGTTCAAGTT
GAACCAAATCCTGTTCCGTTGCCACACGACAAGCGGTCAGTTCAGGTGAAAAATGTGCAA
GATCATATTCAAAAACAATCTCACCTTCTACAAACTGAAAATCTTGCTGCTGCACCCAAG
CTATTTCCGTTATTGCCCAGCTTGGCAATTTTGTTTGAATGAGAGAGAAATCAGCGAGAA
CTAAATCCGAGTTGCTCCCTTTACTAATAAGATCCAGATCAGCGATATTTCGACCAAAAA
AATTAGAAAGCCAAAGGTGCTTATACATTTTTCCTCTCTTATTCATTAATTATCTTTCAC
ATATTTAAACTAGGCTGATTTTAGTCATGTTTTTTCATTATATTGAATAGGAGCAAACAT
ATATCCGATATTTTTTATTGTACGTTATATATTGATAAGTGACGATAAAATAATTTACAC
ATTCAATCTAGCCAAAAGTTTTGTAAATAGGTACAATCAAACGCTTGCATTTTATTAACA
TTTGCGAAGAAAAATTTAACTTTGGAGAACGTTATGTCGTGGAACGAATCAGGCAATCAG
CAAGATCCTTGGGGTAAACCAGGGCAAAAAAAGCCTGAACAAAAACAACCATCGGGTCAA
GAAAAAGAGCCGAATAAGCAATCAAATGAACAGCAACCACCTGATTTAGAGGAAGTTTTT
AATAGCTTATTGAGAAAAATGGGTGGCGGTAAAGGCAATGGTTCAAACCAAAATAACCGT
CCGCCTGTTTCTGCAGGGAAATTCTTGCCTGTCTTACTCGGCTTAGGCTTAGTGGTATGG
GGAGCTTCGGGGTTCTATACTGTTCAAGAAGCAGAACGTGGCGTAGTTACCCGTTTTGGC
AAATTACACGAAATTGTTTTACCGGGTCTAAACTGGAAACCGACTTTTATTGATAATGTA
ACGCCAGTGAATATTGAACGTGTGTTAGAACTGAGAACTAACGGCTCTATGCTGACCCAA
GATGAAAATATGGTGTTGGTAGAAATGACTGTTCAATACCGTATTGAAGATCCTGCGAAA
TATCTCTTTAGCGTAACTAAGCCTGATGATAGCTTGAAACAAGCGACCGACAGTGCATTG
CGTTATGTGATCGGACATATGACAATGGACGATATTTTAACCACAGGGCGTGCGATTGTG
CGTGAAAAAACGTGGAATGCCTTGCGTGATATTATCAAAAATTATGATATGGGATTATTG
ATCACTGACGTGAACTTCCAATACGCACGTCCACCAGAAGAAGTAAAAGCGGCATTTGAT
GATGCAATCAAAGCTCAAGAAGATGAACAGCGTTTAATTCGTGAAGCCGAAGCCTACGCA
AGAGGGCAAGAGCCAATTGCTCGTGGTCAAGCACAACGTATTTTAGAGCAAGCAAATGCC
TACAAAGAGCAAGTTGTGTTAAATGCTCAAGGTGAAGTACAACGCTTTATTCAATTATTG
CCTGAATATAAAGCCGCACCAGAAGTTACTCGTGACCGCTTATATATTCAAACAATGGAA
AAAGTGATGAAAAATACACCGAAGTTAATGGTAGATAGCTCAAACGGCAATAATCTAACG
GTGTTACCTATTGATAAATTAATGGCTAAACCGACAGTAAATGAAGCAGTAAAAACGCCA
TCATCACAACCTGTTATTCAACAACAGCCGCAACTTGCTCAACCTGTCAGCCCGGCACAA
TTGCCAGCGGTGGAACAGAGTGAGCCTGTGCGTAAAGGGAGATTTTAAGAATGCGTAAAT
TACTTTTACCTGTGCTATCCGTTGTTGCATTTATCCTTTTCCAATCGGTTGTCGTAGTAC
AAGAAGGTCAGCGAGGCATTATGTTGCGTTTCAACAAAGTGCATCGTGATGCCGATAATA
AAGTGATTGTGTATGAACCAGGTTTACACTTTAAAGTGCCTGTTATCGATCAGCTAAAAA
CCTTAGATGCTCGTATTCAAACCCTTGATGGACAAGAAGACCGCTTTGTCACCGTCGAGA
AAAAAGACTTGCTGGTGGACTCTTATGTGAAATGGAAAATCAGCGATTTTGGTCAATTTT
ATACTTCAACTGGTGGCGATACACAAAAAGCTTCAACCTTATTACAACGTAAAGTCAATG
ACCGTTTACGTTCAGAAATCGGTTCTCGTACAATCAAGGACATCGTTTCAGGCTCTCGTG
GCGAGCTGATGGCTGGCGCTCAAAAAGCCTTAAATGACGGCGAAGATGGTGCAGAACGTT
TAGGGATTGAAGTGGTTGATGTGCGTGTAAAACAGATCAACTTACCAAATGAAGTATCTG
CGTCAATTTATCAACGTATGCAAGCTGAACGTGCTGCCGTTGCTCGTGAACACCGTTCAC
AAGGTGAAGAAAAAGCAGAATTTATTCGTGCTGATGTTGATAAAAAAGTGGTGCTGATTT
TAGCCAATGCAAATAAAACCGCCGAAGAGCTGAAAGGTCAAGGTGATGCAGAAGCGGCTA
AAATCTATGCTGAAGCATTTAAACAAGAACCTGAGTTTTACAGTTTTGTGCGTAGTTTGA
AGGCTTACGAAGAAAGTTTTGCCGCAGGCTCAAACAATATGATGTTGCTTAAACCAGACA
GCGAATTTTTCCGCTTTATGAAAGCACCTACAAAATAGTTGTATCCAAAGACCCGATAAA
GCGGGTCTTTTTTATCTTTAAAATAGAAAGCTACAACGAGGTTGTAAAATTTTAGGTTGT
TATATAACAGTTTATATTAACCAAAATGTAGGGACACACTGAGTGTGTCCGCTCATAAAA
GATCATATTGAGGACACACTCAGTGTGTCCCTACAGTATGCCTGAAAGATTGAGGTTTAG
CGTAACTGTAACAACCAAAAAAATCTAATCGCTTGTATGCTTTTGACATTCACTAAACCT
AACTAAAAGAGGCAATTTATTATGGGTAAAAGTGTTGCAATCCTTGGGGCTCAATGGGGC
GATGAAGGTAAAGGCAAAATCGTAGATTTATTAACGGATCGTGTGAAATATGTGGTTCGT
TACCAAGGTGGACACAATGCAGGTCACACCTTAATTATCAACGGCGAAAAAACCGTACTT
CGCCTTATTCCATCAGGTATTTTGCGTGAAAACGTGACCTGCTTAATCGGCAACGGCGTA
GTTCTTTCCCCTTCAGCATTAATGCAAGAAATGGGCGAATTAGAGTCCCGTGGTATTAAC
GTGCGTGACCGCTTAAAAATCTCTGAGGCTTGCCCACTAATTTTGCCATATCACGTTGCA
ATGGATCACGCTCGTGAAGCGGCGTTAGGTAAAAACAAAATCGGCACAACGGGCCGTGGT
ATCGGCCCTGCTTACGAAGACAAAGTCGCTCGTCGTGGTCTGCGTGTCAGCGATCTATTC
AACCGTGAAGCCTTTGCGGAAAAATTAAAAACTATTTTGGAATACTACAACTTCCAACTG
GTTCACTACTACAAAGTTGAGCCAGTCGATTACCAAAAAACTTTAGATGATGTTTTTGCG
ATAGCAGACATCATCACAGGTATGGTTGCAGATATTACAACCCTATTACACAAAGCTCGT
GCCAACGGCGACAATATCCTATTTGAAGGTGCGCAAGGCACAATGTTAGACATTGACCAC
GGTACTTATCCATTTGTAACCAGTTCAAATACCACCGCTGGTGGTATTGCAACAGGTTCT
GGCTTCGGGCCTCGTAATTTAGATTATGTATTAGGTATCATTAAAGCTTACTGTACCCGT
GTGGGATCTGGTCCATTTACGACCGAACTGTTCGATGAAGTCGGTGCAGAAATTGCTCGT
AAAGGTAACGAATTTGGTGCGGTCACAGGTCGCCCACGTCGTTGTGGTTGGTTTGATGCC
GTTGCTGTTCGCCGTGCAATTCAAATTAACTCAATCTCAGGTTTCTGTATGACTAAATTA
GATGTACTTGATGGCTTTGAGGAATTAAAAATCTGTGTCGCATACAAATTACAAAATGGC
GAAATCGTAGAATACTCACCGCTTGCGGCGGCAAACTGGGAAGGGGTTGAACCGATTTAT
GAAACCTTACCAGGTTGGAAAGAGAATACTTTCCGTGTAACTAAATTAGAAGATTTACCG
CAAAATGCGATCAACTACATCAAACGCATTGAAGAAGTGTTAGGTGTACCAGTCGATATT
CTTTCAACAGGCCCAGACCGTGTTGAAACAATGATTTTGCGTGATCCGTTTGCGGCGTAA
TTAATACCTAAAAATTCTTGCCCAAAGAACAAGTTGCTAAGTTTTATATATAAGACAAAG
CAACTTGTTTTGTTTAAAATAAGGCATGATTTCTTCTTATTGATCTTGTCCTATGAAAAT
TATTGATAATATTAACTCTATTCTTGGTGAAGATATTCGTTCTCAAATAAATAATTACAG
GAGTTATTTTTACTCTAAAATCTCGCCATACAGACAACCAACATAACAATCCAAATCGCC
TTTACCCTTATTATATTGTTTATATTCAAAAAAACGGTAAAGTAGTTTATGATTACACTA
AAGCTAAACACCTGTTAGATATTGCCCGCAAATTCAACGCCCATTGCTGAAGCTTATGAA
GCTTTTAATAAGCGAACAAAAGACGGTAGAGATATGCGTCAACAGTTACTTGATATTGTG
ATAAAGGAAATCCAACAAATAAATTGAAAACAATCATAGGCAGTTATTATCGTTCAAAAT
GGTTTGAAGAAAATGAACGTTCTAACCTGCCACTGTTTTTACATTTAGTTGATTTATATG
AGCATATCATTTCTGAATTATTACCAATTAATACAGATACATTATCATCTATTGAAGAGA
AATTAGCATTAAATAAAAAATTGGAACAGACACATCAAGAAATAAATCAACTTAAAAAGA
AACTTAAAGCTGAAAAGCAGTTCAATCGTAAAGTAGAGATTAATTTAAAATTAAAAGAAC
TTGAAAAACAGCTTTCTTATTTTTGATTAAATAATATTGTTTAGACTAAAAGAATATGGA
GTATTTATGTCCACTGAACTCAAAATGCACACCGAGAATTTGGTTGCAAAAAATATTGAA
AAACTGACCGCTCTTTTTCCAAATTGCATTACTGAAATGCGTAATGAGCAAGGAGAAATA
ATAAAAGGCGTAGATTTTGATTTACTTCGACAAGAACTTTCTGAAGTCTTAGTCGAAGGA
AATCAAGAGCGTTATCGCTTAGACTGGGTTGGAAAAAAACAGGCTATTTTAGCCGCCAAT
GAACCAATTGCAAAAACTCTTCGCCCTTGCAGAGAAGAAAGTGTTAATTTTGATACCACA
CAAAATTTATTTATTGAAGGTGACAATTTAGAGGCTTTAAAACTACTACAAGAAACCTAT
CTTGGCAAGGTAAAAATGATTTATATTGATCCGCCTTACAACACTGGAAATGATTTCATC
TATAACGATGATTTTGCAGAAAATTATAATGATTTTTTGGCAAGATCTAACCAAATTGAT
GAAGAAGGTAATCGTCTAACAGCTAATACAGAAAGCAATGGACGTTTTCACTCCGATTGG
CTATCTATGATGTACAGTCGCCTTAAATTAGCTCGAAATTTACTGAGTGATGATGGTGTT
ATTTTTATTTCTATAGATGATAATGAAATTCATAACTTAAGAAAGATTACAGATGAAATT
TTTGGAAGCGATAATTTTATTGCTGAAATAATTAGAAATACGAATAGTTCAAAAAATCAA
AGTTTATTTGTATCTGTAAGTCATGAATATTGTCTTACATATTCAAAAGATATTAACATA
TTATCCAAATTACATAGTAATAATAAATGGGGAGTGGAAAAGAATAACCTTAAAGAGTAT
CTATCTTCAGTTAGAACATTAAAGAATAAAGGATTAACACATAATGAAATTACTGAAGAA
TTAAAAGAGCTTACTAAATATCCTAGATTCATTGATTTTACCAATTACTGGTATTTTGAT
GACACTGGGTTATATCGTAAAGGCGATTTAGGAGGAGTAAAAAATGGTAATAAAACTCCT
ATTATAAATCCCCTAACAGGAAAAGAGGATCCTATTCCACCTGGTGGATTTAGATATTCT
GAAGAAAAATTATCTATATTAATTAAAGAAAATAGAATTCACTTTCATACCGATGGAAGT
TTACCAGCTATTAAACGTTATTTACACGAAAATGAAACACAGCGTCCAAAATCAATTATG
AGCGACGATCAAAGACCAGATTATTCATTACTTCAAGAAATGAAATTATCTTTTGATAAT
CCAAAACAAATGGCATTTATGAAGCGTATTTTAAGTATTTTTGGAAAAGATATGCTTGTG
ATGGATTTCTTCGCAGGTAGCTCAACCACTGCTCACGCAGTTATGCAACTTAACGCCGAA
GATAACGGAAATCGCCGTTTTATTATGGTACAATTACCTGAAAAAACAGACGAGAAATCA
GAAGCTTATAAAGCTGGCTATTCAACTATTGCCGAGATTTCCAAAGAACGCATTCGCCGT
GCAGGAAATAGAATTATCGCAGAGCAGACGGATCGGATCGGATCGCCAAGATTATGCTTC
AATAAATCCTACTCCACAACTAGATGTTGGCTTTAGAGTCTTAAAAATTGACTCTACTAA
TATGAAGGATGTGTATTACACACCTGATAAACTTTCCCAATCTCTGCTTGATCAAATGAC
TTCTCATATTAAAGAAGATCGTTCGGCAGGAGATCTCTTATTTCAAGTGATGCTTGACTG
GGGCATTGAGCTTTCCCTATCCATTACGCGTAAAACTATTGATAACGCAACGATCTACTT
TGTAGGAGAAAATAGCCTTGTTGCCTGTTTTGATCCGCTTACTCCTGAGATAATCAATGA
GATTGCTCAAGCGATGCCTTTACGAGTAGTCTCCTGCGAATCTGCTATTATTACCGATCA
CGATAAAACCAATATTAAAGAACGGTTTAAACAACTATCACCAGATACAGAAGTACGTTT
TTTATAAAGGGGGAAGAAAATGAAACTTCAATTTAGAACCCTAGGTTATCAACTTGCAGC
AGTCAAAGCAGTGGTAGATTGTTTTACAGGTCAACCTAAATCAACAGGTCGTCGCTATCA
ACGAGATAAAGGCTTAAATAAAGGCTCTAAAATTCAACTTAGCTTAAATATGCCATCACA
AGCGGGAAGTTTTGACGAGGATATCGCAAATGGTGATATCGGATTTCGTAATGCTCCTAT
CACTCATTTAAACAATGTACTGAGTAATATTCAAAAAGTACAAGGTGAAAGTGGTTTAAC
CCCTTCCGATAAACTTATCACTGACGATAATGGTAAAGGCAAAAATTTAACTTCCAGCCA
GCTCAATATTGATATTGAAATGGAAACAGGAACCGGGAAAACTTATTGTTATATCCGTAC
AATGTTTGAACTAAACAAACACTATGGGTGGTCAAAATTTATTATTGTCGTACCAAGCAT
TGCGATTCGTGAAGGTGTAGATAAAAGCTTTAAACTGATGGAAGAACATTTCCAGCAGGA
ATATGGCAAAAAAGCTCGCTGTTTCATTTATGATTCAAAATCATTACATCATTTGGAAAA
TTTCAGTGCTGATAGTGGCATTAATGTAATGATTATTAATGTCCAAGCTTTTAATGCAAC
AGGTAAGGATCAACGCCGAATTTATGAAGAATTGGACGAATTTCAATCTCGCCGTCCGAT
TGATGTTATTCGCAAAAATCGTCCAATTTTAATTTTAGATGAACCACAGAAAATGCAAGC
GGATAAAACGTTGCAATCATTAGCAAATTTTAATCCGCTATTTATTTTACGTTATTCTGC
AACACATAAACGTAACTATAACTTAGTTTATCGTCTTGATGCTCTTAATGCTTATAACCA
AAAATTAGTTAAAAAAATTACTGTAAAGGGAATTGAAGTCCAAAATCTTTCTGGTACAAG
CGGTTATTTATATTTAGAAAATATTGAAATTTCGAAATCTTTACCAATTGCCCGCTTAGA
ATTAGAAATAGCAACTAAAAATGGTTTTAAACGAGAAATTCGTAAAATCAGTAAAGGCGA
TAATTTATTTGAAATTACCAAAGCACAACAATATCACCGCTATGTGGTAGAGGATATTAA
TTTTCGAGAAAGCACCGTGTATTTTACTAATGGCGTTAAAATTCATATCGGTGAAGCGTT
GGGAGATGTCAATGAGACAGCTGTGCGAACCATTCAGATTCGTGAAACTATTCGCTCACA
TTTAATAAAAGAACGCCAATTATTCGATCGTGGCATTAAGGTACTAAGTCTATTCTTTAT
TGATGAAGTTGCCAAATATCGTCAATATGATGAAGACAATAACCCTATTGATGGTGAATA
TGTTCGTATTTTTAAAGAGCAATATAAGCAAGTTATCAATGAGTTTTCTGAATTGGATTT
AGATGGATACGGATATTGGAACTATTTGCAAAATATTGATGTGAATAAAACCCATAATGG
CTATTTTTCTATTGATAAAAAATCAAAAAGAATGGTTGATCCAAGCTTAGATAAGAAAGC
TGAAGAGGCACAGATTTCTAATGATAGCGATGCTTATGATTTGATTTTGAAGGACAAAGA
ACGATTACTTTCCTTTGAAGAACCTACTCGTTTTATCTTCTCTCACTCCGCTTTGCGTGA
AGGGTGGGATAACCCCAACGTATTTACCATTTGTATTTTAAAATATTCTGATAATGATAT
TTCCCGCCGTCAAGAAGTCGGACGAGGATTACGTTTAGCAGTGAATAATAAAGGGGAACG
AATGGATGCTAAATATTTGGGAGAAAATAGCCGAGAAATACATCAAATCAATAACTTAAC
TGTTGTCACGAATGAAAGCTATAAAACCTTTGTGAAAAATTTAGAAGCAGAAATGCTAGA
AGCAATTTCAAGCCGTCCGAGCAAAGCGGATGAAGCTTATTTTACAGGCAAGGTTATTAT
TCTCAACGATGGCAAAAAACATCAAATTAGTGAACAAGAAGCAAAACAGATTTATCGCTA
TCTATTAAAAAATGATTATATTGATGATAACGATCAGATTACCGATAACTATCATCAAGC
TAAGCAGGAGCAAAATTTTGCAAAATTACCAGATAATTTAACCGCGTACCAAACACATAT
ATTTACATTGATTGATGGAGTGTTCGATCCAAAAGCCCTTGAAGGTATGGTTGAAAACAG
TAGTCAAAAAATAATGAATCCTATTAATAAAACAAATCTACAACGAAAAGAATTTCAAGC
ATTATGGCAACGAATCAATCATAAAGCTGTATTTGAAATTCAGTTAGATAGTGAAAAATT
AATTGCTGATAGTATATCTCAAATTACCCGAATCGCTTGTGAACGGGATAATCGTTTTGT
TGAATCAATTAGTTATAAATTGGGTACAACAACACAAAAAGAACAAATTGACTATAATGA
CTTAAAAGTAAAAGAGAGTTTTGGGGAATATCGTACTCAAACAGAAAAAACAGCAATGTC
GGCAAACTCGCAAGTTACTTATGATTTAATTGGGGAAGTTGCCAATAAAACGAATCTGAC
TCGCCGTACTATTGTTGAAATTTTAAAAGGTATCAATAATGCAATTTTTGCACAGTATAA
ATATAACCCTGAGGCCTTTATTCGTGAAGTCAGCCGAATTATTAATGAGCAACAAGCCAA
TATGGTCATTCAAAATCTGACCTATCATCCGTTGCAGCAAGGTTATCCTGACAGCGAGAT
TTTTATTAGCAATGAGATAAAAAAAGAGGCATTTAAAGCTACACGACATATTTGGGAATA
TGTTCCGACAGATTCTGTCATTGAAACTACGTTTGCTGAAGCTTTGGATAATGCTAGTGA
AGTCATAGTTTATGCGAAATTACCAGACAGTTTCCATATTCCAACACCTTTCGGCAATTA
CAATCCTGACTGGGCAATTGTGTTTGAGCAACAACAAACTCGTCAGATTTATTTTATCGC
TGAAACAAAAGGCACAAGTGAAGAAGGCGAACTCCGTTTTAATGAATACAATAGGATCAA
AAGTGCTAAACGTTTCTTTGACATACTTAACCAAAATACTACCGAACAAAAAATCCGCTA
TGATGTAGTGAGTAATTTTGATGAATTGATGCAAATTGTTAAATAATTAGACTTCAATGA
AGAGCATAAGCTCCCAGGTTCCTGCTTTTTTTGTATAAAACAGATCGGATCTGACCGCTC
GTTTACATTTATATTGCGAACTTAGTGGCAAAGTAGTGTAAAATAGCCAAGTTTTCGTGA
TTTATATTCATAGAGGAAAAAGAATGAAAAGAGTAGTCATCACAGGTATCGGCATTATTT
CGAGTATCGGTAATAACAAAGAAGAAGTATTAGCTTCATTAAAAGAAGGTAAATCAGGCA
TTGAATTTGTACCTAAATTTGCTGAAGTGGGTATGCGTAGCCAAATTGCAGGGACGATTA
AATTAAACCCGGCAGAATTAATTGACCGTAAAGTATACCGTTTTATGGGCGATGCTGCAG
CTTATGCTTACCTTTCAATGAAAGAAGCGATTGAAGATTCAGGTTTAACCGAAGAGCAAG
TGTCTAACGACCGTACTGGTTTAGTTATCGGTGCAGGCACAGGCTCTGCACATAGTCAAT
TAGTGGCTTGTGATGCAGTGCGTGGTCCTCGTGGCGTAAAAGCAGTTGGTCCTTATGCCG
TAACTAAGACAATGGCTTCAAGTGTATCTGCTTGCTTAGCAACCCCTTATAAAATTCGTG
GTGTAAACTACTCTATCAGCTCTGCTTGTGCAACCTCTGCACACTGTATCGGTCACGCAA
TGGAGTTAATCCAATTAGGCAAACAAGATGTGGTTTTCGCGGGTGGTGCTGAAGAGCTAT
CTTGGGAATGTGCAACGGAATTTGATGCAATGGGTGCAGTTTCAACTAAATACAACGAAA
CCCCAACTAAAGCTTCTCGTGCTTACGATGCCAACCGTGACGGCTTCGTCATCGCAGGTG
GTGGTGCTGTTGTTGTGGTTGAAGAGCTTGAACACGCCCTTGCTCGTGGTGCAAAAATTT
ATGCGGAAATCGTAGGCTATGGTGTAACATCAGACGGTTACGATATGGTTGCCCCAAGTG
GTGAAGGTGCGGAACGTTGTATGAAACAAGCGATGGCAACAGTTAAAGGCGAAATCGAAT
ACATCAACGTACACGGTACATCAACACCAGTGGGTGATGTGAAAGAATTAGGTGCAATCA
AAAATGTCTTTGGCGATAAAACCCCAGCGATTTCATCAACTAAATCAATGACTGGTCACT
CATTAGGTGCAGCAGGTGCTCACGAAGCGATCTACTCGCTATTAATGTTAGATAACGATT
TCATTGCACCAAGTATCAACATTGAAGAACTTGATGAACAAGCACAAGGTGTGAATGTCG
TGACAGAACGCCAAGACAAAGCATTAACAACCGTAATGTCTAACAGCTTCGGCTTTGGCG
GTACAAACGCTTGCTTAGTTTTCCAAAAATATCGAGGCTAATCTTGCTTAATTTTTGAAA
TCTGATATAAGGGAGTGGGAATTTTCCCACGTCTTTTTTATTTATTTGGAGTGAATAATG
TTAAAGTTTAAACATTTATTATCTATTTTAGTATTGGCAGTTTCAGCAAATGTCGTGGCA
AGCGGTGTATCAATGGAAATGTTTCAAATGAAACGCCAAATTAACCTATTAACGAATGCC
CAAACAGCTGAAGAATTTACGCAAAATGCCGATAAATTTATTGAAGTGTCTAAAAAAGCC
CAAGCAACTATGCCAAATAGCTTAGATGGCGATCAAGAGAAATTCAAAGGCTATCAACAA
GGTATGCAAGAAGTCATCGATGTGGTTGCTCAAGCAAAAAACTTAGCAAGTCAAGGTAAT
TTAACGGAAGCAAAAACAGTTATTGCACGTTTAGATAGTTTAAGAAAACTGTATCATTCG
GTATATAAATAAACATCTAGCCTAAAGTTAAATGGACGAAAATGGTGTAATAGACAAATT
TGTTGCAAAAAAGCAGCTTAAAAAAGTCTCTCCCACAAATTGTGGGAGAAGCTCGTCAGT
CAATTTAGCTGATCAAACTTCCTTTGTACAAGGTAAGGTCACGGCTGATGCGGTAGTACA
AGCGGTGACAAAAATCGGTTTCGGTGCAGAATTGCTAGAAAGCGAAGAAATTCGTCGGGC
AAAGCAGCAAGCCCAAACTGCAGCAGCCTTAACCCAGAAGCGTCGTCAATTTACTGTTGC
ATTAGCGGTTGGAGTAATGTTAATGGCATACGGAATGTGGTTCGGTACGTCGCCAACTGT
AGAAAATCGTCCGCTTTGGTTTGCTTGGGCGGTCATCACCGCCAGCACTATGTTTTTTAG
CGGCAAACACTTTTTTACAGGGGCGAGGACAAGTCTAAAACATCGTGCAGCCACGATGGA
CACCTTAATTGCAATTAGCACAGGCGTTGCCTTTCTTTATTCGCTGTATTTAACGCTATT
TCCTCAATCCCATTCCCATTTGTACTATGAAGCCAGTGTGATGATCATCGGCTTTCTCAA
TCTAGGAAAATATCTTGAGTTAAAAGTAAAACAGCGTTCATCGCTTGCCTTAGAAAAATT
GCTGGATTTAGCACCGCAGCAAGCGGTTGTTTTTGACGGAGAAATTACAAAAACCATTTC
AACTAAAGGTATCAAACCACAGATGCGGATTCAGGCTCTGACAGGAGACAGATTTGCCGT
GGACGGCGTGTTGCAGAGCGGTTCATTATGGGTAGATGAATCAATGCTCACAGGCGAAGC
GTTACCTGTTGAGAAACGAGTAGGCGATAAAGTGCGAGCTGGAACCATTGTTCAAGATGG
TGCTGGTATTTATCTTGCCGAGCAAGTGGGTTCGCAAACTGCACTGGCTCGGATTATTTC
TGCAGTCCGTCATGCACAATCCTCTAAACCACCATTAGCACAATGGGTCGATAAGGTTGC
GACGGTGTTTGTGCCTATTGTGGTGAGTATTGCCTTGTTCAGTGCATTAGTTTGGTTGGC
ATTAGGTCAGGATTTTGCCTTTGCATTATCTATTTTCACAACAGTTTTAATCATCGCTTG
CCCTTGTGCCTTAGGATTGGCTATTCCACTTTCCACCATTGCAGGGGTCGCTCGTTCGGC
TGAATTGGGTGTATTAGTAAGAAATATTGAAGCACTACAAGCGAGTAGTGAAATTGATAC
TTTGGTGTTTGACAAAACAGGAACCCTTACCACTGGCGAAATGCAGGTTACACAGATTAA
CACTTTAGGCAATGTATCTGCTGACGAAGTACTACGTTTAGCCAAAAGCCTTGAACAGCA
AACGGCTCACCCGATTGCTAAAGCGATTGTAAAATATCACCCTGATCTGACCGCTTATCC
TGCGAGTAACATAAAAGTTGCCAAAGGTTTAGGGATTTCAGCTCAAGTGGGAGAAAACAA
TGTAAAAGTAGGCAATCGGCAATTTGTTGCTTCTGACTTTTGTGAAGAGCAAGATTTGAC
TACGCAAGTTTTCGTTTCACTCAATGAACAGCTCATTGGCGTGATCTATTTGCAAGATCA
ACTTCGCCCTAAAAGCCAAGCGGTTATTACACAATTTAAACAGCAGGGCTATCGCTGCAT
AATGCTCACAGGCGACCGCCAAGCTACAGCAAACTATTATGCCGAAACATTGGGTTTAGA
TGAAGTGATTGCAGAAGTGTTGCCGGAGCAGAAAGCTGAACAAATAACGAAGTTACAGCA
GCAAGGGCGGAAGGTGGCAATGATCGGTGATGGGATCAATGATTCTCCCGCATTAGCTCA
AGCGAATGTCGGTGTTGCAATGTACAATGGTAGTGAAATTGCGATAGAAACTGCGGATCT
CTCATTAATGCAATCGGGATTACAACCACTAGCAGCAATTTTGCCCTTCTCAAAACAGGT
TGTACAGAATATGAAACAGAGCCTAGTCGGTGCCTTTATTTACAATATCATTGCCATTCC
GATTGCTTGCGGTGTACTTTATCCTTTTACTGGCTGGTTATTAAACCCGATGATTGCGGC
AGTTGCTATGGCTTTGTCGTCTGTGACTGTTGTGTTAAATAGTCAGAGGTTGTTAAGATA
AAAGTACAAAATAGAGAGCAAAAAAAAAATTCTATTTACCATCGTGTTACTACCAGCCCC
AACCATTCAAGGAGTGATAGAGGATCACTATTTAGGTGTCTGCGTTACTGTTAGATTCAT
CTATTTCAGTATTTGTGAGTAATGTTATTATGCTGAAGCATAACAATCTTATTTTATTGC
TTACAGCTCCGTGCCGTAAAACTCCGCTATTTTTGTCTACTATACCTTTTTGTTCACATC
CAACAAAAAAGAGAAATAAAAAAGCCTTGAAGTTTTTACATTTCAAGGCTTTATATTATG
TTTGTCTAGATCTGCTGAAATCAATTTGGTGGAGATAATCGGGATCGAACCGACGACCTC
TTGAATGCCATTCAAGCGCTCTCCCAACTGAGCTATATCCCCAAAATTGCGAGAAATGAT
ATGCTCTCGCTTTTTTTCTGTCAATCTGAAAACAGTGCAAACAGATTAATTGATTAAAAA
CTAACTAGTTCTGTGCTTCAATAAACGCAATCGCTTTTTGAATACGCGCAAGCGTTCTCT
CTTTACCAACTAACTTCGCAGTAATATCCATAGATGGCGACTGCCCTGAGCCTGTTACGG
CAAGGCGGAATGGCATACCCACTTTACCCATACCGATGTCAAGCTCTGCGGCAGTTTGGT
TCATTGCATCGTGGATATTTTCAACACTCCAATCATCACAAGCGGTCAGTTTTTCCAATA
ATTTTGCAAGTGGTGCAACTGCTTCTGCTTTGAAGTTTTTCGCTACCGCTTTTTCATCAT
AGCTATCAAATTCTTGATAGAAATAACGGCTTTGGCTCGCTAATTCTTTTAAGGTTTTTG
CACGTTCGCTTAAGACTGGAATGATCTCTGCTAATGCAGGTCCTTGAGAGAAATCAATCC
CCTGAGCATTCATATGCCATTCAAGGTATTTTGCGACATAGTCTGCAGGCAAACTACGCA
TATAATGTTGATTTAACCACTGCAATTTTTCAGTGTTAAAGGCACTTGCCGATTTGCTTA
CAGAATGAATATCGAATAATTCGATCATCTCTTCACGAGTAAAGATCTCTTGGTCGCCGT
GTCCCCAGCCTAAACGCACAAGATAGTTAATTAAGGCTTCCGGTAAATAGCCATCATCAC
GATATTGCATTACGCTGACTGCACCGTGACGTTTAGAGAGTTTCTGACCATCATCGCCGT
TAATCATCGAAACGTGCGCGTAAGTTGGAATTTCTGCTCCTAACGCTTTTAAGATGTTGA
TTTGGCGTGGTGTGTTGTTGATATGATCTTCGCCACGGACAACATGGGTAATGCCCATAT
CCCAGTCATCTACAACCACACAGAAGTTGTAGGTCGGTGCACCATCGGTACGGCGGATAA
TTAAGTCGTCTAATTCGCTGTTGCTGATTTCAATGCGTCCACGCACGGCATCATCAAAGA
CCACTGAGCCTTCTGTTGGATTTTTAAAACGAACAACGTGCGGTTCGCTTGGATCGTGTG
AATGATCGCCTAAGCAATGGCGGTCATAACGAGGTTTCTCTTTATTCGCTTCTTGGTTTG
CACGTAATTCGTCTAAACGCTCTTTGGAACAATAGCAGCGGTATGCTGTGCCTTCTTCAA
TCATTTGATCGATCACTTGGTTATAACGATCAAAACGTTTTGTTTGGAAATAAGGGCCGT
GTTCCCACGCCAAGTTAAGCCATTCCATTCCTTCAATGATCGCAGCGGTTGCTTCGGGGG
TAGAACGCTCAAGGTCAGTATCTTCAATGCGTAATACAAATTCGCCGTTGTTATGTTTAG
TATACAACCAAGAATAAAGTGCGGTTCTTGCGCCACCAACGTGTAAATAGCCTGTCGGGC
TTGGTGCGAAACGAGTACGCACTTTTACATTCGGATCTAAAGGGAAAAGGGTTTCAATTT
TCATATTATCGCCTATATTTTTTTGATTTTGATAAACAAAAAGATTTCCGTATTTTACCC
CTCTTGAGCGGAAATCCTAGTAGAAAATCAGCAATTTGGGCGAAAAATTCAACGAACAAG
TAAAAAATAGCAAAAATGGATTGACTGAAAATTTTTGAACTCTATAATGCCACCCCACAA
CGACGGGCGATTAGCTCAGTTGGGAGAGCACCTCCCTTACAAGGAGGGGGTCACTGGTTC
GAGACCGGTATCGCCCACCACTTCAACTTTTGAAGTCCGTTGTTACAATCTAATTTAGTT
TGAAAAGGGCGATTAGCTCAGTTGGGAGAGCACCTCCCTTACAAGGAGGGGGTCACTGGT
TCGAGACCGGTATCGCCCACCACTTNNNNNNNNNNNNNNNNNNNNNNNNNNNNNNNNNNN
NNNNNNNNNNNNNNNNNNNNNNNNNNNNNNNNNNNNNNNNNNNNNNNNNNNNNNNNNNNN
NNNNNNNNNNNNNNNNNNNNNNNNNNNNNNNNNNNNNNNNNNNNNNNNNNNNNNNNNNNN
NNNNNNNNNNNNNNNNNNNNNNNNNNNNNNNNNNNNNNNNNNNNNNNNNNNNNNNNNNNN
NNNNATCCAAGTGTTTAAACTAGTCGAAACCGCAAGGTATTCGGGCGATTAGCTCAGTTG
GGAGAGCACCTCCCTTACAAGGAGGGGGTCACTGGTTCGAGACCGGTATCGCCCACCACT
TACTTTTCATCAATCACTTTATTTTACAAACTTTTTGTCTTATCTAGCCGCTTGTTTTTA
ACTTTATTACTATTTTTTCGATCCCTGTCGAAAAATTTATCTCTTGTTCTTTCCCTTTTT
TGTATTTCGATTAGGCTTTTTCTGTTTTTCCATAAACTATACGTTTTAAACGTATATTTA
ACTTAAAAATAGGAGTAGAATAATGAATGTCACTTTTGTGGAATTACCGCCTTTTGAGGA
ATATAGAAAAAAGTATCTTGACGATGACACATTTAGATTATTACAAAATGAGTTATTAAA
ATTTCCCGATAAGGGAGAGCTTATTCAAGGTACTGGGGGACTAAGAAAATTGCGTATTGT
AGATATTATTAGACAAAAAGGAAAAAGAGGCGGAGCTAGGGTAATCTATTACTATTATGT
GCAAGGGAAACAAGTTTAGTTGTTCCACGCCTACAATAAAAACCAACAAGACGATTTATC
TAATGAAGAACGTGTGGTTTTGGCGAATACATTAAGCTATTTAAAATCTTTAGTGAGGTA
ATATATGGGAAAATTATTTAATGAACTAATGGAAGGGATGCAAGCATTAGAGTTGCATTT
AAAAGGCAAAATCACACTAAAAACCACTGTCGTAGAAGTTCCCGATCCGATAGTAATTAC
CCCTGAAGAAGTGAAAGCCATTCGCCAAAAATTAAATCTTTCACAAGCGGTTTTATTATT
AAAAATGGTTGAGAAATCACCAAAAACATTTGAGCAAATTGCGAGCATTTAAGTGAATAT
CGGCTTGTTTATCGCAAGCCGAACTATTTTTGTGATCCCCGTCGAAAAATTCATTATTTC
AACTTTTCAAATCTTGTAAAAATCACTAGCCTAAATGAGCAGACAACAGTAGAATTGCCT
CCTTTAATTTAACTAAATTCCAGCAAAACTAACCTTTTGCCACAAACCGTGTAACAACGA
GGCTTTCAAACAATGTCTGAACAAATTCAAGCAACCGATGCAAGTTGCAATTCAACCAAA
ACTGAAAAAATTAACTTATTAAACTTAAACCGTCAGCAGATGCGTGAACTGTTTGCGGAA
ATGGGCGAGAAGCCATTTCGTGCTGATCAGCTGATGAAATGGATTTATCATTTTGGTGAA
GATAATTTTGATAATATGACCAACATCAACAAGGGGTTGCGTGAAAAATTAAAACGGATC
GCTGAGATTAAAGCACCTGAAGTTGCCGTAGAACAACGTTCTGCCGACGGCACAATCAAA
TGGGCGATGTGGGTTGGCGATCAGCAAATTGAAACGGTATATATCCCAGAAGATGATCGT
GCCACCTTGTGTGTTTCTTCGCAGGTGGGTTGTGCCTTGGCTTGTACTTTCTGTTCAACG
GCACAGCAAGGCTTTAACCGTAATTTAAGCGTATCTGAAATTATCGGGCAGGTGTGGCGT
GCATCAAAAATTATCGGTAACTTTGGTGTAACGGGCATTCGTCCGATTACCAATGTGGTG
ATGATGGGAATGGGTGAACCATTGTTGAATATGAATAACGTTATTCCAGCAATGGAAATT
ATGTTAGACGATTTTGCTTATGGTCTATCTAAACGCCGTGTGACTCTTTCAACATCAGGG
GTTGTACCAGCGTTAGATAAAATGCGTGAGCAGATTGATGTTGCATTAGCGATTTCATTG
CACGCACCAAATGATGAGTTGCGTAATGAGTTAATTCCGCTGAATAAAAAATATAACATT
AAAATGTTAATTGATTCGGTGAATAAATACTTAGAAGTATCAAACGCTAATCACGGTAAA
GTGACGATTGAATATGTGATGCTAAGCCATGTCAATGATGATGTGGAACACGCTCATCAG
CTTGCTGAAGTGTTAAAAAATACCCCAAGTAAAATCAACTTGATCCCGTGGAACCCGTTC
CCAGAAGCACCTTATGCGAAGAGTTCAAATACGCGTATTGATCGCTTCCAAAAAACCTTG
ATGGAATATGGCTTTACGGTGACAGTGCGTAAAACTCGTGGTGATGATATTGATGCTGCC
TGTGGGCAACTTGCGGGTGATGTGATTGACCGCACTAAACGCACCCTTGAAAAACGTAAA
TTTGGCGAAGGGATTGCGGTTCAAAATCAATAGCACATTTCAAGGTAGGGACACACTGCG
TGTGTCCGTTCCAACAATCGTAATTCGTATCGGCGGACACACGCGGTGTGTCCCTTGTAT
ATTAAAATTATAGTAAACTAGCAACATAAACCATAACGTTATCCACAGCTTGGGTGTCCC
TAGA
>H191 Scaffold2
TTGCATAGTAGAAAAGTGTTGGTAAAAAGTGGGCTAAAGCCTTATAGTACAAGGCTTTAA
GCTCACTTTTGAAGAATATACTCATTTAAATATAGAAAAAACAACAAATAGGTTGGAAGG
GTTATTTAAAGAACTGAAGCAGAAATTATCGGTTCATAGCGGATTAACGAAAAAGCATAA
GATTATGTTTATAAAGGATTTTTAAATAAAAAGAGTTGGTAATAATTAGGGAAAATAATT
AAAACCAATACTTTTGTCTACTTATATTGCATTGGTATATCTTCTTCCATTTTAGAACGC
TATCAATTATACAACATCATTATGTAGATGAAATGCTAAAAATCAAACGAAAATCTGAGA
ATAAAGTGAAAGATATTTCCGTATTAAATGCTCAAATATCCTTAAAAATCATCTACTTAA
TGAGAACAATTATCACTACATAGCATTCTGAAAATTATTTTTTTGAGATAGATCACAAAA
CTATTTTTTTTATGTTACAAAATTGTAAAAATTCATTATAAAATATCCAAATTAATGGCA
AAATGCTTCCATATTAGGTTTATATACTTTACTTTCCCAAGGAGGAAATCGTGCAAACTG
TCAATGTAGATGTTGCAATTGTGGGTGCAGGTGGCGGTGGTTTAAGAGCCGCAATCGCAG
CAGCAGAAGCTAACCCGAATTTGAAAATTGCATTAATTTCAAAAGTTTATCCTATGCGTA
GCCATACGGTTGCTGCAGAAGGTGGGGCGGCGGCAGTCGCTAAAGAGGAAGACTCTTACG
ATAAACACTTCCACGATACTGTGGCAGGTGGCGACTGGCTTTGTGAACAAGATGTTGTTG
AATATTTCGTAGAACACTCGCCAGTTGAAATGACCCAATTAGAGCGTTGGGGCTGTCCGT
GGAGCCGTAAAGCTGATGGTGATGTGAACGTTCGCCGTTTCGGTGGTATGAAAATTGAAC
GTACTTGGTTCGCAGCCGATAAAACAGGTTTCCACCTATTACACACCCTATTCCAAACCT
CAATTAAATATCCACAAATTATCCGTTTTGATGAGCATTTTGTCGTGGATATTCTCGTTG
ATGATGGTCAAGCGCGTGGCTGTGTTGCAATGAATATGATGGAAGGAACTTTTGTTCAGA
TCAATGCAAATGCGGTAGTTATCGCAACAGGTGGTGGTTGCCGTGCTTATCGTTTCAACA
CCAACGGCGGTATCGTAACAGGTGACGGTTTATCAATGGCTTATCGTCACGGCGTGCCAC
TTCGTGATATGGAATTTGTACAATATCACCCAACAGGCTTACCAAACACAGGTATCTTAA
TGACCGAAGGTTGTCGTGGTGAAGGCGGTATCTTAGTCAATAAAGATGGTTATCGTTACT
TACAAGATTATGGTCTAGGCCCAGAAACTCCAGTTGGCAAACCAGAAAATAAATATATGG
AATTAGGTCCTCGTGATAAAGTTTCCCAAGCATTCTGGCAAGAGTGGCGTAAAGGTAACA
CCTTAAAAACTGCCAAAGGTGTTGATGTGGTTCATCTTGACCTACGTCACTTAGGTGAAA
AATATTTACACGAACGTCTGCCATTTATTTGTGAATTAGCAAAAGCTTACGAAGGCGTAG
ACCCAGCGAAAGCACCAATTCCAGTTCGTCCGGTTGTTCACTACACAATGGGTGGTATCG
AAGTGGATCAACACGCAGAAACCTGCATTAAAGGATTATTTGCAGTGGGTGAATGTGCTT
CTTCTGGTTTACACGGCGCAAACCGCTTAGGTTCTAACTCATTAGCAGAACTTGTGGTAT
TCGGTAAAGTTGCAGGTGAAATGGCTGCAAAACGTGCTGTTGAAGCGACCGCTCGTAATC
AAGCCGTGATTGACGCTCAAGCAAAAGACGTCTTAGAACGTGTTTATGCTTTAGCACGCC
AAGAGGGTGAAGAGTCTTGGTCACAAATCCGTAACGAAATGGGCGACTCAATGGAAGAGG
GTTGTGGTATTTATCGTACTCAAGAAAGTATGGAAAAAACCGTAGCGAAAATTGCAGAGT
TAAAAGAGCGTTACAAACGTATCAAAGTAAAAGACAGCTCAAGTGTATTCAACACAGACT
TACTCTACAAAATTGAACTTGGTTATATCCTTGATGTAGCACAATCTATCTCATCTTCTG
CGGTAGAACGTAAAGAGTCTCGTGGTGCACACCAACGTTTAGACTATGTTGAACGTGATG
ATGTGAACTACTTAAAACACACCCTTGCATTCTACAATGCAGACGGCGCACCAACAATCA
AATACAGCGACGTGAAAATTACCACATCACAACCGGCTAAACGTGTTTATGGTGCAGAAG
CAGAAGCTCAAGAAAAAGCAGCGAAAAAGGAGTAACAGAAGATGACTAACCCAAGTAAAA
TGACGGTAGAAGTACTTCGTTATAACCCTGAACAAGATAACGAACCGTACTTATCAAAAT
ATGAAGTGCCTTACGATAGCCAAACTTCGTTACTTGATGCACTTGGTTATATCAAAGATG
AATTAGAGCCAGAGCTTTCATATCGTTGGTCTTGCCGTATGGCGATCTGCGGCTCTTGCG
GCATGATGGTCAATGGCAAACCAAAACTGGCATGTAAAACGTTCTTACGTGATTACAGCG
GTTACATGCGAATTGAACCGCTTGCAAACTTCCCGATTGAACGTGATTTAGTGGTTGATT
TAAGCCACTTCATCGAAAGTTTAGAAAGTATCAAACCATACATTATTGACAACAAAGCAC
CTGAACTTGATGGCAAACCACACCCATCAGCAGAGCTTGCGAAAAGCCGTACCAAACAAA
CCCCAGCACAACTTGAGAAATACCGTACATTCTCAATGTGTATCAACTGTGGTTTATGTT
ATGCCGCTTGCCCACAATTTGGCTTAAACCCTGAATTTGTAGGCCCAGCAGCATTAACCT
TAGCTCACCGTTACAACCTTGATAACCGTGACAATGGTAAAGCGGAACGTATGAAAATTA
TCAACGGTAAAAACGGTGTATGGAGCTGTACATTCGTCGGCTACTGCTCTGAAGTTTGTC
CGAAGCACGTTGGTCCAGCCTCTGCGGTAAACCAAGGTAAGATCGAAAGTGCTAAAGATT
ATATCTTTGCAATGTTAAAACCGCAAAAGTAAGGAGAGAGTAAAATGACAACAACAGCAA
GTAAACGCAAAAAATATGTGCGTGAAGTGAAACCAACTTGGTGGAAAGCGTTAGATTTTT
ACAAATTCTACGTTTTGCGTGAAAGCACCTCTGTACCAACAGTTTGGTTCTGTTTAGTGC
TATTTTATGGTCTAGTCTGTTTAGGTAATGGCACCTTTGCAACCACTTTTGTCGGTTTCT
TACAAAACCCAGTGGTAGTGATCTTAAACATCATCACTCTAGGTGCAGTATTACTAAACA
GCTTTACCTTCTTCGGTATGGCACCTCAAATGATGAACGTGATTATCAAAAATCAACGTA
TTGACGTAAAATTAGTTTCACGCGTCTTTTGGGGAATCACTGCCGTAGTAAGTATTCTTG
CATTAATTTTAGTATAGGGAGTCAAAAATGGACAAACTCAATCCTCCACGTTCAAATGAA
CCATTAGTATGGTTACTTTTCGGTGCAGGCGGTGCGATCAGTGCAATCTTTTTCCCTGTG
CTGGTATTAATCTTAGGTTTCTTACTGCCATTTGGACTAATTACACCAGATAACATCATT
GCATTCGCACACACTTGGATCGGTAAACTCGCTATTCTAGCATTACTAATATTCCCAATG
TGGTGTGGTATGCACCGTATCCACCTAGGCTTGCACGATTTTAAAGTACACGTTCCTGCA
GGCGGTTGGATTTTCTATGGTTTATCTGCACTTTATAGTGTATTAGTGATTTTTGCGGTG
ATTAATTTATAAGTTAAAGTCTTGTTGAACAGCTATTCCCTGTAAGAAATAGCTATTTAT
AATAGACATTTTTCTTGTCTTCTTTGAGATAAGCTCATATAATTAGGGCATCTACAGTAT
AAATGTAGATGTCTTTCTATGAGGAAACTTTGGGCTTCTCGCAGTAGTCTTTAATTTACT
TGGTCAGGTTCGGAAGAAAGCAGCCAGAATTAGAATAGCTAAGTGCCGAGTCTATGCTTA
AAGTTTCCTCTCCCTTAACTAGTCTTTTGGGAGAAGAAAACATACGCACTGCTTTATAAG
ATTAGTTCCTCTGTTAATGTCGGCTTTCTGTTAATCATGCAGAGCTCTTTTGTACTCATT
AACCCACATTGCTGTAGCACCACACACCGCAACAGGCATTACCACCAAGTTAATAAATGG
CAACATCGTAAAAATACTTACCAAAGCCCCAAAAGTAAAATTCATTGTACGATATTGTGC
TAATGCATTTCGCATACGTTGAAATTGAATTTTATGGTTATCAAAAGGGTAGTCGCAATA
TTGAATTGCAATTAACCAAGCCCCGAAAATAAATGCCAAGATAGGGATAATAGTCTGCCC
TAAAACAGGTATAAAACCTAATAAAAATAAGGCAACCAAACGCGGAATGCTATACCACAT
TTTTTGCCACTCACGTTTGAGCATACGAGGTATATCTTTTAGCATTTCATTAAAACTCAT
TTCCATGAGATTTTTCCCCGTGAGTTGTTGCTCAACTTTTTCTGCGAGTAACGCATTAAA
TGGGGCAGCAATAAAATTCGCTAAAGTGGTAAAAGCAAAGTAGAAAGCCACTAAAATCAT
TAAAAAAGCTAATGGAATAAGAATAAAGCTCAACCATTCTAACCACGATGGCAAGAGCGA
ATCTAGCATTCCTCCTACATTGGCAAAAAAGAGCCAAATTAGGCTAATCATCAACACTGC
ATTGATAATCACAGGAAAAATAATAAATGGCATTAACTGACGTTGTAACATTAAACGCCA
ACCATAAATAAAATAATGAAAACCTGCTTTAATTTCAGAATCAAAAGAAGAAAAGAACGA
CAACATATTAACCTTTCTATTCAATTTTTTAAAAGAAATATGGTAAGCTATGCGTACATT
TTCACAAAGTGTTAAATTTCAATTTTGATGATTTTATGAGCTAAAGAGGGCAAAATGGAA
ACTCATATTCTTTTCTTTATTTTAGCAGGATTATTAATCGCTGTTTTAATTGGATACAGT
ATTTGGTCTGCACGCAGAGAAAAATCTCGTATTTTTTCAAATACCTTTTCTACTCGTCCA
CCTTCGTCTCCAATTAGCAATGAAATTACAGCAGATATTCCAACAACGCTAAATCCTCAA
GGTGTCGTAGCTCAGCAACCATTCAATACTGAAACACCGGCTGATTTTATTCAATCTCAG
CAAGAAGTTGAGAATAGTGTCAAAAATATTCGTATTAGTTTACAAACTCAAGAAATATCT
CAACCTCTATATCAAGAGACTATGCCAGAATCTCCATCTGAAGCATATCAACAAAATCAG
ATACAAGAACAGAGTGTCCAAGTAGAGCAAGTTGAAACAATAGAACAAACTACGGAGCAT
AATATAATCACTTTGTATGTTGTTGCACCAGAAGGCGTTCAATTTCAAGGTAATGCCATT
GTACAAAATTTAGAAATGTTAGGTTTTCATTTTGGTGAATATCAGATCTTCCACCGTCAT
TTAGATAATCCTGCAAGCCCTGTATTGTTCAGCGTGGCCAATATGATGCAACCAGGAGTC
TTTGATTTAGCAAGAATGGAACAGTTTTCTACAGTGGGATTAGTATTCTTTATGCACTTA
CCTTCAGTAGGTAATGATCTAGCTAATTTAAAATTAATGATTCGTACCGTAGAGAGCTTT
GCTCAATCTGTCGGCGGTTTTGTCTTAGATGAACAACATCAAATTTTTAACGATGAATCT
CGCCAAAATTATCTACTACGAGTAGCCAATTAATTTGCAGTACATTGTTTAAATATGACC
GCTTGCAAGCGGTCTTTTTTATCGAGAAATTTACAGATGCCACACTCTATTGAAACCCAA
CTTGAACATTTGCGTGAAAAATTGCGTGAATATGAATACCACTACCACGTTTTAGATAAT
CCGCTTGTACCCGATGCAGAATATGATCGCTTGATGAACGAGTTAAAAAATCTGGAATGG
CAATATCCTGAATTAATCACGTCCGATTCACCGACACAACGGGTTGGTGCTAAGCCGTTA
GATGGTTTTGCTCAAATTACCCACGAAATTCCAATGCTTTCTCTGGATAACGCCTTTTCA
GATGATGACCTCACAGGCTTTTTGCGTCGTATTGAAGATCGTATTGCGATCAACAGTAAT
CAAATTGAATTTTGTTGTGAGCCTAAACTTGATGGCTTAGCGGTGAGTATTCTTTATGTT
GATGGAGTACTAACTCAAGCTGCAACCCGTGGCGACGGAACAACAGGGGAAGATATTACC
GCCAATATCCGCACGATCCGCAATATTCCGTTAAAACTGAAAACCAATAATCCTCCGCAT
CGTTTAGAAGTGCGTGGTGAAGTTTTTATGCCACAGCAAGGATTTGAGCAGTTAAATGAA
AAAGCACTGGCAAAAGGTGAGAAGACCTTTGCTAATCCTCGTAATGCAGCGGCAGGTTCA
CTTCGTCAGCTCGATCCGAAAATCACTAGCCAACGTCCGTTAATGTTGAATGCCTATAAC
ATTGGGGTTTATGAAAGTGATGATGAACTCCCAACGACACATTTTGACCGCTTGCAGTGG
TTAAAAACCTTGGGGATTCCTGTCAATGCTGAAATTACCTTAGCAACGGGTTCTCAAGCC
TTGACTGCGTTTTATCAAAAAATCCAAGCCAAACGTAGTTCGCTGGGTTACGACATTGAC
GGCACGGTGTTGAAAGTCAATGAGATTACATTGCAAGAACAGCTTGGCTTTATCTCAAAA
GCACCTCGTTGGGCAATTGCTTACAAATTCCCTGCACAAGAAGAGATGACGATTCTGAAC
GATGTTGAATTTCAGGTCGGCAGAACAGGGGCAATTACCCCAGTGGCAAAATTAGAGCCC
GTCTTTGTAGCTGGGGTAACAGTGAGCAATGCTACCTTACATAACGGTGATGAGATTGAG
CGTTTAGGGATCGCAATTGGGGATACCGTGATTATTCGCCGAGCAGGTGATGTTATTCCG
CAAATTGTGGGCGTTGTGGCTGAACGTCGTCCTGACAATGCAAAAAAAATTGCTTTTCCA
ACCGCTTGTCCTGTGTGTAACTCAGCTGTAGTACGTGTTGAGGGCGAAGCGGTTGCTCGT
TGTACTGGGGGATTATTCTGCGGAGCCCAACGTAAAGAGGCGTTAAAGCATTTCGTTTCA
CGCAAAGCAATGGATATTGACGGCGTGGGTGAAAAACTGATTGAACAACTGATGGAACGT
GAGCTGATCCATACCCCGGCAGATCTGTTTAAACTCGATCACACCACCTTAATGCGTTTA
GATCGAATGGGAGAAAAATCCGCCAATAACGCACTACAAAGTATCGAAAAGGCAAAAAAT
ACCACCCTTGCCCGCTTCTTATTTGCCTTGGGGATTCGAGATGTGGGCGAATCTACCGCA
CAAAATCTCGCAAATCACTTTGGTACGCTTGATGCGATTCGCCAAGCGGATTTAGACACG
CTAAAACAGGTACAAGATGTAGGGGAAGTTGTGGCAAACCGCCTATTCCAATTCTGGCAA
GAACCACATAATGTTGAAGTCGTGGAGGATCTGATTGCTCAAGGGGTGACGTGGCAAGAT
GTGGTGCCACAAGAGATTGCTGACAATCCATTAAAAGATAAAACAGTGGTACTAACAGGG
ACATTAACACAGCTCACCCGTGATCAAGCAAAAGCCTTGTTACAGCAACTCGGTTGTAAA
GTATCTGGCAGTGTATCAAGTAAAACGGATTATTTGATTGCAGGGGAAAAGGCTGGTTCA
AAATTGGCAAAAGCACAGGAATTGGGAGTGAAAATTTTGAGTGAGGACGAGTTAATTGGA
TATTTTACGACTATAGTATCGTAATATGTGAAGCAAGAGTTTGATTTTAACTTTAGGGCT
AATCTAATACAGCCCCTAAAGTTAATCACAAACAATACTTTCTATATGATATAAATGCTC
TCTAATAAGCCCTAAAAACGCCTCTCCAAACCTCTCCAGTTTTCTCTCACCTACCCCATT
AATGGAAAGCATTTCATCTGCCGTCGTTGGCATAAATTCTGCCATTTCTTGTAGGGTAGC
GTCATTGAAAACCACATAAGGAGGGATATTTTCCTTATCGGCAATCTGTTTGCGTAAAAA
GCGTAAACGGGCAAAAAGATCTTTATCATACCGCTTGCTAGTTTGCTGTTTCTGCATATA
AGTTGTCGCCGAAAAACTTAAACGTGGGGAAGCCAGTGCCAAGGCTGTTTCACCGCGTAA
AATGGGGCGAGCTTGTTCTGTGAGTTGTAGGGCAGAATGATTAACAATGTTTTGGCGAAT
AAAGCCAAGATGAATGAGCTGGCGAGTTACGCTAATCCAATATTCTTGAGATTTATCCTT
GCCAATCCCATAGACAGATAGAGTGTCGTGTTGATATTCACGGATTTTTTGCTGATTTAA
GCCCCGAAGAACTGCAATAATATGATGTAAGCCGAAGCGTTGTCCTGTGCGGTAAATAAC
GGACATCACTTTTTGGGCATCAACTAAGCCATCATACTTTTTCGGTGGATCAAGGCAAAT
GTCACAATTTTGACAAGCAACTTGGCGTGTTTCACCAAAATAGTTGAGTAACACAAGGCG
ACGGCAAGTTTGTGATTCGGCAAAAGCCCCAATGGCTTGCAATTTATGTTGCTCAATTTG
ACGCTGTTCGCTTTCTGGTTTTTCTAATAATACCTTGTGTAACCAGCCATAATCCGCAGG
ATCGTAAAATAACACCGCTTCGGCAGGAAGATCATCTCGCCCTGCTCGCCCTGTTTCTTG
ATAATAGGCTTCAATGCTTCTTGGCAGATCAAAATGCACAACAAAACGCACATTGGATTT
GTTGATCCCCATTCCAAAGGCAACAGTAGCAACGACAATTTGAATATTATCTCGTTGAAA
CGCATTTTGAACGGTTTCCCGTTGTTGCATCGTCATTCCTGCGTGATAGCCCATTACAGA
AAAACGGTGAGAAGAAAGTTTTTCCGTGAGTTCTTCAACTTTCTTACGGCTATTACAATA
AACAATACCACTTTTTCCTTGCTGACTACTGATAAATTTAATCAGTTGATCCACAGGTTT
AAATTTTTCTTGCACCGTATAGCGAATGTTAGGACGATCAAAACTTCCTAAATAAGTGTG
GGGATCTTCTAGCTTAAGATGATGAATAATATCAAAACGGGTTGTCGGATCTGCTGTTGC
AGTCAGCGCAACAAGCGGTATGTTTGGGAAAGTTTTTCGCAAACCGCCTAACAAGGTGTA
TTCAGGGCGAAAATCGTGTCCCCATTGAGATACGCAATGGGCTTCATCGACTGCAATCAG
GCTAATTTTGCACAATGAGATAAATTGAAAAAAATTTGATGTCATTACCTTTTCGGGTGA
AAGGTAAAGTAGCTTGAGTTGTCCCGAAATCGCTTTTTGTTCAACCGCTTGCTGTTCTTC
AATAGTTTGAGTGGAATTGATATAGCCAGCTTCAACACCATTGGTGAGCAGTTGATCTAC
CTGATCCTTCATTAGCGAAATCAAAGGCGAGATCACAAGGGTTATGCCTTCAAAACAGAG
TGCAGGCACTTGATAACAAAGGGATTTTCCACCCCCTGTCGTCATAATCACCAAGCAATC
TTTGCCCGACAAGATCGCTTCAATCACTTCTGATTGACCTTGTCGGAAAGATTGGTAGCC
GAAAACGTTATGTAAAACCGTTTCAGCTTTGGCAAGCGGTGTAACTGACATTAGCTAAAA
GAGATTGTTTCGCCGTGACGAGCGACAGCCTCTTCTAAATGTGTCCAAAATGAACGCCCT
TCCGCACTGACCCAATCGCCATCACGGTAAGCAAAGTGATAACCACCTAATTTGCTTGCC
AGCCAGAGTTCAAGCATTGCTTCTTGCTTGTTAATGACAATTTGTGAATCATCATCAAAA
GTAATGGTAAAAACCGCCCCTTGTGTTTCACAATCGACATCGCAACCTTGTTCTTCAAGT
TGCTCTTCAATTTGTTCCCACACTTGTTCAATCGCTTGATGAAATTCTGCTAAATTCATA
AATAATCTCTTCGTAAAGCCAAAATTTGAAAGGCGTTATTTTGGATTTTTCTGAACACTT
TTTCAATAGAAATCTGAAAGGTTACATCCACGCATTACTACGAATAACGCCTACGGCAAT
GCCTTCGATTTCAATATAAGATTGACGAGGATCGACGACAATCGGCTCTAATTCATCATT
TTCTGGGTGTAAATAGATTAAATCGCCTTTTTTCTCTAAGCGTTTGACGGTGACTTCATC
ATCAACACGAGCGACAACGACTTGCCCATTACGAACAGATTTAGTTTTATGCACTGCGAG
TAAATCACCATCTAAGATACCAATTTTTTCCATTGAGTTCCCATTCACCTTAAGAAGATA
ATCGGCAGCTGGCGAGAACATTGCCCCATTCACAGGATAATGTTTTTCGATATGTTCAAT
GGCTTCAATCGGCGTACCTGCTGCAACTTTACCAATTAAAGGCAAACCTTCTTCATCGTT
TGCTGCTTCATCTTCCACTAAAATACGGATCCCACGCGAAGTCCCTGAAAGCATTTCAAT
ATAGCCTTTACGAGCAAGGGCTTTAAGGTGTTCTTCTGCGGCATTTGGTGATTTAAACCC
AATTTCACGAGCAATTTCTACACGAGTTGGTGGCATACCCGTACTTTCAATATGATTTTT
CACAAATTCAAAGATTTCTTGCTGACGAGCCGTTAGGTGCTGACGTTTCATAAGTTCCTC
ACTGTCTTTATATACAGAAATTTATGATATTATATACAGTAAAATTTCATTTGCAACGAA
ATAATTTTAGATTTCTGTAAGAAATGAAGAATGGAGTTAGCTTAATTAACGGCACGGACA
CACTGCGTGTGTCCGTTGTCATTAGTTGAAATGATTGCAAAGACAGCTCGCTTGGTGTCC
TTGTTTATTTTGTATTCATCTCTGCATATTTATCACAACCTGCTTGGCTTCCCATATCGC
AAGAAATGCCAAAATAGGCTTTGGCATAATATTTTAAATCCATATCTAGAAAAAAACATT
TGCCTGTTTGAAAAAGCGTTCAGCACCATTATTAGCCTGTAATTCTTCTCTAATCTGTTG
GATTTTATCTTGGGCAACTTTATCAAGTATCTCATCTTTGTCTTTAAGAACAACTAATTC
CATTTTTAAGTGTTCAATATCCTTAAAAACTTCTTTGGAATATTGATCGCGAGCATGATT
CTCTAGTAAAGCAATATATTCTGTTAAGATTTTTTCCGCTTTAGCAATATCTGGGGTTGT
TCCAATACCTAAATAATACAATATGGCAAGTCCCAGGTAACTATTTCTGTAAATATTAAA
ATTATATCTTTTAGTATTTTCATAATATTTATCAGCCCAATAAAATGCTTTTTCCCAGTT
ATGGTTATCTTTATCATTAAAATAGAAATCGATTAAATCCAGCTGAGCACGAAGATAATC
CATTTTAGCTAATTCTTCTAATACAGGGATATTTTTATAGTCATATTTTGCCAGCATATC
TCCAAGTGATGCTGCTTTAGCTAAAAATGTTTTTCTTTCATAACTGTTACCATCATAGGT
ATAAGCTAATGATCTATATGCTGGTGCAAAGTTTTGATTTGCTGCACGGCTAAACCATTT
TTTTGCTTCCTCTTTATTTTTTTCTTTCCGATAATACCTACCCAATTGATATTGTGCAAT
CGGATAATTTTTTTCCGCAAGCTGTTTTAATCTATCGATTGGGAAAATATCTAATTCCGC
TTTAGCTAATTTATCGCGATAAAATTCACGTTGATGAATTAAAATTTCTAATCGGCTAAT
ATCTTTATGATCGGGATAAAGTTGAGTGTAATAATAGCCACCGCCACAAACAGCAGCGAG
TAAAGTGAGTGCGGTTAAAATTTTGGTTGTTTTTTTCATTTTATAATCCTTTAATGTTGA
GTAATGTTATTAATTGATAATTTAAGAATGTTCTGTAATTTATTTTTAATACTTACTAAA
ACGTTGTTTTGCTGCTGCAACGACACTATGCTGTTTATTAAACAAACTTATTTGGGGAAA
GTCTTTAATGTCTGCAAATAAGTGTTTAGCTTGGTTAAAAATATCTTCCTGCACACTATT
ACGCTTCATTTTATCTAATTCCAATAATAAATTACTCAATGAAATAATATGTTTTTGTTG
AAACTTAGAACTATCAGCCCCCAATTGTTGATAAATCTTTATTTCTTTTAGCCAACTTGA
AAAATATTTGTCGTTTCCTCGTTCAGTTAATTCACCTTCATCTAGGCAATCTTTAAATGC
CAAAAATTTCTCCAAATAAAGTTCAGCAAGTTCGGCTAAAATTTGTTTTCTTTTATTTCG
TTTTAATGAACACTCTAAATCTTCATAATTATCTAAATCCACCGAATTATTTAATGCAAT
ATTTTCAATTAATTGTTCATCTTTTCGGCTTGTTACCGTTTGAATAATTTGCTCTTCTCT
TTCGGATAATTGTTCGATTTTACGTTGATGTTTTGCAAATTCTAACTTTAAGTTATCCAA
TTCTTTTTTTGCATTATCGGATTCTCTGATAAAACTTTGATAACTTAACACAGCAGGTAC
AACTGTACCCGCTGTGATTAATACCCCCAAAAGCGTAAACACTGAAGTCGCTGCTTCCCA
AGCACCTTCCGCTTTATACTTGTTAGAAACAGCTTCAATACTAAACGCTAATAACGCAGC
AGCCAGAATACTGACCACCGCCCAAAAATGACTTTTATTAGATTCCACGTTAATTAGTAT
CCCTGTTCGCTGAGTTTACGATAAAAATAACAAGCAACTTGTTCGCCATTATCACAAGCT
TTTCCAAACCACATTTTGGCGGTGGAGCTATTTTGTCGAACTCCCGATCCCAGGTTATAC
ATTGACCCCAGTGCAGCTTGAGCCTTTGCATCTCCTTGTTCAGCCGCTTTTTGAAGCCAC
TTGACAGCTTGATGATAATCTTTGCTAACACCTTGACCTTTGTTGTACATCAAAGCTAAA
TTAAATTGAGCCTCTGCATATCCTTGTTCAGCCGCTTTTTGAAACCATTTGAATGCTTGG
TGATAATCTTGACTAACTCCAAGTCCGCCAAGGTACATTACACCTAAATTAGATTGAGCC
CCTGCATTCCCTTGTTCAGCCGCTTTTTGATACCATTTGACTGCTTGATGATAATCTTGA
CGAACACCTTGCCCTTTGTGGTACATTACACCTAAATTATATTGAGCCTGTGCATCTCCC
TGTTCAGCCGCTTTTTGAAACCATTTGAGTGCTTGATGATAATCTTGGCTAACACCTTGT
CCATTTTGGTACTTTAAGCCTAAATTAAATTGAGCCGATGCGTCCCCTTGTTCCGCCGCT
TTTTGATACCATTTGACCGCCTGATGATAATCTTGACGAACACCTTGTCCGTCGCTGTAC
ATTACGCCTAAATTATTTTGAGCCATTACGTCTCCCTGTTCAGCCGCTTTTTGAAACCAT
TTAGCTGCTTGATGATAATCTTGTCTAACACCTTCTCCGTCATAGTACATAAAGCCTAAA
TAAAGTTGAGCATTTTTATCTCCTTGTTCAGCTGCTTTTTGAAACCATTTGAATGCTTGA
TGATAGTTTTGTTTAACACCATCCCCTTCTTTATACATTAAACCTAAAATAGCTTGAGCC
TGAGCAACACCTTGCTCCGCTAATTCCTTAAAAAGAGGAAAAGCCACTTGATAATTTTCT
TGTTCGATATATTGATATGCTCTGTTAAATTTCTCTTCTGCGTCTTCCGCATACACATTC
CCAACGAAGACAAAAGAGAGTAATAAGGTAGAGAGTAGGGTTTTACGAAGTGTCATTTTG
TTTTCCTTTTGACTATGGTTTTAAGACGACAAAATTGTACAAAAAAAAAACAAAATGCAA
TCAAGATGTAATCAGCGGTTTTTTGTTGGAATTTATGACAAACGATGGATTTTTAGGCAG
TTCTTGGAGTTGGTTCCGGCATTGTTCCCTACACCTATTCTCTTAAAATGGGCTTTGGGG
CGAATGCGATATAATATCTTTCTTATTCCTCAACTTTTATGAATAAACTCAGATTTCCTT
AAGAAATTTATGCTAAACTGCGCATCGTTTTAATCCGATCATAACTATAAAAGGATATAA
AAATGTCTATGCTATTAAACCTGTATCGTAAAGCGTTGAACCTACCGCTTTCGCTGTTAG
TGAAAACACGTTCAATTCCTACAGATCCTGTGAATGAATTAGGGCTGAAGTTAGATCAAC
CTATTGTGTATGTGTTGCCCTACACCTCACAAACGGATCTGTTAATTTTGCAAAAAAACT
GCCAAGCTCTGAACTTGCCTGATCCGCTGGTAAATAATGATATTCAAGGGGTATCTTTGT
CTCGTTTTGTCTTTTTAGATGAAGGGCGTCGTTTCTTTAAATCCAAAGGGGCGAAAAGTG
AAACAGAGTTGGTTTTCTATCGTTATTTAGATTTAAACCGTAATGATGAGCAGTTAGACA
TTCAAGTTGTGCCTGTCTCTGTGCTTTGGGGACGCGCACCGGGTAAAGAGAAAGGTTTGC
CAGTATTACGTCTGCTGGGAACTTTCCAACGCTTAGTGACAATGCTTTGGTTTGGGCGTG
ATAATTTTATCCGTTTTTCACAAGCGGTTTCTTTACGCTATATGATTACCAATCACGGAA
CCGATGAAAATCTGGCTCAAAAATTGGCCCGTGTGGCAAAAATGCATTTTGCTAAACAGC
GTTATTCGGCAACAGGTCCTCAACTGCCTGATCGTCAAGCGATGTTCAATAAATTACTGC
AATCCCCTGCAATTTTGGCTGCGATTGAAGATGAAGCGAAAAAACCAAAAAGTTCGCTTG
AAAAAGCTCGCAAAGAAGCTGAGAAAATTCTGGATGAAATCGCTGCAAATGTTCGTCACG
ACAGCTTAAGAAGCGCAGATCGTGTGTTAAGTTGGTTGTGGAATAAACTCTATCAAGGGA
TCAACGTGCAATATGCAGAGCGTGTGCGTAAATTGGCATTAGAAGGACACGAGTTAGTAT
ATGTGCCGTGCCACCGTAGCCATATGGACTATCTGCTTCTCTCTTATATTCTGTATCATC
AAGGCTTAGTGCCGCCACATATTGCTGCTGGGATCAACCTAAACTTCTGGCCTGCAGGTC
CTATTTTTAGAAGTTGGGGGGCGTTCTTTATTCGTCGTACTTTCAAGGGCAATCGTCTGT
ATTCTACGATTTTCCGTGAATACCTTGCAGAGCTGTTCTACCGTGGTTATTCCGTAGAAT
ACTTTATTGAGGGCGGTCGCTCACGCACAGGGCGTTTGCTTGATCCAAAAACAGGAATGA
TGTCGATGACGTTACAAGCATTGCAACGTGGCTTAACTCGCCCGATCAGTATTGTGCCTG
TTTATATTGGTTATGAACACGTTTTAGAAGTAGATACTTACGCTAAAGAATTACGAGGTG
CAGAGAAAGAGAAAGAGAATGCTGGCTTGGTGTTACGTGTGATTAAGAAACTGAAAAAAC
TAGGGCAAGGCTATGTGAATTTTGGCGAACCTATTCCACTTAATCACTATCTCAATCAGT
ATTTTCCTGAATGGAAAGAACCGCTTACAGATGAAAATGGTCGTCCAAAATGGTTAAATA
GTGCCGTTGAAGCGGTATCTAAACAAGTGATGGTGCATATTAATAATGCCGTCGCAGTCA
ATGCGAAAAATCTCATCGGCTCTGTGTTGCTTGCTTCACGCCAACGTTCTTTAACGCGTG
AACAGCTTATTGAGCAGGTTGAAAGCTATATGCAACTGTTCAAAAATGTACCTTATACAG
CGGAGGTCACTTTGCCAACGGATACAGCTGAAGCGATGTTAGATCACGTTATTAATTTAC
CTCGTTCAGGTGTTATCTCAGAAAAAGACAACTTTGGTGAAATTATCCGTTTAGATCGTC
AATCTGCAGTATTAATGACCTATTATCGCAATAACATTCAGCATTTATTTGTTTTTCCAT
CATTGGTCGCAAGTATTGTGTTACATCACGAGACGGTATCCAAAGATTTGATTATCCAGA
GTGTTAATCGCATTTATCCGTTCTTACAAGCAGAACTCTTTATGCACTTTAAAGCAGAGG
AAGTTCGTGGGCATATTGAGGCAATTTTAGCGGAATTTGTTGCTCAAAATCTGATTAAAA
ATGAAAGCGATATGTTTGTGATTAACCGCCAACGTATCCGTTCATTACAGTTACACTCTT
CAGGTGTACGTGAGTTATTACAACGTTATTACATCAGCTTGAGTATTTTGATTGAGCAAC
CTGAAATTAGTCGAAATGAGCTTGAACAAGAAAGCCGTTCAATTGCACAACGTCTGTCTG
TGCTACACGGTATTAATGCTCCAGAGTTCTTTGATAAAGCATTGTTCTCGACTTTTAGCG
CTACATTGAAAGAGCAGGGGTATTTTGATGAAGAAGGGGATACGATCGTATCAAAAGTTC
AATCTACTGAAGAGTTGATCAGGGGATTGATCTCCGTTGAAATTCAACATACTGTTCAAG
GAGCGATGGTCAAGTTGGAAGAGGTAAATAATATATAAATATAGGGCGCTTTCTAATTAA
ATATTGTAGGAATACTTGATGAGTTGTGTTCCTACATTTCTTTTCTTGTGGAACAGCTAC
AAAATATAAAATTTTTTGCAATAACCGACCGCTTCTATCATTTTTTCCTTGTAATTCCTG
CAAATTTTGCTACATTCCACAGGTTATTTTTCTTGTTTAAAAGGTCAAAAAATGAACCAA
CAACTTGAGTTAATCAAATCTTCCATTAAATCTATTCCTGACTATCCAAAAGCAGGCATT
ATCTTCCGTGATATTACTTCTTTATTAGAAGTGCCTGCCGCATTCCAAGCCTCTGTTGAT
GCAATTGTGGCTGAGTTTAAAGATAAAGGGATCACCAAAATTGTGGGGGCTGAATCTCGT
GGATTTATCTTTGGTGCGCCAGTGGCATTAGCTTTAGGTGTGCCTTTTGTACTTGTGCGC
AAACCGAAAAAATTACCTCGTGCGGTAATTTCGCAATCTTATGCCCTTGAGTACGGCGAA
GATACCTTAGAGATCCATACAGACTCTGTTCAAGCTGGGGATAATGTGCTTGTCATTGAT
GATTTACTTGCAACAGGCGGTACGGTGGAAGCAACAGTACAACTTATTCGCCGTTTAGGT
GGTACAGTTAAGAATGCAGCCTTTGTGATTTGGTTGCCTGATCTTGACGGTAAAGAACGC
TTAGAGAAAATCGGTGTCAATTCTTATACCTTAGTGAGCTTTGAAGGTCACTAATCTTAT
ATTTCTCCCTTTGCAATCCCCCCTTTGTAAAAGGGGGGTTAGGGGGGATTTCAAGAGCTA
CGCAACATCTAAAGAGGTCAAATGTCCTATCAAGTTCTAGCACGCAAATGGCGACCACAG
CGGTTTAGCGAAGTGGTCGGGCAACAACACGTTTTATCCGCTCTCGAAAATGGTTTGCGA
GAAGGGCGGTTACATCACGCTTATCTTTTTTCAGGAACGCGTGGCGTAGGGAAAACGTCA
ATTGCTCGTCTGTTTGCGAAAGGCTTGAACTGTGAAACGGGGATCAGTGCTGATCCCTGT
GGTCAATGTGCGAACTGTAAAGCCATTGAAGAAGGGCGATTTATCGATCTGATCGAAATC
GACGCTGCTTCGCGCACAAAAGTCGAAGATACCCGTGAATTGCTCGACAATGTGCAATAC
AAACCAACCGTCGGACGTTTTAAGGTCTATTTGATTGACGAAGTGCATATGCTTTCTCGT
CACAGCTTCAATGCGTTATTAAAAACCCTTGAAGAACCGCCTGAATATGTCAAATTCTTA
CTTGCGACCACGGATCCGCAAAAACTGCCGATTACCATTCTTTCTCGTTGTATGCAGTTC
CATTTGCGTGCGTTGGAACAATCGCAAATTCAGCAACACCTTGAATTTATCTTAACCCAA
GAGCAAATTCCCTACGAATTGTCAGCACTTGCTAAACTAGCAAAAGCGGCACAAGGCAGT
ATTCGTGATGCGTTGAGCTTAACCGATCAGGCGATTGCCGTTAGCAATGCGAATATCACC
TTGCCGATTGTAAGCCAAATGCTCGGCTTAATTGACGATCATCAACCGTTAGAATTGGTG
CAAGCCCTTGCGAATGCCGACGGTGAAAAAGCCATGGCAGTGATTCAGTCCGTGGCGGAA
AAAGGTGTCGATTGGCAACAACTGTTAAGCGATACGGCAGAAACCTTGCACCAAATTGCG
ATGTTGCAGTTGTTAAAACACGCACATCAAGAAGAAACCCCACTGCATTTTTTAGCAAAA
CAGATCTCGCCAGAAGATGTGCAGTTTTTCTATCAAGTAATGCTTACAGGCAAAAAAGAG
TTGCCTTTTGCCCCTGAGCAACGTTCAGGCGTGGAAATGACTATTTTAAGAGCCTTGGCT
TTCCACCCTAAAAATATTGCAACCACGATAAAAGTTGCTACACCTACACCAACAACGCCC
GTTGCACCTGTGCAATCGCCAAATAGCATTAGCCAGTTAAGAGAACGTTTAGCTCAACAG
CAAAATTCAGCTCAAGCTGTGACAACACAAGCGGTCGAAACTGAACAACAGTTTGCAAAA
AATCTCGCTCAACAACCCGCTACCCCAACTGAAGTGAGTGCAGAAAGTATATCGCCAGCC
TTAAAAGCAATGCAGGCTTGTCAGCAATTAAAAGCGAAACAAGAGCAACAAGACGAAAAA
AAAAAGTCTGATTTAACTCCCATTCAACCACCCCAAACGGTGAATAAAAAGAGCGTTCAG
CAAGGTTTAATGAACCTAGTGACCGCTCAAGATCAACGGCAACAAATAGAAGAAACACCT
CAAAAAACTATCGTTTCACAAAATGATGAAGACTACCGTTGGACGTGGCTTAATCCTGAG
TTAGAAAATCAAGAGGAAGCCCCGAAACCTTCAGAAATTAAGCAAGCTATATTGCAAGAG
CGAACACCTGAGCTAGTTAAAAAAACGATTGAGCTTGGTTGTGAACGAGATAAATGGAGC
CGAATTGTAAACAGTTTAAAACTGGGCGGAGTTTCTCGTCAGCTCGCTTTAAACAGCTAT
TTAGAAAGCCATAACAACAATCATCTTTTGTTGGTTTTAAACCCCACAATGGCACATTTA
AACAGCAATGAAGCGACCCAAAGTTTATACAATGCCCTCTCACAACAAGGCTTTAGTAGT
GAAATGCGAATAGGCGAAAGTGATGAGTTCCAAACCCCATTAGAAATTCGTCGAGTTATT
TTTGAACAGCTCACGCAAGAGGCTAAACAAGCACTACAAGCGGACGAAAAGTTAAAACTT
TTACAACAAGCCTTTGATGCTCAAATGGACGAAGCAACTATTCGGGCAGTAGCGGAGTAG
AAAATATGTACGCACTCGAAATAAAAAAACTAATCAAACAATATCCAACAGGTGTTCAAG
CCCTTAAAGGCATAGATCTCTGTGTTGAACAGGGAGACTTTTATGCATTGCTTGGGCATA
ATGGTGCTGGCAAGTCCACGACGATTGGAATTATTAGCTCACTAGTGAATAAAACAAGTG
GGACAATAAAAGTGTTTGGCTACGATCTTGATAAACAAAAAATTCAATTAAAACAACAGA
TTGGATTAGTTCCCCAAGAGTTTAATTTCAATCAGTTTGAAAAAGTGATCGACGTTTTAA
TTAACCAAGCAGGATTTTATGGCATTGAGCGTAGTCAAGCCTTAATCCAAGCGGAAATTT
GGTTGAAAAAATTAGACTTATGGGAAAAACGTGATCATTTTACCCGTGAATTATCAGGCG
GTATGAAACGCCGAGTGATGATTGCCCGTGCATTAATGCATAACCCTAAACTGCTGATTT
TAGATGAACCGACAGCAGGGGTAGATATTGAACTTCGCCGTAGTTTGTGGGATTTTTTGC
GAGAGCTTAATCAGCAAGGGACAACTATTATTCTGACTACGCACTATTTAGAAGAAGCGG
AAACCCTGTGCCGTAATATCGGGATTATTCAGCAAGGACAGATCATTGAGAATACCTCAA
TGAAAGCGTTATTGGCAAAACTCGAAACGGAGATCTTTTTGTTAGATTTAAGTGAAAACC
GACCGCTTGTGATTGACGGTTATCCGTTTAAATGGGTAGATGAAACCACTATCGAAGTAG
AAGTAAACCGAAAACAAGGGTTAAACAACTTATTCCAACAGCTTAGTTCACAACATATTG
AAGTGTTAAGTATGCGAAATAAGTCCAACCGCTTGGAAGAGTTGTTTATGCAATTAAAAT
AGCCAATAAAATTAGATAAATATATGATCGGATTTTCAACACTCGCAATAAAAGAAACAA
AACGTGTCTTACGTATTTGGCGACAAACATTAGTACCGCCAATTATTACAACGACACTCT
ATTTTTTGATCTTCGGTAAACTTATCGGGCACCGTATCGGTGAGATGAGCGGTGTAAGCT
ATATGCAATTTATTGCCCCTGGGTTAATAATGATGTCAGCAATTACCGCTTCTTACACCA
ACACAGCTTCATCATTTTTCCTAAGCAAATTTGTTCGCAACATTGAAGAGTTGCTTGTGT
CACCGCTATCTACCCATACGATTATTTGGGGATATGTGGCAGGCAGTATAATGCGAGGTG
TAATGGTCGGTATCCTTGTGACAGCGGTGACATTGTGCTTTGTTTCTTATCAAATATACT
CTTGGGGCATCATTATCCTTACGATGTTGATGACGACTATTGCCTTTGCATTAGGGGGAT
TGATTAATGCCGTATTTGCAAAAACTTTTGATGACATTGGCATTATCCCTACCTTTATAC
TAACCCCCTTAACCTATCTTGGCGGTGTTTTTTATTCCATTAGCTTATTGCCTGAATTTT
GGCAACAAGTGTCCCAGTTTAACCCGATTGTTTATATGATCAGCGGTTTTCGCTATGGTT
TTTTAGGTATTAGTGATGTGTCGATCTACTATACTTTTGCAGTGTTAATCTTATTTATCC
TAGCGCTTTACGCTTGGGTTTATGGCTTAATTGAGAGAGGGGTTGGGTTGAGGTCTTAAG
AACCAACAAGTACAGAAACTCAAAGTAATCTGTTGTTTATCTTCTCTCTTTATGAATAAC
CTTAACAAGACCGATAAAAAGAGAGATAAATGGCACTAAAAAAAGGAAGGATTATTATGC
CAAGTGTTATTTTAACCAATACCGTTGCGAGTATTACAGAGCTAAAGACAAATCCAATGG
CAACATTCAATGCGGCAGGCGGTGAGGCAATTGCAATTTTAAACCGAAATGAACCCGCTT
TTTATTGTGTACCACCGCATATTTATGAATATCTCATTGAGCTTGCTGATGATGCAGAAT
TAGCAAAATTAGTGGAAGAACGCCAACACGAAAAAAGCTACAAAGTGGATTTAGCGGATT
TATTAAAATGAGCTATACCATTGAATTTATCCCATCAGCAGAAAAAGAGTTCCGTAAACT
AAGCTTAGATTTAAGAAAACAATTTATCGAAAAACTTAAAGAAAGAGCTGAAAATCCGCG
TGTAGAAAGTGCTAAACTTCGTGGAATGAAAGATTGTTATAAAATCAAATTGCGTAATGC
AGGCTATCGTTTGGTATATCAAGTGATTGATGAACGTATTGTAATCAAAGTGGTTGCACA
GGGAAAAAGGGAGCACAACGACGTTTACCAAAAAGTACAATTACGTTTATAAAAATATAA
TTTGAAACCATAAAAAAACCCGATACCAAAAAACAGTATCGGGGGAGGTCTTACCTAAGG
AAATGAAAAATAAAACTAGCACATTATGCGTATTCTAAGACTACCCCAATAAAATTTAGT
TCAATAAAATGCTAAAAAATTTAAAAAATTATATCTTATTGAAATAATTAATAAATTAAT
GAGATAACGAGGCGAATAAATGGTTCAAACCACCTTTTTTATTTACGATTACGAAAGTTT
TGGTGTCGATCCTGCTACAGATCGTCCTGCACAATTTGCAGGGATCCGCACCGATAGCGA
TTTCAACATTATCGGTGAACCCGTGATGTTCTACTGCCAACAAACAGAAGATTATTTGCC
TTCACCAGAAGCTGTGATGGTAACAGGGATTACACCACAGCTTTGTAATCAACAAGGGCT
ACCTGAACCTGAATTTGCCGCTCGTATTCACGTCGAATTTAGCCAACCTAACACCTGCGT
AATGGGATATAACAACATTCGCTATGATGATGAAATGACCCGTTATACCTTTTTCCGCAA
TTTTTTCGATCCTTATGAATATAGCTGGAAAAACGGCAATTCTCGTTGGGATCTTCTTGA
TGTTGTGCGAGCCTGTTATGCTTTACGTCCAGAAGGGATAGAATGGGCGTATGATGATGA
AGGTATGCCGAGCTTTAAATTAGAAAATTTGACCAAAGCAAATGGCATTGCTCACGACAA
CGCTCACGATGCAATGGCTGATGTGTATGCTACCATTGCAATGGCAAAGTTAATCAAACA
AAAACAACCTAAATTATTCGACTTTTTCCTGCAAAATCGAGGTAAAAAAGCCCTAGAAGA
GATGATTGATGTCGGTGAAATGACACCGCTTGTTCACGTTTCTGGAATGTTAGGCAACTA
TCGAGGTAACACCGCTTGGGTTGTGCCATTGGCTTGGCACCCGACTAATCGAAACGCAGT
GATTGTATGTGATCTATCGGGGAATATAAACGACCTATTGAATGAGCCAAGCGAAATATT
GCGTGAACGTCTTTATACCAAAAAAGTAGAATTAGAAGCTCAAGGGCTTTATGCTGTTCC
ACTAAAACTCGTGCATATTAATAAATGCCCAATTTTAGCTCCAGCCAAAACGTTACTGTC
TGAAAATGCAACACGTTTAGGCATTGATCGTCTAGCCTGTTTAGAAAATTTAAAACGGCT
AAAATCACAAAAAAACCTTGTGCGAGAAAAGGTTCTCGATATTTTTTCTGAGGAAAGGAA
TTATCCAGCGTCAAATAATATAGAAACCACGTTATACGATGGCTTTTTTGAACCTGCAGA
TAAAAACAATATGGCAATCTTACGAAGCCTAAAACCTGAAGAGCTTGCACATCACGGTTT
GAAATTTAGCGATCCTAGAATTGAGCCTCTGCTTTTCCATTATCGAGCAAGACACTACGC
AGAAACCTTAACACGGGCAGAACAAGTACGTTGGCAAAAGTATTGCTATCAACAACTTGA
AGCAAAAGCAGAGGCCTTTGAACAAGCACTTGATCTGTTATCGGCTCAATATCACGATAA
TTCTGAAAAGATAAAATTATTGACGGATCTCACCGCTTACGCAGCACAATTAATGCAGCC
TAAAGCCACCAAATCCGTCAATTCACCAGCTTCAGAGCTATTAGTATCGGAATTAAATCA
ACTTGCTGATCAAGGGCTGAGTAAAGCGGATAAATTAAAAGCGATTGGGGCTTTGCTTAA
TAAAAAATAAACTTATTCTCGCTATAGACAATGGCTAGGCAAACGATTACTATCACTCCA
ATTTTTACAAACACGACGATAAGGAAAACGATATGAATAAAACATTACTTGCTCTTGCCC
TTGTGGCTTTTTCTGCAACTTCTTTTGCAACAACAAACGGAAAACAAGCGGTCGCTTCTA
AGGAAACAAAAGCTGCAAATGCCCTCGTATTACAAACAGACTTCGGTTTAAAAGATGGTG
CAGTATCTGCAATGCAAGGGGTGGCTTTTGGGGTTGATCGCGAGTTAAAAATGTTTGATT
TAACTCACGAAATTCCTGCATATAATATTTGGGAAGCCTCTTATCGTTTATACCAAACCG
CAACCTATTGGCCTGCTGGCACAGTTTTTGTGAGCGTTGTTGATCCAGGGGTTGGCACAG
ATCGTAAATCGGTCGTATTAAAAACCAAAACAGGACACTATTTTGTGACCCCAGATAATG
GCACATTAACGTTAGTGGCAGAATTTTTAGGGATTGGGAGCATTCGTGAAATTGATGAAA
CAAAACACCGCTTGGAAGGTTCTGAAAAATCTTATACTTTCCACGGTCGTGATGTCTATG
CTTATACAGGGGCAAAATTAGCATCCGGGCAGATCAGTTTTGAAGAAGTCGGTGCAGAGT
TACCTGCCAAAGTCACCGAAATTGGCTACCAAAAACCTGCTATTGAAGAAGGTACATTAA
AAGGCAACATTCCTGTACTAGATATGCAATATGGCAATGTTTGGACAAATATCAGCCACG
AATTACTTGAGCAATCAGGTATTCAAAAAGATGGCAAAGTCTGTGTTGAAATCAAAGAAA
CGACGGCAGATGAGGTCAAAGTGCGTTATAGTGGCTCAATGCCATATAAGAGTAGCTTCG
GTGATGTCGAAGAAGGCAGACCGTTGATGTACCTTAATAGCCTATTGAATGTTTCTTTTG
CCTTAAATATGGATAATTTTGCGGACAAATACAAAATTAAATCAGGGGCAGAATGGTCTG
TTTCTGTGAAATCTTGTGAAAAACAACAATAAAGAAAATAATCGTAGGGACACACTGCGT
GTGTCCGTCAACGTATGTCTGTTGATACGAATTGCGGTTTTTGTTGGAACGAATGGACAC
ACGCAGTGAGTCCCTACAAAATGGTATATTGTTATGGTTGGAGGGATTAAGGATAATTAA
ATGAAATATGATTTACATAGCCATAGCACTGCGTCCGACGGCGTGCTTACCCCCACAGAA
CTCGTTAAACGAGCGGTGGAACAAGGTGTAACCATGTTAGCCTTAACTGATCACGATACC
GTCGCTGGTATCGCCGAAGCGAAAACTTTTGCCCAGAACCAACCGCTTACCTTTATCAGT
GGTGTAGAAATTTCTGTGTTATGGGAGGGGAAAAGCCTTCACCTCACTGCCTTAAATATC
GACGAAACCCACCCTGCTGTCGTCAATTTACTTGCTCGCCAGAAACAATTACGCCAAGAA
CGAGCCGAATTGATTGGCGAAAAGCTCTCCAAAGCAGGTATCCCTAACGCATATCAAGGG
GCAAAAGCCCTTGCAAGCGGTGCAGTTACCCGTGCTCACTACGCCCGTTTTCTTGTGGCA
GAAGGCTATGCTCGCAATGATGAACACGCCTTCAAACGCTATCTAGGGATCGGCAAAACG
GCTTATGTAAAGCCCGTATGGTGCAGCACCGAAGAAGCCATCGCAGCGACGCACCAAGCT
GGTGGCGTTATCTGTTTTGCACACCCATTACGCTATAAATTAACAACGAAATGGATCCGC
CGTTTTATTGAAGAGTTTAAACAGGCTGGCGGAGATGGCATAGAGGTAACGGGAGCTGCC
CAAACTCCAGACCAGCGTCAGCTTCTTGCTCGTTGGGCAAAAGAGTTTGATCTCTATGCC
TCTGTCGGCTCAGATTTCCACTACCCAGCAGGTTGGGTTGAGTTAGGGAAGGATTTGATA
TTACCTTCAAGCTGTAAGCCGATTTGGGCATTGTTTAGTTAATTGATTTATATTAGGTGA
AGTGCATAGTAGGAATGATTTTAACTAAAAGTGTGTGTACTCACATCGATTGATGTTGTA
TCTACTATGCTATTTATTTAATCAATTTTATAAACTGTTTTTTCCCCTCGAGCCAAACTA
ATCACCCCAGAACGAACGATTTCAATAATTGTTGTTTCTGCTTTCACTGTTTCAATAAAA
GCATTGAGTTTATCGCTCGTACCAGAAAGCTGAATGGTATATTGTTTTGGCGTGATGTCC
ACGATTTGTCCACGGAAAATGTCTGCCATTCGCTTAATTTCATCTCGTGTATTACCCACA
GCTCGAACTTTTAGCAGAAGCACTTCTCGTTCAATATGTTCACAATGGCTAAGATTTGTC
ACTTTGAATATATCAATCAGCTTATGCAGTTGCTTTTCGATCTGCTCTAAGACTTGTTCA
TCGCCTTGTGCCACAATGGTCATTCGAGATAAACTCGGATCATCCGTTGGGGCAACCGTA
AGACTTTCAATATTAAAACCACGTTGAGAGAAAAGCCCAACGACACGGGATAAAGCCCCC
GATTCATTTTCTAATAGGACGGATAATATTCTACGCATCTGTTCTCTCCGTTTTACTTAA
CATCATATCTTTCATTGATTCACCACGAATTTGCATTGGGTAAACGTGTTCTGTTTCATC
TACTAACACATCAACGAAAACAAGTTTATCTTTAATTGCAAAGGCTTGTGCTAATTTTTC
CTCTAATTCATCAGTGGTGTTAATTTGAATACCGACGTGTCCATAAGCCTCTGCCAGTTT
GACAAAGTCAGGTAGTGAGTTCATATAAGATTGGGAATGGCGACCTGCATAAATAATATC
CTGCCACTGTTTCACCATACCTAAGAAGCGGTTGTTTAAACTCACAATCACCACAGGGGT
ATCATATTGTTTTGCCGTAGAAAGTTCTTGAATATTCATTTGAATACTACCGTCACCTGT
GACACAAACAACCGTTGCTTCAGGGTGTGCAAATTTCACTCCCATAGCCGCAGGTAAGCC
AAAGCCCATTGTGCCTAAACCACCAGAGTTAATCCAACGACGCGGTTTATCGAAAGGATA
ATGTAACGCAGCAAACATTTGATGTTGTCCTACGTCAGAAGCAATATAGGCATCGCCATT
TGTTAATTTATAAATGGTTTGAATAACCTGTTGAGGTTTAATCACATCACTTTGCTCAAA
ACGTAAACATTGACGAGCTTTCCACTCATTAATTTGTTGCCACCAAGCGGTCAGATCTGC
TTGACCTTTTGCCAGATTTTCTTCACTTAACAATGCTAAAAATTCTTCTAATACAAATTT
TGCATCGCCGACAATGGGAATATATGCAGGGACGGTTTTAGAAATAGAGGTAGGATCAAT
ATCAATGTGGATCACTTTAGCATTTGGACAGTATTTTGCGAGATTATTGGTAGTACGATC
ATCAAAACGCACACCGATACCCAAAATTAAATCACTTTCGTGCATTGCATTGTTAGCTTC
ATAGGTACCGTGCATACCTAACATACCTAGGAATTGCTTATCTGTACTTGGATATGCTCC
TAATCCCATTAGAGAACTTGTGACAGGTAGATTTAATTTCTGAGCAAATTCGATCAACTC
TTTATTTGACTCCGAAATCACTGTACCGCCACCCACAAAAAGTACAGGTTTTTTAGCCAC
TAAGAGCACTTTTAATGCCTTCTTAATTTGCCCTTTGTGTCCTTGTAGCGTGGGGTTGTA
AGAACGTAATGATACAGAATCAGGGTAGTAGTAACTGAATTTATTTGCTGGATTTACCAT
ATCCTTTGGCACATCAATAACGACAGGGCCAGGGCGACCTGTTGAAGCGATATAAAATGC
TTTTTTGATGATCTCAGGAATTTCTTCTGGATTGGTGACGAGGAAACTATGTTTAACCAC
AGGGCGAGAAATACCAACCATATCACATTCTTGGAAAGCATCTGTTCCGATAAGGCTTGA
AGGCACTTGTCCTGAAAAAACGACCAGTGGAATGGAATCTGTGTAGGCGGTTGCAATCCC
TGTGATCGCATTTGTTGCCCCTGGGCCAGATGTGACTAATACACAACCGACTTTACCTGT
AGAACGTGCATAGCCATCAGCCATATGTACAGCTGCTTGTTCGTGACGGACAAGAACGTG
TTTGATTCCCCCTAAGGTGTGAATTGCATCATAAATATCGAGGACTGAGCCACCTGGGTA
ACCAAAAACGTATTCCACGCCTTCGTCACGCAAGGATTGCACAATCATTTCCGCTCCTGA
GAGTTTTTTCATTGAATCCTCCAATAAAATTAACATAAGGTTTACACCATAAAAACAATG
TTGGGCATTTTGCAAAAAATCTGACCGCTTGTCTAGCCATTAAAAACAATGTTTTCTTTA
ATTTTTAGATTTAAATTCTAAAAAATAATAAAAATTGATTTTTTATAAAAAAATGTTGTT
CTTTTATTTATTTTTATTAATATAACTTATATTTTATAAATTTTTATAGGTTTATTGTTA
GGTCTTTTTACTAAAAAGCTCCGTGTGAGATTAAAAATCTTGTACACTGAAATACATTTC
TATTTTCAAATATTGAGGTATTTATATGCAAAACTACAACATTGCCGTGTTAAGTGGTGA
CGGGATTGGCCCTGAGATTATGGCTCAAGCGATTAAAGTGCTTGATACTGTTCAACAAAA
GTACGGGTTTAAATTAAATTATAACTATTATGATATTGGTGGCGTTGCCATTGATAATCA
CGGAAAAGCATTACCAGAAAGCACATTAAAAGGGTGTGAAGAAGCCGACGCTATTTTGTT
TGGCTCTGTAGGCGGTCCAAAATGGGAACATCTTCCACCAAATGAGCAACCAGAGCGTGG
TGCTTTGTTACCACTTCGTAAACACTTTGCATTATTCTGCAATCTTCGCCCTGCTACACT
TTATAAAGGCTTAGAACAATTTTGCCCATTGCGTGCGGACATTGCAGCAAAAGGCTTTGA
TATGGTAACAGTCCGTGAATTAACGGGTGGTATCTATTTTGGGCAGCCTAAAGGTCGTGA
AGGCGAGGGAGAAAATGAGAAAGCTTTTGATACGGAAGTTTATCACCGTTATGAAATTGA
ACGTATCGCAAAAGTGGCATTTGAAACGGCAATGAAACGCACCAAACATGTGACTTCTGT
CGATAAAGCCAATGTGTTAATGAGTTCAATTCTTTGGCGTGAAACCGTAAACGAAGTAGC
AAAACAATATCCTGAAGTGAAATTGGATCATATCTATATTGATAATGCAACAATGCAGTT
AATCAAGCAACCTGATTTCTTTGATGTGTTGCTTTGCTCTAATATCTTTGGCGATATTAT
TTCTGATGAGTGTGCGATGATTACTGGCTCTATGGGTATGTTACCTTCTGCGAGTTTAAA
TGAAAAAGGATTTGGTTTATACGAACCAGCGGGTGGTTCAGCGCCAGATATTGCAGGTAA
AAATATTGCTAACCCAATCGCACAAATTCTTTCTGCAGCGATGATGTTACGTCATAGTTT
TGGTTTGGAAGAATCTGCGAAAGCGATTGAAAATGCGGTTCAAAAAGTATTAGCCGAGGG
TTACCGCACGGCAGATCTTGCTGATCATACTACGATGCCCGTAACTACCTCGGAGATGGG
AAATTTGATCGAACAATATATTGGATAAGGTTATACCATTTTATTTATGGTTAAGAAGGT
ACATGAGTTCTTCTAAAAACAGTATCCAAAGTCACGATAAATTGGCATAGTAGATAAAAT
AGTTGCTGATTCGTCAAAAACTATGCCAAGTGGACAAAATTGTTGCTAATATTTATTTTG
TCTATTACACCAATAAATTACATCTTTTATTAAAAAAGGTTAAAGCTTCATCAGGCTTTA
ACCTTTTTACTATGTCGCTATGTCTTGGCTACTGCACTATCAAAAAAATAAGCAACCCTT
ACCGAGTTGCTTATTAATTTTACCGCTACATCAGGAATTAGAGTTTAATCCTTAGCATAT
TTCGCTTCATCAAACTCTCTCAACGGCTTATGCTCACTACCTAAATAGGTATAGATCACA
GGCAATACAAACAGTGTAAAGAGTGTACCGATAGCTAAACCTGCGACAATCACCATACCA
ATACTAAAGCGAGCAATCGCACCTGCCCCTGAAGCATAAAGCAGAGGAATAAGACCTGCG
ATCATCGCGGCAGTCGTCATCATAATCGGACGCAAGCGGATAGTTGCAGCGTGGAAAATA
GCATCACGGCGAGATTTTCCGTGAAGCAACTGCTCTTCTTTTGCCACTTCACACATCAAG
ATACCGTGTTTTGTTATCAAGCCTACGAGGGTGATTAAGCCGACTTGAGAATAAATATTC
AAGGTTGCACCTGATACTTTCATAATACCCAAAATATTCATCACCAATAACGCCCCACTG
ATTGCTAGCGGAACAGAAACTAAAATCACCAACGGATCACGCCACGATTCAAACTGAATA
GCTAAGACGATATAAATCATCACAACTGCCAGCACAAAGGTAAACATTAATGCGTTACCC
TCTTGGATATATTGACGAGATTCAGCTTTAAAATCATATTGATAGCCTGATGGCAAGGAG
CGAGCTAACTCAGCTTCAGCCCATTTTACGGCATCACCAATAGAACCCGACACCACACCG
CCAATTGTTGCCGAGTTAAGCTGGTTCATTCGGCTGAGGGAAGCTGGTTCTGTACTTAAT
TCCATTGTGACAAAAGAACCCAATGGGATAGATTGTCCGCTCGCTGTTGTCACATAGTAG
TTCATTAAATCCTCTGGATTTAATCGGTCATTTCTCACCGCTTGCGATACAATCGGATAA
GCTCTGGAATCAATATCAACACGAGTAACTATAGCCCCTGACAAGAACGAACCTAAAGTG
CCACTCACCTGTTGCATCGTTACGCCATAAGTCCCCATTTTCTCACGGTCAAACTTCATC
TTCATCGTTGCCGTGTTAAATTTAAGGTCTAAGTTAGCGAAGAAAAATTGCCCTGACGCT
CGTGCTTTGGCTAAAATTTCACTGGCGACTTCTGCAAGTTTTTCATAGCTATCTGCAGTC
GTAATAACCAGTGAGAACGGCAGCCCACTTTCACCTGTCTGAATTTCAGGGAAAGCAACG
GCGTTAATATCCATACCAACCACTTGTTTTGCCATACCTGCAACAATGTCTTTCACTTCA
AACTGCGATTTGCTACGTTCAGACCAATCTTTTAAAGAGATAATCGACAATGAACTGTTG
CCACCGTTAAAGCCTGCAATCGACATTGCGCCGTGAACCTCAGGCAATTTAACCACTTTC
TCATTAAAAGGTTTCATCACTTCCTGCGTATAGTCCAAGTTAGTATTTGCAGGACCAGAT
CCAAAAGCAACCACAACACCACGGTCTTCAGAAGGTGCAACCTCACTAGACAATGAAGTA
AACAAGAACGGTAAGCTCGCAAAAATAGCAATCGCAAAGAACAGCATAAAGCCACGCACT
GCCATCACTGCTGAAAGCATATTTTGATAACAGCTTGTCATCTTATCTAACATAGCGTGA
ATGCATTTGACTAAACGCCCTTCTTCACCCTCTTTATGTTCTTTTAACACACGGCTAGAC
ATCATCGGCGAAAGGGTTAATGCTGCAATCCCCGAAATAAATACAGCACCAGCAAGGGTT
AAAGCAAACTCTTTAAACAGAGATCCTGTAACCCCTTCCATTAATGCCATCGGTGAATAT
ACCGCCGCAAGAGTAATGGTCATTGAAATGACAGGCAATGCAATCTCACGCGTCCCAATA
ATTGCCGCATCGAAAGGCGTTTTACCCTCTTTAACGTGACGCTCTACATTTTCCAATACC
ACAATCGCATCATCTACCACCAAACCAATTGCCAAAATCAATCCTAGCAAGGTGAGCAAG
TTGATCGAGAACCCAAGCATCTGTAATAAGAATAACACCCCAATCAATGAAATCGGGATA
GTGATAACAGGGATAATCATCGCACGGAGTGAACCTAAGAATAGGATAATCACAATAAGT
ACAATGATTGTTGCTTCACCAATGGTTTTAATTACCTCAGAAATAGAGCTATTAATCGCA
ATAGTGCTGTCATACAAAATCTCAGCTTTAATGGAAGCGGGCAGATTCTTCTCAATTTGT
GCAAATAACGGATAGATATTTTTGGCAACGGTTAATTTGTTTGCCGTTGCTGCAGACTCA
ACAGCAATCACCACTGCATCTTTGCCATTTGCTGTGGCTCGAGCATTATCTGAAGATTTA
TTCAGTTCAACGGTCGCAATATCTTTTAACTTAATTTGCATACCATCTGCTTTGGTTGCC
ACAGTAATATTTGCCAGCTCTTCTACCGTTGGAGTTGTCGATAACACCTTGTTTTTATAG
ACAGTGTAATAACCATTTGCACTGCCTGCCGCCGTCGAAAGGTTATTTGCACTTAATGCC
GATAACACATTCGCACCTGAAAGGTTATAGCCAGCCATTCTATCTGGATCTAACCAAATG
CGTAAGCCAAAGGTTGAACCACCAAAGATACCAACGCTAGACACCCCATTGATCGTAAAA
AATTGCGGTTTCACCACGCGATTTAGGTAGTCCGTAACTTGTGGAGATGAAAGATCATCA
GAGGTAAAACGAATATACATAAACGCATCATTTGATCCCGATGATACGCTGATCGCAGGA
TCATCAATGCCACTAGGCAAGCTTCCACGAATTGCATTTACTTTAGAAGAAATATCCGAT
AACGCCTCTTGAGCATTGGTATTTAACTTCATCTTTGCCGTTACCGTCGTAGTACTTGGT
GAACTTGATGAAGTCATATAGTCGATGTTATCTGCCTGTGCAACAGCTTCTTCAATTTGT
GACGTAACAAGTGCTTGCATTAAACTTGCATCTGCACCCGCATAATTAACACTCACAGTA
ACAATTGAGATCGTCATCTCAGGATATTCACGCACTTGTAGCTTGCTAATAGACTGTAAG
CCTAAGATTGTAATCAATAGGCTAATACAGATAGCAAGTACGGGGCGTTTGATAAAAATG
TCGGTAAATTTCACAGCTTACCCCATTACAGTTTTGTTTTTGTCGCTGGTGCAATAACCC
CAACAGGTTGTACATCAGAAATTTGAATTAAGGCGTTATTTTTTAAACGTTGTAAGCCAC
CAGTGACAATTACATCACCGGCTTTTAAGCCTTTGCTCAAATGAGAATAGACTCCACTGC
GTTCAGCCGTCGTAACTTCCATCTGTTTAGCACGATAGATTTTATTGATGTCTAAACTTT
TGTTCATTTCAGCCATTTTAGTCACTTTTTCCTTATCTTCATCAGATAATGGTTGAAGCA
CATAAACAGTTTCGCCATACATTGTATAAGTAACCGCAATTTGTGGCACAACAACCTGAT
CGTATAAGGTTGGTAATGCAACATTTAAGCGAGCAAACATACCTGAAAGCAACTTATCTT
GCCCTTCTGTGACTACTGCTTCAAGATTAATCAAACCAGTTGATGTATCCACCGCAGGAT
CGATAGCGGTAATTTTCGCAGGGAAAGTACGAGCAGGTAGAGCATCAATGCTTGCGGTCA
CTTTTTGCCCAACAAAAATATCTTCTAAGTTAGTCTGAGGTAAGGTAAAACGAATTTTCA
TCGCAGACTGATCTTCCACACGCACAATTCCTGTGCCAATCGTCACATATTGCCCTACAT
TCACATTCACAATACCCGCTTCACCGTCGAAAGGCGCATAAATTTGACGACGCTCAATCT
GAGCTTTTGTCGCCTCAATAGTCGCCACAAGTTGCTCATAAGTTGCTTTGGCATTATCAA
ATTCCGCTTTTGAAGCACTGCTTGACGCTACTAAGTTACGATAGCGATTATAGTTTGCTC
TCGCTGTCGATAACTGAGCTTCTGTCGCTTTCAAACTGGCTTGTTCCGCACTGCTATCAA
TTTCAACTAATAGCTGACCTTTTTTCACTTTATCGCCAGACTTCACCAAAACTTTAGTGA
CCGTGCCAGCCGCCTGTGAACTTAACATAGCCCCTTGATTCGGACGAATAGATCCCGTTG
ATGCAATCATCGGTGTCCATTCTCTCCCCTCCACCGTCATCACAGTCACTTGGCTCACCG
TTTCAGGCATATTCGCCGCAGCTTCAGCCTTTTTCATCGAAATAAACTGTTGCATACCAA
CAACACCACCAAACACGATAAGCACAACCAATAAGGTCACAACAATAGCAAACTGCTTAC
CCTTCGTTGTCTTTTTCATATTTATTATCATATTTTCTCCATATCAATTTTGATTAAATC
GTAATCGCTTTCCAAGTACGGATAATCACTTCTTCAAGCATCTCTTGAGCATAAGGTTGA
TTTAACATTAACTGCTGATACATCAACTCCACGCCGTTTTCATACTAATTGCAAATAAAA
TAAAAGGCGGTAAGTTTGCAATAATATTTTGCGATTGCCCCTGCTTGACAAATTTATTCC
ACGTCACCCAATCCGCATTCAAACACTCCACCATTGTCGCTTGAAATTGTGGTAGCGACT
CGTACTGATGCATATTTTTAACAATATTAGGGTTATCCAACATAAACTGCCAAATTGCAT
TCCACAATTTTTTATATTGCTCAAACAGAGGCAAATCAGGATCATATTCCCGATCTACCG
CAGAATGAAACGTATTAAACAAATACAACACAAGCTGATTAAGCAAAGTCTCTTTATCCT
TAAAATAAAGATAGATCGTACCCACAGATACCCCAGCTTCTTTTGCAATTTTGTGAGTCG
AAAGATTTTGAACCCCTTCTTTTGCCATCAACCTATCTGTTGCATTGAGAATACACATTG
CCACCTCATTTTGAGGGAAAATATCCTTAAACATAAAAACAAGTCAAGTTACTGAACGTT
CGTTCATTCTACTGAGAAAAAAAGATTTTCGCAAAATTTAAAGTTTAAGTTTTGTAAATC
ATAGATTTACGCAAACGGTTGCGTTATAATTTAACCGAAAATATTCCACAGATCGGATCC
CCCTCTTTAGCAAAGAGGGGTTAGGGGAGATTTGGCAGACGACATAATCGAAGTGAGAGA
GTGAAACTTCACAATATAAAAAGCAAGTATTCCTTTTCTTTAATTACTTATTTTCTTCGT
CATTCACTTCTGCCAAATCTCCCCCTGCCCCTCTTTGCTAAAGAGGGGAGATCGATGATT
AACGTTCAATCAATACACAAAGGAACCCATAATGGCTCATCGTCCAATCCAACAAGCATT
ATTAAGTGTGTCTGACAAAACAGGCATTGTCGAATTTGCTCAAGGCTTAGTTCAACGTGG
TGTAAAACTACTTTCAACCGGCGGAACAGCAAAATTACTCGCAGACAACGGTTTACCTGT
AACCGAAGTATCGGACTACACAGGCTTCCCAGAAATGATGGACGGACGTGTTAAAACCCT
ACACCCGAAAGTACACGGTGGGATCTTAGGTCGCCGAGGCACAGACGATGAAATTATGGC
ACAACACAACATTGAACGTATTGATATGGTTGTGGTTAATCTCTACCCATTTGCCGCCAC
CGTTGCTAAACCGAACTGCACCCTTGAAGATGCGGTCGAAAATATCGACATCGGCGGACC
GACAATGGTGCGTTCTGCGGCGAAAAATCATAAAGATGTTGCGATTGTCGTCAATAACAA
CGACTTTAACGCTATTCTTGCTGAAATGGATCAAAACCAAAACTCACTCACCTTAGAAAC
CCGTTTCAACCTTGCAATCAAAGCCTTTGAACACACCGCTCAATACGACTCAATGATTGC
CAACTACTTCGGACAAAAAGTACCGCCATATCAAGGTGCTGAGGAAGAAGATATTACCCA
AGTCTGCGGACAGTTCCTACGCACATTAAACTTAAATTTCACCCGTAAACAGACAATGCG
TTACGGTGAAAACAGCCACCAAAATGCCGCATTCTATGTTGAAAACGAACTCAAAGAAGC
ATCTGTGGCAACCGCAGTTCAACTGCAAGGCAAAGCCCTTTCTTACAACAACATTGCTGA
TACTGACGCAGCCCTTGAATGTGTTAAAGAATTTAACGAGCCAGCTTGTGTGATCGTTAA
ACACGCCAACCCTTGCGGTGTCGCTCTTGGCAAAGATATTTTAGAAGCCTACAACCGAGC
TTACCAAACCGACCCAACTTCTGCCTTTGGTGGCATTATCGCCTTTAACCGTGAATTAGA
CGGCGAAACGGCACAAACAATCGCAGATCGCCAGTTTGTCGAAGTGATCATCGCCCCAAC
CATCTCTGAAGCAGCCAAAGAAGCCTTAGCGAAAAAGAAAAACGTTCGTGTATTAGCGTG
TGGCGAATTTAGCGAAGCACAACCACGTTTAGACTTCAAACGTGTCAATGGTGGCTTATT
AGTTCAAGATGCCGATCAAGGGCAAGTTGCTGTTGAAGATTTACAATTTGTGTCTGAACG
CAAACCAACCCAAGAAGAATTAGACGATTTACTCTTCTGCTGGAAAGTGGCGAAATACGT
CAAATCCAATGCGATTGTCTATGCCAAAAACAAACAAACGATTGGTATCGGTGCAGGACA
AATGAGCCGAGTGTATTCTGCGAAAATCGCAGGGATCAAAGCGGAAGACGAAGGCTTACA
AGTGGCAGACTGTGTAATGGCATCTGATGCCTTCTTCCCATTCCGTGACGGCATTGACGC
CGCGGCAAAAGTCGGCATTACTTGCGTTATCCACCCAGGTGGTTCAATGCGAGATCAAGA
AGTGATCGACGCCGCCAACGAACACGGAATGGCAATGGTACTAACTGGAATGCGTCACTT
CCGTCATTGAAATCCCTATCAGCCTTTTGGGAACCTTCCTCCGTAAGCGGGGGAAGGTAT
GAAAACAAATATATTCTGAAGATATTTACGATGTAATTCGCTCAAGCCCAGCTTCAAGAT
CAGCAATCAAATCTTCCACATCTTCCAAACCAATATGAACACGAATGAGTGTCCCTGTTA
ATTTACGTTCAATGGCTGGGCGAATACGTTCAATCTCTTTAGGTTGATTTGCCAAAATTA
ACGACTCAAATCCGCCCCAAGAATATGCCATTGAGAAAATCTCAAAATGGTCGAGAAAAT
TCGCAAGCTCTTCATTAGATAAAGTTTTACAAAGTTCAAAGGAAAATAGACCGCTTGAAC
CTTTAAAATCACGTTTAAAATATGCGTTTCCAGGGCAACTTGGCAGCTCTGGGTGATAAA
CCGCTTTTACTTCAGGACGTTGAGCCAGCCATTGAGCAACGATAAGACTATTTTCTTCGT
GTTGTTTTAATCGAATGCCCAAAGTGCGTAAGCCACGAGCGGTAACATAAGCAGAATCCG
CATCAACCATTTGCCCCATTAAATAAGAGTGCTCTCGTAGCTGATCCCAACAGCGAGCAT
TTGAAACCGCAGTACCAATCATCGTATCCGAATGTCCCACAAGGTATTTTGTCCCTGCTT
GGATCGAAATATCAATGCCGTGTTCAAGGGCTGGAAAAAGAATGCCTGCAGACCAAGTAT
TATCAATCATAATCACAATTTCAGGATTTATTGCTCTTGCAGTACGAACAATCGCTGGAA
TATCAGGAACTTCCATTGTTAATGAACTTGGTGATTCGAGAAAAAGCACTTTGGTATTTG
GCTGAATGAGCGTTGCAATGCCTTCTGCAATTAATGGATCATAGAAAGTGGTTGAAACGC
CCATTTTCTTCAATACGATATGACAAAAATCTTGCGTTGGTTCATAGGCTGCCCCAGTCA
TTAGAACGTGATCGCCTTGTTGTACAAAGGATAAAATCGCATTACTAACCGCCGCTGCAC
CGCAAGGGTAAAGGTAGCAGCCTGCCCCATTTTCCAGTTCGCACATTGCATCTTGTAGAG
CAAAGTGGGTTAGCGTACCACGTCTGCCGTAAAATAAAGCCCCTTTATAGCGGTTTTTGG
TGGCTTCTTTTTTGTCTGCAACAGAATCAAATACAAGGGAAGAGGCTCGTTGAATAACAC
TATTTACAGAACCTTGGGTGTAACGTTTTTTTCGCCCTGCGTGAACAAGTTGAGTTGCTA
AGTTGTGCTTTGTCATATTGATGTCCATTTTTTATGTTTTGGGTTTACAAATTCAGTGCC
TTTATTTTGATAAGAAATACCTTCTAATTCAAGTAGATAACGTTTAGTAGGAAGCCCACC
ACCAAAACCAGTAAGCGCTTGCGTTTTGCCTAACACTCGGTGGCAAGGTATTAAAATCGA
AATCGGGTTGCGTCCAACAGCTCCTCCAACAGCCCTAACGGCGTGAGGATTATTTAACTG
CTTGGCAATATCTCCGTAGCTTACCGTTTTACCATAAGGAATCTCAAGCAATATTTTCCA
AACAGCTTGCTGAAAAGCAGTACCCTGAGGGTTTAAAAAATCTAGCTGACAAAACGCCAC
GTTTTCCCCTGAAAAATAGCGGTCTAATACCTGCACTGTTTTGCAAAATAGTTGTTGAAT
TTCACCGCTTGCCTGTTCTGAACTTTTCCATTGTTGAAGGTTAAGTGTTTGTTGCTCTTG
TTCAAATTCAATGCCAAGTAAACCTGTTTGGTTTGCAATAAGAAGCAATCTCCCCACTGG
CGAATGATAAAATTGATAGAAGATCTGAAATTTCATAGGATTATCCTAAAACAAAAGGCG
TGCCACTTAGTGTACACGCCTCAGGTTGCTGACAAACCATATATTAGATGGATTGAATAT
TGTAGGGTGGGTTTTAACCCACCAATAAAATCAATATGTTACGGCTATATGGTGGGTCAA
GACCCACCCTACAAGCTACTTTAGCAATAATCTGACGCGTATCACTTAGTGTACACACCT
CAGGCTGCTGACAAACCATATATTAGATGGATTGAATATTGTAGGGTGGGTTTTAACCCA
CCAATAAAATCAATATGTTACGGCTATATGGTGGGTCAAGACCCACCCTACAAGCTACTT
TGGCAATAATCTGACACGTGCCACTTAGTGTACACGCCTTTGAGGTTACATCAAATGAAA
ATTAGAATTTGTAGTTTACGTTTAAGCCGTAAAGGTTAGCAGTTGATTTAACTTTAAATT
CACCCACTGCACTTGTAACTGCTGTAGCACCATTTTGAAGCTGAGCACCTAACACTTGGC
TCTCAATAAAGGTATTTTTGCTACCACGTAAATGCGCATAAGCGAGGTCAACAGATAAAC
TTGGAGTAAAACGATAAGTTGCACCTAAAGTGTACCATGTACGATCTGTATCAGGGATTG
AGATAGATGGATGTGCCACGCTTGCACTTTCATCATAAGCAATACCTGCACGTAATGTTA
ATGCCTCAATCACATCATAAGACACGCCTAACGCAATACGAGAGTTATTATTGAACTTTT
CATCTTTTTGTAACAACACTTTACCGTTGTTATCTATTGCACGAAGTTCTTGGAAGCTAT
TCCAATGTGTCTTTTTATAGCTATATTGTACAGCCAATTTCTCAGTAAGTTTATGATAAC
CTGAGATTTCCCAATATGCTGGTAATTCAAGGTTTAAGCGACCTGGAATTTCAACATTGG
TACTTTGAGTACCCACATATTTCCCTTTGAAACGTAAATCCACTGGAGAATGGTATGCGA
CACCGAGGCGGTTGTTTTCGTTAATATCATAGGTTAAGCCCACATTCCAACCAAATCCCC
ATTTATCACCTTTTAATCGACTTGCTGTCGCTGTCGGTGCCATAGGATTTAAAGCACCAA
AATGGCGCTCTAATGTTGCTTTTGCATGTACTGCATTTAAGCCTACGCCAAAGCTAAATC
CGTAGCCAAGATCATAAGCTCCGCTTAGGTTATAGTTTACAGCAGTTAGCTCAGTTTTAC
CTGCAAATACGCCTGCGCTATAACTTGTTGGAAATTCTGATTTCAAACCATAGTTAACAT
TAACACCACCACCCACAGCAAAACGCTCAGAAACTGGTGCAACCACATATAAATTAGGCA
CAATTGCACTTGGAATAATATCTTTTGCATTTGCATCTGAGACAGGTGATGAAGCTATTA
CATTGCCATTTACTGTTGTTTTAGTGCCAAAAGAACCTTCAACATCAACATCAGCATCAA
CATAAACTCCACCAACAGAAATTTCTACTTGTTTGAATTTGGTCATTAATGCTGGGTTGG
TTGCAACAACAGAAGCATTATCTGCAACTGCCGCATTACCAGCATACGCCATACCCAAGC
CTGAAGTTGACACTTCAGCTAATTGGAACGCTGCCGCAGAAGCACCCGCTGCAGAAAAAG
TAAAAATAGAAGCAAGTGCTGTTTTAGTGAATTTATTCATTAGGTAATCCTTTTTGATTA
AGTGTAAGCGGTGAGTTGTAGAATATTTTTACAAACCACCAAAATAAATCGTGCGGATTC
TACGAAGCTTATTTCAGATGTACAATGAAATTTCTTCCAAATAAGCACAGTTCCGACCAG
TCAAACGGCAGAAAAAAAGATGTAGAAAATGTAAATTTAAACCTCGAAAATCCCTTGTTG
TTGTTGTTGTTGTTGTTGTTGTTGTTGTTGTTGTTGTTGTTGTTGTTGTTGTTGAAAAGA
TGTAGAATGTAAGGCGTTTATCTAGTTCAACTTTAGAGGTCAGATATGTCCGAATGCAAT
TCAAGTTCCTGCTGTTCTATTGATGTGGGAACTATTATTGATAACAGTGATTGTGCTGTG
AATTTTACTCAACTTTACACTACTAAAGCAGAAGCTGAAGAGGCTTTAGCATTTTTAACC
AGTAAAGCTCGAGCAACAGAATCTGAACCTTGCGAAATTAGCAGTGAAATTATTTCTACA
GAAAATGGCATTCAACTTACCGCTTGTTTTAAATTTAGCTACCAAGTTGAATCAATGATT
TTTGAGTTGGGAGTAAGATAGAAAAAGCATTAGATAAAACTCACATAAACAGCTAGGCAA
TTCGGAGCTTAATATGAATGAAATCACAAGTCTTAGCCAATTAGATTTAAACGGCAGTTA
TAGCTATGATGATTATTTAAAATGGAAATTTCAAGAGCGAGTTGAAATTATCAAAGGAAA
AATAATGGCAATGTCGCCAGCGCCTAATCGATTACATCAACGGATTTCGATGAAATTAAC
AAAAGCATTTTTAGATGTTTTTGTTAATCACCAGTGTGAGTTGTATGTAGCCCCCTTTGA
TGTTCGTTTTCCAGACAGCAATGGCAAAATCAAAACGGTAGTGCAACCCGATTTGTGTGT
CATTTGTGACCCGAATAAATTGGACGAAAAAGGCTGTATTGGTGCCCCAGATTTAATTGT
TGAAATTCTCTCCCCAGGTAATTCAAAAAGAGAGATGAAAGACAAATACGAACTCTATCA
AGAACAAGGCGTAAGTGAATATTGGATAGTCCGCCCTGAAGAACAACATATCCAAATTTA
TGTGCTAGAAAACGGACGCTACATAGGTGTGCAACCTGTGGTGGAAGGCGATGTAGTTAC
ATCAATAAAATTTCCAGCGTTGAGTTTTGATACTAGCGGGTTGTATGAGTTGTGATTGAG
ACGGATATAGTAAAACAATCAAATTATTTTTGTAGAGAATGGTTTCCAACTTACCGCTTA
TCTCAAGTTTAGTTATCAGATTGAATTGATGAATTAAAGTTGCAGATTGGGCAGGTAATG
TTGAGTTAGTATTTAAAATACATTTAATATTTTTAAGGATATAGTGTGGACTTAGACAAT
TTAAAAATTGCCATTATTGGCTTAGGTTATGTAGGGTTACCCCTTGCTGTTGAATTTGGT
AAAAAAATTAAAACAATTGGCTTTGATATTAACCAAAAGCGTGTTAACGAGTTAAACCAA
GGGCAAGATCATACATTAGAAGTTTCTCCAGAAGAATTACAAAAAGCTACTTTCCTTACA
TACACTACCCAATTAGACTTGCTACGCAAATGTAACTTTTTTATTGTTACTGTTCCAACA
CCAATTGATCAAGTTAATCGTCCAGATTTAACGCCTTTAAGAAAAGCGAGTGAGACTATA
GGCAAAGTGCTTAAAAAAGGGGACATTGTTGTTTATGAATCTACAGTTTACCCAGGGGCA
ACAGAAGAAGTTTGTATCCCTGTTTTAGAGAATATATCAGGTTTAAAATTTAACCAAGAC
TTCTTTGCGGGTTATAGTCCAGAGCGAATTAATCCAGGTGATAAAGTTAATACACTAACA
AAAATTAAAAAAATTACCAGCGGAAGTACTCCTGAAATTGCTGAGATTGTTGATCAGGTT
TATTCAAGCATTATTATTGCTGGAACTCATAAAGCACCAAGTATTAAAGTAGCTGAAGCT
GCAAAAGTTATTGAGAATACACAACGTGATTTAAATATCGCTTTAGTAAATGAGTTATCA
GTTATCTTTGATCGTATCGGTATTGATACCTTAGATGTATTGGAAGCTGCTGGCAGTAAG
TGGAATTTCTTGCCATTCCGCCCAGGTCTAGTTGGTGGACATTGTATCGGCGTAGATCCT
TATTATCTGACACATAAAGCAGAAGAAGTAGGATATCACCCACAAGTGATTTTGGCAGGT
CGTCGAATAAACGATAACATGGCTCGTTATGTTGCACGTAATACGATTAAATTAATGTTA
CAAAATGGTATTGATGTACCTCGTGCAACAGTAGGCATTTTAGGTATTACATTCAAAGAA
AATTGCCCTGATATTCGAAATAGTAAAGTAGAAGATATGATCAAAGAATTTAAACAGTGG
GGCGTGAGTGTAGTTGTATCAGATCCTTGGGCTGATGCTAAAGAAGTAAAAGAGGAGTAT
GATGTTACTCTCTCAGATATTTCAACTGAGAATCCAGTAGATGCACTAGTTGTAGCAGTA
GGTCATAAAGAGTTTCGTGCATTAAGCCCAAATGAATTATATAGCTATGTAAAAACAGAA
AAGCCAGTACTTGCGGATGTTAAGTCGTTATTTGACCGTGAAGAAATGGTAAAACAAGGC
TTTACGGTATTCCGTTTATAACTTACTAAGGAATTTTAATATGAAAAAATTTGCTCTTAT
TGGTGCTGGTGGCTATATCGCACCACGTCACTTAAAAGCTATTAAAGAAACAGGTAATGA
ACTTGTTGCAGCAATGGATATTAACGACTCAGTTGGTATTATGGATAGCCATTTTCCTGA
AGCTGAGTTTTTTACTGAATTTGAAGAATTTGAAGCTTTTGTTGAAGATCAAAAAATGAG
AGGAAATAAATTGGATTATATTTCAATTTGTTCGCCGAACTATCTTCATTCGCCACATAT
GAAATATGCGTTAAAAAATGGCATTGATGTCATTTGTGAAAAACCTCTTGTATTAAATTC
TAAAGATCTAGATACATTAGCAGAATATGAAAGAAAATATGGTGCAAAAGTAAACTCAAT
TCTGCAATTAAGACTTCATCCATCTATTATTGCCTTAAGAGATAAGGTGCAATCAGCTCC
AGCGGATAAGATTTTTGATGTTGACTTAACTTATTTAACCTCTCGTGGGAAGTGGTATTT
AAAATCTTGGAAAGGTTTTGACCAAAAATCAGGTGGCGTAGCTACAAATATTGGGGTTCA
CTTTTACGATATGTTGCATTTTATTTTTGGTAAAGTAGTAAAAAATGAAGTGCATTATCG
TGATGAACAAACCGCTTCAGGTTATTTAGAGTATGAGAGAGCAAGGGTTCGTTGGTTCCT
ATCTATTGATGCAAAAAATTTACCTGAAAATGCTATTCAAGGTGAAAAATTGACTTATAG
AAGTATCACTATTGAGGGAGAAGAGTTAGAGTTTTCAGGTGGTTTTACTGATTTACATAC
TCAGAATTATCAACAAGTGTTAGCTGGTAATGGTTATGGAATAGAAGAAAACCGTGCGGC
TATTGAAACGGTAGAAGTTATTCGTGTCGCACCTATCATTGATAATCCGACGAATCCACA
CCCGTTATTGGCTAAAGTGAAAAAGTAGGTTGATATGAATTATTCAGTTCATTCCAGTGC
AATTGTGGATGAGGGTGCTGAAATTGGTGAAGGCTCTAGAGTTTGGCACTTTGCACACGT
TTGTGCAGGCGCGAAAATTGGCAAGGGTGTATCGCTTGGACAAAATGTATTTATAGGAAA
CAAGGTAACTATTGGGGATAAATGCAAAATCCAAAATAATGTGTCTGTATATGACAATGT
ACACTTAGAGGAGGGGGTATTCTGTGGACCTAGTATGGTTTTCACTAATGTATATAATCC
ACGTTCTCTCATTGAGCGTAAGAGTGAATATCGAGACACAATAGTGAAAAAAGGTGCAAC
ATTAGGTGCTAATTGTACTATCGTTTGTGGCATAACCATCGGTGAATATGCCTTTATTGG
TGCGGGAGCAGTTGTTAATAAAGAGGTGCCAGCGTATGCCTTGATGGTGGGAGTGCCTGC
GAAACAAATTGGTTGGATGAGTGAATTTGGAGAACAGCTAGATTTGCCTTTATCTGGTCA
AGCACAAACGGTTTGCCCACACACTGGTGTGATTTATCAACTAAGCGGTAATGTAGTCTC
AAGATTATAGGCGGAAGTATGGAATTTATTGATTTAAAAACACAATATGCGAGATTAAAA
ACTGAAATTGATGCAGGCATTCAAAGAGTGTTAGATCACGGGCAATATATTTTGGGACCT
GAAGTTGCTGAGTTAGAGGCAAAATTAGCAGCTTATACAGGTGCTAAGTATTGCATTACT
TGTGCAAATGGTACAGATGCATTACAAATTGCACAAATGGCTCTAGGTATTGGCGTGGGA
GATGAAGTTATTACTCCAGGGTTTACTTATATTGCAACAGCAGAAACGGTTGCTTTATTA
GGTGCAAAACCTGTTTATGTAGATGTTGATTCAAAAACTTATAATCTAGATGTTACAAAA
TTAGAATCTGCGATTACGCCTAGAACGAAAGCAATTATACCAGTGAGCTTATATGGTCAA
TGTGCAGATTTCGATGCAATTAATGCTATTGCGAAAAAATATAATATTCCGGTGATTGAA
GATGCTGCTCAGAGTTTCGGAGCCACCTATAAAGGACGTAAAAGTTGTAATTTATCCACT
ATTGCTTGTACCAGCTTCTTCCCAAGTAAGCCACTAGGTTGCTATGGTGATGGAGGTGCA
ATTTTTACGAACGATGAAGAGCTAGCAAAAGTAATTCGCCAAATTGCAAGACACGGTCAA
GAGCGTCGTTATCATCATATTCGGATTGGAGTAAACAGTCGTTTAGATACCTTACAAGCG
GCGATTTTATTACCAAAACTTGCGGTATTGGATGAAGAAATTCAAGTTCGTCAAAAGGTT
GCTGATACTTATACGCGTTTATTTAATGAAATTGGTATTTTCACTACACCGTTTATTGAA
TCCCATAACCAATGTGCTTGGGCTCAATATACCATTCAGGTGGAAAATCGTGAGGAAGTA
CAAACGAAGTTACAAGCTCAAGGTATTCCAACAGCTGTACATTACCCAATTCCGTTAAAT
AAGCAACCTGCTGTAGCGGATAGTTCTGTTGTTTTACCTGTTGGTGATACGATTGCTGAG
AGGGTGATGAGTTTGCCGATGCATGCTTATCTTAATAATGACTATTTCGAAAAATTCAGA
AATACTTTCAGTAAAGTATATTAAGCATATTCTATGACTATTATCAAACAAGGAATAATT
TATCTAATTGGAGAGATTCTTTCAAAGAGTATACCTTTTCTTATGCTTCCATATTTCACG
AGGACTTTAGGTAGTGAAGGATATGGTGAAATATCAATTTATCAAACGGCTATTTTACTA
ATGGTAATCTTTATTAGTCTGAGTCAAGAGGGAGCAATATCTCGCTATTATTTTAGATAT
GGAAAATTATCTCTAGGAAATTTGTTTTTAGCTGGGACTCTTTATAATAGCATTATCACC
TTTTTAATTATTATCGTTATTTTGTATACTGAACTATCAATTCCAATTGAATTAGTTTTG
ATTGCATCACTACAGTCACTAATTAGTGTTCAGCTTGCTATTAATCAATGTCAGAAAAAA
GCATTTAGATATTTAATTATTCAGATTTTAAATGCAACTGTAGTAAACTTTTTAATATTA
TTTCTTTTTGAGAAATTAGGAAACTCAACTATTGATGGCTGGATTGATGCAAATTTATAT
GGATACATCTTTATGGCATTCATATCCATTGTATTTAATAAGAAGTTGCTTGCTATCAAA
AAATTCCATATCAAAACAATTAGATTATATTTAATATATCTTTTTTCGTTTGGAATTCCT
ATAATTATTCATCAAATAAGTTCTTTTATAAGGGGACATTTTGACAAGATCCTGATAGCA
GAAAGATTTAATATGGAAATGCTAGGAGAATATTCAATTGCTTTGCAAATTGCTAGTGTT
ATTTCAGTTGCTTATATGGCTTTGAATAAAGCAATGCTACCGTATTATTTTGAATGGTTA
AAAAAAGAAAAAGAAAATGTTAAAAAAATCAAATGTGGTGCGGTAAAGCTACTAGGTTGC
TTTATTATTCCTGTTTTTATAAATTTTATTCCTTATAATGTATATAATTATATATTAGGT
ATAACTTTTACCAATATAAAATATTATATATTAATTTTCTCTATAGGGTTCTCTTTTTTG
CCAATCTATTTATTGTTAGTTAATTATTTATTTTTTTTGGGAAAAACTTTCTGGATTAGT
TTTTCCTCAGTGTTATCTAGTTTAATATATATATTATGTGTTTGGTTTTTTGGGGCTTTA
TCTATAAAATATATCCCATATGCAATGGTTTTAGGGAATATAACTTTAATTTTTATATTA
TATATTATAATTTTTCATCAAAAAACGTATAAGAGGATATGATGTCTTTGTTACTACTAA
TTATTGGGGCATATTTATATTTACCTGTTATCGGTGAATTTTATTTATGGTATACAGATA
ATAAAATACCTGCAGGCAATGTAACTCTAGAATTATTCTTTCATAATCTTATATATTCTT
CAATTACATATGTGATAGTATTAGTATATTATTCTTATACTCGTAAATTTTATAATAAGA
TAGGATTTTCTGAAAACATTCGTGATGGAGTTACTTTAAGAAAGATTTTAATATTAATGA
CAATATTTTTTTCTTTTGTATTTTATTTTGCTGGTTATGACTATTTCTTTCGCGGTATTA
ATAGGGGAGAGATCAGAGTTGGGTTGGGGATAATGGGTTTTTTATATACATGGCTTTTTG
TTTATGCTGTGCCATTATTGCTTTATTTTGCAACTATTATTTATTTTTCAAATAAAAAAA
TTAGTAAATTAACATTAGGTTATATTTATATAATTGCTTGTGCTAGTGCTATTTCTACTG
GATATAAATATACAATAATATATAGTTTTATACCTGTATTATTAATACTGACGTTCAATA
AAAATATAGTTAAAATTTTATTACTTATCTCTCCAATTACATTAATAGTACTAACTACAA
CTACAAAAATGGTAATGGGATATGATTATGAAACTGCATTTGGTTTTTTGATGCATAGAA
TGACAGTAATGACAGCTTTTGGTTCTATCGGTGTTTGGAATCATTATCCAGATGGCGCAG
ATTTTTCAGAATCTATACATCTACTATATAGTTTATTTGGTGGACACTTAAATAGCATTT
TATTTGAAATTGATTTTAATTCTCTTGATGCATTAAATACAAACTTGTCAAGAAAAATAA
CATACATGGTTTATCCTGCTTGGGAAAACGCTTTATCTGGAGTTACTAATGTTACTGTAA
CAAATTTTGGTGAGGCGATATATCTTTTTGGTAGTTTCTATTGGATTTATGCTCTTGCTT
GTGGTTTAATCTTGGGAGCTGGTATTCATTTTATTATGAAAAATCTACATAAAGGGAATC
GTATTAAAAGTGGGATGTGGTTGATCTATTTCATAGCAGTGTTTTTATCATGGTTAAATT
CAACAACAATATTTAGTTTAATCAGTATTCCAGTTCTTATATATCTTTTAATGAGTTATC
TTACATCTCTTTTTATATTTAAAATTAACATAGAATAATAAGTATTATAAAATAGGAGTA
TATATGTTACTACTAAATAAAGTGAACAAATTGTTTATGTCTAAAGTTTTTGATAATAAA
CATATGTTTGATAAAAACTATTTTGAATTATTACATTCAAAGTTGGAATATGATAACTCA
TTATTTAATAGATCTTTTTTACAATATAAAGCTCAAACAGGGAAGGGGAGAAGTGTTATA
TGCATTAATATAATATTAATCTTTATGTTGCCTTTATTTATATTTTTTCTTGTAGGGATA
TGGATATACTCTTTTTTTAAAAGAAAAAATGGGCTATTAGTGAATACTAATTTTGATATT
GTGGCTGTGTTGCCATATGAAGAGATCATACCAAAATCACTGTTAACTAAACATATCTTT
TTTGTAAAAAAAGAGGATATTTTAAAAAATGGATGGTTATTTGATGTCAGGGATCTTTTA
TTTTGTATTTACCTATTATATAGATATCCATTATACCCATTATTAAGTATAAAAGCATCT
TTTGTTATATTACAATATAGTTTAATATCTAAGATGCAATGTAGAGAAGTTCTAGTTTCA
AATGAATACTCTTTTACCTCTTCAATATTAACTTTCTATTTAAGAAAAAATAAAAAAGCT
GTATCTAATTGTATGCATGGGGATAAAGTGTTATGTTTAAGAGATTGTTTTTCATGTTAT
GATAATTTCTATGTTTGGGATGAATATTACAAAAAATTATTAATAGAAATGGGAGTAAAT
GCAGAATTTTATGTTGACTCTTGTAAGTTTATTGAGCTAGATTGTATATCTAACAATGGA
AAAAATATTATATTCTTTTTACAAGGAATAGAATCTTTAGATAATCTAAAAAATATAAAA
GATGTCTTAGTTAAGTTGGAAAGTATATATAATATGCCGTATTATATAAAACCTCATCCT
AGATATATAACACCTCACCTATTGGATGTATTTACTGAAGAAAAGGTATTAAATATGGAT
TACAAAGAGGCGTTATCTCGTTGTTTTATAGTGTGTAGTAGTTACTCTACAATTTTATTT
CAGGTATTTGTTAATAAACAAAAAAATTTAAGTGAGTTTCCTTTAATTGCAATAAATGAT
ACGCTCAATATCCCCAGGGGGTATATTATGATGGATAAGGCTGATATAAAGTTCAGCTCT
TTGATTTAGTATCTTCCCAATAGCAACATTGAAAATGTTGTTTTATCCGAAGTATATTGA
TTAAAAATTATATTTTTATACCAATACACATGACATTTTAAATAAAATCATCTTTAGAAA
ACCTTGTGTAACAATGAGAGATCAAACGGAGTGGATTGAATTAATTGAACAAGGTGTGAA
TGTCTTAGCAGGGGCTGACACAGAGAAAATTATTCATTTAACTCAAGTAATGTTAGGAAA
AACTATCACTGATCCTCATCAGTTGTATGGTGGGGGGTAGCATCCCAAAAAATAGCAGAG
ATTTTAAAATAATGAATATTTTATACATTAATCATTATTTAGGGATGTATTGGGGTTAAT
AGGAAATCAAATAGTAATATTATATTTATTCTGTTTGGTTAGAGTTGGATAATAAGAGTT
TAATATCTGGTCCTTAATTTACAAAGCAAGTGTAGTTTTTGTTACAACAGAGTACTCATA
AACTTAATGATTAATGAAGATATTATTAGAATAATTGTCTTTAGATGGTTTTTATAGATC
TAAATTAGGTTTTAGCAGATGCTAGTAACAATATAATGAAAATATAGATTTCATTTATGT
CTAATTTAAAGTCAAGAGGAATAATATGATTACATTTAAGAATAAATCCGTATTAATTCT
TGCTCCTCATACAGATGATGGTGAGCTAGGTGTTGGTGGGACCATTGTGAAGTTATTAGA
GCAAGGAAATAAGGTTACTTATGTTGCTTTTTCTACTGCGGAGCAATCTGTTCCTGAAGG
ATTTCCTAAAGATATACTAAAAAAAGAGGTAAAAGAGGCTACATCGGTACTTGGCATTGA
GCCTGAAAATTTAATTATTTTTAATTATGAAGTAAGGAAATTAAATTACGTTAGACAGGA
AATTTTAGAAAATCTCATTAAATTGCGCAAGGAACAACACTATGATGTTGTGTTTATGCC
ATCTTTAAAAGATATTCACCAAGATCATGCTACCATTGCTCAAGAAGGTCTAAGAGCTTT
TAAAAATTACACGATTTTAGGGTATGAATTAATTTGGAATAATTTATCATTTGATACTAC
TTGTTTTGTTAAATTAGAGCATAAACATATTAGTAAGAAAGTAGAAGCATTAAAATGTTA
TAAATCTCAATATGGAAGAGATTATATTTCTGAGGAATTTATTTTTTCTTTGGCAAAAAC
TAGAGGGGTTCAAATAGGAGTTAATTATGCAGAAAGTTTCGAGGTGATAAGATGGGTTAT
AGATTAAATAAAACAATAAAATTAAGTCAATTGCTTGCAGAATTAAATATAGAACATATC
ATAGTAAATGATATAGAAATTATAGGAGTTTCTTCATTTGCTGAACTATCTGATGGTTTT
CTATCTTTTTCAAAAAATATTGAAGCTGATGATATTGCTGGGGTTGTCTTTACTAGTGAT
TTGAATGCAAAAGAAAAATGGGGCAATCTAACAGAATATGTTTATAGTGAAAATCCTCGT
TTGAGTTTTATTTTGGCTTTGAGTTATTTAGAATTGAATGTTGGTTTTAGTACGTATGAG
TTTGATTCTATTATTGATGATAGTGTAAGTATAGGAGAAAATGTTGTTATTGAAAAAGGT
TGCATAATAGAGAAGAACGTTGTGTTAGAACATAATGTCATTATTCATTCAGGCACTATC
ATACGAAAAAATTCTAGAATTAGATCTAATTCGGTTATTGGTGGTGATGGTTTCGGGTTT
GAATATTTATCTGACAGACTTGTTCGTTTTCCTCATTTAGGAGGGGTAATTATAGGTAGC
AATGTTGAAATTGGTGCAATGAATAGCATTGCTAGGGGAACGCTTTCAAATACAATTGTT
CAAGATGGAGTAAAAACGGATAATTTAGTTCATATAGCTCATAATTGTGAGATTGGGAAA
AATTCGCTTATAACTGCATGTGCTGAAATTAGCGGTGGGGTTAAAGTTGGTGAGCGAGTT
TGGCTTGGACCTAATTGTTCCATAATTCAAAAAGTTAGTATAGGAGATTGTGCTTTTGTG
GGTATAGGTGCTGTTGTAACAAAAGATGTTCAATCTAAGACATTGGTTGCTGGAAACCCA
GCTAAATTTATTAAAAATTTATAATTATGAATATTTTATATATTAATCATTATGCGGGTT
CTCCAGATTATGGAATGGAGTATAGGCCTTTTTATATGGCGAAAGAATGGGTGAAATTAA
ACCATAACGTGACTGTTTTAGCTGCATCCTATTCTCATATAAGAAGTCGTCAACCATATC
TACAAGAAATAAAAAAGCTAGAAAGGATAGATGGAGTTGACTATATTTGGTACAAGACTC
CAGAATATAATTCTAATGGTCTAGGCAGAGTATTCAATATCTTCTTATTTTTGTTTCGAA
TATGGAGCGACAGAATCAAGATTATATCTGAAATTAAACCTGATGTTGTTATTGCTTCTA
GTACATATCCAATGGATATTTGGATAGCTTATCTGATAGCTAAAAAATCAAATGCAAAAT
TAATTTTTGAGGTTCATGATCTATGGCCTCTTTCTCCTATAGAAATTGGGGGAATGCGTC
CTTATCATCCTTTTGCTTTATTATGTCAATGGGCAGAAAATTTTGCTTATAAATATTCGG
ATTTTGTGGTTTCCATGTTACCAAAAGTTCATATGCATATGAAACAACATGGGTTAGACT
TAAATAAACTATATATCATTTCTAATGGGATTGTAGAAGAAGACTGGGAATTATCTAATA
TTGAAGAAATTTCTAATGTAGAACTAACAAAATTTTTACGTGAGCAGAAAGAGCAAGGGA
AAATATTAGTTGGATATACAGGAAGTCATGGAAAGCCTAATGCGTTAGAGTTTCTATTAG
ATGCAGCTAAAACATTGAGAGGAAAAAGTATTTCTGTCTTATTAGTAGGAAAAGGATTAG
AAAAAGGAAATCTTTTACTTAAAAAAGAAAAAGAAAATATAGATAATGTTTTCTTTTTTG
ATTCTATTCCTAAAAAAGAAATTCCTAGTTTGTTAAAAGAGTTAGATATAACATATATAG
GTAGTCAAGAAATACCGTTGTATCGTTTTGGCATTAGTCCAAACAAATTAATGGATTATA
TGATGGCAGCTAAACCAATTGTGTGTGCAATTAATGCTGGAAATGACCCAGTTACGGAGG
TTAATTGTGGAATTACAGTTAAATCTAATAACGCAAATGAAATTGCGAAAGCTATTTTGA
CATTAGCGCAATTGCCTGTATCAGAAAGAGAACAGATGGGGTTAAACGGATATAATTATA
TTATTAAAGAACAAACCTACAGTAAATTGGCAAAAAAATTTTTAGAGGTAATGAATAATG
AGTAATACAGAATTTTTACCATTCGCCCTTCCCGAAATTGGCGAAGAAGAAATTAATGAG
GTTATTGATGCCTTACGTTCAGGTTGGGTTACAACGGGTCCTAAAACAAAACAGTTTGAA
GCTGATTTTGCTAAATATATAGGTGATGGTGTTGAAGCATTAGCAGTAAATTCTGCAACA
TCTGGATTACATCTCGCTCTAGAGGCTGTTGGTGTTAAAGCTGGGGATGAAGTTATTGTG
CCTACACTCACTTTTACTGCGACTGCAGAAGTGGTGAGATATTTAGGTGCCCACCCTATA
TTTGTTGATTGTGATCCAAATACGCTTAATATCGATGTTAAATTAATTGAAAAGGCGATA
ACATCCAAAACAAAAGCAATAGTTCCTGTTCATTATGCTGGACTAGCTTGTGATATGGAT
ACCATTTTAGAGATTGCCAAAAAATACAATTTAAAAGTTGTTGAAGATTCAGCTCACGCA
TTCCCTACGTTCTATAAAGGAAAATTAATCGGAACTCTAGATAGTGATGTGACTGTATTT
AGTTTTTATGCGAATAAAACGATGACGACGGGTGAAGGCGGTATGCTCGTTTCTAAAAAC
AAGCAAATTATTGAGCGTAGTAAGATAATGCGTTTACACGGGATTAGTCGAGATGCATTT
GATCGCTATCAATCTAAAACGCCTGCTTGGTACTATGAAGTCATTGAACCTGGATTCAAA
TATAATTTGCCTGATATTTGTTCGGCAATTGGTTTACAACAGCTTAAAAAGATTGATAAG
TTTTGGGAAAAAAGAGAGTTAATGGCAAAAAAATATGAGGAAGCCTTATCTGATTTGCCT
ATTATTTTGCCACCTAAAGCAGAAAACAACTCAACACATGCGTGGCATATTTATCCAATT
CGTTTGAAGGAAGATTGTGGCATTACTCGTGATGAGTTTATTATTAAAATGTCAGAAAAA
GGCATTGGCTGTTCAGTACACTTTATCCCGTTGCATAAACAGCCTGTATGGCGAGATACC
TATCATTTAAGCCCGGAAGATTTCCCTGCTGCTGAAAAAGTATATGCTTCAATTGTGTCG
ATTCCTTTATTTACTGCGATGACGGAAGAGGATCAAGAAAGAGTTATCCTCGCTATTCGT
GAAATACTCGCTTAATTGGGATTTTGTAATGCTAAAAAGAGTGTTTGATATTTTCTTTTC
AGGATTAGGGCTTATCGCCCTATTTCCTGTTTTTGTTGTTATTGCTATTTGGATTAAAAA
AGATTCTGATGGAGAGGTCTTTTTTAGGCAGGTTCGTGTAGGATTAAATGGGCAGTTATT
TAAAATTCATAAATTTAGAACAATGGCGGCTAATACCGAAAAACAAAGTAGCTTAACAAT
TGGAGATGATAAACGTATCACTAATGCAGGGAAAGTTCTAAGAAAGTATAAATTAGACGA
GTTACCTCAGTTAATAGATGTATTTATTGGAAAAATGAGTTTAGTAGGCCCTCGTCCTGA
AATTCCTGAATTTATGAATCTGTATTCTGAGCAAGATAGAATAAAAATTTTATCCGTCAA
GCCTGGTATTACAGATAGTGCTTCTATTGAAATGGTTGATGAAAGTGAAATTTTGGGTAA
ATATGATAATCCTCGTCAAGCCTATATTGATATTATTATGCCGATGAAAGCTAAATATTA
TATTGATTATGTTAATAATCATAATATATGGGGTGATTTTGTTCTCATTCTAAGAACATT
TTTAAAAATAGTTTCAAGGTAAAAGGATTATCATCTAAACTTAACTTTTATTTAGCTACT
GAAGTAAATAATAGCAAGATATTTAGCTATAAACATTTAGGTAGAAATATTGAAGATATT
TTTGAGTGTTTTAATGTTTCTCTAAGTAAAATTGAAAAATATTCTGATACGGGGTATTCA
GATGAAATACTCTGAAGAACTTACGCTGAGTTGTTTAAATAGCTCGTTGAGCAAGGTGAA
TCCTCAAAAGAGTATGTCGAAGTAATGGGGCATATGCAAGTAGAAATAGATTTAGAAATG
ATCAAAACCTGAATCTGAAATATTATTTTAAATATATAGTCTTAACTGTCTTAGGAAAAG
GCAGTAGAGATAGGATGAGATAACAGTATGTTAATGCCATTAATTTATTCATTGATATAT
ATTCCTAGAATATATAAAAAACTTATTTTATTATTTATTGATTTTTGTGTGTTTCCATTT
TTAATTTGGATTGCTTATGTATTGCGTTTATTGGATTTAAATGTAGATTCAATCCCAAGG
TTAGTGTATGGTGAACTTTTAGTTTCTGCTATTGCGGTTGCAAGTTTGATCGTTTGTGGT
ATTTATCGTTTTGTCATACATACTTTTTCTGAAACATTAATTTCTAGATTATCTCTTGCA
ACATTAATTACGGTAATTGCTTTGTTTGTATTGGGTAATAGCACTCAAGCTGTTATTCCT
ATGTCAATTCCTTTAATGTTTGGCTTTTTTATGTTCTCTTGGGTGTATTTGAGCCGAGGT
ATAATTCGTATTTTGGTTCAGAATGTACTTCAAGCGGGTGTTCCTCGTAAACGAATTGCA
ATTTATGGTGCGGGTGCTGCAGGACAGCAGTTGGCAGTATTGCTATTTCGTTCCCATGAT
TATTTGCCTGTATTTTTTATTGATGATAATGAAAACCTTGCCAATACTCGTGTTGAGAGT
TTAAAAGTGTTTTCGGCTCGGAATGTGTTTGACAAATTTCGAGATTATCAAATTGAGCAA
GTTATTATTGCATTACCTTCTGTTGAGAGATCAAGAAAAAATGAAATTGTAAAATTTTTA
TCTGGTTCAAAAGTAAAAATTATGGAGATTCCGAGACTGACGCGAATTGTCGAAGGGAGT
GTTTCTATCAATGATGTTAAAGAGGTTAATATCATTGATTTGTTAGGTAGAGAACCCGTT
GAACCTATTCCAGAGTTATTCTGTAAGAATATTCAACATCAGATTGTGATGGTGACTGGT
GCTGCTGGTTCTATCGGTTCTGAGCTTTGTCGGCAGATTATTCGCAATCAGCCTCGTAAA
TTACTTTTATTTGAGATTTCGGAATATGGATTATATTCAATTGAAAGGGAATTAAACAAA
CTGGTTAAAACTCAGCAGTTAGGCCATATTGAAATTATTCCGCTCTTAGGGAGCGTTCGG
AACTTTAAGCATTTAGTTGAAATTATGCGGGTTTATCAAGTGGATACGGTATATCACGCG
GCAGCTTATAAACACGTTCCAATGGTTGAGTACAATATGGTTGAAGGTGTGCGGAATAAT
ATTTTTGGTACTTACTATACTGCTCGTGCTGCGATTGAAGCTCAGGTCAAATCTTTTGTA
CTGATTTCAACTGATAAAGCAGTGCGTCCTACTAATGTAATGGGGGCAACAAAACGTGGT
GCTGAGTTGTGTTTACAAGCGTTGGCAATGGAAAAAGGAAATTGTTTAGATGGCATTGAA
CATCAAACACTTTTCTCAATGGTTCGTTTTGGTAATGTGTTAGGTTCATCTGGCTCTGTG
ATTCCTTTATTTAAGGAACAGATACTGAAGGGGGGGCCAGTAACTGTGACTGATCCAAAT
GTTATTCGTTATTTCATGACCATTCCTGAAGCTGCTCAATTGGTCATTCAAGCTGGAGCG
ATGGCGAAAGGTGGCGATGTATTTATTTTGGATATGGGGGAGCCTGTTAAGATTGTTGAT
TTGGCGATAAATCTAATTCAATTATCAGGCTTAGTAGTGAAAAATCAGGATAATCCAAAC
GGCGATATTGAGATTTTGTTTACTGGGCTTAGACCTGGTGAGAAACTCTATGAAGAGTTA
TTAATTGCTGGAGATAATGTTGAAACAACAGCTCATCATCGGATTATGACAGCAAAAGAA
GATTTTCTGCCGTTAAATGAGTTACTAAGTTTACTTAGTAAATTAGAATTGGCTTGTCAG
CATAATGAATGCGATAAAATTCGTGATATTTTGTTGAATTTTCCAATTGGGTATACTCCG
GTAAGTAAAATAGTGGATTTTGTTTGGCGGATGCAAGTAGATAAATAGTATATTTAGATT
AGCCTATTCCTTTTTGATATATTCAGTGAGAATAAGAATTGGGTAGTAGAATGCATAGTA
GAATAGTGAAGATTTATTACTCCTCAACATGTGTGAGTCAAATCAATATTTCTTTTTGGG
TTTTTCTGTGCAAATAAATGTGGTTTGTTGTATACTAGGACGATTTTTATCAAGTTCAAT
TCGACGTTTGGTGTGTGAGTTTTGGACTATTCTGATGGATTTTGTTAATTATAAAATGAG
TAAGATGGATTATGTGTAAGTTAACTAAAGCTCTTGTTTTTACTGGTGTGATTTTATCTC
TTTCTGGGTGTGGGATGATTTTCCCTGCAACGCATTCTCCTATTGTTGATACGGAAGTGA
GGGGAGAGAATGTGGACTTTAAGAAGGTTGTGGATGCTTATTTAATTACGCCTCAGTTAG
TAAAGCAATTAGCTCCTCGTACGGTGAAAGCAAGTAATAACATTGGTTTAGAACAACAAA
TTAAGCGTTATCAATATAAGATAGGTGTTGGCGACATATTAAATGTCACAGTTTGGGAGC
ATCCTGAATTGACAACTCCTGCGGGTGCTTATCGTTCTGCCGCTGAATCAGGTAATCAAG
TGCATGCTAATGGAACTATCTTTTATCCATATGTTGGGCAGCTTAATGTTGTTGGCTTAA
CAGTAAATCAAGTTCGTGATAAATTGGCAAAAGCTCTTTCAGCCTATGTCACTGATCCTC
AAATTGAGGTAACAATTGCCTCATACCAATCTAAAAAAGCATATATAACAGGCGAAATCA
AGAATCCAGGACAGCAATTTTTAACTAATATTCCTCTAACTTTGTTAGATGCTGTAAATA
AGGCTGGAGGATTGTCTGATAATGCGGATTGGCATAATGTGACTATTACTCGTCATGGTA
AAGAGGAGAAACTCTCTTTAGCAGAATTGATTCAATTTGGTAATTTAACGCAGAATCGTT
TGTTATCTGATGGCGATGTGGTTCATATTCCACGCAATGATGCGAATAAGGTGTTTATTG
TGGGGGAAGTGTCAAAACCTCAGATGTTGAAAATTACTCATTATGGTATGACGTTAACCG
AAGCAATTGCTCAGAGTGGGGGAATTGATAAATTATCTGCAGATGCAACGGGTATTTTTG
TTATTCGTGGTCAACGTGATGTAAATAAGTCAACGGTTTCAAATGAAGCTGAAAAAACAG
ATAAGATTGCAGATATTTATCAATTGGATTTGACTAATGCAACTTCCTATGTATTAGGAA
CAGAGTTTTATTTAAAACCTTATGACATTGTTTATGTGACAACAGCGCCAGCAACTCGTT
GGAATAGAGTGATTGCCCATGTTGTTCCGTCATTATCTGGTTTCAATAATCTAACAGAGT
CTATATTAAGAGTGAGGAATTGGTAATTAATGTTTGGAAGTATTTTAGTTGTTTGTATCG
GTAATATATGCCGCTCCCCCGTCGGAGAAAAATTATTAAAACAATATTTTCCTGAAAAGC
GTATTTTTTCAGCAGGTATTTCAGCTGAGCGTAGCCATTTAGTTGGAAAAGGTGTAGATC
CAACAATGCAACAAGTTGCTATTTCTCGTGGAGTGGATCTTTCTGAACATCGTTCACAGC
AATTAACGTCTGAACTATGTAAGAATGTAGACTTGATTCTTGTCATGGAAAAAGGTCATA
TTGACTTGGTTCGACAAATTTCACCAGAAAGTTCTGGAAAAGTCATGTTATTTGGTCATT
GGTTGGATAGCAATAAAGATATTCCAGATCCTTATCGTCAAAGTGAAGATATGTTCCGAG
AGGTTTATGCATTGATTGAGGATGCAGCATTGAGATGGAAATTGAAACTCTAATTTTAAG
GCAGTTAAAAGATGAATGAAAATAATCATGATGAAATTGATTTAGTAAAGTTGTTGGGGG
CTTTATTAGATTATAAGTGGTGGATAGCTCTTTTTACATTGTTGGTGACGTTATTTGGTG
TTGCTTATGTTTTACTAGCTCCGCCTGTTTACACTGCGAATGCTTCAATTCAAGTAGAAA
GTAAATCTTCAAGGGGGCTTTTAAACGATTTCCCAGGAATTTTAGAGGGTGAATCATCTT
CAAGTACTGAAATTGCAATTTTAAAATCAAGAATGGTTTTATCTAATACTGTTGAGCAAC
TTAATTTAACTACGGTAGTTGAACCTCAATTCTCGATCCCTTTTCTTAGTAAAGGTCTTC
ATCGTTTGATGGGATATGAACCACAATTGTCGCTCTCTTTATTTGAGCCTAAGAATCCTC
AGATGAAAGAGATGATTTTGGAGGTTGGGGAGAATGCTGGAGAGTTCTCATTATTTTTCG
CAGATGAAAAAGTTCTTGAAGGGAGCATTGGGAAAAAGTATCAAACGGAAGATTTTTCGT
TTGCGATTTCTGAATTAGAGGCTAAGCCAGGACAATTATTTAAAATTAAAAAGAATGATG
TGTTGTTAGCAATTAACTCTTTACAAAAACAAATTTCGGTAACAGAGAGTGGTAAGCAGA
CAGGCATTATTGAAATTTCTATTAATGGAGAGAATAAAGCTCAAATTAAGAAGATAGTAA
AGAGTGTATCTGAAAATTATTTGCTGCAAAATATTGTTCGTAATTCTGCAGAAGCGTCTA
AGAGTTTAGAGTTTTTGTCTAAACAATTACCAGAACTTAAAGCTCGTTTGGCAGAGTCTG
AGAATAATTTGAATGAATTCCGCTTAAAAAATGAATCAGTAGATCTCAGTCTAGAAGCTA
AATCAGCATTAGATACTATAGTTCAGTTAGAAGCAGATTTAAATGAGTTAACATTAAAGG
AGAGTGAAATTTCTCAGAAGTTCACTCGAAATCACCCTGCTTATGTTGCTTTGATTGATA
AGCGTAAAGTATTAAATGAGGAAAAAATTCGTTTAAATAAACAAGTAGAACGTTTACCTA
ATACTCAAAAAGAGGTTATTCGGTTAACTCGAGATTTGGAGGTAAACCAGCAAATTTATA
TTCAATTGTTGAATAAAATGCAAGAGTTAGAAATTGTTAAGGCTAGTACGGTAGGAAATG
TTCGTATTTTAGATGAGGCGCAAGTTTTTCCTAATGCCGTTTCACCTAGAAAAATGATTG
TGGTTGCCTCGGCATTTATGTTAGGACTTATCTTTGCCTCAGTTACTGCGATAGCGAAAA
CGCTACTGCATAGAGGTATTGAGGGAACATCTGAATTAGATGTGTTAGGCTTGCCAACGT
ATGCTACGATTCCATATTCAAATGAACAGCCTATTTTTTCTAAGCATAAGGTTCAGCATT
TTAAATTATTGTCGGAGTCAACGCCTACAGATCCAGCAGTTGAGGCTTTGCGTAGTTTGC
GTACAAGTTTGCATTTTGCAATGTTAGAAGCTAAAAATAATATATTAATGATTTCTGGAG
CTTCTCCGTCTGTGGGAAAAAGTTTTATTTCAACCAATTTGGCTAATGTTCTTGCTAAAG
CTGGGCACAAGGTGTTGTTAATTGATGCAGATTTAAGAAGGAGTTATTTGCGTCGATTAT
TAGGTTTAGCAAAAGGGGTTGGATTGAGTGATGTGATTGCACAGCAGATTCCTTTTGAAC
AAGTGATTCAACATTATGATAATTTTGATATTATTGTTAAAGGAGAAACTCCACCAAATC
CATCTGAATTACTATCTAATGCTCGTTTTCAGGCACTATTAGAATGGGCGGCAAAAGAAT
ATGATTTAGTGATAGTGGATACAGCGCCTATTTTGGCTGTTACAGATGCAGCTATTATTG
GTAGGTATGCAGGAACATCTTTACTTGTTGGGCGTTTTGGTGAAACTACACTTAAAGAAG
TTGGATTAGCTAAAGAACGTTTTGAACGTGCAGGGGTCTTTATTAAAGGTTTTATTTTGA
ATGGTATAAAACGTAAGGCTTCTAATCGTTATGATTATTATCAATATGATTACAAATAGT
TGCTAACTTTGTAATCTTGATGTAAGCGGTGGGATTTTAACTATGGTTATAAAAATAGTT
TAGAATTTCGCCGCTTAGTGTTTTATCTAAACTTTAAAATAATGTTTATGTGAATAAGAT
TAGCAAATTGATTACAAAAACCTTTTGATTTAATTTGTGTAAAAATATTGACTAAATTAG
TAGGGTATATAGAATTCTTTCTTAACAATCGAGCATTTTTAAAAGGTTTGAGTATGAAAT
TAACTTCACGAGGACGTTATGCTGTAACTGCAATTTTAGATATTGCGTTGCATGGCAAAG
ATATGCCTGTGAGTTTGGTAGATATTTCAGATCGCCAAGCCATTTCACTTTCTTATTTAG
AGCAACTTTTTGCACAACTTCGCCGAGAAGGTCTTGTGCATAGTGTGAGAGGCCCTGGCG
GTGGCTATCAGTTAGCAAAAACGCCTGAGGAAATTAATGTGAGCTTGATTATTGCCGCTG
TAAATGAAAGTGTTGATGTATCTAAATGTAAAGGCAATGGGAATTGCAGTAATAACAGTC
GTTGTTTAACCCATTCGTTGTGGGAGCGTTTAGAAAATCAAATCGAACAGTATTTACATA
CGATAACTTTAGCCGAATTAGTTGAAGAAAATAGCGATCACGATTGTGAGAGTTCTCACT
GCCACGATCATCACCATTAATCTTATAAAAATCTCTTAGTTAGGAGTAACAATGAAATTA
CCAATTTATTTGGATTATGCCGCAACTACGCCCGTTGATGAGCGTGTTGCAAAAAAAATG
ATGGAATATATGACAAAGGACGGCGTGTTTGGTAACCCTGCATCTCGTTCTCACAAATTT
GGTTGGGAAGCAGAAGAAGCGGTTGATGTAGCTCGTAATCAAATCGCTGATTTAATCGGT
GCAGATGCTCGTGAAATCGTATTTACTTCAGGTGCAACCGAATCAGACAACCTTGCAATT
AAAGGTGCAGCACACTTCTACCAAACCAAAGGTAAACACATCATCACGGTTAAAACTGAA
CATAAAGCGGTATTAGATACGTGCCGTCAGTTAGAGCGTGAAGGTTTTGAAGTGACCTAT
TTAGAGCCTGAAACAACAGGTTTAGTGGATATTGCTAAATTAGAAACTGCAATTCGTCCA
GACACAATTTTAGTCTCCGTAATGCAGGTGAACAATGAGATCGGCGTTATTCAACCAATC
GAAGAGATCGGTAAAATCTGCCGTGCAAAAAAAATCATTTTCCACGTGGATGCAACACAA
TCAGTAGGTAAAATCCCTGTGGATGTTCAAGCATTAAACGTAGATTTAATGTCTTTCTCA
AGCCATAAACTTTACGGGCCAAAAGGTATCGGCGGTTTATATGTTTGCCGTAAGCCTCGT
GTACGTTTAGAAGCGATCATTCACGGTGGTGGCCACGAGCGTGGTATGCGTTCAGGTACA
TTACCTGTTCACCAAATCGTTGGTATGGGGGAAGCATATCGTATCGCAAAAGAAGAAATG
GTAACTGAAATGCCACGCATCAAAGCACTTCGTGACCGTTTATACAACGGTTTCAAAGAT
ATGGAAGAAGTGTATGTGAACGGTACAATGGAAGCAGGTAAACGTGTTGATAGTAACCTG
AATATCAGCTTTAACTTTGTTGAAGGCGAGTCAATGATGATGTCATTAAAAGACATTGCG
GTATCTTCAGGTTCTGCTTGTACTTCTGCAAGTTTAGAGCCATCTTACGTACTTCGTGCA
TTAGGCTTAAACGATGAATTAGCACATAGCTCAATCCGTTTCTCAATCGGTCGTTGGACA
ACGGAAGAAGAGATCGATCACACTATCGAAATCGTGAAAAAAGCAGTAACAAAATTACGT
GAACTTTCACCACTTTGGGATATGTTCAAAGAAGGTATCGACTTAAACTCAATTGAGTGG
TCGCATCATTAAAATGAAATTCTTCCCCCATGTAATGGGGGAAGTACCTTGCGAAGCAAG
GTGATGGGGGCAAATAATCAAGTAAATTTTTCTATATATTCAATCCCCCTTCGGTTTCGC
TTCGCTCAACCACTTCCCCCGTAAACGGGGGCAGAATAAAACAGAGGAATTAAAAAATGG
CATACAGCGATAAAGTTATTGATCACTATGAAAACCCACGTAACGTAGGTTCATTCGACA
AAAAAGCATCAGATATCGGTACAGGTATGGTGGGTGCACCAGCCTGTGGTGACGTAATGC
AACTTCAAATTAAAGTAAACGAACAAGGTATCATTGAAGATGCACGTTTCAAAACTTACG
GTTGTGGTTCGGCGATTGCATCAAGCTCACTTATTACTGAATGGGTAAAAGGTAAATCAT
TAGATGAAGCTCAAGCAATCAAAAACAGCGACATCGCAGAAGAGCTTGAATTACCACCAG
TAAAAGTACACTGCTCAATTCTTGCAGAAGATGCAATCAAAGCAGCGATTGCAGATTACA
AAGAGAAAAACGGTAAGTAATCTTTAACAAGCGGTTGGTTTTTGCGAAAAATTTGCAAAT
CTGACCGCTTGTGTTTTCGTTTATTGTTAATTTTAAAAAGGTTTTATTGTATCAGACGAA
TGAAAGAAAATTTACTTCGCTCTGCTCCCCTCTTTAGCAAAGAGGGGCTGGGGGAGATTT
GGCAGAAGTAAAGAAGGAAGAATATAAATTGTTTATTCCCAAATAACAGTAACTCTGTTC
TGAATTATCTCTCACTTCGTTTATTCGTTTGACAAATCTCCCCTAACCCCTCTTTACTAA
AGAGGGGAATGAGATCTTTTTAAAATTAACTATATTCACAAGGAGAAAAAATGAGCATCA
CCCTAACAGAAACCGCGGCAGATCGTGTTCGTACCTTCCTTGAAAACCGTGGCAAAGGCA
TTGGTTTAAGGTTGGGTGTTAAAACATCTGGCTGTTCAGGGTTAGCTTATGTCCTTGAAT
TTGTTGATGTATTAAACGAAGATGATCACGTTTTTGAACAACAGGGCGTTAAAATTATCG
TCGATGAAAAAAGCCTTGTTTACCTAAGTGGTACAGAATTAGATTTTGTCAAAGAAGGAT
TAAACGAAGGATTTAAGTACAACAACCCAAATGTGAAAAACGAATGTGGTTGTGGTGAAA
GTTTTAACGTCTAAGAGGTTCTGATGTCAAATCCATTTACGCTTTTTGATCTGCCAGTGC
AGTTCCAAGTAGATAATGCTCAACTCTCTGAGCGTTATTTAGCCTTACAAAAATCACTTC
ACCCCGATAATTTTGCGGCAAGTTCTGCGACAGAACAGCGTTTAGCAATGCAGAAATCGG
CGGAAATTAATGATGCGTTACATATTCTCAAAGATCCGATTTTGCGTGCTGAAGCGATCA
TCGCTATTCATACGGGTGAACAGCAAGATATTGAGCAAAAAAGTAACCGAGATATGGCGT
TTTTAATGCAACAAATGGAATGGCGTGAAACCTTAGAAAGCATTGAAACCACAAAAAACG
AAGCGGATCTCACCGCTTTCACCCAAGAGATTGAGCAACAGCAAAAAGTCATTTTGCAAC
AACTTGAACAGGCTCTCAGTGCTCAACAATGGACGGACGCACTAGCCATTAACGATAAAC
TTCGTTTTATTAAAAAATTATTGGTAGAAGTTGAGCGAGTAGAAGAGAAGTTGTTTGAGT
TTTAATTATGGCAGATTCGCCATAATTAAAATATCCGATTATTTGACGAGTGAATTAACA
TGTCTAACTTACAGATTCCAACGAGTGCGAATATATTATTCTATACAACACCTGATGAAT
CAGTAAAAGTGAATGTCTTTTACCAAGATGAGACTTTTTGGCTTTCTCAAAAAAGTATGG
CTGAGTTGTTTGGTGTTGATGTTCCGGCTATTTCTAAACACTTAGATAATATCTATAGTA
CAGGGGAGCTTGTTCAATTTTCAACCATTTCCAAAATGGAAATAGTTCAACAAGAAGGTC
ATCGCCAAGTTACTCGTTTGACGAATGTTTATAATTTAGATGCAATTATTGCTGTCGGAT
ATCGTGTAAACAGTCGGGAAGCAACACAATTTCGAATTTGGGCAACTCAAGTTTTACGTG
AATTTATTTTAAAAGGTTTTGTACTTGATGATGAGCGTTTGAAACAAGGTAAACAGTTTG
GTTTAGATTATTTTACTAATCTTGTTGAACGTATTCGTGAAATTAGAGCTTCTGAGCGAC
GATTTTACGAGAAAATTACCGATATTTATGCTCTAGCCAGTGATTATGATAAATCTTCCG
CCCATACAAAACGCTTTTTTTCCACTGTTCAAAATAAATTACATTGGGCGATTACAGGCA
AAACAGCTGCAGAGTTGATTTATACACAAGCCGATGCAGAAGCTATAAATATGGGATTAA
CAACTTGGAAAAATGCACCGGATGGAAAAATTTTAAAGAGTGATGTCAGTATTGCTAAAA
ATTATTTAAGCGAGCAACATATTAAAGAGTTAGAACAGTTGGTTTCAGCTTATTTAGATT
TAGCAGAGAATAGAGCTACTCGCCAAATTTTAACATCAATGGCAGAATGGGAAACTTTTT
TAGATAGCTTCTTAACTTTATCAAATTATCCGATTTTACGAGATAAAGGAAAAATAAGTC
ACGAAATGGCAAAATTAAAAGCTGAACAGGAATATGATAAATTTAGAATAAAGCAGGATC
GTATTTACAGAAGTGATTTTAATCATTTTTTAGAAGCGACATTGAAACTAAAAAAGTAAA
AATTGAGCGAGTAGAAGAGAAGTTGTTTGAATTTTAATTGTGTGGTATTCGCACAAAAGA
AAGTAGGGACGCCACGCGTGGCGTCCCTACATAGAAAAATAAATATGAAAACCCTCGAAG
AGCTGAATGATAAACAAAAATCCGCTTGGACAATTATGCAAGATTGGTTCAAGCAAGCGA
ATAACCATTATGAAATCCTGCCGAGAGATGTGGAAAATGCAGGGGCAGAATTGGTGGGAA
TGCAGTTACCGACAAGTATGCCACTGGGTGCGGTAATTTATGAAACGGGCGGTATTTTAG
TCGATCACGGCTGGTTACGCATTTTAGGTTCGGGTAATGAGAAACTGCCACGCGGTTTGT
TTGAGTGGAATTTTGGTAAAACCTTTGAACAATCGGGCGAAAGACCGTTTCATTTACTGA
TTGCTGATGATGCCATTGGTGGTTATTTTGCGGTGAACGGTGGCGGATTAGGCGAAAAAG
TCGGTTTAGTTCATTATTTCCACCCGAAAAAGCAGAAATGGGAGAGTATTGGCTTAAATT
ATTCACAATTTATCGGCTGGGCATTAACTGCCGATACTGCTAGTTTTTACCACAGCCTGC
GTAGTGAAAATTGGCAAGCTGAGATTGCAGATTTAAACGGCAATCAAGTGATAAATTTAG
ACACAAAACAAAAACAACCGATTGAACGCCATTATCAAGCGACATTTGCGCCTGATGATA
TGGGGTATGCGGTGAATTAAGTATTACACTTCCCTCTTTGAAAAAGGGGGATTGAGGGGG
ATTTAATGATCTTGTAAAAATCCCCCCTAGCCCCCCTTTTTCAAAGGGGGGGAATAAATG
ATAGAGAGATAATAAAATGTCATTACTTCAAATTGCAGAACCAGGGCAAACGGCAGCGCC
GCACCAACATCGCTTGGCGGTGGGGATTGACCTTGGGACGACAAATTCTTTAGTAGCAAC
GGTGCGTAGCGGACAAGCTCAGGTATTACTTGATGAGAAAGAGCGTGCGTTAGTGCCGTC
GGTAGTACATTATGCGGCTGAGAATAAAGTTGTTGGTGTGGAAGCCTTTGAGCAAGCAGC
AGCTGATCCGCAACATACAGTGATTTCTGTAAAGCGTTTAATTGGTCGTTCTTTGGCAGA
TGTTGAACAGCGTTATCCAAATCTGCCTTATCAATTTGTTGCGACGGATAACGGCTTGCC
GTTAATTCAAACGCCACAAGGCAATAAAAGCCCGATTGAAGTGTCTGCCGATATTTTAAG
TCACTTAAATCAATTTGCAGAAAAACGCTTGGCGGGTGAATTGGCTGGCGTGGTGATTAC
TGTGCCTGCCTATTTTGATGATGCACAACGTCAAAGTACCAAAGATGCCGCTCGTTTGGC
AGGGCTCAATGTGTTGCGTTTATTAAATGAGCCAACGGCTGCGGCTATTGCTTATGGCTT
GGATAGCGGTCAAGAAGGTGTAATTGCTGTATATGACTTAGGTGGCGGTACTTTTGATAT
TTCGATTTTACGCCTAAGTCGAGGTGTATTTGAAGTTTTAGCAACAGGTGGCGATACCGC
TTTAGGTGGCGATGATTTCGATCATCTGTTAGCGAATTGGATTGCGGAACAAGCAGGTAT
TCAGCCAAATACAGCAAGTCAGCAACGTGAACTACTTACTCTTGCCACTCAAGTGAAAAT
TGGCTTATCACAAGCGGACAGTTTTACTGCAAAATTTGCAAATTGGCAGGGTGAAATCAG
CCGTTTGCAATTTAATGAGCTAATCCAGCCACTTGTAAAACGCTCGTTAATGACTTGTCG
TCGAGCTTTGAAAGATGCTGGGGTAGAAGCTCAAGAAGTGCGTGAAGTTGTGATGGTTGG
TGGCTCAACGAGAGTACCTTTTGTGCGTGAACAAGTAGGCGAATTTTTCGGCAAAACGCC
ATTAACCTCTATTGACCCCGATAAAGTGGTGGCGTTGGGGGCGGCTATTCAAGCGGATAT
TTTAGTCGGTAATAAGCCTGATGCAGAAATGTTGTTGCTAGATGTTGTACCACTTTCGCT
AGGGATCGAAACGATGGGAGGATTGGTGGAAAAAATCATTCCTCGCAATACCACTATTCC
TGTGGCAAAAGCACAAGAGTTCACCACATTTAAAGATGGGCAGACAGCGATGACGGTTCA
CGTTGTACAAGGTGAACGTGAGTTAGTCGATGATTGCCGTTCACTTGGACGTTTTACCTT
GCGTGGTATTCCACCGATGGTCGCTGGTGCGGCACACATTCGCGTGACTTATCAAGTTGA
TGCGGACGGGTTACTGAGTGTCACCGCAATGGAAAAATCAACCAAAGTGCAAGCGTCTAT
CCAAATTAAGCCGTCTTACGGTTTGACGGACGAAGAAGTCACCGAAATGATTAAATCGTC
AATGACGAATGCGAAGCAAGATATGGAAGCCCGTCAGCTGGCGGAACAGCGTGTGGAGGC
AGATCGTGTGATTGATAGCGTTGTCATTGCGTTGCAAGAAGATGGTGCAGAGCTACTTTC
GGTTGATGAATTTAAAGGGATTGAAGCGGAATTACAGAAATTGATTTACGCAAAACAAGG
AACAGATCGCCAAGCTATCCAGCAAGGTATTAAAGATCTTGATATTGCCACCCAAGAATT
TGCTGCTAGACGAATGAATTTATCCATTCAAAAAGCCTTAGCAGGTAAGGCGGTTGATGA
GGTGATGGGATAAAATCCAGTAGGGACACACTGCGTGTGTCCGCAAAATAAATAACGGAC
ACACGCAGTGTGTCCCTACAAATAAACAGAAGATATTAGAGGACATTATGCCAAAAATTG
TTTTTCTTCCACACGAAGAATTTTGCCCAGAGGGTATGGTTGTTGAAGCTCAAGCGGGTG
AAAACTTATTAGAAGTTGCTCACAATGCAGGAGTTGAAATTCATCACGCTTGTGACTGTT
CTTGTGCTTGCACTACTTGTCACGTTGTAATTCGTGAAGGTTTTGACAGCTTAAATGAAA
CATCAGATCAAGAAGAAGATATGTTAGACAAAGCGTGGGGCTTAGAAATCGACAGCCGCT
TGTCTTGTCAATGTATTGTGGGTGAAGAAGATCTCGTTGTTGAAATTCCAAAATATAACT
TAAACCACGCAAATGAGGCAGCACACTAATGAAATGGACAGATGTAAGAATGATCGCAGA
AAATCTGTATGATATGAACCCAGATTTAGATCCAACCACTGTGCGTTTTACTGATATGCA
CAAATGGATCTGCGAGATGGAAGATTTTGAGGATGATCCAGAAGCGTCAAATGAACATAT
CTTGGAAGCGATTTTAACGATTTGGTTAGAAGAGTATGAATAACCCCATAGGGCTGTAGA
ACAAAAAGTTGGTAATAATTATATTCCTGATTCTTACCAACTCTTTGATTTAAATAGTTC
TTCTATCTTATATATCGTCCTGTAATTCCTGCAAGAACCCACCACTTTGATGAGCCCACA
GTTTTGCATAGACACCATTGAGAGCTAATAATTCCTCGTGACTACCTTGCTCAACAATTT
CGCCTTTATCTAATACAATCAAGCGATCCATTGCCATAATGGTCGATAAACGGTGTGCAA
TGGCAACGACAGTTTTCCCTTCCATTAATTCGGTCAAATTTTCTTGAATAGCGACTTCCA
CTTCAGAGTCTAAGGCACTGGTTGCTTCATCTAATAATAAAATCGGTGCGTCTTTCAACA
TCACACAAGCAATCGCAATACGTTGCCGTTGCCCACCAGACAGTTTAACCCCTCGCTCGC
CAACATGTGCATCATAGCCTGTTCTGCCTTTAGCATCACTGAGAAGCGGAATAAAATCAG
AGGCGGAGGCTCGCTCAACCTCGTCCTGATAAAAGCTCATACTTTGTCCGAGTATCAAAC
GCCACAAAATAGCTTCTCATTCCTTTGATGCTTTCAAAAATAAAAGAAATAACCTTTGCT
CGAGGCGTATTCGGCATATCTTCTGGATAAGGATTAATGCGATTTTCAAACCAATCAAAT
AATTTATTTAACACGGGCTTTTCTCATAAGTATGGTGGGTAAAAATTGCAAGGTAATAAA
ATGTAGCGGACACACTCAGTGTGCCCCCTACCATTTGAAAAGAAACTATTGTTAGTTCCG
TAGCAATAACTATGGATTTAGCAATTTCTCATCTAATGCTAAATCTTTGTTACGGTTAAT
ACCAATCGGTTGTTTTAACACATTACGCGCAATTTCGTGTGCATCAGCAAGAGAATGTTC
CTTATATGAACCACATTGAAACTCATTTAACTCAGGAATTTTAGTTTCATCAGGCACTTT
CTCTAACGCATCACGCATAGAGGCTTCCCAAGCTTTTGCCACTTCTTCAGCTGAAGATGA
ACCAATTAATGACATATAAAATCCCGTACGGCAACCCATCGGGGAAATATCAATAATTTC
AACGGTATCGCTATTGAGATGATCACGCATAAAACCAGCAAATAAATGTTCCATCGTATG
AATACCACGAGGCGATAAAATCTCAATGTTTGGACGGACAAAACGCAAATCAAACACAGT
AATCGTATCTCCCTTCGGGGTTGTCATTGTTTTTGCAACACGCACCGCAGGAGCGTTCAT
ACGAGTGTGATCCACTTTAAAGCTATCTAGTAAAGGCATAACGATTCTCCAATAAATAAA
ATTATGTGGGGATTATAGCCTATTTAAGCCTGAGTTTTCATACAAGCGGTAAGTTATTCG
AAATAATTTGCAAATTTTTACTTCAAACAAACCGCTTGCTTTCTAGTCAGTTCAATCAAA
ATTCTGTATAATCGCTCGTCTTTTGTGATCTTCATCACAATTTTGGATTTCGTCAGATGA
GCTTTAGCTCATCATTTTTTATTCTCGGTGGGCGAGCCCCACCCTACAATTAAGTTATTT
CAATGCAACAATTAGATACTCAAAAACTGCGTAATATCGCAATCATTGCTCACGTTGACC
ACGGTAAAACCACGCTGGTTGATAAATTATTAAAACTTTCAGGCACATTAGATACCTCCC
GTGGTGATGTAGATGAACGTGTAATGGACTCCAACGACCTTGAGAAAGAGCGTGGCATTA
CCATTCTTGCGAAAAATACCGCAATTAACTGGAATGGCTATCGTATCAATATCGTAGATA
CCCCAGGACACGCAGACTTCGGTGGTGAAGTTGAGCGTGTACTTTCAATGGTGGACTCGG
TATTACTTGTGGTGGATGCTTTTGATGGTCCAATGCCACAAACCCGTTTCGTAACCCAAA
AAGCATTTGCTCACGGTTTAAAACCTATCGTGGTTATCAATAAAGTTGACCGCCCAGGTG
CTCGCCCTGACTGGGTGGTGGATCAAGTATTCGACTTATTCGTGAACCTTGGTGCGACAG
ACGAACAATTAGATTTCCCAATTATTTATGCTTCTGCATTAAATGGTGTTGCAGGTTTGG
ATCACGAAGATCTTGCACCAAATATGGATCCGCTCTTTGAAGCAATTGTAGGGCAAGTTT
CTACGCCAGATGTTGAACTTGATGCACCGTTCCAAATGCAAATTTCACAGTTGGATTACA
GCAAATATCTAGGTGTTATCGGTATCGGCCGTATCAAACGTGGTACGGTTAAACCTAACC
AACCTGTGACCGTGATTGATGCAGAAGGTAAAACCCGTAATGGTCGTGTTGGTCAAGTGT
TAGGTCACTTAGGCTTACAACGCTATGAAGCCACCGAAGCCTATGCCGGCGACATCATTG
CGATTACAGGTTTAGGCGAATTAAACATTTCAGATACCTTATGTGACATCAACAATGTTG
AAGCACTTCCAGCTTTATCTGTTGATGAACCGACAGTGACAATGTTCTTCTGTGTAAACA
CATCACCCTTCTGCGGTCAAGAAGGTAAATTCGTTACGTCACGCCAAATTTTAGAGCGTT
TGAAGAAAGAGTTAGTGCATAACGTCGCGTTACGCGTAGAAGAAACTGATGACTCTGATG
TTTTCAGCGTATCGGGTCGTGGTGAATTGCACTTGTCTGTATTAATCGAAAATATGCGTC
GTGAAGGTTATGAATTAGCGGTATCTCGCCCAAAAGTAATTTTCAAAGAGATTGATGGTC
GTAAACAAGAGCCGTTTGAGCAAGTGACCATTGATATTGAAGAACAACATCAAGGGGCGG
TGATGGAAGCGCTTGGTATCCGTAAAGGTGAAGTGCGTGATATGATCCCAGATGGTAAAG
GTCGTACTCGTTTAGAATACATTATTCCAAGCCGTGGCTTAATCGGTTTCCGTAATGAGT
TTATGACGATGACATCAGGTACAGGCTTACTTTACTCAAGTTTCAGCCACTATGACGATG
TAAAAGCAGGTGAAATTGGTCAGCGTATTAACGGCGTATTGATTTCAAACGGCACAGGTA
AAGCCCTTGCTTACTCGCTCTATGCACTACAAGATCGTGGTAAATTAATGATCGATCACG
GTGCAGAAATTTATGAAGGGCAAGTAATTGGTATTCACAGCCGTTCAAATGACCTAACCG
TAAACCCGCTTGAAGGGAAAAAACTCACCAATATGCGTGCGTCAGGTAAAGATGATGCTT
TAACCTTAACAACGCCAGTTAAATTCAGCTTGGAACAAGCGTTAGAATTTATTGATGATG
ACGAGTTAGTGGAAGTAACACCAAAATCAGTGCGTATTCGTAAAAAATTACTCACTGAAG
TAGAACGTAAACGTGCAAGTCGTACCACGACAAGTACCAGCACGAAGTAATGAGAAGTAG
GGGCAACAATGCCCCTAATAATTTATAGGAGATTAAAAATGTTTGTAGAAATTTACGGCA
GATTAAGTTGCCCTTATTGCGTTCGAGCAAAACAGCTTGCAGAAAAAATGAAAGCAGAAT
TACCTGATTTCGATTTTAAATTTGTCGATATGATCGCTGAAGGTATTGAAAAACAAGATT
TAGAACCGCGCGTGGGTAAACCCGTTGCGACTGTGCCACAAATCTTTTTAGATGAGGTTC
ACGTTGGCGGTTATTCGGATTTTGCTCCTCTTATAGAAGAGAAGTTTGGAATTAAATTAT
AAGAAGATTTTAACTTACCTATTTGGAATTCGGTTAGTTAATCTGTAGCATTGCCTATAA
TAGGCTCCTGACATATGAGAGAGCTTTTTAAGGGATTGTATACAAAAATTTATATAAAAA
TTAGGTTAAAGCCTTATTGTTATAAGGCTTTAACTTTCTAATCAACAAAAATTATTCATT
ATTTTAGTCTATTAAAAATCGTTATATTTAGATATGAGATCAGTTTTTTTATGAATTTAG
AATACTTATTTCATATGGAAACCTATTATGATGAATAGAATTATCAATATAGGAGCTGGT
GTAATAGACAAAATAGCAATTAAGAAATCATTATAAATATTTAGACTGTCGGGAGTAATA
TCGCAGGGTATGAGATCACATAGATCGTGTTCTTTACTCTCCATTGCTATTGTGTTTCAG
TCCATTAAGCGCAACCAGCCCTTTATTACAACTTTTTTTCTGCATGATGAGATCTAATTT
GAGGATCTGTTGTTTTGATGAAGAGAGTTTGTTCTTCATTGTCTGCATTTGAGTATGTGT
ACCAGGTTGTTTTTCTGCATCAGCAATCAGTTTATCAACTTCTTGAAACATTTTTTGGCA
CTGTTCAGGTAATATGCCATTGGTTTGAGGTTTGGTCATTACCAGTGAAGATGTTTTCAA
TTCAGTAGTGAAACCACTTATTGCAATGAATAACGCACCAGTTGCGATAATCATTGAACG
TAAAATAGCGTTTTTCATAGTGTTCCTAATGATTAGTTTAACTGTTAGATGAAAGTTACG
CATATTAACATAGATCTCAAGGTATCGTCACGTACTATTTAAGGATCTTTATCTACGGTG
TAAATAATTTGTTAAATCTAGAAATTCTATTCACAAATAATTTACAAAGCTGCTAAGCAG
ATAAATGAGTGGTATTTTGCCTAACTTGATTTATATCAAGTTGTAACAATATAAATTTCA
TATTTTTTAAATATTTAGCTCAAAAATGTGATCAATGTAATAATTTTGCTATTTTTTATT
TGCTTATTTACGAGTAGAATAGATTCTTGACATTATTGCTACTTATTAATCTTTGATTGG
TAACTGTGCAAAAACAATGTTGATTGGGGGATTACTTGGTATTCTTGTAATCAATAATTC
AGACTTGTATATATAAAGAGGTTTGAGATGTTAGACGTTGTTGAACTCTCACGTTTGCAG
TTTGCTTTAACTGCTCTCTATCACTTCTTATTTGTACCGCTTACATTAGGCCTTTCTTTC
GTTCTTGTGGTGATGGAAACCTTATATGTAACAACAGGTAAAGAAGTGTATAAGGATATG
ACAAAGTTCTGGGGTAAGTTATTTGGTATTAACTTTGCTCTAGGGGTAACGACAGGGATT
ACAATGGAATTCCAATTCGGTACTAACTGGTCATATTATTCTCATTATGTGGGTGATATT
TTTGGTGCTCCATTAGCGATTGAAGGCTTAATGGCGTTCTTCTTAGAATCTACCTTTATT
GGTCTTTTCTTCTTTGGTTGGGATCGTTTATCAAAAGGTAAACACTTACTAACGACTTTT
GCGGTCGCATTTGGTTCTAACTTCTCTGCTTTGTGGATCTTAGTTGCTAACGGTTGGATG
CAAAGCCCTGCAGGTTCAGAATTTAACTTTGAAACAATGCGTATGGAAATGGTCAGTTTC
TCTGACTTAGTGCTAAACCCAGTAACACAATCTAAATTCTTACACACTGTTTCAGCGGGC
TATACCTGTGGTGCGATCTTCGTATTAGGTATTAGTGCATACTATATCTTAAAAGGTCGT
GATCTTGGATTTGCTCGTCGTTCATTCTCAGTAGGTGCAAGTTTCGGTTTAGTCGCCATC
ATTTCTGTATTAATCATGGGTGATGAGTCAGGCTATGAAATCGGTAAAGCACAGCCTGTG
AAATTGGCGGCAATGGAAGGTGAATTTGAAACTCACCCAGCTCCAGCTGCGTGGAATGCG
TTTGTTATTCCTAACACCGCTGAAATGAAAAATGAAATGGCAATTTCAATTCCTTATGCT
GCAGGTATTATCGCAACGCGTTCTTTAGACAAAGAAATTAAAGGTTTGAAAGATCTTCGT
GAAGAGAATGTACAACGTGTACGCAATGGTATTGTTGCTTATGGTTTATTAGAAAAATTA
CGTTCTGGTAACTATACTGAAGCAGATAAAGAAGCATTTAAAGCGGTTCAAAAAGATCTT
GGCTTTGGTTTACTTTTAAAACCATATACAGATAAAGTTATTGATGCAACAGAAGAGCAA
ATCTTAAAAGCAGCAGCGGATACTATTCCAAACGTAGGTCCAACATTCTGGTCATTCCGT
ATTATGATGATTGCCGGTGGTTTAATGTTATTACTCATTATCGCAGCATTTGTTCAAAAT
GTACGCGGTACAGTAGGTACTAAACCATTGTTATTAAAAGCATTGTTATGGGGTATTCCA
CTTCCTTGGATTGCGATTGAAAGCGGTTGGTTCTTAGCTGAGTATGGTCGTCAGCCTTGG
GCAGTGTACGAAGTATTGCCAACAGGGGTTGCGAACTCTGCATTAACAGCGGCAGATCTT
TGGATCTCAATCGGCTTGCTATGTGGTTTATATACCGTATTCTTGGTAGTTGAAATGTAT
TTAATGTTCAAATATGGTCGTCTTGGCCCAAGTGCATTAAAAACAGGTCGTTACCACTTT
GAACAATCTGCGAAATAAGTAGGAGTAAAATATGTTAGATTATGAAGTTCTACGCTTTAT
TTGGTGGATTTTAATTGGTGTACTTTTAATCGGCTTTGCGATTACCGATGGTTTCGATAT
GGGAGTATTAACCCTATTACCAATGGTAGGTAAAAGCAATGTTGAACGCCGTGTAATGAT
TAACTCAATCGCTCCGCACTGGGACGGTAACCAAGTTTGGTTATTAACTGCAGGTGGTGC
GATCTTTGCAGCCTGGCCAACGGTTTATGCAGCATCATTCTCAGGTTTCTATTTGGCGAT
GATCTTAGTTCTAGCGGCATTATTCTTCCGTCCAGTGGGCTTTGAATACCGTGCGAAAAT
TGATGATCAAAAATGGCGTAATACTTGGGACTGGGGATTATTTGTGGGAGGTTTCGTTCC
ATCATTAATCTTTGGTGTTGCATTCGGTAACTTATTACAAGGCGTACCATTCCACTTTAA
CGAGTTAAACCAAGTAACTTACGAAGGTTCAACCCTTTGGAAATTATTAGGCTTATTAAA
TCCATTTGCATTACTTTGCGGTGTGGTAAGTTTAATGATGCTTACCACTCAAGGTGCAAC
TTGGTTACAAATGAAAACAACGGGCGAATTGCGTAACCGTGTAAGAAATGTTGCTCAAGT
GACCGCTTTAGTAGCGTTAGGTGCATTCTTACTTGCAGGTGTTTGGGTTTACTTCAAAGA
TGGCTTTGTGATTACCAGTGCTTTGGATCACAATGGTCAATCTAGTTTAGTGAACAAAAC
AGTCGTATTAGAAAGCGGTGCTTGGTTCAAAAACTACTTTGAAATGCCTGTATTATTCAT
CATTCCTGGTTTAGCGGTGATTGGTGCATTAGGTACTGTGGTTAGCTCTAAAGCAAATAA
TGGTGGACTTGCATTCTTATGTTCATCAATTATGCAAGCGGGCGTGATCTTAACGGCAGG
TGTTGCAATGTTCCCATTCGTAATGCCGTCAATTACTCACCCAGAAATGAGTTTAACAAT
GTGGGATGCAACTGCAAGCCATAACACATTAACAGTAATGTTTATTGTGGCGTGTATCTT
CGTTCCAATCGTATTAGCTTATACTGTGTGGACTTACTTCAAAATGTTTGGTCGTCTTGA
CGCTAAATATATTGAAGAGAAAAGTGCAAGTTTATACTAAGGAGAACCAATATGTTTTAT
GTAACTTGGGTACTAGGTGTGTTACTTGCTATTCTGTTTGCAACAGTAATCACTGTAAGT
ATTGAAAAAACAGGTAAGTTTGACGAGTAAGATGGTTAATTCACTCTATCAACTCACAAG
AAAGGGCTGGCTACAAGCCCTTTCTTTTATCCTTTCTATTGCAATGTTTGCAATGATATT
GCTCTATTCCAACACCTTTGCTCTCTATTTTGGAGGGAAAATTCCTTACTTAGTCGCAGG
TGTTTTCTATGGTATGTTGATTTTATTTGTTCACGGTTTTGGCTTTGAGATTAAATCAAC
ACGATGGCAAATGGTTTTTATGCCGTTGTTGGGATATGCCATTATCTTACCTTCATTAAT
TGCATTAGTCGTGCTGCATTAGCCTTTAAATTAAGAACCCAAAGCAATGGGTTCTTATCA
TATTGCTTGTTTTATATTTAATTTATCTCTAAAAATACTTGCACAACGATTTTTCTCTCT
CTAAAATGGCGAGTAATTTACGCCTGATTTTTGGGCGTTTTTCGTTTTGGAAAGATAGAT
AGGGCATTGCAATGGATTTTCCTATTCGTGTGTATTATGAAGATACTGATGCAGGTGGTG
TGGTTTATCACGCACGTTATTTACATTTTTTTGAGCGTGCAAGAACAGAATTTTTACGTC
AATTAGGCTTTTCTCAACAGCTATTATTAAGTCAATCAATGGCTTTTGTTGTGAAAAAAA
TGGATATTGACTATAAAAAACCTGCTTATTTAGATGATTTTCTCACAGTTAAAAGCATTA
TTTCTGAACTAAAGGGTGCAAAAATAGTCTTTAAACAGACATTATGGCGAGATGAGGAGT
GCTTGTGTGAAGTGAGTGTGGTTGTCGTGAGTGTTGATCTAGCAAAAATGAAAGCAATCG
CCATACCTGAAGATATTAAGCAGGCTTTTAACGCTATAATCTCAATGTAATTGTTTTATT
TGGAGTTTTTATCAATGGCAACTGAATTTAATTTAGTTTCATTATTCATGGAAGCGAGTA
TTGTTGTTAAGTTAGTTATCTTAATACTGATCTCTTTTTCCGTGTTATCTTGGGCAGTGA
TTATTCAACGTAGCCGCGTATTAACAAGAGCTAAAAAAGATTCTTTAAACTTTGAAGATC
GTTTTTGGTCTGGCGAAGATTTACATCGTTTACACGAAGGGTTAGAACATCGTCGAGATG
GTTTAACTGGAGCTGAACAAATTTTCTACGTTGGTTTTAAAGAATTTAACCGCTTACAGC
AAGCAAACCCAGATTCGTCAGAGTCAATTATTCAAGGTTCTAGCCGTGCAATGAATCTTG
CATTAAACCGTGAATTAGAAGAACTTGAAAATTACATTCCGTTCTTAGGTACTGTTGGTT
CGATCAGCCCATATATTGGTTTATTTGGAACAGTTTGGGGGATTATGCACTCATTTATGG
GACTAAGTGCGGTAAAACAAGCAACCTTACAATCTGTTGCACCAGGTATTGCCGAAGCAT
TAATTGCCACAGCGATTGGTTTATTTGCAGCAATTCCTGCAGTAATGGCATATAACCGTT
TGAACTTGCGTGTAGGCAAATTAGAGCAGAATTATGTGAACTTTATTGATGAGTTCACCA
CAATTCTACATCGCAAAGCGTTTGCGAAAAAATAAGTAAAAATTAAGTGAAATGCTACCG
CTTGTTGTGGTAGTTTGAATGGATAGATAAAGAGGAAACTATGTCTTACCGTCGTCGTAA
ACGTAATGACATTAAATCTGAAATTAACATCGTGCCATTTTTGGACGTGTTACTGGTGTT
ATTGCTGATTTTTATGGCAACAGCACCGATTATTAGTCAAAGTGTGGAAGTGGAATTGCC
TGAAGATCGCCATAGTCAATCCGTTTCAAATGAAGATAAAACCCCTGTTATTTTAGAGAT
CGCTGGGGTCGCTTTGTACAAATTGAAAATTGACGGAAACTACATTCAAGTTAATGAACA
AGAGAACTTAGCGGAGCAAGAAGTCATTGCTTATGCTGGTGAGGCTTTCCAAAAAGACAA
TAATACCTTATTCCTTGTGGCAGGTGGTAAAGACGTACCTTACGAAGAGGTAATGAAAGG
GATCTCATTATTAAAAGATGCAGGGATCAAAACCGTAGGTTTAATGACCGAAGGTAAATA
GTCAGCGAGGATAGAGCGTGAAATATCAAAATGATAGATTAGAACTCGCTATAATTGTGT
CAGTTTTACTGCATTTATTGTTGATAGGCTTATTAATACTGGGTTCTTTTTTCACTAATA
CTCACTTAGCTTCTGCTGGCGGAAGTGGCGGTGATAGTAAATCTCTTGAAGCTGTGATGG
TTGATACTGGACAGGTAGCCGCTGAATATGGGCGATTAAAAGCTGAAAAGCAAGGGCAAG
CGAAGGTTGAACCTAAAGAAGAGCCTAAAGAGGAAGTTAAGGAAGAGGTTGAAGATAAAC
CTACCCCAGAAGAAATTGCTGAACAACAAGAACGTGAGAAGGCAATTCAGTTAGCTCAGC
AGAAGCAACAAGAAGAAAAACGTCAGCAAGAATTGGCTCGTCAAGAAGCATTGAAACAAG
AGCAAATTAAGCAAGAACAGTTGAAAAAACAGCAGGAAGAAGCAACACAACGTAAACTTG
CAGAAGCAGCCCGTTTGAAAGCTGAAGCTGAAGCAAAACGTTTAGAAGCCCTTGCAAAGC
AAGCGGAAGAAGAACGGAAAATAAAAGAAGCAGAGCAACAAAAACGACTTGAAGAGCAGA
AAAAGCTAAAAGCAGAGCAGCAAGCTCAAGCTAAAGCACAAGCAGAAAAAGAAGCAAAAG
AGAAAGCAGAACAAGAAGCGAAGCTCAAAGCAGAAAAAGAAGCAAAAGAGAAAGCAGAAC
AAGAAGCGAAGCTCAAAGCAGAAAAAGAGGCGAAAGAAAAAGCCGAGAAAGAAGCTAAGG
CAAAAGCGGAAAAAGAAGCGAAAGCCAAAGCCGCTGCAGAGGCAAAAGCGAAAGCAGAAG
CGGCTGCAAAAGCTGAAAAAGCGAAAAATAATAAAGTACTTGATGATTTTTTAAGTGGTG
GCGAAGTTGGCGGTGGCACGAGCAACGGCGGTAATAAAAATAGTGCCGGCTCACAAGGCT
CTGGCGGTACAAAAGGTTTAGGTCAGGGTGCTAATGTTGATGGTAATGCCTATGGGCAAC
GAATTAAGAAACTTATTCAGTCAAAATACCGTGTTGATCCGAGTTTTGCAGGTAAACAAT
GTGATGTGAAGATTTTCCTAGAGCGAGATGGTACTATTACCAACTATCAAGTCGTTTCAG
GGGATAAAGCAGTGTGTGATGCAGCTGTAAGTGCGATTGTGGCAACCCGTAAAGTGCCGC
CTGCACCGTCAGATGCAGTTTATCAGCAATATAGATCACCAACATTAGATTTTAGTTTAA
AAGTTCAATAGTTCAACCTAGAGGGTTAAGATGAAATTAGTATCTCGTTTAACGAGTATT
CTTGGTATTGTCGGATTATTTTTTTCTGTCGGTGTAAAAGCTGAGTCAGATGTCAGAATT
TCGATTGACCAAGGTGTGAGTATGGCTCAACCGATAGCGGTTATTCCATTTAAAGCAATG
GGGGGCGTACCTGATGATGTCGCTCAAATTATCGCAGATGATTTGAGAAATAGTGGTAAG
TTTACACCGCTTGATCGTGCTAGTTTACCAGCTCAACCGAGTTCAGCAGCAGAAGTCAAT
CCTGAACAGTGGACAAATATCGGCATTGATAATGTGGTTGTGGGGCAAGTGTCTGCAGTA
GGTGGTGGCTATAACATCGCTTATCAATTAGTGGATACTTTGGGAACTTCAGGAGCAGCA
GGAAATGTGATTGCTCAAGGTTCATTTAATGTTCCAGCTGCCCAAATGCGTTTAGGGGCT
CATACGGTAAGCGATCAAGTATTTGAAAAATTAACACAGATCCGTGGTGCATTTAGAACT
AAAATCGCTTATGTGGTACAACGTGGAGTGTCCTCTTACGAGTTGCGTGTATCAGATTAT
GATGGTTTTAACGCCTTTACCATCGTAAAAAGTAAAGAGCCTTTGATGTCACCAGAATGG
TCACCAGATGGTTCAAAATTAGCTTATGTGACTTTTGAAAACAAAAAATCACAGGTTGTT
GTTCACGATATTCGTTCGGGAGCAAGAAAAGTGATCGGATCTCTTAGAGGGCATAATGGG
GCGCCTTCATTCTCACCAGACGGTTCAAGAGTGGCGTTTGCTTCTAACCAAGATGGTGTA
TTAAATATTTATGTAACAGGGGTGGGCGGTGGTTCACCAAGACAATTAACCAGTAACGCA
GGAAATAACACCGAACCAAGCTGGTCACCAGATGGTGGTTATATCCTGTTTACATCAGAC
CGTGGTGGCTTACCACAGGTTTATCAAATGAGTTCATCTGGTGGCGGTGCTAGCTTAATT
GGTGGCAGCGGCAGTGGTAAAATTTCGGCAGATGGCAAGAATTTAATCATGGTTTCAGGT
GATAGAATTGTAAGACGAGATCTTGTTTCAGGTAGCACAGAAGCAATCAGTTCTACGTTT
TTAGACGAAAGTCCAAGTATTTCACCAAATGGAACAATGGTTATTTATAGCTCTACCAAA
GGTGTGAGTAAAGTGCTACAATTGGTGTCCGCAGATGGGCGTTTCAAAGCTAATTTGCCG
GGAGCAGGTGGACAATATAAATTCCCTGCTTGGTCACCTTATCTGACTAAACAATAATTC
TTTTTGGAGAAAAAAATGAAAAAACTAGCTAAAGTTTTAATGATTGCGGCACCAGCTTTC
GTTTTGGCAGCATGTAGCAGCTCAAACGACAATGCAAGTGCTAATGCAAGTGCTAATGCA
GGTCAAACATTCGGTGGTATGTCTGTTCAAGATTTACAAACCCGTTACAACACTGTATAT
TTTGATTTCGACAGCTACACACTAAAAGCTGAAGATCAACAACTTTTAGATGCACACGCA
CAATACTTAGTTGCATCTAAAGGCAAAGTAACTGTTGCAGGTCACGCTGATGAGCGTGGT
ACTCCAGAGTACAACATCGCCTTAGGTCAACGTCGTGCTGACGCAGTTAAAGATTTTTTA
GCAACTAAAGGTGCTAGCAACGTGGCAACAGTTTCTTACGGTGAAGAAAAACCAGCAGTA
TTAGGTCACTCAGAAGCTGATTACTCTAAAAACCGTCGTGCAGTGTTAGAGTACTAATTT
TTAGTTTTCTAAAATGCCAAATAGTAAGGCCCCGAATTTTCGGGGCTTTATTTTTATGTG
TAAATTCATCATTCCTTAATTATTTTTTAAGGATTTTCCGTTAAAATGCTCACAATTTTG
AATAAGTAAATAAGGGCAATAGATGCAATTTATTGGGAAAATTCTCGGTTTCATTTTAGG
TTATAAGTTTTTTGGCGGATTTTTTGGCGGTTTGCTAGGGCTTATTATTGGGCATTGGGG
CGATAAAAAACTGCATGAGCTAGGTAGCGTATCTTCAACTATGTTTGGCAAAGCACTAAC
TCGTCAGTCACTCTTTATGCAGACAACTTTTGCGGTATTAGGACATATTTCCAAAGCAAA
AGGACGAGTAACGGAAAATGATATTCAGCTCGCCCGTCAGCTTATGGCAAATATGAAACT
CGATGCGAATAATCAACAACTTGCTCAAAAAGCCTTTACTTTAGGAAAAGAGGCTAATTT
CCCGTTACGCCAAGTTATGCAAGAGTTTCGTGAAGCCTGTGGACAACGCCGTGATTTATT
GCGTTTCTTCGTAGAAGTCCAAATGCAAGCCGCATTACAAGATGGCAATTTAGATGGCAA
TGAGCAGCAAATTTTATTCACTATTGCTGAAACATTGGGAATGTCCCGCTTGCAGTTTGA
ACAGATGATCGCAATGGTGGCGGCGGCTCAACGTTTCCGCTCAGGCTATTATCAATATGA
ACAGCAAGGCTCAAGCCAACAAGGACAATATCAAGGAAATTATGGCGGTTATCAGCGTTC
GAGCGGGCCAAGTTTAAAAGACGCTTATAGTATATTAGGGGTATCAGAAAGCGACGATCA
AACCACGGTTAAACGTGCTTATCGTAAATTAATGAATGAACATCACCCGGATAAATTAGT
CGCAAAAGGTTTACCGCCTGAAATGATGGAAGTGGCAAAAGAAAAAGCACAGCAAATTCA
AGCCGCTTATGATCTTATTTGTAAATCAAAAGGATGGAAATAATGCAAACCCGTTCTCAT
ATTGTTCCGCTTTTTTTAGCTATTGTAATCATCGTAATTGCCGTGTGGTCAGGACTTAAT
CCGACTGATCGTGCGGTGTGGTATGCCGAAGTTATGCCGATTTTTGTGGTGTTCGGCTTA
TTGGTGGTGACTTATCCTCGTTTTCAATTTAGTGGACTTGCCTATGTGCTGATGTCTCTG
TGGATGATTATGCACCTAATCGGTGCAAAATATACCTTTGCGAATGTGCCGTTTGACTGG
GCAAATCAATATTTGACCTTTTTAGGCGAAGATCGTAACCACTTTGACCGTGTGGCTCAC
TACATTATCGGCTTTTATAGCTTCCCGATGGCGGAATGGTTATTGCGTAAACGTAAATGC
GGCTTGGGCGTGGCATTCTTCTTTTCGCTCTTTTTTATTATGTCGGTTGCCGCTGCCTAT
GAAATTATCGAATGGCAATATGCGGTAATTGAAGGGGGCAATGCGGGCATTGAATTTTTA
GGTTCGCAAGGCGACATTTGGGACACTCAAAAAGATATGCTCGCCGATACGCTAGGGGCA
ATTACCGCATTAATCATCTACTTAATTGCTCGCCCTGACCTACGTTTACGCCATTTTTCT
TACTAATAGCGGTCGGATTTTGTGGAAAATTTACCAAAAGTTATCCTTGCACCTATGCAA
GGGGTGTTAGACCCTTTTGTGCGTCAATTATTAACGGCAGTCAATGATTATGATCTGTGC
ATTTCAGAATTTGTGCGAGTGGTCGATCAAAAACTGCCGAAGAAAACGTTTTATCGCCTT
TGCCCTGAGCTACACAATAACGGCTTTACCCCATCGGGTACGCCTGTGCGTGTACAACTT
GTAGGACAACACCCACAATGGTTAGCAGAAAACGCAGCACTTGCCGTTGAACTAGGCTCG
TACGGGGTCGATCTCAACTGCGGTTGTCCGTCTAAAACAGTGAATGGCAGTAACGGCGGT
GCGTCCTTGTTGAAACAACCTAAATTGATTTATCGAGCAACAAAAGCAATGCGAGAAGCG
GTACCTTGCCATCTTCCCGTGTCGGTCAAAGTGAGACTGGGCTGGGATAGTAGCGAACAA
GCCTTTGAGATCGCCGATGCGGTGGTGCAAGGAGGTGCAACGGAAATTACCGTACACGGC
AGAACTAAAATGGACGGCTATCGAGCGGAACGCATTAATTGGCAAGCAATCGGCGAGATA
AAAAAACGGTTGCCTATCCCCGTGATTGCGAATGGTGAAATTTGGGATTATCTCTCTGCA
AAAAAATGCCGTGAAGTGACCGCTTGCGATGCGTTAATGATTGGGCGTGGAGCGTTAAAT
GTGCCAAATTTAAGCAAAGTTGTGAAATATAACCAGCCTAAAATGGCGTGGAACGAGGTA
TTACAGCTCTTATTTCAATATGTGCATATGGAAAACGAACTGGATACCGGCTTTTATCAC
GTCGCACGCATTAAACAGTGGTTACGTTATCTCGATAAAGAGTATCCCGAAGCGGTGCAA
CTGTTTGATATTCTCAAAACAGAACACGGCTATGAAGGGTTAAAACAGCATATTATACAA
GCGGTGAAATTTTAATGGAAAAACGTATTTTTACTGAAGAAATAGTTGAAAAAGACGAAA
AACATCAACCTAAACAAGAGTTTAGCAATGCCGATATTCAGCTTGACGAAGAGCCAAAAG
CGGTTGAAGCAGAACTGATTATTGAAGAAAGTTTAAAACCATCTCGCTTTTGGCTAAGGT
TATTTCTGGCGGCATTAGCCTTGTTTGGCATTGCGACTATTGCTCAATCGGTACAATGGT
TAATTGATACTTGGCAAGCAAATCAATGGATTTACTTTGCCTTTGCCGTTGCCTTTTTTG
GTATCAGCTTGGTTGGTGTTGGTGCTATCATCAATGAATGGCGGAAGTTACGTTGGTTGC
GTAAACACAATTATAATCAACAAGTGAGCCAACAATTACTACTGGAAACAGCCGATACAA
GCGGTGAAAAAGCACGAGAATTTTGCAAATTGGTGGCTAAAAATTTGGCTCAAACACCGA
TGGTTCAACAAGCGGAGCAACGTTGGCAGTCTCAGCTTGATGAAGCCTATAACAGCAAAG
AAGTGCTGTATCTTTTCAGTGAAAATGTGTTAAGCCCGATTGATAACCAAGTCAAAAAGA
TGATTAGCAAAAATGCGGCGGAAAATGCAATTATCGTTGCGGTAAGCCCTTTAGCATTGG
TGGATATTTTAATGGTGGCGTGGCGAAACATTGCTTTAGTCAATAAAATCACCAAAGCCT
ACGGAATGGAATTGGGCTATATCAGCCGTTTGAAACTGTTCCGAATGGTGATGACGAATA
TGGTCTTTGCAGGGGCGACGGAAATTGCCAGTGATGTTGGATTAGATTTTTTCTCACAAA
ATCTCACCGCTCGTTTATCAGTTCGAGCAGCACAAGGGATTGGTGTGGGACTGCTCACTG
CTCGTTTAGGCATTAAGGCAATGGAATTTTGCCGCCCGGTGATGTTCCAACAAAATGAAC
GTCCAAAACTTTCTGTTGTCAGACAAGAGCTGATCGGCGTTCTAAAAGAACAAATGTTCA
GTAAAAGTAGGGAAGAATTTGAGTTTTTCCACAATAATTAATTTTTACAATATCTGCATG
AGTTTACTGATGTTGTATTCTGTTCGGGGGCAAAATTGTGTAGTTGTTTTAAATTAAATA
CTAATTTGGCATAATGCCCGAAGAGCGAATTAATCTCTGAATAAAATGATTTACTGGCTG
TTTTTGTTTGGATGTCAATCATTAAATGATACGGCCAGCGGTATAAATAATACGATTTAG
CTATAGTAACTTATCAAGTTACTTTCTTATGAAAAAAAGAGTTAATCAGATTAATTAAAT
GTTTTAGGTTGTCTAATGAAAATTGCCCTTGGAATTGAGTACGATGGTCGCCGTTATTGT
GGGTGGCAGCGCCAACAATATGTTGATTCAGTACAGCAAAGATTGGAAGAAGCCTTATCA
GTCATTGCAAATTCATCTTGTGAAGTGTTTTGTGCAGGGCGAACTGATGCTGGAGTACAT
GCTACTGGGCAGGTTGTACACTTTGATACGGATGTAAATCGACCTATGCAGAGTTGGTGT
TTAGGGACCAATGCTCATTTACCAGAAGATATTGTGGTGAAATGGGCTATTGGAGTAAGT
GACGATTTTCATGCTCGTTTTAGTGCTCTTGCTCGTCGCTATCGTTATGTTATTTATAAT
AATAAATTACGTTCAGCCATATTACCGAAAGGGATTTCTCATTATCACTATTCTCTGGAT
CATGAAAAAATGCATGAAGCAGGGCAGTTTTTATTGGGAGAGAATGATTTCAGTTCATTT
CGAGCTGCGAAGTGTCAATCACATACGCCATGGAGAAATGTTCATCATCTCATTGTGAGT
CGCCATCAAGACTATATTATATTGGATATTCAAGCGAATGCATTCGTTCACCACATGGTA
AGAAATATAGTTGGTAGTTTGATTGAGGTTGGAAGAGGCGATAAACCTGTTGAATGGATT
AAATGGCTATTAGAAAAACGAGATAGGACGTTGGCTGCACCAACAGCGAAAGCTGAGGGA
CTATACTTGGTTGAAGTTATTTATCCTGAGAAATTTAGTATTCCTCAGATGCCATTAGGA
CCTTTATTCTATTATGGTAAATAACTATTTATGTATATTTTAAGAAAATCAGTACTAGTA
TCTTTGTAAATGATTCTAGGGATAAATTTAAGATGAATTGTGCAGAATTATTAGTCAATG
TAACCCCAAGTGAAACGAGGGTAGCATTGGTTGAAAATGGTGTGTTAAAAGAAGTCCATA
TTGAGCGTGAGGCAAAGCGAGGTGTTGTCGGTAATATCTATAAGGGACGAGTGACACGGG
TTTTGCCTGGTATGCAGTCGGCATTTGTTGATATTGGCTTAGAAAAAGCGGCATTTTTAC
ACGCATCAGATATTGTTTCTCACACTGAATGTGTTGATGAAAGCGAGAAAAAGCAATTTG
TTGTCAAAAATATCAGCGAGTTAGTGCGAGAAGGGCAGGATATTGTGGTGCAAGTGGTCA
AAGATCCTTTAGGTACTAAAGGGGCAAGATTGACAACAGACATTACATTGCCCTCTCGTT
ATTTGGTTTTTATGCCAGAAAATAGCCATGTTGGCGTGTCGCAACGCATTGAAAGTGAAG
AAGAACGTAATCGCTTAAAATCGTTAGTTGAGCCGTATTGTGATGAGCTAGGCGGTTTTA
TTGTAAGAACGGCTGCTGACAGTGTGAGCGAAGAGAGCCTTGAACAAGATGCGGCTTTCT
TAAAGCGGTTATGGCGAAAAGTACTAGAGCGAAAAGGAAAATATCCTGCGAGATCTTTAC
TTTATGGGGAATTAGCTTTGGCACAACGAGTGTTGCGTGATTTCGTTGGAACGCATATTC
ATTCAATTCAAATTGACTCAAAAATGACCTATGAGCAGGTAAAAGAGTTCTTAGCTGAGT
TTATGCCAGAGTTAGCCAAGAATGTGAGTTTATATAGTGGGACTTTACCCCTCTTTGATG
TTTATCGCATTGAAGATGGTATTCAAAAAGCCTTGGATAAACGTGTCGATCTAAAATCAG
GTGGGTATTTAATCATTGAGCAGACAGAAGCAATGACCACCATAGATATTAACACTGGGG
CTTTTGTCGGACACCGAAATCTTGCCCATACGATTTTTAATACTAACATTGAAGCAACAC
AGGCAATCGCACATCAATTACAACTGCGAAATTTGGGTGGTATTATCATTATTGATTTTA
TTGATATGCAGGAAGAAGAACATCGCCAGCGTGTGCTAGAGTCCTTAGAACTTGCTTTAA
AAGGTGATCGAGTCAAAACAAATGTCAATGGTTTTACCCAACTTGGGTTGGTTGAAATGA
CGCGTAAGCGTACCAGAGAAAGCCTTGAACGAGTGTTATGTTGCGATTGTTCTTCTTGTA
AAGGGCGAGGTACGATAAAAACCGTTGAAACAGTCTGTTATGAGATTGTTCGAGAGGTCG
TTCGAGTTCATCATTTATACAAGTCGGAACGTTATGTAGTATATGCTTCTCGTAGCGTGG
CGGAATACTTGATTAATGAAGAATCTCACGCATTGCTTGCGGAATTAGAAGTCTTTATCG
GTAAAAAAGTCGAAATTAAAATTGAGCCGTATTATCACCAAGATCAATTTGACGTAGTAG
TAATGTAATATTAGGCTTGATAGCTTAAAAAACAAGCTATTTTGAAATAAAGTTGTTGCA
AAATACAGGGGGGGGCTTAGAATGCCCCCGTCTTTTATTTGAAAGACTTGGTTTTTTTGG
AGTAATCCAACCTCTTCTTTATTTTACTCTTTTAGGAGAATACATTGATGAAAAAATGGG
CTGTTGCATTCACTTCGGGTATGGTGATGTTAGGGGCAAATAGTGCATTAGCAAATGACA
CTGTACATCTTTATACTTGGACAGAATATGTGCCAGAAGGTTTGTTAGAAGAATTTACTA
AACAGACAGGTATTAAGGTTGTGGTTTCAAGTCTTGAATCAAATGAGACAATGTATGCGA
AACTCAAAATTCAGGGTAAAGATGGTGGTTATGATGTAATCGCACCAAGTAACTACTTCG
TGTCAAAAATGGGACGTGAAGGTATGTTAATGGAGCTTGATCATAGCAAATTACCTGTGA
TCAAAGATCTTAACCCAGACTGGTTAAATAAACCTTACGATAAAGGCAATAAATACTCTT
TACCACAATTATTAGGTGCACCAGGTATTGCATTTAATACTAATTCATACAAAGGTGATA
ATTTCACTGCTTGGGGCGATTTATGGAAACCTGAGTTTAAAGGTAAAGTTCAATTACTTG
ATGATGCTCGTGAAGTATTCAACATTGCTTTATTAAAATTAGGTCAAGATCCAAATACTA
AAGATCCAGCAGTGATTAAAGCGGCTTATGAAGAGTTATTAAAATTACGTCCAAACGTAT
TAGCATTTAGCTCTGATAACCCTGCTAACTCATTTATTTCTGGTGAAGTAGAAGTGGGTC
AATTATGGAACGGTTCTGTACGTATTGCGAAAAAAGAGCAAGCTCCTGTAAATATGGTGT
TCCCGAAAGAGGGCCCAGTATTATGGGTGGATACGCTTGCAATTCCATCTAATGCGAAAA
ACCCAGATGCAGCTCACAAGTTAATTAACTACTTATTGAGTGCACCTGTGGCTGAGAAAT
TGACATTAGAAATCGGTTATCCAACTTCAAACGTAAAAGCGTTAGAAAAATTACCAAAAG
AGATTACCGAAGATCCAGCAATTTATCCGACCTCTGAAGTGTTACAAAAAAGCCAGTGGC
AAGATGATGTGGGTGATGCGATTGAGCTCTATGAAAAATATTATCAAGAGTTAAAAGCTG
CGAAGTAATTCCATAGACATCGCTTAAAAACCTCAAGGCTTACCTTGAGGTTTTTTGTAT
GAACTTTTCTTGCAATTTTCGTTCTATATTGCCGTAGAAATTTATGTTAAAATTCTCAGC
CGTATCTAAACGAAGAAGAGATTGTATGAATATCCGTTTAAATATTATTCTAGCCACATT
AGCAGCAGTACTTGCTGGTTGGTATTATAGTCAACAAAGCGATGATACTGGATTATCTCA
GCTAATAAAAAAGGAAGGAAGTGCAGAGTATATAGGGCAAAAGATTTCTACAAGTGCTTA
TGATTTAAATGGAAAGCCGCAATATTCTGCTCAAGCAGAAGAGGTTAAACGTTACGAAAG
TACGCAACGAATAGAATTTCTAAAGCCATTACTAAATTTATTTGATGCAGAAAGTGCATT
AAAACAGTGGCAAGTCGAAGCCGATTATGCAGATGTTACCAAAGACAAAATATTGAATTT
GCGTGGAAATATTAAAATTAATAGCTTAGATCCGACTTCTCGGTTACAGAAAATCGAAGC
AGAAGTATTAAGCATAGATTTAAATACTCAAGATATTTTTTCAGACAGTATGGTGAAATC
AACAGGCATTGGATTTACAAGTACTGGAATTGGCTTAAAAGGCAATTTGAAAAAACAAAC
GGCAACCTTAACCAAAGATGTGAAAACTTATATTGAACCAAAATTTATTAATGTTGATAA
ATAATTAGAGTTTTACATAGGGATATAGAATGAATTTTAGAACTAAACTTGTATTAATAA
TTGCATTGTGTCTTGTAAATCTATCGGTTAAGGCTTTGGAAACGGATAGAAATATGCCCA
TCAAAATTGATTCAGGTAGCCAGTCATTGGATATAGAAAGAAATATTGTGACATTTAGCG
ACAATGTTGTTATTACTCAAGGGTCAATTAAGCTTAATGCAGAAAAAGTTACAATCATTA
GAAGGGATACTCAAAAGGAACTTATTGAGGCTTTTGGCACACCGGTTGTTTTTCAGCAGA
CCCTTGATAATGGTAAGATTGTTAATGGTACGGCTAATTCTGTACATTATGATTTAGATT
CTGAATTTTTGATATTAAGAGGCAATGCCGAATTAAAGCAGCTAGATAGTGCCATTAAAG
CAGAAAAAATTACTTATGATGTCAAAAAACAGAACCTTAAAGCGACGAGTAATGACCGAC
AAAGAGTAAAAACTGTATTAATTCCAAACCAATTGCAAAGTGATAAGAAATAGGAATTCT
GTATGCCAACATTATATGCTGAATATTTGGCTAAAAGTTATAAAAGTCGCCAAGTTGTTA
AAGATGTAAGTTTAAATATTAAATCAGGCGAAATAGTTGGACTATTAGGTCCTAATGGTG
CAGGAAAAACGACTACTTTTTATATGGTAGTGGGCCTTGTGCGTCACGATCATGGTAAAA
TCCGTATTGATGCTCAAGATATCAGTGTTTTACCTATGCATGATAGAGCAAAACAAGGTA
TTGGTTACTTGCCTCAAGAAGCCTCTATTTTTCGTCGCTTAAGTGTTTATGATAACTTGA
TGGCGGTGTTACAAATTAGGAAAGATCTAACCGATGCAGAGCGTCAAGCAAGAGCAGATG
AATTAATCGCAGAATTTCATATTGAGCATATTCGTCACAGCTTAGGGCAATCTTTATCTG
GCGGTGAACGCCGTCGAGTAGAAATTGCACGTGCGTTGGCAGCTAATCCTAAGTTTATTT
TGTTGGATGAACCTTTTGCTGGGGTTGATCCTATTTCAGTGATCGATATTAAGAAGATTA
TTGTGAATTTAAAGGAACGAGGATTAGGTGTTTTAATCACAGATCATAATGTAAGAGAAA
CCTTAGATGTTTGTGAGCGTGCTTATATTGTGAGTAATGGTCAGATGATAGCTAGTGGGA
TTCCTCAAGAAATTTTACATAATGAGGATGTGAAAAAAGTTTATTTAGGTGAGCAATTTA
GACTGTAATATAAAATTCTTAAGATATTTTTTTGTCGTTTGATTTTTTATGATGCAATTA
ACCACATTTTTAGACATTAATAATATTTATTACAATGTTCCCATTTCTAATAAAAAACAG
GCTTTAGAGTTTCTGGGGAAGGCGATGGCAGAAATATTAAATAATAGCCTTTCACCTACA
GATAAACTATGTATTCATCCAGCAGAATGTTTTAGCTATTTCTTTAAACGTGAAAAATTA
GGTTCTACCGGAATTAATAATGGAGTGGCTTTACCTCACGCAAAATTGTTGATGAGTCAA
GAATTTCAGCTAGAGAAACCAATTGCTATTTTCCTGAAACTAGAGGCAGGAATAAATTTT
GAATCAATAGATCATAAGGATGTGGATATTATTTATGCCATATTCTTTTCAGAAAAAATT
TGTGTAGAATATAAGGATTCTTTGAGAGAAATAGCACAGCAATTAAGTGATAAGAATTTG
TTAAAGCATCTAAGAGCTGCATTATCCAGAGAAGAAATTTGGCAAGTATTGAGTTATTAT
GATTATTCGGTAAACAAAAATTTAGAATCGAGGAATGTAATGTGGAATTGATTATTATGA
GCGGGCGATCTGGTTCAGGAAAGTCTGTTGCGTTAAGAGCGTTGGAAGATTTAGGGTATT
ATTGTGTGGATAATATTCCTCTTGCTTTAATTCCCCAGTTAACAGATTATTTAGAAAAAT
TGAAGAGATCTGTTGTTGTTAGCCTTGATGTGAGAAATTTACCAGAAGATCCAGATGTGC
TTGAGCAAGTATTACATGCGTTTCCCTCTCACATTTCAAAAACTTTAATCTTTCTTGATT
GTCAGCGTAAGGCTTTAGTCCGTCGATATAGTGACTCTCGTCGTTTACATCCATTATCTA
CCCATGATTTATCTTTAGAAAATGTGATTGATTTAGAAAATCATCTTCTTGAACCATTAT
TTCAGCATGCGGATTATATTATTGATACAACGTACTTTTCTTCACATGAGTTAGCAGAGA
AATTAAGAGAATTATTAAATGGATCATCGGAGAAAGAATTAAATATTATTGTTGAATCTT
TTGGTTTTAAGTATGGCATTCCTGCCGATGCAGATTATGTTTTCGATGTCCGTTTTTTAC
CTAATCCCCATTGGAATCTTGAGCTCCGTCCTATGACAGGATTAGAAAAACCTGTTATAG
ATTTTCTAGAAAATCAGTCAGAAGTCCATCAATTTATTTCTCATACTTGTAATTATTTAG
AAGTGTGGTTGCCTTTATTGGAGCAAAATAATAGGAGTTATTTAACGATTGCCATAGGCT
GTACAGGCGGAAAGCACCGTTCTGTATTTGTTGCAGAGAAATTAGCCAGATATATTGAAA
GTAAAGGCAAAAAAGTAAGAGTTCGTCACTGTAGTTTAGAAAAACATTATAAGACATCGT
AGAATGAAAACAGCAGATATTACCATCATTGGTGGAGGAATGGTTGGCTTAGCTTTAGCA
GGATTACTTGCAAATAGTAATTGTCAAATCAAGATTATTGATAAAACAGTTCCCTATTTA
AGTAAGTCAATCAGTAATAGAGTAAGTGCAATTAATTTTACTAGCCAAAGAATGCTTGAG
GAAATAGGTGCTTGGTATCATATTTCTGAAAGTGATTTATCTCCTTATGACCAAATGTAT
GTCTGGGAAAAGGATAGTTTTTCAAGTCTCTGTTTTGACAATAAAGATCCCGTAATCAAA
GAACTTGGACTAGAGCAGCTAGGATTTATTATTGATAATCAGCAGATTCGTTATGCTCTA
TGGAAGCAAGTCATTCATCAGCATAATGTAGAAGTGATATTGGATGCTCCTAAATTTTTA
GGCATTAATGATAACTGCACTTTTTTAACTCTAGAAAACGGAGAGATGATTACAAGTAAG
TTAGTTATAGGTGCAGATGGAGCTCATTCTTGGGTTCGTCAACAAGCTAAAATTCCATTG
ATTAGTAGAGATTATCAACACACTGCATTAGTATGTAATGTGAGAACAACAGAAATGCAT
CAACAAGTGGCTCGTCAAGTTTTTTCACCTGATAGTATTTTAGCTTTCTTACCTTTAAAA
GATGAACATCTTTGTTCTATTGTTTGGTCTTTGCCTACACTTGAGGCTAGTAGACTAGTT
AATAGTGATGAAAAATCTTTTCTCAAACAATTGAATATTGCTTTTGATAATCAATTAGGA
ATATGTGAGTTACAAAGTGAAAGGGATGTTTATCCTTTGACCGCACGTTATGCTCGCGAT
TTTGCCCAGCAAAGGATTGCTTTGATTGGTGATGCAGCTCATACGATCCATCCTCTAGCG
GGTTTAGGTGTTAATTTAGGTTTTGCAGATGCTATTCTATTGGCAAAAGAGCTACAGAAA
TTACTCTCCTTTGGAAAAGATATAGGAGAGTACCGCAATTTACGTCAATTTGAACGAGTT
AGAAAGTTAGAAGCTATAAAGGTTTTAGTTGCAATGGAGGGCTTAAAGCACCTTTTCTCT
GGCAATAATCCATTTAAAAAATTAGTTAGAGGTGTTGGATTATCTGCAACTAATCAAAAT
AGTTTTGTAAAAAAGCTACTTATTCAGCAGGCAATAAGTGTGTAATAACTGGATAAGAAT
GATTTATATGAATATATTTAATAAAGATTTTTTTAGTATTATTTGGATATTTTGAAATAA
ATAAGTTTATTAAAATTATTACCTTAGTATTATGTATGATGTTTTTATCTTCTTGTGATA
ATGTCGGAAAGCATGAGAGTATCAATAGTACTTCTTTAGAAAAAAAAAAACATCAAAAGA
AGATGTGCATACAGTGGAGAGTTCGGCTTCTATTGAAGCTGTGGAAGACTTTAATAAGTT
GGTATTATGGAATATTAAGCAAGAACAGGTATTAGCAGAATTGCAACAAAAGCTGAGCAG
TCAAGATAAATCTGAAATTGAAGATGGATTGAATATCTTTAAAACTAGAATATCTTCTAT
TATACAAAATCTAGAGATGATAGAGGTTAAAAATACGGATATTCAGTTATTGAAATTAAG
GATTAAAGAAAATCTGATTTTATTAAATGATTTTATTATTGAATCAGTAGAAACTATGCA
AAACCCGACTTTAGAAGGACAGGAAAAAATTAAAGAAAAGTCGGATAGATTATTGTTACT
GAATAAAGAACTACAGAAATTTGAAAGCGATTTAAAAGAGAAATTTGGTATTAAATGAAG
AATATAAATATAATTTTTTATAATATTTCCTCTTATTTTCTTAGATGGATTGACAATTTT
TTATTAAATAATAGAGGAAATAATGCTCAAAATTTATAACACCTTAAAACGTGAAAAAGA
AGAATTTAAACCTATCCACCCTGATCACGTTGGAATGTATGTCTGTGGTGTCACGGTTTA
CGATCTCTGTCACTTTGGGCACGGACGGACTTTTGTTTCTTTTGACGTGATCGCACGTTA
CCTTCGCTATCTCGGTTATAACTTACGCTATGTGCGTAACATTACCGATGTGGACGACAA
AATCATCAAACGTTCGTTAGAAAATAATGAAACTTGCGATCAGCTTGTTGATCGTATGAT
CATCGAAATGCACAAAGATTTTGATGCGTTAAATATCCTTCGCCCTGATGTTGAACCCCG
TGCAACGCAACACATCCCTGAAATTATTGCGATTGTTGAAAAACTCTTAGCGAAAGGTCA
CGCTTATGTGGCAGAAGATGGTGATGTGATGTTCAATGTCGAATCTTTCCAAAAATACGG
TGCCTTATCTCGCCAAAATCTTGAACAGCTTCAAGCAGGGGCAAGGGTTGAAATTAAATC
GGTCAAACGCAACCCGATGGATTTCGTATTATGGAAAATGTCGAAAGAGAACGAACCAAG
CTGGGATTCCCCTTGGGGCAAAGGTCGTCCAGGTTGGCATATTGAATGTTCAGCAATGAA
CAGCAAAGAGTTAGGCAACCATTTTGACATTCACGGTGGCGGTTCTGACTTAATGTTCCC
ACACCACGAAAACGAGATTGCACAATCTTGCTGCGCTCACGGTGACGATTATGTGAATTA
TTGGCTACACACTGGAATGCTTACGATCAACGAAGAGAAGATGTCAAAATCGCTCAATAA
CTTCTTCACCATTCGTGATATTTTAAACAAATATGATTGTGAAAGTGTTCGTTACTTCTT
CTTAACCGCACAATACCGTAGCTTGTTGGATTACAGCGAAGAAAATATCGGCTTGGCTCG
CAAAGCGTTAGAGCGTTTATATACGGCATTGCGTGGCTGTGATTGGAATGTCGAACTTGT
AGAAAACGATCAGTATGTGACCGCTTTCAAAGAATCAATGGACGATGATTTCAACACCCC
AGGGGCTTTAGCAGTATTATTTGAGTTAGTCCGTGAAATCAACAAACTCAAAGCAGAAAA
TCAGGTGGAAGCGAACAAACTTGCAGCTCGTCTGAAACAACTTGCAGGCGTGCTAGGTTT
GTTAGAGCAAGATCCAGAAACCTTCTTACAAGGTGATGCCAATAATGATGAAGTGGCAGA
AATCGAAGCCTTAATTAAACAACGTAACGAAGCGAGAGCCAGCAAAAACTGGGCGGTAGC
CGATGAGGCACGCAATAAGCTCACCGCAATGGGCATTGTGCTTGAAGATGGTGCAAATGG
TACAACGTGGCGTAGGGCTTAATTGATTAACAAGCGGTGGGATTTGACGAAAATTTTGCA
AATCCGACCGCTTTATAAATTAAATGTATTATTTACCCCATACCTCTTCAGCGATGTCTC
GGATAAATTTTAATTTATTCCACTGTTGCTCTTCTGTTAGAATGTTACCTTCTTCAGTTG
ATGCAAAGCCACATTGTGGACTAAGACAGAGTTGGTTAATGTCTATGTATTGGCGCGATT
GACTAAATAAACATAGTCTTTTGCGAGTTGTTCTAAATCGAACCCTCGAGCTTGATAAGC
AGCTCGCTTCTCTTCTGAACAAAGCTCTCCCCAACTTGTATCATCTAATTGTAAATTACG
GCAACCTAATGCATAGAATTTTTCTATTGCCTATTTATAAGCATCAGCAATATCATCTAA
TAGCTGGCTATTATTATTTTTGTTGCTCAACTAATTTTGTAATTTCAGCATCTTCAATTT
GAGTCAGTTCACTACAAGATAAATTGCCACATTGGCATTGTTGGCGAGCATGTTTTAAGC
TTTCAGGACGTAGAAAACTTCCCACAATATCAAAACGATAAGGGGCTTGGGTACGAGGTT
GTGCATTGGGAAAGAGTTTAGACATAATATTTCCTTATTTTTAGTGTAGATATGAAAGGA
TTCTATCAACTGTGGATCAAAATAGTAAGTAAATGATGTAAACGATTTATTTTTAGAAAG
ACTTATATAAGGGAGCTTAATATTTTAAGCTCCCTAATAGATTAAGGCTTCAGACTTACG
CCATAAAATGCGGTATAGCCAAACGGATTTTGAACAAAGCCTTGTACCCGTTTATTTAAC
GGTACGTAGTTAATGGAGTGGGCAAACGGAATGATCGGGCTGTTTTGTTGGAAAATTTCG
ACTGCCTGTTGATATAGTTTTGCACGTGTTTGTGTGTCTTGAATTTGTACCGCTGAGGCG
AGTAGCGCCTCAAATTTTTCATCTGTCCAGCGAGAGTAATTGGTGCCGGGGATATTTGCT
TGGCTAAATAAAGGGAATAGGAAATTATCAGGATCACCGTTACGACTTGTCCAACCATAA
GTACCTGCGGCAAATTCGCCTTCACGGGTGCGTTTATTAAAATCCGCCCATTCATGTGTG
ACTAGTTTTGCTTTCACGCCAATTTTAGCCCAGTCTGCTTGAATAATTTCAGCCGTGCGG
CGAGGGTTCGGATTGGATGGACGAACCACAGGTTGCACCCAAATTTCCGTTTCAAAACCG
TTTGGATAGCCAGCTTCTGCCAATAATGCTTTTGCTTTTTCCAAGTTAAATTCATATTGT
GGCAAATGCGGGTTATAACCTAATACTGCATCAGGGAACGGATTGGTTGCAACCGTTCCG
CCGCCTTGATAAACCGCATCAACAATCGCTTTTTTATCGGTAGCATGGTGAAGGGCTTGG
CGAACTTTTACGTTGTTTAGTTCAGGTTTGGTGGTATTTAGCCCAATGTAAGCTAAGTTT
AATCCCTCACGCTCAAGTAGATTGATTTGAGGATCTTTTTTCATCTGAGCAATGTCCGAG
ATATTCGGAAAATCAATCACATCACACTCGCCGGCTTTTAACTTGGCATAACGTGTTCCG
GCATCAGGGGTAATGCTAAAAATTAAACGTTCAATGTCTGCTTTGCCTTTCCAATAATCT
ACGTTAGCAGTGTAACGTACTGCGTGGTCGGTCTGATAAGTTTGGAAAATAAAAGGCCCC
GTTCCAATCGGTTGTTGATCAAGAGTTTCGGGCTTACCCTGGGCAAGAAGCTGATCGGCA
TATTCTTTTGAATAAATAGATAAAAAGTCCATGGCAACCGTGGTAATAAACGGCGTATTC
GGTTTATTCAGCGTAATTTTAACGGTGTAGTCATCCACTTTTTCAACGGATTTTAAGATA
CTCGGTAAGTTCATCCAGTTAAAGTAGAAGTAGGTTCCTGCCGAAACATTATGATAAGGA
TGATTTTTGTCCGCTTGGCGTTGGAATGAGAACACCACATCATCGGCATTTAACGGGCGG
GTTGGGCTAAAGGTTTTGTTGCTGTGGAATTTCACATTTTGGCGTAGATAAAATGTATAG
ACCAAACCGTCTTCACTGATTTCCCAACGTTCGGCTAGACCCGGCTCTACTTCAATTTTA
CCGGCTTTGAATTCGACTAAGCGGTTATAGACTTGTTGTGAGCTGGCATTGAAGTCATTA
GCATCATTTGTAATTGCCGGACTAAGTTTCATCGGTGCTGTCGCAATACAGTTGACCAAT
GTATTTGTCGGTGCCGAAATCGCGGCACATGAAGCAGAAAGAAAACCCAAGCCGAGAAAG
AGTTTTTGAATATTGCATAATAAGTTCCCTAAGTTGAAAATTCCAGCTCAATCTACCGTT
TTTAGTGAAAAAATTAAAATAACTGAAGGCTCTAACTTATAACCAAAATGATATACATAA
ATCGGTAACATTCCTCTTATAGAGAACTTACGCTAAAATATGTCTTGAGTGGCTTATGTT
TGAGTGTGTTTATGATTAGTGTCTTTGATATGTTTAAAGTGGGAATTGGGCCTTCAAGTT
CCCACACCTTTGGTCCGATGAAAGCGGGTAAAGAATTTATTGATCATTTAATTGATTGCA
AAAAATTGGCAGAAACTGACCGCTTGCAAGTCGATGTTTATTGTATTGAACGCAATGCGA
TTGCTTCGGTAAAAGCAATCAATGCAAGCCGAATGGCATTACGCCGAACGACACAACCAC
GCGTAACCCTAGATAAAGTGATCGAAACGATGTATGAAACAGGGAAAGATATGAATGCGA
AATACCGCGAAACTTCAACAGGTGGATTAGCAATTAAGATCTTGCCTTGTGAATGATAGA
TAGTATCTAGTGAATGTGTAAACACTAAAGGTAAAAGTTGAATTAAGTAATTTGATTTTG
AAGATTAGCAGAGCTTACTCACCCATTCTTTCAACTCATCTTTCGGCAGTTTTTTCAATT
TCGGGCAATTGCCACAGTAATCATTTTTGCTATCCAAGTGGGCGTGGCAACAGACTTTTC
GTAAGCGGACGGGCTGTGGAAAAGGCAATTCGGGGAAGGAAATATATTCAACGGCGTTAT
AAAAAGGCGACCATTCATATTCTGTCCATTTCTTTTCAAGCAGAATTTGACGGTAGGTTT
CACTCACATCAATGCCTTCCGCGTCCAGCTCTTTCAAGCTAAATTCAATCAAGTTGGCAC
AATTATGCCAAAATACCGCTTCATTTAAGCGGTTAAAAATCGGTGAAAGAAATTGTTTTA
ACTGTTGGTAAGCGTGGAGAATATCGGTTTGATTGCGTACCTGTCGCACTGGCGTGTAGC
TTAAGTTGATAAAAAATCCTTTGATCTTACCACTTGTTGTTAGATCTAAAGCTGTTCCTT
GCTCGCTCAACACAAGATGTAACTGGTGTTTATGTAACAACCAAACCCAATGCATAATAA
AACCATTAAGCCAATAGCGTTGCCAGATTGAAATAGTAGCTTTTTGGGGTTCGGCTAACA
GTGCTGAAAAAGTCTTTGGCAGTGCAGAATGATAAAATTGTTGGAAAAACATTGCATTAG
AGATCTTTTTAGGCTTTTCCACAAAAGTAAGCAAATTACGGCAATGTTTTAGGCGTTCTG
AAAATAAGTTTTGACGAAGTGCATTAAGCTCTACACAATTAAAAAGTATATTCATAAAAA
GATAAATAAGTAAATCTATTTTATAAATTTACATTTCACTCGGATTTTTATGTTTGTGGT
TAAACAGGCAAGTTTTGCCATTCCAAATCGTACGTTGTTACAGCCGATTTCGGTGCAATT
TGAACAAGGAAAAGTGTATGGATTGATCGGGCATAACGGTTCGGGCAAATCCACGTTAAT
CAAATTACTTGCCAAACAGCAACTGCTTTCATCGGGTGAAATTCTTTTTGATAACCAACC
GCTTGACGCTTGGTCAAACCGTGAGTTTGCCAAACGTGTCGCTTATCTTCCGCAACATCT
TCCCCAAGCCACTAACCTAACCGCCAAAGAGCTGATCGCGATGTAGGCACGCCAACAACA
GCATTTTTCCCACCATATAAGTTAATCAAAGCCTATAATATTTCTCCACGAACTAACTAC
GGAGAACACGACGGTAACTATGTAAGTAATAAACAATATGCTATTGGATATGAATTTACT
CATAAATTTACCGATGACTTAACTTTCTCACAAAACTACCGCTTTGCCAAAACAGATAAA
GAGCAATTTGTAACCTATTACTACGGCATGGAATGGGATCCTACAACAGGTGGCGCAAGT
AATACTATGGCTAAAAAAGGCTTCCTATTTGCTGATGGTAAAACATATTCCCATACTATT
GACACCCGTTTAAGCAAAGAATGGAAATCAGATAATATTTCAAATACCCTAACTGGTGGT
TTTGATTATCAACACAGCAAGGTTGATGGGGTATATGATTTCCCTTGGCCTGCTACAAGC
TATCATATTACTCAACTTGTTACCGCTCCAGTTACCTTGACTGATGTTCCAGTTTATAAA
GATAAACAACGCCAGCTAGGCTTGTACTTGCAAAATCAATTACGTTTAAACGAAAAATTA
ACTGTAACTGGTGGCGTAAGACGTGATTTTGTTAAAGGTCACAGCGATATTCGAGGAACA
AAATCAGAAAATAAAGTTAATCATACTACCTATTCAGCGGGTTTAATGTATATGACAGAT
TTAGGGTTAGCACCTTATTTTAGCTATTCTGAATCTTTTAGGCCTCTTTCAGGTAGTTTA
GATAATGCTACAAACGGTTCATCAATTTATAAGCCTTATGAAGGTAAGCAATATGAAGTT
GGCTTTAAATATTTGCCATCATTTATCAATGGGCAGATTTCTGTGGCTTATTTTGACTTA
AAAGAGAAAAATGCTCTTGTCGCGGCTCGTAGTGGGGATGTCACCACAATGGCTCAGGTT
GAAAAGCAAAAAAATCGTGGTGTAGAAATTCAAGCTGATTTAAATATTACTGAATCGTTA
TCTACTTCTTTAGCTTATAGTTATATATTTGCTCAATCCCATCGCTTAGATAAACCTCGT
ATTGATACTCCATTACAACCAAACCATACTTATTCTGCATTAGTTAATTATGCATTTAAG
GATAATGTACTTAACGGCTTAACATTAGGGGTTGTGCCTCGTTATACTGGAACAACTCCA
ACAGAAATGGATGGCTACAATAATGCCAATATTCGCGTTCCAGCAAGAACACTAGTGGAT
CTGATGGCGAAATATAGCCTTTCAGAGAATTGGGAGACAAGAGTAAACGTAACGAATGTT
GCGAATAAAAAATATATCAGTGGTTGTAGTTACGCTTGCTTCTTTGGCGAAGGACGTAAA
GTCACTGCGAATTTAACCTATAAATTCTAATAATATCTAAATTAATTGGTGCGAGTGTCT
AGCTCGCACCAGTATTTACAGTGTAATAGAGAACATAGTAGCTAAGAATACCAAAAATCA
TTTTTAGCTACCATATCTCTATTTCTTCCAAATCCGTGTCTGATAATCACGAATCGAACG
GTCTGAGCTAAACATACCCAAACGAGCCGTATTAAGAATCGCAGATTCAACCCAAGCGGT
TTGATCTTGATAACGTTTTGCGACTTCTTTTTGAGCTTCACGGTAGCTTGCAAAATCTGC
TAACACACAGAAATAATCTTTGTTTAACAGATCATAAACTAACGGTTCAAAGGTATCTTT
ATTACCACCTGAGAATGTGCCGTCCGCTAATGCATCAATTGCTCGTTTTAATGCAGGATC
TTGCTCATAGTACGTTTTAGACACATAACCTTTTGCACGCAATTCACGCACAGATTCAAC
GGTATGTCCGAAAATCACGACATTTTCTTCCCCTGCAAATTCTGCAATTTCTACGTTTGC
ACCGTCTAATGTGCCAAGCGTAATTGCACCATTGAGAGCTAATTTCATATTGCCCGTACC
TGACGCTTCTTTACCCGCAAGAGAAATCTGCTCAGAAACATCTGCCGCAGGAATGATTTT
CTCCGCAAGGCTTACACGGTAGTCTGGTAAGAATGCTACTTGTAATTTACCTTGCATATC
AGGATCGTTGTTAATCACTTTTGCCACAGCGTTGATGGCTTGAATAATTTGTTTCGCCAT
AAAGTAACCTGGTGCCGCTTTACCTGCAAAGATAAACAGGCGTGGTACAACCTCTTGTTG
TGGGTTCTCTTTAAGCTCTTGATAAGTGGCGATGATATTCAACAGGTTCAAATGTTGGCG
TTTGTATTCGTGGAAACGTTTAATTTGAACATCGAAAATCGCATTGCAATTCACTTTTAA
ACCAAGTGATTGCTCAATTTCTTTCGCTAATAGCTGTTTGTTTTGCTGTTTGATGTGATT
GTAATCTGCTTGGAACTGTGGATCTTTGGCAAATTTCTCAATTTGAGCCAACAATTCAAG
ATCTTTCGTCCAGTCACCTTTGATATATTTATCTAACAACGTACTTAGTAATGGGTTTGC
TTGGCGGATCCAACGACGAGGGGTAATACCGTTAGTTACATTATGGAAGCGACCTTTAAA
CAAGCGGTTATAAGCTGGGAATAAATCGCTTACCACTAAATCTGAGTGAATTTGTGCCAC
ACCATTGACAGCAAAAGATCCTACAACACAAAGGTTTGCCATACGCACACGGTGGTTCAT
TAAGACCGCTGTTTCGTCCCACGCATCTGCAAATTCTGCTTCGCTAAATTCCGCTTTCAC
TTGTTGATAAAGCTCGTGGTTAATGCGATCAATGATGATTAAATGGCGTGGCAACAATTT
CGCCACGAGATTTTGATCCCACTGCTCTAATGCTTCAGGCAATAAAGTATGGTTGGTGTA
AGCAAATGTTTTTGAACAAATTGCCCAAGCTCGATCCCAACATAAACCGTATTCGTCAAT
CAAAAGACGCATTAATTCAGGAATTGCAATCGCAGGGTGCGTATCGTTTAACTGGATCAC
TTCAAATTCAGGCAACTGCTCTAAGGTTCTGCCTTGTGCAAGGTGATTTTTTAGAATATC
GGCAACAGAGCAAGCACAGTGGAAATATTGTTGCATTAAACGCAACTCTTTACCTTCTTG
ATGATTGTCGTTTGGATATAACACTTTAGTCAATTTTGACGCATCAACCACTTTGCTTTC
AGACTCAAGATAGTCGCCGTCGTTAAATTGAGCAAGATCGAAGGACGTTTCGCTATAACC
TTGCCATAAACGCAACGGCTGTTGAACCCCTTTATAACCCACTACAGGTAAATCAAAGGC
TTTACCATAAATTGTCCACGCTGGTTTCCATTCATATTTATCACCGTCACGGTGCCATAC
TTCGCCACCAAAGCCAACGGTTTGACGGAAATCAGGGCGATGATATTGTTGAGCGTAGAA
ATCACGGCTCCACGCATCACCTTCTTCACGCTGTTCACCTGCCCAGCCAAAGCTCTGTTT
GAATAAGCCGTATTGATAGTGTAATCCGTATCCCACTGCTGGCTGAGCAAGGCTTGCCAT
TGAATCTAAATAACAGGCAGCCAAACGACCTAAACCGCCGTTACCTAACGATGGATCACG
TTCTTCTTCGAGAATATCGACTAAATTTTTACCATATTGAGCTAGGGTTAAATGCACATA
TTGATAAACCCCAAGGCTCATTAAGTTGTTACCCAGTAAACGTCCGATTAAGAACTCCAT
TGAGAGATAGTTTACTTTGCGAGTGTTTACAAGCGGTGCGTTTTTAGAAAAATTTTGCAA
AATCGCCTGTTGGCTGACTTCGGCAATGAATTGATACCATTGTTGTGTAGAAAGTTGTTC
AGGTTTTAAAAAACGCTCTTCACAGTAGTTTTTCAACGACTGTTCAAACAGCGTTTGGAA
TTGTTGAGTAGATGACATAAAGACTCCAAATAAAAATTTTCAAATGGTATAGAGATTATG
AATAAAATTGCGAGAGTTAAATCATTCTTTTAGAAATGAATGGGGGGGGACATCATAGTA
TGACATGTTTAGAACGGATAAATGGGATAGATTTTTCTCTATCCCATTTAAGATAATTTA
AACATCTTTTGTTTTTTCTCCAGATTTATCATCTTGTTCGGGATCAAATTTTACAACGGG
TACACAGCCTCGACAAGCACCTTGTTCAACGCCAAGGTCTTTACAAAGTTCATTGTATTT
GTCTAATAAGTTTCGGAAAAAGCCTTTGTTTTCATTGTTCATATAACCTCTTAGCGAAAT
AGATTACGAGATGAGTGACTACGTTTAAATTGGCTTAATATAATCACAATAAAAACAGCC
AAATATGCCGAAAAAATCGCAATTAACCATTGTGGCATAGAGAGATCTAAAAATTGCCAG
ACCACTTTTCCACAATCGCCTTTACTTGTAGCTTCAAAGAGATCAGGGAACCACTTATTC
AATGGCAATGTTTCAGGGAAATCTACAAAAGGTGAACACTGGTTCCACGGAGCAGGATTG
AGCTGATAATCCGTATGCTTAATTGCAAGGCTTAAACCTTTTATTGAGCCAAATAAACCA
AGTAATAATGCAAGCCAACGTACGAGCGTTTTGCGGGGGGCTAAAAAGCCGATAATCCCC
GCAATTAAAATCGCCAATAGAGCTAATCGTTCATAAATACACATCACGCAAGGGTTTAGT
CCCATTCCGTGTTGAAAATAGAGCGCAGCAGCTTCTAGTGCTGTACAGCTTGCAGTGAGA
AGTAGCCAAGCACTACGACTTATTGATAGCTCTTTAAAATAAGTTAGCATACGGTTCCCT
TTATTTTTAACGAGTGATTAACCAGCCCCACTCCGTCATTAATTTTGTTAATTGTGGCAG
TAAAAATTCTAATGCAAAGAACCCTACTCCTGATAAAACTACGGTATATGGTAATGCCAT
ATAGACCATTCGTCCATAGGATAAACGAATTAATGGTGCAATAGCAGAAGTCAATAAGAA
TAAAAATGCAGCTTGTCCATTTGGAGTAGCAACTGATGGTAAATTGGTTCCTGTGTTAAT
TGCGACAGCAATCAGGTCAAATTGTTCCCTACTAATAATGCCAGCTTGGAAAGCCGCTTT
TGCTTCGTTAATGTAAACGGTTCCAACGAAAACGTTATCCGAAATCATTGAAAGCAATCC
ATTAAATGTATAGAACAGCACCAATTGTGAGCTTGGTTCAGCGGACAGAACAAATTGAAT
AATTGGATCAAAGAGTTTCAAATCTACAATCACGGCAACGATAGAGAAGAAAGCCACAAG
CAATGCGGTAAATGGTAGCGACTCTTGGAAAGAACGTCCTAAGGCGTGTTCATCAGTGAT
ACCACAGAAAGCTGTACAGAAAATAATAACAGAGAGACCGATTAATCCTACTTCCGCTAA
ATGCAATGCCAACGCAATGACTAACCAAACACCTGCTATGGCTTGAATAACCAATTTCAT
TCGGTCTCGTTTTGTCATCTCTTGTTCTTTACGCAAGTTATAATGGGCTAATACCACCCA
AACTTTACGCGGCAAGCGGTCACCATAACCAAAAAGTTTGTATTTTTCTACGAGATAACA
GGTTGCAATACCTGATACAAGCACAATGATACTAATTGGAGCTACCCGTAAGAAAAATTC
CCCAAATCCCCAATTAGCTTGAGCAGCAATAATTAAATTTTGCGGTTCACCGACCATTGT
CATCACGCCACCTAACGCACTACCTACTCCAGCGTGCATTAATAAGCTACGCAAGAAACC
ACGAAATTGTTCTAAAATTTGTTTGTTTGTAATTAATTTATCATTTGAAGCATCATCGGA
CTCATCATCGTCCAAAAGCCCACCTGATGCGACCTTATGGTAAACTTTATAGAATCCCAT
TCCAACACTAATAATCACCGCAATTACCGTTAAAGCATCGAGGAATGCAGATAAGAATGC
CGCACTTAAACAGAAAGTGAGTGCAAGCATTTTTTTAGAATGGATGGAAATCAGTAGCTT
AGTGAATGCATAAAGTAACAAGCGTTTCATAAAGTAAATGCCTGCCACCATAAAGATCAA
CAGTAAGACAACTTCAAAGTTAGCGAGGATTTCTTTTTTGATATGTTCAGCACTCGTCAT
TCCAATAACGATAGCTTCAATGGCAAGTAAACCACCTGGTTGTAGAGGATAACATTTTAA
TGCCATTGCTAACGTAAAAATAAATTCAGCCACTAATGCCCAACCAGCGACAAATGGACT
AATGAAAAAATAGAGCAATGGATTGATAATTAAGAAGGCAATAATGCAAGCCTTATACCA
TTCTGGTGCGTTACCGAGAAAATTTTTATAAAAAGCGTCAAGATTATTCATAGATTTAAC
TAAAAAAGTAAAAATGATTGTGGATTGTAATCTAGTTTAGATTAAACGATAATAGCCCAA
GAGCCATTATATGGAAGGCAATATCATTTTTGATAAGTACATCACACTTTTTATTATTTA
TTTGAAGTATTTCTTCATTTTTTGAGATAAATCAATGAATCAATCAGACATTTTAAGAGC
CCAAAGCCCAGCAGCCCTTGCTGAAGAATATTTAATCAAAAGTATTTGGAGTAACCGCTT
TCCTGCTGGTTCAGATTTACCTGCAGAGCGTGAACTTGCAGATATTATTGGTGTTACGCG
TACAACGTTAAGAGAAGTTTTACAGCGTCTTGCGCGTGATGGTTGGTTGAGTATCCAACA
CGGTAAACCAACCAAAGTAAATAATATTTGGGAAACAGCGGGTCCAAACATCATTAGTAC
ATTAATTCATTTAGATGAGTCTATCACACCTACGATTATTTCAAATGTTGTTTCGTTGCG
TACTAGAATGGGGGAATACTTTATTCCCAAGGCAATTAAAGCTGATCATTTAGCTTCTTC
GTCACTTTTAAAAGATCTTGAATCGCTTCAAGACACGGCACAAGCTTATGCTGAATTTGA
CTATAAGCTATATCGGGAATTTACCTTTATTGCCAATAAGCCTGTTTATGGGTTGATTTT
AAATAGTTTTAAAGATCTCTATTTAAAAACGGCATCTTTATTTTTCTCCAATCCTAGCTC
TCGTCAATTAAGTTTTGCATTTTATCAAGCACTTCGAAGCGCTTGTGAAACTAATGATTA
TGAAAAAGCGGTAGAATGTTTAGCAATGAGTCGTCAGCGTAGTGCAGAAATTTGGACTGA
AATGTTAAAAATTTTACCGAAAAATTTTGGTGAATAAAACTGCTAAATAGTAAATTTTAT
ATCATAAAAATCTATTGTGTTTTACAAATGGAGCATTTTCCACATACTGAATCTAATAGA
TTATGCTATAATTCTATGTAGGGTATTAACAATCCAATAATGGAAAATAGATAAGGAAAT
CGCCCTTGTCTATTTTCCATTATTAATTTAATTATTCGTTTTGGGAGGATGTATGAAAAT
CAAAACGTTACTAATGTGGGCAATTTCGGCATTTTTCGCTGTAATGCTTTCTGCTTGTAA
TAAAGAACCCCAACAAATTGCCTTTGAAGGTAAAACAATGGGAACAACCTACCATATCAA
ATATATTGATGATGGTAGCTTAACAAATTTACCTAAACCAGAAGAGGTTCAACGTCAAAT
GGATACGTTGTTAAAAATGGTAAATAACGAGATGTCCACCTATCAAAAAGACTCTCAAAT
TAGCCAATTTAATCAAATGAAAGAGGCAGATAAACCGTTTGAAATTGCCTCTGATTTTGC
CAAAGTGGTCAAAGAAGCGGTACGTCTAAATAAAGTGACAGAAGGTGCGTTAGATGTGAC
CGTTGGGCCTTTGGTTAATTTATGGGGATTTGGACCAGATAAACGCCTAAATAAAGCACC
AACGGAAGAACAAATTGCAGAACGTGCCACTTGGGTTGGTATTGAAAAATTAGTCTTAGA
TGATAACGCCACAAAAGCCACATTAACAAAAAAAGTACCAGAGCTTTATCTCGATCTTTC
AGCAATTGCCAAAGGATTTGGCGTAGATAAATTAGCGGATTACCTTGAGCAATTAGGGGT
ACAACATTACCTTGTTGAGATCGGCGGTGAATTACGCGGAAAAGGGCTAAATTTAAAAGG
GCAACCGTGGCGTATTGCAGTTGAAAAACCTGAATTTGCTCAAGGAACATCAAGTCAAAT
TGTTGTGCCATTGCATAATTTAGGTATGGCGACTTCGGGTAATTACCGCAACTATTTTGA
AGATGAACAGGGTAATCGCCTATCTCACATTATCGATCCAAAAGCGTTACGTCCGATTAG
CCATAACTTAGCCTCAATTACTGTATTTGCACCAACCACAATGACTGCAGATGGACTTTC
AACAGGCTTATATGTGTTAGGAGCAGAAAAAGCACTGGAAGTGGCAGAACGTGAAAATTT
AGCAATTTTCTTAATTATCAAAAAAGGCGACGGATATGAAACTAAAATGTCGAGTGCCTT
TGAAAAATTAATTAATCAAAAATAATAGGACAAAAAATGGAAACAATTTTACTGACCTTT
GCTTTCTTTGTAGCCATTGTATTTATGATGTCAATCGGCTTTATTATCAAAGGTAAAACA
ATTAAAGGTAGTTGTGGCGGTATTTCTGCACTAGGAATGAAAAAAGTCTGTGACTGCGAT
GAGCCTTGTGATAATTTAAAAGCAAAATTAGAAGCTGGCGATGAAGCTGCTAAAGCCGAA
TATGAAGAAAAATTTGCCAAGAAAGAGGCTCAGTTTTACGAAGTAAAATAATTTTTTCAT
CAATAGGAAGGAAAAATGGAGCAACAAGATATTCGCTGGAAACAGCGTTTTGAAAATTAT
CAACAGGCTGTTGCTTATCTAAAAGATGATGTAGAAAAGTATGCAGATACTGATCTTGAT
ATTATCAAAAAAGGGATTATTCAAAGTTTTGAAATCGCTCACGAACTTGCTTGGAAAGTA
ATGCAAGACTATTTGAAATATCAAGGTCTTTTAGATGCAAATGGACCTAGAAACGTAACT
CGAATAGCCTTTCAATATGAGCTTATTTTTGAGGGGCATCATTGGATGGAAATGTTGAAT
AGCCGTAATATGACAGTTCATACTTATGATGCTCAAATTTTGTTGAAAGAATTTGAAAAA
ATTGTTCACATTTATCTTCCCCTTTTCCTTGCATTAGAAAAGAGAATGATGGAATTATGG
CAGAAAAGTTTGGATTAAATGAACAATCTATTAGGGTAATTACTGATATTCTCAAGAAAT
ACCCCGAAATTGAGCAGGCGATTATTTATGGTTCTCGAGCAAAGGGCAATTATCGGATAG
CTTCTGATATTGACTTAACTTTTAAAGGACCAAATCTTAATCAGAGCATATTGGGTAAAA
TCAGGTTAGATTTAGAAGACTCTAGCCTACCTTATCTGTTTGATCTTTCAATTTATCACG
AACTGGCTTACGAAAATTTTATTCAGCATATCGACAGAGTGGGACAGCAATTTTATCAAC
GGACAGAACAACAATAATGAAATCAAAAACTTACCTACAACATTTTCCTGCACTTACCGA
TGAACAATTAGCGGAAAATGCAAAGAAAAAAGTGATCTGCGGAATGTCAGGAGGCGTAGA
TTCTTCGGTTTCTGCCTTTATTCTTCAACAGCAAGGCTACCAAGTGGAGGGCTTGTTTAT
GAAGAACTGGGAAGAAGACGATGATACGGATTACTGCACGGCGGCGGCAGATTTAGCCGA
TGCACAAGCCGTTTGCGATAAGCTGGGTATTAAACTGCATAAAATCAATTTTGCCGCAGA
GTACTGGGATAATGTGTTTGAGCATTTCCTTGCAGAATATAAAGCTGGACGTACACCAAA
TCCTGATATTTTGTGTAACAAAGAGATCAAATTCAAAGCCTTTTTAGAATATGCTGCAGA
GGATTTAGGGGCGGATTTTATTGCCACTGGGCATTATGTCCGTCGTCCACCGCTTGAACA
ACAGCCAAAATTATTGCGTGGACTTGATAGTAACAAAGATCAAAGTTATTTTCTCTACAC
CCTAAGTGAGCAACAAGTCGCACAAAGTCTTTTCCCTGTGGGGAATATTGAAAAACCGAT
TGTGCGAGCCATTGCAGAAGACTTAGGTTTAGCGACGGCGAAGAAAAAAGATTCGACAGG
TATCTGTTTTATCGGTGAACGTAAATTCAAAGATTTCCTTGCTCGTTATTTACCTGCACA
AGCTGGGGAGATTAAAACCGTCGATGGGCAAGTGATTGGTCGTCACGATGGCTTAATGTA
CCACACCTTAGGACAACGCAAAGGTTTAGGTATTGGTGGTGTCAAAGGGGCGAGTGAAAA
TGCGTGGTATGTAGTGGAAAAAGATCTGGTGAATAATGTGCTAATTGTCGCTCAAGGTCA
GGATAATTCCGCGTTGCTTTCAAGCGGTCTGATTGCAAGCCAACTTCACTGGGTAGATCG
TCAACCGATCCGTGAAAAACTACGTTGCACAGTAAAAACACGCTACCGCCAAGCGGATAT
TTTATGTGAAATCCAACCGCTTGATGACGAAACCATTCGAGTGATCTTTGATGAGCCACA
AATTGCTGTTACCCCAGGACAATCCGCCGTATTTTATCAAGGCGAAGTCTGTTTGGGTGG
TGGGATTATTGAAGAGCAGTTGAAGTAATATCTCCTAATAGTGATATTGTGGAAGATAGA
TTTATGGCATAAGAATGGGGATAATAGACAAATTTGCTGCTAATATTTAGAAAAAATAAA
CATTAGCAACTATTTTGTCTACTGTGCCCATTTGTCTACTATGCCTAAGAATGGGCAACT
TAGGTTTAGTATCTTAGCTTTTTAATGAGATTTGGAAATTAACTCATCTCATAGATAGAA
TCTTCTGCTCAATCCCTTTCGCATCTAACCCTAAATCCGCATAAGACTCCGCTTGTGTAG
CTTGTGGGATAAAGAAATCAGGGATACCCAACATCAATAGCGGTTTGATTTTGCCGATAT
GTTGCAAATATTCGTTTACCGCACTGCCAGCCCCACCTTGAAGGGCGTTTTCTTCAAGGG
TGACTAATAATTCGTGGCGGTCTGCAAGCTCAGCAATCAAGGCTTCATCTAGCGGTTTTG
CAAAACGCATATCAACCAGCGTGTAATTGTGGGTTTCTGCCACTTGTTTGGCCTCGTTTA
ATAATGCCCCGAAATTGAGAATAGCGACCTTTTCCCCCTGTTTTAACACTTTGCCTTTGC
CGATTTCAAGGGCTTGCATCGGTTGAAGCTCAACGCCTTGTGCATTGCCACGCGGATAAC
GCACGGCAACAGGGCTGTTCATTGTGTAAGCAGTGTAAAGCATTTGACGCATTTCATTTT
CATCACTTGGACACATTATCGTCATATTTGGGACACAACGCATAAAACTTAAATCAAATG
CGCCTTGATGGGTCTGCCCGTCTGCTCCCACAATACCAGCACGGTCAATTGCAAAAATGA
CAGGCAAGTTTTGAATAGCCACATCGTGAATAAGTTGGTCATAAGCACGTTGTAGGAAGC
TAGAGTAAATCGCCACTACAGGCTTGTAACCTGCAATCGCAAGCCCTGCTCCAAAGGTCA
CGGCGTGCTGTTCGGCAATCGCCACATCAAAATATTGTTGTGGGAAGCGTTTAGAAAACT
CAACCATTCCCGATCCTTCACGCATCGCAGGAGTAATGCCGATAATTTTCGGATCACGCT
CTGCCATTTCGCAAAGCCAGTCGCCAAAAATATTGGAATAGGTCGGTGCGGATTTTGTTT
GTGGTAACTTACCGCTTGTGTGGTCAAATTTCGGCACACCGTGGAAACCGATAGGGTCTT
GTTCCGCTGGAGTATAACCTTTGCCTTTTTTGGTTTTAATATGTAAGAACTGTGGCCCTG
ACATATTTCGCATATTTTTCAGGGTAGAAATCAGTTCTTCAATATCGTGTCCGTCAATCG
GGCCGATATAGTTAAAGCCAAGGGTTTCAAACATTGTGCCAACAGGCGAAACAAAGCCCT
TAACGTGTTCTTCTGTTTTTCGCACAAACTCTTTGATCGACGGAATGCCTGAGAGCAGTT
TTTTGCCCCCTTCACGTAAAGTACCATAAAGCGAACCAGTGAAAAGGCGAGCTAAGTGAT
TATTTAATGCTCCCACATTTTCTGAGATGGACATTTCGTTGTCATTTAAGATAACCAACA
TATCGGTATGAATTGAACCTGCGTGGTTAATCGCTTCAAATGCCATACCTGCAGTGATTG
CACCATCACCAATCACACAGACCGTTTTACGCCCTGCGTTCTCTTTTTCTGCGGCAACGG
CAATGCCTAAACCAGCACTAATGGAGGTAGAAGAGTGTCCAACGCTCAATACATCAAAAG
GACTTTCTTCACGCCAAGGGAATGGGTGTAAGCCGTCTTTTTGACGAATAGTATGCATTT
GGTCACGGCGACCCGTTAAAATTTTATGTGGATAGGCTTGGTGTCCTACGTCCCAGATAA
GTTGATCGAATGGGGTCTGATAAACATAATGCAAGGCAACGGTCAATTCGACCACGCCTA
ATCCAGAGGCTAAGTGACCGCTTGTTTGACTGACGGACTCTAACAAATAGGCACGCAGTT
CATCACAAAGAGGTTGAAGTTTATCTTTTGGTAATAAACGCAAATCATCAGGTGAGTTGA
TTTGACTGAGCAATGGATAGGTCTTTTGCATAAGCTTATCTTTAATCGTTGGGTGGGCAA
CTGCCCATCAAAAAAAATCTATTATTAGGCTTTGAGTTCTTCAGTTAAGGTCGGTTGAAT
ACTGTTTAAAATTTCTTTTACAACACGACCGCTACCTGCCACTACATTACCTGATTTTAA
GTAATCTGTACCACCAACAAAGTTGGTCACTAACGCACCTGATTCACGGGCAATTAAATC
GCCTGCAGCACAATCCCACGGTTTTAATCCGATTTCAAAGTAACCATCAACACGACCAGC
AGCCACATAAGCTAAATCTAATGCTGCAGAACCAGTACGGCGGAAATCTGCTACGCCATT
GTTCATCAAGGCTTCAATCATATTTAAGTGAGCAGTACGATGTTTTGCGACTTTAAACGG
GAAACCTGTTGCTAACACTGTGCCTTGTAAATCACGACGTTCATTACTAATGCGAAGGCG
GAATTCATTTAATTTTGTACCTTCGCCACGCACAGCGGTAAATAATTCGTTACGAATAGG
ATCATATACAACACCCACCTCAGTACGACCATTCACACGAATAGCAATCGACACCGCAAA
ATGTGGCAAGCGTTTAACAAAGTTTGTTGTGCCATCTAATGGATCAATCACCCATTGTAC
ATCGTTATTTGTGCCAGCTAAAACGCCTGATTCTTCGCCAACAATAGCATGATCAGGATA
CGATTTACGGATCACTTCAATAATGGCTGCTTCTGCTGCTTTATCAATTTCGGTAACATA
GTCATTTGTGCCTTTTTGAGCAACTTGAGTGTCTTGAGGCGCTTGCTCATAGCCTTTAGC
AATAATATTGCCTGCTTTTCGTGCTGCACGAATAGCGATATTTAACATTGGGTTCATAAT
TCCACCAGATTTTAAAGAACATAAGAGGATTAGGATTATAGAGAAAGTTAGGGAATAAAG
GAATAGGGCGACGAGATCAATTTGTTTTAAATAAGATTTTATCTGGTGTTGTGTAGCAGC
TGCACAACAGCTAATTTTAAGAAAAGTTATGTAAGAGGGGATTTTCGCTTGTTTCCTCGT
TAGATTGGTCAAAGGCAAGGAAATAGAGATCGAAGCGGATAGTCCCTATCCCTACAATTT
AAAACTGGCTTTCAACTAAGATATTGACGTTTTTATCCGTACAGGAATAGAGCGTTGGCA
AATTACTATTTTGCTTACGATAGGTAAATTGTAGCCCTAGGTGTTACTTCTAACCAATAC
CAATTGCGCTTCCATAGCGTTAAATTTAAGCTATATACTTTGTCAGAACGAACTTTGTCT
AAATTGATGATTCCACCGAACTCTGTTTTTCATGTAAATAAGCTTAAAAAGCTCTCCTAT
TGTAAAAACGTTTACAAGTAAATGTACTGTGTTTTACAACAATTACAAATGTTTTCGTTT
GCTTGATTTTGAGGCAATGTAAAGTAGTTTGTTGTTTTTGCTGCGGGTAATGAATTCTAT
TTATAATTAAATATATTCGTATTTTTCTGACAAATTTCTTGCCCCTAATCTACGAAAACT
ATAAAATCCTTCAATTAAAGTGGGAAAAAGTGGTGTTTTGTGGAATTTTTTCCAAATTTC
CGAATCTCTAAGGTTAAGTGAGCAAAAAAATGTTTCGTGGAGCAACTTCAATCAGCATTG
ATAGCAAAGGGCGGATCGCTATTCCGACCCGTTATCGTGCCGAGCTTTTGGAGAGTTACC
ACGGGTCATTTGTTTGTACCGTAGATATTCGCCAGCCTTGTTTATTACTGTATCCGTTGC
ACGAATGGGAAATTGTCGAGCAAAAATTGCTCGCTCTGTCTAACTTCGATCCTGCACAGC
GTCGTATTCAACGGGTTATGCAAGGTTTTGCGACAGAATGTGAAATGGATTCTGCTGGAC
GGATTTTACTTAGCCCGACTTTGCGTCAGCACGCTCAATTAGAACAGCAGATTATGTTGG
TTGGGCAGTTAAATAAATTTGAAATTTGGCAAGATCAACAATGGCAGAAACAGATTAGCG
AAGATCTTGCAATTGGTAGCTCAGAAGAAATGCTTCATTGTGAGGCATTAAAGAACCTTT
CTTTATAACAATAACGGATAATCAAAATGAGTGACTCACCCAAACATATTACGGTGTTAT
TACACGAAGCAGTTGATGGTTTAGCCATTAAACCCAACGGTATCTATGTCGATGGTACTT
TTGGGCGTGGTGGGCATTCACGTCTTATTTTAAGCAAATTGGGTGAACAAGGCAGATTGA
TTGCGATTGATCGTGATCCGCGTGCGATTGCAGAAGCAAATACGATCTCTGATCCCCGTT
TTCAAATTGTTCACAGTGCTTTTTCATCCATTCCTGATATTTGTGACGAACTTAATTTAG
TCGGCAAAATTGACGGTATCTTGCTCGATCTTGGCGTATCTTCCCCACAACTTGATGAAG
CAGAACGTGGTTTTAGTTTTATGCGTGATGGACCATTAGATATGCGAATGGATACCACCA
AAGGCTTGTCAGCAATGGAGTGGTTAGCACAGGTGTCTGTTGATGATCTCGCTTGGGTGT
TAAAAGAGTTTGGCGAAGAGCGTTTTGCCAAACGCATTGCACAAGCGGTCGTTTCTTACA
ATAAATCTGCAACTGAAAAAATTTCCCGTACTTTGCAACTGGCACAAATTATTGCAGATG
CCGTGCCGTTTAAAGATAAGCATAAACACCCAGCAACTCGCTCTTTTCAGGCAATCCGTA
TTTACATTAATAGTGAGTTAGATGAATTAGAAAAGGCATTAAATTCAGCCCTAACTGTAC
TCGCACCTGAAGGGCGTTTGTCTATTATCAGCTTCCATTCTCTAGAAGACAGAATGGTGA
AGCAGTTTATGCGTAAGCAGAGCAAAGGCGAGGCGGTGCCGAAAGGTCTGCCGATTTTAG
AAAGTGAGTTAAATAAGAATATTCCTTTAAAAACCGTCGGCAAAGCGATTATGCCAAGTG
AAGCGGAGATTGAAACCAATCCACGCTCACGCAGTGCGGTGTTAAGAGTTGCGGAGAAAA
GATAATGTCGAGTGAACGCTATCCTCTACGTCAAGTGATTTTAGACGATTTAACCAGCCA
TAATAAAGTGGCGTTATTGCTACTGATAGGGGTTGTGATTAGTGCTGTTGCAACGATTTG
GATTACGCACCAAACACGTTTATTAACAGCGGAGCAGGGAAAATTATTGCAAGTAAAACA
GAAGCTTGAAAATCAGTATGTTCATTTGCAATTAGAAGAAAATTCAAAAAGTCAGAAGTT
TTTAGTCGAAGCTGTTGCTGAAAAATTTGGATTACAACCAGTTAAAAAAGAACAAGAAAT
CATTTTAGTGGAATAAAAATGAAAAAATCAGTGAAATATAACCCTAAAAATAAAAATACG
ATGGGAGATGAATTAAAAGAGGTAGATATTTCACCCCAGCCTAGTTTTTTGCCTGCCCGA
TTTGGATTTGTTTATCTGTTTATCGGTGTAATGGCCTGTGCCTTGATCGGTCAAAGTTTT
TTCTTACAAGTCACTGATTCAGAACGTTTAATCAAAGAAGCAAATGATCGCTCTTTACGG
ACAAAAGAGCTTCCTTTTACAAGGGGGAAAATTTTAGATAGAAATGGGCGAGTGCTTTCA
ATTAGTGTGCCGATGTATTCAATTACGATTGATCCTAAAGAATATTTTGATACTAAACTT
CGTCGTAATAAATCGTTATGGCGAGTTTTGGCTATGGAAATGGAGGCTTCAGCCAGTAAA
ATTGAAGCTAGTGTGAATCGTTTTATTAAAGAAAAACCACAGAATAAAGAAAATAAATAT
GATCCTAGAGCGATTTTAAACAATAAAAATGAGGATTATTGGACATTACTCGCTCGTGCA
ACTGCATTAGATTACAACGTATTAATTCAACGCATACGCAATAATCCAAATTCTATGTTT
TTACATTTGGAAAATGAGTATGCTCAGCTTGAACGCCAAAAAATGCAAGAGTTAGCCAAA
GCATTAGATATGAAATACAGCGTAATGATGGATAAACTTTATGCTTCAGCAAATCAACGT
TTTTTATATATTTCTCGTCACGAATCAGATGTGATAGGAGATTATGCTCTAGCATTAAAA
ATTGATGGGCTTGTATTAAAAGCAGAAACTCGCCGTTTTTATCCTCTTGCAGAAGAAATT
TCCCAATTAATCGGCTTTACCGATGTTGATGATAAACAAGGCTCGGAAGGAATAGAACGT
AGCTTTGATAGCTTGTTGGTTGGTAAAAACGGTAAACAGGTTATCCGTAAAGATGCTCGT
GGTAATGTGATTGAACATATTCGTGATGAGAAAAAATATGATCCGCAAGATGTGATGTTG
AGCATTGATGAAGAATTGCAATCCATGGTTTACCGTGAAATCAAAAAAGCGGTAATTGAA
AATAAGGCAGAATCAGGAACAGCTGTTTTAGTGGATATTCAAACGGGTGAAGTGTTAGCG
ATGGCAAATGCACCATCTTTTAACCCAAATAACCGTGCAGAATTCAAATCAGAATTAGCG
CGTAACCGAGTGATTACCGATACTTTTGAACCAGGTTCAACAGTAAAACCACTCGTGGTA
TTGACAGCGCTACAAAATAAAGTGACTTATCCAAGTGAAGTCATTAGTACAAGACCTTTT
GTCGTTAATGGGCATACAATTAAAGACGTAGCGCCAAGAGAGAGTTTGACACTTACAGGG
ATCTTACAAAAATCCAGTAACATAGGTGTAAGCCGTTTAGCGTTAAGAATGCCATCAACC
GCATTAGTCGAAACTTATAGCAAGGTCGGTTTTGGTAAAGATACAGGCTTAGGGCTTGGT
GAACAACGTGGTACAAACGGCGATCGTAAACGTTGGGCGGATATTGAACGTGCGACAATG
GCGTATGGTTATGGTTTAAATGTAACACCATTGCAATTAGCTCGCGCTTATGCAACTTTA
GGGAGCTTTGGGGTTTATCGCCCTCTTTCTATTACAAAAGTCGATCCGCCTGTGTTAGGC
GATCGAGTATTACCGGAAAAGATAACACGCGATGTCGTGAAGATGATGGAAAGCGTTGCG
CAAAAAGGCGAAGGCGGACAACGAGCAATGGTTGATGGCTACCGTGTGGCGGTAAAAACA
GGTACAGCCCGTAAGTTAGAAAAAGGGCAATACGTTAAAAAATATTTTGCCTACACTGCA
GGTATTGCGCCTGCAAGTAATCCACGCTTTGCACTAGTGGTGTTGATCAACGAACCTAAA
GCTGGCAATTATTACGGCGGTGCGGTATCTGCCCCACTGTTCTCAAGCATTATGGGACAT
ACTTTAAAAGCAAGAAACATTAAACCAGATAATCTTACTGAAGATACAAAAAGTGCAGTG
AGAGAGATGAAAACAAATTCGACAAACTAAGAGGCAATAATGAACCCTTTACTTTCCTTT
TTCCCTGAACTTAACCATTGGGGCGAATTAAAAGAATTAAACAAAATGACCTTGGACAGC
CGTCAGGTTGAAAAAGGTGATCTATTTGTTGCCTTAAAAGGACATCAAGTCGATGGTCGT
CAATTTATTGAAAAAGCGATTGAACAAGGTGCTTCTTTAGTTTTAGCTGAAGCGGACGAT
GACGTTCAAGCGGTGAGATTTGCAGAAAAATTTGCAAATTCGACCGCTTGTGTACTGGAA
GTACCAAATTTACCGAAACAACTTTCGGCAATTGCTGGAGCGTTCTATGGCAATCCGTCA
GAAAAATTAACCCTTGTGGGTATTACAGGCACTAACGGCAAAACCACTACGGCACAGCTT
TTTGCGCAATGGCGAAACTTGCTTGGCGGTAAATCTGCGGTGATGGGTACTATTGGCAAC
GGACTATATGGGCAAGTGCAAGAAGCGGTGAATACAACAGGTTCTGCCGTTGAAATTCAA
CACAATCTGGTGAACTTTGTCGAATTAGGGGCGGATTTCTGTGCAATGGAAGTCTCTTCT
CACGGTTTGGCTCAATATCGTGCCGAAGCGCTAGACTTTGACTTGGCGATTTTCACTAAC
TTAAGCCGTGATCACCTTGATTATCACAACACAATGGAAGAGTACGCCCAAGCGAAGCTC
CGCTTATTTGGCGAGCTTTCATCAAAACAACAAGTGATCAACGCTGATGATGAAATCGGG
CGTGAATGGTTGGCAAAATTGCCTGAAGCAGTTGCCGTCAGCACCGACAGTCAGTTCCAA
CCACAACAAGCCCGTTGGATTAAAGCGAAAGCGGTGCAATTTACCCTACAAGGTGCAACT
ATTGAATTTGAAAGTAGCTGGGGTAATGGCGAAATTAAAAGCCGTTTAATCGGAGCGTTT
AATGCCAGCAACTTATTAACCGCTTTCGCTGGTTTATTGGCGTTGGGCTACGATTTGCAA
AAATTAGTCGAAACCGCACCGCTGTTAAACGGTGTATGCGGACGTATGGAGTGTTTAATC
AGCAAAGAAAATGCGGAAGAAAGCCCGATGGTGATTGTTGATTATGCCCATACCCCTGAT
GCCTTAGAAAAAGCCTTAGATGCCGCACGTTTACATTGTGAAGGCGAGTTATGGTGTGTG
TTTGGTTGCGGTGGCGACCGTGATACAGGTAAGCGTCCGCTAATGGCTCGTATTGCCGAA
CAGTTGGCGGACAGAGTGATTGTGACTGATGATAATCCACGCACCGAAGATCCTGATGTG
ATTTTTAACGATATTATGAAAGGTTTCCGCAAGCCAAAAGCGGTGCAGTCTATGCATATC
CGTCAATATGCGATTGAACAAGCAATCGCCCAAGCCGAGCCAAAGGATGTGATTTTGATT
GCTGGTAAAGGACACGAAGATTATCAAATTATTGGCACGAAGAAATATCACTTTTCGGAT
CAAGAGTGGGCGAGGAAGTTTTTGGGGTAGTTGGAATTTAATCTATTGCACAAAATAATT
TGTAGGGGCAAATTACATTTGCCCCAAAAGCAATCATAAGGAAGAGGGGCTAATGTAATT
AGCCCCTTGTATTAGAATATGGGCAAAAGAAAACCCCATTACGAGTACCTTCATAATGGG
GTTATAGAGAAAGTAGAGTT
>H191 Scaffold3
GCTAGCAATGATTTGTTGTATTCGCTGGGGGAAATTGTTGTTTGGTTAAGATTTAAACTC
AAAAGATCAACAGCCCCTAAGGCTTTAATTGTATTGGTTTCATCGCCTACGTCTTTTATG
CGTTTTAATACATCAAATAAAGGGGCGGTACAACAAGAAAATAAATCGGCTAAGGCTTCA
TAGCTTAATGAACGGTTATTATTCACTTCAAGTAGCATTTGCTCAAAAGCGGTGCAAGCT
CCTTTCATTCGCTCAAGTACTATTAAATCATCTTTACTTAATAAAAAATGAACGCCTTTA
TAAGAAAAATATTGTTCAAAAAATGCTTGTGTTTGCGTAATGTAGTGCTGTTTTGTGATT
TCTTGATTTATTATACTTTGTTCAAGTTCAGGAGATTTACTTGAAAGTAATTGAGCGATC
GCTTTAATGCATTTTTTACTTTATCCGTTGTTTCAAAAGTGTTTAAGTAAATTAAAGCTG
TTTCGGGTGTAATTAAAAAAGTAATTGCCAATTGATCAGATCGCCAGCTTTCAACCTCAA
TGTAGTCTTGATTAAGAATAAAGCCTAATTTAGGTAACATCAGTTTTAATGTGCCAGATA
CTGGAATGCCTTATCAATCGCAATATATAAATCTTGCAGAGAAATCAAAAGCTGTGAACG
GTTATTGATAAGACGTGAATAAAGTTTGAATGAAAATTGTTGAGCGTTCATAATGAACTC
CTTTGTGTATTTACGAAATTTTACCCTATAAAATAGGGTGCCAAGGGGTTCGTAAGCCAC
ACAAAGACGGCTGGAGTTATTTCCCTTTCGGGTGTTGTATTCCTCGCCCCCTCGGTATTG
AGTTTAAATAAATTGTGCCTTTTGCCCCAAAATTGCAAATTTTAGGTACAAAAAACCGCT
TGATCTATCGGGTGCGGTTATCCGCTTTACATAAGGTTTCGACACCTTGAGAACAATCAC
ACGCTTTTGGAGATAAATAGCAAGTGTTTATTGAAAAAAACTGTAATGTTACATAATTTT
ATTTTTTAACTTATTGATTTTGTTGAATTTGTTAATTTTGTGAAATATGGAACGTTCTAC
TTTTTATTATTCAATAGGTCAAAATTCCCCTAAATTTTACCAATCCCCACAAAAACGCCC
TTTTAAGCCCTTTTTCTGTTTAAGCCGAACAAGTGTAGCTCTTTTGTCTTTTAGTGTGTT
TATAAACGCTCGTAAACGCCTTAAGTTTGATTCTTGCTTGTTGTATTTGGCATTAGTTAT
GTATTGCAGTATAAGTGTTTTATTAAAGTAGTTTAAAAGAGCAGTTTTATAAATCAGTTT
AAAGTTTGCGGTATTGGTTGAATGATTAAAACAGAGCGATATATGAACAATGCTGAAGTT
GCTTACAATAATTTAATCGAAACTTTAGACAGTTGTATTGAACAAGCTTACGAAAAGGCA
CAAGGTGATAAAGCAAAGTTTAGGTTTCATTTTTTAGAATTATTTGGGAAATTTAATGGA
GGTTTAAATTTGTATATTCCTAAATTTGATAACCTTACAAAAGAAGCGGGCAAAATCCCA
CAGTTTGGGCGTTTAGCTTTTCGCACTCGTTCAACCGTTCGAGAATTACACGGCGACTCT
AACCGCTTAACGCCTGAAGATGTAACAAGTTTAAGCGTAGAATTAAAAGAACACGATATT
GAATACCCTATTGATTATCGTGAAGATAATGATGCCAGCTATCCTTTGAAAAAATACGCT
CTTTCTGTTGTTCAAGATGTCATTGCGTTAGGGCGTGAAGTGGTTGTTGCTGAAATTGCA
CAAAATGCAGCTAATTATTCAGCTGAAAATGTTGTTACACTGACTGAAACACAACGTTTC
ACAAATGCAAAATCTGGCCCTTTAAAATTCATCAATGATGGTTTAGAAGCTGTTTCTGCT
ACTATTGGGCGTTTGCCTAATGTTTGTGTAATTGCTTCAGATGTTTGGAAAATTTTAAAA
GAAAATACAAACCTTTTAGAACGTATCAAATACACTCGCACAGGCATTTTAACCCCTGAA
ATTTTTGCTGAATTGATTGGCGTTGAAACGGTAAAAAATCGGTGCTGCTTCGCAAGAAAA
AGACGGCAATTTAGAAAAAATCTGGTCAAATAGCATTGTTTTGGCTTATGTTGCAAACGG
TAAAGATAAAGGCAAAAAAGGCAATATTTTTGAACCGTACGGTTACACGGTAAGACGTAA
AGACGGCTTATTTGTTGATACTTACCAAGAGAAAGGCGGTAAAGTGGAAATTATTCGTTG
CACGGATATTAACGCCCCTTTCCTTGTTGGAAAATCAGCAGGTTATTTAATTCAAGGTTG
TATTAAGTAAATAGGTTTTACCTTTCAATCAGATTGTTTGCTTGCACCGTCAAAAAACGG
TTTTCTGATTGATTGAAAACGTCACTAAAGACGTAAAAAAGACTAAAAGGGCTTTAGCTA
GTGGAATAGTTAAAGCCCTTTTCTCTAAAAAATGAAATTTTATTGCTGTATGTGAAAAAA
GCGAAATTGTTATTTATCTTGCTTTTTTTGTTGTAGTTATGTCGCTTTGTTTTAATAAAA
TTCGATGACTTTTTGTTTGAAAGATTGGGTGTATTTAGTCATAAAAATCTGCACCTTAAT
TAGTTGGTTGTTTAGTCCAACTTTTGGGGTGCAGATCATCTACGTCAGCCCCTAATTCAA
TTTAATCTTGCAAGTTATGATAATGCACTACTGCTCTTGCTTTGCGAACGTAAGGGCTAG
TTGTAGAATACCAAAGCCTCATATTAATTAAACCAAACACAAAAAGCCCGCTATTTCCAT
AGCAGGCTTTTTTATCACTAAAAATTAGTCGCCAACAGCAATGCGTTTCATATCTGTCAT
ATAACCACGCAATTCTTGGCCGATTAACTCAACAGGGTGGTTGCGGATGGCATCGTTAAT
ATCACGCAAGTACACATTGTCGATTTCAACGGTTGGTGTTGGTTCGCCTAAATCGCCTTT
TTGTAACATTGGGATTAATTTCTCTGCAAGAATTGGCGTTGCAACGTGTGAGAATAAGTA
GTTACCGTATTCCGCAGTGTCTGAAATAACTACGTTCATTTCGTATAAACGTTTACGAGC
GATAGTGTTTGCAATTAACGGAAGCTCGTGTAATGACTCATAGTATGCAGACTCTTCATA
GATACCGCTTGCAACCATTGCATCGAATGCCATTTCAACACCGGCTTTCACCATTGCAAC
CATCACGACACCGTTATCGAAGTATTCTTGTTCAGAAATTTTGATACCCTCTGCTTTTGG
TGAATTTTCGAAAGCTGTTTTGCCTGTTTCTTCACGCCATTTGAATAAGTTTGCATCGCC
GTTTGCCCAGTCTGCCATCATTGTTGATGAGAACTCACCGCTGATGATGTCGTCCATATG
TTTTAAGTAAAGATCGTTTAATTGGACTTTAATTTCTTCCGCTAATTCAAAGGCACGGAT
TTTTGCTGAGTTAGAAAGACGATCCATCATTAATGTGATACCGCCTTGTTTTAACGCTTC
AGTAATGGTTTCCCAACCGTATTGAATTAATTTGCTTGCATATGCCGGATCTTTACCGTC
TGCCACTAATTTGTCGTAGCACACGATAGAACCTGCTTGTAACATACCGCAAAGGATGGT
TTGCTCACCCATTAAGTCAGATTTCACTTCTGCCACGAATGAAGATTCTAACACGCCCGC
ACGGTCGCCACCTGTCGCACTTGCCCACGCTTTTGCAATCGCCATACCTTCGCCTTTCGG
GTCATTTTCAGGGTGAACTGCGATTAATGTAGGCACACCGAAACCACGTTTATATTCTTC
ACGCACTTCTGTACCTGGGCATTTTGGTGCCGTCATCACAACGGTGATGTCTTTACGAAT
TTGCTCACCTTCTTCAACAATGTTGAAACCGTGTGAATAACCGAATGCTGCGCCTTGTTT
CATTAATGGCATCACATCTGCAACCACTTTTGAGTGTTGTTTATCCGGGGTTAAGTTAAT
CACTAAATCTGCAGTTGGGATTAACTCTTGGTATGTGCCAACTTTAAAACCATTTTCTGT
TGCACGTGTGAATGAAGCACGTTTTTCTGCAATCGCTTCTGCACGTAATGCGTAAGCAAT
ATCTAAACCAGAATCACGCATATTTAAACCTTGGTTTAAACCTTGCGCACCACAACCTAC
GATCACGATTTTTTTGCCTTTTAAGAAGTTGCAACCGTCAGCAAATTCGCTACGATCCAT
AAAACGACAACGACCTAATTGGTCAAGTTTTTCACGTAAGTTTAATGTGTTGAAATAGTT
AGCCATAATAAAAATCCTGTGTTGTTAATGTTGAATGTTTGATGTTGTGTTTACATACTG
TAGTTGTTTTTGCGAGTTTGATTATAGCTGTTTTTGTTATTGCGTAAATTGACATTATTA
GAATTTATCATTGCACTAAATAAAATCACAAGCGGTCAGAACCCTATTATTTTTTGCAAA
TTTTTGCGGAGTAAGAGCCTTAACACTCAAGTTATCTTTGCTATAATTCCCCAAATTTAC
CTAAAATTGAAGGAATTCTTATGTCCCAACTTATCGAACTCACTCATAAACTCAAAGAAA
TCTTCCAAATCAACCGTGCAGATTTGGATTTTGGGATTTATCGGATTTTAAACACCCGTA
GCCAAGAGATTGAAAAGTATCTTTCACAAACCTTGCCACAAAAAGTGAAGCAGGCGTTGG
GCGATAACCAAAGTGAGCAAATCGCAGGTTGGCAGGCGGAACTGGAGCAAGCCAAAAAAC
AAGCCCAAGAGCTAGGCATTGACCCAAACCAATCGCCAAAAGTCCAAGAACTGCAAAGCA
AAATTGAACAAGCCAAAAAAGGCAGTGCTGATCACGAGACGGCGGTTTATCGCCATCTTT
TAACCTTTTTCAGTCGCTATTACGAAGAGGGCGATTTTATCAGCCAACGCCGTTATAAAG
GCGATACTTATGCCGTGCCTTATGCAGGTGAAGAAGTGTTGCTACATTGGGCGAATAAAG
ATCAGTATTACACCAAGTCGGGCGAGAATTTCAGCAATTATCGTTTTAGCCTTGATGATG
GTCGTACCGTCTTTTTCCGTTTAAACAGTGCCGATATTGCCAAAGATAACCGCAAAGATA
ACGATGCGAAGCGTTTGTTTACCCTTGCCACCGCACAAACCATTGAGCGTGAAAACGAAG
ATGGCGAGTTGGAAATGATTGACATCAACCCAATCACACAAAGCGAAGACGGCAAAACCT
TAGCCATTTTGTTTGATTACAAACCGTTTGAAAAGTCGGCAAAACAAGAGAAAATCTTGG
AGCAAGATTTAGCCACGTTGCAGGCTCACGATTTGCTACAAACCAAGTGGATTGCCTTAG
CCGAGCGTTGCCCAACCGAAAAAAATCCTAACCGCACTTTATTGGAAAAACACCTAAGCG
ACTACACGCAAAAAAACAGTGCCGACTATTTTATCCATAAAGATTTAGGCGGTTTTTTAC
GCCGTGAATTGGATTTTTATATTAAAAACGAAGTGATGAATTTGGACGATGTGCAAAACA
TTAGCCATTTCGCACCGCTTGAAGCGAATTTACGCCTAATCCAAACCTTACGCAGCATTG
CTTTAGAGCTTATTGCCTTTTTGGCACAGTTGGAAAATTTCCAGAAAAAATTGTGGTTGA
AAAAGAAATTTGTGGCAGGGCATCACTATTTAATTACTCTTAGCCATATTTTGCAGCTCG
AACAAGCGGGCAAATTTATTGAAGAAATTGCAAATAACAGCAAACAACTTGCTCAATGGC
AAAGCTTATTTAACCTGCCGTCTGCAGATGCTCAAGCATTTTTAAATGCTCAAAAAGCAA
ACAATGCGGGGGGGGTAAAACGCCTTTAAATTCAAATGGTTATGATAATTTACAACATCT
TGTTGTAGATACTTCACTCTTTTCTGCCACATTCCAATCTGCACTGATTTCTGCACTTTC
AAACTCACTAGGCGATTTTGACAGCCATATCAACGGCACGCTTATTCATTCGGATAATTT
CCAAGCCTTAAATTTATTACAAGCCCGTTATCGTGAACAGGTAAAATGTATTTATATTGA
CCCGCCGTATAACACGGGAAATGATGGGTTTATTTATAAAGATGGGTATCAAAGTTCAAG
TTGGGGAACATTGATACATAATCGTTTGGTACTTGCAAAACCTTTATTAAATCAGGCTGG
TGTTATTTTTCAAAGTATTGATGACAATGAGCAAGCTAAGTTGAAAATGATTTCAGACGG
TATTTTGGGGAAAGAAAATTTTATTACACAAATTTCTTGGCGTAGAACAGACAATCAACC
AAATATCGGTAATTTAGCCAAAGTAAAAGAATATATTTTATGTCATAGCAAAGATTTTAA
TTCAATGAAATTAGGAAAATTACCATTAACTGAAAAAGCATTGAAAGAATATCGCTATTC
AGATGAAATAGGCTCATTCCGTAGAAAAATTTTATTAGATAAAACTCGTGGCAGATATTT
CTATGAAGTCAGAACAATATCAGGAAAAATATTAAATGGCCCATGGATGATAAAAGAAGA
AGAACTTAAAAAAATTAGATGAGCAAGGGCTAATTTATTGGACAGTGGGCGGTGATGAAC
AACCTTATGGAAAATTATATTTAGATAAATCAAAAGGACAAATTCCAAATGATTTTTGGG
GAATTGAATATGGCACAAACCAAAGAGCTAGTTTAGAAGTTGAAGATTTATTTAACGCAC
GATATTTTGATTTCCCAAAACCAATTTCGTTAATTCAAAATTTACTAAATATAGGTTCAA
ATTCAGATGGGATTAACATGGACTACTTCGCAGGCTCTGGCACAACCGCCCACGCTGTGA
TAAACCTAAACCGTGAAGATAAGGGCAACCGTCAATATATTCTTGTGGAACAAGGCGAAT
ATTTTGATACGGTACTCAAACCGCGTGTGCAAAAAGTGATTTATAGCAAGGCGTGGAAAG
ATGGTAAGCCTGTTGTAGAAGGTAAAGCGGAGAACCTACAAGGTGTACCGCAAATTGTTA
AAGTACTAAAACTGGAAAGCTATGAAGATACGCTGAATAACCTTGAACTTCGCCACAGTG
GTTTGTTTGACAATCTTTCAGACGATGTACAACAAGACTATTTGCTCCACTATATGCTTA
ATTTAGAAAGTCGTGGCAGTTTGCTTAATGTATCGCATTTTGAGAAACCCTTTGATTATG
GCTTAAACATTAGCACCACCAGTGCCGGTGCCTATGAATGGCAAAAAGTGGATTTGGTGG
AAACCTTTAATTACCTGATTGGGGCGAAAGTTATCAATGTGGATGATAAACGTGCCGAGC
AAGGTTTTGTGGCGATTGAATGCCGTCTGCCGAACCAAAGTGCGGACGAAAAAACGCTGA
TTTTTTGGCGTGATTGTGAACGTATCGACTATGACGGTTTGCAAGCACAGTTCGACCGTT
TGGGCATCAACCCTGCTGATAGTGAGTATAGCCAAGTCTATGTCAATGGCGACCATACCC
TTGAAACCGTGTGGGACGGCGAGCAAAGCGGTAGCTTGAAAATTATCAGCATTGAAGATG
CGTTCTTATCCTTGATGTTTGAGGGGGATGCATAATGGCAAAAGCACCCCAAAACACGGA
ATTCCATTTTGACCAACATTTGATTTTAAACCGTTGGCTATTTTCGCTATTTCACAAAAC
ATCGTTAAATGAGTTTAAAAGCCTGTTGGAAAGCGTAGAAAATGACGACTATATCGCCAG
CGATGGACAGAGCCATTTTTATCACCGCCTAAGCAATGAGCTATTTTTTGAACACGATAA
TCCGCTAAGCCTTGCGGAGCTTGCCGCTTATGATTTGCGGTTGGTGCATTATTGGCAAAA
AATCACGGAAAAGCGTAATCGCACAAGCGGTCATATTTTGCGTCCAAAATACTTCCAGTA
TCTATCGCTATTGTTTACCGAAATTTATTTGGATTGGTATTTTAATAAAAAAGCCGAGTT
GCAGACCGCACTTAATCAGCAGTTGGTGCAATACGCCAAAGAGATGGGCAAAGAAGCACA
AGATTTTGAAGAGTATCGCTTAAATGATTTAAATAAAATCGCTTTTTGGAACGCCACAGG
TTCGGGCAAAACCTTGTTAATGCACGTCAATATTTTGCAGTATTTGCATTATTTCGGCAA
AAACCAACCGCTTGTACGCCCGGATAAAGTGATTGTGCTTACCCCAAACGAAGGTTTAAG
CCGTCAGCATAAAGAAGAGCTTGAATTGTCAGGCTTTCAAGCCAGTTTTTTTGATAAAAA
TACCACGGCACAGGCAACCTTTAATTTTAGCGTGGATGAAGTGGGCATTGGCAAGTGCGT
TGAAATCATTGATATCAATAAACTTGCCGACAAATCGGGCGATAAAACCGTGTCGGTAGA
TGCCTTTGAAGGCAATAATTTGGTGTTGGTGGACGAAGGGCATCGTGGCACATCGGGCGA
ACAGTGGCTGTTACGCCGTGAAGCCTTAGTCAAAGGCGGTTTTGCCTTTGAATATTCGGC
AACGCTTGGGCAAGCGGTGGCAGGCGGCAAAACCATTGCTAAGCAAGTGGAAGATAAGCT
AAAAGCAAAAGCCAAGTTATTGTTTAATAAAGGTTCGTTGAAAGGTTTATCAGAAGACGA
CTTAGCCAAATTAACCCTTGATGAGCTGGATATGGCAAAGGTTCGCACCACTGCAGTGCT
TGAAACTTATGCTAAATCGGTGTTGTTTGATTATTCCTATAAGCATTTTTATCACGATGG
CTATGGTAAAGAGAGCCTGATTTTAAATATTGAAAAACAAGGTTTTGATGAGCATTTGCC
TGTTTATTTTGTGGCAGGTTTGTTGTCGTTTTATCAACAACTTTATTTGTTTGAACAGCA
CAAATCGACATTGGCGGAATGGAATATTGAAAAGCCATTGATGGTGTTTGTGGGGCATCG
TGTTAAAGAAAGTAATAAAGAAACAGAAGAACAAAAAGTAGAAAAATCTGATATTTTAAC
TGTTATTCGACAGCTGGCTTTCTTTGTGAATCAATCTCAACAGGTAAAAAAGTGGTTGAA
AGAACTCATACTAGATAATCCTCAAATATTGGGTAAGAATAATGAACACCTTTTCAAAGG
GCGTTTTGTGCCATTACTCTCTTTTGTCGATGACGTGGATGCTTTGTATCAAGATATGTT
GCGTAAGATTTTTGGGGCGACACATTCAAGCCGTCTGCGTTTAACCCATTTGAAAAAAAG
CGATGGCGAACTGGCATTATCCCTTGGCGAACAAGGCGAGAAATTTGGTGTTATCAATAT
CGGCGATGCTTCTGGTTTACTGAAAACCGCACAAGAAAATTTTGCCGATGAGTTTGAGGC
GGTGAGCGATGAGTTTAATGGCGGTTTATTTGCTGAAATTAATCATAAAACATCTCCCGT
AAATATCTTAATCGGTTCGCGTAAGTTTACCGAAGGTTGGTCAAGCTGGCGTGTTTCTAC
GATGGGCTTGCTCAATATGGGCAAAGGCGAAGGTAGCCAGATTATTCAGTTATTTGGGCG
TGGCGTGCGATTAAAAGGGCGTGAATGGTCGCTCAAACGTTCATTGCCAAGCGTTCGCCC
GAAAGGTGTCTTTTTAGAAAAACTGGAAACGCTCAATATTTTTGGTATCAATGCCGATTA
TATGGAAGTGTTCCGTGGCTATTTGGACGATGAAGATATCCAAACCGGCGATGAAATGCT
GACGTTGGATTTCCCTGTACAAAAACGCTTGCCTGCCATCAAACTGAAAACCTTAAAACT
CAAAGAAGAAGTCAAAGGCAATCGTAAGCAGTCGTTTAAGCGAGTAGAAAAGCAGATTTA
TCTGTTTGAAATTCCTGAAAAATGGCAGAACAAAATTAAAGGGATTGAAATTAGCCTAGA
TCGCTATCCAAAAGTGCAAAGTTTTGCCACCAAAGGCACTGCAATCACTCAAGTGCAAGG
CGAACAGCGTGATGAAGTGAAGTTAAATTCGGCACTGTTTGATTTTTTTGATTGGGATAA
GATTTATCTGCAAGTGGCACGTTTTAAACATCAGCAATCTTGGTATAACTTGCGATTAGA
TAAAGCGAAGTTACGCCAATTTGCCGAGCAAAGTCATTGGTATCGTTTGTATATGCCACA
AGCGGCGTTAAAGATGGATAGTTTTGCCCAAGTGGCGTTGCAGCAAGAGATTTTGATCGA
TTTATTGCTGGAATATGTGAAAGCCTTTTATAACCGCTTAAAAGCTGCCTACGAAGGGCA
GTTTTATGAAGTGGTTACGGTGGATGACAGCAATGGCTCTATGTTGGATAAATACCAATT
TAGTTTGCCTGATAATGACGAAGGTAATGAAATCAAACAACGATTAGAAGCCTTAGCAGA
CGGCATTAGCGAGTTTAGCAATGGGGTAAAACCTGTTTATGGTGGCGACAAAGGGTTGCA
AATGCTCTGTTTTGATGGGCATTTGTATGCCCCCATTTTTGCTTGCTTAGAACGCCAAGA
TTTGCCGTTTAGTATTCAACCGCTTGCCATTGGCGATGAAAGTGAACTGCGTTTAATCAG
TGATTTAGTCAATGCCAAAGCAAGTGGCAAGTTGAGCGAGTGGACGCAAGGCAAAGATTT
GTATCTATTACGCAATGCTGCCAATAAGTCCAAAGGCTTGGGTTTTGCTTTGGCGGGCAA
TTTCTATCCCGACTTTTTGCTGTGGCTTGTGGACAATCAAACAGGTAAACAATGGCTTAG
CTTGATTGATCCGAAAGGCATTCGCAATATGGATTTAGACAATGCCAAATTTGGGTTATA
CGATGAGTTGCAAAAGTTGGCAAGTGAATTGAAGATTGAGACTCCGATTTTATCTGCCTT
TATTTTGTCCATTACCAAACAGGCAGATTTGCTCAATGTGGGGCATTTAACAACACAAGA
TTTCGCCGAGAAACATATTTTATTTATGGACGGCAATCAGGTTTATCTCAAACAGATGTT
TAAGATGATGTTGCAATAGTGGTGTAGATGCTTGAAATGGTAAAGTGGGAATAACGTACA
CAAGAAAAGTGGATTTTGTGTGCATATCGGAATAACATACACAAGAAATCCCATTTTCTT
GTGTATGTTGTGTGAATGTACACGTTATTCCTAATTTTTATGTTGATGAGAACGAAGTAT
GAATTACGTCATTCCTGATTTATTCGCGTTGGGAGATTTGGAAAGCAAATCTGTTTTTAA
AGCCTGTACCCACGCACATCGTGCATTGGGGGAGTTAAAAGGTGTCGTGCATACGATGCC
AAATCCCAATATTTTGCTTGGTACTTTGCCTTTGCAAGAAGCAAAAGAAAGTTCAGAAAT
TGAGAATATTGTAACCACACAAGATGACTTATATCAGAGTAATTACGCCACACAGCAATT
TGCTTCTGGGGCAGCTAAAGAAGTTCATTATTATGTTCAGGCAATGAGTTTAGGATTTCA
TGAAGTACAAAAGAGTGGTTTGATAACCCTAAATTTAATTAAAGAGATACAGCGTGAGTT
GGAAGGTAATAACGCAGGCTTCCGCAAACAAGCAGGAACTGGTTTAGTGAATCAAACCAC
GCAAGAAGTGGTGTATATGTCACCTCAAACCTATGATGAAATCGAAAATCTGATGGCTGG
TTTAGAAAGGTTTATCAACGACTCTGAACAAATGGATTATGACCCTTTGGTTAAAATGGC
ATTAATTCATCATCAATTTGAAAGTATTCATCCTTTTTACGATGGAAATGGTCGTACAGG
GAGAATTATCAATATTTTGTATTTGATTCAGCAAGGATTGTTAGATACGCCTGTTTTGTA
TTTATCACGATACATCAATCGTAATAAAAGTGAATATTATCAATTGTTACAAGCAGTACG
AGAAACCCAACAATGGGAACCTTGGCTGATTTTTATGCTTAATGGTATTGCTGAAACGGC
TATTCAATCGGTTAAATTGATTAATGAAATCAAAGCTCTAATGATGAAGCAAAAACAGAT
GATTCGTGAAAATTTACCTAAAGTGTATAGTCATGAATTATTAAATAATTTATTCAAATA
TCCCTATACAAAAATTGACTTTGTAATGGAAGATTGTCAAATCCATCGTAATACAGCCGT
TAAGCGTCTTGACGAATTGGTTGCTTTAGGTGTTTTAGCGAAAACCAAAATAGGAAAAGA
AAATTTTTATATTAATGTTGAATTGTTTCATTTGTTGATGCAGTAGGTAATTGGAAAATT
TGTATGAATATCACAGCGTATCAAGCGAAGTATTTTGCCAATGAAATTTTGTGTCGTTCC
GAAAATGGAGTGGCTCGTATTTCAGACGGTTTATTTAATGCTAAAGTAGATCTTAATCCC
CATCAGATTGATGCAGCGTTATTTGCACTGAAAAATCCGCTTGAGCGTGGCGTATTACTT
GCCGATGAAGTGGGTTTGGGCAAAACGGTGGAAGCTGGTTTGGTGCTTTGCCAATTATGG
GCGGAACGAAAACGCCGTTTGTTGGTAATCTGCCCTGCGGTGTTGCGGAAACAGTGGGCA
AATGAATTGGCTGAAAAGTTTGGTTTACCTTGTGTGATTTTGGATAAATCGCTATTAAAA
CAAGAATATCAAGGCAGCTTGCCAAGTTTTTTGCAAGCCAACATGGGCAAGAGAGTCATA
ATTATTTCTTACCAATATGCAACCAAACTCGCGAATTTTTTGGCCGGAGAACTGTTTGAT
TGCGTCGTGATGGATGAGGCGCATAAACTGCGTAATGCCCATCGTACCAGTAATAAAATG
GGGCAAACATTACGCTCGGCATTTGATGGGCGTAAAAAGTTACTACTCACTGCAACACCA
TTGCAAAACAGTTTGATGGAACTTTATGGTTTATCTACCTTGCTTGACGAATATTTATTT
GGTGATGAAAAGGTGTTTCGCCGTGAGTTTGTCAATGAGCACAATATGGCGGAATTAAAA
AGCCGTCTGCAAACTGTGGTAAAGCGAACGTTACGCAAAGATGTGTTGGAATATATCCGC
TATACCAAACGCCATACGCTTACCCAAAATTTCTATCCAAGCGATGAAGAACAGGCGTTA
TATCAAGCTGTATCGGATTTTATCAGCAAAGAACATAGCTTGGCGTTACCGAAGCGACAA
CGTCATTTGATTGGCTTGATTTTGCGTAAATTATTGGCTTCCAGCCCTTATGCCGTGGCG
GATACGCTTAGCATTATCTTAAAACGCCTTTATACACTCAAAGAACAACAGGCTAAACAA
GAATATTTATTACTTGATTTGAGAGAAAGTGAAGCAGACTTAGCCGATGAGTTGGATGAA
GAGTGGGAAGATGATGAGTCAAATGATGATGAAGGATTAACATCGGATGATCGTCAAACA
CTAGATGATGAAATCGCTCAAATTGAAGGTTTTATCGCACAAACCAAACAATTACGCCAC
GATAGTAAAGCAAGTTCACTTTTAACCGCACTACAAACCGGTTTTGCCAAAATGGCGGAA
CTTGGTGCAGCTCAAAAAGCGATTATTTTTACAGAAAGTGTGCGAACGCAAGCCTATTTA
TATGACTTTTTGATTGCCAATGGCTATGCCAATCAAGTGGTGAGTTTTTCAGGTGCTAAT
CATCACACTGATGCCAAACGCGTTTATGAACAGTGGCTTGCTGATGAAAATAATGCCGGT
CGAATAACAGGTTCTCCACAAGTGGATATGCGTACGGCGTTGATTGATCACTTTAAGAAC
AATGCACAGATTATGATTGCCACTGAAGCAGCAGCCGAAGGGGTAAACTTGCAATTCTGT
TCCTTGCTTATCAATTACGATTTGCCTTGGAACCCGCAACGAGTGGAACAACGCATTGGT
CGTTGCCATCGTTATGGGCAAAAATTTGATGTGGTAGTAATTAACTTTTTGAACCAACGC
ATGGTTAGATGAGGATTTTTGCCGAAAATTGTTTAGCGTATCGGCTCAGGTAAACGCAGA
TAATGTTGCTTTACCCGATGACTTACAAAGCAATGTCAATCAAGCTATTCAGGGCATAAG
TGCAAAACAGGCTGAAACACAAATGGCGTTATTAAAACAAGAAAGCGAACGTTTGGATAA
ATGGGCAGAAGATAAAATCAAGGCTGCTCAGGAAGCCATTGTGGAAGTGAGTGAAAAAAT
CAAACAAGTCAAACGTGAGAAAAACCAAGCAGCAAATTTAGAACAACTTGCAAATTTTGA
AACACAATTGAAAGATTTAGAGAAAAAACGCCGACAATTAAGGGCAAATATTTTTGATGT
GGAAGAGGAAATTGAGGAAGAGCGAGATAGGTTATTTGCTCGTATCCGAGATAAATTAGA
ACAACAGCGTAAGGTTGAACATTTGTTTGCGGTAAGGTGGGTAATTACTTGATTACTACA
AGCGGTCAGAACCCTATTATTTTTTGCAAATTTTTGTGAGAATCTCACCGCTTGCTTTGC
TGATTGGCAATGAATCCGTTATAATCTCGCCAATTTTTCACCCTTATTTAATAGAAGGAA
ACCAAAATGGGCTTAGAAAACGTACCTGCTGGTAAAGAGTTACCAGATGATATTTATGTT
GTAATTGAAATTCCTGCAAATTCAGATCCAATCAAATATGAAGTGGATAAAGAAAGTGGT
GCAATTTTCGTGGATCGTTTTATGGCAACAGCAATGTTCTATCCTGCGAACTACGGTTAT
GTAAACCATACCCTTTCTTCTGATGGCGATCCTGTGGACGTATTAGTTCCAACGCCATAC
CCGCTTCAACCAGGTTCAGTGATTCGTTGCCGTCCAGTTGGCGTGTTAAAAATGACTGAC
GAAGCAGGTGGCGATGCGAAAGTAGTTGCAGTTCCACACAGCAAATTAACCAAAGAGTAC
GATCACATTAAAGATGTAGGCGACTTACCAGCATTATTAAAAGCACAAATCCAACACTTC
TTCGAAAGCTACAAAGCATTAGAAGCAGGCAAATGGGTGAAAGTTGAAGGTTGGGGCGAT
GTGAATGAAGCTCGTCAAGAGATCTTAGAGTCTTTCGAACGTGCGCAAAAATAATTAAAC
TATTAACCGAATATAATGCCAAAGTAAACGCTTTGGCATTTTTTATGATAGGAATTAAGT
ATGAAATTTTTCAAGAATCTTAGCGTTATAGCAATTTGTTCACTACTTTTAACCGCTTGT
GTTAGCACAGCCCAAATTAATCAAGAAGCAGAAAGTAATTATGCTAAAGTGAAGCAGGAA
GCAAGAGCAAAAAGTATGTTAGATACTAGCTCAACGACAGCTCATCGCATTCATTCGGTT
TTCAATAAGATGAAGCTTTATGCGGAACGAGCAAATAAAACAGGTGTGCCGTTTCAATGG
GAAATCATTGTGCTGAAATTAAGTGAATTGAATGCTTGGGCGATGCCTGGTGGAAAAATG
GCATTCTACACAGGGCTGGTGGATAAGTTGAATTTATCTGATGACGAGATTGCGGTTGTG
ATGGGACATGAAATGGCTCACGCTTTGCAAGAACACGGCAAATCAGATCGTACTGTTAGC
ACAGTGACAGGTATTGTTGGTGTACTTGCTGATGTTGCAGTGACTGCGACAACAGGCGTG
AATACAGAAGGCTTGCTCAGTACAGGGGTGGATTTAGTTGCCAATAAACCCTTCTCTCGT
AGTCAAGAAACAGAAGCCGATGAAGTCGGTTTGATGTTAATGGCAGAGTCAGGTTATAAC
CCAGAAGCAGCACCAAATGTGTGGGTGAAAATGAGCCAAGCGAATGGTAGTTCAGGTTTG
TCTATTTTTTCTACTCACCCGTCAAACGAAGATCGCCAAGCGAATTTAGCACGTTTAGTG
CCTAAGGCTAAGGAAATTTATAATCGGAAAAAATAATACCTAAATAACCTGAAAAATTCT
ATGAGCCCCACTATAAATAGCGGGGAACTCACAAAATAATATTCTATTTATGGAAAACAG
AATATATTTTTTCCCCTAATTATTAGGATTCACTATTTAGTAAAGGTTACCGAGGTCTGC
TCAGGCAAATGTAAATCTAACTGATTATACGGAATCGAAATCCCAGCCTTATCAAAGCCA
ATTTTTACTTTTTCCAAAATCGCAAATTGTGTAGTTGAATAGTTATTCGTCTGTACCCAC
GGACGCACAAATAACTGCACACTGCTTGCCGCTAAGTTACCGACTGCAATGGTAGGTTCT
GGATAGTGTAAAACATTTTCATCTTCAAACAGAATTTGAGCAATAATCTCTTTAGCTTTC
TCAATATCGGACTCATAGCTAATATCGAAAATGAAGTCGATGCGACGAGTTTCATTGCGG
GAGTAGTTGGTGATACTGTCGGCAAATACTTTACTGTTTGGGATCAACACCGTTTTATTA
TCGACCGTTCTTAGCTCTAACATCAAAATCCCCATTTGCTCAACTTTGCCTGATTTACCA
CCAGCTTCAATAAAATCGCCTTTGTTAAATGGTTTAAAGATTAATAGCATTACCCCAGCA
GCAAAGTTTTGTAATGAGTTTTGCAAGGCTAAACCAATGGCTAAACCAGCCGCACCTATC
AATGCCACTAACGAACTCGTATTAATGCCTAATTGTGAAAGTGAGGCAATCACTGTAATC
AGCAAAAACAGAAAATAAGCGATAGATCGAACAAAACCTTGTAGCATTTCATCTTTGCTT
GATGCTAATACCGCTTTGCCGATAAGGGTACTGATAGCCCTTGCCAAATAACGCCCGATA
ACAAAAATCGCAATTGCAATTAACAATTTAGTGCCATAGGGAATAATCCAATTTTCCAGG
AGTTGTTGAAGTTCAAGATTTTTTACATCAGTAATAATCTCTTTCGCTTCAGGGGGTAAA
GTGATTTCAGGTATGATTTCTTTTGTTTTTTCTGTGGTACTCATTATGTTCTCCTATATC
AATTTCAGCCTATTCTAACACGAGACAGAATTTGTGATAAAATCCAATTCATTTTTCCTT
TCTTTATATCAAAATGACAACAGAAAAAGTAATTAGTGCCAGCGTTCAATTTTTTACGAT
CAGTGATGATGAAGCTGGGCAACGTTTGGATAACTTTTTACTCGCCAAGCTCAAAGGCGT
ACCAAAAAGCCTGATTTACCGTATTGTGCGTAAAGGCGAAGTGAGAGTAAACAAAGGGCG
GATTAAACCCGAATATAAGTTGCAAGCGGACGATATTGTGCGAGTTCCGCCTGTGCGTGT
GGCAGAAAAAAATGAAGCACCGATTTCGACCAAACTCAACAAAGTTGTAGAGCTTGAACA
TCAAATTCTTTATGAAGATGAAGTGATGTTAGTGATTAACAAACCGTCAGGCATTGCCGT
CCACGGTGGTAGCGGTTTGAGCTTCGGTGTGATTGAAGCCTTACGAGCGTTACGCCCACA
AGCCCGTTTTTTAGAGCTAGTTCACCGTATCGACCGAGATACATCGGGGCTGTTGTTAGT
AGCGAAAAAACGTTCCGCATTGCGTAGTTTGCACGAACAGTTGCGTGAAAAAGTGGTACA
GAAAGATTATCTCGCGCTCGTGCGTGGGCAGTGGCAATCGCACGTTAAAGTGATTAAAGC
ACCGCTATTGAAAAACGAATTAGCCAGTGGTGAACGTATTGTACGAGTAAGTGAAGAAGG
CAAACCGTCCGAGACCCGATTTGTAATTGAAGAACGTTATCCGATAGCGACCTTAGTCAA
GGCTTCGCCTGTGACAGGTAGAACGCACCAAATCCGTGTGCATACTCAATACGCAGGACA
CCCAATTGCCCTTGATGATAAATACGGCGACCGTGAATTTGACCAAAAAATGCAACAAGC
GGGGCTAAACCGCCTATTTTTACACGCTCATTCCATTCGATTTGTTCACCCCAAAACGAG
CGAAGAAATGGTCGTGACAGCACCGTTGGATAAACAACTGAAAGCCGTGTTGGCGAAGTT
GAGGGTAAAATAATCTAATCAACCTCACTACTACATCCATAGATAGTGAGGTCTATTAAA
AAATTTATAGTCTAACCCGTTTTTATTTACCTTTTTTTCAAAAACTCCACCCCAGTATCA
GGGAAGTCAGTAAATACGCCTGTTGCACCAGCTTTGTTGAGTAGGGCATCATACATTTCA
TCAATGTTAGTGAAGAACTCAGGTAGTGCGTCTTTGCGTACTGTGTACGGGTGAAGTTCC
ATCTTATATTGGGCTAACTCTTTAACTAATGGAGTGTAAACAATGTTGCCCTTTTTAGAT
TGTTTGTCGTCAATGAGCATATACCAACCCGGCCCAACACCGTCAGCATATTTTGCTACT
TCTGCCATCGCACCTGGTTTAAACATCCAGTCGTAGTTGTAATTTACCCATTTACCTGAT
TTGTCTTTTTCTTCCGTTTCGTGCCAGTCAGTGTAAGCCACTAATTGTACAAGTTTTACG
TCCATACCAAGTTTTGGTAACAATTCGGTTTTGATACGTTTTAACTCGTTGAAGTCAAAG
GTTTGTAGATAAACAAGGTCTGATTTTTGGTCATAACCGTATTTTTTCAACACTTTTAAA
GTTTCTAACGCAATGTCTTTGCCTTCTTTGTGGTGTAACCAAGGTGCTTTGATTTCAGGG
TAGATGCCGATTTTTTTGCCGGTGGATTTTTCTAAGCCTTGGATAAATTCAATTTCGTCT
TCAAAGGTGTGAATTTTGAAATCAGATTTCCACATTGGGAAGCGGTTTGGATAGACTTGA
ACTTGTTTACCATCTTCTACTTTGAAGTTTTCGGTCATTGCAAGATCTTACTCTAAATAA
TCCGCTTGTTGTCCAAAGGCAAGGGCTTTACTCTCTAAAGTATGTTCTGGTAAATAACCA
CTAGCACCACGGTGAGCGATAATTAATTTATCTGATTGTGTTGCAACTGAGGTTGATGTT
GAGCAACCTGCTAATACTGCTGTTGCGACTAAACCTAATGCAAATTTTGTGAGTTTCATA
CTGTTTTCCTCTTTTTGTATATATAAAAAAGGAAGACCAAAATGTCTTCCTTTTAATCAT
TAATTATTTACCATAGCTATCTTCTAATTTCGCTTTATGTTTGCCTTCTTCAAGCATTGT
GATGAACATTAACAATACTGCTAATACGCCACCTGCGATCATTACATAGAAGCCACCGTC
CCAGCCGTAGTACTCTGCTGCCCAACCAACCACTGCTGATGCAGAGTGGAGCAAGATATG
CGGTAAATGATCGTGAGTCTGCAACGGAGTGCATTGAAGAAAATAAAATCTTACGTCGGA
TTGCGCGTCACTGTATTGATGAAACGGAAGGGTTGTTTATTACTTTGCCTGAAGATGATC
TCGCCTATCAAAAAACCTTTATTCAAGCCTGTACGGAGTCAGGCATTGAAGCGGTGGCTA
TCGATCCAAAACTTGCGATGCAAATGGAGCCCTCGGTAAATCCAGCCCTTGTCGGTGCAG
TGGTTGTGCCTGATGGTTCCATTGATCCATTTCGCCTCACAGCATCAAATATGTTAGATG
CCACAGAGAATGGTGCGAAAGTCTTTACCTATTGCGAAGTGAAAGGGTTAATTCGTGAAG
GTGGTAAAGTGATTGGCGTGAACGTTTACGACCATAAAAACAGAGTGGAACGTCAATTCT
TTGCCCCTGTGGTTGTGAATGCTGGCGGTATTTGGGGACAAGGCATTGCTGAATATGCCG
ATTTGAAAATCAGAATGTTCCCTGCCAAAGGCGCATTGCTGGTGATGGGACACCGTATCA
ACAAAATGGTGATCAACCGTTGCCGTAAGCCTGCCGATGCGGATATTCTTGTTCCAGGCG
ACACTATCAGCGTTATCGGAACAACATCAAGCCGTATTCCTTACGATCAAATCGACAATA
TGATCGTCACCCCTGAAGAAGTCGATATTCTCTTTAGAGAAGGCGAAAAACTTGCACCAA
GTTTAATACATACCCGTGTATTGCGTGCTTACGCTGGGGTTCGCCCGTTAGTGGCTACCG
ATGATGATCCATCAGGACGTAATGTCAGCCGTGGTATCGTCTTGCTCGATCACCAAGAGC
GTGATGGCTTAGAAGGCTTTATTACTATTACAGGCGGTAAGTTAATGACCTATCGCTTAA
TGGCTGAGTGGGCAACGGATCTCGTTTGCAAAAAATTAAACAAAACCGACCGCTGTGTTA
CTGCAGAAAAAGCCTTACCTGGTTCAAGTGAAAGCCGAGCGGAAACCAACAGAAAAGTCA
TTTCACTGCCAAGTACCATTCGCTATTCTGCAGTTTATCGTCACGGCTCTCGTGCTACTC
GCCTGTTGGATAAAGAACGTCTTGACCGCTCTCTGGTTTGTGAGTGTGAAGCGGTCACCG
CAGGGGAAGTTCGCTATGCGGTGGACGAGTTAAGTGTCAATAATCTTGTCGATCTACGTC
GCCGTACCCGCGTTGGTATGGGAACCTGCCAAGCAGAACTCTGTGCCTGCCGTGCCGCTG
GGCTGATGACCCGTTTTGAAGTGGCAACACCACGACAATCCACCACTCAACTGGCTTCTT
TTATGGAAGAACGCTGGCGTGGGATTGAGCCGATTGCGTGGGGTGATGCCATTCGAGAAG
CCGATTTTACTAGCTGGATCTATTACAGTTTATTAGGTCTAAATGATGTGAAACCGCTTG
CAGAGCAAGCTCAACAGGGGACAGATAGCAATGAATTTTGATGTAGTCATTATCGGTGGC
GGTCTTGCAGGCTTAACCTGTGGGGTTGCCCTACAAGAACAGGGTAAACGTTGTGTGATT
ATCAACAATGGTCAAGCGGCGATTGATTTCTCATCGGGTTCAATGGATTTACTCAGCCGT
TTACCAAGCGGTGAGTTTGTCGCTGATTTTTGCAAATCCTATGCAACTTTCGCAAAACAG
TTGCCACAACACCCTTACAGCTTACTTGGCAAAGAGAAAGTCCTTGCCAAAGCGACACAA
TTTGAACAACTCGCCACATCGCTCAAGCTCGATTTGGTCGGCTCTACCGCACAAAATCAC
CTACGAGTAACGCCTTTAGGTGGCTTGCGTGGAGCGTGGTTATCGCCAAACAGTGTGCCA
ACAGTCAAAGGTAGCGAACCTTTCCTCTATAAAACAATTGCGATATTGGGGATCGAAGGC
TATCACGACTTCCAACCACAACTGTTAGCCGATAACCTAAAACAGAACCCACAATTTACC
CACTGCGAATTAAGCACTGGCTATCTCAACATTCCAGAGCTTGACCAACTGCGTAACAAT
GCTCGTGAGTTCCGTAGTGTGAATATCGCTCAAGTGTTAGAACACAAATTGGCTTTCCGT
GATCTTGTGGCAGAAATCAAAACGGCAACCAAAAGGGCAGAAGCGATCTTCTTACCAGCT
TGTTTTGGCTTGGACGATCAAAGTTTCTTCAACCAGTTACAACAAGCGGTGGAAGCGACG
ATTTTTGAATTACCAACCTTACCGCCATCACTACTCGGCATTCGCCAACATAAACAACTT
CGCCACCGTTTTGAACGCTTGGGCGGTTTGATGTTAAACGGCGACAGAGCATTAAAAGCC
GATATTGAAAATGGCAAAGTACAACGGATTTATACCCAGCTTCACCAAGACAATGGGATC
AGTGCAGAACATTTTGTACTCGCCACAGGAAGCTATTTCAGCAACGGCTTAAAAGCAGAC
TTTGATCGCATTTTTGAACCAGTGTTCCAAGCCGATATTGTTGGTTGCAAAGATTTCAAT
GAAACCGACCGCTTGTCGTGGACGGCTAATCGCTTTTCATCGCCACAACCGTATCAATCG
GCAGGGGTTGCGATCAACGAAAAATGCCAAGTTCGCAAAGATGGGCAATTTATGGCGAAT
TTATATGCAACTGGCAACGTCATTGGCGGTTTTAATAGCCTTGAATTAGGCTGTGGCTCA
GGTGTGGCAGTGGTAACGGCACTTGCCGTTGCAGAAGAAATTGTGGGGGCATAATATGAA
CAACATTCAACGTTTAATCGAACAAGCTCAACAAAATACCCATTCTGCCGTTGTTCATCA
CGGTTTTGATGAGTCCTTTGAAAGTTGCATTAAATGTACCGCTTGTACGGCGGTTTGCCC
TGTTTCGCGTAATAACCCGATGTATCCAGGTCCGAAACAATCAGGCCCAGATGGTGAGCG
TTTACGCTTAAAAAGCCCTGAACTTTATGATGAAGCACTCAAATACTGCACCAACTGCAA
ACGTTGCGAAGTAGCTTGTCCGTCTGATGTCAAAATTGGTGACATTATTGTGCGAGCGAG
AAACCGTCATTTAGATCGCCAAAACAAACCGCTAATGCACAAACTGCGTGATGCTATTTT
GAGCAACACCGACATTATGGGCAAAATGAACACCCCATTAGCCCCGATTGTCAATACCAT
CACAGGTCTAAAAGCAACCAAATTCTTGCTTGAAAAAACCATCAAAGTGAGCCGTCATCG
CTCGTTGCCAAAATACGCTTTTGGTTCATTCCGCAACTGGTATATGAAAAAAGAGCAAGA
ACGCCAAGCCCTTTATCGTGAAAAAGTGGCGTACTATCACGGCTGTTATGTGAACTACAA
CAATCCACAACTTGGTAAAGAGTTGATTGATGTGTTTAACGCGATGGACATCGGCGTAAT
GCTACTTGAAAAAGAGAAGTGCTGTGGTTTGCCATTAATGGTAAACGGCTTCCCAGATAG
AGCGAAGCAACAAGCGAAATTCAACCTTGCAGAACTTGAAAAAGTGGTGATGAACCGAGA
GCTTGACGTAGTAGGGACATCATCAAGCTGTACAATGAATTTGCGTGACGAATATCATCA
CGTTTTAGGAATGGACAACGCCAAAGTCCGCCCACACGTTCATATCGTCACCAAATATCT
CTATGAACTGTTTAATCAAGGCAAAAAACCAAAATTCAAACAGATGCCATTACGCATTGC
CTATCACACCGCTTGTCACGTTGATAAAGCAGGTTGGGCGCCTTACACCCTTGATGTATT
AAAACATATCCCAGGGATTGAAATTGTGATGTTACCATCACAATGTTGCGGTATTGCAGG
GACTTACGGCTTCAAAGCGGAAAACTATGAAACTTCACAAGCCATTGGCAATCCGTTGTT
CCAACACATCAATAACGGTGGTTTTGACTATGTCGTTTCCGAGTGCGAAACCTGTAAATG
GCAAATTGATATGTCCACCAACTTAACCTGCCTACACCCGATTACTTTGTTGGCGATAGC
GTTGGAGAGATAGTTCCCTCTCTACCAAACTTCCTGCGTACTTTCATCGAACCTTAGTTT
ATTACTCATTAACCCCTTCCCCCACAAACGGGGGGAAGGGCCCGAAAGACGGATGGGGAA
AATTTAACATTATGGTATCTACTGTTCTTTTTATGCAAAATAATGTTGAGTAGCTCTAAT
GAAACATTGATACCTTTCTGCTAATTGTTTATAGGTTTGTTTTACTTGTGTAATCAATCT
AAATATCTATCAGACGTAATTTCTTTGTGAAAGAAGACAGATGGTTATTTAAAAAAGGGC
TTAAATCCTTGTACTATAAGGCTTTAAGCCACTTTTTAGCAACCATTTTTCTACTATGCC
TAGGTATAGAGAGAAAAAGAAAAACCCCGATGATTTCTCATCGGGGCTAAAAATATGGCT
CCTCCTGCGGGACTCGAACCTGCGACATATGGATTAACAGTCCACCGTTCTACCGACTGA
ACTAAGGAGGAAAAGAGTTGTAACATAAATGGTGCCTCGAGGCGGAATCGAACCACCGAC
ACGGGGATTTTCAATCCCCTGCTCTACCGACTGAGCTATCGAGGCATCTCGTCGTTACGG
GGTGCATTATGCTGATTTCCGCCCCTCTCGTCAAACGTTTTTTTCAAAAAAATAAAAAAA
TCTGTTTAACGGATCGCTTTTTATTCAATTTGTTTAAAAAACAACGTGTTATCTCACGTT
ACGGTATTTTTGTTGAGCTTTATTCACCTTCACAAGATAATTTCTTGCTTGAGAAGATGG
ATGAGCGGTGGTTAAAATTCGATAAATTGCTGACGGATCTAAGTTATTAATTCGCTCAAT
CGCCATTAATTTATCATTATCAAACACTCTCAGTACTGCACCAGCCCCACTATTGTATGC
TGAAATCATTGCGTAACGTTTTGATGTAGGATCCGTTATTCCTTCTAGATACTCATCACG
CAAAATCGTTAAGAACATTGTACCAGCATCAATATTCTGACTTGGGTTATAAAGATAATC
ACGATTAGGCTGGCCACCAAAACCTTTACGCGCAAAAATATCCCGTCCAGCTGTACGAGG
TACAACTTGCATTAAACCAATCGCATTCGCATAACTTACTGCATAAGGGTTAAATGCTGA
TTCAACTTCCATAATACCCAGAATTAAGCTCATATCAATGCCATAGCGTTTTGACATTTG
ACGAACCAATGGCAAATATCGTCTTGCACGAACTTCAACGTGGTTTGCAATCATTGGAAT
CGTGACATAAGTAACGGTATGTCCATTTTTCAAGCGGCGTGTTTTTAATTTATTTTGCAA
TAGGTAAGTTGCAAAATCATTAGCAACCGCCACATTGGTTACAGAACGCCCATATTGATC
CACAACTTGACCTGCTAAAAAAGGATTATTGCTAATAGGAACATCACCCGAAGCAAATAA
ATCTATCCCTGTAGCATCTGATCCCATCAATAATGTGTGAATAATCGAATTACGCAAGCG
GTTGTGATCCGCCAAAGTTTCAATGGTAATTTGACCATCTTCAAAACTAATATGGCTACG
GGTGTAATATTTGTCCGTATATTTTACATAGTCTTTCTGGCTTGCTTGGAGCAGTTCATT
AACGCCCCAAATTTGATCGATATTACGTGAAAATTGCCCCATCAAAATATCTAATCCATT
GGTATTTTTAGAATAATCAGGGCGAGGCTTTTTAGAACCTTTTCTCGTCGGCGTATCACT
TCCACAAGATGCTAAAAAAGGGATCAGTACCAATAACGGCAGGAATTTTTTATATTTGTT
CATTAGGTTATCTCTTTATTTGGACTCTACAGGCACATAACCTTCAATATGGACTTCTTT
TCCTTCAAACAAAAAATTCACCATTTCTGTTTCAAGAAGCTGACGATGTTCAGGGTTCAT
CATATTGAGTTTCTTCTCATTGACTAACATTGTCTGCTTTTTGATCCACTCTGCCCACGC
TTGTTTACTGATTGAGTCAAAAATACGTTTACCTAATTCCCCAGGATAAAGTTGAAAATC
TAAACCTTCTGCTTCTTGTTTCAAATATGCACAAAATACATTACGCGCCATTTTTCTGTC
CTAATGTCAAAGTTAATTCGTCTAAAATGCGTTTTATCGGGGTTGCTAAACCCACTTCGC
TAGGTTGAGTTAAATCATACCAATAATCCGCTGTTGAAGATACACGCAAATGATAATTTC
CCTGATTTTCTGCCACCCCAAGCGGTAGGATTTCGGCATTTTTTTGTAAACTAAGTTCCG
CCAAAATAGGATAAATATCCAAATGGAAATGGCTAAAAGTATGCCGAAAGGCAATTAATC
GGGTAAATTTCACATTCTTGTCTGAAACTGACCGCTTGAGATCCTCTAAATGTTCAAATT
GCGGAAAGACATAAAGCCCACCCCAAAGCCCTTTTGCTTCACGCTTTTCTAATAAGACCT
TTGTCCCCTGTTTTAAAATCAAAAAGTAGCTCTGTTTTTCAGGCAACGCCTTTTGCGGTT
TTTTGGCTGGAAAATCCGCCCAAGCCTGCTGGGCATTTGCCTGACAGCCCTTTTCTAACG
GGCAAAGGAAACATTTCGGCTTAGATCGTGTGCAAATCATTGCCCCTAAATCCATCATCG
CCTGATTAAAATCCGCAACTTGCGAAGTTGGTGTAACACGAGCGGTCAGATCCCACAATT
TATTTTCAACCGTTTTTTCGCTCGACCAACCTTCAACCGCAAAATAACGAGAAAGCACAC
GTTTAACATTGCCATCTAAAATCGGGTAAGGTGCATCAAGTACCGAAGAGAGTACCGCCC
CAGCCGTACTTCTGCCGACACCTGAAAGTGCAAACACATCAGCAAAATCTGTCGGAAATT
GACCGCCAAATTCATCTCTAATTTGTTGTGCAGCCTTATGCAAATTCCTTGCTCTTGCGT
AATAGCCTAACCCCGTCCATAAATGCAACACTTCATCAATGGGTGCATTCGCTAAATCAA
TAATAGTGGGAAAACGTTGAATAAAACGCTCAAAATAGGGAATAACCGTTGCCACTTGAG
TCTGCTGTAACATCACTTCAGATAGCCAAACGCCATACAAGGTTTTATTTTGTTGCCACG
GCAGATGTTTACGCCCGTATTGCTGATACCACGCCAACACGCCTTTGGCAAAAGGGGCAT
CCACACGAGATTGTGCCAAGGGAAATTCGGATTTTTCTTTTTTCATTTAGATAATGATAT
AAGTCTTAATAATAGGGGCTGATCAACGTTAGCTCCAAAGAAAATATTTCTATAGTTCTT
TTTGGTTTTCCCACACACAAACAGGGATTATAAACAACCATTTTATCTAACATGCTAAAT
ACTTTACCTACATATCATTACTCAATAGACCAATTTCGATTGAATCAATCTCACCATCTC
TTGTAACGCTTCTGTTGGAGGTGTGTCTTGATTCATAAACCAGCGGAACAGCTCTGGATC
GGTATAGCGAAGCATTTCCACGAAAGTGTACTGTTGCTCTGCGGTCAAACTATCAAAATG
TTCTTGATAAAACGGCATAATCATTTTATCTAATTCACGCATACCACGACGGCATTCCCA
TTCAATTCTAAAACGACTCATCAGTTTACCTCCGTAATGCGTAGCTCTCTTGGCACTTCA
AAAACGGTATTTTCTTCACAACCTTCCAGTTCTTCAACTTTGGTGACACCGAGTGTTTTT
AAGTGTTCAACCACAGACTGCACCAACACTTCAGGGGCAGATGCACCCGCGGTAATGCCG
ATCGTTGTCACCCCTTGTAGCCAGTTTGGATCGATGTCCTGTGGCCCATCAATTAACTGT
GAGGGTGTTCCCATTCGAGAAGCTAACTCGGCTAAGCGATTTGAGTTGGACGAGTTTTTA
GATCCAACTACTAGCACTAACTGTGCTAATTTTGCCAATTCTCTTACCGCTTGCTGACGG
TTCGTGGTGGCATAACAAATATCATTTTTACGCGGACCTTGAATTGCAGGGTATTTCTGT
TTTAAGGCTTCGATCACATCAATTGTATCGTCAATAGATAAGGTGGTTTGGGTCATAAAA
GTAAGATCTTCATCTTCTTTTAAGCCAAGTTTAGCAATATCTTCCACATCTTCTACAAGG
AAAATGCCACCTTTCTCATTATCATATTGCCCCATTGTGCCGACGACTTCGGGGTGTCCT
TCGTGTCCGATTAAAATCGCTTTTGTGCCTTTCTTACTCGCTCGAGCGACTTGCATATGC
ACTTTGGTTACAAGCGGGCAGGTTGCGTCAAAAACTTTCAATTCACGACGTTTGGCTTCG
TGGCGAACCGCTTGAGAAACCCCGTGTGCAGAGAAAATCACAATAGCACCATCTGGCACT
TCATCAAGCTCTTCAACAAATATCGCCCCTTTGGCTTTTAATCCGTCCACCACAAAGCGA
TTGTGTACAACTTCGTGACGCACATAGATCGGCGCACCGTGAATTTCTAAGGCAAGCTCT
ACAATTGAAATAGCACGATCTACACCTGCACAGAACCCTCTTGGGTTCGCTAAAATAATG
TTCATTTAATTACTCTTTTTACTTTTACGATGTTCTAAAATGGATTCTAAAATCAGCAAT
CCTGCCCCCACCACAATACCAATATCGGCAATGTTAAATACAGGATAGTGATAAATGTCC
CAATAAAAATCTAAAAAATCAACCACATAGCCATTATAAGCACGATCAATCGCATTGCCG
ATTGCCCCACCAATAATTAAGGCATAAGCTGAATTTTGCAGTTTGAGCTCCGCTTTATTT
TTAAACAGCATTACAATCAATGCAATAGAAATGACAATAGCTAAACCTAAAAAGAAATAT
TTTTGCCAGCCTGAATGATCCGCTAAAAAGCTAAACGCCGCCCCATAGTTTCTCACATAA
GTAAGATTAAAGATCGGCAGAACATTCACGCTTTCATAAAGCTCAAAGCGTTGTACCACA
ATGTATTTGCTCAATAAATCTGTGATTAATACCACGACACTTAACCACAACCACGATAAA
CCTGTTTTTTTCATTTTATTCCTTAAATTGCTTCTTCGTTCTCTTCACCCGTACGAATAC
GAATAACACGTTCTACATCATACACGAAAATCTTACCATCGCCGATTTTGCCTGTTTGTG
CCGTATCAATGATCGCTTCAATACATTCATCAACTTGCTCATCAGCCACAATAATTTCTA
ATTTTACTTTCGGCAGAAAATCAATCGCATATTCTGCCCCACGATAAAGCTCCGTATGCC
CCTTTTGACGACCAAAGCCTTTCACTTCAGTAACCGTCATTCCCGTAATGCCCACGTCCG
TCAATGCTTCACGGACATCATCTAATTTGAATGGTTTAATAATGGCTTCAATTTTTTTCA
TAAGTTATCCTATCTTCTCGCTGATTTCGGTCTAAAACTCTCACAAATTTCAGGGTGAGT
TTCAATATAAATGTCGCTTAAAAGTTGTAAACAGTAGGGAACTGCACTGAAAACACCACG
AACAAGCACTTTTCCATCTTGATCTTTCACCCCTTCCAAAGTTTCTTTAATTGCTTTTGG
CTGTCCTGGTAGGTTTAAAATCAGTGAGCTATGTCGAATTGCTCCCACTTGACGAGAGAG
AATAGCCGTTGGTACAAAATGTAGGCTCACTTGTCGCATCTGTTCGCCAAAGCCAGGCAT
TTCTCGATGGGCAACAGCTAAGGTCGCATCGGGTGTAACATCACGTTTAGCAGGGCCTGT
ACCGCCTGTGGTTAGGACTAAATGGCAAGCGTGGTTATCGACTAATTCAATCAATGTTTG
CTCAATAAGTGCTTGTTCATCAGGGATTAGGCGAGTTTCAAGCTCAAAAGGTGTGGTAAT
GGCAGTTTGTAACCAAGCCTGTAATTCAGGAATGCCTTGATCAGCATAAACACCGGCAGA
AGCTCGGTCAGACACGGAAACTAAGCCAATTTTTAAGATTTCTTTGCTTAAACAAGCGGT
CATTTTCTTTCTCTTTTTGCAAATTTAGACAGCTTGTTATTTTACCTTGAGAGCCTATTT
TTCTAAAGTCTTAATCTTAAAGATGAAGTAATAATATTGAAAGATAATCACAGCAATTAA
GATCAGTTTGCCGATGATGTGAGGGATTACAAAGAAAGCAAAAATACAGAATGGCACAGA
AAACGCCAAAATACTGATTTTCTGTTTAAGTGTCATGGCTCGTGTTTGATCGAAAGACTT
GAGATATTTGGAATAGATAGAGGTAGATAAAAACCACTGTTTTAGTCGTTTAGAACCTTT
GCCAAAGCAATATAATGCTAAAAGCAAAAACGGAGTGGTTGGTAATCCAGGTACAATAAT
ACCGATTAAACCTAATATCATTGAGATAAAACCGAGTAAGATGAATAGTGCTTTCATGTA
TTTAAGGGAAAAGTAGTGATGGATGTTGATAATACGTTAATTCAATTCATTTTTCAACGA
AGCAAGCAACTAGAAAGTATATAACTATTTTTACAGCCTAAAAAAGCATAGTGGACAAAA
GAGTTGGTTCTGTTTTTCTAACTTTCACTAACTCTTTTGATTACGGCATCCCTAAAATAT
GAATTGAGATAGGGACGATTAGTTTCCTCTCAATGACATTTCACCTGTCGCAAAACGGCG
GATAATTTCCCCTTGTTGCAGAATCAATTCCCCTTCTTCATTAATTCCAAGGGAAATCCC
GTGAATTTCTTCATTTTCAGTGATTAATCTAACCGCTTGATGACGGAAAATATCAAACTG
TTGCCAACGTTCTGCGTAGGGTTCAAAGGTGGTTTGTGGATAAGTCACTAGGGCATTTTG
TAAACGTTTAGCTAGCTCAGCAACCAGTTGGGAACGATCTATCTGATGTTCTGAGAGATC
GCTCCAAGCCTGCGTTACCACATTTTTATCGACAGTGTTCATTCCTAAATTCAAGCCGAT
GCCAATCACAAGGTAAATTCCCGTTTTATCGACACGGCTCTCAATTAGAATGCCCCCCAT
TTTTTTACCTTGATAGTAAATATCATTGGGCCATTTAATTTGAATATGCGGTACGTTCAG
TGTTTGGAAGGTCTCGGCAATTAATACTGATACCACTAAACTTAGTGATGAGAGCTGTGG
AATATCCAATGAAGGATAGTGCCATAACATTGAAAAATAAACGTTTTGACTTTCAGGTGA
ATACCACTGCCGTCCACGTCTGCCACGCCCCGCCGTTTGGGACTCTGCAACACAAAGTGA
GCCTGATGGCAAGGTTTTATAGTGAGTCAGTAGGTATTCGTTGGTGGAGTCAATCTCTTT
AAATACAAGAGCTTGTCCTTGCGTTAATGCCGATGTAATTAAATGTTGATCAAATCCCAT
TGCCAATTACCTTGTCACAAATTCACTATCCACTTCGCCCTGTCGTCCCATAAAACGTAC
TTCTGGGTGTAATTCCACGCCAAATTTTTCACGGACTTGACGACGGACTTCTTTGGCTAG
TGCCACAACATCAGTCCCAGTAGCATTCTCTTTATTAATCAGCACCAACGCTTGTTGGGT
ATGAACTGCCGCTCCACCGATTTGGAAGCCTTTTAAATTTGCTTGGTCAATCAACCAGCC
CGAAGGTAATTTGACCGAACCGTCCGCTTGCGGATAGTGTGGAATATTCGGGTAAGCGGT
CTGAATCTGTTGAAATTTTGCAAATTCCACTACGGGATTTTTAAAGAAACTACCCGCATT
ACCAAACTCATCAGGATTTGGTAATTTCGTTCGGCGTACGGCACAGACTTCATCAAACAC
TTGCTGTGGCGTTACTGTGTTTGGATCAAATTGTGCCAAAGAACCGTAATTTAAAACAGG
TTGCCACGCCTTTGCTAACTTCAAACCGACAGCCACAATCGCATAATGCTCACGATATTG
ATGCTTGAATACACTTTCTCGATAGCCAAACTCACACTCGTTTTTCGTTAAACGGAACAG
CTCACCCGTTTTGAGATTTAGTACATCGACATAATCGCAAACACGCTCAAATTCTACCCC
GTAAGCCCCGATATTTTGAATCGGTGCAGAACCAGCAACACCAGGAATTAACGCCAGATT
TTCAAGCCCGCCAATTCCTTGCTTCAACGTCCATTGCACAAGTTCGTGCCAATTTTCACC
ACCAGCAACTTGTAGATAGTGAAAGTGGTCGTCTTGACGATGCTCGATCCCTTTGAGCTT
ATTGACTAATACTGTGCCGTCAAAATCATCTAAAAACAGTACATTAGAGCCTTGCCCTAA
CAATAAAATCGGTTGTTGTGCGTGATCAGCTTTTTGCCATTCGGTTAATAGTTGTTCAAT
ACTGTTGAACTCGATAATGACCGATGCTTTTGCAGGCAAATGAAAGGTATGAAATGGGGT
TAAGGTCTGACTCATTGACTACTCCAAATTCTGAATTTGCTCACGCATCTGTTCAATTAA
CACTTTCAACTCAACGGCAGAATTAGTGACATCAGCGTTAATCGATTTTGATGCCAGCGT
ATTCGCTTCACGATTTAGCTCTTGCATCATAAAGTCTAATTTACGTCCAACTGCACCGCC
TTTTTTCAAAATAGACGTGGTTTCTTTGACGTGTAGCTGTAATCGGTCTAACTCTTCCGC
CACATCGACTTTTTGAGCCAGTAGTACCATTTCTTGCTCTAAACGTTGTGGATCAAGTTG
CAAGTTCAGTTCATCAAAACGCTGTTGCAAGCGGTCTTTTTGCCACTGTAAAACGCTCGG
CATTTGAGCCTGTACTTTTGTCGCTTCTGTGGCAATAGCGTCTAAACGCTGTTGAATTAA
GGCTTGTAAATTCGCCCCTTCACGTCCACGCATTGCAATAAATTCTACAAGGATCTGCTC
AAAACCGTCTAATAAATCTTGGCTGATCTGGTCGAGATCTTGATTTTGGTTATCGACAAC
CCCAGGGAAACGCAGAATATCCACCAAGTTAATTTCGCCTTCTTGAGCCGTTTCTTTTAG
CCATTGTAATGAACTTATCACCTGTTTGGCATACTCTTGATTTAAAGCTAAGCCATTGTT
TTGATTAGCATTTAATTCAATGCGTAAACTACACTCTACTTTACCACGGGTTAGTGTCGT
ACGCAGACGTTCACGCAAGGTCATTTCCAAATTGCGAAAGGCTTCAGGCAGACGGAAATA
AGTTTCTAAAAAACGTTGATTAACCGAACGGATTTCCCATACGGCGTTACCCCACTCTTT
TTTAAGCTCAAGGTGGGCGAAAGCGGTCATACTGTAAATCATTGTACTCTTTTCTCTTTG
TTACAAAATTTGGCATATTGTACTTGGTATTCTGCTAGAATAGGGGAAATTTTTTAGAGA
AAAGGAATAAATATGCGTCCAAATAATCGTCCTGTTGATCAAACTCGTCCTGTAAAAATC
ACTCGTAACTATACTCGCTATGCCGAAGGGTCTGTGTTGGTGGAATTTGGTGAAACCAAA
GTGCTGTGTAATGCCACTGTCGAAGAAACTGTACCACGTTTTCTCAAAGGGCAACAACAA
GGCTGGGTGACTGCCGAATATGGTATGTTACCAAGAGCAACCCATAGCCGAACCCAACGT
GAAGCGGCGAAAGGCAAACAAGGCGGTCGTACAATGGAAATTCAGCGTTTAATCGCTCGC
TCTTTGCGTGCTGTCGTTGATTTGAAAGCCTTAGGTGAGCGTACGATTACGGTAGATTGT
GATGTAATTCAAGCCGACGGCGGTACACGCACAGCGTCTATCACAGGGGCTTGCGTTGCG
TTACACGATGCGATTAACAAATTGATCGCCGATGGCTTATTGAAAGAAAACCCGATGAAA
GGATTGGTGGCAGCAATTTCTGTAGGGATTGTCGATGGGCAAGCGGTCTGTGATTTGGAA
TATGTGGAAGACTCTAACGCAGAAACCGATATGAATGTGGTGATGGTTGAAGACGGTCGT
TTAGTGGAAGTACAAGGCACTGCCGAAGGTGAACCGTTCAGCCATATGGAATTATTGCAA
CTCCTTGATTTAGCACAGAAAGGGATTGAGCAGTTGTTTGAAGCACAGCGTCAGGCGCTA
AATGCAACTTCTGATGTTATACGATAGTCGTACAAAAATTAAAATTTTAAGAAATCATTT
AGGGGATTATTCCCAGCAATATTGGGGCATAGTAGACAAAATAGTCGCTATGCCAATTTT
TTGAAACATATTATGTCAAAATAACTTACTCAACCAGCCCAATTTTGAACCTAAAACATT
AAAGTAGTTGTAATCTTTTAAATGCAATAGACGCAACTTATCCGGGCTTTTTTGCACAAG
AATACGTTCATCAGGGCTAAACGGCAGTAAACGTTGGCTATCACAGCTAATCACTAAATT
TGACTGATTGTACTCAGCAAAACGCATTGAAATAACACTATCGCCATCGACAACCAAAGG
ACGAGAAGAAAGGCTGTGCGGGTTCATCGGAACAAGAGCAATCGCATTTAAATTAGGGGT
TAAGATTGGGCCACCAGCAGAAAGCGAATAGGCGGTTGAACCTGTAGGTGTTCCAATAAT
TAACCCGTCGGAACGTTGCGAAAAAGCAAATTTGCCATCAATACTCACTTCAAAATCAAT
AGTACGAGCGATTTGGCTAGAGTGAACGACAACTTCATTGAGAGCATTATTTGCTTCAAT
GATCTTACCATTTTGCTCAATTTTCGCATCAAGTAAGAAACGTTCTTCAATCATAAACTC
GCCACGCTCAAGACAACTATGCAGTTGCTCAAAGGCTGTTTGAGGGGCAATATCTGTTAA
AAAACCAAGATTTCCACGGTTAATGCCAATCAGTGGTACACGATATTTCGCTAATTGCCG
AGCCATACCCAGCATATTACCATCACCACCAATCACAATTACTAAATCCGCCCATTTTCC
AATTTCTGCAATGCTCATCGGGTTAGCTAAATTGAGTTGAGTGGCAATTTTTTCTTCGAC
TAACACATTATATTTACGATCTTTTAGCCAGTTATACACAGCTAAATGCGTTTCTAAAGC
TATATCGTGACGAGGTTTGCCGACAATCGCAATGGTTTGAAATCTACGGTGCATCATTTG
AACTCGTTATCCAATAAAATTGGGCTATATGGTAGTACGCAATCTGCTGTTTGTCATCTT
TTTCCTATCAGCTTACTGATTGTTTAAATCTTAGGGATAAATAAAAAATTACCCTATAAA
ATAGGGTGTTATCTATTTTATAGGGTTAGCATGAATTTAACTAAAAATGAACTAAATAAA
AGAGTTATTGATGATTTCTTATTCGTTTTATAGCGTATAAATTAATTTTTATTCATCATC
CTAGAAACTCTTTATGTTTAATCAATCGCCGGTGTATATTCACCTTTTGCAATTGTATCT
TTGATACGCTCTGCTTCACTCAATACTTGAGCTAATAAAGCCTGAACGTTTTCTAAGGTC
GCAATTGGACTTAAGGTGGTCATTTTTAGCGATTGTATGTTGTTCACTTTGGTTACGCCG
ATATTCGCTTCGCCACGGGCAAAGAGTTCATCTGCGACGTTTTGGTTCAAGGTATCAACA
AACTCTGCTGGGTAGTCTTGCGGTACAACACGGAACAACACGGAGGCGAATTGAGGTTCA
ACTAATAGCTCTAAGCTGTCGGTCGCTTTGATGTAGTCTGCAACGGCACGGGTCAATTTT
ACGCCGTGGTCAATCATCGAACCGTAGAGATTTTCACCAAGGGCTTCCACCGTAAACCAT
AATTTTAATGCGTCAAAACGACGGGTGGTTTGTAGTGATTTTGCGACTAAGTTTGGCACG
CCGTGTTCTTCGTCATACTCTGAGTTGAGATAATCTGCTTTGTAGTCGATGTAGCGGTAT
TCGTTTTCATCTTTTAATAAAAACGCTCCACAAGAGATACTTTGGAAGAAGTGTTTGTGG
AAATCAAGGGTGATTGAGTCGGTGAGCTCGATACCGTCTAGGAAGTGGCGATATTCATTG
GATAGCAGTAATGCACCGCCCCACGCCGCATCAACGTGTAACCAAACACCGAATTTGTTG
GTAATCGCACGAATGGCTTTGAGTGGATCGATCGCCCCTGCGTCCGTTGTGCCTGCTGTT
GCCACAACGCAAGCCACAACTTTGCCTTCTAAATAAAGTTTGGCTAAGGTTGCTTCTAAC
GCATTGGTGTCCATTTGGGCATTTTCATTGCACGGTACGGTCACTACAGATTGGAACCCC
ATTCCCATCATTGCCATATTTTTTTGCACGGAGAAGTGTGCGTTTTCTGAGCAAACCACT
TTCACCTTTTGCATTGCATCAGGCGGAATACCGTCACGTTGCACCGACCATTCCGTGCCG
TCCGCATTTTTCCAGTATTTTGCAATGCACGCATCACGGGCAAGTAATACGCCCATTAGG
TTAGATTGCGTACCACCTGAGGTGAAAACCCCCGCTTGTCCTTTGTCGTAGCCCACTTTT
TCACGCAACCACTCGATGAGTTGCACTTCCATTAATGAACCTGCTGGGCTTTGATCCCAA
GAGTCCATTGATTGATTGGTGGCATTGATTAATACTTCGGCGATTTGGCTGGTGACCATT
GTTGGACAGTGTAAATGAGCCAAAGAGTGTGGGTGGTGTACTTTTAAACTTTTGTTGAGG
AATAATTCAATTAAGCGATCTAGGGATTTAGCAACGCCTAAGCCTTCTTTTGGCGGGTTA
AAGGCAATTTCTGAGCGTAGCTGTTTAATGCTACCGCCAGTGTACATTTTTTCATTTTGT
AGCCAGTTACTCACCGCTTGTACGGCAGTTTCCATTGATCTTTGAACCTGTTGCCATTGC
TAATTGGTTACCACGGAATGTACCTGTGTGTCCTGCTGGTTGCCAAGCGTCAAACTCTTT
TTTGATCGCAAGTACAGCAAGCGGTAAGCTACCACCTACAGCTTTTGACATCACAACAAC
ATCTGGCTCAATGCCTGCGTGTTCAAAGGCAAACATTTTACCTGAACGACAGAACCCTGC
TTGGACTTCATCTAAAATCAACACAATCCCGTGTTTTTTCGTTACTTCACGGATTTTTTG
CAACCATTTCACTGGTGCAGTCACTACACCGCCTTCACCTTGAATTGCTTCAAGAATAAC
GGCTGCTGGTTTTACCACACCGCTTTCAACATCTTCGATAAAGTTCTCAAAATAGTAAGT
TAAAGCATCAACACCTTCTTTACCACCGATACCTAATGGGCAACGGTATTCGTGTGGATA
TGGCATAAACTGTACGCCTGCCATTAAGTTTTGCACGGCATTTTTCGCATTAAGGTTACC
TGTCATTGAGAGCGAACCGTGGGTCATACCGTGGTAGCCACCTGAGAATGCAATTACATT
ACCGCGACCTGTATAGGTTTTCGCTAATTTGATTGCTGCTTCTGTGCCGTCCGCACCTGA
CGGGCCACAGAATTGTAAACGGTATTCACCTTTCGGGAAGAAAGAGAGTAGTTCTTCGGT
AAAAGCATCTTTTAACGGCGTAGTTAAATCAAGGGTATGAAGCGGTAAACCACTTGCTAA
TACATCTTGAATAGCCTGAATAACGGCTGGGTGATTATGTCCGAGTGCTAAAGTACCTGC
ACCAGCCAAGCAATCTAAATATTCGTTACCTTCAACGTCAGTGACCCAGCAACCTTGTGC
TTTTGCAATTGCAAGCGGTAATTTACGAGGATAACTACGAACATTCGATTCCATTTCGTT
TTGACGAGTTAAGTAATATTCGTTAGTTGCTTGATTGATCGGATTTACAGGAATTGTTGT
CATTTGAAAATAGACCTTCTATAAGAGGTTAAAAAAATAAGTCGGGTGCCTTGCGGGAAG
CCTAAGCTTTCTTATCTTGAAAGATAAGATGCCTTGGGGCATTTGACTCGCTACTTATTA
AAAAAAGCGTTTCAGCTTTTTTGTTTTTACCCTATTGCTCCCTAGGATTGGATAGGTTGG
AAACAACGCCTCAAATGTTGGGTTATATTTGAGGACGGCGTATAGTAGCGATTTTTAAAA
AAAAGAAAAGTTTTTTCTGAATAAAACTTTACCTGTGATACAGCGAGCTTAATTGTTTAG
AATAAGTCTTTGGGAGATTTTTGTAGGGATGTTATTTTTAATTTGTTGTTTGGCGTAATC
AATTGCATAGAAAAACGCTCGCTCACTTGCCCCACCATGGCTTTTTACAACCACGGACGA
TAAGCCGAGCAGTGTGGCACCGTTATGGCGATCAGGGTTGATCTGTTGTAGCTTTTTATA
GTAACGATAAAAGATTAAACGTAGTAAATAACGTTTGGTATTGCGACAAAGATGTGAATC
TTCCGTTGTTTTTTTAAAGAGTGAAAGGATATTTTTTGCCGCACCTTCAAGTGTTTTAAG
TGCAACATTACCGCTAAATCCATCGCAGACAATTACATCAGCAAGATGATTCATTAATTT
ATCCCCTTCTAAGAAGCCAATGTAATTTAGATGATTACATTGTTTTAATTGCTGGTGAGC
ATCTCGAATTTGCTGTGTTCCTTTATGCTCTTCTGTTCCAATATTCAGCAACGCTAAACG
TGGATAGACCAAATCCAACATCACTTCTGCAAACACATTGCCCATTTCCGCAAACTGAAG
CAATAGTTCACTATCTGCTTCAACGTTTGCACCAAGATCTAACATCACACTTGAGTTGCC
GTTAATTGTTGGAATCAAAGATGTTAATGCGGGACGATCAATGTTTGGCAAGGGTTCAAT
CAATTGTTTTGCCAGCCCCATTAGTACACCTGTATTTCCGCCACTTACACAGCCTTGAGC
ATTTCCATTTTCTACCGCTTCAATCGCTAAACGCATTGAACTGCCTTTACTTTGACGAAT
CGCTTGCACAAAAGGCAAGTCTGCTTCGATCACTTTTGTTGTATGGACTAATTCGATACG
TTGTTGAATATCGGGAGAAAGTTTATTGAGATAGGGGGATATTTCAGCTTGGTCTCCGAA
CAAGATGCAACTGAGTATTGGATGTTGAGCCAACGCAAGTGATAATGCGGGGATAGTAAT
ACGGGGACCAAAGTCCCCGCCCATCGCATCTAACGCAAGAGTTAGATGAGTCAATTTAAA
CCTCTACGAGATCCAATTGATTATTTGATTTTACGACCACGGTAATAACCGTCAGCGGTA
ACGTGGTGACGTAAGTGGGTTTCGCCACGTGCATCTACAGATACTGCAGCTGTGGTTAAT
GCATCGTGTGAACGACGCATATCACGACGTGAACGAGATTTCTTATTTTGTTGAACAGCC
ATTGGCTATACTCCTACTAGATCTAGTTTTTCTTTAAATTAGCTAATATTGCGAAAGGAT
TTGGTTTCTTTGCCAGTTCTTCTGGTAATTCGCCAAAAACTAATTCGCTTTCGGACACTT
CACAGTGTTCATCGGTATGCATCGGCACTAGGGGTAATGACAGAATGAATTCGTCTTCTA
TCATATCTAGCAAATTTATCTCACCAAAAGAATCAACTTCAATTGGTTCATAAATCTCGG
GCAAATTGTCCGCCTGATCCATATTAGACACTGGACTGAAACAAAATGTGCAGTCGAGTG
TTTGCGTAAATGGGTTACTACAACGTTGACAGTCTAGCTCCACATCAACTTTCGCACTGC
CTTTAACCACTGTGAGTTTTTGCGGATCAACATATAACGATAAAGTAACTTGTGCATCGC
CCAGCACTTGACCAACAGATTCACCCAAACGGCTAAGTAGGTTCGCAGAAATGTAGCCTT
CGTAGTCCATTCGACGCTGAGCGTCTTTATATGGGTCAATAGTTAGGGGTAGTTTTACCT
TTTGCATAGGGTACGAATATTACAGATTTTGAAGTAACTAGTCAAAGAGAAAATCTGGAT
TTGTAAAAAATCCGTAGAATCATGCCGCTTATATGTATCTATTACATTATTTTGTGAAAT
TTAGTAGCAATCCCATCGCTTATATGTTAAAACGTTCGCCGTTTTTATTTAACTTACAAG
AAGGAAATGCAAATGTCATTACAAGCAATTATTGAAGCGGCGTTCGAGCGTCGTGCTGAA
ATTACTCCAAAAACTGTTGATGCACAAACTCGTGCGGCTGTCGAAGAAGTGATTAAAGGA
TTAGATAATGGTTCACTGCGTGTTGCAGAAAAAATTGATGGTGAATGGGTTGTTAATCAA
TGGGTGAAAAAAGCGGTTTTACTTTCATTCCGTATCAACGAAAACGAAATCATTGATGGT
GCAGAAACTAAATACTACGACAAAGTGCCGACCAAATACGGTGAATATAGCGAAGAGCAG
TTCAAAGCAGATGGTATCCGTGCTGTTCCAGGTGCCGTTGTGCGTCAAGGTTCACACATC
GAGAAAAACGTAGTATTAATGCCATCATTCGTAAACATCGGTGCTTATGTTGGCGAAGGC
ACAATGGTGGATACTTGGGTAACGGTGGGTTCTTGCGCGCAAATTGGTAAAAACGTGCAT
TTATCAGGTGGCGTAGGTATCGGCGGTGTGTTAGAGCCGTTACAAGCTAACCCAACGATT
ATTGGTGATAACTGTTTTATTGGCGCACGTTCTGAAATCGTAGAAGGTGTGATTGTTGAA
GATGGCTGTGTGATTTCAATGGGTGTGTTTATCGGTCAATCAACCAAAATCTATGATCGT
GAAACAGGCGAAATCCATTACGGTCGTGTTCCTGCCGGTTCTGTGGTGGTTTCAGGTAGT
CTTCCTGCAAAAGATGGTTCACACAGCTTATACTGTGCAGTGATCGTGAAAAAAGTGGAT
GCGAAAACATTAGGTAAAGTGGGTCTTAACGACTTATTACGTTCTATCGAAGAGTAATTT
TCGCACTGAATGGCACAAGCAACGGCTTGTGCCTCTTTTTTGGAGATCTTGTATGACGAC
CTATTCGCTACGTTTAAAAGCCAAAAATGAGCTCACGCCGCATCCAACGGCACAATATTG
GCGTAAATGCCAAGTTGAAGAACTTTTTGATTTGCCTTTTATGGACTTAGTTTTTCGGGC
GGCAGAAATTCATCGACAACATTTTGATCCAAATGCCATTCAACTTTCTACGCTACTTTC
CATTAAAACGGGCGGTTGCGCTGAAGATTGTGAGTATTGCCCACAATCTGCCCGCTATGA
CACGGGTGTTGAAAAGCAAAGTATGCTTGATGTGAACTATATTGTTGAGAAAGCCCAAAT
TGCCAAGGCTCGAGGAGCAAGCCGTTTTTGTATGGGAGCAGCGTGGCGAGGTCCTAAACC
TAAAGATATTGAGACGGTCTCCGCCATCATTAAAGCGGTCAAATCCCTAGGTTTAGAGAC
TTGCGGTACTTTCGGTATGTTAGAAGAAGGTATGGCGGAAGATTTAAAAGAAGCCGGATT
AGATTACTACAATCATAATTTAGATACCGATCCGGAACGCTATCATCAGGTCATTCACAC
TCGTTCTCACGATGATCGAATGGATACCTTAGGTAAAGTGCGCTCCGCAGGGTTAAAAAT
CTGTTGCGGCGGTATTGTTGGTATGAATGAAACAAGAGCTGAACGAGCCGGACTTATCGC
CAGCTTAGCCAATCTTGATCCTCAACCAGAGAGCGTGCCGATTAACCAATTGGTTAAAGT
GGCAGGCACACCACTTGAAAATGCAGAAGATCTCGATTGGACAGAATTCGTGAGAACCAT
TGCTGTTGCGCGTATTACGATGCCAAAAAGTTATGTTCGCCTTTCAGCCGGGCGTAGCAA
TATGCCAGAAGCCATGCAAGCCTTGTGTTTTATGGCCGGCGCAAACTCGATCTTTTATGG
GGATAAATTATTAACGACGGAAAACCCAGAAGAAGATGGCGATAGAGTGCTGATGGAAAA
ATTGAATTTATATCCATTAAGTTGTTCGAATGTTGAATGATAAAAGTAATTACAACATAA
GTAGCTAAATTCTCTCCCCTCTCCCTGTTTTTTCTTGTAAACGAAGCAAAAACTGCCCCT
CTCCCACAAGGGGCGAGGGTTAGAATTTGATAACATTGCAAAATCTTGCTCATTTTTAAC
CGCTTGTAAGGATAATATAATGAAAAAAATCTTGTTATTAAACGGACCTAATTTAAATAT
GCTAGGGAAACGAGAGCCCCATATTTATGGTTCACAAACCTTAGCCGATATTGAAAACCA
CCTCCAACAATTAGCGAAGGCAAGAGGCTATTGTCTAGAGTATTTTCAAGCAAATGGCGA
AGAGCCGATTATTAACCGTATTCATCAATCATTCCAAAATACCGATTTCATTATCATTAA
CCCCGGTGCGTTTACTCATACCAGCGTTGCCTTGCGTGATGCTTTATTGTCAGTTGCTAT
TCCTTTTGTTGAAGTCCATTTATCCAACGTACACGCCCGTGAACCTTTCCGTCATCATTC
CTATTTAAGTGATGTCGCAAAAGGCGTGATTTGTGGATTAGGGGCAAAAGGTTACGATTA
CGCCTTAGATTATGCTATTCAATTTCTAAAGAGAGGGAAATAAATCCATTTTTTGTTGTC
TGAAGTAAAAAAAGAAAACTGAACTGCTACGATTAGTGGCAAATTTGCTAATAAATTCGG
CAAATTTATCAGATTTTCGTCGCAAATTAATAAAATTTCAGGTAATCTACGCAAAATTTT
GCTCTATGTTCTTTGAACATAGAGTTTGTTTATTTTTACATTCAAATACGGATCTCATTA
TGGATATTCGCAAAATTAAAAAACTTATCGAGTTAGTTGAAGAATCAGGCATTACTGAAT
TAGAAGTGTCTGAAGAAGAAGGCACAGTACGTATTAGCCGTGCAGCACCAGCAGTTGCAC
CTGCGGCAGTACAATATGTTGCTGCACCACAAGCAGCGCCAGCACCTGCAGCAACCCCTG
CACCAGCAGCTCAAACAGCACCTGCGGCAGCGCCAGCACCAACAGCGGAAGTATCTGGTC
ACGCGATTCTTTCACCAATGGTAGGAACATTCTATCGTAGCCCAAGCCCAGAAGCAGCTC
CATTTGTTGAAGTGGGTAAAACCGTGAAAGTAGGCGACACACTTTGTATCGTTGAAGCAA
TGAAAATGATGAACCGTATCGAGTCAGACAAAGCAGGGGTAATCAAAGCAATCCTTGTAA
ACGACGGCGAAGCGGTTGAATTTGATCAGAAACTCTTCATTATTGAATAATCCATTTCTT
ACAAGCGGTCAGATTTTTGCAAAAAATTGCACGAAAAAGACCGCTTTCAATTAAGGGTAT
CTCTTATGTTAGAAAAAGTTGTCATTGCAAACCGTGGCGAAATTGCATTGCGTATTCTGC
GTGCGTGCCGTGAACTTGGCATTAAGACGGTTGCTGTTCACTCAACGGCAGACCGTGAGT
TGAAACACGTTCTCCTTGCGGATGAAACAGTATGTATCGGTCCTGCGCCATCAACAAAAA
GTTACTTAAATATTCCTGCGATTATTGCCGCTGCAGAAGTAACTGGTGCTGATGCGATTC
ACCCTGGTTATGGTTTCTTATCTGAAAACGCAAACTTCGCAGAACAAGTAGAAAATTCAG
GCTTTATCTTTATTGGTCCAACAGCAGATGTAATTCGTTTAATGGGCGATAAAGTTTCTG
CAATTAATGCGATGAAAAAAGCAGGCGTACCTTGTGTGCCTGGTTCTGGTGGCCCTATCG
GTAATGATGTCGCCAAAAATAAAGAAATTGCACAGAAGATTGGTTATCCAGTGATCATTA
AAGCATCTGGTGGCGGCGGTGGTCGTGGTATGCGTGTGGTTCATCACGAAAAAGATTTGG
AAGAATCTATTGCGATGACCAAAGCAGAAGCGAAAGCAGCCTTTAATAACGATATGGTTT
ATATGGAAAAATACCTTGAAAATCCACGCCATATCGAAATTCAAGTGCTTGCAGATACAC
ACGGCAATGCGGTTTATTTGGCAGAGCGTGATTGTTCTATGCAACGTCGCCATCAAAAAG
TGGTGGAAGAAGCACCAGCGCCAGGCATTACCCCTGAATTACGTCAGTTTATCGGTGAAC
GTTGTGCGAATGCGTGCCGTGAAATCGGCTATCGTGGTGCAGGTACATTTGAATTTTTAT
TTGAAAATGGCGAGTTTTATTTCATTGAAATGAACACCCGTTTACAAGTAGAACACCCTG
TGACAGAAATGATTACAGGTATTGATCTTGTAAAAGAACAGCTTCGTGTTGCTGCAGGTT
TACCAATCTCAGTTAAACAAGAAGATATTAAAGTGCGTGGTCACGCGATTGAATGCCGTA
TTAATGCGGAAGACCCAAGTACATTCTTACCATCACCGGGTAAAATCACCCGTTTACACG
TTCCAGGTGGATTAGGTGTTCGTTGGGATTCTCACATTTATGCTAGCTATTCAGTCCCAC
CGCATTATGATTCAATGATTGGTAAATTGATTACCTTTGCTGAAAATCGTGATATTGCAA
TTCGTCGTATGGAAAATGCATTGTCAGAAACGATCGTGGAAGGAATTAAAACCAATATCC
CACTTCATAAACAGATTCTTTCTGATGAAAACTTCTGCAAGGGTGGAACGAATATCCACT
ATCTTGAGAAGAAATTGGGTTTAAAATAATGATATAGTAGAAAACATATCTGCTACTATG
TCAAAATAGATACAATAAAGCCCTACCTTACGGTAGGGCCTGAGAAAAGATGTAATTATA
AACTTTCAGTGAAAGTACGAGTAATAACATCACGTTGTTGTTCTGGTGTTAATGAGTTAA
AACGAACTGCATAACCAGAAACACGGATAGTTAATTGTGGATATTTCTCAGGGTTTTTCA
CTGCATCTTCTAATGTTTCACGACGTAATACGTTTACGTTTAAGTGCTGACCACCCTCAA
CTTTAATGGTTGGTGCAACATTAACTGGGACTTCACGGTATGAAACTTGACCTAATTCGC
TGATTGCAACTATTTGGTCTTCTTGGAAATCACCTTTAGCTGCTAAGCAACGTGCTTCAT
TTTTCTCTTCATCTAATAACCAGAAAGAGTTTAATAAGTTTTTGTTGGTAGATTCAGTGA
TTTGTACACCTTTGATCATTTTTAGCTCCTAGTATGTTGGGTAAATTATAAAAAAAGTTT
AAAGTTTCAAAAAATTTTGAGCATTCTAACTTTAATCCTTTAAAAAGCGAGAAAAATTTA
AGCATTTTTATCAAAAAAAACTGATGATGGCTTAAAAAATAGACAAGAGTTAACAGTTCA
TTTTAATTTTTAACAATTTAATAATAGGATAGAATATGAACAGTTGGACTGATGCCATTG
GGGAAGAAAAAACACAACCCTATTTTCAACATATTTTGCAATATGTACATCAAGAACGTT
TAGTTGGAAAAGTAATTTACCCACCTCAAAATGAAGTGTTTAGTGCTTTTGCTTTAACTG
AATTCAAAGATGTGAAGGTAGTTATTTTAGGGCAAGACCCTTATCACGGCCCCAATCAGG
CACACGGTTTATCTTTTTCAGTAAAACCAGGAATTGTTCCGCCTCCCTCGCTGGTTAATA
TGTACAAAGAATTATCCCAAGATGTTGGGTTTCAAATACCATCACACGGCTATCTCATTG
AGTGGGCAAAACAAGGGGTGCTATTGTTAAATACGGTTCTCACCGTTGAGCAAGGAAAAG
CACATTCACACGCCAATATCGGTTGGGAAACCTTTACTGATAAGGTGATCCATCAACTCA
ATCTACATCGTGAAAATCTGGTATTTTTGCTTTGGGGAAGCCATGCTCAGAAAAAAGGAC
AATTTATCGATCGCTCTCGTCATTGCGTTCTCACAGCCCCTCACCCATCACCGCTCTCTG
CACATCGTGGCTTTTTAGGCTGTCGCCATTTTTCAAAAACCAATGATTACCTTCGTTCTC
ACGGAGTCGAAGAAATTAATTGGCAGCTGCCATTATAAGTAACATGCTAGGAATATCTAA
GAGATTTCCTAACTTATATTGTTGATTTGGACTGGCTCAATAATTTCACTTGGATAGCAA
CCCAATACTTTTAAGAAACTCGTCACTGTTTTAAGTTCTTTCAAGGCATTTTGGGTATTT
TCATTGTGAATATTGGCATCTAATTCCACATAGAACATCTCTTCCCACGGTTTACCATAA
ATAGGTCGAGATTCAAGTTTAATCATACGAATGCCGTGTTGCTTGAACACCATCAGAGCA
TCAACCAAAGCACCCGCTTGTTGAGTCGTCGTCATTAATAATAAGGTTTTAGTTTGCACT
TGTGGCGAAACATTGACTGGATTTTTGGCTACCACAATAAAGCGAGTAATATTGTTTTCT
TGATTCGCAATACCACTTTTTAACACGCTTAAACCGTACAATTTCCCGCCATCTTCATTA
CCTAACGCAACGCAATTTGGTTTATTTAAACGAGCCACTAACTGCATAGCGTGAGAACTA
CTTTCACAGTATTTGATATGCACTTTATCTAAACTTTGAATAAATTGGCTACATTGTTGT
GCAGGTTGTGGGTGGGTATAAATGGTATCCACTTGGGCAAAATCAGCATTATTTGTTCCT
AAAACACAGTGTTTAATAGGATAAGCTAATTCGCCTACAAGGGTTAAGTCTGTATGTTGC
AACAAATCATAAACTTCATTGATAGAACCTGATGTGGTGTTTTCTAACGGCAACACGCCA
TAATCGGCTTCATCTTGCTGAACTTTTTCAAAAACTGAATCGAAAGATTCGCAACTGAGT
TCCACTAAAGAAGCCGTGCTGTTTTTCATAAACTGGCGAGAAGCAAGATGAGAATAAGAG
CCACGCATACCTAAAAATGCAATGGTGGCATTTTCTTGATTCTGATTCAGTTTATTTTGC
AAGTAATGTTGCTGTGTTAAGACAGAGTCTTCAATGATACGTTGGAAAATTTGCGTAACA
TATTGTGGGTCAAGTTGATAATTTTCCGCTTGAGCAAAACTAACCAATTCTTGTAACAGT
TGTTTTTCACGTTCGATATCTCGTAGAGGCTTTTTCGTGATCTCTTTGCTTCTCACTACA
TCGAACGCAAGTCGATGACGCTCCGATAATAATTTCAATAAGTTGCGGTCAATTTGAATG
ATTTGTTGTCGAATATCCGATAAATCTAAAGACATTGCGTTTTCCTAAGCGGTCGGTTGT
GTTTAATTTTTTGCAGTTTGCAGTTTGTATATAACTGAAATTTTAACGGCTTCCCCCATA
AATCACAATCAACTAATGAAAATAATCGCTAAAATGGTAAGATGTCGCACTTTTATCAAA
TAAAGAGGAAATCGAATGTCAAATCCACTTTTAAACAACACAAGTTTACCTAAATTCTCT
CAAATTCAACCTGAACACGTTGTGCCTGCTATTGAGCAGTTAATTCAACAATGCCGTGAT
ACGATTGAACAAGTTTCTCAAATTAATACACCAACGTGGGAAAACTTCTACCTACCGCAA
GCAATCACAGGGGATAAACTCTCTCGTGCGTGGTCGCCTGTTGGGCATCTCAATTCAGTA
AAAAATAGCTCTGAATTGCGTGAAGCTTATCAAGCGTGTTTGCCGATGTTATCCGAATAC
AGCACTTGGGTTGGGCAACATCAGGGGTTGTATCAAGGCTATGTCAAACTGAAAAATAGC
CCTGAGTTTGCCACTTATTCGCTCGCTCAGAAAAAAGCGATTGAAAACAGCTTGCGTGAT
TTTGAGTTATCAGGGATCTCATTGCCAGCAGATAAACAAAAACGCTATGGCGAAATTTCT
GCTCGTTTATCTGAACTTAGCTCACAATTTAGCAACAATGTCCTTGATGCAACAATGGGT
TGGGATATTGTGATTGAAGACGAAGCGGATCTAAAAGGTTTGCCAGAGTCAGCACTTGAA
GGGGCGAAACTTTCAGCACAAAGTAAAGAGAAATCAGGCTACCGCTTTACCCTTGAATTT
CCAAGCTATTTGCCTGTGATGACCTATTGTGAAAACCGTGAGCTTCGCCAGAAAATGTAT
GAAGCTTATAACACACGAGCGTCAGATCAAGGCCCAAACGCAGGTAAATGGGATAACTCA
GCCATTATGGCTGAAACCCTTGAGTTACGCTTAGAATTAGCCAAATTACTCGGTTTTGAA
AGCTATGCCGAGCTTTCCCTTGCCACAAAAATGGCGGAAAACCCAACGCAAGTGGTTGAT
TTCTTGGAAGGTTTAGCAAATCGTTCTAAAGAGCAAGGCAAAAAAGAGTTAGCTGAGCTA
AAAGCCTTTGCAAAAGAGAGCTATGGCGTAAGCGAGTTACAGCCGTGGGATATTGCGTTT
TATAGCGAAAAACAGAAACAAGCCTTATATGCAATCAACGATGAAGAGCTTCGCCCTTAT
TTCCCTGAAGAACGTGTGCTTTCAGGTTTATTTGAACTGGTGAAACGCATTTTTGGTATG
CGAGTGGAAGAGCAGAAAGAGTTTGATAGCTATCACGAGAATGTCCGTTTTTTCAATATT
TTCGATGAAACTGACCGCTTGCGTGGTTCATTCTATTTGGATCTATATGCCCGTGAAAAT
AAACGTGGCGGTGCTTGGATGGACGATTGTATCAATCAAAAACGTCTAGCGGACGGTTCA
TTACAAAAACCTGTTGCCTACTTAACCTGTAACTTCAATAAACCGATTGGCGATAAACCA
GCTCTGTTTACACACGATGAAGTTACTACGCTGTTCCACGAGTTTGGGCATGGTATTCAC
CATATGCTGACCGAAATTGATGTGGGTGACGTTTCAGGGATTAACGGCGTGCCGTGGGAC
GCAGTTGAGCTACCAAGTCAATTCCTTGAAAACTGGTGCTGGGAAGAAGATGCCCTTGCC
TTTATTTCAGGACATTACCAAACAGGCGAGCCACTACCAAAAGAGAAATTGACCCAGTTG
CTGAAAGCGAAAAACTTCCAAGCAGCAATGTTTGTGTTACGCCAGTTAGAATTTGGTTTA
TTCGATTTCCGTTTACATATGAGTGAGCCGAAAGAAAATATTGTGTTAGATACGCTAAAA
GCGGTAAAAGCACAGGTTGCAGTGGTGGAATTACCGACTTTCGTGCGTACCCCACACAGC
TTCTCCCACATCTTCGCAGGGGGCTATGCCGCAGGCTATTACAGCTACTTATGGGCAGAA
GTATTATCGGCAGATGCCTTTGCACGCTTTGAAGAGGAAGGTATTTTTAATTGTGAGGTT
GGGCAGTCTTTCCTAGATAATATCTTAACCCGTGGCGGTTCAGAAGAGCCGATGGTCTTG
TTTGAACGCTTCCGTGGTCGCAAACCTACGTTAGATGCGTTGTTAAGACATAAGGGGATT
GCTCGTTAAGAGGATAAGACTTGGTAGCATAATACATTAAAGAAAAGAGCTGGCTTGTAT
GCATTAATTTGAAAATTGTTGAATATAAATCATATATTCCAAGTGATTCAATCAACGTTG
ATAATAGGGATGAGACAATTCATTTTGTTGCAAAAGTTCATAAATCCGCTATACTCGCCA
GCCTGAGTTGGTTAGACAATCGCTGGTTTATTGAAGCCCTTAACCGTTCGTAAGAACGAC
CTAGTGGGACAAGTAAACGAGAGGAAAGTCCGAGCTACACAGGGCAGAGTGCCAGATAAC
GTCTGGGAGGCGTGAGCCTACGACTAGTGCAACAGAGAGCAGACCGCCAGTTTCTGCTGG
TAAGGGTGAAAGGGTGCGGTAAGAGCGCACCGCGTGAGTGGTAACATTTCACGGCACGGT
AAACTCCACTCGTAGCAAGACCAAATAGGAATCCAACGAGTTGCCCGCTTGGGATTCGGG
TAGGTTGCTCGAGCGTATGTGTGAATGTACGCCTAGAGGAATGATTGTCCACGACAGAAC
TCGGCTTATCGACCGACTCAGCCTAATTTTTAAGAGCGAACAGATTTTGTCTGTTCGCTT
TTTTATTGAAGCATGTCGGAACAAAAAGCCCTTATAAAAGTCTGATATAATGATTTTAAA
ATTGATTTCATTATAAGGATTTCAAATGCTTAAGCGTTTTTTTATCGGCACGATTTCGTT
ATTACTCTCTTTTTCTGTATTTGCCCACCCACATTCTTTCCTTGATATGAAAAATAAAGT
GTTAATTCAACAAGGTAAGCTGGAAGGTTTTGAATTGTACTGGACACTTGATGAGATTAC
ATCAGCTGAACTGATCTATGAAATCAACAGCAGTAAGGATAAAAAACAGGCAATGAATAA
AATTTTGCGTGAGTTAGATGAATCTGCGGTGAGTACCCACTATTTTAGCGAGCTTTATAA
TCAGCAAAATGAACCGATTAAGTTTAAAGCTAAACCGCATAACTCGTCCGTTGAAATTCA
GCATAATCGTATTATTTACCATTTCACCTTGCTACTGGCTGAACCTAAAGCGGTAAAAGG
GCAGTCATTCCGTTTTTTTACCTTTGAGCCAAGTTATTACTTAGCAATGAATTACGAAAA
AGCGAGTGATGTCAGTAGCACAGAGCAAAATCTTTGTAAAGTTGAGATGATTGAGCCGAC
GGTAAATCAATCTTTGCGGTTGTATGCATCGACATTAGATAAAAATGAAACCCCCGATAT
GCCAGCAGAACGTGGCTTGTCTTTAGGCGCACAATTTGCGCAAAAAGTGAGTATTGTATG
TCAATAAAGGCAAAGTATTGGGCTGGGATAGCGATCGGATTGGTGGCTCTTTTTGCGATT
TATCAGGCTTATCCCTATCTCTTATTTAAAGTCAGCGAGTGGCAGAGGGAATTTAATTTT
GCCCTTTCAGGGGCGTTAAATCGTCTAAACGAAAACCAGCAACAGGCAGGGCTGAGCTTA
ATGGCGGTGAGTTTTATCTATGGCGTGTTTCACGCCGTCGGCCCAGGTCACGGTAAGTTT
ATTCTGACCAGCTATCTCTCTTTTGAACAAACCAAACTGCCACAAGCGGTAAAAATCACG
TTGTTGTCTGCGTTAGTGCAAGGCTTGGTGGCGATTGGGTTAGTGACGATTATTGTGGTA
ATTTTTACCCTTTCTCGTAGCTATTTTAATCTAGCGTTAAAATGGGTTGAGCGAGGCAGT
TTTGTTGTAATGATGTTGTTTGGGCTTTATTGGTGTTATCAAGCGTTAAAAAGCGTGAGA
GCAAAGCCAAAGGGCTTTCAAATTCGCCATTTGCAAAAAATAGCCCCAAAATCACCGCTT
ATTACTGCTCATCATCAACATTCTGCAGATTGTGGCTGTGGGCATAAACATTTGCCAAGT
TCATCTGAAATGGCAACTGCAACGGATTGGAAAAGCACGCTGATGTTGATTTTTAGCATT
GGCTTACGCCCGTGTTCAGGGGCAATTTTAGTGCTGTTTTTAGCTTATACCTTGGATTTG
TACCTGTGGGGGGTAGCTTCTGCGTTATTAATGGCAACGGGAACGGGGCTAACGCTAACG
CTTTTTGCCTGTTTGGTACTTTTCGCTCGCCGTAAAGCGGTGCATATTAGCCATTGGTAT
CTTTCATTTTCTGCTCACAAGCGGTCTGTTTTATTCGGAAAATTGCTGATTGGATTACTT
TTGATCGGTTTTGGTTTTACCTTATTCCACAGTAGTTTGTTAGATACAAGCCAAAATCTT
TTGTTTAAGCGTTAAGTTATGTCATATTCAATGGACGCCGAGCGTGGTGTCCCTTGTATT
ATTTGCTAATTAGACAGAATTTGTTATTTAAACCAGTCCAGCTCGCTAAATAACTAATCA
TTAACTTTTTTTATCATTTTAATTAAAAAAATCTTTTCAAAAGATAAAAAATCGTTAAAA
TGCCGAAATTGTTTTACTTTTTTATGAGGTCTTTTCGATGGATAGCATCGTTTCAATTTT
TGAAGATGTTTTAAAATGGATCGTGAACACGATTGACGGTCCACTTTGGGATATTACTGT
ATTAACCCTTTTAGGTGCTGGTTTATTCTTTACCATTACCACTGGCTTAGTTCAATTACG
TTTATTACCTCGTAGTATCCGTGAAATGTGGTCTGGTCGTGCTGCAGAGGGCGAGTCATT
AACCCCGTTCCAAGCCTTTGCAACAGGCTTGGCAAGCCGTGTGGGCGTGGGTAATATCGG
TGGAGTTGCGACTGCTATCGCATTAGGCGGACCAGGTGCAGTGTTCTGGATGTGGATCAC
GGCGTTAATAGGTATGAGTAGTGCATTTGCAGAATCATCATTGGCACAGGTTTATAAAGT
GCGTGATCCAAACGGTATGTTCCGTGGTGGCCCAGCTTATTACATTAAGCGTGGTTTAAA
AGCTCCTTGGCTTGCGATTGCCTTTGCAATTACCTTAATTTTTACCTTCGGTTTTGCGTT
CAATGCGGTTCAAGCAAACTCTATCGTTGAAGCAACGCGTAATGCGTGGGAATGGGATCC
GCATTATGTGGGCATTGTGTTAGTGATTGTGACTGCAGCGATTATCTTCGGTGGGATTAA
ACGTATCGGTCAGGTTTCAGCGAAAGTTGTGCCGATGATGGCGTTATTCTACTTAATTAT
GGCAATGATCATTTTAGGGATGAATATTGAGCGAGTACCTGAAGTTTTAAATAAAATTAT
TACCAGTGCCTTTGACTTTTCTGCAATGGCTGGCGGTATCTTTGGTTCATTATTCTCACA
AGCGATGTTAATGGGGATTAAACGTGGTTTATTCTCAAACGAAGCGGGTATGGGTTCTGC
ACCAAACTCAGCGGCAACGTCAGATGCAAAACACCCTGCAAGTCAAGGCTTAATTCAAAT
GTTAGGGGTATTTGTGGATACCATTATTGTATGTACTTGTACCGCAATCATTATTTTAAT
GTCTAACGATTATGGTAGCGAATCATTGCGTGGCGTATCTTTAACCCAAAAAGCGTTAGA
GTTCCACGTCGGTGAATTTGGCTTACACTTCTTAGCCTTTATCTTATTGTTATTCTGCTA
CACTTCAATTATCGGTAACTATGCTTATGCAGAAAGCAATATTCGCTATATCCGTAACAA
ACCAAGTTTCGTATTAGCCTTCCGTTTAATCGTGTTATTTTTCGTTTACTTCGGTGCTGT
GCGTGATGGCGGTATTGTTTGGGCGTTTGCCGATACCGTAATGGCATCAATGGCGATGAT
CAACTTAGTGTCTATCGTTTTACTTGCTCCAATTGTTTGGGTTATCTTAAAAGATTACCA
AAAACAAGTGAAAGCAGGGGTAGAGCAGCCTGTATTCAAAATTGAAGATCACCCAGAGCT
TATTCGCCGTGGTGTTGATCCGTTAATTTGGAAGTCAAAAGAGTAACCTATTAAAAGTTT
AATCTAATAAGATCCCTGCTTATCATGCAGGGATTTTTATGAGGTATAGGGATCTTAAGT
AGATTTATATGTATTATTTATTTCTAATTACATAGATAATCTAGTTTTTATCTGTTCTAT
ATTCCCCCTAAAGTAACCGCTTCAGAAATTAGAATAGCGGTTTTTATACAGCCTTAATTT
ATCTATTTTGTGAAGTCGATCACAGATTTGATAAAAGGATTAAGGCATTTTAGAGTATTA
TTGACTATAATACCCTCCTTTTTTTATATCAATGAGGATACTTGTTATGATGAACAGAGG
ACGTTTTCTTCAAATTGGTGCGACCACTGTATTAGCCATTAGTGCAAATCGCTTTGCATT
TGCAGCTGGTGATAGCAAAGTTTCTTACGTGTCATTGGCACAACGGATATTCACAGTTTT
TTAACGGATTTTGACTATTATAAAGATGCGCCAACAACAAAATTTGGTTTTACTCGTGCC
GCAACGTTAATTGAACAAGCTCGAAAAGAAGCTTAAAATAGTGTACTTGTTGATAATGGT
GACTTAATTCAAGGTAATCCGATTGCGGATTATCAAGCTGCGGTCGGTTATAAAGAGGGT
AAATCTAACCCTGCGATTGATGCGTTAAACCAGGTACTGATGAGCCAGTTTACCAACCAT
ACTTCATTCAGAAAAAAGAAGTGGTTGATGAAGATGGCGTGAAACATACTTTAAATGTCG
GTTATATCGGTTTCGTTCCACCACAAGTAATGGTTTGGGATAAAGCCCATTTAGACGGCA
AAGTGGAAGCTCGTGATATTGTGAAAACGGCTGAAAAATATGTGCCAATCGTGAAAAAAA
GCGGGGCGGATTTAATCGTAGCACTTGCTCACACTGGCCCATCTGATGAGCCTTATTTTG
AAACGTCGCCAAGCGATAAAGCGAAAGCCTTTATTGCAGAAAAAGCACAATATCCAATGT
CATTCGTTGGCACTGATGAAACAGGCTTTGCGATTTATCAGATTGATTTGACGAAGTAAT
ATATTTATAGCCAAGCATTTTAATTAAGTTCTTTTTAGAATGCTGGGCTCTTTTTTTAGA
GTTTTCATCCTACACCCTCATCTTGTATGCTTCATTTTATCGAACTCAATCATCAACAAT
ACCCCACAGACGAACACGGCTATTTGAAAAATTTAGACGACTGGTCGCCTGAACTTGCCG
TAGTTATCGCTCAAAAAGATAACCTTGAACTTAGCGAAGCCCATTGGGAAATCGTCTATT
TTGTGCGAGAATTTTATCAAGAATACAAAACATCCCCTGCAATCCGAATGCTGGTAAAAG
CCTTGTCACAGAAATTTGGTGAAGAAAAAGGCAGTAGCCGTTATTTACAACGTTTATTCC
CCGAAGGCCCAGCAAAACAGGCAACCAAAATTGCAGGCTTGCCAAAACCTGCGAAATGTT
TATAGGAATGAAGATGAACAGCCCACAATCAATCTGTATTTTACGCCTTTCTGCGATTGG
TGATGTTTGCCATACCCTTGCTGTCGTGCAAGCCATTCAACGCCAATATCCGCAAGCTGA
AATCACTTGGATTATTGGTAAAACAGAGTCGATTTTAATGCAAGGCATTCCGAATGTAAC
CCTTGTGCCTTATGATAAAAAAACGGGATGGAAAGGGATTTTGGCGTTATGGAAACAGCT
TCGCAGTAAGCGGTTTGATTATCTGTTAAATATGCAAACGGCATTGCGTGCATCTATTTT
ATCGTTAGGTATTCGAGCAAAACAGAAAGTAGGTTTTAATCAAGATCGGGCAAGAGAAGG
ACAGTGGCTATTTACAAATAAAAAGGTGGAACAGACCGCTTCCCCCCACGTTTTAGACGG
TCAAATGATGTTTGCTAAAGCGATTGGTGTGCAAGATCTACGCCCAACTTGGGATTTACC
TGTAAGTGAAGCAGATTTAGCCTATACGTCGCAATTTATTGATAAACAAAGAAAAAATTT
AGTCATTGCCCCTTGTTCTAGCAAAAAAGAGAAAGATTGGTCGCCTGAAAATTATGGGCA
AATTGCACAGTTTGCATTAGCACAAAACATCAATGTGATTATTGCAGGCTCTCCATCGGT
TTATGAGATGGAAGTAGCAGCAAAAATTCAACAACTTGCACTGAACAGCCTTAATCTTGC
AGGAAAAACCAATTTAAAACAACTTGCCGCATTAATTCGTCAAGCGGATTTGGTGCTATC
TTCGGATTCGGGGCCAGCTCATATTGCGACAACTCAAAATACGAAGGTGATTGGTCTATA
TGCGATTCATAACCCACGCCGTACAGGCCCTTATTTAGATTTAGATAAAGTGGTGTCTGT
TTATGATCAGGTTGTATTAGAAAGTCGTGGAAAACCTTGGGATCAGTTGCCTTGGGCGAC
AAGTGCGAAAGGTGATGGACTGATGGAGAGAATTTCAGTAGAGCAGGTGAAACAGAAAAT
TCAAGATTATTTATAAAATCATTGTTTGGGCGGACCGATGTGTCCGCCCGAAATATTATA
GGGCTTTGACAGCTTGATAGATTAAACTCAAAAAACCATTGAAACTTTGCCAATTACGTT
GTAAATTACCTCTGTATTGATTTTTTTACAATTATAGGAAATAAAAATGAACACTGTATT
TAATCAGGATAGTTTACACAACGTAAACATTTGTAATGAAAAAGTTTTGCTAACGCCAAA
GGGATTAAAACAAGAGTTTCCGTTGCCGGAGCATCTGCGTAAACAGATTGAAGAATCAAG
AAAAGTGATCTCAGATATTATTCATAAACGTGATAAACGCCAGCTTATTGTTATCGGCCC
TTGTTCCATTCACGATCCTGTATCTGCATTAGAGTATGCCCAAAAATTAAAAGTATTAGC
AGATAAAGTGTCAGATAAACTTTACATTGTAATGCGAGTGTACTTTGAAAAACCACGAAC
TACGGTGGGTTGGAAAGGCTTAATTAATGACCCACATTTAAACGGCACCTTCGATGTTGA
AAAAGGGTTACGCATTGCACGTAAATTATTGTTGGATTTAGCTGAACTGGGCTTGCCACT
TGCAACCGAAGCCTTAGATCCGATTAGCCCACAATATCTTGCTGATCTGTTTAGTTGGTC
AGCGATTGGAGCAAGAACAACGGAATCTCAAACCCACAGAGAAATGGCATCTGGCTTATC
AATGGCGGTGGGATTTAAAAACGGCACGGACGGAAATTTGGGCGTGGCGATTAATGCAAT
GCAGGCTTCTGCAATGGGGCATAGTTTTATTGGCATTAACCAACAGGGGCAAGTGACGGT
ATTGCAAACCAAAGGCAATCCTGATGGACACGTTATTTTACGTGGTGGAAAATCCCCGAA
TTTTGAAGCACAATATGTGCAAGAGTGCGAGCAAGCATTACGCAAAGCCGGCTTGCCTGA
AGCGATTATGATCGACTGTAGCCACGGCAACTCTAATAAAGATTACCGCCGTCAGCCGTT
GGTGGCGGAAAATGTGCTACAACAGATTGTCGCAGGCAATCAATCTATTATCGGCTTAAT
GATCGAAAGCCACCTGTTTGCAGGCAATCAATCATCCGAGCAACCTTTTGAACAGATGCA
ATATGGCGTATCTATTACAGATGCTTGTATTGATTGGCAGACAACGGAAACCTTATTAAC
CGATTTTGCAGAAACCCTAAGAAAGTAGTATGAACCCATTAAATCCTATTCGTGAACAGA
TCGATCAAGTCGATCAACAGTTAATTGAATTATTGTCAAAACGTCTTTCACTGGTGGCAG
AAGTTGGCAAAATTAAGCACCGGCACGGTTTGCCGATTTATGCCCCTGAACGTGAAGCCT
CAATGATTGCCGCTCGCCGTCAAGAAGCAGAAAGTCAGGGCATTCCTGCTGATTTGATTG
AAGATGTGTTGCGTCGTCTAATGCGGGAATCTTATGCCAACGAGAATAAACACGGCTTTA
AAGCGACAAATGAGCAAATGCGGAAAATCGTGGTTGTTGGTGGCTTGGGCAAGTTAGGCG
GACTGTTTGCCCGCTATTTTGAATTATCGGGCTACTCGGTCGAACGCCTTGATCGAGATG
ACTGGGAGCAAGCCGAACAGATTATGCACGGAGCGGATTTAGTGGTGGTTTGTGTGCCGA
TAGCCAACACCTTAGACACCCTTGAGCGTTTACAGCCGTATTTGAACGAACAGATGATCT
TAGCTGATCTCACCTCAGTCAAAGCACAGCCGTTAGCGAAGATGTTAGAAGTGCATTCTG
GAGCCGTTGTTGGGCTTCACCCAATGTTTGGGCCAGATATTGCAAGTTTTGCCAAACAAG
TGATCGCTTGTTGTCACGGGCGTTTTGCCGAACGTTATCAATGGTTGCTTGACCAAATGC
GGATTTGGGGAGCGAAGATTGAAGAGATCGATGCCACAGAACACGATCACGCAATGACCT
ACATTCAAGCACTACGCCACTTTTCCACCTTTGCTTATGGCTTACATTTATCGCAACAAG
CGGTCAAATTACCGCAATTACTTGCACTTTCGTCACCGATTTATCGTTTAGAGCTGGCGA
TGATCGGTCGTCTATTTGCCCAAGATGCGAAATTGTATGCAGAAATTATCGCCGATAAGC
CTGAAAATTTAGATGTCATTGCCTCGCTACAACAGAGTTTTGAAAAGAGCTTGGCATTCT
TTCAGCAAAACGATAAACAGGGCTTTATTGATGCCTTTGAAAAAGTGCATTGTTGGTTTG
GCGATTATTCCGAACAGTTCCTTAAAGAGAGCCGTAATTTATTGCAACAGGCGAATGATT
TGAGGGGATAGGAATTTACTTTACTAAGACATTTTATATTTTCTCTTGCTTTTCCGCCCT
TAATAAGGGCGGAGTCTATGAGAATAATTATGTATGCTGAGCTTACTTCAACTCTCTCGC
TCCTAAATTATCCACCTTACAAATATGGATAAAACCCTCATTATTTTGTAGATAATCTTT
TTCAAGATAATCGACCAGTTTTTGAGCGTGTTCTAAATCTGGTGCAATGGCGAACATAGT
TGGGCCTGACCCCGAAATACCCACCGCTAACGCCCCCAAATCTTTACAACCTTGGCGGAC
TTCGGCAAAGTTTGGCAGTAACGACTCACGATACGGCTCAGCAATAAGATCTTTCATCAT
AATTGCGGCAAGTACATCTTGACGAGTGTGACAAGCGTGAACGAAAGAGCCTAAATAGCG
AGCTTGTGAGATCATCTCTTGGCGTGTATAGCTTTTCGGCAAGATCGCACGGGCTTCTGC
GGTGGAAACTTCAATCCCAGGATAAGCCAGCACCCAATACCATTCGTCAAAAAACGGAAT
CGGCTGGCAGATATTGCCGAGAGATTGAGTCATCAGTTGCAAACCGCCTAAATAGCAAGG
TGCAACGTTGTCGTAATGGATTGAGCCAGAAATTCTACCTTCTAGTTCGCCCATCATTTC
CAACAATTCCATTTTTGAAAACGGTTCATCGTGGAATTTATTCAGCGCTACGAGTGCAGC
CACAATTGAGCAAGCACTTGAGCCTAAGCCCGATCCAATCGGCATATTTTTCTCAAGGGT
TAGGCGTAGATTTTTCACCACACCACCACGCAATTTCAAGCGTTCGCTAAACAGTACATA
AGCTTGATAGACGATATTTTTTTGCGGTTCTTTCGGCAGTTTACGCACAAAATAACCGAC
ACTTTCCAACTCAAACGGTTGATCACACTCTTCAATTTGTACTACATCGCCGAGTAATGA
GCCATCAATCGGCGAAATGGCTGTGCCAAGAGAGTCAAACCCGACACTTAAATTTGCACT
TGAAGCTGGAGCATAAATTCGTAATGTCATTTTTTTCCTTTGTTTTTATAACCATTTTTG
TGGGGACGCCACGCTTGGCATCCGTTATAAGCGGTTAGTTTGGAACAAAATTTTGCAAAT
GTAGATTTAATTCAGTGTACGCAAAATATCCGCAAAAATACCCGCTGCCGTCACATCATT
ACCCGCACCGTAGCCACGCAGTAACAGTGGGATCGGGCTGTAATAACGGGTATAGAACGC
AAGGGCATTTTCACCATTTTTCACTTTATAAAGTGGATCATCACCGTTTACTTCTTTGAT
TGCGACACGGCATTTACCGTTTTCAATGGAGCCCACATAACGCAACACATTGCCACAAGC
GGTCGCGTTTTCCACACGTCTTGCAAATTCCACATCAAGCTCCGGCAACATCGCTAAAAA
TTCTGCTGCAGTTTTGCCTTCAGAGAAACCTTTTGGTAAAACACCTTCCACTTCAATATC
TTCCAGCTCTAATGGATAGCCACATTCACGGGCTAAAATCAGCAATTTACGAGCCACATC
TTGCCCTGATAAATCATCACGTGGATCAGGTTCAGTGAAGCCTTTTTCTTTAGCAATGGT
GGTTGCTTCAGACAAACTTGAACCTTCTTCTAACTTACCGAAAATGAAAGAGAGTGAACC
AGATAAAATCCCTTCAAATTTCTCGACTTCATCGCCGGCAGCAAGCAAATTTTGTAGGTT
TTCGATTACAGGCAAGCCTGCGCCCACATTGGTTTCATATAAGAATTTATGTTGGCTTTG
ACGAGCATTTTCACGCATTTCCTGATAATAAGCATAGCTTGAGGTATTCGCTTTCTTATT
TGGTGTAATCACGTGGAAGCCTTCTTTTAATGCACGAGAATAAAGATTTGCCACCGATTG
TGCTGTCGTACAATCGACAAAAACAGGATTAACAACGTGATGTAATTTAATGAATGAAAG
CAACACATCAAAGTCAGATGGCTGCGTCGCCGACTCTAAATCCGCACGCCAGTTATCAAG
GCTTAAGCCGTTTTCGTTGAGCAACATTTTATTTGAGTTAGCTAATGCACAAACACGGAT
CTCAATATCCTTCTTTGCAAGATATTCCTTCTGGGTTGTGATCTGTTCGATCAATTCGCC
ACCCACACCGCCAACACCCACTAAAAAGACATCGACCACTTTTTTGTTATTGAATAACGC
TTTATGTGTAGCTTTAACCGCTTCAATCGCTTTATTTAACGGCACAACCGCAGAAATGGA
ACGTTCTGATGAACCTTGTGCAATCGCCACAATGCTGATATTTGCTTGAGCCAGTGCAGA
GAAGAAGCGAGCCGCAATCCCTTTGGCGGTACGCATACCGTCACCAACCACAGAAATAAT
TGAGAGATCTTTGATCACTTCCACAGGATCAAGCGAGCCATCTTTTAACTCTTGAGCAAA
AGTATTGTTTAACGCACAGAGTGCTTTTTCGACCGCTTTTACAGGCACACAGAAACTAAT
ACTATATTCAGAAGAAGATTGTGTAATTAAGTTCACGGAAATACCCGCTTGCGACATCGA
AGTAAACACACGAGCAGCCATACCAACCATACCTTGCATACCTGAGCCTGAAACATTGAA
CATTGCCACATTATCAAGGTTCGTGATCCCTTTCACTTTTAAATTATCATTGACTACATT
ACTGTCAATGATTGTGCCTGGTGCTTCCGGATTATGGGTATTTTTAATTAAGCATGGAAT
GTTTAACGGTACTAACGGACCAATAGTGCGAGGGTGGATCACTTTCGCACCGAAGTAAGA
AAGCTCCATCGCTTCTTGATAGCTCATAGACTCTAAACAGATCGCATCTGGTACTAAACG
AGGATCGCAAGTATAAACACCATCCACATCCGTCCAAATTTCGCACACATCCGCTTTTAA
GCAAGCGGCTAAACAGGCAGCAGAGTAGTCTGAACCATTACGACCAAGTAACACCAATTC
ACCTTGTTCGTTACCTGCCGTAAAGCCCGCCATTAACACGACGTTTTTCTTTGGAATAGA
AAGAGCTTCAATACGTTTGGTCGATTCAGCAATATCCACAGAAGATTCTAAATAGCTCCC
GTGTGCTAATAATTTTTCGATAGGATCAATGCGAGTAACTTCATAACCTTTCGCTTCAAA
CCACGCTTTCATCATCGCAATCGACAATTTTTCCCCACGGCTATGCACTGTTGCACCGAT
ATTATCTGGGCAGAATTTATTTTTTGCTGCTTCAGCTGCAATATTGCAGATGTCGTCTAG
TTCTGCTTTGATAAAGGCACTTAATCCTTCACGGTCGAAATTGTTATTGACGGCATATAA
TCCGTTGATGATGTTATTGAAAATGTCGGTGGCTTCGGTGAGATGAGATTCGTAGGATTC
GCCTGTTTGGGCTTTATCGACAATAGCGACAAGATGGTTAGTGATTTTAGCTGGGGCGGA
TAGTACGCCTGCGGCTTGGTCTGCCAAATGTGCCTTTTCGATGATGTCAGCGGCTTGTAA
AAAGCGTTCTGGATTGGCTAAAGAAGTGCCTCCAAATTTTAGAACTCGCATAATTTCTCC
TGAAGATAATAGTTAATGTTTGCAAATTTTGTTACAAAAAAACCCGCTTGTTAAAGCGGG
TTTCGTTGAATATTGTTCCGTTTTCTAGCCACGAACACCCGCACTATGTTTGCACATAAT
GGTCATCGTCGTGGTAATAATCATAGAAAAACGGTTCATCGCTATTCTCTAAATGTTAAG
CATGAAAGACAAGTGGGAGAATCCTCTAAAATAGAACATTTGTCAACAGGTTTTTATAGA
ATAACTACTATTTAATATGTCAGATTAAAAATCGATGTATCTATATTCTTTAGAACAACA
TCTTATATGGATACATTTTTGCTATTGATACAGAATGTATGCTCGAATATTTTAATTCCT
CAATAAGAGAGCATGAACAAATTAACGAATAATGCCACGCGTAGAACGTTTAAAGAAATC
CAAGAATAAACTGACCGCTGCTTCTGTTTTTGCATACTGTTCAATTTCTGGAATAGCTTC
TTCTAAGGTTTTACCACTGCGGTAAATTAGCTTATACACATTGCGGATTGCATGCATTGT
CGCTTTCTCAAAACCACGACGTTTTAGCCCTTCAAGATTAACCCCGAACGGTTGTGCGTG
GTTGCCTTGAGCCATTATATAAGGCGGCACATCTTGGCTAACCATTGAGCCACCACCCAA
CATAACGTGCGAACCCACAACGACAAATTGATGAATAGCTGACATTCCGCCAACAATCAC
AAAATCATCAAGAGTAACGTGTCCTGCTAAAGTGCCATTATTCGCAATAATACAGCGATT
ACCGATAGAGCAATCGTGGGCGATATGGCAGTTAATCATAAATAAGTTATCGTTACCTAC
ACGCGTAACACCACCGCCTTGAACCGTACCACGATGAATAGTCACACTTTCACGGATACG
GTTACGATGTCCAATAATGGTTTTAGTTGGTTCACCTTGATATTTAAGATCTTGGTTAAT
TTCACCAATACTTGCAAATTGGAAAATTTGATTATCTTCACCAATTTCTGTATCACCTTG
AATAACAACGTGAGAGTGAATTTTTGTACCAGCCCCAATGCGAACATCTTTGCCGATAAC
ACAAAATGCACCGATTTCTACATTTGCACCAATTTTAGCACCTTCTTCGATCAAGGCTGT
TGGGTGAATTTTGGCTGAAGCGTCAATTAATGGCATAGTATTTTCCTCTTTATTCAAGCA
AGATTATTTACGTGCACACATTAGGTCTGCTTCGCAAACTAGCGTATCATCTACATAAAC
TTTACCTGTAAATGCCGTAATACCTCGACGCTCTTTAACAAAGGTCACTTCAATGATCAT
TTGATCGCCTGGTACTACAGGGCGTTTAAAGCGAGCATTATCTACTGCTGCAAAATAGTA
AAGTTCGTTTTCTTTCAATTTACCGTAACTTTTAATCGCTAACACACCTGTTGCCTGAGC
CATTGCTTCTAAAATAAGTACACCTGGGAAAACGGGTTGATTTGGAAAATGCCCAGTAAA
ACAAGGCTCATTTACACTCACATTTTTTACAGCTCGGAGCCATTTACCTTCTTCAAAATC
TACCACACGATCAACTAATAGGAATGGATAACGATGTGGAAGCATTTCCATAATTTCAGT
TACTTCAATAATTCTTGGTTCACGATTTTCTGTTTGTAATTTGGTTGTCACTACTAAGAC
CTCAATCAATTATTCAGCTAAACGTTTTTCCAATGCTTTCAAACGTTTATTCATTTCATC
AATATTCATTACAAGAGCAGCTGTTTTACGCCATTCTTTATTAGTTTGCAAAGGAATACC
CGATGAGTAAATTCCTTTCTCTGTGATTGGTCGCATTACCATTCCCATTCCAGTAATGAT
TGCCCCATCACAAATTTCCATATGCCCATTGATTACACTTGCCCCACCAATTTGGCAGAA
GCGTCCTACTTTCAGGCTACCCGCCATTACGACACCTCCAGCAATCGCAGTGCCATAACC
GATATGTACGTTATGTGCAATTTGACATAGGTTATCAATAATCACATTGTCTTCAATCAC
CGTTGGATCTAAAGCACCACGATCAATACAGGTACAAGCCCCAATTTCAACACGATTACC
GATAATCACGCCACCAGTCTGAGGAATTTTAATCCATTGACCTTTCTCATTTGCATAGCC
AAAACCGTCACTACCAATAACGGCAGAAGATTGAATTAAACAATCTGAGCCGATTTGTAC
ATTATGGTAAACCGACACATTTGCCCATAATTTGGTTCTTGCACCAATTTTACTGTTTTT
TCCGACAAAACAGCCAGCACCAATCACCGCATCATCACCGATTTCAACACCACTTTCAAT
CACAGCATTTGCACCGACAGAAACGTTATGACCCAATTTAGCATCAGGTGAGATCACGGC
ACTTTCAGCGATATTTTCGGCAGGGTTTGGGGTTGTATCCATATATTGAGCTAAAATCGC
ATAAGCAACATAAGGGTTTCCAACCACGATCAAGTTTTGACCTTCGGCACAAAATTCGAC
ATCAGCTTCAGAAACAATAATAGCTCCCGCTTGGCATTGCGATAACTGTGGACGATATTT
TGCATTAGAGATAAAGGTAATTTGATTAGAAGTTGCTTTATCTAAAGGAGCAATGCTTAA
AATAGCCAAATCGGCGTTACCCTTTAGAGTACCGCCGATCTGCTCCGCTAATTCAATTAA
ACGGAATTCAGCCATTATTTTTTCACTTCTTCTGGTTTTGTGACTTCCGCTGCAGGCACT
TCAGTTTTTGGAGCCTCTGGCATTTTTCCACCCATTGCAACTAGAATTTCTTCTGTAATA
TCTGCTGCATTTCCATCTTTAGCATATAATGCGACCGATGGAGGAAGAACTAAAGTATAG
CCTTTAGATTCCGCGACTTGTTTAATTTTCGCATTAATATCTTCAACGACTTTTTGTTGT
ACTTGTTCAGGAGTTATTACACCAGATTCTTTTTGTACCTTAGCAATTTCTTCTTGGAAA
GCCGCTACTTTCTTTTGAAACTCATCAGCACGTTTTTGGAACTCTTCTGCTTTTTTTCCA
AATTCTACTTCACGTTGTTGCAATGCAGAAACTTTATTTTGGAATGGTTTAGCTTCTGCG
TTAATTTTATTCTGACGTGCTTGAATCTCTTTCGCTTTTAACCTAGGTGCATCTTTTTCA
AGTTGGGCTACCTTTTTCTTCATTGCAGCTTCTAAGGTTACTTGTTCTTTTTGTAACTTC
TGTGCATCTTCTTCAATTTTTTTACGCTCATCCAATAATGCTTTTTCTTCATCAGATAAT
GCTTTATTTTCTGCTGCTAATTGTTTTTCCCTTGGTGCAAATTTAGATTCAGTGTCTTTC
ATAAATTTAGTGAATTTATCATTTGCTTCAATGGTAAGTGGATGATTTTGTATCAAAAAA
TTAGGATCAACAAATCCAATTTTTTCATTTGCATTTACTGTATTCGCACTAAAAGCTAAA
GCTGAAGCAACTGCGGCAAGTTTAAATAAATTTTTCATTAAAATGTCCTTTCTGAAGTTA
GGAAAGATAGACTCGTAAAAAAATGAACAAATCTATCCGCTTGTTTATAAGATTAGAATG
AACCACCAATGCTAAATTGGAACTGTTCAATTTCATCATCTTGATATTTTTTAATTGGTT
TCGCATAAGAAAATACCAATGGACCTATCGGGGAATTCCATTGGAATGCGATACCTGTAG
ATGCACGAAAACGTTTATAATCTTTAAAGTTTTCTAAACTAGAATAATTATATTGAATGT
CGTTTACTACTGGATTAGTTTTCCATTTTGTATTCAACACTGTTGCAGCGTCCACAAATA
ATGAAGTTCTTACATTATGTTGATATTTTTCACTTACAAATGGTGTTGGAGTAATTAATT
CTAAAGTTGCAGATGCCATTGCATTACCGCCAACAATATCTCTATTTACGGAATGGAATC
CGATATTACCATTCTTATCTTTATTATCCAGATAGATTGCTTTTGGTCCAATAGCTCCAT
AAGCAAAACCTCTCAGAGAGCCGATACCTCCTGCAGTATAAGTTTGATAGAATGGTAATT
CTTTACCACTAAAACCATTTGCATAAGCAATATTCGCTTTAGTTGAGATAACCCACTTAT
GTTCGCGATTGACTGGTAAATAGTTTTTAAAATCAATACTAACTTTATAATACTTATTGT
CTGAACCTGGTGTGGTAATACGTCCACTAATGCTTGTTAAAGTCCCTTCTGTTGGGAGAA
AACCTCGATTTAGACTATTATAGTTCCAACCAAAAGAAAAATCGAAGTCATTTGCTTTAA
TTTTTTTATAGACATTTAAGTCATTATCAATCGGGAATTTCATGGATTGTACATAAAGTT
CACGATTAAATTCACGTCGAGCATTCTTAATCAGATCTTGAGTGTAGCCTAGACCAAGGA
AATAGGAGTTGTATTCATTTACAGGGAATCCTAAAGTACTATTGACTCCATAGGTTTGTC
GTTTATAACTTGCGACACTATTATTTTTTGAATTATCATAATCCTCGTAGAAGATATTTC
CACCAAGGCTTACTCCATCCTTAGTAAAGTATGGTTCAGTATACCCTAAATTGATACTTG
TACCATAGTCATTACGGGTACCATTTAAACTAATTGTAGAGCCCATACCTAAGAAATTAT
CCTGTTTTATCCCAGCTTGATAACTTAAACCACTTTCTGTTCCATAACCAACACCGAAAT
TAATACTTCCTGTATTGCGTTCTTTTATTTTATATACAATATCAACTTGATCCGCCGTAT
TTGGGACATTTGGATAGCTCATTTCTACACTATCGTAAAACCCCGTTCTTTCTAGACGAG
CCTTCCCCAAAGCAGCTAGACTTGTTGACAACCATGCTCCTTCTTGCTGACGCATTTCTC
GACGTAACGTTGAATCTGCAGTCACATCATTTCCTTCAAAACGAATCTGTCTTACATAAA
CACGTTGTCCAGCATCCACAACAAATGTGAGACGAATTGTTTTATTTGTATCATCGAAGG
TTGGATGAAGCTCTATTTTAGCGGAAGCAAAACCATTATTTCCAAATACTTGTTTAATAT
TGTCTTCAACTTTTGAAAGTTCATTTTTGCTAAAGAGCTCGCCTGTTTTATAATATTTGA
GCTGTTCATTTAACTCGTTATCTAATTTTGCAGTATTACCAACAATACGTATTTCACTTA
CAGTATAAGGTATTCCTTCATTGATTTTATATGTTAAAGATACTTCTTTTTTATCATCAC
TAAATACGGGTTGTTCAGCTTCAACATTAAATTTTGCATATCCTTGGTTCATGTAGAAAT
TACGTAGATTTTCTAAATCTTGATTGTATGCTGTTTGTTCAAATTTACTACTTTGAAAAA
TATTGAACCAAGAAACATCAGGTTGAATATCCAGTTGTTTCATTAATACTTTTGATGTAA
AAGCTTGATTTCCTTCAAAATTAATAGCTTTTACATAGGCAACATCTCCCTCTTTTATGT
CTAATTTAATATTTACACCTCCATTGTCTGAGTTTGTTATAACAGTATCAATGGTAGCAT
TGTAACGACCTATAGAGTGGTAATGCTCAATAAGTGCTGATTTAAATGCGTCTAACTTTG
TAGAATTAAATAATTCTCCTTTAGTGATGAGATTCGCTTTTAGATTTTGTTCCAGTGGCT
CCTTGGGGATTGCAGAATTACCTTCAATATCAACATTATTGATGACTGGATTCTCTACTA
CTTTAATAATTAAAATATCTCCTTCACGGGTTGCACTAATATTTTGAAAACGATTTTGTA
CAAATAAATGACGAATAACGTTTGCAATATCATTATCAGTCGCTAGTTGCCCTACTTTTA
CAGGTAATGTAGGGATCATTGTTTGGCTTACAGATGTTTGGATACCATCAATACGAATAT
CTTTGATCACAAAAGGTGAAGCAAAAGCAACACCATTTGCAACTAATAATGTTGAAAGTA
ATAGTTTTTTCATTTAAATGATCCTATTCGTTGGTAAAATAATATTGAAATCTAACCACT
TGATTATAAATGGACTAAATCATTAAATAATGCAAATAACATCAAACCTATAACAAACAT
TGCACCAATCTGTTGAAATCGCAATTGAAATAGTTCAGAAATAGGTTTCTTTCTCATTGC
TTCCCCTGCTAGTAAAATCAACTGTCCTCCATCTAAAGGCAAAATAGGGAACAGGTTCAT
CACTGCAAGGTTCACACTTATCAATGCCATAAATCCTAAGTAATAGACAAAACCAATTTC
AGCCGTTGCCCCAGCCCCTTTTGCCATTGAAATTGGCCCGCCCATATTACTAAGAGAAAG
CTCGCCTGTAATTAAATTTCCAATAAATTGTAAAATCGTATAACTTAATGATACGACTTT
TTCTAAGCTCTTTCCAAGCGCAGAAAGAATATCATACTTTAATTCACTTTGATACTTTGA
TTCTAATGGTTGATACGTTGGCACTAAGCCTATTAAATAACGTTCCTCTTTTTTAGAATA
TTCAGGTTCTAATTTAAAAACAAGTTGTTGATTATTTCTTTCTACCACTAATTCAATAGT
TGTTCCCGATTGAACCTGTTTAAGCAATCCTTGCCATTCAAAAGGTTGCTGATTTACCGA
AATAACTCTATCGCCAGCTAAAATCCCAGCTCTTGCCGAAACTGAATTTTCGACTACATT
TTTAATAATTGGTTCAACCGTTGCACTTTTTGGACGAATTCCTAATGAAGTCAAAGGATT
CTCTTTATTTCCATCAACGTTCCAAAGGCTTAAATCAAGTGAAAACTGACGCGGGAAGTC
TTCATTGACTAAACTTCCCTCTACACTAATTTCCTTAGTTCCAATTTTGCCTAGCAAAGC
TAACGTGACATCTTCCCAATCTTGCACATCACGCCCATCAACACGTTTAATCTCAAATTC
AGAAACCAAGTGAGCTTGTTGAGCAATAGAATTCGGAATCACAGAACCAATAACAGGCTT
TACCATTGGAATTCCAATAACAAAAACCGCCCAATACGCCAAAATAGCAAATAAAAAATT
CGCCACTGGGCCTGCAAGAACGATAAAAGCACGCTGCAAAACAGTCTTTGTATGCAAAGA
TTGCGAATCTGGCAATTGATGTTCTGCTTCGCCATTGTGCATTTGCACATAACCGCCTAA
AGGAATTAATGAAAATGCAAATTCAGTCCCTTGTTTATCTTTCTTACGCCATAATGCTTT
TCCAAAACCGATAGAAAAACGCAAAACTTTTACGCCACATTTACGAGCAGCCCAAAAGTG
TCCATATTCGTGAACAAACACCAAGACGCAAATTAAAATAAAAAAGGCAAAGATTGATAG
CACAAATAACCTCTATAGAAGGAAGAAGAAACCAGTAGCAAAAACAGGAACAGCCGCTGT
TAAGCTATCAATACGATCCAAAATTCCTCCGTGTCCTGGAATCAAATTACTGCTATCTTT
AATACCAGCTTGGCGTTTAAACATACTTTCACTTAAATCACCCAAAATCGAAACAGCCAC
AGTAATCACGGAAAGCACGATAAACGCAGACGTATTCAACTCACGACCAAATACATTGTT
TGGTGCAAGACTCAAGAAAATAGCGGCAATAATAGTCGATGTAATCACACCACTAATAGC
CCCTTCCCAAGATTTACCTCGAGAAACTTTAGGTGCAAGTTTATGTTTACCAAATGCACG
ACCTACAAAATAGGCGCCTGAGTCCGCTCCCCAGACCAATAAAAACACATAGAGAAGTAA
ATAAGTTCCCTGATATTGTTCAAGATTATATTGATAAAAACGTAACGCTAAAGTACCGAT
TAAAAATGGGACGAGTGTACAAAAACCAAAAATAAATTTGGCTGCTACTGACTTACTCCA
AATTGAAGCTGAATTAGGATAAGTAATAACCAATCCAAATGCGATGAACCACCAAAAACA
ACCTACAAATAATAGTGGTATTGTTTCATCTGTTAAAAAACGTGTAGCTTGAATATAACT
TGTTTCTGCCATAATAGGAAAAATCAATAAACAGGTCACCACAAAAGCAACAATAGCACG
TGCTATCGGACGTTTAAAACCCGCAAACTGAGCCCATTCCCACATACCTAACACAACAAT
AGCGGATAAGCCAATCGTAAAAGCTAAGGGTGAAAACCAAAACAATGCAACCACTGCTAA
AATAATCATCACGATTGCCGAAAGAATGCGTTCTTTAAGCATTGAATTTTCCTTATAGAT
TAACAACCACCAAAACGGCGATCACGTTGTTGATAAGCAATAACGGCATCTGTAAATGCC
TTTTCATCAAAATCTGGCCATAAAACCGGACTAAATACTAACTCGGCATAAGCAATTTGC
CATAATAAAAAATTGCTAATTCGCTGTTCTCCACTAGTACGAATTAATAAATCGACCTGT
GGTTGATCCTTAGTAGATAAATTGTGCTGGAAATAATCAGTTGTAATATCTTCGATAGGT
ATGACATTATTTTTTACTTGATGTGCAATACGTTTGGTTGCTTGGACTATATCCCATTGT
CCACCATAGTTTGCAGCAATGTTTAAAGTCAATGCAGTGTTTTTATTTGTCAGTTGTTCA
GCCAGTTCAATTTTTTCTTGCAGTGCTTCACTAAAAGCAGTTTTATCACCAATAATTTTT
AAGCGAATATTATTGCTGTGTAGTTTTTTTATATTTAAATCCAATGTTTTTACAAATAGT
GTCATTAATGCGGCAACTTCCAACTTCGGTCTAGACCAATTCTCACTGCTAAATGCGTAT
AGCGTTAATACCTTAATTCCTTGCGTTAAGGCAAAATTAACAGCTGAATGAACAGCTTTT
ACCCCTTTTCTGTGACCAAATACTCGTAATTTCCCTCGTTGCTTAGCCCAACGTCCATTA
CCATCCATAATAATCGCCACATGCTGAGGCATATTTTGAAGATCTATATTCACAGCAACT
TACCTATTTGAACAATAAACATGAAAACGTTTTTAACTATATCATATGATGAGAGATAGG
GGAAATTAAGAATGATGTGCTAGATAGGATTTAGCTTATATGTATTAAAAATTATCTTTT
TTCTGCCTTAATATAATAAATTCATCTAAAGTCACCGCTTGCATAAATGGATTAATCTGT
TTTTCAACACCAATCGTACTCGGTAGCGTTGGTTTATGTTGTGAACGCAAAATATCCGCT
CGCTCTTGATGTTCCATTAAACTACAGCTTGTTGCCATTACCGCTTCGGCAAATTTCAAA
TTGCTTTGAGTATATTCGTGACCAGCATAGACTTTCACAAAATCAGGCAAGGCTTTAAAA
CGTTGTAGGGCATCAAACTGAGCTTGGTAATCCCCTGTAAACACTCTCCCACAACCGCCT
GAAAATAACGCATCACCACAAAAGAGATATTCATTATCAACCAAATAGCTAATATGTTGC
GCCGTATGCCCTGCACTCTCAATCACTCGCACCTTTAACCCTAACAGTTCAAACTGTTGC
TCAGGGTAAACAATCTGATTGGCAAATTGGCTCACTTCTTCTGAGCCATAAATAAGCATA
TCGGGAAATTGTGCCACTAAACCAGCCACGCCATCAGTATGATCGTGATGATTATGGGTA
AGCAAAATAGCGGTGGGATTAAGCTGATGTTTTGCAAGAAAAGCGAATACAGCTTGAGCC
TCTGCTGGATCGACAATAATCGCTTGGCACTCTTTTTGTAAAATCCAAATGTAATTATCA
GAAAGGGCTGGAATTGGGGTGATTTGAAGCATATTTATTTTCCGTAGGTCGGGCATTTAT
GCCCGACATTGCCGTGTTTTATGAAAAATTGTTGGGCATAAATGCCTGCTTTGCCATATT
TTATGAAAAATTGTCGGGTATAAATGCCTAACTTTGCGGTATTTTATAAATGATTGTCGG
GCATAAATGCCCGACCTACTATTTCAAGAATAACGCTGCCGCCCCACGCACACCGCTTGA
GTCACCGTGGATCGCTTTTTTAATCACTGGCACTTCCGTATTACGCAATAAATATTTTGG
TAAGGCTTTTGGCAAGGCTTCATAAATATAATCAAAGTTAGACAAACCACCACCAAACAC
AATCATATCTGGATCAAGTACCGTAATATAATTTGCCACCGAAATTGCCATTAACTCAAT
GTATTTCTCAACAAACTCAACGGTTTTCTCATCTTTATCGTAAAAACGCTGAATAATGTT
TTTTGCATCAACTTTTTCGCCGACTAAATCATTATAAAGCATCTCAAAACCACGTCCTGA
GATATAGCTATCCAAACAAGCCATATTACCACAGCCACATTTATAAATTGGTGCCTTATC
CCAACCAAGCAATTTCAACGCGTGGTAGTTAAGCTGAATATGCCCCACCTCGCCAGCCAT
ACCGATTTGACCTGAGTGAGCCTTACCGTTTAACACAATACCGCCACCAAAACCTGTACC
AATAATCAACCCTAACACCGTTGAATATTGCAGATTGCTTTCGTCCCACGCTTCCGATAA
AGCCAAGCAGTTCGCATCGTTTTCAACACGCACTTCACGCCCTAAACGCGCTTCCAAATC
TTGAATAATTTTATTGCCGTGAACCACCGCAATGTTGGCAATTTCCGCTAACCCAGTTTT
ATGATTAACAAAACCTGGTACACCAAGCCCCACAGTGCCGTGCTCGCCAAATTTTGCATC
GGCATTACGCACTAAGGTTTCCACTGTTCTTAACCAATCCTCATAACTCGTTTGTGGGGT
TGGCACTCGCTCGCTGTGTAACTTCTCTAATTTCTCATTAAAGGCAGCCAATTCAATTTT
TGTACCGCCAATATCCAAACCGTAATAAACCATAGTTAGCCTCGCTTTTTAAATAATGTC
CATTTTTCTAAGAGTGGGATTACCCATAAGAAGATGATCAAGTGGAAAACCCACGCAATC
AAAGTACTGACAAACAGATCGATAGGATAATGCATTCCTAACCGCAAACGGCTGATCAAC
ATCAAACCAGCCCACAAAATCACAAAAAATTGAGCAAAAATCACCGCTTGTCCACGAATA
CCAAACAGCAACCCTGCAAACATCAATAGCCAAGATACCCCAAAAATCGTATGCCCTGAC
GGGAAAGAGTAGCCCAGCTCATCTGCTTGATGTTCAATCACAAACTGATTTTCAGGTTGT
ACAAATTTCAATACCGCCGTTTCCTGCTCAGCTTTAGGTAAAGCATAAAATGCCTCAGTA
TCCGCCTGAAACATCTGTGTCACAAAAGGACGAGGCTCTTTAAAGACCGCTTTCGCCCCC
TCTTTAATTGCCTGTGTTCCAACTACCGACGTTGCACAAATAAAGCCTACTAAAAACCAC
GAATAGCGAGAGCGAGCAAGCCACATCAGCCACAACATAAACAGCACGCAAGTGATTAAC
GCATAAGGCGTTGAACCCGTTTCCGTTAAAATAAACAACGCCCAATCGAAAACATTAACA
CCAAGATTAGTTTGCAAATTCCATTGCCACCCAATTAACCACGCTGTAGCTGGAATGAAC
AACATTAATAACGTCAAAAATGAAAGTTTCTTTACCATATTATAAATCCTATGCAATATT
AAATTGTATTCCTTAAAAAACTACGTGATATACCTGTAAAATAAATAGAATGTTTCTGTA
ATATAATGAATAATTAGCACCTGCTTACTAAAAGGCAGAGTCCTACCACCCCTACTGATT
GTTATGTGCTACCCCCCAATGGTTTCTTATTGCTGACTTCTAATTAAGCTCAACAGATAT
ATCCTAGTCTGTTTATTCTAATTTCGACTACCACATTATGACTATTGTGAAGAAAATCTA
AGGCGCAGAAGTAAAATATGAAAAAGAAATTACTCCATTAACCCTGCCATTGCCTGAGCT
TTGCGGTCAATTTCTTGCCATTCTGATTGAGGATCAGATTTTTCGACAATTCCTGCCCCT
GCGTAAAAGGTGATTTGATTAGCTTGAATAAGGGCTGAACGTAACATTACGCAAAACTCG
GCTTGTTCAGGGGTGAAATAGCCTAATGCCCCTGCATACCAGCCCCGCTCAAAACATTCC
TGTTGTTGAATAAACTGCTTCGCCTTAGGGCGTGGCAGTCCTGCGACGGCGGCGGTTGGG
TGAATACGAGCAAGGCAATCTGCATCGCTGACCTGCTCTGTCAGTTGCGTTTGGATTTTT
CGGCGTAAATGCTGCACGTTATGTAACCGCTTGATCTCTGCATCGCTGACTTGAATATCC
GTCGCACAATCCGCCAGATGGCTACAAATATCATCTACTACCAGCCAATTTTCATAGATA
TTTTTTTGATCGTTGAGTAGCCATAGGGCATTTTGTTCCGTTTGAACAGGATCGTCCGCC
ACCGCCACTGTGCCTGCAAGGGCTTCGGTAAAAAATTGACGTTGCTGGCGTAAGTAGAGC
CGTTCGGGTGTCGAGCCGATAAAGGCTTCCCCTTGTTTTTCCGACCATAAGAAATGATAA
CAGCCTAGATTTTTTTGTTGGCTGGCAAAAAGCAGAACGTAGGGGGAAATGTGGTGTGTA
AAAGTTTTGATGGTCGCATTGGCTAACACCACTTTATTCATTTGCTGTTGTTGAATTTGT
TCTATCGCTAATTCAATGTTGTGTTGCCAACGTGAAAAATCACAGGCAACTTTTGTGCTT
AACAAGCTATTTTCAATGGGGTGAAGTTCGGCTGTCTGCTCAAACTGAGCTAACAAAGCG
ATACATTCCTTTTGTTCGCTTTCAAAATGGCGACCATCTAGATTTAACCAAGCGGTGATT
TTCTTCTCATTTTTTACTAACAGCAAGCGTGGCAACACAAAATGGCATTGTCCTTCAAAT
TCTATTCCGCCGACGACCATTAAATCAGACTGTTTGCTAAATTGTTCTATGTCGTCTAAA
TGCTCAAAGGTTTGTACCGCACCGACTGCCACTATCGTTTGTTCTGTATCTCGATTTTGC
CAGTAGTAGTGGGGGAAAAGCGGTTGTGCTTTTAGCCAAGCTAGTAATTGTTGATTTTCA
AGGTCTATTGCAATTTCTGCTTGCAACTGTACTAAGCCTTGTGCCACAGGCTTTTGTTGT
AGTTGTTGATAAAGTTGTTGCTTTAACTGACTAAACACAGACATTGCAAAAAATCCTAAA
AATCTCACCGCTTGACAAAAAGAAGTCTATTTTAGCCTATTTCCACTTTTTTTTCCTAAC
AAATCGGAGTACAGTAGAGTGATTTTTATAAATTAACAGATAATTAACCCTCTATTTTAG
GGAGAAACAATGGAACGTTTTGCAAAAACCGATAAATTAGCTCACGTCCGCTACGATATT
CGTGGGCCTATACATAAGGAAGCGACCCGTCTGGAAGAAGAAGGACATAAGATTTTAAAA
TTAAACATTGGTAACCCAGCCCCATTCGGTTTTGAAGCCCCTGCGGAAATTTTAGTTGAT
GTTATTCGTAACTTACCAACCGCTCAAGGCTATTGCGACTCTAAGGGTTTGTACTCTGCT
CGTAAGGCGATTGTGCAATATTATCAATTAAAAGGTATGCGTGATTTAGATGTCGGTGAT
GTTTACATTGGTAACGGCGTATCTGAACTCATCACAATGTCAATGCAAGCCTTGTTAAAT
GATGGCGATGAGATTTTAATTCCGATGCCAGATTATCCACTTTGGACAGCGGCGACAACT
CTTGCGGGCGGTAAAGCGGTTCATTACCTTTGCGATGAAGAAAATGAGTGGTTCCCAGAT
ATTGAAGATATTAAATCGAAAATCACTCCAAGAACCAAAGCAATTTTGGTGATTAACCCG
AATAACCCAACGGGAGCAGTGTATAGCCGTCAGTTATTATTGGATATTGTGGCGATTGCC
CGTGGACATAACTTGATTATTTTCTCAGACGAAATTTACGAGAAAATTGTCTATGACGGT
GCGGTACATCATCATCTTGCCCCTCTTGCCCCTGATCTTTTAACGGTGACTTATAATGGT
TTGTCAAAGGCATACCGTGTGGCAGGTTTCCGTCAAGGTTGGATGGTGTTAAACGGCCCG
AAAAATCAGGCAAAAGGCTTTATTGAAGGCTTAGATATGCTTGCGTCAATGCGTTTATGT
GCCAACACCCCGATGCAACACGCTATTCAAACAGCGTTAGGCGGTTATCAAAGCATTAAC
GAATTTATCTTACCGGGTGGTCGTTTATTGGAACAACGTAATAAGGCTCACGAATTGCTC
ACCAAAATCCCTGGGATTAGCTGTGTGAAGCCAAAAGGGGCGATGTATATGTTCCCGAAA
ATTGATACGGAAATGTACGGTATCAAAGACGATCAAAAATTTGTTTACGATCTGCTTCAG
CAGGAAAAAGTATTGTTGGTTCAAGGCTCAGGCTTTAACTGGCATAAACCAGACCACTTC
CGTGTGGTGACACTGCCGTATGTGGATCAACTGGAAGAAGCTATTGGTCGATTAGCGAAA
TTCTTACAGAGTTATCGTCAGGATTAATTAAGCATTTCCATTTAAAATATATGGGACACA
CTGTGTGCGTCCAAAAATCTATTATGTAACATTGTAGGGACGCCACGCTTGGTGCCCGTC
CGTGAACATAAATCGCACTTCGTCTTTGCAATGGACGCCAAGCGTGGCGTCCCTACTTTT
ATAACACAGATGTTCATATAGGTTATAGGTTCATTTTTTAATGATAAAAGGCATCACATT
TTCCGTCACCGCCTCTATTTTATTCGGTGTACTCTATTATTTATCCACCCATTTAAAACC
GCTTTCCGGTGAAGAAATCTACGGTTTTAGAATGTGGGTAAGCCTGCCTTTTGTGATTTC
AGCACTCTTTATTTTCAAAAAAACCGACGAATTTAACCGCTATTTAAAACGCCTAAAACA
GCACCCCCATTTAATTTTGGTATTACTAACAACCACTGCGGTCACAGGCTTGCAGATGTG
GCTTTTCCTTTATGCCCCCAACAACGGCTATGCCATTGATGTCTCTATCGGTTATCTATT
AATGCCGATTGCAATGGTGGCTGTTGGGCGGTTTTTATTTAATGAAACCTTATCTCTCTT
AAAAATTATCTCCATTATTTCCGCGTCTGTTGGGGTATTCATTACATTAATTACCGCAGG
TTCACTCTCTTGGGCAACTTTAATGGTATTAATCGGCTACCCTGTTTATTTCAGCTTGCG
TAAACATTTTGATATGTCGCATTTATCCAGCTTTGTCTGCGAAATTATATTAATGTTGCC
GATAGCCACTTATTTTATGCTCAATACCGATATGCAATTTGTCACCGAAAATAATCCGAA
TTTTTATTTTTGGTTAGTGTTATTAGGCATTGTCAGTGGTACGGCATTAATTGGCTATAT
AATGGCAAGTAGCCTTGTGCCGATTAATGTTTTGGGATTATTAAGCTATATTGAACCGCT
TGCAATGCTAATTGTTGCTTTTATTATTGGCGAAGTGTTAGATCAATCTTCCTATATTTT
AATGGCGTGTTTGATGCTGTCGATATGTCTATTAGTGCTTGATGGCATTATTACTATTCG
TAAACAGCGTCGGAGGGAATAATGTTAAAAGGGATCTTATTTTCACTTTCTGCAAATATC
TTATTCGGTGCTGGCTATTATTTTGCGGTTTTACTTCGCCCTTTAGAAAGCGATAGTATT
TTTGGCTTTCGTATTGTAGTATTAATGCCATTTATTTTACTGGCGATCTTTTTATTTCAT
CAACAAAAAGCCTTTAAAGATTTATATTATAGAGTAAAACAGACACCTTATCTTATTTTT
ATTCTTCTGCTCTTAGCATTAAATACAGCTATTCAGCTTTGGTTATTTCTCTGGGCACCG
AATAATAATCAAGCTATTGAAGTTTCTATCGGTTATCTATTATTACCGATTGTCGCCGTT
GCTTTAGGAAAATTGGTTTTTAAAGAGCATTTTACTTTATTAAAATGGCTTGCTTTATTT
TTTGCAACTATTGGTGTCACAATTAATATCTTTTTAACCGCAAGTATTTCGTGGGCAACT
TTTGTTGCCGGTTTTGGCTACCCTATTTATATTGTCTTACGTCGCTATTTTCATATTAAT
AATTTAGCCACTTTCTTTGTAGAATTATTATTGTTATTACCCTTTGCCATTTATTATATT
GCTCAAGTTGATCAGGATTATATTTTAATGCAAAATGAATATCTCTATTTTTATCTGGCA
TTATTAGGGCTAGTAAATGGAATGGCATTTATTTTATATATCGCTTCAAGTAATTTACTG
CCGATTAATGTATTAGGCTTGCTTGGCTATGCCGAACCTTTGGTGATGTTATTTATTTCC
TTTGCCATCGGTGAAGTTTTAGATGCCAAATCCTATATTTTAATGGCGTGTTTGGCGGTA
TCCATTATCTTATTAAGTGTTGATAGTTTTCGCAAAGTGAAACCCTAATGAACCTCATCC
GAATTGCTCTACCTGTGCCGTTGGCACGTTATTTCGATTACCTGCTTCCAACGCATTTTG
AAAATGTGGTGAAGGGGGCTAGGGTTGTTGTGCCTTTTGGTCGCCAGCGTAAAATCGGGA
TTGTGGTGGATTTCCCAACCACATCAGATATTCCCACCGAAAAACTGAAACCGATTGAGC
AACTGTTAGATGAACAAGCGTTGTTTGACGCTGAAATGTGGCAACTCTTGCAGTGGGCGA
GCCGTTATTATCACGCCCCTTTCGGCGAAGTGCTACAAAGTGCTTTGCCTGTCAAACTAC
GACAAGGGGAAAGTAGTGAACGCACTGCTCCCGACTATTTTGTTGTCACGGAAAACGGCA
GAAAAGCTCTATCCAACGGCGTGGTTCAAAAAGCGAAAAAACAACAAGAGCTATTAAGCA
AACTAGCGGAATTTGCAAATTTCTTTGAAAAACCGACCGCTTGTAGCCCTGCGGTATGGA
AAGCTTTGTTTGAAAAAGGGTATCTGGAAAAGCTGGAAATCCCTTTTAACGTGCAAAGCT
GGCAGGAAAAATTAGCCGAACAGCCGATTTGCAATAGCCAAAACCGTTTAACTCTGAATA
AACAACAGACCCTTGTCGTGAGCCGTTTGCATTATCAGCAAGGCTTCGGGGCGTTTTTGC
TCAATGGGGTTACAGGCTCAGGGAAAACGGAAGTCTATTTGCAAGTGATCGAAGAAGTGC
TGAAACGGGGCGAGCAAGTGTTGGTGTTAGTGCCTGAAATCGGGCTGACCCCACAAACTA
TTCAGCGTTTCCAAGCTCGTTTTAATGTGGAAATTGACGCATTGCATTCCCATCTCAACG
ACACTCAACGGCTCAATGCGTGGCTTCGGGCAAAAAACGGCGAAAGTGCGATTGTGATCG
GCACACGTTCCGCCTTGTTCACCCAGTTTCAGCAACTCGGCTTAATTATCATTGATGAAG
AACACGATGGCTCATTCAAACAACAAGACGGCTGGCGTTATCACGCACGAGATCTGGCAG
TGCTTCGGGCGAAAAATAACAACATTCCGATCATTCTCGGCTCGGCAACGCCTAGTTTTG
AAAGTTTGCAAAATGTACAAAACGGTAAATTTATCGAACTTCAGCTTACTGCAAGGGCTG
GTAATGCACATTTTTCCAAACAAACCTTAATTGATTTGAAAAAACAGCGGATTTATTCGG
GCTTATCGGAAAAGTTGTTAGCAATGATGCAAGCTCACTTGGAAAAAGGCAATCAAGTGA
TGTTGTTTTTAAACCGACGGGGGTTTGCCCCTGTTTTACTTTGCCACGAATGTGGCTGGA
TTGCCGATTGCCCGTCCTGTGATAAGCCCTTTACCTATCACCAAAAACAGCGAGTATTGC
GTTGCCATCACTGTGCTTCGCAAAAAGCCATTCCACGCCAGTGCGGACATTGTGGCTCAG
TCAATTTGATTACCACTGGGATCGGCACAGAACAGCTGGAACAAGTGCTGGCACAGCGTT
TTCCGCAGTACAGTATTACTCGCATTGATCGTGACAGCACCGCTCGTAAAGGCTCGTTGG
AACAACACCTTGCCGAAATCCAAGCAGGCAAAAGCCAAATTTTGATCGGCACACAGATGT
TAGCCAAAGGACACCATTTCCCGAATGTGACTTTAGTCGCCATCGTGAATGTGGATAGTA
GCCTGTTTTCCACCGATTACCGTGCAGAAGAACGTTTGGCACAGCTTTATGTACAAGTGT
CAGGGCGAGCAGGACGGGCGGAAAAGCAAGGAGAAGTGGTGTTACAAACGCATTACCCCG
ATCACCCGTTACTCACCAGCTTACTCAACGACGGCTACCTTGCCTTTGCCAGCCAAGCCT
TAGCGATGCGAAAAATAATGAGCTTACCACCGTTTTCTTCACAAGTGCTTATTCGTGCAA
CGGGTAGAGATAGCGACAAAGTTGCAAATTTTCTGCAAGATTTGACCGCTTGTTTACACC
AAATTATCAGCGAAAACGGCTGGCAAGGCTTTCAGTTACTTGGGCCTTTCAACGCCCCGA
TGGCAAAAAAAGCAGGACATTATCGCTGGCAGTTATTAATTCAACATTCGGCAAGAAGTG
CGATCCAACAGTTGTTAGATCGTTTTGATGAGCAAAAAGAACAGTTCCTGCGAAACGATA
TTCGATTGACGGTGGATATTGATCCGCAGGAGTTGGGGTAGGTTATTGTGACCTTTGAGC
TTATTTAGCCATTCTAAAAACTATTGGCTAACAGTATTTAACCAAGTATTTATCCAGCGC
TTTATCTCACTGTTATCAGGAAGAGTGAAACTTATAGTTTGATAAGTTGGCAATGTGTTA
AATAAAGGATCTGCCTTAGTAGTCACAACAGGCTTCATTACATTATAGTAAGAAATAATT
CGTTGCGATTCTGGTTGTTGTAGGAAGCTTAGAAACTGTTGAGCTAATTTGAGTTGTCTG
CTGCTCTTTGTGATTGCGGCTACTTCCACCTGCACTAAATGTCCTTCTGCAAAATCTGCC
GCGACGTATTTATCCGTCTGTTCGTGCCATTGATGATATAGCGGAGATGTTGTATAACTC
AACACCAAATCTGCTTCGTTTTTCAAAAATGCACCATAAGTTTCAGACCAGCCTTTTCCC
ACAGTGACGGTATGTTTGGCTAAATTCTGCCACGCTGATTCTGCCTGTTCGCCATAAACT
TGATTTACCCAAAAGAGCAATCCTCGTCCAACGGTGCTAGTTCTAGGATCTTGATAAATC
ACTTTAAGATCTTGGCGTTCAACAAGTTCTTTTAAACTTTTTGGTGGATTACTGACTTTT
TCTTTGTTGTAGATAAAAGCATATTCTCCAAAATCATAGGGTAAAAATATTTTGCTTCGC
CATTCAAGCGGTAAGTTATTGGCATTGTTTTGCAGATTGTGTTCTACAAATAAGCCTGAT
TTTTCAGCTTCGGGCATTAAGAAATGATCGATACCTAACATTACATCGGCTTTAGTCTTA
TTTTTTTCCAAACGAATACGATTGAACATTGTTACCCCATCTTCAAAAGGCATAAATTTC
AAATCGCATTGGCATTGTTTTTCAAATAGCGCTTCAAGTTTAGCAGCAGGCCCCCATTTT
GAAGCAAAAGAATCATAGGTATAAACCGTGAGTGTTGGCTGTTGAGCAAAAGTGGTGGTT
GCAACGGCTAACGCAGAAAGGGTGAAAAGATTGAATTTCATTGAATATTCCTTCTAAAAG
TGAAAATAGAAGGATCTAAAACAGGCGGATATAGATTGTCTGTCTCAAATCCCTACGCTG
ATATTAGTCAGATCAGGTTCTATGGGTATTTCTCAGCCTTGCTATACAAAGCACCCCGAT
GAGAACAGAGGTATTCTACTATAATTTTGTGCTAAGATCACTTAAAATATGGCGAATTTT
AAAAGTCGCTGAGAATCAGTACAAAATAGAGGAAATCCTTTGAACGAACTTATTTTCACT
CTTGAGCCTCAAGACAATGCTCGTCTTCAATCGTTATGCGGTTCTTTTGACGAGCATCTT
ACCCTTATTGAAAAAAGTTTTAACCTTATTGTTGCGCGTAATGCATTTACCTTTACTATT
CAAGCAGTTGAAGAAAATCATTATTCTGCAACATTATTAAAAAATTGTGCGAAATTAATT
CAGCAACTTTACAACGAAACTGCTCCAATTAAAGGCAAAGTAAAAGAGCTAGATTTGGAA
GATGTTCATTTAGCGATTCAAGAAAGCCGAATGTTGTTGCAAAATCAGTGGACAAGTTCG
GCTCATGAAATTGCAATTAAAACAAAACGCGGCGTAATTAAACCACGTGGCGAACATCAA
CAAGCCTATTTACGTAATATTCTAAGTCACGATATTAGCTTTGGTATTGGGCCTGCAGGA
ACGGGAAAAACCTTTTTAGCTGTTGCTGCAGCAGTAGAGTCTCTTGAGCGCCAAGAGATT
CGCCGTATTTTGCTCACTCGTCCCGCAGTGGAAGCTGGTGAGAAGCTCGGTTTTTTACCA
GGGGATCTAGGGCAAAAAATCGAGCCTTATCTTCGACCACTTTACGATGCACTGTTTGAA
ATGTTAGGTTTCGAGAAGGCACAAAAGCTGATGGAGCGAAATGTGATCGAAATCGCACCG
CTTGCATATATGCGTGGGCGAACACTGAATGATGCCTTTATTATTTTAGATGAAAGCCAA
AATACAACCATTGAGCAGATGAAGATGTTTTTAACTCGTATTGGTTTCAATTCTAAAGCA
GTCATTACGGGCGATATTACTCAAGTGGATTTACCGCGTAGCCAAAAATCTGGCTTAAAA
CACGCAATGGAAGTATTAAAAGAGGTTCCAGAGTTAAGTTTTAACTTTTTTGACAGTAAG
GATATTGTTCGCCACCCTGTCGTTGCAAAAATTGTTCAAGCTTATGATGTATGGGAAGCA
GAAGATGAGGCTAACCGAGAAAAAAAGAAATTAGAAAAATTAATAAAAGAGCAAGATAAA
ATCCTAGAACAAGCAGAAGAATTATAAATATACGTTATAAAGTATAACCATAATTTTAGG
TGTAATAGACAAAACATTCTGAATTAAATATAGAAAAGACGACAAATCGTTTAGAGGGAT
TATTTAGTGAACTTAAGCGAAAATTAAATAATCACAATGAATTAACGAAAAAGCGTAACA
TGTTGTTTATACAGGGTTTTTTTAAATAAAAAGAGTTGCTAACATTTAGAGAAAATAAAC
ATTAGCAACCATTTTGTCTACTATGCCTATTCTTGGGACAACAGTTTTATCTACTATCCT
TTTTTATACTTACATCATCATTCATTTATACAGATAATAAACTCGCCAGCCCAATAACCA
ACACAAAAATACCTAACCAAATCAAGTGAAGTTTGACGCTTTTGCGGTTTATCTCTTGAT
TATGCAAACGACGCTGTTCTAGCTTTTGTTTATAAATTTCCAAATCAGCTTCATTGAACG
AAAAGCCACAATGTGGGCAAGTAACGGCACTTTCACTGATTTTTTTACGGCATTCGGGGC
AACGATGTAAAGCCATTGTAATTCCTACTTTGATATAAACTGAATAAGGTGTTTTACAAA
TGCACCTGGATTTTCATAATGGGTGTTATGTCCTGCATTTGCAATTTGATGATAGGGGAG
CTGATGTTGTTCTGCCATTTGATGAAACTTACTATCCCGCTCTCCCATAATAAATAGCAT
TTTCCCGTGAAACTGATGACATTGCTCTGGGGAAAAATAGGATTGTTTTGCAAGGCTAGT
GGCTTTGAGCATTTGAGCTAGTGCTTGCCCGTGATTATTTAGCCTTTTTTTGATGAAATC
TGTCCGCTTGCTTTCGCTTAAATTGGCAAAGACAGGCTGTCGATACCAATCTTCTAAAAC
ATTTGCAAGCGGTTCATTGCTTAGGCGATCTGCCCAGTGGCAATCATTTTGCCAACGTGC
TTTTTTTTCTTCATCACTGCTTAAGCCGATATTTGCCCCTTCGAGTAGGATCCCTTTAAG
ATAAGGATTTTGGGTTGTGAGGGCGTAATCTAAAGCTAATCTACCGCCTAATGAATAGCC
GACAAGATAGAAGGGCTGTTCAGCAAGATGTTGTTGCAAGATGTGGTGAAGCTGTTCTCT
GGCTTGCTGAAAACTATGGCACGAGATAGCTTGGCTGTGACCGTGACCAGCAAGATCAAG
GGTAAGCGGTCGGATTGCAATCTCATTTTGCAATAGCGAGAGGACGGGTTGCCAATCTTG
TTGAGAACCAAGAAAACCGTGGAGAAAGACCACGGGTGTTCCTGAATGACTGTGCCAAGT
TGTTGCTAACATTAGTCGATAGAAGCACGAGAGATCTGTTCAATCAAGGATTTATAAAGG
CTACTACCTTCCTGATCATTCACCTTGATTTCCACAATAGTAACACCTCGACGAGCATAG
GCTTGTTTAAGTTTTGTTCCCAAATCCGCCCAAGTATAAGGACGTAGATACTCTAAACCG
AACATTGTCGCAATCTGTGAAAACTCAAGATTATGACTAAGACGATAGAATTTATCTTTC
GCTTTTTGATCGACCGGAAGCATATCAAAAATTGCACCGCCATTATTGTTAATGACAAAT
AAAATGGTCGGCTGGCTAATCTGGCGTAAGAGTGATACGGAGTTCAAATCGTGCAAGGCG
GAAATATCCCCAATCACTGCAACTGTCGGCTGTCCGCTACCTTTTACAATACCTGCAAGG
GTTGCGATTAGCCCATCAATACCGCTTGCACCTCGATTGGTATAGATCGGGTAGCCTTCA
GGCAATTTACACAAGGCATCAATTAAGCGGACAAATAAACTATTCCCAATAAATAAATTA
CCATTAGCTGGCAACACTCGTTCAATATGATGTGCTAGAGAGGCTTCATTGAGATTGCCA
CCCACCTGCTGTTCAATAAAGGTTTCACAGAATTGTGAAAGAGCCAAAGGTTCCAACAGC
CACGGTTTTTGACGAAGTGGTGGGTGAACACGGGTAAAGTGGTGTGCTTTTGCTACAAAA
CGAGTTTGTTGATGAGCATAGGTATTAAGATAATCTGTCGTTTCCTCAACCAGCCAGAAC
TCGCCTTTAAAAGCCGATAAAAATTGATTAACTCGCTTGCTCACAATTTGTGAACCAAAC
TGAATAACAATGTCCGCCTGTAATAAACGTTGTTCTACTGTTTTGTTTGACAGCCAAATG
TCTGCATAAGGTAGAGATGCATCAACCCCAGATTGCACATCGCTGATCAAACACCAGCCA
AGCGTTTCCGCCCACAGTTTTAATCCCATTCCCTGCTCAAGCGGTAACTTACCTACTACA
ATTACCCCACGTTTGGTTCGCCAATAATCCCAATTTTCGTGCATCAACACATCTTGTTGG
GTTGCTTGTTGATCGTACCATTTCACTTGAGGTTTATTCAGCCAACCTTGAATAGCGTGC
AACCACGGATCTTGTCCAATGCTTTCCTCATCAGCTTCATAAAGAGGCTCTGCAAATGGC
ACATTAATATGGATAACACCACCTTTTTGAGCTTGTTTAGAACAGGCTTGCTCTACACGA
CCAACTAACCAGCTTGCACTATATTGCGAACTTGGTTTTGGTAAATTGAGATTTGCAATA
GGATAATGACTAAAAATATGTTGCTGTTCAATCGCTTGATTGGCCCCACAGCCGATCAGC
TCAAGGGGGCGATCTGCGGAAAGCACGATAAGTTTATGGTGTGTGATACTCGCCTCGATC
ACCGCAGGGTAAAGATTAGAGACCGCAGTTCCAGAAGTTACAATAATTGCAACGGGATCT
TGCGTTGCTTTTGCAAGTCCTAGTGCAAAAAAGCCTAAACCACGCTCATCAAAATGGCTA
TGGCATTCAGCTTGACCTTGTTTTTGCAGATGTAATGCTTCAAGGGTTAAAGGCGTTGAG
CGTGAACCTGGGGCAATACAAATATGTTTTACGCCGTAGCGGAGTAAAGCATTTAAAATA
ACTCGTGACCAAGAACGGTTAAAAGTGCTGATGTTTGTCATTATTCATCTCTTTGCAAAT
GGAATGTGAGTGGATAGATTGTAGCAAAATTTTGTAAAAAATTGAGAGAGTTTCACCGCT
TGTAATGCATATTTTTGTAATTTTAATTTCCATTTGTACTGTAAGTATATAGTTAAAGAA
TAAACCGACTTAAATCTTCATTCTCAACCACATCATTCAATGCATCAGACACATACTTCT
CGTCAATTACGATTTTCTCGCCTGAACGTTCGCTGGCATCGAATGAAATACTGTCCATTA
GGCGTTCTAACACGGTGTGCAAACGTCTTGCACCGATGTTTTCAGTTTTTTCGTTCACTC
GGAATGCGGATTCGGCGATACGGCTGATACCATCTTTGGTAAACTCAATATCCACGCCTT
CGGTTTTCATTAACTCACGGTATTGTAAGGTTAAAGACGCATTCGGTTCGGTTAAAATAC
GCTCAAAATCTTCTTTATTAAGTGATTTAAGCTCTACACGAATTGGTAAACGACCTTGTA
ATTCTGGCAGTAAATCAGACGGACGAGCCACTTGGAAGGCACCGGAACAGATAAAGAGAA
TGTGATCGGTTTTGACCATACCGTGTTTAGTATTGACTGTCGAACCTTCGATAATCGGCA
GTAAATCACGTTGCACGCCTTCACGGCTTACATCACCGCCACTGTGTTCACCTTTTTTAC
AGATTTTATCAATCTCATCAATAAAGACGATACCGTGTTGTTCAACCGCTTCAATCGCTT
GCTGTTTCAACTCTTCAGGATTAACCAGCTTCGCAGCTTCTTCGTCCACCATCACTTTTA
ACGCATCTTTAATTTTCATTTTGCGTTTTTTCGTTTTGTTTGGCGACATTCCCTCAAAGA
GAGATTGCAGTTGAGAAGTCATCTCTTCCATACCCGGTGGAGTCATGATTTCAACGCTCA
CTTGGGCTGCGACATCAATTTCAATCTCTTTATCGTCAAGCTGACCTTCACGCAATTTTT
TGCGGAAGATTTGGCGAGTAGAAGTGTTATCGCTCTCTTGCACGTTTCCCCACTGATCTT
TCGCTGGCGGTAATAACACATCTAAAATGCGATCTTCCGCTGCATCTTGCGCACGCATAC
GGTTTTTTTCGACCGCTTGTTGGCGAACCAATTTCATTGAAACATTAGCAAGATCACGAA
TAATCGAGTCCACCTCTTTACCCACATAGCCGACTTCGGTAAATTTCGTGGCTTCAACTT
TAATAAACGGTGCATCGGCAAGTTTTGCCAAACGGCGAGCGATCTCGGTTTTACCCACGC
CTGTTGGACCGATCATCAGAATATTTTTCGGGGTCACTTCTTGACGCAGTTCTTCTGGCA
ACTGCATACGGCGCCAGCGGTTACGCAAGGCAATAGCTACTGCTCGTTTAGCTTCATTTT
GTCCGATAATATGTGCGTCTAATTCAGACACAATTTCACGAGGGGTCATTGACATAGTTT
TATTCCATTTTGTAGGGACACACTGCGTGTGTCCGTTAATTCACATCAATATATTTATTT
TTGGACACACGCAGTGTGTCTCTACTATACTTCTTCAATCACGTGATTATGGTTGCTGTA
AATATCAATATCCCCAGCAATTTTTAACGCTTCTGCCACGATTTCTTTAGCAGAAAGATT
ATTTTCCGTTCTTAATAGGGCAAGAGCAGCAGCTTTTGCATAGTTACCACCAGAGCCGAT
GGCTAATACATCAAATTCAGGCTCAATTACATCGCCACTACCTGAAACCAGCAAAAACTC
ACTTTCGTTTGCGACGATCATCATCGCTTCTAATTTGCGAAGTGAGCGCTCGGTACGCCA
TTCTTTTGCAAGTTCAACCGCAGATTTGACTAAATGCCCTTGATGTAATTCAAGTTTTTT
CTCAAACAGATCACGCAAAATAAAGGCATCTGCCGTTGAGCCTGCAAAGCCTGTTACCAC
TTTATCTTTATATAAACGGCGAACTTTACGCACTGTACCTTTTTCTACGCAATTGCCTAA
AGTTGCTTGTCCGTCACCGCCGATAGCGACTTTGCCATCTTTGCGAACACATACAATCGT
TGTCATTGAAATTCCTATTTTTCTAAAAAACTGCGTGCATATTTAAGGGCAATATCATCA
GTTTCAAGTGTAAGCGGTAATATTAACCAAGATTTTTGTAAAATGAATAGAATTTATCAT
AATTAGGTCTAAAATATACGCTGTTCATATTTCACTTTATAGGAGTTCGCTATGTTCAAA
TTTATTAAAAACCTGTTTAACTCAGAAAAAGAAACGGTAGAACTTTCTCTTTCTGCCGAT
GAAATCGCCCCTAAAATTATCGCCGCATTAGGTGGTGCAGAAAATATAGAATTTCTTGAT
TTCTGTTTAACACGATTAAGAGTTCAACTAAAATCAAAAGATAAAATTGACCGTAAAGGC
TTAAAAGCATTTGGTGCCGCAGAAGTGGTACAAATTGTTGAAAATAACGTACACGTTATT
TTTGGCACAAAATCTGAAAGCTATGCGAATGCGATTAATGCTATTTTAAAAAAATATTTA
GAGTGTCTAAATTAAAGGGGTAATTAATTCTATTCCTGTTGGTGTTTTTCCAGAGAAAAG
CATTTCAGTTTTATATACCAACATTTTTACCCCATTATCCATCCCTTCCTTAAAAATTTG
AGCGTATTTTGCATCAATTTTCTTAGCTATCTCAAAGGCCTTAATACCTGTATGTAAAAT
AGCAAAAAAAATGACTGCCTGTTGCCCTTGCTGGGAAATTGCTATCAATTCTCTTAGATG
TTTTTGTCCTCTTTCAGTTTTTGTATCAGGGAACATTCCAATACCGTTTTCAGTGAGTAG
CGTAGTTGCTTTTACTTCTACAAAACAGTCCAACAAATTTTGTTGTTTTAAGAGGAAATC
AATGCGACTATTTTCTTGACCATACTTCTGTTCGGGTAAGATTTCATCGTAATCTACGAG
TTCACGGATCCATTTATTCTTTAATGCTTCAGAAACAAGTTGGTTTGCTCTATGTGTATT
TACACAAATAAAATCACCTGACTGAGTTTGAGTGAGCTCCCAAGTATAGGCATACTTACG
TTTGAGGTTATTTGATGTTGAAAACCAAACAATGTCTCCAGGATTAGCACAACCAGTCAT
AGCTCCAGTATTGGGACAGTGAATTGTGATTTGTTCTCCGTTTGGAAGTTTTACATCAGC
TAAGAAACGTTTATAGCGTTGAATTAGTATGCCAGACGAGAGTGTCGGAAAGAGCATTAA
AACCTCTTCGGAAATAACTAGGGGTAATTTTCAAACTTCAGGGTATTAATTAAGTGATTT
TTTAACAGAATTTCTCAAAGAGATTTAACATGGTACCCAAGGCCAGACTTGAACTGGCAC
GCCCCGAAAGGCGAGGGATTTTAAATCCCTTGCGTCTACCGATTCCGCCACTCGGGCACA
ATAATGGAGCGGGAAACGAGGCTCGAACTTGCGACCCCGACCTTGGCAAGGTCGTGCTCT
ACCAACTGAGCTATTCCCGCATAGAGTAAGTCATTTGTGTCATAATGCTTTTTTACCCTA
TTCTAATTAATTTAATTTAACTGTCAAATAAAAATATTAATAATGGTTGTTGTACGTTTA
AAATTCATGCATCTGTAATAGGATTTTTCTATTAAGTGTTAATGATATAGTGTGGGCATT
TATATTATGACTTTCTTAAATACTGATAAGTAGATACTTGCTATTACAGGTAAATAGTTA
AATCATCATATAAGAGAGATGATACTTATGAAACCTTTGTAAACATATTACTTTTTCCTG
ATCGCGTCCTTTTATATGCTATAATCCACCAATTTTTGATAGACTGAATAGAAGATATGA
CCATAAATTTAGTTCAATTTTTAACAGAAACCCTCGAAGGGCTGAAAGCTCAGGATATTC
AAGCGATTGATGTAAGAGGGAAATCGAGCATTACTGAAACGATGATTGTGTGTACGGGGA
CATCAAGTCGTCACGTTGCTTCTACTGCAGATAATTTGATTGTGGAAAGTAAGAAAGCTG
GTGTGGAAGTGTTTGCTCACGAGGGTAAAGCAGTTGCTGACTGGATCGTGGTCGATTTTG
GGCAGGCGATTGTGCATATTTTGCAACAAGATAGTCGTGAGATGTATCAATTAGAAAAAC
TTTGGGTGTAGATGAAAATTCAATTAGTGGCAGTGGGAACTAAAATGCCTGATTGGGTTA
CCAAAGGTTTTGAGGAATATCAGCGTCGTTTTCCAAAAGATATGCCTTTTGAGCTGATTG
AGATCCCTGCAGGTAAGCGTGGTAAGAATGCGGATATTAAACGCATTCTAGAGCAAGAAG
GCAAGGCGATGTTGGCAGCTTGTGGGCGTGCGAAGGTTGTGACCCTTGATATTCCTGGTA
AGCCTTGGACGACAGAGCAACTCGCCCAGCAGTTAGAGAGCTGGAAGAATGATGGGCGTG
ATGTGTGTCTATTGATTGGTGGTCCAGAGGGGCTTTCACCTGAATGTAAAGCGGCGGCAG
AGCAGAGTTGGTCGCTGTCGCCATTAACCTTGCCTCACCCATTAGTGCGTGTGGTGGTGG
CTGAGAGTTTATATCGTGCGTGGTCTTTGACAACAAATCACCCTTATCATCGAGAATAAT
GGCAAATGTTTGGTAAATTCGCAAAACCGCAAAATTATGACAAGGTGCGTAACGGGCAAG
CAGAGTTAAATCTGTTTGTACGTCGCGCCTTGATTGCGTTTGTGGGGGTGATTGCTTTAA
CAGGTATTTTGCTAACAAATCTTTATCATTTGCAAATTGTTGATTATGCCTCTTATCAAA
CTCGTTCTGATGGAAATCGGATTAAGTTATTGCCTGTGCCTCCGACAAGGGGGCTGATTT
ATGACCGAAATGGTAAGGTTTTAGCTGAAAATTTGACCTATTTTGGTTTGTATATTGTGC
CAGAGAAGATCTATAACCTAGATCAGACCCTTGAAGAATTAAAATTATTGGTGGGTTTAA
CCGATCAAGATATTGAGAACTTTCATAAAGAGAAAAAACGTACAACTCGTTATACTCCGA
TTTTATTAAAGCCTGATTTAACCGAAGAGCAGATGGCTCGTTTTGCGGTTAATCAGTATC
GTTTTCCAAGTATGGACGTTCACCCTTATTTTAAACGAAATTATCCTTATGGGGATATTT
TGACCCATATCCTCGGTTATGTTGCGAAGATTAATGATCGGGATAAGAAACGTTTGCAAG
AGGAAGGGAAATTTGGAAATTATGCGGGTTCGCACGATATTGGGAAGCTGGGCATTGAGA
AATTTTATGAAGAGCAGTTACACGGTGTAACAGGTTTTGAGGAAGTGGAAATTAATAACC
GTGGTAAAGTTATTCGTAAATTGCGTGATCAGCCTGCAGTGGCTGGAAGCAGTATTCGTT
TGAGCCTTGATATTGATTTGCAACGCTATGTGGCGAACTTATTGGATAATCAGAAAGGGG
CGGTGGTTGTTTTAGATCCGACTGACAGCAATATTTTGGCGATGGTGACAAACCCAAGTT
ATGACAATAATCTGTTTGTTGATGGGGTGTCGGGTAAAGATTATAAGCAGTTGTTAGAAG
ATCCTGACCGCCCATTGTATAGCCGTGCAACACAAGGGACTTATCCACCCGCTTCAACCA
TTAAGCCGTTTATGGCAGTAGCAGGTTTAACGGAAGGTAAGATTACTCCAAACACGACAA
TTTATGACCCTGGTTTTTGGATTTTACCTGGTTCTACACAGCGTTTCCGTGACTGGAAAA
AAGGGGGGCACGGTAGAACTGATGTGAATAGGGCGATTGTCGAGTCGTCTGATACGTTTT
TCTATCAACTCGCCTATGATATGGGGATTGATAAGATGTCGGATTGGATGAAGAAATTCG
GCTTTGGTGTGAAAACGGGGATTGATTTGGCTGAAGAGTCCGTCGGAATTATGCCAAGTC
GTGAGTGGAAACAGAAACGTTATAGAAAATCTTGGTTACAAGGGGATACTATTTCCGTCG
GCATTGGGCAAGGTTATTGGATTTCAACACCGTTACAGCTGGCAAAAGCAACGGCAGTGC
TGATTAACAATGGGCGGGTGAATACGCCTCACTTGATGAAAGAGATAATGTCGAGTGAGC
TTATTCCTTATAAAGATCCGTTGTTATACGAGGATATTTCTGATGTGCCAAGCCTTTATT
GGCAGATCTCAAAACTGGGTATGTATAACGTAATTAATGCGAGCAACGGTACTGGGCGAA
AAGCCTTTGCTGGTACTGAGTATCGAGCTGCAGGTAAAACAGGAACAGCTCAGGTCTTTA
GTTTAAACGGACAAAGTTATGATGCCAAAGGTTTAAAAAAGAATTTACACGATCACGGTT
GGTTTATTGGGTATGCTCCCTATGATAACCCTAAAATTGTGGTTTCCATTATTTTAGAAA
ATGCGGGCGGTGGCGGTAGTACCGCAGCACCGATAGCAAGACAGATTATGGATTATGCTT
TGTTACACCAAACCGAAGCTACAGCACCGTTGCCTGTAGAAGAACGTGAACCCCCAGAAG
CAGAGGAATTGAGTGAATAAATCATCATTTTTAGGACGATTTTGGAAGATCTTTGCCTTA
GATTTATGGCTATTAATCGGCTTGCTGGCAATTACTGGCTATGGTTTGTTAGTCTTATAT
AGTGCAAGCGGTGGCAGTGAAAAAATGTTTACCAACAGAGTAATCCAAGTGTGTCTGGGT
TTAGGGGTAATGTTTGTAATGGCGATGTTCCCCCCTCGTTTTTACGAAAAAGTATCACCC
TGCCTATATGTGGTTTGTATTATTTTGCTGATTTTGGTTGATGTGGCAGGTGAAATCAGT
AAGGGCGCGCAACGTTGGCTAAATCTTGGATTTATTCGATTTCAACCCTCAGAGATTGCC
AAACTTTCTGTACCGTTAATGGTGGCAAGCTATTTAGGTAATCGTTCCTTACCGCCAAAT
CTACGCGATACCAGTATTGCTCTGGCGATTATTATTGCGCCAACATTATTAGTTGCAATG
CAGCCTGATTTGGGTACTTCTATTTTAGTTTGTGCCGCTGGGCTGTTTGTTTTATTTCTT
GCTGGGTTAAGTTGGAAACTTATTGGGGCTGGTATTGTCTTTCTAGCAGGATTTATTCCG
ATAATGTGGTTTTATTTGATGCACGATTATCAAAAGACAAGGGTAATGACGTTAATTGAT
CCCGATAAAGACCCGCTAGGAACAGGTTATCACATTATTCAATCCAAAATTGCTATTGGC
TCTGGCGGTATTGAAGGAAAAGGTTGGATGGAAGGTACGCAATCTCAGTTAGATTTTTTG
CCCGAGCCACATACGGACTTTATCTTTGCGGTACTCAGTGAGGAATTTGGTTTAATTGGT
GTTTTGGTATTATTAGCTATTTACCTATTTATTATCGCAAGGGGATTAATGATTGGGGCA
AAATCTGCCTCAGCCTTTGGACGAATTTTATCGGGAGGAACCGCTCTCTTATTATTTGTA
TATGTGTTTGTGAATATCGGTATGGTAAGCGGTATTTTACCTGTAGTTGGCGTTCCATTG
CCGTTGTTTAGTTATGGCGGAACCTCTTATGTTACCTTAATGGCAGCTTTTGGTTTAATG
ATGTCGAGTTATGTTCATCGTGAACGAAAAGAGAAAAGCAATCCATATAAATTAGCAGAA
AAATAAATATTCTATGATTAAAAGGGGAATTTAATGAAAATAGGCAAAATTGTTACGCTA
TTATTAGCTGCAATGATAATGTTTACACCATTGGAAACAATGGCAACAAATACAAAGAAA
CAAACAACTAAAACGCAGCTTATCGTAAAGAAAAAATCGACAAAAAAAGTAACATCTAAG
AAAAAGGTAAAGAAGAAAGCTGTAAGCTCTAACACTAAAAGTACAAAAACAACCGTTCCT
AGTGATAATCAAACAAAAAAACTTTATGGGGTAAAAGGAGCAGATTTAGAACGCGTTAAA
ATATCAAATAATCAAAAATCCTATCAAGAGAAGGGGACAACGCATACGGTAATGGGTAAA
GAAGCTTCTCGTCAGTACAGCGAAGTTGGAACTGCAAGTTATTATGCGGATAAATTCCAC
GGACGCAGAACCGCAAGCGGTGAGATTTTTGATAAAAATGGTTATACTGCGGCTCATAAA
ACTCTTGCGCTGGGATCTTATGCTTTAATAACAAATTTACGCAATGGCAAAAAAGTAATA
GTACGGATTAATGATCGTGGGCCATTTAGTAAAACTCGCATTATTGATTTATCTAAAGGT
GCTGCTAAAGTGATTGGTATGGTGGGTGCTGGTACAGCAAAAGTACGAGTGGAAGCTATG
CAGGTAGATAAAGAAGGCTATATTATTGGGAAAGGGGCGGAAGCACTCTATCAAATTGCA
CAACAAGAAGGGTTGAACCTTAAAGTGAAAGGGGATGGTGAAACACTTGCCATTAAAGCC
GATACCGAACCTACACCGCAAGCGGTTGTTTCTCAGCCAAAATTTGTGTTAAAGGTCACT
CAACTTAAGAATGAACGTATGGCGAAAAAAGTACAGAAAGTGATTTCGACAGTGAATAGC
CATATTGTCACGAAAGAAAAGAGATATGAAGTGATTATTGATGTTTCTTCAGCTGAAGAA
GCTCAACACGTTAAACAGCAGCTCAACCGTTTAGGTTACACTGTATTCAGTTATTCAGAA
AAATAGATAGGATTTTTTATATGTTAAAAAGTAAAGTACTCAAAACGGTCAGTCTATGTG
CTATTGCTTATTCAAGTGTGAATATGGCTTATGCTCAAGATATTGATTATGGCATTGCAG
CCCCCCAACTTAATGCTCAAACCTATATTTTAATGGATTACAATTCTGGTGCAGTATTAG
CCAGCCTTAATCCGGATCAACGCCAAGCACCTGCAAGTTTAACCAAAATGATGACGAGCT
ATGTGGTTGGTGAAGCCTTGAAAACAGGTAAAATCAAAAACAGCGATTTAGTCACCGTCA
CCGAAAACTCTTGGGGACAAAAATTCCCAGGCTCGTCTAAAATGTTCTTGAATGTTAATC
AGCAGGTGTCTGTTGAAGATTTGAACAAAGGGATTATCGTTGTGTCGGGTAATGATGCTT
GTGTTGCGATTGCAGAGCATATTTCGGGTTCAGAGCAAACATTCATTGATAGTATGAATA
AATTTGTGCAGAAGTTTGGTTTGAAAAATACGCATTTTGCGACTGTACACGGTTTAGACC
ACCCAGAACAATACTCATCAGCAAGAGATATGGCGATTATCGGCGCTCATATCATTCGTG
ACTTGCCTGAAGAGTACAAAATTTATTCAGAAAAAGAGTTTACCTACAACAAAATTACCC
AACCTAACCGCAATGGCTTATTGTGGGATAAATCCATCAATGTCGATGGAATGAAAACAG
GACATACCGATCAAGCAGGCTATAACCTTGTAGCCTCAGCATACAATAGTAATACCCGTT
TAATCTCAGTGGTTATGGGCGTACCAACCTATAAAGGGCGTGAAGTGGAAAGTAAAAAAC
TGTTACAGTGGGGATTTGCTAACTTTGAAACTGTCAAACCACTTTCAGCAGGGCAAAGCG
TGCTTGAACAAGCGGTGTATTATGGTGATTTAAGCAAAGCTCAACTAGGCACATTACAAG
ATAGTTACATTACCGTTCCAAAAGGTAAAACAGCAGAACTTAAAGCTCGCTATACCCTAG
AAAAAACAAATTTGGAAGCCCCGTTAGTGAAAGGGCAAGTCGTTGGAAAAGTGATTTATC
AACTCAATGGCAAAGATGTGGCGAGTGTTGATTTACAAGTAATGCACGATGTTCAAGAAG
CAGGTATCTTTGGCAAAGCGTGGGATTGGATCGTTTTAACGGTTAAAGGTCTGTTTAATT
AACCCCTTGTAATTATCAGAATTGCCCTCATTTAGTGTGCCATTCAAACAAGCGGTGCGA
TCTTGCAAATTTTTTGCAAAATCACACCGCTCTCATATTCATAAAGGACAATAAAATGAC
AGAAACAAAAAGCGTAAATTTAGCCGATATTCCACAACAAAAACTCAAAGACTTGCTCGA
GTTTCCTTGTTCATTCACTTTCAAAGTGGTGGGTGCGGCTCGTGAAGGTTTAATCGATGA
TGTCGTTAGCGAAGTACAAAAAGTGGTTAAAGGCGACTATAATCCATCTCTTAAAGAGAG
TGGCAAAGGCACTTATCACTCTGTATCCATCACTATTCAAGCCGAAAATATCGAACAAGT
CGAAACACTCTATACCGACTTAGCCAAAATTGAAGGCGTGAGAATGGTATTGTAACCTAT
GCCCCAACTTATCATTCGCCAACTTGGTGTGCGAGATTACCAAGAGATTTGGCACAAAAT
GCAGGATTTTACCGATAGCCGTGATGAACAAACAGCCGACGAAATTTGGCTGGTTCAGCA
CCCGTCGGTGTTTACTCAAGGTTCAGCCGGTAAACCTGAGCATCTGCTCAATCCCACGAA
TATCCCCGTGGTACAATCGGATCGTGGTGGGCAGATTACCTATCACGGTTTAGGACAGCA
AATTATGTATGTGCTGATCGACATCAAACGCCACAAGACAAAAGGTAACGATTTGAGCGT
GCGAGATTTGGTGACAGCATTGGAACAATGTGTAGTGAAAACCCTTGCTGATTATGGAAT
TAATGCCTATCCCAAACCAGACGCACCTGGGGTGTATGTGGACGGTAAGAAAATCTGTTC
GCTTGGTTTACGCATTCGCAAAGGCTGTTCGTTTCACGGACTGGCATTGAATATCCAGAT
GGATTTAACACCGTTTCGCAATATCAATCCTTGTGGCTATGCAGGATTGGAAATGTGTCA
ATTAGCTGATTTTGTCGCTGAAGCTGAAGCCGATTGCGACAAGGTTTCGCCTAAATTGGT
CGATTACTTTACCCAAATTCTCGGCTATAATAAGCAACAAATTATTAACAAATAGGACAA
TTATCGAATGGGTACACCTTTTAAAATGGAACGTGGCGTGAAATATCGTGATGCAGCTAA
AACGTCCATTATTCCTGTTAAAAATATCGATCCCAACCAAGAATTACTGAAAAAACCTGA
GTGGATGAAGATTAAACTGCCAGCCAACTCAGCAAAAATTGAAAGTATCAAAAACGGTAT
GCGTCGCCACGGCTTGCACTCTGTGTGCGAAGAAGCCTCTTGCCCGAACTTACACGAATG
TTTTAACCACGGCACGGCAACTTTTATGATTATGGGTGCAATTTGTACTCGTCGCTGCCC
ATTCTGCGATGTGGCTCACGGCAAGCCGTTGCCTTTAGATAAAGACGAGCCGAAGAAACT
GGCGGAAACCATTCAGGATATGAAGCTCAAATATGTGGTGATTACGTCTGTGGATCGTGA
TGATTTGCCTGATCGTGGTGCAGGGCATTTTGCGGAATGTGTGAAAGAGATCCGTGCGTT
AAACCCAGGGATTAAAATTGAGATTTTAGTGCCGGATTTCCGTGGTCGTGTTGAACAAGC
AATTGAAATTTTAAAAGAAAATCCGCCAGATGTATTTAACCATAACCTTGAGAACGTGCC
ACGCCTGTATAAAGAAATTCGTCCAGGTGCGGATTATGAATGGTCGCTCAAACTACTCAA
AGAATTTAAGGCGGTTTTCCCAGATATTCCAACTAAATCAGGCATTATGGTCGGTTTAGG
GGAAACTAACGAAGAGATTTTACAGGTGATGCAAGACTTGCGTGATCACGGTGTCACAAT
GCTGACATTAGGGCAGTATTTACAACCAAGTCGCCACCATTTACCCGTGGCACGTTACGT
TCACCCAACGGAATTTGATATGTTCCGTGAAAAAGCCAACGAAATGGGCTTTGAACACGC
CGCCTGTGGGCCTTTCGTCCGCTCTTCCTACCACGCAGATTTACAAGCAAGCGGTGGGTT
GGTGAAGTGAAAATTAAATCATATGGTGCACATAAGAAAGTTTTCAAGGGAATTTTAGAG
CTAGTTATGTGTATCATATAGATACGTACTTACCACATATCTATTATTTAGAGTTTACTT
TTAGGTAAAATATTTCTGTGAACTGAGTAAAGTCAGCAGTATATCGCTGATTTTCATCAT
AAATCGTCAATGTATGCAAAGCCATTTCAGCATATTGTGGTGAAAAAGTGAGGATAACTC
GTTTAGGTGATAGTCCGACTTTTGTGCAGATTTCCCAGTATTCAATACAATATAGCCCTA
ATAAATGGCTTTGTTCCAACAATTTTTTTCCAGCATCACAAGGCAAAATAAAGCTAATTC
TGCCATTCGGAGTTAGCCACTGTTGAGACTGTTTTAGCCAATCAAAATGGCTATAAGTCA
CAGCTCTTGCAAGATCTCGTTGCTTATTTCGGCTTGCGAGACTATGTTCAAAATAAGGTG
GGTTCGATACGATAAGGTCGAATTTTTTGGTAGATTTCCACGTCATTATATCCGCTTGTA
GTACGTCAATTCTGTTATTCCACGGACAACGTTGGGCATTTTCTTGAGCTTGGTGAAACG
CGTTTTCTTCCAGTTCAAGTGCAGTAATTTGTGCACTAGCGGTACGTTGGGCTAACATTA
TTGCAATAAGCCCTGTCCCCGTGCCTAAGTCGAGAATGTGGCGTGCATTGCTAGGATCTG
CAATTGAGCCCAGTAAAATGCCGTCTGTATTGACTTTCATTGCACAGCAGTCGTGTGCAA
TGAAAAACTGTTTGAACTGAAAGCCACTCATTACTATTTTCTTAATTTGACGGTTTCAAT
GGCGTGATCTTCGCCTTTTACTAAAATCAAATTTGCTCGCTCTCGACTTGGCAAAATGTT
TTTGCGTAGATTTAATCCATTAATTTCGTCCCAAATTGTTGAAGCTGTTGTGATTGCTTC
CTGTTCACTTAACTTTGAGTAGTGATGGAAGTAAGAATTAGGATCAGAGAATGCACTGCG
ACGGAATTTTAAGAAACGGTGGATATACCAATCTTTCAATAAGGTTTCATCAGCATCAAC
ATAAATTGAGAAATCAACAAAATCGGAAACAAAGACACTATGTGGGCTATGTGGGTAGTT
CATACCACTTTGCAACATATTTAGCCCCTCTAAAATCACAATATCAGGCTGATCAACTTC
ATTAAATTGATCGGGGATGATGTCGTAAGTGAGATGTGAATAAACGGGGGCTTTGACGTT
GCGTTTGCCCGATTTAATATCAGAAACAAATTCAATAAGGCGATGAATATCATAAGACTC
AGGAAAGCCTTTTCTCTTCATTAAATTTCGCTCTTGTAGCGTTTTTAATGGATAGAGGAA
GCCATCTGTGGTAATTAAATCTACTTTACGTTTTTCAGGCCATTCTGACAGTAAGGCTTG
TAAGATCCGAGCAGAAGTGCTTTTTCCAACAGAAACACTGCCCGTTAAGCTGATAATATA
GGGAACTTTCGGCGATTCTACGTCTAAGAATTTATGTAACACTTCTTGGCGTTTGAGATT
TTCATCAATGTAATAGTTGATCAAACGAGCAAGTGGAAGATAAATTGTACTAACTTCTTC
TAGGGAAAGCTCTTCATTAAAACCTAAAAGCGGTTTTAAATCCTGTTCGGTCAGTTTTAA
CGGCACTGACTTTCGTAATGCAGCCCACTGCTGACGATTAAAGGTTAAAAAAGGCGTAAT
TTTAGTGATGCCCATTGCCAAGTTCTCTATTTTTGCTGAATATAATTTATATTGCGACGG
TTTTAATAACCCGAAATATACAATAGAAATAATAAAAGTAGCTATTTTAGCTTACAATAT
TGAGCAAAAACATCTAAAAAATCAGCAATTTGCGTATTTAACAAGCGAAAGAATGGATTT
TTTAATTTTTTTGAAAAAAAATGCTTGCAAGGTTTTTCGAAATCCCTATAATGCGCCTTA
ATTGCTTACGACGCAACGCCGACTTAGCTCAGTAGGTAGAGCAACTGACTTGTAATCAGT
AGGTCACCAGTTCGATTCCGGTAGTCGGCACCATTCTAGCGTTATCAAGTATTCAATTAT
CGTGGAGGGATTCCCGAGTGGCCAAAGGGGGCAGACTGTAAATCTGTTGGCTCAGCCTTC
GAAGGTTCGAATCCTTCTCCCTCCACCATTTCTTTAATTGAATTTCTTTGGGACAGACGA
ATTTAGAACAGCGGGCATCGTATAATGGCTATTACCTTAGCCTTCCAAGCTAATGATGCG
GGTTCGATTCCCGCTGCCCGCTCCAAACGCTGATATAGCTCAGTTGGTAGAGCGCACCCT
TGGTAAGGGTGAGGTCGGCGGTTCAAGTCCGCCTATCAGCACCACTTCATTACTTTCTAT
CTTCATCTTTTCCTTAGCATAAATAAGTATTTGATTTCTAAATTTGGTTAATGTGGTAGA
ATGCCATCTTGACCATATTTGTTTAACTGGACTTTTTTAAACCAATATCGTTTAAAAAAT
AAGTTCATAAATAACATAAATGGCAATATAATAGGTTTTTACTCTAAACCCTGTGGTGCA
TATCGTGCTACGGGATTTCATCAACAAAGGAAACTTTACAATGGCTAAAGAACAATTTAA
TCGTGGCGATAAAGTCCACGTAANNNNNNNNNNNNNNNNNNNNNNNNNNNGCGTGCGTTT
GATCAAATCGACAACGCACCAGAAGAGAAAGCGCGTGGTATTACCATCAATACTTCACAC
GTTGAGTACAACACAGAATCACGTCACTATGCACACGTTGACTGCCCAGGACACGCGGAC
TATGTTAAAAATATGATTACTGGTGCGGCACAAATGGACGGCGCAATCTTAGTAGTTGCA
GCAACAGATGGTCCAATGCCACAAACTCGTGAGCACATCTTATTAGGTCGCCAAGTAGGT
GNNNNNNNNNNNNNNNNNNNNNNNNNNNNNNNNNNNNNNNNNNNNNNNNNNNNNNNNNNN
NNNNNNNNNNNNNNNNNNNNNNNNNNNNNNNNNNNNNNNNNNNNNNNNNNNNNNNNNNNN
NNNNNNNNNNNNNNNNNNNNNNNNNNNNNNNNNNNNNNNNNNNNNNNNNNNNNNNNNNNN
NNNNNNNNNNNNNNNNNNNNNNNNNNNNNNNNNNNNNNNNNNNNNNNNNNNNNNNNNNNN
NNNNNNNNNNNNNNNNNNNNNNNNNNNNNNNNNNAGGTGCATTATTACGCGGTACCAAAC
GTGAAGAAATCGAACGTGGTCAAGTATTAGCTAAACCAGGTTCTATCACTCCACACACAG
ACTTCGAATCAGAAGTTTACGTATTATCAAAAGAAGAAGGTGGTCGTCATACTCCATTCT
TCAAAGGCTATCGTCCACAGTTCTACTTCCGTACAACTGACGTAACGGGTACTATCGAAT
TACCAGAAGGTGTTGAGATGGTAATGCCAGGCGACAACATCAAAATGACAGTAAGCTTAA
TTCACCCAATCGCAATGGACGAAGGTTTACGTTTCGCTATCCGTGAAGGTGGTCGTACAG
TAGGTGCGGGTGTTGTTGCGAAAATCATCAAATAATCTGTTTTTAGTTTAAGAAGATTAG
ATTGTTATCTTAAGGGCTGGATGCGATATTTAATCGTATTCAGCCCTTTTATTTGGTGTA
ATAGACAAAATAGTTGCTGATTCGTCAAAAACTATACCAAGTGGACAAAACAGTTGCTAA
TATCTATTTTCTCTAAATGTTAGCAACTCTTTTTATTTAAAAAATCCTGTATAAACAATA
TCTGACGATTTTT
>H191 Scaffold4
TTCACAATATCGCCCTCAGCACTACCATCTCCAACGTTGGTAATTCTGGCACCATTCATA
TTTACAACTGGATTTCCTTTCTGATCTTTACCTAAAGATACTTTCGTATCGCCATTACTA
ATTGAAGTAATGCTGCTTAAATCTCCAGACACGCTCACATTGTAAATATTCTGACCATTT
GCCCCCGTTTTTGAAGTCACTTTCACATTTTTACCCGCTTCAACCTCAGTTCTTGCCGCT
GCGGTTGTGGTATTAATTGCTGCTGCGACTTCATCTCCTGTTACAAAAGCATTGCCCTTG
GTTTCAGCCGTAACTGTACGTTTATCCTCAGCAGCCTTCAATTTAGATTTCACCACCGAT
AAATCATAAATCGTTTGATCTTTGTCACCTTTACTTGCTGTAACGCCAACCGATTTGTCC
GTTGATTTAACCTCTGTTTTTGAAGCTGCTGCCTTAGTATTTAACTGGCTCACATTTACC
GCATCAGTATCTGCTGTACCAGCCGCCNNNNNNNNNNNNNNNNNNNNNNCGTAATGCCTT
TTAATTCCGAATTTCCAGTTGGACCCGCAGGGTCTTGTGATCCCGTTGGACCCGCAGGGC
CTTGTGGTCCCGCTGGACCCGCAGGGCCAGTTTCACCTTTCTGACCTGTATCTCCTTTTG
GACCAGCAGGCCCCGTTGGACCTGTTGAACCAGCTTCGCCTTTTGGTCCTGGATCACCTT
TCTCACCCTTAGGTCCAGCTGCTCCTGCCTCTCCTTTTGGTCCTGCAGGACCAGGTGTAC
CTCGTGGTCCAGTTGGACCTACTGGACCCGCAGGACCTACTGGACCTTGAGCACCTGCTG
GACCCGCAGGGCCTGTTTCACCTCTTAGACCTCGCTCACCACGATCTCCTTTTTCACCTT
TCTTGATAATGTCATGCATACCATCCGTATAAGTAATTTTTAAATCACCATTTTGCCATT
CAGTCTTTGTAATTAACTTACCAATCGTAGAAATCGTAATATTTCCGTTCGTTTGTTCTA
ATTTAATATTATTTCCAGCGATAAAGGTTACGGTCTTGTCCATTTTGACAAGATGTTCCG
CAGCTGGAGTTGCTTCACCCCCCATTCCCTTAGCAATTGCAAGTTTCCAACCTAAATTGT
CAATCCTATCAATTTTGTTTTTAGTCTCATCGGTTAATTTAACCGTAATCGTATCGCCAC
TAGCATGGGAAGTAAGACCGTTGTCGCCTTTTACCTTGAGCGTACCACTCCACAAGCCGA
CTTTAGGTCTGTCAGCACTGCTTAAATTAGCATTTACACCGTTATGCTTATTCTCATTTC
CCTCAATTTTCAGGGTTAAAGATTTAAGCTGCGCCACGTTTACCGCATCGGTTAATTCTT
TACCTGCCGCCACATTGACGATTTGGCGTTTGATTTTGTCATTACCCACAGAAACCGCAC
CAATAGGAATAGGATTGTTATCAACACTTTCTGTAGATTTAAAGCCGTTATCAACAGTGC
TTCCTCCCGTTGTGACAGAATAAGTTTGTTTTTCTCCTTCAATACCCCCTCTCGTTTCTG
CTCTTGATCCATAACCCAATGCCACACCGCCACCCACGGTGACAACGGTATTATTACCAA
GTGCGGTTGCTCTGTCTGGTGTTGTCTTTGCCTCTTCACCCACAGCAACAGAGCTCCTAC
CACCGGCAGAGGCTTTATAACCCAAGGCAGTAGAACGACTTTTAGCACTTGCTTGGTATC
CAATTGCCACTAATTGTCCATNNNNNNNNNNNNNNNNNNNNTCCCAGTACCTTTCGAGTC
CCTACCAACAGCAACGGCGCTGCTTCCAGCAGTTGCACTACTACCAACAGCAACGGCGCT
GCTTCCAGCAGTTGCACTACCACCAACCGCAATACCGTAAGCAGCGGTAGACTTACTATT
CGCACCGATAGCAATGCCTTCAGTATGACTTGCAGATGCTAAAGGACCTACAACAATAGA
TCCGTCGCCCGTAGCCAAAGACAGACCCCCAATAGCAACAGAGGCTTTACCTTTCGCAGT
TGTTGTGCGGCGGGAGCTTCCATTATTAGCATTATTAGCGTGATAATCCGTTTGATCTAA
ATCATCTCCACCGATTGATATGGAGCCATACCCCTCCGCTTTGGTATCTGCCCCAATAGC
AATAGATTGTGACGCACTTGCTTTAGCAAGGGTACCTATTACAACTGTTTGAGCATTTTT
CCCCTCGGCGTTTGCGCCTAAGACAACAGACCTATCTTTCGCTTGTGAACTATGCCCCAC
GGTAACTGTTCCAGGCCCAGTTGCTGTAGAGCTGTTGCCTATCGCAATAGCGTTGTCGTG
CTCTGAACCTGTCTTTGCTGAATAACCTATCGCAACAGCAGTCCTACCTTCAGCTTCTGA
TTTCTGACCAATAGTAATAGAACCATGCCCAACCTTACTCTCTCTACCAATACCAATAGA
ACCCTCGTCACTTCCTTTACTCCCTGGACTAGAACTATCTTGAAGATATTGTGCTGAACC
TACTGGACTAAAAAATATAGCTAGTAATACTAGACTTAAAAGACTTAATTTAAATTTATC
TTGCTGTTTATCTAAAAAATAATCTGAGGTGCATACTTGAGCTCTTTTATCCGTGTAAGT
GGATGTTTTGGTGTGAGACTTTACTAACTCAGATACAACCACCCAAGCCTGTTGAGCATG
ACTCCAAATAACTCTAAATATTTTATTCATAANNNNNNNNNNNNNNNNNNNNNNNNNNNN
NNNNNNNNNNNNNNNNNNNNNNNNNNNNNNNNNNNNNNNNNNNNNNNNNNNNNNNNNNNN
NNNNNNNNNNNNNNNNNNNNNNNNNNNNNNNNNNNNNNNNNNNNNNNNNNNNNNNNNNNN
NNNNNNNNNNNNNNNNNGAATCTCAAAAACACCTGCCCCCACTCCATTGTAAAAAAAAAA
AAAAAAAAAACAATGGGTCACACAAAACTAAGAATAAAATAACAAGAATTTTTCAACTTT
TATCAATAAAAGTTAGAAATAATAGGCGGAAATCTAATAAGTGCTAAAGTCATTTAGACA
ATATATTGATTCTGAATGGATTTTTATTGATAGCAGTGTCATCAAGGCTCACCAGCATGC
AACAGGTGCAAGCGGTCAAAATCCGCAAGCGATTGGCAAAAGTGTGGCAGGTAATAGCAC
AAAAATTCATTTAGCAGTAGATAGTTGTGGAAATCCTATTGATTTTGTTCTGACGGGGGG
GCTTTGAATTTACATAAACTGACACTTTTTTCCACTCTTAAAGGATACCAGTAATGTCAT
TTATCTAAGGTAAGAAGCTGTGGGTAAATTAAAAGGCGGGTGAGCTGAATAATCGACTAT
TTTTATTCGATCACTAAAACGCTGATAATGCAGCACATATTCAGACGTTCTATCGCCAAA
AGGTTTACTTAAATCAAAGGCAAGAATACCAATGTGATAATGCCATAGATGATTTTCTCG
CGCATATTTTACTTTTTGAGCAAAGTGCGGATCGTTTTTATGCACGTTGTCGGAAGATTT
ATTCCTGCCTTCAAGGTTGGTAAAACCGAATTTCAGAATATGCTCAACGAATTCAACGAT
CGCATCTTGGTCTTTTACTGGAAAATTGGCAAATTCTTTACGAAAAAGTGAGCCATATTC
AATTGTCAAGTTAGCCATTAAGTAACCACTCCTTAATTGCTTTTGCACTTGTTAAGTCCG
AAGGCATTTCAATAGTTTCACTTTCAACGTGTGCTTTCATTCTTTCTAGATCGTAGTTAA
ATGCAGGCTCTTCCACCTTATCGGCAATTTGTTTTTCTACGTTTTGAACGTAAGAAATTA
GTGCTTGTTTTTCCATTCCTGATTGAATTGCTTGCACAATACACGCCATTTGTTGATGAA
AGTAATCCGATTGAATATAAATTTGAGCCATATTACCTCCAATGCTGAATAGGGTTGCAT
TTATTCTAACAGAAATTTTTGTTGGAAGAATAAAAAAATAACGGCATAACGAGAAATCAT
TATGCCGTTAAATTTGTAGGGGCAAATGACATTTGCCCTAATATCAATAGATTAAATCGA
ACGTTTAATCTCAACCACTTCGAATACCTCGATTTGGTCGCCGACTTTTACATCATTGTA
GTTTTTCACGCCGATACCACATTCCATACCGTTACGGACTTCTGAAACGTCGTCTTTGAA
ACGACGGAGAGATTCTAACTCGCCTTCAAAAATTACGACGTTATCACGTAATACACGGAT
TGGGTTGTTACGTTTGACGATACCTTCAGTGACCATACAACCTGCAATTGCACCGAATTT
CGGGTGACGGAAGACATCACGCACTTCTGCCAAGCCGATGATTTCTTGTTTAAATTCAGG
TTGTAACATACCGCTCATTGCTGCTTTGATTTCGTTTAATAGCTCATAAATGATTGAATA
ATAACGTAAATCAATGTTTTCGCTTTCGATAATGCGACGTGCTGAGGCATCTGCACGGAC
GTTAAAGCCAAGTACAATAGCGTTAGACGCTGCCGCTAAGGTTGCATCGGTTTCCGTAAT
ACCACCTACGCCAGAGCCAACCACTTTCACTTTTACTTCTGCCGTTGAAAGCTCGTGTAA
AGATTGAACAATCGCTTCTACAGAGCCTTGTACGTCTGCTTTCACAATCACGTTCAATTC
TGCAACATCGCCTTCCGCCATATTGCTAAACATATTTTCAAGTTTCGCTTTTTGTTGGCG
AGCCAATTTCACATCACGGAATTTACCTTGACGGTATAACGCCACTTCTCGTGCTTTTTT
CTCATCACGCACCACTGTCGCTTCATCACCTGCGGCTGGTACGCCTGAAAGTCCTAATAC
TTCCACAGGAATTGATGGACCAGCTGATTCAATGTCTTTACCATTTTCATCACGCATTGC
ACGAACACGGCCATATTCAAAGCCACAAAGTACGATGTCGCCTTTGTTTAACGTACCTGA
TTGAACAAGGATAGTTGCAACTGGGCCACGACCTTTATCGAGGTAAGATTCGATAACCAC
ACCGCTTGCCATACCCTCTTTCACTGCACTTAATTCTAATACTTCCGATTGAAGAAGAAT
GGCTTCAAGTAAGTCGTCAATCCCCATTCCTTTTTTCGCTGAGACAGGAACAAATTGAAC
ATCACCACCGAATTTCTCAGAAATCACTTCGTGTTGTAATAACTCTTGCTCTACACGCTC
TGGGTTTGCTTCTGGTTTATCAATTTTGTTTACCGCAACCACGATCGGCGCACCAGCTGC
TTTCGCGTGTTGGATTGCTTCAATGGTTTGTGGCATTACGCCATCGTCAGCTGCTACTAC
AAGAACAACGATATCTGTTGCTTTCGCACCACGCGCACGCATTGAGGTAAATGCCGCGTG
TCCTGGTGTATCTAAGAAGGTAATCATCTTACCGTCGTCGGTTTCAACGTGATATGCACC
GATATGCTGAGTAATACCACCAGCTTCACCTGCTGCTACTTTCGCTTTACGGATATAGTC
TAATAATGAGGTTTTACCGTGGTCAACGTGTCCCATAATGGTCACAACTGGCGCTCGGGT
TACTTTTTCTGCGTGTAAGTCACGATCTTCTAAGATCGCTTCTTCTAACTCATTTTCTTT
ACGCAGAATAACTTTGTGTCCCATTTCTTCTGCAACAAGCTGTGCAGTTTCTTGGTCAAT
CACTTGGTTAATGGTCACCATTTCGCCCATTTTCATCATTGTTTTGATGATTTCGGTCGC
TTTTACTGCCATTTTGTTCGCAAGTTCTGCCACAGTAATAGTTTCACCGATCACCACATC
ACGCGTAACTGCTTGAGCTGGCTTAGTGAAGGCTTGTTGTAATGCACTGCCTTTCTTCGC
GTGTTTACCCTTGCCTTTGGTATCTTTTTGGTTACGGCGGTCAGATTGACGTTCATTTTT
ACTGCCGTTTTCATCATCACGTCCGCCTTTTTTGGTTTTCGCTACACCGCCTTTGCCACG
TCCACGATTGCCTTCACTACGACGCTCAGAGTCACGTTCTGCTTCTAACGCATATTTAGA
AGTAAAGCGGTCATCTTCATAGTCTTCGCCATTTTCAATCGCTTCTTCACGGGCAATTTC
TGCTAAACGACGAGCATTTTCTGCTAAACGGCGAGCATTTTCTGCTGCACGTTTTGCGTC
CATTTCCGCTTTTTGGCGAGCCACTTCTTCTTGCTTACGACGCAATTCAGCTTCTTCTTT
ACGTTTTGCCTCTTTTTCAGGATCAACCGCTTTTTCTTGTTTTGGTTGAGCTTCTGCTTT
TGGTTGCGCTGGTTTTGGTTGTTTATTTGGCATTACAGGCACTTGATGTACCGCTTTTTT
TGCTTCTTCGGCTTTGGCAGCTTCTGCTTTTTTAGCCTCTTCTTTCGCTTTAGCTTCCGC
TTCTTGTTTCGATTTCAGTGCTTCTTCTTGGGCTTTTTTAGCTGCTTCAGTATCCACTTT
GCGAGATTTACGCACTTCCACTTGCACTTCTTTTGCTTTACCGCCTGCAGTCGTACCGCT
CACGGTTGTTTTAGTACGACGCTGTAAACTTAATTTCTTCGGTGCGTCTGTTTTGATTTC
ATTTTCACTCATTCTTTCTCTCCCTGTTTTTAGCTAAACCAGCAAATTTGACGAGCCGCC
ATAATTAATTCTGCGGCTTTTTCTGCGGTTAATTCTTCAATATCAGCTAAATCATCAACA
CTTTGCTCTGCAAGGTCTTCAAGAGTAGTAATCTGTTTTTCTGCTAATTTAAAGGCGATA
TGGCGATCCATACCTTCAAGATTTAACAATTTATCTTCAATATGTGCCTGTTTTAATGCT
TCTTCTTCCGCTAACGCTTTAGCTGTGATCGCATTTTTAGCACGCACTTGAAGTTCTTCA
ACTAGATCTTCATCTTCTAAGCCATCAATTGCTGTCAGTTCCTTAACTGGTACATAAGCA
ATTTCTTCTAATGAGGTAAAGCCTTCTTCAATTAAAAGATGAGCAAATTCTTCATCAATT
TCTAAAGCGTCCATAAAGAGATTAATCACTTTATTGTCTTCTGCTTGATGTTTTTTTTCT
AACTCATCGGTTGTCATCACATTTAATGTCCAACCTGTTAATTGGGTGGCTAAACGTACA
TTTTGACCATTACGACCGATAGCTTGTGCAAGCGCGTTTGCTTCAACAGCAATATCCATT
GAGTGATTGTCTTCATCAACAACGATTGAGCTAACATCAGCAGGTGCCATTGCGTTAATC
AAAAATTGTGCTGGGTTGTCGTCCCACAACACGATATCTACACGCTCACCGCCAAGTTCG
TTAGTAATTGCCTGTACACGCGCACCACGCATACCGACGCAAGCACCTACTGGATCGATA
CGTTTATCATTGCTTTTCACGGCAATTTTGGCGCGAGAGCCTGGATCACGAGAAGCCCCT
TTGATTTCAATCACTTCTTCACCGATTTCAGGTACTTCAAGTTTGAATAACTCTTGTAAC
ATCACTGGTTTTGCACGAGTAACGAATAGTTGAGGACCTTTTGACTCGGGCTTAATTGCA
TAAAGTACACCACGCACTCGGTCACCTGGGCGGAAGTTTTCACGCGGTAACATATCTTCA
CGCACAATCACTGCTTCAGCTTTAGTGGTATCGTCCTTTTTACCTGCAAGCTCAAGAATA
ATACTTTCACGACTTACTTTTTTTACAGTACCGATAACAATTTTGCCTTCTTCTGAACGG
AATTGTTCAATCACTTTATTACGTTCCGCTTCACGAATTTTCATGGTGATCACTTGGCGA
GCGGTTTGCATTGTTATACGGTCGAATGCGATAGACTCAATCTCATCTTCAACATAGTCA
CCTAATTGAATGTTCGGGTCTTCAAATTGAGCCGCTTCTAAAGTAATTTCACGAGTGTGG
TGATGCACTTTTTCTACCACTAACCAACGGCGGTAAGTTGTGAATGCCCCTGTTTTACGG
TCAATCACTACACGCACATCAATATCAATGCCGTTGCCCGTTTTACGATCTTCACGTTCT
GCAGCCGCTTTCTTTTTCGTTGAAATGGCTAATGCGGTTTCAAGTGCCTCAAAAATGGCA
TCTTTTGGTAATAATTTTTCATTGGATACCGCTTCTGCGGCTAATAAAATCTCTTTACTC
ATTGGTTTTGATTTCCTTAGAAATTAAAAACGGGGATTAAATTTGCTTTTTGAATGTTGC
CAAAGGCAAAAGCCTGCAAATTGCCATCAACTTTTAAGGTAATTAAATCACCTTCAACAC
TCACTAATTCACCTTGCCATTTACGGCGATCTAACATTGGAATGCGTAAATGAACAACAA
TTTCACGCCCAACAAAGCGTTGATAGTGGGCTAATGTAAATAATGGACGATCTAACCCAG
GGGAAGATACTTCTAGGTTATATTTATCCGCAATCGGATCTTCCACATCAAAAATCGCAC
TCACTTGACGGCTAACATCGCTACAATCATCAACCGTAACACCGCCTTCTTTATCAATAT
ATAATCGTACAGTTAAAAAACGACCTGCACGTTGGCACTCAACGCCGACAAGTTCAAATC
CCATTGCATCAATGAGATCGGCGACAAGCTCTTGTAATTTTTGTTCTAATGTTGCCAAGG
AAACCTCCATTTGACAGATATAAAAAAAGGACTTGAAAAAGTCCCTTTAACACAACAAAG
CTGACTATGTAGCCACAAAAAAGCCTCAAACTACAACAGTTGAGGCTTCAAGCGGTTTGT
TTTATCTAACATTTTACAATTTCAAATGCCTAGATAGAACAAAACTCATCGTCTTAACCA
AAACAATGAGCCTTAAAACTGGTTGCGGGAGCCGGATTTGAACCGACGACCTTCGGGTTA
TGAGCCCGACGAGCTACCAAGCTGCTCCACCCCGCGTCTGATGTGGTGCATTATAGGGGA
TAAAAAAATCCGTGCAACTCTTTTTTTTAGAAATTAAGAATGAATGCTAGATTTTTAGTC
AAAATATGCTTAAGCATTATCTTTCAACAAAAACACCCCTTTATTTTTTATTTCTATATA
ACAATTTCTTTGGGATTCATCATAATCTTCTGGGTTAAGGTTAATCATTAATGTTTTCCC
TTGCCAAAGTGCGGTAATTTCCCAATGGTTTCCCATATAGACAGCCTGCTTAATTTCACA
ATATTGAGCTGCAGTTCCATCACTTAACAAGCGGATACTTTCTGGTCGTAATCCGACAAG
ACAATCCCCATCAGGTACTTGAAAACGTGCTGCATTTTCAAGGGTAAAAGAAAACTCACC
GATATTAATTTGATTGCCTTGTCGTTTTCCTGAAAAAATGGTTGATTCCCCCATAAAATG
AGCAACAAAGAGAGAGTTTGGCTGTAAATAGAGATTTTTAGCCGTATCTTTTTGCATAAT
GGTACCCTGATCCATCACAATCACTTCATCAGACACTGCAAAGGCTTCACTTTGGTCATG
AGTAACATAGAGTGAAGTAATATTGAGCCGTTGTTGTAACTCGCGGATTTTTTCTCGCAT
TGAACGGCGTAAATTCGCATCTAGACTACTTAGAGGCTCATCAAATAAGAGAACTTTAGG
CTTGAGAATTAACGCTCTTGCTAATGCCACTCGTTGTTGCTGTCCGCCTGAAATTTGATC
GACATAGCGATCTTCAAACCCTATCAGATCGACTAACTCTAATGCTTCTTTTACTCGCTG
TTTTCGCTCTTCTTTGGATACACCCTGCATTTTTAGCCCATATTCCACATTTTCACCAAT
CGACATATGTGGGAAAAGTGCGTAAGACTGAAATACGATACAAATATCTCGCTGTTGCGT
TGCGTTGTGGGTAACATCTTCGCCGTCAATAAAAATTTGTCCTGCTGTGGGGCTTTCTAA
ACCTGCAACTAAACGTAACACAGTGGTTTTGCCACAGCCAGAAGGACCGAGTAACGTGAC
CATTGTGCCTTGTTTAATTGAAAAGTTTAAGTTATCTATAACCCTATGTTTACCAAAAGA
TTTGCTGATATTTTTCAACACGAGAAAATCATTTTTTTGTTCCATTTTTCTCTCCAAATT
CATCTTTTTGCTTTGAACGGGCTGTATGCGTATCGCCAACAAGCCAATCAAATAAGAAAA
TCATTGCCAGCATAACTACAATCAACATTGAGCCATAGGCAATCGCCATTCCATATTCCC
CATCCTCTACTCGATTTAAAATATATGAGGTTGCGACGCGTGTGTCTGCTGTAACTAAAA
AGATGATCGCACTGACTGTTGTCATTGATCTAACAAAACTAGTAACTAAGGCAGAAAGTA
ACGCCGGTTTTAGCAGTGGCAATGCAACAAAGCAGATGGTTTTTAATGATCCTGCTTTCA
GCGAGAGCGAGGCTTCATCTAAGGCTTTATCTAACTGTCTTAACCCAGCGATAGCCGCTC
TCATTCCTACTGGCATATTCCGCATCACCATAGACAAAATAATAATAAGCCCTGTTCCTG
TCAGGTAAATAGGTTGATGGTTAAAAGCCAGAATATAGGATACCCCAGCCACTGTTCCTG
GTACGGCAAAACAAAGTAACGTCAGAAATTCTAAGGTTTTTTTCCCTTTGAAATCACGGC
GAACAGTAATATAAGCAATCAACAAACCAAAAATAGCCGTAATCGGTGCTGCACTAGCAG
CAAAAATAACCGTTTGGATTAAAGATGGCCACGCTCCACTATTAAACCCTTGTCCAAAAA
GATTGAGGTAGTTATTGAATGTCAGTGTGTGGTCTATTCCCCAACTTACGGTAAAGCTAC
CGTAAAAAATACTACCGTATAGTACAAAGTTAAACAGAACCCAAAAACCTAAAGTGCAAA
TAATTGCCCATTTCATACCGCTTGGTAACTCTTGCACATCGCCTCGATAGGATTTACCTG
ACACGGTAATATAAGATCGATTGCCAATCCAGAGATATTGCACCACAAAAATCGTAAGGG
AAAAGAGTAACAAGATCACCCCTAATGTACTTGCTGAGGCATAATCTAACTGTGAACCAG
CAATATAGAAATAGATTTGAGTGGCAATAACATCAAAACTTCCACCTAAAACTAAAGGGG
TGCTAAAGTCTGCAAGCGATTGGATCACCACAACTAAAAACGAGTTGGCTAACGCTGGCT
TGAGTAATGGAAAAATAATATAGAAGAAGGCTTGATAGGGGTTAGATCGTAAAGTATAAG
CGGCTTCCTCAACAGATGGGTGAATAGATTTTAATGCACCGTCTAAAATCATAAAAGACA
TTGGGGTCAGTGCGAGGGTATGGGCAATCACTATCCCTGTAAAACCATAAAGCCAGTTAT
TACTAAAGCCAAGATAATCGACTAAAAAAGCAGTCACATAGCCCGAACGTCCTAACATAA
GGGTGACACCTAAGCCAACAACAAATGGCGGTGTTACAATGGGTAAGATAGAGAAAATTT
TTCCAATAAACGCCGTGCGTTTTGCAATCCGTGTGGTATAAAGAGCAAAGGCTAAACCAA
ACAACGTAGATAAAATCCCAACGGTTGTCGCAACACTTAATGAATTACCAATCACTCTTA
ATACATAAGGCTGTTGTAAGATAGACAACACTTGACTTGGTACAAATTCACTGCCGTCGT
AAAACATTGAGATGAAAATTGCCAGTGTTGGATAGACCATAAAGAAAAAGATCAACAAAA
TAATGCTAATCAATGAGGCAATAATAAATCTGTCACCCTGCATTATTTTTAATTCAGCAA
GGGCATTTGTCGCTAACGCAATCAACGCAACAATTAAGAAAAAGACCGCATAACCTAAGC
TGATTTTTGCTAAAATTGCGGAAAGAAAGATAAAGAGAAACAGCCCAACTGTCCCGAATA
ACTCACATTTACTTCGTAATGTTGAGGGTGTTTTGTTCGGATACAGATAAAGCAGTAGGG
GAAAAAACCATATCCAAGTAAGGTTAATATCATTCCACCCCATAGCCTGTTGAAATTCGG
CTGAAGTTGCTCCAAACAGTCCATATTGCAATGCTTTTACCGGGAAAAAGCAAAAGCCTA
AAAAAGCAAAAATAACCCAAGTCAATGAATGACGAAAAAAAAATGTTTGCATAACCCTCT
ATAACATCTATTCCACAATCATTCATCATTCTACTATTAAACAAAATGATAGACTAGTTA
AATTATAATTTAGCGCCAACTAAAGAATAATCAACCCGATCTTCAAAAAAAGATCGGGTT
TGAGTGTCATACTTTAAGAACGCCCAGCAAAAAAAGCGAATCGTTCTAAAATAGAACCAT
TCTAGCTCGAAAAAAACAATCAAGTTTCCAAATAAAAATATTGGCTGAGAAATAGTAGAC
CAGCTAAAAAGATAACAAGGAATTTACTCCCCCAAACTCTTCCGTCAATTTTTCTGTAAA
CAGACGTAATTCTTCCGTCATTAACAGAAAATCCGCATCGAAACGTTGGGCTTTATCTTC
TTTCAAAATATCATCATTCTTTTCACGCACTTCATCGGCGAATTTGACACGGGCAAGGGT
GGCATCTTCGTTCAACACAAAAGAAAAATGATTTTCCCAATCTAACGCAAGTTTTGTGAC
AAATTTACCCGCTTGTAAATGTTGGCTGATTTCGTCGCTTTCTAAATCTTGGTGTTTACA
ACGGATTACACTGTCGGTATCAAAAGATTTTAATTCTGCTTCTTCCAGAAGTGTCAGCCA
GCTTGGTGTATGCCCTTTTGCCACCCAATTTGTCATCACTTCGCTCGGTTGTAGCGTGAA
GGAAATCGGCACAACAGGCAAAGAACCAAGGGATTTGCGTAACAAAGCAAGGGTATCTTC
GGCACGTTTTGCCGAGCCACTATCTACATAAACGAGCTGTTTATCTAAGTCTAGCCAAAT
CGCCGTAAATTGATGTTTACTAAACGCACGGGGCAATAACATTGCCACTACATCATCTTT
GATCGCCTGCTTTTCCGTTTTTTTCAGCTTACGTTGCTCTTTTTGTTCTAAGGCTTCAAT
GCGATTTTCCGTTTCTTTTTTGACGACGTGAGCTGGCAATAATTTTTCTTCTTTATGAGA
AACCAGTAGGAACTGCTGACCCTGTGCAAAGTGCAACAGTTCACTTCCTGCAAGCGGTGA
CGACCAGCCAAATTTTTGCATATCGCTTTGTTGGCAAGGGGTGAATTTTGTTTGCTGTAA
TTGTGCGTCTAATTCACTACTGGTGAAGCGTAATTCACTGGTTAAACGGTAAATCATTAC
ATTTTTGAACCAATATGTCATAACATCTCTCTTTATCTAAAATTCATTATCAATCAATAA
GTTACTGAAAGTTCATCATTCATTACTTTGATTATATCACCATAACTCAAAATGATAGTA
ACCATTTTGAGCACGAATACAACAATCACTTAGTCTTGGTATAGAAGTATAGTAGGAAAC
TTTCCAAGCTCAAATTACTATAAACGTGACAAAACATTTTCTTGCTTAAAACACAAAATG
TAAATTTTGTGATCTTTCTCTCATTTTCGAATATTTTCGATTGTTTTTGTTTTTAAGGGG
TGTAAACTTACTTTCGAAAGCAATCGTAGTATGTAGTGGTTGTTTTGATGTAGGAGAGAA
AATGAAAAGTAGCGTAGAAAGACGTTCTGACATTTTGGCATTATTGCAAAAAACAGGCAG
TCATCGAGTTGAAGCATTGTCTCAGCATTTCGGGGTTTCGACGGTTACTATCCGTTCAGA
TCTCAATGTGTTAGAGCAACAGGGCTATATTACAAGATCGCACGGTTTTGCGGTATTAAA
TTCCAGATTAATGGCGGAACTTTCTATTGCGGATAAACGCAATAATTATCCCGAACTCAA
ACAACAGATTGGTCATCTTGCCGCTTCTTTGTTAAAAGAGGGTGAGAAGGTGATTTTGGA
CTCTGGAACGACAACGAAAGCAATCGTAAGTGCTATCGGTGATCTTAACTTGACAGTATT
GACAAATGGGCTTGATGTCGCAATGGCGTTGGTTTCTTGTCCGAATGTGGAAGTAAGAAT
GACGGGTGGGGTTTTACGGAAAAATGCGATGTCGTTTTCGGGAGTAATGGCGGATAATAA
TTTGCAACATTATCGCTTTGATAAAGTCTTTTTGGGTGTTGATGGTTTTGACTTACAAAA
AGGGGTCACAACCTTTAACGAGCAAGAGGCTCAGCTAAATCGCTTAATGTGCGATGCGGC
GGATCAGGTGATTGTGGTGACGGATTCGAGCAAATTTGGTCAATATAGCCATTTTGTTAT
TTGCCAAGCCAATCAAATAGATGTGTTAGTCACGGATAATAAAATTCCTCTAAGTTATCG
AGAGTATCTCGAAAATGTCGGGGTGCAAGTGTTAATTGCGTAGTTTCATTCTCTTTCCTT
ATAAATAAATCCATTTATTTGTGAGGGAAATGCAATGATCCTCAATATAGCTAACCAAAC
ATTAGAAAAACAGAACGCTTTTTGGACGGCAAAGGAAATTGCCCAACAGCCAGCGACTTG
GCGTGAAACGGTTTCTATTGTGAAATCGTCACTTGTTATTCCATTTCTTCAGCCTCTTGT
TGAATATGCAAAACAAGGCGAACTTCGTGTTATTTTTACGGGGGCAGGTACTTCTGCTTT
TATTGGTGAAGTTGTTGCACCGATATTAAGCCAGCATTTAGGCTGTGCTGTCGAAGCGAT
TGCAAGTACTGATCTTGTATCCAATCCTTATCAATATCTTTTTGCGGATAAACCAACGCT
TTTAGTCTCTTTTGCTCGCTCTGGTAATAGTCCTGAAAGTATTGGGGCAGTAGAGCTTGT
CGATGAAATTGTAGAGAAAGCGTATCATTTAGCCATAACGAATAATGTCAATGGGGCATT
ATTTAAAAAATGTCAGCAAGATCCGACCGCTTACCCATTAGCATTACCAGAATCAACCCA
CGATAGAGGCTTTGCAATGACCTCCAGTGCCAGCAATATGATGTTAGCCGCATTAGTAGC
ATTTTTACCTGATGTGTTTGATGATAGCTGGGTTGAGGAAACGGTATCGGTGACAGAACA
GTTACTAGAACGGGATCTGCTCGAAATCCAACGTTTAGCCCATCTGCCATTAAAACGGAT
TGTCTATTTAGGCAGTGGGCATTTCCAAGGGCTTGCCCGTGAAACTTCTTTAAAACTACT
TGAACTCACCGCTGGTGAACGTCTTGGCTTCTTTGAGTCGTCAATGGGCTTCCGCCACGG
ACCAAAATCCCTTGTTCAAGATGAAACGCTCATTTTTATCTTCTTATCTCAGCAACCTTA
TACCGCACAATATGATCGTGATCTCTATCAAGAATTGGTAAGAGATGGAAAAGCAAAAGA
AATTTTACTGCTTGGCGATACAAGCGGGCTGATTAAGGCAGAAATTTGCAAATTAGATGA
TGCGGCACGCATTTTCCCGTTCTTAGTCATCGGGCAACTCTATTCATTTTATAGCTCGCT
TTATTTGGGTTACACCACAGATAACCCTTGCCCGACTGGTGAAGTTAATCGTGTGGTGCA
AGGTGTAACGATTTATCCATATTGATATACAGGAGGAAAAGATGGCAATTTTAAACGTAC
GGATTGATGGTCGTTTAATCCACGGGCAAGTGGCTAATTTGTGGACATCATATCTCAATA
TCACTCGCATTATGGTTGTGGACGAAATTGCTGCAAACAGCGATATAGATAAAGCAGGCT
TACGCTTGGCTTGCCCGGCAGGGGTGAATTTAAGCGTGTTGCCTGTGGAAAAAGCAGCCG
CCAACATTAACGAAGGGCGTTATGACTCTCAACGTGTTTTGTTGGTAACAAGAACCCCAC
AAACGATCTTACAGCTTGTGGAGGCAGGCGTAAATCTGCCGGAAGTCAATGCAGGGAATA
TGCCTAAAACGGATCTAACGCGTCCTATCCGAAAAACAGTACACGTGACTGACGATGATG
TGGAAGTGTTTAGAAAACTTTCTGAAAAAGGCGTGAAGCTCACCGCTCAGTTAGTGCCTA
ATGAAGAAAAAGTCGATTTAATGAAACTTTTATAGGGGAGTAACGATTATGATCGAATGG
TGGCAAATACTTTTGATAACGCTCTATGCGTTCTATCAAATCCTAGATGAAATCACGATT
GTATCTAGTGCTGGTTCACCTGTGTTTGCAGGCTTTATCACAGGTTTAATTATGGGCGAT
TTAACAACAGGATTGTTAATCGGCGGTTCAATGCAATTAACCATTTTAGGTGTAGGTACC
TTCGGCGGTGCATCTCGTATTGATGCAAACTCAGGTACTGTTATCGCAACAGCGTTCTCT
GTTGCAGCAGGAATGGATCCACAATTAGCTTTAACAACCTTAGCTGTTCCAATCGCAGCG
TTAATGGTTTATACCGATATTTTAGCGAGAATGTCTAACGTATTCTTCGCTCACCGTATC
GACAAAAATATCCAAGACCACGCTTATAGTGCAATCACAGTAAACTATCTCTGCGGTGCA
ATCGCTTGGGGTCTATCTCGTGCATTACCAATCTTCTTAGCGTTAGTGTTTGGTGGTCCA
TTTGTGGCAAGCCTAGCAGAAGCAATGCAAACAGGCTTCTTAAAAGTTATCGCAGATGGC
TTAACCCTTGCAGGTGGCGTATTACCAGCGTTAGGTTTCGCAATCTTACTTCGTTACTTA
CCAACAAAACGTCACATTGCATACTTAATCCTTGCATTCTCACTCACAGCAATCTTCATT
ACTCTCTTCGGTAACATCAATGCTGTCGGTGCATCAACAGGTGTAAGCAACTCAATCAGC
AGCGTACCAATGCTTGCAATGGCAGCAATCGGATTTGCATTCGCCTACATTGTTTACCAA
CGTAGCGTAGAAGGTGGCTCAGCCCCAGTTGCAAAACAAAATACCACTTCTGACAAAGGA
GAAATTGAAGATGACGAACTCTAATCAACAAGTCGGAAATCCAAAAGGCTACAAATTAAC
AGATGCGGACTTCCGCCAAATCAATATCCGTAACTTATTCTTCAACCAAGTTGGTTGGAA
CTACGAACGTATGCAAGGCTCTGGCTATTTATGGATTATGTTGCCACAGCTACGCAAAAT
GTACGGCGACAACACGCCTGAACTACAAAAAATGATGGTGATGCACAACCAATTCTTCAA
CACCAGCCCATTCTTTAACACTATTGTTAAAGGTATCGACTTGGCACTTGAAGAAAAACA
AGGGGTGAAATCACTTGAAGCCGTTGCAGGTATCAAATCAGGTTTAATGGGACCATTTGC
CGCTATCGGTGATGCCCTATTCGGCTCACTCGTCCCAGCAATTATGGGGGCGATTGCCGC
AACAATGGCTGTGAACGGCAATCCGCTTGGTGTCGGCTTATGGGTTGCGGTAGCGATTGC
AACAATGGTATTCCGCTGGGTGCAACTCAAAATCGCTTATCGTGAAGGGGTAAACTTAGT
GACCAACCTAAGTCACCGCTTGAACGCACTAACCAACGCCGCAACAGTGCTTGGGGTATT
CGTTGTGGGGGTAATGTGTGCCACGATGGTGAATGTCAAAGTACCGTTTGTCGCCACTAT
CGGTGAGAAAGTCGTTTCCGCCCAAGCGAACTTAGATCTTATCTTACCAAGATTAGTCCC
TGCGTTAGTGGTGTTCTTCATCTACTGGTTACTCGGCAGACCGAAAATGAACTCTAACAA
AGCGATTATGATCATCATCGCACTCTGTATCTTGCTCTCTTGGGCTGGATTGTTGGCGAA
AGGGTAATTTGAACGGGACACGAAGCGTCGTGTCCCTACAATTCCATCGAATGTAGGGAC
GCCACGCTTGGCGTCCTAAAACAAGCGGTCAAATCCACCCCAAATTTTACAAATAACCAA
GATCTAAAACCCAATCACTCTTTCCTAGATTTATTCGGTTTTATATCTTTTAAGCGAGGT
GAACTATGCCTTTCCAAATCGGCGAAAAGGATTTCCTACTCAACGGAAAACCGTTCAAAA
TTCTGTCAGGTGCAGTACATTATTTTCGTATCGTACCAGAATACTGGTACAAAACGCTCT
ATAACTTAAAGGCAATGGGGTGTAACACGGTGGAAACCTATGTGCCGTGGAACTTACATC
AGCCACAGCCTGATCAATTTAACTTCAGCAAGCGGGCGGATTTAGTCAAATTTTTGCAAA
CGGCAAAAGATCTAGGGCTGTACGTTATTCTTCGCCCAACACCTTATATCTGTGCGGAAT
GGGAGTTTGGCGGATTGCCTGCGTGGTTGCTCAATATCCCGAATATCCGCTTACGCCAAA
ACGATCCGCTGTTTATCGCTGAAATCGACCGCTATTTTCAAGAACTACTTCCACGCATTG
CCCCTTATCAAATTACCCAAGGCGGTAATATCCTAATGATGCAAATCGAGAACGAATACG
GCTCGTTCGGCAATGATAAAAACTACCTAAGAGCTATTCGGGCGTTGATGTTAATTCACG
GGGTGAACGTACCGCTTTTCACGTCAGACGGTGCGTGGCAGAACGCCTTAGAAGCAGGGG
CGTTGATCGAAGATGATATTTTGCCGACGGGCAACTTCGGCTCTCGTTCCAATGAAAATT
TAGATGAGTTGCAACGTTATATTGATAAGCACGGCAAATCTTACCCGTTGATGTGTATGG
AATTTTGGGACGGCTGGTTTAACCGTTGGAAAGAGCCTGTGATCCGCCGTGATGCTCAAG
ATTTGGCGAACTGCACCAAAGAGCTACTCGAACGGGCGAGTATCAATTTTTATATGTTCC
AAGGTGGAACGAATTTTGGCTTTTGGAACGGCTGTTCCGCACGGTTAGACACCGATTTAC
CGCAAGTAACCAGCTACGACTATGATGCCCCTGTTCACGAATGGGGCGAACCGTCAGAGA
AATTCTACCTGCTACAAAAAGTGTTAGGGCAGTACCCTGATGCCAGCCCGATTGTCGATC
CGATTTTGCCAAACATCACTGCTTACCCACCGCTTGCAGTGCAAAATGAAGTGTCGCTGT
TTGGTACTTTAGACACAATCAGCGAATGTTATGAAAGCCCGTTCACTCAAACAATGGAAC
AGCTAGGGCATTACTACGGCTACCTGCTTTATCGAGCCAAACCGACGGCATATAGCGGTG
AGATCAAGCTGAGAATTTACCAAGGCAGAGATCGTATCCAGATTTTCAACGATAAACAAA
AAGTCGCCACCCAGTACCAACACGAGATCGGCAATGAAGTGATGTTACAGACACCCAATG
GCGAGTTCCAGCTTGATCTGTTAGTGGAAAATATGGGGCGAGTGAATTACGGCGGTAAGC
TACTTGCACCGACACAACATAAAGGGATCGGTGCTGGGGCAGTGCTTGATCTGCATTTCC
ACACAGGCTGGCAACAGTATGCAATTGATTTTGACCGCTTGGAAGAGATTGATTTTGATC
GCGAGAAAGATAGCCAAACGCCTTCGTTCTATCAATTTAAGTTACACCTAGACCAAGAAC
CGCAAGATACCTTTATTGATACCCGTGCGTTCGGCAAGGGGGTAATTGTGGTAAATGGTG
AGAATTTAGGACGTTACTGGAATGAAGGCCCGACTTGTTATCTCTATCTGCCTGCACCGT
TACTGCATAAAGGTGAAAATGAGATTATCGTCTTTGAAACAGAAGGGGTGAAGATCGATA
GCTTAACATTTAGTGATAAGCCGATTTATAAAGAGTTGAATACGAAGAACTTATAAGGAC
AACCCAAAAAATATCGTCAAACTTCCCCCTTTGAAAAAGGGGGATTGAGGGGGATTTAAA
GATCTAAACAGTTAATCGCACTATCTTAAAATCCCCCCTAGCCCCCCTTTTTCAAAGGGG
GGAATAAAAAATTCAAAACTACCAAAAGGAGCAACTATGAGCTTAATTTTAATCAGTCAC
GGAGAGTTTGCGGAAGGCTTACTGGATACTGCCGAAATGATTTTAGGCAAAATCGACAAT
GCTCAAACCGTCTGCTTATATCCACACGAAGGCAATGAAGATTTCCAAGTGAAATTTGAG
CAAGCACTGGCGAATGCAAGCGGTGAGATTGTGGTTTTTTGCGACATTATGGGCGGTACG
CCGTGTAATGTGGCAATGCGTTACTTGCCAAAATTATCAGGGTTATATAGCGGAATGAAT
TTACCGATGGTGATTAGCTATGTGAGTGAAGAAGACACGGACGGCTTACTGGAAAATGCC
AAAGAACAAATTCACGATGTGGCTCAACAACTTAAAAACTTAGCGTTAGGCGATGATGAA
TAGGAGTAGTAGTATGTCTAAACAAGATTTAATGAAAAAACTTTGCACCAAAGAGGGCAT
TATTGCTGCCCTTGCGATTGACCAACGTGGTGCATTACGCCGAATGATGGGCGATGATAT
AACCGCTCAACAGGTCAGCGAATTTAAAACCTTGATTTCTCAAGAATTAACCCCCTATGC
GTCGTCGATCTTGCTTGATCCAGAATTTGGCTGGGCGGCTTCAGAGAAACGTGATGCAAA
TTGCGGATTAATTATGGCATACGAAAAAACAGGCTACGATAAAAGTATTGCCGGACATTT
TCCTGATTTGATCAATGATGCTTCTGTTCATCGCTTAAAAGAAAAAGGCACACAAGCGGT
TAAATTATTGATCTATTTTGACATTGATGAACCGCACGAAATCAACGACCGCAAAGCCGC
TTTTGTTGAACGTGTGGCTTCTGAGTGTAATGCAGAACAAATTCCGCTGTTCTTAGAGAT
CTTGACCTACGACGGTTCAAACGAAGATAAAGTCTATAACGCCAAAGTCAAACCTCGCAA
AGTAATCGAAGCGATGAAGTTCTTTGCGGATAAACGTTTTGGGGTAGATGTCTTGAAAGT
GGAAGTGCCTGTGGTGATGAGCTATGTGGAAGGCTTTACTGACGGTGAGGTGCTTTACAG
TCAAGCACAAGCGACGGAATTCTTTAAAGAGCAAAGCGAAGCAACGGATCTGCCGTTTAT
TTTCCTAAGTGCAGGAGTGTCAGCCAAACTGTTCCAACAAACCCTTGAATTTGCTCACCA
AGCAGGCAGCCGGTTTAACGGCGTACTGTGCGGACGTGCGACTTGGGCTGGTGGTGCGGA
AGCCTACAAAGCCGAAGGTGTTGAAGCCGCTCGCCAGTGGCTTAAAACACAAGGTAAACA
GAATATCATTGAGTTGCTCGAAGTGTTAGAACGCACGGCAACGCCGATTAAGTAGAAAAG
TAAATTGCCCCTTTTGAGTATAGAAAGGGGCAATCTATTTTAAACGTGAGGGTTACATTC
AGGTAGTGTACCTTCAATTTCAAAGAGTACATCGCCATCTTTAAAGAAGACATAGCCCCC
ATTTTTCATTTTTGTCCAGTTCTCATTTTTTGTGAGAGGCTGGGTTGTAATAATGGTGAC
TTTATCACTTTCTTCCGTATATTCACGGAAATCAATCATTACATCATCATCACGCAATGC
TGTGCCGAATGGGGCTTTGCGACAGATATAATGTAAGTTTGTTGAGCAACGTGCGATCAT
CCAGTGCCCATTGGAAAGAATAAAATTAAATACGCCGTGTTTAGCGATTTCACTGGCAAT
ATCTACAATTGCGTCAAAAATCTCTTTTTCACTTGGTTTTTGTGGAAAACGTTGTTTTAG
GCTGGCAACTATACAGCAAAATGCGGCTTCAGAGTCCGTTGAGCCTATAGGCTGATAGTG
ATTATTCGGGCAAACTTTGACATCAACCGTGCCGTTGTGGGCGAATACCCAGTTTTCACC
CCAAATTTCGCGGATAAATGGGTGGGTATTTTCTAAATTGACATCGCCACAGGTTGCTTT
ACGGATATGGGCGATAACGTTAAAGGATTTAATTCGATATTGACTGACGAGATCTGCCAT
TGGTGATGAGGCACCTGGGCAATTGTCTCTAAAAATACGCACACCTTTGCCTTCAAAAAA
GGCAATGCCGAAGCCGTCGGTATGGTGGTCGGTTAAACCTGCACGCCGTCGAAATCCTTC
AAACGAGAAAGTAATATCGGTCGGCGTATTACAATTCATTCCTAATAATTGACACATAAT
TTACTTCTTTATTTACTTCAAAAAAATATAAAAATCCCACCGCTTGTTATCATTAACAAG
CGGTGGGATTTAAGCGAAATTTGACAAAAAATTCAATAGGAAAATTATATTTTATTGATC
TTAATTCGCCTCTTTTTTAATTAATGAGAGTAAAAAGAGTGTTCCTGCACAAACAACCAC
TGAAGGACCTGCTGGTGTATCTTTGAGGGCGGAGAGTAATAGTCCGCCACTGACCGATAA
TATGCTTAATCCGATGGCGTAAATAACCATTGTTTCAGGTGTTTTGGCAAAGCGTCTTGC
GGTTGCAGAGGGGATAATCAGTAGTGAGGTGATGATTAAAGCCCCGACAAATTTCATACT
TAATGCAATGCTTAATGCGGTAAGCAACATTAATAAGAGGCGTAGGCGTGCGACATTTAG
GCCTTCAATTTGAGCTAATTCAGGGCTGACTGTGATGGCGAGTAGCTTTTTCCAATACAG
AGCCAGTAGTGTCGCAATGCCGATAACCCCAATGCCGATAAAGAGTACGTCGTTAAAACC
AATTGCAAGAAGATCACCAAATAGGTAGGACATTAAATCAACACGAACATTGTCTAATAG
GCTGATGGTGATAACGCCTAAGGATAAACTGCAATGGGCGATAATGCCTAATAGGGTATC
GACTGAGTGAGTAGAGCGCTGTTCTAACCAGACGAGGCAAAGAGCGAGTATGACGGTCAT
TAGAATAACAGCAATATAGGGATCGATTTGTAGGAAAATCCCTAATGCAACCCCAAGTAA
TGCGGAGTGAGAGAGGGTATCACCAAAATATGCCATTTTTCGCCAGACGACAAAAGCCCC
AAGCGGTGCGGTGATGAAGGTTAAAAATACGCCTGCTAACCACGCAGGAAATAAAATCTC
AAACATATTGCCTCAATTAGTGATGTCCGTTACAACGACATACATTGCCTTGTAAGTCGT
GGTGGTGATTATGGTGATGAGAATAAAATGCCACGTTTTTCGCAAATTGATCGCCAAAGA
AGTAGATAAAACTTGGGTCACTTGAAATTTTTTCAGGTGTACCAGCACAGCAGATATGGC
GATTAACGCATAGCACTTCGTCCGTATTTGCCATTACAATGTTTAAATCGTGAGAAACCA
TTAAAATAGCACAGTTTAACCATTCACGAGTTTTATTTAATAGTTGATAGAGTTCCGTTT
GCCCTGTAATATCCACCCCTTGCATTGGTTCATCTAAGACAAGCAGTTGTGGACGGTCTA
AAATTGCACGGGCAAGCAGTACTCGTTGTAACTCACCGCCAGATAATTTTTGCATACTAT
GCTTAGCAAGGTGAGTGATTGCAAATAGGGACAATGCTTCATCTATCAAGGGTTTAGTGC
TGTTAGGCTTGAGATATAGAAATTTTTCAACGGTAATAGGAATAGAGTGATCCAGATGCA
ATTTTTGTGGCACATAGCCAATTTTTAGCTGTGGTTGGTGAATAACCTGCCCTGATGTTG
CTGGCTGTAATTTCAGCAATACTTTTAATAGGGTAGATTTACCCCCCCCATTAGGACCAA
CGATAGTTGTGATAGAATTGGGGTAGATGTTTAAATGAATATTTTCAAGGGCAACTTGTG
TACCAAAATTCACATTAATCGCTTTCAGTTGCACAAGGGGCTTCGTTAAATTGTGGATCG
GCTTAATTTGCTTGATCTGCATAACATTAATAAATTTAAGGATTTAAGGAATTAAAATTA
GCGGATTTTTTTCAGTTTTACAAGAAATCTATGGGAATTTTTTGCCTATTCCTTTGTCTA
TAACAAGTTCGCACTAGAAGAAAATTATTTAGGATAGAATTTTGCAACACGTTATTTTTG
CTAGAGATCGCCGTCGTAAGAAGAATAGAGTAAAGGCATTTGTGTTTTTGGTGATTATAT
TATCTATCTTTATTGGTATCGTTTTAATCTTAAAAAAACAGGGCTCAAATTCTTCAGAAA
CGCAAGAAATTCCGATTGCATTGGCGACCCAGTCGTTACCTGAAGTCAATCAAGAGAGTG
AAAAACTCGCTGTTCCTACTCAAACAGAACAAGCGGTTGGATCTGTCCCTGAAGTTTCTA
CTGCTTTATTTCATGGTGAACCTAAGTACATCAATATTGACTTCACTGCCTCGGCTAAAG
AGGAACAGGAACAAGTAAATGCTGAGCCTGTTGATGAAAATGCAACCTCTTATGAAGATG
AATTGAGTGATGTTGATGATGAAATAGAAGGGCAACCTAAAGCAGCTGTTCCTGAAAGTG
AAAAATTATCGGAAGAAGCAGAAAATGTATTAGAAGATGTGTTAGATATTGCAGATCAAG
CATTACGTATCCAAAATCAGTTTAGTTATACCGTAACTCAAGGCGATCAGCTAAAAGATG
TACTAGAACAGTCAGGATTAACACATGCCACAGCAAAAGCCTTAGAAAAAACCTTTCCAC
AGTTAGCCGATCTTAAAGTAGGACAACAATTCTACTGGATTTTAGACAATAACGGTGAGC
TAGAATATATGAACTGGCTCATCTCAGAAAAAGAAGAGAAAATTTTTGAGCGTAAAGCTC
AAGATCAATTTGCGGTACAAACAATTCAGAAAAAAGGCGTTTGGCAACAAGATGTGATTA
AAGGCACCATTAATGGCAGTTTTAGTGCAAGTTTAAAAGCGGTAGGTTTATCTCAACGTC
AAATCAATCAGTTAGCTAACGGTCTGCAATGGCAGATTGCCACCAATAAATTGAAAAAAG
GCGATAAATTTGCAATTTTAGTAAAGCGTGAGTATATCAATGGCAAGGTCACGGATTTAG
GAAATGTCGAAGCTATTCATATCATCAGTGGCAAGAAAAGTTATTATGCTATTCAAGCAG
ATAATGGACGTTATTATAACCGTCACGGTGAAACGTTAGGTAAAGGCTTTGCTCGCCACC
CATTGCCATTCACACCAAGAGTTTCATCACATTTTAATCCTCGTCGCTTACATCCAGTAA
CAAGACGAGTTGCCCCTCATAAAGGGGTGGATTTTGCTGTTCGATCTGGAACACCGATTA
TTGCCCCTGCAGATGGTGTGGTTGAACATATCGCTTATCAAGCAAACGGCGCTGGTCGTT
ATATTAAACTACGCCATGGGGGGCAATATACTACGGTGTATATGCACTTAAGCCGTTCGT
TAGTTAAAGTTGGGCAAAGTGTTAAAAAAGGACAACGCATTGCGTTGTCTGGAAATACAG
GGCGTTCAACAGGTGCACATCTGCATTATGAATTTCATATCAATGGGCGACCAGTTAATC
CAATGACAGTAAAATTGCCAGGTATAGGATCTGGTATGCCCGATAAAGAACGTAAAGCAT
TCTTAGTGAAAGCACGGAATATTGAAACAAAACTTAAACTCTAGAAGGATTTATAATGAA
AAAAAGTCTATTGACCCTAATTAGCCTTGCAATCTTAGGTACGGCACAGGCGAATGATAA
AAACTTACAGCAACAGCTTGAGAAAATTGGGGCAACCAATGTGAAGTTGTCAGAATCTGC
CTTGCCAGGTTTTAAAACAGCGATTTCTGATCAAGGTGTTGTGCAAATTAGCAATGATGG
ACGCTATGTAATACACGGGCAGATTTTTGAATTAAAAGATGGCAAAATCACGGATATTAC
TAATCGTGCATTGCTCTCAGAACTTAATAGTCTAGCAAAAGAGATGATTGTTTATCCTGC
AAAAAATGAAAAACACGTTGTCACTGTTTTTATGGATATTACCTGCCATTATTGCCATTT
ATTGCACTCAAAGATCAAAGAATATAATGATTTAGGCATTACTATTCGTTATTTAGCCTT
CCCTCGTGGTGGTATGAATACTGAAACTGCAAAACAGATGGAAGCGATTTGGACAGAAAA
AGATCCAGCCTTTGCATTAAACGAAGCGGAGAAAGGTAACTTACCAAAACAGGTGAAAAC
ACCAAACATTGTGAAAAAACATTATGAACTTGGGATTAAATTTGGGGTTACGGGTACGCC
AAATATTGTCACAAAAGAAGGTGAGTTAATCGCTGGCTATGTTGAGCCAAAAGAGTTGCT
CAAAATGTTAAGTCACTAATCCTTAATTTAAACTACAAGCGGATAGGTTTTATTCTGATA
TCCTCCCCGCCTCAAGAGGCGGGAATTCCTAAGTGTAAATTTTAAACGTATTTAAAGACC
TATAATTTCATCGTTTGAATACTGATAAAAATTGACCATGCATTAGCTTCTTGAAAGCTG
CCCTCCCCCAATAGATTTCATAATTTTGTGATCTCTTTCACATTTTCTCTTGAAATCCCC
TTGACAATCCCAATTTATAGTTTCGTCAAGCGAGAGTAATCTCGAAGTCAGAACATTTAA
TAACAGAATTTAGAGGAAACTATGAATATTGATAAATTTACCAGCAAGTTTCAATCAGCA
ATTGCCGATGCACAATCTTTAGCCGTTGGCAAAGATAATCCCTATATTGAACCGGCCCAT
TTAATGCTTGCCTTGTTAAAGCAAAATGATGGATCAATCACACCGCTTGTCACCAGTTTA
AATGTGCAACCTAACCGTTTAAGCAGTGAACTTGATGGCATCATCAGCCGTTTGCCACAG
GTGCAAGGGGGCAATACCCAGCCGTCACAACAACTTTTCCGTTTGTTAAATCAATGCGAT
AAGTTGTCGCAACAGTTTGGCGATAGCTTTATTTCATCAGAGCTGTTTGTACTTGCGGCA
CTTGAAGATAACGGTGATTTAGGCAAGTTATTGAAAAACTTAGGTTTAACCAAAGAGAAG
GTGACAGCCGCCATTCAACAAATTCGTGGAGGGGAGAGCGTGAATAATCAAAATGCAGAA
GAAACGAGACAAGCGTTACAAAAATATACCATTGATTTAACTGAACGGGCTAAAGCAGGC
AAACTTGATCCTGTGATCGGGCGTGATGAAGAGATCCGCCGTACGGTGCAAGTATTGCAA
CGCCGTACTAAAAATAACCCAGTGCTTATCGGTGAACCTGGTGTGGGGAAAACGGCGATT
GTCGAAGGTTTAGCACAACGTATTGTCAATGGCGAAGTGCCTGAGGGTTTGAAGAACAAA
CGGGTATTGTCGTTGGATATGGGAGCGTTAATTGCAGGAGCAAAATACCGTGGTGAGTTT
GAAGAACGTTTGAAAGCGGTATTAAATGAACTTGCCAAAGAAGAAGGGCAAGTGATCCTG
TTTATTGATGAAATTCATACGATGGTTGGGGCAGGTAAAACCGATGGAGCGATGGACGCT
GGTAACTTGTTGAAACCGTCCCTTGCCCGTGGTGAGTTGCACTGTGTCGGGGCGACAACC
TTAGATGAATACCGTCAGTATATTGAAAAAGATGCAGCACTGGAGCGTCGTTTCCAAAAA
GTGTTGGTTGATGAGCCGACGGTGGAAGACACCATTGCGATTTTGCGTGGTTTGAAAGAA
CGTTACGAAATTCACCATCACGTTCAAATTACCGACCCTGCGATTGTGGCGGCGGCAACT
CTTTCGCACCGCTATATTTCAGATCGTCAGCTACCCGATAAAGCGATTGATTTAATTGAT
GAAGCGGCTTCCAGCTTGCGTATGGAAATCGACTCTAAACCAGAGCCGTTAGATAAACTT
GAACGCCGTATCATTCAGTTGAAATTAGAGCGTCAAGCGTTGCAAAAAGAAGAAGACGAA
GCTAGCCGTCAGCGTCTTGCAAAATTAGACGAGGATCTGACCGCTCGTGAACGTGAATAT
GCGGAGCTGGAAGAAGTATGGAAAGCAGAAAAATCCGCTCTATTAGGCACGCAACACATT
AAAACCGAGTTGGAAAATGCCCGAATTGAAATGGATCAGGCTCGCCGTGAGAATAACTTT
GAAAAAATGTCAGAGTTGCAATACGGCAAAATTCCGGCCCTTGAGAAGCAGTTGCAAGAA
GCGGTAAAACGTGAAGAAGAGGGCGGTGAAAATCATCTGTTACGCACCAAAGTGACCGAT
GAAGAAATTGCCGAAGTGCTGTCTAAAGCCACGGGTATCCCTGTATCCAAAATGATGGAG
GGGGAAAAAGAGAAACTATTGCGAATGGAAGAGGTGCTACACAAACGAGTAATCGGTCAA
AGTGAAGCCGTTGATGCGGTAGCAAATGCGATCCGACGTAGTCGAGCAGGCTTGTCTGAT
CCAAATCGCCCTATCGGTTCATTCCTATTCTTAGGACCGACAGGCGTAGGGAAAACAGAG
CTTTGCAAAACATTAGCCAACTTCCTATTTGACGACCAAGATGCGATGGTGCGGTTCGAT
ATGTCCGAATTTATGGAAAAACATAGCGTATCTCGCTTAGTCGGTGCACCACCAGGATAT
GTCGGCTATGAAGAAGGCGGATATTTGACTGAAGCGGTTCGCCGTCGTCCATATTCCGTC
GTATTGCTCGATGAAGTGGAAAAAGCTCACCCGGATGTGTTCAACATTTTATTGCAGGTG
CTTGATGATGGTCGTTTAACTGACGGACAAGGTCGCACGGTGGATTTTCGCAACACTGTC
GTCATTATGACATCAAACTTAGGTTCGCATTTAATTCAAGAGAATGCGGAAAATATGAGT
TACGATGAAATGAAAACTATCGTGATGAATGTGGTTGGGCAACATTTCCGCCCTGAATTT
ATCAACCGTATTGATGAAACTGTGGTATTCCACCCATTAGATAAAGAAAATATCCGTGCG
ATTGCTAGAATTCAGCTTGAACGTTTAATTAAACGTATGGCGGAGCGTGGCTATGAGGTA
ACGGTGACAGATGCGGCAGTTGATCATATCGGCGAAGCAGGCTTTGATCCACTCTTTGGG
GCAAGACCGCTTAAACGTGCAATTCAGCAAGAGCTTGAAAACACCTTGGCACAGCAAATT
CTCTCTGGCAAATTGTTGCCGAATAGTCCTGTGACAGTGGATTATCAAGAAGGAAGGGTT
GTGGCAGTTCAGTAAAAGAGTAAGAGCGTAGAGATATGCCCTTTGTTTTGTGAAATACAT
TGACTTTTCTATGATTTCTCGCTAATTTGTGGGCGTTTTTAACACAAAAACTATTTATTT
ACAGGAGATTCTATGCAAGATCGTTTAGTCACTTCCGCAAGAAGTGAATCCCTTCTTAGC
ACACATAAAGTATTACGTAATACTTATTTCTTACTTGCGTTAACGCTTGTATTTTCGGCG
GTAGTTGCATCTGTTACTATGGCACTTAATTTACCACGTTTACCTTGGTGGGGAATGTTA
GTCGGTTTCTATGGCTTACTTTTCTTAACTAATGCAACGGCAAATAGTGCAGCAGGGTTA
GCAAGTGTTTTTGCGTTAACGGGTTTCTTAGGTTATAGCTTGGGTCCAATTTTAAATGCA
TATATTAGTAACGGCTTAGGCGATGTGGTTGCATTAGCTTTAGGAGCGACTGCGTTGGTG
TTCTTTGGCTGTTCTGCTTATGTATTAACTACCAAACGTGATATGTCTTTCTTATCGGGA
ATGATGATTGCATTGTTCGTGGTGTTATTAGTGGGTATTGTGGCAAATATCTTCTTAGCA
ATGCCCGCGTTAAGTTTAGCGATCAGTGCATTATTTGTAGTGTTCTCAACGGCTGCAATT
TTATATTCAACTAGCAACATTATCCACGGCGGTGAAACAAACTATATCCGTGCAACCGTT
GATTTATATGTGTCTATCTACAACCTATTTGTGAGCTTATTACAGCTTTTAGGAGTATTT
AGTAGTGATGACTAAATAAATTTAGCTCATTGGATTCATTAAAAATAGTTATAAGGGGAC
GCTAATTTAGTCCCCTTTATTATCAATGCGCCTCATCCCAATTGCTTCCAACTCCAACTT
CCGCAATCAATGGTACTTTAAGCTCAATTGCTTTTTCCATTTCGGCTTTAATCAGTTGGG
TGTAATGCTCTACTCTGTCGGCTTTAACTTCAAAGACTAATTCATCGTGTACTTGCATAA
TCATTGCAATATCTTCGCAGTTTCGCACCGCTTGATCGATCCCGATCATTGCCACTTTGA
TAATATCTGCCGCCGTGCCTTGCATTGGGGCGTTGATGGCAACACGTTCTGCCGCTTTGC
GTCGCATTTGGTTGCTTGAGTTAATTTCAGGCAAATATAAACGGCGACCAAATAGGGTTT
CAACATAGCCTTTTTCAGCGGCTTTTTCACGAATGTCTAACATAAACTGTTGCACGGCTG
GATAACGCTGGAAGTAAAGTTCCATATATTTTTTCGCATCGGTACGAGAAATGCCCAGTT
GATTTGCCAAGCCAAATTCAGACATTCCGTAAATCAAGCCGAAGTTAATCGCCTTGGCAC
TACGGCGTTGTTCACTCGTCACAGCTTCCAACGGCACGCCAAAAATTTCTGCCGCCGTAG
AACGGTGAATGTCTTTACCTTCGGCAAAGGCTTTGATCATATTCGCATCATTAGCAAGAT
GTGCCATTATGCGTAACTCAATTTGCGAATAGTCCGCCGCCAAAATCACATAGCCATCAC
GGGCAATAAAGGCTTGACGGATACGTCTGCCCTGCTCGTTGCGGATCGGAATATTTTGTA
AATTCGGATCGCTTGATGAAAGTCGCCCTGTTGCCGTGACCGCTTGATGATATGAAGTAT
GCACACGCCCTGTTTGTGCGTTAATCATCTGCGGTAGTTTATCGGTGTAGGTCGATTTCA
GCTTACTCAAACCACGATGTTCTATCAACAACACTGGCACTTGGTGTCCCATTTGAGCCA
ATTCTTCCAACACTTCTTCGTTGGTTGATGGCGCACCTTTCGGGGTTTTCTTCAAAATCG
GTAAGCCGAGCTTGTTAAATAAGATCTCTTGCAGTTGTTTGGTAGAAGCAAGGTTAAACA
CTTCTCCTGCTTCTTGATGTACAAGGGTTTCAAGCTCTTTTAAACGCTGTTCGATCTCAA
CTGAATGTGCCAACAGTTTGGCAGGATCGATTAATACGCCGTTTCGTTCCACACGGGAAA
GTACGCTCACCAACGGCATTTCGATTTGCTCAAACAGTTTCACCAATTCAGGCGTTTTTT
GTAGTTCAGACCATAAGAGTTGATGTAATTTCATTGTAATTTCGGCATCTTCCCCTGCAT
ATTCTGTTGCTTTATCCAGTTCAATTTGATCGAATGTAAGCTGATGTTTGCCCTTGCCTG
CCAATTCTTCAAAAGGAATAGTTTGATGTCCCAAATAACGCTCTGCCAAATTGTCCATAT
TGTGACGACCTGTGCTGTCTAGGGTGTAAGATTGCAACATCGTATCAAAGGCAACCCCTT
GTAGCTCAATGCCATTGCGTGCAAAAATCGTTAAATCGTATTTGATATTCTGCCCGACTT
TACGGATATTTGGGTTCTCTAAAATCGGTTTTAACTGTGCCAAACAGTCCGCTTTGTTCA
ACTGGTTAGGCAGTAACGCTTCGACTTCATCGAGTTCTGCTTCACTTTCACCAAACAGAT
CCACTTGGGTCGGCTGTGTAATTTTGCCTTTATGTGCCAACGGAATGTAGCACGCTTCGC
CATTTTCTAAACCAAACGAAATCCCGACTAAATTTGCTTGCATTGCATCTAAATTATCCG
TTTCTGTATCCACCGCCACAAGCTCTGCCATTTGCAATTTTGCCAGCCATTTGGTAAACA
GCTCAGGGCTGTTCACGCAATCGTAAGCGGTGCGATCTATCGAAATTTTTACAAAAGGTG
CAGATTTTTGTTCTGAACTGACCGCTTGTGTGGCTTGATAATTGTTCGGGATTTTCTCTG
CCGATGTTTGTGTCACTGGGTTAGCATCATTCATCACTTCGTTCAGCCAACGTTTAAATT
CATAGCGACCAAACAGCTCTACCAGTTGATCTCGCTGTTGGGGCTGAGTAACAAGCTGAT
CGTAAGTGACATCAAGGGCAACATCGGTTTTGATCGTTGCTAATAGATAAGAGAGATCGG
CTGTTTCTTTTTCTGCTTCCAGTTTCGGTGCAAAGGTTTTTGCCCCACGAAATGATAACT
CTGCAACTTTGTCTAAATTCGCATAAATCGCTTGCATTGAGCCAATGCCTTGCAATAACG
CAATCGCCGTTTTCTCACCCACACCTTTTACCCCGGGGATATTATCGGACGAGTCGCCCA
ATAAAGCTAAATAGTCGATAATCAACTCAGGCGGAATACCATATTTTTCAATCACGCCTT
CACGATCTAACAGCGTATTGTTCATCGTATTAATCAGCATAATATGATCGTTCACCAGTT
GAGCCATATCTTTATCGCCCGTACTGATTAAAACGTGCTTACCTGCTTGTGAAGCCTGCA
CCGCAAGCGTGCCAATCACATCATCAGCTTCCACCCCTTCAATCGACAACAGCGGAATAC
CCAATGCCTTAATTATTGCGTGTAACGGTTGGATCTGCGAACGAAGTTCATCGGGCATCG
GCGGACGGTGGGACTTATACTGTTCAAACAGCTCATCACGGAAGGTTTTCCCTTTCGCAT
CAAACACGACGGCAATATGGCTTGGCTCAACCTGTGCAATCAGGCTTTTTAACATATTCA
GCACCCCATACATCGCCCCCGTTGGCTCACCTTGTTTGTTAGTTAAAGGGGGAAATGCGT
GGAATGCACGATATAAATAGGACGAACCGTCCACTAAAACGAGCGGATTTTGTGCGATTG
TTGCCATTTGAACTCTCTTTGATCTAAATAATTTGGGCTATTATAGCGAAAGTGGTGGGA
TTAAAGAAAAGGTTTTGGGAAATTATGTCTATCCATATTTTTCCCCAAAACGCCCCCATA
CAATAGGGGACTTTACGATTTACATCAAACCATTACGATTCTATTAACATCGGTAATTCT
GACATACTCACTAATTTATAATCAGCCAAAGCCCAGCGAGGGTCGTCCCATTCCGATTTT
GCAGGAATAACAACGGTTTTCATACTCGCTGCTTTACCTGAAATCATACCTAAAACCGAA
TCTTCTACGGCAAAACAGGCAGATGTTGGAACACCAAGTTGTTTTGCTGCGTGTAAATAT
ACAGCGGGGTGTGGCTTGTTGTACTCCAATTCCTCAGCAGAAGCTAAATAATCAAAATAT
TCAGCTATACCACAGCTATCAACAATGCCTTGTAGCATATTTCTTGGTGAAGCCGAAGCA
ACTGCGATTTTAATCCCCCATTGTTTTAAGGTAGATAAAACATCTTTCACATTTGGCATT
AACGGCTTCGCTTCAAGCACCTTTCCAACTACATATGCCATCAACTCTTCTATTAACTGA
GTACGGCTCTTTTCTTTTTCGCCATATTTTTGTAGCACATAATCAACAAGCGTACCAACT
GGTGACCCTGTAAGAGTCATCATTTCAGCTAAGGTTACAGGAAATTGATTTTGTTGAAAA
AATTCAGTACTTGCTTGATACCAAATAGGTTGGGAATCAATTAACGTACCGTCCATATCA
AAAATTACAGCTTCGATCATTTTACATTCTTCCGTTATTAATTATTACAAGAGCTTCCCC
TAAAACAAAGCAATCACTGTATCCTACATGCTTTTCACCTTTGAAATATAATTGGCAATT
CATTCCTATTCAGATAAATAGATAGAAACTAAGTTATATCCCCAATTTTTCCTTATAATG
CAAACGACATACAGAAAGATAGCTATCGTTTCCACCGATTTGAATTTGATCTCCATCTTT
TACCGCTTCACCTTTCTCATTCATACGAATAACAAAGCCTGCTTTACACCCACAATAACA
GATGGTTTTGAGTTCTTCGAGCTGATCAGCCCAAGCGAGTAGATAGCGACTTCCCTCAAA
TAATTCAGACTGGAAATCGGTGCGTAAGCCGTAACAAAGCACAGGGATTTTTAATTTATC
GACCACTTCAGTCAGTTGATAAACCTGCTGCCTGGTAAGAAATTGTGCTTCATCAATAAG
AATACAGTGCAATTTTTCATCGGCAATATAAGCGGCGATTTCATCAAATAAATTGCTATC
GTTTTTGAATAAACGAGCATCTTGTGAAATACCAATTCGAGAGGAGACTTTCCCTACGCC
ATAACGATCATCTATCGCCGCAGTATAAACAAGGGTATTCATTCCTCGTTCTTGATAGTT
ATAAGATGATTGAAGCAAAGTTGTGGATTTCCCTGCATTCATCGCAGAGTAATAAAAATA
GAGTTTAGCCATAATAAATGAAGTAATAAAAAACGGCTAATCAAAAGTATTAGCCGTTTA
TTCAAACAAAGATTAAACGTTGTCGATTTGACCTAACAGAGAGCGTAAACGATCTTGGAA
GTTTTGATGTTCGGTTTTTAATTGCTCGTGTTCTTGACGCAGAGTTTCATTTGCACGATT
AGCTTCCTCGTTTTTACCTTTTAACTCTTCAACTTCTAATTGAAGTAATTGAATGGTTTC
AACAGCCTGTTTAATTTTTTCTTCAAGTTGGTCTAAAATTGCGACTGACATAATATGTTC
CTCTAGTGAGTAGTAATGAAAGTGTAAAGATTTTACCTTACTTAGAAGAAATTTTCATTA
TAAAGTTCGGGGTTATGGATAAAAAAGCACACTGTTAGACATAAACTTTTTGTAACTTTC
TCAATTAGGGGTAGTATATGTCTATCAAAAATTAGATATTAGATTAGTGGTAAAATAGCT
TGTAGGGTGGGTCTTGACCCACCATATAATCGTAACATATTGATTTTATTGATGGATTAA
AACCTACCCTACAATATTTAACCTATTAATATATGGTTTGTTAGCGGTCTAGTACCTAGT
ACGGAGATGAGATGAAATGAAAATTGAGAAGAAAAGTAATGAGGCAATTATTGAGCCAAT
TGAAGATAATTGGAATTGATTAGATGAATTGGGAGAGCCAGATCCTACGTTTAATTATCA
ACATATCAAAGAATTTAAACCTGTACCATTATTAAACTACGAAGATTGGTTAGCTGAAGA
TAAAAAAATCCCCTAACAAGTTGTCAGGGGATTGAGGGATTATTTTACACGAGAAACATA
TTCGCCTGAACGGGTATCCACACGGATCACTTCGCCGATTTGAACGAAAAGTGGAACACG
AACAACTGCACCTGTGCTTAATGTCGCAGGTTTACCACCAGTACCAGCAGTATCACCTTT
TAAGCCTGGATCGGTTTCGATAACTTCTAATTCAACAAAGTTTGGTGGAGTAACGCCGAT
TGCAGAGCCATTCCATAATGTAATGATACATTCTGCTTGATCAACTAACCATTTATCGTT
GTCGCCTAATGCTTTTGAATCTACAGAAATTTGCTCGAACGTTTCCGGGTGCATAAAGTA
CCAGAAATCTTCATCTTTATAAGAGTAAGTGTAGTTGTAATCTACAACATCAGCCGCTTC
AACAGTTGAGCCTGATTTGAAGTTGATCTCTAATACTTTACCAGAGATTAATTTACGGAT
TTTTGTACGGGTAAATGCTTGACCTTTACCTGGTTTTACAAATTCATTTTCAACGATAAC
GCAAGGTTCGCCATCTTGGATAAATTTTAAACCTGGTTTGAAATCATTAGTGCTGTAACT
AGCCATTGTGATCCTCAGAATTTAGATAAAAAGTAACGCCCAAAGGGCTAAATAAAAAGA
CGTATATAATACACTAAAAACGGCAGGCAAAAAATTAAAATTTTTCTGAAGTATGGCAGA
TAAAGTCGTTTCAGGTATAATCTGTTTTTTCAATCAATGAGGAAATAAAATGAAAAAAGC
AGTGTTAATGGGATTAGTTCTTGCCCTTACCGTTTCAACCGTTCAAGCGAAAAAAGCAGG
TGGAATGAAATTTTCTTCAAGTAAAAAAACACCAGCAACGGTTCAGCAATCTACAACACA
ACAAAAAGCTGATGCGGACTTTAATAATACGCCAAATCAAGCAATGCCAAATGCTGGTGC
TGCTCAACAAGCACAAGGCAATCGTTTAGGCAATTTTGTGACAGGGGCGGCGGCAGGTTA
CTTATTAAGTGAAGCTCTTTCCCCGACGGAAGCACAGGCTCAAACACCAGCAACCAATCC
AACGGAACAATTAACCAAACAGGTACAACAGGCACCAGCCGTGCCAACCTTTAAAGCAAT
CGATCCGCAAAACGACCCTTACCTTATTGAGAAAACACCGGGTTATTTGCGTTACTGCTT
AAATGGTGTGCAATATATGGTAGGAACCAACAATAGCCAATTACCACCGACATTGATGGT
AGATAAAACCAACGCACCAATGCAGTGTGTGATTAGCCAGTAATTTCATCAGCAAAAGGG
GCAAATTTGAACATCTCATTTTACGACGCACCAACGAAAGCTCAATGGCTACAAGATCTG
GCTGAATCCTTTAATCGACCAGAAGATTTATTGAATTACCTTGAGCTAAACATTGCAGAT
TTTGAGCAAGATCTTACCGCTCGTAAACTGTTTGCGTTAAGAGTGCCACGCCCCTTTGCC
GAAAAAATGAAAAAGGGGGATCGGGCAGATCCCCTTTTTTTACAAGCGATCACATTACAA
GAAGAATTTACCAATGTTGATGGCTTTGTCCAAGACCCACTGGAAGAACAGCATTCGCCA
GCCCCTAACATTTTGCATAAATATCATAACCGCTTGTTATTTATGGTAAAAAATAGCTGT
GCGATTAACTGTCGCTACTGTTTCCGTCGCCACTTTCCCTATGATGAAGTCAAAAGTGGC
AAAGCAACGTGGCAGAAAAGCCTCGACTATATAAAAGCACATTCCGAAGTGGAAGAAGTG
ATCTTATCAGGGGGCGATCCCTTGATGGCAAAAGACCACGAAATTGACTGGATTTTCACC
CAACTAGAACAGATTTCCCATATCAACACCGTGCGTATTCACAGCCGTTTACCTGTGGTT
ATTCCCAACCGTATTACAGACGAATTATGTGAACGGCTATCACAAAGTCGTTTGAAGGTC
GTGTTAGTGACGCACATCAATCACGCCAACGAAATAGACAAAATCTTTGCAGAAAAAATG
CAGAAGCTAAAACAAAGCAATGTCGTGTTGCTCAACCAATCTGTCTTGCTCAAAGGGATC
AACGACAACGCTCAAACACTCAAAGCCTTGAGTGACAAATTATTTCGCTACGGCATTTTA
CCCTATTATTTGCACCTATTAGACAAAGTGGCAGGAGCGAGCCATTTTTATATTGAAGAC
AGCAGAGCCTTTGAAATTTATCGTGAATTGCAACGCATTACATCGGGTTACTTAGTGCCG
AAATTAGCACGAGAAATGGCGAAAGAGCCGAATAAGACATTGATGGGTGTCTCTGCTTAA
TTGATATTCAGTTCCTTAATCGCTCAATCTCTTTACTAAATTCTTCTACATCATCAAAAC
TTAAATAAACTGACGCAAATCGAATATAAGCGACTTTATCTAAGGACTTTAATTCACCTA
ACACCAAGTCTCCGACAAATTTACTAGCAACTTCCCTTTCCCCTGTAGCTTGAAGCTGTA
ACACAATGCGGTGGATCGCTTGCTCAACATCGTCCGTGCTGACGGGGCGTTTTTCTAATG
CACGAGATAAACTGGTTCTTAATTTACGTTCATCAAAAGGTTCTCGGCTACCATTATTTT
TAACAATATGCGGAATGAGTAATTCAGCACTTTCAAAGGTTGTAAAACGTTCTTTACAGA
CTGGGCATTCTCGTCTACGACGAATTTGGTAGCCATCTGCTGTTAAACGTGAATCTACAA
CTTTGGTATCATCAGTGGCACAAAACGGGCAACGCATTATTTTAACCCTTTTTGTCTTGC
TACAAATTCAGCGTGTAAGTTTTCAGGGGGCGGAGGCATCTGCAAATAGAACCCTTCTTT
TTGGATTTTTTGCAAAACTTCTTGATTATCTACCCGCTTAAGCTGTTTCTCACCTGCTAA
ATTAAACAACATTACAAACTCAGGTTTACCAAAAATTTGACGAAGTTCTAGAGGTACCGC
CTCAAATTTATCCCGTTTTTCCACATAAAGATACATTCCTTCTTTTTTAGGGCTTTTATA
AATTGCACATAACATCTTATTCGTCCTCTAGTCTATAGCTGCCTTCGTAATTGGTGAAAC
GTGAATATTGTCCTTGGAAGCCTAACGGCACTCGTCCGATTGGACCATTACGCTGTTTAC
CAATGATGATCTCCGCCATTCCTTTTGTATCTGGATTATCGTGATAAACCTCATCACGAT
AAATAAACATAATTAAATCCGCATCTTGTTCAATCGATCCCGATTCGCGTAAATCCGAGT
TTACAGGGCGTTTATCTGAACGTTGTTCTAAACTACGGTTGAGCTGAGAAAGTGCCACTA
CCGGTACTTGTAACTCTTTAGCTAAGGCTTTCAGTGAGCGAGAAATTTCTGCAATTTCAA
GGGTTCGGTTATCGGCAAATCCAGGAGCGCGCATTAATTGTAGATAGTCCACCATAATTA
AACTTAATCCACCGTTTTCCTTGTACACACGTCTCGCGCGTGAACGTAATTCCGTTGGGG
TTAAACCTGAACTATCATCAATATAAATATTACCTCTGGATTGCAACACCCCCACTGTAC
TGCCAACCCTAGACATTTCCTCATCATCTAGTTGCCCTGTACGAATACGCGTTTGATCGA
CCGTTGAAAGCGAAGCAAACATACGCATCATAATTTGATCTGCTGGCATCTCAAGGCTGA
AAATCAGCACAGGCTTATTCGGTTGCTTAACTTTATTGCCATTCTCATCTTCGACCTCAA
CATCTCCCATTGCTGCATTTTCACACAAATTCATCGCAAATGTTGTTTTTCCCATTGATG
GACGGGCAGCGACAATGATTAAATCTGAAGGTTGAAGTCCTGCTGTTTTTCGGTCTAAGG
CGGCAAAACCCGTTGATACACCTGTTACACCGCTATTATTTTGAGAACGAGAGAGTAATT
CTATGCGAGCTAAGGTTTCCATCAAAATATCATCAATTTTTTTCGGCCCTTCGTCAGTTG
CAGTTCGCATTTCTGCAATATGAAAAACGGATCTCTCCGCTTCATCTAATACTTCTTTAA
CTGTCAATCCCTTAGGGTTATAGCTGATTTCTGCGATTTTATTACCCGCCGCAATCAATT
CACGACGAATAGCCCGTTCACTGACAATCTCCGCATAAACTAAAATATTCGCCGCACTTG
GGGTATTTTTAGACAGTTCAGCAAGATAGGCAAAACCACCCACATCTTGCAATATGCCTT
TATTCTTAAGCACCTGATCAAGCGTGATAATATCAATAGGCTGATTATTGCGAGATAGTG
AAACCATTTCTTCAAAAATCAGACGATGCGCGTGATTGTAAAAATCGGTACTCTGAACAC
GCTCAGCAACGCTGTCCCAGTACTCGTTACTCAGCATTATCCCACCCAATACCGCTTGCT
CTGCTTCAATTGAGTGAGGGGCAATGTTTATCTGTTCAATCTGTTTATCTTTTTGAGGAT
CTTTATTTTTTTGATATTCAGCCATTGATGAAACTCTTTTCAGGGAAATGATAAAAGGTA
GTTTACCGAATTTGCCAAAAATTTTCAGCTGGTTTAGCCCGTACAAAAATAGCGAGACAC
AAAATTTGTTGATAATCTGCTTCAACTACACTAATTTCATTATTTAATAGTAATCATAGA
ACCAAAGTTAAAGCACTGAAACCACAGATCTACTTGTGAAAAACCTGCTTCTTTTAGGCG
TGCTTTATGTGTATCAATACTATCTGTCCGCATCACATTCTCAAGGGCTGTACGCTTTTG
GCTTACTTCAAGCTCACTATAGCCATTTGCACGTTTAAACGTGTGGTGCAAATCAATAAG
AAGTTCATTTATTGTGTTATCTTCAAAAGTAAATTTTTCCGATAACACCAACACACCATT
TGGATTTAACCCCTGATAAATTTTACGTAAAAGAGCAAGCCTGTCTTCTCTTGGTAAAAA
TTGCAACGTGAAATTTAGGACAACCATTGATGCATTTTTAATCTCAACGTGACGAATATC
ATCACATAAAATTTCCACAGGAATATCCGAATGATAGGCTTCCAAATGGCGACGACAGCG
TTCTACCATAGGTTCAGAATTATCCACACCAATAATTCTTACTCCTGCTTTTTCCACATT
ACGCCGAATCGATAAAATCCCAGCCCCACGAGAACAACCTAAATCATAGACATTTGACTG
ATCAGTCACAAAACGAGAAGCAAGCATACCAATCGCTGTAATGATATTAGAATAGCCCGG
CACAGAACGTTGAATCATATCTGGAAAAACTTCCGCAACAGATTCATCAAAAATGAAATC
CCCTAATTTCTCAATAGGGGCTGAAAATAGAGTATCTTTAGACATAAACAATATTATTGA
TAGTAAATGGTGTATTCTACTCGCAATTTATAAAGATTGTAGAAAATAATTTATTTAGCA
ACATTCCTAATTTAGTGAATACGTACCTAATTTAGTGAATACGTATAAGTACGATATAAA
AATGCGCAAATCAGGACAAATAACATCACAATAATTTGAATTAATCTCTTTTTAGTCAAT
TTCTCTGCCGCCATTTTCACTCCAAATCTAAATAAACCTTGTTCATTATTCCCTAAAAAA
ATGTTAAAATTTGCCTTAAATCAAATTTTAGGATGGTTTCGTATGAAAATTGTATCTGAT
TTTAAAGCAAATGGAAGAACAGCCTGCACAATTCACTGTCAAAATTGCAGTATTAGTCAA
TTATGTTTACCTTTTACTCTCAATGAACACGAATTAACTCAATTAGATAATATCATTGAA
CGTAAGAAACCTGTGCAAAAATCACAAATCATCTTTCAGTCAGGTGATGAACTCAAGTCT
ATCTACGCAATCCGTTCAGGTACAATTAAAAGCTATACCATCAGTGAAAATGGTGAAGAG
CAAATCACCGCTTTCCATTTACCGGGCGATTTAGTTGGCTTTGATGCGATTATGGATATG
AAACATATCGGTTTTGCTCAGGCTCTTGAAACGTCGATGATCTGCGAAATTCCTTTTGAT
ATTTTAGATGATTTAGCTGGCAAAATGCCAAAAATCCGCTATCAGATTATGCGTTTGATG
AGTCATGAAATCAAAAGCGATCAAGAGATGATTTTGTTGCTTTCTAAAATGAGTGCGGAA
GAAAAACTTGCGGCGTTTATTTACAATCTTTCACAGCGTTATGCCGCACGCGGTTTTTCA
GCAAGAGAATTTCGCTTAACAATGACCCGTGGTGATATTGGAAATTACTTAGGTTTAACC
ATTGAAACTATCAGTCGCTTGCTTGGTCGACTCCAGAAAAATGGCATCATAACGGTACAA
GGTAAATATATTACCATTAATCATATGGATGAATTAAGTGAAATGGCTGGTGTTACAAAA
CCTAAACTGTCCCATTGCAATCCAAACTTATAATTCTTTACATACTACTTATCTTGACGT
TCCCCCCGTACCTTACGGACAGGGTTGAAAAAAATACTCTTCTATCTTAAAAAGATAATT
TATGCCCTAGTCTCCGATCTGTGAGAATGAATACCAGGGCTCATCTCCAATGAAAATATC
CCTTCCTTCTATAAAGAAGATCAATTCGATAATTTGATATTAAAGAGCCATTTATCTACC
AAACGCTTCCCTTCCTCGCTTGACCCAAAACGAGCATAATCTACATCAACCAATTTCACG
CCGTCCAATTTAGGTGATTGTGGAGCAACTTCTGCTTTCACATTGGTTGGTGTTTGATAA
AGTCCGTGGTCACGCCAAGGAATTTCTTGAACCTCTTTAGAGAGAACCCAATCCATAAAT
AATTTCGCATTATCAAGGTTTCTCGCACCTTTAATAATACTTGCAGCCCCTAAAGCATAG
CCTACCCCATCTTTAGGTAACACATAATCAACCGGTGCACCTTTCTCTTTTTCTGAAGCA
TAGCCGTGAGCAAAGCCAACTGTCACAGCACTCTCTCCACGAGAAAGGTTAGAGGTCACT
AAGGTACTTTTCACATATTGAGAAATGTTGCCATCTAATTTTTTCAAGTACTCAAAGGCT
TTTTCCTCGCCCATTAACTGAATAAGCGTAATCATCGTCGTGTACATTGTTCCTGAAGTG
CGAGGATCAGCTAATTGCACTTCGCCTTTTAAGCGAGGATCAAGCAAATCTGCCCATTTT
TTCGGAGCATCAATCCCTAACTGCTTTAATTTTTCGGTGTTAATACCAAAACCAAGCACC
ATCAAATACGCAATCGAGGTATATTTACCTGCTTCGCTCTCTTGCAATGCTTTAAATTGA
GGTAAAACCTCCGCTTGCAAAGGTGAACGATAGGCTTCTAATAGCCCCATCTGCCCTGCT
TGGAAATGTGGCTCAATAGTGCCGCCATACCAAATATCCGCTTGCGGATTATCTTTTTCC
GCTTTCAGCTTACCTAAAATTGTCCCTGTTCCACCGTGAATAAACTGAGTTTCCACATTA
TATTTTTGTGAAAAACGCTTCGTCAGATCTTCACACACCTTGTTTTGCACGCCACAATAA
ACGGTCAGCTTTCCTTCAGCCTGAGCATTAGAAGCTGCAAAGACTAATGGTGAAAGGAGA
AAAAGGCTTGAAAACCATTTTTTTAATTGCAATTTTTTCATTTGTTCCACATTCCTAAGT
TAAAAAAGAATCTTAATTGTAACATTTACGCTACATAAAGCAAGAATAAGCGGTTTGATT
TTATGCTAAAATGGCATAACACTATCCTATTATATTGATATAAAAAATGTTACTTAATCA
AATTCAAATAATCCTGATCGAAACCTCTCACAGCGGTAATATCGGCTCAGCTGCACGAGC
AATGAAAACGATGGGACTAAGCCGGCTAAGGCTTGTCGCCCCAAAACAAGCGATTGACGA
ACAAGCAATAGCCCTTGCCGCAGGGGCAAAAGATGTATTGGATAATGTACAAATTTATGC
GGATATTGACAGTGCAATCGCAGATTGCCAGCTTGTTATTGGCACAAGTGCCAGATTACG
CCATCTACAAAATTCACTGGTCGAACCACGTCAATGTGGCAAATTAGCTATTCAACGTGC
TGAACAGGGTAAAGTAGCGATTGTATTTGGACGAGAACGGGTGGGCTTAACCAATGAAGA
ATTATTAAAATGCCATTATCACTTAAACTTTCCAACCAACCCCGACTATGGCTCGTTAAA
TCTTGCAATGGCGGTACAACTCGCCTGTTATGAACTCCGAATGGCTTGGCTAGATTTGCA
AGAAAAAACCGATATTCAACCGCTTGCAGAATACCCGACATCAGAAGCCTTAGAACATTT
CTTTGCCCATACCGAACGTTTATATAAAGAACTTGGCTTTATTCGCAACGAAGCAGTTAT
GCTGAAACTACGCCGGTTATATCAACGAGCCGAATTGGAAACCAATGAATTAAATTTATT
AAGAGGAATGTTAACTGCAGTAGAAAAGTACTCGCTAAAGCAGAAAAATGACTAATAATA
AAGGGATAAGAAATTACATCTCTTATCCCTTAAATCATAGCTAATTAACTATAGTACCTA
ACTATCTAGATTACCATAATACACGTAAACCAACACCAAGTGCTTGGTCAGTAACTTTTT
TGTTATTACTGTCTTTGTTCTTGATTAAACGACCTTCAACAAAGGTAACAACTTGTTTAT
GTAATTTATAGTCTGCACCTAACATGAATTGATGAGCTGTTGCTTTGTAAGCTTTATCTT
TGTAAGTACCATAAGAGTAGTTTCCATACACGCCAGATTTTGGAGTAACATCAAATCTTG
CACCAGTTCTTACGAAGTCAATTTTCTCTTTAACATTATCTGTTTTTACAACACCATGAC
CACCATCAACAGCTACAGTAAATGGAGCGTTGACATATTTAAGACCAAAGTATACACCAT
CTTTGTCTTTCTTATTAAATGACACAGATCCAGAAGATCCAGATTTATAGTCATCATGAG
TATAACCTGCTGCCACAGTTACAGATTGACTTTCCGCAATCTTAGCTGTGTATTCAGCAC
CTAAACCAAAGCCAGATTTAGCAGAATCTACTTTTACTTCTCCCTTATTATTACGCTCAT
TTGCAACATTATAGTTAGCACCTAACGTCAAACCTTCAATGCCTGTATAGGTATAGTTAA
TTGCTGAATCAGAATCTGAAGTAAGGATATCAAAACCTTTTTTGTTTGTGTTGTTTGCTG
AATATTTAATTCCACCAGTACCAACACCGTATACTTTATCAAAACCAGCTTGACCAATGC
TATCACCGATTACAGCTTGTTTACCAAAAGAAATTTCATGACCATAGCCGCCTAAACCGA
CGTAAGCCTTTTCTGTTGTAACATCCCCCCATCCTGCATCATTTTTAGAATTACGGCCAA
GGCGAGTCTCATAACGACCAAAACCGTAGAGATTCTCATTGATATTATGTTTGATAGAAA
TACCGAAACGAGAACCATTATTCTTTAAGTTAGTGTGACCACGTGTTGAAGATTGACCTT
TCTCTTTTGTGGCTTGTTCTTCTAAAAGAAGACGCAATTGACCATCAAAATCAACTTTTG
TACCTTCATTTTCATAAACTGTTACAGCTGATGCTGATGCTGCAAATGCCGCTACTGCTA
ATGCTACTAGTGTTTTTTTCATAATGTTCACCTTAAGTTTTTAGTTTAGCTAAGATTACT
CTTATTAAGGTATAAGAGTAACCGATCCATATCTGCCATTACCTTCCCATGTAAGTTTGG
TAAATGCCGATTGCGTGCGTATGATTGCAAATTTGTAGAGTAGTGTCAATATCTTACATA
AAAAAAAACAAAAAAACATTTTCTTTAAAATCAATAAGTTAATAAATCCCCACCCCAAAA
CAAGTATTCAGAGATAATTTTTTAAAATATTGCTCCTATTGCAATAAATCACATAACTAT
ATGATTTAAAAATAAAAAACTCATAGCAAATAAAGATTTATAACCTTTTTTCTAAAAATG
[truncated: 1,871,829 more chars]
