# Supplementary material for: Whole-genome sequence analyses of Glaesserella parasuis isolates reveals extensive genomic variation and diverse antibiotic resistance determinants
Source: PeerJ. 2020 Jun 22;8:e9293. doi: 10.7717/peerj.9293 (PMC7316082; doi:10.7717/peerj.9293)
Supplement: Supplemental Information 37 [file peerj-08-9293-s046.fasta]

>H197 Scaffold1
TAGCAATATTCCGTTAAAACATCTTTGGATTATTGCTCCGCCTTTTGGACCTAGTAGGTT
ATTATAACATTACAATTTTTAGGGGCTAAATTGATTAGCCCCCATTCCAAATCAGTGCCT
TCCTCAATGCCATAAAAAATCTATCATTTTCCTCTGCCAACCCGATACTGACACGCAAGG
TTTGCATGCCATAACCTGCATCCAAACTATTACAATTAAACGGCTGACTCAAATCGTATC
CCAATCTTTTGCTGGGATTTAACGTGCTATCTCATCAATCTCTTTAGGGACAAGCAGAAT
AAGCAAATTTTGTACAGATATCAATCAATTAAAATTTATTTCTATTTAGTAGGATAAATT
TCATTTGACAGCGAAATAACAAAACGTTATTTCTATGCAAGTTTTTCGTGGCTGACGAAA
GAAAGTTATAATGCAAATTATAGCGGGAGAGGTGCAACACTCAGATAGCTTATTTTAGGG
AACTAGACCGTTTGAAAAATAAGTAACGGGGGTGATTGCCGAGGTGTGAATTCACTAGAT
AGGAATGATCATCGGCTGTATAGGTTGAATCTTATCAGCTGTCGTTTAACAACCGTTAAG
CGGAGTGCTCTTAAATTTGTTTTTCAACAAACCAAAAGTAACTCAAAAATCCCATTTCCT
ATCTTTTTCACTTCATTGCAAACACAATTTTATTTATAGGAAATTTTCATGTCTCATCTT
TCTGTTGCTAAATTTGGTGGAACTAGCGTTGCCAATTTTGAAGCAATGTCTGCCTGTGCA
AATATCGTTACTACAGACGCAAATACTCGAGTTGTTGTGTTATCTGCTTCCGCAGGTGTG
ACAAACTATTTAGTTGAGCTGGCGAATGGTTGTGAAACAGAGCGTCGTGAAGAAATTTTA
GCGGCAGTTCGTACCATTCAATACAACATTATCGAAAAATTACAAAACCCTGCTGCAGTT
TCTGCGGAAATTGATGCATTATTAGAACACGTTTCAGCCCTTGCCCTCTCTGCAAGCCTT
GCAACCTCAGCAGCACTGACCGATGAGTTAATTTGTCACGGCGAAATGATGTCTACTAAA
ATCTTCACTCAGCTATTAAAAGAGCGTAATTATCCTGCGGTGTGGGTTGATGTGAGAGAG
ATTGTAGCTACCAATAACCATTACGGCAAAGCTGCACCAAACGATGAGAAAACCCAAGCT
CAGTCAGATGCAATCCTTAAGCCATTAATTGCAGAAGGCAAAGTCGTTATTACTCAAGGC
TTTATCGGTCGTGATGATGAAGGCAAAACAACCACATTAGGACGTGGCGGTAGTGACTAT
TCAGCAGCGCTATTAGCAGAAGTATTAAATGCAAACGATGTGTTAATTTGGACTGATGTA
CCAGGTATTTACACCACCGATCCTCGTGTTGTACCAGCAGCAAAACGCATTGATACAATG
AGCTTTAACGAAGCCGCAGAAATGGCAACTTTCGGTGCTAAAGTTTTACACCCAGCGACC
TTGTTGCCTGCGGTGCGTAGTAATATTCCAGTATATGTTGGCTCAAGTAAAGCCCCAGAA
CAAGGTGGTACTTGGGTAACTCGAGATCCACAACCTCGCCCAACCTTCCGTGCATTAGCA
CTGCGTCGCAATCAAATTTTGCTTACGCTTTCAAGCCTCAGCATGTTACACGCCCAAGGC
TTCTTAGCCAATGTCTTTGCGATTTTAGCAAAACACAAAATCTCTGTTGATGTGATTACG
ACATCAGAAGTTAGCATTGCATTAACGTTAGATAAAACAGGTTCAGCATCGTCAGGTGCA
GATATGTTATCCCCTGAATTATTGGAAGAGTTACGCCAATATTGCAATGTGAAAGTAGAA
AATGATCTTGCTTTAGTAGCAATTATTGGAAACAACCTACATACACAAGCGGGTATTGCG
AAACAATTATTTGCAACACTCTCACCATATAACGTTCGCTTAATCAGCTATGGTGCAAGC
ACAAATAATGTATGTACCTTAGTACAAAATAGTGAAGCAGATGATGTAATTCGTTCGCTA
CATTCTGCGTTGTTTGAATAATTGGCTCGCCATATCGAGGAGCCTCTCCCACAATTTGTG
TAAATACCTGTTTCTGAGATAATACATTCAGACACAGGTATTTTATTATGAACGAAAAAC
AACTTCACGCCTTGGCAGCGGAATTTGCCAAAAACCTAAAAACGGCACAGCACATTAATT
TCCCCTTGAATTTGGGTAAGTTCGATAAGGCGGTCAAGATAGTCCATCATTTTTCTATTA
ATATCGTTAATACAATAAGCATGAGCTATCTCAACTTCATCTGAAAAATCACCGCTTCCG
CTTGGCAACTAAATAAGAATTTTGCTTGTAACAAAAAACCATCTTCAGTTTGGCTAATTT
GGCTACTGATATTGCACGGATCGCTTTCAACTTCTCTTGCTTTTGCCGTTAATGTGGCTA
GTCCTTGTTCTGCATCTGCTTGGGTTGGATAGACAAGGGCTAATTCAATGGTGCTGTCCG
CATTGTCGAACATAGACGTGCTACTTGGTTTACAAATACCACCACAACAATTGGCTTGGT
CACTAAAGGTTTTTGACATATTTACTCCTTGATATTTTGAAATTTAAGTAAAGCGTATCA
TAATATGGTAATCAATTCATTGAGGGGAAACAAATTATGTCTATTTCTAAACAAGCTATT
CTTGATGCCTTTCATTATCGCCACGCTTGCAAGCAATACGATCCAACGAAAAAAATCAGT
GATGAAGATTTCCAATTTATTTTGGAAACAGGGCGTTTATCGCCAAGTTCTTTTGGCTTT
GAGCCGTGGCGATTTTTAGTGATTGAAAACCACGCTATCCGTGAACTTATTCGTGATAAT
GCGTGGGGGGCAAAGGATAAGGTGATGGATTGTAGTCATTTTGTTGTGATCCTTGTTCGT
CAGCCTGAAACTCTGCTTGCTGACGGCGAATATGTACAACATATTATGCGAGATGTTCAC
CATATTCCTGAAGAAGCGTTAAAAATGCGTCAAGGTTTTTATCGTAACTTCAGTGAAAAG
GATTTTGGCTTGACCCAAGATCCTGTGGCGTTTTATCACTGGGCTTGTCGCCAAAGCTAT
ATTGCATTAGCCAATATGCTAACAGCTTCAGCAATGATTGGCATTGATAGCACCGCGATT
GAAGGTTTTCCATTGGAAAAAATGGATCAGCTTTTTGTCGAAAAAGGGTTGTATGATCCG
AAAGTCTATAAACTTAGTGTGATGGTCGCCTTTGGTTATCGTGCGGTAGAACCTAAAGCG
AAGACCCGTCAAGCAATCTCTGATGTGGTGAAATACATAGAATAATGCTTCTTAATACAC
CAATCCTAATATATCCGAATTAATATACCTATGATAATATCCACTACAAATATCTACCTT
GTCGGTGGTGCAGTACGGGATCAACTACTCGGCTTAGCAGTCAAAGATCGTGATTGGTTG
ATTGTTGGGGCAACGCCCGAACAGCTTTTAGCTCAAGGCTATCAACAAGTCGGTAACGAT
TTCCCCGTATTTTTACACCCTAAAACCAAAGAAGAATACGCCCTTGCCCGTACCGAACGC
AAAAACGGCAATGGCTATAACGGTTTTATCTGCGACTTTACCCCTGAGGTTACTCTTGAA
CAAGATTTAATCCGCCGAGATCTTACCATTAATGCGATTGCTCAAGATCTTGACGGCAAC
TACCACGATTTTTACGGGGGGATTGCCGATCTTAAACATCGCCTGCTTCGCCACGTTTCC
CCTGCCTTTGCCGAAGATCCTCTACGGGTGTTGCGTGTGGCTCGCTTTGCCGCACGCTTC
CATTCTCTCGGATTTCGGATTGCTCCTGAAACGGTAAAATTAATGCAAGAAATGACCGCT
TGCGGTGAGTTAGCTCATTTAACAGCGGAGCGTGTTTGGCTGGAAACCCAAAAAGCCTTC
GCCACCGACACGCCACACATCTATTTCCAAGTGCTACGAGAAGTCGGGGCATTGAAAGTG
CTATTTCCTGAAGTGGAAGCACTCTTTGGCGTTCCACAACCTGAAAAATATCACCCTGAA
ATTGATAGTGGCGTTCATACCTTGATGGTTTTGGAGCAGGCGAAAAAATTAGCGGTTCAA
GCAAATGATCCTGAAAGTGTGTTATTTGCCGCACTCTGTCACGATCTTGGCAAAGCTCTA
ACCCCAAAGGATATTCTGCCCCATCATTATGGACACGAACAGAAAGGCGTTGCCCCAACG
GAGCAACTGGCAAATCGCTTGAAAGTGCAAGCTCACACTAAAGCATTCGCTAAACTGGTG
ACGGAATTTCACACCCATAGCCATAAAATCACAGAGCTACGCCCTGAAACCGTGGTGAAA
TTGTTTAATAAACTTGATGTATGGCGTAAACCCGAACGTTTTTTTGATTTTTTATTAGTT
TGCGAAGCGGATAGTAAAGGGCGTTTGGGCTTTGAAAATCGGGAATACCCACAAGCGGAT
TATGCAAAACAGCTCTATCAAGTCGCTTGTGAAGTGGATATTCAAGCGGTGATTAACGAT
GGCTTCGAGAAAGCGGGGATTAAAAGAGAAATTGATCACAGAAGACAGCTAGTTATCCTA
GCTAGGAAAGAGGAAAACCTGAACTGTAAGAAACCCAAAACATAGCTAAATAAAGTAGCT
TTAATCCCCCTACTCTCCAAGACTTAAAGCTACTTTTGTCTACTAAACCCTCCCAAACCC
CTTCAATCCAACAACGTGTACATACTCTTGGTTATTGGTGATCTTACGCACTAACTTGTA
GGTTGTGCCACGTTCTGGGCTGATGTTTTCTGGGGCGGCGATAAGCAACTGCATATCCAA
ACGCTCACAGAGTTCAAACAAGGTATTGATAGAGGTTGCGTCTAAACGTGCCGCTTCGTC
GAGGAAGAGCAAGCGAGCAGGCAGAATATCCTTGGCACGCATACGGCGAGATTCTTCTTC
CCAACTTTGCACCACCATTAACAAGATCGACATACCTGTACCAATCGCTTCTCCTGTCGA
TAACGCACTACTTTCCGCACGCATCCAACCGTCTGCACCACGGAAGGTTTCAACTTCCAG
ATCGAGATAATTACGGTAGTCCAATAGCTCTTCGCCAATGGTCTGCGGTGTACGTTGCCC
TAGTTCAATATGTGGATTAACACGTTTGTAGAGCATTGCCAACGCTTCTGAGAAACTGAG
TTTTTGGTTCTCAAACAGATCGCTATGTTGCTCACGGTCGTTTGATAAGGCGTTGAGTAA
AATTGCGTGGGTATCACGAATGTTTACCACCAAACGCACCCCTTTCACCTGACCGAACGC
AATATTTTGCAAGCCTTGGTTCAGTTGCAAAATACGGTTTTGTTCACGTTGAATGGTTTT
ACGCAAGATATTTGCCACACTTTCTGAGCTGATCGCCAATTTTTTCTCACGGCTAGTCAG
TTCATTAGTTAAGCGAGATAGCTCGATTTCCATCTGTTCAATCGCATCAATCGGATCGTC
CGTTTTGATGATGTCTTGGCGAATACGCTCACGCAAATGCTGATAAACCGAAATAAAGAA
CGCCACTTTATTTTCAGGCTTACGGCTATCTTCTGACGCACGCAAGCTATCACGCAAGTA
TTCGTTATCCGCCACTGCGGTTCGCAACGCACCAAGGGCTTTATCGGAAATCGAACGCAA
CTCTTCCGCCGATTGATAAGCCAGCTCACGGCGATTTAAGCGTTTTTCTACATCACTATT
GCGAGAGAGTTTCAACACCAAACACCAACTCACTTTTGCCTGCACCACAATTTCACGCTG
AGTATGGTAATCACGCTCTGCTTTACGCACCGCTTTGTTGAGATTATCCATTTCCGCTTG
AATAACCGCCACTTGCTTATCAATATAAGATTTACGCATACGGTGTTGGCTTAAACGTTG
TTGCAATTCATCACGGCGTATTCTCGCACGCTCTTCTGCCCCATCATCATTGCGGATACC
GTATTCGTCCATCTCTTGCAACAACTCTTGAAGCATCTGATTTTTCGCATCAAAGGCACT
GCGTAACGACGTTAAAACTTGGTTATATTCGCTAAATTGTGCTGTCGCTTGGCGAAGCTG
TTCACGAGCCTGCTCACGCTCACGTTGTGCATTGTCTAAACGTTGGCGAAGCTGTTCGTT
AAGAGCAGAACCTTCCGCCCCTACTGTTTCTTGATAGCTGAAATGCAAACGTCGGTTCAT
CACATCAGCAAGGGCAAAGACTTTCTGCTGTTGCAATTTTTGTTGCTCAACAGACCGCTT
GTAATCTGCTTGTAGCTGTTCAAACTGGGTCGGATCACTCTTTAACGCCACCGCAATCGG
CTCAAGTTGTGCTAACGCATTACCGAATTGACGGATAAATTGTTCATCTTCTTGGGCTTC
TAACAGCTGTTCACGGCACTCTTCCACGCGATCTTGTAAGGTTTCATCGGCAAGAATGTT
GAGTTGTGGCAACACTTTATTCAACAGTTGCAACTGTGCTTTGCTGTTTTCCAGCTGGTG
ACGTAATTGCTGTTCCGTACCGCTTGCTTGATTGAGTTCACGCTCAATTTCAGCTCGTTT
TTGTGCAATCTCTTGCATTGCCACTTCAGGATCAGGCTGGAAAGCTAAAGCTAAATGCGT
ACCGACAAACTGGCTTAAATGTTGATGTAAACGTTGGCATTTCTGCACGTCAAAGGCACG
TTCTGCGTGTTTTTCTGTCGTTTCATCACGTTCTGCTTTTACTTTCTCAAGCTGTTTCTC
ACGAGAAGCACGACCAAAGACCGCAAATTCAGAGAACTTAGAGTAACGCCATTGACGGTC
AGACAGTTGCACCACCACGCCATCGCCCAGTTCTTCCGATTTAAAGACATTATCGTCAAA
GGCATTCGGATCACCTTCGATCAAATAGAGATTTTCAGGACAATCATCAAGTTGCTGTAA
CTGTGCTTTGACTGCTTCCAAATCACGCACCACAATAGCGTGGCGAGCATCGCCATAGAG
TGCGGAGAAATAAGGTGCATCTTCAATCGACACATCTTCATATAACTCTGAAATCAGCAC
ACCGCCAAATTTTTCCGCCAGCTGATTTAAGCGAATATCTTCCGCGCCGTCAGGCTGGCT
TAGGCGTGAAATTTGATCATCTAATAACTGTTCACGGCGAGCAAGTTCATCACGTTCAAG
GGTTGCTTCACGCTCACGGCTTAAGGTATTTTGCATAAACTGCATAACCGCTTGGCTACT
GTCAAAGGTTTCGCCACACTGTTCTTGCAAGCGGGCTAATGCCGATTGTGCCGTATGCCA
CGCAGGTGCAGTTTGTGCAAGTTGTTGATATTGTTGATTTAATTGCTCACGTTGCTGACG
TTGTGTTGAACGTACTTCAACAAATTCAGCCAGCTCTGCTTCCAAATCTTCAAGGCGAGC
TTGTTGCTCTTCATAATAGCTTTCAAGATCTTCTGCATTTTCCAACTCTGCTTGTGCTTT
TTGATTAAACTCAGCAAGCAAACGTTCTGCATTATGTTGTTGATGTAAACGCTGTTCTAA
TTCTGTCAATTTTTGACGCAAAGCCACCGCTTGTTGTGCGTGAGCTTTTTGGCTTGGATA
CACACTCAGCAATTCACGGGCAACGCTGTCTGCTTGTAAGCGGTCAGTTTCCCCTGCAAT
TTTGCAAACAAGTTCATAGGCTTTATCAAACTGGCTTTTCGCCATATCGGACACTGATAA
ACGCTGTTCAAGCTCAAACACCTTGTCAGTGATTTCGTCAGCTTGAGCCACAAATTCAGC
GTGATAATCTTCGACATTGTGTAAATCTAAATTAGCCAGTCCGCTGATCTGTTTCGCTTT
TTCTAACGCATTTACCGCTTGCTGATATTGCAATGCTCGAGTTTGCTGTGCGTCCAACGC
CTGTTGATAATCCGCCATTTGAGAACGCAATTCTTCAACTTGATCTTCGGCATCTGTTGC
ACGAGCTTGAGCCATCTCTTGACGTTCCGCCACTTCTTCCAACGCCATTTGTTGTTCTTC
TAGGCGTTCATTTAGCTCTGCAACATCATCTTGATAACGTTCCACTTTTTCTTGATGACG
AACCGCATTCATCACTAAATTGAGATGATCGGAAGCACTATTGTACTCGGCTTCAAGACT
ACTTTCGCCCTGTTCCAGATCTTGCATTTCACGGCTAAATTCAACCAAACGTTGCTGTTC
AAGGGTTAATTTAGATTTAGACTGATACCACTCTTGACGCTTTTCAATCGCCTGTTGCAC
ATTGCCACGGCGTTCGTTGGCGTGTCGCATATAGTCTGCCGACACATAATTAGTGGACTC
GGTAATCAGCTTTTTGAACATATCCCGATCTGACTGCGTAACCTTGATTGCCTCAAGGGT
CATACGGTTTTCACGCAATGCCGACTCCATATCCTGAAAGGCTTGGCGAACGCCAGTATT
TTCAGGCAAAAGATAATCACGCAAAGATTTGGTAATAACGCTAGAAATACCGCCGTAAAG
GGAAGCCTCAATCAACTTATAGAACTTGCTACGGTCGCCTGATGTGCGTAAACGTTTTGG
AATAACGCCAAGATCAAAGAGAAAACTATGATAATCGGTAATCGAATGGTATTGTTTAAA
TTGCACCTCACTACCATCAAATTTCTCTTTTAGATCATTTAACGCCAGCACTCGTGCATT
TTTCTCACCAACCTGCTCAGTTAAAATAGAGATAACCGATTGATTTTCATTGATATTTTG
TAATGAAAACGAACGAATATCGACTTTCTTATCACGCCCTGCGATCTGCTGTAAACGCAC
ACCACTAATCACACGTTGTCCACGGGAATTTTCGCTTTCCAACACCGCATAACAAACGCC
TGCTTTCAATTTACCGTACAACCCTTTATCACGAGAGCTAGAAGTTGAACCTGCTTCGGT
GGTATTACGGAAGTTAAGCAAGGTGAGATCAGGAATTAACGCCGTCACAAACCCAGCCAT
CGTAGTCGATTTACCCGCCCCGTTACCGCCTGAAAGGGTCGTTACCAGTTCGTCCAAGTC
AAAGGTTCGAGCAAAAAAACCGTTCCAGTTAATTAAGGTTAGGGAACGGAATTTGCCACG
CACAACAGCATCTTGGCGTTCATTTCGGATAACAGCCGGGGAAATTTGTTCATTATTTTG
CAATGTGAAATCCGTGTTTTCCATCAGGATTTTTCCTCTGTTCGATTTAATTCTGTATTA
ATAATGGTCGCAAGTTGCGTAATTGATGTCGTATTAAGATCAAAGAGTTTTGACGTTCGA
GAATAAACTTCAAAATAATCAGGCTTTCCTTCTCTTAAAACTCGTTCCGCATTTAAAGCA
AGCAGTGCAACGACAACATCAAAATGCTCTCTTGGTACATACCGAGGCTGAATACCGCTA
CGTTGTTGTTCTTCTGCTCGCTTTAATGTACTTAGCCAACTGACCTCTTTTGGGCAAGTA
CAAATCAACACGGCGGTTTTATAGCCTTGCTGCTTAAATAAATTTAGTTCATTTAATGGA
ATATCGGCGGTACGAAAAGTGCCTTCAATTAACACATTAAAACGGTGCTTAATCGCCTCA
TTGCGAATACGCTGTACCATTTTCCCAGTAAATTCAGCCGTATATTTTGCTGCTTCTTTT
CCATATTTTTGGTAAATTTCGTGATATTGTTGATGATAGGGGCTAAATTCATCTCCATTG
ATAATCAATAAATCAAAATTTAACCGCTTACTCATTTCAAGCGTACCAAAAGATTTTCCA
GCACCAGGCTGCCTACCTAGAAGAATGACAATAGGCTCTTTCTGGGACGTAATGTGATTT
TCTGCCATTAAATTTGCCCAAATTTTGGCAAACTTACTTTCTACATCCGCATTAACATCA
TAATTTTGCATAAGATCGCCCTAGATCAATGGCAAATAATGATATTTATCGCTAATTTGC
TTTACCTGCGTTGAAAGCAGTTGAAAATCGAGTGCATCTGGTTCTGAGCGATAAATTTCA
CTTCTCAATCGGCTTAAATAAATTTGATCATCATTTAAAGGCAATTCCAGACGTTTACTC
AAATCTGCCTGTGCCGTTGCGATTAACTCGATCAAGACATCTTTTTGCATTAAGGTACAC
ATCTACTCTTCCTCACCATTCAATTCTTCTTCATTTGCAAATTCTTCGTCAAAACTGACC
GCTTGCTCTTTCGCAATCGTAGGCTTTGTCGCCTCACCATCACGGATTAAACGAAGTTGA
GCTTCACGAGGATCGTCCCCTGTTCTCACATCAGCGCCAAAACGGAACACTGACTCTGAA
ATCACAAATTTTTTGCTGTTTTGATCGCCAACACGAGTAATCATACCCAAACGACCTAAA
CGGCGTAATGCACCGCCCACTTTCTCAGCTAACTTCGCTTTGTCTAAATCTGATCCTGTT
GAACGTGGATTGATTGCTTTAAGCAACTTGGTTTCGTCCGCCAAATTAAGCAACTCATCG
TACACTTCGTCATAGTGGAAAATCCCTTGCTGTGCAAGGCGTTCTGGACTGAGATAGAGA
TAACACAACACTTTTCCTACCAACATTTCCATTTCAGACATCGCCGAACGAGCAATCAAG
GTACTTGCCTTAGGTCGAAGATAGAAAAAGCCTTCAGGCGCACGAATAAGCTCGACGTGA
TAACGGCGATAAAACTGTTCAAGCTCGCTTTGGTAATCCATCAAAAAAGCGTGTTCATCA
AGGGCTTCTAAACTAATATGTCGCCCAGCTCTTAATTGACTGTCAAGTTGCGGAAAAATC
GGGTTAGCAATCGCTTCAGCCAATTTAGTTGAGATAAGTTCTTGGGTGTTTGTCATTGTC
GTTCTCTATTTTTGTAAAACTTTAATTAAAACTGACAGCTTGTTATTTATTGTATTGGTC
AATCACATTCGCCTGTACTTCTGCACCATTATCATTAATCGACTGCCATTCTGGGTAAAT
CGCTTGGCTGTCTTGGCTTGCCATACCGAGTTTAACGGCTTGATCGACGATAATTCGTGC
CACATCAAAATGGCGAGAAAGCGGGTACATTGCCAACTGTTCACGCAAAATCGCACCGAG
ATCAATCGGCTTGCCTTGTTCACGGAATGGGGCGAGATGGGCTTGCATTGTCGCAATAAT
CTGCTCCTGCACTTGGGTGAGGGACTCATATTCTAGCTCAGTCGGTAGCTCGCCTACGGC
TTCCGCTTCATTTAATTCGGTTTCATCATCACGCAGATCCATCAAAGGATCTGCTTTGGC
AATGTAAAGTTGCCACGGGCTTTCAAAATAATCTTGAATAGACTGGCGTAAACGTTGCCC
AAAAACACGATTTTTATCCATATCAATGGCGGTACGGATAAATTTATGGACGTGGCGGTC
ATAGCCGATCCAGAGATCGATCGCCTGCTGTCCCCAACTGATAATACGGTCAAGTTTATT
CTGCAAATTCACAATCAATTGATCGACAAAATCCAAATCATCACGTCCAATTAAGCAACT
TTGAATACGCAATAATTGTGATTGCAACTTATCCCCTGACGCATTTAATACATCTTGCAA
CTCACGCAAATTCCCCGAAGTTTCGTCTAACAACTGCTGACAAGTCGCAATGGCTTCGTG
CCAATTTTGGCTTAACAACATTGCAATACGTTCACGGATCTGCTGTTGATTTTCGTCCAT
CATACGCTGGGAAAGATCAATGCTGTCAAAAATTTCTGCAACCGAGAATTTTAATGGCGC
AAACACTTGATTACGCCAGAAACGTTCATCACCGCCTTCTTCTGCTGCATTAGACGCACG
CTGAATTTCATCGGCAACAATGGAAAGCTGGATCGATAAACGTAAGGTCGAAAATTCACG
TTGGCGAATGTAATACTCTGAAACCCCTACGCCAAGTGGTGTTAAGCGATAAATCGCCAA
ACCTTCGGTAAATTCGCTCGAAAAACGGTTTAAAAAACGTTGTCTGACAAGATCGTTGAT
CGCATTATTCGCACGCTGTGTTTGTGTTGCTTCAGACTGCTCAAAGGCATTTGAAACATG
ACGGAAAATATCTTGTAAATCGCTTTCAAGCAATTCACCGTCAGTGCGTTCGTTATTATA
CAGGGCTATCGCCAATAAAAATGCCAAGCGGTCGGAAGAAAGGGAAAGCGAAAATTCTCG
CTCTTTTGTCCATAAAATCAGTTCTGGGATCGTTTGTGCTAATTCGTGTTGCATAGGCGA
TATTATTTAAATATAAAAATAGGCATTATTGTACCTTAATCAGAGCAGAATGGAAAAGAC
AAGCGGTGAGATTTGTACAATTTATTACAGTTCTCACCGCTTATAGGCTATTAACTAAAT
TATCTCAATAAATATTGGATCATTAAATCTGCAATATCCACTTTAGTCACCTGCTCAATC
ATTTCAAGCCCAGGGCTTGCATTGACTTCTAACACCATTATGCCTTGTTGAGAACGGATA
AGATCGACACCTGCCACATCTAAGCCGATAGCTTTTGCTGCTTGAACTGCGATTTTTTGT
TCTGCATCAGACAGTTGAATGGCTTGGGCGGTGCCACCTCTGTGAATATTGGCTCTAAAC
TCACCGCTTGCACCAGTGCGTTCCATTGTTGCAACAACTTGATCGCCAATCACAAAGGCT
CGAATATCTTGCCCTTTAGCCTCTGCAATAAAGGTTTGTAAGAGGCTTGGTACTTTGGCA
CTTTTTAATGTTTCAAGTAAACTCAAGGCACTGCTATAGCTTTCTGCCAACATTACGCCT
ACGCCTTGAGAGCCTGACAGTGTTTTAATAACCGCTGGCAAGCCTGATTGACTTAAACCT
TCAGCAACGCTGTAAAGCTCTCCCATTAATAGCGTATCAGGTACTGGAATGCCGCAGGCG
GCAAGTCGCTGTAGGCTTTGCCATTTGTCACGAGCGAGTGCAAAAGCTGAAGATGAATTT
AAAATGGGTGTCTGTTTTTGTTCAAAATGCCGTAATACATTACAGCCTATTTCTGTGCTA
GTTGTACCAAATCGAGGCAAGATACCTGCATATTCCCCGATTTTTTCGGGTTTTGCTCGA
GTTTTGTCGTAGCTTTCCCCAGTTTGATAATAAAGCTCGAACCGCCCTTGCTGCAGTTGT
AGCAAGAAGCGGTTTGGATCGAGAATATCCAGTTGGTAGCCATTCTGTTCTGCCGCTTGT
TTAAGTCTTTGACAACTATATAAACGAGGCTCACAACAGAGAATTAATAATTTTTTAGCA
TTCATTATGCGTAAGGCTGTAACTCAGGGTTAATTGGTGTGTCTGCGAGGTTGTTTGCAT
AATTACACAAACTAGCTAGACTAACACCAAGTACCACATCTAGGGCGTTTTGTTGGGTGT
AACCTACAGCAAAAAATTCATTGAGTAGCGTTTCACCAACTTTGCCTTTAGTGTTGATAA
CAGCGAGTGTAAAGCGTGCAAGGGTATCTAATTTGTTATCTTGAATTGGCGTAGCTTTGC
GTAATGCTTGCAGTAATTCGTCAGGCATTTTGATCTGTTTAATGGAAATTGCGGTATGCC
CTGCTACGCAGAAACCACAACCATTTGCGACTGCTGCGGTAATTTGTACAACTTCTCTCT
CTGTTGGCGTTAAGCTGGTGCGTTGGTTAATTGCCCCGACGATGCGATAAGTTTCTAATG
CGGTAGGTGCATTTGCTAATACGCCGATTAGGTTAGGAATGAAGCCGTTATTATTTTTAA
CCGCTTGTAATGCTTCTTTTGCTGCTTCAGGTGCAGTGTCGATAGTATGAATTTGAAATT
TAGACATAGTGAACCTCTGTAATAAAAAATAAAATCTGTCAAAAATTTGCGATTAATCTA
CCGCTTGTAAAATGTTTTTTAATTGTATGAGATAGTCTATTACCCCCTTGGAATTACCCC
CAAAAATAGCCCTGAGTGTCAGGGCTAATAGCTACAATTTTTCTAAATAATTTATTCCGC
CAAGATTATTGACCTGTCGAATAATCCACTGTTGCCGAGCTCGCATTGTTTGGCTTGGCA
TTTTAACCCGATAAATCATCGGATTTGGCAAAGAGGCTGCTAATAAGGAAGCCTCGTGTA
AACTAAGCTGGCTTGCTGATTTCTTAAAATAATGTTTAGCTGCCGTTTCTACACCAAAGA
TGCCATCGCCAAATTCAGCAATATTGAGATAGACTTCTAACACTCGCTGTTTATCCCAAA
GTAATTCCACTAAAAAGGTCAAAGGCACTTCGATCCCTTTTCTTAGCCAACTTGTTCCGT
GCCATAAGTAAAGGTTCTTTACCGTTTGCTGAGAAATAGTGGAAGCACCGCGAGGTTTCT
TTTGAGATTTACTATTTCGCTTAATTGCTGCTTCAATCGCATCAAAATCAATCCCAAAAT
GAATTGGAAATTTTTGATCTTCCCCAGCAATAACCGACATTTGCATTTGCCACGAAATAC
GATCAAGACTAACCCACTGATATTGAATTTTATATAAGTCCCCTTGTATTAGGTGTTCCA
CTTTTTTCTGTAGCATATAAGCTGAAAAAGGCACGGGAATTACTGAAAATATCAATGTTA
AAGAAACATAGAAAGTTGTGACTGCCACACCAATACGACTAACGCCAAACCAAAGCCAAC
TTTTTAAAGATAGCATCTGTTTGGGAATAAAAAAGCGGAAAATAGATTGTAGCAAGGATT
TTTGCTTAGGTTTTGGTGCCATTCAGTTTTGTATCTATCCACTTTAAAATATCTGGCTCA
ACAGTTTTTAACATATTTGAACCCCGTGTAATAGTCGCCGCACTAGTATTCAATTGCTGT
TGGATTTCACGCTGAGAAATTTGATTTTCGAGCAATGCGCGTACAATTTGCACTCGCAAT
CCCAACGAAGTTCGTTCGTCTGTTGTCAATAACATCGACAATAATGCATCTGTTTTATCT
TCTGCTACCGCTTGTTTTAAAAGGTCAACAAATTGTTGCCATTCTTTTGGATCACGTTGT
TGATAAAGGGTTCTCATACTTACTTATCCTGTTAGTACAATAGTACGGTAAGATCTGCAA
ATCTTACCGCTTTACTCTTTGTTATGCTTATTTTTTACCACGTTGATCGTCTAATTCAGC
CCCTTTTGGCATACTAAAACTAAACAGACTTTCAGATAAATGAGCCGTTGAAATGTTGCG
TAATACATAGAGATTACTTTGCCCGTCACGTTCAATAGTGCTAAAACCTTTGACTAAGCC
ACTTGCATCAATACGAATATCAAATTGTTTGATCGCACTTTTTTTCGATTTTGGTTTTAA
TACAAAATTATCTACATTTTGTGTGACATCATATTGATCCCAATGGCTTTTATCATTGCT
TGTTAAAAGTACAAATGGTGTGTTGCTCACAGCATCTTTAACCCAATTTGCCGTTACCTG
AGATACAAAAGGATCGTAAAACCACAAAGTTTTGCCATCAGATACAATTAAATTTTCTTG
AGGACTTTGGGTGTCCATACGAAATAAGTTCGGACGTTTAACTTGAAACTTCCCTTGCCC
TTTTTGAATTTCCTTTCCTTTACTTGAACGAACGGTCTGTTCAAAATCTGCACTGTATTG
CGTTGCTTTATCTAAACGTTGTTGTAACTCTGCGACAGCTTGAGCATCAGCAAAAGCAAA
GCCATTTAATGAGAGAAATGCTAAACCTAGCAACGATTTTTTTAACAAATTTTTCATTGA
TTTCCCTTTAAATATCTATAGAAAAGTGTCTATTTGACAGCAAAGCCATAAAAAGTTCTT
AGAAACGGATACCCGTACCGATTCCTAAGCCAATACCGACTCCATTAGAACCACCACCTG
CATTCACTCTTCCATCAAAAGTACAACCTGCGAGCATTAAAATAGAGGCAATCACGAATA
TTTTTTTCATATTTATCCCTTTGTATTAAAAACTATTATAAACTTTCAGCTTCAAAAGAT
GCGCATTCTACTCTGTTTTAACACTTTAAACCAATTCCAAAGGAGATTTTATGAAACTTT
TACATAAACTAAGCTTACTCTTTTTGATAATTTTTCCTATGACTACTCAAGCGAGTCCGT
TGAGTATTTCAGAGCAAGAAATCAATCAATATTTGGCTACGCGTTTAGCAGAAAAAGTGC
CTTTGCAAGATAGTTTAGGTGTACCAAAACTATTTCAACTAGACTATAAATTATCTGATT
TATATACAAAGGTGGGACAAACAGATGAAAAGGTTGTTGATATTTCAGGCATCATCGACA
GTCTATTACAGATAAAAGGTAAAGAATATCAAGTTAAACTTAATATAAATATGGATACTC
TTCCTTTCTATGATATGGAAAAAGGTGCACTATTTCTAAAAAATGTTCGTTTAAAAAATT
GGAACGCTACCCCTGAAAAATATCAAAATGAACTTCAGGTGTTTTTACCAATAATTGCTG
ATGGTCTTACAAATATCTTAAATAGCCACCCTGTTTATACATTAGATGAACGCAAAACAA
AAGAATCCCTTGTAAAAAAATTTGGAAAACATATTATTGTTGAAAAAGGACATATTCGTT
TAGAAACAAATATTTTTTGATAAAGATCCCTCTTATTTTAAATAAAAGGGATTTTGCATT
CTATTCCTTTAAAAAACCTTCCAACAATTCATTTAAAAATAATTTGCCGTGCTGTGTAAT
CTGCCAATATGTATTGTTTTCTGTGATAAAATTTTTGCTCAATGCCCAATCCATTGTAGC
TTGAACCTTTTTCCGATCTAGCCCCGTATATGCCTCAAATTCTGTTTTTGGGGTTGCTTC
AAGTAAGCGAAAACGGTTCATAAAAAATTCAAAAGGGCGATCATCATTTTCAATCCTCTC
TTGATGATAACGATATTCCCCTCGCATATAGCCTTTCGGGTGTTTAGTTTTGCTAAAGCG
GTAAATTTCCCCTGTTGGATAACTTATTTTCCCGTGAGCCCCACAGCCAATCGCTAAGTA
ATCACCAAATCGCCAATAATTCAAATTATGCTGACATTGATAACCCTTTTTGGCATACGC
CGAGGTTTCATACTGTTCATAGCCTGCGTCAGTTAAAAGCTGATGCCCTTGTTCAAAAAT
ATCCCAAAGCTCATCATCGTCAGGTAATGTGGGCTGTCGATAGTAAAACATCGTATTCGG
CTCAATCGTCAATTGATACCACGAAAGATGTGGTGGATTTAACGCAATACCTTGCCGTAA
ATCATCAAGAGCCTGAGCAACAGATTGATTTGGCAATCCGTGCATTAAATCTATGTTGAA
ACTTCTCAAACCTACTTTTGCTGAATTTTGAGCAAATCTAACCGCTTGTTTTGCTTCATT
ACTATCGTGAATACGCCCTAATTTCAATAATTTCTCAGGTTCAAAACTTTGAATACCCAT
TGAAATACGGTTCACGCCACCTTGTACATACCCGATAAAACGTTCTGCCTCAGCAGTCCC
TGGATTAGCCTCTAGGGTAATTTCGCATTCGTGAGAAAAATCTATCCGCTTGCGAATTTC
TGCAAGTAAATAATGAATACCTTCAGCGGAAAAAAGACTAGGCGTACCGCCACCAATAAA
AATTGAGTGGATCTTGCGATCAGCGATTGCTGTTTTATAGCTTATGAGATCTTGCTCAAG
ATCATTGAGCAAATGCTGAATATATTCTTGCTCAGGAATAATGCCCTTTTGTGCGTGGGA
ATTGAAATCACAATAGGGGCATTTTTGTACACACCAAGGGATATGGATGTATAGGCTTAA
GGGGGGCTGCATTAAATTCACCATATCTTCCAGTACATAAAATCCAAATAAAAATTCTTA
CATATAGTACTAGTATAACACCTAAGATATCACAAAGCTTTCCTTATCAATATAAAATCA
GTCTCCTTAAAAAATTAGGATGATTGTTCACATATACAATTATGCCTACCTATTTTTAAA
ATAACCTATTAATTTGATTTACTATCCAGATAATCTCAAACACCCAACTCTTTAAACAAC
CGTCTGCAAGCTGTGCCATCTTCTTTAAATAAGTGGCAACGGTTTGGGTTGATACCAATT
GACATTTCATCACCTTCTTCAACTAATACGATGTCGTTTTGGCGATAAACAAGGCTTTGT
TTGATTGGCGGCATTTCAAGGTAAATTTGGGTTTCGTTTCCAAGTTGCTCCACGACTTTT
ACTGTTCCTTTAATGCACACTTCACTCTGATCACAAGGTAGTAAATGCTCTGGACGAATA
CCTAAAGAGATATTGTCGCCGATATTCACACCTGTGTTATCTACTGGGATCCAGAAGTTG
AGATGGGTGGAGTCAGGTAATTCAATTTTTACCCCACCTTCTCTTACATCAATCACTTTT
ACAGGTAAGAAGTTCATTTTTGGTGAACCGATAAAGCCAGCAACAAAGCGGTTGGCTGGG
TAGTGATAAAGTTCTAATGGTTTACCAACTTGAGCAACGTTAGTGGTAATTTGTGTATTG
TTTCCGAGCGCTTGTAACACCACGATTTTATCGGCAAGGGTCATTGCTTCCACTTGGTCG
TGGGTGACATAAATCATTGTTCTACCTAATTTTTTATGCAGTTTGGAAATTTCCACACGC
ATTTGTACACGAAGGGCTGCATCAAGGTTTGAGAGCGGTTCGTCTAATAAAAACACTTCA
GGTTGAGAAACAAGCGTACGACCAATCGCTACACGCTGACGCTGACCGCCAGAGAGTTCC
TTCGGTTTACGTTGTAGTAAGTGAGCAAGTTGGAGAATTTCTGCGACTTGATTTACTCGT
TGCTCGATTTCTGCTTTCGCTTTACCTGCCAGTTTTAAGCCGAAGGACATATTTTCAGCC
ACATTCAGATGTGGATAAAGTGCGTAAGACTGGAAAACCATTCCGATATTACGTTGAGCA
GGTGGCACATCATTCATTCGGGTATCACCAATAAAGAGATCGCCTGATGTAATATCTTCC
AAGCCTGCAATCATACGCAATAGGGTGGATTTACCACAGCCAGATGGGCCTACAAATACG
ACAAATTCCCCTTCTTTAATATCAAGGTTAATATTGCGTGAGATATGCACATCGCCGTAT
GATTTATTTACACCAATAATTTTTACATCTGCCATTGTCTTATCCTTTGCCTTAGGGTTA
CTACTTTTTGATAGGTGCCAAGATTACTTATTTCCTCTTGTCTTGAAATCATACTTTGTG
AAAAAATTTTTCACTACCTTGTAAAAAATTTTTTCGCAGAAAACCAGATTTTTTGTGACT
TAGATCACAAATTCATACGCTTTTTTTGTGATCTCTTTCACACTTATTTTAAAAACGATC
AAAAATGTGATACAGATCACTAAAAGGATAAGGGGGGATGATAAGGGGGTATGATGAAGT
ATGAGAAGAAATCCTCCACTATTCGACTGTCAAAATTTCATTTCACTAAACTGAGGGAAA
AACAATGAAAAAATTAACCAAAGCAGCATTAGCGGTATTAGTAGGATTATGTATCGCACA
AGGTGTAAATGCAAAATTAGTTGAAGGACAACTCAACATCTGGATCAATGCCGATAAAGG
TTATAACGGCTTAGCAGAAGTGGGTAAAAAATTTGAAGCAGAAACAGGGGTAAAAGTTGT
TGTTGAACACCCAAGCAAATTAGAAGAATTATTCCCACAGGTTGCGGCAACTGGTGATGG
TCCTGATATTGTGATCTTTGCTCACGACCGTTTTGGTGGCTATGCTCAATCAGGCTTATT
AGCAGAAGTTCACCCAAGTGCAGAATTCAAAGCAAAATTATCTGATATCGGTTGGGAAGC
TACAAAATATAATGGTAAACAGATCGCTTACCCGATTGCCGTTGAGTCGCTCTCATTGAT
TTATAATAAAGATTTAGTACCAAATCCACCAAAAACTTGGGAAGAAGTGGAGAAATTAGA
TAAAGATCTCAAAGCGAAAGGCAAAAATGCGATTATGTGGAACTTAGCAGAACCGTATTT
CACTTGGCCAATCATCTCTTCTCAAGGTGCTTATGCGTTTAAAGTGACCGCAAACGGCTA
TGATGCAAAAGACATCGGTGTAAATAATGAAGCTGCACAAAAAGGCTTACAATTTGTGGT
TGATTTAGTGAAGAAAAAAGTCATCAACGCAGACACCGATTATTCTGTGGCTGAAGCTTC
TTTCAATAAAGGCGAAACGGCAATGACTATCAATGGTCCGTGGTCTTGGGCAAACATTGA
GAAAAGCGGTATTAACTATGGCGTAGCCGTACTACCAACCTTAAACGGTAAAGCAGGTAA
ACCGTTCGTTGGCGTATTAAGTGCAGCGGTAAATGCATCTAGCCCGAACCAAGACTTAGC
GAAAGAGTTCTTAGAAAACCACTTATTAACGGATGCTGGTTTAGAAACCGTGAATAAAGA
TACGCCGTTAGGTGCAGTAGCACTTAAGAGCTACCAAGCAAAATTAGCGGCAGATCCACG
TATCGCAGCAACAATGGCGAATGCGGAAAATGGTGAGATTATGCCAAACATTCCACAAAT
GAGCCGTTTCTGGTATTCAGAAAAAGCAGCGATTGACAGTGCAATCAACGGTCGCCAATC
TGTTAAAGCCGCATTAGATGAAGCACAAGCGAAGATTGAAAAAGAGTAATTTTTAATAAA
TAAAAAATGTAGGGACACACTGCGTGTGTCCGTTAAATAATCCAAATTAGACGGACACAA
GCAGACTAGTGGACACACGCAGTGTGTCCCTACGAGTATCAAGCGGTCACATTCTTCTCA
TTTTTTGCAATTTCCTCTTCGCAGTACTAAAACAAGGAAAATAAAATGCTAACTTCAACT
CATTCCTCGATTTCGTCTGCTCAACTTTGGGGCAAAAGGGCTTTTGTCGGATTACTTTAC
CTACTTGCTTTTTACTTGGTTTTTACAATTTATCTGCAAGGTGAAATTTTATTTGCATTA
CTAACCTTAGTCGTAGTGGCTTCAGGTATTTTTGTGTTTAGCTCAGAACGGGCTTATCGC
TGGCGTTATCTGTTCCCAGGCATATCCGCAATCGGCATATTTGTAGTCTTTCCACTTGTC
TGTACTGTTGTTATCGCTTTTACTAATTACAGCGGTTCAAACCAGCTCGCCTTTGAACGT
GTGGTTAATCAATTGCAAAGCCAACGCTATTTTTCAGGCGAACGTTACGATTTCAAATTA
CTTGAAACAACGGATAATCAATATCAGCTTGCCCTTGAAAATAAAAATGTGCAAAAAACT
TACCTTTCTGCACCGCTTGCACTAGCCGATTTAAAAGGGGAAATCAAATTAGAAGAAGTG
GCAACATTGCCAGAAAGCAAAGTTGCACCACTTAAAACCATTACCCAAAATCGCCAACAA
CTTCAAACGGTGAATGCGATTTTACCAAGCGAAGAAATGCTCACGATGAGTTCACTTCGT
CAATTTTCTCAACAAAGCCACCGCTTTAGCTTTGATGCAGAGAGCCAAATTTTAACCAAC
CACGAAACCAATGAACGTTATAAACCCAATGATGATGTCGGTTTCTTTGAGCAAATTGAT
GAGCAAGGTAACTTTACAGGTAAACGTGTTGAACCAGGTTATACGGTAACTATCGGTTGG
CAAAACTTCGTGAAAATCTTAACGGACGAAGGTGTACAAAAACCCTTTATTCAAATCTTT
ATTTGGACAGTTACCTTTGCATTCTTAACTGTCGTATTTACCACATTACTCGGTATGATT
TTCGCCTCTCTAGTACAATGGGAAGCGTTAAAAGGCAAAGCGGTTTATCGTTTACTGTTA
ATCCTGCCTTATGCAGTACCAGGTTTTATCTCTATCCTTGTATTTAAAGGTTTATTTAAC
CAAAGTTTCGGCGAGATCAACTTAATTTTAAATAACTTATTCGGCATTCGCCCAGAATGG
TTTAACGATCCATTCCTTGCTAAAGTGATGTTGTTAATTGTGAATACTTGGTTGGGTTAT
CCTTATATGATGATTGTTTGTATGGGTTTACTCAAAGCGATCCCAACGGACTTATACGAA
GCCTCAGCGATTGATGGTGCATCGGTATGGCAAAACTTCACCAAAATCACAATGCCGTTG
TTAATTAAGCCGTTAATGCCATTGATGATTGCGAGTTTTGCCTTCAACTTCAATAACTTC
GTGTTAATCCAATTATTAACCCAAGGTCGCCCGTCAATGATCGGAACCAGCACACCGGCA
GGACATACCGACTTGTTAGTGAGCTACACCTACCGTATCGCCTTTGAAGGTAGCGGTACG
CAAGACTTCGGTTTAGCGGCGGCAATCGCAGTAATCATCTTCTTACTCGTCAGCGGATTA
GCGTTGTTCCAAATTCGTTTGACTAAATTACAACAGGATTAAGGGGGATAAAATGGCTAT
CGTTCAACCTAAATCAATGAAAGCTCGCTTATTTGCAACGCATTTCTTTCTTATTGTGTT
CTGTGCGTTGATTATGTTCCCTTTACTGATGATTTTAGGGATCTCACTTCGCCCGGGCAA
CTTGGCATTAGGGGAAATTATCCCAAGCCAAATTTCCCTTGAACACTGGAAACTGGCACT
CGGTTTTAGCGTCACCAATGCGGACGGCACTGTTACCCCGCCGCCATTCCCTGTACTACT
TTGGTTATGGAACTCAGTGAAAGTCGCAGGTGTCACGGCAATTATTACCCTAGCACTTTC
CACTACGGCAGCTTACGCTTTCGCACGTTTACGCTTTGCAGGGAAATCAATGCTGTTACA
AAGTATGTTGATTTTCCAAATGTTCCCAGCGGTACTTTCACTTGTGGCGTTATATGCATT
ATTTGACCGCTTAGGAACCTATGTGCCATTCTTGGGCTTAAATACCCACGGCGGTGTGAT
CTTCGCTTACCTTGGCGGTATCGCAATGCACGTTTGGACGATCAAAGGCTATTTTGAAAC
CATTGATAAATCGCTCGAAGAAGCCGCAGCCCTTGACGGTGCAACCCCGTGGCAGACATT
CCGTTTGATTTTATTACCATTGTCTGTGCCAATTTTAGCTGTGGTGTTCATTCTTGCCTT
TATCTCGGCAATTATCGAAGTGCCTGTTGCCTCTCTCTTATTGCGTGATGTGGAAAACTA
CACCCTTGCGGTCGGAATGCAACAATATCTACACCCACAAAACTACCTATGGGGAGATTT
CGCAGCGGCAGCGATTTTATCCGCCATTCCAATTACCTTAGTCTTTATCATCGCACAGCG
TTGGTTAGTCGGAGGATTAACGGCAGGTGGGGTGAAAGGGTAAACATAATGGGACACGAA
GCGTCGTGTCCCTACAATCACTTCGTAGATATTTAAGTAGGGACGCCACGCTTGGCGTCC
GTAAATAAATTACCATTCGGGAAACAATAACAATGAAACAAAATCACCCATTTTTAAATC
GTTACTTCGTGGATGAACACGGTCGCCGTGTTTATGCCCAACCGTCCGTTTATGGCAAAG
TGGCAAAATTGCTCGGTTTGCAAAAAAGTCGCAAAATCCTACCGCTTGTCAAAGTTGTCA
AACAGGGCGAGCAAGTTTTTATTCCGCTTTTTGTAGCGGACAAAACCCAAACCGTTCACG
CAAACTGGACGCTGACCCTTGAAAGCGGTGAGATTTTAACGGGAAAATGCAAACGCAATA
GCATTGACCTGCCTCGTGATTTATCCCTTGGTTATCATCAATTAAGCCTGAACGGCACAA
CCGCAGAATGTCGCATTATCGTTACGCCTGAACGTGCCTACCAACCGCAAGAGTTGGCAG
AGCATAAAAAATTATGGGGAGCAATTTTACAGCTTTACACCCTACGCTCAGAGCAAAACT
GGGGGATCGGCGATTTCGGCGATTTAGCAGAGTTTTTAACCAAACTGGCTGAAAAGGGCG
GTGATTTTGTCGGCTTAAACCCAATTCATTCATTATTCCCAGCTAATCCTGAAGGAGCAA
GCCCTTACAGCCCCTCTTCTCGTTTATGGCAAAACATTGCTTACATCAACGTTGGGGCGA
TTGACGCTTTCCAACAAAGCCATGAAGCACAAGCGTGGTTTAATTCGGCGGATATTCAGC
GCCAATTACACGAAGCTCGCCAAAAAGATTATATCGATTATTCACAAGTGATGTGGCTGA
AATTACAAGGCTTACGCTTAGCCTACGAACAATTTAAACAGCAAGATCAAACCGCTTTCG
AACAATTTATTGCTGAAAACGGCGAAGCATTGAAAGTGCAAGGTACTTTTGACGCTCTAC
ATCAATGGCTTTCTTCTCAATTCAGCGAACAATGGGGCTGGAACTGCTGGGATGCAAAAT
ATCAAGATTATCACACCGCTTCCGTGCAACAATTCCAACAAGAACAGAGCGATTTAGTCC
GTTTCTATATGTGGTTGCAATTTGTGGCACAACAACAGCTTAAAGCCTGTAACGAACTGG
CAAAACAGCTCGGTATGCCGATTGGTTTCTACCGTGATTTAGCCGTTGGCGTAGCGGATA
ACGGAGCGGAAACCTGGGCGGATAAAGATCTGTTCGTGTTAGGTGCATCTGTGGGCGCAC
CACCGGATATTATGGCACCGCAAGGGCAAAACTGGGGCTTATCGCCAATGCACCCTGAAG
TATTGCAAGAGCGTGGCTATCAGCCGTTTATTGACCTACTGCGTGCCAATATGAAAGATT
GCGGGGCGTTGCGTATCGACCATATTCTCGGCTTTGCCCGTTTATGGTGGGTGTCGAAAG
GCGACTCGGCGAAAAACGGCGCTTATGTGAAATATCCGTTGGAAGATTTGCTTTCAATCT
TAGCCCTTGAAAGCCAACGCCACCAATGCTTAATCATCGCAGAAGCCTTAGGTACTGTGC
CGAAAGGAATGTTGGAAACCCTTGAAAGCAAAGGTATTTTAGCCTACAACATTTTCTATT
TTGAGTACGACCATCAAGGAAGCAAACCATTAGCTAACTATCCGTATCAAGCAATGACCA
CCCTAAGTACTCACGATTTACCAACGGTACAAGGCTACTGGAAAGGCTATGATTTCGAAT
TAGGGCAAAAATATGGCGTTTACCCGAATGAGAAAGTGCTGAACATTTTAAGAAATGCAC
GCCACTCAAATAAAGAAGCGATCCGCCGAGCCGTTGAAGCGGTACAACCGCTAGAAGCAG
ATAGTGCTGGCGTTACACAAACCTTCAACCATCAGTTACAAAGCTATGTGGCAGATACCA
ACAGCGTATTATTCGGTTCACAACCGGAAGACTGGCTAAATATGCTAGAGCCGGTAAATA
TCCCTGGAACAAGCACCGAATATCCAAACTGGCGCAGAAAATTGAGCAAAACCACACAAG
AGATTTTTGCGGATCAGACGATTGTGCAGTTGTTAGAAAAGATTGAGGCGAAACGGAGAG
GAATATTAAATTAAACTTAGACTCTATTGTTTTTGAAAAATCATAACCTTCTTATATACT
TGCCATTGCAATAGCTATATAGGAAAACTAGTACAATCTGAATGTTTTCCCCCTCAATTT
TGCAAATTTAATTTGCCAAATGCAGAGAGTTCTGTTATTTATACGCGCTTTCAAAACACC
CTAAATAGAGCGGTAAAATTAGGGAAGAAAAATTCCAAAAACAGGAGTGAAATATGACAG
TGGCAAAACCCACTTCTTTAAGTTTATTAGCCCTTGCGGGCGTATCGCCTTACCAATTAG
GTAAAGACGAAGAGTATATGAATGAAGCTCAAATTGAGCATTTCCGCAAAATTTTAAAAG
CGTGGCACGCACAAATTATGGAGGAAGCGGAACGTACCAAAAGTCAAATGCAAGATGAAG
TGACTAACTTCGCTGATCCTGCTGACCGTGCAACGCAAGAAGAAGAATTTAGCCTTGAAT
TACGCAACCGTGACCGTGAACGTAAATTGCTTAAACGTATTGAGCAAACCTTAATCAAGT
TAGATGAAGGTGACTACGGTTACTGCGATACTTGTGGTATTGAAATCGGCTTAAAACGTT
TAGAAGCTCGCCCAACGGCAGAACTTTGCGTAGATTGCAAAACCCTTGCAGAACTACGTG
AAAAACAGATGGGCGGTTAATTAAGTAGGGTGGGTTTTAACCCACCACTTCCGCATATAA
ATTGAAACGGTGGGTCAAGACCCACCCTACAATTTTATATAATTGAGGTGATCTATTTTA
AATTACATCAAATCTTTTTTTAGTCGTAAAAAAAAGGATACAAACCCACCGCTTGTTGAA
ACAGATCAAGCGAAGAAAGTTGCTCGCCCAATGCGTTCAGCCCCAGAATTGACTGAACCG
CACCGACACACACCAAAGAAAAAATCAAACCATAAACAACAAGCTGTACCGCCCCATATT
CTGCATAAAAAATTTACCCAACCTGCAGGACATTACGGTATTTCGCCAAAAGATTTTCCA
AGTAACGCCATTGCCATTATCAATAAACTGCAAAAAAATGGCTATGAAGCCTATATGGTC
GGCGGTTGTATTCGGGATTTATTACTAGGGCAAAAAGCCAAAGACTTTGATATTGCGACC
AATGCTCGGCCAGAAGAAATTCAAAAAATCTTTGGTCGCCAGTGTCGCTTAATCGGACGA
CGCTTCCGCTTGGCTCATATTGTCTTTGGGCGTGAGATTTACGAAGTCGCTACATTCCGA
GCTGATCATCACAGCAATGCGACGGAAAAAATGTCGAAAACCAGCGAAGCAGGAATGCTG
TTGCGAGATAATGTTTATGGCACACTTCAGGAAGATGCAGAGCGTCGTGATTTTAGCGTT
AATGCCTTTTACTATGATGTTAGCCATAATTTGATCTACGATTTTTTCAATGGCATAGAC
GATCTGAAAGCAGGAAAACTCGCCTTGATCGGCGATCCTGTTACTCGTTATCAAGAAGAT
CCTGTACGAATGTTGCGTGCAATTCGCTTTATGGCAAAACTGGATATGTTCCTAGATAAA
GCGAGTGATGAACCTATTCGCAAAATGGCAGTATTACTGAAAAATATTCCTGCCGCACGC
CTATTTGATGAGTCGTTGAAATTACTGCAATCAGGCTACGGTCACAAAACCTACGAATTA
TTACGCAAATATGGTTTATTTGAACAACTTTTCCCTGTATTAAGCCCATTTTTTACCGAA
TATGGCGACAGCAACAGCGAAAGAATGATCAGCAAGGCTCTCAATTCCACTGATGAACGT
ATTCGTGATGATTTACGAGTTAATCCTGCCTTTTTATTTGCAGCACTACTTTGGTATCCG
CTACGCGAGAAAATTGACGAATTGAAAAACCAAGGTGGTTTAAACAGCCACGATGCAATG
ATGTTGGCTGCCAATGAAATTTTGGCAGAGAGTGTCAAAGCGGTCGCATTACATCGTCGT
TATACGACCGTTATTCGTGATATTTGGTCATTACAGTTCCAATTTCCAAAACGTACGGGA
AAACGTCCACAGCAAACTCTCGAACATATTAAATTCCGTGCAGGCTTTGATTTACTCGTG
ATGCGAGCTGAAATTGAAGGTGGCGATTTAGTCGAATTAAGTGCGTGGTGGCACGAATAC
CAATTTAGCAATGAAGCACAGCGTGCGGAAATGTTAAAAACAGTCAAACAGTTACCCACT
TTCCGTGACGAAGAACCAAAGAAAAAACGTCGTCCACGCCGAAAATTCAACCGCAAAAAG
AAAGTCGTAAAAGGGGAAGAATAGTGACAACCGTGTATGTGGCTCTTGGCTCTAACTTAG
AAGATCCGCTTGCTCAACTTAAGCAAGCGGTTGTTTCGTTGCAAACCTTTGCAAAAAATC
TAAAAGTCAGCTCTTTTTACGGCAGTAAACCATTAGGTCCACAGGATCAGCCTGATTATG
TGAATGCCGTGGTAAAATTTGACACGGATCTCACCGCTATCGAGCTACTTGATAAGTTGC
AAAGCATTGAGAATGAACAAGGGCGAGTTCGTTTTCGTCGTTGGGGAGAACGCACCCTCG
ATCTTGATATTTTGCTCTATGGCAATGAACAAATTCAAAGCGAACGTCTAACTGTTCCCC
ACTACGATATGCACAACAGAGAATTTGTGATTGTGCCGTTATATGAAATCAGTCCTGAAT
TGGTTTTGCCGAGTGGGAAATCTTTAGCACAACTTTATCCGCAATTTGCAGAGCATCAGA
TGAATATAATAGTTTTATAATGCCGATTATTATGTAAAACTATTAATAAAATTGATAAAT
AGGTAGCATAATAAGTGGCATAGTAGACAAACATATTCTGAGTTTTGAACGTTAGTGAGA
AACTTTATTTAATTTATAGTTATACCAACTTTTTAACACATTCCCCTTCTCATCACAAAA
CTCAACAAAGTTTTCACCGACTTTAAATTTAAAATCATTACTTAAATGAAGCACATCATC
TTTATCCTGATCCCAAACATAAGTCCCTTTTTCTGTAAAAGGATATTGCTCTTTATTCTT
AAAATAAACCGTGTTGTATTGATAGGTTTTATCACTATTTAAAATTAATTGTGCTTCGAT
TTTTTCGCAATCTGCACAAGGTAGTGTACCTTGATAAGTGCCAGAAACACTTTTTTGAGG
CCATAGCGAACAGGCACTTAACATTGCGATAATACTGGCAAATGCAATTTTTTTCATAGT
CACATCCTCTTAGGTTAAGCAGATTTAAAATTAGGATTTACCTTAAAGTCTAAGGCGGTT
ACTTCAGGAAAATCTGCCTGAATTAAGTGTAATAGCGCGGTTTGTTGCAACAATAGCCCC
TGACGAATAGTGCCATTTTGTACTTCAAACCTAAGTAAATTATCGGATAAATTCAAAATT
CGGTAAAGCCCACGGTATTGTTCGGGCAGTAATTGCTGAATTTTTCGATTTAATTCATTG
AGTTCATTGGCTCGTTGGACAATTTTCGTCAAGCTAGAGTTCTGCAAAATCTCATTGATA
TTTTTTATTGTTGAATTTTTCATCTTTCCTGCTGTGCTTTAACTTGTTTTTGGTGAGATT
GTCCTTATATTCTGCCTATTCTACAAAAATTATCGTATAATCAACATTATTTTTTTATTG
AGTACTAAATGAATTTTTTACGTCGCTTTCATAAACCTGCATTGATTTCGCAATTCCTGC
TTGGCATTGTGGCGATCTTTGCTTTGCCAACGGCTCAGCCGTTAGCGAATGAAAGTGAAA
CATTGCCTACAAATCAACTTGTATTACGCTTAAGTGATTTTTCTTCAGTTCAAAAAGTTG
AGTTAGAGGCAGCACACTTATTACATTTAGAACAACAACCTCTCGTTATTCCAACTAAAC
AAGCGGTCGTTTTTTGCGAATTTTTTGCAAAATCATACCGCTTGTATCAAGTGTCAAATC
CGCCGATTAGGGCTGGACCAACAGAGTAATTCTTCTATCTTCCTTCCTCTGTTTACGGGG
GGAAGGTGCCGAAGGCAAAAGAGGAAGCTAAAGTTGCAAGTTAGTCGCAAAATCCCCCCT
CAGCCTTCGGCAGCTCCCCCCGCAAGCAGGGGGAGCGTAAACTCGTTACTAATACTTATT
ACCTTATATTTTTTTGGAAAAAATTGATATGTTTACAAAATTAATGACTGCTATTTTTGG
CAGTAGCAATGATCGTACTTTACGCCGTTTAAACAAGCGTGTCGCACAAATTAACCGTTT
AGAAGCTGAATTTGAAAAATTAACCGATGAGCAATTACAAGCAAAAACCGCTGAATTTAA
ACAACGTTTAGCGGAAGGGGCAACTTTAGATAGCTTATTGCACGAAGCCTTTGCCACTGT
GCGTGAAGCGAGTAAGCGTGTGTTAGGTATGCGTCATTTTGATGTACAGTTAATCGGCGG
TATGGTGCTGACCGAACGTAACATTGCAGAGATGCGTACGGGTGAAGGTAAAACTTTAAC
TGCAACCTTACCTTGTTACTTAAATGCTTTAACGGGTAAAGGGGTTCACGTTGTGACAGT
GAATGATTACTTGGCTCGTCGTGATGCGGAAACTAACCGCCCGTTATTTGAATTTTTAGG
AATGACCGTTGCGGTGAATATCCCTGGGCTACCGTCCGATGTTAAACGTCAAGCTTATTT
AGCGGACATTACTTATGCAACGAACAGCGAGCTTGGCTTTGACTATCTGCGTGATAACTT
GGCTCATTCGAAAGAAGAGCGCTTCCAACGTCCATTACACTATGCTCTAGTGGACGAAGT
GGACTCGATTTTAATTGATGAAGCGCGTACACCGTTGATTATTTCAGGCCCAGCCGAAGA
TGCGACACAAATTTATCAAGCGATTGATAAAGTCATTCCGCATTTAATTGCTCAAGATAA
AGAAGATACCGAAGAGTACACAGGCGACGGCGATTTCACCCTTGATCTGAAAAGCAAACA
AGCCCACTTGACCGAGCGTGGTCAAGTGAAAGTCGAAAATATTTTGACGGAAATGGGCTT
AATGCACGAAGGGGAAAGCCTTTATCACCCAGCTCGCATTAGCTTATTACACCACGTTTA
TGCAGCATTACGCGCCCATAAACTGTTTGAAGTGAATGTTGATTATATCGTGAAAGATGG
CGAGATCGTGATCATTGACGAACATACTGGTCGAACAATGGCTGGTCGTCGTTGGTCAGA
TGGTTTACACCAAGCGATTGAAGCCAAAGAAGGGGTGAACATTCAGGGCGAAAACCAAAC
TGTTGCCTCTATCACTTATCAAAACTACTTCCGTCTGTATGAAAAATTAGCTGGTATGAC
GGGAACAGCGGATACCGAAGCCTTTGAGTTCCAACAAATCTACGGCTTAGATACCGTGGT
GATCCCAACTAACCGTCCGATGATCCGTGACGACAAAACCGATTTAATGTTTAAGAGCGA
ACCAGAGAAATTTCAAGCGGTGATTAAGGATATTCAGGATTGTATGGCTCGTAATCAGCC
TGTATTAGTCGGTACGATTTCGATTGAAAAATCAGAAGCACTGTCAGAAGCACTAAAACA
AGCTGGTATTCCGCATAAAGTATTGAATGCCAAATTCCACGCACAAGAAGCGGAAATCGT
TGCTGATGCAGGTTACCCAGGGGCTGTTACTATTGCCACGAATATGGCTGGTCGTGGTAC
GGATATTGTGCTTGGTGGCAACTGGAAAGCTGAAATTGCAAAATTAGAAAACCCAACCCA
AGAGCAAATTAACGAGATCAAAGCCAAATGGCAAGAGCGTCACGACATTGTAATGCAAGC
GGGTGGTTTACACATTATTGGTACAGAACGCCACGAATCTCGCCGTATCGACAACCAGTT
GCGTGGTCGTTCAGGTCGTCAAGGTGACCCAGGTTCATCACGTTTCTACCTATCATTAGA
TGATGCGTTAATGCATATTTATCTCAACGAAGGTAAGCTTAATATGATGCGTAAAGCCTT
TACTGAAGAAGGCGAAGTAATGGAATCGAAATTGCTGACTAAAGTGATTGCTTCAGCTCA
AGCAAAAGTAGAAGCACACAACTTTGACGGACGTAAACAGCTTCTACAATACGATGATGT
CGCAAACGAACAACGTAAAGCAATTTACGAGCAACGTAACTACTTACTTGAAACGGACGA
TATTTCAGTGATGATCAACACTGTGCGTGAAGATGTGTTTAATGCGGTCATTGACCAGTA
TATTCCACCACAATCGATCGAAGAAATGTGGGACGTTCCGGCATTAGAAAACCGCTTGAA
ACAAGAGTTTGGTATGGAACTGCCGATTGTAAAATGGCTTGAAGCAGAAGATGATTTACA
CGAAGAAACCTTGCGTGAACGTATCATCAACATTGCTAAAGAGCAGTATCAAGCGAAGGA
AGCGATGGTGGGTGCAGAAGTAATGCGTAGTTTTGAAAAAGGCGTAATGTTGCAAAACCT
TGATGAACTTTGGAAAGAGCATTTATCTGCAATGGACTACTTACGCAAAGGGATTCACTT
ACGCGGTTATGCCCAAAAAGATCCGAAGCAAGAGTATAAAAAAGAGTCCTTTGCAATGTT
TACCGATATGCTCGACCACTTAAAATCAAACGTGATCAGCGTATTAAGCCGTATCCAAGT
GCGTAGCCAAGAAGAAGTAGAACAAGCAGAACGTGAACGACAAGCTCACGCTGAACAAGA
GTCATCTCACTACCACGCAGAAGGTGAAGAGCAGGATTTCAGCGATCTTCATATCGGACG
CAACGAGCCTTGCCCTTGTGGTTCAGGTAAGAAATATAAGCATTGTCACGGTAGCAAAGC
GAAATATGCATAATTAGCAAGCGGTCAGATAAGTAAATTATTTTACAGATCTGACCGCTT
GGTTTTATACAAGGAATTATTATGTCTAAACCTCTTATTCAAGTTTCAGCTGGAATTATC
CGCAATGAATTTGGGCAAATTTACTTAACACAACGTTTAGAAGGACAAGATTTTGCTCAG
TCGCTAGAATTTCCTGGCGGTAAGGTGTCACAAGGTGAAACACCTGAGGAAGCACTACGT
CGCGAATTAGAAGAAGAAATCGGTATTTATGTGTTAAGTGCTTTCCCGTATGAACATTTC
AGTTTCGAGTATCCAACTAAAGTGATTGAGTTTTTTTTCTATTTGGTGGAAGAGTGGGTA
GGTGAACCTTTTGGTCGGGAAGGGCAAGAGGGATTTTGGATTGCTCAACAAGATTTAGAA
GAAGGGCAATTTCCGCCTGCAAATAATACATTGATTAATAGGCTGAAATTTGAAGCCAGC
TACTCATTAGAAAAATAATAAAAACTAACGATATTTTTCTATATGCTTAAAAATAGCGAC
AAGAAATAGTAGCATTGTCGCTATTTTATTGTTCTATGCTATGCAAAATGTCGACCTAGG
ACAAAATAACTTTAACATCCTTACCTCAGAATCGCAGAAGCTATCCGATAAACCCGATCA
AACTGTTCCAACCCGTTTAGACGATGGGTAATCATCAGCAAGGTTTTTCCTTGAGTATGG
GATAAAATCTGTTTTAGTATCTGTTGCTCTGTATCTCGATCTAATCCTTCCGTTGCTTCA
TCAAGTAAGAGAATATCGGCAGAGCTGAGTAATAGGCGTGCTAATCCTAATCGGCGTTGT
TCGCCACCAGAGAGTGGACGACCGCCTTCGCCTAACCATAAATCTAAGCCTTGTTCTTCG
AGAAGGTAGCTTAAATTAACTTTTGCCAGCGCTTCAGATAAAGCTTCGTCTGTGGCTTGT
GGGTTGCCAAAACGTAGGTTTTCACGCAGGGTATTGCTGAAAATGTGGACGCGTTGGCTA
AGTACGGCAATTTGTTGGCGTAATGTTTTTTCAGGGTAATCTTTGATATTGCAACCATTT
AAGAGGATCTCGCCGCTTGTGGCATCGTAATTGCGGGTGAGTAGTTGGAAAATTGTTGAT
TTTCCGCTACCCGTTTTACCTAATATGGCAATGCGTTCACCTTTTTTTATCTCAAATGAA
ATATGGTTGAGTACTTGCTCGTGCTCTGGTGAATAGGAAAAACTTACCTGATTAAAGCTA
ATAAGCGGTTGGTTAGCCTCGGTTTGTTTCCATTGAGCTGTGCCATTAAATTGGACTGTC
GGTTGCTGTGCGGTAATTTCACTGATCCGTTCTGCCGCTTCAATCACTTGTCCTAGATGT
AAGAATGCCATTCCGATCGGCATTAAGATTTCAAGGGAAGCAAGCACGCAAAAGACAACT
AAGGCGATAAGAGCTTCGGGGTTGTCTGCCTGTGGTACATTAATGGCGGTCGCTGATAAG
TAAATCACGGCAGTGACTAAAATGCCGTTAATAAACATTAAGAGGGCATTTGACAAACCG
CCTAACTGGCTTTCGTGGCTTTGTGCCTTGAGCCATTGCTGTTCTGTCTGTTTTAGTCTG
TCTGTGGCTTTTGACAATACACCAAATAGTAAAAATTCGCCGTTAAGTTGGATCCACTCG
ATAAACTGTGAGCGGTAGGTGGCTCTGGATTGTATCGCGATTTTGCCTAATTTTCTGCCT
AAATGGTAAAAAAGTGTCGGGAAAATCAGCAATAATACAACTAAACTGCCACAAATTACC
CACGCTAATAAAGTCGAAACAAAAGATAAACCTATCCCCATAAACAGAATAACCATAATG
GCACTGATAAAAGGGGAAAGTAGGTTTAGATAGAGTGTATCAAGGGTATCAACATCTGCA
ACAAGGCGGTTAAGCAACTCACTGTGGCGATAACGATTTAATCCTGCAGGGCTAAGGGGA
ATGAGTTTGCTAAATACCGCAATGCGTAAATTAGCCAGTACACGAAAGGTGGCATCGTGT
GTGACTAAGCGTTCAAAATAACGAGAAATAGTACGACCGATAGCAAGTCCTCTTACCCCT
GACGATGGATAAAAGAAATTAAAGAGCAGGCTTGAGCCAACTAAAGCTGATGCTGCTAAA
AACCACCCTGATAAACTGAGCAAGCCGATACTCGCAGTCAGACTGGTGATCGCCAAAATA
ATACCTAATGTTAAACGCCCAAAATGAGTTTTATACAGGGCAAGAAAAGGGAAAAGTGAA
CGCATAGCTTATTGATTTCCTAATAATTCTGCAAAAAAACCTTGTAAGGCAAGCTCGGTA
AAGTTTCCACGTTGGATAATTTGCCCTTGTTTCATTACCCAAATTTCATCAGCTTCTTTT
AAATCTTCAATACGATGGGTAATCATCAATGTGGTTTGCTCTCGGCTGAGATTGTTCAAT
GCACTTAGCACCTGTTGTTCCGATTGCATATCAAGGCTAGCGGTAGGTTCATCAAGTAAT
AGCAGTTGAGATCGGCGTAATAAGGCTCGAGCAATGGCAATACGTTGAGCCTGTCCGCCC
GAAAGTCCTATGTTGCTATCTTGGATTTCTCGATCTAATCCCAAACGATAGACAAATTCA
TCAGCCTTTGACAAGGCAAGAGCATTTGTTAAATCGGCTTCGTTGGCGTGTTCATTACCT
AATAGAATATTTTCTCGAAGTGTACCTCGCATTAGCTGTGGATTTTGTCCTACCCACGCC
AAAGTCGCACGCCATTGAGCCATATCGAGTTCTCTTAACTCAATGCCATTAATTTTCACG
CTACCTTGATAAGATAAGAAACCTAGCAACATATTCATCAGTGAGCTTTTTCCTGCCCCA
CTTTGCCCCACTAAGGCAATATGTTGATGAGCCTGTAGTTGGAAATTTAACGGTTCCGTT
AATGCTTTACCTTGTGGCGAGAGGATCACACAATCTTGAGCGTGAATTTCAAGCGGTTGG
TTTGGCACTTTTTTTTGCCCAGTGGTTTGAGCTAAAACTGTTTCACTTAAAAAATGTTCT
AGGCTATCCACCGCCCCGATTGCGGCGGCTTTATCGTGATAATAAACCCCTAATTCACGC
AATGGTTGATAAAATTCAGGGGCTAACATCAAGCAAAAAAAGCCGATAAAGAGGGTAACA
GAAGTATCGTAAGCACCAAAATTGAGTTCACCTAAATAGGTAAAACCGAAATAGACCGCC
ATTACCGCAATAGAAATGGCGGTAAAAAACTCTAATACCGCAGAAGAAAGAAATGCCATT
TTCAGCACGTCCATTGTACTTTGGCGAAATTCTTCGGTGCGTTGGTAAATTTGCTCTGTC
TGTTTGTCGGCTTGCCCAAACAAGCGGATCGTTTCTAGCCCTTTTAAGCTATCTAAAAAC
TGTCCGCTCAAACGAGAGAGAATACCGATATTTCTTTGATTTGCTTCAGCAGCTTTAATA
CCAGCTAACGCCATAAACAATGGCAACAGAGGCAAGGTAGCAAATAGAATTAAGCCAGCC
GCCCAGTTCAACGGGAAAACAGCCGCCAAAATAGCAAGCGGTACGATTAAGGATAGATAT
TGCTGTGGCAAGTAGCGAGCGTAGAAATTATGGATATTTTCTACTTGTTCTAACATTAAC
GTTGCCCAGCTTCCTGCAGGGCGTTGTTGGATCGACATTGGACCGATTTGAGACAACTTA
GCCATTACTTGCTCACGCAAATGAATACGCAACATTTGCCCAGCTTTAAAACCTGTCCGT
TCTCTTAACCAAAGCAATATCGCTCTGCCTGCAAAGCAAGCCAGTAATAATCCAAGTTGT
GACAGAAATTCTGTCGGTGAACGATGCTCGACAATCATCTGATGTAACATTGTGGCAAGT
AAACCCATTTGTGCGATTAATAACATTGCACTGAATGAGCCGAATAAGACATTTAAATAA
AGCCACTTTTTTACAATTTTTTGCTGTTGGCGTAGCCATTTTTGTAATTGTTTTTGACGT
TGTTTTTCCACGAGTGTCCACTTATATGTGCGTAAATGATGAAATTTCAATTAAATTACT
GAGATTTTTCAAAACCCTGATAATATTCTTCAAGCAATTTAAAATTACAACAATATTGTT
CAAAGTTATCTTTTTTATTAATTGCTTTTGAATAAACTTTAGTTGCTTTCTCCTTTATTT
TTCTTTGATTTATTGGGTTATTGATAAAAAGCATTTCTTTCATCAACAATGAAGCATATT
TATGCTCTTCTTCAAATTCTTTAGTAAGATCTATGTCTTCAATAACAGTATCTAAAACAG
GAAACATATTGTTTAGTTTAATACCCGCAATAGTTTTTTTATTATCGAAACCCGTTGTGA
TTTTAATAACAAAACGCTTATCAAATGGTTTCTTATTATTTTTAGTATTGGGGGCTGATG
ATAATGGAGCAAAATAAGAAATATGGTTAATTGTTAATACAACGCCAACAAAAATACGTC
TTTTATTTTTATCCAATTCTTTTTCGGGAGAAATACGAGTATCAATAGAGTGTAAAAATT
TTGTATATTCAGGATTAATTCTGCACAATTTGAGTTGAAGTTCTTGTTTCATATTGATAT
TCCTTTATAAACACAAAAAGGCACTTACCGTGCCTTTTTGTTTTATATCGCACTTTAATG
GTAGCGTTCACCACATATACATCGCACTTTAATGGTAGCGTTCACCACATATACATCGCA
CTTTAATGGTAGCGTTCACCAAATCAGGATATTAATCCTATCGCCTTTGATGGTATAAAT
TTTCTATATAAAAGTCAATCTTTATTTGGCGTGCTAATTTCCATTAAAAAACTAATCAAA
TTCATACCGATACATCAAATCTACCGCTTGATTGATACTTGACACCCATTGCAAATAGAG
ACTTGGGGCAAGGCGGTAGCGTAAGGTTAATTCGGTAAGAGGGGCGAAAAGTCCTACACC
ATATTTTACTTTGAATTTCGGTGTTAAACTACCACTAACGACGACTTTTGTGTTGTCGCC
AATCCCTGCGGTAGTGACATTGAGATCGTTGATACCAAAGGCACTGCCGACGGTGCCAAC
GGTTTTACTGCTTTTTGATAAACTCATTCCAATTAAGGCGGCAGCAACGGAATTGCTTGA
ACCTGCATCGCTACCGCCGTCTAATCCTCGTCCAGTTAAAATGTAGGATAATGCCTGATC
CTGTGACATTGACGGGGTTGAGAAGATTTTGACTTCGGGGGCATCAGCAATTCCCGTGAC
TTTAACCCCTGCAGTTACATTGGCATCTTCCATTGCTTCTGGGTTGCGGATCGCTTCAAT
GTCTAGGGTTGGTTGGGAAGGCAATCCAGTAAAGGATATAAGCCCTTTGCGGATAACGAG
ATCTTGCCCAAATGAGGCAAAGGTGCCGTTTTTTAAATGGACTTGTCCATATAAACCTAA
TCCTCGATTTCCTTGTTGGACTTTGATAATGCCGTTTAGATCTGTTTTAAGACCATAGGC
ATCTAATTTTACGTCGTTACCAATGTTAATAGCGACATCAGCTTTGATTGCCATTCCGTT
GTTATTTTGAGGCAAGTTCTTGTTTAGTAAAGCGGTAGCTTTGTTCTTGTTTTTTGCTGA
TCCGTCCATAATCACTTCGTCGCTACTGATGGTAACAGCACTTTCAGGTAGTTCTTCTAC
GGCAATTCTTGCCCAAGGAATATCAATATTTCCGCCAAGGATTAACTCTTTTGGCGTAGC
TTTTATTTCAATATGTGGGCTGAGATCAACTTTGGCGATATTAGGAATATCAACACGGAG
GCGGTTGGCCTGTGCTTTTATTCGTGTATGCCAAGCCTCTAGTTTTTGCCAATTTGCATC
GCCTTCAAGTAATAGTTGGCTTTCTTTCGTTTGAATATTGCCTTTTAAGGTTGAACTTGC
ACCTTTAAAGTTTAAGGCAAGCATTCCACCTGTTACATCAAATGGCATTGATTTAGAATG
CACTTGTAGCCCTGTTAAGTTTAAATTGCCTAACAGTTGTGGAGATAGAGCTGTTCCACC
CAGTGTTAAACGAGCGTTAATATCCCCATTAACTTTTTCATCTGTGCTAAGTAGCGGTTC
GATTAAATGTAAATTTAGCTGATCTATATTGATGTTGCCAGACAGTCCTCGCTGTTTGGT
AAGTTCTTTCATCAGTAGCTTGCTGGTTAAACGCCCGTTATTTTCTATGCGAATATCGCT
ATCCAAGCTCAAATTGTTTTCTGCGATTTTGCCATTTAATTTCAATGATGAAAGGGACAG
AGGGAAACTGCGTCCGTTCAGTTTTTGTGTAAATTTAAGGCTATTTGAAAGTAGCTCTAC
ATTAACTTCGGGATCTTTTTGGCTAAACCAAGCCACATCACCTTTGGCATTGACGATACC
CGTTAATATACTCTCTTTCGGCAAGTATTCTTGTAGCATTTCAAGGTTAAATTGTTTGAT
TTCAAACGGCACTTTCCCCTCTTTACCTGCACTAAATGTTTGTGGCAAGCAGAGCGTTGC
TTTTGGATTTCGCCAACAATGTGCGGAAACATCTGCTTTAAGTTCTTGATTGTGATAGCT
AACTTGTAGATTTTTATCATTTTTCCATTCGCCAACAGGGGTATGAATATTGAGATTACT
TAGTTCACCTTGCCATTGTTGTTTGCTACGATCAAACTGCCCTGCTAACTGAAGCTGGAT
ACCCACAGGCTTTCCTTTAGCGGTCAGTTTCAGGCTATGATTTGCTTCACTACCATTTGC
TGTAAGATTAGCGTTCTCTAGCGTTATTTCGCCGTAAGTTAATTGACGCAAGCCTATTTC
GAGATCACCTTGCACTTGTTGTGCGGTTCTTACTTTCCCTTTGGCATTGAGATGTTGTAG
CTGAAATTGATCATAGGCTACATTATTAGCGATAAGATCGAGATCTAAACTAGGTTCATT
GATATTTCCCTGTAGCTTAATTTGTCCGTTGATATTGGCTTTTAAGTGTGGGATTAAACC
TTGTAAATTCGGGGCTTTAATGGTGGCATTGAAATCAGATTTTTCGCCTAAAACACCTTG
CATTACAATGCGGTTTTCGCCATAAATTAAACTTGCTTCAGGGATATTGAGTAAGGTGTT
ATGATCTGCTGTCAAGGTGCCTTTTAACTGTAAATGCTTTTGCTGTAAGTTGCCGTGCAA
ATCCATATTGTCTAGCACAACCGCCCATTCATTGCCTGTTTCACCTCGCCCAACAAAGCC
TTGAGAACGAAATTCCCCCGATAGTAACGCAACCCATTCAGGAAAAATGGATTTAGTATT
GACATTCTGTAAGGCAAGGTTGGATTGCCATTCTAAGCCGTTTGTCCAATCGACTTTGCC
ACTGAATTTGGTTTGCCCTTGTAGTGCGTTGAGCAATGCTTCATTGACTGCAAAATAGGT
TAATTCCCCCTGCCCTTTTAGGCTTAAATCTGCTGGGGGAATGTTCATACCTTTGGCGGA
TAAGCTACCGTTTAAGTAGTAATTGAGTAGATCGCCTTTTAAAGCGAGGTCGATTTTTTC
AAAGACAAGCGGATCTTTACCTTTCCCTGCGATAAAAGGATAGCTGAATTTTGGGCTTTT
AATGCTGAGATCAAGCGGTGTTTTAGGCTCCGAAAATTGCACAGTGCCGTGTATATTTGC
CTTGAAAGCACCGCTTGTTTTGAGATCTAATTTTGCGATGCCAAAGAGTTCCCCAGACAA
AATAAGCTCTGCCTGACTTGTCGGGATTGCAAGCTCTTTTAAATGTGGAATTTGGGCATT
GAGCTTCCAATCTAAAGGATAATTACCTGACAAGGTGAGTTTGCCAATTCCTGAAATGGT
GCCTTTGTCGCTTTGCAGGTTGAGTTTTTGCAATTCCACCGATTGTTCGTCAGATTTCGC
TTGTAACTCAAGCAAACTGATTTTTAATAGCGATTTTTCGCTTATACCTTTAGCGGTCTT
AACTTTCTGGCTCAACTGCAATTGTTTTGCTTGAAATTCCGGCACAGAGAGATTAACAGG
TAATTGAATAGGATCTAATTTGGTTAAGATCGGTTGTGCAAGTTGTTGTTTTAAGGCTTC
CCAATCTATTGGCTGAGAGGGTGCGTCAGCGACTTTTTGAGGCTTTTCCGTGGTTTGTTG
CGGTGCAAGGGAAACGGTTAAACCTTGTAATTGAGTTGGGGATAATGAAAGGCTCTTCCC
TTTTCCTTGAATGCCCGATTGGAAATGCTGTAAGCCAATATCAAGTTCATCAACTTGAAC
CTTTAGATTGTCTATACTTATCTGTTTTAACGATACGCCAATTGGAAGATTAAACTCACC
GCTTGTTTGTTTGGTTGGTGTGGAAGGGGGAAGTTTGCTGGTATCAACCGCCACTTGTGT
GTCTTTGATTGCAATTTTTTCCACGCAGGCGGAATATGCCAATAAGCAACTCAAATCTAA
ATGTAATTCCGCTTGTCCAACTTGAACATTGACCCCGTTGAGCTGATACGCAGTATCCGT
AAGCGTTAAGCCATTTTGTAGGCTTCCCTCTACTTTGCCAATCGAAAGCGGATCTAGCCA
TTTATCTGCAAGGGTTAAAGCGGTTCTTTGCCCCATTCCTGTTGCGAGAAAAGCTAAAGG
CAATAAAAGCAAAATCAGTAGCACACATAAACCACGCCATAACCAACGCCATTTTGTGTT
GTGGGGTTTTACTGCTGTATCATTGGGTGATTGTGCTAAAGATTGCTCTTTTTCCATAAC
ATTATCTCACTAAAGTTCTGTGCCTAAGCCAATGTAGAATTGTAGCCCTTTTTTATTATC
TGGCGATCTTACTGGCATTGCTAGGTCAAATTTAACTGCCCCGATAGGCGAAGCCCAACG
TACACCAATTCCTGCCCCTGAATGTAGGGCTTTGCTACTGAATTTTTTATCGGATAAGCC
CGTATCGTAAAAGGTCGCCGCCCACCAATCTGGGTACACTTGGTACTGATACTCAACAGA
ACCTGTTGCTAAATGCGATCCCCCTGTTAGTTTACCTTGGTTATTTTTAGGGGAAATCTT
TTTGTAACCAAAACCTCTTACGCTCATATCCCCCCCTGCAAAATAACGTAAGGAAGGTGG
AATACGTTCAAATTCCGCTGATTTTAAATAGCCTATCTCTGCTCTTGCAACGATACGATG
ATTATCAAAATAGGTTCTTACCCACGCCGTTGAGGCTTTAAAACTGTAGAAGCTCACTTC
TGAAATGAAGGCTTTATCCCCAAAATTGATCGTAACCTTCTGGCTATCCCCCCATAAAGG
AAAGCGTCTGCCATCAGAACGCGTGCGATTTAGAGAGGCTGTTGGATAGAGCAAGAAGGT
CTTAAATTTATCACTACCCTGCCCAAAAGCATCATAACGGGTTTTAACCCCGAAGGAAAA
CGCCCAGCCTGTTTCGTGGTTCCAGAAACGCTGAAAAGCAGAATATGCCCCTGTAAATTG
GGTATCGTTTTGATTTTCTCGATCAAGCCCACCTGACACCTGATAGTAGTAATGAAGTGG
CTGTGCTTTTACAGGCATTTTGTAACCAAACTCCACTCTCTGTTTAGGCTTAGATAAATA
GCTATTTAGCTCTAAACTATGTCCACGCCCGTTTATCCAAGGTTTTTTCCAGTTAAATTG
CAAACGAGGACCGACATCTGTGGCATAGCCAATACCTACTTCAATATCATTTTTCTTTTT
AGGTATTAATAATATGTCTAAATCCACCTCTTTTGAGGGCTGCTTTACACTTGGTTCAAC
TAAAACAGATGAAAACCAGCTACTTGAAGAAAAATCGTTCGATAGTATCGATAAATCGTT
CAAATAATAATAGTCACCAGACTTAATACGCAATATATTCGTGAGATATTCCTCTCGAAT
TTGATTGCCTTTAAACCCTATTTTGCCATAGCGGTAACGTTTCCCACTATCATAGCCCAA
TCGCCAATCGGCAAGATATTCCTTCGGATGGACTTCTAAACGGTGATACAACCACTGCCC
ATCAAAATAGCCGTTTGTTTGAGAGAGTTTTTCTATACTGCTTTTAAAGTTGTCGTAGGT
TTCGTGATTAAGCACGGTTCCCATTGGCGGAACCTCTTTGGCTAATAACCGTTTAAAATC
ATCGTCTTGCTCGGCTTGTCCGGTGATCTTGATTTCCCGTTCATCTAATTTAACTGGCTG
ATCCAATTGTACATATAGCGTTAAGAGATCTTTGTTAGAAGAAGTACGAGGGGTTAGTTC
AAAGCGATATTGAGTATTGTAATATCCCTTTGCTCGTAAGGCTTTATCGACAGTTTCTTG
TACAAGCTGTTGGTAACGTTCTGAGCTGTCCGCATCATCGTTGCTTAACTGCGAGAGGTA
AATACGCACATTTTGATAGAGATCTTTATCTTTGATCCCATCAACTTCAAGTAACACTGT
TTGCTCTGCATTCGCTATACCAATTAAAACTAATAACGAACAAAAAGATAATCTTGTTTT
CATCGTGTTATTCTACTTAAATTAACATAAACCTATTCCTGAGGTATTCCTCTTAATAAC
GGTACTGCCCGATAAGGTGCTTTAGAGGTTAAAGCAGGTTCAATCTCAAACAACATAATA
AATGGTTTAACCGGTTCGACATTTTCCGTTTTCCATAAACTACTCAAACTCGCCAACTGA
ATATCCGCAGGTAAATTTGCAATCCCCAGTTCAAGCACGGCGATACTGTGCTTACGAGGA
TGCCCAATCATAATCGCAATACCGTGTTTGCGAGCATATTGAACGGCGTGTTGAAATTGC
CGTTGTACATCAGCAAACACATCACTATTATCTAAAAAAATGTGGCGTTCTAATGCATTT
AACCCATAAGCTTTTGCTGTTTGATAAGCCACACTATCCCCTGCGGTTTTACTGTCTAAA
AACCCCAACCCTTGCTGTGATAAGGCTTTCATCAAGTGTTGCATTGTCGTTTTATCCGCA
GTCGCTTTACTACCCATATGATTATTCAAGGCAATGGCGTAAGGCACTTGCTGTTGAGCC
TGATGAATTAACTCACTCACCTCGCTTTCCCCCATTCCCACTAATAATGCCCCAGCTTCA
ATAGGCTGTTTCACTTTGGGTTGCATAGGTAAATGGATTAAGATCTCTCGTCCTTGTTCT
TTCGCTTTATTTGCTCGGACTGTGGCATAAGGTGCAGAAGGAATAATGGCAACATTGACC
TCTTTGGGTAAGGCATAAATGGCATTATCTTCTTTTATTCGATAGCCAATATCATCAATA
ACGATCACCAATTTATTCGCATAAGCAAGCGGTGCAAAAAGCCCGAAAATTTGCAAAAGC
AACAAAATAATAGACCGCTTGTTTATCCATTTGTTCATTTTACTGTACCCATTTCAAAGG
ATTGACCGCCACACCTTTACGGCGAATTTCAAAATAGAGAGCTGAACGACTTTGACCGCC
AGAGTTTCCAACGCTTGCAATCACCTGCCCTGCTTGAACTCGCTCACCTTTACGCACATT
GACTGATTGATTATAGCCATACAACGACATATCGCCTTTACCGTGTTCAATCACGACCAC
TTCCCCATAACCTTGCAACCAAGTTGCTAAAATCACTCGTCCACCAGCTATTGCTCTTAC
AGGTGTGCCTGCACTTGCTTGAATTACCACACCATTCCATTTAATTTCACCCATCTGTGT
TGAGCCAAAGCGATTGATGATTTTCCCAGAAACAGGCATACGATATTTCCCAGATAAGCC
ATTACCTGCCCGAACTTGCTGTTTTTCAGATTCCGTTGCGCTACGACGTTCTTCCGTATT
CTTTTTCTGTTCAAGTTTCGCAATATCTTGTTTTTCTTGCTGTTCAGACTCATTGCTTGC
TTGTACCAACTGATTTCGCAACGCCTCTTCATTCGCTTTCAGATTTTCTAAATGACCTTG
ATCTTGAGCTAAACTTTTATCAATAGAACGCAATGTACTTTCACGTTCATTTTTGACTTT
CTGAAGATCTTTTTCTTGCTTCTTCTGTTTATTAAGTTGCGTCTGTTGCCCTTTTTGTTG
CTCTTTTAACTCATCTCGGCGAGCTTTAAGATCCGCTTGTGTGCGACGTAACTCATAGAT
CGCATCAATCCTCACTTGATTGATATGCTCATAATAAGCCCCCATTCGATCTGCATTTTT
GGCTTCTTCGGATAACAATCTCTCTAAGACTGAAGGGTGAATACCCGAACGATAGGCAGA
GTCCAATTGTTCCTTAAGCTTCTCTTTTTGTACCGCTTCCTGCTTTTCTAACCGCTTGAT
CTCTTGTTCTGTGCGTTTAATCGATGCCCTTGTTTCAGACAAAGTCATTTCTGTTTGTTT
TAAACTATTAAGGACTTTCCCCATTTCAATTTCTTGATTTTTTAATGTCGATTGCAAACT
ATCACGTTTTTTCTTTTGCTCATCAATTTTGTTTTTTAATGCCTGACTTTTCTGCTGAAT
TTTAGACAAATCACCAGCCATCGTTTCTGTAAACAGCGTTGGAACAGCATACACTAAAAC
AATCAGAGCAAAATATTTAATTAATTTCAAAAGAGATCCTTAATTCAGATTAATATAATG
ACTAGTGGTATATCTCAACCGCAGATATACCACTTATTCTCACTACAATTTTCCTTCCAT
CTGTGATTTCACTCGAGCAACTTCCTCATCTCTCAACACACGGCGTAAAATCTTGCCAAT
GTTACTTTTCGGTAGCTCATCACGGAATTCAATTTCACGAGGAATTTTATAGCCTGTTAA
ATGCTGGCGACAGTGATTACGTAATTCCTCACGGGTCAGACTTTCATCTTTTTTAGTCAC
AAAGACCTTAATACTTTCACCCGATACTTCACTTGGAATACCAACCACAACCACTTCATT
CACTTTCGGATGTAATGCCACGACATCTTCGATCTCATTAGGATACACATTAAAACCAGA
TACAATAATCATATCTTTTTTACGATCAACAATGCGTAAATTGAGGTCTTGTCCCAGCTC
AACAATATCACCTGTTGCCATCCAGCCATCTTTTAGCACTTCTGCGGTATCTTCAGGGCG
TTGCCAATAACCTTGCATCACTTGAGGACCTTTTACCCATAACTCGCCACGCTCACCTAT
CGGTAAATCATTACCAGCATCATCAACAATACGAATGTCGGTATTTGGTACTGGCATACC
AATAGATCCCGAATACTCCGTAGAATCGTTACGTGTTGCCGCAATCAATGGGGAACATTC
GGTCATACCATAACCTTCAATAATGTGGCACCCCGTTGTCTTATGCCAACGATCCGCCAC
CGCACGCTGAATTGCTGCACCGCCGCCTACAGAGAGCTTCAAGTTAGAAAAATCAACTTC
TTTCAGTTGAGGATTATTCAGTAACGCATTAAACAAAGTATTTACCCCTGTAATCGCCAT
CACAGGATACTTCTTCAACTCTTTCACAAAAGCTGGAATATCACGAGGGTTAGTAATTAA
CAACCCCGTTACACCTAGTTCGATAAATAATAAACAATTCACTGTCAAAGCAAAAACGTG
ATAGAGCGGCAGAGCAATTACCCCAATCTGCTCTTGGCTTCGTTGGATTAAAGGATAGGC
TACCCATTTTGCTTGAAGAATATTGGCAATCACATTGCTATGACTTAGCATTGCCCCTTT
AGCCACTCCTGTTGTTCCGCCTGTATATTGAAGAAACGCCAGATCATTTTTATAGAGCGT
TGGTCTTACATATTGACGCTGTTTCCCGATACTTAATGCCTCACGGAAACTGACCGCATG
TGGCAATTTATATTTAGGCACCAATTTTTTCACATACTTCACAACAAAGTTGACCAGCGT
ACGCTTACCAAAAGAGAGCTGATCGCCCATACGGGTCAAAATAACGTGCTTCACCTGCGT
ATTGAACACCACTTTTTCTAAGGTTGCCGCAAAGTTTGACACGACGACAATCGCCTTAGC
TCCACTATCATTCAATTGATGCTCTAATTCACGCGGTGTATAAAGCGGATTGACATTCAC
CACCACTAACCCTGCACGCAACGCACCAAACAACGCAATCGGATATTGCAACAAATTCGG
CATCATCAACGCAATGCGTTCACCTTTCTCAAGGCGTAATTCATTTTGCAAATATGCAGC
AAAAGCACGGCTACGCTCTTCCAATTTACGAAATGTAAGTACCTGGCCCATATTAATATA
AGCAGGAATATCAGGGTGGCGTTGTACCGCCTTTTCAAACATCTCCACCAACGACTCGTA
AGGCTCCACATCTAAGGTACGTTCAGCCTCTGCTGGATAATTATCAAACCAAATTTTTTC
CATTACATCTCCTTTAAACTTTACCCAAAAATACAGGAATAAACTGAGCCTGAGATTTTT
GAGCAATAGCTCTTTTAATCATAAAAAAAGTCACTGCCGTAGTACACAACACACCAGCAG
CCACCCATAATTCATTGTGAAGCCATTGCGATAAAACCAATGTTGATAACACAATCACAA
ATAATGGCACCGCATATAACCAAAAAACACCTTCTAACAAACTTCTCTCGGCTAACCCAA
TTTTCACTTTATCACCGACTTGCAAAGGCATTGCAATCACTAAATCAAATTGCGGTGCAA
ATTTTTCCCCCGCCAATGCAGAAAGGGCTTTTGAACCACAATGGCTTTGAGCTACACAAC
CGCCACAACTAGATTTTGCTTGGCATTGCACTCTAGCAATTCCATTTTGATACTGAATAA
CAGTGGCTTGTTCAATCATCATTGTTTTTCACCCTGCGAGCTAAATTCAATCTCTTGCAC
AATATGGCGTGCCGATGCTAATGGAATTTCACCCACAATAATCACATCTTTATCCCCGAT
TGTCTGGCTATAAACACTGGTTTTTCCCTCACGCCAAAACTGATCTTGAAATGAAATCCC
CTTATTTTGTAAGAGATATACCGTAAAAGAGAACAGACCATCACTGTATAATCGACTTTC
AATCTGCTCATCTTGAGCCAGCATCTCAGACAAATTTTGTTGCCCCGAAGCCACCTGCTT
AAATCCACGAGGTACCCATTTTAGTTGCCATTCTAAAGGTTTTAGTTCCGAATGTATTTT
AGTTTGCAACAGCGTTGGAAGAATTAATGTACGAATCGGTTCCACAATGTACAATAATTG
ATCACCTACCACAGATTGAATTGTCCTAAATTGCTCTAACACATTATTATCTCTATCCAA
CAAGTGACTCTGCAACAGCAGATAATTTTCCTCATCAATCCACAACATATATTGATAACG
GAAATCATCTCTTGGCACAATTCGAATAACCCTCGCAATACGATCTGCCACACGCATTTT
CCCATTATCTAAAAACGCATAGCCATCAAGCTGAGAAAAATCACTATAAACGACCGTCGG
GAAATCATCTAAAATATAGGGTGTTTTCAAACTAAACGGCTGATAATCACCAAAATAGCC
CACCATATCTTCCCTTAAAATCATCTCTTCCCTTATCGCATCAAGATGAAGTAATTGAGC
ATACTCATGCCCATTATAATAAGCATGCCGATAACGTAACGAAGTTACATCATCACCTTT
TTGAAAAAGATAAAGCTGCTCATAGTTTAAAGTTTGATGAGCGTTATTCATCGCAGTCAA
ATAGTCTAATGGCGTAGATAACGGCTGTGCTATCCCCATTATAGAGATAAACAAGCTAAT
TAATAAGGCAATATATTTTTTCATAAAACACCTACACCATTTAAACAAGCGGTAATATTC
TGCGGCTTTTTAGCATTACATTTGCGGAAAAGTGCGAAATATATTACCAAATATAATACT
AAAATTGTAATAGTATGATTATTACTATGAACCCCATGTCCCAACATTCTCAACGCCCAT
ATTAATGAAGATTAAAACAGCATAGATTCTTGACACATCATATCCCTGCATCTTGCAAGC
AGAGTTTTACGGCACAGCGCTGATAAAAAATCCTCTTTTACACCAAAAGAGGATTTTCCT
AGTACAATGAATTATTTCTTCGTCGGACGTTGCCAACCTTGAATATGGCGTTGTGGCACA
CGGGTAATAACCAGTTCATCAGCCGCCACATCTTTGGTGATGGTTGAACCAGCCCCAATG
GTTGCACCGCTTGCGACAGTTACAGGGGCAACTAACTGAGTATCAGATCCGACAAACACA
TTATCACCAATGATAGTTTTAAATTTATTAGCTCCATCATAGTTACAAGTAATAGTGCCA
GCGCCAATATTCACATTTGCACCAATTTCACTGTCGCCAATATAGGTTAAATGCCCCACT
TTTGAACCTTCACCAATGGTAGATTTTTTGATTTCCACAAAGTTACCAACGTGAGCTTTT
GCTGCCAGCTCTGTACCTGGACGCAAACGTGCGAATGGACCAACATCAGCACTTTCGCCG
ATCACACTATCTTCTAAGACAGAATAAGGCTTAATCTCAACATTATCACCTAGCACCACA
TTTTTCAGCACACTGCCAGCCCCAATTTTAACGTTATTGCCTAACTGGATAGCACCTTCT
AAAATCACATTCACATCAATAACCACATCTTTACCGTGCGTTACCGTACCTCGCAAATCA
AAACGAGCAGGATCAATGATCGTCACGCCAGCCAATAACAATTTTTCCGCTTGTGTTTTT
TGGTAATAACGCTCTAGTGCAGCAAGTTGCAAGCGGTTATTTGCCCCTTCAACTTCCATT
AAATCTGTTGCCTGAACAGCTTCAACTTTATAACCATCACGGTTTGCCATTGCAATCACA
TCAGTAATGTAATACTCGCCTTGAGCATTGTTATTATCTAATTGCGATAACCATTTTTTG
AAACTAGCACCACTTGCAACCATTACCCCTGTATTAATCTCTTGGATCTTTAATTGTTCA
GGGTTAGCATCTTTTTGTTCCACAATCGCAACTACGGAACCATTTTCACGGATGATACGA
CCGTAACCCGTTGGGTTATCCAATACCACTGTTAATAACGCAATCCCATTTTCAGGTTTA
GCCGCAATCAATTTCTCTAAAGTTGTCGCAGTAATCAAAGGGGCATCGCCATAAAGCATT
AAAATGTTTTCATCATCGGCAAAAAATGGAGCAGCCTGTTGCATTGCGTGTCCTGTGCCT
AATTGCTCCGCTTGTAAAACCCAATTTACTGGCTCTGCAGATAAGCGTTGTTGTAATAAA
TCACCGCCGTGACCATAAATTAAGTGAATTTGTTTTGCCGACAGCTGTTTTGCTGTATCA
ATCACGTGTTTTACCATCGGTTTTCCTGCAATCGGGTGCAAAACTTTTGGTAAATCTGAA
TACATACGAGTGCCTTTACCCGCTGCTAAAATCACAACGCTTAGTTGAGTCATATTAACT
CCTTAATTAAAATAACTAGAGGATACTGAAAACTTTTACATTACTAAAACCATTCTCTTT
CAAATAAAGAGCTTGCAATTTGCTCATCACACCACGCTGGCAATAGAGCAGATAGGTTTT
CGATTGATCTAAGTTGCCGAAATGATTAGAGAGTTTATAGAACGGTAGCTCTTTGACTTC
AACTCCTTCAAGGCTGAACGGTTTTTCATCCACTTCTTCAGGGCTACGAATATCCAAAAT
CACATCGTTTTCGCCTAATTCCGAAGTGGTTTCGACAGATACCACCTCTTTTTCCGTCTG
TTGAGCAATTTCACGAATATCTAAATAATGGGCGTTTTGTACCGCTTGTTCGAGAACGTC
AAAGTTGAAGTTGCCTTCTTCTTCGATAATTTTACTTTCAATCGCTTTTACTGTTGGATT
TTTTGAAATCACGCCACAAAATTCCGGCATAGATTTAGCAATATCGTCCGTGCCAATCTC
TTTTGCCATTGCGATAATTTGCTCTTTATCGTGGGTAATCAACGGCCGTAACACTAAGGT
ATCGGAAGCCTTGTCAATTAAGCGTAAGTTCGTCAAGGTTTGACTAGATACTTGCCCTAA
TGCTTCGCCTGTTACAATTGCTTGAATATCAAAACGTTCGGCAATTTTGCTGGCGGCACG
CACCATCATTCGTTTTAACACCACGCCCATCTGTCCGTTATCGACTTTTTCTAAAATTTC
ACCGACCACATTTTCAAAGTTGATTGCCACAAAACGGACTTTATGGGACGAGCTGTAACG
GCTCCAGATATGATACGCCATCTGTTTCACACCGATTTCGTGTGCCGCACCGCCAAGATT
GAAGAAGCAATAATGCACACGAGAGCCACGGCGAATTAGCATATAACTTGATACGCCTGA
GTCAAAACCGCCAGAAATCAGCGATAGCACATCTTCCTGCGTACCAATCGGATAACCGCC
TAAACCTTCGTGACGAGCCTTGATGAGCAACATCTTATCCTGGTCAATATCAATACGCAC
CGTCACATCAGGATTAGTCAATTTCACACTTGCCGATTCGATATGCTGATTTAAGCCGCC
GCCCACATAACGTTCCACATCAAGCGAGCGGAAATCGTGCTTACCTTTACGGCGAACACG
CACGCAGAAGGTTTTACCCTCTAATTCCCCTTTTACTTTCGCAAGGGTATGCTCAAAAAT
GTCATGCATTGTGGTAAACGGCATTTCTTCTACTTCAAGAATATGATGAATACCAGGAGT
GCGTTTGAGTAAACCCAATACGAGAGGAGCTTCTTCAGCGACTTTTGCTCGCACTTCAAT
AAAATCCCAGTTGCGAATTACTGCCACATTTTCTATTTCACGCAGTAACACATTACGGAT
ATTGGAGGTTAAAATTTTGATAAAGCGTTTACGCACGGAATCGCTTTTAATCATAATTTC
AGGGAAAAGTTTGATAATAAATTTCATAACTTACAATATTTGTACCTACTTCAAATAATA
CTTGCCTATTAATTATTTCAGCATTACTACCTCTACCTAATCACACATCACATAAGATGA
TCGAGGAAAGTAATGTTATATTCCATAGACATAATTAAGCACTATACCAAACACTTATTT
GTTAATTAACGATAAGAACTCTTTGCGAGTATCTCTGTCTTGCAAGAACACACCGCCGAA
TGCAGATGTCATTGTTTGGCTATGCGTATCTTTAACACCACGACATTTCACACAGAAATG
GGTTGCTTTCACATAAACCGCCACATCTTCCGTTTCTAAAATGGTTTGAAATGCCGTTAA
AATCTGCTCGGTAAAACGTTCTTGAACCTGTGGACGTTGCGCAAAAAACTGCACAACACG
GTTAATTTTTGATAATCCAATAACCCAATCTTTTGGGTAATACGCCACGGCCACTTTACC
ATCAATTGTTACAAAGTGATGTTCACAGGTGCTGGTTAGGGTAATATCGTCCACCAAAAC
CATCTCGCTCACTTTCATCTGGTTTTTGATTTTTGTGATTTTTGGAAAGGTTTCATAATC
TAAACCGCTAAAGATTTCGTCCATATACATTTTCGCTAAACGATGTGGCGTTTCTTCTAA
ACTGTCGTCGCGTAAATCCAAACCTAATAATTCAAGGACAGCACGCATATGTTGCTGGAT
TTCATTACGACGAGAATCTTTATCTTTCTGATGGCAAACCGTTGGGGTTTCAATCCCTTT
TGCAAGAAGTGCATCACGCACACTTTGGGCTTCTGGAGAGATGTTGCTCATTGATGATCC
TCTAAAAATTTAAGCGAAAGATTCTACCAAATTGCCTTAAAAATACAACGCAATCCACAA
AAATCGTGTAGAATCATTCGCAATTACATCAAAAAGAGAATAATAAAATATGTATTACCA
TTTTAATACTCAACTTGTCGCCGATGAAAAACAATCTTTTGTGCAGCAATTACTAGATTG
CAAAGATTTCAGTCAATCCAACCGCTTGTTAGGTTCATCAAAAGGGCGTGGTACAACTTG
GTTTCTCAACACCGAAAAAGAACTCGGTGTAAATAGTGTGCTTCGTCATTATTATCGTGG
TGGCTTATTTGGTAAGCTCGTTAAAGATCGCTATCTTTTTCAAAGCCATGAAAAAACACG
AGCAATGCAAGAATTTCGTTTGCTCGCTCAGCTCTCTAAATGGCAAATTCCAGTGCCTCG
GCCGATTGCAATTAGAGTGAAACGTCAATGTTGTTTCTATCAAGCGGATATTTTGTTAGA
AAAAATTGCAGATACCCAAGATCTGAGCCAATATCTACAAACAAAGAGCTTAACACCAGC
ACAATATCAGCAGATTGGGCAACTGATTCGCCTGCTACACGATCATCAAGTTCATCACTC
AGATCTCAACATTCATAATATTTTGATCGACAATCAAGGAATATTTTGGCTGATTGATTT
TGATAAATGCCAAATCCAGCAAGGGAATGAATGGAAGCAAGGCAATTTGGATCGGCTATT
GCGATCTTTTAATAAAGAGAAAGGAAGATTATCTATCCATTTTTACCCACAAGACTGGGA
AATCCTATACCAGAGCTATATGAACAACTAAAACGCTCACTTTGACGTCCCCCATACCCA
AAAGGACAGGGACGTCAACATAGTTCTCCCAAATAAGACTTCCCCTTGCAAACGCTAGAC
GTTTTCCATACTTAAAAACCAAAATAATATTGAAAAATTGCGTAAAACTCACCGCTTGTA
AATCACTTTTATGCTACTATTCCCACCAATTTTATTTTTTAAGATGTAACTCCAATGACA
ACCAAATCAAAATATCAAGATAAACAAATTGAAGCACTATTAAACGATCTTATTGTAACC
CTTGAAAAACACAAAGCCACAGTCGATCTCTCGTTAATGGCTTTGGGGAATATGGTAACG
AACATTTTAGTCACCAACGTGCAAAGCCCACAGCAACGTGAAGTGCTTGCTGAGGCATTT
AGCTCTGCCTTAAAAAACTCATTAAAATCGGCGAAATAATATGTTAAATCAACTTCGCCA
CCTTCTTCCTGAAAATTCTCGGCAATATCGAGAAGAGATCTCACAACGTATTAGTTGGGG
TCACTGGTTTGCGTTATTTAATATCGTTGTGGCGTTGCTGATTTCCTCTCGCTATGCCTT
TAATGCCGACTGGCCAAACACCCTTTTCGGCAAGCTCTATTTTTTTATTAGCTTATTTGG
GCATTTTAGCTTTGTCGTCTTTGCACTATATCTGCTGTTGCTCTTTCCTCTGAGCTTTCT
GATTAAAAATAACCGAGCTTTCCGTAGTATTTCAGTGATATTTGCCACTGTCGGAATGAC
GATCCTATTAGTTGATACCGAAGTCTTTAAGCGTTTTTACCTCCATTTGTCACCGCTTGT
TTGGGATCTATTAGTCAATCCTAACGACGACGGCGAACTGACACGCCAATGGCAATTGCC
TTTTGTGCCAATGCCACTCATTTTATTAGCAGAAATGCTTTACTCTCGTTGGTGTTGGAA
TAAGCTCCGTAGTTTCAATCGTCAGAAGTGGGGAAAATATGTTGCAATACTGTTTCTAAC
TTGCTTCACAGCTACTCATTTACTCTATGCGTGGGCGGATATGACCCTATATCGCCCGAT
TACCGCCCAAAAAGCAAACTATCCACTTTCCTACCCAATGACTGCGCGTAGTTTCCTTGA
AAAACACGGACTTATCGACCGTACAGTATTAGAACAGCAGATCGAAGAAAGCGGTCGGTT
AGACACCTTTTATCTCAACTACCCACGCAAAGCCTTGCAATTTGTTGAACCACAGCATAA
GCCTAATGTACTTTTCATTAATCTCTCTGGCTTAAAAAATGAAGCGATTACCGCAGAAAC
AATGCCATCGCTTTACCAAGTCAGCCAAAATGCTCGCCGTTTCACCCAACATTACAACAG
CAGTGATAGTCTAAGCGGTAGCGTCGTTGGACTATTTTACGGATTAAGTGGACGCTATTT
AGACGCAATTTTGAACGAAAAAGCCCCTTCGCTACTGATCGCTCGTTTACAACAGCTAAA
CTACCAATTTGGGCTATTTTCACACAACGGCTTTGCAGAACCGATTTACCACAGAGCCTT
ATTTGCCCATTTCAAATTACCTAAAACAAAAAGCAATCTTGAAGCCATTGAGAAATGGAA
AAACTGGATCGGCAAACGTAGCGACAACGCATTTTTTAGCTATCTAGATCTACAACTTCC
TTCAGGCATAGACTATGCCCAACAAAGCAAAAGTTTAGATTGGCAATTCAATGAAATTTG
GCAAACTCTTGAACAACAAGGCTTAACCCAAAATACTTTAATTGTGATTACCTCTGATAT
TGCTGAACAAGCGGTCACTAGCGACAACAGTTTTGCACAAGCTCGGATCCAAGTACCAAT
GCTTATCTACTGGCAAGGTGATAACCGCACCTATAGCTTACCTTCTAGCCATTTAGACAT
AGCTCCAACACTGTTAAGCCAGTTCTTCGGGGTAACATCGCCAATTAGCGATTATGCACA
AGGTATTGATTTAACGAAAGAAAATAGCCGAAAATGGCTTCTAGCCTCAAACTATAAATG
GAATGTAGCGATAATGCCAAATGGCGAGCAATTTCATATTAACCGTAAAGGCGATTTTGA
ACATTTTGATCTACAAGGCGAAAAACAGACTAGCCGTCCGCCACTCGCCCTGTTTTTACA
ACTTATTCAACAAAGTAATCTATTTATTGAAAAATAAATCAAAGGGCTAAGTATCGTATT
CCACCAGACTTAGCCCTCTACCTTTATCTATGTCTTTCTACCCACTTGCCATCAAGGTAA
TCCACAATCCATTTGGTTGCCTTGCCGTTTTTCTCAGAGGTAACATACTGACGTTTTTCT
TTACGGCTAAAGCGGATAATGGCTTCATTGCCTTCAGGGTCTTGTTGTGGTGCGTCTGCA
AGGTATTGCAGTTTTTCAGGCAAACGATCACGGTATAAGGCTAATTCTGCCACTTTCGGA
GCGCGTGTTTCACGGGATTTCGGGAAGTTGTGTGCCGACATAAACACACCGCTTGCGCCA
TCTCGTAGCACAAAATAAGCGTCCGATTTTTCGCATTTTAACTCAGGGAATGCCACTGGT
TCTTCTCGTGGGGGGGCGACTTCGCCATTTTTGAGAATTTTGCGAGTGTTGTCACAGTTG
GTACAGCCCATATATTTGCCGAAACGCCCAAGTTTTAAGTGCATATCCGAACCGCATTTG
TCACATTCGACAATCGGGCCGTCATAGCCTTTAATTTTGAAAGAACCTTCTTCGATCACA
TAGCCGTCGCAGTTCGGGTTATTTCCGCAAATGTGAATTTTACGTTGTGGATCGATCACA
TAGCTGTCCATTGCCGTATCACATTTCGGGCAACGTTTGCGTTTCATTAATGCGTTCGTT
TCCGAATCTTCGTCTAACACATTCAGCAATTCCGCTTCTGGAATTAAGTTCATCGTGGTT
TTGCAACGCTCTTTTGGCGACAAGGCATAGCCTGTACAACCTAAGAACACACCTGTGCTT
GCGGTGCGGATCGCCATTTGGCGTTGGCAAGTCGGGCAGTGAATATCCGTTGCTACTAAA
TTATTCGGACGCATTCCACCTTCAAGTTCATCAAGCTCTGCGGTAGTTAATTTTTCTGAG
AAATCGGCAAAGAAGCGGTTTAATTCGACTTTCCAGTTGCTATTGCCCGACGCAATTTGG
TCGAGAGTATCTTCCATATTTGCCGTAAAATCGTAGTTCATTAAATCGCTAAAGGCTTCG
TTTAAGCGATCTGTCACGATTTCACCCATTTTCTCTGCATAGAAACGGCGGTTTTCTACT
CGCACATAGCCACGCTCTTGAATGGTTGAGATAATTGCCGCATAGGTTGATGGACGACCG
ATCCCACGTTTTTCCAACTCTTTCACCAACGCCGCTTCGCTATAACGTGCTGGCGGTTTG
GTAAAGTGTTGGCTAGGTTCAACGGCGTTCAGTTTCAAGGTTTCATTCAAACTAACTTCT
GGCAACTCTTGATCTTCCGCTGTTTTGCCTTGAATTGGCAGTACTTTTGTCCAACCGTCA
AAACGTAATACACGCCCTTTGGTTTTGAGTTCGTAATCCCCTGCCGTTACCATTAAACTA
GTTGAGTCATATTCCGCTGGAGTCATTTGGCAAGCAAGGAATTGTCGCCAAATCAAGTCA
TATAGGCGTTCTGCATCTTTTTCCATACCGCTTAAATCTTGCATTTTCACCATCACATCA
GACGGACGAATGGCCTCGTGAGCCTCTTGCGCTTTCTCTTTGCTGGCATAAAAATTCGGT
TTTTCAGGCAAATAACGCTCACCAAATTGCTTTTCGATATAGCTACGAGCCATCGTCAGT
GCATCTTGGCTCAAGTTAGTTGAGTCGGTACGCATATAGGTGATGTAGCCAGCTTCATAC
AGACGCTGTGCCAACATCATTGTTTTCTTCACGCTAAAACCTAAACGGGTACTTGCCGTT
TGTTGTAAAGTGGAAGTGATAAACGGCGCTTTCGCTCTTGATGAAGTTGGTTTTTTATCA
ATTTCAGTGACGATAAATGCAGAATTTTGCAAAGATTTTACCGCTTGTTCTGCTTCTTTT
TGGTTTTTCGCTGAGAATTTTTTGCCTTTATGCTGTACAAGTTCTAAAGCGAGATCGCCT
TTTTTCGCAGACGTTTTGGCTAAAATATCCCAAAACTCTTCAGGCTGGAACGCCTTGATT
TCACGTTCACGCTCAACCAACAATTTCACCGCCACAGACTGCACACGCCCAGCCGATAAG
CCACGAGCCACTTTTTTCCAGAGCAACGGCGACACCATAAAGCCCACCACACGATCTAAG
AAACGGCGTGTTTGTTGAGCATTTACTCTATCCATATTGAGCTGTTCAGGCTTTTCAAAG
GCTTGTTTGATCGCATTTTTGGTAATTTCATTGAACACCACACGGCTAAAACGCTCGTTC
TCACCGCCAATCACCTCGCGCAAATGCCACGCAATCGCCTCCCCTTCTCTATCCAAGTCG
GTGGCGAGATAAATATGATCAGCTTTCTTGGCAAGGGATTTCAGCTCTGAAACCACTTTT
TCTTTACCTGGTAAAATTTGGTAAGTTGCATTCCAGTCGTGATAAGGATCCACGCCCATA
CGCTTCACTAAAGCGGTACGTTCTTTCTCTGATTTTACTAAGGCTTTTTGTTCTGCCGTC
ATACCTTTAGTCGAAACCGCTTTAGCTTTTTCGGTTTTTTCCTCTTTTTCTGCACCGCTT
GTTGGTAAATCACGGATATGTCCGACACTTGATTTCACCACAAAGTCACTGCCTAGATAT
TTATTAATTGTTTTAGCTTTAGCTGGCGACTCGACAATTACTAATGATTTTCCCATTGAG
AATACCTAAATTAAATAATAATATAAATAATATTGAAATTATTTCTTAAAAGTAAATATT
AAAATTGAATTGCATCAAAATTTTTGTAACAATAGCAAGCATTTCCCTAAAAGACAATAT
CAAGCTAACATCTATGGATAAACTCAAGGCAATAAACCTATTTTGTAAAGTCATTGAAAC
CCAAAGTTTTACCCAAGCGGCACAACAAGAGCAGATTTCTCTTGCAATGGCGAGTAAACT
GGTTGCTCAATTAGAAGAACACCTCAACGTTCGCTTGTTACAACGTACCACACGCCGTAT
CAGTCCAACGGAAGCAGGTTTACTTTTTTACCAACGCTGTCAGCCCATTTTAAACGAACT
CAAAGATGCTGAAGCCTGTGTAACGAACATTACCTCAACACTACAAGGGAAGCTCACAAT
GTCGTTGCCGATGGATTTTGGCTCCCGTTTTGTTGCCCCACATTTACACCGTTTTACCGA
AACCTATCCACATCTGCAACTTAATTTAGAATTTAGCGACCGACGTGTTGATATCGTCGC
GGAAGGATACGACCTCGTTTTGCGTATCGGGAAGCTCGAAGACAGTTCTATCGTGGCAAA
ACGGATCGCCCAAGCCCAACATTTCATTGTTGCCTCCCCTCGCTATTTGGAAAAATTTGG
TGCGCCACAAACCGCTTTAGAGTTACAGCAACATCAATGTCTGCTCTATGAAAGCCAAAC
ATTATGGCAATTTAATGAAAACGGTCATAAAATTAAATTTAAACCACAAAGTCAAGTTTA
TAGTAATAATGGCTATGCTCTTGTGCAAATGGCAAAAGCTGGACACGGGATCATTAATAT
CCCTAAATTTTTACTTAAAGATGAGCTTGCCTCTGGTGAACTGATACCGATTTTACCTCA
TCTTGAACAAGAGTTATCAGATATTAGTTTACTCTACCCAAATCGCCGTTATCTTTCCCC
TAAAGTTAAGGTGACGATTGAATTTTTTAGTCAGCTTATGCAAGAACAGAAAATACACCT
CTAACAGACTTAACCAGCGCCATCCTATTAAAAACCACACAAAGAATCAAAGGCTGCCAT
CAATACACTTGAAGGCAGCCTTTATTATTAATATTTACTCAGATATTTAATATCTTACCA
CTGTAATGCAATACCTGCACCAGCATTGTATTTGCCTTGCGAAGTTGCACCTGCAGAAAC
TTTAAGAATCACACGACCATTATCAGACATTCTTGAGAATCCAACAGCAACTGCATTTTG
TCCCTCGAAAGTACCAATACCAGCACCCAATGTGCTTTTACCTGGTAAAGTCACTTGTGG
AATATTGCTCATAGCCGTTGTTGCAGCAATACCCGCACGAAGTTGACGACCTTCGCTCTC
TAACTTCGCACCCAATCTATGGGCAACATTATACAACTGGCTACCATTAGTCGCATCGGT
TGAAGTAGAAGAAATTTCCCCTGCTGCAACATTTTGGATACGGCGCTCATCACCTGCAGC
ACCTACGGAAACCACACCGTTTGCGGTTGCACCAGCGAAGCCATCATAAATCATGTTACC
CACCGTTACACTTGATACTGTACCAGTCGATCCTGCTGTAGTCGTTGAACCTCTAGAACC
ATCTTGTTTCCAGTTTTTGAGAGAGCCTGTTTGACTACCATCACCAGCTGTAGCCGTCGT
ATTGTTACCTAAATAAACGGAATTCTCAACCGTCCCTTCAGGAATTGCAGACATCCAAGT
TAATGCACCATTACTATCACGCTTATTATTCACATTATTACCAAGAACAAAGGTATTGCT
TGATGTAATTACATTATCATTACCGAATGCATAGCTTCCATCAATGCCTTTATAGATTGG
ATTACCTGCACTGTCAGTACCAATTTGAACACCACGAATGATATTCGGGTCACCAAACGC
ACCTGATTTATTCGCAATTACTTGGTTACCAGTACCGATAGCAATTGAGTTTTTACCCGA
TGCGGTTGCACCTTTACCTATAGCTAATGCATTATCACCTGCCGCAACAGCTTTATAACC
TACAGCTGTTGCATAAGTACCTGAAGCACTTGAGTCAATATCGTTAGATGCTTGGTTAAT
AGGCTCTGCTACACCATCATTTGTATGGAAGAACTTGATACCTTGTTCGTTCATATTATG
AATCGCAGTAATCACAGAGTTTGTAACAAACTCAGTTTGACCTTTCACGTTGTAAGTGGT
AAGTGTGTACTCTTTAGCTTGTACAATCTCGTTACCATCAGCATCCAATTCAGGATTGCC
ATTCTTATCGCGTTTAACTTCAGTAATGACTGAACCATCTTTGTCCTTAGCATAGGTTAC
TGTAGAACCATCTTTTTTCTGTTCAACTTGGTTACCATTGGTTAAAGCGTAAACTTGGCG
ACCATTCACTGCATCAGTACTATTCGGTGAAATATCACCATCAGCAATACCACTCAATTT
CACACGAGGATCAACTTTCTCTTTATATTTCTGGAGATTGCCATTCTCATCACGAATAGG
TTGTTTAGTCACTGGGTCCCATTTAACAAACTCTTCCTCGACTTTCTCTCCTGCACCAGT
AAGGTTGATTGTATTCTTATCACCAGTCATTGTCGCAGTGCCTAAAGTCACAGAATTTAA
GTTCGTTAAATCCTTAGCACCTGTAGGACCTTGTGGACCCACTGGACCTTGCTCTCCTTT
AGGACCTTCTGGGCCTGTATCGCCTTTCGGACCTGTTGGACCCGCAGGACCTGTCGGACC
AACTGGACCCTCAGGACCTGTTGCACCAGCAGGGCCCTGAGGACCTGCTGGACCAGCTTC
ACCTCTTGGTCCTTGATCACCCTGTTCACCTTTATCACCCTTAGGTCCTGCTGGACCTAT
AGGACCTGGTTCACCCTTAGCACCTGCAGGACCTTGTGGACCCATTGGACCAACTTCACC
TCTATCGCCCTTAGGACCAGCTACTCCTGGAGTCCCTTGTTCACCTCTAGGACCTTGTTC
ACCCTGAGCCCCTGCTGAACCCGCAGGGCCTGTCGGACCTGTCGCACCAGTTTCACCTCT
TGGTCCCTGATCACCCTGTTCACCTTTATCACCCTTAGGTCCTACTGGACCTATAGGACC
TGGTTCACCCTTAGCACCTGCAGGACCTTGTGGACCCATTGGACCAGTTTCACCTCTATC
GCCCTTAGGACCAGCTACTCCTGGAATCCCTTGTTCACCTCTAGGACCTTGTTCACCCTG
AGCCCCTGCTGGACCCGCAGGGCCAGTGTCGCCTTTTTCTCCCCTAGCACCAGCAGGGCC
CTGAGGACCTGTCGCACCAGTTTCACCTTGTGGTCCCGCATCACCTTTATCACCCTTAGG
TCCTGTTGCACCAGCAGGGCCCTGAGGACCTGCTGGACCTACTTCACCTTTCGGACCAGC
TTCACCTCTTGGTCCTTGAATACCTGGTTCACCTCTAGGACCTTGCTCACCTTTATCACC
CTTAGCACCTGCTGGACCTGTTGGACCCGCAGGACCTGTTGCACCCGCAGGACCTGCTGG
ACCCGCAGGACCTATTGCACCAGCAGGACCCGCGGGACCCATCGGACCTGGCAGACCAAT
ATCCCCTTTCGGACCTGGTTCACCTTTAGGACCCTCTGGTCCTTGTTCTCCTCGTTCACC
TCTAGGACCTGTCGGACCTTGCGGACCAACTAGACCTTGCTCTCCTCTAGGACCTTCTGG
ACCAGCATCCCCTTTCGGACCAGCTTCACCTCTTGGTCCTTGAATACCTGGTTCACCTCT
AGGACCTTGCTCACCCTTAGCACCTGTAGGACCTTGCGGACCAACTGGACCCGTATCACC
TTTATCACCCTTAGCACCTGCTGGACCTGTTGGACCCGCAGGACCTGTTGCACCCGCAGG
ACCCGTTGGACCCATCGGACCTTGCAGACCAGTATCCCCTTTCGGACCGCGCTCACCTGG
TGCACCTTGTGGTCCTGTTGGACCCGCTGCTCCTTGTTCTCCTCGTTCACCTCTAGGACC
TTGCTCACCCTTAGCACCTTGTGGACCAACTGGACCCACTGGACCTGCTGGACCCGTATC
ACCTTTATCACCTGCTGGACCCGCAGGACCTGTCTCTCCTCTTGGACCCTCAGGACCGCG
CTCACCTCGCTCTCCCGGTGGACCTTGATCACCCTTAGCACCTGCTGGACCCGCAGGACC
TATTGCACCAGCAGGGCCCCGAGGACCAACTGGACCCGCAGGACCAGCATCCCCTTTCAG
ACCTTGCTCACCTGCAGGACCGCGCTCTCCCGCAGGACCTTGCTCACCCTTAGCACCTTG
TGGACCTACTGGACCAACTGCACCCGCAGGACCTGCTGGACCTGTTGCACCTTGTAGTCC
TTGTTCTCCTCGTTCACCTCTAGGACCTGGTTCACCAGCAGGGCCCCGAGGACCAACTGG
ACCTACTGCACCCGCAGGACCTGCTGGACCCGCAGGACCTGGGGGACCAGCTTCACCTCT
TAGTCCTTGAATACCTGGTTCACCTTTAGGACCTTGTGGACCCTCCGGACCTCTTGGTCC
TTGATCACCCTGTTCACCTTTGTCACCTCTAGGACCTTGTGGACCCGCAGGACCGCGCTC
ACCTGTTGGACCCGCAGGACCTGGATCACCCTTAGTACCTTGTGGACCAACTGGACCTAC
TGGACCTGCTGGACCTGGTACACCTTGTGGTCCTATTGGACCCGTTAGTCCTTGTTCTCC
TCGTTCACCTTTAGGACCTGGTTCACCCCGCTCTCCCCTTGGACCTGCTGGACCAGTTTC
ACCTTTTAGTCCCTGATCACCCTGTTCACCTTTGTCACCTTTAAGACCATTTTCACCTCT
AGGGCCTGCTGGACCTTGCTCACCTGCAGGACCCGCAGGGCCCCGAGGACCTGTTGGACC
CATTGCACCTGCTGGACCTCGCTCTCCCGGTGGACCTGGATCACCCTTAGCACCTTGTGG
ACCTGCTGGACCTGGTGCACCCGCAGGACCTGGATCACCTTGTGGTCCTCGTTCTCCTCG
TTCTCCTCGTTCTCCTCTAGGGCCCGCAGGGCCTGGTGCACCATCTCTACCGTTGGTAAT
AATATCGTATGAACTATCAGTGTAAGTAATTTTCACACCGCCACCCACTAAGGTTTGCGT
TTCTCTAATTAACTTACCAAGCGTAGAAATCTTAATATTTCCGTTCTCTCGTTCTAATTT
AATATTATCTCCGGCGGTAAAGGTTACAGTATCACCCATTTTGATAAGATATGAATCAAA
AGAAGTAGCTTGACCACCCGGTCCCTGATCGGTCTTCAGTTGCCAGCCTGCATTATTTAC
AGCAGTGACTACAGCTTGAACAGTTGCAAATCCTGGCGTCGTCCCTATTGACAACATGCC
ATTATTTGTAGGGCCAAACGTACCTGATTTAGTGGCATTATCAATTTTTTGTTTAGTTTC
CTCGGTTAATTTAACCGTAATCGTATCGCCGCTAGCGTGGGAAGTAAGACCATCTGCGCC
TGTTACTTTGAGCGTACCTGACCATAAACCAACTTTTGGTATATCTCCTTCTTTTTTAGT
ATTACCATCAATCTTCATGGTCAAGGATTTAAGCTGCGCCACGTTTACTGCATCAGTTAA
TTCTGTACCTGCCGCAACGTTGACGATTTGGCGTTTGATTCTCTCATTACCCACAGAAAC
TGCACCGATAAGAAAGTCATCAGAACCTTTAGGATGACTGTCAGGACTGTTACCAACACT
TTGTGTTGATTTAAAACCATTGCTAGGAGTTCTTTCTCCTGTTGTTACAGAATAGGATTG
TCTCGCTCCATCTATACCCCCATTCGTTTGTGCTGTCGAACCATAACCTAACGCCACGCC
ACCACCAACAAGAACAATTGAATTGTTACCAAGTGCGGTTGCTCTCTTTACTTGGTTGGT
TTGTGCCTGTTCACCCACAGCGACAGAACCTATGCCATATGCAGTAGCTCGATAGCCTAA
AGATGCCGAATGACTGCCCGCTACAGAACTGCCACCGACAGCCACACCATAGTCGCCATT
TGAAGTACTTTTCGCACCGATTGCTACACCTTCTTTACCGCTTGCTAGTGAGACTGGACC
GACTACAACTGATCCAGTTCCAACTGCCTTTGATTTTCCACCAATTGCAATGGCAGCATT
TCCTGTTGCCGTGGTGTTAATATACTGACTACCTCCTGAAGCCTGATATTCAGTCTCATT
TAAATCATCGTTACCGATTGATATGGAGCCACGCCCCTCCGCGATGGTATCTCCCCCGAT
AGCAATAGATTGTGCCCCTCTTGCTCTAGCTTTTGGACCTATTGCAACTGTTTGAGTATG
TTCCGCATTGGCTTCTCTGCCTAAGGAGACAGATTGTAATGCTGCATTTGCACTATAACC
GATTGATATGGAGTATTCCCCTCTCGCATTGGTACTTTTCCCGATAGCAACAGATTGTAC
CCCTTCTGCTACAGAATCTTGACCTACTACAATTGTTTCAACCGCTCTCGCATTGCTTCC
TGCGCCTAAGGCGATAGATTTGAATGGTATTGCTTTTGCATTATAACCTATCGCAACAGC
AGTCCTACCACTAGCGTCTGAGTGCTCACCAATAGTAATAGAACCAGACCCAGCCCAACT
ACTTCGACCAATACCAATAGAAGCATCGTCACTTCCTTGATTCCCTGGAGTAGAACCATT
TTGAAACCATCCTTCTGCTGAACCTACTGGACTAAAAAATATACTTAGTAATACTAGACT
TAAAAGATTTAATTTAAATTTATCTTGCTGTTTATCTAAAAATAATGTGAGGTGCATAGT
TGAGCTCTTTTATACGTGTTAAGCGGGGGAATCTCGAAAATACCTATCCCCATTCCATTG
TAAAAAAAAAAAAAAAAAAACAACAGGTTACATAAAACAAAGAATAAAATAACAAGCATT
TTTCAACTTTTATTTTCAATTATCAAAAAAGTTAGAAATAATAGGCGGAAATCTAATAAG
TGCTAAAATCATTTAGACAATATATTGATTCTGAATGGATTTTTATTGATAGCAGTGTCA
TCAAGGCTCACCAGCATGCAACAGGTGCAAGCGGTCAAAATCCGCAAGCGATTGGCAAAA
GTGTGGCAGGTAATAGCACAAAAATTCATTTAGCAGTAGATAGTTGTGGAAATCCTATTG
ATTTTGTTCTGACGGGGGGGACTTTGAATTTACATAAACTGACACTTTTTCCACTCTTAA
AGGATACCAGTAATGTCATTTATCTAAGGTAAGAAGCTGTGGGTAAATTAAAAGGCGGGT
GAGCTGAATAATCGACTATTTTTATTCGATCACTAAAACGCTGATAATGCAGCACATATT
CAGACGTTCTATCGCCAAAAGGTTTACTTAAATCAAAGGCAAGGATACCAATGTGGTAAT
GCCATAGATGATTTTCTCGCGCATATTTTACTTTTTGAGCAAAGTGCGGATCGTTTTTAT
GCACGTTGTCGGAAGATTTATTCCTGCCTTCAAGGTTGGTAAAGCCAAAATTTTGAATAT
GCCAAATAAATTTGTTAATAAGCAGACGATCCGATTGAGGAAAATTCTTCAGCTCCTTAG
AAAACAATTCACCTAATGTAACTTCCATTCCATTTATAGCGACATTAGCCATTTATCCAG
CTCCTCTGGTGAATTACATTTAGGCACAGCAATCTCTTTGCTTTCAACGTGTGCTTTCAT
TCTTTCTAGATCGTAGTTAAATGCAGGCTCTTCCACCTTATCGGCAATTTGTTTTTCTAC
GTTTTGAACGTAAGAAATTAGTGCTTGTTTTTCCATTCCTGATTGAATTGCTTGCACAAT
ACACGCCATTTGTTGATGAAAGTAATCCGATTGAATATAAATTTGAGCCATATTACCTCC
AATGCTGAATAGGGTTGCATTTATTCTAACAGAAATTTTTGTTGGAAGAATAAAAAATAA
CGGCATAACGAGAAATCATTATGCCGTTAAATTTGTAGGGGCAAATGACATTTGCCCTAA
TATCAATAGATTAAATCGAACGTTTAATCTCAACCACTTCGAATACCTCGATTTGGTCGC
CGACTTTTACATCATTGTAGTTTTTCACGCCGATACCACATTCCATACCGTTACGGACTT
CTGAAACGTCGTCTTTGAAACGACGGAGAGATTCTAACTCGCCTTCAAAAATTACCACGT
TATCACGTAATACACGGATTGGGTTGTTACGTTTGACGATACCTTCAGTAACCATACAAC
CTGCAATTGCACCAAATTTCGGGTGACGGAAGACATTACGCACTTCTGCCAAGCCGATGA
TTTCTTGTTTAAATTCAGGTTGTAACATACCGCTCATTGCTGCTTTGATTTCGTTTAATA
GCTCATAAATGATTGAATAATAACGTAAATCAATGTTTTCACTTTCGATAATGCGACGTG
CTGAGGCATCTGCACGGACGTTAAAGCCAAGTACAATAGCGTTAGACGCTGCCGCTAAGG
TTGCATCGGTTTCCGTAATACCACCTACGCCAGAGCCAACCACTTTCACTTTTACTTCTG
CCGTTGAAAGCTCGTGTAAAGATTGAACAATCGCTTCTACAGAGCCTTGTACGTCTGCTT
TCACAATCACGTTCAATTCTGCAACATCGCCTTCCGCCATATTGCTAAACATATTTTCAA
GTTTCGCTTTTTGTTGGCGAGCTAATTTCACATCACGGAATTTACCTTGACGGTATAACG
CCACTTCACGCGCTTTTTTCTCATCACGCACCACTGTCGCTTCATCACCTGCGGCTGGTA
CGCCTGAAAGTCCTAATACTTCCACAGGAATTGATGGGCCTGCTGATTCAATGTCTTTAC
CATTTTCATCACGCATTGCACGAACACGGCCATATTCAAAGCCACAAAGTACGATGTCGC
CTTTGTTTAACGTACCTGATTGAACAAGGATAGTTGCAACTGGACCACGACCTTTATCGA
GGTAAGATTCGATAACCACACCGCTTGCCATACCCTCTTTCACTGCACTTAATTCTAATA
CTTCCGATTGAAGAAGAATGGCTTCAAGTAAGTCGTCAATCCCCATTCCTTTTTTCGCTG
AAACAGGAACAAATTGAACATCACCACCGAATTTCTCAGAAATCACTTCGTGTTGAAGTA
ACTCTTGCTCTACACGCTCTAGGTTTGCTTCTGGTTTATCAATTTTGTTTACCGCAACCA
CAATCGGCGCACCAGCTGCTTTCGCGTGTTGGATTGCTTCAATGGTTTGTGGCATTACGC
CATCGTCAGCTGCTACTACAAGAACAACGATATCCGTTGCTTTCGCACCACGCGCACGCA
TTGAGGTAAATGCCGCGTGTCCTGGTGTATCTAAGAAGGTAATCATCTTACCGTCGTCGG
TTTCAACGTGATATGCACCGATATGCTGAGTAATACCGCCAGCTTCACCTGCTGCTACTT
TCGCTTTACGGATATAGTCTAATAATGAGGTTTTACCGTGGTCAACGTGTCCCATAATGG
TCACAACTGGCGCTCGGGTTACTTTTTCTGCGTGTAAGTCACGATCTTCTAAGATCGCTT
CTTCTAACTCATTTTCTTTACGCAGAATAACTTTGTGTCCTATTTCCTCTGCAACAAGCT
GTGCAGTTTCTTGGTCAATCACTTGGTTAATGGTCACCATTTCTCCCATTTTCATCATTG
TTTTGATAATTTCGGTCGCTTTTACTGCCATTTTGTTCGCAAGTTCTGCCACAGTAATAG
TTTCACCGATCACCACATCACGCGTAACTGCTTGAGCTGGTTTAGTGAAGGCTTGTTGTA
ATGCACAGCCTTTCTTCGCGTGTTTACCCTTGACTTTGGTATCTTTTTGGTTACGGCGGT
CAGATTGACGTTCATTTTTACTGCCGTTTTCATCATCACGTCCGCCTTTTTTGGTTTTCG
CTACACCGCCTTTGCCACGTCCACGATTGCCTTCACTACGACGCTCAGAATCACGTTCTG
CTTCTAACGCATATTTAGAAGTAAAGCGGTCATCTTCATAGTCTTCACCATTTTCAATCG
CTTCTTCACGGGCAATTTCTGCTAAACGACGAGTATTTTCTGCTAAACGACGAGCATTTT
CTGCTGCACGTTTTGCGTCCATTTCCGCTTTTTGGCGAGCCACTTCTTCTTGCTTACGAC
GCAATTCAGCTTCTTCTTTACGTTTTGCCTCTTTTTCAGGATCAACCGCTTTTTCTTGTT
TTGGTTGAGCTTCTGCTTTTGGTTGCGCTGGTTTTGGTTGTTTATTTGGCATTACAGGCA
CTTGATGTACCGCTTTTTTTGCTTCTTCGGCTTTGGCTGCTTCTGCTTTTTTAGCCTCTT
CTTTCGCTTTGGCTTCCGCTTCAGCTTTTTCTTTCGCTGCTTTTTCTGCTGCTTCTTTTT
CTGCTTTCGCTTTAGCTTCCGCTTCTTGTTTCGCTTTCAGTGCTTCTTCTTGGGCTTTTT
TAGCTGCTTCAGTATCTACTTTGCGAGATTTACGCACTTCCACTTGCACTTCTTTTGCTT
TACCGCCTGCAGTCGTACCGCTCACGGTTGTTTTAGTACGACGCTGTAAACTTAATTTCT
TCGGTGCGTCTGTTTTGATTTCATTTTCACTCATTCTTTCTCTCCCTGTTTTTAGCTAAA
CCAGCAAATTTGACGAGCAGCCATAATTAATTCTGCGGCTTTTTCTGCGGTTAATTCTTC
AATATCAGCTAAATCATCAACACCTTGCTCTGCAAGGTCTTCAAGAGTGGTAATCTGTTT
TTCTGCTAATTTAAAGGCGATATGGCGATCCATACCTTCAAGATTTAACAATTTATCTTC
AATATGTGCCTGTTTTAATGCTTCTTCTTCCGCTAACGCTTTAGCTGTGATCGCATTTTT
AGCACGCGCTTGAAGTTCTTCAACTAGATCTTCATCTTCTAAGCCATCAATTGCTGTCAG
TTCCTTAACTGGTACATAAGCAATTTCTTCTAATGAGGTAAAGCCTTCTTCAATTAAAAG
ATGAGCAAATTCTTCATCAATTTCTAAAGCGTCCATAAAGAGATTAATCACTTTATTGTC
TTCTGCTTGATGTTTTTTTTCTAACTCATCGGTTGTCATCACATTTAATGTCCAACCTGT
TAATTGGGTGGCTAAACGTACATTTTGACCATTACGACCGATAGCTTGTGCAAGCGCGTT
TGCTTCAACAGCAATATCCATTGAGTGATTGTCTTCATCAACAACGATTGAGCTAACATC
AGCAGGTGCCATTGCGTTAATCAAAAATTGTGCTGGGTTGTCGTCCCACAACACGATATC
TACACGCTCACCGCCAAGTTCGTTAGTAATTGCCTGTACACGCGCACCACGCATACCGAC
GCAAGCACCTACTGGATCGATACGTTTATCATTGCTTTTCACGGCAATTTTGGCGCGAGA
GCCTGGATCACGAGAAGCCCCTTTGATTTCAATCACTTCTTCACCGATTTCAGGTACTTC
AAGTTTGAATAACTCTTGTAACATCACTGGTTTTGCACGAGTAACGAATAGTTGAGGACC
TTTTGACTCGGGCTTAATTGCATAAAGTACACCACGCACTCGGTCACCTGGGCGGAAGTT
TTCACGCGGTAACATATCTTCACGCATAATCACCGCTTCAGCTTTAGTGGTATCGTCCTT
TTTACCTGCAAGCTCAAGAATAATACTTTCACGACTTACTTTTTTTACAGTACCGATAAC
AATTTTGCCTTCTTCTGAACGGAATTGTTCAATCACTTTATTACGTTCCGCTTCACGAAT
TTTCATGGTGATCACTTGGCGAGCGGTTTGCATTGTTATACGGTCGAATGCGATAGACTC
AATCTCATCTTCAACATAGTCACCTAATTGAATGTTCGGGTCTTCAAATTGAGCCGCTTC
TAAAGTAATTTCACGAGTGTGGTGATGCACTTTTTCTACCACTAACCAACGGCGGTAAGT
TGTGAATGCCCCTGTTTTACGGTCAATCACTACACGCACATCAATATCAATGCCGTTGCC
CGTTTTACGATCTTCACGTTCTGCAGCCGCTTTCTTTTTCGTTGAAATGGCTAATGCGGT
TTCAAGTGCCTCAAAAATGGCATCTTTTGGTAATAATTTTTCATTGGATACCGCTTCTGC
GGCTAATAAAATCTCTTTACTCATTGGTTTTGATTTCCTTAGAAATTAAAAACGGGGATT
AAATTTGCTTTTTGAATGTTGCCAAAGGCAAAAGCCTGTAAATTACCATCAACTTTTAAG
GTAATTAAATCACCTTCAACACTCACTAATTCACCTTGCCATTTACGGCGATCTAACATT
GGAATGCGTAAATGAACAACAATTTCACGCCCAACAAAGCGTTGATAGTGGGCTAATGTA
AATAATGGACGATCTAACCCAGGGGAAGATACTTCTAGGTTATATTTATCCGCAATCGGA
TCTTCCACATCAAAAATCGCACTCACTTGACGGCTAACATCGCTACAATCATCAATCGTA
ACACCGCCTTCTTTATCAATATATAAGCGTACGGTTGAAAAACGACCTGCACGTTGGCAC
TCAACGCCGACAAGTTCAAATCCCATTGCATCAATGGGATCGGCGACAAGCTCTTGTAAT
TTTTGTTCTAATGTTGCCAAGGAAACCTCCATTTGACAGATATAAAAAAAGGACTTGAAA
AAGTCCCTTTAACACAACAAAGCTGACTATGTAGCCACAAAAAAGCCTCAAACTACAACA
GTTGAGGCTTCAAGCGGTTTGTTTTATCTAACATTTTACAATTTCAAATGCCTAGATAGA
ACAAAACTCATCGTCTTAACCAAAACAATGAGCCTTAAAACTGGTTGCGGGAGCCGGATT
TGAACCGACGACCTTCGGGTTATGAGCCCGACGAGCTACCAAGCTGCTCCACCCCGCGTC
TGATGTGGTGCATTATAGGGGATAAAAAAATCCGTGCAACTCTTTTTTTTAGAAATTAAG
AATGAATGCTAGATTTTTAGTCAAAATATGCTTAAGCATTATCTTTCAACAAAAACACCC
CTTTATTTTTTATTTCTATATAACAATTTCTTTGGGATTCATCATAATCTTCTGGGTTAA
GGTTAATCATTAATGTTTTCCCTTGCCAAAGTGCGGTAATTTCCCAATGGTTTCCCATAT
AGACAGCCTGCTTAATTTCACAATATTGAGCTGCAGTTCCATCACTTAATAAGCGGATAC
TTTCTGGTCGTAATCCGACAAGACAATCCCCATCAGGTACTTGAAAACGTGCTGCATTTT
CAAGGGTAAAAGAAAACTCACCGATATTAATTTGATTGCCTTGTCGTTTTCCTGAAAAAA
TGGTTGATTCCCCCATAAAATGAGCAACAAAGAGAGAGTTTGGCTGTAAATAGAGATTTT
TAGCCGTATCTTTTTGCATAATGGTACCCTGATCCATCACAATCACTTCATCAGACACTG
CAAAAGCTTCACTTTGATCGTGAGTAACATAGAGTGAAGTGATATTGAGCCGTTGTTGTA
ACTCGCGGATTTTTTCTCGCATTGAACGGCGTAAATTCGCATCTAGACTACTTAGAGGTT
CATCAAATAAGAGAACTTTAGGCTTGAGAATTAATGCTCTTGCTAATGCCACTCGTTGTT
GCTGTCCGCCTGAAATTTGATCGACATAGCGATCTTCAAACCCTATCAGATCGACTAACT
CTAATGCTTCTTTTACTCGCTGTTTTCGCTCTTCTTTGGATACACCCTGCATTTTTAGCC
CATATTCCACATTTTCACCAATCGACATATGTGGGAAAAGTGCGTAAGACTGAAATACGA
TACAAATATCTCGCTGTTGCGTTGCGTTGTGGGTAACATCTTCGCCGTCAATAAAAATTT
GTCCTGCTGTGGGGCTTTCTAAACCTGCAACTAAACGTAACACAGTGGTTTTGCCACAGC
CAGAAGGACCGAGTAACGTGACCATTGTGCCTTGTTTAATTGAAAAGTTTAAGTTATCTA
TAACCCTATGTTTACCAAAAGATTTGCTGATATTTTTCAACACGAGAAAATCATTTTTTT
GTTCCATTTTTCTCTCCAAATTCATCTTTTTGCTTTGAACGGGCTATATGCATGTCGCCA
ACAAGCCAATCAAATAAGAAAATCATTGCCATCATGACTACAATCAACATTGAGCCATAG
GCAATCGCCATTCCATATTCCCCATCCTCTACTCGATTTAAAATATATGAGGTTGCGACG
CGTGTGTCTGCTGTAACTAAAAAGATGATCGCACTGACTGTTGTCATTGATCTAATAAAA
CTCGTAACTAAGGCAGAAAGTAACGCTGGTTTTAAAAGCGGTAAAGCGACAAAGCAGATT
GTTTTTAATGTTCCAGCTTTCAGTGAGAGCGAGGCTTCATCTAAGGCTTTATCTAACTGT
CTTAATCCAGCAATAGCCGCCCTCATTCCTACTGGCATATTCCGCATCACCATAGACAAA
ATAATAATAAGCCCTGTTCCTGTCAGGTAAATAGGTTGATGGTTAAAAGCCAGAATATAG
GATACCCCAGTCACTGTTCCTGGTACGGCAAAACAAAGTAACGTCAGAAATTCTAAGGGC
TTTTTCCCTTTGAAATCACGGCGAACAGTAATATAAGCAATCAACAAACCAAAAATAGCC
GTAATCGGTGCTGCACTAGCAGCAAAAATAACCGTTTGGATTAAAGATGGCCACGCTCCA
CTATTAAACCCTTGTCCAAAAAGATTGAGGTAGTTATTGAATGTCAGTGTGTGGTCTATT
CCCCAACTTACGGTGAAGCTACCGTAAAAAATACTACCGTATAGTACAAAGTTAAACAGA
ACCCAAAAACCTAAAGTGCAAATAATTGCCCATTTCATACCGCTTGGTAATGCTTGTACA
TCACCTCGATAAGATTTACCTGATACGGTGATATAAGATCGATTGCCAATCCAGAGATAT
TGCACCACAAAAATCGTAAGGGAAAAGAGTAACAAGATCACACCTAAGGTGCTTGCCGAA
GCATAATCTAACTGTGAACCAGCAATATAGAAATAGATTTGAGTGGCAATAACGTCAAAA
CTTCCACCTAAAACCAAAGGAGTGCTAAAGTCTGCAAGCGATTGGATCACCACAACTAAA
AACGAGTTGGCTAACGCTGGCTTGAGTAATGGAAAAATAATATAGAAGAAGGCTTGATAG
CGGTTAGATCGTAAAGTATAAGCGGCTTCCTCAACAGATGGGTGAATAGATTTTAATGCA
CCGTCTAAAATCATAAAAGACATTGGGGTCAGTGCGAGGGTATGGGCAATCACTATCCCT
GTAAAACCATAAAGCCAGTTATTACTAAAGCCAAGATAATCGACTAAAAAAGCAGTCACA
TAGCCCGAACGTCCTAACATAAGGGTGACACCTAAGCCAACAACAAATGGCGGTGTTACA
ATGGGTAAGATAGAGAAAATTTTTCCAATAAACGCCGTGCGTTTTGCAATCCGTGTGGTA
TAAAGAGCAAAGGCTAAACCAAACAACGTAGATACAATCCCAACGGTTGTCGCAACACTT
AATGAATTACCAATCACTCTTAATACATAAGGCTGTTGTAAGATAGACAACACTTGACTT
GGTACAAATTCACTGCCGTCGTAAAACATTGAGATGAAAATTGCCAGTGTTGGATAGACC
ATAAAGAAAAAGATCAACAAAATAATGCTAATCAATGAGGCAATAATAAATCTGTCACCC
TGCATTATTTTTAATTCAGCAAGGGCATTTGTCGCTAACGCAATCAACGCAACAATTAAG
AAAAAAACCGCATAACCTAAGCTGATTTTTGCTAAAATTGCAGAAAGAAAGATAAAGAGA
AACAGCCCAACTGCCCCGAATAACTCACATTTACTTCGTAATGTTGAAGGTGTTTTGTTC
GGATACAGATAAAGCAGTAGGGGAAAAAACCATATCCAAGTAAGGTTAATATCATTCCAC
CCCATAGCCTGTTGAAATTCGGCTGAAGTTGCTCCAAACAGTCCATATTGCAATGCTTTT
ACTGGGAAAAAGCAAAAGCCTAAAAAAGCAAAAATAACCCAAGTCAATGAATGACGAAAA
AAAAATGTTTGCATAACCCTCTATAACATCTATTCCACAATCTTTCATCATTCTACTATT
AAACAAAATGATAGAATAGTTAAATTATAATTCAGCGCCAACTAAAGAATAATCAACCCG
ATCTTCAAAAAAAGATCGGGTTTGAGTGTCATACTTTAAGAACGCCCAGCAAAAAAAGCG
AATCGTTCTAAAATAGAACCATTCTAGCTCGAAAAAAACAATCAAGTTTCCAAATAAAAA
AATATTGGCTGAGAAATAGTAGACCAGCTAAAAAGATAACAAGGAATTTACCCCCCCAAA
CTCTTCCGTCAATTTTTCTGTAAACAGACGTAATTCTTCCGTCATTAACAGAAAATCCGC
ATCGAAACGTTGGGCTTTGTCTTCTTTCAAAATATCATCGTTCTTTTCACGCACTTCATC
GGCAAATTTGACACGGGCAAGAGTGGCATCTTCGTTCAACACAAAAGAAAAATGATTTTC
CCAATCTAACGCAAGTTTTGTGACAAATTTACCCGCTTGTAAATGTTGGCTGATTTCGTC
GCTTTCTAAATCTTGGCGTTTACAACGGATTACGCTGTCGGTATCAAAAGATTTTAATTC
CGCTTCTTCTAGAAGTGTCAGCCAGCTTGGTGTATGCCCTTTTGCCACCCAATTTGTCAT
CACTTCGCTCGGTTGTAGCGTGAAGGAAATCGGCACAACAGGCAGAGAGCCAAGGGATTT
GCGTAATAAAGCAAGGGTATCTTCGGCACGTTTTGCCGAGCCACTATCTACATAAACGAG
CTGTTTATCTAAGTCTAGCCAAATCGCCGTAAATTGATGTTTACTAAACGCACGGGGCAA
TAACATTGCCACTACATCATCTTTGATCGCCTGCTTTTCCGTTTTCTTCAGCTTGCGTTG
TTCTTTTTGTTCTAAGGCTTCAATACGATTTTCCGTTTCTTTTTTGACAACGTGAGCTGG
CAATAATTTTTCTTCTTTATGGGAAACCAGTAGGAACTGCTGACCCTGTGCAAAGTGCAA
CAGTTCACTTCCTGCAAGCGGTGACGACCAGCCAAATTTTTGCATATCGCTTTGTTGGCA
AGGGGTGAATTTTGTTTGCTGTAATTGTGCGTCTAATTCACTACTGGTGAAGCGTAATTC
ACTAGTTAAACGGTAAATCATTACATTTTTGAACCAATATGTCATAACATCTCTCTTTAT
CTAAAATTCATTATCAATCAATAAGTTACTGAAAGTTCATCATTCATTACTTTGATTATA
TCACCATAACTCAAAATGATAGTAACCATTTTGAGCACGAATACAACAATCACTTATTCG
TGGTATAGAAGTATAGTAGGAAACTTTCCAAGCCCAAATTACTATAAACGTGACAAAACA
TTTTCTTGCTTAAAACACCAAATGTAAATTTTGTGATCTTTATCTCATTTTCGAATATTT
TCGATTGTTTTTGTTTTTAAGGGGTATAAACTTACTTTCGAAAGCAATCGTAGTATGCAG
TGGTTGTTTTGATGTAGGAGAGAAAATGAAAAGTAGCGTAGAAAGACGTTCTGATATTTT
GGCGTTATTGCAAAAAACAGGCAGTCATCGAGTTGAAGCATTGTCTCAGCATTTCGGGGT
TTCGACGGTTACTATCCGTTCGGATCTTAATGTGTTAGAGCAACAAGGCTATATTACAAG
ATCGCACGGTTTTGCAGTGTTAAACTCCAGATTAATAGCGGAACTTTCTATTGCGGATAA
AAGTAATAATTATCCCGAACTCAAACAACAGATTGGTCATCTTGCCGCTTCTTTGTTAAA
AGAGGGTGAGAAGGTGATTTTGGACTCTGGAACGACAACGAAAGCAATCGTAAGTGCTAT
CGGCGATCTTAACTTGACAGTATTGACAAATGGACTTGATGTCGCAATGGCATTGGTTTC
TTGTCCAAATGTTGAAGTAAGAATGACGGGTGGGGTTTTACGGAAAAATGCGATGTCGTT
TTCGGGAGTAATGGCGGATAATAATTTGCAACATTATCGCTTTGATAAAGTCTTTTTGGG
TGTTGATGGTTTTGACTTACAAAAAGGGGTCACAACCTTTAACGAGCAAGAGGCTCAGCT
AAATCGCTTAATGTGCGATGCAGCGGATCAGGTGATTGTGGTGACTGATTCAAGCAAATT
TGGTCAATATAGCCATTTTGTTATTTGCCAAGCCAATCAAATAGATGCGTTAGTCACGGA
TAATAAAATTCCTCTAAGTTATCGAGAGTATCTCGAAAATGTCGGGGTGCAAGTGTTAAT
TGCGTAGTTTTATTCTCTTTCCTTATAAATAAATCCATTTATTTGTGAGGGAAATGCAAT
GATCCTCAATATTGCTAACCAAACATTAGAAAAGCAGAACGCTTTTTGGACGGCAAAGGA
AATTGCCCAACAGCCAGCGACTTGGCGTGAAACGGTTTCTATTGTGAAATCGTCACTTGT
TATTCCATTTCTTCAGCCTCTTGTTGAATATGCAAAACAAGGCGAACTTCGTGTTATTTT
TACGGGGGCAGGTACTTCCGCTTTTATTGGTGAGGTTGTTGCACCGATATTAAGCCAGCA
TTTAGGTTGTGCTGTCGAAGCGATTGCAAGTACTGATCTTGTATCCAATCCTTATCAATA
TCTTTTTGCGGATAAACCAACGCTTTTGGTGTCTTTTGCTCGCTCTGGTAATAGTCCTGA
AAGTATTGGGGCAGTAGAGCTTGTCGATGAAATTGTAGAGAAAGCGTATCATTTAGCCAT
AACGAATAATGTCAATGGGGCATTATTTAAAAAATGTCAGCAAGATCCGACCGCTTACCC
ATTAGCATTACCAGAATCAACCCACGATAGAGGCTTTGCAATGACCTCCAGTGCCAGCAA
TATGATGTTAGCGGCATTAGTGGCATTTTTACCCGATGTATTTGATGATAGCTGGGTTGA
GGAAACGGTATCGGTGACAGAACAGTTACTAGAACGGGATCTGCTCGAAATCCAACGTTT
AGCCCATCTGCCATTAAAACGGATCGTCTATTTAGGCAGTGGGCATTTCCAAGGGCTTGC
CCGTGAAACTTCTTTAAAACTACTTGAACTCACCGCTGGTGAACGTCTTGGCTTCTTTGA
GTCGTCAATGGGCTTCCGCCACGGACCAAAATCCCTTGTTCAAGATGAAACGCTCATTTT
TATCTTCTTATCTCAGCAACCTTATACCGCACAATATGACCGTGACCTGTATCAAGAGTT
AATCAGAGATAAAAAAGCCAGAGAAGTGGTGTTACTAGGCGATACAAGCGGTTCGATCCG
AGCTGAAATTCACAAATTAGATGACGCAGCACGGATTTTCCCATTCTTAGTGATTGGGCA
ACTTTACTCGTTTTATAGCTCGCTCTATCTCGGCTACACCACGGATAACCCTTGTCCGAC
AGGCGAGGTTAATCGTGTGGTGCAAGGTGTAACGATTTATCCATATTGATATACAGGAGG
CAAAAATGGCAATTTTAAATGTACGCATTGATGGACGTTTAATCCACGGTCAAGTGGCAA
ACTTATGGACGTCTTATCTCAATATCACTCGCATTATGGTCGTCGATGAAGTCGCGGCAA
ATAATGACATTGATAAAGCAGGCTTACGCTTGGCTTGCCCGGCAGGGGTGAATTTAAGTG
TTTTACCTGTGGAAAAAGCAGCAGCCAACATTAACGAAGGGCGTTATGACTCTCAACGTG
TGTTGTTGGTGACAAGAACCCCACAAACGATCTTACAGCTTGTGGAGGCAGGCGTAAATC
TGCCAGAAGTAAATGCAGGGAATATGCCTAAAACGGATCTAACACGTCCTATCCGAAAAA
CAGTACACGTTACTGAAGATGATGTGGAAGTGTTTAGAAAACTTTCTGAAAAAGGCGTGA
AGCTTACTGCTCAGTTAGTGCCTAATGAAGAAAAAGTCGATTTAATGAAACTTTTATAGA
GGAGTAACGATTATGATCGAATGGTGGCAAATACTTTTGATAACGCTCTATGCGTTTTAT
CAAATCCTAGATGAAATCACGATTGTATCTAGTGCTGGTTCACCTGTGTTTGCAGGCTTT
ATCACAGGTTTAATTATGGGCGATTTAACAACTGGATTGTTAATCGGTGGTTCAATGCAA
TTAACCATTTTAGGTGTAGGTACCTTCGGTGGTGCATCTCGTATTGATGCAAACTCAGGT
ACTGTTATCGCAACTGCATTCTCTGTTGCAGCTGGAATGGATCCACAATTAGCCTTAACA
ACCTTAGCTGTACCAATCGCAGCGTTAATGGTTTATACCGATATTTTAGCGAGAATGTCT
AACGTATTCTTCGCTCACCGTATCGACAAAAATATCCAAGACCACGCTTATAGTGCAATC
ACGGTAAACTATCTCTGCGGTGCAATCGCTTGGGGTCTATCTCGTGCATTACCAATCTTC
TTAGCGTTAGTGTTTGGTGGTCCATTTGTGGCAAGCCTAGCAGAAGCAATGCAAACAGGC
TTCTTAAAAGTTATCGCAGATGGTTTAACCCTTGCAGGTGGCGTATTACCAGCGTTAGGT
TTCGCAATCTTACTTCGTTACTTACCAACAAAACGTCACATTGCATACTTAATCCTTGCA
TTCTCACTCACAGCAATCTTCATTACTCTCTTCGGTAACATCAATGCTGTAGGTGCATCA
ACAGGTGTAAGCAACTCAATCAGCAGCGTACCAATGCTTGCAATGGCAGCAATCGGATTT
GCATTCGCCTACATTGTTTACCAACGTAGTGTAGAAGGTGGCTCAGCCCCAGTTGCAAAA
CAAAATACCACTTCTGACAAAGGAGAAATTGAAGATGACGAACTCTAATCAACAAGTCGG
AAATCCAAAAGGCTATAAATTAACAGATGCGGACTTCCGCCAAATCAATATCCGTAACTT
ATTCTTCAACCAAGTTGGTTGGAACTACGAACGTATGCAAGGTTCAGGTTATTTATGGAT
TATGTTGCCACAGCTACGCAAAATGTACGGCGACAACACACCTGAACTACAAAAAATGAT
GGTGATGCACAACCAATTCTTCAACACCAGCCCATTCTTTAACACTATTGTTAAAGGTAT
CGACTTGGCACTTGAAGAAAAACAAGGGGTGAAATCACTTGAAGCCGTTGCAGGTATCAA
ATCAGGTTTAATGGGACCATTTGCCGCTATCGGTGATGCCCTATTCGGCTCACTCGTCCC
AGCAATTATGGGGGCGATTGCCGCAACAATGGCAGTAAACGGCAATCCGCTTGGTGTCGG
CTTATGGGTTGCGGTAGCGATTGCAACAATGGTATTCCGTTGGGTGCAACTCAAAATCGC
TTATCGTGAAGGGGTAAACTTAGTCACCAACCTAAGTCACCGTTTGAACGCACTAACCAA
CGCCGCAACAGTGCTTGGGGTATTCGTTGTAGGGGTAATGTGTGCCACGATGGTGAATGT
CAAAGTACCGTTTGTTGCCACTATCGGTGAGAAAGTCGTTTCCGCCCAAGCGAACTTAGA
CCTTATCTTACCAAGATTAGTCCCTGCGTTAGTGGTGTTCTTCATCTACTGGTTACTCGG
CAGACCGAAAATGAACTCTAACAAAGCGATTATGATCATCATCGCACTCTGTATCTTGCT
CTCTTGGGCTGGATTGTTGGCGAAAGGGTAATTTAAAAGGGACACGAGGCGTCGTGTCCC
TACAATACCATCGAATGTAGCGACGCCACGCTTGGCGTCCTAAAACAAGCGGTCAAATTC
ATTCAAAATGTTACAAATAACCAAGATCTAAAACCCAATCGTTCTTCTCTAGATTTATTC
GGTTTTATATCTTTTAAGCGAGGTGAACTATGCCTTTCCAAATCGGCGAAAAGGATTTCC
TACTCAACGGAAAACCGTTCAAAATTCTGTCAGGTGCAGTACATTATTTTCGTATCGTGC
CGGAATACTGGTACAAAACGCTCTACAACCTAAAGGCAATGGGGTGTAACACGGTAGAAA
CCTATGTGCCGTGGAACTTACATCAGCCACAGCCTGATCAATTTAACTTCAGCAAGCGGG
CGGATTTAGTCAAATTTTTGCAAACAGCAAAAGATCTAGGGTTGTACGTTATTCTTCGCC
CAACACCTTATATCTGTGCGGAATGGGAGTTTGGCGGATTGCCTGCGTGGTTGCTCAATA
TTCCAAATATCCGCTTACGCCAAAATGATCCGCTGTTTATCGCTGAAATCGACCGCTATT
TTCAAGAACTGCTTCCACGCATTGCCCCTTACCAAATTACCCAAGGCGGTAATATCCTAA
TGATGCAAATCGAGAACGAATACGGCTCGTTCGGCAATGATAAAAACTACCTAAGAGCTA
TTCGGGCGTTGATGTTAATTCACGGGGTGAACGTACCGCTTTTCACGTCAGACGGTGCGT
GGCAGAACGCCTTAGAAGCAGGGGCGTTGATCGAAGATGATATTTTGCCGACGGGGAACT
TCGGCTCTCGTTCCAATGAAAATTTAGATGAGTTGCAACGTTATATTGATAAGCACGGCA
AATCTTACCCGTTGATGTGTATGGAATTTTGGGACGGTTGGTTTAACCGTTGGAAAGAGC
CTGTGATCCGCCGTGATGCTCAAGATTTAGCGGACTGCACCAAAGAGCTACTCGAACGGG
CAAGTATCAATTTCTATATGTTCCAAGGCGGAACGAATTTTGGCTTTTGGAACGGCTGTT
CCGCACGGTTAGACACCGATTTACCGCAAGTAACCAGCTACGACTATGATGCCCCTGTTC
ACGAATGGGGCGAACCGTCAGAGAAATTCTACCTGCTACAAAAAGTGCTAGGGCAGTATC
CCGATGCCAGCCCGATTGTCGATCCGATTTTGCCAAATATCACCGCTTACCCACCGCTTG
CAGTGCAAAATGAAGTCTCGCTGTTTGGTACCTTAGACACAATCAGCGAATGCTATGAAA
GCTCGTTCACTCAAACAATGGAACAGCTAGGGCATTACTACGGTTATCTGCTTTATCGAG
CCAAACCGACAGCATATAGCGGTGAGATCAAGCTGAGAATTTACCAAGGCAGAGATCGCA
TTCAGATTTTCAACGATAAACAAAAAGTTGCCACCCAGTATCAACACGAGATCGGCAATG
AAGTGATGTTACAGACACCAAATGGCGAGTTCCAACTTGATCTGTTAGTGGAAAATATGG
GACGAGTGAATTACGGCGGTAAGCTACTTGCAGCGACACAACATAAAGGTATCGGGGCAG
GGGCTGTGCTTGATCTGCATTTCCACACAGGCTGGCAACATTATGCGATTGATTTTGACC
GCTTGGAAGAGATTGATTTTGATGGCGAAAAAGACAGCCAAACGCCTTCGTTCTATCAAT
TTAAGTTACACCTAAACCAAGAACCGCAAGATACCTTTATTGATACCCGTGAGTTCGGCA
AGGGGGTAATTGTGGTAAATGGTGAGAATTTAGGACGTTACTGGAATGAAGGTCCAACTT
GTTATCTCTATCTGCCTGCACCGTTACTGCACAAAGGCGAGAATGAGATTATCGTCTTTG
AAACGGAAGGGGTGAAGATCGATAGCTTAACATTTAGCGATAAGCCGATTTATAAAGAGT
TGAATACGAAGAATTTATAAGGACAACACACCCCGAATATCGTCAAACTTCCCCCTTTGA
AAAAGGGGGATTGAGGGGGATTTAAAGATCTAAACAGTTAATTGCACTATCTTAAAATCC
CCCCTAGCCCCCCTTTTTCAAAGGGGGAGAATAAAAAATTCAAAACTACCAAAAGGAGCA
ACTATGAGCTTAATTTTAATCAGTCACGGAGAGTTTGCGGAAGGCTTACTGGATACTGCC
GAAATGATTTTAGGCAAAATCGACAATGCTCAAACCGTCTGCTTATATCCACACGAAGGC
AGTGAAGATTTCCAAGTGAAATTTGAGCAAGCACTGGCGAATGCCAGCGGTGAGATTGTT
GTTTTTTGCGACATTATGGGCGGCACGCCGTGTAATGTGGCAATGCGTTACTTGCCGAAA
TTATCAGGGTTATATAGCGGAATGAATTTACCGATGGTGATTAGCTATGTGAGTGAAGAT
GGCACGGATGGCTTACTGGAAAATGCCAAAGAACAAATTCACGATGTGGCTCAACAACTT
AAAAACTTAGCGTTAGGCGATGATGAATAGGAGTAGTAGTATGTCTAAACAAGATTTAAT
GAAAAAACTTTGCACCAAAGAGGGCATTATTGCTGCTCTTGCGATTGACCAACGTGGTGC
GTTACGCCGAATGATGGGCGATGATATTACCGCTCAGCAGGTCAGCGAATTTAAAACTTT
GATCTCTCAAGAATTAACCCCCTATGCGTCGTCGATCTTGCTTGATCCAGAATTTGGCTG
GGCGGCTTCAGAGAAACGTGATGCAAATTGCGGATTAATTATGGCGTACGAAAAAACTGG
CTATGATAAAACCGCTGTGGGTCGTTTCCCTGATTTGATTGATGATGTGTCCGTCTATCG
CTTAAAAGAAAAAGGGGCGGAAGCGGTTAAATTGTTGATCTATTTTGACATTGATGAACC
ACACGAAATTAACGACCGCAAAGCTGCTTTTGTTGAACGTGTTGCTTCGGAATGTAATGC
AGAACAAATTCCGTTGTTCTTAGAGATTTTGACCTACGATGGCTCAAACGAAGATAAAGT
CTATAACGCCAAAGTGAAACCGCGCAAAGTGATTGAAGCGATGAAATTCTTTGCGGACAA
ACGTTTTGGGGTAGATGTGTTGAAAGTGGAAGTGCCTGTGGTGATGAGCTATGTGGAAGG
CTTTACTGACGGTGAAGTGCTTTACAGCCAAGCAGAAGCGGCGGAATTCTTTAAAGAGCA
AAGCGAAGCAACAGATCTGCCGTTTATTTTCTTAAGTGCAGGCGTTTCAGCCAAACTGTT
CCAACAAACCCTTGAATTTGCTCACCAAGCAGGCAGTCAATTTAACGGCGTACTGTGCGG
ACGTGCCACTTGGGCAGGCGGTGCAGAAGCCTATAAAGCCGAAGGTGTTGAAGCCGCTCG
CCAGTGGCTTAAAACACAGGGTAAACAGAATATCAGTGAGTTGCTCGAAGTGTTAGAACG
CACGGCAACGCCGATTAAGTAAAAAAGTAGATTGCCCCTTTTGAGTATAGAAAGGGGCAA
TCTATTTTAAACGTGAGGTTTACATTCAGGTAGTGTACCTTCAATTTCAAAGAGTACATC
ACCATCTTTAAAGAAGACATAGCCCCCATTTTTCATTTTTGTCCAGTTCTCATTTTTTGT
GAGAGGCTGGGTTGTAATAATGGTGACTTTATCACTTTCTTCCGTATATTCACGGAAATC
AATCATTACATCATCATCACGCAATGCCGTGCCGAATGGGGCTTTGCGACAGATATAATG
TAAGTTTGTTGAGCAACGTGCGATCATCCAGTGCCCATTGGAAAGAATAAAATTAAATAC
GCCGTGTTTAGCGATTTCACTGGCAAAATCTACAATTGCGTCAAAAATCTCTTTTTCACT
TGGTTTTTGTGGAAAACGTTGTTTTAGGCTGGCAACTATACAGCAAAATGCGGCTTCAGA
GTCCGTTGAGCCTATAGGCTGATAGTGATTATTCGGGCAAACTTTGACATCAACCGTGCC
GTTGTGGGCGAATACCCAGTTTTCACCCCAAATTTCGCGGATAAATGGGTGGGTATTTTC
TAAATTGACATCGCCACAGGTTGCTTTACGGATATGGGCGATAACGTTAAAGGATTTAAT
TCGATATTGACTGACGAGATCTGCCATTGGTGATGAGGCACCTGGGCGATTGTCTCTAAA
AATACGCACACCTTTGCCTTCAAAAAAGGCAATGCCGAAGCCGTCGGTATGGTGGTCGGT
TAAGCCTGCACGCCGTCGAAATCCTTCAAACGAGAAAGTAATATCGGTCGGCGTATTACA
ATTCATTCCTAATAATTGACACATAATTTACTTCTTTATTTACTTCAAAAAAATATAAAA
ATCCCACCACTTGTTATCATTAACAAGCGGTGGGATTTAAGCGAAATTTGACAAAAAATT
CAATAGGAAAATTATATTTTATTGATCTTAATTCGCCTCTTTTTTAATTAATGAGAGTAA
AAAGAGTGTTCCTGCACAAACAACCACTGAAGGTCCTGCTGGTGTATCTTTGAGGGCAGA
GAGTAATAATCCGCCACTGACCGATAATATGCTTAATCCGATGGCGTAAATAACCATTGT
TTCAGGGGTTTTGGCAAAGCGTCTTGCGGTTGCAGAGGGGATAATCAGTAGTGAGGTGAT
GATTAAAGCCCCGACAAATTTCATACTTAATGCAATGGTTAATGCGGTGAGCAACATTAA
TAAGAGGCGTAGGCGTGCGACATTTAGGCCTTCAATTTGAGCTAATTCAGGGCTGACTGT
GATGGCGAGTAGCTTTTTCCAATACAGAGCCAGTAGTGTCGCAATGCCGATAACCCCGAT
GCTGATAAAGAGTACGTCGTTAAAACCAATTGCAAGAAGATCACCAAATAGGTAGGACAT
TAAATCAACACGAACATTGTCTAATAGGCTGATGGTGATAACGCCTAAGGATAAACTGCA
ATGAGCGATAATGCCTAATAGGGTATCGACTGAGTGAGTAGAGTGCTGTTCTAACCAGAC
GAGGCAAAGGGCGAGTATGACGGTCATTAGAATAACAGCAATATAGGGATCGATTTGTAG
GAAAATTCCTAATGCAACCCCAAGTAATGCGGAGTGAGAGAGGGTATCACCAAAATATGC
CATTTTTCGCCAGACGACAAAAGCTCCAAGCGGTGCGGTGATGAAGGTTAAAAATACGCC
TGCTAACCACGCAGGAAATAAAATCTCAAACATATTGCCTCAATTAGTGATGTCCGTTAC
AACGACATACATTGCCTTGTAAGTCGTGATGGTGATTATGGTGATGAGAATAAAATGCCA
CGTTTTTCGCAAATTGATCGCCAAAGAAGTGGATAAAACTTGGGTCACTTGAAATTTTTT
CAGGTGTACCAGCACAGCAGATATGGCGATTAACGCATAGTACTTCGTCCGTATTTGCCA
TTACAATGTTTAAATCGTGAGAAACCATTAAAATAGCACAGTTTAACCATTCACGAGTTT
TATTTAATAGTTGATAGAGTTCCGTTTGCCCTGTAATATCCACCCCTTGCATTGGTTCAT
CTAAGACAAGCAGTTGTGGACGGTCTAAAATTGCACGGGCAAGCAGTACTCGTTGTAACT
CACCGCCAGATAATTTTTGCATACTATGCTTAGCAAGGTGAGTGATTGAAAATAGGGACA
ATGCTTCATCTATCAAGGGTTTAGTGCTGTTAGGCTTGAGAGATAGAAATTTTTCAACGG
TAATAGGAATAGAGTGATCCAGATGCAATTTTTGTGGCACATAGCCAATTTTTAGCTGTG
GTTGGTGAATAACCTCCCCTGATGTTGCTGGCTGTAATTTCAGCAATACTTTTAATAGGG
TAGATTTACCCCCCCCATTAGGACCAACGATAGTTGTGATAGAATTGGGGTAGATGTTTA
AATGAATATTTTCAAGAGCAACTTGTGTACCAAAATTAACATTAATCGCTTTCAGTTGCA
CAAGGGGCTTCGTTAAATTGTGGATCGGCTTAATTTGCTTGATCTGCATAACATTAATAA
ATTTAAGGATTTAAGGATTTAAGGATTTAAGGATTTAAGGATTTAAAATTAGCGGATTTT
TTGCTGTTTTACAAGAAAGCTATGGGAATTTTTTGCCCATTCCTTTGTCTATAATAAGTT
AGCATAGAAGAAATTATTTAGGATAGAATTTTGCAACACGTTATTTTTGCTAGAGATCGG
CGTCGTAAGAAGAATAGAACTAAGGCATTTGTGTTTTTGGTGATTATATTATCTATCTTT
ATTGGTATCGCTTTAACCTTAAAAAGACCGAGTTCAAATTCTTCAGAGGCTCAAGAAATC
CCGATTACGTTGGCTACTCAGTCGTTGCCTGAAGTTTCAACAGGATTATCTCATGGTGAG
CCTAAGTATATCAGCATTGATTTTACTGCCTCTGCTAAAGAGGAACAGGAACAAGTGAAT
GCCGAGCCTGTTGATGAAAATGCAACCTCTTATGAAGATGAGTTAAGTGATGTTGATGAT
GAAGTAGAAGGTCAGTCTGCGGTTGTACCTGAAAGTGAAAAATTATCAGAAGAAGCAGAA
AGTGTGTTAGAAGATCTGCTAGATATTGCAGATCAAGCATTACGTATCCAAAATCAGTTT
AGTTATATCGTAACTCAAGGCGATCAGCTAAAAGATGTACTAGAGCAGTCAGGATTAACA
CATGCTACAGCAAAAGCCTTAGAAAAAACTTTTCCACAGTTAGCCGAGCTTAAAGTTGGA
CAACAGTTCTACTGGATTTTAGACAATAACGGTGAGCTGGAATATATGAACTGGCTTATC
TCAGAAAAAGAAGAGAAAATTTTTGAGCGTAAAGCACAAGATCAATTTGCAGTACAAACT
ATTCAGAAAAAAGGTGTTTGGCAACAAGATGTGATTAAAGGCACCATTGATGGTAGTTTT
AGTGCCAGCTTAAAGGCGGTAGGTTTATCTCAACGTCAAATTAATCAGTTAGCTAACGGT
CTGCAATGGCAGATTTCCACCAATAAATTGAAAAAAGGCGATAAATTTGCAATTTTAGTG
AAGCGTGAGTATATCAATGGTAAGGTTACTGATTTAGGTAATGTTGAAGCTATTCATATC
ATCAGTGGCAAGAAAAGTTATTATGCCATTCAAGCTGATAATGGACGTTATTATAACCGT
CACGGTGAAACGTTAGGTAAAGGATTTGCTCGTTACCCATTGCCATTTACACCAAGAGTT
TCATCACATTTTAATCCTCGTCGCTTACATCCAGTAACAAGACGAGTTGCTCCTCACAAA
GGTGTTGATTTTGCTGTACGAAGCGGTACGCCGATTATTGCCCCTGCAGATGGTGTTGTT
GAACATATTGCTTACCAAGCAAACGGTGCTGGTCGTTATATTAAAGTCCGCCATGGGGGA
CAATATACTACGGTATATATGCACTTAAGCCGATCGTTAGTTAAAGTTGGGCAAAGTGTG
AAAAAAGGACAGCGTATTGCGTTGTCTGGAAATACAGGACGTTCAACAGGTGCACATTTG
CATTATGAATTTCATATCAATGGGCGACCGGTTAATCCAATGACAGTAAAATTGCCTGGT
ATAGGATCTGGTATGCCAGATAAAGAACGTAAAGCATTCCTAGTGAAAGCACGGAATATT
GAAACAAAACTTAAACTCTAGAAGGATTTATAATGAAAAAAAGTCTATTGACCCTAATTA
GCCTTGCAATCTTAGGTTCGGCACAGGCGAATGATAAAAACTTACAGCAACAACTTGAGA
AAATTGGGGCAACTAATGTGAAATTGTCAGAATCTGCCTTGCCAGGTTTTAAAACAGCGA
TTTCCGATCAAGGTGTTGTGCAAATTAGCAATGATGGACGCTATGTAATACACGGGCAGA
TTTTTGAATTAAAAGATGGCAAAGTTACTGATATTACTAATCGTGCATTACTCGCAGAAC
TTAATAGTCTAGCAAAAGAGATGATTGTGTATCCTGCGAAAAATGAAAAACACGTTGTCA
CTGTGTTTATGGATATTACTTGCCATTATTGTCATTTATTGCACTCAAAGATCAAAGAAT
ATAATGATTTAGGCATTACTATTCGTTATTTAGCTTTCCCTCGTGGCGGTATGAATACTG
AAACTGCAAAACAGATGGAAGCAATTTGGACAGAAAAAGATCCAGTCTTTGCGTTAAACG
AAGCAGAGAAAGGTAACTTACCAAAACAGGTAAAAACGCCAAATATGGTGAAAAAACATT
ATGAGCTTGGGATTAAATTTGGGGTTACAGGTACGCCAAATATGGTCACAAAAGAAGGAG
AGTTAATCGCTGGTTATGTTGAGCCAAAAGAGTTACTCAAAATGTTAAGTCACTAACCCT
TAATTTAAACTACAAGCGGATAGGTTTTATTCTGACATCCTCCCCGCCTCAAGAGGCGGG
AATTCCTAAGTGTAAATTTTAAACGTATTTAAAGACCTATAATTTCATCGTTTGAATACT
GATAAAAATTGACCATGCATTAGCTTCTTGAAAGCTGCTCCACCCCAATAGATTTCATAA
TTTTGTGATCTCTTTCACATTTTCTCTTGAAATCCCCTTGACAATCCCAATTTATAGTTA
CGTCAAGCGAGAGTAATCTCGAAGTCAGAACATTAATAAACAGAATTTAGGGGAAACTAT
GAATATTGATAAATTTACCAGCAAATTCCAATCTGCAATTGCCGATGCACAATCTTTAGC
CGTTGGCAAAGATAATCCTTATATTGAACCAGCACATTTAATGCTTGCGTTGTTAAAGCA
AAATGATGGTTCAATTACACCGCTTGTTACCAGTTTAAATGTGCAACCGAACCGTTTAAG
CAGTGAACTTGATGGCATTATCAGCCGCTTGCCGCAGGTGCAAGGGGGCAATACCCAGCC
GTCGCAACAACTTTTTCGCTTGTTAAATCAATGCGATAAATTGTCGCAACAGTTTGGTGA
TAGCTTTATTTCATCAGAGCTATTTGTGCTTGCGGCACTTGAAGATAATGGTGATTTAGG
CAAGTTATTGAAAAACTTAGGTTTAACCAAAGAGAAGGTGACAGCCGCTATTCAACAAAT
TCGTGGAGGGGAGAGCGTGAATAATCAAAATGCAGAAGAAACGAGACAAGCGTTACAAAA
ATATACTATTGATTTAACCGAGCGAGCTAAGGCAGGCAAACTTGATCCTGTGATTGGACG
TGATGAAGAGATCCGCCGTACAGTGCAAGTATTGCAACGCCGTACTAAAAATAATCCAGT
GCTTATCGGTGAACCAGGTGTGGGGAAAACGGCGATTGTCGAAGGTTTAGCACAGCGTAT
CGTCAATGGCGAAGTGCCTGAGGGTTTAAAAAACAAACGTGTACTTTCCTTAGATATGGG
GGCTTTGATTGCAGGAGCAAAATACCGCGGTGAGTTTGAAGAGCGTTTGAAAGCGGTATT
GAATGAGCTTGCTAAAGAAGAAGGGCAAGTGATCCTGTTTATTGATGAAATTCATACGAT
GGTCGGTGCAGGTAAAACCGATGGAGCGATGGACGCAGGTAACTTGTTGAAACCGTCCCT
TGCTCGTGGCGAGTTGCATTGTGTCGGGGCGACAACTTTAGATGAATATCGTCAATATAT
TGAAAAAGATGCAGCACTGGAGCGTCGTTTCCAAAAAGTGTTGGTTGATGAGCCGACGGT
TGAAGATACCATTGCGATTTTGCGTGGTTTGAAAGAACGTTACGAAATTCACCACCACGT
TCAAATTACTGATCCTGCAATTGTGGCGGCAGCAACCCTTTCACATCGCTATATTTCCGA
TCGTCAGTTACCCGATAAAGCGATTGACTTAATTGATGAAGCGGCTTCTAGCTTGCGTAT
GGAAATCGACTCTAAACCAGAGCCGTTAGACAAACTTGAACGCCGTATTATTCAGTTGAA
ATTAGAGCGTCAAGCGTTGCAAAAAGAAGAAGACGAAGCTAGCCGTCAGCGTCTTGCAAA
ATTAGACGAGGATCTGAGCGCTCGTGAACGTGAATATGCGGAGCTGGAAGAAGTATGGAA
AGCAGAAAAATCCGCTCTGTTAGGCACGCAACACATTAAAACCGAGTTGGAAAATGCCCG
AATTGAAATGGATCAGGCTCGCCGTGAGAATAACTTTGAGAAAATGTCGGAGTTGCAATA
CGGAAAAATCCCAGCCCTTGAAAAACAGTTACAAGAAGCGGTAAAACGTGAAGAAGAAGG
CGGTGAAAATCATCTGCTTCGCACCAAAGTGACCGATGAAGAAATTGCCGAAGTGCTGTC
TAAAGCCACGGGTATCCCTGTATCCAAAATGATGGAGGGGGAAAAAGAGAAACTATTGCG
AATGGAAGAAGTGCTACACAAACGAGTAATCGGTCAAAGTGAAGCCGTTGATGCGGTAGC
AAATGCGATCCGACGTAGTCGAGCAGGCTTGTCTGATCCAAATCGCCCTATCGGTTCATT
CCTATTCTTAGGGCCGACAGGCGTAGGGAAAACAGAGCTTTGCAAAACATTAGCCAACTT
CCTATTTGACGACCAAGATGCGATGGTGCGGATCGATATGTCCGAATTTATGGAAAAACA
TAGCGTATCTCGCTTAGTCGGTGCACCACCAGGATATGTCGGCTATGAAGAAGGCGGATA
CTTAACCGAAGCAGTTCGCCGTCGTCCATATTCCGTCGTATTGCTCGATGAAGTAGAAAA
AGCACACCCAGATGTATTCAACATTTTATTGCAGGTGCTTGATGATGGTCGTTTAACTGA
CGGACAAGGTCGTACGGTAGATTTCCGTAATACGGTCGTCATTATGACATCAAACTTAGG
TTCGCATTTAATTCAAGAGAATGCGGAAAATATGAGTTACGATGAAATGAAAACTATCGT
GATGAATGTGGTTGGGCAACATTTCCGCCCTGAATTTATCAACCGTATTGATGAAACTGT
GGTATTCCACCCATTAGATAAAGAAAATATCCGTGCGATTGCTAGAATTCAGCTTGAACG
TTTAATTAAACGTATGGCGGAGCGTGGCTATGAAGTGACGGTGACAGATGCGGCAGTTGA
TCATATCGGCGAAGCAGGCTTTGACCCACTCTTTGGAGCAAGACCGCTCAAACGTGCAAT
TCAGCAAGAGCTTGAAAACACCTTAGCACAGCAAATTCTCTCAGGCAAATTGTTGCCGAA
TAGTCCTGTGACAGTGGATTATCGTGAGGGAAGGGTTGTGGCAGTTCAGTAAAAGAGTAA
GGGCGTAGAGATACGCCCTTTGTTTTGTGAAATACATTGACTTTTCTATGATTTCTCGCT
AATTTGTGGGCGTTTTTAACACAAAAACTATTTATTTACAGGAGATTCTATGCAAGATCG
TTTAGTCACTTCCACAAGAAGTGAATCCCTTCTTAGCACACATAAAGTATTACGTAATAC
TTATTTCTTACTTGCGTTAACGCTTGTATTTTCGGCAGTGGTTGCATCTGTCACAATGAC
ACTTAATTTACCACGTTTACCTTGGTGGGGAATGTTAGTCGGTTTTTATGGCTTACTTTT
CTTAACCAATGCAACGGCAAATAGTGCAGCAGGGTTAGCAAGTGTTTTTGCGTTAACGGG
TTTCTTAGGTTATAGCTTGGGTCCAATTTTAAATGCTTATATCAGCAATGGCTTAGGCGA
TGTGGTTGCATTGGCTTTAGGGGCGACTGCGTTGGTATTCTTTAGCTGTTCTGCTTATGT
ATTAACTACTAAACGTGATATGTCTTTCTTATCGGGTATGATGATTGCGTTGTTCGTGGT
GTTATTAGTGGGTATTGTGGCAAATATCTTCTTAGCAATGCCCGCGTTAAGTTTAGCGAT
CAGTGCATTATTTGTAGTGTTCTCAACGGCTGCAATTTTATATTCAACTAGCAACATTAT
CCACGGCGGTGAAACAAACTATATCCGTGCAACCGTTGATTTATATGTGTCTATCTACAA
CCTATTTGTGAGCTTATTACAGCTTTTAGGAGTATTTAGTAGTGATGACTAAATAAATTT
AGCTCATTGGATTCATTAAAAATAGTTATAAGGGGACGCTAATTTAGTCCCCTTAATCAT
CAATGCGCCTCGTCCCAGTTGCCTCCAACCCCAACTTCTGCAATCAATGGCACTTTAAGC
TCAATCGCTTTTTCCATTTCAGCTTTAATCAGTTGGGTGTAATGCTCTACTCTGTCGGCT
TTGACTTCAAAGACTAATTCATCGTGTACTTGCATAATCATTGCAATATCTTCGCAATTT
CGCACCGCTTGATCGATCCCGATCATTGCCACTTTGATAATATCTGCCGCCGTGCCTTGC
ATTGGGGCGTTGATGGCAACACGTTCCGCCGCTTTGCGTCGCATTTGGTTGCTTGAGTTA
ATTTCAGGCAAATATAAACGGCGACCAAATAGGGTTTCAACATAGCCTTTTTCAGCGGCT
TTTTCACGAATGTCTAACATAAACTGTTGCACGGCTGGATAACGCTGGAAGTAAAGTTCC
ATATATTTTTTCGCATCGGTACGAGAAATGCCCAGTTGATTTGCCAAGCCAAATTCAGAC
ATTCCGTAAATCAAGCCGAAGTTAATCGCCTTGGCACTACGGCGTTGTTCACTGGTCACC
GCTTCCAACGGCACGCCAAAAATTTCCGCCGCCGTAGAACGGTGAATATCTTTACCTTCG
GCAAAGGCTTTGATCATATTTGCATCATTGGCAAGATGAGCCATTATGCGTAACTCAATT
TGCGAATAGTCCGCCGCCAAAATCACATAGCCATCATGGGCGATAAAGGCTTGACGAATA
CGTCTGCCCTGCTCGTTGCGGATCGGAATATTTTGTAAATTCGGATCGCTTGATGAAAGT
CGTCCTGTTGCCGTGACCGCTTGATGATATGAAGTATGCACTCGTCCTGTTTGAGCGTTA
ATCATCTGCGGAAGTTTATCGGTATAGGTTGATTTCAATTTGCTCAAGCCACGATGTTCC
ATCAACAGAACAGGCACTTGGTGTCCCATTTGAGCCAATTCTTCCAACACTTCTTCGTTG
GTTGATGGCGCACCTTTCGGGGTTTTCTTTAAAATCGGTAAGCCGAGTTTGTTAAATAAA
ATCTCTTGCAGTTGCTTGGTAGAAGCAAGGTTAAACACTTCTCCTGCTTCTTGGTGTACA
AGGGTTTCAAGATCTTTTAAACGCTGTTCGATCTCAACTGAATGTGCCAACAGTTTGGCA
GGATCGATTAATACGCCGTTTCGTTCCACACGAGAAAGTACGCTCACCAAAGGCATTTCG
ATTTGTTCAAACAATTTCACTAATTCAGGCGTTTTTTGTAGTTCAGACCATAAGAGTTGA
TGCAATTTCATTGTAATTTCGGCATCTTCCCCTGCATATTCTGTTGCTTTATTCAGTTCA
ATTTGATCGAACGTAAGCTGATGTTTGCCCTTGCCTGCCAATTCTTCAAAAGGAATAGTT
TGATGTCCCAAATAACGCTCTGCCAAATCGTCCATATTGTGACGACCTGTGCTGTCTAGG
GTGTAAGATTGCAACATCGTATCAAAGGCAACCCCTTGTAGCTCAATGCCGTTGCGTGCA
AAAATCGTTAAATCGTATTTGATATTCTGCCCGATTTTGCGGATATTTGGGTTCTCTAAA
ATCGGTTTTAACTGTGCCAAACAGTCCGCTTTGTTCAACTGGTTAGGCAGTAACGCTTCG
ACTTCATCGAGTTCTGCTTCACTTTCACCAAACAGATCCACTTGGGTCGGCTGTGTAATT
TTGCCTTTATGTGCCAACGGAATGTAGCACGCTTCGCCATTTTCTAAACCAAACGAAATC
CCGACTAAATTTGCTTGCATTGCATCTAAATTGTCTGTTTCGGTATCCACCGCCACAAGC
TGTGCCATTTGCAATTTTGCCAGCCATTTGGTAAAGAGTTCAGGGCTGTTCACGCAATCG
TAAGCGGTGCGATCTATCTCGACTTTTGCAAAAGGTGCAGATTTTTGTTCGGCACTGACC
GCTTGTGTGGCTTGATAATTGTTCGGAATTTTCTCTGCTGACGTTTGTGTCACAGGGTTA
GCGTCATTCATCACTTCGTTCAGCCAACGTTTAAATTCATAACGACCAAAGAGTTCTACC
AGTTGATCTCGCTGTTGGGGTTGAGTAACAAGCTGATCGTAAGTGACATCAAGGGCAACA
TCGGTTTTGATTGTCGCTAATAGATAAGAGAGATCGGCTGTTTCTTTTTCTGCTTCCAGT
TTCGGTGCAAAGGTTTTTGCCCCACGAAATGATAACTCTGCAACTTTGTCTAAATTTGCA
TAAATCGCTTGCATTGAGCCAATACCTTGCAACAACGCAATCGCTGTTTTCTCACCAACA
CCTTTTACCCCTGGAATATTATCGGACGAGTCGCCCAATAAGGCTAAATAGTCGATAATC
AACTCAGGCGGAATGCCATATTTTTCAATCACCCCTTCACGATCTAACAAGGTATTGTTC
ATCGTGTTAATCAGCATAATATGATCGTTCACCAGTTGAGCCATATCCTTATCGCCCGTA
CTGATTAAAACGTGCTTACCTGCTTGTGAAGCCTGCACTGCAAGCGTTCCAATTACATCA
TCAGCTTCCACCCCTTCAATCGACAACAGCGGAATACCCAATGCTTTAATCATTGCGTGC
AAAGGTTGGATCTGCGAACGAAGCTCATCGGGCATCGGCGGACGGTGGGATTTATACTGT
TCAAACAGCTCATCACGGAAAGTTTTCCCTTTCGCATCAAACACGACAGCAATATGGCTT
GGTTCAACCTGTGCAATCAGGCTTTTTAACATATTCAACACGCCATACATCGCCCCTGTT
GGCTCACCTTGTTTGTTAGTTAAAGGGGGAAATGCGTGGAATGCACGATATAAATAGGAC
GAACCGTCCACTAAAACGAGCGGATTTTTTGCAATTGTTGCCATTTGAATTCTCTTTGAT
CTAAATAATTTGGGCTATTATAGCGAAAGTGGGGGGATTAAAGAAAAAGTTTTGAGAAAT
TATGTCTATCCATATTTTTCCCCAAAACGCTCCCCATACAATAGGGGACTTTACGATTTA
CATCAAACCATTACGATTCTATTAACATCGGTAATTCTGACATACTCACTAATTTATAAT
CAGCCAAAGCCCAGCGAGGGTCGTCCCATTCCGATTTTTCAGGAATAACAACGGTTTTCA
TACTCGCTGCTTTACCTGAAATCATACCTAAAACCGAATCTTCTACGGCAAAACAAGCAG
ATGTTGGAACGCCAAGTTGTTTTGCTGCGTGTAAATATACAGCGGGGTGTGGCTTGTTGT
ACTCCAATTCCTCAGCAAAAGCTAAATAATCAAAATATTCAGCTATACCACAGCTATCAA
CAATGCCTTGTAGCATATTTCTTGGTGAAGCCGAAGCAACTGCGATTTTAATCCCCCATT
GTTTTAAGGTAGATAAAACATCTTTCACATTTGGCATTAACGGCTTCGCTTCAAGCACCT
TTCCAACTACATATGCCATCAACTCTTCTATTAACTGAGTACGGCTCTTTTCTTTTTCGC
CATATTTTTGTAGCACATAATCAACAAGCGTACCAACTGGTGACCCTGTAAGAGTCATCA
TTTCAGCTAAGGTTACAGGAAATTGGTTTTGTTGAAAAAATTCAGTACTTGCTTGATACC
AAATAGGTTAGGAATCAATTAACGTACCGTCCATATCAAAAATTACAGCTTCGATCATTT
TACATTCTTCCGTTATTGATTATTACAAGTGCTTCCCCTAAAACAAAGCAATCACTGTAT
CCTACATGCTTTTCACCTTTGAAATATAATTGGCAATTCATTCCTATTCAGATAAATAGA
CAGAAACTAAGTTATATCCCCAATTTTTCCTTATAATGCAAACGGCATACAGAAAGATAG
CTATCGTTTCCACCAATTTGGATTTGATCTCCATCTTTTACCGCTTCGCCTTTCTCATTC
ATACGAATAACAAAACCTGCTTTATGCCCACAATAACAGATGGTTTTAAGTTCTTCGAGC
TGATCTGCCCAAGCCAGTAAATAGCGGCTGCCCTCAAATAATTCAGATTGGAAATCGGTG
CGTAAGCCGTAACAAAGCACAGGGATTTTTAATTTATCGACCACTTCAGTCAGTTGATAA
ACCTGTTGCTTGGTAAGAAATTGTGCTTCATCAATCAGAATACAGTGCAATTTTTCATCG
GCAATGTAAGCGGTGATTTCATCAAATAAATTGCTATCATTTTTGAACAAGCGAGCGTCT
TGTGAAATACCAATTCGAGAGGACACTTTCCCTACGCCATAACGATCATCTATCGCCGCA
GTATAAACAAGGGTATTCATTCCTCGTTCTTGATAGTTGTAAGATGATTGAAGTAAAGTT
GTGGATTTCCCTGCATTCATCGCAGAGTAATAAAAATAGAGTTTCGCCATAATAAATGAT
GCAATAAAAAACGGCTAATCAAAATATTAGCCGTTTATTCAAAAAAGATTAAACGTTGTC
GATTTGACCTAACAGAGAGCGTAAACGATCTTGGAAGTTTTGATGTTCGGTTTTTAATTG
CTCGTGTTCTTGACGTAGAGTTTCGCTTGAACGATTTGCTTCCTCGTTTTTACCTTTTAA
CTCTTCAACTTCTAATTGAAGTAATTGAATGGTTTCAACAGCCTGTTTAATTTTTTCTTC
AAGTTGGTCTAAAATTGCGACTGACATAATATGTTCCTCTAGTGAGTAATAATGAAAGTG
TAAAGATTTTACCTTACTTAGAAGAAATTTTCATTATAAAGTTCGGAGTTATAGATAAAA
AAGCACACTGTTAGACATAAACTTTTTGTAACTTTCTCAATTAGGGGTAGTATATGTCTA
TCAAAAATTAGATATTAGATTAGTGGTAAAATAGCTTGTAGGGTGGGTCTTGACCCACCA
TATAATCGTAACATATTGATTTTATTGATGGATTAAAACCTACCCTACAATATTTAACCT
ATTAATATATGGTTTGTTAGCGGTCTAGTACCTAGTACGGAGATGAGATGAAATGAAAAT
TGAGAAGAAAAGTAATGAGGCAATTATTGAGCCAATTGAAGATAATTGGAATTGGTTAGA
TGAATTGGGAGAGCCAGATCCTACGTTTAATTATCAACATATCAAAGAATTTAAACCTGT
ACCATTATTAAACTACGAAGATTGGTTAGCTGAAGATAAAAAAATCCCCTAACAAGTTGT
CAGGGGATTGAGGGATTATTTTACACGAGAAACATATTCGCCTGAACGGGTATCCACACG
GATCACTTCGCCGATTTGAACGAAAAGTGGAACACGAACAACTGCACCTGTGCTTAATGT
CGCAGGTTTACCACCAGTACCAGCAGTATCACCTTTTAAGCCTGGATCGGTTTCGATAAC
TTCTAATTCAACGAAGTTTGGTGGAGTAACGCCGATTGCAGAGCCGTTCCATAATGTGAT
GATACATTCTGCTTGATCAACCAACCATTTGTCGTTGTCGCCCAATGCTTTTGCATCTAC
AGAAATTTGCTCGAACGTTTCTGGGTGCATAAAGTACCAGAAATCTTCATCTTTATAAGA
GTAAGTGTAGTTGTAATCTACAACGTCTGCTGCTTCAACGGTTGAGCCCGATTTGAAGTT
GATCTCTAATACTTTACCAGATATTAATTTACGGATTTTAGTACGGGTAAATGCTTGACC
TTTACCTGGTTTTACGAATTCGTTTTCAACGATAACGCAAGGTTCACCATCTTGGATAAA
TTTTAAACCTGGTTTGAAATCATTAGTGCTGTAACTAGCCATTGTGATCCTCAGAATTTA
GATAAAAAGTAACGCCCAAAGGGCTAAGATATAAAAAGGCATATATAATACACTAAAAAT
GGCAGGCAAAAAATTAAAATTTTTCTTAAGTATGGCGGATAAAGCCGTTTCAGGTATAAT
TCACCTTTTCAATCAATGAGGAAATAAAATGAAAAAAGCAGTGTTAATGGGCTTAGTTCT
TGCCCTTAGCGTTTCAACCGTTCAGGCGAAAAAAGCAGGTAGAATGAAATTTTCTTCAAG
CAAAAAAACACCCGCAACGGTTCAGCAATCTACAACACAACAAAAAGCTGATGCGGACTT
TAATAATACGCCAAATCAAGCAATGCCAAATGCTGGTGCTGCTCAACAGGCGCAGGGCAA
CCGGTTAGGCAATTTTGTGACAGGGGCGGCGGCAGGTTACTTATTAAGTGAAGCACTTTC
CCCAACGGAAGCACAGGCTCAAACACCAGCGACCAATCCAACAGAGCAATTAACCAAACA
GGTACAACAAGTGCCAGCGGTGCCGACCTTTAAAGCGATTGATCCACAAAACGACCCTTA
CCTTATTGAAAAAACACCAGGTTATTTGCGTTATTGCTTAAACGGTGTGCAATATATGGT
GGGAACCAATAACAGCCAATTACCACCAACATTGATGGTAGATAAAACCAACGCACCAGT
GCAGTGTGTGATTAGCCAGTAAATCAACAAAAAATGAAATTATGTAGCATTTGTACAAAA
GAGCAGTAGCGACGCCACGCTTGGCGTCCAATATCAAAGCACAACTAATGTGAATATAGG
GACACGAGGCGTCGTGTCCCTACTAGATTGGAAAATTTGTGTATTTGCTACATAATATCA
ATAAAAAACAAAAGGGGTAAATTTGAACATCTCATTTTACGACGCACCAACAAAAGCACA
ATGGCTACAAGATCTGGCTGAAGCCTTTAATCGACCAGAAGATTTATTGCATTACCTTGA
GCTAGACATTGCAGATTTCGAGCAAGATCTTACCGCTCGTAAACTGTTTGCGTTAAGAGT
GCCACGCCCCTTTGCTGAAAAAATGAAAAAGGGGGATCGGGCAGATCCCCTTTTTTTACA
AGCGATCACATTACAAGAAGAATTTACCAATGTTGATGGCTTTGTCCAAGACCCACTGGA
AGAACAGCATTCGCCTGCCCCTAACATTTTACATAAATATCATAACCGCTTGTTATTTAT
GGTAAAAAATAGCTGTGCGATTAACTGTCGCTACTGTTTCCGTCGCCATTTTCCTTATGA
TGAAGTTAAAAGTGGCAAAGCAACGTGGCAGAAAAGCCTCGACTATATAAAAGCGCATTC
CGAAGTGGAAGAAGTGATCTTATCAGGGGGCGATCCCTTGATGGCAAAAGACCACGAAAT
TGACTGGATTTTCACCCAACTAGAGCAGATTTCCCATATCAACATCGTACGTATTCACAG
CCGTTTACCTGTGGTCATTCCCAACCGTATTACAGACGAATTGTGTGAAAGGCTATCACA
AAGCCGTTTGAAGGTCGTGTTAGTGACGCATATCAATCACGCCAACGAAATAGACGAAAT
CTTTGCAGAAAAAATGCAGAAGCTAAAGCAAAGCAATGTCGTGTTGCTCAACCAATCTGT
CTTGCTCAAAGGGATCAACGACAACGCCCAAACACTCAAAGCCCTAAGTGACAAATTATT
TCGCAATGGCATTTTACCCTATTATTTGCACCTATTAGACAAAGTGGCAGGGGCGAGCCA
TTTTTATATTGAAGATAGCAGAGCCTTTGAAATTTATCGTGAATTGCAACGCATTACATC
GGGTTACTTAGTGCCGAAATTAGCACGAGAAATGGCGAAAGAGCCGAATAAGACATTGAT
GGGTATCTCTGCTTAATTGATATTCAGTTCCTTAATCGCTCAATCTCTTTACTAAATTCT
TCTATATCATCAAAACTTAAATAAACTGACGCAAATCGAATATAAGCGACTTTATCTAAG
GACTTTAATTCACCTAACACCAAGTCTCCGACAAATTTACTAGCAACTTCCCTTTCCCCT
GTGGCTTGAAGTTGTAACACAATGCAGTGGATCGCTTGCTCAACATCATCGGTACTCACG
GGACGCTTTTCTAATGCACGAGATAAACTGGTTCTTAATTTACGTTCATCAAAAGGTTCT
CGGCTACCATTATTTTTAACAATATGCGGAATGAGTAATTCAGCACTTTCAAAGGTTGTA
AAACGTTCTTTACAGACAGGGCATTCTCGTCTGCGACGAATTTGGTAGCCATCTGCGGTT
AAACGTGAATCTACAACTTTGGTATCATCAGTAGCACAAAACGGACAACGCATTACTTTA
ACCCTTTTTGTCTTGCTACAAATTCAGCGTATAAATTTTCAGGGGGTGGAGGCATTTGCA
AATAGAACCCTTCATTTTGGATTTTTTGCAAAACTTCTTGATTATCTACCCGCTTGAGCT
GCTTTTCACCTGCTAAATTAAACAGCATTACAAACTCAGGTTTACCAAAAATTTGGCGAA
GTTCTAGAGGTATCGCCTCAAATTTATCCCGTTTTTCCACATAAAGATACATTCCTTCTT
TTTTGGGGCTTTTATAAATTGCACATAACATCTTATTCGTCCTCTAGTCTGTAGCTACCT
TCGTAATTGGTGAAACGTGAATATTGTCCTTGGAAACCTAACGGCACTCGTCCGATTGGA
CCATTACGCTGTTTACCAATGATGATCTCCGCCATTCCTTTTGTATCTGGATTATCGTGA
TAAACCTCATCACGATAAATAAACATAATTAAGTCTGCATCTTGTTCAATCGATCCCGAT
TCGCGCAAATCCGAGTTTACAGGGCGTTTATCTGAACGTTGTTCTAAACTACGGTTGAGC
TGAGAAAGTGCCACTACCGGTACTTGTAACTCTTTAGCTAAGGCTTTCAGTGAGCGAGAA
ATTTCCGCAATTTCAAGGGTTCGGTTATCCGCAAATCCAGGAGCGCGCATTAATTGTAGA
TAGTCCACCATAATTAAACTTAATCCACCGTTTTCCTTGTACACACGTCTCGCGCGTGAA
CGTAATTCCGTTGGGGTTAAACCTGAACTATCATCAATATAAATATTACCTCTGGATTGC
AACACTCCCACTGTACTACCAACCCTAGACATTTCCTCATCATCTAGTTGCCCTGTACGA
ATACGCGTTTGATCGACCGTTGAAAGCGAAGCAAACATACGCATCATAATTTGATCCGCA
GGCATCTCAAGACTAAAAATTAATACAGGCTTATTCGGTTGCTTAACTTTATTGCCGTTC
TCATCTTCGACCTCAACATCACCCATTGCTGCATTTTCACACAAATTCATCGCAAATGTT
GTTTTCCCCATTGATGGACGGGCTGCTACAATAATTAAATCTGAAGGCTGAAGCCCTGCC
GTTTTTCGATCTAAGGCAGCAAAGCCCGTTGATATACCTGTTACACCGCTGTTATTTTGA
GAACGAGAAAGTAATTCTATGCGAGCTAAAGTTTCCATTAAAATATCATCAATTTTTTTC
GGTCCTTCGTCAGTTGCAGTTCGCATCTCTGCGATATGGAAAACCGTTCTTTCCGCTTCA
TCTAAGACTTCTTTAACCGTCAATCCCTTAGGATTGTAGCTGATTTCTGCAATTTTATTA
CCCGCAGCAATCAATTCACGACGAATAGCCCGTTCACTAACAATCTCTGCATAAGCTAAA
ATATTCGCCGCACTTGGGGTATTTTTAGATAGTTCCGCAAGATAGGCAAAACCGCCTATA
TCTTGCAATATGCCTTTATTTTTAAGCACTTGATCAAGTGTGATAATATCAATAGGCTGA
TTGTTACGAGATAATGAAGCCATTTCTTCAAAAATCAGACGATGAGCGTGATTATAAAAA
TCGGTACTCTGAACACGCTCAGCAACGCCGTCCCAGTACTCATTACTCAGCATTATCCCG
CCTAATACCGCTTGCTCTGCTTCAATTGAGTGAGGGGCAATGTTTATCTGTTCAATCTGT
TTATCTTTTTGAGGATCTTTATTTTTTTGATATTCAGCCATTGATGAAACTCTTTTCAGG
GAAATGATAAAAAGGTAGTTTACCGAATTTGCCAAAAATTTTCAGCTGGTTTAGCCCGTA
CAAAAATAGCGAGACACAAAATTTGTTAATAATCTGCTTCAACTACACTAATTTCATTAT
TTAATAGTAATCATAGAACCAAAGTTAAAGCACTGAAACCACAGATCTACTTGTGAAAAA
CCTGCTTCTTTTAGGCGTGCTTTATGTGTATCAATACTATCTGTCCGCATCACATTCTCA
AGGGCTGTACGCTTTTGGCTTACTTCAAGCTCACTATAGCCATTTGCACGTTTAAACGTG
TGGTGCAAATCAATAAGAAGTTCATTTATTGTGTTATCTTCAAAAGTAAATTTTTCCGAT
AACACCAACACACCATTTGGATTTAACCCATGATAAATTTTACGTAAAAGAGCAAGCCTG
TCTTCTCTTGGCAAAAATTGCAACGTGAAATTTAGGACAACCATTGATGCATTTTTAATC
TCAATATGACGAATATCATCACATAAAATTTCCACAGGAATATCCGAATGATAGGCTTCC
AAATGACGACGGCAGCGTTCTACCATAGGTTCAGAATTATCCACACCAATAATTCTTACT
CCAGCTTTTTCCACATTACGCCGAATCGATAAAATCCCAGCCCCGCGAGAACAACCTAAA
TCATAGACATTTGACTGATCAGTCACAAAACGAGAAGCAAGCATACCAATCGCTGTAATG
ATATTAGAATAACCCGGCACAGAACGTTGAATCATATCTGGAAAAACCTCCGCAACAGAT
TCATCAAAAGTGAAATCCCCTAATTTCTCAATAGGGGCTGAAAATAGAGCATCTTTAGAC
ATAAACAATATTATTGATAATAAATGGTGTATTCTACTCGCAATTTATAAAGATTGTAGA
AAATAATTTATTTAGCTACATTCCTAATTTAGTGAATACGTATAAGTACGATATAAAAAT
GCGCAAATCAGGACAAATAACATCACAATAATTTGAATTAATCTCTTTTTAGTCAATTTC
TCTGCCGCCATTTTCACTCCAAATCTAAATAAATCTTGTTCATTATTCCCTAAAAAAATG
TTAAAATTTGCCTTAAATCAAATTTTAGGATGGTTTCGTATGAAAATTGTATCTGATTTT
AAAGCAAATGGAAGAACAGCCTGCACAATTCACTGTCAAAATTGCAGTATTAGTCAATTA
TGTTTACCTTTTACTCTCAATGAACACGAATTAACTCAATTAGATAATATCATTGAACGT
AAGAAACCTGTGCAAAAATCACAAATCATCTTTCAGTCAGGTGATGAACTCAAGTCTATC
TACGCAATCCGTTCAGGCACAATTAAAAGCTATACCATCAGTGAAAATGGTGAAGAGCAA
ATCACCGCTTTCCATTTACCGGGCGATTTAGTTGGCTTTGATGCGATTATGGATATGAAA
CATATCGGTTTTGCTCAGGCTCTTGAAACGTCAATGATCTGCGAAATTCCTTTTGATATT
TTAGATGATTTAGCTGGCAAAATGCCAAAAATCCGCCATCAGATTATGCGTTTGATGAGT
CATGAAATCAAAAGCGATCAAGAGATGATTTTGTTGCTTTCTAAAATGAGTGCGGAAGAA
AAACTTGCGGCGTTTATTTACAATCTTTCACAGCGTTATGCCGCACGCGGTTTTTCAGCA
AGAGAATTTCGCTTAACAATGACCCGTGGTGATATTGGAAATTACTTAGGTTTAACCATT
GAAACTATCAGTCGCTTGCTTGGTCGATTCCAGAAAAATGGCATCATAACGGTACAAGGT
AAATATATTACCATTAATCATATGGATGAATTAAGTGAAATGGCTGGTGTTACAAAACCT
AAACTGTCCCATTGCAATCCAAACTTATAATTCTTTACATACTACTTATCTTGACATTCC
CCCCGTACCTTACGGACAGGGTTGAAAAAAATACTCTTCTATCTTAAAAAGATAATTTAT
GCCCTAGTCTCCGATCTATGAGAATGAATACCAGGGCTTATCTCCAATGAAAATATCCCT
TCCTTCTATAAAGAAGATCAATTCGATAATTTGATATTAAAGAGCCATTTATCTACCAAA
CGCTTCCCTTCCTCGCTTGACCCAAAACGAGCATAATCTACATCAACCAATTTCACGCCG
TCCAATTTAGGTGATTGTGGAGCAACTTCTGCTTTCACATTGGTTGGTGTTTGATAAAGT
CCGTGGTCACGCCAAGGAATTTCTTGAACCTCTTTAGATAGAACCCAATCCATAAATAAT
TTCGCATTATCAAGGTTTCTCGCACCTTTAATAATACTTGCAGCCCCTAAAGCATAACCT
ACCCCATCTTTAGGTAACACATAATCAACTGGCGCACCTTTCTCTTTTTCTGAAGCATAG
CCATGAGCAAAGCCAACTGTCACAGCACTTTCCCCACGAGAAAGGTTCGAGGTCACTAAG
GTGCTTTTCACATATTGAGAAATGTTACCATCTAATTTTTTCAAATACTCAAAGGCTTTT
TCCTCGCCCATTAATTGAATAAGCGTAATCATCGTGGTATACATTGTCCCTGAACTGCGA
GGATCGGCTAATTGCACTTCACCTTTTAAGCGAGGATCAAGCAAATCTGCCCATTTTTTC
GGAGCTTCAACGCCTAACTGTTTTAATTTTTCGGTATTAATACCAAAACCAAGCACCATC
AAATACGCAATCGAGGTATATTTACCTGCTTCGCTCTCTTGCAATGCTTTAAATTGAGGT
AAAACCTCCGCTTGCAAAGGTGAACGATAGGCTTCTAATAGCCCCATCTGCCCTGCTTGG
AAATGTGGCTCAATAGTACCGCCATACCAAATATCCGCTTGTGGATTATCTTTTTCCGCT
TTCAGCTTACCTAAAATTGTCCCTGTTCCACCGTGAATAAACTGAGTTTCCACATTATAT
TTTTGTGAAAAACGTTTCGTCAGATCTTCACATACTTTATTTTGGACGCCACAGTAAACT
GTCAGCTTTCCTCCAGCCTGAGCATTATTAGCTACAAAGACTAATGGTGAAAGTAGAAAA
AGGCTTGAAAACCATTTTTTTAATTGCAATTTTTTCATTTGTTTCACATTCCTGATGTTT
AAAAGAGTCATAAGTGTAACATTTATCCTACATAAAGCAAGAACAAGCGGTTTGATTTTA
TGCTAAAATGACATAACACTACCCTATTATATTGATATGAAAAAATGTTGCTTAATCAAA
TTCAAATAATCCTAGTCGAAACCTCTCACAGTGGTAATATCGGCTCAGCCGCACGAGCAA
TGAAAACGATGGGACTAAGCCAGCTAAGGCTTGTCACCCCAAAACAAGCGATTGACGAAC
AAGCAATAGCCCTTGCTGCAGGGGCAAAAGATGTATTGGATAATGTGCAAATTTATCCAG
ATTTCGACAGTGCAATCGCAGATTGCCAGCTTGTTATTGGCACAAGTGCCAGATTACGCC
ACCTACAAAATTCACTGGTCGAACCATGTCAATGTGGCAAATTAGCCATTCAACGTGCTG
AACAGGGTAAAGTAGCGATTGTATTTGGACGAGAACGGGTGGGCTTAACCAATGAAGAAC
TATTAAAATGCCATTATCACTTAAACTTCCCAACCAACCCCGACTATGGCTCGTTAAATC
TTGCAATGGCGGTACAACTCGCCTGCTATGAACTCCGAATGGCTTGGCTAGATTTACAAG
AAAAAACCGATATTCAACCGCTTGCAGAATACCCGACATCAGAAGCCTTAGAACATTTCT
TTGCCCATACCGAACGTTTATATAAAGAACTTGGCTTTATTCGCAACGAAGCAGTTATGC
TGAAACTACGCCGTTTATATCAACGAGCCGAATTGGAAACCAATGAATTGAATTTATTAA
GAGGAATGCTGACTGCAGTAGAAAAGTACTCGCTAAAGCAGAAAAATGACTAATAATAAA
GGGATAAGAAATTACATCTCTTATCCCTTAAATCACAGCTAATTAACTATAGTACCTAAC
TATCTAGATTACCATAATACACGTAAACCAACACCAAGTGCTTTGTCAGTAACTTTGTTG
TTATCACTGTCTTTGTTCTTGATTAAACGACCTTCAACAAAGGTAACAACTTGTTTATGT
AATTTATAGTCTGCACCTAACATGAATTGATGAGCAGTTGCTTTGAAAGCTTCAACTTTA
TAAGTACCATAAGAGTAGTTTCCATACACGCCAGATTTTGGAGTAACATCAAATCTTGCG
CCAGTTCTTACGAAGTTAATTTTCTCTTTAACATCATCTGTTTTTACAACACCATGACCA
CCATCAACAGCTACAGTAAATGGAGCGTTGACATATTTAAGACCAAAGTACACACCATCT
TTGTCTTTCTTATTAAATGGTTTTTCTGTATAGGTATGGTCTGTAGATTTACCACCTGCT
TCAACAAATTTACCTTTTAGTTTAACAGATCCAGATTTGTAGTCATCATGAGTATAACCT
GCTGCCACAGTTACAGATTGACTTTCTGCAATCTTAGCTGTGTATTTAGCACCTAAACCA
AAGCCAGATTTAATAGAATCTACTTTTACATCTGCCTCCTCACGCTCATTTGCAACATTA
TAGTTAGCACCTAACGTCAAACCTTCAATACCTGTATAGGTATAGTTAATTGCTGAATCA
GAAGATTGAGTAAGGATATCAAAACCCTCTTGAGGTGCTGAATATTTAAATGTACCCTGT
TTATTGTTCACAGTGATAGACTTATCTACCTTATATGTATATTTAATTCCACCAGTACCA
ACACCGTATACTTTATCAAAACCAGCTTGACCAATGCTATCACCGATTACAGCTTGTTTA
CCAAAAGAAATTTCATGACCATAGCCACCTAAACCAACGTAAGCCTCATCTGTTGTAACA
TCACCCCATTTTGCAGCATTTTTAGAACCACTGCCAAGGCGAGTCTCATAACGACCAAAA
CCGTAGAGATTCTCATTGATATTATGTTTGATAGAAATACCGAAACGAGAACTATTATTC
TTTAAGTTAGTGTGACCATCTGTTGAAGATTGACCTTTCACTTGTTTTTCTAAAAGAAGA
CGCAATTGACCATCAAAATCAACTTTTGTACCTTCATTTTCATAAACTGTTACAGCTGAT
GCTGATGCTGCAAATGCCGCTACTGCTAACGCTACTAGTGTTTTTTTCATAATGTTCACC
TTAAGTTTTTAGTTTAACTAAGATTACTCTTATTAAGCTATAAGAGCAACCGATCCATAT
CTGCCATTACCTTCCCATGTAAGTTTGGTAAATGCAGATTGCATGCGAATGATTGCAAAT
TTGTAGAGTAGTGTCAATATCTTACATAAAAAAACATTTTCTTTAAAATCAATAAGTTAA
TAAATCTCCACTCCCAAATAAGTATTCAGAGATAATTTTTTAAAATATTGCTCCTATTGC
AATAAATCACATAACTATATGATTTAAAAATAAAAAACTCATAGCAAATAAAGATTTATG
ACCTTTTTTCTAAAAATGTGAGTTTCATCACATTTTTAGAAAAAATAGAAAGATTATTTT
TATCAAAAATAAATTTGAAAAGAGATGTACATACATTAAAATATCTATACATTTAATACA
GAGAATAAAAAATGGGTAATTTTACAGATACAATCATTACAAAATTAAACGACTTTTCTC
CCATCTTGTCTCTGCAAATCTCTATCTATAGCCACTGCTTTAAACTTACTCATGGCTCCG
TCAAAGAATTCATACAAGAAATACTAGAAACATGTTCACATATTGAGCAGTCAACTTCCC
CTGAAATAACTGAAGTTTATACTCAACGTTTAATTGAACAATATGATGCTCTACAAAAAA
GTATTCATCTCAAGGATAAAAAGTCAGATTCCCCTATTTTCTCTCAATATAAATTTACTA
AGAGTATTCATACATTATCAAAGAAACAGAAGTTACATGAATACTATAAAGCGTTGCGTG
CATTGAATGAAAAACTCTCATGGCTCATTGAACAAAATTACCATTACCCTGAGTATAGGC
ATATGCTCTCAATAAAGATACAAGAAACAGAGAATAGAAAACAAAAATGTTTAAAGGCGA
TTGAAGAATTGAGCTTTAATCAGGAATAACGGGAGAAGATTGACGATATATTGTTGCTAA
TCTTATCAATCTCTAGTAGTGTCTAAATATGCTATGCTCTAAACATACACATCATACTAA
AAAGAGTCCATAGAAAATATCCTCTCTTAATAGAGAGGATATATAAAATTGTAATACTAA
CGTTTTGAGTATTGTGGACGACGACGTGCTTTGTGTAAACCCACTTTTTTACGTTCAACA
CGACGAGCATCACGGGTAACAAAGCCCGCAGCGCGTAACGCTGGACGTAAAGTTTCGTCG
TATTCGATCAATGCACGAGTAATACCGTGACGGATTGCACCTGCTTGACCAGAAATACCA
CCACCTTTAACAGTGATGTATAAGTCTAATTTATCTGTTAATTCAACTAATTCTAATGGC
TGACGAACGATCATACGAGCTGTTTCGCGACCGAAGTACACTTCCAAAGAACGTTGGTTA
ATGGTGATATTACCATTGCCCGGTTTGATAAATACACGAGCTGAAGAGCTTTTGCGGCGA
CCTGTGCCGTAGTTTTGATTTGCTGCTGTCATTTTTATGCTCCGTGATTAGATATCTAAA
ACTTGTGGTTGTTGTGCTGCGTGGTTGTGTTCGTTACCTGCATACACTTTTAATTTACGG
AACATTGCACGACCTAATGGACCTTTTGGCAACATACCTTTAACCGCAATTTCAATCACT
GCTTCTGGACGACGAGCAATCATTTCTTTAAAGGTTGCATCTTTAATGCCACCTACATAG
CCAGTGTGCCAGTAGTAGATTTTATCAGTTTCTTTTTTGCCTGTTACCGCTACTTTTTCC
GCATTGATAACGATGATGTAATCGCCTGTATCAACGTGTGGAGTGTACTCAGCCTTGTGT
TTACCACGAAGACGATGTGCTAATTCAGTAGCTAAACGACCTAAAGTTTTACCTGTCGCA
TCTACTACATACCAGTCACGTTTAACTGTTTCTGGTTTTGCTACAAAAGTTTTCATTAAT
TAAATACCAAAATTTAAAGTTTAAACCCAATATCCTAATGGATATTACCTATTAATACGG
TAGAATCTGACCCCTTCGAGTCCTATTCAGACCAGACTTACATGGCGGGAATACCATGCA
AAAACAGGGTGGCAAAATTATACAGATTTATTTACTAAAGATCTAATTCTTTTTTAAGAA
AGAGTGATTTTTGCGGTATATTTCAAAATTCCAACAAATTTTTATAGGTTTTACTTCTCA
TCAAATTGAGAAAATGATAAAAAACAGCTACATCAAGCTAACTAACTGTAAAGGAGTGAA
CTATGGAACAATGGTCTGGTAACGTATGGACTGCAATTATTGCAGCATTTATCATAGGTT
GTATCATCAGTTATGTTGTTGTTCGTGCGACAAATAGCAATGTGAAAAAACAACTACAAC
TAGAGGCTGATTTAAAAGATACTGCTAAGAAAATGGACGAGCAAAAACAGCAATTAGAAC
AACACTTTGAACAATCTGCAGCTCTACTTGCAACACTTGCTGAAGACTACAAAAAACTTT
ATACGCATTTAGCACAAGGGTCTGAAAAATTATTGCCTGCTGAATCGGCAAAAATTGAAT
TTTTCCAACAACCTAAAATTGAAAATAAACCTAAATCTGAAGATGACCAACCTAAAGATT
ATTCAGAAGGCTCCTCTGGTTTACTAAAATCCTAGTATTCATATATTATTGAATTTAAGA
GGAGGGAATCCCCTCTTAAATTCTCTTTAACTACATTTTTCTTAGAACATATTGTCTTTA
TTATCAGAAAATTTGATCGAAAACATTATATTAAATTTAATTTCAGATTAGAATTTGAAA
AATTTTTTTAACTTATCATTAACAGGAAAATACAATGTCTTGTTTATTTATTGCAGGCAC
AGATACAAATGTAGGAAAAACTATCGTTACAAGGGCTCTATTACAAACAATATCTAAATA
TGAAATTCCCATTGTCGGTTATAAGCCTATTGCGTGTGGTGGCGATGATTCTTTACCCAC
AGAACCCAATCAAGATGATTATGCCTGTGAAGACAATAGTGATGTCCTCATTATACAGAA
CAGCTGCCCTTGTCCTGTAAAATACAGAGAAATTAATAGCTATTCTTTTATCCATTCTAG
TACGCCAGTATTTGCAGCGCTAGACGCAGTACGTCATATTTCTGTTAATAAACTGGATCA
CGATCTTCAACGTTTACACCGACAATATGCAAATGTTCTTATTGAAGGCACTTATGGCTG
GTTAACACCTATTAATAAAGACCTAAGTTTTGCTGATTGGGTTAAGAAAAATAGAATGCC
AGTCGTACTTGTTGTGGGAATAAAAGAGGGTTGCGCTAACCATGCACTTTTAACAGCGGA
TGCGATTCAACAAAGTGGGGTTAATCTTATCGGATGGATTGCAAATCGAGTAAATCCTGG
GCTACGTCACTACGCTGAATTAATTGAACTCCTTAGCAAAAAAATCAATGCTCCATTACT
AGGACAAATTCCTTATATTGGTTATCCTAGTAAAAAAGAACTATCTGAGTATATTCAGAA
CCCAGAGCCTCTATTAAGTTTTTTCCATAAATAATCTAATTGCTGGCTCTTGAAGAGCTA
AGCTCATACTGAAATATTAAGCTGGCTCTTTATTGATAATAATAGACTAACAATCATGAC
TACAAAGGTTGCTATATAATTTTAGCAACCACTCTGATTTCTATGCTATTTTAGCTAGTT
AAATAATTCATAAATGCTGTAATTACACCTAAGTTAACCACATCCACAAAGAATGCACCT
ACAAGCGGTATGATTAAGAATGCTTTATGTGATGGTCCAAAAGTTTCTGTGACAGATTGC
ATGTTCGCGACCGCAGTTGCAGTTGCGCCTAAGCCAAAACCGCTGTGACCTGCTGCAAGA
ATGGCTGAATCGTAATTACTTCCCATCACTCTAAAGGTCACAAAATATGCATAAAGTACC
ATAACTATGGTTTGAGCAATAAGGATAATTAACATTGAGCCAGCAAGGTCTGCTAATTCC
CAAAGTTTAATGCTCATTAATGCAATTGCTAAGAATAAGCTTAATGATGCGTTACCAAAT
ACGTCAATAGCACGGTCAAACATATCAAATTTAAACACTAACGTTAATACGTTTCTTAAT
ACTACACCAAAACCTAATGCCCATACGAATTGAGGTAAACCTGAATCAGGGAATACTTTA
ACCATAACTGATGAGAATGCTAGACACGCTGCAAATAATGCCATTGTTTCGATCGTTGAT
GTTGCTGTGATTAAGCGTACATTGTCAGCATCTTCAAATGTATCATCAGCATATTTTGCT
TCTACGCTTTCAACTTTTACACTGTGTTTAGATGGGGTAATTTTCATTTTGTTGATAAGA
CGGCGTGCTAATGGGCCACCGACTAAACCACCAGCTACTAAACCAAATGTAGCAGATGCC
ATTGCCATTTCCATTGCACCTGCAAGCCCATGTTTTTCAGCAAAAACAGTTGCCCAAGTT
GCACCTGTGCCGTGTCCGCCAGTTAAAGTAATAGAACCTGTAATTAAACCAACAAGTGGA
TCAATACCAAGTAGCATAGCTAAACCAACGCCTACACCATTTTGAACAAGGATAAATATA
CTCACGATAACGAGGAAAATGACAAGTGGGATTCCACCTTGTTTCAAACGGGAAAAATCT
GCGGATAAGCCGATAGATGAGAAGAAGGCTAACATGAAAGCTGTACGTAAAGAGCTTTCA
AATTCAAAGGTAATTCCAGCGAATTTATATAGACAAAAAATGATACCAGCGATAAATAAA
CCACCGGCAACAGCCTCTGGGATATTAAAGTCTTGGAAGAACTTAATTTTATTTACAAAT
ACTTTGCCGAGAAGCAAAACAAGCGTTGCGGCGATAAGTGTGTGATAACCGTTTAAAACG
ATTGGCTCCATATCATTACTCCTAATATATGATTTATGAAGGGGCGGATAATATTATAAA
GATTTAGCATTGTCAAAATGGCTATTTGATTATTTAGTCGCATAAAAATATTGTTATGGT
AGACATTTCTCTATTATTTTTTGAGTTAGATCTCATTTTTTGCTTGGGGATTTTGGTAGA
ATCGTCGCAGTTTTATTTTTTTATGATGAGGCTTTTATGAGCGAAATTGCATTAACAGTA
AGCCTATTATCCTTAGTTGCTGTCATTGGGCTATGGATAGGGCATATTAAGGTGAGGGGC
GTAAGCCTTGGTATTGGCGGTGTGTTATTTGGTGGGATACTGGTTTCCCATTTTATGACG
CAATATGGTGTCAAACTTGATGATCATACCTTGCACTTTATTCAAGAGTTTGGTTTGATT
CTCTTTGTCTATACCATTGGTATTCAAGTCGGTCCTGGTTTCTTTGCTTCATTACGCCAA
TCGGGATTAAAGCTTAATGCTTTTGCTGTGATGATTGTTGGGATAAGCGGTATTTTAGTG
ATTTTATTACACAAAATATTTGATGTTCCTCTTCCTGTGATATTGGGTATTTTCTCTGGT
GCGGTAACCAATACACCATCATTAGGTGCTGGGCAGCAAATTCTGACAGAATTAGGCGGT
GAGTCCATTACTGCTGTGATGGGTATGGGGTACGCAATTGCCTATCCTTTCGGGATTATC
GGGATTCTATTAGCAATGTGGCTTATCCGTATTATTTTTAAAATTAATGTGGATAGAGAA
GCTGATGAGTTTGATTCTGCAACCAACAATAAAAAAGATGGATTAAGTACGATGAATGTT
CGTATTACAAATCCAAATTTGAATGGGTTGATGCTTCAAGAGTTTCCTGATTTTGAACTG
CACGAAGTGGTTTATTCTCGTATTAAGCGTAATGATGAGTTGTTTGTGCCTAAAGTGCAT
ACCCAAATCCAAATAGGCGATATTCTGCATCTTGTGGGAACAAAAGCTGCGTTGCATAAA
ATGCAACTCATTCTTGGTGAAGAAGTGAATGTTTCACTTTCGACAAAAGGTACAATGTAC
CGCACAGAACGTGCTGTCGTTACAAATGAAAAAGTATTTGGGAAACAAATTCGCCAATTG
ATGTTAAAAGGGAAATATGATGTAGTGATTTCTCGCTTAAACCGTGCGGGGGTTGAGTTA
GTTCCTAACGGGCAAATGACATTGCAATTTGGTGACGTGTTGAACTTGGTTGGTCGCCAA
GAAGATATTGAGGCTGTGATGGCGATTATCGGTAACGCTCAACAAAAATTACAACAAGTA
CAAATGTTGCCTATCTTCATCGGGGTTGGTTTAGGGGTGTTACTAGGCTCTATTCCAATT
TATCTGCCAGGTTTCCCTGTAGCATTAAAACTGGGATTAGCAGGCGGACCTTTGGTGGTT
GCATTAATTTTAGCAAGAATAGGAAGTATCAAAAAACTCTATTGGTTTATGCCTCCAAGT
GCAAACTTAGCATTAAGAGAAATTGGTATCGTGCTTTTCCTTGCAGTTGTAGGTTGGAAA
GCAGGCGGAAACTTCTTGAATACCTTATTAAGTAATGATGGTTTAGCGTGGATTGGTTAT
GGTGCGATCATTACTTTTATTCCATTAATTGTTACAGGGCTGGTTGCTCGTATTTATGGT
AAATTAAATTATCTGAGTCTATGTGGATTGCTTGCAGGTTCAATGACGGATCCACCGGCT
TTGGCATTTGCAAATGGTATTAAAGAGGGCAATGGTGCAGCAGCACTCTCTTATGCGACG
GTATATCCATTAGTGATGTTTTGTCGAATTATCTTGCCTCAAATTCTCGCTATATTATTG
TGGGTAGCTGGCTAGTCGTAACTAAGCAATCTAGTTATTGACAGTTCAATAGACTAGATT
GCTCAATTTCAATAAAACGCAATAAGTTTCCAACAATATTTAGGATCCATTCACGCCATT
TTTATAGGATTATAATTTATTTTCTATGATAAATAATAGGATGTCTTAATCACGGATTTA
ACGTTATAATGAGAAATAAATCTATTTTTTAATGGAAATACTACTTTATGTATCGCTTAA
CCTTTTTTTTGATATCTACTTTGCTGTTTAATTCCTCCCTCTCTGCCAAATGGCTAAAGA
TCAATGATGTAGACTATATCTGGGGACCATTTAAAATCTATAATATTTCATTATTCTCTG
AAACTGGCAGTTATACTAATAGCACACGCCCATTAATGCTGACTCTAAAATATCAAAAGC
CCGTTGAAGGGCGTGATTTTGCAATTTCTTTAGCTAGATCTTGGTCTAATTTAGGCATCA
CTCTGCAAAATCAAGATAATGTGGTTGATCGTTTGCGTAAAATTTTACCTAATATCAAGA
AAGGTGATTCTCTCAGTTACATTGCTTTAGAAGATAAAGGATATTTCATATTAAATAATA
TTGTTATTCCTGAAGAATTTAACAAAGAATTTAATGACGCTGTAGTAGCAATATGGCTAG
ATCCTCGTGTAGAAATTGGGCGTAAACTTGTCAATAAAGAAGAAAAAACCTTCATTGCAA
ACATCCCTAGAGTTTTAGAGACACAAAAACCACAAAATATAGAAAATAATATAGGGGTAC
ATGAAGAATCAATAGATCCTGTGGTGGACTCAAGCAAAGTATCTAATGATATCAAACAAA
ACTTAGACTCTTCAATAATGCCTAGAGTACAAGATAAGCCTTTAACTCAGTCAAATGAAG
AGAATATGAAAGAAGCAGAAAAACCACTTGAAGATTCAGAAATTGATATTTCTCCTCCTT
TAGATCCCATACCAGAAGGGAAATATCTAAATATATAGCTGATTATTAAAGTGTTTATAG
CATATATAATAAATCGACAATGCCGATTCAGAACTGGAAACTGGCGATGAATCGATTTAT
GATTGATTTTGGTGATCGCCTAGACGATCACCGTTAAGTTGAAATGGGTGTTTACACAGA
ATTTGGGATAGGGTTAAGCGCTAATACTTCACCGTATGCCCATAGCTTTCAATAATACCT
TTAATATGCTCTAACGATTCTTTCGTCGGTGGCATCACATCTTCCAATTCATATTCTAAC
CCTAAGGTTTTCCATTTATGTGCGCCTAAACGGTGATATGGCAGAAGTTCGACTTTTTCT
ATGTTGTCCATACCTTGAATAAACTGACCCAATAAATGAATATCTTCATCGGCATCCGTA
TAACCTGGTACAACCACATAGCGGATCCAAGTACGTTGATTACGTTTATGCAAATAACGA
GCGAAGTCTAAGGTACGTTTATTAGAGACACCGATAAAATCTTTATGAATTTCTTCGTTC
AGCTGTTTTAAATCAAGCATAACGAGATCGGTTACATCTAGCATTTCATCGACTAGCTCT
GAATAATTCCGCACAAAACCATTTGTATCTAAACAAGTATCAATACCCTCAGCTTTACAA
GCACGGAACCAATCACGCACAAATTCCATTTGTAACACGGCTTCGCCACCTGATGCTGTT
ACGCCCCCGCCCGTTGCTCTCATAAAATGTTTATACGTCACAACTTCCTTCATTAGATCT
TCTACGGAGATCTCTTTCCCACCTTCAAGATCCCAAGTGTCACGGTTGTGGCAATATTTA
CAACGCATTAAACAGCCTTGTAAAAACAAAATAAAACGAATCCCAGGCCCATCTACTGTG
CCACACGATTCGTAAGAGTGATAACGTGCTAAAACAGTCATTCTTTTTCCTTTAAATAAA
GTACGATTAGGACAAATGTCCTTAAACATTTCTGCTAATCGCAATTAATGCGTAAGATAC
AATAAGCGGTCAGTTTCTGCAAAAGTTTTGCAAAATCTGACCGCTTATTAGTTTAAACTA
AATTACATCGACTGAGTGAAAGTACGAGTAATTACGTCCATTTGTTGCTCTTTAGTTAAA
GAGTTGAAACGCACTGCGTAGCCTGAAACACGGATTGTTAATTGTGGATACTTCTCTGGG
TTTTCCATCGCATCTAATAACATTTCACGGTTCATTACGTTTACGTTTAAGTGCTGACCA
CCTTCGATGGTTGATTCGTGGTGGAAGTAACCGTCCATTAAGCCTGCAAGGTTACGTTTT
TGAGATTCAAGATCTTTACCTAACGCATTTGGTACGATTGAGAAGGTATAAGAAATACCA
TCTTTCGCGTAAGCAAATGGTAATTTCGCAACAGAAGTTAATGAAGCTACCGCACCTTTT
TGGTCACGTCCGTGCATTGGGTTTGCACCTGGTCCGAATGGCGCACCTGAACAACGACCG
TCTGGGGTGTTACCTGTTTTCTTACCGTAAACCACGTTTGAAGTAATGGTTAATACAGAC
TGTGTTGGTGTTGCATTACGGTATGTTTTGAGCTTCTGAATTTTCTTCATAAAGCGTTCA
ACTAAATCAACTGCAATGTCATCTACACGGTTATCGTTGTTACCGAATTGTGGGTATTCA
CCTTCAATTTCAAAGTCAAGTGCTACGTTTTTCGCTACGCCAACCACTTCTCCTGCTTTA
TTTTTGATTTCGATGTCGCCACGGATTGGTTTTACTTTCGCATATTTGATTGCAGAGAGT
GAGTCTGCTGCAACAGAAAGACCTGCGATACCACAAGCCATTGTGCGGAATACATCACGA
TCGTGCAACGCCATTAATGCTGCTTCATAAGCATATTTGTCGTGCATAAAGTGAATGATG
TTTAACGCAGTCACATATTGTTTCGCTAACCAGTCCATAAAGCTGTCTAAACGGGTCATT
ACATCATCGAAATCTAAGTATTCAGACATAATTGGCTCAGTTTTCGGTCCAACTTGGTCA
CCTGATTTCTCATCAACACCACCGTTGATTGCGTATAGTAAGGTTTTCGCTAAGTTTGCA
CGAGCACCGAAGAACTGCATCATTTTGCCTACGATCATCGGGCTTACACAGCACGCAATC
GCATAGTCATCGTTTTGGAAATCTGGACGCATTAAGTCGTCATTTTCGTACTGAACAGAT
GAAGTTTCGATAGACACTTTCGCTGCATAGCGTTTGAAACCATCTGGTAAACTTTCAGAC
CAAAGGATTGTTAAGTTTGGCTCTGGTGATGGCCCCATTGTGTAAAGGGTGTGTAATAGA
CGGAAGCTGTTTTTGGTTACTAATGTACGACCATCTAAGCCCATACCTGCGAAAGTTTCT
GTTGCCCACATTGGGTCGCCTGAGAATAATTGATCGTACTCTGGGGTGCGTAAGAAACGA
ACCATACGGAGTTTCATTACTAAGTGATCCATTAATTCTTGAGCTTCTTTTTCAGTGATT
TTGCCTGCTTTTAGGTCACGTTCAATATAAATATCTAAGAAGGTTGAAACACGACCGAAA
GACATTGCTGCACCGTTTTGTGATTTCACTGCTGCAAGGTAAGCAAAGTAAACCCATTGT
ACCGCTTCTTGTGCGTTAGTTGCTGGGTTTGAAATGTCAAAGCCATAAGATGCAGCCATT
TCTTTCATTTTGCCTAAAGCACGGTGTTGTTCTGCGATTTCTTCGCGTAATTGGATTGTC
GCTTGAATATCTTCGCCACGCTCTAACTTCTCTTGTAAAGAGGTAAACTGTTTTACTTTA
TCTTTCATTAAGAAGTCAGCACCGTAAAGTGCCATACGACGATAGTCACCGATAATACGA
CCACGACCGTAAGCATCAGGAAGACCTGTAATTACGCCTGATTTACGGCAACGTAAAATG
TCTGGAGTATAAACATCGAATACACCTTGGTTGTGGGTTTTACGATATTCAGTAAAGATT
TTCTCTACTTCTGGATTTAATTCACGGCGATAAACTTTACAAGAGCCTTTCACCATATTG
ATACCGCCAAACGGCATAATTGCACGTTTTAATGGTGCATCTGTTTGAAGACCTACGATT
TTCTCTAAATCTTTGTTGATATAACCTGGTGCGTGTGAAGTGATGGTTGATGGAATATCG
CAATCAATGTCATACGGTTCGTGGGTTTTGTTTTCCACTTTGATTTTTTCCATTACATCT
GCCCAAAGCGTTGTAGTTGCTTCGGTTGCATCTGCTAAGAAAGATTCATCACCTTCATAC
GGCGTATAGTTTTTTTGGATAAAGTCACGCACGTTTACATCAGTTTGCCATTCACCTGGT
GCAAAACCTTCCCACGCTTTCTTTTGAGCTTCGGTTAGTTGAGTCATTTTAAGTCCTCGT
TAGTTAATGTAATAAATTGGAACGCAAGCGGTGCGATTTTGCAAAAACACTGCGAAAAGT
GACCGCTTACAAGTTTTGAATTAATGTTTTTTTAGATGCAAAAACCACTGCACCATACCG
ATGAAAAATGCACCACCAACAATGTTACCTAAGGTCGCTGGAATTAAATTTTTCACCACA
AAATTTGCCATTGTTAAATCAGCGAATTGACTAGGATCAACCCCTATCGCTGTCCAAAAT
TCAGGGCTTGCAGAGCCGTGAATTAACACGCCCATTGGGATCATAAACATATTCGCCACA
CAGTGTTCAAAGCCAGATGCCACAAACATTGCTATCGGCAAAATCATAATGAACGCTTTA
TCCGTCAGGCTCTTACCTGCATACGCCATCCATACCGCAATACAGACCATCAGATTACAG
AAAATCCCCAAGCTGAATGCTTCAATCCAAGTATGATGGATCTTATGTTGGACTGTTTTT
AAAATAGTCAAGCCCCACTGCCCATTTGCAGCCATAATTTCACCGCTAAACCACACTAAC
AGCACAATAAAGGTCGCACCGATGAAATTACCGCCATACACAACAAACCAGTTTTTAAAC
ATCTGCGCCCATGTAATTCGCTTACTTGCTTTGGCAACAATCGTCATGGTTGTTGAAGTA
AAAAGCTCTGCTCCAAATACCACGCACATAATAATGCCTAAAGAGAAAACAAGACCGCCA
ATGAGTTTAGCGACACCCCATGGCATATCCGCAGCCCCAACTTGGGTAGTTGCATAAAAG
ACAAAAGCAATAGAAATGTAAGCGCCAGCAGTAATTGCTGAAATGAAAGAATAAAATTGG
TTTTTGGTTGCTTTATAAACTGCGCCATCTTCGGCGATTTTTGCCATCTCAGCAGGTGAA
AACATTACTATCCTTAAACGAAAATTTGAAAAATTATAGAAATTGTTGAGAATTATAGAC
CTGTTAACCTGATGATTAAATAATTTTTACGTTTAAAATAAATAAAGTAGAATTCTTTCT
TGATCCATATCAATCTTTCAAAAAAAGTACAATTTTTGAAAACTTAACTTAAACACAAAT
TTAACAAAATAGTTACAAAATGACCGATTATTTGACTGCTTTACTCGGAATTTTCCTTAG
CGAAGAGAATCAACTTCTCATTATGTTTGTCAGCAGCTTTTTAAGCGCAACAATACTACC
AGGCAATTCCGAAGTGATTTTTACCACTTATACAACGCAAGCACTATTACAAAAAAATAC
GGTGTATGGATTATTCGTTGTAGCGACATTAGGAAACTCCCTCGGTAGTATGACAACTTA
TTTTATCGCTCAATTTTTTCCACAACCTAAATTTCATGACCAACAACATAAAAGCATCAA
GCTCACGCTTAAATTGAGCCAAAAATATGGTATATGGATTCTATTATTTAGCTGGCTTCC
TATTGTTGGCGATATCTTTTGTGGTATTACAGGTTGGTTACGATTCAACTTATGGAAAAG
CATATTATTAATTACTCTAGGCAAAGGAATTCGTTATGCATTGCTACTTTGGAGCGTTTA
TTTGGTTGTTAGTTAAGGACTAACAGTCTACAATATGAATAAATTATTTTTGATGAGAAA
AGCTATGTCAAAACACTCCCCTGAAATCAAATCTATCTCAGTAATTGCCAAAACTCGCAT
TTTTGAAGTGCAATCCGTCGATTTACGTTTTTCCAACGGCGAAGAACGCACCTATGAACG
TTTAACGCCACAACGTCGTTCATCTGTCATGGTATTACCCATTCATAATAATCAACTGAT
TCTTGTTAAAGAGTATGCTGTCGGCCCTGAACGCTATGAACTCACCTTCCCTAAAGGCAT
TGTGGATAGTGGGGAAGATCCTGTACTGAGTGCAAATCGAGAATTACAAGAAGAAATAGG
TTTTGGAGCAAAAACAATCGAACCACTGCGTTCAGTGTATAGCGGTCCTAGCCATATGTA
CGGCTTAATGCACCTTTTCGTGGCTCAAGATCTCTATCCATCACAGCTAGAAGGCGATGA
ACCAGAGCCACTTGAAATCATCTATTATCCATTAAACAAAATCGACGAACTGCTTGCCGA
CCCTAATTTTGCCGAAGCACGCAACTTATCCGCCTTATTTTTATTAAGAGAATATCTCAA
TGCAAAAAACTAGCCTACATATTTTATGGATTTATCCACTACTTACCCAGATACTCGGCT
CTGCCCTATTACCCCTTTTTAGCGAATTTAGCCAAGGGGGAATGTTGGTTGTTTTTGCCT
TATTTACCGTCCCAGCTTTTCTATTTGCATTAGTCAGCTACAAACAGCAATATCACCAAC
GTAACATCATTCAAATTGCCTTTTTCTCAGGGGTAATAATGTTCATTTACAGCCTTTTTT
CATTTTCATTGATGTTAGCTTTTGATGAATACACCAGCCTTGAAGATCCTATTCCCCTAT
GGGAACAATCCCTTGCCGTGATCTTATTCGCTCTAACCTTTGCTTTAGCAAAAGTAATGT
ACGCACTGTTGGTGTTGAGATTGTTTTTGCCGAAGGTGTAAGTCGCTTACATTAATAGAA
TGGAGCTAGACACTTCGGGTTTAATAATGGCGAGAGTTTTTTAGATCATTGGTTATCCTT
ATATTCAAGTTAAGGCAGGGTGAGAAACTTCCTCCTAGTAAATTTATAGGTCTCTCCTAG
ATAACGACTAAAATCCCTATTAGGTTAAGATAGCCCTATGAGCAAAAGTTATCTAAGTCA
GTATAAACAAAATAAACTTATTGAGCTGTTTGTAGCAGATATCACTGCTCGAACAGCTGC
TGAGTTGATAAATGTAAATAAAGCTACCGCAGCCTATTATTTCCATCGTCTGTGATTGCT
TATCAATCAAAACAGTCTACATCTTAAGAGGTTCGATATTCAAGAACAAGTGAAGCCCGG
CAGTATTGTTTACACCGATTTCTACCGAGACTATGATAAGTCTGATGTAACTGAGTTTAA
TCATTTTCGCATCAATCACAGTACCTACTTCGCAGAAAAACAAAACCCCAAACGAAAAGG
ACTAAGTCCGATACAATATCGAAATCAGTCCTTTGAATAGCTGTATAACTTTTGAAGGTC
AGATCATTTTATTCATATTTTAAAAGGTGATTTGAAGACTTTTACCATAAAACTTTAGGG
GCTGACGTAGATTAGCCCCAATAAAAAAGTACCCCGAAGAAGAAACCCAAGCCCCAATTT
GGCTAAATGCACATCAGCTTCCCAACCAGTGCTTCTTTTTAACAAAACTTTTTCAGGAGA
ATATCTGTCCGTGTAGTAATATCCTAGCACTAGAACAAAGATTACAATAACAACGCCTAA
TTAATTTTCCTTTGGTACAGAATTTGATAATGCATCTACGTGTTTTTTTATTGCTTCACG
AACATGATGATTGGAATAATCTACCTCAAGAGAACCATCTCTATTTACTTTTACTCTACC
ATCAAAAATTGTTGTTGGCTGGACTTTATCAGCTGATTTAACCCATAATACTCTAACACA
ATTAAACGCTGTTTTTAAAAAATCAAACGTAACTGTAAATAGTTTTAACATAGCCATCCT
CATATAAAATAGCGGGTGCATAATAGTGCATCGTAGTATTTAATAAATCTTATCAGATCA
ACCTTAAAACACATTATTAACATCAACTATTAACATTATTTTAACACAATCATAATGGTC
CCCACAATCCTACATCCAAAGAGTTCAAATCTTAACCAGACATCAATCAATCCAGCGAAT
ACAGCATATTGCCAGCGATGCTGCATAATTTCTTGCTAACTTATCGTACCGAGTCTCAAT
GGCTCGATATTGTTTTAAAAAGGCAAATGCATTTTCAACTAAATGGCGATGACGATATAA
ATGTCACCCCATATCATCATTACCCATCGTTGAATTTCGTTTACGAGATATAACTAGAAC
AGCTTTTGCGGTCATCAGAATAAAACCAATAGGATCGCCACAATGATCCACAGCTAAATA
AAGGAATAGTAGACAAAAGTGTTGATTTTAATTATTGGAGCTGTATTAGATTAGCTAGTA
TACCAACCAACATCAGCCCCTATAAATAAGGTTGTAAGAGCAAATTACATTTGCCCTAAA
TAATTGCAGAAGGATCAGGGCGAAGTCATTCGCGCCTACATTTTATTTACACAATCTCAC
TCGGCGTAAAGAAATACGCAATTTCACGTTTTGCTGATGTTTCAGAGTCTGAGCCGTGAA
CTGAGTTTTCACAGTAGCCTAAACCAAACATTTTACGAATAGTGCCTAGTTTGCGTTCTT
CAGGTTTGGTTGCTCCCATCAACAAGCGGTAGTTTTCTACGGCATTTTCGCCTTCTAACA
CCGCAACAACGATAGGCTCAGAAATCATAAATGCCACGAGCGGATCAAAAAAATCTTTGC
CTTGATGTTCTGCATAAAAACCTTCCGCTTGTTCTTTGGTTAAGTGAAGCATTTTTAACG
CTTTGATCGCTAAGCCATTTTTTTCCATATAACTTAAAATTTCACCGATAAGATGACGTT
TAGTCGCATCGGGTTTAATAATGGCGAGAGTTTGTTGGATCATTTGTTGTCCTTATTATT
GAGTTAAGACAGGGTGAAAAATCCCACCTTAAGTAAATTTATTTCACCTGCATACCAGCC
ATCACGCCGCTATCGGCAGAGAGCAAGTAGAGATCTGCACCGCCTGTGCCAGCAGATAAA
ATCATTCCTTCCGACATACCAAACGACATTTTGCGTGGGGCAAGGTTGGCAATCATAATC
ACAAATCTGCCTTCAATCTCTTCAGGTTGGCTGTACGCCGCTTTGATACCAGAGAAGACT
TGGCGAGTATGGTCGCCTAAATCGAGTTCAAAACGTAATAATTTATCTGATTTCGGCACA
GCTTCACATTTCAATACTTTTGCCACACGCAGATCGAGTTTAGCGAAGTCGTCAATGGTG
ATTTCTGAGGCAATTGGTTCAACTTTGGTTTCACAAGCGGTCATTTCTTTTCCTTTTTTT
GCAGTTTCTGCTTTTACGCTTTCGGCGAAAAGTGCTTTGGTTTCTTCAATCACAGCGTCA
ATCTGTTTTTTCTCTAAGCGAGAGAATAGCGATTTAAACGGTGCAATGCTATGGGCAAAT
AGTGGTGAACCGATGTTGTCCCAACGCAGTTCCGTTTGTAAAAAGGCTTCGGCACGTTCT
GCGAGTTTTGGTAATACTGGTTTGAGATAGCTCATTAATACACGGAATAGCTCTAAGCCC
ATTGAACAGACCGCTTGTAATTCGGCATCTTTGCCTTCTTCTTTGGCAATTACCCAAGGG
GCTTTGTCGTCAATGTATTTATTGGCTTTATCCGTTAATGCCATAATTTCACGGATCGCT
TTGTTGTATTCACGCGTTTCAAAATAAGTGGCGATATGCTCCGATTGTGCAACAAATTCA
TCAAAAAGCGCTTGATTTTCTAGTGTTGAAGCCAGTTTACCTTCAAAGCGTTTTGTGATG
AAACCTGCGGTACGAGAAGCTAAATTAACTAACTTATTGACGATGTCGCTGTTTACTCGT
TGTACAAAATCTTCTAAATTGAAATCAAGATCTTCAATGCGATCATTCAATTTCGCCGCA
TAGTAATAACGCAAACATTCAGGATCGATATGTTTTAAATAAGTGCTGGCTTGAATGAAA
GTACCACGGGATTTTGACATTTTTTGTCCGTCCACCGTCACATAACCATGAGCAAAAACG
TTCGTTGGTTTGCGGTATTCGCTTCCTTCTAACATCGCAGGCCAGAATAGACTGTGGAAG
TAAACAATGTCTTTACCGATAAAATGATATAACTCAGCATCACTCTCTTTTTTCCAGAAA
TCATCAAAGTTCAAGCCCGTGCGGTCGCAAAGATTTTTAAACGAAGCCATATAGCCGATA
GGGGCATCAAGCCAAACATAGAAGAATTTGTTTTCGCTATCTGGAATTTCAAAGCCAAAG
TAAGGTGCATCACGGCTGATGTCCCATTGCTGTAAACCGCTCTCAAACCACTCTTGCATT
TTATTGGCAATTTCAGGTTGAAGCGAGCCAGAACGTGTCCACGCTTTCAGCATTTCTTCA
AAGCTTGGTAGGTCAAAGAAAAAGTGTTCCGACTGTTTTACCACAGGGGTAGAGCCTGAC
ACTACCGAACGTGGATTGATTAAATCCATCGGGCTATAAGTAGAAGCACAGACTTCACAG
TTATCGCCGTACTGATCTTCCGCTTTACATTTCGGGCAAGTGCCTTTCACAAAGCGATCA
GGCAAGAACATATTTTTTTCAGGATCGAACAACTGCGAGATCACCTTGCTTTTGATAAAA
CCATTCGCTTTTAATTTTTTATAGATGGCAGAAGTGTATTCACGGTTTTCTTCGCTGTGG
GTGGAATGATAGTTATCGAAACTGATATTAAAGCCAGCAAAATCAGCAATGTGATCAGCT
TTGGCTTTTTCGATTAACTGTTCAGGGGTAATGCCGAGTTTATCCGCATTCAACATAATC
GGCGTGCCGTGAGCGTCATCAGCACAGACAAAGTGAATTTCGTTGCCACGCATACGCTGA
AAACGCACCCAAATATCCGCTTGAATATGTTCAAGCATATGCCCTAAATGGATCGCTCCG
TTAGCATAAGGCAAAGCACAAGTGACCAGTATTTTTCTTTTTGGATTTGACATTCTAAAT
CTCTCTAAAATATAGCAAAAAATCATTGGGATTGTAGCGGAAAAGGGGGGAATTGTGTAG
TTAAGATTTGGGGAGATAGGGATTTTTCAACGCTATTTCTGGTGTTTCTCTTATTTCTAA
AAGTTATAAATAACTAATAACACATTATCTTTTGAAAAATGAATTTTTCAGATAAAATAG
TTCTGATAAGGACTGGTGCAAAGTAATCTTCACTATCCGTTAATGCTCACCTACATAAAA
ATTAATTACGATCTTCATAAAGAGTATTAAAGCGAGAAATTACTCCACCCAAGTTTCATA
AAATAAATTTTTTAAATAAGGGATACAAATTATGAACATCAAAAAATCAATATTATCTAC
TATGCTTTTATCTTCTGCTGTGTTGCTCTCTTCTTGTAAGAAAGATGGCACTGGCGGAAA
TTCTCCCCAACATAATAAAGAACAAAATCCAGTTAATTCGTCGATAGGTGGCCATTTTAG
TGCTGAAAGTAGTGGAACTACAAATAATGGATTTAATAAACTCCCTGACAGACAGACAGA
CAGACAGACAGACAGACAGACAGACAGACAGACAGACAGACAATCATAATGCACTTACGT
CTCATTCTTCCAATACTAATCATCATTTAAATACATCTAACGATTCTGTTTTATCAAATA
CTTCGATAACTCCAAATCTGCCAGCTGCTCCAGATAATTCAATGCCTACAGATAGTTCAA
ATTCAGCGACTTCTGATAGTCAAAAACCATCTGATGAGCCTAAGGCCGACAGCCCAAGTT
CTGCTGAGAGTTCAACAACTTCAAATGAACCAATCATTTCAGACAATCAAACAACTTCGA
ACGATCCAACAACTTCGGACAGTCCAAATTCTACAGATAAACCTAGTACGGAAAATACTA
ACAATGAACAAGCTACAGCAGAGACGACAGATAAGCAAGAAGTAGCAAAAGAGGATAGAA
AAGAAGAAGTCGTAGAAGAGCCAAAAGTAGAACATCAAGAAAAACCACAAACAGAAACTG
AAAAACAACCGCCTAGAGAAGAGGAAAATCCACAAACAGAGGAAAATTCACAAGCAGAAG
AAGATCATCAAGCTGATGAATTGCCGAAAGTTGAAGAACAGCCTGAAGCCGAAGAAAAGG
CTGAAGATGAAAAAGAATCTCAAAGCTCTGAAACTCAAACTGCTCCAGAAACCCAAACTA
ACAGTAATGAAATACCAATAAATAATGAACCGACTAATAATGAACCGACTAATAATGAAC
CGACTAATAATGAAATATCGAGTAATAATGATCCAACAAATAATATTACTCATAATGATA
ATTCTTCTGGAGAAAATATAAATCAAGAAAATAATGAAACCGGCAAAGAAAACAGTTCCG
AGGATTCGCCTTCTTTCAATCAAGATTTAACTACAACAACTCCAGAAAATAATAATTTAT
CTGCTGGAAATAGTGATGATAATAAAAATACTGATACGGAAAATAATGTATCTGGAAATA
ATTCGGTAGAAAATAATGATGTTACTTTAAATTTAAATAATAATTCAGAATCTACAACTC
CAGAAAATAATCCTTCTACGCAATCTAATTCATCAATAAATCCTGTGGATAATCAGCCTT
GGGCTAAACCTGAAGTTGAGAAATTAGATAAAAATAATTATGAAAATACACAACAACAAT
CTAAATTTACTAATAAAATTGGGATTGTTGATATGGATTATAATGCAACTGAAGATTTAG
GTGGGGCATTTAAATTTTCAAATGGGCAAAGCAGAATAATTTATAATGCAGGCTTGGATA
GAAGAGTTAAGGGGCATTCTAAATCACACGGAACAATGGCGGCTGGTGTTATTGATTTAA
AAAATAAAAATGCCACAATTTATGCTTATTCTGCTGAAAATCAGGGAAGTAGTACAATGA
GTGCTACTAATCTACATTATGAAGAACCCTATAATAGAGGGGTAAGGATTTTTAATAATT
CCTATGGTAATAATCCACATAAAGATAGTGTAAAAAATAGAGGTTGGGAAAGTCTAGCGA
GCTTACCTTTATACGTTAAGTTAGCTGAAATGGCGGAAAAAGACAGCATTTTTGTTTGGG
CATCAGGTAATGAAGGAAAAGATAAAATAAATGGAAGAAGTGAATATGCAACCGTAGAAG
GACATGTACCTGTAATACGAGATGGGGCAAGAAAAGGCTGGATTGTTGTAACTTCGGTAA
ACTCACATAATAATGGGCTTACGGAATATGCAAGTAAAATAGGTGATAGGGCTAAAAACT
GGGGTATAGCTGCACCTGGAGAATGGTATTTATTTGATGGAAAAGTTCGAACAGAAGGAA
CCTCTTTTGCTACACCTGTTGTTACAGCTGCCGTGGCTAATGTTTGGGAAAAATTTGATT
GGATGGATCATCATTTAGTGACCCAAACCATATTATCCACTGCAAATAAATTAAATTCGT
CAGATGTGACCGAAGAACCGAATGAACGTGTTGGTTGGGGTATTTTAAATCAAGATAGAG
CATTAAACGGACCAGCTAGATTTGATACAAAACTTTTAACCGATGATAATAAAACCCATG
TTGTAGCAAAATTAGATTATAAACATCATACCGACCGCACTAAATACACTTGGTCCAATA
ATATTCAAGGTGATGCTGGCTTTAAAAAACAAGGTACTGGAACACTTTATTTTACTGGTT
CAAATTCTTATAGTGGAAATACAGTTATCGAAAACGGAACTTTGGTAATTGGAAATGAAT
TAAAACAATCCACAGTAGAAATCCAGTCACAGGGAACATTATTAACGAAAAATTTAAATA
ACTCTCAAACAGAAGTTAAAATAGTAAAAAATGTAGATAATAAAGGTTCCTTGGAGGTTT
ATGGAAAGGGGTTAATTATTGAGGGTAATTATACTACTTCAAATAATGCCAGAACGGTTA
TTGATATAGATAAATCTAAATTAAAAGTAAATGGAACAGTTAATTTACAAGGTTCCTATA
TTGTAGCCGATGTTGAAAATATTAATGAAGTGGTTCAAAGAGAGCCTCAAACTAAAACTA
TTATTGAATCGCCAAATGCGATCAAAAATTATAATGGAAATTATAAAATATCAGATCAGG
CTAACCCTTATATTGATTTAAAAGAAATTAAACTCAATAATGAGAATAAAGAAATTATTG
CAACCTATAAACGAAATGATACAGAATTTGTATTAAATGCAGCTAATGAAAGTTCATTAA
AGAATGTCTATACTGCGAGAAGTTTAGATCTTATTTTAGATAGTGCGAGTGATTCAGGAA
ACACAAATAGAAACCTCAGAAGTACGGCATTATCCTTTATGAATGCTAAACCACAAGCGG
TAGCTTCTGCAGTAGATTCTTTAAGTGGTGAAATATATCCAGCAGTACATCAGGTAGCAC
TGAATAGTATTAAAACCTTGAATAGACAAATTGCTAAACAGCAATTCTCAAATATTCAAG
ATATTAAGTCTTATCATATTTATACTCAGTTAGCTACACAAAGTTTAAAACTTTATCAGG
ATGATAATTTTGGATTTGCAGATTTAAAAAATAGTGCAGATTCACAATTAGTTGGTATAG
ATAAGCAATTTAATGCCTTTACATTTGGTATGGGATTGCAACGAGTTCATCAAAAATTAT
CTCCTTTATCTAATAAAGATCAACAAGTTGGAAAAGTAGATTTAAAACAACACAGTTTCG
CCTTATACGGAAAATATGATTGGAATAAATGGTATTATCTCAGCCAAATCAGTTTTACTG
ATATTAAAGGAAAATTAGATAGAACATTGTTATTGCCTAATGGCACACAGATAATTAAAG
CTGATTTAAAATTACAAAATTATTCTTTTTATAATGAAACCGGATTAAATCTACAATATG
AAAAATTAAGATTTAATCCATATGTTGCGTTACATATTAACCGTTTAAAACAGGATTCCA
TTAATGAAAAAGAAGATTTAGCATTAAGTATTGATAAATATCATAAAACCCATTATGGAT
ATGAATTGGGCTTAAGATTAAATCAATCATTATCTGAAAAATTTAATATAAATCTAGATA
TTTCTTATCTTTATAATAAGAACAATATGGATAATATAGTAAGTGGAAAATATATTATTT
CTAACACTGAAACTAAATTATATGGAATGAGATTACCAAGATATGAATTTAAAACTAGTT
TAGGTATGGGCTATTATCTTACTGAAAACCTCAATATTTACGCTAACATAGCTTATTATA
GATTGTGGAATAACCCAATGAAATCCTATTACAAAGAAGGAAATATTGGCGCGAAGTACT
ATTTCTAATAGTAATATGATAAACAATCACTTGAAAGCACATTCGTAACCCTGTGGAAAT
CCCACGGGGACTTTTTGCTTAATCATTGCTATATTCTTTATTTTCAGACTTTGGCAAAAT
GGGCAGTTTTTTGTTCATATTTCAAAAAGAGGGCTTAAAGCCTTGTACTATAAGGCTTTA
AGCCACTTTTTAGCAACAAATTTGTCTATTACACATTTTTTGCCGAATCAAACCGCTTGT
TGTATGGGTTATTTATCGAATTTCCTCCTTTCCATCACGTTAATCCGTTATTTTATTTAT
CAATACAAGCGGTGAGTAATGTAAAGAGGAATAAAAACCACGCTTCCTATACCCCAAACA
AGAACCATTCCAGTAGCTTCACTATCTAAAGTTATTTTTTCTGAATATGCTATAAATTGT
GTTTGTAGTGGCTGTTCTAATTTGGCTTTGTTCAGAACTGCATCTTGATTTTCAATTTTG
ACCAACTTCCCATAAATGTCATAAAACTGTTCTGATGATTTCTTATTATGTAAAGAAGTG
AGTTTTACCCTAGACTCAATATTAGGTGTTTTCATTTGATTTCTGATATAAATAATCTCT
GCTTTAGTAACAGATTTCATTTTTTCTGATTGAATAAAACGAGAATAAATTCGGTGGTTT
TCCGCTCTTGATAATCAGCATTCTCCTTGTTACTGCTTTCAAATTAATAACTATGCAAAT
CTCCGACAACATATAATTTATTATCAGCAATAAAAAATGCTCGGATTGTTTCTGTTTTGG
TATTTTCATCTTGATACTCTGTTTTAGTACAAGCGGTCATAAAACATAAAATCAAACAGT
AACAAAAAAAGCGTTTTAAGATTTGCATAGTTTTCTCCTCAGAATAACTATGAAATAGCC
ACCACATCTGGCAATTTCACTAACTGATTAAGTAGTAATTCCATCGCTCTTTCACTCTGA
ACGGTGACATTTAACGTAATTCCCGAACCATTATTTTCTGCATTGAGTGATAGCACTTCA
AACCCACGGTGGCGGATCACTCTGAGTAAACGCTCAAGGGTTTCAGGGCGTTTATTAGCT
TTGATAACGAATTGATATTGTTGCATTTTTCTTCTCCTTAAACCCCAATGTCTTCATCTA
ACATATCTGTATTGCACGCATTTGGTGGAACGAGTGGCCACACATTTTCTTCATCTGGGA
TACAAACGTGCAATAAATACGCTCCTTTGCTGTTGAGTAAGCGGTCTAATGCGGTTGAAA
CTTCCCCTGCTTTTTCAATGCGTTCTGCTGGAATGTCAAAGGCGTTAGCTAGCATCACAA
AGTCTGGGTTGTCATCTAAAATGGTTTGACTGTGGCGACCATGGAAAAAGAGCGATTGCC
ATTGACGCACCATTCCTAAACGTTGGTTGTCGAGTAACAGAATTTTGACAGGTAAATTGC
CACGTTTGATTGAGCCGAGTTCTTGAATATTCATCATAAAAGAGCCATCTCCCGTAATCA
CAATGGTTGGATCCGTTGGGCGAGCTTTGACCGCACCCGCCGCTGCTGGCAGACCAAATC
CCATTGTGCCGAACCCAGCAGAAGTGATGTAGTTTTCAGGGGAATAATGCTGCATATGCT
GTGCTGACCACATTTGGTGCTGGCCAACGTCAGTAGTAATAATCGCATTTTGCGGTTTGC
GTTGTGAAAGGGTGTGTAACAACGCCCAAGGGTCGATTTCGCCTTCGCCTACATTTTCTT
GATAGCTGAAGTCAAAATCCGCTTTCAGCTTACGCACATCAGCTCGCCAGCTTTCAATCT
CTAACGGTTGGGTAAGTGCGGTCACTGCCTCGATTAAATCTCCTTGCAATGCTACATCTG
CTTTGCGTAGCTTGTTGATTTCAGCTACATCAATATCAATATGAATCACTTTGGCGTGCG
GTGCAAAGGTGTCAAGTTTACCTGTCACACGGTCGTCAAATCTAGCCCCACAAGCGATGA
GTAAATCACTTTCTTGTACTGCATAGTTAGCCGCTTTCGTGCCGTGCATACCGATCATTC
CCATATAGAGTGGGTGTTGTGGCGGAATGGTTCCTAAGCCTTTCAAGGTAGAAACAGACG
GAATATTTGCAACATCTAGGAAAGATCTAACCGCTTGCACGCCATCTGCCATACCAACAC
CACCGCCAACATAAAGAATAGGGCGTTTTGCTTGAGCTAACAAGACTTTGGCTTGTACAA
GTGCGGATGGATTTTGTGTTTTAGCCGCCACTTTTTTATAGACGACAGGGGAAAGTGATG
TTGGAGCGAATTGCACATCTTTAGGAATATCGACAAGCACAGGACCAGGGCGACCACTTT
GTGCAATTTGGAACGCTTTGGCGATAATTTCAGGTAGTTCATCAATGTTTTGCACGATGA
AACTGTGTTTGGTACAAGCAAGGGATAAGCCTAATACATCTGCCTCTTGAAAAGCATCTG
TACCGATAAAGGCTGAAGCCACTTGCCCTGTAATTGCTACGATAGGAATAGAATCCATTA
AGGCATCGCCTAAGCCTGTAACTAGGTTGGTTGCCCCTGGGCCTGAAGTCGCAATACAAA
CGCCTGTCTTGCCTGTTGCCCGAGCATAACCGATAGCAGCCATTGCAGCACCTTGCTCGT
TACGACAAAGTAGATGATCTAAACCTGAATCGTAAATCGCATCATAGACAGGCATAATTG
CCCCGCCTGGATAGCCAAAAAGAGATGTCACACCGTGAGCTTTCAAACACTCAACGACTA
AATTTGCTCCGTTCATAAATTACCTTTTTAATGTTGTGTCGCTACTTTAGTTAAGGCTTT
TATGTAATAAAAAACCCTCACTAAAACTAGCGAGGGTTTGTGGATCTCATTATACAATTC
TAATTGCGAGCCAACTTAACCCTCGCGGCGATAATAATCACAACGAGATTAATAATAAGG
CTAACAAGAGAACGTAATGTCATTTTCATTTATCAATAAAAGCTTGAGTGGCCATATAAA
TAGCATATTTTTTGTATAAAACAAATAAATTTTTTATCTCTTTATGAAAAAAAGCAAACG
ATTAGCTTTAAATAGACTAAATTTACTTGCGTAGTGGGGGGCTAGGGTTGAAAATGCCCA
AATTATCACTATTTAATCAGCCACTAACTTCTATAAGGAATTTCTATGCCATTACTTCTC
TTTTTAGCTGGGCTATTTTTATACATCTACATTGAAATCTCTCTGTTAGTAAGCGTTGGC
TCTGCTATCGGGGTTTTACCCTTGATTTTATTAATGATCACTATTTCAGCGGTCGGTTTA
TGGTTGGTGAAATTAAGAGGAATAATGACCATAGTGCAGATCCGCCAAGAGATCGCACAA
GGAAAGATCCCAGCACAAGCGGTGACGTCTTCGATCTTTTTTGCAATCGCAGGGGTATTG
CTGATTATCCCAGGTTTTTTGAGCGATATTTTAGCGTTATTGCTTCTATTGCCGATAACT
CGCCAATTGCTACAAGCAATGTTTATGAAACTGTTTGCAAGTCGTGTGAAATTTATGTCT
TTTGGCTCAATGAACAGAACTTCCTCTCAAAATAATACAACGTTTGAAGCGGAATTTGAG
CATAAGCAAGATGAAGATAAGTGGTTGAAATAATGATAAATTTCATAATGATACATATCA
AAGATTCACGACATATAATGAGATTCAAAAATCAATATCTGAGGTCTATTTTTCCTTTCG
CAATTGCGATAAAAAAGAGTAAAATTAGCCTTTATTTTGACAAGAGAGAAACAAAATGGC
AAACATTCGTTTAGCAATTGCAGCAGATTTTTTATTAGCCGAGAAATTATTAGAAGCCTT
AGAACAAAGTAGTTTAGATTTTGAACAAATTTCAGCCGTTGAATTGGAAAGTTTTGGCGA
AGAACATTCTCTGCGTTTCGGTGCAAAAGCTGTTGAGCAAATCGCTGTTGAAGATGTCAA
TTGGTCGCAATTTAGTCACGTTCTCTTTGCAGGCAAAATGGCAAATGCTGAATTGCTGGC
TCAAGCGGTACAAGCAGGTTGTGTGATTTTAGATCTCTATGGCATTTCTGCATTAATCGG
CAATGTGCCTGTGATTGTGCCAAGTGTAAACAATGAAATGATCGCCAATGTGCGTGAGCG
AAATATTGTTGCGTTAGCAAATCCACAAATCAGCCAATTAGCACTTGCCTTAAAACCGTT
GTTGGACCAGCCTATTCAACATATTTTTGTTACATCACTATTGCCATCGGCCTATTTTGG
TGATGAAAAAGTGCGTGAGTTAGCAGGGCAAACTGCTCAGTTGTTAAATGGTATTCCCCT
TGATGATGAAAAACCACGCGTGGCGTTTGATGCTGTGCCAGCCAATGTGCAAGGTGATGA
AAAACATCTGCCGTGCTCTCGTGCCTTTGAGTTACAACTTGCAAAAGTTCTGCCAAATCT
AACCGCTAGTGTGACTTTCCATTCCGTGCAAGTGCCTGTTTTCTATGGTATTTCGCAGAT
GATTAGCGTGCAATCTGAATATACTTTAGATGCAACCGCATTAAGTGAGCAGTGGCAACA
ACAAGCGTGGGTAAAATTTAACTCTGATAATGTAATTACCCCTGTTAAAAATGGTGAAGA
TGAAGAAACGAATCTCTTACAGATTAGCCAACTACTCAATAAAAATGAAAATGCACTACA
ATGCTGGACAGTGGCTGATGAACAGCGTTTTAGCTTAGCGTTCTTGGCGGTGGAGTTGTT
GAAAGAAGTAATCACTAGCTATTAACATAGTCGGATCTAAAAATACAAACATTTGATATA
CCATCACTCAATCACATAGCAATATATTCTCGTAGATATGGAACAAAATTCTTCTTTAAC
TCAGATTCTGGTAGCTACTGCTGCTATTGTAATTATTTTGGCGGGTATTAAATTATCCGT
TGAGATCGTTATTCCTTTCTTATTATCTCTTTTTATTGCAATTATTTGTTCTCCTATTAT
CAAATATCTAACCTCTCATAAAGTCCCTTTGTGGCTGGCAATCACTATACTCCTTATTCT
ATTTTTACTTGGATTCTTTTTTCTGGCAGGACTAATCAACAGTACAGTACAAGAATTTAC
AGCATCAATTCCACAATACAAAATTCTTCTATCTGAACGTATTGCTGCCGCAATGCTCCT
TGTTGATAACTGGAATATCCCGGTTTCAATATCTCGTGAACAGATCCAAGAACAGCTAGA
TCCAAGCATTATTATGAACTTTGTTAGTCGCTTATTACTTAGCTTCTCAGGCGTCGTCAC
AAATATTTTTGTACTCTTATTAGTCGTTGTGTTCATGTTATTTGAGGCTCCAACCGCTAA
ACATAAACTTATCGTGGCTCTTAGAGGCAATAAAGATGTGGAATCGGAAGAAAGCCATAT
CAACCGAGTATTACAGGGAGTTATTAGCTATCTTGGCATAAAAACGATTGTAAGCCTGCT
TACTGGGATATCTATTTGGGTGTTACTTGAAATAGCTGATGTACAATATGCTGTATTATG
GGGCACATTAAGCTTCCTACTCAACTATATTCCAAACATAGGTTCAATCATTGCTGGTGT
ACCTATTGCTGTACAAGCATTTCTATTGAATGGCTTTTCTGTTGGATTGGGAGTATCCGT
CGGTATCATTGCAATCAATATGGTAATTGGCAATATTCTAGAACCTAGAATGATGGGGAG
AACCCTTGGTCTCTCAACTCTCATTGTATTCTTGTCACTACTTTTCTGGGGATGGTTACT
CGGTACAGTAGGAATGCTACTTTCTGTTCCATTGACAATGGCTCTCAAAATTGCATTAGA
ATCAAGCCCTAAAACGATCCATTATGCAGGCTTATTAGGAGATATTAATAAACGCTAATG
CTCTTATTTTTGCGCTTTAAATACATTAAATAACCTATATGTTTCTTATAGCACTCAACC
TAAATATTTTTAACATCTACGCAAACGATTGCCTTTTGGTTTATCTTTGTGTACAATCTT
CGACCCTTTAATCATACTATATATTTATTGAGGTTTTTCCATTATGTCTCTTCTTTCTCG
TTTTCAACTGGCAGAACGTTGTTCTAATGTTCGTCAAGAGGTTATTGCTGGTTTAACTAC
TTTCCTTGCAATGGTTTACTCCGTTATCGTTGTGCCAAATATGTTAAGTGCGGCTGGCTT
TCCTGCTGATTCAGTATTTATTGCAACCTGTTTGGTTGCTGGTTTAGGTTCAATTCTAAT
TGGCTTATGGGCAAATGCTCCAATGGCGATTGGTTGTGCTATCTCATTAACAGCTTTTAC
TGCATTCAGTTTAGTGCTAGGTCAAGGCATTAGTATTCCTGTTGCATTAGGTGCAATCTT
CCTTATGGGTGTTTTATTTACCATTGTTTCCATAACAGGTATCCGTGCGTGGATTTTGCG
TAATCTGCCATCTAGTATTGCTCACGGCGCTGGAATTGGAATCGGCTTATTCCTTTTATT
GATTGCAGCAAATGGCGTTGGTTTAGTTGTCAGCAACCAAGCGGGTTTACCGGTAAAAAT
GGGTGAGTTCACTTCTTTTCCTGTAATGATATCTTTAGTTGGTTTAGCTGCTATCATTGG
TTTAGAGCGTTTACAAATTAAAGGTTCTATTCTTTGGGTTATCATTGCAATTACAATCAT
CGGTTTAATTTTCGATCCGAATGTGAAATTTGGCGGTGAAGTATTTAAATTACCTACCTT
TGGTGAAAACTCTCAATTCTTAAATTTAGATATTGTCGGTGCATTGAATGCAGCTATTTT
ACCTGTGGTCTTTGCCTTAGTAATGACTGCTATTTTTGATGCAACAGGTACCATTCGTGC
TGTAGCAGGTCAGGCAAATTTATTAGATAAAGATGGACAAATTATCAACGGTGATAAAGC
ACTTACTTCAGATTCATTAAGTAGCGTACTTTCAGGTTTATTTGGTACCGCGCCTGCAGC
AGTATATATTGAATCAGCAGCAGGAACTGCTGTTGGTGGTAAAACAGGTTTGACTGCGGT
CGTTGTTGGCGTGTTGTTCTTATTAATGCTTTTCTTCCAACCACTCGCATTTTTAGTTCC
AGGTTATGCTACTGCCCCTGCATTAATGTACGTTGGTTTATTAATGTTGAGCAATGTATC
TAAATTAGACTTTGATGACTTTATCGGTGCAATGTCAGGCTTAGTTTGTGCTGTGTTTAT
TGTTTTAACTGCAAATATCGTAACAGGTATTATGTTAGGTTTTGCAACCTTAGTGATTGG
ACGTACCATTTCAGGCGAATTTAACAAATTGAACGTTGGTACAGTAGCTATTGCTATTGC
ATTAGTTGCATTCTATGCCTTTGGTTTTGCAATTTAAGTCCTCAATAAAGATATTTTCCT
CTTTTTAAGAAAAATATTTAACAGAAATAGCTCATTGTATGAAAGATAGGATACTAAATT
TATCCCAACATCATCCTTAGATACTAGAATGAAATAGAAAGTCAAACGCCTATAAATAGA
ATCTATTCATAGGCGTTTTTATCACACTACATTTATCAATGTAATTTCTATTATTTTACT
TTTTGTAGCTTATGGTATGCATCTAGTAATTTTTGATGAGCTGACATATTCCTCAAAGTT
TCATCAGAACCAATTAAACCATGGAACGGATTTTCTCCCTGCATTATATTCCAAACAAAA
TCTACAGCATCTTTCCCATACATTCTGTTAAATATCATTCTATACTGCTCAGGTTCCCTA
TCCTCATCCAAAAATAATTCAATTACACTAATTAAACAACGATAGTAATTGTTTCTTTCT
GCTGAAAATACGGAAGCATTCATATTAACTGTCCAAGTTGCCCAATCTAATGCCTCTTCA
AGATTTCCTAAAGCCAAATGAAGCATAGATTTTAATTCACCAATACGTAAAGTTTGTAGT
GCGCTTCCTTTTTCAGCTACCACTCCAATAAATTCACGTACCCGCGTCATATCATCAATA
CCTTGCTCATCCAGCACGTCCAATAGCTCTTGATAAATTTCTTTCTCATGATGGAAATAG
GGTAAATCAAGCAACATTTCACGCCATTCCATTCCCATATTATTATTCGCATAGATCAAA
TCGTCAGGAGGATAAATATTAGACATTCCAGGAGCAATTATACGGCAAGCGTATACACCT
AAATGTTCATAGTCCATAATATAAACCTCTTGCTTATACCGGCTGAAAATTTCCATCAAA
TTAGCAAATTCCTGCTCTGTTGTGCCTGAAAAATCCCAGTGAGTAAATTCATAATCTGGT
TCTGATTTAAAAAGATCCCATGAAATCTGACCACTTGAATCAATAAAATGAGTTTCCAAA
TTCGCATAATCTGCCACATCATCATTATTAAATGATGGTGGAGAAAACACATCCAAATCT
TTTAAACTACGCCCCTGCAAAAGCTCAGTTACTGTACGCTCAAATGCGACTTGGAAATTA
GGATGAGCACCAAAAGAAGCAAAACACGTACCATTCCTAGGATTAAGTAAAACTACACAG
ATAACTGGAAATTCGCCACCTAATGAAGCATCATAGCAGAGAATCGGAAACCCTTCTTGC
TCCAATTGCTCAATCGAACGTTTAATCGTCGGATAACCATCAATAATACACTGCGGAATT
TCAGGCAAGCTGATTGCCTCAGTGATAATACGATTTTTGATAAAGCGTTCAAATACTTCC
GATAGTCCCTGCACTCTGGCTTCATTCTTAGTGTTGCCAGCTGACATCCCGTTAGAAACA
AATAAATTTCCAATAATGCTTTGTGGAATATATACAGTATGACCATCAGACTGACGAATA
TAAGGTAATGCAACTATTCCTCGTTCTGAATTGCTAGACTGTAGATCTACCAGAAATTCT
GGTGTCAATTCTCCATTTGGATTAAAATAGTCATGTAGAAATGGATCCAATATTCCTTCA
GGTAATTCCGTTTCATTTTCAATAGGAAACCATTTTTCATTTGGATAGTGAACAAATTCA
CCTTCAGCAATTTCCCTTCCTAAATAAAAATCAGCCCAAAAATAATTAGTCGATAAACGC
TCAAAATACTCCCCCAATGCGGAAGCAAGAGCTGCTTTCTTACTTGCTCCTTTACCATTT
GAAAAACATTGTGGACAATCAACATCACGAATATGTACTGACCATACATTTGGTACAGGA
TTAAGCCAAGAAGCCTCCTCAATATTAAATCCTAATTCTTTCAACTTAGTCTGGAATCTT
TCGATGCTTTCTTCAAGGGCTGCATCTTTCCCCACAATAAAGGTTTTTTCTATCATTTTT
TCTCTTAAAATGAAACGGTTTTACTCTATTTATATAGGATGTAGACATTGGAAACCAATA
AAGAAATTCATAACCACATCTTAAATCTCTTCTACCAGTTAGAATAAATTGAGCGGAAAA
TTTCCGCCCAATTCATATGTTAAAAATCCATTAATTCTTTCTCTTTGTCTGCTAAAACCT
CATCCACTTTTTTGATATAAATATCTGTAATCTTTTGGATATCATCTTGAGCTTTACGCT
CATCATTCTCACTAATCTGTTTTTCTTTCTCTAAAGTTTTAATTTTATCATTTGCATCAC
GGCGAATATTTCTAATTGAAACTTTACCTTGTTCTCCCTCACCTTTTACAATTTTAATTA
AATCTCGACGACGTTCTTCCGTTAATGGAGGAAGAGGAACACGAATAGTAGTTCCAGCCG
AAGAAGGATTTAACCCTAAATCCGAAGTTAAAATCGCCTTTTCTACCGCACTAATCAACG
AACGATCAAATACAGTGACTGCTAATGTACGAGCATCTTCTGCGACAACATTAGCTAATT
GACGTAATGGTGTTGCGGACCCGTAATATTCCACTTGAATAGCATCTAATAAACTAGGCT
GAGCTCTACCTGTACGGATTTTAGAAATATGTCCTTTTAAGGCCTCAAGGCTTTTTTCCA
TTCGTTCTTGAGTATCTTTCTTAATTTCATTAATCATAGTATTTTCCTTTGATTGAATAA
CATAAACCTATTGATTCTACCCAATTTCATTCTATTTTCCTAGTACTAAGTTTATAGGGT
TTGTGGTAGACTTATTTGACTTAACTCATCACAAGAGGGAATCCTTATGTACCAACAACA
AATTTTAATAGAATTACAAGAAGCGCAACAAGTATTAAATGACTTTATTAATGACCAACA
TAATCTTAAACTAATTCAAGAAGCAGCTTTACTGATTACTGATAGTTTTAAGAACGGGGG
AAAAATACTTTCCTGTGGGAATGGTGGCTCACACTGTGATGCTATGCATTTTGCTGAAGA
GTTAACTGGACGTTATCGTGAAAATAGGCCTGGATATCCAGCCATAGCAATCTCAGATCC
AAGCCATTTAAGCTGCGTAAGCAATGACTTTGGATATGAATATGTCTTTTCTCGTTATGT
TGAGGCAATCGGACAAAAAGGAGATATCTTGTTTTGCTTATCAACATCAGGAAATTCTAA
AAATGTTATTAATGCAATCATAGCTGCAAAAGCCAAAGGAATGAAAATTATTGCAATGAC
AGGCAAGGATGGAGGAAAAATAGCAGAACTAGCTGATATTGAGATTCGTGTACCTCATTT
TCGTTATGCTGATCGTATTCAAGAGATACATATTAAAGTAATCCATATTCTCATGATGTT
AATTGAATTTGAAATGGCAAAGTAAAGAATAAAAAATCCAACTTAAATAAATAGTTAAGT
TGGATTAATTCGTTGAATAGCGTTAATTAAGCAATCGTCGTACCTTCCGTTGTACCCGTC
ACAACTTGTTTCAACGCACCAGCTTTACCCATATTAAATACACGAATTGGCATATTGTGG
TCACGGGCAAGAGTGAATGCAGCTAAATCCATCACTTGCAATTCTTTTTCAATAACTTCA
GCATAGCTTAAATGTTGATAAAGTTTTGCATCTGGATTTTTTGCAGGATCGCAATCATAC
ACACCATCTACTTTAGTTGCTTTTAAGACAACATCAGCTTCAATTTCAATACCACGCAAG
CAAGCTGCAGAGTCTGTAGTAAAGAACGGGCTACCTGTACCTGCTGAGAAAATCACGACA
CGTTTTTCGCGTAACATTTTGATAGCTTCCGACCAGTTGTAAGTATCACAAATACCGTTT
AACTGGAATGCAGACATTAATTTTGCATTGACATCAGCACGGTGTAAGGCATCACGCATT
GCTAAACCGTTCATTACTGTTGCAAGCATACCCATATGGTCTCCAACAACACGGTTCATA
CCTGCTTTAGCAAGTTTAGCACCACGGAATAAGTTACCACCCCCAAGAACTACGCCGACT
TCTACGTCCATTGCAAGCAATTCTTTGATCTCTAATGCCATTCTATCTAAGATAGATGGG
TCAATACCAAAGCCTTCTTCACCTTGTAATGCTTCACCACTTAACTTTAACAAAATACGT
TTATAAATAGGATTGCTCATTTTGACCTCTGTGTAACGGTTGGGGAAAAAAATCGAAATA
TTATAGATTATCTTAATGACAGATCAAAGTAGGCAGGCGGATAGAATTTCCACTTTATTT
TCGGTAAAATCGCTATCCCTTTATTTTCGTTTTGCTCATAATGAATATAACAAAGATACT
CGCTACTCTCATTAGTTTTGGTTTAGCTTATTTAGTTAGTTACCTAATGCTACTTGGTTC
GGGCTTTTTTCCTAATCCTGAAATCAGCAATGTGCTGTTGCTGGTTCTCGTTATTCTATT
TGCGAATGCCTCTAAAAAGACGTTCTTTTATCTGCTTTTGCCGATTGTCACTTTATATGC
CCTTTACACGCCTATTGGTTTGACCTTTGGTCCACCGTCGTATCAATATGTTGCTTCGGT
TTTTGCTACAGATATACAAGAAAGCAAAGAGTTTTTCAGCCAAATCCCTCTCATTAACTT
TGTTGCTTGTGCTGGCATTTTTATATCACTGTTAGGATTTCGTTTTATTAGTCAAAAATG
GCAAATTCAATTCCACAAAAATAAAACCTTTCTTGCGTTAGGAGTTGCATTAGTTTTTAT
CTCTACTCCGCCCTTCAAATTTCTACAAGAAGGAAGTAGTGCGTTCGGTAAAGTCAAAAC
AGAATTAGACCGCTTGAATAGTATGTCCATTCAGAGTGAATGGGGAACGTCACAACTCAA
TGCAGAAAGTCGTTATGATGATTACATTTTAGTGATCGGCGAAAGTGCTAGAAAGGATTA
TCACCACGCCTATGGCTACCCTGCTGAAAATACACCGTTTATGAGCAGTGCTAACGGCAT
TTTAATTGATGGGCTGACCGCAGGCGGAACCAACACCATTGCTTCATTAAAATTAATGCT
CACCAAGCCTGATACACAAAAATGGGAAGGGGAATACAGTCTTGGTATGGTAGATTTGAT
TAAATCCGCAGGGATTAAAACCTACTGGCTGTCAAATCAAGGCTATCTAGGCACTTTTGA
TACGCCAGTTTCTTCTCTTGCTAACAAAAGTGATGAAAAATTATTCTTAAAATCAGGAGA
CTCTTTCCATCAAAATATCAGTGACTTTGATTTATTACCTAAATTTGAACACATTATTGA
GCAAAAAACTCATAGCAAACGTTTTGTTGTGGTACATTTATATGGCTCACACCCCATCAG
CTGTGATCGTTTAACTGATTACCCTAAAATGTTTGATGATGAAAAAATAGGCAAAAAGTA
TTTCAACGTAAACTGCTATGTATCGTCCATCAAAAAAACCGACGAAGTGTTAAAACGCTT
ATATGAAGCCCTTCACAAAAATGAGCAACAATCTAACCGCTCGTTTTCGATGGTCTATTT
TGCCGATCACGGTTTAGCTCACCATATCACTGAAAATGACATTGCAATCCACAACAGCAG
TGGCAAAAGTAAGCTACACTTTGATGTTCCGCTCTTTAAAATATCTAGTGATGATACCGA
TAGAAAAGTCTATAAAGCGATGAAATCTGGCTTAAACTTTACCGATGGTATTGCAAAATG
GGTGGGAATTAGTAATCCTAAATTGAATACAGAAGTCGATTTATTCAGCCCTCATTCAGA
CAAGGAAGATTATGGGCTAAAAAAATTGATTGATGGTTTTGAAGGGAAAGTGGATCCTGC
TGTGGTTATTCCTAAGGATGAGTAATTCTATATCCCAAAATGATTTTCCGACAGCATAAG
TGCCCATAGTAATACAATAATCAATTTAGCCATTTAAAAATCTAGACGTTTAGATGTCTA
AAATTTCTTGACGAAACGATTTCCTATTCGTAAACTTAAAACTATTCAAAGACAAGCGGT
CGCTTTTTTACCGTTTTTTGCAAGGATTTTTATGGCACAGCAGATTACTCTTTTTGATGA
TATTCCCCTTGAGCTTGCTTTAGGCGGAACACTTTCGCCTATCAATGTCACTTACCAAAC
CTATGGCACATTGAATGCGGAAAAAAGCAATGCTGTATTGTTGTGTCACGCTTTAACGGG
TGATGCTGAACCCTATTATGCACCGCCTGCGGATAAAGGCTGGTGGCAAGATTTTATCGG
TGCAGGATTAGCTTTTGATACCGATAAATACTTTTTTATCTGCTCGAATGTGCTTGGCGG
TTGCAAAGGTACGACAGGCCCTTCGTCTATCAATCCAAATACGAATAAACCCTACGGCAG
TCAATTTCCCGTTATCACCGTGCAAGATATTGTGAAGGTGCAAAAAGCCTTGATCGATAA
ACTCGGTATTACTCAGCTACAAGCGGTCGTGGGTGGCTCTTTTGGTGGAATGCAAGCGAC
ACAGTGGGCGATTGATTATCCGGAACAAGTGAAAAATGTAGTCAATCTCTGTTCTTCGCT
TACCTTGAGTGCAGAAGCAATCGGCTTCAATCACGTTATGCGACAAGCGGTAATAAACGA
TCCCCATTTTAACAACGGCGATTATTATGGCAGTACGCCCCCAGATAACGGCTTAAAAAT
TGCCCGAATGCTCGGTATGCTCACCTACCGCACCGGTGTACAACTTGCCAAAGCCTTTGG
GCGAGAAGTGAAACAGACGGGAACGATTTGGGGTGATCACTTCCAAGTAGAATCTTATTT
AAGTTATCAAGGGCTCAAATTTCTAGATCGCTTTGACGCCAATAGTTACTTACGCCTGTT
AAGAGCCTTAGATCTCTATGATCCTGCTTTAACCTATGTAAACGAGCAAGAAGCACTCAG
TCGCATTAAAGCGAATTACACCCTTGTCGGCGTAACGAGCGATCAACTGTTTAAACAGAT
TGACCTACATAAAAGCAAACAGCGTTTAGAAAATGCAGGTGTTGCCGTTGATTTTTACGA
ATTTCATTCCGACTTCGGGCACGATGCGTTTTTAGTTGACTACCCGTTTTTTGAAGAGAT
GATTAAGAAAGGGATCGAGAAATAATTATCCACCTTTCAACCTATTCGGCAACACCGACT
GAAACAGCTCTCGGCTTTTCAGCGGTGCTGATCCCAAATAAGGCTTTAAAGCAATACGGG
TGAAACGTTTTGCTGACTGTAAGGTTTCTTTCTCTGAAAAATTCATTTCTGCAAAAGCTA
ATAAATCTTTGCCGATAAAGGTATAGTTATTTTGTAATAAAGAGGCAATAAAGCCTTCAT
TTTCTCTAAATTGATAGCTCATTTTTGGATCGACAGGCTTACCTGTTGCTGCACAATGGC
AAAAATCCACCCCATAACCTAACGCTTTAAGTGTTTGAAATTCAAAGGTGCGTAAGATCG
GCTCGATCTCGTTTGGCTGGCTTGCCAACTTTGTCATACAGTGTAGATAATGCTGAAATA
ATTCAGGGTAAGCGGTGTGATTTTCCAAAACTCTTGCAAGGACTTCATTGACATAAAAAC
CGCTATACAGTGCCAGCGTTTGCATCGGGAGGGTTAAAGATGCAGGTTCAGCTTTGGTAA
GTGTTTTGAGATCACCTTTACCCGTCCATTTCAGCAATAAAGGGGTAAAGGGTTGAAGAA
CGGATTTCAATGGCGAACGTGGTCGTCTTACCCCTTTGGCAAGTAAGGTAATTCGCCCGT
GATTTTCAGTGAAAAAATCAACGAGTAAACTGCTTTCGCTGTACTCTCTGCGATGTAATA
CAAAGCCACGTTGCCACTGTTCGATCATTATTCGTCAATATAACCCAAACTTCTTAACGC
ACGTTCATCGTCTGCCCAGCCAGCTTTGACTTTCACCCACAGTTCAAGGTGAACTTTATT
ATCAAATAGGCGTTCCATATCCGCACGAGCTTCAGTGCCGATCACTTTGATCTTCTGACC
TTGGTTACCGATCACCATTTTTTTCTGCCCTTCACGTTCCACTAAAATCAAACCGTTGAT
TTCATAAGTGCCACGTTCGTTGGTTTTAAATTGCTCAATTTCAACCGTCACCGAATAAGG
CAACTCTTCGCCCATAAAACGCATTAATTTTTCACGGATAATTTCTGACGCCATAAAACG
TTGCGAACGGTCGGTGACATAATCTTCAGGATAGTGATGAATGCCTTCTTTGAGCGACTC
ACGCACAAATTTCTCTAAAATATATACGTTTTTGCCTCGTTGAGCTGAAATCGGAATGAT
CTCTTTAAATGGGAATTTCTGCGATAAAGCGGTCAGATGTGGCAATAATTCTTCTTTTTC
CTTGATATTATCCACTTTGTTAATCGCTAAAATCACAGGGGCTTTGGTCGAACGCAATTT
ATTGAGTACCATCTCATCATCGTCCGTCCACTTCGTGCCTTCTACCACAAAAATTACCAT
ATCGACATCGCCAATCGCACTGGCTGCTGCACGGTTCATCAAACGGTTAATCGCTCGTTT
TTCTTCAATGTGAAGCCCTGGGGTATCGACATAAATCTCTTGATACGCCCCTTCGGTTTT
AATCCCTAAAATGCGGTGACGTGTGGTCTGAGCTTTGCGAGAAGTAATCGAAATTTTCTG
TCCTAAAATTTTGTTTAATAGCGTTGATTTCCCTACGTTTGGGCGACCAACAATGGCAAT
AAAGCCGCAATATGTTTTTTGATCTGTCATTGTGTTCTCTTAAATAAATACAAATTAAAA
TGGTGGGTCAAGACCCACCCTACATTAGGTTATTTTATTCCCAACACCTTTATCACCTGC
AATGCCGCATCTTGTTCGGCTTTACGACGGCTTGTGCCGTTACCGATAAAGATTTCATCA
ACTTTTTCGACTTTACAACTGACTTTAAAGGTTTGGTTATGGGCTTCGCCTTTAATATCA
ATCACTTCGTAAGTCGGTAGTGGTAGCTTACGCCCTTGTAGATACTCTTGCAGACGAGTT
TTCGGATCTTTTTGCGCTTCCCCTGGTTGCATATCATTTAGAAGCTGTTGATACCAACAA
TGCACACGTTCCATAGCCCGATCAATCCCAGCATCTAAATATACCGCAGCAATAATCGCC
TCCACACAATCGGATAAAATAGACTCTCGGCGATAGCCACCACTTTTTAATTCTCCAGCC
CCTAATTTCATATACTCGCCTAACTCAAACTGACGGGCGACAACCGCAAGGGTCTGTTCT
TTCACCAATGCTGCACGCATACGGCTTAATTCCCCTTCATCAGCTTTCGGGAATTTTTCA
TATAAGGCTTTACCAATGGCAAAATTTAAGATGGAATCGCCAAGAAACTCAAGGCGTTCA
TTATTTTTTGACGCAGCACTGCGATGAGTGAGGGCTTGGGTGAGGTAATCAAGGTTAGCA
AATTGATAACCTAATTTTTTCTGTAATAGTTCTAATTGCATTTTAGTTTATCTTCATAGA
ATTCCCCCCTTTGAAAAAGGGGGGCTAGGGGGGATTTTGCTAACATTGAATAAAATTCAC
GCTTTAAAAATCCCCCTTAATCCCCCTTTTTCAAAGGGGGAAATGTTCTCTTTATTTAAT
CGCCGTAAACATTCTCTCAAAACGTAATCCGCTTGGAAATTCGTTCGGTTTCTTATCAAG
ACTTAACCAAATCACACTTGCTTTACCGACCATATTCTTTTCAGGCACAAATCCCCAGAA
ACGGCTGTCTTCGCTGTTATCACGGTTATCTCCCATTACAAAATAATGCCCTTCTGGCAC
TACCCATTCCCCAGCAGGAATACCGTCTTGTTTGAAGAAATAAGGCTCATAGTTAAAGGC
GTGTGGATTATTTAAAATCTGGTGAGTAACATCACCAATTTCGGTACGTTCAACTTGCAT
TTCACCGTGGTAGAAAAAGTCAGGATTTGGTGTACCGCCTTCGTATTTAAACACCACTTC
TTTACCCGAATCGCCGTGAACAACGGTTAAATTACGGGTATGAAAATCATATTTCACATG
GTCGCCACCGACACCCACAACACGCTTAATATAATCAACGTGTGGCTGTTTTGGTGCTTT
AAATACCACAATATCCCCACGTTCAGGCTTACCCATCGGAACAAGGGTATTTTGCCAAAT
CGGGTCTTTAATTCCGTAAGTAAACTTATTCACTAACAGAAAATCACCCACGCGTAATGT
TGGCTCCATTGAACCGCTTGGAATTTGAAACGGCTCAAAAATAAATGAACGTAAAATAGT
GACTAATGCTAACACCCCAAATAGTGAAGCAAAAAAATCACCCACTAAGGAACGTGGTTG
AATTGCTGCTTTTTCTTCTGCGGTGAGCGGTTTGCCTAAACGCTTTTCTTCACGCTCAAT
CGCACGCAAGCGGCGAGGTTCGGCACTAAATTTGTAAAATGACCAAAAGCCACCACAAAT
AACAACTAAACCTACTAATATAATGGAAATCGTGTTTGGCAATTGCATTGAGTCCAACAC
TTTCCAAATACCGTACAATACTGCAATAAAACCAATGGTTAAAATATTGCTCATATTTAA
AATTCACTCCTTTTGGAATTTATTTACTATCCAAAATGTAGGGACACACTGAGTGTGTCC
ATTGCAACATTTATCAATAGAATAGATATGAATGTTGTATGCGGACACACTCAGTGTGTC
CCTACAATATCTATTCACTAATCCTTCCCAACGTGCAAAATCGCTAAGAACGCTTCTTGT
GGCACTTCCACGTTACCTAAAGATTTCATACGTTTTTTACCTTCTTTCTGCTTCTGCAAC
AGTTTTTTCTTACGGCTTACGTCACCACCGTAACATTTCGCCAATACGTTTTTACGCAAC
TGCTTCACCGTCGAACGAGCGATAATATGGTTACCAATCGCCGCTTGGATCGCAATATCA
AACTGCTGACGTGGAATTAACTCTTTCATTTTTTCCACTAACTCACGACCACGATAAGGG
GCATTGGCTTTGTGGACGATTAACGCTAACGCATCGACACGCTCGCCGTTGATCATAATA
TCTACACGCACCATATCTGCCGCTTGGAAACGTTTGAAACCATAATCCAACGACGCATAA
CCACGCGAAGTCGATTTTAAGCGGTCGAAGAAATCTAACACCACTTCACCCATCGGGATT
TCATAAGTCAATGCGATTTGGTTACCGTGGTAAACCATATTCGTCTGTACACCACGCTTC
TCCACACATAAGGTAATCACATTACCTAAAAACTCTTGTGGTACAAGCATATTACATTCT
GCAATCGGCTCACGAATTTCCGCAATATTGTTAATCGCAGGCAACTTCGACGGGCTATCT
ACATAGACAATTTCGCCATTCGTTTGTTCCACTTCATAGACTACCGTCGGTGCTGTGGTA
ATGAGATCCAAATCATACTCACGTTCTAAACGCTCTTGAATGATCTCCATATGCAACAAG
CCTAAGAAGCCACAGCGGAAGCCAAAGCCCAATGCCGTTGAGTTTTCTGGCTCATAGAAA
AGCGACGCATCATTTAAGCTCAATTTTGCCAATGCATCACGAAACGCTTCATAATCATCT
GAGCTAATCGGGAATAAACCTGCATAAACTTGCGGTTTTACTTTTTTAAAGCCGGGTAAC
ACTTCGCTTGCAGGATTGTGATGATGGGTTAAAGTATCCCCAACAGGTGCGCCTAAAATA
TCTTTAATCGCACAGACTACCCAACCTACTTCGCCTGTTTTTAATTCCGTAGTATCAACT
TGTTTTGGCGTGAAAATACCAAGACGATCTACTTGATAAGACTGCCCTGTACTCATCACT
TTGATTTTATCGCCTTTTTTCAACACACCATTTTTGACACGCACAAGGGAAACCACGCCT
AAATAGTTATCGAACCACGAGTCAATAATCAAGGCTTGCAACGGTGCATCAGGATCACCT
TCAGGAGCTGGAATTTTCGCCACGATTTCTTCTAAAACGAGATCGATCCCCACGCCAGTT
TTCGCTGAGCAACGCACCGCTTCCATCGCATCAATCCCGACAATATCTTCGATCTCTTCT
GCAACACGCTCAGGATCAGCCGCAGGCAAGTCGATTTTGTTTAAAATCGGCACCACTTCC
AAATCCATCTCAATTGCCGTGTAACAGTTAGCAAGAGTTTGTGCTTCCACCCCTTGCCCA
GCATCAACAACCAACAACGCCCCTTCACAGGCGGCTAGGGAACGAGAAACTTCATAAGAG
AAATCGACGTGTCCTGGCGTATCGATAAAGTTTAACTGATAGGTTTGACCATCTTTTGCT
TGATAATTTAAGGTAACACTTTGTGCTTTAATGGTAATACCGCGCTCACGCTCAAGATCC
ATAGAGTCTAACACTTGAGCTTCCATTTCACGATCTGACAAACCGCCGCAAGTTTGGATC
AAGCGGTCAGATAAAGTCGATTTACCGTGGTCAATATGAGCAATAATAGAAAAGTTACGA
ATGTTCTGCATTTTCATAAGGGCAGTAAATGTCCTATTGTATTGTTATTGATAAAAGAAA
AATAATCGGCGGATTGTACCTGAAAATTACAGGAAAGGGAAAAGGAAAGGAGAATATTAG
AATGAAAATTTATAAAATAGAGAAAAATCTAGACCTAGTAAACGACTATAGCCTTCAATA
TAAGACCATAGTCAATTTTATAGCAGCTATTTTTCTGCTTATCTAAAATACTTGACTGAT
GTAGTTAAGTCTTTTACTAGTGTTTAACTATTAAAAGTATACAAGAATTCTAGTTATTCT
TCTCATCAGACATACTTACCGCCGCGGTAAATAGTACGTCAGTTGATGAGTTAAGTGCTG
TTTCTGCTGAATCTTGGATAACACCGATAATGAAGCCAACGCCGATAACTTGTGCTGCAA
CATCGTTTGGAATGTTGAATAAGCTACACGCAAGTGGGATTAATAATAATGAACCACCTG
CTACGCCTGATGCACCACAAGCACATACTGAAGCAACAACACTTAATAATACTGCTGTTG
AGAAATCTGGTACGATACCTTGAGTATAAGCCGCAGCTAATGTTAATACGGTGATGGTAA
TTGCTGCGCCAGCCATATTGATGTTAGCACCAAGTGGAATTGCGATAGAGTAAATTTCTT
CTTTGATGCCTAAACGTTTTGCTAATCCCATATTTACAGGGATATTTGCCGCTGAGCTAC
GAGTAAAGAATGCTGTCACACCACTTTCGCGTAAACAGGTGATGGTGAGTGGGTATGGGT
TGCGGCGGATTTTCCAGAACACTAGTAACGGGTTAAGCATGAATGCCACAATCGCCATTG
CACCTAATAATACTGCTAATAGACGAGCATAGCCGATAAAAGCATCAGCACCGTTAGTTG
CCATTGTTTCTGCCACTAAGCCAAATACCCCGATTGGTGCAAATGCAATAACCACTTTTA
CCACGAAAGATACCGCATCAGAGAAGTCATTTAATAAAACTTTGGTGCTTGGTGCAGCGT
GACGTAATGCGATACCTAAGCCGATAGACCACGCAAGAATACCGATGAAATTACCGTTAG
TAATTGCACCAAGTGGGTTATCTACTAGGTTGAAAATAACGGTTTTCAATACTTCACCAA
TGCCTTGCGGTGGTGCAAGTCCATCTGGGCTTGTGACCAATTCAAGGGTCGTTGGGAATA
AATAGCTTAAAGTAACCGCTGTTACTGCTGCAACAAAGGTACCTAAGCCATACATCACCA
AAATAGATTTTAAGCGGCTATCGCTGCCAACTTCTTTGTTAGCAATTGAAGCCATTACAA
GAACAAAAACTAAAATCGGTGCAATTGCACGTAGTGATTTTACAAAGAATTGTCCGAGAA
CCCCAACGCTTTTGGCTGCATCTAGGCTAACTAATGCTAAGCAGATACCTAGCACTAAAC
CTACGGCAATGCGTAATACTAAATTACCGCCAAGGATTTTTGAAGATAAAGATTGGTTAC
TCATAAAATTTCCTGTAAGACAAATAAAAAAAGACTTCATTTACCAAGGTAAATGAAGTC
TGCGAGATTAGCCGAAAATGTAGAATAAGGGAATAGCAAGCGGCAATTTTTCTGCAAAAA
TTTTTAAAAATTAGAATTTTAAGAAAAAACACCTTAAAAATTTAATAAAAATCTCCGAGA
AATGATAATAACTATTAAATAAACACCTGTTCTGTCACTTGATAACCTTGCGGAACCTCT
GCTTTATCATCAAAGGTTACAAATTCCCAAGCATTTTCATTCGCTAGTACAGCTCGTAAT
AATTTATTATTTAAGCCGTGACCTGATTTATAGGCTTTGAAATCACCTAAAATATTGTAG
CCGCACATAAATAAATCACCGACAGCATCTAACATTTTATGACGAACTAGTTCATCTTTA
AAACGTAGCCCTTCCTCATTCAAAATGCGGTATTCATCTAAAACAATAGCATTATCTAAA
CTACCGCCTAATGCAAGACCAATGGATTGAAGATATTCAACATCTTTCATAAAGGTAAAG
GTTCTAGCACGGCTTAATTGTTGAATAAAATGTTGTGCTGAAAATTCCATTTTGTAGTTA
CGCACTTCTTTGGTAATCATTGGGTGTGTAAAGTCAATGGTAAAGTCTAATTTCAAACCG
TGACTATAAGGTTTAAATTCAGCCCACTTATCCCCTTCTTCTACTCGTACACTTTCTTTA
ATACGAATAAATTTTTTCGGCGCGTCTTGTTCTTCAATACCTGCATCCAATAAGAGATAG
ATAAAAGGACTTGAGCTACCGTCCATAATTGGAATTTCGGCTGCATCAACTTCTACAATT
AGGTTATCTAAACCTAACGCAGACATTGCTGCGTTTAAGTGTTCTACTGTTGAAATACGC
ACACCTTCATCATTGATCATACAAGTACAAAGTTGTGTATCACGGATAGATTCAGCACTT
GCCAGGAAATAAACGACAGGCTTAAGATCTGTTCTTGCGTAAATAATCCCTGTATTTGCA
GGTGCTGGACGCAACGTTAAGGTTACTTTCTTGCCACTGTGCAAGCCAATACCTGTTACT
TTTGCTGCTTGTTTAAGGGTTCTTTGTTTAATCATATCGTTTCCTTATTTCCCGAAATGG
TTATTGACCATTTCTCATAAACCCAGGGATTGAGCTTGGGGAAAACATTTGAGCTGTATC
TACTTGTTGTGGTTTCTGAACTTGCTGCTGTTGAGTATATTGTGTTTGTTGAGAATAACC
ACCCATATTATTCATAAAATCAGGTTGAGTTCTTTGAAATCCTGTATTTATATTCTGTTG
AGGTTGTTGGAATTGCGGTACCGCCTGAATTGATGGAATTTTTGGCATTTCATCTGGCTG
ACCAATACCTGTTGCAACTAAAGTTACACGAATCTTACCTTCCATTTCTGGATAGAAAGC
AGAACCAAAAATAATAGCTGCATCAGGATCTGCAAAGCTAGTAACATATTCCATAATGGT
ATTGACCTCTGCAAGTTCAATATCATAGCCAGAAGAAATATTCACAAGAATGCCTTTAGC
ACCTGATAAATCAACATCTTCCAATAACGGGCTTGCTACAGCTTCTTTTGCTGCATTTTC
TGCACGGTTTTCACCCTCTGCAATGCCTGTTCCCATCATTGCTCTACCCATTTCCGACAT
CACTTTTTTCACGTCTGCAAAGTCAACGTTCACAAGACCTTCGGAAGTAATCATATCCGT
AATACCTAATACCGCATTGCGTAAGACGTCATTTGCAACGCCAAAGGCTTCATTAAATTT
TACACTTTTAGGTAATACTTTTAGTAATTTATCATTTTGGATAATGATGAGTGAATCCAC
ATGTTTTGCAAGTTCACGGATCCCTTGTTCCGCATAGTTAGAACGTTTTCTACCTTCAAA
AGAGAAAGGTTTAGTAACAATACCAACTGTTAATGCTCCTTGGCTTTTAGCAATTTCAGC
AATTACAGGAGCTGCACCAGTACCTGTGCCACCGCCCATACCAACAGCAATGAAGACCAT
ATCAGCACCTGTAAGCATATTCGTTAATGCTTCTCTATCTTCTTCAGCTGCTTGATGACC
AATGTTTGGATCTGCTCCTGCCCCTAAGCCTTTTGTTACACTTGCACCTATTTGAATCGT
ATTGCGAACGGCACTACTACGTAATACTTGTGCATCCGTATTAACCGAAAAGAATTCAAC
ACTACCAACATCAGATTGGTTACTAACCATATGATTTAGTGCGTTACCACCACCGCCACC
GACACCGATAACTTTGATAACCGCATCTTGCGTTGCTTCATAAATAGGTTCAAACATTTG
TGATTCTCCCTCACGGCTTAATATTGTTATTAATGCCTATTAAAAACTTGATTTTATCCA
ATTATACGCTTTTTTAGCACTATGACCTAATGTATCAATAATGCCGCCCACCTTATGACT
AATTTCTCCACTTTGGCTACTATCAACGTCATTATAATGACTATACTGTAGCAATCCTAA
TACGGTTGCATAAGACGGTTTGCTTACATAATCCGTTAATCCTGTAATATTCAATGGGTT
ACCAACCCGAACTTGTGATCCAAAGACAGATTTTGCACATTCTACAATATCTTCTATTTG
AGAGCCACCACCTGTAAGCACAATTCCTGCAATTAATTCTTGTTTTATGCCTTTTTGATA
TAGTTCATTGCGTAATTGGGATAATTCCTGATTAATTACGCTCAGTAAATCGTGGTAACA
TTGAGATGTAACATTAGATAATTGGCTTTTTGTAAAAGTTCTTGGCATTCGTCCACCCAA
GCCTGCTACCTCAATTTTTTTCTCAGGGAAATGAGTTGGGGGTGCAATAGCACATCCATA
CTGTACTTTAATATTTTCTGCATCTTGGCGAGAGGTTGTGAAAACATGAGCAATATAGTC
CGTTACATTATTCCCACCAAAAGGAATAACTTTACTAAAACGCAAAGCACCATCTGTATA
AACAAGAACATCCATAGTGCCACCGCCAATATCAATTAAACAAACCCCAAGTTCTTTTTC
ATCTTCTGTTAACACAGAATAACTTGAAGCAAGCCCCGAAAAAACGATTTGATCAATTTT
TAATTTACTTCTCTCCACTGCATTTTTTAAATTACGTAGCCAATCGTTATGGCAAGCAAT
TAAATGAGCTTGAGCCTGCAAACGCATACCAGATAAACCAAGGGGATTTTTAGTAGCAGG
TAATCTATCTACTCTATATTCCTGAGGAATAATGTGTAATGTTTCCAGCTCATCGGGTAA
TTTAATAGAACGAGCAATATGAATAGCATTATCCAAATCTTCATTTCTTACACTACCAGA
CAACGGCACAGTTCCACTTTCATTAAAAGCTGTAATGTGAGATCCTGAAAGGGCAAGAGT
AACACATACAATATCATATCCAGAAATCGATTCAGCTTCTTCAATCGCACGTTGAATAGC
ACTTGTTACAGCATCTAAATCAACAATGCCTCCTCCTTGAACGCCTTTAGATTGACTAAT
TCCGGAACCAATCACATTAATCACACCATCAGGCAATACTTCACCCACCACAGCAACTAT
TTTGTGTGTTCCAATTTCTAAACCAACTCTAATTCTAGATTCTGCTACTTTTGTCATATT
ATGTTTGCGGTATTATAAATTATTAATTACTAAATCCGACGGATGCTCCGTGTTCATAAC
GTAAATCGACATAGGATAAACGTTTTCCCTCAGGGATGTCAATTTCAGGAAAAATAGTCA
CAAAACGATCGATTTTTGATAGCCATTCCCCTCGCCCTAATTTTAGTTCAACGCCATTAT
CAAGTCGAATTGACCAAGCTCCTCGACTATCCATTGCAATGGAATGTAATCCTAAATTGC
GTGATTTTAAATCTGCTTTTATTTTATCCCACGCTTCAAGCACAACCTTACTTTCTGCGT
CTGGTCCGTATAAAATAGGTAAGCCAGTGTTATCAAACCGATCTTTCGGTAAACTAAAAA
CTTTTCCTTGAACAGACACATATTGATTATTATTCCATACTGCTGCTGGGCGATGTTCAA
GTAACGTAATACTTAATTTATCGGGATAAACTTTTCTTACAGAAACATCACGAATCCAAG
AAATTGTTAGAAACTTTTCTTTAATCTCTTGAATATCCTGTTCAAAATAGCCTTTTAACA
AGGGGGCTTTAGCTAAAACTTCGCGAATATCATTATTCGTCGTAAATTGTGTTTTATGCG
TTAATGCATAAGAACGAATTGGAGTTCTATCCAGTGATGCAAGCAAACTAGACCAATTGG
TATAGATTGCATAAGCCATACCGAAACATAATAACACAACGATAGGCTTAACAAAAACAA
ACCAATTAATCGGATATTTCGGTTTACTTGCTTGTGTACGAATCACCGAAGTCGGCTTCT
TACGCATTACTGCAACCATTACGCACTTAACTCCAATACACGTTCAACTAAACGCTCGAA
ACTATAACCTACAGTCGCCGCTGATTTTGGGAAAATACTATGACTGGTCATACCTGGGCA
AGTATTCACTTCAACTAAACGGAAGTTTCCTTCGCCATCTTCCATTACATCAATTCGGCT
CCAACCACGACAACCCACTACATCATAAGCCTGTTTCACTAACTTAGCGACTTCTGCTTG
GCGATCAGCATTTAACGCTGGAACAACATACTGGGTATTATCCGAAATATATTTTGCGTG
GTAGTCATAAAACTCGCCGTCTGGAATAATTTGTACCGCAGACAACACTTCACCATCAAG
TACTGGTACAGAGTATTCCGCCCCTGCTAAATTTTCTTCCACCAACACAATTGAATCATA
TTTTAATGCTTCTTCGATTGCAGGTAATAACTGTTCTGCAGTTTTCACTTTACTTACGCC
AACGCTTGAGCCTTCGCTCGCAGGTTTCACAAATAATGGTAAACCTAATTTTGCAATAAT
TTCATCGGAATTGACCGCTTGCCCACGGCGTACCACTTCCATTGCCGCTGTTGGTAAGCC
CACTGCATTCCACAATAGCTTGGTGCGGAACTTATCTAAGGTAATCGCAGAAGCCATCAC
GCCACAGCCTGTATAGGGAATACCTAGTTGCTCTAACGCCCCTTGAAGCACACCATTTTC
ACCGATACCACCGTGAAGAATATTAAACACACGCTGAATGCCTTTTTCTTTTAATTTTTC
AATCGGAAATTCTTTTGTATCAATCGCTTCAACGTTATAGCCTAAACTCTGTAAGGCTTC
AAAGACCGATTTACCTGAATTGAGAGAAACTTCACGTTCTGCAGAAACGCCACCAAATAA
CACCGCAATTTTTTCGTTTTTTAAGCTCATTATTTTTACCTTATTTATGTTTTACAAGCG
GTCATTTATTGCAAAAATTTTACATTATTATGGGGAATTGTAGGGACACACTGCGTGTGT
CCGCAAAATAAACCATATCCCATTTTAACAACGGACACACACAGTGTGTCCCTACAGTTA
ATTTATTGAAATTATTGCAAATTTTCGGATTTACCGTAGAGGCGAATTACATTCACCCTG
ATGTTACTATGATTATTTGGGGCAAATGTGATTTGCCCCTACACATTATTTTGTACAATT
ACACAATAGCGAAAATTTCTCGAAATCTTACCGCTTGTTTTAAATCTTCTTTATGCCTTC
CAACTTTCCGCTAAATCACGCGAAAGCTTGCTCACGTTGCCCGCACCTTGTGCCAAAATT
AAATCACCATCTTGAATAATTTGATCTAACACTTCGCCAAGTTGTGAAGTATCTGACACT
AAAATCGGATCCACTTTGCCAAGATTACGGATTGAACGGCAGAGATCTTTACTCTCCGCA
CCCACAATCGGAGCTTCGCCTGCCGCATAGACATTGAGCATAATCAACGCATCAACCTGC
GATAGCACTTGTACGAAGTCATCAAATAAATCACGGGTACGAGAATAACGGTGCGGTTGG
AAAACCATCACCACACGTTTATTTTCCCAACCTTGACGAGCGGCTTTAATCGTCACATCG
ACTTCCGTTGGGTGATGACCATAGTCATCAACTAACATTACCTTACCATTTGGACGAATA
AATGAGCCAAGTTGGTCAAAACGGCGACCTGCACCTTGGAAATCCGCAAGGGCAGCTAAA
ATTGCTTCATTGGCAATGCCTTCTTCTTTCGCAACCGCTAATGCTGCCGTTGCGTTCAGT
GCGTTGTGTCTGCCTGGCACGTTTAGTAAAACTTCGATACGCTCGCCTGTCGGACAAACC
ACCGTATAATGCCCTTGGAAACCTGTTTGTTGATAATCTTCAATACGGTAATCGGCTTTT
TCACTAAAACCATAGCTAATCACTTGGCGACCAACTTTTGGGGCAATTTCCATTACTGTT
TCATCATCGGCACACATCACTGCTAAACCGTAGAATGGTAAGTTGCGTAAGAAACGTACA
TAGGTTTCTTTCATTTTCTCGAAATCGCCACCGTAAGTATCCATATGATCTGGTTCAATG
TTGGTCACAACAGAAACCATCGGCTGTAAATGTAAGAATGATGCATCACTTTCATCGGCT
TCTGCAATTAAGTAACGGCTCGCCCCTAAATGAGCATTTTTACCCGCTGATTTTACTAAA
CCACCATTTACAAAAGTAGGATCTAACCCTGCTTCCGTATAAATCATTGAAATCATTGCG
GTTGTGGTGGTTTTACCGTGAGTCCCTGCAATCGCAATACCGTGACGAAAACGCATAATT
TCCGCTAACATCTGCGCACGTTGAATCACAGGAATACGAGCTTCTTTTGCTGCCGCGACT
TCTGGGTTACTGTCATCAATCGCACTCGAAGCGACAACAACACTTGCTCCTTCAATATTT
TCTGCTTGATGTCCGATAAAAATTTTTGCACCTGCTTTTGCTAAGCGTTGCGTGACTGCA
CCGTCCGCAATATCCGAGCCTGAAATTTGGTAACCTTCATTTAATAACACTTCAGCAATC
CCAGACATACCTGCGCCACCGATCCCAATAAAGTGGATTTGATTCACACGGCGCATTTCA
GGGACTAATTTTTTAACTTTATCTTGGAAATTTTTCATTATTACATTTTTCCTTCGTATT
AGTAGGGACACACTGCGTGTGTCCGTGGATAATTTTTAGAGTGGACACACGCAGTGTGTC
CCTACAAGGCTCATTTCTGATTACAAACTATTTTCCACAATCACTTCTGCCACTCGTTTT
GCGGCTAATGGTGTGGCTTTCGCTCTTGCTTTTACTGCCATTTCCGTCAGTTTTTGACGG
TCGGCAATTAACGGCTCTAATGCTTTTAATAAACTTTCAGGGGTAAAATCCTGCTGTTCA
ATAATCACTGCTGCACCTGCTTGTGCAAGGTACTCTGCATTTAAAAATTGTTGGCGATCT
TTATGTTGAAACGGCACAAAAATCGCAGGTAATCCTGCTGCAGCAATTTCACATACAGTT
AAAGCACCAGAACGGCAAATCACCAAATCCGCCCATTCGTAAGCAGCTTTCATATCGTCA
ATAAATTCGCTTGCCGTGCCATTGCCTGTGGCTTGATAAACTTCTTCCACACCAGCTAAT
TTGCCTTTACCGACTTGATGGCTAATAAATACATTTAGTCCTAAGACCTTCGCTACTTCT
GGCACGGTTTTATTGATCACCAATGCTCCCTGACTACCGCCCATCACTAAGATATTGATC
GGATAGCCTTTTTCAGCAAAACGTTGTTCTGGTGGTACAATTTCAAATAGATCTTGGCGA
ACGGGATTTCCCACCACTTCCGCATTTGGAAAAGCTGTTGGAAAGGCTTGTAAAGTACGG
CGAGCAATTTTAGAAAGCCATACATTTGTTAAACCTGCCACCGCATTTTGTTCGTGCAAA
ATCACAGGCACACCACATAATTTCGCCGCAATACCGCCTGGTCCAGACACATAACCGCCC
ATTCCAAGTACTGCATCAGGCTTGTACGATTTAATAATTTTTTTCGCTTGAAGCACTGCT
CTTAAGATCGCAAAAGGGGCAGTAAGTAACGCTTTAATCCCCTTGCCCTTTAATCCTGAA
ATTTGAATAAACTCAATCGGAATACCGTGCTTTGGCACAAGATCCGCTTCCATTCGATCT
TTTGTTCCTAGCCAGCGGATCTCCCAACCTTGTTGTTGTAATTCTCTTGCTACGGCAATC
GCAGGAAAAACGTGCCCACCAGTTCCGCCAGCCATAACCAATAATTTTTTTGCCATATTA
TTTTCCAACACTAATCATCACTTAAATGTGCGTGCCCAATTCGATCTAAGCGGTTTTCGT
AATCAATCCGAATTAATACCGCAATTGCAATCGCCATAATCACTAAACTTGAACCACCAT
AGCTCACCAATGGGAAAGTTAAGCCTTTGGTCGGCAGTAACCCCGAAGCAACACCAAGGT
TTACAAAGCCTTGAATAAAAATCCAAATGGCAATACCAAAAGCAAAGAAACCTTTAAATC
GCTCTTCTAGTATTAACGCTTCACGACTGACTTTTAAAGCTCTGAAAGTTAAGGTGAGTA
ATAATAGCACAACGATAACAATTCCAACTAATCCAAATTCTTCTGCAATGACTGCCATCA
CAAAATCGGTATGTGCCTCAGGTAAATATTCTAATTTTTGCACAGAATTACCCAATCCTC
GCCCCCAAATCTCACCTTGCCCAAACGCCATTTGTGAGTTAGATAGTTGGAAGCCATCAC
CATAAGCATCAGCAAAAGGATCCATAAAAGAGGTTATACGTTTTAAACGATATTCTGATG
TTAAAACCAATAGAGCAAAGACTACAACGCCTGCGATACCAAGAAAAATAAATTGTAAAA
CTTTCGCCCCCATAATAAAAAGCATTGCAAATGTCAGCACAAAAAGCACCGCTATACTTC
CCAAATCAGGTTGAGCCAGCAACAAGCAGCTAAATAAAATCAGGATTACCATAGGGCGAA
TGAAACTAATGCTTTTTTGTCGCATTTCATCAAATTTTCTTACATAGAAGCTCGCAAAGT
AACAAATCACCGCAAATTTTGCTAATTCTGCAGGCTGGAAATTAATAGGACCGATAGGGA
TCCAGCGTGTTGCCCCATTTACTGTTTTTCCAACAAACAATGTAATTGCAAGCAAAAGTA
GGGCTGAAATAAATAACCAACCATTATACTTTTCCCAATGTTTACTTGGAATTTGAACAA
AGAAAGTACAAGCACAAATAGATGCGATAACATAAAAACCATCTCGCACCGCAAAATAGA
AGGGGTCTTCGTGTAGCCGACTACTCACAGGAATAGAGGCTGAAGTCACCATAACAAATC
CAATGATCAGCAATGCGAGAAATAACCACACCAATGTTCGATCATAGAGTGCATTAACAG
GCGTTAATCTTGTCCACTTATCCCACTCAATCCGAATTTTTTCTAGCATTAGATAACCCC
TTGAGCCAACGCCACAAACTGTCTGCCACGCTCTTCAAAATTTTTAAACTGATCTAAACT
GGCACAGGCTGGTGAAAGTAGCACCATATCGCCTGATTTTAATAGTAAACGAACTTGTGC
GACAGCTTGTGTCATTGTTTCCACTAAAACGCTATTTTGAGTTAAAGCGGCAAGTTCCGC
CCCATCTTTTCCAAAGCAGTAACAGACTGTATTTGGCTGATTAATAAAAGGTTTTAACTC
AGAAAAATCAGCATCTTTCCCATCGCCACCCAACAACAGATAAAGCGTTCCTTCGACTTG
TAAACCATTTAATGCAGCCACAGTACTGCCGACATTCGTGGCTTTTGAGTCGTTAATCCA
GCGTACGCCATCATTCGTCGGTACTAGCTGGAAACGGTGATCTAATCCTGAATAGCTTTG
TAAGGCTTTCACAATCCCTGAACGAGCAACACCAGCCGCTTCCGCCAATGCCATTGAAGC
CAAGGCATTCATCACATTGTGACGACCCGTGATTTTCAGCTCATTAATCGCAATAACTGC
TTCATCGCCAGAATAGAGTTCACCATTACAAGCGGTATATTCTGCATCTTTTTCTGCAAA
TTTTTTCAAAGATCTGATCGCTTGCTCTGGGAAAGTTTGTGGATCTTCGCCATTTACAAT
AATATTTTCCGCATTTTGATAGATACGCAATTTTGCTGCACGATATTCTTCAACGGAGTT
ATTGTAACGATCCATATGATCTTCACTAATGTTTAAAATAGTCGCAGCTTTTGCTTTTAA
AGAATAGGTCGTTTCAAGCTGGAAGCTTGATAATTCCAATACATAAAGTTCGTAATCGCT
TTTCAATAAGCTCAAGGCAGGCACGCCGATGTTACCGCCCATACCGACTTTGATACCTGC
TTGTTTTGCCATTTCCGTTGTCAAAGTCGTTACCGTACTTTTACCATTTGCCCCTGTAAT
CGCAATAATCGGTGCTTTTGCTTCACGGCAGAACAACTCAATATCGCCAACCACTTCCAC
ACCTGCTTGAATAGCTTGCTGAATTTCTGGCGTTGCTAAGGCAAGTCCTGGGCTAATCAC
AATTAAATCAGAACTTAATAACCACTCAAGGTTTAAACTGCCTGTATGCAGTGGAATATC
CCTCGATAATTTATCTACCCCAGCAGGATTTGCACGGGTATCAATCACTCGCACTTGAGC
CTGTTTGTCCGCAAAAAATTCGACACAAGATAAGCCTGTTGTGCCTAAGCCGATAATCGT
GATGGTTTTGCCTTGATATTGATTTTGCATTTTGTTGTTCTCTAGAAACGGTATTTTCAG
ATGTAGGGACACACTGCGTGTGTCCGCTTTATTTTCATTATTCCTCGATTGGTAAAACTG
TAACGGACACACGCAGTGTGTCCCTACATTAATTAACGTAATTTCAACGTCACCAATCCA
ATTAACACCAACATTAAGGTGATAATCCAAAAACGCACGATAACACGTGGTTCCGGCCAG
CCTTTAAGTTCAAAGTGGTGGTGGATCGGTGCCATACGGAAAATACGTTTTTGGCGAAGT
TTGTACGATCCAACTTGTAAAATCACCGATAAGGCTTCAACCACAAAGACACCGCCCATC
ACCACTAGTAATAATTCTTGGCGAACTAATACGGCAATCACCCCCAATGCACCGCCAAGT
GACAATGAACCGACATCCCCCATAAAGACTTGTGCTGGGTAAGTGTTAAACCATAAGAAA
CCTAAACCTGCCCCTGCAATTGCCGTACATAAAATCACTAATTCACTGCTATATTTGATA
TAAGGAATGTGCAGATATTGTGCAAAATTATAGTTCCCCGTTGCCCACGCAATTAATGCA
AATGCCCCTGCGACCATAATGATCGGCACAATTGCCAAGCCATCTAAGCCGTCGGTTAAA
TTCACTGCATTACTGGTTCCGACAATCACAAAATAGGTGAGAACAATATAGAATAAGCCA
AGCTGTGGCATCACATCTTTAAAGAAAGGAACAACTAACTGGGTAGCAGCGGTATCTTTA
CCAATCGCATACATACCAAAAGCAGATACTAAGGCAATCACCGATAGCCAAAAATATTTC
CAACGAGCAATCAAGCCATCGGTATTTTTACGGGCTATTTTCCAATAATCATCTACAAAA
CCGACAACCCCATAACCAAATAGGATAAATAGCACAAACCAGACATAGGGGTTACGCAGA
TCCGCCCATAACAACGTACTCACACCGATAGCTAATAAAATCATAATACCGCCCATCGTT
GGTGTACCCCGTTTTTTGTAGTGGCTTTCAGGACCATCGTGGCGAACTTCCTGTCCGAAT
TTGAGAATTTGTAAACGGCGAATGACCGTTGGTCCAATCCACAAGCCGATAATTAACGCT
GTCAATAACGCCATAATAGAACGGAAAGTAATGTACGACACCACGTTAAACACGGTGTTG
TATTGCACCAGATATTCAGCAAGCCAAACTAACATAAGCTAATCCTTAAAAAGAAACATC
AAAAGAACGACATAAGGAAGCAATTACTTCTTCCATTTTTTGGCTACGAGAGCCTTTTGC
TAATAATACAAGCGGTTGATCTTGTTCGATTTTTTGCAAAATGTTCGGGAGCAAAAACGC
CGCCATTGCTGTTTTATCATTAAAGTGGTGAGCTGAATTACCGCTAATCACCTCACTCTC
TTTGCCGAAGCTGACCACTAAATCGAGCTTCGCCTGTTTAACGAAATCAGCGACTTCTTG
GTGACAAGCTGGGCTGTCTTTGCCAAGTTCCGCCATATCACCCACCACAAAAATGCGGAA
AGCCGGATACTGTTTTAACACTGATACCGCAGATTTCATTGAGTCCACATTGGCATTGTA
ACTGTCATCAATAAACAGTACATTCTCTTTAATTTCAATCGGATACAAACGCCCTTTAAC
CACTGAACGCTGTTCCAATCCAGCTTTAACCGCAGTTAAATCCGCCTCGACTGCCATTGC
GAGTGCTGTTGCCGCTAACGCATTACTCACATTATGTTCGCCTAGATAAGGCAAGTTGAT
CTCAATTTCGCCTTGTGGCGTATGTAAGGTAAAGCGTGAACCATTGAGGTGTAACTCAAC
ATTTTCCGCCCAAAAATCTGCATAGCTGTCTTTATCTTCGCCGGTGTAGCAGAACGACTG
TAACTCGTGATCGCCAATCTCTTTCTGCCATTCTGGATAGTAATGAGCTAAATTCACAAT
CGCCTTACCACCAGCTTTCAAGCCACGATAAATTTCACCTTTAGCTTGAGCCACACCTGC
CAACGAGCCAAATCCTTCAAGATGAGCAGATGCCACGTTATTCACTAAACAGGCATCAGG
TTGTGCAATTTCGGTGGTATAAGCAATTTCGCCGATGTGGTTCGCCCCCAGTTCAACCAC
GGCAAATTTATGCTCAGGGGTTAAACGTAATAAGGTCAATGGTACACCTAAGTCATTGTT
TAAATTACCAAAGGTATAAAGCACCTGATCTTCACAAGCGGTCACTTTTTGCAAAATTTT
TGCAGTCATCTCTTTGACGGTGGTTTTGCCTGAAGAGCCCGTAATTGCCACAGTTTTTGG
GTTAATTTCCGCTTTCAGCCATTTTGCTAACTGCCCTAATGCCAAGCGAGTATCTTCCAC
AATAATTTGCGGTACATTCACCGCCAATTCACGCTCAACGACTAACGCCACACAGCCTTG
TTCTATCGCTTTTTCTACATAATCGTGAGCATCAAATTTTTCGCCTTTTAAGGCAAAAAA
TAAACCTTTTTCGACCGCTTGACGGGTGTCTGTACTGATGTTTTCAACAACAACCTCGCC
ACTACCGAGTAGTTTACCCTTTAGGGTTTGAGCGAGTTGTTGGGTGGTTTGTTTTATCAT
CTTTATTTACTTATAAATTATTTTGACTATTTAAAATCTACTTTTGTAGGGGCTAATTAC
ATTAGCCCCTCTTCCTTATGATTGCTTTTGGGGCAAATGTAATTTGCCCCTACAAATTAT
TTTGTGCAATAGATTAAATTCCAACTACCCCAAAAACTTCCTCGCCCACTCTTGATCCGA
AAAATGATATTTCTTCGTGCCGATAATTTGGTAATCTTCGTGTCCTTTACCTGCAATTAA
AATCACATCTTTTGGTTCGGCTTGGGCAATTGCTTGTTCAATCGCATATTGACGGATATG
CATAGACTGCACCGCTTTTGGCTTGCGGAAACCTTTCATAATATCGTTAAAAATCACATC
AGGATCTTCAGTGCGTGGATTGTCATCAGTTACAATCACTCTGTCCGCTAACTGTTCGGC
AATGCGTGCCATTAATGGGCGTTTACCTGTATCACGATCACCACCGCAACCAAAGACACA
CCATAACTCGCCTTCACAATGCAAACGAGCGGCATCTAAGGCTTTTTCTAGGGCATCAGG
GGTATGAGCATAATCAACAATCACCATCGGGCTTTCTTCCGCATTTTCTTCGCTGATTAA
ACACTCCATACGTCCGCACACACCGTTTAAGAGTGGTGCGGTTTCGACTAATTTTTGCAA
ATCGTAGCCCAACGCCAATAAGCCGGCGAAAGCCGTTAATAAATTGCTGACATTAAACGC
CCCGATTAAACGGCTTTTTAGTTTGCCGTTGCCCCAGCTACTTTTAAATTCAATAGTTGC
ACCTTGTAGGGTAAATTGTACCGCTTTCGCTTTAATCCAACGGGCTTGTTGTGGTTGGAA
CTGACTGTCGGTGCTGACGGCAACTGCTTCAGGCAATTTTGCCAACCATTCACGCCCGAT
TTCATCATCAGCGTTGATCACTTGTTGTTTTGATGAAAGCTCGCCAAATAAGCGGAGCTT
CGCTTGGGCGTACTCTTCCATTGTGTTGTGATAATCAAGGTGATCACGGCTTAAGTTAGT
GAAAATCGCCAAGTCAAAGTCTAGCGCTTCGGCACGATATTGAGCCAAACCGTGAGAAGA
GACTTCCATTGCACAGAAATCCGCCCCTAATTCGACAAAGTTTGCGAGATTGTGTTGAAT
TTCAACGGCAGAACCTGTGGTATTTACCGCTTCTTGCACTTGCCCATATAGTCCGTTGCC
AATAGTTCCCATCACCGCAGATTTACCGCCAAGCAAGTTTCGCCATTGCGCAAAAAGCTG
TGCCGTAGTGGTTTTGCCGTTAGTGCCTGTAATGCCAACAAGGGTTAATTTTTCTGATGG
ATTGCCATAGAAGGCACCTGCTATCGCCGAAAGTTGTTTCGGTAAATTTGGTACTTCCAG
TACACAAGCGGTCGAATTTGCAAATTTTTCTGCAAATCTCACCGCTTGAACGTCATCGTC
TGCTTCAGCTAAAACTAAAGCAGCACCTTGTTCAATCGCTTTGTCAATAAATTGACGACC
ATCGACTTGATGTCCTCTTAAGGCAACAAATAGATCGCCTTTTTCAACCTGACGGCTGTC
CAAGATCATTTTGTTTAATTCTTTTAATTCGCCCCAATGGTTAAGTTCAGGGAAAAAGGA
AAGTAAAGGGTTCATTATTGCCTCTTAGTTTGTCGAATTTGTTTTCATCTCTCTCACTGC
ACTTTTTGTATCTTCAGTAAGATTATCTGGTTTAATGTTTCTTGCTTTTAAAGTATGTCC
CATAATACTTGAGAACAGTGGGGCAGATACCGCACCGCCATAGTAAGCTCCCTCTTTTGG
TTCATTAATTAAGACCACTAAAGCAAATCTTGGATCGCTTGCTGGGGCAATCCCTGCAGT
ATAAGCAATATATTTTTTAACATATTGACCTTTTTCTAATTTGCGAGCAGTACCCGTTTT
AATTGCGACACGGTATCCATCAACAGCTGCTCTTGCTCCGCCTTCGCCTTTAGCTGCAAC
ACTTTCCATCATATGTACAACATCTTTGGTGATTTTTTCTGGCAACACACGCTCACCAAT
TACTGGAGGATCCACTTTTGTAATCGAAAGCGGACGATAAATCCCAAAACTGCCTAATGT
TGCATAAGCTCGGGCTAATTGTAATGGCGTGACATTTAAACCATAACCATACGCCATTGT
CGCACGTTCAATGTCCGCCCAACGTTTACGATCGCCGTTTGTACCACGTTGTTCACCAAG
CCCTAAGCCTGTATCTTTACCAAAACCGACCTTGCTATAAGTTTCGACTAATGCGGTTGA
TGGCATTCTTAACGCTAAACGGCTTACACCGATGTTACTGGATTTTTGTAAAATCCCAGT
CAGTGTTAAACTATCTCGTGGTGCAACGTCCCTGATCGTATGTCCGTTTACTACAAATGG
GTGAGTATCAATCACTTCGCCTAAATAAGTGGCTTTATGTTGTAATGCGGTAAGCACAAC
CAAAGGTTTTACCGTTGAACCAGGTTCAAAGGTATCTGTAATGGCTCTGTTGCGTGATAA
CTCCGCTTTAAAATCCTCTCGATTATTTGGATTAAACGACGGTGCATTTGCCATTGCTAA
CACTTCGCCTGTTTGAACATCAACTAAAACAGCAGTTCCCGATTCCGCTTTGTTTTCGAT
TACCGCTTTTTTAATTTCACGATAAACCATTGATTGAAGTTCTTCATCAATGCTCAACAT
TACATCTTGCGGATCATATTTTTTCTCATCGCGAATATGTTCAATCACATTACCACGAGC
ATCTTTACGGATAACCTGTTTACCGTTTTTACCAACCAACAAGCTATCAAAGCTACGTTC
TATTCCTTCCGAGCCTTGTTTATCATCAACATCGGTAAAGCCGATTAATTGGGAAATTTC
TTCTGCAAGAGGATAAAAACGGCGAGTTTCTGCTTTTAATACAAGCCCATCAATTTTTAA
TGCTCGAGCATAATCTCCTATCACATCTGATTCGTGACGAGAAATATATAAAAAACGTTG
ATTTGCTGAAGCATAAAGTTTATCCATCATTACGCTGTATTTCATATCTAATGCTTTGGC
TAACTCTTGCATTTTTTGGCGTTCAAGCTGGGCATACTCATTTTCCAAATGTAAAAACAT
AGAATTTGGATTATTGCGTATGCGTTGAATTAATACGTTATAATCTAATGCAGTTGCACG
AGCGAGTAATGTCCAATAATCCTCATTTTTATTGTTTAAAATCGCTCTAGGATCATATTT
ATTTTCTTTATTCTGTGGTTTTTCTTTAATAAAACGATTCACACTAGCTTCAATTTTACT
GGCTGAAGCCTCCATTTCCATAGCCAAAACTCGCCATAACGATTTATTACGACGAAGTTT
AGTATCAAAATATTCTTTAGGATCAATCGTAATTGAATACATCGGCACACTAATTGAAAG
CACTCGCCCATTTCTATCTAAAATTTTCCCCCTTGTAAAAGGAAGCTCTTTTGTCCGTAA
AGAGCGATCATTTGCTTCTTTGATTAAACGTTCTGAATCAGTGACTTGTAAGAAAAAACT
TTGACCGATCAAGGCACAGACCATTACACAGATAAACAGATAAACAAATCCAAATCGGGC
AGGCAAAAAACTAGGCTGGGGTGAAATATCTACCTCTTTTAATTCATCTCCCATCGTATT
TTTATTTTTAGGGTTATATTTCACTGATTTTTTCATTTTTATTCCACTAAAATGATTTCT
TGTTCTTTTTTAACTGGTTGTAATCCAAATTTTTCAGCAACAGCTTCGACTAAAAACTTC
TGACTTTTTGAATTTTCTTCTAATTGCAAATGAACATACTGATTTTCAAGCTTCTGTTTT
ACTTGCAATAATTTTCCCTGCTCTGCTGTTAATAAACGTGTTTGGTGCGTAATCCAAATC
GTTGCAACAGCACTAATCACCACCCCAACAAGTAGCAATAACGCCACTTTATTATGGCTA
GTTAAATCGTCTAAAATCACTTGACGTAAAGGATAGCGTTCACTCGACATTATCTTTTCT
CCGCAACTCTTAACACCGCACTGCGTGAGCGTGGATTGGCTTCAATCTCCGCTTCACTTG
GCATAATCGCTTTGCCGACGGTTTTTAAAGGAATATTCTTATTTAACTCACTTTCTAAAA
TCGGCAGACCTTTCGGCACCGTCTCGCCTTTGCTCTGCTTACGCATAAACTGCTTCACCA
TTCTGTCTTCTAGAGAATGGAAGCTGATAATAGACAAACGCCCTTCAGGTGCGAGTACAG
TTAGGGCTGAATTTAATGCCTTTTCTAATTCATCTAACTCACTATTAATGTAAATACGGA
TTGCCTGAAAAGAGCGAGTTGCTGGGTGTTTATGCTTATCTTTAAACGGCACGGCATCTG
CAATAATTTGGGCGAGTTGTAAGGTACGCGAAATTTTTTCACTTGCAGATTTATTGTAAG
AAACGACCGCTTGTGCAATGCGTTTGGCAAAACGCTCTTCGCCAAACTCTTTTAACACCC
AGGCGAGATCATCAACAGACACCTGTGCTAACCACTCCATTGCTGACAAGCCTTTGGTGG
TATCCATTCGCATATCTAATGGTCCATCACGCATAAAACTAAAACCACGTTCTGCTTCGT
CAAGTTGTGGGGAAGATACGCCAAGATCGAGCAAGATACCGTCAATTTTGCCGACTAAAT
TAAGTTCGTCACAAATATCAGGAATGGATGAAAAAGCACTGTGAACAATTTGAAAACGGG
GATCAGAGATCGTATTTGCTTCTGCAATCGCACGCGGATCACGATCAATCGCAATCAATC
TGCCTTGTTCACCCAATTTGCTTAAAATAAGACGTGAATGCCCACCACGCCCAAAAGTAC
CATCGACATAGATACCGTTGGGTTTAATGGCTAAACCATCAACTGCTTCGTGTAATAACA
CCGTAATATGTTTGGGTGAGTCACTCATTTTGATTATCCGTTATTGTTATAAAGAAAGGT
TCTTTAATGCCTCACAATGAAGCATTTCTTCTGAGCTACCAATTGCAAGATCTTCACTAA
TCTGTTTCTGCCATTGTTGATCTTGCCAAATTTCAAATTTATTTAACTGCCCAACCAACA
TAATCTGCTGTTCTAATTGAGCGTGCTGACGCAAAGTCGGGCTAAGTAAAATCCGTCCAG
CAGAATCCATTTCACATTCTGTCGCAAAACCTTGCATAACCCGTTGAATACGACGCTGTG
CAGGATCGAAGTTAGACAGAGCGAGCAATTTTTGCTCGACAATTTCCCATTCGTGCAACG
GATACAATAATAAACAAGGCTGGCGAATATCTACGGTACAAACAAATGACCCGTGGTAAC
TCTCCAAAAGCTCGGCACGATAACGGGTCGGAATAGCGATCCGCCCTTTGCTATCAATGC
TGATTGAAGTTGCTCCACGAAACATTTTTTTGCTCACTTAACCTTAGAGATTCGGAAATT
TGGAAAAAATTCCACAAAACACCACTTTTTCCCACTTTAATTGGAGAATTTTATAGTTTT
CGTAGATTAGGGGCAAGAAATTTGTCAGAAAAATACGAATATATTTAATTATAAATAGAA
TTCATTACCCGCAGCAAAAACAACAAACTTCTTTACATTGCCTCAAAATCAAGCAAACGA
AAACATTTGTAATTGTTGTAAAACACAGTACATTTACTTGTAAACGTTTTTACAATAGGA
GAGCTTTTTAAGCTTATTTACATGAAAAACAGAGTTCGGTGGAATCATCAATTTAGACAA
AGTTCGTTCTGACAAAGTATATAGCTTAAATTTAACGCTATGGAAGCGTAATTGGTATTG
GTTAGGAGTAACACCTAGGGCTACAATTTACCTATCGTAAGCAAAATAGTAATTTGCCAA
CGCTCTATTCCTGTACGGATAAAAACGTCAATATCTTAGTTGAAAGCCAGTTTTAAATTG
TAGGGATAGGGACTATCCGCTTCGATCTCTATTTCCTTGCCTTTGACCAATCTAACGAGG
AAACAAGCGAAAATCCCCTCTTACATAACTTTTCTTAAAATTAGCTGTTGTGCAGCTGCT
ACACAACACCAGATAAAATCTTATTTAAAACAAATTGATCTCGTCGCCCTATTCCTTTAT
TCCCTAACTTTCTCTATAATCCTAATCCTCTTACGTTCTTTAAAATCTGGTGGAATTATG
AACCCAATGTTAAATATCGCTATTCGTGCAGCACGAAAAGCAGGCAATATTATTGCTAAA
GGCTATGAGCAAGCGCCTCAAGACACTCAAGTTGCTCAAAAAGGCGCAAATGACTATGTT
ACCGAAATTGATAAAGCAGCAGAAGCAGCCATTATTGAAGTGATCCGTAAATCGTATCCT
GATCATGCTATTGTTGGCGAAGAATCAGGCGTTTTAGCTGGCACAAATAACGATGTACAA
TGGGTGATTGATCCATTAGATGGCACAACAAACTTTGTTAAACGCTTGCCACATTTTGCG
GTGTCGATTGCTATTCGTGTGAATGGTCGTACTGAGGTGGGTGTTGTATATGATCCTATT
CGTAACGAATTATTTACCGCTGTGCGTGGCGAAGGTACAAAATTAAATGAATTCCGCCTT
CGCATTAGTAATGAACGTCGTGATTTACAAGGCACAGTGTTAGCAACAGGTTTCCCGTTT
AAAGTCGCAAAACATCGTACTGCTCACTTAAATATGATTGAAGCCTTGATGAACAATGGC
GTAGCAGATTTCCGCCGTACTGGTTCTGCAGCATTAGATTTAGCTTATGTGGCTGCTGGT
CGTGTTGATGGTTACTTTGAAATCGGATTAAAACCGTGGGATTGTGCTGCAGGCGATTTA
ATTGCCCGTGAATCAGGTGCGTTAGTGACCAACTTTGTTGGTGGTACAGATTACTTAAAA
TCAGGTAATGTAGTGGCAGGTAGCGGTCGTGTTGTAAAAGAAATTTTAAACAGTATTCAA
CCGACCTTAACTGAAGAACTCAAAGCCTAATAATAGATTTTTTTGATGGGCAGTTGCCCA
CCCAACGATTAAAGATAAGCTTATGCAAAAGACCTATCCATTGCTCAGTCAAATCAACTC
ACCTGATGATTTGCGTTTATTACCAAAAGATAAACTTCAACCTCTTTGTGATGAACTGCG
TGCCTATTTGTTAGAGTCCGTCAGTCAAACAAGCGGTCACTTAGCCTCTGGATTAGGCGT
GGTCGAATTGACCGTTGCCTTGCATTATGTTTATCAGACCCCATTCGATCAACTTATCTG
GGACGTAGGACACCAAGCCTATCCACATAAAATTTTAACGGGTCGCCGTGACCAAATGCA
TACTATTCGTCAAAAAGACGGCTTACACCCATTCCCTTGGCGTGAAGAAAGTCCTTTTGA
TGTATTGAGCGTTGGACACTCTTCTACCTCCATTAGTGCTGGTTTAGGCATTGCCGTTGC
CGCAGAAAAAGAGAACGCAGGGCGTAAAACGGTCTGTGTGATTGGTGATGGTGCAATCAC
TGCAGGTATGGCATTTGAAGCGATTAACCACGCAGGTTCAATTCATACCGATATGTTGGT
TATCTTAAATGACAACGAAATGTCCATCTCAGAAAATGTGGGAGCATTAAATAATCACTT
AGCTCGCCTTTTCACTGGTTCGCTTTATGGTACTTTACGTGAAGGGGGCAAAAAACTGCT
CTCAGGCATTCCGTCGATCAAAGAGTTTGTGCGAAAAACAGAAGAACACGTTAAGGGCTT
TGTTTCGCCTGTTGGCACAATGTTTGAAACCCTTGGCTTTAACTATATCGGCCCGATTGA
CGGACACGATATTGAAGAACTGATTTCTACCTTGAAAAATATGCGAAATATGTCAGGGCC
ACAGTTCTTACATATTAAAACCAAAAAAGGCAAAGGTTATACTCCAGCGGAACAAGACCC
TATCGGTTTCCACGGTGTGCCGAAATTTGACCATACAAGCGGTAAGTTACCACAAACCAA
ATCCGTACCGACCTATTCCAATATTTTTGGCGACTGGCTTTGCGAAATGGCAGAGCGTGA
TCCGAAGATTATCGGCATTACCCCTGCAATGCGTGAAGGATCGGGAATGGTTGAGTTTTC
TAAACGCTTCCCACAACAATATTTTGATGTGGCGATTGCCGAACAGCACGCCGTGACCTT
TGGGGCAGGGCTTGCGATTGCAGGTTACAAGCCTGTGGTGGCGATTTACTCTAGCTTCCT
ACAACGTGCTTATGACCAACTTATTCACGATGTGGCTATTCAAAACTTACCTGTCATTTT
TGCAATTGACCGTGCTGGTATTGTGGGAGCAGACGGGCAGACCCATCAAGGCGCATTTGA
TTTAAGTTTTATGCGTTGTGTCCCAAATATGACGATAATGTGTCCAAGTGATGAAAATGA
AATGCGTCAAATGCTTTACACTGCTTACACAATGAACAGCCCTGTTGCCGTGCGTTATCC
GCGTGGCAATGCACAAGGCGTTGAGCTTCAACCGATGCAAGCCCTTGAAATCGGCAAAGG
CAAAGTGTTAAAACAGGGGGAAAAGATCGCTATTCTCAATTTCGGGGCATTATTAAACGA
AGCCAAACAAGTGGCAGAAGCCCATAATTACACCCTCGTTGATATGCGTTTTGCAAAACC
GCTAGATGAAGCCTTAATTGCAGAGCTTGTCGACCGCCACGAATTATTAGTCACCCTTGA
AGAAAATGCCCTTCAAGGTGGGGCTGGCAGTGCGGTAAATGAATACTTGCAACATATCGG
CAAAATCAAACCGCTATTGATGTTGGGCATTCCTGATTTCTTTATCCCACAAGCTACGCA
AGCCGAATCCTATGCGGATTTAGGGTTAGATGCGAAAGGGATTGAGCAGAAGATTCTATC
TATGAAATGAGTTAATTTCCAAATCTCATTAAAAAGCTAAGATACTGAACCTAAGTTGCC
CATTCTTAGGCATGGCAGACAAATGGGCACAGTAGACAAACTAGTTACTAATGTTTATTT
TTTCTAAATATTAGCAGCAAATTTGTCTATTATCCCCATTCTTATGCCATAAATCTATCT
TCCACAATATCACTATTAGGAGATATTACTTCAGCTGCTCTTCAATAATCCCACCGCCCA
AACAGACTTCGCCTTGATAAAATACAGCGGACTGTCCTGGGGTAACGGCGATTTGAGGTT
CATCAAAAATCACTCGAATGGTTTCGTCATCAAGCGGTTGGATTTCACATAAAATATCCG
CTTGGCGGTAGCGTGTTTTTACTGTGCAACGTAGTTTTTCACGGATCGGTTGGAGATCTA
CCCAGTGAAGTTGGCTTGCAATCAGGCCGCTTGAAAGCAACGCAGAATTATCCTGACCTT
GAGCGACAATTAGCGCATTATTCACCAGATCTTTTTCCACTACATACCACGCATTTTCAC
TCGCCCCTTTGACACCACCAATACCTAAACCTTTGCGTTGTCCTAAGGTGTGGTACATTA
AGCCATCGTGACGACCAATCACTTGCCCATCGACGGTTTTAATATCCCCAGCTTGTGCAG
GTAAATAACGAGCAAGGAAATCTTTGAATTTACGTTCGCCGATAAAACAGATCCCCGTCG
AATCTTTTTTCTTTGCTGTCGCTAAACCTAGGTCTTCTGCAATAGCTCGGACAATCGGTT
TTTCAATATCACCAACAGGGAAAAGACTTTGTGCAACTTGTTGCTCGCTCAGAGTGTAGA
GGAAATAACTTTGATCTTTGTTGCTATCAAGTCCACGCAATAATTTTGGCTGTTGATCAA
GCGGTGGACGACGGACATAATGCCCTGTGGCAATAAAATCCGCCCCTAAATCCTCTGCAG
CATATTCTAAAAAGGCTTTGAATTTGATCTCTTTGTTACACAAAATATCAGGGTTTGGTG
TACGTCCAGCTTTATATTCTGCAAGGAAATGCTCAAACACATTATCCCAGTACTCTGCGG
CAAAATTAATTTTATGTAGCTTGATACTCAGTTTATCGCAAACTGCCTGTGCATCGGCTA
AATCTGCCGCTGCTGTGCAGTAATCCGTGTCATCGTCTTCTTCCCAGTTCTTCATAAACA
AGCCTTCCACTTGGTAGCCTTGTTGTTGAAGAATAAAGGCTGAAACCGAAGAATCTACGC
CTCCCGACATTCCGCAGATCACTTTTTTCTTTGCATTTTCCGCTAATTGTTCATCGGTAA
GTGCAGGAAAATGTTGTTGGTAAGTTTTTGATTTCATTATTGTTGTTCTGTCCGTTGATA
AAATCGCTGTCCCACTCTGTCGATATGCTGAATAAAATTTTCGTGAGCCAGTTCGTGATA
AATTGAAAGATCAAACAGATAAGGTAGGCTAGAGTCTTCTAAATCTAGCCTGATTTTACC
CAATATGCTCTGATTAAGATTTGGTCCTTTAAAAGTTAAGTCAATATCAGAACCTATCCG
ATAATTACCCTTTGCTCGAGAACCATAAATAATCGCCTGCTCAATTTCGGGGTATTTCTT
GAGAATATCAGTAATTACCCTAATAGATTGTCCATTTAATCCAAACTTTTCTGCCATAAT
TCCATCATTCTCTTTTCTAATGCAAGGAAAAGGGGAAGATAAATGTGAACAATTTTTTCA
AATTCTTTCAACAAAATTTGAGCATCATAAGTATGAACTGTCATATTACGGCTATTCAAC
ATTTCCATCCAATGATGCCCCTCAAAAATAAGCTCATATTGAAAGGCTATTCGAGTTACG
TTTCTAGGTCCATTTGCATCTAAAAGACCTTGATATTTCAAATAGTCTTGCATTACTTTC
CAAGCAAGTTCGTGAGCGATTTCAAAACTTTGAATAATCCCTTTTTTGATAATATCAAGA
TCAGTATCTGCATACTTTTCTACATCATCTTTTAGATAAGCAACAGCCTGTTGATAATTT
TCAAAACGCTGTTTCCAGCGAATATCTTGTTGCTCCATTTTTCCTTCCTATTGATGAAAA
AATTATTTTACTTCGTAAAACTGAGCCTCTTTCTTGGCAAATTTTTCTTCATATTCGGCT
TTAACAGCTTCATCGCCAGCTTCTAATTTTGCTTTTAAATTATCACAAGGCTCATCGCAG
TCACAGACTTTTTTCATTCCTAATGCAGAAATACCACCACAGCTACCTTTAATTGTTTTA
CCTTTGATAATAAAGCCGATTGACATCATAAATACAATGGCTACAAAGAAAGCAAAGGTC
AGTAAAATTGTTTCCATTTTTTATCCTATTATTTTTGATTAATTAATTTTTCAAAGGCAC
TCGACATTTTAGTTTCATATCCGTCGCCTTTCTTGATAATTAAGAAAATTGCTAAATTTT
CACGTTCTGCCACTTCCAGTGCTTTTTCTGCTCCTAACACATATAAGCCTGTTGAAAGTC
CATCTGCAGTCATTGTGGTTGGTGCAAATACAGTAATTGAGGCTAAGTTATGGCTAATCG
GACGTAATGCTTTTGGATCGATAATGTGAGATAGGCGATTACCCTGTTCATCTTCAAAAT
AGTTGCGGTAATTACCCGAAGTCGCCATACCTAAATTATGCAATGGCACAACAATTTGAC
TTGATGTTCCTTGAGCAAATTCAGGTTTTTCAACTGCAATACGCCACGGTTGCCCTTTTA
AATTTAGCCCTTTTCCGCGTAATTCACCGCCGATCTCAACAAGGTAATGTTGTACCCCTA
ATTGCTCAAGGTAATCCGCTAATTTATCTACGCCAAATCCTTTGGCAATTGCTGAAAGAT
CGAGATAAAGCTCTGGTACTTTTTTTGTTAATGTGGCTTTTGTGGCGTTATCATCTAAGA
CTAATTTTTCAATACCAACCCAAGTGGCACGTTCTGCAATTTGTTCTTCCGTTGGTGCTT
TATTTAGGCGTTTATCTGGTCCAAATCCCCATAAATTAACCAAAGGCCCAACGGTCACAT
CTAACGCACCTTCTGTCACTTTATTTAGACGTACCGCTTCTTTGGCCACTTTGGCAAAAT
CAGAGGCAATTTCAAACGGTTTATCTGCCTCTTTCATTTGATTAAATTGGCTAATTTGAG
AGTCTTTTTGATAGGTGGACATCTCGTTATTTACCATTTTTAACAACGTATCCATTTGAC
GTTGAACCTCTTCTGGTTTAGGTAAATTTGTTAAGCTACCATCATCAATATATTTGATAT
GGTAGGTTGTTCCCATTGTTTTACCTTCAAAGGCAATTTGTTGGGGTTCTTTATTACAAG
CAGAAAGCATTACAGCGAAAAATGCCGAAATTGCCCACATTAGTAACGTTTTGATTTTCA
TACATCCTCCCAAACGAATAATTAAATTAATAATGGAAAATAGATAAGGGCGATTTCCTT
ATCTATTTTCCATTATTGGATTGTTAATACCCTACATAGAATTATAGCATAATCTATTAG
GTTCAGTATGTGGAAAATGCTCCATTTGTAAAACACAATAGATTTTTTATGATATAAAAT
TTACTATTTAGCAGTTTTATTCACCAAAATTTTTCGGTAAGTTTTTTAACATTTCAGCCC
AAATTTCGGTACTACGTTGACTGCTCATTGCTAAACATTCTACGGCTTTTTCGTAATCAT
TAGTTTCACAAGCGGTACGAAGTGCTTGGTAAAATGCAAAACTTAATTGGCGAGAACTAG
GATTAGAGAAAAATAAAGATGCCGTTTTTAAATAGAGATCTTTAAAACTATTTAAAATCA
ACCCATAAACAGGCTTATTGGCAATAAAAGTAAATTCACGATATAGCTTATAGTCAAATT
CAGCATAAGCTTGTGCCGTATTTTGAAGTAATTCAAGATCTTTTAAGAGTAATGAAGAAG
CTAAATGATCAGCTTTAATTGCCTCAGGAATAAAGTATTCCCCCATTCTAGTACGCAATG
AAACAACATTTGAAATAATCGTTGGTGTAATAGATTCATCTAAATGAATTAATGTACTAA
TGATATTTGGACCTGCTGTTTCCCAAATATTATTTACTCGAGTTGGCTTACCGTGTTGAA
TACTCAACCAACCATCACGCGCAAGACGCTGTAAAACTTCTCTTAACGTTGTACGCGTAA
CACCAATAATGTCTGCAAGCTCACGTTCTGCAGGTAAATCTGAACCAGCTGGAAAGCGGT
TACTCCAAATACTTTTGATTAAATACTCTTCAGCAAGGGCTGCTGGGCTTTGGGCTCTTA
AAATGTCTGATTGATTCATTGATTTATCTCAAAAAATGAAGAAATACTTCAAATAAATAG
TAAAAAGTGTGATGTACTCATCAAAAATGATATTGCCTTCCATATAATGGCTCTTGGGGT
ATTATCGTTTAATCTAAACTAGATTACAATCCACAATCATTTTTACTTTTTAATTAAATC
TATGAATAATCTTGACGCTTTTTATAAAAACTTTCTCGGTAACGCACCAGAATGGTATAA
GGCTTGTATTATTGCCTTCTTAATTATCAATCCATTGCTCTATTTTTTCATTAGTCCATT
TGTTGCTGGTTGGGCATTAGTGGCTGAATTTATTTTTACGTTAGCAATGGCATTAAAATG
TTATCCTCTACAACCAGGTGGTCTACTTGCCATGGAAGCTGTCGCTATTGGAATGACGAG
TGCTGAGCATATCAAAAAAGAAATTCTCGCCAACTTTGAAGTCGTTTTATTGTTGATCTT
TATGGTGGCAGGTATTTACTTTATGAAACGCTTGTTACTTTATGCATTCACTAAGCTACT
GATTTCCATCCATTCTAAAAAAATGCTTGCACTCACTTTCTGTTTAAGTGCGGCATTCTT
ATCTGCATTCCTCGATGCTTTAACGGTAATTGCGGTGATTATTAGTGTTGGAATGGGATT
CTATAAAGTTTACCATAAGGTCGCATCAGGTGGGCTTTTGGACGATGATGAGTCCGATGA
TGCTTCAAATGATAAATTAATTACAAACAAACAAATTTTAGAACAATTTCGTGGTTTCTT
GCGTAGCTTATTAATGCACGCTGGAGTAGGTAGTGCGTTAGGTGGCGTGATGACAATGGT
CGGTGAACCGCAAAATTTAATTATTGCTGCTCAAGCTGATTGGGGATTTGGGGAATTTTT
CTTACGGGTAGCTCCAATTAGTATCATTGTGCTTGTATCAGGTATTGCAACCTGTTATCT
CGTAGAAAAATACAAACTTTTTGGTTATGGTGACCGCTTGCCGCGTAAAGTTTGGGTGGT
ATTAGCCCATTATAACTTGCGTAAAGAACAAGAGATGACAAAACGAGACCGAATGAAATT
GGTTATTCAAGCCATAGCTGGTGTTTGGTTAGTCATTGCGTTGGCATTGCATTTAGCGGA
AGTAGGATTAATCGGTCTCTCTGTTATTATTTTCTGTACAGCTTTCTGTGGTATCACTGA
TGAACACGCCTTAGGACGTTCTTTCCAAGAGTCGCTACCATTTACCGCATTGCTTGTGGC
TTTCTTCTCTATCGTTGCCGTGATTGTAGATTTGAAACTCTTTGATCCAATTATTCAATT
TGTTCTGTCCTCTGAACCAAGCTCACAATTGGTGCTGTTCTATACATTTAATGGATTGCT
TTCAATGATTTCGGATAACGTTTTCGTTGGAACCGTTTACATTAACGAAGCAAAAGCAGC
TTTCCAAGCTGGCATTATTAGTAGGGAACAATTTGACCTGATTGCTGTCGCAATTAACAC
AGGAACCAATTTACCATCAGTTGCTACTCCAAATGGACAAGCTGCATTTTTATTCTTATT
GACTTCTGCTATTGCACCATTAATTCGTTTATCCTATGGACGAATGGTCTATATGGCATT
ACCATATACCGTAGTTTTATCAGGAGTAGGGTTCTTCGCATTAGAATTTTTACTGCCACA
ATTAACAAAATTAATGACGGAGTGGGGCTGGTTAATCACTCGTTAAGAATAAAGGAAACC
GTATGCTAACTTATTTTAAAGAGCTATCAATAAGTCGTAGTGCTTGGCTACTTCTCACTG
CAAGCTGTACAGCACTAGAAGCTGCTGCGCTCTATTTTCAACACGGAATGGGACTAAACC
CTTGCGTGATGTGTATTTATGAACGATTAGCTCTATTGGCGATTTTAATTGCGGGGATTA
TCGGCTTTTTAGCCCCCCGCAAAACGCTCGTACGTTGGCTTGCATTATTGCTTGGTTTAT
TTGGCTCAATAAAAGGTTTAAGCCTTGCAATTAAGCATACGGATTATCAACTCAATCCTG
CTCCGTGGAACCAGTGTTCACCTTTTGTAGATTTCCCTGAAACATTGCCATTGAACAAAT
GGTTCCCAGATCTCTTTGAAGCTACAGGTAAAGGCGATTGTGGAAAAGTGGTCTGGCAAT
TTTTAGATCTCTCTATGCCACAATGGTTGATTGTGGTTTTCTCTATTTATATTGTCGTTT
TTGCTGTTATTATTATAAGTCAATTCAAGCAAACTTCTTCATACAGAACATTATTTCGTT
AGGTGAAATATGAGTAGCGAATCTAAATCTTTTTTTCGTACATTATTAGAGAAATACAAC
GAGTTATGTAAAGATCTTGGCGTTGACCAAGGTGCTTGTCGAGGCTGTGTACCCGTTGTA
AAATTTGATCCCGAACAAGATGATAAATCTGGAGAAAAAACAAAAGATGTTTAAATTATC
TTAAATGGGATAGAGAAAAATCTATCCCATTTATCCTTTCTAAACATGTCATACTATGAT
GTCCCCCCCCATTCATTTCTAAAAGAATGATTTAACTCTCGCAATTTTATTCATAATCTC
TATACTATTTGAAAATTTTTATTTGGAGTCTTCATGTCATCTACTCAACAATTCCAAACG
CTGTTTGAACAGTCGTTGAAAAACTACTGTGAAGAGCGTTTTTTAAAACCTGAACAACTT
TCTACACAACAATGGTATCAATTCATTGCCGAAGTCAGCCAACAGGCGATTTTGCAAAAT
TTTCCTAAAAACGCACTGCTTGTAAACACTCGCAAAGTAAACTATCTCTCAATGGAGTTC
TTAATCGGACGTTTACTGGGTAACAACTTAATGAGTCTGAGCGTTTATCAATATGTCCAT
TTAGCCCTTGCTCAATATGGTAAAAATTTAGTCGATATTCTCGAAGAAGAGCGTGATCCA
TCATTAGGCAATGGCGGTTTAGGTCGTTTAGCTGCCTGTTATTTAGATTCAATGGCAAGC
CTTGCTCAGCCAGCAGTGGGATACGGATTACACTATCAATACGGCTTATTCAAACAGAGC
TTTGGCTGGGCAGGTGAACAACGTGAAGAAGGCGATGCGTGGAGCCGTGATTTCTATACT
CAACAATATCATCGCCCAGATTTTCGTCAAACCGTTGGCTTTGGTGGCGAAGTATGGCAT
CGTGACGGTGATAAATATGAATGGAAACCAGCGTGGACAATTTATGGTGAAGCCTTTGAT
TTACCCGTAGTGGGTTATAAAGGGGTTCAACAGCCGTTACGTTTATGGCAAGGTTATAGC
GAAACGTCCTTCGATCTTGCTCAATTTAACGACGGCGACTATCTTGAGTCTGAAAGCAAA
GTGGTTGATGCGTCAAAATTAACCAAAGTGCTATATCCAAACGACAATCATCAAGAAGGT
AAAGAGTTGCGTTTAATGCAACAATATTTCCATTGTGCTTGCTCTGTTGCCGATATTCTA
AAAAATCACCTTGCACAAGGCAGAACCTTAGAGCAGTTGCCTGAATTTGAAGTGATCCAG
TTAAACGATACGCACCCTGCGATTGCAATCCCCGAATTAATGCGTCTTTTGATTGACGAA
TACGGTTTATGTTGGGATCGAGCTTGGGCAATTTGTTCAAAAACATTTGCTTACACCAAC
CATACTTTATTGCCTGAAGCGTTAGAGCAGTGGGATCAAAATCTCGTCGCGAAATTGTTG
CCACGCCATTTAATCATCATTGACCGCATTAACCACGAGCTTTATCAACAAGTGAAAGCG
GAATTTAGCGAAGCAGAATTTGCAGATGCGTGGGACGAAACAGCGGTCTTAATGAACCAC
CGTGTGCGTATGGCAAACCTTTGTGTTGTAGGATCTTTTGCTGTCAATGGTGTGGCACAA
ATTCACTCGGATTTAGTGGTAAGCGATTTATTCCCAGCTTATAACCGCTTGTTTAAAGGT
CGCTTCCATAATGTAACTAACGGTATTACCCCTCGTCGTTGGATCCGCCAAGCAAACCCA
TTACTAAGTGCGTTGTTAGATAAATATATCAAAGGTGACTGGACGAAAGATCTTGAATTG
TTGGCTCAAATTGAGAAATTTGCCAAAGATCCACAGTTCCAAGCAGATTACAATCACATC
AAACAGCAAAACAAACAGCTATTAGCGAAAGAAATTGAGCAATCACTTGGTTTAAAAGTG
AATTGCAATGCGATTTTCGATGTTCAAATTAAACGTTTCCACGAATACAAACGCCAACAT
TTGAACCTGTTGAATATCATCGCCACTTATCAAGAGCTTAAAGAGAACCCACAACAAGAG
GTTGTACCACGCCTGTTTATCTTTGCAGGTAAAGCGGCACCAGGTTACTTTATGGCGAAA
CAAATTATTCAAGCCATCAACGCTGTGGCAAAAGTGATTAACAACGATCCTGATATGCAA
GGTAAATTACAAGTAGCATTCTTACCAGACTACCGTGTAAGCCTTGCGGAGAAAATCATT
CCTGCGGCAGATGTTTCTGAGCAGATTTCTCTTGCGGGTAAAGAAGCGTCAGGCACGGGC
AATATGAAATTAGCTCTCAATGGTGCAATTACGCTTGGCACATTAGATGGCGCAAACGTA
GAAATTGCAGAATTTGCAGGGGAAGAAAATGTCGTGATTTTCGGACATACCGTTGAATCT
GTGCGTGAATTGCGTGCAAAAGGTTATGTGTCTAAAACGTACTATGAGCAAGATCCTGTA
TTAAAACGAGCAATTGATGCCTTAGCGGACGGCACATTCTCAGGTGGTAATAAAGATACC
TTTGAACCATTAGTTTATGATCTGTTAAACAAAGATTATTTCTGTGTGTTAGCAGATTTT
GCAAGCTACCGTGAAGCTCAAAAAGAAGTCGCAAAACGTTATCAAGATCAAACCGCTTGG
GTTGAATCTGCGATTCTTAATACGGCTCGTTTGGGTATGTTTAGCTCAGACCGTTCGATT
CGTGATTATCAGACACGGATTTGGAAGAAATAGAGATATGGTAGCTAAAAATGATTTTTG
TCATTTTTAGCTACTATTTTGTCTATTACACCTATTTTTTTATATGCTGCTAATACTGGT
GCGAGCTAGATACTCGCACCAATTAATTTAGATATTCTTAGAATTTATAACTTACTGTTG
CATTTACTTTACGTTCAGCGCCGTAATAGCAGTAGTAATCGCATGCCGCAACATATTTAC
GATTGCCTACGTTATCCACATTAAGTTGTGCGCTCCAGTTTTGGTTGATTTGGTAACGAG
CCATTAAATCGACTAACGTCACAGACGGTAAACGTGCATGTGAGTAAAGTGAACCTTTTG
ACGTTACGCTAATGCTCTACATAACGAATACCTGCACCTACGGTTAAGCCGTTTAACATA
CCATTGCTAAACGTATAAGCTGTTTTTGCTGCAAGGGTATTTGTTGGAATTAACGGGCGG
CGTGTTTTGGTTCCGGTTGAGTCCTTGCTTTCTGCTTTTGTGTAAGTGTAAGCTAAGGTT
CCAGTCCAATTTTCGGTTAAGTTTACATCTGCTTGAAGCTCGAAGCCTTTACGGTAAATT
GGATCTTCATCACTCTCTGTTGAAACAGTGCCATTAGGTTGTAATTTACTTACTAAAGCA
TCGGTATCCTTCGCTCGGAAGCCTGCGATAGTAATTACCCCATCTAGCCACATTGAGCTG
GTTAAAATGCTTAAGCGAGTACGATCTGAAATATCCCATTCTAAGGTTGGTGCAAGGTAG
ATCGTTTTATTTTCGGTATCTTTCCATTCGCCATTGGCGTGATTTAATGAGGCGACAATG
CGATAACGTACGCTTTCATCATCGGTCATTTTTCCTGTGTAATCTGCGCCAAAACCATAC
AAGCTATTTGTACCAAAATTCGTTTTGAATTCGCCTTTACCGGTTTGATCACGGTGTGCA
CGTTTGGTCACATAGTTAATTAAACCGCCTGATTGTGCTGCACCAAAGGTCATTGAGTCT
GCACCTTTTGTTACTTCAACAGCTTCTAAGCCAAAACTTTCTACATAAGGCGTAAAGAAG
CCATAACTGAAGGTCGGCAAGCCGTTTACTGCTTGTGAAACTTCAGCTCCACGCACACGG
AACCAGTTTGTGTTAGTATCGTTACCAAATACTTGATTCGCAAAACCTGCTTGGTAGCGA
CCGATTTCATCGACTTTTTTCACGTCTTGTTTATCTAGTTCATCACGAGAAATGGCTATC
GCTGATTTTGCTTGGTGTACAGGTACTTCACCCATTTTATACATCGAGCCACCACTAACA
ACCGCAACTTCATCTAACGCTGCAACATCATTTTTTGCAGACTCATTTGCCATTGCATTG
CTTGCAATGGCAAGTAGTACTACTTGCCATTGCATTGCTTGCAATGGCAAGTAGTACTAC
TTGAGAAATTGTTGAATAAACAAATGTTTTTTCGGTATTATGTATCAGCTACGTAAATAT
CTCAGCCCTTTTGAACCGAGGGCTGAGAGTAATTTGTTGTCTGAATATAAATAAATACAA
AGTTAACCCCGATGAAAACCGCTCAACTTTACCGTTATTCCTTACCTGTTGAAACAGGCA
TTATCTTACGTAACCGCCGTTTAAAACAACGAGATGGTTTGATTATTCATTTGCAACATG
CTGACAAAGAAGGCTGGGGGGAAATCGCCCCATTGCCTGAATTTAGTCAAGAAACCTTAG
CAGAGGCGGAAATTGCAGTTCGCCAATGGATTGAAAAGTGGCTAAATCATCAAGACGATT
CTTTAACATCCTATCCACCGTCCGTTGCATTTGGGGTCAGCAGTGCCTTAGCAGAACTCA
ATGAAACATTAAGCGAAGAAGCCAACTTTCAAACTGTGCCACTCTGTTATGGCGACCCAG
ATGAACTTTATGCAGAATTGAACCAAATGCAAGGGGAAAAAATCGCCAAAATTAAAGTAG
GGTTATATGAAGCTAATCGAGATGGGCTTATTGCGGATATGTTTTTAGAAGCGATTCCCG
ATTTAAAATTGCGGCTTGATGCTAATCGCTCATGGACGCTAGAAAAGGCGTTGCTTTTTG
CAAGTAAAATTTCCCCTGAACGCAAAAAGCGCATTCAGTTTTTAGAGGAACCCTGCAAAA
CTCCAGAACTTTCACGTCAGTTTGCTGAACAGACAGGGATAAATATCGCTTGGGATGAAA
CAGTACGAGAGCCTGATTTTTTGGTAAAAAAAGAGCCAAATCTAACCGCTATTGTGATTA
AGCCAACGCTCGTTGGTTCCCTTGAAAAATGTATTTCACTCATTGAACAGGCTCATCAGC
AAGGTTTAATTGCTGTGATAAGTTCAAGTATTGAATCTAGTCTTGGGCTTACGCAACTGG
CTCGCTTTGCGACTCAATATACTCCAAACACTTTGGCTGGTTTAGATACTTTAGATTTAA
TGAAAGTACAGTTATTGCGGGAGTGGAATAATTCAACTTTACCGATAGTGCATTTAAATA
GCCCGTATATTTTGGGATTAGACGACAATGTTAAGTAGGCTATGTGATAATGATTAAATA
GCAGCCTGTTCAAGAGACGATGCGGTGTAAAATATCCCATCTAAATCACCGCTTTCATCA
GATTTCCCGCCTATTATTTCTAACTTTTTTAATAATTGACAATAAAAGTTGAAAAATGCT
TGTTATTTTATTCTTTATTTTATGTAAATGTTGTTTTTTTTTTTTTTTTTTTACAATGGA
GTGGGGGCATCTGTGCACCCTGAAAATGTAAATAAAAGTTTATGATGCTTTATTAGGAAA
AGCGTTAGAGAAAGTTATTATGGAAAGTTATTATGAATAAAATATTTAGAGTTATTTGGA
GTCA
>H197 Scaffold2
GAAGTACTCATCATTTGGAAGTGGTTTTTGTGTGGAAACAAAATTATATTCTAGTTGATG
AGTACTTCTTTTTTTGTTGCACTTGGATTGTAAATTCAGCCGTAAAAAATGCCCTCTTGG
GTTATCAAGAGGGTCATTATATTTCGCGGAATAACATCATTTGGTGACGAAATAACTAAG
CACTTGTCTCCTGTTTACTCCCCTGAGCTTGAGGGGTTAACATGAAGGTCATCGATAGCA
GGATAATAATACAGTAAAACGCTAAACCAATAATCCAAATCCAGCCATCCCAAATTGGTA
GTGAATGATTATAAATAACAGCAAACAGTAATGGGCCAATAACACCGGTTGCATTGGTAA
GGCTCACCAATAATCCCTGTAAAGCACCTTGCTGATGACTCTTTGTTTGGATAGACATCA
CTCCCTGTAATGCAGGTAAAGCGATCCCACCACCAGCCAATAAAATTAAAACAGGGAAAA
CTAACCAACCTTCAGATATAAACGCTAAAAAGGCAAATGCACTACTATCTGCAATAAATC
CGAGCAGTACTGCCGTTTTTTCGCCCCATTTAGTGGCTATTCTTCCTGCCACAAAGGCTT
GGAATACTGAGTGTAAAAGACCAAGACCCGCTAATGAAAAGCCAACCATCATGCTATTCC
ATCCAAAACGATTTTCGGTAAATAGCACCCACACCGTTGCGGGAATTTGGCCTATCAATT
GCGCTGAAAAATAAATAATCAACAAAATGGGCATCGTTTTAAATAAAGTGATGTATACCG
AATTCGATTGCGTCTCAACCCCTACTTCGGTATCTGTATTATCACGTGTATTTTTGGTTT
CACGGAACCAAAACATAACCACAAGGAAAGCGACAATATTTAGCAACGCAGCGATAAAAA
AGGGACTATGCGGTGAAATCTCTCCTGCAAAACCACCAATAATAGGCCCCGCTATTAAAC
CAAGCCCAAAACTTGCCCCTAACCAACCGAACCACTTCACGCGTTGAGAAGCTGAGGTGG
TATCGGCAATGACCGATGCCGCGACAGCCCCAGTAGCTCCTGTGATCCCTGAAAGCAAAC
GGCCTAAATACAGCATCCAAAGCGCACTTGAAAAAGCCAGCAATAAGTAATCCAGCGATG
CGCCTATTAATGACAACAACAGCACTGGGCGCCGACCAAATCGGTCAGACATTTTTCCAA
GCCAAGGAGCAAAGATAACCTGCATTAACGCATAAAGTGCAAGCAATACGCCAAAGTGGT
TAGCGATATCTTCCGAAGCAATAAATTCACGTAATAACGTTGGCAAGACTGGCATGATAA
GGCCAATCCCCATGGCATCGAGTAACGTAATTACCAATGCGATCTTTGTCGAACTATTCA
TTTCACTTTTCTCTATCACTGATAGGGAGTGGTAGAATAACTCTATCAATGATAGAGTGT
CAACAAAAATTAGGAATTAATGATGTCTAGATTAGATAAAAGTAAAGTGATTAACAGCGC
ATTAGAGCTGCTTAATGAGGTCGGAATCGAAGGTTTAACAACCCGTAAACTCGCCCAGAA
GCTAGGTGTAGAGCAGCCTACATTGTATTGGCATGTAAAAAATAAGCGGGCTTTGCTCGA
CGCCTTAGCCATTGAGATGTTAGATAGGCACCATACTCACTTTTGCCCTTTAGAAGGGGA
AAGCTGGCAAGATTTTTTACGTAATAACGCTAAAAGTTTTAGATGTGCTTTACTAAGTCA
TCGCGATGGAGCAAAAGTACATTTAGGTACACGGCCTACAGAAAAACAGTATGAAACTCT
CGAAAATCAATTAGCCTTTTTATGCCAACAAGGTTTTTCACTAGAGAATGCATTATATGC
ACTCAGCGCTGTGGGGCATTTTACTTTAGGTTGCGTATTGGAAGATCAAGAGCATCAAGT
CGCTAAAGAAGAAAGGGAAACACCTACTACTGATAGTATGCCGCCATTATTACGACAAGC
TATCGAATTATTTGATCACCAAGGTGCAGAGCCAGCCTTCTTATTCGGCCTTGAATTGAT
CATATGCGGATTAGAAAAACAACTTAAATGTGAAAGTGGGTCTTAAAAGCAGCATAACCT
TTTTCCGTGATGGTAACTTCACGGTAACCAAGATGTCGAGTTAACCACCCTTTAGATTCA
TAAAGCGAAAATAATGCGGCTCCAACGTACCCACCTAAATGGAAACGGCGTTCACTCCAA
TCTAAACACGCACAACAGATTTTACGTGAATGTTTGGAAGGAACGTCAATTCCCATTTCA
TGAAAATATTGAATACCACTTAATGTGATCATTGAACCATTTTCAGTGATCCATTGCTGT
TGACAAAGGGAATCATAGATCTTAACGGCAACTTCGCCAGCTAAATGATCATAGCAAGTA
CGTGCTTTTCGTAAATGCACTGGCGTGGAAACTTTGGCATGTACGCCATGGTTTAAGGAG
ATCCCCATCATACTTTCCATCAATTCAGCAATATCTTTTCCTGCTAGCCGAAAATAACGA
TGCTTGCCTTGAGCTACTACTGTGATTAGCTGGCAATCTAATAATTTAGATAAATGACTG
CTCGCCGTTGAAGCTGATATATTCGCCACAGAACTTAGCTCAGTGGCCGTCCAAGCTCGC
CCATCCATCAAAGCACTGAGTATTTTAACTCGTGAAATGTCAGACATAGCCGCCCCTATC
GCGGCTATTGAGGACTCAAAGGTAACCTCTTTTCGTATTAAATTAGCCATCGCAAGTTCA
CTTTATTGCCCAAGGGAGCGTAACAGATGCAGCCATACTATCATTGTCCGTTATTAATAT
CAGTTGGTTAGCATGGTCACTGTATTGCACTAAAATATTAATGTTATTCTCCGCCAATAC
TCGTGCTATTTCGCCAAGTTCCCCCGGTTTTTCCTGTTTTAACTTACGAATTAATGGTGT
CCGGATCGCAAGTACTAACAGTCCAGCTTGCTCTAGCGCTATTTTAGCTTCCTTTCCTTG
TTCAACAAGAAAATGAGCATGGCATTCATCACCAACCGTAAATATCCCTCCCCCTTCCAA
TCCAATACCTTTATTACCTAATGTTTTTCCTAGTAATGCTAATTGTCCTATTTGATTATC
TAAAACAACGTGAACATCAAACATTATCCTTGTCCTTTTTAAATGAATATTCGCGAGTAA
TATGAGCAATACTAATTTTGTAAAAATCAAATATTGACTCTCGCCCTTCTTGTTGAGCTT
TCGCATGTAAAACATGATTTTTCCATTGCAGAACTGCGTATTCGTTTTCCCACCAAGATA
GCGATAACATTTTTCCTTCTGTAGCTAGACTTTGAAAACGTTCAATTGAAATAAAACCAG
CTACATGACTTAATAGTGGTCTTAACTCCTCAGCTAAAGTCAAATAGCGAGTTTGTTGGT
CGGGTTGTATTTGCACCTCAAATATTACAGCAATCATATTTTTCTCCGTTATTAATCAAC
AAACAGAGTAATCCACCCGAAAATTAACACTTCGATAAGCAACGAAATATAGAAAGGTCA
TGCTGCTGTTTTATGTTGTATATCACACTTCTTTAAATTGCTCGGCCTGCGCTTATCATG
TTCTCCTTCTCTTATAATTTTGTTTATTATTTATACTTTTTTATTTTTTGCTATCACCGA
AAATAGTGCGGATCCCGCATGGTATTTAGGTTTACCCATCATTAAATACCATTGTTGTTA
TTTTAATCTTTTTAATATTTCATGATTAAGATCACACTAAAATTATGACCCTATTAACTA
AAAGTTATGGATACCCTAATAAAACTCATTGTTAAAGATTAGTTAACCAAAGTAACTTCA
TTTTTCACTATTGTTAAATTGTTATAGTGAAAATTCTGGTAAACTAATAGAGGTAAAAAA
ATGATCCTAGATGCCAGTTATACATTATTAGTCGCATGTATCGCGCTACTCATAGGAATG
TTTGTCGTAAAATTTACCCCGTTCCTACAAAAAAACCACATACCAGAAGCCGTCGTTGGT
GGCTTTATTGTTGCAATTGTTCTGTTAATTATTGATAAAACATCAGGTTATTCGTTTACT
TTTGATGCTTCATTGCAAAGTTTATTAATGCTCACATTCTTTTCCTCTATCGGGCTAAGT
TCTGACTTTTCTCGACTGATTAAAGGAGGAAAGCCGTTAGTTCTATTAACTATTGCAGTA
ACGATCCTAATCGCCATTCAAAATACTGTCGGCATGAGTATGGCTGTCATGATGAATGAA
AGTCCATTTATTGGCTTAATTGCAGGTTCAATTACTCTAACAGGTGGTCATGGTAATGCC
GGAGCATGGGGCCCTATTCTCGCTGATAAATATGGTGTAACAGGCGCCGTTGAATTAGCG
ATGGCTTGTGCAACACTTGGATTAGTGTTGGGTGGTTTAGTTGGCGGCCCTGTTGCCCGT
CATCTTTTGAAAAAGGTCTCTATTCCTAAAACAACCGAGCAAGAGCGCGACACTATCGTT
GAAGCTTTTGAGCAACCAAGCGTCAAAAGAAAAATCAATGCAAATAACGTTATTGAAACC
ATTTCAATGCTGATTATCTGTATTGTTGTTGGTGGCTATATCAGTGCATTGTTTAAAGAT
ACTTTTCTGCAACTGCCTACTTTTGTCTGGTGTTTATTTGTCGGTATTATTATCCGTAAT
ACACTGACTCATGTATTTAAACACGAAGTGTTTGAGCCGACCGTCGATGTATTAGGTAGC
GTTGCTTTATCGCTTTTCTTGGCAATGGCGTTAATGTCATTAAAATTTGGTCAATTGGCA
AGCATGGCAGGGCCAGTATTAATTATCATTGCTGTACAAACTGTTGTCATGGTGCTATTT
GCCTGCTTTGTCACCTTCAAAATGATGGGCAAAGATTATGATGCTGTCGTGATCAGCGCG
GGTCACTGTGGCTTTGGTATGGGAGCAACACCAACAGCAATTGCGAATATGCAAACAGTC
ACAAAAGCATTTGGACCATCACATAAAGCTTTCCTTGTCGTTCCTATGGTCGGTGCCTTT
ATTGTTGATATTTCAAACAGTATCTTAATTAAAATATTTATTGAAATTGGTACATACTTT
ACCTAATAGCTACACACTACTCGGCGTACTTCTCCTAACAATTTATTATAGGGCAGTATG
CCGAGCCGCTTTCTTACCCCGTATATTCCCCTAGTCAATCTATTTAGCTTGCACGTTTAC
GAATTAATTCTCGTGACAACTAAACCAAAATTTGAATTATGACGAGTATATCTGATTATT
TATACTTTATTCGTTAGAATAGTCCGTAGAAATAAATAATCAGTAGGCTACATGGAATGA
AATTAAGACATCTCGATATCTTTTATGCTGTAATGACTTGTGGTTCCTTAACGCGTGCGG
CTGAAGTTTTACATATTTCTCAACCCGCGGCGAGTAAAGCACTCAAACATGCTGAGCACT
GAGAGATCCCCTCATAATTTCCCCAAAGCGTAACCATGTGTGAATAGATTTTGAGTAAGC
AGGGTTGCAGCCACGAGTGAGTCTTCCCTTGTTATTGTGTAGCCAGAATGCCGCAAAACT
TCCATGCCTAAGCGAACTGTTGAGAGTACGTTTCGATTTCTGACTGTGTTAGCCTGGAAG
TGCTTGTCCCAACCTTGTTTCTGAGCATGAACGCCCGCAAGCCAACATGTTAGTTGAAGC
ATCAGGGCGATTAGCAGCATGATATCAAAACGCTCTGAGCTGCTCGTTCGGCTATGGCGT
AGGCCTAGTCCGTAGGCAGGACTTTTCAAGTCTCGGAAGGTTTCTTCAATCTGCATTCGC
TTCGAATAGATATTAACAAGTTGTTTGGGTGTTCGAATTTCAACAGGTAAGTTAGTTGCT
AGAATCCATGGCTCCTTTGCCGACGCTGAGTAGATTTTAGGTGACGGGTGGTGACAATGA
GTCCGTGTCGAGCGCTGATTTTTTCGGCCTTTAGAGCGAGATTTATACAATAGAATTTGG
CATGAGATTGGATTGCTTTTAGTCAGCCTCTTATAGCCTAAAGTCTTTGAGTGACTAGAT
GACATATCATGTAAGTTGCTGATAGGTTTCCAGTTTTCCGCTCCTAGGTCTGCATATTGT
ACTTTTCCTCTTACTCGACTTAACCAGTACCAACCCAGCTTCTCAACGGATTTATACCAT
GGCACTTTAAAGCCAGCATCACTGACAATGAGCGGTGTGGTGTTACTCGGTAGAATGCTC
GCAAGGTCGGCTAGAAATTGGTCATGAGCTTTCTTTGAACATTGCTCTGAAAGCGGGAAC
GCTTTCTCATAAAGAGTAACAGAACGACCGTGTAGTGCGACTGAAGCTCGCAATACCATA
AGCCGTTTTTGCTCACGAATATCAGACCAGTCAACAAGTACAATGGGCATCGTATTGCCC
GAACAGATAAAGCTAGCATGCCAACGGTATACAGCGAGTCGCTCTTTGTGGAGGTGACGA
TTACCTAACAATCGGTCGATTCGTTTGATGTTATGTTTTGTTCTCGCTTTGGTTGGCAGG
TTACGGCCAAGTTCGGTAAGAGTGAGAGTTTTACAGTCAAGTAAGGCGTGGCAAGCCAAC
GTTAAGCTGTTGAGTCGTTTTAAGTGTAATTCGGGGCAGAATTGGTAAAGAGAGTCGTGT
AAAATATCGAGTTCGCACATTTTGTTGTCTGATTATTGATTTTTGGCGAAACCATTTGAT
CATATGACAAGATGTGTATCTACCTTAACTTAATGATTTTGATAAAAATCATTAGGGGAT
TCATCAGCACGGAGTTACTATTCAGACCAACTTGGTGTGGGCTGGTTGGGACAAGGCTGG
TCGGTACCGGGATGTCAGCGTGTTGAGCGTCAATCTCGAGGTTTTGTGTATATTGATGAA
CAAGGTCGAGAGATATTACTTCCTGAATTAACGGCAGGTGGTGCCGGTGTGTTTATTCAG
GCAGAGCAAATGTGGGTAACGTTGTTGGCGAATGGCGAGATTGAAATCAGTGGTTTAGAC
CGGTCTTTGACGTTCTGTTTTAAATCGTTGCGTGGGGATTATCGCCATTTTGCCTTAGTG
CGAGTGTATGACAGTCACGCCAATCAACAGCAGTTTTACTATGATGAACGAGGTTTGCCG
CACAAAATTATGGATGGTAACGGTCGGGTTTTCCGATTGGTATTTGAGGCGGTATCTGAA
AACCGCTTACGTCTTGTGTCGGTGGCGTGGCAGCAAGCAGAAGATACGGCATTAACGCAT
TTACTGGTACGTTACCGCTATAACCTTGAGGGGGATTTAATTGCTGTTGAAAATGCACAA
GGCGAAAAGGTACGCCAATTTGCTTACCAACATCATTTATTAACCTCACATCAAAATGCG
GCGGGTTTGGTTTCTCGTTATGAGTACGATAAATATGAGCTGGGTGGCAAGGTCATTCGC
AACCGCACGAATTTAGGCGAAGATTGGCAATTCCGTTATTTTCCGAACTATACCGAAGTG
ACGGATAATCTAGGCCGTATTGAACAATACCACTTTGACCATCATCAAGCGTTGGTCAAA
CGGGTGTTTGCAGATGGTAGCACACAGCAATTTGAACGAGACAAGTTAGGGCGGCTACTG
TCACAAACGGACCGTGCCGGACGAAAATCCGAATTTCGCTACAATGCACAAGGGCAGTTG
GTTGAACAGATACGTTCAGACAATCAAAGACAGTATTATGGTTATGACAACCAAGGTCGC
TTAATTGAGCAGATTGATATGATGGGACATACAAGCCGTTATGCTTATGACGGGCAAGGC
AATCTGATAATGTTTACCAATGCAGAAGGGGAAAGTCAGCATATTGTGTATAACGAGAAA
GGTTTACGCACGGCAGTGATAGACCCTTTAGGCAACCGCACGCATTTTCGCTACAACGCC
CAACACCAACTGGTGGAAACGGAAGATTGCTCGGGCAATCGCACCGCTTTCCGTTACAAT
GAATGGGGACAGCTTACGGGCATCACGGATGCGGAAGGAGATCACACCACTTACTGTTAT
GACGAACGACACCAGCCGGTACAGGTCACTTACGCAGACGGTAGCACGGCACATTTTCAC
TACGACTTCGCCGGCAGACTGACCACTTATACGGACAGCAAGGGGAATAGCACCTACTAT
CGCTACAGTCTTGATGATTTACCGATTGAGCGGACAAATGCCCTTAATCACCGCTTCCAA
TATGAATATGACAAGGCGAGACGGTTAATTACACTGACCAATGAAAACCAAGCCGGCTAC
CATTTTGAGTATGACGACATGAACCGTTTAACGGCAGAGGTTGGGTTTGATAAGGGGAAA
ACGACCTACCATTACAATGAACAGGGCGAATTAACCACGCAAGCATATTGGGGAAACAAT
AGCTCGCCTAAAGCCTTGCGTGAAATTCACTTTAAGCGAGATGGCTTAGGACGAATAGTG
CAAGAAAGCATTGCACAACAAGACGGCTTATCTGCCCAAACTGACTACCAATATGACGGA
CTTGGCAGAATTACCCAACTGAGCGATGGCGAAAACACGCAAGGTTTTGACTATGACAAA
GTGGGCAGATTGGTACAACAACGGCAGTATCGCCTTAATGCCAACGGAATGGTCGAGAGC
CAAGCCCTTCATCATCACTACGACAAAAACGGCAACCGTACCAAGCTTACCTTGCCAAAT
AAAGACGAAATCCACGCCCTTTACTACGGCAGCGGGCATTTATCGGCAATTAAATATAAC
GACAGCCTGATAACGGAAATCAGCCGAGGGAAATTACACCAAGAATTAACAAGAACCCAA
GGCAAACTGACCACGCAATTTAAACGAGACCCGTTGGGACGATTAGCACAACAGCTTGCG
GCATTAGAAGGCAGTCACACGCCGTTAGTACAACGAGCCTATGAGTATGACTTAGTCGGC
AATTTAATCCAAACCCAAGATAAACGCTTTGGCACGACAAACTACCGTTATGACAAGCTG
GGTCAAATCCAACTGGCAGGGCAGGAATTATTCCAGTTTGACCCGGCACATAATATTATT
GAGCGAGAAAGTGAACGAATCCAAAACAATCAGGTTATAGCCTATCAAGGTATTACATAC
CGCTATGATGAATTTGGAAATTTAAGCCAACGCACTTTCCCAAACGGCGAAGTACAAAGT
TACCGCTATAACGCCAAAGACAAACTGGTTGAAGTGGCAATTCAGAAACCGAACCAAGCC
ATAGAAACGTGGCAATATCAGTATGATGTACTGGGCAGACGTATTAGCAAAGTGCGGTCA
GAAAACGGCGAGATTTTAGCAAACACCCAAAAACAATTTATCTGGAACGGTTCGCATTTG
GTACAAGAAATCGACCACAAAACTAACCGCACTTACCGCTATATTTACAGTCACCCGAAC
AGTTATGAACCCTTGGCACAGTTGGTATTTGTAAAAAATAGCAAAAATCCGACCGCTTGT
TACTACTATCATAATGACCAGATTGGTATTCCGAGAGAGCTGACGGACGAAGACGGCAAG
CTCTGTTGGTATGCAAACTATAGCGGTTGGGGAAAAATTAAAGAAGAATATGATTTAACG
GAAGATAAATCTATTCATCAACCGTTCCGTTTGCAAAATCAGTATTGCGATAGTGAAACA
GGCTTACATTATAATTTCTTCCGCTATTACGAGCCGAACATTGGGCGGTTTACGCAGTTG
GATCCAATTGGGTTATTAGGTGGGGAGAATTTGTATCGGTTTGCGGATAATGTTCAAGGG
TGGATAGATCCTTTCGGATTAGAAGTCGCAGCTGTTTATGACAGAATGACGCAAACCCTA
AAGATTAAAGATCTTGATACTCAGAGAACTATTGAGGGACCATTTAAAACAGGAGCTAAT
ATTGTTTCTTCGGAAACGACATTCAGTGGACCAATCCCAGCAGGTAAATACCATATTTTA
GAGCGTCAAGGAAACAATGATTTTTTTAGATTAGAGCCAGTTGATTCTAATTATGGAGAT
GACACTCATGATGCTACTGGTAGGAATGAATTTAGATTACATAAACCAGGTAGATCTATA
GGATGTATAACATCGTTGGATAAAGAAAATTGGGAAGCTACTAATTCTTTTATTAGAAAC
ACAGAAAAAACCATAACTCAAGTAAATAGTAAATCAAGAAACCCTTTCAAATGGGGACAG
AAAGAAAGTATTATTAAATATGGAGAGTTAACTGTAAACTGAGAAAAAATATGTTTGTTA
GATTATGTATATTTATAAATTTATTAATTTCTATAATATCTATAAGCCAAGTAGTGCTTA
GAATGATTGATGGGCTACATATGTATAATAAGTTTTTTGATAAAAGCTTTGAAGGGATAG
ACATTGGAGCATATAGTACATTATTTTATTTTAACATTTGCTTTGTAGGTTGTGTTTTTT
CTTTCTATTATTTAGATAGAGCTCTATTGGTTAATAGGGCGACATTGTTTTTATATTCAT
TAACTTTAATTTTAATAGATGTTTCTTTGTTGTGTGGTCTATTTTATCTAACAGATGTTA
GATAAATAAAATATATATAAACTGAAAGAATAAATCCTATTAATTTAAACGAGACCCATT
GGGGCGATTAGTACAACAGCTTGCGGTATTAGAAGGCAGTCACATGCCGTTAGTACAACG
TAGCTATGAGTATGACTTAGTCGGCAACTTAATCCAAACCCAAGATAAACGTTTTGGCAC
GACAAACTACCGTTATGACAAGCTCGGTCAAATCCAACTGGCAGGGCAGGAATTATTCCG
GTTTGACCCGGCACATCATTTATTAACCTCACATCAAAATGCGGCGGGTTTGGTTTCTCG
TTATGAGTACGATAAATATGAGCTGGGTGGCAAGGTCATTCGCAACCGCACGAATTTAGG
CGAAGATTGGCAATTCCGTTATTTTCCGAACTATACCGAAGTGACGGATAATCTAGGCCG
TATTGAACAATACCACTTTGACCATCATCAAGCGTTGGTCAAACGGGTGTTTGCAGATGG
TAGCACACAGCAATTTGAACGAGACAAGTTAGGGCGGCTACTGTCACAAACGGACCGTGC
CGGACGAAAATCCGAATTTCGCTACAATGCACAAGGGCAGTTGGTTGAACAGATACGTTC
AGACAATCAAAGACAGTATTATGGTTATGACAACCAAGGTCGCTTAATTGAGCAGATTGA
TATGATGGGACATACAAGCCGTTATGCTTATGACGGACAAGGCAATCTGATAATGTTTAC
CAATGCAGAAGGGGAAAGCCAGCATATTGTGTATAACGAGAAAGGTTTACGCACGGCATT
GATAGACCCTTTAGGCAACCGCACGCATTTTCGCTACAACGCCCAACACCAACTGGTGGA
AACGGAGGATTGCTCGGGCAATCGTACCGCTTTCCGTTACAATGAATGGGGACAGCTTAC
GGGTATCACGGATGCGGAAGGACATCACACCACTTACCGTTATGACGAACGACACCAAGC
GGTACAGGTCACTTACGCAGACGGTAGCACGGCACATTTTCACTACGACTTCGCCAGCAG
GCTAACCACTTATACGGACAGCAAGGGGAATAGCACCCACTATCGCTACAGTCTTGATGA
TTTCAAGTGAAATTAAAAGGGGCATAGTAGACAAAAGTGTTGGTAAAAAGTGGGCTAAAG
CCTTATAGTACAAGGCTTTAAGCCCACTTTTTGAAATATGAACAAAAAACTGTCCTTTTT
GCCTTAAGAACAATATCCAAAAGTATGGAAAGAAAAATAATATTCAGAGATACTTTTGTT
CATCCTGTCATAAAACCTTTTCTTCCACAAATAAATTAAATCCAATAGATATTTGGACTG
ATTACACCATAGGAAAACAAACCTATAAACAATTAGCCGAAAAATATCGCTGTTCCATTA
GAACTATTCAACGTTATATTGAAAAATCCCCCAAAGCTAAATTAATTCCTTTACAACAAA
CCTATCTCAAGATTATTGCAGACGTGACCTTCTTTGGTCGTGAATTTGGTGTATTAGTTT
TAATAGATACCTTATCTAAAAAAGTCGTTTATCATCGTGTCGTAAAAACAGAAAAAGACC
TCTATTATAAGCTCGCATTGAATATACTTCGAGAAAAAGGCTATATGATTCAATCCATTA
CAAATGATGGACGTAGAGGGCTATTAAAGGATTTATTTAATACACCAATTCAAATGTGCC
ACTTCCATATGGTCGCCATTGTGATGAGAAAATTAAGAAAAAAGCATCAATCACAAGCAG
GTAAAGAATTAAAGATTATTGTAAAAACGCTAAAAGAAAGCCACAAAAATGAATTTTATT
TAAGATTACATCAATGGTATTTAAAACATAAAGAGTTTTTAGATGAACGGTCTGAATATC
CCAATGAGAAAGGATATTTTCCTTATAAACACCGTAATGTAAGAGAGGCTTATACCAGTT
TAAAATACTATATGAAATATTTATTCACCTTTGAAGAATATGCTCACTTAAATATAGAAA
AAACAACAAATAGGTTGGAAGGGTTATTTAAAGAACTGAAACAGAAATTATCGGTTCATA
GCGGATTAACGAAAAAGCATAAGATTATGTTTATAAAGGATTTTTTAAATAAAAAGAGTT
GGTAATAATTAGGAAAAATAATTAAAACCAACACTTTTGTCCATTAGAGGCATAGTTTGC
AAAAAAACCAACACTTTTGTCTACTATGCCTTATTTTTCCAATATGACCAAAACCGTGAG
CAGGAGCGTTATACCTATGATAGTTGTGGCTATCTCACCCAACAGGCACAGGCAGAATAT
GGTTTTACCCGAGATGAACTAAACCCTGAATACTCACAACAACGCCTTATTCAACACAAT
GATATTTACCAACAAGGGCATAAACTTAATCGGTTAAATCATCATTATTGCTCACAATAG
AAATGTAAATTTGATTTAAGAGAATTTAAAAAACTATAAGGAGTTGCATAAAAAAATAAT
ATCTCTATAATACTCATAGGGTGGATACAGGGACTCTTTCTACGAGTCGCACCCCGCTGC
TTCAGAAATGGAGTTTGCCCAGAGCATATTTTAATAGCGACCTGCCCTATACTTGTTATC
TATAAGTGTAGCTGAGCCCCGACCAGTCTAGATTGGTCGGGGCGATATTTTATCTATATC
CTTCTTTAGCTCCTGAACTACTGGATTTTGGACTTTTTATAAGATCAGAAAGCAGTTTAA
AAATAGTAAATGATGGAGTATTTGAGGGGATTGGATTATCTTCTGTTCCTGTTCCTTCTC
TCACAAAATAGGCTGTCAGAACGTGCAATCGCAATAAACGGTTTTCTTTAAAAAAAGTCA
CGCATATCTTATATGGTTCAATTTTGTTAGTAAAATTATTCATTTTATGAATCGTGAAAT
ACCGTTTTTGATCACTTTTATAAAATCTCAACTGTCCTAAAATATCTTCGGAAAATAATA
TATTCCTCAACTCTTTGGATGCTAAGTATCTTTCAACGTCAAATTGACGAGTATCTCCAG
AAGAATCCTTTACTAATATAGGTAGTGAAAATGGTGAATCATTCTTCGTAAAACAGTGCA
ATCCGTAAGTAACAACGAGTTTATAATCCATTTTTTTACTATGAATGATTAGTTCGTGTG
CATTAAGATGACTCATATCAAAAGAGGTATTCTCGTACTCTTGTGATTCCCACTTCTGTA
TGGCTTCTATATGAAATTTTTTTGTCATTCTTTTTTATAGTTCAAATATTCGCTTGATAA
TATTGTGTGACACTTTAGATGTTTTATCAAGCCTTTTAGCCCTTTAGCCTTTTCATAAGT
AAATGAACCTTTTTGGGTAAGCCCGCTCCACTTCAGTGGAGCGGGTTGCCCTTGAAAAAT
TTACCCTTATTATCCCTTAGCCTTTTCCTTTTTGCCACTATTCTTCATATATATAAATTT
CAAGCTCATGGTCAGTTTCATCATCTATGTTATTGTCATAAGAATCTTTATTATCTAACC
GTGATCCAAAACGTAACTCAATAGCCTCCTTTTTTTGCTCGTCTGATAAAAACTGCCAAT
AGTTACACTGTAGTTTTCCGTCGTCCCCAAGTTCCCAAAGCCCCGCATAATTATAATTAG
AGTACTCTGGTTCAGCATGACATATTTTTCCAATTCTTGGTTCAATATTTTGAGCATGAG
AAAAATTTTCTAAACAGCACAGTACGGGAAATATGAGTAAATATTTCATAATAGAAAGAT
ATGTTGTAATTTTGTTGTGACAGTCTAAAAGTTTGTCATTCTGTTTAAGAGAGAAAAGTA
ATCATAGATTTGGAATGATTCTTGGGGAAAACTATAAAATTTGTGTGAAGAGTTTATGCT
GGTTCAGCATGTTTAAAAATATCAAAATTAATACTGTCATTTGAGTATAGTTCAAAGCTA
CTAGCATAAATAACTTAAATACTACCACCATATAGCAATTAAATAGAGTTAAATGGTACA
GGCATAATTTATAGATCTAAATGAAGGTACATAAATGTTAACCGCACGAATTTATATGAG
AGTATCCACTGATCATCAAGATTTACAACGACAAGAAAAACTTATCAAAGATACACAAGA
AAAAGGATTCTATGTTGCCGCAGTTTATAGAGAAAAGATATCTGGCGTAACAGAATGGGA
GCAACGCCCTGAATTATTTCGTTTGATTAATGATTTACAGCAAAATGATATTGTAGTTGC
AGAGAGTATTGATCGCCTTACTCGTCTAGAACCTAAAAAGGCATTGGAATTGATTAATGC
AATTAAATCTAAGGGTGCAAAAATTCAAGTTCCTGAGGTTTTTGATTTCGATACAATTTC
CAAAGAGCTCAATGGAAAAAGTAGCGTTTTTGATCCGAGCTTCTTGATGTCTGATTTATT
TTCGGCAATGCAAAATATGTTCTTCAAATTAGCCGTCAGCATTGCTCACGATGATTACCG
AAAGCGGAAAGAACGACAAAAACAAGGTATTATTTTAGCAAAACAAAACGGTAAATACCG
TGGGCGTCAGCCTAATAAAGCATTACACAAAGCTATTATAGAGCAGAGGAAAATGGGGGT
ATCTATAGCAAAAACAGCATTGGCTCTAAATACAAGCCAAAGTACAGTAATTAGAGTTTG
GAAATTATTCAAAGTTAATAGTATCTAAAGGGATAAATATTAAGAGTATCGTGGGTAATA
TGGAAATAGGTTTATTATTAGCAGCTATCAAGAGTAGGAGTAATGAAATGAAAAAAGCTA
TTTTAGACTTTATAAAAAATAAAAAATTACAAATTCCTTTAATCTATACCGACTGTGAAG
AAGTAACTTGCTATATTCGCTTTTATATTCCAAATACAAAATGGGAGTTTTATATCTATG
AAATAGATGAAACTTATAATTTTGCAAATGCTCTAGTTTACTCTCCACATACGCATGATA
TACCCGATTACGGTTTAGTGCCATTACAAAATTTTGTAGCTGAATATACAGAAGCATTCT
CTGAGGATGATTTTTCTTTAGTTGCAATTGATGAGACATTTATACCAACTAAGCTATCCA
TAGTGATAAATCAGCATAAAAATAGCTAATAGAATGATAAGACATAAGTGAAGTGATATG
GGTAAAATGCTTCATGATATTAATGCTAATAGATATAAATGAGTAACAAGTTGATGTAGT
AATCCCCTAGGGAATTACCCCTAGGGTGGACGGTTGTATTGTAAAACTACTTAATCATCA
CAGATGAATTCTTCATCGAATATATTTTCAGCAAATTGTTGAATTTCATCGTCATCTTTA
TCTAACTGATAGAAAGAACCATTCATATCAGCGATAAATTCCCCTGCGAACCACATACCA
GGTTCAAAAAATGAAAGTGTAAACTCAATGAGAGGGAATGCTGTACATAATGAACTAAAC
CAAGCATCTGGTGGTCCCCATGGTGTATCAAATATGCAGTCAATAGAACCATCATCATTA
AAAATAACCTGACAGTTATCTGGACACACATTCCATTTACACCCCCATTTCGCATTTGAC
CAGTCATACCAATCTTTATATCCGTATTGAGATAAATTAGAGAGGTATTGCTGACCTAGT
GGCAAATTTAACCATAATGCTTTTTGTTCATCAGGACGTTTTTGTAACCAGTGATTGAAA
TCGCCTACGCTCCAACGATGGTGCTTAGCTTTAGCGTATATCCTATCAATTGCTGGTGAG
AAAACATACTTTTTGAGTAGTGAAAGTGTTAAACGTTTGTTTGGTGAAAGTTTTAGAAAA
TCCATTGCCCTATCTCCGCAACTACTTGATTCAATATAGATTGATTCAGGCATTGGAATA
AGTAACCCAAAATCTAAATACCACTGACCGTTTTCCGTTTGGCTAAATAGTTTAGGTCTA
ATTTGTTCGGCTTGTGCGTGATCGCAAGAAATTTGTAGTTTATTTTCACACCAATTTGGC
ATAGTGTACTCCTTAATTTTGTAGAAAAAGGAAGGGATACACTATGCCCAAGGGGATAAT
GTATCCCCTAATGGGTAAATTTCAGTTAGTATGCTAACTTGTGAGGTTCATATGTTCGGA
TTATCACTTGAAGTGTTTTCTACCTAATGATACCCAGAAAGCTAGCCAGCCAGCAAGGTT
ATCATTATATGATACTCCGAATTTCTTCTCGTAGAGTGCTTGTAACGATTGCTCACATGT
AATAATTTGTTCTCGGATATGTGGTATCCAATCACCATTTTGATCATATGCTTGCTCGTA
CAATATGCAATATTTTAGGTAAATGGTATCAATTTCTTGATCCAAATTTTCCATAGCTAT
TCTCCTATGCTTCATAGTTAAAACGTTCATATTGTTGAACAACTTGCAATGTCTCAAACA
TATATTGACATGCTTCGCGAGCTTTTCCTGCTGCCTTAAAAATCGCTTTCTTATCTTCCT
TCAGAAGTTTAATCCAGCTCGCAATATAACTTGCATTTTTTGGAACAGTATTAAACCCAA
GATGGCTACATAAAAAGGCGGCGCCCATTTCTGCAACAAGCTCTTCAAATGCGTAGACTT
TGTTACCAAACTTGGACTTACCAGAAGCTATCCCTTCTCTATTTAATCGAGTTTTATGCC
CCGTCGAATGTATCATTTCGTGTAATAACACTTCATAAAAGCCCTGTTCATTTGTGAACT
GCTTCATTTCTGGCATTACAATAATATCTTCATTAGGATTATAGAAAGCTCTATTACTCG
GTTTCACATTTACCTGTACTTCAATCCCTTCCATTATTTGACGAATTTCTGCAAATTCTT
GATAAGGAACAGAATTATTCTCAGACTTAGAAGTTGGCACAGATTCATAGAGAATGTCTG
GCAATGACTCACATTGTTCAATGTTAAACACACAATGTTTATTGAGATAAGCAAAATGCT
CCATCTCAACATTTCCGTCATCATCTATAAGCTGATTGCCATCGGCATCCAATTTTTCTC
GTTCAATCGGACAATAGTTGACAATCACGGTTGCTTTTTCACCTTTTTTGATACGTCCAC
CTAATTTGTTTGCAGATTCAGCAGTTATCCATTTTGATTGTTGATAACCATTTTCTTCAT
TCGCCATCCATAACAATAGTATATTAACTCCGTTATAGTAGCGATCTGATACAGCATTAC
GTGGCAAACTAAGATTACAGTCAGGACTAGACCAAGGTTTTAACCAAGGTACAGTACCTG
TTTCTAAAGCTTTTACAATACGATCTGTAACATTTTGGTAAATATCGAATTTAGGTTGTT
GGGAACTAGTGTTCATAATATGTTCTCCTATAAAGTCAATGGAGAACATATCCTTTGGGG
AATATATTCCCCAAAGGGTTAAATGTTCATAGATTCCGTTGTTACCCAAGGATTCCAATT
TGTTAATTTTTCTCATTGTTTATTTCTTTCGAAATTACCAATGATCCATCTTCTTTTTCT
GTTACAGTAAGAAATCTAAATAATAGGCCATATTTAGTTGGCAACTTATATAAGAATCTT
ACTGTTTTTTCAGAAGGTTGACGATTTAACCAAGCATGATATGCCTGGTTTTTTTAAGTC
ATCTGTAAAATTAGCTCGTTCTTTCCAATCTTTAGAAAGCCGATCTCCTACTGCTGATAG
TAGAATGTGAATTTTAGATTTCTCCAGCATATTATCTCCTAGACTACAAGGGGGAAAATG
CTGTTTCCGTAGGGGAAACAATTTTCCCCCATAGGTGGATATCTACTTAATTACATAGAA
GAAGGTACTTACGGCACCTCCAATAAATGAAAGTACAATAAGTAAACTAGAAACAAAGAA
CCAACGCTTTTTGAGTCGGCGAGTTTCTTGTTCAAACTCTTCTGCTTGTTCTTCAAGGTG
AGCAAAAATTTCAGCCTGAATTCGTTCGTCTTCAGCTTCAATACGCTCATTGATACCTTT
GGTTACTTCAATGTATTTTTTGGTCACTGCTTTTTTTGCAGAAACAAAAACACTACCTAA
TTTGTTACCAAATTTATTAAAGATAGATGTAGATTTAGGCGCAAAAGGTTCAAATGCACC
GATGTCGTGTGAATTGCTCATAGAGATTTCTCCAAGGTAATGTCCAAGGAGAACCTTATC
CCTAGGAATAAAGTTTTCCTGGGACAGGTTAATGAAAAGTATAAGATGCATTCCTAACAA
CACTAGATATCGAAGAACAGTATGTTAGAGTCCTTTTCAGAATGCTGAGAACATTTGGGA
TATGAACCATTTTACCGCAGTAAAACGTGGCCTTATAGGTTCTAGCCACCTAACTTAGTT
ATCAACGATAACAAAGATAGCTTTATTATGATAACTGCTACACATCTTTCAATTTAAAAC
TATATTTTTCTTTTTTATAGTTTAAAAACTGTCACAAATCTAAACATACTTTTTCATTTC
ATTTATATCGCTAACTTCTTAATGTTACGTTGATTAAATCTTTGTGAGGATAATTATGCG
TAGAATTTTACTCAGCACAGTACTGTTATTTCTATCTTATTATGGCTACACCAAAGAAAA
TTCTAGTGTAATGGTAACAGTATATACCACCCAAAACTACCCTATAAAAAATACTAATTT
GGCCGATTACATATATCAGCTTGATGCTGTGGAGATTATTGAAGAGCAAATTAGTCAATC
CTTAGGGCAAGATCCACTAATTGCAGAAAAACAAGCCAAACGTTTGATGCAAGATAAATC
ATGGGTGAATTTTCAAAATCAACTGATACAAGCATACCATGGTGTAACAAAAGGTTGGAA
AAATGGGATCATGAAAGTTCCTGCGATTGTTTTCAATGAAGATTCACCTAATCCGTCTGT
TATATATGGTGAGCAAGATGTAGCCAAAGCAATCAGTCTTTATAAGTCACATCAGTAAGG
TACCTATATGAAAGCTAAAATCTTACAAACATATTTAAAACCGCTTTTAATATCTTGTTC
CATAGCGACTTACTATACTCCTGCTGTACAAGCAATAGAAGCTAACACGCTGAATACCGC
ATCAATAATGGCATCAGGAGCATCAACGGGTTGTGCTGATTACAAAATAGTAGGGATATG
CTACTGGCTACATTGTACCTACTGGAAATGTAGCGTTCGAACATCAATGAAGGTTCACCA
CTTTATTCCTGAAATGGTTGTATCTGTGTATAACCATAACAATCAAAGTCCTTGGAAAGA
GGTTAATTTCATGAATACGGGTGTGATGGGGGGACAACATCAAACTCCAAGTAAAATGTA
TACTCAGTTTACTTTCAAAAATGGAGAAGCTATCGGTCATCCAGGTGGGATTGCATTGCA
GATGATCAGTAGTATGGGATATTCCTGCCAAAGTCAAACAAATGCATTTCAACCATATTT
CTTAAGTAGTTTAGATTTTTTTGCATGGCGTTTTGGTATGCCAGAAATGTTTTACCCTGA
AGCTATCACTCCTGGAATGAGAGAGGTTAGTCAAAATGGTGATTTATGGGGAAATATTTA
TCCACGTGGAGGAAGCATTACACAAACCCATGATTATAAAGCCTCATCAGTTATTGCTCA
GAGAATTGGGGATATTGTTAGCCGTACTGGACAACTACATGTTTACATTCCAGCGGCTAA
GCGTGGTGGAGAGGGAAAATGGTATCCAAAAGAAGTCAAAGAGGGTGATAAAAAAACACA
TCGTTGGCAAATGTTAAGCCCTAAAACTGAACGTAGCTGCTCAGTGTTCCCAAATGGGAG
TTCTGTTGCTGCACATGGAGATAAAGTATCAAATACAGAAAACTACAGTTGGGCGTTATG
GAGACCTTATGCTTGTTGCAAAAAGAGAGGTCAAAAATTTTTAGGTAACAGTGATTGGAT
AAATACACATACACAATAGGTGATGATATGAAAACAAAGCAAAAACTTAGCGTTTTAGCA
CTCGCTATTTCGATTGGTATCGTATCGGAAAGTAGCCAAGCTAATACAGAATATGTGCAA
GGTACTGTTTTATCCGATAAAGTTTTTTATCAAATTGGGGGTGGCTCCGCTGTTATGCCA
CCACCATCAAGAAAAAGACCAAATGAACTAAGCATTGGAATCGGTTGGAAATCCAATTTA
ACTTGCGGTAACTTTGATATTAAAACCACAATCAAAAATCAGCTAAATGGTATCACTGAA
GGCTTTAAAGATTTGTATGGCAATGTTATTGAATCTGCAACAGGAGCTGTTGCAAGCTTA
CCCGCAATGATTATTCAACGAGCCAATCCTCAACTTTATGACATACTTAGTAATGGTATG
TATCAAGCTAAATTAGATTTTGACTCATTAAAAACAAGTTGTGAGGACATGTCCAATCAT
TTAGCTGATTACGTTATGGATAGTAAATGGGCTAAAATGGCAGGATTGGAAAATTACAAA
GAGATTGCAGCTACAGAAACAGATGCCAAAAAAGCCAAGAAAAAATCTGAACAAGAGCAA
GGTAGTAAAGGTATAACTTGGATTGGTGGTGTGAAAAAAGGTGGTATGGGGCAACAAGCC
ATAGATGTTATTAAAGATGTTGTTGGGGCAGGGTTTAATATGTCTCTTGGTCGAGCTCCA
ACAGCTAAAGGATCTATCCCAAAGACTCAGTGTGATGGTATGTTATGTACGGAATGGCAA
TCTCCCGAGGATATGGCTGAATATGCGAAACGTATTTTAGGTGAGAAAACGATGACCACA
TGTGATAATTGTGGAAATAAAAAAACAAAAGCAGGTACGGGCTTAGCTCCTGAGATAGAA
AATCAGACAAAGATAAAAGCAACTCAACTAGAAGAGTTACTTAATGCTGAAGCTATTTCG
GCAGAAAAGTTGAATCAACTTAGCACATCAACTGTAGCGGTAACTAGGGGGCTAATCGAA
TCTCTAAAAGAAGATCCTGATGCATCTATTCTTGGCTTTAGATTAGCTCAAGAATTAGCA
ATATCCAAGGAATTGGAAAAGGCTTTAGTTCTACGCCGAGTTATTCTAACTGGAATGAAA
GAGCCTAATGTTTCTAATAATGAAGGAGCTCAAGAAGAACTAGAAAAATCATTAAAAATG
CTTGATAGAGAAATCGAGCAGGTTAAACTGGAAATGGAGTTGCAAAGATCGATTAGTAAT
AATACAGCAATTGCTATACTAAATAATAGAATGGTGGAGCAACAGAGAGCTCTTGATAGT
AATACCCCTGATGACAATAAGAAATTACATAATTTATCTAAAGATTCTGGAGCAAATATA
CTAGATACGAGCAATAGTAATTTATTTACTTCTCTTGATAGATATATTCCAATTCCAAGT
AGTGATTCGAGTGGTCTAGGAAATATCTATGCAAGCTATACTTCAAGTATCAATGGTAAT
ACGCCATATTCACCTATAGAGGTTATTGCTGGCAGTGCAAAAGATCAAGCAATGGGATTA
TTGAGACAATTTGAAGGTTTTATCTCAACGGCTAAATATGATGTTAATGCTCCTAGAGTT
GGATATGGTTCTGATACTATTACTAGGGCAGATGGAACAGTTGTAAAAGTAACCTCAAAT
ACAACTACAACAAGAGAAGATGCAGAAAGGGATTTAGCTAGAAGAACCCATGAATATTCT
ACTCAAATACAAAGAGAAATTGGAAGTTCTACATGGAATAATCTAACTCCGAGTGCTCAA
GCAGCTTTAATTTCTTACACATATAACTACGGAACTCTAAATAAAACTAAAAGTGTTATA
GCAGCTGCGCAAGCTGCAGCTGAGTCTGGAGATATGGAAAAACTAGCTATTGCAATTAGA
AATAGATCTGTGGACAATAATGGTGTAAATTCAAGACGTCGTAATCAAGAAGCAGATTAT
ATTTCTAACAATTAATGATTACTAAGGAGTATTCATATGCGTAAAATTACAATCTCATTG
ATTTCAATGATACTTTTTTCTGGCAATGCACTGGCTAGTGATGCTAGTACTAATATTATC
TACTCTTGTACAACCACTGAAAATAAACAACTTACAATTAAAAAATCTCAGTCAGATTAT
ATTTTTTCCTATGACAACCTAATATTCAGTAACTCTATCAACGATGTAATGAAACATGAA
GGGACATCCATTGATATTGGTTCGGGCTTTACATCAATTGGCATTGAATTGCATAATCAA
GGTAATTCGTATATTATTGGACATGCGCATCCTAATAATAAACCTAAGGAATTAATAGAG
CCTGGATTATTAATTCAAAACACAAAAGATAAGGTCGTAAAAGGAATTTTTGAGTGTAAT
CCTAAAAAACAGATCAAACATAATTTCGATACTAAAATTATGAGAAAAACTGGAGTTTCT
CCATAAGTTTATAGTGCTATGGGAGATAAATAATGAAAAATTACTTATTAAAGTCTAGAA
TGGGTAAATTACTATACTATGGCGTTAGAATTTTATTTGTCGGTAGTATATTTGGAATTG
TTATGTTGTTTAGTTATTTATATATACTAGTATTTAGTATGTTAAATCGTGAACTAGGGT
ATCCATCTGATAATTTCTCTAAGAAAAATTAAAAAGTAGGCATCATATAGATGCCTACTT
TTATCAAATTATTTTGGTACTGGAAATTTATTGGAAGATGAGTTTGTTCCTCTCGTTACT
GAATTAGCAATAACAGTTCCAAAACTAAACCCTGCCCAACTTAACATTCCAAACCATAAT
GTCGGTAATACGATAAACATTGTCCCTAATACAAATTGTAAAATCAAATCATCTTGGGTA
TTTTGTATTCCCGCTAGGTTCCATCTTGAGTGTGTATCACTATCATACATTGCTGATAGT
ATCCAGCTATCAAGCCATCTAGCTAACTCCCACCAAAATGACAAAAAGAACAATCCTACT
AACATCGTAGATATTGTCATTATAGTTTTAATACTATACCCACTGAATATAGTAATAATA
GGTATAGATACAATTAAAGCTAATATTATTAAGCCTTGAACCATAGGTAAAGATTGTCTA
ATAGAGTCAAATGCTGGAAACATTGCTACACTAGCGATAGAATTTGCTGCCGTTCCTGCA
GTTCTCGCAATAGTATTAGACCAACTAGGATCGGTATTACCACCATATCCTCCATAAGCA
TAGCCTGATGAAACAGTAATATTCTGCGGACTAACTAATCGTCTAATTATGGAATCCTCA
TATTCACTAGGATTTCCCCATATTTTTTGCATCCGATTCAATAAGCTTGGCTCAAATTGA
GTTAATAATCTTGCTCTTAATCCTATTCTACTATCTGCCCACCATTCTTTACATGTAGGA
AATCCCCCGTTTCCTGTATTGGGTAAACCAGAATCTCTAGGTAAAGAGTAACTCCATTGA
GAACGAGGCAACTTAGAACGATAATTATCGTAAAACCCAGATATATTTATAAATAAACTA
GAGCCAATCCAATCTATATCACGAGCCTGTGCCTCATTTAAGAATGTTTGCTCTCGCTTT
ATTTTAGTTCTAGATGGAATAAAACATTGTTCTACAAAATCTTGTACTTCTTGTCTGAGT
ACAGGATTTGCAATCTGGGTATTTTGTACCTCGAATCTAATTTGTCTCAAATCGGCCTTA
CATGGAATAATAGACACGGCTCCATGAGTTAAGCCTTTCCCTACTGAATAGGTAAACGCC
CACCACAATGGCAATGTCGCACTTTTACCATTCAACTCACTTGATAAACTGGATAATCCT
GTATCACTCGGTTTGTATATTGAGTGACCACAAGACTTCATTCTTTCAGTATTAAACTGT
AGCGTTGTGTAGGAAACATTAAATAAAGGAAGGCAAGTTAATACCATGATGATTAACGCA
ATATATATCTTAGTTTCAATCCAGCTTGCGAGTAAACGCCCTTTTTCTCCTTCATCATCT
CCTTGCTCTCTCACTTTCAAAAAGAGTCCTATCACATGGAATAAGATTGGTGCAGCAAAT
ATGCCAGTTTGAACAAGCAGATCCCAAATTCCATTATTAATAATCCAGCCAAGTAATGTT
AGGAAATATTCAAAATAACTATCTACTGTTAATGATATGTTCATTGGCTTACCCCTGTAA
TAATTGAATTAAGCTGGTTAATTCGATAATTGCAACAGCAACTCCTAAAGGTCTAAATAA
TGATTTATATTGCTCAGATATTTTTGCAAGTTTATTGATGAAGATAATAATGATGCCATA
AATAACTATCCGAAAAGCTAACCATATATACCAAGTTTTTTGTATAAAATTCGTAATTTT
GTCAAACTCTACACCATAGTTTACGGCCAAATGCGCAATAGCAAGCAGCGTCAAAATGAT
GAATACAAACACAAAGATAAATTTCAGTAATGACCAAAACTTACTATGTGGCACAGTGTC
ATTATTGATGTTTTTATCTTCAGTTTGAGCCTTCATAAAAATACCCTCGTAAAATCAAAT
TGTTAACTTTCCGTATCTGATATTGCTATATGATTATCCACAGTTTGTGTGGATAACTCA
TGTTTAAGTAACTCAACTAACCAAAAAGCATCTGTTGTATCAGTCACATTGATATTTAAA
CGATAGGTGTTTGGCTGTTCGAGCGTAGGTAATTCCGTATAGCCTGCGAGCACCATCATT
AAATCAAAAGATTCTTCCTGATTATTTTTAATTCCTATTAATCGTAGACGAATATAATTC
ATATTTGTTACACGGTATGGATGCGTTTTAATATATTTAAGTGTCCCTACTCTTTGTTTA
ATATAAGTAATCAATGCTTCGACCTGTTTTTGTTGTTGTTCGGATAGCATTTTTTTCAAT
TCCACAATACTGGGTTCATGTGGTGAGATAGAAAATAGTGTTTTTCTTTTCATTGTGTGA
TTCCTCTTGCTTTGTCAATGTTTTCTGCAACTTTAATTGCTGCATCAAGTTCACAAATAC
CATATTTTTGCATCAACGTAGCACGTTCGGCTTTTTCTTCTGGTTCAGTCATCGCCAGCG
CAAGGTATAAACTTGGTGGCACGACTCGGAATAAGGCTTCCATCTTACTTGATAACACGA
CACCTTCTGTATATTTTCGGTTTTCTTTTTTAACTGATGTAACTAAGAAAATTTGTTCTG
GAGTTAGTTGCTTAAATCGCCCAACTTGTTCTACTTCATCTTTCTCAAGACACAATAATT
CCCACCACTCTAGCATTGAGAGCAGTTTAGACGCATCGCCAGGGAAGTCTTTCAGGTTTT
GTGTGGCAAGCCATAGCCAAATACCTAGCTTACGCCACATTTTACCTGCTTTCGTCAAAA
AGCGAGCTAACATTGCATTTACTGTAATGATGTGAGCTTCGTCCGTAATATTGACAATAG
GGCGACCTGAAAATTGATATTTTTCCCCTAATGAATTGATATGATTAATCAAAGAGATAT
AAGCAATAGCTAATTGAGCTTCATAGCCTTCTCTTGCCAACGTAGCTAAATCAACAAGCG
TAATATCTGCATCGGGCCAGATTTCACCTTCTCTGTTGAAAAGTTCTGCTTCAAAACTAC
CAGGTAAACAAAACATCCCAATAGCTTCACCCATTTCATAAGCACGTGTTCGACGTGCTT
CAGGGAGAGATTCATCTTGGCTTAATTCATAAAAAGCGTCTCTAATATCCTGAGTTAATG
TTGTTCGCCCATGTGAATATGTTTTTTGAGCAGCCAATAGAATTGCTTTGCGAATCATCG
CTTTATCAGGTCGGGTTAGTTTTTCATCTTCCTTAACCTCTCCACCAGTAATCATTAGAC
GAGCGGCAATTTCCATCTCTCCTAATATATCCCGCTGATCATCTCCCTCTTCTTCATCAA
CAGTTTCAATAGAGGACGAATCCTCCACATGATTTCCTTGGATTTCTTTCAATAATTCTC
TTTGGGTTTTCGATAATTCAGGATCTGCCACAAGTCGATGACAGTCGGCAAATAATGGTA
GTGAAACACCCCCACCAGGCTTCAAAGTTACACGATTGACAGTTAATCCATAGCGTTCTG
CATATTCAGACATTAATCCAAATGAATTTCCCGCTTCAATGACAAATAATCGAGGTCGAT
GAATTGCCATCAACTGTGCAATTTTTCCGTTTAAGGTAGCTGATTTACCCGCTCCAGTCG
GACCAAGAATAAGTGCATGTCCACTTTTTGCTCGGTCATCTTTATTTAAGGGATCAAAAT
CTAAGGGGGCACCACCACGGTTAAAGTAGGTAATGCCAGGGTGACGAGTACCAATACCTC
GTCCAAATACAGGTAATAAGTTAGCAATATGCTGTACAAAATTGAATTTAGTATAGAGTG
CATGACGATCGTCTGCGGGATTGAAACACATAGGCAACCATCGAATATAGCTACTTAGTG
GTGCAATTTCCATACCTTCTTTAACTGCAACTAATCCTGTTGACTGTAAGGTTGTTCGTA
GACGGCGTGAGCGTTTTCGTAATTCATCAGTGGTATTAGCTCGCAGATAAAATGCCAGTG
AAGAGCGATACATTTTGTGTTTGTCTTTCAAAATATCTTTAACTCGATCACAATCTTTTT
TGGCATAAATAGATTCTGTATTTTCTCCTAGAGCACTATCTTTAATACTCTGTATATGGT
TTTCTAGTAGGTCTTGTGGATAAACGACAACAGTTAAAACCATAATGGTATTTTCTGGTA
ATAGGTCAAATAAACTATTAACATTATCTCCACGTTTGACTTCCCCTGTAAGATGACCAA
CCTCTGGAGCTCTTCGTAAGGAATCAACCACAACTACTTCATGTGGACAATTATCAAAAT
ACCAATAACTTCCTTCTGTTCTTGGTGTATTGACGAGTAACGTTTCTGCAAAATCATTCA
CTAAATACAGATCATCAGGATTATTGTTCTGTTTAATAGTGTAATGACAAGCCTTATAGA
ATTCTTCAGGATTATCATAGTCTTCAGGTACAGGGTTGAACCAACGTAAAAGCCACTGAT
GAATTGCGTTTCCGTTCAGACGCTGAGCTCGAATGCCAGCCCCCAAAAGTGCATTCGTTA
CACTATCACAGGTTGCATTTAAGTCTTCTAGTGCTTGATCTAGTGTAATGTGTTTTTCAA
CGTAGCGATAAATGACCATTCGAGTACGACGTTGTTGCCCTCGCCATTGTGTACCTGTGA
CCGCTTTGTCTTCGAATAGACCACCTGGTTTGGATACATCACGTAAATGTTTTCCCATAA
TGTTAAGCCATTGCTCTGTAAATTGAGTTCCCTGAGCATTAGGTTTTACATAGTTACGTA
AAATATCTTCATATTCCATGGACATCTCATCATCTTGGCAATAAAACTGCACAACCCAAG
GCGACATATCTAATTCAGGAAAACTATCTTGAATTGCATGGCAGACTTGGGTTCTTGCAT
TAGCCAAAAATTCCGCAGAACGACCTTCAGTACCAATCACAGTAATCTCAAAAACGGCAC
CAACAGAACGACCATCTTCAAGAAGTAATGTTTTATTTTCATCTAAGAACTCAACCCAAG
GAAGCCTATCCACAAAGGATAGCGATGGCTTGTATTGTTCTAAATGTTCTTTTTGAGTGT
AATTACCTTGTCGTCGAATGAATTCAACATGTTGGGAGACTGGTGCTTCAGGTGCATTTT
CTGTACTTTCTGAAACTTGTTGTTTACGACCAAATAATCTATTTAACATGGTTTTTATCC
TTTACGACTAATATTCACGTGTTCGCTCGCCTGGTTGGGCATATTGAACTCGTCCGTAAA
ATGGAAATACAGTTGTATAGCCTGGGATGGGAACTGGTTCTGCAGTTTGAGATAAATGCG
GGAATACATACATTACAAGATCAGGATTAGGCAATCTTGGAAATAAATTTGTTGCTTCAT
TTGCAGCTGTGCGAGTGTAATGGGTGTATTCAGCAGCATTTGAAAAGCTACTATTAATGG
GTCTTACAAACTGAAGTGCATTTCTGGCTTCTTGTAGACCACTTTGTGTTCCCCCACCAT
TTTGTTGCCAAATGTCTTGCATTGTTTCACTACCTGTTGGTAATAATTCATCTTGTGATG
TAGAACATCCAGCTAAAATAAATGAGCTAACTAACAGTAAAACTGGGAATTTCATCTGTA
TCTCCTTAATCTATTTGGCTAGTTCCAGAATTTTTTGGGTATTTCACTTTACGAGCTGCA
GAATCGTAATCAATATTAATTGATTGAGAAATATGAACCGCAACAGCTTGTCCTGGTGGG
ACATAAATAGCATCAAACATTTGCCCATAGCGTTGTCTAAACCAATTTTCCATTTCTTTT
AAACCGCCTCCGAGCGCTTGCCCTAATATATATTTACCTTGACTACCTGTGACGGCACCA
ACAACGGAATTACCATCAACCACTGTTGTAGTTTGGCTTTGAGCCATACTTTGAGCAGTT
GCTCCTGCTGCGGATAATAAAAATTGAGATGATAAATATTCTGGTGCATTTGTTTTTCTT
TCACCTGGTATACATGGTAATCCATTTGGATTAGATAACCATCCTAGAGATTTTCCATTG
TTACTCCCTTGGTTCTCCTGCGTGGCAATACGTCCATCACTAAATACGAATGTAATACTA
TCGACATTTCCTTTTACGCAAGACAATGTCCAATCTCCACTTGCAGTTCCTGAAACAATG
GCACCTTCAACATCAGGAAGCTGAATACCATTTGCCATAAGGTTTTCCCGACCGATTACA
ACTTTAAAAGGGTAAGGATCTGTAACATTTCCATCAATAGGCACTCGTCCCAATAATGCA
GTCATTGCGACAGAACCCATCAGCGTAGAATTTGCGGGTAAAGTATAAAAAGGTTTTTTT
GTCTGTTTTTCACGAGAATTGGGTTGTCCGTGGAGCTCTACAGCCGCCTGACCGAGAGTT
GAGTCATCTAATGCTTTAAATGGATTTGGGAAGGTTGCAACAGTTTCTCCAGTAAAGTTT
GAGGATACAGGTTTACCATTACGATCCGTCAATGTTACATCTGATGGCTTAATCCATTTT
ACTGCAGATTGGCTTCCTTCATCTGGATAAGCATTACCCGTATTAGAATGAGAACTATTA
AATTGAGATTCCCCTTCCATTCCTAAACCAATAGGAATATCGTTTGAGCTTGGGGTGTCA
TTAGAGAGATTTGAGAATCTATCTGTTACTTCACGAAATCTACGTTCAAAATCAGCCATT
AATTCTTGTTGTTTTGTTTGAATAGCATCATCAATTTGACGAGATACATCGTAAGACTGA
ATTTTCAATGCCTGATTTTCTTTTTTAAGACGCTCATTCTCTTCGTTTGTTCGTTGTACT
TCTGCTTTGGTTTCTTTAACTGCACCCAATAATGTTTTCAGGGTATCATGTGGCGTATCT
CCCGCAGTAAGACCAAGCTCTTTCTGCTCAGTTTCAGTGAGATCGTAAACGACATCAGAG
GCTTCATTTTGAGATACCTGATTATTTTGGTTGTTTTTATAGGTAACAAATAAGATAAAA
GCGAAAGCAAAAACAACAATAGGGACGATAATTTTCAGTAACCCATTTGATTTAACTGTA
CTCATATCTATCTCCTATTTAGTTTTGGTAGATGTTGAGGATGTTTTTTTCACAATAACA
TTAGGTACAAAGGCTTGATTTGGAGCACCTTCAGTGACTAAATAAACTACAGTAGTATCT
TCTGGCGTACCTTTTTTCCCTAACCAATTATGCTGAAAAGTGGCTGAGTAGAAATATCCC
TGTAAATACCGTGGGTCTAGATTAACTTGGTAAGGAGCTAAATTCTTTAGTCTTACTGCG
GTGACAACGTATCCATCAAGTCCCCAACTATCTAATGGTGTAGCTAAAATACTTAAATTT
GGCATCAATGTAGGCAGGCTTTTTGGTAGTTTTGCCGCTATTCTACGTACACCAGGGAGA
GGTTCTACCGTTCTTAATGGGGCATACAAGGATTGAGCTGCATATCTAGTGAGTGCTGCT
GGGGGAGGTAATTGACTTTTTACTGGATTTTCCATGCTTACATCTGGGTCAGATATATCT
GTTTGAGCAATACCAGTCTTATTATTAGAAACAGATTCATCGAAAATAATTCTGACGGAT
TCTAATTTACCTGTATTTGCTTTACTACGCACATCAAGTAGGACAATTTGCCCTGTTTCC
ATATCTCTTAATTGGATACGGTTTAAATCGAAAGTTTCGTTAGCTTTCAGGTAGACTGCA
CCACCTGTACTTTGTACTCGTAATTTACCATCTAATTCTGACGGTAAACCTACTTGAACA
TTTTTATCGACAAAAACGATGCGTTCTTGATTGACATTCAGATCGATAGGGAGTGGAACT
CGATTCCATTGCATAAGAATTTCACTTTGTGCAGGAAGTGACAGTAACGTAGTTAGTAGT
AATGTTGATTTATTGATTGTCATAAAATTACTCCCATTATTTTTTCTCTTCTTCAACCTT
GATTTCAATACGTTTAGGTGTTGAGCGATAGCAATTAAGAGCAAGCCCCCAAGGGTTGGC
TTCAGGATTCAGATCGTAACGAACAATATGTAATGGATAGCGAACAAGTACTCGTTTAAC
AGGGTTATCTAAATAATATTCATCGGTACTTAAGTCTAATGTAACATCCCAATCATCTTG
GCTATTAATCGTTACTCTTGATTGACTGAATCCCCGCCCTGGAATCTCATATACACCACG
AACACGATTTCGTAGTTCACCTAATAAGTTACGATTTTCATAATCTCTCAATAAAAATTG
GTAGCAGTGTGGTGTCAAATAGGCTTGAAGTGCCTCAATATTTTTCTTATAGTCCACTTC
GCCATCTTGTGGCCAACGGTTTAACTGCTGGAAAATATAGAATGAAAATGCGTACACCGT
GGATGGTGGTACCTCCCACCATGCTCTTACAGAGCCAGAGCGTAAATCAGGTGGATTATG
AATAGTTAAATATTTAGGAGATGAATACCACCCATAAGCAAAAATACCTGAAATAATTGT
AAGAATGAGAATAACTAACCGTAAACTTTGAATATGAAATCTTTCGCTTGTAAGTGCATG
TTTATATTTACTCATTTTTTACCCCGTTGTTTAGGTGTACGTTTGATAGACCAGTATGTA
TTCGTTGTAATAAATCGTGACGGACTCTTTTTGAGTTCTATGTAGCGTTCCAACCAAGTA
TCAGGTTTTCCACGTTTAAGGCGAGAAATATAAGCACCGCCGAATCGCATTGATAAGTAG
CCAATTGCTAACATCCCCATGGGAATTGCATACCAATCAACTGGGAAAAGAAGGATCATC
AACAGTCCCAATAAAGCACCAATTACTGCACCAATAAACATCACTAAAATTAATTCAATA
AATGTCATCCCTCTAAATACTGCTGGGCGACGATTTAGACGTTCTGGAATAAATGCAATT
GTTTCTGTTGATGCTTCTTCTTTCATACAAATATCCTTATAGAATCTTACTTGCCTCGGT
AATTAGCCAAATGATAACCACAAGTAAAATGGCACCAACAAGTGCAAGCATCCCTAAATC
ACCCCATTTCTTACGACCTGCTTGCACTTCACCAAATTCAGAGATCAAAGAGCCTGCCAC
TTTCATAAATGCATAAGCACCAAGCAAGAGTCCACCTAGGATAACAGCATCATAACCATG
ATTTTTTATCGTTTGCATGATACCTGTACCTTCACCACGAGAAGGTGCTTGCATTTTTGG
TAAATCAGCAAGTGCTTCATTAACGCTTAGGATAGTTAAAGATACGGAGGTGATAACTTG
ATTTCTAAATGATTTAAGAGATTTAGATGCTCTTTTGATAAATTTTTTCATAATGGATCC
TTAATGAAAAATTGACCTAACTAACGCAGTAAGAAATAGGTGAGAATCACAATGACTATG
GCAAATCTCACAATTAATTTTAGGAACTTGGGAATGGTTGTTTTACCTTTCACAAGTGCG
TCATAATTCTTCAAGATGATGTAAGCAAAAATGAGAAATAGGGCCGAAAAAATCAAACCT
AAGAGAAGATAGTTGAGTTCACCTACAGGGCTATTTGCTCCAATCTTAAAAGCTTCTACA
GCAGTATTACTCATTTTTGATTCACTCTAACTTTGTCATACTCTCCCGATAACGTTCGGA
TTTGTCTTGGGTCACGTGGTTGAGCTCGATTACTATTTATGTAACGATCAATACCATCAC
GAACAATAGCAATATCTTGTTTAGCCTTTGCATAGTCAAAATACACTCTATCTTTAACTC
GGATGTTACTAGCATGTTTTTGTGCTCGATACAAAGCTTGTTGAGCTGACTCTAATTGAC
GAATAGCCTGCTCAAGCTCGGCTTTTTCATTGGCATAAACAGGGAAAGAGAAAAATGTAG
ATATCAGAAGAAAAATGGTTAATTGCTTTTGCATTATGAACTCCCATCTGTTAGTTACTG
CGAGAAGATAATGCAAAAAATAGGTGAATAATGTAATGTGAAACTGTACAAGGAAATCAA
ACAATTTCTATAAAAAAACCATCTCGGTTATGGTTTTAACGGAGATGGTTTTATGATGAT
AAGTCTAGTGTCAATTAGAGATATTTTTTGAAATTTGATGCAGTTAAAGCAATCATAATA
CCGAATAGAATAGCTGCGGGTATGAGAATTAAATTTGGATGAATAGATATAGGTATAGCA
AGATAAATGATCCATGCGATAAACATAACGGGGGCTACTGATTTTTTTGCATGGTGATAC
TTGAATGCCGATTCTCTACCAACCCCGAAGCGGCGTAAATCTCGTTGAACAAGTCCATCA
GTTAAGCCGACAATTGCGACTAATATAAATAATGGGCTAGTAAGAATAATAATTAAGAGT
CGAATAATAAAAATAATAATGACATATAAAGTTGACTCAATGTACGATCTTGCATAGAAC
CAAATATAGGCACTAACGCCAGCGTCTTGTGGGGTATTATGTAACCAAGTCTGTAAACCT
GTTTTAATAAATAACCATTCATGAATAAATACAATGGTTTGTTCAGCAAGTATGACTGGA
TAGCTATAAAGTAAACTTTGTTGAAATTGGGCAGAAAACCAGCCAAATTCTTCTTTCATA
ACATTTTTACTGTGCATAGCACCTTGTTCTGGCCACACAAAAGTAATACATAGCCATTCT
ATGATAATACTTAAGATGAGTGAGGCTATTAATGTTTTGGTGATCGTACAGAGAAAATTA
GGTTGTTTTTGAACCACCTGTTGAGGGGTTGATTGTTGATTTTCTGTCATTAGTGCACCT
TACTTTGAGACAAAATTTCACATTGAACTAAAATCTCACCTGGATATTTCTTATTAAATC
GAAGCCAAAAACAGAATTCGTTATTAGAATTGGTTGCTTTACCTACATCAGGAGCTGTCC
ACATTTCAATATCAAATGAATTCAAATAATCAGATAGTCGATGCAAAGAGCATTGATTGT
CATGCCAATATGGAAAAATGGTTTTGGCAAAAAAATCTAAACGCTCTTGATCAAACTTCC
CTGCACTAGAACAAAGAAAATTAGGGCTCTCTAAATCAATAAAGCGATCAGGAATATCAG
TTATCAATACTTCTAAATGTGTTTTCATTGTTTTTCTCTTCTGGGAATAAAGTTTTACTA
AGGTTTTCAAACGCTGCGACAGCATCAGAATTAGGTTGGTAGCTATTCACACCTTCCCAC
CATGTTTCAGTGGTTTGGTAATTGTCTTGCATATATTTTGCTAATTGCTGAAGATCTTTA
GGCATTAGATCATCTTTATCTTCTACGGGTAACGGCATACGTATTTTCCATAGTTGGCTA
CCTTCAATTAAAGCAAAAGCTTGTCCTTTAGGTAGATTCGTAATATCTGCTGCAGATAAC
ATTGGCTTCTGTTTCTGTGTAACACGATCGCCTGTATTCGAACCAAAATGTTTATCTGAG
CCAGGATCTGAACTATCCGTAGTACTAGATAATGCCATGACTTCTAGTACAGTAACTTCA
TGTAAATTCTTGGTGAGTACTTCTGCTGTTGCTTGTTCTTTAACTCTTAACATCACAAGT
GAGTTGAAGTTTCCAACTATTTGTCCTGCTTTAGATGCATCTCCTGTTCTTGCTTTAATA
TCAGAAATAGTTTGAGTATATGCAGTTACTTGAACGCCAGCACCACCGCCTTTATTGATT
AATGGAATAAATTCATCACCAATCAACTCATTAAATTCATCGCAATGTACATTGATAGCA
ATCTTACTATTTTTATGAGTGAGAGATTGTGGAAGCCCTTCATTAATACCAAATTTATAG
ATATGACCAGCCATTGAAACAAGATCTGCAAACATAGAATTTCCAACTGCAGATGCAACC
GTCAAATCAGATAATGCATCTAATCCTATGTAGACAATACCACGTTTACGAATAATCTCT
TCCCAGTCAAATATAGGGCGTGTATCCGAGATATTAGAATAGTCTGGGGAGAGTAATTCG
GCTACTTTACCTGATGTTAGTTTTTCAAGTAACGGAAGTAATGAAGCGACAATTTTATCA
AAGTACGTTTTATCGTACCGCACAGCACTGCATAATCCATCTAAAACAGGATCGAATATC
TTGTTATCCCGAATGTATTGGTCAACAGCGACTACCATTTCACTACGACCACGCATTGCC
AGAGATAAATTTTTTTGATCTATATTTGCAGCTACTTCAGCAATTGCTAACCAGATATTT
TTATCTCGTTGATCAAAATAAAATTTTGCGTAATCCAAGAATAACGAATCAATACTACGT
ACAAATTTTGCAATTTGTTCATAATCAGGACGTCTACCAAGCTCAACGAGAGCTCTAGCA
ATGATATTTACGAAACGCCATGCAAATTCTTTGAATGCGGCAGAATTCCCAGCCCCACTT
AGTTGACCAGAAATACGAGAGGCAACTTCCGTAATTTTGTTGAAACGACCAACCGCATTA
TAACGTGCTGAAATATCGGGCCAACCTAAATGAAATACATAGAATTCATTCTCTCGACCA
GCTCGTTTAGCTTCAGCATACATACGTTTTAAAATGTCAGCATCACCTTTAGGATCAAAG
AAAATGACAACTTCACGCTCATTAAAGGTTTTTCCACGATGAATGTCTTGAGTAACCAAT
AATTCAGCTAATCGAGTTTTTCCTACACGAGTGGTTCCTAACACTAACATATGTCCTACA
CGACTAGCGAGAGGGATAGTTACATTTACCTCATTTAACTCAATACCATGAATAGCAGGA
ATCCCCTCTACTGGTGGCAAGGGTCTAAATGGGTTAAAGGGACTATCTTTGGAAGTTAAC
TTGGTGATGAAGCTTTCTTCATGTTTTTTCTCAAACTCTTTCACAAAGGTATAACATTTT
GATGGGGCTAAATATTTTTCTCCATTTGCTTGAAAGCAATCATGCAATCGTTGAGTATGT
TTTTGTGTCCATCGAAATCCTAGCCCTAAAAATAAATGTTTTTTCATAACAGGGATTTCC
TTACTAGACATAGCATATCTCGGTAAACGCTTAAGATTTCTATGGTATTTGACAACTTTC
CAGCCTTCAAGAGCTCGTTTTATACCTAGTACAGTAAAGCCTGCAGAAAGCCCATACCCA
ATACTTGGAGTTAAAGCCACTGTCCAAGGGGCAATCGCACAGAGAGCCGCCGAAGCTCCA
CAAACAGCAGATGTATAAAACTCAACAGGCGGTCGAAGCAATGATTCTACTAGAAATTTA
TTACTCATTGCGATGCTCCTTCTGATGTAATTAAAAGTGGGTAATGTGATATACCTAGCC
TTTCTGCGAGGGTGTCTGCGGGTGAAGGTATCAGAGTTAATGTTGGCACAATCGCTCTCA
ATTCTTGCATTTGACTAACCGTTTGCACATTTATTACTAATCCCGTGGCATTTAACTCAA
TCAATTTTTGTTTATTTTTTTCTAGCCAACTTTGGGATGATACATCATAGCCAATTAAGA
ATATTGGTAGAGCACCAGGCAGATTAAATTTTCTCGTTTGTACCGTACCTATAGACCATT
TATGAGAAATCACTGGTAGTAACTGTTCTTCTGAAAGTTGAGCGGGAACCGCATTTGGAT
GTATTGGTGCATCCTCTGTATGTACAGGCTGTATCGGTTCATAAAATCGAACAGCGCTTT
CTCCACCGAAATCAGCAATGATATTTAATTCTGCAGATACGAGAGAAGGAATAAAGAAAA
ACAGCGAATAAAAAGAGAGCTTATATTTCATCATAATGGGTTTATCCAAATAATTTTATT
AGCGGTTGTTGGTTCAATCCATCTTATTGAAGGTAAATCATTCTTTGATTTAGATATACG
ACTTTTTGTATTCTGTGTAATAGGTAGATTATTTATTGGAATGTTATTTGCAATGAGTGC
ATGCTGATAGTAACGACTTTTTTGATAAATAATAAAATCTCGTACACTCATGTTTCTCGT
CATACCATTTAGTTTCATATTACGAATATCGTCTTTTGTTGACTTACCAAGTAAAGCTCG
GTGATATCCGTCCAAGCCTATATTATGAGCCATATATAAATTAGCATCTGTTACTTTTAT
ACCACGTTGATTAAATTGTTCTGTATGCCAACGAGCGAGAAGCCCTGTCGCAAGTGTATT
GATATACTTATTATGGCGAGGATCTTTATGTGTCCCTCTATTTTTACTTGTAATAACACT
CATACCAATTGCCTTTCCTTCAGGCATTGAAGCAAGCCAATTCCATGTTCCAACAGTAAA
CTGACCGACTCCAAGAGCACCTGTTGGAGATCTTTTGCCATACCATCCATCTTCAATTTT
AACCAAGCCACGTAACATTTTTTCATTGACTTGATAGCGTTGAGAGGATTCTTTAATGTA
GATATCAATCTCTTTACCAAAACCATAGAATGGTTTAGCAATTGATGCTGGTATCATTAG
TAATGGTAAGTATATTAATAGACGAGCGACTGCCATTCCCCATCTCCTTTGATTTTAAAT
GCTGCAGGCATTTTTCCTTTTGCATATTTTAGCCAGTATCCACTGTCGTGATTTAACGTG
ATTTGTCGAGCTCTTACTTTTGCAATATCAATATTATTCTTCAATGCCCAATTTCGTATT
GTTTCATCATTTTGCATACTATCTACAACGTAAATATCAAGAGGATAATTTTGAATATAT
TCCTGTAAACGTTTTAAGTTATCAATGCAAGGCTCGCAGTCTGTTCGGGTGAAATAAATA
ACTCGGTTAATTGCAGAGGTAGGTTGTCCTGAGTCATCCATTCGGAAAGGAAGTTGATTA
GGATATAATCTTTCAAAAACTTGATTATATGCTATTTGGAAGGCAAACTCCTTTTCCACT
CTTTGATACTCTTTTTTAGCCAATAGTTCGGCATAATGTTTTCTTTCATTGTCACTACGG
GCCTCAACACCTAGCATAGTGAGGGGATCTAGATTTGGAGACCAAATTCCACGAGCCCCT
TTTTTGAGTTCTTCATATCTTAGCCATTCTGTTTGCGTCAATCCCCATTCAGTCCATTTA
TTTTCTGAGCTTTGTGAATGCTGAATATTGAGACTTTTCTCCACACTTTGTTGTGTCGAC
TGGGCTTGAGAGATGGTATTTGTTACAGAGGTTTGATTTGCGAATGAGAAGGATGTGCTT
AGAACTGTACCAAATAGTACAAATAAAGTGGTAATATGAAATTTCATAGTCACTCCAATA
TTGATAGTAAGTTGAAGTGACTATGCCAAAAAAGAAAAGTGAGTATAAGAAAAAATTCTA
TTGAAGTTTAAAACAGTTAATTAGTAGTCCTCAGGAACGATAGCTTCAATTTGTACTTTC
GGCTCTATTGGTTTAGGTATGGAGGCTCGTCTTTCGTAACATATTTGTCGTAAAGTATCA
TGAACTGTTAATTCATATGCTTCACCTGCTAACATCTGTAACGCATCTCGTAATTTCATT
GGACCAAATTGATAATGTACTTTAGGAAGTTGATGATTAAAGAGGCTTCTTACTTCAGGG
CTAGAAATAGAACAGAGAGTATATCCTGTATCTTTTAGCGTATTCCAAATTCCTTGTTCA
ACGGTCAAATTATAATAGACTTTTTTCTTTTTACCGATCATATCAATATTAACTACTTGC
TCAAGAAGATATTTTTGTCCACCGACAGGTGAGCTACTGACAAGGGTATATCGTCCATAA
CGTACTACTTCAGGGTATTGCTCAAAGTTAGAAGTATAAATATCCTCAGATACAGTTCTT
GCTACTTCAATAGGTGCAGGGTTAGGATTTAAAGACGTTGGGGATGATGAATTCACATCT
ACAGCCAATTGGTTTTCAGGAATCGGAATGCCTGGCGCAATTACATCATTTGGGGAAGAA
TTATTTTGATTAGATGAGTTTGTCTGTTTTGCACACCCTGTGACAATAAAGGCACTGAGA
ATTGACAATAATAGTGTAGATGTTTTCATAGCGTGCTCCTTTAGTAATAAGTGACTAAAG
AATACTATGCAAAAAATCGTTGCTTTTATTAAGAAAAAAACCGAATTAAAATTTCAACAA
TTTTAATTCGGTTTTGAATTAGGATATCTATACCTACATGAATAGGTATAGATATTATAG
TTAAGACAAATCGCCAGATTCAACAAAAGAGTAAAAATCTTGTCTAGATACGATAATGTG
ATCGAGTAAACGGATGTCCATCAAACAACAGGCTTCTGATATCTTGCGTGTGATCATATG
ATCAGCATTGCTTGGTTTTATCATACCTGATGGATGATTATGAGAAATAATAATCGCAGC
AGCATTACATAATAAGGCCATTTTGATAATTTCTCTCACATAGACACTAGATTCATTAAT
CGTACCAAAAAACAACTTTTCAGTCTTAATTTCACGATTCTGATTATCTAAAAAGATCGT
TGCAAAGACTTCTCGCTCTTCAAAACCAATCAGAGCTTTTAACATTAACGCTGGGATGCA
AGGGTCTGACATGGTCGCAGATTTATCGTTAGGATAAATCGCAGCCGTTTCCTGTAAAAC
ACTTTCATATAGCATTTTGGCTTGCTCTAATTTTTGTTGCTGTTCATAAGATAATAATGC
GTTCATTATGTATTCTCCTAAATAAAAGGGAAATACATCCCACTAGGAAATGTATTCCCT
AGTGGGTAAAGAATGTTAATTTAACCCCAAAGAATTTGGGCTAGTTTCACTTTTTGCTCT
AATTCATTGACTGATTTTTTAGCGTAAGTAAGTGAATAGGCGTGAGAGCGTTTTTCTGGG
TTGTCTTTCAATTCTTTATGCGTCTCTTTGGCTTGCGCCAATTTGGCCGTAAAGTATTCA
AGACTTTCTGGCATTGATAAATCAATTTTCTCAGCCATGGATTCCCAATAAGCAATTTTG
CCGTCATAACTTTCGGCTTTTTTCATCTCTTCAACGGCCTTATCCATTCTACGAGCATTG
CGATCAATTAAAGCTCTGTGTCGTTTCTCACTATGATGTCCAATTTTAATTGGCTCACCT
AAACGAAGAAATTCACGTCCCTCATTAGCTGCTTCACAATATTTCTCGCTACGCACCATT
GCACTATCCGCATATCCTTGATAGCGTTCGGCTTTCGTCGCTGCACGAGATTGGCTATTT
AAGCCATCACAACGAACAAATGAATAGAAGTAAAACCCATCTTGTTGTTTGACAAGATTA
TGTATTTCAACCTCTGTTTCATTGCCGTATTTGCTGGTAAGTACAATGCATTCACCTTTA
GCGTGAGCATCAGGACATTTAGCAATAAAAACATTAGGTGCAAATTTAGTATAAGTGTTA
GTAGTCATCGTATATTCCTCAAAAAATGAAGGAAAATACGATTCCCAAAGGGAGTGTATT
TCCCTTCAAGGGTTGTTAGTGTAAAATTTAGTGAATTCGATTTTGTTTGACACAGTTCCA
ATAATCATCGACGGTACAAATGTCCCAATCATTGATCACAAGATGAGTATCAATCGAATT
GATCCAAAAGAAGATGTTTAAATCATCTATTTCTAAGCCTGTTTCATCACAGAAATGTGA
AATTATTCGCTCAAGTACTAAATGTTGGTAGAAGTTACCTAGAACAGGAAGCTTTTTACT
TTCTCGAGCAAATTCCCATACTTCATCATCATTAACCCAATCACTATAATGTAAAAGGAT
ATCTTCCCAAGCAGCACATTTGGGCGAGCAATTAAGTGGTATATTGAAAAATGACATAGT
GTTTCTCCTAAATAAAAAGGGGAAACACACCCGCTCGGGTAATGTTCCCCAGTGGGTGAA
TATGTAATCGGATTTATAAAAGTAAAGAAAGTTGTCTAATCGTCATCATCGTAATCATCG
TCATATAAAGCACTATAAGCCTCACTGACTGCTTCATCCGATTTTAATCTGGCATTAGCA
ATAGATGAGATAGAAAGATCAAATCCTTGCTTTAATGCTGCCGAGATAAAACATTGCCTT
TCTTCATTGTTTAGACGATAAGCATAATCACTTAATCGTAATAAAACGTTATAAAACCAT
TGTTCTAAAACCATTGATTGATACACACTATCGGTAATGCGTTGCACTAGAACATCCGCA
CGAATACGGTCATATATCTCTACGAGCGGAAAAGGTTTAGAATAAAAGTTGGTAATAAAC
ATGGTAAACTCCTAGTTGAACAAAGCCCAACAGTCGTTGGGCTTTATAGGTTAAGCATTT
GATTCATCTGTATCTCGTTTAGGCTCTTGGTATTTCAATTCGCCATCAATTTTAAGCATC
TTAATGCGAATCAAGCGACCTTTTAAGGTCGTACCAGTATCGCCTTTTTTATGGTATTTA
CTATCACTTGTGTAAGTGAACGTATCGACCCAGAGATCTGCCATTACGAACGAAATAAGC
ACTTTCTTTTTCGCCTCTACAGCTTCTTGGCAACGTCTGATAAGTTTTTCAGTTTCAGCG
CCAACGACATTCATATCGAAATAACGATATTCAGGTTCGTCAGATGAGCCAACTAATGCA
GCGATACGGCAAGCTACAAATTCATTTCCTTTTTTTGGTTTTACGATACGAATATCGTTA
ATATAACCAATACCAGAAGTGTGTAAGTTAAAGTAGCTAGCTTTTTGAGTAGAAGTTTGA
GTAGTCATAGTTTGTTTCTCCAAATGTAAAAAAAGCGGAGAAACATCCTTGCCCAACACG
GGAAAAATGTTCCCCGCTAGGGTTAATTGTTTGGGACCACAAGAGATTTTTCTTATGGAA
GAATATGGTTAAAGAGACATTCCTGCATAATGGAACAAAGTTCATCAAAAGCAGAATCGC
TTTTCAGAATGCTGAGCGATATTTGGGAGTTTTAGTTCATCTATACACGATAGAGCGTCG
CTTTTCAGGAACTATGCGACTTACTAAGTGCTATCAACGATAGCTGCTTAATGCTGATAA
ACATAAACCTAAGTATGTTTTTATTAAACAATAAATTGAATATTGAATTTAGATATTTAA
TCCGATACACAAGAGAGAAAATAAAAACCCTAGAATTTTACTTCTAGGGCTTTGATTAGG
ATAAGATTAAAAATCAATGATTACATACAAAGACTAAAATCCAGATAAATTTGACCATAT
AATACAGACTAATAAATAGCATCTGTTCTCGTCAAGACATTACTATTTGCATCTACACTA
TCCGATAACGATGTGGTCTTTTATCGGCATAACACGCACCAAATGGCACAAAGGGCACCC
ATTTTTTCACCAGTGGGCACTGGTTAAGATAAATGTGCATTGCTGCAAAGACAGAAATAG
ATTTTGTCAAAATCCATTTTTGTCTTTGCAACAAATAACGTAGAGATAGCGAAAGCCTAA
GTAAAATAAACACTCATAAGCGAACTTATAACTCTCTTTCAGAGTGCCGAGAGTATTTTG
GATTGTCATTTGATACCGACAAATGACCAAAACGGATATATCGTTTGAATTTTAGCACGC
TAAAGAGCAAAGATCTATTTGGGTTTAGCTTAAGACTTTTCCCCGAAACTGATCGTCCTT
TTTCGTTGTAAATTTGCGCTTTTTCTTTACTGTCCCAATATTTTCAATGCCATCACAAGA
TGGGTATTTTGTACAACCCCAAAAAAGTCCATTCTTACCGTTACGTTTAGTCATTGGAGA
ACCGCATTTAGGGCATTTTTTGATTTCAACATTACCCATATTCATACCTTGAGATAAACA
GACCTTCATTAAATGACGAATAAAATCTTCCTGCTTTTTCATGAACTCAGTGAGGGTCAA
AGAACCTTCTGCTATTTGGTTAAGAGCTTGTTCCCATAGTGCGGTTAAACCAGGGTTTTT
CAATAAATCAGGTAAGCTATCAATAAGAGCCACAGCTTCGGCAGAAGCGAGAAGAGATTT
TTTCTTTTTAAGTAAAAAACCTTTGTCGATCAAACCTTGAATTAGTCCTGCTCTTGTAGC
TTCTGTCCCAAGCCCTTCTGTTTCCCGCAATCGTTGTTTTAGCCGTGGATCGGTAACAAA
GCGAGCGGCATTTTTCATTGCTTCAAGCAATGTACCTTCAGTATAGTGAGCGGGAGGTTT
AGTTCGCAGAGTTCGAATATCAGTTTGAGTCACTTGGCACTGCTGATGAGTATTTAATAC
AGGAAGTCCCTGTTTGTCGTCTCCTCCATCTTCTTCATCAGCATGTTGACCAAATAAGAT
ACGCCATCCTGGAGTAACAATGACATTCCCTCTCGCAATCAATGTGTGCCCAGCAGACTG
GAGTGTGATGATAGTTTTATCTGTTTCTAAATGAGGTAAGAACTGAGCCAAATAACGACG
GCGAATTAGATCATAGACTTTCATTTCATCATCATTTAGTTTGCTAAGATCAGCTTTTTT
GATAGTTGGGATAATACCGTGGTGAGCAGTGATTTTTTTATCATCCCAAGCTCTACTTTT
TTGTTGTATATTTAGACGTGGCAATAAATTTTGCAAATGGGCATCTGAGCTGACTAATGC
ACGAATCACCATAGGGGCATCTGTAAATTGTGATTCTGGGAGATAGCCACAATCAGAGCG
AGGATATGTCGTAATTTTATGTATTTCATATAAGGATTGTGCAATATCTAAGACTTGCTG
TGCACCAAAACCAAACAAACGGTTACATTCTCCCTGTAAATCACTTAAAGCATAGAGCAA
TGGTGGGGCTTTTTTCTCTCGCTTGGTTTCGACAGAAACGACCTTAGCTGTACCTGCTTG
CTTAATTTGGGTCTCAGCTTGTTGTATGACACGACTATCAAGACAAAGTCCTGATTCATC
TAAATATTGCTCAGGTACTGAAAGTCCAGCGATAAATTTTTCACCAGTAGAAGTTGCCAA
CTGAACGGATAACGCATAATGTGATTTAGGTACAAAATTTGCAATTTCTCTGTCACGATT
TACTACAAGTGCGAGCGTAGGGCTTTGTACTCGCCCAACACTCAGTGGTTTTCCTGAATA
TCCCTTTGACTGAGCCATCAAAGTAAACAAACGAGAAAAATTCATACCAATTAACCAATC
TGAACGACTACGTCCCATGCCTGCATAATAGAGAGACTCTGTCTCTTTGCCTAGTTTGAG
AGATTGTAATGCCTTGCGAATACTGGCATCATCAAGAGCAGATAGCCAGCAACGCTGAAT
TTGCCCACGGTATCCTGCTAAATCAAGTAGTTCACGAGCAATCATTTCACCTTCTCGGTC
CGCATCGGTGGCAATGACTACTGAAGAGGCTTTCTTGATAAGTCCAATCACTACATTGAA
TTGTTTCTTAGATTCTTTTTTAGCTGACATTTTCCATTGAACAGGAATAATCGGGAGAGT
TTCAAATGACCAGCGTTTCCATGCTTCATCGTAATTTTCTGGTTGATATAGTTCAACTAA
ATGACCGAATCCCCAAGTCACGACAATAGATTTATCTTGTGTTGTTAAAAGTCCATCACC
ATTCACCGTGGCGCCTAATACATTAGCTAGATCTCTTCCCTGAGAAGGTTTTTCACAAAG
ATAGAGCTTCATACGATATCTCCTGCAATACTTGAAGAATTTAATAATAGATATGCAAAA
AATAGAGAACAATTATTAATTGTTTGGGAAAGGGAAATAAAAAACGGCATCCTTTCGGAT
GCCAAGTATGCCAACCTAGTTAGATCGTTGTGGTCTTTCTAGGGTCTATCTGTGTTGTTA
TAAACTCTATTCTTACAGAAAATAGTTAATAGCAATAGAATTATATGTAAATCCAATTTT
TTTATTTAATAGCTTTTAGAATATCAGCTTTAATTTCAGCTGCAAAACTTTTACTCCCAC
GAACCTTCCAAAATATTTGGGTGCCTTTGCCATCTTTTTCTAGTGTCACATCTACATAAT
ATTGACCTTTATTACCGAATGTTTCAGCCATACGATAGTAGACACCAGGCGTTCTTTCAT
GAACATATCCACCTTCAGTGATAGCAGCTTCTTTCCATTTACAGCTAATATCAACATTTG
GATTACATTTCATGGCTTCTTCTTTGGTAGCGAAACCGATTTCTCGCTTAATACGCACAT
AGAGTGTATCTATATCTCTTTTTGAAGTAATAGAGTCTTCAGTTACCTGTCTATTTGAAT
TGATAGATTGATTAATGTTACCAGCCCAATCTCCAACCTTACTATTAATTTCCGAAAGTT
CAGCACAGCTTGAAATTAGTAGCATAGAAATAATACATAAACTGTGTTTGATGTAACGCA
TGTAATTCCCCTTAAAAATGAGTACCTGAATAGATTAAATGAATATCTATGGTGGCCACT
TGTTTTACTACGCTGGCCCAACGTAAGGTTGTGTTAGTTAAATTACATAAATAGAATGTT
TGCTAAAACCGTGGTGAATTGGAGAAAATGGAATATCATCATCGAAATTATCCATCGGTG
GTTCAGGTTGTGGAGAGTGTTTTTGTTGAGATTTTGTCTGCGACTCACCTAAAGGTGGTG
GAAAATTGCTTGGTTTACTGTCTAACATCTGTAACTCAGAAGCCCAAATTTCTGTGGTAT
AGCGATCGACACCATTTTGATCTTGCCATTTGCGTGTTTTCAATTTTCCTTCAATGTATA
CTTTCGAACCTTTATGTAAGTATTGCCCTGCCACTTCAGCTTGACGGCGAAATAATACAA
TACGGTGCCATTCAGTGACTTCTTTCCGTTCCCCCGTATTCTTATCATTCCACACATCAC
TTGTAGCAACACTGAGTGTTGTTACAGCATCACCATTAGGCATAGTACGAACATCAGGAT
CTGTACCAAGATTACCAATAATTGTGACCTTATTCACGCCAGACATAGTCATTCTCCTTG
TAAGTATAAGTAGTTGCTTTATTAGACGACATTTATCACTTAAAGAGATCAATTAATTGA
ACTTGTTTTGCCATGAATTTCTATCTTACTCAATTTAGTGATCGATTGATAATTCATTAT
CCACTTCAATACTAAATCTGGTTTTTACAATCGACATTATTACTCCGTAAGACAAAGGCT
TTTTCTCGTCAAGGGTAAGGGGGCTTGCACCCTTACCCTTGAAGGCCTTTTATTACAGGC
TATGCATACATGATATTTCTAGGCTATGCATACATGATATTTCTAGGCTTTGCATACATT
ATTTAACATACTGTTCAATTTGATTCAGCTTATCTTTACACTCTGTTAGCTGTCGAATAA
TGTGAGCAATAATTGCCATTTGCATATTTAATGTAATACGCTCTTTTTCAGCCTGTACCA
AAGATGCCTTTAGTGATTCAGGCTGGTTAGGATCTAAAATAATACTTCTCCAAGCAAATT
CTCCATTTTTAGAATTACTGATATTTCGCCATCGTAAATAGCTTGCACCTGAGCGGCTAG
CATTATCCTTGATAAACAGAAGGGGCAATGTAGAGATCAGGTTCTCTGATATTCCCTTTA
TCATAGTGGGCTGAAGTTCAATAAAGCCCTGACGCACTTTATGAGCTTCATCAAGTAAGA
GCTCATAAGTTTCTATATTTTCAATCTTACCGAATAGACTACGAATAAACCCATTCAGGT
TGGTTTTCTGCGTCAACGTTTTATACATATCTTCAGGGATGAGACTGTACACATTCATGA
ATTTACTCCATTACTTCTGAATCGCTTGTTACATCATCAAGTTCTGAGCCAGCTTGCTGA
TTTTTAATGTTTGGAGCAAACATAGCTCGTTTTTCACCACTAAGGATATCTGTTGGTAAT
TCAAATCTGAGTCGTTTTATCGCCTCTTGGTAGCGGACATTATTATCTCGAGCATCCTGT
CGAGTTATCCCTGAATTTTTATAATTATCAACGACACCAAAACATTTTCGAATAAGTCCT
GCACCAGTTTCTAGCCACTCACGAGCCTGATCTTTGGTCATGATAGCAATATGCGATGCT
GTCATTACAGAGCGAGCAAGCATATCGAATTCTGATAATAGATAAATTAGTTTATAACCT
AATTGAGAGTTTACATAGATAGGATAAGTGACAGGTGAAATATTGGCACAGCGAGAAATA
TCAATACCTTCAGGAATATTATCGGCATAAATATCAACAAGATCACTGATAAGTTTTTTC
ATTTCAGCAGTGTATTGTAAAACTTTATCTTCAAAGTTTATCAAATACCAGTCTGCGTAA
GGGTCGTCGTTACTAGCATCTTTTTGAATTTGAGAAAGAATCGAGAGACATGCAGGCATG
CTAAGGATTTGTGGTTTAATGATCTTATCGCCCTCTCGAACAATTGGGCGTCCTAACCAC
ATTTTAGTGGCATATTGAGAATGAAGTGTGAGCGTAATATTACTACGTAATGCACCTAAT
TCATGGTTATATTCCTGAGTCATAATTTACCCCTTTTATTTTGATTAAAAATAGCACCAA
CTGTCGCCAGTGGCGACACTTTGTATGTTTTTTGTATCAACTGCCACCTGGGCGGCACTT
TGTGTATTTTTTGTACCAACTGCCACCTAGGGTGGCACTTTGTGTATTTTTTGTACCAAC
TGTCGCCTAGGGCGACACTTTGTATATTTTTTGCACCAACTGTCGCCAGCGGTAACACTT
TGTATGTTTTTTGTACCAACTGCCACCTGGGGCGGCACTTTGTGTATTTTTTGTACCAAC
TGCCACCTAGGGTGGCACTTTGTGTATTTTTTGTACCAACTGCCACCTAGGGTGGCACTT
TGTGTATTTTTTGTACCAACTGCCACCTAGGGTGGCACTTTATATATTTTTTGTACCAAC
TGTCGCCAGTGGTAACACTTTGTATGTTTTTTGTACCAGTTGTTACCCACAGCTGTATCG
TTAGCTAGATTTCATCGACTGAGATAGATGACGAATTATCTCAAGTGATTGATTTCGTTC
AGCCTCTGATGGAGAGTGAACAGTATTTGGTAGATATTTCGTAGCCCTAGAAGGGTATTT
GTCATAATGTTGTTTGTTTTCCGCTTGTTGAGCTTTGTTAATCAAATATGGTTTGAATTC
TCCCACAATCGCTCGCTGAACAATTTTGAAAAGATATGCCGCTGGTTTTTTGATATCACC
TTTCGATATGCGTTCTTTAGCTTCAAACAAGATTGCCTTGCGAGTATCGTCGTCAAACGG
CTGTAATGCCGACAAAATCGAATTTTTCTCCAATGCACTAAGTTGGAATCCATCTAAGTC
ATTCAAATGAGAATCGTCTCCAGTACTAGTACTGTACTTTATATTAGTACTTTTAGTACT
AGTACTATGGACTTCCACATAGTTCCGATATGGAACTAAGCCTAAAATCAATGGGTTAGC
TTCATGTTGGTGACAGAGTTCCATATTGGAACTCTGTGGGTTTACTGATGTTTCACCAAG
TTCCCTATTATATTTGCTGAGTTCCATATCGGAACTCAGTAGTTTTTCCTGAGTTTCTTG
GACGGCAATAGCTATATTTTCAGGTAATTCAGTAGCTGTTTTTTCGATGACAACACTATC
CTTATGATGCTTATAACGTTCTTTTATTACACCAATATGAGATATAAAGTGCCATAATTG
GTCTTTATGTTCCAAAATTCGAGTAATTATTGCTGAGGCAATATCTCTAACTAATGGATC
TTTATGTAAAGCTGCTTTTTCAACAATACGCAGATAGTCACTGTTGAGTTGAATAGCATC
TGTGAGACTTAGTGGCTCATCATTCATGATGTACACATTACCTAATACTTGTCCATGAGC
ATTTCGAACAGTCTCACACAATGTAAGCCAACGAGTTAATCTAAGGATCAACAATGTTTG
GCTCACCACCTTTCTTGAAACAGTCTTTCCTTGAAAAGCTCTATCTGATAACCATAAGCT
TAATTCTTCATACGAAGGAAATACTGAGCCTTGAAACTGATATGCATTCAATTTAATAAG
TTGCCAAGCTGTTTTTGCTCTAGGTGTTAAGTATTGATCTGTTAATAATCTAAGTGGTAC
CGTTTCATGGCGATTACCAACATATAACAAACCTTGAAAGAGATTTTTTTCAAGCTCATT
TTTTTGTTCTACTTTTTCAATCAATTTTTTTCTTGCAACTTCAGTTTGAATATTTATAAT
TTGCTTGTTCATGTGCAGCTCCATGCGTATGGATAATGAAAAGTATCAAACCGAGATAGC
CCCCTATCTCGGTTTTCTTATCTAGAGATTCCCTTTTTCCCATAAAGAAACTAAACGGGA
GACTTCAGTCAAACTTACTTTGGATTCTTCAGCAATAAACATCAGTAAGTCTAAACCTTC
TTCGGATTGTTCAACATTTTGAGTTAAAGAGTCCTTATGAGAATTCCACAGTTGCCAAAC
AAGATGCTCTTCCTCTTCTGTTGCATTACGTTTTCTGCCCATTGCTTCTTTGATACCAAG
TAATTTTCTTCTTGCCGAAACTTCAGCAGAACTCCAACCAAAACGATGATTCAGCATCTC
GGATGATGCACCCAATTCCAACGCTCTATCAATAATATTACGTTGGCGAGTATTCTCTCG
AACTGCTTCAACGAGATTCCAAAATGTGCCATGATTTACTTGAATAGATGCAAAAGAAAT
ATGGCTTTCACTTAAATCTTGAATCTCCTGTGTTGTTAAATTATCAATTGCTGATAATTC
AGATTCATCAAAACCTAATTGGTGGCAATAATGGATTTCACCTCTTCTAATATGAGATAA
AATCTCACAAATAATGGCTTGATTGAGTGTTGTATTAAGCATCTTATACTCCCATACGGA
CTTGTTCTTTTATATAACGGACAATACGGATAAGGCGGAAAATACGAACGAGCACTAGGT
CAGAGATTTCTGGTGCATCTCGTAATGTACCAACCAATGCTGTAGCAGATAGTGTTAATA
GTCGCTCTACATCTCTTTTATCTATGTTATCGGTCATCAATATAGACAGTAGAGAGTGTA
TAAAGACCGTTGTTTTATTTGGCTCAGTAATATCTAATGGTAATACAGTAAAACTGTAGT
CTACGAGTTCATAGACCACGTGCTGAATAAGATGAGCAATACCATATTCTTCTGCAATAT
CTAGAGCGAGAGAAAAGGCATCCATCTTATGTGAGCGATTTGGATAAATTTTCCAAATAT
TAGTGACGGGTTGCTTACCTTGATTTGCGAATTCCAATCCATTTTCTATCGCTTCTTCAG
CTCTCTGAGTTTCTGGATTGACACCTGGGGTTAATCCATATCCAGCAAAGTGTTGTGCGA
TAGCTTCAGAGAGTTCATTATCGGTATCAATACTTGGCATTGATATAGATGCTAAGTTAC
TAGAATCTCCGTTTGGAATATTGAATTGGTGATCGACTTCATCCACAGATTCTGGCTCAT
TCGATATTGTAGATACCGACATAGAATAGGGAGTAGCATCTTTAGCTTCTTTTTGTGATG
TAACTGGGGTTTCAGCTGTTTCTTTATGATTCTCCTTATCTTGAATTTCATGTATACGAT
GCTCGCTATCCGTTGCACGTTGAATGATTTCGGGCTGCTTTTCTAGCAAACGTTGTAATT
TTCGCTCTTCCAAATTGATTTCTAATTTAAGAGCTTCATAAGTAACTTGATATGCAAAGG
CTTCAGAAATGTTGCCAATCAGTACATCCTCAAATTCAGAGATGGCAAAATTTTCAGGTG
ACTCATCAAAAGGAGAGAGTGTATTCATCCATAATTTAGAAAAATCACTATTTACAGGAA
ATTCTTCTTTATACTTGTCCCAAGAGTTTTGGGCGTTTCTATGGATAGTTAATAGTTTCT
CTATTTGTGCTTTACCAAATCCAGATAACAGTATATTAGGAATATGGGGGTATAAATAAG
TTAAACATTGCTCCATTCTGGCAATAATTTGGTTTGAGATCGGATATCCATTTTCACCAA
GCTTTTCTGATAATTTACGATGAGAAAAATATTCTTTATATTTTTCTTCATATAATGCCT
TAACCTCTCTAATTCCCAAGGCTTTTTCAATAAATGAAAGCTCCCCACGAATATCATTTT
CCGCTAAATGCCCAATAAGCATATTGAGCTTAGAATTGATGTCATTAGCTTCACCCTCCC
AAGGCTTAAAGACACATTCAATAGACCAAAAACGAGGATCTTGGGTTTCTGTAAACAACT
CTTTCAAAGCTTGTAAGCGAGTATTACCGCCGTCAGCAATAGTATAAAAACTATCGCCTG
GACGCTGTGTAACATTAGGTGCGTGATCGAGTCCTCTTGATTTAATAGATGCCTTAATTT
CTTCATAGGCTGGATTTTTGGTTTTACGAGGATTGCCTTCATAGGGGCGTAATTTATCCA
ACGTAACTACAATTAAACGTTTTTTATGTTCACCTGAAACAGTATGAGCTGTAGGTGTAT
TATAGTCTGGTGATGTATTGTGGATTGCAGGCTGAGTTAATTGCTGCAACATACTTAGTC
GTCTTTCTTCTTTTGATTTTCCATTAGCAAATGGATTTTTTCCACTACTCATAATCTGCT
CCAAATTTATATTCTTCATCAGGTATATTCTCAAAGAGAGAGTATTGACCATAAAACTTC
GTCATTACCGTACCGATCGGACCGTTACGTTGTTTGCCAATGATGATTTCAGCAATTCCT
TTTAACTCCGAATCTGGGTAATAGACATCATCTCGATATACAAATAATAAGAGATCTGCA
TCTTGTTCTAAGGAGCCTGAATCTCTTAAATCTGAAGGCATTGGGCGTTTATCTGCTCGT
TGTTCCAAATTTCTATTGAGTTGAGAAAGAGCTACCACAGGGCAATTGATTTCTTTCGCT
AACTCTTTCAGTGACTTAGAAATATTCCCAATTTCAAGATTTCTATTTCTCCCATCTTTT
GCGGTCGGATCAGACATTAGCTGAAGATAATCAATAATAATCATCGAAGGCTGACCATAT
TTCCGTACATTTCGGCGAACCTTTGTTTTCAGTATTTGTGGAGTTAAATAGCTACTGTCA
TCAATAAGCAACCTATTTACCCAATTATTATTGATATATTCAAAAGTCGTTGAAAATCTA
GCCCAATCTTCGTCGTTCATGAGCATTGCTTGGCGCAACTTTTGCGATTCCACCCGAGAT
TTCATAGAAATAAAACGCTGCAGAATTTGATCTGCTGGCATTTCTAGACTGTAATACTGC
ACAGATTTATCTTTCTGAGACTCTAGAGCACCATCAGCAAATACAATAGATAAGGCTGTT
TTCCCCATTGATGGTCTAGCCGCAAGAATAATTAGGTCACTATTTTGTGCTCCAGCGGTA
TTTGAATCCAATCGTTCAATACCAAACGATGTTCCTGTAACCACAGAATTAGTTTTACAA
CTAGCATCCATTTTTTGTAAAACTTGTTTAAGGACACCTGCTAGGTCAACAGTGGTTTCT
TCATGAACATTTAGGGTAAGATCCGTCAGTTTTTTTTCTGTCTTTTCTAATAAAGTCTCT
AGCGATTCTTGTGAATTGACCTTGATAGACTCTGTTTTGAGCTCATTACCGAGAACAAAT
AGCTCACGAGCTTGACTGTCACGTCTAACAATAGAAGCATAAACTGCGGTATTAGCAGAG
CTAGGAGTATTTTTACTAAGCTCAATGAGATAAGAAAAATCTAATTGATCTAATAAATTT
AGTTCTTTCAGTCTCCGTTCCAAAGTAATTACATCTACAGGTAAATTAGCCTCAAAAAGT
TGAGACATAACCCTAAAAATGATTTTATGTGCCCCAATGTAAAAATTATGTTCATTCAAC
AAGAGAGAAACGTCATCCCATAATTCATTATTGATGAGTAAGCCGCCTAATACCCCCTGT
TCAGCATTCATTGAGTAAACTAGTGTTGGCTGATATGTAGTAGATGATTTAGTCATACTT
TCCCCCTATTACTTACATTTTGTAGTGAATTTATCCACCCATTGTGGGAAAAGTAATGAA
CACAAAATCCTGATATTTTCAGCTTCTTTAGAACTATGTTTGTGTACAGGTAGAGCTCTA
GTAGCTGCTTCTCGATATGCGACCCGAGAAGGGATTACAAAATCAAGTAATTCAATATTT
GAGTTCTCTGTATTTGCAAATAAATCTTTGAGATTAGCGATAACCTCTCTTGAATCATTA
GTATGATCAACGCAGTTAATTACTGCTTTGAGTGGTGGAAGATGTATACCGTAGTCTGTA
AAAATGTGTAGATTTTTATATATACCTAAGGTACCACGCATAAATTCACGAGCAGATACC
AACTCTGGTCTTAGTGGAGAAAGGATAAGATCGCTAGCAAGGACTGTCATATCAACAGTT
ATGCCTCGTGTACCTCTAGTGTCAATGATGATTAAATCATAGCCATCAATTTTTTTAACA
AGCTGATTAAATTTTAGGATACCTCCTGGTGTACTTGTAAGCTCGGTAGAGAGCTTATCT
AGTGGGTCATTAGATTGGATTAAATCCAAGTTAGAAAATTCGGTCCGAGAGATAATCTCA
TTTAATGGAAGATCAGGGCGAGTGAAAAATTCATACAATCCAAAAGGTGCAGAATCTTCA
ATATGATAATAAGACGATAGGGTAGGTTGAACATCAGTGTCGATCATTAAGGTTTTAATA
CCATGATCAGCACAAAAAGCACCTATATTTGCGACATTAGTTGATTTTGTTACTCCACCT
TTAGTGGACATTACAGTAACAATAAACGGTTTGATAGACTGTGGCATACAAATCTCTCCA
TTTTAATTAGTAAAGAAATTTGTCTTTTGTGCAGTCTAAGACGATGGTGCCTGAGGTCGG
ACTCGAACCGACACGCTTTAGGGGCGACGGATTTTGAATCCGTTGTGTCTACCGATTTCA
CCACTCAGGCATTGAGGTGGTATTTTTGATTTTGCCAGATTTACCGTTCATATACGCAGA
AGATTTTGAATCCGCTGCGTCTACCGATTTCGCCACACTGGCAAGCTGAATGAGTGCATT
ATAGGGGGCTTCGGTTAAGGTTGCAAGTAAAAATCGTGTGGTTTCAATCGGTTGTTTTTA
TTTTCAACACTATTTCAATACTAGGCGGTGTAAATGCCGATTAAAATCGAAATAAAGATC
CCCATTCCTACATAGTGATTATTTAAAAAGGCTTTGAAACAGGCTTCTCGTTCACGTTGT
TTGGTGAGTTTGCATTGGTAGATAAATAAGGTAGCAGTTAGCCCTAATGCAATAAAGTAA
GCGGTTGAATAGTGGCTTATTTTTCCAAAAATCGTGAGTAGGACTAATGCAGTTGCTTGC
AATAAGGCAATGATTTTATTGTCGTATTGAGCAAATAAAATTGCAGTTGATTTTACACCG
ATTCGTAAATCATCATCTCTATCCACCATTGCATATTGGGTGTCGTAGGCAACCGTCCAA
GCAAGATTAGCAAAAAAGAGTAGCCAACACTTTAGGGGTAAGGTTTCACTTACCGCTCCG
TATGCCATTGGAATTGACCAACCAAACGCCATTCCCAGTACAAATTGGGGTAAATGTGTG
TAACGTTTCATAAAAGGATAAACAGTGGCTAAAGCAACGGCAATCACAGATAAGCCAAGA
GTATAAAGGTTTAATTGTAATACCAACAGAAAGGCAATAAAAATCAGTGTGGCAAAGAGT
ATTTTGGCTTCTTTTGCTGTGGCTCTGCCTGTGGCAAGTGGACGTTGTGATGTTCGTTTT
ACGTTACCGTCAATGTGGCGATCGGCATAATCGTTGATGACACAGCCTGCCGCACGCATC
ACAATTACGCCAAGCACAAAGATGATTAAAATAGGTAAAGGCGGAACGCCATCTGCCACT
GCAAATAACGCCCATAAGGTCGGCCAAAGTAATAAAAAAGTACCGATTGGCTTATCTAAA
CGCATTAATTGCATATAAGCCAACCATTTGTCTTGACTAAAATGTGATTTCATTCTTATT
TTTCGTTACAAATATGCACAGCGACATCACTGTGAATAAGATGGTTTTGCAATTCTATTG
GCAATGGGCGATCAGTAAAGAGATAATTCACTTCTCTGACATCACCTAAACGAACAATCG
CATTGCGAGCAAATTTGGAATGATCGGTAACAAGAACCACATTGCGAGCATTTCGCATTA
ACGCACGTTTAACTTGTACTTCGTGGTAATCATAATCCATCATTGAACCATCAGATTCTA
CCGCACTAATGCCTAAAATGCAGTAATCTAAACGAAATTGATTGATGAAATTGACGGTTG
CTTCGCCAATAATACCGCCATCGGTGCGTAAACCGCCGCCTGCAATTGTAATTTGAAAAT
CTTCTTTTTCTTTAAGGATATGAGCGGCGTTTAAATTATTGGTGACGATTCGAAGGTTTT
TATGGGAAAGTAGTGCAAAGGCAACTGCTTCAGGGGTAGTGCCAATGTCAATAAAAAGTG
AAGCACCATCAGGGATCATCTCAGCGACTTTCATTCCGATACACTCTTTTTGCAGAGAGA
AGAACCGTTTACGTTCAATGTAATCGCTATTTTCACTGGTAGAAGGCGCACCTGCACCGC
CGTGATGTCGGCGAATTAAGTTATTTTCGGCAAGTTCATTCAGATCACGTCGGATTGTTT
GAGAGCTCACATTCAATTGAGCAACAAGCTCTTCCGTGCTGACATAGCCTAATTGATTAA
CCAATTCGATAATTTTATTGTGGCGAATGGACTGTTTCATTTTTATTCTCCCAATTCACA
TTTGCAAAATTTTTCCTAAAAGTGACCGCTTATGTAGTGTGCCCCTACAGATAAACTTAA
TTAGACGTATCAATCTCTTCAAAAGATTTCACGAGATCATCAATCGCTTTCATTTGAGAA
ACAAAGGCTTCTAACTTAGACAACGGAAGGGCTGATGGACCGTCGCATTTTGCTTTGTTT
GGATCTGGATGAGCTTCTAGGAATAAACCTGCCAAACCAATCGCCATACCTGCACGGGCA
AGTTTGGTGACTTGATCACGGCGACCGCCTGACGCTGCGCCAAATGGGTCACGGCATTGC
AATGAGTGGGTGACATCAAAGATCACTGGGCAACCTTTTGACACTTTTTTCATTACGTTA
AAACCAAGCATATCCACGACTAAATTATCGTAGCCAAAGTTTGTGCCACGGTCACATAAA
ATCACTTTATCGTTACCGCACTCTTCGATTTTTTCTACGATATTTCCCATTTGTCCTGGG
CTTAAAAATTGTGGTTTTTTCACGTTGATAACTGCACCTGTACGTGCCATTGCTTCGACT
AAATCTGTTTGACGAGCAAGGAATGCAGGTAGCTGGATAATATCAACCACCTCTGCAACA
GGCTGGCATTGATAGATTTCGTGTACGTCGGTGATGATTTTGACACCGAATGTGTCTTTC
AACTCTTGGAAAATTTTTAAACCTTCTTCCATACCAGGCCCACGATAAGAGTGAATAGAT
GAGCGGTTTGCTTTGTCGAATGAAGCTTTAAAGACATAAGGCACGCCTAATCTTTGCGTA
ACTTCGACATATTTTTCACAGACTTGCATTGCCATATCACGACTTTCAAGTACGTTCATT
CCCCCAAATAATACGAAAGGTTTGTCATTTGCAATGTCGATATTGCCGAGAGAGATTGTT
TTTTGTTGCATAAAGTATCCTTGTTTAAATTAAAATTAGTGTACTACACTCGCCTTACTC
TGTTTCTCAAGCCCTGCAATTTCAAGTTTTAACATCATTGCAGAAGGATCGTCAGGGCAT
TGATCGATAAAATAGCTTAAATCATCAAAAGCTGCTTGATAGCAATCCATACTCGCTAAA
ATCATTCCACGATCACGGATTTCATAAGGATCTTCAGGGCTAATGGTCAATCGATATTCG
ATTAAACGCAGTGCTTCTTCATATTTACCTTCACGAGTTAAAGCCATTTTAAATACCGTT
TCTAACCGCTCTAATAGTTCATCTTCTTCCGCAATACGCAAATACTCTTGGTTTAATTCT
ACGCCGTAGCCCATTTCCCCTTCGAGCCATTTTTCCAATTTTTCACGGCTTAGCTCAGAG
CCATCCCACGGATTGATAAATTTCACCTCTGTTCTGCCTTGCTCATTTTTCAATTCAGCA
CGCAAAATTAATTGCGTCGGGAAATTGACGGGGTACAAGGGTAAATTCAGCGAAGCCGCC
AAATAAAGCACCACTGCCCCTAAAGAGACCGGCATTCCACGAAATTTACGAATAACCTTA
TTAATCAATAGGTTATCTGTATAGAAATACTCAGCGTGATGACAATGAAAGCCCCATTCT
TGATAAACCAATCTCAATAGTTGGTGTAAACGTTCTTCATCGCTTTCCCCATTCACATCA
TAGCGAGCTCTTTTTACAAGTGCCGACATCAAGCCTAACACCTGCGGTTCAGACAGGTTA
TCGTCAATCATCAAGGTTAAGCGAACTAACTCACGGTAAAGAAATTTCTGAAGCTGAACT
TTATTTACCACGCTTTTAGGCTTTTTAATCTCTTGGAAAATATCGTTAATTATGTTGTCC
ATATTGCTACTGTTACTCTATCATTACCGCCATAATCTTGGAACGTAGTGACTGCATTCC
ATTGATTTTGTTGGAAAATATCTTGAACACTCGCAGCTTGTTGCCAGCCGTGTTCTAACA
TTAATGCCCCGTTTGGGGTTAAATAAAGCGGTGCGTTTTGGATAATTTTTTGCAAATCGC
TCAGCCCGTTTTGTTCGGCAACCAGTGCGGTTAATGGTTCAAAACGAACATCACCTTGTG
TTAAATTTTCATCGTCTTTATCAATGTAAGGCGGATTACTCACAATAAGATCAAAGCGTT
GATTTTTCAAGGCTTCAAACCAATCGCTTTGTAAAAAGCGGACATTTTCAAATCCTAATT
TCTGGCGATTTTTCTCTGCCAGTTGCACCGCATCAGGCTGTTTATCTATCCCAATAATCT
CTGCTTTCGTTCCCAATTCACTCGCTAATGCTAAAGCAATCGCCCCCGTTCCTGTACCAA
GATCAAGAATTTGCAAATTTTTACTTGAATCTAACCGCTTGTATGCCCATTCCAACGCAA
CTTCTACCAAGCGTTCCGTATCAGGGCGGGGAATTAAGGTTGCCGTGGATACCGCCAAAG
GCAACGACCAAAACTCTTTTTCGCCCAAGATGTATGCCATCGGTTCGCCTTTGGCTCGGC
GAGCGAGTAGCTCGGCAAGTTGGCGTAGCTCGCTTTCGTTCAGTTCTGTTTCGGCAAAAG
CAAAAATTGCAGATTTTGAACGTTTTGTTACCGCTTGTAGCAGAATGTTGGCATCGGCTT
TGGCGTTTAAAAACGGATCTTGTGATCCGTTTTCAAGCAAGGTTTGTTCGGCAAAGGTGA
GCCATTGTTGGTAGGTCATATTCTTTATTAAATATCAAATAATTCGGTTGGATCTATTTT
AAACTGCAACATATTAGCTGTATCTCTACCATTATCTCCTCCTTTACGTTGAATAGTAAT
TCTCCCAAATTTTATTGAGCCTCTTGGTGAAATACTAATATCGCCTTGTCCATAATGCTG
TAGAACATCATTAATATTTTTTAATACCCAGCGTGCATTATTCTGTATTTTTTGGGCTAC
TAATACCCATTCAGCAGAAAAATCTCCTCTTCCCCGAATAATATCAGTTAGCACAAGAAT
TTTATTTTGTTGAAACCAATTCAAAATCAAATGTTGTTCTTCAAGAGAAAATTCTGTAAT
AAACATTCGTTTTTTACTCTTAGTTCCACTTAAATAAGGTGGTAATTCTCCTGTAAAATA
TTTTAATAAAATTAAGAGCCGATCATCAAAATTCCACATTTCTTGATAATTTCTAACCCA
TCTTTTATCAATTTGATTAAATCCTTTCTTATTACTCACTAGTTTTACTTGGATATTACG
TATATCAACAGCCTCTTGCATAAATACAAAAATTTTTACATTTATATCTGCTTTATAGCC
ATGCAATACAATAGCTTTAACCGACATAATTTTTGTTAAATCATAGCCCATTATAGTTAG
CCATTGCTGTGCTTCTAATGAAGATTGCCATTGATTAAAACGTTCCGCAATATCTTGTTC
ATTTTTAAAACCATTGTGAGCCGTTCTTGAACCTAATTCAACTAAATTCATTTTTCAATT
ACCTTTAATAATTGTTCAGCAATTTTCTGAATAACCGTAACTGTCATTGCATTTCCTGCT
TGAGATAAAATTTTATTTTCAGGGATATTATATTCTACGACTTTACTTGCAATGTGTTTA
GGAAATCCTTGCAGTAACAGGGCTTCATAGCCACTTAATTTACGTAACTTACCATCTTTT
GTATATAAGATCCCGTGCCGCCCTGTTCGTAAGGTTGGGGATTTCTTTTCATAGCATCTA
AAATCAGATTGACGCCAATCAATAACTTGATAATCTTTTTGCAAGATATTATTCAGTTCT
ACTTTATTGTTATTATATTTATTATGAAGGTATTTTTGAAAAGTCGGATTATTTTCATCA
AATATATAATCTCGTTCTTCAATTAAACATTCAGCAATATCTTTAATTGGTTCAGGGGTT
GGGAATTCAAAAGGTTTATGCTTTATGTCTTTACGAATCCCAACAAAATAAATACGCTCT
CGCATTTGTGGAACCCCATAAAATTGGCTATCTAATACTTGATAATAAACATCATAACCA
CATTGTTCTAATAACTGAATAATAGATTTTAGTGTCTGACCTTTATTATGATTAACTAAT
CCCTTTACATTTTCTAGAATAAAATAAGGAACTTTTTTCCACGTTAAAATATCCGCGAGA
TGATAAATAATCTGCCCTCTATCATCTTCAAAACCTTCTCTTTTTCCAGCTATCGAAAAT
GTCTGGCAAGGAAATCCTGCCAGCATTACATCAAAGTCAGGAAGTTTTTGGATATCAATT
TGTGTCAAGTCCCCAAGATTGTTCCGATCATTAAAGAAAATCTGATAAGTAGTATCTGGT
TCAGGATCGATCTCACTATGCCCAACACACTGCATACCATTAAGCTCTAATCCTAATCGC
CCTCCTCCAATACCAGAGCAAAAATCCATAAATGTAAGATAACTCATACAATTCCTTAAT
TAATTCTGATCCGACAACGCCGCCAACTGATCCGCTTGATATTCGGTAATAATCGGCTGA
ATTAACTCGTCGATTTTGCCGTTCATCACTTCGTCTAAACGGTAAACGGTTAAGTTAATG
CGGTGATCCGTTACACGACCTTGTGGGTAATTGTAAGTACGTATTTTGTCTGAGCGGTCG
CCCGAGCCGAGTAGGTTACGGCGAGTATCCGCTTGCTCTTGAGCTTGTTTCTCTTTCTCA
ACTTGGACAATGCGTGATGCAAGTACCGCAAGTGCTTTGGCTTTGTTTTTGTGTTGTGAA
CGTTCGTCTTGACACTCCACCACAATGCCTGTCGGAATATGTGTGATACGCACCGCAGAG
TCAGTGGTATTCACGTGCTGACCACCCGCCCCTGATGAACGGTAGGTATCAATACGCAGA
TCCGCAGGGTTAATTTCTGGCATTTCGCTTTCTGGTAACTCAGGCATTACTGCAACCGTA
CAAGCGGAAGTGTGAATACGCCCTTGCGATTCGGTTTTCGGTACACGTTGTACACGGTGA
CCGCCAGACTCGAATTTGAGCTGTCCGTAAACGCCTTTGCCACTGATTTTGACGATAATC
TCTTTATATCCGCCTTGTTCGCTTTCGTTAGCACTTAGCTCTTCAATTCTCCAGCGTTTG
CTTTCCGCATAGCGGCTGTACATACGGTATAAATCGCCTGCGAAAATACCTGCTTCATCA
CCGCCTGTGCCAGCACGGATTTCAAGGAAACAGTTATATTCATCATTCGGATCTTTCGGT
AGTAATAAGATTTGTAAGTTTTGCTCAAGCTGTTCGATTTCAGCTTTGTTTGCTTCAATC
TCTTCAGCTGCTATCTCTTTCATATCAGGATCATCAAGTAAGATTTGTGCTTCTTCGATG
TCGCTATGTAATTTCTTCCAACGATTAAAGGTGCTAACCACTTCTTCCAACTGAGAGTAT
TCTTTGGAATAAGCACAGAATTTTTCTTGATCGCTGATGATTGTTGCGTCGCCCAATAAG
GCTTGTAGCTCTTCGTGGCGTTCGCTTAGGCTGTCTAGTTTATTAATAATAGATGCTTTC
ATTGTTTTGTTTATCTGTATTTCAAATATCGCTATTGTAACGGAAAATCACAATCTGATA
AACGCAAAAAAGCCTAGATATTCTCTAGGCTTCTAGCAAAACACTTTGTAAAGGAATTAT
TTTACTAAGTCTTTTAATGCTTTACCTGCAACGAATGCTGGAACGTTAGCTGCTGGGATT
TCGATTGCTTCGTTAGTTTTTGGATTGCGACCTGTACGAGCTTTACGGTGATTTACCTTG
AAAGTACCGAAACCGATAAGTTGAACAGAATCACCTTTTTTAAGGCTTTCAGAAATTGCG
TTTAAAGTTGCTTCTAATGCTGCTTTAGCATCTTTCTTGCTTAAATCTGCACCTGCTGCG
ATTGCATCGACTAACTCAGTTTTGTTCATAGTTTTATCCTCTAAAGATGTGTATCAGTTA
AGATGGCATTAATTGCCAAATAAAATTGCAAAATGCGGTGTGTAGCTTAATTCAAACTGC
CCGATTCTCAAAGCAAATAATGCAAAAATTGTTAGCTAAATCACATTTTTTGACTAAAAT
TTAACCCAACATTGCTAATTCCACTCGTTCTAATCTCATTTTTTAACCCTAAGATAAGTT
CGATGTCCCTTTCTTCGCATTCATTAAGCAAACGATAAACCTGCCATTGCACATCTAATT
CGTCTTGAATTTCTGGTGCATTTTTCAGTTCTTGTTCATTTAAACTGCGATCAGCTTGTG
TTTCTAAATAGGTTGCCACAGTCGAAAGTGAAATTTGGCTAATTTTAATTGCCTGCTCTA
ATGTTTCTCCGGCGATAATACTATGTAAAACTTCTGCTAATGCTTGGCAAGCATCTTCGG
CAGGGAATACGCCGTAAAAATCAAATTCATTCACATCAGGAATAATCGCTTCCAATTTTT
CGAGTTGGTTCTCAAAATTGATTTTCGCCCCTTTGACAGTTAAATGTTCCCAGACTAAAT
TGAGAATATTTTGAAAAGTTTTAGCATCATCTGACCGCTTACTGACCTCGCAAAAGAGTT
GAAAGTTAGGCAACATACGTTCGCATAAACACGCCATAAAGGTAAGATGTTGCCAAGTTT
CAAAACGCTCGATACGTTTATGAATAGGGTTTCTCATTCGTTATCCTTATTTGTGATACT
GCTGTGAAAAGGCATGAACGCTATCCACAAACACTTTCGGACTTTCTATCGGAACATCTT
GATGGATACCGTGTCCCAGATTGAAGACGTGTCCTGAGCCTTGCCCAAAGCCAGCTAAAA
TCGCTTTGACTTCTTGTTCGATACGTTCAGGGCTTGCATAAAGTACGCTTGGATCCATAT
TGCCTTGCAATGCAACTTTGTGTCCGACACGACGACGAGCATCAGCAATATCTACCGTCC
AGTCTAATCCTACTGCGTCACAACCTGTGTCAGCGATAGCTTCCAACCATAGACCACCAC
CTTTTGTAAATAAGGTCACAGGCACTTTTCTTCCGTCGTTTTCACGGATTAAGCCATCGA
CGATTTTGTGCATATAGCGTAAGGAAAATTCGTTGTAATCACGGTGTGCCAATACGCCAC
CCCAAGTGTCAAAGACCATTACCGACTGAGAACCAGCTTTAATTTGTGCATTCAGGTAAA
GAATAACGCTGTCAGCCAGTTTGTCTAACAGAGCGTGTAGCAACGCAGGCTCGGCATACA
TCATTTTTTTGATTTTGGTAAAGGCTTTGCTACTTCCACCTTCAACCATATAAGTCGCTA
ATGTCCACGGGCTGCCCGAAAAACCAATCAATGGCACTTCGCCTTTCAACTCACGGCGAA
TGGTACGCACCGCATTCATCACATATTGCAGTTCTTGTTCAGGATCAGGAATAGGCAGAT
GATCGACATCGGCTTTACGCTCAATCGGACGAGCAAATTTAGGGCCTTCCCCTGCTCCAA
AACTTAAGCCTAATCCCATTGCATCTGGAATAGTTAAAATATCAGAGAATAAAATTGCCG
CATCTAACGCATAACGACGTAAAGGCTGAATAGTCACTTCGCACGCTAAATCCGCATTGC
GACATAACGACATAAAATCCCCTGCTTCTGCACGGGTCGCCTTATATTCAGGCAAATAAC
GCCCTGCTTGACGCATCATCCAAACAGGTGTCATATCAACAGGTTCACGCAATAATGCTT
TTAAATAACGATCATTTTTTAACATTGTCATACTATTCTCTCAAAATAAAAATGCCCTAT
CGGGCTTGATAGGGTAAATCATATCATAAATTACAGGGATTTGACGCTAATCTTCACGCT
AACTTGTTCACCTGATTGCACTAATTGATGAATACGAGCAGTTTCAACGCACACCATCGT
GCGGTATCCCGTTTCACTCATTCCGCTCATTGCCTTATGCCACGGGTTCCAAACCACCAC
TTCGCTGGCATTTTGATGTTCAACCATCATTTGACGGGAATAGCCAAGATCTTGGATCAG
CGTTGGTTGTTGGTTAGCACGATAAATCTCATCAACTAATTCTGCAATTTTGCGTGGCGA
ACTAACCGCTTGCTGTTGCTGAATAAGGGAATTAAAGGTCTGTTCTGGTAAGCCAAACAA
TTCCACCTGCTCAATGTTTTTGACATTAAAATAACTATGTAATGCCACTTGTGCTTCGCC
TTGAGCTAAATGGGTAAAACGCAACTGGCAAGTTAGTCCTAGTTCCATCTCCATTTTGGC
TTCTAATTGCTGATTTTCATCAAACAGACTAAATTCAAGTTTGACCTGATCCGCTTGAAC
TTGATAGTGAGATAGCTCCCACAAGCGATTACGAGCGGTACCGTGTGGGGGTTGTTTTAC
ACCACCAAACCACGGATAACAAATCGGCACGCCACCACGAATAGCATTGCCTTGCTCAAA
CGGCTCAACTTCACTGAGCCAAAAAACATCTTGCTCAGCGTGAACAGGTTGCCAGCTCAA
TAAATGCGCACCTTGTAAAGCCACCTTCGCTTTCACTTTCGGGTGAGTAATTTCAAGCAC
TGGAATTTGGTTGTAATCGACCAATACAAGCTCTGGGGTAAGTTGTTTTGTCATATTTGC
TCCTTTTATATAGACAAAAGGGATGTAACGATACATCCCTATTCTTATTATTGATTTAGA
TTTTGTTTTGCTGCAGCAATCGCTTCAGCTACACGCTCTAAGTTCACGCCACCTTTGGCA
CAGCGTTTTGTCAAACAAGAGTCTAACGATAAAATCGGATAAACATCATCATTAATCACA
GAATGGAATTGTTTAAACTTATCTAAATTTAGCTCTTCTAATGCTTTCTTCTGGCTAATT
GCATAAACGACTGCTTCACCAACAATGTGGTGTGCCTCACGGAACGGAATACCTTTTGCA
ACCAAGTAATCTGCAAGTTCTGTTGCATTTGCGTAACCTTGCTGTGCAGCTTCTTTGGTA
CGCTCAGTATCGACTTTAATATCTTCTAACACTAATGCTGAAATATTGACACACGCTTGC
CATGTTTCAATCGCATCGAAAATCCCTTCTTTATCTTCCTGCATATCTTTGTTGTAAGCC
AACGGCAAGCCTTTTAAAGTTGCTAATAAACCGCTTAACGCACCAAACACACGCCCAGTT
TTACCACGCACAAGCTCACAGGCATCAGGGTTTTTCTTCTGTGGCATTAATGATGAACCT
GAAGTCACACGATCTGAGAGTTCGACAAAGTGAGATTCACCACTGTTAAAGATGATGAGA
TCTTCGGCAAAACGAGAAAGGTGCATCATACTAATAGAAGCCGCCGCTAAAAGTTCTAAA
ACGTGATCACGGTCAGATACACTGTCTAAGCTGTTGCGAGTAGCGGCTTCAAATCCAAGA
TCTTGTGCGAGTAAATCACGGTCGATTGCATAAGCCGTACCCGCTAACGCCCCTGAACCT
AGTGGGCAAGTATTCATTCGTTTATAAGCATCGGTTAAACGGCTGCAATCTCGTTCTAAC
ATCTCGTAATATGCCATACACCAATGGGCAAAGGTGATCGGCTGAGCCCGTTGTAAATGG
GTATAACCTGGCATTACAGAAAGTTGGTTAGCTTCTGCGGTTTCCACCAATTTTTCTTGT
AACGCACGGATAGACTCTTGTAGTGAAAGCACTTGGGCTTTACACCATAATTTCATATCT
ACGGCAACTTGGTCGTTACGGCTACGTCCTGTGTGCAGTTTTTTACCGAGATCGCCGACT
TTTTTAATCAGTTGTAGCTCAACCCAGCTATGAATATCTTCCGCATCTTCTTGTAGCACA
ATGGCTAAATTAGGGGCAACTTCTGCACGCAACTGCTTTAACGCCGCAATTAATTCGACT
AATTCCGCTTGATTGATGATCCCTACGGAATGAATGGCTTTTGCCCAACCAATGGAGCCG
TCAATATCTTGTAACGCCAAGCGGTAGTCAAAACGCAATGAATCGTTGAAATATTTGAAT
TGTTGATCTGCTTGTTGTGTGAAACGTCCACCCCAAAGTGCCATATCCAGTATCCTTTAT
AAATTAAATTGCAAATAAAAGGCGGTTTCTCACCGCTTGTCTTGGTGATTATTATGCATA
ATTATGCAATTAAACTCAATAATTATTTATATTAAGTTTCTATACTTCCATCTTGGAATA
ATATTATGCAACAATCTAGCGATTTTGTAATGCATCTAAGCCTAATATTAAACTTACTAT
GGAAAACTTTAGACAAAGTTGGTCTGAAATTATGAGAAGATACTTCAATAATTTCCTTAA
AATTGCAAATTTTTGCTTTCATTCCCCCCCCATTCGCTATATCATTGCAAGCTATTTCAA
GAACATATTTATTATGTTGCTAGGTGCTGAATTTTTAGTCAGCTTTTTTTTTGCATTTTC
TCAATTTATGCCCTAGGGGGAAAACAAAAATCAATGGAAAAGTTAGAGCAAAAACCAATT
ATTGAGCTTCGTTCTATAACGAAACGTTATGGTGAAAAAACAATTATTGATGGCTTAGAT
CTCACAATTAATGACGGTGAGTTTTTAACCATTCTTGGTCCGTCTGGCTGTGGTAAAACA
ACGGTATTGCGTTTAATTGCAGGTTTTGAAGATTTAACTGATGGTTCAATTATTCTTGAC
GGACAAGATGTATCGAATGTTGATGCAGAGCAACGTCCAGTAAATACGGTTTTCCAAAGT
TATGCACTTTTCCCTCATATGACCATTTTTGATAATGTCGCTTTCGGTTTGCGTATGCAA
AAAGTGCCAGAAGCGGAAATCAAGCCTCGTGTAATGGAAGCGTTACGTATGGTGCGTTTG
GAAGAAATGGCACCGCGTAAGCCGTCACAGCTTTCAGGAGGTCAGCAACAACGTATTGCG
ATTGCTCGTGCGGTGGTTAATCAGCCGAAAGTGTTGTTATTAGATGAGTCGCTTTCTGCT
CTTGACTATAAATTGCGTAAAGAAATGCAACACGAATTAAAACAGTTGCAACGTCAATTA
GGTATTACCTTTATTTTCGTTACCCACGATCAAGAAGAGGCATTAACAATGTCGGATCGT
ATTATCGTAATGAACAAAGGTAAGATCCAACAAGATGGCTCGCCTCGTGAGATCTATGAA
GAACCAAGTAACTTGTTCGTAGCGCGTTTTATCGGCGAAATCAATGTGTTTGATGCAACG
GTGATTGAGCGTGTGACAGAAAAAACGGTAAAAGCCAATGTGGAGGGTCGTATTTGCGAA
ATTCATACGGAATTACCTGTTCACCCAAATCAAAAATTGAAAGTCTTACTTCGTCCAGAA
GATATTGTGATTGAAGAGCTTGATGAAAACGAAAGTGCAAAAGCGGTGATTGGACACGTT
AGCGACCGTACTTATAAAGGTATGACCCTTGAGTCTAATGTGGTGTTAGATCACAACCAA
ATGAAAGTTTTAGTTAGTGAGTTCTTTAATGAAGACGATCCGCATATGGATCACTCCGTA
GGACAAAAAGTGGCATTAACGTGGCACGAAGGCTGGGAGGTTGTACTCGACGATGAAGAC
TGCTAGTAAGAAATTTCAAAATATTACTGTAGCGGTTATCTTCGGTTGGTTAATTTTCTT
TGTATTAATCCCGAACTTACTGGTGTTATTCACCAGTTTTATGACCAAAGACAGTAGTAA
TCTGATTGAATTTACGTTTTCCCTTGAAAGCTATGGTCGTTTGATTGATCCACTTTACTC
ACAAGTATTGTGGAACTCGCTCTGTATGGCTGGGATTGCAACCATTATTTGTTTGGTGGT
GGGCTATCCGTTTGCCTTTATGATTGCAAAATTGCCTGCGAAATATCGTCCATTTTTGCT
CTTTTTGGTGGTGTTGCCATTCTGGACGAACTCGCTTATCCGTATTTACGGAATGAAGAT
TTTCCTTGGCGTTAAAGGCGTTCTAAACAAAACCTTGCTATCTTTGGGTATTATTAGCGA
GCCAATCCGTATATTAAATACCGAAATTGCGGTGATTATCGGTTTGGTTTACATATTATT
GCCTTTTATGATTTTGCCACTCTATTCTTCGATTGAAAAAATTGATGGACGTTTATTAGA
AGCAGCAAAAGATTTGGGTGCAAATGCGTTCCAACGCTTTGTTAAAGTAATTATTCCATT
AACAATGCCGGGAATTGTGGCGGGTTGCTTATTAGTTTTGCTTCCTGCAATGGGTATGTT
CTATGTGGCAGACTTATTAGGCGGTGCGAAAGTGTTGCTTGTAGGTAATATCATTAAAAG
TGAGTTCCTTGTCACGCGTAACTGGCCATTTGGCTCTGCAATCAGTATTGCATTAACTGT
CTTGATGGCATTAATGATTTATGTGTACTACCGTGCAAATAAACTGATGAATAAGAAAAT
GGAGTTAGAATAATGAATCGCGTATTGAAAAGCTTTTTTATGTTTGTCGTGTACGCATTC
TTGTACATTCCAATCATCATTTTAATCATCAATTCCTTTAATGCTGACCGTTATGGTTTA
AGCTGGAAAGGTTTTAGCTGGAACTGGTATGAGCGTTTATTTAACAATGATACGCTAACT
CAAGCGGCAACAAACTCAATTACCATAGCCTTTTTCTCAGCGACTCTTGCAACGTTAATC
GGTGCATTAACGGCGATTGCACTCTATCGCTATCGTTTCCGTGGAAAACAATTTGTTGGT
GGTATGTTGTTTGTGGTAATGATGTCACCTGATATTGTAATGGCAGTATCTTTACTTGCC
TTATTTATGTTAGTCGGTGTAGCGTTGGGCTTCTGGTCTTTATTATTTGCACATATTACG
TTCTGCTTACCTTATGTGGTTGTGACGGTATCCTCACGTTTAAACGACTTCGATGCGAAA
ATGTTAGAAGCGGCAAAAGACTTAGGGGCGAATGAATTTACCATTTTGCGTAAAATCTTA
TTCCCATTGTTGCTTCCTGCGATTGTTTCAGGCTGGTTATTGAGTTTTACCATCTCGTTA
GATGACGTTGTGGTTTCTTCTTTCGTAACAAGTGCAAGCTATGAAGTGTTACCATTGAAG
ATTTTCTCACTGGTTAAAACAGGGGTAACCCCAGAAGTTAATGCGTTAGCGACTATTATG
ATTGTATTCTCACTTGCGTTAGTGGTATTAAGTCAGTTAGTTCTGCGTAAGAAAGATTAA
TACTATTCACAAGTACACTAAAGCAAAAGCTTAATTTTCATACAAAAGAGATCCTATGTA
GGATCTCTTTATTTTTTTCTAAATATCGTCGTTTTGTATTATTGAGTGGTGCCATCAAAT
AAAGGAAGCCAACCTTTAGAGCTTACGGTATGTTTAGGGAGATAATGATTGCGCCTGAAA
ATATACTGTTCTAAAATGATAGTGTTAAAATCCACATAAAATTATTGATGTAAAATCTAT
TTATTTGAGAATTTAGGAATAATAACGTGTCAAAAACAATTCAAGCTTTACGCGGAATGA
ATGATCTTTCCCCAACTGAAACACCATTATGGCAGTGGGTTGAAAGTAATATCCGTGATA
TTTTCGCAAGTTATGGCTACACAGAAATGCGTAGTCCGATTATGGAATCTACCGACTTAT
TCAAACGTGGTGTCGGTGAAGCGACAGATATTGTCGAGAAAGAGATGTTTACCTTTACCC
GTAGCGAAGAAGCGGGCGAAAGTTTTACCCTTCGCCCTGAAGGTACGGCAGGTTGCGTGC
GTGCGGCGATTGAACACGGTTGGATTTACAACCAAGAACAACGCCTATGGTATATCGGTC
CGATGTTCCGCTATGAGCGTCCGCAAAAAGGTCGTTATCGTCAATTCCACCAAGCTGGCG
TTGAAATTTTCGGGATCCCAAATGCTGAAGCGGATGCGGAATTAATTGTGCTAACCGCTC
GCTTATGGGAAAAATTAGGTATCCGTGAACACGTCACTTTACAGCTTAACTCAATCGGCG
GATTAGAAGTGCGTACTCGATACCGTGAAGCTCTAGTTGCTTTCTTGCAAAATCATTTAG
ACGTATTAAAGCAAGATCCTGACAGCGAACGCCGTTTAACAACCAACCCATTACGCATTT
TGGATACCAAAAATCAAGCGTTACAAGCAGTATTAAACGATGCACCAAAACTTCACGATT
TCTTAGATGATGAATCGAAAGCACATTTTGCCAGACTTTGTGCAATCCTTGATGAAATGG
GTATTGCCTACGAAGTCAATCAAAAATTAGTGCGTGGTTTGGATTACTACAATAAAACCG
TATTTGAGTGGGTCACCACAGCATTAGGTGCACAAGGCACAGTTTGTGGCGGTGGTCGTT
ATGATGGCTTAGTCGCACAACTAGGCGGACACGCAACGGAAGGTGTTGGCTTTGCTATGG
GCTTGGAGCGTTTAGTCTTGCTAGTGCAAGAAGTAAACCCGAATGTGCAATTACCAAGAG
CCGTTGATATTTATGTAGTTCATTCAGGTGAAGGCACAACGGCAGTTGCATTCCGTTTGG
CTGAAACCTTACGTAATGCGTTCCCACAACTTCGCACAATGTTACATACAAGCGGTGGGA
ATTTCAAAAAACAATTCAAACGTGCCGATAAATCAGGGGCGAAAATTGCTTTGGTGTTAG
GTGAAAGTGAAGTCGCCGAGCAGAAAGTGGTAGTAAAAGACCTATTTGGTGAAGCGGAGC
AAATGACCATTGCCCAAGCTGATTTAATCAACGAATTAACAACGCGTTTTGCATAGGGAG
CAGAAATGAGCGATTATCTTAATAAAACCGAAGAACAGCAGTTTGAAGAAGCAAAAAGCT
GGTTTAAAGAAAATGGCACACCGATTGTTGTGGCAATTTTTCTAGTTGCAGTTGCAACAT
TTGGCTGGAACTACTGGCAAAAACACCAAATTGAAGTAGCTCAAACCACATCAGCAAGCT
ATCAACAAGTGATGGAAAGCTATTTGCAAAATCCTGAGAAAAACGCACCGCTTATACAAA
AATTTATTGCGGAGAATAAAGACTCAAGCTATGCGGTATTTGCTCAACTCGAAGAAGCAA
AACAAGCGGCAGATAAAGGCGATTTTGCGACAACAAAAACGTTATTAACACAGTCTTTAG
GTTCGACAACAGATGCAACATTACAAAACGTGATCCGTTTTCGTCTTGCTACAGTGGATT
ATCAGCTAAAAGAGTTTGATGCAGCATTAGCAACACTTTCTCAAATCAAAGACACCGCTT
GGGATTTCCGTAAGCAGTTATTAACAGGTGATCTGTTAGCCGCAAAAGGCGACAAGGCGG
CTGCGAAAAGTGCTTATGAACAAGCTAAAGAAAAAGCAGGTGATGCAAATCAAATGCTAA
TTGATGTGCGTTTAAATAATCTGTAAAAAGGTAATAGTAGAGAAATCCTTAATGAATGTT
AAGGTTATCTGCTTCTTGGTAATTAAAGAAAATAGCTCCTAGAGGCAGATATTTCACGGA
ATTAAAGTTAAGGTGTTACTGAATGCTATTTGTATCTTCTGGTAGTCAATGCCATGTGAT
TTTTAAATGATAATAACCTTTTATAGTTGAATTAAGTTCTAACATACTCTCTCTTTCTTC
TCTATTAATAAATTATATTTTTATATATAAATTAAACAAGTAATGCTTGATTTTCTTCGC
AAGAAATTACCTTCTATGAACAGAGTATGGAAAATGTTATAAAGCAATAATATTGCTATC
TATTTATATGGTATGTGGATATTTCACGTCAATAAATCTGGAAGATTTTGATGATTGGAG
GAACAAATGCAACACAAAAAAATCGCCTTTATCGGTGCTGGTAATATGGCATTTGCGATC
ATTTCAGGATTAATCAAAAGCGGTTATCCTGCCGAGCAAATTATCGCTCGTAATAAAAGC
AATGAAACTCGCCGCTCGCAGTTAAGAGCAATGGGCGTTCAGGTGGATTTGTCTAACCTC
GATGCTGTGACCCAAGCTGACGTGGTGATTTTAGCGGTTAAACCGCAGATGATGGCGGAA
GTATGCAGTGAGTTTTCTCAAGTGGATTTTAGTGCAAAATGGGTGATTTCCGTTGCGGCT
GGAATTTCTGTTGCCCGTCTTGAGCAACTGTTACCAACAGCAAGCAACATTGTTCGGACA
ATGCCGAATACGCCATCGCTCATTGGTGAAGGCATTGCAGGATTATTTGCAAAAAAATCG
GTAGATCAGACCGCTTGTCAATTTGCAGAACAGCTACTGTCTGCGGTAGGCAAATGTTAT
TGGGTGGATACGGAAGCGGAGATCAACCAAATTATTGCTATCACAGGTTCTAGCCCTGCT
TACTTCTTTAAGTTTATGGAAGCAATGCAAGAAGCGGCAATTAAAATGGGCTTTAGCGAA
CAAAATGCTCGTTATTTAGTGCAATCGGCAGCATTAGGGGCAGCAAAAATGGTGGTAGAA
AATCCAGAAGTTGCCTTAGCAACTTTACGCGAAAATGTCACTTCAAAAGGCGGCACAACG
GCTCAAGCATTGGCAGTATTTGAACAACGTGAGCTAAATGCAACCGTTGAACAAGCGATG
AATGCGGCAATTAAGCGTGCAGAAGAGATGGAAAAATCCCTATGATAAAATTTACCCCTT
TTCAATGGTCGTCGTTTAACTTCTTCGGCTTTTATTGTGCCTATGGCGTGCTGTTGCCGT
TTCTACCTGTTTGGTTGAACCATCATGGCTACGATTCGGGAATGATTGGCTTGTTAATCG
CTTCAGGTTATCTATTCCGCTTTTTAGGGGCAATGACCTTTTCTAAACGCATTACCCACC
CCAACCAGCTACTTTCTCTTGCTCGTTGGCTAACGTGGCTCGCCATTGCCACTCTGTTTT
TAGTTGCCTTTGGGGTACAAACAATTTGGATTTTATTCCCTGCAATCGCACTGTTCCATA
TCTTCAACGGCGGAGCAATGCCGATAGCTGATACCATAGCTTCCACTTGACAACAGCAAG
TCGGGATTGATTATGGCAGAACACGTTTATTTGGCTCGATTGCCTTTGTTGTAGGCTCAG
TCAGCACAGGTTATTTAATCGGCTGGCTAGAGGAAAGTGCGATTATCGGCATTTTAATTG
GCTGGCTGGTCTTTCTAGGCTCAGGCTTAACAGTTAAACCGACCCAAGCCTTTGTACAGA
CAGAAGAAAAAGCCCAATCAGAGTTAAGCTATCTGCAATTAATGAAAGTGCCAACCACAT
TCAAAATGTTGATTGCCATTTCCTTAATTCAATCTTCTCACTCCGCTTATTATGCTTATA
GCACGATTTACTGGGCATCAGCAGGGATTTCGACCCAAAGTGCAAGTTTATTATGGGGAT
TGGCAGTTGTTTCAGAAATTCTGTTTTTCTTCTTTGCCAACCGTTTATTTAAAACGTGGA
AAATCAGCCATTTAATGATTTTATCTGCCGTTGGATCAATGATGCGTTGGATCTTACTGG
CTTCGACCACAAATATCGCTATTTTAATGGCAATCCAAATGTTCCATTCGATCTCTTATG
GAGCAGGACATTATGCAATGATCCGCTACCTTTCCACCCAACCAACGGAACAAATGGCAA
AACTACAGGCTCTCTATTTCAGCTTTGCGAGCTGTATTTTTATGGCGTTGTTCACCTTTA
TCGCTGGCTTGGTCTATCAAATTTCGCCGACAGGTAGCTTCTGGTTAATGGTGTTGTTTG
CACTGCCTGCGATTTTTATTGTACCGAAGCGGTTTGGAGTGAGGGTTTAGATGAATGAAT
ACCTAACATATCAATTCAATAATAATTTAAGGGACTGTATTAGATTAGCCCTAAATTTCA
CACCATTTTCGCAATGTTTTTAACTGCTCTTTTGGTGTCCCAAAGTTAAACCGAAATTCA
CATTCTTTCAAGAATAAAGGAAAACTTTTTCGGTCAATCCCATTATATTTTCGGAGTATC
CGCTTGGCTTGACTCCAAAAATTTTCAATGCCGTTGATGTGATTTTGTTTCACTGTAAAC
AGCTCCGAATGGTTAATTCGTTCGTGGTGAAATTCGCTTACATCAAGGGCATCATAGCTC
TGATAAGTATCAGTATAAACCCAGCTGTCAGGCTTGATTTTCCTTGCTATAACAGGCATT
AGCGTTGTTGTCTTCGTATCATTGACGACCACAGTAAATACTTTTCCTACCGCCCACGAC
CTCGTTTTCCTTCACAATGTCCACCAAAATAGCTTTCATCCAACTCAATTTGTCCGTCAA
ATACTTCATCCGCTTCAAGTGCTAAATGATGGCTGATAACCTCGCGGATTTTGCGGTAAA
ACAGCGCAGCAGAGTTAGCATTTATCTCTAACAAATTTGCCGCAGAACGGACAGTGACTT
CTAATACAAAAAATTCAAGGAGCTTTTTTGTATAGATTTCTTTAATTTACAATGAGTTAT
TTTCATTTTTATAGACTAACATACTTGCTAATCTAATACGCCCCCTTACATTATTGGTAT
TTAAAACATAAAGCGTTTTAGAAGAACGGTCAGATAAATCGAACAAAAAGAGTTATTATC
CTTATAAACATCGGAATGTAAGAAGTGCTTATCATAGTTTTAAACATTATATGGATTATT
TACCTATGAAAAGTATAGTGATTTAAATATCGAAAAAACGACAAATAGACTTGAAAATTT
ATTCGGACAACTTAAAGAGAAATTATCGCATCATGCAGGATTAACGAAAAGACATAATGT
TATGTTTATAAAGGATTTTTTAAATAAAAAGAGTTGCTAAGAATAATTTAAAATATTCAT
TAGCAACCATTTTGTCTACCATGCCCCAAAATCCGGTTATAAAAATTACCAGTACCTTTA
TCTGCTACATCTATACACTACTCACAGTTGCGTTATGCTTGGGATTCAAAACGTCTGGCT
GCTTCGTCCCAATTCACCACATTCCAAAATGCTTTAATATAATCAGGACGACGGTTCTGG
TAACTTAAGTAATATGCATGTTCCCATACATCTAAACCTAAAATTGGATAACCAGACACA
CCAGCTACATCTTTACCCATTAACGGAGAATCTTGGTTAGCTGTCGATACTACAGATAAC
TTTCCATCTTCTAGTACTAGCCACGCCCATCCAGAACCAAAACGAGTGGTAGCAGCCAGC
TCAAATTGTTCTTGGAATGTTTCAACAGAACCAAAATCCCGTATTATGGTCTCTTTGAGT
TTTCCTTGTAAGGTCGTACCAGTTTTTAAGCCTTTCCAAAACAACGTGTGATTAACATGT
CCTCCTACATTATTACGCACAGCTACTTGTTTTTCTACAGGAACTTGCTCAAGATTTGAG
ATCAGCTTTCCTGGACATTGTCCTAGTAAATCAGGATATGCCTCTAATGCGATATTTGCA
TTATTAATATAGGTTTGATGGTGTTTGGAGTGATGAATCTCCATTGTTCTTGCATCAAAA
TACGGTTCTAATGCATCATAGGTATAATCTAACTCAGGTAATGTGTATGCCATATTATGT
TCCTCAAAAATAATCAGTAACAATTGAGTGTAAACCCTCAACTATAGTAACAAATAATAA
GAAGATAATATATATTTTTTTGATCTATCGCAAATTACAGCGACCTCGTAATAGCTATTT
TTAAATGTAGCTTTGTTTGCTTATCAAACTCCTTTATAGTTTGGTAAATAAAAAATACCA
TTCAAATATATAGAAAAATTAAGACTCTAATCTAAATCACCACACTCTTAACCTGCAAAT
ACGCCGTCTGCCCTATTTGCAAGCACAGATCATCAAACGCCCACAAGCTAATACTCGCCC
AAATTTCTTGAGCTTCCACCTCAACGGCAATATCATAGCGGTCAGATTGAGGCTCGATTT
TACAAATTCGCCCTTGCAAAATATTCCGAATAGAACTTTGCTCAGGTTTGGACAGGGTAA
TAGAAACATTTTGGCTACCAATGCTAATTCGCATTAAATCCCCTAATTGATAGCGAGGCT
GTTCCGTAACCCAAATCAACTGTTGTCCCAATGCCAGCCCTTGCATACGGTAAGGATTTT
GTGCAACCACAGGCAACTCAAGTAAACTCAACCGTTGAGCTTCAGGCTGCCACGCAGAAA
AGGCTGGGCTATGCCAAACATTCAACGTTTTATCAAAAGCAACCACCTTCCCCTCTTCCA
ACAACAACAAATTATCCGCCAAACGAATAACCTCATCAAGACTATGGCTTACATACAAAA
TCGGAATATCCACCGTTTTTGCCAACCGCCCCAAATAGTCCATCAACTCATTCTTACGCG
GTAAATCTAAAGCTGAAAGAGGCTCATCCATCAACAAAATATCTGGCTCGCTCAACAACA
CACGCCCAATCGCCACACGTTGTTTTTCACCACCAGACAAGCTGATCGGGAAACGATCTA
ACAGATGTTCAATCCCCAACAATTTAACTAATTGTGAAAAATTCGCCTCATCAAACCTCT
CACAGCCATATTTTAAATTCGCCTCAACTCGATAATGCGGAAATAAGCGATGTTCTTGGA
AAACATAGCCCACCTTACGTTTTTCAGGGGGTAAATTGATCTTCTGGCTAGCATCAAACA
ACACTCGCCCATTTAACACAATTCGTCCTTCCGTTGGTGTAACTAGCCCTGCGATAAGAT
TAATTAAACTCGACTTCCCTGCCCCAGAGCGACCAAAAATTGCCGTCACCCCTTTAGCAT
TTAACGCCACATCAACAGCTAAATCCAAGTTTCCTAAACGATGTTTAACTTTAAGTTGCA
AAGATTGTGCCATTACTGTCCCTTAATTTGTTGGAAACGTTGCTGACGTTGTGCCAATAA
CTCAGAAAAAAATAACGCAACTAACGAAATCACAATCGCAATCACACAAAGCCGAGCAGC
CGCCATTTCACCGTCAGGGGTTTCAATAAACGTATAAAGTGCCGCAGGAATAGTTTGGGT
TTGATTAGGGATATTGGACACAAAAGTAATGGTCGCCCCAAATTCCCCTAACGAACGAGC
GAAACCTAACACTGCTCCTGCAATAATCCCCGAAAAAGAGAGCGGAAGATGAAGTGTAAA
AAACACTCTTAATGGACTTGCCCCTAAGGTTCTCGCCGCCTGCTCCAATTTGGGATCAAT
AGCATCAAAGGCTAACCGAATAGAGCGAACCATCAACGGAAAAGCCATTACCATTGAAGC
AAGCACCGCCCCTTTCCAAGAAAAACTTAACGAAAACTCAAACCACTGCCACAAATATTG
CCCAATCGCCCCTTTCTTTGCCATTAAAATCAGCAAAAGATAACCGATCACCACAGGGGG
CAAGACTAACGGCAAATGGATAATGCCATTAAATAAGTGCTTCCCCCAAAACTCTTTTCG
AGCCAACAACCACGCAGCTCCAATTGCAAAAGGCAACGCAAATAAGACCGCTATACTGGC
AATTTTTAGGCTTAAATAAATAGCATTAAGTTCTTGTTGGGAAAAAGAAAATATTAACAT
TTCATTCACTATCATAATCCGTATTCTACAATATTTATTCTTTTTATCTATCTATTTAGA
AAAATAATAAGAGTTATGGCATTATCGCTTTCTTCTTTCATCTACTTTATAATAGAATAT
AGGGAATATCTTTATTCGACCTGTAACGTATGAAACTCAACATTCCGACCTATCTGACTT
TATTTCGTGTGGCGTTAATTCCGCTGTTTATTGTTTCGTTTTACTTGCCTATTCAATATT
CTGCTGAAATTACCACGTTGATTTTTTTTATTGCTTCAATCACCGACTGGTTTGACGGCT
ATTTGGCTCGCAAATGGAACCAAACCACCCGCCTAGGTGCATTTTTAGATCCTGTGGCCG
ATAAAGTCTTAGTTGCGATTGCATTGGTGTCTGTGGTCGAATACTACCATACTTGGTGGA
TCACTATTCCTGCAGGTATTATGATTGCCCGTGAGATTATTATTTCGGCGTTGCGTGAGT
GGATGGCGGAATTAGGTGAACGTGCAAGTGTTGCGGTGTCTATTTGGGGTAAAGTAAAAA
CCACAGCACAGATGTTAGCTTTAGGTGGTTTATTATGGCGACAAGCACCGTGGATGGAAT
ATACCGCCTTTGCTTTGCTTTATATCGCTGCGATTTTAACCATTTGGTCGATGTTGCAAT
ACTTAAAAGCATCTAAAGGAAGTTTATTAAAATCTTAAATACTTTGTAGGGACATACTGC
GTGTGTCCGTCTAATCTTTATTTTACGCAAAAACGATATTCAGCGGACACACGCAGTGTG
TCCCTACAATCCTATGTCAAAATTCAATTCCAAACAATTTCTTGCCGATACTCCACATAA
CCCTGGTGTTTATCGTATGTATGATGATAAAGGCACGATCATCTATGTCGGTAAGGCAAA
AGATTTAAAAAAGCGTCTATCGAGCTATTTTCGTAGCACTCTTGCCAGCCGAAAAACTGA
AGCCTTAGTATCGCAAATTGCTCATATTGATACCACCATTACCCATTCGGAAACCGAAGC
CTTACTGTTGGAACACAATTACATTAAGGAAAATCAACCGAAATACAATGTGTTGCTTCG
TGACGACAAATCTTACCCTTATATTTTGCTTACCAAACACCAGCACCCACGTTTAGCCAG
CTTTCGGGGAAGTAAAAAAATCGCAGGGGAATATTTTGGACCTTACCCAAATGCAGGGGC
GGTGCGGGAAACCTTAAATCTGCTACAAAAACTGTTTCCGATCCGCCAGTGTGAAGACAA
CTACTACAAAAACCGTTCTCGCCCTTGTTTACAATATCAAATCGGGCGTTGCCTTGCCCC
TTGCGTGGAAGGCGTTTATTCCCAACGAGAATACGATCAACAGGTGGAGTATGTTCGCTT
ATTCTTACAAGGTAAAGATCAGCAAGTGATCGAACATTTGATTAGCAAAATGGAAACAGC
AGCGGAAGATCTGGATTTTGAAGCTGCCGCGCGTTTTCGAGATCAAATTCAGCAGGTGCG
AGCGGTCACTGAAAAGCAATTTGTATCGAACGAACGCTTGGACGATCTCGATATTATTTC
GATTGCCTATCAACACGGTATTGCTTGCGTACATATTCTGTTTGTACGACAAGGGAAAGT
GTTGGGTAGCCGAAGCTATTTCCCCAAAGTGCCGAACCATACCGAACTTGCCGAATTGAG
CGACACTTTTATCGGGCAGTTTTATTTGCAGATGAACCAACATCGCACCATTCCGCACCA
AATCATTATCGATCACCCCGTGAGCGAAGTGGAAGCCTTAGAAAAGGTATTGTCGGAACA
AACAGGACATAAAGTGAGTATTACCGATAAGGTGCGAGGCGAAAAAAGCCGTTATCTTGC
TCTTGCTAAAACCAACGCAATGGCAGCACTGACTTTGCAACTCAAGCAAGATGCTCGTAT
CCAAACCCGTTATGAAGCCTTGCAAGCGGTGCTTTCTTTGCCAAAAATTGCAAGAATGGA
ATGCTTTGATATCAGTCACACGATGGGCGAACAAACAGTCGCTTCTTGTGTTGTATTTGA
TGAAAACGGCCCGTTAAAATCTGACTATCGCCGTTTTAACATTGAAGGTATTACAGGGGG
CGATGATTATGCCGCAATGGAACAAGCCCTGCTCAAACGTTACGATAAACCGCTTCCGCC
TGAAAAAATCCCCGATATTATCTTTATTGACGGCGGAAAAGGGCAGTTAAACCGAGCCTT
AGAAACCTTTGCCAATCTCAAAGTGGAATGGGATAAATCCAAACCATTACTTATCGGCGT
ATCAAAAGGCGTAGAACGCAAGGCAGGGTTAGAAACCTTGCTGATCAGCAAATGGGACAA
GGAAATCCACTTACCGCCCGACAGCCCAGCGTTACATTTAATTCAGCATATCCGTGATGA
ATCCCATAACCACGCCATTAGCGGACACCGTAAAAAACGGCAAAAAGCCTTTACCGAAAG
CGGTTTAGAGGCAATCGCTGGCGTTGGAGCCAAACGCCGCCATTTGTTGCTAAAATATCT
CGGTGGTATGCAAGGCGTCAAATCAGCAACACTTGATGAAATTAAATCGGTTCCTGGAAT
TTCAGTATCTTTGGCTGAGATTATTTTCGATACCCTAAATTATAGTGAATAATATCGGTA
GGGAAGCCTTCCCCTACCGATATTATTCACTATAAATTTCTCAACGCTTCAATACGTTTT
TCTAACGGTGGGTGGCTCATAAAGAACTCTTTTGCTTTACCGTTGATCATCATCGCATTT
AATGAACCAGGTAATTCTTCTGGTGCGTGAACACGTTGTAAACGTTGCAACGCCGCAATC
ATTTTCTCTTTACCCACTAATTGAGCAGATCCTGCGTCTGCACGGAACTCACGGTAACGA
GAGAACCACATTGCAATGATGGTTGCTAATACGCCGAAAAGAATTTCCAGAACCATTGAT
ACTAAGAAGTAAGTGCCGCTACTTTGTGTTTCTTCGCCATCGTCATTACGGCTACTGGAT
ACCGCCGTTGCAATCATACGAGAGAGGAAGATAACAAAGGTATTTAATACCCCTTGCAAT
AAAGTCATTGTGACCATATCGCCATTAGCAATATGTGCTACTTCGTGTGCCACAACTGCT
TCTGCTTCGTCTTCTGTCATTGTGTTTAACAAACCTGTACTCACTGCAACTAGCGAGTTA
CTTTTGGTTGCCCCTGTTGCGAAAGCATTTACATCAGCTGAGTGGTAAATTGCAACATCT
GGCATTGGAATACCCGCTTGTTGCGATTGGCGTTTCACTGTTTCAACCAACCAACGCTCT
GCATTGTTGCGTGGTTCAGTGATAATTTCTGCTCCCACTGATTTTAATGCCATTGTTTTT
GACATAAATAATGAGATTAAAGAACCAGCAAAACCAAAAAGCACAGACATAATTAAAATT
CCACCCGTACTGTTTCCAGCAATGCCAGTAACACTTAAAATAATCCCTAGCACAATCATT
ACTGCAAAGTTTGTCGCAAGGAAAAGTGCGATACGCATCATATAGATAATTCTCCAAAGT
TAATAAATTGTTGTTATTCGGTAATAAGCGATTACCGAATGCTTAACATAATGATTATTT
AACAAAAATCAAGGATTAGACAAAAATTATTCCCATAAATTTAATTGCTTCGTAATTTTT
TCTTCAGGAAAATGCACATTCAATCCGATCAAACGAATTTTTCGTCCCTTTCGTCGTTGC
CAAATCTGTTGTAATAGCTGTAAAAAATGGTGTGCTGCGATACCGTCTGTAGTTCGCTCT
AGTGTAGTTTGGGTAAAATCATCAAATTTCAGTTTAATTCCGATCTTTTTTAAATCGCTC
AGTGGCTTATCGCCCCAGTTGCGTTGAAGCCGAAAGAGTAAGGTTTGATAGTGCGATTTC
ACCACTTCTTCCGCCTCAGTGAGTGTATCAAGATCAGAAAGTAAGGTATTTTCCACTGCA
AGCGATTTTCGAGGGCGGTGAGGCTCGACTTCTCTTGGATCGATGCCGTGACAGAAATCC
CATAAGCGTTGCCCAAACTTACCAAACTGTTGATAAATCAAAGCCTGATCTGCTTGTTGA
ATATCGCTACAGGTGATAAATCCAAGTTGTGCCAGCTTTTCTTGGGTCACTTTGCCCACC
CCTGAAATTTTCTTTAACGGCAAGGTTTTCACAAAATCCGCAACCTCTTCGGGGCAAATA
ACAAATTGTCCGTTGGGCTTATTTTGATCAGAAGCGATTTTTGCTAGAAATTTCAGCGGT
GCAATACCTGCTGATGAAGTAAGTTGTAGCTCTTGCCAAATATCCTGACGAATGGCTTGG
GCTATCCAAGTTGCAGAGCCTGAATGTTGCTTACAAGCGGTCACATCGAGGTAGGCTTCA
TCTAAAGAGATCAGCTCAATGATGTCGGTATAACGGCGAAAAATGCAATGAATTTGCTCT
GATACCGCCTTATAAAGCGACATATTGACAGGCAATAAAATTAAATTCGGGCAACGTTTT
AACGCTTGAGAAGTGGACATCGCACTATGCAAGCCGAATTTACGCGCTTCATAATTACAG
GTTGTCAGCACCCCACGTTGATTAGCTTTTCCCCCTACTGCAACAGGCTTTCCTTTTAAA
CTTGGATTATTGCGAATTTCAATAGAAGCATAAAAGCAATCCATATCAATATGAATAATT
TTTTTGTTGTAATTCATTGCTCGCCTATATTTGTAAACTGTGAGAGAAATCTGACCGCTT
ATGTATTCTTAATGATACAATAAAACACTGTAAATAAAAACAGTTTATCTTCGTTAAATT
ATCTATTACATTCCTTGCTTTATTGGCAAAAGGAGAAATTATGCTATACGGACTAATGAT
CGCCTTTGTCCCACTGTTCTTAGGGTATCTTTTCCAAACGACAAATCAACAGATACTCAA
TTGGGTCAATCGCATTACGCTTTACTGCTTATACCTGATTTTATTGATTATGGGGATTTC
GCTTGGGCAATTAGATGAATTAACGACCAAACTACCACAAATTGGAGCAACGGCATTTGG
TTTAAGTGCAATTCTACACCTTTGCAACATTGTCTGTTTACTCATTTTTGATAAGTGTTA
CCCGATCAAACGTGAGGCTCATAGCCTTGAAGAATTGCCATCTCGTTGGAAGGTTTTGCT
TGAGTCGGCACAACTCTGTGCAACGGTTTTTGTCGGGGTAATTTTAGGCTTTTCAACTAA
AAATGTGGTTGATTTCCCTTTACATTCAAGCACCTATGTCCTAGTGGTAATGATTTTCTG
TGTCGGGGTTCAACTTAGAAACAGCGGCATTCCACTGCGTGATGTATTTTTAAATACTCG
TGGCATTTTGACTTCCATCGTTTTTATCGCAAGCGGTCTGATTGGCGGTATTCTTTGTGC
TTATCTGCTTGATTTACCGATAATTAAAGCTCTTGCCTTTGCTTCTGGTTTTGGTTGGTA
TTCCCTTTCAAGCGTATTAGTCAATGATGCTTGGGGGGCAATGGACGGTAGCATTGCCTT
TTTCAACGATCTCTCAAGAGAAATCTTCTGCTTATTTGCGATACCGTTTTTTATGCGTCA
CTTTCCCTCAACAGCCGTAGGACTTGGCGGAGCTACCGCACTTGATGCCACATTGCCGAT
TATTCAAAAATCAGGAGGTATTCAGATTGTGCCTCTTGCAATCAGTTTCGGCTTTATTAT
CAATTTGGTTGTGCCGATTTTATTGGCGTTTTTTATTGGGTTTACTTAAGAATATACCTA
AGTAGTAAGTCGTAATATCCCCACTCAAAATACTGCCCAGGGTCGATTTTTCGTTCTGGG
GCAATTTGATTGTGACCTGCGATACGCTCAGGCGTAATTTGCGGATAGGCTTGCATAATC
ACTCGCGTAAGGCTAGCTAAGGTTTGATATTGCGCTTCGGTAAAAGGCTGGTTATTACTG
CCTTCTAGCTCAATCCCGATAGAAAACTCATTGCATTTTTCACGCCCTTCAAAGCAAGAA
ACGCCAGCGTGCCAAGCCATATCGTTAAAATTGACATATTGAGTAATTTGCCCTTCTCGA
TTAATTAAACAGTGAGCGGAAACCCGTAAATCTTTAATCTCTTCAAAATAGGGGTGAAGT
GTTGGGTCTAACTTGCCTTCAAAAAAACGGTCAATAAAATCACCGCCAAATTCATCAGGG
GGCAAGCTAATATAATGAATGACCAAAAGAGAAATATCGTCTTGATAGGGTCTTGGATTA
AAGTGCGGTGAAGGTACTTGTTTGGTATTTAACAGCCAACCATTTTCAATCTTTAACGTT
TTCTGCATAGTTTAAAACGACTAAATAAGCTAAAATAGAGCCATTTTACAAGAAAGAGAA
TAAAAATGCTGAGTTATCATCACAGTTTTCACGCAGGCAACCACGCCGATGTCCTTAAAC
ATATCGTTTTAACCCTCATTTTGCACGCCTTAAAACAGAAAGAAAAAGGCTTTTTCTACC
TTGATACCCATTCGGGTGTGGGGCGTTATAGCTTGCAAAGTAGCGAAGCGGAAAAAACAG
GGGAATATATTGAAGGTATAGCTCGCCTTTGGGAGAGAACCGATCTCCCCGAAGAAGTTG
CCTTGTACCTAAATGAAATCAAAAAAATTAACAAAGATAAGCTACGTTTTTACGCAGGTT
CGCCGTTACTTGCCGTACAACAATTACGGCCACAGGACAGAGCGTTACTCACAGAGTTAC
ACCCTAACGACTTCCCACTACTTCGCAATGAATTTGCCAAAACGCCTAATGTGGTGACAA
AACGGGAAAACGGTTTTCAGCAGTTAAAATCTGCCCTTCCGCCAAAAGAAAAGCGTGGTT
TGGTGCTGATCGATCCGCCTTATGAATTAAAAGAAGATTATGAGCTGGTGGTAAAAGCCA
TTGAAGAAGGCTACAAACGCTTTGCCACAGGCATTTATGCGATTTGGTATCCTGTGGTGC
TTCGCCAACATACCAAACGTATCGTAAGAGGCCTAGTTGAAACGGGGATCCGCAAAATTT
TACAGATTGAATTAGCCGTTCGCCCTGACTCAGACCAACGAGGTATGACTGCAAGCGGTA
TGATTGTGATTAATCCACCGTGGCAGTTAGAAAGTCAAATGAAAAAGATTTTACCCTATT
TAACTGATGTGCTTGTGCCAGAAGGAACAGGCAGTTGGACGGTAGAGTGGATTACGCCTG
AGTAAATATACCAAATAAATATAAGGAAACTAACAATGCAACAATACAAACACGACTTTA
TCGAATTTGCCTTAAGCCGAAATGTACTGAAATTCGGCGAATTTACCCTAAAATCAGGCA
GACAAAGCCCTTACTTCTTTAATGCAGGATTGTTTAATACAGGCAGAGATCTCGCCAAAT
TAGGCGAATATTACGCTAAAGCAATCCAAGCCAGCCAAATTGACTATGATGTACTATTCG
GACCTGCTTACAAAGGCATTCCGATTGCAACTACTGTAGCAGTGGCGTTAGCAAATCAAT
TTGATGTAGATAAGCCTTGTTGTTTTAACCGTAAAGAAGTTAAAGATCACGGCGAAGGCG
GAAATCTTATTGGTAGTCCATTAAAAGGCAAAATTTTATTGGTGGACGATGTAATTACTG
CAGGCACAGCAATTCGTGAATCAATGGAAATCATTCAAGCCAATAATGCAACCTTAGCGG
GCGTGATGATCGCGTTAAACCGTAAAGAAAAAGGCAAAGGCGAGCTTTCGGCAATCCAAG
AAGTAGAACGTGATTACGGTTGTCAGGTTTTCTCTATTATTGATTTTGATGATCTTGTTA
GCTTCTTAGAAAGATCAGAGCAATATACTGAATATTTGCCAAAAATGAGAGAATATCGCG
AGAAGTATGGTATTAAATAATCGGTTTAAAATTTAACAATATACTGAAAGATTGTTGTTT
TGTGTCTATTTTTGTAAATATTAGTGACTATTTTATGTAAGCAACTTTTTAAGGCATAGT
AGACAAAATGGTCACTATGCCTATTGCAGGCGTAATAGACAAATTTGTTGCTAAAAAGTG
GCTTAAAGCCTTATAGTACAAGACTTTAAGCCTTCTTTTTGAAATATGAATAAAAACCTG
TCCTTTTTGCCTTAAGAACAATATCCAAAAGTATGGAAAGAAAAATAATATTCAGAGATA
CTTTTGTTCGTCCCGTCATAAAACTTTTTCTTTCACAAAGAAATTAAATCCAATTAAGAT
TTGGACTGATTACACATCTGCAATAATATTTAAATCACGTGATAGTGGTGGATTTAATGC
TGTTTTAGGGGCTTTTTCGAGATATCTTTGAATTGTTCTAATTGAACAATGATATTTTTC
GGCAAGTTGTTTATAGGTTTGTTTTCCGGATACGTAATCAGTCCAAATCTTAATTGGATC
TAATTTAGTTTTTAAGATAAACGTTTTATGACATTCATTACAAAAATAACGTTGAATATT
ATTTCTTATACCATGTTTGCGGATATCGCTACTGTGGCAAACTAGCTATAATAAAAACGG
CACTTTAAGTGCCGTTTCTATTTCTATGATTAAGATCTTTTCATAATCTCAAAAAACTCA
TCGTTGGTTTTTGCGACCATCAATTTATCAATAAGGAACTCCATTGCTTCCACTTCACCC
ATTGGGTTAAGGATTTTGCGTAAAATCCACATTTTTTGTAATTCATCTGGGCTTGTGAGT
AGATCTTCTTTACGCGTGCCCGAACGGTTAAAGTCAATCGCTGGGAATACACGGCGTTCT
GCAATTTTGCGAGAAAGGTGTAATTCCATATTACCTGTTCCTTTGAACTCTTCAAAGATA
ACTTCGTCCATTTTTGAACCTGTATCCACAAGTGCCGTTGCAATAATGGTTAAGCTACCG
CCTTCTTCTACGTTACGAGCAGCACCAAAGAAACGTTTTGGGCGGTGTAAGGCGTTAGCA
TCGACACCACCAGAAAGAATTTTACCAGACGCTGGGGTTACTGTGTTGTAAGCACGGGCT
AAACGTGTGATAGAGTCTAATAAAATAACGACATCTTTTTTATGTTCGACTAAACGTTTT
GCTTTTTCAATTACCATTTCAGCAACTTGAACGTGGCGAGTTGCAGGTTCATCAAAGGTT
GAAGCGATCACTTCGCCTTTGACCGAACGTTGCATTTCAGTTACTTCTTCTGGACGTTCA
TCAATTAACAAAACGATTAATTCACACTCAGGATAGTTGTGCGTAATGCTTTGAGCAATG
TTTTGAAGTAAAACGGTTTTACCTGCTTTTGGTGGTGCAACGATCAGACCACGCTGACCT
TTACCGATTGGTGAAGCCAAATCTAAGATACGCGCAGTTAAATCTTCTTTTGAACCATTA
CCACGCTCCATACGCAAACGTGAGTTAGCGTGAAGTGGCGTTAAGTTTTCAAAGAGAATT
TTGCTACGAGAAACTTCAGGTTTGTCATCATTAACTAAATCTACTTTGAGCAATGCAAAG
TAACGTTCGCCTTCTTTCGGTGGGCGGATTTTACCTTCGATTTTGTCACCAGTTTGAAGA
TTGAAACGGCGGATTTGACTTGGGGAAACGTAGATATCATCAGGGCCTGCAAGGTAAGAA
CTATCGGCAGAACGGAGGAAACCAAAACCATCAGGTAAGATTTCTAACACGCCTTGACCG
AAAATGTCTTCACCACTTTTTGCGTGTTGTTTCAAAATGGCAAAGATAATATCTTGTTTG
CGTAAGCGAGCTAAGTTTTCTAGCCCCATTTGTTCTTCACCGATACGGACAAGTTCCGAT
ACGGGTGTATTTTTTAACTCTGTAAGATGCATAGAAATAATAATTGTGTTATTTAAAGAT
TGGATTAAAACAGGTTAATTCAGATTTGTTTGTATGAATTGTGGTGGCGAAGAATACAGC
GAAAAGGAAAATTTTGCAAATTTTTTCTGCCTTATTACCGCTTGTTTGTGTGAAAAAGGG
TAAAATAGTTGAAAAAAAGGGGAAAAAATGGCTGATAATATCAATGAAGTTCGCTTGGAT
AAGTGGCTATGGGCAGCACGCTTTTACAAAACTCGTTCAATTGCAAAGGCAATGATTGAA
GGTGGTAAAGTTCATTACAATGGGCAACGAGCTAAAACCAGTAAAATTGTCGAAGTCGGG
GCAACAATTAAATTACGCCAAGGCAACGATGAAAAAGAAGTTGTTGTCACTGCGTTGAGC
GATCAACGACGTGGTGTACCTGAAGCACAACTGCTTTATCAAGAAACGGAAAAAAGTATT
CAAGAACGAGAAAAAATCGCCTTTGCCCGTAAAGCAAATGCGTTATCAATGCCACACCCA
GATCGTCGCCCAAATAAAAAAGAGCGGCGGGATTTGATTAAATTTAAATATCAAGAGAAC
GATTTGTAATTACTTAAATCGTCCTCATATATGTTTTGTAATGGCGGTGATTTTTCTCAC
CGCTTGTATTTTATGAAGGATTGTTAATGACAACTTACACACAAGATAACGATAAACTTT
ATCGTTTTTTATTTCAAAACCGTGCGGTGCGTGGAGAATGGGTTCGCTTAAATGACACCT
TTACGGAAACCTTAAATACCCACCACTATCCAACAGCAGTGCAAAATCTACTAGGTGAAA
TGTTGGTAGCAACCAGTTTATTAACGGCAACACTCAAATTTGAAGGGACAATTACCGTTC
AAATTCAAGGTGACGGAGCGTTAAAATTAGCGGTGGTAAACGGCAATCATCAACAACAAT
TTCGTGCTTTAGCTCGTGTTGAAGGTGATATTGCGGATAACGCAACACTTGCTGAAATGG
TTGGAAATGGTATTCTCGTTATTTCGATTATTCCAGAAAAAGGTGAACGTTATCAAGGGG
TTATAGCCTTAGATAAACCTACTGTTAGTGAGTGTTTAGAAGACTATTTTGCTCGTTCAG
AACAGCTCGCCACACAGCTTGTGATCCGTGTTGGTGAATATCAAGGCAAAGCCGTTGCTG
GTGGAACATTACTACAGATCGTGCCAGATGGCACTGGTTCACCAGACGACTTTGAGCATT
TGGCGACATTAACTTCGACGATCAAAGATGAAGAGCTATTTGGTTTAACGGCAGAAGAAC
TACTCTATCGTTTATTCCACGAAGAAACAGTGGAAGTTTATCAACCGCAGTCCACAGAAT
TTAAATGTGGTTGTTCAAGAGAGCGTTCGGGGGCGGCAATTTTGTTACTGCCTGAAGAAG
ACATTGCAGAGATGTTAGCCGAAAAACAGGGGGTAATTGATATGCAGTGTGAATGTTGTG
GCACGCAATATTTCTTCGACCAAAAAGCGATTGATGAATTAAAAGCGGATAGTTAATTTG
AAGCACAAGCGGTAAGATATGTAAAACATTTTGCAAATCCTACCGCTTGTAACTTAGGAA
AATACAATGAGCAAACAACAAATATTACGCCAAGTTGTACTCGATACTGAAACTACGGGA
ATGAATTTCAATGGTGCTCCACACATTGGGCATAACATCATTGAAATTGGTGCTGTCGAA
GTAATTAACCGCCGTTTAACTGGGCGGACTTTTCACGTTTATATCAAACCGCCAAGAGAA
GTCGAGGCAGAGGCAATACAAGTTCACGGTATTACCAACGAAATGTTGGCGGATAAGCCT
GCATTTGCTGAAATTGCCGATGAGTTTATTGAATTTATCAAAGGGGCAGAGCTGATTATC
CATAATGCCCCCTTCGACGTAGGATTTATTGACCACGAGTTTTCCTTCTTGCCAAATCCC
CCTGAAAAAGTGGCACAGATGTGTACCGTCACGGACAGCTTGCAACTTGCTCGTAAGATG
TATCCAGGGAAACGTAACAATTTAGATGCGTTATGTGACCGCTTGGGGATTGATAACAGT
AAACGTGTCCTGCACGGTGCATTACTGGATGCGGAGATCTTGGCTGATGTGTTCCTGATG
ATGACAGGCGGTCAAATTGCCCTTATTGGTGAAGATGAACACGAGCAAGCAAAAACATCT
TCAGTAGAGCAAGTTTACCAGCCGTTAAATATCGACACCTCTAACTTGATTGTCTTAGCC
CCTGACGAAGAAGAATTAGCAGAACATCTTAAATATCTTGAGTTGATAAATAAAAAATCA
AAAGGAAATTGCCTTTGGACGAGAGAACTGGTGACAGAAAACACTACAGTGAATTAAAAA
GAGAGCGTTTTGTATAGTAAAAAGACAATCAATAAATTTTTTCAAAAAAGTGTTTGACGG
TAGAGAGCGAAATCATTAATATACGCCTCGTTCGCTGCGGAGTGGTAGTTCAGCTGGTTA
GAATACCTGCCTGTCACGCAGGGGGTCGCGGGTTCGAGTCCCGTCCATTCCGCCAACTAA
TTTAAGAAGCATATAAAAAGCCAACCATATATCTATGGTTGGCTTTTTATTTAGACTATC
TATACGTGTAACAGATATAGGTGTAATAGACAAATTTGTTGCTAAAAAGTGGCTTAAAGC
CTTTTTCAAGTCTATTTGTCGTTTTTTCGATATTTAAATCACTATACTTTTCATAGGTAA
ATAATCCATATAATGTTTAAAGCTATGATAAGCACTTCTTACATTCCGATGTTTATAAGG
ATAATAGCCCTTTTCATTCGGTTTACCTGGCCGTTCTTCTAAAAAACGCTTTATGTTTTA
AATACCAATGATGTAATCGTAAATAGACG
>H197 Scaffold3
GTCACGAGGCGTCTCAATTTCTATCTCACCTTCATCACAAATGACGGTCTTAGATGTGTA
ACCGTTACGTGCATTTTTACCTTTTCTAGGCTGATGTTTTTCATAACCAAGATGGTCGGT
CAGTTCACCATTTAACGCAGCCTCGACGGTGATTTTCTTGAGCATCCGTGAAAATTGATT
GAGGTCTTCTGGTGTTTTTAGGTTTTTGGCAAATTCCGCTGCCAAGGCGTGAAGTTGTTT
TTCGTTCATAATAAAATACCTGTGTCTGAATGTATTATCTCAGAAACAGGTATTTACACA
AATTGTGGGAGAGACTTTTTTAAGCTGCTTTTTTGCAACAAATTTGTCTATTACACCATT
TTCGTCCGTTTATTTATATGCCGAATGATACAGTTTTCTTAAGCTATCTAAACGCGCAAT
AACTGTTTTTGCTTCCGTTAAATTACCTTGACTTGCTAAGTTTTTTGCTTGAGCAACAAC
ATCGATGACTTCTTGCATACCTTGTTGATAGCCTTTGAATTTTTCTTGATCGCCATCTAA
GCTGTTTGGCATAGTTGCTTGGGCTTTTTTAGACACTTCGATAAATTTATCTGCATTTTG
CGTAAATTCTTCAGCTGTTTGGGCATTTGTTAATAGGTTAATTTGGCGTTTCATTTGGAA
CATTTCCATTGATACACCACTTGCCACTACATTTGCCGAAATTGCTAATACTAAAATAGA
TAATAAATGTTTAAACTTTAACATTATTCACTCCAAATAAATAAAAAAGACGTGGGAAAA
TTCCCACGCCCTTATATCAGATTTCACAAATTAAGCAAGACTAGCCTTGATATTTTTGGA
AGACTAAGCAAGCGTTTGTACCGCCAAAGCCGAAACTGTTAGACATTACGGTTGTTAACG
CTTTGTCTTGGCATTCTGTTACGATATTCACACCTTGTGCTTGTTCATCAGGTTCTTCAA
TGTTGATACTTGGTGCAATGAAATCGTTATCTAACATTAATAGCGAGTAGATCGCTTCGT
GAGCACCTGCTGCACCTAATGAGTGACCGGTCATTGATTTAGTTGATGAAATCGCTGGGG
TTTTATCGCCAAAGACATTTTTGATTGCGCCTAATTCTTTCACATCACCCACTGGGGTTG
ATGTACCGTGTACGTTGATGTATTCGATTTCGCCTTTAACTGTTGCCATCGCTTGTTTCA
TACAACGTTCCGCACCTTCACCACTTGGGGCAACCATATCGTAACCGTCTGATGTTGCAC
CATAGCCTACGATTTCCGCATAAATTTTTGCACCACGAGCAAGGGCGTGTTCAAGCTCTT
CAACCACAACAATAGCACCACCACCTGCGATGACGAAGCCGTCACGGTTGGCATCGTAAG
CACGAGAAGCTTTAGTTGGGGTTTCGTTGTATTTGGTTGAAACTGCACCCATTGCATCAA
ATTCCGTTGCACATTCCCAAGATAACTCTTCTGCACCGCCAGCGAAAACCACGTCTTGTT
TGCCTAATTGGATTAACTCCATTGCGTGACCGATACAGTGTGCAGAGGTTGCACAAGCAG
AGCTGATAGAGTAGCTTACACCACGAATTTTATAAGGGGTTGCTAAGCAAGCAGATACAC
TTGAAGCCATTGTTTTAGTTACGGCATAAGGGCCAATTGCTTTTACACCACGAGGACTAC
GCACTGCATCACAAGCCACTAATTGACTATGTGCAGAGCCTGTACCAGCACCGATAATTA
AACCTGTACGATCATTAGATACCTGCTCTTCGGTTAAACCAGCATCTTCAATTGCTTCTT
TCATTGAAAGGTAAGCATAAGCAGCTGCATCGCCCATAAAGCGATAAATTTTACGGTCAA
TTAATTCCGCAGGGTTTAATTTAATTGTTCCAGCAACTTGGCTACGCATACCCACTTCAG
CAAATTTAGGTACAAATTCAATGCCTGATTTACCTTCTTTTAATGAAGCTAAAACTTCTT
CTTTGTTATTACCGATACTCGAAATAATGCCGATACCTGTGATGACGACTCTTTTCATTC
TTTTTCCTCTATGAATAATAAATCACGAAAACTTGGCTATTTTACACTACTTTGTCACTA
AGTTCGCAACATAAATGTAAACGAGCGGTCAGATCCGAGCTGTTTTATACAAAAAATCCC
CTAATTTCTACAAACTAGGAGATTGTTATCGTTAAAATCTAATTACTCTGCAAACGGATC
ACGCAAAATCATTGTTTCAACACGGTCTGGGCCTGTTGAAAGAATATCGACTGGTACACC
TAACACTTCTTCAATGCGTTTGATGTAGTTGATCGCATTTTGCGGTAAATCTTCTAATTT
AGTTACACGGAAAGTATTATCTTTCCAACCTGGTAAGGTTTCATAAATCGGTTCAACCCC
TTCCCAGTCTGCCGCCGCAAGCGGTGAGTATTCTACGATTTCGCCATTTGGTAATTTGTA
TGCGACACAGATTTTTAATTCCTCAAAGCCATCAAGTACATCTAATTTGGTCATACAGAA
GCCTGAGATTGAGTTAATTTGAATTGCACGGCGAACGGCAACGGCATCGAACCAACCGCA
ACGACGTGGGCGACCTGTGACTGCACCAAATTCGTTACCTTTACGAGCAATTTCTGCACC
GACTTCATCAAAAAGTTCAGTAGTGAACGGACCTGAACCCACACGAGTACAGTAGGCTTT
GATGATGCCTAATACATAATCTAAATTGCGAGGTCCGAAGCCAGAACCCGTTGCAACACC
ACCAGCAGTCGTATTTGAACTGGTTACAAATGGATAAGTACCGTGGTCAATGTCTAACAT
TGTGCCTTGCGCACCTTCAAACAGGATATTGTCGCCATTGGCTCGTGCTTTGTGTAATAG
GGTTGTAATATCTGCAACCATACCTGTGATGATGTCTGCCACCGCAAAAAGGTCATCTAA
GGTTTTTTGGTAATCTACAGGCTCAACTTTGTAGTAGTGAACTAGTTGGAAGTTGTAATA
TTCCAAAATAGTTTTTAATTTTTCTGCAAAGGCTTCACGGTTGAATAGATCGCTGACACG
CAGACCACGACGAGAGACTTTATCTTCGTAAGCTGGACCGATACCACGACCTGTTGTGCC
GATTTTGTTTTTACCTAACGCCGCTTCACGAGCGTGATCCATTGCAACGTGATATGGCAG
AATTAATGGGCAAGCCTCAGAGATTTTTAAACGGTCACGCACATTAATACCACGGGACTC
TAATTCGCCCATTTCTTGCATTAATGCCGCAGGAGAAAGGACTACACCGTTGCCGATTAA
GCAGGTCACGTTTTCACGCAAAATACCTGATGGAATAAGGCGAAGTACGGTTTTTTCGCC
GTTGATAATTAAGGTGTGACCTGCATTATGTCCACCTTGGTAACGAACCACATATTTCAC
ACGATCCGTTAATAAATCTACGATTTTGCCTTTACCTTCATCGCCCCATTGAGCTCCAAG
GATTGCAACACTTTTACCCATAATAAATTGCCTCTTTTAGTTAGGTTTAGTGAATGTCAA
AAGCATACAAGCGGTTAGATTTTTTTGGTTGTTACAGTTACGCTAAACCTCAATCTTTCA
GGCATACTGTAGGGACACACTCAGTGTGTCCCTACATTTTGGTTAATATAAACTGTTATA
TAACAACCTAAAATTTTACAACCTCGTTGTAGCTTTCTATTTTAAAGATAAAAAAGACCC
GCTTTATCGGGTCTTTGGATATAACTATTTTGTAGGTGCTTTCATAAAGCGGAAAAATTC
GCTGTCTGGTTTAAGCAACATCATATTGTTTGAGCCTGCAGCAAAACTTTCTTCGTAAGC
CTTTAAACTACGCACAAAACTGTAAAATTCAGGTTCTTGTTTAAATGCTTCAGCATAGAT
TTTAGCAGCTTCTGCATCACCTTGACCTTTTAGTTCTTCAGCGGTTTTATTTGCATTGGC
TAAGATGAGTACCACTTTTTTATCAACATCAGCACGAATAAATTCTGCTTTTTCTTCACC
TTGTGAACGGTGTTCACGAGCAACGGCGGCACGTTCAGCTTGCATACGTTGATAAATAGA
GGCTGATACTTCATTTGGTAAGTTGATCTGTTTTACACGCACATCAACTACTTCAATCCC
TAAGCGTTCTGCACCATCTTCGCCATCATTCAAGGCTTTTTGCGCTCCTGCCATCAGTTC
ACCACGAGAACCTGAAACGATGTCTTTAATGGTACGAGAACCGATTTCAGAACGTAAACG
GTCATTGACTTTACGTTGTAATAAGGTTGAAGCTTTTTGTGTATCGCCACCAGTTGAAGT
ATAAAATTGACCAAAATCGCTGATTTTCCATTTCACATAAGAGTCCACTAGCAAGTCTTT
TTTCTCGACTGTGACAAAGCGATCCTCTTGTCCATCAAGGGTTTGAATACGAGCATCTAA
GGTTTTTAGCTGATCGATAACAGGCACTTTAAAGTGTAAACCTGGTTTATAAACAATCAC
TTTATTATCGGCATCACGGTGTACTTTGTTAAAACGTAACATAATGCCACGCTGACCTTC
TTTTACTACGATAACCGATTGGAAAAGGATAAATGTCACAACAGCTAAAACAGGTAAAAG
TAACTTACGCATTCTTAAAATCTCCCTTTACGCACAGGCTCATTCTGTTCCACTGCAGGT
AATTGAGCAGGGCTAACAGGTTGAGCAAGTTGCGGCTGTTGTTGAATAACAGGTTGTGAT
GATGGTGTTTTTACCGCTTCATTTGTCGTTGATTTAGCCATCAATCTATCAATAGGTAAC
ACCGTTAGATTATTGCCGTTTGAGCTATCTACCATTAACTTCGGTGTATTTTTCATCACT
TTTTCCATTGTTTGAATATACAAGCGGTCACGAGTGACTTCTGGTGCGGCTTTATATTCA
GGCAATAATTGAATAAAGCGTTGTACTTCACCTCGAGCATTTAACACAACTTGCTCTTTG
TAGGCATTTGCTTGCTCTAAAATACGTTGTGCTTGACCACGAGCAATTGGCTCTTGCCCT
CTTGCGTAGGCTTCGGCTTCACGAATTAAACGCTGCTCATCTTCTTGTGCTTTGATGGCA
TCATCAAATGCCGCTTTCACTTCTTCAGGCGGACGAGCATATTGGAAGTTCACATCGGTG
ATCAATAATCCCATATCATAATTTTTGATAATATCACGCAAGGCATTCCACGTTTTTTCA
CGCACAATCGCACGCCCTGTGGTTAAAATATCGTCCATTGTCATATGTCCGATCACATAA
CGCAATGCACTGTCAGTCGCTTGTTTCAAGCTATCATCAGGTTTGGTCACGCTAAAGAGA
TATTTCGCTGGATCTTCAATACGGTATTGAACGGTCATTTCTACCAACACCATATTTTCA
TCTTGGGTAAGCATAGAGCCGTTAGTTCTCAGTTCTAATACACGCTCAATATTCACTGGC
GTTACATTATCAATAAAAGTTGGTTTCCAGTTTAGACCAGGTAAAACAATTTCGTGTAAT
TTACCGAAACGAGTAACTACACCACGTTCTGCCTCTTGGACGGTATAAAACCCTGAAGCT
CCCCATACAACTAAGCCTAAGCCGAGTAATACAGGTAAAAATTTTCCTGCAGAAACAGCT
GGACGGTTATTTTGGTTTGAACCATTGCCTTTACCGCCACCCATTTTTCTCAATAAGCTA
TTAAAAACTTCCTCTAAATCAGGTGGTTGCTGTTCATTTGATTGCTTATTCGGCTCTTTT
TCTTGACCCGATGGTTGTTCTTGTTCAGGCTTTTTTTGCCCTGGTTTACCCCAAGGATCT
TGCTGATTGCCTGATTCGTTCCACGACATAACGTTCTCCAAAGTTAAATTTTTCTTCGCA
AATGTTAATAAAATGCAAGCGTTTGATTGTACCTATTTACAAAACTTTTGGCTAGATTGA
ATGTGTAAATTATTTTATCGTCACTTAGCAATATATAACGTACAATAAAAAATATCGGAT
ATATGTTTGCTCCTATTCAATATAATGAAAAAACATGACTAAAATCAGCCTAGTTTAAAT
ATGTGAAAGATAATTAATGAATAAGAGAGGAAAAATGTATAAGCACCTTTGGCTTTCTAA
TTTTTTTGGTCGAAATATCGCTGATCTGGATCTTATTAGTAAAGGGAGCAACTCGGATTT
AGTTCTCGCTGATTTCTCTCTCATTCAAACAAAATTGCCAAGCTGGGCAATAACGGAAAT
AGCTTGGGTGCAGCAGCAAGATTTTCAGTTTGTAGAAGGTGAGATTGTTTTTGAATATGA
TCTTGCACATTTTTCACCTGAACTGACCGCTTGTCGTGTGGCAACGGAACAGGATTTGGT
TCAACTTGAACCCTTTTCGCATTTGTTTTCACAAACGCGTTTTCGTTCGCCTTGGTTTTC
ATTGTTAGAAAATCGTCGATTTTATTGGCAATGGATTAAAAATGCAGTTAAGGGAGAATT
TGACGATATTTGTTTACTCAATGAAGCCACAAGCGGTGAAATACAAGGGATGATTACCCT
TCGAGTAAAAGAGACTACGGCACATATTGGCTTGTTGGCGGTCGCAGAAAAATGGCGAAA
GCAGGGGATTAGCTATCGCTTATTAATGAATGCGATCGCTTGGGCGAAACGTCAGCAAGC
GACGAAAATGGTGATTACCACCCAGCTGAGCAATTTAGCTGCAATTCGGCTTTATCAACG
CTTAAACGGAAAAATCAGCGGCACTTATTATTGGTTTTATCGATGATGCAAAACATTCCT
TTTAACCAACCGCCTGTATTAGGTACAGAGCTAAATTATATCCAGCAAGCGATCTGTTCA
GATAAGCTATCTGGAGATGGTCACTTTACCCGTCTATGTGAGCAATGGCTTGAACAACGG
TTTCACGCACATAAAGTGTTACTGACACCTTCTTGTACGGCGGCGCTAGAAATGGCAGCG
ATTTTACTTGATATTCAATCGGGTGATGAAGTGATTATGCCAAGCTATACCTTTGTTTCT
ACGGCAAATGCCTTTGCACTGCGTGGGGCGAAAATCGTGTTTGTAGATGTTCGACCGGAT
ACGATGAATATCGATGAAGCCTTGATAGAACAAGCGATTACCCCCAAAACGAAGGTAATT
GTCCCTGTACATTATGCGGGTGTGGCGTGTGAAATGGATAGCATTATGGCATTGGCACAG
AAATATCGCTTATGGGTGGTAGAAGATGCGGCTCAAGGGATTAATGCGTTTTATAAAGGG
AAAGCACTTGGCACGATTGGGCATATTGGCTGTTACAGTTTCCACGAAACGAAAAATATC
ACCGCAGGGGGAGAAGGCGGGGCGATTGTCATTAATCAGCCTGAACTGACCGCTCGTGCT
GAAATTATTCGAGAAAAAGGCACAGATCGTCAGCAATTTTTTCGTGGCGAAGTAGATAAG
TATAGTTGGCGAGATCTCGGCTCAAGTTTTTTAATGTCAGAAATACAAGCGGCTTACCTT
TATGCTCAGTTACAAGGGTTAGAACAAATCCAACAAAAACGGCAGATGATTTGGCAATGT
TATTTTGACGCATTACAGCCTTTGGCAGAGAAAGGGATTGTGGAATTGCCCTACATTCCC
CAAGAGTGCCAAGCAAATGCCCATCTGTTTTATATAAAATGGCAAAATCTCAAGGTGCGA
ACGGATTTTATTAATGCAATGAAATCAAAAGGAATTTTGACGGTCTTCCATTATGTGCCA
TTATATTCAAGCCCTGCAGGGCAGCAGTTTGGCCGATTTTGTGGAGAAGACAAATGGACG
ACTAAAGAGAGCGAGCGGTTAGTGAGATTGCCACTGTTTTTTAATATGCAAAATGAAAGT
ATTGAACATGTAATTAGGGCAATATTGTTTTGGAAAGCCTGATATATTCTCTTAAAGGAA
TGTCTCAGGATTTGAGCTAGGGTGAAGACTTTTTCTTTATACCATCGCAATTAGGTTATA
TAGAAAATTCTGCAAAATCACACCGCTTATATTTGTCGATATTCTACACCTGCCACGAAA
TAAACGCTCAACGGGCTTGATCGTGGCTGATTTTTTGTTGAGATTGCTGTTTTTGCTGAT
AGAAAGCCTGTAATTTTTGTCGTTCTAGTTCGGTTAATGTCCCTAGCGAAAACTCCACGG
CATTTTGCAGATCTTGGTATGTTTCCCCTTGAAAGCCCCCGGTTTCTCCCTGTAAAAAGT
CAGTTCTGCCTGAATACCACGCTGATAAAGACGGTTTAACAGATAGATATAAAAGGCGTA
AACTTGTTTGCATAAACGGGCTAGGGGAATGGCAAGCGTTCCCGGTCCTGAGCCAATATC
CAATACACTATCTGTCGGTTCAATCTTCATTTTATCTAGAAATTGACGGGTATAACTGTT
CTCTTTTTCAACAAAGTTTCGGCAAATCTAACCGCTTTCTTATCCCATTTCTCAGCGGTA
ACATCATGATAACGACATGCAATCAGATGTTGTTTATAAAGTTGAGCAAAATCAATGTCG
TAGAATGAATTCATGTTATTCCTTAAAAGGTAAATGTTGAGCCAAACTTGTCATATCAAT
ACGATAGGTTTTGGCTAGTTGATGAAGAGTGAGCATAGCGGCTTTTTTCCCTTGTTGAAA
GGCTGGCTGATGTTGTTTATCTAAAATCACAACGCTATCTGCAAGGTAATCGGCGTGCTG
TGGGTGATGTGTAGTGATCAGTAACGCCATATTTTGTTGATGTAGTCGTTTAATTTGGTT
CAGCAGACGAATTTGATTACCGAAATCAAGGCTTGAAGTTGGTTCGTCCATAATCAACAT
CTTGGCTTGCTGTGCAATGGCTCTGGCTATCAAAACTAACTGTTTCTCACTACCGCTTAA
TTGTGGATAGTAACGTTGAGCTAAATGTACAATATTTAGCTGTTCCAATGCGTTAAAAGT
AAGTTGTTTATCTTTATGGCTAGGGCTTTGATACCATTTTAGATAAGCCGAACGCCCCAT
TAAAACCATCTCTTCAACTGTAAAGGGAAATAAACTTTGATGCGCTTGCGGCACATAGGC
AATTTGTTGGGCTAACTGTTGTGGTGAATAGGTAACAAGCGGTTGGTTTGCAAAGAAAAT
TTCCCCGTGCAATTTTGCTTGAGTACCCAATAACGTGCGTAAAAAGGTACTTTCCCTGCC
CCATTTGCCCCTAACACACAGCAGATGTCATTTGTTCCCAGACGAAAATCGATCCCTGAG
ATCAAAGGCTGACTGGCATAGCCAATCGTTAGGTTTTTCGTTTCCAGTATCACAGTTACC
AACAATACCGCACTAATACCGCCGACAAATGCAAAAAGTTGCACATACCACATCGGCAAA
TTGCAAAAAATCGCCAACGAAGCCCCAAAACCAGCCCCTGCCGATACGCCTAGAATATCG
GGGGAAACCAACGGGTTTTTAAACATCCCCTGATAGGTTGCCCCTGCACAAGCTAGTGCA
GCCCCGACTAAGCAAGCAACAATAATCCGTGGTACTCGAATATGCCATAACACCGTTTGA
ATTTGGTTGGTTTCGCATTCAACAGAGAAAGCACAAACGACCGCTTGCCACACTGCTGTT
GGCGAAATCGGATACTTTCCGAGATTAAGCGAAAACAAAATAGCCAGTAATAAGAGCAAA
CTCAATATCAGTAAATTGCGTAAAAATGATGTCAGGGTTCCATTGCAAAAGCTGTTCCAT
TTAATTTTTTGTACATGCTCAGCTTTGGGTAAATTGCCAAAATGGGTACTGATCGGCTGC
TCATTGGCAGACACACCACTTGTCACAAACGCCAACAAAGCGAATGCAGAAAGAAATTTT
TTCATAATCTAGCACCTGTGATTAAGATAAAATCATTATATTTAAAATTATATAACGATG
GAAATTGATCAACAAGTCAATACATTATGTAAATTTTTGCAAAAAATGAATGATCGTTCA
GTTTAGAGCTAGTCGAAATGGGGCGTTTTCTTTAAAATACGCCCCATTATTTTTTAATCA
AGGAATTTTTAATGAAAGTGTCAAAACTTACTTTTACATTACTTTCTGCACTGGTACTTT
CAGCTTGTACCAATATGAGCAACGATGGCTCTCTACAAAAAGCACAGCAAGATTATCAAC
AATATCAAGATATTACCAAACAATATCAAATCAATGAGCAATGGTGGTTAGGCTATAATG
ATACTCAGCTTAACCGCTTAGTTGAAACGGCACTTGCCAATAATATCAATTTGGCAAAAA
CAGCTATTTCTGTGAATAAAGCCTTATATAACGCAAACTTAGTGGGTGCAAATTTAGTTC
CGACTTTCACCGCTTCGGAAAAATCTTCTGCTTCAAAAGGGGTTGGATCTAGCAGTAACC
TAAACTCGACAGGAACATCAAGTATTGGTCATCAAATTGGCTTGAACCTAAGTTATACCC
TTGATTTATGGGGGCGTTTAAGAGATACCGCAAGTGCGGCAGAGTGGGAACACAAAGCAA
CCCAAGAAGATTTACAAGCGGCGAGATTATCCCTAATTAATGCCGTTGTAAGTAGCTATT
ACAATCTTGCCTATTATCAAGATGCGATCCGCATTACGCAGCAGAGTGTGAAAAGCTATG
AGCAGCTCAACCACATTTTAAGCAACAAATTCAAACAGGGATTAATCGACCAACTTAGCG
TAGATCAATCAATGCAAGCGGTGCTTTCTGCACAAAATGCCTTAATCAACTTACAATCAG
CTCAAAAATCAAGTGAACAAGTTTTGCGTAATTTGCTAAATTTAAAACCAAACGAACCGC
TTGTAGTCAATTATCCAAGTATTCTTAAGGTTAAATTACAAGATGTTGATGTGAATGTTC
CTGTTTCAACCATTGCTAATCGTCCAGATGTACTGGCAAGCCTAAAACGTTTACAAGGGG
CATTTAAAAACCTCACCGCAACTGAAAATAGCTGGTTCCCGACGGTCACATTAGGGGGAA
GCCTAACAGGAAGTTCAACGAAGTTTAACAATACGTCAGATAACCCTGTCGCTGGTGGCG
TGGTGTCTTTTGATTTGCCGTTCTTAGATTGGAACAGAGTACAAAATAACATTAAGATTT
CAGAAGAGGGTTATAAGCTGGCTAAATTGAACTATGAACAGACAGTAACAACCGCATTAA
ATGAAATCGACACCTACTATTCCACTTACCAACTGTCAAAAAGTGGCTATGCGAATTTAC
AGAAAAAATATGAGTACGATAGAAAAATCAGCGGATATTATAAAAACCGCTACGATCAAG
GTATCTCTGAATTGCGTGAATGGCTAAGTGCAATGAACACCGAACGTAGCTCAGAACTTT
CGTTGCTTGAAAATAAATACACCCTGCTCAAAAATGAGAATGCCATTTATCAGGCAATGG
CTGGGAAATATCTCAAATAGTATATTTAAGTATAATAGCAGTGAGAAATTAAGCTGCGCC
TCTAATTTCTCACCTTTTACTACATTCTAGCCTTTAAATCGGGAAACCCACCCAAATCCT
TCAACTTATTCACCATTGCACAAAACAGCTCTGCAGTGCGTTCCGTATCGTACAAGGCAG
AATGGGCTTGTTTGCCGTCAAAAGGAATTTGTGCCATTTGGCAGGCTTTGACTAAGACCG
TTTGTCCATACATAAAACCAGCCAAGGTTGCAGTATCAAACATTGCAAAAGGGTGGAATG
GATCTCGTTTAGCATTAATGCGTTTTACCACCGCTTGTAGAAATGCCTGATCAAAAGTTG
CATTGTGTGCCACAATCACAGCACGTTGGCAACCGTTGTCTTTTACCGCTTTGCGTACCA
TTTTAAACATCTCGGTAATGACAACATCTTCTGGCACAGCACCACGCTCAGCATTATCTA
CATCAATTCCATTTACTTTTAATGCCTCTGGATTGATATTAGCACCTTCAAAAGGTTTAA
CGTGGCGATGAAATTTTTCATCTAAATGCAAATAGCCATCGTCGTCCATTTTTAGCGTAA
TCGCCGCAATTTCTAACAATGCGTCCGTTTGAGCATTTAATCCCCCCGTTTCGACATCAA
CCACAACAGGAAGATAGCCACGAAAGCGATTTTTCAATAGATTGTAATTGGTTGCTTCTG
TTTCAGCCATTAACCTAACGCCTTTTGTGCATCTTTGTTGGCGATAAATTCGATTTTGTA
ACCGTCAGGATCTTCTACAAACGCAATCACGGTTCTACCACCTAACACAGGACCAGCCTC
ACGAGTGACTTTTCCACTAGCTTGGCGAACGGCTTCCACGGTTGCGTAAATATCATCTAC
ACCGATAGCGATGTGTCCGTAGGCGGTGCCTAATTCATAGCTCTCAATTTCCCAGTTATA
CGTCAGCTCAAGCACGGCACTTTCGCTTTCATCTGCATAGCCTAAAAAGGCAAGGGTATA
TTTATATTGTTCATTTTCGCTGGTGCGTAATAAACGCATACCAAGCACTTCTGTGTAAAA
TTTGATAGAACGTTCTAGGTTTCCTACACGTAACATTGTATGTAAAATTCGCATCGTAAA
ATCCTCTTAAAAATAGAAAAAAGTGGCGATATTATGGCATAATCTCGCCCTAAAATCATT
TTTGAATTGAAACTATGGCTCACGATCACGATACACCTTCTAAATTAGAAATCGCCACGC
ACGCTATTTTGCCGTTGGTGACGATGTTATTGATTGAAATGTCACTCAATCACTATTTTG
CACCACAAAATGCAATCTTTGTTTCTCCTTATCTGCTCACCTTTTTTAGCGTTTGTTTGA
TTAGCTTCGTAGTACTGTGGAAAGGGCAAATTTGCCCAGGGCAGAAAGGGCGTTTAATGG
CTATTCTGCCTTGGTTCTTGGTCTTTGCGGTGGGTAATTTTCTCTATTCTCTTGTCTTTA
CCCCGAAGCATTCGCCTGCATTAGTCGCTGGATTTGCTTCTGTTATTCTGCCGTTTATCT
ATTGGAAATTACCTAAAGATAAAGAGATTTATCGTACGGTAATTTATTGTGGCTTAGGCA
TCACCGCCATTGGTATGCTGCAATATTTGCTGATTTATTGGTATGAAGTACCGTCGCTGT
TTAACTGGATTAGAGCCAATAATTTTGCCCAGATTTTACTCGGTATTTTATTAAGCGGTT
GGTATTTAATGCTAGCGAAAAGCCGTTTGGAAGGCTTTTTAAAACTGTTGGTATTGTTAG
CACTTATGGTATTAATCATCAACTATGTTTGGGTGATTTTCGTGTTATATCAACAACTTG
CGATTATGCCTGAGATGGTGATTTATCCTTACTTTATCTTCTTTGGGGTTCAGTTTGTGA
TTTTGATGATGTTAGCTTGGTTGCTACTCGGCAAACAGGGAAAAAACATCAAAAATCCAA
CCGCTTGGACGGTCGCTACCTTCCTTGCAATGCTTTATCCATTAACAAATATTCTCTAAA
TGTTACGCAGAAGCCTATTGATTATCGGTGCGGCACTTGCCATTTTAATGGCTGGCGGTG
CATCGTTGCTTTCAGGCTCTCAATTAGCTTCTGCGATTAATCTTGTATTGCCAACGGGCT
GGAAAATAGAAACACCCTATGGTATTGAGCCACATTTAGAAAAAGCAATCCTGCCACAAT
TTACTATTTACTATCAACATTGTCCGATTATTTCGGCAGAGAGCCTTTCGGTGCAATGGC
TTGATGAACAATCTATTCGTCTTAATCAAGCGACTGTTGATTACGCCTGCGTATCTCTTT
TTCCTAAATCGGAAAAAAGCCAAACCGATCCCACAGAAACCATTAAAACTATCCTTGCGT
TACTGCCAGAAGGTAACATAGAAATCAAATCTTTGGCGTGGAAAAATCTTCCCAACGAAA
TGCATGAACGTTTGAAGGGATTACTGCAATCACCAAGTGAAATTAAATTTGCATTTTTTC
AGCAAAAACTGACCGCTTACATTAAGCAACAAGCGGTCACATTTGACGCAAATTTTGCAA
ATCAGCAACTCACCACACAACTTAGCTATCAACCAAATAATGATGAGCAACATCACGTAA
CACTTTCTGCTCAGTTAGATGAACATTTTCTAGCATTGCCCCAGCAACTTAGCTTGAATT
ATCAGTGGCATTTGCCTGAAGCCTTGATTGCGGAACCAAGTTTGCAACAAGGACATTCAA
CGCTCAACTGGTATAAACAAGATCAACAACTTCACGGAAATTGGCAGTTAAATTCCGCCA
TAACACCTGAAAATCAGTTCAACTTGCCGTTTCATTTTGATACGCAAAGCCTGACGATTG
AAAAAGGGAAAATTGATTGGCAACTCTCAAATGATTTTCCGCTCAATGCATATCTGACAA
CTACGATTAGTCCTAACCGTTTTTCCTTAGATGAGCTTTATCCGATAAAAACGGCGGTGC
GTATCAGCTTACTTACTCAAAATGCCAAAGGGAAAGGCAATGTTGTGATCAGTAGTCCAC
AAGGGGAAATTCAGCAAGACAGTTTGATTTTGCCACTACAAATTACAGGTAATATCAAAC
AAGGTGAGCATATTTTATATAGCACTATTCCTTTAGATGTAAGGGGAAAATTTGATGATC
TCACCTTACGCTTTTTGCAAGGTGCTTTGTTACGTCTAACTGGGACTGAACGCTTTCTTA
CCATCAACGATTTGCGTTTTCCCCTTGCTGGCGTACGGGTAGATAAACAGGGCATTCACG
GTCGATTGCAAGCGATTTTCCGTGGAGAAAGCCCTGACTTTAAAAATATTGAAATGCGGT
TGGACGGTTATGCCAACAATTTCAAAGCGGGATCATTACACTTTTTCCAAGATCCAACCG
ATAAAAAAGCGGTGAAAGATCAATGGAATTGGCGTTTTTGGGGCAGTTCGCAAATAAAAG
CCTTAAACCGACCGCTTGCGGTGTCTGGGCGTGGTGTGTGGCATAAAGATTTAGTGCAAC
TATCTGAATTTAAAGGCAGTCTGGAACAGATTGGTAAAAATGGGGTATCCATTCCCAAAA
CAGAGCTGGTTTTGAATGAGCCGATTAACTTTGATTACGATAAATTTCATCTCACTGGGG
GAATAAAACTCTTTTCTCCGCAGATTAATTTTGCCTATGGTGGCACTTTAGAAAAGCCAA
CGGCACACTTAAATTTTTACGGCGAAGTGGAAAATCTTAACTTTAGGGGTGATGTTACCG
CCAATCAATTAGGACCGATTAAACTCTTTGCTCGCCGAAAATTAACCAATAATGCCAGTG
ATTTAATCGGTAAGCTATATTGGTCAGAGCAACCTGCAAATGTATTCCAAAGCCTTTTTC
CTTTTAGAAACCAATGGGTCATCACAAACGGTACCATCAAAGGTGAAACGTCATTTAGTG
TGAATGCAGCTCGTGGGCTGATGGCTGGCGGGCATTTTGCTATTCGCAACGGTGCGGTTT
CTCTACCAAACGGTGAGATCAAGGGCATTGATTTCTCACTCCCTTATCAATACAAACAGG
GCGAAGTAGATATTGGTGTGAAAAAAGCCCTTGATGTGAATATTGATGAAGTGAATATGG
GTATTCCGATAACCAATGTCAAAGTAAAAATTCAAGGACACTTACCTTACACTAAACGTA
AGCCTCTGTTTTTACGAGAGTTAAGTTTAAATTTGCTTGATGGACGTTTAAATATCGAAC
ACTTTGCCCTGCCACAAACGAAAATCGCTTATTTAAAGCTGTTTGATATTCGTTTTGAAC
GCATTTTAGAATTGGCACAGTATCACCAGCTGGATTTAACTGGCAAATTCAACGGTATCT
TTCCGTTTTGGCTGTCGGGTAAACCTTGCTACATCTGCAATGGAACATTGACACAAGCGG
ATAGATCTTACCTAAAATTTACCCCTGAATTGCTTGAAGCGATTAAACAAGGGGGCTATA
CGGAACAGATTTTGGCTTATATGGTCAATAAAAGTGAGATTGACGATTTCACCGCAACGG
TGAATTTAGACAGTAAAGGCGATATGGATTTATCAGCTAAAATCCATTCTAGATTGACTG
AGCATAAACAAGCGAAAGTCAATTTGAATTATAACCATAAAGAGAATATGTTCGACCTGT
GGAAATTGATTAACTACGGTTCTCAGTTTGAGCAGAATATTGAGCACTCAATCTATAAAC
AATTAGATAAACAATAACCGCACTCAGTACATGCTAAAGGCTCAGAATTATCTAAGCCAC
TTATTTACTAGAAACTTTTCTCAAAACTCAAATAAACTCGATTTCGTTTATACGAATAAA
GATCCACTAAATTTGAGTTCACTCGCTGATATTGATAGCTGATTTTCGGTGTAATTCCCC
AAAAATGCAGGTTACGATGCCAAAGTGTAACATTCAAACCTAACTCTCTATCTTTGCGTA
TCTGATTAAAAATGCGGTGAGCTTGGTCAAATTCACGTTTGCCATAACTGAGCTGAATAC
GGCTGGAAATTCCGCCCCACCATTCTTGCCCCCAACCAATTCGCCCTGTATAACGTTTTG
AGGCTAAAGAACGTTCTAACGTCCGATCTCGCAACAAATCTACACCACCATAGAGATAAC
TTTTCGCATCAAAGGCATAGAGTAGCGTAGCAGAACCAAATAATGTTGTGCTATCTGCAA
GCTGATTTTTGCCCCGATGTTTGAGCTTGCCCATTTCGCCAGCCGTAGAAAGCTGCCATT
GTGATGTAAGCCAATGCTCTACTTCTCCCCGAACGCCATAGCCGTGATTATAGCGATGAT
TACCATACCAACGCATTTCATAATAAGGCAAAAAAGCAAGACGACTTTGAGCATTTTGAT
ATTGATAGCCAAGACTTGAACGGTTTTGCTGATCGTCAAATTGATGATTATCCCAATAGG
ATTTTCCACTAAATTGGTTCTCAAAATGTAGATAATGGGATCCGCTAACATTCCAATTCT
TAGCCAAATTTAGATAGTAACTCAACCCATTTGCTGATTGCGGTAATGATTCTTCCGTTT
TCTTAAACGGCACATTCCCCACTCGAACATAAGGCGAGCTTGAGGCATTATTAACATTGC
TTTCGTGCAAATAATTCACACCAAAGTCGAATAACCAGTCTGAACGTTTCTGAATGGCTG
CAATATATTGTTCCACCCCATTTGCAATTTGTGGAGGCAATCCGTCCGCTTGTAGCTTAC
GAAATTGCGCAAGTGAGGCTTCGTTTTGCCGATCTTCAAACAACATTTGTGCTAAACGAA
AACGCACAGGCTGAAAATTAGGGTGCTTCGCAATAATGCCACGATAGAGATCGATTGCTG
TTTTATAGTCCCCCTGACTTGCCAAAATAATGCCGTTAGCATAATCGATCAGTATCAAAT
CGGGATTGGGCGTTTGTTGATAAATCCGAACCAGCTCAGGCAATAAATGAAATTGTCGGC
TATCAATCGCCCGATTTAACATTTGACGAGTAAGTTCGGGCTTACTGATCAGCTCTTGGG
TTAAAGTGATTTCCCCATTATTTGCCGATTTTTCTGAAAAAATAACCGCTTGTGTTGGCA
ATGTTGGCTGGGCGGATTTGATTTCCAATTCGGGGGTTGCGTTTGCCACTAGGGGGATAA
AAAGGGTAAGGGGTAAGTGTTTTTTCATAAGATAGATTTATTGACTTTTTCTGTTTATTT
TTTTACTATCACGCTAAAGATGATAGCGGTATAAATTTAATGAGAATTTTTAAATCTAAA
CATTTTGATAAATTTGCCCGTAAAGAACGTATTTCAGACGACACGTTAAGAAATGCCATT
AACGACATTGAAAATGGTCTGATTGATGCCGATTTAGGTTCTGGCGTTATCAAACAGCGT
TTACCCAAACAGGGCAGAGGTAAATCTAAAGGTTATCGTTCTATCATTGTGTACAAATTT
GCAGAATTTAGCCTATTTGTTTATGGATTTGATAAGAATGATCGAGCTAATATTACTGCT
GATGAAGAAGAAAACTTTAAAGCAGCAGCGAAAACCATTTTGGCATTTAACCCTGAACAA
ATTCAACAAGCCCTTAATAGTAAAGCATTTATAGAGGTATCTAATGAGCCAATACAACAG
CCCAGCAAATGCAGCGATCCACGAATTGATGAGTGATTTACACGACATTGGTTTGGTTGA
TAAAACAACAATGCAGAGTTTTGACAAACGTTGTTTAACACCAGTCAAAACGCTCGCTCC
CAATGAGATCCGAGAAATCCGAGAGAAAGAAAATTTTTCTCAAGCTGTCTTTGCTCACTA
CTTAAATGTAAGTAGCAATCTTGTTTCCGAATGGGAACGAGGAGTAAAAAAACCAAGTGG
TGCCGCACTCAAACTGCTTTCTTTAGTACAACATAAAGGCATTTCTGCAATAGCTTAGAT
TTTAGGCGGGGATAACCCCGCCTACGATTGATTATTGACGTTTGCCTCCGAAGCTTACTC
TATTTCCTGCTGTGCCAACGACTTCTTCAGCATTTGGTCCAGCAAAAACGCCTTTATAGT
TTGTATTTATTCCTCCATAAAGTCCGGTCATATCAACAATACCACTAAAAATTAAATTAT
TTTTAGGCGATACACTAATATTACCTTCATTAAAAACATAATCCCGTCCATCTAAATTAG
TAATGGCTCCCGTTACTTTTTCTGTTTGGAAATTCGCGGTTAAACTAAAATCTCCTGTTG
AAATAAGGTTATCATCCCAATTCCTCTTAATTGCCTTACCGCTATATGTTGCTGTTGTGG
CACTTTTCAGGTAATCAGAATTTGTCGTTGTTGGTAATGCTATATAAGTTGCTGTACGAT
GAACATCATCGTTTGTCAATAAATCGGGGTTGTAACTCCAGTTAATATAAGTCGAGTATT
GTTGATTAACAAAATGAGCATTAGCTACTTGTACCTCTTTATCACCAGAAAGTGTTTTAC
GGGTTGCATAAATAGGTAAGGTACTAACATTATCCGAAATGCCACTTTCATTAAAATTAA
CAGCTTTTTGTAGAGCCCAATGTTTGGCTTGATTTTGAAGCACAAGTTGCCCTACTTTAT
CTTCCCCACCATATACAATACTGTTATTGTCATATGAAGATTTCTCTACATATCTCCAAG
CATTTCCATCTTTTAGAAACTCCCATTTCTTTTCTTCTGCTTCTGCTTCTTGACGTTTTC
TTTCCGCTTCTTCTCTTACTGGAGCTAATTCAGCTTCTAAAGCAGAGATTTGATTTTGAG
CAGCTGCTAAATCTTGAGCAGCTTTCTCTGCAGCAGCTTGGGCTTTAGCTTGCTCTGCTG
CCATTGCCGCTTCAGCATTACGTACGGCTTCTTGTGCTTTCGCTAAATCCTGATCGGCTT
TCTCTGCAGCAGCTTGAGCTTTGGCTTGTTCTGCTGCTGTTGCCGCTTCGGCGTTACGCA
CAGCTTCTTGAGCTGCCGCTAAATCACGTTCTGCTTTCTCTGCGGCTTTTTGTGCTTTGG
CTTGTTCCGCAGCTGTTGCTGCTTCTGCGTTACGCACGGCTTCTTGAGCTTTCGCTAAAT
CCTGAGCTGCCTTATTGGCTGCGGCTTGAGCTTTGGCTTGCTCCGCTGCCGTTGCTGCTT
CTGCGTTACGTACGGCTTCTTGTGCTTTCGCTAAATCCTGATCGGCTTTCTCTGCAGCAG
CTTGAGCTTTGGCTTGTTCTGCTGCTGTTGCCGCTTCGGCGTTACGCACAGCTTCTTGAG
CTGCCGCTAAATCACGTTCTGCTTTCTCTGCGGCTTTTTGTGCTTTGGCTTGTTCCGCAG
CTGTTGCTGCTTCTGCGTTACGCACGGCTTCTTGAGCTTTCGCTAAATCCTGAGCTGCCT
TATTGGCTGCGGCTTGAGCTTTGGCTTGCTCCGCTGCCGTTGCTGCTTCTGCGTTACGTA
CGGCTTCTTGTGCAGCCGCTAAATCCTGAGCAGCTTTCTCTGCAGCAGCTTGAGCTTTTG
CTTGTTCTGCAGCGGTTGCCGCTTCGGCGTTTTTAACCGCTTGTTGCTCTGCTTCCACCT
GTTTTTTCAAGGCTTCAATTTGCTTTGCTTGTTCGGGGTTATTAGCCGGTGCAGATGAGC
CACCGCCACCACCGCCTGAGCTACAAGCTGTTACACCTAATGAAACTAAAATCGCCATTG
CTGCTGTTTTAACTGACAAACGCATAGAAAGTCCTTATTTTAATGTGTTATTTAATGAAA
ATATGTGTAAAATACGAACTATTCTAAAAGCAGGCTTTACATTCTGCTAACAACAAACTG
TGTGGAAAATCCACTCAATTTGTGGGTGGACAAATTAAGAAAGGGGCAATTTGTGAGTGT
TAATGAAAAAATCCGAATGGTGCGTGAAATGAACCAGTGGTCGCAAGAAGAGATGGCGGC
AAAAATGAATATGTCCACCAATGGTTACGCTAAAATTGAACGTGGCGAAACAAAACTTAA
TTTACATAAACTCGAACAAATTGCTCAAATTTTTAATATTGATGTGTTGGAATTGATGAA
TTGTGAGGGAAAAGGCGTTTTCCTTTTAATGAATGAAAACGGCAATAATACAAACTATTG
TGGAAATCCTGAAAACCTTACTGCCGAAATCGAAAAATTAAAACTCACTATTGCCCATAA
AGACGAGATGTTGGCTCAGAAAAATGAAGAAATCATTGCTTTGAAAGAGATTATTTCATT
GTTAAAGAAAAAAGATGATTAAATAAGATAAACCTAATAAATCAAATCCCTTCTAAGAAT
GAAAGCTATATACTCACTTTTTACAATTTTTTGCTTAAATTTGACCGCTTGCACTCCCAA
AGTGCAACTTGAAACACCACCTGAAGGTATTACGATTAATATGAATGTGGTTGTAGATCA
TAAAATTGAAGTTACCATGGATAAAGAATCCAAAGCGATTATAAAAACAAGGCAGCCGTA
ATTATCAAAAACAATTTTAGAAAAATACTTGAGGAATAAGAAGTAAATGAGCGTGAAAAA
TCACGCTCATTTCATTTTTACTAAGCCTTCACTGCCGCGAACGCCACCATATTAATGATA
CGGCGAACAGAAGACACTGGGTTAAGAATATGTGCTGATTTATTCATACCTAATAGGATA
GGTCCTACGGTAATTGCTGTTGTCGTCGCTCTTAATAGGTTATAGCTGATACGAGCAGCC
TCCATATTTGGCATTATAAGTAAATTTGCCGAACCTTTTAATGGGCTATCTGGCATATAA
TCACGGCGTAATTTTTCCGATAAGGCTAAATCACCGTGCATTTCACCATCAATCATTAAC
GCAGGATCACGCTCTCTCACAATCTCTAACACTTTACGCATTTTTGGTGCGCCTAGCATA
TTTGATGAACCAAAATTAGAGTGTGAAAGTAGTGCCACCGCAGGCTCAATACCAAAACGA
CGAATTTCTCTTGCTGCCATTAAGGTAATTTCAGCGAGTTCTTCCGCCGTTGGATCTGCA
TTAACATAGGTATCAGTAATAAAAACGTTTCCTGTCGGTAAAACCAAACTGTTTAATGCA
GCGGGTACTTTTACGCTTTCTTTTACACCAATAATGTCACGAATAGCTTCTAAATGGCGA
CTATATGTGCCAAACAAGCCACACACTAATCCATCAGCATAACCCATTTCAACGAGCAAT
GAAGCAATGACTGTTGTATTTGAGGTTACAACACGTTTAGCTATCGCTTCGGTAATCCCT
TTGCGTTTCATTATGCTGTAATAACGTTTCCATAACTCATCGTGTTGGCTGTTATGTTCA
TTATCAATAACATCAAAATCTTGCCCTGCAACGATATGTAGCCCCAATTTTTTGATTTTG
GCTTTAATAATTTCCGTACGTCCAATTAAGACTGGATATGCCAAGCCCATAGAAACCACT
TCTTGTGTCGCGTGTAATACTTTGTCCTCTTCCCCTTCTGCAAGCACGATACGTTTTTTC
TCTGCTTTTGCTTGGCTGAAAATCGGCTTCATAAAGAGGTTGGTTTTATAGACGAACTGA
GTTAATTTCTCGTGGTAGGCTTCCCAATCCGTAATCGGGCGAGTAGCAACGCCTGATTCC
ATCGCTGCTTTTGCAACTGCTGGGGCAATGCGTACAATTAAACGAGGGTCAAATGGACGT
GGGATAATATAATCCGCACCAAAGGTTGTCCCCTCGCCACCATAGGCAGAAGTGACCACC
TCATTTTGCTCTGCAAGAGCTAAATCTGCAATCGCATAAACCGCCGCACGCTTCATTTCC
TCATTGATTGTTGTTGCGCCTACATCTAATGCACCACGGAAAATGAATGGGAAGCAAAGT
ACATTATTCACTTGGTTTGGATAGTCTGAGCGTCCTGTACAGACAATCGCATCTGGACGA
GCAGCTTTCGCTTCTGGCGGTGTAATTTCTGGATTTGGGTTAGCTAATGCTAAGATAATC
GGGTGAGCCGCCATTGTTCTAACCATATCCTGCGTTAAAGCACCCGCCGCAGAACAGCCT
AAGAAAATATCTGCATTTGGCATCGCATCGCCTAATGTCCGCCAGCCATTATCATCAATC
GCATAATGTTTCTTGGTGTCGTCCATACGATCGTCACGATCTTTATAGATCACCCCTTTT
GAGTCGCAGACAACGATATTTTCACGCTTCATACCTAAGGATACAAGCAAGTTCAAGCAA
GCAATAGAAGCCGCCCCTGCACCTGATGCAACTAAACGCACCTCTTCAATTTTTTTATCC
ACAATACGCAACGCATTAATCACTGCTGCCGCACTGATGATTGCAGTACCGTGCTGATCA
TCGTGGAATACAGGAATGTTCAATCGTTCACGCAATTTTTGTTCGATATAAAAACATTCT
GGTGCTTTAATATCTTCAAGATTGATACCACCAAAGGTAGGTTCAAGAGAAGCGATAATT
TCAACTAATTTTTCAGGATCTTTCTCATTAATTTCGATGTCAAATACATCAATTCCTGCA
AATTTCTTAAACAGAACGCCCTTCCCTTCCATCACAGGCTTACCTGCTAATGCACCGATA
TTGCCTAAACCTAACACGGCAGTTCCGTTTGAAATCACGGCAACTAAGTTACCTTTTGAA
GTATAACGATAGGCAGCCGCTGGGTCTTTTTCAATTTCTAAACACGGCTCAGCAACCCCT
GGCGAATAAGCTAATGCAAGATCACGTTGCGTTGCGAGGGATTTAGTCGGGGTAACTTCA
ATTTTACCAGGGATAGGAAATTCGTGGAAATCAAGTGCTGCTTGGCGTAATTGAGATTTG
TCATCCATAGTTGTGTCCTTTATACAATTGAATAAATGAAATCATCAGTATTCTACCTAA
ATTTTGGGAGGAATATTGTGATATAGCTCTAATTTTTTAACAAATAATTAAAAAGTATAG
AAAGGAATAATCTCTAATTAAATGAGACGTTTAATCATGATGCCAAAATTAAGTATTATT
TGAAATAAGTATTATAGAGCGATACTATGATCAGTAATTGAAAGAAAATCAAGAAGTTAA
TTGAGGGCAGAGCTGTTTTATACAACAAGCTCTGCAAAATAATGTGATTGTTAGACGCTA
TAGAGAATATTTTTTTGCAGTATCTTTCAACAAGGTCTGCAATTCACCTTTTTGGAACAT
TTCGAGAACAATATCACAACCACCAATTAATTCTCCATCTACCCATAATTGAGGAAATGT
TGGCCAATTTGCGTATTTTGGTAATTCAGCTCGAATATCTGGATTCGATAAAACATCAAC
ATACCCAAATGGAACTTGGCAATTTACAATAGCTTCTGAAGCACGAGCAGAAAAGCCACA
GGATGGGAATTTAGGAGAGCCTTTCATATAAAGAAGAATAGGATTCTCGCTGATTTGTTT
TTGGATTTTTTCTATAGTTTCCATGTTTTTCCTCATTGATCAATAAGAATATGTACCCTA
TTCTAATGTGAAACAGAATTTTCTGCAATTTGCCATTAACATCTTCTAAAGTATTTCTGT
GGATTATAGTCCACTTATTCCAAATCATTTCATTAAAATATCTGCCAATATTTGTTCTTT
TAATCCACTTTGTCGTTGAATTTCTGCTTTTACTGCTTGTTTCCAAATTTTTTCTTCACT
AAACAAGGTAAACTGTTTTTTAGCACGGGTAATCGCCGTATAAATCAGTTCTTTTGTTAA
TACTGGCGAATGAGAAAGTGGCATTACCAATAAAGTATGATCAAATTCAGAACCTTGTGA
TTTATGCACGGTCATTACATAGGCGGGTTCATAACTTGGCAAACGACTAAGGGAAATGTC
TAAATGTTTTCCATTTTGTTCTGTTTCAAAATATACTCTCAATCTTCCTGCTTCATCTGG
AAGAATTAAGCCAATATCACCACTAAAGATATGAAGTTGAGGGGCATTTTCGGTAATCAA
AATTGGCTTGCCAATGTAGCTGTCTCGGCTATGTTTAAAATGTAATAAACGTGCTTGTAA
TAAGGCTTCTGCAATGGTTTGATTTAATCGTTCTACGCCCAATTCACTGACGCGTAAGGC
TGACAAAAAGCGTACTTGTTGGAATGCTTTAAATATCTCACCGATAGACACGGCTTCTGG
GGAAAGTACTCGAGCTTTCACTTTGTTCAAGTAATCGGAATATAACTCCACCGCTTTTTC
TACCACGCTATTTACACAGTGTTGTATCCATTGTGATTTTTCAGGAAAATCCGTGACTTT
AGGGTAACACGCTAATGTTAAATCATCATAAGCCCTATTCGTTAAAATCTGCCACGATTT
CACCGCTTGTTGGGTGTTCACTTGTTTAGCTAACTGCCCAATCCCTGAATTTTCGTCAAA
ACGAAAACTTCGACGAAGATGACATAATGAATTACAAATTGCTGGGACATTTTCCACTGT
AGGATAAATTTGATGTTCTGTTACCTCAGTTAGATAGTCACTATGCTCATTGCTATAACC
AAATCTGATCAAACTACCCAACTCCCCCATTAAATTTCCAGCTTCTACAGAAGCAAGTTG
ATCTTTATCCCCAAGCATAATCAAACGGGTATCTGGTTTTAAGGCATTCAACAGTTTTTC
CAGTATGAAGAGATCGATCATTGACGCTTCGTCCACGACTAACAGATCTAAATGCAGTGG
ATTTTGAGCGTGATGACGAGGTAGATCACTATGGGGATTAATGCCGATTAACGAATGGAT
TGTTGAGGCTCTGGTTGGTACTTCTGCTTTCAAACTGTCAGGAATATCAAGGCTAGCGAG
ATTATTTGAAATAGCTTCTTTTAAACGAGCGGCAGCTTTTCCTGTCGGAGCAGCAAGGGC
AATCTTAAAAAGCGGTTGGTTCTGTTTTAACTGTTTAAGCTGTAATGCTGCAAGTAAAAT
GGCAACTGTTCGGGTTTTGCCTGTACCTGGACCGCCTGAAATCAGACAGAAGCGTTTAGT
TAATGCCGTTGCAACAGCAACTTTTTGCCAATCCGTGTCAGCTTGTTTTGGAAAAAAGCG
TTGTAGAATTTGACGATGAAGATCGATATCTGCTTTTTTTAAATCCAAACTTACCGCGTG
TTGTAAATAGTGTGCTATACGATACTCTGCCTGCCAATAGCGATAAAAATACAGCCGCCC
CTGTTGAAATAATAAAGGGGCAACCTGTGTAGGATCTTGGCTAAAAGCAATATGGTTATG
TAGCAACGACTGCCACTTAAGCGGTGAAATTCCCTCAATTTTTTGCAAAATCTCCGTATG
AAAATCACTGCTGAAATTCTTTTTTTGCAAGCCAAAAGGATTGGTTGTTAAATCAGAATT
TAAACGAACACAACTATGTCCTTGTATCACATTAAAAGAAACTAATGCACTCAGAAAGAT
AGCTAAATTCTGCTGTTGAGCTGTATAGTTATAATCCTGCTGTTTCTGATCAATCATCTT
TGCAAATTGATAGTTTAATTCAGAAATCACATTCTCCGTTTTTAAGGCATAAAGTAGGGA
TAACATAAGCAAAATTTTGATAGAAATTGATGGAAGCAGTATATAAAAAAAACCACGCAT
TTGCGTGGATTTTTTAAGACAATATTTGTTAAAAATCAGAACTGATAAGAAGCGTTCAAT
TTAATATTGCGCCCAGCCCCTTCCATTAAGCTAAATGCAGGTTGGAATTTTTTATCAAAG
ACATTCTCGATCATCATATCCAAACGTAAATTACGCCATTCGCCAGAAGGGGTGTAACTT
GCTTTTAAATCTGTGAGAGTATAACTTGGATAAGTCATTGCGTGTGTTTTAGGCACTCGT
TTCTGACTTGCATAGTAAGTGATATTCGCTCCAACCATAAATGTTTGAGGCACTATCGCG
TAATCAATAGTAAAGCCTAATTTATTCGCTGGAATGTTGGATAAGGCTTCCTGTGTCTGG
CGATTTTTGCCTTTTGTTTGAGCATAATTCAATCCCAATGCTAAACGTTCTTGCTGGTAA
GCAAATTCTAGCTCAAATCCTGTTAAGCGAGCATTTTCTACATTTCGATACTGTGAGAGA
GATGGAATCATCTCTCTTTGTGGAGCACGGAAAATATCAAGATGAATAAAATCTTTGACA
TCATTTTGGAAATAAGCGGCATTGAAGATGAATTTATCTTGATGTACAAAGAGATTGTCA
AAATGAACTTTCGCAGCAATTTCTTTATTTTTCGCGGTTTCTGGGCGTAAGTTTGGATTA
CTTACAAAGGTATTCTTAAATGAGAGTCTTGTTGAATTTGCACCAAAGTGATAGCCACTA
ACAAAACGTTCTTGCATTGATGGCGTACGGAAAGCTTCATTATAACGAGCGCTGAGATCT
AGCCAATCCGTTGCTTTCCAAGTCGCTGCGATTGATGGAGACCAACGACTTGCACTATAT
TTGGCTTCGTCGCTTTGTGTTTTAAAGTGATCGTAACGAACGCTTGGCGAAACAATAATG
CGTTCATTCCATAATGGAATATGTGTTAAAAGATAAAATGCATTGTTTTTAGATTTAGCG
TCATAATTATTAGGGCGGAATGGTGTTGTGGCATTTTTCTCACGCTGCGTTACTACTCGG
TCTGAAATAAAATCTACACCATAGTTTAGGGCTAACCAATTTAGATCCGTCGAATTGCGT
ATGCTTAAACCTACAGAGCTGAGTTTTGTTTGATCTTGCAAACCGCTTGCAATACGCTGT
TCTTTTTCTTTTGTGCTGTTACGATATAGAGTCAATTGGCTATTGATATAATCATTATCT
TTAGGGTTAAAGTAGTAGTGTAGTGCACTACTTTGGTCTGTGATTTTTTGTTTAGCTCGA
TAACTTACACTTCCAAGTACCGACGTGAGTCCTTCATAGAAAGCAGACATCTCGGTAGGA
GTAGCATTTAGATTATTTCGGTGCCAGTTTCCAATAAGTTTTCTTACATCTTGGTCGGTA
AATTCTTCAGCAACTTCATTGTTAGTTGGGGCAATTTGTTCAAAATGACTTAAACGATGA
GAAAGCTCAAGGCGATTTTCATCATTAATTTGCCAACCAAATTTAAAAAGTCCGCCTTTT
TGAGTATAGCGACTGTCTACTAATTTTTTACTGTCTGCTAAACGCAAATCATCAGCGTGG
TTATAAAAGCCACTCACTAATCCATCAAACTTCTCATTTGCAGCAAAGACACTGACATCT
GTTTCAGAGAGAGAATTGGCAGATTGATATCCTTGATGAATTTTTGCTCCAATTTGTTGA
TTATCTTTTAATAAATCAAGTGCATTTGGTGTTCTGATCGCAACAATTCCTCCTAATGCA
CCACTTCCCCATAAAGTACTTGTAGGGCCTTTGATCACTTCTATTTCTTGAGTTAGTGCC
ATAGGTAAAAAATATGAACCTCGGTGAGATAAGTCAAAATTTTGGCGAACCCCATCAATC
ACCTGAACAACACGATTGCCACTTAAGCCTCGAATAATCGGCTTTTGCGCTATTCCTCTT
GAGCCGCCATCAATGTCCACGTTTGTAATCTGTTTAAGTGCATCTGCCGTACTTATTGCT
TGTTGGGTTAATAGTTGATTTTTGTTTAAGGTCGCTTTCTGACTTGTGTGATTTGCCCAG
TGAAATGCGTCTCTACTTGCAATAACAGAGATTTCAGCGAGTTCAGCTGAAACATTGTTA
TCTGCAAGGGATACAGTAGGCAAAGAGAGAAAGAGGGCTGTATAAATTTTTGATAGTCTC
ATTTTAGTTGCTCCTTTTAGTTTGAATAATAAATATCCTACAAAAGATATTGTAAATTAT
CAATAATGATATTGATAATTCTTATCATTTGATTAAAAATAAACGATAAAAAGAGTTTTA
ACAGATTATTAATAAGGGAGCCTATCAAAATGAAACATTTTCATAGAAAAAATGTAATTA
CTGGAATCATTCTTTCGTGTGTTGCTGGATTTACTTATGCAAATCCAATGCTAGATTCAG
GAACATTGAACAAGCAGTTGGAACAGACACGCCAGATGCAAGCAGCAAAAGTAAAACCCT
CTGGTGAGCTGTTCAAAACACCAACACGAGAAGATAATCTTCCAGTCAACAAAGAAAGTC
TTAAATTCCGTTTAGATTCAGTGAAATTGCTTGAGTTGGACGGAAATGAAATTAAAGATA
ATCTGACATCTATTACAGCGCCTTATCTTCATCAAGAAATTACCTTAGATGACTTAAATC
GGTTAGCTCAACAAATTACTAACTATTATCGTGATAATAATTATCTTGTTGCTAAAGCTT
TTATTCCACCACAAGAAATTAATAATGGTGAATTGCAAATTTTCGTGATAAAGGGAGCGC
TTGAGCAGGTGGTCGTTAGAAATGGAAGTCGTTTAAAAGAAGATTTGGTTATGCGGATGG
TGAATACCACTGTAAAAAGTCATTCATATTTGGTTAAGAATGAGCTAGAAAAGTTGGCTC
TATTACTCAATGACATTAAAGGAATTACCTCAGCATTATCTTTGAAAGCAGGACAAAATA
CAGGTAAAACAGATCTTACGGTTAATCTTAAAGATAATAAACGTTGGAATGGATATATTT
CCATTGATAATCAAGGAAATGATAATACTGGAAAATATAGAACAACATTAGGAAATAAAA
TTTATAACCTAGTTGGGCTTGGCGATGAATTACATTTTGATGTACTTGCTTCTAATACCT
TCGATTTGTATAACCTAAGAGCGGATTATTCTTTTATTATTGATGGATATGGCACAAGAG
TTGGCATAAATTCAAACTATTTAAAATATAAATTAGGTGCGAATTTTAAAGACCTTAATG
CTCAAGGAAGTACTTATAATTTAGGTGGTTATATTACTCACCCTACTATTAGAACTGCAA
GTTTAAGATTAGATAGCAAATTAGCATTTAATCATCAGAAATTATCAGATGAACAAAAAT
CTGTTGATTTACAACAAAAACGGAAAGTAAATACGACTAGCATAGGACTGGGTGGTTCTT
GGAATAGTATAAAAGAAGGCGTTACCTATTTTTCTTTCAATACTATTTTTGGGAAAGAAA
GCCATTCAACGAATGAGAAAAAACACTATTTATCAGAGAATTACCAACCTAAACGTACAT
TTACGACATTTAATTATTCACTATCTCACGAACAATTTTTACCTAAATCCTTCAGTATTA
CGTTGGCTGTTAGTGGGCAATTAGCCGATAAAAATCTAGATAGTGGCAATAAATTCCTAT
TAGGTGGATTATCAGGGGTAAAAGGATATCAAGCAGGCACTGTTTCTGTTGATGAGGGGC
ATATTATCCAAGCGGAACTAAAACATTACTTACCTGTTTTCTCAAAAAGTATATTAGTAA
GCTCACTCTTTTATGATGAGGGTTTTGGAAAACAATATAAAAATACCGAGAAATTATCAG
AGCCTGTTGAGAATAAAGTCCGTTTAAAAAGCATCGGAGTTGGTTTGAATTTAATTGAAC
CTAATCATTATTCTATCAATTTAGCTTATTCAAAACCTATTGGTAAAAAATATAACAATG
TAGATAAAAATCAATTTTGGTTATCTGCAATTAAAACATTTTAATTAAGGAGAACATAAA
TGCGTAAACAAACTTTACTTTCCATAGCTATTTCAACGGCACTTAGTACAGCAAATATTT
ATGCTGCAGATTTACCTCAAAATCATAAAATTACAGACGGCAATGCACAAATTAACACCT
TAAATAAGACAATGACAATTACTCAAGAATCACCCAGAGTGAGTATTGAATGGGAAAGTT
TTGATATTGGAAAACAAAATAGTGTTGAATTTAAACAGCCTGATTCAACCGCTATTGCTT
ATAATCGTGTTATGGGCGGAAATGCAAGTCAAATACAAGGTAAATTGCAAGCAAATGGTC
GTGTGTTTCTCGCTAATCCTAACGGCATTATTATTACAAAAGATGCTCAAGTAAATGTAG
GTAGCTTACTTGCTACAACTAAAGATCTTGAAAAAATTAGCAATAGTAATAATTTCAACT
TTACTCCACGCCAAAATCATAAAACCGCTGAAGGAAAAATTATTAATGAGGGTAAAATTG
TTGCAAATGGCGAAAATGCGTTTGTCGCTTTAGTTGGAAATGATGTTGAAAATAAGGGAA
TAATTGAAGCTAAATACTTTAAACAAGAGAAAAAAGTTAAAGGTCGCTATTGTAATAGTA
TTTGGGGAGAAGCAAGTGATTGTCGTGAAAATAATCCTTGGGGATTTAAGTGGATTGATT
TTGAACGTGATGAAACCATTGAAAGCCCCGGACAAGTAGTGTTGGGGGCTGGCGGAAAAT
TTAGCTTAGAATTAGATACAACATCTATTGATTTAGATCTTGAAGAAAATACAGTAAATA
GTATTGTGAAAAATTCAGGTTCTATTATTACTGAAGATGGTTATATTGAGCTAACTGCTA
AGGGAAAAAGTGAGTTAATTAATAACCTTGTTAATAATGATGGATTATTACAGGCTGATA
ATGTTGTAATGTCTCGCTCTGGAAAAATAACCTTATTTTCTGATGATATCCAATTTGGAA
AAAATAGTGATATTCAAGCTGAAAGTTTAGAAATAAAAGCGGAAAAGAATGAAATTAACT
TAAATGCTGAAAAAGGCGCAAAACTTACTGTTAAAGATAGCATTGATTTTTCAACTAGTA
GTTATTTTGAACCAGCTATAAAAAAAGTTAATCTGAGTGGCGATTTAATTCGAGAAGATA
AAAACTATTATGATGATGGTTCTAAAAAATTAAAGACAAAAGTTAATCTGAAATTAGCCG
ATAATCTTGATGTTGGAAATAAAAAAGTAGGTGAGAATTCTTTTGTAAGCAGTAATTTTT
TAGGTTCTTTACTTGGTATTTCAGGAGAAGTAAATCTAAATGCACATAATTTTGATATTT
CAGGTGATATAAATATAGATTCATATAAAGATACTGATTCAGTTTTATTATTAAATACAC
AATTAAATTATACTAATCCTAGCTATATTCGTTTTAATAAAGCAAATATAGATACTAAAA
ATGGGCGTTTATTTATTGCGACAGATTTAATGGATAAAAATTTTGCGGATAAAGGCATTT
CAGATATTCAGATTATAGATAGTAAATTTAATTTCAATAATGGCGCTATTGTATTGGGCA
GAAATGGTTTAAGAAGAAATTTAGAAGATTCTAGAACTTGTATTAATCTTGCCTATTGTT
TAGAAGATACTCAAAGATCGCCTTTTAGCGTAAATATTAGTAATTTGCAGCTTGATAAAG
TTGATGATTTTGTCATTGTTGGTGGCTTTAATAATGTTGATATTGATCGTCTTACTCATA
TAGGAAGAGGTAATTTCTATATTTATGGGGGATATTCCTATAATAAAGAAAAACCAAGCT
ATGACTATGCGATTTTCAATACCAAAGATAGAGCGTTGCGTACAGAAAGAAATCATACTC
AAAGACGATGGAAATTCAATAATAATTTACGTCAATGGATTAATAATGAGTTCCTATATG
CATTTGATTGGTGGACAGCTACAAATAATAGTTATGACAAAATTAAACAAGAAGTTATTA
AAACACCTAAAAGCCATTTAGAAACGACAATTAATATTCGTAATAGTAATATAAAAACGA
ATGATGGTTTTATTAATCTTATGGCAAAAAATATTAATTTAACCGACAGCCAATTTAATG
TTACTTTTGATCGAAATATGTCTTTTGAATCTGATTACGATCGTATCCATAAAATTGGGT
TAAGTGCAGATAAAACGATTTTAGATCACACATCATTAAATATTCAGGGGGCTGAAAAAC
TGAATGTTTCACCGAGTTCAAAAATGAAAGCGGCAACAATGTATGTTGTTGGGGATTTAG
AAGGGCGAAATAGCAGTTCGATTAACCTGAAAAGCCATCAAGGTTATACGTTGATGACAG
ATAAAAATGCAACATTACGCGGTGAAAAATCAAAAAATGATTTAACGATTACTTTGTTAA
ATACTGGACCTAAACCTGCACCTGAAATTGGTATTACAGGCTCTGCTGATAATGATGCGA
ATGCAGCTAACTTTGCTTTAGCACTAGGTGATGCTACAAAGACAACGATTGAGAATGCAA
CGGTTATCGCACTAGCTCCAAATGGCGCTAAAGCCTATTACAGCCATAAAGATATGCCTA
TCGTGCTAAAAAATACTGATTTTACATTTTATGAGCAACCGAGAGAAACAAACTATGGTG
ATGATGAGTTGGCTGGAGATGGGAATATCAAAAGACTTAATGAGCGTCAATTAAATACGA
TATTAGATAAACTTAACGGACTCAAGCCAACTTATCTATCTCGCGAACAGAGTAATTTAG
TTGAAAATAATAAGTCGGGAGTTAAATCTCTACAATCTGAAGCACTAGAAGATGAGAAGA
GTGTTGTTGTCTCTATTTGTGATGAAAACAATAAATGTGAAGATCGAATTATTGGCAATA
AACATACCGATGCCAAAGTCTCAGTAGGCGAAATTCGTTAGATTAAATTTGAGAGAATAA
AAAAATCCACGCATTTGCGTGGATTTTTATCGACTTAGTAGATTATTCTACGCGTAAGAT
GCGGCAAGTATTTGTACCACCTTCTTTTAACTCATCACCATGAGTTAGTAGCACTAAATC
GCCGGTCATTAAGTAGCCTTGTTCTTTCAGTAGAGCGATTGCTTTTTTCGCACCTTCAAT
AGTACGGCTGTCTTGATCGTAATGAACTGGGGTTACACCACGGTATAACGCACAACGATT
TAACGCTTGTTCGTTACGAGAAAGGGCATAGATTGGTAAGCCTGAGCTGATACGGCTCAT
TAATTTTGCGGTTTCACCTGAGTTGGTTAATGCGATAATTGCAGAAACGCCTTCTAAGTG
GTTTGCAGTGTACATTGCAGACATTGCCACAGCTTCATCTACATTTTCAAATTTACCTTC
CATACGGTGACGTGAAACATTGATGCTTGGCATTGTTTCAGCACCTAAACAGACTTCCGC
CATTGATTTTACTGTTTCAACTGGGTAGTCGCCGTTTGCCGTTTCACCTGAAAGCATTAC
CGCGTCAGTGCCATCTAATACTGCGTTTGCTACGTCCATAACTTCTGCACGGGTTGGCAT
TGGTTTTTTGATCATTGATTCCATCATTTGCGTTGCGGTAATTACAACACGGTTCAATTT
GCGTGAACGACGGATAAGTTTTTTCTGAACACCAACTAATGCTGCGTCACCGATTTCAAC
ACCTAAGTCACCACGAGCCACCATAATAACGTCTGCACCTAAAATGATGTCGTTCATTGC
TTCTTCAGTTGCAACGGTTTCAGCACGTTCTACTTTAGCGACAATTTTAGTGTCTAATCC
TGCTTCTTTTGCTAATTGACGAGCATAGTTTAAATCTGCACTTGATTGTGGGAAAGATAC
CGCTAGGTAATCCACGCCAATTTTCGCTGCAAGTTTAATATCTTCTTTATCTTTGTCCGT
TAATGCTGGAGCAGATAAACCGCCACCTAATTTGTTGATACCTTTGTTGTTTGATAATGG
ACCGCCCACGATAACTTCAGTAAATACTTTAGCGCCGTCAATAGAAAGCACTTTTAATTG
AACGTTACCATCATCTAATAAAAGAATATCGCCTGGAACGACATCGTTTGGTAGGTTTTT
ATAGTCTAAACCAACCGCTTCTTGATGACCTTCGCCTTTTGGTAATTCTGCATCTAAGGT
AAATTTATCACCGATGTTTAAGAAAATTTTGCCTTCTTTGAAGGTTGAAACACGGATTTT
AGGGCCTTGTAAGTCACCTAAAATCGCAACGTGTTTGCCTAAACGTTTTGCAATTTCACG
CACTTTTCCTGCACGAGAGATATGATCTTCAGGCACACCGTGAGAAAAGTTCATACGAAC
CATATTTGCACCAGCAGCAATGATTTTTTCTAACGTATTGCCACGATCTGTAGCTGGACC
CATTGTACAAACGATTTTGGTTCTTCTGAGTTTACGAGACATTATTCAATTACTCCATTG
TTTAAATTGTGAAAAATAGAAATCTTTTATCTGTTGCTTGCAACAACAAAAAACGCCGTG
CATTATACGCCTAAAAGTGTTCTGTTTAAACCACGAAGAGGATAAACCGATGAATATTTG
GATAATGCGACACGGCGAAGCAGGTTTCAATGCCCCAACTGATGCACAGAGAAACTTAAC
TGAACAGGGTAAATTGATGGCATATCAACAGGGGCAATGGCTTGCAAAAAGGTTTGAAAA
TCAACAAATTAAATTAGATAAAGTGATTATTAGCCCCTACCTTCGCACACAGCAAACGGC
ACAAGCCGTAGAACAAGGTATGCAAGCGGTCAACACTATGCAAAGTTTTGCAAATCTTGC
GGAAACATGGGAAGAGATTACCCCTGACGGAAATCCCGACACAGTGATTGATTATCTTGC
ATTTCTACGAGAAGAGGGAGCGAAGCATGTGCTGATTATCTCTCACTTGCCCCTTGTCTT
TGACTTAGTCTATCAACTAACACAGCAGAGAGTACATTTTTCTCCTGCGGTTATAGCAGA
AATATCCAAGGTTGAAGGGAAAAACCATCTGTCCGTTATTGTTCCTAGAAATTCACAATA
AACCCTAAAATGTGATCTTAGTCACAAAATACAGTTAACGGTATCTAAACTAGGAAATTT
TCTTATTCTATTTAGGGGATTCTCTCAAGGAGCAATGAAATAATTTTCTTAAAATTTAAA
TATCTTTTTAAAAATATCAGAGGAAATTATGTTTTCATTTTTAGCTGAAGTTAGACGCCC
AGTTTTAGATCTATCCCTAGAAGAAAGACGGAAAATGTGGTTCAAACCTTTTATGCAATC
TTATTTAGTTGTATTTATCGGTTATATGGCAATGTACTTGATTCGTAAGAATTTCAACAT
CGCACAAAATGATATGATCGAAACTTACGGTTTAACTAAAACAGATTTAGGACTTATTGG
CTTAGGTTTTTCAATTACTTATGGTATTGGGAAAACCGTAGTCTCTTATTATGCTGATGG
TAAAAATACAAAACAATTTGTACCATTTATGCTTATTCTTTCAGCTATCTGTATGCTTGG
CTTTAGTGCTAGTATGGGAGGAGGGAGCATTGCACTGTTCTTAATGATTTCATTCTATGC
ACTTAGTGGCTTTTTCCAAAGTACAGGGGGATCATCTAGCTACTCCACAATTACTAAATG
GACGCCTAGAAAGAAACGAGGAACATTTTTGGGTTTCTGGAATTTATCACACAATGTAGG
TGGTGCGGCAGCTGCTGGAGTTGCATTATTCGGAGCTAATGTCTTCTTTAATGGACATGT
CATTGGAATGTTTGTATTTCCATCAATTATTGCATTAATTATTGGATTTATAGGATTACG
CTATGGTTCTGATTCTCCTGAGGCATATGGTTTAGGTAAAGCGGAAGAATTATTTGGGGA
GGAAATTAGTGAGGAAGATCGTAATACTGAAGAAAATCAACTGACCAAATGGCAGATATT
TGTTCAATATGTATTAAGAAATAAAGTTATTTGGCTACTATGCTTTGCTAACATTTTTCT
ATATATTGTTCGTATTGGTATTGATCAGTGGTCCCCAGTATATGCCTATCAAGAATTAGG
ATTTTCAAAAGATGCTGCTATTTCCGGTTTTGCTCTATTTGAAGTCGGGGCATTAGTGGG
TACATTCTTATGGGGATATTTATCTGATTTAGCAAATGGTCGTCGTGCCTTAACCGCTTG
TATTGCCCTAGGTCTGATTGTTTTTACTCTTGAGTTCTATCAGTTTGCAACTAATGAATT
TATGTATTTAACGACATTGTTTGCTTTAGGCTTTTTAGTATTTGGTCCTCAATTACTGAT
TGGCGTGGCTGCTGTTGGGTTTGTCCCTAAAAAAGCAATTGCTGTTGCTGATGGTGTAAA
AGGTACCTTTGCTTACTTAATTGGAGATAGTTTTGCAAAACTAGGATTAGGAATGATTGC
TGACGGTACTCCAATTTTTGGTCTAACCGGATGGAGTGGTACTTTTGCAGCACTTCATGC
ATCAGCAATTACTTGTATTGGATTGTTAGCCTTCGTTGCAATCGCAGAAGAGAAAAAAAT
TCGTAAAAGATAGAATATGCTGAGTAACAAGAATACGGTGGACTTTTCCACCGTATTTTT
TATAGAAATACGCTATTATTAATTGGAAGGATTTTATGATTCATGTTGTTCTTATTGATG
ATCATGTCATTGTACGCTCTGGTTTTTCTCAACTCCTTTCTTTAGAGAGTGACGTTACTG
TTATTGGAGAATTTTCTTCTGCTAAAGAAGCTCGTCAACATTTACCTTATTTAAAACCTC
ATGTATGTATTATTGATATTTCAATGCCAGATGAAAGTGGCTTAGATTTATTAAAAGATA
TACCGTCAGGTATCCACTGTATTATGCTAAGTGTAAATGATTCAGATTTAATTATAAAAA
AAGCGTTAGAATTAGGAGCAAAAGGGTATTTAAGCAAACGATGTAATCCTGATGAGTTAA
TTCAAGCGGTGAAAACAGTATACTCAGGAGGTGTATATCTAATGCCAGAACTAACCACAA
AATTAGTTTCATCCAAACAGTCTAATCTGGTAGGGCAATTAACAAAAAGAGAAAGGGAAA
TTTGTGAGTTATTAATCTTAGGTTTTGAACCAAAGGAAATAGGCGAAAAACTTAATTTGA
GTTTTAAGACAGTACATGTTCATAGATCTAATACAATAAATAAACTCAATGTCAAAAATA
ATGTTGAATTAGCGAATTTATTAAATTCACAACTAAAATGATATTTACTATATTATACTC
TTGGTTTTTGATAACTTGTTCTTATTTCTGCTTATGGATAATCTCAGATTATTTACTTTC
AGATATTGTTTTGGCCTGTCTATTTTTGCCGTTTGCCTTACGTAGTGGTATTATATTGCA
TATTCAACCTAAATTCTGGTCTATTGTATATTGTTCTGAAATTAGTATATTGATTTTATT
AAACTATTTATTTCCAGAAATATATCAATATTCTATTTTTATTTTAAGTATATGTAGTAT
CCCAATTATTTACTTATCATATTTATACTATAGTGGAAATCAATGGAAAAAATTATCAAT
TCAACTTAGCACTATAGTTTCAATTAGTATGATCAATGCTGTAGCCATTTCCTCATCAGA
ATTTTACTTCACATTTCTTGTAAGTTTTACTGGTGGGGTATTGATTGTTCCTGCTTGCTA
TTTAATCAATGAGTTTTTATTTAAGACTGAATGGCTTCCTCTTACTTCTTCTCTAATAAA
GAAGCCGGTAACTTTAAGAATAAAGCACATTTTTATTTATATTTTACTATTTGTTTTAAA
TATCTATATTCAAATGAAATTGCCAGATACCTTCTATAGGTTTGCTTTATTCTACCTTGC
AATCCCTATTATATTATTAGCTTTTCAGTATGGTTGGCAAGGTGCATTTTTAGGAGTCCT
TCTTAATAGTATAGCACTTATTGGTACTACACATAGTTTTTCTAATCTCACTATAGCTGA
TTTATTACTATCTATTTCAACCCAAACTATCACAGGAATATTTCTAGGGCTTGCGATTCA
AGATCAGCGTAACTTGAACCAAAGTTTATCAATAGAATTAAATAAAAATAGATTACTAAC
TCGGCAGCTGATTAATACTGAAGAAACTATTCGTCAAGAAATCTCTAGAGAATTACACGA
TGAGGTCGGGCAAAATATTACAGCCATTAGAACTCAAGCAAACATTTTAAAAAGGATTGC
ACCTAATTATGAAAAAATATCAACCACAATAGAGCAATTATCTCTTAATATTTATGATAC
AACAAAAGTACTACTAAATCGAATTCGACCTCGTCTACTTGATGATTTAGATTTACCCCA
AGCTATTGAAAATCTATTTATTGAACTAAATTTTCAAGATAATCAAATTGATACTGAATT
AATATGGAAAAATGGATCAAAATTTAAAATTAGAACATATTCTGGAAATTACTATATATA
GATTATGTCAAGAAAGTTTGAATAACATTATAAAATATGCTAAAGCAAATAAGGTAAAAA
TAGAAATTGAAATAAAAAATAATATACATATTATTATTACAGATAACGGGGTTGGATTTG
ATACATATCAGATATTAACAGGATTTGGAATTCGTGGAATGCAAGAGAGAGTGAATATTT
TATGTGGTACATTTGAAATTATCTCTATTCCTATTGAAAAAAATCCAATTCAACATGGGA
CAACACTTATAGTTAATTTACCTTACGTATAAAAATAATGGAAAATCAAAGTCATAAAAT
TTATCACTACTGGCGACTACATATTATGATAGGAATGTATATTGGTTATGCCGGCTTCTA
TTTGACTCGGAAAAGCTTTAATTATGTCGTTCCTACTCTAATTACTGATTTAGGCATTGA
TAAAAATAATATAGGGATAATCTCAACATTATTCTACATAGCCTATGGTATTTCAAAATT
TATTTCAGGTGTTTACCTAGATAAAGAAAATCCTAAACATTTTATGGCTTATGGATTATT
TCTTACAGGAATCACAAATATATTATTTGGCCTATCTAGCTCTGTTCTCATGTTTACTAT
ATTGTGGGTTATTAATGCTTGGTTTCAAGGATGGGGATGGCCCTCTTGTTCTAAGTTACT
AACAACTTGGTATTCAAGAAATGAAAGAGGCTTATGGTGGTCTATTTGGAATACTGCGCA
CAATGTTGGTGGAGCGATGATCCCATTAATTATTGGTTATCTCACCTTACATTATAGTTG
GAGATATGGATTTATCGCCGCTGGAGGCTTAGCAATATTAATCAGTATATTCCTATTTTT
TCGATTACAGAATACTCCAGAAACCATGGGATTACCTAGCATAGGAAAATGGCGCAATGA
TAACTTAGAGCTTGCTCAAGAGAAAGAGGGTAAATATCTCACATGGAATAAGATCTTACA
TCAATATGTTTTTTTTAATAAATACATTTGGCTATTAGCATTAAGTTATGCTCTTGTTTA
TGTGGTTAGAACTGCCATTAACGATTGGGGAAATATCTATTTAACTGAAAAATATCACTA
TGATCTTGTTTCTGCTAATAGTGCACTTTCACTCTTTGAAGTAGGAGGATTTATAGGATC
TCTAGTTGCTGGTTGGGGATCAGATAAATTATTCGCTAGCAATCGTGGTCCAATGGCATT
GTTATTTGCTATTGGTATTTTTTTCTCCATTATTGCAATGTGGCTTATGCCAAAAGAAAA
TTTCATATTACAAGCAGGAATTTTCTTTTCAGTAGGTTTTTTCGTATTTGGTCCTCAAAT
GCTTATTGGTATGGCAGCTGCTGAATGTTCCCATAAAAAAACTCCAGCTTCAGCAACAGG
GTTTGTGGGATTATTTGCATATTTAGGTGCTGCTATAGCTGGTTATCCTTTAGCATTAGT
GATGGAATCACACCACTGGTCTGGATTTTTTGTCGTGATTGCTTGTGCAGCCTCTGGCAT
CGCATTATTGCTATTGCCTTTCCTTAAAGCACAAAATTGACAAATTACCTATGAGTAAAT
AAAGCAATTAGTATTTTGGGATAAAGCCGAATAGAACACCGACTCATTCAGTGATTTGGT
TAAAGATACGGATAATAAAAAAGTGGCTTAGCGCCACTTTTTATTAGAATAATTTTCTAG
AGGTATTAAAGATTTCTTCTTTAAACGGACGACGCATATTAGTGATTGCATCAATAATAT
CGTGGTGAACTAATTTTTCATTTTGAATACCCACACAACGACCACCGTAGCCTTGCATCA
AGAGTTCTACTGCATAAACGCCCATACGAGAAGCTAAAATACGGTCAAATGCACAAGGCG
CACCGCCACGTTGGGTATGGCCTAACACAGCAGCACGGGTTTCGTGGCCAAAGCGTTCTT
CAATCTCTCTCGCTAATTGGTGTACATCTGTCATTAATTCTGTAATCGCAATAATTGCGT
GACGTTTTCCTTTATTGAAACCATCTTCGATGTTGCGTATTAGTGACTCTTTATCAAAAC
CTTTTTCTGGAATGATAATGTATTCACAACCGCCTGCTAATGCCGCACTTAAGGTTAAAT
CACCACAGTGGCGCCCCATAATTTCAACGATAGAAATGCGTTGGTGAGAAGTTGAAGTAT
CACGCAAGCGGTCAATTGCTTCTAATGCGGTTTCAAGTGCTGTTTGGAAACCGATAGTGT
AATCCGTGCCTGCAACGTCATTATCAATAGTGCCAGGTAGACCGATACACGCAATGCCGT
GTTCTTCGGTCAATAGTTTTGCCCCCATATAAGAGCCGTCACCGCCGATAACTACTAACG
CATCAATTTCATATTTTTTCAAGGTTTCTACACATTTTGCACGCACTTCTGGATTTTTAA
ATTCTGGGAAACGTGCAGAACCTAAGAATGTACCACCACGGTTGATCACCTCAGACACTG
AACGGCGTTCAAGTTTGATAACACGGTCGTGATATAAACCGTAATAACCGTCTTGAATAC
CATACACTTCTAAACCTTCACTTAAACCCGCACGCACAACACCACGGATCGCTGCATTCA
TACCAGGCGCATCGCCGCCACTGGTTAATACTGCAATTTTTTTTACCATATCAATACCTA
TAAATTTTATTTTAAAAAATAAATCAAAAAACTTGCAAAGATTACCCTATAACGCCCTTT
CGTTCTAGCAGAAAATCGGGAAATTTACGATTTTTTGATCTAAGTTGAGATTAATTTTCT
AAAATGTCGAGAGCAAAATCTAATGCGGTAAAAAAGCGGTCAAGATCCGCTTGAACATTG
TAATGAGCAAGAGATATTCTCAAGGTGCCATTTTGCGCTAAATAACGTAAGTAGGGTTTG
GCGCAATGTTCGCCACTACGCAAAGCGATCTGCTGCTCGGCTAAAATCGCCGCAATATCT
GCGTGATGTTGATGATGAAAGACAAAGCTAATCGTTGGGCTTAAACACCCTTCCGCTAAA
ATACGGATATTGGGATAAGTCGCTAACCGCTGGCGAGCTTCTTTCGCAAGCTGATAAAGC
GGTGAGTTTAAAGCTGAAAAATCCCATTTTTCCAACCACTCCAGCACCTCACCAAAAGCG
ATAATTCCTGCGATATTTGGTGTACCTGCTTCTAAACGATAAGGCAATGTTGCCATCGTG
AGCTTTTGCTCAGTAATCTCTTGTAACATTTTTCCGCCAAATAAAAGAGGGCGGAGTTGC
TCAAGGCTACTCAATTTCCCTGTTAATACGCCAACCCCAGTTGGTCCGTACATCTTATGT
GCAGAGAACGCATAGAAATCGGCATCAAGTGCTTGTACATCAATTTGTTCACAACAGACC
GCTTGTGCAACATCAAGCACAATTTTGGCTGAACATTGCTGACGAATAAGCGGTATCAAT
TGCTCTGCAGGCTGCCTAACCCCTGTTACATTTGACACCAAATTAAACGCAACGATTTTA
GTGCGTTCTGATAAGGCTGTTTGTAGCATTTCAGGGGCAATCTGGTAGTTGCTATTAAGT
GGCAGCACAATCAACCTCGCTTGTTTACGCTCAGCAAGTTGTTGCCACGGAATAAAATTA
GCGTGATGTTCTGCCACAGAAATCACAATTTCATCACTAGCTTCAATACTGTCAGCTAAA
CCATTTGCGACCAAATTAAGTGAATGGGTTGTGCCACTTGTCCAGATAACCGCATCTCGT
ATTGCAACATTGAAACGTTTTGCCACTAAATCCCTTGCTAATTCATAACGTTGCGTTTGA
GGAAAATCATATTGACTACGGTGAACTGAACCAGATGAACGATAAAAATTGAGCGTTGCG
TCTATCAACACTTTCGGTTTGAGTGTTGTTGCGGCAGTGTCTAAATATACCGCATCGGGA
CTATCTTGAAAAAAAGGGAAATGGGAACGAAAAGTATGATTAATCATTGTCGCTGAGCCT
TTCTATAAAGTTTATTACAAGGGATACCATCATTATTGCCGTCTAGCTCTCGCCAACGGC
ATTGTTTAAAGTAGCGTTTCGCCGTGTCATAATCGGGAAGATCGTTACAACTTTTCCTCA
CATTACAATCTATAGTGGCAAGCGGTGCCTTAGGCGAAAAACCTTGCCAAAATGAATGTT
CATCCGACCGCTTACTTGCACGCCAGTCCGCAGGATTGATCGGATTTTTATCTTGCCATA
AACCTATTCTTTGCTGTTGAGCAAGTTGTTGAGCTTGCAGATACACAGGTTGTGTTTGGC
GATACGCCCACGCCATTCCTCGTTGCACCTGAATTAAGTTAAGATTTTCACCCCTCTGAT
CATAAACCACTGCCAACAGCCGTTGATATTTATCATACCCCGTAATCTCAAGTTCAACCT
CTTTTTTAAATGCCAGTTGAGCTAATGATTGCTTCGCCTTATTACCAAAAGGCTGGGCAA
ATTCCGGCGCATCAATATATTGCAGGCGTACTTTGAGTTGTGTTCGATTGTGCAAGCAGG
TTAAAGTATCGCCATCATAAATACCTACAACTATACATATTTTCTGTGCTATATGTTTAG
CAACAATCGGTTCATTTGAAAAAAATAGAGAAAGTAATATTGCTAATTTATGGAAGTAAA
TAGTTTTTTTCATATTTTAAGTAATATTTAAATAGAAGGCTATTTGCCATTTATAAAATG
ATATAGATAATAGAAACTATGTATTTAACCCAGCATGCTAATAAAAAATAAAGTAATGCT
GATTAGGAAAACGATTTTCTAATATAGTAAATACATGCTATTCTAGGTCAATTGTAGTTG
TTACATTCAAAATTCAGACTAATGAAACCAATTTTCTTAGAGCTTCGTCATTTACGAACT
ATTATTGCTTTAAAAGAAAGCGGCAGTGTTTCAGCTGCCGCCAAATGTATTCATTTAACA
CAATCAGCATTATCTCATCAAATTAAATTGTTAGAAGATCAATATGATCTAACTCTATTT
GAACGTAAAACTCAGCCAATCCATTTTACTCCAGCTGGAGAACGTTTAGTACAGCTCGCT
TATGAAATTTTACCTAAAATAATAGAAGCTGAATCAGATATAACCCGAATTAAACAAGGA
GAAGTTGGAGAATTACGGATTGCTGTTGAATGCCACACTTGTTTTGATTGGTTAATGCCA
GCAATGGATATTTTTAGACAAAATTGGGGGGGAATAGAATTAGATATTGTGTCTGGTTTT
CATACTGATACTGTTGGTCTATTGCTTACTCACCGAGCAGACTGGGCTGTTGTATCAGAA
ATAGAAGAGTCCATTGGTATTATTTATAAACCTTTATTTTCTTATGAAATGGTTGCTATT
TGTGCCAAAGATCACCCTTTGGCACAAAAAGAAATTTGGGAAGCTGAAGATTTTCGTCAC
GAAACACTAATTCATTATCCTGTTCCCGACAATATGTTAGATTTATTGAAAAAAATCTTA
CAACCAGTAGGAATAAACCCAACAAGACGCACTAGTGAATTAACTATCGCAATCATTCAG
CTTGTTGCCAGTAAAAGAGGTATTGCAGCCTTACCTTATTGGGCTGTAAAACCATATTTA
GAAAAAGGCTATGTTGTTGCAAGAAAAATCACTTCTAATGGCTTATATAGCAATTTATAC
GCAGCAATCAGGGAAACAGATCTAGATAAAGTTTACATTGAAGAGTTTCACAATATAGTG
AAATCGCAAAGCTTTGCCACATTATTAGATCTATTTTCTTTAGATTAGAAATATTATTTA
TGAGTACACCAATTTCCCATTTAGATATTTTAAGCTAAATGGGATCTGTAATAATTACTT
ATCTGCTACTGATACTTTCAGCTTTTGCCGTTAAGTTTTCTGCACCCGTCGCTCTCATCA
CAATGTTATCTTCCGTCCGAATACCGCCGTAGCGTTTAAATTCGTCGATTTTCTGCCAGT
TAAAGAAAGGTGCAAGCGGGTGGTTTTTCCATTGATTTAGCAACATCTCAATAAAATAGA
ACCCAGGTTCAATGGTAAGCACCATACCTTCGGCTAAATCACGAGTGCAACGCAAACTTG
GATAAATCTCAGGCGGAGCTTTGCGTGTGCCACGGTGATTTTGTTGGAAACCTGCAACAT
CGTGGACTTGCAAACCAAGCTGATGCCCTAAACCGTGTGGGAAGAAAGTACGGCTAATAC
CCTCTTCAAAAATTTGATCGGCAGGTAATTTCACAAACTCAAACTGGTGAAGCATTTGCG
AGATCCAACCGTGCATTTGGGTATGGTAACTTAGATAATTCATCCCCACTTGCATATCAG
CAATCGTATCCAGTTTAAACTGCTCCATTTGAGCAATCATTGCTGCAAATTCACTTTGTG
GATCAAAGGCATAAGTTCGAGTAAGATCGGAGGCATAACCAAGATAGCTTGTGCCAGCAT
CAAGTAAAAAACTGTGGCGTTCGCAAGGTGGCGTGAAATCCAATTTCGTGTAATGTAAAA
TCGCACTATGCTGATTGATCGCAACAATATTGCCATAAGGCACATTGTTATCCGATTGCT
TGGTCACTTGAAGATAGGCTAGATTAATTTCAAACTCACTTTTACCTGCAAAAAAAGCCT
CTTTTGCCGCTTGGTGTCCAGCTAAAGCAGTGAGTTGAGCTTGATAAATGCACTCAATTT
CAAATTCGCTTTTGATCGAACGCTCAAAATGCAGTACATTTAGCACTTTCTGTGGATTGA
TATGCTCAAAACCTAGTGATTTTGCCAACTCCGTTTGTTCGCCAATAAAGGCACAATAGG
TCGGATTAAGGATATATTGTCGAATTTGTTGGCTATCCGTGAGCATTTGCCATTCAAACT
CATCAGCAAAAAATGCCAACGTTGGCGGATTTGGCGTACAATGCCAATAATCTTGCGGTG
CATAAAAATAGAGTTTCGGTTTATTTTTACCGTCTAAAAAAAGCCAACTTTGTTCTGCGG
TGGGATCAGGGAAAATATAATTAAAATGCGGATTGATTTTAAATGGCGATGTTTGGTCGT
CTAAAAAATGATATTTTGCCTGCCCTGCATAAATCCAAAGCCCGTCAAGACGAGCCAGCT
CTAAGGCGTGCTGTACGATTTGTTGAATACGTGCGATGTGTTGAGAGAAAAGCTGTTGCA
TATATATCCTGTAATTTTTAATTTTGAATAATAACGATGACCGAACTAACCATTAACCAC
ACTTTAGATACCCTAGGGCTACGTTGTCCTGAACCTGTAATGCTTACTCGCAAAACCATT
CGCAATATGGCAGATGGTGAAGTGTTGCTAATTATTGCTGACGATCCTGCAACTACTCGT
GATATTCCGAGTTTTTGTCAATTTATGGATCATCAGCTATTAAAAAGTCAAACAGATACT
AAGCCGTATCAATATTGGGTGAAAAAGGGGCTAGACCACCTTTAAACTTTTTGTAATTTC
AAATCTATCATCTAAAAATTCTTTCTTCAGACGAGATATTTCTCCAAGTATCTCTTCTTC
AGAAGATAGAATATTATCATCTTTACGTAATAGTTGATTATGTGCTGTTAAAATAGTACG
TACATATTTTTCCCACTGTTTCTCTGGAATTTTCTGTACATATGCAGATAAAAAGAGTAA
TTCAATATTAGAATAATAAATCCCACCACCTGACACAGGACTTGCCAGATAGTTAACGTT
ATTAAAAGCAAAAGGATTATCCAATATAGCTCGGTTAAATTTCTGGCAGGAATTTGTAGC
TGCTTCTATTGTTTCAGCCGATTGAGTAATGACAACTTCTTTTCGAGCTACTAATAGGGC
AATTATTCTAAATAATGCATTTGGAGGCATATCCCCTTTTAAGGCTTCACACAAAGATTC
TAACGAGTGAATCTTATAATCAGATAATTTTTCAATAATAGGTTTTAATAATTCTTCTTT
AAATTCCGTTTGTCGGTAGTTTTTAATCGTGGTCGAAATTTTTGTTGTAGATGAAACAAG
TAATATATTTAATTTCTTCCATTCTTTCTCTCCTTGTTGATTAGTAAGTTGAGATTTTCC
TTTAACCCAATAATCACGGCGGAATTGTTTATTTAAAATAAAGTCTTTTGCTGTTTGAAA
TAAAGAAGGATCTTGAATGCTAGATAATAATTTTTGTTGCTCTTCATCAAATAAAACCTC
ATCAAAATCATCTAAATAAGAAACGGAGCATGCGTAACTTAATTTAGCTTGTTTCAAGCA
GGATTCAATTTCTGAAAAATACATTGGATACCAATTCTGATTAGTAAATTCATGAATGAC
GTAATTAGAATTTTGTTCTTTGATCTGTTCAACTTGTTCCAACAAATAAGGTGAGAGAGA
AAGGAGACTATTACTCACTGAAAGCATATTCTTTGTATGTTCTAATGCTGATTTAATCGC
TTGATCTTTTGATTCTAGAGTAGCAGATAATTTACTATAGTATTGATTTAATAAATATCT
AATTGGTGATTTTCCTGCCCATCCTGGTAATGTGTTATAGCTAATATAGACTACACCACC
TACTTTTAATTTACGTTGAATAAAATCAACGATAGTTTCTCTATTTTGTGGTGAAATCCA
AGACCAAATACCATGTAGAGCAATAAAATCAAAATCAGGTAAGTCATCTCGATGACAAAA
TTCGGCAAAAGATTGATCTGCAATAACGACTTTATCTGGATTGCCTTGGTTTGCTAATTG
TTGAGCAAAGAACGCATGAGAAGGATTAAAATCAGTCCCGTACCATTTTACTGTTCCTGC
TACTGCATGAATATTAAGCGATACACCAAACCCAAAACCTAACTCACACGCATTAATGAC
TTTTGGCGGCTGTAAATTTGCTATTAAGAATGGACAAATTAATTGGTGGCTATTTAATCC
ATCGTAATAACCTGTCGTATAATTAATATCATTAACATAACCTTCTGACCAATTTGTTAG
CATTGCTCCTCCTTATTACTTGATTCTTACATGGTAAATATTCTACATAGGGTTATCATT
TATTTTCATAATTCTGCTAATGGTTAACGTCTTTCATCATCAAAATCATCATCTTCGTCA
TCGAAAAATTCGCCGTCATCACCATATTCATCTTCATCACTGTTCGGATCTTCAAAATAA
GTTCCCCAGCCTTCGTAGACCGCACCCGATTTTTCGATTAACGGCAGTAGCTCTTTTTGT
TGAGCGGTAATAAGTTCCGCATCTAATTTAATTTCGCTGACAATATCGCACACAAACACA
AGATCGCCATTCTCTTCTTCCACTTCTTCCGCTTCAGAAATCTCATAGCCCAACTTATAA
GCATCTACCACTAATTTTTCGAGTTTATCGAAATCGTGGTGAGCAACGTGGTGTTCGATA
ATATAAAGGGCTTCAGGATCGCTGCCATCGTCTAATAAAGATTTGATGATTTCATCGGTT
TCTTGGCGTAATTCGGTTAAGTTGTACATAAGATTAGCCCTCTTGGGTTTGTGTAAAAAT
TTCGGCGAACCAACTATCTAATTTAGTCGCAAGTTTATCAATACCAATACGATTTAACGC
AGAATAGGCTTCAACTTGCACATCGCCTTGAAACGGTAAAATTGCTTCACGCACCATTTT
AACGGTTTTGCTTCTCGCACTTTGGCTAAGCTTATCCGCTTTGGTAAGTAGCAATAACAC
AGGTAATTCTGCAGATACCGCCCACTCGATCATCTGCTGATCGAGATCTTTCAACGGGTG
GCGAATATCCATTAAAATCACTACCCCCCGTAAACATTCTCGTTTCTGCAAGTATTCCCC
TAAAGAGCGTTGCCATTGAAGTTTCATTTGCTCTGGCACCGCTGCATAGCCATAGCCGGG
TAAATCAACTAATTTACAATTTGGTTCTACTTCAAATAAGTTAATTAACTGCGTACGCCC
TGGGGTTTTAGAGGTACGAGCCAAGTTTTTTTGATTAGTTAAGGCATTTAATGCCGTCGA
TTTCCCTGCATTTGAACGCCCTGCAAAGGCAATTTCCACGCCACTGTCTTCTGGTAAATG
GTGAATATCAGGTGCAGAGGTTAAAAAATGGGTTTTGTGGTAGTTAAGTTTTATTTCGGT
CATTTTGTATTTGTTTGTTATTAAAATTTGTAACTAGCTCCCCTCTTTGAAAAAGAGGGG
CTGGGGGAGATTTAAAAAACAGTTTTGTAGGGTGGGTTTTAACCCACCAATAAATTCAAG
AGATTACAACGGAATGGTGGGTCAAGACCCACCCTACAATTATTTAAATCTCACACTCAA
TCCTTTCTCACCATATTGATTAGCTTCAGGATTTCCTGCAAAAACACCCCATTCCATCAC
TAAAATCGTTCCGATAAACATCGGCATCATAATGCCTAGCACAAATGCCATTGTTCCTTG
CGATCCCAATGAACTGAGATAACACAATATCGGCACCGCAACCATAAACAAGGCTTTCGC
CGAACGATTACGGTCGTGTAGGCGTTTAACGATCACTGCAGATAAACTGTAAAGTGAAAG
GGTCAAGGGTAGAACGCTAATCCAACTGAAAGCGGTCGGATTTAAGATAAAATTTGCAAA
AATAAACAAAAATGCAAAATTAATCCCAAAGCCGATCCAAAAGCCTTTGCGGTTTAACCT
TCCGTGAAAAGAAAATAATGCTTTATGCCAGATCATTACTGCAATGCCTTTTCAATTTTT
TCAAACAAATCACGAGCAAGATTATCTAAACCTTTCAAACGCTCTAAGCCGCGACGCATC
AGGGTTTGACGTTGAGTGTCATAGCGAGAAAGTTTAATTAACGGCTCAATTAAGCGTGCC
GCCACTTGCGGATTGCTTTCGTTCATCTTAATCAACATATCGACTAAGAAACGGTAGCCA
GAGCCGTCAATAGCGTGGAATGCACTTGGGTTTTGGCTTGCAAATGCCCCAACTAATGAA
CGTACACGGTTTGGATTTTTGAAGTTAAAACTTGGGTGCGTTAATAAATTTTGCACAATT
TCAAGCACATTTTCATCAGGACGTGTCGCCTGTAAAGCAAACCATTTATCCATCACTAAG
CCATCGTGTTGCCATTTTTGTTCAAAATCGGCAAGAAGCTGATCTCGACAGGCAAGTTGT
GCTTTGGTCGAAGCCGTGAGTGCAGCCAAAGTGTCCGTCATATTATTTGCTTGATGATAA
TGTTTGTGTACCAAGGTATTCCCTACTTCAGTAAAGGCAAGGTAAGACAAGCAAACATTG
CGTAATGCACGTTTTGCCAAATCATCAGCAACCACACGATATTCCGTTAATTTATTTTGG
TTGTAAACGACTAAGAAACGATCTTTTAATTCCTCAGCAATCGCTTGTTGCATAAATTGA
CGAACAGCCGCAATACCTGCAGGATCGATCACTTTAAACAACTCAGCAAATTCCGTTTCT
TTTGGCAAGGTTAAGGTTAAAGCGGCAAGTTCAGGATCTTTATTTGCATTATCGATCACA
AAGGTGAGTGCTTCTAACAAACCTTGTGAGAATGCCATTGCTTCGCCCTGTTGGTAGCGA
CTTAGATTTTCACGCAGCTCATTGTTAAACAACATTTGTGCCACGTCCCAGCGCACGAAA
TCATTCTCAGCAAACTTCAAGAGCGTTAAAAGCTGTTCTGTTGAATAGTCATAATCTAAA
CGCACAGGGGCTGAGAAATCACATAACAAGGCAGGCACTGGGCGTTGTTGTACATTGTGG
AACTCAAAGGTTTGATGTTCGTGGACCACATCTAACACATCACTGACAGTTAATAATTCG
TGTTGTAAATTGATTTTCTTACCATCTTGACCATATAACGCTACTTTCAACGGAATGTGT
AAATTCACTTTCTCTAGCTGATCAGCGGTTGGTGGTGTGTTTTGAGAAACGTGCAAGCGG
TAAGTATGACGTTTTTCATCATACTCATCAGAAATCGTTAATTCAGGCGTACCCGATTGA
CTATACCAACGGCGGAACAGATCTAAATCAACTCCCGAAGCACGTTCCATTGCAGACACA
AAATCTTCACAGGTTGCCGCCGTGCCATCATTTTCTGCCACATAGAGTTTCATTCCTTTT
TGGAAACGCTCTTCGCCGAGTAAGGTGTGGATCATACGAATAACTTCAGCCCCTTTTTCA
TAGACAGTAACCGTATAGAAATTATTCATTTCAATCACTTTTTCAGGGCGAATAGGGTGA
GCCATCGGGCTTGCATCTTCGGCAAATTGCACCGCACGCAACAATCGCACATCTTCAATC
CGTTTTGCCGATCTTGACCATAAATCTGAAGTAAATTCTTGATCACGGAAAACGGTCAAA
CCTTCTTTTAAACTGAGTTGGAACCAGTCACGGCAAGTAATACGGTTGCCCGTCCAGTTA
TGGAAATACTCGTGAGCAATCACCGCTTCAACATTCAAATAATCATCGTCCGTTGCAGTT
TGCGGATTAGCCAGCACAAATTTCGAGTTAAAAATGTTTAACCCCTTATTTTCCATTGCC
CCCATATTAAAGAAATCGACCGCCACGATCATATAAATGTCTAAATCGTACTCCAGCCCA
AAACGCTCTTCGTCCCATTTCATCGAACGTTTTAAACTCTCCATCGCCCAAGTGGCACGG
TCAAGATTTCCTTTATCCACATAGATTTCAAGGGCAACTTCACGTCCGCTCATCGTGATA
AACTTATCTTGTAACAGGTCAAAATCCCCTGCGACTAAGGCAAATAAATAGCTTGGTTTA
AAGAACGGATCTTCCCACTCCACCCAGTGACGACCATCGTCCAGCTCCCCTTGAGCAATA
CGGTTGCCGTTAGAAAGCAGGTATGGATATTTACTTTTACAAGCGGTGATTTTGGTGCGA
TATTTTGCAAGCACATCAGGGCGATCAAGCATATAAGTAATCTGACGGAAACCTTCCGCT
TCACATTGCGTGCAGATCCCTTCGCCTGATTGATATAACCCTTGTAGTGACGTATTCGTT
GATGGATTGAGTTTTGTCTGAATTTCCAGCTCGAATTGATCCGCAGGGAAATCGGCTAAA
TTTAAAGTCAAAGCCTCATCATCTTTTTGATATTCTTTGAATGGCTCGCCATTAAATTTA
ATCGATAAAAATTCAAAGCTATGCCCATCTAAACGTAACGTAGTCGCTTCTGCATTCTTA
CGCATGACCGACAACGTCGATGTGACAATCGTCTGCTCAGGATCAAGCTGAATATCAAGA
TAAATTTGATGAATAGTAAAATCAGGCTGACGGTAATCTTTTCTAAATTTTGCTTTAGGT
CGCATAGCTTCTCCCTTAGAACTTTCAAATGTGGAAAGGATAAGAATATTTGTCTTTAAG
TGCAATCAAATTTAAGATCTTGCCCCAAAAATCGCCGTACCAATACGCACCATTGTCGAA
CCGCATTCAATTGCACTTGGCATATCATCAGACATTCCCATTGATAGCGTATCAATCCCT
TCAAATTGAGATTGTAATTGAAGAAACAGTTCGTTCATTTGAGCTAAGGCGATTTTCTGT
TGCTCAGGCTCACTTTCAGGCTTCGGAATTGCCATTAAACCACGCAATTTCAAACGTGGC
AGTTGGCTAATTTGAGTGGCTAATTCTAGCATTTCTTTCGCAGAAATACCCGATTTAGAT
GCTTCATCACTGATATTAATTTGAATTAAAACATTCAGTACAGGCAGGTGTTCAGGACGT
TGCTCGCTTAAACGTTGTGCAATTTTGAGCCTATCTATCGTTTGTACCCAGTCAAAATGC
TCAGCCACTACACGCGTTTTATTCGATTGTAATAAACCGATAAAGTGCCATTCTAATGTG
TCGTTCTCCGCAAAATGCTGAATTTTTTCAATACCTTCTTGCACATAATTTTCGCCAAAG
GCACGTTGCCCTGCTTCTATGGCTTCGGCAATGGCTGAAATGGGTTTAGTTTTGCTCACC
GCAAGCAGTTTAACACTCTGTTCAGGGCGATTAGCTTGCTGACAATATTGTTGAATTTGT
TGAGAAATTGTCGCTAAATTTTGAGAAATCGACATTGGCTACTCCAAAAGGCTATAATGG
GCAAGATCATAAAACTCCACTTAACTGAAATCAAGGATACTTATGCAAAGACTAACAAAA
ATTAAACTTGTGATTACCGATGTGGACGGTGTTCTTACTGATGGTAGCCTTTATTACACC
GAAAATGGCGAAGCATTAAAATACTTCAATGTGAAAGACGGTTTAGGGATCAAAATGCTT
CTTGCTTGCGGTATTCAAGTTGCCGTGCTATCGGGCGGTGACACCCCGATTTTACGCCGT
CGCATCAAAGATTTAGGCATTCCCCTTTTCCAACTTGGCAAAATGTCTAAACGTGATGCC
TGTTTTGAGTTAATGCAACAAGCGGGGGTTTCAGCCGAAGAAACTGCATTTTTAGGCGAC
GATACACTGGACTTACCTGCATTTGAAGTCTGTGGATTAGCAGTTGCCGTGGGCGATGCT
TTTGATTATGTTAAAAATCAGGCAGATTTAGTCTTAACGCGTAAAGGCGGACATTCCGCA
TTCCGTGAGCTTTCCGATATGATTTTAAAAGCTCAAGGCAAAGAAGAAGTTTATGCTACT
GCTGATGGGTTTATGAAAGTGGTGCATGAAATGCTACAATAAATAATATCCTGTGGAATT
TTAGATAATTAATTGAAAAAGATGAGCCAACAAGACAAACAAAATTTAATTTGGATCGAT
CTCGAAATGACAGGGCTTGATCCTGAAAAAGAGCGAATTATTGAGATTGCTACCATTATC
ACCGATAAAGATCTGAATATTTTGGCTGAAGGCCCTGTGCTTGCCGTACATCAACCCGAT
GAATTATTAAATAAAATGAGCGAATGGTGTGTGAAAACCCATACTGCAAATGGGTTGGTT
GAGCGTGTGAAGCAGAGTAAATTAACTGAACGTGCTGCCGAATTACAGACATTAGATTTC
CTGAAGAAATGGGTGCCGAAAGGGGCTTCGCCGATTTGTGGTAACAGTATTGCACAAGAT
AAGCGTTTCCTTTATAAATATATGCCAGATTTGGCGGACTACTTCCACTATCGCCATTTA
GATGTGAGTACATTAAAAGAGCTTGCGAGCCGTTGGAAGCCTGAAATGCTTAAACAATTT
AGTAAGAAAAACAGCCACTTAGCTTTAGATGATATTAAAGAGTCTATCGAAGAGCTGAAG
TTTTATCGTCACCATTTTATTAATTTAGATTAACAATAATGCAATCATTTTATTTTGCAA
CTGAAGAAGAAATGCTCAATTTTGGTCAGCGTTTTGCCCAACAACTTCAACGCTATTTAG
AAAATCATAGTGAAAAAGTGATTGTGATTTATCTGAATGGAGAATTAGGGGCTGGAAAAA
CGACGCTCACTCGGAGCATTGTTTGTGCTTTTGGGCATAATGGGAATGTAAAAAGTCCAA
CTTATACTTTAGTGGAAGAGTATCAGCTTCCCCCTTATGCTTTATATCATTTTGATTTAT
ATCGTTTGAGTGATCCTGAAGAGTTAGAATTTATGGGAATTAGGGACTACTTCCGTCCAC
AAACGGTTTGCTTACTAGAATGGGCAAGTCGAGGGGAAGGAATGATCCCATCTGCGGACT
TTATTATTCAAATTGACTATGCAGAAACAGGGCGAAATCTGGCTCTTATGCCTCAAAACG
ACTTAGCAAAACAGATTTTGGAAAATTATTTAGAATATCAGACCGCTTAGGGTAATACTA
TGCAGAAATTACGACATTATGTTTGCTTTACGGTAATGAGTTTATTTCTTGCTCTTTCCG
CACAAGCAAAATTAACCATTGCCATTGATGCTGGACACGGGGGCAAAGATCCAGGGGCTA
TCGGTAAAAATTTAGGGGTCAAAGAAAAAGAGGTGACTTTAGCAATTGCTAGAGAATTAA
AGGCGTTGTTAGATGCAGATCCTAATTTCAAGGCAGTAATGACACGCAATGGTGACTATT
TTATCCAACTACCTAATCGAACTGAAATTGCTCGTAAAAATAAGGCACATTATCTAGTGT
CAATCCACGCTGATTCTTCACCTAGTTCAGATAATCTGAAAGGGGCTTCGGTTTGGGTTT
TATCTAATCGTCGTGCAAATGATGAATTAGGAAAATGGTTGGAAGATCACGAAAAGCAAT
CGGAATTATTAGGTGGGGCAGGTTCGGTTTTGGCAAATAATAATGAACGTTACTTGAACC
AGACAGTGCTTGATCTGCAGTTTTCTCACGCACAACGTTCAGGCTATGAGTTAGGTAAAA
CAGTCTTAGACAAACTGAGAAATGTTACGCAATTAGCAAAAAGTTCGCCACAACACGCCA
GCCTTAGCGTATTACGTTCCCCTGATATTCCTTCAATTCTAGTGGAAACGGGCTTTTTAT
CTAATGCAACGGAAGAACAACGTTTAGCCACAAAAGCGTATCGCCGTCAGATTGCAAAGG
CGATTTATCAAGGGTTAATTGCATATAAAAATAGATTACCAAAACAGCAAAATCAAATAG
CAGTTAATGATGAAAAATCAACCAAGAAATCGAAAACTGAAAAAAAGGTAGAAAATCGCT
CTAAGGAAGCTAAAAAAGCTAAAGCAGCGGTGACTTCGCCTAAGGAAAAAACTAAAGAGA
AAGCAAAAATAACGACGGAAACTAAGCAAAAACAATCGTCTAAAGCGTCAGAAAAAACGG
TTGATCTCAATGCGAAATATCATGTTGTTCAGAAAGATGAAACACTTTATTCCATTGCTC
GCATGTATAAAACAACACCTGAAAAATTGAGCCAGCTAAATGGTTTAAAACAAAATAAAA
TCTTTGTAGGGAAGAAGCTGCAAGTAAAGTAAATCAATATAGTAGAGTATCAAATTTAAA
ACTGGATATGGGAACCAAGACAAAATAGTAGAGAAATAAGCATGATATTTAAAGAAAAGC
CGATTATTTCTAATCAGTACGGAGCGTTAGTGATGGCATTTGTACCATTTATTTATGGTA
TTTCTGCTAGCCATTTTGTAATGAATCATTTTTGGCTTGGGCTTAGCTGGTTTTTTACTT
ATCTCTTTTCCTATCCTTTTTTCTCCGTCGTTAGCAAAAAACAAAATGAAAAATATAAAC
GCTGGATGATTATTTATGCCGTATTTAGCGGCATATTTATATTTCCCGTACTCTTAAGTC
ATTTTTCTATTTTGCAATTTATAATCCCAATCCTGCCGCTTGCAGGGTTCCAAATTTACT
ATGCAAAACAAAAAGATGAACGAAACTTAATCAATGATATTGCAGGTATTTTAACCTTCG
GCATAATTGGAATGGCAAGTTTCTATTTAGCAACAAACCAATATAATTTTGAGATTTTAC
TCCACCCTACGTTATTTTTTATTGGGACAACAATTTATGTAAAAAGCGTTGCTCGAGAGC
GGAAAAATCCTCTTTACTGTAAGTTCAGTATAGGACTTCATTGTATATTTATCTTTGTTT
ATCTCGCCTTAGGCGATTATGGCATTAGCTTTGCCTATTTCATTGGGTTAATTAGAGCGG
TTATTGTGCCAAAAAGAAACTGGAAAATTAAACAAGTCGGTCTATTTGAATTTTTAGTGA
TATTTGTTTTTACACTAGGGCTGATCTACTAAATGTATTAACCTAATAATGTCCGTTATT
TCTCTTTCCAATATCCAATCCATTCTTTCAGGGCGTGCATATTGCTATGTAATGCCCCTG
ATTGTGGGATAAAGTAAAATACATTTAATCCATAGGTTTCAGGCATTTTCCCCGCGCCAA
CACTTGCAGGTAATATCTCAAAACCTTCTCGTTCAAATAACATTCTTGCTCGTTGCATAT
GCCACTGATTTGTCACTAACACGATCTTATTAATACCTTCTTTTTCTAAAATAGGTTTAG
AAAACTTCGCATTTTCAGCCGTCGTTTTGGCTTTTTCTTCCAACCATTGTGTTGGAATAT
GGAAAAATTGTGCTAGCTCTTTTTTCATTACGCCAGCTTCTGAAGTCCCGTTTGGGCTAC
TTCCCGTAATCAATAAAGGCAAACCAGTTTCTTTTTGTAAAAACGCTGCATAACGTACCC
GCTCTAATGCTATTTCGCTGATCGCTAATTTACCAAATAGCTCTTTACTATCGCGTAAGC
CACCCCCAAGTAAAACGATAGCTTGAGCTGATTTATAATCTTCAATGCTCAGATTATCTT
CAGTTACCAAAGAATCGTGCAATTTTTGTGAAGTATAGGGAATACTGAAAATATAGAGAA
TTGCTATGCCTAAAAAGGTTGAGAGATAACCTAATTTTTTCCATTTCAAACGGAAACAAA
TTAAGGAAAACAACCATAAAATCAGAATGTTAAATGGTGGAAGAATGACAGCAGTAATAA
ATTTCGTGATAGCAAACATAATAAGTAGGCAATTTTGTCAAGTAAGTAAAAGAGATTTAT
TATTCCTTATTCCCTTTTCCTTGTCTATTGTTTAACTCGCCCTTTAAAATTAGAATAGCG
ATTCTTATTAGCCATATTACTAGCGGTTAGATTTATGAAAAAAATTGCAATTATTCCAGC
CAGAGCAGGCTCAAAAGGGATTAAAGATAAAAACTTACAATTAGTTGGCGGAGTTTCGCT
CGTAGGGCGTGCAGTTCTTGCAGCAAAAGAGTCTGGAATGTTTGACTTAATCGTTGTGAC
ATCTGATGGTGATCGTATTTTACAGGAAGGTGAAAAATATGGTGCAACTGCCGTTCATCG
TCCTGTAGAACTTGCACAGAGTAATACTCGTACGATTGATGCCGTTGTACACTGTTTAGA
AACCTTAAATATCCGTGAAGGCGTTGTAGCACTGTTCCAACCAACTAGCCCACTCCGCAA
TGCGTTAGATATTCGCAATGCGATGGAAATCTTTTTAGGTGGAAAAAGTAAGTCTGTGGT
ATCCGCTTGTGAATGTGAACACCACCCGTATAAATCATTTGTTTTAAATGGAGATGATAT
TCTCCCGATGAATGAAATCAAAGATTTTGAAGCACCACGTCAGCAATTACCAAAAGCATA
CCGTGCGAATGGGGCGATTTATATCAACGATGTCGCCAGCCTACTTCAAGAAAAATACTT
CTTTATTCCACCTGTGCGTTTCTATTTAATGCCAACCTATCGCTCAGTCGATATTGATAC
CACATTAGATTTGCAACTGGCGGATAGCTTGATTGAGAAAGAGATGCAATGAGAGCCATC
AAAGACAGTGCAGTTTATTTAATCGGTGAACTGACTTCACGGGTAATGCCATTTTTGCTA
TTGCCCTATTTATCTCGAAAATTAGGCGTAGAAGGGTTTGGGGAACTTGCATATTACCAA
ACTTATCTTGTGCTTTTCTTTATTATTGTCGGTTTAAGTCAAGAAGGGGCGGTAACCCGT
TACTTCTATGTTTATGGTAAACGCTCCCTTAACTTAGTCGTGACTTCTGGCTATGCTTAT
ACCCTTGCGATAGGTAGCTTAATTTTACTGGGTTGCTGGATTTTACAATCAGAAATTCTT
ACCTATGTTGCCTTGTCTGCTATTTTTCAAGCCTTATTAGGTGTTCAGCTGAGCATTCGA
CAGTGTCAAAAACAGGCGATTTCCTATGCCATTTTGCAATTTGCTTCTAGCTTAGGCACT
GTTGTTTTTACGGTATTACTTCTCGAACTTTATCAAACAGAATTGGTCGAAAAAAGGTTA
CTTGGGATTTTATTAGGCAATGTACTGGTATTTTTATTGGCATATCTAGTTTATAGCAAA
AAGACGGTAAGTAAAAAATATCAATGGAAGCAATATAAATCAGCACTCTTTTATGTGCTT
GCTTTTGGTACGCCATTAATTTTGCATAATGTGAGTTTTTTCTTAAAAGGGCAGTTAGAT
CGTGTATTTATTTATCATCAATTTAATCAAGTTGATTTAGGTTTATATGCGATGGGGGCT
CAAATTGCTGCGATATTGATGATTATTTTACAAGCAGTAAATAAAGCACTCACTCCCTAT
TTTTTTGATGGATTAAAACAAGGTCGAATTAATTTAAAACAAACGCAAAAATGGGCATTT
TATTCCTTAGCCATTGTTCCGTTACCTTCATTAATTATGTGGGTTATTCCTGAGCAATTT
ATAGTTTGGTTATTAGGGGTTCAATTTGTTGGAACAAAATACTATATTATTTTATTCTTA
CTTTCGACCGCGCTTGTTATTCCTTATTTTATTTTAGTGAATTACCTGTTTTATCACAGT
AAGAATAAATTAATCTCAATCTGTTCAGTGGCTTCAACGGTAATATATATTTTGAGTTTA
ATCGGATTAACCTTTACTTCTATTGAATTTGTACCTTATGCAAGTATTATTGGTTCAGCT
GTGATGATCCTGATACTTTATTTTATGACATCTAAAGTGGGGAAAACCGTATGAATTTGA
TCATTTGCTATACGCCTTTGCAGGTTTTGATTGCAGAGCGAATTATTAATCTTTATCCAA
ATGAAAAATTTTATGGTGTGATGCTCTGCTCGGCAAAAAATCAGAAATTTGAATATTATG
TGCAACGTTTAGCGAAAAAATGTGATACTTTCTTTCAGATGGATCAACATATTGATCGTT
TTAATCTATTAAAAGAGATTATTAGTTTGCGTCTTAAATTTGCATTTAAGAAGTTTGATA
AAGTATTTGTCGCAAGCATTAATGACATTCAAATTCAGTTTATTCTAAGCAGTATTCAAT
TTAATGAGTTTTATACATTTGATGATGGCACAGCAAATATTGTAAGCCATAGTGTGTATT
ATGTCGATGAGCCAAAAACTCGTATTCGCCGTTTTATTAATACGTTACTCTGCAATAAAT
ACAGCGTGGCAAAATTAAAGGCGTTATCCAAAAAACATTTTACGATTTATGCTGATTTGC
CGAACATTATTCAAAATACTGAATATCTGGAACTCTTTCCGCAAACAGAAAGTGATGTAG
CAGAAGGTGAAACCATAAATATTTTATTAGGTCAGCCCGTTTATTTAGATAAACAGAAAA
ATATTGAATTAGCGGAAAAGGTCATCAAGTGGTTTGATATTCACGCTTATTTACCACACC
CAAGAGAACAATATAAATTAAATCAAGTAAAATATATTGAAACCCCACTAATTTTAGAAG
ACTATTTGGCTCAGGAATTTAAACATAAAAGATGTCGTATATATACTTATTTTAGTAGTG
CGGTATTAAATATAAAAGACAAAATCCCAAATATTGATGTGGTTGCATTAAGAATTAATG
TCGAAAATCCAGACTTTATTCAAGTTTACCAACTCTTTGAAAAATTAGGCGTAACCATTA
TTGATATTCGAGAATAAAATGAAAAAATATTTAATCTCTTTAGATAAAGATAGTCATAGA
CGGGAACTGTTTTTTTCACAGCAAGATACCGCTGATTTTAGCGTTTTTTCTGCCTTTAAT
ACGATGAATGAAGATGAACAAAGTTTATCTTCACGTTTTAATCTCGCTCATTTTGAGCAA
CATTACGCTCGTAAAGTGACGAAAGGCGAAGTTGGTTGTACATTAAGCCATCTTGGTGTT
TATCAGCAAATTTGTGATGATGAAACGATTGGTGATGATGAATATAGTTTAGTTTGCGAA
GATGATGCACTGTTTAATCAGGATTTTCAGGCAAATTTGAACCGTATTTTAAATAAACAG
CCATCCGCAGATATTATTTTAGTGGGGCAATCTAAAATTGCGACATTTAATGATGTTGAA
TTAGAAATTAATTATCCAACAACCTTTGCATTTTTACAGCCAAAAATTACCGCTTGTCCT
TTTGCGGTTGTTTATCCTTATAAAAATTATTTTGCAGGAACAGTAGCATATCTAATTAAA
AAATCAGCGACTCGCACTTTTTTAAAACAGATAGAACAAAACCTACCATTTTGGCTAGCA
GATGATTTTATTTTGTTTGGCAACACCTTTAATTTAGATATTAAAGTGGTTCGTCCATTA
ATGGTGATTGAAAACCCAAAATTAAATAGTAATTTAGAAAGTATTCGTGGATCTATTTCA
CACAGCTTTGGGGCAAAATTAGCAAAATACCCACTGAAAAAATTACTGGCAATAAAACGT
AATTTAGGAAAATAAAATGTCAGCACTCATTAATCTATTTTATATTTACGATCCGTGGTT
ATTCCATTTTTTCCGAATGGCATTTTTCTGTGGTGGAATAGCGATGTTATATTTGCTTTA
CCAAATCTACCGCAAACAACGTTTACAAGGAATTACATTACCACTGGATAGTTTTGTCGC
AATTTTTATCCTAATTATTGTAGCGGTTATTCCGATGTTAGCTCATGGCACTAAAGAATT
TTATGCCGTAGGAATGTATATTAAAGGCTTAATTTTATTTACCTGTGGCGTTGCCATTTA
TAATCTCTGCTATTATCAAAAAACTAATGCAAAAGAAATGATGGTTAGGGATTTAAAAAT
CGGTATTATTGTTCAAGCAGTAGTGGGTTTTACCGCACTGGCAGGTATTCCCTTTATGAT
TGATTTAGGTATTTCAACGAATGCGGTTTTCCCTAAATTCTATGGTTCAGAACAAGAATA
CCGTTTATATAATTTAACTTCTACTGTATTCTTCCAGCTTAGTTTATTCTATGCTTTCTT
ATTGCATTTTTTACTTGCTTATAATGCAAAATATAATAATATCAGTCCGATATTTGTCTT
CTTATTATTATGTATTGGTTTAATTTCAGGACGTACTTTTTTATTTATTTCTGCAATTAG
TTTTCTTGTCTATTTTAGATGGAAATATATACCAGCCATTTTGCTCTTTGGAACTATCTG
TTTATTTTTAGCCTTTAATTTTGCAGAAAATAAATATGTACAACACGCTTTAGAGCCTTT
AATCAATGTTATTCACGGCTATGGTTTAGTTAGTTCATCTACGGATAATCTAGTTCAAAA
TCATCTTTATATCCCTGAATTAAAACAGATTTTAATTGGTGATGGACGTTATTTTTATCC
TCAAGGTGGCTACTACGGCAGAACAGACTCTGGTTTTTTACGCCAAACATTATATGGCGG
ATTTATTTATCTCTCTGTTTGCTTCTTATTTATGTGTTACTTCGTACGAAAAGTGGCAAT
AAATTGGTTTGACGGTAGTTGGATTTTTATCTTATCTACCTTACTTATTCTCTCCATTTT
AAATGTAAAAGCCGATGCCTATGCTTTCCCTGGCATTATGTTAGTGTTATTAATGTTTTT
ATCTTTATTTGGCAATGAAGGTAAAAATAAAATTCTATTTTTAAATAACAAGACAGAAAA
TGTTTAGTATTATTATTCCTTCTTATAATCGAAAAAATGAAATTCCTGCATTATTAACAA
GTTTGGAATATCAAACGGAATATAATTTTGAAGTGATTATTGTCGATGATCACTCTGTTG
AGCCAGTAGAAATTAAACATCTCTACCCATTTCCTGTCAATGTGATTAGGAATGAACAGA
ATTTAGGAGCAGCAGAAAGTCGTAATGTAGGAGCAAGATTTGCTGAAAACGAGTGGCTAC
TCTTTTTAGATGATGATGATCGCTTTGCTCATCCAAAATGTGAAATACTGGCAAAAACAA
TTAATGAAAACCCGACGATTAATTTTATTTATCACCCTGCTGAATGTGTGATGGTAAATG
AAGGGTTTAGTTATATCACTCGCCCCTATGAAAATGAACAAGCGGTCACTTTAGAGAATA
TTTTACTGGCAAATAAAGTAGGTGGAATGCCGATGATTGCGATTAAAAAATCATTTTTCT
TTGCAGTCAATGGATTATCAACGGATTTAAAATCTTTAGAAGACTATGATTTTATTTTGA
AAGTGATTTCTCATAACCAGTTTAAACCAAAATATGTTTCTGAAGCCCTAACAACCTGTA
CTTTCCATACTAAACGAGCGAGTGTATCGACAAATACACAAAATACTGAATTGGCGATTG
AAGCTATTAAACAAAAATATGTAAAAACAGATATTCAACAAAAAAACTTTGCTTTTAATG
CATTATATATGCTTTCTTACCCACATATAATGAATTTATCTCGTAAAGCGGCTTGTTATT
ATTGGCAGATGTTCTTACAAAGTAAAAATATTAAACATTTGGTGATTGCTACCCTCACAT
TTATTTCACCAAAACTTGCAATCAATATGAAAAGGTTTATCTAATGAAGTTTTCCGTATT
AATGTCCTTATATTTTAAGGAAAAATCAAAATATTTAACCGAATGTTTTGAAAGTTTAAA
AAATCAAACGGTTCAAGCGGACGAAATTGTTGTTGTATTTGACGGAGCCATTACCCCTGA
ATTAGAACAAGTTATGCAAAATTTTGCGGAGATCTTACCGCTTAATATCGTTAGACTTGA
GCAAAATCAAGGGTTAGGAAAAGCACTCAATCACGGCTTAACCCACTGCAGAAATGAATG
GGTATTCCGTATGGATACGGACGATATTTGTATTCCAGAACGTTTTGAAAAACAGATTGC
GTTTATTGAACAAAATCCCGATACCATTATTTTTGGCGGACAAATTGCTGAATTTGGCTC
AGATATTAATGATATTGTCAGCTATCGTCGTGTGCCAACAGAAACCAAAGCCATTGTAGA
GTTTACACAGAAACGTTGCCCATTTAATCATATGACGGTCGCCTACCAAAAAAATGCTGT
GCTTGAATGTGGTGGCTATCAAGACTTACAAGAAGATTATTATCTCTGGATTAAATTGGT
CGCATTAGGCAAAAAAGTAGCGAATTTGCCTGAGGTTTTGGTTTATGCTCGTGTTGGAAA
TGGTATGGTTGGTCGCCGTCGTGGTATCGCTCAGGCTAAGGCAGAATGGCGCTTGTTTAA
ATTAAAACACCAAGTGGGTATGCAGAATATCGTTTCAGGTTTTATCACTTTTACTATGCG
AGTGGTACCGAGATTATTGCCAACAGTCTTACTTACTCTGTTTTATAAATTACTTCGTAA
ATAAAAGGTGTAATATGTTGTCTATACAAGATTTTTCAAATAAAAATAGTTGCTAATATT
TAGAGAAAATAAACATTAGCAACTATTTTGTCTACCATGCCGATTATTCCTTATGAAGAG
CGATAAACATAGTTAATTATTCTGTTTTAAGCGATAACGTCTATCCATCATACAAAGTAT
GCCACCTATTGCCATAAACAAACCACCGAACCAAATCCAACGGATAAACGGTTTGTAGTA
TAAACGTACGCCCCAAGAGCCATCTTCTAAACGTTCACCTAAGGCTGCATAGAGATCTCG
ACTAAATCCCCAGTCAATCGCAGCTTCAGTCATACCCATTTTACTGACATTGTAAAAGCG
TTTTTCTGCGTGTAGTGTGGCTTCATATTTACCATTTCGATGAATTTCAATATCCGCTGT
GCCACCAATATAGTTTGCCCCATTTGAGTCACGAATACCCTTGAAGGTAAAGTTGTAATC
TAAAATTTCAACTTTGTCGCCCACATTCATTCGTACATCTTTTTCGATACTGTAATTTTG
GCTAAAGGCAATACCAAACACAGTCATTGCAACCCCTAAATGAGCCAACACCATTCCCCA
ATGGGAACGAGAAAGTTTCAAAATGCCTTGCAAGAAACTATGACGATGCGTTGCTCGTTG
ATGTAGTTCATACAAACTCAATGCCACGATAATGACGGACATCATTGTCCCTAATACCAC
GCTGACAGTAATTTTGCTGGCAAAAAGATAAGGTAAGCCAAAGCCAAGCAATACCATTAC
GGCTAATGAAATGAGGACTGGCTTACGGATAGCAGAAACCTGATCTCGACGCCATTTTAC
AAGCGGTCCAATTCCCAATAAAAATGCAAAAGGCACCATTAAGATCATAAACATCTGATC
GAAGAAAGGTGCTCCGATAGAAATTGTCCCTAAACCAATTTGTTTATGAATTAACGGTAA
AATCGTGCCTAAAAAGACCACCGATAAGAACGCCATTAATAGTACATTATTGAGTAATAA
CATTGACTCTCGTGAGTAACGTTCGGAATTGTCTAAGCTCTTGATTTTACTGCCTTGATA
AGCGTAAAGCAGTAGCGAACCGCCAATAACCACCACGAGATAAGCCAAAATATATAAGCC
CCGAGTTGGATCAGAAGCAAAAGCGTGAACCGATACCAAAATCCCTGAACGCACTAAGAA
TGTGCCGAGTAAGCAGAGTGAAAAAGCAAGAATAGCTAGCAAGACCGTCCACGCTTTGAA
AGTACTACGTTTTTCCGTGACCGCTAAAGAGTGAATTAATGCCGTACCAGCAATCCACGG
CATTAACGAGGCATTTTCCACAGGATCCCAGAACCACCAACCGCCCCAGCCAAGCTCGTA
ATATGCCCACCAAGAGCCAAGTACGATACCTAATGTTAAAAATACCCACGCTGCCATAGT
CCAAGGACGTGACCATCTCGCCCAAGCAGTGTCAAGACGACCTGTCATCAACGACGCAAT
AGCAAAAGCAAAGGCAACAGAAAAGCCCACATAGCCCATATACAGTAACGGAGGGTGGAA
GATTAAGCCAACATCTTGCAACATCGGATTAAGCTCTCGACCATCAACAGGAAAATCAGG
GAAAGTTCGGTTAAACGGGTTAGAAGTAAACAGAATAAAGACTAAAAAGCCAATGCTAAC
CAAGCCCATTACCCCCAATACACGAGCGATGGCTTCTTCAGGCATTTGTCGGCTGAATAT
CGCAACGGCAACGCTCCAAAGGGAAAGTAGCCAAATCCAAAGCAACAAAGATCCTTCGTG
AGAACCCCAAACAGCGGAAAGGCGATACTCTAACGGTAACGTACTGTTTGAGTTATTCAC
CACATACTGCACAGTAAAATCATTGACCGCAAACAGATAAAAAAGCGAGCCAAACGAGAT
TGATAATGCTAAAAAAACCGCCCACGTCATCGGACGAGCCAATGCCATCAGACTAGCATT
TTGTTTATAAGCACCAACAAGCGGTAAGATCGCCAATAAAATTGCCAATGCGAGAGCAAG
AGCAAGGGTATAGTTACCTAATTCAGCAATCATTTATTTTCTCCAAACGGCTGAGAGATC
TGCGTTGCATCACGTTCTGATTTTCCTTTGAGATCTGCTTCTGAAATCCCCATCGGCTGA
TGTTGCTTTTTCATCTGATCGCCTAATTCAGGTGGCATATAGTTTTCATCGTGTTTAGCT
AACACTTCGGTTGCTTTCAGTTTTGTCGGCTCAACTAAAGTACCTTGTGCCACAATCCCT
TGCCCTTCACGGAATAAGTCAGGCAAAATCCCTTCATATTCCACCTGAATTGCAGGCCCA
ATATCATTGAGATCAAAGGTCACTTTAAGGGTCTTGTCATCACGTTTTACCGACCCATCA
ACCACCATACCCCCTACACGAATACGTTGCCCAACTTCAGGCTTGGTTTCTGGATCATTA
TTTTTACCATAGATAATCTCTGATGGCGTATAGAATAAGTCAATGTTTTGGCTTAACGCA
TATAAGGTTAAACCAACAGCAACGGCAAGCCCACTTAACACTGCCATCACCACTTTCAGT
CTAGATTTGCGTCTTGGGTTCATAAAAACCTCGTTGTAATCACTCAAAAAACAAATAGAA
AAATTAAAGTGCTATCCTAACAAAAAATCTGATAAGAATCGTTAAATATTCGATTATTTT
ATTCTTTAGTATATAAAAATCATGTCTACCCTAAGACAGGAAATGGTCAAACATTCTCTA
ATTGAGAATGTATTTGATTAGGTACGGTTGATCCTAAAGTCCAAGAAATAAATGATATAG
AGCTTAGTATAACTTAATTTACTACACAGAAATCCCACAAGTTGGGTCGTTTGGAGCCAT
TCTAACAGATAATTTTGGGCAACATATAGTTTATTACTTAGAGAGATAGGAGTGTTTATA
AGCAAGGCAGAACTCATTACATCTCAATATGAAAGGTTTCCAAGAAATTATACTGCCTCT
TTCGATGTTACTTGTGTACTTTAGGGGATGCCAAACATAGAGAGAAGCAAGAACTGCTTG
TTTTTGAACATAAATATAGGTAGAAATAACCGCACCTTATTGTTATAAGTTGCGGTTATT
TTTTGCTACTTATAAGGCTTTTAAAATATCGTCCACACGTTCTTTCGCATCACCAAATAA
CATTTGAGTGTTTTCTTTGAAGAACAGTGGGTTTTGTACGCCTGCATAGCCCACTGCCAT
TGAGCGTTTGAACACGATAACGTTTTGGGCTTTCCAAACTTCAAGTACTGGCATACCTGC
AATCGGGCTATTTGGATCGTCCATTGCCGCTGGGTTTACTGTGTCGTTTGCACCGATAAC
CAAGACTACGTCAGTATCTGCGAAATCATCATTGATTTCGTCCATTTCTAATACGACATC
GTAAGGCACTTTCGCTTCAGCAAGCAATACGTTCATATGGCCTGGTAAACGTCCTGCAAC
CGGGTGAATACCAAAGCGAACATTGACGCCACGATCACGTAGTTTCTGTGTGATTTCAGC
AACAGGATATTGTGCTTGTGCCACCGCCATACCGTATCCTGGGGTGATGATCACAGAGCT
TGCATTTTTAAGTAATTCTGCCACTTCTTCTGCGGTGGTTTCACGGTGTTCGCCTTGTTC
TTCATCTGAGCTGACTTGAACATCGTTACCAAAGCCGCCTGCGATAACGCTGATGAACGA
GCGGTTCATTGCTTTACACATAATGTAAGAAAGGATTGCACCTGAAGAACCTACTAATGC
ACCGGTTACGATTAGCAAGTCATTGCTTAACATAAAGCCTGCTGCCGCCGCTGCCCAACC
TGAATAAGAGTTAAGCATAGAAACAACCACTGGCATATCCGCACCGCCGATAGAAGCCAC
TAAGTGCCAACCGAAAGCTAAAGCGATTGCAGTCATCACTAATACAGGGAAAATGTTCTC
AGGATTATTTAAGAAGGCAACCATTAATAGTGCAGAAACCACAAGTGCCGCAAGGTTTAA
TTTGTGGCGGTGTGGCAACATTAATGCTTTTGAATTGATAATGCCGCGTAATTTACCGAA
AGCAACCACTGAACCTGTGAAAGTGACCGCACCGATGAAGATACCAAGGAATACCTCAAC
ATTGTGGATATTTTGTAGCACTGGATCTGTTTCGTGTGCAAGACCGTAGCTGTTAAAGCC
GACTAATACCGCCGCTAAACCTACGAAGCTGTGAAGAATTGCCACAAGCTCAGGCATTTC
GGTCATTTCAACTTTTAATGCTTGACGAATACCGATAGCACCACCGATTGCCATTGCGAT
TAAAATCCAAATGGTACCTTGTGATTGTGGTCCAAAAATGGTTGCGATAAGGGCAATGGT
CATACCCACAATGCCGTACCAACAACCTGCTTTTGCCGTTTCGTGTTTAGAAAGCCCTGC
AAGGCTCATAATAAAGAGAACGGCTGCGACAATATATGCCGCTTGTACTAAACCTAAAGA
CATACTCTTTCTCCTTAACCTTTTCTAAACATTGCTAGCATTCTTTGGGTAACTTTGAAG
CCACCGAAGATGTTGATACTCGCCACTAAAATCGCAATAAAGGCAAGTACGCTGATAAAG
AAGCTGCCTTGAGAGATTTGTAGTAACGCACCGACAATGATAATACCTGAAATCGCATTG
GTTACTGCCATTAATGGTGTATGTAATGCGTGGCTGACGTTCCAAACTACATAGTAACCC
ACTACGCAAGAGAGAACGAAGACGGTGAAGTGAGATAAGAATGCTGCAGGTGCAACAGAA
GCTAACCACAAGAATGCGATCACCGCTAAGGCTAACAAGCCATATTTAATGCGTGGATCT
GCCGGTTTTTCTTCTTTTTTCTCCGCAGGTTTTGCTGCCGCTTTTTGTTGTGGCTGTGCA
GATACTTGAATTGGTGGTGCTGGCCAAGTGACTTCGCCATCACGGATTACGGTAACGCCA
CGCAATACTACATCTTCAAAGTCGATATTGATGTTGCCATCTTTCTCTTTGCAGAGTAAT
TTCAAGAGATTGACTAAGTTGGTGCCGTAAAGTTGAGATGATTGAGTTGGTAAACGACCT
GGTAAATCAGTATAACCGATAATTTTTACTTGGTTTTCTGTGGTAACCACTTTACCTGCT
TGGGTTAATTCGCAGTTACCGCCCGTTGCAGCCGCTAAATCCACAATCACCGAACCTGGT
TTCATTGTGGCAACCATCTCTTTGGTAATTAAGCGTGGGGCTGGTTTGCCTGGGATAAGT
GCGGTGGTAATAATAATATCCACTTCTTTTGCTTGTTCAGCATAGAGTGCTAATGCACGG
CGGTTAAATTCTTCCGACATCACTTTTGCATAGCCATCACCGCTGCCACCTTCTTCTTTG
AAATCAATTTCAAGGAAACTTGCACCCATTGATTGTATTTGCTCTTTTACTTCAGGACGA
GAGTCGAACGCACGCACGATGGCACCAAGGCTGTTTGCTGCACCAATTGCGGCTAAACCT
GCAACGCCTGCACCGATCACAAGTACTTTCGCAGGTGGCACTTTACCTGCGGCGGTAATT
TGACCTGTAAAGAAGCTACCAAATTCGTGAGCGGCTTCAACAACGGCACGATAACCAGCA
ATGTTCGCCATAGAACTTAAAGCATCTAGGGCTTGCGCACGAGAAATACGCGGCACAGCG
TCCATAGCTAACACATTGATTTTCTTTGCAGAAAGTTTTTGCATTAATTCAGGATTTTGA
GCAGGCCAAATAAAGCTCACAAGCGTTGCCCCTTCCTTGATTAATGCAATTTCGGCATCG
GTTGGTGCATTGACTTTAAAAATAATGTCTGCATTCCAAACGGCTTGTGCGTTGCCGATA
GTCGCACCTGCTTGAGCGAAAGCATCGTCTTCAAAACTTGCTTTAAAGCCAGCATTTTCT
TCAATGATGACTTCAAAACCAAGTTTCTTAATCTGTTCTACGGTTTTTGGCGTTGCTGCC
ACACGAGTTTCACCGTCTAACAGCTCTCTTGGTACACCAATAAGCATAAAGACTCCTGTA
GGTTGGTTAAAATAATAATGAATTAAAACGTTGCAAATGTACCATTTATTTAACTTTTTG
GGGGATTTTTTTCACGTTTATTTTGAAGAAATCTTAAAATCATTTAACCGATTTTTTACA
AGCGGAGGATTTCGTAATAAAACTTGCAAAAGATAAATTATTCGTTGGAGTTATTAGGAC
TTTTTTGCTATATTTACGCCCAATTTTTTGCCCTAAGTCTATGGGCTTATTTCGCTTTTA
ACTAAATTTAATGGATCCCTTTTATGTTTAAGAAATTTCTAGGATTATTTTCAAACGACC
TTTCAATTGACCTTGGTACTGCAAACACGTTAATTTATGTAAAAGGGCAGGGTATCGTGC
TTGATGAGCCGTCAGTAGTTGCGGTACGTCAAGATCGTGCTGGTTCATCAAAAAGTATTG
CAGCAGTAGGTAGTAATGCAAAATCAATGCTAGGTCGTACACCAAAAAGCATTTTAGCTA
TTCGTCCGATGAAAGATGGGGTGATTGCTGATTTCTATGTGACAGAAAAAATGTTACAGC
ATTTTATCAAACAAGTGCATAGCAATAACTTTATGCGTCCAAGTCCTCGAGTGTTAGTGT
GTGTACCAGCAGGGGCAACTCAAGTAGAGCGTAAGGCAATTAAAGAGTCGGCGATTGGCG
CTGGTGCTCGTGAAGTTTATTTAATTGAAGAGCCTATGGCTGCGGCGATTGGTGCAGGCT
TACCTGTAGCAGAAGCTGCTGGTTCAATGGTAATTGATATTGGCGGTGGTACAACAGAAG
TTGCGGTACTTTCATTAAACGGTATCGTTCATTCTGCTTCGGTGCGTATTGGTGGTGATA
AATTAGATGAAGCAATCATCGCTTACGTTCGCCGTCACTATGGTTCTGCGATTGGTGAAA
CAACTGCAGAGCGTATCAAAAAAGAGATAGCAACAGCTTATATTCAAAATCAAGATGAAA
TTCGCACAATGGAAGTTCACGGTCACAATCTTGCAGAAGGTGCGCCTCGTACATTCGTGT
TAAGCTCAAAAGAAGTGTTAGAAGCGATTGAACAACCTTTAACAGGCATTGTTGATGCAG
TAAAAGGGGTTCTAGAGCAATGTCCACCAGAGTTGGCCGCCGATATTTTTGAACGTGGAA
TGGTATTAACAGGTGGCGGTGCTTTATTACAAAATCTTGATGTATTACTTTCAGAAGCAA
CGGGCGTGCCTGTTATCGTTGCCGAAGATCCATTAACTTGTGTAGCTCGTGGTGGCGGTA
AAGCACTTGAGATGATCGATATGCACGGTGGCGATCTCTTTAGTGACGACAACTAATTCA
ACCTTGAGTTATTAGCATAAAAATGGACAATATCAACGGCTATTGTCCATTTTGCATTTA
ACAAGAACCATTAAATATAACTGAAATATGAAACCAATTTTTGCGAAAGCACCACCTATC
GGCGTAAGACTATTCTTTGCAATAGCGATCTCTATCAGCCTGATTTTACTTGATGGTAGA
AGCAGTGCAATGATCCAAATGCGTAATGTCCTCGAAACAGCGGTCAGTGGCTTGTATTAT
TTTGCAAATACCCCTCGCACCTTATTAGACGGTGTAAGTAATAACTTTATCGACAGTCAA
AAACTGCAAGTTGAAAACCGAGTATTAAAAGAACAACTGCGTGAAAAGAACGCAGACCTA
TTGCTACTCGATCAACTCAAAGTGGAAAACCAACGTTTACGTTTACTACTCAGTTCCCCT
TTACGCCAAGATGAATATAAAAAAGTAGCTGAAGTGCTGACCGCAGAAATGGACGCTTAC
CGCCAACAAGTAGTAATAAATCAGGGACAAAGTGACGGTGCTTTTGTTGGTCAGCCCGTA
ATTGATGAACGAGGCGTTGTGGGGCAAGTGATTTCTGTCGGGAAAAACAGTAGTCGAGTA
TTACTTTTAACCGATGTCACTCACGCCATTCCCGTACAAATTTTGCGTAACGATGTTCGA
GCAATAGCCAATGGCAACGGACACAGCAATGAATTGATTTTGGATAACTTACCAAGAACC
GTGGATATTGGCAAAGGTGATGTGCTTGTCACCTCTGGCTTAGGCGGACGTTTCCCTGAA
GGCTATCCCGTTGCCGTAATTGAAACCGTACAAAATGATGGTTCAAATCATTTTGCCAGA
GCAACGGCTAGACCGCTCGCCTCACTTGATCGCCTGCGTTATTTATTACTGTTATGGCCA
ACAAGCGAAGAAATCCGCAATGCATCAAGCCTTTCACCGCAAGATGTGCGTGATGCTGTG
GAAGAAAGACGTAAAAGTCTAAACCCATTAGACCGCTTGAAAAATAGTAAAAAAGAACAA
GTAAGTAGTGATGAACAAAAAGAAGAAACTGTCGAACCTGAAGAAACTGTAAATCCAGCA
ACACAGCCAGAAGTCGATAACGGTATTAATCACAGCACAGAGCAAGGGGCAGAATAATGC
GTGAAAATATGATCTTCCAAATGTTAGTGCTGACCTTCATTTTCGTCATCGCTTTTGTCC
TAGAGATTATGCCTTGGCCTGTGGATTTACAAGGATTACGCCCAACTTGGGTTGTATTAG
TACTTATCTACTGGGTATTAGCTCTGCCTGATAAAGTTAGTGTCGGCACCGCTTTTTTAG
CAGGAATTGTTTGGGATCTGATCTTAGGCTCAATTTTAGGCATTCACGCGTTAGTATTGT
CAATTGCGATCTATTTTGTTGCCAAATATCATCTTATCTTGCGTAATCTCTCGTTATGGT
TACAGAGCTTACTTGTGATGGCATATATCGCACTTATTCGTTTCTTTATCTTCTTTATCG
AACTAGTGCTACATAGTGCAGAATTTAACACCCAAGAAATCATCGGGGCGATCATAAGCG
GCATCTTATGGCCGTGGATTTTCTTACTGATGCGACATATACGCCGAGGGCTACATTTAC
GCTAATGAACAGCTTATCTTTCGATTTTTCTGCGGATTTTCGTCCCCTTTCCGCTCGAAT
GCGACCACGCACTCTAGCTGAATATGTCGGACAATCACACCTGATCGGCGAAGGCAAGCC
TCTTCGCCGAGCCATTGAAGCAGGGCATAGCCACTCAATGATTTTCTGGGGTCCCCCAGG
AACAGGCAAAACCACCCTTGCTGAAATTATCGCAAATGAACTTGATGCCGAAGTTGAACG
CCTATCAGCTGTTACTAGCGGTATCAAAGAGATCCGAGAAGCCATCGAAAAAGCCAAACT
CAACCGACAATCTGGCAGACGCACGTTACTTTTTGTTGATGAAGTTCACCGTTTTAACAA
AAGCCAACAAGATGCCTTTTTACCCCATATTGAAGACGGCACCCTTATTTTTATCGGTGC
AACCACTGAAAATCCGTCCTTTGAACTGAATAACGCCTTGCTATCAAGGGCAAGGATTTA
CATTCTCAAGCCACTACAAGCGGTCGATATTCTAAAAATTTTGCAAAATGCCATTGCAGA
CAAAGAGCGTGGACTAGGCAATGAAAAACTTATCATTCAAGATGATGTGCTTCAACTGCT
GGCGGACTACGTCAATGGCGACGGACGTTTTTCTCTCAACTGCCTTGAATTAATGTGCGA
TATGGCAGAACAATTGCCACAAGGAAAATTGCTGGATAAAGCCTTGCTCACCGAAGTGTT
AGGCGAACGCCAAGCCCGTTTTGACAAAGGTGGCGACCGCTATTACGACCTGATTTCTGC
CTTACATAAATCCATTCGAGGCTCTTCCCCTGACGGTGCATTATACTGGTATGCTCGTAT
TTTAACCGCTGGTGGCGATCCACTGTATGTCGCTCGCCGACTACTTGCGATAGCTTCAGA
AGATGTCGGCAATGCCGACCCAAGAGCAATGCAAGTCGCCCTTGCAGCGTGGGATTGTTA
TACTCGAGTGGGGGCTTACGAAGGCGAACGAGCCATCGCCCAAGCGGTGATTTACCTTGC
CGTTGCCCCAAAAAGTAATGCCGTTTACACCGCATTCAAACAAGCCAAACGCCTAGCCCA
AGAAGGCAAAGATTACGACGTTCCCGAACATCTGCGTAATGCACCGACGAACCTAATGAA
ATCCTTAGGTTACGGCGAAGAATACCGCTACGCCCACGACGAACCTAACGCCTACGCCGC
AGGGGAAAACTACTTCCCCCCTGAACTGAAAGACACCCAATTCTACTTCCCAACCGAACG
TGGAATGGAAAAGCAGATCAAAGAAAAAATGGCGTGGTTGAAAGGATTAGATTTGCAGAG
TGAGGTGCAGAGGTATAACAAACAATAAGTTTAAATTTGTTTGCTCAACTCAATAAACAC
CCTATGTTTATCATAGCTATAAAGAACGTGGTTACTTTGCGTTTTAGTAAAATTGTAGGT
TAAACGAGGAGTGATCCCCCATAAATGCACGGCACGATGCCAAATTGATGCATTGAAGCC
ATATTCTTTATTACGTTGAATAATGCGGAAAATCGCCTCTTTTTTATAGCGTTTTTGAGC
TACACTTACGGAAAGGCGAGTAGAAAACCCTTTGCCCCATTCTTGTCCCCAACCTAAACT
AATTCCCCGACGGAAAAAGCTATCATCTTTATCACGAGTAGCGGTGCGATTGTAGTTTAA
ATTTGCAAACCAATATTGGTTTGCATTGGCTAAATAAACTAGCCCACCAGAGATAAAGTG
ATAATTGCCATTGAGGTGCAAGCGACTTGCATAGCGTTGTTCGGCATATTCATAGTTAGT
GTTGAGTTGCCATTTAGGTGATAACCAATAGTTTGTTTCAAGGGTTAAACCGCCTGATTT
AGAAAAACGTCTTAATGTATCACTTTGATTAGAGCCACCTGCATAAAGTGTTTGTTCCAT
AAATGGCAACAGCCTCAGGTTATATTTTGCATTTTGAAAACCTAGCCCCACACTGCCTCG
TAAGCTCATTTCGTTGTATTTTTTATTATCCCAGTAGTATTTGCCGTTGGTAGCAAGACG
TAGTTCATTAAAGAAACCATTTCCCCACGACCATTTTTTACCGAGATCGAAATTAAAACC
GACACCTTCTGCCGATTTTCGTTTTGGTGCGTGCCAGTTGCCGTAGGTTGTTCCTGCTTT
CGGTGCATTATTGATATTAGGATCGTTAAGATAAGTCACGCCACCCGAAAACGTCCAACG
ATCTCGTTGGTTTATCGCATTAAGATATTGATCGATAAGTTGGGTAATTTCGGGGATAAG
CGGTTCAGAACGCAGTTTTTTAAACTGATCTTCTGAAGCCTCTAATTCGTTATTTTCAAA
TAGGGCTACCGCAAGTTGTAAACGAACAGGCTGAATATCTGCTTGTTCGGCAAGGATCTG
ACGATATAACTTGATCGCTTCCGTATATTGCTGATTTTTCTTTGCCACAATTGCCGATGC
CCATTTGGTGAGAATTGGATCGTGAAATTGTGCAGGAAGCTGTTGGTAAATGGGATAAAG
CAATTCGACATTGTCAATATTACCTTGCATTACCGCAGGCAATAATGCTCTTATCACTAA
ATCTGGATATTTTACCAACTCTTTTGAAGTCATTGTAATACTACTCTTATCCGTTTCCTC
CTTAGCGATTTGATGAACCTTAAATTGATGGCTGTGAATGAGGATATCGGCTTTTTCTGC
TTGGACTCTATTATCATTTAGATGTTCAGTAATACTATCCTGAGATAGTTTTGCTATAGA
GTAGTTAGCTAAGACTAATAAAAGTGTTGCACTAATAAACGAGTGATTCATAACGTTCCT
ATAAAAGCATGAAGCAATGTCAAGACTGTTGATTTTTATTAACAATAACTTAACTGGCGC
TTACATTGTTTGAATTAATGTTGTAATTGTCAAACTTATCAGATATCATATTGATAATGA
TTTTTATTTGATTACTGGATTTATTCTAATATACTCATATATTATGTTGCAATGGTTTTA
TAACAGGTTTTATAACATTTCGATTTTTTTATCTGTAAGTCTTGTTCATATCGGGTTGGC
ATATACGATTTCACAACTATCTTGGGATAGAGATCTCAATCATTTTGGGGACTTAGAAAA
TTTACAAATGGTTGAAGTAAATTTAGGAAGCGAAGAACCCATTGAAGTGAAAAGTGAAAG
TGAGCCAGAGGTGACACAAGAGCCTGAGCAAATACTCAGTACAGAAGTAGCAGATGTTTC
ACAAGCAGATCTCGTTAAAAAAGGGGAGAAACCTGAAGTAAAAGTGAAAAAAGAGATAAA
AAAATCCCCAGAAAAGCTCACCAAAAAAGTAGAGAAAAATAAAGAGTTATCGCCTAAAGC
GCACTCAGATAAAAAAACAAACACAAGCCAAGTTGCCCAAAATCATCAACAAGGAAATCA
AAATGGTGTTGAAGGGAGTAAGTCTGTGACCGGAAACGCCAAAGTAGATGCTTCTCTTGG
TGCGGGTTATGGCAATGCAATGCGAGGGCGTTGTTCAGATATTTCTGATGAATCTGATGA
TGTAGGCAGTGTGAAATTAAAGGTAACAATAGGAACGAATGGTAAAGCGACAAATGTAGA
GATTTTATCTTCTTCGGGTATTAAACGTTTGGATAATCAAGCAAGCAGAATGGCATCGGG
ACACACCTATCAACCAGCCAAAATAAATAATAGTGCAGTGGTAGGCAGTGTGATTTTTAG
TATTCATTTTAAATGTGGGGCAGCAGCCTAAATTATTTGAGGTAATTTATGAATTTAATT
CAACTTCTTCAACAACAAGATATTGTACTTTCCATTTCCTTTGGAATTTTAGTTGTAATG
AGTATTTTATCTTGGACTATTATTTTAATTCGTTTAATTAAAATGATTGGTGTAAGAAAA
AATAACCAACAAAGTTTTAAATTAGTTAAATCTGCTGAAAATCTTACTCAAGCAGAGCAA
TATATTCAAAACAAGCGGTCTGAAATTGCAGATATTTTACAGCTAACTTTTAAACAATGT
GAATTATATCAAGCTAAAGAAAAGAACCATTTATCTCATCAACTTCCATTTAAAGATTTC
CTGACGTTACATTTGCGAAATGCAATTACCCAATCTTTGCGTAAATATGATGGCGGTTTA
GTTGCATTAGCTTCTATTGGTGCGGTTGCCCCTTTCATTGGATTGTTTGGCACAGTCTGG
GGAATTTTTAATGCACTTATGGATATTAGTCAGCAAGGGCAAGTCAGTATTGCAACCGTA
TCTGCCCCTATAGGAGAGGCTTTAGTTGCAACGGCAATGGGATTATTTGTCGCCATTCCT
GCGGTGCTTGCTTATAACTTAATAACTCGCCTTAATCGTAATCTTTCTCAAGATTTGGAT
CATTACGCAAACGAGCTATTTATCTATTTATTACATCACTATGGAGAAAATAAATAATGG
CATTTGGAAGTTTTGATAAAAATGAAAATTCGGTAATGTCAGAAATTAATGTTACGCCAT
TAGTTGATGTAATGTTGGTGTTATTAATTGTTTTTATGATCACAATGCCTATATTAACGC
AATCTATCCCGCTTGAACTACCAACCGCCAATGTTGAGAAAAAAGATGAAGCAAAAGATA
TTTTCAGAGTGGCGATTAATCCTACGGGCATTTATTTAGGCGAAAAGCTAGTAAATGAAG
AAGAATTAAAACAATCTTTTCTGACAAAATTTCAGGAAAATAAAAATACCGTTATTGCTA
TTTCTGCGGATATTTCCGTGGAATATCAACATATCGTGAAAGTCCTTGAATTAGCTCAAA
ATGTTGGGCTAACCAAAATTGGCTTTGTAACCCAACCAACCAAATAAATGCAGCGTTTTT
ATCATTGGAGGCAATATGCATTTTAAACTTAATCCCTATGCGTTAGCGTTTACTTCGCTG
TTTCTTGTCGCTTGTTCTGGCGGAAAAGGAAGTTTTGATTTAGAAGATGTCCAGCCTAAT
AAAACAACGGGCGTGTCTAAAGAAGAATATAAGGATGTGGAAACGGATAAGAAAGTAAAA
GAACAGTTAGGGGAATTGATGGAACCTGCTTTGGGGTATGTTGTAAAAGTTCCAGTGAGT
CAAAGTGGAGTAAATAGAACGGAAATCTCAAATCCAGAAGCAATTACTGATGAAGATCTT
AATAAAATACCAAACCACGATATTATCACAGGTGTAGCTAATAAATATTATGGTTGGGTA
GTAGATAAAACAGCAGATAAAACGATGAAGTATGTTCGTTCTGGTTATGCAATTGATGTA
TATCATTCTGGTACTCGTGATAAAGGTTATGTGTTTTATAAAGGTATCACTCCCTCAAAA
GAATTACCGCAGGGGCCAGTCCTTACCTATCGAGGTGAATGGGATTTTACCTCGGATGCT
AATTTAGATGCCAAAAGACCTAATAGTAACCCTGAATTTTATGGATATGGTCTAGGACAG
AGAATGGCAGCGACATCTGCAGATGCTAAAGGTAGAACCTATACATCTGAATTTGAAGTT
GATTTTTCAACAAAAAAATTAACAGGAAAATTAAATAGCAAAACAGCAAATGCAGGATCA
TTAGAGCGTTATAGTATTGAAGCAGAGCTTAAAGGAAATCGTTTTAGAGGTAAAGCAATA
GCCAAAGATGCTAGTGATGCAATTTTAGGTAAGTCTTCTGATTATCTTGAAGGTGGTTTC
TATGGACCTAAGGCAGAAGAACTTGCAGGAAAATTTATAACAAACGACAAATCTCTTTTT
GCCGTTTTTTCAGCAAAACACAATGCTTCTAATGTTAACACCGTTCGTATTATTGATGCC
TCAAAAATTGATTTAACTAATTTCAGCATTTCAGAACTTAACAATTTTGGTGATGCTTCC
GTTTTAATTATTGATGGGAAAAAAATGGAGCTAGCTGGTAGCGAGTTTACAAATAAGCAC
ACTATTGATATCAATGGTAAAAAAATGGTAGCCGTAGCCTGCTGTAGTAATCTGGAATAT
ATGAAGTTTGGTCAATTATGGCAACAAGTAGAGGGCGAACAACAAGTTAAAGATCATAGT
TTATTCCTACAAGGCGAACGTACTGCAACAGATAATATGCCAAAAGGCGGAAACTATAAA
TATATTGGTACTTGGGATGCACGCGTATTTAAAGGGGCGAACTGGATAGCGGAAGCAGAT
AATAACCGAAAATCGGGCTATCGCACAGAATTTGATGTTGATTTTGGCAGCAAAAATTTA
AGTGGTAAGTTATTTGATAAAAACGGTGTAACTCCTGTATTTACCGTAGATGCAGAAATT
AAAGGTAATGGTTTTACTGGCAAAGCTAAAACCTCAGATGCTGGTGTCGATCTAGATTCA
GGTAGTTCACATTATGACAATGTGAAATTTAACGATGTAGCAGTTAGTGGTGGCTTCTAT
GGTCCAACGGCAGCAGAGCTTGGCGGACAATTCCACCATAAATCAGACAATGGCAGTGTA
GGTGTAGGTGCTGTCTTTGGTGCAAAACAACAAGTAAAAAAATAATAAGGAATTTGCAAT
GAAAAATAAATTAAATCTGATTAGCCTTGCTCTTCTTAGCCTCTTTGCCGTACAAAGCTA
TGCAGAACAAGCGGTGCAATTGAACGATGTTTATGTCACAGGTACCAAAAAGAAAGTGCA
TAAAAAAGAGAACGAAGTGACAGGCTTAGGGAAAGTGGTGAAAACGCCAGACTCACTCAG
TAAAGATCAAGTGTTAGGGATGCGAGATCTGACTCGCTACGATCCAGGTATTTCTGTGGT
AGAACAGGGACGAGGTGCAACGACAGGCTACTCAATTCGTGGGGTAGATCGTAATCGTGT
GGGCTTGGCATTAGACGGTTTGCCACAGATTCAATCCTATGTAAGCCAATATTCACGTTC
CTCAAGCGGTGCTATTAATGAAATAGAATACGAAAACCTGCGTTCGATCCAAATTAGTAA
AGGGGCTAGTTCTTCTGAGTTTGGTAGTGGCTCGCTAGGCGGTTCGGTGCAATTCCGTAC
CAAAGAGGTAAGCGACATTATTAAGCCAGGGCAATCTTGGGGATTAGATACCAAAAGTGC
CTACAGCAGCAAAAATCAACAATGGTTAAACTCACTTGCTTTTGCGGGTAGTCACAATGG
CTTTGATGCTCTTGTGATTTACACTCACCGTGATGGTAAGGAAACGAAAGCTCATAAGGA
TGCAGAAAGCCGTTCTAAGAGTATTCAGAGAGTGGCTCTCGCAGATAATAATCCTCAAGG
TAGCAATTGGTTTAAAGTTAAGAATGATTGTCCAAGTTTGAACTGCGAGCCACGCCAGCA
GGTTGGAGTGTCTTATGATGGTCAGAAGTATATAACAGAGCAACTCAGTGGTAAAGAATA
TACAGGTGAAGAACGAGCTTTGCCTGATCCAGTGAAATATAAATCTGATTCTTGGTTGGT
TAAATTAGGTTATAGCCTTTCACCAAAACATTATGTGGCTGGTGTTTATGAGCATAGCAA
GCAACGCTATGATACTCGCGATATGACCTATCCTGCTTATTGGCAGCTATCAGATTTAAA
AAATAGTGATACGTGGTATTCAATGGATAATGCTAAAGGGTTATATCGTGATAATGCTTT
AGATGGTGTTGCTATTAACTACTTTACGGACGGTGTTGTGAAATCATCAAAAGGTTTACG
TTGGGCAAAAGCTCGTTTTATTGATGAGTGGCACACTCGTGATCGCTTAGGTGCTTTATA
TCGTTATACCAATCAAGATGAAAATCGCCTGATTGATAGTCTATCTTTGAGTTTCGATCA
GCAAAAAATTGATTTATCTACCCGCTTGAGAGAGAACAACTGTTCCGAATATCCAACCGT
AGATAAGAATTGCCGTGCAACCCTTGATAAACTTTGGTCTTCCACTAAAAATGAGCAAAG
TTCTTATGAAGAAAAACACGGCACCATTCAGCTATCGTTAGATAAAACCATACAAACCGG
ATTGGGCAAACATCAATTAAATATGTTATTAGGTTCAGACCGTTTTAATTCCACTTTAAA
ACGCCACGAAATTTTGAGTGAGTTTTCCGTGGGAACTTGGCATCGTATCAGTGGTAACGG
TTATCAAAATAATCCTTACATCTATGAGCTAAAAGATCAGAAGATTTATGCTCAAAATGT
CTGTGACTATACTGGCACTATTGCAGGCAAAGCAGATTGTGCTACAAGTAAAATCAAAGG
GCATAATCACTACATCGCTCTGAGAGATAATTTTGCTATAACCAAGTATTTGGATATTGG
TTTGGGTTACCGTTTCGATAAGCATAAATTCCGTAGCACTCATCGCTGGGCAAATCAAGG
TGATTATAAAAACAGTGCGTGGAATATTGGCATAGTCGCAAAACCAACGTCATTCCTATC
GCTCTCTTATCGAGCATCATCAGGCTTTAGAGTGCCAAGTTTCCAAGAGCTATTTGGCTT
ACGCTATGATGGTGCAATGGCAGGCTCCAGCGATGCTTACCAAAAAACAGAGAAGTTATC
CCCTGAGACATCCTTAAACCAAGAGGTTGCTGCGACTTTCAAAGGTGATTTTGGTATCGT
TGAAGTCAGTTATTTCAAAAATGACTATAAGCAGTTGATTGCTCCAGCAGAAAGAATGCA
CCAAACTCAATCAATGATTAACTATTTTAATGTGCAAGATATTAAATTGGACGGCATTAA
TCTTATTGGTAAGCTAGATTGGAATGGGGTATTTGATAAAATTCCTGAGGGCATTTACAC
AACATTAGCTTATAGCAAAATGCGAGTAAAAGAGGTGAAAAATTATCCTGGGTATATGAA
CATTCGCACTCCATTGTTAGACACCATTCAGCCTGCTCGCTATGTTGTAGGTGTGGGATA
CGATCAGCCAGATGAAAAATGGGGCGTGAATTTGACAATGACACACTCTAGTGGAAAAAA
TCCAGATGAGTTAAGAGGTAATGAACAAGTCGGTTTTGCCAATTATGAACGAACTGCCAC
GAAGAAAAGAACACGTTCTTGGCATACCTTTGACTTAACGGGATATATCACCCCTTGGAA
ACATACAACGGTACGAGCTGGCATATATAACCTGATGAATTACCGTTACACCACTTGGGA
ATCCGTACGTCAATCTTCGCTTAACGCCATTCACCAGCACACTAATGTGAAAGATTACGC
AAGATATGCAGCCCCTGGTAGAAATTATGTCCTTTCAGTAGAGATGAAGTTCTAACTTTC
TATAGAGCATAGAATAAATTTGTGTAAATACCTGTTTCTGTGATAATACATCTAGATACA
GGTATTTTTATAGGTGAGCAGGAATTCGGCATATTATACGACAAGTGTTATTGAATCTCT
AGGTGATGTAATCCGTCGAGTAATTAAGGAAAGAAATGTATTTCCAATTGATGATGTGAC
ATTTTAAATAGGGGGCTGTCCTAGATAACGACTAAAAGCTCTATTTTAGGTTAAAATAAC
CAAATGAGAAAAAGTCGTCTAAGTCAGCATAAACAAAATAAACTCATTGAGCTGTTTGTG
GCAGGTGTCACTGCTCGAACAACAGCTGAG
>H197 Scaffold4
ATTTTCAAAAAAACGAAAAACGCTCATTTTACAACCTGATTTGATATGGATAATTAAGGT
GTATTAGATCATAAATTTGAGAAAGATGCGATCTTGCCCTGTTGTGATTGGTGCTTTTTT
CTTAATTTTCGAATCACAATCGCTACCATATGAAATTGACACATATGTACCGGCGTATTA
AATAAATCTTTCATCAAACCACGTCTATCATCACAGGTAATCGATTGAATTATATAGCCT
TTTTCTCTTAACCTATTCAGGGCAAGTTTGTAGTAAATATCTTTTTCGGTTCGCACAAAA
TAATGGGAAATTACATTATTTGAAAGCGTATCCATTAACACGAATCCGCTAAAATAACGT
CCTAAAAACGTTGTATCCATAATGATGTTTAGGTATCGATTTAAAGGTGGTTTTAAAACC
GTTTTAGGCGCTTTATTGATATATCTTTGAATCGTTCTGACTGAACAATGATATTTAATA
GCAAGTTGTTGATAGGTTTGTTTTCCGGATGTGTAATCAGTCCAAATTTTAATTGGATCT
AATTTAGATTTTAAGATAAACGTTTTATAACATTCATTACAAAAATAACGTTGAGTATTA
TTTTGTATATCATGTTTCTTTATTTTCAGACTTTGGCAAAATGGGCAGTTTTTTGTTCAT
ATTTCAAAAAGAGGGCTTAAAGCCTTGTACTATAAGGCTTTAAGCCACTTTTTAGCAACA
AATTTGTCTATTACACCAATAAATTACATCTTTTATTAAAAAAGGTTAAAGCTTCATCAG
GCTTTAACCTTTTTACTATGTCGCTATGTCTTGGCTACTGCACTGTCAAAAAAATAAGCA
ACCCTTACCGAGTTGCTTATTAATTTTACCGCTACATCAGGAATTAAAGTTTAATCCTTA
GCATATTTCGCTTCATCAAACTCTCTCAACGGCGTATGCTCACTACCTAAATAGGTATAG
ATCACAGGCAATACAAACAGTGTAAAGAGTGTACCGATAGCTAAACCTGCGACAATCACC
ATACCAATACTAAAGCGAGCAATCGCACCAGCCCCTGAAGCATAAAGCAGAGGAATAAGA
CCTGCGATCATCGCGGCAGTCGTCATCATAATCGGACGTAAGCGGATAGTTGCAGCGTGG
AAAATAGCATCACGGCGAGATTTTCCGTGAAGCAACTGCTCTTCTTTTGCCACTTCACAC
ATCAAGATACCGTGTTTCGTTATTAAGCCTACGAGGGTGATTAAGCCTACTTGAGAATAA
ATATTCAAGGTTGCACCTGATACTTTCATAATACCCAAAATATTCATCACCAATAACGCC
CCACTAATTGCTAGCGGAACAGAAACTAAAATCACCAACGGATCACGCCACGATTCAAAC
TGAATAGCTAAGACGATATAAATCATCACAACTGCCAGCGCAAAGGTAAACATTAATGCG
TTACCCTCTTGGATATATTGACGAGATTCAGCTTTAAAATCATATTGATAGCCTGATGGC
AAGGAGCGAGCTAACTCAGCTTCAGCCCATTTTACGGCATCACCAATAGAACCCGACACC
ACACCGCCAATTGTTGCCGAGTTAAGCTGGTTCATTCGGCTGAGGGAAGCTGGTTCTGTA
CTTAATTCCATTGTGACAAAAGAACCCAATGGGATAGATTGTCCGCTCGCTGTTGTCACA
TAGTAGTTCATTAAATCCTCTGGATTTAATCGGTCATTTCTCACCGCTTGCGATACAATC
GGATAAGCTCTGGAATCAATATCAACACGAGTAACTATAGCCCCTGACAAGAACGAACCT
AAAGTGCCACTCACCTGTTGCATCGTTACGCCATAAGTCCCCATTTTCTCACGGTCAAAC
TTCATCTTCATCGTTGCCGTGTTAAATTTAAGGTCTAAGTTAGCGAAGAAAAATTGCCCT
GACGCTTGTGCTTTGGCTAAAATTTCACTGGCGACTTCTGCAAGTTTTTCATAGCTATCT
GCAGTCGTAATAACCAGTGAGAACGGCAGCCCACTTTCACCTGTCTGAATTTCAGGGAAA
GCAACGGCGTTAATATCCATACCAACCACTTGTTTTGCCATACCTGCAACAATGTCTTTC
ACTTCAAACTGCGATTTGCTACGTTCAGACCAATCTTTTAAAGAGATAATCGACAATGAA
CTGTTGCCACCGTTAAAGCCTGCAATCGACATTGCGCCGTGAACCTCAGGCAATTTAACC
ACTTTCTCATTAAAAGGTTTCATCACTTCCTGCGTATAGTCCAAGTTAGTATTTGCAGGA
CCAGATCCAAAAGCAACCACAACACCACGGTCTTCAGAAGGTGCAACCTCACTAGACAAT
GAAGTAAACAAGAACGGTAAGCTCGCAAAAATAGCAATCGCAAAGAACAGCATAAAGCCA
CGCACTGCCATCACTGCTGAAAGCATATTTTGATAACAGCTTGTCATCTTATCTAACATA
GCGTGAATGCATTTGACTAAACGCCCTTCTTCACCCTCTTTATGTTCTTTTAACACACGG
CTAGACATCATCGGCGAAAGGGTTAATGCTGCAATCCCCGAAATAAATACAGCACCAGCA
AGGGTTAAAGCAAACTCTTTAAACAGAGATCCTGTAACCCCTTCCATTAATGCCATCGGT
GAATATACCGCCGCAAGAGTAATGGTCATTGAAATGACAGGCAATGCAATCTCACGCGTC
CCAATAATTGCCGCATCGAAAGGCGGTTTACCCTCTTTAACGTGACGCTCTACATTTTCC
AATACCACAATCGCATCATCTACCACCAAACCAATTGCCAAAATCAATCCTAGCAAGGTG
AGCAAGTTGATCGAGAACCCAAGCATCTGTAATAAGAATAACACCCCAATCAATGAAATC
GGGATAGTGATAACAGGGATAATCATCGCACGGAGTGAACCTAAGAATAGGATAATCACA
ATAAGCACAATGATTGTTGCTTCACCAATGGTTTTAATTACCTCAGAAATAGAGCTATTA
ATCGCAATAGTGCTGTCATACAAAATCTCAGCTTTAATGGAAGCGGGCAGATTCTTCTCA
ATTTGTGCAAATAACGGATAGATATTTTTGGCAACGGTTAATTTGTTTGCCGTTGCTGCA
GACTCAACAGCAATCACCACTGCATCTTTGCCATTTGCTGTGGCTCGAGCATTATCTGAA
GATTTATTCAGTTCAACGGTCGCAATATCTTTTAACTTAATTTGCATACCATCTGCTTTG
GTTGCCACAGTAATGTTTGCCAGCTCTTCTACCGTTGGAGTTGTCGATAACACCTTGTTT
TTATAGACAGTGTAATAACCATTTGCACTGCCTGCCGCCGTCGAAAGGTTATTTGCACTT
AATGCCGATAACACATTCGCACCTGAAAGGTTATAGCCAGCCATTCTATCTGGATCTAAC
CAAATGCGTAAGCCAAAGGTTGAACCACCAAAGATACCAACGCTAGACACCCCATTGATC
GTAAAAAATTGCGGTTTCACCACGCGATTTAGGTAGTCCGTAACTTGTGGAGATGAAAGA
TCATCAGAGGTAAAACGAATATACATAAACGCATCATTTGATCCCGATGATACGCTGATC
GCAGGATCATCAATGCCACTAGGCAAGCTTCCACGAATTGCATTTACTTTAGAAGAAATA
TCCGATAACGCCTCTTGAGGATTGGTATTTAACTTCATCTTTGCCGTTACCGTCGTAGTA
CTTGGTGAACTTGATGAAGTCATATAGTCGATGTTATCTGCCTGTGCAACAGCTTCTTCA
ATTTGTGACGTAACAAGTGCTTGCATTAAACTTGCATCTGCACCCGCATAATTAACACTC
ACAGTAACAATTGAGATCGTCATCTCAGGATATTCACGCACTTGTAGCTTGCTAATAGAC
TGTAAGCCTAAGATTGTAATCAATAGGCTAATACAGATAGCAAGTACGGGGCGTTTGATA
AAAATGTCGGTAAATTTCACAGCTTACCCCATTACAGTTTTGTTTTTGTCGCTGGTGCAA
TAACCCCAACAGGTTGTACATCAGAAATTTGAATTAAGGCGTTATTTTTTAAACGTTGTA
AGCCACCAGTGACAATCACATCACCGGCTTTTAAGCCTTTGCTCAAATGAGAATAGACTC
CACTGCGTTCAGCCGTCGTAACTTCCATCTGTTTAGCACGATAGATTTTATTGATGTCTA
AACTTTTGTTCATTTCAGCCATTTTAGTCACTTTTTCCTTATCTTCATCAGATAATGGTT
GAAGCACATAAACAGTTTCGCCATACATTGTATAAGTAACCGCAATTTGTGGCACAACAA
CCTGATCGTATAAGGTTGGTAATGCAACATTTAAGCGAGCAAACATACCTGAAAGCAACT
TATCTTGCCCTTCTGTGACCACTGCTTCAAGATTAATCAAACCAGTTGATGTATCCACCG
CAGGATCGATAGCGGTAATTTTCGCAGGGAAAGTACGAGCAGGTAGAGCATCAATGGTTG
CGGTCACTTTTTGCCCAACAAAAATATCTTCTAAGTTAGTCTGAGGTAAGGTAAAACGAA
TTTTCATCGCAGACTGATCTTCCACACGCACAATTCCTGTGCCAATCGTCACATATTGCC
CTACATTCACATTCACAATACCCGCTTCACCGTCGAAAGGCGCATAAATTTGACGACGCT
CAATCTGAGCTTTTGTCGCCTCAATAGTCGCCACAAGTTGCTCATAAGTTGCTTTGGCAT
TATCAAATTCCGCTTTTGAAGCACTGCTTGACGCTACTAAGCTACGATAGCGATTATAGT
TTGCTCTCGCTGTCGATAACTGAGCTTCTGTTGCTTTCAAACTGGCTTGTTCCGCACTGC
TATCAATTTCAACTAATAGCTGACCTTTTTTCACTTTATCGCCAGACTTCACCAAAACTT
TAGTGACCGTGCCAGCCGCCTGTGAACTTAACATAGCCCCTTGATTCGGACGAATAGAAC
CAACCGCAGAAATAACAGGTGTCCATTCTCTATTTTTAACGGTCATCACTGTTACATTGC
TCACAGGCTCAGGCATATTCGCCGCAGCTTCAGCCTTTTTCATCGAAATAAACTGTTGCA
TACCAACAACACCACCAAACATGATAAGCACAACCAATAAGGTCACAACAATAGCAAACT
GCTTACCCTTCGTTGTCTTTTTCATATTTATTATCATATTTTCTCCATATCAATTTTGAT
TAAATCGTAATCGCTTTCCAAGTACGGATAATCACTTCTTCAAGCATCTCTTGAGCATAA
GGTTGATTTAACATTAACTGCTGATACATCAACTCCCACGCTGTTTTCATACTAATTGCA
AGTAAAACAAAAGGCGGTAAGTTCGCAATAATATTTTGCGATTGCCCCTGCTTGACAAAT
TTATTCCACGTCACCCAATCTGCATTCAAACATTCCACCATTGTCGCTTGAAATTGTGGT
AGCGACTCGTACTGATGCATATTTTTAACAATATTAGGGTTATCCAACATAAACTGCCAA
GTTGCATTCCACAATTTTTTATATTGCTCAAACAGAGGCAAATCAGGATCATATTCCCGA
TCTACCGCAGAATGAAACGTATTAAACAAATACAACACAAGCTGATTAAGCAAAGTCTCT
TTATCCTTAAAATAAAGATAGATCGTACCCACAGATACCCCAGCTTCTTTTGCAATTTTG
TGGGTCGAAAGATTTTGAACCTCTTCTTTTGCCATCAACCTATCTGTTGCATTGAGAATA
CACATTGCCACCTCATTTTGAGGCAAAATACCCTTAAACATAAAAACAAGTCAAGTTACT
GAACGTTCGTTCATTCTACTGAGAAAAAAAGATTTTCGCAAAATTTAAAGTTTAAGTTTT
GTAAATCATAGATTTACGCAAACGGTTGCGTTATAATTATCCCTATGATCAAGTAGGGAC
GCCACGCCTGGCGTCCACTTTAATTCAATCTTATATACATATTCAAAGGACACCAAGCGT
GGTGTCCCTACATTATTTTTATTCAAATACAAAGGAACCCATAATGGCTCATCGTCCAAT
CCAACAAGTATTATTAAGTGTGTCTGACAAAACAGGCATTGTCGAATTTGCTCAAGGCTT
AGTTCAACGTGGTGTAAAACTACTCTCAACTGGAGGAACAGCAAAATTACTCGCAGACAA
CGGTTTACCTGTAACCGAAGTATCGGACTACACAGGCTTCCCAGAAATGATGGACGGACG
TGTTAAAACCCTACACCCGAAAGTACACGGTGGGATCTTAGGTCGCCGAGGCACAGACGA
TGAAATTATGGCACAACACGGCATTGAACGAATTGATATGGTCGTGGTTAATCTCTACCC
ATTTGCCGCCACCGTTGCTAAACCGAACTGCACCCTTGAAGATGCGGTAGAAAATATCGA
CATCGGAGGGCCAACAATGGTGCGTTCTGCGGCGAAAAATCATAAAGATGTTGCGATTGT
CGTCAATAACAACGACTTTAACGCTATTCTTGCTGAAATGGATCAAAACCAAAACTCACT
CAGCTTAGAAACCCGTTTCAACCTTGCAATCAAAGCCTTTGAACACACCGCTCAATACGA
CTCAATGATTGCCAACTACTTCGGACAAAAAGTACCGCCATATCAAGGTGCTGAGGAAGA
AGATATTACCCAAGTCTGCGGACAGTTCCCACGCACATTAAACTTAAATTTCACCCGTAA
ACAGACAATGCGTTACGGTGAAAACAGCCACCAAAATGCCGCATTCTATGTTGAAAACGA
ACTCAAAGAAGCATCTGTGGCAACCGCAGTTCAACTGCAAGGCAAAGCCCTTTCTTACAA
CAACATTGCTGATACTGACGCAGCCCTTGAATGTGTTAAAGAATTTAACGAGCCAGCTTG
TGTGATCGTTAAACACGCCAACCCTTGCGGTGTCGCTCTTGGCAAAGATATTTTAGAAGC
CTACAACCGAGCTTACCAAACCGACCCAACGTCTGCCTTTGGTGGCATTATCGCCTTTAA
CCGTGAATTAGACGGCGAAACGGCACAAACAATCGCAGATCGCCAGTTTGTCGAAGTGAT
CATCGCCCCAACCATCTCTGAAGCAGCCAAAGAAGCCTTAGCGAAAAAGAAAAACGTTCG
TGTATTAGCGTGTGGCGAATTTAGCGAAGCACAACCACGTTTAGACTTCAAACGTGTCAA
TGGTGGCTTACTAGTCCAAGATGCCGACCAAGGACAAGTTGCTGTTGAAGATTTACAATT
TGTGTCTGAACGCAAACCAACCCAAGAAGAATTAGACGATTTACTCTTCTGCTGGAAAGT
AGCGAAATACGTTAAATCCAATGCGATTGTCTATGCCAAAAACAAACAGACAATAGGTAT
CGGCGCAGGACAAATGAGCCGAGTGTATTCTGCGAAAATCGCAGGGATCAAAGCGGAAGA
CGAAAGTTTACAAGTGGCAGGCTGTGTAATGGCATCTGATGCCTTCTTCCCATTCCGTGA
CGGCATTGATGCCGCGGCAAAAGTCGGTATTACTTGCGTTATCCACCCAGGTGGCTCAAT
GCGAGATCAAGAAGTAATTGATGCTGCCAACGAACACGGAATGGCAATGGTACTAACTGG
AATGCGTCACTTCCGTCATTGAAATCCCTATCAGCCTTTTGGGAACCTTCCTCCGTAAGC
GGGGGAAGGTATGAAAACAAATATATTCTGAAGATATTTATGATGTAATTCGCTCGAATC
CAGATTCAAGATCAGCAATCAAATCTTCCACATCTTCCAAACCAATATGAACACGAATCA
GCGTCCCTGTTAATTTACGTTCAATGGCGGGGCGAATACGCTCAATCTCTTTAGGTTGAT
TAGCCAAAATTAACGACTCAAATCCCCCCCAAGAATATGCCATTGAGAAAACCTCAAAAT
GGTCGAGAAAATTCGCAAGCTCTTCATCAGATAAAGTTTTGCAAAGTTCAAAGGAAAATA
GACCGCTTGAACCTTTAAAATCACGTTTAAAATATGCGTTTCCTGGACAGCTAGGTAGCG
CAGGGTGATAAACCGCTTTGACTTCAGAGCGTTGAGCCAGCCATTGAGCCACAATAAGAC
TACTTTCTTCGTGTTGTTTTAAGCGAATACCTAAGGTGCGTAAGCCACGAGCGGTGACAT
AGGCAGAATCAGGATCAACCATTTGCCCCATTAAATAAGAGTGTTCGCGTAGCTGATCCC
AACAACGAGCATTTGAAACGGCAGTACCAATCATTGTGTCAGAATGCCCCACAAGGTATT
TTGTTCCTGCTTGGATTGAAATATCAATGCCGTGTTCAAGAGCTGGAAAAAGAATGCCTG
CAGACCAAGTATTGTCAATCATAATCACAATTTCAGGGTTGATTGCTCTTGCAGTACGAA
CAATCGTTGGAATATCAGGAACTTCCATGGTTAGTGAACTTGGCGATTCGAGAAAAAGCA
CTTTGGTATTCGGCTGAATTAGCGTTGCAATTCCTTCTGCCATTAATGGATCATAGAAAG
TGGTTGAAACCCCCATTTTCTTTAATACGATACGGCAAAAATCTTGCGTTGGTTCATAGG
CTGCTCCAGTCATCAGAACGTGATCGCCTGGTTGTACAAAGGATAAAATCGCATTACTGA
CCGCCGCTGCACCGCAAGGGTAAAGGTAGCAACCAGCTCCATTTTCTAGTTCACACATTG
CATCTTGTAGAGCAAAATGAGTTAGTGTGCCACGTCTGCCGTAAAATAAAGCCCCTTTAT
AGCGGTTTTTGGTGGCTTCTTTTTTGTCTGCAACAGAATCAAATACAAGGGAAGAGGCTC
GTTGAATAACACTATTTACAGAACCTTGGGTGTAACGTTTTTTTCGCCCTGCGTGAACAA
GTTGAGTTGCTAAGTTGTGCTTTGTCATATTGATGTCCATTTTTTATGTTTTGGGTTTAC
AAATTCAGTGCCTTTATTTTGATAAGAAATACCTTCTAATTCAAGTAGATAACGTTTAGT
AGGAAGCCCACCACCAAAACCAGTAAGCGCTTGCGTTTTGCCTAACACTCGATGGCAAGG
TATTAAAATCGAAATCGGGTTGCGTCCAACAGCTCCTCCAACAGCCCTAACGGCGTGAGG
ATTATTTAACTGCTTGGCAATATCTCCGTAGCTTACCGTTTTACCATAAGGAATCTCAAG
CAATATTTTCCAAACAGCTTGCTGAAAAGCAGTACCCTGAGGGTTTAAAAAATCTAGCTG
ACAAAACGCCACGTTTTCCCCTGAAAAATAGCGGTTTAATACTTGCACTGTTTTGCAAAA
TAGTTGTTGAATTTCACCGCTTGCCTGTTCTGAACTTTTCCATTGTTGAAAGTTAAGTGT
TTGTTGCTCTTGTTCAAATTCAATGCCAAGTAAACCCGTTTGGTTTGCAATAAGAAGCAA
TTTCCCCACTGGCGAATCATAAAATTGATAGAATATCTGAAATTTCATAGGATTATCCTA
AAACAAAAGGCGTGCCACTTAGTGTACACGCCTTTGAGGTTACATCAAATGAAAATTAGA
ATTTGTAGTTTACGTTTAAGCCGTAAAGGTTAGCAGTTGATTTAACTTTAAATTCACCCA
CTGCACTTGTAACTGCTGTAACTTGGCTCTCAGTAAAGGTATTTTTGCTACCACGCAAAT
GTGCATAAGAGAGGTCAACAGATAAATTCGGGGTAAAGCGATAAGTTGCACCTAAAGTGT
ACCATGTACGATATGTATCAGGGATTGAGATAGATGGATGTGCCACGCTTGCACTTTCAT
CATAAGCAATACCTGCACGTAATGTTAATGCCTCAATCACATCATAAGACACGCCTAACG
CAATGCGAGAGTTATTATTGAACTTCTTATCTTTTTGTAACAATACTTTACCGTTGTTAT
CTGTTGCACGAAGTTCTCGGAAGCTATTCCAATGTGTCTTTTTATAGCTATATTGTACAG
CCAATTTCTCAGTAAGTTTATGATAACCTGAGATTTCCCAATATGCTGGTAACTCAAGGT
TTAAGCGACCTGGAATTTCAACATTGGCACTTTGAGTACCCACATATTTCCCTTTGAAAC
GTAAATCCACTGGAGAATGGTATGCAACACCAAGACGGTTGTTTTCATTAATATCATAGG
TTAAGCCCACATTCCAACGAAAGCCCCATTTATCGCCTTTTAATCGACTTGCTGTCGCTG
TCGGTGCCATAGGATTTAAAGCACCAAAATGGCGCTCTAATGTTGCTTTTGCATGTACTG
CATTTAAGCCAGCACCAAAGCTAAATCCGTAGCCAAGATCATAAGCACTGCTGAAGTTAT
AGTTTACCGCACTAAGTTTTGTTTTACCTGCTAATACGCCAGCACTATAGGTTTTCTCAA
ATTCTGATTTTAAGCCATAATTAACATTAACACCGCCACCCACAGCAAAACGCTCAGAGA
TTGGGGCAACAACATATAAATTAGGGACAATTGCACTTGGAATAATGTCTTTTGCATTTG
CATTTCCTGTTGCTGATGATGGAATCGCTCTTCCATTTACTGTTCTATTAAAAGAACCTT
TAAAAGAACCTTCAACATCAACATCGGCATCAACATAAACCCCACCTGCAGAAATTTCTA
CTTGTTTGAATTTGGTCATTAATGCTGGGTTTGTTGCCACAACAGAAGCGTTATCTGCAA
CTGCCGCATTACCTGCATACGCCATACCCAAACCAGAAGTTGACACTTCAGCTAATTGGA
ACGCTGCCGCAGAAGCACCAGCTGCAGAAAAAGTAAAGATAGAAGCAAGAGCTGTTTTAG
TAAATTTATTCATTAGGTAATCCTTTATAGAATCGACTGTGTCAAAATTAATTTATTTCA
CGTAAAAAATAAATTAAAGAACTGAAATGAAAATATATTGTCATTCTACGTAGCTTAATC
ATCGATCACAATAAAATTCCTCTAAAATACAAAGAGTTCCGACCAGTCAAATAAAAAGAT
GACATCTTAAAATGGATGTTTTTTAAACTAAAAATTGTTGTTGTTGTTGTTGTTGTTGTT
GTTGTTGTTGTTGTTGTTGTTGTTGTTGTTGTTGTTGTTGGAAAAAGGTAGTACAATCAG
TGGTATAAGAATACAGTTTGCCAGTTTCGAGAGGTAAAATATGTCCGAATGTAATTCAAG
TTCCTGCTGTTCTATTGATGTGGGAACTATTATTGATAACAGTGATTGTGCTGTAAATTT
TACTCAACCTTACACTACTAAAGCAGAAGCTGAAGACGCTTTAGCATTTTTAACCAGCAA
AGCTCGATCAACAGAATCTGAGCGTTGTGAGATTACCAGTGAAATTATTTCTACAGAAAA
TGGCTTCCAACTTACCGCTTGTTTCAAATTTAGCTACCAAGTTGAATCAATGATTTTTGA
GTTGGGAATGAGATAGCGAAGCGCTAGATAAAACTCACATAAACAGCTAAGTAATTCGGA
GCTTAATATGAATGAAATCACAAGCCTTAGCCAATTAGATTTAAATGGCAGTTATAGCTA
TGGCGATTATTTAAAATGGAAATTTCAAGAACGCGTTGAAATTATCAAAGGCAAAATAAT
GGCAATGTCGCCAGCGCCTAATCGATTACATCAACGGATTTCGATGAAATTAACAAAAGC
ATTCTTAGATGTTTTTGATAGTCATCAGTGTGAATTATATGTTGCTCCCTTTGATGTTCG
TTTTCCAGACAGCAATGGCAAAATCAAAACGGTAGTGCAACCCGATTTGTGTGTCATTTG
TGACCCGAATAAATTGGACGAAAAAGGCTGTATTGGCGCGCCAGATCTAATCGTTGAAAT
TCTCTCCCCTGGTAATTCAAAAAGAGAGATGAAAGACAAATACGAACTCTATCAAGAACA
AGGCGTAAGTGAATATTGGATAGTCCGCCCGGAAGAACAACATATCCAAATTTATGTGCT
AGAAAACGGACGCTACATAGGCGTGCAACCTGTGGTGGAAGGTGATGTAATTACATCAAT
AAAATTTCCAGCGTTGAGTTTTGATACGAGTGGGTTGTATGAGTTGTGATTGAGACGGAT
ATGGTAAAGTAATCAAATTGTCTTTGTAGAAAATAGGGCGTGTTCACAATAAACCTGATC
AAGGGTAATGATGGTATGGACTGGTGTTTATATTGTTATCGCCATTTAGTTGATAATGCG
TTTGCTTCAAATAATACCGAGCCATTGTGACTCGGTACGATAAGTTAGCAAGAAATTATG
CGACATCGCTGGTAATAATTTGCTGTATTCGTTGGGTTAGATTGATGTTTGGTTAAGATT
TAAATTCAAAAGGTCAACATGCCTTAAAATCTCAGAGTTATTTTTTACAATAGGGACAGT
ACATCTAGTTGTCTAGTGTGCTTCCAAAATTTTTTAAGTATAGTTGGTCATGAAAGCTCT
TAAAGATAGTTCAATTTATTTAATAGGTGAATTTGCATCAAAATCTCTTCCGTTTCTATT
GTTACCTTATTTGACTAACAAGTTAGGTATGGAGGGTTTTGGTGAATTGTCTTATTACCA
AATATTGACAACAATATTTGTTGTATTGGTTGGCTTTTGTCAAAGTAATGCAATATCTAG
ATACTATTATGCTTATGGCCAAAGGTCTGTTAATTTTATTATGTTATCTGGGTATATATA
TACTTTTAGTATAGGTGTTATCGGTTTTATAACATCGTTATTTTTTGATAACAAAATTAT
TTCGTACTTGGTACTTTTATCTGTCTTTCAGGTTTTATTATCAGTACAATTATCCCTTAT
TCAGTGCCAAAAGAATCCTATTAAGTATACAATAATTCAGGTGGGGGCAATCATTTTATC
TATATCAATAACTATATTTATGTTGGAGTTTTATGATAGTGGTTTAGTTGAAAAGAGAAT
TCAATCGCTTTTATATAGTGAAGGTCTAATGTTCTTTCTTGTTTTTTTTATCTTTAACAA
AAGTGTAATTCGATTTAGTTTAAAGAATATTAAATTAGGTATTAGGTATATATTAAATTT
TGGTTTCCCTTTGATTCTGCATAATTTCAGTGGTATTATAAAGTGGCAATTAGATAAAGT
TTTAATATATAACATTTTCAGTAAAAGTGAACTTGGGATTTATGCATTAGGTGCAACTAT
TGCATCAATTATTTTAACTTTGATTGCTGCAATAAACCGAGCATTATTACCATACTACTA
TGAAGCATTAAAGAAGAAAAAAGTCGGAATAAATGAAATAAAAAAATGGGTTTTATATTC
TTTATTATTTATTCCAGTTTTATGGTTGGTTTTAATTAATTTCCCTTCTGAAGTTTTATC
TGTTTTTGTAGAAGAGGAACAGGAAATTTTAAAATATTATATAATAATATTTTCTTTAAC
AGCGCTATTAAATATTCCTTACGCCATTTTGGCTAATTATTTATTTTTTTATTCAAAAAA
TAAATATGTCACCTATTGCTCATTAAGTTCAACAGTATTGTATTTACTGGTTTTGTTGGG
GATGTTGTCATTTTTAGATATAAAATATATCCCATATGCTGGAGTATTATCGTCAGTTTT
TATGTTATTATTATTATGGTTTTATGTTAAAAAAGTAGATGCTAACTAAAAAGAGGTATT
TATTATGGAAGAAAAAGAATATATCAATCTTATTGAAGAGCCAAAAGTGGATTTTTCCTG
TTTTGACTCAAAATCTAGAGAAGACGGGATTAGTGGTTTTATGAGATTGAGAAATGAAGG
GGAATTTTTATCTTTGGCAATAGAATCGTGGCTTCCAATTTTGGATGAATTAATCATTGT
GTATAATAATTGTCAAGATAACACAGAGGAAATTGCTTTAAGATATGCAAGACTCTATCC
AGAAAAAATTAAAGTTTTTCACTACTTACCAATAGTTTATCCTCAAGGAAGCCAAAAATA
CAAAGAGTTAGCTTCTTCTGATTTTCATAGTTTAGTAAATTATTATAATTTTGCATTAAG
TAAAACAACGAAAAAATGGGCTATAAAAATAGATGGTGATCAAATATTATATAAAGGTTC
TGTTATTAGACAGAAGTATGAGGAATTAAGATTAAATAAACCTAATCATATCCAATTGCT
TTCTGGTGTAAATTTGATTGATAACTATGGGAAGTTATATGTTCCTTCGAGTGCAAGATT
CTGTAATTTTTATGGAGATTTATGGCTATTTAGAGTAGATAAAGATACAATTTTTAAGAA
AGGTCAAGAATGGGAATATTTAGATTTATCTAATAGAACTTATGTTGATACTATTTTTGT
CCATTATCATTTAAAATTTATGAAAAATGATTATGGTATAGGTAATTATGAATTAGATGA
GAATCCTAATTCTAGGTATTATCCTTTATATTTAGTTTTTCTCATAATGTTGAGGTTAAT
TCCTTTAGAAAAAATAGCTAAAGAGACATCAATGCCTATTATTGATTGCGAAGATCTGTC
TATTCAAAGGAGTAGATATTATAGAAAGGAGGCTTGGGATTACCTAAATCAGAAGAATGC
TAGTTTTTCCTTTTCTAGATTTATTAAAGAGTTTTATATATATTTGAGAGCTCATACAAA
ACTTAGAGTAGTAGTAAACATTCTAATACGAGTTTTAAGACCTTTAAAAAAGGTCATTGA
CAAATCAAAACTTTAAAAATAGTTATACAGTATATAAGGAGTTCTTTGATGAAAGGTGTA
ATTTTAGCAGCAGGCATTGGCTCAAGATTAAGACCAATGACAGATGATAAACCAAAGTGT
TTAGTTAAAGTTTCAGGGAAGCCAATGTTGGAGTATCAATTAGATGCTTATCGAATGGCT
GGTATTAAAGATATTGTGATTGTCATTGGTTACAAAGGCGAACATATTGAGCGTTATTGC
CGTTACATAAATGATCTTAATATCACGATTATTAAAAATGAAGAATATGAGGAAACAAAT
AATATGTATTCTTTATATTTAGCAAAAGAACACCTACAAGGAGAACCTTTTATATTAAAT
AATGCAGATCTAGTAATTGAAAAGGAAATTATTGCTAATATGCTGGCAGCTAAAGAAGAC
AATTTAGTAGCAGTAGATGTCGGATTATATAATGATGAATCAATGAAAATTATTTGTGAT
TCTGAGGGATATATAAGAGACATTTCGAAAAAAATACCTCAGGATCGAGCTGTAGGATGT
TCTATTGATTTCTATAAAATTTCTCATCAAATATCCACTCTTTTATTTAAAGAGATCACA
GAAACAATTGAAGAAGGAAACCGCAAAAATTGGACCGAAGTTGCTTTACAAAGAATTTTC
CAAAGAAAAGATGTTTTATTTAGCGTATTAAATATTTCTAAGTATAAATGGGTTGAAATT
GATAATTGTGATGATTTAGCATTAGCTGATATGTACTTCTCACAATTGAATAGAAAGATT
ACTGATTATAAATGCTATTTATTTGATTTAGATGGTACGTTATATGTGGGAAAAAATGTT
ATTAATGAAGCAATAGATTCAGTGAGGCTGTTACAAAAGCAAGGAAAAATAGTTAAGTTC
TTATCAAATAATTCTTCTAAATCCAAACAGGATTATGTTAGTCGATTAAATGAATTGGGC
ATACAGTGTAATGTAAAAGACATCATTCTTTCAACCGACGCAACTCTAAGATTTCTATCT
GAGAAAGAAATAAAAAGAGTTTATGTATTAGGAACAGAAAAACTTAAACAAAGTCTTATT
GAAAATGGCTTCAAGCTTTCAGAAGATGATGCAGAAATAGTTGTTATTGGTTATGATACT
GAATTAACCTATTCAAAACTTATTACAGCAAGTAAATTAATCAATAAAGGAATTGATTAT
ATTGCAACTCATAAAGATATATTCTGTCCAACAGAATTTGGACCAATTCCTGATATTGGA
TCTTTTATCCAAATGCTAGAAATGACCACAAAAGTGGCTCCATTGAAAATTTTTGGGAAA
CCCGATATCAGTATGGTTGAACTTGTTGCTAAAGAACTAAATATAGATAAATCTGATATG
CTGATGATCGGGGATAGATTATACACAGATATATTAATGGCTAAAAATTTTGCTATTGAT
TCAGTGTTAGTATTATCTGGAGACACGACACGAGACATGTTAGAAGTTTCTGATATTAGT
CCAACATATGTTTTAAAAAGCTTTAATGTGTTGTACTGATAACATAAGAGGAAATTATAT
GAGGAATAAAATCATTTGGATTTATAGAGCATTTCATGCTCTATCTAGAGTAATTTTAGG
ATATCCTTTATATTATATTTCAGGTTTTATTCCTCGCAAAAAATGTATTTGGGTATTTGG
AAGTTTTGGCATTTTTAATGATAATAGTCGTTATTTGTATGAATATGTTATTAAAGCTAA
TAAACATAATATAAAAGCTATTTGGATTTCTAATAATAAGCAATCTATAATTGAAGCTTC
AAAATACGGGAAGGCCTATCACGCATTAAGTATAAATGGATTATATTATACTTTAATAGC
AAAAGTATATATATTTTCTTGCTATGTGTCTGATATTAATTATTTTACATCAAGAGGAGC
AATAAAAGTAAATCTTTGGCATGGGATACCATTGAAAAAGATAGAGTTTGATATTAATAC
ACCTCCATTAAATAAAGTGTTTAAAGATGCAAGCTTTATATCCAAGGTATTAAGACCTCA
GATTTACCAACGTAATGATTTTTTAATCTCTCCCACTAAATATATTGCTGATTATTCTTT
AAAATCTGCATTTAGAATAAATGATGATAATATTATTCTAGCTCAATATCCTAGAGTTAG
CTACTTAAAAAGTTTAATGTTAGAAATGAAAAATAAAGATAAATTAGAATATTCAATATT
TCAAAAAGTATTTTTATACACTCCAACCTGGAGAGATAACTCATATGATTTTATAAAGAA
GTCAGAGATCAATTTTGAACTACTTGATAATTTAATGAAAGAGAATAATTCTATATTTTT
GGTTAAGCTTCATTCTGCTACAAAATTATCTGTTGATTTTTCAAAGTATAATAATATTCG
ATTGATAGATAATAAACAAGATCCTATGAAATTATTAGCTATTGCCGATTGCTTAATTAC
GGATTATTCGTCTATATATCTAGATTATTTGATTGTAGATAGACCTATAATTTTCTTTTC
TTTCGATCTAGATGAATATCTTCAGGGGAGAGAGATGTATTTTGATTATGATTCTGTTCT
GGCTGGAAATAGAGTAAATTCTTTTTCAGAACTCTTTAGAGAGATCCTGAAGGTATTTGT
TGATGATAGATTAGGTAAGGAGCGAAGAAAAAAAATGTCTTCATTATTTTTATCTAACGA
TACAGATAGTAACAAGAGCATAGTTGATAAAATAATAAATAAACTTGGTCATTGATATTT
AATATATTAATTATACTTCATAATAAGGAAAATTTTTAATGTTGTTTTCAGTTATTATAC
CGACTTGGAAAAGAGATAAAGAGTTAGATTTAATTTTAAAGAGTTTGAGTGAACAGGCTT
TTAAATTGAATATCGTTGTTCAAGTAATAGTAGCAGATAGTCATAGTAGTGACAAAATAA
CTTATATTTGTGATAAGTGGAAAGAAAAATCAAATTCTTTAAAAATAGAGCATGTCCATA
CAGAAAATGTACTTGCAAGTAAAAGAAATTATGGGCTAAAATTTTCTGAAGGAAAATATA
TTATTTTTTTAGATGATGATTGTGTGCCAACCTCTACTTTTTTAGAGTGCTGTATGTCTT
ATTTACCTCAATTAAATAAAAAAATTGTATTCTGTGGAGAGGTTAGATTTCTTCCAGAAC
AAATAAACTCCAGTAATTATTATAGATATAGAGATTCTCGCCATCCTAAGTCTCAAGTAG
GAAAGAGACTTGATCAATGGGGGTTTGTAGCAATGAATTTTATTATTTCTAAGGAGCAGA
TTATTCATAATCAATTATCTTTTGATGAAAATTTTATTGGATATGGGGCTGAAGATCATG
ATTATGGGTTTAAATTAGTCGATAAAAATTTTGATATTATTCAAGGGGAACAATGCATTA
TGCATTATGAGTTTGGTGGAGATATAAATAAATACGCAAATAAAATTTATCATGCATCTA
GAGATGGAATGAAGGTTATGAAAAAAATCTATAAAGATAGAGTTTATATTGGAAAAACCA
AACTAAGATTAATAGAATATGTTTTTTCTAGCCCGATTTTGAAATCTTTAGGCCTATACA
CTTTATTTAGCCCCATTTTTAGAAATTTCATCATTAAATTCCTTTTATTAACAGATAAAG
TAAAATTTTATCATTTTAATTTTTTATATAGATATATAATATTATCCTCATATATCCATG
GAATTATAGATAGAGGCAATAAAGATTTGAATGAATTGAAAGAAAACTGGTATAAATAGT
ATGAAACTTGTTCGAACTCACTCACACATATCCAATTTAATAGCATTGTTTTGTTTTTTT
GTTACTTTTTTCAGAATATCCTTATTTCATGAGTATATATATTTATCATTTATTCTAGGC
TTAATAGGATTTATTACATTTTTGACAAACCTTAATAAAAAAATATTATTTAATAAAAAA
GAAACATCTTTATTGTTACTATTAGTATTTATGTTTATCTATACTATAGTATTAGATCTT
TATCAAATAGGAGAAAAAGAATTTAAAATTAACTCTTTGTTTAGCATTAGGATTATTTCA
ATGATTTTCCTTTCTTTTTTACCTGCTTATTTAATATATAAATTTTATTTAAAATCAAAC
CATTATTTATTTGATACCCTTTTTAAATGGTCTTTATATATTCAACTGGTATTTTTCATA
ATAATGTTTCTATCCCCAGATTTGAAGATAGCTTTATATAACACATTTGCTTTAGGAAAA
GTTAACTTGTATGACCATAATTTAACAGTTAGAGGATTTGGTCTGTCATCAGAAATTAAT
TTTATGACTCCTTCTTTATTAATATATATGACGTTTATTTTGATAGAAAAGAGGATTTTA
CTTAAATTAATTGTTGTAATCACTCAAGTCATAAACTCTAATATGGCTATTATTTCTTTT
ATTTGCGCTGTATTATTTTTGGGCAGGTCAAAATTTATTTTTAAAATCTTTATTTTTATT
TTACTATCTTCTATTATTATGATTTTTAATGATTCTTTACTTGAAACTTTAAAGAATTTC
ATGCCTAGATTTTATTATGAGTTCATTGGAAGTAATGGAACTAGGACCGCCAGTATATTG
ATGAATACAAATATATTTGAAGGCAGATATATTGACATCTTCACTTTCCTTTTTGGTTAC
CAAGAAAATGTGGCAAGCAATGTTGGTGTTGCAACTATAACTCATGACTCAGGATGGATT
ATAATGTTTTTTTATGGTGGTGTAGTCTTTATCCTATTGTTTCTACTATTTGTATTTTTA
TTATCAATCCTTATATTTGAAAATAAGTTATATGCTTTATTATGGTTTAATCTAGCTCTT
ATTTTTAATTCAAAAGGGATGATTCTTGGTATGAATGGATATTTCTTTTTATCTTTTTTA
TTTCTTTTTTCAAAAAGGTTTAATAAATTAAAATAATATTAGGTACATATTATGAAGAAT
AAAGTTTTATTAATCACTGGTGGGACAGGTTCATTCGGTAATGCTGTTTTAAAGCGTTTT
TTACAAACAGATATTAAAGAAATCCGTATTTTTTCTCGAGATGAGAAAAAGCAAGATGAT
ATGCGTAAAAAATATAACTCACCAAAGTTAAAGTTTTATATAGGTGATGTACGTGATTAT
AATAGCATTTTGAATGCTACTCGTGGTGTGGATTATATTTATCATGCAGCAGCATTAAAG
CAAGTTCCATCTTGTGAGTTTTACCCAATGGAATCGGTTAAAACAAACGTATTAGGAACA
GAAAATGTACTTGAAGCTGCAATTCAAAATAAAGTAGAGAGAGTAGTTTGTTTAAGTACA
GACAAAGCGGTATACCCAATTAATGCTATGGGTATTTCTAAAGCAATGATGGAAAAAGTT
ATTGTGGCTAAATCTCGTAATTTAGAGGGATCAGGGACAACTATTTGTTGTACCCGTTAT
GGTAATGTAATGGCCTCTCGAGGATCTGTTATCCCGTTATTTGTAGATCAAATTCGTCAA
GGTAAGGCATTTACTGTCACGGATCCTGAGATGACTCGCTTTATGATGACGTTAGATGAT
GCAGTAGATCTTGTGCTATATGCTTTTGAAAATGGCCAGAATGGTGATATTTTTGTTCAA
AAAGCTCCTGCTGCAACTATCGCAACTTTAGCAAAAGCTATCACAGAGTTACTTTCTGTA
CCAAATCATCCGATTGACATTATCGGAACACGTCACGGAGAGAAAGCATTTGAAGCTTTA
TTAAGTAGAGAAGAAATGCTTCACGCAATCGACCAAGGTTATTATTTCAGAGTCCCAGCA
GATCAGCGAGATCTAAATTATGGTAAATATGTTGAAACGGGAAATCTAAGAATTTCTGAA
GTGACAGATTATAATTCGCATAATACAGAGCGTTTAGATGTTGAAGGAATGAAAAAATTA
CTTTTGAAACTAGAATTTATTCGCTCAATGATTAAAGGTGAATATATTTCTCCAGAGGAA
TAATATGAAAGTATTAGTTACAGGCTCAAATGGTTTTATTGCCAAAAATTTAATCCAATA
TCTTTCTGAAAAAAATGATATTGAGATAATGCTATTTAATCGTCAGTCGTCAGAAGAAGA
ACTTAATTCTATGTTGTTAGAGGCTGATTGGATAGTTCATTTAGCTGGAATTAATCGTCC
TAAAAATGAGCAAGAATTTATCGAGGGTAATATTGAATTAACTCAAAAAATAGCTAAATT
TTTGCAAAAAAATAATAAAAAAACACCTCTTATTTTATCTTCATCTATTCAAGCTGAAAG
AGATAATGCTTATGGAAGAAGTAAATTAGCTGGTGAGGATATTATTTCTAACTTATCTAA
ATTAAACGGTAATCCTATATATATTTGTCGTTTAGCTAATGTTTTCGGAAAATGGTCTAA
GCCTAACTATAATTCTGCTGTTGCTACATTCTGTTATAATACAGTACACAATTTACCTAT
TGAAATCCACGATCCGAATGCCGTAATTAGATTGGTTTATATTGATGATGTTGTAGAATG
TTTTTGGAATATTATTCAAGGTTTGTATCAACCTACAGGCATTTATCAAGTTGAACCTGA
ATATAAGGTGACAGTTAGTGAGTTAGTTGAAATTTTAGCTTCATTTAAGCACTCAAGACA
ATCATTAGTAACAGATGAAGTAGGTGTAGGGTTAAAACGAGCTTTATATTCGACTTACTT
AAGCTTTTTTACTCCAGATCATTTCGATTACTCAGTGCCTAAATATAGCGATGAGAGAGG
AGTTTTTGTTGAAATGCTAAAAACACCATCAGCAGGTCAATTTTCTTATTTTACTGCATA
CCCAGGTATTACGAGGGGTGGGCATTACCATCATTCAAAAAATGAGAAATTTTTGGTAAT
AAAAGGGAAAGCTTTATTTAAATTTAAGCATATTGTAACTGGAGAATATTATCAATTAGA
GACAAATGGCGATGAACCAAGAATTGTAGAAACGGTTCCTGGGTGGTCGCATGATATTAC
TAATATTGGCAATGAAGAGATGGTTGTAATGTTATGGGCAAATGAAATTTTCGATAGAGA
AAAGCCCGACACTTATTTTATGCCTTTAACTCAATGATGAAGAGAAAAATGTATGAAAAA
ATTAAAATTAATAACTGTGGTTGGTACGCGACCTGAAATTATTCGTTTGTCTAGGGTAAT
GACAGCGTGTGATAAATATTTTGAACATATTTTAGTCCATACAGGTCAAAATTATGACTA
TGAGCTGAATGAAATCTTTTTTGCTGATCTTGGTATTAGAAAGCCAGACTATTTTTTAAA
TGCTGCAGGTTCTACCGGAGCTGAAACAATAGGAAAAGTTATTATTTCAGTAGATCAAAT
TTTAGAACAAGTAAATCCTGATGCGCTACTTGTCTTAGGCGATACAAACAGTTGTATGTC
CGTATTACCAGCTAAACGTCGTAAGATTCCAACATTTCATATGGAAGCTGGGAACCGTTG
TTTTGATATGCGTGTTCCAGAAGAAATTAATCGTAGAATCGTAGATCATACTGCAGATAT
TAATTTAACATATAGCTCTATTGCGAGAGATTATTTACTGGCGGAAGGACTTAGACCTGA
TCAAGTAATTAAAACAGGGAGTCCAATGTTTGAAGTGCTAAATTATTATAAAGATAAAAT
TTATGCTTCAGATGTTTTAACAAGATTAAATTTAAAAGAAAATGAATATTTTGTTGTTAG
TGCACATCGAGAAGAGAACATAAATTCAGACAAGAATTTTTTAGATTTAGTTGAAATGTT
AAATGCCGTTGCAGAGAAGTATAAATATCCTGTTATTGTATCTACTCACCCTCGTACTCG
CAAGAGAGTTGAGGAAATGGGGGTTAAGTTTCACTCACTAGTACAGCTGTTAAAACCACT
GGGTTTCAGTGACTATAATAAGTTACAGCTGTCAGCTAAAGCAACTTTATCAGATAGTGG
AACCATTAATGAAGAAGCTTCTATTCTAAATTTCCCCGCATTGAATTTACGCCAAGCTCA
CGAACGGCCAGAAGGTATGGAAGAAGCTGCAGTAATGATGGTTGGGCTGACAACTGATAG
AGTATTGCAAGGATTAAACATTTTGGAATCTCAATCAAGAGGAGAGGTGAGAACATTACT
TCTAGTTGATGATTATAGTATGCCAAATGTAAGTGAGAAGGTTGCTCGTATTATTTTAAG
TTATACCGATTATGTAAATCGTGTTGTGTGGAAAAAATATTAATGAAAGTTTTACTACTT
ACTCAATGGTTTGACCCTGAACCAACTTTTAAAGGACTTGCTTTCGCAAAAGAGCTGCAG
AAGCAAGGACATCAAGTGCAAGTACTTACTGGATTTCCTAATTATCCAGGGGGGAAAATC
TATGAAGGATATCAACTAAAATTCTTTCAAAAAGAAAATATTGATGGTATCTCTATTTTA
AGAGTTCCATTGTATCCTAGCCACGATAATTCTTCATTAAGGAGAATTTTTAATTATATT
AGTTTTGCATTAATGGCGATAATATTTGGTATTTTTTTTACTAAAAAATCGGATGTGATT
TATACATACCATCCACCTTTAACAGTAGGTGTTGTGGCAATTATTATTAAATTCTTTAGA
AAAATACCTGTTATTTATGATATACAAGATTTATGGCCAGATACTCTCAAAGCAACAGGC
ATGATCAATAATGATAAAATCCTTAGTATTATTAATATAGTTTGTCATACAGTATACAAA
TATGTTGATCATATTGTTGTACTAAGTCCAGGTTTTGAAAAAATTTTAATTAAGAGAAAT
GTGCCTAGTAATAAAATTACGGTTATTTATAATTGGTGTAATGAAAATACATTAGATGCA
TTTTCAGAATTAAAATCTCAATTCAAACAACTGATGGAAAACAAATTTAATATTGTGTTT
GCAGGGAATATGGGAAAAGCTCAAGCGTTAGATTCAATAATTGATGTAGCTAAAAATTTA
AATGAGTCCTATCCTAGAATTCAGTTTGTCATGGTTGGTAAAGGAACTGAAACGGAAAGA
TTAAAAGAGAGGGTTATAAATGAAAATATTAAGAATATTATTTTTATTCCACAACAACCA
ATGAGTGAAGTTGGTGCTATCTTACAAGCCTCAGATGCTTTATTAGTTCATTTAAAGAAA
GATGAACTTTTTAAGATTACAGTTCCATCAAAAACTCAAGCTTATATGTCTATAGGAAAA
CCAATAATTATGGCGGTGGAAGGGGATGCTGCAGATTTAGTTATTAATTCAGACTGCGGT
AAAGTTGCTATACCTGAAGATATTTTAAGTATTTCTAAAGCTATCATTGATATTTATTCC
TTGTCCAAAGAGGAACAGGCTAGGTTAGCAAAAAATGCAAAAGCATTTTATGCAGCTAAA
CTTTCTATTCAAGAAGGAACTAAAAAGTTTATAGACGTTTTTTATAAAGTTATATAATAA
TTTGTTTTAATATTTAGGAATCATAAAAGCATATGTTAAAACGTGTATTTGATATGATTT
TATCTGTATTTATTCTCATTTTGTTATTTCCAGTTTATTTAATAGTAGCTTATAAAGTCA
AAAAAAATCTTGGCTCACCAGTACTATTCCGACAAATCCGCCCTGGATTAAATGGTAAGC
CATTTGAAATGATTAAGTTTAGAACGATGAAAGATTCTGTAGATAAGGATGGCATTCCTT
TGCCTGATTCAGAGCGTTTGACACCGTTTGGGAAAATGCTTCGAGCTACAAGTTTAGATG
AATTACCTGAATTATGGAATGTTTTAAAAGGGGATATGAGTTTAGTCGGGCCACGTCCTT
TATTAATGGAATATTTGCCACTTTATAATAAGCAACAAGCAAAACGACATAATGTTCGTC
CAGGGATTACTGGATATGCTCAGGTTAATGGACGTAATGCGATTAGTTGGGAGCAAAAGT
TTGAATTGGACACTTGGTATGTAGAAAATCAGTCCTTTTGGTTAGATATTCAGATTTTAT
TTAAAACGGTAAAGAAAGTCTTTTTTAAAGAAGATATTAATGCTGAAGGTGAAGCTACTA
TGTCAAAATTTATGGGAACAAACAGTAAGGAGTAAAAATGATTATAGGTATTTATGGTGC
AAGTGGATTTGGTAAAGAGGTTTTGCCTTTGGTTAGAATGCAATATCCAGAATTATCTCG
GGATAATATTGTATTTATTGATGATTCTTTAGCTGGATTTATTTTAAATGATATTAATGT
GATCTCTTATGAGGAATTTATTGGCATACCTGATAAAATAAAATCTGTCGTAATCGCTAT
TGCTGATGGAAAAATAAGAAAAACAATATCTGAGAAACTTAGTACGGATGGCATAAGGCA
ATTATTTATAAAAGCTGTAAATTCCATAATTCTTGATAATGTAGAAATTGGAGATGGCAG
TATTTTATGTCCTTTTACTTGTTTAACAAGTAATATCAAAATAGGGAGAGGATTCCAAGC
CAATATTTATAGCTATGTTGCTCATGATTGTATTATTGGTGATTATGTTACCTTTGCTCC
AGGAGTTAAATGTAATGGCAATGTTCATATTGAAGACAATGTATATATAGGTACAGGTGC
TATCATTAAGCAAGGAACTTCAAAAAAACCTTTAGTTATCGGTAAAGGGGCTGTTATAGG
TATGGGGGCTGTTGTTATGAAAAGTGTTCCTGAAGGTGCTGTATTAATGGGAAATCCTGC
TAGATCGCTAAGAGAATTTTCAAAAAATAAATAGGTCTTATGTTATATGGAAACAAATCA
AGAAATAGTAAACTCAATTCCTATTGATGAATTGAGAATTGGGATGTATGCGACTTATTC
ACAAACAATTACCGATACTGATATAAAAGCTTTTGCTGGAATATCAGGAGATCATAATCC
CGTACATGTTAGTGAAGAATATGCGCAACAATCTAGGTTTAAAAAACGTATTGCGCATGG
GTTGATTTCAGCTAGCTTTTTTTCTCAATTATTTGGTACTAGATTACCAGGGCAAGGTTG
TGTTTATGCTTCTCAGTCTTTACAATTTAAAAGACCTGTTTATCTAGGTGATACTGTGAC
AGCAAAGGTTCAAATTATATCTATTGATATAAAAAGAAGAATAGTTTTATTTTCAACAAT
TTGTACTGTTCGTAATAAAATTGTGATCTCTGGAGAAGCTGAAATTTTCATTCCTTAGAA
TAATATTGGAGTTGATATGTTAAATACAAACTACGCCCCTTGGCCCTCTTTCACTCAAGA
AGAAGCTGATGCAGTATCTAAAACTATTTTATCAAATAAAGTGAATTATTGGACTGGTAC
AGAATGTCGTGAATTTGAAAAAGAATTTGCGGAATTTGCTCAAACTAAATATGCCATCTC
TTTAACTAATGGGACTGTTGCATTAGATGTTGCGTTAAAAGCATTAGGTATTGGTATCGG
TGATGATGTTATTGTCACTTCTCGTACCTTTTTAGCATCAGCAAGTGCGATTGTAACAGC
GGGTGCTAATCCTATTTTTGCAGATGTTGAGTTAGATTCGCAAAATATCTCTCGTAGAAC
GATTGAGGCAGTCCTTACCCCCAATACTAAGGCAATTATTTGTGTACATTTAGCTGGTTT
AATGTGTGATATGGATCCAATAATGGCTCTTGCCGAAGAAAAGGGTTTATATGTGATTGA
AGACTGTGCACAAGCTCACGGTGCAATGTATAAAGGACGTTCTGCTGGTTCTATTGGTCA
TATTGGTGCTTGGTCTTTTTGCCAAGATAAAATTATGACGACAGGCGGTGAAGGCGGAAT
GGTTACAACGAATGATAAAGTATTATGGGACAAAATGTGGTCTTATAAAGATCACGGTAA
GAGTTTTGATTCTATCTATAATAAGCAACATCCTCTAGGGTTCCGTTGGGTTCACGACTC
TTTTGGTACTAACTGGCGTATGATGGAAGTTCAAGCTGTGATTGGACGTATTCAATTAAA
ACGTATGCCAGAATGGACGAAGATACGTAATCAGAATATGGAATTGATTTTATCTGCTTT
TGATAACTCTCCTTATTTTACTGTGAATCGCCCATCGGAAGACTACATTCACGCGGCTTA
TAAATGTTATGTTCAAGTAAATAGTGATGCGTTACCACAAGGCTGGGATAGAGATCGTAT
TATGAATGTGATTAATGAGTTAGGTACACCTTGTTATAGTGGCTCTTGTTCAGAGGTGTA
CCTAGAAAAAGCATTTGATAATACTCCTTGGCGTCCAGTAAAACGTTTAGAAAATGCGAA
AAAATTAGGTGAAACGAGTTTAATGTTCTTGGTTCATCCTAACTTAACTGAAGAGAATTT
AAATAAAACTATAGATGTTATTAGAAATGTGATTAAACAACTTTCAGAAGGTTAATATGT
TTCAGGAACTTTTAACACATTTAACCTTTTTGCCAAGGAATATTAAGCAAATAGGTTTAG
TTTTGTTTGATTTTACGATATTTCCTATTTTGATTTGGGGAGTCTATGCCTTACGTCTCT
TTGATTTAAATGCAGAAGCTATTCCAAATTTGCCTTATGGTGAAATTTTAGTTTCAATTA
TCGCTGTAGCGAGTTTAGCCATTTGTGGGGTTTATCACTTTGTTATTCACACATTCTCTG
AAACGTTAATTTTCCGGCTTTCTATTGCAACGTTGATCACTGTTATTGCACTATTTTTGT
TAGGCGATAGCACTCCAGCGATTATTCCGACATCAATTCCTTTGATGTTCGGTTTTTTTA
TGTTTGCTTGGGTATATTTGAGTCGAGGTGTTATTAGAGCTTTGGTTAAAAACGCCTTAC
AAGCGGATACTCCGCGTAAGCGAATTGCAATTTATGGTGCAGGATCTGCAGGGCAGCAAT
TGGCTGTGTTGTTGTTTCGTTCTCACGAGCATTTGCCTATCTTTTTTATTGATGATAATG
AGAATTTGGCGAATACTCGCTTAGGGCGTCTAAAAGTGTTTTCTGCTCAGAATGCGCTTG
AAAAATTTCAACATTATCAGATTGACCAAGTGATTATTGCTTTGCCATCTGTTGAGCGTG
CGAGAAAAAATGAGATTGTTAAATTTTTATCTGGAGCTAAAGTTAAAATCTTGGAAATTC
CCGGGTTAACTCAAATTGTTGATGGGAAAGTTTCGATTAGTGATATTAAAGAAATTAATA
TTATTGATTTGTTAGGAAGAGAGCCTGTAGAGCCGATTCCTGAATTATTCAGTAAAAATA
TTCAACAGCAAATTGTGATGGTAACTGGTGCTGGTGGTTCTATTGGTTCGGAACTTTGTC
GTCAGATTATTCGTAATCAACCTCGTAAATTGCTTTTATTTGAGATTTCGGAATACGGAT
TGTATGCAATTGAAAGGGAATTAAACGAAATTGTTAAAACTCAGCAGTTAGGTCATATTG
AAATTATTCCACTCTTAGGGAGCGTTCAGAACTTTAAACGTTTAGTTGAAATTATGCGGG
TTTATCAAGTGGATACGGTATATCACGCGGCAGCTTACAAACACGTTCCAATGGTTGAGT
ATAATGTAGTTGAAGGTGTGCGAAATAATATTTTTGGTACTTATTATACTGCGCAGGCGG
CGATTGAAGCTCAAGTTAACTCTTTTGTATTGATTTCAACGGATAAGGCAGTGCGTCCTA
CTAACGTAATGGGCGCAACTAAACGCAGTGCTGAATTGTGTTTGCAAGCATTGGCTATGG
AAAAGAGAAACAGCTTAGACGGTGTTGAACATAACACACTTTTCTCTATGGTTCGTTTTG
GTAATGTTTTAGGTTCATCAGGTTCCGTTATTCCGCTATTTAAAGAGCAAATTCGCCAAG
GCGGTCCGATTACGGTCACAGATCCAAATATTATTCGTTACTTTATGACAATTCCAGAAG
CAGCTCAATTAGTTATTCAAGCAGGAGCAATGGCAAAAGGTGGCGATGTATTTATTTTAG
ATATGGGGGAGCCTGTTAAGATTGTTGATTTAGCGGTAAATTTAATTCGCTTATCTGGCT
TAGAGGTGAAAAATCAAGATAATCCAACTGGTGATATTGAGATTAAGTTTACTGGGCTTA
GATCAGGAGAGAAACTTTATGAAGAGTTATTGATTGCAGGCGATAATGTAGAAACAACCG
CACATCATCGTATTATGACTGCAAAAGAAGATTTTTTGCCGTTAAATGAATTGCTAGCTT
TACTTGAAGAATTAGAGTTAGCTTGTCAAGATAATCAATGCGATAAGATTCGTGATATTT
TGTTGAATTCTCTAATTGGGTATACTCCGGTAAGTAAAATAGTGGATTTTGTTTGGCGGA
TGCAAGTAGATAAATAGTATATTTAGATTAGCCTATTCCTTTTTGATATATTCAGTGAGA
ATAAGAATTGGGTAGTAGAAGGCATAGTAGAATAGTGAAGATTTATTACACCTCAAAATG
TGTGTGTCAAATCGATATTTCTTTTCGAGTTTTTCTGTGCAAATAAATGTGGTTTGTTGT
ATACTGGAACGATGTTTATTAAGTTCAATTCGACGTTTGGTGTGTGAGTTTTGAGCTATT
CTGATGGATTTTGTTAATTATAAAATGAGTAGGATGGATTATGTGTAAGTTAACTAAAGC
TCTTGTTTTTACTGGTGTGATTTTATCTCTTTCTGGTTGTGGGATGATTTTACCTGCAAC
GCATTCTCCTATTGTTGATACGGAAGTGAGGGGAGAGAATGTGGACTTTGAGAAGGTTGT
GGATGCTTATTTAATTACGCCTCAGTTAGTAAAGCAGTTAGCTCCTCGTGCGGTGAAAGC
AAGTGATAACATTGGTTTAGAACAACAAATTAAGCGTTATCAATATAAGATAGGTGTTGG
CGACATATTAAATGTCACAGTTTGGGATCATCCTGAATTGACAACTCCTGCGGGTGCTTA
TCGTTCTGCCGCTGAATCAGGTAATCAAGTGCATGCTAATGGAACTATTTTTTATCCATA
TGTTGGGCAGCTTAATGTTGTTGGCTTAACAGTAAATCAAGTTCGTGATAAATTGGCAAA
AGCTCTTTCAGCCTATGTCACAGATCCTCAAATTGAGGTAACAATTGCCTCATACCAATC
TAAAAAAGCATATATAACAGGCGAAATCAAGAATCCAGGACAGCAATTTTTAACTAATAT
TCCGCTCACCTTGTTAGATGCTGTAAATAAGGCTGGAGGATTGTCTGATAATGCGGATTG
GCATAATGTGACTATTACTCGTCATGGTAAAGAGGAGAAAGTCTCTTTAGCAGAATTGAT
TCAATTTGGTAATTTAACGCAGAATCGTTTGTTATCTGATGGCGATGTGGTTCATATTCC
ACGCAATGATGCGAATAAGGTGTTTATTGTGGGGGAAGTGTCAAAACCTCAGATGTTGAA
AATTACTCATTATGGTATGACGTTAACCGAAGCAATTGCTCAGAGTGGGGGAATTGATAA
ATTATCTGCAGATGCAACGGGTATTTTTGTTATTCGTGGTCAACGTGATGTAAATAAGTC
AACGGTTTCAAATGAAGCTGAAAAAACAGATAAGATTGCAGATATTTATCAATTGGATTT
GACTAATGCAACTTCCTATGTATTAGGAACAGAGTTTTATTTAAAACCTTATGACATTGT
TTATGTGACAACAGCGCCAGCAACTCGTTGGAATAGAGTGATTGCCCATGTTGTTCCGTC
ATTATCTGGTTTCAATAATCTAACAGAGTCTATATTAAGAGTGAGGAATTGGTAATTAAT
GTTTGGAAGTATTTTAGTTGTTTGTATCGGTAATATATGCCGCTCCCCCGTCGGAGAAAA
ATTATTAAAACAATATTTTCCTGAAAAGCGTATTTTTTCAGCAGGTATTTCAGCTGAGCG
TAGCCATTTAGTTGGAAAAGGTGTAGATCCAACAATGCAACAAGTTGCTATTTCTCGTGG
AGTGGATCTTTCTGAACATCGTTCACAGCAATTAACGTCTGAACTATGTAAGAATGTAGA
CTTGATTCTTGTCATGGAAAAAGGTCATATTGACTTGGTTCGACAAATTTCACCAGAAAG
TTCTGGAAAAGTCATGTTATTTGGTCATTGGTTGGATAGCAATAAAGATATTCCAGATCC
TTATCGTCAAAGTGAAGATATGTTCCGAGAGGTTTATGCATTGATTGAGGATGCAGCATT
GAGATGGAAATTGAAACTCTAATTTTAAGGCAGTTAAAAGATGAATGAAAATAATCATGA
TGAAATTGATTTAGTAAAGTTGTTGGGGGCTTTATTAGATTATAAGTGGTGGATAGCTAT
TTTTACATTGTTGGTGACGTTATTTGGTGTTGCTTATGTTTTACTAGCTACGCCTGTTTA
CACTGCGAATGCTTCAATTCAAGTAGAAAGTAAATCTTCAGGGGGGGGGTTAAAAGATTT
CGCAGGAATTTTAGAGGGTAAATCATCTTCAAGTACTGAAATTGCAATTCTAAAATCAAG
AATGGTTTTATCCAATACTGTTGAGCAACTTAATTTAACTACGGTAGTTGAACCTCAATT
CTCGATCCCTTTTCTTAGTAAAGGTATTCATCGTTTGATGGGATATGAACCACAATTGTC
GGTCTCTTTATTTGAGCCTAAGAATCCTCAGATGAAAGAGGTGATTTTAGAGGTCGGGGA
GAATGCTGGAGAGTTCTCATTATTTTTTGCAGATGAAAAAGTTCTTGAAGGGAGCATTGG
GAAAAAGTATCAAACGGAAGATTTTTCGTTTGAGATTTCTGAATTAGAGGCTAAGCCAGG
ACAATTATTTAAAATTAAAAAGAATGATGTGTTGTTAGCAATTAGCACTTTACAAAAACA
AATTTCGGTAACAGATAGTGGTAAGCAAACAGGCATTATTGAAATTTCTGTTAATGGAGA
GAATAAAGCTCAAATTAAGAAGATAGTAAAGAGTGTATCTGAAAATTATTTGCTGCAAAA
TATTGTTCGTAATTCTGCAGAAGCGTCTAAGAGTTTAGAGTTTTTGTCTAAACAATTACC
AGAAATTAAAGCTCGTTTGTCAGAGTCTGAGAATAATTTGAATGAATTCCGCTTAAAAAA
TGAATCAGTAGATCTCAGTCTAGAAGCTAAATCAGCATTAGATACTATAGTTCAGTTAGA
AGCAGATTTAAATGAGTTAACATTAAAGGAGAGTGAAATTTCTCAAAAGTTCACTCGAAA
TCACCCTGCTTATGTTGCTTTGATTGATAAGCGTAAAGTATTAAATGAGGAAAAAATTCG
TTTAAATAAACAAGTAGAACGTTTACCTACTACTCAAAAAGAGGTTATTCGGTTAACTCG
AGATTTGGAGGTAAGCCAGCAAATTTATATTCAATTGTTGAATAAAATGCAAGAGTTAGA
AATTGTTAAGGCTAGTGCGATAGGAAATGTTCGTATTTTAGACGAGGCGCAAGTTTTTCC
TAATGCCGTTTCACCTAGAAAAATGATTGTGGTTGCCTTGGCATTTATGTTAGGACTTAT
CTTTGCCTCAATTACTGCGATAGCGAAAACGCTACTACATAGAGGTATTGAGGGAACATC
TGAATTAGATGTGTTAGGCTTGCCAACGTATGCTACGATTCCATATTCAAATGAACAGCC
TATTTTTTCTAAGCATAAGGTTCAGCGTTTTAAATTATTGTCGGAGTCAACGCCTACAGA
TCCAGCAGTTGAGGCTTTGCGTAGTTTGCGTACAAGTTTGCATTTTGCAATGTTAGAAGC
TAAAAATAATATATTAATGATTTCTGGAGCTTCTCCGTCTGTGGGAAAAAGTTTTATTTC
AACCAATTTGGCTAATGTTCTTGCTAAAGCTGGGCATAAAGTGTTGTTAATTGATGCAGA
TTTAAGAAGGAGTTATTTGCGTCGATTATTAGGTTTAGCAAAAGAGGTTGGATTGAGTGA
TGTGATTGCACAGCAAATTCCTTTTGAACAAGTGATTCAACATTATGATAATTTTGATAT
TATTGTTAAAGGAGAAACTCCACCAAATCCATCTGAATTACTATCTAATGCTCGTTTTCA
GGCACTATTAGAATGGGCAGCAAAAGAATATGATTTAGTGATAGTGGATACAGCGCCTAT
TTTGGCTGTTACAGATGCAGCTATTATTGGTAGGTATGCGGGAACATCTTTACTTGTTGG
GCGTTTTGGTGAAACTACACTTAAAGAAGTTGGATTAGCTAAAGAACGTTTTGAACGTGC
AGGGGTCTTTATTAAAGGTTTTATTTTGAATGGTATAAAACGTAAGGCTTCTAATCGTTA
TGATTATTATCAATATGATTACAAATAGTTGCTAACTTTGTAATCTTGACGTAAGCGGTG
GGATTTTAACTATGGTTATAAAAATAGTTTAGAATTTCGCCGCTTAGTGTTTTATCTAAA
CTTTAAAATAATGTTTATGTGAATAAGATTAGCAAATTGATTAAAAAAACCTTTTGATTT
AATTTGTGTAAAAATATTGACTAAATTAGTAGGGTATATAGAATTCTTTCCTAACAATCG
AGCATTTTTAAAAAGTTTGAGTATGAAATTAACTTCACGAGGACGTTATGCTGTAACTGC
AATTTTAGATATTGCGTTGCATGGCAAAGATATGCCAGTGAGTTTGGCAGATATTTCAGA
TCGCCAAGCCATTTCACTTTCTTATTTAGAGCAACTTTTTGCACAACTTCGCCGAGAAGG
TCTTGTGCATAGCGTGAGAGGTCCTGGCGGTGGCTACCAATTAGGAAAATCTGTTGAAGA
AATCAATGTGGGAATGATTATTGCCGCTGTAAATGAGAGTGTTGATGTATCTAAATGTAA
AGGCAATGGAAATTGCAGTAATAACAGTCGTTGTTTAACCCATTCGCTGTGGGAGCGTTT
AGAAAATCAAATCGAACAGTATTTACATACGATAACTTTAGCCGAATTAGTTGAAGAAAA
TAGCGATCACGATTGTGAGACTTCTCACTGCCACGATCATCACCATTAATCTTATAAAAA
TCTCTTAGTTAGGAGTAACAATGAAATTACCAATTTATTTGGACTACGCAGCAACTACGC
CCGTTGATGAGCGTGTTGCAAAAAAAATGATGGAATATATGACAAAGGACGGCGTGTTTG
GTAACCCTGCATCTCGTTCTCACAAATTTGGTTGGGAAGCAGAAGAAGCGGTTGATGTAG
CTCGTAATCAAATCGCTGATTTAATCGGTGCAGATGCTCGTGAAATCGTATTTACTTCAG
GTGCAACCGAGTCTGACAACCTGGCAATTAAAGGTGCAGCACATTTCTACCAAACCAAAG
GTAAACACATTATCACTGTTAAAACTGAACATAAAGCCGTATTAGATACGTGCCGTCAGT
TAGAGCGTGAAGGTTTTGAAGTCACTTATTTAGAGCCTGAAACAACAGGTTTAGTGGATA
TTGCAAAATTCGAAGCTGCAATTCGTCCAGACACAATTTTAGTTTCCGTAATGCATGTGA
ACAATGAGATCGGTGTTATTCAACCAATCGAAGAGATCGGTAAAATCTGCCGTGCGAAAA
AAATCATTTTCCACGTGGATGCAACACAATCAGTGGGTAAAATCCCTGTGGACGTTCAAG
CATTAAACGTAGATTTAATGTCTTTCTCAAGTCATAAACTTTACGGGCCAAAAGGTATCG
GCGGTTTATATGTTTGCCGTAAGCCTCGTGTACGTTTAGAAGCGATTATTCACGGTGGTG
GCCACGAGCGTGGTATGCGTTCAGGTACATTACCTGTTCACCAAATCGTGGGTATGGGTG
AAGCATATCGTATCGCAAAAGAAGAAATGGTAACTGAAATACCACGCATCAAAGCACTTC
GTGACCGTTTATTTAACGGTTTCAAAGATATGGATGAAGTGTATGTGAACGGTACGATGG
AAGCAGGTAAACGTGTAGATAGCAACTTGAACATCAGCTTTAACTTCGTTGAAGGTGAGT
CAATGATGATGTCGTTAAAAGACATTGCGGTATCTTCGGGTTCTGCGTGTACATCTGCAA
GTTTAGAGCCATCTTATGTACTTCGTGCATTAGGCTTAAACGATGAATTAGCACACAGCT
CAATCCGTTTCTCAATCGGTCGTTGGACAACGGAAGAAGAGATCGATCACACTATCGAAA
TCGTGAAAAAAGCAGTAACTAAATTACGCGAACTTTCACCACTTTGGGATATGTTCAAAG
AAGGTATCGACTTAAACTCAATTGAGTGGTCGCATCATTAAAATGAAATTCTTCCCCCAT
GTAATGGGGGAAGTACCTTGCGAAGCAAGGTGATGGGGGCAAATAATCAAGTAAATTTTT
CTATATATTCAATCCCCCTTCGGTTTCGCTTCGCTCAACCACTTCCCCCGTAAACGGGGG
CAGAATAAAACAGAGGAATTAAAAAATGGCATACAGCGATAAAGTTATTGATCACTATGA
AAACCCACGTAACGTAGGTTCATTCGACAAAAAAGCATCAGATATCGGTACAGGTATGGT
GGGCGCACCAGCGTGTGGTGACGTAATGCAACTTCAAATTAAAGTGAACAAACAAGGTAT
CATTGAAGATGCTCGTTTCAAAACTTACGGTTGCGGTTCAGCGATTGCATCAAGCTCATT
AATTACTGAATGGGTAAAAGGCAAATCATTAGATGAAGCTCAAGCAATCAAAAACAGCGA
CATCGCAGAAGAGCTTGAATTACCACCAGTAAAAGTACACTGCTCAATTCTTGCAGAAGA
TGCAATTAAAGCAGCGATTGCAGATTACAAAGAGAAAAACGGTAAGTAATCTCTAACAAG
CGGTTAGTTTTTGCAAAAAATTTGCAAAATCTGACCGCTTGCGTTTAAAGCGGTTGTAGG
GTGGGTTTTAACCCACCATCTCTTTTATTAATGGTGGGTTAAAACCCACCCTACAAACGT
TTTAGTAAATCAATTCATTAGGAGAAAAAATGAGTATCACCCTAACAGAAACCGCGGCAG
ATCGTGTTCGTACCTTCCTTGAAAACCGTGGCAAAGGCATCGGTTTAAGGCTGGGTGTCA
AAACATCGGGCTGTTCAGGGTTAGCTTATGTCCTTGAATTTGTTGATGTATTAAACGAAG
ATGATCACGTTTTTGAACAACACGGTGTTAAAATTATTGTAGATGAAAAAAGCCTTGTTT
ACCTCAGTGGCACGGAATTAGATTTTGTCAAAGAAGGATTAAACGAAGGATTTAAGTACA
ACAACCCAAATGTGAAGAATGAATGTGGTTGTGGTGAAAGTTTTAACGTCTAAGAGGTTC
TGATGTCAAATCCATTTACGCTTTTTGATCTGCCTGTGCAATTCCAAGTAGATAATGCTC
AACTGTCTGAGCGTTATTTAGCCTTACAAAAATCGCTTCACCCCGATAATTTCGCGGCAA
GTTCTGCGACAGAACAGCGTTTAGCAATGCAGAAATCGGCGGAAATTAATGATGCGTTAC
ATATTCTCAAAGATCCGATTTTGCGTGCTGAAGCGATCATCGCTATTCATACGGGCGAAC
AGCAAGATATTGAGCAAAAAAGTAACCGAGATATGGCGTTTTTAATGCAACAAATGGAAT
GGCGTGAAACCTTAGAAAGCATTGAAACCACAAAAAACGAAGCGGATCTCACCGCTTTCG
CCCAAGAGATTGAACAACAGCAAAAAGCCATTTTACAACAACTTGAGCAAGCTCTTAATG
CACAACAATGGGCGGATGCACTAGCCATTAACGACAAACTTCGTTTTATTAAAAAATTAT
TGGTAGAAATTGAACGAGTAGAAGAGAAGTTGTTTGAGTTTTAATTATGGCAGATTCGCC
ATAATTAAAATATCCGATTATTTGACGAGTGAATTAACATGTCTAACTTACAGATTCCAA
CGAGTGCGAATATATTATTCTATACAACACCTGATGAATCAGTAAAAGTGAATGTCTTTT
ACCAAGATGAGACTTTTTGGCTTTCTCAAAAAAGTATGGCTGAGTTGTTTGGTGTTGATG
TTCCGGCTATTTCTAAACACTTAGATAATATCTATAGTACAGGGGAACTTGTTCAATTTT
CAACCATTTCCAAAATGGAAATAGTTCAACAAGAAGGTCATCGCCAAGTTACTCGTTTGA
CGAATGTTTATAATTTAGATGCAATTATTGCTGTCGGATATCGTGTAAACAGTCGGGAAG
CAACACAATTTCGAATTTGGGCAACTCAAGTTTTACGTGAATTTATTTTAAAAGGTTTTG
TACTTGATGATGAGCGTTTGAAACAAGGTAAACAGTTTGGTTTAGATTATTTTACTAATC
TTGTTGAACGTATTCGTGAAATTAGAGCTTCTGAGCGACGATTTTACGAGAAAATTACCG
ATATTTATGCTCTAGCCAGTGATTATGATAAATCTTCCGCCCATACAAAACGCTTTTTTT
CCACTGTTCAAAATAAATTACATTGGGCGATTACAGGCAAAACAGCTGCAGAGTTGATTT
ATACACAAGCCGATGCAGAAGCTATAAATATGGGATTAACAACTTGGAAAAATGCACCGG
ATGGAAAAATTTTAAAGAGTGATGTCAGTATTGCTAAAAATTATTTAAGCGAGCAACATA
[truncated: 1,940,620 more chars]
