# Supplementary material for: Whole-genome sequence analyses of Glaesserella parasuis isolates reveals extensive genomic variation and diverse antibiotic resistance determinants
Source: PeerJ. 2020 Jun 22;8:e9293. doi: 10.7717/peerj.9293 (PMC7316082; doi:10.7717/peerj.9293)
Supplement: Supplemental Information 38 [file peerj-08-9293-s047.fasta]

>H199 Scaffold1
ATTCCGCTGCCAAGGCGTGAAGTTGTTTTTCGTTCATAATAAAATACCTGTGTCTGAATG
TATTATCTCAGAAACAGGTATTTACACAAATTGTGGGAGAGACTTTTTTAAGCTGCTTTT
TTGCAACAAATTTGTCTATTACACCATTTTCGTCCGTTTATTTATATGCCGAATGATACA
GTTTTCTTAAGCTATCTAAACGCGCAATAACTGTTTTTGCTTCCGTTAAATTACCTTGAC
TTGCTAAGTTTTTTGCTTGAGCAACAACATCGATGACTTCTTGCATACCTTGTTGATAGC
CTTTGAATTTTTCTTGATCGCCATCTAAGCTGTTTGGCATAGTTGCTTGGGCTTTTTTAG
ACACTTCGATAAATTTATCTGCATTTTGCGTAAATTCTTCAGCTGTTTGGGCATTTGTTA
ATAGGTTAATTTGGCGTTTCATTTGGAACATTTCCATTGATACACCACTTGCCACTACAT
TTGCCGAAATTGCTAATACTAAAATAGATAATAAATGTTTAAACTTTAACATTATTCACT
CCAAATAAATAAAAAAGACGTGGGAAAATTCCCACGCCCTTATATCAGATTTCATAAATT
AAGCAAGACTAGCCTTGATATTTTTGGAAGACTAAGCAAGCGTTTGTACCGCCGAAGCCG
AAACTGTTAGACATTACGGTTGTTAACGCTTTGTCTTGGCATTCTGTTACGATATTCACA
CCTTGTGCTTGTTCATCAGGTTCTTCAATGTTGATACTTGGTGCAATGAAATCGTTATCT
AACATTAATAGCGAGTAGATCGCTTCGTGAGCACCTGCTGCACCTAATGAGTGACCGGTC
ATTGATTTAGTTGATGAAATCGCTGGGGTTTTATCGCCAAAGACATTTTTGATTGCGCCT
AATTCTTTCACATCACCCACTGGTGTTGATGTACCGTGTACGTTGATGTATTCGATTTCG
CCTTTAACTGTTGCCATCGCTTGTTTCATACAACGTTCCGCACCTTCACCACTTGGGGCA
ACCATATCGTAACCGTCTGATGTTGCACCATAGCCTACGATTTCCGCATAAATTTTTGCA
CCACGAGCAAGGGCGTGTTCAAGCTCTTCAACCACAACAACAGCACCACCACCTGCGATG
ACGAAGCCGTCACGGTTGGCATCGTAAGCACGAGAAGCTTTAGTTGGGGTTTCGTTGTAT
TTGGTTGAAACTGCACCCATTGCATCAAATTCCGTTGCACATTCCCAAGATAACTCTTCT
GCACCGCCAGCGAAAACCACGTCTTGTTTGCCTAATTGGATTAACTCCATTGCGTGACCG
ATACAGTGTGCTGAGGTTGCACAAGCAGAGCTGATAGAGTAGCTTACACCACGAATTTTA
TAAGGGGTTGCTAAGCAAGCAGATACACTTGAAGCCATTGTTTTAGTTACGGCATAAGGG
CCAATTGCTTTTACACCACGAGGACTACGCACTGCATCACAAGCCACTAATTGACTATGT
GCAGAGCCTGTACCTGCACCGATAATTAAACCTGTACGATCATTAGATACCTGCTCTTCG
GTTAAACCAGCATCTTCAATTGCTTCTTTCATTGAAAGGTAAGCATAAGCAGCTGCATCG
CCCATAAAGCGATAAATTTTACGGTCAATTAATTCCGCAGGGTTTAATTTAATTGTTCCA
GCAACTTGGCTACGCATACCCACTTCAGCAAATTTAGGTACAAATTCAATGCCTGATTTA
CCTTCTTTTAATGAAGCTAATACTTCTTCTTTGTTATTACCGATACTCGAAATAATGCCG
ATACCTGTGATGACGACTCTTTTCATTCTTTTTCCTCTATGAATAATAAATCACGAAAAC
TTGGCTATTTTACACTACTTTGTCACTAAGTTCGCAACATAAATGTAAACTAGCGGTCAG
ATCCGAGCTGTTTTATACAAAAAATCCCCTAATTTCTACAAACTAGGAGATTGTTATCGT
TAAAATCTAATTACTCTGCAAACGGATCACGCAAAATCATTGTTTCAACACGGTCTGGGC
CTGTTGAAAGAATATCGACTGGTACACCTAACACTTCTTCAATGCGTTTGATGTAGTTGA
TCGCATTTTGCGGTAAATCTTCTAATTTAGTTACACGGAAAGTATTCTCTTTCCAACCTG
GTAAGGTTTCATAAATCGGTTCAACCCCTTCCCAGTCTGCCGCCGCAAGCGGTGAGTATT
CTACGATTTCGCCATTTGGTAATTTGTATGCGACACAGATTTTTAATTCCTCAAAGCCAT
CAAGTACGTCTAATTTGGTCATACAGAAGCCTGAGATTGAGTTAATTTGAATTGCACGGC
GAACGGCAACGGCATCGAACCAACCGCAACGACGTGGGCGACCTGTGACTGCACCAAATT
CGTTACCTTTACGAGCAATTTCTGCACCGACTTCATCAAAAAGTTCAGTAGTGAACGGAC
CTGAACCCACACGAGTACAGTAGGCTTTGATGATGCCTAATACATAATCTAAATTGCGAG
GTCCGAAGCCAGAACCCGTTGCAACACCACCAGCAGTCGTATTTGAACTGGTTACAAATG
GATAAGTACCGTGGTCAATGTCTAACATTGTGCCTTGCGCACCTTCAAACAGGATATTGT
CGCCATTGGCTCGTGCTTTGTGTAATAGGGTTGTAATATCTGCAACCATACCTGTGATGA
TGTCTGCCACCGCAAAAAGGTCATCTAAGGTTTTTTGGTAATCTACAGGCTCAACTTTGT
AGTAGTGAACTAGTTGGAAGTTGTAATATTCCAAAATAGTTTTTAATTTTTCTGCAAAGG
CTTCACGGTTGAATAGATCGCTGACACGCAGACCACGACGAGAGACTTTATCTTCGTAAG
CTGGACCGATACCACGACCTGTTGTGCCGATTTTGTTTTTACCTAACGCCGCTTCACGAG
CGTGATCCATTGCAACGTGATATGGCAGAATTAATGGGCAAGCCTCAGAGATTTTTAAAC
GGTCACGCACATTAATACCACGGGACTCTAATTCGCCCATTTCTTGCATTAATGCCGCAG
GAGAAAGGACTACACCGTTGCCGATTAAGCAGGTCACGTTTTCACGCAAAATACCTGATG
GAATAAGGCGAAGTACGGTTTTTTCGCCGTTGATAATTAAGGTGTGACCTGCATTATGTC
CACCTTGGTAACGAACCACATATTTCACACGATCCGTTAATAAATCTACGATTTTGCCTT
TACCTTCATCGCCCCATTGAGCTCCAAGGATTGCAACACTTTTACCCATAATAAATTGCC
TCTTTTAGTTAGGTTTAGTGAATGTCAAAAGCATACAAGCGGTTAGATTTTTTTGGTTGT
TACAGTTACGCTAAACCTCAATCTTTCAGGCATACTGTAGGGACACACTGAGTGTGTCCT
CAACATGATCTTTTATGAGCGGACACACTCAGTGTGTCCCTACATTTTGGTTAATATAAA
CTGTTATATAACAACCTAAAATTTTACAACCTCGTTGTAGCTTTCTATTTTAAAGATAAA
AAAGACCCGCTTTATCAGGTCTTTTGATATAACTATTTTGTAGGTGCTTTCATAAAGCGG
AAAAATTCGCTGTCTGGTTTAAGCAACATCATATTGTTTGAGCCTGCAGCAAAACTTTCT
TCGTAAGCCTTTAAACTACGCACAAAACTGTAAAATTCAGGTTCTTGTTTAAATGCTTCA
GCATAGATTTTAGCAGCTTCTGCATCACCTTGACCTTTTAGTTCTTCAGCGGTTTTATTT
GCATTGGCTAAGATGAGTACCACTTTTTTATCAACATCAGCACGAATAAATTCTGCTTTT
TCTTCACCTTGTGAACGGTGTTCACGAGCAACGGCGGCACGTTCAGCTTGCATACGTTGA
TAAATAGAGGCTGATACTTCATTTGGTAAGTTGATCTGTTTTACACGCACATCAACTACT
TCAATCCCTAATCGTTCTGCACCATCTTCGCCATCATTCAAGGCTTTTTGCGCTCCTGCC
ATCAGTTCACCACGAGAACCTGAAACGATGTCTTTAATGGTACGAGAACCGATTTCAGAA
CGTAAACGGTCATTGACTTTACGTTGTAATAAGGTTGAAGCTTTTTGTGTATCGCCACCA
GTTGAAGTATAAAATTGACCAAAATCGCTGATTTTCCATTTCACATAAGAGTCCACTAGC
AAGTCTTTTTTCTCGACTGTGACAAAGCGATCCTCTTGTCCATCAAGGGTTTGAATACGA
GCATCTAAGGTTTTTAGCTGATCGATAACAGGCACTTTAAAGTGTAAACCTGGTTTATAA
ACAATCACTTTATTATCGGCATCACGATGTACTTTGTTAAAACGTAACATAATGCCACGC
TGACCTTCTTTTACTACGATAACCGATTGGAAAAGGATAAATGTCACAACAGCTAAAACA
GGTAAAAGTAACTTACGCATTCTTAAAATCTCCCTTTACGCACAGGCTCATTCTGTTCCA
CTGCAGGTAATTGAGCAGGGCTAACAGGTTGAGCAAGTTGCGGCTGTTGTTGAATAACAG
GTTGTGATGATGGTGTTTTTACCGCTTCATTTGTCGTTGATTTAGCCATCAATCTATCAA
TAGGTAACACCGTTAGATTATTGCCGTTTGAGCTATCTACCATTAACTTCGGTGTATTTT
TCATCACTTTTTCCATTGTTTGAATATACAAGCGGTCACGAGTGACTTCTGGTGCGGCTT
TATATTCAGGCAATAATTGAGTAAAGCGTTGTACTTCACCTCGAGCATTTAACACAACTT
GCTCTTTGTAGGCATTTGCTTGCTCTAAAATACGTTGTGCTTGACCACGAGCAATTGGCT
CTTGCCCTCTTGCGTAGGCTTCGGCTTCACGAATTAAACGCTGCTCATCTTCTTGTGCTT
TGATGGCATCATCAAATGCCGCTTTCACTTCTTCAGGCGGACGAGCATATTGGAAGTTCA
CATCGGTGATCAATAATCCCATATCATAATTTTTGATAATATCACGCAAGGCATTCCACG
TTTTTTCACGCACAATCGCACGCCCTGTGGTTAAAATATCGTCCATTGTCATATGTCCGA
TCACATAACGCAATGCACTGTCAGTCGCTTGTTTCAAGCTATCATCAGGTTTGGTCACGC
TAAAGAGATATTTCGCTGGATCTTCAATACGGTATTGAACGGTCATTTCTACCAACACCA
TATTTTCATCTTGGGTAAGCATAGAGCCGTTAGTTCTCAGTTCTAACACACGTTCAATAT
TCACTGGCGTTACATTATCAATAAAAGTTGGTTTCCAGTTTAGACCAGGTAAAACAATTT
CGTGTAATTTACCGAAACGAGTAACTACGCCACGTTCTGCCTCTTGGACGGTATAAAACC
CTGAAGCTCCCCATACAACTAAGCCTAAGCCGAGTAATACAGGTAAAAATTTTCCTGCAG
AAACAGCTGGACGGTTATTTTGGTTTGAACCATTGCCTTTACCGCCACCCATTTTTCTCA
ATAAGCTATTAAAAACTTCCTCTAAATCAGGTGGTTGCTGTTCATTTGATTGCTTATTCG
GCTCTTTTTCTTGACCCGATGGTTGTTCTTGTTCAGGCTTTTTTTGCCCTGGTTTACCCC
AAGGATCTTGCTGATTGCTTGATTCGTTCCACGACATAACGTTCTCCAAAGTTAAATTTT
TCTTCGCAAATGTTAATAAAATGCAAGCGTTTGATTGTACCTATTTACAAAACTTTTGGC
TAGATTGAATGTGTAAATTATTTTATCGTCACTTAGCAATATATAACGTACAATAAAAAA
CATCGGATATATGTTTGCTCCTATTCAATATAATGAAAAAACATGACTAAAATCAGCCTA
GTTTAAATATGTGAAAGATAATTAATGAATAAGAGAGGAAAAATGTATAAGCACCTTTGG
CTTTCTAATTTTTTTGGTCGAAATATCGCTGATCTGGATCTTATTAGTAAAGGGAGCAAC
TCGGATTTAGTTCTCGCTGATTTCTCTCTCATTCAAACAAAATTGCCAAGCTGGGCAATA
ACGGAAATAGCTTGGGTGCAGCAGCAAGATTTTCAGTTTGTAGAAGGTGAGATTGTTTTT
GAATATGATCTTGCACATTTTTCACCTGAACTGACCGCTTGTCGTGTGGCAACGGAACAG
GATTTGGTTCAACTTGAACCCTTTTCGCATTTGTTTTCACAAACGCGTTTTCGTTCGCCT
TGGTTTTCATTGTTAGAAAATCGTCGATTTTATTGGCAATGGATTAAAAATGCAGTTAAG
GGAGAATTTGACGATATTTGTTTACTCAGTGAAGCCACAAGCGGTGAAATACAAGGGATG
ATTACCCTTCGAGTAAAAGAGACTACGGCACATATTGGCTTGTTGGCGGTCGCAGAAAAA
TGGCGGAAGCAGGGGGTTAGCTATCGCTTATTAATGAATGCGATCGCTTGGGCGAAACGT
CAGCAAGCGACGAAAATGGTGATTACCACCCAGCTGAGCAATTTAGCTGCAATTCTGCTT
TATCAACGCTTAAACGGAAAAATCAGCGGCACTTATTATTGGTTTTATCGATGATGCAAA
ACATTCCTTTTAACCGACCGCCTGTATTAGGTACAGAGCTAAATTATATCCAGCAAGCGA
TCTGTTCAGATAAGCTATCTGGAGATGGTCACTTTACCCGTCTATGTGAGCAATGGCTTG
AACAACGGTTTCACGCACATAAAGTGTTACTGACACCTTCTTGTACGGCGGCGCTAGAAA
TGGCAGCGATTTTACTTGATATTCAATCGGGTGATGAAGTGATTATGCCAAGCTATACCT
TTGTTTCTACGGCAAATGCCTTTGCACTGCGTGGGGCGAAAATCGTGTTTGTAGATGTTC
GACCGGATACGATGAATATCGATGAAGCCTTGATAGAACAAGCGATTACCCCCAAAACGA
AGGTAATTGTCCCTGTACATTATGCGGGTGTGGCGTGTGAAATGGATAGCATTATGGCAT
TGGCACAGAAATATCGCTTATGGGTGGTAGAAGATGCGGCTCAAGGGATTAATGCATTTT
ATAAAGGGAAAGCACTTGGCACGATTGGGCATATTGGCTGTTACAGTTTCCACGAAACGA
AAAATATCACCGCAGGGGGAGAAGGCGGGGCGATTGTCATTAATCAGCCTGAACTGACCG
CTCGTGCTGAAATTATTCGAGAAAAAGGCACAGATCGTCAGCAATTTTTTCGTGGCGAAG
TAGATAAGTATAGTTGGCGAGATCTCGGCTCAAGTTTTTTAATGTCAGAAATACAAGCGG
CTTACCTTTATGCTCAGTTACAAGGGTTAGAACAAATCCAACAAAAACGGCAGATGATTT
GGCAATGTTATTTTGACGCATTACAGCCTTTGGCAGAGAAAGGGATTGTGGAATTGCCCT
ACATTCCCCAAGAGTGCCAAGCAAATGCCCATCTGTTTTATATAAAATGGCAAAATCTCA
AGGTGCGAACGGATTTTATTAATGCAATGAAATCAAAAGGAATTTTGACGGTCTTCCATT
ATGTGCCATTATATTCAAGCCCTGCAGGGCAGCAGTTTGGCCGATTTTGTGGAGAAGACA
AATGGACGACTAAAGAGAGCGAGCGGTTAGTGAGATTGCCACTGTTTTTTAATATGCAAA
ATGAAAGTATTGAACATGTAATTAGGGCAATATTGTTTTGGAAAGCCTGATATATTCTCT
TAAAGGAATGTCTCAGGATTTGAGCTAGGGTGAAGACTTTTTCTTTATACCATCGCAATT
AGGTTATATAGAAAATTCTGCAAAATCACACCGCTTATATTTGTCGATATTCTACACCTG
CCACGAAATAAACGCCCAACGGGCTTGATCGTGGCTGATTTTTTGTTGAGATTGCTGTTT
TTGCTGATAGAAGGCCTGTAATTTTTGTCGTTCTAGTTCGGTTAATGTCCCTAGCGAAAA
CTCCACGGCATTTTGCAGATCTTGGTATGTTTCCCCTTGAAAGCCCCCTGTTTCTCCCTG
TAAAAAGTCAGTTCTGCCTGAATACCACGCTGATAAAGACGGTTTAACAGATAGATATAA
AAGGCGTAAACTTGTTTGCATAAACGGGCTAGGGGAATGGCAAGCGTTTCCGGTCCTGAG
CCAATATCCAATACACTATCTGTCGGTTCAATCTTCATTTTATCTAGAAATTGACGGGTA
TAACTGTTCTCTTTTTCAACAAAAGTTTCGGCAAATCTAACCGCTTTCTTATCCCATTTC
TCAGCGGTAACATCATGATAACGATATGCAATCAGATGTTGTTTATAAAGTTGAGCAAAA
TCAATGTCGTAGAATGAATTCATGTTATTCCTTAAAAGGTAAATGTTGAGCCAAACTTGT
CATATCAATACGATAGGTTTTGGCTAGTTGATGAAGAGTGAGCATAGCGGCTTTTTTCCC
TTGTTGAAAGGCTGGCTGATGTTGTTTATCTAAAATCACAACGCTATCTGCAAGGTAATC
GGAGTGCTGTGGGTGATGTGTAGTGATCAGTAACGCCATATTTTGTTGATGTAGTCGTTT
AATTTGGTTCAGCAGACGAATTTGATTACCGAAATCAAGGCTTGAAGTTGGTTCGTCCAT
AATCAACATCTTGGCTTGCTGTGCAATGGCTCTGGCTATCAACACTAACTGTTTCTCACT
ACCGCTTAATTGTGGATAGTAACGTTGAGCTAAATGTACAATATTTAGCTGTTCCAATGC
GTTAAAAGTAAGTTGTTTATCTTTATGGCTAGGGCTTTGATACCATTTTAGATAAGCCGA
ACGCCCCATTAAAACCATCTCTTCAACTGTAAAGGGAAATAAACTTTGATGCGCTTGCGG
CACATAGGCAATTTGTTGGGCTAACTGTTGTGGTGAATAGGTAACAAGCGGTTGGTTTGC
AAAGAAAATTTCCCCATGCAATTTTGCTTGAGTATCCAATAACGTGCGTAAAAAGGTACT
TTCCCTGCCCCATTTGCCCCTAACACACAGCAGATGTCATTTGTTCCCAGACGAAAATCG
ATCCCTGAGATCAAAGGCTGACTGGCATAGCCAATCGTTAGGTTTTTCGTTTCCAGTATC
ACAGTTACCAACAATACCGCACTAATACCGCCGACAAATGCAAAAAGTTGCACATACCAC
ATCGGCAAATTGCAAAAAATCGCCAACGAAGCCCCAAAACCAGCCCCTGCCGATACGCCT
AGAATATCGGGGGAAACCAACGGGTTTTTAAACATCCCCTGATAGGTTGCCCCTGCACAA
GCTAGTGCAGCCCCGACTAAGCAAGCAACAATAATCCGTGGCACTCGAATATGCCATAAC
ACCGTTTGAACTTGGTTGGTTTCGCATTCAACAGAGAAAGCACAAACGACCGCTTGCCAC
AGTGCTGTCGGCGAAATCGGATACTTTCCGAGATTAAGCGAAAGCAAAATAGCCAGTAAT
AAGAGCAAACTCAATATCAGTAGCGACCGTTTGGACATCATCTCAACCGAACATTTATCT
ACCTTTCGGTAATAATTCGTTAGCCTGTGCGTCAGTTAAATCAATATGATAAAACAACTT
GTAAAAGGTCTTTAACTCAGGAATAAATGCCTTCGGTTCACCGCCTGACAAATGATGTTG
TAGCCATTTCATACCTAACAAACGATTTAAACTTGGTGGCGAGTCTAACCAACCAAAAGG
TTGATGTGGGATTAAATAGACTTGCTTATTTTTCACCGCATCTAGTGCTTGCCATTGCGG
TGCTTCCCAAATCATTTGATAAAATTCAGGAAATTGCGTAAAAATGATGTCAGGGTTCCA
TTGCAAAAGCTGTTCCATTGACACTTTCGCCAAACCTTTATGTTCCCCTTCCACCACATT
TTTCAACCCGACCAGTTCCATCGCCTCCGTATGGATTGAACCTTTAAAGCCTGTTTCCAA
GCCGTCGGCACCTCGTGCAAGATAAGCGGTTTTTGCAACATTTTTCGCAGAACCAACCGC
TTGTTTTAAGGTTTCTTCCGCATATTTTGCCAAGGTTTCAGCCTGTTTCGTCTGCCCCAC
AATTTCACCTAATTCACGCAACAATTCTGGGGTACGTTCAAGTTTACCGTCCAATAAAAC
ATAAGACACTTGAGTATGAGCTTGAGTTTTCTTTGCTTGATCAAGATAGTTTGGTGATAC
ATTACCCACATCGACAATCAAGTCAGGGGATAACGCTACGATTTTTTCAGGCGATAAACT
ACTATTTTTGCCCGAAACTCTCCCTAGCGTTTCTAATTTCTGTAACGTTTCAGGGAATAA
TTTGCCTGATGTCGATTGCATTTTGAAGCCGGCAAACCCGGCTAATTTTTCAGGGGCAAC
AGCAAGTAACACAACATCACTTGGATTACCTGCACTGATAATTTTTTGTACACGCTCAGC
TTTGGGTAAATCGCCAAAATGGGTACTGATCGGCTGCTCATTGGCAGACACACCACTTGT
CACAAACGCCAATAAAGCGAATGCAGAAAGAAATTTTTTCATAATCTAGCTTCTGTGATT
AAGACAAAATCATTATATTTAAAATTATATAGCGATAGAAATTGATCAACAAGTCAATAC
ATTATGTAAATTTTTGCAAAAAATGAATGATCGTTCAGTTTAGAGCTAGTCGAAATGGGG
CGTTTTCTTTAAAATACGCCCCATCATTTTTTAATCAAGGAATTTCTAATGAAAGTGTCA
AAACTTACTTTTACATTACTTTCTGCACTGGTACTTTCAGCTTGTACCAATATGAGCAAC
GATGGCTCTCTACAAAAAGCACAGCAAGATTATCAACAATATCAAGACATTACGAAACAA
TATCAAATCAATGAGCAATGGTGGCTTGGCTATAATGATACCCAGCTTAACCGCTTAGTT
GAAACGGCACTTGCCAATAATATCAATTTGGCAAAAACGGCAATTTCCGTGAATAAAGCC
TTATATAATGCAAACTTAGTGGGGGCAAATTTAGTCCCAACTTTCACTGCTTCGGAAAAA
TCTTCTGCTTCAAAAGGTGTTGGTTCTAGCAGTAACCTAAACTCGACTGGCACATCAAGT
ATTGGACATCAAATTAGCTTAAACCTAAGTTATACCCTTGATTTATGGGGGCGTTTAAGA
GATACCGCAAGTGCGGCAGAGTGGGAACACAAAGCTACCCAAAAAGATTTACAAGCGGCG
AGATTATCTTTAATTAATGCCGTTGTGAGTAGCTATTACAATCTTGCCTATTATCAAGAC
GCAATCCGCATTACTCAACAAAGCATAAAAAGCTATGAGCAGATCAACCGCATTTTAAGC
AATAAATTCAAACAGGGATTAATCGACCAGCTTAGCGTAGATCAATCAATGCAAGCGGTA
CTTTCTGCACAAAATACCTTAATCAACTTACAATCGGCTCAAAAATCCAGTGAGCAAGTT
TTGCGTAATTTGCTAAATTTAAAACCGAACGAACCGCTTGTAGTCAATTATCCGAGTATT
CTTAAGGTCAAATTACAGGATGTTGATGTGAATGTTCCTGTTTCAACCATTGCTAATCGC
CCAGATGTACTGGCAAGCTTACAGCGTTTACAAGGGGCATTTAAAAACCTCACCGCAACT
GAAAATAGCTGGTTCCCGACAGTCACATTAGGGGGAAGCCTAACAGGAAGTTCAACGAAG
TTTAACAATACGTCAGATAACCCTGTCGCTGGTGGCGTGGTGTCTTTTGATTTGCCGTTC
TTAGATTGGAACAGAGTACAAAATAACATTAAGATTTCAGAAGAGGGTTATAAGCTGGCT
AAATTGAACTATGAACAGACAGTAACAACCGCATTAAATGAAATCGACACCTACTATTCC
ACTTACCAACTGTCAAAAAGTGGCTATGCGAATTTACAGAAAAAATATGAGTACGATAGA
AAAATCAGCGGATATTATAAAAACCGCTACGATCAAGGTATCTCTGAATTGCGTGAATGG
CTAAGTGCAATGAACACCGAACGTAGCTCAGAACTTTCATTGCTTGAAAATAAATACACC
CTGCTCAAAAATGAGAATGCCATTTATCAGGCAATGGCTGGGAAATATCGCAAATAGTAT
ATTTAAGTATAATAGCAGTGAGAAATTAAGCTGCGCCTCTAATTTCTCACCTTTTACTAC
ATTCTAGCCTTTAAATCGGGAAACCCACCCAAATCCTTCAACTTATTCACCATTGCACAA
AACAGCTCTGCAGTGCGTTCCGTATCGTACAAGGCAGAATGGGCTTGTTTGCCGTCAAAA
GGAATTTGTGCCATTTGGCAGGCTTTGACTAAGACCGTTTGTCCATACATAAAACCAGCC
AAGGTTGCAGTATCAAACATTGCAAAAGGGTGGAACGGATCTCGTTTGGCATTAATGCGT
TTTACCGCCGCTTGTAGAAATGCCTGATCAAAAGTTGCATTGTGTGCCACAATCACAGCA
CGTTGGCAGCCGTTGTCTTTTACCGCTTTGCGTACCATTTTAAACATCTCGGTAATGGCA
ACATCTTCTGGCACAGCACCACGCTCTGCATTATCTACATCAATTCCATTTACTTTTAAT
GCCTCTGGATTGATATTAGCATTTTCAAAAGGTTTAACGTGGCGATGAAATTTTTCATCT
AAATGCAAATAGCCGTCGTCGTCCATTTTCAGCGTAATCGCCGCAATTTCTAACAATGCG
TCCGTTTGAGCATTTAATCCCCCCGTTTCGACATCAACCACAACAGGAAGATAGCCACGA
AAGCGATTTTTCAATAGATTGTAATTGGTTGCTTCTGTTTCAGCCATTAACCTAACGCCT
TTTGTGCATCTTTGTTAGCGATGAATTCGATTTTGTAACCGTCAGGATCTTCCACAAACG
CAATCACGGTTTTGCCACCTAACACAGGACCAGCCTCACGAGTGACTTTTCCACCAGCTT
GACGAACCGCTTCAACCGTTGCGTAAATATCATCTACACCGATAGCGATGTGTCCGTAGG
CAGTGCCTAATTCATAGCTCTCAACTCCCCAGTTATACGTCAGCTCAAGCACGGCACTTT
CGCTTTCATCTGCATAGCCTAAAAATGCAAGGGTATATTTATATTGCTCATTCTCGCTGG
TGCGTAATAAACGCATACCAAGCACTTCTGTGTAAAATTTGATAGAACGTTCTAGGTTTC
CTACTCGCAACATTGTATGTAAAATTCGCATCGTAAAATCCTCTTAAAAATAGAAAAAAA
TGCCAATATTATGGCATAATCTCGCCCTAAAATCATTTTTGAATTGAAACTATGGCTCAC
GATCACGATACACCTTCTAAATTAGAAATCGCCACGCACGCTATTTTGCCTTTAGTGACG
ATGTTATTGATTGAAATGTCACTCAATCACTATTTTGCACCGCAAAATGCAATCTTTGTT
TCGCCTTATCTGCTCACCTTTTTTACTGTTTGCTTGATTAGCTTCGTGGTGCTGTGGAAA
GGGCAAATTTGCCCAGGGCAGAAAGGGCGTTTAACGGCTATTCTACCTTGGCTCTTGGTC
TTTGCGGTGGGTAATTTTCTCTATTCTCTTATCTTTACCCCGAAGCATTCGCCTGCGTTA
GTCGCTGGATTTGCTTCTGTTATTCTGCCGTTTATCTATTGGAAACTCCCCAAAGATGAA
GAGATTTATCGTACGGTAATTTATTGTAGCTTAGGCATCACCGCCATTGGTATGCTGCAA
TATTTGCTGATTTATTGGTATGAAGTGCCGTCGCTGTTGAATTGGATTAGAGCCAATAAT
TTTGCTCAGATTTTACTCGGTATTTTATTAAGCGGTTGGTATTTAATGCTAGCGAAAAGC
CGTTTGGAAGGCTTTTTAAAACTGTTGGTATTGTTAGCACTTATGGTATTAATCATCAAC
TATGTTTGGGTGATTTTCGTGTTATATCAACAACTTGCGATTATGCCTGAGATGGTGATT
TATCCTTACTTTATCTTCTTTGGGGTTCAGTTTGTGATTTTGATGATGTTAGCTTGGTTG
CTACTCGGCAAACAGGGAAAAAACATCAAAAATCCAACCGCTTGGACGGTCGCTACCTTC
CTTGCAATGCTTTATCCATTAACAAATATTCTCTAAATGTTACGCAGAAGCCTATTGATT
ATCGGTGCGGCACTTGCCATTTTAATGGCTGGCGGTGCATCGTTGCTTTCAGGCTCTCAA
TTAGCTTCTGCGATTAATCTTGTATTGCCAACGGGCTGGAAAATAGAAACACCCTATGGT
ATTGAGCCACATTTAGAAAAAGCAATCCTGCCACAATTTACTATTTACTATCAACATTGT
CCGATTATTTCGGCAGAGAGCCTTTCGGTGCAATGGCTTGATGAACAATCTATTCGTCTT
AATCAAGCGACTGTTGATTACGCCTGCGTATCTCTTTTTCCTAAATCGGAAAAAAGCCAA
ACCGATCCCACAGAAACCATTAAAACGATCCTTGCGTTACTGCCAGAAGGTAACATAGAA
ATCAAATCTTTGGCGTGGAAAAATCTTCCCAACGAAATGCATGAACGTTTGAAGGGATTA
CTGCAATCACCAAGTGAAATTAAATTTGCATTTTTTCAGCAAAAACTGACCGCTTACATT
AAGCAACAAGCGGTCACATTTGACGCAAATTTTGCAAATCAGCAACTCACCACACAACTT
AGCTATCAACCAAATAATGATGAGCAACATCACGTAACACTTTCTGCTCAGTTAGATGAA
CATTTTCTAGCATTGCCCCAGCAACTTAGCTTGAATTATCAGTGGCATTTGCCTGAAGCC
TTGATTGCGGAACCAAGTTTGCAACAAGGACATTCAACGCTCAACTGGTATAAACAAGAT
CAACAACTTCACGGAAATTGGCAGTTAAATTCCGCCATAACACCTGAAAATCAGTTCAAC
TTGCCGTTTCATTTTGATACGCAAAGCCTGACGATTGAAAAAGGGAAAATTGATTGGCAA
CTCTCAAATGATTTTCCGCTCAATGCATATCTGACAACTACGATTAGTCCTAACCGTTTT
TCCTTAGATGAGCTTTATCCGATAAAAACGGCGGTGCGTATCAGCTTACTTACTCAAAAT
GCCAAAGGGAAAGGCAATGTTGTGATCAGTAGTCCACAAGGGGAAATTCTGCAAGACAGT
TTGATTTTGCCACTACAAATTACAGGTAATATCAAACAAGGTGAGCATATTTTATATAGC
ACTATTCCTTTAGATGTAAGGGGAAAATTTGATGATCTCACCTTACGCTTTTTGCAAGGT
GCTTTGTTACGTCTAACTGGGACTGAACGCTTTCTTACCATCAACGATTTGCGTTTTCCC
CTTGCTGGCGTACGGGTAGATAAGCAGGGCATTCATGGTCGATTGCAAGCGATTTTCCGT
GGAGAAAGCCCTGACTTTAAAAATATTGAAATGCGGTTGGACGGTTATGCCAACAATTTC
AAAGCGGGATCATTACACTTTTTCCAAGATCCAACCGATAAAAAAGCGGTGAAAGATCAA
TGGAATTGGCGTTTTTGGGGCAGTTCGCAAATAAAAGCCTTAAACCGACCGCTTGCGGTG
TCTGGGCGTGGTGTGTGGCATAAAGATTTAGTGCAACTATCTGAATTTAAAGGTAGTCTG
GAACAGATTGGTAAAAATGGGGTATCCATTCCCAAAACAGAGCTGGTTTTGAATGAGCCG
ATTAACTTTGATTACGATAAATTTCATCTCACTGGGGGAATAAAACTCTTTTCTCCGCAG
ATTAATTTTGCCTATGGTGGCACTTTAGAAAAGCCAACGGCACACTTAAATTTTTACGGC
GAAGTGGAAAATCTTAACTTTAGGGGTGATGTTACCGCCAATCAATTAGGACCGATTAAA
CTCTTTGCTCGCCGAAAATTAACCAATAATGCCAGTGATTTAATCGGTAAGCTATATTGG
TCAGAGCAACCTGCAAATGTATTCCAAAGCCTTTTTCCTTTTAGAAACCAATGGGTCATC
ACAAACGGTACCATCAAAGGTGAAACGTCATTTAGTGCGAATGCAGCTCGTGGGTTGATG
GCTGGCGGGCATTTTGCTATTCGCAACGGTGCGGTTTCTCTACCAAACGGTGAGATCAAG
GGCATTGATTTCTCACTCCCTTATCAATACAAACAGGGCGAAGTAGATATTGGTGTGAAA
AAAGCCCTTGATGTGAATATTGATGAAGTGAATATGGGCATTCCGATAACCAATGTCAAA
GTAAAAATTCAAGGACACTTACCTTACACTAAACGTAAGCCTCTGTTTTTACGAGAGTTA
AGTTTAAATTTGCTTGATGGACGTTTAAATATCGAACACTTTGCCCTGCCACAAACGAAA
ATCGCTTATTTAAAGCTGTTTGATATTCGTTTTGAACGCATTTTAGAATTGGCACAGTAT
CACCAACTGGATTTAACTGGCAAATTCAACGGTATCTTTCCGTTTTGGCTGTCGGGTAAA
CCTTGCTACATCTGCAATGGAACATTGACACAAGCGGATAGATCTTACCTAAAATTTACC
CCTGAATTGCTTGAAGCGATTAAACAAGGGGGCTATACGGAACAGATTTTGGCTTATATG
GTCAATAAAAGTGAGATTGACGATTTCACCGCAACGGTGAATTTAGACAGTAAAGGCGAT
ATGGATTTATCAGCTAAAATCCATTCTAGATTGACTGAGCATAAACAAGCGAAAGTCAAT
TTGAATTATAACCATAAAGAGAATATGTTCGACCTGTGGAAATTGATTAACTACGGTTCT
CAGTTTGAGCAGAATATTGAGCACTCAATCTATAAACAATTAGATAAACAATAACCGCAC
TCAGTACATGCTAAGGGCTCAGAATTATCTAAGCCACTTATTTACTAGAAACTTTTCTCA
AAACTCAAATAAACTCGATTTCGTTTATACGAATAAAGATCCACTAAATTTGAGTTCACT
CGCTGATATTGATAGCTGATTTTCGGTGTAATTCCCCAAAAATGCAGGTTACGATGCCAA
AGTGTAACGTCCAAACCTACTTCCCTATCTTTACGAACTTGATTTGATTGATCTGAATTA
TTCATTGGTGCAGATGAGCCACCACCTGAACCACAAGCTGTTACACCTAATGAAACTAAA
ATTGCCATTGCTGCTGTTTTAACTGACAAACACATAGAAAGTCCTTATTTTAATGTGTTA
TTTAACGAAAATATGTGTAAAATACGAGATATTCGCTCAGATTTTTAATATTGATGTACT
TGAGCTAATGCAAGGTGGTGGAAAAGGTGTATTTTTGTGATGAATGATCACAATACTAAC
TATTATGGAGAGCCTGAAAATCTTACCGCCGAAATCGAAAAATTAAAACTCACTATTGCC
CATAAAGACGAGATGTTGGCTCAGAAAAATGAAGAAATCATTGCTTTGAAAGAGATTATT
TCATTGTTAAAGAAAAAAGATGATTAAATAAGATAAACCTAATAAATCAAATCCCTTCTA
AGAATGAAAGCTATATACTCACTTTTTACAATTTTTTGCTTAAATTTGACCGCTTGCACT
CCCAAAGTGCAACTTGAAACACCACCTGAAGGTATTACGATTAATATGAATGTGGTTGTA
GATCATAAAATTGAAGTTACCATGGATAAAGAATCCAAAGCGATTATAAAAACAAGGCAG
CCGTAATTATCAAAAACAATTTTAGAAAAATACTTGAGGAATAAGAAGTAAATGAGCGTG
AAAAATCACGCTCATTTCATTTTTACTAAGCCTTCACTGCCGCGAACGCCACCATATTAA
TGATACGGCGAACAGAAGACACTGGGTTAAGAATATGTGCTGATTTATTCATACCTAATA
GGATAGGTCCTACGGTAATTGCTGTTGTCGTCGCTCTTAATAGGTTATAGCTGATACGAG
CAGCCTCCATATTTGGCATTATAAGTAAATTTGCCGAACCTTTTAATGGGCTATCTGGCA
TATAATCACGGCGTAATTTTTCCGATAAGGCTAAATCACCGTGCATTTCACCATCAATCA
TTAACGCAGGATCACGCTCTCTCACAATCTCTAACACTTTACGCATTTTTGGTGCGCCTA
GCATATTTGATGAACCAAAATTAGAGTGTGAAAGTAGTGCCACCGCAGGCTCAATACCAA
AACGACGAATTTCTCTTGCTGCCATTAAGGTAATTTCAGCGAGTTCTTCCGCCGTTGGAT
CTGCATTAACATAGGTATCAGTAATAAAAACGTTTCCTGTCGGTAAAACCAAACTGTTTA
ATGCAGCGGGTACTTTTACGCTTTCTTTTACACCAATAATGTCACGAATAGCTTCTAAAT
GGCGACTATATGTGCCAAACAAACCACACACTAATCCATCAGCATAACCCATTTCAACGA
GCAATGAAGCAATGACTGTCGTATTTGAGGTTACAACACGTTTAGCTATCGCTTCGGTAA
TCCCTTTGCGTTTCATTATGCTGTAATAACGTTTCCATAACTCATCGTGTTGGCTGTTAT
GTTCATTATCAATAACATCAAAATCTTGCCCTGCAACGATATGTAGCCCCAATTTTTTGA
TTTTGGCTTTAATAATTTCCGTACGTCCAATTAAGACTGGATATGCCAAGCCCATAGAAA
CCACTTCTTGTGTCGCGTGTAATACTTTGTCCTCTTCCCCTTCTGCAAGCACGATACGTT
TTTTCTCTGCTTTTGCTTGGCTGAAAATCGGCTTCATGAAGAGGTTGGTTTTATAGACGA
ACTGAGTTAATTTCTCGTGGTAGGCTTCCCAATCCGTAATCGGGCGAGTAGCAACGCCTG
ATTCCATCGCTGCTTTTGCAACTGCTGGGGCAATGCGTACAATTAAACGAGGGTCAAATG
GACGTGGGATAATATAATCCGCACCAAAGGTTGTTCCCTCGCCACCATAGGCAGAAGTGA
CCACCTCATTTTGCTCTGCAAGAGCTAAATCTGCAATCGCATAAACCGCCGCACGCTTCA
TTTCCTCATTGATTGTTGTTGCGCCTACATCTAATGCACCACGGAAAATGAATGGGAAGC
AAAGTACATTATTCACTTGGTTTGGATAGTCTGAGCGTCCTGTACAGACAATCGCATCTG
GACGAGCAGCTTTCGCTTCTGGCGGTGTAATTTCTGGATTTGGGTTAGCTAATGCTAAGA
TAATCGGGTGAGCCGCCATTGTTCTAACCATATCCTGCGTTAAAGCACCCGCCGCAGAAC
AGCCTAAGAAAATATCTGCATTTGGCATCGCATCGCCTAATGTCCGCCAGCCATTATCAT
CAATCGAATAATGTTTCTTGGTGTCGTCCATACGATCGTCACGATCTTTATAGATCACCC
CTTTTGAGTCGCAGACAACGATATTTTCACGCTTCATACCTAAGGATACAAGCAAGTTCA
AGCAAGCAATAGAAGCCGCCCCTGCACCTGATGCAACTAAACGCACCTCTTCAATTTTTT
TATCCACAATACGCAACGCATTAATCACTGCTGCCGCACTGATAATTGCAGTACCGTGCT
GATCATCGTGGAATACAGGAATGTTCAATCGTTCACGCAATTTTTGTTCGATATAAAAAC
ATTCTGGTGCTTTAATATCTTCAAGATTGATACCACCAAAGGTAGGTTCAAGAGAAGCGA
TAATTTCAACTAATTTTTCAGGATCTTTCTCATTAATTTCGATGTCAAATACATCAATTC
CTGCAAATTTCTTAAACAGAACGCCCTTCCCTTCCATCACAGGCTTACCTGCTAATGCAC
CGATATTGCCTAAACCTAACACGGCAGTTCCGTTTGAAATCACGGCAACTAAGTTACCTT
TTGAAGTATAACGATAGGCAGCCGCTGGGTCTTTTTCAATTTCTAAACACGGCTCAGCAA
CCCCTGGCGAATAAGCTAATGCAAGATCACGTTGCGTTGCGAGGGATTTAGTCGGGGTAA
CTTCAATTTTACCAGGGATAGGAAATTCGTGGAAATCAAGTGCTGCTTGGCGTAATTGAG
ATTTGTCATCCATAGTTGTGTCCTTTATACAATTGAATAAATGAAATCATCAGTATTCTA
CCTAAATTTTGGGAGGAATATTGTGATATAGCTCTAATTTTTTAACAAATAATTAAAAAG
TATAGAAAGGAATAATCTCTCATTAAATGAGACGTTTAATCATGATGCCAAAATTAAGTA
TTATTTGAAATAAGTATTATAGAGCGATACTATGATCAGTAATTGAAAGAAAATCAAGAA
GTTAATTGAGGGCAGAGCTGTTTTATACAACAAGCTCTGCAAAATAATGTGATTGTTAGA
CGCTATAGAGAATATTTTTTTGCAGTATCTTTCAACAAGGTCTGCAATTCACCTTTTTGG
AACATTTCGAGAACAATATCACAACCACCAATTAATTCTCCATCTACCCATAATTGAGGA
AATGTTGGCCAATTTGCGTATTTTGGTAATTCAGCTCGAATATCTGGATTCGATAAAACA
TCAACATACCCAAATGGAACTTGGCAATTTACAATAGCTTCTGAAGCACGAGCAGAAAAG
CCACAGGATGGGAATTTAGGAGAGCCTTTCATATAAAGAAGAATAGGATTCTCGCTGATT
TGTTTTTGGATTTTTTCTATAGTTTCCATGTTTTTCCTCATTGATCAATAAGAATATGTA
CCCTATTCTAATGTGAAACAGAATTTTCTGCAATTTGCCATTAACATCTTCTAAAGTATT
TCTGTGGATTATAGTCCACTTATTCCAAATCATTTCATTAAAATATCTGCCAATATTTGT
TCTTTTAATCCACTTTGTCGTTGAATTTCTGCTTTTACTGCTTGTTTCCAAATTTTTTCT
TCACTAAACAAGGTAAACTGTTTTTTAGCACGGGTAATCGCCGTATAAATCAGTTCTTTT
GTTAATACTGGCGAATGAGAAAGTGGCATTACCAATAAAGTATGATCAAATTCAGAACCT
TGTGATTTATGCACGGTCATTACATAGGCGGGTTCATAACTTGGCAAACGACTAAGGGAA
ATGTCTAAATGTTTTCCATTTTGTTCTGTTTCAAAATATACTCTCAATCTTCCTGCTTCA
TCTGGAAGAATTAAGCCAATATCACCACTAAAGATATGAAGTTGAGGGGCATTTTCGGTA
ATCAAAATTGGCTTGCCAATGTAGCTGTCTCGGCTATGTTTAAAATGTAATAAACGTGCT
TGTAATAAGGCTTCTGCAATGGTTTGATTTAATCGTTCTACGCCCAATTCACTGACGCGT
AAGGCTGACAAAAAGCGTACTTGTTGGAATGCTTTAAATATCTCACCGATAGACACGGCT
TCTGGGGAAAGTACTCGAGCTTTCACTTTGTTCAAGTAATCGGAATATAACTCCACCGCT
TTTTCTACCACGCTATTTACACAGTGTTGTATCCATTGTGATTTTTCAGGAAAATCCGTG
ACTTTAGGGTAACACGCTAATGTTAAATCATCATAAGCTCTATTCGTTAAAATCTGCCAC
GATTTCACCGCTTGTTGGGTGTTCACTTGTTTAGCTAACTGCCCAATCCCTGAATTTTCG
TCAAAACGAAAACTTCGACGAAGATGACATAATGAATTACAAATTGCGGGGACATTTTCC
ACTGTAGGATAAATTTGATGTTCTGTTACCTCAGTTAGATAGTCACTATGCTCATTGCTA
TAACCAAATCTGATCAAACTACCCAACTCCCCCATTAAATTTCCAGCTTCTACAGAAGCA
AGTTGATCTTTATCCCCAAGCATAATCAAACGGGTATCTGGTTTTAAGGCATTCAACAGT
TTTTCCAGTATGAAGAGATCGATCATTGACGCTTCGTCCACGACTAACAGATCTAAATGC
AGTGGATTTTGAGCGTGATGACGAGGTAGATCACTATGGGGATTAATGCCGATTAACGAA
TGGATTGTTGAGGCTCTGGTTGGTACTTCTGCTTTCAAACTGTCAGGAATATCAAGGCTA
GCGAGATTATTTGAAATAGCTTCTTTTAAACGAGCCGCAGCTTTTCCTGTCGGAGCAGCA
AGGGCAATCTTAAAAAGCGGTTGGTTCTGTTTTAACTGTTTAAGCTGTAATGCTGCAAGT
AAAATGGCAACTGTTCGGGTTTTGCCTGTACCTGGCCCGCCTGAAATCAGACAGAAGCGT
TTAGTTAATGCCGTTGCAACAGCAACTTTTTGCCAATCCGTGTCAGCTTGTTTTGGAAAA
AAGCGTTGTAGAATTTGACGATGAAGATCGATATCTGCTTTTTTTAAATCCAAACTTACC
GCGTGTTGTAAATAGTGTGCTATACGATACTCTGCCTGCCAATAGCGATAAAAATACAGC
CGCCCCTGTTGAAATAATAAAGGGGCAACCTGTGTAGGATCTTGGCTAAAAGCAATATGG
TTATGTAGCAACGACTGCCACTTAAGCGGTGAAATTCCCTCAATTTTTTGCAAAATCTCC
GTATGAAAATCACTGCTGAAATTCTTTTTTTGCAAGCCAAAAGGATTGGTTGTTAAATCA
GAATTTAAACGAACACAACTATGTCCTTGCATCACATTAAAAGAAACTAATGCACTCAGA
AAGATAGCTAAATTCTGCTGTTGAGCTGTATAGTTATAATCCTGCTGTTTCTGATCAATC
ATCTTTGCAAATTGATAGTTTAATTCAGAAATCACATTCTCCGTTTTTAAGGCATAAAGT
AGGGATAACATAAGCAAAATTTTGATAGAAATTGATGGAAGCAGTATATAAAAAAATCCA
CGCATTTGCGTGGATTTTTTAAGACAATATTTGTTAAAAATCAGAACTGATAAGAAGCGT
TCAATTTAATATTGCGCCCAGCCCCTTCCATTAAGCTAAATGCAGGTTGGAATTTTTTAT
CAAAGACATTCTCGATCATCATATCCAAACGTAAATTACGCCATTCGCCAGAAGGGGTGT
AACTTGCTTTTAAATCTGTGAGAGTATAACTTGGATAAGTCATTGCGTGTGTTTTAGGCA
CTCGTTTCTGACTTGCATAGTAAGTGATATTCGCTCCAACCATAAATGTTTGAGGCACTA
TCGCGTAATCAATAGTAAAGCCTAATTTATTCGCTGGAATGTTGGATAAGGCTTCCTGTG
TCTGGCGATTTTTGCCTTTTGTTTGAGCATAATTCAATCCCAATGCTAAACGTTCTTGCT
GGTAAGCAAATTCTAGCTCAAATCCTGTTAAGCGAGCATTTTCTACATTTCGATACTGTG
AGAGAGATGGAATCATCTCTCTTTGTGGAGCACGGAAAATATCAAGATGAATAAAATCTT
TGACATCATTTTGGAAATAAGCGGCATTGAAGATGAATTTATCTTGATGTACAAAGAGAT
TGTCAAAATGAACTTTCGCAGCAATTTCTTTATTTTTCGCGGTTTCTGGGCGTAAGTTTG
GATTACTTACAAAGGTATTCTTAAATGAGAGTCTTGTTGAATTTGCACCAAAGTGATAGC
CACTAACAAAACGTTCTTGCATTGATGGCGTACGGAAAGCTTCATTATAACGAGCGCTGA
GATCTAGCCAATCCGTTGCTTTCCAAGTCGCTGCGATTGATGGAGACCAACGACTTGCAC
TATATTTGGCTTCGTCGCTTTGTGTTTTAAAGTGATCGTAACGAACGCTTGGCGAAACAA
TAATGCGTTCATTCCATAATGGAATATGTGTTAAAAGATAAAATGCATTGTTTTTAGATT
TAGCGTCATAATTATTAGGGCGGAATGGTGTTGTGGCATTTTTCTCACGCTGCGTTACTA
CTCGGTCTGAAATAAAATCTACACCATAGTTTAGGGCTAACCAATTTAGATCCGTCGAAT
TGCGTATGCTTAAACCTACAGAGCTGAGTTTTGTTTGATCTTGCAAACCGCTTGCAATAC
GCTGTTCTTTTTCTTTTGTGCTGTTACGATATAGAGTCAATTGGCTATTGATATAATCAT
TATCTTTAGGGTTAAAGTAGTAGTGTAGTGCACTACTTTGGTCTGTGATTTTTTGTTTAG
CTCGATAACTTACACTTCCAAGTACCGACGTGAGTCCTTCATAGAAAGCAGACATCTCGG
TAGGAGTAGCATTTAGATTATTTCGGTGCCAGTTTCCAATAAGTTTTCTTACATCTTGGT
CGGTAAATTCTTCAGCAACTTCATTGTTAGTTGGGGCAATTTGTTCAAAATGACTTAAAC
GATGAGAAAGCTCAAGGCGATTTTCATCATTAATTTGCCAACCAAATTTAAAAAGTCCGC
CTTTTTGAGTATAGCGACTGTCTACTAATTTTTTACTGTCTGCTAAACGCAAATCATCAG
CGTGGTTATAAAAGCCACTCACTAATCCATCAAACTTCTCATTTGCAGCAAAGACACTGA
CATCTGTTTCAGAGAGAGAATTGGCAGATTGATATCCTTGATGAATTTTTGCTCCAATTT
GTTGATTATCTTTTAATAAATCAAGTGCATTTGGTGTTCTGATCGCAACAATTCCTCCTA
ATGCACCACTTCCCCATAAAGTACTTGTAGGGCCTTTGATCACTTCTATTTCTTGAGTTA
GTGCCATAGGTAAAAAATATGAACCTCGGTGAGATAAGTCAAAATTTTGGCGAACCCCAT
CAATCACCTGAACAACACGATTGCCACTTAAGCCTCGAATAATCGGCTTTTGCGCTATTC
CTCTTGAGCCGCCATCAATGTCCACGTTTGTAATCTGTTTAAGTGCATCTGCCGTACTTA
TTGCTTGTTGGGTTAATAATTGATTTTTGTTTAAGGTCGCTTTCTGACTTGTGTGATTTG
CCCAGTGAAATGCGTCTCTACTTGCAATAACAGAGATTTCAGCGAGTTCAGCTGAAACAT
TGTTATCTGCAAGGGATACAGTAGGCAAAGAGAGAAAGAGGGCTGTATAAATTTTTGATA
GTCTCATTTTAGTTGCTCCTTTTAGTTTGAATAATAAATATCCTACAAAAGATATTGTAA
ATTATCAATAATGATATTGATAATTCTTATCATTTGATTAAAAATAAACGATAAAAAGAG
TTTTAACAGATTATTAATAAGGGAGCCTATCAAAATGAAACATTTTCATAGAAAAAATGT
AATTACTGGAATCATTCTTTCGTGTGTTGCTGGATTTACTTATGCAAATCCAATGCTAGA
TTCAGGAACATTGAACAAGCAGTTGGAACAGACACGCCAGATGCAAGCAGCAAAAGTAAA
ACCCTCTGGTGAGCTGTTCAAAACACCAACACGAGAAGATAATCTTCCAGTCAACAAAGA
AAGTCTTAAATTCCGTTTAGATTCAGTGAAATTGCTTGAGTTGGACGGAAATGAAATTAA
AGATAATCTGACATCTATTACAGCGCCTTATCTTCATCAAGAAATTACCTTAGATGACTT
AAATCGGTTAGCTCAACAAATTACTAACTATTATCGTGATAATAATTATCTTGTTGCTAA
AGCTTTTATTCCACCACAAGAAATTAATAATGGTGAATTGCAAATTTTCGTGATAAAGGG
AGCGCTTGAGCAGGTGGTCGTTAGAAATGGAAGTCGTTTAAAAGAAGATTTGGTTATGCG
GATGGTGAATACCACTGTAAAAAGTCATTCATATTTGGTTAAGAATGAGCTAGAAAAGTT
GGCTCTATTACTCAATGACATTAAAGGAATTACCTCAGCATTATCTTTGAAAGCAGGACA
AAATACAGGTAAAACAGATCTTACGGTTAATCTTAAAGATAATAAACGTTGGAATGGATA
TATTTCCATTGATAATCAAGGAAATGATAATACTGGAAAATATAGAACAACATTAGGAAA
TAAAATTTATAACCTAGTTGGGCTTGGCGATGAATTACATTTTGATGTACTTGCTTCTAA
TACCTTCGATTTGTATAACCTAAGAGCGGATTATTCTTTTATTATTGATGGATATGGCAC
AAGAGTTGGCATAAATTCAAACTATTTAAAATATAAATTAGGTGCGAATTTTAAAGACCT
TAATGCTCAAGGGAGTACTTATAATTTAGGTGGTTATATTACTCACCCTACTATTAGAAC
TGCAAGTTTAAGATTAGATAGCAAATTAGCATTTAATCATCAGAAATTATCAGATGAACA
AAAATCTGTTGATTTACAACAAAAACGGAAAGTAAATACGACTAGCATAGGACTGGGTGG
TTCTTGGAATAGTATAAAAGAAGGCGTTACCTATTTTTCTTTCAATACTATTTTTGGGAA
AGAAAGCCATTCAACGAATGAGAAAAAACACTATTTATCAGAGAATTACCAACCTAAACG
TACATTTACGACATTTAATTATTCACTATCTCACGAACAATTTTTACCTAAATCCTTCAG
TATTACGTTGGCTGTTAGTGGGCAATTAGCCGATAAAAATCTAGATAGTGGCAATAAATT
CCTATTAGGTGGATTATCAGGGGTAAAAGGATATCAAGCAGGTATTGTTTCTGTCGATGA
AGGGCATATTATCCAAGCGGAACTAAAACATTACTTACCTGTTTTCTCAAAAAGTATGTT
AGTAAGCTCACTCTTTTATGATGATGGTTTTGGAAAACAATATAAAAATACCGAGAAATT
ATCAGAGTCTGTTGAGAATAAAGTCCGTTTAAAAAGCATCGGAGTTGGTTTGAATTTAAT
TGAACCTAATAATTACTCTATCAATTTAGCTTATTCAAAACCTATCGGTAAAAAATATAA
CAATGTAGATAAAGATCAATTTTGGTTATCTGCAATTAAAACATTTTAATTAAGGAGAAC
ATAAATGCGTAAACAAACCTTACTTTCCATAGCTATTTCAACGGCACTTAGTACAGCAAA
TATTTATGCTGCAGATTTACCTCAAAATCATAAAATTACAGACGGCAATGCACAAATTAA
CACCTTAAATAAGACAATGACTATTACCCAAGAATCACCTAGAGTGAGTATTGAGTGGGA
AAGTTTTGATATTGGAAAACAAAATAGTGTTGAATTTAAACAGCCTGATTCAACCGCTAT
TGCTTATAATCGTGTTATGGGCGGAAATGCAAGTCAAATACAAGGTAAATTGCAAGCAAA
TGGTCGTGTGTTTCTCGCTAATCCTAACGGCATTATTATTACAAAAGATGCTCAAGTAAA
TGTAGGTAGCTTACTTGCTACAACTAAAGATCTTGAAAAAATTAGCAATAGTAATAATTT
CAACTTTACTCCACGCCAAAATCATAAAACCGCTGAAGGAAAAATTATTAATGAGGGTAA
AATTGTTGCAAATGGCGAAAATGCGTTTGTCGCTTTAGTTGGAAATGATGTTGAAAATAA
GGGAATAATTGAAGCTAAATACTTTAAACAAGAGAAAAAAGTTAAAGGTCGCTATTGTAA
TAGTATTTGGGGAGAAGCAAGTGATTGTCGTGAAAATAATCCTTGGGGATTTAAGTGGAT
TGATTTTGAACGTGATGAAACCATTGAAAGCCCTGGGCAAGTCATTTTGGGAGCAGGCAG
TTCATTTAGCTTAGAGCTAGAGGCAACATCTATTGGTGTAGATATTGATGAAAATACAGT
AAATAGTATTGTGAAAAATTCAGGTTCTATTATTACTGAAGATGGTTATATTGAGCTAAC
TGCTAAGGGAAAAAGTGAGTTAATTAATAACCTTGTTAATAATGATGGATTATTACAGGC
TGATAATGTTGTAATGTCTCGCTCTGGAAAAATAACCTTATTTTCTGATGATATCCAATT
TGGAAAAAATAGTGATATTCAAGCCGAAAGTTTAGAAATAAAAGCGAAAAAGAATGAAAT
TAACTTAAATGCTGAAAAAGGTGCAAAACTTACTGTTAAAGATAGCATTGATTTTTCAAC
TAGTAGTTATTTTGAACCAGCTATAAAAAAAGTTAATCTGAGTGGCGATTTAATTCGAGA
AGATAAAAACTATTATGATGATGGTTCTAAAAAATTAAAGACAAAAGTTAATCTGAAATT
AGCCGATAATCTTGATATTGGAAATAAAAAAGTAGGTGAGAATTCTTTTGTAAGCAGTAA
TTTTTTAGGTTCTTTACTTGGTATTTCAGGAGAAGTAAATCTAAATGCACATAATTTTGA
TATTTCAGGGGATATAAATATAGATTCATATAAAGATACTGATTCAGTTTTATTATTAAA
TACACAATTAAATTATACTAATCCTAGCTATATTCGTTTTAATAAAGCAAATATAGATAC
TAAAAATGGGCGTTTATTTATTGCGACAGATTTAATGGATAAAAATTTTGCGGATAAAGG
CATTTCAGATATTCAGATTATAGATAGTAAATTTAATTTCAATAATGGCGCTATTGTTTT
AGGCAGAAATGGTTTAAGAAGAAATTTAGAAGATTCTAGAACTTGTATTAATCTTGCTTA
TTGTTTAGAAGATACTCAAAGATCGCCTTTTAGCGTAAATATTAGTAATTTGCAGCTTGA
TAAAGTAGATGATTTTGTCATTGTTGGTGGCTTTAATAATGTAGATATTGATCGTCTTAC
TCATATAGGAAGAGGTAATTTCTATATTTATGGGGGATATTCCTATAATAAAGAAAAACC
AAGCTATGACTATGCGATTTTCAATACCAAAGATAGAGCGTTGCGTACAGAAAGAAATCA
TACTCAAAGACGATGGAAATTCAATAATAATTTACGTCAATGGATTAATAATGAGTTCCT
ATATGCATTTGATTGGTGGACAGCTACAAATAATAGTTATGACAAAATTAAACAAGAAGT
TATTAAAACACCTAAAAGCCATTTAGAAACGACAATTAATATTCGTAATAGTAATATAAA
AACGAATGATGGTTTTATTAATCTTATGGCAAAAAATATTAATTTAACCGACAGCCAATT
TAATGTTACTTTTGATCGAAATATGTCTTTTGAATCTGATTACGATCGTATCCATAAAAT
TGGGTTAAGTGCAGATAAAACGATTTTAGATCACACATCATTAAATATTCAGGGGGCTGA
AAAACTGAATGTTTCACCGAGTTCAAAAATGAAAGCGGCAACAATGTATGTTGTTGGGGA
TTTAGAAGGGCGAAATAGCAGTTCGATTAACCTGAAAAGCCATCAAGGTTATACGTTGAT
GACAGATAAAAATGCAACATTACGCGGTGAAAAATCAAAAAATGATTTAACGATTACTTT
GTTAAATACTGGACCTAAACCTGCACCTGAAATTGGTATTACAGGCTCTGCTGATAATGA
TGCGAATGCAGCTAACTTTGCTTTAGCACTAGGTGATGCTACAAAGACAACGATTGAGAA
TGCAACGGTTATCGCACTAGCTCCAAATGGCGCTAAAGCCTATTACAGCCATAAAGATAT
GCCTATCGTGCTAAAAAATACTGATTTTACATTTTATGAGCAACCGAGAGAAACAAACTA
TGGTGATGATGAGTTGGCTGGAGATGGGAATATCAAAAGACTTAATGAGCGTCAATTAAA
TACGATATTAGATAAACTTAACGGACTTAAGCCAACTTATCTATCTCGCGAACAGAGTAA
TTTAGTTGAAAATAATAAGTCGGGAGTTAAATCTCTACAATCTGAAGCACTAGAAGATGA
GGAGAGTGTTGTTGTCTCTATTTGTGATGAAAACAATAAATGTGAAGATCGAATTATTGG
CAATAAACATACCGATGCCAAAGTCTCAGTAGGCGAAATTCGTTAGATTAAATTTGAGAG
AATAAAAAAATCCACGCATTTGCGTGGATTTTTATCGACTTAGTAGATTATTCTACGCGT
AAGATGCGGCAAGTATTTGTACCACCTTCTTTTAACTCATCACCATGAGTTAGTAGCACT
AAATCGCCGGTCATTAAGTAGCCTTGTTCTTTCAGTAGAGCGATTGCTTTTTTCGCACCT
TCAATAGTACGGCTGTCTTGATCGTAATGAACTGGGGTTACACCACGGTATAACGCACAA
CGATTTAACGCTTGTTCGTTACGAGAAAGGGCATAGATTGGTAAGCCTGAGCTGATACGG
CTCATTAATTTTGCGGTTTCACCTGAGTTGGTTAATGCGATAATTGCAGAAACGCCTTCT
AAGTGGTTTGCAGTGTACATTGCAGACATTGCCACAGCTTCATCTACATTTTCAAATTTA
CCTTCCATACGGTGACGTGAAACATTGATGCTTGGCATTGTTTCAGCACCTAAACAGACT
TCCGCCATTGATTTTACTGTTTCAACTGGGTAGTCGCCGTTTGCCGTTTCACCTGAAAGC
ATTACCGCGTCAGTGCCATCTAATACTGCGTTTGCTACGTCCATAACTTCTGCACGGGTT
GGCATTGGTTTTTTGATCATTGATTCCATCATTTGCGTTGCGGTAATTACAACACGGTTC
AATTTGCGTGAACGACGGATAAGTTTTTTCTGAACGCCAACTAATGCTGCGTCACCGATT
TCAACACCTAAGTCACCACGAGCCACCATAATAACGTCTGCACCTAAAATGATGTCGTTC
ATTGCTTCTTCAGTTGCAACGGTTTCAGCACGTTCTACTTTAGCGACAATTTTAGTGTCT
AATCCCGCTTCTTTTGCTAATTGACGAGCATAGTTTAAATCTGCACTTGATTGTGGGAAA
GATACCGCTAGGTAATCCACGCCAATTTTCGCTGCAAGTTTAATATCTTCTTTATCTTTG
TCCGTTAATGCTGGAGCAGATAAACCGCCACCTAATTTGTTGATACCTTTGTTGTTTGAT
AATGGACCGCCCACGATAACTTCAGTAAATACTTTAGCGCCGTCAATAGAAAGCACTTTT
AATTGAACGTTACCATCATCTAATAAAAGAATATCGCCTGGAACGACATCGTTTGGTAGG
TTTTTATAGTCTAAACCAACCGCTTCTTGATGACCTTCGCCTTTTGGTAATTCTGCATCT
AAGGTAAATTTATCACCGATGTTTAAGAAAATTTTGCCTTCTTTGAAGGTAGAAACACGG
ATTTTAGGACCTTGTAAATCACCTAAAATCGCAACGTGTTTGCCTAAACGTTTTGCAATT
TCACGCACTTTTTCTGCACGAGAGATATGATCTTCAGGCACACCGTGAGAAAAGTTCATA
CGAACCATATTTGCACCAGCAGCAATGATTTTTTCTAACGTATTGCCACGATCTGTAGCT
GGACCCATTGTACAAACGATTTTGGTTCTTCTGAGTTTACGAGACATTATTCAATTACTC
CATTGTTTAAATTGTGAAAAATAGAAATCTTTTATCTGTTGCTTGCAACAACAAAAAACG
CCGTGCATTATACGCCTAAAAGTGTTCTGTTTAAACCACGAAGAGGATAAACCGATGAAT
ATTTGGATAATGCGACACGGCGAAGCAGGTTTCAATGCCCCAACTGATGCACAGAGAAAC
TTAACTGAACAGGGTAAATTGATGGCATATCAACAAGGGCAATGGCTTGCAAAAAGGCTT
GAAAATCAACAAATTAAATTAGATAAAGTGATTATTAGCCCCTACCTTTGCACACAGCAA
ACGGCACAAGCCGTAGAACAAGGTATGCAAGCGGTCAACACTATGCAAAGTTTTGCAAAT
CTTGCGGAAACATGGGAAGAGATTACCCCTGACGGAAATCCCGACACAGTGATTGATTAT
CTTGCATTTCTACGAGAAGAGGGAGCGAAGCATGTGCTGATTATCTCTCACTTGCCCCTT
GTCTTTGACTTAGTCTATCAACTAACACAGCAGAGAGTACATTTTTCTCCTGCGGTTATA
GCAGAAATATCCAAGGTTGAAAGGAAAAACCATCTGTCCGTTATTGTTCCTAGAAATTCA
CAATAAACCCTAAAATGTGATCTTAGTCACAAAATACAGTTAACGGTATCTAAACTAGGA
AATTTTCTTATTCTATTTAGGGGATTCTCTCAAGGAGCAATGAAATAATTTTCTTAAAAT
TTAAATATCTTTTTAAAAATATCAGAGGAAATTATGTTTTCATTTTTAGCTGAAGTTAGA
CGCCCAGTCTTAGATCTATCCCTAGAAGAAAGACGGAAAATGTGGTTCAAACCTTTTATG
CAATCTTATTTAGTTGTATTTATCGGTTATATGGCAATGTACTTGATTCGTAAGAATTTC
AACATCGCACAAAATGATATGATCGAAACTTACGGTTTAACTAAAACAGATTTAGGCCTT
ATTGGCTTAGGTTTTTCAATTACTTATGGTATTGGGAAAACCGTAGTCTCTTATTATGCT
GATGGTAAAAATACAAAACAATTTGTACCATTTATGCTTATTCTTTCAGCTATCTGTATG
CTTGGCTTTAGTGCTAGTATGGGAGGAGGGAGCATTGCACTGTTCTTAATGATTTCATTC
TATGCACTTAGTGGCTTTTTCCAAAGTACAGGGGGATCATCTAGCTACTCCACAATTACT
AAATGGACGCCTAGAAAGAAACGAGGAACATTTTTGGGTTTCTGGAATTTATCACACAAT
GTAGGTGGTGCGGCAGCTGCTGGAGTTGCATTATTCGGAGCTAATGTCTTCTTTAATGGA
CATGTCATTGGAATGTTTGTATTTCCATCAATTATTGCATTAATTATTGGATTTATAGGA
TTACGCTATGGTTCTGATTCTCCTGAGGCATATGGTTTAGGTAAAGCGGAAGAATTATTT
GGGGAGGAAATTAGTGAGGAAGATCGTAATACTGAAGAAAATCAACTGACCAAATGGCAG
ATATTTGTTCAATATGTATTAAGAAATAAAGTTATTTGGCTACTATGCTTTGCTAACATT
TTTCTATATATTGTTCGTATTGGTATTGATCAGTGGTCCCCAGTATATGCCTATCAAGAA
TTAGGATTTTCAAAAGATGCTGCTATTTCCGGTTTTGCTCTATTTGAAGTCGGGGCATTA
GTGGGTACATTCTTATGGGGATATTTATCTGATTTAGCAAATGGTCGTCGTGCCTTAACC
GCTTGTATTGCCCTAGGTCTGATTGTTTTTACTCTTGAGTTCTATCAGTTTGCAACTAAT
GAATTTATGTATTTAACGGCATTGTTTGCTTTAGGCTTTTTAGTATTTGGTCCTCAATTA
CTGATTGGCGTGGCTGCTGTAGGGTTTGTCCCTAAAAAAGCAATTGCTGTTGCTGATGGT
GTAAAAGGTACCTTTGCTTACTTAATTGGAGATAGTTTTGCAAAACTAGGATTAGGAATG
ATTGCTGACGGTACTCCAATTTTTGGTCTAACCGGATGGAGTGGTACTTTTGCAGCACTT
CATGCATCAGCAATTACTTGTATTGGATTGTTAGCCTTCGTTGCAATCGCAGAAGAGAAA
AAAATTCGTAAAAGATAGAATATGCTGAGTAACAAGAATACGGTGGACTTTTCCACCGTA
TTTTTTATAGAAATACGCTATTATTAATTGGAAGGATTTTATGATTCATGTTGTTCTTAT
TGATGATCATGTCATTGTACGCTCTGGTTTTTCTCAACTCCTTTCTTTAGAGAGTGACGT
TACTGTTATTGGAGAATTTTCTTCTGCTAAAGAAGCTCGTCAACATTTACCTTATTTAAA
ACCTCATGTATGTATTATTGATATTTCAATGCCAGATGAAAGTGGCTTAGATTTATTAAA
AGATATACCGTCAGGTATCCACTGTATTATGCTAAGTGTAAATGACTCAGATTTAATTAT
AAAAAAAGCGTTAGAATTAGGAGCAAAAGGGTATTTAAGCAAACGATGTAATCCTGATGA
GTTAATTCAAGCGGTTAAAACAGTATGCTCAGGAGGTGTATATCTAATGCCAGAACTAAC
CACAAAATTAGTTTCATCTAAACAGTCTAATCTGGTAGGGCAATTAACAAAAAGAGAAAG
GGAAATTTGTGAGTTATTAATCTTAGGTTTTGAACCAAAGGAAATAGGCGAAAAACTTAA
TTTGAGTTTTAAGACAGTACATGTTCATAGATCTAATGCAATAAATAAACTCAATGTCAA
AAATAATGTTGAATTAGCGAATTTATTAAATTCACAACTAAAATGATATTTACTATATTA
TACTCTTGGTTTTTGATAATTTGTTCTTATTTCTGCTTATGGATAATCTCAGATTATTTA
CTTTCAGATATTGTTTTGGCCTGTCTATTTTTGCCGTTTGCCTTACGTAGTGGTATTATA
TTGCATATTCAACCTAAATTCTGGCCTATTGTATATTGTTCTGAAATTAGTATATTGATT
TTATTAAACTATTTATTTCCAGAAATATATCAATATTCTATTTTTATTTTAAGTATATGT
AGTATCCCAATTATTTACTTATCATATTTATACTATAGTGGAAATCAATGGAAAAAATTA
TCAATTCAACTTAGCACTATAGTTTCAATTAGTATGATCAATGCTGTAGCCATTTCCTCA
TCAGAATTTTACTTCACATTTCTTGTAAGTTTTACTGGTGGGGTATTGATTGTTCCTGCT
TGCTATTTAATCAATGAGTTTTTATTTAAGACTGAATGGCTTCCTCTTACTTCTTCTCTA
ATAAAGAAGCCGGTAACTTTAAGAATAAAGCACATTTTTATTTATATTTTACTATTTGTT
TTAAATATCTATATTCAAATGAAATTGCCAGATACCTTCTATAGGTTTGCTTTATTCTAC
CTTGCAATCCCTATTATATTATTAGCTTTTCAGTATGGTTGGCAAGGTGCATTTTTAGGA
GTCCTTCTTAATAGTATAGCACTTATTGGTACTACACATAGTTTTTCTAATCTCACTATA
GCTGATTTATTACTATCTATTTCAACCCAAACTATCACAGGAATATTTCTAGGGCTTGCG
ATTCAAGATCAGCGTAACTTGAACCAGAGTTTATCAATAGAATTAAATAAAAATAGATTA
CTAACTCGGCAGCTGATTAATACTGAAGAAACTATTCGTCAAGAAATCTCTAGAGAATTA
CACGATGAGGTCGGGCAAAATATTACAGCAATTAGAACTCAAGCAAACATTTTAAAAAGG
ATTGCACCTAATTATGAAAAAATATCAACCACAATAGAGCAATTATCTCTTAATATTTAT
GATACAACAAAAGTACTACTAAATCGAATTCGACCTCGTCTACTTGATGATTTAGATTTA
CCCCAAGCTATTGAGAATCTATTTATTGAACTAAATTTTCAAGATAATCAAATTGATACT
GAATTAATATGGAAAAATGATCAAAATTTAAAATTAGAACATATTCTGGAAATTACTATA
TATAGATTATGTCAAGAAAGTTTGAATAACATTATAAAATATGCTAAAGCAAATAAGGTA
AAAATAGAAATTGAAATAAAAAATAATATACATATTATTATTACAGATAACGGGGTTGGA
TTTGATACATATCAGATGTTAACAGGATTTGGAATTCGTGGAATGCAAGAGAGAGTGAAT
ATTTTATGTGGTACATTTGAAATTATCTCTATTCCTATTGAAAAAAATCCAATTCAACAT
GGAACAACACTTATAGTTAATTTACCTTACGTATAAAAATAATGGAAAATCAAAGTCATA
AAATTTATCACTACTGGCGACTACATATTATGATAGGAATGTATATTGGTTATGCCGGCT
TCTATTTGACTCGGAAAAGCTTTAATTATGTCGTTCCTACTCTAATTACTGATTTAGGCA
TTGATAAAAATAATATAGGGATAATCTCAACATTATTCTACATAACCTATGGTATTTCAA
AATTTATTTCAGGTGTTTACCTAGATAAAGAAAATCCTAAACATTTTATGGCTTATGGAT
TATTTCTTACAGGAATCACAAATATATTATTTGGCCTATCTAGCTCTGTTCTCATGTTTA
CTATATTGTGGGTTATTAATGCTTGGTTTCAAGGATGGGGATGGCCCTCTTGTTCTAAGT
TACTAACAACTTGGTATTCAAGAAATGAAAGAGGCTTATGGTGGTCTATTTGGAATACTG
CGCACAATGTTGGTGGAGCGATGATCCCATTAATTATTGGTTATCTCACCTTACATTATA
GTTGGAGATATGGATTTATCGCCGCTGGAGGCTTAGCAATATTAATCAGTATATTCCTAT
TTTTTCGATTACAGAATACTCCAGAAACCATGGGATTACCTAGCATAGGAAAATGGCGCA
ATGATAACTTAGAGCTTGCTCAAGAGAAAGAAGGTAAATATCTCACATGGAATAAGATCT
TACATCAATATGTTTTTTTTAATAAATACATTTGGCTATTAGCATTAAGTTATGCTCTTG
TTTATGTGGTTAGAACTGCCATTAACGATTGGGGAAATATCTATTTAACTGAAAAATATC
ACTATGATCTTGTTTCTGCTAATAGCGCACTTTCACTCTTTGAAGTAGGAGGATTTATAG
GATCTCTAGTTGCTGGTTGGGGATCAGATAAATTATTCGCTAGCAATCGTGGTCCAATGG
CATTGTTATTTGCTATTGGTATTTTTTTCTCCATTATTGCAATGTGGCTTATGCCAAAAG
AAAATTTCATATTACAAGCAGGAATTTTCTTTTCAGTAGGTTTTTTCGTATTTGGTCCTC
AAATGCTTATTGGTATGGCAGCTGCTGAATGTTCCCATAAAAAAACTCCAGCTTCAGCAA
CAGGGTTTGTGGGATTATTTGCATATTTAGGTGCTGCTATAGCTGGTTATCCTTTAGCAT
TAGTGATGGAATCATACCACTGGTCCGGATTTTTTGTCGTGATTGCTTGTGCAGCCTCTG
GCATCGCATTATTGCTATTGCCTTTCCTTAAAGCACAAAATTGACAAATTACCTATGAGT
AAATAAAGCAATTGGTATTTTGAGATAAAGCCGAATAGAACACCGATTCATTCAGTGATT
TGGTTAAAGATATGGATAATAAAAAAGTGGCTTAGCGCCACTTTTTATTAGAATAATTTT
CTAGAGGTATTAAAGATTTCTTCTTTAAACGGACGACGCATATTAGTGATTGCATCAATA
ATATCGTGGTGAACTAATTTTTCATTTTGAATACCCACACAACGACCACCGTAGCCTTGC
ATCAAGAGTTCTACTGCATAAACGCCCATACGAGAAGCTAAAATACGGTCAAATGCACAA
GGCGCACCACCACGTTGGGTATGGCCTAACACAGCAGCACGGGTTTCGTGGCCAAAGCGT
TCTTCAATCTCTCTCGCTAATTGGTGTACATCTGTCATTAATTCTGTAATCGCAATAATT
GCGTGACGTTTTCCTTTATTGAAACCATCTTCGATGTTGCGCATTAGTGACTCTTTATCA
AAACCTTTTTCTGGAATGATAATGTATTCACAACCGCCTGCTAATGCCGCACTTAAGGTT
AAATCACCACAGTGGCGCCCCATAATTTCAACGATAGAAATGCGTTGGTGAGAAGTTGAA
GTATCACGCAAGCGGTCAATTGCTTCTAATGCGGTTTGAAGTGCAGTTTGGAAACCGATA
GTGTAATCCGTGCCTGCAACATCATTATCAATAGTGCCAGGTAAACCGATACACGCAATG
CCGTGTTCTTCGGTCAATAGTTTTGCTCCCATATAAGAGCCGTCACCGCCGATAACTACT
AACGCATCGATGTCATATTTTTTCAAGGTTTCTACACATTTTGCACGCACTTCTGGATTT
TTAAATTCTGGGAAACGTGCAGAACCTAAGAATGTACCACCACGGTTGATCACCTCAGAC
ACTGAACGGCGTTCAAGTTTGATAACACGGTCGTGATATAAACCGTAATAACCGTCTTGA
ATACCATACACTTCTAAACCTTCACTTAAACCCGCACGCACAACACCACGGATCGCTGCA
TTCATACCAGGCGCATCGCCGCCACTGGTTAATACTGCAATTTTTTTTACCATATCAATA
CCTATAAATTTAATTTTAAAAAATAAATCAAAAAACTTGCAAAGATTACCCTATAACGCC
CTTTCGTTCTAGCAGAAAATCGGGAAATTTACGATTTTTTGATCTAAGTTGATATTAATT
TTCTAAAATGTCGAGAGCAAAATCTAATGCGGTAAAAAAGCGGTCAAGATCCGCTTGAAC
ATTGTAATGAGCAAGAGATATTCTCAAGGTGCCATTTTGCGCTAAATAACGTAAGTAGGG
TTTGGCGCAATGTTCGCCACTACGCAAAGCGATCTGCTGCTCGGCTAAAATCGCCGCAAT
ATCTGCGTGATGTTGATGATGAAAGACAAAGCTAATCGTTGGGCTTAAACACCCTTCCGG
TAAAATACGGATATTGGGATAAGTCGCTAACCGCTGGCGAGCTTCTTTCGCAAGCTGATA
AAGCGGTGAGTTTAAAGCTGAAAAATCCCATTTTTCCAACCACTCCAGCACCTCACCAAA
AGCGATAATTCCTGCGATATTTGGTGTACCTGCTTCTAAACGATAAGGCAATGTTGCCAT
CGTGAGCTTTTGCTCAGTAATCTCTTGTAACATTTTTCCGCCAAATAAAAGAGGGCGGAG
TTGCTCAAGGCTACTCAATTTCCCTGTTAATACGCCAACCCCAGTTGGTCCGTACATCTT
ATGTGCAGAGAACGCATAGAAATCGGCATCAAGTGCTTGTACATCAATTTGTTCACAACA
GACCGCTTGTGCAACATCAAGCACAATTTTGGCTGAACATTGCTGACGAATAAGCGGTAT
CAATTGCTCTGCAGGCTGCCTAACCCCTGTTACATTTGACACCAAATTAAACGCAACGAT
TTTAGTGCGTTCTGATAAGGCTGTTTGTAGCATTTCAGGGGCAATCTGGTAGTTGCTATT
AAGTGGCAGCACAATCAACCTCGCTTGTTTACGCTCAGCAAGTTGTTGCCACGGAATAAA
ATTAGCGTGATGTTCTGCCACAGAAATCACAATTTCATCACTAGCTTCAATACTGTCAGC
TAAACCATTTGCGACCAAATTAAGTGAATGGGTTGTGCCACTTGTCCAGATAACCGCATC
TCGTGTTGCAACATTGAAACGTTTTGCCACTAAATCCCTTGCTAATTCATAACGTTCCGT
TTGAGGAAAATCATATTGACTACGGTGAACTGAACCAGATGAACGATAAAAATTGAGCGT
TGCGTCTATCAACACTTTCGGTTTGAGTGTCGTTGCGGCAGTGTCTAAATATACCGCATC
GGGATTATCTTGAAAAAAAGGGAAATAGGAACGAAAAGTGTTATTAATCATTGTCGCTGA
GCCTTTCTATAAAGTTTATTACAAGGGATACCATCATTATTGCCGTCTAGCTCTCGCCAA
CGGCATTGTTTAAAGTAGCGTTTCGCCGTGTCATAATCGGGAAGATCGTTACAACTTTTC
CTCACATTACAATCTATAGTGGCAAGCGGTGCCTTAGGCGAAAAACCTTGCCAAAATGAA
TGTTCATCTGACCGCTTACTTGCACGCCAGTCCGCAGGATTGATCGGATTTTTATCTTGC
CATAAACCTATTCTTTGCTGTTGAGCAAGTTGCTGAGCTTGCAGATACATCGGTTGTGTT
TGGCGATACGCCCACGCCATTCCTCGTTGCACCTGAATTAAGTTAAGATTTTCACCCGTC
TGATCATAAACCACTGCCAACAGCCGTTGATATTTATCATACCCCGTAATCTCAAGTTCA
ACCTCTTTTTTAAATGCCAGTTGAGCTAACGATTGCTTCGCCTTATTACCAAAAGGCTGG
GCAAATTCTGGGGCATCAATATATTGCAGGCGTACTTTAAGTTGTGTCCGATTGTGCAAG
CAGGTTAAAGTATCGCCATCATAAATACCTACAACTATACATATTTTCTGTGCTATATGT
TTAGCAACAATCGGTTCATTTGAAAAAAATAGAGAAAGTAATATTGCTAATTTATGGTAG
TAAATAGTTTTTTTCATATTTTAAGTAATATTTAAATAGAAGGCTATTTGCCATTTATAA
AATGATATAGATAATAGAAACTATGTATTTAACCCAGCATGCTAATAAAAAATAAAGTAA
TGCTGATTAGGAAAACGATTTTCTAATATAGTAAATACATGCTATTCTAGGTCAATTGTA
GTTGTTACATTCAAAATTCAGACTAATGAAACCAATTTTCTTAGAGCTTCGTCATTTACG
AACTATTATTGCTTTAAAAGAAAGCGGCAGTGTTTCAGCTGCCGCCAAATGTATTCATTT
AACACAATCAGCATTATCTCATCAAATTAAATTGTTAGAAGATCAATATGATCTAACTCT
ATTTGAACGTAAAACTCAGCCAATCCATTTTACTCCAGCTGGAGAACGTTTAGTACAGCT
CGCTTATGAAATTTTACCTAAAATAATAGAAGCTGAATCAGATATAACCCGAATTAAACA
AGGAGAAGTTGGAGAATTACGGATTGCTGTTGAATGCCACACTTGTTTTGATTGGTTAAT
GCCAGCAATGGATATTTTTAGACAAAATTGGGGGGGAATAGAATTAGATATTGTGTCTGG
TTTTCATACTGATACTGTTGGTCTATTGCTTGCTCACCGAGCAGACTGGGCTGTTGTATC
AGAAATAGAAGAGTCCATTGGTATTATTTATAAACCTTTATTTTCTTATGAAATGGTTGC
TATTTGTGCCAAAGATCACCCTTTGGCACAAAAAGAAATTTGGGAAGCTGAAGATTTTCG
TCACGAAACACTAATTCATTATCCTGTTCCCGACAATATGTTAGATTTATTGAAAAAAAT
CTTACAACCAGTAGGAATAAACCCAACAAGACGCACTAGTGAATTAACTATCGCAATCAT
TCAGCTTGTTGCCAGTAAAAGAGGTATTGCAGCCTTACCTTATTGGGCTGTAAAACCATA
TTTAGAAAAAGGCTATGTTGTTGCAAGAAAAATCACTTCTAATGGCTTATATAGCAATTT
ATACGCAGCAATCAGGGAAACAGATCTAGATAAAGTTTACATTGAAGAGTTTCACAATAT
AGTGAAATCGCAAAGCTTTGCCACATTATTAGATCTATTTTCTTTAGATTAGAAATATTA
TTTATGAGTACACCAACTTCCCATTTAGATATTTTAAGCTAAATGGGATCTGTAATAATT
ACTTATCTGCTACTGATACTTTCAGCTTTTGCCGTTAAGTTTTCTGCCCCCGTCGCTCTC
ATCACAATGTTATCTTCCGTCCGAATACCGCCGTAGCGTTTAAATTCGTCGATTTTCTGC
CAGTTAAAGAAACGAGCAAGCGGGTGGTTTTTCCATTGATTTAGCAACATCTCAATAAAA
TAGAACCCAGGCTCAATGGTGAGAACCATACCTTCGGCTAAATCACGAGTGCAACGCAAA
CTTGGATAAATCTCAGGCGGAGCTTTGCGTGTGCCACGGTGGTTTTGTTGGAAGCCTGCA
ACATCGTGGACTTGCAAACCAAGCTGATGTCCTAAACCGTGTGGGAAGAAGGTACGGCTA
ATACCCTCTTCAAAAATTTGATCGGCAGGTAATTTCACAAACTCAAACTGGTGAAGCATT
TGCGAGATCCAACGGTGCATTTGGGTATGGTAACTTAGATAATTCATCCCCACTTGCATA
TCAGCAATCGTATCCAGTTTAAACTGTTCCATTTGAGCAATCATTGCTGCAAATTCACTT
TGTGGCTCAAAAGCATAAGTTCGAGTAAGATCGGAGGCATAACCAAGATAGCTTGTACCA
GCATCAAGTAAAAAACTGTGGCGTTCGCAAGGTGGCGTGAAATCCAATTTTGTGTAATGT
AAAATCGCACTATGCTGATTGATCGCAACAATATTGCCGTAAGGCACATTGTTATCCGAT
TGCTTGGTCGCTTGAAGATAGGCTAAATTAATTTCAAACTCACTTTTACCAGCAAAGAAA
GCCTCTTTTGCCGCGTGATGTCCTGTTAAAGCGGTGAGTTGAGCTTGATATATGCACTCA
ATTTCAAATTCGCTTTTGATCGAACGCTCAAAATGCAGTACATTTAGCACTTTCTGTGGA
TTGATATGCTCAAAACCTAGTGATTTTGCCAACTCCGTTTGTTCACCTATAAAGGCACAA
TGGGTCGGATTAAGGATATATTGTCGAATTTGTTGGCTATCCGTGAGCATTTGCCATTCA
AACTCATCAGCAAAAAATGCCGATGTCGGCGGATTTGGCGTACAATGCCAATAATCTTGC
GGTGCATAAAAATAGAGTTTCGGTTTATTTTTACCGTCTAAAAAAAGCCAACTTTGTTCT
GCGGTGGGATCAGGGAAAATATAATTAAAATGCGGATTGATTTTAAATGGCGATGTTTGG
TCGTCTAAAAAATGGTATTTTGCCTGCCCTGCATAAATCCAAAGCCCGTCAAGACGAGCC
AGCTCTAAGGCGTGCTGTACGATTTGTTGAATACGTGCGATGTGTTGAGAGAAAAGCTGT
TGCATATATATCCTGTAATTTTTAATTTTGAATAATAACGATGACCGAACTAACCATTAA
CCACACTTTAGATACCCTAGGGCTACGTTGTCCTGAACCTGTAATGCTTACTCGCAAAAC
CATTCGCAATATGGCAGATGGTGAAGTGTTGCTAATTATTGCTGACGATCCTGCAACTAC
TCGTGATATTCCGAGTTTTTGTCAATTTATGGATCATCAGCTATTAAAAAGTCAAACAGA
TACTAAGCCGTATCAATATTGGGTGAAAAAGGGGCTAGACCACCTTTAAACTTTTTGTAA
TTTCAAATCTATCATCTAAAAATTCTTTCTTCAGACGAGATATTTCTCCAAGTATCTCTT
CTTCAGAAGATAGAATATTATCATCTTTACGTAATAGTTGATTATGTGCTGTTAAAATAG
TACGTACATATTTTTCCCACTGTTTCTCTGGAATTTTCTGTACATATGCAGATAAAAAGA
GTAATTCAATATTAGAATAATAAATCCCACCACCTGACACAGGACTTGCCAGATAGTTAA
CGTTATTAAAAGCAAAAGGATTATCCAATATAGCTCGGTTAAATTTCTGGCAGGAATTTG
TAGCTGCTTCTATTGTTTCAGCCGATTGAGTAATGACAACTTCTTTTCGAGCTACTAATA
GGGCAATTATTCTAAATAATGCATTTGGAGGCATATCCCCTTTTAAGGCTTCACACAAAG
ATTCTAACGAGTGAATCTTATAATCAGATAATTTTTCAATAATAGGTTTTAATAATTCTT
CTTTAAATTCCGTTTGTCGGTAGTTTTTAATCGTGGTCGAAATTTTTGTTGTAGATGAAA
CAAGTAATATATTTAATTTCTTCCATTCTTTCTCTCCTTGTTGATTAGTAAGTTGAGATT
TTCCTTTAACCCAATAATCACGGCGGAATTGTTTATTTAAAATAAAGTCTTTTGCTGTTT
GAAATAAAGAAGGATCTTGAATGCTAGATAATAATTTTTGTTGCTCTTCATCAAATAAAA
CCTCATCAAAATCATCTAAATAAGAAACGGAGCATGCGTAACTTAATTTAGCTTGTTTCA
AGCAGGATTCAATTTCTGAAAAATACATTGGATACCAATTCTGATTAGTAAATTCATGAA
TGACGTAATTAGAATTTTGTTCTTTGATCTGTTCAACTTGTTCCAACAAATAAGGTGAGA
GAGAAAGGAGACTATTACTCACTGAAAGCATATTCTTTGTATGTTCTAATGCTGATTTAA
TCGCTTGATCTTTTGATTCTAGAGTAGCAGATAATTTACTATAGTATTGATTTAATAAAT
ATCTAATTGGTGATTTTCCTGCCCATCCTGGTAATGTGTTATAGCTAATATAGACTACAC
CACCTACTTTTAATTTACGTTGAATAAAATCAACGATAGTTTCTCTATTTTGTGGTGAAA
TCCAAGACCAAATACCATGTAGAGCAATAAAATCAAAATCAGGTAAGTCATCTCGATGAC
AAAATTCGGCAAAAGATTGATCTGCAATAACGACTTTATCTGGATTGCCTTGGTTTGCTA
ATTGTTGAGCAAAGAACGCATGAGAAGGATTAAAATCAGTCCCGTACCATTTTACTGTTC
CTGCTACTGCATGAATATTAAGCGATACACCAAACCCAAAACCTAACTCACACGCATTAA
TGACTTTTGGCGGCTGTAAATTTGCTATTAAGAATGGACAAATTAATTGGTGGCTATTTA
ATCCATCGTAATAACCTGTCGTATAATTAATATCATTAACATAACCTTCTGACCAATTTG
TTAGCATTGCTCCTCCTTATTACTTGATTCTTACATGGTAAATATTCTACATAGGGTTAT
CATTTATTTTCATAATTCTGCTAATGGTTAACGTCTTTCATCATCAAAATCATCATCTTC
GTCATCGAAAAATTCGCCGTCATCACCATATTCATCTTCATCACTGTTCGGATCTTCAAA
ATAAGTTCCCCAGCCTTCGTAGACCGCACCCGATTTTTCGATTAACGGCAGTAGCTCTTT
TTGTTGAGCGGTAATAAGTTCCGCATCTAATTTAATTTCGCTGACAATATCGCACACAAA
CACAAGATCGCCATTTTCTTCTTCCACTTCTTCCGCTTCAGAAATCTCATAGCCCAACTT
ATAAGCATCTACCACTAATTTTTCGAGTTTATCGAAATCGTGATGAGCAACGTGGTGTTC
GATAATATAAAGGGCTTCAGGATCGCTGCCATCGTCTAATAAAGATTTGATGATTTCATC
GGTTTCTTGGCGTAATTCGGTTAAGTTGTACATAAGATTAGCCCTCTTGGGTTTGTGTAA
AAATTTCGGCGAACCAACTATCTAATTTAGTCGCAAGTTTATCAATACCAATACGATTTA
ACGCAGAATAGGCTTCAACTTGCACATCGCCTTGAAACGGTAAAATTGCTTCACGCACCA
TTTTAACGGTTTTGCTTCTCGCACTTTGGCTAAGCTTATCCGCTTTGGTAAGTAGCAATA
ATACAGACAACTTCGCAGATACCGCCCACTCGATCATCTGCTGATCGAGATCTTTCAATG
GGTGGCGAATATCCATTAAAATCACTACGCCCCGTAAACATTCACGTTTCTGCAAGTATT
CACCTAAAGAACGTTGCCACTGAAGTTTCATCTGCTCAGGCACCGCCGCATAACCATAGC
CTGGTAAATCGACTAATTTACAATTTGGTTCTACTTCAAATAAGTTAATTAACTGCGTAC
GCCCTGGGGTTTTAGAGGTACGAGCCAAGTTTTTTTGATTAGTTAAGGCATTTAATGCCG
TCGATTTCCCTGCATTTGAACGCCCTGCAAAGGCAATTTCCACGCCACTGTCTTCTGGTA
AATGGTGAATATCAGGTGCAGAGGTTAAAAAATGGGTTTTGTGGTAGTTAAGTTTTATTT
CGGTCATTTTGTATTTGTTTGTTATTAAAATTTGTAAACTCCCCTCTTTGAAAAAGAGGG
GCTGGGGGAGATTTAAAAAACATTTTTGTAGGGTGGGTTTTAACCCACCAATAAATTCAA
GAGATTACAACGAAATGGTGGGTCAAGACCCACCCTACAATTATTTAAATCTCACACTCA
ATCCTTTCTCACCATATTGATTAGCTTCAGGACTTCCTGCAAAAACACCCCATTCCATCA
CTAAAATCGTTCCGATAAACATCGGCATCATAACGCCTAGCACAAATGCCATTGTTCCTT
CTGCCCCTAATGAGCTGAGATAGCACAATATCGGCACAGCAACCATAAATAAGGCTTTCG
CTGAACGATTACGGTCGTGTAGGCGTTTAACGATAACCGCCGATAAACTATAAAGGGAAA
CAGTCAAAGGTAGAACGCTGATCCAACTGAAAGCGGTCAGATTTAAGATAAAATTTGCAA
AAATAAATAAAAATGCAAAATTGATCCCAAAGCCGATCCAAAAGCCTTTGCGGTTTAGTC
TTCCGTGAAAGGAAAATAATGCTTTATGCCAAATCATTACTGCAACGCCTTTTCAATTTT
CTCAAACAGATCACGAGCAAGATTATCCAAGCCTTTCAAACGCTCTAAGCCGCGACGCAT
CAAGGTTTGACGTTGAGTGTCATAGCGAGAAAGTTTAATTAACGGCTCAATTAAACGTGC
CGCCACTTGCGGATTACTTTCGTTCATCTTAATCAACATATCGACTAAGAAACGATAACC
TGAACCGTCAATGGCGTGGAACGCACTTGGGTTTTGACTTGCAAATGCTCCAACGAGTGA
ACGTACACGGTTTGGATTTTTAAAGTTAAAACTTGGGTGCGTTAATAAATCTTGCACAAT
TTCAAGTACATTTTCATCTGGGCGTGTTGCCTGTAAAACAAACCATTTATCCATCACTAA
GCCATCGTGTTGCCATTTTTGTTCAAAATCGGCAAGAAGCTGATCTCGGCAAGCAAGTTG
TGCTTTGGTTGAAGCTGAGAGTGCCGCCAAAGTATCCGTCATATTGTTTGCTTGATGATA
ATGTTTGTGTACCAAGGTATTACCCACTTCGGTAAAGGCAAGGTAAGACAAGCAGACATT
GCGTAATGCCCGTTTTGCCAAATCCTCGGCAACCACACGGTATTCCGTTAATTTATTTTG
GTTGTAAACGACTAAGAAGTGATCTTTTAATTCATCAGCAATCGCTTGTTGCATAAATTG
ACGAACAGCCGCAATACCTGCAGGATCGATCACTTTAAACAACTCCGCAAATTCCGTTTC
TTTTGGCAAGGTTAAGGTTAAAGCGGCGAGTTCTGGATCTCTATTTGCATTGTCGATCAC
AAAGGTGAGCGCTTCTAACAGACCTTGTGAGAATGCCATTGCTTCGCCCTGTTGGTAACG
ACTTAGATTTTCACGCAATTCGTTGTTAAACAACATTTGTGCCACGTCCCAACGCACAAA
ATCATTCTCAGCAAATTTCAAGAGCGTCAAAAGCTGTTCTGTCGAATAATCATAATCTAA
ACGCACAGGGGCGGAGAAATCACACAACAGTGCAGGCACAGGGCGTTGTTGCACATTATG
GAACTCAAAGGTTTGATGTTCGTGGACCACATCTAACACATCACTGACAGTTAATAATTC
GTGTTGTAACTTGATTTTCTTACCATCTTGACCATATAACGCTACTTTCAACGGAATGTG
TAAATTCACTTTCTCTAGCTGATCAGCGGTTGGTGGTGTGTTTTGAGAAACGTGCAAGCG
GTAAGTATGACGTTTTTCATCATATTCATCAGAAATCGTTAATTCAGGCGTACCCGATTG
ACTATACCAACGGCGGAATAGATCCAAATCCACTCCCGAAGCACGTTCCATTGCAGACAC
AAAATCTTCGCAGGTTGCCGCCGTGCCATCATTTTCTGCCACATAGAGTTTCATTCCTTT
TTGGAAACGCTCTTCGCCAAGTAAGGTATGGATCATACGAATAACTTCCGCCCCTTTTTC
ATAGACGGTAACCGTATAGAAATTATTCATTTCAATCACTTTTTCAGGGCGAATAGGGTG
AGCCATCGGGCTTGCATCTTCGGCAAATTGCACCGCACGCAACAATCGCACATCTTCAAT
CCGTTTTGCCGATCTTGACCATAAATCTGAAGTAAATTCTTGATCACGGAAAACGGTCAA
ACCTTCTTTTAAACTGAGTTGGAACCAGTCACGGCAAGTAATACGGTTGCCCGTCCAGTT
ATGGAAATATTCGTGAGCAATCACCGCTTCAACATTCAAATAATCATCGTCCGTTGCAGT
TTGCGGATTAGCTAGCACAAATTTCGAGTTAAAAATGTTTAACCCCTTATTTTCCATTGC
CCCCATATTAAAGAAATCGACCGCCACGATCATATAAATGTCTAAATCGTACTCCAGCCC
AAAACGCTCTTCGTCCCATTTCATCGAACGTTTTAAACTCTCCATTGCCCAAGTGGCACG
GTCAAGATTTCCTTTATCCACATAGATTTCAAGGGCAACTTCACGTCCGCTCATCGTGAT
AAACTTATCTTGTAACAGGTCAAAATCCCCTGCGACTAAGGCAAATAAATAGCTTGGTTT
AAAGAACGGATCTTCCCACTCCACCCAGTGACGACCATCGTCCAGCTCCCCTTGAGCAAT
ACGGTTGCCGTTAGAAAGCAGGTATGGATATTTACTTTTACAAGCGGTGATTTTGGTGCG
ATATTTTGCAAGCACATCAGGGCGATCAAGCATATAAGTAATCTGACGGAAACCTTCCGC
TTCACATTGCGTGCAGATCCCTTCGCCTGATTGATATAACCCTTGTAGTGACGTATTTGT
TGATGGATTGAGTTTTGTCTGAATTTCCAGCTCGAATTGATCCGCAGGGAAATCGGCTAA
ATTTAAAGTCAAAGCCTCATCATCTTTTTGATATTCTTTGAATGGCTCGCCATTAAATTT
AATCGATAAAAATTCAAAGCTATGCCCATCTAAACGTAACGTAGTCGCTTCTGCATTCTT
ACGCATGACCGACAACGTCGATGTGACAATCGTCTGCTCAGGATCAAGCTGAACATCAAG
ATAAATTTGATGAATAGTAAAATCAGGCTGACGGTAATCTTTTCTAAATTTTGCTTTAGG
TCGCATAGCTTCTCCCTTAGAACTTTCAAATGTGGAAAGGATAAGAATATTTGTCTTTAA
GTGCAATCAAATTTAAGATCTTGCCCCAAAAATCGCCGTACCAATACGCACCATTGTCGA
ACCGCATTCAATTGCACTTGGCATATCATCAGACATTCCCATTGATAGCGTATCAATCCC
TTCAAATTGAGATTGTAATTGAAGAAACAGTTCATTCATTTGAGCTAAGGCGATTTTCTG
TTGCTCAGGCTCACTTTCAGGCTTCGGAATTGCCATTAAACCACGCAATTTCAAACGTGG
CAGTTGGCTAATTTGAGTGGCTAATTCTAGCATTTCTTTCGCAGAAATACCCGATTTAGA
TGCTTCATCACTGATATTAATTTGAATTAAAACATTCAGTACAGGCAGGTGTTCAGGACG
TTGCTCGCTTAAACGTTGTGCAATTTTGAGCCTATCTATCGTTTGTACCCAGTCAAAATG
CTCAGCCACTACACGCGTTTTATTCGATTGTAATAAACCGATAAAGTGCCATTCTAATGT
GTCGTTCTCCGCAAAATATTGAATTTTTTCAATACCTTCTTGCACATAATTTTCGCCGAA
AGCACGTTGTCCTGCTTCAATGGCTTCGGCAATGGCTGAAATGGGTTTAGTTTTGCTCAC
CGCAAGCAGTTTAACACTCTGTTCAGGGCGATTAGCTTGCTGACAATATTGTTGAATTTG
TTGAGAAATTGTCGCTAAATTTTGAGAAATCGACATTGGCTACTCCAAAAGGCTATAATG
GGCAAGATCATAAAACTCCACTTAACTGAAATCAAGGATACTTATGCAAAGACTAACAAA
AATTAAACTTGTGATTACCGATGTGGACGGTGTTCTTACTGATGGTAGCCTTTATTACAC
CGAAAATGGCGAAGCATTAAAATACTTCAATGTGAAAGACGGTTTAGGGATTAAAATGCT
CCTTGCTTGTGGTATTCAAGTTGCAGTGCTATCGGGCGGTGACACCCCGATTTTACGCCG
TCGCATCAAAGATTTAGGCATTCCCCTTTTCCAACTTGGCGAAATGTCTAAGCGAGATGC
TTGTTTTGAATTAATGCAACAAGCGGGGGTTTCAGCCGAAGAAACTGCATTTTTAGGCGA
CGATACGTTGGACTTGCCTGCATTTGAAGTCTGTGGACTAGCGGTTGCCGTGGGCGATGC
CTTTGATTATGTCAAAAATCAAGCTGATTTAGTCTTAACACGTAAAGGCGGACATTCCGC
ATTCCGTGAGCTTTCCGATATGATTTTAAAAGCTCAAGGCAAAGAAGAAGTTTATGCTAC
TGCTGATGGGTTTATGAAAGTGGTGCATGAAATGCTACAATAAATAATATCCTGTGGAAT
TTTAGATAATTAATTGAAAAAGATGAGCCAACAAGACAAACAAAATTTAATTTGGATCGA
TCTCGAAATGACAGGGCTTGATCCTGAAAAAGAGCGAATTATAGAGATTGCTACCATTAT
CACCGATAAAGATCTGAATATTTTGGCTGAAGGCCCTGTGCTTGCCGTATATCAACCCGA
TGAATTATTAAATAAAATGAGCGAATGGTGTGTGAAAACCCATACTGCAAATGGGTTGGT
TGATCGTGTGAAGCAGAGTAAATTAACCGAACGTGCTGCCGAATTACAGACATTAGATTT
CCTGAAGAAATGGGTGCCGAAAGGGGCTTCGCCGATTTGTGGTAACAGTATTGCACAAGA
TAAGCGTTTCCTTTATAAATATATGCCAGATTTGGCGGACTACTTCCACTATCGCCATTT
AGATGTGAGTACATTAAAAGAGCTTGCGAGCCGTTGGAAGCCTGAAATGCTTAAACAATT
TAGTAAGAAAAACAGCCACTTAGCTTTAGATGATATTAAAGAGTCTATCGAAGAGCTGAA
GTTTTATCGTCACCATTTTATTAATTTAGATTAACAATAATGCAATCATTTTATTTTGCA
ACTGAAGAAGAAATGCTCAATTTTGGTCAGCGTTTTGCCCAACAACTTCAACGCTATTTA
GAAAATCATAGTGAAAAAGCGATTGTGATTTATCTGAATGGAGAATTAGGGGCTGGAAAA
ACGACGCTCACTCGGAGCATTGTTCGTGCTTTTGGGCATAATGGGAATGTAAAAAGTCCA
ACTTATACTTTAGTGGAAGAGTATCAGCTTCCCCCTTATGCTTTATATCATTTTGATTTA
TATCGTTTGAGTGATCCTGAAGAGTTGGAGTTTATGGGAATTAGGGACTACTTCCGTCCA
CAAACGGTTTGCTTACTAGAATGGGCAAGTCGAGGGGAAGGAATGATCCCATCTGCGGAC
TTTATTATTCAAATTGACTATGCAGAAACAGGGCGAAATCTAGCTATTATGCCTCAAAAC
AACTCGGCAAAACAGATTGTAGATTATTTAGAACATCAGACCGCTTAGGGTAATACTATG
CAGAAATTACGACATTATGTTTGTTTTATGGTAATGAGTTTATTTCTTGCTCTTTCCGCA
CAAGCAAAATTAACCATTGCCATTGATGCTGGACACGGGGGCAAAGATCCAGGGGCTATC
GGTAAAAATTTAGGGGTTAAAGAAAAAGAAGTGACTTTAGCGATTGCCAGAGAACTAAAG
GCGTTGTTAGATGCAGATCCAAATTTCAAGGCAGTAATGACACGCAATGGCGACTATTTT
ATCCAGTTACCTAATCGAACTGAAATTGCTCGTAAAAATAAGGCACATTATCTAGTGTCA
ATTCACGCTGATTCTTCACCAAGTTCAGATAATCTAAAAGGGGCTTCGGTTTGGGTTTTA
TCTAATCGCCGTGCAAATGATGAATTAGGAAAATGGTTGGAAGATCACGAAAAGCAATCG
GAATTATTAGGTGGGGCAGGTTCGGTTTTAGCAAATAATAATGAACGTTACTTGAACCAG
ACAGTGCTTGATCTGCAGTTTTCTCACGCACAACGTTCAGGTTATGAGTTAGGTAAAACA
GTCTTAGACAAACTGCGAAATGTTACGCAATTAGCGAAAAGTTCGCCACAACACGCCAGC
CTTAGCGTATTGCGTTCCCCTGATATTCCTTCAATTCTAGTGGAAACAGGCTTTTTATCT
AATGCAACGGAAGAACAACGTTTAGCTACAAAGGCTTATCGCCGTCAGATTGCAAAGGCG
ATTTATCAAGGATTAATTGCATATAAAAATAGATTACCAAAACAGCCAAATCAAATAGCA
GTTAATGATGAAAAATCAACCAAGAAATCGAAAGCTGAAAAAAAGGTAGAAAATCGCTCT
AAGGAAGATAAAAAAGCTAAAGTAGCGGTGACTTCGCCTAAGGAAAAAACTAAAGAGAAA
ACAAAAATAACGACGAAAACTAAGCAAGAACAATCGTCTAAAGCGTCAGAAAAAACGGTT
AATCTCAATGCGAAATATCATGTTGTCCAGAAAGATGAAACACTTTATTCCATTGCTCGC
ATGTATAAAACAACACCTGAAAAATTGAGGCAGCTAAATGGTTTAAAACAAAATAAAATC
TTTGTAGGGAAGAAGCTACAAGTAAAGTAAATCAATATAGTAGAGTATAAAATTTAAAAC
TGGATATGGGAACCTAGACAAAATAGTAGATAAATAAGCATGATATTTAAAGAAAAGCCG
ATTATTTCTAATCAGCACGGAGCATTAGTGATGGCATTTGTACCATTTATTTATGGTATT
TCTGCTAGCCATTTTGTAATGAATCATTTTTGGCTTGGGCTTAGCTGGCTTTTTACTTAT
CTCTTTTCCTATCCTTTTTTCTCTGTTGTTAGTAAAAAACAAAATGAAAAATATAAACGC
TGGATGATTATTTATGCCGTATTTAGCGGCATATTTATATTTCCGGTACTCTTAAGTCAT
TTTTCTATTTTGCAATTTATAATCCCAATCCTGCCGCTTGCAGGGGTCCAAATTTACTAT
GCAAAACAAAAAGATGAACGAAACTTAATCAATGATATTGCAGGTATTTTAACCTTCGGC
ATAATTGGAATGGCAAGTTTCTATTTAGCAACGAACCAATATAATTTTGAGATTTTACTC
CACCCTACGTTATTTTTTATTGGGACAACAATTTATGTAAAAAGCGTTGCTCGAGAGCGG
AAAAATCCTCTTTACTGTAAGTTCAGTATAGGACTTCATTGTATATTTATCTTTGTTTAT
CTCGCCTTAGGCGATTATGGCATTAGCTTTGCCTATTTCATTGGGTTAATTAGAGCGGTT
ATTGTGCCAAAAAGAAACTGGAAAATTAAACAAGTCGGCCTATTTGAATTTTTAGTGATA
TTTGTTTTTACACTAGGGCTGATCTACTAAATGTATTAACCTAATAATATCCGTTATTTC
TCTTTCCAATATCCAATCCATTCTTTCAGGGCGTGCATATTGCTATGTAATGCTCCTGAT
TGTGGGATAAAGTAAAATACATTTAATCCATAGGTTTCAGGCATTTTTCCTGCTCCAACA
CTTGCAGGTAATATCTTAAAACCTTCTCGCTCAAATAGCATTCTTGCTCGTTGCATATGC
CACTGGTTTGTCACTAGCACAATCTTATTAATACCTTCTTTTTCTAAAATCGGTTTAGAA
AACTTCGCATTTTCAGCCGTCGTTTTGGCTTTTTCTTCCAACCATTGTGTTGGAATATGG
AAAAATTGTTCGAGCTCTTTTTTCATGACGGCAGCTTCTGAAGTCCCTTTTGGGCTACTT
CCCGTAATTAATAAAGGTAAGCCCGTTTCTTTTTGTAAAAAAGCAGCATAACGTACCCGC
TCTAATGCTATTTCGCTGATCGCTAATTTGCCAAATAACTCTTTACTATCACGCAAGCCA
CCACTAAGTAAAACGATAGCTTGAGCCGATTTATAATCTTCAATACTAAGGTTATCTTCC
GTTACCAGAGAATCATGCAATTTTTGCGAAGTATAGGGAATACTGAAAATATAGAGCATT
GCTACACCTAAAAAAGTTGAGAGATAACCTAATTTTTTCCATTTTAAGCGGAAACAAATT
AAAGAAAACAACCATAAAATCAGAATGTTAAATGGTGGAAGAATGACCGCAGTAATAAAT
TTTGTGATAGCAAACATAATGAGTAGGCAATTTTGTCAAGTAAGTAAAAGAGATTTATTA
TTCCTCATTCCTTTTCCGTTGTCTATTGTTTAACTCGCTCTTTAAAATTAAAATGGCAAG
TCTTATTAACCATATTACTAGCGGTTAGATTTATGAAAAAAATTGCAATTATTCCAGCCA
GAGCAGGCTCGAAAGGGATTAAAGATAAAAACTTACAATTAGTCGGCGGAATTTCGCTCG
TAGGCCGTGCAGTTCTAGCAGCAAAAGAGTCTGGAATGTTTGACTTAATCGTTGTCACTT
CAGACGGCGAACGTATTTTACAGGAAGGTGAAAAATATGGTGCAACACCACTACTTCGCC
CTGCTGAATTGGCTCAAAGTGATACTCGTTCTATTGATGTTATTTTGCACTGTTTAGAAA
CCTTAAATATCCGTGAAGGCGTTGTCGCTCATTTCCAACCCACTAGCCCACTTCGCAATG
CGTTAGATATTCGCAATGCGATGGAAATCTTTTTAGGTGGAAAAAGTAAGTCTGTGGTAT
CCGCTTGTGAATGTGAACACCACCCGTATAAATCATTTGTTTTAAATGGAGATGATATTC
TCCCGATGAATGAAATCAAAGATTTTGAAGCACCACGTCAGCAATTACCAAAAGCATACC
GTGCGAATGGGGCGATTTATATCAACGATGTCGCCAGCCTACTTCAAGAAAAATACTTCT
TTATTCCACCTGTGCGTTTCTATTTAATGCCAACCTATCGCTCAGTCGATATTGATACCA
CATTAGATTTGCAACTGGCGGATAGCTTGATTGAGAAAGAGATGCAATGAGAGCCATCAA
AGACAGTGCAGTTTATTTAATCGGTGAACTGACTTCACGGGCAATGCCATTTTTGCTATT
GCCCTATTTATCTCGAAAATTAGGCGTAGAAGGGTTTGGGGAACTTGCATATTACCAAAC
TTATCTTGTGCTTTTCTTTATTATTGTCGGTTTAAGTCAAGAAGGGGCGGTAACCCGTTA
CTTCTATGTTTATGGTAAACGCTCCCTTAACTTAGTCGTGACTTCTGGCTATGCTTATAC
CCTTGCGATAGGTAGCTTAATTTTACTGGGTTGCTGGATTTTACAATCAGAAATTCTTAC
CTATGTTGCCTTGTCTGCTATTTTTCAAGCCTTATTAGGTGTTCAGCTGAGCATTCGACA
GTGTCAAAAACAGGCGATTTCCTATGCCATTTTGCAATTTGCTTCTAGCTTAGGCACTGT
TGTTTTTACGGTATTACTTCTCGAACTTTATCAAACAGAATTGGTCGAAAAAAGGTTACT
TGGGATTTTATTAGGCAATGTACTGGTATTTTTATTGGCATATCTAGTTTATAGCAAAAA
GACGGTAAGTAAAAAATATCAATGGAAGCAATATAAATCAGCACTCTTTTATGTGCTTGC
TTTTGGTACGCCATTAATTTTGCATAATGTGAGTTTTTTCTTAAAAGGGCAGTTAGATCG
TGTATTTATTTATCATCAATTTAATCAAGTTGATTTAGGTTTATATGCGATGGGGGCTCA
AATTGCTGCGATATTGATGATTATTTTACAAGCAGTAAATAAAGCACTCACTCCCTATTT
TTTTGATGGATTAAAACAAGGTCGAATTAATTTAAAACAAACGCAAAAATGGGCATTTTA
TTCCTTAGCCATTGTTCCGTTACCTTCATTAATTATGTGGGTTATTCCTGAGCAATTTAT
AGTTTGGTTATTAGGGGTTCAATTTGTTGGAACAAAATACTATATTATTTTATTCTTATT
TTCGACCGCGCTTGTTATTCCTTATTTTATTTTAGTGAATTACCTGTTTTATCACAGTAA
GAATAAATTAATCTCAATCTGTTCAGTGGCTTCAACGGTAATATATATTTTGAGTTTAAT
CGGATTAACCTTTACTTCTATTGAATTTGTACCTTATGCAAGTATTATTGGTTCAGCTGT
GATGATCCTGATACTTTATTTTATGACATCTAAAGTGGGGAAAACCGTATGAATTTGATC
ATTTGCTATACGCCTTTGCAGGTTTTGATTGCAGAGCGAATTATTAATCTTTATCCAAAT
GAAAAATTTTATGGTGTGATGCTCTGCTCGGCAAAAAATCAGAAATTTGAATATTATGTG
CAACGTTTAGCGAAAAAATGTGATACTTTCTTTCAGATGGATCAACATATTGATCGTTTT
AATCTATTAAAAGAGATTATTAGTTTGCGTCTTAAATTTGCATTTAAGAAGTTTGATAAA
GTATTTGTCGCAAGCATTAATGACATTCAAATTCAGTTTATTCTAAGCAGCATTCAATTT
AATAAGTTTTATACATTTGATGATGGCACAGCAAATATTGTAAGCCATAGTGTGTATTAT
GTCGATGAGCCAAAAACTCGTATTCGCCGTTTTATTAATACGTTACTCTGCAATAAATAC
AGCGTGGCAAAATTAAAGGCGTTATCCAAAAAACATTTTACGATTTATGCTGATTTGCCG
AACATTATTCAAAATACTGAATATCTGGAACTCTTTCCGCAAACAGAAAGTGATGTAGCA
GAAGGTGAAACCATAAATATTTTATTAGGTCAGCCCGTTTATTTAGATAAACAGAAAAAT
ATTGAATTAGCGGAAAAGGTCATCAAGTGGTTTGATATTCACGCTTATTTACCACACCCA
AGAGAACAATATAAATTAAATCAAGTAAAATATATTGAAACGCCACTAATTTTAGAAGAC
TATTTAGCTCAGGAATTTAAACATAAAAGATGTCGTATATATACTTATTTTAGTAGTGCG
GTATTAAATATAAAAGACAAAATCCCAAATATTGATGTGGTTGCATTAAGAATTAATGTT
GAAAATCCAGACTTTATTCAAGTTTACCAACTCTTTGAAAAATTAGGCGTAACCATTATT
GATATTCGAGAATAAAATGAAAAAATATTTAATCTCTTTAGATAAAGATAGTCATAGACG
GGAACTGTTTTTTTCACAGCCAGATAGCGCTGATTTTAGCGTTTTTTCTGCCTTTAATAC
GATGAATGAAGATGAACAAAGTTTATCTTCACGTTTTAATCTCGCTCATTTTGAGCAACA
TTACGCTCGTAAAGTGACGAAAGGCGAAGTTGGTTGTACATTAAGCCATCTTGGTGTTTA
TCAGCAAATTTGTGATGATGAAACGATTGGTGATGATGAATATAGTTTAGTTTGCGAAGA
TGATGCACTGTTTGATCAGGATTTTCAGGCAAATTTGAACCGTATTTTAAATAAACAGCC
ATCCGCAGATATTATTTTAGTGGGGCAATCTAAAATTGCGACATTTAATGATGTTGAATT
AGAAATTAATTATCCAACAACCTTTGCATTTTTACAGCCAAAAATTACCGCTTGTCCTTT
TGCGGTTGTTTATCCTTATAAAAATTATTTTGCAGGAACAGTAGCATATCTAATTAAAAA
ATCAGCGACTCGCACTTTTTTAAAACAGATAGAACAAAACCTACCATTTTGGCTAGCAGA
TGATTTTATTTTGTTTGGCAACACCTTTAATTTAGATATTAAAGTGGTTCGTCCATTAAT
GGTGATTGAAAACCCAAAATTAAATAGTAATTTAGAAAGTATTCGTGGATCTATTTCACA
CAGCTTTGGGGCAAAATTAGCAAAATACCCACTGAAAAAATTACTGGCAATAAAACGTAA
TTTAGGAAAATAAAATGTCAGCATTCATTAATCTATTTTATATTTACGATCCGTGGTTAT
TCCATTTTTTCCGAATGGCATTTTTCTGTGGTGGAATAGCGATGTTATATTTGCTTTACC
AAATCTACCGCAAACAACGCTTACAAGGAATTACATTACCACTGGATAGTTTTGTCGCAA
TTTTTATCCTAATTATTGTAGCGGTTATTCCGATGTTATCTCACGGCACTAAAGAATTTT
ATGCCGTAGGAATGTATATTAAAGGCTTAATTTTATTTACCTGTGGCGTTGCCATTTATA
ATCTCTGCTATTATCAAAAAACTAATGCAAAAGAAATGATGGTTAGGGATTTAAAAATCG
GTATTATTGTTCAAGCAGTAGTGGGTTTTACCGCACTGGCAGGTATTCCCTTTATGATTG
ATTTAGGTATTTCAACGAATGCGGTTTTCCCTAAATTCTATGGTTCAGAACAAGAATACC
GTTTATATAATTTAACTTCTACTGTATTCTTCCAGCTTAGTTTATTCTATGCTTTCTTAT
TGCATTTTTTACTTGCTTATAATGCAAAATATAATAATATCAGTCCGATATTTGTCTTCT
TATTATTATGTATTGGTTTAATTTCAGGACGTACTTTTTTATTTATTTCTGCAATTAGTT
TTCTTGTCTATTTTAGATGGAAATATATACCAGCCATTTTGCTCTTTGGAACTATCTGTT
TATTTTTAGCCTTTAATTTTGCAGAAAATAAATATGTACAACACGCTTTAGAGCCTTTAA
TCAATGTTATTCACGGCTATGGTTTAGTTAGTTCATCTACGGATAATCTAGTTCAAAATC
ATCTTTATATCCCTGAATTAAAACAGATTTTAATTGGTGATGGACGTTATTTTTATCCTC
AAGGTGGCTACTACGGCAGAACAGACTCTGGTTTTTTACGCCAAACATTATATGGCGGAT
TTATTTATCTCTCTGTTTGCTTCTTATTTATGTGTTACTTCGTACGAAAAGTGGCAATAA
ATTGGTTTGACGGTAGTTGGATTTTTATCTTATCTACCTTACTTATTCTCTCCATTTTAA
ATGTAAAAGCCGATGCCTATGCTTTCCCTGGCATTATGTTAGTGTTATTAATGTTTTTAT
CTTTATTTGGCAATGAAGGTAAAAATAAAATTCTATTTTTAAATAACAAGACAGAAAATG
TTTAGTATTATTATTCCTTCTTATAATCGAAAAAATGAAATTCCTGCATTATTAACAAGT
TTGGAATATCAAACGGAATATAATTTTGAAGTGATTATTGTCGATGATCACTCTGTTGAG
CCAGTAGAAATTAAACATCTCTACCCATTTCCTGTCAATGTGATTAGGAATGAACAGAAT
TTAGGAGCAGCAGAAAGTCGTAATGTAGGAGCAAGATTTGCTGAAAACGAGTGGCTACTC
TTTTTAGATGATGATGATCGTTTTGCTCATCCAAAATGTGAAATACTGGCAAAAACAATT
AATGAAAACCCGACGATTAATTTTATTTATCACCCTGCTGAATGTGTGATGGTAAATGAA
GGGTTTAGTTATATCACTCGCCCCTATGAAAATGAACAAGCGGTCACTTTAGAGAATATT
TTACTGGCAAATAAAGTAGGTGGAATGCCGATGATTGCGATTAAAAAATCATTTTTCTTT
GCAGTCAATGGATTATCAACGGATTTAAAATCTCTAGAAGACTATGATTTTATTTTGAAA
GTCATTTCGCATAACGAATTTAAACCAAAACATGTTTCTCAAGCCTTAACAACCTGTACT
TTCCATACTAAACGAGCAAGTGTATCGACAAATACACAAAATACTGAATTAGCGATTGAA
ACTATTAAACAAAAATATGTAAAAACAGATATTCAACAAAAAAACTTTGCTTTTAATGCA
TTATATATGCTTTCTTACCCACATATAATGAATTTATCTCGTAAAGCGGCTTGTTATTAT
TGGCAGATGTTCCTACAAAGTAAAAATATTAAACATTTGGTGATTGCTACCCTCACATTT
ATTTCACCAAAACTTGCAATCAATATGAAAAGGTTTATTTAATGAAGTTTTCCGTATTAA
TGTCCTTATATTTTAAGGAAAAATCAAAATATTTAACCGAATGTTTTGAAAGTTTAAAAA
ATCAAACGGTTCAAGCGGACGAAATTGTTGTTGTATTTGACGGAGCCATTACCCCTGAAT
TAGAACAAGTTATGCAAAATTTTGCGGAGATCTTACCGCTTAATATCGTTAGACTTGAGC
AAAATCAAGGGTTAGGAAAAGCACTCAATCACGGCTTAACCCACTGCAGAAATGAATGGG
TATTCCGTATGGATACGGACGATATTTGTATTCCAGAACGTTTTGAAAAACAGATTGCGT
TTATTGAACAAAATCCCGATACCATTATTTTTGGCGGACAAATTGCTGAATTTGGCTCAG
ATATTAATGATATTGTCAGCTATCGTCGTGTGCCAACAGAAACCAAAGCCATTGTAGAGT
TTACACAGAAACGTTGCCCATTTAATCATATGACGGTCGCCTACCAAAAAAATGCTGTGC
TTGAATGTGGTGGCTATCAAGACTTACAAGAAGATTATTATCTCTGGATTAAATTGGTCG
CATTAGGCAAAAAAGTAGCGAATTTGCCTGAGGTTTTGGTTTATGCTCGTGTTGGAAATG
GTATGGTTGGTCGCCGTCGTGGTATCGCTCAGGCTAAGGCAGAATGGCGCTTGTTTAAAT
TAAAACACCAAGTGGGTATGCAGAATATCGTTTCAGGTTTTATCACTTTTACTATGCGAG
TGGTACCGAGATTATTGCCAACAGTCTTACTTACTCTGTTTTATAAATTACTTCGTAAAT
AAAAGGTGTAATATGTTGTCTATACAAGATTTTTCAAATAAAAATAGTTGCTAATATTTA
GAGAAAATAAACATTAGCAACTATTTTGTCTACCATGCCGATTATTCCTTATGAAGAGCG
ATAAACATAGTTAATTATTCTGTTTTAAGCGATAACGTCTATCCATCATACAAAGTATGC
CACCTATCGTCATAAACAATCCACCGAACCAAATCCAACGGATAAACGGTTTGTAGTATA
AACGTACGCCCCAAGAGCCATCTTCTAAACGTTCACCTAAGGCTGCATAGAGATCTCGAC
TAAATCCCCAGTCAATCGCAGCTTCAGTCATACCCATTTTACTGACATTGTAAAAGCGTT
TTTCTGCGTGTAGTGTGGCTTCATATTTACCATTTCGATGAATTTCAATATCCGCTGTGC
CACCAATATAGTTTGCCCCATTTGAGTCACGAATACCCTTGAAGGTAAAGTTGTAATCTA
AAATTTCAACTTTGTCGCCTACATTCATTCGTACATCTTTTTCGATACTGTAATTTTGGC
TAAAGGCAATACCAAACACAGTCATTGCAACCCCTAAATGAGCCAACACCATTCCCCAAT
GGGAACGAGAAAGTTTCAAAATGCCTTGCAAGAAACTATGACGATGCGTTGCTCGTTGAT
GTAGTTCATATAAACTCAATGCCACGATAATGACGGACATCATTGTCCCTAATACCACGC
TGACAGTAATTTTGCTGGCAAAAAGATAAGGTAAGCCAAAGCCAAGCAATATCATTACGG
CTAATGAAATGAGGACTGGCTTACGGATAGCAGAAATCTGATCTCGACGCCATTTTACAA
GCGGTCCAATTCCCAATAAAAATGCAAAAGGCACCATTAAGATCATAAACATCTGATCGA
AGAAAGGCGCTCCGATAGAAATTGTCCCTAAACCAATTTGTTTATGAATTAACGGTAAAA
TCGTGCCTAAAAAGACCACCGATAAGAACGCCATTAATAGCACATTATTGAGTAATAACA
TTGACTCTCGTGAGTAACGTTCGGAATTGTCTAAGCTCTTGATTTTACTGCCTTGATAAG
CGTAAAGCAGTAGCGAACCGCCAATAACCACCACGAGATAAGCCAAAATATATAAGCCCC
GAGTTGGATCAGAAGCAAAAGCGTGAACCGATACCAAAATCCCTGAACGCACTAAGAATG
TGCCGAGTAAGCAGAGTGAAAAAGCAAGAATAGCCAGCAAGACCGTCCACGCTTTGAATG
TACTACGTTTTTCCGTAACCGCTAAAGAGTGAATTAATGCCGTACCAGCAATCCACGGCA
TTAACGAGGCATTTTCCACAGGATCCCAGAACCACCAACCGCCCCAGCCAAGCTCGTAAT
ATGCCCACCAAGAGCCGAGTACGATACCTAATGTTAAAAATACCCACGCTGCCATAGTCC
AAGGACGTGACCATCTCGCCCAAGCAGTATCAAGACGACCTGTCATCAACGACGCAATAG
CAAAAGCAAAGGCAACAGAAAAGCCCACATAGCCCATATACAGTAACGGAGGGTGGAAGA
TTAAGCCAACATCTTGCAACATCGGATTAAGCTCTCGACCATCAACAGGAAAATCAGGGA
AAGTTCGGTTAAACGGGTTAGAAGTAAACAGAATAAAGACTAAAAAGCCAATGCTAACCA
AGCCCATTACCCCCAATACACGAGCGATGGCTTCTTCAGGCATTTGTCGGCTGAATGTCG
CAACGGCAACGCTCCAAAGGGAAAGTAGCCAAATCCAAAGCAACAAAGATCCTTCGTGAG
AACCCCAAACAGCGGAAAGGCGATACTCTAACGGTAACGTACTGTTTGAGTTATTCACCA
CATACTGCACAGTGAAATCATTGACCGCAAACAGATAAAAAAGCGAGCCAAACGAGATTG
ATAATGCTAAAAAAACCGCCCACGTCATCGGACGAGCCAATGCCATCAGACTAGCATTTT
GTTTATAAGCACCAACAAGCGGTAAGATCGCCAATAAAATTGCCAATGAGAGAGCAAGAG
CAAGGGTATAGTTACCTAATTCAGCAATCATTTATTTTCTCCAAACGGCTGAGAGATCTG
CGTTGCATCACGTTCTGATTTTCCTTTGAGATCTGCTTCTGAAATCCCCATCGGCTGATG
TTGCTTTTTCATCTGATCGCCTAATTCAGGTGGCATATAGTTTTCATCGTGTTTAGCTAA
CACTTCGGTTGCTTTCAGTTTTGTCGGCTCAACTAAAGTACCTTGTGCCACAATCCCTTG
CCCTTCACGGAATAAGTCAGGCAAAATCCCTTCATATTCCACCTGAATTGCAGGCCCAAT
ATCATTGAGATCAAAGGTCACTTTAAGGGTCTTGTCATCACGTTTTACCGACCCATCAAC
CACCATACCCCCTACACGAATACGTTGCCCAACTTCAGGCTTGGTTTCTGGATCATTATT
TTTACCATAGATAATCTCTGATGGCGTATAGAATAAGTCAATGTTTTGGCTTAACGCATA
TAAGGTTAAACCAACAGCAACGGCAAGCCCACTTAACACTGCCATCACCACTTTCAGTCT
AGATTTGCGTCTTGGGTTCATAAAAACCTCGTTGTAATCACTCAAAAAACAAATAGAAAA
ATTAAAGTGCTATCCTAACAAAAAATCTGATAAGAATCGTTAAATATTCGATTATTTTAT
TCTTTAGTATATAAAAATCATGTCTACCCTAAGACAGGAAATGGTCAAACATTCTCTAAT
TGAGAATGTATTTGATTAGGTACGGTTGATCCTAAAGTCCAAGAAATAAATGATATAGAG
CTTAGTATAACTTAATTTACTACACAAAAATCCCACAAATTGGGTCGTTTGGAGCCATTC
TAACAGATAATTTTGGGCAACATCTAGTTTATTACTTAGAGAGATAGGAGTGTTTATAAG
CAAGGCAGAACTCATTACATCTCAATATGAAAGGTTTCCAAGAAATTATACTGCCTCTTT
CGATGTTACTTGTGTACTTTAGGGGATGCCAAACATAGAGAGAAGCAAGAACTGCTTGTT
TTTGAACATAAATATAGGTAGAAATAACCGCACCTTATTGTTATAAGTTGCGGTTATTTT
TTGCTACTTATAAGGCTTTTAAAATATCGTCCACACGTTCTTTCGCATCACCAAATAACA
TTTGAGTGTTTTCTTTGAAGAACAGTGGGTTTTGTACGCCTGCATAGCCCACTGCCATTG
AGCGTTTGAACACGATAACGTTTTGGGCTTTCCAAACTTCAAGTACTGGCATACCTGCAA
TCGGGCTATTTGGATCGTCCATTGCCGCTGGGTTTACTGTGTCGTTTGCACCGATAACCA
AGACTACGTCAGTATCTGCGAAATCATCATTGATTTCGTCCATTTCTAATACGACATCGT
AAGGCACTTTCGCTTCAGCAAGCAATACGTTCATATGGCCTGGTAAACGTCCTGCAACCG
GGTGAATACCAAAGCGAACATTGACGCCACGATCACGTAGTTTCTGTGTGATTTCAGCAA
CAGGATATTGTGCTTGTGCCACCGCCATACCGTATCCTGGGGTGATGATCACAGAGCTTG
CATTTTTAAGTAATTCTGCCACTTCTTCTGCGGTGGTTTCACGGTGTTCGCCTTGTTCTT
CATCTGAGCTGACTTGAACATCGTTACCAAAGCCGCCTGCGATAACGCTGATGAACGAGC
GGTTCATTGCTTTACACATAATGTAAGAAAGGATCGCACCTGAAGAACCGACTAATGCCC
CTGTGACGATTAGCAAGTCATTGCTTAACATAAAGCCTGCTGCTGCGGCTGCCCAACCTG
AATAAGAGTTAAGCATAGAAACAACCACTGGCATATCCGCACCGCCGATAGAAGCCACTA
AGTGCCAACCGAAAGCTAAAGCGATTGCAGTCATCACTAATACAGGGAAAATGTTCTCAG
GATTATTTAAGAAGGCAACCATTAATAGTGCAGAAACCACAAGTGCCGCAAGGTTTAATT
TGTGGCGGTGTGGCAACATTAATGCTTTTGAATTGATAATGCCTCGTAATTTACCGAAAG
CAACCACTGAACCTGTGAAAGTGACCGCACCGATGAAGATACCAAGGAATACCTCAACAT
TGTGGATATTTTGTAGCACTGGATCTGTTTCGTGTGCAAGACCGTAGCTGTTAAAGCCGA
CTAATACCGCCGCTAAACCTACGAAGCTGTGAAGAATTGCCACAAGCTCAGGCATTTCGG
TCATTTCCACTTTTAATGCTTGACGAATACCGATAGCACCACCGATTACCATTGCGATTA
AAATCCAAATGGTACCTTGTGATTGTGGTCCAAAAATGGTTGCGATAAGGGCAATGACCA
TCCCCACAATACCGTACCAACAACCTGCTTTTGCCGTTTCGTGTTTAGAAAGCCCTGCAA
GGCTCATAATAAAGAGAACGGCTGCGACAATATATGCCGCTTGTACTAAACCTAAAGACA
TACTCTTTCTCCTTAACCTTTTCTAAACATTGCTAGCATTCTTTGGGTAACTTTGAAGCC
ACCGAAGATGTTGATACTCGCCACTAAAATCGCAATAAAGGCAAGTACGCTGATAAAGAA
GCTGCCTTGAGAGATTTGTAGTAACGCACCGACAATGATAATACCTGAAATCGCATTGGT
TACTGCCATTAATGGCGTATGTAATGCGTGGCTGACGTTCCAAACTACATAGTAACCCAC
TACGCAAGAGAGAACGAAGACGGTGAAGTGAGATAAGAATGCTGCAGGTGCAACAGAAGC
TAACCACAAGAATGCGATCACCGCTAAGGCTAACAAGCCATATTTAATGCGTGGATCTGC
CGGTTTTTCTTCTTTTTTCTCCGCAGGTTTTGCTGCCGCTTTTTGTTGTGGCTGTGCAGA
TACTTGAATTGGTGGTGCTGGCCAAGTGACTTCGCCATCACGGATTACGGTAACGCCACG
CAATACTACATCTTCAAAGTCGATATTGATGTTGCCATCTTTCTCTTTGCAGAGTAATTT
CAAGAGATTGACTAAGTTGGTGCTGTAAAGTTGAGATGATTGAGTTGGTAAACGACCTGG
TAAATCAGTATAACCGATAATTTTTACTTGGTTTTCTGTGGTAACCACTTTACCTGCTTG
GGTTAATTCGCAGTTACCGCCCGTTGCAGCCGCTAAATCCACAATCACCGAACCTGGTTT
CATTGTGGCAACCATCTCTTTGGTAATTAAGCGTGGGGCTGGTTTGCCTGGGATAAGTGC
GGTGGTAATAATAATATCCACTTCTTTTGCTTGTTCAGCATAGAGTGCTAATGCACGGCG
GTTAAATTCTTCCGACATCACTTTTGCATAGCCATCACCGCTGCCACCTTCCTCTTTAAA
ATCAATTTCAAGGAAACTTGCACCCATTGATTGTACTTGTTCTTTTACTTCAGGACGAGA
GTCGAACGCACGCACGATGGCACCAAGGCTGTTTGCTGCACCAATTGCGGCTAAACCTGC
AACGCCTGCACCAATCACAAGTACTTTCGCAGGTGGCACTTTACCTGCTGCGGTAATTTG
ACCTGTAAAGAAGCTACCAAATTCGTGAGCGGCTTCAACAACGGCACGATAACCAGCAAT
GTTCGCCATAGAACTTAAAGCATCTAGGGCTTGCGCACGAGAAATACGCGGCACTGCGTC
CATCGCTAACACATTGATTTTCTTCGCAGAAAGTTTTTGCATTAATTCAGGATTTTGAGC
AGGCCAAATAAAGCTCACAAGCGTTGCCCCTTCCTTGATTAATGCAATTTCAGCATCGGT
TGGTGCATTGACTTTAAAAATAATGTCTGCATTCCAAACGGCTTGTGCGTTGCCGATAGT
CGCACCTGCTTGAGCGAAAGCATCGTCTTCAAAACTTGCTTTAAAGCCAGCATTTTCTTC
AATGATGACTTCAAAACCAAGTTTCTTAATCTGTTCTACGGTTTTTGGCGTTGCTGCCAC
ACGAGTTTCACCGTCTAACAGCTCTCTTGGTACACCAATAAGCATAAAGACTCCTGTAGG
TTGGTTAAAATAATAATGAATTAAAACATTGCAAATGTACCATTTATTTAACTTTTTGGG
GGATTTTTTTCACGTTTATTTTGAAGAAATCTTAAAATCATTTAACCGATTTTTTACAAG
CGGAGGATTTCGTAATAAAACTTGCAAAAGATAAATTATTCGTTGGAGTTATTAGGACTT
TTTTGCTATATTTATGCCCAATTTTTTGCCCTAAGTCTATGAGCTTATTTCGCTTTTAAC
TAAATTTAATGGATCCCTTTTATGTTTAAGAAATTTCTAGGATTATTTTCAAACGACCTT
TCAATTGACCTTGGTACTGCAAACACGTTAATTTATGTAAAAGGGCAGGGTATCGTGCTT
GATGAGCCGTCAGTAGTTGCGGTACGTCAAGATCGTGCTGGTTCATCAAAAAGTATTGCA
GCAGTAGGTAGTAATGCAAAATCAATGCTAGGTCGTACGCCAAAAAGCATTTTAGCTATT
CGTCCGATGAAAGATGGGGTGATTGCTGATTTCTATGTGACAGAAAAAATGTTACAGCAT
TTTATCAAACAAGTGCATAGCAATAACTTTATGCGTCCAAGTCCTCGTGTGTTAGTGTGT
GTACCAGCAGGGGCAACTCAAGTAGAGCGTAAGGCAATTAAAGAGTCGGCGATTGGTGCT
GGTGCTCGTGAAGTTTATTTAATTGAAGAGCCTATGGCTGCTGCGATTGGTGCAGGCTTA
CCTGTAGCAGAAGCTGCTGGTTCAATGGTAATTGATATTGGCGGTGGTACAACAGAAGTT
GCGGTACTTTCATTAAACGGTATCGTTCATTCTGCTTCGGTGCGTATTGGTGGTGATAAA
TTAGATGAAGCAATCATCGCTTACGTTCGCCGTCACTATGGTTCTGCGATTGGTGAAACA
ACTGCAGAGCGTATCAAAAAAGAGATAGCAACAGCTTATATTCAAAATCAAGATGAAATT
CGCACAATGGAAGTTCACGGTCACAATCTTGCAGAAGGTGCGCCTCGTACATTCGTGTTA
AGCTCAAAAGAAGTGTTAGAAGCGATTGAACAACCTTTAACAGGCATTGTTGATGCAGTA
AAAGGGGTTCTAGAGCAATGTCCACCAGAGTTGGCTGCCGATATTTTTGAACGTGGAATG
GTATTAACAGGTGGCGGTGCTTTATTACAAAATCTTGATGTATTACTTTCAGAAGCAACG
GGCGTGCCTGTTATCGTTGCCGAAGATCCATTAACTTGTGTAGCTCGTGGTGGCGGTAAA
GCACTTGAGATGATCGATATGCACGGTGGCGATCTCTTTAGTGACGACAACTAATTCAAC
CTTGAGTTATTAGCATAAAAATGGACAATATCAACGGCTATTGTCCATTTTGCATTTAAC
AAGATCCATTAAATATAACTGAAATATGAAACCAATTTTTGCGAAAGCACCACCTATCGG
CGTAAGACTATTCTTTGCAATTGCGATCTCTATCAGCCTGATTTTACTTGATGGTAGAAG
CAGTGCAATGATCCAAATGCGTAATGTCCTCGAAACAGCGGTCAGCGGCTTGTATTATTT
TGCAAATACCCCTCGCACCGTATTAGACGGTGTAAGTAACAACTTTATCGACAGTCAAAA
ACTGCAAGTTGAAAACCGAGTATTAAAAGAACAACTGCGTGAAAAGAACGCAGACTTATT
GCTACTCGATCAACTCAAAGTGGAAAACCAACGTTTACGTTTACTACTTAGTTCCCCTTT
ACGCCAAGATGAATATAAAAAAGTAGCTGAAGTGCTGACCGCAGAAATGGACGCTTACCG
CCAACAAGTAGTAATAAATCAGGGACAAAGTGACGGTGCTTTTGTTGGTCAGCCCGTAAT
TGATGAACGAGGCGTTGTGGGGCAAGTGATTTCTGTCGGGAAAAACAGTAGTCGAGTATT
ACTTTTAACCGATGTCACTCACGCCATTCCCGTACAAATTTTGCGTAACGATGTTCGAGC
AATAGCCAATGGCAACGGACACAGCAATGAATTGATTTTGGATAACTTACCAAGAACTGT
GGATATTGGCAAAGGTGATGTACTTGTCACCTCTGGCTTAGGCGGACGTTTCCCTGAAGG
CTATCCCGTTGCCGTAATTGAAACCGTACAAAATGATGGTTCAAACCATTTTGCCAGAGC
AACGGCTAGACCGCTCGCCTCACTTGATCGCCTGCGTTATTTATTACTGTTATGGCCAAC
AAGCGAAGAAATCCGCAATGCATCAAGCCTTTCACCGCAAGATGTGCGTGATGCTGTGGA
AGAAAGACGTAAAAGTCTAAACCCATTAGACCGCTTGAAAAATAGTAAAAAAGAACAAGT
AAGTAGTGATGAACAAAAAGAAGAAACTGTCGAACCTGAAGAAACTGTAAATCCAGCAAC
ACAGCCAGAAGTCGATAACGGTATTAATCACAGCACAGAGCAAGGGGCAGAATAATGCGT
GAAAATATGATCTTTCAAATGTTAGTGCTGACCTTCATTTTCGTCATCGCTTTTGTCCTA
GAGATTATGCCTTGGCCTGTGGATTTACAAGGATTACGCCCAACTTGGGTTGTATTAGTG
CTTATCTACTGGGTATTAGCTCTGCCTGATAAAGTTAGTGTCGGCACCGCTTTTTTAGCA
GGAATTGTTTGGGATCTGATCTTAGGCTCAATTTTAGGCATTCACGCGTTAGTATTGTCA
ATTGCGATCTATTTTGTTGCCAAATATCATCTTATCTTGCGTAATCTCTCGTTATGGTTA
CAGAGCTTACTCGTAATGGCATATATCGCACTTATTCGTTTCTTTATCTTCTTTATCGAA
TTAGTGCTACACAGTGCGGAATTTAACACTCAAGAAATCATCGGGGCGATCATAAGCGGC
ATCTTATGGCCGTGGATTTTCTTACTGATGCGACACATACGCCGAGGACTACATTTACGC
TAATGAACAGCTTATCTTTCGATTTTTCTGCAGATTTTCGTCCCCTTTCCGCTCGAATGC
GACCACGCACTTTAGCTGAATATGTCGGACAATCACACCTGATCGGCGAAGGCAAACCCC
TTCGCCGAGCGATTGAAGCTGGGCATAGCCACTCAATGATTTTCTGGGGTCCCCCAGGAA
CAGGCAAAACCACTCTTGCTGAAATTATCGCAAATGAACTTGATGCCGAAGTTGAACGTC
TATCAGCTGTTACTAGCGGTATCAAAGAGATCCGAGAAGCCATCGAAAAAGCCAAACTCA
ACCGACAATCTGGCAGACGCACGTTACTTTTTGTTGATGAAGTTCACCGTTTTAACAAAA
GCCAACAAGATGCCTTTTTACCCCATATTGAAGACGGCACCCTTATTTTTATCGGTGCAA
CCACTGAAAATCCGTCCTTTGAACTGAATAACGCCTTGCTGTCAAGGGCAAGAATTTACA
TTCTCAAGCCACTACAAGCGGTCGATATTCTAAAAATTTTGCAAAATGCCATTGCAGATA
AAGAGCGTGGGCTAGGTAATGAAAAACTTATCATTCAAGATGATGTGCTTCAACTGCTGG
CGGACTACGTCAATGGCGACGGACGTTTTTCTCTCAACTGCCTTGAATTAATGTGCGATA
TGGCAGAACAATTACCACAAGGAAAATTGCTGGATAAAGCCTTGCTCACCGAAGTGTTGG
GCGAACGCCAAGCCCGTTTCGACAAAGGTGGCGACCGCTATTACGACCTGATTTCTGCGT
TACACAAATCCATTCGAGGATCTTCTCCTGACGGTGCATTGTACTGGTATGCTCGTATTT
TAACCGCTGGAGGCGATCCACTGTATGTTGCTCGCCGACTACTTGCGATAGCCTCAGAAG
ATATAGGCAATGCCGACCCAAGGGCAATGCAAGTCGCCCTTGCAGCGTGGGATTGTTATA
CCAGAGTAGGGGCTTACGAAGGCGAACGGGCTATCGCTCAAGCGGTGATTTACCTTGCCG
TTGCCCCAAAAAGTAATGCCGTTTACACCGCATTCAAACAAGCCAAACGCCTAGCTCAAG
AAGGCAAGGATTACGACGTTCCCGAACATCTGCGTAACGCACCGACTAACTTAATGAAAT
CCTTAGGTTACGGCGAAGAATACCGCTACGCCCACGACGAACCTAACGCCTACGCCGCAG
GGGAAAACTACTTCCCCCCTGAACTGAAAGACACCCAATTCTACTTCCCAACCGAACGTG
GAATGGAAAAGCAGATCAAAGAAAAAATGGCGTGGTTGAAAGGATTAGATTTGCAGAGTG
AGGTGCAGAGGTATAACAAACAATAAGTTTAAATTTGTTTGCTCAACTCAATAAACACCC
TATGTTTATCATAGCTATAAAGAACGTGGTTACTTTGCGTTTTAGTAAAATTGTAGGTTA
AACGAGGAGTGATCCCCCATAAATGCACGGCACGATGCCAAATTGATGCATTGAAGCCAT
ATTCTTTATTACGTTGAATAATGCGGAAAATCGCCTCTTTTTTATAGCGTTTTTGAGCTA
CACTTACGGAAAGGCGAGTAGAAAACCCTTTGCCCCATTCTTGTCCCCAACCTAAACTAA
TTCCCCGACGGAAAAAGCTATCATCTTTATCACGAGTAGCGGTGCGATTGTAGTTTAAAT
TTGCAAACCAATATTGGTTTGCATTGGCTAAATAAACTAGCCCACCAGAGATAAAGTGAT
AATTGCCATTGAGGTGCAAGCGACTTGCATAGCGTTGTTCGGCATATTCATAGTTAGTGT
TGAGTTGCCATTTAGGTGATAACCAATAGTTTGTTTCAAGGGTTAAACCGCCTGATTTAG
AAAAACGTCTTAATGTATCACTTTGATTAGAGCCACCTGCATAAAGTGTTTGTTCCATAA
ATGGCAACAGCCTCAGGTTATATTTTGCATTTTGAAAACCTAGCCCCACACTGCCTCGTA
AGCTCATTTCGTTGTATTTTTTATTATCCCAGTAGTATTTGCCGTTGGTAGCAAGACGTA
GTTCATTAAAGAAACCATTTCCCCACGACCATTTTTTACCGAGATCGAAATTAAAACCGA
CACCTTCTGCCGATTTTCGTTTTGGTGCGTGCCAGTTGCCGTAGGTTGTTCCTGCTTTCG
GTGCATTATTGATATTAGGATCGTTAAGATAAGTCACGCCACCCGAAAACGTCCAACGAT
CTCGTTGGTTTATCGCATTAAGATATTGATCGATAAGTTGGGTAATTTCGGGGATAAGCG
GTTCTGAACGCAGTTTTTTAAACTGATCTTCTGAAGCCTCTAATTCGTTATTTTCAAATA
GGGCTACCGCAAGTTGTAAACGAACAGGCTGAATATCTGCTTGTTCGGCAAGGATCTGAC
GATATAACTTGATCGCTTCCGTATATTGCTGATTTTTCTTTGCCACAATTGCCGATGCCC
ATTTGGTGAGAATTGGATCGTGAAATTGTGCAGGAAGCTGTTGGTAAATGGGATAAAGCA
ATTCGACATTGTCAATATTACCTTGCATTACCGCAGGCAATAATGCTCTTATCACTAAAT
CTGGATATTTTACCAACTCTTTTGAAGTCATTGTAATACTACTCTTATCCGTTTCCTCCT
TAGCGATTTGATGAACCTTAAATTGATGGCTGTGAATGAGGATATCGGCTTTTTCTGCTT
GGACTCTATTATCATTTAGATGTTCAGTAATACTATCCTGAGATAGTTTTGCTATAGAGT
AGTTAGCTAAGACTAATAAAAGTGTTGCACTAATAAACGAGTGATTCATAACGTTCCTAT
AAAAGCATGAAGCAATGTCAAGACATTAACAATAACTTAACTGGCGCTTACATTGTTTGA
ATTAATGTTGTAATTGTCAAACTTATCAGATATCATATTGATAATGATTTTTATTTGATT
ACTGGATTTATTCTAATATACTCATATATTATGTTGCAATGGTTTTATAACAGGTTTTAT
AACATTTCGATTTTTTTATCTGTAACTCTTGTTCATATCGGGTTGGCATATACGATTTCA
CAATTATCTTGGGATAGAGATCTCAATCATTTTGGGGACTTAGAAAATTTACAAATGGTT
GAAGTAAATTTAGGAAGCGAAGAACCCATTGAAGTGAAAAGTGAAAGTGAGCCAGAGGTG
ACACAAGAGCCAGAGCAAATACTCAGTACAGAAGTAGCAGATGTTTCACAAGCAGATCTC
GTTAAAAAAGGGGAGAAACCTGAAGTAAAAGTGAAAAAAGAGATAAAAAAATCCCCAGAA
AAGCTCACCAAAAAAGTAGAGAAAAAGAAAGTGTTATCGCCTAAAGCACACTCAGATGAA
AAAACAAACACAAGCCAAGTTGCCCAAAATCATCAACAAGGAAATCAAAATGGTGTTGAA
GGGAGTAAGTCTGTGACCGGAAACGCCAAAGTAGATGCTTCTCTTGGTGCGGGTTATGGC
AATGCAATGCGAGGGCGTTGTTCAGATATTTCTGATGAATCTGATGATGTAGGCAGTGTG
AAATTAAAGGTAACAATAGGAACGAATGGTAAAGCGACAAATGTAGAGATTTTATCTTCT
TCAGGTATTAAACGTTTGGATAATCAAGCAAGCAGAATGGCATCGGGACACACCTATCAA
CCAGCCAAAATAAATAATAGTGCAGTGGTAGGCAGTGTGATTTTTAGTATTCATTTTAAA
TGTGGGGCAGCAGCCTAAATTATTTGAGGTAATTTATGAATTTAATTCAACTTCTTCAAC
AACAAGATATTGTACTTTCCATTTCCTTTGGAATTTTAGTTGTAATGAGTATTTTATCTT
GGACTATTATTTTAATTCGTTTAATTAAAATGATTGGTGTAAGAAAAAATAACCAACAAA
GTTTTAAATTAGTCAAATCTGCTGAAAATCTTACTCAAGCAGAGCAATATATTCAAAACA
AGCGGTCTGAAATTGCAGATATTTTACAGCTAACTTTTAAACAATGTGAATTATATCAAG
CTAAAGAAAAGAACCATTTATCTCATCAACTTCCATTTAAAGATTTCCTGACATTGCATT
TGCGAAATGCCATCACTCAATCGTTGCGTAAATATGATGGCGGTTTAGTTGCACTCGCTT
CTATTGGTGCAGTTGCGCCGTTTATTGGATTATTTGGCACAGTCTGGGGAATTTTTAATG
CACTTATGGATATTAGTCAGCAAGGGCAAGTCAGTATTGCAACCGTATCTGCCCCTATAG
GTGAGGCTTTAGTTGCAACGGCAATGGGATTATTTGTCGCCATTCCTGCGGTGCTTGCTT
ATAACTTAATTGCTCGCCTTAATCGTAATCTTTCTCAAGATTTAGATCATTACGCAAACG
AGCTATTTATCTATTTATTACATCACTATGGAGAAAATAAATAATGGCATTTGGAAGTTT
TGATAAAAATGAAAATTCGGTAATGTCAGAAATTAATGTCACGCCATTAGTAGATGTAAT
GTTGGTGTTATTAATTGTTTTTATGATCACAATGCCTATATTAACGCAATCTATCCCGCT
TGAACTACCAACCGCCAATGTTGAGAAAAAAGATGAAGCAAAAGATATTTTCAGGGTGGC
GATTAATCCTACGGGCATTTATTTAGGCGAAAAGCTAGTGAATGAAGAAGAATTAAAACA
ATCTTTTCTGACAAAATATCAGGAAAATAAAAATACCGTTATTGCTATTTCTGCGGATAT
TTCCGTGGAATATCAACATATCGTGAAAGTCCTTGAATTAGCTCAAAATGTTGGGCTAAC
CAAAATTGGCTTTGTAACCCAACCAACTAAATAAATGCAGTGTTTTTATATCGGAGGCAA
ATATGCATTTTAAACTTAATCCCTATGCGTTAGCGTTTACTTCGCTGTTTATTGTCGCTT
GTTCTGGCGGAAAAGGAAGTTTTGATTTAGAAGATGTTCAGCCTAATAAGACAACGGGCG
TGTCTAAAGAAGAGTATCAGGATGTGGAAACCGATAAGAAAGTAAAAGAACAGTTAGGGG
AATTGATGGAACCTGCTTTGGGGTATGTTGTAAAGGTTCCGGTGAGTCAAAGTGGAGCAA
GAAGAACGGAAATCTCAAATCCAGAAGCAATTACTGATGAAGATCTTAATAAAATACCAA
ATCACGAGACTATCAAAAGTGTAGCTGATCAAAATTATGGCTGGGTAGTAGATAAAACAG
CAGATAAAACGATGAAGTATGTTCGTTCTGGTTATGCAATTGATGTAGATCATTATGGTA
CTCGTGATAAAGGTTATGTGTTTTATAAAGGCATCACTCCCTCAAAAGAATTACCGCAGG
GACCAGTCCTTACCTATCAAGGTGAATGGGATTTTACCTCGGATGCTAATTTAGATGCCA
AAAGACCTAATAGTAACCCTGAATTTAATGGGTATGGTCCAGGGCAGAGAATTGCAACAA
CATCTGCAAATGCTAAAGGTAGAACCTATACATCTGAATTTGAAGTTGATTTTTCAACAA
AAAAATTAAAAGGAAAATTAAATAGCAAAACAGCAAATGCAGAATCATTAGAGCGTTACA
GTATTGAAGCAGAACTTAAAGGAAATCGTTTTAGAGGTAAAGCAATAGCCAAAGACACTA
GTGATGCAATTTTAGGTAAGTCTTCTGATTATCTTGAAGGTGGTTTCTATGGACCTAAGG
CAGAAGAACTTGCAGGAAAATTTATCACAAATGACAAATCTCTTTTTGCCGTTTTTTCAG
CAAAACACAATGGCTCTAATGTTGACACCGTTCGTATTATTGATGCCTCAAAAATTGATT
TAACTCATTTTAATTCTTCAGAACTTACCAATTTTGGCGATGCTTCCGTTTTAATTATTG
ATGGGAAAAAAATGGATCTGGCAGGTACCGATTTTAAAAACAGTAAAACGATTGAGATCA
ACGGTAAAACAATGGTAGCTGTAGCTTGCTGTAGTAATTTGGAATATATGAAATTTGGTC
AATTATGGCAAAAAGAGGGTGAAACAGCCAAAGATAATAGTTTATTCCTACAAGGTGAAC
GTACTACAACGGATAAGATGCCAAAAGGCGGAAACTATAAATATATTGGTACTTGGGATG
CACTCGTATCTAAAGGGACGAACTGGATAGCGGAAGCGGATAATAATCGAGAATCGGGCT
ATCGCTCAGAATTTGATGTTAATTTTGGTGATAAAAAAGTAAGCGGCAAGTTATTTGATA
AAGGCGGTGTAAATCCTGTGTTTACCGTAGATGCAAAAATTAATGGTAATGGTTTTACCG
GAAAAGCTAAAACCTCAGATACTGGCTTCGCTCTAGACTCAGGCAGTTCACGTTATGACA
ATGTGAAATTTAGCGATGTAGCAGTTAATGGTGGCTTCTATGGTCCAACGGCAGCAGAGC
TTGGCGGACAATTCTTCCATAAATCAGACAATGGCAGTGTAGGTGCTGTCTTTGGTGCAA
AACAACAAGTAAAAAAATAATAAGGAATTTGCTATGAAAAATAAATTAAATCTTATTAGC
CTTGCTATTCTTAGCCTCTTTGCCGCACAAAGCTATGCAGAACAAGCGGTACAATTGAAC
GATGTTTATGTCACAGGTACCAAAAAGAAAGTGCATAAAAAAGAGAACGAAGTGACAGGC
TTAGGGAAAGTGGTGAAAACGCCAGACTCACTCAGTAAAGATCAAGTGTTAGGGATGCGA
GATCTGACTCGTTACGACCCCGGTATTTCAGTGGTAGAACAAGGGCGAGGTGCAACAACA
GGCTACTCCATTCGTGGGGTAGATCGTAATCGTGTGGGCTTGGCATTGGATGGGTTGCCA
CAGATTCAATCCTATGTAAGCCAATATTCACGTTCCTCAAGCGGTGCCATTAATGAAATA
GAATACGAAAATCTGCGTTCAATCCAAATTAGTAAAGGGGCTAGTTCTTCTGAGTTTGGT
AGTGGTTCGCTAGGCGGTTCGGTGCAATTTCGTACTAAAGAGGTAAGCGATATTATTAAA
CCAGGACAATCTTGGGGATTGGATACCAAAAGTGCTTACAGTAGTAAAAATCAGCAATGG
CTAAATTCACTTGCTTTTGCTGGTTCTCATAATGGCTTTGATGCACTTGTGATTTACACT
CATCGTGATGGTAAAGAAACGAAAGCTCATAAGGATGCGGAAAGTCGTTCTAAGCGTATT
CAAAGAGTGGATCTCGCAGATAATAATCCTCAAGATAGCAATTGGTTTAAAGTTAAGAAT
GATTGTCCAAGTTTAAACTGCGAGCCACGCCAGCAGGTTGGAGTGTCTTATGATGGTCAG
AAGCATATAACAGAGCAACTTAGTGCTAAAGAATATACAGGTGAAGAACGAGCTTTGCCT
GATCCAGTGAAATATAAATCTGATTCTTGGTTGGTTAAATTAGGTTATAGCCTTTCACCA
AAACATTATGTGGCTGGTGTTTATGAACATAGCAAGCAACGCTATGATACTCGCGATATG
ACCTATCCTGCTTATTGGCAGCTATCAGATTTAAAAAATGGTAATACGTGGTATCCAATG
AATAATGCTAAAGGGTTATATCGTAGTAATGCTTTAGATGGTGTTGCTATTGACTACTTT
ACAGAAGATGGTGTGAAATCATCAAAAGGTTTACGTTGGGCAAAAGCTCGTTTTATTGAT
GAGTGGCACACTCGTGATCGCTTAGGTGCTTTATATCGTTATACCAATCAAGATAAAGAT
CGTCTGATTGATAGCCTCTCTTTGAGTTTCGATCAGCAAAAAATTGATTTATCTACCCGC
TTGAGAGAGAACAACTGTTCCGAATATCCAACCATAGATAAGAATTGCCGTGCAACTCTT
GATAAACTTTGGTCCTCAACTAAAAATGAGCAGAGTTCTTATGAAGAAAAACACGATACT
ATTCAGCTCTCGTTAGATAAAACCGTACAAACGGGATTGGGCAAACATCAATTAAATATG
TTATTAGGTTCAGACCGTTTCAATTCCACCTTAAAACGCCACGAAATTTTGAGTAAGTTT
TCTGTGGGAACTTGGCATCGCATTAATGGTAACGGTTATCAAAATAATCCTTACATCTAT
GAGCTAAAAGATCAGGCAATTTATAGTAAAAATGAATGTAATTATAGTGGCACTATTGCA
GGCAGGGCTGATTGTGCTACAAGCAAAATCAAAGGACATAATCACTACATCGCTCTGCGA
GATAATTTTGCCATAACCAAATATTTGGATATTGGTTTAGGCTACCGTTTCGATAAGCAT
AAATTCCGCAGTACTCACCGCTGGGCAAATCAAGGCGATTATAAAAACAGTGCGTGGAAT
GTCGGCGTAGTCGCTAAGCCAACTTCATTCCTATCACTCTCTTATCGAGCATCATCAGGC
TTTAGAGTGCCAAGTTTCCAAGAGCTATTTGGCTTACGCTATGATGGTGCAATGGCAGGT
TCGAGCGATGCTTACCAAAAAACAGAGAAGTTATCTCCTGAGAAATCCTTAAACCAAGAG
ATTGCAGCAACATTCAAAGGTGATTTTGGTATCGTTGAAGTCAGTTATTTCAAAAATGAC
TATAAGCAGTTGATTGCTCCAGCAGAAAGAATGCACCAAACTCAATCAATGATTAACTAT
TTTAATGTGCAAGATATTAAATTGGACGGCATTAATCTTATTGGTAAGTTAGATTGGAAT
GGGGTATTTGATAAGATTCCAGAGGGCATTTACACAACATTAGCTTATAGCAAAATGCGA
GTAAAAGAGGTGAAAAATTATCCTGGGTATATGAACATTCGCACTCCATTGTTAGACACC
ATTCAGCCTGCTCGCTATGTCGTAGGGATCGGTTACGATCAACCAGATGAAAAATGGGGC
GTGAATCTAACAATGACTCATTCCAGCGGAAAAAATCCAGATGAGTTAAGAGGTAATGAA
CAAGTCGGTTTTGCCAATTATGAACGAACTGCTACGAAAAAAAGAACACGCTCTTGGCAT
ACCTTTGACTTAACAGGATATGTCACCCCTTGGAAACATGTAACGGTACGAGCGGGTGTA
TATAATCTGATGAATTACCGTTACACCACTTGGGAATCCGTACGTCAATCTTCGCTTAAT
GCGATTCATCAGCATACTAATGTGAAAGATTACGTAAGATATGCCGCACCTGGTAGAAAC
TATGTCCTTTCAGTAGAGATGAAGTTCTAACTTTCTATAGAGCATGGAATAAATTTGTGT
AAATACCTGTTTCTGTGATAATACATCTAGATACAGGTATTTTTATAGGTGAGCAGGAAT
TCGGCATATTATACGACAAGTGTTATTGAATCTCTAGGTGATGTAATCCGTCGAGTAATT
AAGGAAAGAAACGTATTTCCAATTGATGATGTGACATTTTAAATAGCATAGTTTTTGGCA
GATCAGCAAACAAATTTGCCTACTTGCCGCAATTAATGAGGTGGCAAAAATGAAGCATGC
TAACTCTAAACTAGAAACAGCCAGCTTATTGATTTTGGTGATCGCCTAAGCGACCACCAT
AAGTTTAAAATGAAGATACTTAGAATTAGAGATAGATGTACAAATAACAGCGCTTGGATA
TGTTATCTCAGATACAAATATTTACGCCATCTATAATGCTTCATTCGCTTTTTTAATACT
ATCATCTGCTCTGCGTGCTTCACCTTTATGTTTTTGTTTATTTAACTGGGTTTCAAGTTT
TGATTCTACTTCGTTGATAGCTTTATAGAGATCTTCATCATGTGCTTTTGCAAATAAATC
GCCAACAGGGGTTCCAATAGAAGCCTCAACTTCGTAACCATTTGGTAATTTGTGGATAAT
AAAGTGAGGGTTAATTAACTGAGTTTGCCATTTATTCAGTTTAGCCAAACGCTCCTCAAT
GTGCGTACGAATTGCAGGAGTCACTTCCATTTGTTTGCTTGAAATATTGATTGTCATAGC
ATGTACCTCTTTTATTATGACCTTATTGGTCGTTGAATGGATGACTTCAAATTATGCTTT
TCCCCCTAAAATTTCAACCCCTAAATCTAAGTAACTTTCAAAAACTTGATCTACTTAACA
CTTTTCTGGTTTTTTTGACTATAATTCCAACGATATTTATGGGAAGTATTCTATGTTATC
AGAAACTCGCTTGGCAAAAATTCATGAAATGGAACAGATTTTAAATGAAGCAAATAGCCT
AATGAATAAAATGGAACAGCTTCAACAGTCGTGGATAGTTCTTTTACCAAAAATCCGAGA
GCTAGAAAATTATTATGCTGAACAGTGGCAAGAAGATTATAATGCTGATGAACGAGGGGA
AATTCCCTCAGAGATGATTCGAGGCGTATTAAGTGAAGATGCCGTGTATAATTTATTCAT
TGCTCATCGAGAAATCGCACTGGAGTGGATTCGCTTGTCAGTGAAATCAATGGAAACAAC
ATAATGATAGATAAACCACTTCCTCCTTTTCAGCGAGCCTTTTTACATCCAAAGTATTGG
GGTTTATGGCTAGGATTGGGAATTTTCAAACTGATTTTATGCTTACCTTACCCTATTTTA
GCGAAAGTCGGTAAGGGCTTAGGTAAACTGTTTACCCGATTAGGTTTGGATAAACGCCGT
ATGCGAATTGCCAAACGGAATTTGGAACTTTGCTTCCCAGATTATACCGCTTGTCAAATT
GATGAAATTTTAGCTCAAAATGCCGAATCTGTCGGAATGGCAATTATTGAAACAGGGATG
GCGTGGTTTTGGTCAGATGAACGTATTCTTAAATGGTCGAAAATAGAAGGATTGGAACAT
CTGAAAAATCAGCCTGAGGGTTCGGGGATTATTTTTGTCGGTGTTCATTTTCTGACCCTT
GAACTTGGGGCAAGAATTGTCGGGCTTCATCATCAAGGGATTGGCGTATATCGTCCGAAT
GATAATCCGCTGTTAGATTGGATTCAATTTCGTGGGCGAGTACGTTCTAACAAAGCCATG
CTAGATCGCAAAGATTTACGCGGTATGATTAAAGCTCTTCGTGCAGGGGAAACCATTTGG
TATGCTCCCGATCACGATTACGGACGCAAAAACAGTGTTTTTGTGCCGTTTTTTGCGGTG
AAAGAAGCGTGTACAACAGCTGGAACGAGAATGTTATTACGTTCCGCCCCAAATAGTATC
GTTGTGCCATTTACCCCAATGCGAAACGACGATTTTTCAGGTTATACCGTCAAAATCAGG
CCTGCAGTAGATTTTAGCCAGTGCAAAAATGACGTTGATACTGCAACCTTAATGAACAAG
GTCGTAGAAAGCGAGATTATGCAAGCTCAGAGCCAATATATGTGGCTACATCGTCGTTTT
AAAACCCGACCGAATGAGAGCGATCCGAGTTTGTATTAAACCGCCGACATTAAACCTAGT
AGGGACGCCACGCTTGGCGTCCTAGAAAACAATTTTTAAGGTAGCAACTGTGTTTGTGAA
TGCTCATAGTTTCAGAAATTTCAATATGAGGAAAGAGATAGTGAACAAAACCAAAATTGT
CCTTGCCACAGGCAATCAAGGAAAAGTGAAAGAAATGGCTGATGTGTTAGCTGAATTTGG
CTTTGAAGTAATCGCCCAAAGTGAATTTGGCATTCAAAGCCCAGAGGAAACAGGCTTAAC
CTTTGTAGAAAATGCATTGATTAAAGCCCGTTATGCCTCACAAATGACAGGTTTACCGGC
GATTGCCGATGACTCTGGTTTAGCGGTTGAAGCATTGGGCGGTGAACCAGGGCTTTATTC
TGCTCGTTATGCAGGTGAAGAAGGAAACGATCAAGCCAATCGCCAAAAATTATTGGCTGA
AATGGCAAATGTTGCCGATGAAGATCGCACGGCAAAATTTGTCAGTTGCATTGTGATGTT
ACAGCACCCGACTGATCCGACTCCGAAAATTGCGATAGGGGAATGCTACGGACAAATTTT
GCGTGAAGAACGTGGTTCAAACGGTTTTGGCTACGATCCACTATTCTTCTATCCGCCTAA
AAACTGCAGCTTTGCAGAACTTGAAACTGTTGAGAAGAAAAAAATCTCCCATAGAGCGAT
TGCATTACAATCCCTGAAACAGCAATTGAAATAGGAACATTATGATTATTACCACAACTC
CAAATATTGAAAATCATCAAATCGTTGAGTACAAAGGCTTAGTCTTTGGTGAAGTCGTGT
CAGATGCAAATGCCGTTGTCGGGGTGTCTATGGAATATCAGTCTATGGGCGGTGATAAAG
GAATGTTTATTGTGGTTGCGACTGGCACAGCGGTTGTTATTCGCTAATGTTGCAAAAAAA
TCTTCAAATCACACCGCTTTTTTGGCAAACTAAAACACTGCTTGAAATGAATGAAGCAGA
GTGGGAAGCCCTGTGCGACGGCTGTGGTAAGTGTTGCTACCGCAAATATATTCAAGGCAG
AGGCAAGCGGGAACGGCTGTATTACACCTCTGTTGCCTGTAATTTGCTTGATGTGAATAC
AGGTCGGTGTAGCAACTATGCGGAGCGTTGCAAAATCGAAAAAGATTGTACCAAGCTCAC
CAAAAAGAACCTATCCGATTTTGGCTGGTTGCCGAAAACCTGTGCCTATCGACTGATTTA
TGAAGGCAAGCCGTTGTTTGATTGGCACCCACTGATTTCACAAGATCCTAATTCAGTGAA
AAGAGCAGGGGTGTTAATCCCCAACGGCATTCACGAAAAAGATGTGATTGATTGGTTTGA
GTTTGTGATTGATACTGTATAAATCTCAATATGGTTAGTATTCTTTATGAGTAATTTAAA
TTACTTTTAAAGTTCTAACAAATACGCCTTCAACTGATGAATCTTATCCCTCACCGCAGC
CGCTTTTTCAAACTCAAGATCTTTAGCAAAATCTCTCATCTGTTGTTCAAGCACTTTCAG
TTCTTTTTCTAACTCTTTGCGAGTTTTCGGAATGTAAGCGGTCTGATCATCGCTTGATTT
TGCAGATTTCTTACTGCGTTTCGGTTTATCCGTCTGCCCAATATCAAGCAACTCGCCGAC
TTTTTTGTTCAATGCTTGTGGCACAATGCCGTGTTCTTCGTTGTATTTTTGTTGTTTCTC
TCGGCGGCGTTCGGTTTCGGTGATTGCTTTTTGCATTGAGTTGGTAATGCGGTCGCCGTA
TAAAATCGCTTTGCCGTTGAGATTTCGGGCGGCACGTCCGATGGTTTGGATTAAAGAACG
TTCGGAACGCAAAAAGCCCTCTTTGTCGGCATCTAAAATCGCCACCAGCGACACTTCAGG
CATATCCAAACCTTCTCGCAGTAGGTTGATCCCCACTAACACATCAAACATTCCCAGGCG
TAAATCGTGGATAATTTCGACCCGCTCGACTGTGTCAATATCGCTATGTAGATAACGCAC
TCGTACGCCGTGTTCGTCTAGGTAGTCCGTTAAATCTTCCGCCATTTTTTTTGTCAGCGT
GGTGACTAGCACTCGTTCATCTACCGCCACACGCTTATGAATTTCTGACAATAAATCATC
AACTTGCGTTGCCACAGGGCGAACTTCGATAATCGGATCTAACAAACCAGTCGGGCGAAC
CACTTGGTCGATCACATCAGGATTTTTCTCTAACTCGTAAGGTCCAGGGGTTGCCGATAC
ATAGATTGTCTGTGGCGATAAGCGTTCAAACTCTTCAAAACGCAACGGACGGTTGTCTAA
AGCAGATGGCAAACGGAAACCGTATTGCACCAAAGTTTCTTTTCTTGCTCGGTCGCCCCT
AAACATACCGCCGATTTGTGGCACGGTAACGTGGGACTCATCAATAATCAGCAAGCCATC
AGACGGCATATAATCAAACAAGGTCGGGGGCGGTTCGCCCTCTTTTCTGCCCGATAAATA
GCGTGAGTAGTTTTCAATGCCTGAGCAGTAGCCCAACTCGTTCATCATCTCAATATCAAA
CTGAGTACGCTGGGCGATCCGCTGTTCTTCGAGTAATTTATTCTCTTTGATAAAGTAAGT
TCGACGCTCGGCAAGTTCTTTTTTGATCTGCTCAATCGCTTCTAAAATCCGATCTCTCGG
CGTAACGTAGTGAGTTTTTGGGTAGATCGTATAACGGGGAACTCGCCCTAAATTATGCCC
TGTAAGCGGATCGAATAAGGACAGATTTTCGATTTCATCATCAAACAGCTCCACACGCAG
AGCAACATCGTCCGATTCGGCAGGGAAAATATCAATCACTTCGCCACGCACACGGAAAGT
CGCACGCTGAAAGGCTTGATCGTTGCGGGTATATTGCAATTCAGCAAGGCGAGAGAGAAT
TTTGCGTTGGTCGATCATCTCGCCCACTTGCAGATGTAACATCATCTGCATATAGGCATC
TACATCTCCCAAGCCGTAAATTGCCGACACCGATGCGACTACAATCGTATCCCGTCTTTC
TAAAAAAGATTTGGTGGCAGACAGTCGCATCTGTTCGATCTGCTCATTGATAGACGCATC
TTTTTCAATAAAAGTATCGCTGGCAGGCACATAGGCTTCAGGCTGATAGTAGTCGTAGTA
GGAAACGAAATACTCCACCGCATTTTCAGGGAAAAAGGCTTTCATCTCGGCATAAAGTTG
TGCCGCAAGGGTTTTGTTCGGGGCAAGCACCATTGCTGGACGGTTTAAAGTCGCAATCAC
ATTTGCAATGGTAAAGGTTTTGCCCGATCCTGTTACACCTAGCAAGGTTTGATGTGCCAA
GCCATCATTCAATCCCTCGACTAATTTGGCAATCGCAGTCGGTTGGTCGCCTGAGGGTTT
GAAGGGGGAATGTAAAATAAATGGTTTACCCTGTTTGCTCATTGAAAATCCTTGTCTGAA
AATTTGCTAGAATTCTAACATAGAATAAGTGGTGAGATTTTGGGAATTTCAGCCTAAAAA
GAAATTTTGTTATTCATACAATTTACTTTAAAAATCCTCTTTGGTGGACGCTCAGAAATC
CATTACAATTCTTCGTAAAATAATGCTAAAACTCACCGCTATGATTGATACACAAACTTT
AAAAACAGAACTTCAGCAATTTAATAGCACACAAAAATCCCTTTTTAGTACTGAAGATAT
CAAAAATTTACTCGAACAACGTAGCCATTTTTATGATGATTTACTGACAACGCTCTGGCA
ACAATTTGGGTTGATGGAGCGGCAGGACTTGGCTTTAGTGGCAGTCGGGGGATATGGGCG
GAGGGAGATGTTTCCGCTGTCTGATTTGGATATTTTGGTGTTGAGTGAACAGCCTTTAGA
TGAACAGACGCAAAATCAATTAAATCAACTATTTAACCTCTTGTGGGATTGCAAATTTCA
GCTGGGGGCGAGTGTGCGAACCTTGGCGGAGTGTGTTGAGGTGGGCAGAGCGGAAATTTC
TGTGGCAACGAATATGTTTGAGAGCCGTTTTTTGCTTGGCAATGAAGCCTTGTGGCAACA
GCTGATGAGCAAGCTGTTCCACGCGGAGTTTTGGTCTATTCAAGCCTTTTTTGAAGCAAA
AATGGCGGAAAAAAATGAACGTTATGCCCGTTATCATAATACCAGTTATAACCTTGAGCC
TGATTTAAAACATAGTCCGGGGGGGCTACGGGATTTGCATTTGCTCTCTTGGATTATGTT
ACGCCATTATGGGCTATATAGCCTAGAGAGTTTGTTTAGTCGGGGTTTGCTCTATCCTGA
AGAATTTATTGAGCTTCAGCAGGCTCAACATACGTTATTTAGAATGCGGTTTGCCTTGCA
TTTGCAATTAAAGCGTTACGATAACCGCTTGCGGTTTGATCGCCAGTTACAACTGAGTGA
GCAGTTAGGCTATCAGGGCGAGGGTAATCAGCCTGTGGAAGCGATGATGAAAGATTTCTT
TCAGGCGACGCAATCTATTTCGCAATTAACGCAATTGTTGCTCAATCATTTTCATCAAGA
GGTGCTACAGGCTTTGCAAAATGTACAGCAAAAACAGCCGCTTGATGACTATTTTTATTT
GCAAGGGGAACAGCTAATTTGTAGTAACACTTTGATTTTTAAGCAACAACCTGAGCGGAT
TTTGGATCTTTTCTTCTATCTCACTCAGCATACGCAGGTGCGTGTAGCCAGTACGACGTT
GCGACAACTTCGGCTGGCGTTACAGACCTTAAACCAGCCGTTGTGTGAACTGCCTCAAGC
TCGACATCGCTTTATTCGGCTGTTTTCTCAGCCTGATGTGGTTAAAAGAGCCATTATGCC
AATGCATCAGTTGGGCGTTTTAACCGCTTACTTACCGCAATGGGTTGGTATTCAAGGCTT
GATGCAGTTTGATCTTTTTCATATTTATACGGTGGACGAGCATACGGTTCAGGTGATGCT
TAAATTAGAAAGTTTTCTGCAACAGGAAAATGCCGAAAAACATCCGCTTTGTTGTCGTCT
GTTTCCGACACTGGCAGACCGTCCGTTGCTCTATTTGTCAGCCTTGTTCCACGATATTGC
TAAAGGCAGAGAGGGCGATCACGCTAAAGTTGGGGCGGAAGATATGCGTGCTTTTGCTCA
ACAACACGGCTTTTCTCAAGAGCAAAGTGATTATATGGCGTGGTTGGTGGCAGAGCATTT
GACGATGTCAATTACGGCACAACGTCGGGATATTCACGATCCCGATGTGGTGAAAACTTT
TGCAAATGTGGTGAAAAATCCGACCGCTTTAGCTGCTTTAACCTGTTTAACCGTTGCGGA
TATTTGTGCGACGAATGAAACCCTTTGGAATGATTGGAAGCGGTCGCTTTTCCTTAAACT
TTTTCAATTTACCGAACAGCAGTTGCAGTTAGGCAGTGAGGAAACGATTAATCATCAGCA
ACTGAGCCAAGCCCATCAACAGCAAGCCTATGTACAACTTGAGGCGTTACTTTCGGCTGA
ACAAAAAACACGGCTGTTGCAATTTTGGCAATCCTGTCCTGAAAGCTATTTTGTGCGAAA
CAGCCCGACACAGCTTTATTGGCACGCCTTGCATTATTTAAAAGATCCTGCGTTGCCGAT
GGTGTTGATTAGCAATCAGTATGCACGGGGAGCGACAGAAATTTTTGTGCATTGCCAAGA
CCAAGCCCAGCTTTTTGCGAGAATTGCACAGACGTTAAGTCAGAAGAAAGTGAGTATCCA
CGATGCTCAAATCCTTACGAGCGATCATGGTTTGGTGTTGGATAGTTTTATTATTACGGA
AATGAACGGCGAGCCACTCGATGATGAGCGAAGTGAACAAATTCAGTCGGCATTGGTTAA
AACTTTGCTTGCGAATACGGAGAAAGTGTTTAATCCAAGTAAAAAATCCGTTAAACATCA
GGCGTTTAAGCGAAAAACCAAGATCCGTTTTTTAGCAAATTCCCAGCCAAATCAGACCGC
TTTTGAGCTATTTACCTTAGACCGAGAGGGGTTGTTGGCTCAAATTGGGTATATTTTCGG
GCAGCTTAAGTTGAATTTGATTAACGCTAAAATTACGACCATTGGTGAACGGGTGGAGGA
TTTTTTTGTGGTGAGCAATCAGCAAAATGGGGCGTTGGCGGAGGAAGAACAGGCGATGTT
GAAACAACATTTGTTGGCGATGTTAGAACAAGAATAGAATGCTATACTGTCTATCAAAAA
ATGAATTAAGAGTAAAAGATGTTATTGTTATATTCAGTATTAGTAAAAAGGTAATAAAGA
ATGCTACTCGCACAAGACCCCGAACAGTTTCGAGAATCTGCGTATTTACGCCAATTTTGG
ATAGAGTTGAGGAAAGACACCTTTGCACTCATCAGCCTTAATCTCTTTATTCTTCTGATG
GGATTGGTTTTTTTTGGCTATTTACTTGCCCCTTATGCAGCCGATCGGCAATTTAGCGGA
ATGGAATTAATGCCACCATCGTGGAGTGATAGCGGTCAGATTAGCCATTTTTTTGGCACA
GACGATCTAGGAAGAGATATTTTCAGTCGCGTCCTCTACGGCTTCTACTACACCGTTGGT
TCAGCATTGGTCATTACCATTGCTATCGGTATTTTAGGTGGCATTCTTGGCGTGATTGCA
GGGACAAAACGGAGTGGATCTATTTTTATTCTCAGTCATCTTTTTGATACCTTTTTATTT
ACGCCGATTTTGCTGATTGCCATCATCATTGCAACTTTAATGGAGGTCTCTCTCATTAAT
GCAATGTTGGCCATTTTTCTTGCTATGTTGCCTCACTTTATCCATAAAATTTATCAAATG
ACCCAACGGGAGCTGGCGAGAGAATATGTCATCACTTTAAAATTAGAGGGTGCAAGAAAA
CGAGATTTAATCCGTGAAGTGATCTTACCTAATTTAACTGTGATTGCCGTCAAAGAACTT
GCGCATATTTTTGTTATTGCCGTGTTAGACATCAGTGCATTGAGCTTTATTTCACTGGGG
GCAACGAGCCCAACGCCAGAATGGGGAGCGATGATCCGCGATTCTCTTGAATTAATTTAT
GTTGCCCCTTGGACGGTCATTCTTCCTGGATTTGCTATCATTTTTACTCTACTTATCATT
ACAATGCTTGGAAACAGCATTGTACGGGTGCTTGAAAAATATCGTTATTAGGGAAGGGAA
ACAATGGCATTACTGGATATTAGACATTTAAGTATCGAAATTGATACGCCAAACGGGCGT
ATAAAAATGGTAGATAATATCAATCTTACCCTTGATAGCGGTGAGATATGTGGTTTAGTT
GGCGAATCAGGGTCAGGAAAAAGTTTAATTGCTAAAGTGATCTGCGGATTAGTCAAAGAC
GAGTGGATCATTACTGCCGACCGCTTTCGCTTTAACGATATTGAATTACTGAAACTTTCC
CCCTATCAGCGCCGAAAACTGGTTAGTGATCAGATTTCAATGATTTTCCAAGATCCACTC
TCTTGCTTAGACCCAAGCGAACGTATTGGTAAACAATTAATCGAAACTATCCGCTTTAAA
GGCAAGTGGTGGGAACGTTTTGGCTGGAAAAAGAAAAAAGCCATTGAATTACTACACAAA
GTGGGGATAAAAGATCATAAAGATATTATGCAAAGCTATCCAACGGATATTACCGAAGGT
GAAGCACAAAAAGTGATGATTGCAATGGCAGTGGCAAATCAGCCTCGCTTGCTCGTGGCT
GACGAACCAACCAATACAATGGAATCAACCACACAGCTACAAATTTATCGCTTGCTTTCC
AGTATGAACAAAAATCTTGGTACGTCTATTATTCTAGTGAGTAACGATATGCTCAGTATT
TACAAGTGGGTAGATTCATTTAACGTTTTGTACTGCGGGCAAACCGTTGAAATTGCAGAG
AAAGAAACCATTATGGAAACCCCTTATCACCCTTATACCGCAGTACTATTGCATAGCGTA
CCCGATTTTTCTAAACCTTTGCCTTTTAAAGGTCGCTTGAATACCCTTAAAGGCTCAGTT
CCAATGTTACAAGATATGCCTATTGGTTGCCGTCTTGGGCCTCGTTGCCCTTTTGCGCAG
AAAAAATGTGTCGTTAAACCACCGCTACGCAAATTCCGCCAACACGAATTTGCCTGCCAT
TTTCCGATTAACTTTAGAGAACAAAATTTCTTACGTAAGGAAGAATTTGTGCCAGTGATC
GTAAAAGTAGATTAGATGTTATATAGCTTAGTCCATATTAATGATGATAGAAAAAAGTCT
ATATCGGTATTTAATACTCGAATATATAATTGGTCTTAATTTAGAAAAATCCCTTTTCGA
TCAAATATCCTTTAAATTTTTGTGAAGCTCATCACTTTTTTACAAGACAAATTTGTAAAA
TCCCATTACCATATGCAAGTCTTTTCAACATTAACTATTAACTCTCATAGAGGATATTAA
CAATGGCAAAAATCGTTAAAGTAATTGGTCGTGAAATCATTGACTCACGTGGTAACCCAA
CTGTTGAAGCAGAAGTTCACCTTGAAGGTGGTTTTGTTGGTTTAGCAGCAGCGCCATCAG
GTGCATCAACAGGTTCACGCGAAGCATTAGAATTGCGTGATGGCGACAAAGCACGTTTCT
TAGGCAAAGGTGTATTAAAAGCTGTTTCTGCAGTAAACAACGAAATTGCTAATGCAATCG
TAGGTAAAGATGCATCTAACCAAGCTGAAATCGACCAAATTATGATCGACTTAGATGGTA
CAGATAACAAATCTAAATTTGGTGCAAACGCAATTTTAGCGGTTTCTTTAGCAAACGCAA
AAGCGGCTGCAGCATCAAAAGGTTTACCACTTTATGCTCACATTGCAGAGCTTAACGGTA
CTCCAGGCGTGTACTCTATGCCATTACCAATGATGAACATCATCAACGGTGGTGAGCACG
CAGACAACAACGTTGATATCCAAGAGTTTATGATCCAACCAGTGGGTGCATCAACATTAA
AAGAAGCACTTCGTATCGGTGCTGAAGTATTCCACAACCTTGCTAAAGTATTAAAAGCGA
AAGGCTTAAATACTGCTGTGGGTGACGAGGGTGGTTTCGCACCAAACCTTGCTTCTAACG
CAGATGCATTAGCTTGTATCAAAGAAGCAGTAGAAAAAGCAGGTTATGTTTTAGGTAAAG
ATGTAACTTTAGCGATGGACTGTGCGTCTTCTGAGTTCTACAACAAAGACAACGGTTTAT
ACGAAATGAAAGGTGAAGGTAAATCATTCACTTCTCAAGAATTTACTCACTACTTAGAAG
GCTTATGCAAAGAGTACCCAATCGTGTCTATCGAAGATGGTCAAGATGAGTCAGACTGGG
AAGGTTTTGCGTACCAAACTAAAGTATTAGGTGACAAAGTTCAATTAGTAGGTGACGACT
TATTCGTAACCAATACTAAGATCTTAAGCCGTGGTATCGAAAATGGTATCGCAAACTCAA
TCTTAATCAAATTCAACCAAATCGGTTCATTAACTGAAACTTTAGCAGCAATCAAAATGG
CTAAAGATGCAGGTTACACAGCGGTTATCTCACACCGTTCTGGCGAAACTGAAGATGCAA
CTATCGCTGATTTAGCGGTGGGTACAGCAGCAGGTCAAATCAAAACGGGTTCAATGAGCC
GTTCAGACCGTGTTGCGAAATACAACCAATTAATCCGTATCGAAGAAGCATTGGCAGCAG
CAGGTACACCAGCACCTTTCAATGGTCGTAAAGAAGTGAAAGGTCAAGCGTAATTTGCGT
TGATTTATTGAATATAGCCACCTTGAGAAATTGAGGTGGCTTTTATTAGCTATGTCCCAT
AAAACTTACCCTTTCGGGCGGAGATATAAGGTACAAATAGCGTAAGTTATTTCAATCTTG
TTAAGTTTGTGATTACTTGATAATAAGTGTTCAGCAGAAAGAGCTCACCGAGGGTAGCCT
ATAACAATCAATCGGAGCTAGTTGGAGCCTTCGTCTTTAAAGACTTGGACGTCAACAATT
CTTCAATCTAATAAAATACATCAAGAAATCTTATAAGAATTAATTTCATAGTTTGTGGAA
TGCTATGGTAGAATTGCGAAAAAACTCTGATTTGATTTCATAGAAGGAGAATAAGATGCC
ATCTTTTGATATTGTTTCTGAACTTACCATACATGAAGTACGCAATGCAGTAGAAAATGC
AAATAGGGTATTAAGTACACGTTATGATTTTCGAGGAGTTGATGCCACAATAGAACTTAA
TGAAAAAAATGAACTTATACGGGTTACTACAGAATCTGATTTTCAACTTGAACAGTTAAT
TGAAATTTTAATAGGATGCTGTATTAAACGTGGTATTGAACATACTTCCCTAGATATTCC
TTCTGAAAGTGAACATCATGGTAAACTTTACACAAAAGAAATTAAATTAAAACAAGGGAT
TAAGTCCGATATGGCTAAGCAGCTTGTTAAACTTATTAAAGACTCTAAAATCAAGGTACA
AGCTCAAATTCAAGGAGATTCCATACGCATAACAGGAAAATCCCGTGATGATTTACAATC
GACAATACAGCTTGTGAAAAATGCTGAATTAGGGCAGCCTCTTCAATTTAATAATTTTCG
TGATTGATTTTCCATATATATCTTCTTTCATTTAATCAATATAAAGAATCTTTTCATTGA
ATCTAATCGCTCAAACTTACTAGAGTGATTTCTCTGTTTTCCTATAGGCTGTAAAGAGAT
ACTTATGTCAGAAAAACGCTACGGTGCTGATGAAATTACCGTTCTCAAAGATCTTGAACC
TGTGCAACTTCGCCCAGGTATGTACACTGATACCACTCGTCCAAATCACTTAGGGCAAGA
AGTAATTGATAACAGTGTCGATGAAGCGTTATCAGGTTTTGCTAATCAAATTGATGTTAT
CTTACATAGCGATAATTCCCTTGAAGTCGTTGATAATGGACGGGGTATGCCTGTGGATAT
TCACTCGACTGAAAAAATTTCAGGGGTGGAACTTATCCTAACAAAACTGCACGCAGGCGG
TAAGTTCTCTAATAAAAATTACACCTTTTCAGGCGGTTTGCACGGTGTAGGGATTTCGGT
TGTAAATGCCCTTTCTGAAAGTGTTGAGATCACCATTAAACGTAATGGCGAGATTTATAC
CATTGCTTTTGCAAATGGCGTTAAAGTGGAAGAGCTGAAAGTGATCGGTTCTTGTCCAAA
ACGCCAAACAGGCACAACGGTTCGCTTTTATCCAAATCCAAAATATTTTGATTCGCCGAA
GTTTTCGGTTAGTCGCCTACGTCATCTATTGCGAGCCAAAGCGGTACTTTGTCCGAAATT
AACGATCAATTTTACCGACCATATCAATAATACCCAAGAAACGTGGTACTACGAAGATGG
CTTGCGTGATTATTTAACAGATGCATTGAAAGAATATGAATATCTGCCAAATCCTCTTTT
TGTTGGTGAAGTGATTGGGGAAACTGAAGCTGTGAGTTGGGCATTAAGCTGGCTCACAGA
GGGTGGCGAGCAGATTAATGAAAGCTATGTAAACTTGATTCCAACTGCACTTGGCGGCAC
ACACGTCAATGGTTTGCGCCAAGGTTTATTTAAGGCGATGGCTGAATTTTGTGATTTTAG
AAATCTGTTGCCTAAAGGTGTCAAATTAACTGCCGACGATGTTTGGGGACGTTGTTGCTA
TGTGCTATCGCTTAAAATGCAAGAACCACAGTTTGCAGGGCAAACCAAAGAGCGTTTATC
ATCACGACAAGCGGCGAGTTATGTTGAAAATAGTGTAAAAGATGCTTTTAGTTTATGGCT
AAATCAAAACGTACAAGTTGCCGAACAACTGGCTGAAATGGCAATCAGTTCTGCACAAAA
TCGCCTTAGAGCTGAAAAAAAAGTCGTACGAAAAAAATTGGTTAGTGGGCCTGCCTTACC
TGGAAAATTGGCCGATTGTATCTCACAAGATTTAACACGTACTGAGCTATTCCTTGTAGA
GGGAGATTCTGCGGGCGGTTCTGCAAAACAAGCGAGAGATAAAGAGTTTCAAGCGATTTT
GCCACTTAGAGGTAAGATTCTCAACACTTGGGAAGTATCACCTGATCAAGTTCTCGCGTC
TACAGAAGTGCACGACATTGCTGTCGCATTAGGCATTGATCCTGACAATGAAGATCTAAG
CCAACTACGTTACGGTAAAGTTTGTATTCTTGCTGATGCGGATTCAGATGGTTTGCACAT
TGCCACATTATTGTGTGCCTTGTTCCTCCGCCATTTCCCAACATTAGTAAAAAATGGCCA
CGTTTATGTTGCAATGCCGCCACTTTACCGTATTGATATTGGTAAAGATGAGGTGCATTA
CGCATTAGATGAATCTGAAAAAGAGGCTATTTTAACTCGTCTCGCGAAGAAAAAAGGAAA
ACCAAATGTTCAACGTTTTAAAGGTTTAGGTGAGATGAACCCAAGTCAATTGCGTGAAAC
GACAATGGATCCAAATACACGACGTCTAGTTCAGCTAACCTTAGAAGATAATAGCGATGA
TGAAGAGGTTTCAACCTTTGAATTAATGGATATGTTGCTTGCTAAAAAACGAGCTGAAGA
TCGCAAACAATGGTTACAAGATCGTGGTGATGAGGCGGATTTATAAATAAACCAAATAAA
GATTGGCGTTGAAAATTAATAGTATTTTTTTATTAATTCAATAGTTTTACAAACTTATAA
CTATCAATGATAATACTCGTAACCTATTAATAAGCCATTTTTGGAGAAAATTCACTATGT
CTAAATGTCCATTTGATCACGGATCAAAAACCTTAACAACGGCAGCAGGTGCGCCAGTTG
TTGATAATGACAACACAATGTCAGCTGGCCCACGCGGTCCACTTCTTTTACAAGATGTTT
GGTTTCAAGAGAAATTAGCACACTTTGCTCGTGAGCGTATTCCTGAGCGTGTGGTTCACG
CTAAAGGTTCAGCAGCTTACGGTACATTTACTGTAACTGCAGATATTACTAAATACACGA
AAGCTGCGGTATTTAAACCAGGTGCACAAACTGAAGTATTATTACGTTTCTCAACTGTTG
CTGGCGAGCGTGGGGCTGCCGATGCAGAGCGTGATGTGCGTGGTTTCTCATTAAAATTCT
ATACCGAACAAGGTAACTGGGACTTAGTGGGTAACAATACACCAGTATTCTTTATCCGTG
ATCCATTAAAATTCCCAGATTTTATTCATACACAAAAACGTAACCCTCAAAATAACTTGC
GTGATGCAAATGCAGCGTGGGATTTCTGGTCACGTCACCCTGAATCAATGCACCAAATTA
TGACATTGTTCTCAGATCGTGGTATTCCAGCGACTTTACGTCACATGAACGGTTACGGTA
GCCACACTTATAGCTTTGTAAACGCAAACAACGAGCGTTTCTGGGTGAAATTCCACTTCA
AAACACAACAAGGTCACAAATTCTTCACTAACGAAGAAGCAGCTAAAGTTGTAGGTGAAG
ATCGTGAGTCTAGCCAAAAAGATTTATATGAAGCGATTGAGCGTGGTGAATTCCCACGTT
GGACTGTTCAAGTGCAGATTATGCCAGAAGCAGATGCTCACAAACATAACTATGCCTTTG
ACTTAACTAAAGTATGGCCACACGCAGATTACCCAGTGATCGAAGTGGGTGTATTAGAAT
TAAACCGCAACCCACAAAACTACTTCGCAGAAGTAGAACAAGCGGCATTTGCACCATCTA
ACATCGTTCCGGGAATCGGCTTCTCGCCAGACCGTATGTTACAAGGTCGTCTGTTCTCTT
ACCAAGATGCACAGCGTTACCGTTTAGGTGTAAACCACCACCAAATCCCTGTAAATGCAC
CAAAATGCCCATACCACACGACTCACCGTGATGGTGCAATGCGTGTAGATGCAAACGGTG
GCAACCACCCTAACTATGCACCGAACCGTTTTGACACTTATGTGCCAACCCACGATCAAT
TACCATTACAAATTGAGCGTGAAGCCGCACACTTTAACTTCCGTGAGTACGATGAAGATT
ACTACTCACAACCAGCCGCACTTTACAACTTGTTCACAGCGGAAGAAAAAGATCGCTTAG
CAGGTAACTTTGCAGCAGGTTTATCAGGTGTAACTATTCCTGAAATCGTGGAAAGACAAA
TGGCTCACTTTGAAAAAGTTAGCACAGAATTAGCAAATGCGATTCGTCAAAAATTAGCAA
AATAAGCTAATTAAAGACTTGTTTTCTCCTTACACTTGTATTTGCTATACTTTAAGCCCA
ACCGTTTTTGTTGGGCTTTTTTCTTGGAAAGAATAAATATGGAATACCGCTATTACATTA
TCACAGCCGTTTCAGTTATCGCTCTTCAATTTCTGCTCTTTTGCTTTTCTAAAACAGCAA
CTTGGTTAGGCGATTTATCAAATAGAAGTCGTAAGATCGTTACATTTTCTATCTATATCG
TTGCAAATCTGTTGATGATATTGCACGTTACACGCATTTTGCCAAACTTCCGCTTAATTG
CTTTAATACTCACATTACTTTTATTTATCTTCTTCATCAGCTTCTGTTTTTGGGGGATTT
ATACTGTCGGCAAACAGATATTCTCGCCGAATAGCCTTAATCGCTGGCTTAAAATAAGCT
ATATCCCTGTTTTATTCGGGTTAATTGGGCTGACTATTTACAACGCCTATTCAACCAAAG
TGGTGCATTATCAAGTCACATTAGATAAACCTATACAGCCACTTAAAATTGGCGTCGCCA
GCGATTTCCACTTAGGGAAATTTTTCGGGGGGAAACAGCTAGATAAGTTAGCAACCATCT
TTAATCAAGAACAAGTTGATCTAATTTTGCTCCCTGGCGACATTATGGACGATAATGTTG
AAGCCTATTTGGCGGAAAATATGCAACCGCATTTGGCAAAGTTAAAAGCACCGCTTGGGG
TATATGCTACAATGGGAAACCACGATTTTTTTGGGGCTGAAGCTGAAATTTATCAAGAAA
TCACTAAAGCTGGCATTACTGTGCTATGGGATCAAGTGGTTACTTTAGACGGAAAATTTA
CGATCATCGGTCGTAATGATGAATTAGTGAAAAATCGCCCTGAAACAGCAGAGTTATTGG
CTCTGGTAGATAAAAATTTACCCGTTTTCCTAATGGATCACCGCCCAACACAAATTGAGC
AACATGCTCAACTGCCTATTGATATTCAAGTGTCGGGCCATACCCATAATGGGCAAATTT
TCCCAGCAAATATCATTACTCACTTTATTTACCGACTTGCTCACGGTTATGAAAAAATCG
GTAATGGACATTTTTTTGTTACTTCGGGATACGGATTTTGGGGGATACCGATGCGACTAG
GTTCACAGTCGGAAGTGATGATTATTGAGGTGAAAGGGAAGTAATTACACAAAGCACAAT
TCAAGGCTACTTTTTAGGGGCCATTTTGCCTGTTACTCCCTATGTTTTAAATGACGCTAT
CCCAACAACGCCTTCAAATTTGCTTTCATCTTATCCACTTGCTCTGCATAAATCTGTTTC
TTCTCTAATTCATCAATCAAATAATGAATGGTTTCAGACAAGGTCAGATCCATTTCTTTG
GCTTGCTTGGACAGGCGTTGCCAGCTGGCGTATTCTAAATCGATAGATTTTTTACGGGTA
GATTGCTTTTCGGCATTGAAAAAACGCTTGCGTCTTGCTCGAATAGATTGACGCATTTTC
TTGCGTTGCTCAGATGTCATTTCCGCCTTAATCCATTGCTCGATCTCTTCGGGCGAGTTT
TGTAAGGTGGTTAATAATTGAACTTTCAATTCGATCAAGCTCTGTTCGTCGTATTTGGTG
ATATTTTCGCCTTCACGATATTTTTTCAGCAAGTATTTCCATTTCCAACTTGCTTCTTGA
ATTTCAAGTTTTTGGTATCGCATTTTGCCTCCGAATTATTTGTGAAGTATAGCGTAATTA
TAGGTATAATGAAGCAAATTTCTATAAAGAGGCAAATTTGTGCAAGTATCTCCATTATCG
TTGCAATCATTAAGCGTTCACTATCCTTTCAAACAGACCGATCAAGCGGTGAGATTTTTG
GATTTTCAACCAAATACACAGCAGGCAATGCAACAATTTGCCCTGAGTGAATTTGGTTCG
GCACTCATTTTGAAAACGGAATTATTTCCCGAATTTTTAAATGAAATCACGGACTATTTT
GAAAATTTGCATTGTCAAACTGTGTTGAAAACAGAATTTAATCACCAAAGTTTATTTGGA
TATAGCCTTTATTTAGAAAAGGAAAACCAAATTAAAACGGTGGCAGGGGCAATTGAGCAA
GCTCATCAGGGTATTCTGATTTTAAATGTGAGTGCATTATTATTAGATATTGTGCAATGG
GATAAATTAAAACAAGCTCTTTTATTTGGGCAGTTTGACCCGATTATTGCGGGAAAATTA
CCTGAAGCAATTATGCCTATTCAATCTCAATTCAAATTGATATTAGTGGGTAGTCGAGAT
GATATTGCGACTTTGCATAATTATGATGAAGATTTATATCAATTTTGCCAATATGCTGAA
ATCGAGTCGTATTTGAATATTGATGAAGAAAATAGCGAACAATGGGGTAGCTATATCCAA
TCTTCAGCTAAAAAATATCTCAATAGAACCTTTTCTAAAAAAGGCTTAAATCAACTTTTA
CATTATTATATTCGTGAAAGTGAAAACCAGACATTAATTTCTATTTCACCGACATTATTA
AAAAAACATTTATTAGGCTTACAACATTTTTATCCAAAACAAACTCAATTTAACCATATT
CAAGATTATTTTGATTATTTAGAAAAACAATCTGGCGTATTAAATAAATTTGTTTTAAAT
GATATTTTAAATCATCAGCTTTATATTGAAACGGAAGAAGAAACCATCGGGCAAATTAAC
GGCTTATCTGTGGTCGAGTTTGATGGCGTTCCCCATAGTTTTGGTGAGCCATTACGCATT
AGCTGTAACGTGCAATATGGTGATGGAGAAATTCACGATATTGAACGCAAAGTGGAACTG
GGGGGCAATATTCACTCTAAAGGGATTATTATCGCTCAATCTTGTTTGGCAAATTTACTG
GAATTACCGACACAGCTTCCGTTTTCAGCGTCCGTTGCCTTTGAGCAATCTTATGGTGAA
ATTGATGGTGATAGTTCATCGTTAGCCATTTTCTGTGTGCTTATCAGTGCCTTAACCAAA
TTGCCATTGCCACAATCCCTTGCAGTGACAGGGGCGATTGACCAATTTGGGAATGTGTTA
AGCGTGGGCGGTGTTAATCAGAAAATTGAAGGTTTCTTCAATGTTTGTGAAGCAAGGGAA
TTAACAGGGAAACAAGGGGTGATTATTCCTGCGGTATGCGTTTCCCATTTGAGCTTAAAA
CCTGCAGTATTATCGGCGATTGAAGCAGGAAAATTTCATATTTGGGCGGTCGAAGATGTC
TTTGAAGCCTTACAAATTCTGTTACAGCATCCGTTTTATGATGAAGATCTACCTGAAAAT
AGTGAGAAAAAATCACTTTTCGCGTTAGTTCATCAAGGGATCGAACAGAATGAAAATGAA
GACGCAAGCGGTTCGATTTTCCACAAAATTCGCAAACTGTTAAAGGGTCACTGATCCGAC
AAGTCAGCTTACAACTGTTCGCTATTTTAAAAGTCTGTTAAGATGTGTTTATCAAGCAAA
CGTAACATAAACCGTCAATAACGGACTTTTCTACTTTCTTACAGGAACAAAATAATGAAC
ACTTGTACACCTAACATCAAATCAAGTTATGATTACAACGATCTTTTAGCGTCAGGACGA
GGCGAACTTTTTGGTAGCGAAGGTCCACAACTGCCAGCACCGTCAATGTTGATGATGGAC
AGAATTACCAAAATCACCGACAAAGAAGGTCTGTTTGAGAAAGGGTATATTGAAGCGGAA
TTAGATATTAACCAAGATCTGCCTTTCTTTGGCTGTCACTTTATCGGCGATCCTGTAATG
CCTGGTTGCTTAGGCTTAGATGCAATGTGGCAACTGGTTGGCTTTTACTTAGGCTGGGTC
GGCGGTAAAGGCAAGGGCAGAGCCTTAGGGGTTGGCGAAGTGAAATTTACGGGGCAAATT
CTACCGACTGCCAAAAAAGTGATTTATCGTATCAATATGAAACGAGTGATCAACCGTAAG
CTCGTGATGGGGCTGGCTGATGGCGAAGTCGAAGTTGATGGCAGAATTATCTATACTGCC
ACAGACTTAAAAGTAGGTCTATTCCAAGATACAACATCTTTCTAATTTTTCGATCTATGT
CGAAAAAATAAAAATTGCCGATTTACAAAATCCTTTCAACATCTAATATCTCTCTCACTT
TGGGAGAGATATTATGTTTCGTGCGATCACTATTATTGAAACTTTATTTGCGATGAGCAT
AATGGCAATCGCACTCTATTTCTTTTCCCCCACCTTATTTTATTTACAAGATCATATCGT
TTTAAATAATGAAATCGATCAGATAAAGTCTTTTATTTATCAAATTCAAGCTAAAGCACG
TTATCAAAAACATAATTATTCTATTTCTATCAGCCAGAATTTAGCAGATAAAAAATGGTG
TATGGTCGCAATTGAAAAAGTCAGTGATAAACAGATCGCTTGTAACTGTTTAAATATCGC
AAGTTGTGATATTCAAAAAAGCTATTATCTCTATCAAACAGAAAACGCCGTAGTCAAAAA
TAATAGTTTATATCCTAAAGTTTTTATTAATGTTGATGGAAAGTCTGGGCGATTAGAGTC
GAAGTGCTTAAGGGTTACGGTAAATAAAATCTATGAAATATTACAAGTGGAACAAAATGG
AGTGATTAATGTTATTCAAAAAGGCAAACGCACCAGTTGTTAATCACGCATTTAGTTTGG
TTGAAATATTATTATCATTATTTCTAGGTTGCATTATTTTATGGAGTTTATCTTCTTTTT
ATAGTGATAGCTATCGAAATCAAATCAAACAACGGGAATTATTGAATTTGCAAAAACATA
CTCATCAATTACTTGAATATTTTCAACAACATATTCAACATTTTAATTATCAAGGACAAA
ATAGAAAAGAAACAAATTATCATTTATTTGAAAATAATCATAAGCGTTATTCCCTGAACA
ATCCAAATTGTCTAATGTTTTTCTATGATTTAAGCAGTGATGGCTGTGTAGGTAATCGAA
ATAAGAAACAATCTTGCGAAACAAATGGTGTAAATAATACCAAAGATGTGAGCCAAGAAT
TTTTTGGTTTTAAATTTGAGAAAAAAGCGATTTTTATTTATGAAGATAGTCAAATTCAGT
TCTGTTACCAAGCAGACTGTGAAAAAATTCTAACAAATTGCCAAAAAGGCAACTGGCGAA
AAATGTCAGATATGTCTGATTATAATGTCGAAAATTTATCTTTTGAGTGGCTTGAGCAGA
ATAGATTATTGAAAATAGAACTGGCTCTCTCGTCTAGCAAAGATAACCAACTAAGATATA
AAGCTACCGCTTATAGTTACCTATTAAATGGAAGTGATAAATGAAACGTTATTATTCAGC
CAGTAGTTTATTAATTACCTTGATATTATTAAGCGGTCTGTTTGCAGTCATTTTTCTCAA
TAAAGATAGCTTATTAAAACAAGAAAAAGTGAGCCTATTCTATTATCAGCAATATCTTAC
CGATAAATATCAACTTATTGAAAAGTTAGCAATAGATCCTGAAATAGAATGCCAAAATCA
GAAACAGACTAATGTTATTTTTGAGTTTAAGGTAATGAAATACAGTTTTCATTGTCAATT
TTCATCTATTTTTGATCCTTTTAAACCAACCAAAGAAAAATATATTCAAGTGGATAAAAT
TGAAAACTGGTTGAATTTATTACCTTATAAATCGGAAATATATAAAATCAATCATTTAGC
GGAGTTGCCAGAAAGTAGTCTAGAGAATCCAAAAATTGTGATTGCATTACAAGATATTAA
TGAAAAGTTAGAAAAAGATTTTTACGGTATTGTCATTACCGATTATTTATTTGATCTCAC
AGGAAGAAAAAGAATGTATGGCACACTTTATTCCACCTATGATAATTTACGAGAAGAAAG
AAATCTCAGTTATAAAAAAGAAGTTATTCAACATCTGGAAAATAAATTTTCATCTTGGCA
CTATTTGCCTTATTCACGGAACATATTAGCAAATGAATAAGCTCATTAAAGCAGAAAGCC
TGACATCATTAATGGTCGTTATGTTGATTTTTTCAGTGATATATTTAGCTTATAGCCGTT
GGCAACATACGCAAAATAAGCAAAGCGCGCTTATTTTTCAGCAACAGCAAGCCCTACAAA
TTGCCGAAAATCAGATTGCGTTACTAATGGCAGGGAAGCCCTGTGAAAACGAAATCCGCC
AAAATGAACAGATATTTAAGGTAGAATGTCGCAGTAATACACTTAAAGTCAGTTTTGCAA
GCAGTGAGATTGTGATCACCAAATATTAAGAAATTAATGGTTTTTTGTATTGAAAGCAGT
TGTATATATGAGTTTAAGAATTGGTAAAATGTGGTTGTAAACTATAACTTTAGAAATGAA
CATAAAAATAATTGTGAGCTTCATCACATTTCTAAAATGTTACATTGCAATAGATTGAAG
TCAGGGATTGCGAGTGATAGCATTTTGCCATTTCTAAGCAATGGAATTGATGTTATGCCG
TTACCAAATTATCACCAAGATCCCACTTTACTTCACATTAACACCACACCCCGTCACGCC
TATTTTATCCCCTTTGCGACACAAGATAAGGTCTATCCCCTTGAGCGTGAACAATCTAGC
CTATTTACCCTGCTCAATGGGGAATGGCAATTTAACTATTTTACAAGTGTGATGGATTTA
CCTGAAAATTTTCTTTCTCAGCCTTTTGAGCATCGCATTCCAGTGCCATCAAACTGGCAG
ACACAGGGCTTCGATCAACATCAATATACCAATATCAACTACCCATTTCCTTTCGATCCG
CCTTATGTGCCACACGATAATCCTTGCGGTGTATATCAACGGATATTCCACTATGAGCCT
AAATCGACAAAACGCTATTTACTGAATTTTGAAGGGGTGGACGCTTGTCTTTATCTCTAT
CTCAATCAACAATTTGTTGGCTATGGGCAAGTCAGTCATTGTACGAACGAATTTGATGTC
ACTGACTTTTTAATCTCTGGAGAAAATCAGCTCAATGTCGTGGTGCTTAAATGGTGTGAT
GGTAGCTATTTGGAAGATCAGGACAAATTCCGTATGTCAGGGATTTTCCGAGATGTTTAT
CTGCTGGAACGTGAACAAAATTATCTACAAGATTTCTTTATCAAAACCAGCCTGTCTGAA
GCATTAGATCAAGCGGATTTATCGGTCGAATGTACCTTTGTGCAATCTCCACAACAGCTC
ACTTTCCAACTGTTTGATCCACAACATCGCCTAATCGCCGAACAGACAAGCGATCACTTC
AAGGTAAAAATTGACAAACCACAGCTCTGGAATGCCGAACAGCCACAACTTTACACCTTA
CGCCTTTCCTATGGAAACGAAGTGATTGAACAAGCGGTCGGATTTCGTCGCATAGAAGTC
AAAGACGGCATACTATTACTCAATAACCACCCGATCAAATTCCTTGGGGTAAACCGCCAC
GACAGCGATCCCCTAACAGGTTATGTTATCAGCCGTGAACAAGCAGAGCAGGACTTTAGA
CTGATGAAACAACATAACATCAACGCTATTCGTACCGCCCATTACCCAAATGCCCCTTGG
TTTAGCGAGTTATGCGACCGCTACGGCTTCTACCTGATTAGCGAAAGTGACATCGAAAGT
CACGGTGCCAGTATGCAATACGTTCCAACGCCTGAACACAGCATTTTGTTGAATGTAGCA
AAACAAGATGATAACAAACGTATTCAGCAACAAACGATAGACAATTTCTGCTATTTCGCC
CGACACCCAGACTACAAACAAGCGATCTTAGACCGTACCTACGCCAATGTAGAACGAGAT
AAAAATCGCCCATCAGTACTGATCTGGTCGCTAGGTAATGAAGCAGGTTATGGGGAAAAT
TTTGAAGCCAGTGCAAAATGGATCAAACAGCGAGATCCAAGCCGTCTGGTTCACTATGAA
AGTGCCATTTATCAACATTCTGAACATCAAAATGATCTTACCCCGTTAGATTTTCATAGC
GAAATGTACGCCAGCACCGAAGATATGGATCGCTATTTTGAACAGCCACAAACCAAGCCA
TTCCTGCTCTGCGAATACTCACACGCAATGGGAAACTCTAACGGTGATTTAGAAGATTAT
TTCCAAACCTTTGAAAAATATGCAGGGGCTTGTGGTGGCTTTATCTGGGAATGGTGCGAT
CACGCCCCATACCTTCCAGATGGCTCAGGACATTTCGGCTATGGCGGTGATTTTGGTGAA
TACCCACACGACAGCAATTTCTGTATGGACGGCTTAGTATCACCAACTCGCCAGCCCCAC
AGTAATTTACACGAACTAAAAAATGTTAATCGCCCTGTTCGTGCCAGCCTTGAGCAAGGA
AAAGTCTATATCAAAAACTACTTAGACTTTACCGATCTTGCTGATCATCTCACCATTTCC
TACCGCCTAAGTGAAAATGGCAAAACGATCAACGAAGGGGAAATATCGGTAAATTGTCTG
CCAAAACAGACCGCTTGCTTACCTATCGAATTACCGCAAGATAACGGCAAATTATGGCTA
CTTGAACTCAATTACCGTCAAAATCACGCCACAACCTTTGTTGAACAAGGGCATATTCTG
GGCTTTGATCAGATCAAATTGTTTAACAACGCCTTTCAACCAGACCACCTTTTGCAAACT
AAAGCGATAAACTCATCGCTTGTTATTGAACAGACGACACGGCATATCATCGTCAAAAAT
GACACCGTTGAGTATCGTTTTGATTGCAGTAAAGGGATTTTGTCTAACATTATCTATCAA
GGTAAAAGCATCATTGCTCACCCCCTTGATTTTAATGTATGGCGAGCGCCGACAGACAAC
GACCGCCTAATTCGAACATTTTGGGAAAATGCAGGTTACGACAAGGCATATAGCCGAGCT
TACCAAATGCAAGTCGATAGACAAGAAGAAAGTGTTATTGTCACCGCAGACTGCGCAATA
GTCGCTACGGCAAAAGAGCCGATTGTTCGCTTACAGGTGAAATATCACCTAACGGCTGAC
GGCAACATTACTCTTCAGGTGCAAGGCAAACGCAACCCCCATTTGCCCTATTTACCCCGT
TTCGGCTTACGTTTTTTCCTTGAAAAGGACAATAGTCAGCTAGAGTATTTCGGCTATGGC
GAGAGTGAAAGTTACATCGACAAACACCACGCAAGCCGACTAGGTCTATACCAAACCACT
GCCGAGCAAAATCATCAAGACTACGTCAAACCACAGGAAAACGGCAGTCACTACGGTTGT
GAATATCTTCACACCCAAGATCTCGAGATTACCGCACCACAGCCGTTCAGCTTCAATTTT
TCCCCTTATACACAGGAAGAATTGACCCTGAAAAAACATCATTACGAGCTAGAAAAATCG
CCGTATCACATTCTGTGTGTCGATTATAAAATGAGTGGTATTGGTTCGAACTCTTGTGGG
CCGAATTTGAAAGAGGGGTATCGGATAAATGATAAAGAGATAAGCTGGATAATTCAGCTA
TATATGAATACCTAATATAAAATGACAATGAGTAAAGTTGTGTCTATCCCTATCTGGTAC
AATAAAGGATAGACATAACTTTAAGTGCTATTTAATAGACTCTAGTTTTTTAATTAAAAT
CTCTTCTGGCATAGCCTGAATTTTCCGCATAAAGTAGAAAAATAGCCCTGCGGCTAAACT
TAAGCAGACACAGAATGTCAGCCAAAATCCTGCCGCTGCCATCTGCTGAACGATCCAATC
GGTGCGAGCCAAAATAGTGCCTAGTGGCATTCCGATTAACCAGTAGCAAATTAAGGTTGT
CAGCAAAATAGGTTTGGTATTTTTATAACCACGCAAAATGCCATTACATACCGCTTGAAT
AGAGTCGGGGATTTGATAGATCGCCGCAAAAATCAATAAACTAGATGCGGTTGCAATAGA
AATTGGATCGCTGGTAAAAGCATAGGGGATCAGATCTTTGAGCAGTAAAATCACCATTGC
TAGCCCCATTGCGACCATTGCACCCGTAAAAATGGCGTGATAAGTCAGATATTTTGTTTC
TGCAACACGCTTTTCTCCCAACGTTTGCCCAACTAAAATGGTTGTGGCAATGCTAAATGA
GAGTGGGATCATAAAAAAGAGCGAGCTGGTTTGTAAGGCAACCTGATGGCTTGCCACCAC
TTGTGAGCCAAGTGGTGAGATAATCAAGGAAGATGCCGCAAATAGCATCACTTCGGTAAA
CAGAGCAAAGCCTATCGGTGTACCAAGTTTGAACAGTTTGCTTAAGGTTGCTTTACAGGG
TTTTTCGATCCATTTTTCAAATAGACGAATATCCTTTTGTGCTGGGTTGGTATAACAATA
GTGTAAAATCAGCCCAAACATTACCCAGTTTACGATTGCCGTTGCCACACCACAACCGAC
CGCCCCTAATTCAGGCATACCCAGTTTGCCGAAAATAAAAATATAGTTGAGTGGAATATT
TAAAATTAAGCCCAAAAAGGTGATGTACATCGCTGGTTTAGGGTTGGATAGTCCGTCGTT
AAAACAGCGTAAGTTCACCGCAAGCAAGGCTGGAATAATCCCGACACTTAAAGCGGTAAG
ATAATCTTGTGCTTTTCCTGAAAAGACTTTTGGGGTATCCATCAGATCTAAAATCAAATG
GGCATTGAGATAGATAAAAATTAACGGCAGGCTGAGCATCAACACAATCCAAACGCCTTG
ACGGATTTGATGTGCAATCAAGGAACGTTGGCTCGAACCGTTTAGATAAGAAACCGTTGG
AGTAATCGCATTTAATATCCCCAACACAAATAAAAACAAGGGAAAGTAGATCGAATTACT
GACCGCTATCGCCGACACATCATCATCGCTGACTAACCCAGCCATAATAATATCCGCCAG
TCCCATTCCCGAAGCAGCTAATTGAGAGATGAAAATCGGGATCGAAAGTTTGAATAATTT
TTGCGTATTTTCAGGATATTTCTGCCATTGAAAGTTCATTCTATCTACCTTTTAAAATTC
AGGTTTCGCTTCAAATGTCATCAGTTCTTGCGTAACTGGGTGCGTAATGGTTAATGCTTC
TGCGTGTAAACAGAGCCTTGGCGATAGACTTTTTGCCAACGGATTTGCATAAAATTTATC
CCCTACAATTGGATGACCTAAGGCTAAACAGTGTACGCGTAATTGGTGTGAACGCCCAGT
ATAAGGGGTTAATTTCACCCTTGTGGTGTTATTGGGATAATGTGCAAGAATTTCATAGAA
AGTAACCGCTTGTTTGCCTCGTTCGTAGCAAATTTTTTGGCGTGGACGATTTTCCCAGTC
GCAAATTAACGGAAAATTCATTGTTCCCGTATCGCCAACTTTTTCGCCTAATTTGCCCCA
AACTAACGCTTGATAGTGCTTTTTCGGCTCACGTTCACGAAATTGACGTTTGAGTTCTTT
TTCCGCCTGTTTGCTTAATGCAAACAACAAAATACCGCTTGTCGCCATATCTAAACGGTG
AGCAGGCTCAGTAAAACCATATTTCTGTTGTACACGCACCATCGCACTGTCTTGATATTC
AGGGCGATTTCCAGGAACAGAAAGTAAGCCACTTGGTTTATTAATCACTAAAATATGATT
ATCACGATAAACTTCGTCAAGCCAAGGTTCAACAGGGGGATTGTATTCGATTAATGCCAT
AGAAATTATTCACTGATTTGTAGCAAAGTCGCAATTTTAGCTTTTACTTCGCTTAACTGA
TGATGGTTAATTTTACCTTTAAATTTAGCGTGACGAATACGCCAGTCAAGGCTTTTAATT
TGATCGGAAAGCACAACATTTTGGGGGGTACCTGCAATATTGACTTCGAAAGGATAGCCT
TTTACTTTTGTTGTGAGCGGGCAACAAATTAACAACCCTGTTTGACGATTATAAATCGTG
GGCGTTAACACTAATGCTGGACGATGACCAGCTTGTTCATGTCCTGCTTGCGGATCAAAA
TCAAGCCAAATAATATCACCAACGTCAGGGATATACTCTTGAGTAGTCATAGCATTTCCT
TGCCAACAGGCTTGCCAAAATCGACTTCATTGTGCAAATTATCTTCAGTAATACCCGAAA
GAAGTTGCTCTAAATTATATTTAGGTTTAATCGGCTCAATAATTAGGCGACCATCAACTT
CTTGAATATCGACTAAACTCTCTGCCTGTAATTTCAATGAATTAGATAATAAAGCAGGAA
TGCGAATGCCTACGCTATTTCCCCATTTTTTGACAGCCACTTGCATATAGGTTCCTTTAA
AATTATACAAAGTATAACTCTGCGGATTATAGAGAAACTGTCGCCATTTGCCAACTTTTT
CTATAATTTCTATCTGTTGCAGAAATCTCTTGTTTTTTATAAAAAATAGCGTATCTTTTG
CACGTTCATTTTGAACATTACAATTTATTTACATTTCTTTTGGAGAACACCATGAAACCG
CTTTTTGCAAGTTTTGCAACTGCTTTCACCGCTCTCAGCGTGCTGTTTAGCTCAGTTGCT
ATCGCATCACCTTCCGATAAAACCTTTAAAATCAGTGCTATTCCTGACTATAACGCTGCC
GAAATGACCCGTTCATTCGACAGTTTTGCTGAGTATTTAGGCAAAGAAACAGGGTTAAAG
GTGCAATACGTACCTGTTACCGATTATGCTGCCGTAGTCACCGCATTCCGTCGTGGTGAA
ATTGATTTAGTCTGGTTCGGTGGTTTAACGGGGGTACAAGCTCGTGCCAAAGTGCAAGGT
GCTGAAGCTATCGCACAACGTCCGCAAGATGAGAAATTTAAGTCCGTCTTTATCAAGCAA
AAAGGCTTAGATAATGTGAAAGAGATTAAAGATGTTAAAGGTCACACCCTTGCTTTTGGT
AGCGAAAGTTCGACATCAGGTCATTTAATGCCTCGCTTTTTCTTAACGGAAGCTGGAATT
AACCCTGAAAAAGACTTAGACGCTCAACCGACTTACAGTGGTTCGCACGATAAAACCTAC
GGCTTAGTAGAAGCAGGTTCAGTGCAAATCGGTGCAGTAAATAAGCAGTACTGGGATAAA
ATGGTGAAAGAAGGCAAGGTTAATCACGATAAAGTCGAGCTTTTTTACACCACACCAGAT
TACTATGATTACAACTGGACCATTAATCTTGTTGATAAAAAATTTGGTGACGGTACCAAA
GAGAAAGTCAAAGCTGCATTATTAAAAGCCGATGCGTCAAGCTCGCAGGTGATGAATTTA
CTCTCTGCCGAGAAGTTTATCCCAACGCAAAACAGCAACTATCAAGATATTGAGAAAGTG
GCGAAAGAGCTGAAGTTGATTAAATAATGTTATTTTGTAGGGTGGGTCTTGACCCACCAT
TTAAAATCGCATTCATGTGGTGGGTCAAGACCCACCCTACAATATTGACCTGTAAGCAAT
ATAGACAATAATTCCATTATGCAATCTCTATTATCATTCCACCACACCACCAAACATTTC
GGCAAGCAAGCCGTTTTAGACGACATCTGTTTAACCATTCATTCAGGTGAAATCGTGGCA
TTAGTTGGGCCGAGCGGTTCGGGGAAATCGACATTAATGAATAGCATTATGCGTTCCGTG
CCTTTAACAAGCGGTGAGATTTGGCTGGAAAATTGCAATATTCAAGATTACCCAGATAAC
AAACAGTTTGCTCAACAAGTCGGTATGCTTCATCAACAGTATGATTTAGTCAAACAACTG
GAAGTTATCCACAATGTCTTGGCTGGCAGGCTGAACCAGTGGGGATTTTGGCAATCCTTA
TTCTCTTTGGTTAAACCGCAAGAAAGACATCTTGCCGAGCAAGCACTTGCTGCCGTTGGG
CTACTGGATAAAATCGATCAGCCAACTGCCGAGCTGTCAGGTGGTGAGCAGCAGCGTGTT
GCAATAGCTCGTCTGTTAGTACAAAACCCTAAATTGATTTTAGCTGATGAACCAGTGTCC
GCACTCGATCCTGTTAATGCACAAAATGTCTTGGCATTATTGACAGGGCTGGTGAGAGAG
CAGGGGAAAACATTGATTGCCAGTATGCATTCGGTGGAATATGCCAAAGCCTATTTTGAT
CGTATGATCGGCATTAAACAGGGAAAAATTGTGTTTGATTTGCAAACAGAGCAAGTCACT
CAAGAGCAACTTAATGTCTTATACGGATTGGTAAAAAATGAAACATAACCGACCGCTTGG
ACTAAATGAACGGCGAAATTTGCTTACGGGTATGTTGTTGCTTGCATTTTTGTTGAGCCT
ATTTGCCGTCGATAACGACAAAGGGTTGATGCATTCTGGTGGTTGGGCAACGCTTACTCG
ACTATTTTCCAGCTTATTGTCCCCTGACTTTTCTGCTGATTTACTGAAACTCGCCTTGCA
ATCCACTTGGCTCACTTTTGCTTATGCCTTGATTACACTCTCTTTGTCTATGTTTGGTGG
ATTTTGCTTAAGCATTTTTGCTTCTGGTGTGCTGTTTCGTTCACTCATTTTGCAGGGGGC
TGCCCGTGCGATATTGGGCTTTCTACGTGCTATTCACGAATTGATTTGGGCATGGTTCTT
TGTTGCGGCTGTCGGGTTAAATCCGATAGGTGCAGTGTTTGCCCTTGCTATTCCTTATTC
TGGCTACTTAGGCAAAATCTATGCAGATACGTTACAAGCGGTGCCTTCCAAACCTATTTT
TGCGTTAAAAGAAGCAGGGGCAACGCCGATGCAATGTTTGATTTATGGCTATCTACCCCA
AGCCTTGCCGACGATGTTGAGCTATACCATGTATCGCCTTGAATGTGCGATCCGCTCTTC
ATCGGTACTTTCTTTTGTTGGGTTAGGAGGGATCGGTATGCAAATTCAGCTTTCTTTACA
AGATCTGAAATATGATCAGGTTTGGACATTCTTGATCTTCCTTATCGGGTTAATCGTTCT
GATTGACCGCTGGAGCTATGCCATCAGGAGCCGAGTAAAATGAGAAAACATATCGACCGC
TATTTTATCCGCTATTCATTTTGGGCTGTGCTAGGACTTATCGGGCTGTCGTGGGGCTAT
ATTCTTAAAGATCAACCCACTGCACTGAGTGAACTGTTTCGAGCGGAAAATTGGGATTAT
CTCACGGAATTTTTAGCTGGAATGGCTGGTGTGGGTGAAGAGCTACCTGCCTATCTTGAC
CCCGAAATGTGGCAAAAAGCCCTATGGCTCTCGTGGGAAACCTTTGTGATGAGTATTCTG
GCAACAGGGATTGCAGGCATGACAATGTTCCTTTTGGTTCTGCCGTCCGCTCGCAACGTG
GCACAAGGACACTTTCGCCACAGAACATACTGGTATCACCGTGCCGCCTATTATCTCAGT
CGGGGGTTATTTCTGTTTAGTCGATCCGTACCCGAATTAATGTGGGCGATGATTTTAGTC
TTTATCTTCAAACCAGGGATCATTCCAGGTGCATTAGCATTAGCCATTCACAATTTCGGT
GTATTAGGCAAACTGTGCAGCGAAGTGGTTGAAGATATGGATGAAAAACCGATACACCAT
TTAATGCAAAACGGAGCTTCGCAAAACCAAATTCTGTTTTACGGGATTTATCCTGCGGTG
ATGCGTGCTTTTCTCAATTACATTCTTTATCGTATGGAAAACATTATTCGGGCGACATTG
ATTGTCGGTTTTGTCGGGGCAAGTGGCTTAGGTATGCAGTTCAAGCTGGCGATGAGTTTT
TTCCATTACTCTGAAATTACCCTTTATCTGCTCTGTTATTTGCTGTTAGTTTATGTGACC
GATGCACTGTCGGCGTTGGCAAAGAAATTTATTGCAGAAAAAAATTGAATTATTTTGATA
ACATAATGTCTACTCTTTATTATTTTTTATTAACCAAAAGGAAAGCAATATGAATTTTAA
TAGCATTTTAAACGGCGTTTTAAAATCTGTCGGCAACACCGCTAATCAAAGTAAATCGGA
CTTAGGTAACGTATTAAGCTCTGTATTGGGTTCTGCCAAAAATACTGCCGGTGAGATCAA
ATCGGGCAACGTAGATACTATTACCAAAGTTGGCGGCGGTGCCGCATTGGTCGGTATTCT
ATCGATGGTGTTAGGCAGAAACGGCGGGGCTAATTTGACTAAACTCGGATCTTTAGCCGC
ACTTGGCGGACTGGCTTACAAAGCCTATCAAGATTACCAAAAGAACCAAGCGACAATTCA
AACCACAGAGCTGAGCCAAGCGGCTTTTGAAGCGGACAGCTCTGAAGAGAAGGGAGCAAT
TATTTTACGTACAATGCTTGCAGCTGCATTAGCAGACGGTGAGCTGGATGAGAACGAAGA
AGCTTTAATCTTAAAAGAGGGCGGTAATGACCCTGAATTACAACAATGGTTACTGCATGA
AATGCACGAGCCAGTATCCGTGAATGAAATTGCAAAAACTGTCGGAAACGACACCGCTTT
AGCGGCACAAGTTTACCTCGCTGCACGCTTGGTCTGTCAAGAGCTCTCTAGAAAAGAGAT
CGTATTTTTATCCCACTTAGCCGAGAAGCTAAATTTAAACGAAAATTTTGTAGAACAATT
AGAAAAACGGGCTGGATTCTAACATTAAACATGATTTTCCCACAAATTCACTATTTTGAT
AGTTGTTAATGTTTATATTATGTTTAATAAATGAGCACTTGTTTTTTCTGATAAGAAGAA
TAAAATAACATATTGTTTTTTAAAGGGAAAAATCAAAATATCTGGGCTGATTTTAGGTTA
TACACGATCATTATCCCGATCTATCACAATTTTATCCACAGGGAATGGGGATAAAAGCAT
ATCAAATGTGAATAGAATGGCAATTTAGTCTGAAAAATGGCTAAGTTATTCTAGAAAGCA
AACAAAATGAGCGATCAAATGTGTGCTTATACAGTGAAAAGGGATCAAAAATGATCGAGA
ACAGGAAATAAGATCTAAAGAGAGATCAAGCGGTTAGATCGTTTATCCCAAAAAAGTTAT
CAACAAATTTCCAAGTTATCCACAGAGTTATCCACCGTTGTGAAAAAATTTGGTTATCTT
ACCGCTTGTTTTCGCCTTGCTAGTTGTTCAAATAGCCGAAGTATGAAACAATCACACCAT
TTTCAAATTGATTAAATAAGGCGGTCTAAATTGATCGATTTCGATGGTTACCGCCCGAAT
GTTGGTATCGTTATCTGTAATAAGCAAGGGCAGGTTCTGTGGGCGAAGCGGTTTGGTCAA
AACTCTTGGCAATTTCCTCAAGGGGGGATTAATGAGGGGGAAAACATTGAGCAAGCAATG
TACCGTGAGCTTTATGAAGAAGTCGGCTTAACGAAAAAGGATGTGCGATTACTTTGGGCA
TCGAAGTATTGGCTGAGATATAAATTACCAAAACGGTTAGTTCGTAATGAGCAAACTCAA
CCTGTATGTATTGGTCAAAAACAGCGTTGGTTTCTGTTGCAATTAGTGGCAGATGAAGGG
GTAATTAATCTTAAAACCAGTAAAACGCCAGAGTTTGATGGCTGGCGGTGGGTGAGCTTT
TGGTATCCTGTGCGACAGGTGGTGTCGTTTAAACGTGATGTGTACCGCAAGGTGATGAAA
GAGTTTGCTCAGGTGTTGATGGATAAGCAGAAAAAAGTCGAAAGCGAGAAAAATCGAGAT
ACCAAAGAATTTAGCCACGAAAGAAAAGAGTTTCGTACTCAACCAAAACGTGAGCTTCGT
AAACCATATCGGGCGTTTAAGGAGAAAAAATAATGGTGGAAATGTTTGTCTGTTGCTTGA
TTTTAGGCTCAGTTGCTGGTTTTTTAGCAGGGTTGTTTGGTATCGGTGGCGGTATGATTA
TTGTTCCAACCCTTGTGTATTTGTTGCCTCAAATTGGTGTGCCAGATGATTTGTTGATGT
CGATTGCATTGGGTACATCTTTTTCAACGATTGTGCTAACCACTTTTTCAGCGGCACAAC
GTCATCATAAGTTAGGCAATGTGCAATGGTCAGTTGTGAAGTTTTTTGTGCCTGCGTTGA
TGGTGGCGGTGTTTATTTCAGGCTTGATTGTGAGTGATTTGCCGAAAAATGTGATGACAA
AAATCTTTGCTGTAATGATCCTGTATCTTTCGCTGAAGATGTTTTTATCTCTCAAACCAA
AGCAGGCAGAGCCTAAGTCTTTGACTACTCAATCTACTGTGATTGCTGGGGGGATAATCG
GGATATTATCCAGTTTTGCTGGCATTGCAGGCGGTGCTTTTATTGTGCCATTTTTAAATA
GCAGAGGGATTGAGCTGAAAAAAGCGATTGGTACTTCTTCTTTTTGTGGTGGTTTGTTAG
GATTAGCTGGGGCCATTAGCTTTGTGATTAGTGGTTGGGATAATCCTAATTTGCCACAAT
ATGCGGTCGGTTATGTGTATTTACCTGCGTTGGTGGGGATTACGCTGACCTCTATTTTTA
CCTCAAAATTAGGGGCAACGGCAGCGAACAAATTGCCAGTGCCGATTTTAAAACGTGCTT
TTGCCGTTTTCTTGATGTGTATTGCCGTGAATATGTTTTTAAAATAAAGGAAATTTATGT
CTGAACAGTTTTTAACTTTTCCTAATATCGATCCAGTTGCGTTACAGCTAGGTCCAGTTT
CTTTGCACTGGTACGGCATTATGTACCTGCTTGGTTTTGGTTTTGCCTATTGGCTTGGTA
CCAAACGTGCGAAAAATTCTAATAGAGTATGGAGTGTCGAACAGGTCGATCAACTCCTGT
TTAATGGCTTCTGGGGCGTTGTTCTAGGGGGAAGAATTGGTGATGTGTTCTTTTATAGCT
TTGACCGTTTCCTACAAGATCCTCTCTATTTATTTCGTATTTGGGAAGGGGGAATGTCGT
TCCACGGCGGTTTACTTGGTGTGATTGTCGCAATGCTTTGGACCTCTCGCCGTCAAAATC
GCAACTTTTGGCAAACCGCTGACTTTATCGCACCGCTTATTCCTTTTGGTTTAGGATTAG
GACGTATTGGTAACTTTATTAATGATGAACTTTGGGGACGTGTGACCGATGTGCCTTGGG
CGATAATGTTTCCTAGTGGCGGTTATTTGCCTCGTCACCCTTCTCAGCTTTATGAAGCAG
TTTTAGAAGGTTTGGTGCTGTTCTTTATCCTCAATGGCTATATCCGTAAACCTCGTCCAG
TGGGATCTGTAGCTGGATTGTTCTTAGTTGGCTATGGGGTTTTCCGTTTTATCGTTGAAT
ACTTCCGAGAGTTCGATCCGAATGTTAATACGGCAGCAGATTTAATTACACGAGGGCAGT
TGCTTTCATTGCCAATGATTATCGGGGGATTGGTGATTATGGTTGTGGCTTATTACCGAC
ATAGGTTAAGTAATGACTAAATAAAATTAGTTTACATTTTTTATTTAGTTATATGGCAGC
AGAATAATAGCTAATTATGTTTTAGGTAATCTCAATTTATAATGAATATTTTGATAGGGC
GTTTCCAATAATTCTATATTGTGCTATAGTTCGCACTTTAATAATTAGCTTCTCATTCTC
ATCTGAGTAAGAAGCACTCAGCCCAAAAATTGTAGTAATGGCAAAGCAAGATTCGGATTG
TATTACGCTTGATCTGTTTGAAAATATGCCAAAGGTTGGGCGACCTCGCACAAATCCTCT
AAGCCGAGAGCAACAAGTTAGAATTAATAAACGTAATCAACTCAGGCGAGATCGTTCGTC
AGGATTAAGACGGGTTGAGCTTAAATTGCATTCGGATTTAGTGGTGGCATTGGAACAAGA
AGCAGCGGTAAAAGGACTGTCTAGAGGGCAGTTAATTGAACTCATTTTAAACGATTATCT
CAATGGGGATTCCATTGAATTAAGTAAATAGGTATTTCAAATGGCAGTTGTCGGTTTATT
TTACGGTAGTGATACTGGAAACACAGAAAATATTTCTAAAATGATTCAAAAACAACTAGG
TGCAAACCTAGTGGATATTCGTGATATTGCAAAAAGTACGAAGGAAGATATTGAAGCCTA
CGATTTCTTATTAATTGGTATTCCAACGTGGTATTACGGTGAATCTCAAGCAGATTGGGA
CGATTTTATGCCGACGTTAAAAGAAATTGATTTTACAGGAAAAATCGTGGGTATCTTTGG
TTGTGGTGACCAAGAAGACTATGCAGAATATTTCTGCGATGCAATGGGAACTGTGCGTGA
TGTTATTGAACCTAACGGTGGGACTATTGTCGGTCATTGGTCAACGGAAGGTTATACTTT
TGAGGCTTCACAAGCATTAGTTGATGATGAAACCTTTGTTGGCTTATGTATTGATGAAGA
TCGCCAGCCAGAACTCACCGAAGAACGTGTAAACCGTTGGTGTAAACAAATTTTTGATGA
AATGTATTTAGCGGAATTAGCTTAATATATCTATTGGAGGATATATGTCTGAAGAAAATG
TGAAACTGTTGAAAAAAGTGGGTTTAAAAGTTACTGAACCACGTTTAACAATCCTTGAGT
TAATGCAAATCACCCGTGATAGTATGCAGCATTTTTCTGCTGAGGACATTTATAAATTAT
TGCTAGAACGTCAGTCTGAAATCGGGTTAGCAACAGTTTATCGCGTATTAAATCAATTTG
AAGAAGTTGGCATTTTAACTCGCCATAATTTTGATTCGAATAAAGCTGTCTATGAATTAA
ATATGAACCACCAACATGACCATATTATCTGTATGGATTGTGGTAAAGTGTTTGAATTTA
AAGACTCTGAAATTGAACGCCGTCAGCGTGAAATCAGCCAACAACACGGAATTGAGCTTG
CAAACCATAGCTTATATTTGTATGGTAAATGTAGCAATATTCAAAAATGTGATGAAAAAG
ATAAAAAATAATTCTTCTTTTTCAATAAGTTAATAAGAACAAGCGGTGAGATTTCGCAAA
CCTTTTGCAAAATCTCGCCGCTTGCGTGTATTTAAAAGTGGTAAAACGATGTCTGAAAAT
ATTCCCAATACTGTTCCAGCTAAAGTACGGCAACCTCGCAAAATTTCGCCATTTTGGTTA
TTGCCAATTGTTGCTTTTGTGATCGGCTGTTTGCTTTTTTTCCAAATTCTTCAAGAGCAG
GGACAGAAAATTACCATTCGTTTTAGTAAGGGCGATGGGATTACCGCAGGAAAAACTGCT
ATTCGTTATCAAGGCTTGCAAATTGGTCAAGTAAAAAAAGTCTATTTCATCAATGAGTTA
AAAGAGATTGAGGTAGAAGCAGAAGTTAATCCCGAAGCGAAATCGGTATTAAAAGAAGGG
ACAAAGTTCTGGCTAGTCAAACCGAGTGCCTCTTTAGCCGGAGTGTCAGGGTTAGATGCG
CTTGTTTCAGGTAACTACATCACTTTATTGCCAAATGATGATGAAGATGCCTCTAGTCAA
GATGAATTTGTGGCTGAAAATGAACCACCTGCAGTGACCGTTGCTGATGGTGATTTATTG
GTGAAATTAGTTGCTTCAGATTTAGGCTCAATGACTGTGGGGGCAAGCGTTTATTATCGA
AAAGTGCCAGTAGGAAGCATTGCTGATTACCGCTTTACCCAAGATCAAAAAAATGTCGAA
ATAGACGTAGTTATTGATAAAAAGTACGCCAATCTTGTCAAAAAAGAAAGTCGCTTTTGG
AATATCAGCGGTATTCAATTTAATGCAAATCTCACTGGGGTCAATCTCAATGTGGATAGT
CTTGCTTCTATGGTGCAAGGGGCAGTTGCTTTTGACTCGCCTGATATGGCAACCAATGCC
GAACAGGGCGAACGTTTTCAACTTTTCGATAACTTAAAATTGGCTCAACGAGGAACAGAA
GTAAACATCACCTTGCCAATGATGTCGAATTTAAAAGTAAATGAAACGCCTGTTTATTAC
CAAAACCTGCAAGTTGGCGTACTTTCACACCTTGAGCTGAATGAAATTGAACAAGATTAC
TTCAAAAGCAAACCAACCAAAGCGACTATTCAAGGTAAATTATTGATCGACCCTGCACAC
ACGGATCTATTACGTTCTGGCAGTCAAATTTTACTGAAAGAACCTAAATTTGCACTCAAT
AAAGAACAATTGAGTAAAGTGGGTGAGCTATTGAGAGGTGCTTATTTTGAAATCGAAAAG
GGAGAAGGCGAACCTCAATTAACCTTTAATGTACAAAAAGAAACTGATTATTTACTCACT
CGCCCTAATGTGCTGGCAATTACCCTTTCATCGCCACAATCTTATGGTGTAAGCGAAGGG
CAGGGCATTTATTATAACGATATACAAATTGGCGAAATTGTGAAACGCCAGTTATCGCTT
AACGGCGTAGAATTTCAAGGCATCATCTATCCGCCTTATCGTACCCTTGTCGCGGGGAAC
AGTAAATTTGTGGCGATCTCGCATTTAGATGTAGCCGTTGGCTTAGATGGTCTAAGAGTG
CAATCCGCTTCTCCATCAGAATGGCTTGCTGGCGGTGTTCGTATCCTCTCAGATAAAGCT
CAAGGGGAAGCGAAAAAACAATACCCATTATTCAAAGATATTGAGAGTGCAGAAGCTGGT
ATTGTAGGTAGTGAGAAAAAAGCAACGCTGAGTTTATCTGCTACAGAATTATCCAGTATT
GATAAAGGCTCACAAGTGCTTTATCGCAACTTCCCGATAGGTGAGGTGCTTAACATTCGC
CCACAAAAAACGAAGTTTGAAGTTGATCTATTTATTGAACCTAAATATCGCCATCTACTG
ACGGAAACTAGTCGTTTCTGGGTTGAACCAGCGGTAGAGGTAAACGTATCGACCAACGGT
GTTAATCTCAAAATGGGTTCACTAATGCGAACACTCAAAGGGGCGATTAGCTTTGATAAT
CAGGGAACTAAAGATAGCAAGACCTTGTATAGCAGTTACACGAAAGCGATTTCTGGTAAT
ACTTATATTACCTTGATTGCTCAAGATGCCTCTAAATTAAGCAAAGGAATGCCGATTAAG
TATATGGGATTAACTATCGGCAATGTTGAAACGCTACAGCTAGACAATGCAAGAAAACAG
GTGAAAGCCACCGCTTACATCGAAGGACAATATTATGCCATTGTCGCCAAAGCAGGTAGC
AAATTTAATGCTGTTTCCCCTGAAATTGACACAACAGGCTTCAAAAATCTTGATGCTGCT
ATTCAAAACTACATCAGCGTAGAAGCAGGCAATGGCAAACGAAAAACGCAGTTCAAATTA
GGGGCAACAGACACCGCAGATACACAATATGGTAACGGCTTCCCAATCATTGTGGAAACC
AGCGACGCAAATGGCATCACCCTACAAGCCCCTGTAATGTATCGAGGAATGCAAGTGGGT
ATGGTACAACAACTCAGTTTAAGCGAACTCGGTGATCGAGTACTGATCCATTTACGCATA
GCCAATCAATATAAACACCTTGTCCGTAAAAATAGCGAGTTCTGGGCTTCCTCAGGCTAC
ACAATGGATATCAGCCTCAATGGTGTCAGCCTGAACTCAGGCACAATGTCCCAATTATTT
AACGGTGGAATTAGCTTCTCAACTCCATCAAGTAAGGTTGTTCAACCTCAGGCAGAAGCT
AATCGCAGATTTTTATTACAACGTAAATTACCTGAAGAAGCATTAGAGTGGGATCAGGGG
TTGGCGGAGTAGGAAAAAAATTCCTATCTTATACTAGGGATTAACGACATAGTGGACAAA
AGTGTTGGTAAAAGGTGGCTTAAAGCCTTATAGTACAAGGCTTTAAGCCTTCTTTTTGAA
ATATGAACAAAAAACTGCCCATTTTGCCAAAGTCTGAAAATAAAGAAACATTGTATACAA
AATAATACTCAACGTTATTTTTGTAATGAATGTTATAAAACGTTTATCTTAAAATCTAAA
TTAGATCCAATTAAAATTTGGACTGATTACACATCCGGAAAACAAACCTATCAACAACTT
GCCGAAAAATATCATTGTTCGGTTAGAACTATTCAAAGATATATTGATAAAGCCCCTAAA
ACAGCTTTAAAACCACCTTCAAATCGATACCTAAACATCATTATGGATACAACGTTTTTC
TGTCGTTATTTTGGCGTATTAGTGCTAATGGATTCTAATTCAAATAATGTGATTTCCCAT
TACTTTGTGCGAACCGAAAAAGATATTTACTACAAACTTGCCCTGAATAGGTTAAGAGAA
AAAGGCTATATCATTCAATCGATTACCTGTGATGGTAGATGTGGTTTGATGAAAGATTTA
GGGGCTGACGTAGATTAGCTAGTATGCTAACCTACAAAAATGAAGATAACTCATTGTAAA
TTAAAGAAATCTATACAGAAGAAACTCCTTGAATTTTTTGTGTTAGAAGTAACAGCTCGA
TCAGTCGCAGATTTGCTAGGTATTCAGCCCAATTCAGCGATCCTGTTTTACCGAAAAATC
CGTGAGGTCATCAGTAATCATTTAGCCCTTGAAGCAGATGAAGTATTTGACGGACAAATT
GAGTTGGATGAAAGCTATTTTGGTGGACCTCGTAAAGGAAAACGAGGTCGTGGAGCAGCA
GGAAAAGTGGCTGTTTTTGGGATATTGAAACGGCAAGGAAAAGTATTTACTGTGGTCGTC
AATGATACGAAGACAACAACGCTAATGCCTGTTATAGCAAGGAAAATCAAGCCTGATAGC
TGGGTTTATACCGATACTTATCGTAGTTATGATGCCCTTGATGTAAGCGAATTTCACCAC
GAACGCATTAACCATTCGGAATTGTTTGCAGTGAAACAAAATCACATCAACGACATTGAA
AATTTTTGGAATCAAGCCAAGCGGATACTCCGAAAATATAATGGGATTGACCGAAAAAGT
TTCCCTTTATTCTTGAAAGAATGTGAATTTCGGTTTAACTTTGGAACACCAAAAGAGCAA
CTTAAAACGTTGAGAAAATGGTGTGAAATTTAGGGCTAATCTACGTCAGCCCCTAAAAAT
GGTTGAAAATTTCAACGGGCAGCATTACAACATTTATCACTGTATAAGGCAAATATTATT
TTAAAAAATAAAATTTTTACTAAAGAATAAGGAACTTATTGGAAAGTCTATGGACTACTG
TAACTAAATAAAATATAGTAGGCAGCATTTTTATTCGCTTACCTAACATTCATTTTTTAG
ATTGGAACATTTTATGTCTGAACAACAACTTAATACCATTCAAAACCTAAAAACCGCTTT
ATCTACAAAAGAAATCATTGCTTATTTGGCTGAAAAATTTCCGTTTTGCTTTAATTTAGA
AGGCGAAGCTAAACCTCTAAAAATTGGACTTTTCCAAGATTTAGTTGAAGCGTTGAGTGA
TGATGAAAAAATCAGTAAAACGGGGCTTCGTCAAGCATTACGTGTTTATACAATGAACTG
GCGTTACTTACACGCATGTAAAGAAGGTGCTGTACGTGTCGGTCTTCAAGGAGAAGAAGC
GGGAGTTGTTGAAGCTGCACAAGCAGAACATGCAGCACAATCTTTAGCCGAAGCTAAAGC
AGCTTATGCAGAACGTAAAGCTCAGCAATTAAAAGAGAAACGCAAGGAAGAGCGTAAAAC
TTTCTTTAAACAAAAAGCACGTGAAGCGCATGCCAAAAAACGGGCTGAAACGAAAAAACA
AGAAATGCCAAAAGCATCTTTAGAGAGTTTAGTCGCATTAGAAAGCAAATTTGCCAAAGG
CAAAAAATAACCATTGCTATTAATAGGATAGATATGAAATATACTAAATTCACTACATTT
GTAGGAATGTGCTTGGGGGTGATGGGCATTAATGCTTTTGCCGTCGAGCCACAAATAAAA
GAGAGTGAGCTGGTTATCCCAGAACCATCAAATCAACATATTACTTCAACTAAACGTGTT
ACGGCTCGCTTAACACAATCGCATTATCATAAGTTTCAACTAGATGATGCTTTTTCTGAG
AAAATTTTTAATCGTTATATTGATTGGCTTGATGGTTCTCACAATACCTTTTTACAGTCT
GATATTGATGAATTGCGTGCTAAGTATGCAACCAAGTTAGATGAAGAACTCTATGAAGGC
AAACTAGATATTGCCTTTGAAATGTATGAGTTAATGACAAAACGTCGTTATGAACGTTAT
AAATATGCTTTGTCTTTGTTAGATAAAGAGCCTGATTTAAAAGGGCAGGATCAAATTGAA
AATGATCGTGAAAAAGCACCGTTCCCGAAAACTACCACAGAAGCTGATGAGCTTTGGTTG
CAACGAGTAAAAAACGATATTATTAATCTTTATTTGAAAGATAAGAAATGGCCTGAAATC
AAGAAAACACTGACTAAACGTTATAACTTGGCAATTCGTCGTTTAACACAAAATAAAGCC
GATGATATTCTGCAAACTTATCTCAACGCTTTTGCAAGAGAAATTGATCCGCATACAAGT
TATCTTTCACCTCGTGCAGCTAAACGTTTCCAAGAGAGTATGAACTTGTCTTTAGAAGGC
ATTGGTGCGACGCTTTCAATGGAAGATGATATTACGATCATCAAATCTTTGGTGCCTGGT
GCGCCAGCAGCGCGTAGTAAAAAAATTGCAGCAGGTGACAAAATTGTTGGTGTGGGGCAA
TCAAAAGATAAAATCGAAGATGTGATTGGCTGGCGTTTAGATGATGTTGTCGATAATATC
AAAGGTAAAAAAGGTTCGACGGTTTATCTTGAAATTGAACCTGCTAAAGGCGGCAAAACC
AAGATTATTAGTTTAGTTCGGGATAAAATTCGTCTTGAAGACAGTGCGGCGAAATTAACT
GTTGATAAAGTAGACGGAAAAAATATTGCTGTGATCAAAATTCCAAGTTTCTATATTGGT
TTGACTGCAGATGTGCGTAAACTTCTCGAACAGATGAAAACCAAAAAAGCAGATGGGTTG
ATTATTGACCTGCGTGAAAATGGTGGCGGTTCTTTGCCTGAGGTAGTGGAATTAACGGGA
TTATTTATTAAAGATGGTCCTGTTGTTCAGGTTAGAGATGCTTTTAATCGTATTCGTGTT
CACGAAGATACCGATAGTACAACATTATATGATGGCAACATTTTAGTGATGATTAACCGT
CATAGTGCTTCGGCTTCTGAAATTTTTGCGGCTGCAATGCAAGATTACAATCGTGCGATT
ATTATCGGGCAGCAAAGTTTTGGTAAAGGTACTGTTCAACAAAACCGTTCTTTAAATATG
GTTTATGATTTGGATCAAGAGCCGTTAGGTTTTATCCAATATACAATCCAAAAATTCTAT
CGAATTAATGGTGGCAGCACCCAAATTAAAGGGGTTGAAGCAGATATTCGTTTCCCTGAA
ATTATCAATGCAGAAAAAACAGGGGAAGGATTTGAAGATAATGCTTTGCCTTGGGATAAA
ATTCCTGCAGCAACTTATTCAGAAGTCGCAAAAGCTAGAGATGTAGTTGCACAACTCACT
GAAAATCACGAAAAACGTATTGCTAAAAATCCTGAATTTATTGCTTTAAATGAAACTATC
GCAATTAATAAGGAAAGAGATGATCGTAAATTTACCTCACTTAATTTAGCTTCTCGTCAA
GAAGAGAGTAAAGCTGATGAAGCTCGTCGTTTGAAAGATTTAAATGCTCGCTTTAAACGT
GAAGGTAAAAAACAGATCAAAGATCTTGAACAGTTACCAAAAGACTATGAAGCCCCAGAT
TTCTTCTTAAAAGAAACGGAGCAGATGATGGTTGATTGGTTACAATTTGATAAAAAATAA
TAAATACGTTTATAATGTGGAAGTTTATCAGGCCGCTGTTTAAGCGGTCTGATTTATTAC
TCATTTTCCTAATGGATTAAATTGAATGAAAAGTTTAACTTTTTTGTCAGTAATATTGTT
TTCTAGTGCTGTGGTTGCTGAAAATGGAAGTGCGTTGAATGTTAGTTCTCAGCATAATGC
TGCAACATCTGTTCCTGATGAGCAAATTTTGCCTCAGTTAAGTTTTAAAGCGCAATTAGT
CCGTATTGCTGAACTGACACAAAATGCAGAATATCAATTTCAATTGGCTGAAAGAAAACG
CGTTGAAGCCGAAAAATTAATTCATGCCGAGCAACGTATTCAACAAGAAACATTAGGCTA
TCATTTACTATTGTCCAATACGACAGCAAAAGTATATCTCAATAATGAGTTTGCCCCTTT
GTGGAAAGATAAAGTGGCAGAAAAACAGTTTTTAAAAGAATATGCAGTATTCGCCGTAAG
CGGCGTTTCGCCTAAATCAGCTAATGCGTTACAACAAATTCTAAATATGAATGAGGGATT
TGCTCGCGATATTCTACTCACAGATAGTTTCTTAGATTATCTCTATTACACAGAAAATGT
TGATCAATTTTCAAATCAGTGGTTATATCATTTAGGAAGCTATTCAACTAAAACACCAAC
AGAATATCGTATTGCTACTTGGTTGGAAGCGATGAAACAAGATCGCCACGCTCAGTTTGT
CACGGATCTAATACCTAAAAACCATATTTACCAAGAAACCGTACAAAAATTATTTGAAAT
ATCATCTAATGATGCTCTCAATCAGGGTGGTAATAAATCAGCAAAATCTACAAAAGAGAA
TAAAGGTAGTGTAAACACGCCTTCATTTACTCAATTAGCACTTAATGCGCAGCGTTTACG
TCTTATTCCAAGTTTTAATAATGGAATTTTTGTCAACATCCCAAGCTATCAGCTCTATTA
TTTCAGAGAGGGCAAACTTGTTTTACAGTCTAAAGTAATCGTGGGAAGAAATGATCGCAA
AACACCTGTCATGTACAGCAAACTGAGCAACGTTGTCGTCAATCCGCTTTGGAATGTTCC
ATCAACAATTAAGAATAAAGATTTAGTACCAAAACTTCGTAAAGATCCAAGCCTTGCTGA
TAAATTAGGCTATGAAATTTTAGATGGGAAAGGCAATAAATTTAGTGCTCATAGTATCAA
CTGGGCAGCTTATGAAGGAAAAAATAATTTCCCGTATCATATCCGTCAAAAAGCGGGAGA
TGATAGTGCTTTAGGGCGTTATAAATTAATATGCCAAGTTCCGATGCAATCTATTTGCAC
GATACACCAAATAGAGGGTTATTTAGTAAAAAAAATCGTGCGTTAAGCTCTGGCTGTGTT
CGTGTAGCTAAAGCAGATGAACTAGCTACGTTATTATTGGCAGAAGCTGGGTGGTCATCA
CAGAGAAAACAGGAGGTTCTTGCAAGTAAAAAAACAATATCTGCACCTATTCGTTCAGAT
AATCCTGTTTATTTATATTATGTAACATCCTGGGTTGAAGGCGGTAAAATATACACCTTA
CCTGATATTTATCAATTTGATAAATCATTACCTAAAATCAACTTAGATTGGGAAAAAGTA
AAAAGTGTGATCTAGTCCACAAAATAAAAAATTTCCGAAAGAGATAAGCTATTTTTTAGA
ACTTTCTTTTTGATAAAATGTCCAAGTCAGGCTGAATATATTTACCTTTAAGAGATTAAA
GGAGAGATTGTCGGTAAATAACCCAAATGCGAGGATAAAATGGAACAAACAAATTTACAA
CGCCGAAGATGGCTTGCATTAGGCGGAATAGTTTTGGGTGCAACCTTGTTACCTAATTTA
GTTCATGCGGTAACGTCAACTCCAAAACCTCTTATTCTACGTTTAAAACGCTTAAGTACA
GGCGAGACCTTATCGGCTAATTATCACACTAACGGATTTGTTACAAAGGATCTTAACAGA
TTAAATCATATTATGCGCGATGTGCATATCAACAGAATTAAGCGAATTGACCCAAAACTA
TTCGTAAAATTAACTCAAATTCAAGCTCGCTTGGGTCTTCGTAAATCTGAAATTCTTATT
GTAAGCGGATATCGTTCTGCTCAAACAAATGCTAGATTACGCCGTCGTAGTCGAGGCGTT
GCTAGCAATAGCTACCATATTTTAGGTAAAGCCATTGATTTCCGTATTGAAGGTGTTCCT
CTTGCCCGCATAAAAGCGGCAGCAGAAAGCCTGAATAACGGGGGGGTTGGTTATTATCCT
CACAGTAATTTTGTCCACGTCGACACTGGCCCTGTTCGTACTTGGCGCGGTTCATAAGCG
GTTTGATTTTATGTTTAATTTGCAAATTATCCCTGTAAGTGTTTTCCAACAAAATTGTTC
TGTTGTTTGGGATAACGAAAAAAATGCAGCAATTATTGATGCTGGAGATGATGCAGACAA
AATAATTCGGTTTGTAGAAGAACAACAATTAAATGTTCAGAAGCTATTGATTACTCACGG
TCATCTTGATCATATTATGGCTGTTGATCAATTGAGAAAACATTTTAATATTGATGTCTT
TGGCTCTCATCAAAACGATCAACCTCTTTTTGAACAACTTCCTAATATTTGTCAGAGCTA
CGGGCTTCCTTCATCGCCCGCTTTCTTACCGGATCACTGGCTAAATGCAGGTGATAAAAT
TCAAATTGGAGCTTTAACATTCCATATTCGCCATTTACCAGGCCATTCACCAGGTCATAT
CGGCTTTTTTGATTTTGAGAATAAAATTGCCTTTAGTGGCGATGTGCTTTTCAAAGATAG
TATTGGAAGAACCGATTTATACCAAGGTAATTTTGAGCAGCTCATTTATACAATAAAAAC
ACAACTATTTGATTTAGAAGATGATTTTATCATTATTCCTGGACACGGATCTCATACCAC
AGTAGGACGTGAAAAACAACATAACCCATTTTTAAAGTAGTCATATGAAAAAAATTAAAC
TTCTATTTTTAGTACTCAGTACCGCTTTTCTAACCGCTTGCACCTCTTCTATTGATCCTG
AAACTGGCACCCGTTCAGATCCATTGGAAGGATTTAACCGAGCAATGTGGAAAGTCAATT
ACGAATATCTCGATCCTTATATTCTTGAACCTGTAGCAAAGGGCTGGCGAGATTATATGC
CAAGCCCAATTAAAACAGGTTTAGTCAATGTGGCAAATAACCTCGATGAACCTGCCAGTT
TTGTAAACCGATTAATTGAAGGGGAAGGACAAAAAGCAATGGTTCACTTTACTCGCTTTT
GGTTTAACTCTATCTTTGGATTAGGCGGGTTAATTGACTTCGCGAGTATGACCAATGATC
TTAAAATTGATAAACGTAGAGAATTTGGGGATACTCTAGGTGCGTATAATGTGCCTACAG
GACCTTATGTGATGTTACCAATGTATGGACCTGCAACGCCTCGTCAAGATTTAGGTCGAT
TAGTAGATACTAGTTATCCAGTTTTATCTTTACTCGCTACACCTTGGAGTATCACAAAAT
ATGTTGTACAAGGAGTAGATTCCCGTGCACAGCTTATAGGACAAGAAGCGTTATTGAAGC
AATCTCAAGATCCTTACATTACTTTCCGAGAAGCCTATTTTCAAAATTTAGAGTTTAAAG
TAAAAGATGGTAAAACAGAAAATAGTGAGCAAGAAACATTATCTGAAGAACAGCTAAAAA
ATATTGATTGATGATTTACCTGTAAAAATTTACACTAAAACGCAAAATTTCTATTGACAC
TGTGTGTTTAAACAGTAAAATAACTGTATAAACACACAGATTTATTTTAGAGGATTTTTA
TGGCGTATCTTAGATCACTAACATTGGCACAATCCCATCAGCCTTTACCCCTTTATCGAG
ATTCTAATATAAAGCACCCAATCAAACTGGATCTCTATTCTCTTTATGTTCGTCGTCCTT
CTGAAACCTTTCTGGTTCATGTGAAAAACCCTAATTTAATTGCATGGGGGATCGAATTAG
ATGATTTGTTAATTGTAGAGAATAATCAATCTGCTGAAATTAACGATCTTTTGGTATTAG
AGAAAAATCAAGAGTATAAGTTCTACCAATTTTTCAGTGAGATTAATGGAGAGAAAATTT
TATTTTCTTTAGACACCTCAGAACCTAATTTACGTATTAAAGAGTGGAGTGACGTCAATA
TCGCTGGGGTGATTACAAATATTGTACATCAAGTAAAACATCGCGCATTACAAAAAAACA
GATTGTCTAACTGATAGGGATAATAGATAAAATACTTGCTAATGGGTATTTTTAATTATT
CTTAGCAACTCTTTTTATTTAAAAAATCTTGTATAAACAACATATTACGCCTTTTTGTTA
ATCAGTTATGATTATTTAATTTTTGCTTAAGCTCGCTAAATAATCCCTCTAAGCGATTTA
TTGTATTTTCTATATTTAATTCAGAATATTTCTCATAGGTAAAAATAAAATCCATATAAC
GCTTTAAGCTGGTATAAGCACTTCTTGCATTACGACGTTTATAAGGGAAATGGTCTTTTT
TATTGGCTTTATCACTTCGTTCTTTTAAAAACGTTTGGTGTTTTATAAACTAAGGACGTA
ATCGCTAATAAAATTCATTTTTTAAGATAAACGTTTTATGACATTCATTACAAAAGTAAG
GTTGAGTATTATTTTGTATACCATGTTTCTTTATTTTCGGACTTTGGCAAAATGGGTAGT
TTTTGTTTATATTTCAAAAAAAAGTGGCTTAAAGCCTTGTACTATAAGGCTTTAAGCCAC
TTTTTAGCAACAAATTTGTCTATTACACCAATTTACTTCAACTGAGCAAAGGCTTGTAGC
AAGTCTGCTTTAATATCCTCAACGTGTTCAAGCCCCACCGAAAAACGCAAGAGCTTATTA
CACACACCACGAGCGATACGTTCTGCTTCAGGAATATCCATATGGGTTTGGGTTGCAGGG
TAAGTAATAAAACTTTCTGTACCGCCTAAACTTTCCGCAAAGGTAATCATCTTGATCGCT
TTTAAGAATGGATTAACCCAGTTTTCATCTTTCAAGCGGAAAGATAACATACCGCTTTTA
CCAGAATAAAGCATATCTTGCACTTGCGGTTGTTCCGCTAAGAATTTAGCGAGTTCAGTC
GCATTTTGTTGGTGACGCTCAACACGCAACGCAAGGGTTTTTAAGCCACGAATAATCATA
TAAGCGTCAAACGGTGAAAGCACTGCCCCAGCACCATTTTGCAAATAGAACAAGCGGTCA
CATAACGCTTGCCCTTTTGCTACCACTAAGCCAGCTAACACATCATTATGTCCTGCCAAA
TATTTGGTTGCACTGTGAATAACAATGTCTGCCCCAAGTTCAATCGGGCGGAATAATACT
GGTGTTAAGAAAGTATTATCGACAATCAGCAGTAAATTGTGCTTTTTAGCAATTTTCGCA
ATCGCTGCGACATCACACTCTTCCATCAATGGATTAGACGGTGTTTCAACAAAAATCGCT
TTAGTATTTGGATTAATCGCTTTCTCAATAGCATCAAGATCTGCCGTGTTCAAATAAACA
GGCTTCACAGTATTGTTATTTTTATAGCTAAAATCTAACAAGCGGTAAGTTCCGCCATAA
ACATCGCTAGAAATAATCCACTCGTCAGGGGCAGTAAAGAGCGACATCACCAGTTGAATT
GCCGCCATACCTGAGGCTAACGCAAAACCTGCATCGCCGCCCTCTAAGTCCGCAATGCCT
TGCTCAAGTACACTACGAGTTGGGTTTTTGGTACGAGTATAGTCAAATCCAGTAGACTCG
CCGATCCCCATATGTCCATAGGCAGTCGAAAGGAAAATCGGGGTCGCCACCGCACCGGTA
CGCTCATCGGTACGATTACCCAGTTGGACTAAAGTACTTTCAATGTTGTTATATTTCATA
TCTATCCTTTTGCAAAATTTTGATTAAATCTGACCGCTTTTCTTTATTATAAATTGTTTA
AATCCAACACATCGGTCATATCAAAAAGACCGTTTTGTTTGGTTTGAAGCCATTTTACTG
CACGCACAGCACCGTTAGCAAACGTCATTCGGCTTGAAGCTTTATGGGCAATTTCAACAC
GTTCGCCTTCATCGGCAAACCAAACACTGTGTTCACCGACTACATCACCTGCACGGATCG
TCGCAAAACCGATTTCATCACGCTTACGTTCCCCTGTGATCCCTTCACGCGCAAATACGC
CGTGTGTTTTTAAATCACGACCTAAGGTTTTGGCAATATGTTCGCCCATTGAAAGCGCTG
TGCCAGATGGCGCATCAACTTTATGGCGGTGGTGAGCTTCAATCACCTCAATATCGCAAT
AATCGCCCATCACTTTTGCCGCTTTTTCTAACAGTTTAAATACTAAGTTCACCCCAACGC
TGTAATTGGAAGCAAAGACAATACTGATTTTTTCCGACGCAGATTTAATCGCCTGTTTGC
CCGCATCATCAAAACCAGTTGTACCGATCACCATTTTTTTATTATGTGCGACACAAAAAG
CGATGTGTTCCAACGTCCCTTCAGGGCGAGTAAAATCAATTAACAGATCAAAATGATTGA
GCTGTGAAGCTAAATCGTCCGTGACAGTCACGCCTAAATGCCCAATACCAGCCAACTCGC
CAGCATCAGCCCCGACTAATGATGATCCTTTACGTTCAAATGCTGCACCTAATTCCACGC
CCTCTGCGTTATTTACGGCTTGGATCAACTGACGACCCATTCTGCCACCAGCACCGACAA
CGCCAATTTTTAATGTCACTATAAATCCTCTATAAAATGTTGTGATAAGCGGTTGGATTT
TACAAGAAAGTTACGTTTTTGAATACAGAAAGATAAGCATCCAAATAGAGCAAACCCGAT
CTGCGAAGATCGGGTTGGTCTATAGTGAATAGCTTATTCAGGTCTTACCCCTAAAGTATG
ACAAATAGCATAACTTAATTCTGAACGGTTTAAGGTATAAAAGTGGAAATCTTTTACTCC
CTCTTTAGAGAGGATTTTCACCATATCCATTGCAATACTTGCCCCTACAAGGTTACGCGT
AGTTTGATCATCGTCTAAACCTTGATACATTTTCGCCATCCAGCTAGGGATTTTTACATT
GGTAATTTTTGCCATCTTTTCTAACTGTTTGAAGTTCGACACAGGTAAAATGCCAGGCAC
GATTTCAACATCAATCCCCACCGTTGCACAACGATCACGGAAGCGAAGATAGCTATCAAT
ATCAAAGAAAAACTGAGTAATAGCACGGCTTGCACCTGCGTCAATTTTCTGTTTCAAATA
GAGCAAATCAGATTGGGCTGATTTTGCTTCAGGGTGAACCTCAGGGTAAGCGGCAACAGA
AATCTCAAAATCGGCAACCTCTTTTAACAGTTTTACTAAATCCGACGCATAAAAAGGTTT
CTTCGCATAGCCAGTAGGCTCATCGCCACGCAAAGCCACAATGTGACGAATGCCACTGTC
CCAATAATCTTTTGCAATAGCACGAAGTTCGTCAGGGGTTGCATCAATACCTGTTAAATG
TGGAGCAGCGACAATCCCTGTTTCTTGTTGAATGGTTTTTACGATAGAGTGCGTGCGATT
ACGTTCCCCAGAGTTTGCACCATAAGTCACAGAAACAAACTTCGGTTTAAGCACTTTCAA
ACGGTGAATAGAGTCCCATAGCAACGTTTCCATCTTTTCATTTTTAGGCGGAAAAAATTC
AAAAGACACATTAATTTTGCCATTTAAGTCGGCAACACTTTGATTTAAAAGATCAATCTC
TTTTGCATAACTCATTCAACACCTCTATCGAGCTTCTATTGCTGTTATTTATATAATGTT
TAGTTTGCATACTGCTGTCTTTTTTAGACGTTTAGATGGCTAAAACTTTAAAATGCCAGC
GATATGATGTCAATAAAATTATTTTCATTATTTCATGAATTTAATTTATGTAACTTGCAG
ATAATGATGAAAATTTTTAAATGTAAATTTTTTGTTAAATTTGTTATCTGATGGTATTAT
CCCGTTGCTTGTAAAAAATACAACATCTGCTGTTTTTATTTTCAAACTCAATTAAGCGGT
ATCAGGTCGCATTTAAGGGGGAAATAATGCTATCTCAACTCACTACACCAAAAGGGCAAG
CTATTCAACTAAATCATGATGGTTCATTGTCTGTTCCAAATTACCCAATTATTCCTTTTA
TTGAGGGAGACGGAATTGGCGTTGATGTCACACCAGCTATGCGTTTTGTAATTGATGCTG
CGGTAGAAAAAGCCTATCAAGGTCAACGAAAAATTGACTGGTTAGAGATTTATGCAGGGG
AAAAAGCTAACCGACTTTACGGTGAAAACACATGGCTACCCGAAGAAACATTAGCATCAA
TTAAACAGTATCATATTGCGATCAAAGGTCCATTAATGACCCCTGTCGGCAAGGGGATTC
GTTCTTTAAACGTAGCAATGCGTCAAGAGTTAGATCTCTATAATTGCTTGCGTCCAATCC
GTTACTACCAAGGTACGCCAAGTCCTGTGAAATATCCAGAATTAGTGGATATGGTGATCT
TTCGTGAAAATTCAGAGGATATTTATGCTGGGGTAGAATGGGCGGCAGGTTCCTATGAAG
CTGAAAAAGTAATCGCTTTTTTACAGCAGGAAATGGGCGTGAAAAAAATTCGCTTTACGG
AAGAATGTGGCATTGGTATTAAGCCCGTTTCACAAGAAGGGACTCAGCGTTTAGTGCGGG
CTGCATTACAGTACGCGATTGATAATGATCGTAAATCACTCACTTTAGTGCATAAAGGCA
ACATCATGAAATTTACCGAGGGGGCATTTAAAGAGTGGGGATACCAAGTTGCCAAAGACT
TTGGTGCAGAGCCAATAGATAATGGCTCTTGGCATCGTTTAAAAAATCCAAATACAGGAC
GAGAGATCATCATCAAAGATTGCATTGCTGATGCTTTTTTACAAGAAATTTTATTACATC
CAAGTGATTACGATGTGATTGCAACGCTTAATCTTAATGGTGACTACATATCCGATGCAC
TTGCGGCACAAGTTGGCGGTATTGGTATTGCACCTGGTGCAAACATAGGGGAAGAGGCGG
CTATTTTTGAAGCAACGCATGGTACAGCGCCTAAAATCGCAGGTCAAAACAAAGCAAATC
CAGGCTCGATCATACTCAGTGGCGAAATGATGCTACGCCATTTAGGTTGGACTGAAGCGG
CAGATTTAGTGGTAAACGCAGTATCCAAAACCATCTCAAATAAGACAGTGACCTTTGATT
TTGCGGAAACATTAGAGGGGGCAACACTCCGTACAACTTCGGAATTTGCCCAAGATATTG
TCGCCAATATGTAACCGCTTATACACATAGAGATAATCATGCAATTTTGTGATCTTGTTA
ACAAAATGTAAAATTTGTTAAATTTATTGCTTGTCGTTTTTACTCTCTCTGTTATGATTA
TCTCATCGCTCATTTTTTATCTATATTGAAGTGGGGATCATCATTATGTCTTTCTTAACT
GAATACCAAACACATGTTTTTGAACGAGCTGCACAAGGTATTGTGCCACTGCCATTAAAT
TCAGCGCAAACAGCAGAGCTTATTGAATTACTTAAAGAACCTGCTGATGCAGATAAAGCA
TTACTCTTGCACCTCTTTGAAAATCGAATACCAGCAGGGGTTGATGAAGCAGCCTATGTT
AAAGCCAGCTTTTTAGCAGCCTTAGTAAAAGGGCAAGCAGTTTCGCCGCTCATTTCCCCA
CAACAAGCCGTCAGCTTGCTAGGCACAATGCAAGGGGGGTACAACATTGAACCGCTTGTT
GAAGCACTTGATGATCCAAGCCTTGCTCCTATTGCCGTCAAAGCACTCTCTCATACGCTC
TTAGTATTTGACAGTTTTCATGATGTGGCAGAAAAAGCGAAGCAAGGAAACCGCTTTGCT
AAAGAAGTATTAACCTCTTGGGCCAATGCTGATTGGTTTTTATCTCGTCCAAAATTAGCC
GAAAAACTCACACTGACCGTGTTTAAAGTGACAGGAGAAACCAATACAGATGATCTTTCG
CCTGCACAAGATGCTTGGTCACGCCCAGATATTCCATTGCACGCACTGGCTATGCTTAAA
AATGAACGGGAGGGTATTGAACCTGACCAAGCTGGTGTAGTTGGTCCAATGAAACAGATT
GAAGCCCTTAAACAAAAAGGTTTTCCACTTGTTTATGTTGGCGATGTTGTAGGAACAGGT
TCTTCACGTAAATCGGCTACAAATTCGGTCTTATGGCTCATGGGAAATGACATTCCTTAC
ATTCCTAATAAAAGAGCTGGAGGTGTGGTATTAGGCGGTAAGATTGCCCCTATTTTTTTC
AATACGATGGAAGATGCAGGCTCATTACCCATTGAAGTGGATGTAAGCCAATTAAATATG
GGCGATGTAATCGACCTCTATCCCTATGAGTGCAAAATTTGTAAGCATGGCAGTGACGAA
GTATTAGCCCAGTTTAGTCTTAAAACGAATGTGCTTCTTGATGAAGTTCGTGCAGGCGGA
CGTATTCCATTGATTATTGGTCGAGGTTTGACACATAAAGCACGCATGGCACTAGGATTG
CCAGAAAGTGAAGTGTTTGTTAAACCTCAAATACATGCTAAAACAACAGTCGGCTACACA
CTTGCACAAAAAATGGTTGGGCGAGCTTGTGGCGTGGAGGGCATACGCCCAGGGCAGTAT
TGCGAACCTCGAATGACAAGTGTTGGCTCACAGGATACCACAGGTCCAATGACCCGTGAT
GAGCTTAAAGATCTCGCCTGTTTAGGTTTCTCAGCTGATTTAGTGATGCAATCATTTTGC
CACACGGCTGCGTACCCTAAACCTGTAGATGTTGTGACACATCATACCTTACCTGATTTC
ATTATGAACCGAGGCGGTATTTCACTACGTCCAGGTGATGGTGTTATTCACTCTTGGCTT
AATCGAATGCTATTGCCCGACACCGTAGGTACAGGTGGCGACTCACATACACGTTTTCCG
ATTGGCATCTCATTTCCTGCAGGTTCAGGCTTAGTTGCCTTTGCGGCTGCAACAGGAGTA
ATGCCATTAGATATGCCAGAGTCTGTTTTAGTCCGTTTTAAAGGCGAATTGCAACCAGGC
ATTACCTTACGAGATCTCGTACATGCAATTCCCCATTATGCCATTAAACAAGGGCTATTG
ACGGTAGAAAAAGCGGGTAAGAAAAATATCTTCTCAGGTCGCATTTTAGAAATTGAGGGA
TTAGAGCACCTTAAAGTTGAACAGGCTTTTGAACTTTCAGATGCCTCAGCCGAACGTTCT
GCTGCTGCTTGTACCATAAAATTAAATCAAGAACCGATCATCGAATATCTTCAGTCTAAT
ATCATCTTACTAAAATACATGATTGCTGAGGGTTACGGCGACAAACGAACCCTTGAACGC
AGAATTAAAGCCATGGAAGAGTGGCTGGCTGTCCCACAATTATTAGAAGCAGACAGCGAT
GCTGAATATGCCGCTATCATTGAAATTGATTTAAATGACATCAAAGAGCCTATTCTTTGT
GCCCCAAATGACCCTGATGATGCTAGAACACTTTCCGAAGTGCAAGGCCAACAAGTCGAT
GAAGTCTTTATTGGCTCTTGTATGACGAACATAGGTCATTTCCGTGCCGCAGGTAAATTG
CTTAACCAGCATCAAGGCATGATCCCAACACGTTTATGGATTGCTCCACCAACTAAAATG
GATGCAACACTACTTAGTGAAGAGGGCTATTACAGCATTTATGGCAAAAGTGGAGCAAGA
ATTGAAATACCAGGTTGTTCACTTTGTATGGGAAATCAAGCTCGTGTAGCCGACGGCTCA
ACCGTTGTTTCAACCTCTACACGCAATTTCCCAAATCGCATGGGTAAAGGCTCTTTTGTC
TATCTTGCTTCTGCAGAGCTTGCGGCAGTCTGTGCATTACTAGGACGCATTCCCACATGG
AAAGAGTATTTAGATTATGTACAACGCCTAGAGGCAGATAAAACGGATACATACCGCTAC
ATGAATTTTGACCAAATTCAACGTTATACCCAAAAAGCAGATAACCTCATTTTTCAAACA
GCGGTTTGATTTTGCATAAAATTTACGATAACAGGGAGGACAAAATGCCTAAACTACACC
CGACTTTAACTGCAGAACTTCACCTTAATGATGGGCGTAAAATTCCATTGCCCGTTTATC
AGAGTAACTTAGGTTTTGATGCAATTGGCGTTGAGGCATTGCAAAAGCACCAACTCTTTA
CCTACGATCAAGGGCTAACATCTACTGCCCTATGCCAATCCAGTATCACCTACATTGACG
GCGAACAAGGTGTCTTACTGCACCGTGGCTATCCGATTGACGAGCTTGCTTTAAATAAAA
CCTATCTTGATATCGCCTATCTTCTTCTAAATGGAGAACTGCCTACAGAAGAAGAATTGG
CTGAGTTCAAAAAAGAGATCTGTTCACATTACATGGTAAATGAACAATTTACCCGCTTGT
TTCAAGGTTTCCGCCGAGATTCGCACCCAATGGCGGTTATGTGTGCAGCAAGTAGTGCTT
TAGCCGCATTCTACAATGACATGCTAGACAGTGATGACGAAGCACATCGAGAAAAAACCG
CCATTCGCCTCTTAGCCAAAATGCCAACCCTTGCAGCCATGTGTTACAAATACAACATCG
GCCGCCCATTTATGTATCCGCAGTACCACTTATCCTACGCAGGCAACTTCCTACACATGA
TGTTTGCAACACCTTGTGAACCTTATGTGGTTAACCCTGTACTAGAACGAGCTATGGATC
GCATCTTCACACTTCACGCAGACCACGAACAAAACGCTTCAACATCAACAGTAAGAGGCG
TTGCTTCCTCTGGGCCAAACCCATTTGCTTGTATTGCGGCAGGGATTGCATCACTGTGGG
GGCCAGCTCATGGCGGAGCAAACGAAGCCTGTATCAAAATGCTACAGGAGATCGGCACGG
TTGACCGTATTCCTGAATTTATCGCAAGAGCCAAAGACAAAAATGATCCATTTCGTCTAA
TGGGATTTGGTCACCGAGTATATAAAAACTACGATCCAAGGGCAAAAGTTATGCGGGAAA
CCTGCCATGAAGTCCTTGCAGAATTAGGAATAACAACACCATTACTTGAAGTTGCAATGG
AACTAGAACGCATTGCCTTAAGCGATCCTTATTTCATTGAACGCAAACTTTATCCTAATG
TTGATTTCTACTCAGGTATTATTTTACAAGCCATAGGCATTCCAACTTCCATGTTTACTG
TTATTTTTGCCTTAGGCAGAACAGTCGGGTGGATTGCAAATTGGAAAGAAATGTGCGAAG
AGAGCCTCAAAATTGTCCGTCCAAGACAAATTTATACGGGGTATCAAGAAAGACATATTA
AATAATAAAACGTTGAGATAAATAGTTGCTAAGATCGTATTGGTTCTTAGCAACTATTTT
TGATTCTATATGTAGAAAGGAAATTACCCTAAAATTTTATTGAGTTCATCGCTTATAGAT
TCTACAGATTGAGTACCATCTAAACGGTAGTATTGAGTATTTCCTGCTTCAGCTTCCGTA
GTATAGTACGCTATCAATGGTTTAGTCTGTTTATGATAAATCGCTAAACGTTCTAGTACA
GTTTCTGGTTTATCATCCTGACGAATAATTAGGTCTTCGCCAGTTATATCATCTTTACCT
TCTACTTTCGGTGGATTATATACAACATGATATGTGCGACCAGATGGCTGATGAACTCGA
CGTCCACTCATACGCTCAACGATTACTTCATCTGCCACATCAAACTCTAATACAAAGTCG
ATTTTTACACCAGCTTCTTTTAGTGCATCTGCTTGTGGAATAGTGCGAGGAAAACCGTCT
AGCAGGAAACCATTTACACAATCTGGTTGAGAAATTCGGTCTTTAACTAAGGCAACGGTT
AATTCATCTGGAACTAATTTTCCCTCGTCCATTAATGCTTTGATTTGTTTACCTAACTCT
GTTCCTTCCTTAATGGCAGCTCGGAACATATCCCCTGTTGAAATTTGTGGAATACCAAAT
TTCTTCATCATAAATAGGGCTTGTGTACCTTTGCCTGCACCAGGTGCTCCTAATAAGATA
ATTTTCATAGTAAGACCTCTTAAAATAAAAATAGTGGAGTAGATTAGTAACCCTATTGAT
TACTGCTTGAGTTGTGAATTTTATTATGTAAATGCTCACTTGTTAAGTCAGTTTAAATTA
AAGCGAGCTAAAAAATACCACTAAAATCAAAAGCGGTATCACATATTTAACATAGTTAAA
CCACAAATTCGTTAATGTTTTCCCTGCCCCTAATTCTTCCTTCGCTTCATCTTTTAAGAC
AAAACCAACGAAAATTGCACTGCCAAGAGCGGTGAGAATAAATAAAATGTTACCGCTGAT
ATAGTCAAAGGCATCAAAAATACTTTTGCCCATAATGGTGACATCTTTCCAGACATTATC
GCCTAGTACAGATGGAATATTTCCAAAAATGAAAATCAGGGTAAGTGTCCAGAAAATCGC
TGCTTTACGGCTCATTTTAGTTTTTTCTTGTAAAGCGGTGATGATCACTTCATAGATGGT
TAATGAGGTCGTCAATGCTGCGACCACTAATAATCCAAAGAAAATAATAGCAAAGATCGT
ACCGCCCCACATATTAGAGAAGACAATCGGTAGGCTTTGGAAGACGAGTGTTGGGCCTGA
ATTTGGGGCAATGCCAAAGCTAAAGAGTGATGGGAAGATCATAAAGCCTGCCATGACTGC
AATTACCGTATTTAGTACCCCTGTGATTGTCGCAGTTCTCACTAGATTTTCTTTTTTATC
TAAGTAGCTAGAAAGGGTAATTAATACGCCGAAACCTAAGCTAAGTGCAAAGAAGACTTG
CCCTAATACAAAGACAAACAATTGCGGTGTAATTTTTGAGAAATCAGGCATTAAATAGAA
TTTAATCCCTTCCGCTGCCCCTGGTAAAGTGACATTACGGATCACCATAATAATCAAGAA
GATAAAGAGTATCGGCATAAGATATTTAACTGAACGCTCAATGCCATCAACAATGCCTTT
GACTAAGATGAAGTAGTTTACTAATACAAACAAGCCAGTATAAGCCAAAATGGTAACTGG
GCTGTTAAAAATACTCTCTTTAAAATAAGTAGATGTAGTTTCTACGGTAACAGGTGATGA
TAGATCTAAACCGCCCGTTACAAGACTGCCGATATAGTTTAATACCCAACCACCAAGCAC
CATATAGTAAGCAAGGATACCAAAAGATCCTAATAATCCCATATAACCCAAAATTTTCCA
CGCAGGGTGAATGGCTTTACCATTCGCTTTTCCCGTAAAGGCATCAATGGCATTTACTCG
CATACGGCGACCAATCACATTTTCAACCAAGATCATCGGAATACCGATCACGATCATTGC
GATACAAAATAGCGCGACATAAGCTCCGCCACCATTTTCACCGACTAAATAAGGGAAACG
CCACGTTGCACCAAAACCAACGGTTGCACCTGCTACGGTCATAATATATGCCAATCGATT
TGACCACGATTGGCGTTCTTGGGGTTGTGTATTCATATTTTTTCCTACTGCATACAAAAG
GAAGTTAAGAGAACAGAGCAAAAAGTTCATCGACTTTAATTCGAGAGTCAATGGATTGAC
CGATGTGACGCTGAACTTTCAGTTTTTTGATTTTTGCTCCACGGTAGATTTGCCGAGTAA
ACTCGGTATCGTGATTTGAAATTAAGACAGGGATTTTCGCCTGTTGAGCTTGTTTTGCTC
TGTCTGCTAAAGCAATTTGTTGCTCAAGGGAAAAACCGCCCCCAGCATAATGGGTAAAAT
TCGTTTCTTGCTTCAACGGGGCATAAGGCGGATCGCAATAGACCGCATAATCATCAGGAT
TATCTAATAGATATTGAAAGACTTGATGAAAATCGGCACAGATAAATACCGCTTTCTGAG
CTTTTTCCGCAAAAAAGCGTAACTCTTTTTCAGGGAAATAATGGGTTTTATAATCGCCAA
ATGGCACGTTGAACTCATTTTTTTGGTTATAGCGACATAAACCATTAAAACCAAAACGGT
TGAGATAAAGAAACAGTGCTGAACGACGTAGCAGATCTTGGCAAGCATTAAATTCCTTAC
GTCGCTCATAATAAAATTTTGCCGTATTTGCTTGTGGATCATTAAACAAGGCTTGCGATT
GATGGATATAGCTTTCCACATCAGCTTTAATCACATTAAAGAGATTAATCAGATCAGGGT
TAATGTCAGCAAGAATATAGCGTTCAAAATGTGTATTAAGAAAAACTGAGCCAGCCCCAA
CAAAAGGCTCTACTAGGCAAGCCTTTTGGGGTAGGTGCCGATTAATTTCATCGGTCAGGC
GAAATTTCCCACCTGCCCATTTTAAAAAGGCTCGCTGTTTCATTGTTAAAACTTAGGATT
GAGTAAATCGACGGATAGCATCTAACACTTGAGTTTCGGTCGCTTGAGCGGTGACATAAG
CTGTGCCAAGTGATTTTAATAAAATCAGACGCAACTGACCGCTTAGTACTTTTTTATCTC
GCCACATATAAGGCAGATATTCTTCAGGCATCATTCCATCTGGTGAAATGGTTGGCAAGG
TTGCACGAGCAATCAATTTTTCTAAACGAGCCACATCTTGTTCTGTAAGATCGCCTAGAA
TATGCGACAAGGCAGCTGCTTCAAGCATACCGACTGCAACCGCTTCCCCGTGTAACCAGT
TACCGTAGCCAAGATATGCTTCAATCGCGTGCCCAAAGGTGTGACCTAAATTTAACAAAG
CACGGTCGCCTTTTTCTGTTTCATCGCGAGCCACTACATCGGCTTTCAGTTGGCAACAAC
GTTGAATACAATACTCTAATGCAGACTGTTCAAGGGCAACGAGATCGTCAATATGCTGTT
CAAGCCATTCAAAAAATTGAGTATCAAAAATTGCACCATATTTGATCACTTCCGCTAAGC
CTGCACTCACTTCACGTTTAGGCAAGGTTTTTAAGGTATTTGTATCAACAATGACTGAAA
TCGGCTGATAAAACGCTCCAATCATATTTTTGCCAAGCGGGTGGTTTACCGCCGTTTTTC
CCCCAACGGAAGAGTCCACTTGAGCTAATAAGGTGGTTGGAATTTGAATAAAACGGATAC
CACGTTGATAAGACGCAGCAGCATAGCCAGCCACATCGCCAATTACACCACCACCTAACG
CAATTAATACCGAATCACGATTGTGATTTTTTTCAAGTAATGCGGTAAAAATAAGATTGA
GTGAGTCAAGGTTTTTATATTGCTCGCCATCGGGAATTAAAACCGAATCAACTTTACAAC
CGATAGCTGTTAGCGTTTGTTCTACTGTTGCAAGATAATGGGAAGCAACCGTTGGATTAG
ACACGATCATCACCTTATCCCCTGATTTTAACGGGTGATAACTCATCGGATCCGTTAATA
ACCCTGCCCCTATTGCGATAGGATAGCGACGTTCTTTTAATTCCACATTAACTTGCAACA
TATAGACTTCCCTGATTACTGTAAATTATCAATCATATCAATGATTTGCGTTGCGACTAC
TTTTGCACTTTGTTCATCAGTTTGCAAAATAATGTCCGCAATTTCTTCGTAAAGCGGATT
ACGAATTTTCGCCAATTCAACTAACGTTTGATATGGATCTTCCGTTTGTAATAACGGACG
TTTTTTATCACGTTGAGTACGCTCAAACTGTTTATCCACCGTAGTTTCAAGATAAACCAC
AATACCACGAGCTGAAAGCACATTGCGGTTATCTTTAGACAACACCGAACCACCGCCCGT
CGAAAGCACAAGACCTTGAGATTGTGTCAGCTCATTAATGATACGCTCTTCACGCTTACG
GAAACCAGCTTCACCTTCAATATCGAAGATCCAATCAATATCTGCCCCAGCACGCTCTTC
AATCACAGCGTCTGAGTCTAAAAAATCCATATTTAACATTTGTGCTAATTGACGACCAAT
CGTGCTTTTACCTGCACCCATAGGGCCAATTAGAAAGATATTACGTTTTTCTGCCATTAT
TTGTTCTATAAATAAAAATAGAGTGAAAAATTGATTTGTGAATTTTTAGAAAAAACAGAC
CGCTTGCACATACAAGCGGTCTGTTTTATGTTGAATTTTGTAAAAGTGATTAAAATTAAA
ACACTTATCTTATAAATTTACCACAAATCGCCCAAAATAAAGATGGGCGATATTATCTCA
ATAAATCGCCCTACTTTTCAACTGGAACAAAGAGAATTATCGAATTTTAGAATAATTCTT
TACTGATTTTTTCAGTTCCTTCAGGATTTGTACCTAGAGGTTGTTCAAGTGCCTTCTCTA
CAATATAACGTTTCTTAGGTTCAGTTCCTTTAATGAAGTATTCGTTCATATTTCCCCCTA
ATAGACCGCTTGTAGGCTCAATTTGTAATTCTATGATATTAGGTGGTAACTGTTCTTTTC
GCTCTTCTTTATCCGAAAGAGCCACTTTCATATACTTAATCCACGCCGGCAACGCTGTTT
GAGCGCCAGCCTCACCACGTCCCAATTCACGTTTATTATCATCAAAACCAACATAAACTG
TCGTCACGAGGTTTGAACCAAAGCCTGCGTACCAAGCGATTTTTGCGTTATTTGTAGTCC
CTGTTTTTCCTCCAATATCACTGCGCTTGATCTCATTTGCCACACGCCAGCTTGTCCCTT
TCCAGCCTTGACTAGCTTCACCTGTAATGGCTGTTTTTAATGCACTTCGCATTAAGAACG
CAATTTCCCCACTGATAACCCTTGGGGCATAATGCACTTCTCGATTAACAGCTATGGCAT
CTGCCATCAAGCTTGGGGCATTCTGTTTGGTTTTAGTGGCAATATCCAGTTCAGGAATAA
CATCACTTTCATCATCTTTAGGAATTACAGTTTCTTCTGTGGTTTCCTTTACTTTGACAA
AATCAAAATAGGTTGGCTCTGGATAAATGACTGGCTTATCATCACATTCTAAACAGGCAA
TTGCAGGGTTTGCTTTAAAGAGTTCATTGCCTGCACTATCTAAAATACGGTCAATGATAT
AAGGTTCAATTAAATAGCCACCATTATCAAACACGGCATATCCCCTAGCCATTTCTAACG
GCGTGAAGGACGCTGCCCCTAATGCCAATGCTTCTGTCGCTTGATATTGATCTTTTTGGA
AGCCAAAGCGTTGTAAGTAATCCGCTACATACTCTACGCCAGCCATCTGAACTGTACGCA
CCATCATCACATTTTTCGACTTACCCAAGCCTACTCGCAAACGTAACGGACCTTCATACA
CATTCGGTGAATTTTTCGGTGTCCACGGTTTTTGTCCTGCTTTTGTAATAGTAATAGGCG
TGTCGCTTAGAGTGGTTGAAAGGCTCAATCCTTTATTTAATGCTGCAGCATAGATAAAAG
GTTTAATCGAAGAACCTACTTGCACTAAAGATTGTGTTGCACGGTTAAAACGGCTTTGTT
CAAAACTGAAACCGCCCACAATCGCTTCTATCGCCCCATTATCACTATTTAGTGAAACCA
GTGCAGAGTTTACATCTGGAATTTGCCCTAATTCCCATTCACCCTTACTATTTTGATGCA
CCCAAATTTGTTCACCAACATTGATCACGTCTTTTACTTGAGTAGGTGCTTTGCCTTGGG
CGGAGTCATTGATAAATTTTCTTGCCCAACGCATTCCAGACATCTTAAGCTCAACACGTT
CCCCTGTTGGCAACATCACATTCGCTTTATCTTTTGAAATTGCCAATACTGCCGCACTTG
TAAATGGCTCAGAGCTTGGCAATTTGCTTAAGTGATCGATGATCTTTTCTTCGTCCCACG
CATTCTCTTTAGGGTTCCACAGTTTCTCAGCTCCACGCCAGCCGTGACGGCGGTCGTAGT
CAATCAAGTTATTGCGTAGTGCATCTTGTGCTTCTTTTTGGTCAGCTGATAACACTGTTG
CAAACACTTGGAAACCTTTGGTGTAAGCGACTTCTTCACCATAACGTTTTACCATTTCTT
GACGGATCATTTCTGTCACATAGTCGGCGCGAAATTCTAATGCAGCGCCGTAATATTTGG
CTTTAATCGGTTCTGCTTTAGCCTGTTCATACTGAGCTTTGGTGATTTTTCCGACTTCTA
ACATACGCCCAAGCACTACATTACGGCGTGCTTCTGCTCGTTTAAGCGAGAAAAGAGGGT
TCATCGTGGAAGGGGCTTTTGGTAGCCCTGCAATGATCGCCATTTCCGATAAGGTTAATT
CTTCTAGCTTTTTACCAAAATAGGTTTTAGCCGCAGCCACCACCCCATAAGAGCGATACC
CCAAGTAAATTTTATTAAGATATAACTCTAAAATCTCATTCTTAGACAGATTTTCTTCAA
TTTCTAACGCCAAAATCACTTCTTTTAATTTACGCTCAAGTTTGCGTTCTGGCGAAAGGA
AAAAGTTGCGCGCTAACTGTTGCGTAATGGTACTCGCCCCTTGCGTATCCCCTTGGCTTG
AACGCCAAACGGCACGCATAATGCCTTTAGGATCGATCCCCTTATGTTCATAAAAACGGG
TATCTTCTGTCGCAATAATCGCATCAATTAAGGTTTGCGGAATATCGGCAAGTTTCACAG
GAATACGGCGTTGCTCCCCGACTTCCCCAATGAGTTTACCGTCAGCGGTAAAAATCTGCA
TAGGTTGTTGAAGTTCAACGGTTTTTAGGCTTGCTACATCAGGTAAATCTTCTTTTAAAT
GAACATAAAGAAAACCTACAGCAACTAGACCCACAATTATTAGTGTAAGTAAAGCACTAA
ATATGATTTTTACGATCTTCATCGAAAAATTCTCTTTTGCTAAATGACGAAAGGATAATT
CTAGGTCAAGATAACCTAAATCCGAAAACTGCCCCCTGCTTATACATCAGTGGGGTAGAA
ACGAGTAATTATAGTTTTAATTGACCTCATAATCTATTTTTTATTCGAGGGAAATATGGG
TAAATTCTTTCAATTTCGTACAACACCGCAACTCAAACCTATTCAAGTTGGCTTTTTCTG
GCAAGAAAATACCGCTTGTATCGTCTATTTTGAACAAGAACAGCCCCACTCTTTTTACTT
TTCAAGCAAAGTAGAAGCGGATAGTTTCCTACAACAATTTCCCTTTAACTATCAGCTTAT
TCAAGGCATTTCTCATCAGCATATTTGGCGAAAAACCTTGATACTGCCAGAGCTACATTC
CCATTTAAAACAAGCTGAGCAAATCATTCGTGTACTCAAACAGAGCCTACCTTTAGCTTT
ATCTGAAGTAAACATTGATTACCACATTACCCCTTTAGCCGAAAGCCACCTTTGCCAGCT
TAATCTATATGCTCTAAGAAAAAGCAACAGCTTTGACCCAACGGCTATTTTAGATTGCGA
ACTCTACTGCCTACTACGAGCGGTAGGATTTCTGACAAAAATAACGGAAACGCAAATTCT
TGAACACAGTTTCCACATTCAAGACAAATTTATTCACTTTCAAAATCAACGAATTATCGT
CGAAAAGCAGAATAATAGCACCAAACCAATCATTGAAGTGGACGGCTTGCCCCAAGCTCA
ACATCTTCCCCACTTTTATCCTTATCTCATTGCATTAGGAGCAAGTTTATGGAATGGCAA
GGCATCAATCTAAATGGCTACCGCCAACAGCAATGGTTGAAACAGTCGCAAAAAAACCTC
AAGCATCTCACTGCTTGTCTTGTGGTTAGCGCACTACTGGCGTTACTTATCAGTTGGCAA
AATCAACAGCAACAACATCAATTTCACACTTTGGCTCAACAGCGACAACAAAGCCAAGAG
CAACAAACCGCATTAAGCCAGCAGATTGAACAACTGACTTTGCAATCACAAAATAAAAGC
ACACAAAGCCTAGAGAACAGACAGATTACCGCATTTTTGAATTATCTGTTAGGCATTCAA
TTATCAGGGATTATTGAGATAGCCCAACTATACCAAGCAGAAAATACCGTCTTTAAACTC
AAAGGCAAGGTGTCTAGCCCTACTCAATTTAGCCAGCTTGAACAACAATTAAAAGCAATG
AATTACATTTATCAAATAGAACAATTTGAAACGCGTGAAAAAAGCGAGATTGAATTTAGC
CTACATATTGATTTAAAGGAAAAAGAATGAAATTGTCCTTAGCCAAGTATTATTTAATGC
CAGAACATCCATTATATCGTGGCTTATATTATTTAAACCAAAATAAAGGATTTATTCTAT
CGGGAATATTTTTATTGATTGTGGCATTTCCAGTAGGAAATTATTTTTATCTTAATCAGA
AAATAGAACAACAACAAAAACAGCTCACTGAAGTTAAACAGATTATTGAGCATAAACAGC
AACAATTAAAATTATTACAACAACGCTATCAACTTGCTCAAGATAAAAGTGAATTATTAA
CCAAAATAAATCAACAAATTCAGCTGATTTTAGATAAAAATAGCGTAGAAATTGACAGTA
TTCAATGGAATATGGAAGAAAGAAAAATCTATTTATTAATTAGCCAATCTACACAAAAGG
TATTTAATGTGATTGCTGAGCTTAATCAATTAACAACAGTTAAATTTCAGGAAATTCATT
TAACTAAAAAAACAAAACAGAAATATATTCAACTCAATGCCACTTTACTTTTTCAAGCTG
ACACAGGAGAACCGTAATGCGATTATGCTTTTTCTATTTTGTCTTTCTAAGTGCTGTTAC
TATGGCAGATCCTTTTTATGCCAAGGAAAATACCCAAGATCAGCCACAAACGGCAAAAGA
TCAAAACAAAACGACCGCTTGTACGCCAACAGAGAAGGTGAACGAAATTCACCTCACCAC
AGATTTTGATAAATTACAGCTTATCGGCATTATTCAGATCGACGATAAAATTCGAGCGAT
TTTTATAGATGATAAAAAACAGCTTATAGATTTATATCCTAACGACTATTTAAGCCATTC
CTTTATTCAAATTAAAGAGATTGATTTTAAATCGGTTAGTTATATTGATTGGCAAAAAAC
AGAAAATTGCCAATCCCCTAAATTGTTTACTTCAAAATTTTAGGAGTATCTTATGCGTTA
TTTATTCCTGCTATTCTTTGCTACTTTTCCTGTATTAGCAAACCAACAAATTTCGCTTTC
TATAAAAAATGCCCCTACGGCAGAAATTATTGGTTATTTAGCTGAAGAAACGGGAAAAAA
TATTACGATTTCAGATGAGATTAAAGATACAAAAAATTTCAGAGTAGAAAAAAGCCATTT
TGATGAGATATTAAATAGTTTAATCAAAACACATCAATTAAATTTAAAAAAAGAAAATGG
CATTTACTATATTCATCAAGCCCAAGAACATAAACAACATACTACGGCACAATTAGTTAA
TGCTCTGCCTAAATTAATCACCAAAACAATCAAGTTACACTATTCCAAAGCCTCTGAAGT
AATAGAGTCTTTGACAAAAGGGCAAGGCAACTTGCTATCAGAGAATGGTTATCTTCATTT
TGATGATCGCAGTAATAGTATTATCGTCAAAGACAGTGCCGCATCGGTTAAAAACTTTAC
TCAACTTATTGAAACCCTAGATAAACCAACGGAACAAATTGCAATTGAAGCCCGAATTGT
CACGATCAGCAGTGAACATTTACAACAACTTGGCGTGCGTTGGGGCTTATTTTCCCCTAA
CGAAAATCACTACAAATTGGCAGGAAACTTAGAGGGCAACGGATTAACTACCAACAACTT
AAACGTAAATTTTCCAGTAAATCCGTCCGCTTCCGTTGCCTTACAAATTGCCGCTATCAA
CAGCCGTGTACTTCATTTAGAACTCACCGCATTAGAGAGCGAAAATAACATTGAGATCAT
TGCAAGCCCTCGCTTACTCACAACAGATAAAAAACCAGCGAGTATCAAACAAGGTACAGA
GATTCCTTATGCAATGTACAGTAAGAAAAAGGAAATCACCGATATTGAATTTCGTGAAGC
GGTTTTGGGGCTAGAAGTCACGCCACATATTTCTAAACAAAATCAGATTTTGTTAGATCT
TGCCATTAGCCAAAATTCGCCAAATAACCAGATGAACAATATGATGGCAACGATTGATAA
ACAAGAAATTAATACACAAGTCCTTGCTAAACACGGCGAAACCATCGTATTAGGCGGTAT
TTTTCAACATCTGATCGCCAAAGGCGAAGATAAAGTCCCGCTGTTAGGCAGTATCCCCGT
GATTAAACGCTTATTTAGCCAAAACCGAGATAAAATCTCTAAACGGGAGCTGGTTATTTT
TGTTACGCCTTATATTGTAAAATCTGAAAAAATAGGAGCGGAAAAGCAGAAATAACTTCA
CCTTTATTTTGCGGGAAAAGGCTACAATGTGTTAGAATTGCCGACTATTTTTATTTCGAT
AAATTGAGGTTTTATGAAAGTTTCTCCCCGTCGTCGTGCGAGAGAATGTGCGGTGCAAGC
ACTTTATTCTTGGTACATTTCGCAAAATAGCATTGAACAAGTTGAATTAGCCTTTGTGAC
CGATCAAGATATGCAAGGCGTAGATATGCCTTATTTCCGTAAATTGTTACGCGGTACGGT
AGAAAATGTAGATGTTATTGATGATATTCTTCGTCCATATTTAGATCGTGCAGATAATGA
ATTAGATCCGATTGAACGTACTATCTTACGTTTAGCCGGTTATGAACTAAAATTTGAATT
AGATGTGCCTTACAAAGTGGCAATTAATGAAGCGATTGAAGTGGCAAAAGTATTCGGTTC
TGACGATAGCCACAAATATGTCAATGGCGTATTAGATAAATTAGCCCCTGCGTTGAACCG
CAAATAAGGATTACAATGGGCGAGTTTGATTTGATAAAGCACTATTTTAGTCGTGACAAG
CGGTTAGATCGCCACGATATTTTACTTTCCGTGGGCGATGATTGTGCAGTGACCGAAGTT
CCAACGGATCATCAGCTCGCCATTACCACAGACACCTTAGTGCTTGGTACACATTTTCTT
CCTACGATTTCCCCTGCTGATTTAGCTTATAAGTCCGTTGCGGTTAATCTGAGCGATCTC
GCTTCAATGGGAGCAAAACCAGCTTGGGTTTCCTTGGCATTAACCTTATCCGAAGTTGAT
CATCAATGGCTTGATAGCTTTAGTCAATCGCTTTTTGCTATTTTAGCCGATCATCAAACC
GCTTTAATCGGCGGTGATACCACCAAAGGTCACTTAGCGATCACTTTGACCGCACAAGGC
TTTCTACCCAAAGGCAAAGGGTTATTCCGTCATAAAGCAAAGGTAGGCGATCTTATCTAT
GTTTCAGGGCACTTAGGCGATAGCTCGGCAGGGTTAGCCTTGTTGCTCAATCCGCCAGCC
ATATTAACCGACGCTCAGCACTACTTAATCCAACGTCATTTACGCCCAACGCCAAGAGTG
GCATTAGGACAATGTTTGCTCAACTACGCACAATGTGCCATTGATATTTCCGATGGATTG
TTGGCAGATTTAGGGCATATTTTAGAGCGAAGTAGTTGCGGTGCGGAAATTAATGTGGAT
AAGTTACCGCTTTCAGCACCACTGTTGCAGACTTATTCACAAGAACAGGCAGAACAATTT
GCTTTAACGGGTGGGGAAGATTACGAACTCTGTTTTACCGTGTCGGAAGAAAATCGCTCT
GCAATGGAACAAGCCGTTGCTGATTTAGGCATTCCTTGTCATTGCATTGGTAAAATCACC
GAAACAAGCGGTCGTTTAACCTTACTAAAACACGGCACTGTTTATCCACAGCCTAATCAA
GTTGGCTTTGATCATTTTAATTAACAATGAAGATAAATTTAAAAAATCCTATTCATTTTC
TCGCATTCGGCTTTGGTTCAGGGCTAATCAAACCTGCCCCTGGTACTTGGGGAACTTTGG
CTGGTTTAGGGGGGGCGATCTTGTTGTGGCACATCACAGAAAGCACGCTCTTTTTTGTGT
TACTGAGCTTGATCACTTTTGTTGCTGGGTGCTACATCTGCGACAAAACCAGTCACGATC
TTGGCGTACACGATGATGGGCGGATCGTCTGGGACGAGATCGTTGCGGTGTTTGTGATCT
TCGGTTTTCTGCCTGAACACAACTGGCTCTATTATCTGCTGACCTTTGTCACTTTCCGCT
TGTTTGATATTCTCAAACCCTACCCTATCCGCTATTTTGATGAACATCTGCAAGGCGGAT
TAGGCATTATGTTTGATGATATTTTAGCGGCAATCTACTCGATTATTACTCTCTATTTGA
TCTCTTGGTGCATTTAAAATGTGGACAATTTTTTTCGTACAATTACTGGGCTTAATTAGC
CCTGGTCCTGATTTTTTCTATGTCAGCCGTAAAGCAATGGCAGATACTCGCCGAAATGCG
ATTTTAGGTGCTATCGGTATCTCTATCGGTGTTGCATTTTGGGCATTGCTCACTTTGTTT
GGCTTGGCATTTCTCAATAAACATTTCCCTTCATTTCAATTTGTGCTGATGATTTGTGGC
GGAAGCTATCTTGCTTATAGCGGCATTCAAATGGTGCAAATCACGAAAAATGCGGAAATT
GGCTCGGCAACATCGACATCACAAGCAACTTCAACCGTTAAAGAAATTCTAAAAGGATTA
ATGATTAACCTTGCCAACCCTAAAATTGTGGTGTTTTTCAGCAGTGTTTTAGCTGGTTAT
GTTGCTAATCTCTCGGCATTAGCGGACTTACTTGCGGTACTTGCCATTTTAGTGGGCAGT
GCAGTGGTTTATTTCTGGCTTGTCGCTTTGCTATTTTCTCGACCAGCTATTCGCCATTTT
TATGCCAAATATAACCGCTATCTAGATAATTTTGCTGGGGCAGTGTTTATTTTATTTGGG
GGGAAATTGGTGTATGAGGGGGTATTTAGCCTATGGATATTCTCCTAAATTTGTAAGGTA
GACAAAGGCATCAACAGATATGTCCCATAAAAATGTTGTAAATAAGATATAATGTATCAA
TGTGTTAGTTATTCACTGAACTATATGAGGATTTGCCGTTTAGTATTCTTATACATAGTG
GAAATTTCCCTAAGTATAAAACTTCATAGCACGCTAGGTAAAATTAATTACATTAATACT
TAATTCCTACTTGAAAAGTCAGGAATAAAGCACTATCTTGTGCACGTCTTAACGCTTTAG
ATGTTATAGAAGCGTTTCTTTTTTATTTTAGTTAAGGAAAAATTATGAGTACAGTAATTC
ATACAACTGACGCATCTTTTGAACAAGATGTATTAAAATCGGATGTCCCAGTATTATTAG
ATTTTTGGGCTCCTTGGTGTGGTCCTTGCCGAGCAATTGGTCCAGTATTAGATGATTTAG
CCATAAATCTTGGAAATAAGGCTCGTATTGTGAAGATGAATGTTGATGAAAATCAGCAGA
TTCCAGCAGAATTTGGTGTTCGTAGTATTCCATTTTTATTGATTTTTAAAAATGGAGAAG
TCGTAGCTCAACAAGTAGGGGCTCAAAATTTGCCAGCATTTTTAGAACATCTATCTTAGT
TTCTATATTAAAAACTCCTATATTTTAGAGTCTTTCTGAGTATAGCTATTAACATCTCAC
GGTTAGATTGCTCTAACCGTGAGATTAATAGCAGACATTAAAAAAATCAAATCATTACTG
TATAAGAGGGATAATTAATTCTCCTCAATAAGGTTGCAGTTTCTTTAATGTCCTATGCGA
TATTTACTGGTGTAATAGACAAATTTGTTGCTAAAAAGTGGCTTAAAGCCCTATACTACA
AGGCTTTAAGCCTCTTTTTGAAATATGAACAAAAAACTGCCCATTTTGCCAAAGTCTGAA
AATAAAGAAATGTGGTACATCAAATAATATTCAACGATATTTTTGTCATAAATGCCATAA
AACCTTTATCTTAAAAACTAAATTAGACCCAATTAAGATTTGGACTGATTACACATCCGG
AAAACAAACCTATCAACAACTTGCCGTTAAATATCATTGTTTAGTCAGAACTATTCAAAG
ATATATTGATAAAGCCCCTAAAACATCTTTAAAACCACCTTTAAATCGATACTTGAACAT
CATTATGGATACAACGTTTTTCTGTCGTTATTTTGGCGTATTAGTGTTAATGGATTCTAA
TTCAAATAATGTGATTTCCCATTATTTTGTGCGAACCGAAAAAGATATTTACTACAAACT
TGCTCTAAATAGGTTAAGAGAAAAAAGGCTATATAATTCAATCGATTACCTGTGATGGTA
GACGTGGTTTGATGAAAGATTTATTTAATACGCCAGTACAGATGTGTTAATTTCACATGG
TGGCAATTGTGATGCGGAAATTAAGAAAAAAACATCAATAGCAAGCGGGTAAAGAATTAA
AAATAATTACAAAAACACTCACAAAAAGCTCAAAAAATGAATTTTATCGGCGATTACATT
CTTGGTTCATAAAGTACCAAGTGTTTTTAAAAGAAAGGAGTAATAAAGCCAATGAAAAAG
GCTATTTTCCTTATAAACATCGCAATGTAAGAAGTGCTTATGCCAGTTTAAAGCATTATA
TTTTTACCTATGAAAAACATTCTGAATTAAATATAGAAAAGACGAAAAATCGTTTAGAGG
GGTTATTTAGTGAACTTAAGCGAAAATTACATAATCATAACGGATTAACAAAAAGTGTAA
GATGTTGTTTATACAGGATTTTTAAATAAAAAGAGTTGCTAACATTTAAAGAAAATAAAC
ATTAGCAACTGTTTTGTCCACTTGGTATAGTTTTTGACGAATCAGCAACTATTTTGTCTA
CTATGCCAAATACTGGGTTTGATGGTGATGAAGAGTAATCATTTATAGGTGGGGATTCCC
CCACCATTATGAGAAATGAAAAGCCCCAAATCGAAAGGTTTGGGGGGTTGTTTTATCTTT
GGGAGAGTAGCTTAGTACTTAATCTTGCCACGGCACATAACTGTTGCGCATCATCTCGAA
TTTCTATTTGCCACACTTGGCTCTCTTTACCTAAATGTAACGGTGTTGCTCTGCCCGTGG
CTTTTCCGCTTTTTATCGCTTTTAAATGGCTGATATTCAATTCTGTGCCGACAGGGATTT
GATTTTCTTCACAACAAAGTAATGCAGCTGCAGAGCCTAAGGTTTCCGCTAAAGTCGCAG
AAATACCGCCGTGTAATAAGCCGAATGGCTGTGTTGTGCGATGATCGACAGGTACGGTCG
CTTCTAGACTATCGTTTTGTTGAGCGGTAAATTCAATGCCTAAATGCGAAATGGCAGAGT
GTTGGCAGAGTTGATTAAGTTGCTCAATCGTTGTGTTTTTTTTCCAAATCATTTTTATTT
TCCGTATATAGATAAAACAAAAGCCTGTTCAAATAAACAGGCTTTATGTATAATTTTTCC
CAATGTTTTATTGTTTAAACATAATAAAACAGAGGCGGATCTGCGAAAAATCAGTCCGCC
AGTAAGCACCTAGCGCGCTGTTTTAGTAGATCTTTACGTTTAATGTTATCCGTGGAGATA
AAAACAATGAAACGCATTCTTTTGTGGTTAATTGTTATTCTGCTATGCCTGTTACTTAAG
GGTAGTGCGGGCTAAGCAGTGAAACCGAGCAGGAACGGTGACCGCCGTTCCTGTTTTTAT
TTTATGCCTATTTTTTATCTAGGTCAAATCACTTCCAACAACGCTTGCACAGGGTGTTTG
AGTAGCTGATGTTCCATTCGTTTCACTTGGCTACGGCAAGAGTAACCGGTGGCAAGGCAA
CGGGATAAGGTTTTGCCTTGTAACTTCACTTGCCACGATTGTGCGTAAATCTCTTTTGAC
ATTGCAAGGTGTTTGGTTTCGTGCCCGAATGTGCCTGCCATTCCGCAACAGCCGATATTT
TCCGCCGTTAAGGTTTCGCCGAAATGGGCGAAAATCTGTTGCCACTCTTTCAAGCTGTTT
GGCAGCGAGGTGCTTTCGGTACAGTGTGCAAATAAGTGCCACGGTAAGCGGTCGGTTTCA
GCTGATTTTTGGCAATGGTCGAGAGTGCCGTTTTTCAGTTGAGCCAACAGCCATTCGTGA
GCCAGCAACACCTTAAATTCGCCACAGTCGTCTTTTAAAATTTGGCGGTATTCTTCACGG
TAAATCAAGGTTAAGGCAGGATCAACGCCAACCATTGCAATGCCTAATTTGGCAACACGG
TTTAACAATTCGGCTTGTGTGCGAGCGGTGTTGGCAAACTTGTGCAAAAAGCCTTTGATA
TGTTGTGCTTTGCCTGTTGGGTTGAACGGCAACACAATCGCTTTGAAGCCAAGTTTTTGG
GCGAGCTGAACAAAATCCGCCACCACTTTGGCATCATAATAAGAGGTGAACGGATCTTGC
ACCACAAGGACATATTTGCAAATTTCTGTGTCTAGTTGACCGCTTGTCGCCAGCTGTTCC
AGCTCTTCTAAGGTTTTGCCTTGATAGCCGATTTCAATTAACTGTTGCTGTAAGGTCGGC
ACGGATAACGCCGGCAGATCGACCATTCCGATGGTTTTGCTTGCAACGGTTTCAGCCAGT
TTGTTGGCACTGAAGAAGTTAAACAACTTCGGCTGTTTTGCCATTATCGGTGCGATAAAT
TCGAGGTTCGCCACCACATAATCTTTCAGCGGACGCAGATAACGGCGGTGATAGAGTTCG
TTAAATTGTGAGCGGAACGTCGGCACATCAATTTTTATCGGGCATTGGCTGGCACAGGCT
TTACAAGCAAGGCAAGTATCCATTGCTGATTTCACTTCGTGGGAGAAATCATACTCTTGT
GATTTTCGCCACTGATTGCGGATTTTCTTCGCAAAATCGACTAATTTCGCCGATGTTTGC
TGTTTTTCAAAGATCAACTCATCAGGGGAAACATTTTGTTCCGCCAGTAAACGTAGCCAT
TCACGCACTAAAGTTGCTCTTCCTTTCGGTGAAAATAGGCGGTTGCCCGACACTTTCATT
GACGGACACATTGTACTGTGTACATCAAAATTGAAGCACAAACCGTTGCCGTTGCAATTC
ATTGCCCCTTTAAAGGCTTCTCGCACTTGAATAGGAATTTGTCTGTCTAGATCGGCACGC
ATTTGCGAATCAATCGAATAAAGGCTGGCTTGGCTATCTAACGGCGTACAGATTTTACCT
GGGTTCAAGCGGTTTTGCGGATCGAAAAGCTGTTTGATATAACGCAACTCTTTCCATAAG
GTTTCACCAAAGAACCGCTCACCATAGGCAGAACGCATACCTTTGCCGTGTTCGCCCCAA
ATCAAACCGCCGTATTTTGCAGTCAATTCAACCACTTGGTCGGAGATTGCCTTGAATTTG
GCAACTTGTGATTTGTCGCATAAATCAAGGGCAGGACGAACGTGCAACACCCCTGCATCG
ACGTGTCCGAACATACCGTAATCTAAGCCGTGATCGTCGAGCAGTTGGCGAAATTCCACA
ATATAATCTGCCAAATGTTCAGGCGGTACGCAGGTATCTTCCACGAAAGCGATCGGTTTT
GCCCAACCTTTTGCGTTGCCTAGCAAACCGACCGCTTTTTTCCGCATTGCATAAATTTTT
TCAATCGAAGCCAAATCGTTGCAAAGTTGGTAGCCGATGATACCGCTTGTGCCGTCTTGG
ATTTTTTCATCTAGAGCTTGGCACAGCTTGGCAATCCGCGCTTCATTCTGAGCCTTATCA
TTTGAAGCATATTCAACAATGTTAATCCCCAAAATCGGATTGTGTTCATCTTCAGTGAGC
AGATCCGACACCGAATGCCACACAATATCTTGTTTGGCAAGGTTCAGCACTTTGGAGTCC
ACCGTTTCAACCGATAGGGCTTGGGCTTGCAACATAAAAGGGGCGGAACGTAACGCCGCA
TCAAAGGAATTATATTTAATGTTAATCAGCGTGCGGTATTCAGGAAGCGGAAGAAGATTG
AGCTTAGCTTCGCAAATAAAGGCAAGAGAACCTTCGGAGCCAGTTAGAATACGGGTTAAA
TTAAATTCGGAGAGAACGTCGTTAAATACATTTTTCAGATCATAACCCGTCAAAAAGCGG
TTCAGTTGCGGTAGTTCTTTCAGCACGGTCGGGCGTAACGCTTGGCAACGTTGGAAGATC
TCGCTATGCAATTTTTTGCCATTCGCCGTGAGATTAAGTTGATCGACATTTGCAAAAAAA
TCATCGGTTTTGACCGCTTGTGTTTCCAAAATATCGCCGTTCATCAACACCGCTTTAATC
GCCAAAATATGATCGGAAGTCTTGCCGTATTGCAACGAACCTTGCCCCGAAGCGTCTGTG
TTGATCATTCCGCCTAAGGTTGCTCGGTTGCTGGTTGAAAGCTCAGGGGAAAAGAATAGC
CCGTGCGGTTTGAGAAATTGATTAAGCTGATCTTTCACCACGCCAGCTTGCACTCGCACC
CAACGCTCTTGTACATTCAGTTCCAAAATTTGCGTTAAATGGCGAGAGAGATCGACAATG
ATATTATTGTTCAGCGATTGCCCGTTCGTGCCAGTACCGCCACCACGCGGGGTAAAGGTT
AAGGCTTGGAATGCGGTTTTTTGTGCCAGTTTGGTTAAAATCACCACATCAGCAACGGAT
TTCGGAAACAAAATCGCTTGGGGCAGTTGCTGATAGACGCTGTTGTCGGTGGCAAGAGAA
AGGCGATCAGCATAGTTTGACGCAATATCACCACTGAAATGTTGCTGTTTGAGTTCAGCT
AAATATTGCTGAACAAGCGGATTAAGTTGAGGTATGTTTGCAAGGCGTGGGATCATAGTT
TTTTTAATCTGTTAAAATTTTAACGAGATCTTAGCAAGATTTTCATTTAATGAAAATTAC
TACAAAAAAATTGGCAAAGCATTTAAAAAGTTGCAATTTATTACATTTACTTACATTTCC
TTGAGTGCTTATAAATTGATTTCTTTTATATTAATGGGATAATAGTTGCATTCTTGCCTC
GTTCTTTAAGAAAGAAAAGACAGGAATGTAAGAAATTTCAGCCTCGACACGGCTTCTTTG
AAAAAGTTCGCTTGTATTTCGGATTTTTTTTAGTAAAATGTAGGCGAAATTTCGACTTTC
TTTTCGTATTGAAGAATAGAAAGCGTAGTTAAAGCCTTAGCGTAATGATTACGCTAAGAA
TTTTGTTTAATTAGATGACGATAATAGAGGATCATCAAAATGAAAAAATCTTTAATTGCA
TTAGCAGTATCAGGTTTAGCAGTTGCTTCTGTAGCTCAAGCTGCTCCACAAGCTAACACT
TTCTATGTAGGTGCTAAAGCTGGTTGGGCAACATTCCACAATGATATTAACCAATTAAAC
TCTAAATATAAGAACGATGCTCGTTATGCAACTAGCGCTAATGGATACGTTATTAACCGT
AACTCTGTAACTTACGGTGTGTTTGGTGGTTACCAAATCATCGACAACTTAGCAGTTGAA
TTAGGTTACGATTATTTCGGTCGTGTTCGTGGTAACAAACAAGAATTCCGTGCATTCAAA
CACTCTGCACACGGTACACACTTAAGCTTAAAACCAAGCTATGAAGTATTAAACGGTTTA
GACGTTTACGGTAAAGTTGGTGCTGCATTAGTTCGTAACGATTACAAACGTTATAGCCAA
ACAGCTGGAGTGCAAACTCAAAAAGCTCATAACTTAAAAACCTCTTTAGTATTAGGTGCA
GGTGTTGAGTATGCGATTCTTCCTGAATTAGCTTTCCGTGTTGAATATCAATGGTTGAGC
AATGTAGGTAACTTCACTAAAGCTGAAGCGAAAGAGAATCGTAGAGCAACTTACAACTAT
AGCCCAGATTCTCATTCTGTGACCGCAGGTATTTCATATCGCTTTGGTCAAGGTGCAGCA
CCAGTTGCAGCAGCACCAGAAGTTGTAACTAAAAACTTCGCGTTCAGCTCAGACGTATTA
TTTGACTTCGGTAAAGCAAACTTAAAACCAGCTGCAGCACAAACATTAGACGCAGTACAC
ACTGAGATCGTAAATTTAGGTTTAGCAAACCCTGCTGTACAAGTAAACGGTTACACAGAC
CGTATTGGTAAAGATGCTGCCAACTTAACTCTTTCACAAAAACGTGCAGAAACAGTAGCA
AACTACATCGTTTCTAAAGGTGTTAACCCAGCTAACGTAACAGCGGTAGGTTACGGTGAA
GCTAACCCAGTAACTGGTAACACATGTGACGCAGTTAAAGGTCGTAAAGCATTAATCACT
TGCTTAGCACCAGATCGCCGTGTTGAAATCCAAGTTCAAGGTTCAAAAGAAGTTTCTATG
TAATCACTTTTGAATCCAAGAAACTTAAAAAATGCCCGCAAAAGCGGGCATTTTTATTAT
ACCGAGAAACTTTTATTCTTTATTTTACCCATCTATTTCTTCACCGGTTTGATCCCACTT
AAAGTTTAATGCAATAGAATTTAAGCAGAAGCGTAATCCTGTAGGTTGAGGCCCATCTTT
AAAAACGTGTCCCATATGGGCATCACAATTGCCACAGCGAATCTCAACACGATGTCTGCC
TAAACTATAATCATCTACATAACGTAATGAAGACTCCGAGATCGTTTCATAAAAACTTGG
CCAGCCACAACCAGCATCAAATTTGGCATCAGAACGAAATAACGCATTATGGCAACGAAC
ACAGCGATATGTCCCCACCCTATTTTCTTTTAGGAACTTACCACTGAAAGGTTTTTCTGT
ACCTGCATTTAAACAAATTTCAATCTGTTCTTCGGTTAATTCACTAATATCTTTAATCAT
TTTAAATCCTTTTCTCTTATTGGTTTGTTACCAATTATTCTAACTTTTTTTAGTTAAAAG
CAAGAGAGGGTTTTAAAAAATTTGACATAGATCACATAAAATTTATCTGCTATATTTTGC
TCTGTTCTTTAGTTGTCAGAAAAGGGAAAGATTGTGTTATAATCCTCTCGCTTTTCCAAT
GTCTAGGAAAGAACAAATTTTGTTTAACTTTAATATAGGTAGAAAATCTATGGCAATTAA
AATTGGTATTAACGGCTTTGGCCGTATCGGTCGTATCGTATTCCGTGCAGCACAAAAACG
TGATGACATCGAAGTAGTTGGTATCAACGACTTAATTGATGTTGAGTATATGGCATATAT
GCTCAAATACGATTCAACTCACGGTCGTTTCGATGGCACTGTCGAAGTAAAAGACGGCAA
ATTAGTTGTAAACGGTAAAGAAATCCGTGTTACTTCTGAGCGTGACCCAGCTAACTTAAA
ATGGAATGAAATTGGTGTGGATATCGCAGTTGAAGCAACAGGTTTATTCTTAGACGATAC
AACTGCTCGTAAACACATCGAAGCTGGTGCGAAAAAAGTCGTTTTAACTGGTCCATCTAA
AGATAGCACACCTATGTTCGTAAACGGTGTAAACTTCAACGCTTATGCTGGTCAAGACAT
CGTTTCTAACGCTTCTTGTACAACAAACTGCTTAGCACCACTTGCTCGTGTTATCCACGA
AACATTTGGTATCAAAGAAGGTTTAATGACAACTGTTCATGCAACAACAGCAACACAAAA
AACTGTTGATGGTCCATCAGCAAAAGACTGGCGCGGTGGTCGTGGTGCGGCACAAAACAT
CATTCCATCTTCAACAGGTGCAGCGAAAGCAGTAGGTAAAGTATTACCAGCATTAAACGG
TAAATTAACAGGTATGGCGTTCCGTGTTCCAACAGCAAACGTATCTGTTGTTGATTTAAC
TGTAAACTTAGAAAAACCAGCAAGCTACGAAGAGATCAAAAAAGCGATCAAAGATGCAGC
AGAAGGTAAAACATTCAACGGCGAATTAAAAGGCGTTTTAGGTTATACTGAAGATGCAGT
AGTATCAACAGACTTCAACGGTGCAGTTGAAACTTCTGTATTTGATGCAGATGCAGGTAT
CGCATTAACAGATACATTCGTGAAACTTGTTTCTTGGTATGACAACGAAACTGGTTACTC
AAACAAAGTATTAGACTTAGTTGCTCACGTTTACAACTACAAAGGCTAATTAAAATAGTA
ATATTGGAAATGGCAATATATAAATCTATATTGCCATTTTTTATATAGAAATAAGCCTAT
ATGAAGTAGTATATAATAAATTACCAATTCACTGAATTATTTATAGCCTCACGTTGTCCT
GAATGAGATAGTCTTAGATATAAAGCAGTCATATTTACATTTGAATGCCCTAACAGATCG
GCTAATAAAGCAATATTATTATTTTTCTTTAAAAATTGTATAGCAAAGAAATGCCTAAAA
TTATGAGGGTGGACAACATCTTTTCTGATGCCACACTTTTCTGCGTATATTTTCAAATTA
TGAGCAATACCTCTAGCTGAAATAGGTGCTCCATATCTATTCAGGAATAATTCTTTTTTA
TGATTTTGAAAAATTCACGAGATTCATTAATCAGGCTTTGAGGAATATTAATTCTTCTAA
ATTTTCCTTTAGAATGGCATTCAGCATATCCTTTTTCTAAATCTTGTATTGTGAATTTTA
CTAGTTCACTTATTCTAGCTCCAGTGCTTCCTAAGAACCTTACAATAAAGTAATAACGTA
AATTATGTTCCTTTAAATAATCGCATAGAGTTTTGTATTCTGGAAATGACATGATTCCTT
CTGTAAAATGATACTTAGGTAATGGAATATGCTTTAATTTATAATGATCCATTTGTTTTA
ATGATAAGTAATAATTTATTGCTGATATTCTTATATTTACTGTTTGTGGTGAATAATTTT
CAATGAGATATTTTTTATATAAAATAAGATTTGTTTTATTTATTTCTTTATAGCCTATAA
AAAACTTAGTAACTCCAGCAATATATGAACGGATAGTGTTTTGGGCTCTCTCTTGTTCAA
ATAAATAAGATTCAAAGATTCTAATTTCTTTTCTTTGTTTTCTAGTTAATAATTTAAATA
TGTTTTTCTCTATATTATTTTCATGATTGTACTTAGAAATAACATTATATTTAATATTAG
TTGACATTTTTACCTCATTATTAATTTAAATGGTTTTATATTCTTATGATTGAAAATTTT
TTGATAAAAAATTGATATTAAATATTATATCTTATATTTATTGATCCTCCTATTAAAAAT
AATTCTAAATTTATCACTGTTAAAAGTAAGTTCGTAATATATTTTATATGTTTTTTATCT
TAAAAATAATCAACTTTTATATTGAAGTTGATTATTTAAAATGTTATAATTAACCTTCTT
TCTATAGAAGGTTTTCACTTAATAATTGAATAGCTTATAGAAATAATTAGGTATGTTTAC
AACGCAATTAGGAAATTTTAATGAGTGAATTGGCTAAAGATATTATTCCTATCAGTATTG
AAGAGGAACTAAAAAATTCCTATCTTGATTATGCAATGTCTGTGATTGTTGGGCGAGCGT
TACCAGATGTGCGAGATGGTTTGAAGCCCGTTCATCGACGCGTACTTTTTTCTATGGATC
AAAGCGGTAACGTATCATCTAAACCTTATGTGAAATCGGCACGTGTAGTCGGTGATGTGA
TCGGTAAATATCACCCTCACGGTGATTTTGCGGTGTATAATACGATTGTGCGTATGGCTC
AGCCGTTCTCTCTTCGTTATATGTTGGTAGATGGTCAAGGGAACTTTGGTTCGATTGACG
GGGATGCGCCTGCGGCAATGCGTTATACCGAAGTGCGTATGCAGAAGATTACGCAAGAAT
TGTTAACGGATTTGGATAAAGAAACAGTGGATTTCTCGCCAAACTATGATGGTAAAGAGA
TGATCCCTGATGTATTACCGACTAAAATTCCGGCATTGCTTGTTAATGGTTCTTCGGGAA
TCGCCGTGGGTATGGCAACCAATATTCCTCCTCATAACCTAAATGAAGTGTTAAACGGTT
GCTTAGCTTATATTGAAAACGAACAAATTACGATTGAAGAGTTGATGCAACATATTCCCG
GTCCTGATTTCCCAACGGCGGCGATTATTAATGGTCGTAAAGGGATTGAAGATGCTTATC
GTACAGGTCGTGGCAAAGTGTATGTACGAGCCAAAGCCAGTGTCGAAACAACTTCAAAAG
GCCGTGAGCAGATTGTCGTCACGGAATTGCCGTATCAAGTTAATAAAAAGAATTTAATCG
AAAAAATTGCCGAATTGGTGCGTGATAAGCGTATTGAAGGTATTTCAAGTATTGAAGACT
ATTCTGATAAAAAAGGGATTTCGATTGTTATTGAAATCAAAAATAATGCTGTTGGTGAAG
TGGTACTCAATAATTTGTACGCTCTAACACAAATGCAAGTGACTTTCGGTATCAATATGG
TGGCACTCGATCATGGTCAGCCAAAAATTTTCAATCTCAAACAGATTATTGAAGCTTTCG
TGATGCACCGTCGTGAAGTTGTAACACGCCGTACAGTCTTTGAATTGCGTAAAGCACGTG
AACGTGCACATATTTTAGAAGGTCTAGCGATTGCATTAGCCAATATAGATCCTGTGATTG
AGCTGATTCGAAATTCCAAAACTGCCGATGAAGCACGTGAAGGTTTATTGGATCGTCCGT
GGTCGTTAGGTAATGTTGCACCAATGCTTGAAGCAGCGGGTGTAGATGCTTCTCGTCCAG
AAGATTTAGCCTCTGAATTCGGCGTACGTGACGGGCAATATTATTTATCGGAAGTCCAAG
CTCGTGCAATTCTAGAGCTTCGCTTGCACCGCTTAACAGGCTTAGAACACGAAAAAATCG
TAGACGAATACAAAGAATTATTGGTAGAAATCAGCGAGTTATTACACATTTTAAATAGCT
CAGAGCGTTTAATGGAAGTCATCCGTGAAGAGCTTGAAAAAATCAAAGCCGAATTTGGCG
ATGAGCGTCGCACTGAAATTACTGCGGCTTCAGGCGATATTAATTTAGAAGATTTAATTG
CTCAAGAAGATGTAGTTGTGACCTTATCGCACGCTGGTTATGTGAAATATCAGCCGTTAT
CGGATTACGAAGCACAACGTCGTGGTGGTAAAGGTAAATCAGCAACGAAAATGAAAGAGG
ATGATTTCATTGAAAAATTATTGGTCGCTAATACTCATGATACCATTCTCTGCTTCTCAA
GCTGTGGTCGTTTATATCAATTAAAAGTCTATCAATTACCACAGGCAAGCCGTGGTGCAA
GAGGTACGCCAATCGTAAATATTCTTCCACTTGTAAAAGAGGAGAATGAGCGTATCACTG
CAATTCTTCCCGTTCCAAATGGTGAATTTAGCGCTGATAAATTTATTTTTATGGCAACGG
CGAGTGGTACGGTGAAAAAAGTTTCGCTCGATGCATTTAGTAATGTTAGATCAAGCGGTC
TAATTGCATTAAAACTTCGCGAGGGTGATGAATTAATCGGGGTAGATATTACCAATGGCG
AGAGTGAAATCATGTTGTTCTCGGCACAAGGTCGAGTGGTACGCTTTGCAGAAACTGCAG
TGCGGGGAATGGGGCGTGTTGCAACAGGGGTTCGAGGTATTAAATTAGCAACAACCGAAA
TTTCAGTCGATGATGCTGAAGAAGTCGATATTGAAACTGTTGAAAACGAAGAAGCTGAAG
AAGCCTCAAGTGTTAACTTAACCACCGATAAAGTGGTTTCCCTTGTAATTCCACATACTC
AAGGTGAAATCTTAACCGTTACCCAAAACGGTTATGGTAAACGTACTGCCTTAGGTGAGT
ATCCGGTCAAATCTCGTGCAACAAAAGGGGTGGTTTCAATTAAAGTGAATGAACGTAACG
GTAAAGTGGTTGCAGCAGTTCAGGTTGAAGAAAATGACCAAATTATGTTGATTACCGATG
CCGGTACATTAGTACGTACTCGTGTAAACGAAGTCAGCCTTGTAGGACGTAATACCCAAG
GTGTTCGTATTATTCGTACCGCAGAAGACGAACATGTTGTCAGCCTTGAACGAATCTGTG
AAATTGAAGACGACGGTATAGAAAATTTATCTGTTGAAGAAGCATAATTTATTAAGGCTG
TGATTCACAGCCTTAATATTTTGTAAGATAATGCCTTATTTTTATTGGGATTGTCCTAGA
TAATGGCTAAAAGCTCTATTTTAGATCAAAATAGGCATAGTAGACAAAAGTGTTGGTAAA
AAGTGGGCTAAAGCCTTATAGCACAAGGCTTTAAGCTCACTTTTGAAATATGAACAAAAA
ACTGTCCTTTTTGCCTTAAGAACAATATCCAAAAGTATGGAAAGAAAAATAATATTCAGA
GATACTTTTGTTCATCCTGTCATAAAACCTTTTCTTCCACAAATAAATTAAATCCAATAG
ATATTAATGCCATTGTTAAAATAACAATGGCATTGAGCATGAAATTCTAATTTATAGGCG
CTAGATTACCACACAAAACCTACCCCTCCTCCAATCATAGTATCCCGCTGAGTATTACTG
CTAACAGACGCTCGAATAAGCCATTTGCCATTATCAGAAATTTTGGAATAACCTATAGCA
TAGGCAGATTGCCCGCGAT
>H199 Scaffold2
ACACGAGCGATAGTATCATCGACAGGAATACCACACTCAAAAGGACGATATTTTCGCAAC
CAATCCAAATGTAATTCGCCAAAAAGTTTGATTTCAGTCCAGCTGTTTGCCCTCGAAATC
ACGGCACTGACGACGAGAAAAACGATGTCTAAAAAGTGGTGTTTTTGATTATAGGCTCGT
GGGTCGGATAAATTTTCAAAAAAACGAAAAACGCTCATTTTACAACCTGATTTGATATGG
ATAATTAAGGTGTATTAGATCATAAATTTGAGAAAGATGCGATCTTGCCCTGTATTACAT
TGAAGAATCTGAATGATTGGACTTTACAAGAGATAGAAAATACTATTTCTATTATTTAAG
GCATAAAAAGGGGCATAGTAGACAAAATTGTTGCTAATGTTTATTTTCGAACGGGCTGTG
ACTTCTAATACAAAAAATTCAAGGAGCTTTTTTTGTGTAGATTTCTTTAATTTACAATTA
GTTATTTTCATTTTTATAGACTAACATACTTGATAATCTAATACAGCCCCTAAATGAAAT
AAAAGCGGTCAAATTTGCAGAAATTTTTGCAAATTGCTCAAAAAAGTTAGACAATCCTAC
CGCTTACAACACTGATATAAGGAAACATTATGCTAACCAACTACGAAGAAACTATTTTCA
GCAAAATCATCCGTAAAGAAATCCCTGCGGCAATCGTGTATCAAGATGAGCTTGTCACTG
CATTCCGTGATATTGCCCCACAGGCGAAAACCCACATTTTAATTATTCCAAACAAATTTA
TTCCAACGGTTAATCACGTTACTGCGGAAGATGAACAAGCACTTGGGCGTTTATTTACCG
TTGCTGCGAAAATTGCCAAAGGAGAAGGCATTGCGGAAGACGGCTATCGCTTGATCATGA
ACTGTAATAAACACGGTGGACAAGAAGTATTCCATATCCATATGCACCTTGTTGGCGGTG
AGCCGTTAGGTAAAATGTTGGCGAAATAAGATGAAGCACACTTTTTCTCTTGTTGCACTA
TTGAGCGTATTTCTGACCGCTTGTGGGTCAAATCCGCCTAGCTATCTGCCATCAGGCACA
ACGCCGATTGTTAATATCGAAGCCAATGTCGCAGAGATAACGGACGTTGTGGCAAAATCG
GATGAACTTGTGGTGTTTAATAAAAGTGAACACCCTCTGCATTTAAGCTATAAACTGTTT
TGGTACGACAAAACAGGGGTGACGCAAACCTTAAAGGGTGAAGCAACATCGTCTTGGCAA
CATTTGTTCCTTGAACCTAAACAACGCCAAGAGATTGCTTTAGACAAGCCAACCCCTGAA
AGTGAAAACTACCGTTTTTACTTACGTTTTCAGCGATAATGGCACTTCAATGGCTTGAAC
AACAGCAACAACAAGCGGTCAGTTCTGTCACAAAATTAGCAGGGCTGACCGCCTGTAGCC
ATTTGGTCGAATTAGCCAATGGCGAACGTTATGTTTTACGTTCCCAGACCCAACAAGCCA
CTGATTATGGCATTGATTACCAACAAGAAGTGGCTTTTTTGCGTTTGATTGAGCCACTCG
GTTTCGCTCCTAAGATCATTTATGCTAATGAAACCTCTGCTTTATTAGCGTGGATTAATG
GGCAAACCCCTAGCCATTTTAGCCAACCTTTACTCGCTAAATTAGCTGACCAATTAGCCA
GCTTACATCGCTTTGATTGGCAAGCGGTACGTTCTACGCAAAATTTAACAAGATTAAATC
TTGCCGAACGTTGTCAATTTTTATGGCAAAACTTACCGCTTAAAACGCAAAACAGTCTCA
ATTTCACGCCTCCGTTTAAACAGATTAGTCCTTATAAACAAACTATTTGCCATCACGACA
TTCATCTTGCAAATTTAGTCGAACAAGATGAAAAACTCTTTTTGATTGATTGGGAATATG
CGGCGATCTCCGATCCTGCTTTAGAATTAGCCTTGCTGTTTCATTACAATCCGCTGTCTG
CGGAACAAAAGGCGTTTTTCTTGGCTCGCTATTTTGCAAAATCAGGCTTCGACCCCACCG
CTTGTGTCGCCAAAATGGTGGAATATCAGCCTGAAATAGAGAAATTGAATAGGTTATGGT
TTAGATTAAGCCACTTTTTGGATACTATTTTTCAAACTTAAAAATGAACTTACAATTCGT
AGCATTTACACTTCAGTCAAATCCAAATTCTTCGTTTCTTTTGACGCAAAGAGTGCAATC
AATGTGATAACTGCATTAATTGCAAGGTAAATCCCCACGCCGATTAAGCCATAAGCTGCA
TTAATTTTAATTGCAAAAGTTGCAGCAACCGTTGCCCCCACAATAGATGCTAAGTTATAG
GCAAGTGATGCGCCAGAGTAACGTACTTCAGTTGGGAATAATTCTGGTAATAATGCCGCC
ATTGGGCCGAATGTCATACCCATAAAGACCATACCTACGATTAAGAACGCAAAGACTGTC
ATTGGTGTACCGTTTCCTAAGAAGAAAGGCATTAATAAACCGAAAATGCCGATACCTGTT
GTCACATAAATTAACCATTTACGGCGACCGATTTTGTCAGCAAAAATCCCTGACAGGCTA
ACGAAGATACCAAATACAATTGCACTTAATAAGAGTAATCCTGTAAATGTGTTAGCTGGA
ATACCTAGGCCCATTGGGTGTCCTGCTGGTGATAGCGTTGGTGCACTTTTTGAGTAAATT
TGAGCAAAGGCAGTCATAATGTAGAACAACACATAGGTCGCTGTCATAATGAATGTACCA
ATGATCAACGGTTTTAAGTGGTCTTTAAATACTTCGCTTACAGGTGCTGCGTGTTTTTTG
CCTTGAGCTTCAGCTTCTCTGAAAACGTGGCTTTCGTGTAAGCTAAGACGTACATATAAA
CCTACTGCAACAAGCACGATAGATGAAACAAACGGAATACGCCACGCCCATTCCACTAAG
GCTTCAGCACCGAAAATGTAGCTGACTAAGAAGAAGGAGGCGTTTGCTAAGAATAAGCCA
ATTGGCGCACCTAATTGTGGGAATGTACCGAACCAAGCACGTTTACCATCTGGTGCATTT
TCAGTCGCCACTAATGCTGCACCACCCCATTCACCGCCTAAACCGATACCTTGTCCGATA
CGACATAAGCAGAGCAAAATAGTTGCCCAGATACCAATGCTTTCATAGTTTGGTAATAAG
CCGATAGTAACCGTTGAACCGCCCATTAATAATAATGAAGCAACAAGGGTTTTCTTACGT
CCGATTTTGTCCCCAAAGTGTCCGAAAAGTGCCGAACCGATTGGGCGAGCGAAGAATGCT
AGTGCTAATGTAGAAAGGGAAAGTAATTCATTTGAAACAGGGTCATCGCTGTTAAAGAAT
TGTGTGTTAAATACTAATACAGCTGCTGCCGCATAAATGTAGTAGTCAAAAAATTCAATT
GCAGTCCCGATCATTGCTGCAATCGCCACTTTGCGTGGATTATTTCTTAGAGTATGAGTT
GTCATTGTCAAAAATCCAAAGGTTTCCGAAAAAAAGAGAGTGTAAATTAACACGCCAAAA
CCAATAAAACAACCCTATTTTTAGTATTAAAATCTATACAATCACTTATAAACGCCAATT
AAAGCACTATAACAAGAATATTATTCTTATATTTTAGATAAATTAGTTTTTTATTCTATT
TTTATCACGCTAAAAAAGGATAAAAATTTTTTAACATCTAATGCTAAAAACCACCATAAG
CGGATAGATTTATGCCTAATTTTGCTATGCAGATTAACTTTTACTTGTACGAATTTTATT
TATCCGTATAATGCACAGCTTCAGTCACACCTGTTTTTAATCCTTGCTTCCAACGCTGGT
GACTGGCAACCTTGGAGGCTGTTAACCCGTAAGGATCGACAATGCGTCACTACGAAATCG
TTTTTATGGTTCACCCGGACCAAAGCGAACAAGTACCTGGTATGATCGAGCGTTATACCG
CTTCTGTTAAAGAAGCAGGCGGTCAAGTTCATCGCTTAGAAGATTGGGGTCGTCGTCAAT
TAGCATACCCAATCAACAAACTTCACAAAGCACACTATGTGCTAATGAATGTAGAAGCTC
CACAAAACGTAATCGATGAGTTAGAAACTAACTTCCGTTACAACGATGCAGTTCTTCGTA
GCTTAGTGTTACACACTAAAGCAGCGGTAACAGAAGCATCACCAATGCTTAAAGCAAAAG
ATGAGCGTAAAGCTCCTGAAGCTTTAGTAGAAGTTGAAGCTGAGGATGCAGACGAGTAAT
TCGTCTATTGATAACTGTTTAATCTTAAGTGGCACTATCGCAACAACGATTAAACAAAGC
CTAAGCCCGATAGGTATTCCAACTTACTCTTTTTATTTAGAACATCGTTCGGTACAAAAA
GAAGTCAATTTAGAACGCCAAGCGTGGTGCAAAATCCAAGTGATTTTAGCAGGCAATCAA
TTTAGTTTAATAACCCAACAAATGAAGGTCGGTGGGAAAGTTCGAGTAAAAGGGTTTATC
CATACTCACAAAGACTACAACGATTTAAATCAACTAGTCTTACACACCGAACAGATTGAA
TTTATAGATTAGGAGAAGCCAAAATGGCACGTTATTTCCGTCGTCGTAAGTTCTGCCGTT
TCACAGCGGAAAATGTTGTTGAAATCGATTACAAAGATATCGCTACATTAAAGAACTATA
TTTCAGAAAGCGGCAAAATTGTTCCAAGCCGTATCACAGGTACTCGTGCGAAGTATCAAC
GTCAATTAGCTCGTGCAATCAAACGCGCTCGCTACCTTGCGTTACTTCCATACACTGACA
ATCATCAGTAATAAGAGAGGAAGAGTACAATGCAAGTTATTTTATTAGACAAAGTTGCTC
AACTTGGTACTGTTGGTGACCAAGTAACTGTTAAAGCAGGTTTTGCGCGTAACTACTTAA
TCCCGCAAGGTAAAGCAGTTATGGCAACTGCAGCAAACATTGCTCACTTTGAAGCACGTC
GTGCAGAATTAGAAGCGAAAGCAGCAGAAGCATTATCTGCAGCACAAGCTCGTGCAGCAG
CAATCGCTAACTTAGCAGCAATCGTAATCACTTCTAAAGCAGGTGATGACGGTCGTTTAT
TCGGTTCTGTTGGTGCGCGTGATATCGCTGAAGCAGTATCAGCAGCAGGCGTAGCAGTAA
CTAAATCAGAAGTTCGTTTACCAGAAGGTGCATTACGCACTATCGGTGAACACGAAGTGA
AATTACACTTACACGCTGAAGTAAATGCAGTAGTAACTATCAACGTAGTTTCTGAGTAAT
TTACGATTAAAGTAAAAAATCCCCAGCCATTTGGTTGGGGATTTTTTTTTACATCTTTTC
CAACTTCGCCACTTTTGCAATCAACCACTTAATCCCCTGCTGTACAAAGGCAATTTGCAG
ACGAGTATGATCGCCACTGCCTTCTACATTGATAATTGTTCCTTGCCCAAATTTCTCGTG
ACGAACTTTTTGCCCCATTTTCCAACTATTGTCTTCTTGTAAACAAGCGGTCGGATTAGC
TTGTGGTTTTGCAAAAGTGGCAGGGCGATTAATACTTCCACGCAAGCGGACTTCTCGGAT
ATGCTCATCAGGCAACTCGCCAATAAAACGTGAAGGTAAATGGCGTTCTTCTTTGCCATA
CAAGCGGCGACTTTCGGCATAGCTGATCGTGAGTTTTTTCTTCGCGCGTGTAATGCCGAC
ATAAGCCAAGCGACGTTCTTCTTGCAAACGACCTTCGTCGAAGCTCATTCCGCTTGGGAA
AATACCTTCTTCAACCCCAACGATAAACACGCGTGGAAACTCTAAGCCTTTGGCTGAATG
TAAGGTCATTAATTCCACATAATCTTGATGTGGTGAGGCCTGTGTTTCGCCAGCTTCAAG
GGAAGCGTGAGTTAAGAAAGCGGTGAGATCGCTCATCTCTTCTGATTCATCTGGTTTTAC
AAATTGACGTGTTGCGGTCACTAACTCTTCCAAGTTCTCAATACGAACTTCGCCTTTTTC
CCCTTTTTCTTGCTTATACATTTCATAAAGCCCAGATTTTTTAATCACAAAATCCGTTTG
TTCAAACAATGGCATTTCTTCCGTTTCTTGTTCAAGTGCGTTAATTAGCTCAACAAAGCG
GAGTAAGGCTGAAGCGGAACGCCCTGAAAGCTGTTCTTCTTGAACAGCCACTTGGATTGC
TTGCCATAAGGTGATCTGGCGAGTTCGGGTAAGCTGGCGCAAAATATCTAGGGTGCGATC
GCCTATCGCTCTTGGCGGTGTATTTACCACACGTTCAAAAGCGGCATCATCTTGACGATT
AGCGATTAAGCGTAAATAGGCTAGGGCATCTTTGATCTCTTGGCGTTCAAAGAACCGCAT
TCCGCCATAAATTCGATAAGGGATATTGGCTTGAATTAGGGCTTCTTCGATAACACGAGA
TTGGGCATTACCCCGATAAAGCACAGCACATTGATTAAAATCGCCTTCATCTTCTTTCCA
TTGCTTAATCTGTGAAGCGACAAAGCGAGCTTCATCTAACTCATTGAATGCACAATAAAT
ATCAACGGGATCGCCGTCACCTTTATCTGTCCAAAGATTTTTGCCTAAACGATTGTCATT
GTTTGAAATTAAAGCATTTGCCGAATTTAAAATATGTCCTGTTGAACGGTAATTTTGTTC
AAGGCGAATAGTTTGTGCGTTGTCATAATCATTTAAGAAGCGTTGAATGTTTTCCACTTG
AGCGCCACGCCAGCCGTAAATAGATTGGTCGTCGTCACCCACGATCATTACTTTGCCCGT
TTTTCCAGCCAATAAATGAATAAGATCGTATTGAATGTTATTGGTATCCTGAAATTCATC
GATCAGAATATGCTGAAAACGTTGTTGATAACGTTGTAAAATCAATGGGTTATGCTTAAA
TAATTCATAAGCACGGATTAAGAGTTCAGCGAAGTCCAGCAAGCCTGCGCGATCGCTAGC
TTCTTGATAGATTTGATAGAATTTAACGAGTTGTTGTGAGTGGGGATCATCGTGAGATTG
TTTGAGATCTTTTGCTCTCAAGCCCTGATCTTTTTGAGCATTGATAAACCAAGCCACTTG
TTTAGGTGGAAACTGCTTCTCATCTAAGTTATGCAATTTGAGTAAGCGTTTAATCAAACG
TTGCTGATCTTCAGTGTCCATAATCTGAAAATCTTGCGGCAGATTGGCATCAAGATAATG
AGAGCGAAGTAAGCGGTTAGCAATGCTATGGAATGTACCGACCCACATACCGAATAAGCG
GTGGTCGCTAGATTGCGATAGGGTATATTCAATACGATGACGCATTTCTGTGGCAGCTTT
ATTAGTGAAGGTCACAGCAAGAATATTGGACTCAGCAATATTTTCAACACCAATTAACCA
CGCAATACGGTGGGTAAGTACACGGGTTTTCCCACTACCTGCCCCAGCTAACACTAAATA
GTTGCCAATAGGGGCTGCCACTGCTTCTCGTTGTTTATCATTTAAGCCGTCAAGTAATAA
AGAAAAATCCATCTCCGCCTCTTTATGTGATTTTATACAGTGTAATTATTATAACCTACA
ATTACAGATATGTATTTTAATTTTTTCATCAAAATTTTTACCTCAAATTTACAAAAATCA
CTTGCATATTTATGCAATAAAATTTAATATCTATTCAGTTTTGAAACTTTGATAGGAAGT
AGTTAATGGCAATTCGCATTAGTAATGTCAATTTCTTTTACGGTTCGAGTCAAGCCTTGT
TTGATATTAATTTAAACATTGAAAAAGGCGATACCGTTGTGTTACTCGGCCCTAGTGGTG
CAGGGAAAAGTACTTTAATCCGCACGTTAAATTTAATGGAAGTACCGCAATCTGGTCAGC
TTGAAATTGCAAATCACAAGTTTGATCTGACCGCTAAAACCAATGCGAAACAGGTAGCAT
TATTACGCAAAGAAGTGGGAATGGTGTTCCAACAGTATCATCTATGGCCACATCTTAGTG
TAATGCAAAACTTGATTGAAGCACCAATGAAAGTGTTGGGTTTAACTAAAGAGCAAGCGG
TAGAAAGAGCCAAAGGTTTGTTAGCACGTTTGCAACTTACTGCCTTTGCAGAACGTTTTC
CGTTACAGCTTTCAGGCGGTCAGCAACAGCGTGTGGCGATTGCAAGAGCGTTAATGATGC
AACCAGAAGTATTGCTTTTTGATGAGCCAACAGCTGCTTTAGACCCTGCAATTACCGCTC
AAGTTGTTGATATTATTAAAGAGTTACAACAAACAGGGATCACCCAAGTGATTGTGACAC
ACGAGGTTTCTGTTGCTCGTAAAGTTGCCACTAAAGTGGTGTATATGGAACAAGGCAAAA
TTATTGAAATGGGCGATGCAAGCTGTTTTGAACAACCAAAAACAATGCAATTTGCTCAAT
ATCTTTCACATTCAGATTAATCACAACATCATACAATTAATAGGAGTTACTATGAAAAAA
TTACTTTTAGCAACCATTTTGGCAGCAACAGCAGTTTCAGCTTATGCGAATGACAAAATT
ACGTTTGCAATGGAGCCAAGCTATCCACCGTTTGAGCAAACCAATGAGAAAGGTGAAATC
GTTGGCTTTGATGTAGATATTGCAAATGCAATTTGTAAAGAAGTCCAAGCGACTTGCGAA
TTTAAATCTCAATCGTTTGATGCGTTAATCCCTAGCTTAATTAAAGGGCGTGGCGGTTTT
GATGCGGCAATTTCAGCAATTGATATTACAGAAGCTCGTGCAAAACAAGTGGCTTTCTCA
GCACCATACTACGAAAGTTCAGCAAGCTATATTGCTTTACAAGGTAAAGATTTAGCATCT
GCTAAAACAGTAGGTGTACAAAACGGTACAACTTACCAACAATACGCAACGGCAGAAGCT
AAACAATATCAAGCAAAATCTTATGCGAATTTACAAGATGCAATCTTAGACTTAAAAAAT
GGTCGTATTGATTTAATCTTTGGTGACACTGATGTGTTAAAAGATATGTTAGGCAAAATC
CCTGAAGCACAATTTGTTGGCGAGAAAGTGACAGATAAACGTTATTTCAACAATGGCTTA
GGCATTGCAGTGAAAAAATCTAACACTGAGTTAGTTGAAAAATTAAACAAAGGTATCGCA
GCGATTAAAGCAAGCGGTGAGTACCAAAAAATTTATGATAAATGGATGACTAAATAATCA
TTATGTTTTTGGATTATCTTCCTCTATTGTATTCTGCAACCCTAATGACCTTAGGGTTGG
CAGTTTGCTCTTTATTGCTCGGATTACTATTGTCCATTCTTTTTGTGGTGCTTGAAACGC
ATAAATGGACAATGGTGCGTAAATCAACCACAGTTGTTGTTGCGTTATTGCGTGGTTTGC
CTGAAATTTTAGTGGTCTTTTTAATCTATTTTGGTGCGCCTGAAGTGCTTGAAATGATCA
CAGGGGAATATGTCGAACTCGGTGCATTTGGCTGTGGTGTCGTGGCACTATCTATTATTT
TTGCTTCCTACGCTTCTCAATCATTGCGTGGAGCTATTCAAGCTATTCCGCTTGGGCAGT
GGGAGTCTGGGGCAGCTCTTGGATTAAGTCGTGGCTATACTTTTGTAAACATTGTGATGC
CACAGGTTTGGCGACACGCCTTACCAGGGTTAAGCAATCAGTGGTTAGTGTTATTAAAAG
ATACCGCTTTGGTTTCTTTAATCGGTGTACACGATATTATGCGACAAACGGAGTTAATTA
ACACCAGCACTCATCAGCCATTTACTTGGTACGGTACAGCAGCATTAATTTACCTCGGTG
TAACCTTAGTTAGCCAAGTGATTATTCGTAAATTAGAGCTACGCTTCACTCGTTTTGAAA
GAGGGGGTAAATAATGTTGCAAGAATACTTTATGGTGATAGTTCAAGGTATCCCGACTAG
TTTATTGCTGACGTTTGTTTCTTTAATCGTGGCATTTTTCCTTGCTGTTGGAATGACGTT
TTTACTTTCAATGGAAAATCGTCTAGTAAAAGGAATAGTAAATGGCTTTTTAACCCTATT
TACTGGAACGCCATTGTTAGTACAGTTTTTCTTGATTTATGCAGGTCCTGGGCAGTTTCC
TTGGATTGTCGCAAGTCCATTTTGGTCTTTGTTATCAGATGCGTGGTTCTGTGCAATGCT
CACCCTTGCATTAAATAGTTCTGCTTATACCACCTTACTATTTCACGGTGCGGTCAAAGC
GATACCAAAAGGGCAGTGGGAAACTTGTGCTGCATTAGGATTAAGTCGATTACAGACCTT
GAAAATCCTTGTTCCTTATGCATTAAAACGGGCATTACCGTCTTACAGCAATGAGATTAT
CTTAGTATTCAAAGGAACATCACTCGCTTCAACCATTACCATTATGGATATTATGGGCTA
TGCTCGCCAGCTTTATGGTACAGAGTATGATGCATTAACCATTTATGGTTTAGCCGGTGT
AGTTTATTTGGTTATTACAGGGATTATGACCGTAATCTTACGCAGAGTTGAACGCAAAGT
GCTTTCTTTTGAAAGATTAGAGGCTGAAAAAGCGTAAGAATTGTAAGATATGGCAGAGTA
GATGAAAACTAATGACCCTTTGCCCGTAATTTTTGTCTACTATGCCGTTCTTAATCTATT
CCTCTAATGGTTCTTCCTCAATCGGAGCTTGCCCTTCTGCTTCATCGGCTTTATTCGGTT
GGGTTTGAGGGGTGTCTTTACCTAGTGATAATGCGTCCCACACACTTGGTTTTGCTTCAA
CTACAGAACCGCCACCCGTACAATAGCGTTGTCCTTTATCTTTCCAAACAGGAATTTGAT
GAGGGCTGGAGCAGTCCCAAGAGCCGTAGCTGTTGATACCTACCCATTGAATAGTTGGTA
TGCTTGGTAGCTTGAACGCCAAGGGTTCAGCACGTTTAAGGTACTCTTTATATATTTGCA
ATGCACCGCTTGAACCAGTGAGATAGGTATCGCTATTGTTATCTTTACCTAACCAAACGG
TTGTGACATTTTCACCGTCTATGCCGACAAACCAAGTATCTCGTGCATTGTTGGTGGTGC
CGGTTTTGCCTGCGATATGCAGTTGTGCAAAATCTGCCTGTAGGCTACGAGCCGTACCTC
GCTCCGTTACTTGTTGCATTGCATAAAGTGTTTGAATCGTGGCTTCTGCAGGCAAAACGC
GTTTACTTGTCTGCGTGAGAACAGGCTGATAAATCATTTCACCTGTTGGGGATATGATTG
CTTCAATTGTGGTAAGCGGTACTTTTAAGCCAGCATTTGCAATAACCTGATAAGACTTCG
TGACATCATAAGGTGAAATAGAATAAGAGCCGAGTAATGTCGCAGGATAAGGTGGAATTT
CGGCATTATCCCAGCCCATTTCTTTCTGCTTGGCAATCACATTTTTCAGCCCAAGTTTCA
TTCCAATGTTTACCGTAGGAATGTTAAGGGAACGAACCAAAGCGTCCATTAACATCACAG
AACCGCTAAAACGATGATCATAGTTACGAGGTGTCCAAGTATTACTTCCAACGGTAATGG
TAATCGGTTGGTTAGCTATCGGCGTGTTAAGACGGAAATACTGCGGATTTGCCAAAGCAA
TGGCATAAATAGACGGTTTAACCAATGAACCGATTTGACGCTTGGTTTGAATAGCACGGT
TAAAGCCAGCATATTGTGTCTGTACTCCCCCGACAATCGCCCGTACTTTACCCGTTTTAT
ATTCCGCCACCACAATAGCAGATTGCAACTCTTTGATTTTCTTACTGCTATTTTCTAATT
CGGATACCCCATTGATAACCGCCATTTCCGCAGAACGCTGTTGTTTTCTATCTAAAGTCG
TGAAAATTTTTGCCCCTGACAGCAGAGCAGATTTGTTCTCACCCAACTGACTTTTAATAT
CTAAATTTAAGGCGTGCATAAACGCAGGTTGCTGACGATAGATATTCCCTTTCTCTTTCA
CGCCAAGCGGTTGTTTACTAAGTAAATCATACAATTCTTGATTAATCACCTTATGTCCTA
GCAATACACGCAACACAACATTACGGCGTTCTAATGCCCCTTCTGGATTTTTCCACGGAT
TATAGAGGGACGGACCTTTCACCATTCCCACTAGCAGAGCGATTTGATTTAGATTAATTT
CTTGAATAGGACGACCAAAATAGAATTGACTTGCCAGAGCAAAACCGTGAATTTGATAAC
TACCATTTTGACCAAGATAAATTTCATTTAGATAGGTTTCGAGAATGCGGTTTTTATCGT
AACGAAAATCTAAAATCAGCGACATTAACGCTTCATTTACTTTACGCACTAAGGTTTTTT
CATTACTTAGAAAGAGGTTTTTAACTAATTGCTGAGTTAAAGTACTGCCCCCTTGCACTG
TTCTGCCTGCTTGATAGTTTGTCAAAAAGGCTCGAGCAATCCCCAGTGGACTAATTCCTT
CGTGTTGATAGAAACGCTTATCTTCGGTAAGTAGCAACGCATCAATAAGCAGACGAGGAT
AATCCTGCAAACGTAACGCTTGACGTTCTTCATCGTTATCCGAATGCAACATTGCAATCA
TTTTAGGGTCAAGACGAAATTCCTCGACCTCTTTAAATTGCACTAAATCTTCAATACGAG
CGAGTTTATCACTGACAAAGCGTAAACGCAGTACACGTTGAGCTTCAGGATTTTCAGGGA
AAGGAAAAGCACGGCGAAGCAAAACAAGATTGTCACCTTCAATTTTGAAATCACCTGGTG
TTGCAATTAATGAAACTTCACGATAGCCATTGTCTAACAAGGCGAGTTTGACTTGCTCAA
GGGTAAGATTGTCATCAAGGCGAACACTTTCGATACGACTATAGACCTCGGCAGGCAATT
GCCAAATTTGCCCGTCCATTTTAGAACGAATTTTTCCATCTAAATAGATGCCGTATATCC
CAACATAGCAAGTGGCTAAGAGAGCTAGTTTTAAGCAAGTTGGGATAAAGTAGGGCTTTT
TCGCTATGGGTTCTTTCTGTTTTTCTTTTGTATTTAACATTATGGCTGGCTATAATTATT
CAACTTATGAGGTAAAATTTTACAGGAAAATTTTCAAATCTCACGTATATTTCTCTATTG
TTGCTCAATATATTTACCAAAAATTATAGATAATGTCATTAATGTGAAATGAATATTAAA
GCATGGGTCAAAGGATTAAATATCATAGGAACACTTGGCAACATTTAAATAGTGATTTAT
ATGTCACATCAAGACTATTCTTTTTAATATGGTATAGATGGAATATGGCAAATATAATCC
ATGTTTTAGGGGCTAATATTCCCCATCACAATCACACAATACTAAATTTCTTCCAAAATG
AATTATTGGATGAACTACCGAATGCTTTTCATTTTTATGTTGTTAGTCGTAGTGATTTGT
CTGAAACTTTTACATTATTAGATATTAATTCATATCCAGATGAATATTTACTCACTCAAG
AAGTTATCAAAATTGCAAGAAAGGAACCAACCGCTTGGTTTGTGCTACATGGGCAATTCA
ATGCATCGTTGTGGTTAGCTATCTTGTTAGGATTAGTCCCAGCAAATCGTTGTGTTTGGC
ATATTTGGGGAGCAGATCTTTATGAGCTCTCTTCTTCTTTAAAGTTTAGATTGTTTTATC
CATTGCGAAGACTTGCACAACGTAAAATAGCACGCTTGTGGGGAACTTTAGGAGATTTAA
ATCACGCTTATCAACAATTAAAACGTAAGAGCTCTCTTGATCAACGGCTTTATTTCCCAA
CTAGAATGCCTACGAATTTTCCGACTAAAAAATGTTCATATCAACGGACAATTTTGTTAG
GAAATTCTGGCGATCCGAGCAATCAACATTTACTTGGATTAAAGCAAATTCGAGAGATAT
TTGGCGAAAATGTACGAATAGTCGTGCCGATGGGGTATCCCGCAGGTAATTCAAAATATA
TTGCTCAAGTTCGCCAACAAGCAGAACAAGACTTCCAACAAGGGCAGGTGAACATTCTTA
CTCAGAAATTAGAATTTGAGTCTTATTTGGATCTACTGTCTCAATGTGATCTTGGTTACT
TTCCTTTTGAGCGTCAGCAAGGGATCGGAACGATGTGTTTACTCATACAGATGAACATCC
CGATAGCCATTCATAGAGCAAATCCTTTTCAACAAGATTTACAAGCGGAGGGAATTAGCT
TTCTTTTCGCAGATGAAATCAGTAATTCAGAGATTATACGAGTTAAATCCCAGTTGGCTT
TACTTGATAAAAGTAAAATTACTTTTTTCCCCCTAAGTTATAAACAAGAGTGGCTGAACT
GTTTACATTCTCTTGGTTTACAAGCGGTCTAATTTCAGTAAAAATTACCCACCTTGTTTA
AGGAACATTATCATGTTAGCGGGATTAATCCTTTTTTATGTAATCGCTATAAGTGTGTTG
GTTTGGATAATTCAACGAGATTATCGCCAGCAAGGCTTTTCATTCCATTTGCTGTTTAGT
GGCATCTATCTTATTACCTTTTTCGGTGGGTTTCCTTTTTCGATGACGATGGCAGAGCTA
TTTGAATATCGCCTTCCTGCCATCTCAATGTTGTGGAACATACTAGCAATAGCTTTAGGC
GGCTATCTTATCTATTACGTAAGTTATCTTTACATAGGGAGAAATAAGCAAATACCAAGG
TATGCGGTGGAGGTAAAATCGCTAGCTAATTTGACCGCTTGGATTTTAATGACGATTGCA
ATACTGAGCCTGTTAGTATTTATGTTGTTAAATCAAGGGCTATTGTTATTCAAATTAGAA
AAATATAGCCACATTTTTTCTGCACAAGTTAGTGGTGTGGCTTTAAAACGTTTCTTTTAT
TTCTTTTTACCCGCCTTGTTAATTTGGTTTTTCTTAAAGCCTACTAAAGAAAGTTGGTGG
CTATTTTTGGTAGCTGGAATGACATTTGGGGTGTTGAGTTACCTAGCCGTTGGGGGCACA
CGAGCTAACCTTGCATTAGCCTTTGTTATGTTTATGCTGTTGGGGTATTTGCGGAGGTTT
TTATCATTTAAATGGCTGGTGAGGGCAGGGCTTTTGACAGTTATTGCAATGTTTTTGTTG
GCATTATGGCGGTATCGGCTTAATGTACAAGGTTCGGAAGCATTTTACACTTTTCTTTAT
TTGACACGTGATACCTTTTCGCCTTGGGAAAATGTAGCAAAAATAATGGATGCAGAGATT
GAGTTTCAAGGATTAATGCCTATCGTGCGTGATTTTTATGTGTATATTCCTCAATCATTA
TGGGAGGAACGCCCAGACATCGTGTGGAATACAGCAAACTATTTCACGAAAAGTGTATTA
GGTAACTTTTCTGTTTTAGCTATGTCGCCAACGTTATTAGGCTCTTTTTATATTATGGGG
GGGATACCAATGATTGCTATAGGAATGGCGGTGGTTGGTGGTTTCATACGTATCTTTGAT
AATTTTTTTGCCTATGGAAAAAATTCGGCAGTTATTCAAAGTTATTGTTTGGCAAATTTG
TTCAATTTGATTGTATTGATACGAGAAGGCATAGATGCTTTTATTTCACGGTTCTGCTTC
TTTAGTGTGATTTTTGTATTTTCTTATATAGTAGCCTATTTGATAAATAGGGTGAGAGAG
GGGTATGAATAAAGTATCAGTTGGTGGAGTTGAGTTATTAGCCGTTGAAAATCAGCAAAC
TTTGGTAGCCTATTTATTGAATAATGGAGTTCTTCTAACAGGTAAATTGATAGCAATAAA
TGCTGAAAAAATTATGATTTATCAAGAAGATAATGAAATGAAAAGGCTATTAGAGGAGGC
TGAATATAAATATGCCGATGGAATAAGTGTAGTTTGTACTATCAGATCTAAATATCCGAA
GTATTCGAAAATTGAACGCATTGCAGGCGCTGATTTGTGGGAGAGATTGATGGCTGAGTT
GGGAGAATGCTGTTTACCTGTTTTCTTAGTTGGAAGCTCAGAGGATACCTTACAAGCAAC
AGCAATGAAATTGCAGGAATGGCAAGTAAAAGTGGTTGGAACACAAAATGGTTATTTCGC
TAAAGAGCAGGAAGAAGAAATTATCCGGAGAATAAAAGCGAGTGGTGCGAAATTTATTTC
CGTGGCGATGGGCTCGCCAAAACAAGAAAAATTTATGCAAAAAGCTCAGCAACTTTATCC
TGATGCACTATATATGGGGGTAGGAGGCACTTATGATGTCTTTGTCGGTAAGGTTAAGCG
AGCTCCTAAATGTTGGCAAAATTTAGGTTTGGAGTGGTTGTTTCGTATTTTACATCAGCC
TACTCGCTGGAAACGACAGTTGAGATTAATGAAATATGCTTATTTTTATCTAACAAAACG
GCTATAAAGTTTGTAACGTATTTGGGATACATATTAACATTTCACAAAAATCACTTTCTT
TTTTAAAAAATTGTGAGCAACTTCACAAATTTTTATTTAATTGTTTGCGTAAAATGTTCT
TTTTTTTATATCTCACCCTAGAAAACTTTCTTTTTCAAACATTTTTACTTTCTAATTTAA
TTTCCTTAGGGGGAATTTATGGACAAATCATTAAAAGCTGCTTGTATTGGTGAATTTATT
GGTACAGGTTTGATTATCTTTTTTGGGGCAGGCTGTGTTGCCGCAGCACAGGTTGCTGGA
GCCACATTCGGCTTGTGGGAAATTTCAATCGTGTGGGGACTTGCGGTCGCAATGGCTGTT
TATGCTTCTGCGGGGTTATCTGGTGCTCACTTAAACCCTGCTGTTACTATTGCGTTATGG
AAATTCGCTTGTTTTGATGGCAAAAAAATTCTGCCTTACATTATTTCTCAAATGCTCGGT
GCTTTCTGTGCGGCAGCATTAGTGTACTTCTTATATAAAGATCTTTTTGCTGCCAGTGAA
GCGGCACAAAATATTGTGCGTGGTGAAGGTGTTGGCTTTGCAGGTGTTTTCTCGACCTAT
CCTAATCCACATATCAGTGTATTACAAGCCTTCTTTGTTGAAGTGGTGATTACCGCCGTA
TTAATGGCACTAATTTTTGCTTTAACGGATGATGGTAACGGTTTACCAAGAGGTGCAATG
GCTCCTTTACTTATCGGTTTACTCATTGCGACTATTGGTGGTGCAATGGGGCCATTAACT
GGCTTTGCGATGAACCCTGATCGTGATTTTGGCCCAAAACTCTTTGCATTCTTAGCTGGT
TGGGGAGATATAGCGCTCACTGGCGGACGTGATATTCCTTATTTCCTAGTACCTATTTTT
GGTCCTATTGTTGGGGCTTTATTAGGTGGCTTTATCTATACCCGTGTTATTGGTAAAAAT
TTACCATGTAATCTTAAATAATTTTCAGAGGTGATCCTATGACTAAAGAATACATCATTG
CCTTAGATCAAGGCACAACCAGCTCTCGTGCGGTGTTATTAGACAAAAATGCAAACATTG
TTGAAGTGGCACAACGTGAATTTACTCAAATTTATCCGCAAGCGGGTTGGGTTGAACATA
ACCCGATGGAAATTTGGGCAAGTCAGAGTTCAACTTTAAATGAAGTTGTTGCAAAAGCAG
GGGTAAAAGCCGATGAAATTGCGGCGATTGGTATTACCAACCAACGTGAAACCACGATTG
TTTGGGAAAAAGAAACAGGTAAACCGATTTACAATGCGATTGTATGGCAATGTCGCCGTA
CATCTGATTTCTGTGAAAAATTAAAAGCAGAAGGTCACGCTGACTATATTCGTAAAACAA
CAGGTTTAGTGGTAGACCCGTACTTCTCAGGCACAAAAGTGAAATGGATTTTGGATAACG
TAGAGGGTGCAAGAGAACGTGCGAAAAAAGGTGAATTACTATTCGGTACGGTCGATACTT
GGTTAGTATGGAAATTGACTCAAGGAAGAAGCCACGTTACCGACTATACCAATGCTTCTC
GTACGATGTTATTCAACATTCATGCCAAACAGTGGGACGACAAAATGTTGGAACTATTAG
ATATTCCACGCGAAATGTTGCCTGAAGTGAAAAACTCATCTGGAATCTACGGACAAACCA
ACATTGGTGGTATGGGTGGCGTGCGTATTCCTGTTGCAGGAATTGCAGGTGACCAACAAG
CGGCACTTTACGGACATCTTTGTGTCGAATCTGGTCAAGCGAAAAATACTTACGGTACAG
GCTGCTTTATGTTGATGAACACCGGCGATCAAGCGGTTGAATCGAAAAACGGCTTATTAA
CCACCATTGCGTGTAACGCCAAAGGTGAGCCTTGCTATGCCTTAGAAGGTTCAATCTTTA
TGGCCGGTGCATCAATTCAATGGTTGCGTGATGAACTTAAGATTATCCACGACGCTCGTG
ACTCAGAGTACTTTGCAACTAAAGTGAGCAGTACAAATGGTGTATATGTTGTTCCTGCGT
TTACGGGTTTAGGCGCACCATATTGGGATCCGTATGCGCGTGGTGCTATCGTGGGCTTAT
CTCGTGGTGCAAACCGTAACCACATTGTGCGTGCAACATTGGAGTCTATCGCTTACCAAA
CTCGTGAAGTGTTAGACGCAATGCAAGCGGACAGTGGTGCGAAATTAGCAACTTTACGCG
TAGACGGCGGTGCAGTTGCGAACAACTTCTTAATGCAGTTCCAAGCAGATATTCTCAATG
CTAAAGTAGAACGTCCGAAAGTGCTAGAAGTGACCGCTCTTGGTGCGGCTTACCTTGCAG
GTTTAGCAACAGGTTTCTGGGGTAGCTTAGAAGAATTACGCGGTAAAGCGGAAATCGAAA
AAACCTTCTCTCCAGATAATGACGAAGAAAAACGTGCAAGACGTTACAAAGGTTGGAAAC
GCGCGGTGAAACGTTCATTAGAATGGGCGAAAGAAGACGCTGAATAGTTTACCATAAATA
GACAAGCGGTCAGTTTCTGCAAATTTTTTGCGAAAACTGACCGCTTATATTTTATGCCTC
TTTCTTGTGCGGACCGATTTCTTTATTATGCCCTTCATCAAGATGAACAAAATTCACTAA
TTCATCAGCACTTACTTGGAACGCTTTACCAAACCCTTTTACAAATAATCCTTGTTGTGG
TTTAAAGCAGAACAGTTTGAAGTCTTGCAAGGTTGCTAACTCATCGACTAAATCGCCGTG
ACGGGTTTTTAATTTGGCAATGCCATCATTCCACTCATCACTATAGCGTTCGACAATGCG
AGCGGTTGCGTCGAAGGTCAAACGGCGACGAGCAAAAATTTCACGGCTCTGACTTTCATC
TTCCAGCAACATTAACGACACTTTCGGCACTTCCTGTAGGTTGCATGCGTGGCGGGCAAT
GGTGGAAATCAATACTTGATATTCACCATTGTTGATCACAAATGGTGCATAACTTACATT
AGGGGTTCCCTCTTTATCCACAGTGGCAAGCACCAATGTTTTCATTTTTGCTTTAAATTC
TTGAATTTCTGGCCCTAAACGGTTTTGTAATACTTCTTGACGATTTGACATTTATCGCTC
CTTTTTATTGAAATGTCTTAAATTTTTCAACTTGTGTTGGGAAGAGTTGCCGCTGCTCAT
CTCGACCGAGATACACTTTAAAAATGGTTTGCCCGTTATGTGCAATAAAAGCAATGTTGT
AGCTTTCTTTCCCTCTAAACGGCAAGCTAACAAAGGCAATTCGAGCAATATTATCAAGCT
TTAAATGCCCGTGAAGTGTGCCTTCTTGATCCTTCATATTCAAATTGTAATAACCTCGAG
CAAAGATCCCGCTTGGAAAACGGTCTTTAATTTCGAAAATGGAGCCTTCTTTTTCGATGA
TAGTTGTAAATGTTCCCCATTGACTGATCGCTTGTAGAATCTTTTCCGCTCTATCTGCAG
AGAACAAGCGGACAAATTCACTCGGTAAATTGCAAAGCACTTGCCCTTCTGGGAGAGCTA
ATTTTTCCGCAATTTCAAGGGTAATCATATTCGGGTTTTCAGCAAGAAGCTGGGTGATTT
GTTGTCTATAAGAGTTCATGTTGTTATGCACAAGTTAATAATGATTATTATTTATTTTAT
AGTCATGCTATGCTGGAATCAACTACTTTTACCAATCGCTTGCAGATTTTGACCGCTTGC
ACCTGTTGAATGCTGGTGAGCCTTGATGACACTGCTATCAATAAAAATCCATTCAGAATC
AATATATTGTCTAAATGATTTTAGCACTTCTTGCCAAACACCCTTTTTAGACCAAAGATT
GAACCGACGATAAATCGTGTTCCACAAGCCAAATTCAGCAGGTAAATCACGCCAAGGGCA
TCCCATACGAATGCGATATAAAATCCCTTCCACTGTATTACGATGTTCAGGTTTATTATA
AACACGTCCTGTACGGTCGAGTAAATAAGCTAGGCGTTTCCAAAGATTATCTGTTAAAAT
AGTTCTAAGCGACATAGTTTGTATGGGATGGTTAGGTTTTGGCGAACTAAATTATACCAA
ATTTCTATGTCGTTTGTTTTTTGTACTTAAAAGATCAACACGCCCTATGCTTACAAAAAT
AATTTATTTTTTAGACATTACTTATTTGATGCCATAGAATGGACAGTACATCATAGAAAC
ATATAAATGACTTTACGTATAACAACTATGAACATCTGGCAAACAAAATCCCTCGTCACT
TGGCTACTTGCCCCTCTCTCCCTGCTTTTTTGGTTGATTAGCCAAATTCGAGTGATGTTA
TACCGCAAAAAAATCCTAACATCTTACCGCTCGCCAGTGCCAGTCTTAGTGGTGGGAAAT
ATTTCTGTTGGCGGAAACGGCAAAACACCTGTGGTCGTGTGGTTGGTAGAACAGCTTCAA
CAGCGTGGCGTGAAAGTTGGTGTTATCTCCCGTGGTTATGGTGGAAAAAACAAGCAATAT
CCACAGTTAGTCACAGCCGATAGCAATCCCGAATTAATGGGGGATGAGCCTGTACTCATT
GCGCAACGAACACTCGCTCCAGTCGCCGTTTCGCCGAACCGCCGACAAAGCATTGAACTA
TTATTGAGCCAATTTGAGTTGGATCTCATTATTACTGATGATGGCTTACAACATTACGCC
CTTGAACGAGATATGGAGTGGGTTGTTGTCGATGGCGAGCGTCGTTTTGGCAACGGTTTT
GTCTTGCCGGCAGGTGGATTGAGAGAGCTTCCAAGCCGTTTAAAATCAGTGCAAGCGGTG
ATTTGCAACGGAAAATCTGCACTAGTAGGCGAACATCTAATGCAGTTAGAACCTGAATGG
GTAATCAATTTAAAAACAGGCGAGAAAAAACCGATAACCGATTTTTATCATCAGTCGGCG
ATTGCCCTTGCAGGCATTGGCTATCCGTCTCGTTTTTTTATGATGTTGCAAGAGCTTGGC
ATTCAACTTAAAGAAAGTTATGGCTTTGCTGATCATCAACCTTACGCGTTAAACATAATC
GAACCTTTACAGAAAGACGGCTTACCGCTATTAATGACCGAAAAAGATGCGGTAAAATGC
CGTAGTTTTGCTCAACCAAATTGGTGGTATGTGCCTGTTTCTGCAAAATTTTCAGCACAA
GATACCGCTTGTTTATTAGAACCCGTCCTTGAATTAGTGAGAAAACAGAATGAACGAAAA
ACTGCTTAATACGATCGCTTGCCCAATCACTCAGACCAAATTAGAGTGGGATAAAGAAAA
CAACCGTTTAATTAGCCGTTCGGCGAATGTTTATTATCCGATTGAAAATGGCATTCCTGT
GTTGTTGCCAGAGAAAGCGGAGAAGCTATAAAGATATACAAACTGTAAGCCAGTTAATCC
CAGATTTATAACATGATACTCAACCCAAACAGCAAATTTGTTATCAATGCCAACCCTGCC
ATTTGTCCAAGGATAGGGCGAAGTTCTGTTGGGTGTTTGTGGAGGTAAACAAATAAACCG
TGTTTGACTAGTAAAGGGATTGCTAATAAGTATAGGAAATTGTACCAATGAGCAAAATTC
GTCAGAGTGAATAAAAGATAGGATAGTACAGCTAAACTGAGTAAAAGAAGATGATAACGG
CGTCCATTCTGGCTACCGATACGGACAATAAGGGTATTTTTACCCGCTTGTTTATCTTGC
TCAATATCGCGTAAGTTATTGATATTTAATACTGCCACAGATAATAGACCACAGCCGAAA
GCGGGAAGTAATAGATCAAACTGTAGGGTATGGACTTGTAAGTAGAATGTACCTAAAACA
GCTAAAAATCCAAAGAAAATGAGTACGGAAATATCGCCTAATCCTAAATAGCCATAAGGT
TTCTTTCCTACGGTGTAAGTAATTGCTGCGACAATCGCTAAAATGCCAAGTAGTGCAAAA
ACAATAAGATCTTGCCAACTTTGATAAGCATAACCAATCAATACACTTCCAGATATAAAA
GATAATACAGCAACAAAAATCAAGGCTGTTTTCAACTGTTGTCCCGAAATCTCACCCTGT
TGAATTGCTCGTAAAGGGCCGATCCGCTGTTCCGTATCAGATCCTTTGATGTGATCACCA
TAATCATTAGCAAAGTTAGACAAAATTTGTAACAAAATCGTTGTGATAAAAGCCAGTAGG
GTGGTTAGCCAATCAAATTTTCCTTGCCAAAAAGCTAATGCAGAACCAACCAAAATAGAA
GCTAATGCAAGCGGTAAGGTTTTTGGGCGAGCCGTTGAAAGCCAAATAGAGAACATAGAA
CCTTTATTCATATCAATAAATTAGTCACTTTAATGAAGTTTTTCTTTTAAAACTGTGTAT
TTTATTACAAAATGTTCTTATATGTTTTGATTTTTAACAGAAAATTTGCCTTTTTATGAC
AAATCCGTCCTCTTTAACCCTTTCTCCCATTGGAACGATACAAACACCTTATGGGGAAAA
ATTTGCCGTTCCTCGTCAGCCCAATTTAGTCCGTGAAGGGCGAGGTATTTTGCGTTTGTT
GCCACCTTATAATACGCCTGATGCAGTACGAGGTTTGGAGCAATTTAGCCATCTTTGGCT
TATTTTTCAATTTCATCAAATTCCTGAACGAGAGTGGCACGCTACTGTTCGCCCTCCCCG
TTTGGGTGGGAATGAGCGTGTTGGTGTATTTGCCAGCCGTGCGACACATCGCCCAAATCC
GTTAGGTTTATCGAAGGTGGCATTAGATCGTATTGAAGTTAAAGAGGGCGAGGTTTATTT
ACATTTAGGCAGTGTTGATTTAGTCGATGGCACACCGATTTTGGATATTAAACCTTACGT
TGCTTATGCTGATAGTGAACCGAATGCGTTATCGGGGTTTGCTCAAGATAAACCTGAGGT
GAAATTGCAAGTGCTTTTGACTGAGCAAGCACTACAAGCGGTCAAATCTTGTCAGAACTT
TGCGAAATTTGGCATTGAAGATCCTGTGCAATTTTTATGTGATGTAGTTGCACAAGACCC
TCGACCCGCATATCAGCAAAGTAAACCAAGTGAGCGAATTTATGGTATGCACTTGGCTGG
CTATAACGTGACTTGGCAGATAGATAAGGTGCGACAGGATCTTGCACATATTTTAAACAT
TGAACTAATCAAGAGAAATACGTTCTAAGTGGTGTTTTACGCCCTGATATAAAAGGAATA
GAGAATGACATTGAAAAAATATTTAGCCATTTTACCGCTTGTATTTACCTCATTGGCTGT
ATCGGCAGAGCCAAATACCTTTGATACCAACTCGACTTTCCAGTTTTCAACGCAAGTAAG
TCGTGAGGTGGATAAAGATCTGATGAAAGCTGAGGTATATAGCAGAATGTCAGGTAAAAA
CCTGAATGAACTGAAAAAGCAAGTTTCTGCTCATCTCAATCAGGTGATTGAATTAGCGAA
ACAAGATAAAAGCATTGAGTTATCTACAGATGGCATTAGTAACTATCCAGAATACGATAA
TAAAGGTAAGGTGACAGGCTGGTTCGCAGAAGGTCGCATTCAGTTGAAAAGTAAAAATTT
TGACGCTATGGCAAAGGTGCTTGAGAATTTAGGCGATGATGTGGCGATTGGTCAAATTCA
TTTTAGTGTGTCGCCTGAAAAATTAGCTTCTCTTGAAGATGAAATGACGTTAGACATTAT
TGCTCAGTTTCAGCGCAAAGCCGAAGTTATTCAAAAAGGGCTAAATGCGAAACGTTATAT
TATTAGTAATGTTCAGTTAGAAACCCCTAACGGACAGGAACATCATAGCCGTCCAATCGC
ACTAAGAGCCGCAAGTTATGCGAAAGAGGCAGATGTGGATATTCCACTTGAGACAGGCAA
AGCCACTATTTCTGCGTTTGCTTCGGGGCAGGTGAAATTTGAAAAGTAAGGGCTTGAAAT
GAAGAAATGGATTAAGTTACTCGGTCTTACTTTACTTTGTACTTCGGTAAGTGGCTGTTT
AGTCACTTCTGTTGTTGGTGGTGTTGTTGGAACTGCCGTTGATGTGGTTGATGCGGTGAC
ACCTGATATTGTGGATTAATTTCAAAATTTGACCGCTTGTAAGAATAAGCGGTCATTTTG
TTACTAACATTTGCAAATCCTCTATAACAAGCTACAATGCCTAGAATTTCTACCCAATAA
AATAAGGATACTTAAATGAAAATTACCAAAAATGTTGTGCCTAGCATTGCATACCAAGTT
CGTACTCAAGATGGCGTATTAGTTGATGAAGCACCAGTTGAGCAACCATTAGAATATTTA
CACGGTCACAATAACCTTGTTATTGGTTTAGAAAATGCGTTAGAAGGTAAAGCGGTTGGT
GATACCTTTGAAGTGCGTGTTAAACCAGAAGAAGCCTATGGCGAATACAATGAAAATATG
GTGCAACGTGTGCCAAAAGATGTGTTTATGGGCGTTGATGAATTAGAAGTGGGTATGCGT
TTTATCGCCGACACAGATTTAGGTCCATTACCTGTGGTGATCACGGAAGTTGATGGCGAT
GAAGTGGTTGTTGATGGTAACCATATGTTAGCTGGTCAAGAGTTATTATTCTCTGTGGAA
GTGGTTGCAACTCGTGAAGCGACATTAGAAGAAATTGCTCACGGTCACGTTCATCAAGAA
GGTGGTTGCTGTGGTCACGATCACGATGAAGATCACGGTTGCTGTGGCGGTCATCACGAC
CACGATCATCACCATCACGGACACGGCGGTTGTGGTTGCAACCACTAATTAAAGGTTGGT
TGAACGATGAGTGATACCCCATTACAATCAGGCACGGATTACCTCCGTGCCATTTTAAGC
TCTAAAATCTACGATCTTGCCCAAGTCACGCCATTACAAAAAATGGAAAAGCTCTCAGAG
CGTTTGGGTAATCATATTTCCATTAAACGTGAAGATCGCCAGCCAGTGCATAGTTTTAAA
CTGCGTGGGGCTTATGCGATGATTTCTAATCTCTCTCCAGCTCAGAAAAATGCAGGGGTG
ATTGCGGCTTCTGCTGGTAATCACGCTCAAGGTGTTGCTTTGTCTGCGAAACATCTCGGT
TTGCGAGCGTTAATTGTGATGCCACAAAATACGCCGTCGATCAAAGTTGATGCCGTGCGT
GGTTTTGGTGGGGAAGTGTTGCTCCATGGAGCAAATTTTGATGAAGCCAAAGCCAAAGCG
ATTGAGCTTTCCCAAGAGCTGAATATGACCTTTGTTCACCCGTTCGATCACCCGCTAGTG
ATTGCAGGACAAGGCTCTATCGGTATGGAATTATTACAACAAAATGCCGATCTGAACTAT
ATTTTTGTTCCTGTCGGTGGCGGTGGTTTGATTGCGGGTATTGCTGTGCTGATTAAGCAA
TTGATGCCTGAAATTAAAGTCATTGGGGTTGAGTCTAAAGATTCCGCTTGTCTATTTTAT
GCCTTGCAAGCAGGGCAACCAGTTGATTTAGAACGTGTGGGGTTATTTGCTGATGGTGTT
GCGGTTAAACGTATTGGCGATGAAACATTCCGTTTGTGTCAGAAGTATGTTGATGATGTT
GTGTTAGTCGATAACGATGAAATCTGTGCGGCATTGAAAGATGTGTTTGAGAATGTGCGT
GCGGTGGCAGAGCCGTCAGGGGCATTATCTTTAGCGGGACTGAAAAAATATGTGGCTCAA
CACAATCTTGAAGGTAAAAATCTCGCCTGTATTTTATCGGGGGCAAACCTTAACTTCCAC
ACACTACGTTATGTGTCAGAGCGTTGTGAAATCGGCGAAAAACACGAAGCACTCTTAGCC
GTTTCTATTCCTGAACAAAAAGGCGCTTTTCTCAAGTTCTGTCAAATTATTGGTAATCGT
GCGGTCACAGAATTTAACTATCGTCACGCAGACGATCAGCAAGCCTGTATCTTTGTGGGC
GTGCGTATTAGTGGGAATGCTGAAAAATTAGAGATCATTAAAGATTTACAACAAAATGGC
TATCCAGTTACCGATTTATCCGATGATGACATCGCGAAAACCCACATTCGTTATATGGTC
GGCGGTCGCCCAAGTTCTATTCAGCAAGAAGAATTATACAGTTTTGAGTTCCCTGAGCAG
AAAGGGGCGTTGTTGAAGTTCTTACAAACGTTAATTGATTGGGATATTTCACTGTTCCAC
TACCGAGCTCACGGTGCAGATTATGGTGACATCTTGGCTGCATTTGTTGTGAACGGCAGT
GAAAAAGAGGCATTTAAACAAGATTTAGACCGATTAGGTTATCGCTATCAAGATGTTAAT
GATAGTCCAGCATATCAATATTTTTTAAGGTAATTATTTATGGCAGAACGTAAATATTTT
GGCACCGATGGGGTGCGTGGCAAAGTAGGGCAATTTCCGATTACGCCTGATTTTGCATTG
AAATTGGGTTGGGCAGCAGGTAAAGTGCTTGCTACTCAAGGCTCTAAACAAGTATTAATT
GGTAAAGATACTCGTATTTCAGGTTATATGCTTGAGTCTGCACTTGAATCTGGCTTGGCA
GCGGCAGGTTTATCCGCCGCCTTTACAGGCCCGATGCCAACCCCTGCGATTGCCTACTTA
ACTCGTACATTTCGTGCAGAAGCAGGGATTGTAATTTCAGCATCTCACAACCCTTATGAT
GATAATGGGATCAAATTTTTCTCTGCAATCGGTGAAAAATTACCAGATGAAGTCGAAGAA
GCGATTGAAGCAATGCTTGATCAGCCGATGGATTGCGTGGCTTCAGCTGAATTAGGTCGT
GCAAGTCGTATTAATGATGCGGCAGGACGTTACATTGAATTTTGTAAAAGTACTTTCCCA
TCACATTTAAGCCTAGATGGTTATAAGATCGTGGTGGATTGTGCAAATGGTGCAACTTAC
CATATTGCTCCAAACGTAATGCGTGAGTTAGGTGCAGAAGTGATCGAAATTGGCACACAC
CCAAATGGTTTGAACATCAATGAGAAATGCGGTGCAACGGACATTAAAGCCTTGCAACAA
ATGGTAGTCGAAGCTGGTGCAGATGTCGGTTTAGCTTACGATGGCGACGGTGACCGCTTA
ATTATGGTCGATCACTTAGGCAACAAGGTTGATGGTGACCAAATTCTCTTTATTATTGCT
CGTGAAGCATTACGTTCAGGCAAATTACACGGCGGTGTCGTTGGTACATTAATGAGTAAT
ATGAGCCTTGAACTTGCCTTAAAAGAGTTAGCTATTCCGTTTGCACGAGCAAATGTAGGC
GACCGCTATGTACTTGAAGTCTTAAAAGAAAAAGGCTGGAAGCTCGGTGGTGAAAACTCA
GGGCATATTATCGTGTTAGACAAAAATACTACTGGTGACGGTATTGTCGCCTCACTCGAA
GTATTGGCTGCAATGGTATCACATAAATTAAGCCTAAATGATCTGGCTAAAGCTGTGCCG
TTATTCCCACAAGTGTTGATCAATGTTCGTTTTGCAGGTGGTGCAAATCCATTAGACAGT
GATGAAGTTAAAGCTGTTGCAAAAGATGTTGAACAACGTTTAGCTGGCAAAGGTCGTATC
TTACTGCGTAAATCAGGTACAGAACCGCTAATTCGTGTGATGGTGGAGTGTGAAGATGGG
GCTTTAGCACAAAGTTGTGCGGAAGAGATTTCAGAAGCGGTGAAACGTAACTAATCGCAA
GCGGTAAGATTTCAACAAAATTTTGTAAGGATCTTACCGCTTGTTCTTTTTTAGACTATA
ATAACGCAAACGTTTGCTTTAAGGAGAACGCTATGGATCAACTTGAGATGAAAAAAATTG
CAGCTCGTGCAGCTTTGCAATATGTTAAACCTGACACTATTGTTGGTGTGGGAAGTGGCT
CAACTGTAAACTGTTTTATTGATGCCTTAGGTGAAATGGCAGATAAAATCAAAGGGGCAG
TCGCAGCTTCAAAAGCTTCAGAAGAACGTTTAAGAGCGTTAGGTATTGAAGTATTTAGTG
CCAATGAGGTGACTGAGCTTGATGTTTATATTGACGGTGCAGATGAAATTACTCCGCAAG
GCTATATGATTAAAGGCGGTGGGGCGGCATTAACGCGTGAAAAAATTGTGAGTTCACTTG
CAAAAAAATTCATCTGTATTGTTGATGCAAGTAAGCAAGTAGATGTGTTAGGCTCTACTT
TCGCTCTGCCTGTTGAGGTGATCCCGATGGCTCGTTCTTATGTTGCTCGTCAATTAGTAG
CCTTAGGGGGATCGCCCGAATACCGTGAAAGCGTTGTAACAGATAATGGCAATGTGATTT
TAGATGTGTATAACTTCAAAATTTTTGAGCCATTAAAAATGGAACATACCATCAATAATA
TCGCAGGCGTTGTTACTAACGGGATTTTTGCACAACGTTATGCGAATGTGACCATCGTAG
GTACGCCTGATGGTGCAAAAATTATTGAATAAGAAAAATCACTACGGAGGGTTGGGGGTT
GCTACTCAACTCTCTTCTGTATAAGGAAGGCAATATGACAACCAAAGTTTCTTTAGATAA
ATCTAAAATTAAATTTTTACTGCTGGAAGGCGTTCATCAAAATGCAATTGATGTTCTGAA
AAATGCAGGCTATACCAACATTGAATACCATAAAAAAGCTCTTGATGGTCAAGAGCTAAT
TGATGCGATCAAAGATGCTCATTTTGTTGGTATCCGTTCGCGTACTTTTATAACAGATGA
AGTCTTACAACAAGCTCAAAAATTAGTAGCTATTGGTTGTTATTGTATTGGAACCAATCA
AGTTGATTTAGATGCGGCAAAACGTCGTGGGATCCCTGTGTTTAATGCACCTTTCTCAAA
TACTCGTTCTGTTGCAGAATTGGTGTTAGGTGAAATCATCGTGTTAATGCGTCAAGTGCC
AAAAGCAAATGCGGAAGTACATCGTGGTATTTGGAATAAATCTGCCGCTGGTTCAAACGA
AGTGCGTGGTAAAAAATTAGGGATTATCGGCTACGGGCATATTGGTTCGCAGTTAAGCAT
TATTGCCGAGTCTATCGGTATGCAAGTGTATTTTTATGATATTGAAAATAAACTACCGCT
TGGAAATGCTCAACAAGTTGCTAGCCTTGAAGAACTACTTTCAACCTGTGATGCGATTTC
ATTACACGTTCCTGAAAATGCTTCAACAAAAAATTTAATTGACGCAAAACGTTTAGCCCA
GATGAAAGAAGGTGCAGTATTAGTGAATGCAGCGCGAGGAACTGTGGTAGATATTGATGC
CTTAGTTGAAGTATTAAAAACAGACAAATTGCGTGGCGCAGCCCTTGATGTGTTCCCTGA
AGAGCCAGCTTCTGCAAGCGATCCGTTTGAGTCTCCACTTTGCGAATTTGATAATGTGAT
TTTAACCCCACACATTGGCGGTTCTACATCAGAAGCACAAGAAAATATTGGCACTGAAGT
CTCAAGTAAATTTGTAAAATATTCTGATAATGGCTCTACATTATCAGCGGTCAATTTCCC
AGAAGTTTCCTTGCCTGAACATAAAGGCACAAAACGCTTATTGCATATCCACGAAAACCG
CCCAGGTATTTTAAATCAACTCAATAAAGTCTTCGTTGATGCGAATGTGAATATTGCCGC
AGAATATCTACAAACTGATCCGACTATTGGTTATGTAGTTATCGACGTTGAAACCGAACA
GACTGGCGAGGCATTAAAATGTTTGAAAGAGATTGATGGAACGATTAGGGCTAGGGTTTT
ATACTAGCTGTTGTTTCCCCTCTAAAAGTTGAAAGAAAAATGACTTTTGGAGGGGAATTT
GGCTAGGCATAGTAGACAAAAAAAGGGTATAGCAACCATTTTGTCTACTATGCCTAAAAT
CATTAAGCGTTTTTACCTTGATGCTCTTTTGCCGCTTTCACAAATCCTTCAAATAACGGA
TGTCCGTCACGTGGAGTAGAAGTAAATTCTGGGTGGAATTGTGCTGCGATAAACCAAGGG
TGGTTTGGCACTTCGATGATTTCGACTAATTTACGATCTGCCGATAAACCGCTCACTTTC
AAGCCTGCTGCTTCAATTTGTGGAAGTAATGTATTGTTTACTTCATAGCGGTGACGATGA
CGTTCAACGATCGTTTCAGTCCCATACACGTCGCGTGCTTTTGTGCCTTCGATTAAGTGG
CATTGCTGAGCACCTAAACGCATTGTGCCGCCTAAATCTGATTCATCTGAGCGAGTCTCA
ACATTCCCTGATTCATCTTGCCATTCGGTAATTAAACCCACGACAGGTTGTCGACAGTGT
TTATCAAATTCTGATGAGTTCGCTTGAGTTAAACCTGCAACATTACGAGCATATTCAATT
AATGCAATCTGCATACCTAAACAAATACCCAAGTATGGAATTTTATTTTCACGAGCATAC
TGTGCGGTACGGATTTTCCCTTCCACACCACGATAGCCAAAACCGCCAGGGACTAAAATC
GCATCAACCCCTTGTAACACTTCAACACCTTTGGTTTCTACATCTTGTGAATCAATATAT
TTAATGTTCACCGTTAAACGATTTTTCAAGCCTGCGTGTTTTAATGCTTCATTGACCGAT
TTGTAAGCATCTGGTAACTCAACATATTTACCGACCATACCGATAGTCACTTCACCCGTT
GGGTTTGCTTGTTGGTACAGCACTTGTTCCCATTCAGATAAATCTGCTTCTTTGCAAGTT
AAGCGGAAGCGATCACAAATGAAATCGTCTAAACCTTGCGATTTTAATAACGCTGGAATA
CGGTAGATGGAATCAACATCTTTGAGAGAAATAACCGCACGCTCAGGCACGTTACAGAAT
AAAGCGATTTTTGCTCGCTCATTTGCTGGGATCATACGATCTGAACGGCAGATCAACACA
TCAGGTTGAATACCGATAGAAAGCAACTCTTTCACTGAGTGCTGTGTTGGCTTAGTTTTC
ACTTCACCTGCCGTTGGGATATATGGCACAAGGGTTAAGTGCATAAACAATGTTTTTTCA
CGCCCCACATCAACGGCTAATTGACGTAATGCTTCTAAGAACGGCAGTGATTCAATATCG
CCTACAGTGCCACCCACTTCAACGATTGCAACATCGTGACCTTTACCACCTTCAATCACT
CGTGCTTTGATTTCGTTCGTAATATGTGGAATAACTTGGATCGTCGCACCTAAATAGTCT
CCACGACGCTCTTTACGCAAAACTTCTGAGTAGATCTTACCGCTTGTAAAGTTGTTCGCT
TTGGTCATTTTGGTACGGATAAAACGCTCATAGTGACCTAAGTCTAAATCCGTTTCTGCA
CCGTCTTGAGTTACGAACACTTCACCGTGTTGCGTTGGACTCATTGTACCTGGATCGACA
TTGATATAAGGATCGAGCTTCATAATAGTGACATCTAAGCCACGAGCTTCAAGAATTGAT
GCTAACGACGCAGCCGCAATGCCTTTTCCTAAAGAAGAAACAACGCCACCCGTCACGAAA
ATATAATTCGTTGCCATTTTGTCTGCCTTTTATGTGATAAATAGAGCTGAAATTCGGAAT
GGAATAAACCATCAGGACGGGAGCGTAGTTTACAGCAAAACGTCCTGATAGGCTAGTAAG
AAATTATTTATAAAGAAATATCCCGTCTTCCTACAAATGAATGAGAAAGGCTTGTTCCGT
CAACCATTTCTAATTCACTTCCGACAGGAATACCGTGTGCAATACGAGTAACTTTAATAT
TGTGAATAGAACACATCTCAGCGATATAATTTGCGGTCGCATCCCCCTCAATCGTTGGAT
TGGTTGCCAGAATCACTTCTTGAAAAGATTCTTCTTCTAAGCGTTTCTGTAATAAATCTA
AACCAATTTCACGAGGTCCTATTCCATCTAAAGGAGATAGATGTCCCATTAATACGAAAT
AATGCCCTGAAAATTGCCCAGTTTGTTCAATCGCTTGAATATCTGCAGGCATTTCAACCA
CACAAAGTTGTCCGCTGATTTGGCGGCGGTAGTTTTGGCAGATAGCACACTCATCTTCTT
CAGTAAAAGTTCGGCAAGATTTGCAATGTCCAATGTGAGTCATTGCTTCGCTCAATGCTT
TAGCTAAATTCACACCGCCTGAGCGGTTACGCTGTAAAAGATGATACGCCATACGTTGTG
CAGATTTTGGGCCGACTCCAGGCAATACACGCAGGGCTTCCATAAGATTTTCAAGTAAAG
GGCTACTTTGCATAAGTGATATGATATAAATAGTAGCAGGGGCAATTTGCCCCTACTTTT
AAACTGATTAACTAGATAATTAGAATGGGAACTTCATTCCTGGTGGTAATTGCATACCCG
CAGTAACACTTGCCATTTTCTCTTTTTGCATTTCATCAGCACGGCGAACCGCGTCGTTGA
ATGCAGCAGCAACTAAATCTTCCACCATTTCTTTATCATCTTCCATTAACGATGGATCGA
TTTCGATACGACGACAATTATGCGCACCATTAATTGTCACCTTCACCAAGCCAGCTCCTG
ATTCGCCAGTTACTTCTAATTGTGCAATCTCTTCTTGCATTTTTTGCATACGCTCTTGCA
TTTGCTGAGCTTGTTTCATTAAGCCGCCCAAGCCACCTTTTCCAAACATGTTATGACCCC
ATTAGATATTAATAAAAGAATAATTAACATTCTACTGAAGCAGTTTAGTCGGCGCAAGTG
ATAAAATTGGCTCTCAGCTTTCTATTGTTTTAATAGCTTAGTATGGATAGAATCCAGCAA
CTTCTCTAAAACTTTTCTAAAAATCATTATGTTTAAACTCAAATCTGCCTTAATTAGACC
AGTACAACGTATTAATAACGCCAAACTGACTTTTGATGAAACAATAGTTGTTTTAGTTAA
TAAACCTTACGGGGTCCTATCTCAATTTACTAACAATCAGGCATGCAAAACCCTGAAAGA
ATTTATTTCTATTCCAAATGTCTATCCTATTGGACGTTTAGATAAAGATAGCGAAGGTCT
ATTATTACTGACTAATAATGGTCAAATTCAACATCGTTTAGCAAACCCTAAGTTTGAAAA
AGAAAAAACATATTGGGTTCAGATTGAGGGCATTCCTCAACCAGAAGATCTTAATAGATT
AGCTAGTGGTGTAATATTAAAGGATGGCTTAACAAAGCCAGCTAAAGTTAAAATTATCCC
AGATCCTCATTTTAAATGGCAAAGTGCCCCCAAAATTCGAGAAAGAAAAAATATTCCTAC
CTCATGGATTGAATTAAAAATTGTTGAGGGTAAAAATCGCCAAGTAAGGAGAATGACTGC
TCATATCGGATTTCCAACATTAAGATTAGTTAGGGTTGGAGTTAGTTACTTCAAACTAGG
TTCTCTGGCTCCTGGAGAATATTTAATTTTAGATGATATTCAAAAGAAGCTCTTATTTAA
AAAATTAAAATTGAGAGCAGTAAATTATTAAATTTTAATTAAAATTTGTACTATATCAGA
ATATAATCAACAAAAATTCATGACAAGGATAACATATGACAATTTTAGTAACAGGCGGAG
CTGGCTATATCGGCTCACATACGGTGGTTGAATTATTAAATCAAAGCAAAGAGATTGTAG
TATTAGATAACTTATCTAATTCATCTGAAATCTCTTTAGAGCGTGTTAAGCAGATCACAG
GAAAATCCGTTCGCTTTTATCAAGGCGATATTTTAGATCGTGAGATGTTACGCCGCATTT
TCGCAGAAAATCAGATTGACTCTGTTATTCACTTTGCAGGCTTGAAAGCCGTAGGCGAAA
GTGTTCGAGAGCCGTTGCGTTACTACCAAAACAATGTAACAGGTTCAATTGTGTTAGTTG
AAGAGATGTTAAAAGCCAATGTAAATACCATTGTGTTTAGCTCATCAGCAACGGTTTATG
GCGATCCAAAAGAGATCCCGATTACTGAATCTTGTGAAGTGGGTGGAACAACTAACCCTT
ATGGCACATCAAAATATATGGTAGAATGTATCCTGGAGGATACAGCGAAAGCCTTCCCTC
AATTTAGTGCGGTTGTATTACGCTATTTCAATCCTGTTGGAGCGCACGCAAGCGGTCTGA
TTGGCGAAGATCCTAACGGTATTCCAAATAACTTATTACCTTATATCAGCCAAGTTGCCG
TAGGCAAATTGCAACAACTGTCTGTGTTTGGTTGTGATTATGAAACCCACGACGGCACTG
GCGTGCGTGATTATATTCACGTTGTTGATCTGGCAATTGGGCATTTAAAAGCGTTGGAAA
AACATCAAGATGATGCAGGTTTCCACGTCTATAATTTAGGTACAGGCACTGGCTATTCTG
TGTTAGATATGGTGAACGCCTTTGAACAAGCAAACGACATTAAAGTGCCTTATAAATTGG
TTGATCGTCGCCCTGGCGATATTGCGGTCTGTTACTCTAATCCACAAAAAGCCCTTGAAC
AGCTAGGTTGGAAAACGCAATACGATTTAACGCAAATGATGAAAGACACTTGGAATTGGC
AAAAAAATAATCCAAATGGATATAAGGGGTAAAAATGAGCGAGCAAGTACAGGTTTCTCT
CTGGCGGCAAATTTTCAGTTACAAAATGTTACTCTGCGTCTTTACAGGGTTTACATCTGG
CTTGCCGTTATATTTTATCTATCAATTAATTCCAGCGTGGCTTCGCTCTGAACAGGTAGA
TTTAAGAACCATCGGTTTTTTTGCTATCGTGGGTTTGCCTTACACTTGGAAATTTTTAGT
GGCACCGCTGTTTGACCGCTATTACCTAAATTTCCTTGGTCGTCGCCGTAGTTGGATGTT
TTTCACACAGATAGTCTTATTGGGATTAATTGCTTGCTTTGGTTTCTTCAATCCAGCACA
AGATATTAAACCTGTAATGATGCTAGCCATTGCAGTTGCCTTTGTGTCTGCTGTGCAAGA
TATTGTGGTCGATGCTTATCGCCGTGAGATTTTGTCTGATGAAGAACTGGGTTTAGGTAA
CTCCATTCATATCAACGGCTATCGTATTGCAGGGTTAATTCCAGGTGGATTAGCGTTGAT
TGTTTCTGACCACTATCCTTGGGAGACGGTCTTTTTGTTTACCGCACTCTTTATGATCCC
AGGGATTATTCTGAGTTTATTTTTAGCTAAAGAGCCAAAAATTTTACAAGATAACCGCAA
TCTTCCTTTCCACGAAGCCTTTGTTATTCCATTTAAAGAGTTCTTCCAACGTAAAGGTTT
ATGGGCTGCGATTGGTACACTCACTTTTATGTTGCTCTATAACTTAGGTGACTCCTTTGC
GGCTACTTTACAAAGTGCCTTTATTCTGGATATGGGCTTTAGTCGTACTGATTTAGGCAC
CGCAGTCAAAATCAATGGGCTATGGGCTTCTATTGTGGCAGGTATGGTTGGTGGTGTGTT
GATGTTGCGTATTGGCGTAAACCGATCTTTATGGATTTTCGGCGTATTCCAAATGCTAAT
GCTACTTGGTTTTGCGTGGCTTGCAAGTCACGGTAAGTTTGAAACCATAGGCACTTACGA
ACGCTTTGCTTTATCTGCGGTCATTATTGGTGAATATATCGGAATTGGCTTAGGCACTGC
TTGCTTTGTTGCCTATATTTCTCGTGAAACAAACCCTCTTTATACTGCAACACAATTTGC
GATTTTTACCAGTTTAACCGCGATTCCAAGTAAATTGATTGGTGCGACATCAGGGGCATT
GGCAGAGAGTGTTGGTTTCTACCATTTCTATTGGATATGCTTCTTTTTAGCAATTCCAGG
AATGTTGTGCTTGTTTTGGGTAGCGCCTTGGAATGAAAAGAAATAGTACCCAGTTAACAT
ATTGTAAAATATAATCTCGTTACTTAATTCATACTAGGCGCTTTAAGCAGTTACTGTTAT
TATTACAGGCGGTGTTTTTTATATTATAGAGGAACTTTTTATGAACCAACTAGATGCTTT
ACGTCAAATGACTGTTGTAGTTGCGGATACTGGTGATATTGATGCAATCAAAGCGTATCA
ACCCGAAGATGCAACAACCAACCCATCATTAATTTTAAGTGCGTCTGCACTACCACAATA
TGCTCCATTAATTGATGAAGCGATTGCTTATGCGAAATCCAAAAGTAATGATAAAGCACA
GCAATTGATTGATGCGGAAGATAAATTAGCGGTAAATATCGGTTTAGAAATTTTAAAAGT
GGTGAAAGGTCGCATTTCAACAGAAGTGGATGCTCGCTACTCTTACGATACTGAAAAAAC
GATCGCAAAAGCGCGCAAATTAATTGCTTTATATAATGAAGCAGGTATCAGCAACGACCG
TATTTTAATTAAAATTGCTTCAACTTGGCAGGGTATCAAAGCGGCTGAGCAGTTAGAAAA
AGAAGGGATTAACTGTAACTTAACACTATTATTCTCACAAGCTCAAGCGCGTGCTTGTGC
GGAAGCTGGCGTTTACTTAATTTCGCCATTCGTAGGTCGTATCCTTGACTGGTACAAAGC
AAATTCTGATAAGAAAGAGTATGCACCGGCAGAAGATCCAGGCGTGGTTTCAGTAACTTC
AATCTATAACTACTACAAACAACACGGTTATAACACAGTGGTAATGGGTGCAAGTTTCCG
TAACGCAGGCGAAATCACAGAATTAGCCGGTTGCGACCGCTTGACGATTGCACCAGCATT
ATTAAAAGAGTTACAAGAAAGCGAAGCACCTTTAGTGCGTAAATTAGAGTACAAAGGTGA
GGTGAAAGCTCGTCCAGCACCAATGACTGAAGCTGAATTCTATTGGGAACATAACCAAGA
TGCGATGGCAGTTGAAAAATTAGCGGAAGGTATCCGTAAATTTGCGATTGACCAAGAGAA
ATTAGAAGCAATGCTTTTAGCGAAGTTCTAATTATTCTTTAGATTAACAGCCCCGAAATA
TCATCGGGGCTTTTATTTGATTCGATATGACAAATATGGTTCTCTCCAATTATCTGATAG
GGGAAAATGGTGGGGCAATGATATTCCTACGATTTTCGTTCCAATGAAAACCGATAACCT
AAGATACACAAAAATGAGAAAACAGTGAGGAGCGATAAAATAGGCTATATGAGTTTATAT
CTTTTACAAAATTTAACTACAACAAAATTATTAACAAATAGAGCTATTATCTCTATAAAG
ATTTCCCTCTCTATCGTTGCCAGCTCTATACAACTTCTGTATAATCTTCACCCTTTTACA
AGTTCAGGATTTTGCAAAATTTGGAGTAAACAATGGCTCGTGTAACCGTTCAAGATGCAG
TAGAGAAAATTGGTAACCGCTTTGATTTGATTTTAACGGCAGCACGCCGTGCAAGACAGC
TTCAACTTCACACTCGTGAGCCGCTTGTGGCTGAAGAGGGCGATAAACCAACAGTTATCG
CATTGCGTGAAATTGAAGAAGGTTTGATTAATAATCAAATTATGGATCAACAAGAGAAAT
TTGATGTAATCGCACAAGAAGTGGCAGAGAAAGAAGCTATTTCATTCTTGGCTGATGTGC
AAGCAAATTCATAATTAGATCAAATTTTGTTAAAAATGGACAATCAAAAGGGTAATTTGC
CCTTTTCATTGTCCATTTTTCGTTATACATTACGAAATCTCAGTTTTTGTTGTGTGAGGT
GTAAAGTGCAGTTATTTGAAAGTCTTAATACCATTATTCAAGGTTATTTACCTGCGGATC
AAATTGATATTGTGAAGCGGGCATTTGTTGTGGCTCGTGATGCACACGAGGGGCAATTCC
GTTCAAGTGGCGAACCTTACATTACTCACCCTGTCGCTGTGGCGTGTATTATCGCCGAGA
TGAAACTCGATCACGAAGCGGTAATGGCGGCACTTCTACACGATGTAATTGAAGATACAC
CTTACACCGAAGAACAGCTTGCCGCAGAGTTTGGCACAAGCACCGCAGAAATTGTGCAAG
GTGTATCAAAACTGGATAAATTAAAGTTCCGTACTCGCCAAGAAGCACAGGTAGAAAACT
TCCGAAAAATGATCTTGGCGATGACCAAAGATGTGCGAGTTGTATTGATTAAACTGGCTG
ACCGTACCCACAATATGCAAACCCTTGGGGCATTGCGTCCAGATAAACGCCAACGTATTG
CGAAAGAAACTATTGAAATCTATACGCCGTTGGCTCACCGTTTAGGCATTGAACATATCA
AAAATGAATTGGAAGATCTCTGTTTAGAAGCAATGTATCCTTATCGTTATAAGGTGTTAA
AAGCAGCAGTCGATATGGCTAGAGGAAGCCGTCAAGGGCTGATTGAACAAATTTCAAAGG
AAATTCAAATTCGCCTTGATGAAGTAGGGATTAAAGCCCGTGTGTATGGTAAGGAACGCC
ATCTCTATTATCTTTATGGACGTATGCTGCAAAAAGTACAACGTTTTAATTCTATTTTAG
ATATTTATTCTTTCCGAGTTGTTGTAGATAGTGTGGATAATTGCTATCGAGTATTAGGGC
AGATGCATAGTCTATATAAACCTCGTCCTTTCCAACTAAAAGACTATATTGCGGTTCCTA
AAACAAATGGCTATCAATCTTTACATACTTCAATGATTGGTCCTAAAGGTGTACCTGTTG
ATGTATTAATTCGTACTGAAGAGATGGATCAAGCAGCTCGTTTTGGTGTTGCTGCATATT
GGGGCTATCAAGAACAAGCTAATATGAGTGTTCAACTCAGAACGCAACAATGGCTAAAAA
GTATTGTGGAAATGCAACAAAATGTAGGAAATTCGGCAGAGTTTATCGAAAACGTTAAAT
CTGATCTGTTTTCAAGCGACATTTATGTCTTTACTCCGAAAGGTCGTATCGTACAGCTTC
CAGCCAATGCGACTGCAGTGGATTTTGCCTATGCGGTACATACTGATGTGGGCGACCGCT
GTATTGGTGCAGTGGTCGATCATCAGCCGTATCCACTTTCTCAGCCGTTACAATCAGGGC
AAACCATTGAAATTCAAACGGCAGAAAGTCCACGGTTAAATGCATTGTGGCTGAACTTTG
TTGTCACGGCAAAAGCACGCTCTTGTATTCGTAACACCTTAAAAAACCAGCAACGTACAC
AGGCAATTTCTCTTGGAAGACGACAATTATTGCTCTCACTTAATACCTCTAATTTTGAAC
ATCTTGATCCCGTTGTAATTGAGGCACTGCTAACAGATCTACAATTATCCAATTTTGATG
ACCTATTAGCCGAAATCGGTTTGGGTAATCAAATTAGTGGAGTGATTGCTCAACGCTTAT
CTAGTAAGACCTTAGAAATTGATACAGACGGTAATCCTGAAAATAATCAATCTCTTGCAA
TTCAAGGCGTAGATAGCGGTTTGATTAGCTTTGCGAAATGCTGTTTACCTGTCCCTGGTG
ATGAAATTATTGCGCATATCAGTTCGGGCAAAGGGCTAATGGTTCACTGCTTAACGTGCC
GCAATGTGAAAGAAGCTGCGACGGATCACCGTCACTATATGCCGGTAAGCTGGGAAATTG
CTAAAGATAAATCCGTTGAATTTGAAGCAGAAATCGTGGTTGATATTCTCAACCAACAAG
GCATTCTAGCAGGGATTACTTCTACGATTGCCAAAATGAACAGCAATATCCTTGATATTC
ACAGCCAACAGCGAGAAGGTGGTGTGTATCAAGTGAAATTATTGGTCAGCGTGAAAGACA
GAACACATCTTACCGAGATTTTAACTAAACTTAGTCATCTTGTTGGGGTTGTCAAGGCAG
TTAGAGCAATGGCCTAACTTCAATCTAAGCAATATCCTCACGAGTTAACACAAGCGGATA
TATTCCTGCCTGTTCTTGCTTAAGATGGTGGACTAATGCGGTGATTTGTTGGCAAATATT
GTCTGTCACCGCATTGGCTTGAGCCATTTTCTCTTCCGTTACATTTTCAGGGTGTTTATT
AAAGAGAACTGCGTCAAGCAAACGTTCTGCGTGCATACCGTCACGGCAGTAATGTAATAC
TCCCGCTTCAGTAAATGCCGTTGCGACATAGCTGATTTTGGTCGTTGCAATGCCTAAAGC
ACCATCTTCACCGCCCAGTTCCCTAAACAGTTGATGTTGTGGAAAACCGCCACAAGCAAG
GAAGAATGCTCGGCGAAAGACTACATTTCCACCACAAGTCATTCGCATATGTTGCCACGC
ATACTCAAAATTAGGGTGAGAAGCATAGCGTTCTGCAATTCCGACAGGCTTTAAGGCAAG
GCGAACTACCATTGCTTCAGGACGGAAATGGAAAATTGCTTCGGCAACTTGCAATGCCCC
ATTTTCATAAGCATCATCGGCATCAAGAAAAGCGATAACCTCTGTATCACTTTGTAACGC
CCCCCAATTTCGAGCCTTTGCAACACCACTATTTCGAGGAATCTGTTCAACTCTAATCTT
ATGTGGAACTTGTGCTTCAAACTGTTTGGCAAGAGCAAAGGTGTTATCGGTAGAAGCATC
ATCAATGATCCATAATGTGCCTAATCCAGCTTGGTTAAGCACACTTTGTATGCTCGTTGA
AGGGTCTGTTCTGCGTTATAGCACGGGATAATCACATCGATCATTTAACGTTCCTCATTA
AAAGCAAAACCTTGAGGTGATACAGATAAAATAGATGCAGTTTTCCCCCAATCGCCAAGG
ACTATGCGAGTGAATGTGCGGTCAGATTTTGCAAAATTTTTACTAAAATGCACCGCTTGT
CTGTGAGTATGTCCGTGAATAAGCCATTCAGCGTGATAGTTATCCACAACTTGAGCAGTA
AATTCAGGATTGACGTCCATAATTTCAGCCGACTTTTGTTGTTTGTCTGCACGGCTTTTA
GCTCGAATTTTTTGAGCGATGTGAATACGCAGATTGAGCGGTAAGCAGAGAAATAGCCAT
TGTCGCCATTTTTGATGAACTTTTTGGCGGAATTGTTGATATTTAATATCATCAATACAA
AGAGTATCACCGTGACAAATTAAGGTTTTTTTACCATATAAATCAATCAGTTGATAATCA
GGTAATAAGGTCATTCCTGTGGCTTTAGCAAAAGCTTTACCAATCAGAAAGTCACGATTG
CCGTGAATAAAGTAGCACGGAATGCCTTGATCTGTAAGCTGACGAATGGCGTGTTTCACT
TTATCAATTAAAGGCGATTGCTCATCGTCACCAATCCAGAAATCAAACAGATCCCCTAAG
ATATACACTGCTTCAGCAAGCGGTGCTTTTTCTGTCATAAATTGCAAAAACAGATCCGTC
AATTCGGGTTGATTGTCGTTAAGATGAAGATCGGCGATAAAGTAGGTGGTCATTGTTTTT
TGTTGTTATGATATGGAATGCCTTGAATGTAGGGACACACTGCGTGTGTCCACAATATCT
TTTTATTATTTGAAACCGTGACGGACACACGCAGTGTGTCCCTACACTAATTATTTTTCG
CTATCAAACCACCCACGAATAAACTGCACAGACAAGAAGAACGTCAATGCAAAGAAAGCA
TATAAAATATAGCTTACCCACGGTTTTGATACACTCTCACCTTCTGCAAGTGGTGTGATT
GACACGATATTTCTAAATTCATTCAACCAATTAATTCGCCAGCCGTAGTATTTAATTTGT
ACCATCTGTTTTTCGTTCGCATAGGCTTGTGCTTTTGCTTGAATATCGGCAGAGCCAAAT
TTGAAATAGAGAGGTAATCCCCAGCCTGTATCTTCATTACGATACACCATTACCGCTTTG
GTATCAGGGTGTTCGGTGAAAAGAAAATACACATCACGCACTTCGCCATCTGCTGGATTT
GATTTGCTGATTACCCCATCTTTATCCATACGACGCACTTCCATTCCAGTAACCATTGTT
TGCTCATAGCTAGGAAATGCATAGTTGACTGCACCGACTAATACAATGTGTAACGAGAGT
GAAACTAAAATTAGAAAGTATTTAAACATTGCTCTCATAAAAAATCCTTATCCGAAAGTT
CGGCATTAATATAACCATTAAATTTTAAACAATTTTCGCACGTTTTGCGTAGTAATGTTA
GCAAATTCTTCTAAAGATACGCCTTTTAGTGTTGCCACATATTCACATACTTCTCGAACA
TAAGCTGGCTGGTTAGGTTTACCACGATAAGGGATCGGGGCTAGATACGGAGAGTCGGTT
TCGACTAACAGACGATCAAGCGGTACTTTCCGCACCACATCTCGCAATTCTTCAGCATTA
CGGAAAGTAATAATCCCTGAAATCGAGATATAAAAACCAATATCCAACGCACGCTTTGCC
ATCGCCCAGTCTTCTGTGAAGCAATGTAACACACCACCACACTGCTCGGCATTCCCTTGT
TCTAAAAACTGCATTGTATCTTCACGAGCAGAACGGGTATGGATCACTAACGGTTTCTGC
ACCTGTTTGGCAACTTCGATATGTTGCTCAAACAACGATTGTTGTAGTGCTTTGGTTTCG
GGCGTGTAGTGATAATCTAACCCCGTTTCCCCCACAGCAACAACTCTAGGATCTTGCACC
AATGCCACCAGTTTATCATAGTCAAACGGTTCATCTTCCACGTTCAACGGATGAACACCA
CAAGAGAGGGCCACTTCACTACGATGAGCAGTGAGTTGCTTCATCGCTTCAAAGCGACCA
AGTGTCGTACAAATCGAGATCATCTGCTGTACGCCACGCGCTTTGGCATTGTCGATCACT
TCGTCCACATTTTTATGGCGAGTTTCATAGTCTAACGAGTCTAAGTGACAATGTGAGTCA
ATAATAAATAAATTGTTCAAGGTTATTCCTTTGTTATTTCCAATAAGATAAAGGGTAATA
TAAAAGTTTGTCGTTATCTGCATAAGATAAAAATCCATATTTTTGATAAAAAGCAGTGGC
ATTTTTATCTTTAGCATCTACGACTATCGCATAAGCAGCAATATCAGCATTGACTACTCG
TAATATAGCATCAACTAACAGAAATCTTCCCAGCCCTTTTCCAATATAACGTTTATCTAA
TGCTAAACGACCAAGCCGAACGACAGGAACGCTAGGATAACGGGGGAGTTTTTTCTGTTT
CTCAACTGGAAGATCTTTTAGTGAAATGCTAGAAGCAGCGAGAGTATAGTAACCTACTAT
AGTTTGATTTTCAGGATCAATTAACACAAAGCAATTTGTTACTCGTCTTTTGATGTCTTG
AGAAACTTGCGCATAAAAATAGCTATTTAGCTCTTCAGAAGAAGAGCTAAAGGTGTTTCT
TGGAATAGTCAAATCCGAAAATCGAATAAAAGAGAGTTTTGCAATATCCATCTATTTTTT
ACCAAAGATAGCTTGGTAATCTTGCATTGCCTTGAGCATATTTTCGTTTGGTTTATGTGG
CTCAAGTAATGCGTCTGCCAAACGATGTTGATCTTCAAGTGATAAATGAATAATTTCTGA
ATCAGCAATCACCTTACGAGCGGCAGCTTGTAAATTCGTGATCATAAAATCGGTGAGCGT
TATCCCTTCAATTTCTGCAGCACGTTTAATTAAGGCGTAAGTATCTGGTTTTACTCGAGC
AGCTAGACGGCTCGTTGCCATTGTTGTCATAAAATCCCCCTGTTGTTTGAAATTGTACAT
CAGTTAGACGTACAAAATCAATTTTACGCCCTTTCCACCCCAAATGCCATCACTTGATCG
ATATTGTCAGCATTCATCGCAATCATCATTAAACGATCCACCCCCAAGGCGACGCCAGAG
CAGTTTGGCATACCAGCTTTTAACGCTTCAAGGAAACGACTGTCTAATTGCTGTGGCGGT
AAACCCATCGATTCACGCAACACATTATCTTGTTCAAAACGGCGAATTTGCTCTTTGGCA
TCACTGAGTTCGTGGAAGCCGTTAGCGAGTTCCAACCCTTTGTAATAAAACTCAAAACGT
TCCGCCACACGGTGATCTTCCGTACTGATTTGAGCGAGTGCCGCTTGGGTTGCAGGGAAG
TGATAAACTGCCGTTGGACGCTCTTTGCCAATATTCGCTTCGACCACTTCGCTAAATAAA
AATTGCAGTAAAGTATCACGTTGTTCATCTTCATCACATTGTAAACCGTGTTCACGCGCT
TTAGCCACCAGCTGGGCTTTGGTCGCAGAGAGTGGATCTAAGCCAACGTAGGTCTGAAAT
ACAAATTGATAACTAAAGGATTCAGCAGGCTCACAATCTAAAATCTGTTGTAGCAGATCG
TCCACTTCATTAATCAAACGGTACATATCAAAATGAGGACGATACCACTCTAACATCGTA
AATTCAGGGTTATGGCGTTTGCTGACTTCTTCATTGCGAAACACTCGACAGAGCTGAAAA
ATCGCCCCACTACCGCAGGCAAGCAGGCGTTTCATATGATATTCAGGGCTAGTAATCAAG
TGTAAGGTTTTCGCTTGGCTTGAAAACGGCGATAAAAACTGAGTGCTAAAGGTTGAAAGA
TGTACGTCCGTCACGGAAAACTCACTCATCGCAGGTGTTTCAACTTCCAATACCCCACGC
TCCGTAAAAAATTGACGGATCTCCGCCATAATTTTGGCTCGTTTCAATAAGTGTTGAATA
GAGGCTGATGGTTTCCAGTCAGGTTGTTCTTGCAAATTTTCCATTAAATTGTACCGCTTG
TAATAAAAGTGGGACATTATAGCAGAGTAAGTAGAGCGTGTTGATCTCCTAAGCCCAAAA
AACAAACGACATAGAAATTTGGTATAATTTAGTTCGCCAAAACCTAACCATCCCATACAA
ACTATGTCGCTTAGAACCATTTTAACAGATAATCTTTGGAAACGCCTAGCCTATTTACTC
GACCGTACAGGACGTGTTTATAATAAACCTGAACATCGTAATACAGTGGAAGGGATTTTA
TATCGTATTCGTAAGGGATGCCCTTGGCGTGATTTACCTGCTGAATTTGGCTTGTGGAAC
ACGATTTAGCGTCGGTTCAATCTTTGATCTAAAAAGGGTGTTTGGCAAGAAGTGCTAAAA
TCATTTAGACAACATATTGATTCTGAATGGATTTTTATTAATCGCAGTGTCATCAAGGCT
TACCAGCATTCAACAGGCGCAAGCGGTCAAAATCCGCAAGCGATTGGTAAAAGTGTGGCA
GGTAATAGCACAAAAATTCATTTAGCGGTAGATAGTTGTAGAAATCCTATTGATTTTGTT
CTGACGGGGGGGAAGTTCACGACAGTAAAGCTGCGTCTGAGCTTGAGGTATTGTTACCTG
ACAGTGAGACCATTGTTGCAGACAGAGGTTATGATTGTGAAGCCTTCCGAGCACTTATTT
TGACAACAAAAGCAGTTCCGGTTATACCTCGCAGACGAAATTCAAAGGTGGGTAATGATG
ATATAGACTGGTGTTTATATCGTTATCGCCATTTAGTTGAAAATGCGTTTGCTTTTTTAA
AACAATACCGAGCCATTGCGACTCGGTACGATAAGTTAGCAAGAAATTATGCGGCATCGC
TAGCAATGATTTGTTGTATTCTCTGGGGGAGATTGTTGTTTGGTTAAGATTTAAACTCAA
AAGATCAACAGCCCCTAGATGTTTGAATTTGACTATCTCTAAATAAGCCGTATATCAGGG
CGAATAAAGATTTGCCCCTCATATGATTATTCAATCACAATACGATCTCGGTTTTTTTCA
AGTGTCGCTTTCCCGATACCTGAAACTTCGGTGAGCTGCTCAACATTTAAAAACTTACCG
TTTTTCTCACGATATTCCACAATTGCCTGAGCCTTTTTCGCTCCAATACCGACTAACTTA
TCTTGGATTTCTGAGGCTGTCGCAGTATTGATATTTACAACATTCGCATTTACTTTTTGT
GTCGCTGCGACTTGTTGCATCACTACCGGTGTATGTTCTGTTGACGTAGTTACTTTTTCT
TCAGCAAATGTTGTTGCAGAGAAAAGCCCAAATAAAAGACTGAATGTGTAACGAGAAAGT
TTTTTCATAAATTACTCCTTAAAGGTTGGTTTAAATTGCACGCATACCTTACAAATCAAA
CAAACAGCCTGCAATGAGTAAAAATGTGTTTTTCGACGCAGATCGAAAAAATTGAAAAAT
CTTCTAGACAATACTGCTATTTTTTTGTTTTAGTAAAAAGTTAGCAAAAATAGCCAGCTT
ATTGTGAAATTTTTCTGAAAATCCATCAGAAATCCTTTAGAATAATATAATTTTTCCTTA
AACTTAATCATTTGGGATACTCAAAATGAGCCAACAAAATTTACGTAAAGAACCTGTTTT
TGGTGAGCCTAGCGCAGTAAAAACAGAGAACGAAAATTCGGAAAGCAAATTAACTCTCTC
AGCACATAAACTTACTAAGAAGGTTAATTTTTCATTACATTCAACTAAATCGCCAGGACA
CACTTTTACTCCAGTAATGAAGCGTCCTGTAGGTGGTACTTTTTCTTTTGCTTCAATGGA
AGAACAAAAAAATCAACAAGATTCAAAAGAGCGTACATTGGAGCAACAAAAAACATCTGC
ATTTATGTTTTCTCCTGTTGTCACCACAACAGAGGAGCCACTATCTGAAGCACCCCAAAA
GGAAACAGAAACAACAAATGCCGAGCAACCAGCAATGACTACTCAAACTATAGAGAGAAT
TCTGCCTAGTTCTCAACTTAATTTTCAAAAATCAATCGCAGAAAAGGTACCATTTCAATC
TCGCCGATTACTTCTTGTGGGGGTATTGGTATTGGCATCACTTTTGATTCTTTTCTTGTT
AAAACCAAATACACCGGAAACACTGGAACAATTGGAACAAGATAATACTCTACCTATTGA
ATTCCGCCCAGTTGATGAAGCAGAAGCGAAGCGAGCAGAAGAAGCAAAAGCATTAACTAT
CCCACAAGCTCAAGTAGAGCAAGCTCCCCCGATATCTCCCCCCGTAAACACCGTAGAAAC
AATACTGCCATTAACAACGGGAGGTTCGACAGTTTCATCGAACGTTGAAAATGCTTCTAT
TACGCCTATTTCTGTAACAAGTACAGAAATTACAAAGCCTACTGAGGAAGTCGTAACAAA
ACCAACAAGTAGCGGAAGTGTGAGCTACCAGATGGAAGAAGAAAAATCAGAAGTAGAGAA
AATTCAAGCTGAGAAAACTCAAGTAGAAAAAATTAAACCAGTTTCTGCTGTAACTCAAAA
AGCAGAAGTCAACATAGAAAAAGAACAGCCTACTAAAACAAAAGTGGTAGTCGTAACTGC
TAAACCTGTTGTTACATCAGCTTCATCTGGCTTTATTTCAAGCAAGACATTAACGATTCC
AAAAGGTGTATCTTTAATGCAGGTTTTCCGTGACAATCATCTAAATATTTCAGATGTAAA
CGCTATGAGCAAAGCAAACAAAGCGGTCAGCAATCTCAAAGTCGGAGAAAAAGTAACTGT
TCGATTAGACAAAAATAGCCGTGTTGTTGAAATGAGAATAAATGCTGGAATTTATACTCG
CCAATCAAATGGTACTTATATTTTTAAATAATAAATATTGAGGCAATAATATCATCATTG
CCTCTCTCTATATTTAAAAGGAGATACGAGATGATATCCATAATAGTGAGGAAGTATTCT
TCAATATATGCAATGATAGCATTGCTCTCTGCTTGTATGGTACCTGCTGTATCACCTGTT
TCTCAACTTGAAAAGTCATTAATACCAACAAAAAATACCCAAATGATTGTTAAAATTAAT
GAACGTATTTATTACGAATATCTATGTGATAATAAACAAATCGTTAGGGTACAGTATGAC
AATACAAAGAAAAATAGAGCTGTTGATATTACTTTCCAGCAAAGTATCCATACGCTTTAT
TCAAGTGTGACGAAAAAAAGCAAAAAATACAGCAATATCCGCTGGATATGGTCAGAAGAT
TTTGATGGCAAAGGCACATTGCGAGATAACCGCAATAAAATCCTTGCCGAAAACTGCGTG
AAGCAATAGGAAGCATAATGAATATTTTAGTTATTGCACCTTCTTGGGTTGGGGATATGA
TAATGTCCCACGCCCTTTATCAACAGCTCAAAACCAACTATCCGAATTGCCAAATTGATG
TGATGGCACCCGACTGGTGTCGCCCACTACTTTCTCGTATGCCAGAAGTTCGCAAAGCGA
TTTCAATGCCAATCGGTCACGGCTCGTTTGCGTTATGTAAGCGGTACAATTTAGGCAAAA
ATTTGCGAAATCAATACGATATGGCAATCGTTCTGCCTAATTCATTGAAATCTGCTTTTA
TCCCGCTATTTGCTAAAATTCCGCAACGTCGTGGCTGGAAAGGGGAAATGCGTTATGGCT
TTCTCAACGATTTACGCACGAATAAAAACGACTATCCGATGATGGTACAACGTTATGTGG
CACTTGCGTTTGAGCAAGGTAAAATCCCGACAGCAGAAAACTTACCGATTGCTTACCCTT
ACCTACAAATCGATAGCGAGCAAATTGCACAAACCAAACAACATTTTGCTAAACAGTTTG
AATATGCCGAAAACCGCGAAGCGATTGGCTTCTGCCCAGGTGCAGAGTTTGGACCTGCGA
AACGTTATCCCCATTACCACTACGCAACACTGGCTCAAAAACTGATTGAGCAAGGTTATT
CCGTACGTTTATTTGGTTCAAAAAAAGATGAAGAAGTCGGAGAGCAAATTCGCAATAGCT
TGCCTGAAACCTTACAACGCTACTGCGTCAACCTTGCAGGACAAACGGATTTAAACCAAG
CTGTTGATTTTATTGCTGATTGCAAAGCCATTGTTAGCAACGACTCTGGACTAATGCACA
TTACCGCTGCCATTAACCGACCGCTTGTTGCGCTCTACGGTCCAACTAGCCCACAATATA
CGCCACCGCTCTCTAAATCTGCAGTGATTATCCGCTTGATTGACGGTGGTTTAATTAAGA
TCCGCAAAGGCGAAGGGCAAGACGGTTATCATCAAAGTTTGATCGATATTCAGCCTGAAA
TGGTACTGGACAAGTTAAATAATAAGCTGTCAAAAAAAAGTTCACTTTAATTCTTTTCAT
AGACGTTTTTTATTTTATTTCCCTAGCTATTTAGATAAAATAATCGTCGTTTATTAGGTA
TAATCGTTTGACCTTCGGAGTTGCAATGAAAAATATTTTAGTGATAAAGTCAAGTATTCT
TGCGGATAAATCAAAATCTAATCAATTGGTTGATCACTTCAAGTCTCAAATTTCAGCTAA
TATTATAGAACACAACTTAGGTGAAAATCCGCTCCCGTACTATGATATAAATGCTGTATT
AGATATACGAGGAAAATCACAAGATGATACTCAATATAATGCTCTGACTCTTTCTAATAA
TCTGATCAATGAAGTAAATCAATGCGATCTCATTGTATTTGCTGTTCCTATGTATAATTT
AGGTATACCAGCACAACTTAAGACATATCTAGACTATTTAACCCGTATTGGCGTAACTTT
CCGTTATACAGAAAATGGTCATGAAGGTTTAATTAAAGGTAAAAAAGCTATTGTTGTGCT
TACTCACGGAGGAGTCTATAGGGATACGCCTACAGATTTAGCCAAAATGTATATGCATGC
AGTTCTTAATTTTATTGGTATTTTTGACATCGAGTTTGTTTACGCGGAAGGTCTTGGCTA
TGGAGCAGAAATTTCAGATAAAGCTCTTGAAGCGGCTAAAGTTGAACTGGATCGTATTGC
TCAAACATTCTAATTTAATGATAAATACACCGTCTAATTAGGCGGTGTTTTTATATGTAA
CCGTTTGTCTTTTATCCATATCAAATAACTACGCAATATTTACAAATAATCATTTCAATC
TTACTGCTTTTCAGCTAGTCTATTACTGTCTATTTGTTTATCTTAACTATAAGGAAACTC
ACTATGGAAACTCTCTTTCAAGTAGCTCAAAATTGGTTAGATCAAGATCCTGATTTAGAA
ACTCGTGCCGAGTTAGAGCAATTAATTTCGCAAGCAAAAGCAAATGATGCGAAAGCTCAA
GCTGAATTAGCTAACCGTTTTGATGGACGTTTACAATTTGGTACTGCAGGCTTACGTGGT
CGCTTACAAGCAGGTTCAATGGGTATGAACCGTGTGCTTGTTGCTCAAGCTGCGGGTGGT
TTAGCAGAATTTCTAAAAGGCTATGACAAAGAGCCATCTATCGTGTTAGGTTATGATGGA
CGTAAAAATTCAGATGTGTTTGCGCGTGATACTGCAGAAATTATGGCAGCAGCAGGCATT
AAAACTTACCTTCTTCCAAGAAAATTACCAACGCCAGTGCTTGCCTATGCAATCAAGTAC
TTTGACACTACCGCAGGTGTAATGGTAACAGCAAGCCATAACCCACCTGAAGATAACGGC
TATAAAGTTTACTTAGGTAAAGCAAACGGCGGTGGTCAAATTGTATCGCCAGCAGACCAA
GAAATTGCGGCTTGTATTGATAAAGTAGCTCAAGGCAGTATCAAAGACTTACCACGTAGC
CAAAATTACACTGTATTAGATGATGAAATTGTTGATGCCTATATTGCAAAAACGGCAAGC
CTTGCTAAAGAGCCACAAGTTGATATTAACTATGTTTATACGGCAATGCACGGCGTAGGT
TATGAAGTATTGAGCAAAACATTAGCCAAAGCAGGTTTACCGCAGCCATCTATCGTTGCT
GAACAAGTATGGCCGGACGGCACATTCCCAACAGTAAACTTCCCGAACCCGGAAGAGAAA
GGTGCATTAGATTTAGCGATTAAAGTAGCTAAAGAGAGAAATGCGGAATTTATTATTGCG
AACGACCCAGATGCAGACCGTTTGGCAGTGGCAGTACCAGATGCACAAGGTAACTGGAAA
CCTTTACATGGCAATGTTATCGGTTGTTTCTTAGGTTGGTATTTAGCAAAACAATATCAC
GCACAAGGCAAAAAAGGTATTTTAGCTTGTTCACTTGTTTCTTCCCCAGCACTTGCAGAA
ATTGCGAAGAAATATGGCTTTGAGTCAGAAGAAACATTAACGGGCTTCAAATATATCGGT
AAAGTAAACGGCTTATTATTCGGTTTTGAAGAAGCATTAGGCTACTTAGTTGATCCAGAT
AAAGTGCGTGATAAAGACGGTATCTCTGCAGCGATTATGTTCTTAGATCTTGTGCGTAAC
TTGAAAAAACAAGGTAAAACCTTAGCAGATTACGCAGATGACTTTACCAGAGAGTTTGGG
GCTTATGTAAGCGGTCAGATCTCTATCCGTGTTGATGATTTATCTGCAATCGGTAAATTA
ATGACCGCATTACGCACTAACCCACCAAGCGAAGTGGGTGGTTTCAAAGTAGCGACTTTC
TTAGATCATACGAAAACAGATCGCCAAAGCGACATTTTAGTCTTTGTGCTTGAAAATGGC
AGTCGCTTAATCGCTCGTCCATCAGGTACAGAACCGAAAATCAAGTTCTACTTAGATGCT
CGTGGAACTGATCCGAAAAATGCAGAAGAAGTGTTAGCACAGTTTGATGCAAGCGTGCGT
GCAATTCTTCGTCAAGAGCAGTATGGTAAACAAGGTTGCTAGTTGATTAAAATGTTAAAG
CCAGATAGATAGTAAAAAGTGTTGGTTTTAGTTTTTCTATTACCGACACTTTTTATATTT
CCGTTTAATATTCATTAATCACCTATCAAATGTAATTTTTATTAAGAAAATGATGAACAA
TAAATTCAATCCTAACCCCCCTAGTTTTAAGTCAGTAAAAGCATGCCAACCTCTTAAATT
TAAAACGAAAAAATCTTCACTACAACAAGATTATGTTCAAACATCAAAAAATGAGCACTA
CAAAGACAAACCAAGTTTATCGATTTATACAACTGAAGCTAACAAATCTAGTAAAGAAGG
CTTTGTAAAAGTCAGTGTAAAAGACAGAAATAAACCTATAAAAAGTAAAAGTGGTGCCCT
ATCTCCAAGAGTACCAGAAAAAATCCGTAATAATCGAGCCAGTGAAATGAAAGTTTATGG
AGAACATGCTTGTTCTACTATTTTTCAACAACGCCCTGAAGCTATCGTTCGTTTATGGAT
TACCTCTGAGTGTGCCAAAAAAACAGGAGCGTTATTAAGCTATCTTGCAGATCATAAAAA
GGCATATCATTTAGTAGATACTGAAGAAATGCTGAGAGTTACAGGAACAGAGCATCACGG
TGGTATGTGTTTATTAGTAAAAAAATCTACACCATTCTCGTTAGAAGGCTATTTACAACT
GGAACGACAACATGATTGCTTAATACTATTAGATGGTGTAAATAATGCTCAAAATATAGG
GGGAATTATACGCACTTGTGCCTTTTATGGAATAAAAGGCATTATTGTAGAAAATAATGA
CATACTGAATTCAAGTAATGCTGCTCGTGTTGCTGAAGGCGGTCTAGAATTTGTGTATCC
CTTAGAGACAAAACATAAAGACATTGCCTTAATGCAGTTACGTAAGGCTGGTTATCAAAT
TGTGCATTTAACTCGCCAAAGGCAAGCGCCACATTTATCTAGAATAGTATTATCTAAAAA
GATTGTATTTGTTTTAAGTGAAGTTATATCAAATGAAGTTGAATATCCTGAAGATAGTAT
TGTTCAGCTCTCATTTGCTAATTCTCTCAATAGTGGGCTGAATGTGGCTGTAAATGCAGG
GATTTTATTAGCGCAATGGTATCAAAATCATATGTTATAGCGACTAAATGATTTTACTCT
AAAGATAGTCAGAGATGATTATTTATACTTATGTTGAGTCTAAGCATTAATTATGTCTAT
TTGTTCACATAAACCTTGCACTTTTCTGATCGGAACAGACCGCTTTTTTGCATTCTTTTT
TTGATACGACGGAGCCATTGAGGTAAAATCTTGCCTTATTTTGTAACGAAAAGATAACGA
TAATGACAACGCAACTTTCCTTAGAGCAAATTTTAACTCTCGTCAAAGCAGATATGCAGG
CAGTCGATCAGGCTATTCTTGCTCAAATTAATTCAGAGGTTGTTCTGATTAATCAACTTG
GACATTACATTATTAGCGGTGGCGGTAAGCGTATTCGCCCGTTGATTGCAGTATTGGCTG
CAAATGCGGTTGGCTATAAAGGTCAAGAGCATATTACCTGTGCGGCTTTTGTTGAGTTTA
TTCATACGGCAACCTTGCTACACGATGATGTCGTTGATGAGTCGGATATGCGTCGTGGGC
GTGAAACGGCAAATGCCCGTTTTGGTAATGCGGCAAGTGTGCTTGTGGGTGATTTTATCT
ATACCCGAGCGTTCCAAATGATGGCAAGTCTGCGTTCTCTTGATGTGTTACAAGTGATGT
CTGATGCCACTAATGTGATTGCCGAAGGCGAAGTTCAGCAATTAATGAACGTCAATAATC
CTGAAACTACCGAAGCAAATTATATGCAGGTGATTTACAGTAAAACCGCTCGTCTGTTTG
AAGCGGCAAGTCAATGCTCTGCGATTGTTTCAGGTGCGGATCAAGCGACTGTGATTGCGA
TGCGTGATTATGGTCGTTATCTTGGTACGGCATTCCAACTGGTTGATGATATTTTAGATT
ACAGTGCAAATGCTGAACAATTAGGCAAAAATATCGGTGATGATTTAGCCGAAGGTAAAC
CAACCTTGCCATTGCTACACGCAATGCGAAGCGGTAATCTGCAACAAGCAGCATTAATCC
GTGAAGCGATTGAACAGGGCGGAAAACGTGAAGCCCTAGACGAGATTTTAGCGATTATGG
CGGAGCATAAATCCTTAGATTACACAATGGAACGAGCAAAACAGGAAGCACAAAAAGCTG
TTGATGCACTCGCCATTTTGCCAGAAAGTGAATATAAACAAGCGTTGATCTCATTGGCGT
ATTTGTCGGTGGATCGCTCTTATTAAACAATTTTGTAGGGACACACTGCGTGTGTCCGCA
AAATAAACCATATCTTATTTTTACAACGGACACACGCAGTGTGTCCCTACGTTTTATATA
TTAACAATGACAGAACAAACCAACCAACCCCAAGAACACAAAGAAGCGTTACAACAAAAA
CGCAAATTAACCCGTAAAGGCAAAGATCCGAACGCTCCTTTTGTGCGTGAGAAACTAGAA
TTGCCAAACGGACACAACAAGCTCTTATTACACTCTTGCTGTGCACCTTGCTCAGGTGAA
GTAATGGAAGCTATTCACGCTTCAGGGATCGAATTTGCGATCTACTTCTACAATCCAAAC
ATTCACCCACTCAAAGAATACTTGCTTCGTAAAGAAGAGAATATTCGCTTTGCGGAAAAA
CACGGTATTCCGTTTATTGATGTCGATGACGATTATGAAAACGACCGTAAAGAGTGGTTC
AAGAAAGCAGAAGGTATGGAGTGGGAGCCAGAGCGTGGTATTCGTTGCACAATGTGCTTT
GATATGCGTTTTGAGAAAACCGCAAAATATGCCCACGAAAACGGCTACCCTGTTTTCACG
AGTTGTTTAGGGATTTCCCGTTGGAAAGATATGAACCAAATCAATGGTTGTGGACACCGT
GCGGCTGCCGCTTATGATGATGTGGTTTATTGGGATTACAACTGGCGTAAAGGTGGCGGT
TCACAACGTATGATCGAAATCAGCAAACGTGAACGTTTTTACCAACAAGAGTATTGCGGT
TGCGTTTATTCATTGCGTGACACGAATAAATGGCGTTTAGAAACAGGTCGCCAGCGTATT
GAAATCGGTAAATTATATTATTCACCCGATTAAAAAGTAGGGACACACTGCGTGTGTCCA
TCATCAAGCGGTTAATTTTCAACAAATTTTTACAAATTTAAAAGAGGAACAAACAATGTC
TAAATTTGCAATGGTATTCCCAGGACAAGGTTCACAAGCGGTTGGTATGCTTGCTGATCT
TGCACCTGTTTACCCTGTGGTAGAACAAACCTTCAAACAAGCAAGCGATGTGCTTGGTTA
TGATTTATGGGATTTAGTCCAAAACGGCACGGCAGAAGATTTGGGTAAAACTGAACGCAC
CCAGCCTGCATTATTGGCGGCTTCTGTTGCGCTATACCGTATTTGGCAAGAAAAATTCCC
TGAGCAAAAACCGGCTGTAATGGCAGGGCATAGCTTGGGCGAATATTCGGCGTTAGTTTG
TGCCGGCGTGTTGGATTTCCAAGATGCAATCAAATTAGTCGAATTGCGTGGTCAAGCAAT
GCAAAGTGCTGTGCCAGCAGGTACTGGGGCGATGTTTGCGATTATCGGCTTAGATAACGA
TGCGATCATCAAAGCGTGTGAACAAGCAGCAAGTGAAATCGGCGAAGTGGTTTCAGCGGT
AAACTTTAACTCACCAGGTCAAGTGGTGATTGCAGGCACAAAAGCGGCGGCAGAGCGTGC
AGGCGAATTATGTAAAGAAGCAGGCGCAAAACGTGCATTACCATTAGCGGTGAGCGTGCC
TTCACACTGTGCGTTAATGAAACCTGCGGCAGAAAAATTAGCGGCGGCATTGCAAAATAT
TTCGTTAAACGCACCGCTTGTTCCAGTAATTAACAACGTGGACGTAGCCGTTGAAACTGA
TGCAGATAAAATTCGTGATGCGTTAGTTCGCCAGCTTTATAGCCCTGTTCGTTGGACAGA
AACTGTCGAAAAAATGGCACAAGATGGCATAACAACACTGTATGAAATCGGTCCAAATAA
AGTCTTAACAGGCTTAACAAGCCGTATTGTGAAAGAGTTATCGGCAAGAGCGGTAAATGA
TGTAGCATCGTTTGAGGCGGCGGTGTTTTAATTAAAAAATTCCCCCTTTGAAAAAGGGGG
ATTAAGGGGGATTTAAAGATCTGGATATTTTCCCGTACCATTTAAAATCCCCCCCTAGCC
CCCCCTTTTTCAAAGGGGGAAATGGTTAAATTCAATTAGGAAAAATATACATGCAAAACA
AAATCGCATTAGTCACGGGAGCAACTCGTGGAATTGGGCGTGCAATCGCTGAAGAATTAG
TGTCTAAAGGTGCATTCGTGATTGGCACGGCAACCTCAGAAAAAGGGGCAGAGGCAATCT
CAGCTTCCTTAGGTGACAAAGGCAAAGGCTTAGTGTTAAACGTGGCTGACCTTACCTCAA
TTGAGCAAGTGCTTGCTCAAATCAAAGAACAGTTTGGCGACATTGATATTCTCGTGAATA
ACGCAGGGATCACTCGTGACGGTTTATTGATGCGTATGAAAGAAGATGACTGGTTCGACA
TTATTCAAACCAACTTAACATCAATCTACCGTTTATCTAAAGCGGTATTACGTCCGATGA
TGAAAAAAGGCGGTCGTATTATCTCTATCGGTTCGGTGGTAGGTTCAGTGGGTAACCCAG
GGCAAACCAACTACTGTGCGGCGAAAGCGGGTCTTGTTGGCTTCTCTAAATCACTGGCTA
AAGAGGTGGCTTCTCGTGGCGTAACGGTAAACGTGGTTGCCCCAGGTTTTATCGCAACGG
ATATGACAGACGAACTTACCGAAGATCAAAAAAATGCGATCTTAAGCCAAATCCCAGCAG
GCAAACTTGGTTCAGCACAAGATATTGCAAAAGCGGTGGCATTTTTAGCTTCTGATGATG
CAGCATATATCAACGGTGAAACCATTCATGTGAATGGCGGTTTATATATGAATTAATTAT
TTCAAAAAATAAATAAAAGCTGAATTTTGTAATAGGCAAAATTCAGCTTTATTTTTATCT
ATTATTGTGGATAATAAATTCCTTTTCAAAAATAAACTAGAGAAATACATTATGGTTAAA
AATATCTTTGTCATCGGCTTTATGCTGTTTGCAATTTTCTTCGGGGCAGGTAACTTAATT
TTCCCACCGAAATTGGGTTTCGATAGCGGAGCAGATTTCTGGACTGCAATTTTAGGCTTT
ACCTTAACAGGTGTTGGCTTACCTTTAATCGCAACTATCGTTGCAGCTTGCTACGAAGGT
GGTTATAAAAAAGCCCTTGAAAATATCCACCCAGCGATTTCGTTGCTTCTCTTAGCGGCA
ATCTATTTGACAATCGGTCCATTCTTCGCAATTCCGCGTACGGGAGCGACCGCTTATGAT
ATGGCAATTGTGCCGTTTGTAGGTCAGCCTGATTCTACATCGCTATTTATTTTCACAGCT
ATCTATTTTGGTTTAGCACTTTGGTTAAGTCTAAATCCAAGCAAAATGATCGACCGCATT
GGTTCAATTTTAACCCCAGCATTATTAATTCTAATTATTGCCTTAGTGATCAAAGCGATA
GCTCTATTCTCAGGCGTTGAAACAGCAGAAGCTAAAACCTTAGAATCACCTTTAACAAGC
GGTATCTTAGAAGGCTATCAAACAATGGACGCATTAGCAGCCTTTGCTTTCTCTGTGTTA
GTGATCAATGGTATTAAAGCAAAAAATGCAAATAGCAACGTATCTTTAGTTAAACAAACG
ACTTACGCTTCTTTTGTCGCTGCAATTTCATTAGCCGTTATCTATATTTCTATCGGCTGG
ATCGGTTATAAAATTCCATTAAGTGCAGAAACAGTGGCAGACGTTGCTGCTAAAGGGCAA
AACTTAGGGGTATTTATTTTAAATGAAACCACAACCCAAGCCTTTGGTGAATTAGGTCGT
ACCGTATTAGGTTTCATCGTAACTCTTGCGTGTTTAACCACAGCGATTGGCTTGATTGTA
TCAACATCAGCTTACTTCAATAGCATTTTCCCGAAAATTTCATACCAAGTTTATGCGGTG
ATTTTCACGTTAATCGGCTTCGGTTTAGCAAACCAAGGTTTAAATGAGGTAATTAGCAAG
TCTGTACCTGTATTACTCGTGTTATACCCGATTTCAATGACTGCATTGTTGGTATTATTA
GTGAACTTATTCTTCCCATTACCACGTTTAGCACAAGGTTTATCGATTGTATTTGTAACG
GTCATTTCAATCTTATCTGTGGCAGGCGTTGAATTTATTGCTCAACTTCCACTTAAAGCC
TACTCAATGGAGTGGTTGCCATTTGCACTTGTTGGCTGTGTGATTGGTTATGTGGTTGGT
AAAGTGAAAAAAGATTAATTCATCTTATTTTGTTGTATAGGGGCGTTTTCGCCCCTTTTT
TATAAGGAAAAACAATGCCAGAATTACCCGAAGTCGAAACAAGTATGAGAGGCATCTCGC
CTTACCTTGTAGGGCAGAAGATCAAAGAGATTATTGTTCGTCAGCCGAAATTACGTTGGG
CTGTGAGTTCAGAGCTTTCAACTATGCAAGGGGCGACGATAATTAAGATTTACCGCCGAG
CTAAGTATTTAATTATTCAGACAGATAAGGGCGATATTTTAGTTCATTTAGGCATGTCGG
GATCGTTGGGTATTTTATCGGTCAAAGAGAATAAGGCGATAGATAAGCACGATCATATCG
ATCTCATCACAGAAAACGGCGTAATCTTACGTTATAACGACCCACGAAAATTTGGAGCCT
GGCTTTGGGCAGAGCAAGCTGAAACAGCAGAGTTATTAGCAAATTTAGGACCAGAGCCTC
TTTCAGAAGCCTTTACAAGCGGTTATTTATTTGAAAAAAGTCGCAATAAAACGGTTGCTG
TGAAAAACTTCATTATGAATAACGCTATCGTCGTTGGCGTGGGCAACATCTATGCTTGCG
AATCACTTTTTATGGCTGGAATCCACCCCGAATTAGCCACACAAAATCTAACCGCGAAAC
AGTGTGAGAGATTAGTCACTGTGATTAAAGAGGTTTTGACAAAAGCGATTATCCAAGGAG
GAACGACTTTGAAAGACTTTATTCAACCCGATGGAAAACCTGGATATTTCGCCCAAGTAT
TACAAGTCTATGGTCGCAAAGGCGAGGAATGTAACGATTGTGGCTCTATTATTGAAGCTA
AGGTAATCGGGCAACGAAATAGTTTCTATTGTCCAAAGTGTCAGAGATTACCGAAGTAAA
TGACATAGTAGACAAATGTGTTAATGTTTTACAAACTATGCGTTTAATCGGTGTTATATA
GCACTTGCTACATAACACTGCTTTTTATATGGCATAGCAACCATTTTGTCTACTATTCCT
CCGAAAATATAATGGGATTGATCGAAAAAGTTTCCCTTTATTCTTTAAAGAATGTGAATT
TCGATTTAACTTTGGAACACCAAAAGAGCAACTTAAAACGTTGAGAAAATGGTGTGGAAT
TTAGGGCTAATCTAATACAGCCCCTTTATTTATTACAACCAACGAGCAACATTTTGTTTA
TATTGGCGATAACTCTCTCCAAATTTCTGTTCTAAAATCCGTTCTTCCGGCTCGATTTGA
AAACGGGTTATATAAGCAATAAATCCCCACACGACAAGCAATGCGAACGTATTTCCTAAC
CAAAACGCCCAAGCGGATAATAGACTTGCCAACCCTAAATACATCGGATTTCGACTAAAG
CGATAAATACCTTGTGTTGTTAAAGCTGATGTTTTATTGGGAGCAAGCGGGTTGATTGTC
GTCTTATTTTGCAAAAAAGCCCACAATGCACAAAGATCGACACCAATCCCAAATATCAAA
CAGATGACCGCAAAGCTCTGATATACCCAGTTAGGTTCTGCATAGTTCGGTAGAAAATAG
ATAATTACTGCACAAATTAGTGCAACTAAGGGAGGGGGAAGTTTGAGTTCCATTAAGCTT
GTTCCCCTAAAATAATATGTGATAACGACTCATCCCAACTCTCCAACGGCAAATACTCCA
ACTGCTGACATTGATGAGCCAACCCAACGCTGATTAACTGTTTAGCTTGAGAAAGGGTGC
GGTCGTAAAAGCCGCCACCCATTCCCAGCCGATTGCCTTGTGTGTCACAGGCAACCAGTG
GGACGAAGATCATCTCTAACTCATTGAGTGGCAACACATTTCGTACATCTAATTTCGGTT
GCAAAATCCCAAAGCGATTTCGTTCTAACTGTGCTTCCCCTTGATATTGGAGAAAAAGCA
GTTGGTTGGCTGAAAAGGGGTGTAGCACGGGCAGATAGATCTTTTTGCCTTGTTTGATAA
GTCTATCCATTAACACAAGCGGTGAGATTTCACCGTTAAATGGCAAATAAAAGGCAATAT
GTTGAGCGGAATAACGTTCAATGAGTTCTAGTGATTTGGGGATAATATCTTGTGCAGCAA
AGGCTTGTTCATCAGCGGTTAAGGCTAGACGTTTGGCTCGCATCTGTTTGCGAAGTTGGT
TGCGTTGTTCGCTTATAGAAAGTGGAGAAATATTATTCATAAAAAAAGACCCGAAGTGCC
GTCATCAGTTGTGGTCCTTGAACCAGACGGTTCAAGGGAGTCGAACATTATCGTTTTTAG
GCTTCTCGTAAACGAGCCTGCTCACCAACAATATAAGAGTCCAACTCAAAGTGTTTTAAA
TATCGGCTCAGGGACGTAACTAACAACGCACACCTCAGGCAAAGAGAATACTAACGGAAT
TTGCTAATTTTTCCTAGTGTTCAGATCAATAAAATCATAGAAATTCGCTTTATTCGTTAT
TTTCTTGACCAACAGAAACCGAATCCATCCCACTAGATTGGAATTTTGCAAGAGAACTAT
CTAGTTGCTCTACGCACGCCATTAACACATTTTTGTTTTCAGCATTTTTGCGTTGTTCTT
GTTCTAATTCATAGTTGAGATTTAAGGCAACGATCGACAACACTTTTTCAAGCTGAATAA
TACCAGATTGCTCTTTTAGCACTGCAACTCGATCTTCTAACCGCTTGGCTGAAGCCAATA
ACGCTTCTTGTTGTTCTGGCGGGCAGTATAAACGTAGCACTTGTCCAAAGAGCGATAATT
CAATGTTATTTTTCGACATTGTTGAGAAATCCTTACGAACACAAAAATTTTTGCTATTAT
GCCACCCTTTGAACAAATCACAAATAATCTAATATGGCAATTTCACAATCAAACGACTTT
AAACAACTGATTTCTGAGTTACAAATCGACTACACCCCTGCTGAGTTTCACGGTTTTTTA
AGCGGATTAATCGCTGGCGGTATTCAAGATGAGTCTTGGAAAACATTAACCTATCAATTT
ACCAATGATGGACACGCATTTTCTCAAGCTCCACTTGCAAAATTAACCAAATTTTATCAA
CAACTTAGCGAAAGTTTTGATGAAACGAATACGCTTTTTTCATTGTGGTTAAATGAAGAA
GACGGTTTTGCAATGGCAGATGGTATTGCAGAATGGACTGGGCATTTTTTACTTGGGTTA
GGTTTAGCACAGCCCACTTTGCAGCAAGAAACTGACGAAGTTGGTGAAGCCATTGATGAT
TTAGATGAAATCGCCAAATTAGGTTATAGTGAAGAAGATAAAAATGATGAATTGCTAGAC
GCTGGCGAAGAAATTATTGAATATCTACGAGTTGTTACACTCTTTTTACATAGCCATTTC
GCCACACCTAAAATGGCGGAAAAGCCAAAGGTTCATTAATATCAGGGGCATATGCCCCTT
TTATTATGCCGCTTGGCGATGATAATGCCTTAACGCCTGCTCTTTTTGACGGGCGGAGCT
AAAAGATGAAATCCTTTTTAAATAACCAATTACTCTAGTAGCGTGATCGATGTCTTTAGA
ACCACAACAGCTACATTGTGAAAGGGGGCGTTTATCAATGTGGTCACAGGCGTTACATAG
CGTGATTTTCACATTGATACAAAAATAGTTACAGCCTGTTTTTGCCGCAATGTCTAATAG
TGAGCGGTAGCTCTGCTGGCTTAAGGCTTCTTCTAAATTCAGATGTAATGCCGAACCTCC
ATCGAGGTATTCAACCAACGCTTTTCCGTGTAATAGGAATTTATCTAACGCATTGATTTG
TTCATCTTCCACCACATAAAAATAAGAGTTATAGCACTCTCTCGGTACAACATAGCCCGC
TTCCCTATCCCATTTCGCATTCTTCACCCCTAAATTTTCCGCAGGGACAAATTCGGTATT
AAATTTCACGCCGTAAGTTTTGCAAGCGGTCTGATTGGCTTGATAAATTGCAAATAGTCG
CTCACGCACAAAATCAATATATTCTGAATTGTACCCCACCTTAATGCCTCGAAACTCTGC
CGCTTCGACCATTCCGTTAATACCAATTGTCAGGAACTGCTTATCTAATGAGATAAACCC
AGCATCATAAACAGGTAACATTCCCTCATTGAGATAATCTTCCATGAGCTTTCGGTAAGC
ATATTGATATTGATGGATCTTACCGACTTCTGTCACTAAATCTCGTCCATCTTGCTCCAA
ACGGTTCATATTGAGTGTAATAACATTAATTGAGCCAGTTGCAACACCACCAGCCCCTAA
GGAGTAAGAAAAGGAGTGATCGGCAATTTCATTGCGTAAACGGCAACAAGATGCAAGCGA
ATCAGGATTATCCGATTGATAAATAAAGAAGGAATTTCCTTCGGCTAAGGCTTTTGTCAT
TTTATCGGCAAAATCACTGTCTTTGCATTTGCCATTTTCAGTCAGCATTGCCGCTGTCAC
GACTGGAAAGGTTAAAATCGCTTTTGTCCGCTCTTGATTAAACCACTGCATAAAGAAATC
TTGCAACGCTGATGTGGTTTGCCAATTTGGCACTGTGAGATCAGGAAAAACAAAATTGCC
GAACATCGCATTAAAATAGTAATGGTCGTAAATGGAAATATTCCAAAAGACACTTTGATA
ACCACGAGCGGCAGCAGGTTGATTAATGCTATACACCACTTGCTGTAAATGGTTGGCAAT
TTCGTGTTGATGTGTTTGAAGATAATTATCGCCATAATCCTTACGAGCAAAACAGTCAAA
ATAGGTCAAAAACTCGACAGTTGCCACTGCCCCTGCAAATTGAGAGCTAATCGCAAAGAC
AAGGTTAATAAAAGAACCACAAAAAGAGGCAAGATGTTGTGGTGCTCGAGATTCCCCACC
CAGTTTGGTTAAACCGTCTCTTAAAAAAGGATAAAGTGTTACCGATACACAATAAGGCTT
CAGACTGGTTTCATCGTGAACATAGATTTCGTGTGCTTCAATTTGACGCAGATATTCGTC
CGCAAGGGATTGACCAAAAATCTCTGCAATTTTACCGCTTACTTTGGCTCGATTGATTTG
TACAAAGAAATCCTTCATCAATTCCTGTTCCATTGTTGCTAAATTCTTTTGGGTAACATT
AGCGTTAGCGTCCATTTTTGAACCGTCCGCTGCATTTTTAGCGTGAATGTATTGGTCGAT
AAAATTTAATTTGCCGAGTAGTTGCGAGTGTTCAAGTCTAATCATTGTTTATCCTGTCTA
AAATGTGCATTTAGCACTTCACCTGTTTGAAGATTAATAAATCGTTGGTTTGTGGTAATA
CAATTTAACCCGCCAAGTTCAGCAATCCAGCGACCTGTTTTGACATAGTCCAACACTGCT
AAAATCTCTGGTGGCAGTTGCTCAAGCTCTAATCCTGTATAAAGACAAGTTTTTAAACCA
GACTGACGAACAAGCTGTAACCGTTGCAATAACAATTCAGGCAACCATTCTCCCCCCATA
AACAACACACAACTAATCAGCCCTTGATATTGCGCTAATCGCTGTTGTAAGTAAATTTCT
GAGAGAAGCTGACCGCTTCCAAGTTTCCAACTTTCTATGCTGTGGCAACCTTTACAACCT
AAAGGACAACCTGAAATTAGAAAAGCTAAAGAGGTTTCATTGGGGACTTCTTGCCACACA
ATCTGTTCTGAAATAAAACGGATTTGTTTCATTATATAACCACTATATCTTGTGGTTTTA
AACCATTAAAAACACAATATGTAGTAGTTTATGCATTTTAATGTAAAGGGAATTGATAAA
AATCAAAGTGAGTGAAATCACTTTGATAAGCTCAAAAGAAAAGTAAGAAAATCAAAAGGA
TAGAAAATGTAAATTTTTTTGTATGATTAATGCCCCAGCCAATTTCTCAACATCTGTTCC
CCGTATTCCGTAATAAAAGACTCAGGGTGAAATTGCACGCCATAGATCGCAAGAGAGCTA
TGTTTAACTGCCATTAATACGCCTTGATCGCAAGTTGCAGTAGCAACAAGCGGTGTATTT
TCTAATGATTTTTGCGAAATCGCCCAAGAATGGTATAAGCCGATATTGAATTGCTTCGGT
AAATTTTTAAACAATGGGTTGGCTTGTTGCTGAATTAATGGGTGTTGCTGTCCGTGGCGA
ACTTGATTAAGATTGTAGAGTTCACCGCCAAAAAATTCGCATAAGGTTTGGTGTCCAAGA
CAAACCCCTAAAATTGACTTATGTTGGTGATAACGTTCTAGCATTGCAAATAGTTGTGGA
TATGCTCTTGGTACATCAGGACCTGGTGAAATCATAATATGACTAAAACGTTCCACGTCG
TCTAAATCTAACTCTTCCACCGACACCACCTGCATTTCAACCCCGATTTTGCGTAATAAA
TCAACAAGGTTAAAAGTAAAAGAGTCGTGATTATCAATAATAAGCAACATTAAACATTAT
CCTGTGTTATCGGTTTTTCAACCAGTAAATGTAAACGAGTCGTATCCCAATCGGTTTCAA
GTAATTCAACTTGTGGCGTTGTCTGATGTGCTTTAGCGGAAAGCTGTTGGAACCGCTCGA
CTTTCCCTAGTAATCCCTGTTTACCGACCAGTGCTGTTACACTTTGGTTATATTGATTGC
TCGCTGTATTCAAGGTGTTACCCAATTTAGCAAGACGCTCTGCAATGACGCAAACCTGGT
TATAAATATCCCCTGCTTTTTCACTGATCTCTCGTGCCTCTGCATTACCTCGCTCAATTC
GCCATAAATTTGCGACTGTGCGTAAAATCGGCATTAATGTTGTGTGAGAAACCAAAATGA
CATTACGTTCATAGCCATAATTAAAGAGCTGTGGATCGTGCTTCATTGCTTCAATATAAG
CAGGTTCAATCGGTACAAACATCAACACGAAATCAGGACTTTTTATCCCAATCAGCTGGC
TATAATTTTTCTTAGACAATCCATCAATGTGAGTACGAAGTGAACGACAGTGTTCATCAA
GTGCTTGTTGAATTGCAAAATTATCTTCGGATCGTACCGCTTGATCGTAGGCAATCAAGG
AAACTTTACTGTCTAAAATCAAATGCTTATCGTCAGGCAACTTCACCACAAAATCAGGAG
CAAAGCGTTTTCCCTCTTCATCTCGGTAGCTCTCTTGGGCAACATAATGTTCCCCAGCCA
AAAGCCCTGCTGTTTGTAACGCACTTTCTAACTGAATTTCTCCCCAGTTTCCTGCAATTT
TATTATTGCCTTTTAATGCCGTAGTGAGATTTTGTGCTTCCTGTGACATTGACAGCCCAA
TCTCAAGCACGCGTTTGATCTCAGCCCCTAAATCCGCATTGCCTTTTATTGCTTCACTAT
GCACCTCATTGACACGTTTTTGGAAACTTTCGATCTGCTCTTTAAAAGGCTTGAGCAGTA
AATCGAGTGCTGACTGATTACTCTCAGAAAAGGATTTACTCTTTTCTTCCAGAATTTGTT
GAGCAAGATGTTGAAATTCAACATTTAACTGCTGGCGGACTTCTAGGAAATTCTTCTGTT
GAGCTTCAAAATTTGCCTGTTTTTCCGAAAGTGTCGTGCGTAATTCCGTTAATTCTTGCT
GTGATTGGGAAAATTTAGCCTGTAACTGACCGCTTTCTGCTTGCTGATGTTGTAGCTGTA
ACTGAGTTTGTTGTAACTGTTCTTCCAAACTTTCCGCTTTAGTCTGAGCCGAACCGATCC
GCTCTTTTAATTCATTAATATAACGCTCTAGTTGGTCTTCCTGTAATTCTGCCTGCTCAA
GCTGTTGCTGAAGTTTTTGAATCGCTAAATCTCGTTCATTTAAACGCTCAAGGGTTGATT
CTGCTTTTGTCTGTTGCTGAACGGCAAATTGTTCTACTTGATTTTTTTCAAGGGAAATTT
GCTCATATTTTTGCGAGAGCGTTGAAAACTGCTGTTGCAATTGTTCAAGATCCTGTTGTC
GTTCTTGACTATCTCGTTGTGAACGGGAATAGCTAAAAAAGAGCCAAAGTGAGATCAATA
AGAGTAATGCTATCGTTGCATAAAGCCAAATTGGGTCGAGATTCATAGGAATATATACTG
TAAAAATAACTAGTGTTATTTTAACGAGTTTTGCTGTTAAAAAGCAAGGGGGAAAAGTAG
AGTCAGAATGGGACAGCTGTGCTCTATATAAAAAATTGCTACAATAGCCCACTATTATAG
CCTTGCCTATATACAAGCTATCGTTTTTTACAAATAGGATTTTATATGACCCAATATCTT
TCAACTTCATTTCCAGCTCACCGCCCTCGCCGCTTACGCAAACACGATTTTAGTCGCCGT
CTAGTTGCTGAAAATAGCTTAACTACGAGTGATTTAATTTACCCTGTATTTATCATTGAA
GGGGAAAATCAACGTGTAAGAGTGCCTTCAATGCCAGGTGTTGAACGTTTAACTTTAGAT
CAATTACTGATTGAAGCGGAATTATTAGTCAAATATGGTGTGCCCGCTATCGCGCTTTTC
CCTGTGGTTGGTGATGCAAAAAAATCACTGATGGCAGAAGAAGCTTATAATCCTGACAGT
TTGGCACAACGTGCAGTAAGAGCGTTAAAACAAGCCTTTGGAGAAAAATTGGGCGTGATT
ACAGATGTGGCGCTTGACCCATTTACGACTCACGGACAAGACGGCATTATTGATGAAGAT
GGTTATGTGGTAAACGACATTACGACCGAAATCCTAGTGAAGCAAGCGCTTTCTCACGCA
CAAGCAGGCGCAGATATTGTCGCACCAAGTGATATGATGGACGGGCGTATTGGTGCAATC
CGCCAAGCACTTGAGGCTCACGGTTTTATCAATACCCAAATTATGGCATATTCTGCAAAA
TATGCGTCAAACTATTACGGACCTTTCCGTGATGCTGTTGGCTCTGCGGGTAACTTAAAA
GGTGGTAACAAGAAAACCTATCAGCTTGATCCTGCAAATGGAAATGAAGGTCTGCACGAA
GTCGCTCTTGATATTCAAGAAGGAGCAGATATGGTGATGGTCAAGCCAGGTATGCCTTAT
TTGGATTTAGTTTATCGTGTAAAAGAGACGTTTGGTGTGCCAACTTTTGCCTATCAAGTA
TCGGGGGAATATGCAATGCATATGTCTGCGATTCAAAATGGTTGGTTAAAAGAAAAAGAG
TGCATTATGGAATCACTGCTTTGTTTTAAACGTGCAGGGGCAGATGGGATTTTGACCTAT
TTTGCGAAACAGGTAGCAGAGTGGTTGTATCAAGAAAAGTATAAATGAGCTGAGTTACGG
AGAACATGGCGCTACTATTCCAATACCTTCCATATGGAACTTTAATTTTGAAGTAGAATT
ACTGGACATTGCCCCTATATTGCGTTTAACTCTGTACTATTATTTATAATTGATAAAATG
TAAAATTTTTCCAATCTGAATATTGGGTAGAATAATTAAATGAATTAATAAAAATTCTGG
TATGTCAGGAAATAAAATGCTTATGAATTTGCTACATCCAACCGATTTAAAACAGTGCCA
ACTCACTCATCTTCATTCCTTCACTAAAGGAATGACCGTATATAAGCAAGGCGAAACCGC
TAAAGAGTTTTATTACGTCAATAGTGGGCTTATCGGGCTTTATCACACCTTAGATAACGG
CAAAGAGAGCCTTGTTCGCCTATATCAAAAGGGCGACTACTTCGGTTATCGAACTTTGTT
TGGCGATAATGGCTACCATTGCAACGCCAAAGTTTTGGTTGAAGCGGAGATCATTCGGAT
TAAACCAAAAGACATTGATACTTTCTTCGTAGAAAATCCGAAGATGAGCAAATTTTTGTT
GCAATCCCTTGCAAATGAACTGCGAGAAGCGGAACAACGCTTGGCAAAAAGTGCCTATTT
ACGCACCCTTGATCGTGTTATCGACAGCATTTATTTTCTCACGGAAAACTTCCCTTACTA
TAACTGGACGCACCGTGAAATCGCAGAATATGCCGGTTGTGAAACGGAAACGGCGATCCG
CATTACTAAAGAGTTGAAACGCAGCGGGTTATTGCAAGATTGGCATAAACAGAAGTAGGT
CGCTATGTTTGAAAACGCCCCCAAAGCCCACTTTCATTTGATGGCAAAGCCAAGTAGCTT
TCAATGCAACATCAAATGTGAATACTGCTTTTATCTTGAAAAAGCACATACCATTGCGCA
AGATGTACGTTTTATGAATGAAGACACCTTGCGAAATTATGTGCGGAATTACATTCAATC
CAGTGCAGGACAGCGAGTAGAATTTGCGTGGCAAGGGGGGGAGCCAACGTTATTAGGCTT
GGATTTTTTCAAACAAGCGGTCAAGTTTCAGCAAGAATTTGCAAACGGTAAAACGATCAC
CAATGCTTTCCAAACCAATGGCATTGCACTAAATCGCCAATGGGCAGAATTTTTCAAAAC
ACATCAATTTTTGATTGGCATTTCGATTGATGGTTTAAGTGAGGTGCATAACAAATATCG
CATATCAGTCAATGGTCAGCCGACCTTTGAACGGGTCAAACGAGCGGTAGATTTATTGAA
AGACTATGGCGTTGAGTTTAATACATTGACGGTGATTAACGATCAAAATTGGCATAAAGG
CAGAGAAACCTACCTTGCTTTAAAAGAGCTGGGTTCAACTTTTATGCAGTTTATTCCGAT
TGTTGAAACAGGCTGTGGCACAACACCTTTTGCAAAAAAGGACGCAAAACCGACCGCTTT
CTCTGTGCCACCACAGGGCTATGGGCATTTTCTGCTTGAAGTGTTTAAAGAGTGGGTGCA
ACAGGATGTCGGCAAAATTTATGTGCTGGAATTTGATAATCTGCTTGGGCAATGGCTTGG
CTACCCGTCAAGTAGTTGTGTTCATCAGGAGAGCTGTGGCACATCACTGATTGTGGAAGC
AAATGGTGATGTTTATTCCTGCGACCATTTTGTTTATCCAACCTATAAAGTGGGTAATTT
AAACGAACAGCCGTTGGGCGAGATTGTGCATTCCCAACCTCAATACCAATTTGGACAACA
AAAAAGAACCGCACTCACGCAGGCTTGCTTGGCTTGTGATGTGCGAACGTTTTGTCACGG
CGGTTGCCCGAAACATCGAATGATTAGCCTACCAAATGAAGCAAATAAACATAACTACCT
TTGTCAATCCTACCAACTCTTTTTCCGAAAAACTGCTCCATTTATGCGAAAAATGCGAGA
TATTATTCGCAGTGGTGGATCAGCTGGGGATATTGTGAATTTTATTGGCGATAAAGATGC
TAACAAGAATATATAACAAACATTACTCATTGGATAAAAAAAGAATACAGCCATATGACC
TTTATGCTAATAAAAGAGTTATAAAAAAGGTAGTCCTGAGGTCAGCTGAAGAAAGAAAAA
TCTTATATTTATCAATGAGTTTCTAACCTTTATCTAAAAAAGAAGGTGTAATAGACAAAA
TAGTTGCTGATTCGTCAAAAACTATGCCAAGAGGACAAAACAGTTGCTAGTGTTTATTTT
CTCTAAATGTTAGCAACACTTTTGTCTACTATGCCTTTTAAGTTAACTACTCACAATCAC
CCTCAAGCTATCCAATCGCCAATTTGCTTGGTCTAGATGTTTCAGTGATGCTTCTCGCAA
CTGCTCTAGGGCTTGAATTTCATCAGCACGAATGTTTTTATTCACTGCTTGTAGTGATGT
CAAGCGGTGTAATTCTGTACCTAAAGTGTGATCCGCATTCTGTTTTGCTTGTTCAATTAA
GGATTGTGCCTGTGGCACAACTTTTTCATCACTGAATGCGATAAGCTTCTCAATATCACC
ACGAGCCATCTTCGCAATTTTATTTGCCATCTGTTTATTGACCGGCTTGAGCTGTTTTTC
CAACCCTGCAAACGACACCTGCGATGCCATATCGTTGCCTTTGTTATCCAGCAAGATACG
CACAGGCGTTGGCGGTAGAAAACGAGTGAGCTGTAAATCTTTTGGTGCTTGGGCTTCTAC
GATATAGATTGCTTCAAGCAGTAACGTGCCTGCTGGCAAGTTCTTATTAACGAGCAGTGA
AATCGCACTCTTACCAATATCGCCAGAGGTAATGAGATCGATACCGTTGCGGATCATCGG
GTGATCCCACGTTAAGAACAACACATCTTCTCGCATTAGGGCAAGTTCACGGTCAAAAGT
CACTGTGTTGCCTTCTTCAGACAACCCTGGGAAATCAGGCACAAGCATATGTCCTGTCGG
GCTAATCACAATGCTTTTCTCGCCTAAATCTTCCTGCTCTAGACCAATCACATCAAATAG
ATTTAAGGCAAAATTGACCAACTGCGGATTGTCGTCTTGTTCAGCAATAGCTTGAGCTAA
TTGTTGAGCAGTTTCACCGCCGTTCGAGTTGAGTTCTAACAGACGATCTCGCCCTTTTTC
TAATTCCACTTTAAGCTGTTGTTGGCGTTTATGGGTTTGTTCCACAAAGGCTTCGAAGGC
TTCGCTACGTTCAGGATTGAGTAGGTAAGCGGTGAGTTCCGCATTAAATTCTCTAAATAA
CGTTGCCCCCATCGGACAAGTTTCTTCAAAGGCATTTAAGCCACGATGATACCATTCCGC
CAAGATCAACTGGGTGGAGTGATTGAAACAAGGTACATAGATTTCAATATCGTGTTTTTG
CCCGATACGGTCTAAACGCCCGATACCCTGCTCAAGTAAGTCTGGATTATCAGGCAAATT
AAACAGTACTAAACGGCGTGCAAACTGGAAGTTTCGACCTTCTGAACCGATACTTGAACT
AATCAGAACCTGCGCGCCATCTTCTTGTTGAGCAAAGTAAGCCGACGCTTTATCTCGTTC
CACAATCGACATTTTTTCGTGGAACACCGCAGAGCGAATGGCTTCTTTTTCACGCAATAC
TTGTTCTAGCTGAATGGCGGTGTCTGCTTGTTTACAAATTACTAGAATTTTTTCATCACG
ATGATTTTTCAAGAACGTAATTAACCACTCAATGCGTGGATCAAACTCGTGCCACTTCGC
ATTTGGGTTCATACGTTGGAATAGGCGTTCAGGGTAGAGCAGATCTTCCATCTTATTTCC
CCACATCATACCCATTACCTTCAAGGCATTTGCATATTGCGTAGGCATTTCCAACACAAT
TTCATTGTAAATACGATGTGGGAAGCCTTTTACGCCTTGGCGAGTATTGCGGAATAGCAC
ACGGCTTGTTCCGTGTCGGTCAATTAACTCACTAATTAACTCTTGGCGGACTTCCCGACG
CTGTTCTTCGCTCGCGTCCGAATTAATAACACGGAACATCGGCTCAACATCTTCTTCCGT
CAGCAATTCGCTGATACTTTCCTGCTCTTTGGCACTTAACGGCTTATCGTTAAGCAAGGT
AGCGACTGCATCGGCGACAGGCTGATACTGCTTCTGTTCTTCCACAAAGGCGTGATAATC
GTAGAAACGGTCGGGATCTAACAGGGCTAAACGAGCGAAATGGCTCTCTTGCCCTAATTG
CTCAGGGGTCGCCGTGAGCAACAAGACTGCTGAAATCTGCTTGGAGAGTTGTGCAACAAA
CTGATATGCCATACTTGGATTTTGCTCGTCCCATTCCAAATGGTGAGCTTCATCAACAAT
CAACATATCCCAATCGGCATCAAGCACTTGTTTTGCACGTTGTGGATTTGCCGACAACCA
ATCGATAGAGGCAATCACTAAGGCTTCCGTTTCAAACGGATTTTCACTGATGTCATTATT
ATCTTCATCTTTCTTAGTGAAATCGGCACAACGTTCCTCATCAAACAGAGAAAAATTCAG
GCTAAAACGACGAAGCATTTCAACCAGCCATTGATGCTGTAAACTTTCCGGCACAAGCAC
CAACACACGATCCACTCGTCCAGAGAAAAGCTGTTGTTGCAAAATCATACCAGCTTCAAT
GGTTTTCCCCAAACCCACTTCATCAGCCAGCAACACACGAGGGGAAAGGCGTTGCCCAAC
TTCTTTAGCAATATGTAATTGATGGGGAATTAGGCTTGCACGAATACCACGCATTCCACG
CAGTTCAGATTGAAACTGGGCTTGTTGATGTTTCAAAGCACGATAACGCAGGGCGAAACG
ATCACTGCGATCAATTTGGGCGGAAAATAAACGATCCTGCGGTTTACTAAAACTCACTTT
ATGATCGAGTTGCATCTCAGGCAGAACGCTCTCTTCTTGAGTATCGACACGTTTACCTAA
ATAGAGCGCAACCTCTTGATTTTCAACGACATCTTCAATATCTAACTGCCAGCCATCAAC
ACTGGTAACACGATCGCCTTTTTGGAATTGCACACGGGTTAAAGGGGCAACGGCAACAGC
GTACACACGTTGTTCGTCCGATGCAGGAAATGAAAGGGTCACAGTGCGGTTATCTACTGC
GGTGACAATGCCTAATCCTAAGTTATTTTCCGACTCACTAATCCAACGTTGTCCGACTAC
AAAGCTCATACTTACCTCTCTGCTATTCTACTGAAATTTTCGGGGACTATCTGATCTTGG
TGGAGCAAGCGGTCAGATTTTGCCATTATTGTTTCCATAATTTGAACTGATTAATCAAAC
CATTCGTTGAACTATCGTGGCTAGTAATGGTTTCGCTATTTTCTAGCTCTGGCAAGATAC
GGTTAGCAAGTTGTTTACCTAACTCAACGCCCCATTGGTCAAAACTATAAATATTAAAAA
TCACGCCTTGAACGAAGATTTTATGTTCATACATTGCAATCAACGCCCCTAAGGTGAATG
GGGTGATTTTTTGGACTAGAATTGAGTTCGTTGGTTTGTTGCCTGTAAATACTTTAAATG
GCACAATTTCTGCAACTTCTTCTAAAGATTTACCCGCTTGTGAGAACTCTTGTTCCACTA
CTTCTTTTGACTTACCAAAAGCAAGTGCTTCAGTTTGTGCGAAGAAGTTTGAAAGCAATT
TAGGGTGATGATCGCCAATCGGATTATGGGTTTGTGCAGGTGCAATAAAATCACAAGGGA
TCAATTTTGTACCTTGGTGAATTAATTGATAGAAGGCGTGCTGTCCATTTGTACCTGGTT
CACCCCAAATGATAGGCCCTGTTTGGTAATTGACAACTTTTCCATCTCGCCCAACATATT
TACCGTTAGATTCCATATTGCCTTGTTGGAAGTAAGCCGCAAAACGGTGTAGATATTGAT
CATAAGGTAAAATCGCCTCTGATTCTGCACCTAAGAAGTTATTGTTCCAAATACCGATAA
GGGCGAGTGTTAATGGGATATTTTGCTCTGTTGGAGCATTAAGGAAATGTTTATCCATTG
CGTGAGCACCATCAAGTAGTTGCTCAAAGTGTTCAAAACCGATAGAAAGAGCAATAGATA
ACCCAATCGCAGACCAGAGTGAGTAGCGTCCACCAACCCAATCCCAAAATTCAAACATAT
TTTCTGTATCAATACCAAATTTAGCGACCTCTTTGGCATTCGTTGAAAGAGCTACGAAAT
GTTTCACCACAGCAGATTCGTCTTTTGCAGTATCCAATAACCATTGACGTGCTGAAAGAG
CATTCGTCATTGTTTCTTGAGTAGTAAAGGTTTTTGATGCCACAAGGAAAAGGGTTGTTT
CTGGATTGATTTTCGCTAAGGTCTCAGCAATATGCGTGCCATCGACATTAGAAACAAAGT
GCATTGTTAAGTGATTTTTGTATGGATGTAATGCTTCAGTGACCATATATGGACCTAAGT
CTGAACCGCCAATCCCAATGTTTACCACATCAGTAATCGCCTTGCCTGTGTAGCCTTTCC
AGTCGCCTGAAATCACACGCTCACAGAAGCCTTTCATCTTCGCTAAAACCGCATTTACTT
CTGGCATCACATCTTTGCTATCTACTTCAACAGGGGTATTTGAGCGATTGCGTAAAGCGG
TATGAAGTACTGCTCGATTTTCTGTACGGTTAATTTTTTCACCATTAAACATTGCGTAAG
TGGCTGATTTAACTTGGCATTCATCAGCCAATTTACGCAATAGGGAAAGGGTGTGTTGGT
TGATCGCATTTTTAGAAAAATCAACGAGAATTTGATCTTCAAAACGTAATGAATATTTAT
CAAAACGTTTTGGATCTTCATTGAATAGCTGTGGAATCGTCAAATTCTCAGCTTTGTGCT
GTTCAAGGGCATTCCAAGCGAAAGTTTGGGTTGGATTGATGTTTTGCATTGAATTATCCT
CTAAAATTTAATTTTGTGATTCAGTTGATGGTGTTGAGCTTAGTTCATCTAAGCGTTTTT
CTAATTCATTCAATTTTTCACGGGTGCGAAGTAAAACTTGAGATTGAACTTCAAACTCTT
CACGAGTAACTACATCAAGTTTAGCGAGTTGGGCTTGTAAGATTTGTTTAAATTTTTCTT
CTAAATCATTGCCCACATTTTTTAAACCTTGTGGTAATGCATTGTGAAGTTGCTGTGCGA
GAGATTCTAAATTTTTTGGATTAAGCATAATGTTCCCCTTGTAAATTAGGGCATTAATTC
TAAAGAATTTCAGTAAAGATAAAAAGCAAAGAATAGAGAGAATTTAAAAAATTAGAGAAT
TATTTTATCTAGAGAAATAAGAAGATGGCTGGGGTACTAGGATTCGAACCTAGGGATGCT
GGGATCAAAACCCAGTGCCTTACCGCTTGGCGATACCCCAAAAGAAAAAAACTAACTTGC
GTTAGTTCATTCAATTTGAAATAAGATGGCTGGAGTACTAGGATTCGAACCTAGGGATGC
TGGGATCAAAACCCAGTGCCTTACCGCTTGGCGATACTCCAGTCGTTTTATTTGCAAGCT
TAAAATGGTGCGGGACGAGGGACTTGAACCCACACACCTCTCGGCGCCAGAACCTAAATC
TGGTGCGTCTACCAATTTCGCCAGTCCCGCAAATGGTGGCTACAACGAGATTCGAACTTG
TGACCCCAACATTATGAGTGTTGTGCTCTAACCAGCTGAGCTATGTAGCCATTTGCGTCA
CCATATCGGCTTTGCGGGGCGTATTATGCTGATTTCACTCTACCTCGTCAAATACTTTTT
TGAAAAAAGTAAATTTTTCTGCTTGTTTGACTAGAGATTCGGCAAATTGTCAGAAAAAAC
AACAATAATCTCTATAAAAGACTGATTTTATAATAAGTTAACGATTGCCGTTTTAAAATT
CCATTTCTTGTTTTATCTGTTTTAATATAGGTTCAACATCTGGTAATACATCTTCCCACA
ACTGAAACGCATAAGCCGCTTGTCCAACTAACATTCCTAAACCATCTTGGTATTGTGTTG
CCCCTTGTGAACGGGCGTATTCAAGAAATGGGGTCTGCATATTTGGAGCATATTGCATAT
CATAAATGTTAGCTTGTGTAAGCAATCGTGCTGGCAATTCGACGCACTTGCCTTGCAATC
CAAGCGATGTCGCATTGATAATTAAATCGAACGACTGTTCGGGAAGTTCATCGAAACAAG
CGGATTGAATTTGCCCAAACTTTGCAAACTTTTCAGCTAAACTGGCCGCTTTATCTGCCG
TTCGATTGTAAATGGTGATCTGCTGTTGAGCTTGTAATAAGGGATAAAGCACGCCTTTGG
TTGCTCCACCAGCCCCTAAAATCAGTATGCGTTGATGTGGGTTAAGCCAGCCTAAACGGG
CAAGATCGGATACTAATCCAACACCATCGGTATTGTCCGCATATAAACGCCCATCATCTA
ACCGCTTGAGCGTATTACAAGCTTCGGCTTGTAAGCAACTTTCGCTATAAATATCCGCAA
GGGCAAAGGCTCTCTCTTTAAAAGGGGCTGTGATATTTGCACCTTTATCACCTTCCGCAA
AAAATTGTTTGAGTTGCTGTTCAAACTGTTGTTCATCGCCTAATTTCGCTACATAAGAAA
TCGCTTTGCCCGTTTGTTGCCCGAAAAGTGTATGTATTCTTGGGGATTTGCTTTGTGCAA
TCGGATTTCCCCAAACTGCGTACTGGTTCATTGTCTATCCTTGTCGAAAAATATGTTGGC
TAAAAATGTCACGGATTTCAGACGGATTTGACTTTCCGCCTGTGGCTTGATCTAATACTG
GGAACGATTTGCCAAATTGCTGTCGTACTTCGTCGGCAGTTAGGCAAGGTGGGAGTGTCG
TTAAATTTGCACTCGTAGAAGTGAGTGCAAAGCCCGTCGCTGTACAAAGCTCGACAACGG
CTGGCACTTGGCATAATCGCACAGCAATGGTGTCAAATTCCCCTTTCAGATAACGTGGAA
CTGTGGCTTTGGCTGGCATTATCCAAGTAATTGCCTGTTCGCCTAGCGTTTCAAAACGTT
GCCATTCCACCTCTGTCAAATGTGTATCATCAATGTAGGGCAGAAGCAGTTTTTTATTAT
GGGCAATTAAAATCAGCCCTTTTTCTTCTGGACGATTTTTTAATTGAAGCAGAGATCTTA
CCGCTTGCTCGCTTTGAGGATTGCAACCTAATCCAAAAACGGCTTCAGTAGGATAGGCAA
TGACTTGATTTTGTTGAAGTTTTTCAATAAGTTGATTAAAAGAATACATTATTCGCTTTC
ACTAAATAGATGCTGACATTTTCTGTTTGCACAGAGAAAATAGGATTTCCCACGCACTTT
TTTGATGGTGGCTAATTCACCTAAACATTGTGGGCACTGTTGCTTTATAGGCTTGGTGGG
TAAGGTAAATTTACACTCAGGAAAGCCTGAACAGCCATAAAATGTTTTACCTGAACGCCC
TGTTCGTGCCACTAATTTATGTTTCTGGCATTCAGGGCAGTCAAATTCTTCCTCGATTTC
AGCTTCTTCGTGTACCGTAAAATGGCAGTCTGGATACTGGCTACAACCGATAAACATACC
AAAATGCCCCTGTTTTAATTGCAATGGCGATTGACATTCAGGGCATTGTTCATCAAGGGT
TTTGATGATATGGCTTGCTTGGTGGATAGGTTTGAGGTAATCGCATTGCGGATAGCTACT
ACAGCCTAAAAAAAGCCCCTGCTTTCCCCGTTTTAGTTGTAATGGAGAATGGCATTGCGG
ACATAATTCTGTCTGTTTCGTGGACTTAAAAAGGCTCATTTTTAAACTAAATTAACTCAA
ATTCAATCACAAAAAAGTCGTTATCGTTCGGGTAAATCTCTTTGATTACTTGTTTTAGTT
CGGCAAGTGTCATATTTTCTTGTTTAGCGTGCGTATCATTGAGCTGTTCAAACTGAATAG
GGGTAACAGATAGTACACGAATATGAGCAAACAAGCGGTCTGTTTCATTTGTAAAAACAC
TTAACTCTTGGCCCGCTTGAAAATAGCTTTCTGACTTATCACGAATGGTAATGGTCTTTT
TACCACTGACAATGTCTGCTTCAAAACGACTAAAAAAAGTAATCTTATTCATCGTAGTCA
CCATAATCTAGATCCAATAAATGCCTAAAATGATCGTTATAAAAACCGTGGCTCACCATA
TATCGCCACATTTTTTGTTTCGCTTTTATATCCCAATGTGATGGTCTTTTTTTCTCAAAA
AGCCGTTCGGCAAGTTCAAAAAAATCGACTTCCGCTTCATCAATGGCTTGGCTAATTACC
CACTCTTTTATACCTTTGAGCTGTAACTCTTGTTTTAGACGGCGTGGCCCATAGCCTTGT
TGTGAACGATAGCGAACGTAACTGATGGCAAAACGTTCATCACTTTGCCATTTATTCGCT
TGAGCCTGTTCAATGGCTTGCTTAATTTCTTGTGTATTATATTCTTTAAGTTGTAATTTG
TGGCGAATTTCAGCTTCGCTATATTCTCGTTTAGAAAGTAGATAAAGCAAATAGCTATTC
GCAGAATATTTATGTGTCATTTATTTACCGCAGTAAAATAAAAATGCGGTTCTCACAAAC
CGCATTAAGTTATTATAGTTCTTCTTCGCTAAACTCTTCGACATCGCTTTCATCGTTGCT
GTCGCTTGCCGTCGCTTTTAATAGGCTATTTGGGTTTGACGCCAATGTATTTCGGATCTC
TTGTTCAAGTTTATCTGCAATTTCAGGGTTCTCTTTTAACCATTTCACTGCATTATTTTT
ACCTTGTCCAATTTTCGTTCCGTCGTAAGAGAACCAAGCACCTGATTTCTTAATAAAGCC
ATTTGCTTCAGCTAAAATCAGTAGCTCATTCATACGAGAAATCCCTTCGCCGTACATAAT
ATCAAATTGTACTTCACGGAATGGCGGTGCAACTTTGTTTTTTACTACTTTTACTTTTGT
TTCACTACCAATAATTTCATCGCCATCTTTGACTACACCACAACGACGAATATCTAAACG
AACAGAGGCATAGAATTTCAGTGCATTACCGCCTGTGGTGGTTTCTGGATTACCAAACAT
TACACCAATTTTCATACGGATTTGGTTGATAAATACAACTAAACAGTTGGTATTTTTGAT
GTTCGCAGTAAGTTTACGCAACGCTTGTGACATTAAACGTGCTTGTAAGCCCATATGCGA
GTCACCCATATCCCCTTCAATTTCAGCTTTTGGCGTGAGTGCAGCGACAGAGTCCACAAT
AATGACATCAACTGCCCCTGAACGCACTAACGCATCACAGATTTCAAGAGCTTGTTCGCC
GTTATCTGGCTGAGAAATTAGTAATTCATCGGTATTTACCCCTAAATTGCGAGCATAGAC
AGGATCTAATGCGTGTTCCGCATCAATAAATGCACAGGTTTTATTGCCTTTTTGAGCTTG
GGCAATTAAAGAAAGTGTTAAGGTTGTTTTACCTGATGATTCTGGCCCATAGATTTCAAC
AATACGTCCCATTGGCAAGCCACCAATACCAAGAGCAAGGTCTAGTCCTAATGATCCCGT
TGAAACAGACTCAATATCTAATTGTTCAGTCTGCCCCAATTTCATAATAGAGCCTTTACC
AAATTGTTTTTCAATTTGAGCAAGTGCCGCTTCCAATGCTTGTTTTTTCTGTTCTGGTTC
AACTTGTTTAACGACGGTATTGTTTTTTGAAGATTTCTTATTCTCAGCCATAATGCTTTC
CTTTGTTCATTGTTTGGATAGGGCAATCGCATTGCCATAAAACTGTAAATTATTATACTG
TTTAACCATACAGTTGCAACTGTTTTTTTCAGTTTTTCGATCTATGTCACAAATTTTGCC
AAATTACCGCAAGATGTGACCGCTTGTGATTGAAACTGCTCTTTGCAGATCGAAAGGATT
TAACGCATTGATCACCATTATCTGATCATAATCAAAAAGTGCTTCCACAGGTATATCAAC
TAAGCTAATTTTTTGCTCGTCTAATAAATGGCTCAGTTGTGTGCCTTTTAATAAATAATG
ATTTGGGCTATACCATTTTCCTTGTTTTAAAAAAAGTAAATTGCCAATAGAACAATCACT
AATAAAACCATTATTAACAAGAATAATTTCATCACAAGCGGTCTGTTTTAATTGTTCTAA
TTCAAGTCGGTCAGTATATTTGAATTGATAATCAAAATTCTCTACATAAACGCATTGAAA
GGTTTTTATTGTTTTAGGTACATAATGGAAAAACTGAACTTGATATTCTTTTGTATTATA
ATCAATACGACAACGTACTAATCCCTTTTGATATTCTTCAGGGATATTAATAATCTCTGA
AAGTGCAAAATTATTCTCTTGTTTAAAATAATATCTAAAAGCATTATTCATTCGTTGTTG
ATGATAAAAAATATTCTGCACTTTACCATCAATAATCGCAATTGTTTCAAAGAGTGGATA
TTGGCACATAAACCTTCTCTAAAATTTCATTATATTCATCATCTAGCTGACTTAATGCAG
TAATTCCGCCACCACTACGAAAATAATATTTGTCCCCTTGTTTTTCAATATAACGAATAG
CCACTGCACTCTCTACATTTTCACCATCAAAATAACCGAAAATACCTGTATAATAGCCAC
GTTCTTGTTGTTCCGCCTGCTGAATAATTTCAACGGTTTTCACTTTCGGTGCACCACTAA
TTGAGCCTGCTGGCAAGAGTTTATCCAACATTGTACCAATATTTTTTTGCCAATTTTCAT
CGAGCTCCCCACAAATTTCAGAACTCGTCTGATAAATCGCTCCACGATGTGTTACTACTT
TTTCAACATAACGGTATTTCGTAACCTGAATATATTTTGATACTAAAGCTAAATCATTTC
GAATTAAATCAACAATAGTATTATGTTCGGTAAACTCTTTTTCTGAATTTAATAATTTAT
TTACTGCATCTTCTTCATTTGCATTTATTGTGCCTTTCATAGGATAAGAATAGATTTTAT
TCTCTTTTATACGAATAAAACACTCAGGGGAAAAACAGACAAAATTCTCATCTAATAACA
ATTTGTATTTAGCTTTGCTTTGCTGAAAAATTTGTGCTAAATGATAATTTGTTTTAATTT
TAGTTTGCTGAGTTAAGTTTAAAAGATAACTATTCCCAATTTGGATCTGTTGTTGAACAA
AATCAAAGGCTTTTTTATATTGTGTATAATTAGGTGGAATAATCTCTAACTCAAAATTTT
CATTTGTTTTTAATGATTGAATGAACTTTTGTTGTCCATTAAAATCAAAATAAAGCCCTT
TATCTTCTATTTCAGATAAAGGATAAATTAATGGTTTCTGTTTTTCAAAATCAATTAAAA
AGAAAAAAGGCAAACGCATTTTTCCATACTGATTAGCTATTTGAATAAATTGTTGCATTT
TGATATTTCTATTATTCGAAGTTAAAACCTATGTCCCATTCACATTCTTATATGGAGACG
CACGCCCCACAAAATAAGCCTATCCTATTGATTAGTTTAGCTATTATAACGACTTTTATG
GTTGTTGAAGCAATCTCTGGCTATTTCTTTAATAGCCTTGCCTTACTTGCTGATGCCGGG
CATATGGCAAGCGATAGTTTATCGCTCTTATTATCACTTTTTGCATAACCTTGCAAAACG
TTTTCACAAAATGGATATTCACGCCACATTGCAAAATGATTTAGCCGTTTATTTTGAACA
GCACGGAAAAACAGAGAGCACCCACCATCATTAACTATTTGATATTAATCAAATAGTTAA
TAAAGACCGACTAAAATAGTCGGTTTTTTGTTGCCTTTAGTAAAAAAAAGCATAACATCT
CCAACGTAGTGCAACTTTGGAGAAAAGTATGGACAACTTAATTTGCTATAAACAGATGCC
AGTTTGGAATAAAGAAAACCTACCACAGATGTTTCAAGAGAAACATAATACTAAAGTAGG
GACTTGGGCAAAATTAACGATCTTGAAAGGATCATTGAAATACTATGAATTAACCGAAGA
AGGTGAAATTGTTAAAGAAATGATTTTCGATGAGCAAAACCAACCACCTTTTGTGGAGCC
ACAAATTTGGCATAAAGTTGAGCCACTAAGCGAAGATCTAGCTTGCCAACTCGCTTTTTA
TTGTACACCCGAAGATTATTTCGCTAAAAAATATAATCTCACCGCAACACATTCTGAAGT
ATTAAATGCGATGAATTATCTTTCGACTGGAAAAGTACTAGACCTTGGCTGTGGAAGAGG
ACGAAATGCACTCTATCTTAACTTAAAAGGGTTTGATGTAACCGCAGTTGATCAGAATGA
AGAAAGTATCCATTTCCTCAATTCAATCATCGAAAAAGAAAATGCTCAACATATCCAAAC
AGGTATTTACGACATCAACCAAGCTAATATACAAGGTGAATTTGACTTTATTGTTTCCAC
TGTCGTAATGATGTTCCTCAATCGTCATCGTATCCCTGCAATTATCGAAAATATGCAAAA
AAATACCAAAGTCGGGGGATATAATCTTATTGTCTGTGCAATGAACACGCAGGATTTCCC
TTGTCCAATGCCTTTTTCATTTACATTCCAAGAAAATGAACTGAAACAGTATTATCAAGG
CTGGGAACTTGTTAAATACAATGAAGATTTGGGGCATTTACATAAAACCGATGAACACGG
CAATCGTATTCAGCTACGTTTTGTGACAATGTTGGCGAAGAAGTTGGGGTAGATCGCGTA
GTTCTCATCTTAAACTCAATTTTATGGCATAATGGGAACTTTATAAGAATCTATTGTTAT
CAATGACAATAGATTCTTCGTTTTATACATTATTTGGATTTTATCAATGCAAGAACCTTA
CTATCGCGGGCGTTTTTCCGTTGCACCAATGCTCGATTGGACAACTCGCCACTGTCGCTA
TTTTCACCGTCAATTTACTCAACATAGCTTACTTTATAGTGAGATGATTACCGCACCCGC
AATTTTGCACGCAAAATACGATCTGCTTGCTTACGATCCCACAGAAAACCCTGTGGCGTT
ACAATTAGGGGGAAGCGATCCTGAACAGTTAGCGAAATGTGCAAAATTAGTCGAAGAACG
GGGCTATGCGGAAATCAATCTGAATGTCGGGTGTCCGTCAGATCGTGTTCAAAATGGTAT
GTTTGGTGCTTGTTTAATGGGAAAAGCGGATTTAGTTGCTCGATGTGTAGAAGCGATGAA
AAACGAAGTGAGTATTCCTGTTACCGTTAAACATCGTATCGGTATTGACGATCTGGATAG
CTATGAATTTTTATGTGATTTTATTGAGAAAATTCAGCCCTATTGTAACGATTTTATTGT
CCACGCGCGTAAAGCGTGGCTGTCAGGTTTAAGTCCGAAAGAAAATCGTGAAATCCCACC
GCTTGATTATGAACGAGTTTATCAACTCAAGCGGGATTTTCCACATCTTAAAATGAGCAT
TAACGGCGGGATTAAAACGATTGAAGAGATCAAACATCACTTGCAATTTGTTGATGGCGT
GATGGTCGGGCGTGAAGCCTATCAAAATCCGTCCTTGCTTGGTTATATTGATCGAGAGCT
GTTTGATCCAAACGCCGAGATTGTTACACCAAAACAAGCCGTTGAAAAAATGCTACCTTA
TATTGAACAGCAACTTTCACAAGGCGTTTATCTCAATCACATTGTCCGCCATATTCTTGG
CGCGTTCCAAAACTGCAAAGGCGCAAGACAATGGCGTAGGCATTTAAGTGAAAATGCGTG
CAAACAAGGGGCGGGTGTAGAAGTGGTTGAACAAGCATTATCTTTTTTGCCTTACTAGTT
GCAAAATCTATTAAATACTTAACGACTCAGGTGCTTATGGTTTATTGCAGGTGTAATAGA
CAAATTTATTGCTAAAAAGTGACTTAAAGCCTTATAGTACAAGGCTTTAAGCACTCTTTT
TGAAATATGAACAAAAACTGCCCATTTTGCTAAAGTCTGAAAATAAAGAAACATGGTACA
TCAAATAATATTCAACGATATTTTGTCATAAGGGTCATAAAACATTTTCCCTTAAGAATA
AATTAGATCCAATTAAAATTTGGACTGATTACACATCCGGAAAACAAACCTATCAACAAC
TTGCCGTTAAATATCATTGTTCAGTCAGAACGATTCAAAGATATATTGATAAAGCACCTA
AAACGGCTTTAAAACTACCTTTAAATCGATACCTAAACATCATTATGGATACAACGTTTT
TAGGACGTTATTTTAGCGGATTCGTGTTAATGGATACGCTTTCAAATAATGTCATTTCCC
ATTATTTTGTGCGAACCGAAAAGATATTTACTACAAACTTGTCCTGAATAGGTTAAGAGA
AAAGGCTATATAATTCAATCGATTACTTGCGATGGTAGGCGTGGTTTGATGAAAGATTTA
TTTAATACCCCAGTACAAATATATCAATTTCATATGGTGGCAATTGTGATGAGAAAATTA
AGAAAAAAACATCAATTACAAGCGGGCAAAGAATTAAAAATAATTGTAAAAACACTCACA
AGAAGCTCAAAAAATGAATTTTATCGGCGATTACACTCTTGGTTCATAAAACACCAAGCA
TTTTTTAAAAGAAAGAAGTTATAAAGCGAATGAAAAAGGCTATTTTCCTTATAAACATCG
CAATGTAAGAAGCGCTTATGCCAGTTTAAAACGTTATATGGATTTTATTTTTATCTATGA
AAAACATTCTGAATTAAATATAGAAAAGACGGCAAATCGCTTAGAGGGGTTATTTAGTGA
ACTTAAGCGAAAATTAAATAATCACAATAGATTAACGAAAAGCGCAACATGTTGTTTATA
AAAGATTTTTTAAATAAAAAGAGTTGCTAACATTTAAAGAAAATAAACATTAGCAACCAT
TTTGTCTACTATGCCTTTATCTACTATACCGGATTAACCATTAATCATCTAAGAAACTGC
GTAGAGTTTCGGAACGGCTAGGATGGCGAAGTTTGCGTAACGCTTTTGCTTCAATTTGAC
GAATACGCTCACGAGTTACATCAAATTGTTTACCCACTTCTTCAAGAGTGTGATCGGTAT
TCATATCAATACCAAAACGCATACGCAATACTTTTGCTTCACGAGGTGTTAAACCCTCTA
GTACAGCATTAGTTGCAATTCGCAAACTTTCTGCCGTTGCAGAGTCAAGAGGCAACTCAA
GAGAGCTATCTTCGATGAAATCCCCTAAATGTGAATCATCGTCGTCACCCACTGGCGTTT
CCATTGAGATTGGCTCTTTAGCAATTTTGAGGACTTTACGAATTTTATCCTCTGGCATTC
CCATTTTTTCTGCTAACTCTTCAGGTGTTGCTTCACGTCCCATCTCTTGTAAGCATTGGC
GAGAAATACGATTTAATTTGTTGATCGTTTCAATCATATGCACAGGAATACGAATAGTAC
GAGCCTGATCCGCAATAGAGCGTGTGATCGCTTGGCGAATCCACCAAGTCGCATAAGTTG
AGAATTTATAACCACGGCGATATTCAAATTTATCTACTGCTTTCATTAAGCCGATGTTAC
CTTCCTGAATTAAATCAAGGAATTGTAAACCACGGTTGGTATATTTTTTAGCAATAGAGA
TCACAAGACGTAAGTTGGCTTCTACCATCTCTTTCTTCGCTTTGCGAGCTTTTAATTCGC
CATCTGCAATACGTCCACCAATTTCACGAATTTGCGTAATGGTTAAACCAGTTGTTTCCT
CAAGTCTCTGTAAGTTTGCGATATTTACACGAATATTATCCACATAGTTGGCTAGCTTAG
GCACTCCGCCTTTTTTCGCATTGATCGCTTTTTCAATCCACGCTTCAGATAATTCATTAC
CTTGGAATGCTTTAACGAAGTCCGCTTTTTTCATTCCAGCATACTCCACCGCATAACGTT
GAATTTGGCGCTCTTCCGCACGCACTTGCTTCATCATTTTTTGCATTGATTCAACTAACA
AATCAAATTGTTTTGGCACTAAACGGAACTCTCGAAAAATATCGGAAAGTGCTTGAATTT
GATCTCTTGAACGTTTGCTAGTACGTCCGTGTTTTTGGATTGCTTGTAAAGCTTTTTGAT
GTTGCTCTTTTAATAGCGTAAATTTCTCACGAGCAAGCTCTGGGTCAATGCTATTGTCAT
CACCGCCATCGCCCGATGATTCGCCATCTTCATCTTCACTTTCATCATCAATATCTGCAA
CGGTATCACTTTCGCTTTCTTCATCTAGATCATCTACAGAGGTGCTTTCTACTGCATTTG
GATCAACGAAAGCGGTTACAAGATCGGATAAACGTACAGTGCCTTCTTCGACTTGATCAT
AACGAGCAATTAATTCACTTAAGGCTTCAGGATATTCTGCAATTGCACATTGAACTTCGT
TAATACCTTCTTCAATACGTTTTGCAATATCAATTTCGCCTTCACGGGTTAGTAACTCAA
CAGTTCCCATTTCACGCATATACATACGGACTGGGTCTGTGGTACGACCAAGTTCAGACT
CTACCGTTGAAAGTACTTTAGTCGCCTCTTCCACTACATCTTCATCGGCAATATTGCCCG
CAAGCATTAAATCATCAGCATCAGGAGCAGTTTCAAGTACCTTAATCCCCATATCGTTGA
TCATTTGAATGATATCTTCGATCTGATCTGCATCGACAAGTTCTTCAGGCAAATGGTCGT
GAACTTCCGAAATTGTTAAGTATCCTTGCTCACGCCCTTGAGCGATAAGAAGTTCTAACT
GAGATTGTTGTTCTTCTAATTGAGAGTATTGTTCCATAGCTTTATCCGTTCTTAAGAGCA
AAAATAAGTAGTGGATTATACCACTGCTTTGGGTGTGATAAATAGTTTCGCGAAAAATTA
TCAGTATTTGACCGCTTACCGTCCAGCCAATAGCATCATTAATTCCTGCTTTTCCTGTTG
ATTTAACCCTGTCGTACGATCTTTTGCCATTAAAATGTCAATTTGTCGATCAAGCAGTTT
CTTATAGAAAAAATCAAGCGTATCAATAAAAGTGTTTTCGACATTTTCAGAAGATACCAA
GTGATCCCAATTTGCCAATAATTCTAAATGGCGATAATTTGGGCTTTCTCGCAGATATTC
CAATAAACCGCCCATTGAAATACCAAGATTAGCGTGACAGATATTGACTAATTCCAAAAA
TAAATCGAAGCCTTTTTCCTGCAAACTCTGCAAAAATGTCACATCTTCAGGTACATTTTG
AACCAAATGAGGATTTTGAAGCAGTAACGCAATCAGTAACCGCATCGGTGTCCTTTCAAT
ATGTGGCATATTGTGGCGTTTAGGTGCAGTTTCAACACTTTTCTGAGACAGCATCGATTC
CAATTGTATTGGATCAAGAATACCCAGTTTTTGCCCCAATATATTTCGTAAATACAAACG
TAACATTTCCCCTGGAATACGCTTGATCAAAGGTAATGCTAATGAAGCGAGCTTAGATTT
TCCTTCTTTAGTGGAAAGATCGACCTGAGTAAGCAAAGAATCAAATAAAAATTCACTCAA
TGTTAATGCTTGTTCCAAATAGCGTTCAAACCCCTCTTTTCCCTGAACGCGAATAAAGGT
ATCAGGATCTTCCCCATCGGGTAAGAAGATAAATTTTATCTGTCTGCCATCGTGTAAATA
AGGCAGCGCATTTTCTAATGCTCGCCACGCGGCATCTCGCCCTGCACGGTCGCCATCGTA
GCAACAAATCACTTGTTCTGTTGATCTGAACATCAACTGAATTTGTTCACCTGTTGTCGC
TGTTCCTAAAGAGGCAACGGCATTATTCACTCCAAATTGAGCTAAAGCTACGACATCCAT
ATAGCCCTCAACTACAAATAAAAACTCAGGTTTTTCATTATGTTGTAAGGCTTGATACAA
ACCATAAAGCTCATTGCCTTTATGATAAGTGGCAGATTCAGGGGAATTAAGGTATTTCGG
CTTTTCATCGCCTAATACTCTCCCACCAAAAGCAATTACTCGCCCACGCTTATCTCGAAT
CGGGAACATCACACGATTACGGAAACGATCATACACATTGCCACGATCATTTTTAGAGAG
CATACCTGTATCAAGCAACTTTTGCACTTCTTCAGGATTGTTTCCAAAACGACGAAGCAC
TGCGTCCATCGCATTTGGTGAAAAACCGATTTCAAAGCGTTCAATAATCTCTTGAGATAA
ACCTCGTTGCTGCAAATAGGCTTGACTAGCCCTGTCTTGCGTTAATTGCTGTTGATAGAA
CTTAGCGACCAAATCTAACAATTCATAAAGATTACGCCGAGTTTTATAACTGGCTTGTGG
TTTGCCATCTCTATTGATCACATTTTCACGAGGCACTTCTAACCCGTGCAATGCAGCAAG
TTCCTCAATTGCTTCAGGAAACTCTAGCTTGTCATATTCCATTAAAAAGCTAATGACATT
ACCGTGTACGCCACAACCAAAACAGTGATAAAACTGTTTAGATTGGCTCACTGTAAAAGA
GGGACTTTTTTCGTGATGAAAAGGACAACAGGCTTGGTAATCTCGCCCTGCTTTTTTGAG
TTTAACACGACTATTGATCAGCTCGACAATATCGGTTCGAGCAACAAGATCATCAATAAA
TGAACGAGGAATAGAGCCTTTCATTGATTATCTCCTTGCTAGCAAGCGGATAGTTTTGCA
AATTTTTTTACAATTCAGACCGCTTATAATGGACGGTATAAACATTGAAACCGTGATTCC
TTAAAGGTTTCACGGTTCCAATTTAACTTCTGCTACCTAATTTAAAATTAGTATAAACGA
GTGTTACGCGCGTTCTCACGGAAGTTACGTTTAGCATGACGTTTTGCTAAAGACGCTTTT
TCACGTTTACGAATTGTAGTTGGTTTTTCATAGAACTCACGAGCACGAACTTCAGCTAAA
AGACCTGCTTTTTCGCAAGAGCGTTTAAAACGACGTAATGCTACGTCAAATGATTCATTT
TCACGAACTTTAATTACTGGCATAAGCCATCACCTCAGGAAATATATGTTTAAATGAAGC
CGCACAAATTGGTGGCGGCATAGAACTAAAAAAGGTGATGCATTTTAGCTTAGACTGACT
AATAAGTAAAGAGCACCTTATCAAAATAATCTACAAACATACAGCTTTTCCAAAATAACT
TTACTTTGGTATTCACTGAACAATAATCTTGGAACCATTAGAAAATACGATGCCTCTTGC
CTCATAAATTGCATTTAATGCAATATTATTTCTAAAACTATCCTGTATATTCTGAGGCAA
AGTATCCAATGAAATAGAGAATATTACTTCACTAGTTGTACCTCTTTTTAAATTCTCTTT
AAAAGAAACTGGGGTATCTTGTACAAGGACAATTTCATCTTGATAAGAATAATTCGTTTT
CCAATGAACACTACGAATATTACGCTTACTTTTATTTTTTATGGTATATTTGAAATTCAC
TATAAAGTTCGACGATTTATTCTGAGATATCTCAGCTCCTATAAAATTAACTTCAATAGT
ATCAGTAAAGCGCTTTAAATTTTCTTCCTCTCTTGTGAGTTTAGCATTCTTATACACATT
TTTTTCAGAGACAAGGGGGCTATTTTTATAGTTTCTGCATTAACACCTAACGTAACCCAA
CTAGATAAAGAAAGTACAATCAGATATTTTATCAATTTCATATTTCTCTCCTTAATAGTA
CATGCATAGAAGAGCATGTAAGATTATCTTCATCTCATGTAGAGAAGACTTCCTTATCTC
GGATATATTACAAAAATTACAGTAGAATGACAATTATAACTTATTCAGTCCAAGTAATTT
TATAAAATAGAAAACCATTTTCCTATATATTTACAATCTTGCTCCATCACCAACTGGTAA
CTTGGTTTTAGAAAACATGTATAAAAACGAAGTATGTATCTATAAATTCTTAAAAATACT
TCAATACTTTTATTCTTGCAAAGAAAAAATACCGATTTTCTAATAATCTCAAAAACCGGT
ATTTACATAAATTACTCCTCAATATCTAAATATCAATCTTATTGAATTTTGTTTATAGAG
AAGTATATTTCATTTCAATTATACGAAATGGACAAATATTATTTAGTATCTATGACTGGT
GTTGCTTCTTCAGTCTGAGAAGACACTGCGTCCTTTATCCCATCCACTTTAGTTTCAACT
AATTGTTTTACCTCTTCAATTGGAAGAGATACTGCATCTTTTAACCCGTCCACTTTAGTT
TCAACTAATTGTTTAGTTTCTTCTACTTTAGTTTCTGTTGTTTGTTTTACCTCAGCAACT
TTCTCTTTTGCTTGATCACAAGCGGTTAAAGAAAGCGTTGCTGCACCTAAAACTAAAGCG
GTTAATAAAGATTTTTTCATAAAAATAATTCCTATAAATTAAGGTTTAAATTGCCACATT
TAGAGTAAATACTTAGGAATTAGTTCCCTAAGCATTTACAAGTGATTAAAGATCAACCTT
TTATTTTTGCAACCCTCGGTGCAGAATAAACGTGGCTCACTGCACTACTATGTCCGCCAA
AGCCTTTTCCGTAGAAATAGTATTTTGAGTTCTGCCACTCTTTTGCTTGAATTAAGGCAA
TTTCTTCCGCTGGTGCTGCTGCAACCGTCATTTCTACTTGCGTATGTGCAACACGAGAGA
ATGTGCCTAGTTTCCCTTCAAACTGATATTGACTTTGATAAACCTTAATCGGTTCTGGAA
TCGGAGCTGCAACTTTCTGCTCAGATTCGACCGCTTGAGGCCCTAGCTCTTCCAATTTAA
TATGGCGACGTTCGTGATTTTCTTTAACTAAATCTCGGTTAGTCGGTTGAGAAACCACAA
GTCCGAATGGTTTAGCCGATAAAGCCACTGCTTTCGGATCAACTTCTGCGGATTCTGCTT
CAACTTTCGTACGACGTTTGTGGTTGTCTTTGACTAAATCACGATCTGAACTTTGAGTTA
CGAAATAACCAAATGGCACCGCTGAATCTTGATGAGCCTGAGTGTTAGCTTCCTCTTTTA
CGGGTTCAGCTACTTCTCTTGCTACAGATTGAACTGGCTGTTCTTGCTGTTGTAACATCT
CATCAACAGATAAGAAACGAGGTTTCTCTTCCGCAACAGCTTTTGGCATTTCGCTAAATT
TAATCCAAACCTTACCGCTTGCAAGTTCAGGCGAAGCGACAGCCGAAGTTAATGGCATTA
CTGCTTTTACTTCCTCACGACGCTCACGACGACGCTGATTGCCTACGCGTAAATGGCGAG
GTAAACGGCGTTGGCGAGGCTCACGTTGCTCTGTACGCTCTTCTACTACAGGCTCTGAAG
TTTCCAAAGGCATCTCTGCATTTACTGTAGTCACCACAGGCTCTGCCACAAATGAATCAG
CCGCATTCTCTTCTGCTGGTGGTAAAGAAGCGGTAATTTCCGCTGAATGTTCTGCAGTTT
CAATTCGCACTTTCTTACGTAAGTCACGACGTTGGCGACGCTCAGCCACTTTCGCTTCAC
GCTGTTGCGGAACTGAAACACCTGCCACTTCTTCTACAATTTCACGACGTTTCTTAGGCT
CTACTGGAACGACTTCAGCTTCTTTCGTTGCTTCAACGACCGTGTTTTTACGCTCTTGGC
GTTCGTTGCGGTTTGGTTTTTCACGGCGTTGCTGACGACGTTCACGCTGGTTACGAGCCT
TACCTTTACCTTGCTTCTTCTCAGGTTCTTTCTCTTCGCTTGCAAACATTGCTTTGATTT
TCGTAATAATTCGACTGATTAACGAAGGTTTTGCTGGCTCAACTGGTGTTGGTGCAGGCT
GTAAATTTAACTCTGAACTTTGTAATACTGATTCAACGGTAATCACTGGCTTATTACGGC
TAACCAACGCTTCTTCCGAATGGTGATGATGAATGTGATTTTCTTCATCTTGTTCTTGGT
AGCGTTTCGCTAAATCGTAACTTAAGGTTGGAACGATCTCATTCTCACGCAGGCGATATA
CGCTAAAGTGTGGGGTTTCCATACTTTCGGTTGGTACAACAATCACTTGGACATCGTGGC
GTTTTTCAATGTCGCTAATCGCCTTACGTTTTTCATTTAATAAGTACGAAGCAATTTCCA
CAGGCACAATAGCGTGAACCTGTACTGAGTTTTCTTTAATCGCTTCTTCTTCTAATAAAC
GTAAAATGGAGAGTGCAATCGACTCGTTATCACGAATTTTTCCTGTACCTTGACAGCGAG
GGCAAACGTGTGATGACGCTTCACTTAATGATGGACTTAAACGCTGACGGCTCATTTCAA
GTAATCCGAAACGAGAAATGCGTCCAAACTGGATTCTTGCACGATCTTGGCGTGTCGCTT
CACGGATACGATTTTCCACTTCACGTTGATGACGAACTGGGGTCATATCAATAAAGTCGA
TCACGATTAAACCGCCCAAGTCACGCAAACGTAACTGACGAGCAATTTCGTCTGCCGCTT
CTAAGTTGGTATTTAATGCTGTTTCTTCAATGTCTCCACCACGGGTCGCACGAGATGAGT
TGATGTCGATAGCTGTCAATGCTTCGGTTACATCAATCACAATAGAACCGCCTGACGGCA
AACGCACTTCACGTTGGAATGCTGATTCAATTTGGGATTCGATTTGATAGTGACTGAACA
ACGGTACTTCACCTTCATACAGGCGAACACGGTTGATAAAATCAGGACGCACAAGGCGGA
TATGATTTTTTGCTTTCTCAAATACCTTACGATTATCGATCAAAATCTCACCAATATCAC
GACGAAGATAATCACGGATTGCACGCACAATCACATCACTTTCTTGATGAATTAAGAACG
GTGCAGGGCGAGATTCTGCCGCTTTTTTGATTGCCTCCCAGTGATGTAATAAAACTTTTA
AGTCCCATTGTAGCTCTTCAGGGGATTTACCCACCCCAGCAGTACGCACAATTAAACCCA
CATCTTCAGGTACATCTAAGCAATCTAACGCTTCTTTCAGCTCTAAACGCTCGTCCCCTT
CAATACGACGAGAAATACCGCCAGCACGAGGGTTATTTGGCATTAAAACAAGATAGCTAC
CAGCCAAAGAGATAAAGGTCGTTAAAGCCGCCCCTTTATTACCACGCTCTTCCTTGCTGA
CTTGAACAATAACTTCCGCCCCTTCTTGAATAATATCTTTTATGTTTGGGCGACCTTGGA
ATACATAACCTTGAGGGAAGTATTCACGAGAAATCTCTTTTAACGGAAGGAAACCGTGAC
GCTCTGCACCGTAATCAACGAATGCTGCTTCAAGACTGGGTTCAACACGGGTAATTTTAC
CTTTGTAGATATTCGCTTTCTTTTGTTCGTGTCCTGGGCTTTCAATATCCAAGTCGAACA
GTCGTTGCCCATCAACAAGGGCAACACGTAACTCTTCTTTTTGAGTTGCATTGATTAACA
TTCTTTTCATTGTGTTTTCTCATTTTATTTTTGTTAGTGCTATTCATAGGGTTCGGGTTT
GTATTTTTGCTAATCTGTCAATCTCCCGACTGTCTAAGGACAAACTGACGTGAACCCTAT
GATCTAAGGTGATCTGTTTTATGTCTTACACTCAAAATCTGACCGCATAATCAATCACGA
TATTTGCATTTTTAACCGTTGCAAGCGGTACTTTTGTCTGATTTTCTACAATTTTATTCA
GTAAAATTCAATAGACAGAAAAAGCGAGTCATTATGGCATTTTAAGAGAAAAATAGAAAG
GCAAAAGTAAATAACGTACCATAAATAACATTGAATGTATTTTATACAATGTTTGCGGCT
ACTAACGAAAAAGGTAGTCTCTCTAATAACTTCTGATGAATCCCGCCAAATGCCCCATTA
CTCATCACTAAAATATGATCCGTTGGTTTAGCTTCCTTGACAATCAATTCCACTAACTCA
TCTAGGCTTGTCGACCATTGTGCCGGCTGGCTTAGTGCATCTGTAATCGTGCTGACTTGC
CACGGAATGGTATCGGGTTGATAAACAAAGACGGCATCAGCGTCTTTCAACGATGGGGCA
ATTTCCTCTTTGTGAACGCCCATTTTCATTGTGTTTGAACGAGGCTCTAATACCGCTAAA
ATGCGTTGTTCTTTACCTACTTTGCCACGAAGTGCGTCGATGGTTGCTAAAATAGCGGTT
GGGTGGTGGGCAAAATCATCATAAACGGTAATGCCATTCACTTCCCCTTTGACTTCTAAA
CGACGGTTGGCATTGATAAAGCTGTTTAAACCTAAACAGGCTTGCTCAACGCTTACCCCC
GCGTGATGTGCTGCGGCAATCGCCATTAAGCCGTTGTGCATATTGTGAGCACCAAGCAAG
TTCCATTTCACTTCTCCTGCTTTTTGCTGTTTATGGTAAATCGCAAAATGAGAATAGTCT
GAACTTAACGGCTCTGCAAACCATTCTTGATTTTGTCCGATAAATTGCTGCTCGCTATAA
CAGCCCATTTTTAAGGTGTTTTGGACATTTTCATCTGATGTTGCAGACAAAATGCAGCCA
TTTTGTGGCATTGTGCGGATAAGATGATGGAACTGGCGTTGAATTGCTTTTAAATCATCA
AAAATATCTGCGTGGTCAAAATCAATGTTATTAATAATTAAAGTTTTGGGATTGTAATGT
ACGAATTTAGAACGTTTATCAAAAAAGGCTGAATCATATTCGTCCGCTTCAATCACAAAG
AAATCGCTTGAGCCTGCACGAGCAGAAATACCAAAGTTGCCTGCCACACCGCCGATTAAG
AAACCCGTATCAATGCCAGCTTGATCTAAAATCCAGCTTAACATTCCCGTTGTGGTGGTT
TTGCCGTGTGTGCCTGAAACGGCAAGTACCCAACGATCTTTGAGTAAATGATCTCTTAGC
CATTGTGGCCCTGAAGTGTATGGCAAGCGGTGATTTAAGATATGTTCTACGCAAGGATTA
CCACGGCTAATCGCATTGCCGATAATAATCATATCGGGAACAGGATCGAGCTGTGCAATA
TCGTAATGGGGGATAATTTCAATGCCACTTTTTTCCAAAAAGGTACTCATTGGTGGATAA
ACATTGGTATCTGACCCTGTGACTCTATAACCTAACTCCCTTGCAATAATCGCCACGCCA
CCCATAAAGGTTCCACAGATCCCTAAAATATGAATATGTTGCTGTTTCATAGCATTCCTT
ACATAAAAATTGTGAACAGTATCACAAAACAAAACTTTACTCGAAAACAGAGCTTCAATG
GGCGAGTATAATAAAGCAAACTGCATTGAATAGCTAATAAGGAGATAAAAAATGAAAACA
TTAGGCGAATTTATTGTTGAACGCCAAGCAGAATATCCAGGAGCTACGGGGGAACTCAGT
GGTATTCTATCGTCCATTCGTTTGTCAGCCAAAATCATTCACCGTGATATTAACCGAGCA
GGTTTAACCCAAGATATTTTAGGTGTATCTGGCGATGAAAACATTCAGGGCGAAACCCAG
ATGAAGCTCGATGTATTTGCCAACGAAACAATGAAAAAAGCATTAATTGCTCGTGGCGAT
GTGGCAGGATTTGCATCTGAAGAAGATGATACTTTCGTGGCGTTTGATACAGAACGTGGT
CGAAATGCAAAATACATTCTAATGACAGATCCCCTTGATGGTTCGTCCAACATTGATGTG
AATGTGTCTGTCGGAACAATCTTTTCGATCTACAAACGTGTATCACCGATTGGTACACCA
GTGACGATGGATGATTTCTTACAGCCTGGACGTAAACAGGTTGCAGCAGGCTATGTGACC
TATGGTTCATCAACAATGTTAGTTTATACGACGGGTAATGGCGTAAACGGCTTTACCTAT
GATCCTTCTTTAGGTTTGTTCATTCTCTCTCACCCAAATATGAAAATGCCGTTTGAAGGC
AAATATTATTCGATTAACGAAGGGCAATATCTCAAATTCCCAGAGGGCGTGAAGAAATTC
ATTAAATTCTGCCAAGAAGAAGATAAAGCAACGGGGCGCCCATACTCTTCTCGTTATATC
GGCTCATTGGTTTCAGACGTCCACCGTAACTTGTTAAAAGGCGGTATCTACATTTATCCA
AGTACGAAAAGCCACCCGAACGGTAAATTACGCCTACTTTACGAAGGCAACCCGATGGCA
TTTTTAGCTGAACAAGCTGGTGGTATGGCGACAGACGGATTTAATCCGATTTTAGATATT
AAACCGACAGAACTACATCAACGTGTGCCGTTCTTTGTGGGTTCAACAGCAATGGTGCAA
AAAGCGGGTGAGTTAATGGCTGAATTTCGCTAGTAAATAATGGAAAGAAACTCACCGCTT
GTTTACGCAAGCGGTGAGTTTTTTATATCATTTTGTTATAAAGACCACATTTTTGTTCTT
TACCTTCAATAAAATAATCAGTATCTTACTCGCAATTTTTCACTCTTTATTGGAGATATT
ATGAAATTAAATACAAAATTCTCTCTCTTAGCCGCAACATTATTGGTTTCAACCGTTGCT
CAAGCCGCAGATAAAACGTTTATTAACTGTGTTAGCCGTTCACCAACAGGCTTTAGCCCT
GCATTAGTGATGGACGGGATTTCTTATAATGCAAGTTCACAACAAGTGTATAATCGCCTT
GTTGAGTTCAAACGTGGTTCAACAGATATTGAACCTGCTCTTGCAGAAAGCTGGACAGTG
AGTGATGATGGTTTAACTTATACCTTTAATTTGCGTAAAGGTGTGAAATTCCACTCAAAT
AAAGAGTTTACCCCAAGTCGTGATTTTAATGCGGACGACGTAGTATTCTCATTTCAACGT
CAGTTAGATCCAAATCACCCATATCACAATGTATCTAAAGCAACTTATCCGTACTTCAAA
GCAATGAAATTCCCAACATTGTTGAAATCAGTGGAAAAAGTTGATGATCATACAGTGAAA
ATTACTTTAAATCGCCAAGATGCGACATTCCTAGCAAGTTTAGGTATGGACTTCATCTCG
ATTTATTCAGCGGAATATGCAGATAAAATGTTAGCGGCAGGCAAACCAGAAACCATTGAT
ACAACCCCTATTGGTACTGGTCCGTTTGTGTTTGCAGGCTATCAAGTGGATCAAAAAAGC
CGTTATTTAGCACATAAAGAGTATTGGAAAGGAAAAGCCGATATTGACCGCTTGATCTTT
GAAATTGTCCCTGATGCTACGGCTCGTTATGCAAAATTACAAGCGGGTGCTTGTGACTTA
ATTGATTTCCCAAATGCAGCGGATCTTGAAAAGATGAAAACCGATCCAAAAGTGAATTTA
CATTCTCAAGAAGGGTTAAATATCGCATATATTGCGTTCAATACTGAAAAAGCGCCATTT
GATAATGTGAAAGTACGTCAAGCATTAAACTATGCGGTAGATAAAAATGCCATCATTGAT
GCCGTTTATCGTGGAGCTGGTGTTGCTGCGAAAAACCCACTTCCACCAACAATTTGGGGC
TATAATAACGAAATTACAGGTTATGAATATAGCCCAGAAAAAGCAAAACAGTTATTAAAA
GAAGCTGGCTTTGAAAATGGTTTTGAAACGGATATTTGGGTACAGCCTGTGGTGCGTGCT
TCTAACCCGAACCCACGTCGTATGGCGGAATTAGTGCAAAGCGACTGGGAAAAAGTGGGC
GTGAAATCAAAACTGGTTAGCTATGAGTGGGGCGACTACATCAAGCGTACTAAAGCAGGT
GAATTAACAGCTGGTACTTACGGTTGGTCGGGAGATAATGGTGATCCTGATAACTTCTTA
TCGCCATTATTCGGTAGTGAAAACGTGGGCAACAGTAACTACGCTCGCTTCAAAAATCCT
GAATTAGATGCGTTATTACACAAAGCGGTTGGTTTATCTGACAAGGCAGAGCGTGCCAAA
ATTTATGAACAAGCACAGGTATTGTTAAAAGAACAAGCCCCTTGGATCAACGTAGCACAC
TCAATTAACTTTGCCCCAACAAGTAAACGTGTTCAAGACTATAAACAAAGCCCATTTGGT
TATACTTACTTATATGGTACGAAGTTGGCGGATTAATCTGTCTTAACAGGAAAGGGAAGC
AATAAGCTTCCTTTTTCATTTCATTACCGATGAGAAGATAAATCAGCTATAATTCTTCCC
AAAAATAAAGAAATAAAATACACATCTTAAATAAGGGAGAATATATGGAAATTAAATCGT
CACGGAAACGCTTAACCCTCAATGATATTGCACAACTTGCGGGTGTATCAAAAACCACAG
CAAGTATGATCTTAAATGGGCAGGCAGAACAATTTCGCATTAAGCCTGAAACCCGCCAAA
AAGTTGAAGAAATCGCAAAACAGCACGGTTATCGTGCAAATGCTTATGCAAAAGCACTTA
AACTACGTCGCACCAATGTTATTGGTCTGGTCATTCCTGATTTAACCAATTATGGCTTTG
CCTCTACAGCAAAGACTTTAGAGAAATTGTGCCGAGAGAATGGTTTGTACTTAGTCATTG
CTTGTTCTGATGATAATCCTCAACAGGAGAAACAAGCGATAGATCGTTTACTTGACCGTC
AAATTGATCTCTTAATTACCGCTCCAACACATCAAGATCCAAAATACTATAAATCCGTAT
TAAAGCACACTCTTCTATTACAACTTGACCGCTATGTTCCTCAACTTGAATTAGGTTATG
TGATTAGTGCTGATACCGAAAAAATTGCAGAACTAGTATCTCTAACGATCCAACGCTATC
AACTTAAAGAATATTTTTATTTTGGCGGTCAATGCTCACTTTCTCCTAGTGAATCTCGTT
TAGCTGGTTTTCGCCAAGGCTTAAAGCAAGGTAACTTACAAGAAGAAAGCGGTTGGATTT
TACATAAAAATTACCAACCTGAATCAGGTTATCAGTTGATGGCAGAGCTGGTTGAACGTT
TAGGGCGTTTGCCTGAAGCAGTATTTACCGCGTCTTATACCATTTTGGAAGGTGTTCTAC
GTTACCTCACTGAACACAAGCAAATGGATAAACTGTTGAACGGTCAATTACATTTAGCCA
CATTTGATGATCACGATTTACTTAACGCTCTGCCGTTTCATATTCATTCGATTAAACAGA
ATCATCAACAAATTGCATTTTCGCTGTTTAATCTGATACGCCAAAAGTTGCAAGGAAAGC
CAATGGAGCAGTTAAAAGTAGAATGTGAAATTATTTGGAGAAGATAAGATGATTACAAGT
ATAGCCTAGATTTTTCTCCCTACAATAATAGTTAATCCATTCTTGTCTTACTATATTGTA
AACAAAAATTTCCAAAATTCTTTTTTCGGAGTATCATAAGCGGACAGATCAAAGGCTTAT
TTTACAAAAGGAAGAGAAGATGCGATTTGCGATTGAGTGTATTGAACGTGTGGGCGTTGC
TCAAGATATTTTAAGTTTATTGGCAACGCAAGGCATAAATTTAGAAGGGATCGAACTGCA
AAAATTAGGCGAAAAAGGGCTTGTTTATTTGCGTACTGAAGCAATGGAGACTAGCCAGCA
AGCTAATTTTGTCAAACAGTTGAAGAAAATTCCAAGTATTACTGCTGTTCAAGAAATTCA
TCATCTTCCACAAGAACGTAAAAATCTTGAGTTGAGAGCCTTAATTGAGGCGTTGCCTAA
TCCTGTTTTATCGCTTGATCTCAACGGTAAAATTGCCTTTGCTAATTCTCAAGCCTGTAA
AGTTTTATTACCGATTTATCGCCAGTCGCTACCTAAGAAAAAACAAGAGCAAATTCTTTC
TCTTGAAGGCGTTGATCTCAACGAAATTATCGTCAATCTCAATCGCACCAAATGGTATCA
GTGGGTTTTGCAACAAGGGCGTTCTATTTTACCGACAACGTTACAGCCAATTTCTCACCC
TATTCAATTTAATGATCAAGTATGGCGAATGGATTTACTGCCGATTGAATTGTGGGAGGC
GGCACAAAACCGACCGCTTGGGTATGTTGTTACTCTGCAATCTCAGCAAACAATGCAACT
CGATTTACGTCAATTTATGGCAAATCAAAACAGTGATTTCGATCATATTTTGACGAAGAG
TGCCAAAATGAAAGCGGTGATTGAACAAGCTAAGAAATTTGCGACACTCAATGTGCCTTT
GCTTATTCAAGGCGAAACGGGAACAGGTAAAGATTTGTTTGCCAAAGCGTGCCACCAATT
TAGTTTTCGTCGGGATCAAAAATTCATTGCCGTTAATTGTGCTGGATTGCCTGAAGAAGA
GGCTGAGAGCGAAATGTTTGGACATCACGGTGGCGACCGTACGCACGTTGGCTTTTTTGA
GTATGCCAATGGCGGAACAGTATTGCTCGACTCGGTTGCAGAACTATCCCTTGAAATGCA
AGGCAAATTATTACGTTTTTTGAATGATGGATCATTTCGCCGCGTAGGTGAAGATAAAGA
AATTCAAGTTGATGTGCGTGTTATTTGTACATCACAAAAACCGCTTGCGACCTTAGTTAC
GGAAGGAAAAGTACGCGAAGATTTATACCATCGCTTGAATGTGCTTACCTTGAATTTACC
GCCGTTGCGTGAAAGACAAGGGGATTTAATGCTACTGACCGATCACTTTATTACCCAAAT
CAGTCAGCAACTGGGCATTCGTAAACCGCTTTACGATGAACATTTTATCAAAGCTATGCA
AGCCTATCATTGGTCTGGAAATTTACGCGAACTTTATAATGCAATTTATCGAGCTTGCTC
TTTAGCTACCGATCAACTTAAAGCGAGTGATCTTAACTTGCCTGAAACGGTACCAAGCCA
TTTTGAAATTTCACATTTAGAGCAAGGTTCATTAGAAGAGCTGGTTAATCGTTTTGAAGC
CTCACTGTTACGCAAGTTCTATACGGAATATCCAAGTACGCGTAAATTGGCTCAACGCTT
AGGTGTTTCACATACTGCAATTGCCAATAAATTGCGGAGTTATGGGATCAGCAAATGATG
AAACAATTTATGCTATGGGGATTTGCATTTTTAGGCACATATCTCACCGCTTACGCATCT
CCTAAAATTCCACAAGCGTTACTGACAGACAGTCTGGTTTACTGTACCAGTGCCTCTGGT
TTTTCTTTTAATCCTCAAAAAGCCGATGTTGGTTCAAATATGAATGTCGTTACAGAACAG
ATTTACGACAAACTGATTGAATTTGATCCCGAACAAAACCAGCTGAAGCCTGCCCTTGCA
GAACGCTTTGAAATGAGTGAGGACGGTTTAACCATTACGTTATATTTACGCAAAAAAGTC
TCTTTTCATCATACAAAATGGTTTACGCCAACACGCTATTTGACAAGTGAAGATGTGATC
TTTTCTTTAAATCGAATTTTAGGCAAAGTTGGGGAACTGCCTGAGCTTAATCGAGAAGTA
CAACATCAAGTTCGTCACCGAATTGCAGACCGCACCCATTTCTCTTATTTTGAAAGTGTC
GATCTTGCTAATCAGATCGTCGAGATTTCAGCGCCTTCATCGCATATCGTTAAAATTCGT
TTGGCACAGCCTGATAGCTCAATTTTGGCTCATCTTGCCAGTCAGTATGCAGTGATTTTA
TCGAAAGAGTATGCCTTACAACTCAATGCCGATGATAATTTAATGCAACTCGATATTCTG
CCTGTTGGCACGGGGGTATATCAGCTTGATAATTATGTACAAAACGATTTTGTTCGCTTA
CAGCCTAATCCTCGCTATTGGGGCAAAAAAGCCAATATCAGTAATTTAGTGGTGGATTTC
TCTACCTCTGGCACAGGGAGAATGGCAAAGTTTTTGAACAACGAGTGCGATATTTCTGCC
TTTCCAGAACCAAGTCAGCTCTCTATTTTGGATAAAACGCAAGGCTATGTAATTGAAACG
GCTGGGGCAAACCTTGCCTTTTTAGCCTTTAATTTCCGCCAAGATAAAATGAAAGATCCA
GCATTACGCCAAAAAATTGCGACAAGTATTGATCGTGAGCGTCTGGCGCGTATTCTGTTT
TACGGCGTTGCTGAAGTACCACAAAATGTACTGCCGAAGGCGTTGTATGCGCAAGAAAAT
CCAACAAGCTACCCTTATTATCCGCCTGATACGAGTAAAAAAATGGAGGAAACAGACCGC
TTAACGCTATGGGTAATTGATGAGAAACGTGTTTATCACTTGCACCCGTTAAAAATGGCG
GAATATCTGCGTGCAGAGTTGGCGAAAGTGGGGATTACACTCAATGTTCGCCAAGTGAGC
CGAGCCTATTTAACTCAGCAACTTGAAAATCATCAGGCAGATTATGATTTAATTCTAAGT
GGTTGGTTAGCCAATAATTTTGATCCTGATAGTTTTCTCTCTTCGATTTTAAGTTGTCGC
TTGCAAGATGCGGTGACCAATCTATCTAATTGGTGTAGCGTGGAATTTGATGAATTGCTT
AAATTAGCAAGAACCGCTGAAGATCCACAAAGCCGAATGCAATATTATCAACAACTTCAA
ACTCTACTTGAAGAACGCTTACCGCTGTTACCTTTGGTGAATGTCAAACGGTTGTTAGTT
GCCAATAACAGCGTTAAGAATGTCAAAATCAGTGCGTTTGGGCAGGTTAAATTATCTGAC
ATTAAGGTGAAATAAAATGTTGTTCGTTCTTATTCGTAAGCTCTTGTTAATCATCATTTC
ACTGATGATTTTATCGCTTATCAGTTATTTTATTTTGCTGAGAAATCCGCATTATTCCGT
CATTGAACAAGGCTTCTCAGGCTATGCAATTTATTTGCAACAATTGCTTGAAGGGAATTT
AGGCGTTAGCGAAATGACAGGTGAGCCTTTAACGAAATTAATTTTAAATGTCTTTCCAGC
CACGATCTCGCTCTGTTTATCGGCTATGTTACTTTCGTTGATGCTAGGCATTCCGCTTGG
CTTTTTTGCGGCGCTACAACGGCAAAATATGATTGGCAAACTGTTAGGCTCACTGGGGTC
ATTAAGCCTTGCTGTGCCTGTATTTTGGCTTGCCATTGTCTTATTGGCGTATGCTTCTAG
CCATCATTGGGCAATTTCAGCTGTCGGCGAACTCCACCCCATTTATGCGGTACCAACAAT
CACAGGCGTTAAAATTTTAGATATTTTTCTTTCAGATGCACCATATAAATTAAAAATGAT
GCAAAGCGCCTTGCATCATCTTGCACTGCCTACCCTTGTATTAGCCGTGCCAGCGACGTT
AGAAATTATCCGAATGACAAAACAACGTACGGAATATGTGCTGAAACAAAATTATGTCAA
AGTCGCTCGTACACGAGGCTGGTCGCCACTTAAAATCTGGTGGGTGCATATTTTACGCAA
TACCTTGCCTCCACTTATTCCGATGATCGCAAGAAATATCACTTTAATTTTCGCCTTTGC
TATGCTTGTCGAAAATGTGGTGAGCTGGGGAGGCGTAGGACGTTGGATAGTTAATGCCCT
TGCACTAAAAGATTACAATGCGATTTCCGCAGGCGTGCTTGCGATTGGTATTTTTGTTCT
CAGTGTGGATTTACTGGCAAGCCTATTAACTACCCTACTTGACCCATCGCAGAAAAAAGA
TTGGTATGCCAAGGTATAAGAAACAATGGGGACTTTTAGGGGTGCTATATCTCGTGCTGT
TAAACATTTTTTACTCTGCTAATACGCTTTGTTTTCTGCATTTAATTTAGAAAATAAAGT
TTGTTGTGTCTCATTGTATCTACTCATTCTTCCGTGCATTTGCTATACTTTTATCCCTTT
AACTTATTTATTCATCGGATACTGCAATGCAATTAAAATCCTACCCAGCGCCAACCTACG
CACAACGTGCCAAAATCGCGTTTCAATATATGATGCCACAGCTGTACTTAACCCAAGCAG
CAGGCTGGCTTGCGGAACGTAAATGGGGAGTAATCACTCATTTCATCATCAATGTTTTTG
CGAAAAAATACCAAGTCAATTTAGCAGAAGCCGAAAAGACTAATGCTTCTGATTATGTAT
CATTTAATGAATTTTTTATTCGTCCATTAAAGGAAAATGCTCGCCCGATTAACCAAGATC
CGCAAGCACTCTGTTTACCTGCGGACGGTTGTGTGAGTGAGTTGGGTAAAATTGAAGAGA
ACCAATTATTACAAGCGAAAGGTCACCAATTTAGTTTAGAAACATTACTTGCTAATGATC
TTAATCTGGCAGATAAATTCAAAAACGGCAATTTTATTACCACTTATTTATCGCCAAGAG
ATTATCATCGTGTGCATATGCCGTGCGATGCAACATTGCGTAAGATGATCTATGTGCCTG
GTGAGCTGTTTTCGGTCAATCCATTTTTAGCAGAACACGTTCCAAATCTTTTTGCGCGTA
ACGAACGTGTGATTTGTGAATTTGAAACGGCATTTGGCCCTATGGTGCAAATTCTTGTAG
GAGCAACCATTACCGCAAGTATGAGTACTGTTTGGGCTGGAGTAATCAATCCGCCAAGAG
AAAAAGAGGTGACGGTTTATGAATATCTCACCACAGGCGAAACCGCAGTACATCTGAAAA
AAGGGCAAGAAATGGGAGCATTCCGTTTAGGCTCTACGGTGATTAATTTGTTCCCGAAAG
GTGCTGTGGAGTTGGAAGCTCACTTAAAAGCAGGCGAACCAACCAAAATGGGTGAACGTT
TAGGTAAAATCAATCTCTAAAAATTAGGGCGTTCATATACGCCCTTTGTTATGTGTAAGG
AAAACAGATGAAAGCCAAGTTACTTATTCCACTGATTGTTTTTTTAGGGTTAATTATTAC
CTTTACTATTCAGCTTCAACGCAATGCCAATGGAGAAGATCCAAAAGCACTTGAGTCTGC
TCTCGTAGGTAAAACTATCCCAGAATTTAAGTTAGAGTCGTTACACGAAGCAACACAGAT
GTTAGATTCATCTGTGGTTAAAACAGGAACGCCACGCTTATTAAACGTATGGGCAACCTG
GTGTCCAACTTGTTTTGCTGAACACCAATTTTTAACTGTTCTTGCTAAACAAGGGGTTGA
AATTGTCGGGATAGATTACAAAGATGAACGTGCTAAGGCTTTAAAATTTTTAAAAGATTA
TGGTGATCCTTACAAAGCCATTGTTTATGATCCAAAAGGCTCTTTAGGGTTAGATTTAGG
GGTTTATGGTGCGCCTGAAACCTTTATTATTGATGGTAACGGTAAAATTCATTACCGCCA
CACAGGAGATGTGAATGAAAAAGTGTGGAATGAAGTGCTAAAACCAATGTATGAGAAATT
GAAGTAATGGCTATAAAGAAATTATTTGCACTCTTATTGCTTGTCTCCACATTAAGCATA
GCTTCGACGGATATTCAGCAATTTGATAATGCACAGCAAGAATCTGATTATCGTGCGTTA
ATCCAAGAGCTACGTTGTCCCCAATGTCAAAATAACAATATTGCAGATTCAAATGCAACC
ATTGCGACAGATATGCGTAACAAAACCCTTGAGCTATTGAAACAAGGTAAAAGTAAAGAT
GAAGTCGTTGGCTATATGGTGGAACGTTATGGTAATTTCGTTACCTATGATCCCCCTATC
ACACCAGCGACCATTCTACTCTGGCTTATGCCGTTATTATTAATTGGGGTAGGTTTAGGC
ATTATGTTTAAACGTAAAAAGCGTGTACAAGCGGTCAGTTCTGAGCAGAAAAATGCAAAT
GTAGTTGATACAGCTGGCCTTAATCAGATTTTAAACGAAAAGGATAAATAATGAATTTTT
GGATTTTAGTCACGATTATTACGCTGATTATTGGCGTGGTGGCGTTTTACCCTTTATTGA
AACAGCGTCAAAATTTAAGCACACAAAAGCGAGATAGCCTCAATAAAGCCTTCTACTTTG
ACCGTTTAAAAGAAGTGGAACAAGAAGCGGAAGCAGGTATTATTGAAGATAGCGAGCAGA
CGAAGCTCGAACTTCAACAAAGCCTGCTTGACGATATTCCTGAGCATCAAACACAAGCGG
TAAGTTCGGCAAAATCATTTGGACATCTTGGCAAATTATGGTTTATCGCCTTGATTTTAT
TGATTGGCGGTATTAGTGCTGGGATCTATTGGAACATCGGTTCGTGGTTTAGTGGCACAA
TGCTTGAAATGAGCCACAAAAAGCTTGATTATTTTTATGAAAGAGTAAAAACGGAAGAAA
CCGATCCCCTTTCAGAACAAGAGCTGAACCAATTTGCAATGGCACTGCGTGTTGAGCTAC
AAAAAAATCCGAATGACGATAAACATTGGTTTATGCTAGGTCAGTTAGGAATGGCGTTGG
ATAATGGACAGCTAGCTCTTGATAGTTTTGCTAAAGCGAGCAAGCTAAAACCAGAGAATA
TGCAGTATAAGTTACGCCACGCTGAAATTTTATTGTTCTCTGAAGACCCAAAAGATAAAT
CACAAGGTGAGTTATTGCTCAAAGAAGTGATTAGGGCAGATCATACAAATACCAATGCCT
TGAGCTTATTGGCTTTCCGTGCGTTTGAACAGGAAGACTATAAAATGGCGGCAATGACGT
GGGGAATGATGTTGAAGCTAATGCCTGAAGATGACCCTCGTCGTCCTACGATTGAGCGTA
GTATTCAATCTGCGTTGTCGATGATAAAATCAGGAGAAATAAAAACCCCCTAACTCACCG
TTTGTTATTTTATAGACTAGATGTAATGCAAAAACCTCTCGCAATTTTTTTAATGGGACC
AACAGCATCGGGGAAAACCGATCTTGCCATTACCCTACGTCAGCAGATTCCTGTTGAGGT
AATCAGTGTGGATTCCGCCTTAATTTATAAAGGTATGGATATAGGCACGGCTAAGCCGAG
TAAGGCTGAACTCGAACTTGCCCCCCATCGTTTAATTGATATTCTTGACCCATCAGAAAG
CTATTCGGTAATGAATTTTCGTGAAGATGCGTTACGAGAAATGGCGAATATTACGGCTCA
AGGTAAAATTCCGTTGTTGGTAGGCGGAACAATGCTTTATTACAAATCATTGCTTGATGG
TTTATCGCCATTGCCTTCAGCAGATCCAGCTATTCGGGCAGAAATTGAAGCAAAAGCAGA
GCAAATCGGTTGGGCAGGTTTGCATCAAGAGCTGGTTAAAATTGACCCGATTTCAGCTGA
GCGGATCAACCCTAATGATAGCCAGCGTATTAATCGGGCGTTAGAGGTCTTTTATATTTC
GGGAAAAACAATGACGGAACTCACCGCTCAACAAAGCGAAGGTATTCCTTATGAGATAAT
GCAGTTTGCGATAGCCCCTCAAGAGCGTGCCGTGCTACATCAACGGATTGAGCAACGTTT
TCATAAAATGATCGATTTAGGCTTTGAACAAGAAGTTCGACAGCTTTATCAACGGGGCGA
TTTAAATGTTGATCTGCCTTCTATTCGCTGTGTCGGTTATCGACAAATGTGGGAATATTT
GGAAGGACAAACTTCTCTTGATGAAGCAATCTTTAGGGGCATTTGTGCAACTCGTCAGCT
GGCTAAACGCCAAATTACTTGGCTAAGAGGTTGGACGAGTGGGTTGGAATGGCTTGATAG
TTTGGATCCTGAAAATTCTTATAAAAAAATGATCGAAAAAGTACAGCAAAAGCATTTGAA
ACTGTGGTAATATCGCAATGCCTTTGGCAAAGCATTAAACAACAATAATTAGAAGGAACA
TAAAATGGCAAAAGGTCAATCTTTACAAGATCCATACTTAAATGCACTTCGCCGTGAACG
GATTCCAGTTTCCATTTACCTCGTGAATGGCATTAAATTACAAGGTCAAATTGAGTCTTT
CGATCAATTCGTTATTTTATTAAAAAACACAGTGAGTCAAATGGTTTACAAGCACGCAAT
TTCAACCGTTGTGCCAGCTCGTGCGATTTCTCACAACAATAACTCTAACCACGCTCATCA
AGCCGCACCAGTGCAATCTGCTGAAGTGGTAGAGAAAGTGGAATAATTTTATTACTACGT
TAGACCTCTTGAATGAACCAAACACAGCAAATTCTGTGTTTGGTTTTCCGTTGCCTGAAA
AAACACAAAACACGCCTGACAAAGAGCGTGCTATTGTGGTACATCTTTATCTCTCTCAAA
CTAAAGATGTGGAAAATCTGATGGAATTTCAAACTCTTGCCGAGTCCGCAGGGGTAGAGG
TTGTCGCTACATTGACAACCACACGTTCCGCACCCCATATCAAATACTATGTTGGTCAAG
GTAAAGCCCAAGAAATTGCGGATGCAATCAAAGATTTTGATGCGACCGTCGTTTTAATTA
ATCACCAACTCAGCCCTGCTCAAACGCGTAATCTACAATCCCTTTGCGATTGCCGAGTGG
TGGATCGTACAGGCTTGATTTTGGATATTTTTGCCCAAAGAGCAAGATCTCACGAAGGTA
AGTTACAAGTCGAGCTGGCACAGCTTCGCCATTTATCCACTCGCTTAGTCCGCCGTTTAG
GTAACCAAGATCAACAAAAAGGCGGTGCGGTAGGCTTACGAGGCCCAGGGGAAACCCAGT
TAGAAACAGATCGCCGTTTAATTAAAGTGCGTATTCAGCAGTTACAAAACCGCTTGGAAA
AGGTAAGTAAACAGCGTGATCAGAACCGCAAAACTCGTCAAAAAGCAGACATTCCAACCA
TTTCCCTTGTGGGTTATACCAACGCAGGTAAATCAACCCTATTTAATGTGATTACTGATG
CAGGTGTTTATGCGGCAGATCAACTGTTTGCTACCCTTGACCCGACATTAAGACGAATTC
AAATTCAAGATGTTGGCACAGCGATTTTGGCAGATACCGTTGGCTTTATTCGCTTTTTGC
CCCACGATTTAGTTTCTGCGTTTAAATCCACCCTACAAGAAACCACAGAAGCGACATTGT
TGCTACACGTTATTGATGGTGCAGACGACCGTAAAAATGAAAATATTGATGCAGTTAATC
AAGTGTTAGATGAGATTGAAGCATTAGAAATTCCGACCTTGCTCGTGTATAACAAGGTGG
ATCGCTTGGACAGCATTGAGCCACATATCGAATACAACGATGACGGCAAACCTGTGGCGG
TTTATCTTTCGGCACAACAAAATCAAGGCATTGATCTGCTATTTGAAGCAATGCGAGTCA
GACTTAAAAACGAGCTGGTCTATGAAAGAGTACTGCTACCCACAACAAGCGGTCAGATTT
ACACTAAATTTTACCAACAGCAATGTATCAAATCAGAGCGTTTCACCGAATTTGGCGATC
GTTTAGTGGAAATTGAAGTCGATAAAATTCAATGGCAAAAGTGGCTTAAACAATACCCTG
AACTCACAGAATTTGTTGAGTTTGCGAAATGGGAAGCAGAGAGTTAATATTGACCTAAAA
ACAAAATATCGAGCGTATCTCACCGCTTGGTTAAGGAAATAAGATGACGAAACAATTCAA
ATTAATCGGTTTTGACCTAGATGGAACGCTAGTCAATAGCTTGCCCGATTTAGCCTTATC
GCTTAACTCTGCCTTCGCCGAAGTTGGCTTGCCACAAGCCTCTGAAGAGCTTGTACTGAC
TTGGATCGGCAACGGATCTGATGTGCTTTTTGCGAAAGGAATGGAATGGACAGGAAAAGC
AGATGAATTTTCACAGGAAGAATTAGCCCAAATTAAACGCCGATTTGGATATTTTTATGG
CGAAAATGTCTGCAACATCAGCAAACTCTATCCAAATGTTAAAGAAACATTAGAAACACT
TAAAACACAGGGCTATATTTTAGCCGTAGTCACAAACAAACCAACTAAACACGTTTTACC
TGTGTTGCAAGCCTTTAAAATCGATCATCTCTTTTCTGAGGCTCTTGGTGGACAATCTCT
GCCTCAAATAAAACCACACCCAGCCCCACTTTATTACCTTTGTGGCAAATTTGGTTTATA
TCCCCACGAAATGTTATTTGTCGGCGATTCTAAAAACGATATTTTGGCAGCGAAAGCGGC
TGGTTGTAAAAGCGTAGGTTTAACCTATGGCTATAACTACAACATTCCCATTAGTGAATC
TGAGCCTGATTATGTTTGTGAGGATTTTGCTGAGATTTTGAACGTCATACACCAGTAACT
AGTAAGGTAGCATTTGAATAATAGGCATAGTAGGCAAATTTATTACCCATCTATCAAAAA
TTATTGGCATAGTAGACAAGAGTGTTGTTTTTTTGCAAACTATGCCTCTAATGGACAAAC
GTTGAACAGTTCTAATGGAACAGTGATATTTTTCGGATAATTGTTTATAGGTTTGTTTTC
CTATTGTGTAATCATCTATTGGATTTAATTTATTTGTGGAAGAAAATGTTTTATGGCAGG
ACGAACAAAAGTATCTCTGAATATTATTTTTATTTCCATACTTTTGGATGTTGTTCTTAA
GGCAAAAAGGACAGGTTTTTATTCATATTTCAAAAAGTGGCTTAAAGCCTTATAGTACAA
GGCTTTAAGCCACTTTTTACCAACGCTTTTGTCTACTATGCCTAATCATATCTAATGATA
TCAGCGGTAAAACATTTAATAATGTAATAATCATTATATCTGTTTTTGATTTTCAGCCCA
CCAAGCTGCGCCTATCAATCCTGCATCTTGAGCATAATAAGCAGGAACAACTTCAGGACG
ATAAATTTCAGGCATTTCGGAAAGGAAATGGGTTACTCTGGCTAAATAACCTTCTGCTAA
TCCAACACTTCCGCCAAGGGTAATTCGTTGAATGTCTAAGTTAATTTTGAGATCAGCAAT
TAAATGAGCAATCGCTTTTGCAGATTTATCCACTAAAGCAGCCGCTTGTGGATCGCCTGC
TCTAAAGCGTGCAAACACTTCTGGCGGTTCGCAAGGGTTATCCCATTTGGCTGCATCACG
AGCAATCGCACGCCCTGCAGCAACCGCTTCGACACAGCCGACACGTCCACAGCCACACAC
TTCCCCATTTGGATCAGCAAGGCTATGTCCGATATGTCCAGCTACGCCGTTTGTGCCAGT
AAAGAGTTTGCGATTTAAGATAATACCGCCCCCTACGCCTGTCGAAACGGTAATAAAGGC
AAAATTTTCAATGTCATCTTGACGTAAAAATTCAGCACAACCCGCCGCTTGGGCATCATT
TAACAGTGTAATCGGCTTGTCCGTGTGTTTGGCAACGCTTTGCTCAAGGGGAAAGAATGC
CAGATTGCCTAAATTTTTCGGGTTAAGTGCGGTTAGAATACCCTTTTGAATAATTCCCGT
TGAAGCCACCGAAACCTGATCAAATTTCCCTTTGAACTGCGTTAAAATTTGTGCCAAAGC
GCTGTCTAGAGCTTCTGCACTTGGATTTTGTGGTGTGTGAATTTGTGTACGTTCCGCCAC
TATTGCTTCTTTTCCCTTTAAGGTAACAAGAGCGGCAGCGATTTTGGTTCCACCCACGTC
AATGGCTAAACAAGCGGTCATATTAGGCTCCTGTTTTGCGATTATCAATGGCGGTCACAA
ACCAGCTCACAATATGCTCAAGGCGAGTTAAAGCAGAGCCAACGGTTACAGCATAAGCCC
CATTTTCAATCGCAACGGCAGCAAGTTCAGGGGTATTGTAACGCCCTTCAGCCATTACAC
GACAACCACTGGCGACTAAATCACGCACCAGTTGTACATCTGGCTCATCAGGGGTTTCAC
CGCCTGTATAGCCTGACATTGTGCTACCGATTAAATCTACGCCTAACTCTTGGCAGTACA
TACCTTCTTTGTAGTTTGAGCAGTCCGCCATTGACATTGCTCCTAACTCTTGGATACGTC
TTGCACAGGCTTCAATCGTGGTTGGACGAACACGATCTGTACCATCAAAGGCAATAATGT
CTGCTCCTGCGTGATACAAATCGTCAATATCTTGTAAGAATGGCGTGATACGAACAGGGC
TGTCAGGTAAATCACGTTTTACGATACCGACAATCGGCACATCAACGACTTTACGCACCG
CTTTTAAATTATCAATGCCTTCAATACGAAGCCCTGCCGCTCCGCCAATGACTGATGCTT
TTGCCATTGCCGCTACAATCTCTGGCGAGTCCATCGGACCGTCATCAACAGGTTGGCAAG
AAGCAATTAAACCATTTTTTAATTGTTCTAAAATTTGTTGTTTGGTTAATCTCGACATAA
AAACTCCATTAGCATTAAACAAAAAGAAAATTTACTCCAAAGCATACCCCTACAAATGAA
GTAATGCAATCAATAGCATTAAAAAGTGAGAGATAGATCAAATTTTTCTACAAATAAAAA
ACAAAACGGTGAATTTATTACAAATTCACCGTTCAAGATAAGTCGTTATAAAACGAGTTT
TAATCGATTATTTAAAAAATTCAACGGCTAAACGAGCACCGACTTTCGCATTATTTTTCA
CCAGCTTGATATTCGCTTCTAAGCTCTTGCCTTCGGTCATTTCAACGATTTTACCGAGTA
AGAATGGCGTAATATCTTTACCTATAATGCTTTTTTCTTCGGCTTCTTTTACTGCTGTAT
CAATAATACCGTTGATATAACTTGGTGCTAATTCATCTTCTTGTGGAATTGGGTTTGCAA
CGACCACGCCACCTTCTAAGCCTAGCTGCCATTTCACTTTGATCATTTCAGCAATTTCAG
TTAATTCTTCACACGATAACGCCAATGGTAAACCGCTATCACGAGTAAAGAATGCTGGTA
GATTTTTGGTTTTATAACCAACGACAGGCACACCTTTGGTTTCTAAATATTCTAAGGTTG
CATCAAGGTCAAGGATAGATTTCGCCCCTGCACAAATAACGGTTACGCTTGTTTGTGCTA
ATTCATCAAGGTCCGCAGAAATGTCTAATGTGGTTTCCCAGCCTTTATGTACGCCACCTA
ATCCTCCTGTTACGAAGAATTTAATACCTGCAAGGTGAGCACAAATCATTGTAGAAGCAA
CCGTTGTTGCCCCTAATTTTTTAGACGCAATAATCTGTGGTAAATCACGGCGAGAAACTT
TTGCGATCCCTTTGCTGCTACCAAATAACTCTAATTCATCATCAGAAAGACCAATACGGA
TTTTGCCGTCAATGATTGCAATCGTCGCAGGTACAGCACCGTTATCACGGATAATTTGCT
CAACTTCCCTTGCCATTGCAACATTTTGTGGATATGGCATACCGTGAGAAATAATGGTCG
ATTCTAAGGCAACAATCGGCAAGCCTTGAGCCATACCACGTTGCACTTCATCAGATAAAA
TAAGGTAGTTATTCATAATAATGCTCCATTTCGGTTTCTAATTGAGATTTGGTTAAATTT
GGTCGAACAGTAAATTCCGACTGAATTGTATGATAGGCGTTGGTTAAACCAGCTAAGATC
GCTTTGTCTTGCTCATAATTATTAAGCCAAGCATAAATAAATGCTCCACTAAAAGAGTCG
CCTGCACCTGTGACATCAATCACTTTGTGGCTATCCACTTTTTTAACGGAATACCAACGG
GTTTCATCCTGAGATGCACTCAAAATAGCTTTAGAACCTGCGGTTAATACAATTTGTTTT
ACGCCTTTTGCTAACAATATTTTAGCGGCTTCTTCAATTTTTTGATCGGTATCTAATAGC
ATATCTAAATAGGCTGCAAGTTCCCCTTTATTGATGATTAAGCAACTTACACCTTGTAAA
TCTTGAGGAAGACGATCCATTTTCGGTTCGGAAACGGCAATCAACACCAAAGGAATGTGA
TAACCTTCGGCACTTTTGCAAAGGTATTCAATGGTCGCTTTTGGGCAATTCAGATCAGCC
ACAATACAACGAGCATTTTTAATTAATGCAGTGTGTTTATTCAGGGCTTCAGGGGTTAAG
CTGTCATAAATCGACATATCCGCTAAGCCTAGATACATTTCGCCTTCTTTGTCTAGTAAT
GCGGTATAACAGCCTGTAGATTGTCCTTCTACGGCAATCACATTATTCATATCCATAAAC
TCAGACGAGAAGGATTTAATTCTCTCCCATTCAGGATCGTTGCCAACCGTAGAAATAAAG
CTCACTTTCTGCCCGAGTCTGCCTAAATTCTCAGCCACATTACGAGCAACACCGCCAATC
GTTGTTGTGGAATTTACTGGGTTTGACGTATAACCTCGAAGTTCTTCGTCCGTTTTAATT
TTTTTATCAACATTCGCCGCACCAATACATAAAATAGCGCTACGCTCATTAAGAACATAA
GCTCTGCCTAATAAATATTCTTTCTTTATTAGGGCGGAAATGATGTTGGCAATCGCTGAA
CGAGATAATCCCATATATTCAGCGAGTTCTTGCTGTGAAATGAAAGGGTTTTGACGTATT
AAATCTAAAATCGTTTTTTCATTCTGATTCATTGCCGAACTCCATTAGGACAAATGTTTT
AATGAAAGGACACTTGTCATATTATTAAATTCATTGGACATAGCGTCAATGTCTTTTTCA
AAAATTTGTGAACAAGCTCACAAAAATAAAGGCTGAATCCCGTTCAGCCTTATAGTATTG
CAAAAAATTTGAAGAATCTTACCGCTTGTATTATTGAAGTCGTTTAATCGCATCAATCAC
GAGATCCCAAAAACGCTCTCGATCTAAAACTTTTGCCACATAAGTGTTACATTCTTTTGG
CGGATAACGGAAATCTGCTACCGTCATTCCAAGTGTATGTGTTCCTGTTAATTCAATATT
CACAGGGACTTTTTGTGTTTCGATAAGCGTCGGATCAATCACATAAGCTACAGCACAAGG
ATCGTGAACAGGTGGATAATCAAACCCTTGAGCCTGTTTATACATTTTGCCGAAGAAGTC
TAACAGCTCCACCACAAATTTGGCTAAAGCGTTTCGAGAAACTTTTTCCAAGGTTTGATT
GCCAACAACTGTCGTTACCGCAAGTAAATCAATATCTGGATTGCCGTAAGCAAGCAAAAT
GGCAATAGCATCATCGTGTCCAGGATCGCAATCCAAAATAATTTTTTTACGCATATTATC
TTCCTTTAGTTCAGTAAAAATTACCGTGGGTAAACTACAATAACTCTAACTCTATAAGGT
GTAAAAGACGCTGGCGTGAAAAATGAGAGCTACTTCACATTTTTGATAAATAAAGTCCAT
TTTCTGTCAATTTATTTTTTAACTATGTAAAAAGTTAAAGATCTTAGTTTGAAAACTTGG
TATATTGTGTAGCCCATCATTTTTGATGAGTTAGTTGTTATAATCACTATAACATTTATC
ATATATCTCTTCTCTTTCTTTGAATGGAGTCCTTAAATGGGTACGTTAAATAGTTTATTG
GGTATAGTTGTTCTACTAGGAATAGCTTTTCTTTTGTCAAACAACAAAAGAGCAATTAAC
TTCCGCACAGTTTTTGGTGCATTAGCTTCACAAATCGGTATTGCCGCATTAATTCTTTAC
GTTCCAGTGGGTCGTAATGCATTAGGTGCAATGGCAGAGGGGGTTGCTAAAGTGATTAGC
TATGGTAACGAAGGCGTTGCTTTCTTATTTGGCGGTCTTGTTAGCGATAAAATGTTTGAA
GTCTTTGGAGGCGGTGGTTTCGTCTTCGCATTCAGAGTTCTTCCTATCATTGTCTTCTTC
TCTGCATTAATTTCATTACTTTACTATGTTGGAATTATGCAATGGGTCATCAAAATCATT
GGTGGTGGCTTACAAAAAGTACTTGGTACATCTCAAGCGGAATCAATGTCAGCAGCTGCG
AATATTTTCGCAGGTCAATCAGAAGCACCATTAGTGGTTAAACCTTACATCAGCAAAATG
ACTGAGTCAGAACTTTTTGCAGTAATGTGTGGTGGTTTAGCTTCTATCGCAGGTTCTGTA
ATGGCAGGTTACGCAGGTATGGGGGTTCCACTTACATACTTGATTGCGGCATCATTTATG
GCTGCACCTGCAGGTCTTTTATTCGCTAAAATTATTCTTCCACAAACAGAAAAATTCAAT
GACAGCATTGAGAACGTTGAATTAGAAAAACCAGCAAACGTATTAGATGCAGCTGCTGCT
GGTGCAAGCTCAGGTATGCACTTAGCATTAAACGTAGGTGCAATGTTAATTTCGTTCATT
GCATTAATTGCATTAATCAATGGTGTTTTAGGCGCTGTCGGTGGCTGGTTCGGTTATGAA
GGTCTAAACTTAGGTCTAATTCTTGGTTGGATATTTAAACCATTAGCGTGGGCAATCGGT
GTTCCTTGGAATGAAGCTGAAGTCGCTGGTCAAATGATCGGTCTTAAATTAGCGATCAAT
GAGTTCGTGGGTTACTTAGAATTTGCTAAATACTTAGGCCCCGAAGCTCCAATGGCATTA
ACAGACAAAACTAAAGCTATCGTTACTTTCGCACTTTGTGGTTTTGCAAACTTTAGCTCT
ATCGCAATCTTAATCGGTAGTTTAGGTTCTATGGCACCAAATCGTCGTGGTGATGTAGCT
CGCTTAGGTATCAAAGCGGTAGTTGCAGGTTCTCTTGCAAACTTAATGAGTGCTGCGATT
GCAGGTCTATTTATCGGAATTGGTGGTGCGGTTTAACACTCTCAATTCTTGAACGAAACA
CCACAGGAAACTGTGGTGTTGTCGTTTATGGCAAAGTTAAACGATTGCTTTAAGTAAGGA
ATAAAGAATGAGTTTAAAATCTATTGCAAAACAAGCCTTATCTTTAATGGATTTAACCAC
ATTAAATGATAATGACACCGATGAAAAAGTGGTAACATTATGCCAACAAGGGAATACGCC
ATTTGGTACGCCTGCGGCGGTGTGTGTTTATCCACGTTTTGTGCCTATTGCACGCAAAAC
CTTAAAAGCACAAGGTACAGAACAAGTTAAAATTGCGACTGTCACCAATTTCCCTCACGG
TAACGATGATATTGACATTGCAGTGGCAGAAACCAAAGCTGCGGTGGCTTATGGTGCTGA
TGAAGTCGATGTGGTTTTCCCATATCGTGCATTGATCGCAGGTAATGAACAAGTCGGTTT
TGAGCTTGTCAAACAGTGTAAAGCGGCCTGTTCTGCCAATAATGTTGCATTAAAAGTGAT
TATTGAATCAGGCGAGCTGAAAACAGCGGAATTAATTCGTAAAGCGAGTGAGATTTCAAT
TAAAGCAGGGGCAGATTTTATCAAAACATCAACGGGTAAAGTGCCTGTGAATGCTACCCT
TGAATCTGCTCATATTATGCTAGAAACCATTCGTGATTTAGGTGTTGCAGATAGCGTTGG
TTTTAAAGCCGCTGGCGGTGTAAAAACCACCGAAGAAGCAGAGCAGTACCTCGCATTAAC
TGCTGAAATTTTAGGACAAGATTGGATTAACCAAGCTCATTTCCGCTTTGGTGCATCTAG
TTTATTAGCGAATTTACTTGCTACATTAAACGATGAACAAGTAAATCAAAATGTAACGGG
ATATTAATCTCTCAACAAACAACGAGGAACAGACTATGACTCCACATATTAATGCACCAG
CAGGTGCATTTGCCGATGTTGTATTAATGCCAGGTGACCCACTTCGTGCTAAATATATCG
CTGAAACTTTCTTAGAAAATGCAGAACAAGTCACTAATGTCCGTAATATGCTCGGTTATA
CTGGAACTTACAAAGGTCGTCGTATTTCTGTAATGGGACACGGTATGGGTATTCCATCTT
GCTCAATCTATGCGAAAGAATTAATCACCGAATACGGTGTAAAAAAAATTATTCGTGTAG
GTTCTTGTGGTGCAGTACGCCAAGACGTGAAATTACGCGAAGTCATTATCGGTGTTGGTG
CTTGTACTGACTCTAAAGTAAACCGTATCCGTTTCAAAGACAACGACTTTGCGGCAATTG
CTGACTTTGATCTTACTTTAGCGGCTGTACAAGCAGCAAAAGCGAAAGGCATCAATGTGC
GTGTAGGTAACCTTTACTCTGCAGATCTTTTCTACACTCCAGATGTAGAAATGTTTGATG
TAATGGAAAAATACGGTATCTTAGGTGTTGAGATGGAAGCGGCTGGTATCTACGGCGTTG
CTGCAGAATTTGGTGCAAAAGCATTAACCATCTGTACTGTTTCAGACCATATCCGTACGC
ACGAACAAACTACCGCAGAAGAGCGTCAATTAACCTTCAACGATATGATTGAAATTGCGT
TAGAGTCTGTGTTGATTGGTGATCAGCAAGGTTAATTAAAGGCATACCCCCTGATTGATT
AATCCGCATTTTTGTGAAATGAAGTATTACAAGAATGCGGATTTTATCATAACTGTGCCG
TAAAGTTCTTTCCTTCAGAGCGGAGATATAAGATATAAACGGTGTGGGTCGTTTCAAATC
TAATTAATCAGGTATTTGTTGTTGCTTGATGTATTGGTGAATAATCGAATGGGGGAACCA
CCGCGGCTGCCAGCAAATCGTGTTTAATTTCAGTTTCTTCTTTTCATAGATCAAATATAA
AATGTGGAAAAATCACGCTCTAAACTTTGTTAATGCAATTACGCAAAGCCTTTAAGTTCG
AGATAATGCCCAACGGCGAGGAAATCCGCATAATTAAACAGTTCTGCGGCTATGCTAGGG
CATAGTAGACAAAATGGTTGCTAATTTCGTGAAAACTGCGCCTATATGACAAAGTGGTTG
CTAATGAATATTTTAATTATTCTTAGCAACTCTTTTTATTTAAAAAATCCTTTATAAACA
TAATGTTATGTTTTTTTCATTAATCCTGTATGATGCGATAATTTTTCCTTTAGTTGCCCA
AATAAGTTTTCAAGTCTATTTGTCGTTTTTTCGATATTTAAATCGCCATGCTTTTCATAG
GTAAATAGATAATCCATATAACGTTTAAAACTATGATAAGCACTTCTTACATTTCTATGT
TTATAAGGATAATAGCCCTTTTCATTCGGTTTATCTGACCGTTCTTCTAAAAACGCTTTA
TGTTTTAAATACCAATGATGTAATCGTAAATAGACGTCTTTTTTAGAACTCTGTTTAAGC
GTTAATGCTATTGTTTTTAATTCTTTTCCAGCTATAGATTGATGCTTTCTTCTTAATTTT
CGCATCACAATAGCTACCATATGAAAATGGCACATTTGCGTCGGTGTATCCAATAAATCT
TTCAATAAACCTCGCCTGCCGTCGCAGGTAATTGATTGAATGTTATAGCCTTTCATACGA
AGTGAATTAAACGCTATTCTGTAATAAACATCTTTTTCCGTTTTGATGACACGATGGTAA
ACCACTTTTTTAGAAAGCGAATCCATCAGGACTAAAATACCAAATTCACGACCAAAGAAG
GTGGTATCCGCAATAATATTTAAATCACGTGATAGTGGTGGATTTAATTTCTTTTTAAGG
GTAAACGTTTTATCACAGGCATTACATTCATAGCGTTGAATATTATTTCTTATACCATGT
TTGCAAATGTCGCTACTGTGGCAAAAATGACATTTTTTGGGTTCATAATTCAAAAAAGTG
GCTTAAAGCCCGTAATATAAGGCTTTAAGCCACTTTTTAGCAACCAGTTTGTCTACTATG
CCTATTTATGTGAGCCTTCAGGGTGTAACCCTATGCCCTGATGACGCTCTTTTAATTTTG
CAATCACATCCTGCCAAGCAATCCCTTCATTATGTAATAAAACTGTTAGGTGATAGACTA
AATCTGTCGCTTCACCTACAAGTTCTTCACGATCTTTCGCCATTGCCGCAAGTGCCGTTT
CAACCCCTTCTTCGCCGACTTTCTGTGCAATTTTCTTCGTGCCTTTCGCATAAAGTTTTG
CCGTGTAAGAACTTTCAGGATCGGCGTTTTTACGCTCGGCAAGAGTACGTTCTAATTTGC
TAAACCACGTCCAATCGCCTTCGGATTGGGTTTCAAACTGATGAAAACAACTTTCCGCTC
CAGTATGGCAAGTTTCCCCAATCGGATCGGCTAAAATCAGCAAGGTATCGTTATCACAAT
CCAAGCTCATATCCACCACGTTTAAGAAATTGCCCGAAGTTTCCCCTTTCGTCCATAAGC
GTTGCTTGGTGCGAGAGAAAAAGGTAACTTTTTTCTCGGCTAATGTTTTGCCTAATGCTT
CTTGGTTCATATAACCAAGCATTAGGACTTCACAGGTTTGGGCGTTTTGGATGATAACGG
GGAGAAGGTTATCGACTTTTTGCCAATTTACTTTATTTATCATTCTCTATCCTTATTTTC
CTAGCACGGCAAGCCGTACTAGGTTACGCATAATTGGGTGGCGTTGCCACTCTTTATAAA
TTTCTTTCGAAATATTGTTCATCATATTTAATGCCATAATCCGCTAATAAAAATTTTATT
TCATCCACAAAATTTTGGCTTTTATGATGCTCTTTTTGATTTTTAATGTAATTGATGATT
TGTGCTTTTTCTCGTTCGCTATAAGTTAACGCACAATAACCTTTCGACCACGCATAAAAA
TCAGGAAAATAATTACGATGTTGTTCTAAAAATAAATGGGTACTATTTTTAAATGCTTCA
CAAAATCTGCTACATTGATGGTTGCTTTTAATTCAACAAATAGATGCAAATGATCAGGCA
TACCATTTATTCGATAAAGCACCACACCTTGCTCTTTCACATAACCCCAAATATAACGAT
ACAAAATTTCTTCGTGTTCTTCCACAATAGTTGGTAAACCATATTTTGTACGAAAAACAA
TATGATAAAGCAACCTTGTATAGCTCATTTTATATCCCTAAACGGTGGCAAAGCCACCGA
ATTATGCGTAACCGATTGCGACAATGTCGCTGTCGGTACTAACGGCGGATCTCAACATTT
TGCTGAGCCAAATAATCCTTCAACTCCCCAATATTGATAATCTGTTTATGAAACACACTC
GCTGCCAGTGCGCCGTCCACATTCGCATCAATAAACGCATCTCTAAAATGCACCATTTCG
CCTGCACCGCCCGAGGCAATCAGCGGTACGTGGCAGGCTTCACGCACTTTTTTCAGTTGG
GCTAAATCATAGCCGTTGCGTACGCCGTCTTGGTTCATCATATTTAACACGATTTCGCCG
GCACCTCGTTTTTGCACTTCTGCCACCCAATCGAGCAGCTGCCAGTTGGTTTGGCGGGTG
CGTTTTTCATCGCCGGTGTATTGATTAACCCAATACTTGCCTGTTTCTTTTTCGAACCAA
CTATCAATACCCACCACAATGGCTTGCACGCCAAAGCGATCTGCAAGACGGGAAATCAGA
TCAGGATCCGCCAGTGCGGGCGAATTGATAGAAATTTTATCCGCACCGAAGGCAAAAATC
TGCTCTGCATCGTCAATGGTTTTAATGCCACCCGCCACGCAGAAGGGAATATCGATCACT
TCCGCTACACGCTCCACCCAGCTTTTATCCACCGTTCTACCGTCTGATGAGGCGGTAATA
TCGTAGAATACCAATTCGTCCGCCCCTTCTTCCGCATAGCGTTTGGCAAGCGGTACGATG
TCGCCGATAATTTCGTGATTGCGGAATTGTACGCCTTTGACTACTTGTCCATCACGCACA
TCTAAACAAGGGATTATCCGTTTTGCCAACATTCGACTGCCTCCGCCACATTAAATTTAC
CTTCTAACAACGCACGTCCCACGATTACGCCAGCCACGCCTGTACCTTTTAACGCTTGGA
TATCGGCAAGGGAACCGATACCTCCCGATGATTGAAAATTCACATCAGGATATTTCGCAC
AAATTTCTTTATACAAATCCACGTTTGACCCCGCCAACGTGCCGTCACGAGAAATGTCCG
TACATAAAACGTGCTGCAAACCGACCGATTGGAAATCGTCAATCAATTCTTCCAGTGACA
CGCCGCTTGCCTCTTGCCAACCGCTAATCGCAATGATTTTTCGACCGCTTGTATCAATGT
TCACGTCCAACGCCAGCACGAATTTCTCCGCCCCGTATTTATTGAACCAGCCCTTGACTA
TCTCACGTTCTTTGACCGCTGTGGAGCCAATCACCACACGGTTCGCTCCCACCGTCAATA
AATCCGCCACATCTTGCTCCGAGCGAATACCTCCGCCCACTTGGATTTTACATTTGGTCG
CCGCAATAATCTCACCGATAAGCGCGGTCTGTCTTTTGGCAGGATCTTTCGCCCCTGTCA
AATCCACCAAATGCAACTGCTCCGCCCCTTGTGCAAGGTAGCTGGCAAATTGCTCAATCG
GATTATCGCTATAAGTCGTTTGTTTGGCATAATCGCCTTGGTGCAACCGCACCACCTGCC
CATCAATCAAATCAAGGGCGGGAATAATAATAGATTTTTTCATTGTGTTTCCTTGTCCTA
GGGTAGCAAGCTACCCTAGGTTACGTATAATCCTACCCCTTTGGGGTAGATGTAGTCTTA
CTACCCCAAAGGGGTAAGCTTATGATTAACCTAGGGTAATTTATTACCCTAGGTACTGCT
ATGTCGTTTCCCCTAGAGCTACTTGCTCCTAGGGTAGCAAGCTACCCTAGGTTATGCATG
ATCCTACCCCGTTGGGGTAGATATGGCACCTAGATACAACTTGGCTAAATATTATAAATT
TCTATCAATAAAGTTAGCATCAACTTCTACACCAGCTTCAGCCAGTAGATCTTTTGCTTC
ATCCATAAAACTCGTATGTTTATGGTGTTCTTTTTGATTTTTGATGTAGTTAATAATTTT
TGCTTTATCTCTTTCGCAATAAGTTAATGCACAATAACCTACTGCCCATTCAGTAAAATC
AGGAAATAATGATTTATTCTTTTCTAAAAACAAATGCGTTGTCTTTTTTAACTTCCGCAC
AAATTCCGAGACAGGAATAGTTTGATGAATTTCCACAAATAAATGAATATGATCGGGCAT
TCCATTCACTCGGTATAAAACGCTTTGATGATCTTGAACAAATTTCCAAATACAACGATA
AAGCTCATTTTCATATTGTTCATTAATGGCGTGAACCCCATATTTTGTCCGAAAAACAAT
ATGATAAAGTAAACGTGTATAACTCATTATATTCCTCAATTACCCCAACGGGATAGGTTT
ATGCGTAACCTAGGGTAACTTGTACCCTTGGATTAATCGCCCCAACTGATTTCTCAACGT
CCGCTCAAACGCCTCTGCCAGCACTTCGCAAGCCAACGCTTTTTCTAACTCTGTACGTAT
TGCCTCGGTTGGTTTTTGTGCGGCAAGTTGGTTTAGGTGCATAATATTCAAATCTGGATA
CGGGCGTTGCAAGCGGTGGATTTTGTCTCCTTTTTTGCAAACGCCGGTTTGAACCACACG
CACATACCAACCTGTTAAACCTTGCTCTCGCACGATTTTTTGCGTCTCCGCACACTCAGA
ATTAAGCGACAACCGCTCGCAAGGTTTGCGTGGTTGCGACACTTCTAAAATCACATCGCC
GATTTGATAACGGTCGCCCACACAAACGTTGGTTTCATCCAATTCGGAAACGATAAAATT
CTCGCCGTAAATCGCCGTGTTCTTCCAATCGAAATCTTTACCAATAAGTGCGGTCAATTT
TTCAAAGGTTTTTTCCGCCATAAAAAACAACGCTTTATCCACACCGCCGTGGTGGGCTTT
CAAGCCTACATCATTACCTTCTGCCCCTAATTCGTGAACGGTGATTTTGTCCACTGGTTG
CTTGCGAATAGCACTTTCTAAGATTGTTCCGTCCGCAAAAGTGACGTTTTCTACCAAACC
GATTTTTAAGGCTAACACTTCCGCCATTAAATATTCTCCACAAAATTTTTCAATAACTGC
GCTCCATTTTTGCCCGAACGTTCAGGGTGAAATTGCACGCCATAAAAGCTTTTGCTCGCA
ATAGCCGCCGAAAAATCCACACCATAGTTGCTGGTCGCAATAGTATTTTCATTCGGCAAC
ACCGCATAGCTATGCACGAAATAGAAATGGCTGTCTTGTTCAATGCCGGCAAACAACGGA
TGATCCGCCGCATAACGCACACGGTTCCAGCCCATATGCGGCAACGGCAAGCCCGTATTC
GGAATTAACTCCGTTTTACCGTTCATCAGGCGCAAAGTATCCACATTGCCCTCGGTGGAA
AATTCCGTCATCAGCTGCATCCCCAAACAGATGCCAAGCATCGGTTGAGTAGCGTTTTGG
ATGGTTTCAATCAGCTGACGATCCTGCAGATTTTTCATCGCCGCAATCGCCGTCCCCACG
CCCGGTAACAGCAATTTATCCGCCGATTTAATCTTCGCCAAATTACGGCTAATTTCCGCT
TGAATTCCCAAACGGTCGAATGCAAATTTTACAGAAGACAGGTTTGCACAGCCTGTGTCG
ATGATTACTAAATTGCTCATTTTATTGTTTTCCAGCTATTGATTATTTCACCAGTACTAT
CAATTTTCTTTTTATTACCAAATTTATCAATTTCATAAACATGATATTCATTGATAATGT
CATAATTTTTATTTGCTTCAGGAATAAAATATCGTTCATATCTATGAATAAAACATGTAG
GGAAGATCCATGCTGAGCTACAAGATTTGCTATTGACATACCCAACAATAACAGGCAAAT
TCGCAGGAATAATATACTCTCCAAATAGCTCATTATTTTTTAGTGCAGATTTATAATATG
TTGAATGTGGCATTCCTAAAGAAATGCTCTTATTCCCATACCATTTAAATCCTACAAATT
TTAATTGACCGTTTTCAATAATTTCTACACCTAGATAATTATTTTTTCCATGTTCATTAA
TAGTAGGGAAAATTCTTATATAAGCAAATTCGGTCGGTGTAGAAGGTTTAGCTAATGCAT
TTTCAACTGCTTTTGAATGTTTAGTTTCAAATATTGCGCACCCAGAAAATAACATTGTTG
ATAAAATTAATAAAAACATTCTCATAATATTTCTCGATGATACAAGCGGTCAGATCTCAC
AAAAACTTCACAAATTCGAACCGCACTTTAATTCCCTCTTTGCGCCAAATAAACCGCCCT
TTGCTCTTCCACTTTCTGCTCAAAGCTCTCAATTTCTTTCTGCATTGTGTCCAGTTCAAT
TGCGATCGCACTGCGTTCGCAATTGGAAAGGTACGATAAAATTGGCGAAATAGCTCCAAT
TGGCGGCGCCCAAAAGCACTGCCAAATTCAGGCACAAGTTGCTGAGCCAGCTCTTTAATC
AAATAAGCGCCATAATCCGCCCGATCTTGCCCTTGCTGTTCTTCTTCAAAAATCCGCTTG
CCGATATGCCAATACATCAGCACCCGTTGAAAATCCACTGCACGAATAGCAGTTTCGCGG
GATTGAAGGATGATTTGTTTGATGTCGGTGGTTAATGTATTAGTTGTGAGCATGTTTTTC
CCTTTTACAAGCGGTTAAATTTGCAAAAAACTTTGCAAATTTTTACCGCACTTTTCCCCT
CTCCCTCCGAAAATCCTTCGGATTTTCTCCACCCTCTCCCGCTAGCGGGCGAGGGGAAGA
TGAGAGATTATAAAACCCCTTTCGAACTTGGCAATTCATTCCCTTCAATACGAATGGCTT
GGCGTAAGGTTCTGCCGAATACTTTAAACAGGCTTTCGATTTTGTGATGATCATTGTCGC
CTTTGGCTTTGATATGCAAAGTGGCAAGCATTGTGAAAGCGATGGATTGGAAGAAATGCT
CCGTCAATTCGGTGCTGAAGTCGCCGACTTTGTCACGTTTAAATTCCGCTTTAAATTTGA
TAAATGGACGACCCGATAAATCCATTGCACATTGGGCTTGACATTCGTCCATTGGCAACA
CAAAACCGAAACGGGCGATGCCGCGTTTGTCGCCGATGGCTTGTTTTAAGGCGGTACCAA
GGGCAAGAGCAGTATCTTCAACGGTGTGGTGTTCGTCAATCCAGAGGTCGCCTTTGCACG
AGATGTTCATACGGAAACCGCCGTGGGTGGCGATTTGGTCGAGCATATGGTCGAAAAAGC
CCACGCCGGTTTTGATGTCGTTCACACCCGTTTCGTCTAGCCACACTTGCACTTTGATGT
CGGTCTCTTTGGTTTTGCGCACCACTTCCGCATAGCGTGGTTGGCGTTCGCCGATGTTGA
TCACTGGCTCGCCAAGTAATTTTTCCGCAATCAAATCCCAATTTAATTTTTCAGGATGAT
ATTGCAACGCGCGAATACCAAGATTTTCCGCCAACTGGACGTCCGTAGCACGGTCGCCGA
TGACAAAACTGGTGGCAGGGTCAAACAGTTCACGCTCAATATATTTTTGCAGCAACTTGG
TTTTCGGCTTGCGGCAGTCGCAGTTGTCTTCAGGTTTGTGTGGGCAAATTAACACGTCAT
CAAACTCAATACCTTGCGAGCGGAATAGTTCCATCATTGCATTATGTGGTTTGTCGAAGG
TCTCTTGCGGAAATGAACTCGTACCTAAACCGTCCTGATTGCTCACCATCACAAAGCGAT
ATTTGTGTTTGAGCTTGAGCAAGGCAGGGATCACATTCGGCTCAAATTTGAGTTTTTCTA
AACTGTCGATTTGAAAATCGGTTTTTGGTTCGTCAATTAAGGTGCCGTCGCGGTCGATGA
ATAAAATAGATTGTTGTGTCATTTTTGTTCTCCTGTTCTTGCCACATACTGACGTATGTG
GTTACGCATAGTGGCGATGCGCTGCATCGCTATAAATCTTGTTCAAAAAATTTTTCGTTT
ATTTCAATTCCAGCCTCTGTAAGCAAGAATTTGACTTCTTCTATAAAATCAGCCGTTTTA
TGATGTTCTTTCTGATTTTTAATGTAATTGATGATTTTCTCTTTATCTTTTTCGCAATAA
GTTAGTGAGCAGTAGCCCCTAGACCACGCATAAAATTCAGGAAAAAGATGTTTATTTTCA
TCAATCCATTTATGTGTTGTCGTTTTCAGTTTTTGTACAAACTCAGCGACCGAAAGCATC
GGGTGCAATTCAACAAAAAGATGAAGATGATCGGGCATACCGTTAATTCAATACAACACG
GACTTATGTTCTCTTACAAATCCCCAAATATAGCGATAAAGCGCATCTTCATTTTCTTCT
AAAATACTTGGCGTACCATATTTAGTACGGAAGATAATATGGTATAAATTTCTTGTATAG
CTCATATTTTCCCTAACTTACCGCTACGGAGTAGCGGCACTATGCTTAACCACGTACGTT
AGTGCGTGGCATCCGCACGATTTATCTTATACTCCCCCAATCGCCTCCACCGTTCTTTCC
AACTCCTCTCTCGTGCCAATAGAAATCCGAATACAATTCTGTAACCCCAATGCTTTGTGT
TGGTCACGTAAGATAATCCCTTTTTCCCACAAGGCTTTGAACACCTTTTGTCCATCTTGG
AATTTTACCAGTACATAGTTAGCTTCAGTGTCGAAAATCTCAACCACGCTTGGGATTTTT
TTGAGTTGCTCAATTAACCAGGTGCGGTTTTCTAGCACATCGGCAACACGTTGTTGCATT
TCGCTCAAGCCTTGAGCGGTTAAGGCTTGGGTAGCGATGTCGGTTACAGGGGTAGGTTGT
GGGTAAGGAGCGATGACTTTTTGTAGCACATTAATCAATTCAGCATTGGCAAGGGTGAAG
CCACAACGCAAGCCTGCAAGAGCAAAGGCTTTGGAGAGCGTGCGGATAATGGCTAAGTGC
GGATAATTTGGTAGCTCATTGACCATTGTCGCTTGTGGGCAGAATTCGATATAAGCCTCG
TCCACCACCACAATCGCTTTGCCTGCGGTGATTTGCAAAAGTTTGAGCAAATCCGACCGC
TTAACTAGCGTGCCTGTTGGGTTGTTTGGGCTACACACAAACACCACTTTCACACCGTCC
AAATTGCGTTCAATTTCAGGTAAATTAAGTTGAAAATCCGCAGTTAAAGGCACGGTTTTA
AGTGCAATGCCACAGGTCTCCGCCGACATGCTGTACATTCCATAAGTTGGCGGACAGTAC
AGCACACAGTCGGTCGGCTCACAAAAAGCACGGATAATCAGCTCGATACTTTCATCGCCA
CCACGGCTAACCAATATATTTTCAGGCATAACGCCAGCGTAGGTAGCATAACCTTCAATC
ACCGCTTGCGGTTGCGGTTCGGGATAGCGGTTAAAAGTGCGGTCAGTTAAATCGAAGTTT
GGCGAAAGCGCATATTCGTTCGCATTCAGCCATACATCCCCCGAACCACCCAAACGGCGT
GCGGATTGGTATGGGGTGAGGGATTGGACATTTTTTCTAGAGAGTTGTGAGATTGTCATA
TTGTATATCCTGTTGTAGGGACACACTGCGTGTGTCCGTTAATATTATTTGCGATGATTT
ATTTTTCGGACACACGCAGTGTGTCCCTACCATTTATTTTATCTTCGCCAATCTAATCGA
CACCGCCTGCTTATGCGCTTCCAATTGTTCTGCTGCTGCCATTAGCTCCACGGTTTTTGC
GAGATCTTTAAAGCCTTGCGGAGTGAGTTCTTGCACGGTCATTCGTTTGCTGAAATCCGC
TAAACCGAGGCTGGAATAAGTTCGGGTGTAGCCGTAGGTTGGTAGCACGTGGTTGGTGCC
GCTAGCGTAATCGCCCATACTTTCGGGGCTATATGCACCTAAGAAAATTGAGCCTGCGTT
ATCGAGAAAAGGCAGTAGGTTGCGTGGGTTTTCCACTTGCACCACTAAATGTTCAGGGGC
GTAGGCGTTGCTGATTTGGACACATTGTTGTAAGTCTTCGGCAATAAATACCCGACTATG
CGAAAGCGCCTTACAAGCGGTCTCTTTGCGTGGTAATTTTGCAAGTTGGCGTTCGATAGC
TTGTTCGGTGGCTTGAGCAAGTTCAAGGCTGTCGGTGACCAAAATCACTTGGCTGTCTGC
GCCGTGTTCCGCTTGGGAAAGCAAGTCGCTGGCGACAAAATCAGGATCGGCAAATTGATC
GGCTAACACTAACACTTCCGAAGGCCCTGCCGGCATATCAATCGCAGCGCCATTAAGTTG
TTGGCTTACTTGGCGTTTAGCTTCGGTTACAAAGGCGTTGCCCGGCCCGAAGATTTTATC
CACTTTCGCCACCGTTTCCGTGCCGAACGCCATCGCCGTAATCGCCTGCGCACCGCCTAC
GGCGTAAATCGTTTCGACCCCACATAAATTGGCGGTGTAGAGAATTTCATCGGCAATCGG
CGGTGGTGTGCAGAGCACCACTTTTTGACAGCCCGCAATTTTAGCGGGAATGGCGAGCAT
CAACACGGTCGAAAACAGCGGCGCAGAACCACCGGGGATATATAAGCCCACACGTTGAAT
CGGACGAGTAATTACTTGGCAACGCACGCCTGCTTGGGTTTCTACATCTACGGTTTGCGT
TTTTTGTGCTTCGTGGAACGTTTTGATATTGCGATAAGCATTTTGAATCGCCTGTTTTAA
TTCATCTGGAATGCGTTTTGTCGCTTGTTCGATCTGTTCTGTTGATACCACAAGGCTTTT
CAGTTCGGTTTTATCGAATTTTGCCGTCAGTTCAAATAACGCTTTATCGCCTTCAGTTTT
CACTAAATTGACGATATTTTCCACCACACTTTTGATGTCGCTTGATGCGGAAATCGCAGG
GCGGGTAAGGGCTTGTTGTTTTTTCGTTTCGGTTAAATTGTTCCAAATTAGGGTTTGCAT
ATTATCGTTCCTTTTTTGCCTAGCACGGCAAAACCGTACTAGGTTACGCATAATTGAGCC
GCTCTGCGGCTCTGTTTCCCCTTCTGAGCCCCCTGAGCGACTTTAAATTTTTCCGTTAAG
CAAATTCAAATAAAGCGAAGATCAGGAGCGAAGTAGGGTTGCCTTTCTTTTGGTTACTTT
TACTCGCTTCGCTCGCCCTTCTGGTCGTTGACGAGCTACCAACGCTCAAATGTTTATACA
TTTGTCTTTGGCAACGCAAAGAAAAGTAACAATAACTACTCCATCATCTTCTCAATCGGT
AACACCAAAATCGAGCTTGCGCCGATCTCTTTAAGGCTTTCCATCGTTTCCCAGAATAAG
TTCTCTTGGCTAACCACATGCATAGCAACTTTGGAATCATCGTGTGCCAGCGGTAAAATC
GTTGGATTCTCGGCACCTGGTAGCAAAGCCGTGATTTCTTCGAGTTTATCTTTTGGAGCG
TGAAGCATAATATATTTAGATTCTGCGGCTTGTTGTACGCCTTGAATTCGGGTGAGCAGT
TTATCGACGAGGGCTTGTTTTTCCGCGGTTAATGGTTCGGCACGTTGAATTAAGCAGGCT
TTGGATTTATAGATCACTTCGACTTCTTTTAAACCGTTTGCTTCAAGGGTTGCGCCTGAT
GAAACCAAATCGCAAATTGCTGTAGCAAGTCCTGCGCTTGGGGCAACTTCTACCGAACCA
GTTAATAGACAATTTTTAAACGGCACACCTTGTTCTGCCATATAGCGTTTGAGTAAGTTA
GGATAAGAGGTGGCGATACGGGCATCTTTGAAATCTTGTACGCCGTTATATGTGCGGTCA
CGATCAATCGCTAATGACAAACGGCAACCGCCGAAATCTAAAGTACGGAGTTTTTTATAT
TCGACGGATTCACCCGCATATAAACGCCCTAATTCCTCTTCTTCCAACACGTTTTCGCCG
ATAATACCAAGATCGACCACACTGTCAAATACCAGTCCTGGAATATCATCATCACGCACT
CGCAAAATTTCAATCGGCAGATTTTCGGAATAAGCGATTAAACGTTGTTCGTTCCAAGTG
ATTTTCACACCGCACTGTTTGAGTAATTCGCTGCAATCTTTGCTTAAACGTCCTTTTTTC
TGCATTGCAATGCGAAGTCTGTTGTCTGACATATTGTGTTCCTTCTATTTTTATTTTGAA
TAAAGAAAAACCCCTCGAAAGTTGTCTTCCGAGGGGTTGTGAATTCTGTGTTGATCTTAA
TTCGCTCTCGGAAGTTTATCTTCCGAACACGCCAAATGCCTGAAAGATTAGTCGGTCAAA
TGGTGATGATAGCGAGTACGAATAAAGGTCATATTTTTTCTCCAAAAATGAATGGCTCAC
AAAATACGATAAAAAGAGAAAGATGACAAGCTTTTTTGTTTTAAAGATAAATTATTTTTA
TGATAAATAGCAAACGTTTGCGTAAATTGCTATAATTAGGCTGAATTGTTCAATCTAATA
GGAATCCTGCCATGCAAATCAGCCTAAAAAAAATCTATTCGGGTAAAGTCCGTGATCTTT
ATGAAATTGATGATAAACGTATGCTTATGGTGGCAACGGATCGTTTATCCGCCTTTGATG
TGATCTTAGACGATCCAATCCCACGCAAAGGCGAAATTTTAACCCGAATTTCTAACTTTT
GGTTTGATAAATTAGCGCACATTATGCCAAATCACTTTACGGGTGATTCAGTCTTTGACG
TTCTCTCAAAAGAAGAAGCGGAAGCAATTCAATACAGAGCGGTTGTATGTAAGCGTTTAA
CCCCTGTTAAAATTGAGTCGATTGTTCGTGGCTACTTAACAGGCAGTGGCTTAAAAGATT
ATCAAAAAACAGGTACCATTTGTGGACTTGAATTACCAGAAGGTTTAGTTGAAGCGAGCA
AATTGCCTGAGCCAATTTTCACACCGTCAAGTAAAGCGGAAGTAGGCGATCACGATATCA
ATATCAGTTATGCAGAATGCGAATGTCAAATCGGCACCGAGCTTGCAGCAAAAGTGCGAG
ATGCTGCAATTCGTCTTTATAAAGAAGCTGCTGATTATGCCTTAACAAAAGGCATTATTA
TCTGTGACACCAAATTTGAATTTGGCTTAGATGAAAATGGCGTATTAACATTAATGGATG
AAGTATTAACTCCAGATTCAAGCCGTTTTTGGTCAGTTGAAACTTACAAAGAAGGCACGA
ATCCACCATCATTTGATAAACAATTTATCCGCGATTGGTTGGAAAACAGCGGTTGGAACA
AACAAGCGCCAGTGCCTAAAGTACCTTCTGATGTCATTGAAAAAACTGTGGCAAAATATC
AAGAAGCATTGGATTTATTAACCAAATAAGATAACAAGCGGTGAGATCTTGGCATTATTT
TGCAAAATCTCACCGTTGTGTTGAGATGTTATGCTAAATCGAATAACAAAAATTCCACAT
CACTATGAGTCGCTAGTTCTAAGGCACTTTCTTGAAGAATACCTAATGCATCACTCCCTG
ATAGATTTAAGTCATCAATGGTTAAATTCCCTCGGACAACTTGTAGCCAATAATTTCGGT
TCTTATCTAAGGTGATGTTTTCTGAGTGATTATTGGGATATTGATAACGCCATAATTTCA
TATCTTGATAGATTTTGGATCATAATAATTGGCAAAAGAGAAAGTGTGGTAGCTTTCTAA
CCAATCAAAAGAGCCATCACCTCGTTCATGTGCTTTACGTAGTTGTATCATCATTTACTT
CTTATTATTTTGTTAGATACAGTTTACGTGATTTATCTCTAAGATAAAGTAAGGGATTGT
TGATAAATTATTTACTAAAAAGAGATAATTTTAAATTTACTTGATCTTTTCTAACAGAAC
AGTATTATCTCGCCTCTTTTTTACTTTTGGGTTCCCTCACCCCAATTAACACAACTTAAA
CAAAAAGGAACAATATGAACGTTATTGACTACTTTTCTGACGAGCAGAAACGTCGCTCGT
TGTTACTACTTACACTTTTCCATATTTTTATCATTACAATCAGTAACTATTTAGTTCAGA
TTGCTTTTGAAATCCCAGTACCATTTACGGATAGTCGAATTCCAACGACTTGGGGGACTT
TTACTTTCCCATTTATCTTTCTTGCGACAGATTTAACCGTTAGAGTATTTGGTGCATCAC
TTGCTCGTAAAATTATTTTGGCGGTCATGTTTCCCGCATTGATTGTGAGCTACGTGATTT
CAGTTATTTTCTTTGAAGGACAATTTCAAGGCTTTGCTACGTTAGCTGAGTTTAATACTT
TTGTATTCCGTATCGCATTGGCGAGCTTTGCTGGCTATGTTGTTGGGCAGTTAATGGATA
TTTTTGTGTTTAACCGATTACGCCAAGGAAAAACGTGGTGGTTAGCACCCGCAAGTTCTA
CTATCTTTGGTAGCCTTATTGATACCTTTGTCTTTTTTGCTGTGGCTTTCTATAAAAGTA
GCGATGAATATATGGCGGAACATTGGTTTACGATTGGTACTGTGGATTATGCCTTTAAAC
TTTTTGTAAGTTTATTACTTTTCCTCCCACTTTATGGCGTATTATTGAATTTCTTAATTA
AAAAGCTAAATTTAGCCGTTAAATCATAATGTACAAGCGGTTAGTTTTGGTAAAAATTTG
CAAAAACTAACCGCTTGTTGATCCGTCGTGAATTATCTTGCTAAAGAGAGTATAATCTTT
TCGATATTAATTTTAATGAGATGTAAAAATGAAAAATATTCCGATTAGAACACCTGAAGA
AATTGAGAAATTACGTGTTGCTTGTAAGCTGGCTTCTGATATTTTGGTGATGATTGAGCC
TTATGTGAAAGAGGGTGTAACAACTGGAGAGCTAGATCGTATTTGCCATGAATATATTGA
AAAAGAGCAACAGGCTATTCCTGCATGCTTGGGTTATCATGGCTATCCGAATGCGACTTG
TATTTCTCTCAATGAAGTGGTTTGTCATGGTATTCCTCATCCAGATAAGAAATTAAAAAA
AGGTGATATTCTCAATATTGATGTCACTGTCATTAAAGATGGATATTTCGGTGATAATTC
AAAAATGTATGTTGTTGGAGAGCCGAGTGTGAAAGACAAACGTTTACTTGAGGTGACGCT
AGAATCTCTTTATATCGCATTGCGTACCGTTAAGCCAGGTATCCGTTTAAATCAAATTGG
TAAAGTTATTCAACAATATGTTGAAAAAGAAGGCTTTTCTGTGGTACGCGAATATTGTGG
GCATGGTATCGGTGATGAATTCCACAGTGATCCGCAAGTGCTACATTATTACGCTGATGA
TGAGGGCGTTATTCTGCAAGAAGGTATGGTGTTCACCATTGAGCCTATGATAAATGCGGG
GAAAAAAGAAATTCGCTTAATGGGCGATGGTTGGACTGTTAAAACCAAAGATCGTAGTCA
TTCAGCGCAGTATGAGCACCAAATTGTGATTACAAAAGATGGGTGTGAAATTTTAACTAT
TCGTGATGAGGAAATTGCGTCAGGTAGAATTCAACGTTTTATGAATAATAATTAATCATA
TAGATGAAGAAAAATAGGGCATAGTAGACAAAATGGTTGCTAATGTTTATTTTCTCTAAA
TGTTAGCAACTCTTTTTATTTAAAAAATCTTGTATAAACAACATCTTACTCTTTTTCGTT
AATCCATTGTGATTATTTAATTCTCGCTTAAGTTCACTAAATAACCCCTCTAAGCGATTT
GTCGTTTTTCTATATTTAATTCAGAATGTGTTTCATAGATAAAAATAAAATCCATGTAAC
GCTTTAAACTGGCATAAGTACTTCTTACATTGTGATGTTTATAAGGAAAATAGCCTTTTT
CATTGGCTTTATTACTTAGAATTATGAGAGAACTGAAGCTGCAATTATCTGCTCACAACG
GATTAATGAAAAAGAGTAACACACTGTTTTACAAGACTTTTTAAATAGAAAAGTCGCTAA
TATTTAAGGAATACAAACATTAGCAACTATTTCATCCACCTATGTGTTCAACATGAGTAA
AAAGAATTTAACAGACAAAGTATGTGATTGATATAAGATTCATTTAAATTCATAACGAGG
AATTATTTCTAGTCTATTCATCTCATTTATATGCACACGGGCCCCCACTGTTGCATGAGC
ATCGTACTTCCTATTTATTGTTACTAATTCACCATTGTCTTTTTTTATAGTAAGTTTAAC
TGAATCAAAAGATAGATATTCGCTGGTTACAATAGTTGCATTACCTTCAGATGTATATTT
TTCAGCCGTACACGCTACTGATATAATGCCTATTAATAAAATACTGGATAACTTTTTCAT
ATAAGCCCTTTGTATAAAATAAGCCAATTTTAAAGAAGTGACACATTTAAATCAGAATTT
GAACCAACAATTTTTACACGTTTACCAGGGATAAAACCGTCTTCTTTTTTCTGAACTACC
ACAATTTCTTTGCCGTCATCTTTACGAATCACCATTTCTAAAGAAGCAACTTGGCTCATT
TTTTCTTCAACTTTGCTACCTGCAATAGAACCAGCCATAGCACCAATAGTTGCTGCGATA
ACTTGTCCTCGACCGCCTCCAATCGTAGAGCCTGCGATACCGCCTAAAACACCACCACCA
ACAGCCCCGATAACGCCTTTATTATCTGCCTGAATTTTAACTTCACGCACAGATAAAATA
GTACCATAACTCACTGAACGAGCTTCTTTAGCTTGATCACCACGATATACACTACCACTA
TATATATCCGTATTTGCACAACCAACAAGGGTTAAACTTGTCACTAACGCTATGGCTAAA
CCCATCTTTTTCATATTATTCTCCAACAAAAAATTTAAAGGTTATTTTCAGAAAAAACGA
TTGTATTTATATCATAAGGGTGCAATTTAAGACAGCAAAAATTCTGATAAGTTGCATTTA
TGAGTGAAATTGCCACACTTGGATTAGGTAAACGTTCGCCTTCGACTTGTGGTTGACTGA
TTTTGATCTTTAATTCGGGATTAGCTTGCAAAGAAAATTGCTCATCTATCCGCTTACACC
ACTGCTCAACGTTCTCGTTTTCGTACATTGGGATAACAATTTCAATATGTTCCCAGCCTT
CTTCTGGATAGCTTTTACCTTTAGGGAACGGCAACTCAATCACAGAAACGGCTTGTCCGC
AAAAATGCAGAGGCTGATTTAGAGTAAACAAACCTATCGGGCGACCATTAACTTCACTCT
CTTTTAATAGCGTTGAACCAGTCAGTAGCATTGCTTTCCATTGTTTAGCAAGCTCATTGC
TATTCATTCGTACTGCCAGATGATCGATCTGATATTGGCTCAAATCAATCTGAGCAATCT
TAGCAATCTGCGCTATTTTTCGCTCAAATTCAGCAAGTTCACCAAAACAAGCGGTTAGAT
TTGTGAAAAAGTTTGCAAATTCGGAGCATTTATCAGTATTTTTTAGTATCATTGCACACA
TTTTTTAGTATTAGAAATAGGTATAAACGTGAATATTCAACACATTCTATCGGAAAAAAT
CAAGCAAGCAATGATTGTCGCAGGGGCAGAGCAAAATGTTGAGCCATTAGTGCGTCAATC
AGGCAAAGTCCAATTCGGTGATTATCAAGCGAACGGCATTATGGGGGCAGCAAAAAAATT
AGGCTTAAACCCGCGTGAATTTGCTCAAAAAGTAGTGGATAACGTTGATTTAAACGGCAT
TGCAGAAAAATTAGAAATCGCAGGCCCAGGTTTTATCAACATTTTCTTAGCCCCAACTTG
GTTAGCTCAACAAACAGAAAACGCATTCAGTGGCGATAAATTAGGCATTAACTTAAATCA
AGCTCAAACGGTAGTGGTCGATTATTCATCACCAAACGTCGCTAAAGAGATGCACGTTGG
GCATTTACGTTCCACCATTATCGGTGACAGTGTAGTGCGTGCCTTAGAATTTTTAGGCAA
CAAAGTTATTCGTGCTAACCACGTCGGCGACTGGGGAACGCAATTTGGTATGCTGATTGC
TTACCTAGAAAAAATGGAAAACGAACATGCGTCTGAAATGGAATTGAGCGATCTTGAATC
CTTTTATCGCGTAGCAAAAGAGCATTATGATAGTAATGAAGTCTTTGCAGAAAAAGCTCG
AAATTATGTGGTGAAATTGCAAAGTGGCGACGATTATTGCCGTACGATGTGGAAGAAGTT
GGTAAACATCACAATGCAACAAAACCAACATAACTACAACCGTTTGAATGTGACGCTCAC
TGAAAACGATGTAATGGGCGAGAGCCTTTACAATCCAATGTTGCCTGAAATTGTGGCGGA
TTTAAAAGCACAGGGTTTAGCCGTTGAAGATGACGGGGCGCTAGTGGTTTTCCTTGATGA
ATTTAAAAATAAAGACGGCGATCCAATGGGCGTAATCGTGCAGAAAAAAGATGGCGGTTT
CCTTTACACCACTACTGACATTGCTGCTGCCAAATACCGCTACGAAACTTTAAAAGCAGA
TCGTGCGTTGGTCTTTTCCGACACTCGCCAAAGCCAACATATGCAACAGGCTTGGTTAAT
CACTCGCAAAGCAGATTATGTGCCGGATAGCTTCAGCCTTGAACATCACAACTTCGGAAT
GATGTTAGGCAAAGATGGCAAACCATTCAAAACCCGTACAGGTGGCACGGTTAAATTAGC
GGATTTACTTGATGAAGCCGTTGAGCGTGCAGAAAAATTAATTGCAGAAAAAAATCCAGA
TTTAACCGCTAGTGAAAAACAAGCTGTGGTGGAATCCGTGGCAATCGGGGCGGTGAAGTA
CTCCGATCTCAGCAAAAACCGTACCACAGACTATGTATTTGACTGGGATAATATGTTGAG
CTTTGAAGGCAACACCGCACCTTATATGCAATATGCCTATACCCGTGTGCGTTCGATCTT
CAGTCGTGCAGGGATCGACCCGAACAGCTTAACGGGCAATATCGTTTTAATCGACGAAAA
AGAACGCAACCTTGCGATTAAATTATTGCAGTTTGAAGAAGCGGTGATGGTGGTTGCTAA
AGACGGCACACCGCACGTTCTCTGCCAATATCTCTATGAATTAGCAGGCATTTTCTCTAG
CTTCTACGAAGCCTACCCAATACTTAATGCCGAAGAAAGTATTAAGCAAAGTCGCTTGAA
ACTCGCCCACTTAACAGCAAAAACCTTAAAACAAGGGTTGGATCTGTTGGGTATTAAGAC
GGTTGAGAAGATGTAAGGCATAGTTTGTAAAAAATGATCTGCACCCCAAAAGTTGGACTA
AACAACCAACTAATTAAGGTGCAGATTTTTATGGCTAAATACACCCAATCTTTTAAACAA
CAAGTGATCGAATTTTATCTTCAACATAATAAAAATCGCTCATTAACTCGTCAGCATTTT
CAGGTTAAGGAAACCATATTAAGATATTGGATTAATCAGTATAATCACGCCTCGTGAAAG
AACTGCGCCACCAATTTCCGTTTGAGATTTTATTGCAATTGGTTGATTTAAAACGGAGTA
CGTTCTTTTATCATCTTGCTGAAAAAGACAATAAAAATGCAGTGATTGAGCAAGAAGTTA
TCAAAATTTATCACAAAAATGACGGTAATTACGGTTATCGCCGTATTACGCTGGAATTAA
GAAAAATATAGCTGATTAACCATAAAAAAGTCCAACGCTTACTGCAACAGCTTGGGTTGA
AAGGGAAAAACAAACGCAAAAAATATCATTCTTATCGTGGCGAAGTCGGCAAAATTGCAG
AGAATTTGCTAAAACAGAATTTTCACACTACAGCCCCAAATCAAAAATGGGTCACTGATG
TGAGTGAATTTAAGTGTGCAGAAGGTAAACTTTATCTCTCGCCGATTAAGGACTTGTTTA
ACGGTGAAATTATTGCTTATGATGTGGCAAGAAATCCAAGTTTCGAGCAGAGAAGCCGAA
TGATGAAGCAAGCTGTGGCAAGGCTTGACGGAGCAACGCCGATACTCTATTCTGACCAAG
GTTGGCAATATCAAATGGTAAGTTATCAGTCGATTTTGAAGCAAAGCGGCATCGTACAAA
GTATGTCGAGAAAGGGAAATTGTTTGGATAACAGTGCAATGGAAAGTTTCTTTGGGCGTT
TAAAAACGGAATGTTACTTTGGTAAACGGTTTGAGACCTTTGAGCAACTGGAACAAGCTA
TTCACGAATATATTCATTATTACAATCATGAGCGTATTCAAGTAAGATTAAAAGGACTAA
GCCCTGTGGAATACAGAACTCAGTCCTTGAACTAAATTAGTCTAACTTTTTTGTTTTTTT
TTTATATTGATTCTGAATGGATTTTTATTGATAGCAGTGTCATCAAGGCTCACCAGCATT
TAACAGGCACAAGCGGTCAAAATCTGCAAGCGATTGCTAAAAGTGTGGCAGGTAATAGCA
CAAAAATTCATTTAGCGGTAGATAGTTGTAGAAATCCTATTGATTTTGTTCTGACGGGGG
GGAAGTTCACGACAGTAAAGCTGCGTCTGAGCTTGAGGTATTGTTACCTGACAGTGAGAC
CATTGTTGCAGACAGAGGTTATGATTGTGAAGCCTTCCGAGCACTTATTTTGACAACAAA
AGCAGTTCCGGTTATACCTCGCAGACGAAATTCAAAGGTGGGTAATGATGATATAGACTG
GTGTTTATATCGTTATCGCCATTTAGTTGAAAATGCGTTTGCTTTTTTAAAACAATACCG
AGCCATTGCGACTCGGTACGATAAGTTAGCAAGAAATTATGCGGCATCTCTAGCAATGAT
TTGTTGTATTCGTTGGGGGGAGATTGTTGTTTGGTTAAGATTTAAACTCAAAAGTTCAAC
AGCCCCTAATAAAGATTAGTTAAATTAGTTGTTAAAATTCAGCAGCTATTTTAAAGATCT
AACGCAATTCAGTTATAATTCCATCAACTTTTTTCCATTGACCTAAAACAATGACCCAAA
CAACCTATTTCGCCACCGCAGCGCGTGGCTTTGAAGAAATGTTAAAAACCGAACTTGAGC
AGATTACGCACGCACAGTGCAAAGTGGCTCAAGGCGGCGTTCATTTCACCACTGATTTAA
AAGGGGCGTATCAAGCGTTATTACATAGTCGCTTGGCTTCCCGTATTTTATTGCCCTTAA
TCAATACGAAATTTTTCAGCGACAGCGATTTGTATGCGTCTGTGGTTGCTTACGACTGGC
AGAGCATTTTCGATCCGCGAGATACCTTTTTCGTGGATTTTAACGGCATAAACCGTGAAA
TTCGCAACACACAATTCGGTGCAATGCGAGTGAAAGACGGCATTGTCGATTATTTTGAGC
GTAAAGGTTTTGCTCGTCCGACAGTGGATAAAATCCGTCCAGATATTCGTTTACACGCCT
ATTTAAACCGTGAAGAATTGATTATTTCTTTGGATTTAAGCGGTGAGGCCTTGCATATGC
GTGGTTATCGTGAAGAAACAGGGAAAGCACCGTTGCGTGAAACCTTGGCGGCGGCGATTG
TGTTGCGTTCAGGCTGGCAAAAAGGCACGCCACTTGTCGATCCGATGTGTGGTTCGGGGA
CTTTGTTGATTGAAGCGGCTCAAATGCAAGCGAATATTGCCCCACAAATTAACCGTATCC
ATTGGGGATTTGATAGTTGGAAGGGGCATCAGATCGAACTGTGGAAAAGGGTTTGGCAGG
AAGCGAAAGAGGGGGAAATCCTGCCCCCCTCCGCCTTCGGCACCTCCCCCTGCGAGCAGG
GGGAGGGAAGCAAAGCGCTGTTCTTCGGCTTTGACCTTGATCACCGAGTGCTACAAAAAG
CTAAACAGAATGCGAAAAATGCAGGGGTGGCAGATTTAATTCAGTGGCAACAGGGCGATA
TGTCGGCGTTGAAAAATCCGATTGCAGAGCAGGTGGGGACGGTGATTTGTAATCCGCCTT
ATGGTGAACGACTAGGTACAACCCCTGCGTTAATTGCGTTGTATTCTGTCTTTGGGCAAC
GGTTAAAACAGCAATTTGCAGGTTGGAATGCCTCTATTTTTAGTGGCCAACCTGAATTAC
TGAACTGCTTACGTCTGCGTTCAGCTCGTCAATTTAAGGCAAAGAATGGACCGCTTGAGT
GTGTGCAGAAGAACTATTTGATCAGCGAAAATGCAGACAAGCGGTCAGATCTTGATGAAA
ATCTGCAATTTAGCCAAAACGCACAGGTTGCCCCTGATTTTGCTAATCGCTTAACCAAAA
ATATCAAGAAGATCGAAAAATGGGCAATACAGCAAGGGCTTGATGCCTATCGTTTATACG
ATGCCGATCTACCAGAATATAATTTGGCGGTAGATAGATATGGCGATCATATCGTGGTGC
AAGAGTATGCCGCACCGAAAAATATTGATGAAAACAAAGCTCGCCAGCGCTTGCTTGATG
CGGTATCAGCGACCTTGTATGTCACCGGTGTTGAAACAAATAAATTAGTCTTAAAAGTTC
GCCAACGTCAAAAAGGGACTAATCAGTATGAGAAACTGGCGAATAAAGGCGACTATTTCT
TCGTGAATGAATATGGGGCGAAGCTATGGGTAAACTTGACGGATTACCTTGATACAGGCT
TGTTCCTTGACCACCGCTTAACACGTAAGATGGTCGGCGAAATGGCGAAAGGAAAAACCT
TCCTAAATCTGTTTGCCTACACGGGTTCAGCGACAGTTCACGCAGCGTTAAATGGAGCAA
AATCGACCACGACAGTAGATATGTCAAACACCTATCTCAACTGGGCGGAACAAAATCTTG
AGCTGAACAATATTTCACTACGAAATCACCGCTTGCATCAGGCAGATTGCTTGCAATGGT
TAGCGGATTGCCGTGAGCGTTTTGAACTGATTTTCGTTGATCCGCCGACCTTTTCTAATT
CAAAACGAATGGAAAACAGTTGGGACGTACAACGTGATCATATTGCCTTGATGAAACAGT
TGAAACGCATTTTAACGGCAAACGGCACGATTGTATTCTCGAACAACAAACGTGGCTTTA
AAATGGATTTTGACGGCTTGGCTGAATTAGGATTAACGGCGGAAAACATTTCGCACAAAA
CATTACCGTTGGATTTTGAGCGTAATCCGCATATTCATAACTGCTGGATTGTGAAACATT
CGGAATAAATTATGTTAGATATTGTGTTATATGAACCTGAAATCCCACAAAATAGTGGGA
ATATTATCCGTCTTTGTGCAAACTGCGGTTTCCGTTTGCATATGATTGAGCCACTTGGCT
TTGCGTGGGATGATAAAAAATTACGCCGCTCTGGGCTGGATTACCACGAGTTTGTCGATA
TTCAAAAATATAAAGACTTTGATGATTTTCTTGAGCGAGCAAAGCCTAAACGCCTTTTTG
CTTTAACCACCAAAGGCGAGCCTAATCATAGCGATGTGCAGTACGAATTGGGGGATTTTC
TGATGTTCGGCCCTGAAAGCCGTGGGATACCGAAAGCGATTTTAGATAGTTTACCAATGT
CACAAAAAATCCGTATCCCGATGTGTAAAGATAGCCGTAGTATGAACTTGTCTAATTCCG
TTGCTGTTGTGGTGTACGAAGCGTGGCGACAGTTTGGCTATCAAAATGCAGTGCTAAGGC
AAGAGATTTGAATTATCGGCGTAATAGACAAAATAGTTGCTAAAAAGTGGCTCAAAGCCT
TATAGTACAAGGCTTTAAGCCCTATTTTTTGAAATATGAACAAAAAACTGCCCATTTTGC
CAAAGTCAGAAAATAAAGAAACATGATATACAAAATAATACTCAACGTTATTTTTGTAAT
GAATGTTATAAAACGTTTATCTTAAAATCTAAATTAGATCCAATTAAAATTTGGACTGAT
TACACATCCGGAAAACAAACCTATCAACAACTTGCTATTAAATATCATTGTTCAATTCAA
AGATATATTGATAAATCCCCTAAAACAGCTTTAAAACCACCTTTAAATCGATACCTGAAC
ATCATTATGGATACGACATTCTTCGGTCGTTATTTTGGTGTATTAGTGTTGATGGATTCA
AATAACGTCATTTCTCATTATTTTGTGCGAACCGAAAAAGATATTTACTACAAACTTGCT
CTGAATAGGTTAAGAGAAAAGGCTATATAATTCAATCGATTACCTGTGATGGTAGACGTG
GTTTGATGAAAGATTTATTTAATACGCCAGTACAAATATGTCAATTTCATATGATGGCAA
TTGTGATGCGGAAATTAAGAAAAAGGGGCTAACGTAGATTAGCTAGTATGATAACCTACA
AAAATGAAGATAACTCATTGTAAATTAAAGAAATCTATACAGAAGAAACTCCTTGAATTT
TTTATGTTAGAAGTAACAGCTCGATCAGCCGCAGATTTGCTAGTTATTCAGCCCAATTCA
GCGATCCTGTTTTACCGAAAAATCCGTGAGGTCATCAGTTATCATTTAGCCCTTGAAGCA
GATGAAGTATTTGACGGACAAATTGAGTTGGATGAAAGCTATTTTGACGGCACTCGCAAA
GGTAAACGAGGTCGTGGAGCTGTGGGTAAAACTGCTGTATTCGGGCTTTTAAAGTGTGAT
GGTAAGGTGTATACCGTCGTTGTACCGAATATTCAATCTGCGACACTTTTACCGATTTTT
ATCGAAGCTATGATGTTCTTGATGTGAGTGAGTTTAATCATTTTCGTATCAATCACAGTA
CTCATTTCGCAGAAAAACAAAATCATGTAAACGGAATTGAGAATTTTTGGAACTAAGCTA
AACATCATTTACGCAAGTTTAACGGTATTCCCAAAGCACATTTTGAGTTGTATTTGAAGG
AATGCGAATGGCGTTTTAATCACGGTAACTTAAAATCTCAAATTTCCATTTTAAAACAAT
TAGTTAAGGGTAGCTTAAGTTAGTTATCTAGGACAGCCCCTAAATTTAAAGTAATAGGCA
AAAAATTTATTAAAGTTATATTTTTCTTTAGTCTATGTTAAGTCCCTAGATAGCAAACCA
TCTAGGGACTTTATCTTTATTAACTAATTAACCACTTCTCAACTAATTCTGGCGTTGTTT
CTTTGTGTCGCCACATACTGCCTAATTCTGGCTCAGGGAATTTGGTATGGTTATAGCCAA
CAAATTCACGGAAATCAAACACGGCGTGTGGATAATCATTTAACAGCAAAAATGCCTTGT
AGCCATCTTCTGACCAGCAGATCTGAAAACGGCGAGGCTCTTTTAGGGTTTCGGGTTTTA
CATCGCTGACACGATAGACAAATAAACTATCGACCACAGGTTGAGCTTCCTGATGTAAAT
CCATTGCGTAGAAATAACCTGTTTCGCCATCATCTTCAAACATCACAACTAAATGTTCGT
GCTTAATGGAATGAGCGCCGTTGCGATAGCCTTCTCCTAATACAATATGATCGGTTAGAA
CTGAATATAACATAAGGTTTCCTCTTTTAATTTTGGTAACATTTTAACATATTCTATCCG
ATAAATACTTGAGCTACCTTTGAATGTTAGAAAGTCTTTTCAAAAGCGAGTGTAACGTTA
TGCATTTTGTAGGAATAAAGCGTATCCAAATTGCTTTTCTGTTTCCTCCATTCCAAATTT
AATTTAGGTGTAATACCCCATAAATGCCAATCTCGTTTCCAAACTTGTGCAAAAACTGAA
TAAATATGATCTTGACGAATTTTGCCGAGTGGCAAGATACCACCTAGTATCGCTTGATGT
TTAAATTGGCGATGGGTAAAAGAGAAATTTAATTTTGTTGAAATCCCAAAAGCGTATTCT
TGCAACCAACCTAAACGTAAATTCTGAATATCAGAGCTGTATTGTCGCTCTTGTAAGCGT
TGCTGAGAAAAAGCTGCTCCGATATAAAAAATTTGTTCGGGATTTCGATACCAAATCAAT
GTCGTTGAAGCTGTTCGGATATGACCAGCCTGCGGGTTATCTTTGAAAAAACGGCGTTTT
TCATATTCAATTTTGCCGTAGGTTTCATTACTCACGCCAAGATAATGCGAACCTATTAGA
TTAAAATCACGATTTATACCCAAATTATAGGCAAAACCCTGTGCTTTTTGCGGCAACATT
CCCGCACCTTTTACAAATCCTGTATTTTCAATGACTGAAGATGATGAAACATTTTCGACA
TTATCCGTTTTAAGATAGGAAACGCTCGCATCAAATTGCCAACTATTTCTTGAATTGAGT
GCATCAATATAACGTTCAATAAGTTGGTATGCCGAAGACGGTAGATTTTTGACACTTTTC
ACTTTATCAAACTGCACTCTTGCTGCGCTATCTTGTCGATCGGCAAAGAGTACTTTTGCC
AATTCCATTCGAATTGAATTTAGCTCTGGTCGTTCGCTCAATATTTTTCGGTAAATACGA
ATAGCAACGTCATAGTTCTGCTGTAAAGCTGATAGTTTAGCTTCTGCATAAGACTTTAAT
GTCAAATCTTGCTGAGGCTGCTGTTGATATTGGTAAAGTAAAGATTGAATTTGACCGCTA
TTATTTTGGTAAATAGCTTGTTTTAATTGCTCTTCAAGTGTTGTTACGGAAGCAAAAACA
ATATTAGAACAACATAAGGCGAGTAAAAAGAAAGAACGCATAAGAATGGTAAAAGTTATA
TTCAAACCTAGCACGCAAATACGAACTATCTTGCGCACGTCCATCGGTTAATAGGCTAAA
TTCAACTTTGCCATCTACCGTTTTTTGATCAAAATCTACATTTAATGTAGTTTTACCACC
TTTGGCTGGCTGCCCTGTTGCACCACTTACCCAATAAGCATCGCCTAAGTAAGTTGCACT
ACCTGAAGGTAAATTTGTTGCAGCGGTTCCTTGATAGCGAACTTCTTTTAGCGTTTTGCT
ATCGTTTAGCCAAATACCATAGAAAGAGTCATTGTTGTTTTTACCATACAATTCCCCATC
AACAGTTTTAGCACCAACATCCCCTTTCGGGCTGTTGGTTAGATCAATATTAGTATTATC
TGGTGTTGTCGCTGTACCAGCACCGCCACCGCCGCCACTACAAGCAGTTAATAACCCAGC
CAAAATTGCAGAAAGAAGTAATTTTGTCATAAGCACATCCTTTGATAAGTAGAAATAATT
AGTTTTAGCCAATTTTAGTTAATAAATAAGTAATTGTTGGCAATTTTACTTATCTATAAC
TCTGTTTTTAAGTAAAAAAATGCACAAAATGTGAATAGATGAGTATTAGCAAATAAAAAG
GTCAAAATGGCACAGCTTCCTGCGGAAATAACAGATAAATTAATTGGGCAGCGTATTCAG
CAAAAGAGAAAGGAATTTGGCTATTCAGCGGAAAAGTTGTCAGAATGTATCAATTTATCC
CAGCAACAACTTTCACGCTATGAGCGTGGTGCAAGTAAAATCAACGTTAATCACTTGATT
GATATCGCTATTTTCTTTAAAACACCTATTAATTGGTTTTTCCAAGATTGTATTCCTGCA
GAATTTACTGAAAAGGAATTAAAAGAGATAGAAATAAACCAAAAATGGGATAGCCTGTCT
TGTGTTCAAAAAGAAGCGTTTATCACTTTTCTTGAAACATTAAAATAATTCTGCGAGAGC
TTAATAATATTACACCTATTTAGAAAATAAACATTAGCAACAATTTTGTCTACTATGCTT
TTTAACTTAAGAAATATAAAAGGCTCTTATAAATTTTTTCCAATATTACATAATCCACTG
ATTACCAGTGGATTATGAATTGAATTACACGGTATATTTAAAACTCTTTTAATAGATTTA
CACTTATAATTTCAAGCAGCCTTGATGTTTCCAAACAATTCTCTCGCCCTTTAATAAAGA
AACGAGAAGTCATCGCTTTTTCACCATCGTTGAGGAAAATCTCAACCACAGAACGGTCAA
AGAAGATCTCGACATTTTCCAATTTTTCAACTTCGCAATGGCGTTGTTCGCCAAATTGTT
TCATCAGATCTGTTTGGTCGGTCGCTGAACGATCTAAGGTGACTAGCCCATTTTCATAAC
GGAAGGTCAGATTTTGCCCCTGTTCGTTATCAAAGAAACGGATCACAAGCGGTTGATTTT
CCACATTAAATTGCAAATAAGCAGTGTCTAGGTTTTCTACTTCCGTAATCCCATTCACAC
TTAACGACACTTTATCCTGCAATTGTGCATAAATCTCTTTGACTGGCTGTTGGAAAACTT
TGCCCTGTTTAACGGAAAGCTGACGAGGCATTGTCAGCATAGAGTGCCATTTATATTTAT
CCGTTGGATACATTAAATCTGGCAAGCCAACCCAACCATATAAAATCCCTTCTGCATTCT
GTACTGTCTGCGGTGCATAAAAATCAAAGCCATAATCTAGCTCTTCAATATGTTCTGCTG
TCAGCGTTGCACCAGTTAATTGACCTAACGCATAGGTGGCGTGGTAATTATTTTGGAAAC
GTGTCGCTTCACGTAATTTACCCTGTGGCGACCAAACGAACAGATCTTTATCCGCCAATT
TGAACAAATCGGGGCATTCCCACATAAATACGTTGCTGTTATCAAAATCATTAATTGCAA
TTTCAGAGAGCAAACGAGGGGTAGCTTCTAGGTTGTCCATTTCATAGAGCAAGCCTGTGC
CTGTTAGATTTTCACGCTGTGCGCCTAATACAAAACGAATTTTGCCTTCTGCGGTAACAA
AAGGCTTCGGGTCACGAACGTGTTCCGTATAGCCTTGTGGTGCTTGGTCGATAATACAAC
GCTTCTCAAGTAATTTGCCCGATTTATCAAAAATAGCAATATTTTGATGTGGCACACGCT
GATTATCGCTTGCTCGGCGCGTATTGCCCGTATAAAACGCGACAATCTTATCTTGCCATA
AAATCGCCCCGCCCGAATAACAGCCGTGGGACTCAAACATTTCATCAGGAATAAGCGGAT
CCGCTTCGGCAAATGTTTGGAAATCCTTTGTCATCAGATGTTTCCAATGTTTCATTCCGT
GCAACGCATCGTAAGGAAACCATTGATAGAAAATATGATATTTTTCACCGTCAAAAATTA
AGCCATTTGGATCGTTAAGCAATCCTGTTGGCGGTGCAAGATGATAGGTCGGACGGAAAT
CCTGATCCAGTTCAACCGCTTGACGAACTGCATCAAGTTCACCGACTTCTTGAGCGTGCA
GGCTTTTGTATTTACCTTGATTGAAAATGTGCATAGTATTTTCCTCCTGTGAGGGTTTAG
TTCCTTGTACAACCTGATAACATCGTCTACATTCAACCCCAAAGATGTTATTTACAACAT
TCTTTTGGAAATAAAGACAGATAAATGAAGCAAATGCCATATCACACACAGAGGATTTGC
GATGCCCTTTGATTAGGGTTTAAAGAATCATAGTAACCCACAGTATAATTTACATCATTA
ATATAGCCTTCTGACCAGTTTTTCATAAAATTTCCTCTATTTTTCAATAAAAATTAAATT
CTTTTTCTAATATTTACCAACAAACATTTTCTTTAACGTCTTTCATCATCAAAATCATCA
TCTTCGTCATCAAAAAATTCGCCGTCATCACCATATTCATCTTCATCACTGTTCGGATCT
TCAAAATAAGTTCCCCAGCCTTCATAAACCGCACCCGATTTTTCGATTAACGGCAGTAGC
TCTTTTTGTTGAGCGGTAATAAGTTCCGCATCTAGTTTAATTTCGCTAACAATATCGCAC
ACAAACACGAGATCGCCATTCTCTTCTTCCACTTCTTCTGCTTCAGAAATCTCATAACCC
AACTTATAAGCATCTACCACTAACTTTTCGAGTTTATCGAAATCGTGATGAGCAATGTGG
TGTTCGATAATATAAAGGGCTTCAGGATCGCTTCCATCGGCTAATAAAGAGTTGATGATT
TCATCGGTTTCTTGGCGTAATTCGGTTAAGTTATACATAAGTTATCCCTCTTGGGTTTGA
GTAAAAATTTCGGCGAACCAACTATCTAATTTAGTCGCAAGTTTATCAATACCAATACGA
TTTAATGCAGAATAGGCTTCGACTTGCACATCGCCTTGAAACGGTAAAATCGCTTCCCGC
ACCATTTTGACGGTTTTGCTTCTCGCACTTTGGCTAAGTTTATCCGCTTTGGTAAGTAGC
AATAATACAGGCAACTCCGCAGATACCGCCCACTCGATCATCTGCTGATCGAGATCTTTC
AACGGGTGGCGAATATCCATTAAAATTACCACGCCCCGTAAACATTCACGTTTCTGCAAA
TACTCACCTAAAGAGCGTTGCCACTGAAGTTTCATCTGCTTAGGCACCGCCGCATAACCA
TAGCCTGGTAAATCGACTAATTTACAATTTGGTTCTACTTCAAATAAGTTAATTAACTGC
GTACGCCCTGGGGTTTTAGAGGTACGAGCCAAGTTTTTTGATTAGTTAAGGCATTTAATG
CCGTCGATTTCCCTGCATTTGAACGCCCTGCAAAGGCAATTTCCACGCCACTTGGTTTGA
TTATTCATTTGAAACATGCTGACAAAGAAGGCTGGGGGGAAATCGCCCTATTGCCTGAAT
TTAGCCAAGAAACCTTAGCAGAGGCGGAAATTGCAGTTCGCCAATGGATTGAAAAGTGGC
TAAATCATCAAGACGATTCTTTAACATCCTATCCACCGTCCGTTGCATTTGGGATTAGAC
GACAATGTTAAGTAGGCTATGTGATAATGATTAAATAGCAGCCTGTTCAAGAGACGATGC
GGTGTAAAATATCCCATCTAAATCACCGCTTTCATCAGATTTCCCGCCTATTATTTCTAA
CTTTTTTAATAATTGACAATAAAAGTTGAAAAATGCTTGTTATTTTATTCTTTATTTTAT
GTAAATGTTGTTTTTTTTTTTTTTTTTTTTACAATGGAGTGGGGGCATTTGTGCACCCTG
AAAATGTAAATAAAGGTTTATAGCGTTAGAGAAGATTATTATGAATAAAATATTTAGAGT
TATTTGGAATCATGCTCAACAGGCTTGGGTTGTTGTATCTGAATTAATAAAGTCTCATAC
CAAAACATCCACTTACACGGATAAAAGAGCTCAGGTATGTACCTCACATTATTTTTTAGA
TAAACAGCAAGATAAATTTAAATTAAGTCTTTTAAGTCTAGTATTACTAAGTATATTTTT
TAGTCCAGTAGGTTCAGCACAATATCTTCAAGATGGTTCTAGTCTAGGGTCTCTAGGAGG
TGACGCTGGTTCTATTGGTATTGGTCAAGGTAGTAGGGTTGGGTATGGTGCTATTGGTAT
TGGCCAGAACTCAAAAGCTGAAAATAGGACTACTATTGCGATAGGTTATAACTCAGAAGC
AAAAAAAGAGGGCTCTGTTGTGGTTGGTGCACATTCTGTTGTACATGGAGATTCTGGCCT
TGCTATAGGTCATTCGAGTATTTCTAAAGACAATCAATCTATCGCCTTAGGCAAAGGAGC
CAATGCGTTAAATGGACAAACAGTTGCAATAGGTGCATTGGCTAGTGCAACTGGGGCACA
ATCTCTTACTGTCGGGGCAAATACCAAAGCGGAGGGGTATGGCTCCATATCAATCGGTGG
CGATGATTTAAATACGACTGAATATGGCACTGTAGCAGGATTTTCTACCACCACGGCAAA
AGGAAATGCTGCCATTGCAATTGGTGGAAAATCAATCGCAGATGGAAATGGATCAGTTGT
AGTCGGTCCAGTCTCAAAAGCAACCCATATAGAAGGTGTAGCAATCGGTGCGAGAAGTAC
TTCAAATGGCGAATATGGTGTGGCTGTCGGTAGCCGTTCTGTAGCGGGCAGTCGTTCGGC
ATCTTTAGGCTATCAAGCTACTGCAAATGGCACAGGTTCTGTCGCTGTGGGTGAACAGGC
AACTACCGGCCAACAAAATAGAGCAACCGCACTTGGTAACAATTCAATTGTTCTTGTTGG
TGGTGGCGTGGCGTTAGGTTATGGTTCGAAAGCAGACACGCTTGGGAATATAGATGGGGA
GAAACAACCCCATTCTATAATAACAGACAGTACTGTTAGCAATGGTTTTAAATCAACACA
AAGTGTTGAGAATAACATTTCTATCGGTGCAGTTTCTGTGGGTAATGAGAGAATCAAACG
CCAAATCACCAACGTTGCAGCAGGTAAAGAATTAACTGATGCAGTAAACGTGGCGCAGCT
TAAATCCTTGACCATGAAGATTGATGGTAATACTAAAAAAGGAGATACACCAAAAGTTGG
TTTATGGGAAGGTACGCTCAAAGTAAAAGGCGAAGATGGTCTTACTTCCGACGCTAGCGG
CGATACGATTACGGTTAAATTAACCGAGGATGTTAAAAATAAACTGACTCAGATTGCCGA
TAAAATGTCATCCTTTAACATTAAAACAGATAAGGATAATACTGAAGCTACAATTAAGCA
TGGAAATACGATCCAGTTTACTGCAGGAAATAATATCTCAATTACCCGCAATGATAAAAA
TCTTACCTTTACAGTTAATTCAGGTGAGTTTGGCACTACAACTGATGGCAAATTGTCAAT
GAGGACGACAGGACTTGCAACTGTTGATACTGTAGTCACTGCTGTAAATCATGCAGGCTG
GAAACTGGCGATCGCTCAGGGAAGGGGTGGTCAAGCTACTCCTACAGAACATCTTATCAA
AATGGGTGATACTGCAACCTTTACCGCCGGAAATAATATTAAATTAGAACAAACGAACGG
AAATATTACGATTTCTACGGTTGGTAAGTTAATTAAAACAACGAAAACCTTAGATAATGG
CGATTTGCAAATTACTTATACTGATGGTTCATTGGATACTATTGCCAAGGGTAGAGATGG
TGCAATGGGTCCCGCAGGCCCGATAGGTCCTGCGGGTCCAGTTGGTCCGAAAGGTGAAGC
AGGTCCAGCGGGAGAGCGAGGCGAGCAAGGTCCTATAGGTAAAACTGGTCCAGCAGGTCC
TCAGGGCCCTGCTGGTGCAACAGGTCCAGCAGGTGAAGCAGGTCCTAGAGGTGAAAAGGG
TCCTAAAGGTGACAAAGGTGAACAGGGTGAGCGAGGAGAAACAGGACCACAAGGTGCACC
AGGTCCAGTTGGTCCGCAAGGTCCTACAGGTGCTAAGGGTGAGCAAGGTCCTAGAGGTGA
ACAAGGGACTCCAGGAGTAGCTGGTCCTAAGGGCGATAGAGGTGAAACTGGTCCAGCAGG
TCCAAGAGGAGAGACAGGTCCTGCGGGTCCAACAGGTCCTCGGGGTGAACCAGGTCCTAG
AAGTGACAAAGGTGAACAGGGTGATCAGGGACCTAAGGGTGATAAAGGTGATCCGGGACC
AAGAGGTGAAGCTGGTCCAGCAGGCCCGACAGGTCCTGCGGGTCCAACAGGTCCGAAAGG
CGATACAGGCCCAGCAGGTCCTAAAGGAGAGCAAGGTTTAACGGGTCAGACTGGTCCGCA
AGGTCCAGTGGGTCCACAAGGACCGCAAGGAATAGCGGGTGCAACAGGACCTAAGGGTAA
TAAAGGTGATCCGGGACCTAAGGGCGATAGAGGTGAAACTGGTCCGGCTGGTCCTGCAGG
TGCTAAGGGTGATCAAGGTATTCGAGGTCCAGCGGGAGTGAGCGTGTCTGGAGATTTAAG
CGATATTACTTCAATTAGTAATGGCGATACGAAAGTATCTTTAGGTAAAGATGAACAAGG
AAATCCAGTTGTAAATATGAATGGTGCCAGAATTACCAACATTGGAGATGGTAGTGCTGA
GGGCGATGTTGTGAATGTTCGTCAGCTCAATACAGTGGTTTCTTCGATGAATGCTGGATT
TAATCAATTGTCGAAAGATATT
>H199 Scaffold3
GCATTTTTCAACTTTTATTGTCAATTATTAAAAAAGTTAGAAATAATAGGCGGGAAATCT
GATGAAAGCGGTGATTTAGATGGGATATTTTACACCGCATCAAAAGATACAGGATTACCA
CGAGAGAGTTTATACAAAACTTTATCAGGTGCAAGCAAACCACGTTTTGACACCATTGCA
AAAATATCATCTGCGTTGGGTTTAAACATTGCGTTTGTTCCAAGAACTTTGTGATTCTTA
TTTGGGGCAAATGACATTTGCCCTAATATCAATAGATTAAATCGAACGTTTAATCTCAAC
CACTTCGAATACCTCGATTTGGTCGCCGACTTTTACATCATTGTAGTTTTTCACGCCGAT
ACCACATTCCATACCGTTACGGACTTCTGAAACGTCGTCTTTGAAACGACGGAGAGATTC
TAACTCGCCTTCAAAAATTACTACGTTATCACGTAATACACGGATTGGGTTGTTACGTTT
GACGATACCTTCAGTAACCATACAACCTGCAATTGCACCAAATTTCGGGTGACGGAAGAC
ATCACGCACTTCTGCCAAGCCGATGATTTCTTGTTTAAATTCAGGTTGTAACATACCGCT
CATTGCTGCTTTGATTTCGTTTAATAGCTCATAAATGATTGAATAATAACGTAAATCAAT
GTTTTCACTTTCGATAATGCGACGTGCTGAGGCATCTGCACGGACGTTAAAGCCAAGTAC
AATAGCGTTAGACGCTGCCGCTAAGGTTGCATCGGTTTCCGTAATACCACCTACGCCAGA
GCCAACCACTTTCACTTTTACTTCTGCCGTTGAAAGCTCGTGTAAAGATTGAACAATCGC
TTCTACAGAGCCTTGTACGTCTGCTTTCACAATCACGTTCAATTCTGCAACATCGCCTTC
CGCCATATTGCTAAACATATTTTCAAGTTTCGCTTTTTGTTGGCGAGCTAATTTCACATC
ACGGAATTTACCTTGACGGTATAACGCCACTTCACGCGCTTTTTTCTCATCACGCACCAC
TGTCGCTTCATCACCTGCGGCTGGTACGCCTGAAAGTCCTAATACTTCCACAGGAATTGA
TGGGCCTGCTGATTCAATGTCTTTACCATTTTCATCACGCATTGCACGAACACGGCCATA
TTCAAAGCCACAAAGTACGATGTCGCCTTTGTTTAACGTACCTGATTGAACAAGGATAGT
TGCAACTGGACCACGACCTTTATCGAGGTAAGATTCGATAACCACACCGCTTGCCATACC
CTCTTTCACTGCACTTAATTCTAATACTTCCGATTGAAGAAGAATGGCTTCAAGTAAGTC
GTCAATCCCCATTCCTTTTTTCGCTGAAACAGGAACAAATTGAACATCACCACCGAATTT
CTCAGAAATCACTTCGTGTTGAAGTAACTCTTGCTCTACACGCTCTAGGTTTGCTTCTGG
TTTATCAATTTTGTTTACCGCAACCACAATCGGCGCACCAGCTGCTTTCGCGTGTTGGAT
TGCTTCAATGGTTTGTGGCATTACGCCATCGTCAGCTGCTACTACAAGAACAACGATATC
CGTTGCTTTCGCACCACGCGCACGCATTGAGGTAAATGCCGCGTGTCCTGGTGTATCTAA
GAAGGTAATCATCTTACCGTCGTCGGTTTCAACGTGATATGCACCGATATGCTGAGTAAT
ACCGCCAGCTTCACCTGCTGCTACTTTCGCTTTACGGATATAGTCTAATAATGAGGTTTT
ACCGTGGTCAACGTGTCCCATAATGGTCACAACTGGCGCTCGGGTTACTTTTTCTGCGTG
TAAGTCACGATCTTCTAAGATCGCTTCTTCTAACTCATTTTCTTTACGCAGAATAACTTT
GTGTCCTATTTCCTCTGCAACAAGCTGTGCAGTTTCTTGGTCAATCACTTGGTTAATGGT
CACCATTTCTCCCATTTTCATCATTGTTTTGATAATTTCGGTCGCTTTTACTGCCATTTT
GTTCGCAAGTTCTGCCACAGTAATAGTTTCACCGATCACCACATCACGCGTAACTGCTTG
AGCTGGTTTAGTGAAGGCTTGTTGTAATGCACAGCCTTTCTTCGCGTGTTTACCCTTGAC
TTTGGTATCTTTTTGGTTACGGCGGTCAGATTGACGTTCATTTTTACTGCCGTTTTCATC
ATCACGTCCGCCTTTTTTGGTTTTCGCTACACCGCCTTTGCCACGTCCACGATTGCCTTC
ACTACGACGCTCAGAATCACGTTCTGCTTCTAACGCATATTTAGAAGTAAAGCGGTCATC
TTCATAGTCTTCACCATTTTCAATCGCTTCTTCACGGGCAATTTCTGCTAAACGACGAGT
ATTTTCTGCTAAACGACGAGCATTTTCTGCTGCACGTTTTGCGTCCATTTCCGCTTTTTG
GCGAGCCACTTCTTCTTGCTTACGACGCAATTCAGCTTCTTCTTTACGTTTTGCCTCTTT
TTCAGGATCAACCGCTTTTTCTTGTTTTGGTTGAGCTTCTGCTTTTGGTTGCGCTGGTTT
TGGTTGTTTATTTGGCATTACAGGCACTTGATGTACCGCTTTTTTTGCTTCTTCGGCTTT
GGCTGCTTCTGCTTTTTTAGCCTCTTCTTTCGCTTTGGCTTCCGCTTCAGCTTTTTCTTT
CGCTGCTTTTTCTGCTGCTTCTTTTTCTGCTTTCGCTTTAGCTTCCGCTTCTTGTTTCGC
TTTCAGTGCTTCTTCTTGGGCTTTTTTAGCTGCTTCAGTATCTACTTTGCGAGATTTACG
CACTTCCACTTGCACTTCTTTTGCCTTACCGCCTGCAGTCGTACCGCTCACGGTTGTTTT
AGTACGACGCTGTAAACTTAATTTCTTCGGTGCGTCTGTTTTGATTTCATTTTCACTCAT
TCTTTCTCTCCCTGTTTTTAGCTAAACCAGCAAATTTGACGTGCAGCCATAATTAATTCT
GCGACTTTTTCTGCGGTTAATTCTTCAATATCAGCTAAATCATCAACACCTTGCTCTGCA
AGGTCTTCAAGAGTGGTAATCTGTTTTTCTGCTAATTTAAAGGCGATATGGCGATCCATA
CCTTCAAGATTTAACAATTTATCTTCAATATGTGCCTGTTTTAATGCTTCTTCTTCCGCT
AACGCTTTAGCTGTGATCGCATTTTTAGCACGCGCTTGAAGTTCTTCAACTAGATCTTCA
TCTTCTAAGCCATCAATTGCTGTCAGTTCCTTAACTGGTACATAAGCAATTTCTTCTAAT
GAGGTAAAGCCTTCTTCAATTAAAAGATGAGCAAATTCTTCATCAATTTCTAAAGCGTCC
ATAAAGAGATTAATCACTTTATTGTCTTCTGCTTGATGTTTTTTTTCTAACTCATCGGTT
GTCATCACATTTAATGTCCAACCTGTTAATTGGGTGGCTAAACGTACATTTTGACCATTA
CGACCGATAGCTTGTGCAAGCGCGTTTGCTTCAACAGCAATATCCATTGAGTGATTGTCT
TCATCAACAACGATTGAGCTAACATCAGCAGGTGCCATTGCGTTAATCAAAAATTGTGCT
GGGTTGTCGTCCCACAACACGATATCTACACGCTCACCGCCAAGTTCGTTAGTAATTGCC
TGTACACGCGCACCACGCATACCGACGCAAGCACCGACTGGATCGATACGTTTATCATTG
CTTTTCACGGCAATTTTGGCGCGAGAACCTGGATCACGAGAAGCCCCTTTGATTTGAATC
ACTTCTTCACCGATTTCAGGTACTTCAAGTTTGAATAACTCTTGTAACATCACTGGTTTT
GCACGAGTAACGAATAGTTGAGGACCTTTTGACTCAGGCTTAATTGCATAAAGTACACCA
CGCACTCGGTCACCTGGACGGAAGTTTTCACGCGGTAACATATCTTCACGCATAATCACC
GCTTCAGCTTTAGTGGTATCGTCCTTTTTACCTGCAAGCTCAAGAATAATACTTTCACGA
CTTACTTTTTTTACAGTACCGATAACAATTTTGCCTTCTTCTGAACGGAATTGTTCAATC
ACTTTGTTACGTTCCGCTTCACGAATTTTCGTGGTGATCACTTGGCGAGCGGTTTGCATT
GTTATACGGTCGAATGCGATAGACTCAATCTCATCTTCAACATAGTCACCTAATTGAATG
TTCGGGTCTTCAAATTGAGCCGCTTCTAAGGTAATTTCACGTGTGTGGTAGTGCACTTTT
TCAACCACTAACCAACGACGGTAGGTGGTAAATTCACCGGTTTTACGATCAATCACAACA
CGCACATCGATATCAATGCCGTTGCCCGTTTTACGATCTTCACGTTCTGCAGCCGCTTTC
TTTTTCGTTGAAATGGCTAATGCTGTTTCAAGTGCCTCAAAAATGGCATCTTTTGGTAAT
AATTTTTCATTGGATACCGCTTCTGCGGCTAATAAAATCTCTTTACTCATTGGTTTTGAT
TTCCTTAGAAATTAAAAACGGGGATTAAATTTGCTTTTTGAATGTTGCCAAAGGCAAAAG
CCTGTAAATTACCATCAACTTTTAAGGTAATTAAATCACCTTCAACACTCACTAATTCAC
CTTGCCATTTACGGCGATCTAACATTGGAATGCGTAAATGAACAACAATTTCACGCCCAA
CAAAGCGTTGATAGTGGGCTAATGTAAATAATGGACGATCTAACCCAGGGGAAGATACTT
CTAGGTTATATTTATCCGCAATCGGATCTTCCACATCAAAAATCGCACTCACTTGACGGC
TAACATCGCTACAATCATCAATCGTAACACCGCCTTCTTTATCAATATATAAGCGTACAG
TTAAAAAACGACCTGCACGTTGGCACTCAACGCCGACAAGTTCAAATCCCATTGCATCAA
TGGGATCGGCGACAAGCTCTTGTAATTTTTGTTCTAATGTTGCCAAGGAAACCTCCATTT
GACAGATATAAAAAAAGGACTTGAAAAAGTCCCTTTAACACAACAAAGCTGACTATGTAG
CCACAAAAAAGCCTCAAACTACAACAGTTGAGGCTTCAAGCGGTTTGTTTTATCTAACAT
TTTACAATTTCAAATGCCTAGATAGAACAAAACTCATCGTCTTAACCAAAACGATGAGCC
TTAAAACTGGTTGCGGGGGCCGGATTTGAACCGACGACCTTCGGGTTATGAGCCCGACGA
GCTACCAAGCTGCTCCACCCCGCGTCTGATGTGGTGTATTATAGGGGATAAAAAAATCCG
TGCAACTCTTTTTTTAAAAATTAAGAATGAATGCTAGATTTTTAGTCAAAATATGCTTTA
AGCATTATCTTTCAACAAAAACACCCCTTTATTTTTTATTTCTATATAACAATTTCTTTG
GGATTCATCATAATCTTCTGGGTTAAGGTTAATCATTAATGTTTTCCCTTGCCAAAGTAC
GGTAATTTCCCAATGGTTTCCCATATAGACAGCCTGCCTAATTTCACAATATTGAGCTGC
AGTTCCATCACTTAACAAGCGGATACTTTCTGGTCGTAATCCGACAAGACAATCCCCATC
AGGTACTTGAAAACGTGCTGCATTTTCAAGGGTAAAAGAAAACTCACCGATATTAATTTG
ATTGCCTTGTCGTTTTCCTGAAAAAATAGTTGATTCCCCCATAAAATGAGCAACAAAGAG
AGAGTTTGGCTGTAAATAGAGATTTTTAGCCGTATCTTTTTGCATAATGGTACCCTGATC
CATCACAATCACTTCATCAGACACTGCAAAAGCTTCACTTTGATCGTGAGTAACATAGAG
TGAAGTGATATTGAGCCGTTGTTGTAACTCGCGGATTTTTTCTCGCATTGAACGGCGTAA
ATTCGCATCTAGACTACTTAGAGGTTCATCAAATAAGAGAACTTTAGGCTTGAGAATTAA
TGCTCTTGCTAATGCCACTCGTTGTTGCTGTCCGCCTGAAATTTGATCGACATAGCGATC
TTCAAACCCTATCAGATCGACTAACTCTAATGCTTCTTTTACTCGCTGTTTTCGCTCTTC
TTTGGATACACCCTGCATTTTTAGCCCATATTCCACATTTTCACCAATCGACATATGTGG
GAAAAGTGCGTAAGACTGAAATACGATACAAATATCTCGCTGTTGCGTTGCGTTGTGGGT
AACATCTTCGCCGTCAATAAAAATTTGTCCTGCTGTGGGGCTTTCTAAACCTGCAACTAA
ACGTAACACAGTGGTTTTGCCACAGCCAGAAGGACCGAGTAACGTGACCATTGTGCCTTG
TTTAATTGAAAAGTTTAAGTTATCTATAACCCTATGTTTACCAAAAGATTTGCTGATATT
TTTCAACACGAGAAAATCATTTTTTTGTTCCATTTTTCTCTCCAAATTCATCTTTTTGCT
TTGAACGGGCTATATGCATGTCGCCAACAAGCCAATCAAATAAGAAAATCATTGCCATCA
TGACTACAATCAACATTGAGCCATAGGCAATCGCCATTCCATATTCCCCATCCTCTACTC
GATTTAAAATATATGAGGTTGCGACGCGTGTGTCTGCTGTAACTAAAAAGATGATCGCAC
TGACTGTTGTCATTGATCTAATAAAACTCGTAACTAAGGCAGAAAGTAACGCTGGTTTTA
AAAGCGGTAAAGCGACAAAGCAGATTGTTTTTAATGTTCCAGCTTTCAGTGAGAGCGAGG
CTTCATCTAAGGCTTTATCTAACTGTCTTAATCCAGCAATAGCCGCCCTCATTCCTACTG
GCATATTCCGCATCACCATAGACAAAATAATAATAAGCCCTGTTCCTGTCAGGTAAATAG
GTTGATGGTTAAAAGCCAGAATATAGGATACCCCAGTCACTGTTCCTGGTACGGCAAAAC
AAAGTAACGTCAGAAATTCTAAGGGCTTTTTCCCTTTAAAATCACGGCGAACAGTAATAT
AAGCAATCAACAAACCAAAAATAGCCGTAATCGGTGCTGCACTAGCGGCAAAAATCACCG
TTTGGATTAAAGATGGCCACGCTCCACTATTAAACCCTTGTCCAAAAAGATTGAGGTAGT
TATTGAATGTCAGTGTGTGGTCTATTCCCCAACTTACGGTGAAGCTACCGTAAAAAATAC
TACCGTATAGTACGAAGTTAAACAGAACCCAAAAACCTAAAGTGCAAATAATTGCCCATT
TCATACCGCTTGGTAATGCTTGTACATCACCTCGATAAGATTTACCTGATACGGTGATAT
AAGATCGATTGCCAATCCAGAGATATTGCACCACAAAAATCGTAAGGGAAAAGAGTAACA
AGATCACACCTAAGGTGCTTGCCGAAGCATAATCTAACTGTGAACCAGCAATATAGAAAT
AGATTTGAGTGGCAATAACGTCAAAACTTCCACCTAAAACCAAAGGGGTGCTAAAGTCTG
CAAGCGATTGGATCACCACAACTAAAAACGAGTTGGCTAACGCTGGCTTGAGTAATGGAA
AAATAATATAGAAGAAGGCTTGATAGCGGTTAGATCGTAAAGTATAAGCGGCTTCTTCGA
CAGATGGGTGAATAGATTTTAATGCACCGTCTAAAATCATAAAAGACATTGGGGTCAGTG
CGAGGGTATGGGCAATCACTATCCCTGTAAAACCATAAAGCCAGTTATTACTAAAGCCAA
GATAATCGACTAAAAAAGCAGTCACATAGCCCGAACGTCCTAACATAAGGGTGACACCTA
AGCCAACAACAAATGGCGGTGTTACAATGGGTAAGATAGAGAAAATTTTACCAATAAACG
CCGTGCGTTTTGCAATCCGTGTGGTATAAAGAGCAAAGGCTAAACCAAACAACGTAGATA
AAATCCCAACAGTTGTCGCAACACTTAATGAATTACCAATCACTCTTAATACATAAGGCT
GTTGTAAGATAGACAACACTTGACTTGGTACAAATTCACTGCCGTCGTAAAACATTGAGA
TGAAAATTGCCAGTGTTGGATAGACCATAAAGAAAAAGATCAACAAAATAATGCTAATCA
ATGAGGCAATAATAAATCTGTCACCCTGCATTATTTTTAATTCAGCAAGGGCATTTGTTG
CTAACGCAATCAACGCAACAATTAAGAAAAAGACCGCATAACCTAAGCTGATTTTTGCTA
AAATTGCGGAAAGAAAGATAAAGAGAAACAGCCCAACTGCCCCGAATAACTCACATTTAC
TTCGTAATGTCGAGGATGTTTTGTTCGGATACAGATAAAGCAGTAGGGGAAAAAACCATA
TCCAAGTAAGGTTAATATCATTCCACCCCATAGCCTGTTGAAATTCGGCTGAAGTTGCTT
CAAACAGTCCATATTGCAATGCTTTTACTGGGAAAAAGCAAAAGCCTAAAAAAGCAAAAA
TAACCCAAGTCAATGAATGACGAAAAAAAAATGTTTGCATAACCCTCTATAACATCTATT
CCACAATCTTTCATCATTCTACTATTAAACAAAATGATAGAATAGTTAAATTATAATTCA
GCGCCAACTAAAGAATAATCAACCCGATCTTCAAAAAAAGATCGGGTTTGAGTGTCATAC
TTTAAGAACGCCCAGCAAAAAAAGCGAATCGTTCTAAAATAGAACCATTCTAGCTCAAAA
AAAACAATCAAGTTTCCAAATAAAAAAATATTGGCTGAGAAATAGTAGACCAGCTAAAAA
GATAACAAGGAATTTACCCCCCCAAACTCTTCCGTCAATTTTTCTGTAAACAGACATAAT
TCTTCCGTCATTAACAGAAAATCCGCATCGAAACGTTGGGCTTTGTCTTCTTTCAAAATA
TCATCGTTCTTTTCACGCACTTCATCGGCAAATTTGACACGGGCAAGAGTGGCATCTTCG
TTCAACACAAAAGAAAAATGATTTTCCCAATCTAACGCAAGTTTTGTGACAAATTTGCCC
GCTTGTAAATGTTGGCTAATTTCGTCGCTTTCTAAATCTTGGCGTTTACAACGGATTACG
CTGTCGGTATCAAAAGATTTTAATTCTGCTTCTTCCAGAAGTGTCAGCCAGCTTGGTGTA
TGCCCTTTTGCCACCCAATTTGTCATCACTTCGCTCGGCTGTAGCGTGAAGGAAATCGGC
ACAACAGGCAGAGAGCCAAGGGATTTGCGTAATAAAGCAAGGGTGTCTTCGGCACGTTTT
ACCGAGCCACTATCTACATAAACGAGCTGTTTATCTAAGTCTAACCAAATCGCCGTAAAT
TGGTGTTTACTAAACGCACGAGGCAACAACATTGCCACAACATCATCTTTGATCGCCTGC
TTTTCCGTTTTTTTCAGCTTACGTTGTTCCTTTTGTTCTAAGATTTCAATGCGATTTTCC
GTTTCTTTTTTGACGACGTGAGCTGGCAATAATTTTTCTTCTTTATGAGAAACCAGTAGG
AACTGCTGACCCTGTGCAAAGTGCAACAGTTCACTTCCTGCAAGCGGTGACGACCAGCCA
AATTTTTGCATATCGCTTTGTTGGCAAGGGGTGAATTTTGTTTGCTGTAATTGTGCGTCT
AATTCACTGCTAGTGAAGCGTAATTCACTGGTTAAACGGTAAATCATTACATTTTTGAAC
CAATATGTCATAACATCTCTCTTTATCTAAAATTCATTATCAATCAATAAGTTACTGAAA
GTTCATCATTCATTACTTTGATTATATCACCATAACTCAAAATGATAGTAACCATTTTGA
GCACGAATATCACAATCACTTAGTCTTGGTATAGAAGTATAGTAGGAAACTTTCCAAGCT
CAAATTACTATAAACGTGACAAAACATTTTCTTGCTTAAAACACAAAATGTAAATTTTGT
GATCTTTCTCTCATTTTCGAATATTTTCGATTGTTTTTGTTTTTAAGGGGTGTAAACTTA
CTTTCGAAAGCAATCGTAGTATGTAGTGGTTGTTTTGATGTAGGAGAGAAAATGAAAAGT
AGCGTAGAAAGACGTTCTGACATTTTGGCATTATTGCAAAAAACAGGCAGTCATCGAGTT
GAAGCATTGTCTCAGCATTTCGGGGTTTCGACGGTTACTATCCGTTCAGATCTCAATGTG
TTAGAGCAACAGGGCTATATTACAAGATCGCACGGTTTTGCGGTATTAAATTCCAGATTA
ATGGCGGAACTTTCTATTGCGGATAAACGCAATAATTATCCCGAACTCAAACAACAGATT
GGTCATCTAGCTGCCTCTTTACTAAAAGAGGGTGAAAAGGTGATTTTGGATTCTGGAACG
ACAACGAAAGCAATCGTAAGTGCTATTGGCGATCTTAACTTGACAGTATTGACAAATGGA
CTTGATGTCGCAATGGCATTGGTTTCTTGTCCAAATGTTGAAGTAAGAATGACGGGTGGG
GTTTTACGGAAAAATGCGATGTCGTTTTCGGGAGTAATGGCGGATAATAATTTGCAACAT
TATCGCTTTGATAAAGTCTTTTTGGGTGTTGATGGTTTTGACTTACAAAAAGGGGTCACA
ACCTTTAACGAGCAAGAGGCTCAGCTAAATCGCTTAATGTGTGATGCAGCGGATCAGGTG
ATTGTGGTGACTGATTCAAGCAAATTTGGTCAATATAGCCATTTTGTTATTTGCCAAGCC
AATCAAATAGATGTGTTAGTCACGGATAATAAAATTCCTCTAAGTTATCGAGAGTATCTC
GAAAATGTCGGGGTGCAAGTGTTAATTGCGTAGTTTTATTCTCTTTCCTTATAAATAAAT
CCATTTATTTGTGAGGGAAATGCAATGATCCTCAATATTGCTAACCAAACATTAGAAAAG
CAGAACGCTTTTTGGACGGCAAAGGAAATTGCCCAACAGCCAGCGACTTGGCGTGAAACG
GTTTCTATTGTGAAATCGTCACTTGTTATTCCATTTCTTCAGCCTCTTGTTGAATATGCA
AAACAAGGCGAACTTCGTGTTATTTTTACGGGGGCAGGTACTTCTGCTTTTATTGGTGAG
GTTGTTGCACCGATATTAAGCCAGCATTTAGGTTGTGCTATCGAAGCGATTGCAAGTACT
GATCTTGTATCCAATCCTTATCAATATCTTTTTGCGGATAAACCAACGCTTTTGGTGTCT
TTTGCTCGCTCTGGTAATAGCCCTGAAAGTATTGGGGCAGTAGAGCTTGTCGATGAAATT
GTAGAGGAAGCGTATCATTTAGCCATAACGAATAATGTCAATGGGGCATTATTTAAAAAA
TGTCAGCAAGATCCGACCGCTTATCCATTAGCATTACCAGAATCAACCCACGATAGAGGC
TTTGCAATGACCTCCAGTGCCAGCAATATGATGTTAGCGGCATTAGTGGCATTTTTACCC
GATGTATTTGATGATAGCTGGGTTGAGGAAACGGTATCGGTGACAGAACAGTTACTAGAA
CGGGATCTGCTCGAAATCCAACGTTTAGCCCATCTGCCATTAAAACGGATCGTCTATTTA
GGCAGTGGGCATTTCCAAGGGCTTGCCCGTGAAACCTCTTTAAAATTACTTGAACTCACC
GCTGGTGAACGTCTTGGCTTCTTTGAGTCGTCAATGGGCTTCCGCCACGGACCAAAATCC
CTTGTTCAAGATGAAACGCTCATTTTTATCTTCTTATCTCAGCAACCTTATACCGCACAA
TATGACCGTGACCTGTATCAAGAGTTAATCAGAGATAAAAAAGCCAGAGAAGTGGTGTTA
CTAGGCGATACAAGCGGTTCGATCCGAGCTGAAATTCACAAATTAGATGACGCAGCACGG
ATTTTCCCATTCTTAGTGATTGGGCAACTTTACTCGTTTTATAGCTCGCTCTATCTCGGC
TACACCACGGATAACCCTTGTCCGACAGGCGAGGTTAATCGTGTGGTGCAAGGTGTAACG
ATTTATCCATATTGATATACAGGAGGCAAAAATGGCAATTTTAAATGTACGCATTGATGG
ACGTTTAATCCACGGTCAAGTGGCAAACTTATGGACGTCTTATCTCAATATCACTCGCAT
TATGGTCGTCGATGAAGTCGCGGCAAATAATGACATTGATAAAGCAGGCTTACGCTTGGC
TTGCCCAGCAGGGGTGAATTTAAGTGTTTTACCTGTGGAAAAAGCAGCTGCCAACATTAA
CGAAGGGCGTTATGACTCTCAACGTGTGTTGTTGGTGACAAGAACCCCACAAACGATCTT
ACAGCTTGTGGAGGCAGGCGTAAATCTGCCAGAAGTAAATGCAGGGAATATGCCTAAAAC
GGATCTAACACGTCCTATCCGAAAAACAGTACACGTTACTGAAGATGATGTGGAAGTGTT
TAGAAAACTTTCTGAAAAAGGCGTGAAGCTTACTGCTCAGTTAGTGCCTAATGAAGAAAA
AGTCGATTTAATGAAACTTTTATAGAGGAGTAACGATTATGATCGAATGGTGGCAAATAC
TTTTGATAACGCTCTATGCGTTCTATCAAATCCTAGATGAAATCACGATTGTATCTAGTG
CTGGTTCACCTGTGTTTGCAGGCTTTATCACAGGTTTAATTATGGGCGATTTAACAACTG
GATTGTTAATCGGTGGTTCAATGCAATTAACCATTTTAGGTGTAGGTACCTTCGGTGGTG
CATCTCGTATTGATGCAAACTCAGGTACTGTTATCGCAACTGCATTCTCTGTTGCAGCTG
GAATGGATCCACAATTAGCCTTAACAACCTTAGCTGTACCAATCGCAGCGTTAATGGTTT
ATACCGATATTTTAGCGAGAATGTCTAACGTATTCTTCGCTCACCGTATCGACAAAAATA
TCCAAGACCACGCTTATAGTGCAATCACAGTAAACTATCTCTGCGGTGCAATCGCTTGGG
GTCTATCTCGTGCATTACCAATCTTCTTAGCGTTAGTGTTTGGTGGTCCATTTGTGGCAA
GCCTAGCAGAAGCAATGCAAACAGGCTTCTTAAAAGTTATCGCAGATGGCTTAACCCTTG
CCGGTGGCGTATTACCAGCGTTAGGTTTCGCAATCTTACTTCGTTACTTACCGACAAAAC
GTCACATTGCATACTTAATCCTTGCATTCTCACTCACAGCAATCTTCATTACTCTCTTCG
GTAACATCAATGCTGTCGGTGCATCAACAGGTGTAAGCAACTCAATCAGCAGCGTACCAA
TGCTTGCAATGGCAGCAATCGGATTTGCATTCGCCTACATTGTTTACCAACGTAGCGTAG
AAGGTGGCTCAGCCCCAGTTGCAAAACAAAATACCACTTCTGACAAAGGAGAAATTGAAG
ATGACGAACTCTAATCAACAAGTCGGAAATCCAAAAGGCTATAAATTAACAGATGCGGAC
TTCCGCCAAATCAATATCCGTAACTTATTCTTCAACCAAGTTGGTTGGAACTACGAACGT
ATGCAAGGTTCAGGTTATTTATGGATTATGTTGCCACAGCTACGCAAAATGTACGGCGAC
AATACACCTGAACTACAAAAAATGATGGTGATGCACAACCAATTCTTCAACACCAGCCCA
TTCTTTAACACTATTGTTAAAGGTATCGACTTGGCACTTGAAGAAAAACAAGGGGTGAAA
TCACTTGAAGCCGTTGCAGGTATCAAATCAGGTTTAATGGGACCATTTGCCGCTATCGGT
GATGCCCTATTCGGCTCACTTGTCCCAGCAATTATGGGGGCGATTGCCGCAACAATGGCA
GTAAACGGCAATCCGCTTGGTGTCGGCTTATGGGTTGCGGTAGCGATTGCAACAATGGTA
TTCCGTTGGGTGCAACTCAAAATCGCTTATCGTGAAGGGGTAAACTTAGTCACCAACCTA
AGTCACCGTTTGAACGCACTAACCAATGCTGCAACAGTGCTTGGGGTATTCGTTGTGGGG
GTAATGTGTGCCACGATGGTGAATGTCAAAGTACCGTTTGTTGCCACTATCGGTGAGAAA
GTCGTTTCCGCCCAAGCGAACCTAGACCTTATCTTACCAAGATTAGTCCCTGCGTTAGTG
GTGTTCTTCATCTACTGGTTACTCGGCAGACCGAAAATGAACTCTAACAAAGCGATTATG
ATCATCATCGCACTCTGTATCTTGCTCTCTTGGGCTGGATTGTTGGCGAAAGGGTAATTT
AAAAGGGACACGAAGCGTCGTGTCCCTACAACCACTTCGGATTTAGTCTTGTAGGAACAC
GCTGCGCGTGTCCGTCAATAATCATTCAACTTGATTAATAATGTGGTTGTGGGAAATATT
GGGACGGACACACGCAGTGTGTCCCTACCCGCGTATCAATACAACGTTATTGTAGCGACG
CCACGCTTGGCGTCCTAAAACAAGCGGTCAAATCCATTCAAAATGTTACAAATAACCAAG
ATCTAAAACCCAATCGCTCTTCTCTAGATTTATTTGGTTTTATATCTTTTAAGCGAGGTG
AGCTATGCCTTTCCAAATCGGCGAAAAGGATTTCCTACTCAACGGAAAACCGTTCAAAAT
CCTGTCAGGTGCAGTACATTACTTTCGTATCGTGCCGGAATACTGGTACAAAACGCTCTA
TAACCTAAAGGCAATGGGGTGTAACACGGTTGAAACCTATGTGCCGTGGAACTTACATCA
GCCACAGCCTGATCAATTTAACTTCAGCAAGCGGGCGGATTTAGTCAAATTTTTGCAAAA
AGCAAAAGATCTAGGGTTGTACGTTATTCTTCGCCCAACACCTTATATCTGTGCGGAATG
GGAGTTTGGCGGATTGCCTGCGTGGTTGCTCAATATTCCAAATATCCGCTTACGCCAAAA
CGATCCGCTGTTTATCGCTGAAATCGACCGCTATTTTCAAGAACTACTTCCACGCATTGC
CCCTTACCAAATTACCCAAGGCGGTAATATCCTAATGATGCAAATCGAGAACGAATACGG
CTCGTTCGGCAATGATAAAAACTACCTAAGAGCTATTCGGGCGTTGATGTTAATTCACGG
GGTGAACGTACCGCTTTTCACGTCAGACGGTGCGTGGCAGAACGCCTTAGAAGCAGGGGC
GTTGATCGAAGATGATATTTTGCCGACGGGGAACTTCGGCTCTCGTTCCAATGAAAATTT
AGATGAGTTGCAACGTTATATTGATAAGCATGGCAAATCTTACCCGTTGATGTGTATGGA
ATTTTGGGACGGTTGGTTTAACCGTTGGAAAGAGCCTGTGATCCGCCGTGATGCTCAAGA
TTTAGCGGACTGCACCAAAGAGTTACTCGAACGGGCAAGTATCAATTTTTATATGTTCCA
AGGCGGAACGAATTTTGGCTTTTGGAACGGCTGTTCCGCACGGTTAGACACCGATTTACC
GCAAGTAACCAGCTACGACTATGATGCCCCTGTTCACGAATGGGGCGAACCGTCAGAGAA
ATTCTACCTGCTACAAAAAGTGCTAGGGCAGTATCCCGATGCCAGCCCGATTGTCGATCC
GATTTTGCCAAATATCACCGCTTACCCACCGCTTGCAGTGCAAAATGAAGTCTCGTTGTT
TGGTACCTTAGACACAATCAGTGAATGCTATGAAAGCCCGTTCACTCAAACAATGGAACA
GCTAGGGCATTACTACGGCTATCTGCTTTATCGAGCCAAACCGACAGCATATAGCGGTGA
GATCAAGCTGAGAATTTACCAAGGCAGAGATCGCATTCAGATTTTCAACGATAAACAAAA
AGTTGCCACCCAGTATCAACACGAGATCGGCAATGAAGTGATGTTACAGACACCAAATGG
CGAGTTCCAACTTGACCTATTAGTGGAAAATATGGGACGAGTGAATTACGGCGGTAAGCT
ACTTGCAGCGACACAGCATAAAGGGATCGGTGCAGGGGCTGTGCTTGATCTGCATTTCCA
CACAGGCTGGCAACATTATGCGATTGATTTTGACCGCTTGGAAGAGATTGATTTTGATGG
CGAAAAAGACAGCCAAACGCCTTCGTTCTATCAATTTAAGTTACACCTAGACCAAGAACC
GCAAGATACCTTTATTGATACCCGTGATTTCGGCAAGGGGGTAATTGTGGTAAATGGTGA
GAATTTAGGACGTTACTGGAATGAAGGCCCAACCTGTTATCTCTATCTGCCTGCACCGTT
ACTGCACAAAGGCGAGAATGAGATTATCGTCTTTGAAACGGAAGGGGTGAAGATCGATAG
CTTAACATTTAGTGATAAGCCGATTTATAAAGAGTTGAATACGAAGAATTTATAAGGACA
ACCCAAAAAATATCGTCAAACTTCCCCCTTTGAAAAAGGGGGATTGAGGGGGATTTAAAG
ATCTAAACAGTTAATCGCACTATCTTAAAATCCCCCCTAGCCCCCCTTTTTCAAAGGGGG
GAATAAAAAATTCAAAACTACCAAAAGGAGCAACTATGAGCTTAATTTTAATCAGTCACG
GAGAGTTTGCGGAAGGCTTACTGGATACTGCCGAAATGATTTTAGGCAAAATCGACAATG
CTCAAACCGTCTGCTTATATCCACACGAAGGCAGTGAAGATTTCCAAGTGAAATTTGAGC
AAGCACTGGCGAATGCAAGCGGCGAGATTGTGGTTTTTTGCGACATTATGGGCGGCACGC
CGTGTAATGTGGCAATGCGTTACTTGCCGAAATTATCAGGGTTATATAGCGGAATGAATT
TACCGATGGTGATTAGCTATGTGAGTGAAGAAGGCACGGACGGCTTACTGGAAAATGCCA
AAGAACAAATTCACGATGTGGCTCAACAACTTAAAAGCTTAGCGTTAGGCGATGATGAAT
AGGAGTAGCAGTATGTCTAAACAAGATTTAATGAAAAAACTTTGCACCAAAGAGGGCATT
ATTGCTGCTCTTGCGATTGACCAACGTGGTGCGTTACGCCGAATGATGGGCGATGATATT
ACCGCTCAACAGGTCAGCGAATTTAAAACCTTGATTTCTCAAGAATTAACCCCCTATGCG
TCGTCGATCTTGCTTGATCCTGAATTTGGCTGGGCGGCTTCAGAGAAACGTGATGCAAAT
TGCGGATTAATTATGGCGTACGAAAAAACAGGTTATGATAAAACCGCTGTGGGTCGTTTC
CCTGATTTGATTGATGATGTGTCCGTCTATCGCTTAAAAGAAAAAGGGGCGGAAGCGGTT
AAATTGTTGATCTATTTTGACATTGATGAACCACACGAAATTAACGACCGCAAAGCTGCC
TTTGTTGAACGTGTTGCTTCGGAATGTAATGCGGAACAAATTCCGTTGTTCTTAGAGATT
TTGACCTACGATGGCTCAAACGAAGATAAAGTCTATAACGCCAAAGTGAAACCGCACAAA
GTGATTGAAGCGATGAAGTTCTTTGCGGACAAACGTTTTGGGGTAGATGTGTTGAAAGTG
GAAGTGCCTGTGGTGATGAGCTATGTGGAAGGCTTTACTGATGGTGAAGTGCTTTACGGC
CAAGCAGAAGCGGCGGAATTCTTTAAAGAGCAAAGCGAAGCAACAGATCTGCCGTTTATT
TTCTTAAGTGCAGGCGTTTCAGCCAAACTGTTCCAACAAACCCTTGAATTTGCTCACCAA
GCAGGCAGTCAATTTAACGGCGTACTGTGCGGACGTGCCACTTGGGCAGGCGGTGCAGAA
GCCTATAAAACCGAAGGTGTTGAAGCCGCTCGCCAGTGGCTTAAAACACAGGGTAAACAG
AATATCAGTGAGTTGCTCGAAGTGTTAGAACGCACGGCAACGCCGATTAAGTAGAAAAGT
AAATTGCCCCTTTTGAGTATAGAAAGGGGCAATCTATTTTAAACGTGAGGTTTACATTCA
GGTAGTGTACCTTCAATTTCAAAGAGTACATCACCATCTTTAAAGAAGACATAGCCCCCA
TTTTTCATTTTTGTCCAGTTCTCATTTTTTGTGAGAGGCTGGGTTGTAATAATGGTGACT
TTATCACTTTCTTCCGTATATTCACGGAAATCAATCATTACATCATCATCACGCAATGCT
GTGCCGAATGGGGCTTTGCGACAGATATAATGTAAGTTTGTTGAGCAACGTGCGATCATC
CAGTGCCCATTGGAAAGAATAAAATTAAATACGCCGTGTTTAGCGATTTCACTGGCAATA
TCTACAATTGCGTCAAAAATCTCTTTTTCACTTGGTTTTTGTGGAAAACGTTGTTTTAGG
CTGGCAACTATACAGCAAAATGCGGCTTCAGAGTCCGTTGAGCCTATAGGCTGATAGTGA
TTATTCGGGCAAACTTTGACATCAACCGTGCCGTTGTGGGCGAATACCCAGTTTTCACCC
CAAATTTCGCGGATAAATGGGTGGGTATTTTCTAAATTGACATCGCCACAGGTTGCTTTA
CGGATATGGGCGATAACGTTAAAGGATTTAATTCGATATTGACTGACGAGATCTGCCATT
GGTGATGAGGCACCTGGGCGATTGTCTCTAAAAATACGCACACCTTTGCCTTCAAAAAAG
GCAATGCCGAAGCCGTCGGTATGGTGGTCGGTTAAGCCTGCACGCCGTCGAAATCCTTCA
AACGAGAAAGTAATATCGGTCGGCGTATTACAATTCATTCCTAATAATTGACACATAATT
TACTTCTTTATTTACTTCAAAAAAATATAAAAATCCCACCGCTTGTTATCATTAACAAGC
GGTGGGATTTAAGCGAAATTTGACAAAAAATTCAATAGGAAAATTATATTTTATTGATCT
TAATTCGCCTCTTTTTTAATTAATGAGAGTAAAAAGAGTGTTCCTGCACAAACAACCACT
GAAGGTCCTGCTGGTGTATCTTTGAGGGCAGAGAGTAATAATCCGCCACTGACCGATAAT
ATGCTTAATCCGATGGCGTAAATAACCATTGTTTCAGGGGTTTTGGCAAAGCGTCTTGCG
GTTGCAGAGGGGATAATCAGTAGTGAGGTGATGATTAAAGCCCCGACAAATTTCATACTT
AATGCAATGGTTAATGCGGTGAGCAACATTAATAAGAGGCGTAGGCGTGCGACATTTAGG
CCTTCAATTTGAGCTAATTCAGGGCTGACTGTGATGGCGAGTAGCTTTTTCCAATACAGA
GCCAGTAGTGTCGCAATGCCGATAACCCCGATGCTGATAAAGAGTACGTCGTTAAAACCA
ATTGCAAGAAGATCACCAAATAGGTAGGACATTAAATCAACACGAACATTGTCTAATAGA
CTGATGGTGATAACGCCTAAGGATAAACTGCAATGAGCGATAATGCCTAATAGGGTATCG
ACTGAGTGAGTAGAGTGTTGTTCTAACCAGACGAGGCAAAGGGCGAGTATGACGGTCATT
AGAATAACAGCAATATAGGGATCGATTTGTAGGAAAATTCCTAATGCAACCCCAAGTAAT
GCGGAGTGAGAGAGGGTATCACCAAAATATGCCATTTTTCGCCAGACGACAAAAGCTCCA
AGCGGTGCGGTGATGAAGGTTAAAAATACGCCTGCTAACCACGCAGGAAATAAAATCTCA
AACATATTGCCTCAATTAGTGATGTCCGTTACAACGACATACATTGCCTTGTAAGTCGTG
GTGGTGATTATGGTGATGAGAATAAAATGCCACGTTTTTCGCAAATTGATCGCCAAAGAA
GTGGATAAAACTTGGGTCACTTGAAATTTTTTCAGGTGTACCAGCACAGCAGATATGGCG
ATTAACGCATAGTACTTCGTCCGTATTTGCCATTACAATGTTTAAATCGTGAGAAACCAT
TAAAATAGCACAGTTTAACCATTCACGAGTTTTATTTAATAGTTGATAGAGTTCCGTTTG
CCCTGTAATATCCACCCCTTGCATTGGTTCATCTAAGACAAGCAGTTGTGGACGGTCTAA
AATTGCACGGGCAAGCAGTACTCGTTGTAACTCACCGCCAGATAATTTTTGCATACTATG
CTTAGCAAGGTGAGTGATTGAAAATAGGGACAATGCTTCATCTATCAAGGGTTTAGTGCT
GTTAGGCTTGAGAGATAGAAATTTTTCAACGGTAATAGGAATAGAGTGATCCAGATGCAA
TTTTTGTGGCACATAGCCAATTTTTAGCTGTGGTTGGTGAATAACCTCCCCTGATGTTGC
TGGCTGTAATTTCAGCAATACTTTTAATAGGGTAGATTTACCCCCCCCATTAGGACCAAC
GATAGTTGTGATAGAATTGGGGTAGATGTTTAAATGAATATTTTCAAGGGCAACTTGTGT
ACCGAAATTCACATTAATCGCTTTCAGTTGCACAAGGGGCTTCGTTAAATTGTGGATCGG
CTTAATTTGCTTGATCTGCATAACATTAATAAATTTAAGGATTTAAGGAATTAAAATTAG
CGGATTTTTTGCTGTTTTACAAGAAAGCTATGAGAATTTTTTGCCCATTCCTTTGTCTAT
AATAAGTTAGCATAGAAGAAATTATTTAGGATAGAATTTTGCAACACGTTATTTTTGCTA
GAGATCGGCGTCGTAAGAAGAATAGAACTAAGGCATTTGTGTTTTTGGTGATTATATTAT
CTATCTTTATTGGTATCGCTTTAACCTTAAAAAGACCGAGTTCAAATTCTTCAGAGGCTC
AAGAAATCCCGATTACGTTGGCTACTCAGTCGTTGCCTGAAGTTTCAACAGGATTATCTC
ATGGTGAGCCTAAGTATATCAGCATTGATTTTACTGCCTCTGCTAAAGAGGAACAGGAAC
AAGTGAATGCCGAGCCTGTTGATGAAAATGCAACCTCTTATGAAGATGAGTTAAGTGATG
TTGATGATGAAGTAGAAGGTCAGTCTGCGGTTGTACCTGAAAGTGAAAAATTATCAGAAG
AAGCAGAAAGTGTGTTAGAAGATCTGCTAGATATTGCAGATCAAGCATTACGTATCCAAA
ATCAGTTTAGTTATATCGTAACTCAAGGCGATCAGCTAAAAGATGTACTAGAGCAGTCAG
GATTAACACATGCTACAGCAAAAGCCTTAGAAAAAACTTTTCCACAGTTAGCCGAGCTTA
AAGTTGGACAACAGTTCTACTGGATTTTAGACAATAACGGTGAGCTGGAATATATGAACT
GGCTTATCTCAGAAAAAGAAGAGAAAATTTTTGAGCGTAAAGCACAAGATCAATTTGCAG
TACAAACTATTCAGAAAAAAGGTGTTTGGCGACAAGATGTGATTAAAGGCACCATTGATG
GTAGTTTTAGTGCCAGCTTAAAGGCGGTAGGTTTATCTCAACGTCAAATTAATCAGTTAG
CTAACGGTCTGCAATGGCAGATTTCCACCAATAAATTGAAAAAAGGCGATAAATTTGCAA
TTTTAGTGAAGCGTGAGTATATCAATGGTAAGGTTACTGATTTAGGTAATGTTGAAGCTA
TTCATATCATCAGTGGCAAGAAAAGTTATTATGCCATTCAAGCTGATAATGGACGTTATT
ATAACCGTCACGGTGAAACGTTAGGTAAAGGATTTGCTCGTTACCCATTGCCATTTACAC
CAAGAGTTTCATCACATTTTAATCCTCGTCGCTTACATCCAGTAACAAGACGAGTTGCTC
CTCACAAAGGTGTTGATTTTGCTGTACGAAGCGGTACGCCGATTATTGCCCCTGCAGATG
GTGTTGTTGAACATATCGCTTACCAAGCAAACGGTGCTGGTCGTTATATTAAAGTCCGCC
ATGGGGGACAATATACTACGGTATATATGCACTTAAGCCGATCGTTAGTTAAAGTTGGGC
AAAGTGTGAAAAAAGGACAGCGTATTGCGTTGTCTGGAAATACAGGACGTTCAACAGGTG
CACATTTGCATTATGAATTTCATATCAATGGGCGACCGGTTAATCCAATGACAGTAAAAT
TGCCTGGTATAGGATCTGGTATGCCAGATAAAGAACGTAAAGCATTCTTAGTGAAAGCAC
GGAATATTGAAACAAAACTTAAACTCTAGAAGGATTTATAATGAAAAAAATTCTATTGAC
CCTAATTAGCCTTGCAATCTTAGGTTCGGCACAGGCGAATGATAAAAACTTACAGCAACA
ACTTGAGAAAATTGGGGCAACTAATGTGAAATTGTCAGAATCTGTCTTGCCAGGTTTTAA
AACAGCGATTTCCGATCAAGGTGTTGTGCAAATTAGCAATGATGGACGCTATGTAATACA
CGGGCAGATTTTTGAATTAAAAGATGGCAAAGTTACTGATATTACTAATCGTGCATTACT
CGCAGAACTTAATAGTCTAGCAAAAGAGATGATTGTGTATCCTGCGAAAAATGAAAAACA
CGTTGTCACTGTGTTTATGGATATTACTTGCCATTATTGTCATTTATTGCACTCAAAGAT
CAAAGAATATAATGATTTAGGCATTACTATTCGTTATTTAGCTTTCCCTCGTGGCGGTAT
GAATACTGAAACGGCAAAACAGATGGAAGCAATTTGGACAGAAAAAGATCCAGTCTTTGC
GTTAAACGAAGCAGAGAAAGGTAACTTACCAAAACAGGTAAAAACGCCAAATATGGTGAA
AAAGCATTATGAGCTTGGGATTAAATTTGGGGTTACAGGTACGCCAAATATGGTCACAAA
AGAAGGAGAGTTAATCGCTGGTTATGTTGAGCCAAAAGAATTACTCAAAATGTTAAGTCA
CTAACCCTTAATTTAAACTACAAGCGGATAGGTTTTATTCTGACATCCTCCCCGCCCCAA
GAGGCGGGAATTCCTAAGTGTAAATTTTAAACGTATTTAAAGACCTATAATTTCATCGTT
TGAATACTGATAAAAATTGACCATGCATTAGCTTCTTGAAAGCTGCTCTTCCCCCAATAG
ATTTCATAATTTTGTGATCTCTTTCACATTTTCTCTTGAAATCCCCTTGACAATCCCAAT
TTATGGTTACGTCAAGCGAGAGTAATCTCGAAGTCAGAACATTAATAAACAGAATTTAGG
GGAAACCTATGAATATTGATAAATTTACCAGCAAATTCCAATCTGCAATTGCCGATGCAC
AATCTTTAGCCGTTGGCAAAGATAATCCTTATATTGAACCAGCACATTTAATGCTTGCGT
TGTTAAAGCAAAATGATGGTTCAATTACACCGCTTGTTACCAGTTTAAATGTGCAACCGA
ACCGTTTAAGCAGTGAACTTGATGGCATTATCAGCCGCTTGCCGCAGGTGCAAGGGGGCA
ATACCCAGCCGTCGCAACAACTTTTTCGCTTGTTAAATCAATGCGATAAATTGTCGCAAC
AGTTTGGTGATAGCTTTATTTCATCAGAGCTATTTGTGCTTGCGGCACTTGAAGATAATG
GTGATTTAGGCAAGTTATTGAAAAACTTAGGTTTAACCAAAGAGAAGGTGACAGCCGCTA
TTCAACAAATTCGTGGAGGGGAGAGCGTGAATAATCAAAATGCAGAAGAAACGAGACAAG
CATTACAAAAATATACCATTGATTTAACCGAGCGAGCTAAGGCAGGCAAACTTGATCCTG
TAATCGGGCGTGATGAAGAGATCCGCCGTACAGTGCAAGTATTGCAACGCCGTACTAAAA
ATAATCCAGTGCTTATCGGTGAACCAGGTGTGGGGAAAACGGCGATTGTCGAAGGTTTAG
CACAGCGTATCGTTAATGGCGAAGTGCCTGAGGGTTTAAAAAACAAACGTGTGCTTTCCT
TAGATATGGGGGCTTTAATTGCAGGGGCAAAATACCGTGGTGAGTTTGAAGAGCGTTTGA
AAACGGTATTGAATGAGCTTGCTAAAGAAGAGGGGCAAGTGATCCTGTTTATTGATGAAA
TTCATACGATGGTTGGTGCAGGTAAAACCGATGGAGCGATGGACGCAGGTAACTTGTTGA
AACCGTCCCTTGCTCGTGGCGAGTTGCATTGTGTCGGGGCGACAACTTTAGATGAATATC
GTCAATATATTGAAAAAGATGCAGCACTGGAGCGTCGTTTCCAAAAAGTGTTGGTTGATG
AGCCGACGGTGGAAGATACCATTGCGATTTTGCGTGGTTTGAAAGAACGTTACGAAATTC
ACCATCACGTTCAAATTACCGACCCTGCGATTGTAGCGGCAGCAACTCTTTCGCACCGCT
ATATTTCAGATCGCCAGTTACCCGATAAAGCGATTGATTTAATTGATGAAGCGGCTTCCA
GCTTGCGTATGGAAATCGACTCTAAACCAGAGCCGTTAGATAAACTTGAACGCCGTATCA
TTCAGTTGAAATTAGAGCGTCAAGCGTTACAGAAAGAAGAAGATGAAGCCAGCCGTCAGC
GTCTTGCAAAATTAGACGAGGATCTGACCGCTCGTGAACGTGAATATGCGGAGCTGGAAG
AAGTATGGAAAGCAGAAAAATCCGCTCTGTTAGGCACGCAACACATTAAAACCGAGTTGG
AAAATGCCCGAATTGAAATGGATCAGGCTCGCCGTGAGAATAACTTTGAGAAAATGTCGG
AGTTGCAATATGGAAAAATCCCAGCCCTTGAAAAACAGTTACAAGAAGCGGTAAAACGTG
AAGAAGAGGGCGGTGAAAATCATCTGCTTCGCACCAAAGTGACCGATGAAGAAATTGCCG
AAGTGCTTTCTAAAGCCACGGGTATCCCAGTATCCAAAATGATGGAAGGGGAAAAAGAGA
AACTATTACGAATGGAAGAGGTGCTACATAAACGGGTAATCGGTCAAAGTGAAGCCGTTG
ATGCAGTGGCAAATGCGATCCGTCGTAGTCGTGCAGGCTTGTCTGATCCAAATCGCCCTA
TCGGTTCATTCCTATTCTTAGGGCCGACAGGCGTAGGGAAAACAGAGCTTTGCAAAACAT
TAGCCAACTTCCTATTTGACGACCAAGATGCGATGGTGCGGATCGATATGTCCGAATTTA
TGGAAAAACACAGCGTATCTCGCTTAGTTGGCGCACCTCCAGGATATGTCGGCTATGAAG
AAGGCGGATACTTAACCGAAGCAGTTCGCCGTCGTCCATATTCGGTTGTATTGCTCGATG
AAGTAGAAAAAGCACACCCAGATGTATTCAACATTTTATTGCAGGTGCTTGATGATGGTC
GTTTAACTGACGGACAAGGTCGTACGGTAGATTTCCGTAATACGGTCGTAATTATGACAT
CAAACTTAGGTTCGCATTTAATTCAAGAGAATGCGGAAAATATGAGTTACGATGAAATGA
AAACTATCGTGATGAATGTGGTTGGGCAACATTTCCGCCCTGAATTTATCAACCGTATTG
ATGAAACTGTGGTGTTCCACCCATTAGATAAAGAAAATATCCGTGCGATTGCAAGAATAC
AGCTTGAACGTCTAATTAAACGTATGGCGGAGCGTGGCTATGAAGTGACGGTGACCGATG
CGGCAGTTGATCATATCGGCGAAGCAGGCTTTGATCCACTCTTTGGGGCAAGACCGCTTA
AACGTGCAATTCAGCAAGAGCTTGAAAACACCTTGGCACAGCAAATTCTCTCTGGCAAAT
TGTTGCCGAATAGTCCTGTGACAGTGGATTATCAAGAAGGAAGGGTTGTGGCAGTTCAGT
AAAAGAGTAAGAGCGTAGAGATACGCCCTTTGTTTTGTGAAATACATTGACTTTTCTATG
ATTTCTCGCTAATTTGTGGGCGTTTTTAACACAAAAACTATTTATTTACAGGAGATTCTA
TGCAAGATCGTTTAGTCACTTCCACAAGAAGTGAATCCCTTCTTAGCACACATAAAGTAT
TACGTAATACTTATTTCTTACTTGCGTTAACGCTTGTATTTTCGGCAGTGGTTGCATCTG
TCACAATGACACTTAATTTACCACGTTTACCTTGGTGGGGAATGTTAGTCGGTTTTTATG
GCTTACTTTTCTTAACCAATGCAACGGCAAATAGTGCAGCAGGGTTAGCAAGTGTTTTTG
CGTTAACGGGTTTCTTAGGTTATAGCTTGGGTCCAATTTTAAATGCTTATATCAGCAATG
GCTTAGGCGATGTGGTTGCATTGGCTTTAGGGGCGACTGCGTTGGTATTCTTTAGCTGTT
CTGCTTATGTATTAACTACTAAACGTGATATGTCTTTCTTATCGGGTATGATGATTGCGT
TGTTCGTGGTGTTATTAGTGGGTATTGTGGCAAATATCTTCTTAGCAATGCCCGCGTTAA
GTTTAGCGATCAGTGCATTATTTGTAGTGTTCTCAACGGCTGCAATTTTATATTCAACTA
GCAACATTATCCACGGCGGTGAAACAAACTATATCCGTGCAACCGTTGATTTATATGTGT
CTATCTACAACCTATTTGTGAGCTTATTACAGCTTTTGGGAGTATTTAGTAGTGATGACT
AAATAAATTTAGCTCATTGGATTCATTAAAAATAGTTATAAGGGGACGCTAATTTAGTCC
CCTTAATCATCAATGCGCCTCGTCCCAGTTGCCTCCAACCCCAACTTCTGCAATCAATGG
CACTTTAAGCTCAATCGCTTTTTCCATTTCAGCTTTAATCAGTTGGGTGTAATGCTCTAC
TCTGTCGGCTTTGACTTCAAAGACTAATTCATCGTGTACTTGCATAATCATTGCAATATC
TTCGCAATTTCGCACCGCTTGATCGATCCCGATCATTGCCACTTTGATAATATCTGCCGC
CGTGCCTTGCATTGGGGCGTTGATGGCAACACGTTCCGCCGCTTTGCGTCGCATTTGGTT
GCTCGAGTTAATTTCAGGCAAATATAAACGGCGACCAAATAACGTTTCAACATAGCCTTT
TTCAGCGGCTTTTTCACGAATATCTAACATAAACTGTTGCACCGCTGGATAACGCTGGAA
GTAAAGTTCCATATATTTTTTCGCATCGGTACGAGAAATGCCCAGTTGATTTGCCAAGCC
AAATTCAGACATTCCGTAAATCAAGCCGAAGTTAATCGCCTTGGCACTACGGCGTTGTTC
ACTCGTCACAGCTTCCAACGGCACGCCAAAAATTTCTGCCGCCGTAGAACGGTGAATATC
TTTACCTTCGGCAAAGGCTTTGATCATATTCGCATCATTAGCAAGATGTGCCATTATGCG
TAACTCAATTTGCGAATAGTCCGCCGCCAAAATCACATAGCCATCACGGGCAATAAAGGC
TTGACGGATACGTCTGCCCTGCTCGTTGCGGATCGGAATGTTTTGTAAATTCGGATCGCT
TGATGAAAGTCGCCCTGTTGCCGTGACCGCTTGATGATATGAAGTATGCACACGTCCTGT
TTGGGCGTTAATCATCTGTGGAAGTTTATCGGTATAGGTTGATTTCAATTTGCTCAAGCC
ACGATGTTCTATCAACAGCACTGGCACTTGGTGTCCCATTTGAGCCAGTTCTTCCAACAC
TTCTTCGTTGGTTGATGGCGCACCTTTCGGGGTTTTCTTTAAAATCGGTAAGCCGAGTTT
GTTAAATAAAATCTCTTGCAGTTGCTTAGTGGAAGCAAGGTTAAACACTTCTCCTGCTTC
TTGGTGTACAAGGGTTTCAAGCTCTTTTAAACGCTGTTCGATCTCAACTGAATGTGCCAA
CAGTTTGGCAGGATCGATTAATACGCCGTTTCGTTCCACACGAGAAAGTACGCTCACCAA
CGGCATTTCGATTTGTTCAAACAATTTCACTAATTCAGGCGTTTTTTGTAGTTCAGACAA
TAAGAGTTGATGCAATTTCATTGTAATTTCGGCATCTTCCCCTGCATATTCTGTTGCTTT
ATCCAGTTCAATTTGATCAAACGTAAGCTGATGTTTGCCCTTGCCTGCCAATTCTTCAAA
AGGAATAGTTTGATGTCCCAAATAACGCTCTGCCAAATTGTCCATATTGTGACGACCTGT
GCTGTCTAGGGTGTAAGATTGCAACATCGTATCAAAGGCAACCCCTTGTAGCTCAATGCC
GTTGCGTGCAAAAATCGTTAAATCGTATTTGATATTCTGCCCGATTTTGCGGATATTTGG
GTTCTCTAAAATCGGTTTTAACTGTGCCAAACAGTCCGCTTTGTTCAACTGGTTAGGCAG
TAACGCTTCGACTTCATCGAGTTCTGCTTCACTTTCACCAAACAGATCCACTTGGGTCGG
CTGTGTAATTTTGCCTTTATGTGCCAACGGAATGTAGCACGCTTCGCCATTTTCTAAACC
AAACGAAATCCCGACTAAATTTGCTTGCATTGCATCTAAATTGTCTGTTTCGGTATCCAC
CGCCACAAGCTGTGCCATTTGCAATTTTGCCAGCCATTTGGTAAAGAGTTCAGGGCTGTT
CACGCAATCGTAAGCGGTGCGATCTATCTCGACTTTTGCAAAAGGTGCAGATTTTTGTTC
GGCACTGACCGCTTGTGTGGCTTGATAATTGTTCGGAATTTTCTCTGCTGACGTTTGTGT
CACAGGGTTTGCGTCATTCATCACTTCGTTCAGCCAACGCTTAAATTCATAACGACCAAA
GAGTTCTACCAGTTGATCTCGCTGTTGTGGTTGAGTAACAAGCTGATCGTAAGTGACATC
AAGGGCAACATCGGTTTTGATTGTCGCTAATAGATAAGAGAGATCGGCTGTTTCTTTTTC
TGCTTCCAGTTTCGGTGCAAAGGTTTTTGCCCCACGAAATGATAACTCTGCAATTTTGTC
TAAATTTGCATAAATCGCTTGCATTGAGCCAATACCTTGCAACAACGCAATCGCCGTTTT
CTCACCAACACCTTTTACCCCTGGAATATTATCGGACGAGTCGCCCAATAAGGCTAAATA
GTCGATAATCAACTCAGGCGGAATGCCATATTTTTCAATCACCCCTTCACGATCTAACAA
GGTATTGTTCATCGTGTTAATCAGCATAATATGATCGTTCACCAGTTGAGCCATATCCTT
ATCGCCCGTACTGATTAAAACGTGCTTACCTGCTTGTGAAGCCTGCACTGCAAGCGTTCC
AATTACATCATCAGCTTCCACCCCTTCAATCGACAACAGCGGAATACCCAATGCTTTAAT
CATTGCGTGCAAAGGTTGGATCTGCGAACGAAGCTCATCGGGCATCGGCGGACGGTGGGA
TTTATACTGTTCAAACAGCTCATCACGGAAAGTTTTCCCTTTCGCATCAAACACGACAGC
AATATGGCTTGGTTCAACCTGTGCAATCAGGCTTTTTAACATATTCAACACGCCATACAT
CGCCCCTGTTGGCTCACCTTGTTTGTTAGTTAAAGGGGGAAATGCGTGGAATGCACGATA
TAAATAGGACGAACCGTCCACTAAAACGAGCGGATTTTTTGCAATTGTTGCCATTTGAAT
TCTCTTTGATCTAAATAATTTGGGCTATTATAGCGAAAGTAGGGGGATTAAAGAAAAAGT
TTTGAGAAATTATGTCTATCCATATTTTTCCCCAAAACGCTCCCCATACAATAGGGGACT
TTACGATTTACATCAAACCATTACGATTCTATTAACATCGGTAATTCTGACATACTCACT
AATTTATAATCAGCCAAAGCCCAGCGAGGGTCGTCCCATTCCGATTTTTCAGGAATAACA
ACGGTTTTCATACTCGCTGCTTTACCTGAAATCATACCTAAAACCGAATCTTCTACGGCA
AAACAAGCAGATGTTGGAACGCCAAGTTGTTTTGCTGCGTGTAAATATACAGCGGGGTGT
GGCTTGTTGTACTCCAATTCCTCAGCAGAAGCTAAATAATCAAAATATTCAGCTATACCA
CAGCTATCAACAATGCCTTGTAGCATATTTCTTGGTGAAGCCGAAGCAACTGCGATTTTA
ATCCCCCATTGTTTTAAGGTAGATAAAACATCTTTCACATTTGGCATTAACGGCTTCGCT
TCAAGCACCTTTCCAACTACATATGCCATCAACTCTTCTATTAACTGAGTACGGCTCTTT
TCTTTTTCGCCATATTTTTGTAGCACATAATCAACAAGCGTACCAACTGGTGACCCTGTA
AGAGTCATCATTTCAGCTAAGGTTACAGGAAATTGGTTTTGTTGAAAAAATTCAGTACTT
GCTTGATACCAAATAGGTTGGGAATCAATTAACGTACCGTCCATATCAAAAATTACAGCT
TCGATCATTTTACATTCTTCCGTTATTGATTATTACAAGTGCTTCCCCTAAAACAAAGCA
ATCACTGTATCCTACATGCTTTTCACCTTTGAAATATAATTGGCAATTCATTCCTATTCA
GATAAATAGACAGAAACTAAGTTATATCCCCAATTTTTCCTTATAATGCAAACGGCATAC
AGAAAGATAGCTATCGTTTCCACCAATTTGGATTTGATCTCCATCTTTTACCGCTTCGCC
TTTCTCATTCATACGAATAACAAAACCTGCTTTATGCCCACAATAACAGATGGTTTTAAG
TTCTTCGAGCTGATCTGCCCAAGCCAGTAAATAGCGGCTGCCCTCAAATAATTCAGATTG
GAAATCGGTGCGTAAGCCGTAACAAAGCACAGGGATTTTTAATTTATCGACCACTTCAGT
CAGTTGATAAACCTGTTGCTTGGTAAGAAATTGTGCTTCATCAATCAGAATACAGTGCAA
TTTTTCATCGGCAATGTAAGCGGTGATTTCATCAAATAAATTGCTATCATTTTTGAACAA
GCGAGCGTCTTGTGAAATACCAATTCGAGAGGACACTTTCCCTACGCCATAACGATCATC
TATCGCCGCAGTATAAACAAGGGTATTCATTCCTCGTTCTTGATAGTTGTAAGATGATTG
AAGTAAAGTTGTGGATTTCCCTGCATTCATCGCAGAGTAATAAAAATAGAGTTTCGCCAT
AATAAATGATGCAATAAAAAACGGCTAATCAAAATATTAGCCGTTTATTCAAAAAAGATT
AAACGTTGTCGATTTGACCTAACAGAGAGCGTAAACGATCTTGGAAGTTTTGATGTTCGG
TTTTTAATTGCTCGTGTTCTTGACGTAGAGTTTCGCTTGAACGATTTGCTTCCTCGTTTT
TACCTTTTAACTCTTCAACTTCTAATTGAAGTAATTGAATGGTTTCAACAGCCTGTTTAA
TTTTTTCTTCAAGTTGGTCTAAAATTGCGACTGACATAATATGTTCCTCTAGTGAGTAAT
AATGAAAGTGTAAAGATTTTACCTTACTTAGAAGAAATTTTCATTATAAAGTTCGGAGTT
ATAGATAAAAAAGCACACTGTTAGACATAAACTTTTTGTAACTTTCTCAATTAGGGGTAG
TATATGTCTATCAAAAATTAGATATTAGATTAGTGGTAAAGTAGCTTGTAGGGTGGGTCT
TGACCCACCATATAATCGTAACATATTGATTTTATTGATGGATTAAAACCTACCCTACAA
TATTTAACCTATTAATATATGGTTTGTTAGCGGTCTAGTACCTAGTACGGAGATGAGATG
AAATGAAAATTGAGAAGAAAAGTAATGAGGCAATTATTGAGCCAATTGAAGATAATTGGA
ATTGGTTAGATGAATTGGGAGAGCCAGATCCTACGTTTAATTATCAACATATCAAAGAAT
TTAAACCTGTACCATTATTAAACTACGAAGATTGGTTAGCTGAAGATAAAAAAATCCCCT
AACAAGTTGTCAGGGGATTGAGGGATTATTTTACACGAGAAACATATTCGCCTGAACGGG
TATCCACACGGATCACTTCGCCGATTTGAACGAAAAGTGGAACACGAACAACTGCACCTG
TGCTTAATGTCGCAGGTTTACCACCAGTACCAGCAGTATCACCTTTTAAGCCTGGATCGG
TTTCGATAACTTCTAATTCAACGAAGTTTGGTGGAGTAACGCCGATTGCAGAGCCGTTCC
ATAATGTGATGATACATTCTGCTTGATCAACCAACCATTTGTCGTTGTCGCCCAATGCTT
TTGCATCTACAGAAATTTGTTCGAACGTTTCTGGATGCATAAAGTACCAGAAATCTTCAT
CTTTATAAGAGTAAGTGTAGTTGTAATCTACAACGTCTGCTGCTTCAACGGTTGAGCCCG
ATTTGAAGTTGATCTCTAATACTTTACCAGATATTAATTTACGGATTTTAGTACGGGTAA
ATGCTTGACCTTTACCTGGTTTTACGAATTCGTTTTCAACGATAACGCAAGGTTCACCAT
CTTGGATAAATTTTAAACCTGGTTTGAAATCATTAGTGCTGTAACTAGCCATTGTGATCC
TCAGAATTTAGATAAAAAGTAACGCCCAAAGGGCTAAGATATAAAAAGGCATATATAATA
CACTAAAAATGGCAGGCAAAAAATTAAAATTTTTCTTAAGTATGGCGGATAAAGCCGTTT
CAGGTATAATTCACCTTTTCAATCAATGAGGAAATAAAATGAAAAAAGCAGTGTTAATGG
GCTTAGTTCTTGCCCTTAGCGTTTCAACCGTTCAGGCGAAAAAAGCAGGTAGAATGAAAT
TTTCTTCAAGCAAAAAAACACCCGCAACGGTTCAGCAATCTACAACACAACAAAAAGCTG
ATGCGGACTTTAATAATACGCCAAATCAAGCAATGCCAAATGCTGGTGCTGCTCAACAGG
CGCAGGGCAACCGGTTAGGCAATTTTGTGACAGGGGCGGCGGCAGGTTACTTATTAAGTG
AAGCACTTTCCCCAACGGAAGCACAGGCTCAAACACCAGCGACCAATCCAACAGAGCAAT
TAACCAAACAGGTACAACAAGTGCCAGCGGTGCCGACCTTTAAAGCGATTGATCCACAAA
ACGACCCTTACCTTATTGAAAAAACACCAGGTTATTTGCGTTATTGCTTAAACGGTGTGC
AATATATGGTGGGAACCAATAACAGCCAATTACCACCAACATTGATGGTAGATAAAACCA
ACGCACCAGTGCAGTGTGTGATTAGCCAGTAAATCAACAAAAAATGAAATTATGTAGCAT
TTGTACAAAAGAGCAGTAGCGACGCCACGCTTGGCGTCCAATATCAAAGCACAACTAATG
TGAATATAGGGACACGAGGCGTCGTGTCCCTACTAGATTGGAAAGTTTGTGTATTTGCTA
CATAATATCAATAAAAAACAAAAGGGGTAAATTTGAACATCTCATTTTACGACGCACCAA
CAAAAGCACAATGGCTACAAGATCTGGCTGAAGCCTTTAATCGACCAGAAGATTTATTGC
ATTACCTTGAGCTAGACATTGCAGATTTCGAGCAAGATCTTACCGCTCGTAAACTGTTTG
CGTTAAGAGTGCCACGCCCCTTTGCTGAAAAAATGAAAAAGGGGGATCGGGCAGATCCCC
TTTTTTTACAAGCGATCACATTACAAGAAGAATTTACCAATGTTGATGGCTTTGTCCAAG
ACCCACTGGAAGAACAGCATTCGCCTGCCCCTAACATTTTACATAAATATCATAACCGCT
TGTTATTTATGGTAAAAAATAGCTGTGCGATTAACTGTCGCTACTGTTTCCGTCGCCATT
TTCCTTATGATGAAGTTAAAAGTGGCAAAGCAACGTGGCAGAAAAGCCTCGACTATATAA
AAGCGCATTCCGAAGTGGAAGAAGTGATCTTATCAGGGGGCGATCCCTTGATGGCAAAAG
ACCACGAAATTGACTGGATTTTCACCCAACTAGAGCAGATTTCCCATATCAACATCGTAC
GTATTCACAGCCGTTTACCTGTGGTTATTCCCAACCGTATTACAGACGAATTGTGTGAAA
GGCTATCACAAAGCCGTTTGAAGGTCGTGTTAGTGACGCATATCAATCACGCCAACGAAA
TAGACGAAATCTTTGCAGAAAAAATGCAGAAGCTAAAACAAAGCAATGTCGTGTTGCTCA
ACCAATCTGTCTTGCTCAAAGGGATCAACGACAACGCCCAAACACTCAAAGCCCTAAGTG
ACAAATTATTTCGCTACGGCATTTTACCCTATTACTTACACCTACTAGACAAAGTGGCAG
GAGCGAGCCATTTTTATATTGAAGACAGCAGAGCCTTTGAAATTTATCGTGAATTGCAAC
GCATTACATCGGGTTACTTAGTGCCGAAATTAGCACGAGAAATGGCGAAAGAGCCGAATA
AGACATTGATGGGTATCTCTGCTTAATTGATATTCAGTTCCTTAATCGCTCAATCTCTTT
ACTAAATTCTTCTATATCATCAAAACTTAAATAAACTGACGCAAATCGAATATAAGCGAC
TTTATCTAAGGACTTTAATTCACCTAACACCAAGTCTCCGACAAATTTACTAGCAACTTC
CCTTTCCCCTGTGGCTTGAAGTTGTAACACAATGCAGTGGATCGCTTGCTCAACATCATC
GGTACTCACGGGACGCTTTTCTAATGCACGAGATAAACTGGTTCTTAATTTACGTTCATC
AAAAGGTTCTCGGCTACCATTATTTTTAACAATATGCGGAATGAGTAATTCAGCACTTTC
AAAGGTTGTAAAACGTTCTTTACAGACAGGGCATTCTCGTCTGCGACGAATTTGGTAGCC
ATCTGCGGTTAAACGTGAATCTACAACTTTGGTATCATCAGTAGCACAAAACGGACAACG
CATTATTTTAACCCTTCTTGTCTTGCTACAAATTCAGCGTATAAATTTTCAGGGGGTGGA
GGCATTTGCAAATAGAACCCTTCATTTTGGATTTTTTGCAAAACTTCTTGATTATCTACC
CGCTTGAGCTGCTTTTCACCTGCTAAATTAAACAGCATTACAAACTCAGGTTTACCAAAA
ATTTGGCGAAGTTCTAGAGGTACGGCCTCAAATTTATCCCGTTTTTCCACATAAAGATAC
ATTCCTTCTTTTTTGGGGCTTTTATAAATTGCACATAACATCTTATTCGTCCTCTAGTCT
GTAGCTACCTTCGTAATTGGTGAAACGTGAATATTGTCCTTGGAAACCTAACGGCACTCG
TCCGATTGGACCATTACGCTGTTTACCAATGATGATCTCCGCCATTCCTTTTGTATCTGG
ATTATCGTGATAAACCTCATCACGATAAATAAACATAATTAAGTCTGCATCTTGTTCAAT
CGATCCCGATTCGCGCAAATCCGAGTTTACAGGGCGTTTATCTGAACGTTGTTCTAAACT
ACGGTTGAGCTGAGAAAGTGCCACTACCGGTACTTGTAACTCTTTAGCTAAGGCTTTCAG
TGAGCGAGAAATTTCCGCAATTTCAAGGGTTCGGTTATCCGCAAATCCAGGAGCGCGCAT
TAATTGTAGATAGTCCACCATAATTAAACTTAATCCACCGTTTTCCTTGTACACACGTCT
CGCGCGTGAACGTAATTCCGTTGGGGTTAAACCTGAACTATCATCAATATAAATATTACC
TCTGGATTGCAACACTCCCACTGTACTACCAACCCTAGACATTTCCTCATCATCTAGTTG
CCCTGTACGAATACGCGTTTGATCGACCGTTGAAAGCGAAGCAAACATACGCATCATAAT
TTGATCTGCTGGCATCTCAAGGCTGAAAATCAGCACAGGCTTATTCGGTTGCTTAACTTT
ATTGCCGTTCTCATCTTCGACCTCAACATCACCCATTGCTGCATTTTCACACAAATTCAT
CGCAAATGTTGTTTTCCCCATTGATGGACGGGCTGCTACAATAATTAAATCTGAAGGCTG
AAGCCCTGCCGTTTTTCGATCTAAGGCAGCAAAGCCCGTTGATATACCTGTTACACCGCT
GTTATTTTGAGAACGAGAAAGTAATTCTATGCGAGCTAAAGTTTCCATTAAAATATCATC
AATTTTTTTCGGTCCTTCGTCAGTTGCAGTTCGCATCTCTGCGATATGGAAAACCGTTCT
TTCCGCCTCATCTAAGACTTCTTTAACCGTCAATCCCTTAGGATTGTAGCTGATTTCTGC
AATTTTATTACCCGCAGCAATCAATTCACGACGAATAGCACGTTCACTAACAATCTCTGC
ATAAGCTAAAATATTCGCCGCACTTGGGGTATTTTTAGATAGTTCCGCAAGATAGGCAAA
ACCGCCTATATCTTGCAATATGCCTTTATTTTTAAGCACTTGATCAAGTGTGATAATATC
AATAGGCTGATTGTTACGAGATAATGAAGCCATTTCTTCAAAAATCAGACGATGAGCGTG
ATTGTAAAAATCGGTACTCTGAACACGCTCAGCAACGCCGTCCCAGTACTCATTACTCAG
CATTATCCCGCCTAATACCGCTTGCTCTGCTTCAATTGAGTGAGGGGCAATGTTTATCTG
TTCAATCTGTTTATCTTTTTGAGGATCTTTATTTTTTTGATATTCAGCCATTGATGAAAC
TCTTTTCAGGGAAATGATAAAAAGGTAGTTTACCGAATTTGCCAAAAATTTTCAGCTGGT
TTAGCCCGTACAAAAATAGCGAGACACAAAATTTGTTAATAATCTACTTCAACTACACTA
ATTTCATTATTTAATAGTAATCATAGAACCAAAGTTAAAGCACTGAAACCACAGATCTAC
TTGTGAAAAACCTGCTTCTTTTAGGCGTGCTTTATGTGTATCAATACTATCTGTCCGCAT
CACATTCTCAAGGGCTGTACGCTTTTGGCTTACTTCAAGCTCACTATAGCCATTTGCACG
TTTAAACGTGTGGTGCAAATCAATAAGAAGTTCATTTATTGTGTTATCTTCAAAAGTAAA
TTTTTCCGATAACACCAACACACCATTTGGATTTAACCCATAATAAATTTTACGTAAAAG
AGCAAGCCTGTCTTCTCTTGGCAAAAATTGCAACGTGAAATTTAGGACAACCATTGATGC
ATTTTTAATCTCAATATGACGAATATCATCACATAAAATTTCCACAGGAATATCCGAATG
ATAGGCTTCCAAATGACGACGGCAGCGTTCTACCATAGGTTCAGAATTATCCACACCAAT
AATTCTTACTCCAGCTTTTTCCACATTACGCCGAATCGATAAAATCCCAGCCCCGCGAGA
ACAACCTAAATCATAGACATTTGACTGATCAGTCACAAAACGAGAAGCAAGCATACCAAT
CGCTGTAATGATATTAGAATAACCCGGCACAGAACGTTGAATCATATCTGGAAAAACCTC
CGCAACAGATTCATCAAAAGTGAAATCCCCTAATTTCTCAATAGGGGCTGAAAATAGAGC
ATCTTTAGACATAAACAATATTATTGATAATAAATGGTGTATTCTACTCGCAATTTATAA
AGATTGTAGAAAATAATTTATTTAGCAACATTCCTAATTTAGTGAATACGTATAAGTACG
ATATAAAAATGCGCAAATCAGGATAAATAACATCACAATAATTTGAATTAATCTCTTTTT
AGTCAATTTCTCTGCCGCCATTTTCACTCCAAATCTAAATAAATCTTGTTCATTATTCCC
TAAAAAAATGTTAAAATTTGCCTTAAATCAAATTTTAGGATGGTTGCGTATGAAAATTGT
ATCTGATTTTAAAGCAAATGGAAGAACAGCCTGCACAATTCACTGTCAAAATTGCAGTAT
TAGTCAATTATGTTTACCTTTTACTCTCAATGAACACGAATTAACTCAATTAGATAATAT
CATTGAGCGTAAGAAACCTGTGCAAAAATCACAAATCATCTTTCAGTCAGGTGATGAACT
CAAGTCTATCTACGCAATCCGTTCAGGCACAATTAAAAGCTATACCATCAGTGAAAATGG
TGAAGAGCAAATCACCGCTTTCCATTTACCGGGCGATTTAGTTGGCTTTGATGCGATTAT
GGATATGAAACATATCGGTTTTGCTCAGGCTCTTGAAACGTCAATGATCTGCGAAATTCC
TTTTGATATTTTAGATGATTTAGCTGGCAAAATGCCAAAAATCCGCCATCAGATTATGCG
TTTGATGAGTCATGAAATCAAAAGCGATCAAGAGATGATTTTGTTGCTTTCTAAAATGAG
TGCGGAAGAAAAACTTGCGGCGTTTATTTACAATCTTTCACAGCGTTATGCCGCACGCGG
TTTTTCAGCAAGAGAATTTCGCTTAACAATGACCCGTGGTGATATTGGAAATTACTTAGG
TTTAACCATTGAAACTATCAGTCGCTTGCTTGGTCGACTCCAGAAAAATGGCATCATAAC
GGTACAAGGTAAATATATTACCATTAATCATATGGATGAATTAAGTGAAATGGCTGGTGT
TACAAAACCTAAACTGTCCCATTGCAATCCAAACTTATAATTCTTTACATACTACTTATC
TTGACGTTCCCCCCGTACCTTACGGACAGGATTGAAAAAAATACTCTTCTATCTTAAAAA
GATAATTTATGCCCTAGTCTCCGATCTGTGAGAATGAATACCAGGGCTCATCTCCAATGA
AAATATCCCTTCCTTCTATAAAGAAGATCAATTCGATAATTTGATATTAAAGAGCCATTT
ATCTACCAAACGCTTCCCTTCCTCGCTTGACCCAAAACGAGCATAATCTACATCAACCAA
TTTCACGCCGTCCAATTTAGGTGATTGTGGAGCAACTTCTGCTTTCACATTGGTTGGTGT
TTGATAAAGTCCGTGGTCACGCCAAGGAATTTCTTGAACCTCTTTAGATAGAACCCAATC
CATAAATAATTTCGCATTATCAAGGTTTCTCGCACCTTTAATAATACTTGCAGCCCCTAA
AGCATAACCTACCCCATCTTTAGGTAACACATAATCAACTGGCGCACCTTTCTCTTTTTC
TGAAGCATAGCCATGAGCAAAGCCAACTGTCACAGCACTTTCCCCACGAGAAAGGTTCGA
GGTCACTAAGGTGCTTTTCACATATTGAGAAATGTTACCATCTAATTTTTTCAAATACTC
AAAGGCTTTTTCCTCGCCCATTAATTGAATAAGCGTAATCATCGTGGTATACATTGTCCC
TGAACTGCGAGGATCGGCTAATTGCACTTCACCTTTTAAGCGAGGATCAAGCAAATCTGC
CCATTTTTTCGGAGCTTCAACGCCTAACTGTTTTAATTTTTCGGTATTAATACCAAAACC
AAGCACCATCAAATACGCAATCGAGGTATATTTACCTGCTTCGCTCTCTTGCAATGCTTT
AAATTGAGGTAAAACCTCCGCTTGCAAAGGTGAACGATAGGCTTCTAATAGCCCCATCTG
CCCTGCTTGGAAATGTGGCTCAATAGTACCGCCATACCAAATATCCGCTTGTGGATTATC
TTTTTCCGCTTTCAGCTTACCTAAAATTGTCCCTGTTCCACCGTGAATAAACTGAGTTTC
CACATTATATTTTTGTGAAAAACGTTTCGTCAGATCTTCACATACTTTATTTTGGACGCC
ACAGTAAACTGTCAGCTTTCCTTCAGCCTGAGCATTATTAGCTACAAAGACCAATGGTGA
AAGTAGTAAAAGGCTTGAAAACCATTTTTTTAATTGCAATTTTTTCATTTGTTTCACATT
CCTGATGTTTAAAAGAGTCATAAGTGTAACATTTATCCTACATAAAGCAAGAACAAGCGG
TTTGATTTTATGCTAAAATGACATAACACTACCCTATTATATTGATATGAAAAAATGTTG
CTTAATCAAATTCAAATAATCCTAGTCGAAACCTCTCACAGTGGTAATATCGGCTCAGCC
GCACGAGCAATGAAAACGATGGGACTAAGCCAGCTAAGGCTTGTCACCCCAAAACAAGCG
ATTGACGAACAAGCAATAGCCCTTGCTGCAGGGGCAAAAGATGTATTGGATAATGTGCAA
ATTTATCCAGATTTCAACAGTGCAATCGCAGATTGCCAGCTTGTTATTGGCACAAGTGCC
AGATTACGCCACCTACAAAGCTCACTGGTCGAACCACGTCAATGTGGCAAATTAGCCATT
CAACGTGCTGAACAGGGTAAAGTAGCGATTGTATTTGGACGAGAACGGGTGGGCTTAACC
AATGAAGAACTATTAAAATGCCATTATCACTTAAACTTCCCAACCAACCCCGACTATGGC
TCGTTAAATCTTGCAATGGCGGTACAACTCGCCTGCTATGAACTCCGAATGGCTTGGCTA
GATTTACAAGAAAAAACCGATATTCAACCGCTTGCAGAATACCCGACATCAGAAGCCTTA
GAACATTTCTTTGCCCATACCGAACGTTTATATAAAGAACTTGGCTTTATTCGCAACGAA
GCAGTTATGCTGAAACTACGCCGTTTATATCAACGAGCCGAATTGGAAACCAATGAATTG
AATTTATTAAGAGGAATGCTGACTGCAGTAGAAAAGTACTCGCTAAAGCAGAAAAATGAC
TAATAATAAAGGGATAAGAAATTACATCTCTTATCCCTTAAATCATAGCTAATTAACTAT
AGTACCTAACTATCTAGATTACCATAATACACGTAAACCAACACCAAGTGCTTTGTCAGT
AACTTTGTTGTTATTACTGTCTTTGTTCTTGATTAAACGACCTTCAACAAAGGTAACAAC
TTGTTTATGTAATTTATAGTCTGCACCTAACATGAATTGATGAGCTGTTGCTTTGTAAGC
TTTATTTTTGTAAGTACCATAAGAGTAGTTTCCATACACGCCAGATTTTGGAGTAACATC
AAATCTTGCGCCAGTTCTTACGAAGTCAATTTTCTCTTTAACATTACCTGTTTTTTCAAC
ACCATGACCACCATCAACAGCTACAGTAAATGGAGCATTGACATATTTAAGACCAAAGTA
TACACCATCTTTGTCTTTCTTATTAACAGATCCAGATTTATAGTCATCATGAGTATAACC
TGCTGCCACAGTTACAGATTGACTTTCCGCAATCTTAGCTGTGTATTTAGCACCTAAACC
AAAGCCAGATTTAGCAGAATCTACTTTTACTTCTCCCGTCTTCTTATCACGCTCATTTGC
AACATTATAGTTAGCACCTAACGTCAAACCTTCAATGCCTGTATAGGTATAGTTAATTGC
TGAATCAGAATCTGAAGTAAGGATATCAAAACCTTTTTTGTCTGCTGAGTTTGCTGGATA
TTTAATTCTAATTCCAGTACTACCAACATCGTATACTTTATCAAAACCAGCTTGACCAAT
GCTATCACCGATTACAACTTGTTTACCAAAAGAAATTTCATGACCATAGCCACCTAAACC
GACGTAAGCATATTTTGTTTTAACATCGCCCCATCCTGCAGCATTTTTAGAATTACTGTC
AAGGCGAGTCTCATAACGACCAAAACCGTAGAGATTCTCATTGATATTATGTTTGATAGA
AATACCGAAACGAGAACCATTATTCTTTAAGTCAGTGTGACCACTTGTTGAAGATTGACC
TTTCACTTTTGAGGCTTGTTTTTCTAAAAGAAGACGCAATTGACCATCAAAATCAACTTT
TGTACCTTCATTTTCATAAACTGTTACAGCTGATGCTGATGCTGCAAATGCCGCTACTGC
TAACGCTACTAGTGTTTTTTTCATAATGTTCACCTTAAGTTTTTAGTTTAACTAAGATTA
CTCTTATTAAGCTATAAGAGCAACCGATCCATATCTGCCATTACCTTCCCATGTAAGTTT
GGTAAATGCAGATTGCATGCGAATGATTGCAAATTTGTAGAGTAGTGTCAATATCTTACA
TAAAAAAAACATTTTCTTTAAAATCAATAAGTTAATAAATCTCCACTCCCAAATAAGTAT
TCAGAGATAATTTTTTAAAATATTGCTCCTATTGCAATAAATCACATAACTATATGATTT
AAAAATAAAAAAACTCATAGCAAATAAAGATTTATGACCTTTTTTCTAAAAATGTGAGTT
TCATCACATTTTTAGAAAAAATAGAAAGATTATTTTTATCAAAAATAAATTTGAAAAGAG
ATGTACATACATTAAAATATCTATACATTTAATACAGAGAATAAAAAATGGGTAATTTTA
CAGATACAATCATTACAAAATTAAACGACTTTTCTCCCATCTTGTCTCTGCAAATCTCTA
TCTATAGCCACTGCTTTAAACTTACTCATGGCTCCGTCAAAGAATTCATACAAGAAATAC
TAGAAACATGTTCACATGTTGAGCAGTCAACTTCCCCTGAAATAACTGAAGTTTATACTC
AACGTTTAATTGAACAATATGATGCTCTACAAAAAAGTATTCATCTCAAGGATAAAAAGT
CAGATTCCCCTATTTTCTCTCAATATAAATTTACTAAGAGTATTCATACATTATCAAAGA
AACAGAAGTTACATGAATACTATAAAGCGTTGCGTGCATTGAATGAAAAACTCTCATGGC
TCATTGAACAAAATTACCATTACCCTGAGTATAGGCATATGCTCTCAATAAAGATACAAG
AAACAGAGAATAGAAAACAAAAATGTTTAAAGGCGATTGAAGAATTGAGCTTTAATCAGG
AATAACGGGAGAAGATTGACGATATATTGTTGCTAATCTTATCAATCTCTAGTAGTGTCT
AAATATGCTATGCTCTAAACATACACATCATACTAAAAAGAGTCCATAGAAAATATCCTC
TCTTAATAGAGAGGATATATAAAATTGTAATACTAACGTTTTGAGTATTGTGGACGACGA
CGTGCTTTGTGTAAACCCACTTTTTTACGTTCAACACGACGAGCATCACGGGTAACAAAG
CCCGCAGCGCGTAACGCTGGACGTAAAGTTTCGTCGTATTCGATCAATGCACGAGTAATA
CCGTGACGGATTGCACCTGCTTGACCAGAAATACCACCACCTTTAACAGTGATGTATAAG
TCTAATTTATCTGTTAATTCAACTAATTCTAATGGCTGACGAACGATCATACGAGCTGTT
TCGCGACCGAAGTACACTTCCAAAGAACGTTGGTTAATGGTGATATTACCATTGCCCGGT
CTGATAAATACACGAGCTGAAGAGCTTTTGCGGCGACCTGTGCCGTAGTTTTGATTTGCT
GCTGTCATTTTTATGCTCCGTGATTAGATATCTAAAACTTGTGGTTGTTGTGCTGCGTGG
TTGTGTTCGTTACCTGCATACACTTTTAATTTACGGAACATTGCACGACCTAATGGACCT
TTTGGCAACATACCTTTAACCGCAATTTCAATCACTGCTTCTGGACGACGAGCAATCATT
TCTTTGAAGGTTGCATCTTTAATGCCACCTACATAGCCAGTGTGCCAGTAGTAGATTTTA
TCAGTTTCTTTTTTGCCTGTTACCGCTACTTTTTCCGCATTGATAACGATGATGTAATCG
CCTGTATCAACGTGTGGAGTGTACTCAGCCTTGTGTTTACCACGAAGACGATGTGCTAAT
TCAGTAGCTAAACGACCTAAAGTTTTACCTGTCGCATCTACTACATACCAGTCACGTTTA
ACTGTTTCTGGTTTTGCTACAAAAGTTTTCATTAATTAAATACCAAAATTTAAAGTTTAA
ACCCAATATCCTAATGGATATTACCTATCAATACGGTAGAATCTGACCCCTTCGAGTCCT
ATTCAGACCAGACTTACATGGCGGGAATACCATGCAAAAACAGGGTGGCAGAATTATACA
GATTTATTTACTAAAGATCTAATTCTTTTTTAAGAAAGAGTGATTTTTGCGGTATATTTC
AAAATTCCAACAAATTTTTATAGGTTTTACTTCTCATCAAATTGAGAAAATGATAAAAAA
CAGCTACGCCAACCTAACTAACTGTAAAGGAGTGAACTATGGAACAATGGTCTGGTAACG
TATGGACTGCAATTATTGCAGCATTTATCATAGGTTGTATCATCAGTTATGTTGTTGTTC
GTGCGACAAATAGCAATGTGAAAAAACAACTACAACTAGAGGCTGATTTAAAAGATACTG
CTAAGAAAATGGACGAGCAAAAACAGCAATTAGAACAACATTTTGAACAATCTGCAGCTC
TACTTGCAACACTTGCTGAAGACTACAAAAAACTTTATACGCATTTAGCACAAGGGTCTG
AAAAATTATTGCCTGCTGAATCGGCAAAAATTGAATTTTTCCAACAACCTAAAATTGAAA
ATAAACCTAAATCTGAAGATGACCAACCTAAAGATTATTCAGAAGGCTCCTCTGGTTTAC
TAAAATCCTAGTATTCATATATTATTGAATTTAAGAGGAGGGAATCCCCTCTTAAATTCT
CTTTAACTACATTTTTCTTAGAACATATTGTCTTTATTATCAGAAAATTTGATCGAAAAC
ATTATATTAAATTTAATTTCAGATTAGAATTTGAAAAATTTTTTTAACTTATCATTAACA
GGAAAATACAATGTCTTGTTTATTTATTGCAGGCACAGATACAAATGTAGGAAAAACTAT
CGTTACAAGGGCTCTATTACAAACAATATCTAAATATGAAATTCCCATTGTCGGTTATAA
GCCTATTGCGTGTGGTGGCGATGATTCTTTACCCACAGAACCCAATCAAGATGATTATGC
CTGTGAAGACAATAGTGATGTCCTCATTATACAGAACAGCTGCCCTTGTCCTGTAAAATA
CAGAGAAATTAATAGCTATTCTTTTATCCATTCTAGTACGCCAGTATTTGCAGCGCTAGA
CGCAGTACGTCATATTTCTGTTAATAAACTGGATCACGATCTTCAACGTTTACACCGACA
ATATGCAAATGTTCTTATTGAAGGCACTTATGGCTGGTTAACACCTATTAATAAAGACCT
AAGTTTTGCTGATTGGGTTAAGAAAAATAGAATGCCAGTCGTACTTGTTGTGGGAATAAA
AGAGGGTTGCGCTAACCATGCACTTTTAACAGCGGATGCGATTCAACAAAGTGGGGTTAA
TCTTATCGGATGGATTGCAAATCGAGTAAATCCTGGGCTACGTCACTACGCTGAATTAAT
TGAACTCCTTAGCAAAAAAATCAATGCTCCATTACTAGGACAAATTCCTTATATTGGTTA
TCCTAGTAAAAAAGAACTATCTGAGTATATTCAGAACCCAGAGCCTCTATTAAGTTTTTT
CCATAAATAATCTAATTGCTGGCTCTTGAAGAGCTAAGCTCATACTGAAATATTAAACTG
GCTCTTTATTGATAATAATAGACTAACAATCATGACTACAAAGGTTGCTATATAATTTTA
GCAACCACTCTGATTTCTATGCTATTTTAGCTAGTTAAATAATTCATAAATGCTGTAATT
ACACCTAAGTTAACCACATCCACAAAGAATGCACCTACAAGCGGTATGATTAAGAATGCT
TTATGTGATGGTCCAAAAGTTTCTGTGACAGATTGCATGTTCGCGACCGCAGTTGCAGTT
GCGCCTAAGCCAAAACCGCTGTGACCTGCTGCAAGAATGGCTGAATCGTAATTACTTCCC
ATCACTCTAAAGGTCACAAAATATGCATAAAGTACCATAACTATGGTTTGAGCAATAAGG
ATAATTAACATTGAGCCAGCAAGGTCTGCTAATTCCCAAAGTTTAATGCTCATTAATGCA
ATTGCTAAGAATAAGCTTAATGATGCGTTACCAAATACGTCAATAGCACGGTCAAACATA
TCAAATTTAAACACTAACGTTAATACGTTTCTTAATACTACACCAAAACCTAATGCCCAT
ACGAATTGAGGTAAACCTGAATCAGGGAATACTTTAACCATAACTGATGAGAATGCTAGA
CACGCTGCAAATAATGCCATTGTTTCGATCGTTGATGTTGCTGTGATTAAGCGTACATTG
TCAGCATCTTCAAATGTATCATCAGCATATTTTGCTTCTACGCTTTCAACTTTTACACTG
TGTTTAGATGGGGTAATTTTCATTTTGTTGATAAGACGGCGTGCTAATGGGCCACCGACT
AAACCACCAGCTACTAAACCAAATGTAGCAGATGCCATTGCCATTTCCATTGCACCTGCA
AGCCCATGTTTTTCAGCAAAAACAGTTGCCCAAGTTGCACCTGTGCCGTGTCCGCCAGTT
AAAGTAATAGAACCTGTAATTAAACCAACAAGTGGATCAATACCAAGTAGCATAGCTAAA
CCAACGCCTACACCATTTTGAACAAGGATAAATATACTCACGATAACGAGGAAAATGACA
AGTGGGATTCCACCTTGTTTCAAACGGGAAAAATCTGCGGATAAGCCGATAGATGAGAAG
AAGGCTAACATGAAAGCTGTACGTAAAGAGCTTTCAAATTCAAAGGTAATTCCAGCGAAT
TTATATAGACAAAAAATGATACCAGCGATAAATAAACCACCAGCAACAGCCTCTGGGATA
TTAAAGTCTTGGAAGAACTTAATTTTATTTACAAATACTTTGCCGAGAAGCAAAACAAGC
GTTGCGGCGATAAGTGTGTGATAACCGTTTAAAACGATTGGCTCCATATCATTACTCCTA
ATATATGATTTATGAAGGGGCGGATAATATTATAAAGATTTAGCATTGTCAAAATGGCTA
TTTGATTATTTAGTCGCATAAAAATATTGTTATGGTAGACATTTCTCTATTATTTTTTGA
GTTAGATCTCATTTTTTGCTTGGGGATTTTGGTAGAATCGTCGCAGTTTTATTTTTTATG
ATGAGGCTTTTATGAGCGAAATTGCATTAACAGTGAGCCTATTATCCTTAGTTGCTGTCA
TTGGGCTATGGATAGGGCATATTAAGGTGAGGGGCGTAAGCCTTGGTATTGGCGGTGTGT
TATTTGGTGGGATACTGGTTTCCCATTTTATGACGCAATATGGTGTCAAACTTGATGGTC
ATACCTTGCACTTTATTCAAGAGTTTGGTTTGATTCTCTTTGTCTATACCATTGGTATTC
AAGTCGGTCCTGGTTTCTTTGCTTCATTACGCCAATCGGGATTAAAGCTTAATGCTTTTG
CTGTGATGATTGTTGGGATAAGCGGTATTTTAGTGATTTTATTACACAAAATATTTGATG
TTCCTCTTCCTGTGATATTGGGTATTTTCTCTGGTGCGGTAACCAATACGCCATCATTAG
GTGCTGGGCAGCAAATTCTGACAGAATTAGGCGGTGAGTCCATTACTGCTGTGATGGGTA
TGGGGTACGCAATTGCCTATCCTTTCGGGATTATCGGGATTCTATTAGCAATGTGGCTTA
TCCGTATTATTTTTAAAATTAATGTGGATAAAGAAGCTGATGAGTTTGATTCTGCAACCA
ACAATAAAAAAGATGGATTAAGTACGATGAATGTTCGTATTACAAATCCAAATTTGAATG
GGTTGATGCTTCAAGAGCTTCCTGATTTTGAACTGCACGAAGTGGTTTATTCTCGTATTA
AGCGTAATGATGAGTTGTTTGTGCCTAAAGTGCATACCCAAATCCAAATAGGCGATATTC
TGCATCTTGTGGGAACAAAAGCTGCGTTGCATAAAATGCAACTCATTCTTGGTGAAGAAG
TGAATGTTTCACTTTCGACAAAAGGCACAATGTACCGTACAGAACGTGCTGTTGTTACCA
ATGAAAAAGTATTTGGGAAACAAATTCGCCAATTGATGTTAAAAGGGAAATATGATGTAG
TGATTTCTCGCTTAAACCGTGCGGGGGTTGAGTTAGTTCCTAACGGGCAAATGACATTGC
AATTTGGTGACGTGTTGAACTTGGTTGGTCGCCAGGAAGATATTGAGGCTGTGATGGCGA
TTATCGGTAACGCTCAACAAAAATTACAACAAGTACAAATGTTGCCTATCTTCATCGGGG
TTGGTTTAGGGGTGTTACTAGGCTCTATTCCAATTTATCTGCCAGGTTTCCCTGTAGCAT
TAAAACTGGGATTAGCAGGCGGGCCTTTGGTGGTTGCATTAATTTTAGCAAGAATAGGAA
GTATCAAAAAACTCTATTGGTTTATGCCTCCAAGTGCAAACTTAGCATTAAGAGAAATTG
GTATCGTGCTTTTCCTTGCAGTTGTAGGTTGGAAAGCAGGCGGAAACTTCTTGAATACCT
TATTAAGTAATGATGGTTTAGCGTGGATTGGTTATGGTGCGATCATTACTTTTATTCCAT
TAATTGTTACAGGGCTGGTTGCCCGTATTTATGGTAAATTAAATTATCTGAGCCTATGTG
GATTGCTTGCAGGTTCAATGACGGATCCACCCGCTTTGGCATTTGCAAATGGTATTAAAG
AGGGTAATGGTGCAGCAGCACTCTCTTATGCGACGGTATATCCATTAGTGATGTTTTGTC
GAATTATCTTGCCTCAAATTCTCGCTATATTATTGTGGGTAGCTGGCTAGTCGTAACTAA
GCAATCTAGTTATTGACAGTTCAATAGACTAGATTGCTCAATTTCAATAAAACGCAATAA
GTTTCCAACAATATTTAGGATCCATTCACGCCATTTTTATAGGATTATAATTTATTTTCT
ATGATAAATAATAGGATGTCTTAATCACGGATTTAACGTTATAATGAGAAATAAATCTAT
TTTTTAATGGAAATACTAATTTATGTATCGCTTAACCTTTTTTTTGATATCTACTTTGCT
GTTTAATTCCTCCCTCTCTGCCAAATGGCTAAAGATCAATGATGTAGACTATATCTGGGG
ACCATTTAAAATCTATAATATTTCATTATTCTCTGAAACTGGCAGTTATACTAATAGCAC
ACGCCCATTAATGCTGACTCTAAAATATCAAAAGCCCGTTGAAGGGCGTGATTTTGCAAT
TTCTTTAGCTAGATCTTGGTCTAATTTAGGCATCACTCTGCAAAATCAAGATAATGTGGT
TGATCGTTTGCGTAAAATTTTACCTAATATCAAGAAAGATGATTCTCTCAGTTACATTGC
TTTAGAAGATAAAGGATATTTCATATTAAATAATATTGTTATTCCTGAAGAATTTAACAA
AGAATTTAATGACGCTGTAGTAGCAATATGGCTAGATCCTCGTGTAGAAATTGGGCGTAA
ACTTGTCAATAAAGAAGAAAAAACCTTCATTGCAAACATCCCTAGAGTTTTAGAGACACA
AAAACCACAAAATATAGAAAATAATATAGGAGTACATGAAGAATCAATAGATCCTGTGGT
GGACTCAAGCAAAGTATCTAATGATATCAAACAGAACTTAGACTCTTCAATAATGCCTAG
AGTACAAGATAAGCCTTTAACTCAGTCAAATGAAGAGAATATGAAAGAAGCAGAAAAACC
ACTTGAAGATTCAGAAATTGATATTTCTCCTCCTTTAGATCCCATACCAGAAGGCAAATA
TCTAAATATATAGCTGATTATTAAAGTGTTTATAGCATTCATAATAAATCGACAATGCCG
ATTCAGAACTGGAAACTGGCGATGAATCGATTTATGATTGATTTTGGTGATCGCCTAGAC
GATCACCGTTAAGTTGAAATGGGTGTTTACACAGAATTTGGGATAGGGTTAAGCGCTAAT
ACTTCACCGTATGCCCATAGCTTTCAATAATACCTTTAATATGCTCTAACGATTCTTTCG
TCGGTGGCATCACATCTTCCAATTCATATTCTAACCCTAAGGTTTTCCATTTATGTGCGC
CTAAACGGTGATATGGCAGAAGTTCGACTTTTTCTATGTTGTCCATACCTTGAATAAACT
GACCCAATAAATGAATATCTTCATCGGCATCCGTATAACCTGGTACAACCACATAGCGGA
TCCAAGTACGTTGATTACGTTTATGCAAATAACGAGCGAAGTCTAAGGTACGTTTATTAG
AGACACCGATAAAATCTTTATGAATTTCTTCGTTCAGCTGTTTTAAATCAAGCATAACGA
GATCGGTTACATCTAGCATTTCATCGACTAGCTCTGAATAATTCCGCACAAAACCATTTG
TATCTAAACAAGTATCAATACCCTCAGCTTTACAAGCACGGAACCAATCACGCACAAATT
CCATTTGTAACACGGCTTCGCCACCTGATGCTGTTACGCCCCCGCCCGTTGCTCTCATAA
AATGTTTATACGTCACAACTTCCTTCATTAGATTTTCTACGGAGATCTCTTTCCCACCTT
CAAGATCCCAAGTGTCACGGTTGTGGCAATATTTACAACGCATTAAACAGCCTTGTAAAA
ACAAAATAAAACGAATCCCAGGCCCATCTACTGTGCCACACGATTCGTAAGAGTGATAAC
GTGCTAAAACAGTCATTCTTTTTCCTTTAAATAAAGTACGATTAGGACAAATGTCCTTAA
ACATTTCTGCTAATCGCAATTAATGCGTAAGATACAATAAGCGGTCAGTTTCTGCAAAAG
TTTTGCAAAATCTGACCGCTTATTAGTTTAAACTAAATTACATCGACTGAGTGAAAGTAC
GAGTAATTACGTCCATTTGTTGCTCTTTAGTTAAAGAGTTGAAACGCACTGCGTAGCCTG
AAACACGGATTGTTAATTGTGGATACTTCTCTGGGTTTTCCATCGCATCTAATAACATTT
CACGGTTCATTACGTTTACGTTTAAGTGCTGACCACCTTCGATGGTTGATTCGTGGTGGA
AGTAACCGTCCATTAAGCCTGCAAGGTTACGTTTTTGAGATTCAAGATCTTTACCTAACG
CATTTGGTACGATTGAGAAGGTATAAGAAATACCATCTTTCGCGTAAGCAAATGGTAATT
TCGCAACAGAAGTTAATGAAGCTATCGCACCTTTTTGGTCACGTCCGTGCATTGGGTTTG
CACCTGGTCCGAATGGCGCACCTGAACAACGACCGTCTGGGGTGTTACCTGTTTTCTTAC
CGTAAACCACGTTTGAAGTAATGGTTAATACTGACTGTGTTGGAGTTGCATTACGGTATG
TTTTGAGCTTCTGAATTTTCTTCATAAAGCGTTCAACTAAATCAACTGCAATGTCATCTA
CACGGTTATCGTTGTTACCGAATTGTGGGTATTCACCTTCAATTTCAAAGTCAAGTGCTA
CGTTTTTCGCTACGCCAACCACTTCGCCTGCTTTATTTTTGATTTCGATGTCGCCACGGA
TTGGTTTTACTTTGGCATATTTGATTGCAGAGAGTGAGTCTGCTGCAACAGAAAGACCTG
CGATACCACAAGCCATTGTGCGGAATACATCACGATCGTGCAACGCCATTAATGCTGCTT
CATAAGCATATTTGTCGTGCATAAAGTGAATGATGTTTAACGCAGTCACATATTGTTTCG
CTAACCAGTCCATAAAGCTGTCTAAACGGGTCATTACATCATCGAAATCTAAGTATTCAG
ACATAATTGGCTCAGTTTTCGGTCCAACTTGGTCACCTGATTTCTCATCAACACCACCGT
TGATTGCGTATAGTAAGGTTTTCGCTAAGTTTGCACGAGCACCGAAGAACTGCATCATTT
TACCTACGATCATCGGGCTTACACAGCACGCAATCGCATAGTCATCGTTTTGGAAATCTG
GACGCATTAAGTCGTCGTTTTCGTACTGAACAGATGAAGTTTCGATAGACACTTTCGCTG
CATAGCGTTTGAAACCATCTGGTAAACTTTCAGACCAAAGGATTGTTAAGTTTGGCTCTG
GTGATGGCCCCATTGTGTAAAGGGTGTGTAATAGACGGAAGCTGTTTTTGGTTACTAATG
TACGACCATCTAAGCCCATACCTGCGAAAGTTTCTGTTGCCCACATTGGGTCGCCTGAGA
ATAATTGATCGTACTCTGGGGTGCGTAAGAAACGAACCATACGGAGTTTCATTACTAAGT
GATCCATTAATTCTTGAGCTTCTTTTTCAGTGATTTTGCCTGCTTTTAGGTCACGTTCAA
TATAAATATCTAAGAAGGTTGAAACACGACCGAAAGACATTGCTGCACCGTTTTGTGATT
TCACTGCTGCAAGGTAAGCAAAGTAAACCCATTGTACCGCTTCTTGTGCGTTAGTTGCTG
GGTTTGAAATGTCAAAGCCATAAGATGCTGCCATTTCTTTCATTTTGCCTAAAGCACGGT
GTTGTTCTGCAATTTCTTCGCGTAATTGGATTGTCGCTTGAATATCTTCGCCACGCTCTA
ACTTCTCTTGTAAAGAGGTAAACTGTTTTACTTTATCTTTCATTAAGAAGTCAGCACCGT
AAAGTGCCATACGACGATAGTCACCGATAATACGACCACGACCGTAAGCATCAGGAAGAC
CTGTAATTACGCCTGATTTACGGCAACGTAAAATGTCTGGAGTATAAACATCGAATACAC
CTTGGTTGTGGGTTTTACGATATTCAGTAAAGATTTTCTCTACTTCTGGATTTAATTCAC
GGCGATAAACTTTACAAGAGCCTTTCACCATATTGATACCGCCAAACGGCATAATTGCAC
GTTTTAATGGTGCATCTGTTTGAAGACCTACGATTTTCTCTAAATCTTTGTTGATATAAC
CTGGTGCGTGTGAAGTGATGGTTGATGGAATATCGCAATCAATGTCATACGGTTCGTGGG
TTTTGTTTTCCACTTTGATTTTTTCCATTACATCTGCCCAAAGCGTTGTAGTTGCTTCGG
TTGCATCTGCTAAGAAGGATTCATCACCTTCATACGGCGTATAGTTTTTTTGGATAAAGT
CACGCACGTTTACATCAGTTTGCCATTCACCTGGTGCAAAACCTTCCCACGCTTTCTTTT
GAGCTTCGGTTAGTTGAGTCATTTTAAGTCCTCGTTAGTTAATGTAATAAATTGGAACGC
AAGCGGTGCGATTTTGCAAAAACACTGCGAAAAGTGACCGCTTACAAGTTTTGAATTAAT
GTTTTTTTAGATGCAAAAACCACTGCACCATACCGATGAAAAATGCACCACCAACAATGT
TACCTAAGGTCGCTGGAATTAAATTTTTCACCACAAAATTTGCCATTGTTAAATCAGCGA
ATTGACTAGGATCAACCCCTATCGCTGTCCAAAATTCAGGGCTTGCAGAGCCGTGAATTA
ACACGCCCATTGGGATCATAAACATATTCGCCACACAGTGTTCAAAGCCAGATGCCACAA
ACATTGCTATCGGCAAAATCATAATGAACGCTTTATCCGTCAGGCTCTTACCTGCATACG
CCATCCATACCGCAATACAGACCATCAGATTACAGAAAATCCCCAAGCTGAATGCTTCAA
TCCAAGTATGATGGATCTTATGTTGGACTGTTTTTAAAATAGTCAAGCCCCACTGCCCAT
TTGCAGCCATAATTTCACCGCTAAACCACACTAACAGCACAATAAAGGTCGCACCGATGA
AATTACCGCCATACACAACAAACCAGTTTTTAAACATCTGCGCCCATGTAATTCGCTTAC
TTGCTTTGGCAACAATCGTCATGGTTGTTGAAGTAAAAAGCTCTGCTCCAAATACCACGC
ACATAATAATGCCTAAAGAGAAAACAAGACCGCCAATGAGTTTAGCGACACCCCATGGCA
TATCCGCAGCCCCAACTTGGGTAGTTGCATAAAAGACAAAAGCAATAGAAATGTAAGCGC
CAGCAGTAATTGCTGAAATGAAAGAATAAAATTGGTTTTTGGTTGCTTTATAAACTGCGC
CATCTTCGGCGATTTTTGCCATCTCAGCAGGTGAAAACATTACTATCCTTAAACGAAAAT
TTGAAAAATTATAGAAATTGTTGAGAATTATAGACCTGTTAACCTGATGATTAAATAATT
TTTACGTTTAAAATAAATAAAGTAGAATTCTTTCTTGATCCATATCAATCTTTCAAAAAA
AGTACAATTTTTGAAAACTTAACTTAAACACAAATTTAACAAAATAGTTACAAAATGACC
GATTATTTGACTGCTTTACTCGGAATTTTCCTTAGCGAAGAGAATCAACTTCTCATTATG
TTTGCCAGCAGCTTTTTAAGCGCAACAATACTACCAGGCAATTCCGAAGTGATTTTTACC
ACTTATACAACGCAAGCACTATTACAAAAAAATACGGTGTATGGATTATTCGTTGTAGCG
ACATTAGGAAACTCCCTCGGTAGTATGACAACTTATTTTATCGCTCAATTTTTTCCACAA
CCTAAATTTCATGACCAACAACATAAAAGCATCAAGCTCGCGCTTAAATTGAGCCAAAAA
TATGGTATATGGATTCTATTATTTAGCTGGCTTCCTATTGTTGGCGATATCTTTTGTGGT
ATTGCAGGTTGGTTACGATTCAACTTATGGAAAAGCATATTATTAATTACTCTAGGCAAA
GGAATTCGTTATGCATTGCTACTTTGGAGCGTTTATTTGGTTGTTAGTTAAGGACTAACA
GTCTACAATATGAATAAATTATTTTTGATGAGAAAAGCTATGTCAAAACACCCCCCTGAA
ATCAAATCTATCTCAGTAATTGCCAAAACTCGCATTTTTGAAGTGCAATCCGTCGATTTA
CGTTTTTCCAACGGCGAAGAACGCACCTATGAACGTTTAACGCCACAACGTCGTTCATCT
GTCATGGTATTACCCATTCATAATAATCAACTGATTCTTGTTAAAGAGTATGCTGTCGGC
CCTGAACGTTATGAACTCACCTTCCCTAAAGGCATTGTAGATAGTGGAGAAGATCCTGTA
CTGAGTGCAAATCGAGAATTACAAGAAGAAATAGGTTTTGGAGCAAAAACAATCGAACCA
CTGCGTTCAGTGTATAGCGGTCCTAGCCATATGTACGGCTTAATGCACCTTTTCGTGGCT
CAAGATCTCTATCCATCACAGCTAGAAGGCGATGAACCAGAGCCACTTGAAATCATCTAT
TATCCATTAAACAAAATTAACGAACTGCTTGCCGACCCTAATTTTGCCGAAGCACGCAAT
TTATCCGCCTTATTTTTATTAAGAGAATATCTCAATGCAAAAAACTAGCCTACACATTTT
ATGGATTTATCCACTACTTACCCAGTTACTCGGCTCTGCCCTATTACCCCTTTTTAGCGA
ATTTAGCCAAGGGGGAATGTTGGTTGTTTTTGCTTTATTTACCGTCCCAGCTTTTCTATT
TGCATTAGTCAGCTACAAACAGCAATATCACCAACGTAACATCATTCAAATTGCCTTTTT
CTCAGGGGTAATAATGTTCATTTACAGCCTTTTTTCATTTTCATTGATGTTAGCTTTTGA
TGAATACACCAGCCTTGAAGATCCTATTCCCCTATGGGAACAATCCCTTGCCGTGATCTT
ATTCGCCCTGACCTTTGCTTTAGCAAAAGTAATGTACGCACTGTTGGTGTTGAGATTGTT
TTTGCCGAAGGTGTAAGTCGCTTACATTAATAGAATGGAGCTAGACACTTCGGGTTTAAT
AATGGCGAGAGTTTTTTAGATCATTGGTTATCCTTATATTCAAGTTAAGGCAGGGTGAGA
AACTTCCTCCTAGTAAATTTATAGGTCTCTCCTAGATAACGACTAAAATCCCTATTAGGT
TAAGATAGCCCTATGAGCAAAAGTTATCTAAGTCAGTATAAACAAAATAAACTTATTGAG
CTGTTTGTAGCAGATATCACTGCTCGAACAGCTGCTGAGTTGATAAATGTAAATAAAGCA
CCGCAGCCTATTATTTCCATCGTCTGTGATTGCTTATCAATCAAAACAGTCTACATCTTA
AGAGGTTCGATATTCAAGAACAAGTGAAGCCCGGCAGTATTGTTTACACCGATTTCTACC
GAGACTATGATAAGTCTGATGTAACTGAGTTTAATCATTTTCGCATCAATCACAGTACCT
ACTTCGCAGAAAAACAAAACCCCAAACGAAAAGGACTAAGTCCGATACAATATCGAAATC
AGTCCTTTGAATAGCTGTATAACTTTTGAAGGTCAGATCATTTTATTCATATTTTAAAAG
GTGATTTGAAGACTTTTACCATAAAACTTTAGGGGCTGACGTAGATTAGCCCCAATAAAA
AAGTACCCCGAAGAAGAAACCCAAGCCCCAATTTGGCTAAATGCACATAAGCTTCCCAAC
CAGTGCTTCTTTTTAACAAAACTTTTTCAGGAGAATATCTGTCCGTGTAGTAATATCCTA
GCACTAGAACAAACATTACAATAACAACGCCTAATTAATTTTCCTTTGGTACAGAATTTG
ATAATGCATCTACGTGTTTTTTTATTGCTTCACGAACATGATGATTGGAATAATCTACCT
CAAGAGAACCATCTCTATTTACTTTTACTCTACCATCAAAAATTGTTGTTGGCTGGACTT
TATCAGCTGATTTAACCCATAATACTCTAACACAATTAAACGTTGTTTTTAAAAAATCAA
ACGTAACTGTAAATAGTTTTAACATAGCCATCCTCATATAAAATAGCGAGTGCATAATAG
TATTTAATAAATCTTATCAGATCAACCTTAAAACACATTATTAACATCAACTATTAACAT
TATTTTAACACAATCATAATGGTCCCCACAATCCTACATCCAAAGAGTTCAAATCTTAAC
CAGACATCAATCAATCCAGCGAATACAGCATATTGCCAGCGATGCTGCATAATTTCTTGC
TAACTTATCGTACCGAGTCTCAATGGCTCGATATTGTTTTAAAAAGGCAAATGCATTTTC
AACTAAATGGCGATGACGATATAAATGTCACCCCATATCATCATTACCCACCGTTGAATT
TCGTTTACGAGATATAACTAGAACAGCTTTTGCGGTCATCAGAATAAAACCAATAGGATC
GCCACAATGATCCACAGCTAAATAAAGGAATAGTAGACAAAAGTGTTGATTTTAATTATT
GGAGCTGTATTAGATTAGCTAGTATACCAACCAACATCAGCCCCTATAAATAAGGTTGTA
AGAGCAAATTACATTTGCCCTAAATAATTGCAGAAGGATCAGGGCGAAGTCATTCGCGCC
TACATTTTATTTACACAATCTCACTCGGCGTAAAGAAATACGCAATTTCACGTTTTGCTG
ATGTTTCAGAGTCTGAGCCGTGAACTGAGTTTTCACAGTAGCCTAAACCAAACATTTTAC
GAATAGTGCCTAGTTTGCGTTCTTCAGGTTTGGTTGCTCCCATCAACAAGCGGTAGTTTT
CTACGGCATTTTCGCCTTCTAACACCGCAACAACGATAGGCTCAGAAATCATAAATGCTA
CGAGCGGATCAAAAAAATCTTTGCCTTGATGTTCTGCATAAAAACCTTCCGCTTGTTCTT
TGGTTAAGTGAAGCATTTTTAACGCTTTGATCGCTAAGCCATTTTTTTCCATATAACTTA
AAATTTCACCGATAAGATGACGTTTAGTCGCATCGGGTTTAATAATGGCGAGAGTTTGTT
GGATCATTTGTTGTCCTTATTATTGAGTTAAGACAAGGTGAGAAATCCCACCCTGAGTAA
ATTTATTTCACCTGCATACCAGCTGTCACACCGCTATCGGCAGAGAGCAAGTAGAGATCT
GCACCGCCTGTGCCAGCAGATAAAATCATTCCTTCCGACATACCAAACGACATTTTGCGT
GGGGCAAGGTTGGCAATCATAATCACAAATCTGCCTTCAAGCTCTTCAGGTTGATTGTAC
GCGGCTTTGATACCAGAGAAGACTTGGCGAGTATGATCGCCTAAATCGAGTTCAAAACGT
AATAATTTATCTGATTTCGGCACAGCTTCACATTTCAATACTTTTGCCACACGCAGATCG
AGTTTGGCGAAGTCGTCAATGGTGATTTCTGAGGCAATTGGTTCAACTTTGGTTTCACAA
GCGGTCATTTCTTTTCCTTTTTTTGCAGTTTCTGCTTTTACGCTTTCGGCGAAAAGTGCT
TTGGTTTCTTCAATCACAGCGTCAATCTGTTTTTTCTCTAAGCGAGAGAAGAGCGATTTA
AACGGTGCAATGCTATGGGCAAATAGTGGTGAACCGATGTTGTCCCAACGCAGTTCCGTT
TGTAAAAAGGCTTCGGCACGTTCTGCGAGTTTTGGTAATACTGGTTTGAGATAGCTCATT
AATACACGGAATAGCTCTAAGCCCATTGAACAGACCGCTTGTAATTCGGCATCTTTGCCT
TCTTCTTTGGCAATTACCCAAGGGGCTTTGTCGTCAATGTATTTATTGGCTTTATCCGTT
AATGCCATAATTTCACGGATCGCTTTGTTGTATTCACGCGTTTCAAAATAAGTGGCGATA
TGCTCCGATTGTGCAACAAATTCATCAAAAAGCGCTTGATTTTCTAGTGTTGAAGCCAGT
TTACCTTCAAAGCGTTTTGTGATGAAACCTGCGGTACGAGAAGCTAAATTAACTAACTTA
TTGACGATGTCGCTGTTTACTCGTTGTACAAAATCTTCTAAATTGAAATCAAGATCTTCA
ATGCGATCATTCAATTTCGCCGCATAGTAATAACGCAAACATTCAGGATCGATATGTTTT
AAATAAGTGCTGGCTTGAATGAAAGTACCACGGGATTTTGACATTTTTTGTCCGTCCACT
GTCACATAACCGTGAGCAAAAACGTTCGTTGGTTTGCGGTATTCGCTTCCTTCTAACATC
GCAGGCCAGAATAGACTGTGGAAGTAAACAATGTCTTTACCGATAAAATGATATAACTCA
GCATCACTCTCTTTTTTCCAGAAATCATCAAAGTTCAAGCCCGTGCGGTCGCAAAGATTT
TTAAACGAAGCCATATAGCCGATAGGGGCATCAAGCCAAACATAGAAGAATTTGTTTTCG
CTATCTGGAATTTCAAAGCCAAAGTAAGGTGCATCACGGCTGATGTCCCATTGCTGTAAA
CCGCTCTCAAACCACTCTTGCATTTTATTGGCAATTTCAGGTTGAAGCGAGCCAGAGCGC
GTCCACGCTTTCAGCATTTCTTCAAAGCTTGGTAGATCAAAGAAAAAGTGTTCCGACTGT
TTTACCACAGGGGTAGAGCCTGACACTACCGAACGTGGATTGATTAAATCCATCGGGCTA
TAAGTAGAAGCACAGACTTCACAGTTATCGCCGTACTGATCTTCCGCTTTACATTTCGGG
CAAGTGCCTTTCACAAAGCGATCAGGCAAGAACATATTTTTTTCAGGATCGAACAACTGC
GAGATCACCTTGCTTTTGATAAAACCATTCGCTTTTAATTTTTTATAGATGGCAGAAGTG
TATTCACGGTTTTCTTCGCTGTGGGTGGAATGATAGTTATCGAAACTGATATTAAAGCCA
GCAAAATCAGCAATGTGATCAGCTTTGGCTTTTTCGATTAACTGTTCAGGGGTAATGCCG
AGTTTATCCGCATTCAACATAATCGGCGTGCCGTGAGCGTCATCAGCACAGACAAAGTGA
ATTTCGTTGCCACGCATACGCTGAAAACGCACCCAAATATCCGCTTGAATATGTTCAAGC
ATATGCCCTAAATGGATCGCTCCGTTAGCATAAGGCAAAGCACAAGTGACCAGTATTTTT
CTTTTTGGATTTGACATTCTAAATCTCTCTAAAATATAGCAAAAAATTATAGGGATTGTA
GCGGAAAAGGGGGGGGTTGTGTAGTTAAGATTTGGAGAGAGAGGGATTTTTCAACGCTGT
TTCTGGCGTTTCTCTTATTTCTAAAAGTTATAAATAACTAATAGCACATTATCTTTTGAA
AAAATTAATTTTTTTAGATAAAATACCCCAATAAGGGCTGGTGCAAAGTAATCTTCGTTA
TCCGCTAATGCTCGCCTACATAAAATTAATTACGATCTTTATAAAGAGTATTAAGCGAGA
AATTACTCCACCCAAGTTTCATAAAATAAATTATTTTAAATAAGTGGTACAAATTATGAA
CATCAAAAAATCAATATTATCCACTATGCTTTTATCTTCTGCTGTGTTGATATCCTCTTG
TAAGAAAGATGGCACTGGCGGAAATTCTCCCCAACATAATAAAGAACAAAATCCAGTTAA
TTCGTCGATAGGTAGCCATTCTAGTGCTGAAAGTAGTGGAACTACAAATAATGGATTTAA
TAAACTCCCTGACAGACAGACAGACAGACAGACAGACAGACAGACAGACAGACAGACAGA
CAGACAGACAGACAGACAATCATAACTCGACTACCTCTCATTCTTCCAACACTAATCAAC
GTTTAAATGGCTCTAGCGATTCTGCCTCGTCAAATAATTCGCTAACTTCTGATAATCAAA
CGCCGTCTGATGAGCCAAATAAGGTAGATAGCTCAAGTTCTGCTGATAGTTCAACAACTT
CAAATGAACCAACCATTTCGGATAATCAAACAACTTCGGACAGTCCAAATGCTACAGATA
AACCTAGTACGGAAAATACTAACAATGAACAAGCTACAGCAGAAACGACAGATAAGCAAG
AAGTAGCAAAAGAGGAAGTAAAAGAGGAAAGAAAAGAAGAAATCACAGAAGAGCCAAAAG
TAGAAAATAAAGAAAAAACACCAACAGAAACTGAAAATCAACCTCCTAGAGCAGAGGAAA
ATCCACAGGCGGAAGAAAATTTACCAGCAGAGGAAAAAACTCAAGAGGAAGCAGAATCTC
AACCTGTTCAACCGACAGAGCAGCCTCAAGCAGAAAACGCTATTCAATCTCAACCGGAGC
CAGCAGAGCAACCATCGAAAGAAAGCACAACAGCAGAGGAATCAACTAAGCAGGAATTAC
CTGCGGAAGATCCATCTAAAGTGGAATCTCCGCAAGAGAAACTTCCTCAAGTAGAAGAAC
AGAAACAACCGATTAATACCGAAACAGAAACTTCAGTAGAAGACTCTAAGGAAAAAGAAA
AAATAGAGGAGAAAATTAAAAAAGATCCAGAAGAAGAAAATACGGTAAATTCATCGGATA
ACAGCAATGAAATATCAACAAATAATGAGCTGACAAATAGCGAAGCGACAAATAATGAAA
TATCGAACAATACTGATCCGGTAAATAATGTTGTTCATAATGATAATGTTTCTGGAGAAA
ATATAAATCAAGAAAATAATAATTTATCTGCTGGAAATAGTGATGATAATAAAAATACTG
ATACGGAAAATAATGTATCAGGAAATAATTCGGTAGAAAATAATGATGTTACTTTAAATT
TAAATAATAATTCAGAATCTACAACTCCAGAAAATAATCCTTCTACACAATCTAATCCAT
CAATAAAACCAGTGGATAATCAGCCTTGGGTTAATCCTGAAGTTGAGAGATTAGATAAAA
ATAATTACCAGCAAACCGCCCAAGAAACAAAATTTACCAATAAAATTGGGATTGTTGATA
TGGATTATAATGTGCGTGATGATCTTGGCAAAGCCTTTAAATTTGAGAATGGGCTAAGTC
GTATAGTTTTAAATGCGGGTTTATATACGTCAGCAAACGGACATAAAAGCTCTCATGGTA
CGATGGTTGCTGGTGTTATCGATCAGAAAAATAAAAATGCTACGCTTTATGCTTATACTG
CAAAATCCGCTTATATGGAAGCTGTAAGTGCATCTAATCAGCATTACAATGAAGCATACG
ATCATAAGGTGAGAATATTTAATAACTCTTACGGTAATAATCCACATAGAGATAGTGTAA
AAGAAAAAGGATGGGAAAAGTTAGCAGGCTTAGACCTATATAAGCAATTGGCTGCAATGG
CAGAAAAAGACAGTATTTTTGTATGGGCATCTGGCAATGATGGCAAAAAAAGAAATACAG
GACAAAATGAATATGCAACCATAGAAGGACACGTTCCTTTAATTAGAGATGGAGCAAGAA
AAGGCTGGATTGTTGTAACCTCGGTAAATCCACAAAATAATGGGCTTATGGATTATGCAA
GCCAAATAGGAGATAAAGCAAAAAACTGGGGGATTGCTGCACATGGTGAATGGTATTTAT
TTGATAAACAAGTACGAACAGAGGGAACCTCTTTTGCTACACCTGTTGTTACTGCTGCCG
TGGCTAATGTTTGGGAAAAATTTGATTGGATGGATCATCATTTAGTTACTCAAACTATAT
TATCTACAGCAAATAAATTGGGTTCAAGTGAAGTTACTGAAGAACCTAACGAACGTGTTG
GTTGGGGTGTTTTAAATCAAGATAGAGCATTAAACGGACCAGCTAGATTTGATACAAAGC
TTTTAACCGATGATAATAAAACCCACGTCGTAGCAAAATTAGATTATAAACATCATACCG
ACCGCACTAAATATACTTGGTCCAATAATATTAAAGGTGACGCCGGATTTAAAAAACAAG
GTACTGGAACACTTTATCTCACGGGTTCAAATTCTTATAGTGGAAATACAATTATCGAAA
ACGGAACTTTGGTAATTGGAAATGAATTAACACAATCTGCGGTAGAAATTCAATCACAGG
GAACATTATTAACGAAAAATTTAGTGAATACTGAAAAAGAAGTTAATATAGGGCGATCTG
TTAATAATAATGGCTCCTTAGAAGTTTATGGAAAAGGGTTAATTATTGAGGGGGATTATA
CTACTTCAAATAATGCCAGAACGGTTATTGATATAGATAAATCTAAATTAAAAGTAAATG
GAACAGTTAATTTACAGGGTTCCTATATTGTAGCCGATATTGAAAATATTAATGAAGTAG
TTCCAAGAGATCCTCAAACTAAAACCATTATTGAGTCTCAAAATCCTATCCAAAATTATA
ATGAAAATTATAAAATATCAGATCGTGCCAACCATTACATTGATTTAAAAGAAATTAAAT
TAAAAGAAGGTAATAATAAAGAAATTATTGCAACCTATAAACGAAATGATACAGAATTTG
TATTAAATGCAGCTAATGAAAGTTCATTAAAAAATGTCTATACTGCGAGAAGTTTAGATC
TTATTTTAGATAGGGCTAGTGATTCAGGAAATACAAATAGAAATCTCAGAAGTGCAGCAT
TATCTTTTATTAACGCTAAACCACAAGCGGTAGCTTCTGCAGTAGATTCTTTAAGTGGCG
AAATATATCCAGCAGTACATCAGGTAGCACTGAATAGTATTAAAACCTTGAATAGACAAA
TTGCTAAACAGCAATTCTTAAATATTCAAGATATTAAGTCTTATCATATTTATGCCCAGT
TAGCTACACAGAATTTAAAACTTTATCAGAATGATAATTTTGGATTTACCAATTTGAAAA
ATAGTGCAGATTCACAATTAGTTGGTATAGATAAACAATTTAATGCCTTTACATTTGGTA
TGGGGTTACAACGAGTTCATCAAAAATTATCTCCTTTATCTAATAAAGATCAACAAGTTG
GAAAAGTAGATTTAAAACAACACAGTTTCGCCTTATACGGAAAATATGATTGGAATAAAT
GGTATTATCTCAGCCAAATCAGTTTTACTGATATTAAAGGAAAATTAGATAGAACATTGT
TATTGCCTAATGGCACACAGATAATTAAAGCTGATTTAAAATTACAAAATTATTCTTTTT
ATAATGAAACCGGATTAAATCTACAATATGAAAAATTAAGATTTAATCCATATGTTGCGT
TACATATTAACCGTTTAAAACAGGATTCCATTAATGAAAAAGAAGATTTAGCATTAAGTA
TTGATAAATATCATAAAACCCATTATGGATATGAATTGGGCTTAAGATTAAATCAATCAT
TATCTGAAAAATTTAATATAAATCTAGATATTTCTTATCTTTATAATAAGAACAATATGG
ATAATATAGTAAGTGGAAAATATATTATTTCTAACACTGAAACTAAATTATATGGAATGA
GATTACCAAGATATGAATTTAAAACTAGTTTAGGTATGGGCTATTATCTTACTAAAAACC
TCAATATTTACGCTAACATAGCTTATTATAGATTGTGGAATAACCCAATGAAATCCTATT
ACAAAGAAGGAAATATTGGCGCGAAGTACTATTTCTAATAGTAATATGATAAACAATCAC
TTGAAAGCACATTCATAACCCCGTGGAAATCCCACGGGGACTTTTTGCTTAATCATTGCT
ATATTCTTTATTTTCAGACTTTGGCAAAATGGGCAGTTTTTTGTTCATATTTCAAAAAGA
GGGCTTAAAGCCTTGTACTATAAGGCTTTAAGCCACTTTTTAGCAACAAATTTGTCTATT
ACACATTTTTTGCCGAATCAAACCGCTTGTTGTATGGGTTATTTATCGAATTTCCTCCTT
TCCATCACGTTAATCCATTATTTTATTTATCAATACAAGCGGTGAGAAGATAATGTAAAG
AGGAATGAAAACCACGCTTCCTATACCCCAAACAAGAACCATTCCAGTAGCTTCACTATC
TAAAGTTATTTTTTCTGAATATGCTATAAATTGTGTTTGTAGTGGCTGTTCTAATTTGGC
TTTGTTCAGAACTGCATCTTGATTTTCAATTTTGACCAACTTCCCATAAATGTCATAAAA
CTGTTCTGATGATTTCTTATTATGTAAAGAAGTGAGTTTTACCCTAGACTCAATATCAGG
TGTTTTCATTTGATTTTTGATATAAATAATCTCTGCTTTAGTAACAGATTTCATTTTTTC
AGATTGAAGCAAACGGATAAATTCGGTGGTTTTCCGCTCTTGATAATCAGCATTCTCCTT
GTTACTGCTTTCAAATTGATAACTATGCAAATATCCGACAACATATAATTTATTATCAGC
AATAAAAAATGCTCGGATTGTTTCTGTTTTGGTATTTTCATCTTGATACTCTGTTTTAGT
ACAAGCTGTCATAAAACATAAAATCAAGCAGTAACAGAAAAAGCGTTTTAAGATTTGCAT
AGTTTTCTCCTCAGAATAACTATGAAATAGTCACCACATCTGGCAATTTCACCAACTGAT
TAAACAATAATTCCACCGCTCTTTCACTCTGAACAGTGATATTTAATGTGATTTCCGAAC
CATTATTTTCTGCATTGAGTGATAGCACTTCAAACCCACGGTGGCGGATCACTCTGAGTA
AACGCTCAAGGGTTTCAGGGCGTTTATTAGCTTTGATAACGAATTGATATTGTTGCATTT
TTCTTCTCCTTAAACCCCAATATCTTCATCTAACATATCTGTATTGCACGCATTTGGTGG
AACGAGTGGCCACACATTTTCTTCATCTGGGATACAAACGTGCAATAAATACGCTCCTTT
GCTGTTGAGTAAGCGGTCTAATGCGGCTGAAACTTCCCCTGCTTTTTCAATGCGTTCTGC
TGGAATGTCAAAGGCGTTAGCTAGCATCACAAAGTCTGGGTTGTCATCTAAAATGGTTTG
ACTGTGGCGACCATGGAAAAAGAGCGATTGCCATTGACGCACCATTCCTAAACGTTGGTT
GTCGAGTAACAGAATTTTGACAGGTAAATTGCCACGTTTGATTGAGCCGAGTTCTTGAAT
ATTCATCATAAAAGAGCCGTCTCCCGTAATCACAATGGTTGGATCCGTTGGGCGAGCTTT
GACCGCCCCCACCGCTGCTGGCAGACCAAATCCCATTGTGCCGAACCCTGCAGAAGTGAT
GTAGTTTTCAGGGGAATAATGCTGCATATGCTGTGCTGACCACATTTGGTGCTGGCCAAC
GTCAGTAGTAATAATCGCATTTTGCGGTTTACGTTGTGAAAGAGTGTGTAACAACGCCCA
AGGGTCGATTTCGCCTTCGCCTGCATTTTCTTGATAGCTGAAGTCAAAATCCGCTTTCAG
TTTACACACATCAGCTCGCCAGCTCTCAATCTCTAACGGTTGGGTAAGTGCGGTCACTGC
CTCGATTAAATCTCCTTGCAATGCTACATCTGCTTTGCGTAGCTTGTTGATTTCAGCTAC
ATCAATATCAATATGAATCACTTTGGCGTGCGGTGCAAAGGTGTCAAGTTTACCTGTTAC
ACGGTCGTCAAATCTAGCCCCACAAGCGATGAGTAAATCACTTTCTTGTACTGCATAGTT
AGCCGCTTTCGTGCCGTGCATACCGATCATTCCCATATAGAGTGGGTGTTGTGGTGGAAT
GGTTCCTAAGCCTTTCAAGGTAGAAACAGACGGAATATTTGCAACATCTAGGAAAGATCT
AACCGCTTGCACGCCATCTGCCATACCAACACCACCGCCAACATAAAGAACAGGGCGTTT
TGCTTGAGCTAACAAGGCTTTGGCTTGTGCAAGTGCGGCTGGATTTTGTACCTTAGCCGC
CACTTTTTCATAGACAATTGGGGAAAGTGATGTTGGAGCGAATTGCACATCTTTAGGAAT
ATCGACAAGCACAGGACCAGGGCGACCACTTTGTGCAATTTGGAACGCTTTGGCGATAAT
TTCAGGTAGTTCATCAATGTTTTGCACGATGAAACTGTGTTTGGTACAAGCAAGGGATAA
GCCTAATACATCTGCCTCTTGAAAAGCATCTGTACCGATAAAGGCTGAAGCCACTTGCCC
TGTAATTGCTACGATAGGAATAGAATCCATTAAGGCATCGCCTAAGCCTGTAACTAGGTT
GGTTGCCCCTGGGCCTGAAGTCGCAATACAAACGCCTGTCTTGCCTGTTGCCCGAGCATA
ACCGATAGCAGCCATTGCAGCACCTTGCTCGTTACGACAAAGTAGATGATCTAAACCTGA
ATCGTAAATCGCATCATAGACAGGCATAATTGCCCCGCCTGGATAGCCAAAAAGAGATGT
CACACCGTGAGCTTTCAAACACTCAACGACTAAATTTGCTCCGTTCATAAATTACCTTTT
TAATGTTGTGTCGCTACTTTAGTTAAGGCTTTTATGTAATAAAAAACCCTCACTAAAACT
AGCGAGGGTTTGTGGATCTCATTATACAATTCTAATTGCGAGCCAACTTAACCCTCGCGG
CGATAATAATCACCACGAGGTTAATAATAAGGCTAACAAGAGAACGTAATGTCATTTTCA
TTTATCAATAAAAGCTTGAGTAGCTATATAAATAGCATATTTTTTGTATAAAACAAATAA
ATTTTTTATCTCTTTATGAAAAAAAGCAAACGATTGGCTTTAAATAGACTAAATTTACTT
GCGTAGTGGGGGGCTAGGGTTGAAAATGCCCAAATTATCACTATTTAATCAGCCACTAAC
TTCTATAAGGAATTTCTATGCCATTACTTCTCTTTTTAGCTGGGCTATTTTTATACATCT
ACATTGAAATCTCTCTGTTAGTAAGCGTTGGCTCTGCTATCGGGGTTTTACCCTTGATTT
TATTAATGATCACTATTTCAGCTGTCGGTTTATGGTTGGTGAAATTAAGAGGAATAATGA
CCATAGTGCAGATCCGCCAAGAGATCGCACAAGGAAAGATCCCAGCACAAGCGGTGACGT
CTTCGATCTTTTTTGCAATCGCAGGGGTATTGCTGATTATCCCAGGTTTTTTGAGCGATA
TTTTAGCGTTATTGCTTCTATTGCCGATAACTCGCCAATTGCTACAAGCAATGTTTATGA
AACTGTTTGCAAGTCGTGTGAAATTTATGTCTTTTGGCTCAATGAACAGAACTTCCTCTC
AAAATAATACAACGTTTGAAGCGGAATTTGAGCATAAGCAAGATGAAGATAAGTGGTTGA
AATAATGATAAATTTCATAATGATACATATCAAAGATTCACGACATATAATGAGATTCAA
AAATCAATATCTGAGGTCTATTTTTCCTTTCGCAATTGCGATAAAAAAGAGTAAAATTAG
CCTTTATTTTGACAAGAGAGAAACAAAATGGCAAACATTCGTTTAGCAATTGCAGCAGAT
TTTTTATTAGCCGAGAAATTATTAGAAGCCTTAGAACAAAGTAGTTTAGATTTTGAACAA
ATTTCAGCCGTTGAATTGGAAAGTTTTGGCGAAGAACATTCTCTGCGTTTCGGTGCAAAA
GCTGTTGAGCAAATCGCTGTTGAAGATGTCAATTGGTCGCAATTTAGTCACGTTCTCTTT
GCAGGCAAAATGGCAAATGCTGAATTGCTGGCTCAAGCGGTACAAGCAGGTTGTGTGATT
TTAGATCTCTACGGCATTTCTGCATTAATCGGCAATGTGCCTGTGATTGTGCCAAGTGTA
AACAATGAAATGATCGCCAATGTGCGTGAGCGAAATATTGTTGCGTTAGCAAATCCACAA
ATCAGCCAATTAGCACTTGCCTTAAGGCCGTTGTTGGACCAGCCTATTCAACATATTTTT
GTTACATCACTATTGCCATCGGCCTATTTTGGTGATGAAAAAGTGCGTGAGTTAGCAGGG
CAAACTGCTCAGTTGTTAAATGGTATTCCCCTTGATGATGAAAAACCACGTGTGGCGTTT
GATGCTGTGCCTGCCAATGTGCAAGGTGATGAAAAACATCTGCCGTTCTCTCGTGCCTTT
GAGTTACAACTTACAAAAGTCCTGCCAAATCTAACCGCTAGTGTGACTTTCCATTCCGTG
CAAATGCCTGTTTTTTATGGTATTTCACAGATGATCAGCGTGCAATCTGAATATACTTTA
GATGCAACCGCATTAAGTGAGCAGTGGCAACAACAAGCGTGGGTAAAATTTGACTCTGAT
AATGTAATTACCCCTGTTAAAAATGGTGAAGATGAAGAAACGAATCTCTTACAGATCAGC
CAGCTACTCAATAAAAACGACAACGCACTACAATGCTGGACAGTGGCTGATGAACAGCGT
TTTAGCTTAGCGTTCTTGGCGGTGGAGTTGTTGAAAGAAGTAATCACTAGCTATTAACAT
AGTCGGATCTAAAAATACAAACATTTGATATACCATCACTCAATCACATAGCAATATATT
CTCGTAGATATGGAACAAAATTCTTCTTTAACTCAGATTCTGGTAGCTACTGCTGCTATT
GTAATTATTTTGGCGGGTATTAAATTATCCGTTGAGATCGTTATTCCTTTCTTATTATCT
CTTTTTATTGCAATTATTTGTTCTCCTATTATCAAATATCTAACCTCTCATAAAGTCCCT
TTGTGGCTGGCAATCACTATACTCTTTATTTTATTTTTACTTGGATTCTTTTTTCTGGCA
GGACTAATCAACAGTACAGTACAAGAATTTACAGCATCAATTCCACAATACAAAATTCTT
CTATCTGAACGTATTGCTGCCGCAATGCTCCTTGTTGATAACTGGAATATCCCGGTTTCA
ATATCTCGTGAACAGATCCAAGAACAGCTAGACCCAAGCATTATTATGAACTTTGTTAGT
CGCTTATTACTTAGCTTCTCAGGCGTCGTCACAAATATTTTTGTACTCTTATTAGTCGTT
GTGTTCATGTTATTTGAGGCTCCAACCGCTAAACATAAACTTATCGTGGCTCTTAGAGGC
AATAAAGATGTGGAATCGGAAGAAAGCCATATCAACCGAGTATTACAGGGAGTTATTAGC
TATCTTGGCATAAAAACGATTGTAAGCCTGCTTACTGGGATATCTATTTGGGTGTTGCTT
GAAATAGCTGATGTACAATATGCTGTATTATGGGGCACATTAAGCTTCCTACTCAACTAT
ATTCCAAACATAGGTTCAATCATTGCTGGTGTACCTATTGCTGTACAAGCATTTCTATTG
AATGGCTTTTCTGTTGGATTGGGAGTATCCGTCGGTATCATTGCAATCAATATGGTAATT
GGCAATATTCTAGAACCTAGAATGATGGGGAGAACCCTTGGTCTCTCAACTCTCGTTGTA
TTCTTGTCACTACTTTTCTGGGGATGGTTACTCGGTACAGTAGGAATGCTACTTTCTGTT
CCATTGACAATGGCTCTCAAAATTGCATTAGAATCAAGCCCTAAAACGATCCATTATGCA
GGCTTATTAGGAGATATTAATAAACGCTAATGCTCTTATTTTTGCGCTTTAAATACATTA
AATAACCTATATGTTTCTTATAGCACTCAACCTAAATATTTTTAACATCTACGCAAACGA
TTGCTTTTTGGTTTATCTTTGTGTACAATCTTCGACCCTTTAATCATACTATATATTTAT
TGAGGTTTTTCCATTATGTCTCTTCTTTCTCGTTTTCAACTGGCAGAACGTGGTTCTAAT
GTTCGTCAAGAGGTTATTGCTGGTTTAACTACTTTCCTTGCAATGGTTTACTCCGTTATC
GTTGTGCCAAATATGTTAAGTGCGGCTGGCTTTCCTGCTGATTCAGTATTTATTGCAACC
TGTTTGGTTGCTGGTTTAGGTTCAATCCTCATTGGCTTATGGGCAAATGCTCCAATGGCG
ATTGGTTGTGCTATCTCATTAACAGCTTTTACTGCATTCAGTTTAGTGCTAGGTCAAGGC
ATTAGTATTCCTGTTGCATTAGGTGCAATCTTCCTTATGGGTGTTTTATTTACCATTGTT
TCCATAACAGGTATCCGTGCGTGGATTTTGCGTAATCTGCCATCTAGTGTTGCTCACGGC
GCTGGAATTGGAATCGGCTTATTCCTTTTATTGATTGCAGCAAATGGCGTTGGTTTAGTT
GTCAGCAACCAAGCGGGTTTACCGGTAAAAATGGGTGAGTTCACTTCTTTTCCTGTAATG
ATATCTTTAGTTGGTTTAGCTGCTATCATTGGTTTAGAGCGTTTACAAATTAAAGGTTCT
ATTCTTTGGGTTATCATTGCAATTACAATCATCGGTTTAATTTTCGATCCGAATGTGAAA
TTTGGCGGTGAAGTATTTAAATTACCTACCTTTGGTGAAAACTCTCAATTCTTAAATTTA
GATATTGTCGGTGCATTGAATGCAGCTATTTTACCTGTGGTCTTTGCCTTAGTAATGACT
GCTATTTTTGATGCAACAGGTACCATTCGTGCTGTAGCAGGTCAGGCAAATTTATTAGAT
AAAGATGGACAAATTATCAACGGTGATAAAGCACTTACTTCAGATTCATTAAGTAGCGTA
CTTTCAGGTTTATTTGGTACCGCGCCTGCAGCAGTATATATTGAATCAGCAGCAGGAACT
GCTGTTGGTGGTAAAACAGGTTTGACTGCGGTCGTTGTTGGCGTGTTGTTCTTATTAATG
CTTTTCTTCCAACCACTCGCATTTTTAGTTCCAGGTTATGCTACTGCCCCTGCATTAATG
TACGTTGGTTTATTAATGTTGAGCAATGTATCTAAATTAGACTTTGATGACTTTATCGGC
GCAATGTCAGGCTTAGTTTGTGCTGTGTTTATTGTTTTAACTGCAAATATCGTAACAGGT
ATTATGTTAGGTTTTGCAACCTTAGTGATTGGACGTACCATTTCAGGCGAATTTAACAAA
TTGAACGTTGGTACAGTAGCTATTGCTATTGCATTAGTTGCATTCTATGCCTTTGGTTTT
GCAATTTAAGTCCTCAATAAAGATATTTTCCTCTTTTTAAGAAAAATATTTAACAGAAAT
AGCTCATTGTATGAAAGATAGGATACTAAATTTATCCCAACATCATCCTTAGATACTAGA
ATGAAATAGAAAGTCAAACGCCTATAAATAGAATCTATTCATAGGCGTTTTTATCACACT
ACATTTATCAATGTAATTTCTATTATTTTACTTTTTGTAGCTTATGGTATGCATCTAGTA
ATTTTTGATGAGCTGACATATTCCTCAAAGTTTCATCAGAACCAATTAAACCATGGAACG
GATTTTCTCCCTGCATTATATTCCAAACAAAATCTACAGCATCTTTCCCATACATTCTGT
TAAATATCATTCTATACTGCTCAGGTTCCCTATCCTCATCCAAAAATAATTCAATTACAC
TAATTAAACAACGATAGTAATTGTTTCTTTCTGCTGAAAATACGGAAGCATTCATATTAA
CTGTCCAAGTTGCCCAATCTAATGCCTCTTCAAGATTTCCTAAAGCCAAATGAAGCATAG
ATTTTAATTCACCAATACGTAAAGTTTGTAGTGCGCTTCCTTTTTCAGCTACCACTCCAA
TAAATTCACGTACCCGCGTCATATCATCAATACCTTGCTCATCCAGCACGTCCAATAGCT
CTTGATAAATTTCTTTCTCATGATGGAAATAGGGTAAATCAAGCAACATTTCACGCCATT
CCATTCCCATATTATTATTCGCATAGATCAAATCGTCAGGAGGATAAATATTAGACATTC
CAGGAGCAATTATACGGCAAGCGTATACACCTAAATGTTCATAGTCCATAATATAAACCT
CTTGCTTATACCGGCTGAAAATTTCCATCAAATTAGCAAATTCCTGCTCTGTTGTGCCTG
AAAAATCCCAGTGAGTAAATTCATAATCTGGTTCTGATTTAAAAAGATCCCATGAAATCT
GACCACTTGAATCAATAAAATGAGTTTCCAAATTCGCATAATCTGCCACATCATCATTAT
TAAATGATGGTGGAGAAAACACATCCAAATCTTTTAAACTACGCCCCTGCAAAAGCTCAG
TTACTGTACGCTCAAATGCGACTTGGAAATTAGGATGAGCACCAAAAGAAGCAAAACACG
TACCATTCCTAGGATTAAGTAAAACTACACAGATAACTGGAAATTCGCCACCTAATGAAG
CATCATAGCAGAGAATCGGAAACCCTTCTTGCTCCAATTGCTCAATCGAACGTTTAATCG
TCGGATAACCATCAATAATACACTGCGGAATTTCAGGCAAGCTGATTGCCTCAGTGATAA
TACGATTTTTGATAAAGCGTTCAAATACTTCCGATAGTCCCTGCACTCTGGCTTCATTCT
TAGTGTTGCCAGCTGACATCCCGTTAGAAACAAATAAATTTCCAATAATGCTTTGTGGAA
TATATACAGTATGACCATCAGACTGACGAATATAAGGTAATGCAACTATTCCTCGTTCTG
AATTGCTAGACTGTAGATCTACCAGAAATTCTGGTGTCAATTCTCCATTTGGATTAAAAT
AGTCATGTAGAAATGGATCCAATATTCCTTCAGGTAATTCCGTTTCATTTTCAATAGGAA
ACCATTTTTCATTTGGATAGTGAACAAATTCACCTTCAGCAATTTCCCTTCCTAAATAAA
AATCAGCCCAAAAATAATTAGTCGATAAACGCTCAAAATACTCCCCCAATGCGGAAGCAA
GAGCTGCTTTCTTACTTGCTCCTTTACCATTTGAAAAACATTGTGGACAATCAACATCAC
GAATATGTACTGACCATACATTTGGTACAGGATTAAGCCAAGAAGCCTCCTCAATATTAA
ATCCTAATTCTTTCAACTTAGTCTGGAATCTTTCGATGCTTTCTTCAAGGGCTGCATCTT
TCCCCACAATAAAGGTTTTTTCTATCATTTTTTCTCTTAAAATGAAACGGTTTTACTCTA
TTTATATAGGATGTAGACATTGGAAACCAATAAAGAAATTCATAACCACATCTTAAATCT
CTTCTACCAGTTAGAATAAATTGAGCGGAAAATTTCCGCCCAATTCATATGTTAAAAATC
CATTAATTCTTTCTCTTTGTCTGCTAAAACCTCATCCACTTTTTTGATATAAATATCTGT
AATCTTTTGGATATCATCTTGAGCTTTACGCTCATCATTCTCACTAATCTGTTTTTCTTT
CTCTAAAGTTTTAATTTTATCATTTGCATCACGGCGAATATTTCTAATTGAAACTTTACC
TTGTTCTCCCTCACCTTTTACAATTTTAATTAAATCTCGACGACGTTCTTCCGTTAATGG
AGGAAGAGGAACACGAATAGTAGTTCCAGCCGAAGAAGGATTTAACCCTAAATCCGAAGT
TAAAATCGCCTTTTCTACCGCACTAATCAACGAACGATCAAATACAGTGACTGCTAATGT
ACGAGTATCTTCTGCGACAACATTAGCTAATTGACGTAATGGTGTTGCGGACCCGTAATA
TTCCACTTGAATAGCATCTAATAAACTAGGCTGAGCTCTACCTGTACGGATTTTAGAAAT
ATGTCCTTTTAAGGCCTCAAGGCTTTTTTCCATTCGTTCTTGAGTATCTTTCTTAATTTC
ATTAATCATAGTATTTTCCTTTGATTGAATAACATAAACCTATTGATTCTACCCAATTTC
ATTCTATTTTCCTAGTACTAAGTTTATAGGGTTTGTGGTAGACTTATTTGACTTAACTCA
TCACAAGAGGGAATCCTTATGTACCAACAACAAATTTTAATAGAATTACAAGAAGCGCAA
CAAGTATTAAATGACTTTATTAATGACCAACATAATCTTAAACTAATTCAAGAAGCAGCT
TTACTGATTACTGATAGTTTTAAGAACGGGGGAAAAATACTTTCCTGTGGGAATGGTGGC
TCACACTGTGATGCTATGCATTTTGCTGAAGAGTTAACTGGACGTTATCGTGAAAATAGG
CCTGGATATCCAGCCATAGCAATCTCAGATCCAAGCCATTTAAGCTGCGTAAGCAATGAC
TTTGGATATGAATATGTCTTTTCTCGTTATGTTGAGGCAATCGGACAAAAAGGAGATATC
TTGTTTTGCTTATCAACATCAGGAAATTCTAAAAATGTTATTAATGCAATCATAGCTGCA
AAAGCCAAAGGAATGAAAATTATTGCAATGACAGGCAAGGATGGAGGAAAAATAGCAGAA
CTAGCTGATATTGAGATTCGTGTACCTCATTTTCGTTATGCTGATCGTATTCAAGAGATA
CATATTAAAGTAATCCATATTCTCATGATGTTAATTGAATTTGAAATGGCAAAGTAAAGA
ATAAAAAATCCAACTTAAATAAATAGTTAAGTTGGATTAATTCGTTGAATAGCGTTAATT
AAGCAATCGTCGTACCTTCCGTTGTACCCGTCACAACTTGTTTCAACGCACCAGCTTTAC
CCATATTAAATACACGAATTGGCATATTGTGGTCACGGGCAAGAGTGAATGCAGCTAAAT
CCATCACTTGCAATTCTTTTTCAATAACTTCAGCATAGCTTAAATGTTGATAAAGTTTTG
CATCTGGATTTTTTTCAGGATCGCAATCATACACACCATCTACTTTAGTTGCTTTTAAGA
CAACATCAGCTTCAATTTCAATACCACGCAAGCAAGCTGCAGAGTCTGTAGTAAAGAACG
GGCTACCTGTACCTGCTGAGAAAATCACGACACGTTTTTCGCGTAACATTTTGATAGCTT
CCGACCAGTTGTAAGTATCACAAATACCGTTTAACTGGAATGCAGACATTAATTTTGCAT
TGACATCAGCACGGTGTAAGGCATCACGCATTGCTAAACCGTTCATTACTGTTGCAAGCA
TACCCATATGGTCTCCAACAACACGGTTCATACCTGCTTTAGCAAGTTTAGCACCACGGA
ATAAGTTACCACCCCCAAGAACTACGCCGACTTCTACGTCCATTGCAAGCAATTCTTTGA
TCTCTAATGCCATTCTATCTAAGATAGATGGGTCAATACCAAAGCCTTCTTCACCTTGTA
ATGCTTCACCACTTAACTTTAACAAAATACGTTTATAAATAGGATTGCTCATTTTGACCT
CTGTGTAACGGTTGGGGAAAAAAATCGAAATATTATAGATTATCTTAATGACAGATCAAA
GTAGGCAGGCGGATAGAATTTCCACTTTATTTTCGGTAAAATCGCTATCCCTTTATTTTC
GTTTTGCTCATAATGAATATAACAAAGATACTCGCTACTCTCATTAGTTTTGGTTTAGCT
TATTTAGTTACCTAATGCTACTTGGTTCGGGCTTTTTTCCTAATCCTGAAATCAGCAATG
TGCTGTTGCTGGTTCTCGTTATTCTATTTGCGAATGCCTCTAAAAAGACGTTCTTTTATC
TGCTTTTGCCGATTGTCACTTTATATGCCCTTTACACGCCTATTGGTTTGACCTTTGGTC
CACCGTCGTATCAATATGTTGCTTCAGTTTTTGCTACAGATATACAAGAAAGCAAAGAGT
TTTTCAGCCAAATCCCTCTCATTAACTTTGTTGCTTGTACTGGCATTTTTATGTCACTGT
TAGGATTTCGTTTTATTAGTCAAAAATGGCAAATTCAATTCCACAAAAATAAAACCTTTC
TTGCGTTAGGAGTTGCATTAGTTTTTATCTCTACTCCGCCCTTCAAATTTCTACAAGAAG
GAAGTAGTGCGATCGGTAAAGTCAAAACAGAATTAGACCGCTTGAATAGTATGTCCATTC
AGAGTGAATGGGGAACGTCACAACTCAATGCAGAAAGTCGTTATGATGATTACATTTTAG
TGATCGGCGAAAGTGCTAGAAAGGATTATCACCACGCCTATGGCTACCCTGCTGAAAATA
CGCCGTTTATGAGCAGTGCTAACGGTATTTTAATTGATGGGCTGACTGCTGGTGGAACAA
ATACCATTGCTTCATTAAAATTAATGCTCACTAAGCCTGATACTGAAAAGTGGGAAGGGG
AATATAGCCTTGGTATGATAGATTTGATTAAATCCGCAGGGATTAAAACCTACTGGCTGT
CAAATCAAGGCTATCTAGGCACTTTTGATACGCCAGTTTCTTCTCTTGCTAACAAAAGTG
ATGAAAAATTATTCTTAAAATCAGGAGACTCTTTCCATCAAAATATCAGTGACTTTGATT
TATTACCTAAATTTGAACACATTATTGAGCAAAAAACTCATAGCAAACGTTTTATTGTGG
TGCATTTATATGGCTCACACCCCATCAGCTGTGATCGTTTAACTGATTACCCTAAAATGT
TTGATGATGAAAAAATAGGCAAAAAGTATTTCAACGTAAACTGCTATGTATCGTCCATCA
AAAAAACCGATGAAGTGTTAAAACGCTTATATGAAGCCCTTCACAAAAATGAGCAACAAT
CTAACCGCTCGTTTTCGATGGTCTATTTTGCCGATCACGGTTTAGCTCACCATATCACTG
AAAATGACATTGCAATCCACAACAGCAGTGGCAAAAGTAAGCTACACTTTGATGTTCCGC
TCTTTAAAATATCTAGTGATGATACCGATAGAAAAGTCTATAAAGCGATGAAATCTGGCT
TAAACTTTACCGATGGTATTGCAAAATGGGTGGGAATTAGTAATCCTAAATTGAATACAG
AAGTCGATTTATTCAGCCCTCATTCAGACAAGGAAGATTATGGGCTAAAAAAATTGATTG
ATGGTTTTGAAGGGAAAGTGGATCCTGCTGTGGTTATTCCTAAGGATGAGTAATTCTATA
TCCCAAAATGATTTTCCGACAGCATAAGTGCCCATAGTAATACAATAATCAATTTAGCCA
TTTAAAAATCTAGACGTTTAGATGTCTAAAATTTCTTGACGAAACGATTTCCTATTCGTA
AACTTAAAACTATTCAAAGACAAGCGGTCGCTTTTTTACCGTTTTTTGCAAGGATTTTTA
TGGCACAGCAGATTACTCTTTTTGATGATATTCCCCTTGAGCTTGCTTTAGGCGGAACAC
TTTCGCCTATCAATGTCACTTACCAAACCTATGGCACATTGAATGCGGAAAAAAGCAATG
CTGTATTGTTGTGTCACGCTTTAACGGGTGATGCCGAACCCTATTATGCACCGCCTGCGG
ATAAAGGCTGGTGGCAAGATTTTATCGGTGCAGGATTAGCTTTTGATACCGATAAATACT
TTTTTATCTGCTCGAATGTGCTTGGCGGTTGCAAAGGTACGACAGGCCCTTCGTCTATCA
ATCCAAATACGAATAAACCCTACGGCAGTCAATTTCCCGTTATCACCGTGCAAGATATTG
TGAAGGTGCAAAAAGCCTTGATCGATAAACTCGGTATTACTCAGCTACAAGCGGTCGTGG
GTGGCTCTTTTGGTGGAATGCAAGCGACACAGTGGGCGATTGATTATCCGGAACAAGTGA
AAAATGTAGTCAATCTCTGTTCTTCGCTTACCTTGAGTGCAGAAGCAATCGGCTTCAATC
ACGTTATGCGACAAGCGGTAATAAACGATCCCCATTTTAACAACGGCGATTATTATGGCA
GTACACCCCCAGATAACGGCTTAAAAATTGCCCGAATGCTCGGTATGCTCACCTACCGCA
CCGATGTACAACTTGCCAAAGCCTTTGGGCGAGAAGTGAAACAGACGGGAACGATTTGGG
GTGATCACTTCCAAGTAGAATCTTATTTAAGTTATCAAGGGCTCAAATTTCTAGATCGCT
TTGACGCCAATAGTTACTTACGCCTGTTAAGAGCCTTAGATCTCTATGATCCTGCTTTAA
CCTATGTAAACGAGCAAGAAGCACTCAGTCGCATTAAAGCGAATTACACCCTTGTCGGCG
TAACGAGCGATCAACTGTTTAAACAGATTGACCTACATAAAAGCAAACAGCGTTTAGAAA
ATGCAGGCATTACCGTCGATTTTTACGAATTTCATTCCGACTTTGGACACGATGCGTTTT
TAGTTGACTACCCGTTTTTTGAAGAGATGATTAAGAAAGGGATCGAGAAATAATTATCCA
CCTTTCAACCTATTCGGCAACACCGACTGAAACAGCTCTCGGCTTTTCAGCGGTGCTGAT
CCCAAATAAGGCTTTAAAGCAATACGGGTGAAACGTTTTGCTGACTGTAAGGTTTCTTTC
TCTGAAAAATTCATTTCTGCAAAAGCTAATAAATCTTTGCCGATAAAGGTATAGTTATTT
TGTAGTAAAGATGCAATAAAGCCTTCGTTTTCTCTAAATTGATAGCTCATTTGGGGATCG
ACAGGCTTACCTGTTGCTGCACAATGGCAAAAATCCACCCCATAACCTAACGCTTTAAGT
GTTTGAAATTCAAAGGTGCGTAAGATCGGCTCGATCTCGTTTGGCTGGCTTGCCAACTTT
GTCATACAGTGTAGATAATGCTGAAATAATTCAGGGTAAGCGGTGTGATTTTCCAAAACT
CTTGCAAGGACTTCATTGACATAAAAACCGCTATACAGTGCCAGCGTTTGCATCGGGAGG
GTTAAAGATGCAGGTTCAGCTTTGGTAAGTGTTTTGAGATCACCTTTACCCGTCCATTTC
AGCAATAAAGGGGTAAAGGGTTGAAGAACGGATTTCAATGGCGAACGTGGTCGTCTTACC
CCTTTGGCAAGTAAGGTAATTCGCCCGTGATTTTCAGTGAAAAAATCAACGAGTAAACTG
CTTTCGCTGTACTCTCTGCGATGTAATACAAAGCCACGTTGCCACTGTTCGATCATTATT
CGTCAATATAACCCAAACTTCTTAACGCACGTTCATCGTCTGCCCAGCCAGCTTTGACTT
TCACCCACAGTTCAAGGTGAACTTTATTATCAAATAGGCGTTCCATATCCGCACGAGCTT
CAGTGCCGATCACTTTGATCTTCTGACCTTTGTTACCGATCACCATTTTTTTCTGCCCTT
CACGTTCCACTAAAATCAAACCATTGATTTCATAAGTGCCACGTTCGTTGGTTTTAAATT
GCTCAATTTCAACCGTCACCGAATAAGGCAACTCTTCGCCCATAAAACGCATTAATTTTT
CACGGATAATTTCTGACGCCATAAAACGTTGCGAACGGTCGGTGACATAATCTTCAGGAT
AGTGATGAATGCCTTCTTTGAGTGACTCTCGCACAAATTTCTCTAAAATATGTACGTTTT
[truncated: 1,863,605 more chars]
