# Supplementary material for: Whole-genome sequence analyses of Glaesserella parasuis isolates reveals extensive genomic variation and diverse antibiotic resistance determinants
Source: PeerJ. 2020 Jun 22;8:e9293. doi: 10.7717/peerj.9293 (PMC7316082; doi:10.7717/peerj.9293)
Supplement: Supplemental Information 39 [file peerj-08-9293-s048.fasta]

>H222 Scaffold1
ATTAGAATTTCATGCTCAATGCCATTGTTATTTTAACAATGGCATTGTTTGGCATAGTAG
ACAAAAGTGTTGGTTTTAATTATTTTCTCTAATTATTACCAACTCTTTTTATTTAAAAAA
TCCTTTAACAGCCCTCTACGCTCATCATTTGTAATGGATTGAATCCTATAGCCTTTTTCT
GTTTTGATGACACGATGATAAACGACTTTTTATAGGTTTGTTTTCCTATTGTGTAATCAG
TCCAAATATCTATTGGATTTAATTTCTTTGTGAAANNNNNNNNNNNNNNNNNNNNNNNNN
NNNNNNGTGAGCTTAAAGCCTTGTGCTATAAGGCTTTAGCCCACTTTTTACCAACACTTT
TGTCTACTATGCCTATTTTGATCTAAAATAGAGCTTTTAGCCATTATCTAGGACAATCCC
AATAAAAATAAGGCATTATCTTACAAAATATTAAGGCTGTGAATCACAGCCTTAATAAAT
TATGCTTCTTCAACAGATAAATTTTCTATACCGTCGTCTTCAATTTCACAGATTCGTTCA
AGGCTGACAACATGTTCGTCTTCTGCGGTACGAATAATACGAACACCTTGGGTATTACGT
CCTACAAGGCTGACTTCTTTTACACGGGTACGTACTAATGTACCGGCATCGGTAATCAAC
ATAATTTGGTCATTTTCTTCAACCTGAACTGCTGCAACCACTTTACCGTTACGTTCATTC
ACTTTAATTGAAACCACCCCTTTTGTTGCACGAGATTTGACCGGATACTCACCTAAGGCA
GTACGTTTACCATAACCGTTTTGGGTAACGGTTAAGATTTCACCTTGAGTATGTGGAATT
ACAAGGGAAACCACTTTATCGGTGGTTAAGTTAACACTTGAGGCTTCTTCAGCTTCTTCG
TTTTCAACAGTTTCAATATCGACTTCTTCAGCATCATCGACTGAAATTTCGGTTGTTGCT
AATTTAATACCTCGAACCCCTGTTGCAACACGCCCCATTCCCCGCACTGCAGTTTCTGCA
AAGCGTACCACTCGACCTTGCGCCGAGAACAACATGATTTCACTCTCGCCATTGGTAATA
TCTACCCCGATTAATTCATCACCCTCGCGAAGTTTTAATGCAATTAGACCGCTTGATCTA
ACATTACTAAATGCATCGAGCGAAACTTTTTTCACCGTACCACTCGCCGTTGCCATAAAA
ATAAATTTATCAGCGCTAAATTCACCATTTGGAACGGGAAGAATTGCAGTGATACGCTCA
TTCTCCCCTTTTACAAGTGGAAGAATATTTACGATTGGCGTACCTCTTGCACCACGGCTT
GCCTGTGGTAATTGATAGACTTTTAATTGATATAAACGACCACAGCTTGAGAAGCAGAGA
ATGGTATCATGAGTATTAGCGACCAATAATTTTTCAATGAAATCATCCTCTTTCATTTTC
GTTGCTGATTTACCTTTACCACCACGACGTTGTGCTTCGTAATCCGATAACGGCTGATAT
TTCACATAACCAGCGTGCGATAAGGTCACAACTACATCTTCTTGAGCAATTAAATCTTCT
AAATTAATATCGCCTGAAGCCGCAGTAATTTCAGTGCGACGCTCATCGCCAAATTCGGCT
TTGATTTTTTCAAGCTCTTCACGGATGACTTCCATTAAACGCTCTGAGCTATTTAAAATG
TGTAATAACTCGCTGATTTCTACCAATAATTCTTTGTATTCGTCTACGATTTTTTCGTGT
TCTAAGCCTGTTAAGCGGTGCAAGCGAAGCTCTAGAATTGCACGAGCTTGGTCTTCCGAT
AAATAATATTGCCCGTCACGTACGCCGAATTCAGAGGCTAAATCTTCTGGACGAGAAGCA
TCTACACCCGCTGCTTCAAGCATTGGTGCAACATTACCTAACGACCACGGACGATCCAAT
AAACCTTCACGTGCTTCATCGGCAGTTTTGGAATTTCGAATCAGCTCAATCACAGGATCT
ATATTAGCTAATGCAATCGCTAGACCTTCTAAAATATGTGCACGTTCACGTGCTTTACGC
AATTCAAAGACCGTACGGCGTGTTACAACTTCACGACGGTGCATCACGAAAGCTTCAATA
ATCTGTTTGAGATTGAAAATTTTTGGCTGACCATGATCGAGTGCCACCATATTGATACCG
AAAGTCACTTGCATTTGTGTGAGAGCGTACAAATTATTGAGTACCACTTCACCAACAGCA
TTATTTTTGATTTCAATAACAATCGAAATCCCTTTTTTATCAGAATAGTCTTCAATACTT
GAAATACCTTCAATACGCTTATCACGCACCAATTCGGCAATTTTTTCGATTAAATTCTTT
TTATTAACTTGATACGGCAATTCCGTGACGACAATCTGCTCACGGCCTTTTGAAGTTGTT
TCAACACTGGCTTTGGCTCGTACATACACTTTGCCACGACCTGTACGATAAGCATCTTCA
ATCCCTTTACGACCATTAATAATCGCCGCCGTTGGGAAATCAGGACCGGGAATATGTTGC
ATCAACTCTTCAATCGTAATTTGTTCGTTTTCAATATAAGCTAAGCAACCGTTTAACACT
TCATTTAGGTTATGAGGAGGAATATTGGTTGCCATACCCACGGCGATTCCCGAAGAACCA
TTAACAAGCAATGCCGGAATTTTAGTCGGTAATACATCAGGGATCATCTCTTTACCATCA
TAGTTTGGAGAGAAATCCACTGTTTCTTTATCCAAATCCGTTAACAATTCTTGCGTAATC
TTCTGCATACGCACTTCGGTATAACGCATTGCCGCAGGCGCATCCCCGTCAATCGAACCA
AAGTTCCCTTGACCATCTACCAACATATAACGAAGAGAGAACGGCTGAGCCATACGCACA
ATCGTATTATACACCGCAAAATCACCGTGAGGGTGATATTTACCGATCACATCACCGACT
ACACGTGCCGATTTCACATAAGGTTTAGATGATACGTTACCGCTTTGATCCATAGAAAAA
AGTACGCGTCGATGAACGGGCTTCAAACCATCTCGCACATCTGGTAACGCTCGCCCAACA
ATCACAGACATTGCATAATCAAGATAGGAATTTTTTAGTTCCTCTTCAATACTGATAGGA
ATAATATCTTTAGCCAATTCACTCATTAAAATTTCCTAATTGCGTTGTAAACATACCTAA
TTATTTCTATAAGCTATTCAATTATTAAGTGAAAACCTTCTATAGAAAGAAGGTTAATTA
TAACATTTTAAATAATCAACTTCAATACAAAAGTTAATTATTTTTAAGATAAAAAACATA
TAAAATATATTACGAACTTACTTTTAATAGTGATAAATTTAGAATTATTTTTAATAGGAG
GATCAATAAATATAAGATATAACATTTAATATCAATTTTTTATCAAAGTATTTTCAATCA
TAAGAATATAAAACCATTTAAATTAAAGCATATTCCATTACCTAAGTATCATTTTACAGA
AGGAATCATGTCATTTCCAGAATACAAAACTCTATGCGATTATTTAAAGGAATATAATTT
ACGTTATTACTTTATTGTAAGGTTCTTAGGAAGCACTGGAGCTAGAATAAGTGAACTAGT
AAAATTCACAATACAAGATTTAGAAAAAGGATATGCTGAATGACACTCTAAAGGAAAATT
TAGAAGAATTAATATTCCTCAAAGCCTGATTAATGAATCTCGTGAATTTTTTCAAAATCA
TAAAAAAGAATTATTCCTGAATAGATATGGAGCACCTATTTCAGCTAGAGGTATTGCTCA
TAATTTGAAAATATACGCAGAAAAGTGTGGTATCAGAAAAGATGTTGTCCACCCTCATAA
TTTTAGGCATTTCTTTGCTATACAATTTTTAAAGAAAAATAATAATATTGCTTTATTAGC
CGATCTGTTAGGGCATTCAAATGTAAATATGACTGCTTTATATCTAAGACTATCTCATTC
AGAACAACGTGAGGCTATAAATAATGCAGTGAATTGGTAATTTATTATATACTACTTCAT
ATAGGCTTATTTCTATATAAAAAAATGGCAATATAGATTTATATATTGCCATTTCCAATA
TTACTATTTTAATTAGCCTTTGTAGTTGTAAACGTGAGCAACTAAGTCTAATACTTTGTT
TGAGTAACCAGTTTCGTTGTCATACCAAGAAACAAGTTTCACGAATGTATCTGTTAATGC
GATACCTGCATCTGCATCAAATACAGAAGTTTCAACTGCACCGTTGAAGTCTGTTGATAC
TACTGCATCTTCAGTATAACCTAAAACGCCTTTTAATTCGCCGTTGAATGTTTTACCTTC
TGCTGCATCTTTGATCGCTTTTTTGATCTCTTCGTAGCTTGCTGGTTTTTCTAAGTTTAC
AGTTAAATCAACAACAGATACGTTTGCTGTTGGAACACGGAACGCCATACCTGTTAATTT
ACCGTTTAATGCTGGTAATACTTTACCTACTGCTTTCGCTGCACCTGTTGAAGATGGAAT
GATGTTTTGTGCCGCACCACGACCACCGCGCCAGTCTTTTGCTGATGGACCATCAACAGT
TTTTTGTGTTGCTGTTGTTGCATGAACAGTTGTCATTAAACCTTCTTTGATACCAAATGT
TTCGTGGATAACACGAGCAAGTGGTGCTAAGCAGTTTGTTGTACAAGAAGCGTTAGAAAC
GATGTCTTGACCAGCATAAGCGTTGAAGTTTACACCGTTTACGAACATAGGTGTGCTATC
TTTAGATGGACCAGTTAAAACGACTTTTTTCGCACCAGCTTCGATGTGTTTACGAGCAGT
TGTATCGTCTAAGAATAAACCTGTTGCTTCAACTGCGATATCCACACCAATTTCATTCCA
TTTTAAGTTAGCTGGGTCACGCTCAGAAGTAACACGGATTTCTTTACCGTTTACAACTAA
TTTGCCGTCTTTTACTTCGACAGTGCCATCGAAACGACCGTGAGTTGAATCGTATTTGAG
CATATATGCCATATACTCAACATCAATTAAGTCGTTGATACCAACTACTTCGATGTCATC
ACGTTTTTGTGCTGCACGGAATACGATACGACCGATACGGCCAAAGCCGTTAATACCAAT
TTTAATTGCCATAGATTTTCTACCTATATTAAAGTTAAACAAAATTTGTTCTTTCCTAGA
CATTGGAAAAGCGAGAGGATTATAACACAATCTTTCCCTTTTCTGACAACTAAAGAACAG
AGCAAAATATAGCAGATAAATTTTATGTGATCTATGTCAAATTTTTTAAAACCCTCTCTT
GCTTTTAACTAAAAAAAGTTAGAATAATTGGTAACAAACCAATAAGAGAAAAGGATTTAA
AATGATTAAAGATATTAGTGAATTAACCGAAGAACAGATTGAAATTTGTTTAAATGCAGG
TACAGAAAAACCTTTCAGTGGTAAGTTCCTAAAAGAAAATAGGGTGGGGACATATCGCTG
TGTTCGTTGCCATAATGCGTTATTTCGTTCTGATGCCAAATTTGATGCTGGTTGTGGCTG
GCCAAGTTTTTATGAAACGATCTCGGAGTCTTCATTACGTTATGTAGATGATTATAGTTT
AGGCAGACATCGTGTTGAGATTCGCTGTGGCAATTGTGATGCCCATATGGGACACGTTTT
TAAAGATGGGCCTCAACCTACAGGATTACGCTTCTGCTTAAATTCTATTGCATTAAACTT
TAAGTGGGATCAAACCGGTGAAGAAATAGATGGGTAAAATAAAGAATAAAAGTTTCTCGG
TATAATAAAAATGCCCGCTTTTGCGGGCATTTTTTAAGTTTCTTGGATTCAAAAGTGATT
ACATAGAAACTTCTTTTGAACCTTGAACTTGGATTTCAACACGGCGATCTGGTGCTAAGC
AAGTGATTAATGCTTTACGACCTTTAACTGCGTCACATGTGTTACCAGTTACTGGGTTAG
CTTCACCGTAACCTACCGCTGTTACGTTAGCTGGGTTAACACCTTTAGAAACGATGTAGT
TTGCTACTGTTTCTGCACGTTTTTGTGAAAGAGTTAAGTTGGCAGCATCTTTACCAATAC
GGTCTGTGTAACCGTTTACTTGTACAGCAGGGTTTGCTAAACCTAAATTTACGATCTCAG
TGTGTACTGCGTCTAATGTTTGTGCTGCAGCTGGTTTTAAGTTTGCTTTACCGAAGTCAA
ATAATACGTCTGAGCTGAACGCGAAGTTTTTAGTTACAACTTCTGGTGCTGCTGCAACTG
GTGCTGCACCTTGACCAAAGCGATATGAAATACCTGCGGTCACAGAATGAGAATCTGGGC
TATAGTTGTAAGTTGCTCTACGATTCTCTTTCGCTTCAGCTTTAGTGAAGTTACCTACAT
TGCTCAACCATTGGTACTCAACACGGAATGCTAATTCTGGAAGAATTGCATACTCAACAC
CTGCACCTAATACTAAAGAGGTTTTTAAGTTATGAGCTTTTTGAGTTTGCACTCCAGCTG
TTTGGCTATAACGTTTGTAATCGTTACGAACTAATGCAGCACCAACTTTACCGTAAACGT
CTAAACCGTTTAATACTTCATAGCTTGGTTTTAAGCTTAAGTGTGTACCGTGTGCAGAGT
GTTTGAATGCACGGAATTCTTGTTTGTTACCACGAACACGACCGAAATAATCGTAACCTA
ATTCAACTGCTAAGTTGTCAATAATTTGGTAACCACCAAACACACCGTAAGTTACAGAGT
TACGGCTAATGCCATATTTTAAATTAGTAGCATCATAACGTGCATCATTAGCATACTTAG
AGTCAATTTGGTTAATATCATTGTGGAATGTTGCCCAACCAGCTTTAGCACCTACATAGA
AAGTGTTAGCTTGTGGAGCAGCTTGAGCTACAGAAGCAACTGCTAAACCTGATACTGCTA
ATGCAATTAAAGATTTTTTCATTTTGATGATCCTCTATTATCGTCATCTAATTAAACAAA
ATTCTTAGCGTAATCATTACGCTAAGGCTTTAACTACGCTTTCTATTCTTCAATACGAAA
AGAAAGTCGAAATTTCGCCTACATTTTACTAAAAAAAATCCGAAATACAAGCGAACTTTT
TCAAAGAAGCCGTGTCGAGGCTGAAATTTCTTACATTCCTGTCTTTTCTTTCTTAAAGAA
CGAGGCAAGAATGCAACTATTATCCCATTAATATAAAAGAAATCAATTTATAAGCACTCA
AGGAAATGTAAGTAAATGTAATAAATTGCAACTTTTTAAATGCTTTGCCAATTTTTTTGT
AGTAATTTTCATTAAATGAAAATCTTGCTAAGATCTCGTTAAAATTTTAACAGATTAAAA
AAACTATGATCCCACGCCTTGCAAACATACCTCAACTTAATCCGCTTGTTCAGAAATATT
TAGCTGAACTCAAACAGCAACATTTCAGTGGTGATATTGCGTCAAACTATGCTGATCGCC
TTTCTCTTGCCACCGACAACAGCGTCTATCAGCAACTGCCCCGAGCGATTTTGTTTCCGA
AATCCGTTGCTGATGTGGTGATTTTAACCAAACTGGCACAAAAAACCGCATTCCAAGCCT
TAACCTTTACCCCGCGTGGTGGCGGTACTGGCACGAACGGGCAATCGCTGAACAACAATA
TCATTGTTGATCTCTCTCGTCATTTAACTCAAATTTTGGAACTGAATGTACAAGAGCGTT
GGGTGCGAGTGCAAGCTGGCGTGGTGAAAGATCAGCTTAATCAATTTCTCAAACCGCACG
GGCTATTCTTTTCCCCTGAGCTTTCAACCAGCAACCGAGCAACCTTAGGCGGAATGATCA
ACACAGACGCATCGGGGCAAGGTTCGTTGCAATACGGCAAGACTTCCGATCATATTTTGG
CGATTAAAGCGGTGTTGATGAACGGCGATATTTTGGAAACACAAGCGGTCAAAACCGATG
ATTTTTTTGCAAATGTCGATCAACTTAATCTCACGGCGAATGGCAAAAAATTGCATAGCG
AGATCTTCCAACGTTGCCAAGCGTTACGCCCGACCGTGCTGAAAGAACTACCGCAACTGA
ACCGCTTTTTGACGGGTTATGATCTGAAAAATGTATTTAACGACGATCTCTCCGAATTTA
ATTTAACCCGTATTCTCACTGGCTCCGAAGGTTCTCTTGCCTTTATTTGCGAAGCTAAGC
TCAATCTTCTTCCGCTTCCTGAATACCGAACGCTGATTAACATTAAATATAATTCCTTTG
ATGCGGCGTTACGTTCCGCCCCTTTTATGTTGCAAGCCCAAGCCCTATCGGTTGAAACGG
TGGACTCCAAAGTGCTGAACCTTGCCAAACAAGATATTGTGTGGCATTCGGTGTCGGATC
TGCTCACTGAAGATGAACACAATCCGATTTTGGGGATTAACATTGTTGAATATGCTTCAA
ATGATAAGGCTCAGAATGAAGCGCGGATTGCCAAGCTGTGCCAAGCTCTAGATGAAAAAA
TCCAAGACGGCACAAGCGGTATCATCGGCTACCAACTTTGCAACGATGTGGCTTCGATTG
AAAAAATTTATGCAATGCGGAAAAAAGCGGTCGGTTTGCTAGGCAACGCAAAAGGTTGGG
CAAAACCGATCGCTTTCGTGGAAGATACCTGCGTACCGCCTGAACATTTGGCAGATTATA
TTGTGGAATTTCGCCAACTGCTCGACGATCACGGCTTAGATTACGGTATGTTCGGACACG
TCGATGCAGGGGTGTTGCACGTTCGTCCTGCCCTTGATTTATGCGACAAAGCACAAGTTG
CCAAATTCAAGGCAATCTCCGACCAAGTGGTTGAATTGACTGCAAAATACGGCGGTTTGA
TTTGGGGCGAACACGGCAAAGGTATGCGTTCTGCCTATGGTGAGCGGTTCTTTGGTGAAA
CCTTATGGAAAGAGTTGCGTTACATCAAACAGCTTTTCGATCCGCAAAACCGCTTGAACC
CGGGTAAAATCTGTACGCCGTTAGATAGCCAAGCCAGCCTTTATTCGATTGATTCGCAAA
TGCGTGCCGATCTAGACAGACAAATTCCTATTCAAGTGCGAGAAGCCTTTAAAGGGGCAA
TGAATTGCAACGGCAACGGTTTGTGCTTCAATTTTGATGTACACAGTACAATGTGTCCGT
CAATGAAAGTGTCGGGCAACCGCCTATTTTCACCGAAAGGAAGAGCAACGTTAGTGCGTG
AATGGCTACGTTTACTGGCGGAACAAAATGTTTCCCCTGATGAGTTGATCTTTGAAAAAC
AGCAAACATCGGCGAAATTAGTCGATTTTGCGAAGAAAATCCGCAATCAGTGGCGAAAAT
CACAAGAGTATGATTTCTCCCACGAAGTGAAATCAGCAATGGATACTTGCCTTGCTTGTA
AAGCCTGTGCCAGCCAATGCCCGATAAAAATTGATGTGCCGACGTTCCGCTCACAATTTA
ACGAACTCTATCACCGCCGTTATCTGCGTCCGCTGAAAGATTATGTGGTGGCAAACCTCG
AATTTATCGCACCGATAATGGCAAAACAGGCGAAGTTGTTTAACTTTTTCAGTGCCAACA
AACTGGCTGAAACCGTTGCAAGTAAAACCATCGGAATGGTCGATCTGCCGGCGTTATCCG
TGCCGACCTTACAGCAACAGTTAGTTAAAATCGGCTATCAAGGCAAAACCTTAGAAGAAC
TAGAACAGCTTGCGACAAGCGGTCAACTAGACACAGAAATTTGCAAATATGTCCTTGTGG
TACAAGATCCCTTCACCTCTTATTATGATGCCAAAGTGGTGGCGGACTTTGTTCAGCTCG
CCCAAAAACTCGGCTTCAAAGCGATTGTGTTGCCGTTCAACCCAACGGGTAAAGCTCAAC
ATATCAAAGGCTTTTTACACAAGTTTGCCAACACCGCTCGTACACAAGCCGAATTGTTAA
ACCGTGTTGCCAAATTAGGCATTGCAATGGTTGGCGTTGATCCTGCCTTAACCTTGATTT
ACCGTGAAGAATACCGCCAAATTTTAAAAGACGACTGTGGCGAATTTAAGGTGTTGCTGG
CTCACGAATGGCTGTTGGCTCAACTGAAAAACGGCACTCTCGACCATTGCAAAAAATCAG
CTGAAACCAACCGCTTACCGTGGCACTTATTTGCACACTGTACCGAAAGCACCTCGCTGC
CAAACAGCTTGAAAGAGTGGCAACAGATTTTCGCCCATTTCGGCGAAACCTTAACGGCGG
AAAATATCGGCTGTTGCGGAATGGCAGGCACATTCGGGCACGAAACCAAACACCTTGCAA
TGTCAAAAGAGATTTACGCACAATCGTGGCAAGTGAAGTTACAAGGCAAAACCTTATCCC
GTTGCCTTGCCACCGGTTACTCTTGCCGTAGCCAAGTGAAACGAATGGAACATCAGCTAC
TCAAACACCCTGTGCAAGCGTTGTTGGAAGTGATTTGACCTAGATAAAAAATAGGCATAA
AATAAAAACAAGGGACGGCGGTCACCGTTCCTACTCGGTTTCACTGCTTAGCCCGCGCTA
CCCTTAAGTAACAGGCATAGCAGAATAACAATTAACCACAAAAGAATGCGTTTCATTGTT
TTTATCTCCACGGATAACATTAAACGTAAAGATCTACTAAAACAGCCCGCTAGGTGCTTA
CTGGCGGACTGATTTTTCGCAGATCCGCCTCTGTTTTATTATGTTTAAACAATAAAACAT
TGGGAAAAATTATACACAAAGCCTGTTTATTTGAACAGGCTTTTGTTTTATCTATATACG
GAAAATAAAAATGATTTGGAAAAAAAACACAACGATTGAGCAACTTAATCAACTCTGCCA
ACACTCTGCCATTTCGCATTTAGGCATTGAATTTACCGCTCAACAAAACGATAGTCTAGA
AGCGACCGTACCTGTCGATCATCGCACAACACAGCCATTCGGCTTATTACACGGTGGTAT
TTCTGCGACTTTAGCGGAAACCTTAGGCTCTGCAGCTGCATTACTTTATTGTGAAGAAAA
TCAAATCCCTGTCGGCACAGAATTGAATATCAGCCATTTAAAAGCGATAAAAAGCGGAAA
AGCCACGGGCAGAGCAACACCGTTACATTTAGGCAAAGAGAGCCAAGTGTGGCAAATAGA
AATTCGAGATGATGCGCAACAGTTATGTGCCGTGGCAAGATTAAGTACTAAGCTACTCTC
CCAAAGATAAAACAACCCCCCAAACCTTTCGATTTGGGGCTTTTCATTTCTCATAATGGT
GGGGGAATCCCCACCTATAAATGATTACTCTTCATCACCATCAAACCCAGTATTTGGCAT
AGTAGACAAAATAGTTGCTGATTCCTCAAAAACTATGCCAAGTGGACAAAACAGTTGCTA
ATATCTATTTTCTTTAAATATTAGCAACTCTTTTTATTTAAAAATCCTGTATAAACAACA
TCTTACGCTTTTTTTGTTAATCCGTTATGATTATGTAATTTTCGCTTAAGTTCACTAAAT
AATCCCTCTAAACGATTTGTCGTCTTTTCTATATTTAATTCAGAATGTTTTTCATAGGTA
AAATATAATCCATATAATACTTTAAACTGGCATAAGCGCTTCTTACATTGCGATGTTTAT
AAGGAAAATAGCCTTTTTCATTCGCTTTATCACTCCTTTCTTTTAAAAAATCTTGATGTT
TTATANNNNNNNNNNNNNNNNNNNNNNNNNNNNNNNNNNNCCGCATCACAATTGCCACCA
TATGAAATTGACGCATCTGTACCGGCGTATTAAATAAATCTTTCATCAAACCACGCCTGC
CATCACAGGTAATCGATTGAATTATATAGCCTTTTTCTCTTAACCTATTTAGAGCAAGTT
TGTAGTAAATATCTTTTTCGGTTCGCACAAAATAATGGGAAATCACATTATTTGAATTAG
AATCCATTAACACTAATACGCCAAAATAACGACCGAAGAATGTCGTATCCATAATGATGT
TTAGGTATCGATTTAAAGGTAGTTTTAAAGCTGTTTTAGGCGCTTTATTGATATATCTTT
GAATCGTTCTGACTGAACAATGATATTTAATAGCAAGTTGTTGATAGGTTTGTTTTCCGG
ATGTGTAATCAGTCCAAATTTTAATTGGATCTAATTTAGTTTTTAAGATAAAGGTTTTAT
AACATTCATTACAAAAATAACGTTGAATATTATTTGATGTACCACATTTCTTTATTTTCA
GACTTTGGCAAAATGGGCAGTTTTTTGTTCATATTTCAAAAAGAGGCTTAAAGCCTTGTA
CTATAAGGCGTTAAGCCTCTTTTTAGCAACAAATTTGTCTATTACACCAGTAAATATCGC
ATAGGACATTAAAGAAACTGCAACCTTATTGAGGAGAATTAATTATCCCTCTTATACAGT
AATGATTTGATTTTTTAATGTCTGCTATTAATCTCACGGTTAGAGCAATCTAACCGTGAG
ATGTTAATAGCTATACTCAGAAAGACTCTAAAATATAGGAGTTTTTAATATAGAAACTAA
GATAGATGTTCTAAAAATGCTGGCAAATTTTGAGCCCCTACTTGTTGAGCTACGACTTCT
CCATTTTTAAAAATCAATAAAAATGGAATACTACGAACACCAAATTCTGCTGGAATCTGC
TGATTTTCATCAACATTCATCTTCACAATACGAGCCTTATTTCCAAGATTTATGGCTAAA
TCATCTAATACTGGACCAATTGCTCGGCAAGGACCACACCAAGGAGCCCAAAAATCTAAT
AATACTGGGACATCCGATTTTAATACATCTTGTTCAAAAGATGCGTCAGTTGTATGAATT
ACTCTACTCATAATTTTTCCTTAACTAAAATAAAAAAGAAACGCTTCTATAACATCTAAA
GCGTTAAGACGTGCACAAGATAGTGCTTTATTCCTGACTTTTCAAGTAGGAATTAAGTAT
TAATGTAATTAATTTTACCTAGCGTGCTATGAAGTTTTATACTTAGGGAAATTTCCACTA
TGTATAAGAATACTAAACGGCAAATCCTCATATAGTTCGGTGAATAACTAACACATTGAT
ACATTATATCTTATTTACAACATTTTTATGGGACATATCTGTTGATGCCTTTGTCTACCT
TACAAATTTAGGAGAATATCCATAGGCTAAATACCCCCTCATACACCAATTTCCCCCCAA
ATAAAATAAACACTGCCCCAGCAAAATTATCTAGATAGCGGTTATATTTGGCATAAAAAT
GGCGAATAGCTGGTCGAGAAAATAGCAAAGCGACAAGCCAGAAATAAACCACTGCACTGC
CCACTAAAATGGCAAGTACCGCAAGTAAGTCCGCTAATGCCGAGAGATTAGCTACATAAC
CGGCTAAAACACTGCTGAAAAACACCACAATTTTAGGGTTGGCAAGGTTAATCATTAACC
CTTTTAGAATTTCTTTAACGGCAGAAGTTGTTTGTGATGTTGATGTTGCCGAGCCAATTT
CCGCATTTTTCGTGATTTGCACCATTTGAATGCCACTATAAGCAAGATAGCTTCCGCCAC
AAATCATCAGCACAAATTGAAATGAAGGGAAATGTTTATTAAGAAATGCCAAGCCAAACA
AAGTGAGCAATGCCCAAAATGCAACACCGATAGAGATACCGATAGCACCTAAAATCGCAT
TTCGGCGAGTATCTGCCATTGCTTTACGGCTGACATAGAAAAAATCAGGACCAGGGCTAA
TTAAGCCCAGTAATTGTACGAAAAAAATTGTCCACATTTTAAATGCACCAAGAGATCAAA
TAGAGAGTAATAATCGAGTAGATTGCCGCTAAAATATCATCAAACATAATGCCTAATCCG
CCTTGCAGATGTTCATCAAAATAGCGGATAGGGTAGGGTTTGAGAATATCAAACAAGCGG
AAAGTGACAAAGGTCAGCAGATAATAGAGCCAGTGATGTTCAGGCAGAAAACCGAAGATC
ACAAACACCGCAACGATCTCGTCCCAGACGATCCGCCCATCATCGTGTACGCCAAGATCG
TGACTGGTTTTGTCGCAGATGTAGCACCCAGCAACAAAAGTGATCAAGCTCAGTAACACA
AAAAAGAGCGTGCTTTCTGTGATGTGCCACAACAAGATCGCCCCCCCTAAACCAGCCAAA
GTTCCCCAAGTACCAGGGGCAGGTTTGATTAGCCCTGAACCAAAGCCGAATGCGAGAAAA
TGAATAGGATTTTTTAAATTTATCTTCATTGTTAATTAAAATGATCAAAGCCAACTTGAT
TAGGGTGTGGATAAACAGTGCCGTGTTTTAGTAAGGTTAAACGACCGCTTGTTTCGGTGA
TTTTACCGATACAATGGCAAGAAATGCCTAAATCTGCAACGGCTTGTTCCATTGCAGAAC
GATTGTCTTCCGATACGGTAAAACAGAGTTCATAATCTTCCCCACCCGTTAAAGCAAATT
GTTCTGCCTGTTCTTGTGAATAAGTTTGTAACAGTGGTGCTGAAAGCGGTAACTTATCCA
CATTAATTTCCGCTCCGCAACTACTTCGTTCTAAAATATGCCCTAAATCTGCTAACAATC
CATCGGAAATATCAATCGCACATTGTGCATAGTTGAGCAAACATTGTCCTAATGCCACTC
TTGGCGTTGGGCGTAAATGGCGTTGGATTAAGTAGTGCTGAGCGTCGGTTAATATGGCTG
GAGGATTGAGCAACAGGGCTAACCCTGCCGAGCTATCGCCTAAATGCCCTGAAACATAGA
TAAGATCCCCCACCTGTGCTTTATGGCGGAATAACCCTTTGTCTTTAGGCAGAAAGCCTT
GTGCGGTCAAGGTGATCGCCAAGTGACCTTTGGTGGTATCACCGCCGATTAAAGCGGTTT
GATGCTCGGCTAAAATAGCAAAAAGTGATTGGCTAAAGCTATCAAGCCATTGATGATCAA
CGTCGGATAAGGTTAATGCCAAGGAAACCCAAGCGGGTTTTGCCCCCATTGCTGCGAGAT
CGCTCAGATTAACCGCAACGGACTTATAAGCTAAATCAGCAGGGGAAATCGTAGGAAGAA
AATGTGTACCAAGCACTAAGGTGTCTGTGGTAATGGCGAGCTGATGATCCGTTGGAATTT
CTGTCACCGCACAATCATCGCCCACGGAAAGTAAAATATCGTGGCGATCTAACCGCTTGT
CACGGCTAAAATAGTGCTTTATCAAATCAAACTCGCCCATTGTAATCCTTATTTGCGGTT
CAACGCAGGGGCTAATTTATCTAATACGCCATTGACATATTTGTGGCTATCGTCAGAACC
GAATACTTTTGCCACTTCAATTGCTTCATTAATTGCCACTTTGTAAGGCACGTCTAATTC
AAATTTTAGTTCATAGCCGGCTAAACGTAAGATCGTACGTTCAATCGGATCTAGTTCATT
ATCCGCACGATCTAAATATGGACGAAGAATATCATCAATAGCATCTACATTTTCTACTGT
ACCGCGTAATAATTTACGGAAATAAGGCATATCTACGCCTTGCATATCTTGATCGGTCAC
AAAGGCTAATTCAACTTGTTCAATGTTATTTTGCGAAATGTACCACGAATAAAGTGCTTG
TACCGCACATTCTCTCGCACGACGACGGGGAGAAACTTTCATAAAACCTCAATTTATCGA
AATGAAAATAGTCGACAATTCTAGCACATTGTAGCCTTTTCCCGCAAAATAAAGGTGAAG
TTATTTCTGCTTTTCCGCTCCTATTTTTTCAGATTTCACAATATAAGGCGTGACAAAAAT
CACTAATTCTCGTTTAGAGATTTTATCTTGGCTTTGGCTAAATAAGCGTTTAATCACGGG
GATACTGCCTAACAGCGGTACTTTATCTTCGCCTTTGGCGATCAGATGTTGAAAAATACC
GCCTAATACGATGGTTTCACCGTGTTTAGCTAGAACTTGCGTTTTGATTTCCTGTTTATC
AATTGTCACCATTGTATTATTTATTTGGTTATTGGGCGAATTTTGGCTGATAGCGAGGTC
TAACAAAATCTGATTTTGTTTAGAAATATGTGGCGTGACCTCTAACCCCAAAACGGCTTC
ACGAAATTCAATATCGGTGATTTCCTCTTTCTTACTGTACATTGCATAAGGAATTTCTGT
ACCTTGTTTGATACTCGCTGTTTTTTTATCTGTTGTGAGTAAGCGAGGGCTTGCAATGAT
CTCTATGTTATTTTCGCTTTCTAATGCAGTAAGTTCTAAATCAAGTACACGGCTGTTGAT
TGCAGCAATTTGTAAGGCAACAGAAGCGGACGGGTTTACTGGAAAATTTACGTTTAAGTT
GTTGGTAGTTAATCCGTTGCCTTCTAAATTGCCTGCCAATTTGTAGTGATTTTCGTTAGG
GGAAAATAAGCCCCAACGCACGCCAAGTTGTTGTAAATGTTCACTGCTGATAGTGACAAT
TCGGGCTTCAATTGCAATTTGTTCCGTTGGTTTATCTAGGCTTTCGATAAGTTGAGTAAA
GTTTTTAACTGAGGCGGCACTGTCTTTGACGATAATGCTATTACTGCGATCATCAAAGTG
AAGATAACCACTTTCTGATAGTAAATTGCCTTGCCCTTTTGTTAAAGACTCTATAACTTC
AGAGGCTTTGGAATAGTGTAACTTGATTGTTTTGGTGATTAATTTAGGCAGAGCATTAAC
TAATTGTGCCGTAGTATGTTGTTTATGTTCTTGGGCTTGATGAATATAGTAAATGCCATT
TTCTTTTTTTAAATTTAATTGATGTGTTTTGATTAAACTATTTAATATCTCATCAAAATG
GCTTTTTTCTACTCTGAAATTTTTTGTATCTTTAATTTCATCCGAAATTGTAATATTCTT
TCCCGTTTCCTCCGCCAAATAACTAATAATCTCTGCCGTTGGGGCATTTCTTATCGAAAG
TGAAATTTGTTGGTTTGCTAATACAGGAAAAGTAGCAAAGAAGAGCAGAAATAAATAACG
CATAAGATACTCCTAAAATTTTGAAGTAAACAATTTAGGAGATTGGCAATTTTCTGTTTT
TTGCCAATCAATATAACTAACAGATTTAAAATTAATTTCTTTAATTTGAATAAAGGAATG
GCTTAAATAGTCGTCAGGGTATAAATCTATAAGCTGTTTTTTATCATCTAAAAAAATGGC
TCGGATTTTATCATCGATCTGAATAATGCCGATAAGCTGTAATTTATCAAAATCTGTGGT
GAGATTAATTTCATTCACCTTGTCCGTTGGCATACAAGCGGTCGTTTTGTTTTGATCTTT
TGCCGTGTGTGGCTGATCTTGGGCGTTATCCTTAGCATAAAAAGGATCTGCCATAGTGAC
AGCACTTAGAAAGATAAAGTAGAAAAAGCATAATCGCATTAGGGTTCTCCTGTGTCAGCT
TGAAAAAGTAAAGTGGCATTGAGTTGAATATGTTTCTGTTTTGTTTTTTTAGTTAAATGG
ATTTCCTGAAATTTAACCATGGTTAATTGATTAAGATCAGCAATCACATTAAGTACCTTT
TGCGTAGATTGGCTGATTAATAAATAGATTTTTCTTTCTTCCATATTCCATTGAATACTG
TCAATTTCTACGCTGTTTTTATCCAAGATTTTTTGAATTTGTTGATTTATTTGGGTTAAT
AATTCACTTTTATCTTGAGCAAGTTGATAACGTTGTTGTAATAATTTTAATTGTTGCTGT
TTATGTTCGTTAATCTGTTTAAATTCAGTGAGCTGTTTTTGTTGTTGAGCTATTTGCTGA
TTAAGATAAAGATAATTCCCTATTGGAAATGCCATAATTAACAAAAATATTCCCGATAGA
ATAAATATTTTATTTTGGTTTAAATAATATAAACCACGATATAATGGATGTTGTGGCATT
AAATAATACTTGGCTAAGGACAATTTCATTCTTTTTCCTTTAAATCAATATGTAGGCTAA
ATTCAATCTCGCTTTTTTCACGCGTTTCAAATTGTTCTATTTGATAAATGTAATTCATTG
CTTTTAATTGTTGTTCAAGCTCGCTAAATTGAGTAGGGCTAGACACTTTGCCTTTGAGTT
TAAAGACGGTATTTTCTGCTTGGTATAGTTGGGCTATCTCAATAATTCCTGATAATTGAA
TGCCTAACAGATAATTCAAAAATGCGGTAATCTGCCTATTTTCTAGGCTTTGTCTGCTTT
TATTTTGTGATTGCAAAGTCAGTTGTTCAATCTGCTGGCTTAATGCGGTTTGTTGCTCTT
GGCTTTGTTGTCGCTGTTGAGCCAAAGTGTGAAATTGATGTTGTTGCTGTTGATTTTGCC
AACTGATAAGTAACGCCAGTAGTGTGCTAACCACAAGACAAGCGGTGAGATGCTTGAGGT
TTTTTTGCGACTGTTTCAACCATTGCTGTTGGCGGTAGCCATTTAGATTGATGCCTTGCC
ATTCCATAAACTTGCTCCTAATGCAATGAGATAAGGATAAAAGTGGGGAAGATGTTGAGC
TTGGGGCAAGCCGTCCACTTCAATGATTGGTTTGGTGCTATTATTCTGCTTTTCGACGAT
AATTCGTTGATTTTGAAAGTGAATAAATTTGTCTTGAACGTGGAAACTGTGTTCCATAAT
TTGTGTTTCCGTCATTTTTGTCAGAAATCCTACCGCTCGTAGTAGGCAGTAGAGTTCGCA
ATCTAAAATAGCCGTTGGGTCAAAGCTGTTGCTTTTTCTTAGAGCATATAGATTAAGCTG
GCAAAGGTGGCTTTCGGCTAAAGGGGTAATGTGGTAATCAATGTTTACTTCAGATAAAGC
TAAAGGTAGGCTCTGTTTGAGTACACGAATGATTTGCTCAGCTTGTTTTAAATGGGAATG
TAGCTCTGGCAGTATCAAGGTTTTTCGCCAAATATGCTGATGAGAAATGCCTTGAATAAG
CTGATAGTTAAAAGGAAATTGTTGTAGGAAACTATCCGCTTCTACTTTGCTTGAAAAGTA
AAAAGTGTGAGGTTGTTCTTGTTCAAAATAGACGATACAAGCGGTATTTTCTTGCCAGAA
AAAGCCAACTTGAATAGGTTTGAGTTGCGGTGTTGTACGAAATTGAAAGAATTTACCCAT
ATTTCCCTCGAATAAAAAATAGATTATGAGGTCAATTAAAACTATAATTACTCGTTTCTA
CCCCACTGATGTATAAGCAGGGGGCAGTTTTCGGATTTAGGTTATCTTGACCTAGAATTA
TCCTTTCGTCATTTAGCAAAAGAGAATTTTTCGATGAAGATCGTAAAAATCATATTTAGT
GCTTTACTTACACTAATAATTGTGGGTCTAGTTGCTGTAGGTTTTCTTTATGTTCATTTA
AAAGAAGATTTACCTGATGTAGCAAGCCTAAAAACCGTTGAACTTCAACAACCTATGCAG
ATTTTTACCGCTGACGGTAAACTCATTGGGGAAGTCGGGGAGCAACGCCGTATTCCTGTG
AAACTTGCCGATATTCCGCAAACCTTAATTGATGCGATTATTGCGACAGAAGATACCCGT
TTTTATGAACATAAGGGGATCGATCCTAAAGGCATTATGCGTGCCGTTTGGCGTTCAAGC
CAAGGGGATACGCAAGGGGCGAGTACCATTACGCAACAGTTAGCGCGCAACTTTTTCCTT
TCGCCAGAACGCAAACTTGAGCGTAAATTAAAAGAAGTAATTTTGGCGTTAGAAATTGAA
GAAAATCTGTCTAAGAATGAGATTTTAGAGTTATATCTTAATAAAATTTACTTGGGGTAT
CGCTCTTATGGGGTGGTGGCTGCGGCTAAAACCTATTTTGGTAAAAAGCTAGAAGAATTA
ACCTTATCGGAAATGGCGATCATTGCAGGGCTACCAAAAGCCCCTTCCACGATGAACCCT
CTTTTCTCGCTTAAACGAGCAGAAGCACGCCGTAATGTAGTGCTTGGGCGTATGTTAGAA
GTCGGAAAAATCACCAAAGCTCAGTATGAACAGGCTAAAGCAGAACCGATTAAAGCCAAA
TATTACGGTGCTGCGTTAGAATTTCGCGCCGACTATGTGACAGAAATGATCCGTCAAGAA
ATGGTAAAACGTTATGGTGAAGAAGTCGCTTACACCAAAGGTTTCCAAGTGTTTGCAACA
GTGTTATCAGCTGACCAAAAAGAAGCACAAGATGCACTACGCAATAACTTGATTGACTAC
GACCGCCGTCACGGCTGGCGTGGAGCTGAGAAACTGTGGAACCCTAAAGAGAAAGCGTGG
GACGAAGAAAAGATCATCGATCACCTAAGCAAATTGCCAAGCTCTGAGCCATTTACGAGT
GCGGCAGTATTGGCAATTTCAAAAGATAAAGCGAATGTGATGTTACCAACAGGGGAGCGT
GTTGAGCTTAAAATGTCTGGAATGCGTTGGGCAAGAAAATTTATCAATGACTCCGCCCAA
GGTAAAGCACCTACTCAAGTAAAAGACGTGATCAATGTTGGTGAACAAATTTGGGTGCAT
CAAAATAGTAAGGGTGAATGGGAATTAGGGCAAATTCCAGATGTAAACTCTGCACTGGTT
TCACTAAATAGTGATAATGGGGCGATAGAAGCGATTGTGGGCGGTTTCAGTTTTGAACAA
AGCCGTTTTAACCGTGCAACACAATCTTTAGTGCAAGTAGGTTCTTCGATTAAACCTTTT
ATCTATGCTGCAGCATTAAATAAAGGATTGAGCCTTTCAACCACTCTAAGCGACACGCCT
ATTACTATTACAAAAGCAGGACAAAAACCGTGGACACCGAAAAATTCACCGAATGTGTAT
GAAGGTCCGTTACGTTTGCGAGTAGGCTTGGGTAAGTCGAAAAATGTGATGATGGTGCGT
ACAGTTCAGATGGCTGGCGTAGAGTATGTAGCGGATTACTTACAACGCTTTGGCTTCCAA
AAAGATCAATATCAAGCGACAGAAGCATTGGCATTAGGGGCAGCGTCCTTCACGCCGTTA
GAAATGGCTAGGGGATATGCTGTGTTTGATAATGGTGGCTATTTGATTGAACCTTATATC
ATTGGTCGTATTTTAGATAGTACAGGCAATGAACTCTTTAAAGCAAACCCTGCAATTGCC
TGTTTAGAGTGTGATGATAAGCCAGTCATTTATCCAGAGCCAACCTATTTTGATTTTGTC
AAAGTAAAGGAAACTACAGAAGAAACTGTAATTCCTAAAGATGATGAAAGTGATGTTATT
CCTGAACTGGATATTGCCACTAAAACCAAACAAAATGCCCCAAGCTTGATGGCAGATGCC
ATAGCTGTTAATCGAGAAGTGCATTATGCCCCAAGGGTTATCAGTGGGGAAATTGCATTC
TTAATGCGAAGTGCATTGAAAACAGCTATTACAGGTGAAGCTAGTCAAGGCTGGAAAGGA
ACAAGCTGGCGTGTGGCAAATGAGATCAAACGCAGTGATATTGGTGGAAAAACAGGGACT
ACAAATAACGCCAAGATCGCTTGGTACGCAGGCTTTGGCTCAAACCTCGTGACGACAGTT
TATGTTGGTTTTGATGATAATAAACGTGAATTGGGACGTGGTGAGGCTGGCGCTCAAACA
GCGTTGCCAGCGTGGATTAAGTATATGAAAGTGGCTCTTTCGGATAAAGAAGAGCGAAAA
GAACAGTTGCCACCTAATATCATAGAATTACAAATTGAGCCTACAAGCGGTCTATTAGGG
GGAAATATGAGCGAATATTTCATTAAAGGAACTGAACCTAAGAAACGTTATATTGTAGAG
AAGGCACTTGAACAACCTCTAGGTACAAATCCTGAAGGAACTGAAAAAATCAGTAAAGAA
TTATTCTAAAATTCGATAATTCTCTTTGTTCCAGTTGAAAAGTAGGGCGATTTATTGAGA
TAATATCGCCCATCTTTATTTTGGGCGATTTGTGGTAAATTTATAAGATAAGTGTTTTAA
TTTTAATCACTTTTACAAAATTCAACATAAAACAGACCGCTTGTATGTGCAAGCGGTCTG
TTTTTTCTAAAAATTCACAAATCAATTTTTCACTCTATTTTTATTTATAGAACAAATAAT
GGCAGAAAAACGTAATATCTTTCTAATTGGCCCTATGGGTGCAGGTAAAAGCACGATTGG
TCGTCAATTAGCACAAATGTTAAATATGGATTTTTTAGACTCAGACGCTGTGATTGAAGA
GCGTGCTGGGGCGGATATTGATTGGATCTTCGATATTGAAGGCGAAACGGGGTTCCGTAA
ACGTGAAGAGCGTATCATTAATGAGCTGACACAATCTCAAGGTCTTGTGCTTTCGACGGG
CGGTGGTTCGGTGTTGTCTAAAGATAACCGCAATGTGCTTTCAGCTCGTGGTATTGTGGT
TTATCTTGAAACTACGGTGGATAAACAGTTTGAACGTACTCAACGTGATAAAAAACGTCC
GTTATTGCAAACGGAAGATCCATATCAAACGTTAGTTGAATTGGCGAAAATTCGTAATCC
GCTTTACGAAGAAATTGCGGACATTATTTTGCAAACTGATGAACAAAGTGCAAAAGTAGT
CGCAACGCAAATCATTGATATGATTGATAATTTACAGTAATCAGGGAAGTCTATATGTTG
CAAGTTAATGTGGAATTAAAAGAACGTCGCTATCCTATCGCAATAGGGGCAGGGTTATTA
ACGGATCCGATGAGTTATCACCCGTTAAAATCAGGGGATAAGGTGATGATCGTCTCTAAT
CCAACGGTTGCTTCCCATTATCTTGCAACAGTAGAACAAACGCTAACAGCTATCGGTTGT
AAAGTTGATTCGGTTTTAATTCCCGATGGAGAGCAATATAAAAACCTTGACTCACTCAAT
CTTATTTTTACCGCATTACTTGAAAAAAATCACAATCGTGATTCGGTATTAATTGCGTTA
GGTGGTGGTGTAATTGGCGATGTGGCTGGCTATGCTGCTGCGTCTTATCAACGTGGTATC
CGTTTTATTCAAATTCCAACCACCTTATTAGCTCAAGTGGACTCTTCCGTTGGGGGAAAA
ACGGCGGTAAACCACCCGCTTGGCAAAAATATGATTGGAGCGTTTTATCAGCCGATTTCA
GTCATTGTTGATACAAATACCTTAAAAACCTTGCCTAAACGTGAAGTGAGTGCAGGCTTA
GCGGAAGTGATCAAATATGGTGCAATTTTTGATATTCAATTTTTTGAATGGCTTGAACAG
CATATTGACGATCTCGTTGCCCTTGAACAGTCTGCATTAGAGTATTGTATTCAACGTTGT
TGCCAACTGAAAGCCGATGTGGTGGCTCGTGATGAAACAGAAAAAGGTGACCGTGCTTTG
TTAAATTTAGGTCACACCTTTGGACACGCGATTGAAGCACATCTTGGCTACGGTAACTGG
TTACACGGGGAAGCGGTTGCAGTCGGTATGCTTGAAGCAGCTGCCTTGTCCCATATTCTA
GGCGATCTTACGGAACAAGATGTGGCTCGTTTAGAAAAATTGATTGCTCGTGCAACCTTG
CCAACCATTTCACCAGATGGAATGATGCCTGAAGAATATCTGCCTTATATGTGGCGAGAT
AAAAAAGTACTAAGCGGTCAGTTGCGTCTGATTTTATTAAAATCACTTGGCACAGCTTAT
GTCACCGCTCAAGCGACTGAAACTCAAGTGTTAGATGCTATCCGTCGATTTACTCAATCC
TAAGTTTTAACAATGAAACAGCGAGCCTTTTTAAAATGGGCAGGTGGGAAATTTCGCCTG
ACCGATGAAATTAATCGGCACCTACCCCAAAAGGCTTGCCTAGTAGAGCCTTTTGTTGGG
GCTGGCTCAGTTTTTCTTAATACACATTTTGAACGCTATATTCTTGCTGACATTAACCCT
GATCTGATTAATCTCTTTAATGTGATTAAAGCTGATGTGGAAAGCTATATCCATCAATCG
CAAGCCTTGTTTAATGATCCACAAGCAAATACGGCAAAATTTTATTATGAGCGACGTAAG
GAATTTAATGCTTGCCAAGATCTGCTACGTCGTTCAGCACTGTTTCTTTATCTCAACCGT
TTTGGTTTTAATGGTTTATGTCGCTATAACCAAAAAAATGAGTTCAACGTGCCATTTGGC
GATTATAAAACCCATTATTTCCCTGAAAAAGAGTTACGCTTTTTTGCGGAAAAAGCTCAG
AAAGCGGTATTTATCTGTGCCGATTTTCATCAAGTCTTTCAATATCTATTAGATAATCCT
GATGATTATGCGGTCTATTGCGATCCGCCTTATGCCCCGTTGAAGCAAGAAACGAATTTT
ACCCATTATGCTGGGGGCGGTTTTTCCCTTGAGCAACAAATTGCTTTAGCAGACAGAGCA
AAACAAGCTCAACAGGCGAAAATCCCTGTCTTAATTTCAAATCACGATACCGAGTTTACT
CGGCAAATCTACCGTGGAGCAAAAATCAAAAAACTGAAAGTTCAGCGTCACATCGGTCAA
TCCATTGACTCTCGAATTAAAGTCGATGAACTTTTTGCTCTGTTCTCTTAACTTCCTTTT
GTATGCAGTAGGAAAAAATATGAATACACAACCCCAAGAACGCCAATCGTGGTCAAATCG
ATTGGCATATATTATGACCGTAGCAGGTGCAACCGTTGGTTTTGGTGCAACGTGGCGTTT
CCCTTATTTAGTCGGTGAAAATGGTGGCGGAGCTTATGTCGCGCTATTTTGTATCGCAAT
GATCGTGATCGGTATTCCGATGATCTTGGTTGAAAATGTGATTGGTCGCCGTATGCGAGT
AAATGCCATTGATGCCTTTACGGGAAAAGCGAATGGTAAAGCCATTCACCCTGCGTGGAA
AATTTTGGGTTATATGGGATTATTAGGATCTTTTGGTATCCTTGCTTACTATATGGTGCT
TGGTGGTTGGGTATTAAACTATATCGGCAGTCTTGTAACGGGCGGTTTAGATCTATCATC
ACCTGTTACCGTAGAAACTACATCTACTTATTTTAAAGAGAGTATTTTTAACAGCCCAGT
TACCATTTTGGCTTATACTGGCTTGTTTGTATTAGTAAACTACTTCATCTTAGTCAAAGG
CATTGTTGATGGCATTGAGCGTTCAGTTAAATATCTTATGCCGATACTCTTTATCTTCTT
GATTATTATGGTGATCCGTAATGTCACTTTACCAGGGGCAGCGGAAGGGATTAAATTCTA
TTTAATGCCTGATTTCTCAAAAATTACACCGCAATTGTTTGTCTTTGTATTAGGGCAAGT
CTTCTTTGCACTTAGCTTAGGTTTCGGCGTATTAATTACCCTTTCTAGCTACTTAGATAA
AAAAGAAAATCTAGTGAGAACTGCGACAATCACAGGGGTACTAAATACGGTAATTGCAGT
CATGGCAGGCTTTATGATCTTCCCATCACTCTTTAGCTTTGGCATTGCCCCAAATTCAGG
CCCAACACTCGTCTTCCAAAGCCTACCGATTGTCTTCTCTAATATGTGGGGCGGTACGAT
CTTTGCTATTATTTTCTTTGGATTATTAGTGGTCGCAGCATTGACGACCTCATTAACCAT
CTATGAAGTGATCATCACCGCTTTACAAGAAAAAACTAAAATGAGCCGTAAAGCAGCGAT
TTTCTGGACACTTACCCTGATTTTCATTTTTGGTAATGTACCATCTGTTTTAGGTGATAA
TGTATGGAAAGATATCACCATTATAGGCAAAAGTATTTTTGATGCCTTTGACTATATCAG
TGGTAATATTTTATTTATTCTCACTGCTCTCGGCAGTGCGATTTTCGTTGGTTTTGTCTT
AAAAGATGAAGCGAAGGAAGAGTTAGGGGCAGGGAAAACATTAACGAATTTGTGGTTTAA
CTATGTTAAATATGTGATACCGCTTTTGATTTTAGTGGTATTTTTTAGCTCGCTTTAATT
TAAACTGACTTAACAAGTGAGCATTTACATAATAAAATTCACAACTCAAGCAGTAATCAA
TAGGGTTACTAATCTACTCCACTATTTTTATTTTAAGAGGTCTTACTATGAAAATTATCT
TATTAGGAGCACCTGGTGCAGGCAAAGGTACACAAGCCCAATTTATGATGAATAAATTTG
GTATTCCACAAATTTCAACAGGGGATATGTTCCGAGCTGCCATTAAGGAAGGAACAGAGT
TAGGTAAACAAGCCAAAGCATTAATGGACGAGGGAAAATTAGTTCCAGATGAATTAACCG
TTGCCTTAGTTAAAGACCGAATTTCTCAACCAGATTGTGCAAATGGTTTCCTGCTAGACG
GTTTTCCTCGCACTATTCCACAAGCAGATGCACTAAAAGAAGCTGGTGTAAAAATCGACT
TTGTATTAGAGTTTGATGTGGCAGATGAAGTAATCGTTGAGCGTATGAGTGGACGTCGAG
TTCATCAGCCATCTGGTCGCACATATCATGTTGTATATAATCCACCGAAAGTAGAAGGTA
AAGATGATATAACTGGCGAAGACCTAATTATTCGTCAGGATGATAAACCAGAAACTGTAC
TAGAACGTTTAGCGATTTATCATAAACAGACTAAACCATTGATAGCGTACTATACTACGG
AAGCTGAAGCAGGAAATACTCAATACTACCGTTTAGATGGTACTCAATCTGTAGAATCTA
TAAGCGATGAACTCAATAAAATTTTAGGGTAATTTCCTTTCTACATATAGAATCAAAAAT
AGTTGCTAAGAACCAATACGATCTTAGCAACTATTTATCTCAACGTTTTATTATTTAATA
TGTCTTTCTTTATACCCCGTATAAATTTGTCTTGGACGGACAATTTTGAGGCTCTCTTCG
CACATTTCTTTCCAATTTGCAATCCACCCGACTGTTCTGCCTAAGGCAAAAATAACAGTA
AACATGGAAGTTGGAATGCCTATGGCTTGTAAAATAATACCTGAGTAGAAATCAACATTA
GGATAAAGTTTGCGTTCAATGAAATAAGGATCGCTTAAGGCAATGCGTTCTAGTTCCATT
GCAACTTCAAGTAATGGTGTTGTTATTCCTAATTCTGCAAGGACTTCGTGGCAGGTTTCC
CGCATAACTTTTGCCCTTGGATCGTAGTTTTTATATACTCGGTGACCAAATCCCATTAGA
CGAAATGGATCATTTTTGTCTTTGGCTCTTGCGATAAATTCAGGAATACGGTCAACCGTG
CCGATCTCCTGTAGCATTTTGATACAGGCTTCGTTTGCTCCGCCATGAGCTGGCCCCCAC
AGTGATGCAATCCCTGCCGCAATACAAGCAAATGGGTTTGGACCAGAGGAAGCAACGCCT
CTTACTGTTGATGTTGAAGCGTTTTGTTCGTGGTCTGCGTGAAGTGTGAAGATGCGATCC
ATAGCTCGTTCTAGTACAGGGTTAACCACATAAGGTTCACAAGGTGTTGCAAACATCATG
TGTAGGAAGTTGCCTGCGTAGGATAAGTGGTACTGCGGATACATAAATGGGCGGCCGATG
TTGTATTTGTAACACATGGCTGCAAGGGTTGGCATTTTGGCTAAGAGGCGAATGGCGGTT
TTTTCTCGATGAGCTTCGTCATCACTGTCTAGCATGTCATTGTAGAATGCGGCTAAAGCA
CTACTTGCTGCACACATAACCGCCATTGGGTGCGAATCTCGGCGGAAACCTTGAAACAAG
CGGGTAAATTGTTCATTTACCATGTAATGTGAACAGATCTCTTTTTTGAACTCAGCCAAT
TCTTCTTCTGTAGGCAGTTCTCCATTTAGAAGAAGATAGGCGATATCAAGATAGGTTTTA
TTTAAAGCAAGCTCGTCAATCGGATAGCCACGGTGCAGTAAGACACCTTGTTCGCCGTCA
ATGTAGGTGATACTGGATTGGCATAGGGCAGTAGATGTTAGCCCTTGATCGTAGGTAAAG
AGTTGGTGCTTTTGCAATGCCTCAACGCCAATTGCATCAAAACCTAAGTTACTCTGATAA
ACGGGCAATGGAATTTTACGCCCATCATTAAGGTGAAGTTCTGCAGTTAAAGTCGGGTGT
AGTTTAGGCATTTTGTCCTCCCTGTTATCGTAAATTTTATGCAAAATCAAACCGCTGTTT
GAAAAATGAGGTTATCTGCTTTTTGGGTATAACGTTGAATTTGGTCAAAATTCATGTAGC
GGTATGTATCCGTTTTATCTGCCTCTAGGCGTTGTACATAATCTAAATACTCTTTCCATG
TGGGAATGCGTCCTAGTAATGCACAGACTGCCGCAAGCTCTGCAGAAGCAAGATAGACAA
AAGAGCCTTTACCCATGCGATTTGGGAAATTGCGTGTAGAGGTTGAAACAACGGTTGAGC
CGTCGGCTACACGAGCTTGATTTCCCATACAAAGTGAACAACCTGGTATTTCAATTCTTG
CTCCACTTTTGCCATAAATGCTGTAATAGCCCTCTTCACTAAGTAGTGTTGCATCCATTT
TAGTTGGTGGAGCAATCCATAAACGTGTTGGGATCATGCCTTGATGCTGGTTAAGCAATT
TACCTGCGGCACGGAAATGACCTATGTTCGTCATACAAGAGCCAATAAAGACTTCATCGA
CTTGTTGACCCTGCACTTCGGAAAGTGTTCTAGCATCATCAGGGTCATTTGGGGCACAAA
GAATAGGCTCTTTGATGTCATTTAAATCAATTTCAATGATAGCGGCATATTCAGCATCAC
TGTCTGCTTCTAATAATTGTGGGACAGCCAGCCACTCTTCCATGGCTTTAATTCTGCGTT
CAAGGGTTCGTTTGTCGCCGTAACCCTCAGCAATCATGTATTTTAGTAAGATGATATTAG
ACTGAAGATATTCGATGATCGGTTCTTGATTTAATTTGATGGTACAAGCAGCAGCAGAAC
GTTCGGCTGAGGCATCTGAAAGTTCAAAAGCCTGTTCAACTTTAAGGTGCTCTAATCCCT
CAATTTCTAAAATGCGACCTGAGAAGATATTTTTCTTACCCGCTTTTTCTACCGTCAATA
ACCCTTGTTTAATGGCATAATAGGGAATTGCATGTACGAGATCTCGTAAGGTAATGCCTG
GTTGCAATTCGCCTTTAAAACGGACTAAAACAGACTCTGGCATATCTAATGGCATTACTC
CTGTTGCAGCCGCAAAGGCAACTAAGCCTGAACCTGCAGGAAATGAGATGCCAATCGGAA
AACGTGTATGTGAGTCGCCACCTGTACCTACGGTGTCGGGCAATAGCATTCGATTAAGCC
AAGAGTGAATAACACCATCACCTGGACGTAGTGAAATACCGCCTCGGTTCATAATGAAAT
CAGGTAAGGTATGATGTGTCACAACATCTACAGGTTTAGGGTACGCGGCCGTGTGGCAAA
ATGATTGCATCACTAAATCAGCTGAGAAACCTAAACAAGCGAGATCTTTAAGCTCATCAC
GGGTCATTGGACCTGTGGTATCCTGTGAGCCAACACTTGTCATTCGAGGTTCGCAATACT
GCCCTGGGCGTATGCCTTCCACGCCACAAGCTCGCCCAACCATTTTTTGTGCAAGTGTGT
AGCCGACTGTTGTTTTAGCCTGTATTTGAGGTTTAACAAACACTTCACTTTCTAGCAATC
CTAGTGCCATGCGTGCTTTATGTGTCAAACCTCGACCAATAATCAATGGAATACGTCCGC
CTGCACGAACTTCATCAAGAAGCACATTCGTTTTAAGACTAAACTGGGCTAATACTTCGT
CACTGCCATGCTTACAAATTTTGCACTCATAGGGATAGAGGTCGATTACATCGCCCATAT
TTAATTGGCTTACATCCACTTCAATGGGTAATGAGCCTGCATCTTCCATCGTATTGAAAA
AAATAGGAGCAATCTTACCGCCTAATACCACACCTCCAGCTCTTTTATTAGGAATGTAAG
GAATGTCATTTCCCATGAGCCATAAGACCGAATTTGTAGCCGATTTACGTGAAGAACCTG
TTCCTACAACATCGCCAACATAAACAAGTGGAAAACCTTTTTGTTTAAGGGCTTCAATCT
GTTTCATTGGACCAACTACACCAGCTTGGTCAGGTTCAATACCCTCCCGTTCATTTTTAA
GCATAGCCAGTGCGTGCAATGGAATATCTGGGCGTGACCAAGCATCTTGTGCAGGCGAAA
GATCATCTGTATTGGTTTCTCCTGTCACTTTAAACACGGTCAGTGTGAGTTTTTCGGCTA
ATTTTGGACGAGATAAAAACCAATCAGCATTGGCCCAAGAGGTTAATACTTCTTTAGCAA
AGCGGTTTCCTTGCTTCGCTTTTTCTGCCACATCATGAAAACTGTCAAATACTAAGAGCG
TATGAGAGAGTGCTTTGACGGCAATAGGAGCAAGGCTTGGATCATCAAGTGCTTCAACAA
GCGGTTCAATGTTGTACCCCCCTTGCATTGTGCCTAGCAAGCTGACGGCTTGTTGTGGGG
AAATGAGCGGCGAAACTGCTTGCCCTTTTACTAAGGCTGCTAAAAAGCTGGCTTTAACAT
AGGCTGCTTCATCAACCCCTGCTGGTATTCGATTTTCAAAGAGGTGCAAGAGTAATGCTT
TATCTGCATCAGCAGGTTCTTTAAGTAATTCAATAAGCTCTGCTGTTTGCGCTGAATTTA
ATGGCAGTGGCACAATACCTTGTGCAGCTCGTTCAAAAACATGTGTTTGGTATTCAGTTA
AGAAAGACATAATGATGATCCCCACTTCAATATAGATAAAAAATGAGCGATGAGATAATC
ATAACAGAGAGAGTAAAAACGACAAGCAATAAATTTAACAAATTTTACATTTTGTTAACA
AGATCACAAAATTGCATGATTATCTCTATGTGTATAAGCGGTTACATATTGGCGACAATA
TCTTGGGCAAATTCCGAAGTTGTACGGAGTGTTGCCCCCTCTAATGTTTCCGCAAAATCA
AAGGTCACTGTCTTATTTGAGATGGTTTTGGATACTGCGTTTACCACTAAATCTGCCGCT
TCAGTCCAACCTAAATGGCGTAGCATCATTTCGCCACTGAGTATGATCGAGCCTGGATTT
GCTTTGTTTTGACCTGCGATTTTAGGCGCTGTACCATGCGTTGCTTCAAAAATAGCCGCC
TCTTCCCCTATGTTTGCACCAGGTGCAATACCAATACCGCCAACTTGTGCCGCAAGTGCA
TCGGATATGTAGTCACCATTAAGATTAAGCGTTGCAATCACATCGTAATCACTTGGATGT
AATAAAATTTCTTGTAAAAAAGCATCAGCAATGCAATCTTTGATGATGATCTCTCGTCCT
GTATTTGGATTTTTTAAACGATGCCAAGAGCCATTATCTATTGGCTCTGCACCAAAGTCT
TTGGCAACTTGGTATCCCCACTCTTTAAATGCCCCCTCGGTAAATTTCATGATGTTGCCT
TTATGCACTAAAGTGAGTGATTTACGATCATTATCAATCGCGTACTGTAATGCAGCCCGC
ACTAAACGCTGAGTCCCTTCTTGTGAAACGGGCTTAATACCAATGCCACATTCTTCCGTA
AAGCGAATTTTTTTCACGCCCATTTCCTGCTGTAAAAAAGCGATTACTTTTTCAGCTTCA
TAGGAACCTGCCGCCCATTCTACCCCAGCATAAATATCCTCTGAATTTTCACGAAAGATC
ACCATATCCACTAATTCTGGATATTTCACAGGACTTGGCGTACCTTGGTAGTAACGGATT
GGACGCAAGCAATTATAGAGATCTAACTCTTGACGCATTGCTACGTTTAAAGAACGAATC
CCCTTGCCGACAGGGGTCATTAATGGACCTTTGATCGCAATATGATACTGTTTAATTGAT
GCTAATGTTTCTTCGGGTAGCCATGTGTTTTCACCGTAAAGTCGGTTAGCTTTTTCCCCT
GCATAAATCTCTAACCAGTCAATTTTTCGTTGACCTTGATAGGCTTTTTCTACCGCAGCA
TCAATTACAAAACGCATGGCTGGTGTGACATCAACGCCAATTCCGTCTCCCTCAATAAAA
GGAATAATTGGGTAATTTGGAACAGACAATGAACCATCATGATTTAGTTGAATAGCTTGC
CCTTTTGGTGTAGTGAGTTGAGATAGCATTATTTCCCCCTTAAATGCGACCTGATACCGC
TTAATTGAGTTTGAAAATAAAAACAGCAGATGTTGTATTTTTTACAAGCAACGGGATAAT
ACCATCAGATAACAAATTTAACAAAAAATTTACATTTAAAAATTTTCATCATTATCTGCA
AGTTACATAAATTAAATTCATGAAATAATGAAAATAATTTTATTGACATCATATCGCTGG
CATTTTAAAGTTTTAGCCATCTAAACGTCTAAAAAAGACGGCAGTATGCAAACTAAACAT
TATACAAATAACAACAATAGAAGCTCGATAGAGGTGTTGAATGAGTTATGCAAAAGAGAT
TGATCTTTTAAATCAAAGTGTTGCCGACTTAAATGGCAAAATTAATGTGTCTTTTGAATT
TTTTCCGCCTAAAAATGAAAAGATGGAAACGTTGCTATGGGACTCTATTCACCGTTTGAA
AGTGCTTAAACCGAAGTTTGTTTCTGTGACTTATGGTGCAAACTCTGGGGAACGTAATCG
CACGCACTCTATCGTAAAAACCATTCAACAAGAAACAGGGATTGTCGCTGCTCCACATTT
AACAGGTATTGATGCAACCCCTGACGAACTTCGTGCTATTGCAAAAGATTATTGGGACAG
TGGCATTCGTCACATTGTGGCTTTGCGTGGCGATGAGCCTACTGGCTATGCGAAGAAACC
TTTTTATGCGTCGGATTTAGTAAAACTGTTAAAAGAGGTTGCCGATTTTGAGATTTCTGT
TGCCGCTTACCCTGAGGTTCACCCTGAAGCAAAATCAGCCCAATCTGATTTGCTCTATTT
GAAACAGAAAATTGACGCAGGTGCAAGCCGTGCTATTACTCAGTTTTTCTTTGATATTGA
TAGCTATCTTCGCTTCCGTGATCGTTGTGCAACGGTGGGGATTGATGTTGAAATCGTGCC
TGGCATTTTACCTGTGTCGAACTTCAAACAGTTAGAAAAGATGGCAAAAATTACCAATGT
AAAAATCCCTAGCTGGATGGCGAAAATGTATCAAGGTTTAGACGATGATCAAACTACGCG
TAACCTTGTAGGGGCAAGTATTGCAATGGATATGGTGAAAATCCTTTCTAAAGAGGGAGT
AAAAGATTTCCACTTTTATACCTTAAACCGTTCAGAATTAAGTTATGCTATTTGTCATAC
TTTAGGGGTAAGACCTGAATAAGCTATTCACTATAGACCAACCCGATCTTCGCAGATCGG
GTTTTCTCTATTTGGATGCTTATCTTTCTGTATTCAAAAACGTAACTTTCTTGTAAAATC
CAACCGCTTATCACGACATTTTATAGAGGATTTATAATGACATTAAAAATTGGCGTTGTC
GGCGCTGGTGGCAGAATGGGTCGTCAGTTGATCCAAGCCGTAAATAACGCAGAGGGCGTA
GAATTAGGTTCATCATTTGAACGTAAAGGATCATCATTAGTCGGGGCTGATGCTGGCGAG
TTGGCTGGTATTGGGCATTTAGGCGTGACTGTCACGGACGATTTAGCTTCACAGCTCAAT
CATTTTGATCTATTAATTGATTTTACTCGCCCTGAAGGGACGTTGGAACACATCGCTTTT
TGTGTCGCACATAATAAAAAAATGGTGATCGGCACAACTGGTTTTGATGATGCGGGCAAA
CAGGCGATTAAATCTGCATCAGAGGAAATCAGTATCGTCTTTGCTTCAAATTACAGCGTT
GGGGTGAACTTAGTATTTAAACTGTTAGAAAAAGCGGCAAAAGTGATGGGCGATTATTGC
GATATTGAGGTGATTGAAGCTCACCACCGCCATAAAGTTGATGCGCCATCTGGCACGGCA
CTTTCAATGGGTGAGCATATTGCCAAAACCTTAGGTCGTGATTTAAAAACGCACGGCGTA
TTTGCGCGTGAAGGGATCACAGGGGAACGTAAGCGTGATGAAATCGGTTTTGCGACGATC
CGTGCAGGTGATGTAGTCGGTGAACACAGTGTTTGGTTTGCTGATGAAGGCGAACGTATT
GAAATTGCCCATAAAGCTTCAAGCCGAATGACTTTTGCTAACGGTGCTGTGCGTGCAGCA
AAATGGCTTCAAACCAAACAAAACGGTCTATTTGATATGACCGATGTGTTGGATTTAAAC
AATTTATAATAAAGAAAAGCGGTCAAATTTAATCAAAATTTTGCAAAAGGATAGATATGA
AATATAACAACATTGAAAGTACTTTAGTCCAACTGGGTAATCGTACTGATGAGCGTACTG
GTGCGGTGGCGACCCCGATTTTCCTTTCGACTGCCTATGGACATATGGGGATCGGCGAGT
CTACTGGATTTGACTATACTCGTACCAAAAACCCAACTCGTAGTGTACTTGAGCAAGGCA
TTGCGGACTTAGAGGGTGGCGATGCAGGTTTTGCATTAGCGTCAGGTATGGCGGCAATTC
AATTAATTATGTCGCTCTTTACTGCCCCTGACGAGTGGATTATCTCTAGCGATGTTTATG
GCGGAACTTACCGCTTGTTAGATTTTAGCTACAAAAATAACAATACCGTGAAGCCTGTTT
ATGTGAACACGGCAGATCTTGATGCTATTGAGAAAGCGATTAACCCAAATACCAAAGCGA
TTTTTGTTGAAACACCGTCTAATCCGTTGATGGAAGAGTGTGATGTTGCAGCGATTGCGA
AAATTGCTAAAAAGCATAATTTACTGCTGATTGTCGATAATACTTTCTTAACACCAGTAT
TATTCCGCCCGATTGAACTTGGGGCAGACATTGTTATTCACAGTGCAACCAAATATTTGG
CAGGACATAATGATGTGTTAGCAGGTTTGGTGGTAGCAAAAGGGCAAGCGTTATGTGACC
GCTTGTTCTATTTGCAAAATGGTGCTGGGGCGGTGCTTTCACCGTTTGACGCTTATATGA
TTATTCGTGGCTTAAAAACCCTTGCGTTGCGTGTTGAGCATCACCAACAAAATGCCACTG
AACTCGCTAAATTCTTATCGGAACAACCGCAAGTGCAAGATGTGCTTTATTCTGGTAAAA
GCGGTATGTTATCTTTCCGCTTGAAAGATGAAAACTGGGTTAATCCATTCTTAAAAGCGA
TCAAGATGATTACCTTTGCGGAAAGTTTAGGCGGTACAGAAAGTTTTATTACTTACCCTG
CAACCCAAACCCATATGGATATTCCTGAAGCAGAACGTATCGCTCGTGGTGTATGTAATA
AGCTCTTGCGTTTTTCGGTGGGGCTTGAACACGTTGAGGATATTAAAGCAGACTTGCTAC
AAGCATTTGCTCAGTTGAAGTAAATTGGTGTAATAGACAAATTTGTTGCTAAAAAGTGGC
TTAAAGCCTTATAGTACAAGGCTTTAAGCCACTTTTTTTGAAATATAAACAAAAAACTAC
CCATTTTGCCAAAGTCCGAAAATAAAGAAACATGGTATACAAAATAATACTCAACCTTAC
TTTTGTAATGAATGTCATAAAACGTTTATCTTAAAAAATGAATTTTATTAGCGATTACGT
CCTTAGTTTATAAAACGCCAAACGTTTTTAAAAGAATGAAGTGATAAAGCCAATAAAAAA
GACCATTTCCCTTATAAACGTCGTAATGCAAGAAGTGCTTATACCAGCTTAAAGCGTTAT
ATGGATTTTATTTTTACCTATGAGAAATATTCTAAATTAAATATAGAAAATACAATAAAT
CGCTTAGAGGGATTATTTAGCGAGCTTAAGCAAAAATTAAATAATCATAACTGATTAACA
AAAAGGCGTAATATTTTGTTTATACAAGATTTTTTAAATAAAAAGAGTTGCTAAGAATAA
TTAAAAATACCCATTAGCAAGTATTTTATTTATTATACCTATCAATTAGACAATCTGTTT
TTTTGCAATGCGCGATGTTTTACTTGATGTACGATATTTGTAATCACCCCAGCGATATTT
ACATCACTCCATTCTTTAATGCGTAAATTAGGTTCTGAGGTGTCTAAAGAAAATAAAATC
TTCTCTCCATTAATCTCACTGAAAAATTGGTAGAACTTATACTCTTGATTTTTCTCTAAT
ACCAAAAGATCGTTAATTTCAGCAGATTGATTATTCTCTACAATTAACAAATCATCTAAT
TCGATCCCCCATGCAATTAAATTAGGGTTTTTCACATGAACCAGAAAGGTTTCAGAAGGA
CGACGAACATAAAGAGAATAGAGATCCAGTTTGATTGGGTGCTTTATATTAGAATCTCGA
TAAAGGGGTAAAGGCTGATGGGATTGTGCCAATGTTAGTGATCTAAGATACGCCATAAAA
ATCCTCTAAAATAAATCTGTGTGTTTATACAGTTATTTTACTGTTTAAACACACAGTGTC
AATAGGAATTTTGCGTTTTAGTGTAAATTTTTACAGGTAAATCATCAATCAATATTTTTT
AGCTGTTCTTCAGATAATGTTTCTTGCTCACTATTTTCTGTTTTACCATCTTTTACTTTA
AACTCTAAATTTTGAAAATAGGCTTCTCGGAAAGTAATGTAAGGATCTTGAGATTGCTTC
AATAACGCTTCTTGTCCTATAAGCTGTGCACGGGAATCTACTCCTTGTACGACATATTTT
GTGATACTCCAAGGTGTAGCGAGTAAAGATAAAACTGGATAACTAGTATCTACTAATCGA
CCTAAATCTTGACGAGGCGTTGCGGGTCCATACATTGGTAACATCACATAAGGTCCTGTA
GGCACATTATACGCGCCTAGAGTATCCCCAAATTCTCTACGTTTATCAATTTTAAGATCA
TTGGTCATACTCGCGAAGTCAATTAACCCGCCTAATCCAAAGATAGAGTTAAACCAAAAG
CGAGTAAAGTGAACCATCGCTTTTTGTCCTTCCCCTTCAATTAATCGGTTTACAAAGCTG
GCAGGTTCATCAAGGTTATTTGCCACATTGACTAAACCTGTTTTAATTGGGCTAGGTACA
TAATCTCGCCAACCTTTTGCCACAGGTTCAAGAATATAAGGGTCTAGATATTCGTAATTG
ACTTTCCACATGGCACGGTTAAATCCTTCCAACGGATCTGAACGGGTGCCAGTTTCAGGA
TCAATAGAAGCAGTACAAGCGGTTAGAAAAGCGGTATTGAGAACTAAAAATAGAAGTTTA
ATTTTTTTCATATGACTACTTTAAAAAAGGGTTGTGTTGTTTTTCACGTCCTACTGTGGT
ATGAGATCCGTGTCCAGGAATAATGATAAAATCATCTTCTAAATCAAATAGTTGTGTTTT
TATTGTATAAATGAGCTGCTCAAAATTACCTTGGTATAAATCGGTTCTTCCAATACTATC
TTTGAAAAGCACATCGCCACTAAAGGCAATTTTATTCTCAAAATCAAAAAAGCCGATATG
ACCTGGTGAATGGCCGGGTAAATGGCGAATATGGAATGTTAAAGCCCCAATTTGAATTTT
ATCACCTGCATTTAACCAGTGATCTGGTAGAAAATCGGGCGATGCAGGAAGCCCGTAGCT
CTGACAAATATTAGGAAGTTGTTCAAAAAGAGGTTGATCGTTTTGATGAGAACCAAAGAC
ATCAACATTAAAATGTTTTCTCAGTCGATCGACAGCCATAATATGATCAAGATGACCGTG
AGTAATCAACAATTTCTGCACATTTAATTGCTGTTCTTCCACAAACCGAATTATTTTGTC
TGCATCATCACCAGCGTCAATAATAACCGCATTCTTTTCGTTATCCCAAACGACAGAACA
ATTTTGTTGGAAAACACTTACAGGGATAATTTGCAAATTAAACATAAAATCAAACCGCTT
ATGAACCACGCCAAGTACGAACAGGGCCAGTGTCGACGTGGACAAAATTACTGTGAGGAT
AATAACCAACCCCCCCGTTATTCAGGCTTTCTGCTGCCGCTTTTATGCGGGCAAGAGGAA
CACCTTCAATACGGAAATCAATGGCTTTACCTAAAATATGGTAGCTATTGCTAGCAACGC
CTCGACTACGACGGCGTAATCTAGCATTTGTTTGAGCAGAACGATATCCGCTTACAATAA
GAATTTCAGATTTACGAAGACCCAAGCGAGCTTGAATTTGAGTTAATTTTACGAATAGTT
TTGGGTCAATTCGCTTAATTCTGTTGATATGCACATCGCGCATAATATGATTTAATTTGT
TAAGATCCTTTGCAGCAAATCCGTTAGTGTGATAATTAGCAGATAAGGTCTCGCCTGTAC
TTAAGCGTTTTAAACGTAGAATAAGAGGTTTTGGAGTTGACGTTACCGCATGAACTAAAT
TAGGTAACAAGGTTGCACCCAAAACTATTCCGCCTAATGCAAGCCATCTTCGGCGTTGTA
AATTTGTTTGTTCCATTTTATCCTCGCATTTGGGTTATTTACCGACAATCTCTCCTTTAA
TCTCTTGAAGGTAAATATATTCAACCTAACGTCGACATTTTATCAAAAAGGAAGTTCTAA
AAAATAGCCTATCGTTTTCGGAAATTTTTTATTTTGTGGACTAGATCACACTTTTTACTT
TTTCCCAATCTAAGTTGATTTTAGGTAATGATTTATCAAATTGATAAATATCAGGTAAGG
TGTATATTTTACCGCCTTCAATCCAGGATGTTACATAATATAAATAAACAGGATTATCTG
AACGAATAGGTGCAGAAGTTGTTTTTTTGCTTGCAAGAACGTCCTGTTTTCTCTGCGCTG
ACCACCCAGCTTCTGCTAATAATAACGTAGCTAGTTCATCTGCTTTAGCTACACGAACAC
AGCCAGAGCTTAACGCACGATTTTTTTTACTAAATAACCCTCTATTTGGTGTATCGTGCA
AATAGATTGCATCGGAACTTGGCATATTAAATTTATAACGCCCTAAAGCACTATCATCTC
CCGCTTTTTGACGGATATGATACGGGAAATTATTTTTTCCTTCATAAGCTGCCCAGTTGA
TACTATGAGCACTAAATTTATTCCCTTTCCCATCTAAAATTTCATAGCCTAATTTATCAG
CAAGGATTGGTTCTTTACGAAGTTTTGGTACTAAATCTTTATTCTTAATTGTTGATGGAA
CATTCCAAGGCGGATTGACGACAACGTTGCTCAGTTTGCTGTACATGACAGGTGTTTTGC
GATCATTTCTTCCCACGATTACTTTAGACTGTAAAACAAGTTTGCCCTCTCTGAAATAAT
AGAGCTGATAGCTTGGGATATTGACAAAAATTCCATTATTAAAACTTGGAATAAGACGTA
AACGCTGCGCATTAAGTGCTAATTGAGTAAATGAAGGCGTGTTTACACTACCTTTATTCT
CTTTTGTAGATTTTGCTGATTTATTACCACCCTGATTGAGAGCATCATTAGATGATATTT
CAAATAATTTTTGTACGGTTTCTTGGTAAATATGGTTTTTAGGTATTAGATCCGTGACAA
ACTGAGCGTAGCGATCTTGCTTAATCGCTTCCAACCAAGTAGCAATACGATATTCTGTTG
GTGTTTTAATTGAATAACTTCCTAAATGATATAACCATTGATTTGCAAATTGATCGACAT
TTTCTGTGTAATAGAGATAGTCTAAGAAACTATCTGTGAGTAGAATATCGCGAGCAAATC
CCTCATTCATATTTAGAATTTGTTGTAACGCATTAGCCGATTTAGGCGAAACGCCGCTTA
CAGCGAATACTGCATATTCTTTTAAAAACTGTTTTTCTGCCACTTTATCTTTCCACAAAG
GGGCAAACTCATTATTGAGATAGACTTTTGCTGTCGTATTGGATAATAGTAAATGATAGC
CTAATGTTTCTTGTTGAATACGTTGTTCGGCATGAATTAATTTTTCGGCTTCAATGCGTT
TTCTTTCAGCCAATTGAAATTGATATTCTGCATCTTGTGTCAGTTCAGCAATACGGACTA
ATTGCGCTTTAAAACTTAACTGAGGCAAAATTTGTTCATCAGGAACAGGCGTTGCAGCAT
TATGTTGAGAACTAACATTCAACGCACTTCCATTTTCAGCAACCACAGCACTAGAAAACA
ATATTACTGACAAAAAAGTTAAACTTTTCATTCAATTTAATCCATTAGAAAAATGAGTAA
TAAATCAGACCGCTTAAACAGCGGCCTGATAAACTTCCACATTATAAACGTATTTATTAT
TTTTTATCAAATTGTAACCAATCAACCATCATCTGCTCCGTTTCTTTTAAGAAGAAATCT
GGGGCTTCATAGTCTTTTGGTAACTGTTCAAGATCTTTGATCTGTTTTTTACCTTCACGT
TTAAAGCGGGCATTTAAATCTTTCAAACGACGAGCTTCATCAGATTTACTCTCTTCTTGA
CGAGAAGCCAAATTAAGTGAGGTAAATTTACGATCATCTCTTTCCTTATTAATTGCGATA
GTTTCATTTAAAGCAATAAATTCAGGATTTTTAGCAATACGTTTTTCGTGATTTTCAGTG
AGTTGTGCAACTACATCTCTAGCTTTTGCGACTTCTGAATAAGTTGCTGCAGGAATTTTA
TCCCAAGGCAAAGCATTATCTTCAAATCCTTCCCCTGTTTTTTCTGCATTGATAATTTCA
GGGAAACGAATATCTGCTTCAACCCCTTTAATTTGGGTGCTGCCACCATTAATTCGATAG
AATTTTTGGATTGTATATTGGATAAAACCTAACGGCTCTTGATCCAAATCATAAACCATA
TTTAAAGAACGGTTTTGTTGAACAGTACCTTTACCAAAACTTTGCTGCCCGATAATAATC
GCACGATTGTAATCTTGCATTGCAGCCGCAAAAATTTCAGAAGCCGAAGCACTATGACGG
TTAATCATCACTAAAATGTTGCCATCATATAATGTTGTACTATCGGTATCTTCGTGAACA
CGAATACGATTAAAAGCATCTCTAACCTGAACAACAGGACCATCTTTAATAAATAATCCC
GTTAATTCCACGACCTCAGGCAAAGAACCGCCACCATTTTCACGCAGGTCAATAATCAAC
CCATCTGCTTTTTTGGTTTTCATCTGTTCGAGAAGTTTACGCACATCTGCAGTCAAACCA
ATATAGAAACTTGGAATTTTGATCACAGCAATATTTTTTCCGTCTACTTTATCAACAGTT
AATTTCGCCGCACTGTCTTCAAGACGAATTTTATCCCGAACTAAACTAATAATCTTGGTT
TTGCCGCCTTTAGCAGGTTCAATTTCAAGATAAACCGTCGAACCTTTTTTACCTTTGATA
TTATCGACAACATCATCTAAACGCCAGCCAATCACATCTTCGATTTTATCTTTTGATTGC
CCCACACCAACAATTTTGTCACCTGCTGCAATTTTTTTACTACGCGCTGCTGGCGCACCA
GGTACCAAAGATTTGATGATCGTAATATCATCTTCCATTGAAAGCGTCGCACCAATGCCT
TCTAAAGACAAGTTCATACTCTCTTGGAAACGTTTAGCTGCACGAGGTGAAAGATAACTT
GTATGCGGATCAATTTCTCTTGCAAAAGCGTTGAGATAAGTTTGCAGAATATCATCGGCT
TTATTTTGTGTTAAACGACGAATTGCCAAGTTATAACGTTTAGTCAGTGTTTTCTTGATT
TCAGGCCATTTCTTATCTTTCAAATAAAGATTAATAATATCGTTTTTTACTCGTTGCAAC
CAAAGCTCATCAGCTTCTGTGGTAGTTTTCGGGAACGGTGCTTTTTCACGATCATTTTCA
ATTTGATCCTGCCCTTTTAAATCAGGCTCTTTATCTAACAAAGACAAAGCATATTTATAA
CGTTCATAACGACGTTTTGTCATTAACTCATACATTTCAAAGGCAATATCTAGTTTGCCT
TCATAGAGTTCTTCATCTAACTTGGTTGCATACTTAGCACGCAATTCATCAATATCAGAC
TGTAAAAAGGTATTGTGAGAACCATCAAGCCAATCAATATAACGATTAAAAATTTTCTCA
GAAAAAGCATCATCTAGTTGAAACTTATGATAATGCGATTGTGTTAAACGAGCCGTAACA
CGTTTAGTTGAAATACTATGTTGTTCTGTTGGTTTTGGAATGATTAATTCACTTTCTTTT
ATTTGAGGTTCTGCAGCAAAACTATTTATGCTACAAACTCCCAAACATAACCCAAGTAAT
GTGGTGAATTTATTATATTTCATATCAATCCTATAAATGCGACTATTTCTTGCCTTTGGC
AAATTTGCTTTCTAATGCGGACAAACTTTCTAAAGATGCTTTTGGCATTTCTTGTTTTTT
CGTTTCAGCCCGTTTTTTGGCATGTGCTTCACGTGCTTTTTGTTTAAAGAAAGTTTTACG
CTCTTCCTTGCGTTTCTCTTTTAATTGTAGAGCTTTACGTTCTGCATAAGCTGCTTTTGC
TTCGGCTAAAGATTGCGCTGCATGTTCTGCTTGTGCAGCTTCAACAACACCCGCTTCTTC
TCCTTGAAGACCGACACGTACAGCACCTTCTTTACATGCGTGTAAGTAACGCCAGCTCAT
TGTATAAACGCGTAATGCTTGACGAAGCCCCGTTTTACTGATTTTTTCATCATTACTCAG
TGCTTCAACTAAATCTTGGAAAAGTCCAATTTTTAGAGGTTTAGCTTCGCCTTCTAAACT
AAAGCAAAGCGGAAATTTTTCAGCCAAATAAGCAATGATTTCTTTTGTAGATAACGCGGT
TTTTAGGTTTTGAATGGTATTAAGTTGTTGTTCAGACATAAAATGTTCCAATCTAAAAAA
TGAATGTTAGGTAAGCGAATAAAAATGCTGCCTACTATATTTTATTTAGTTACAGTAGTC
CATAGACTTTCCAATAAGTTCCTTATTCTTTAGTAAAAATTTTATTTTTTAAAATAATAT
TTGCCTTATACAGTGATAAATGTTGTAATGCTGCCCGTTGAAATTTTCAACCATTTTTAG
GGGCTGACGCAGATTAGCTCTAATTTTCACACCATTTTCTCAACGTTTTAAGTTGCTCTT
TTGGTGTTCCAAAGTGAAACCGAAATTCACATTCTTTCAAGAATAAAGGGAAACTTTTCG
GTCAATTCCATTATATTTTCGGAGTATCCGCTTGGCTTGACTCCAAAAATTTTCAATGCC
GTTGATGTGATTTTGTTTCACTGTAAACAGCTCCNNNNNNNNNNNNNNNNNNNNNNNNNN
NNNNNNNNNNNNNNNNNNNNNNNNNNNNNNNNNNNNNNNNNNNNNNNNNNNNNNNNNNNN
NNNNNNNCACTTCAAGTGCTAAATGATAGCAGATGACCTCGCGGATTTTGCGATAAAACA
GGATTGCTGAATTGGGCTGAATACCGAGTAAATCTGCGGCTGATCGAGCAGTTACTTCTA
ACACAAAAAATTCAAGTAGCTTTTTCTGTATAGATTTCTTTAATTTACAATGAGTTATCT
TCATTTTTGTAGGTTAGCATGCTAGCTAATCTACGTCAGCCTCTAAATCTTTCATCAAAC
CACGTCTACCATCACAGGTAATCGATTGAATTATATAGCCTTTTTTCTCTTAACCTATTC
AGGGCAAGTTTGTAGTAAATATCTTTTTCGGTTCGCACAAAATAATGGGAAATGACATTA
TTTGAAAGCGTATCCATTAACACTAATACGCCAAAATAACGTCCGAAAAACGTTGTATCC
ATAATGATATTCAGGTATCGATTTGAAGGCAGTTTTAAAGCCGTTTTAGGTGCTTTATCG
ATATATCTTTGAATCGTTCTGACTGAACAATGATATTTAACGGCGAGTTGTTGATAGGTT
TGTTTTCCGGATGTGTAATCAGTCCAAATCTTAATTGGATCTAATTTAGTTTTTAAGATA
AAGGTTTTATGACATTCATTACAAAAATAACGTTGAGTCTTATTTTGTATTCCATGTTTC
TTTATTTTCAGACTTTGGCAAAATGGGCAGTTTTTTGTTCATATTTCAAAAAGAGGGCTT
AAGGCCTTGTACTATAGGGCTTTAAGCCACTTTTTAGCAACTATTTGTCTATTACACCTA
TTTAATTTTCGCTTAAGTTCACTAAATGATCCCTCTAAACGATTTGCCATCTTTTCTATA
TTTAATTCAGAATGTTTTGTCTGTTACATGAATTTCCTACTCCGCCAACCCCTGATCCCA
CTCTAATGCTTCTTCAGGTAATTTACGTTGTAATAAAAATCTGCGGTTAGCTTCTGCCTG
AGGTTGAACAACCTTACTTGATGGGGTTGAGAAACTAATTCCGCCGTTAAATAATTGAGA
CATTGTGCCTGAGTTCATACTGACACCATTGAGGCTAATATCCATTGTATAGCCTGACGA
AGCCCAGAACTCGCTATTTTTACGGACAAGGTGTTTATATTGGTTGGCTATGCGTAAATG
GATCAGCACTCGGTCGCCGAGTTCGCTTAAACTGAGCTGTTGTACCATACCCACTTGCAT
TCCTCGATACATTACAGGGGCTTGAGGGGTGATGCCATTTGCGTCTGTGGTTTCCACAAT
GATTGGGAAGCCGTTGCCGTATTGTGTATCTGCGGTGTCCGTTGCCCCTAATTTGAACTG
TGTTTTTCGTTTGCCATTTCCGGCTTCTACGCTGATGTAGTTTTGAATAACGGCATCAAG
ATTTTTGAAGCCTGTTGTGTCAATTTCAGGGGAAACGGCATTAAATTTGCTACCTGCTTT
GGCAACGATGGCATAATATTGTCCTTCGATGTAAGCGGTGGCTTTAACCTGTTTTTTTGC
ATTGTCTAGCTGTAGCGTTTCAACATTGCCGATGGTTAATCCCATATACTTAATCGGCAT
TCCTTTGCTTAATTTAGAAGCATCTTGAGCAATCAAGGTGATATAAGTATTACCAGAAGT
CGCTTTCGTGTAACTGCTGTATAAGGTTTTGTTACCTTTAGTTCCTTGATTATCAAAGCT
AATCGCCCCTTTGAGTGTTCGCATTAGTGAACCCATTTTGAGATTAACACCGTTGGTAGA
CACGTTTACCTCTACCGCAGGCTCAACCCAAAATCGACTAGTTTCCGTCAGCAGATGGCG
ATATTTAGGTTCAATAAATAGATCAACTTCAAACTTCGTTTTTTGTGGGCGAATATTAAG
TACTTCACCTATCGGGAAGTTGCGATAAAGCACTTGTGAGCCTTTATCAATGCCGGATAA
TTCTGTAGCAGACAAACTCAGCGTTGCCTTTTTCTCACCGCTTACAATACCAGCTTCAGC
ACTCTCAAGATCTTTGTATAACGGATATTGTTTTTTCGCTTCCCCTTGAGCTTTATCTGA
GAGAATACGAATACCGCCAGCAAGCCATTCAGATGGAGAAGCAGATTGTACTCTTAGACC
ATCTAAGCCAACAGCAATATCTAAGTGTGAAATCGCCACAAATTTGCTGTTCCCTGCGAC
AAGGGTACGATAAGGCGGATAGATGATGCCTTGAAATTCTACGCCGTTAAGCGATAACTG
GCGTTTCACAATTTCACCGATTTGTATATCGTTATAGTAAATGCCTTGTCCTTCGCTTAC
GCCATAAGATTGCGGCGATGAAAGGGTAATTGCTAAAACGTTAGGACGAGTGAGCAAATA
ATCAGCTTCTTTTTGTACATTAAACGTCAGTTTAGGCTCGCCATCACCCTTTTCAATTTC
AAAGTAAGTCCCTCTCAATAGCTCACCCACTTTACTCAATTGTTCTTTATTGAGTGCAAA
TTTAGGTTCTTTCAGGAGAATTTGACTGCCTGAGCGTAATAAATCCGTATGTGCAGGGTC
GATCAATAATTTACCTTGAATAGTCGCTTTGGTTGGTTTGGTTTCAAAGTAATCTTGTTC
GGTTTCATTCAGTTCGAGGTGCGAAAGTACGCCAACTTGCAGGTTTTGGAAATATACCGG
CGTTTCATTTACTTTTAAATTCGGCATCATTGGCAAGGTGATATTGACTTCCGTCCCTCG
TTGAGCCAATTTTAAGTTATCGAAAAGTTGAAAACGTTCGCCCTGTTTGGCATTTGTTGC
CATCTCAGGCGAGTCAAAAGCAACAGCCCCTTGCACCATTGAAGCAAGGCTATCTACATT
GAGATTTACGCCAGTAAGATTGGCATTAAATTGAATACCGCTAATGTTCCAAAAGCGACT
TTCTTTTTTGACGAGATTGGCGTATTTTTTATCAATAACTACGTCAATTTCGACATTCTT
TTGATCTGGAGTAAAGCGGTAATCGGCAATGCTTCCCACTGGCACTTTTCGATAATACAC
GCTTGCCCCCACAGTCATTGAGCCTAAATCTGAGGCAACTAATTTCACCAATAAATCGCC
ATCAGCAACGGTCACTGCAGGTGGTTCATCTTCAGCCACAAATTCATCTTCACTAGAGGC
ATCTTCATCATCATTCGGCAATAAAGTGATGTAGTTACCTGAAACAAGTGCATCTAACCC
CGACACCCCAGCTAAAGAGGCACTCGGTTTGACTAGCCAGAACTTTGTTCCTTCTTTTAA
TACCGATTTCGCTTCGGGATTAACTTCCGCCTCCACCTCAACCTCTTTTAACTCATTGAT
AAAATAGACTTTTTTTACTTGACCAATTTGCAAGCCTTGATAACGAATAGCGGTTTTTCC
TGCAGTAATCCCATCGCCTTTACTAAAACGAATGGTAATTTTCTGTCCTTGCTCTTGAAG
AATTTGGAAAAAAAGCAAACAACCAATCACAAAAGCGACAATTGGCAATAACCAAAATGG
CGAAATTTTACGAGGCTGTCTAATTTTAGCAGGAATACTGTTTGGCATATTTTCAGACAT
CATTTTATCACTTTTAAATACAAGCAAGCGGCGAGATTTTGCAAAAGGTTTGCGAAATCT
CACCGCTCTTGTGTTTATTAACTCATTGAAAAAGAAGAATTATTTTTTGTCTTTCTCATC
ACATTTTTGAATATTGCTACATTTACCATACAAATATAAGCTATGGTTTGCAAGCTCAAT
TCCGTGTTGTTGGCTGATTTCACGCTGACGGCGTTCAATTTCAGAGTCTTTAAATTCAAA
CACTTTACCACAATCCATACAGATAATATGGTCGTGCTGGTGGTTCATATTTAATTCATA
GACGGCTTTATTCGCATCAAAATTATGGCGAGTTAAAATGCCAACTTCTTCAAATTGATT
TAATACACGATAAACTGTTGCTAATCCAATTTCAGACTGACGTTCTAGCAATAATTTATA
AATGTCCTCAGCAGAAAAATGCTGCATACTATCACGGGTGATTTGCATTAACTCAAGGAT
TGTTAAACGTGGCCCAGTAACTTTTAAACCTACTTTTTTCAACAATTTCATATTTTCTTC
AGACATATATCCTCCAATAGATATATTAAGCTAATTCCGCTAAATACATTTCATCAAAAA
TTTGTTTACACCAACGGTTTACACGTTCTTCGGTGAGTTCTGGCTGGCGATCTTCATCAA
TACATAAACCAACAAAGGTTTCATCATCAATTAATGCTTGTGAAGCCTCGAAAGTATAAC
CTTCCGTAGGCCAGTGACCGACAATTGTACCGCCATTAGGTTCAATAACATCACGCACAG
TTCCCATTGCATCACAGAAATATTCTGCATAGTCTTCTTGGTCGCCACAACCAAAGATAC
CCACGATTTTTCCTGTAAAATCAATTTCTTTTAATGTCGGCATAAAATCGTCCCAATCTG
CTTGAGATTCACCGTAATACCACGTTGGAATACCAATTAATAAGAAATCGTAGGCTTCAA
TATCTTCCTTCGTGCTTTTTGCAATATCACGAATATCCACTAGATTTTCACCTAGTTGTT
TTTGAATCATTTTAGAAATGTTTTCTGTGTTTCCAGTATCACTACCGTAAAATAAACCGA
CAACTGCCATTTGAAATACCTATTTACTTAATTCAATGGAATCTCCATTGAGATAATCGT
TTAAAATGAGTTCAATTAACTGCCCTCTAGACAGCCCTTTTACCGCAGCTTCTTGTTCCA
ATGCCGCTACCAAATCCGAATGCAATTTAAGCTCAATCCGTCTTAATCCTGACGAACGAT
CTCGCCTGAGTTGATTACGTTTATTAATTCTAACTTGTTGCTCTCCGCTTAGAGGATTTG
TGCGAGGTCGCCCAACCTTTGGCATATTTTCAAACAGATCAAGCGTAATACAATCCGAAT
CTTGCTTTGCCATTACTACAATTTTGGGCTGAGTGCTTCTTACTCAGATGCGAATGAGAA
GCTAATTATCAAAGTGCGAACTATAGCACAATATAGAATTATTGGAAACGCCCTATCAAA
ATATTCATTATAAATTGAGATTACCTAAAACATAATTAGCTATTATTCTGCTGCCATATA
ACTAAATAAAAAATGTAAACTAATTTTAGTTAGTCATTACTTAACCTATGTCGGTAATAA
GCCACAACCATAATTACCAATCCCCCGATGATCATTGGTAATGAAAGCAACTGCCCTCGT
GTGATTAAATCCGCTGCCGTATTTACATTTGGATCGAACTCTCGGAAGTATTCAACGATA
AAACGGAACACCCCGTAGCCAACTAAGAACAAGCCTGCCACCGAGCCTGTCGGTCGAGGC
TTACGGATATAGCCATTGAGGATAAAGAACAGCACTAAGCCTTCTAAAACCGCTTCGTAA
AGTTGAGAGGGGTGACGAGGCAAATAACCGCCACTTGGAAACATTATCGCCCAAGGCACA
TCTGTCACACGTCCCCAAAGTTCATCATTAATAAAGTTACCAATACGTCCTAATCCTAAA
CCAAAAGGAATAAGCGGTGCGATAAAGTCAGCGGTTTGCCAAAAGTTGCGATTTTGACGG
CGAGAGGTCCAAAGCATTGCGACAATCACACCAAGTAAACCGCCGTGGAACGACATTCCC
CCTTCCCAAATACGAAATAAATAGAGAGGATCTTGTAGGAAACGGTCAAAGCTATAAAAG
AACACATCACCAATTCTTCCCCCTAGAACAACGCCCCAGAAGCCATTAAACAGCAGTTGA
TCGACCTGTTCGACACTCCATACTCCATTAGAATTTTTCGCACGTTTGGTACCAAGCCAA
TAGGCAAAACCAAAACCAAGCAGGTACATAATGCCGTACCAGTGCAAAGAAACTGGACCT
AGCTGTAACGCAACTGGATCGATATTAGGAAAAGTTAAAAACTGTTCAGACATAAATTTC
CTTTATTTTAAAAACATATTCACGGCAATACACATCAAGAAAACGGCAAAAGCACGTTTT
AAAATCGGCACTGGCAATTTGTTCGCTGCCGTTGCCCCTAATTTTGAGGTAAAAATAGAG
GTCAGCGTAATCCCCACCAACGCAGGTAAATACACATAACCGACCGCATATTGTGGCAAA
TTAGGATTATCCCAACCACTAATCACAAAGCTAATGGCTCCAGCTAATCCTAACAAACCA
CCACAAAAAGAAGAAGTGCCAATCGCTTTTTTCAGCTCAATCCCTCTGCTATTTAAAAAT
GGCACAATAAAAGCACCGCCTGCAATGCCAGCAAAACTGGATAACACCCCGATTACCCCT
CCAGCAATCAACGTAGATTGAGTAGTCAGAGGCTTAGGCTCTGCTTGTTTTGGCTTGAGC
GATAAAAACATCTTCAGCGAAAGATACAGGATCATCACCGCAAAGATTTTTGTCATTACA
CTTTTTGGCAGATCACTCACAATCAAGCCTGAAATAAACACCGCCACCATCAACGCAGGC
ACAAAAAACTTCACAACTGACCATTGTACATTGCCTAACTTATGATGACGTTGTGCCGCT
GAAAAAGTGGTTAGCACAATCGTTGAAAACGACGTACCCAATGCAATCGACATCAACAAA
TCATCTGGCACACCAATTTGAGGCAACAAATACACAAGGGTTGGAACAATAATCATACCG
CCACCGATACCAAACAACCCTGCTAAAAAACCAGCAACTGAGCCTAAAATCAAGCAACAG
ACAAACATTTCCACCATCATTTTTTCCCCTTAAACACCCGATATGGTTTACGAAGCTCAC
GTTTTGGCTGAGTACGAAACTCTTTTCTCTCGTGGGTAAACTCTTTGTTATCTCGATTTT
TCTCGCTTTCGACTTTTTTCTGCTCACCCATCAACACCTGAGCAAACTCTTTCATCACCT
TGCGGTACACATCACGTTTAAACGACACCACCTGTCGCACAGGATACCAAAAGCTCACCC
ACCGCCAGCCGTCAAACTCTGGCGTTTTACTGGTTTTAAGATTAATAGCCCCCTCGTCTG
CCACTAACTGCAACAGAAACCAACGCTGTTTTTGACCAATACATACAGGTTGAGTTTGCT
CATTACGAACTAACCGTTTTGGTAATTTATATCTCAGCCAATACTTCGATGCCCAAAGCA
ATCGCACATCTTTTTTCGCTAAGCCGACTTCTTCATAAAGCTCACGGTACATTGCTTGTT
CAATGTTTTCCCCCTCATTAATTCCCCCTTGAGGAAATTGCCAAGAGTTTTGACCAAACC
GCTTCGCCCACAGAACTTGCCCTTGCTTATTACAGATAACGATACCAACATTCGGGCGGT
AACCATCGAAATCGATCAATTTAGACCGCCTTATTTAATCAATTTGAAAATGGTGTGATT
GTTTCATATTTCGGCTATTTGAACAACTAGCAAGGCAAAAACAAGCGGTGAGATAGCCAA
ATTTTTTCGCAACCGTGGATAACTCTGTGGATAACTTGAAAATTTGTTGATAACTTTTTT
GGGATAAGTTATCTAACCGCTTGATCTTAATTCAGATCTTACTTCCTGCCATCGATCATT
TTCGATCCCTTTTCACTGTATAAGCACACATTTAATCGCTCATTTTATTTTCTTTCTAGG
ATAACTTAACCACTTTTCAGACTAAATTGCCATTCTATTCACATTTGATGTGCTTTTATC
CCCATTCCCTGTGGATAAAATTGTGATAGATCGGGATAATGATCGTGTATAACCTAAAAT
CAGCCCAGATATTTTGCTTTTTTCCTTTAAAAAACAATATGTTATTTCATTCTTCTTATC
GAAAAAAACAAGTGCTCATTTATTAAACATAATATAAACATTAACAACTATCAAAATAGT
GAATTTGTGGGAAAATCATGTTTAATGTTAGAATCCAGCCCGTTTTTCTAATTGTTCTAC
AAAATTTTCGTTTAAATTTAGCTTCTCGGCTAAGTGGGATAAAAATACGATCTCTTTTCT
AGAGAGCTCTTGACAGACCAAGCGTGCAGCAAGGTAAACTTGTGCCGCTAAAGCGGTGTC
GTTTCCGACAGTTTTTGCAATTTCATTCACGGATACTGGCTCGTGCATTTCATGCAGTAA
CCATTGTTGTAATTCAGGGTCATTACCGCCCTCTTTTAAGATTAAAGCTTCTTCGTTCTC
ATCCAGCTCACCGTCTGCTAATGCAGCTGCAAGCATTGTACGTAAAATAATTGCTCCCTT
CTCTTCCGAACTATCCGCTTCAAAAGCTGTTTGGCTTAGTTCTGTCGTTTGGCTTGTTGC
CTGGTTCTTTTGATAATCTTGATAGGCTTTGTAAGCCAATCCACCAAGTGCGGCTAAAGA
GCCGAGCTTAGTCAAATTAGCTCCGCCGTTTCTGCCCAACACCATTGATAGAATACCGAC
TAATGCCGCACCGCCACCAACTTTGGTAATAGTATCTACGTTGCCAGATTTGATCTCACC
GGCAGTATTTTTGGCAGAACCCAATACAGAGCTTAATACGTTACCTAAGTCCGATTTACT
TTGATTAGCGGTGTTGCCGACAGATTTTAAAACGCCGTTTAAAATGCTATTAAAATTCAT
ATTGCTTTCCTTTTGGTTAATAAAAAATAGTTAAGAGTAGACATTATGTTATCAAAATAA
TTCAATTTTTTTCTGCAATAAATTTCTTTGCCAACGCCGACAGTGCATCGGTCACATAGA
CTAACAGCAAATAACAGAGCAGATAAAGGGTAATTTCAGAGTAATGGAAAAAACTCATCG
CCAGTTTAAACTGCATACCTAAACCACTTGCCCCAACAAAACCGACAATCAGCGTTGCCC
GAATAATGTTTTCCATACGATAAAGAATGTAATTGAGAAAAGTACGCATCACAGCAGGAT
AGATCCCGTAAAACAAAATTTGGTTTTGTGAAGCCCCATTTTGCATTAAATGGCGTATCG
GTTTTTCATCCATATCTTCAACCACTTCGCCGCACAGTTTGCCTAATACACCGAAATTGT
GAATGGCTAATGCTAATGCACCTGGAATGATCCCTGGTTTGAAGATAAAGACTAAAATCA
TCGCCCACATCAATTCCGGTACGGATCGACTAAACAGAAATAGCCCCCGACTGATATAAT
AAGCGACACGATGATACCAGTATGTTCTGTGGCGAAAGTGTCCCTGTGCCACGTTGCGAG
CGGACGGCAGAACCAAAAGGAACATCGCCATGCCTGCAATGCCTGTTGCCAGAATACTCA
TCACAAAGGTTTCCCACGAGAGCCATAGGGCTTTTTGCCACATTTCAGGGTCAAGATAGG
CAGGTAGCTCTTCACCCACACCAGCCATTCCAACTAAAAATTCCGTAAGATAATCCCAAT
TTTCCGCTCGAAACAGTTCACTAAGTGCAGTGGGTTGATCTTTAAGAATATAGCCCCACG
ACAGCCCGATAAGTCCTAATACTATCCAAAAAGAATAGCGGATAAAATAGCGGTCGATAT
GTTTTCTCATTTTACTCGGCTCCTGACAGCATAGCTCCAGCGGTCAACCAAAACGATTAA
CCCAACAAGAAAGATCAAGAATGTCCAAACCTGATCGTATTTCAGATCTTGTAGGGAAAG
CTGAATTTGCATACCGATCCCTCCTAACCCAACAAAAGAAAGTACCGATGAAGAGCGGAT
CGCACATTCAAGGCGATACATGGTATAGCTCAACATCGTCGGCAAGGCTTGGGGCAAATA
GCCATAAATCAGACATTGTAACGGCGTTGCCCCTGCTTCTTTTAGTGCAAAAATCGGCTT
AGAAGGCACCGCTTGTAACGTATCTGCATAGATTTTGCCTAAGTAGCCAGAATAAGGAAT
AGCAAGGGCAAACACTGCACCTATCGGATTTAACCCGACAGCCGCAACAAAGAACCATGC
CCAAATCAATTCGTGAATAGCACGTAGAAAACCCAATATCGCTCGAGCTGCCCCCTGCAA
AATGAGTGAACGAAACAGCACACCGGATGCAAAGGTGCTTAAGCAAAATCCGCCAAGCAT
AGACAAAGAGAGTGTAATCAAGGCATAAGCAAAAGTGAGCCAAGTGGATTGCAAGGCGAG
TTTCAGTAAATCAGTAGAAAAGTCAGGGGACAATAAACTGGAAAATAGTCGATTAAGCGT
TGCCCAACCACCAGAATGCATCAACCCTTTGTCGTTATCGACGGCAAATAGGCTCAACAA
AAATGCAAGCAACAACATGCCCGTCAGCAAATTTCGCCGTTCATTTAGTCCAAGCGGTCG
GTTATGTTTCATTTTTTACCAATCCGTATAAGACATTGAATTGCTCTTGAGTGACTTGTT
CTGTTTGCAAATCAAACACAATTTTTCCCTGTTTAATGCCGATCATACGATCAAAATAGG
CTTTGGCATATTCCACCGAATGCATACTGGCAATCAATGTTTTCCCCTGCTCTCTCACCA
GCCCAGTCAATAATGCCAAGACATTTTGTGCATTAACAGGATCGAGTGCGGACACTGGTT
CATCAGCTAAAATCAATTTAGGGTTTTGCACTAACAGACGAGCTATTGCAACACGCTGCT
GCTCACCACCCGACAGCTCGGCAGTTGGCTGATCGATTTTATCCAATAGCCCAACAGCAG
CAAGTGCTTGCTCGGCAAGGTGTCTTTCTTGAGGTTTAACCAAAGAGAACAAAGATTGCC
AAAAGCCCCACTGGTTCAGCCTGCCAGCCAAGACATTGTGGATAACTTCCAGTTGTTTGA
CTAAATCATACTGTTGATGAAGCATACCGACTTGTTGGGCAAACTGTTTATTATCTTGAT
AATCTTGAATGTTGCGATTTTCCAACCAGATCTCACCGCTTGTCAAAGGTACGGCACGCA
TAATGCTATTCATTAATGTCGATTTCCCCGATCCACTCGGCCCGACTAACGCCACGATTT
CACCTGAGCGAATGGTTAAACAGATGTCGTCTAAAACGGCTTGCTTGCCGAAATGTTTGG
TGGTGTGGTGGAATTGAAGAAGTGGGGTTTTCATATTTTATCAATATCAATTCAGTGTTA
AAAAATTGTCTTCTATATTACGCTCTCACTTCGCTATTTTAGTCTGCCAAATCTCCCCTA
GCCCCTCTTTGCTAAAGAGGGGGAACAGATCGAAGGAAATATACATTCATCTGAAAAATC
AAATACTTTACGTTTATGAAGTACTTCGATCTTAAAATTTACGATAAACAAATTCCCCTC
TTTAGCAAAGAGGGGCTAGGGGAGATTTGGCAGAAGATTTTCACGAAGAAAATAAGCGAT
TACTTAATCAACTTCAACTCTTTCGCTACTTTCTCAATATCTTGATAGTTGCTGTTTTGC
GTTGGGATAAACTTCTCGGCAGAGAGTAAATTCATCACCTGCGAGCTTGACGCATCGGCT
TTTAATAATGCCGCTTTGACTTTCTCTTTGGTACCGTCACCAAATTTTTTATCAACAAGA
TTAATGGTCCAGTTGTAATCATAGTAATCTGGTATGGTGTAGAAAAGCTCGACTTTATCG
TGATTAACCTTGCCTTCTTTCACCATTTTATCCCAGTACTGCTTATTCACCGCACCGATT
TGTACAGAACCTGCTTCTACTAAGCCGTAGGTTTTATCATGCGAACCGCTGTAAGTCGGT
TGAGCGTCTAAGTCTTTTTCAGGGTTAACTCCGGCTTCTGTTAAGAAAAAGCGTGGCATT
AAGTGACCCGATGTCGAACTTTCGCTACCAAAAGCAAGGGTGTGACCTTTAACATCTTTA
ATCTCTTTCACATTATCTAAGCCTTTTTGCTTGATAAAGACGGACTTAAATTTCTCATCT
TGCGGACGTTGTGCGATAGCTTCAGCACCTTGTACTTTGGCACGAGCTTGTACCCCCGTT
AAACCACCGAACCAGACTAAATCAATTTCGCCACGACGGAATGCGGTGACTACGGCAGCA
TAATCGGTGACAGGCACATATTGCACCTTTAACCCTGTTTCTTTGCCTAAATACTCAGCA
AAACTGTCGAATGAACGGGTCATTTCGGCAGCGTTATAGTCAGGAATAGCACTGATTTTA
AAGGTTTTATCGGAAGGTGATGCGATAGCAACTGAGCTAAACAGCACGCTGAGAGCGGTG
AAAGCAGTTGCAAAACTTGCAAAAAGCGTTTTCATGGTGTTCTCCAAAAGAAATGTAAAT
AAATTGTGATGTTCAAAATGAACGAGCGAAAGATACGCTATTTTTTATAAAAAACAAGAG
ATTTCTGTGATTCGTTTGGGAAATCATTTTATCTTTGATAATATCATTACCGTTTTTACT
AAATATCAAAAATACAATGGCATTAATCGAATACAATCCCCCTGTTGAGCCTTGGCTTGA
CGAAGTTTATCGTGATAATCATATTTTAGTGATTAATAAGCCAAGTGGCTTACTTTCTAT
TCCCGGAAATCGCCCTGAATATCAAGACAGTGCGATGGTGCGTGTACAACAGAAATACGG
TTTTACTGAGCCTGCTCACCGTTTAGATATGGCGACAAGCGGTATTTTGTTGTTTGCATT
AAGCAAACAGGCGGAAAAAGAACTCAAACGTCAATTTCGTGAACGTGAGCCGAAAAAACA
CTATCAAGCGTTAGTTTGGGGCAAATTAGGCGAAAAAGTTGGCGATACGGGGACAATGAA
TTTTCCGTTAATTTGCGACTGGGAAAATCGTCCACGCCAAAAAATTTGCTACGAACGAGG
CAAACAAGCGGTTACTTTCTATGAAATTCTTGCACATTATCCCAATAACACCACAAGGGT
GAAATTAACCCCTTATACTGGGCGTTCACACCAATTACGCGTACACTGTTTAGCCTTAGG
GCATCCAATTGTAGGGGATAAATTTTATGCAAATCCGTTGGCAAAAAGTCTATCGCCAAG
GCTCTGTTTACACGCAGAAGCATTAACCATTACACACCCAGTTACGCAAGAACTGATGAC
ATTTGAAGCTAAACCTGAATTTTAAAAGGTAGATAGAATGAACTTTCAATGGCAGAAATA
TCCTGAAAATACGCAAAAATTATTCAAACTTTCGATCCCGATTTTTATCTCTCAATTAGC
TGCTTCGGGAATGGGGCTGGCGGATATTATTATGGCTGGGTTAGTCAGCGATGATGATGT
GTCGGCGATAGCGGTCAGTAATTCGATCTACTTTCCCTTGTTTTTATTTGTGTTGGGGAT
ATTAAATGCGATTACTCCAACGGTTTCTTATCTAAACGGCTCGAGCCAACGTTCCTTGAT
TGCACATCAAATCCGTCAAGGCGTTTGGATTGTGTTAATGCTAAGCGTGCCGTTAATTTT
TATCTATCTCAATGCCCATTTGATTTTAGAACTAATGGATACCCCAAAAGCCTTTTCAGG
AAAAGCACAAGATTATCTTGCCGCTTTAAGTGTCGGGATTATTCCAGCTTTGCTTGCGGT
GAACTTACGCTGTTTTAACGACGGACTATCCAACCCTAAGCCAGCGATGTATATCACCTT
TTTTGGCTTAATTTTAAACATTCCGCTCAACTATATTTTTATTTTCGGCAAACTGGGTAT
GCCTGAATTAGGGGCGGTCGGTTGTGGTGTGGCAACGGCAATCGTAAACTGGGTAATGTT
TGGGCTGATTTTACACTATTGTTATACCAATCCAGCACAAAAGGATATCCGTCTATTTGA
AAAATGGATCGAAAAACCCTGTAAAGCAACCTTAAGCAAACTGTTCAAACTTGGTACACC
GATAGGGTTTGCTCTGTTTACCGAAGTGATGCTGTTTGCGGCATCTTCCTTGATTATCTC
ACCGCTTGGCTCGCAAGTGGTGGCAAGCCATCAGGTTGCCTTACAAACCAGCTCGCTCTT
TTTTATGATCCCACTCTCATTTAGCATTGCCACAACCATTTTAGTTGGGCAAACGTTGGG
AGAAAAGCGTGTTGCAGAAGCAAAATATCTGACTCATCACGCCATTTTTACGGGTGCAAT
GGTCGCAATGGGGCTGGCAATGGTGATTTTACTGCTCAAAGATCTGATCCCCTATGCCTT
TACCAGTGATCCGACTTCTATTGTAATCGCATCTAGTTTATTGATTTTTGCAGCGATCTA
TCAAATCCCCGACTCTATCCAAGCGGTATGCAATGGCATTTTGCGTGGTTATAAAAATAC
CAAACCTATTTTGCTAACAACCTTAATTTGCTACTGGTTAATCGGAATGCCACTAGGTAC
TATTTTGGCTCGTACCGATTGGATCGTTCAGCCGATGGCGGCGGCAGGATTTTGGCTGAC
ATTCTGTGTCTGCTTAAGTTTAGCCGCAGGGCTATTTTTCTACTTTATGCGGAGAATTCA
GGCTATGCCAGAAGAGATTTTAATTAAAAAACTAGAGTCTATTAAATAGCACTTAAAGTT
ATGTCTATCCTTTATTGTACCAGATGGGGATAGACACAACTTTACTCATTGTCATTTTAT
ATTAGGTATTCATATATAGCTGAATTATCCAGCTTATCTCTTTATCATTTATCCGATACC
CCTCTTTCAAATTCGGCCCACAAGAGTTCGAACCAATACCACTCATTTTATAATCGACAC
ACAGAATGCGATACGGCGATTTTTCTAGCTCGTAATGATGTTTTTTCAGGGTCAATTCTT
CCTGTGTATAAGGGGAAAAATTGAAGCTGAACGGCTGTGGTGCGGTAATCTCGAGATCTT
GGGTGTGAAGATATTCACAACCGTAGTGACTGCCGTTTTCCTGTGGTTTGACGTAGTCTT
GATGATTTTGCTCGGCAGTGGTTTGGTATAGACCTAGTCGGCTTGCGTGGTGTTTGTCGA
TGTAACTTTCACTCTCGCCATAGCCGAAATGTCCTGATCCATCAGGAAGATATGGGGCGT
GGTCGCACCATTCCCAGATAAAACCACCGCAAGCCCCTGCATATTTTTCAAAGGTTTGGA
AATAATCTTCTAAATCACCGTTAGAGTTCCCCATTGCGTGCGAGTATTCGCAGAGTAGGA
ATGGTTTGGTTTGTGGCTGTTCAAAATAGCGATCCATATCTTCTGTGCTGGCATACATTT
CGCTATGAAAATCTAACGGGGTAAGATCATTGCGATGTTCAGAATGTTGATAAATGGTAC
TTTCATAATGAACCAGACGGCTTGGATCTCGCTGTTTGATCCATTTTGCACTGGCTTCAA
AATTTTCCCCGTAACCTGCTTCATTACCCAGCGACCAGAACAGTACCGATGGGCGATTTT
TATCTCGTTCTACATTAGCGTAGGTACGGTCTAAGATTGCTTGTTTGTAGTCTGGGTGTC
GGGCAAAATAGCAGAAATTATCTATCGTTTGTTGCTGAATACGTTGGTTATCATCTTGTT
TTGCTACATTCAGTAAAATGCTGTGTTCTGGCGTTGGAACGTATTGCATACTGGCACCGT
GGCTTTCTATGTCACTTTCGCTAATCAGGTAGAAGCCGTAGCGGTCGCATAATTCGCTAA
ACCAAGGGGCATTCGGGTAGTGGGCGGTACGAATAGCGTTGATGTTATGTTGTTTCATCA
AGCCTAAAATCCTGTTCTGCTTGCTCACGGCTGATAACATAACCCGTTAGGGGATCGCTG
TCGTGGCGGTTTACTCCGCGGAATTTGATCGGGTGGTTGTTGAGCAAGAGTACACCGTCT
TTGACTTCGATCCGACGAAAACCGACCGCTTGTTCAATCACTTCGTTTCCATAGGCAAGG
TGTAAGGTGTAAAGTTGTGGCTGTTCGGCATTCCAGAGCTGTGGTTTGTCAATTTTTACC
TTGAAGTGATCGCTTGTCTGTTCGGCGATTAGGCGATGTTGTGGATCACATAGTTGGAAA
GTGAGCTGTCGTGGCGATTGCAGAAAGGTACATTCGACCGATAAATCCGCTTGATCTAAT
GCTTCAGACAGGCTGGTTTTGATAAAGAAATCTTGTAGATAATTTGGTTCACGTTCCAGC
AGATAAACATCTCGGAAAATCCCTGACATACGGAATTTGTCCTGATCTTCCAAATAGCTA
CCATCACACCATTTAAGCACCACGACATTGAGCTGATTTTCCCCAGAGATTAAAAAGTCG
GTGACATCAAATTCGTTTGTGCAATGACTGACCTGCCCATAGCCAACAAATTGTTGATTG
AGATAGAGATAAAGGCAAGCGTCCACCCCTTCAAAATTCAGTAAATAGCGTTTTGTCGAT
TTAGGCTCGTAGTGGAATGTCCGTTGATATACACCGCAAGGATTGTCGTGTGGCACATAA
GGCGGTTCGAAAGGGAATAGGTAGTTGATATTTGTATATTGATGTTGTTCGAAGCCTTGT
GTCTGCCAGTTTGATGGCACAGGAATGCGATGCTCAAAAGGCTGAGAAAGAAAATCTTCA
GGCAAATCCATCACGCTCGTAAAATAGTTAAATTGCCATTCACCATTGAGTAGGGTAAAT
AGGCTAGATTGTTCACGCTCAAGGGGGGCGAGCTTATCTTGTGTCGCAAAGGGAATAAAA
TAGGCGTGATGGGGTGTGGTGTTAATGTGAAATAAAGTGGGATCTTGGTGATAATTTGGT
AACGGCATAACATCAATTCCATTGCTAAGAAATGGCAAAATGCTATCACTCGCAATCCCT
GACTTCAATCCATTGCAATGTAACATTTTAGAAATGTGATGAAGCTCACAATTATTTTTA
TGTTCATTTCTAAAGTTATAGTTTACAACCACATTTTACCAATTCTTAAACTCATATATA
CAACTGCTTTCAATACAAAAAACCATTAATTTCTTAATATTTGGTGATCACAATCTCACC
GCTTGCAAAGCTGACTTTAAGTGTATTACTGCGACATTCTACCTTAAATATCTGTTCATT
TTGGCGGATTTCGTTTTCACAGGGCTTCCCTGCCATTAGTAACGCAATCTGATTTTCGGC
AATTTGTAGGGCTTGCTGTTGCTGAAAAATAAGCGCGCTTTGCTTATTTTGCGTATGTTG
CCAACGGCTATAAGCTAAATATATCACTGAAAAAATCAACATAACGACCATTAATGATGT
CAGGCTTTCTGCTTTAATGAGCTTATTCATTTGCTAATATATTCCGTGAATAAGGCAAAT
AGTGCCAAGATGAAAATTTATTTTCCAGATGTTGAATAACTTCTTTTTTATAACTGAGAT
TTCTTTCTTCTCGTAAATTATCATAGGTGGAATAAAGTGTACCATACATTCTTTTTCTTC
CTGTAAGATCAAATAAATAATCGGTAATGACAATACCGTAAAAATCTTTTTCTAACTTTT
CATTAATATCTTGTAATGCAATCACAATTTTTGGATTCTCTAGACTACTTTCTGGCAACT
CCGCTAAATGATTGATTTTATATATTTCCGATTGATAAGGTAATAAATTCAACCAGTTTT
CAATTTTATCCACTTGAATATATTTTTCTTTGGTTGGTTTAAAAGGATCAAAAATAGATG
AAAATTGACAATGAAAACTGTATTTCATTACCTTAAACTCAAAAATAACATTAGTCTGTT
TCTGATTTTGGCATTCTATTTCAGGATCTATTGCTAACTTTTCAATAAGTTGATATTTAT
CGGTAAGATATTGCTGATAATAGAATAGGCTCACTTTTTCTTGTTTTAATAAGCTATCTT
TATTGAGAAAAATGACTGCAAACAGACCGCTTAATAATATCAAGGTAATTAATAAAATAC
TGGCTGGATAATAACGTTTCATTTATCACTTCCATTTAATAGGTAACTATAAGCGGTAGC
TTTATATCTTAGTTGGTTATCTTTGCTAGACGAGAGAGCCAGTTCTATTTTCAATAATCT
ATTCTGCTCAAGCCACTCAAAAGATAAATTTTCGACATTATAATCAGACATATCTGACAT
TTTTCGCCAGTTGCCTTTTTGACAATTTGTTAGGATTTTTTCACAATCTGCTTGGTGACA
GAACTGAATTTGACTATCTTCATAAATAAAAATCGCTTTTTTCTCAAATTTAAAACCAAA
AAATTCTCGGCTTACCTCTTTGGTATTATTTACACCATTTATTTCGCAAGATTGTTTTTT
ATTTCGATTACCTACACAGCCATCACTACTTAAATCATAGAAAAACATTAGACAATTTGG
ATTGTTCAGTGAATAACGCTTATTATCGTTTACAAATAAACTATAATTGGTTTCTTTTCT
ATTTTGTCCTTGATAATTAAAATGTTGAATATGTTGTTGAAAATACTCAAGTAATTGGTG
AGTATGCTTTTGTAAATTCAATAATTCCCGTTGTTTGATTTGATTGCGATAGCTATCACT
ATAAAAAGAAGATAAACTCCATAAAATAATGCAACCTAAAAATAAAGATAATAATATTTC
AACCAAACTAAAGGCGTGATTAACAACTGGTACGTTTGCCTTTTTGAATAACATTAATCA
CTCCATTTTGTTCTACTTGTAAGATTTCATAGATTTTATTTACCGTAACCCTTAAGCACT
TTGACTCTAATCGCCCAGACTTTCCATCAACATTAATAAAAACTTTGGGATATAAACTAT
TATTTTTAACTACGGCATTTTCTGTTTGATAGAGATAATAACTTTTTTGAATATCACAAC
TTGCGATATTCAAACAGTTACAAGCGATCTGTTTATCACTGACTTTTTCAATGGCGACCA
TACACCATTTTTTATCTGCTACATTTTGGCTGATAGAAATAGAATAATTCTGTTTTTGAT
AGCGTGCTTTAGCTTGAATTTGATAAATAAAAGATTTTATCTGATCGATTTCATTATTTA
AAACGATATGATCTTGTAAATAAAATAAGGTGGGGGAAAAGAAATAGAGTGCGATTGCCA
TTATGCTCATCGCAAATAGAGTTTCAATAATAGTGATCGCACGAAACATAATATCTCTCC
CAAAGTGAGAGAGATATTAGATGTTGAAAGGATTTTGTAAATAGGCAATTTTTATTTTTT
CGACATAGATCGAAAAATTAGAAAGATGTTGTATCTTGGAATAGACCTACTTTTAAGTCT
GTGGCAGTATAGATAATTCTGCCATCAACTTCGACTTCGCCATCAGCAAGCCCCATCACG
AGCTTACGGTTGATCACACGTTTCATATTGATACGATAAATCACTTTTTTGGCAGTCGGT
AGAATTTGCCCTGTAAATTTCACTTCGCCAACCCCTAAGGCTCTGCCCTTGCCTTTACCG
CCGACCCAGCCTAAGTAAAAGCCAACCAGTTGCCACATTGCGTCTAAGCCTAAGCAACCC
GGCATTACAGGATCGCCGATAAAGTGACAGCCAAAGAAAGGCAGATCTTGGTTAATATCT
AATTCCGCTTCAATATACCCTTTCTCAAACAGACCTTCTTTGTCGGTGATTTTGGTAATT
CTGTCCATCATCAACATCGACGGTGCTGGCAGTTGTGGACCTTCGCTACCAAAAAGTTCG
CCTCGTCCTGACGCTAAAAGATCGTTGTAATCATAACTTGGTTTGATGTTAGGTGTACAA
GTGTTCATTATTTTGTTCCTGTAATAAAGTAGAAAAGTCCGTTATTGACGGTTTATGTTA
CGTTTGCTTGATAAAGACATCTTAACAGACTTTTAAAATAGCTAACAGTTGTAAGCTGAC
TTGTCGGATCAGTGCCCCTTTAACAGTTTGCGAATTTTTTGGAAAATCGAACCGCTTGTA
TCTTCATTTTCGCTCTGTTCGATCCCTTGATGAACTAACGCAAAAATGGATTTTTTCTCA
CTGTTTTCAGGCAGATCTTCATCATAAAACGGGTGTTGCAACAGAATTTGTAAGGCTTCA
AAGACATCTTCGACCGCCCAAATATGAAATTTTCCTGCTTCAATCGCCGATAATACCGCT
GGTTTTAAGCTCAAATGGGAAACGCATATCGCCGGAATAATAACCCCTTGTTTCCCCGTT
AATTCCCTTGCTTCACAAACATTGAAGAAGCCTTCAATTTTCTGATTAACGCCCCCTACG
CTTAATACATTCCCAAATTGGTCAATCGCCCCTGTCACCGCAAGGGATTGTGGCAACGGC
AACTTGGTTAAGGCACTGATAAGCACGCAGAAAATGGCTAACGATGAACTATCCCCATCA
ATTTCACCATAAGATTGCTCAAAGGCAACGGACGCTGAAAACGGAAGCTGTGTCGGTAAT
TCCAGTAAATTTGCCAAGCAAGATTGAGCGATAATAATCCCTTTAGAGTGAATATTGCCC
CCCAGCTCCACTTTGCGTTCAATATCGTGAATTTCTCCATCACCATATTGCACGTTACAG
CTAATGCGTAATGGCTCACCAAAACTATGGGGAACACCATCAAACTCGACCACAGATAAG
CCGTTAATTTGCCCGATGGTTTCTTCTTCCGTTTCAATATAAAGCTGATGATTTAAAATA
TCATTTAAAACAAATTTATTTAATACACCAGATTGTTTTTCTAAATAATCAAAATAATCT
TGAATATGGTTAAATTGGGTTTGTTTTGGATAAAAATGTTGTAATCCTAATAAATGTTTT
TTTAATAATGTCGGTGAAATAGAAATTAATGTTTGGTTTTCACTTTCACGAATATAATAA
TGTAAAAGCTGATTTAAACCTGTTTTAGAAAAGGTTCTATTTAGATATTTTTTAGCTGAA
GATTGAATATAGCTTCCCCATTGTTCGCTATTTTCTTCATCAATATTCAAATACGACTCG
ATTTCAGCATATTGGCAAAATTGATATAAATCTTCATCATAATTATGTAACGTTGCAATA
TCATCTCGACTACCTACTAATATCAATTTGAATTGAGATTGAATAGGCATAATTGCTTCA
GGTAATTTACCTGCAATAATAGGATCAAACTGCCCAAATAACAGAGCTTGTTTTAATTTA
TCCCATTGTACAATATCTAATAATAATGCACTCACATTTAAAATAAGAATACCCTGATGA
GCTTGCTCAATCGCCCCTGCCACCGTTTTAATCTGATTTTCTTTTTCTAAATAAAGACTA
TATCCAAATAAACTTTGGCGATTAAATTCTGTTTTTAGCACCGTTTGGCAATGTAAATTT
TCAAAATAGTCCGTGATTTCATTTAAAAATTCGGGAAATAATTCCGTTTTCAAAATGAGT
GCCGAACCAAATTCACTCAGGGCAAATTGTTGCATTGCCTGCTGTGTATTTGGTTGAAAA
TCCAAAAATCTCACCGCTTGATCGGTCTGTTTAAAAGGATAGTGAACGCTTAATGATTGC
AACGATAATGGGGATACTTGCACAAATTTGCCTCTTTATAGAAATTTGCTTCATTATACC
TATAATTACGCTATACTTCACAAATAATTCGGAGGTAAAATGCGATACCAAAAACTTGAA
ATTCAAGAAGCAAGTTGGAAATGGAAATACTTGCTGAAAAAATATCGTGAAGGCGAAAAT
ATCACCAAATACGACGAACAGAGCTTGATCGAATTGAAAGTTCAACTATTAACCACCTTA
CAAAACTCGCCCGAAGAGATCGAGCAATGGATTAAGGCGGAAATGACATCTGAGCAACGC
AAGAAAATGCGTCAATCTATTCGAGCAAGACGCAAGCGTTTTTTCAATGCCGAAAAGCAA
TCTACCCGTAAAAAATCTATCGATTTAGAATACGCCAGCTGGCAACGCCTGTCCAAGCAA
GCCAAAGAAATGGATCTGACCTTGTCTGAAACCATTCATTATTTGATTGATGAATTAGAG
AAGAAACAGATTTATGCAGAGCAAGTGGATAAGATGAAAGCAAATTTGAAGGCGTTGTTG
GGATAGCGTCATTTAAAACATAGGGAGTAACAGGCAAAATGGCCCCTAAAAAGTAGCCTT
GAATTGTGCTTTGTGTAATTACTTCCCTTTCACCTCAATAATCATCACTTCCGACTGTGA
ACCTAGTCGCATCGGTATCCCCCAAAATCCGTATCCCGAAGTAACAAAAAAATGTCCATT
ACCGATTTTTTCATAACCGTGAGCAAGTCGGTAAATAAAGTGAGTAATGATATTCGCTGG
GAAAATTTGCCCATTATGGGTATGGCCCGACACTTGAATATCAATAGGCAGTTGAGCATG
TTGCTCAATTTGTGTTGGGCGGTGATCCATTAGGAAAACGGGTAAATTTTTATCTACCAG
AGCCAATAACTCTGCTGTTTCAGGGCGATTTTTCACTAATTCATCATTACGACCGATGAT
CGTAAATTTTCCGTCTAAAGTAACCGCTTGATCCCATAGCACAGTAATGCCAGCTTTAGT
GATTTCTTGATAAATTTCAGCTTCAGCCCCAAAAAAATCGTGGTTTCCCATTGTAGCATA
TACCCCAAGCGGTGCTTTTAACTTTGCCAAATGCGGTTGCATATTTTCCGCCAAATAGGC
TTCAACATTATCGTCCATAATGTCGCCAGGGAGCAAAATTAGATCAACTTGTTCTTGATT
AAAGATGGTTGCTAACTTATCTAGCTGTTTCCCCCCGAAAAATTTCCCTAAGTGGAAATC
GCTGGCGACGCCAATTTTAAGTGGCTGTATAGGTTTATCTAATGTGACTTGATAATGCAC
CACTTTGGTTGAATAGGCGTTGTAAATAGTCAGCCCAATTAACCCGAATAAAACAGGGAT
ATAGCTTATTTTAAGCCAGCGATTAAGGCTATTCGGCGAGAATATCTGTTTGCCGACAGT
ATAAATCCCCCAAAAACAGAAGCTGATGAAGAAGATAAATAAAAGTAATGTGAGTATTAA
AGCAATTAAGCGGAAGTTTGGCAAAATGCGTGTAACGTGCAATATCATCAACAGATTTGC
AACGATATAGATAGAAAATGTAACGATCTTACGACTTCTATTTGATAAATCGCCTAACCA
AGTTGCTGTTTTAGAAAAGCAAAAGAGCAGAAATTGAAGAGCGATAACTGAAACGGCTGT
GATAATGTAATAGCGGTATTCCATATTTATTCTTTCCAAGAAAAAAGCCCAACAAAAACG
GTTGGGCTTAAAGTATAGCAAATACAAGTGTAAGGAGAAAATAAGTCTTTAATTAGCTTA
TTTTGCTAATTTTTGACGAATCGCATTTGCTAATTCTGTGCTAACTTTTTCAAAGTGAGC
CATTTGTCTTTCCACGATTTCAGGAATAGTTACACCTGATAAACCTGCTGCAAAGTTACC
TGCTAAGCGATCTTTTTCTTCCGCTGTGAACAAGTTGTAAAGTGCGGCTGGTTGTGAGTA
GTAATCTTCATCGTACTCACGGAAGTTAAAGTGTGCGGCTTCACGCTCAATTTGTAATGG
TAATTGATCGTGGGTTGGCACATAAGTGTCAAAACGGTTCGGTGCATAGTTAGGGTGGTT
GCCACCGTTTGCATCTACACGCATTGCACCATCACGGTGAGTCGTGTGGTATGGGCATTT
TGGTGCATTTACAGGGATTTGGTGGTGGTTTACACCTAAACGGTAACGCTGTGCATCTTG
GTAAGAGAACAGACGACCTTGTAACATACGGTCTGGCGAGAAGCCGATTCCCGGAACGAT
GTTAGATGGTGCAAATGCCGCTTGTTCTACTTCTGCGAAGTAGTTTTGTGGGTTGCGGTT
TAATTCTAATACACCCACTTCGATCACTGGGTAATCTGCGTGTGGCCATACTTTAGTTAA
GTCAAAGGCATAGTTATGTTTGTGAGCATCTGCTTCTGGCATAATCTGCACTTGAACAGT
CCAACGTGGGAATTCACCACGCTCAATCGCTTCATATAAATCTTTTTGGCTAGACTCACG
ATCTTCACCTACAACTTTAGCTGCTTCTTCGTTAGTGAAGAATTTGTGACCTTGTTGTGT
TTTGAAGTGGAATTTCACCCAGAAACGCTCGTTGTTTGCGTTTACAAAGCTATAAGTGTG
GCTACCGTAACCGTTCATGTGACGTAAAGTCGCTGGAATACCACGATCTGAGAACAATGT
CATAATTTGGTGCATTGATTCAGGGTGACGTGACCAGAAATCCCACGCTGCATTTGCATC
ACGCAAGTTATTTTGAGGGTTACGTTTTTGTGTATGAATAAAATCTGGGAATTTTAATGG
ATCACGGATAAAGAATACTGGTGTATTGTTACCCACTAAGTCCCAGTTACCTTGTTCGGT
ATAGAATTTTAATGAGAAACCACGCACATCACGCTCTGCATCGGCAGCCCCACGCTCGCC
AGCAACAGTTGAGAAACGTAATAATACTTCAGTTTGTGCACCTGGTTTAAATACCGCAGC
TTTCGTGTATTTAGTAATATCTGCAGTTACAGTAAATGTACCGTAAGCTGCTGAACCTTT
AGCGTGAACCACACGCTCAGGAATACGCTCACGAGCAAAGTGTGCTAATTTCTCTTGAAA
CCATACATCTTGTAAAAGAAGTGGACCACGTGGGCCAGCAGACATTGTGTTGTCATTATC
AACAACAGGGGCGCCTGCTGCTGTTGTTAAGGTTTTTGATCCGTGATCAAATGGACATTT
ATACATAGTGAATTTCCTCCAAAAATAGCTTATTAATAGGTTACGAGTATTATCATTGAT
AGTTATAAGTTTGTAAAACTATTGAATTAATAAAAAAATACTATTAATTTTCAACGCCAA
TCTTTATTTGGTTTATTTATAAATCCGCCTCATCACCACGATCTTGTAACCATTGTTTGC
GATCTTCAGCCCGTTTTTTAGCAAGCAACATATCCATTAATTCAAAGGTTGAAACCTCTT
CATCATCGCTATTATCTTCTAAGGTTAGCTGAACTAGACGTCGTGTATTTGGATCCATTG
TCGTTTCACGCAATTGACTTGGGTTCATCTCACCTAAACCTTTAAAGCGTTGAACATTTG
GTTTTCCTTTTTTCTTTGCAAGACGAGCTAAAATAGCCTCTTTTTCAGATTCATCTAATG
CGTAATGCACCTCATCTTTACCAATATCAATACGGTAAAGTGGCGGCATTGCAACATAAA
CGTGGCCATTTTTTACTAATGTTGGGAAATGGCGGAGGAACAAAGCACACAATAATGTGG
CAATGTGCAAACCATCTGAATCCGCATCAGCAAGAATACAAACTTTACCGTAACGTAGTT
GGCTTAGATCTTCATTGTCAGGATCAATGCCCAATGCGACAGCAATGTCGTGTACTTCTG
TAGACGCGAGAACTTGATCAGGTGATACTTCCCAAGTGTTGAGAATCTTACCTCTAAGCG
GCAAAATCGCTTGAAACTCTTTATCTCTCGCTTGTTTTGCAGAACCGCCCGCAGAATCTC
CCTCTACAAGGAATAGCTCAGTACGTGTTAAATCTTGTGAGATACAATCTGCCAATTTTC
CAGGTAAGGCAGGGCCACTAACCAATTTTTTTCGTACGACTTTTTTTTCGGCTCTAAGGC
GATTTTGTGCAGAACTGATTGCCATTTCAGCCAGTTGTTCAGCAACCTGTACGTTTTGGT
TTAGCCATAAACTAAAAGCATCTTTTACACTATTTTCAACATAACTCGCCGCTTGTCGTG
ATGATAAACGCTCTTTGGTTTGCCCTGCAAACTGTGGTTCTTGCATTTTAAGTGATAGCA
CATAGCAACAACGCCCCCAAACATCGTCGGCAGTTAATTTGACACCTTTAGGCAACAGAT
TTCTAAAATCACAAAATTCAGCCATTGCCTTAAATAAACCTTGGCGCAAACCATTGACGT
GTGTGCCGCCAAGTGCAGTTGGAATCAAGTTTACATAGCTTTCATTGATCTGCTCGCCAC
CCTCTGTGAGCCAGCTTAACGCCCAACTCACAGCTTCAGTTTCCCCAATCACTTCACCAA
CAAAAAGAGGATTTGGCAGATATTCATATTCTTTCAATGCATCTGTTAAATAATCACGCA
AGCCATCTTCGTAGTACCACGTTTCTTGGGTATTATTGATATGGTCGGTAAAATTGATCG
TTAATTTCGGACAAAGTACCGCTTTGGCTCGCAATAGATGACGTAAGCGACTAACCGAAA
ACTTCGGCGAATCAAAATATTTTGGATTTGGATAAAAGCGAACCGTTGTGCCTGTTTGGC
GTTTTGGACAAGAACCGATCACTTTCAGCTCTTCCACTTTAACGCCATTTGCAAAAGCAA
TGGTATAAATCTCGCCATTACGTTTAATGGTGATCTCAACACTTTCAGAAAGGGCATTTA
CAACCGAAATCCCTACACCGTGCAAACCGCCTGAAAAGGTGTAATTTTTATTAGAGAACT
TACCGCCTGCGTGCAGTTTTGTTAGGATAAGTTCCACCCCTGAAATTTTTTCAGTCGAGT
GAATATCCACAGGCATACCCCGTCCATTATCAACGACTTCAAGGGAATTATCGCTATGTA
AGATAACATCAATTTGATTAGCAAAACCTGATAACGCTTCATCGACACTGTTATCAATTA
CTTCTTGCCCTAAGTGATTTGGACGGGTGGTATCAGTGTACATACCTGGGCGAAGTTGCA
CAGGTTCAAGATCTTTGAGAACGGTAATTTCATCAGCACCGTAGCGTTTTTCTGACATAA
GTATCTCTTTACAGCCTATAGGAAAACAGAGAAATCACTCTAGTAAGGTTGAGCGATTAG
ATTCAATGAAAAGATTCTTTATATTGATTAAATGAAAGAAGATCTATATGGAAAATCAAT
CACGAAAATTATTAAATTGAAGAGGCTGCCCTAATTCAGCATTTTTCACAAGCTGTATTG
TCGATTGTAAATCATCACGGGATTTTCCTGTTATGCGTATGGAATCTCCTTGAATTTGAG
CTTGTACCTTGATTTTAGAGCCTTTAATAAGTTTAACAAGCTGCTTAGCCATATCGGACT
TAATCCCTTGTTTTAATTTAATTTCTTTTGTGTAAAGTTTACCATGATGTTCACTTTCAG
AAGGAATATCTAGGGAAGTATGTTGAATACCACGTTTAATACAGCATCCTATTAAAATTT
CAATTAACTGTTCAAGTTGAAAATCAGATTCTGTAGTAACCCGTATAAGTTCATTTTTTT
CATTAAGTTCTATTGTGGCATCAACTCCTCGAAAATCATAACGTGTACTTAATACCCTAT
TTGCATTTTCTACTGCATTGCGTACTTCATGTATGGTAAGTTCAGAAACAATATCAAAAG
ATGACATCTTATTCTCCTTCTATGAAATCAAATCAGAGTTTTTTCGCAATTCTACCATAG
CATTCCACAAACTATGAAATTAATTCTTATAAGATTTCTTGATGTATTTTATTAGATTGA
AGAATTGTTGACGTCCAAGTCTTTAAAGACGAAGGCTCCAACTAGCTCCGATTGATTGTT
ATAGGCTACCCTCGGTGAGCTCTTTCTGCTGAACGCTTATTATCAAGTAATCACAAACTT
AACAAGATTGAAATAACTTACGCTATTTGTACCTTATATCTCCGCCCGAAAGGGTAAGTT
TTATGGCACATAGCTGATAAAAGCCAAAAGCCACCTCAATTTCTCAAGGTGGCTATATTC
AATAAATCAACGCAAATTACGCTTGACCTTTCACTTCTTTACGACCGTTGAAAGGTGCTG
GTGTACCTGCTGCAGCTAATGCTTCTTCGATACGGATTAATTGGTTGTATTTCGCAACAC
GGTCTGAACGGCTCATTGAACCCGTTTTGATTTGACCTGCTGCTGTACCCACCGCTAAAT
CAGCGATAGTTGCATCTTCAGTTTCGCCAGAACGGTGTGAAATAACCGCTGTGTAACCTG
CATCTTTAGCCATTTTGATTGCTGCTAACGTTTCAGTTAATGAACCGATTTGGTTGAATT
TGATTAAAATTGAGTTTGCGATACCATTTTCGATACCACGGCTTAAGATCTTAGTATTGG
TTACGAATAAGTCGTCACCTACTAATTGAACTTTGTCACCTAATACTTTAGTTTGGTATG
CAAAACCTTCCCAGTCTGACTCATCTTGACCATCTTCGATAGACACGATTGGGTACTCTT
TGCATAAGCCTTCTAAGTAGTGAGTAAATTCTTGAGAAGTGAATGATTTACCTTCACCTT
TCATTTCGTATAAACCGTTGTCTTTGTTGTAGAACTCAGAAGACGCACAGTCCATCGCTA
AAGTGACATCTTTACCTAAAACATAGCCTGCTTTTTCTACTGCTTCTTTGATACACGCTA
AAGCGTCTGCGTTAGAAGCAAGGTTTGGTGCGAAACCACCCTCGTCACCCACAGCAGTAT
TTAAGCCTTTCGCTTTTAATACTTTAGCAAGGTTGTGGAATACTTCAGCACCGATACGAA
GTGCTTCTTTTAATGTTGATGCACCCACTGGTTGGATCATAAACTCTTGGATATCAACGT
TGTTGTCTGCGTGCTCACCACCGTTGATGATGTTCATCATTGGTAATGGCATAGAGTACA
CGCCTGGAGTACCGTTAAGCTCTGCAATGTGAGCATAAAGTGGTAAACCTTTTGATGCTG
CAGCCGCTTTTGCGTTTGCTAAAGAAACCGCTAAAATTGCGTTTGCACCAAATTTAGATT
TGTTATCTGTACCATCTAAGTCGATCATAATTTGGTCGATTTCAGCTTGGTTAGATGCAT
CTTTACCTACGATTGCATTAGCAATTTCGTTGTTTACTGCAGAAACAGCTTTTAATACAC
CTTTGCCTAAGAAACGTGCTTTGTCGCCATCACGCAATTCTAATGCTTCGCGTGAACCTG
TTGATGCACCTGATGGCGCTGCTGCTAAACCAACAAAACCACCTTCAAGGTGAACTTCTG
CTTCAACAGTTGGGTTACCACGTGAGTCAATGATTTCACGACCAATTACTTTAACGATTT
TTGCCATTGTTAATATCCTCTATGAGAGTTAATAGTTAATGTTGAAAAGACTTGCATATG
GTAATGGGATTTTACAAATTTGTCTTGTAAAAAAGTGATGAGCTTCACAAAAATTTAAAG
GATATTTGATCGAAAAGGGATTTTTCTAAATTAAGACCAATTATATATTCGAGTATTAAA
TACCGATATAGACTTTTTTCTATCATCATTAATATGGACTAAGCTATATAACATCTAATC
TACTTTTACGATCACTGGCACAAATTCTTCCTTACGTAAGAAATTTTGTTCTCTAAAGTT
AATCGGAAAATGGCAGGCAAATTCGTGTTGGCGGAATTTGCGTAGCGGTGGTTTAACGAC
ACATTTTTTCTGCGCAAAAGGGCAACGAGGTCCAAGACGGCAACCAATAGGCATATCTTG
TAACATTGGAGCTGAGCCTTTAAGGGTATTCAAGCGACCTTTAAAAGGCAAAGGTTTAGA
AAAATCGGGTACGCTATGCAGTAGTACTGCGGTATAAGGGTGATAAGGGGTTTCCATAAT
GGTTTCTTTCTCTGCAATTTCAACGGTTTGCCCGCAGTACAAAACGTTAAATGAATCTAC
CCACTTGTAAATACTGAGCATATCGTTACTCACTAGAATAATAGACGTACCAAGATTTTT
GTTCATACTGGAAAGCAAGCGATAAATTTGTAGCTGTGTAGTTGATTCCATTGTATTGGT
TGGTTCGTCAGCCACGAGCAAGCGAGGCTGATTTGCCACCGCCATTGCAATCATCACTTT
CTGTGCTTCACCTTCGGTAATGTCCGTTGGATAGCTTTGCATAATGTCTTTATGATCTTT
TATTCCCACTTTATGCAGCAATTCAATGGCTTTTTTCTTTTTCCAACCAAAACGTTCCCA
CCACTTGCCTTTAAAGCGGATTGTTTCGATTAATTGTTTACCAATACGTTCGCTTGGGTC
TAAGCAAGAGAGTGGATCTTGGAAAATCATTGAAATCTGATCACCAACCAGTTTTCGGCG
CTGATAGGGGGAAAGTTTCAGTAATTCAATATCGTTAAAGCGAAAGCGGTCGGCAGTAAT
GATCCACTCGTCTTTGACTAATCCGCAGATCACTTTAGCAATTAAACTTTTTCCTGACCC
TGATTCGCCAACTAAACCACATATCTCACCGCTATCAAGGGTAAGATTGATATTGTCTAC
CATTTTTATACGCCCGTTTGGCGTGTCAATTTCGATACTTAAATGTCTAATATCCAGTAA
TGCCATTGTTTCCCTTCCCTAATAACGATATTTTTCAAGCACCCGTACAATGCTGTTTCC
AAGCATTGTAATGATAAGTAGAGTAAAAATGATAGCAAATCCAGGAAGAATGACCGTCCA
AGGGGCAACATAAATTAATTCAAGAGAATCGCGGATCATCGCTCCCCATTCTGGCGTTGG
GCTCGTTGCCCCCAGTGAAATAAAGCTCAATGCACTGATGTCTAACACGGCAATAACAAA
AATATGCGCAAGTTCTTTGACGGCAATCACAGTTAAATTAGGTAAGATCACTTCACGGAT
TAAATCTCGTTTTCTTGCACCCTCTAATTTTAAAGTGATGACATATTCTCTCGCCAGCTC
CCGTTGGGTCGTTTGATAAATTTTATGGATAAAGTGAGGCAACATAGCAAGAAAAATGGC
CAACATTGCATTAATGAGCGAGGCCTCCATTAAAGTTGCAATGATGATGGCAATCAGCAA
AATCGGCGTAAATAAAAAGGTATCAAAAAGATGACTGAGAATAAAAATAGATCCACTCCG
TTTTGTCCCTGCAATCACGCCAAGAATGCCACCTAAAATACCGATAGCAATAGTAATGAC
CAATGCTGAGCCAACGGTATAGTAGAAGCCGTAGAGGACGCGACTGAAAATATCTCTTCC
TAGATCGTCTGTGCCAAAAAAATGGCTAATCTGACCGCTATCACTCCACGATGGTGGCAT
TAATTCCATTCCGCTAAATTGCCGATCGGCTGCATAAGGGGCAAGTAAATAGCCAAAAAA
AACCAATCCCATCAGAAGAATAAAGAGATTAAGGCTGATGAGTGCAAAGGTATCTTTCCT
CAACTCTATCCAAAATTGGCGTAAATACGCAGATTCTCGAAACTGTTCGGGGTCTTGTGC
GAGTAGCATTCTTTATTACCTTTTTACTAATACTGAATATAACAATAACATCTTTTACTC
TTAATTCATTGTTTGATAGACAGTATAGCATTCTATTCTTGTTCTAACATCGCCAACAAA
TGTTGTTTCAACATCGCCTGTTCTTCCTCCGCCAACGCCCCATTTTGCTGATTGCTCACC
ACAAAAAAATCCTCCACCCGTTCACCAATGGTCGTAATTTTAGCGTTAAGCAAATTCAGC
TTAAGTTGCCCGAAAATATACCCAATCTGAGCCAACAGCCCCTCTCGGTCTAAGGTAAAT
AGCTCAAAAGCGGTCTGATTTGGCTGGGAATTTGCTAAAAAACGGATCTTGGTTTTTCGC
TTAAATGCCTGATGTTTAACGGATTTCTTACTCGGATTAAACACCTTTTCCGTATCCGCA
AGCAAAGTTTTCAGCAATGCCGATTGAATTTGCTCGCTTCGCTCATCATCCAGTGGCTCG
CCGTTCATTTCCGTAATAATAAAACTATCCAACACCAAACCGTGATCGCTCGTAAGGATT
TGAGCATCGTGGATACTCACTTTCTTCTGACTTAACATCTGTGCAATTCTCGCAAAAAGC
TGGGCTTGGTCTTGGCAATGCACAAAAATTTCCGTCGCCCCCCGTGCATACTGATTACTA
ATCAACACCATCGGCAACGCAGGATCTTTCAAATAATGCAACGCGTGCCAATAGAGCTGT
GTCGGGCTGTTTCGCACAAAATAGCTTTCAGGACAGGATTGCCAAAATTGCAACAGCCGT
GTTTTTTGTTCCGCCGAAATTAACCCCTCAAGCTCTGTATAGGCTTGCTGCTGATGGGCT
TGGCTCAATTGTTGATGATTAATCGTTTCCTCACTGCCTAACTGCAACTGCTGTTCGGTA
AATTGAAAAAGTTTAAGGAAAAGCGACCGCTTCCAATCATTCCAAAGGGTTTCATTCGTC
GCACAAATATCTGCAACGGTTAAACAGGTTAAAGCAGCTAAAGCGGTCGGATTTTTCACC
ACATTTGCAAAAGTTTTCACCACATCGGGATCGTGAATATCCCGACGTTGTGCCGTAATT
GACATCGTCAAATGCTCTGCCACCAACCACGCCATATAATCACTTTGCTCTTGAGAAAAG
CCGTGTCGTTGAGCAAAAGCACGCATATCTTCCGCCCCAACTTTAGCGTGATCGCCCTCT
CTGCCTTTAGCAATATCGTGGAACAAGGCTGACAAATAGAGCAACGGACGGTCTGCAAGT
GTCGGAAACAGACGACAACAAAGCGGATGTTTTTCGGCATTTTCCTGTTGCAGAAAACTT
TCCAATTTAAGCATCACCTGAATAGTATGCTCGTCCACCGTATAAATATGAAAAAGATCA
AACTGCATCAAGCCTTGAATACCAACCCATTGCGGTAAGTAAGCGGTTAAAACGCCCAAC
TGATGCATTGGCATAATGGCTCTTTTAACCACATCAGGCTGAGAAAACAGCCGAATAAAG
CGACGTCGAGCTTGAGGCAGTTCACACAACGGCTGGTTTAAGGTCTGTAATGCCAGCCGA
AGTTGTCGCAATGTCGTACTGGCTACACGCACCTGCGTATGCTGAGTGAGATAGAAGAAA
AGATCCAAAATCCGCTCAGGTTGTTGCTTAAAAATCAAAGGGTTACTACAAATCAGCTGT
TCCCCTTGCAAATAAAAATAGTCATCAAGCGGCTGTTTTTGCTGTACATTTTGCAAAGCC
TGTAGCACCTCTTGATGAAAATGATTGAGCAACAATTGCGTTAATTGCGAAATAGATTGC
GTCGCCTGAAAGAAATCTTTCATCATCGCTTCCACAGGCTGATTACCCTCGCCCTGATAG
CCTAACTGCTCACTCAGTTGTAACTGGCGATCAAACCGCAAACGGTTATCGTAACGCTTT
AATTGCAAATGCAAGGCAAACCGCATTCTAAATAACGTATGTTGAGCCTGCTGAAGCTCA
ATAAATTCTTCAGAATAGAGCAAACCCCGACTAAACAAACTCTCTAGGCTATACAGCCCA
TAATGGCGTAACATAATCCAAGAGAGCAAATGCAAATCCCGTAGCCCCCCCGGACTATGT
TTTAAATCAGGCTCAAGGTTATAACTGGTATTATGATAACGGGCATAACGTTCATTTTTT
TCCGCCATTTTTGCCTCAAAAAAGGCTTGGATAGACCAAAACTCTGCGTGGAACAGCTTG
CTCATCAGCTGTTGCCACAAGGCTTCATTACCAAGCAAAAAACGGCTCTCAAACATATTC
GTTGCCACAGAAATTTCCGCTCTGCCCACCTCAACACACTCCGCCAAGGTTCGCACACTC
GCCCCCAGCTGAAATTTGCAATCCCACAAGAGGTTAAACAATTGATTTAATTGATTTTGC
GTCTGTTCATCTAAAGGCTGTTCACTCAACACCAAAATATCCAAATCAGACAGCGGAAAC
ATCTCCCTCCGCCCATATCCCCCGACTGCCACTAAAGCCAAGTCCTGCCGCTCCATAAAC
CCAAATTGTTGCCAGAGCGTTGTCAGTAAATCATCATAAAAATGGCTACGTTGTTCGAGT
AAATTTTTGATATCTTCAGTACTAAAAAGGGATTTTTGTGTGCTATTAAATTGCTGAAGT
TCTGTTTTTAAAGTTTGTGTATCAATCATAGCGGTGAGTTTTAGCATTATTTTACGAAGA
ATTGTAATGGATTTCTGAGCGTCCACCAAAGAGGATTTTTAAAGTAAATTGTATGAATAA
CAAAATTTCTTTTTAGGCTGAAATTCCCAAAATCTCACCACTTATTCTATGTTAGAATTC
TAGCAAATTTTCAGATAAGGATTTTCAATGAGCAAACAGGGTAAACCATTTATTTTACAT
TCCCCCTTCAAACCCTCAGGCGACCAACCGACTGCGATTGCCAAATTAGTCGAGGGATTG
AATGATGGCTTGGCACATCAAACCTTGCTAGGTGTAACAGGATCGGGCAAAACCTTTACC
ATTGCCAATGTGATTGCGACTTTAAACCGTCCAGCAATGGTGCTTGCCCCGAACAAAACC
CTTGCGGCACAACTTTATGCCGAGATGAAAGCCTTTTTCCCTGAAAATGCGGTGGAGTAT
TTCGTTTCCTACTACGATTACTATCAGCCTGAAGCCTATGTGCCTGCCAGCGATACTTTT
ATTGAAAAAGATGCGTCTATCAATGAGCAGATCGAACAGATGCGACTGTCTGCCACCAAA
TCTTTTTTAGAAAGACGGGATACGATTGTAGTCGCATCGGTGTCGGCAATTTACGGCTTG
GGAGATGTAGATGCCTATATGCAGATGATGTTACATCTGCAAGTGGGCGAGATGATCGAC
CAACGCAAAATTCTCTCTCGCCTTGCTGAATTGCAATATACCCGCAACGATCAAGCCTTT
CAGCGTGCGACTTTCCGTGTGCGTGGCGAAGTGATTGATATTTTCCCAGCAGAATCGGAC
GATGTTGCTCTGCGTGTGGAGCTGTTTGATGATGAAATCGAAAACCTTTCTTTATTCGAT
CCGCTTACAGGACATAGTTTAGGGCGTGTTCCCCGTTATACGATTTACCCGAAAACCCAC
TACGTTACGCCGAGAGAGCGGATTTTAGAGGCGATTGAGCAGATTAAAAAAGAGCTTGCC
GACCGTCGAACTTACTTTATCAAAGAGAATAAATTGCTTGAAGAACAGCGGATCGCCCAG
CGTACTCAGTTTGATATTGAGATGATGAACGAGTTGGGCTACTGCTCAGGCATTGAAAAC
TACTCACGTTATTTATCGGGCAGAAAAGAGGGCGAACCGCCCCCGACCTTGTTTGACTAT
ATGCCGTCTGACGGCTTGCTGATTATTGATGAGTCTCACGTCACCGTGCCACAAATCGGC
GGTATGTTTAGGGGAGACCGAGCAAGAAAAGAAACTTTGGTGCAATACGGCTTCCGCTTG
CCGTCCGCTTTGGATAACCGTCCGTTACGTTTTGAAGAGTTTGAACGCTTATCGCCACAG
ACAATCTATGTATCGGCAACCCCTGGACCTTACGAATTAGAGAAAAATCCTGATGTAATC
GACCAAGTGGTTCGTCCGACTGGCTTGTTAGATCCAATTATCGAAGTTCGACCTGTGGCA
ACGCAAGTGGACGATTTATTATCGGAAATTCATAAGCGTGTAGCAGTGGACGAGCGAGTG
CTAGTCACAACGCTGACCAAAAAAATGGCGGAAGATTTAACCGACTACCTCGATGAACAT
GGCGTGCGAGTGCGTTATCTACACAGCGACATCGACACAGTCGAGCGGGTTGAAATTATC
CACGATTTGCGAATGGGAATGTTTGATGTGTTAGTGGGGATCAACCTACTGCGAGAAGGT
TTGGATATGCCGGAAGTGTCGCTGGTGGCGATTTTAGACGCTGACAAAGAAGGCTTTTTG
CGTTCCGAACGTTCTTTAATCCAAACCATCGGACGTGCCGCCCGAAATCTCAACGGCAAA
GCGATTTTATACGGCGACCGCATTACCAACTCAATGCAAAAAGCAATCACCGAAACCGAA
CGCCGCCGAGAGAAACAGCAAAAATACAACGAAGAACACGGCATTGTGCCACAAGCATTG
AACAAAAAAGTCGGCGAGTTGCTTGATATTGGGCAGACGGATAAACCGAAACGCAGTAAG
AAATCTGCAAAATCAAGCGATGATCAGACCGCTTACACGCCGAAATCTCGCAAAGAGTTA
GAAAAAGAACTGAAAGTGCTTGAACAACAGATGAGAGATTTTGCTAAAGATCTTGAGTTT
GAAAAAGCGGCTGCGGTGAGGGATAAGATTCATCAGTTGAAGGCGTATTTGTTAGAACTT
TAAAAGTAATTTAAATTACTCATAAAGAATACTAACCATATTGAGATTTATACAGTATCA
ATCACAAACTCAAACCAATCAATCACATCTTTTTCGTGAATGCCGTTGGGGATTAACACC
CCTGCTCTTTTCACTGAATTAGGATCTTGTGAAATCAGTGGGTGCCAATCAAACAACGGC
TTGCCTTCATAAATCAGTCGATAGGCACAGGTTTTCGGCAACCAGCCAAAATCGGATAGG
TTCTTTTTGGTGAGCTTGGTACAATCTTTTTCGATTTTGCAACGCTCCGCATAGTTGCTA
CACCGACCTGTATTCACATCAAGCAAATTACAGGCAACAGAGGTGTAATACAGCCGTTCC
CGCTTGCCTCTGCCTTGAATATATTTGCGGTAGCAACACTTACCACAGCCGTCGCACAGG
GCTTCCCACTCTGCTTCATTCATTTCAAGCAGAGTTTTGGTTTGCCAAAAAAGCGGTGTG
ATTTGAAGATTTTTTTGCAACATTAACGAATAACAACCGCTGTGCCGGTCGCAACCACAA
TAAACATTCCTTTATCACCGCCCATAGACTGATATTCCATAGACACCCCGACAACGGCAT
TTGCATCTGACACGACTTCACCAAAGACTAAGCCTTTGTACTCAACGATCTGATGATTTT
CAATATTTGGGGTGGTGGTAATAATCATAATTTTCCTATTTCAATTGTTGTTTAAGGGAT
TGTAATGCAATCGCTCTATGGGAGATTTTTTTCTTCTCAACAGTTTCAAGTTCTGCAAAG
GTGCAGTTTTTAGGCGGATAGAAAAATAGTGGATCGTAACCAAAACCGCTTGAACCACGC
TCCTCGCGTAAAATTTGCCCGTAACATTCCCCTATCGCAATTTTCGGAGTCGGATCAGTC
GGGTGCTGTAACATCACAATGCAACTGACAAATTTTGCCGTGCGATCTTCATCGGCAACA
TTTTCCATTTCAGCCAATAATTTTTGGCGATTGGCTTGATCGTTTCCTTCTTCACCTGCA
TAACGAGCAGAATAAAGCCCTGGTTCACCGCCCAATGCTTCAACCGCTAAACCAGAGTCA
TCGGCAATCGCCGGTAAACCTGTCATTTGTGAGGCATAACGGGCTTTAATCAATGCATTT
TCTACAAAGGTTAAGCCTGTTTCCTCTGGGCTTTGAATGTCAAATTCACTTTGGGCAATC
ACGTCAAAGCCAAATTCAGCTAACACATCAGCCATTTCTTTCACTTTTCCTTGATTGCCT
GTGGCAAGGACAATTTTGGTTTTGTTCACTATCTCTTTCGTCATATTGAAATTTCTGAAA
CTATGAGCATTCACAAACACAGTTGCTACCTTAAAAATTGTTTGCTAGGACGCCAAGCGT
GGCGTCCCTACTAGGTTTAATGTCGGCGGTTTAATACAAACTCGGATCGCTCTCATTCGG
TCGGGTTTTAAAACGACGATGTAGCCACATATATTGGCTCTGAGCTTGCATAATCTCGCC
TTCTACGACCTTATTCATCAAAGTTGCGGTATCAACGTCATTTTCACACTGGCTAAAATC
TACTGCAGGCCTGATTTTGACGGTATAACCTGAAAAATCGTCGTTTCGCATTGGGGTAAA
TGGCACAACGATACTATTTGGGGCGGAACGTAATAACATTCTCGTTCCAGCTGTTGTACA
CGCTTCTTTCACCGCAAAAAACGGCACAAAAACGCTGTTTTTGCGTCCGTAATCGTGATC
GGGAGCATACCAAATGGTTTCCCCTGCACGAAGAGCTTTAATCATACCGCGTAAATCTTT
GCGATCTAGCATGGCTTTGTTAGAACGTACTCGCCCACGAAATTGAATCCAATCTAACAG
CGGATTATCATTCGGACGATATACGCCAATCCCTTGATGATGAAGCCCGACAATTCTTGC
CCCAAGTTCAAGGGTCAGAAAATGAACACCGACAAAAATAATCCCCGAACCCTCAGGCTG
ATTTTTCAGATGTTCCAATCCTTCTATTTTCGACCATTTAAGAATACGTTCATCTGACCA
AAACCACGCCATCCCTGTTTCAATAATTGCCATTCCGACGGATTCGGCATTTTGAGCTAA
AATTTCATCAATTTGACAAGCGGTATAATCTGGGAAGCAAAGTTCCAAATTCCGTTTGGC
AATTCGCATACGGCGTTTATCCAAACCTAATCGGGTAAACAGTTTACCTAAGCCCTTACC
GACTTTCGCTAAAATAGGGTAAGGTAAGCATAAAATCAGTTTGAAAATTCCCAATCCTAG
CCATAAACCCCAATACTTTGGATGTAAAAAGGCTCGCTGAAAAGGAGGAAGTGGTTTATC
TATCATTATGTTGTTTCCATTGATTTCACTGACAAGCGAATCCACTCCAGTGCGATTTCT
CGATGAGCAATGAATAAATTATACACGGCATCTTCACTTAATACGCCTCGAATCATCTCT
GAGGGAATTTCCCCTCGTTCATCAGCATTATAATCTTCTTGCCACTGTTCAGCATAATAA
TTTTCTAGCTCTCGGATTTTTGGTAAAAGAACTATCCACGACTGTTGAAGCTGTTCCATT
TTATTCATTAGGCTATTTGCTTCATTTAAAATCTGTTCCATTTCATGAATTTTTGCCAAG
CGAGTTTCTGATAACATAAATACCTCTCACAAATATCGTTGGAATTATAGTCAAAAAAAC
CAGAAAAGTGTTAAGTAGATCAAGTTTTTGAAAATTGTTTAACTTTAGGGGTTGAAATTT
TAGGGGGAAAGGCATAATTTGAAGTCATCCATTCAACGACCAACAAGGTCATAATAAAAG
AGGTACATGCTATGACAATCAATATTTCAAGCAAACAAATGGAAGTGACCCCTGCAATTC
GTACGCACATTGAGGAGCGTTTGGCTAAACTGAATAAATGGCAAACTCAGTTAATTAACC
CTCACTTTATTATCCACAAATTACCAAATGGTTACGAAGTTGAGGCTTCTATTGGAACCC
CTGTTGGCGATTTATTTGCAAAAGCACATGATGAAGATCTCTATAAAGCTATCAACGAAG
TAGAATCAAAACTTGAAACCCAGTTAAATAAACAAAAACATAAAGGTGAAGCACGCAGAG
CAGATGATAGTATTAAAAAAGCGAATGAAGCATTATAGATGGCGTAAATATTTGTATCTG
AGATAACATATCCAAGCGCTGTTATTTGTACATCTATCTCTAATTCTAAGTATCTTCATT
TTAAACTTATGGTGGTCGCTTAGGCGATCACCAAAATCAATAAGCTGGCTGTTTCTAGTT
TAGAGTTAGCATGCTTCATTTTTGCCATCTCATTAATTGCGGCAAGTAGGCAAATTTGTT
TGCTGATCTGCCAAAAACTATGCTATTTAAAATGTCACATCATCAATTGGAAATACGTTT
CTTTCCTTAATTACTCGACGGATTACATCACCTAGAGATTCAATAACACTTGTCGTATGA
TATACCGAATTCCTGCTCACCTATAAAAATACCTGTATCTAGATGTATTATCACAGAAAC
AGGTATTTACACAAATTTATTCTATGCTCTATAGAAAGTTAGAACTTCATCTCTACTGAA
AGGACATAATTTCTACCAGGGGCTGCATATCTTGCGTAATCTTTCACATTAGTGTGCTGG
TGAATAGCGTTAAGCGAAGATTGACGTACGGATTCCCAAGTGGTGTAACGGTAATTCATC
AGGTTATATACGCCAGCTCGTACCGTTATGTGTTTCCAAGGGGTGATATATCCCGTTAAG
TCAAAGGTATGCCAAGAACGTGTTCTTTTCTTCGTGGCAGTTCGTTCATAATTGGCAAAA
CCGACTTGTTCATTACCTCTTAACTCATCTGGATTTTTTCCGCTAGAGTGAGTCATTGTT
AGATTCACGCCCCATTTTTCATCTGGTTGATCGTAACCGATGCCTACGACATAGCGAGCA
GGCTGGATGGTGTCTAACAATGGGGTACGAATGTTCATATACCCAGGATAATTTTTCACC
TCTTTCACTCGCATTTTGCTATATGCCAATGTTGTATAAATGCCCTCTGGAATCTTATCA
AATACCCCATTCCAATCTAACTTACCAATCAGATTAATACCGTCTAATTTAATATCTTGC
ACATTAAAATAGTTAATCATTGATTGAGTTTGGTGCATTTTTTCTGCTGGGGCAATCAAC
TGTTTATAGTCATTTTTGAAATAACTGACTTCAACGATACCAAAATCACCTTTGAGTGTT
GCTGCAATCTCTTGGTTTAAGGATTTCTCAGGAGATAACTTCTCTGTTTTTTGGTAAGCA
TCACTTGAACCTGCCATTGCACCATCATAGCGTAAGCCAAATAGCTCTTGGAAACTTGGT
ACTCTAAAGCCTGATGATGCTCGATAAGAGAGTGATAGGAATGAAGTTGGCTTAGCGACT
ACGCCGACATTCCACGCACTGTTTTTATAATCGCCTTGATTTGCCCAGCGGTGAGTACTG
CGGAATTTATGCTTATCGAAACGGTAGCCTAAACCAATATCCAAATATTTGGTTATGGCA
AAATTATCTCGCAGAGCGATGTAGTGATTATGTCCTTTGATTTTGCTTGTAGCACAATCA
GCCCTGCCTGCAATAGTGCCACTATAATTACATTCATTTTTACTATAAATTGCCTGATCT
TTTAGCTCATAGATGTAAGGTGTATTTTTATGACCGTTACCACTGATACGATGCCAAGTT
CCCACAGAAAACTTACTCAAAATTTCGTGGCGTTTTAAGGTGGAATTGAAACGGTCTGAA
CCTAATAACATATTTAATTGATGTTTGCCCAATCCCGTTTGTACGGTTTTATCTAACGAG
AGCTGAATAGTGTCGTGTTTTTCTTCATAAGAACTTTGCTCATTTTTAGTTGAGGACCAA
AGTTTATCAAGAGTTGCACGGCAGTTCTTATCTATGGTTGGATATTCGGAACAGTTGTTC
TCTCTCAAGCGGGTAGATAAATCAATTTTTTGCTGATCGAAACTCAAAGATAGACTATCA
ATCAGGCGATTTTCATCTTGATTGGTATAACGATATAAAGCACCTAAGCGATCACGAGTG
TGCCACTCATCAATAAAACGAGCTTTTGCCCAACGTAATCCTTTTGAGGATTTCACACCA
TCTTCTGTAAAGTAATCAATAGCAACACCATCTAAAGCATTACTACGATATAACCCTTTA
GCATTATTCATTGGATACCACGTATTACCATTTTTTAAATCTGATAGCTGCCAATAAGCA
GGATAGGTCATATCGCGAGTATCATAGCGTTGCTTGCTATGTTCATAAACACCAGCCACA
TAATGTTTTGGTGAAAGGCTATAACCTAATTTAACCAACCAAGAATCAGATTTATATTTC
ACTGGATCAGGCAAAGCTCGTTCTTCACCTGTATATTCTTTAGCACTAAGTTGCTCTGTT
AGATACTTTTGCCCATCATAAGACACTTTAGCCTGCTGACGTGGTTCGCAGTTCAAACTT
GGACAATCATTCTTAACTTTAAACCAATTGCTATCTTGAGGATTATTGTCTGCGAGATCC
ACTCTTTGAATACGCTTAGAACGACTTTCCGCATCCTTATGAGCTTTCGTTTCTTTACCA
TCACGATGAGTGTAAATCACAAGTGCATCAAAGCCATTATGGGTACCAGCAAAAGCAAGT
GAGTTTAGCCATTGCTGATTTTTACTACTGTAAGCACTTTTGGTATCTAATCCCCAAGAT
TGCCCTGGCTTAATAATGTCGCTTACCTCTTTGGTACGGAATTGCACCGAACCGCCTAGC
GAACCACTACCAAACTCAGAAGAGCTAGCCCCTTTACTAATTTGGATTGAACGCAGATTT
TCGTATTCTATTTCATTAATAGCACCGCTTGAGGAACGTGAATATTGACTTACATAGGAT
TGAATCTGTGGCAAGCCGTCTAATGCCAAGCCCACACGATTACGATCTACCCCACGAATT
GAGTAGCCTGTCGTTGCACCTCGTCCCTGTTCTACCACAGAAATACCTGGATCGTAGCGA
GTCAGATCTCGCATTCCTAATACTTGCTCCTTACTAAGAGAATCTGATGTTTTCACTACT
TTCCCTAAGCCTGTCACTTCGTTCTCTTTTTTATGCACTTTCTTTTTGGTACCTGTGACA
TAAACATCGTTCAATTGTACCGCTTGTTCTGCATAGCTTTGTGCGGCAAAGAGGCTAAGA
ATAGCAAAGCTAATAAGATTTAATTTATTTTTCATAGCAAATTCCTTATTATTTTTTTAC
TTGTTGTTTTGCACCAAAGACAGCACCTACACTGCCATTGTCTGATTTATGGAAGAATTG
TCCGCCAAGCTCTGCTGCCGTTGGACCATAGAAGCCACCATTAACTGCTACATCGTTAAA
TTTCACATTGTCATAATGTGAACTACCTGAATCTAGATCGACACCAGCATCTGAGGTTTT
AGCTTTGCCAGTAAAACCATTACCTTTAATTTCTGCATCTACGGTAAATACAGGAGTTAC
ACCGTTTTTATCAAATAACTTACCGCTTAAATTTTTGCTGTCAAAATCAACATCAAATTC
TGTGCGATAGCCCGATTTTCGGTTATTATCTGCTTCCGCTATCCAGTTCGCCCCTTTAAA
TACGCGTGCATCCCAAGTACCAATATATTTATAGTTTCCGCCTTTTGGCATCTTATCTGT
TGCAGTACGTTCGCCTTGTAGGAATAAACTATGATCTTTAACTTGTTGTTCGCCCTCTAC
TTGTTGCCATAATTGACCAAACTTCATATATTCCAGATTACTACAGCAGGCTACGGCTAC
CATTTTTTTACCATTGATATCAATAGTGTGCTTATTTGTAAACCCGCTACCAGCTAGCTC
CATTTTTTTCCCATCAATAATTAAAACGGAAGCATCACCAAAATTGTTAAGTTCTGAAAT
GCTGAAATTAGTTAAATCAATTTTTGAGGCATCAATAATACGAACAGTGTCAACATTAGA
GCCATTGTGTTTTGCTGAAAAAACGGCAAAAAGAGATTTGTCGTTGGCTACAAATTTACC
GGCCATTTCTTCCGCTTTTGGACCATAGAAACCACCTTCTAAAGACTGAGAATCGACACT
AAAGAAGTTATATGATTCACCTTTCCCTTTGTTTTTATCACTTGCTGTAGCAGAACCCGT
AAAACGATTGCCTCTAATATCAGCATTGACTGTATAAATCGTTTTCTCTTTATCGGATAA
CTTACCTGTCATTTTTTTAGTTGCAAAATCAACTTCAAACTGGCTAGTGTATTTATGCTT
TGAAGGTTTCGCATCTCCTGAAACCAACCCTGCCCGTTTACCTATAAAGTTAGTATAATA
ATCATCGTTTAAATAATTAGGTCTTCCCTCTTCATTATTTAAATTCGCATTGGAAGTAAA
ATCCCAACTTCCTTTATAAGTTAAAGGCTGATTAACGGGTAATTCTTTTGCAGGTGAATT
ACCTTTATAATACACATATCCCTTTTCATTAAAACCAGAGTGTTCCCCATCAATAACATA
TCCTGAGCGAACGTACTGAAGAGAAGAATCTTTTGTTTTTACATCTGGATAGCTATATTT
AGAAGAATTTGCTTGATATGGCACATCGTCCAAATTTCCGTTCGTAATCACTTCTATATC
TGAAATATCAACTTTCTTATTTTCAAAAGAACTCACCGGAACCTTTACAACATACCCCAA
AGCAGGTTCCATCAATTCCCCTAACTGTTCTTTTACTTTCTTATCGGTTTCCACATCCTG
ATACTCTTCTTTAGACACGCCCGTTGTCTTATTAGGTTGAACATCTTCTAAATCAAAACT
TCCTTTTCCACCAGAACAAGCGACAAGAAACAGAGAAGTAAACGCTAACGCATAGGGATT
AAGTTTAAAATGCATATTTGCCTCCGATATAAAAACACTGCATTTATTTAGTTGGTTGGG
TTACAAAGCCAATTTTGGTTAGCCCAACGTTTTGGGCTAATTCAAGGACTTTAACGATAT
GTTGATATTCCACGGAAATATCCGCAGAAATAGCAATAACGGTATTTTTATTTTCCTGAA
ATTTTGTCAGAAATGATTGTTTTAATTCTTCTTCATTCACTAACTTCTCACCTAAATAAA
TGCCCGTAGGATTAATCGCCACCCTGAAAATATCTTTTGCTTCATCTTTTTTCTCAACAT
TGGCGGTTGGTAATTCAAGTGGAATAGATTGCGTTAATATAGGCATTGTGATCATAAAAA
CAATTAATAACACCAACATTACATCAACTAATGGCGTGACATTAATTTCTGACATTACCG
AATTTTCATTTTTATCAAAACTTCCAAATGCCATTATTTATTTTCTCCATAGTGATGTAA
TAAATAGATAAATAACTCGTTTGCGTAATGATCTAAATCTTGAGAAAGATTACGATTAAG
GCGAGTAATTAAGTTATAGGCAAGTACTGCAGGAATGGCGACAAATAATCCCATTGCCGT
TGCAACTAATGCCTCCCCTATAGGTGCAGATACGGTTGCAATACTGACTTGCCCTTGCTG
ACTAATATCCATAAGTGCATTAAAAATTCCCCAGACTGTGCCAAACAATCCAATGAAAGG
GGCAACCGCACCAATAGAAGCTAATGCAACTAAACCGCCATCATATTTACGCAAAGATTG
GGTAATTGCATTTCGCAAATGTAACGTCAGGAAATCTTTAAATGGAAGTTGATGAGATAA
ATGGTTCTTTTCTTTAGCTTGATATAATTCACATTGTTTAAAAGTTAGCTGTAAAATATC
TGCAATTTCAGACCGCTTGTTTTGAATATATTGCTCTGCTTGAATAAGATTTTCAGCAGA
TTTTACTAATTGAAAACTTTGTTGATTATTTTTTCTTACACCCATCATTTTAATTAGACG
GATTAAAATAATACTCCAAGATAAAATACTCATCACGACTAAAATTCCAAAGGAAATAGA
AAGTACAATATCTTGTTGCTGAAGAAGTTGAATTAAATTCATAAATTACCTCAAATAATT
TAGGCTGCTGCCCCACATTTAAAATGAATACTGAAAATCACACTGCCTACCACTGCACTA
TTATTTATTTTGGCTGGTTGATAGGTGTGTCCCGATGCCATTCTGCTTGCTTGATTATCC
AAACGTTTAATACCTGAAGAAGATAAAATCTCTACATTTGTTGCTTTACCGTTCGTTCCT
ATTGTTACCTTTAATTTCACACTGCCTACATCATCAGATTCATCAGAAATATCTGAACAA
CGACCTCGCATTGCACTGCCATAACCTGCACCAAGAGAAGCATCTACTTTGGCATTTCCG
GTCACAGACTTACTCCCTTCAACACCATTTTGATTTCCTTGTTGATGATTTTGGGCAACT
TGGCTTGTGTTTGTTTTTTTATCTGATAGAGGTTTAGGCGATAACTCTTTCTTTTTCTCT
ACTTTTTTGGTGAGCTTTTCTGGGGATTTTTTTATCTCTTTTTTCACTTTTACTTCAGGT
TTCTCTTCTTTTTTAACGAGATCTGCTTGTGAAACATCTGCTACTTCTGTACTGAGTATT
TGCTCTGGCTCTTGTGTCACCTCTGGTTCACTTTCACTTTTCACTTCAAGGGGCTCTTCG
CTTCCTAAATTTACTTCAACCATTTGTAAATTTTCTAAGTCCCCAAAATGATTGAGATCT
CTATCCCAAGATAATTGTGAAATCGTATATGCCAACCCGATATGAACAAGAGTTACAGAT
AAAAAAATCGAAATGTTATAAAACCTGTTATAAAACCATTGCAACATAATATATGAGTAT
ATTAGAATAAGTCTAGCAACCAAAATAAAAATCATTATCAACAATTATATCTGACAAGTT
TGACAATTACAACATTAATTCAAACAATGTAAGTACCAGTTAAGTTATTGTTAATAAAAA
TCAACAACCTTGACATTGCTTCACGCTTTTATAGGAACGTTATGAATCACTCGTTTATTA
GTGCAACACTTTTATTAGTCTTAGCTAACTACTCTATAGCAAAACTATCTCAGGATAGTA
TTACTGAACATCTAAATGATAATAGAGTCCAAGCAGAAAAAGCCGATATCCTCATTCACA
GCCATCAATTTAAGGTTCATCAAATCGCTAAGGAGGAAACGGATAAGAGTAGTATTACAA
TGACTTCAAAAGAGTTGGTAAAATATCCAGATTTAGTGATAAGAGCATTATTGCCTGCGG
TAATGCAAGGTAATATTGACAATGTCGAATTGCTTTATCCCATTTACCAACAACTTCCTG
CACAATTTCACGATCCAATTCTCACCAAATGGGCATCGGCAATTGTGGCAAAGAAAAATC
AGCAACATACGGAAGCGATCAAGTTATATCGTCAGATCCTTGCCGAACAAGCAGATATTC
AGCCTGTTCGCTTACAACTTGCGGTAGCTTTATTTGAAAATAACGAATTGGAGGCTTCGG
AAGATCAGTTTAAAAAACTGCGTTCAGAACCGCTTATCCCTGAAATTACCCAACTTATCG
ATCAATACATTAATGCGATAAATCGGCGAGATCGTTGGACGTTTTCAGGTGGGCTTACTT
ATCTTAACGATCCTAATATCAATAATACACCAAAAGCAGGAACAACCTACGGCAACTGGC
ACGCACCAAAACGAGAATCGGCAGAAGGTGCTGGTTTTAACTTCGATCTAGGTAAAAAAT
GGTCGTGGGGAAATGGCTTCTTTAATGAACTACGTCTTGCCACCAACGGCAAATATTATT
GGGATAATAAAAAATACAACGAAATGAGCTTACGAGGCAGTGTGGGGCTAGGTTTTCAAA
ATGCAAAATATAACCTGAGGCTGTTGCCATTTATGGAACAAACACTTTATGCAGGTGGCT
CTAATCAAAGTGATACATTAAGACGTTTTTCTAAATCAGGCGGTTTAACCCTTGAAACAA
ACTATTGGTTATCACCTAAATGGCAACTCAACACTAACTATGAATATGCCGAACAACGCT
ATGCAAGTCGCTTGCACCTCAATGGCAATTATCACTTTATCTCTGGTGGGCTAGTTTATT
TAGCCAATGCAAACCAATATTGGTTTGCAAATTTAAACTACAATCGCACCGCTACTCGTG
ATAAAGATGATAGCTTTTTCCGTCGGGGAATTAGTTTAGGTTGGGGACAAGAATGGGGCA
AAGGGTTTTCTACTCGCCTTTCCGTAAGTGTAGCTCAAAAACGCTATAAAAAAGAGGCGA
TTTTCCGCATTATTCAACGTAATAAAGAATATGGCTTCAATGCATCAATTTGGCATCGTG
CCGTGCATTTATGGGGGATCACTCCTCGTTTAACCTACAATTTTACTAAAACGCAAAGTA
ACCACGTTCTTTATAGCTATGATAAACATAGGGTGTTTATTGAGTTGAGTAAACAAATTT
AAACTTGTTGTTTGTTATACCTCTGCACCTCACTCTGCAAATCCAATCCGTTCAACCACG
CCATTTTTTCTTTGATCTGCTTTTCCATTCCACGTTCGGTTGGGAAGTAGAATTGGGTGT
CTTTCAGTTCAGGGGGGAAGTAGTTTTCCCCTGCGGCGTAGGCGTTAGGTTCGTCGTGGG
CGTAGCGGTATTCTTCGCCGTAGCCTAAGGATTTCATTAAGCTAGTCGGTGCGTTTCGCA
GATGTTCGGGAACGTCGTAATCTTTGCCTTCTTGAGCTAGGCGTTTGGCTTGTTTGAATG
CGGTGTAAACGGCATTACTTTTTGGGGCAACGGCAAGGTAAATCACCGCTTGAGCGATAG
CCCGTTCGCCTTCGTAAGCCCCTACTCTGGTATAACAATCCCACGCTGCAAGGGCGACTT
GCATTGCCCTTGGGTCGGCATTGCCTATATCTTCTGAGGCTATCGCAAGTAGTCGGCGAG
CAACATACAGTGGATCGCCTCCAGCGGTTAAAATACGAGCATACCAGTACAATGCACCGT
CAGGAGAAGATCCTCGAATGGATTTGTGTAACGCAGAAATCAGGTCGTAATAGCGGTCGC
CACCTTTGTCGAAACGGGCTTGGCGTTCGCCCAACACTTCGGTGAGCAAGGCTTTATCCA
GCAATTTTCCTTGTGGTAATTGTTCTGCCATATCGCACATTAATTCAAGGCAGTTGAGAG
AAAAACGTCCGTCGCCATTGACGTAGTCCGCCAGCAGTTGAAGCACATCATCTTGAATGA
TGAGTTTTTCATTACCTAGCCCACGCTCTTTATCTGCAATGGCATTTTGCAAAATTTTTA
GAATATCGACCGCTTGTAGTGGCTTGAGAATGTAAATTCTTGCCCTTGACAGCAAGGCGT
TATTCAGTTCAAAGGACGGATTTTCAGTGGTTGCACCGATAAAAATAAGGGTGCCGTCTT
CAATATGGGGTAAAAAGGCATCTTGTTGGCTTTTGTTAAAACGATGAACTTCATCAACAA
AGAGTAAAGTACGTCTGCCGGATTGTCGGTTGAGTTTGGCTTTTTCGATGGCATCTCGGA
TCTCTTTGATACCGCTGGTGACGGCGGATAGGCGTTCAACTTCGGCATCAAGTTCGTTTG
CGATAATTTCTGCAAGGGTGGTTTTGCCTGTTCCTGGGGGACCCCAGAAAATCATTGAGT
GGCTATGTCCTGCTTCAATGGCTCGGCGAAGGGGTTTGCCTTCGGCGATCAGGTGTGATT
GTCCGACATATTCAGCTAGAGTGCGTGGTCGCATTCGAGCGGAAAGGGGACGAAAATCCG
CAGAAAAATCGAAAGATAAGCTGTTCATTAGCGTAAATGTAGCCCTCGGCGTATATGTCG
CATCAGTAAGAAAATCCACGGCCATAAGATGCCGCTTATGATCGCCCCGATGATTTCTTG
GGTGTTAAATTCTGCACTATGTAGCACTAGTTCGATAAAGAAGATAAAGAAACGAATAAG
TGCGATATATGCCATCACAAGTAAGCTCTGTAACCATAACGAGAGATTACGCAAGATAAG
ATGATATTTGGCAACAAAATAGATCGCAATTGACAATACTAACGCGTGAATGCCTAAAAT
TGAGCCTAAGATCAGATCCCAAACAATTCCTGCTAAAAAAGCGGTGCCGACACTAACTTT
ATCAGGCAGAGCTAATACCCAGTAGATAAGTACTAATACAACCCAAGTTGGGCGTAATCC
TTGTAAATCCACAGGCCAAGGCATAATCTCTAGGACAAAAGCGATGACGAAAATGAAGGT
CAGCACTAACATTTGGAAGATCATATTTTCACGCATTATTCTGCCCCTTGCTCTGTGCTG
TGATTAATACCGTTATCGACTTCTGGCTGTGTTGCTGGATTTACAGTTTCTTCAGGTTCG
ACAGTTTCTTCTTTTTGTTCATCACTACTTACTTGTTCTTTTTTACTATTTTTCAAGCGG
TCTAATGGGTTTAGACTTTTACGTCTTTCTTCCACAGCATCACGCACATCTTGCGGTGAA
AGGCTTGATGCATTGCGGATTTCTTCGCTTGTTGGCCATAACAGTAATAAATAACGCAGG
CGATCAAGTGAGGCGAGCGGTCTAGCCGTTGCTCTGGCAAAATGGTTTGAACCATCATTT
TGTACGGTTTCAATTACGGCAACGGGATAGCCCTCAGGGAAACGTCCGCCTAAGCCAGAG
GTGACAAGCACATCACCTTTGCCAATATCCACGGTTCTTGGTAAGTTATCCAAAATCAAT
TCATTGCTGTGTCCGTTGCCATTGGCTATTGCTCGAACATCGTTACGCAAAATTTGTACG
GGAATGGCGTGAGTGACATCGGTTAAAAGTAATACTCGACTACTGTTTTTCCCGACAGAA
ATCACTTGCCCCACAACGCCTCGTTCATCAATTACGGGCTGACCAACAAAAGCACCGTCA
CTTTGTCCCTGATTTATTACTACTTGTTGGCGGTAAGCGTCCATTTCTGCGGTCAGCACT
TCAGCTACTTTTTTATATTCATCTTGGCGTAAAGGGGAACTAAGTAGTAAACGTAAACGT
TGGTTTTCTACTTTGAGTTGATCGAGTAGCAATAGGTCTGCGTTCTTTTCACGCAGTTGT
TCTTTTAATACTCGGTTTTCAACTTGCAGTTTTTGACTGTCGATAAAGTTGTTACTTACA
CCGTCTAATACGGTGCGAGGGATATTTGCAAAATAATACAAGCCACTGACCGCTGTTTCG
AGGACATTACGCATTTGGATCATTGCACTGCTTCTACCATCAAGTAAAATCAGGCTGATA
GAGATCGCAATTGCAAAGAATAGTCTTACGCCGATAGGTGGTGCTTTCGCAAAAATTGGT
TTCATATTTCAGTTATATTTAATGGTTCTTGTTAAATGCAAAATGGACAATAGCCGTTGA
TATTGTCCATTTTTATGCTAATAACTCAAGGTTGAATTAGTTGTCGTCACTAAAGAGATC
GCCACCGTGCATATCGATCATCTCAAGTGCTTTACCGCCACCACGAGCTACACAAGTTAA
TGGATCTTCGGCAACGATAACAGGCACGCCCGTTGCTTCTGAAAGTAATACATCAAGATT
TTGTAATAAAGCACCGCCACCTGTTAATACCATTCCACGTTCAAAAATATCGGCAGCCAA
CTCTGGTGGACATTGCTCTAGAACCCCTTTTACTGCATCAACAATGCCTGTTAAAGGTTG
TTCAATCGCTTCTAACACTTCTTTTGAGCTTAACACGAATGTACGAGGCGCACCTTCTGC
AAGATTGTGACCGTGAACTTCCATTGTGCGAATTTCATCTTGATTTTGAATATAAGCTGT
TGCTATCTCTTTTTTGATACGCTCTGCAGTTGTTTCACCAATCGCAGAACCATAGTGACG
GCGAACGTAAGCGATGATTGCTTCATCTAATTTATCACCACCAATACGCACCGAAGCAGA
ATGAACGATACCGTTTAATGAAAGTACCGCAACTTCTGTTGTACCACCGCCAATATCAAT
TACCATTGAACCAGCAGCTTCTGCTACAGGTAAGCCTGCACCAATCGCCGCAGCCATAGG
CTCTTCAATTAAATAAACTTCACGAGCACCAGCGCCAATCGCCGACTCTTTAATTGCCTT
ACGCTCTACTTGAGTTGCCCCTGCTGGTACACACACTAACACTCGAGGACTTGGACGCAT
AAAGTTATTGCTATGCACTTGTTTGATAAAATGCTGTAACATTTTTTCTGTCACATAGAA
ATCAGCAATCACCCCATCTTTCATCGGACGAATAGCTAAAATGCTTTTTGGTGTACGACC
TAGCATTGATTTTGCATTACTACCTACTGCTGCAATACTTTTTGATGAACCAGCACGATC
TTGACGTACCGCAACTACTGACGGCTCATCAAGCACGATACCCTGCCCTTTTACATAAAT
TAACGTGTTTGCAGTACCAAGGTCAATTGAAAGGTCGTTTGAAAATAATCCTAGAAATTT
CTTAAACATAAAAGGGATCCATTAAATTTAGTTAAAAGCGAAATAAGCCCATAGACTTAG
GGCAAAAAATTGGGCATAAATATAGCAAAAAAGTCCTAATAACTCCAACGAATAATTTAT
CTTTTGCAAGTTTTATTACGAAATCCTCCGCTTGTAAAAAATCGGTTAAATGATTTTAAG
ATTTCTTCAAAATAAACGTGAAAAAAATCCCCCAAAAAGTTAAATAAATGGTACATTTGC
AATGTTTTAATTCATTATTATTTTAACCAACCTACAGGAGTCTTTATGCTTATTGGTGTA
CCAAGAGAGCTGTTAGACGGTGAAACTCGTGTGGCAGCAACGCCAAAAACCGTAGAACAG
ATTAAGAAACTTGGTTTTGAAGTCATCATTGAAGAAAATGCTGGCTTTAAAGCAAGTTTT
GAAGACGATGCTTTCGCTCAAGCAGGTGCGACTATCGGCAACGCACAAGCCGTTTGGAAT
GCAGACATTATTTTTAAAGTCAATGCACCAACCGATGCTGAAATTGCATTAATCAAGGAA
GGGGCAACGCTTGTGAGCTTTATTTGGCCTGCTCAAAATCCTGAATTAATGCAAAAACTT
TCTGCGAAGAAAATCAATGTGTTAGCGATGGATGCAGTGCCGCGTATTTCTCGTGCGCAA
GCCCTAGATGCTTTAAGTTCTATGGCGAACATTGCTGGTTATCGTGCCGTTGTTGAAGCC
GCTCACGAATTTGGTAGCTTCTTTACAGGTCAAATTACCGCCGCAGGTAAAGTGCCACCT
GCGAAAGTACTTGTGATCGGTGCAGGCGTTGCAGGTTTAGCCGCAATTGGTGCAGCAAAC
AGCCTTGGTGCCATCGTGCGTGCGTTCGACTCTCGTCCTGAAGTAAAAGAACAAGTACAA
TCAATGGGTGCAAGTTTCCTTGAAATTGATTTTAAAGAGGAAGGTGGCAGCGGTGATGGC
TATGCAAAAGTGATGTCGGAAGAATTTAACCGCCGTGCATTAGCACTCTATGCTGAACAA
GCAAAAGAAGTGGATATTATTATTACCACCGCACTTATCCCAGGCAAACCAGCCCCACGC
TTAATTACCAAAGAGATGGTTGCCACAATGAAACCAGGTTCGGTGATTGTGGATTTAGCG
GCTGCAACGGGCGGTAACTGCGAATTAACCCAAGCAGGTAAAGTGGTTACCACAGAAAAC
CAAGTAAAAATTATCGGTTATACTGATTTACCAGGTCGTTTACCAACTCAATCATCTCAA
CTTTACGGCACCAACTTAGTCAATCTCTTGAAATTACTCTGCAAAGAGAAAGATGGCAAC
ATCAATATCGACTTTGAAGATGTAGTATTGCGTGGCGTTACCGTAATCCGTGATGGCGAA
GTCACTTGGCCAGCACCACCAATTCAAGTATCTGCACAGCCACAACAAAAAGCGGCAGCA
AAACCTGCGGAGAAAAAAGAAGAAAAACCGGCAGATCCACGCATTAAATATGGCTTGTTA
GCCTTAGCGGTGATCGCATTCTTGTGGTTAGCTTCTGTTGCACCTGCAGCATTCTTATCT
CACTTCACCGTCTTCGTTCTCTCTTGCGTAGTGGGTTACTATGTAGTTTGGAACGTCAGC
CACGCATTACATACGCCATTAATGGCAGTAACCAATGCGATTTCAGGTATTATCATTGTC
GGTGCGTTACTACAAATCTCTCAAGGCAGCTTCTTTATCAGCGTACTTGCCTTTATTGCG
ATTTTAGTGGCGAGTATCAACATCTTCGGTGGCTTCAAAGTTACCCAAAGAATGCTAGCA
ATGTTTAGAAAAGGTTAAGGAGAAAGAGTATGTCTTTAGGTTTAGTACAAGCGGCATATA
TTGTCGCAGCCGTTCTCTTTATTATGAGCCTTGCAGGGCTTTCTAAACACGAAACGGCAA
AAGCAGGTTGTTGGTACGGTATTGTGGGGATGGCCATTGCCCTTATCGCAACCATTTTTG
GACCACAATCACAAGGTACCATTTGGATTTTAATCGCAATGGCAATCGGTGGTGCTATCG
GTATTCGTCAAGCATTAAAAGTTGAAATGACCGAAATGCCTGAGCTTGTGGCAATTCTTC
ACAGCTTCGTAGGTTTAGCGGCGGTATTAGTCGGCTTTAACAGCTACGGTCTTGCACACG
AAACAGATCCTGTGCTACAAAATATCCACAATGTTGAGGTATTCCTTGGTATCTTCATCG
GTGCGGTCACTTTCACAGGTTCAGTGGTTGCTTTCGGTAAATTACGCGGCATTATCAATT
CAAAAGCATTAATGTTGCCACACCGCCACAAATTAAACCTTGCGGCACTTGTGGTTTCTG
CACTATTAATGGTTGCCTTCTTAAATAATCCTGAGAACATTTTCCCTGTATTAGTGATGA
CTGCAATCGCTTTAGCTTTCGGTTGGCACTTAGTGGCTTCTATCGGCGGTGCGGATATGC
CAGTGGTTGTTTCTATGCTTAACTCTTATTCAGGTTGGGCAGCGGCGGCAGCAGGCTTTA
TGTTGAGCAATGACTTGCTAATCGTCACAGGGGCATTAGTCGGTTCTTCAGGTGCGATCC
TTTCTTACATTATGTGTAAAGCAATGAACCGCTCGTTCATCAGCGTTATCGCAGGCGGCT
TTGGTAACGATGTTCAAGTCAGCTCAGATGAAGAACAAGGCGAACACCGTGAAACCACCG
CAGAAGAAGTGGCAGAATTACTTAAAAATGCAAGCTCTGTGATCATCACCCCAGGATACG
GTATGGCGGTGGCACAAGCACAATATCCTGTTGCTGAAATCACACAGAAACTACGTGATC
GTGGCGTCAATGTTCGCTTTGGTATTCACCCGGTTGCAGGACGTTTACCAGGCCATATGA
ACGTATTACTTGCTGAAGCGAAAGTGCCTTACGATGTCGTATTAGAAATGGACGAAATCA
ATGATGATTTCGCAGATACTGACGTAGTCTTGGTTATCGGTGCAAACGACACAGTAAACC
CAGCGGCAATGGACGATCCAAATAGCCCGATTGCAGGTATGCCAGTACTTGAAGTTTGGA
AAGCCCAAAACGTTATCGTGTTCAAACGCTCAATGGCAGTGGGCTATGCAGGCGTACAAA
ACCCACTGTTCTTCAAAGAAAACACTCAAATGTTATTTGGTGATGCGAAAGAACGTGTGG
ACGACATTTTAAAAGCCTTATAAGTAGCAAAAAATAACCGCAACTTATAACAATAAGGTG
CGGTTATTTCTACCTATATTTATGTTCAAAAACAAGCAGTTCTTGCTTCTCTCTATGTTT
GGCATCCCCTAAAGTACACAAGTAACATCGAAAGAGGCAGTATAATTTCTTGGAAACCTT
TCATATTGAGATGTAATGAGTTCTGCCTTGCTTATAAACACTCCTATCTCTCTAAGTAAT
AAACTATATGTTGCCCAAAATTATCTGTTAGAATGGCTCCAAACGACCCAACTTGTGGGA
TTTTTGTGTAGTAAATTAAGTTATACTAAGCTCTATATCATTTATTTCTTGGACTTTAGG
ATCAACCGTACCTAATCAAATACATTCTCAATTAGAGAATGTTCGACCATTTCCTGTCTT
AGGGTAGACATGATTTTTATATACTAAAGAATAAAATAATCGAATATTTAACGATTCTTA
TCAGATTTTTTGTTAGGATAGCACTTTAATTTTTCTATTTGTTTTTTGAGTGATTACAAC
GAGGTTTTTATGAACCCAAGACGCAAATCTAGACTGAAAGTGGTGATGGCAGTGTTAAGT
GGGCTTGCCGTTGCTGTTGGTTTAACCTTATATGCGTTAAGCCAAAACATTGACTTATTC
TATACGCCATCAGAGATTATCTATGGTAAAAATAATGATCCAGAAACCAAGCCTGAAGTT
GGGCAACGTATTCGTGTAGGGGGTATGGTGGTTGATGGGTCGGTAAAACGTGATGACAAG
ACCCTTAAAGTGACCTTTGATCTCAATGATATTGGGCCTGCAATTCAGGTGGAATATGAA
GGGATTTTACCTGACTTATTCCGTGAAGGGCAAGGGATTGTGGCACAAGGTACTTTAGTT
GAGCCGACAAAACTGAAAGCAACCGAAGTGTTAGCTAAACACGATGAAAACTATATGCCA
CCTGAATTAGGCGATCAGATGAAAAAGCAACATCAGCCGATGGGGATTTCAGAAGCAGAT
CTCAAAGGAAAATCAGAACGTGATGCAACGCAGATCTCTCAGCCGTTTGGAGAAAATAAA
TGATTGCTGAATTAGGTAACTATACCCTTGCTCTTGCTCTCGCATTGGCAATTTTATTGG
CGATCTTACCGCTTGTTGGTGCTTATAAACAAAATGCTAGTCTGATGGCATTGGCTCGTC
CGATGACGTGGGCGGTTTTTTTAGCATTATCAATCTCGTTTGGCTCGCTTTTTTATCTGT
TTGCGGTCAATGATTTCACTGTGCAGTATGTGGTGAATAACTCAAACAGTACGTTACCGT
TAGAGTATCGCCTTTCCGCTGTTTGGGGTTCTCACGAAGGATCTTTGTTGCTTTGGATTT
GGCTACTTTCCCTTTGGAGCGTTGCCGTTGCGACATTCAGCCGACAAATGCCTGAAGAAG
CCATCGCTCGTGTATTGGGGGTAATGGGCTTGGTTAGAATTGGCTTTTTAGTCTTTATTC
TGTTTACTTCTAACCCGTTTAACCGAACTTTCCCTGATTTTCCTGTTGATGGTCGAGAGC
TTAATCCGATGTTGCAAGATGTTGGCTTAATCTTCCACCCTCCGTTACTGTATATGGGCT
ATGTGGGCTTTTCTGTTGCCTTTGCTTTTGCTATTGCGTCGTTGATGACAGGTCGTCTTG
ACACTGCTTGGGCGAGATGGTCACGTCCTTGGACTATGGCAGCGTGGGTATTTTTAACAT
TAGGTATCGTACTCGGCTCTTGGTGGGCATACTACGAGCTTGGCTGGGGCGGTTGGTGGT
TCTGGGATCCTGTGGAAAATGCCTCGTTAATGCCGTGGATTGCAGGTACTGCATTAATTC
ACTCTTTAGCGGTTACGGAAAAACGTAGTACTTTCAAAGCGTGGACGGTCTTGCTAGCTA
TTCTTGCTTTTTCACTCTGCTTACTCGGCACATTCTTAGTGCGTTCAGGGATTTTGGTAT
CGGTTCACGCTTTTGCTTCTGATCCAACTCGAGGCTTATATATTTTGGCTTATCTCGTGG
TGGTTATTGGCGGTTCGCTACTGCTTTACGCTTATCAAGGCAGTAAAATCAAGAGCTTAG
ACAATTCCGAACGTTACTCACGAGAGTCAATGTTATTACTCAATAATGTGCTATTAATGG
CGTTCTTATCGGTGGTCTTTTTAGGCACGATTTTACCGTTAATTCATAAACAAATTGGTT
TAGGGACAATTTCTATCGGGGCGCCTTTCTTCGATCAAATGTTTATGATCTTAATGGTGC
CTTTTGCATTTTTATTGGGGATTGGACCGCTTGTAAAATGGCGTCGAGATCAGGTTTCTG
CTATCCGTAGGCCAGTTCTCATTTCATTAGCCGTAATGATATTGCTTGGCTTTGGCTTAC
CTTATCTTTTTGCCAGCAAAATTACGGTCAGCGTGGTATTAGGGACAATGATGTCCGTCA
TTATCGTGGCATTGAGTTTGTATGAACTACATCAACGAGCAACGCATCGTCATAGTTTCT
TGCAAGGCATTTTGAAACTTTCTCGTTCCCATTGGGGAATGGTGTTGGCTCATTTAGGGG
TTGCAATGACTGTGTTTGGTATTGCCTTTAGCCAAAATTACAGTATCGAAAAAGATGTAC
GAATGAATGTGGGCGACAAAGTTGAAATTTTAGATTACAACTTTACCTTCAAGGGTATTC
GTGACTCAAATGGGGCAAACTATATTGGTGGCACAGCGGATATTGAAATTCATCGAAATG
GTAAATATGAAGCCACACTACACGCAGAAAAACGCTTTTACAATGTCAGTAAAATGGGTA
TGACTGAAGCTGCGATTGACTGGGGATTTAGTCGAGATCTCTATGCAGCCTTAGGTGAAC
GTTTAGAAGATGGCTCTTGGGGCGTACGTTTATACTACAAACCGTTTATCCGTTGGATTT
GGTTCGGTGGTTTGTTTATGGCGATAGGTGGCATACTTTGTATGATGGATAGACGTTATC
GCTTAAAACAGAATAATTAACTATGTTTATCGCTCTTCATAAGGAATAATCGGCATGGTA
GACAAAATAGTTGCTAATATTTATTTTCTCTAAATATTAGCAACTATTTTTATTTGAAAA
ATCTTGTATAGACAACATATTACACCTTTTATTTACGAAGTAATTTATAAAACTGAGTAA
GTAAGACTGTTGGCAACAATCTCGGTATCACTCGCATAGTAAAAGTGATAAAACCTGAAA
CAACATTTTGCATACCCACTTGGTGTTTTAATTTAAATAAACGCCATTCTGCCTTAGCCT
GAGCGATACCACGACGGCGACCAACCATACCATTTCCAACACGAGCATAAACCAAAACCT
CAGGCAAATTCGCTACTTTTTTGCCTAATGCGATCAATTTAATCCAGAGATAGTAATCTT
CTTGTAAGTCTTGATAGCCACCACATTCAAGCACGGCATTTTTTTGGTAGGCGACCGTCA
TATGATTAAATGGGCAACGTTTCTGTGTAAACTCTACAATGGCTTTGGTTTCTGTTGGCA
CACGACGATAGCTGACAATATCATTAATATCTGAGCCAAATTCAGCAATTTGTCCGCCAA
AAATAATGGTATCGGGGTTTTGTTCAATAAACGCCACCTGTTTTTCAAAACGTTCTGGAA
TACAAATATCGTCCGTATCCATACGGAATACCCATTCATTTCTGCAGTGGGTTAAGCCGT
GATTGAGTGCTTTTCCTAACCCTTGATTTTGCTCAAGTCTAACGATATTAAGCGGTAAGA
TCTCCGCAAAATTTTGCATAACTTGTTCTAATTCAGGGGTAATGGCTCCGTCAAATACAA
CAACAATTTCGTCCGCTTGAACCGTTTGATTTTTTAAACTTTCAAAACATTCGGTTAAAT
ATTTTGATTTTTCCTTAAAATATAAGGACATTAATACGGAAAATTTCATTAAATAAACCT
TTTCATATTGATTGCAAGTTTTGGTGAAATAAATATGAGAGTAGCAATCACCAAATGTTT
AATATTTTTACTTTGTAAGAACATCTGCCAATAATAACAAGCCGCTTTACGAGATAAATT
CATTATATGTGGGTAAGAAAGCATATATAATGCATTAAAAGCAAAGTTTTTTGTTGAATA
TCTGTTTTTACATATTTTTGTTTAATAGTTTCAATCGCTAATTCAGTATTTTGTGTATTT
GTCGATACACTTGCTCGTTTAGTATGGAAAGTACAGGTTGTTAAGGCTTCAGAAACATAT
TTTGGTTTAAACTGGTTATGAGAAATCACTTTCAAAATAAAATCATAGTCTTCTAAAGAT
TTTAAATCCGTTGATAATCCATTGACTGCAAAGAAAAATGATTTTTTAATCGCAATCATA
GGCATTCCACCTACTTTATTTGCCAGTAAAATATTCTCTAAAGTGACCGCTTGTTCATTT
TCATAGGGGCGAGTGATATAACTAAACCCTTCATTTACCATCACACATTCAGAAGGGTGA
TAAATAAAATTAATCGTCGGGTTTTCATTAATTGTTTTTGCCAGTATTTCACATTTTGGA
TGAGCAAAACGATCATCATCATCTAAAAAGAGTAGCCACTCGTTTTCAGCAAATCTTGCT
CCTACATTACGACTTTCTGCTGCTCCTAAATTCTGTTCATTCCTAATCACATTGGCAGGA
AATGGGTAGAGATGTTTAATTTCTACTGGCTCAACAGAGTGATCATCGACAATAATCACT
TCAAAATTATATTCCGTTTGATATTCCAAACTTGTTAATAATGCAGGAATTTCATTTTTT
CGATTATAAGAAGGAATAATAATACTAAACATTTTCTGTCTTGTTATTTAAAAATAGAAT
TTTATTTTTACCTTCATTGCCAAATAAAGATAAAAACATTAATAACACTAACATAATGCC
AGGGAAAGCATAGGCATCGGCTTTTACATTTAAAATGGAGAGAATAAGTAAGGTAGATAA
GATAAAAATCCAACTACCGTCAAACCAATTTATTGCCACTTTTCGTACGAAGTAACACAT
AAATAAGAAGCAAACAGAGAGATAAATAAATCCGCCATATAATGTTTGGCGTAAAAAACC
AGAGTCTGTTTTGCCGTAGTAGCCACCTTGAGGATAAAAATAACGTCCATCACCAATTAA
AATCTGTTTTAATTCAGGGATATAAAGATGATTTTGAACTAGATTATCCGTAGATGAACT
AACTAAACCATAGCCGTGAATAACATTGATTAAAGGCTCTAAAGCGTGTTGTACATATTT
ATTTTCTGCAAAATTAAAGGCTAAAAATAAACAGATAGTTCCAAAGAGCAAAATGGCATA
GGAAATCGCCTGTTTTTGACACTGTCGAATGCTCAGCTGAACACCTAATAAGGCTTGGAA
AATGGCATTGCCCGTGAAGTCAGTTCACCGATTAAATAAACTGCACTGTCTTTGATGGCT
CTCATTGCATCTCTTTCTCAATCAAGCTATCCGCCAGTTGCAAATCTAATGTGGTATCAA
TATCGACTGAGCGATAGGTTGGCATTAAATAGAAACGCACAGGTGGAATAAAGAAGTATT
TTTCTTGAAGTAGGCTGGCGACATCGTTGATATAAATCGCCCCATTCGCACGGTATGCTT
TTGGTAATTGCTGACGTGGTGCTTCAAAATCTTTGATTTCATTCATCGGGAGAATATCAT
CTCCATTTAAAACAAATGATTTATACGGGTGGTGTTCACATTCACAAGCGGATACCACAG
ACTTACTTTTTCCACCTAAAAAGATTTCCATCGCATTGCGAATATCTAACGCATTGCGAA
GTGGGCTAGTGGGTTGGAAATGAGCGACAACGCCTTCACGGATATTTAAGGTTTCTAAAC
AGTGCAAAATAACATCAATAGTACGAGTATCACTTTGAGCCAATTCAGCAGGGCGAAGTA
GTGGTGTTGCACCATATTTTTCACCTTCCTGTAAAATACGTTCGCCGTCTGAAGTGACAA
CGATTAAGTCAAACATTCCAGACTCTTTTGCTGCAAGAACTGCACGCCCTACGAGCGAAA
TTCCACCGACTAATTGTAAGTTTTTATCTTTAATCCCTTTCGAGCCTGCTCTGGCTGGAA
TAATTGCAATTTTTTTCATAAATCTAACCGCTAGTAATATGGCTAATAAGAATCGCTATT
TTAATTTTAAAGAGCGAGTTAAACAATAGACAACGGAAAAGGAATGAGGAATAATAAATC
TCTTTTACTTACTTGACAAAATTGCCTACTCATTATGTTTGCTATCACAAAATTTATTAC
TGCGGTCATTCTTCCACCATTTAACATTCTGATTTTATGGTTGTTTTCTTTAATTTGTTT
CCGCTTAAAATGGAAAAAATTAGGTTATCTCTCAACTTTTTTAGGTGTAGCAATGCTCTA
TATTTTCAGTATTCCCTATACTTCGCAAAAATTGCATGATTCTCTGGTAACGGAAGATAA
CCTTAGTATTGAAGATTATAAATCGGCTCAAGCTATCGTTTTACTTAGTGGTGGCTTGCG
TGATAGTAAAGAGTTATTTGGCAAATTAGCGATCAGCGAAATAGCATTAGAGCGGGTACG
TTATGCTGCTTTTTTACAAAAAGAAACGGGCTTACCTTTATTGATTACGGGAAGTAGCCC
AAAAGGGACTTCAGAAGCTGCCGTCATGAAAAAAGAGCTCGAACAATTTTTCCATATTCC
AACACAATGGTTGGAAGAAAAAGCCAAAACGACGGCTGAAAATGCGAAGTTTTCTAAACC
GATTTTAGAAAAAGAAGGTATTAATAAGATTGTGCTAGTGACAAACCAGTGGCATATGCA
ACGAGCAAGAATGCTATTTGAGCGAGAAGGTTTTGAGATATTACCTGCAAGTGTTGGAGC
AGGAAAAATGCCTGAAACCTATGGATTAAATGTATTTTACTTTATCCCACAATCAGGAGC
ATTACATAGCAATATGCACGCCCTGAAAGAATGGATTGGATATTGGAAAGAGAAATAACG
GACATTATTAGGTTAATACATTTAGTAGATCAGCCCTAGTGTAAAAACAAATATCACTAA
AAATTCAAATAGACCGACTTGTTTAATTTTCCAGTTTCTTTTTGGCACAATAACCGCTCT
AATTAACCCAATGAAATAGGCAAAGCTAATGCCATAATCGCCTAAGGCGAGATAAACAAA
GATAAATATACAATGAAGTCCTATACTGAACTTACAGTAAAGAGGATTTTTCCGCTCTCG
AGCAACGCTTTTTACATAAATTGTTGTCCCAATAAAAAATAACGTAGGGTGGAGTAAAAT
CTCAAAATTATATTGGTTTGTTGCTAAATAGAAACTTGCCATTCCAATTATGCCGAAGGT
TAAAATACCTGCAATATCATTGATTAAGTTTCGTTCATCTTTTTGTTTTGCATAGTAAAT
TTGGAACCCTGCAAGCGGCAGGATTGGGATTATAAATTGCAAAATAGAAAAATGACTTAA
GAGTACGGGAAATATAAATATGCCGCTAAATACGGCATAAATAATCATCCAGCGTTTATA
TTTTTCATTTTGTTTTTTGCTAACGACGGAGAAAAAAGGATAGGAAAAGAGATAAGTAAA
AAACCAGCTAAGCCCAAGCCAAAAATGATTCATTACAAAATGGCTAGCAGAAATACCATA
AATAAATGGTACAAATGCCATCACTAACGCTCCGTACTGATTAGAAATAATCGGCTTTTC
TTTAAATATCATGCTTATTTCTCTACTATTTTGTCTTGGTTCCCATATCCAGTTTTAAAT
TTGATACTCTACTATATTGATTTACTTTACTTGCAGCTTCTTCCCTACAAAGATTTTATT
TTGTTTTAAACCATTTAGCTGGCTCAATTTTTCAGGTGTTGTTTTATACATGCGAGCAAT
GGAATAAAGTGTTTCATCTTTCTGAACAACATGATATTTCGCATTGAGATCAACCGTTTT
TTCTGACGCTTTAGACGATTGTTTTTGCTTAGTTTCCGTCGTTATTTTTGCTTTCTCTTT
AGTTTTTTCCTTAGGCGAAGTCACCGCTGCTTTAGCTTTTTTAGCTTCCTTAGAGCGATT
TTCTACCTTTTTTTCAGTTTTCGATTTCTTGGTTGATTTTTCATCATTAACTGCTATTTG
ATTTTGCTGTTTTGGTAATCTATTTTTATATGCAATTAACCCTTGATAAATCGCCTTTGC
AATCTGACGGCGATACGCTTTTGTGGCTAAACGTTGTTCTTCCGTTGCATTAGATAAAAA
GCCCGTTTCCACTAGAATTGAAGGAATATCAGGGGAACGTAATACGCTAAGGCTGGCGTG
TTGTGGCGAACTTTTTGCTAATTGCGTAACATTTCTCAGTTTGTCTAAGACTGTTTTACC
TAACTCATAGCCTGAACGTTGTGCGTGAGAAAACTGCAGATCAAGCACTGTCTGGTTCAA
GTAACGTTCATTATTATTTGCCAAAACCGAACCTGCCCCACCTAATAATTCCGATTGCTT
TTCGTGATCTTCCAACCATTTTCCTAATTCATCATTTGCACGACGATTAGATAAAACCCA
AACCGAAGCCCCTTTCAGATTATCTGAACTAGGTGAAGAATCAGCGTGGATTGACACTAG
ATAATGTGCCTTATTTTTACGAGCAATTTCAGTTCGATTAGGTAGTTGGATAAAATAGTC
ACCATTGCGTGTCATTACTGCCTTGAAATTAGGATCTGCATCTAACAACGCCTTTAGTTC
TCTGGCAATCGCTAAAGTCACCTCTTTTTCTTTGACCCCTAAATTTTTACCGATAGCCCC
TGGATCTTTGCCCCCGTGTCCAGCATCAATGGCAATGGTTAATTTTGCTTGTGCGGAAAG
AGCAAGAAATAAACTCATTACCGTAAAGCAAACATAATGTCGTAATTTCTGCATAGTATT
ACCCTAAGCGGTCTGATATTCTAAATAATTTTCCAAAATCTGTTTTGCTAAGTCGTTTTG
AGGCATAAGAGCTAGATTTCGCCCTGTTTCTGCATAGTCAATTTGAATAATAAAGTCCGC
AGATGGGATCATTCCTTCCCCTCGACTTGCCCATTCTAGTAAGCAAACCGTTTGTGGACG
GAAGTAGTCCCTAATTCCCATAAATTCTAACTCTTCAGGATCACTCAAACGATATAAATC
AAAATGATATAAAGCATAAGGGGGAAGCTGATACTCTTCCACTAAAGTATAAGTTGGACT
TTTTACATTCCCATTATGCCCAAAAGCACGAACAATGCTCCGAGTGAGCGTCGTTTTTCC
AGCCCCTAATTCTCCATTCAGATAAATCACAATCGCTTTTTCACTATGATTTTCTAAATA
GCGTTGAAGTTGTTGGGCAAAACGCTGACCAAAATTGAGCATTTCTTCTTCAGTTGCAAA
ATAAAATGATTGCATTATTGTTAATCTAAATTAATAAAATGGTGACGATAAAACTTCAGC
TCTTCGATAGACTCTTTAATATCATCTAAAGCTAAGTGGCTGTTTTTCTTACTAAATTGT
TTAAGCATTTCAGGCTTCCAACGGCTCGCAAGCTCTTTTAATGTACTCACATCTAAATGG
CGATAGTGGAAGTAGTCCGCCAAATCTGGCATATATTTATAAAGGAAACGCTTATCTTGT
GCAATACTGTTACCACAAATCGGCGAAGCCCCTTTCGGCACCCATTTCTTCAGGAAATCT
AATGTCTGTAATTCGGCAGCACGTTCAGTTAATTTACTCTGCTTCACACGCTCAACCAAC
CCATTTGCAGTATGGGTTTTCACACACCATTCGCTCATTTTATTTAATAATTCATCGGGT
TGATGTACGGCAAGCACAGGGCCTTCAGCCAAAATATTCAGATCTTTATCGGTGATAATG
GTAGCAATCTCAATAATTCGCTCTTTTTCAGGATCAAGCCCTGTCATTTCGAGATCGATC
CAAATTAAATTTTGTTTGTCTTGTTGGCTCATCTTTTTCAATTAATTATCTAAAATTCCA
CAGGATATTATTTATTGTAGCATTTCATGCACCACTTTCATAAACCCATCAGCAGTAGCA
TAAACTTCTTCTTTGCCTTGAGCTTTTAAAATCATATCGGAAAGCTCACGGAATGCGGAA
TGTCCGCCTTTACGCGTTAAGACTAAATCTGCCTGATTTTTAACATAATCAAAAGCATCG
CCCACGGCAACTGCTAATCCACAGACTTCAAATGCGGGTAAGTCCAGTGTATCGTCGCCT
AAAAATGCAGTTTCTTCGGCTGAAACCCCCGCTTGTTGCATTAACTCAAAACAGGCATCA
CGCTTAGACATTTTGCCAAGTTGGAAAAGGGGAATGCCTAAATCTTTGATGCGACGGCGT
AAAATCGGGGTGTCACCGCCCGATAGCACTGCAACTTGAATGCCGCAAGCAAGAAGCATT
TTGATCCCTAAACCGTCTTTCACATTGAAGTATTTTAATGCTTCGCCATTTTCGGTGTAA
TAAAGGCTACCATCAGTGAGTACACCGTCCACATCGGTAATCACAAGTTTAATTTTTGTC
AGTCTTTGCATAAGTATCCTTGATTTCAGTTAAGTGGAGTTTTATGATCTTGCCCATTAT
AGCCTTTTGGAGTAGCCAATGTCGATTTCTCAAAATTTAGCGACAATTTCTCAACAAATT
CAACAATATTGTCAGCAAGCTAATCGCCCTGAACAGAGTGTTAAACTGCTTGCTGTGAGC
AAAACTAAACCCATTTCAGCCATTGCCGAAGCCATTGAAGCAGGGCAACATGCCTTTGGC
GAAAATTATGTGCAAGAAGGTATTGAAAAAATTCAGCATTTTGCGGAGAACGACACATTA
GAATGGCACTTTATCGGTTTATTACAATCGAATAAAACGCGTGTAGTGGCTGAGCATTTT
GACTGGGTACAAACGATAGATAGGCTCAAAATTGCACAACGTTTAAGCGAGCAACGTCCT
GAACACCTGCCTGTACTGAATGTTTTAATTCAAATTAATATCAGTGATGAAGCATCTAAA
TCGGGTATTTCTGCGAAAGAAATGCTAGAATTAGCCACTCAAATTAGCCAACTGCCACGT
TTGAAATTGCGTGGTTTAATGGCAATTCCGAAGCCTGAAAGTGAGCCTGAACAACAGAAA
ATCGCCTTAGCTCAAATGAATGAACTGTTTCTTCAATTACAATCTCAATTTGAAGGGATT
GATACGCTATCAATGGGAATGTCTGATGATATGCCAAGTGCAATTGAATGCGGTTCGACA
ATGGTGCGTATTGGTACGGCGATTTTTGGGGCAAGATCTTAAATTTGATTGCACTTAAAG
ACAAATATTCTTATCCTTTCCACATTTGAAAGTTCTAAGGGAGAAGCTATGCGACCTAAA
GCAAAATTTAGAAAAGATTACCGTCAGCCTGATTTTACTATTCATCAAATTTATCTTGAT
GTTCAGCTTGATCCTGAGCAGACGATTGTCACATCGACGTTGTCGATCATGCGTAAGAAT
GCAGAAGCGACTACGTTACGTTTAGATGGGCATAGCTTTGAATTTTTATCGATTAAATTT
AATGGCGAGCCATTCAAAGAATATCAAAAAGATGATGAGGCTTTGACTTTAAATTTAGCC
GATTTCCCTGCGGATCAATTCGAGCTGGAAATTCAGACAAAACTCAATCCATCAACGAAT
ACGTCACTACAAGGGTTATATCAATCAGGCGAAGGGATCTGCACGCAATGTGAAGCGGAA
GGTTTCCGTCAGATTACTTATATGCTTGATCGCCCTGATGTGCTTGCAAAATATCGCACC
AAAATCACCGCTTGTAAAAGTAAATATCCATACCTGCTTTCTAACGGCAACCGTATTGCT
CAAGGGGAGCTGGACGATGGTCGTCACTGGGTGGAGTGGGAAGATCCGTTCTTTAAACCA
AGCTATTTATTTGCCTTAGTCGCAGGGGATTTTGACCTGTTACAAGATAAGTTTATCACG
ATGAGCGGACGTGAAGTTGCCCTTGAAATCTATGTGGATAAAGGAAATCTTGACCGTGCC
ACTTGGGCAATGGAGAGTTTAAAACGTTCGATGAAATGGGACGAAGAGCGTTTTGGGCTG
GAGTACGATTTAGACATTTATATGATCGTGGCGGTCGATTTCTTTAATATGGGGGCAATG
GAAAATAAGGGGTTAAACATTTTTAACTCGAAATTTGTGCTGGCTAATCCGCAAACTGCA
ACGGACGATGATTATTTGAATGTTGAAGCGGTGATTGCTCACGAATATTTCCATAACTGG
ACGGGCAACCGTATTACTTGCCGTGACTGGTTCCAACTCAGTTTAAAAGAAGGTTTGACC
GTTTTCCGTGATCAAGAATTTACTTCAGATTTATGGTCAAGATCGGCAAAACGGATTGAA
GATGTGCGATTGTTGCGTGCGGTGCAATTTGCCGAAGATGCAAGCCCGATGGCTCACCCT
ATTCGCCCTGAAAAAGTGATTGAAATGAATAATTTCTATACGGTTACCGTCTATGAAAAA
GGGGCTGAAGTTATTCGTATGATCCACACCTTACTCGGCGAAGAGCGTTTCCAAAAAGGA
ATGAAACTCTATGTGGCAGAAAATGATGGCACGGCGGCAACCTGTGAAGATTTTGTGTCT
GCAATGGAACGTGCTTCGGGAGTTGATTTAGATCTGTTCCGCCGTTGGTATAGTCAATCG
GGTACGCCTGAATTAACGATTTCTGATGAGTATGATGAAAAACGTCATACTTACCGCTTG
CACGTTTCTCAAAACACACCACCAACCGCCGATCAGCTTGAGAAAGTGAATTTACACATT
CCGTTGAAAGTAGCGTTATATGGTCAAGATGGTAAGAAAATCAATTTACAACACGAATTA
TTAACTGTCAGTGATGTGTTAGATGTGGTCCACGAACATCAAACCTTTGAGTTCCACAAT
GTACAACAACGCCCAGTGCCTGCCTTGTTATGTGATTTCTCAGCCCCTGTGCGTTTAGAT
TATGACTATTCAACAGAACAGCTTTTAACGCTCTTGAAGTTTGCTGAGAATGATTTCGTG
CGCTGGGACGTGGCACAAATGTTGTTTAACAATGAGCTGCGTGAAAATCTAAGTCGCTAC
CAACAGGGCGAAGCAATTGCATTCTCACAAGGTTTGTTAGAAGCACTCACCTTTGTGATC
GATAATGCAAATAAAGATCCTGAACTTGCCGCTTTAACCTTAACCTTGCCAAAAGAAACG
GAATTTGCTGAGTTGTTTAAAGTGATCGATCCTGCAGGTATTGCGGCTGTTCGTCAATTT
ATGCAACAAGCGATTGCTGAGGAATTAAAAGATCGTTTCTTAGTCGTTTACAACCAAAAT
AAATTAACGGAATATCGTGTGGTTGCTGATGATTTGGCAAAACGTGCATTACGCAATGTT
TGCTTGTCTTACCTTGCCTTTACTGAAGTAGGGAATACCTTGGTACACAAACATTATCAT
CAAGCAAATAATATGACGGACACTTTGGCTGCACTCACGGCTTCGACCAAAGCACAACTT
GCCTGTCGAGATCAGCTTCTTGCCGATTTTGAACAAAAATGGCAACACGATGGCTTAGTG
ATGGATAAATGGTTTGCTTTACAGGCGACACGTCCTGATGAAAATGTGCTTGAAATTGTG
CAAAATTTATTAACGCACCCAAGTTTTAACTTCAAAAATCCAAACCGTGTACGTTCATTA
GTTGGGGCATTTGCAAGCCAAAACCCAAGTGCATTCCACGCTATTGACGGCTCTGGCTAC
CGTTTCTTAGTCGATATGTTGATTAAGATGAACGAAAGCAATCCGCAAGTGGCGGCACGC
TTAATTGAGCCGTTAATTAAACTTTCTCGCTATGACACTCAACGTCAAACCCTGATGCGT
CGCGGCTTAGAGCGTTTGAAAGGTTTAGATAATCTTGCTCGTGATTTGTTTGAAAAAATT
GAAAAGGCATTGCAGTAATGATCTGGCATAAAGCATTATTTTCTTTTCACGGAAGGTTAA
ACCGCAAAGGCTTTTGGATCGGCTTTGGGATTAATTTTGCATTTTTGTTTATTTTTGCAA
ATTTTATCTTAAATCCGACCGCTTTCAGTTGGATTAGCGTTCTACCCTTGACCCTTTCAC
TTTACAGTTTATCTGCAGTGATCGTTAAACGCCTACACGACCGTAATCGTTCGGCGAAAG
CCTTGTTTATGGTTGCGGTGCCGATATTGTGTTATCTCAGTTCATTGGGATCGCAAGGAA
CAATGGCATTTGTGCTAGGCATTATGATGCCGATGTTTATCGGAACGATTTTAGTGATGG
AATGGGGTGTTTTTGCAGGAAATCCTGAAGCTAATCAATATGGTGAGAAAGGATTGAGTG
TGAGATTTAAATAATTGTAGGGTGGGTCTTGACCCACCATTCCGTTGTAATCTCTTGAAT
TTATTGGTGGGTTAAAACCCACCCTACAAAACTGTTTTTTAAATCTCCCCCAGCCCCTCT
TTTTCAAAGAGGGGCGTTTACAAATTTTAATAACAAACAAATACAAAATGACCGAAATAA
AACTTAACTACCACAAAACCCATTTTTTAACCTCTGCACCTGATATTCACCATTTACCAG
AAGACAGTGGCGTGGAAATTGCCTTTGCAGGGCGTTCAAATGCAGGGAAGTCGACGGCAT
TAAATGCCTTAACTAATCAAAAAAACTTGGCTCGTACCTCTAAAACCCCAGGGCGTACGC
AGTTAATTAACTTATTTGAAGTAGAACCAAATTGTAAATTAGTCGATTTACCAGGCTATG
GCTATGCGGCCGTGCCTGAGCAGATGAAACTTCAGTGGCAACGTTCTTTAGGTGAATACT
TGCAGAAACGTGAATGTTTACGGGGCGTAGTGATTTTAATGGATATTCGTCACCCGTTGA
AAGATCTCGATCAGCAGATGATCGAGTGGGCGGTATCTGCGGAGTTGCCTGTATTATTGC
TACTTACCAAAGCGGATAAACTTAGCCAAAGTGCGAGAAGCAAAACCGTCAAAATGGTGC
GGGAAGCGATTTTACCGTTTCAAGGCGATGTGCAAGTCGAAGCCTATTCTGCATTAAATC
GTATTGGTATTGATAAACTTGCGACTAAATTAGATAGTTGGTTCGCCGAAATTTTTACTC
AAACCCAAGAGATAACTTATGTATAACTTAACCGAATTACGCCAAGAAACCGATGAAATC
ATCAACTCTTTATTAGCCGATGGAAGCGATCCTGAAGCCCTTTATATTATCGAACACCAC
GTTGCTCACCACGATTTCGATAAACTCGAAAAGTTAGTGGTAGATGCTTATAAGTTGGGC
TATGAGATTTCTGAAGCAGAAGAAGTGGAAGAAGAGAATGGCGATCTCGTGTTTGTGTGC
GATATTGTTAGCGAAATTAAACTAGATGCGGAACTTATTACCGCTCAACAAAAAGAGCTA
CTGCCGTTAATCGAAAAATCGGGTGCGGTTTATGAAGGCTGGGGAACTTATTTTGAAGAT
CCGAACAGTGATGAAGATGAATATGGCGATGACGGCGAATTTTTCGATGACGAAGATGAT
GATTTTGATGATGAAAGACGTTAACCATTAGCAGAATTATGAAAATAAATGATAACCCTA
TGTAGAATATTTACCATGTAAGAATCAAGTAATAAGGAGGAGCAATGCTAACAAATTGGT
CAGAAGGTTATGTTAATGATATTAATTATACGACAGGTTATTACGATGGATTAAATAGCC
ACCAATTAATTTGTCCATTCTTAATAGCAAATTTACAGCCGCCAAAAGTCATTAATGCGT
GTGAGTTAGGTTTTGGGTTTGGTGTATCGCTTAATATTCATGCAGTAGCAGGAACAGTAA
AATGGTACGGGACTGATTTTAATCCTTCTCATGCGTTCTTTGCTCAACAATTAGCAAACC
AAGGCAATCCAGATAAAGTCGTTATTGCAGATCAATCTTTTGCCGAATTTTGTCATCGAG
ATGACTTACCTGATTTTGATTTTATTGCTCTACATGGTATTTGGTCTTGGATTTCACCAC
AAAATAGAGAAACTATCGTTGATTTTATTCAACGTAAATTAAAAGTAGGTGGTGTAGTCT
ATATTAGCTATAACACATTACCAGGATGGGCAGGAAAATCACCAATTAGATATTTATTAA
ATCAATACTATAGTAAATTATCTGCTACTCTAGAATCAAAAGATCAAGCGATTAAATCAG
CATTAGAACATACAAAGAATATGCTTTCAGTGAGTAATAGTCTCCTTTCTCTCTCACCTT
ATTTGTTGGAACAAGTTGAACAGATCAAAGAACAAAATTCTAATTACGTCATTCATGAAT
TTACTAATCAGAATTGGTATCCAATGTATTTTTCAGAAATTGAATCCTGCTTGAAACAAG
CTAAATTAAGTTACGCATGCTCCGTTTCTTATTTAGATGATTTTGATGAGGTTTTATTTG
ATGAAGAGCAACAAAAATTATTATCTAGCATTCAAGATCCTTCTTTATTTCAAACAGCAA
AAGACTTTATTTTAAATAAACAATTCCGCCGTGATTATTGGGTTAAAGGAAAATCTCAAC
TTACTAATCAACAAGGAGAGAAAGAATGGAAGAAATTAAATATATTACTTGTTTCATCTA
CAACAAAAATTTCGACCACGATTAAAAACTACCGACAAACGGAATTTAAAGAAGAATTAT
TAAAACCTATTATTGAAAAATTATCTGATTATAAGATTCACTCGTTAGAATCTTTGTGTG
AAGCCTTAAAAGGGGATATGCCTCCAAATGCATTATTTAGAATAATTGCCCTATTAGTAG
CTCGAAAAGAAGTTGTCATTACTCAATCGGCTGAAACAATAGAAGCAGCTACAAATTCCT
GCCAGAAATTTAACCGAGCTATATTGGATAATCCTTTTGCTTTTAATAACGTTAACTATC
TGGCAAGTCCTGTGTCAGGTGGTGGGATTTATTATTCTAATATTGAATTACTCTTTTTAT
CTGCATATGTACAGAAAATTCCAGAGAAACAGTGGGAAAAATATGTACGTACTATTTTAA
CAGCACATAATCAACTATTACGTAAAGATGATAATATTCTATCTTCTGAAGAAGAGATAC
TTGGAGAAATATCTCGTCTGAAGAAAGAATTTTTAGATGATAGATTTGAAATTACAAAAA
GTTTAAAGGTGGTCTAGCCCCTTTTTCACCCAATATTGATACGGCTTAGTGTCCGTTTGA
CTTTTTAATAGCTGATGATCCATAAATTGACAAAAACTCGGAATATCACGAGTAGTTGCA
GGGTCGTCAGCAATAATTAGCAATACTTCACCATCTGCCATATTGCGAATGGTTTTACGA
GTAAGCATTACGGGTTCAGGGCAACGTAGCCCTAGGGTATCTAAAGTGTGGTTAATGGTT
AGTTCGGTCATCGTTATTATTCAAAATTAAAAATTACAGGATATATATGCAACAGCTTTT
CTCTCAACACATCGCACGTATTCAACAAATCGTACAGCACGCCTTAGAGCTGGCTCGTCT
TGACGGGCTTTGGATTTATGCAGGGCAGGCAAAATACCATTTTTTAGACGACCAAACATC
GCCATTTAAAATCAATCCGCATTTTAATTATATTTTCCCTGATCCCACCGCAGAACAAAG
TTGGCTTTTTTTAGACGGTAAAAATAAACCGAAACTCTATTTTTATGCACCGCAAGATTA
TTGGCATTGTACGCCAAATCCGCCAACGTTGGCATTTTTTGCTGATGAGTTTGAATGGCA
AATGCTCACGGATAGCCAACAAATTCGACAATATATCCTTAATCCGACCCATTGTGCCTT
TATTGGGGAACAAACGGAGCTTGCCAAATCACTAGGTTTTGAGCATATCAATCCACAGAA
AGTGCTAAATGTACTGCATTTTGAGCGTTCGATCAAAAGCGAATTTGAAATTGAGTGCAT
TTATCAAGCTCAACTCACTGCTTTAGCTGGACACCAAGCGGCAAAAGAGGCTTTCTTTGC
TGGTAAAAGTGAGTTTGAAATTAATTTAGCCTATCTTCAAGCGACCAAGCAATCGGATAA
CAATGTGCCTTACGGCAATATTGTTGCGATCAATCAGCATAGTGCGATTTTACATTACAC
GAAATTGGATTTCACGCCACCTTGCGAACGCCACAGTTTTTTACTTGATGCTGGCACAAG
CTATCTTGGTTATGCCTCCGATCTTACTCGAACTTATGCCTTTGATCCACAAAGTGAATT
TGCAGCAATGATTGCTCAAATGGAGCAGTTTAAACTGGATACGATTGCTGATATGCAAGT
GGGGATGAATTATCTAAGTTACCATACCCAAATGCACGGTTGGATCTCGCAAATGCTTCA
CCAGTTTGAGTTTGTGAAATTACCTGCCGATCAAATTTTTGAAGAGGGTATTAGCCGTAC
TTTCTTCCCACACGGTTTAGGGCATCAGCTTGGTTTGCAAGTCCACGATGTTGCAGGTTT
CCAACAAAACCATCGTGGCACTCGCAAAGCTCCGCCTGAGATTTATCCAAGTTTGCGCTG
CACTCGTGATTTAGCCGAAGGTATGGTGCTTACCATTGAACCTGGGTTCTATTTTATTGA
GATGTTGCTAAATCAATGGAAAAACCACCCGCTTGCTCGTTTCTTTAACTGGCAGAAAAT
CGACGAATTTAAACGCTACGGCGGTATTCGGACGGAAGATAACATTGTGATGAGAGCGAC
GGGGGCAGAAAACTTAACGGCAAAAGCTGAAAGTATCAGTAGCAGATAAGTAATTATTAC
AGATCCCATTTAGCTTAAAATATCTAAATGGAAAGTTGGTGTACTCATAAATAATATTTC
TAATCTAAAGAAAATAGATCTAATAATGTGGCAAAGCTTTGCGATTTCACTATATTGTGA
AACTCTTCAATGTAAACTTTATCTAGATCTGTTTCCCTGATTGCTGCGTATAAATTGCTA
TATAAGCCATTAGAAGTGATTTTTCTTGCAACAACATAGCCTTTTTCTAAATATGGTTTT
ACAGCCCAATAAGGTAAGGCCGCAATACCTCTTTTACTGGCAACAAGCTGAATGATTGCG
ATAGTTAATTCACTAGTGCGTCTTGTTGGGTTTATTCCTACTGGTTGTAAGATTTTTTTC
AATAAATCTAACATATTGTCGGGAACAGGATAATGAATTAGTGTTTCGTGACGAAAATCT
TCAGCTTCCCAAATTTCTTTTCGTGCCAAAGGGTGATCTTTGGCACAAATAGCAACCATT
TCATAAGAAAATAAAGGTTTATAAATAATACCAATGGACTCTTCTATTTCTGATACAACA
GCCCAGTCTGCTCGGTGAGTAAGCAATAGACCAACAGTATCAGTATGAAAACCAGACACA
ATATCTAATTCTATTCCCCCCCAATTTTGTCTAAAAATATCCATTGCTGGCATTAACCAA
TCAAAACAAGTGTGGCATTCAACAGCAATCCGTAATTCTCCAACTTCTCCTTGTTTAATT
CGGGTTATATCTGATTCAGCTTCTATTATTTTAGGTAAAATTTCATAAGCGAGCTGTACT
AAACGTTCTCCAGCTGGAGTAAAATGGATTGGCTGAGTTTTACGTTCAAATAGAGTTAGA
TCATATTGATCTTCTAACAATTTAATTTGATGAGATAATGCTGATTGTGTTAAATGAATA
CATTTGGCGGCAGCTGAAACACTGCCGCTTTCTTTTAAAGCAATAATAGTTCGTAAATGA
CGAAGCTCTAAGAAAATTGGTTTCATTAGTCTGAATTTTGAATGTAACAACTACAATTGA
CCTAGAATAGCATGTATTTACTATATTAGAAAATCGTTTTCCTAATCAGCATTACTTTAT
TTTTTATTAGCATGCTGGGTTAAATACATAGTTTCTATTATCTATATCATTTTATAAATG
GCAAATAGCCTTCTATTTAAATATTACTTAAAATATGAAAAAAACTATTTACTACCATAA
ATTAGCAATATTACTTTCTCTATTTTTTTCAAATGAACCGATTGTTGCTAAACATATAGC
ACAGAAAATATGTATAGTTGTAGGTATTTATGATGGCGATACTTTAACCTGCTTGCACAA
GCGGACACAACTTAAAGTACGCCTGCAATATATTGATGCCCCAGAATTTGCCCAGCCTTT
TGGTAATAAGGCGAAGCAATCATTAGCTCAACTGGCATTTAAAAAAGAGGTTGAACTTGA
GATTACGGGGTATGATAAATATCAACGGCTGTTGGCAGTGGTTTATGATCAGAGGGGTGA
AAATCTTAACTTAATTCAGGTGCAACGAGGAATGGCGTGGGCGTATCGCCAAACACAACC
TGTGTATCTGCAAGCTCAACAACTTGCTCAACAGCAAAGAATAGGTTTATGGCAAGATAA
AAATCCGATCAATCCTGCGGACTGGCGTGCAAGTAAGCGGTCGGATGAACATTCATTTTG
GCAAGGTTTTTCGCCTAAGGCACCGCTTGCCACTATAGACTGTAATGTGAGGAAAAGTTG
TAACGATCTTCCCGATTATGACACGGCGAAACGCTACTTTAAACAATGCCGTTGGCGAGA
GCTAGACGGCAATAATGATGGTATCCCTTGTAATAAACTTTATAGAAAGGCTCAGCGACA
ATGATTAATCATACTTTTCGTTCCCATTTCCCTTTTTTTCAAGATAATCCCGATGCGGTA
TATTTAGACACTGCCGCAACAACACTCAAACCGAAGGTGTTGATAGATGCAACGCTCAAT
TTTTATCGTTCATCTGGTTCGGTTCACCGTAGTCAATATGATTTTCCTCAAACGCAACGT
TATGAATTAGCAAGGGATTTAGTGGCAAAACGTTTCAATGTTGCAACACGAGATGCGGTT
ATCTGGACAAGTGGCACAACCCATTCACTTAATTTAGTCGCAAATGGTTTAGCTGACAGT
ATTGAAGCTGGTGATGAAATTGTGATTTCTGTGGCAGAACATCACGCTAATTTTATTCCG
TGGCAACAACTTGCTGAGCGTAAACAAGCGAGGTTGATTGTGCTGCCACTTAATAGCAAC
TACCAGATTGCCCCTGAAATGCTACAAACAGCCTTATCAGAACGCACTAAAATCGTTGCG
TTTAATTTGGTGTCAAATGTAACAGGGGTTAGGCAGCCTGCAGAGCAATTGATACCGCTT
ATTCGTCAGCAATGTTCAGCCAAAATTGTGCTTGATGTTGCACAAGCGGTCTGTTGTGAA
CAAATTGATGTACAAGCACTTGATGCCGATTTCTATGCGTTCTCTGCACATAAGATGTAC
GGACCAACTGGGGTTGGCGTATTAACAGGGAAATTGAGTAGCCTTGAGCAACTCCGCCCT
CTTTTATTTGGCGGAAAAATGTTACAAGAGATTACTGAGCAAAAGCTCACGATGGCAACA
TTGCCTTATCGTTTAGAAGCAGGTACACCAAATATCGCAGGAATTATCGCTTTTGGTGAG
GTGCTGGAGTGGTTGGAAAAATGGGATTTTTCAGCTTTAAACTCACCGCTTTATCAGCTT
GCGAAAGAAGCTCGCCAGCGGTTAGCGACTTATCCCAATATCCGTATTTTAGCGGAAGGG
TGTTTAAGCCCAACGATTAGCTTTGTCTTTCATCATCAACATCACGCAGATATTGCGGCG
ATTTTAGCCGAGCAGCAGATCGCTTTGCGTAGTGGCGAACATTGTGCCAAACCCTACTTA
CGTTATTTAGCACAAAATGGCACCTTGAGAATATCTCTTGCTCATTACAATGTGCAAGCG
GATCTTGACCGCTTTTTTACCGCATTAGATTTTGCTCTCGACATTTTAGAAAATTAATAT
CAACTTAGATCAAAAAATCGTAAATTTCCCGATTTTCTGCTAGAACGAAAGGGCGTTATA
GGGTAATCTTTGCAAGTTTTTTGATTTATTTTTTAAAATTAAATTTATAGGTATTGATAT
GGTAAAAAAAATTGCAGTATTAACCAGTGGCGGTGATGCTCCTGGTATGAATGCAGCGAT
CCGTGGTGTTGTGCGTGCGGGTTTAAGTGAAGGTTTAGAAGTATATGGTATTCAAGACGG
TTATTACGGTTTATATCACGACCGTGTTATCAAACTTGAACGCCGTTCAGTGTCTGAGGT
GATCAACCGTGGTGGTACATTCTTAGGTTCTGCACGTTTCCCTGAATTTAAAAATCCAGA
AGTGCGTGCAAAATGTGTAGAAACCTTGAAAAAATATGAAATTGATGCGTTAGTAGTTAT
CGGCGGTGACGGCTCTTATATGGGGGCAAAACTATTGACCGAAGAACACGGCATTGCGTG
TATCGGTCTACCTGGCACTATTGATAATGACGTTGCAGGCACGGATTACACTATCGGTTT
CCAAACAGCACTTGAAACCGCATTAGAAGCAATTGACCGCTTGCGTGATACTTCAACTTC
TCACCAACGCATTTCTATCGTTGAAATTATGGGGCGCCACTGTGGTGATTTAACCTTAAG
TGCGGCATTAGCAGGCGGTTGTGAATACATTATCATTCCAGAAAAAGGTTTTGATAAAGA
GTCACTAATACGCAACATCGAAGATGGTTTCAATAAAGGAAAACGTCACGCAATTATTGC
GATTACAGAATTAATGACAGATGTACACCAATTAGCGAGAGAGATTGAAGAACGCTTTGG
CCACGAAACCCGTGCTGCTGTGTTAGGCCATACCCAACGTGGTGGTGCGCCTTGTGCATT
TGACCGTATTTTAGCTTCTCGTATGGGCGTTTATGCAGTAGAACTCTTGATGCAAGGCTA
CGGTGGTCGTTGTGTGGGTATTCAAAATGAAAAATTAGTTCACCACGATATTATTGATGC
AATCACTAATATGCGTCGTCCGTTTAAAGAAGAAATCTTTAATACCTCTAGAAAATTATT
CTAATAAAAAGTGGCACTAAGCCACTTTTTTATTATCCGTATCTTTAACCAAATCACTGA
ATGAGTCGGTGTTCTATTCGGCTTTATCCCAAAATACTAATTGCTTTATTTACTCATAGG
TAATTTGTCAATTTTGTGCTTTAAGGAAAGGCAATAGCAATAATGCGATGCCAGAGGCTG
CACAAGCAATCACGACAAAAAATCCGGACCAGTGGTGTGATTCCATCACTAATGCTAAAG
GATAACCAGCTATAGCAGCACCTAAATATGCAAATAATCCCACAAACCCTGTTGCTGAAG
CTGGAGTTTTTTTATGGGAACATTCAGCAGCTGCCATACCAATAAGCATTTGAGGACCAA
ATACGAAAAAACCTACTGAAAAGAAAATTCCTGCTTGTAATATGAAATTTTCTTTTGGCA
TAAGCCACATTGCAATAATGGAGAAAAAAATACCAATAGCAAATAACAATGCCATTGGAC
CACGATTGCTAGCGAATAATTTATCTGATCCCCAACCAGCAACTAGAGATCCTATAAATC
CTCCTACTTCAAAGAGTGAAAGTGCACTATTAGCAGAAACAAGATCATAGTGATATTTTT
CAGTTAAATAGATATTTCCCCAATCGTTATTTCAAATGTACCACATAAAATATTCACTCT
CTCTTGCATTCCACGAATTCCAAATCCTGTTAACATCTGATATGTATCAAATCCAACCCC
GTTATCTGTAATAATAATATGTATATTATTTTTTATTTCAATTTCTATTTTTACCTTATT
TGCTTTAGCATATTTTATAATATTATTCAAACTTTCTTGACATAATCTATATATAGTAAT
TTCAAGAATATGTTCTAATTTTAAATTTTGATCATTTTTCCATATTAATTCAGTATCAAT
TTGATTATCTTGAAAATTTAGTTCAATAAATAGATTCTCAATAGCTTGGGGTAAATCTAA
ATCATCAAGTAGACGAGGTCGAATTCGATTTAGTAGTACTTTTGTTGTATCATAAATATT
AAGAGATAATTGCTCTATTGTGGTTGATATTTTTTCATAATCAGGTGCAATCCTTTTTAA
AATATTTGCTTGAGTTCTAATGGCTGTAATATTTTGCCCGACCTCATCGTGTAATTCTCT
AGAGATTTCTTGACGAATAGTTTCTTCAGTATTAATCAGCTGCCGAGTGAGTAATCTATT
TTTATTTAATTCGACATTGAGTTTATTTATTGCATTAGATCTATGAACATGTACTGTCTT
AAAACTCAAATTAAGTTTTTCGCCTATTTCCTTTGGTTCAAAACCTAAGATTAATAACTC
ACAAATTTCCCTTTCTCTTTTTGTTAATTGCCCTACCGGATTAGACTGTTTAGATGAAAC
TAATTTTGTGGTTAGTTCTGGCATTAGATATACACCTCCTGAGCATACTGTTTTAACCGC
TTGAATTAACTCATCAGGATTACATCGTTTGCTTAAATACCCTTTTGCTCCTAATTCTAA
CGCTTTTTTTATAATTAAATCTGAGTCATTTACACTTAGCATAATACAGTGGATACCTGA
CGGTATATCTTTTAATAAATCTAAGCCACTTTCATCTGGCATTGAAATATCAATAATACA
TACATGAGGTTTTAAATAAGGTAAATGTTGACGAGCTTCTTTAGCAGAAGAAAATTCTCC
AATAACAGTAACGTCACTCTCTAAAGAAAGGAGTTGAGAAAAACCAGAGCGTACAATGAC
ATGATCATCAATAAGAACAACATGAATCATAAAATCCTTCCAATTAATAATAGCGTATTT
CTATAAAAAATACGGTGGAAAAGTCCACCGTATTCTTGTTACTCGGCATATTCTATCTTT
TACGAATTTTTTCTCTTCTGCGATTGCAACGAAGGCTAACAATCCAATACAAGTAATTGC
TGATGCATGAAGTGCTGCAAAAGTACCACTCCATCCGGTTAGACCAAAAATTGGAGTACC
GTCAGCAATCATTCCTAATCCTAGTTTTGCAAAACTATCTCCAATTAAGTAAGCAAAGGT
ACCTTTTACACCATCAGCAACAGCAATTGCTTTTTTAGGGACAAACCCAACAGCAGCCAC
GCCAATTAGTAATTGAGGACCAAATACTAAAAAGCCTAAAGCAAACAATGCCGTTAAATA
CATAAATTCATTAGTTGCAAACTGATAGAACTCAAGAGTAAAAACAATCAGACCTAGGGC
AATACAAGCGGTTAAGGCACGACGACCATTTGCTAAATCAGATAAATATCCCCATAAGAA
TGTACCCACTAATGCCCCGACTTCAAATAGAGCAAAACCGGAAATAGCAGCATCTTTTGA
AAATCCTAATTCTTGATAGGCATATACTGGGGACCACTGATCAATACCAATACGAACAAT
ATATAGAAAAATGTTAGCAAAGCATAGTAGCCAAATAACTTTATTTCTTAATACATATTG
AACAAATATCTGCCATTTGGTCAGTTGATTTTCTTCAGTATTACGATCTTCCTCACTAAT
TTCCTCCCCAAATAATTCTTCCGCTTTACCTAAACCATATGCCTCAGGAGAATCAGAACC
ATAGCGTAATCCTATAAATCCAATAATTAATGCAATAATTGATGGAAATACAAACATTCC
AATGACATGTCCATTAAAGAAGACATTAGCTCCGAATAATGCAACTCCAGCAGCTGCCGC
ACCACCTACATTGTGTGATAAATTCCAGAAACCCAAAAATGTTCCTCGTTTCTTTCTAGG
CGTCCATTTAGTAATTGTGGAGTAGCTAGATGATCCCCCTGTACTTTGGAAAAAGCCACT
AAGTGCATAGAATGAAATCATTAAGAACAGTGCAATGCTCCCTCCTCCCATACTAGCACT
AAAGCCAAGCATACAGATGGCTGAAAGAATAAGCATAAATGGTACAAATTGTTTTGTATT
TTTACCATCAGCATAATAAGAGACTACTGTTTTCCCAATACCATAAGTAATTGAAAAACC
TAAGCCAATAAGTCCTAAATCTGTTTTAGTTAAACCGTAAGTTTCGATCATATCATTTTG
TGCGATGTTGAAATTCTTACGAATCAAGTACATTGCCATATAACCGATAAATACAACTAA
ATAAGATTGCATAAAAGGTTTGAACCACATTTTCCGTCTTTCTTCTAGGGGTAGATCTAA
GACTGGGCGTCTAACTTCAGCTAAAAATGAAAACATAATTTCCTCTGATATTTTTAAAAA
GATATTTAAATTTTAAGAAAATTATTTCATTGCTCCTTGAGAGAATCCCCTAAATAGAAT
AAGAAAATTTCCTAGTTTAGATACCGTTAACTGTATTTTGTGACTAAGATCACATTTTAG
GGTTTATTGTGAATTTCTAGGAACAATAACGGACAGATGGTTTTTCCCTTCAACCTTGGA
TATTTCTGCTATAACCGCAGGAGAAAAATGTACTCTCTGCTGTGTTAGTTGATAGACTAA
GTCAAAGACAAGGGGCAAGTGAGAGATAATCAGCACATGCTTTGCTCCCTCTTCTCGTAG
GAATTCAAGATAATCAATCACTGTGTCGGGATTTCCGTCAGGGGTAATCTCTTCCCATGT
TTCCGCAAGATTTGCAAAACTTTGCATAGTGTTGACCGCTTGCATACCTTGTTCTACGGC
TTGTGCCGTTTGCTGCGTGCGAAGGTAGGGGCTAATAATCACTTTATCTAATTTAATTTG
TTGATTTTCAAGCCTTTTTGCAAGCCATTGCCCTTGTTGATATGCCATCAATTTACCCTG
TTCAGTTAAGTTTCTCTGTGCATCAGTTGGGGCATTGAAACCTGCTTCACCGTGTCGCAT
TATCCAAATATTCATCGGTTTATCCTCTTCGTGGTTTAAACAGAACACTTTTAGGCGTAT
AATGCACGGCGTTTTTTGTTGTTGCAAGCAACAGATAAAAGATTTCTATTTTTCACAATT
TAAACAATGGAGTAATTGAATAATGTCTCGTAAACTCAGAAGAACCAAAATCGTTTGTAC
AATGGGTCCAGCTACAGATCGTGGCAATACGTTAGAAAAAATCATTGCTGCTGGTGCAAA
TATGGTTCGTATGAACTTTTCTCACGGTGTGCCTGAAGATCATATCGCTCGTGCAGAAAA
AGTGCGTGAAATTGCAAAACGTTTAGGCAAACACGTTGCGATTTTAGGTGACTTACAAGG
CCCTAAAATCCGTGTTTCAACCTTCAAAGAAGGCAAAATTTTCTTAAACATCGGTGATAA
ATTTACCTTAGATGCAGAATTACCAAAAGGCGAAGGTCATCAAGAAGCGGTTGGTTTAGA
CTATAAAAACCTACCAAACGATGTCGTTCCAGGCGATATTCTTTTATTAGATGATGGTAA
CGTTCAATTAAAAGTGCTTTCTATTGACGGTGCTAAAGTATTTACTGAAGTTATCGTGGG
CGGTCCATTATCAAACAACAAAGGTATCAACAAATTAGGTGGCGGTTTATCTGCTCCAGC
ATTAACGGACAAAGATAAAGAAGATATTAAACTTGCAGCGAAAATTGGCGTGGATTACCT
AGCGGTATCTTTCCCACAATCAAGTGCAGATTTAAACTATGCTCGTCAATTAGCAAAAGA
AGCAGGATTAGACACTAAAATTGTCGCTAAAGTAGAGCGTGCTGAAACCGTTGCAACTGA
AGAAGCAATGAACGACATCATTTTAGGTGCAGACGTTATTATGGTGGCTCGTGGTGACTT
AGGTGTGGAAATCGGTGACGCAGCATTAGTTGGCGTTCAGAAAAAACTTATCCGTCGTTC
ACGCAAATTGAACCGTGTTGTAATTACCGCAACACAAATGATGGAATCAATGATCAAAAA
GCCTATGCCAACCCGTGCGGAAGTGATGGACGTAGCAAACGCAGTATTAGATGGTACTGA
TGCGGTAATGCTTTCAGGTGAAACGGCAAACGGTGATTATCCAGTTGAAACGGTAAAATC
AATGGCAGAAGTCTGCTTAGGTGCAGAAACAATGCCAAGCATCAATGTTTCACGTCACCG
TATGGAAGCTAAATTTGCAAGCATTGATGAAGCAACGGCGATGTCAGCAATGTACACCGC
AAACCACCTTGAAGGTGTTTCTGCAATCATTGCATTAACCCATTCAGGTGAAACCGCAAA
ATTAATGAGCCGTATTAGCTCTGGTTTACCGATCTATGCACTTTCTCGTAACGAACAAGC
GTTAAATCGTTGTGCATTATACCGTGGTGTAACGCCAGTTCATTATGAACATGACAGCCG
TACTATTGAAGGTGCGAAAAAAGCATTATCTTTATTAAAAGCACAAGGCTATTTAATGTC
TGGTGATTTAGTGCTATTAACTCATGGTGATGAGTTAAAAGAAGGTGGTACAAATACTTG
TCGTATTCTTCGTGTAGAATAATTCTACTCATTAGCAAAAAATCCACGCAAATGCGTGGA
TTTTTTTATGTATTCAACAAACCAATACCTGTGTCTTCTCGATTTAGTCTAACGAATTTC
ACCTACCGAAACTTTAGCATCGGTATGTTTATTGCCAATAATTCGATCTTCACATTTATT
GTTTTCATCACAAATAGAGACAACAACGCTCTTCTCATCTTCTAGTGTTTCAGGTTGTAG
AGATTTAACTCCGAACTTATTATTTTCAACTAAATTACTCTGTTCGCGAGATAGATAAGT
TGGCTTAATCCCGTTAAGTTTATCTAATATCGTATTTAATTGACGCTCATTAAGTCTTTT
GATATTTCCTTCTCCGGCTAGCTCATCATCACCGTAGTTTGTTCCTCTCGGTTGCTCATA
AAATGTAAAATCAGTATTTTTCAGCACGATAGGCATATCTTTATGGCTGTAATAGGCTTT
AGCACCATTTGGAGCTAGTGCAATAACCGTGGCATTCTCAATCGTAGTCTTTGTAGCATC
GCCAAGGGCTAAAGCAAAGTTAGCTGCATTTGCATCATTATCCGCAGAACCTGTAATACC
AATTTCAGGTGAAGGTTTAGGACCAGTATTTAACAAGGTAATAGTTAAATCATTTTTTGA
TTTTTCACCGCGTAATGTTGCATTTTTATCTGTCATCAACGTATAACCTTGATGGCTTTT
CAGGTTAATTGAACTTTTATTTCGCCCTTCTAAATCACCAACGACATACATTGTTGCCGC
TTTCATTTTTGAACTTGGTGAAACATTCAGTTTTTCAGCCCCCTGAATATTTAATGACGT
GTGATCTAAAATCGTTTTATCTGCACTTAACCCAATTTTATGGATACGATCGTAATCAGA
TTCAAAAGACATATTTCGGTCAAACGTAACATTAAATTGACTATCGGTTAAATTAATATT
TTTTGCCATAAGATTAATAAAACCATCATGCGTTTTTATATTACTATTACGAATATTAAT
TGTCGTTTCTAAATGACTTTTAGGTGTTTTAATAACTTCTTGTTTAATTTTGTCATAACT
ATTATTTGTGGCAGTCCACCAATCAAATGCATATAGGAACTCATTATTAATCCATTGACG
TAAATTATTATTGAATTTCCATCGTCTTTGAGTATGATTTCGTTCTGTACGCAACGCTCT
ATCTTTGGTATTGAAAATCGCATAGTCATAGCTTGGTTTTTCTTTATTATAGGAATATCC
CCCATAAATATAGAAATTACCTCTTCCTATATGAGTAAGACGATCAATATCAACATTATT
AAAGCCACCAACAATGACAAAATCATCTACTTTATCAAGTTGCAAATTACTAATATTTAC
GCTAAAAGGCGATCTTTGAGTATCTTCTAAACAATAGGCAAGATTAATACAAGTTCTAGA
ATCTTCTAAATTTCTTCTTAAACCATTTCTACCTAAAACAATAGCACCATTATTAAAATT
AAATTTACTATCTATAATCTTAATATCTGAAATGCCTTTATCCGCAAAATGTTTATCCAT
TAGATCTGTTGCAATAAATAAACGCCCATTTTTAGTATCTATATTTGCTTTATTAAAACG
AATATAGCTAGGATTAGTATAATTTAATTGTGTATTTAATAATAAAACTGAATCAGTATC
TTTATATGAGTCTATATTTATATCACCTGAAATATCAAAATTATGTGCATTTAGATTTAC
TTCTCCTGAAATACCCAGTAAAGAACCTAAAAAATTACTGCTGATAAAAGAATTTTCACC
TACTTTTTTATTACCAACATCAAGATTATCTGCCAGCTTTAGATTAACTTTTGTTTTTAG
TTTTTTAGAGCCGTCATCATAATAGTTTTTATCTTCCCGACTTAAATCACCACTAAGATT
AACTTTCTTTATAGCTGGGTCTAGATAGCTACTGACTGCAAAATCAATACTATCTTTAAT
TGTAAGTTTTGCACCTTTTTCAGCATTTAAGTTAATTTCATTCTTTTTCGCTTTTATTGT
TAAATTTTCGGCTTGAATATCACTATTTTTTCCAAATTTAATATCATCAGAAAATAAAGT
TATTTTTCCAGATCGAGACATTACAACATTATCCGCCTGTAATAAGCCATCGTTATTCAC
AAGGTTATTAATTAACTCACTTTTTCCCTTAGCAGTTAGCTCAATATAACCATCTTCGGT
AATAATAGAACCTGAATTTTTCACAATACTATTTACTGTATTTTCTTCAATATCTAAATC
AATAGATGTCGTATCTAATTCTAAGCTAAATTTTCCGCCAGCGCCCAAGACAACTTGTCC
AGGGCTTTCAATAGTTTCATCACGTTCAAAATCAATCCACTTAAATCCCCAAGGATTACC
TTGACGGCAATCATTTGGATCGCTCCAACTACTATTACAATAGCGACCCTTAACTTTTTT
CTCTTGTTTAAAGTATTTAGCTTCAATTGTCCCCTTATTTTCAACATCATTTCCAACTAA
AACAACAAATGCATTTTCGCCATTTGCAACAATTTTACCCTCATTAATAATTTTTCCTTC
AGCAGTTTTATGATTTTTACGTGGAGTAAAATTGAAATTATTACTATTACTAATTTTTTC
AAGATCTTTAGTTGTTGCAAGTAAGCTACCCACATTGATTTCAGCACCTTTGGTTATAAT
AACTCCGTTAGGGTTAGCGAGAAACACTCGCCCATTTGCTTGCAATTTACCTTGTATTTG
ACTTGCATTTCCGCCCATAACACGATTATAAGCAATAGCGGTTGAATCAGGCTGCTTAAA
TTCAACACTATTTTGTTTTCCAATATCAAAACTTTCCCACTCAATACTCACTCTAGGTGA
TTCTTGAGTAATGGTCATTGCCTTATTTAAGGTATTAATTTTTGCATTGCCGTCTGTAAT
TTTATGGTTTTGAGGTAAGTCTGCAGCATAAAGATTTGTTGTGCTAAGTGCTGTTGAAAT
AGCTACGGAAAGTAAAGTTTGTTTACGCATTTATGTACTCCTTAATTAAAATGTTTTAAT
TGCAGATAACCAAAATTGATTTTTATCTACATTGTTATATTTCTTACCGATAGGTTTTGC
ATAAGCAAAATTAATAGAATAATGATTAGGTTCAATTAAATTCAAACCAACACCGATACT
TTTTAAACGAACTTTATTTTCAACAGATTCGGATAATTTCTCAGTATTTTTATATTGTTT
TCCAAAACCCTCATCATAAAAGAGTGAGCTTACTAATATACTTTTTGAGAAAACAGGTAA
GTAATGTTTTAGTTCCGCTTGGATAATATGCCCTTCATCAACAGAAACAGTACCTGCTTG
ATATCCTTTTACCCCTGATAATCCACCTAGTAGGAATTTATTTCCACTATCTAGATTTTT
ATCAGCAAATTGCCCACTGGCGGCAAATGTAATACTGAAGGATTTAGGTAAAAATTGCTC
GTGAGATAATGAATAATTAAATGTCGTAAATGTACGTTTAGGCTGGTAATTCTCTGATAA
ATAGTGTTTTTTCTCATTGGTCGAATGACTTTCTTTCCCAAAAATAGTATTGAAAGAAAA
ATAGGTAACACCTTCTTTTATACTATTCCAAGAACCACTCACTCCTATGCTAGTCGTATT
TACTTTCCGTTTTTGTTGTAAATCAACAGATTTTTGTTCATCTGACAATTTCTGATGATT
AAATGCTAATTTACTATCTAATCTTAAACTTGCAGTTCTAATAGTAGGGTGAGTAATATA
ACCACCTAAATTATAAGTACTCCCTTGAGCATTAAGATCTTTAAAATTCGCACCTAATTT
ATATTTTAAATAGTTTGAATTCACGCCAACTCTTGTGCCATATCCATCAATAATAAAAGA
ATAGTCCGCTCTTAAGTTATATAAATCGAAGGTGTTAGAAGCAAGCACATCAAAATGTAA
TTCATCACCAAGCCCAACTAAGTTATAAATTTTATTTCCCAATGTTGTTCTATATTTTCC
AGTATTATCATTTCCTTGATTATCAATGGAAATATATCCATTCCAACGTTTATTATCTTT
AAGATTAACCGTAAGATCTGTTTTACCCGTATTTTGTCCTGCTTTCAAAGATAATGCTGA
GGTAATTCCTTTAATGTCATTAAGTAATAGAGCTAACTTTTCTAGTTTATTTTTAACCAA
ATACGAATGGCTTTTCACAGTAGTATTCACCATCCGCATAACCAAGTCTTCTTTTAAACG
GCTTCCATTTCTAACAACTACCTGATCAAGCGATCCCTTTATCACGAAAATTTGCAATTC
ACCATTATTAATTTCTTGTGGTGGAATAAAGGCTTTAGCAACAAGATAATTGTTGTCACG
ATAGTAGTTAGTAATTTGTTGCGATAACCGATTTAAGTCATCTAAGGTGATTTCTTGATG
AAGATAAGGAGAGGTAATAGATGTCAGATTATCTTGAATTTCGTTTCCGTCCAACTCCAG
TAATTTGATTGAATCTAAACGGAATTTAAGACTTTCTTTGTTGGCGGGAAGATTCTCTTC
CTGTGTTGGTGTTTTGAACAGTTCTCCAGATGGTTTTACTTTTGCTACTTGTATCTGGCG
TGTCTGTTCCAACTGTTTGTTCAATGTTCCTGAATCTGGTATTGGATTTGCATAAGTAAA
GCCAGATACACATGAAAGAATGATTCCAGTAATTACATTTTTTCTATGAAAATGTTTCAT
TTTGATAGGTCTCCTTTATTAATAATGTATTAGAACGCTTTTTCTATTTATTTTTAACTA
AATGATAAGAATTATCAATATCATTATTGATAATTTACATTATCTTTTGTAGGATATTTA
TTAGTCAGACTAAAGGAGCAACTAAAATGAGACTATCAAAAATTTATACAGCACTCTTTC
TCTCTTTGCCTACCGTATCCCTTGCAGATAGCAATGTTTCAGCTGAGCTCGCTGAAATCT
CTGTGATTGCAAGTAGGGATGCATTTCATTGGGCAAATCACACAAGTGAGAAAGCAACCC
TAAATAAAAACCAATTATTAACTCAACAACCCATAAGTACAGCGGATGCGATTAAAAGGA
TTACAAACGTGGATATTGCTGGCGGATCAAGGGGAATTGCACAAAAGCCGATTATTCGGG
GCTTAAGTGGTAATCGTGTTGTTCAAGTGATTGATGGCGTTCGCCAGAATTTTGACTTAT
CTCACCGTGGTTCATATTTTTTACCTATGGCACTAACTCAAGAAATAGAAGTGATCAAAG
GCCCTACAAGTACTTTATGGGGAAGTGGTGCATTAGGGGGAATTGTTGCGATCAGAACGC
CAAATGCCCTTGATTTATTGAAAGATAATCAGCAAATTGGAGCAAAAATTCATCAAGGAT
ACCAATCTGCTAATTCTCTCTCTGAAACAGATGTCAGTGTCTTTGCCGCAAATGACAAGT
TTGATGGATTAGTGAGTGGCTTTTATAACCACGCTGATGATTTACGTTTAGCGGACAGTA
AAAAATTAGTAGACAGTCGCTATACTCAAAAAGGCGGACTTTTTAAATTTGGTTGGCAAA
TTAATGATGAAAATCGCCTTGAGCTTTCTCATCGTTTAAGTCATTTTGAACAAATTGCCC
CAACTAACAATGAAGTTGCTGAAGAATTTACCGACCAAGATGTGATAAAACTTATTGGAA
ACTGGCACCGAAATAATCTAAATGCTGCTCCTACCGAGATGTCTGCTTTCTATGAAGGAC
TCACATCAGTACTTGGAAGTGTAAGTTATCGAGCTAAACAAAAAATCACAGACCAAAGTA
GCGCACTACACTACTACTTTAACCCTAAAGATAATGATTATATCAATAGCCAATTAACAC
TATATCGTAACAGCACAAAAGAAAAAGAACAGCGTATTGAAAGCGGTTTGCAAGATCAAA
CTAAACTCAGCACTATGGGTTTAAGCATACGAAATTCGACGGATCTAAATTGGTTAGCCC
TAAACTACGGTGTTGATTTTATGTCAGATCGTGTAGTAACACAGCGTGAAAAAAATGCCA
CTACCCCATTCCGCCCGAATAATTATGATGCTAAATCTAAAAACAGTGCATTTTATCTTT
TAACACATATTCCATTATGGAATGAACGCATTATTGTTTCGCCAAGTGTTCGTTATGATC
ATTTTAAAACGCAAAGCGACGAAGCCAAATATAGTGCAAGCCGTTGGTCTCCATCCATCG
CTGCAACTTGGAAAGCAACAAATTGGCTAGATCTTAGTACTCGTTATAATAAAGCTTTCC
GTACACCATCAATGCAAGAACGTTTTGTTAGTGGCTCTCACTTTAGTGCAAATTTAACGA
GACGCCCATTTAATAATACCTTTGTAAGTAATCCAAACTTACGCCCAGAAACCGCGAAAA
ATAAAGAAATTGCTGCGAAAGTTCATTTTGACAATCTCTTTGTGCATCAAGATAAATTCA
TCTTCAATGCCACTTATTTCCAAAATGATGTCAAAGATTTTATTCATCTTGATATTTTCC
GTGCTTCACCAATAGAGATGATTCCATCTCTCTCACAGTATCGAAATGTAGAAAATGCTC
GCTTAACAGGATTTGAGCTAGAATTTGCTTACCAGCAAGAACGTTTAGCATTGGGATTGA
ATTATGCTCAAACAAAAGGCAAAAATCGCCAGACACAGGAAGCCTTATCCAATATTCCAG
CGAATAAATTAGGCTTTACTATTGATTACGCGATAGTGCCTCAAACATTTATGGTTGGAG
CGAATATCACTCACTATGCAAGTCAGAAACGAGTGCCTAAAACACACGCAATGACTTATC
CAAGTTATACTCTCACAGATTTAAAAGCAAGTTACACCCCTTCTGGCGAATGGCGTAATT
TACGTTTGGATATGATGATCGAGAATGTCTTTGATAAAAAATTCCAACCTGCATTTAGCT
TAATGGAAGGGGCTGGGCGCAATATTAAATTGAACGCTTCTTATCAGTTCTGATTTTTAA
CAAATATTGTCTTAAAAAATCCACGCAAATGCGTGGATTTTTTTATATACTGCTTCCATC
AATTCCTATCAAAATTTTGCTTATGTTATCCCTACTTTATGCCTTAAAAACGGAGAATGT
GATTTCTGAATTAAACTATCAATTTGCAAAGATGATTGATCAGAAACAGCAGGATTATAA
CTATACAGCTCAACAGCAGAATTTAGCTATCTTTCTGAGTGCATTAGTTTCTTTTAATGT
GATACAAGGACATAGTTGTGTTCGTTTAAATTCTGATTTAACAACCAATCCTTTTGGCTT
GCAAAAAAAGAATTTCAGCAGTGATTTTCATACGGAGATTTTGCAAAAAATTGAGGGAAT
TTCACCGCTTAAGTGGCAGTCGTTGCTACATAACCATATTGCTTTTAGCCAAGATCCTAC
ACAGGTTGCCCCTTTATTATTTCAACAGGGGCGGCTGTATTTTTATCGCTATTGGCAGGC
AGAGTATCGTATAGCACACTATTTACAACACGCGGTAAGTTTGGATTTAAAAAAAGCAGA
TATCGATCTTCATCGTCAAATTTTACAACGCTTTTTTCCAAAACAAGCTGATACGGATTG
GCAAAAAATTGCGGTTGCAACGGCATTAACTAAACGATTCTGTCTGATTTCAGGCGGGCC
TGGCACAGGCAAAACCCGAACAGTTGCTATTTTACTTGCAGCATTACAGCTTAAACAATT
AGAACAGAACCAACCGCTTTTAAAGATTGCCCTTGCTGCTCCGACAGGAAAAGCTGCGGC
TCGTTTAAAAGAATCTATTTCAAATAATCTCGCTAGCCTTGATATTCCTGACAGTTTGAA
AGCTGAAGTACCAACCAGAGCCTCAACAATCCATTCGTTAATCGGTATTAATCCCCATAG
TGATCTGCCTCGTCATCACGCTCAAAATCCACTGCATTTAGATTTGTTAGTCGTGGACGA
AGCGTCAATGATCGATCTCTTCATACTGGAAAAACTGCTGAATGCCTTAAAACCAGATAC
TCGTTTGATTATGCTTGGGGATAAAGATCAACTTGCTTCTGTAGAAGCTGGAAATTTAAT
GGGGGAGTTGGGTAGTTTGATCAGATTTGGTTATAGCAATGAGCATAGTGACTATCTAAC
TGAGGTAACAGAACATCAAATTTATCCTACAGTGGAAAATGTCCCCGCAATTTGTAATTC
ATTATGTCATCTTCGTCGAAGTTTTCGTTTTGACGAAAATTCAGGGATTGGGCAATTGGC
AGCACAAGTGAATGCTCAACAAGCGGTGAAATCGTGGCAGATTTTAACGAATAGGGCTTA
TGATGATTTAACATTAGCGTGTTACCCTAAAGTCACGGATTTTCCTGAAAAATCACAATG
GATACAATACTGTGTAAATAGCGTGGTAGAAAAAGCGGTGGAGTTATATTCCGATTACTT
GAACAAAGTGAAAGCTCGAGTACTTTCCCCAGAAGCCGTGTCTATCGGTGAGATATTTAA
AGCATTCCAACAAGTACGCTTTTTGTCAGCCTTACGCGTCGGTGAATTGGGCGTAGAACG
ATTAAATCAAACCATTGCAGAAGCCTTATTACAAGCACGTTTATTACATTTTAAACATAG
CCGAGATAGCTACATTGGCAAGCCGATTTTGATTACAGAAAATGCCCCTCAACTTCATAT
CTTTAGTGGTGATATTGGCTTAATTCTTCCAGATGAAGCAGGAAGATTAAGAGTATATTT
TGAAACAGAGCAGAATGGGAAACATTTAGACATTTCCCTTAGTCGTTTGCCAAGTTATGA
ACCCGCCTATGTAATGACCGTGCATAAATCACAAGGTTCTGAATTTGATCATACTTTATT
GGTAATGCCACTTTCTCATTCGCCAGTATTAACAAAAGAACTGATTTATACGGCGATTAC
CCGTGCTAAAAAACAGTTTACCTTGTTTAGTGAAGAAAAAATTTGGAAACAAGCAGTAAA
AGCAGAAATTCAACGACAAAGTGGATTAAAAGAACAAATATTGGCAGATATTTTAATGAA
ATGATTTGGAATAAGTGGACTATAATCCACAGAAATACTTTAGAAGATGTTAATGGCAAA
TTGCAGAAAATTCTGTTTCACATTAGAATAGGGTACATATTCTATTCTTATTGATCAATG
AGGAAAAACATGGAAACTATAGAAAAAATCCAAAAACAAATCAGCGAGAATCCTATTCTT
CTTTATATGAAAGGCTCTCCTAAATTCCCATCCTGTGGCTTTTCTGCTCGTGCTTCAGAA
GCTATTGTAAATTGCCAAGTTCCATTTGGGTATGTTGATGTTTTATCGAATCCAGATATT
CGAGCTGAATTACCAAAATACGCAAATTGGCCAACATTTCCTCAATTATGGGTAGATGGA
GAATTAATTGGTGGTTGTGATATTGTTCTCGAAATGTTCCAAAAAGGTGAATTACAGACC
TTGTTGAAAGATACTGCAAAAAAATATTCTCTATAGCGTCTAACAATCACATTATTTTGC
AGAGCTTGTTGTATAAAACAGCTCTGCCCTCAATTAACTTCTTGATTTTCTTTCAATTAC
TGATCATAGTATCGCTCTATAATACTTATTTCAAATAATACTTAATTTTGGCATCATGAT
TAAACGTCTCATTTAATTAGAGATTATTCCTTTCTATACTTTTTAATTATTTGTTAAAAA
ATTAGAGCTATATCACAATATTCCTCCCAAAATTTAGGTAGAATACCGATGATTTCATTT
ATTCAATTGTATAAAGGACACAACTATGGATGACAAATCTCAATTACGCCAAGCAGCACT
TGATTTCCACGAATTTCCTATCCCTGGTAAAATTGAAGTTACCCCGACTAAATCCCTCGC
AACGCAACGTGATCTTGCATTAGCTTATTCGCCAGGGGTTGCAGAGCCGTGTTTAGAAAT
TGAAAAAGACCCAGCCGCCGCCTATCGTTATACCTCAAAAGGTAACTTGGTTGCTGTGAT
TTCAAACGGAACTGCCGTGTTAGGTTTAGGCAATATCGGTGCATTAGCAGGTAAGCCTGT
GATGGAAGGGAAGGGCGTTCTGTTTAAGAAATTTGCAGGAATTGATGTATTTGACATCGA
AATTAATGAGAAAGATCCTGAAAAATTAGTTGAAATTATTGCTTCTCTTGAACCTACCTT
TGGTGGTATCAACCTTGAAGATATTAAAGCACCAGAATGTTTTTATATCGAACAAAAATT
GCGTGAGCGAATGAACATTCCTGTATTCCACGATGATCAGCACGGTACGGCAATTATCAG
TGCTGCTGCGGTGATTAATGCGTTGCGTATTGTGGATAAAAAAATTGAAGAGGTGCGTTT
AGTTGCATCAGGTGCAGGGGCGGCTTCTATTGCTTGCTTGAACTTGCTTATATCCTTAGG
TATGAAGCGTGAAAATATCGTTGTCTGCGACTCAAAAGGGGTGATCTATAAAGATCGTGA
CGATCGTATGGACGACACCAAGAAACATTATGCGATTGATGATAATGGCTGGCGGACATT
AGGTGATGCGATGCCAAATGCAGATATTTTCTTAGGCTGTTCTGCGGCGGGTGCTTTAAC
GCAGGATATGGTTAGAACAATGGCGGCTCACCCGATTATCTTAGCATTAGCTAACCCAAA
TCCAGAAATTACACCGCCAGAAGCGAAAGCTGCTCGTCCAGATGCGATTGTCTGTACAGG
ACGCTCAGACTATCCAAACCAAGTGAATAATGTACTTTGCTTCCCATTCATTTTCCGTGG
TGCATTAGATGTAGGCGCAACAACAATCAATGAGGAAATGAAGCGTGCGGCGGTTTATGC
GATTGCAGATTTAGCTCTTGCAGAGCAAAATGAGGTGGTCACTTCTGCCTATGGTGGCGA
GGGGACAACCTTTGGTGCGGATTATATTATCCCACGTCCATTTGACCCTCGTTTAATTGT
ACGCATTGCCCCAGCAGTTGCAAAAGCAGCGATGGAATCAGGCGTTGCTACTCGCCCGAT
TACGGATTGGGAAGCCTACCACGAGAAATTAACTCAGTTTGTCTATAAAACCAACCTCTT
TATGAAGCCGATTTTCAGCCAAGCAAAAGCAGAGAAAAAACGTATCGTGCTTGCAGAAGG
GGAAGAGGACAAAGTATTACACGCGACACAAGAAGTGGTTTCTATGGGCTTGGCATATCC
AGTCTTAATTGGACGTACGGAAATTATTAAAGCCAAAATCAAAAAATTGGGGCTACATAT
CGTTGCAGGGCAAGATTTTGATGTTATTGATAATGAACATAACAGCCAACACGATGAGTT
ATGGAAACGTTATTACAGCATAATGAAACGCAAAGGGATTACCGAAGCGATAGCTAAACG
TGTTGTAACCTCAAATACAACAGTCATTGCTTCATTGCTCGTTGAAATGGGTTATGCTGA
TGGATTAGTGTGTGGCTTGTTTGGCACATATAGTCGCCATTTAGAAGCTATTCGTGACAT
TATTGGTGTAAAAGAAAGCGTAAAAGTACCCGCTGCATTAAACAGTTTGGTTTTACCGAC
AGGAAACGTTTTTATTACTGATACCTATGTTAATGCAGATCCAACGGCGGAAGAACTCGC
TGAAATTACCTTAATGGCAGCAAGAGAAATTCGTCGTTTTGGTATTGAACCTGCGGTGGC
ATTGCTTTCACACTCTAATTTTGGTTCATCAAATCAACTAGGTGCACCAAAAATGCGTAA
AGTGTTAGAAATTGTGAGAGAGCGAGATCCTGCCTTGATGATTGATGGTGAAATGCACGG
CGATTTAGCCTTATCGGAAAAATTACGCCGTGATTATATGCCAGATAGTCCATTAAAAGG
TTCAGCAAATTTACTTGTAATGCCAAATATGGAAGCAGCTCGTATCAGCTATAACCTATT
AAGAGCGACGACAACAGCAATTACCGTAGGACCTATCCTATTAGGTATGAATAAATCAGC
ACATATTCTTAACCCAGTGTCTTCTGTTCGCCGTATCATCAATATGGTGGCGTTCGCGGC
AGTGAAGGCTTAGTAAAAATGAAATGAGCGTGATTTTTCACGCTCATTTACTTCTTATTC
CTCAAGTATTTTTCTAAAATTGTTTTTGATAATTACGGCTGCCTTGTTTTTATAATCGCT
TTGGATTCTTTATCCATGGTAACTTCAATTTTATGATCTACAACCACATTCATATTAATC
GTAATACCTTCAGGTGGTGTTTCAAGTTGCACTTTGGGAGTGCAAGCGGTCAAATTTAAG
CAAAAAATTGTAAAAAGTGAGTATATAGCTTTCATTCTTAGAAGGGATTTGATTTATTAG
GTTTATCTTATTTAATCATCTTTTTTCTTTAACAATGAAATAATCTCTTTCAAAGCAATG
ATTTCTTCATTTTTCTGAGCCAACATCTCGTCTTTATGGGCAATAGTGAGTTTTAGTTTT
TCGATTTCGGCAGTAAGGTTTTCAGGATTTCCACAATAGTTTGTATTATTGCCGTTTTCA
TTCATTAAAAGGAAAACGCCTTTTCCCTCACAATTCATCAATTCCAACACATCAATATTA
AAAATTTGAGCAATTTGTTCGAGTTTATGCAAATTGAGCTTAGTTTCCCCACGTTCAATT
TTAGCGTAACCATTAGTGGACATATTCATTTTTTCAGCCATTTCTTCCTGTGACCACTGA
TTCATTTCACGCACCATACGGATTTTCTCATTTACACTCACAAATCGTCCCTCTCTTTCT
TTTTCCACCCACAAATTGAGTAGATTTCCCACACAGTTTGTTGTTAGCAGAATGTAAAGC
CTGCTTTTAGAATAGTTCGTATTTTACACATATTTTCATTAAATAACACATTAAAATAAG
GACTTTCTATGCGTTTGTCAGTTAAAACAGCAGCAATGGCGATTTTAGTTTCATTAGGTG
TAACAGCTTGTAGCTCAGGCGGTGGTGGCGGTGGCTCATCTACATCAACGAATAATCCAG
AGCAAGCAAAACAAATCGAAGCCTTGAAAAAACAGGTAGAAGCAGAGCAACAAGCGGTGA
AATCTGCGCAGGATAATGCAAACCAAGCTTCTGAAAAAGTAAAAGCAAGTGAAGCAGCTA
AAGCTAAGGCTGAAGCGGAATTGGCAAAAGCTCAAGAAGCTGTGCGTAATGCCGAAGCAG
CAACAGCAGCAGAACAAGCCAAAGCTCAAGCGGCTGCAGATAAAGCGGCAAAAGATTTAG
CTGAAGCTCAAGACAAAATTGCGTCATTGGAAGAGGAATTAGCTCCCATAAGAGCTGAAG
CAGAAAGAAAACGCTTAGAAGCGGAAGAAGAAGCTAAAAAATGGGCGTTTTTAACCCAAA
GTGGAGAATGGCGACATATAGCAAGAGGTGATGGTTTAAAAGGATATGCTGAACATGCTT
ATATTGATGGAAAGGCATGGTATCTTTACCCAATCGGGGCATCTGAGAGCTTAGTTTTAC
AAAATGGGATTGATTTTAATAAAAATACAATTTCCAACCATGTACAGATTTTACCTGTAT
ATGCAAGTCGCCAATCAATTTCTGGCGAAAAACAAACATTCCAAGTTGCTAACGTTCATT
TTATTAACCAAGAATATTCTACGTATTTAAATTGGTCTTATCCTGATAATATAAGTGACG
ATGATTTGAGAAGATCAGCAGGTTATGTCGCTTTGCCGACATCTCAAAATTCAGAATATA
TTAAAACCCCTGTAATCGCAACTTATCAAGGTAAAGCATTAGGAATAGAAAACTATAATG
TAGATACAAAAAATGTATATGAAGGAGAATTTTCTTTAATTGCAGATTTTAAAAATGAAA
GTGTAAAAGGGAATATAGCCAATCTAAATGGTAAAAATTATGTCTTGGAAAAGGGAAATA
TAAATATTTCAGATCAAGGAAATCTTATTTTCTCTGGAAAAGTAGATAATAATCTAGATT
ATAAAGGTGTTTTTTCTGGACCAAATGCTGAAGAAGTAGTTGGCACAGCAGGAAATAGTG
TAAGTTTCGGAGGCAAACGCCAATAATTAATCGTAAGGGCGGGGATTATCCCCGCCTAAA
ATCTAAGCTATTGCAGAAATGCCTTTATGTTGTACTAAAGAAAGCAGTTTCAGTGCGGCA
CCACTTGGTTTTTTGACACCTCGTTCCCATTCGGAAACTAGGTTGCTACTTACATTTAAG
TAGTGAGCAAAGACAGATTGAGAAAAATTTTCTTTCTCTCGGATTTCTCGAATCTCATTG
GGAGTGAGCGGTTTAACTGGCGTTAAACAACGTTTGTCAAAACTCTGCATTGTTGTTTTA
TCAACTAAACCAATGTCGTGTAAATCACTCATCAATTCGTGGATCGCTGCATTTGCCGGG
CTGTTGTATTGTCTCATTAGATACCTCTATAAATGCTTTGCCATCAAGGGCTTGTTGAAT
TTGTTCAGGGCTAAATGCCAAAATGGTTTTGGCTGCTGCTTTAAAGTTTTCTTCTTCATC
AGCAGTAATATTAGTCCGATCATTCTTATCAAATCCATAAACAAATAGGCTAAATTCTGC
AAATTTGTACACAATGATAGAACGATAACCTTTAGATTTGCCTCTGCCCTGTTTGGGTAA
ACGCTGTTTGATAACGCCAGAACCTAAATCGGCATCAATCAGACCATTTTCAATGTCGTT
AATGGCATTTCTTAACGTGTCGTCTGAAATACGTTCTTTACGGGCAAATTTATCAAAATG
TTTAGATTTAAAAATTCTCATTAAATTTATACCGCTATCATCTTTAGCGTGATAGTAAAA
AAATAAACAGAAAAAGTCAATAAATCTATCTTATGAAAAAACACTTACCCCTTACCCTTT
TTATCCCCCTAGTGGCAAACGCAACCCCCGAATTGGAAATCAAATCCGCCCAGCCAACAT
TGCCAACACAAGCGGTTATTTTTTCAGAAAAATCGGCAAATAATGGGGAAATCACTTTAA
CCCAAGAGCTGATCAGTAAGCCCGAACTTACTCGTCAAATGTTAAATCGGGCGATTGATA
GCCGACAATTTCATTTATTGCCTGAGCTGGTTCGGATTTATCAACAAACTAAAACCGCAC
GACATAACCGCAACCCCAAAAGCGAGATAATTTCTTATTCTCGCTTTTTCATTTAATGAA
ATAATATTACACTTT
>H222 Scaffold2
CGGCATCGCTAGCAATGATTTGTTGTATTCGCTGGGGGAAATTGTTGTTTGGTTAAGATT
TAAACTCAAAAGATCAACAGCCCCTAAGGCTTTAATTGTATTGGTTTCATCGCCTACGTC
TTTTATACGTTTCAGCACGTCAAATAGAGGAGCGGTACAACAAGAAAATAAATCGGCTAA
GGCTTCATAGCTTAATGAACGGTTATTATTCACTTCAAGTAGCATTTGCTCAAAAGCGGT
GCAAGCTCCTTTCATTCGCTCAAGTACTATTAAATCATCTTTACTTAATAAAAATGAACG
CCTTTATAAGAAAAATATTGTTCAAAAAATGCTTGTGTTTGCGTAATGTAGTGCTGTTTT
GTGATTTCTTGATTTATTATACTTTGTTCAAGTTCAGGAGATTTACTTGAAAGTAATTGA
GCGATCGCTTTAATGCATTTTTTACTTTATCCGTTGTTTCAAAAGTGTTTAAGTAAATTA
AAGCTGTTTCGGGTGTAATTAAAAAAGTAATTGCCAATTGATCAGATCGCCAGCTTTCAA
CCTCAATGTAGTCTTGATTAAGAATAAAGCCTAATTTAGGTAACATCAGTTTTAATGTGC
CAGATACTGGAATGCCTTATCAATCGCAATATATAAATCTTGCAGAGAAATCAAAAGCTG
TGAACGGTTATTGATAAGACGTGAATAAAGTTTGAATGAAAATTGTTGAGCGTTCATAAT
GAACTCCTTTGTGTATTTACGAAATTTTACCCTATAAAATAGGGTGCCAAGGGGTTCGTA
AGCCACACAAAGACGGCTGGAGTTATTTCCCTTTCGGGTGTTGTATTCCTCGCCCCCTCG
GTATTGAGTTTAAATAAATTGTGCCTTTTGCCCCAAAATTGCAAATTTTAGGTACAAAAA
ACCGCTTGATCTATCGGGTGCGGTTATCCGCTTTGTGTAAGGTTACGACACCTTGAGAAC
AGTCATACGCGTTTTAAGATAAATAGCAAGTGTTTAATTAAAAAATTGAATGTTCAACTT
TAAAATCATTGTTGTTTACTCATAACTATTTGATTTTTATAAAATAGAATTTCTTTCATT
AAGTTGAACCATTCAAATCTTTTCTTGCAAGCGGTCAAATTTCCCCTAATTTTTACTAAT
CCCCACAAAAACGCCCTTTTAAGCCCTTTTTCTGTTTAAGCCGAACAAGTGTAGCTCTTT
TGTCTTTTAGTGTGTTTATAAACGCTCGTAAACGCCTTAAATTTGATTCTTGCTTGTTGT
ATTTGGCATTAGTTATGTATTGCAGTATAAGTGTTTTATTAAAGTAGTTTAAAAGAGCAG
TTTTATAAATCAGTTTAAAGTTTGCGGTATTGGTTGAATGATTAAAACAGAGCGATATAT
GAACAATGCTGAAGTTGCTTACAATAATTTAATCGAAACTTTAGACAGTTGTATTGAACA
AGCTTACGAAAAGGCACAAGGTGATAAAGCAAAGTTTAGGTTTCATTTTTTAGAATTATT
TGGGAAATTTAATGGAGGTTTAAATTTGTATATTCCTAAATTTGATAACCTTACAAAAGA
AGCGGGCAAAATCCCACAGTTTGGGCGTTTAGCTTTTCGCACTCGTTCAACTGTTCGAGA
ATTACACGGCGACTCTAACCGCTTAACGCCTGAAGATGTAACAAGTTTAAGCGTGGAATT
AAAAGAACACGATATTGAATACCCTATTGATTATCGTGAAGATAATGATGCCAGCTATCC
TTTGAAAAAATACGCCCTTTCTGTTGTTCAAGATGTCATTGCGTTAGGGCGTGAAGTGGC
TGTTGCTGAAATTGCACAAAATGCAGAGAATTATTCAGCCGAAAATGTTGTTACACTGAC
TGAAGCACAACGTTTCACAAGTGCAAAATCTGACCCTTTAAAATTTATCAATGATGGTTT
AGAAACTGTTTCTGCTACTATTGGGCGTTTGCCTAATGTTTGTGTAATTGCTTCAGATGT
TTGGAAAATTTTAAAAGAAAATACAAACCTTTTAGAACGTATCAAATACACTCGCACAGG
CATTTTAACCCCTGAAATTTTTGCTGAATTGATTGGCGTTGAAACGGTAAAAATCGGTGC
TGCTTCGCAAGAAAAAGACGGCAATTTAGAAAAAATCTGGTCAAATAGCATTGTTTTGGC
TTATGTTGCAAACGGTAAAGATAAAGGCAAAAAAGGCAATATTTTTGAACCGTCTTACGG
TTACACGGTAAGACGTAAAGACGGCTTATTTGTTGATACTTACCAAGAGAAAGGCGGTAA
AGTGGAAATTATTCGTTGCACGGATATTAACGCCCCTTTCCTTGTTGGAAAATCAGCAGG
TTATTTAATTCAAGGTTGTATTAAGTAAATAGGTTTTACCTTTCAATCAGATTGTTTGCT
TGCACCGTCAAAAAACGGTTTTCTGATTGATTGAAAACGTCACTAAAGACGTAAAAAAGA
CTAAAAGGGCTTTAGCTAGTGGAATAGTTAAAGCCCTTTTCTCTAAAAAATGAAATTTTA
TTGCTGTATGTGAAAAAAGCGAAATTGTTATTTATCTTGCTTTTTTTGTTGTAGTTATGT
CGCTTTGTTTTAATAAAATTCGATGACTTTTTGTTTGAAAGATTGGGTGTATTTAGTCAT
AAAAATCTGCACCTTAATTAGTTGGTTGTTTAGTCCAACTTTTGGGGTGCAGATCATCTA
CGTCAGCCCCTAATTCAATTTAATCTTGCAAGTTATGATAATGCACTACTGCTCTTGCTT
TGCGAACGTAAGGGCTAGTTGTAGAATACCAAAGCCTCATATTAATTAAACCAAACACAA
AAAGCCCGCTATTTCCATAGCAGGCTTTTTTATCACTAAAAATTAGTCGCCAACAGCAAT
GCGTTTCATATCTGTCATATAACCACGCAATTCTTGGCCGATTAACTCAACAGGGTGGTT
GCGGATGGCATCGTTAATATCACGCAAGTACACATTGTCGATTTCAACGGTTGGTGTTGG
TTCGCCTAAATCGCCTTTTTGTAACATTGGGATTAATTTCTCTGCAAGAATTGGCGTTGC
AACGTGTGAGAATAAGTAGTTACCGTATTCCGCAGTGTCTGAAATAACTACGTTCATTTC
GTATAAACGTTTACGAGCGATAGTGTTTGCAATTAACGGAAGCTCGTGTAATGACTCATA
GTATGCAGACTCTTCATAGATACCGCTTGCAACCATTGCATCGAATGCCATTTCAACACC
GGCTTTCACCATTGCAACCATCACGACACCGTTATCGAAGTATTCTTGTTCAGAAATTTT
GATACCCTCTGCTTTTGGTGAATTTTCGAAAGCTGTTTTGCCTGTTTCTTCACGCCATTT
GAATAAGTTTGCATCGCCGTTTGCCCAGTCTGCCATCATTGTTGATGAGAACTCACCGCT
GATGATGTCGTCCATATGTTTTAAGTAAAGATCGTTTAATTGGACTTTAATTTCTTCCGC
TAATTCAAAGGCACGGATTTTTGCTGAGTTAGAAAGACGATCCATCATTAATGTGATACC
GCCTTGTTTTAACGCTTCAGTAATGGTTTCCCAACCGTATTGAATTAATTTGCTTGCATA
TGCCAGATCTTTACCGTCTGCCACTAATTTGTCGTAGCACACGATAGAACCTGCTTGTAA
CATACCGCAAAGGATGGTTTGCTCACCCATTAAGTCAGATTTCACTTCTGCCACGAATGA
AGATTCTAACACGCCCGCACGGTCGCCACCTGTCGCACTTGCCCACGCTTTTGCAATCGC
CATACCTTCGCCTTTCGGGTCATTTTCAGGGTGAACTGCGATTAATGTAGGCACACCGAA
ACCACGTTTATATTCTTCACGCACTTCTGTACCTGGGCATTTTGGTGCCGTCATCACAAC
GGTGATGTCTTTACGAATTTGCTCACCTTCTTCAACAATGTTGAAACCGTGTGAATAACC
GAATGCTGCGCCTTGTTTCATTAATGGCATCACATCTGCAACCACTTTTGAGTGTTGTTT
ATCCGGGGTTAAGTTAATCACTAAATCTGCAGTTGGGATTAACTCTTGGTATGTGCCAAC
TTTAAAACCATTTTCGCTTGCACGAGTAAATGAAGCACGTTTTTCTGCAATCGCTTCTGC
ACGCAATGCATAAGCAATATCTAAACCAGAATCACGCATATTTAAACCTTGGTTTAAACC
TTGCGCACCACAACCTACGATCACGATTTTTTTGCCTTTTAAGAAGTTGCAACCGTCAGC
AAATTCGCTACGATCCATAAAACGACAACGACCTAATTGGTCAAGTTTTTCACGTAAGTT
TAATGTGTTGAAATAGTTAGCCATAATAAAAATCCTGTGTTGTTAATGTTGAATGTTTGA
TGTTGTGTTTACATACTGTAGTTGTTTTTGCGAGTTTGATTATAGCTGTTTTTGTTATTG
CGTAAATTGACATTATTAGAATTTATCATTGCACTAAATAAAATCACAAGCGGTCAGAAC
CCTATTATTTTTTGCAAATTTTTGCGGAGTAAGAGCCTTAACACTCAAGTTATCTTTGCT
ATAATTCCCCAAATTTACCTAAAATTGAAGGAATTCTTATGTCCCAACTTATCGAACTCA
CTCATAAACTCAAAGAAATCTTCCAAATCAACCGTGCAGATTTGGATTTTGGGATTTATC
GGATTTTAAACACCCGTAGCCAAGAGATTGAAAAGTATCTTTCACAAACCTTGCCACAAA
AAGTGAAACAGGCGTTGGGTAATAACCAAAGTGAGCAAATCGCAGGCTGGCAGACGGAAT
TGGAGCAAGCCAAAAAACAAGCCCAAGAGCTAGGCATTGACCCCAATCAATCGCCAAAAG
TCCAAGAGCTGCAAAACAAAATCGAACAAGCCAAAAAAGGTAGTGCCGATCACGAAACGG
CGGTTTATCGCCATTTACTCACCTTTTTTAGCCGTTATTACGAAGAGGGCGATTTTATCA
GCCAACGCCGTTATAAAGGCGATACTTATGCCGTGCCTTATTCAGGCGAAGAAGTGTTGC
TACATTGGGCGAATAAAGATCAGTACTACACCAAATCGGGCGAGAATTTCAGCAATTATC
GTTTTAGCCTTAATGATGGTCGCACCGTCTTTTTCCGTTTAAACAGTGCCGATATTGCCA
AAGATAACCGCAAAGATAACGATGCGAAGCGTTTGTTTACCCTTGCCACTGCACAAACCA
TTGAACGTGAAAACGAAGATGGCGAGTTGGAAATGATTGACATCAACCCAATCACACAAA
GCGAAGACGGCAACACCTTAACCATTTTGTTTGATTACAAACCGTTTGAAAAATTGGCAA
AACAAGAGAAAATTTTGGAACAAGATTTAGCCACGTTGCAAGCTCACGATTTGCTACAAA
CCAAGTGGATTGCCTTAGCCGAGCGTTGCCCAACCGAAAAAAATCCTAACCGCACTTTAT
TGGAAAAACATTTAAGCGACTACACCCAGAAAAACAGTGCCGACTATTTTATCCATAAAG
ATTTAGGCGGTTTTTTACGCCGTGAATTGGATTTTTATATCAAAAACGAAGTGATGAATT
TGGACGATGTGCAAAATATTAGCCATTTCGCACCGCTTGAAGCCAATTTACGCCTAATCC
AAACCTTACGCAGCATTGCTTTGGAGCTTATTGCCTTTTTGGCACAGTTGGAAAATTTCC
AGAAAAAATTGTGGTTGAAAAAGAAATTTGTGGCAGGGCATCACTATTTAATTACTCTTA
GCCATATTTTGCAGCTCGAACAAGCGGGCAAATTTATTGAAGAAATTGCAAATAACAGCA
AACAACTTGCTCAATGGCAAAGCTTATTTAACCTGCCGTCTGCAGATGCTCAAGCATTTT
TAAATGTTCAAAAAGCAAACAATGCGGGGGGGGGGGGGTAAAACGCCTTTAAATTCAAAT
GGTTACGATGATTTACAACATCTTGTTGTGGATACATCACTCTTTTCTGCCACATTCCAA
TCTGCACTAATTTCCACACTTTCACGCTCACTGGGCGACTTTGACAGCCATATCAACGGC
ACACTTATTCATTCAGATAATTTCCAAGCCTTAAATTTATTACAAGCCCGTTATCGTGAA
CAGGTAAAATGTATTTATATTGATCCGCCGTATAATACGGGTGGAGATGGGTTTATTTAT
AAAGATGGATATCAAAGTTCAAGTTGGGGAACACTGATACATAGTCGTTTGACACTTGCT
AAACCCTTACTAAATCAAGCAGGTGTGATTTTCCAAAGTATTGATGATAATGAGCAAGCT
AATTTGAAATTACTTTCTGATAATGTTTTCGGTAGAGAAAACTTTATTTCTCTATTAACT
GTTGAAAACAACCCAAAAGGTAGAAAAAACTCTAAATTTATTTCCGTGTGTAATGATTAT
TGTCTAATTTATGTTTTAGATAACTCAAAAAGTTATTTCGTAGAAAATATTCCAAAAGAT
ATTAAAGATTTAACACAAGATGAACATGGTAACTATGTCCATAATAGTGGTAAGCGAGTG
TTGGTTGGTGAAAATAAATTTAATAATTTAGTACAAAATTTAAATTCAGATAAACACTAT
ACTGTTTATTATCATGAAAAATCACAAAATCTAATTTTGAAAAAAGAAACACAATTAAGT
GAAGTAGATGAAAGTTTAATTTCTCAAGGTTATTTAAGATATATCTCTTATCTTGGAAAT
TCATTTGTAGAAAATACTTATACAGATAGAAAAATTTTGGGGTTATTTGAAAATAAGGCT
TTGGAGTTTAAAGATAATAAAATATATGAAAAGAACTTTAGCACAACCATTCGATTAAAA
AGTATTCTGTCTAATAAAAAATATAGTGGAGTAATTCAAAATGTTAAATCTACAATTGAA
TTAGATTTCAAAACAACTTCCGCAGGAACATTGTTGAAAAATTTATTTCATAAAGATGAT
GTTTTTAACGCACCTAAAAACATTACTTTTATTCAAACACTAGTAACTTTAATTGATGAC
AGAAATCAAACTATCCTAGACTACTTCGCAGGCTCAGGCACCACCGCTCACGCTGTAATT
AACCTAAACCGTGAAGATAAGGGCAACCGTCAATATATCCTTGTAGAACAAGGTGAATAT
TTTGATACGGTACTCAAACCGCGTGTGCAAAAAGTGATTTATAGCAAGGCGTGGAAAGAT
GGTAAGCCTGTTGTAGAAGGTAAAGCGGAGAACCTACAAGGTGTACCGCAAATTGTTAAA
GTACTAAAACTGGAAAGCTATGAAGATACGCTGAATAACCTTGAACTTCGCCACAGTGGT
TTGTTTGACAATCTTTCAGACGATGTACAACAAGACTATTTGCTCCACTATATGCTTAAT
TTAGAAAGTCGTGGCAGTTTGCTTAATGTATCGCATTTTGAGAAACCCTTTGATTATGGC
TTAAACATTAGCACCACCAGTGCCGGTGCCTATGAATGGCAAAAAGTGGATTTGGTGGAA
ACCTTTAATTACCTGATTGGGGCGAAAGTTATCAATGTGGATGATAAACGTGCCGAGCAA
GGTTTTGTGGCGATTGAATGCCGTCTGCCGAACCAAAGTGCGGACGAAAAAACGCTGATT
TTTTGGCGTGATTGTGAACGTATCGACTATGACGGTTTGCAAGCACAGTTCGACCGTTTG
GGCATCAACCCTGCTGATAGTGAGTATAGCCAAGTCTATGTCAATGGCGACCATACCCTT
GAAACCGTGTGGGACGGCGAGCAAAGCGGTAGCTTGAAAATTATCAGCATTGAAGATGCG
TTCTTATCCTTGATGTTTGAGGGGGATGCATAATGGCAAAAGCACCCCAAAACACGGAAT
TCCATTTTGACCAACATTTGATTTTAAACCGTTGGCTATTTTCGCTATTTCACAAAACAT
CGTTAGATGAGTTTAAAAGCCTGTTGGAAAGCGTAGAAAATGACGACCATATCGCCAGCG
ATGGACAGAGCCATTTTTATCATCGCCTAAGCAATGAGCTGTTTTTTGAACACGATAATC
CGCTAAGCCTTGCGGAGCTTGCTGCTTATGATTTGCGGTTGGTGCATTATTGGCAAAAAA
TTACGGAAAAGCGTAATCGCACAAGCGGTCATATTTTGCGACCAAAATACTTCCAGTATC
TATCGTTACTGTTTACCGAAATTTATTTGGATTGGTATTTCAACAAAAAAGCCGAATTAC
AGACCGCACTTAATCAGCAGTTAGTGCAATACGCCAAAGAGATGGGCAAAGAAGCACAAG
ATTTTGAAGAGTATCGCTTAAATGATTTAAATAAAGTCGCCTTTTGGAACGCCACAGGTT
CGGGCAAAACCTTGTTAATGCACGTCAATATTTTGCAGTATTTGCATTATTTCGGTAAAA
ACCAACCGCTTGTACGCCCTGATAAAGTGATTGTGCTTACCCCAAACGAAGGTTTAAGCC
GTCAGCATAAAGAAGAGCTTGAATTGTCAGGCTTTCAAGCCAGTTTTTTTGATAAAAATA
CCACGGCACAGGCAACCTTTAATTTTAGCGTGGATGAAGTGGGCATTGGCAAGTGCGTTG
AAATCATTGATATCAATAAACTTGCCGACAAATCGGGTGATAAAACCGTGTCGGTAGAAG
CCTTTGAAGGCAATAATTTGGTGTTGGTAGACGAAGGACATCGTGGTACATCGGGCGAAC
AGTGGCTGTTACGCCGTGAAGCTTTGGTTAGAGGCGGTTTTGCCTTTGAATATTCGGCAA
CGCTTGGGCAAGCGGTGGCAGGCGGCAAAACCATTGCTAAGCAAGTGGAAGATAAGCTAA
AAGCAAAAGCCAAGTTATTGTTTAATAAAGGTTCGTTGAAAGGTTTATCAGAAGACGACT
TAGCCAAATTAACCCTTGATGAGCTGGAAATGGCAAAGGTTCGCACCACTGCAGTGCTTG
AAACTTATGCTAAATCGGTGTTGTTTGATTATTCCTATAAGCATTTTTATCACGATGGCT
ATGGTAAAGAGAGCCTGATTTTAAATATTGAAAAACAAGGTTTTGATGAGCATTTGCCTG
TTTATTTTGTGGCAGGTTTATTGTCGTTTTATCAACAACTTTATTTGTTTGAACAGCACA
AATCGACATTGGCGGAATGGAATATTGAAAAGCCATTGATGGTGTTTGTGGGGCATCGTG
TTAAAGAAAGTAATAAAGAAACAGAAGAACAAAAAGTAGAAAAATCTGATATTTTAACTG
TTATTCGACAGCTGGCTTTCTTTGTGAATCAATCTCAACAGGTAAAAAAGTGGTTGAAAG
AACTCATACTAGATAATCCTCAAATATTGGGTAAGAATAATGAACACCTTTTCAAAGGGC
GTTTTGTGCCATTACTCTCTTTTGTCGATGACGTGGATGCTTTGTATCAAGATATGTTGC
GTAAGATTTTTGGGGCGACACATTCAAGCCGTCTGCGTTTAACCCATTTGAAAAAAAGCG
ATGGCGAACTGGCATTATCCCTTGGCGAACAAGGCGAGAAATTTGGTGTTATCAATATCG
GCGATGCTTCTGGTTTACTGAAAACCGCACAAGAAAATTTTGCCGATGAGTTTGAGGCGG
TGAGCGATGAGTTTAATGGCGGTTTATTTGCTGAAATTAATCATAAAACATCTCCCGTAA
ATATCTTAATCGGTTCGCGTAAGTTTACCGAAGGTTGGTCAAGCTGGCGTGTTTCTACGA
TGGGCTTGCTCAATATGGGCAAAGGCGAAGGTAGCCAGATTATTCAGTTATTTGGGCGTG
GCGTGCGATTAAAAGGGCGTGAATGGTCGCTCAAACGTTCATTGCCAAGCGTTCGCCCGA
AAGGTGTCTTTTTAGAAAAACTGGAAACGCTCAATATTTTTGGTATCAATGCCGATTATA
TGGAAGTGTTCCGTGGCTATTTGGACGATGAAGATATCCAAACCGGCGATGAAATGCTGA
CGTTGGATTTCCCTGTACAAAAACGCTTGCCTGCCATCAAACTGAAAACCTTAAAACTCA
AAGAAGAAGTCAAAGGCAATCGTAAGCAGTCGTTTAAGCGAGTAGAAAAGCAGATTTATC
TGTTTGAAATTCCTGAAAAATGGCAGAACAAAATTAAAGGGATTGAAATTAGCCTAGATC
GCTATCCAAAAGTGCAAAGTTTTGCCACCAAAGGCACGGCAATCACTCAAGTGCAAGGCG
AACAGCGTGATGAAGTGAAGTTAAATTCGGCACTGTTTGATTTTTTTGATTGGGATAAGA
TTTATCTGCAAGTGGCACGTTTCAAACATCAGCAATCTTGGTATAACTTGCGATTAGATA
AAACGAAGTTACGCCAATTTGCCGAGCAAAGTCATTGGTATCGTTTGTATATGCCACAAG
CGGCGTTAAAGATGGATAGTTTTGCCCAAGTGGCGTTGCAGCAAGAGATTTTGATCGATT
TATTGCTGGAATATGTGAAAGCCTTTTATAACCGCTTAAAAGCTGCCTACGAAGGGCAGT
TTTATGAAGTGGTTACGGTGGATGACAGCAATGGCTCTATGTTGGATAAATACCAATTTA
GTTTGCCTGATAATGACGAAGGTAATGAAATCAAACAACGATTAGAAGCCTTAGCAGACG
GCATTAGCGAGTTTAGCAATGGGGTAAAACCTGTTTATGGTGGCGACAAAGGGTTGCAAA
TGCTCTGTTTTGATGGACATTTGTATGCCCCCATTTTTGCTTGCTTAGAACGCCAAGATT
TGCCGTTTAGTATTCAACCGCTTGCCATTGGCGATGAAAGTGAACTGCGTTTAATCAGTG
ATTTAGTCAATGCCAAAGCAAGTGGCAAGTTGAGCGAGTGGACACAAGGCAAAGATTTGT
ATCTATTACGCAATGCTGCCAATAAGTCCAAAGGCTTGGGTTTTGCTTTGGCGGGCAATT
TCTATCCCGACTCTTTGCTGTGGCTTGTGGACAATCAAACAGGTAAACAATGGCTTAGCT
TGATTGATCCGAAAGGCATTCGCAATATGGATTTAGACAATGCCAAATTTGGGTTATACG
ATGAGTTACAAAAATTAGCTCGTGAATTGAAGATTGAGACCCCGATTTTATCTGCCTTTA
TTTTGTCCATTACCAAACAGGCAGATTTGCTCAATGTGGGGCATTTAACAACACAAGATT
TCGCCGAGAAACATATTTTATTTATGGACGGCAATCAGGTTTATCTCAAACAGATGTTTA
AGATGATGTTGCAATAGTGGTGTAGATGCTTGAAATGGTAAAGTGGGAATAACGTACACA
AGAAAAGTGGATTTTGTGTGCATATCGGAATAACATACACAAGAAATCCCATTTTCTTGT
GTATGTTGTGTGAATGTACACGTTATTCCTAATTTTTATGTTGATGAGAACGAAGTATGA
ATTACGTCATTCCTGATTTATTCGCGTTGGGAGATTTGGAAAGCAAATCTGTTTTTAAAG
CCTGTACCCACGCACATCGTGCATTGGGGGAGTTAAAAGGTGTCGTGCATACGATGCCAA
ATCCCAATATTTTGCTTGGTACTTTGCCTTTGCAAGAAGCAAAAGAAAGTTCAGAAATTG
AGAATATTGTAACCACACAAGATGACTTATATCAGAGTAATTACGCCACACAGCAATTTG
CTTCTGGGGCAGCTAAAGAAGTTCATTATTATGTTCAGGCAATGAGTTTAGGATTTCATG
AAGTACAAAAAAGTGGTTTGATAACCCTAAATTTAATTAAAGAGATACAGCGTGAGTTGG
AAGGTAATAACGCAGGCTTCCGCAAACAAGCAGGAACCGGTTTAGTGAATCAAACCACGC
AAGAAGTGGTGTATATGCCACCTCAAACCTATGATGAAATCGAAAATCTGATGGCTGGTT
TAGAAAGGTTTATCAACGATTCTGAACAAATGGATTATGACCCTTTGGTTAAAATGGCAT
TAATTCATCATCAATTTGAAAGTATTCATCCTTTTTACGATGGAAATGGTCGTACAGGGA
GAATTATCAATATTTTGTATTTGATTCAGCAAGGATTGTTAGATACGCCTGTTTTGTATT
TATCACGATACATCAATCGTAATAAAAGTGAATATTATCAATTGTTACAAGCAGTACGAG
AAACCCAACAATGGGAACCTTGGCTGATTTTTATGCTTAATGGTATTGCTGAAACGGCTA
TTCAATCGGTTAAATTGATTAATGAAATCAAAGCTCTAATGATGAAGCAAAAACAGATGA
TTCGTGAAAATTTACCTAAAGTGTATAGTCATGAATTATTAAATAATTTATTCAAATATC
CCTATACAAAAATTGACTTTGTAATGGAAGATTGTCAAATCCATCGTAATACAGCCGTTA
AGCGTCTTGACGAATTGGTTGCTTTAGGTGTTTTAGCGAAAACCAAAATAGGAAAAGAAA
ATTTTTATATTAATGTTGAATTGTTTCATTTGTTGATGCAGTAGGTAATTGGAAAATTTG
TATGAATATCACAGCGTATCAAGCGAAGTATTTTGCCAATGAAATTTTGTGTCGTTCCGA
AAATGGAGTGGCTCGTATTTCAGACGGTTTATTTAATGCTAAAGTAGATCTTAATCCCCA
TCAGATTGATGCAGCGTTATTTGCACTGAAAAATCCGCTTGGGCGTGGCGTATTGCTTGC
CGATGAAGTGGGTTTGGGCAAAACGGTGGAAGCTGGTTTGGTGCTTTGCCAATTATGGGC
GGAACGAAAACGCCGTTTGTTGGTAATCTGCCCTGCGGTGTTGCGGAAACAGTGGGCAAA
TGAATTGGCTGAAAAGTTTGGTTTACCTTGTGTGATTTTGGATAAATCGCTATTAAAACA
AGAATATCAAGGCAGCTTGCCAAGTTTTTTGCAAGCCAACATGGGCAAGAGAGTCATAAT
TATTTCTTACCAATATGCAACCAAACTCGCGAATTTTTTGGCCGGAGAACTGTTTGATTG
CGTCGTGATGGATGAGGCGCATAAACTGCGTAATGCCCATCGTACCAGTAATAAAATGGG
GCAAACATTACGCTCGGCATTTGATGGGCGTAAAAAGTTACTACTCACTGCAACACCATT
GCAAAACAGTTTGATGGAACTTTATGGTTTATCTACCTTGCTTGACGAATATTTATTTGG
TGATGAAAAGGTGTTTCGCCGTGAGTTTGTCAATGAGCACAATATGGCGGAATTAAAAAG
CCGTCTGCAAACTGTGGTAAAGCGAACGTTACGCAAAGATGTGTTGGAATATATCCGCTA
TACCAAACGCCATACGCTTACCCAAAATTTCTATCCAAGCGATGAAGAACAGGCGTTATA
TCAAGCTGTATCGGATTTTATCAGCAAAGAACATAGCTTGGCGTTACCGAAGCGACAACG
TCATTTGATTGGCTTGATTTTGCGTAAATTATTGGCTTCCAGCCCTTATGCCGTGGCGGA
TACGCTTAGCATTATCTTAAAACGCCTTTATACACTCAAAGAACAACAGGCTAAACAAGA
ATATTTATTACTTGATTTGAGAGAGAGTGAAGCAGACTTAGCCGATGAGTTGGATGAAGA
GTGGGAAGATGATGAGTCAAATGATGATGAAGGATTAACATCGGATGATCGTCAAACACT
AGATGATGAAATCGCTCAAATTGAAGGTTTTATCGCACAAACCAAACAATTACGCCACGA
TAGTAAAGCAAGTTCACTTTTAACCGCACTACAAACCGGTTTTGCCAAAATGGCGGAACT
TGGTGCAGCTCAAAAAGCGATTATTTTTACAGAAAGTGTGCGAACGCAAGCCTATTTATA
TGACTTTTTGATTGCCAATGGCTATGCCAATCAAGTGGTGAGTTTTTCAGGTGCTAATCA
TCACACTGATGCCAAACGCGTTTATGAACAGTGGCTTGCTGATGAAAATAATGCCGGTCG
AATAACAGGTTCTCCACAAGTGGATATGCGTACGGCGTTGATTGATCACTTTAAGAACAA
TGCACAGATTATGATTGCCACTGAAGCAGCAGCCGAAGGGGTAAACTTGCAATTCTGTTC
CTTGCTTATCAATTACGATTTGCCTTGGAACCCGCAACGAGTGGAACAACGCATTGGTCG
TTGCCATCGTTATGGGCAAAAATTTGATGTGGTAGTAATTAACTTTTTGAACCAACGCAA
TGAAGCCGATCAACGAGTTTTAGAACTGTTAAGCGAAAAATTTAAGTTATTTGATGGCGT
ATTCGGTGCATCTGATGAAATTCTAGGGCGTATTGAAACAGGTTTGGATTTTGAAAAACG
TATTGCTCATATTTACGATAGTTGCCGCAGTGCGGAAGAAATCAAGCAAGCCTTTGATGA
CTTACAAAAAGAAATGGAAACACAAATCCAAGAGGCAATGCAGACGGCAAGTTCGGCTTT
GTTAGACCATTTTGATGAAGATGTGCACGAACGCTTGAAGTTACAGCTTTCCCAAAGCCA
ACAATTATTGGATAAAACCAGCCGCTATTTTTGGTATGCAAGCCAATTTGCATTACAAGA
TTATGCGAAATTTGACGAAGCCCAAAAATCCTTTTACTTGCAACAATCGCCTATTGAAAC
AGCTCAAACGGGACGCTATCAATTGCAACAACGAGAGGGGCAGACAGGATACGATTATCG
CTTAAACCATCCTTTAGGCGAATGGTGTTTAGAGTATTGTCAGCAAGTTCAAACCAATGT
GGCTTGTGTGCAGTTTGATTATAGCCGGCACCCAACGAAATTATCTGTGTTAGCGGAACA
CCAACGGCAATCAGGTTGGCTATGGGTGGATAAGCTCGGTTTTTATGGAGAAAACCAAAC
ACAGGAACAGCTTGTTTTTACCGCCAGAACCGATACAGGTGAATGGTTAGATGAGGATTT
TTGCCGAAAATTGTTTAGCGTATCGGCTCAGGTAAACGCAGATAATGTTGCTTTACCCGA
TGACTTACAAAGCAATGTCAATCAAGCTATTCAGGGCATAAGTGCAAAACAGGCTGAAAC
ACAAATGGCGTTATTAAAACAAGAAAGCGAACGTTTGGATAAATGGGCAGAAGATAAAAT
CAAGGCTGCTCAGGAAGCCATTGTGGAAGTGAGTGAAAAAATCAAACAAGTCAAACGTGA
GAAAAACCAAGCAGCAAATTTAGAACAACTTGCAAATTTTGAAACACAATTGAAAGATTT
AGAGAAAAAACGCCGACAATTAAGGGCAAATATTTTTGATGTGGAAGAGGAAATTGAGGA
AGAGCGAGATAGGTTATTTGCTCGTATCCGAGATAAATTAGAACAACAGCGTAAGGTTGA
ACATTTGTTTGCGGTAAGGTGGGTAATTACTTGATTACTACAAGCGGTCAGAACCCTATT
ATTTTTTGCAAATTTTTGTGAGAATCTCACCGCTTGCTTTGCTGATTGGAAATGAATCCG
TTATAATCTCGCCAATTTTTCACCCTTATTTAATAGAAGGAAACCAAAATGGGCTTAGAA
AACGTACCTGCTGGTAAAGAGTTACCAGATGATATTTATGTTGTAATTGAAATTCCTGCA
AATTCAGATCCAATCAAATATGAAGTGGATAAAGAAAGTGGTGCAATTTTCGTGGATCGT
TTTATGGCAACAGCAATGTTCTATCCTGCGAACTACGGTTATGTAAACCATACCCTTTCT
TCTGATGGCGATCCTGTGGACGTATTAGTTCCAACGCCATACCCGCTTCAACCAGGTTCA
GTGATTCGTTGCCGTCCAGTTGGCGTGTTAAAAATGACTGACGAAGCAGGTGGCGATGCG
AAAGTAGTTGCAGTTCCACACAGCAAATTAACTAAAGAGTACGATCACATTAAAGATGTA
GGCGACTTACCAGCATTATTAAAAGCACAAATCCAACACTTCTTCGAAAGCTACAAAGCA
TTAGAAGCAGGCAAATGGGTGAAAGTTGAAGGTTGGGGCGATGTGAATGAAGCTCGTCAA
GAGATCTTAGAGTCTTTCGAACGTGCGAAAAAATAATTAAACTATTAACCGAATATAATG
CCAAAGTAAACGCTTTGGCATTTTTTATGATAGGAATTAAGTATGAAATTTTTCAAGAAT
CTTAGCGTTATAGCAATTTGTTCACTACTTTTAACCGCTTGTGTTAGCACAGCCCAAATT
AATCAAGAAGCAGAAAGTAATTATGCTAAAGTGAAGCAGGAAGCAAGAGCAAAAAGTATG
TTAGATACTAGCTCAACGACAGCTCATCGCATTCATTCGGTTTTCAATAAGATGAAGCTT
TATGCGGAACGAGCAAATAAAACAGGTGTGCCGTTTCAATGGGAAATCATTGTGCTGAAA
TTAAGTGAATTGAATGCTTGGGCGATGCCTGGTGGAAAAATGGCATTCTACACAGGGCTG
GTGGATAAGTTGAATTTATCTGATGACGAGATTGCGGTTGTGATGGGACATGAAATGGCT
CACGCTTTGCAAGAACATGGCAAATCAGATCGTACTGTTAGCACAGTGACAGGTATTGTT
GGTGTACTTGCTGATGTTGCAGTGACTGCGACAACAGGCGTGAATACAGAAGGCTTGCTC
AGTACAGGGGTGGATTTAGTTGCCAATAAACCCTTCTCTCGTAGTCAAGAAACAGAAGCC
GATGAAGTCGGTTTGATGTTAATGGCAGAATCAGGCTATAACCCAGAAGCAGCACCAAAT
GTGTGGGTGAAAATGAGCCAAGCGAATGGTAGTTCAGGTTTGTCTATTTTTTCTACTCAC
CCGTCAAACGAAGATCGCCAAGCGAATTTAGCACGTTTAGTGCCTAAGGCTAAGGAAATT
TATAATCGGAAAAAATAATACCTAAATAACCTGAAAAATTCTATGAGCCCCACTATAAAT
AGCGGGGAACTCACAAAATAATATTCTATTTATGGAAAACAGAATATATTTTTCCCCTAA
TTATTAGGATTCACTATTTAGTAAAGGTTACCGAGGTCTGCTCAGGCAAATGTAAATCTA
ACTGATTATACGGAATCGAAATCCCAGCCTTATCAAAGCCAATTTTTACTTTTTCCAAAA
TCGCAAATTGTGTAGTTGAATAGTTATTCGTCTGTACCCACGGACGCACAAATAACTGCA
CACTGCTTGCCGCTAAGTTACCGACTGCAATGGTAGGCTCTGGATAGTGTAAAACATTTT
CATCTTCAAACAGAATTTGAGCAATAATCTCTTTAGCTTTCTCAATATCGGACTCATAGC
TAATATCGAAAATGAAGTCGATGCGACGAGTTTCATTGCGGGAGTAGTTGGTGATACTGT
CGGCAAATACTTTACCGTTTGGGATCAACACCGTTTTATTATCGACCGTTCTTAGCTCTA
ACATCAAAATCCCCATTTGCTCAACTTTACCTGATTTACCACCAGCTTCAATAAAATCGC
CTTTGTTAAATGGTTTAAAGATTAATAGTATTACCCCAGCAGCAAAGTTTTGTAATGAGT
TTTGCAAGGCTAAACCAATGGCTAAACCAGCCGCACCTATCAATGCCACTAACGAACTCG
TATTAATGCCTAATTGTGAAAGTGAGGCAATCACTGTAATCAGCAAAAACAGAAAATAAG
CGATAGATCGAACAAAACCTTGTAGCATTTCATCTTTGCTTGATGCTAATACCGCTTTGC
CGATAAGGGTACTGATAGCCCTTGCCAAATAACGCCCGATAACAAAAATCGCAATTGCAA
TTAACAATTTAGTACCATAGGGAATAATCCAATTTTCCAGGATTTGTTGAAATTCAAGAT
TTTTTACATCAGTAATAATCTCTTTCGCTTCAGGGGGTAAAGTGATTTCAGGTATGATTT
CTTTTGTTTTTTCTGTGGTACTCATTATGTTCTCCTATATCAATTTCAGCCTATTCTAAC
ACGAGACAGAATTTGTGATAAAATCCAATTCATTTTTCCTTTCTTTATATCAAAATGACA
ACAGAAAAAGTAATTAGTGCCAGCGTTCAATTTTTTACGATCAGTGATGATGAAGCTGGG
CAACGTTTGGATAACTTTTTACTCGCCAAGCTCAAAGGCGTGCCAAAAAGCCTGATTTAC
CGTATTGTGCGTAAAGGCGAAGTGAGAGTAAACAAAGGGCGGATTAAACCCGAATATAAG
TTGCAAGCGGACGATATTGTGCGAGTTCCGCCTGTGCGTGTGGCAGAAAAAAATGAAGCA
CCGATTTCGACCAAACTCAACAAAGTTGCAGAGCTTGAACATCAAATTCTTTATGAAGAT
GAAGTGATGTTAGTGATTAACAAACCGTCAGGCATTGCCGTCCACGGTGGTAGCGGTTTG
AGCTTCGGTGTGATTGAAGCCTTACGAGCGTTACGCCCACAAGCCCGTTTTTTAGAGCTA
GTTCACCGTATCGACCGAGATACATCGGGGCTGTTGTTAGTAGCGAAAAAACGTTCCGCA
TTGCGTAGTTTGCACGAACAGTTGCGTGAAAAAGTGGTACAGAAAGATTATCTCGCGCTC
GTGCGTGGGCAGTGGCAATCGCACGTTAAAGTGATTAAAGCACCACTATTGAAAAACGAA
TTAGCCAGTGGTGAACGTATTGTACGAGTAAGTGAAGAAGGCAAACCGTCCGAGACCCGA
TTTGTAATTGAAGAACGTTATCCGATAGCGACCTTAGTCAAGGCTTCGCCTGTGACAGGT
AGAACGCACCAAATTCGTGTACATACTCAATACGCAGGACACCCAATTGCCCTTGATGAT
AAATACGGCGACCGTGAATTTGACCAAAAAATGCAACAAGCGGGTTTAAACCGTTTATTT
TTACACGCCCATTCTATTCGATTTGTTCACCCTAAAACGGGCGAAGAAATGGTCGTGACA
GCACCGTTGGATAAACAACTAAAAGCCGTGTTGGCGAAGTTGAGAGTAAAATAATCTAAT
CAACCTCACTACTACATCCATAGATAGTGAGGTCTATTAAAAAATTTATAGTCTAACCCG
TTTTTATTTACCTTTTTTTCAAAAACTCCACCCCAGTATCAGGGAAGTCAGTAAATACAC
CTGTTGCACCAGCTTTGTTGAGTAGGGCATCATACATTTCATCAATGTTGGTGAAGAACT
CAGGTAGTGCGTCTTTGCGTACTGTGTACGGGTGAAGTTCCATCTTATATTGGGCTAACT
CTTTAACTAATGGAGTGTAAACAATGTTGCCTACTTTTGATTTCTCTTTGTCGATCAACA
TATACCAACCTGGTCCAACACCGTCTGCGTATTTCGCTACTTCTGCCATCGCACCTGGTT
TAAACATCCAGTCGTAGTTGTAATTTACCCATTTACCTGATTTGTCTTTTTCTTCCGTTT
CGTGCCAGTCAGTGTAAGCCACTAATTGTACAAGTTTTACGTCCATACCAAGTTTTGGTA
ACAATTCGGTTTTGATACGTTTTAACTCGTTGAAGTCAAAGGTTTGTAGATAAACAAGGT
CTGATTTTTGGTCATAACCGTATTTTTTCAACACTTTTAAAGTTTCCAGTGCAATATCTT
TACCTTCTTGGTGGTGTAACCAAGGGGCTTTGATTTCAGGGTAGATACCGATTTTTTTAC
CTGTGGATTTTTCTAAACCTTGGATAAATTCAATTTCGTCTTCAAAGGTGTGAATTTTGA
AATCAGATTTCCACATTGGGAAGCGGTTTGGATAGACTTGAACTTGTTTACCCTCTTCTA
CTTTGAAATTTTCGGTCATTTCAAGGGTTTGGATTTCTTTTAACGTGAAATCTGCCACAT
AATAGCGTCCATCTTTTCTCGCACGATTTGGGAATTTTTTCGCGACATCGGTTAAACCAT
CGAGGAAATGGTCGTGAATAACCACGAGGCGATTATCTTTGGTCATTGCAAGATCTTGCT
CTAAATAATCCGCTTGTTGCCCAAAGGCAAGAGCTTTACTCTCTAAAGTATGTTCTGGTA
AATAACCACTTGCACCACGGTGAGCGATAATTAATTTATCTGATTGTGTTGCGACTGGGG
TTGATGTTGAGCAACCTGCTAATACTGCTGTTGCGACTAAACCTAATGCAAATTTTGTGA
GTTTCATACTGTTTTCCTCTTTTTGTATATATAAAAAAGGAAGACCAAAATGTCTTCCTT
TTAATCATTAATTATTTACCATAGCTATCTTCTAATTTCGCTTTATGTTTGCCTTCTTCA
AGCATTGTGATGAACATTAACAATACTGCTAATACGCCACCTGCGATCATTACATAGAAG
CCACCGTCCCAGCCGTAGTACTCTGCTGCCCAACCAACAACTGCTGATGCAGAAACTGTA
CCACCTAAGTAACCAAATAAGCCTGTGAAACCTGCTGCGGTACCTGCTGCTTTTTTCGGT
GCAAGTTCAAGAGCGTGTAAGCCGATTAACATTACTGGGCCGTAGATTAAGAAGCCGATT
GTGGTCATTAAGATGAAGTCCATTAATTGATATGGGTTTTCATACCAGCCTTTGCCTGCG
TATTGTGCAAGTTCTGCTTCTGGTGTTGCTGGGTTCATCCATAATGCAACTACTGCTGCG
GTGGTAAGGATCATAAAGATGAAGCCTGTTAAACCACGTTTACCCTTGAATAGTTTGTCA
GATACCCAACCACAGAGTAACGTACCTGGGATTGCTGCTAATTCATAGATGGTATATGCC
CAAGCGGTACCTTTGATGTTGAAGTGTTTTACTTCGCCAAGGTAAACCGGTGACCATTTC
AATACACCATAGCGGATTAAGTAAACGAATACGTTAGCGATTGCGATGTACCATAACAAT
TTATTTTTTAACACATAAGTCACTAAGATTTCTTTCGCAGTTAAGTCGTGTTCATAGGTT
TTTTCGTTATAGTCATCTGGGTAGTCGTTACGCCATTTTTCAACTGGTGGTAAGCCACAA
GATTGCGGAGTATCGCGCATCACTAAATAGATTGGAATTGCAGCCACCATTGCAGCAATA
CCTGGATAGTACAACGCTTGTTGCCATACGTCTTTAGCGGTTGCTTCTACGCCGTAGTTG
CTGAAGTAGATTGCACTTGCAAGTAACACCATCGCACCTGGTACCATACCCCCTAAGTTG
TGAGCGGTATTCCAGATAGATACGATGGTTCCACGTTCTGATTTAGACCACCAGTGAACC
ATTGTACGTCCGCACGGAGGCCAACCCATACCTTGGAACCAACCGTTTAGGAAGATCATT
ACCCACATTACTAAAATGCCTGAAGTTGCCCAAGGCATTAAGCCCATCATTGTCATACAA
AGACCAGAGAGTAACAAACCAAACGGTAAGAATACGCGTGGGTTTGAGCGGTCTGAAATG
GTTGCCATAAAGAATTTAGACAAACCGTAAGCTAAACCTGCTGCAGTACCGATCACACCA
AGTTCTGCTTTTGTGTACATTCCTGCTTCGATTAAACCTTTTTGAGCTAAATCGAAATTC
GCACGAACGAAATAATATGCTGCGTAACCAAAGAAGATCCCTGCAAACACTTGCCAACGT
AAGCGGTTATAAGTGGAATCTATCTTCTCTTTTGGTAGCTCCAGGATATGCGGAGCGGGT
TTAAAAGGACCAAACATAGAGCCTCCAACAATAAAGTTTATAGACAAATAAGGTCTGCTT
TGTTTGTAAACATATCCAGACCTTGACGTTGTTCATAATATCCCTTTTTTGAAAATTAAA
AAGAAGTATTTCTTCATTTTGTGAGCTATTTCACAAAACTTGCTCAGCAATTTGGATAAA
TGTGAGCGTTATCACAAATTTAATTTCTTTTTCACTCATTTTATTGTTTAAAAATGTTGA
TTGGGGATAGAATATCAACAATTTAATTTATTTTTGTTTGTTTTGTGGGGGTAACAATGA
AGATATCACCTCATATGTATAAAAATGTGGAAGATTTTTCACCCTTAACGACGGATGTGA
TTATCATTGGTGGCGGTGCAACAGGGGCAGGGATTGCTCGTGACTGTGCATTGCGTGGCA
TTGACTGTATTTTGCTTGAACGTCGAGATATTGCGACAGGGGCAACAGGGCGTAATCACG
GTTTGTTGCATAGTGGAGCAAGATATGCGGTAAATGATCGTGAGTCTGCAACGGAGTGCA
TTGAAGAAAATAAAATCTTACGTCGGATTGCTCGTCACTGTATTGATGAAACGGAAGGGC
TGTTTATTACCTTGCCTGAAGATGATCTCGCCTATCAAAAAACCTTTATTCAAGCCTGTA
CGGAGTCGGGCATTGAAGCGGTGGCTATCGATCCAAAACTTGCGATGCAAATGGAACCTT
CGGTAAATCCAGCCCTTGTAGGTGCAGTAGTTGTGCCTGATGGTTCAATTGATCCATTTC
GTTTAACGGCATCAAATATGTTAGATGCCACAGAGAATGGTGCGAAAGCCTTTACCTATT
GCGAAGTGAAAGGGTTAATCCGTGAAGGCGGTAAAGTGATTGGCGTGAACGTTTACGACC
ATAAAAACAGAGTGGAACGTCAATTCTTTGCCCCTGTGGTTGTGAATGCTGGCGGTATTT
GGGGGCAAGGTATTGCAGAATATGCCGATTTGAAAATCAGAATGTTCCCAGCCAAAGGGG
CATTGCTGGTGATGGGACACCGTATCAACAAAATGGTGATCAACCGTTGCCGTAAGCCTG
CCGATGCAGATATTCTGGTTCCGGGCGACACTATCAGCGTTATCGGAACAACATCAAGCC
GTATCCCTTACGATCAAATCGACAATATGATCGTCACCCCTGAAGAAGTCGATATTCTCT
TTAGAGAAGGCGAAAAACTTGCACCAAGTTTAAGACATACCCGTGTATTGCGTGCTTACG
CTGGGGTTCGCCCGTTAGTGGCTACCGATGATGATCCATCAGGACGTAATGTCAGCCGTG
GTATCGTCTTGCTCGATCACCAAGAGCGTGATGGCTTAGAAGGCTTTATTACTATTACAG
GCGGTAAGTTAATGACCTATCGCTTAATGGCTGAGTGGGCAACGGATCTCGTTTGCAAAA
AATTAAACAAAACCGACCGCTGTGTTACTGCAGAAAAAGCCTTACCGGGTTCAAGTGAAA
GCCGAGCAGAAACCAACAGCAAAGTCATTTCACTACCAAGTACCATTCGCTATTCTGCAG
TTTACCGTCACGGTTCTCGTGCTACTCGCCTATTGGATAAAGAACGCCTTGATCGCTCTC
TTGTTTGTGAGTGTGAAGCGGTCACCGCAGGGGAAGTTCGCTATGCAGTGGACGAGTTAA
GTGTCAATAATCTTGTCGATCTACGTCGCCGTACCCGTGTTGGTATGGGAACTTGCCAAG
CAGAGCTCTGTGCCTGCCGTGCCGCAGGGTTGATGACCCGTTTTGAAGTGGCAACACCAC
GGCAATCCACCACTCAACTGGCTTCTTTTATGGAAGAACGCTGGCGTGGGATTGAGCCGA
TTGCGTGGGGCGATGCCATTCGAGAAGCCGATTTTACCAGTTGGATCTATTACAGTTTAT
TAGGTCTAAATGATGTGCAACCGCTTGCAGAGCAAGCTCAACAGGGGACAGATAGCAATG
AATTTTGATGTAGTCATTATCGGTGGCGGTCTTGCAGGCTTAACCTGTGGGGTTGCCCTA
CAAGAACAGGGTAAACGTTGTGTGATTATCAACAATGGTCAAGCAGCGATTGATTTCTCA
TCGGGTTCAATGGATTTACTCAGCCGTTTGCCAAGCGGTGAGTTTGTCGCTGATTTTTAC
AAATCCTATGCAACTTTCGCAAAACAGTTGCCACAACACCCTTACAGCTTACTTGGCAAA
GAGAAAGTCCTTGCCAAAGCGACACAATTTGAACAACTCGCCACATCGCTCAAGCTCGAT
TTGGTCGGCTCTACCGCACAAAATCACCTACGAGTAACGCCTTTAGGTGGCTTGCGTGGA
GCGTGGTTATCGCCAAACAGTGTGCCAACAGTCAAAGGTAGCGAACCTTTCCTCTATAAA
ACAATTGCGATATTGGGGATCGAAGGCTATCACGACTTCCAACCACAACTGTTAGCCGAT
AACCTAAAACAGAACCCACAATTTACCCACTGCGAATTAAGCACTGGCTATCTCAATATT
CCAGAGCTTGACCAACTGCGTAACAATGCCCGTGAGTTCCGTAGTGTGAATATCGCTCAA
GTGTTAGAACACAAATTGGCTTTCCGTGATCTTGTGGCAGAAATCAAAACGGCAACCAAA
GGGGCAGAAGCGATCTTCTTACCAGCTTGTTTTGGCTTGGACGATCAAAGTTTCTTCAAC
CAGTTACAACAAGCGGTGGAAGCAACGATTTTTGAATTACCAACCTTACCGCCATCATTG
CTCGGTATTCGCCAACATAAACAACTTCGCCACCGTTTTGAACGCTTGGGCGGTTTGATG
TTAAACGGCGACAGAGCATTAAAAGCCGATATTGAAAATGGCAAAGTACAACGGATTTAT
ACCCAGCTTCACCAAGACAATGCGATCAGTGCAGAACATCTTGTACTCGCCACAGGAAGC
TATTTCAGCAACGGCTTAAAAGCAGACTTTGATCGCATTTTTGAACCAGTATTCCAAGCC
GATATTGTTGGTTGCAAAGATTTCAATGAAACCGACCGCTTGTCGTGGACGGCTAATCGC
TTTTCATCGCCACAGCCGTATCAATCGGCAGGGGTAGCGATCAACGAAAAATGCCAAGTT
CGCAAAGATGGGCAATTTATGGCGAATTTATATGCAACTGGCAACGTCATTGGCGGTTTT
AATAGCCTTGAATTAGGCTGTGGCTCAGGTGTGGCAGTGGTAACGGCACTTGCCGTTGCA
GAAGAAATTGTGGGGGCATAATATGAACAACATTCAACGTTTAATCGAACAAGCTCAACA
AAATACCCATTCTGCCGTTGTTCATCACGGTTTTGATGAGTCCTTTGAAAGTTGCATTAA
ATGTACCGCTTGTACGGCGGTTTGCCCTGTTTCGCGTAATCACCCGATGTATCCAGGTCC
GAAACAATCAGGCCCAGATGGTGAGCGTTTACGCTTAAAAAGCCCTGAACTTTATGATGA
AGCACTCAAATACTGCACCAACTGCAAACGTTGCGAAGTAGCTTGTCCGTCTGATGTCAA
AATTGGTGACATTATTGTGCGAGCGAGAAACCGTCATTTAGATCGCCAAAACAAACCGCT
AATGCACAAACTGCGTGATGCGATTTTAAGTAATACCGATCTGATGGGTAAAATGAATAC
CCCTCTAGCACCGATTGTGAATACCATTACTGGTCTAAAAGCAACCAAATTCTTGCTTGA
AAAAACCATCAAAGTGAGCCGTCATCGCTCGTTGCCAAAATACGCTTTTGGTTCATTCCG
CAACTGGTATATGAAAAAAGAGCAAGAACGCCAAGCCCTTTATCGTGAAAAAGTGGCGTA
CTATCACGGCTGTTATGTGAACTACAACAATCCACAACTTGGTAAAGAGTTGATTGATGT
GTTTAACGCGATGGACATCGGCGTAATGCTACTTGAAAAAGAGAAGTGCTGTGGTTTGCC
ATTGGCTGTAAATGGCTTCCCAGAAAGAGCAAAAGGGTTAGCAAAATTCAACCTTGCTGA
ACTTGAAAAAGTGGTGATGAACCGAGAGCTTGACGTAGTAGGGACATCATCAAGCTGTAC
GATGAATTTGCGTGACGAATATCATCACGTTTTAGGAATGAACAACGCCAAAGTCCGTCC
ACACGTTCATATCGTCACTAAATATCTCTATGAACTGTTTAATCAAGGCAAAAAACCAAA
ATTCAAACAGATGCCATTACGCATTGCCTATCACACCGCTTGTCACGTTGATAAAGCAGG
TTGGGCGCCTTACACCCTTGATGTATTAAAACATATCCCAGGGATTGAAATTGTGATGTT
ACCATCACAATGTTGTGGTATTGCAGGGACTTACGGCTTCAAAGCGGAAAACTACGAAAC
CTCACAAGCCATCGGCAATCCGTTATTCCAACACATCAACAACGGCGGTTTTGATTATGT
CGTTTCCGAGTGCGAAACCTGTAAATGGCAAATTGATATGTCCACCAACTTGACCTGCCT
ACACCCGATTACTTTGTTGGCGATGGCGTTGGAGAGATAGTTCCCTCTCTACCAAACTTC
CTGCGTACTTTCATCGAACCTTAGTTTATTACTCATTAACCCATTCCCCCACAAACGGGG
GGAAGGGCCCGAAAGACGGATGGGGAAAATTTAACATTATGGTATCTACTGTTCTTTTTA
TGCAAAATAATGTTGAGTAGCTCTAATGAAACATTGATACTTTTCTGCTAATTGTTTATA
GGTTTGTTTTACTTGTGTAATCAATCTAAATATCTATCAGACGTAATTTCTTTGTGAAAG
AAGACAGATGGTTATTTAAAAAAGGGCTTAAATCCTTGTACTATAAGGCTTTAAGCCACT
TTTTAGCAACCATTTTTCTACTATGCCTAGGTATAGAGAGAAAAAGAAAAGCCCCGATGA
TTTCTCATCGGGGCTAAAAATATGGCTCCTCCTGCGGGACTCGAACCTGCGACATATGGA
TTAACAGTCCACCGTTCTACCGACTGAACTAAGGAGGAAAAGAGTTGTAACATAAATGGT
GCCTCGAGGCGGAATCGAACCACCGACACGGGGATTTTCAATCCCCTGCTCTACCGACTG
AGCTATCGAGGCATCTCGTCGTTACGGGGTGCATTATGCTGATTTCCGCCCCTCTCGTCA
AACGTTTTTTTCAAAAAAATAAAAAAATCTGTTTAACGGATCGCTTTTTATTCAATTTGT
TTAAAAAACAACGTGTTATCTCACGTTACGGTATTTTTGTTGGGCTTTATTTACCTTAAC
CAAATAGTTTCTTGCTTGTGAAGATGGATGAGCGGTGGTTAAAATTCGATAAATTGCTGA
CGGATCTAAGTTATTAATTCGCTCAATCGCCATTAATTTGTCATTATCAAACACTCTCAG
TACTGCGCCAGCCCCACTATTATATGCTGAAATCATTGCGTAACGTTTTGATGTAGGATC
AGTTATTCCTTCTAGATACTCATCACGCAAAATCGTTAAGAACATTGTGCCTGCATCAAT
ATTCTGACTTGGGTTATAAAGATAATCACGATTAGGCTGGCCACCAAAACCTTTACGCGC
AAAAATATCCCGTCCAGCTGTACGAGGTACAACTTGCATTAAACCAATCGCATTCGCATA
ACTTACTGCATAAGGGTTAAATGCTGATTCAACTTCCATAATACCCAGAATTAAGCTCAT
ATCAATGCCATAGCGTTTTGACATTTGACGAACCAATGGCAAATATCGTCTTGCACGAAC
TTCAACGTGGTTTGCAATCATTGGAATCGTGACATAAGTAACGGTATGTCCATTTTTCAA
GCGGCGTGTTTTTAATTTATTTTGCAATAGGTAAGTTGCAAAATCATTAGCAACCGCCAT
ATTGGTTACAGAACGCCCATATTGATCCACAACTTGACCTGCTAAAAAAGGATTATTGCT
AATAGGAACATCACCCGAAGCAAATAAATCTATCCCTGTAGCATCTGATCCCATCAATAA
TGTGTGAATAATCGAATTACGCAAGCGGTTGTGATCCGCCAAAGTTTCAATGGTAATTTG
ACCATCTTCAAAACTAATATGGCTACGGGTGTAATATTTGTCCGTATATTTTACATAGTC
TTTCTGGCTTGCTTGGAGCAGTTCATGAACGCCCCAAATTTGATCGATATTACGCGAAAA
TTGCCCCATCAAAATATCTAATCCATTGGTATTTTTAGAATAATCAGGGCGAGGCTTCTT
AGAACCTTTTCTCGTCGGCGTATCACTTCCACAAGATGCTAAAAAAGGGATCAGCACCAA
TAACGGCAGGAATTTTTTATATTTGTTCATTAGGTTATCTCTATTTTGACTCTACAGGCA
CATAACCTTCAATATGGACTTCTTTTCCTTCAAACAAAAAATTCACCATTTCTGTTTCCA
GAAGCTGACGATGTTCAGGGTTCATCATATTAAGCTTCTTCTCATTGACTAACATTGTCT
GCTTTTTGATCCACTCTGCCCACGCTTGTTTACTGATTGAATCAAAAATACGTTTACCTA
ATTCCCCAGGATAAAGTTGAAAATCTAAACCTTCTGCTTCTTGTTTCAAATATGCACAAA
ATACATTACGCGCCATTTTTCTGTCCTAATGTCAAAGTTAATTCGTCTAAAATGCGTTTT
ATTGGGGTTGCTAAACCCACTTCGCTAGGTTGAGTTAAATCATACCAATAATCCGCTGTT
GAAGATACACGCAAATGATAATTTCCCTGATTTTCTGCCACTCCAAGCGGTAAGATTTCG
GCATTTCTTTGTAAACTAAGTTCCGCCAGAATCGGATAAATATCCAAATGAAAATGGCTA
AAAGTATGCCGAAAGGCAATTAATTGGGTAAATTGCACATTTCTGCCTGAAACTGACCGC
TTGAGATCATCTAAATGCTCAAATTGCGGAAAGACATAAAGTCCGCCCCAAAGTCCTTTT
GCTTCACGTTTTTCCAATAAGACTTTTGTCCCCTGTTTTAAAATCAAAAAGTAGCTCTGT
CTTTCTGGCAACACCTTTTTCGGTTTTTTAGCAGGAAAATCCGCCCAAGCCTGTTGAGCA
TTTGCCTGACAGCCCTTTTCTAACGGACAAAGGGAACATTTCGGCTTAGATCGTGTGCAA
ATCATTGCCCCTAAATCCATCATCGCCTGATTAAAATCCGCAACTTGCGAAGTTGGTGTA
ACACGAGCGGTCAGATCCCACAATTTATTTTCAACTGCTTTTTCGCCCGACCAACCTTCG
ACTGCGAAATAACGAGACAGCACACGCTTAACATTGCCATCTAAAATCGGGTACGGAGCA
TCAAGTACCGAAGACAGCACCGCCCCAGCCGTACTTCTGCCGACACCTGAAAGTGCAAAT
ACATCGGTAAAATCCGTCGGAAACTGACCGCCAAATTCATCTCGAATTTGCTGTGCCGCT
TTATGTAGATTTCTTGCCCTTGCGTAATAGCCTAACCCAGTCCATAAATGCAACACTTCA
TCAATCGGTGCGTTGGCTAAATTAACAATGGTTGGAAAACGTTGAACAAAACGCTCAAAA
TAGGGAATAACCGTTGCCACTTGGGTTTGCTGTAACATCACTTCGGATAACCAAACGCCA
TACAAGGTTTTATTTTGTTGCCACGGCAGATGTTTACGCCCGTATTGCTGATACCACGCC
AATACGCCTTTGGCAAAAGGAGCATCGACACGAGATTGTGCCAAGGGAAATTCGGATTTT
TCTTTTTTCATTTAGATAATGATATAAGTCTTAATAATAGGGGCTGATCAACGTTAGCTC
CAAAGAAAATATTTCTATAGTTCTTTTGGGTTTTCCCACACACAAACAGGGATTATAAAC
AACCATTTTATCTAACATGCTAAATACTTTACCTACATATCATTACTCAATAGACCAATT
TCGATTGAATCAATCTCACCATCTCTTGCAATGCCTCTGTTGGCGGTGTGTCTTGATTCA
TAAACCAGCGGAACAGTTCGGGATCGGTATAGCGAAGCATTTCCACGAAAGTGCGCTGTT
GTTCAGCGGTTAAACTATCAAAATGTTCTTGATAAAACGGCATAATCATTTTATCTAATT
CACGCATACCTCGACGGCATTCCCATTCAATTCTAAAACGATTCATCAGTTTACCTCCGT
AATGCGTAGCTCTCTTGGCACTTCAAATACGGTATTTTCTTCACAACCTTCCAGTTCTTC
AACTTTGGTAACACCCAATGTTTTTAAGTGATCAACCACTGACTGCACCAATATTTCAGG
GGCAGATGCACCTGCAGTAATACCGATAGTTGTTACCCCTTGTAGCCAGTTCGGATCGAT
GTCCTGCGGCCCATCAATTAACTGTGACGGTGTTCCCATTCGAGAAGCCAACTCGGCTAA
ACGATTTGAGTTGGACGAGTTTTTAGACCCCACTACTAGCACTAACTGTGCTAATTTCGC
CAATTCTCTCACCGCTTGCTGACGGTTCGTAGTGGCATAGCAAATATCATTTTTACGCGG
ACCTTGAATTGCAGGGTATTTCTGTTTTAAGGCTTCAATCACATCGCTGGTATCGTCGAT
AGATAAAGTAGTTTGGGTCATAAAAGTCAGATCCTCATCTTCTTTTAAGCCAAGTTTAGC
AATATCTTCCACATCTTCTACAAGGAAAATACCCCCTTTCTCATTATCATATTGCCCCAT
TGTGCCGACGACTTCAGGGTGTCCTTCGTGTCCGATTAAAATCGCTTTTGTGCCTTTTTT
GCTCGCTCTAGCCACTTGCATATGGACTTTGGTTACAAGCGGGCAGGTTGCGTCAAACAC
TTTCAACTCACGACGTTTAGCTTCGTGGCGAACGGATTGAGAAACGCCGTGAGCAGAGAA
AATCACAATAGCACCGTCTGGTACTTCATCAAGCTCTTCAACAAATATCGCCCCTTTGGC
TTTTAATCCGTCCACCACAAAGCGATTGTGTACAACTTCGTGACGCACATAAATCGGTGC
GCCGTGAATTTCAAGTGCAAGCTCTACAATTGAAATAGCACGATCTACACCTGCACAGAA
CCCTCTTGGATTCGCTAAAATAATGTTCATTTAATTACTCTTTTTACTTTTACGATGTTC
TAAAATGGATTCTAAAATCAGCAATCCTGCCCCCACCACAATACCAATATCGGCAATGTT
AAATACAGGATAATGATAAATGTCCCAATAAAAATCTAAAAAATCAACCACATAGCCATT
ATAAGCACGATCAATCGCATTGCCGATTGCTCCACCAATAATCAAGGCATAAGCTGAATT
TTGCAGTTTGAGCTCCGCTTTATTTTTAAACAGCATTACAATCAATGCAATAGAGATCAC
AATGGCTAAACCTAAAAAGAAATATTTTTGCCAGCCTGAATGATCCGCTAAGAAGCTAAA
CGCCGCCCCATAGTTTCTCACATACGTAAGATTAAAGATCGGCAGAACATTCACGCTTTC
ATAAAGCTCAAAGCGTTGTACCACAATGTATTTGCTCAATAAATCTGTGATTAATACCAC
GGCACTTAACCACAACCACGATAAACCTGTTTTTTTCATTTTATTCCTTAAATTGCTTCT
TCGTTCTCTTCACCCGTACGAATACGAATAACACGTTCTACATCATACACGAAAATCTTA
CCATCGCCGATTTTGCCTGTTTGTGCCGTATCAATGATCGCTTCAATACATTCATCAACT
TGCTCATCAGCCACAATAATTTCTAATTTTACTTTCGGCAGAAAATCAATCGCATATTCT
GCCCCACGATAAAGCTCCGTATGCCCCTTTTGACGACCAAAGCCTTTCACTTCAGTAACC
GTCATTCCCGTAATGCCCACGTCCGTCAATGCTTCACGGACATCATCTAATTTGAATGGT
TTAATAATGGCTTCAATTTTTTTCATAAGTTATCCTATCTTCTTGCTGATTTCGGTCTAA
AACTCTCACAAATTTCAGGGTAAGTTTCAATATAAATGTCGCTTAAAAGTTGTAAACAGT
AGGGAACTGCACTGAAAACACCACGAACAAGCACTTTTCCATCTTGATCTTTCACCCCTT
CCAAAGTTTCTTTAATTGCTTTTGGCTGTCCTGGTAGGTTTAAAATCAGTGAGCTATGTC
GAATTGCCCCCACTTGACGAGAGAGAATAGCCGTTGGTACAAAATGTAAACTCACTTGTC
GCATCTGTTCGCCAAAGCCAGGCATTTCTCGATGGGCAACAGCTAAGGTCGCATCGGGCG
TGACATCACGTTTAGCAGGGCCTGTTCCGCCTGTGGTTAGGACTAAATGGCAAGCGTGGT
TATCGACTAATTCAATCAATGTTTGCTCAATAAGTGCTTGTTCATCAGGGATTAGGCGAG
TTTCAAGCTCAAAAGGTGTGGTAATGGCAGTTTGTAACCAAGCCTGTAATTCAGGAATGC
CTTGATCGGCATAAACACCGGCAGAAGCTCGGTCAGACACGGAAACTAAGCCAATTTTTA
AGATTTCTTTGCTTAAACAAGCGGTCATTTTCTTTCTCTTTTTGCAAATTTAGACAGCTT
GTTATTTTACCTTGAGAGCCTATTTTTCTAAAGTCTTAATCTTAAAGATGAAGTAATAAT
ATTGAAAGATAATAACGGCAATTAAGATCAGTTTGCCGATGATGTGAGGGATTACAAAGA
AAGCAAAAATACAGAATGGCACAGAAAACGCCAAAATACTGATTTTCTGTTTAAGTGTCA
TTGCTCGTGTTTGATCGAAAGACTTGAGATATTTGGAATAGATAGAGGTAGATAAAAACC
ACTGTTTTAGTCGTTTAGAACCTTTGCCAAAGCAATATAATGCTAAAAGCAAAAACGGAG
TGGTTGGTAATCCAGGTACAACAACACCGATTAAACCTAATATCATTGAGATAAAACCGA
GTAAGATGAATAGTGCTTTCATGTATTTAAGGGAAAAGTAGTGATGGATGTTGATAATAC
GTTAATTCAATTCATTTTTCAACGAAGCAAGCAACTAGAAAGTATATAACTATTTTTACA
GCCTAAAAAAGCATAGTGGACAAAAGAGTTGGTTCTGTTTTTCTAACTTTCACTAACTCT
TTTGATTACGGCATCCCTAAAATATGAATTGAGATAGGGACGATTAGTTTCCTCTCAATG
ACATTTCACCTGTCGCAAAACGGCGGATAATTTCCCCTTGTTGCAGAATCAATTCCCCTT
CTTCATTAATTCCAAGGGAAATCCCGTGAATTTCTTCATTTTCAGTGATTAATCTAACCG
CTTGATGACGGAAAATATCAAACTGTTGCCAACGTTCTGCGTAGGGTTCAAAGGTGGTTT
GTGGATAAGTCACTAGGGCATTTTGTAAACGTTTAGCTAGCTCAGCAACCAGTTGGGAAC
GATCTATCTGATGTTCTGAGAGATCGCTCCAAGCCTGCGTTACCACATTTTTATCGACAG
TGTTCATTCCTAAATTCAAGCCGATGCCAATCACAAGGTAAATTCCCGTTTTATCGACAC
GGCTCTCAATTAGAATGCCCCCCATTTTTTTACCTTGATAGTAAATATCATTGGGCCATT
TAATTTGAATATGCGGTACGTTCAGTGTTTGGAAGGTCTCGGCAATTAATACTGATACCA
CTAAACTTAATGACGAAAGCTGTGGAATTTCCAATGAAGGATAGTGCCATAACATTGAAA
AATAAACGTTCTGGCTTTCAGGAGAATACCACTGCCGTCCCCGTCTACCCCGCCCTGCCG
TTTGAGATTCTGCGACACAAAGCGAGCCTAGCGACAAGGTTTTATAATGGGTCAGTAGAT
ATTCGTTGGTGGAGTCAATCTCTTTAAATACCAACGTTTGCCCTTGTATTAATGCAGATG
TAATTAAATGTTGATCAAATCCCATTGCCAATTACCTTGTCACAAATTCACTATCCACTT
CGCCCTGTCGTCCCATAAAACGTACTTCTGGGTGTAATTCCACGCCAAATTTTTCACGGA
CTTGACGACGGACTTCTTTGGCTAGTGCCACAACATCAGCCCCAGTGGCATTCTCTTTAT
TAATCAGCACCAGTGCTTGCTGGGTATGAACTGCCGCTCCGCCAATTTGGAAACCTTTTA
AATTTGCTTGGTCAATTAACCAGCCTGCAGGTAATTTGACTGAACCATCCGCTTGTGGAT
AGTGTGGAATATTCGGGTAAGCGGTCTGAATCTGTTGAAATTTTGCAAATTCTACTACGG
GATTTTTAAAGAAACTACCCGCATTACCAAACTCATCAGGATTTGGTAATTTCGTTCGGC
GTACGGTACAGACTTCATCAAACACTTGCTGTGGCGTTACTGTGTTTGGATCAAATTGTG
CCAAAGAACCGTAATTTAAAACAGGTTGCCACGCCTTTGCTAACTTCAAACCGACAGCAA
CAATCGCATAATGCTCACGATATTGATGTTTGAATACACTTTCGCGATAGCCAAACTCAC
ACTCGTTTTTCGTTAAACGGAACTGCTCACCCGTTTTAAGATTTAGCACATCGACATAAT
CGCAAACACGCTCAAATTCCACCCCGTAAGCCCCGATATTTTGAATCGGTGCAGAACCAG
CAACACCAGGAATTAACGCCAGATTTTCAAGCCCGCCAATTCCTTGCTTCAACGTCCATT
GCACAAGTTCGTGCCAATTTTCACCACCAGCAACTTGTAGATAGTGAAAGTGGTCGTCTT
GACGATGCTCGATCCCTTTGAGCTTATTGACTAATACTGTGCCGTCAAAATCATCTAAAA
ACAGCACATTAGAGCCTTGCCCTAACAATAAAATCGGTTGTTGTGCGTGATCAGCTTTTT
GCCATTCGGTTAATAGTTGTTCAATACTGTTGAACTCGATAATGACCGATGCTTTTGTAG
GCAAATGAAAGGTATGAAATGGGGTTAAGGTCTGACTCATTGACTACTCCAAATTCTGAA
TTTGCTCACGCATCTGTTCAATTAACACTTTCAACTCAACGGCAGAATTAGTGACATCAG
CGTTAATCGATTTTGATGCCAGCGTATTCGCTTCACGATTTAGCTCTTGCATCATAAAGT
CTAATTTACGTCCAACTGCACCGCCTTTTTTCAAAATAGACGTGGTTTCTTTGACGTGTA
GCTGTAATCGGTCTAACTCTTCCGCCACATCGACTTTTTGAGCCAGTAGTACCATTTCTT
GCTCTAAACGTTGTGGATCAAGTTGCAAGTTCAGTTCATCAAAACGCTGTTGCAAGCGGT
CTTTTTGCCACTGTAAAACGCTCGGCATTTGAGCCTGTACTTTTGTCGCTTCTGTGGCAA
TGGCGTCTAAACGTTGTTGAATTAAGGCTTGTAAATTCGCCCCTTCACGTCCACGCATTG
CGATAAACTCTGTAAGGATCTGTTCAAAACCGTCTAATAAATCTTGGCTGATCTGGTCGA
GATCTTGATTTTGGTTATCAACAACCCCAGGGAAACGCAGAATATCCACCAAGTTAATTT
CGCCTTCTTGAGCCGTTTCTTTTAGCCATTGTAATGAACTTATCACCTGTTTGGCATACT
CTTGATTTAAGGTTAAGCCATTGTTTTGATTAGCATTTAATTCAATGCGTAAACTACACT
CTACTTTACCACGGGTTAGTGTCGTACGCAGACGTTCACGCAAGGTCATTTCCAAATTGC
GAAAGGCTTCAGGCAGACGGAAATAAGTTTCTAAAAAACGTTGATTAACCGAACGGATTT
CCCATACGGCGTTACCCCACTCTTTTTTAAGCTCAAGGTGGGCGAAAGCGGTCATACTGT
AAATCATTGTACTCTTTTCTCTTTGTTACAAAATTTGGCATATTGTACTTGGTATTCTGC
TAGAATAGGGGAAATTTTTTAGAGAAAGGGAATAAATATGCGTCCAAATAATCGTCCTGT
TGATCAAACTCGTCCTGTAAAAATCACTCGTAACTATACTCGCTATGCCGAAGGGTCTGT
GTTGGTGGAATTTGGTGAAACCAAAGTGCTGTGTAATGCCACTGTCGAAGAAACTGTACC
ACGTTTTCTCAAAGGGCAACAACAAGGTTGGGTGACAGCCGAATACGGTATGTTGCCAAG
AGCAACCCATAGCCGAACCCAACGTGAAGCGGCGAAAGGCAAACAAGGCGGTCGTACAAT
GGAAATTCAGCGTTTAATCGCTCGCTCTTTGCGTGCTGTCGTTGATTTAAAAACCTTAGG
TGAGCGTACGATTACGGTAGATTGTGATGTGATACAAGCCGACGGCGGTACACGCACAGC
GTCTATCACAGGGGCTTGCGTTGCGTTACACGATGCGATTAACAAATTGATCGCCGATGG
CTTATTGAAAGAAAATCCGATGAAAGGCTTAGTAGCGGCAATTTCTGTAGGGATTGTCGA
TGGGCAAGCGGTCTGTGATTTGGAATATGTGGAAGACTCTAACGCAGAAACCGATATGAA
TGTGGTGATGGTTGAAGACGGTCGTTTAGTGGAAGTACAAGGCACTGCCGAAGGTGAACC
GTTCAGCCATATGGAATTATTGCAACTCCTTGATTTAGCACAGAAAGGGATTGAGCAGTT
GTTTGAAGCACAGCGTCAGGCGCTAAATGCAACTTCTGATGTTATACGATAGTCGTACAA
AAATTAAAATTTTAAGAAATCATTTAGGGGATTATTCCCAGCAATATTGGGGCACAGTAG
ACAAAATAGTCGCTATGCCAATTTTTTGAAACATATTATGTCAAAATAACTTACTCAACC
AGCCCAATTTTGAACCTAAAACATTAAAGTAGTTGTAATCTTTTAAATGCAATAGACGCA
ACTTATCCGGGCTTTTTTGCACAAGAATACGTTCATCAGGGCTAAACGGCAGTAAACGTT
GGCTATCACAGCTAATCACTAAATTTGACTGATTGTACTCAGCAAAACGCATTGAAATAA
CACTATCGCCATCGACAACCAAAGGACGAGAAGAAAGGCTGTGTGGGTTCATCGGAACAA
GAGCAATCGCATTTAAATTAGGGGTTAAGATTGGGCCACCGGCGGAAAGCGAATAGGCGG
TTGAACCTGTAGGTGTTCCAATAATTAACCCGTCGGAACGTTGCGAAAAAGCAAATTTGC
CATCAATACTCACTTCAAAATCAATAGTACGAGCGATTTGGCTAGAGTGAACGACAACTT
CATTGAGGGCATTATTTGCTTCAATGATCTTACCATTTTGCTCAATTTTCGCATCAAGTA
AGAAACGTTCTTCAATCATAAACTCGCCACGCTCAAGGCAACTATGCAGTTGCTCAAAGG
CTGTTTGAGGGGCAATATCTGTTAAAAAACCAAGATTTCCACGGTTAATGCCAATCAGTG
GTACACGATATTTCGCTAATTGCCGAGCCATACCCAGCATATTACCGTCACCACCAATCA
CAATTACTAAATCCGCCCATTTTCCAATTTCTGCAATGTTCATCGGGTTAGCTAAATTGA
GTTGAGTGGCAATTTTTTCTTCGACTAACACATTATATTTACGATCTTTTAGCCAGTTAT
ACACAGCTAAATGCGTTTCTAAAGCTATATCGTGACGAGGTTTGCCGACAATCGCAATGG
TTTGAAATCTACGGTGCATCATTTGAACTCGTTATCTAATAAAATTTGGCTATATGGTAG
TACGCAATCTGCTGTTTGTCATCTTTTTCCTATCAGCTTACTAATTGTTTAAATCTTAGG
GATAAATAAAAAATTACCCTATAAAATAGGGTGTCATCTATTTTATAGGGTTAGCATGAA
TTTAACTAAAAATGAACTAAATAAAAGAGTTATTGATGATTTCTTATTCGTTTTATAGCG
TATAAATTAATTTTTATTCATCATCCTAGAAACTCTTTATGTTTAATCAATCGCCGGTGT
ATATTCACCTTTTGCAATTGCATCTTTGATACGCTCTGCTTCACTCAATACTTGAGCTAA
TAAAGCCTGAACGTTTTCTAAGGTCGCAATTGGACTTAAGGTGGTCATTTTTAGCGATTG
TATGTTGTTCACTTTGGTTACGCCGATATTCGCTTCGCCACGGGCAAAGAGTTCATCTGC
AACGTTCTGGTTCAAGGTATCAACAAACTCTGCTGGGTAGCCTTGCGGTACAACACGGAA
CAACACGGAAGCAAATTGAGGTTCAACTAATAGCTCTAAGCCGTCGGTCGCTTTGATGTA
GTCTGCAACGGCACGAGTTAATTTCACGCCGTGGTCAATCATTGAACCGTAAAGATTTTC
ACCAAGGGCTTCCACAGTAAACCATAATTTTAATGCGTCAAAACGACGGGTGGTTTGTAG
TGATTTTGCCACTAAGTTTGGTACACCGTGTTCTTCGTCATACTCTGAGTTGAGATAATC
TGCTTTGTAGTCGATGTAGCGGTATTCGTTTTCATCTTTTAATAAAAACGCGCCACAAGA
GATACTTTGGAAGAAGTGTTTGTGGAAATCAAGGGTGATTGAGTCGGTGAGTTCGATACC
GTCTAGGAAATGGCGATATTCATTGGATAGCAGTAATGCACCGCCCCACGCCGCATCAAC
GTGTAACCAAACACCGAATTTATTGGTAATCGCACGAATGGCTTTGAGTGGATCGATCGC
CCCTGCGTCCGTTGTGCCTGCTGTTGCCACAACGCAAGCCACAACTTTGCCTTCTAAATA
AAGTTTGGCTAAGGTCGCTTCCAACGCATTGATGTCCATTTGGGCATTTTCATTGCACGG
TACAGTTACAACAGATTGGAACCCCATTCCCATCATTGCCATATTTTTTTGCACAGAGAA
GTGTGCATTTTCCGAGCAAACCACTTTTACTTTTTGCATTGCATCAGGCGGAATACCGTT
ACGTTGCACTGACCATTCTGTGCCGTCGGCATTTTTCCAGTGTTTTGCAATGCACGCATC
ACGAGCAAGTAATACGCCCATTAGGTTAGATTGCGTACCGCCAGAAGTGAAAACACCCGC
TTGTCCTTTGCCGTAGCCTACTTTTTCACGCAACCACTCGATGAGTTGCACTTCCATTAA
TGAACCTGCTGGGCTTTGATCCCAAGAGTCCATTGATTGATTGGTGGCATTGATTAATAC
TTCGGCGATTTGGCTGGTGACCATTGTTGGACAGTGTAAATGAGCCAAAGAGTGTGGGTG
GTGTACTTTTAAACTTTTGTTGAGGAATAATTCAATTAAGCGATCTAGGGATTTAGCAAC
GCCTAAGCCTTCTTTTGATGGGTTAAAGGCAATTTCTGAGCGTAGCTGTTTAATGCTACC
GCCGGTGTACATTTTTTCATTTTGTAGCCAGTTACTCACCGCTTGTACGGCGGTTTCCAT
TGAGCTTTGGTAGTCTGCAATAGATTGAGCGTCATTGCAGAATAGGGCTTGTTTGTGTTT
TGAAATATCAGCCATTTTTCTTTTCTCGTAGGGTGCGTATCAACGCACCGTATTAATAGA
CGAAAGGTGCGTTTACACGCACCCTACAAGCGGTCACATTTGGTAAAAATTTTGCAATTC
CCGACCGCTTGTTAACGAATTATCCACGCACTGTGCTCAACGCATCGGCAACCGATTTGC
TGAAACGTTTAATCATCTCTTCACATTCTGCTTGAGTGATGATTAATGGGCAAAGGATAC
GCACAACGTTACCGCCACGACCGCCACGCTCTAACAATAATTTGTTTTTAAAGCAGGCTT
TTTGGATTTCCGCAGCAAGTCCGCTATCTGCAGGGTAAGAACCGATGCGATCTTGTGGCT
GACGCTCATCAACAATTTCGATCCCCATCATCAAACCTTTACCACGAACGTTACCGATAC
ACGGATATTGTTGTGCTAGTTTTTGCAATTCTGCTTTTAAGAATGCACCACGCTCTTCTG
CGTTTTTCTCCAGATTTTGCTCACGCATAATTTTAAGTGACGCATAACCTGTTGCCATTG
CTAATTGGTTACCACGGAATGTACCTGTGTGTCCTGCTGGCTGCCAAGCGTCAAACTCTT
TTTTGATCGCAAGTACAGCAAGCGGTAAGCTACCACCTACAGCTTTTGACATTACCACAA
CATCTGGCTCAATGCCTGCGTGTTCAAAGGCGAACATTTTACCTGAACGGCAGAACCCTG
CCTGAACTTCATCTAAAATCAACACAATTCCGTGTTTTTTCGTTACTTCACGGATTTTTT
GTAACCATTTCACTGGTGCGGTAACCACACCGCCTTCCCCTTGAATTGCTTCAAGAATAA
CAGCTGCTGGTTTTACCACACCGCTTTCAACATCTTCGATAAAGTTCTCAAAATAGTAAG
TTAAAGCATCAACACCTTCTTTACCACCGATACCTAATGGGCAACGGTATTCGTGTGGAT
ATGGCATAAACTGTACGCCTGCCATTAAGTTTTGCACGGCATTTTTCGCATTAAGGTTAC
CTGTCATTGAGAGCGAACCGTGGGTCATACCGTGGTAGCCACCTGAGAATGCAATTACAT
TACCGCGACCTGTATAGGTTTTCGCTAATTTGATTGCTGCTTCTGTGCCGTCCGCACCAG
AAGGGCCACAGAATTGTAAACGGTATTCACCTTTCGGGAAGAAAGAGAGTAGTTCTTCGG
TAAAAGCATCTTTTAACGGCGTAGTTAAATCAAGGGTATGAAGCGGTAAACCACTTGCTA
ATACATCTTGAATAGCCTGAATAACGGCTGGGTGATTATGTCCGAGTGCTAAAGTACCTG
CACCAGCCAAGCAATCTAAATATTCGTTACCTTCAACGTCAGTGACCCAGCAACCTTGTG
CTTTTGCAATTGCAAGCGGTAATTTACGAGGATAACTACGAACATTCGATTCCATTTCGT
TTTGACGAGTTAAGTAATATTCGTTAGTTGCTTGATTGATCGGATTTACAGGAATTGTTG
TCATTTGAAAATAGACCTTCTATAAGAGGTTAAAAAAATAAGTCGGGTGCCTTGCGGGAA
GCCTAAGCTTTCTTATCTTGAAAGATAAGATGCCTTGGGGCATTTGACTCGCTACTTATT
AAAAAAAGCGTTTCAGCTTTTTTGTTTTTACCCTATTGCTCCCTAGGATTGGATAGGTTG
GAAACAACGCCTCAAATGTTGGGTTATATTTGAGGACGGCGTATAGTAGCGATTTTTAAA
AAAAAGAAAAGTTTTTTCTGAATAAAACTTTACCTGTGATACAGCGAGCTTAATTGTTTA
GAATAAGTCTTTGGGAGATTTTTGTAGGGATGTTATTTTTAATTTGTTGTTTGGCGTAAT
CAATTGCATAGAAAAACGCTCGCTCACTTGCCCCACCATGGCTTTTTACAACCACGGACG
ATAAGCCGAGCAGTGTGGCACCGTTATGGCGATCAGGGTTGATCTGTTGTAGCTTTTTAT
AGTAACGATAAAAGATTAAACGTAGTAAATAACGTTTGGTATTGCGACAAAGATGTGAAT
CTTCCGTTGTTTTTTTAAAGAGTGAAAGGATATTTTTTGCCGCACCTTCAAGTGTTTTAA
GTGCAACATTACCGCTAAATCCATCGCAGACAATCACATCAGCAAGATGATTCATTAATT
TATCCCCTTCTAAGAAGCCAATGTAATTTAGATGATTACATTGTTTTAATTGCTGGTGAG
CATCTCGAATTTGCTGTGTTCCTTTATGCTCTTCTGTTCCAATATTCAGCAACGCTAAAC
GTGGATAGACCAAATCCAACATCACTTCTGCAAACACATTGCCCATTTCCGCAAACTGAA
GCAATAGTTCACTATCTGCTTCAACGTTTGCACCAAGATCTAACATCACACTTGAGTTGC
CGTTAATTGTTGGAATCAAAGATGTTAATGCGGGACGATCAATGTTTGGCAAGGGTTCAA
TCAATTGTTTTGCTAGTCCCATCAGTACACCTGTATTTCCGCCACTTACACAGCCTTGAG
CATTTCCATTTTCTACCGCTTCAATCGCTAAACGCATTGAACTGCCTTTACTTTGACGAA
TCGCTTGCACAAAAGGCAAGTCTGCTTCGATCACTTTTGTTGTATGGACTAATTCGATAC
GTTGTTGAATATCGGGAGAAAGTTTATTGAGATAGGGGGATATTTCAGCTTGGTCGCCGA
ACAAGATGCAACTGAGTATTGGATGTTGAGCCAACGCAAGTGATAATGCAGGGATAGTAA
TACGGGGACCAAAGTCCCCGCCCATCGCATCTAACGCGAGAGTTAGATGAGTCAATTTAA
ACCTCTACGAGATCCAATTGATTATTTGATTTTACGACCACGGTAATAACCGTCAGCGGT
AACGTGGTGACGTAAGTGGGTTTCGCCACGCGCATCTACAGATACTGCAGCTGTGGCTAA
TGCATCGTGTGAACGACGCATATCACGACGTGAACGAGATTTCTTATTTTGTTGAACAGC
CATTGGCTATACTCCTACTAGATCTAGTTTTTCTTTAAATTAGCTAATATTGCGAAAGGA
TTTGGTTTCTTTGCCAGTTCTTCTGGTAATTCGCCAAAAACTAATTCGCTTTCGGACACT
TCACAGTGTTCATCGGTATGCATCGGCACTAGGGGTAATGACAGAATGAATTCGTCTTCT
ATCATATCTAGCAAATTTATCTCACCAAAAGAATCAACTTCAATTGGTTCATAAATCTCG
GGCAAATTGTCCGCCTGATCCATATTAGACACTGGACTGAAACAAAATGTGCAGTCGAGT
GTTTGCGTAAATGGGTTACTACAACGTTGACAGTCTAGCTCCACATCAACTTTCGCAGTG
CCTTTAACCACTGTGAGTTTTTGCGGATCAACATATAACGATAAAGTAACTTGTGCATCG
CCCAGCATTTGACCAACAGATTCACCCAAACGGCTAAGTAGGTTCGCAGAAATGTGGCCT
TCGTAGTCCATTCGACGCTGAGCGTCTTTATATGGGTCAATAGTTAGGGGTAGTTTTACC
TTTTGCATAGGGTGCGAATATTACAGATTTTGAAGTAACTAGTCAAAGAGAAAATCTGGA
TTTGTAAAAAATCCGTAGAATCATGCCGCTTATATGTATCTATTACATTATTTTGTGAAA
TTTAGTAGCAATCCCATCGCTTATATGTTAAAACGTTCGCCGTTTTTATTTAACTTACAA
GAAGGAAATGCAAATGTCATTACAAGCAATTATTGAAGCGGCGTTCGAGCGTCGTGCTGA
AATTACTCCAAAAACTGTTGATGCACAAACTCGTGCGGCTGTCGAAGAAGTGATTAAAGG
ATTAGATAATGGTTCACTGCGTGTTGCAGAAAAAATTGATGGTGAATGGGTTGTTAATCA
ATGGGTGAAAAAAGCGGTTTTACTTTCATTCCGTATCAACGAAAACGAAATCATTGATGG
TGCAGAAACTAAATACTACGACAAAGTGCCGACCAAATACGGTGAATATAGCGAAGAGCA
GTTCAAAGCAGATGGTATCCGTGCTGTTCCAGGTGCCGTTGTGCGTCAAGGTTCACACAT
CGAGAAAAACGTGGTGTTAATGCCATCATTTGTGAACATCGGTGCTTATGTTGGCGAAGG
TACAATGGTGGATACTTGGGTAACGGTGGGTTCTTGCGCGCAAATCGGTAAAAACGTGCA
TTTATCAGGTGGCGTGGGTATCGGCGGTGTGTTAGAGCCGTTGCAAGCTAACCCAACGAT
TATTGGTGATAACTGTTTTATTGGCGCACGTTCTGAAATCGTAGAAGGTGTGATTGTTGA
AGATGGCTGTGTGATTTCAATGGGTGTGTTTATCGGTCAATCCACCAAAATTTATGATCG
TGAAACGGGCGAAATCCATTACGGTCGTGTTCCTGCCGGTTCTGTGGTGGTTTCAGGTAG
CCTTCCGTCAAAAGATGGTTCACACAGCTTATACTGTGCAGTGATCGTGAAAAAAGTGGA
TGCGAAAACATTAGGTAAAGTGGGTCTTAACGACTTATTACGTTCTATCGAAGAGTAATT
TTCGCACTGAATGGCACAAGCAACGGCTTGTGCCTCTTTTTTGGAGATCTTGTATGACGA
CCTATTCGCTACGTTTAAAAGCCAAAAATGAGCTCACGCCGCATCCAACGGCACAATATT
GGCGTAAATGCCAAGTTGAAGAACTTTTTGATTTGCCTTTTATGGACTTAGTTTTTCGGG
CGGCAGAAATTCATCGACAACATTTTGATCCAAATGCCATTCAACTTTCTACGCTACTTT
CCATTAAAACGGGCGGTTGCGCTGAAGATTGTGAGTATTGCCCACAATCTGCCCGCTATG
ACACGGGTGTTGAAAAGCAAAGTATGCTTGATGTGAACTATATTGTTGAGAAAGCCCAAA
TTGCCAAGGCTCGAGGAGCAAGCCGTTTTTGTATGGGAGCAGCGTGGCGAGGTCCTAAAC
CTAAAGATATTGAGACGGTCTCCGCCATCATTAAAGCGGTCAAATCCCTAGGTTTAGAGA
CTTGCGGTACTTTCGGTATGTTAGAAGAAGGTATGGCGGAAGATTTAAAAGAAGCCGGAT
TAGATTACTACAATCATAATTTAGATACCGATCCGGAACGCTATCATCAGGTCATTCACA
CTCGTTCTCACGATGATCGAATGGATACCTTAGGTAAAGTGCGCTCCGCAGGGTTAAAAA
TCTGTTGCGGCGGTATTGTTGGTATGAATGAAACAAGAGCTGAACGAGCCGGACTTATCG
CCAGCTTAGCCAATCTTGATCCTCAACCAGAGAGCGTGCCGATTAACCAATTGGTTAAAG
TGGCAGGCACACCACTTGAAAATGCAGAAGATCTCGATTGGACAGAATTCGTGAGAACCA
TTGCTGTTGCGCGTATTACGATGCCAAAAAGTTATGTTCGCCTTTCAGCCGGGCGTAGCA
ATATGCCGGAAGCCATGCAAGCCTTGTGTTTTATGGCCGGCGCAAACTCGATCTTTTATG
GGGATAAATTATTAACGACGGAAAACCCAGAAGAAGATGGCGATAGAGTGCTGATGGAAA
AATTGAATTTATATCCATTAAGTTGTTCGAATGTTGAATGATAAAAGTAATTACAACATA
AGTAGCTAAATTCTCTCCCCTCTCCCACAAGGGGCGAGGGTTAGAATTTGATAACATTGC
AAAATCTTGCTCATTTTTAACCGCTTGTAAGGATAATATAATGAAAAAAATCTTGTTATT
AAACGGACCTAATTTAAATATGCTAGGGAAACGAGAGCCCCATATTTATGGTTCACAAAC
CTTAGCCGATATTGAAAACCACCTCCAACAATTAGCGAAGGCAAGAGGCTATTGTCTAGA
GTATTTTCAAGCAAATGGCGAAGAGCCGATTATTAACCGTATTCATCAATCATTCCAAAA
TACCGATTTCATTATCATTAACCCCGGTGCGTTTACTCATACCAGCGTTGCCTTGCGTGA
TGCTTTATTGTCAGTTGCTATTCCTTTTGTTGAAGTCCATTTATCCAACGTACACGCCCG
TGAACCTTTCCGTCATCATTCCTATTTAAGTGATGTCGCAAAAGGCGTGATTTGTGGATT
AGGGGCAAAAGGTTACGATTACGCCTTAGATTATGCTATTCAATTTCTAAAGAGAGGGAA
ATAAATCCATTTTTTGTTGTCTGAAGTAAAAAAAGAAAACTGAACTGCTACGATTAGTGG
CAAATTTGCTAATAAATTCGGCAAATTTATCAGATTTTCGTCGCAAATTAATAAAATTTC
AGGTAATCTACGCAAAATTTTGCTCTATGTTCTTTGAACATAGAGTTTGTTTATTTTTAC
ATTCAAATACGGATCTCATTATGGATATTCGCAAAATTAAAAAACTTATCGAGTTAGTTG
AAGAATCAGGCATTACTGAATTAGAAGTGTCTGAAGAAGAAGGCACAGTACGTATTAGCC
GTGCAGCACCAGCAGTTGCACCTGCGGCAGTACAATATGTTACTGCACCACAAGCAGCGC
CAGCACCTGCAGCAACCCCTGCACCAGCAGCTCAAACAGCACCTGCGGCAGCGCCAGCAC
CAACAGCGGAAGTATCTGGTCACGCGATTCTTTCACCAATGGTAGGAACATTCTATCGTA
GCCCAAGCCCAGAAGCAGCTCCATTTGTTGAAGTGGGTAAAACCGTGAAAGTAGGCGACA
CACTTTGTATCGTTGAAGCAATGAAAATGATGAACCGTATCGAGTCAGACAAAGCAGGGG
TAATCAAAGCAATCCTTGTAAACGACGGCGAAGCGGTTGAATTTGATCAGAAACTCTTCA
TTATTGAATAATCCATTTCTTACAAGCGGTCAGATTTTTGCAAAAAATTGCACGAAAAAG
ACCGCTTTCAATTAAGGGTATCTCTTATGTTAGAAAAAGTTGTCATTGCAAACCGTGGCG
AAATTGCATTGCGTATTCTGCGTGCGTGCCGTGAACTTGGCATTAAGACGGTTGCTGTTC
ACTCAACGGCAGACCGTGAGTTGAAACACGTTCTCCTTGCGGATGAAACAGTATGTATCG
GTCCTGCGCCATCAACAAAAAGTTACTTAAATATTCCTGCGATTATTGCCGCTGCAGAAG
TAACTGGTGCTGATGCGATTCACCCTGGTTATGGTTTCTTATCTGAAAACGCAAACTTCG
CAGAACAAGTAGAAAATTCAGGCTTTATCTTTATTGGTCCAACAGCAGATGTAATTCGTT
TAATGGGCGATAAAGTTTCTGCAATTAATGCGATGAAAAAAGCAGGCGTACCTTGTGTGC
CTGGCTCTGGTGGTCCTATCGGTAATGATGTCGCCAAAAATAAAGAAATTGCACAGAAAA
TTGGTTATCCAGTGATCATTAAAGCATCTGGTGGCGGCGGTGGTCGTGGTATGCGTGTGG
TTCATCACGAAAAAGATTTGGAAGAATCTATTGCGATGACCAAAGCAGAAGCGAAAGCAG
CCTTTAATAACGATATGGTTTATATGGAAAAATACCTTGAAAATCCACGCCATATCGAAA
TTCAAGTGCTTGCAGATACACACGGCAATGCGGTTTATTTGGCAGAGCGTGATTGCTCTA
TGCAACGTCGCCACCAAAAAGTGGTAGAAGAAGCACCAGCGCCAGGCATTACCCCTGAAT
TACGTCAGTTTATCGGTGAACGTTGTGCGAATGCGTGCCGTGAAATCGGCTATCGTGGTG
CAGGTACATTTGAATTTTTATTTGAAAATGGCGAGTTTTATTTCATTGAAATGAACACCC
GTTTACAAGTAGAACACCCTGTCACAGAAATGATTACAGGTATTGATCTTGTAAAAGAAC
AGCTTCGTGTTGCTGCAGGTTTACCAATCTCAGTTAAACAAGAAGATATTAAAGTGCGTG
GTCACGCGATTGAATGCCGTATTAATGCGGAAGACCCAAGTACATTCTTACCATCACCGG
GTAAAATCACCCGTTTACACGTTCCAGGTGGATTAGGTGTTCGTTGGGATTCTCACATTT
ATGCTAGCTATTCAGTCCCACCGCATTATGATTCAATGATTGGTAAATTGATTACCTTTG
CTGAAAATCGTGATATTGCAATTCGTCGTATGGAAAATGCATTGTCAGAAACGATCGTGG
AAGGAATTAAAACCAATATCCCACTTCATAAACAGATTCTTTCTGATGAAAACTTCTGCA
AGGGTGGAACGAATATCCACTATCTTGAGAAGAAATTGGGTTTAAAATAATGATATAGTA
GAAAACATATCTGCTACTATGTCAAAATAGATACAATAAAGCCCTACCTTACGGTAGGGC
CTGAGAAAAGATGTAATTATAAACTTTCAGTGAAAGTACGAGTAATAACATCACGTTGTT
GTTCTGGTGTTAATGAGTTAAAACGAACTGCATAACCAGAAACACGGATAGTTAATTGTG
GATATTTCTCAGGGTTTTTCACTGCATCTTCTAATGTTTCACGACGTAATACGTTTACGT
TTAAGTGCTGACCACCCTCAACTTTAATGGTTGGTGCAACATTAACTGGGACTTCACGGT
ATGAAACTTGACCTAATTCGCTGATTGCAACTATTTGGTCTTCTTGGAAATCACCTTTAG
CTGCTAAGCAACGTGCTTCATTTTTCTCTTCATCTAATAACCAGAAAGAGTTTAATAAGT
TTTTGTTGGTAGATTCAGTGATTTGTACACCTTTGATCATTTTTAGCTCCTAGTATGTTG
GGTAAATTATAAAAAAAGTTTAAAGTTTCAAAAAATTTTGAGTATTCTAACTTTAATCCT
TTAAAAAGCGAGAAAAATTTAAGCATTTTTATCAAAAAAACTGATGATGGCTTAAAAAAT
AGACAAGAGTTAACAGTTCATTTTAATTTTTAACAATTTAATAATAGGATAGAATATGAA
CAGTTGGACTGATGCCATTGGGGAAGAAAAAACACAACCCTATTTTCAACATATTTTGCA
ATATGTACATCAAGAACGTTTAGTTGGAAAAGTAATTTACCCACCTCAAAATGAAGTGTT
TAGTGCTTTTGCTTTAACTGAATTCAAAGATGTGAAGGTAGTTATTTTAGGGCAAGACCC
TTATCACGGCCCCAATCAGGCACACGGTTTATCTTTTTCAGTAAAACCAGGAATTGTTCC
GCCTCCCTCGCTGGTTAATATGTACAAAGAATTATCCCAAGATGTTGGGTTTCAAATACC
ATCACACGGCTATCTCATTGAGTGGGCAAAACAAGGGGTGCTATTGTTAAATACGGTTCT
CACCGTTGAGCAAGGAAAAGCACATTCACACGCCAATATCGGTTGGGAAACCTTTACTGA
TAAGGTGATCCATCAACTCAATCTACATCGTGAAAATCTGGTATTTTTGCTTTGGGGAAG
CCATGCTCAGAAAAAAGGACAATTTATCGATCGCTCTCGTCATTGCGTTCTCACAGCCCC
TCACCCATCACCGCTCTCTGCACATCGTGGCTTTTTAGGCTGTCGCCATTTTTCAAAAAC
CAATGATTACCTTCGTTCTCAAGGAGTCGAAGAAATTAATTGGCAGCTGCCATTATAAGT
AACATGCTAGGAATATCTAAGAGATTTCCTAACTTATATTGTTGATTTGGACTGGCTCAA
TAATTTCACTTGGATAGCAACCCAATACTTTTAAGAAACTCGTCACTGTTTTAAGTTCTT
TCAAGGCATTTTGGGTATTTTCATTGTGAATATTGGCATCTAATTCCACATAGAACATCT
CTTCCCACGGTTTACCATAAATAGGTCGAGATTCAAGTTTAATCATACGAATGCCGTGTT
GCTTGAACACCATCAACGCATCAACCAAAGCACCCGCTTGTTGAGTCGTCGTCATTAATA
ACAAGGTTTTGGTCTGTACTTGTGGCGAAACATTGATAGTTTTTTTAGACACTACAATAA
AGCGAGTAATATTGTTTTCTTGATTCGCAATACCACTTTTTAACACGCTTAAACCGTACA
ATTTCCCGCCATCTTCATTACCTAACGCAACGCAATTTGGTTTATTTAAACGAGCCACTA
ACTGCATAGCGTGAGAACTACTTTCACAGTATTTGATATGCACTTTATCTAAACTATGAA
TAAATTGGCTACATTGTTGTGCAGGTTGTGGGTGGGTATAAATGGTATCCACTTGGGCAA
AATCAGCATTGTTTGTTCCTAAAACACAGTGTTTAATAGGATAAGCTAATTCGCCTACAA
GGGTTAAGTCTGTATGTTGCAACAAATCATAAACTTCATTGATAGAACCTGATGTGGTAT
TTTCTAACGGCAACACGCCATAATCGGCTTCATCTTGCTGAACTTTTTCAAAAACTGAAT
CGAAAGATTCGCAACTGAGTTCCACTAAAGAAGCCGTGCTGTTTTTCATAAACTGGCGAG
AAGCAAGATGAGAATAAGAGCCACGCATACCTAAAAATGCAATGGTGGCATTTTCTTGAT
TCTGATTCAGTTTATTTTGCAAGTAATGTTGCTGTGTTAAGACAGAGTCTTCAATGATAC
GTTGGAAAATTTGCGTAACATATTGTGGGTCAAGTTGATAATTTTCCGCTTGAGCAAAAC
TAACCAATTCTTGTAACAGTTGTTTTTCACGTTCGATATCTCGTAGAGGCTTTTTCGTGA
TCTCTTTGCTTCTCACTACATCGAACGCAAGTCGATGACGCTCCGATAATAATTTCAATA
AGTTGCGGTCAATTTGAATGATTTGTTGTCGAATATCCGATAAATCTAAAGACATTGCGT
TTTCCTAAGCGGTCGGTTGTGTTTAATTTTTTGCAGTTTGCAGTTTGCAGTTTGTATATA
ACTGAAATTTTAACGGCTTCCCCCATAAATCACAATCAACTAATGAAAATAATCGCTAAA
ATGGTAAGATGTCGCACTTTTATCAAATAAAGAGGAAATCGAATGTCAAATCCACTTTTA
AACAACACAAGTTTACCTAAATTCTCTCAAATTCAACCTGAACACGTTGTGCCTGCTATT
GAGCAGTTAATTCAACAATGCCGTGATACGATTGAACAAGTTTCTCAAATTAATACACCA
ACGTGGGAAAACTTCTACCTACCGCAAGCAATCACAGGGGATAAACTCTCTCGTGCGTGG
TCGCCTGTTGGGCATCTCAATTCAGTAAAAAATAGCTCTGAATTGCGTGAAGCTTATCAA
GCGTGTTTGCCGATGTTATCCGAATACAGCACTTGGGTTGGGCAACATCAGGGGTTGTAT
CAAGGCTATGTCAAACTGAAAAATAGCCCTGAGTTTGCCACGTATTCGCTCGCTCAGAAA
AAAGCGATTGAAAACAGCTTGCGTGATTTTGAGTTATCAGGGATCTCATTGCCAGCAGAT
AAACAAAAACGCTATGGCGAAATTTCTGCTCGTTTATCTGAACTTAGCTCACAATTTAGC
AACAATGTCCTTGATGCAACAATGGGTTGGGATATTGTGATTGAAGACGAAGCGGATCTA
AAAGGTTTGCCAGAGTCAGCACTTGAAGGGGCGAAACTTTCAGCACAAAGTAAAGAGAAA
TCAGGCTACCGCTTTACCCTTGAATTTCCAAGCTATTTGCCTGTGATGACCTATTGTGAA
AACCGTGAGCTTCGCCAGAAAATGTATGAAGCTTATAACACACGAGCGTCAGATCAAGGT
CCAAATGCAGGTAAATGGGATAACTCTGCACTTATGGCGGAAACCCTTGAGTTACGCTTA
GAGTTAGCTAAATTACTCGGTTTTGAAAACTATGCCGAGCTTTCCCTTGCAACCAAAATG
GCGGAAAACCCAACGCAAGTGGTTGATTTCTTGGAAGGTTTAGCAAATCGTTCTAAAGAG
CAAGGCAAAAAAGAGTTAGCTGGGCTAAAAGCCTTTGCAAAAGAGAACTATGGCGTAAGC
GAATTACAGCCGTGGGATATTGCGTTTTATAGTGAAAAACAGAAACAAGCCTTATATGCG
ATCAACGATGAAGAGCTTCGCCCTTATTTCCCTGAAGAACGTGTGCTTTCAGGTTTATTT
GAACTGGTGAAACGCATTTTTGGTATGCGAGTGGAAGAGCAGAAAGAGTTTGATAGCTAT
CACGAGAATGTCCGTTTTTTCAATATTTTCGATGAAACTGACCGCTTGCGTGGTTCATTC
TATTTGGATCTATATGCCCGTGAAAATAAACGTGGCGGTGCTTGGATGGACGATTGTATC
AATCAAAAACGTCTAGCGGACGGTTCATTACAAAAACCTGTTGCCTACTTAACCTGTAAC
TTCAATAAACCGATTGGCGATAAACCAGCTCTGTTTACACACGATGAAGTTACTACGCTG
TTCCACGAGTTTGGGCATGGTATTCACCATATGCTGACCGAAATTGATGTGGGTGACGTT
TCAGGGATTAACGGCGTGCCGTGGGACGCAGTTGAGCTACCAAGTCAATTCCTTGAAAAC
TGGTGCTGGGAAGAAGATGCCCTTGCCTTTATTTCAGGACATTACCAAACAGGCGAGCCA
CTACCAAAAGAGAAATTGACCCAGTTGCTGAAAGCGAAAAACTTCCAAGCAGCAATGTTT
GTGTTACGCCAGTTAGAATTTGGTTTATTCGATTTCCGTTTACATATGAGTGAGCCGAAA
GAAAATATTGTGTTAGATACGCTAAAAGCGGTAAAAGCACAGGTTGCAGTGGTGGAATTA
CCGACTTTCGTGCGTACCCCACACAGCTTCTCCCACATCTTCGCAGGGGGCTATGCCGCA
GGCTATTACAGCTACTTATGGGCAGAAGTATTATCGGCAGATGCCTTTGCACGCTTTGAA
GAGGAAGGTATTTTTAATCGTGAGGTTGGGCAGTCTTTCCTAGATAATATCTTAACCCGT
GGCGGTTCAGAAGAGCCGATGGTCTTGTTTGAACGCTTCCGTGGTCGCAAACCTACGTTA
GATGCGTTGTTAAGACATAAGGGGATTGCTCGTTAAGAGGATAAGACTTGGTAGCATAAT
ACATTAAAGAAAAGAGCTGGCTTGTATGCATTAATTTGAAAATTGTTGAATATAAATCAT
ATATTCCAAGTGATTCAATCAACGTTGATAATAGGGATGAGACAATTCATTTTGTTGCAA
AAGTTCATAAATCCGCTATACTCGCCAGCCTGAGTTGGTTAGACAATCGCTGGTTTATTG
AAGCCCTTAACCGTTCGTAAGAACGACCTAGTGGGACAAGTAAACGAGAGGAAAGTCCGA
GCTACACAGGGCAGAGTGCCAGATAACGTCTGGGAGGCGTGAGCCTACGACTAGTGCAAC
AGAGAGCAGACCGCCAGTTTCTGCTGGTAAGGGTGAAAGGGTGCGGTAAGAGCGCACCGC
GTGAGTGGTAACATTTCACGGCACGGTAAACTCCACTCGTAGCAAGACCAAATAGGAATC
CAACGAGTTGCCCGCTTGGGATTCGGGTAGGTTGCTCGAGCGTATGTGTGAATGTACGCC
TAGAGGAATGATTGTCCACGACAGAACTCGGCTTATCGACCGACTCAGCCTAATTTTTAA
GAGCGAACAGATTTTGTCTGTTCGCTTTTTTATTGAAGCATGTCGGAACAAAAAGCCCTT
ATAAAAGTCTGATATAATGATTTTAAAATTGATTTCATTATAAGGATTTCAAATGCTTAA
GCGTTTTTTTATCGGCACGATTTCGCTGTTACTCTCTTTTTCTGTTTTTGCTCATCCACA
CTCTTTCCTTGATATGAAAAATAAAGTGCTAATTCAACAAGGTAAGCTGGAAGGTTTTGA
ATTGTACTGGACACTTGATGAGATTACATCAGCTGAACTGATCTATGAAATCAACAGCAG
TAAGGATAAAAAACAGGCAATGAATAAAATTTTGCGTGAGTTAGATGAATCTGCGGTGAG
TACCCACTATTTTAGCGAGCTTTATAATCAGCAAAATGAACCGATTAAGTTTAAAGCTAA
ACCGTATAACTCGTCCGTTGAAATTCAGCATAATCGTATTATTTACCATTTCACCTTGCT
ACTAGCCGAGCCTAAAGCGGTAAAAGGGCAGTCATTCCGTTTTTTTACCTTTGAGCCAAG
TTATTACTTAGCAATGAATTACGAAAAAGCGAGTGATGTCAGTAGCACAGAGCAAAATCT
TTGTAAAGTTGAGATGATTGAGCCGACGATAAATCAATCTTTGCGGTTGTATGCATCGAC
ATTAGATAAAAATGAAACCCCCGATATGCCAGCAGAACGTGGCTTGTCTTTAGGCGCACA
ATTTGCGCAAAAAGTGAGTATTGTATGTCAATAAAGGCAAAGTATTGGGCTGGGATAGCG
GTCGGATTGGTGGCTCTTTTTGCGATTTATCAGGCTTATCCCTATCTCTTATTTAAAGTC
AGCGAGTGGCAGAGGGAATTTAATTTTGCCCTTTCAGGGGCGTTAAATCGTCTAAACGAA
AACCAGCAACAGGCAGGGCTGAGCTTAATGGCGGTGAGTTTTATCTATGGCGTGTTTCAC
GCCGTCGGCCCAGGTCACGGTAAGTTTATTCTGACCAGCTATCTCTCTTTTGAACAAACC
AAACTGCCACAAGCGGTGAAAATCACGTTGTTGTCTGCGTTAGTGCAAGGCTTGGTGGCG
ATTGGGTTAGTGACGATTATTGTGGTGATTTTTACCCTTTCTCGTAGCTATTTTAATGTG
GCGTTAAAATGGGTTGAGCGAGGTAGTTTTGTTGTGATGATGTTGTTTGGGCTTTATTGG
TGTTATCAAGCGTTAAAAAGCGTGAGAGCAAAGCCAAAGGGCTTTCAAATTCGCCATTTG
CAAAAAATAGCCCCAAAATCACCGCTTATTGCTGCTCATCATCAACATTCTGCAGATTGT
GGCTGTGGGCATAAACATTTGCCAAGTTCATCTGAAATGGCAACTGCAACGGATTGGAAA
AGCACGCTGATGTTGATTTTTAGCATTGGCTTACGCCCGTGTTCAGGGGCAATTTTAGTG
CTGTTTTTAGCTTATACCTTGGATTTGTACCTGTGGGGGGTAGCTTCTGCGTTATTAATG
GCAACGGGAACGGGGCTAACGCTAACGCTTTTTGCCTGTTTGGTACTTTTCGCTCGCCGT
AAAGCGGTGCATATTAGCCATTGGTATCTTTCATTTTCTGCTCACAAGCGGTCTGTTTTA
TTCGGAAAATTGCTGATTGGATTACTTTTGATCGGTTTTGGTTTTACCTTATTCCACAGT
AGTTTGTTAGATACAAGCCAAAATCTTTTGTTTAAGCGTTAAGTTATGTCATATTCAATG
GACACCAAGCGTGGTGTCCCTTGTATTATTTGCTAATTAGACAGAATTTGTTATTTAAAC
CAGTCCAGCTCGCTAAATAACTAATCATTAACTTTTTTTATCATTTTAATTAAAAAAATC
TTTTCAAAAGATAAAAAATCGTTAAAATGCCGAAATTGTTTTACTTTTTTATGAGGTCTT
TTCGATGGATAGCATCGTTTCAATTTTTGAAGATGTTTTAAAATGGATCGTGAACACGAT
TGACGGTCCACTTTGGGATATTACTGTATTAACCCTTTTAGGTGCTGGTTTATTCTTTAC
CATTACCACTGGCTTAGTTCAATTACGTTTATTACCTCGTAGTATCCGTGAAATGTGGTC
TGGCCGTGCTGCAGAGGGCGAGTCATTAACCCCGTTCCAAGCCTTTGCAACAGGCTTGGC
AAGCCGTGTGGGCGTGGGTAATATCGGTGGAGTTGCGACTGCTATCGCATTAGGCGGACC
AGGTGCAGTGTTCTGGATGTGGATCACGGCGTTAATAGGTATGAGTAGTGCATTTGCAGA
ATCATCATTGGCACAGGTTTATAAAGTGCGTGATCCAAACGGTATGTTCCGTGGTGGCCC
AGCTTATTACATTAAGCGTGGTTTAAAAGCTCCTTGGCTTGCGATTGCCTTTGCAATTAC
CTTAATTTTTACCTTCGGTTTTGCGTTCAATGCGGTTCAAGCAAACTCTATCGTTGAAGC
AACGCGTAATGCGTGGGAATGGGATCCGCATTATGTGGGCATTGTGTTAGTGATTGTGAC
TGCAGCGATTATCTTCGGTGGGGTTAAACGTATCGGTCAGGTTTCAGCGAAAGTTGTGCC
GATGATGGCGTTATTCTACTTAATTATGGCAATGATCATTTTAGGGATGAATATTGAGCG
AGTACCTGAAGTTTTAAATAAAATTATTACAAGTGCCTTTGACTTTTCTGCAATGGCTGG
CGGTATCTTTGGTTCATTATTCTCACAAGCGATGTTAATGGGGATTAAACGTGGTTTATT
CTCAAACGAAGCGGGTATGGGTTCTGCACCAAACTCAGCGGCAACGTCAGATGCAAAACA
CCCTGCAAGTCAAGGCTTAATTCAAATGTTAGGGGTATTTGTGGATACCATTATTGTATG
TACTTGTACCGCAATCATTATTTTAATGTCTAACGATTATGGTAGCGAATCATTGCGTGG
CGTATCTTTAACCCAAAAAGCGTTAGAGTTCCACATCGGTGAATTTGGCTTACACTTCTT
AGCCTTTATCTTATTGTTATTCTGCTACACTTCAATTATCGGTAACTATGCTTATGCAGA
AAGCAATATTCGCTATATCCGTAACAAACCAAGTTTCGTATTAGCCTTCCGTTTAATCGT
GTTATTTTTCGTTTACTTCGGTGCTGTGCGTGATGGCGGTATTGTGTGGGCGTTTGCCGA
TACCGTAATGGCATCAATGGCGATGATCAACTTAGTGTCTATCGTTTTACTTGCTCCAAT
TGTTTGGGTTATCTTAAAAGATTACCAAAAACAAGTGAAAGCAGGTGTAGAGCAGCCTGT
ATTCAAAATTGAAGATCACCCAGAGCTTATTCGCCGTGGTGTTGATCCGTTAATTTGGAA
GTCAAAAGAGTAACCTATTAAAAGTTTAATCTAATAAGATCCCTGCTTATCATGCAGGGA
TTTTTATGAGGTATAGGGATCTTAAGTAGATTTATATGTATTATTTATTTCTAATTACAT
AGATAATCTAGTTTTTATCTGTTCTATATTCCCCCTAAAGTAACCGCTTCAGAAATTAGA
ATAGCGGTTTTTATACAGCCTTAATTTATCTATTTTGTGAAGTCGATCACAGATTTGATA
AAAGGATTAAGGCATTTTAGAGTATTATTGACTATAATACTCTCCCTTTTTTTATATCAA
TGAGGATACTTGTTATGATGAACAGAGGACGTTTTCTTCAAATTGGTGCGACCACTGTAT
TAGCCATTAGTGCAAATCGCTTTGCATTTGCAGCTGGTGATAGCAAAGTTTCTTACGTGT
CATTGGCACAACGGATATTCACAGTTTTTTAACGGATTTTGACTATTATAAAGATGCGCC
AACAACAAAATTTGGTTTTACTCGTGCCGCAACGTTAATTGAACAAGCTCGAAAAGAAGC
TTAAAATAGTGTACTTGTTGATAATGGTGACTTAATTCAAGGTAATCCGATTGCGGATTA
TCAAGCTGCGGTCGGTTATAAAGAGGGTAAATCTAACCCTGCGATTGATGCGTTAAACCA
GGTACTGATGAGCCAGTTTACCAACCATACTTCATTCAGAAAAAAGAAGTGGTTGATGAA
GATGGCGTGAAACATACTTTAAATGTCGGTTATATCGGTTTCGTTCCACCACAAGTAATG
GTTTGGGATAAAGCCCATTTAGACGGCAAAGTGGAAGCTCGTGATATTGTGAAAACGGCT
GAAAAATATGTGCCAATCGTGAAAAAAAGCGGGGGCGGATTTAATCGTAGCACTTGCTCA
CACTGGCCCATCTGATGAGCCTTATTTTGAAACGTCGCCAAGCGATAAAGCGAAAGCCTT
TATTGTAGAAAAAGCACAATATCCAATGTCATTCGTTGGCACTGATGAAACAGGCTTTGC
GATTTATCAGATTGATTTGACGAAGTAATATATTTATAGCCAAGCATTTTAATTAAGTTC
TTTTTAGAATGCTGGGCTCTTTTTTTAGAGTTTTCATCCTACACCCCATCTTGTATGCTT
CATTTTATCGAACTCAATCATCAACAATACCCCACAGACGAACACGGCTATTTGAAAAAT
TTAGACGACTGGTCGCCTGAACTTGCCGTAGTTATCGCTCAAAAAGATAACCTTGAACTT
AGCGAAGCCCATTGGGAAATCGTCTATTTTGTGCGAGAATTTTATCAAGAATACAAAACA
TCCCCTGCAATCCGAATGCTGGTAAAAGCCTTGTCACAGAAATTTGGTGAAGAAAAAGGC
AGTAGCCGTTATTTACAACGTTTATTCCCCGAAGGCCCAGCAAAACAGGCAACCAAAATT
GCAGGCTTGCCAAAACCTGCGAAATGTTTATAGGAATGAAGATGAACAGCCCACAATCAA
TCTGTATTTTACGCCTTTCTGCGATTGGTGATGTTTGCCATACCCTTGCTGTCGTGCAAG
CCATTCAACGCCAATATCCGCAAGCTGAAATCACTTGGATTATTGGTAAAACAGAGTCGA
TGTTAATGCAAGGCATTCCGAATGTAACCCTTGTGCCTTATGATAAAAAAACGGGATGGA
AAGGGATTTTGGCGTTATGGAAACAGCTTCGCAGTAAGCGGTTTGATTATCTGTTAAATA
TGCAAACGGCATTGCGTGCATCTATTTTATCGTTAGGTATTCGAGCAAAACAGAAAGTAG
GTTTTAATCAAGATCGGGCAAGAGAAGGACAGTGGCTATTTACAAATAAAAAGGTGGAAC
AGACCGCTTCCCCCCACGTTTTAGACGGTCAAATGATGTTTGCTAAAGCGATTGGTGTGC
AAGATCTACGCCCAACTTGGGATTTACCTGTAAGTGAAGCAGATTTAGCCTATACGTCGC
AATTTATTGATAAACAAAGAAAAAATTTAGTCATTGCCCCTTGTTCTAGCAAAAAAGAGA
AAGATTGGTCGCCTGAAAATTATGGGCAAATTGCACAGTTTGCATTAGCACAAAACATCA
ATGTGATTATTGCAGGCTCTCCATCGGTTTATGAGATGGAAGTAGCAGCAAAAATTCAAC
AACTTGCACTGAACAGCCTTAATCTTGCAGGAAAAACCAATTTAAAACAACTTGCCGCAT
TAATTCGTCAAGCGGATTTGGTGCTATCTTCGGATTCGGGGCCAGCTCATATTGCGACAA
CTCAAAATACGAAGGTGATTGGTCTATATGCGATTCATAACCCACGCCGTACAGGCCCTT
ATTTAGATTTAGATAAAGTGGTGTCTGTTTATGATCAGGTTGTATTAGAAAGTCGTGGAA
AACCTTGGGATCAGTTGCCTTGGGCGACAAGTGCGAAAGGTGATGGACTGATGGAGAGAA
TTTCAGTAGAGCAGGTGAAACAGAAAATTCAAGATTATTTATAAAATCATTGTTTGGGCG
GACCGATGTGTCCGCCCGAAATATTATAGGGCTTTGACAGCTTGATAGATTAAACTCAAA
AAACCATTGAAACTTTGCCAATTACGTTGTAAATTACCTCTGTATTGATTTTTTTACAAT
TATAGGAAATAAAAATGAACACTGTATTTAATCAGGATAGTTTACACAACGTAAACATTT
GTAATGAAAAAGTTTTGCTAACGCCAAAGGGATTAAAACAAGAGTTTCCGTTGCCGGAGC
ATCTGCGTAAACAGATTGAAGAATCAAGAAAAGTGATCTCAGATATTATTCATAAACGTG
ATAAACGCCAGCTTATTGTTATCGGCCCTTGTTCCATTCACGATCCTGTATCTGCATTAG
AATATGCCAAAAAATTAAAAGTGTTAGCTGACAAAGTGTCAGATAAACTTTACATTGTAA
TGCGAGTGTACTTTGAAAAACCACGAACTACGGTGGGTTGGAAAGGCTTAATTAATGACC
CACATTTAAACGGCACCTTCGATGTTGAAAAAGGGTTACGCATTGCACGTAAATTATTGT
TGGATTTAGCTGAACTGGGCTTGCCACTTGCAACCGAAGCCTTAGATCCGATTAGCCCAC
AATATCTTGCTGATCTGTTTAGTTGGTCAGCGATTGGAGCAAGAACAACGGAATCTCAAA
CCCACAGAGAAATGGCATCTGGCTTATCAATGGCGGTGGGATTTAAAAACGGCACGGACG
GAAATTTGGGCGTGGCGATTAATGCAATGCAGGCTTCTGCAATGGGGCATAGTTTTATTG
GCATTAACCAACAGGGGCAAGTGACGGTATTGCAAACCAAAGGCAATCCTGATGGACACG
TTATTTTACGTGGTGGAAAATCCCCGAATTTTGAAGCTCAATATGTGCAAGAGTGCGAAC
AGGCGTTACGCAAAGCGGGCTTGCCTGAAGCGATTATGATTGATTGTAGCCACGGTAACT
CTAATAAAGATTATCGTCGTCAGCCGTTGGTGGCGGAAAATGTGCTACAACAGCTTACCG
CAGGCAATCAATCCATTATCGGCTTGATGATTGAAAGCCACTTGTTTGCTGGCAATCAAT
CGTCCGAGCAACCTTTTGAACAGATGCAGTATGGCGTATCTATTACAGATGCTTGCATTG
ATTGGCAGACAACGGAAACCTTATTAACCGATTTTGCAGAGACCCTAAGAAAGTAGTATG
AACCCATTAAATCCTATTCGTGAACAGATCGATCAAGTCGATCAACAGTTAATTGAATTA
TTGTCAAAACGTCTTTCACTGGTGGCAGAAGTTGGCAAAATTAAACACCGGCACGGTTTG
CCGATTTATGCCCCTGAACGTGAAGCCTCAATGATTGCCGCTCGCCGTCAAGAAGCAGAA
AGTCAGGGCATTCCTGCTGATTTGATTGAAGATGTGTTGCGTCGTCTAATGCGAGAATCT
TATACCAACGAGAATAAACACGGCTTTAAAGCGACAAATGAGCAAGTGCGAAAAATCGTG
GTTGTTGGCGGCTTGGGCAAGTTAGGCGGACTGTTTGCTCGTTATTTTGAATTATCGGGC
TATTCGGTGGAACGCCTTGATCGAGATGACTGGGAGCAAGCCGAACAGATTATGCACGGA
GTAGATTTAGTGGTAGTTTGTGTGCCGATTGCCAACACTTTAGATACCCTTGAGCGTTTA
CAGCCGTATTTGAACGAACAGATGATCTTAGCTGATCTCACCTCAGTCAAAGCACAGCCG
TTAGCGAAGATGTTAGAAGTCCATTCTGGAGCCGTTGTTGGGCTTCACCCAATGTTTGGA
CCAGATATTGCAAGTTTTGCGAAACAAGTGATCGCTTGTTGTCACGGACGTTTTGCTGAA
CGTTATCAATGGCTGCTTGACCAAATGCGGATTTGGGGAGCGAAGATTGAAGAGATCGAT
GCCAAAGAACACGATCACGCAATGACCTACATTCAAGCACTACGCCACTTTTCTACCTTT
GCTTATGGGTTACATTTATCGCAACAAGCTGTCAAATTACCGCAATTACTTGCACTTTCG
TCTCCGATTTATCGTTTAGAGCTGGCGATGATAGGTCGTCTATTTGCCCAAGATGCGAAA
TTGTATGCGGAAATTATCGCCGATAAGCCTGAAAATTTAGATGTCATTGCCTCGCTACAA
CAGAGCTTTGAAAAGAGCTTGGCATTCTTTCAGCAAAACGACAAGCAGAGCTTTATTGAT
GCCTTTGAAAAAGTGCATTGTTGGTTTGGCGATTATTCCGAACAATTCCTTAAAGAGAGC
CGTAATCTATTGCAACAGGCGAGTGATTTGAGGGGATAGGAATTTACTTTACTAAGACAT
ATTATATTTTCTCTTGCTTTTCCGCCCTTAATAAGGGCGGAGTCTATGAGAATAATTATG
TATGCTGAGCTTACTTCAACTCTCTCGCTCCTAAATTATCCACCTTACAAATATGGATAA
AACCCTCATTGTTTTGCAGATAATCTTTTTCAAGATAAGCGACCAATTTTTGAGCGTGCT
CTAAGTCTGGAGCAATGGCGAACATCGTTGGGCCTGAACCCGAAATCCCCACCGCCAATG
CTCCCAAATCTTTACAACCTTGGCGGACTTCGGCAAAGTTTGGCAGTAACGACTCACGAT
ACGGCTCAGCAATAAGATCTTTCATCATAATTGCGGCAAGTACATCTTGACGAGTGTGAC
AAGCGTGAACGAAAGAGCCTAAATAGCGAGCTTGTGAGATCATCTCTTGGCGTGTATAGC
TTTTCGGCAAGATCGCACGAGCTTCTGCGGTGGAAACTTCAATCCCTGGATAAGCCAACA
CCCAATACCATTCATCAAAGAACGGAATCGGTTGGCAAATATTACCGAGCGATTGTGTCA
TTAATTGCAGACCGCCTAAATAGCACGGGGCAACGTTGTCGTAATGGATTGAGCCAGAAA
TTCTACCTTCTAGTTCGCCCATCATTTCCAACAATTCCATTTTTGAAAACGGTTCATCGT
GGAATTTATTCAGTGCTACGAGAGCAGCCACAATTGAGCAAGCACTTGAGCCTAAGCCTG
AGCCAATCGGCATATTTTTTTCAAGGGTAAGGCGTAAATTTTTCACTACGCCACCACGCA
ATTTCAAGCGTTCGCTAAACAGTACATAAGCTTGATAGACGATATTTTTTTGCGGTTCTT
TCGGCAGTTTACGCACAAAATAACCGACACTTTCCAACTCAAACGGTTGATCACACTCTT
CAATTTGTACTACATCGCCGAGTAATGAGCCATCAATCGGCGAAATGGCTGTGCCAAGAG
AGTCAAACCCGACACTTAAATTTGCACTTGAAGCTGGAGCATAAATTCGTAATGTCATTT
TTTTCCTTTGTTTTTATAACCATTTTTGTGGGGACGCCACGCTTGGCATCCGTTATAAGC
GGTTAGTTTGGAACAAAATTTTGCAAATGTAGATTTAATTCAGTGTACGCAAAATATCCG
CAAAAATACCCGCTGCCGTCACATCATTACCCGCACCGTAGCCACGCAGTAACAGTGGGA
TCGGGCTGTAATAACGGGTATAGAACGCAAGGGCATTTTCACCATTTTTCACTTTATAAA
GTGGATCATCACCGTTTACTTCTTTGATTGCGACACGGCATTTACCGTTTTCAATGGAGC
CCACATAACGCAACACATTGCCACAAGCGGTCGCGTTTTCCACACGTTTTGCAAATTCCA
CATCAAGCTCCGGCAACATCGCTAAAAATTCTGCTGCAGTTTTGCCTTCAGAGAAACCTT
TTGGTAAAACACCTTCCACTTCAATATCTTCCAGCTCTAATGGATAGCCACATTCACGGG
CTAAAATCAGCAATTTACGAGCCACATCTTGCCCTGATAAATCATCACGTGGATCAGGTT
CAGTGAAGCCTTTTTCTTTAGCAATGGTGGTTGCTTCAGACAAACTTGAACCTTCTTCTA
ACTTACCGAAAATGAAAGAGAGTGAACCAGATAAAATCCCTTCAAATTTCTCGACTTCAT
CGCCGGCAGCAAGCAAATTTTGTAGGTTTTCGATTACAGGCAAGCCTGCGCCCACATTGG
TTTCATATAAGAATTTATGTTGGCTTTGACGAGCATTTTCACGCATTTCCTGATAATAAG
CATAGCTTGAGGTATTCGCTTTCTTATTTGGTGTAATCACGTGGAAGCCTTCTTTTAATG
CACGAGAATAAAGATTTGCCACCGATTGTGCTGTCGTACAATCGACAAAAACAGGATTAA
CAACGTGATGTAATTTAATGAATGAAAGCAACACATCAAAGTCAGATGGCTGTGTCGCCG
ACTCTAAATCCGCACGCCAGTTATCAAGGCTTAAGCCGTTTTCGTTGAGCAACATTTTAT
TTGAGTTAGCTAATGCACAAACACGGATCTCAATATCCTTCTTTGCAAGATATTCCTTCT
GGGTTGTGATCTGTTCGATCAATTCGCCACCCACACCGCCAACCCCCACTAAAAAGACAT
CGACCACTTTTTTGTTATTGAATAACGCTTTATGTGTAGCTTTAACCGCTTCAATCGCTT
TATTTAACGGCACAACAGCAGAAATCGAACGTTCTGATGAACCTTGTGCAATCGCCACAA
TGCTGATATTTGCTTGAGCCAGTGCAGAGAAGAAGCGAGCCGCAATCCCTTTGGCGGTAC
GCATACCGTCACCAACCACAGAAATAATTGAGAGATCTTTGATCACTTCCACAGGATCAA
GCGAGCCATCTTTTAACTCTTGAGCAAAAGTATTGTTTAACGCACAGAGTGCTTTTTCGA
CCGCTTTTACAGGCACACAGAAACTAATACTATATTCAGAAGAAGATTGTGTAATTAAGT
TCACGGAAATACCCGCTTGCGACATCGAAGTAAACACACGAGCAGCCATACCAACCATAC
CTTGCATACCTGAGCCTGAAACATTGAACATTGCCACATTATCAAGGTTCGTGATCCCTT
TCACTTTTAAATTATCATTGACTACATTACTGTCAATGATTGTGCCTGGTGCTTCTGGAT
TATGGGTATTTTTAATTAAGCACGGAATATTTAACGGTACTAACGGACCAATAGTGCGAG
GGTGGATCACTTTCGCACCGAAGTAAGAAAGCTCCATCGCTTCTTGATAGCTCATAGACT
CTAAACAGATCGCATCTGGTACTAAACGAGGATCGCAAGTATAAACACCATCCACATCCG
TCCAAATTTCGCACACATCCGCTTTTAAGCAAGCGGCTAAACAGGCAGCAGAGTAGTCTG
AACCATTACGACCAAGTAACACCAATTCACCTTGTTCGTTACCTGCCGTAAAGCCCGCCA
TTAACACGACGTTTTTCTTTGGAATAGAAAGAGCTTCAATACGTTTGGTCGATTCAGCAA
TATCCACAGAAGATTCTAAATAGCTCCCGTGTGCTAATAATTTTTCGATAGGATCAATGC
GAGTAACTTCATAACCTTTCGCTTCAAACCACGCTTTCATCATCGCAATCGACAATTTTT
CCCCACGGCTATGCACTGTTGCACCGATATTATCTGGGCAGAATTTATTTTTTGCTGCTT
CAGCTGCAATATTGCAGATGTCGTCTAGTTCTGCTTTGATAAAGGCACTTAATCCTTCAC
GGTCGAAATTGTTATTGACGGCATATAATCCGTTGATGATGTTATTGAAAATGTCGGTGG
CTTCGGTGAGATGAGATTCGTAGGATTCGCCTGTTTGGGCTTTATCGACAATAGCGACAA
GATGGTTAGTGATTTTAGCTGGGGCGGATAGTACGCCTGCGGCTTGGTTTGCCAAATGTG
CCTTTTCGATGATGTCAGCGGCTTGTAAAAAGCGTTCTGGATTGGCTAAAGAAGTGCCTC
CAAATTTTAGAACTCGCATAATTTCTCCTGAAGATAATAGTTAATGTTTGCAAATTTTGT
TACAAAAAAACCCGCTTGTTAAAGCGGGTTTCGTTGAATATTGTTCCGTTTTCTAGCCAC
GAACACCCGCACTATGTTTGCACATAATGGTCATCGTCGTGGTAATAATCATAGAAAAAC
GGTTCATCGCTATTCTCTAAATGTTAAGCATGAAAGACAAGTGGGAGAATCCTCTAAAAT
AGAACATTTGTCAACAGGTTTTTATAGAATAACTACTATTTAATATGTCAGATTAAAAAT
CGATGTATCTATATTCTTTAGAACAACATCTTATATGGATACATTTTTGCTATTGATACA
GAATGTATGCTCGAATATTTTAATTCCTCAATAAGAGAGCATGAACAAATTAACGAATAA
TGCCACGCGTAGAACGTTTAAAGAAATCCAAGAATAAACTGACCGCTGCTTCTGTTTTTG
CATACTGTTCAATTTCTGGAATAGCTTCTTCTAAGGTTTTACCACTGCGGTAAATTAGCT
TATACACATTGCGGATTGCATGCATTGTCGCTTTCTCAAAACCACGACGTTTTAGCCCTT
CAAGATTAACCCCGAACGGTTGTGCGTGGTTGCCTTGAGCCATTATATAAGGCGGCACAT
CTTGGCTAACCATTGAGCCACCACCCAACATAACGTGCGAACCCACAACGACAAATTGAT
GAATAGCTGACATTCCGCCAACAATCACAAAATCATCAAGAGTAACGTGTCCTGCTAAAG
TGCCATTATTCGCAATAATACAGCGATTACCGATAGAGCAATCGTGGGCGATATGGCAGT
TAATCATAAATAAGTTATCGTTACCTACACGCGTAACACCACCGCCTTGAACCGTACCAC
GATGAATAGTCACACTTTCACGGATACGGTTACGATGTCCAATAATGGTTTTAGTTGGTT
CACCTTGATATTTAAGATCTTGGTTAATTTCACCAATACTTGCAAATTGGAAAATTTGAT
TATCTTCACCAATTTCTGTATCACCTTGAATAACAACGTGAGAGTGAATTTTTGTACCAG
CCCCAATGCGAACATCTTTGCCGATAACACAAAATGCACCGATTTCTACATTTGCACCAA
TTTTAGCACCTTCTTCGATCAAGGCTGTTGGGTGAATTTTGGCTGAAGCGTCAATTAATG
GCATAGTATTTTCCTCTTTATTCAAGCAAGATTATTTACGTGCACACATTAGGTCTGCTT
CGCAAACTAGCGTATCATCTACATAAACTTTACCTGTAAATGCCGTAATACCTCGACGCT
CTTTAACAAAGGTCACTTCAATGATCATTTGATCGCCTGGTACTACAGGGCGTTTAAAGC
GAGCATTATCTACTGCTGCAAAATAGTAAAGTTCATTGTCTTTCAATTTGCCGTAGCTTT
TAATTGCTAAAACCCCTGTTGCCTGAGCCATTGCTTCTAAAATAAGTACACCTGGGAAAA
CGGGTTGATTTGGAAAATGCCCAGTAAAACAAGGCTCATTTACACTCACATTTTTTACAG
CTCGGAGCCATTTACCTTCTTCAAAATCAACCACACGATCAACTAATAGGAATGGATAAC
GATGTGGAAGCATTTCCATAATTTCAGTTACTTCAATAATTCTTGGTTCACGATTTTCTG
TTTGTAATTTGGTTGTCACTACTAAGACCTCAATCAATTATTCAGCTAAACGTTTTTCCA
ATGCTTTCAAACGTTTATTCATTTCATCAATATTCATTACAAGAGCAGCTGTTTTACGCC
ATTCTTTATTAGTTTGCAAAGGAATACCCGATGAGTAAATTCCTTTCTCTGTGATTGGTC
GCATTACCATTCCCATTCCAGTAATGATTGCCCCATCACAAATTTCCATATGCCCATTGA
TTACACTTGCCCCACCAATTTGGCAGAAGCGTCCTACTTTCAGGCTACCAGCCATTACGA
CACCTCCAGCAATCGCAGTGCCATAACCGATATGTACGTTATGTGCAATTTGACATAGGT
TATCAATAATCACATTGTCTTCAATCACCGTTGGATCTAAAGCACCACGATCAATACAGG
TACAAGCCCCAATTTCAACACGATTACCGATAATCACGCCACCAGTCTGAGGAATTTTAA
TCCATTGACCTTTCTCATTTGCATAGCCAAAACCGTCACTACCAATAACGGCAGAAGATT
GAATTAAACAATCTGAGCCGATTTGTACATTATGGTAAACCGACACATTTGCCCATAATT
TGGTTCTTGCACCAATTTTACTGTTTTTTCCGACAAAACAGCCAGCACCAATCACCGCAT
CATCACCGATTTCAACACCACTTTCAATCACAGCATTTGCACCGACAGAAACGTTATGAC
CCAATTTAGCATCAGGTGAGATCACGGCACTTTCAGCGATATTTTCGGCAGGGTTTGGGG
TTGTATCCATATATTGAGCTAAAATCGCATAAGCAACATAAGGGTTTCCAACCACGATCA
AGTTTTGACCTTCGGCACAAAATTCGACATCAGCTTCAGAAACAATAATAGCTCCCGCTT
GGCATTGCGATAACTGTGGACGATATTTTGCATTAGAGATAAAGGTAATTTGATTAGAAG
TTGCTTTATCTAAAGGAGCAATGCTTAAAATAGCCAAATCGGCGTTACCCTTTAGAGTAC
CGCCGATCTGCTCCGCTAATTCAATTAAACGGAATTCAGCCATTATTTTTTCACTTCTTC
TGGTTTTGTGACTTCCGCTGCAGGCACTTCAGTTTTTGGAGCCTCTGGCATTTTTCCACC
CATTGCAACTAGAATTTCTTCTGTAATATCTGCTGCATTTCCATCTTTAGCATATAATGC
GACCGATGGAGGAAGAACTAAAGTATAGCCTTTAGATTCCGCGACTTGTTTAATTTTCGC
ATTAATATCTTCAACGACTTTTTGTTGTACTTGTTCAGGAGTTATTACACCAGATTCTTT
TTGTACCTTAGCAATTTCTTCTTGGAAAGCCGCTACTTTCTTTTGAAACTCATCAGCACG
TTTTTGGAACTCTTCTGCTTTTTTTCCAAATTCTACTTCACGTTGTTGCAATGCAGAAAC
TTTATTTTGGAATGGTTTAGCTTCTGCGTTAATTTTATCCTGACGTGCTTGGATCTCTTT
CGCTTTTAACCTAGGTGCATCTTTTTCAAGTTGGGCTACCTTTTTCTTCATTGCAGCTTC
TAAGGTTACTTGTTCTTTTTGTAACTTCTGTGCATCTTCTTCAATTTTTTTACGCTCATC
CAATAATGCTTTTTCTTCATCAGATAATGCTTTATTTTCTGCTGCTAATTGTTTTTCCCT
TGGTGCAAATTTAGATTCAGTGTCTTTCATAAATTTAGTGAATTTATCATTTGCTTCAAT
GGTAAGTGGATGATTTTGTATCAAGAAATTAGGATCAACAAATCCAATTTTTTCATTTGC
ATTTACTGTATTCGCACTAAAAGCTAAAGCTGAAGCAACTGCGGCAAGTTTAAATAAATT
TTTCATTAAAATGTCCTTTCTGAAGTTAGGAAAGATAGACTCGTAAAAAAATGAACAAAT
CTATCCGCTTGTTTATAAGATTAGAATGAACCACCAATGCTAAATTGGAACTGTTCAATT
TCATCACCTTGATATTTTTTAATTGGTTTCGCATAAGAAAATACCAATGGACCTATCGGG
GAATTCCATTGGAATGCGATACCTGTAGATGCACGAAAACGTTTATAATCTTTAAAGTTT
TCTAAACTAGAATAATTATATTGAATGTCGTTTACTACTGGATTAGTTTTCCATTTTGTA
TTCAACACTGTTGCAGCGTCCACAAATAATGAAGTTCTTACATTATGTTGATATTTTTCA
CTTACAAATGGTGTTGGAGTAATTAATTCTAAAGTTGCAGATGCCATTGCATTACCGCCA
ACAATATCTCCATTTACAGAATTGAATCGGATATTACCATTGTTATCTTTACCCAGATAG
ATTGCTTTTGGTCCAATAGCTCCATAAGCAAAACCTCTCAGAGAGCCGATACCTCCTGCA
GTATAAGTTTGATAGAATGGTAATTCTTTACCACTAAAACCATTTGCATAAGCAATATTC
GCTTTAGTTGAGATAACCCACTTATGTTCGCGATTGACTGGTAAATAGTTTTTAAAATCA
ATACTAACTTTATAATACTTATTGTCTGAACCTGGTGTGGTAATACGTCCACTAATGCTT
GTTAAAGTCCCTTCTGTTGGGAGAAAACCTCGATTTAGACTATTATAGTTCCAACCAAAA
GAAAAATCGAAGTCATTTGCTTTAATTTTTTTATAGACATTTAAGTCATTATCAATCGGG
AATTTCATGGATTGTACATAAAGTTCACGATTAAATTCACGTCGAGCATTCTTAATCAGA
TCTTGAGTGTAGCCTAGACCAAGGAAATAGGAGTTGTATTCATTTACAGGGAATCCTAAA
GTACTATTGACTCCATAGGTTTGTCGTTTATAACTTGCGACACTATTATTTTTTGAATTA
TCATAATCCTCGTAGAAGATATTTCCACCAAGGCTTACTCCATCCTTAGTAAAGTATGGT
TCAGTATACCCTAAATTGATACTTGTACCATAGTCATTACGGGTACCATTTAAACTAATT
GTAGAGCCCATACCTAAGAAATTATCCTGTTTTATCCCAGCTTGATAACTTAAACCACTT
TCTGTTCCATAACCAACACCGAAATTAATACTTCCTGTATTGCGTTCTTTTATTTTATAT
ACAATATCAACTTGATCCGCCGTATTTGGGACATTTGGATAGCTCATTTCTACACTATCG
TAAAACCCCGTTCTTTCTAGACGAGCCTTCCCCAAAGCAGCTAGACTTGTTGACAACCAT
GCTCCTTCTTGCTGACGCATTTCTCGACGTAACGTTGAATCTGCAGTCACATCATTTCCT
TCAAAACGAATCTGTCTTACATAAACACGCTGCCCAGCATCCACAACAAATGTGAGACGA
ATTGTTTTATTTGTATCATCGAAGGTTGGATGAAGCTCTATTTTAGCGGAAGCAAAACCA
TTATTTCCAAATACTTGTTTAATATTGTCTTCAATTTTTGAAAGTTCATTTTTGCTAAAG
AGCTCGCCTGTTTTATAATATTTGAGCTGTTCATTTAACTCGTTATCTAATTTTGCAGTA
TTACCAACAATACGTATTTCACTTACAGTATAAGGTATTCCTTCATTGATTTTATATGTT
AAAGATACTTCTTTTTTATCATCACTAAATACGGGTTGTTCAGCTTCAACATTAAATTTT
GCATATCCTTGGTTCATGTAGAAATTACGTAGATTTTCTAAATCTTGATTGTATGCTGTT
TGTTCAAATTTACTACTTTGAAAAATATTGAACCAAGAAACATCAGGTTGAATATCCAGT
TGTTTCATTAATACTTTTGATGTAAAAGCTTGATTTCCTTCAAAATTAATAGCTTTTACA
TAGGCAACATCTCCCTCTTTTATATCTAATTTAATATTTACACCTCCATTGTCTGAGTTT
GTTATAACAGTATCAATGGTAGCATTGTAACGACCTATAGAGTGGTAATGCTCAATAAGT
GCTGATTTAAATGCGTCTAACTTTGTAGAATTAAATAATTCTCCTTTAGTGATGAGATTC
GCTTTTAGATTTTGTTCCAGTGGCTCCTTGGGGATTGCAGAATTACCTTCAATATCAACA
TTATTGATGACTGGATTCTCTACTACTTTAATAATTAAAATATCTCCTTCACGGGTTGCA
CTAATATTTTGAAAACGATTTTGTACAAATAAATGACGAATAACGTTTGCAATATCATTA
TCAGTCGCTAGTTGCCCTACTTTTACAGGTAATGTAGGGATCATTGTTTGGCTTACAGAT
GTTTGGATACCATCAATACGAATATCTTTGATCACAAAAGGTGAAGCAAAAGCAACACCA
TTTGCAACTAATAATGTTGAAAGTAATAGTTTTTTCATTTAAATGATCCTATTCGTTGGT
AAAATAATATTGAAATCTAACCACTTGATTATAAATGGACTAAATCATTAAATAATGCAA
ATAACATCAAACCTATAACAAACATTGCACCAATCTGTTGAAATCGCAATTGAAATAGTT
CAGAAATAGGTTTCTTTCTCATTGCTTCCCCTGCTAGTAAAATCAACTGTCCTCCATCTA
AAGGCAAAATAGGGAACAGGTTCATCACTGCAAGGTTCACACTTATCAATGCCATAAATC
CTAAGTAATAGACAAAACCAATTTCAGCCGTTGCCCCAGCCCCTTTTGCCATTGAAATTG
GCCCGCCCATATTACTAAGAGAAAGCTCGCCTGTAATTAAATTTCCAATAAATTGTAAAA
TCGTATAACTTAATGATACGACTTTTTCTAAGCTCTTTCCAAGCGCAGAAAGAATATCAT
ACTTTAATTCACTTTGATACTTTGATTCTAATGGTTGATACGTTGGCACTAAGCCTATTA
AATAACGTTCCTCTTTTTTAGAATATTCAGGTTCTAATTTAAAAACAAGTTGTTGATTAT
TTCTTTCTACCACTAATTCAATAGTTGTTCCCGATTGAACCTGTTTAAGCAATCCTTGCC
ATTCAAAAGGTTGCTGATTTACCGAAATAACTCTATCGCCAGCTAAAATCCCAGCTCTTG
CCGAAACTGAATTTTCGACTACATTTTTAATAATTGGTTCAACCGTTGCACTTTTTGGAC
GAATTCCTAATGAAGTCAAAGGATTCTCTTTATTTCCATCAACGTTCCAAAGGCTTAAAT
CAAGTGAAAACTGACGCGGGAAGTCTTCATTGACTAAACTTCCCTCTACACTAATTTCCT
TAGTTCCAATTTTGCCTAGCAAAGCTAACGTGACATCTTCCCAATCTTGCACATCACGCC
CATCAACACGTTTAATCTCAAATTCAGAAACCAAGTGAGCTTGTTGAGCAATAGAATTCG
GAATCACAGAACCAATAACAGGCTTTACCATTGGAATTCCAATAACAAAAACCGCCCAAT
ACGCCAAAATAGCAAATAAAAAATTCGCCACTGGGCCTGCAAGAACGATAAAAGCACGCT
GCAAAACAGTCTTTGTATGCAAAGATTGCGAATCTGGCAATTGATGTTCTGCTTCGCCAT
TGTGCATTTGCACATAACCGCCTAAAGGAATTAATGAAAATGCAAATTCAGTCCCTTGTT
TATCTTTCTTACGCCATAATGCTTTTCCAAAACCGATAGAAAAACGCAAAACTTTTACGC
CACATTTACGAGCAGCCCAAAAGTGTCCATATTCGTGAACAAACACCAAGACGCAAATTA
AAATAAAAAAGGCAAAGATTGATAGCACAAATAACCTCTATAGAAGGAAGAAGAAACCAG
TAGCAAAAACAGGAACAGCCGCTGTTAAGCTATCAATACGATCCAAAATTCCTCCGTGTC
CTGGAATCAAATTACTGCTATCTTTAATACCAGCTTGGCGTTTAAACATACTTTCACTTA
AATCACCCAAAATCGAAACAGCCACAGTAATCACGGAAAGCACGATAAACGCAGACGTAT
TCAACTCACGACCAAATACATTGTTTGGTGCAAGACTCAAGAAAATAGCGGCAATAATAG
TCGATGTAATCACACCACTAATAGCCCCTTCCCAAGATTTACCTCGAGAAACTTTAGGTG
CAAGTTTATGTTTACCAAATGCACGACCTACAAAATAGGCGCCTGAGTCCGCTCCCCAGA
CCAATAAAAACACATAGAGAAGTAAATAAGTTCCCTGATATTGTTCAAGATTATATTGAT
AAAAACGTAACGCTAAAGTACCGATTAAAAATGGGACGAGTGTACAAAAACCAAAAATAA
ATTTGGCTGCTACTGACTTACTCCAAATTGAAGCTGAATTAGGATAAGTAATAACCAATC
CAAATGCGATGAACCACCAAAAACAACCTACAAATAATAGTGGTATTGTTTCATCTGTTA
AAAAACGTGTAGCTTGAATATAACTTGTTTCTGCCATAATAGGAAAAATCAATAAACAGG
TCACCACAAAAGCAACAATAGCACGTGCTATCGGACGTTTAAAACCCGCAAACTGAGCCC
ATTCCCACATACCTAACACAACAATAGCGGATAAGCCAATCGTAAAAGCTAAGGGTGAAA
GCCAAAACAATGCAACCACTGCTAAAATAATCATCACGATTGCCGAAAGAATGCGTTCTT
TAAGCATTGAATTTTCCTTATAGATTAACAACCACCAAAACGGCGATCACGTTGTTGATA
AGCAATAACGGCATCTGTAAATGCCTTTTCATCAAAATCTGGCCATAAAACCGGACTAAA
TACTAACTCGGCATAAGCAATTTGCCATAATAAAAAATTGCTAATTCGCTGTTCTCCACT
AGTACGAATTAATAAATCGACCTGTGGTTGATCCTTAGTAGATAAATTGTGCTGGAAATA
ATCAGTTGTAATATCTTCGATAGGTATGACATTATTTTTTACTTGATGTGCAATACGTTT
GGTTGCTTGGACTATATCCCATTGTCCGCCATAGTTTGCAGCAATGTTTAAAGTCAATGC
AGTGTTTTTATTTGTCAGTTGTTCAGCCAGTTCAATTTTTTCTTGCAGTGCTTCACTAAA
AGCAGTTTTATCACCAATAATTTTTAAGCGAATATTATTGCTGTGTAGTTTTTTTATATT
TAAATCCAATGTTTCTATAAATAGTGTCATTAATGCGGCAACTTCCAACTTCGGTCTAGA
CCAATTCTCACTGCTAAATGCGTATAGCGTTAATACCTTAATTCCTTGCGTTAAGGCAAA
ATTAACAGCTGAATGAACAGCTTTTACCCCTTTTCTGTGACCAAATACTCGTAATTTCCC
TCGTTGCTTAGCCCAACGTCCATTACCATCCATAATAATCGCCACATGCTGAGGCATATT
TTGAAGATCTATATTCACAGCAACTTACCTATTTGAACAATAAACATGAAAACGTTTTTA
ACTATATCATATGATGAGAGATAGGGGAAATTAAGAATGATGTGCTAGATAGGATTTAGC
TTATATGTATTAAAAATTATCTTTTTTCTGCCTTAATATAATAAATTCATCTAAAGTCAC
CGCTTGCATAAATGGATTAATCTGTTTTTCAACACCAATCGTACTCGGTAGCGTTGGTTT
ATGTTGTGAACGCAAAATATCCGCTCGCTCTTGATGTTCCATTAAACTACAGCTTGTTGC
CATTACCGCTTCGGCAAATTTCAAATTGCTTTGAGTATATTCGTGACCAGCATAGACTTT
CACAAAATCAGGCAAGGCTTTAAAACGTTGTAGGGCATCAAACTGAGCTTGGTAATCCCC
TGTAAACACTCTCCCACAACCGCCTGAAAATAACGCATCACCACAAAAGAGATATTCATT
ATCAACCAAATAGCTAATATGTTGCGCCGTATGCCCTGCACTCTCAATCACTCGCACCTT
TAACCCTAACAGTTCAAACTGTTGCTCAGGGTAAACAATCTGATTGGCAAATTGGCTCAC
TTCTTCTGAGCCATAAATAAGCATATCGGGAAATTGTGCCACTAAACCAGCCACGCCATC
AGTATGATCGTGATGATTATGGGTAAGCAAAATAGCGGTGGGATTAAGCTGATGTTTTGC
AAGAAAAGCGAATACAGCTTGAGCCTCTGCTGGATCGACAATAATCGCTTGGCACTCTTT
TTGTAAAATCCAAATGTAATTATCAGAAAGGGCTGGAATTGGGGTGATTTGAAGCATATT
TATTTTCCGTAGGTCGGGCATTTATGCCCGACATTGCCGTGTTTTATGAAAAATTGTCGG
GCATAAATGCCTGCTTTGCCATATTTTATGAAAAATTGTCGGGTATAAATGCCTAACTTT
GCGGTATTTTATAAATGATTGTCGGGCATAAATGCCCGACCTACTATTTCAAGAATAACG
CTGCCGCCCCACGCACACCGCTTGAGTCACCGTGGATCGCTTTTTTAATCACTGGCACTT
CCGTATTACGCAATAAATATTTTGGTAAGGCTTTTGGCAAGGCTTCATAAATATAATCAA
AGTTAGACAAACCACCACCAAACACAATCATATCTGGATCAAGTACCGTAATATAATTTG
CCACCGAAATTGCCATTAACTCAATGTATTTCTCAACAAACTCAACGGTTTTCTCATCTT
TATCGTAAAAACGCTGAATAATGTTTTTTGCATCAACTTTTTCGCCGACTAAATCATTAT
AAAGCATCTCAAAACCACGTCCTGAGATATAGCTATCCAAACAAGCCATATTACCACAGC
CACATTTATAAATTGGTGCCTTATCCCAACCAAGCAATTTCAACGCGTGGTAGTTAAGCT
GAATATGCCCCACCTCGCCAGCCATACCGATTTGACCTGAGTGAGCCTTACCGTTTAACA
CAATACCGCCACCAAAACCTGTACCAATAATCAACCCTAACACCGTTGAATATTGCAGAT
TGCTTTCGTCCCACGCTTCCGATAAAGCCAAGCAGTTCGCATCGTTTTCAACACGCACTT
CACGCCCTAAACGCGCTTCCAAATCTTGAATAATTTTATTGCCGTGAACCACCGCAATGT
TGGCAATTTCCGCTAACCCAGTTTTATGATTAACAAAACCTGGTACACCAAGCCCCACAG
TGCCGTGCTCGCCAAATTTTGCATCGGCATTACGCACTAAGGTTTCCACTGTTCTTAACC
AATCCTCATAACTCGTTTGTGGGGTTGGCACTCGCTCGCTGTGTAACTTCTCTAATTTCT
CATTAAAGGCAGCCAATTCAATTTTTGTACCGCCAATATCCAAACCGTAATAAACCATAG
TTAGCCTCGCTTTTTAAATAATGTCCATTTTTCTAAGAGTGGGATTACCCATAAGAAGAT
GATCAAGTGGAAAACCCACGCAATCAAAGTACTGACAAACAGATCGATAGGATAATGCAT
TCCTAACCGCAAACGGCTGATCAACATCAAACCAGCCCACAAAATCACAAAAAATTGAGC
AAAAATCACCGCTTGTCCACGAATACCAAACAGCAACCCTGCAAACATCAATAGCCAAGA
TACCCCAAAAATCGTATGCCCTGACGGGAAAGAGTAGCCCAGCTCATCTGCTTGATGTTC
AACCACAAACTGATTTTCAGGTTGCACAAATTTCAATACCGCCGTTTCCTGTTCAGCTTT
AGGTAAAGCATAAAATGCCTCAGTATCCGCCTGAAACATCTGTGTCACAAAAGGACGAGG
CTCTTTAAAAACCGCTTTCGCCCCCTCTTTAATTGCCTGTGTTCCAACTACCGACGTTGC
ACAAATAAAGCCTACTAAAAACCACGAATAGCGAGAGCGCGCAAGCCACATCAGCCACAA
CATAAACAGCACGCAAGTGATTAACGCATAAGGCGTTGAACCCGTTTCCGTTAAAATAAA
CAACGCCCAATCGAAAACATTAACACCAAGATTAGTTTGCAAATTCCATTGCCACCCAAT
TAACCACGCTGTAGCTGGAATGAACAACATTAATAACGTCAAAAATGAAAGTTTCTTTAC
CATATTATAAATCCTATGCAATATTAAATTGTATTCCTTAAAAAAACTACGTGATATACC
TGTAAAATAAATAGAATGTTTCTGTAATATAATGAATAATTAGCACCTGCTTACTAAAAG
GCAGAGTCCTACCACCCCTACTGATTGTTATGTGCTACCCCCCCCAATGGTTTCTTATTG
CTGACTTCTAATTAAGCTCAACAGATATATCCTAGTCTGTTTATTCTAATTTCGACTACC
ACATTATGACTATTGTGAAGAAAATCTAAGGCGCAGAAGTAAAATATGAAAAAGAAATTA
CTCCATTAACCCTGCCATTGCCTGAGCTTTGCGGTCAATTTCTTGCCATTCTGATTGAGG
ATCAGATTTTTCGACAATTCCTGCCCCTGCGTAAAAGGTGATTTGATTAGCTTGAATAAG
GGCTGAACGTAACATTACGCAAAACTCGGCTTGTTCAGGGGTGAAATAGCCTAATGCCCC
TGCATACCAGCCCCGCTCAAAACATTCCTGTTGTTGAATAAACTGCTTCGCCTTAGGGCG
TGGCAGTCCTGCGACGGCGGCGGTTGGGTGAATACGAGCAAGGCAATCTGCATCGCTGAC
CTGCTCTGTCAGTTGCGTTTGGATTTTTCGGCGTAAATGCTGCACGTTATGTAACCGCTT
GATCTCTGCATCGCTGACTTGAATATCCGTCGCACAATCCGCCAGATGGCTACAAATATC
ATCTACTACCAGCCAATTTTCATAGATATTTTTTTGATCGTTGAGTAGCCATAGGGCATT
TTGTTCCGTTTGAACAGGATCGTCCGTCACCGCCACTGTGCCTGCAAGGGCTTCGGTAAA
AAATTGACGTTGCTGGCGTAAGTAGAGCCGTTCGGGTGTCGAGCCGATAAAGGCTTCCCC
TTGTTTTTCCGACCATAAGAAATGATAACAGCCTAGATTTTTTTGTTGGCTGGCAAAAAG
CAGAACGTAGGGGGAAATGTGGTGTGTAAAAGTTTTGATGGTCGCATTGGCTAACACCAC
TTTATTCATTTGCTGTTGTTGAATTTGTTCTATCGCTAATTCAATGTTCTGTTGCCAACG
TGAAAAATCACAGGCAACTTTTGTGCTTAACAAGCTATTTTCAATGGGGTGAAGTTCGGC
TGTCTGCTCAAACTGAGCTAACAAAGCGATACATTCCTTTTGTTCGCTTTCAAAATGGCG
ACCATCTAGATTTAACCAAGCGGTGATTTTCTTCTCATTTTTTACTAACAGTAAGCGTGG
CAACACAAAATGGCATTGTCCTTCAAATTCTATTCCGCCGACGACCATTAAATCAGACTG
TTTGCTAAATTGTTCTACGTCGTCTAAATGCTCAAAGGTTTGTACCGCACCGACTGCCAC
TATCGTTTGTTCTGTATCTCGATTTTGCCAGTAGTAGTGGGGGAAAAGCGGTTGTGCTTT
TAGCCAAGCTAGTAATTGTTGATTTTCAAGGTCTATTGCAATTTCTGCTTGCAACTGTAC
TAAGCCTTGTGCCACAGGCTTTTGTTGTAGTTGTTGATAAAGTTGTTGCTTTAACTGACT
AAACACAGACATTGCAAAAAATCCTAAAAATCTCACCGCTTGACAAAAAGAAGTCTATTT
TAGCCTATTTCCACTTTTTTTTCCTAACAAATCGGAGTACAGTAGAGTGATTTTTATAAA
TTAACAGATAATTAACCCTCTATTTTAGGGAGAAACAATGGAACGTTTTGCAAAAACCGA
TAAATTAGCTCACGTCCGCTACGATATTCGTGGGCCTATACATAAGGAAGCGACCCGTCT
GGAAGAAGAAGGACATAAGATTTTAAAATTAAACATTGGTAACCCAGCCCCATTCGGTTT
TGAAGCCCCTGCGGAAATTTTAGTTGATGTTATTCGTAACTTACCAACCGCTCAAGGCTA
TTGCGACTCTAAGGGTTTGTACTCTGCTCGTAAGGCGATTGTGCAATATTATCAATTAAA
AGGTATGCGTGATTTAGATGTCGGTGATGTTTACATTGGTAACGGCGTATCTGAACTCAT
CACAATGTCAATGCAAGCCTTGTTAAATGATGGCGATGAGATTTTAATTCCGATGCCAGA
TTATCCACTTTGGACAGCGGCGACAACTCTTGCGGGCGGTAAAGCGGTTCATTACCTTTG
CGATGAAGAAAATGAGTGGTTCCCAGATATTGAAGATATTAAATCGAAAATCACTCCAAG
AACCAAAGCAATTTTGGTGATTAACCCGAATAACCCAACGGGAGCAGTGTATAGCCGTCA
GTTATTATTGGATATTGTGGCGATTGCTCGTGGACATAACTTGATTATTTTCTCAGACGA
AATTTACGAGAAAATTGTCTATGACGGTGCGGTACATCATCATCTTGCCCCTCTTGCCCC
TGATCTTTTAACGGTGACTTATAATGGTTTGTCAAAGGCATACCGTGTCGCAGGTTTCCG
TCAAGGTTGGATGGTGTTAAACGGCCCGAAAAATCAGGCAAAAGGCTTTATTGAAGGCTT
AGATATGCTTGCGTCAATGCGTTTATGTGCCAACACCCCGATGCAACACGCTATTCAAAC
AGCGTTAGGCGGTTATCAAAGCATTAACGAATTTATCTTACCGGGTGGTCGTTTATTGGA
ACAACGTAATAAGGCTCACGAATTGCTCACCAAAATCCCTGGGATTAGCTGTGTGAAGCC
AAAAGGGGCGATGTATATGTTCCCGAAAATTGATACGGAAATGTACGGTATCAAAGACGA
TCAAAAATTTGTTTACGATCTGCTTCAGCAGGAAAAAGTATTGTTGGTTCAAGGCTCAGG
CTTTAACTGGCATAAACCAGACCACTTCCGTGTGGTGACATTGCCGTATGTTGATCAGCT
GGAAGAAGCGATTGGACGATTAGCGAAGTTTTTGCAGAGTTATCGTCAGGATTAATTAAG
CATTTCCATTTAAAATATATGGGACACACTGTGTGCGTCCAAAAATCTATTATGTAACAT
TGTAGGGACGCCACGCTTGGCGTCCGTCCGTGAACATAAATCGCACTTCGTCTTTGCAAT
GGACGCCAAGCGTGGCGTCCCTACTTTTATAACACAGATGTTCATATAGGTTATAGGTTC
ATTTTTTAATGATAAAAGGCATCACATTTTCCGTCACCGCCTCTATTTTATTCGGTGTAC
TCTATTATTTATCCACCCATTTAAAACCGCTTTCCGGTGAAGAAATCTACGGTTTTAGAA
TGTGGGTAAGCCTGCCTTTTGTGATTTCAGCACTCTTTATTTTCAAAAAAACCGACGAAT
TTAACCGCTATTTAAAACGCCTAAAACAGCACCCCCATTTAATTTTGGTATTACTAACAA
CCACTGCGGTCACAGGCTTGCAGATGTGGCTTTTCCTTTATGCCCCCAACAACGGCTATG
CCATTGATGTCTCTATCGGTTATCTATTAATGCCGATTGCAATGGTGGCTGTTGGGCGGT
TTTTATTTAATGAAACCTTATCTCTCTTAAAAATTATCTCCATTATTTCCGCGTCTGTTG
GGGTATTCATTACATTAATTACCGCAGGTTCACTCTCTTGGGCAACTTTAATGGTATTAA
TCGGCTACCCTGTTTATTTCAGCTTGCGTAAACATTTTGATATGTCGCATTTATCCAGCT
TTGTCTGCGAAATTATATTAATGTTGCCGATAGCCACTTATTTTATGCTCAATACCGATA
TGCAATTTGTCACCGAAAATAATCCGAATTTTTATTTTTGGTTAGTGTTATTAGGCATTG
TCAGTGGTACGGCATTAATTGGCTATATAATGGCAAGTAGCCTTGTGCCGATTAATGTTT
TGGGATTATTAAGCTATATTGAACCGCTTGCAATGCTAATTGTTGCTTTTATTATTGGCG
AAGTGTTAGATCAATCTTCCTATATTTTAATGGCGTGTTTGATGCTGTCGATATGTCTAT
TAGTGCTTGATGGCATTATTACTATTCGTAAACAGCGTCGGAGGGAATAATGTTAAAAGG
GATCTTATTTTCACTTTCTGCAAATATCTTATTCGGTGCTGGCTATTATTTTGCGGTTTT
ACTTCGCCCTTTAGAAAGCGATAGTATTTTTGGCTTTCGTATTGTAGTATTAATGCCATT
TATTTTACTGGCGATCTTTTTATTTCATCAACAAAAAGCCTTTAAAGATTTATATTATAG
AGTAAAACAGACACCTTATCTTATTTTTATTCTTCTGCTCTTAGCATTAAATACAGCTAT
TCAGCTTTGGTTATTTCTCTGGGCACCGAATAATAATCAAGCTATTGAAGTTTCTATCGG
TTATCTATTATTACCGATTGTCGCCGTTGCTTTAGGCAAACTGGTTTTTAAAGAGCATTT
TACTTTATTAAAATGGCTTGCTTTATTTTTTGCAACTATTGGTGTCACAATTAATATCTT
TTTAACCGCAAGTATTTCGTGGGCAACTTTTGTTGCCGGTTTTGGCTACCCTATTTATAT
TGTCTTACGTCGCTATTTTCATATTAATAATTTAGCCACTTTCTTTGTAGAATTATTATT
GTTATTACCCTTTGCCATTTATTATATTGCTCAAGTTGATCAGGATTATATTTTAATGCA
AAATGAATATCTCTATTTTTATCTGGCATTATTAGGGCTAGTAAATGGAATGGCATTTAT
TTTATATATCGCTTCAAGTAATTTACTGCCGATTAATGTATTAGGCTTGCTTGGCTATGC
CGAACCTTTGGTGATGTTATTTATTTCCTTTGCCATCGGTGAAGTTTTAGATGCCAAATC
CTATATTTTAATGGCGTGTTTGGCGGTATCCATTATCTTATTAAGTGTTGATAGTTTTCG
CAAAGTGAAACCCTAATGAACCTCATCCGAATTGCTCTACCTGTGCCGTTGGCACGTTAT
TTCGATTACCTGCTTCCAACGCATTTTGAAAATGTGGTGAAGGGGGCTAGGGTTGTTGTG
CCTTTTGGTCGCCAGCGTAAAATCGGGATTGTGGTGGATTTCCCAACCACATCAGATATT
CCCACCGAAAAACTGAAACCGATTGAGCAACTGTTAGATGAACAAGCGTTGTTTGACGCT
GAAATGTGGCAACTCTTGCAGTGGGCGAGCCGTTATTATCACGCCCCTTTCGGCGAAGTG
CTACAAAGTGCTTTGCCTGTCAAACTACGACAAGGGGAAAGTAGTGAACGCACTGCTCCC
GACTATTTTGTTGTCACGGAAAACGGCAGAAAAGCTCTATCCAACGGCGTGGTTCAAAAA
GCGAAAAAACAACAAGAGCTATTAAGCAAACTAGCGGAATTTGCAAATTTCTTTGAAAAA
CCGACCGCTTGTAGCCCTGCGGTATGGAAAGCTTTGTTTGAAAAAGGGTATCTGGAAAAG
CTGGAAATCCCTTTTAACGTGCAAAGCTGGCAGGAAAAATTAGCCGAACAGCCGATTTGC
AATAGCCAAAACCGTTTAACTCTGAATAAACAACAGACCCTTGTCGTGAGCCGTTTGCAT
TATCAGCAAGGCTTCGGGGCGTTTTTGCTCAATGGGGTTACAGGCTCAGGGAAAACGGAA
GTCTATTTGCAAGTGATCGAAGAAGTGCTGAAACGGGGCGAGCAAGTGTTGGTGTTAGTG
CCTGAAATCGGGCTGACCCCACAAACTATTCAGCGTTTCCAAGCTCGTTTTAATGTGGAA
ATTGACGCATTGCATTCCCATCTCAACGACACTCAACGGCTCAATGCGTGGCTTCGGGCA
AAAAACGGCGAAAGTGCGATTGTGATCGGCACACGTTCCGCCTTGTTCACCCAGTTTCAG
CAACTCGGCTTAATTATCATTGATGAAGAACACGATGGCTCATTCAAACAACAAGACGGC
TGGCGTTATCACGCACGAGATCTGGCAGTGCTTCGGGCGAAAAATAACAACATTCCGATC
ATTCTCGGCTCGGCAACGCCTAGTTTTGAAAGTTTGCAAAATGTACAAAACGGTAAATTT
ATCGAACTTCAGCTTACTGCAAGGGCTGGTAATGCACATTTTTCCAAACAAACCTTAATT
GATTTGAAAAAACAGCGGATTTATTCGGGCTTATCGGAAAAGTTGTTAGCAATGATGCAA
GCTCACTTGGAAAAAGGCAATCAAGTGATGTTGTTTTTAAACCGACGGGGGTTTGCCCCT
GTTTTACTTTGCCACGAATGTGGCTGGATTGCCGATTGCCCGTCCTGTGATAAGCCCTTT
ACCTATCACCAAAAACAGCGAGTATTGCGTTGCCATCACTGTGCTTCGCAAAAAGCCATT
CCACGTCAGTGCGGACATTGTGGCTCAGTCAATTTGATTACCACTGGGATCGGCACGGAA
CAGCTGGAACAAGTGCTGGCACAGCGTTTTCCGCAATACAGCATTACTCGTATTGACCGT
GACAGCACTGCCCGTAAAGGCTCGTTGGAACAACACCTTGCCGAAATCCAAGCAGGCAAA
AGCCAAATTTTGATCGGCACACAGATGTTAGCCAAAGGACACCATTTCCCGAATGTGACT
TTAGTCGCCATCGTGAATGTGGATAGTAGCCTGTTTTCCACCGATTACCGTGCAGAAGAA
CGTTTGGCACAGCTTTATGTACAAGTGTCAGGGCGAGCAGGACGGGCGGAAAAGCAAGGA
GAAGTGGTGTTACAAACGCATTACCCCGATCACCCGTTACTCACCAGCTTACTCAACGAC
GGCTACCTTGCCTTTGCCAGCCAAGCCTTAGCGATGCGAAAAATAATGAGCTTACCACCG
TTTTCTTCACAAGTGCTTATTCGTGCAACGGGTAGAGATAGCGACAAAGTTGCAAATTTT
CTGCAAGATTTGACCGCTTGTTTACACCAAATTATCAGCGAAAACGGCTGGCAAGGCTTT
CAGTTACTTGGGCCTTTTAATGCTCCGATGGCAAAAAAAGCAGGACATTATCGCTGGCAG
TTATTAATTCAACATTCGGCAAGAAGTGCGATCCAACAGTTGTTAGATCGTTTTGATGAG
CAAAAAGAACAGTTCCTGCGAAACGATATTCGATTGACGGTGGATATTGATCCGCAGGAG
TTGGGGTAGGTTATTGTGACCTTTGAGCTTATTTAGCCATTCTAAAAACTATTGGCTAAC
AGTATTTAACCAAGTATTTATCCAGCGCTTTATCTCACTGTTATCAGGAAGAGTGAAACT
TATAGTTTGATAAGTTGGCAATGTGTTAAATAAAGGATCTGCCTTAGTAGTCACAACAGG
CTTCATTACATTATAGTAAGAAATAATTCGTTGCGATTCTGGTTGTTGTAGGAAGCTTAG
AAACTGTTGAGCTAATTTGAGTTGTCTGCTGCTCTTTGTGATTGCGGCTACTTCCACCTG
CACTAAATGTCCTTCTGCAAAATCTGCCGCGACGTATTTATCCGTCTGTTCGTGCCATTG
ATGATATAGCGGAGATGTTGTATAACTCAACACCAAATCTGCTTCGTTTTTCAAAAATGC
ACCATAAGTTTCAGACCAGCCTTTTCCCACAGTGACGGTATGTTTGGCTAAATTCTGCCA
CGCTGATTCTGCCTGTTCGCCATAAACTTGATTTACCCAAAAGAGCAATCCTCGTCCAAC
GGTGCTAGTTCTAGGATCTTGATAAATCACTTTAAGATCTTGGCGTTCAACAAGTTCTTT
TAAACTTTTTGGTGGATTACTGACTTTTTCTTTGTTGTAGATAAAAGCATATTCTCCAAA
ATCATAGGGTAAAAATATTTTGCTTCGCCATTCAAGCGGTAAGTTATTGGCATTGTTTTG
CAGATTGTGTTCTACAAATAAGCCTGATTTTTCAGCTTCGGGCATTAAGAAATGATCGAT
ACCTAACATTACATCGGCTTTAGTCTTATTTTTTTCCAAACGAATACGATTGAACATTGT
TACCCCATCTTCAAAAGGCATAAATTTCAAATCGCATTGGCATTGTTTTTCAAATAGCGC
TTCAAGTTTAGCAGCAGGCCCCCACTTTGAAGCAAAAGAATCATAGGTATAAACCGTGAG
TGTTGGCTGTTGAGCAAAAGTGGTGGTTGCAACGGCTAACGCAGAAAGGGTGAAAAGATT
GAATTTCATTGAATATTCCTTCTAAAAGTGAAAATAGAAGGATCTAAAACAGGCGGATAT
AGATTGTCTGTCTCAAATCCCTACGCTGATATTAGTCAGATCAGGTTCTATGGGTATTTC
TCAGCCTTGCTATACAAAGCACCCCGATGAGAACAGAGGTATTCTACTATAATTTTGTGC
TAAGATCACTTAAAATATGGCGAATTTTAAAAGTCGCTGAGAATCAGTACAAAATAGAGG
AAATCCTTTGAACGAACTTATTTTCACTCTTGAGCCTCAAGACAATGCTCGTCTTCAATC
GTTATGCGGTTCTTTTGACGAGCATCTTACCCTTATTGAAAAAAGTTTTAACCTTATTGT
TGCGCGTAATGCATTTACCTTTACTATTCAAGCAGTTGAAGAAAATCATTATTCTGCAAC
ATTATTAAAAAATTGTGCGAAATTAATTCAGCAACTTTACAACGAAACTGCTCCAATTAA
AGGAAAAGTAAAAGAACTAGATTTGGAAGATGTTCATTTAGCGATTCAAGAAAGCCGAAT
GTTGTTGCAAAATCAGTGGACAAGTTCGGCTCATGAAATTGCAATTAAAACAAAACGCGG
CGTAATTAAACCACGTGGCGAACATCAACAAGCCTATTTACGTAATATTCTAAGTCACGA
TATTAGCTTTGGTATTGGGCCTGCAGGAACGGGAAAAACCTTTTTAGCTGTTGCTGCAGC
AGTAGAGTCTCTTGAGCGCCAAGAGATTCGCCGTATTTTGCTCACTCGTCCCGCAGTGGA
AGCTGGTGAGAAGCTCGGTTTTTTACCAGGGGATCTAGGGCAAAAAATCGAGCCTTATCT
TCGACCACTTTACGATGCACTGTTTGAAATGTTAGGTTTCGAGAAGGCACAAAAGCTGAT
GGAGCGAAATGTGATCGAAATCGCACCGCTTGCATATATGCGTGGGCGAACACTGAATGA
TGCCTTTATTATTTTAGATGAAAGCCAAAATACAACCATTGAGCAGATGAAGATGTTTTT
AACTCGTATTGGTTTCAATTCTAAAGCAGTCATTACGGGCGATATTACTCAAGTGGATTT
ACCGCGTAGCCAAAAATCTGGCTTAAAACACGCAATGGAAGTATTAAAAGAGGTTCCAGA
GTTAAGTTTTAACTTTTTTGACAGTAAGGATATTGTTCGCCACCCTGTCGTTGCAAAAAT
TGTTCAAGCTTATGATGTATGGGAAGCAGAAGATGAGGCTAACCGAGAAAAAAAGAAATT
AGAAAAATTAATAAAAGAGCAAGATAAAATCCTAGAACAAGCAGAAGAATTATAAATATA
CGTTATAAAGTATAACCATAATTTTAGGTGTAATAGACAAAACATTCTGAATTAAATATA
GAAAAGACGACAAATCGTTTAGAGGGATTATTTAGTGAACTTAAGCGAAAATTAAATAAT
CACAATGAATTAACGAAAAAGCGTAACATGTTGTTTATACAGGGTTTTTTTAAATAAAAA
GAGTTGCTAACATTTAGAGAAAATAAACATTAGCAACCATTTTGTCTACTATGCCTATTC
TTGGGACAACAGTTTTATCTACTATCCTTTTTTATACTTACATCATCATTCATTTATACA
GATAATAAACTCGCCAGCCCAATAACCAACACAAAAATACCTAACCAAATCAAGTGAAGT
TTGACGCTTTTGCGGTTTATCTCTTGATTATGCAAACGACGCTGTTCTAGCTTTTGTTTA
TAAATTTCCAAATCAGCTTCATTGAACGAAAAGCCACAATGTGGGCAAGTAACGGCACTT
TCACTGATTTTTTTACGGCATTCGGGGCAACGATGTAAAGCCATTGTAATTCCTACTTTG
ATATAAACTGAATAAGGTGTTTTACAAATGCACCTGGATTTTCATAATGGGTGTTATGTC
CTGCATTTGCAATTTGATGATAGGGGAGCTGATGTTGTTCTGCCATTTGATGAAACTTAC
TATCCCGCTCTCCCATAATAAATAGCATTTTCCCGTGAAACTGATGACATTGCTCTGGGG
AAAAATAGGATTGTTTTGCAAGGCTAGTGGCTTTGAGCATTTGAGCTAGTGCTTGCCCGT
GATTATTTAGCCTTTTTTTGATGAAATCTGTCCGCTTGCTTTCGCTTAAATTAGCAAAGA
CAGGCTGTCGATACCAATCTTCTAAAACATTTGCAAGCGGTTCATTGCTTAGGCGATCTG
CCCAGTAGCAATCATTTTGCCAACGTGCTTTTTTTTCTTCATCACTGCTTAAGCCGATAT
TTGCCCCTTCGAGTAGGATCCCTTTAAGATAAGGATTTTGGGTTGTGAGGGCGTAATCTA
AAGCTAATCTACCGCCTAATGAATAGCCGACAAGATAGAAGGGCTGTTCAGCAAGATGTT
GTTGCAAGATGTGGTGAAGCTGTTCTCTGGCTTGCTGAAAACTATGGCACGAGATAGCTT
GGCTGTGACCATGACCAGCAAGATCAAGGGTAAGCGGTCGGATTGCAATCTCATTTTGCA
ATAGCGAGAGGACGGGTTGCCAATCTTGTTGAGAACCAAGAAACCCGTGGAGAAAGACCA
CGGGTGTTCCTGAATGACTGTGCCAAGTTGTTGCTAACATTAGTCGATAGAAGCACGAGA
GATCTGTTCAATCAAGGATTTATAAAGGCTACTACCTTCCTGATCATTCACCTTGATTTC
CACAATAGTAACACCTCGACGAGCATAGGCTTGTTTAAGTTTTGTTCCCAAATCCGCCCA
AGTATAAGGACGTAGATACTCTAAACCGAACATTGTCGCAATCTGTGAAAACTCAAGATT
ATGACTAAGACGATAGAATTTATCTTTCGCTTTTTGATCGACCGGAAGCATATCAAAAAT
TGCACCGCCATTATTGTTAATGACAAATAAAATGGTCGGCTGGCTAATCTGGCGTAAGAG
TGATACGGAGTTCAAATCGTGCAAGGCGGAAATATCCCCAATCACTGCAACTGTCGGCTG
TCCGCTACCTTTTACAATACCTGCAAGGGTTGCGATTAGCCCATCAATACCGCTTGCACC
TCGATTGGTATAGATCGGGTAGCCTTCAGGCAATTTACACAAGGCATCAACTAAGCGGAC
AAATAAACTATTCCCAATAAATAAATTACCATTAGCTGGCAACACTCGTTCAATATGATG
TGCTAGAGAGGCTTCATTGAGATTGCCACCCACCTGCTGTTCAATAAAGGTTTCACAGAA
TTGTGAAAGAGCCAAAGGTTCCAACAGCCACGGTTTTTGACGAAGTGGTGGGTGAACACG
GGTAAAGTGGTGTGCTTTTGCTACAAAACGAGTTTGTTGATGAGCATAGGTATTAAGATA
ATCTGTCGTTTCCTCAACCAGCCAGAACTCGCCTTTAAAAGCCGATAAAAATTGATTAAC
TCGCTTGCTCACAATTTGTGAACCAAACTGAATAACAATGTCCGCCTGTAATAAACGTTG
TTCTACTGTTTTGTTTGACAGCCAAATGTCTGCATAAGGTAGAGATGCATCAACCCCAGA
TTGCACATCGCTGATCAAACACCAGCCAAGCGTTTCCGCCCACAGTTTTAATCCCATTCC
CTGCTCAAGCGGTAACTTACCTACTACAATTACCCCACGTTTGGTTCGCCAATAATCCCA
ATTTTCGTGCATCAACACATCTTGTTGGGTTGCTTGTTGATCGTACCATTTCACTTGAGG
TTTATTCAGCCAACCTTGAATAGCGTGCAACCACGGATCTTGTCCAATGCTTTCCTCATC
AGCTTCATAAAGAGGCTCTGCAAATGGCACATTAATATGGATAACACCACCTTTTTGAGC
TTGTTTAGAACAGGCTTGCTCTACACGACCAACTAACCAGCTTGCACTATATTGCGAACT
TGGTTTTGGTAAATTGAGATTTGCAATAGGATAATGACTAAAAATATGTTGCTGTTCAAT
CGCTTGATTGGCCCCACAGCCGATCAGCTCAAGGGGGCGATCTGCGGAAAGCACGATAAG
TTTATGGTGTGTGATACTCGCCTCGATCACCGCAGGGTAAAGATTAGAGACCGCAGTTCC
AGAAGTTACAATAATTGCAACGGGATCTTGCGTTGCTTTTGCAAGTCCTAGTGCAAAAAA
GCCTAAACCACGCTCATCAAAATGGCTATGGCATTCAGCTTGACCTTGTTTTTGCAGATG
TAATGCTTCAAGGGTTAAAGGCGTTGAGCGTGAACCTGGGGCAATACAAATATGTTTTAC
GCCGTAGCGGAGTAAAGCATTTAAAATAACTCGTGACCAAGAACGGTTAAAAGTGCTGAT
GTTTGTCATTATTCATCTCTTTGCAAATGGAATGTGAGTGGATAGATTGTAGCAAAATTT
TGTAAAAAATTGAGAGAGTTTCACCGCTTGTAATGCATATTTTTGTAATTTTAATTTCCA
TTTGTACTGTAAGTATATAGTTAAAGAATAAACCGACTTAAATCTTCATTCTCAACCACA
TCATTCAACGCATCAGACACATACTTCTCGTCAATTACGATTTTCTCGCCTGAACGTTCG
CTGGCATCGAATGAAATACTGTCCATTAGGCGTTCTAACACGGTGTGCAAACGTCTTGCA
CCGATGTTTTCAGTTTTTTCGTTCACTCGGAATGCGGATTCGGCGATACGGCTGATACCA
TCTTTGGTAAACTCAATATCCACGCCTTCGGTTTTCATTAACTCACGGTATTGTAAGGTT
AAAGACGCATTCGGCTCGGTTAAAATACGCTCGAAATCTTCTTTATTAAGTGATTTAAGC
TCTACACGAATTGGTAAACGACCTTGTAATTCTGGCAGTAAATCAGACGGACGAGCCACT
TGGAAGGCACCAGAACAGATAAAGAGAATGTGATCGGTTTTGACCATACCGTGTTTAGTA
TTGACTGTCGAACCTTCGATAATCGGCAGTAAATCACGTTGCACACCTTCACGAGAAACA
TCACCGCCACTGTGTTCGCCTTTTTTACAGATTTTATCAATCTCATCAATAAAGACGATA
CCGTGTTGTTCAACCGCTTCAATCGCTTGCTGTTTCAACTCTTCAGGATTAACCAGCTTC
GCCGCTTCTTCGTCCACCATCACTTTTAACGCATCTTTAATTTTCATTTTGCGTTTTTTC
GTTTTGTTTGGCGACATTCCCTCAAAGAGAGATTGCAGTTGAGAAGTCATCTCTTCCATA
CCCGGTGGAGTCATGATTTCAACGCTCACTTGGGCTGCGACATCAATTTCAATCTCTTTA
TCGTCAAGCTGACCTTCACGCAATTTTTTGCGGAAGATTTGGCGAGTAGAAGTGTTATCG
CTCTCTTGCACGTTTCCCCACTGATCTTTCGCTGGCGGTAATAACACATCTAAAATGCGA
TCTTCCGCTGCATCTTGCGCACGCATACGGTTTTTTTCGACCGCTTGTTGGCGAACCAAT
TTCATTGAAACATTAGCAAGATCACGAATAATCGAGTCCACCTCTTTACCCACATAGCCG
ACTTCGGTAAATTTCGTGGCTTCAACTTTAATAAACGGTGCATCGGCAAGTTTTGCCAAA
CGGCGAGCGATCTCGGTTTTACCCACGCCTGTTGGACCGATCATCAGAATATTTTTCGGG
GTCACTTCTTGACGCAGTTCTTCTGGCAACTGCATACGGCGCCAGCGGTTACGCAAGGCA
ATAGCTACTGCTCGTTTAGCTTCATTTTGTCCGATAATATGTGCGTCTAATTCAGACACA
ATTTCACGAGGGGTCATTGACATAGTTTTATTCCATTTTGTAGGGACACACTGCGTGTGT
CCGTTAATTCACATCAATATATTTATTTTTGGACACACGCAGTGTGTCTCTACTATACTT
CTTCAATCACGTGATTATGGTTGCTGTAAATATCAATATCCCCAGCAATTTTTAACGCTT
CTGCCACGATTTCTTTAGCAGAAAGATTATTTTCCGTTCTTAATAGGGCAAGAGCAGCAG
CTTTTGCATAGTTACCACCAGAGCCGATGGCTAATACATCAAATTCAGGCTCAATTACAT
CGCCACTACCTGAAACCAGCAAAAACTCACTTTCGTTTGCGACGATCATCATCGCTTCTA
ATTTGCGAAGTGAGCGCTCGGTACGCCATTCTTTTGCAAGTTCAACCGCAGATTTGACTA
AATGCCCTTGATGTAATTCAAGTTTTTTCTCAAACAGATCACGCAAAATAAAGGCATCTG
CCGTTGAGCCTGCAAAGCCTGTTACCACTTTATCTTTATATAAACGGCGAACTTTGCGCA
CCGTACCTTTTTCTACGCAATTGCCTAAAGTAGCTTGTCCGTCACCGCCGATAGCGACTT
TGCCATCTTTGCGAACACATACGATCGTTGTCATTGAAATTCCTATTTTTCTAAAAAACT
GCGTGCATATTTAAGGGCAATATCATCAGTTTCAAGTGTAAGCGGTAATATTAACCAATA
TTTTTGTAAAATGAATAGAATTTATCATAATTAGGTCTAAAATATACGCTGTTCATATTT
CACTTTATAGGAGTTCGCTATGTTCAAATTTATTAAAAACCTGTTTAACTCAGAAAAAGA
AACGGTAGAACTTTCTCTTTCTGCCGATGAAATCGCCCCTAAAATTATCACTGCATTAGG
TGGTGCAGAAAATATAGAATATCTTGATTTCTGTTTAACTCGATTAGGAGTTCAACTAAA
ATCAAAAGATAAAATTGACCGTAAAGGCTTAAAAGCATTTGGTGCCGCAGAAGTGGTACA
AATTGTTAAAAATAACGTACACGTTATTTTTGGCACAAAATCTGAAAGCTATGCGAATGC
GATTAATGCTATTTTAAAAAAATATTTAGAGTGTCTAAATTAAAGGGGTAATTAATTCTA
TTCCTGTTGGTGTTTTTCCAGAGAAAAGCATTTCAGTTTTATATACCAACATTTTTACCC
CATTATCCATCCCTTCCTTAAAAATTTGAGCGTATTTTGCATCAATTTTCTTAGCTATCT
CAAAGGCCTTAATACCTGTATGTAAAATAGCAAAAAAAATGACTGCCTGTTGCCCTTGCT
GGGAAATTGCTATCAATTCTCTTAGATGTTTTTGTCCTCTTTCAGTTTTTGTATCAGGGA
ACATTCCAATACCGTTTTCAGTGAGTAGCGTAGTTGCTTTTACTTCTACAAAACAGTCCA
ACAAATTTTGTTGTTTTAAGAGGAAATCAATGCGACTATTTTCTTGACCATACTTCTGTT
CGGGTAAGATTTCATCGTAATCTACGAGTTCACGGATCCATTTATTCTTTAATGCTTCAG
AAACAAGTTGGTTTGCTCTATGTGTATTTACACAAATAAAATCACCTGACTGAGTTTGAG
TGAGCTCCCAAGTATAGGCATACTTACGTTTGAGGTTATTTGATGTTGAAAACCAAACAA
TGTCTCCAGGATTAGCACAACCAGTCATAGCTCCAGTATTGGGACAGTGAATTGTGATTT
GTTCTCCGTTTGGAAGTTTTACATCAGCTAAGAAACGTTTATAGCGTTGAATTAGTATGC
CAGACGAGAGTGTCGGAAAGAGCATTAAAACCTCTTCGGAAATAACTAGGGGTAATTTTC
AAACTTCAGGGTATTAATTAAGTGATTTTTTTAACAGAATTTCTCAAAGAGATTTAACAT
GGTGCCCGAGGCCAGACTTGAACTGGCACGCCCCGAAAGGCGAGGGATTTTAAATCCCTT
GCGTCTACCGATTCCGCCACTCGGGCACAATAATGGAGCGGGAAACGAGGCTCGAACTCG
CGACCCCGACCTTGGCAAGGTCGTGCTCTACCAACTGAGCTATTCCCGCATAGAGTAAGT
CATTTGTGTCATAATGCTTTTTTACCCTATTCTAATTAATTTAATTTAACTGTCAAATAA
AAATATTAATAATGGTTGTTGTACGTTTAAAATTCATGCATCTGTAATAGGATTTTTCTA
TTAAGTGTTAATGATATAGTGTGGGCATTTATATTATGACTTTCTTAAATACTGATAAGT
AGATACTTGCTATTACAGGTAAATAGTTAAATCATCATATAAGAGAGGTGATACTTATGA
AACCTTTGTAAACATATTACTTTTCCTGATCGCGTCCTTTTATATGCTATAATCCACCAA
TTTTTGATAGACTGAATAGAAGATATGATCATAAATTTAGTTCAATTTTTAACAGAAACC
CTCGAAGGGCTGAAAGCTCAGGATATTCAAGCGATTGATGTAAGAGGGAAATCGAGCATT
ACTGAAACGATGATTGTGTGTACGGGGACATCAAGTCGTCACGTTGCTTCTACTGCAGAT
AATTTGATTGTGGAAAGTAAGAAAGCTGGTGTGGAAGTGTTTGCTCACGAGGGGAAAGCA
GTTGCTGACTGGATCGTGGTCGATTTTGGGCAGGCGATTGTGCATATTTTGCAACAAGAT
AGTCGTGAGATGTATCAATTAGAAAAACTTTGGGTGTAGATGAAAATTCAATTAGTGGCA
GTGGGAACTAAAATGCCTGATTGGGTTACCAAAGGTTTTGAGGAATATCAGCGTCGTTTT
CCAAAAGATATGCCTTTTGAGCTGATTGAGATCCCTGCAGGTAAGCGTGGTAAGAATGCG
GATATTAAACGCATTCTAGAGCAAGAAGGCAAGGCGATGTTGGCAGCTTGTGGGCGTGCG
AAGGTTGTGACCCTTGATATTCCTGGTAAGCCTTGGACGACAGAGCAACTCGCCCAGCAG
TTAGAGAGCTGGAAGAATGATGGGCGTGATGTGTGTCTATTGATTGGTGGTCCAGAGGGG
CTTTCACCTGAATGTAAAGCGGCGGCAGAGCAGAGTTGGTCGCTGTCGCCATTAACCTTG
CCTCACCCATTAGTGCGTGTGGTGGTGGCTGAGAGTTTATATCGTGCGTGGTCTTTGACA
ACAAATCACCCTTATCATCGAGAATAATGGCAAATGTTTGGTAAATTCGCAAAACCGCAA
AATTATGACAAGGTGCGTAACGGGCAAGCAGAGTTAAATCTGTTTGTACGTCGCGCCTTG
ATTGCGTTTGTGGGGGTGATTGCTTTAACAGGTATTTTGCTAACAAATCTTTATCATTTG
CAAATTGTTGATTATGCCTCTTATCAAACTCGTTCTGATGGAAATCGGATTAAGTTATTG
CCTGTGCCTCCGACAAGGGGGCTGATTTATGACCGAAATGGTAAGGTTTTAGCTGAAAAT
TTGACCTATTTTGGTTTGTATATTGTGCCAGAGAAGATCTATAACCTAGATCAGACCCTT
GAAGAATTAAAATTATTGGTGGGTTTAACCGATCAAGATATTGAGAACTTTCATAAAGAG
AAAAAACGTACAACTCGTTATACTCCGATTTTATTAAAGCCTGATTTAACCGAAGAGCAG
ATGGCTCGTTTTGCGGTTAATCAGTATCGTTTTCCAAGTATGGACGTTCACCCTTATTTT
AAACGAAATTATCCTTATGGGGATATTTTGACCCATATCCTCGGTTATGTTGCGAAGATT
AATGATCGGGATAAGAAACGTTTGCAAGAGGAAGGGAAATTTGGAAATTATGCGGGTTCG
CACGATATTGGGAAGCTGGGCATTGAGAAATTTTATGAAGAGCAGTTACACGGTGTAACA
GGTTTTGAGGAAGTGGAAATTAATAACCGTGGTAAAGTTATTCGTAAATTGCGTGATCAG
CCTGCAGTGGCTGGAAGCAGTATTCGTTTGAGCCTTGATATTGATTTGCAACGCTATGTG
GCGAACTTATTGGATAATCAGAAAGGGGCGGTGGTTGTTTTAGATCCGACTGACAGCAGT
ATTTTGGCGATGGTGACAAACCCAAGTTATGACAATAATCTGTTTGTTGATGGGGTGTCG
GGTAAAGATTATAAGCAGTTGTTAGAAGATCCTGACCGCCCATTGTATAGCCGTGCAACA
CAAGGGACTTATCCACCCGCTTCAACCATTAAGCCGTTTATGGCAGTAGCAGGTTTAACG
GAAGGTAAGATTACTCCAAACACGACAATTTATGACCCTGGTTTTTGGATTTTACCTGGT
TCTACACAGCGTTTCCGTGACTGGAAAAAAGGGGGGCACGGTAGAACTGATGTGAATAGG
GCGATTGTCGAGTCGTCTGATACGTTTTTCTATCAACTCGCCTATGATATGGGGATTGAT
AAGATGTCGGATTGGATGAAGAAATTCGGCTTTGGTGTGAAAACGGGGATTGATTTGGCT
GAAGAGTCCGTCGGAATTATGCCAAGTCGTGAGTGGAAACAGAAACGTTATAGAAAATCT
TGGTTACAAGGGGATACTATTTCCGTCGGCATTGGGCAAGGTTATTGGATTTCAACACCG
TTACAGCTGGCAAAAGCAACGGCAGTGCTGATTAACAATGGGCGGGTGAATACGCCTCAC
TTGATGAAAGAGATAATGTCGAGTGAGCTTATTCCTTATAAAGATCCGTTGTTATACGAG
GATATTTCTGATGTGCCAAGCCTTTATTGGCAGATCTCAAAACTGGGTATGTATAACGTA
ATTAATGCGAGCAACGGTACTGGGCGAAAAGCCTTTGCTGGTACTGCGTATCGAGCTGCA
GGTAAAACAGGAACAGCTCAGGTCTTTAGTTTAAACGGACAAAGTTATGATGCCAAAGGT
TTAAAAAAGAATTTACACGATCACGGTTGGTTTATTGGGTATGCTCCCTATGATAACCCT
AAAATTGTGGTTTCCATTATTTTAGAAAATGCGGGCGGTGGCGGTAGTACCGCAGCACCG
ATAGCAAGACAGATTATGGATTATGCTTTGTTACACCAAACCGAAGCTACAGCACCGTTG
CCTGTAGAAGAACGTGAACCCCCAGAAGCAGAGGAATTGAGTGAATAAATCATCATTTTT
AGGACGATTTTGGAAGATCTTTGCCTTAGATTTATGGCTATTAATCGGCTTGCTGGCAAT
TACTGGCTATGGTTTGTTAGTCTTATATAGTGCAAGCGGTGGCAGTGAAAAAATGTTTAC
CAACAGAGTAATCCAAGTGTGTCTGGGTTTAGGGGTAATGTTTGTGATGGCGATGTTCCC
CCCTCGTTTTTACGAAAAAGTATCACCCTGCCTATATGTGGTTTGTATTATTTTGCTGAT
TTTGGTTGATGTGGCAGGTGAAATCAGTAAGGGCGCGCAACGTTGGCTAAATCTTGGATT
TATTCGATTTCAACCCTCAGAGATTGCCAAACTTTCTGTACCGTTAATGGTGGCAAGCTA
TTTAGGTAATCGTTCCTTACCGCCAAATCTACGCGATACCAGTATTGCTCTGGCGATTAT
TATTGCGCCAACATTATTAGTTGCAATGCAGCCTGATTTGGGTACTTCTATTTTAGTTTG
TGCCGCTGGGCTGTTTGTTTTATTTCTTGCTGGGTTAAGTTGGAAACTTATTGGGGCTGG
TATTGTCTTTCTAGCAGGATTTATTCCGATAATGTGGTTTTATTTGATGCACGATTATCA
AAAGACAAGGGTAATGACGTTAATTGATCCCGATAAAGACCCGCTAGGAACAGGTTATCA
CATTATTCAATCCAAAATTGCTATTGGCTCTGGCGGTATTGAAGGAAAAGGTTGGATGGA
AGGTACGCAATCTCAGTTAGATTTTTTGCCCGAGCCACATACGGACTTTATCTTTGCGGT
ACTCAGTGAGGAATTTGGTTTAATTGGTGTTTTGGTATTATTAGCTATTTACCTATTTAT
TATCGTAAGGGGATTAATGATTGGGGCAAAATCTGCCTCAGCCTTTGGACGAATTTTATC
GGGAGGAACCGCTCTCTTATTATTTGTATATGTGTTTGTGAATATCGGTATGGTAAGCGG
TATTTTACCTGTAGTTGGCGTTCCATTGCCGTTGTTTAGTTATGGCGGAACCTCTTATGT
TACCTTAATGGCAGCTTTTGGTTTAATGATGTCGAGTTATGTTCATCGTGAACGAAAAGA
GAAAAGCAATCCATATAAATTAGCAGAAAAATAAATATTCTATGATTAAAAGGGGAATTT
AATGAAAATAGGCAAAATTGTTACGCTATTATTAGCTGCAATGATAATGTTTACACCATT
GGAAACAATGGCAACAAATACAAAGAAACAAACAACTAAAACGCAGCTTATCGTAAAGAA
AAAATCGACAAAAAAAGTAACATCTAAGAAAAAGGTAAAGAAGAAAGCTGTAAGCTCTAA
CACTAAAAGTACAAAAACAACCGTTCCTAGTGATAATCAAACAAAAAAACTTTATGGGGT
AAAAGGAGCAGATTTAGAACGCGTTAAAATATCAAATAATCAAAAATCCTATCAAGAGAA
GGGGACAACGCATACGGTAATGGGTAAAGAAGCTTCTCGTCAGTACAGCGAAGTTGGAAC
TGCAAGTTATTATGCGGATAAATTCCACGGACGCAGAACCGCAAGCGGTGAGATTTTTGA
TAAAAATGGTTATACTGCGGCTCATAAAACTCTTGCGCTGGGATCTTATGCTTTAATAAC
AAATTTACGCAATGGCAAAAAAGTAATAGTACGGATTAATGATCGTGGGCCATTTAGTAA
AACTCGCATTATTGATTTATCTAAAGGTGCTGCTAAAGCGATTGGTATGGTGGGTGCTGG
TACAGCAAAAGTACGAGTGGAAGCTATGCAGGTAGATAAAGAAGGCTATATTATTGGGAA
AGGGGCGGAAGCACTCTATCAAATTGCACAACAAGAAGGGTTGAACCTTAAAGTGAAAGG
GGATGGTGAAACACTTGCCATTAAAGCCGATACCGAACCTACACCGCAAGCGGTTGTTTC
TCAGCCAAAATTTGTGTTAAAGGTCACTCAACTTAAGAATGAACGTATGGCGAAAAAAGT
ACAGAAAGTGATTTCGACAGTGAATAGCCATATTGTCACGAAAGAAAAGAGATATGAAGT
GATTATTGATGTTTCTTCAGCTGAAGAAGCTCAACACGTTAAACAGCAGCTCAACCGTTT
AGGTTACACTGTATTCAGTTATTCAGAAAAATAGATAGGATTTTTTATATGTTAAAAAGT
AAAGTACTCAAAACGGTCAGTCTATGTGCTATTGCTTATTCAAGTGTGAATATGGCTTAT
GCTCAAGATATTGATTATGGCATTGCAGCCCCCCAACTTAATGCTCAAACCTATATTTTA
ATGGATTACAATTCTGGTGCAGTATTAGCCAGTCTTAATCCAGATCAACACCAAGCACCT
GCAAGTTTAACCAAAATGATGACGAGCTATGTAGTTGGTGAAGCCTTGAAAACAGGTAAA
ATCAAAAACAGCGATTTAGTCACCGTTACCGAAAACTCTTGGGGACAAAAATTCCCAGGC
TCGTCTAAAATGTTCTTGAATGTTAATCAGCAGGTATCCGTTGAAGATTTGAACAAAGGG
ATTATCGTCGTGTCAGGTAATGACGCTTGTGTTGCGATTGCAGAGCATATTTCGGGTTCA
GAGCAAACATTCATTGATAGTATGAATAAATTTGTGCAGAAGTTTGGTTTGAAAAATACG
CATTTTGCGACTGTACACGGTTTAGACCACCCAGAACAATACTCATCAGCAAGAGATATG
GCGATTATCGGCGCTCATATCATTCGTGACTTGCCTGAAGAGTACAAAATTTATTCAGAA
AAAGAGTTTACCTACAACAAAATTACCCAACCTAACCGCAATGGCTTATTGTGGGATAAA
TCCATCAATGTCGATGGAATGAAAACAGGACATACCGATCAAGCAGGCTATAACCTTGTA
GCCTCAGCATACAATAGTAATACCCGTTTAATCTCAGTGGTTATGGGCGTACCAACCTAT
AAAGGGCGTGAAGTGGAAAGTAAAAAACTGTTACAGTGGGGATTTGCTAACTTTGAAACT
GTCAAACCACTTTCAGCAGGGCAAAGCGTGCTTGAACAAGCGGTGTATTATGGTGATTTA
AGCAAAGCTCAACTAGGCACATTACAAGATAGTTACATTACCGTTCCAAAAGGTAAAACA
GCAGAACTTAAAGCTCGCTACACCCTAGAAAAAACAAATTTGGAAGCTCCGTTAGTGAAA
GGGCAGGTCGTTGGAAAAGTGATTTATCAACTCAATGGCAAAGATGTGGCGAGTGTTGAT
TTACAAGTAATGCACGATGTTCAAGAAGCAGGTATCTTTGGCAAAGCGTGGGATTGGTTC
GTTTTAACGGTTAAAGGTCTGTTTAATTAAACCCTTGTAATTATCAGAATTGCCCTCATT
TAGGGTGCCATTCAAACAAGCGGTGCGATCTTGCAAATTTTTTGCAAAATCACACCGCTC
TCATATTCATAAAGGACAATAAAATGACAGAAACAAAAAGCGTAAATTTAGCCGATATTC
CACAACAAAAACTCAAAGATTTACTTGAATTTCCTTGCTCGTTCACCTTTAAAGTCGTGG
GTGTAGCTCGTGAAGGTTTAATCGATGATGTCGTTAGCGAAGTACAAAAAGTGGTTAAAG
GCGACTATAATCCATCTCTTAAAGAGAGTGGCAAAGGCACTTATCACTCTGTATCCATCA
CTATTCAAGCCGAAAATATCGAACAAGTCGAAACACTCTATACCGACTTAGCCAAAATTG
AAGGCGTGAGAATGGTATTGTAACCTATGCCCCAACTTATCATTCGCCAACTTGGTGTGC
AAGATTACCAAGAAATTTGGCACAAAATGCAGGATTTTACCGATAGCCGTGATGAACAAA
CAGCCGACGAAATTTGGCTGGTTCAGCACCCGTCGGTGTTTACTCAAGGTTCAGCCGGTA
AACCTGAGCATCTGCTCAATCCCACGAATATCCCCGTGGTACAATCGGATCGTGGTGGGC
AGATTACCTATCACGGTTTAGGACAGCAAATTATGTATGTGCTGATCGACATCAAACGCC
ACAAGGCAAAAGGTAACGATTTGAGCGTGCGAGATTTGGTGACAGCATTGGAACAATGTG
TAGTGAAAACCCTTGCTGATTATGGAATTAATGCCTATCCCAAACCAGACGCACCTGGGG
TGTATGTGGACGGTAAGAAAATCTGTTCGCTTGGTTTACGCATTCGCAAAGGCTGTTCGT
TTCACGGTCTGGCATTGAATATCCAGATGGATTTAACACCGTTTCGCAATATCAATCCTT
GTGGCTATGCAGGATTGGAAATGTGTCAATTAGCTGATTTTGTCGCTGAAGCTGAAGCCG
ATTGCGACAAGGTTTCGCCTAAATTGGTCGATTACTTTACCCAAATTCTCGGCTATAATA
AGCAACAAATTATTAACAAATAGGACAATTATCGAATGGGTACACCTTTTAAAATGGAAC
GTGGCGTGAAATATCGTGATGCAGCTAAAACGTCTATTATTCCCGTTAAAAATATCGATC
CCAACCAAGAATTACTGAAAAAACCTGAGTGGATGAAGATTAAACTGCCAGCCAACTCAG
CAAAAATTGAAAGTATCAAAAACGGTATGCGTCGCCACGGCTTACACTCTGTGTGCGAAG
AAGCCTCTTGCCCGAACTTACACGAATGTTTTAACCACGGCACGGCAACTTTTATGATTA
TGGGTGCAATTTGTACTCGTCGCTGCCCATTCTGTGATGTGGCTCACGGCAAGCCGTTAC
CTTTAGATAAAGACGAGCCGAAGAAACTGGCGGAAACCATTCAGGATATGAAGCTCAAAT
ATGTGGTGATTACGTCTGTGGATCGTGATGATTTGCCTGATCGTGGTGCAGGGCATTTTG
CGGAATGTGTGAAAGAGATCCGTGCGTTAAACCCAGGGATTAAAATTGAGATTTTAGTGC
CGGATTTCCGTGGTCGTGTTGAACAAGCAATTGAAATTTTAAAAGAAAATCCGCCAGATG
TATTTAACCATAACCTTGAGAACGTGCCACGCCTGTATAAAGAAATTCGTCCAGGTGCGG
ATTATGAATGGTCGCTCAAACTACTCAAAGAATTTAAGGCGGTTTTCCCAGATATTCCAA
CTAAATCAGGCATTATGGTCGGTTTAGGGGAAACTAACGAAGAGATTTTACAGGTGATGC
AAGACTTGCGTGATCACGGTGTCACAATGCTGACATTAGGGCAGTATTTACAACCAAGTC
GCCACCATTTACCCGTGGCACGTTACGTTCACCCAACGGAATTTGATATGTTCCGTGAAA
AAGCCAACGAAATGGGCTTTGAACACGCCGCCTGTGGGCCTTTCGTCCGCTCTTCCTACC
ACGCAGATTTACAAGCAAGCGGTGGGTTGGTGAAGTGAAAATTAAATCATATGGTGCACA
TAAGAAAGTTTTCAAGGGAATTTTAGAGCTAGTTATGTGTATCATATAGATACATACTTA
CCACATACCTATTATTTAGAGTTTACTTTTAGGTAAAATATTTCTGTGAACTGAGTAAAG
TCAGCAGTATATCGCTGATTTTCATCATAAATCGTCAATGTCTGCAAAGCCATTTCAGCA
TATTGCGGTGAAAAAGTGAGGATAACTCGTTTAGGTGATAGTCCGATTTTTGTGCAGATT
TCCCAGTATTCAATACAATATAGCCCTAATAAATGGCTTTGTTCCAACAATTTTTTTCCA
GCATCGATAGGCAAAATAAAGCTAATTCTGCCATTTGGGGTTAGCCACTGTTGAGCCCGT
TTTAGCCAATCAAAATGGCTATAAGTCACAGCTCTTGCAAGATCTCGTTGCTTATTTCGG
CTTGCGAGACTATGTTCAAAATAAGGTGGGTTCGATACGATAAGGTCGAATTTTTGGTAG
ATTTCCACGTCATTATATTCGCTTGTAGTACGTCAATTCTGTTATTCCACGGACAATGTT
GGGCATTTTCTTGAGCTTGGTGAAACGCGTTTTCTTCCAGTTCAAGTGCAGTAATTTGTG
CACTAGCGGTACGTTGGGCTAACATTATTGCAATAAGCCCTGTCCCCGTGCCTAAGTCGA
GAATGTGGCGTGCATTGCTAGGATCTGCAATTGAGCCCAGTAAAATGCCGTCTGTATTGA
CTTTCATTGCACAGCAGTCGTGTGCAATGAAAAACTGTTTGAACTGAAAGCCACTCATTA
CTATTTTCTTAATTTGACGGTTTCAATGGCGTGATCTTCGCCTTTTACTAAAATCAAATT
TGCTCGCTCTCGACTTGGCAAAATGTTTTTGCGTAGATTTAATCCATTAATTTCGTCCCA
AATTGTTGAAGCTGTTGTGATTGCTTCCTGTTCACTTAACTTTGAGTAGTGATGGAAGTA
AGAATTAGGATCAGAGAATGCACTGCGACGGAATTTTAAGAAACGGTGGATATACCAATC
TTTCAATAAGGTTTCATCAGCATCAACATAAATTGAGAAATCAACAAAATCGGAAACAAA
GACACTATGTGGGCTATGTGGGTAGTTCATACCACTTTGCAACATATTTAGCCCCTCTAA
AATCACAATATCAGGCTGATCAACTTCATTAAATTGATCGGGGATGATGTCGTAAGTGAG
ATGTGAATAAACGGGGGCTTTGACGTTGCGTTTGCCCGATTTAATATCAGAAACAAATTC
AATAAGGCGATGAATATCATAAGACTCAGGAAAGCCTTTTCTCTTCATTAAATTTCGCTC
TTGTAGCGTTTTTAATGGATAGAGGAAGCCATCTGTGGTAATTAAATCTACTTTACGTTT
TTCAGGCCATTCTGACAGTAAGGCTTGTAAGATCCGAGCAGAAGTGCTTTTTCCGACAGA
AACACTGCCTGTTAAGCTGATAATATAGGGAACTTTCGGCGATTCTACGTCTAAGAATTT
ATGTAACACTTCTTGGCGTTTGAGATTTTCATCAATGTAATAGTTGATCAAACGAGCAAG
TGGAAGATAAATTGTACTAACTTCTTCTAGGGAAAGCTCTTCATTAAAACCTAAAAGCGG
TTTTAAATCCTGTTCGGTCAGTTTTAACGGCACTGACTTTCGTAATGCAGCCCACTGCTG
ACGATTAAAGGTTAAAAAAGGCGTAATTTTAGTGATGCCCATTGCCAAGTTCTCTATTTT
TGCTGAATATAATTCATATTGTTACGGTTTTAATAACCCGAAATATACAATAGAAATAAT
GAAAGTAGATATTTTATCTTACAACATTTAGTAAAAACATCTAAAAAATCAGCAATTTGC
GTATTTAACAAGCGAAAGAATGGATTTTTTAATTTTTTTGAAAAAAATGCTTGCAAGGTT
TTTCGAAATCCCTATAATGCGCCTTAATTGCTTACGACGCAACGCCGACTTAGCTCAGTA
GGTAGAGCAACTGACTTGTAATCAGTAGGTCACCAGTTCGATTCCGGTAGTCGGCACCAT
TCTAGCGTTATCAAGTATTCAATTATCGTGGAGGGATTCCCGAGTGGCCAAAGGGGGCAG
ACTGTAAATCTGTTGGCTCAGCCTTCGAAGGTTCGAATCCTTCTCCCTCCACCATTTCTT
TAATTGAATTTCTTTGGGACAGACGAATTTAGAACAGCGGGCATCGTATAATGGCTATTA
CCTTAGCCTTCCAAGCTAATGATGCGGGTTCGATTCCCGCTGCCCGCTCCAAACGCTGAT
ATAGCTCAGTTGGTAGAGTGCACCCTTGGTAAGGGTGAGGTCGGCGGTTCAAGTCCGCCT
ATCAGCACCACTTCATTACTTTCTATCTTTATCTTTTCCTTAGCATAAATAAGTATTTGA
TTTCTAAATTTGGTTAATGTGGTAGAATGCCATCTTGACCATATTTGTTTAACTGGACTT
TTTTAAACCAATATCGTTTAAAAAATAAGTTCATAAATAACATAAATGGCAATATAATAG
GTTTTTACTCTAAACCCTGTGGTGCATATCGTGCTACGGGATTTCATCAACAAAGGAAAC
TTTACAATGGCTAAAGAACAATTTAATCGTGGCGATAAAGTCCACGTAAACGTAGGTACA
ATCGGTCACGTTGACCACGGTAAAACAACCTTAACAGCAGCAATCACAACCGTTCTTGCG
AAAAAATTCGGTGGTGCTGCGCGTGCGTTTGATCAAATCGACAACGCACCAGAAGAGAAA
GCGCGTGGTATTACCATCAATACTTCACACGTTGAGTACAACACAGAATCACGTCACTAT
GCACACGTTGACTGCCCAGGACACGCGGACTATGTTAAAAATATGATTACCGGTGCGGCA
CAAATGGACGGTGCAATCTTAGTAGTTGCAGCAACAGACGGTCCAATGCCACAAACACGT
GAGCACATC
>H222 Scaffold3
AAAAAAAAAAAAAAAAAAAAAAAAACAATGGGTCACACAAAACTAAAGATAAAATAACAA
GAATTTTTCAACTTTTATCAATAAAAGCTAGAAATAATAGGCGGAAATCTAATAAGTGCT
AAAGTCATTTAGACAATATATTGATTCTGAATGGATTTTTATTGATAGCAGTGTCATCAA
GGCTCACCAGCATGCAACAGGTGCAAGCGGTCAAAATCCGCAAGCGATTGGCAAAAGTGT
GGCAGGTAATAGCACAAAAATTCATTTAGCAGTAGATAGTTGTGGAAATCCTATTGATTT
TGTTCTGACGGGGGGCTTTGAATTTACATAAACTGACACTTTTTTCCACTCTTAAAGGAT
ACCAGTAATGTCATTTATCTAAGGTAAGAAGCTGTGGGTAAATTAAAAGGCGGGTGAGCT
GAATAATCGACTATTTTTATTCGATCACTAAAACGCTGATAATGCAGCACATATTCAGAC
GTTCTATCGCCAAAAGGTTTACTTAAATCAAAGGCAAGAATACCAATGTGATAATGCCAT
AGATGATTTTCTCGCGCATATTTTACTTTTTGAGCAAAGTGCGGATCGTTTTTATGCACG
TTGTCGGAAGATTTATTCCTGCCTTCAAGGTTGGTAAAGCCGAATTTCAGAATATGCTCA
ACGAATTCAACGATCGCATCTTGGTCTTTTACTGGAAAATTGGCAAATTCTTTACGAAAA
AGTGAGCCATATTCAATTGTCAAGTTAGCCATTAAGTAACCACTCCTTAATTGCTTTTGC
ACTTGTTAAGTCCGAAGGCATTTCAATAGTTTCACTTTCAACGTGTGCTTTCATTCTTTC
TAGATCGTAGTTAAATGCAGGCTCTTCCACCTTATCGGCAATTTGTTTTTCTACGTTTTG
AACGTAAGAAATTAGTGCTTGTTTTTCCATTCCTGATTGAATTGCTTGCACAATACACGC
CATTTGTTGATGAAAGTAATCCGATTGAATATAAATTTGAGCCATATTACCTCCAATGCT
GAATAGGGTTGCATTTATTCTAACAGAAATTTTTGTTGGAAGAATAAAAAAATAACGGCA
TAACGAGAAATCATTATGCCGTTAAATTTGTAGGGGCAAATGACATTTGCCCTAATATCA
ATAGATTAAATCGAACGTTTAATCTCAACCACTTCGAATACCTCGATTTGGTCGCCGACT
TTTACATCATTGTAGTTTTTCACGCCGATACCACATTCCATACCGTTACGGACTTCTGAA
ACGTCGTCTTTGAAACGACGGAGAGATTCTAACTCGCCTTCAAAAATTACGACGTTATCA
CGTAATACACGGATTGGGTTGTTACGTTTGACGATACCTTCAGTGACCATACAACCTGCA
ATTGCACCGAATTTCGGGTGACGGAAGACATCACGCACTTCTGCCAAGCCGATGATTTCT
TGTTTAAATTCAGGTTGTAACATACCGCTCATTGCTGCTTTGATTTCGTTTAATAGCTCA
TAAATGATTGAATAATAACGTAAATCAATGTTTTCGCTTTCGATAATGCGACGTGCTGAG
GCATCTGCACGGACGTTAAAGCCAAGTACAATAGCGTTAGACGCTGCCGCTAAGGTTGCA
TCGGTTTCCGTAATACCACCTACGCCAGAGCCAACTACTTTCACTTTTACTTCTGCTGTT
GAAAGCTCGTGTAAAGATTGAACAATCGCTTCTACAGAGCCTTGTACGTCTGCTTTCACA
ATCACGTTCAATTCTGCAACATCGCCTTCCGCCATATTGCTAAACATATTTTCAAGTTTC
GCTTTTTGTTGGCGAGCCAATTTCACATCACGGAATTTACCTTGACGGTATAACGCCACT
TCACGCGCTTTTTTCTCATCACGCACCACTGTCGCTTCATCACCTGCGGCTGGTACGCCT
GAAAGTCCTAATACTTCCACAGGAATTGATGGACCAGCTGATTCAATGTCTTTACCATTT
TCATCACGCATTGCACGAACACGGCCATATTCAAAGCCACAAAGTACGATGTCGCCTTTG
TTTAACGTACCTGATTGAACAAGGATAGTTGCAACTGGGCCACGACCTTTATCGAGGTAA
GATTCGATAACCACACCGCTTGCCATACCCTCTTTTACCGCACTTAATTCTAATACTTCC
GATTGAAGAAGAATGGCTTCAAGTAAGTCGTCAATCCCCATTCCTTTTTTCGCTGAGACA
GGAACAAATTGAACATCACCACCGAATTTCTCAGAAATCACTTCGTGTTGTAATAACTCT
TGCTCTACACGCTCTGGGTTTGCTTCTGGTTTATCAATTTTGTTTACCGCAACCACGATC
GGCGCACCAGCTGCTTTCGCGTGTTGGATTGCTTCAATGGTTTGTGGCATTACGCCATCG
TCAGCTGCTACTACAAGAACAACGATATCCGTTGCTTTCGCACCACGCGCACGCATTGAG
GTAAATGCCGCGTGTCCTGGTGTATCTAAGAAGGTAATCATCTTACCGTCGTCGGTTTCA
ACGTGATATGCACCGATATGCTGAGTAATACCGCCAGCTTCACCTGCTGCTACTTTCGCT
TTACGGATATAGTCTAATAATGAGGTTTTACCGTGGTCAACGTGTCCCATAATGGTCACA
ACTGGCGCTCGGGTTACTTTTTCTGCGTGTAAGTCACGATCTTCTAAGATCGCTTCTTCT
AACTCATTTTCTTTACGCAGAATAACTTTGTGTCCCATTTCCTCTGCAACAAGCTGTGCA
GTTTCTTGGTCAATCACTTGGTTAATCGTCACCATTTCGCCCATTTTCATCATTGTTTTG
ATGATTTCGGTCGCTTTTACTGCCATTTTGTTCGCAAGTTCTGCCACAGTAATAGTTTCA
CCGATCACCACATCACGCGTAACTGCTTGAGCTGGTTTAGTGAAGGCTTGTTGTAATGCA
CAGCCTTTCTTCGCGTGTTTACCCTTGCCTTTGGTATCTTTTTGGTTACGGCGGTCAGAT
TGACGTTCATTTTTACTGCCGTTTTCATCATCACGTCCGCCTTTTTTGGTTTTCGCTACA
CCGCCTTTGCCACGTCCACGATTGCCTTCACTACGACGCTCAGAGTCACGTTCTGCTTCT
AACGCATATTTAGAAGTAAAGCGGTCATCTTCATAGTCTTCGCCATTTTCAATCGCTTCT
TCACGGGCAATTTCTGCTAAACGGCGAGCATTTTCTGCTGCACGTTTTGCGTCCATTTCC
GCTTTTTGGCGAGCCACTTCTTCTTGCTTACGACGCAATTCAGCTTCTTCTTTACGTTTT
GCCTCTTTTTCAGGATCAACCGCTTTTTCTTGTTTTGGTTGAGCTTCTGCTTTTGGTTGC
GCTGGTTTTGGTTGTTTATTTGGCATTACAGGCACTTGATGTACCGCTTTTTTTGCTTCT
TCGGCTTTGGCTGCTTCTGCTTTTTTAGCCACTTCTTTCGCTTTAGCTTCCGCTTCTTGT
TTCGATTTCAGTGCTTCTTCTTGGGCTTTTTTAGCTGCTTCAGTATCCACTTTGCGAGAT
TTACGCACTTCCACTTGCACTTCTTTTGCTTTACCGCCTGCAGTCGTACCGCTCACGGTT
GTTTTAGTACGACGCTGTAAACTTAATTTCTTCGGTGCGTCTGTTTTGATTTCATTTTCA
CTCATTCTTTCTCTCCCTGTTTTTAGCTAAACCAGCAAATTTGACGAGCCGCCATAATTA
ATTCTGCGGCTTTTTCTGCGGTTAATTCTTCAATATCAGCTAAATCATCAACACTTTGCT
CTGCAAGGTCTTCAAGAGTAGTAATCTGTTTTTCTGCTAATTTAAAGGCGATATGGCGAT
CCATACCTTCAAGATTTAACAATTTATCTTCAATATGTGCCTGTTTTAATGCTTCTTCTT
CCGCTAACGCTTTAGCTGTGATCGCATTTTTAGCACGCGCTTGAAGTTCTTCAACTAGAT
CTTCATCTTCTAAGCCATCAATTGCTGTCAGTTCCTTAACTGGTACATAAGCAATTTCTT
CTAATGAGGTAAAGCCTTCTTCAATTAAAAGATGAGCAAATTCTTCATCAATTTCTAAAG
CGTCCATAAAGAGATTAATCACTTTATTGTCTTCTGCTTGATGTTTTTTTTCTAACTCAT
CGGTTGTCATCACATTTAATGTCCAACCTGTTAATTGGGTGGCTAAACGTACATTTTGAC
CATTACGACCGATAGCTTGTGCAAGCGCGTTTGCTTCAACAGCAATATCCATTGAGTGAT
TGTCTTCATCAACAACGATTGAGCTAACATCAGCAGGTGCCATTGCGTTAATCAAAAATT
GTGCTGGGTTGTCGTCCCACAACACGATATCTACACGCTCACCGCCAAGTTCGTTAGTAA
TTGCCTGTACACGCGCACCACGCATACCGACGCAAGCACCTACTGGATCGATACGTTTAT
CATTGCTTTTCACGGCAATTTTGGCGCGAGAGCCTGGATCACGAGAAGCCCCTTTGATTT
CAATCACTTCTTCACCGATTTCAGGTACTTCAAGTTTGAATAACTCTTGTAACATCACTG
GTTTTGCACGAGTAACGAATAGTTGAGGACCTTTTGACTCGGGCTTAATTGCATAAAGTA
CACCACGCACTCGGTCACCTGGGCGGAAGTTTTCACGCGGTAACATATCTTCACGCACAA
TCACTGCTTCAGCTTTAGTGGTATCGTCCTTTTTACCTGCAAGCTCAAGAATAATACTTT
CACGACTTACTTTTTTTACAGTACCGATAACAATTTTGCCTTCTTCTGAACGGAATTGTT
CAATCACTTTATTACGTTCCGCTTCACGAATTTTCGTGGTGATCACTTGGCGAGCGGTTT
GCATTGTTATACGGTCGAATGCGATAGACTCAATCTCATCTTCAACATAGTCACCTAATT
GAATGTTCGGGTCTTCAAATTGAGCCGCTTCTAAAGTAATTTCACGAGTGTGGTGATGCA
CTTTTTCTACCACTAACCAACGGCGGTAAGTTGTGAATGCCCCTGTTTTACGGTCAATCA
CTACACGCACATCAATATCAATGCCGTTGCCCGTTTTACGATCTTCACGTTCTGCAGCCG
CTTTCTTTTTCGTTGAAATGGCTAATGCGGTTTCAAGTGCCTCAAAAATGGCATCTTTTG
GTAATAATTTTTCATTGGATACCGCTTCTGCGGCTAATAAAATCTCTTTACTCATTGGTT
TTGATTTCCTTAGAAATTAAAAACGGGGATTAAATTTGCTTTTTGAATGTTGCCAAAGGC
AAAAGCCTGTAAATTGCCATCAACTTTTAAGGTAATTAAATCACCTTCAACACTCACTAA
TTCACCTTGCCATTTACGGCGATCTAACATTGGAATGCGTAAATGAACAACAATTTCACG
CCCAACAAAGCGTTGATAGTGGGCTAATGTAAATAATGGACGATCTAACCCAGGGGAAGA
TACTTCTAGGTTATATTTATCCGCAATCGGATCTTCCACATCAAAAATCGCACTCACTTG
ACGGCTAACATCGCTACAATCATCAACCGTAACACCGCCTTCTTTATCAATATATAAGCG
TACAGTTAAAAAACGACCTGCACGTTGGCACTCAACGCCGACAAGTTCAAATCCCATTGC
ATCAATGGGATCGGCGACAAGCTCTTGTAATTTTTGTTCTAATGTTGCCAAGGAAACCTC
CATTTGACAGATATAAAAAAAGGACTTGAAAAAGTCCCTTTAACACAACAAAGCTGACTA
TGTAGCCACAAAAAAGCCTCAAACTACAACAGTTGAGGCTTCAAGCGGTTTGTTTTATCT
AACATTTTACAATTTCAAATGCCTAGATAGAACAAAACTCATCGTCTTAACCAAAACAAT
GAGCCTTAAAACTGGTTGCGGGAGCCGGATTTGAACCGACGACCTTCGGGTTATGAGCCC
GACGAGCTACCAAGCTGCTCCACCCCGCATCTGATGTGGTGCATTATAGGGGATAAAAAA
ATCCGTGCAACTCTTTTTTTTAGAAATTAAGAATGAATGCTAGATTTTTAGTCAAAATAT
GCTTAAGCATTATCTTTCAACAAAAACACCCCTTTATTTTTTATTTCTATATAACAATTT
CTTTGGGATTCATCATAATCTTCTGGGTTAAGGTTAATCATTAATGTTTTCCCTTGCCAA
AGTGCGGTAATTTCCCAATGGTTTCCCATATAGACAGCCTGCTTAATTTCACAATATTGA
GCTGCAGTTCCATCACTTAACAAGCGGATACTTTCTGGTCGTAATCCGACAAGACAATCC
CCATCAGGTACTTGAAAACGTGCTGCATTTTCAAGGGTAAAAGAAAACTCACCGATATTA
ATTTGATTGCCTTGTCGTTTTCCTGAAAAAATGGTTGATTCCCCCATAAAATGAGCAACA
AAAAGAGAGTTTGGCTGTAAATAGAGATTTTTAGCCGTATCTTTTTGCATAATGGTACCC
TGATCCATCACAATCACTTCATCAGACACTGCAAAAGCTTCACTTTGATCGTGAGTAACA
TAGAGTGAAGTAATATTGAGCCGTTGTTGTAACTCGCGGATTTTTTCTCGCATTGAACGG
CGTAAATTCGCATCTAGACTACTTAGAGGTTCATCAAATAAGAGAACTTTAGGCTTGAGA
ATTAACGCTCTTGCTAATGCCACTCGTTGTTGCTGTCCGCCTGAAATTTGATCGACATAG
CGATCTTCAAACCCTATCAGATCGACTAACTCTAATGCTTCTTTTACTCGCTGTTTTCGC
TCTTCTTTGGATACACCCTGCATTTTTAGCCCATATTCCACATTTTCACCAATCGACATA
TGTGGGAAAAGTGCGTAAGACTGAAATACGATACAAATATCTCGCTGTTGCGTTGCGTTG
TGGGTAACATCTTCGCCGTCAATAAAAATTTGTCCTGCTGTGGGGCTTTCTAAACCTGCA
ACTAAACGTAACACAGTGGTTTTGCCACAGCCAGAAGGGCCGAGTAACGTGACCATTGTG
CCTTGTTTAATTGAAAAGTTTAAGTTATCTATAACCCTATGTTTACCAAAAGATTTGCTG
ATATTTTTCAACACGAGAAAATCATTTTTTTGTTCCATTTTTCTCTCCAAATTCATCTTT
TTGCTTTGAACGGGCTGTATGCGTATCGCCAACAAGCCAATCAAATAAGAAAATCATTGC
CAGCATAACTACAATCAACATTGAGCCATAGGCAATCGCCATTCCATATTCCCCATCCTC
TACTCGATTTAAAATATATGAGGTTGCGACGCGTGTGTCTGCTGTAACTAAAAAGATGAT
CGCACTGACTGTTGTCATTGATCTAACAAAACTAGTAACTAAGGCAGAAAGTAACGCCGG
TTTTAGCAGTGGCAATGCAACAAAGCAGATGGTTTTTAATGATCCTGCTTTCAGCGAGAG
CGAGGCTTCATCTAAGGCTTTATCTAACTGTCTTAACCCAGCGATAGCCGCTCTCATTCC
TACTGGCATATTCCGCATCACCATAGACAAAATAATAATAAGCCCTGTTCCTGTTAGGTA
AATAGGTTGATGGTTAAAAGCCAGAATATAGGATACCCCAGCCACTGTTCCTGGTACGGC
AAAACAAAGTAACGTCAGAAATTCTAAGGTTTTTTTCCCTTTAAAATCACGGCGAACAGT
AATATAAGCAATCAACAAACCAAAAATAGCCGTAATCGGTGCTGCACTAGCAGCAAAAAT
AACCGTTTGGATTAAAGATGGCCACGCTCCACTATTAAACCCTTGTCCAAAAAGATTGAG
GTAGTTATTGAATGTCAGTGTGTGGTCTATTCCCCAACTTACGGTAAAGCTACCGTAAAA
AATACTACCGTATAGTACAAAGTTAAACAGAACCCAAAAACCTAAAGTGCAAATAATTGC
CCATTTCATACCGCTTGGTAACTCTTGCACATCGCCTCGATATGATTTACCTGACACGGT
AATATAAGATCGATTGCCAATCCAGAGATATTGCACCACAAAAATCGTAAGGGAAAAGAG
TAACAAGATCACCCCTAATGTACTTGCTGAGGCATAATCTAATTGTGAACCTGCAATGTA
GAAATAGATTTGAGTGGCAATAACATCAAAACTTCCACCTAAAACCAAAGGGGTGCTAAA
GTCTGCAAGCGATTGGATCACCACAACTAAAAACGAGTTGGCTAACGCTGGCTTGAGTAA
TGGAAAAATAATATAGAAGAAGGCTTGATAGGGGTTAGATCGTAAAGTATAAGCGGCTTC
CTCAACAGATGGGTGAATAGATTTTAATGCACCGTCTAAAATCATAAAAGACATTGGGGT
CAGTGCGAGGGTATGGGCAATCACTATCCCTGTAAAACCATAAAGCCAGTTATTACTAAA
GCCAAGATAATCGACTAAAAAAGCAGTCACATAGCCCGAACGTCCTAACATAAGGGTGAC
ACCTAAACCAACAACAAATGGCGGTGTTACAATGGGTAAGATAGAGAAAATTTTTCCAAT
AAACGCCGTGCGTTTTGCAATCCGTGTGGTATAAAGAGCAAAGGCTAAACCAAACAACGT
AGATAAAATCCCAACGGTTGTCGCAACACTTAATGAATTACCAATCACTCTTAATACATA
AGGCTGTTGTAAGATAGACAACACTTGACTTGGTACAAATTCACTGCCGTCGTAAAACAT
TGAGATGAAAATTGCCAGTGTTGGATAGACCATAAAGAAAAAGATCAACAAAATAATGCT
AATCAATGAGGCAATAATAAATCTGTCACCCTGCATTATTTTTAATTCAGCAAGGGCATT
TGTCGCTAACGCAATCAACGCAACAATTAAGAAAAAGACCGCATAACCTAAGCTGATTTT
TGCTAAAATTGCGGAAAGAAAGATAAAGAGAAACAGCCCAACTGCCCCAAATAACTCACA
TTTACTTCGTAATGTTGAGGGTGTTTTGTTCGGATACAGATAAAACAGTAGGGGAAAAAA
CCATATCCAAGTAAGGTTAATATCATTCCACCCCATCGCCTGTTGAAATTCGGCTGAAGT
TGCTCCAAACAGTCCATATTGCAATGCTTTTACTGGGAAAAAGCAAAAGCCTAAAAAAGC
AAAAATAACCCAAGTCAATGAATGACGAAAAAAAAATGTTTGCATAACCCTCTATAACAT
CTATTCCACAATCTTTCATCATTCTACTATTAAACAAAATGATAGAATAGTTAAATTATA
ATTCAGCGCCAACTAAAGAATAATCAACCCGATCTTCAAAAAAAGATCGGGTTTGAGTGT
CATACTTTAAGAACGCCCAGCAAAAAAAGCGAATCGTTCTAAAATAGAACCATTCTAGCT
CAAAAAAACAATCAAGTTTCCAAATAAAAAATATTGGCTGAGAAATAGTAGACCAGCTAA
AAAGATAACAAGGAATTTACTCCCCCAAACTCTTCCGTCAATTTTTCTGTAAACAGACGT
AATTCTTCCGTCATTAACAGAAAATCCGCATCGAAACGTTGGGCTTTATCTTCTTTCAAA
ATATCATCATTCTTTTCACGCACTTCATCGGCGAATTTGACACGGGCAAGGGTGGCATCT
TCGTTCAACACAAAAGAAAAATGATTTTCCCAATCTAACGCAAGTTTTGTGACAAATTTA
CCCGCTTGTAAATGTTGGCTGATTTCGTCGCTTTCTAAATCTTGGTGTTTACAACGGATT
ACACTGTCGGTATCAAAAGATTTTAATTCCGCTTCTTCCAGAAGTGTCAGCCAGCTTGGT
GTATGCCCTTTTGCCACCCAATTTGTCATCACTTCGCTCGGTTGTAGCGTGAAGGAAATC
GGCACAACAGGCAAAGAACCAAGGGATTTGCGTAACAAAGCAAGGGTATCTTCGGCACGT
TTTGCCGAGCCACTATCTACATAAACGAGCTGTTTATCTAAGTCTAGCCAAATCGCCGTA
AATTGATGTTTACTAAACGCACGGGGCAATAACATTGCCACTACATCATCTTTGATCGCC
TGCTTTTCCGTTTTCTTCAGCTTGCGTTGTTCTTTTTGTTCTAAGGCTTCAATGCGATTT
TCCGTTTCTTTTTTGACAACGTGAGCTGGCAATAATTTTTCTTCTTTATGGGAAACCAGT
AGGAACTGCTGACCCTGTGCAAAGTGCAACAGTTCACTTCCTGCAAGCGGTGACGACCAG
CCAAATTTTTGCATATCGCTTTGTTGGCAAGGGGTGAATTTTGTTTGCTGTAATTGTGCG
TCTAATTCACTACTGGTGAAGCGTAATTCACTAGTTAAACGGTAAATCATTACATTTTTG
AACCAATATGTCATAACATCTCTCTTTATCTAAAATTCATTATTAATCAATAAGTTACTG
AAAGTTCATCATTCATTACTTTGATTATATCACCATAACTCAAAATGATAATAACCATTT
TGAGCACGAATACAACAATCACTTATTCGTGGTATAGAAGTATAGTAGGAAACTTTCCAA
GCCCAAATTACTATAAACGTGACAAAACATTTTCTTGCTTAAAACACCAAATGTAAATTT
TGTGATCTTTATCTCATTTTCGAATATTTTCGATTGTTTTTGTTTTTAAGGGGTATAAAC
TTACTTTCGAAAGCAATCGTAGTATGCAGTGGTTGTTTTGATGTAGGAGAGAAAATGAAA
AGTAGCGTAGAAAGACGTTCTGATATTTTGGCGTTATTGCAAAAAACAGGCAGTCATCGA
GTTGAAGCATTGTCTCAGCATTTCGGGGTTTCGACGGTTACTATCCGTTCGGATCTCAAT
GTGTTAGAGCAACAAGGCTATATTACAAGATCGCACGGTTTTGCAGTGTTAAACTCCAGA
TTAATAGCGGAACTTTCTATTGCGGATAAAAGTAATAATTATCCCGAACTCAAACAACAG
ATTGGTCATCTTGCCGCTTCTTTGTTAAAAGAGGGTGAGAAGGTGATTTTGGATTCTGGA
ACGACAACGAAAGCAATCGTAAGTGCTATCGGTGATCTTAACTTGACAGTATTGACAAAT
GGGCTTGATGTCGCAATGGCGTTGGTTTCTTGTCCGAATGTGGAAGTAAGAATGACGGGT
GGTGTTTTACGGAAAAATGCGATGTCGTTTTCGGGAGTAATGGCGGATAAGAATTTGCAA
CATTATCGCTTTGATAAAGTCTTTTTGGGTGTTGATGGTTTTGACTTACAAAAAGGGGTC
ACAACCTTTAACGAGCAAGAGGCTCAGCTAAATCGCTTAATGTGCGATGCAGCGGATCAG
GTGATTGTGGTGACGGATTCAAGCAAATTTGGTCAATATAGCCATTTTGTTATTTGCCAA
GCCAATCAAATAGATGTGTTAGTCACGGATAATAAAATTCCTCTAAGTTATCGAGAGTAT
CTCGAAAATGTCGGGGTGCAAGTGTTAATTGCGTAGTTTCATTCTCTTTCCTTATAAATA
AATCCATTTATTTGTGAGGGAAATGCAATGATCCTCAATATTGCTAACCAAACATTAGAA
AAACAGAACGCTTTTTGGACGGCAAAGGAAATTGCCCAACAGCCGGCGACTTGGCGTGAA
ACGGTTTCTATTGTGAAATCGTCACTTGTTATTCCATTTCTTCAGCCTCTTGTTGAATAT
GCAAAACAAGGCGAACTTCGTGTTATTTTTACGGGGGCAGGTACTTCCGCTTTTATTGGT
GAGGTTGTTGCACCGATATTAAGCCAGCATTTAGGTTGTGCTGTCGAAGCGATTGCAAGT
ACTGATCTTGTATCCAATCCTTATCAATATCTTTTTGCGGATAAACCAACGCTTTTAGTC
TCTTTTGCTCGCTCTGGTAATAGCCCTGAAAGTATTGGGGCAGTAGAGCTTGTCGATGAA
ATTGTAGAGGAAGCGTATCATTTAGCTATAACGAATAATGTCAATGGGGCATTATTTAAA
AAATGTCAGCAAGATCCGACCGCTTACCCATTAGCATTACCAGAATCAACCCACGATAAA
GGCTTTGCAATGACCTCCAGTGCCAGCAATATGATGTTAGCGGCATTAGTGGCATTTTTA
CCCGATGTATTTGATGATAGCTGGGTTGAGGAAACGGTATCGGTGACAGAACAGTTACTA
GAACGGGATCTGCTCGAAATCCAACGTTTAGCCTATCTGCCATTAAAACGGATCGTCTAT
TTAGGCAGTGGGCATTTCCAAGGGCTTGCCCGTGAAACCTCTTTAAAACTACTTGAACTT
ACCGCTGGTGAACGTCTTGGCTTCTTTGAGTCATCAATGGGCTTCCGCCACGGACCAAAA
TCCCTTGTTCAAGATGAAACGCTCATTTTTATCTTCTTATCTCAGCAACCTTATACCGCA
CAATATGACCGTGACCTGTATCAAGAGTTAGTCAGAGATAAAAAAGCCAGAGAAGTGGTG
TTATTAGGCGATACAAGCGGCTCGATCCACGCTGAAATTCACAAATTAGATGACGCAGCA
CGGATTTTCCCATTCTTAGTAATCGGGCAACTTTACTCGTTTTATAGCTCGCTCTATCTT
GGCTACACCACGGATAACCCTTGTCCGACAGGCGAAGTTAATCGTGTGGTGCAAGGTGTA
ACCTTATACCCATATCAATAGGAGGAAACAAATATGGCAATTTTAAACGTACGGATTGAT
GGTCGTTTAATCCACGGGCAAGTGGCTAATTTGTGGACATCATATCTCAATATCACTCGC
ATTATGGTTGTGGACGAAATTGCTGCAAACAGCGATATAGATAAAGCAGGCTTACGCTTG
GCTTGCCCAGCAGGGGTGAATTTAAGCGTGTTACCTGTGGAAAAAGCAGCCGCCAACATT
AACGAAGGGCGTTATGACTCTCAACGTGTTTTGTTGGTAACAAGAACCCCACAAACGATC
TTACAGCTTGTGGAGGCAGGCGTAAATCTGCCAGAAGTCAATGCAGGGAATATGCCTAAA
ACGGATCTAACACGTCCTATCCGAAAAACAGTACACGTGACTGACGATGATGTGGAAGTG
TTTAGAAAACTTTCTGAAAAAGGCGTGAAGCTCACCGCTCAGTTAGTGCCTAATGAAGAA
AAAGTCGATTTAATGAAACTTTTATAGGGGAGTAACGATTATGATCGAATGGTGGCAAAT
ACTTTTGATAACGCTCTATGCGTTCTATCAAATCCTAGATGAAATCACGATTGTATCTAG
TGCTGGTTCACCTGTGTTTGCAGGCTTTATCACAGGTTTAATTATGGGCGATTTAACAAC
AGGATTGTTAATCGGCGGCTCAATGCAATTAACCATTTTAGGTGTAGGTACCTTCGGCGG
TGCATCTCGTATTGATGCAAACTCAGGTACTGTTATCGCAACAGCGTTCTCTGTTGCAGC
CGGAATGGATCCACAATTAGCTTTAACAACCTTAGCTGTTCCAATCGCAGCGTTAATGGT
TTATACCGATATTTTAGCGAGAATGTCTAACGTATTCTTCGCTCACCGTATCGACAAAAA
TATCCAAGACCACGCTTATAGTGCAATCACAGTAAACTATCTCTGCGGTGCAATCGCTTG
GGGTCTATCTCGTGCATTACCAATCTTCTTAGCGTTAGTGTTTGGTGGTCCATTTGTGGC
AAGCCTAGCAGAAGCAATGCAAACAGGCTTCTTAAAAGTTATCGCAGATGGCTTAACCCT
TGCAGGTGGCGTATTACCGGCGTTAGGTTTCGCAATCTTACTTCGTTACTTACCGACAAA
ACGTCACATTGCATACTTAATCCTTGCATTCTCACTCACAGCAATCTTCATTACTCTCTT
CGGTAACATCAATGCTGTCGGTGCATCAACAGGTGTAAGCAACTCAATCAGCAGCGTACC
AATGCTTGCAATGGCAGCAATCGGATTTGCATTCGCCTACATTGTTTACCAACGTAGCGT
AGAAGGTGGCTCAGCCCCAGTTGCAAAACAAAATACCACTTCTGACAAAGGAGAAATTGA
AGATGACGAACTCTAATCAACAAGTCGGAAATCCAAAAGGCTATAAATTAACAGATGCGG
ACTTCCGCCAAATCAATATCCGTAACTTATTCTTCAACCAAGTTGGTTGGAACTATGAAC
GTATGCAAGGCTCTGGCTATTTATGGATTATGTTGCCACAGCTACGCAAAATGTACGGCG
ACAACACACCTGAATTACAAAAAATGATGGTGATGCACAACCAATTCTTCAACACCAGCC
CATTCTTTAACACTATTGTTAAAGGTATCGACTTGGCACTTGAAGAAAAACAAGGGGTGA
AATCACTTGAAGCCGTTGCAGGTATCAAATCAGGTTTAATGGGACCATTTGCCGCTATCG
GTGATGCCCTATTCGGCTCACTCGTCCCAGCAATTATGGGGGCGATTGCCGCAACAATGG
CAGTAAACGGCAATCCGCTTGGTGTCGGCTTATGGGTTGCGGTAGCGATTGCCACAATGG
TATTCCGTTGGGTACAACTCAAAATCGCTTATCGTGAAGGGGTAAACTTAGTCACCAACC
TAAGTCACCGCTTGAACGCACTAACCAACGCCGCAACAGTGCTTGGGGTATTCGTTGTGG
GGGTAATGTGTGCCACGATGGTGAATGTCAAAGTACCGTTTGTCGCCACTATCGGTGAGA
AAGTCGTTTCCGCCCAAGCGAACCTAGACCTTATCTTACCAAGATTAGTCCCTGCGTTAG
TCGTGTTCTTCATCTACTGGTTACTCGGCAGACCGAAAATGAACTCTAACAAAGCGATTA
TGATCATCATCGCACTCTGTATCTTGCTCTCTTGGGCTGGATTGTTGGCGAAAGGGTAAT
TTAAAAGGGACACGAAGCGTCGTGTCCCTACAACCACTTCGGATTTAGTCTTGTAGGAAC
ACGCTGCGCGTGTCCGTCAATAATCATTCAACTTGATTAATAATGTGGTTGTGGGAAATA
TTGGGACGGACACACGCAGTGTGTCCCTACCCGCGTATCAATACAACGTTATTGTAGCAA
CGCCACGCTTGGCGTCCTAAAACAAGCGGTCAAATCCATTCAAAATGTTACAAATAACTA
AGATCTAAAACCCAATCACTCTTTCCTAGATTTATTCGGTTTTATATCTTTCAAGCGAGG
TGAACTATGCCTTTCCAAATCGGCGAAAAGGATTTCCTACTCAACGGAAAACCGTTCAAA
ATTCTGTCAGGTGCAGTACATTATTTTCGTATCGTACCAGAATACTGGTACAAAACGCTC
TATAACTTAAAGGCAATGGGGTGTAACACGGTGGAAACCTATGTGCCGTGGAACTTACAT
CAGCCACAGCCTGATCAATTTAACTTCAGCAAGCGGGCGGATTTAGTCAAATTTTTGCAA
ACGGCAAAAGATTTAGGGCTGTACGTTATTCTTCGCCCAACACCTTATATCTGTGCGGAA
TGGGAGTTTGGCGGATTGCCTGCGTGGTTGCTCAATATCCCGAATATCCGCTTACGCCAA
AACGACCCGCTGTTTATCGCTGAAATCGACCGCTATTTTCAAGAACTACTTCCACGTATT
GCACCCTATCAAATCACCCAAGGCGGTAATATCCTAATGATGCAAATCGAGAACGAATAC
GGCTCGTTCGGCAATGATAAAAACTACCTAAGAGCTATTCGGGCGTTGATGTTAATTCAC
GGGGTGAACGTACCGCTTTTCACGTCAGACGGTGCGTGGCAGAACGCCTTAGAAGCAGGG
GCGTTGATCGAAGATGATATTTTGCCGACGGGGAACTTCGGCTCTCGTTCCAATGAAAAT
TTAGATGAGTTACAATGCTATATCGACAAGCACGGCAAATCTTACCCGTTGATGTGTATG
GAATTTTGGGACGGCTGGTTTAACCGCTGGAAAGAGCCTGTGATCCGCCGTGATGCTCAA
GATTTGGCGGACTGCACTAAAGAGCTACTCGAACGGGCAAGTATCAATTTCTATATGTTC
CAAGGCGGAACGAATTTTGGCTTTTGGAACGGCTGTTCCGCACGGTTAGACAGCGATTTA
CCGCAAGTAACCAGCTACGACTATGATGCCCCTGTTCACGAATGGGGCGAGCCGTCAGAG
AAATTCTACCTGCTACAAAAAGTGTTAGGGCAGTACCCTGATGCTAGCCCGATTGTTGAT
CCGATTTTGCCAAATATCACCGCTTACCCACCGCTTGCTGTGCAAAATGAAGTGTCGCTG
TTTGGTACTTTAGACACAATCAGCGAATGCTACGAAAGTCCGTTCACTCAAACAATGGAA
CAGCTAGGGCATTACTACGGTTATCTGCTTTATCGAGCCAAACCGATGGCATACAGCGGT
GAGATCAAGCTGAGAATTTACCAAGGCAGAGATCGCATTCAGATTTTCAACGATAAACAA
AAAGTTGCCACCCAGTATCAACACGAGATCGGCAATGAAGTGATGTTACAGACACCAAAT
GGCGAGTTCCAACTTGATCTGTTAGTGGAAAATATGGGACGAGTGAATTACGGCGGTAAG
CTACTTGCAGCGACACAACATAAAGGTATCGGGGCAGGGGCTGTGCTTGATCTGCATTTC
CACACAGGCTGGCAACAGTATGCGATTGATTTTGACCGCTTGGAAGAGATTGATTTTGAT
GGCGAAAAAGATAGCCAAGCCCCGTCGTTCTATCAATTTAAGTTACACCTAGACCAAGAA
CCGCAAGATACCTTTATTGATACCCGTGAGTTCGGCAAGGGGGTAATTGTGGTAAATGGT
GAGAATTTAGGGCGTTACTGGAATGAAGGCCCAACGTGTTATCTTTATCTGCCTGCACCG
TTACTGCACAAAGGCGAGAATGAGATTATCGTCTTTGAAACGGAAGGGGTGAAGATCGAT
AGCTTAACATTTAGCGATAAGCCGATTTATAAAGAGTTGAATACGAAGAATTTATAAGGA
CAACACACCCCGAATATCGTCAAACTTCCCCCTTTGAAAAAGGGGGATTGAGGGGGATTT
AAAGATCTAAACAGTTAATCGCACTATCTTAAAATCCCCCCTAGCCCCCCTTTTTCAAAG
GGGGGAATAAAAAATTCAAAACTACCAAAAGGAGCAACTATGAGCTTAATTTTAATCAGT
CACGGAGAGTTTGCGGAAGGCTTACTGGATACTGCCGAAATGATTTTAGGCAAAATCGAC
AATGCTCAAACCGTCTGCTTATATCCACACGAAGGCAGTGAAGATTTCCAAGTGAAATTT
GAGCAAGCACTGGCGAATGCAAGCGGTGAGATTGTGGTTTTTTGCGACATTATGGGCGGT
ACGCCGTGTAATGTGGCAATGCGTTACTTGCCGAAATTATCAGGGTTATATAGCGGAATG
AATTTACCGATGGTGATTAGCTATGTGAGTGAAGAAGACACGGACGGCTTACTGGAAAAT
GCCAAAGAGCAAATTCACGATGTGGCTCAACAACTTAAAAACTTAGCGTTAGGCGATGAT
GAATAGGAGTAGCAGTATGTCTAAACAAGATTTAATGAAAAAACTTTGTACCAAAGAGGG
CATTATTGCTGCTCTTGCGATTGACCAACGTGGTGCGTTACGCCGAATGATGGGCGATGA
TATTACCGCTCAACAGGTCAGTGAATTTAAAACCTTGATTTCTCAAGAATTAACCCCCTA
TGCGTCGTCGATCTTGCTTGATCCAGAATTTGGCTGGGCGGCTTCAGAGAAACGTGATGC
AAATTGCGGATTAATTATGGCATACGAAAAAACAGGCTACGATAAAAGTATTGCCGGACA
TTTTCCTGATTTGATCAATGATGCTTCTGTTCATCGCTTAAAAGAAAAAGGCACACAAGC
GGTTAAATTATTGATCTATTTTGACATTGATGAACCGCACGAAATTAACGACCGCAAAGC
CGCTTTTGTTGAACGTGTGGCTTCTGAGTGTAATGCAGAACAAATTCCGCTGTTCTTAGA
GATCTTGACCTACGATGGCTCAAACGAAGATAAAGTCTATAACGCCAAAGTCAAACCTCG
CAAAGTAATCGAAGCGATGAAGTTCTTTGCGGATAAACGTTTTGGGGTAGATGTCTTGAA
AGTGGAAGTGCCTGTGGTGATGAGTTATGTGGAAGGCTTTACTGACGGTGAGGTGCTTTA
CAGTCAAGCGGAAGCCGCTGCATTCTTCAAAGCACAAAGCGAAGCAACGGATCTGCCGTT
TATTTTCCTAAGTGCAGGAGTGTCAGCCAAACTGTTCCAACAAACCCTTGAATTTGCTCA
CCAAGCAGGCAGCCGGTTTAACGGCGTACTGTGCGGACGTGCGACTTGGGCTGGTGGCGC
GGAAGCCTATAAAGCCGAAGGTGTTGAAACTGCTCGCCAGTGGCTTAAAACACAAGGTAA
ACAGAATATCAGTGAGTTGCTCGAGGTGTTAGAACGCACGGCAACGCCGATTAAGTAGAA
AAGTAAATTGCCCCTTTTGAGTATAGAAAGGGGCAATCTATTTTAAACGTGAGGGTTACA
TTCAGGTAGTGTACCTTCAATTTCAAAGAGTACATCGCCATCTTTAAAGAAGACATAGCC
CCCATTTTTCATTTTTGTCCAGTTCTCATTTTTTGTGAGAGGCTGGGTTGTAATAATGGT
GACTTTATCACTTTCTTCCGTATATTCACGGAAATCAATCATTACATCATCATCACGCAA
TGCTGTGCCGAATGGGGCTTTGCGACAGATATAATGTAAGTTTGTTGAGCAACGTGCGAT
CATCCAGTGCCCATTGGAAAGAATAAAATTAAATACGCCGTGTTTAGCGATTTCACTGGC
AATATCTACAATTGCGTCAAAAATCTCTTTTTCACTTGGTTTTTGTGGAAAACGTTGTTT
TAGGCTGGCAACTATACAGCAAAATGCGGCTTCAGAGTCCGTTGAGCCTATAGGCTGATA
GTGATTATTCGGGCAAACTTTGACATCAACCGTGCCGTTGTGGGCGAATACCCAGTTTTC
ACCCCAAATTTCGCGGATAAATGGGTGGGTATTTTCTAAATTGACATCGCCACAGGTTGC
TTTACGGATATGGGCGATAACGTTAAAGGATTTAATTCGATATTGACTGACGAGATCTGC
CATTGGTGATGAGGCACCTGGGCGATTGTCTCTAAAAATACGCACACCTTTGCCTTCAAA
AAAGGCAATGCCGAAGCCGTCGGTATGGTGGTCGGTTAAGCCTGCACGCCGTCGAAATCC
TTCAAACGAGAAAGTAATATCGGTCGGCGTATTACAATTCATTCCTAATAATTGACACAT
AATTTACTTCTTTATTTACTTCAAAAAAATATAAAAATCCCACCGCTTGTTATCATTAAC
AAGCGGTGGGATTTAAGCGAAATTTGACAAAAAATTCAATAGGAAAATTATATTTTATTG
ATCTTAATTCGCCTCTTTTTTAATTAATGAGAGTAAAAAGAGTGTTCCTGCACAAACAAC
CACTGAAGGTCCTGCTGGTGTATCTTTGAGGGCAGAGAGTAATAATCCGCCACTGACCGA
TAATATGCTTAATCCGATGGCGTAAATAACCATTGTTTCAGGGGTTTTGGCAAAGCGTCT
TGCGGTTGCAGAGGGGATAATCAGTAGTGAGGTGATGATTAAAGCCCCGACAAATTTCAT
ACTTAATGCAATGGTTAATGCGGTGAGCAACATTAATAAGAGGCGTAGGCGTGCGACATT
TAGGCCTTCAATTTGAGCTAATTCAGGGCTGACTGTGATGGCGAGTAGCTTTTTCCAATA
CAGAGCCAGTAGTGTCGCAATGCCGATAACCCCGATGCTGATAAAGAGTACGTCGTTAAA
ACCAATTGCAAGAAGATCACCAAATAGGTAGGACATTAAATCAACACGAACATTGTCTAA
TAGACTGATGGTGATAACGCCTAAGGATAAACTGCAATGAGCGATAATGCCTAATAGGGT
ATCGACTGAGTGAGTAGAGTGTTGTTCTAACCAGACGAGGCAAAGGGCGAGTATGACGGT
CATTAGAATAACAGCAATATAGGGATCGATTTGTAGGAAAATTCCTAATGCAACCCCAAG
TAATGCGGAGTGAGAGAGGGTATCACCAAAATATGCCATTTTTCGCCAGACGACAAAAGC
TCCAAGCGGTGCGGTGATGAAGGTTAAAAATACGCCTGCTAACCACGCAGGAAATAAAAT
CTCAAACATATTGCCTCAATTAGTGATGTCCGTTACAACGACATACATTGCCTTGTAAGT
CGTGGTGGTGATTATGGTGATGAGAATAAAATGCCACGTTTTTCGCAAATTGATCGCCAA
AGAAGTGGATAAAACTTGGGTCACTTGAAATTTTTTCAGGTGTACCAGCACAGCAGATAT
GGCGATTAACGCATAGTACTTCGTCCGTATTTGCCATTACAATGTTTAAATCGTGAGAAA
CCATTAAAATAGCACAGTTTAACCATTCACGAGTTTTATTTAATAGTTGATAGAGTTCCG
TTTGCCCTGTAATATCCACCCCTTGCATTGGTTCATCTAAGACAAGCAGTTGTGGACGGT
CTAAAATTGCACGGGCAAGCAGTACTCGTTGTAACTCACCGCCAGATAATTTTTGCATAC
TATGCTTAGCAAGGTGAGTGATTGAAAATAGGGACAATGCTTCATCTATCAAGGGTTTAG
TGCTGTTAGGCTTGAGAGATAGAAATTTTTCAACGGTAATGGGAATAGAGTGATCCAGAT
GCAATTTTTGTGGCACATAGCCAATTTTTAGCTGTGGTTGGTGAATAACCTGCCCTGATG
TTGCCGGCTGTAGTTTCAGCAACACTTTTAATAGGGTAGATTTACCCCCCCCATTAGGAC
CAACGATAGTTGTGATAGAATTGGGGTAGATGTTTAAATGAATATTTTCAAGGGCAACTT
GTGTACCAAAATTCACATTAATCGCTTTCAGTTGCACAAGGGGCTTCGTTAAATTGTGGA
TCGGCTTAATTTGCTTGATCTGCATAACATTAATAAATTTAAGGATTTAAGGAATTAAAA
TTAGCGGATTTTTTTCAGTTTTACAAGAAATCTATGGGAATTTTTTGCCTATTCCTTTGT
CTATAACAAGTTCGCACTAGAAGAAAATTATTTAGGATAGAATTTTGCAACACGTTATTT
TTGCTAGAGATCGCCGTCGTAAGAAGAATAGAGTAAAGGCATTTGTGTTTTTGGTGATTA
TATTATCTATCTTTATTGGTATCGTTTTAATCTTAAAAAAACAGGGCTCAAATTCTTCAG
AAACGCAAGAAATCCCAATTGCATTGGCGACCCAGTCGTTACCTGAAGTCAATCAAGAGA
GTGAAAAACTCGCTGTTCCTACTCAAACAGAACAAGCGGTTGGATCTGTCCCTGAAGTTT
CTACTGCTTTATTTCATGGTGAACCTAAGTACATCAATATTGACTTCACTGCCTCGGCTA
AAGAGGAACAGGAACAAGTAAATGCTGAGCCTGTTGATGAAAATGCAACCTCTTATGAAG
ATGAATTGAGTGATGTTGATGATGAAATAGAAGGGCAACCTAAAGCAGCTGTTCCTGAAA
GTGAAAAATTATCGGAAGAAGCAGAAAATGTATTAGAAGATGTGTTAGATATTGCAGATC
AAGCATTACGTATCCAAAATCAGTTTAGTTATACCGTAACTCAAGGCGATCAGCTAAAAG
ATGTACTAGAACAGTCAGGATTAACACATGCCACAGCAAAAGCCTTAGAAAAAACCTTTC
CACAGTTAGCCGATCTTAAAGTAGGACAACAATTCTACTGGATTTTAGACAATAACGGTG
AGCTAGAATATATGAACTGGCTCATCTCAGAAAAAGAAGAGAAAATTTTTGAGCGTAAAG
CTCAAGATCAATTTGCGGTACAAACAATTCAGAAAAAAGGCGTTTGGCAACAAGATGTGA
TTAAAGGCACCATTAATGGCAGTTTTAGTGCAAGTTTAAAAGCGGTAGGTTTATCTCAAC
GTCAAATCAATCAGTTAGCTAACGGTCTGCAATGGCAAATTGCCACCAATAAATTGAAAA
AAGGCGATAAATTTGCAATTTTAGTAAAGCGTGAGTATATCAATGGCAAGGTCACGGATT
TAGGAAATGTCGAAGCTATTCATATCATCAGTGGCAAGAAAAGTTATTATGCTATTCAAG
CAGATAATGGACGTTATTATAACCGTCACGGTGAAACGTTAGGTAAAGGCTTTGCTCGCC
ACCCATTGCCATTCACACCAAGAGTTTCATCACATTTTAATCCTCGTCGCTTACATCCGG
TAACAAGACGAGTTGCCCCTCATAAAGGGGTGGATTTTGCTGTTCGATCTGGAACACCGA
TTATTGCCCCTGCAGATGGTGTGGTTGAACATATCGCTTATCAAGCAAACGGTGCTGGTC
GTTATATTAAACTACGCCATGGGGGGCAATATACTACGGTGTATATGCACTTAAGCCGTT
CGTTAGTTAAAGTTGGGCAAAGTGTTAAAAAAGGACAACGCATTGCGTTGTCTGGAAATA
CAGGGCGTTCAACAGGTGCACATCTGCATTATGAATTTCATATCAATGGGCGACCGGTTA
ATCCAATGACAGTAAAATTGCCAGGTATAGGATCTGGTATGCCCGATAAAGAACGTAAAG
CATTCTTAGTGAAAGCACGGAATATTGAAACAAAACTTAAACTCTAGAAGGATTTATAAT
GAAAAAAAGTCTATTGACCCTAATTAGCCTTGCAATCTTAGGTACGGCACAGGCGAATGA
TAAAAACTTACAGCAACAGCTTGAGAAAATTGGGGCAACCAATGTGAAGTTGTCAGAATC
TGCCTTGCCAGGTTTTAAAACAGCGATTTCTGATCAAGGTGTTGTGCAAATTAGCAATGA
TGGACGCTATGTAATACACGGGCAGATTTTTGAATTAAAAGATGGCAAAATCACGGATAT
TACTAATCGTGCATTGCTCTCAGAACTTAATAGTCTAGCAAAAGAGATGATTGTTTATCC
TGCAAAAAATGAAAAACACGTTGTCACTGTTTTTATGGATATTACCTGCCATTATTGCCA
TTTATTGCACTCAAAGATCAAAGAATATAATGATTTAGGCATTACTATTCGTTATTTAGC
CTTCCCTCGTGGGGGTATGAATACCGAAACTGCAAAACAGATGGAAGCGATTTGGACAGA
AAAAGATCCAGCCTTTGCATTAAACGAAGCGGAGAAAGGTAACTTACCAAAACAGGTGAA
AACACCAAACATTGTGAAAAAACATTATGAACTTGGGATTAAATTTGGGGTTACGGGTAC
GCCAAATATTGTCACAAAAGAAGGTGAGTTAATCGCTGGCTATGTTGAGCCAAAAGAGTT
GCTCAAAATGTTAAGTCACTAATCCTTAATTTAAACTACAAGCGGATAGGTTTTATTCTG
ATATCCTCCCCGCCTCAAGAGGCGGGAATTCCTAAGTGTAAATTTTAAACGTATTTAAAG
ACCTATAATTTCATCGTTTGAATACTGATAAAAATTGACCATGCATTAGCTTCTTGAAAG
CTGCCCTCCCCCAATAGATTTCATAATTTTGTGATCTCTTTCACATTTTCTCTTGAAATC
CCCTTGACAATCCCAATTTATAGTTTCGTCAAGCGAGAGTAATCTCGAAGTCAGAACATT
TAATAACAGAATTTAGAGGAAACTATGAATATTGATAAATTTACCAGCAAGTTTCAATCA
GCAATTGCCGATGCACAATCTTTAGCCGTTGGCAAAGATAATCCCTATATTGAACCGGCC
CATTTAATGCTTGCCTTGTTAAAGCAAAATGATGGATCAATCACACCGCTTGTCACCAGT
TTAAATGTGCAACCTAACCGTTTAAGCAGTGAACTTGATGGCATCATCAGCCGTTTGCCA
CAGGTGCAAGGGGGCAATACACAGCCGTCACAACAACTTTTCCGTTTGTTAAATCAATGC
GATAAGTTGTCGCAACAGTTTGGCGATAGCTTTATTTCATCAGAGCTGTTTGTACTTGCG
GCACTTGAAGATAACGGTGATTTAGGCAAGTTATTGAAAAACTTAGGTTTAACCAAAGAG
AAGGTGACAGCCGCCATTCAACAAATTCGTGGAGGGGAGAGCGTGAATAATCAAAATGCA
GAAGAAACGAGACAAGCGTTACAAAAATATACCATTGATTTAACTGAACGGGCTAAAGCA
GGCAAACTTGATCCTGTGATCGGGCGTGATGAAGAGATCCGCCGTACGGTGCAAGTATTG
CAACGCCGTACTAAAAATAACCCAGTGCTTATCGGTGAACCTGGTGTGGGGAAAACGGCG
ATTGTCGAAGGTTTAGCACAACGTATTGTCAATGGCGAAGTGCCTGAGGGTTTGAAGAAC
AAACGGGTATTGTCGTTGGATATGGGAGCGTTAATTGCAGGAGCAAAATACCGTGGTGAG
TTTGAAGAACGTTTGAAAGCGGTATTAAATGAACTTGCCAAAGAAGAAGGGCAAGTGATC
CTGTTTATTGATGAAATTCATACGATGGTTGGGGCAGGTAAAACCGATGGAGCGATGGAC
GCTGGTAACTTGTTGAAACCGTCCCTTGCCCGTGGTGAGTTGCACTGTGTCGGGGCGACA
ACCTTAGATGAATACCGTCAGTATATTGAAAAAGATGCAGCACTGGAGCGTCGTTTCCAA
AAAGTGTTGGTTGATGAGCCGACGGTGGAAGACACCATTGCGATTTTGCGTGGTTTGAAA
GAACGTTACGAAATTCACCATCACGTTCAAATTACCGACCCTGCGATTGTGGCGGCGGCA
ACTCTTTCGCACCGCTATATTTCAGATCGTCAGCTACCCGATAAAGCGATTGATTTAATT
GATGAAGCGGCTTCCAGCTTGCGTATGGAAATCGACTCTAAACCAGAGCCGTTAGATAAA
CTTGAACGCCGTATCATTCAGTTGAAATTAGAGCGTCAAGCGTTACAGAAAGAAGAAGAT
GAAGCCAGCCGTCAGCGTCTTGCAAAATTAGACGAGGATCTGACCGCTCGTGAACGTGAA
TATGCGGAGCTGGAAGAAGTATGGAAAGCAGAAAAATCCGCTCTATTAGGCACGCAACAC
ATTAAAACCGAGTTGGAAAATGCCCGAATTGAAATGGATCAGGCTCGCCGTGAGAATAAC
TTTGAAAAAATGTCAGAGTTGCAATACGGCAAAATTCCGGCCCTTGAGAAGCAGTTGCAA
GAAGCGGTAAAACGTGAAGAAGAGGGCGGTGAAAATCATCTGTTACGCACCAAAGTGACC
GATGAAGAAATTGCCGAAGTGCTGTCTAAAGCCACGGGTATCCCTGTATCCAAAATGATG
GAGGGGGAAAAAGAGAAACTATTGCGAATGGAAGAAGTGCTACACAAACGAGTAATCGGT
CAAAGTGAAGCCGTTGATGCGGTAGCAAATGCGATCCGACGTAGTCGAGCAGGCTTGTCT
GATCCAAATCGCCCTATCGGTTCATTCCTATTCTTAGGACCGACAGGCGTAGGGAAAACA
GAGCTTTGCAAAACATTAGCCAACTTCCTATTTGACGACCAAGATGCGATGGTGCGGATC
GATATGTCCGAATTTATGGAAAAACATAGCGTATCTCGCTTAGTCGGTGCACCACCAGGA
TATGTCGGCTATGAAGAAGGCGGATATTTGACTGAAGCGGTTCGCCGTCGTCCATATTCC
GTCGTATTGCTCGATGAAGTGGAAAAAGCTCACCCGGATGTGTTCAACATTTTATTGCAG
GTGCTTGATGATGGTCGTTTAACTGACGGACAAGGTCGTACGGTAGATTTCCGTAATACG
GTCGTAATTATGACATCAAACTTAGGTTCGCATTTAATTCAAGAGAATGCGGAAAATATG
AGTTACGATGAAATGAAAACTATCGTGATGAATGTGGTTGGGCAACATTTCCGCCCTGAA
TTTATCAACCGTATTGATGAAACTGTGGTATTCCACCCATTAGATAAAGAAAATATCCGT
GCGATTGCTAGAATTCAGCTTGAACGTTTAATTAAACGTATGGCGGAGCGTGGCTATGAG
GTAACGGTGACAGATGCGGCAGTTGATCATATCGGCGAAGCAGGCTTTGACCCACTCTTT
GGAGCAAGACCGCTTAAACGTGCAATTCAGCAAGAGCTTGAAAACACCTTGGCACAGCAA
ATTCTCTCAGGCAAATTGTTGCCGAATAGTCCTGTGACAGTGGATTATCGTGAGGGAAGG
GTTGTGGCAGTTCAGTAAAAGAGTAAGGGCGTAGAGATACGCCCTTTGTTTTGTGAAATC
CATTGACTTTTCTATGATTTCTCGCTAATTTGTGGGCGTTTTTAACACAAAAACTATTTA
TTTACAGGAGATTCTATGCAAGATCGTTTAGTCACTTCCGCAAGAAGTGAATCCCTTCTT
AGCACACATAAAGTATTACGTAATACTTATTTCTTACTTGCGTTAACGCTTGTATTTTCG
GCGGTAGTTGCATCTGTTACTATGGCACTTAATTTACCACGTTTACCTTGGTGGGGAATG
TTAGTCGGTTTCTATGGCTTACTTTTCTTAACTAATGCAACGGCAAATAGTGCTGCAGGG
TTAGCAAGTGTTTTTGCGTTAACGGGTTTCTTAGGTTATAGCTTAGGTCCAATTTTAAAT
GCATATATTAGTAACGGCTTAGGCGATGTGGTTGCATTAGCTTTAGGAGCGACTGCGTTG
GTGTTCTTTGGCTGTTCTGCTTATGTATTAACTACCAAACGTGATATGTCTTTCTTATCG
GGAATGATGATTGCATTGTTCGTGGTGTTATTAGTGGGTATTGTGGCAAATATCTTCTTA
GCAATGCCCGCGTTAAGTTTAGCGATCAGTGCATTATTTGTAGTGTTCTCAACGGCTGCA
ATTTTATATTCAACTAGCAACATTATCCACGGCGGTGAAACAAACTATATCCGTGCAACC
GTTGATTTATATGTGTCTATCTACAACCTATTTGTGAGCTTATTACAGCTTTTAGGAGTA
TTTAGTAGTGATGACTAAATAAATTTAGCTCATTGGATTCATTAAAAATAGTTATAAGGG
GACGCTAATTTAGTCCCCTTTATTATCAATGTGCCTCATCCCAATTGCTTCCAACTCCAA
CTTCCGCAATCAATGGTACTTTAAGCTCAATTGCTTTTTCCATTTCGGCTTTAATCAGTT
GGGTGTAATGCTCTACTCTGTCGGCTTTAACTTCAAAGACTAATTCATCGTGTACTTGCA
TAATCATTGCAATATCTTCGCAGTTTCGCACCGCTTGATCGATCCCGATCATTGCCACTT
TGATAATATCTGCCGCTGTTCCCTGCATTGGGGCGTTGATCGCAACACGTTCCGCTGCCT
TGCGTCGCATTTGGTTGCTCGAGTTAATTTCAGGCAAATATAAACGGCGACCAAATAGGG
TTTCAACATAGCCTTTTTCAGCGGCTTTTTCACGAATGTCTAACATAAACTGTTGCACGG
CTGGATAACGCTGGAAGTAAAGTTCCATATATTTTTTCGCATCGGTACGAGAAATGCCAA
GTTGATTTGCCAAACCAAATTCAGACATTCCATAAATCAAGCCGAAGTTAATCGCCTTGG
CACTACGGCGTTGTTCACTGGTCACCGCTTCCAACGGCACGCCAAAAATTTCCGCCGCCG
TAGAACGGTGAATATCTTTACCTTCGGCAAAGGCTTTGATCATATTCGCATCATTAGCAA
GATGTGCCATTATGCGTAACTCAATTTGCGAATAGTCCGCCGCCAAAATCACATAGCCAT
CACGGGCAATAAAGGCTTGACGGATACGTCTGCCCTGCTCGTTGCGGATCGGAATATTTT
GTAAATTCGGATCGCTTGATGAAAGTCGCCCTGTTGCCGTGACCGCTTGATGATATGAAG
TATGCACACGTCCTGTTTGTGCATTAATCATCTGCGGTAGTTTATCGGTATAGGTCGATT
TCAGCTTGCTCAAGCCACGATGTTCCATCAACAGCACAGGCACTTGGTGTCCCATTTGAG
CCAATTCTTCCAACACTTCTTCGTTGGTTGATGGCGCACCTTTCGGGGTTTTCTTTAAAA
TCGGTAAGCCGAGTTTGTTAAATAAAATCTCTTGCAGTTGCTTAGTGGAAGCAAGGTTAA
ACACTTCTCCTGCTTCTTGATGTACAAGGGTTTCAAGCTCTTTTAAACGCTGTTCGATCT
CAACTGAATGTGCCAACAGTTTGGCAGGATCGATTAATACGCCGTTTCGTTCCACACGGG
AAAGTACGCTCACCAACGGCATTTCGATTTGCTCAAACAGTTTCACCAATTCAGGCGTTT
TTTGTAGTTCAGACCATAAGAGTTGATGTAATTTCATTGTAATTTCGGCATCTTCCCCTG
CATATTCTGTTGCTTTATCCAGTTCAATTTGATCGAAGGTAAGCTGATGTTTGCCCTTAC
CTGCCAACTCTTCAAAAGGAATAGTTTGATGTCCCAAATAACGCTCTGCCAAATTGTCCA
TATTGTGACGACCGGTGCTGTCTAGGGTGTAAGATTGCAACATCGTATCAAAGGCAACCC
CTTGTAGCTCAATGCCGTAGCGTGCAAAAATCGTTAAATCGTATTTGATATTCTGCCCGA
TTTTGCGGATATTTGGGTTCTCTAAAATCGGTTTTAACTGTGCCAAACAGTCCGCCTTGT
TCAACTGGTTAGGCAGTAACGCTTCGACTTCATCGAGTTCTGCTTCACTTTCACCAAACA
GATCCACTTGGGTCGGCTGTGCAATTTTGCCTTTATGCGCCAACGGAATGTAGCACGCTT
CGCCATTTTCCAAGCCAAATGAAATCCCGACTAAATTTGCTTGCATTGCATCTAAATTAT
CCGTTTCGGTATCCACCGCCACAAGCTCTGCCATTTGCAATTTTGCCAGCCATTTGGTAA
ACAGCTCAGGGCTGTTCACGCAATCGTAAGCGGTGCGATCTATCGAAATTTTTACAAAAG
GTGCAGATTTTTGTTCTGAACTGACCGCTTGTGTGGCTTGATAATTGTTCGGGATTTTCT
CTGCCGACGTTTGTGTCACAGGGTTAGCATCATTCATCACTTCGTTCAGCCAACGTTTAA
ATTCATAGCGACCAAACAGCTCTACCAGTTGATCTCGCTGTTGTGGTTGAGTAACAAGCT
GATCGTAAGTGACATCAAGAGCAACATCGGTTTTGATCGTTGCTAATAGATAAGAGAGAT
CGGCTGTTTCTTTTTCTGCTTCCAGTTTCGGTGCAAAGGTTTTTGCCCCACGAAATGATA
ACTCTGCAACTTTGTCTAAATTCGCATAAATCGCTTGCATTGAGCCAATACCTTGCAACA
ACGCAATCGCCGTTTTCTCACCCACACCTTTTACCCCAGGGATATTATCGGACGAGTCGC
CCAATAAGGCTAAATAGTCGATAATCAACTCAGGCGGAATACCATATTTTTCAATCACGC
CTTCACGATCTAACAGCGTATTGTTCATCGTATTAATCAGCATAATATGATCGTTCACCA
GTTGAGCCATATCTTTATCGCCCGTACTGATTAAAACGTGCTTACCTGCTTGTGAAGCCT
GCACCGCAAGCGTGCCAATCACATCATCAGCTTCCACCCCTTCAATCGACAACAGCGGAA
TACCCAATGCCTTAATTATTGCGTGTAACGGTTGGATCTGCGAACGAAGTTCATCGGGCA
TCGGCGGACGGTGGGACTTATACTGTTCAAACAGCTCATCACGGAAGGTTTTCCCTTTCG
CATCAAACACGACGGCAATATGGCTTGGCTCAACCTGTGCAATCAGGCTTTTTAACATAT
TCAGCACCCCATACATCGCCCCTGTTGGCTCACCTTGTTTGTTAGTTAAAGGGGGAAATG
CGTGGAATGCACGATATAAATAGGACGAACCGTCCACTAAAACGAGCGGATTTTGTGCGA
TTGTTGCCATTTGAACTCTCTTTGATCTAAATAATTTGGGCTATTATAGCGAAAGTAGTG
GGATTAAAGAAAAGGTTTTGAGAAATTATGTCTATCCATATTTTTCCCCAAAACGCCCCC
ATACAATAGGGGACTTTACGATTTACATCAAACCATTACGATTCTATTAACATCGGTAAT
TCTGACATACTCACTAATTTATAATCAGCCAAAGCCCAGCGAGGATCGTCCCATTCCGAT
TTTGCAGGAATAACAACGGTTTTCATACTCGCCGCTTTACCTGAAATCATACCTAAAACC
GAATCTTCTACGGCAAAACAGGCAGATGTTGGAACGCCAAGTTGTTTTGCTGCGTGTAAA
TATACAGCGGGGTGTGGCTTGTTGTACTCCAATTCCTCAGCAGAAGCTAAATAATCAAAA
TATTCAGCTATGCCACAGCTATCAACAATGCCTTGTAGCATATTTCTTGGCGAAGCCGAA
GCAACTGCGATTTTAATCCCCCGTTGTTTTAAGGTAGATAAAACCTCTTTCACATTTGGC
ATTAATGGCTTCGCTTCAAGCACCTTTCCAACTACATATGCCATCAACTCTTCTATTAAC
TGAGTACGACTCTTTTCTTTTTCACCATATTTTTGTAGCACATAATCAACCAGCGTACCA
ACAGGCGACCCTGTAAGAGTCACCATTTCAGCTAAGGTTACAGGAAATTGATTTTTCTGA
AAAAATTCAGTACTTGCTTGATACCAAATAGGTTGGGAATCAATTAACGTACCGTCCATA
TCAAAAATTACAGCTTCGCTCATTTTACATTCTTCCGTTATTAATTATTACAAGTGCTTC
CCCTAAAACAAAGCAATCACTGTATCCTACATGCTTTTCACCTTTGAAATATAATTGGCA
ATTCATTCCTATTCAGATAAATAGATAGAAACTAAGTTATATCCTCAATTTTTCCTTATA
ATGCAAACGGCATACAGAAAGATAGCTATCGTTTCCACCGATTTGAATTTGATCTCCATC
TTTTACCGCTTCACCTTTCTCATTCATACGAATAACAAAGCCTGCTTTACGCCCACAATA
ACAGATGGTTTTGAGTTCTTCGAGCTGATCAGCCCAAGCGAGTAGATAGCGACTTCCCTC
AAATAATTCAGACTGGAAATCGGTACGTAAGCCGTAACAAAGCACAGGGATTTTTAATTT
ATCGACCACTTCAGTCAGTTGATAAACCTGCTGCCTGGTAAGAAATTGTGCTTCATCAAT
AAGAATACAGTGCAATTTTTCATCGGCAATATAAGCGGCGATTTCATCAAATAAATTGCT
ATCGTTTTTGAATAAACGAGCATCTTGTGAAATACCAATTCGAGAGGAGACTTTCCCTAC
GCCATAACGATCATCTATCGCCGCAGTATAAACAAGGGTATTCATTCCTCGTTCTTGATA
GTTATAAGATGATTGAAGTAAAGTTGTGGATTTCCCTGCATTCATCGCAGAGTAATAAAA
ATAGAGTTTAGCCATAATAAATGAAGTAATAAAAAACGGCTAATCAAAAGTATTAGCCGT
TTATTCAAACAAAGATTAAACGTTGTCGATTTGGCCTAACAGAGAGCGTAAACGATCTTG
GAAGTTTTGATGTTCGGTTTTTAATTGCTCGTGTTCTTGACGTAGAGTTTCGCTTGAACG
ATTTGCTTCCTCGTTTTTACCTTTTAACTCTTCAACTTCTAATTGAAGTAATTGAATGGT
TTCAACAGCCTGTTTAATTTTTTCTTCAAGTTGGTCTAAAATTGCGACTGACATAATATG
TTCCTCTAGTGAGTAATAATGAAAGTGTAAAGATTTTACCTTACTTAGAAGAAATTTTCA
TTATAAAGTTCGGAGTTATAGATAAAAAAGCACACTGTTAGACATAAACTTTTTGTAACT
TTCTCAATTAGGGGTAGTATATGTCTATCAAAAATTAGATATTAGATTAGTGGTAAAGTA
GCTTGTAGGGTGGGTCTTGACCCACCATATAATCGTAACATATTGATTTTATTGATGGAT
TAAAACCTACCCTACAATATTTAACCTATTAATATATGGTTTGTTAGCGGTCTAGTACCT
AGTACGGAGATGAGATGAAATGAAAATTGAGAAGAAAAGTAATGAGGCAATTATTGAGCC
AATTGAAGATAATTGGAATTGGTTAGATGAATTGGGAGAGCCAGATCCTACGTTTAATTA
TCAACATATCAAAGAATTTAAACCTGTACCATTATTAAACTACGAAGATTGGTTAGCTGA
AGATAAAAAAATCCCCTAACAAATTGTCAGGGGATTGAGGGATTATTTTACACGAGAAAC
ATATTCGCCTGAACGGGTATCCACACGGATCACTTCGCCGATTTGAACGAAAAGTGGAAC
ACGAACAACTGCACCTGTGCTTAATGTCGCAGGTTTACCACCAGTACCAGCAGTATCACC
TTTTAAGCCTGGATCGGTTTCGATAACTTCTAATTCAACGAAGTTTGGTGGAGTAACGCC
GATTGCAGAGCCGTTCCATAATGTAATGATACATTCTGCTTGATCAACCAACCATTTGTC
GTTGTCGCCCAATGCTTTTGCATCTACAGAAATTTGCTCGAACGTTTCTGGGTGCATAAA
GTACCAGAAATCTTCATCTTTATAAGAGTAAGTGTAGTTGTAATCTACAACGTCTGCTGC
TTCAACGGTTGAGCCTGATTTGAAGTTGATCTCTAATACTTTACCAGATATTAATTTACG
GATTTTAGTACGGGTAAATGCTTGACCTTTACCTGGTTTTACGAATTCGTTTTCAACGAT
AACGCAAGGTTCACCATCTTGGATAAATTTTAAACCTGGTTTGAAATCATTAGTGCTGTA
ACTAGCCATTGTGATCCTCAGAATTTAGATAAAAAGTAACGCCCAAAGGGCTAAGATATA
AAAAGGCATATATAATACACTAAAAATGGCAGGCAAAAAATTAAAATTTTTCTTAAGTAT
GGCGGATAAAGCCGTTTCAGGTATAATTCACCTTTTCAATCAATGAGGAAATAAAATGAA
AAAAGCAGTGTTAATGGGCTTAGTTCTTGCCCTTAGCGTTTCAACCGTTCAGGCGAAAAA
AGCAGGTAGAATGAAATTTTCTTCAAGCAAAAAAACACCTGCAACGGTTCAGCAATCTAC
AACACAACAAAAAGCTGATGCGGACTTTAATAATACGCCAAATCAAGCAATGCCAAATGC
TGGTGCTGCTCAACAGGCGCAGGGCAACCGGTTAGGCAATTTTGTGACAGGGGCGGCGGC
AGGTTACTTATTAAGTGAAGCACTTTCCCCAACGGAAGCACAGGCTCAAACACCAGCGAC
CAATCCAACAGAACAATTAACCAAACAGGTACAACAAGTGCCAGCGGTGCCGACCTTTAA
AGCGATTGATCCACAAAACGACCCTTACCTTATTGAAAAAACACCAGGTTATTTGCGTTA
TTGCTTAAACGGTGTGCAATATATGGTGGGAACCAATAACAGCCAATTACCACCAACATT
GATGGTAGATAAAACCAACGCACCAGTGCAGTGTGTGATTAGCCAGTAATTTCATCAGCA
AAAGGGGCAAATTTGAACATCTCATTTTACGACGCACCAACGAAAGCTCAATGGCTACAA
GATCTGGCTGAAGCCTTTAATCGACCAGAAGATTTATTGAATTACCTTGAGCTAAACATT
GCAGATTTTGAGCAAGATCTTACCGCTCGTAAACTGTTTGCGTTAAGAGTGCCACGCCCC
TTTGCCGAAAAAATGAAAAAGGGGGATCGGGCAGATCCCCTTTTTTTACAAGCGATCACA
TTACAAGAAGAATTTACCAATGTTGATGGCTTTGTCCAAGACCCACTGGAAGAACAGCAT
TCGCCAGCCCCTAACATTTTGCATAAATATCATAACCGCTTGTTATTTATGGTAAAAAAT
AGCTGTGCGATTAACTGTCGCTACTGTTTCCGTCGCCACTTTCCCTATGATGAAGTCAAA
AGTGGCAAAGCAACGTGGCAGAAAAGCCTCGACTATATAAAAGCACATTCCGAAGTGGAA
GAAGTGATCTTATCAGGGGGCGATCCCTTGATGGCAAAAGACCACGAAATTGACTGGATT
TTTACCCAACTAGAGCAGATTTCCCATATCAACACTGTGCGTATTCACAGCCGTTTACCT
GTGGTTATTCCCAACCGTATTACAGACGAATTATGTGAACGGCTATCACAAAGTCGTTTG
AAGGTCGTGTTAGTGACGCATATCAATCACGCCAACGAAATAGATGACATTTTTGCGGAA
AAAATGCAGAAGCTAAAGCAAAGCAATGTTGTGTTGCTCAACCAATCTGTCTTGCTCAAA
GGGATCAACGACAACGCCCAAACACTCAAAGCCTTGAGTGATAAATTATTTCGCAATGGC
ATTTTACCCTATTATTTGCACCTATTAGACAAAGTAGCAGGAGCGAGCTATTTTTATATT
GAAGACAGCAGAGCCTTTGAAATTTATCGTGAATTGCAACGCATTACATCGGGTTACTTA
GTGCCGAAATTAGCACGAGAAATGGCGAAAGAGCCGAATAAGACATTGATGGGTGTCTCT
GCTTAATTGATATTCAGTTCCTTAATCGCTCAATCTCTTTACTAAATTCTTCTACATCAT
CAAAACTTAAATAAACTGACGCAAATCGAATATAAGCGACTTTATCTAAGGACTTTAATT
CACCTAACACCAAGTCTCCGACAAATTTACTAGCAACTTCCCTTTCCCCTGTGGCTTGAA
GTTGTAACACAATGCGGTGGATCGCTTGCTCAACATCGTCCGTGCTGACGGGGCGTTTTT
CTAATGCACGAGATAAACTGGTTCTTAATTTACGTTCATCAAAAGGTTCTCGGCTACCAT
TATTTTTAACAATATGCGGAATGAGTAATTCAGCACTTTCAAAGGTTGTAAAACGTTCTT
TACAGACTGGGCATTCTCGTCTACGACGAATTTGGTAGCCATCTGCTGTTAAACGTGAAT
CTACAACTTTGGTATCATCAGTGGCACAAAACGGGCAACGCATTATTTTAACCCTTTTTG
TCTTGCTACAAATTCAGCGTGTAAGTTTTCAGGGGGCGGAGGCATCTGCAAATAGAACCC
TTCTTTTTGGATTTTTTGCAAAACTTCTTGATTATCTACCCGCTTAAGCTGTTTCTCACC
TGCTAAATTAAACAACATTACAAACTCAGGTTTACCAAAAATTTGACGAAGTTCTAGAGG
TACCGCCTCAAATTTATCCCGTTTTTCCACATAAAGATACATTCCTTCTTTTTTAGGGCT
TTTATAAATTGCACATAACATCTTATTCGTCCTCTAGTCTGTAGCTACCTTCATAATTGG
TGAAACGTGAATATTGTCCTTGGAAGCCTAATGGCACTCGTCCGATTGGACCATTACGCT
GTTTACCAATGATGATCTCCGCCATTCCTTTTGTATCTGGATTATCGTGATAAACCTCAT
CACGATAAATAAACATAATTAAATCCGCATCTTGTTCAATCGATCCCGATTCGCGTAAAT
CCGAGTTTACAGGGCGTTTATCTGAACGTTGTTCTAAACTACGGTTGAGCTGAGAAAGTG
CCACTACCGGTACTTGTAACTCTTTAGCTAAGGCTTTCAGTGAGCGAGAAATTTCCGCAA
TTTCAAGGGTTCGGTTATCGGCAAATCCAGGAGCGCGCATTAATTGTAGATAGTCCACCA
TAATTAAACTTAATCCACCGTTTTCCTTGTACACACGTCTCGCGCGTGAACGTAATTCCG
TTGGGGTTAAACCTGAACTATCATCAATATAAATATTACCTCTGGATTGCAACACCCCCA
CTGTACTGCCAACCCTAGACATTTCCTCATCATCTAGTTGCCCTGTACGAATACGCGTTT
GATCGACCGTTGAAAGCGAAGCAAACATACGCATCATAATTTGATCTGCTGGCATCTCAA
GGCTGAAAATCAGCACAGGCTTATTCGGTTGCTTAACTTTATTGCCGTTCTCATCTTCGA
CCTCAACATCTCCCATTGCTGCATTTTCACACAAATTCATCGCAAATGTTGTTTTTCCCA
TTGATGGACGGGCAGCGACAATGATTAAATCTGAAGGCTGAAGTCCTGCTGTTTTTCGGT
CTAAGGCGGCAAAACCCGTTGATACACCTGTTACACCGCTATTATTTTGAGAACGAGAGA
GTAATTCTATGCGAGCTAAGGTTTCCATCAAAATATCATCAATTTTTTTCGGCCCTTCGT
CAGTTGCAGTTCGCATTTCTGCAATATGAAAAACGGATCTCTCCGCTTCATCTAATACTT
CTTTAACTGTCAATCCCTTAGGGTTATAGCTGATTTCTGCGATTTTATTACCCGCCGCAA
TCAATTCACGACGAATAGCCCGTTCACTAACAATCTCTGCATAAGCTAAAATATTCGCCG
CACTTGGGGTATTTTTAGATAGTTCCGCAAGATAGGCAAAACCGCCTATATCTTGCAATA
TGCCTTTATTTTTAAGCACTTGATCAAGTGTGATAATATCAATAGGCTGATTGTTACGAG
ATAATGAAGCCATTTCTTCAAAAATCAGACGATGAGCGTGATTGTAAAAATCGGTACTTT
GAACACGCTCAGCAACGCCGTCCCAGTACTCATTACTCAGCATTATCCCGCCTAATACCG
CTTGCTCTGCTTCAATTGAGTGAGGGGCAATGTTTATCTGTTCAATCTGTTTATCTTTTT
GAGGATCTTTATTTTTTTGATATTCAGCCATTGATGAAACTCTTTTCAGGGAAATGATAA
AAAGGTAGTTTACCGAATTTGCCAAAAATTTTCAGCTGGTTTAGCCCGTACAAAAATAGC
GAGACACAAAATTTGTTAATAATCTACTTCAACTACACTAATTTCATTATTTAATAGTAA
TCATAGAACCAAAGTTAAAGCACTGAAACCACAGATCTACTTGTGAAAAACCTGCTTCTT
TTAGGCGTGCTTTATGTGTATCAATACTATCTGTCCGCATCACATTCTCAAGGGCTGTAC
GCTTTTGGCTTACTTCAAGCTCACTATAGCCATTTGCACGTTTAAACGTGTGGTGCAAAT
CAATAAGAAGTTCATTTATTGTGTTATCTTCAAAAGTAAATTTTTCCGATAACACCAACA
CACCATTTGGATTTAACCCATAATAAATTTTACGTAAAAGAGCAAGCCTGTCTTCTCTTG
GCAAAAATTGCAACGTGAAATTTAGGACAACCATTGATGCATTTTTAATCTCAATATGAC
GAATATCATCACATAAAATTTCCACAGGAATATCCGAATGATAGGCTTCCAAATGACGAC
GGCAGCGTTCTACCATAGGTTCAGAATTATCCACACCAATAATTCTTACTCCAGCTTTTT
CCACATTACGCCGAATCGATAAAATCCCAGCCCCGCGAGAACAACCTAAATCATAGACAT
TTGACTGATCAGTCACAAAATGAGAAGCAAGCATACCAATCGCTGTAATGATATTAGAAT
AGCCCGGCACAGAACGTTGAATCATATCTGGAAAAACTTCCGCAACAGATTCATCAAAAG
TGAAATCCCCTAATTTCTCAATAGGGGCTGAAAATAGAGTATCTTTAGACATAAACAATA
TTATTGATAGTAAATGGTGTATTCTACTCGCAATTTATAAAGATTGTAGAAAATAATTTA
TTTAGCAACATTCCTAATTTAGTGAATACGTATAAGTACGATATAAAAATGCGCAAATCA
GGACAAATAACATCACAATAATTTGAATTAATCTCTTTTTAGTCAATTTCTCTGCCGCCA
TTTTCACTCCAAATCTAAATAAACCTTGTTCATTATTCCCTAAAAAAATGTTAAAATTTG
CCTTAAATCAAATTTTAGGATGGTTTCGTATGAAAATTGTATCTGATTTTAAAGCAAATG
GAAGAACAGCCTGCACAATTCACTGTCAAAATTGCAGTATTAGTCAATTATGTTTACCTT
TTACTCTCAATGAACACGAATTAACTCAATTAGATAATATCATTGAACGTAAGAAACCTG
TGCAAAAATCACAAATCATCTTTCAGTCAGGTGATGAACTCAAGTCTATCTACGCAATCC
GTTCAGGTACAATTAAAAGCTATACCATCAGTGAAAATGGTGAAGAGCAAATCACCGCTT
TCCATTTACCGGGCGATTTAGTTGGCTTTGATGCGATTATGGATATGAAACATATCGGTT
TTGCTCAGGCTCTTGAAACGTCGATGATCTGCGAAATTCCTTTTGATATTTTAGATGATT
TAGCTGGCAAAATGCCAAAAATCCGCTATCAGATTATGCGTTTGATGAGTCATGAAATCA
AAAGCGATCAAGAGATGATTTTGTTGCTTTCTAAAATGAGTGCGGAAGAAAAACTTGCGG
CGTTTATTTACAATCTTTCACAACGTTATGCCGCACGCGGTTTTTCAGCAAGAGAATTTC
GCTTAACAATGACCCGTGGTGATATTGGAAATTACTTAGGTTTAACCATTGAAACTATCA
GTCGCTTGCTTGGTCGATTCCAGAAAAATGGCATCATAACGGTACAAGGTAAATATATTA
CCATTAATCATATGGATGAATTAAGTGAAATGGCTGGTGTTACAAAACCTAAACTGTCCC
ATTGCAATCCAAACTTATAATTCTTTACATACTACTTATCTTGACGTTCTCCCCGTACCT
TACGGACAGGGCTGAAAAAAATACTCTTCTATCTTAAAAAGATAATTTATGCCCTAGTCT
CCGATCTATGAGAATGAATACTAGGGCTCATCTCTAATGAAAATATCCCTTCCTTCTATA
AAGAAAATCAATTCGATAATTTGATATTAAAGAGCCATTTGTCTACCAAACGCTTCCCTT
CCTCGCTTGAACCAAAACGGGCATAATCCACATCAACCAATTTCACCCCATCTAATTTAG
GTGATTGTGGAGCAACTTCCGCTTTCACATTGGTTGGTGTTTGATAAAGTCCGTGGTCAC
GCCAAGGAATTTCTTGAACCTCTTTAGACAGAACCCAATCCATAAACAATTTCGCATTAT
CAAGGTTTCTCGCACCTTTAATAATACTTGCAGCCCCTAAAGCATAACCTACCCCATCTT
TAGGTAACACATAATCAACCGGTGCACCTTTCTCTTTTTCTGAAGCATAGCCGTGAGCAA
AGCCAACTGTCACAGCACTCTCTCCACGAGAAAGGTTAGAGGTCACTAAGGTACTTTTCA
CATATTGAGAAATGTTGCCATCTAATTTTTTCAAGTACTCAAAGGCTTTTTCCTCGCCCA
TTAACTGAATAAGCGTAATCATCGTCGTGTACATTGTTCCTGAAGTGCGAGGATCAGCTA
ATTGCACTTCGCCTTTTAAGCGAGGATCAAGCAAATCTGCCCATTTTTTCGGAGCATCAA
CCCCTAACTGTTTTAATTTTTCGGTATTAATACCAAAACCAAGCACCATCAAATACGCAA
TCGAGGTATATTTACCTGCTTCGCTCTCTTGCAATGCTTTAAATTGAGGTAAAACCTCCG
CTTGCAAAGGTGAACGATAGGCTTCTAATAGCCCCATCTGCCCTGCTTGGAAATGTGGCT
CAATAGTGCCGCCATACCAAATATCCGCTTGCGGATTATCTTTTTCCGCTTTCAGCTTAC
CTAAAATTGTCCCTGTTCCACCGTGAATAAACTGAGTTTCCACATTATATTTTTGTGAAA
AACGCTTCGTCAGATCTTCACACACCTTGTTTTGCACGCCACAATAAACGGTCAGCTTTC
CTTCAGCCTGAGCATTAGAAGCTGCAAAGACTAATGGTGAAAGGAGAAAAAGGCTTGAAA
ACCATTTTTTTAATTGCAATTTTTTCATTTGTTTCACATTCCTAAGTTAAAAAAGAATCT
TAATTGTAACATTTACGCTACATAAAGCAAGAATAAGCGGTTTGATTTTATGCTAAAATG
GCATAACACTATCCTATTATATTGATATAAAAAATGTTACTTAATCAAATTCAAATAATC
CTGATCGAAACCTCTCACAGCGGTAATATCGGCTCAGCTGCACGAGCAATGAAAACGATG
GGACTAAGCCGGCTAAGGCTTGTCGCCCCAAAACAAGCGATTGACGAACAAGCAATAGCC
CTTGCCGCAGGGGCAAAAGATGTATTGGATAATGTACAAATTTATGCGGATATTGACAGT
GCAATCGCAGATTGCCAGCTTGTTATTGGCACAAGTGCCAGATTACGCCATCTACAAAAT
TCACTGGTCGAACCACGTCAATGTGGCAAATTAGCTATTCAACGTGCTGAACAGGGTAAA
GTAGCGATTGTATTTGGACGAGAACGGGTGGGCTTAACCAATGAAGAACTATTAAAATGC
CATTATCACTTAAACTTTCCAACCAACCCCGACTATGGCTCGTTAAATCTTGCAATGGCG
GTACAACTCGCCTGTTATGAACTCCGAATGGCTTGGCTAGATTTGCAAGAAAAAACCGAT
ATTCAACCGCTTGCAGAATACCCGACATCAGAAGCCTTAGAACATTTCTTTGCCCATACC
GAACGTTTATATAAAGAACTTGGCTTTATTCGCAACGAAGCAGTTATGCTGAAACTACGC
CGGTTATATCAACGAGCCGAATTGGAAACCAATGAATTAAATTTATTAAGAGGAATGTTA
ACTGCAGTAGAAAAGTACTCGCTAAAGCAGAAAAATGACTAATAATAAAGGGATAAGAAA
TTACATCTCTTATCCCTTAAATCATAGCTAATTAACTATAGTACCTAACTATCTAGATTA
CCATAATACACGTAAACCAACACCAAGTGCTTGGTCAGTAACTTTTTTGTTATTACTGTC
TTTGTTCTTGATTAAACGACCTTCAACAAAGGTAACAACTTGTTTATGTAATTTATAGTC
TGCACCTAACATGAATTGATGAGCTGTTGCTTTGTAAGCTTTATCTTTGTAAGTACCATA
AGAGTAGTTTCCATACACGCCAGATTTTGGAGTAACATCAAATCTTGCACCAGTTCTTAC
GAAGTCAATTTTCTCTTTAACATCATCTGTTTTTACAACACCATGACCACCATCAACAGC
TACAGTAAATGGAGCGTTGACATATTTAAGACCAAAGTATACACCATCTTTGTCTTTCTT
ATTAAATGACACAGATCCAGAAGATCCAGATTTATAGTCATCATGAGTATAACCTGCTGC
CACAGTTACAGATTGACTTTCTGCAATCTTAGCTGTGTATTCAGCACCTAAACCAAAGCC
AGATTTAGCAGAATCTACTTTTACTTCTCCCTTATTATTACGCTCATTTGCAACATTATA
GTTAGCACCTAACGTCAAACCTTCAATGCCTGTATAGGTATAGTTAATTGCTGAATCAGA
AGAGTCAGTAAGGATATCAAAACCTTTTTTGTTTGTGTTGTTTGCTGAATATTTAATTCC
ACCAGTACCAACACCGTATACTTTATCAAAACCAGCTTGACCAATGCTATCACCGATTAC
AGCTTGTTTACCAAAAGAAATTTCATGACCATAGCCACCTAAACCGACGTAAGCCTTTTC
TGTTGTAACATCCCCCCATCCTGCATCATTTTTAGAATTACGGCCAAGGCGAGTCTCATA
ACGACCAAAACCGTAGAGATTCTCATTGATATTATGTTTGATAGAAATACCGAAACGAGA
ACCATTATTCTTTAAGTTAGTGTGACCACGTGTTGAAGATTGACCTTTCTCTTTTGTGGC
TTGTTCTTCTAAAAGAAGACGCAATTGACCATCAAAATCAACTTTTGTACCTTCATTTTC
ATAAACTGTTACAGCTGATGCTGATGCTGCAAATGCCGCTACTGCTAATGCTACTAGTGT
TTTTTTCATAATGTTCACCTTAAGTTTTTAGTTTAGCTAAGATTACTCTTATTAAGGTAT
AAGAGTAACCGATCCATATCTGCCATTACCTTCCCATGTAAGTTTGGTAAATGCCGATTG
CGTGCGTATGATTGCAAATTTGTAGAGTAGTGTCAATATCTTACATAAAAAAAAAACAAA
AAAACATTTTCTTTAAAATCAATAAGTTAATAAATCCCCACCCCAAAACAAGTATTCAGA
GATAATTTTTTAAAATATTGCTCCTATTGCAATAAATCACATAACTATATGATTTAAAAA
TAAAAAACTCATAGCAAATAAAGATTTATAACCTTTTTTCTAAAAATGTGAGTTTCATCA
CATTTTTAGAAAAAATAGAAAGATTATTTTTATCAAAAATAAATTTGAAAAGAGATGTAC
ATACATTAAAATATCTATACGCTTAATACAGAGAATAAAAAATGGGTAATTTTACAGATA
CAATCATTACAAAATTAAACGACTTTTCTCCCATCTTGTCTCTGCAAATCTCTATCTATA
GCCACTGCTTTAAACTTACTCATGGCTCCGTCAAAGAATTCATACAAGAAATACTAGAAA
CATGTTCACATATTGAGCAGTCAACTTCCCCTGAAATAACTGAAGTTTATACTCAACGTT
TAATTGAACAATATGATGCTCTACAAAAAAGTATTCACCTCAAGGATAAAAAGTCAGATT
CCCCTATTTTCTCTCAATATAAATTTACTAAGAGTATTCATACATTATCAAAGAAACAGA
AGTTACATGAATACTATAAAGCGTTGCGTGCATTGAATGAAAAACTCTCATGGCTCATTG
AACAAAATTACCATTACCCTGAGTATAGGCATATGCTCTCAATAAAGATACAAGAAACAG
AGAATAGAAAACAAAAATGTTTAAAGGCGATTGAAGAATTGAGCTTTAATCAGGAATGAC
GGGAGAAGATTGACAATATATTGTTGCTAATCTTATCAATCTCTAGTAGTGTCTAAACAC
AACACTATATCTATATATGCTATGCTCTAAACATATACATCATACTAAAAAGAGCCCATA
GAAAATATCCTCTCTTAATAGAGAGGATATATAAAATTGTAATACTAACGTTTTGAGTAT
TGTGGACGACGACGTGCTTTGTGTAAACCCACTTTTTTACGTTCAACACGACGAGCATCA
CGGGTAACAAAGCCCGCAGCACGTAACGCTGGACGTAAAGTTTCGTCGTATTCGATCAAT
GCACGAGTAATACCGTGACGGATTGCACCTGCTTGACCAGAAATACCACCACCTTTAACA
GTGATGTATAAGTCTAATTTATCTGTTAACTCAACTAATTCTAATGGTTGACGAACGATC
ATGCGAGCTGTTTCGCGACCGAAGTAAACTTCTAAAGAACGTTGGTTAATGGTGATGTTA
CCATTGCCCGGTTTGATAAATACACGAGCTGAAGAGCTTTTGCGGCGACCTGTGCCGTAG
TTTTGATTTGCTGCTGTCATTTTTATGCTCCGTGATTAGATATCTAAAACTTGTGGTTGT
TGTGCTGCGTGGTTGTGTTCGTTACCTGCATACACTTTTAATTTACGGAACATTGCACGG
CCTAATGGACCTTTTGGCAACATACCTTTAACCGCAATTTCAATCACTGCTTCTGGACGA
CGAGCAATCATTTCTTTGAAGGTTGCATCTTTAATGCCACCTACATAGCCAGTGTGCCAG
TAGTAGATTTTATCAGTTTCTTTTTTGCCTGTTACCGCTACTTTTTCCGCATTGATAACG
ATGATGTAATCACCTGTATCAACGTGTGGAGTGTACTCAGCCTTGTGTTTACCACGAAGA
CGATGTGCTAATTCAGTAGCTAAACGACCTAAAGTTTTACCTGTCGCATCTACTACATAC
CAGTCACGTTTAACTGTTTCTGGTTTTGCTACAAAAGTTTTCATTAATTAAATACCAAAA
TTTAAAGTTTAAACCCAATATCCTAATGGATATTACCTATTAATACGGTAGAATCTGACC
CCTTCGAGTCTTATTCAGACCAAACTTATATGGCGGGAATACCATACAAAAACAGGGTGG
CAGAATTATACAGATTTCCTTGAGAAAAATCTAACCATTTTTGATAAAAAATTTATTTTT
GTGGATAGTTTCAAAAAATGGATTTCTTTTCCTTTTCATCCTGTAAATAACATGATAAAA
ATTAATGACATTTACTCAATCCACTTAAGGAGTGCATATGGAACAATGGTCAGGTAACGT
GTGGACTGCAATTATTGCAGCATTTATTGTTGGTTGTATTATTAGCTATGTTGTTGTGAG
AGCAACAAATAGTAATGTCAAAAAACAACTCAAGCTTGAAGCCGATTTAAAAGAAACTAC
CAAAAAATTGGACGAGCAAAAACAGCAATTAGAGCAACACTTTGAGCAATCTGCAACATT
GCTTGCGACTCTTGCTGAAGACTATAAGAAACTCTATACCCATTTAGCAAAAGGTTCAGA
ATCATTATTACCATCCGATTCTGCAAAAATTGAGTTTTTCCAACAGCCTAAAATTGAAAA
TAAACCTCAAACAGATGAAGATCAACCTAAAGATTATTCGGAAGGCTCCTCTGGTTTACT
AAAATCCTAGTATTCATATATTATTGAATTTAAGAGTAGGGAATCCCCTCTTAAATTCTC
TTTAACTACATTTTTCTTAGAACATATTGTCTTTATTATCAGAAAATTTGATCGAAAACA
TTATATTAATTTTAATTTCAGATTAGAATTTGAAAAAATTTTTTAACTTATCATTAACAG
GAAAATACAATGTCTTGTTTATTTATTACAGGCACAGATACAAATGTAGGAAAAACTATC
GTTACAAGGGCTCTATTACAAACAATATCTAAATATGAAATTCCCATTGTCGGTTATAAG
CCTATTGCGTGTGGTGGCGATGATTCTTTACCCACAGAACCCAATCAAGATGATTATGCC
TGTGAAGACAATAGTGATGTCCTCATTATACAGAACAGCTGCCCTTTTCCTGTAAAATAT
AGAGAAATTAATAGCTATTCTTTTATCCATTCTAGTACGCCAGTATTTGCAGCGCTAGAC
GCAGTACGCCATATTTCTGTTAATAAACTGGATCACGATCTTCAACGTTTACACCGACAA
TATGCAAATGTTCTTGTTGAAGGCACTTATGGCTGGTTAACACCTATTAATAAAGACCTA
AGTTTTGCTGATTGGGTTAAGAAAAATAGAATGCCAGTCGTACTTGTTGTGGGAATAAAA
GAGGGTTGCATTAACCATGCACTTTTAACAGCGGATGCGATTCAACAGAGTGGGGTTAAT
CTTATCGGATGGATTGCAAATCGAGTAAATCCTGGGCTACGTCACTACGCTGAATTAATT
GAACTCCTTAGCAAAAAAATCAATGCTCCATTACTAGGACAAATTCCTTATATTGGTTAT
CCTAGTAAAAAAGAACTATCTGAGTATATTCAGAACCCAGAGCCTCTATTAAGTTTTTTC
CATAAATAATCTAATTGCTGGCTCTTTATTGGTAATAATAGACTAACAATCATGACTACA
AAGGTTGCTATATAATTTTAGCAACCTCTCTGATTTCTATGCTATTTTAGCTAGTTAAAT
AATTCATAAATGCTGTAATTACACCTAAGTTAACCACATCCACAAAGAATGCACCTACAA
GCGGTATGATTAAGAATGCTTTATGTGATGGTCCAAAAGTTTCTGTGACAGATTGCATGT
TTGCGACCGCAGTTGCAGTTGAGCCTAAGCCAAAACCGCTGTGACCTGCTGCGAGAATGG
CTGCATCATAATTACTTCCCATTACTCTAAAGGTCACAAAATATGCATAAAGTACCATAA
CTATGGTTTGAGCAATAAGGATAGGTAACATTGAGCCAGCAAGGTCTGCTAATTCCCAAA
GTTTAATGCTCATTAATGCAATTGCTAAGAATAAGCTTAATGATGCGTTACCAAATACGT
CAATAGCACGGTCAAACATATCAAATTTAAACACTAACGTTAATACGTTTCTTAATACCA
CACCAAAACCTAAGGCCCATACGAACTGCGGTAAACCTGAATCAGGGAATACTTTAACCA
TAACTGATGAGAATGCTAGACACGCTGCAAATAATGCCATTGTTTCGATCGTTGATGTTG
CTGTGATTAAGCGTACATTGTCAGCATCTTCAAATGTATCGTCAGCATATTTTGCTTCTA
CGCTTTCAACTTTTACATTGTGTTTAGATGGGGTAATTTTCATTTTGTTGATAAGACGTC
GAGCTAATGGACTACCGACTAAACCTCCAGCCACTAAACCAAATGTAGCAGATGCCATTG
CCATTTCCATTGCACCTGCAAGCCCATGTTTCTCTGCAAAAACCGTTGCCCAAGTTGCAC
CTGTGCCGTGTCCGCCAGTTAAAGTAATAGAACCTGTAATTAAACCAACAAGTGGATCAA
TACCAAGTAGCATAGCTAAACCAACGCCAACACCATTTTGAACAAGGATAAATATACTCA
CGATAACGAGGAAAATGACAAGTGGGATTCCACCTTGTTTCAAACGGGAAAAATCTGCGG
ATAAGCCGATAGATGAGAAGAAGGCTAACATGAAAGCTGTACGTAAAGAGCTTTCAAATT
CAAAGGTAATTCCAGCGAATTTATATAGACAAAAAATGATACAAGCGATAAATAAACCAC
CGGCAACAGCCTCTGGGATATTAAAGTCTTGGAAGAACTTAATTTTATTTACAAATACTT
TGCCGAGAAGCAAAACAAGCGTTGCGGCGATAAGTGTGTGATAACCGTTTAAAACGATTA
GCTCCATATCATTACTCCTATAAAATGATTTCAATTGGAATCTGCACACTATTACAAAAA
TTTAACACTGCCAAAAGCGTAAATAATTGATGAACAAATGATAAATGTCTTTTTAAACAG
ATATTTATTGTAGTTTTTTTGAGTTAGATCTGATTTTTTATATGTAAATTTTGGTAAAAT
TATAGCAATTTTATTTTTATGTGAGGCTTTTATGAGCGAAATTGCATTAACAGTGAGCCT
ATTATCCTTAGTTGCTGTCATTGGACTATGGATAGGGCATATTAAGGTGCGGGGCGTAAG
CCTTGGTATTGGCGGTGTGTTATTTGGTGGGATACTGGTTTCCCATTTTATGACGCAATA
TGGTGTCAAACTTGATGCTCATACCTTGCACTTTATTCAAGAGTTTGGTCTGATTCTCTT
TGTTTATACCATTGGTATTCAAGTTGGTCCGGGTTTCTTTGCTTCATTACGCCAATCAGG
ATTAAAGCTCAATGCTTTTGCTGTGATGATTGTTGGGATAAGCGGTATTTTAGTGATTTT
ATTACACAAAATATTTGATGTTCCTCTTCCTGTGATATTGGGTATTTTCTCTGGTGCGGT
AACTAATACACCATCATTAGGTGCTGGACAACAAATCCTGACGGAATTAGGCGGTGAGTC
CATTACAGCTGTGATGGGGATGGGGTACGCAATTGCCTATCCTTTCGGGATTATCGGGAT
TCTATTAGCGATGTGGCTTATCCGTATTATTTTCAAAATTAATGTGGATAAAGAAGCCGA
TGAGTTTGATTCTGCAACCAACAATAAAAAAGATGGATTAAGTACGATGAACGTTCGTAT
TACAAATCCAAATTTGAATGGGTTGATGCTTCAAGAGTTTCCTGATTTTGAACTGCACGA
AGTGGTTTATTCTCGTATTAAGCGTAATGATGAGTTGTTTGTGCCTAAAGTGCATACCCA
AATCCAAATAGGCGATATTCTGCATCTTGTGGGAACAAAAACTGCGTTGCATAAAATGCA
ACTCATTCTTGGTGAAGAAGTGAATGTTTCACTTTCGACAAAAGGCACAATGTACCGCAC
AGAACGTGCTGTCGTTACCAATGAAAAAGTATTTGGGAAACAAATTCGCCAATTGATGTT
AAAAGGGAAATACGATGTAGTGATTTCTCGCTTAAACCGTGCGGGGGTTGAGTTAGTTCC
TAACGGGCAAATGACATTGCAATTTGGTGACGTGTTGAACTTGGTTGGTCGCCAAGAAGA
TATTGAGGCTGTGATGGCGATTATCGGTAACGCTCAACAAAAATTACAACAAGTACAAAT
GTTGCCTATCTTCATTGGGATTGGCTTAGGGGTGTTATTAGGCTCTATTCCAATTTATCT
GCCAGGTTTCCCGGTTGCATTAAAATTGGGATTAGCAGGCGGGCCGTTGGTAGTTGCGTT
AATTTTAGCAAGAATAGGAAGTATCAAAAAACTCTATTGGTTTATGCCGCCAAGTGCAAA
CTTGGCATTAAGAGAAATTGGTATCGTGCTTTTCCTTGCGGTTGTGGGTTGGAAAGCTGG
TGGAAACTTCCTGAATACTTTATTAAGTAATGATGGTCTAGCGTGGATTGGCTATGGTGC
AATAATTACTTTTGTTCCATTAATTGTTACAGGGTTAGTTGCTCGTATTTATGGTAAATT
GAATTATCTAAGCCTATGTGGATTGCTTGCAGGTTCAATGACGGATCCACCCGCTTTGGC
ATTTGCAAATGGTATTAAAGAGGGCAATGGTGCAGCAGCACTCTCTTATGCGACGGTATA
TCCATTAGTGATGTTCTGCCGAATTATCTTGCCTCAAATTCTCGCTATATTATTGTGGGT
AGCTGGCTAATCGTAACTAAGCAATCTAGTTATTGACAGTTCAATAGACTAGATTGCTCA
ATTTCAATAAAACGCAATAAGTTTCCAACAATATTTAGGATCAATTCACGCCATTTTTAT
AGGATTATAATTTATTTTCTATGATAAATAATAGGATGTCTTAATCATGGATTTAACGTT
ATAATGAGAAATAAATCTGTTTTTTAATGGAAATACTACTTTATGTATCGCTTAACCTTT
TTTTTGATATCTACTTTGCTGTTTAATTCCTCCCTCTCTGCCAAATGGCTAAAGATCAAT
GATGTAGACTATATCTGGGGACCATTTAAAATCTATAATATTTCATTATTCTCTGAAACT
GGCAGTTATACTAATAGCACACGCCCATTAATGCTGACTCTAAAATATCAAAAGCCCGTT
GAAGGGCGTGATTTTGCAATTTCTTTAGCTAGATCTTGGTCTAATTTAGGCATCACTCTG
CAAAATCAAGATAATGTGGTTGATCGTTTGCGTAAAATTTTACCTAATATCAAGAAAGAT
GATTCTCTCAGTTACATTGCTTTAGAAAATAAAGGATATTTCATATTAAATAATATTGTT
ATTCCTGAAGAATTTAACAAAGAATTTAATGATGCTGTAGTAGCAGTATGGCTAGATCCT
CGTGTAGAAATTGGGCGTAAACTTGTCAATAAAGAAGAAAAAACCTTCATTGCAAACATC
CCTAGAGTTTTAGAGACACAAAAACCACAAAATATAGAAAATAATATAGGAGTACATGAA
GAATCAATAGATCCTGTGGTGGACTCAAGCAAAGTATCTAATGATATCAAACAGAACTTA
GACTCTTCAATAATGCCTAGAGTACAAGATAAGCCTTTAACACAGTCAAATGAAGAGAAT
ATGAAAGAAGCAGAAAAACCACTTGAAGATTCAGAAATTGATATTTCTCCTCCTTTAGAT
CCCATACCAGAAGGCAAATATCTAAATATATAGCTGATTATTAAAGTGTTTATAGCATTC
ATAATAAATCGACAATGCCGATTCAGAACTGGAAACTGGCGATGAATCGATTTATGATTG
ATTTTGGTGATCGCCTAGACGATCACCGTTAAGTTGAAATGGGTGTTTACACAGAATTTG
GGATAGGGTCTAGAATCATCTAAGCGCTAATACTTCACCGTATGCCCATAGCTTTCAATA
ATACCTTTAATATGCTCTAACGATTCTTTCGTCGGTGGCATCACATCTTCTAATTCATAT
TCTAACCCTAAGGTTTTCCATTTATGTGCGCCTAAACGGTGGTATGGCAGAAGTTCGACT
TTTTCTATGTTGTCCATACCTTGAATAAACTGACCCAATAAATGAATATCTTCATCGGCA
TCCGTATAACCTGGTACAACCACATAGCGGATCCAAGTACGTTGATTACGTTTATGCAAA
TAACGAGCGAAGTCTAAGGTACGTTTATTAGAGACACCGATAAAATCTTTATGAATTTCT
TCGTTCAGCTGTTTTAAATCAAGCATAACGAGATCGGTTACATCTAGCATTTCATCGACT
AGCTCTGAATAATTCCGCACAAAACCATTTGTATCTAAACAAGTATCAATACCCTCAGCT
TTACAAGCACGAAACCAATCACGCACAAATTCCATTTGTAACACGGCTTCGCCACCTGAT
GCTGTTACGCCCCCGGCCGTTGCTCTCATAAAATGTTTATACGTCACAACTTCCTTCATT
AGATCTTCTACGGAGATCTCTTTCCCACCTTCAAGATCCCAAGTGTCACGGTTGTGGCAA
TATTTACAACGCATTAAACAGCCTTGTAAAAACAAAATAAAACGAATCCCAGGCCCATCT
ACTGTGCCACAAGATTCGTAAGAGTGATAACGTGCTAAAACAGTCATTCTTTTTCCTTTA
AATAAAGTACGATTAGGACAAATGTCCTTAAACATTTCTGCTAATCGCAATTAATGCGTA
AGATACAATAAGCGGTCAGTTTCTGCAAAAGTTTTGCAAAATCTGACCGCTTATTAGCTT
AAACTAAATTACATCGACTGTGTGAAAGTACGAGTAATTACGTCCATTTGTTGCTCTTTA
GTTAAAGAGTTGAAACGCACTGCGTAACCTGAAACACGGATTGTTAATTGTGGATACTTC
TCTGGATTTTCCATCGCATCTAATAACATTTCACGGTTCATTACGTTTACGTTTAAGTGC
TGACCACCTTCGATGGTTGATTCGTGGTGGAAGTAACCGTCCATTAAGCCTGCAAGGTTA
CGTTTTTGAGATTCAAGATCTTTACCTAACGCATTTGGTACGATTGAGAAGGTATAAGAG
ATACCATCTTTCGCGTAAGCAAATGGTAATTTCGCCACAGAAGTCAATGACGCTACCGCA
CCTTTTTGGTCACGTCCGTGCATTGGGTTTGCACCTGGTCCGAATGGCGCACCTGAACGA
CGACCGTCTGGGGTGTTACCTGTTTTCTTACCGTAAACCACGTTTGAAGTAATGGTTAAT
ACTGACTGTGTTGGAGTTGCATTACGGTATGTTTTGAGCTTCTGAATTTTCTTCATAAAG
CGTTCAACTAAATCAACTGCAATGTCATCTACACGGTTATCGTTGTTACCGAATTGTGGG
TATTCACCTTCAATTTCAAAGTCAAGTGCTACGTTTTTCGCTACGCCAACCACTTCGCCT
GCTTTATTTTTGATTTCGATGTCGCCACGGATTGGTTTTACTTTAGCATATTTGATTGCA
GAGAGTGAGTCTGCTGCAACAGAAAGACCAGCGATACCACAAGCCATTGTGCGGAATACA
TCACGATCGTGCAACGCCATTAATGCTGCTTCATAAGCATATTTGTCGTGCATAAAGTGA
ATGATGTTTAACGTTGTGACATATTGTTTCGCTAACCAGTCCATAAAGCTGTCTAAACGG
GTCATTACATCATCGTAATCTAAGTATTCAGACATAATTGGCTCAGTTTTCGGTCCAACT
TGGTCACCTGATTTCTCATCAACACCACCATTGATTGCGTATAGTAAGGTTTTCGCTAAG
TTTGCACGAGCACCGAAGAACTGCATCATTTTACCTACGATCATCGGGCTTACACAGCAG
GCAATCGCATAGTCATCGTTTTGGAAATCTGGACGCATTAAGTCGTCATTTTCGTACTGA
ACAGATGAAGTTTCGATAGACACTTTCGCTGCATAGCGTTTGAAACCATCTGGTAAACTT
TCAGACCAAAGGATTGTTAGGTTTGGTTCTGGTGATGGCCCCATTGTGTAAAGGGTATGT
AATAGACGGAAGCTGTTTTTGGTTACTAATGTACGACCATCTAAGCCCATACCTGCGAAA
GTTTCTGTTGCCCACATTGGGTCGCCTGAGAATAATTGATCGTACTCTGGGGTGCGTAAG
AAACGAACCATACGGAGTTTCATTACTAAGTGATCCATTAATTCTTGAGCTTCTTTTTCA
GTGATTTTGCCTGCTTTTAGGTCACGTTCAATATAAATATCTAAGAAGGTTGAAACACGA
CCGAAAGACATTGCTGCACCGTTTTGTGATTTCACTGCTGCAAGGTAAGCAAAGTAAACC
CATTGTACCGCTTCTTGTGCGTTAGTTGCTGGGTTTGAAATGTCAAAGCCATAAGATGCA
GCCATTTCTTTCATTTTGCCTAAAGCACGGTGTTGTTCTGCGATTTCTTCGCGTAATTGG
ATTGTCGCTTGAATATCTTCGCCACGCTCTAACTTCTCTTGTAAAGAGGTAAACTGTTTT
ACTTTATCTTTCATTAAGAAGTCAGCACCGTAAAGAGCCATACGACGATAGTCACCGATA
ATACGACCACGACCGTAAGCATCAGGAAGACCTGTAATTACGCCTGATTTACGGCAACGT
AAAATGTCTGGAGTATAAACATCGAATACACCTTGGTTGTGGGTTTTACGATATTCAGTA
AAGATTTTCTCTACTTCTGGATTTAATTCACGGCGATAAACTTTACAAGAGCCTTTCACC
ATATTGATACCGCCAAACGGCATAATTGCACGTTTTAATGGTGCATCTGTTTGAAGACCT
ACTATTTTCTCTAAATCTTTGTTGATATAACCTGGTGCGTGTGAAGTGATGGTTGATGGA
ATATCGCAATCAATGTCATACGGTTCGTGGGTTTTGTTTTCCACTTTGATTTTTTCCATC
ACATCTGCCCAAAGCGTTGTAGTTGCTTCGGTTGCATCTGCTAAGAAAGATTCATCACCT
TCATACGGCGTATAGTTTTTTTGGATAAAGTCACGCACGTTTACATCAGTTTGCCATTCA
CCTGGTGCAAAACCTTCCCACGCTTTCTTTTGAGCTTCGGTTAGTTGAGTCATTTTAAGT
CCTCGTTAGTTAATGTAATAAATTGGAACGCAAGCGGTGCGATTTTGCAAAAACACTGCG
AAAAGTGACCGCTTACAAGTTTTGAATTAATGTTTTTTTAGATGCAAAAACCACTGCACC
ATACCGATGAAAAATGCACCACCAACAATGTTACCTAAGGTCGCTGGAATTAAATTTTTC
ACCACAAAATTTGCCATTGTTAAATCAGCGAATTGACTAGGATCAACCCCTATCGCTGTC
CAAAATTCAGGGCTTGCAGAGCCGTGAATTAACACGCCCATTGGGATCATAAACATATTC
GCTACACAGTGTTCAAAGCCAGATGCCACAAACATTGCTATCGGCAAAATCATAATGAAC
GCTTTATCCGTCAGGCTCTTACCTGCATACGCCATCCATACCGCAATACAGACCATCAGA
TTACAGAAAATCCCCAAGCTGAATGCTTCAATCCAAGTATGATGGAGCTTATGTTGGACT
GTTTTTAAAATAGTCAAGCCCCACTGCCCATTTGCAGCCATAATTTCACCGCTAAACCAC
ACTAACAGCACAATAAAGGTCGCACCGATGAAATTACCGCCATACACAACAAACCAGTTT
TTAAACATCTGAGCCAAACTAATTCGCTTACTTGCTTTAGCTACAATGGTCATTGTCGTA
GAAGTAAAAAGTTCAGCCCCGAAAACAACACACATTATAATGCCAAGAGAGAACACAACA
CCGCCGATCAGTTTTGCAACGCCCCACGGCAGTTCCCCTGCACCGACTTGTGTTGTTGCA
TAAAACACAAAGGCAATTGAAATATAAGCACCTGCGGTAATTGCTGAAATGAAAGAATAA
AATTGATTTTTTGTCGCTTTATAAACCGTACCATCTTCGGCGATTTTAGCCATCTCTGCT
GGAGAAAACATCACTATCCTTAAATGAAAATTTGAAAATTTACAAAATTTGTTGAGAATT
ATAGACCTGTTGAAGTGATCATCAAATAAATTTTCAACATAAACAGAATAAAGTAGAATT
ATTTCTTGATCCACATCAAGTTTTAACATTGATTAAAATTTAACAAAACACAAATTTAAC
AGAACAGTTACAAAAATGTCCGATTATTTGACCGCTTTACTTGGGATTTTCCTTGACAAA
GAAAATCAATATTTAATTATGTTTGCCAGCAGTTTTTTAAGTTCTACGCTACTGCCCAGC
AACTCAGAAATCATCTTCAGCACCTTTGCTACACAAGCCTTTGCGAACAACCATTCCTTA
TATGGATTGTTTATCAGTGCCACATTAGGCAACAGCTTAGGTAGCCTAACAACCTATTTT
CTAGCAAAACTTTTTCCACCCCCAAACTATCACGAACAGCAAAATCAACGTATTCGATTT
GCACTTAAATTTAGCCAACAATACGGCGTTTGGGTGTTACTGTTTAGCTGGCTACCTATT
GTGGGCGATCTCTTTTGTGGTGTCGCAGGTTGGTTACGTTTTGATTTTTGGAAAAGCCTA
TGTTTCATCGTATTAGGCAAAGCTATTCGTTATGCATTATTGCTTTGGAGTGTTTATTTG
GTTGTTGGTTGAGAATGAATAGTCTAGAATATCGCAAATCCATTCTTGTTGAGAAATTTT
ATGTCAAAACAACTGCCTGAAATCAAATCTGTTTCGGTGATTGCCAAAACTCGCATTTTT
GAAGTGCAATCCGTCGATTTACGTTTTTCAAATGGCAAAGAACGTACTTACGAACGCCTA
ACCCCACAACGCCGTTCTTCCGTAATGGTCGTGCCGATCCATCAAAATCAACTCATCTTG
GTAAAAGAATATGCCGTAGGGCCTGAACGCTATGAACTCACCTTCCCTAAAGGCATTGTA
GATAGTGGAGAAGATCCTGTACTGAGTGCAAATCGAGAATTACAAGAAGAAATAGGCTTT
GGAGCAAAAACAATCGAACCACTGCGTTCATTGTATAGCGGTCCTAGCCATATGTACGGC
TTAATGCACCTTTTCGTGGCTCAAGATCTCTATCCATCACAGCTAGAAGGCGATGAACCA
GAGCCACTTGACATCATCTATTATCCATTAAACAAAATTGACGAACTGCTTGCCGACCCT
AATTTTGCCGAAGCACGCAATTTATCCGCCTTATTTTTATTAAGAGAATACCTCAATGCA
AAAAACTAGCCTACACATTTTATGGATTTATCCACTACTTACCCAGTTACTCGGCTCTGC
CCTATTACCCCTTTTTAGCGAATTTAGCCAAGGGGGAATGTTGGTTGTTTTTGTCTTATT
TACCGTCCCAGCTTTTCTATTTGCATTAGTCAGCTACAAACAACAGTATCACCAACGTAA
CATCATTCAAATTGCCTTTTTCTCAGGGGTAATAATGTTCATTTACAGCCTTTTTTCATT
TTCACTAATGTTGGCTTTTGATGAATACACCAGCCTTGAAGATCCTATCCCCCTATGGGA
ACAATCCCTTGCCGTGATCTTATTTGCTCTGACCTTTGCTTTAGCAAAAGTAATGTATGC
TCTATTGGTGTTGAGATTGTTTTTGCCGAAAGTGTAAGTCGCTTACATTAATAGAATGGA
GATAGACACTTCGGGTTTAATAATGGCGAGAGTTTTTTAGATCATTGGTTATCCTTATAT
TCAAGTTAAGGCAGGGTGAGAAACTTCCTCCTAATAAATTTATAGGTCTCTCCTAGATAA
CGACTAAAATCCCTATTTAGGTTAAGATAACCCAATAAGCAAAAGTTATCTAAGTCAGTA
TAAACAAAATAAACTTATTGAGCTGTTTGTAGCAGATATCACTGCTCGAACAGCTGCTGA
GTTGATAAATGTAAATAAAGCTACCGCAGCCTATTATTTCCATCGTCTGTGATTGCTTAT
CAAGCAAAACAGTCTACATCTTAAGAGGTTCGATATTCAAGAACAAGTGAAGCCCGGCAG
TATTGTTTACACCGATTTCTACCGAAACTATGATAAGTCTGATGTAACTGAGTTTAATCA
TTTTCGCATCAATCACAGTACCTACTTCGCAGAAAAACAAAACCCCAAACGAAAAGGACT
AAGTCCGATACAATATCGAAATCAGTCCTTTGAATAGCTGTATAACTTTTGAAGGTCAGA
TCATTTTATTCATATTTTAAAAGGTGATTTGAAGCCTTTTACCATAAAACTTTTGGGGCT
GTATTAGATTAGCTAGTATACCAACCTACATCAGTCCCCTATAAATAAGGTTGTAAGAGC
AAATTACATTTGCCCCAAAATGATTGCAGGAACATCAGGGAGAATGTTATTCGCCCCTGC
ATTTCATCTACACAATCTCACTCGGCGTAAAGAAATACGCAATTTCACGTTTTGCTGATG
TTTCAGAGTCTGAGCCGTGAACTGAGTTTTCACGGTAGCCTAAACCAAACATTTTGCGAA
TAGTGCCTAGTTTACGTTCTTCGGGTTTGGTTGCCCCTATTAACAAGCGGTAGTTTTCCA
CGGCATTTTCACCTTCTAACACCGCAACAACGATAGGCTCAGAAATCATAAATGCTACGA
GCGGATCAAAAAAGTCTTTGCCTTGATGTTCTGCATAAAAACCTTCCGCTTGTTCTTTGG
TTAAGTGAAGCATTTTTAACGCTTTGATCGCTAAGCCATTTTTTTCCATATAACTTAAAA
TTTCACCGATAAGATGACGTTTAGTCGCATCGGGTTTAATAATGGCGAGAGTTTGTTGGA
TCATTTGTTGTCCTTATTATTGAGTTAAGACAGGGTGAAAAATCCCACCCTAAGTAAATT
TATTTCACCTGCATACCAGCCGTCACGCCGCTATCGGCAGAGAGCAAGTAGAGATCTGCA
CCGCCTGTGCCAGCAGATAAAATCATTCCTTCCGACATACCAAACGACATTTTGCGTGGA
GCAAGGTTGGCAATCATAATCACAAATCTGCCTTCAAGCTCTTCAGGTTGGCTGTACGCC
GCTTTGATACCAGAGAAGACTTGGCGAGTGTGGTCGCCTAAATCGAGTTCAAAACGTAAT
AATTTATCTGATTTCGGCACAGCTTCACATTTCAATACTTTTGCCACACGCAGATCGAGT
TTAGCGAAGTCGTCAATGGTGATTTCTGGGGCAATTGGTTCAACTTTGGTTTCACAAGCG
GTCATTTCTTTTCCTTTTTTTGCAGTTTCTGCTTTTACGCTTTCGGCGAAAAGAGCTTTG
GTTTCTTCAATCACAGCATCAATCTGTTTTTTCTCTAAGCGAGAGAAGAGCGATTTAAAC
GGTGCAATGCTATGGGCAAATAGTGGCGAACCGATGTTGTCCCAACGCAGTTCCGTTTGT
AAAAAGGCTTCGGCACGTTCTGCGAGTTTTGGTAATACTGGTTTGAGATAGCTCATTAAT
ACACGGAATAGCTCTAAGCCCATTGAACAGACCGCTTGTAATTCGGCATCTTTGCCTTCT
TCTTTGGCAATTACCCAAGGGGCTTTGTCGTCAATGTATTTATTAGCTTTATCCGTTAAT
GCCATAATTTCACGGATCGCTTTGTTGTATTCACGCGTTTCAAAATAAGTGGCGATCTGC
TCCGATTGTGCAACAAATTCATCAAAAAGCGCTTGACTTTCTAGTGTTGAAGCCAGTTTA
CCTTCAAAGCGTTTTGTGATGAAACCTGCGGTACGAGAAGCTAAATTAACTAACTTATTG
ACGATGTCGCTGTTTACTCGTTGTACAAAATCTTCTAAATTGAAATCAAGATCTTCAATG
CGATCATTCAATTTCGCCGCATAGTAATAACGCAAACATTCAGGATCGATATGTTTTAAA
TAAGTGCTGGCTTGAATGAAAGTACCACGGGATTTTGACATTTTTTGTCCGTCCACCGTC
ACATAACCGTGAGCAAAAACGTTCGTTGGTTTGCGGTATTCGCTTCCTTCTAACATCGCA
GGCCAGAATAGACTGTGGAAGTAAACAATGTCTTTACCGATAAAATGATATAACTCAGCA
TCACTCTCTTTTTTCCAGAAATCATCAAAGTTCAAGCCCGTGCGGTCGCAAAGATTTTTA
AACGAAGCCATATAGCCGATAGGGGCATCAAGCCAAACATAGAAGAATTTGTTTTCGCTA
TCTGGAATTTCAAAGCCAAAGTAAGGTGCATCACGGCTGATGTCCCATTGCTGTAAACCG
CTCTCAAACCACTCTTGCATTTTATTGGCAATTTCAGGTTGAAGCGAGCCAGAACGTGTC
CACGCTTTCAGCATTTCTTCAAAGCTTGGTAGGTCAAAGAAAAAGTGTTCCGACTGTTTT
ACCACAGGGGTAGAGCCTGACACTACCGAACGTGGATTGATTAAATCCATCGGGCTATAA
GTAGAAGCACAGACTTCACAGTTATCGCCGTACTGATCTTCCGCTTTACATTTCGGACAA
GTACCTTTAACAAAGCGATCAGGCAAGAACATATTTTTTTCAGGGTCAAATAGCTGTGAG
ATTACCTTACTCTTGATAAAACCGTTCGCTTTTAATTTTTTGTAGATAGCGGAAGTATAT
TCACGGTTCTCTTCGCTGTGGGTGGAATGGTAGTTATCGAAACTGATATTAAAACCGGCA
AAATCCGCAATGTGATCGGCTTTGGCTTTTTCGATTAACTGTTCAGGGGTAATACCGAGT
TTATCCGCATTCAACATAATCGGCGTGCCGTGAGCATCATCAGCACAGACAAAGTGAATT
TCGTTGCCACGCATACGCTGAAAACGCACCCAAATATCCGCTTGAATATGTTCAAGCATA
TGTCCTAAATGGATCGCTCCGTTAGCATAAGGCAAAGCACAAGTGACCAGTATTTTTCTT
TTTGGATTTGACATTCTAAATCTCTCTAAAATATAGCAAAAAATCATTGGGATTGTAGCG
GAAAAGGGGGGAATTGTGTAGTTAAGATTTGGGGAGATAGGGATTTTTCAACGCTATTTC
TGGTGTTTCTCTTATTTCTAAAAGTTATAAATAACTAATAACACATTATCTTTTGAAAAA
TGAATTTTTCAGATAAAATAGTTCTGATAAGGGCTGGTGCAAAGTAATCTTCGTTATCCG
CTAATGCTCGCCTACATAAAATTAATTACGATCTTTATAAAGAGTATTAAGCGAGAAATT
ACTCCACCCAAGTTTCATAAAATAAATTTTTTAAATAAGGGATACAAATTATGAACATCA
AAAAATCAATATTATCTACTATGCTTTTATCTTCTGCTGTGTTGCTCTCTTCTTGTAAGA
AAGATGGCACTGGCGGAAATTCTCCCCAACATAATAAAGAACAAAATCCAGTTAATTCGT
CGATAGGTAGCCATTTTAGTGCTGAAAGTAGTGGAACTACAAATAATGGATTTAATAAAC
TCCCTGACAGACAGACAGACAGACAGACAGACAGACAGACAGACAGACAGACAGACAGAC
AGACAGACAGACAGACAGACAGACAGACAGACNNNNNNNNNNNNNNNNNATCATAACTCG
ACTACCTCTCATTCTTCCAACACTAATCAACGTTTAAATGGCTCTAGCGATTCTGCCTCG
TCAAATAATTCGCTAACTTCTGATAATCAAACGCCGTCTGATGAGCCAAATAAGGTAGAT
AGCTCAAGTTCTGCTGATAGTTCAACAACTTCAAATGAACCAACCACTTCAGACAGCCCA
ACAACTTCGGATAGTCCAAATGCTACAGATAAACCTAGTACGGAAAATACTAACAATGAA
CAAGCTACAGCAGAGACGACAGATAAGCAAGAAGTAGCAAAAGAGGAAGTAAAAGAGGAA
GTAAAAGAGGAAAGAAAAGAAGAAATCACAGAAGAGCCAAAAGTAGAAAATAAAGAAAAA
ACACCAACAGAAACTGAAAATCAACCTCCTAGAGCAGAGGAAAATCCACAGGCGGAAGAA
AATTTACCAGCAGAGGAATCAACTAAGCAGGAATTACCTGCGGAAGATCCATCTAAAGTG
GAATCTCCGCAAGAGAAACTTCCTCAAGTAGAAGAACAGAAACAACCGATTAATACCGAA
ACAGAAACTTCAGTAGAAGACTCTAAGGAAAAAGAAAAAATAGAGGAGAAAATTAAAAAA
GATCCAGAAGAAGAAAATACGGTAAATTCATCGGATAACAGCAATGAAATATCAACAAAT
AATGAGCCGACAAATAGCGAAGCGACAAATAATGAAATATCGAATAATACTGATCCGGTA
AATAATGTTGTTCATAATGATAATGTTTCTGGAGAAAATATAAATCAAGAAAATAATAAT
TTATCTGCTGGAAATAGTGATGATAATAAAAATACTGATACGGAAAATAATGTATCTGGA
AATAATTCGGTAGAAAATAATGATGTTACTTTAAATTTAAATAATAATTCAGAATCTACA
ACTCCAGAAAATAATCCTTCTACGCAATCTAATTCATCAATAAATCCTGTGGATAATCAG
CCTTGGGCTAAACCTGAAGTTGAGAAATTAGATAAAAATAATTATGAAAATACACAACAA
CAATCTAAATTCACTAATAAAATTGGGATTGTGGATATGGATTATAATGTGCGTGATGAT
CTTGGAAATGCCTTTAAATTTGAAAATGGCTCAGATCGCATTATCTTAAATGCTGGTTTA
TATACACGTGCAAATGGACATAAAAGCTCTCATGGTACGATGGTTGCTGGTGTTATCGAT
CAGAAAAACAAAAATGCTACGCTTTATGCTTATACTGCAAAATCCGCTTATATGGAAGCT
GTAAGTGCATCTAATCAGCATTATGATGAAGCATACAGACATGGCGTGAGGATTTTTAAC
AACTCTTATGGTAATAATCCACATAGAGACAGTGTAAATGGAAAAGGGTGGAAACAATTA
TCAGATTTACATCTGTATAAACAATTAGCTGAAATGGCAGAAAGAGACAGTATTTTTGTA
TGGGCATCAGGTAATGATGGCAGAGATAAAAAAACTGGACGAAGTGAATATGCAACCATA
GAGGGGCATGTGCCTGTAATACGAGATGGATCAAGAAAAGGCTGGATTGTTGTAACTTCA
ATAAACCCACAAAATAGTGGAGTGATGGAATATGCAAGTCAGATTGGTAAAGATGCCAAA
AACTGGGGTATTGCAGCTCCCGGCGAGTGGTACTTATTTGGTGATAAAGTACGAACAGAG
GGAACCTCTTTTGCTACACCTGTTGTTACTGCTGCCGTGGCTAATGTTTGGGAAAAATTT
GATTGGATGGATCATCATTTAGTGACCCAAACTATATTATCCACCGCAAATAAATTGGGT
TCAAGTGAAGTTACTGAAGAACCTAACGAACGTGTTGGTTGGGGTGTTTTAAATCAAGAT
AGAGCATTAAACGGACCTGCTAGATTTGATACAAAACTTTTAACCAATGATAATAAAACT
CACGTCGTAGCAAAATTAGATTACAAACATCATACCGACCGCACTAAATATACTTGGTCC
AATAATATTAAAGGTGACGCCGGATTTAAAAAACAAGGTACTGGAACACTTTATCTCACG
GGTTCAAATTCTTATAGTGGAAATACAATTATCGAAAACGGAACTTTGGTAATTGGAAAT
GAATTAACACAATCTGCGGTAGAAATTCAATCACAAGGAACATTATTAACGAAAAATTTA
GTGAATACTGAAAAAGAAGTTAAAATAGTAAAAAATGTAGATAATAAAGGTTCCTTGGAA
GTTTATGGAAAAGGATTAATTATTGAGGGGGATTATACCACTTCAAATAATGCCAGAACG
GTTATTGATATAGATAAATCAAAATTAACAGTAAAAGGTAATGTTAATTTACAAAGTTCC
TATATTGTAGCCGATGTTGAAAATATTAATGAAGTAGTTTCAAGAGATCCCCAAACTAGA
ACCATTATTGAGTCTCAAAATCCTATCCAAAATTATAATGGAGATTACAAAATATCGGAT
CGTGCTACCCCTTATATTGATTTAAAAGAAATTAAACTCAATAATGAGAATAAAGAAATT
ATTGCAACCTATAAACGAAATGATACAGAATTTGTATTAAATGCAGCTAATGAAAGTTCA
TTAAAAAATGTCTATACTGCGAGAAGTTTAGATCTTATTTTAGATAGGGCTAGTGATTCA
GGAAATACAAATAAAAACCTCAGAAGTGCAGCATTATCTTTTATTAACGCTAAACCACAA
GCGGTAGCTTCCGCAGTAGATTCTTTAAGTGGCGAAATATATCCCGCAGTACATCAGGTA
GCATTAAATAGTATCAAGACCTTGAATAGACAAATCGCTAAACAGCAATTTTTAAATATT
CAAGATATTAAGCCTTATCATATTTATACCCAGTTAGCTACACAGAATTTAAAACTTTAT
CAGAATGATGATTTTGGATTTGCCAATTTGAAAAATAGTGCAGATTCACAATTAGTTGGT
ATAGATAAACAATTTAATGCCTTTACATTTGGTATGGGGTTACAACGAGTTCATCAAAAA
TTATCTCCTTTATCCAGCCAAAATCAACAGGTTGGCAAGGTGGATTTAAAACAACACAGC
CTCGCCTTATACGGAAAATACGACTGGAATAAATGGTATTATCTCAGCCAAATCAGCTTT
ACTGATATTAAAGGAAAATTAGATAGAACATTGTTATTGCCTAATGGAACGCAGGCAATT
AAAGCTGATTTAAAATTACGAAATTATTCGTTTTATAATGAAACAGGATTAAATCTACAA
TATGAAAAATTAAGATTTAATCCATATATTGCTTTACATATTAACCGCTTAAAACAAGAT
TCCATCAATGAAAAAGAAGATTTAGCATTAAGTATTGATAAATATCATAAAACCCATTAT
GGATATGAATTGGGCTTAAGATTAAATCAATCATTATCTGAAAAATTTAATATAAATCTA
GATGTTTCTTATCTTTATAATAAGAACAGTATGGATAATATGTTAAGTGGAAAATATATT
GTTTCTAGTACTGAAACAAAATTATATGGAATAAGATTGCCAAAATATGAATTTAAAACT
AGTTTAGGTATGGGCTATTATCTTACTGAAAACTTCAATATTTATGCTAACATCGCTTAT
TATAGATTATGGAATAATCCAATGAAATCCTATTACAAAGAAGGAAATATTAGTGCGAAG
TATAATTTCTAATTGTAATCCGATAAACAACTACTTGAAAGCACATTCATAACCCCGTGG
AACGCCCACGGGGGCTTTTTGCTTAATCATTGCTATATTCTTTATTTTCAGACTTTGGCA
AAATGGGCAGTTTTTGTTCATATTTCAAAAAGAGGGCTTAAAGCCTTGTACTATAAGGCT
TTAAGCCACTTTTTAGCAACAAATTTATCTATTACACATTTTTTGCCGAATCAAACCGCT
TGTTGTATGGATTATTTATCGAATTTCTCCCCTTCCATCACATTAATCCGATATTTTATT
TATCAATACAAGCGGTGAAAAGATAATGTAAAGAGGAATAAAAACAACACCTACCATTCC
CCAAACAAGAGCTAGTCCAGTACCTTCACCATCTAAAACTGTTTTTTCTGAATATGCTAC
AAATTGGGTTTGTAATGGCTGTGCTAATTTGGCTTTACTTAGGACTGCATCATGGTTTTC
AATTTTGATCAACTTTCCATAAATGTCATAAAACTGATCTGACGATTTATTATCACGCAC
AGAAGTGAGTTTTACCCTAAACTCAACATTAGGGGTGTTTACTTGATTTCTAATATAAAT
AATCTCTGCTTTAGTAACAGATTTCATTTTTTCAGATTGAAGCAAGCGGATAAACTCAGT
GTTTTTTCGTGTTTTATAATCAGCATTATCCTTATCACCGCTTTCAAATTGATAACTATG
CAAATCTCCGACAACATATAATTTATTATCAGCAATAAAAAATGCTCGGATTGTTTCTGT
CTTGGCACTTTCATTTTGATACTCTGTTTTAGTACAAGCGGTCATAAAACATAAAATCAA
GTAGTAACAGAAAAAGCGTTTTAAAATTTGCATAGTTTTCTCCTCAGAATAACTATGAAA
TAGTCACCACATCTGGCAATTTCACTAACTGATTAAGTAGTAATTCCATCGCTCTTTCAC
TCTGAACGGTGACATTTAACATAATTCCCGAACCATTATTTTCTGCATTGAGTGATAGCA
CTTCAAACCCACGGTGGCGGATTACTCTGAGTAAACGCTCAAGGGTTTCAGGGCGTTTAT
TAGCTTTGATAACGAATTGATATTGTTGCATTTTTCTTCTCCTTAAACCCCGATGTCTTC
ATCTAACATATCTGTATTACACGCATTTGGCGGAACGAGCGGCCATACATTTTCTTCATT
TGGGATACAAACGTGCAATAAATACGCTCCTTTGCTGTTGAGTAAGCGGTCTAATGCGGC
TGAAACTTCCCCTGCTTTTTCAATGCGTTCTGCTGGAATATCAAAAGCGTTAGCAAGCAT
TACGAAGTCTGGGTTGTCATCTAAAATGGTTTGGCTGTGGCGGCCGTGGAAAAAGAGTGA
TTGCCATTGACGCACCATGCCTAAACGTTGGTTATCCAACAATAGAATTTTGACAGGTAA
ATTGCCACGTTTGATTGAGCCAAGTTCTTGGACGTTCATCATAAAAGAGCCGTCCCCCGT
AATCACAATAGTTGGATCTGTTGGGCGAGCTTTGACTGCTCCCACTGCAGCAGGCAAGCC
AAATCCCATTGTGCCGAACCCTGCAGAAGTGATGTAGTTTTCAGGAGCATAATGCTGCAT
ATGTTGTGCTGACAACATTTGGTGCTGACCAACATCAGTAGTAATAATCGCATTTTGAGG
TTTGCGTTGCGACAGGGTGTGTAACAATGCCCAAGGATCGATTTCGCCTTCGCCTGCATT
TTCTTGATAAGTAAAATCAAAATCTGCTTTCATTTTACGCACATCAGCTCGCCAGTTTTC
GATCTCTAGCGGTTGAGTAAGTGCGGTCACTGCCTCGATTAAATCTCCCTGCAATGCCAC
ATCTGCTTTGCGTAGCTTGTTGATTTCAGCCACATCAATATCAATATGAATCACTTTGGC
GTGCGGTGCGAAGGTATCAAGTTTGCCTGTCACACGGTCGTCAAATCTTGCCCCACAAGC
GATGAGTAAATCACATTCTTGTACCGCATAGTTCGCTGCTTTTGTGCCGTGCATACCGAT
CATTCCCATATAGAGTGAGTGTTGTGGCGGAATTGTGCCTAAACCTTTTAATGTGGAAAC
AGAGGGCACATTGGCAATTTCTAGGAAAGATCTGACCGCTTGCACACCGCCAGCCATACC
CACGCCACCGCCGACATAAAGTACAGGGCGTTTTGCTTGTGCTAACAAGGCTTTGGCTTG
TCCAAGTGCGGTTGGATTTTGAGCCTTCGCCGCCACTTTTTCATAGACGATAGGGGAAAG
TGATGTCGGGGCGAATTGCACATCTTTAGGAATATCAACAAGCACAGGGCCAGGGCGACC
ACTTTGTGCAATTTGGAATGCTTTGGCGATAATTTCAGGTAGTTCATCAATGTTTTGCAC
GATGAAACTGTGTTTGGTACAAGCAAGGGATAAGCCTAATACATCTGCTTCTTGGAAAGC
GTCCGTGCCGATAAAGGCTGAAGCGACTTGTCCTGTGATTGCTACGATAGGAATAGAGTC
CATTAATGCATCGCCTAAGCCTGTGACTAGGTTGGTTGCACCGGGGCCTGAAGTTGCAAT
ACAAACACCTGTTTTGCCTGTTGCTCGAGCATAACCGATAGCAGCCATTGCAGCACCTTG
CTCGTTGCGGCAAAGTAGATGATCTAAACCTGAATCGTAAATCGCATCATAGACAGGCAT
AATTGCCCCACCTGGATAGCCAAAAAGAGAAGTGACGCCGTGAGCTTTCAAACACTCAAC
GACTAAATTTGCACCGTTCATAAATTACCTTTTAATGTTGTGTCGCTATTTAGTTAAGGC
TTTTATGCAATAAAAAACCCTCACTAAAACTAGCGAGGGTTTGTGGATCTCATTATACAA
TTCTAATTGCGAGCCAACTTAACCCCCGCGGTGATAATAATCACCACGAGGTTAATAATA
ATCAGGCTAACAAGAGAACGTAATGTCATTTTCATTTATCAATAAAAGCTGAATGGCTAT
ATAAATAGCATATTTTTTGCATAAAACAAATGAATTTTTTATCTCTAGATGAAAAAAGCA
AACGATTAGCTTTAAATAGATTAAATTTACTTGAGTTGTGGGGGGCTAGGGTTGAAAATG
TTCAAATTATCACTATCTAATCGGCGATTAACTTCTATAAGGAAATTTCTATGCCATTAC
TTCTCTTTTTAGCTGGGCTATTTTTATACATCTACATTGAAATCTCTCTGTTAGTAAGCG
TCGGCTCTGCTATTGGGGTTTTACCCTTGATTTTATTAATGATCACTATTTCTGCGGTCG
GTTTGTGGTTAGTGAAATTAAGAGGAATAATGACCATAATGCAGATCCGCCAAGAGATCG
CACAAGGAAAGATCCCGGCACAAGCGGTCACCTCTTCGATCTTTTTTGCAATCGCAGGGG
TATTGTTGATTATTCCAGGTTTTCTAAGTGATATTGTCGCTTTGCTACTTCTTTTGCCCA
TCACTCGCCAATTGCTACAAGCAATGTTTATGAAACTGTTTGCAAGTCGTGTGAAATTTA
TGTCTTTTGGCTCAATGAACAGAACTTCCTCTCAAAATAATACAACGTTTGAAGCGGAAT
TTGAGCATAAGCAAGATGAAGATAAGTGGTTGAAATAATGATAAATTTCATAATGATACA
TATCAAAGATTCACGACATATAATGAGATTCAAAAATCAATATCTGAGGTCTATTTCTCC
TTTCGCAATTGCGATAAAAAAGAGTAAAATTAGCCTTTATTTTGACAAGAGAGAAACAAA
ATGGCAAACATTCGTTTAGCAATTGCAGCAGATTTTTTATTAGCCGAGAAATTATTAGAA
GCCTTAGAACAAAGTAGTTTAGATTTTGAACAAATTTCAGCCGTTGAATTGGAAAGTTTT
GGCGAAGAACATTCTCTGCGTTTCGGTGCAAAAGCTGTTGAGCAAATCGCTGTTGAAGAT
GTCAATTGGTCGCAATTTAGTCACGTTCTCTTTGCAGGCAAAATGGCAAATGCTGAATTG
CTGGCTCAAGCGGTACAAGCAGGTTGTGTGATTTTAGATCTCTACGGCATTTCTGCATTA
ATCGGCAATGTGCCTGTGATTGTGCCAAGTGTAAACAATGAAATGATCGCCAATGTGCGT
GAGCGAAATATTGTTGCGTTAGCAAATCCACAAATCAGCCAATTAGCACTTGCCTTAAAA
CCGTTGTTGGACCAGCCTATTCAACATATTTTTGTTACATCACTATTGCCATCGGCCTAT
TTTGGTGATGAAAAAGTGCGTGAGTTAGCAGGGCAAACTGCTCAGTTGTTAAATGGTATT
CCCCTTGATGATGAAAAACCACGCGTGGCGTTTGATGCTGTGCCTGCCAATGTGCAAGGT
GATGAAAAACATCTGCCGTTCTCTCGTGCCTTTGAGTTACAACTTGCAAAAGTTCTGCCA
AATCTAACCGCTAGTGTGACTTTCCATTCCGTGCAAGTGCCTGTTTTCTATGGTATTTCA
CAGATGATCAGGGTGCAATCTGAGTATGCTTTAGATGCAACCGCATTAAGTGAGCAGTGG
CAACAACAAGCGTGGGTAAAATTTAACTCTGATAATGTAATTACCCCTGTTAAAAATGGT
GAAGATGAAGAAACGAATCTCTTACAGATTAGCCAACTACTCAATAAAAATGAAAACGCA
CTACAATTCTGGACAGTGGCTGATGAACAGCGTTTTAGCTTAGCGTTCTTGGCGGTGGAG
TTGTTGAAAGAAGTAATCACTAGCTATTAACATAGTCGGATCTAAAAATACAAACATTTG
ATATACCATCACTCAATCACATAGCAATATATTCTCGTAGATATGGAACAAAATTCTTCT
TTAACTCAGATTCTGGTAGCTACTGCTGCTATTGTAATTATTTTGGCGGGTATTAAATTA
TCCGTTGAGATCGTTATTCCTTTCTTATTATCTCTTTTTATTGCAATTATTTGTTCTCCT
ATTATCAAATATCTAACCTCTCATAAAGTCCCTTTGTGGCTGGCAATCACTATACTCCTT
ATTCTATTTTTACTTGGATTCTTTTTTCTGGCAGGACTAATCAACAGTACAGTACAAGAA
TTTACAGCATCAATTCCACAATACAAAATTCTTCTATCTGAACGTATTGCTGCCGCAATG
CTCCTTGTTGATAACTGGAATATCCCGGTTTCAATATCTCGTGAACAGATCCAAGAACAG
CTAGACCCAAGCATTATTATGAACTTTGTTAGTCGCTTATTACTTAGCTTCTCAGGCGTC
GTCACAAATATTTTTGTACTCTTATTAGTCGTTGTGTTCATGTTATTTGAGGCTCCAACC
GCTAAACATAAACTTATCGTGGCTCTTAGAGGCAATAAAGATGTGGAATCGGAAGAAAGC
CATATCAACCGAGTATTACAGGGAGTTATTAGCTATCTTGGCATAAAAACGATTGTAAGC
CTGCTTACTGGGATATCTATTTGGGTGTTACTTGAAATAGCTGATGTACAATATGCTGTA
TTATGGGGCACATTAAGCTTCCTACTCAACTATATTCCAAACATAGGTTCAATCATTGCT
GGTGTACCTATTGCTGTACAAGCATTTCTATTGAATGGCTTTTCTGTTGGATTGGGAGTA
TCCGTCGGTATCATTGCAATCAATATGGTAATTGGCAATATTCTAGAACCTAGAATGATG
GGGAGAACCCTTGGTCTCTCAACTCTCGTTGTATTCTTGTCACTACTTTTCTGGGGATGG
TTACTCGGTACAGTAGGAATGCTACTTTCTGTTCCATTGACAATGGCTCTCAAAATTGCA
TTAGAATCGAGCCCTAAAACGATCCATTATGCAGGCTTATTAGGAGATATTAATAAACGC
TAATGCTCTTATTTTTGCACTTTAAATACATTAGATAACCTATATGTTTCTTATAGCACT
CAACCTAAATATTTTCAACACTGGCAGCGCAAACGATTGCTTTTTGGTTTATCTTTGTGT
AGAATCCTCGACCCTTTAATCATACTATATATTTCTTGAGGTTTTTTCCATTATGTCTCT
TCTTTCTCGTTTTCAACTGGAAGAACGTGGTTCTAACGTTCGTCAAGAGGTTATTGCTGG
TTTAACTACTTTCCTGGCAATGGTTTACTCCGTTATCGTTGTGCCAAATATGTTAAGTGC
GGCTGGCTTTCCTGCTGATTCAGTATTTATTGCAACCTGTTTGGTTGCTGGTTTAGGTTC
AATCCTCATTGGCTTATGGGCAAATGCTCCAATGGCGATTGGTTGTGCTATCTCATTAAC
AGCTTTTACTGCATTCAGTTTAGTGCTAGGTCAAGGCATTAGTATTCCTGTTGCATTAGG
TGCAATCTTCCTTATGGGTGTTTTATTTACCATTGTTTCTGTAACAGGTATCCGCGCGTG
GATTTTGCGTAATCTGCCATCTAGTATTGCTCACGGCGCTGGAATTGGAATCGGCTTATT
CCTTTTATTGATTGCAGCAAGTGGCGTTGGTTTAGTTGTCAGCAACCAAGCGGGTTTACC
GGTAAAAATGGGTGAGTTCACTTCTTTTCCTGTAATGATGTCTTTAATTGGTTTAGCTGC
TATCATTGGTTTAGAGCGTTTACAAATTAAAGGTTCTATTCTTTGGGTTATCATTGCAAT
TACAATCATCGGTTTAATTTTCGATCCGAATGTAAAATTTGGCGGTGAAGTATTCAAATT
ACCGACCTTTGGTGAAAATTCTCAATTCTTAAATTTAGATATTGTCGGCGCATTGAATGC
AGCCATTTTACCTGTGGTCTTTGCCTTAGTAATGACTGCTATTTTTGATGCAACAGGTAC
CATTCGTGCTGTAGCAGGTCAAGCAAATTTACTAGATAAAGATGGGCAAATTATCAACGG
TGATAAAGCACTTACTTCAGATTCATTAAGTAGTGTACTTTCAGGTTTATTTGGTACCGC
GCCTGCAGCAGTATATATTGAATCAGCAGCAGGAACAGCTGTTGGTGGTAAAACAGGTTT
GACTGCGGTCGTTGTTGGCGTGTTGTTCTTATTAATGCTTTTCTTCCAACCACTCGCATT
TTTAGTTCCAGGTTATGCTACCGCTCCCGCATTAATGTACGTTGGTTTATTAATGTTGAG
CAATGTGTCTAAATTAGATTTTGATGACTTTATCGGTGCAATGTCAGGCTTAGTTTGTGC
TGTGTTTATTGTTTTAACTGCAAATATCGTAACAGGTATTATGTTAGGTTTTGCAACCTT
AGTGATTGGACGTACCATTTCAGGTGAATTTAACAAATTGAACGTTGGTACAGTAGCTAT
TGCTATTGCATTAGTTGCATTCTATGCCTTTGGTTTTGCAATTTAAGTCCTCAATAAACA
TATTTTCCTCTTTTTAAGAAAAATATTTAACAGAAATAGCTCATTGTATGAAAGATAGGA
TACTAAATTTATCCCAACATCATCCTTAGATGCTAGAATGAAATAGAAAGTCAAACGCCT
ACAAATAGAATCTATTCATAGGCGTTTTCATCACACTACATTTATCAATGTAATTTCTAT
TATTTTACTTTTTGTAGCTTATGGTATGCATCTAGTAATTTTTGATGAGCTGACATATTC
CTCAAAGTTTCATCAGAACCAATTAAACCATGGAACGGATTTTCTCCCTGCACTATATTC
CAAACAAAATCTACAGCATCTTTCCCATACATTCTGTTAAATATCATTCTATACTGCTCA
GGTTCCCTATCCTCATCCAAAAATAATTCAATTACACTAATTAAACAACGATAGTAATTG
TTTCTTTCTGCTGAAAATACAGAAGCATTCATATTAACTGTCCAAGTTGCCCAATCTAAT
GCCTCTTCAAGATTCCCTAAAGCCAAATGAAGCATAGATTTTAATTCACCAATACGTAAA
GTTTGTAGTGCGCTTCCTTTTTCAGCTACCACTCCAATAAATTCACGTACCCGTGTCATA
TCATCAATACCTTGCTCATCCAGCACGTCCAATAGCTCTTGATAAATTTCTTTCTCATGA
TGGAAATAGGGTAAATCAAGCAACATTTCACGCCATTCCATTCCCATATTATTATTCGCA
TAGATCAAATCGTCAGGAGGATAAATATTAGACATTCCAGGAGCAATTATACGGCAAGCG
TATACACCTAAATGTTCATAGTCCATAATATAAACCTCTTGTTTATACCGGCTGAAAATT
TCCATCAAATTAGCAAATTCCTGCTCTGTTGTGCCTGAAAAATCCCAGTGAGTAAATTTA
TAATCTGGTTCTGATTTAAAAAGATCCCATGAAATCTGACCACTTGAATCAATAAAATGA
GTTTCCAAATTCGCATAATCTGCCACATCATCATTATTAAATGATGGTGGAGAAAACACA
TCCAAATCTTTTAAACTACGCCCCTGCAAAAGCTCAGTTACCGTACGCTCAAATGCGATT
TGGAAATTAGGATGAGCACCAAAAGAAGCAAAACACGTACCATTCCTAGGATTAAGTAAA
ACTACACAGATAACTGGAAATTCGCCACCTAATGAAGCATCATAGCAGAGGATCGGAAAC
CCTTCTTGCTCCAATTGCTCAATCGAACGTTTAATCGTCGGATAACCATCAATAATACAC
TGCGGAATTTCAGGCAAGCTGATTGCTTCAGTGATAATACGATTTTTGATAAAGCGTTCA
AATACTTCCGATAGTCCCTGCACTCTGGCTTCATTCTTAGTATTGCCAGCTGACATCCCG
TTAGATACAAATAAATTTCCAATAATGCTTTGTGGAATATATACCGTATGACCATCAGAC
TGACGAATATAAGGTAATGCAACTATTCCTCGTTCTGAATTGCTAGACTGTAGATCTACC
AGAAATTCTGGTGTCAATTCTCCATTGGGATTAAAATAGTCATGTAGAAATGGATCCAAT
ATTCCTTCAGGTAATTCCGTTTCATTTTCAATAGGAAACCATTTTTCATTTGGATAGTGA
ACAAATTCACCTTCAGCAATTTCCCTTCCTAAATAAAAATCAGCCCAAAAATAATTAGTC
GATAAACGCTCAAAATACTCCCCCAATGCGGAAGCAAGAGCTGCTTTCTTACTTGCTCCT
TTACCATTTGAAAAACATTGTGGACAATCAACATCACGAATATGTACTGACCATACATTT
GGTACAGGATTAAGCCAAGAAGCCTCCTCAATATTAAATCCTAATTCTTTCAACTTAGTC
TGGAATCTTTCGATGCTTTCTTCAAGGGCTGCATCTTTCCCCACAATAAAGGTTTTTTCT
ATCATTTTTTCTCTTAAAATGAAACGGTTTTACTCTATTTATATAGGATGTAGACATTGG
AAACCAATAAAGAAATTCATAACAACATCTTAAATCTCTTCTACCAGTTAGAATAAATTG
AGCGGAAAATTTCCGCCCAATTCATATGTTAAAAATCCATTAATTCTTTCTCTTTGTCTG
CTAAAATCTCATCCACTTTTTTGATATAAATATCTGTAATCTTTTGGATATCATCTTGAG
CTTTACGCTCATCATTCTCACTAATCTGTTTTTCTTTCTCTAAAGTTTTAATTTTATCAT
TTGCATCACGGCGAATATTTCTAATTGAAACTTTACCTTGTTCTCCCTCACCTTTTACAA
TTTTAATTAAATCTCGACGACGTTCTTCCGTTAATGGAGGAAGAGGAACACGAATAGTAG
TTCCAGCCGAAGAAGGATTTAACCCTAAATCCGAAGTTAAAATCGCCTTTTCTACCGCAC
TAATCAACGAACGATCAAATACAGTGACTGCTAATGTACGAGCATCTTCTGCGACAACAT
TAGCTAATTGACGTAATGGTGTTGCTGACCCGTAATATTCCACTTGAATAGCATCTAATA
AACTAGGCTGAGCTCTACCTGTACGGATTTTAGAAATATGTCCTTTTAAGGCCTCAAGGC
TTTTTTCCATTCGTTCTTGAGTATCTTTCTTAATTTCATTAATCATAGTATTTTCCTTTG
ATTGAATAACATAAACCTATTGATTTTACCCAATTTCATTCTATTTTCCTAGTACTAAGT
TTATAGGGTTTGTGGTAGACTTATTTGACTTAACTCATCACAAGAGGGAATCCTTATGTA
CCAACAACAAATTTTAATAGAATTACAAGAAGCGCAACAAGTATTAAATGACTTTATTAA
TGACCAACATAATCTTAAACTAATTCAAGAAGCAGCTTTACTGATTACTGATAGTTTTAA
GAACGGGGGAAAAATACTTTCCTGTGGGAATGGTGGCTCACACTGTGATGCTATGCATTT
TGCTGAAGAGTTAACTGGGCGTTATCGTGAAAATAGACCAGGATATCCAGCCATAGCAAT
CTCAGATCCAAGCCATTTAAGCTGCGTAAGCAATGACTTTGGATATGAATATGTCTTTTC
TCGTTATGTTGAGGCAATCGGACAAAAAGGAGATATCTTGTTTTGCTTATCAACATCAGG
AAATTCTAAAAATGTTATTAATGCAATCATAGCTGCAAAAGCCAAAGGAATGAAAATTAT
TGCAATGACAGGCAAGGATGGAGGAAAAATAGCAGAACTAGCTGATATTGAGATTCGGGT
ACCTCATTTTCGTTATGCTGATCGTATTCAAGAGATACATATTAAAGTAATCCATATTCT
CATGATGTTAATTGAATTTGAAATGGCAAAGTAAAGAATAAAAAATCCAACTTAAATAAA
TAGTTAAGTTGGATTAATTCGTTGAATAGCGTTAATTAAGCAATCGTCGTACCTTCCGTT
GTACCCGTCACAACTTGTTTCAACGCACCAGCTTTACCCATATTAAATACACGAATTGGC
ATATTATGGTCACGGGCAAGAGTAAATGCGGCTAAGTCCATCACTTGCAATTCTTTTTCA
ATCACTTCAGCATAGCTTAAATGTTGATAAAGTTTTGCATCTGGATTTTTCGCAGGATCG
CAATCATATATGCCATCGACTTTGGTTGCTTTTAATACAACATCAGCTTCAATTTCAATA
CCACGCAAACAGGCCGCAGAATCTGTTGTAAAGAATGGGCTACCTGTACCTGCTGAGAAA
ATCACGACACGTTTTTCGCGTAACATTTTGATAGCTTCCGACCAGTTGTAAGTATCACAA
ATACCGTTTAACTGGAATGCAGACATTAATTTTGCATTGACATCAGCACGGTGTAAGGCA
TCACGCATTGCTAAACCGTTCATTACTGTTGCAAGCATACCCATATGGTCTCCAACAACA
CGGTTCATACCTGCTTTAGCAAGTTTAGCACCACGGAATAAGTTACCACCCCCAAGAACT
ACGCCGACTTCTACGTCCATTGCAAGCAATTCTTTGATCTCTAATGCCATTCTATCTAAG
ATAGATGGGTCAATACCAAAACCTTCTTCACCTTGTAATGCTTCACCACTTAACTTTAAC
AAAATACGTTTATAAATAGGATTGCTCATTTTGACCTCTGTGTAACGGTTGGGGAAAAAA
ATCGAAATATTATAGATTATCTTAATGACAGATCAAAGTAGGCAGGCGGATAGAATTTCC
ACTTTATTTTCGGTAAAATCGCTATCCCTTTATTTTCGTTTTGCTCATAATGAATATAAC
AAAGATACTCGCTACTCTCATTAGTTTTGGTTTAGCTTATTTAGTTAGTTACCTAATGCT
ACTTGGTTCGGGCTTTTTTCCTAATCCTGAAATCAGCAATGTGCTGTTGCTGGTTCTCGT
TATTTTATTTGCTAATGCCTCTAAAAAAGCGTTCTTTTATCTGCTTTTACCGATTGTCAC
TTTATATGCCCTTTACACGCCAGTTGGCTTGACCTTTGGCCCACCATCGTACCAATACCT
TGCTTCGTTTTTTGCCACAGATATACAAGAAAGCAAAGAGTTTTTCAGCCAAATCCCCCT
GATTAACTTTGTTGCTTGTACTGGCATTTTTATATCACTGTTAGGTTTTCGTTTTATTAG
CCAAAAATGGCAAATTCAGTTCCACAAAAATAAAACCTTTCTTGCGTTAGGAGTTGCATT
AGTTTTTATCTCTACTCCGCCCTTCAAATTTCTACAAGAAGGAAGTAGTGCAATTAGTAA
AGTAAAAGCAGAATTAGACCGCTTGAATAGTATGTCCATTCAAAGTGAATGGGGAACGTC
GCAACTCAATGCGGAAAGCCGCTACGATGATTACATTTTAGTGATCGGCGAAAGTGCTAG
AAAAGATTATCACCACGCCTATGGCTACCCTGCTGAAAATACGCCGTTTATGAGCAGTGC
CAACGGCATTTTAATTGATGGGCTGACCGCTGGTGGAACAAATACCATTGCTTCATTAAA
ATTAATGCTCACTAAGCCTGATACTGAAAAGTGGGAAGGGGAATACAGCCTTGGTATGAT
CGATTTGATTAAATCCGCAGGAATTAAAACCTACTGGCTATCAAACCAAGGTTATCTTGG
TACTTTTGATACAACTGTTTCTTCCCTTGCTAACAAAAGTGACGAAAAATTATTCTTAAA
ATCGGGGGACTCTTTCCATCAAAATATCAGTGACTTTGATTTATTGCCTAAATTTGAACA
CATTATTGAGCAAAAAACTCATAGCAAACGTTTTGTTGTGGTGCATTTATACGGTTCACA
CCCCATCAGCTGTGATCGTTTAACTGATTACCCTAAAATGTTTGATGATGAAAAAATAGG
CAAAAAGTATTTCAACGTAAACTGCTATGCATCGTCCATCAAAAAAACCGACGAAGTGTT
AAAACGCTTATATGAAACCCTTCGCAAAAATGAGCAACAATCTAACCGCTCGTTTTCGGT
GGTCTATTTTGCCGATCACGGTTTAGCTCACCATATCACTGAAAATGACATTGCAATCCA
CAACAGCAGTGGCAAAAGTAAGCTACACTTTGATGTTCCGCTCTTTAAAATATCTAGTGA
TGATACCGATAGAAAAGTCTATAAAGCGATGAAATCTGGCTTAAACTTTACCGATGGCAT
TGCAAAATGGGTGGGAATTAGTAATCCGAAATTGAATACAGAAGTCGATTTATTTAGTCC
TCATTCAGACAAGGAAGATTATGGGCTAAAAAAATTGATTGATGGTTTTGAAGGGAAAGT
GGATCCTGCTGTGGTTATTCCTAAGGATGAGTAATTCTATATCCCAAAATGATTTTCTGA
CAGCATAAGTGCCCATAGTAATACAATAATTAATTTAGCCATTTAAAAATCTAGACGTTT
AGATGTCTAAAATTTCTTGACGAAACGATTTCCTATTCGTAAACTTGAAACCATTCAAAG
ACAAGCGGTCGCTTTTTTACCGTTTTTTTGCAAGGATTTTATGGCACAGCAGATTACTCT
TTTTGATGATATTCCCCTTGAGCTTGCTTTAGGCGGAACACTTTCGCCTATCAATGTCGC
TTACCAAACCTATGGCACATTGAACGCTGAAAAAAGCAATGCTGTGCTGTTGTGCCACGC
CTTGACGGGTGACGCTGAACCCTATTATGCACCGCCTGCGGATAAAGGCTGGTGGCAAGA
TTTTATCGGTGCAGGATTAGCTTTTGACACCGATAAATACTTTTTTATCTGCTCGAATGT
GCTTGGCGGTTGCAAAGGTACGACAGGCCCTGCGTCTATCAATCCAAATACGAATAAACC
CTACGGCAGTCAATTTCCCGTTATTACCGTGCAAGATATTGTGAAAGTGCAAAAAGCCTT
GATCGATAAACTCGGTATTACTCAGCTACAAGCGGTCGTGGGTGGCTCTTTTGGTGGAAT
GCAAGCGACACAGTGGGCGATTGATTATCCGGAACAAGTGAGAAATGTGGTTAATCTCTG
TTCTTCGCTTACCTTGAGTGCAGAAGCAATCGGCTTCAATCACGTTATGCGACAAGCGGT
GATAAACGATCCCCATTTTAACAACGGCAATTATTATGAGAGTACGCCCCCAGATAACGG
CTTAAAAATCGCTCGAATGCTCGGTATGCTCACCTACCGCACCGATGTACAACTTGCCAA
AGCCTTTGGGCGAGAAGTGAAACAGACGGGAACGATTTGGGGCGATCACTTCCAAGTGGA
ATCGTATCTCAGCTATCAAGGAGTCAAATTTCTAGATCGCTTTGACGCCAATAGTTACTT
ACGCCTGTTAAGAGCCTTAGATCTCTATGATCCTGCTTTAACCTATGCAAACGAGCAAGA
AGCACTCAGTCGCATTAAAGCGAATTACACCCTTGTCGGCGTAACGAGCGATCAACTGTT
TAAACAGATTGACCTACACAAAAGCAAACAACGTTTAGAAAATGCAGGCATTGCCGTCGA
TTTTTATGAATTTCATTCCGACTTTGGACACGATGCATTTTTAGTGGATTATCCGTTTTT
TGAAGAGATGATTAAGAAAGGAATCTCCAAGTAGGTCGGGCATTTATGCCCGACAAGCTC
ATCCCTTTTATATCTAAAAACATAGAAATTGTAGGAGATATAATGCAATACCGAAGACTT
TATCAACCAGGAGCACAATATTTCTTTACCGTAGTCACCTATCAACGCCGCCCAATATTA
ACAAACGCTGATGTCCTTCACACTCTTAAGACCGCTATAAAAAGGGTACAACAAAAATAT
CCTTTTAAAATTAACGCATTAGTAATTTTACCCGATCATTTACATACTATTTGGCAATTG
CCCGACAATGATTCAGACTTTTCAATGCGTTGGAATCAAATAAAGCGTTATGTAAGTCAC
CATTGCCAACATTATGACAATATAGAAAAAACCAACAATGAACTAAGAAAGCGACAAAGT
AGCATTTGGCAACAACGATTTTGGGAACACTGTATAAAAAATGAAGAAGATTTCGAAAAA
CATTTTGACTACATTCACTATAATCCTGTAAAACACGGATACGTTTCATCAGTAACTGAT
TGGAAATACCCAACCTTTCACAAATACGTTCATCAAGGTATTTATCCAAAAGATTGGGCT
GGGGTTAATCAAGATTTTGATTATGAGTAGTGCTATATTTCGGGATGTCGGGCATAAATG
CCCGACCTACCCTTCTAATTTATTTAGTTTTGAATAGCGCTAGATTTCGAGATGTCAGGC
AATAAATGTCCGACCTACCCTTTTAATCTGTTTGGTAAAACAGACTGAAACAGCTCTCTG
CTTTTCAGCGGTGCTGATCCCAAATAAGGCTTTAAAGCAATACGGGTGAAACGTTTTGCC
GATTGTAAGGTTTCTTTCTCTGAAAAATCCATTTCCGCAAAAGCTAATAAATCCTTGCCG
ATAAAGGTATAGTTATTTTGTAATAAAGAGGCAATAAAGCCTTCATTTTCTCTAAATTGA
TAGCTCATTTTTGGATCGACAGGCTTACCTGTTGCGGCACAATGGCAAAAATCCACCCCA
TAACCTAACGCTTTAAGTGTTTGAAATTCAAAGGTGCGTAAGATCGGTTCGATATCGTTT
GGCTGGCTTGCCAACTTTGTCATACACTGTAGATAATGCTGAAACAATTCAGGGTAAGCG
GTGTGATTTTCCAAAACTCTTGCAAGGACTTCATTGACATAAAAACCGCTATATAGTGCC
AGCGTTTGCATCGGGAGGGTTAAAGATGCAGGTTCAGCTTTGGTAAGTGTTTTGAGATCG
CCTTTGCTCGTCCATTTCAGCAGTAAAGGGGTAAAGGGCTGGAGAATGGATTTCAATGGC
GAACGTGGTCGTCTTGCCCCTTTGGCAAGTAAGGTAATCCGCCCGTGATTTTCAGTGAAA
AAATCAACGAGCAGACTGCTTTCACTGTATTCTCTGCGATGTAGCACAAAGCCACGTTGC
CACTGTTCGATCATTATTCGTCAATATAACCCAAACTTCTTAACGCACGTTCATCGTCAG
CCCAGCCGGCTTTGACTTTCACCCACAGCTCAAGGTGGACCTTATTATCAAACAAGCGTT
CCATATCCGCACGAGCTTCAGTGCCGATCACTTTGATCTTCTGACCTTTGTTGCCGATCA
CCATTTTTTTCTGCCCTTCACGTTCCACTAAAATCAAACCATTGATTTCGTAAGTGCCAC
GCTCGTTAGTTTTAAACTGCTCAATTTCGACCGTTACAGAGTAAGGCAACTCTTCACCCA
TAAAACGCATTAATTTTTCACGGATAATTTCTGACGCCATAAAACGTTGCGAACGGTCGG
TGACATAATCTTCAGGATAGTGATGAATGCCTTCTTTTAGTGACTCACGCACAAATTTCT
CTAAAATATGTACGTTTTTGCCCCGTTGAGCTGAAATCGGAATGATCTCTTTAAACGGGA
ATTTCTGCGATAAAGCGGTCAGATGTGGCAATAATTCTTCTTTTTCCTTGATATTATCCA
CTTTGTTAATCGCTAAAATCACAGGGGCTTTGGTCGAGCGCAATTTATTGAGTACCATCT
CATCATCATCGGTCCACTTCGTGCCTTCTACCACAAAAATCACCATATCGACATCACCAA
TCGCACTGGCTGCCGCACGGTTCATCAAGCGGTTAATCGCTCGTTTTTCTTCAATGTGAA
GCCCTGGGGTATCAACATAAATCTCTTGATACGCCCCTTCGGTTTTAATCCCTAAAATGC
GGTGACGTGTCGTCTGAGCTTTGCGAGATGTAATCGAAATTTTCTGTCCTAAAATTTTGT
TTAATAGCGTTGATTTCCCTACGTTTGGGCGACCAACAATGGCAATAAAGCCGCAATATG
TTTTTTGATCTGTCATTGTGTTCTCTTAAATAAATACAAATTGAAATGGTGGGTCAAGAG
CCACCTTGCATTAGGCTATTTTATTCCCAACACCTTTATCACCTGCAATGCCGCATCTTG
CTCGGCTTTGCGACGGCTTGTGCCGTTACCGATAAAGATTTCATCAACTTTTTCGACTTT
ACAACTGACTTTAAAAGTTTGATTATGGGCTTCGCCTTTAATATCAATCACTTCGTAAGT
TGGTAAGGGTAGCTTACGCCCTTGTAGATACTCTTGCAGACGAGTTTTCGGATCTTTTTG
TGCTTCCCCTAGTTGCATGTCATTTAGAAGTTGCTGATACCAACAATGCACACGTTCCAT
CGCCCGATCAATCCCAGCATCTAAATATACCGCGGCAATAATCGCTTCCACACAATCGGA
TAAAATAGACTCTCGGCGATAGCCACCACTTTTTAATTCTCCAGCCCCTAATTTCATATA
TTCGCCTAACTCAAACTGACGAGCGACAACCGCAAGGGTCTGTTCTTTCACCAATGCCGC
ACGCATACGGCTTAATTCCCCTTCATTCGCTTTTGGGAATTTTTCATATAGGGCTTTACC
AATGGCAAAATTTAAGATGGAATCGCCAAGAAACTCAAGGCGTTCATTATTTTTGGAAGC
AGCACTACGGTGAGTGAGGGCTTGGGTGAGGTAATCAAGGTTAGCAAATTGATAACCTAA
TTTTTTCTGTAATCGTTCTAGTTGCATTTTAGTTTATCTTCGTGGAATACCCCCCTTTGA
AAAGGGGGGCTAGGGGGGATTTTGCTAACATTGAATAAAATTCACCCTTTAAAAATCCCC
CTTAATCCCCCTTTTTCAAAGGGGGAAATGTTCTCTTTATTTAATCGCCGTAAACATTCT
CTCAAAACGTAATCCGCTTGGAAATTCATTCGGTTTCTTATCAAGGCTTAACCAAATAAC
ACTTGCTTTACCGACCATATTCTTTTCAGGGACAAACCCCCAAAAACGGCTGTCTTCGCT
GTTATCACGGTTATCTCCCATTACAAAATAATGCCCTTCTGGCACTACCCATTCCCCAGC
AGGAATACCGTCTTGTTTGAAGAAATAAGGCTCGTAGTTAAAAGCGTGCGGATTATTTAA
AATTTGGTGGGTAACATCACCAATTTCAGTGTGTTCAACTTGCATTTCACCGTGGTAGAA
AAAGTCAGGATTTGGTGCACTGCCTTCGTATTTAAACACCACTTCTTTGCCTGAATCGCC
GTGAACAACGGTTAAATTACGGGTATGGAAATCATATTTCACACGGTCGCCACCAACACC
CACAACACGCTTAATATAATCAACGTGTGGCTGTTTTGGAGCTTTAAATACCACAATATC
CCCACGTTCAGGCTTACCCATCGGAACAAGCGTATTTTGCCAAATCGGGTCTTTAATTCC
ATAAGTAAATTTATTCACTAACAGAAAATCACCCACGCGTAATGTTGGCTCCATTGAACC
GCTTGGAATTTGGAACGGCTCAAAAATAAATGAACGTAAAATAGTGACTAATGCTAACAC
CCCAAATAGTGACGCAAAAAAATCCCCCACTAATGAACGAGGTTGAATTGTGGCTTTTTC
TTCTGCTGAGAGCGGTTTGCCTAAACGCTTTTCTTCACGCTCAATCGCACGCAAGCGGCG
AGGTTCAGCACTAAATTTGTAAAATGACCAAAAGCCACCACAAATAACAACTAAACCTAC
TAATATAATGGAAATCGTGTTTGGTAGCTGCATTGAGTCCAACACTTTCCAAACACCGTA
CAATACTGCAATAAAACTAATGGTTAAAATATTGCTCATATTTAAAATTCACTCCTTTTG
GAATTTATTTACTATCCAAAATGTAGGGACACACTGAGTGTGTCCATTGCAACATTTATC
AATAGAATAGATATGAATGTTGTATGCGGACACACTCGGTGTGTCCCTACAATATCTATT
CACTAATCCTTCCCAACGTGCAAAATCGCTAAGAACGCTTCTTGTGGCACTTCCACGTTA
CCTAAAGATTTCATACGTTTTTTACCTTCTTTCTGCTTCTGCAACAGTTTTTTCTTACGG
CTTACGTCACCACCGTAACATTTCGCCAATACGTTTTTACGCAACTGCTTCACCGTCGAA
CGAGCGATAATATGGTTACCAATCGCCGCTTGGATCGCAATATCAAACTGCTGACGTGGA
ATTAACTCTTTCATTTTTTCCACTAACTCACGACCACGATAAGGGGCATTGGCTTTGTGG
ACGATTAACGCTAACGCATCGACACGCTCGCCGTTGATCATAATATCTACACGCACCATA
TCTGCCGCTTGGAAACGTTTGAAACCATAATCCAACGACGCATAACCACGCGAAGTCGAT
TTTAAGCGGTCGAAGAAATCTAACACCACTTCACCCATCGGGATTTCATAAGTCAATGCG
ATTTGGTTACCGTGGTAAACCATATTCGTCTGTACACCACGCTTCTCCACACATAAGGTA
ATCACATTACCTAAAAACTCTTGTGGTACAAGCATATTACATTCTGCAATCGGCTCACGA
ATTTCCGCAATATTGTTAATCGCAGGCAACTTCGACGGGCTATCTACATAGACAATTTCG
CCATTCGTTTGTTCCACTTCATAGACTACCGTCGGTGCTGTGGTAATGAGATCCAAATCA
TACTCACGTTCTAAACGCTCTTGAATGATCTCCATATGCAACAAGCCTAAGAAGCCACAG
CGGAAGCCAAAGCCTAATGCCGTTGAGTTTTCTGGCTCATAGAAAAGCGACGCATCATTT
AAGCTCAATTTTGCCAATGCATCACGAAACGCTTCATAATCATCTGAGCTAATCGGGAAT
AAACCTGCATAAACTTGCGGTTTTACTTTTTTAAAGCCTGGTAGCACTTCGCTTGCAGGA
TTGTGATGATGGGTTAAAGTATCCCCAACTGGTGCGCCTAAAATATCTTTAATCGCACAA
ACTACCCAACCTACTTCACCCGTTTTTAATTCCGTAGTATCAACTTGTTTTGGCGTGAAA
ATACCAAGACGATCTACTTGATAAGACTGTCCTGTACTCATCACTTTGATTTTATCGCCT
TTTTTCAACACCCCATTTTTGACACGCACAAGGGAAACCACGCCTAAATAGTTATCGAAC
CACGAGTCAATAATCAAGGCTTGCAACGGTGCATCAGGATCGCCTTCAGGGGCTGGAATT
TTCGCCACGATTTCTTCTAAAACGAGATCGATACCCACGCCAGTTTTTGCTGAGCAACGC
ACCGCTTCCATCGCATCGATCCCGACAATATCTTCAATCTCTTCTGCAACACGCTCAGGA
TCCGCCGCAGGCAAGTCAATTTTGTTTAAAATCGGCACCACTTCCAAATCCATCTCAATT
GCCGTGTAACAGTTAGCAAGAGTTTGTGCTTCCACCCCTTGTCCAGCATCAACAACCAAC
AACGCCCCTTCACAGGCGGCTAGGGAACGAGAAACTTCATAAGAGAAGTCAACGTGTCCT
GGCGTATCGATAAAGTTTAACTGATAGGTTTGACCATCTTTTGCTTGATAATTTAAGGTA
ACACTTTGTGCTTTAATGGTAATACCACGCTCACGCTCAAGATCCATAGAGTCTAACACT
TGAGCTTCCATTTCACGATCTGACAAACCACCGCAAGTTTGGATCAAGCGGTCAGATAAA
GTCGATTTACCGTGGTCAATGTGAGCAATAATAGAAAAGTTACGAATGTTCTGCATTTTC
ATAAGGGCAGTAAATGTCCTATTGTATTGTTATTGATAAAAGAAAAATAATCGGCGGATT
TTACCTGAAAATTACAGGAAAGGGAAAAGGAAAGGAGAATATTAGAATGAAAATTTATAA
AATAGAGAAAAATCTAGACCTAGTAAACGACTATAGCCTTCAATATAAGGCTATAGTCAA
TTTTATAGCAGCTATTTTTCTGCTTATCTAAAATACTTGACTGATGTAGTTAAGTCTTTT
ACTAGTGTTTAACTATTAAAAGTATACAAGAATTCTAGTTATTTTTCTCATCAGACATAC
TTACCGCTGCGGTAAATAATACGTCCGTTGATGAGTTAAGTGCTGTTTCAGCTGAGTCTT
GGATAACACCAATGATGAAACCTACGCCGATAACTTGTGCTGCAACATCGTTTGGAATGT
TGAACAAACTACATGCAAGTGGGATTAATAATAATGAACCACCAGCCACACCAGATGCAC
CACAAGCACAGATTGAAGCAACAATACTTAATAATACCGCTGTTGAGAAATCCGGCACGA
TACCTTGGGTGTAAGTTGCTGCTAAGGTTAATACGGTGATAGTAATCGCTGCACCCGCCA
TATTGATGTTAGCACCAAGTGGGATTGCGATAGAGTAAATCTCTTCTTTGATACCTAAGC
GTTTCGCTAATCCCATATTTACAGGGATGTTCGCTGCTGAGCTACGAGTAAAGAATGCTG
TCACGCCACTTTCACGTAAACAGGTGATGGTGAGTGGGTATGGGTTGCGGCGAATTTTCC
AATACACTAATAATGGGTTTAGGATAAATGCCACAATTGCCATTGCACCTAACAATACCG
CTAATAAACGTGCATAACCGATAAAGGCATCTGCACCGTTGGTTGCCATGGTTTCTGCTA
CTAAGCCGAACACCCCGATTGGAGCAAAGGCGATTACCACTTTTACCACGAAAGAAACAG
CATCAGAGATGTCGTTTAACATGACTTTGGTGCTTGGTGCTGCGTGGCGTAATGCGATAC
CTAAACCGATAGACCACGCAAGAATACCGATGAAGTTACCGTTCGTAATTGCACCAAGTG
GGTTATCGACTAAGTTGAAAACAACGGTTTTTAATACTTCACCAACGCCTTGTGGCGGTG
CAAGCCCTTCCGGGCTGGTAACAAGTTCAAGTGTCGTTGGAAATAAATAGCTTAAAATAA
CCGCTGTTACTGCTGCAACGAAAGTACCTAAGACATACATCACTAAGATAGGTTTTAAGC
GGCTATCGCTGCCAACTTCTTTGTTAGCAATGGAAGCCATTACAAGAACAAAAACTAAAA
TCGGTGCAATTGCACGTAATGATTTTACAAAGAATTGTCCGAGAACCCCAACGCTTTTGG
CTGCATCTGGGCTAACTAATGCTAAGCAGATACCTAGCACTAAACCTACGGCAATGCGTA
ATACTAAATTACCGCCAAGGATTTTTGAAGATAAAGATTGGTTACTCATAAAATTTCCTG
TAAGACAAATAAAAAAAGACTTCATTTACCAAGGTAAATGAAGTCTGCGAGATTAGCCGA
AAATGTAGAATAAGGGAATAGCAAGCGGCAATTTTTCTGCAAAAATTTTTAAAAATTAGA
ATTTTAAGAAAAAACACCTTAAAAATTTAATAAAAATCTCCGAGAAATGATAATAACTAT
TAAATAAACACCTGTTCTGTCACTTGATAACCTTGCGGAACCTCTGCTTTATCATCAAAG
GTTACAAATTCCCAAGCATTTTCATTCGCTAACACAGCTCGTAATAATTTATTGTTTAAG
CTGTGACCTGATTTATAGGCTTTGAAATCACCTAAAATATTGTAGCCACACATAAATAAA
TCACCGACAGCGTCTAACATTTTATGACGAACTAGTTCATCTTTAAAACGTAACCCTTCT
TCATTCAAAATACGGTATTCATCTAAAACAATTGCGTTATCTAAACTTCCACCTAATGCA
AGACCAATAGATTGAAGATATTCAACATCTTTCATAAAGGTAAAGGTTCTAGCACGGCTT
AATTGTTGAATAAAGTGTTGTGCTGAAAATTCCATTTTGTAGTTACGCACTTCTTTGGTA
ATCATTGGGTGCGTAAAGTCAATAGTAAAGTCTAATTTCAGACCGTGGCTATAAGGTTTA
AACTCAGCCCACTTATCCCCTTCTTCTACTCGTACACTTTCTTTAATACGAATAAATTTT
TTCGGCGCATCTTGTTCTTCAATCCCTGCATCTAATAAGAGATAGATAAAAGGACTTGAG
CTACCGTCCATAATTGGAATTTCGGCTGCATCAACTTCTACAATTAGGTTATCTAAACCT
AACGCAGACATTGCTGCGTTTAAGTGTTCTACTGTTGAAATACGCACACCTTCATCATTG
ATCATACAAGTACAAAGTTGTGTATCACGGATAGATTCAGCACTTGCAGGGAAGTAAACG
ACAGGATCAAGATCTGTTCTTGCGTAAATAATCCCTGTATGTGCAGGTGCTGGACGCAAC
GTTAAGGTTACTTTCTTGCCACTGTGCAAGCCAATACCTGTTACTTTTGCTGCTTGTTTA
AGGGTTCTTTGTTTAATCATATCGTTTCCTTATTTCCCGAAATGGTTATTGACCATTTCT
CATAAACCCTGGGATTGAGTTCGGCGAAAAGACCTGCGCTGTATCAACTTTCTGTGGTCT
TGGAGCTGTTTGCTGAACCTGTTGTGGTTGCTGAGACATTTGATGCGTTGTATATTGGTT
TTGGTTTGGGTAACCGCCCATATTATTTATAAATTCAGGCTGACGAGCACCGCCAAATCC
GTTATTAATAATAGATTGTTGCGGAATATCGGTTCTTCCTTGCACACTTGGAATTTTTGG
CATTTCTTCTGGTTGTCCGATACCTGTAGCAACCAATGTTACACGGATCTTACCATCCAT
TTCTGGATAGAATGCAGAACCAAAAATAATAGCTGCATCAGGATCTGCGAAGCTAGTAAC
ATATTCCATAATGGTATTGACTTCTGCAAGTTCAATATCATAGCCAGAAGAAATATTCAC
AAGAATGCCTTTAGCACCTGATAAATCAACATCTTCCAATAACGGGCTTGCTACAGCTTC
TTTTGCTGCATTTTCTGCACGGTTTTCACCCTCTGCAATGCCTGTTCCCATCATTGCTCT
ACCCATTTCCGACATCACTTTTTTCACGTCTGCAAAGTCAACGTTCACAAGACCTTCGGA
AGTAATCATATCCGTAATACCTAATACCGCATTGCGTAAGACGTCATTTGCAACGCCAAA
GGCTTCATTAAATTTTACACTTTTAGGTAATACTTTTAGTAATTTATCATTTTGGATAAT
GATGAGTGAATCCACATGTTTTGCAAGTTCACGGATCCCTTGTTCCGCATAGTTAGAACG
TTTTCTACCTTCAAAAGAGAAAGGTTTAGTAACAATACCAACTGTTAATGCTCCTTGGCT
TTTAGCAATTTCAGCAATTACAGGAGCTGCACCAGTACCTGTGCCACCACCCATACCAAC
AGCAATGAAGACCATATCAGCACCTGTAAGCATATTCGTTAATGCTTCTCTATCTTCTTC
AGCTGCTTGATGACCAATGTTTGGATCTGCTCCTGCCCCTAAGCCTTTTGTTACACTTGC
ACCTATTTGAATCGTATTGCGAACGGCACTACTACGTAATACTTGTGCATCCGTATTAAC
CGAAAAGAATTCAACACTACCAACATCAGATTGGTTACTAACCATATGATTTAGTGCGTT
ACCACCACCGCCACCGACACCGATAACTTTGATAACCGCATCTTGCGTTGCTTCATAAAT
AGGTTCAAACATTTGTGATTCTCCCTCACGGCTTAATATTGTTATTAATGCCTATTAAAA
ACTTGATTTTATCCAATTATACGCTTTTTTAGCACTATGACCTAATGTATCAATAATGCC
GCCCACCTTATGACTAATTTCTCCACTTTGGCTACTATCAACGTCATTATAATGACTATA
CTGTAGCAATCCTAATACGGTTGCATAAGAAGGTTTGTTTACATAATCCGTTAATCCTGT
AATGTTCAATGGATTACCAACTCGAACTTGAGATCCAAAGACAGATTTTGCACATTCTAC
AATATCTTCAACCTGAGAGCCACCACCTGTTAATACAATTCCAGCAATTAATTCTTGTTT
TATGCCTTTTTGATATAGTTCATTGCGTAATTGGGATAATTCCTGATTAATTACGCTCAG
TAAATCGTGGTAGCATTGAGATGTAACATTAGATAATTGGCTTTTTGTAAAAGTTCTTGG
CATTCGTCCACCCAAGCCTGCCACCTCAATTTTTTTCTCTGGAAAATGAGTTGGGGGTGC
AATAGCACATCCATACTGTACTTTAATATTTTCTGCATCTTGGCGAGAGGTTGTGAAAAC
ATGAGCAATATAGTCCGTTACATTATTCCCACCAAAAGGAATAACTTTACTAAAACGCAA
AGCACCATCTGTATAAACAAGAACATCCATAGTGCCACCGCCAATATCAATTAAACAAAC
CCCAAGTTCTTTTTCATCTTCTGTTAACACAGAATAACTTGAAGCAAGCCCCGAAAAAAC
GATTTGATCAATTTTTAATTTACTTCTCTCCACTGCATTTTTTAAATTACGTAGCCAATC
GTTATGACAAGCAATTAAATGAGCTTGAGCCTGCAAACGCATACCAGATAAACCAAGGGG
ATTTTTAGTAGCAGGTAATCTATCTACTCTATATTCCTGAGGAATAATGTGTAATGTTTC
CAGCCCATCGGGTAATTTAATAGAACGCGCAATATGAATAGCATTATCCAAATCTTCATT
TCTTACACTACCAGACAACGGCACAGTTCCACTTTCATTAAAAGCTGTAATGTGAGATCC
TGAAAGGGCAAGAGTAACACATACAATATCATATCCAGAAATCGATTCAGCTTCTTCAAT
CGCACGTTGAATAGCACTTGTTACAGCATCTAAATCAACAACGCCACCACCTTGAACACC
TTTAGACGGGCTAATTCCAGAGCCAATCACATTAATCACCCCATCAGGCAATACCTCACC
TACCACAGCAACTATCTTGTGTGTTCCAATTTCTAAACCTACTCTAATTCTAGATTCTGC
TACTTTTGTCATATTAATTATGTTTGCAAGTTAATAAATTATTGATTATTAAATCCAACG
GAAGCCCCGTGTTCATAACGTAAATCTACGTAGGATAAACGTTTCCCCTCAGGAATATCA
ATTTCAGGAAAAATAGTCACAAAACGATCGATTTTTGATAGCCATTCCCCTCGCCCTAAT
TTCAGTTCAACGCCATTATCAAGTCGAATTGACCAAGCTCCTCGACTATCCATTGCAATG
GAATATAATCCTAAATTACGTGATTTTAAATCTGCTTTTATTTTATCCCAAGCCTCAAGC
ACAACCTTACTTTCTGTGTCTGGTCCGTATAAAATAGGTAAGCCTGTGTTATCAAACCTA
TCTTTCGGCAAACTGAACACTACTCCATGTTCAGAAACATACTGACTATTATTCCATACA
GCCATTGGACGATGTTCAAGTAACGTAATACTTAATTTATCGGGATAAACTTTTCTCACA
GAAACATTACTGATCCAAGGAATTGTTAGAAATTTCTCTTTAATTTCTTGAATATCCTGT
TCAAAATAGCCTTTTAACAAGGGTTCTTTAGCTAAAACTTCACGAATATCATTATTCGTC
GTAAATTGTGTTTTATGCGTTAATGCATAAGAACGGATTGGCGTTCTATCCAGTGATGCA
AGCAAACTAGACCAATTGGTATAAATTGCATAAACCATACCGAAACATAATAACACAACG
ATAGGCTTAACAAAAACAAACCAATTAATCGGATATTTCGGCTTACTTGCTTGTGTACGA
ATTACCGAAGTCGGTTTCTTACGTATTACCGCAACCATTACGCACTTAACTCCAATACAC
GCTCAACTAAACGCTCGAAACTATAACCCACAGTCGCCGCTGATTTTGGGAAAATACTAT
GACTGGTCATACCTGGGCAAGTATTCACTTCAACTAAACGGAAGTTTCCTTCGCCATCTT
CCATTACATCAATTCGGCTCCAACCACGACAGCCCACCACATCATAAGCCTGTTTCACTA
ACTTAGCGACTTCCGCTTGGCGATCAGCATTTAACGCTGGCACAACATACTGGGTATTAT
CCGAAATATATTTTGCGTGGTAGTCATAAAACTCGCCGTCTGGAATAATTTGCACCGCAG
GCAACACTTCACCATCAAGTACTGGCACAGAGTATTCCGCCCCTGCTAAATTTTCTTCCA
CCAACACAATTGAATCATATTTTAATGCTTCTTCGATTGCAGGTAATAACTGTTCTGCGG
TTTTCACTTTGCTTACGCCAACACTTGAGCCTTCACTCGCAGGTTTCACAAATAATGGTA
AACCTAATTTTGCAATAATTTCATCGGAGTTGACCGCTTGCCCACGGCGTACCACTTCCA
TTGCCGCTGTTGGTAAGCCCACTGCATTCCACAATAGCTTGGTGCGGAACTTATCTAAAG
TAATCGCCGAAGCCATTACGCCACAGCCTGTATAGGGAATACCGAGTTGCTCTAACGCCC
CTTGAAGCACGCCATTTTCACCAATACCACCGTGAAGAATATTAAATACACGCTGAATGC
CTTTTTCTTTTAATTTTTCAATCGGAAATTCTTTTGTATCAATCGCTTCAACGTTATAGC
CTAAACTCTGTAAGGCTTCAAAGACCGATTTACCTGAATTGAGAGAAACTTCACGTTCTG
CTGAAACGCCACCAAATAACACCGCAATTTTTTCGTTTTTTAAGCTCATTATTTTTACCT
TATTTATGTTTTACAAGCGGTCATTTATTGCAAGAATTTTACATTATTATGGGGAATTGT
AGGGACACACTGCGTGTGTCCGCAAAATAAACCATATCCCATTTTAACAACGGACACACA
GTGTGCCCCTACAGTTAATTCATTGAAATTATTGCAAGTTTTCGGATTTACCGTAAAGGC
GAATTACATTCGCCCTGATGTTACTATGATTATTTGGGGCAAATGTGATTTGCCCCTACA
CATTATTTTGTACAATTACACAATAGCGAAAATTTCTCGAAATCTTATCGCTTGTTTTAA
ATCTTCTTTATGCCTTCCAACTTTCCGCTAAATCACGCGAAAGCTTGCTCACGTTGCCCG
CACCTTGTGCCAAAATTAAATCACCATCTTGAATAATTTGATCTAACACTTCGCCAAGTT
GTGAAGTATCTGACACTAAAATCGGATCCACTTTGCCAAGATTACGGATTGAACGACACA
GATCTTTACTCTCTGCCCCCACAATCGGTGCTTCACCTGCGGCATAAACATTGAGCATAA
TCAATGCATCAACCTGCGACAGCACTTGCACGAAATCGTCGAATAAATCACGGGTACGAG
AATAGCGGTGCGGTTGGAATACCATTACCACACGTTTATTTTCCCAGCCTTGGCGAGCGG
CTTTAATCGTCACATCTACTTCCGTTGGATGATGTCCGTAGTCATCGACTAACATCACCT
TACCATTTGGACGAATAAACGAACCCAACTGGTCAAAGCGACGACCTGCACCTTGGAAAT
CTGCAAGAGCAGCCAAAATCGCCTCATTCGCAATACCTTCTTCTTTTGCAACCGCTAATG
CTGCCGTTGCATTCAGTGCATTGTGTCTACCCGGAACGTTTAGTAAGATCTCAATACGCT
CACCCGTTGGGCAAACCACCGTATAATGCCCTTGGAAGCCTGTTTGTTGATAATCTTCAA
TACGGTAATCGGCTTTTTCACTAAAACCATAGCTAATCACTTGGCGACCAACTTTTGGGG
CAATTTCCATCACTGTTTCATCATCAGCACACATCACTGCTAAACCGTAGAATGGTAAGT
TGCGTAAGAAACGTACATAGGTTTCTTTCATTTTCTCGAAATCGCCACCGTAAGTATCCA
TATGGTCTGGTTCAATGTTGGTCACAACAGAAACCATCGGCTGTAAATGTAAGAATGACG
CATCACTTTCATCGGCTTCTGCAATTAAGTAACGGCTTGCACCTAAATGAGCATTTTTAC
CCGCTGATTTTACTAAACCACCATTTACAAAAGTAGGATCTAATCCTGCTTCCGTATAAA
TCATTGAAATCATTGCGGTTGTGGTCGTTTTACCGTGAGTTCCTGCAATCGCAATACCGT
GACGGAAACGCATAATTTCCGCTAACATCTGCGCACGTTGAATCACAGGAATACGTGCTT
CTTTTGCAGCCGCAACTTCGGGATTGCTTTCATTAATTGCACTGGAAGCCACAACAACAC
TTGCCCCTTCAATGTTTTCAGCTTGATGTCCGATAAAAACTTTTGCACCTGCTTTTGCTA
AGCGTTGCGTGACTGCACCATCAGCAATATCCGAGCCCGAAATTTGATAACCTTCGTTTA
ATAATACTTCAGCAATCCCAGACATACCTGCGCCACCAATCCCAATAAAGTGGATTTGAT
TTACACGGCGCATTTCAGCGACTAATTTTTTAACTTTATCTTGGAAATTTTTCATTATTA
CATTTTTCCTTCGTATTCGTAGCAACTGTGTTTACACACAAAAAAGTTATTCAATTTTGA
CCCACAGATTCTGTGGATAAGTAGCGTGTAGCGTCCCATTTTTCA
>H222 Scaffold4
AAATGGGATGCTACACGCTACTTATCCACAGAATCTGTGGGTCAAAATTGAATAACTTTT
TTGTGTGTAAACACAGTTGCTACATTAATTAACGTAATTTCAACGTCACCAATCCAATTA
ACACCAACATTAAGGTGATAATCCAAAAACGCACGATAACACGTGGTTCCGGCCAGCCTT
TAAGTTCAAAGTGGTGGTGGATCGGTGCCATACGGAAAATACGTTTTTGGCGAAGTTTGT
ACGATCCAACTTGTAAAATCACCGATAAGGCTTCAACCACAAAGACACCGCCCATCACCA
CTAGTAATAATTCTTGGCGAACTAATACGGCAATCACCCCCAATGCACCGCCAAGTGACA
ATGAACCGACATCCCCCATAAAGACTTGTGCTGGGTAAGTGTTAAACCATAAGAAACCTA
AACCTGCCCCTGCAATTGCCGTACATAAAATCACTAATTCACTGCTATATTTGATATAAG
GAATGTGCAGATATTGTGCAAAATTATAGTTCCCCGTTGCCCACGCAATTAATGCAAATG
CCCCTGCGACCATAATGATCGGCACAATTGCCAAGCCATCTAAGCCGTCGGTTAAATTCA
CTGCATTACTGGTTCCGACAATCACAAAATAGGTGAGAACAATATAGAATAAGCCAAGCT
GTGGCATCACATCTTTAAAGAAAGGAACAACTAACTGGGTAGCAGCGGTATCTTTACCAA
TCGCATACATACCAAAAGCAGATACTAAGGCAATCACCGATAGCCAAAAATATTTCCAAC
GAGCAATCAAGCCATCGGTATTTTTACGGGCTATTTTCCAATAATCATCTACAAAACCGA
CAACCCCATAACCAAATAGGATAAATAGCACAAACCAGACATAGGGGTTACGCAGATCCG
CCCATAACAACGTACTCACACCGATAGCTAATAAAATCATAATACCGCCCATCGTTGGTG
TACCCCGTTTTTTGTAGTGGCTTTCAGGACCATCGTGGCGAACTTCCTGTCCGAATTTGA
GAATTTGTAAACGGCGAATGACCGTTGGTCCAATCCACAAGCCGATAATTAACGCTGTCA
ATAACGCCATAATAGAACGGAAAGTAATGTACGACACCACGTTAAACACGGTGTTGTATT
GCACCAGATATTCAGCAAGCCAAACTAACATAAGCTAATCCTTAAAAAGAAACATCAAAA
GAACGACATAAGGAAGCAATTACTTCTTCCATTTTTTGGCTACGAGATCCTTTTGCTAAT
AATACAAGCGGTTGATCTTGTTCGATTTTTTGCAAAATGTTCGGGAGCAAAAACGCCGCC
ATTGCTGTTTTATCATTAAAGTGGTGAGCTGAATTACCGCTAATCACCTCACTCTCTTTG
CCGAAGCTGACCACTAAATCGAGCTTCGCCTGTTTAACGAAATCAGCGACTTCTTGGTGG
CAAGCTGGGCTGTCTTTGCCAAGTTCCGCCATATCGCCCACCACAAAAATGCGGAAAGCT
GGATACTGTTTTAACACAGACACCGCAGATTTCATTGAGTCCACGTTCGCATTATAACTG
TCATCAATAAACAGTACATTCTCTTTAATTTCAATCGGATACAAACGCCCTTTAACCGCT
GAACGCTGTTCCAATCCAGCTTTAACCGCAGTTAAATCCGCCCCGACTGCCATTGCGAGT
GCTGTTGCCGCTAACGCATTACTCACATTATGTGCGCCTAAATAAGGCAAGTTGATCTCA
ATTTCGCCTTGTGGCGTATGTAAGGTAAAGCGTGAACCATTGAGGTGTAACTCAACATTT
TCCGCCCAAAAATCTGCATAGCTGTCTTTATCTTCGCCTGTGTAGCAGAACGACTGTAAC
TCGTGATCGCCAATCTCTTTCTGCCATTCTGGATAGTAATGAGCTAAATTCACAATCGCC
TTACCACCAGCTTTCAAGCCACGATAAATTTCACCTTTAGCTTGAGCCACACCTGCCAAC
GAGCCAAATCCTTCAAGATGAGCAGATGCCACGTTATTCACTAAACAAGCATCAGGTTGT
GCAATTTCGGTGGTATAAGCAATTTCGCCGATGTGGTTCGCCCCCAGTTCCACCACGGCA
AATTTATGCTCAGGGGTTAAACGCAATAGGGTCAATGGCACACCTAAGTCATTGTTTAAA
TTACCAAAGGTATAAAGCACCTGATCTTCACAAGCGGTCACTTTTTGCAAAATTTTTGCA
GTCATCTCTTTGACGGTGGTTTTGCCTGAAGAGCCCGTCATTGCCACAGTTTTTGGGTTA
ATTTCCGCTTTCAGCCATTTTGCTAACTGCCCTAATGCCAAGCGAGTATCTTCCACAATA
ATTTGCGGTACATTCACCGCCAATTCACGCTCAACGACTAACGCCACACAGCCTTGTTCG
ATCGCTTTTTCTACATAATCGTGAGCATCAAATTTTTCGCCTTTTAAGGCAAAAAATAAG
CCGTTTTGCACTGGCTGTCGAGTGTCGGTGCTAATGTTTTCAACGCTTATCTCGCCACTA
CCGAGTAGTTTACCCTTTAGGGTTTGAGCGAGTTGTTGGGTGGTTTGTTTTATCATCTTT
ATTTACTTATAAATTATTTTGACTATTTAAAATCTACTTTTGTAGGGGCTAATTACATTA
GCCCCTCTTCCTTATGATTGCTTTTGGGGCAAATGTAATTTGCCCCTACAAATTATTTTG
TGCAATAGATTAAATTCCAACTACCCCAAAAACTTCCTCGCCCACTCTTGATCCGAAAAG
TGATATTTCTTCGTGCCGATAATTTGGTAATCTTCGTGTCCTTTACCTGCAATCAAAATC
ACATCTTTTGGTTCGGCTTGGGCAATCGCTTGTTCAATCGCATATTGACGGATATGCATA
GACTGCACCGCTTTTGGCTTGCGGAAACCTTTCATAATATCGTTAAAAATCACATCAGGA
TCTTCGGTGCGTGGGTTGTCATCAGTTACAATCACTCTGTCCGCCAACTGTTCGGCAATG
CGTGCCATTAATGGGCGTTTGCCTGTATCACGATCACCACCGCAACCAAACACACACCAT
AGTTCGCCTTCACAATGCAAACGAGCAGCATCTAAGGCTTTTTCTAAGGCATCAGGAGTA
TGAGCATAATCAACAATCACCATCGGACTTTCTTCCGCATTTTCTTCGCTGATTAAACAC
TCCATACGTCCACATACACCGTTTAACAGTGGTGCGGTTTCGACTAATTTTTGCAAATCG
TAGCCCAACGCCAATAAACCAGCGAAAGCGGTTAATAAGTTGCTGACATTAAACGCCCCG
ATTAAACAGCTTTTTAGTTCACCGTTGCCCCAGCTACTTTCAAATTCAATAGTTGCACCT
TGTAGGGTAAATTGCACCGCTTTCGCTTTAATCCAACGGGCTTGTTGTGGTTGGAACTGG
CTATCGGTGCTGACGGCGACAGCTTCAGGCAATTTTGCCAACCATTCACGCCCGATTTCG
TCATCAGCATTGATCACTTGTTGTTTTGATGAAAGCTCGCCAAATAAGCGGAACTTCGCT
TGGGCGTACTCTTCCATTGTGTTGTGATAATCAAGATGATCACGGCTTAAGTTGGTGAAA
ATCGCCAAGTCAAAGTCTAGTGCTTCGGCACGATATTGAGCCAGCCCGTGAGAAGAGACT
TCCATTGCACAGAAATCCGCCCCTAATTCGACAAAGTTCGCCAGATTGTGTTGAATTTCA
ACGGCAGAACCTGTGGTATTTACCGCTTCTTGCACTTGCCCATATAGTCCGTTGCCAATA
GTACCCATCACCGCAGATTTACCGCCAAGCAAGTTTCGCCATTGCGCAAAAAGCTGTGCC
GTAGTGGTTTTGCCGTTAGTGCCTGTAATGCCAACAAGGGTTAATTTTTCTGATGGATTG
CCATAGAAGGTACCTGCTATCGCCGAAAGTTGTTTCGGTAAATTTGGTACTTCCAGTACA
CAAGCGGTCGAATTTGCAAATTTTTCTGCAAATCTCACCGCTTGAACGTCATCGTCTGCT
TCAGCTAAAACTAAAGCAGCACCTTGTTCAATCGCTTTGTCAATAAATTGACGACCATCG
ACTTGATGTCCTCTTAAGGCAACAAATAGATCGCCTTTTTCAACCTGACGGCTGTCCAAG
ATCATTTTGTTTAATTCTTTTAATTCGCCCCAATGGTTAAGTTCAGGGAAAAAGGAAAGT
AAAGGGTTCATTATTGCCTCTTAGTTTGTCGAATTTGTTTTCATCTCTCTCACTGCACTT
TTTGTATCTTCAGTAAGATTATCTGGTTTAATGTTTCTTGCTTTTAAAGTATGTCCCATA
ATACTTGAGAACAGTGGGGCAGATACCGCACCGCCATAGTAAGCTCCCTCTTTTGGTTCA
TTAATTAAGACCACTAAAGCAAATCTTGGATCGCTTGCTGGGGCAATCCCTGCAGTATAA
GCAATATATTTTTTAACATATTGACCTTTTTCTAATTTGCGAGCAGTACCCGTTTTAATT
GCGACACGGTATCCATCAACAGCTGCTCTTGCTCCGCCTTCGCCTTTAGCTGCAACACTT
TCCATCATATGTACAACATCTTTGGTGATTTTTTCTGGCAACACACGCTCACCAATTACT
GGAGGATCCACTTTTGTAATCGAAAGCGGACGATAAATCCCAAAACTGCCTAATGTTGCA
TAAGCTCGGGCTAATTGTAATGGCGTGACATTTAAACCATAACCATACGCCATTGTCGCA
CGTTCAATGTCCGCCCAACGTTTACGATCGCCGTTTGTACCACGTTGTTCACCAAGCCCT
AAGCCTGTATCTTTACCAAAACCGACCTTGCTATAAGTTTCGACTAATGCGGTTGATGGC
ATTCTTAACGCTAAACGGCTTACACCGATGTTACTGGATTTTTGTAAGATCCCTGTAAGT
GTCAAACTCTCTCTTGGCGCTACGTCTTTAATTGTATGTCCATTAACCACAAAAGGTCGT
GTACTAATGACTTCACTTGGATAAGTCACTCTATTTTGCAATGCGGTTAAAACCACAAGT
GGTTTTACTGTTGAACCAGGTTCAAAGGTATCTGTAATCACACGGTTACGTGCTAATTCT
GATTTAAACTCTGCTCTGTTATTTGGGTTAAAGGATGGTGCATTTGCCATTGCCAGCACT
TCCCCCGTTTGAACATCAACTAAAACAGCAGTTCCCGATTCCGCCTTGTTTTCAATCACC
GCTTTTTTAATTTCACGATAAACCATTGATTGAAGTTCTTCATCAATGCTCAACATTACA
TCTTGCGGATCATATTTTTTCTCATCGCGAATATGTTCAATCACATTACCACGAGCATCT
TTACGGATAACCTGTTTACCGTTTTTACCAACCAACAAGCTATCAAAGCTACGTTCTATT
CCTTCCGAGCCTTGTTTATCATCAACATCGGTAAAGCCGATTAATTGGGAAATTTCTTCT
GCAAGAGGATAAAAACGGCGAGTTTCTGCTTTTAATACAAGCCCATCAATTTTTAATGCT
CGAGCATAATCTCCTATCACATCTGATTCGTGACGAGAAATATATAAAAAACGTTGATTT
GCTGAAGCATAAAGTTTATCCATCATTACGCTGTATTTCATATCTAATGCTTTGGCTAAC
TCTTGCATTTTTTGGCGTTCAAGCTGAGCATACTCATTTTCCAAATGTAAAAACATAGAA
TTTGGATTATTGCGTATGCGTTGAATTAATACGTTGTAATCTAATGCAGTTGCACGAGCG
AGTAATGTCCAATAATCCTCATTTTTATTGTTTAAAATCGCTCTAGGATCATATTTATTT
TCTTTATTCTGTGGTTTTTCTTTAATAAAACGATTCACACTAGCTTCAATTTTACTGGCT
GAAGCCTCCATTTCCATAGCCAAAACTCGCCATAACGATTTATTACGACGAAGTTTAGTA
TCAAAATATTCTTTAGGATCAATCGTAATTGAATACATCGGCACACTAATTGAAAGCACT
CGCCCATTTCTATCTAAAATTTTCCCCCTTGTAAAAGGAAGCTCTTTTGTCCGTAAAGAG
CGATCATTTGCTTCTTTGATTAAACGTTCTGAATCAGTGACTTGTAAGAAAAAACTTTGA
CCGATCAAGGCACAGGCCATTACACCGATAAACAGATAAACAAATCCAAATCGGGCAGGC
AAAAAACTAGGCTGGGGTGAAATATCTACCTCTTTTAATTCATCTCCCATCGTATTTTTA
TTTTTAGGGTTATATTTCACTGATTTTTTCATTTTTATTCCACTAAAATGATTTCTTGTT
CTTTTTTAACTGGTTGTAATCCAAATTTTTCAGCAACAGCTTCGACTAAAAACTTCTGAC
TTTTTGAATTTTCTTCTAATTGCAAATGAACATACTGATTTTCAAGCTTCTGTTTTACTT
GCAATAATTTTCCCTGCTCTGCTGTTAATAAACGTGTTTGGTGCGTAATCCAAATCGTTG
CAACAGCACTAATCACCACCCCAACAAGTAGCAATAACGCCACTTTATTATGGCTAGTTA
AATCGTCTAAAATCACTTGACGTAAAGGATAGCGTTCACTCGACATTATCTTTTCTCCGC
AACTCTTAACACCGCACTGCGTGAGCGTGGATTGGCTTCAATCTCCGCTTCACTTGGCAT
AATCGCTTTGCCGACGGTTTTTAAAGGAATATTCTTATTTAACTCACTTTCTAAAATCGG
CAGACCTTTCGGCACCGTCTCGCCTTTGCTCTGCTTACGCATAAACTGCTTCACCATTCT
GTCTTCTAGAGAATGGAAGCTGATAATAGACAAACGCCCTTCAGGTGCGAGTACAGTTAG
GGCTGAATTTAATGCCTTTTCTAATTCATCTAACTCACTATTAATGTAAATACGGATTGC
CTGAAAAGAGCGAGTTGCTGGGTGTTTATGCTTATCTTTAAACGGCACGGCATCTGCAAT
AATTTGTGCCAGTTGCAAAGTACGGGAAATTTTTTCAGTTGCAGATTTATTGTAAGAAAC
GACCGCTTGTGCAATGCGTTTGGCAAAACGCTCTTCGCCAAACTCTTTTAACACCCAAGC
GAGATCATCAACAGACACCTGTGCTAACCACTCCATTGCTGACAAGCCTTTGGTGGTATC
CATTCGCATATCTAATGGTCCATCACGCATAAAACTAAAACCACGTTCTGCTTCATCAAG
TTGTGGGGAAGATACGCCAAGATCGAGCAAGATACCGTCAATTTTGCCGACTAAATTAAG
TTCGTCACAAATATCAGGAATGGATGAAAAAGCACTGTGAACAATTTGAAAACGGGGATC
AGAGATCGTATTTGCTTCTGCAATCGCACGCGGATCACGATCAATCGCAATCAATCTGCC
TTGTTCACCCAATTTGCTTAAAATAAGACGTGAATGCCCACCACGCCCAAAAGTACCATC
GACATAGATACCGTTGGGTTTAATGGCTAAACCATCAACTGCTTCGTGTAATAACACCGT
AATATGTTTGGGTGAGTCACTCATTTTGATTATCCGTTATTGTTATAAAGAAAGGTTCTT
TAATGCCTCACAATGAAGCATTTCTTCTGAGCTACCAATTGCAAGATCTTCGCTAATCTG
TTTCTGCCATTGTTGATCTTGCCAAATTTCAAATTTATTTAACTGCCCAACCAACATAAT
CTGCTGTTCTAATTGAGCGTGCTGACGCAAAGTCGGGCTAAGTAAAATCCGTCCAGCAGA
ATCCATTTCACATTCTGTCGCAAAACCTTGCATAACCCGTTGAATACGACGCTGTGCAGG
ATCGAAGTTAGACAGAGCGAGCAATTTTTGCTCGACAATTTCCCATTCGTGCAACGGATA
CAGTAATAAACAAGGCTGGCGAATATCTACGGTACAAACAAATGACCCGTGGTAACTCTC
CAAAAGCTCGGCACGATAACGGGTCGGAATAGCGATCCGCCCTTTGCTATCAATGCTGAT
TGAAGTTGCTCCACGAAACATTTTTTTGCTCACTTAACCTTAGAGATTCAGAAATTTGGA
AAAAATTCCACAAAACACCACTTTTTCCCACTTTAATTGGAGAATTTTATAGTTTTCGTA
GATTAGGGGCAAGAAATTTGTCAGAAAAATACGAATATATTTAATTATAAATAGAATTCA
TTACCCGCAGCAAAAACAACAAACTACTTTACATTGCCTCAAAATCAAGCAAACGAAAAC
ATTTGTAATTGTTGTAAAACACAGTACATTTACTTGTAAACATTTTTACAATAGGAGAGC
TTTTTAAGCTTATTTACATGAAAAACAGAGTTCGGTGGAATCATCAATTTAGACAAAGTT
CGTTCTGACAAAGTATATAGCTTAAATTTAACGCTATGGAAGCGCAATTGGTATTGGTTA
GGAGTAACACCTAGGGCTACAATTTACCTATCGTAAGCAAAATAGTAATTTGCCAACGCT
CTATTCCTGTACGGATAAAAACGTCAATATCTTAGTTGAAAGCCAGTTTTAAATTGTAGG
GATAGGGACTATCCCCTTCTATCTCTATTTCCTTGCCTTTGACCAATCTAACGAGGAAAC
AAGCGAAAATCCCCTCTTACATAACTTTTCTTAAAATTAGCTGTTGTGCAGCTGCTACAC
AACACCAGATAAAATCTTATTTAAAACAAATTGATCTCGTCGCCCTATTCCTTTATTCCC
TAACTTTCTCTATAATCCTAATCCTCTTACGTTCTTTAAAATCTGGTGGAATTATGAACC
CAATGTTAAATATCGCTATTCGTGCAGCACGAAAAGCAGGCAATATTATTGCTAAAGGCT
ATGAGCAAGCGCCTCAAGACACTCAAGTTGCTCAAAAAGGCGCAAATGACTATGTTACCG
AAATTGATAAAGCAGCAGAAGCAGCCATTATTGAAGTGATCCGTAAATCGTATCCTGATC
ATGCTATTGTTGGCGAAGAATCAGGCGTTTTAGCTGGCACAAATAACGATGTACAATGGG
TGATTGATCCATTAGATGGCACAACAAACTTTGTTAAACGCTTGCCACATTTTGCGGTGT
CGATTGCTATTCGTGTGAATGGTCGTACTGAGGTGGGTGTTGTATATGATCCTATTCGTA
ACGAATTATTTACCGCTGTGCGTGGCGAAGGTACAAAATTAAATGAATTCCGCCTTCGCA
TTAGTAATGAACGTCGTGATTTACAAGGCACAGTGTTAGCAACAGGTTTCCCGTTTAAAG
TCGCAAAACATCGTACTGCTCACTTAAATATGATTGAAGCCTTGATGAACAATGGCGTAG
CAGATTTCCGCCGTACTGGTTCTGCAGCATTAGATTTAGCTTATGTGGCTGCTGGTCGTG
TTGATGGTTACTTTGAAATCGGATTAAAACCGTGGGATTGTGCTGCAGGCGATTTAATTG
CCCGTGAATCAGGTGCGTTAGTGACCAACTTTGTTGGTGGTACAGATTACTTAAAATCAG
GTAATGTAGTGGCAGGTAGCGGTCGTGTTGTAAAAGAAATTTTAAACAGTATTCAACCGA
CCTTAACTGAAGAACTCAAAGCCTAATAATAGATTTTTTTGATGGGCAGTTGCCCACCCA
ACGATTAAAGATAAGCTTATGCAAAAGACCTATCCATTGCTCAGTCAAATCAACTCACCT
GATGATTTGCGTTTATTACCAAAAGATAAACTTCAACCTCTTTGTGATGAACTGCGTGCC
TATTTGTTAGAGTCCGTCAGTCAAACAAGCGGTCACTTAGCCTCTGGATTAGGCGTGGTC
GAATTGACCGTTGCCTTGCATTATGTTTATCAGACCCCATTCGATCAACTTATCTGGGAC
GTAGGACACCAAGCCTATCCACATAAAATTTTAACGGGTCGCCGTGACCAAATGCATACT
ATTCGTCAAAAAGACGGCTTACACCCATTCCCTTGGCGTGAAGAAAGTCCTTTTGATGTA
TTGAGCGTTGGACACTCTTCTACCTCTATTAGTGCTGGTTTAGGCATTGCCGTTGCCGCA
GAAAAAGAGAACGCAGGGCGTAAAACGGTCTGTGTGATTGGTGATGGCGCAATCACTGCA
GGTATGGCATTTGAAGCGATTAACCACGCAGGTTCAATTCATACCAATATGCTGGTTATC
TTAAATGACAACGAAATGTCCATCTCAGAAAATGTGGGAGCATTAAATAATCACTTAGCT
CGCCTTTTCACTGGTTCGCTTTATGGTACTTTACGTGAAGGGGGCAAAAAACTGCTCTCA
GGCATTCCGTCGATCAAAGAGTTTGTGCGAAAAACAGAAGAACACGTTAAGGGCTTTGTT
TCGCCTGTTGGCACAATGTTTGAAACCCTTGGCTTTAACTATATCGGCCCGATTGATGGG
CATGATATTGAAGAGTTAGTATCTACATTAAAGAACATGCGTAATATGTCAGGACCACAG
TTCTTACATATTAAAACCAAAAAAGGCAAAGGCTATACCCCAGCGGAACAGGACCCTATC
GGCTTCCACGGCGTACCGAAATTTGACCACACAAGCGGTAAGTTACCACAAACAAAATCC
GCACCGACCTATTCCAATATTTTTGGCGACTGGCTTTGCGAAATGGCAGAGCGTGATCCG
AAAATTATCGGCATTACCCCTGCGATGCGTGAAGGATCGGGAATGGTTGAGTTTTCTAAA
CGCTTCCCACAACAATATTTTGATGTAGCGATTGCCGAACAGCACGCCGTGACCTTTGGG
GCAGGGCTTGCGATTGCAGGTTACAAGCCTGTGGTGGCGATTTACTCTAGCTTCCTACAA
CGTGCTTATGACCAACTTATTCACGATGTGGCTATTCAAAACTTGCCTGTCATTTTTGCA
ATTGACCGTGCTGGTATTGTGGGAGCAGACGGGCAGACCCATCAAGGCGCATTTGATTTA
AGTTTTATGCGTTGTGTCCCAAATATGACGATAATGTGTCCAAGTGATGAAAATGAAATG
CGTCAAATGCTTTACACTGCTTACACAATGAACAGCCCTGTTGCCGTGCGTTATCCGCGT
GGCAATGCACAAGGCGTTGAGCTTCAACCGATGCAAACCCTTGAAATCGGCAAAGGCAAA
GTGTTAAAAAAGGGGAAAAAGGTCGCTATTCTCAATTTCGGAGCATTATTAAACGAAGCC
AAACAAGTGGCAGAAGCCCATAATTACACGCTGGTTGATATGCGTTTTGCAAAACCGCTA
GATGAAGCCTTGATTGCTGAGCTTGCAGACCGCCACGAATTATTAGTCACCCTTGAAGAA
AATGCCCTTCAAGGTGGGGCTGGCAGTGCGGTAAACGAATATTTGCAACATATCGGCAAA
ATCAAACCGCTATTGATGTTGGGTATCCCTGATTTCTTTATCCCACAAGCTACACAAGCG
GAGTCTTATGCGGATTTAGGGTTAGATGCGAAAGGGATTGAGCAGAAGATTCTATCTATG
AAATGAGTTAATTTCCAAATCTCATTAAAAAGCTAAGATACTAAACCTAAGTTGCCTATT
CTTAGGCATAGTAGACAAATGGGCACAGTAGACAAAATGGTTGCTAATGTTTATTTTTTC
TAAATATTAGCAGCAAATTTGTCTATTATCCCCATTCTTATGCCATAAATCTATCTTCCA
CAATATCACTATTAGGAGATATTACTTCAACTGCTCTTCAATAATCCCACCACCCAAACA
GACTTCGCCTTGATAAAATACGGCGGATTGTCCTGGGGTAACAGCAATTTGTGGCTCATC
AAAGATCACTCGAATGGTTTCGTCATCAAGCGGTTGGATTTCACATAAAATATCCGCTTG
GCGGTAGCGTGTTTTTACTGTGCAACGTAGTTTTTCACGGATCGGTTGACGATCTACCCA
GTGAAGTTGGCTTGCAATCAGACCGCTTGAAAGCAACGCGGAATTATCCTGACCTTGAGC
GACAATTAGCACATTATTCACCAGATCTTTTTCCACTACATACCACGCATTTTCACTCGC
CCCTTTGACACCACCAATACCTAAACCTTTGCGTTGTCCTAAGGTGTGGTACATTAAGCC
ATCGTGACGACCAATCACTTGCCCATCGACGGTTTTAATCTCCCCAGCTTGTGCAGGTAA
ATAACGAGCAAGGAAATCTTTGAATTTACGTTCACCGATAAAACAGATACCTGTCGAATC
TTTTTTCTTCGCCGTCGCTAAACCTAAGTCTTCCGCAATGGCTCGCACAATCGGTTTTTC
AATATTCCCCACAGGGAAAAGACTTTGTGCGACTTGTTGCTCACTTAGGGTGTAGAGAAA
ATAACTTTGATCTTTGTTACTATCAAGTCCACGCAATAATTTTGGCTGTTGTTCAAGCGG
TGGACGACGGACATAATGCCCAGTGGCAATAAAATCCGCCCCTAAATCCTCTGCAGCATA
TTCTAAAAAGGCTTTGAATTTGATCTCTTTGTTACACAAAATATCAGGATTTGGTGTACG
TCCAGCTTTATATTCTGCAAGGAAATGCTCAAACACATTATCCCAGTACTCTGCGGCAAA
ATTGATTTTATGCAGTTTAATACCCAGCTTATCGCAAACGGCTTGTGCATCGGCTAAATC
TGCCGCCGCCGTGCAGTAATCCGTATCATCGTCTTCTTCCCAGTTCTTCATAAACAAGCC
TTCCACTTGGTAGCCTTGCTGTTGAAGAATAAAGGCAGAAACCGAAGAATCTACGCCTCC
TGACATTCCGCAGATCACTTTTTTCTTTGCATTTTCCGCTAATTGTTCATCGGTAAGTGC
AGGAAAATGTTGTAGGTAAGTTTTTGATTTCATTATTGTTGTTCTGTCCGTTGATAAAAT
TGCTGTCCCACTCTGTCGATATGCTGAATAAAATTTTCGTAAGCCAGTTCGTGATAAATT
GAAAGATCAAACAGATAAGGTAGGCTAGAGTCTTCTAAATCTAACCTGATTTTACCCAAT
ATGCTCTGATTAAGATTTGGTCCTTTAAAAGTTAAGTCAATATCAGAAGCTATCCGATAA
TTGCCCTTTGCTCGAGAACCATAAATAATCGCCTGCTCAATTTCGGGGTATTTCTTGAGA
ATATCAGTAATTACCCTAATAGATTGTTCATTTAATCCAAACTTTTCTGCCATAATTCCA
TCATTCTCTTTTCTAATGCAAGGAAAAGGGGAAGATAAATGTGAACAATTTTTTCAAATT
CTTTCAACAAAATTTGAGCATCATAAGTATGAACTGTCATATTACGGCTATTCAACATTT
CCATCCAATGATGCCCCTCAAAAATAAGCTCATATTGAAAGGCTATTCGAGTTACGTTTC
TAGGTCCATTTGCATCTAAAAGACCTTGATATTTCAAATAGTCTTGCATTACTTTCCAAG
CAAGTTCGTGAGCGATTTCAAAACTTTGAATAATCCCTTTTTTGATAATATCAAGATCAG
TATCTGCATACTTTTCTACATCATCTTTTAGATAAGCAACAGCCTGTTGATAATTTTCAA
AACGCTGTTTCCAGCGAATATCTTGTTGCTCCATTTTTCCTTCCTATTGATGAAAAAATT
ATTTTACTTCGTAAAACTGAGCCTCTTTCTTGGCAAATTTTTCTTCATATTCGGCTTTAG
CAGCTTCATCGCCAGCTTCTAATTTTGCTTTTAAATTATCACAAGGCTCATCGCAGTCAC
AGACTTTTTTCATTCCTAGTGCAGAAATACCGCCACAACTACCTTTAATTGTTTTACCTT
TGATAATAAAGCCGATTGACATCATAAATACAATGGCTACAAAGAAAGCAAAGGTCAGTA
AAATTGTTTCCATTTTTTGTCCTATTATTTTTGATTAATTAATTTTTCAAAGGCACTCGA
CATTTTAGTTTCATATCCGTCGCCTTTTTTGATAATTAAGAAAATTGCTAAATTTTCACG
TTCTGCCACTTCCAGTGCTTTTTCTGCTCCTAACACATATAAGCCTGTTGAAAGTCCATC
TGCAGTCATTGTGGTTGGTGCAAATACAGTAATTGAGGCTAAGTTATGGCTAATCGGACG
TAACGCTTTTGGATCGATAATGTGAGATAGGCGATTACCCTGTTCATCTTCAAAATAGTT
GCGGTAATTACCCGAAGTCGCTATACCTAAATTATGCAATGGCACAACAATTTGACTTGA
TGTTCCTTGAGCAAATTCAGGTTTTTCAACTGCAATACGCCACGGTTGCCCTTTTAAATT
TAGCCCTTTTCCGCGTAATTCACCGCCGATCTCAACAAGGTAATGTTGTACCCCTAATTG
CTCAAGGTAATCCGCTAATTTATCTACGCCAAATCCTTTGGCAATTGCTGAAAGATCGAG
ATAAAGCTCTGGTACTTTTTTTGTTAATGTGGCTTTTGTAGCATTATCATCTAAGACTAA
TTTTTCAATACCAACCCAAGTGGCACGTTCTGCAATTTGTTCTTCCGTTGGTGCTTTATT
TAGGCGTTTATCTGGTCCAAATCCCCATAAATTAACGAAAGGCCCAACGGTCACATCTAA
CGCACCTTCTGTCACTTTATTTAGACGTACCGCTTCTTTGACCACTTTGGCAAAATCAGA
GGCAATTTCAAACGGTTTATCTGCCTCTTTCATTTGATTAAATTGGCTAATTTGAGAGTC
TTTTTGATAGGTGGACATCTCGTTATTTACCATTTTTAACAACGTATCCATTTGACGTTG
AACTTCTTCTGGTTTAGGTAAATTTGTTAAGCTACCATCATCAATATATTTGATATGGTA
GGTTGTTCCCATTGTTTTACCTTCAAAGGCAATTTGTTGGGGTTCTTTATTACAAGCAGA
AAGCATTACAGCGAAAAATGCCGAAATTGCCCACATTAGTAACGTTTTGATTTTCATACA
TCCTCCCAAAACGAATAATTAAATTAATAATGGAAAATAGACAAGGGCGATTTCCTTATC
TATTTTCCATTATTGGATTGTTAATACCCTACATAGAATTATAGCATAATCTATTAGGTT
CAGTATGTGGAAAATGCTCCATTTGTAAAACACAATAGATTTTTATGATATAAAATTTAC
TATTTAGCAGTTTTATTCACCAAAATTTTTCGGTAAAATTTTTAACATTTCAGTCCAAAT
TTCTGCACTACGCTGACGACTCATTGCTAAACATTCTACCGCTTTTTCATAATCATTAGT
TTCACAAGCACTTCGAAGTGCTTGATAAAATGCAAAACTTAATTGACGAGAGCTAGGATT
GGAGAAAAATAAAGATGCCGTTTTTAAATAGAGATCTTTAAAACTATTTAAAATCAACCC
ATAAACAGGCTTATTGGCAATAAAGGTAAATTCCCGATATAGCTTATAGTCAAATTCAGC
ATAAGCTTGTGCCGTGTCTTGAAGCGATTCAAGATCTTTTAAAAGTGACGAAGAAGCTAA
ATGATCAGCTTTAATTGCCTTGGGAATAAAGTATTCCCCCATTCTAGTACGCAACGAAAC
AACATTTGAAATAATCGTAGGTGTGATAGACTCATCTAAATGAATTAATGTACTAATGAT
GTTTGGACCCGCTGTTTCCCAAATATTATTTACTTTGGTTGGTTTACCGTGTTGGATACT
CAACCAACCATCACGCGCAAGACGCTGTAAAACTTCTCTTAACGTTGTACGCGTAACACC
AATAATATCTGCAAGTTCACGCTCTGCAGGTAAATCTGAACCAGCAGGAAAGCGGTTACT
CCAAATACTTTTGATTAAATATTCTTCAGCAAGGGCTGCTGGGCTTTGGGCTCTTAAAAT
GTCTGATTGATTCATTGATTTATCTCAAAAAATGAAGAAATACTTCAAATAAATAATAAA
AAGTGTGATGTACTTATCAAAAATGATATTGCCTTCCATATAATGGCTCTTGGGCTATTA
TCGTTTAATCTAAACTAGATTACAATCCACAATCATTTTTACTTTTTTAGTTAAATCTAT
GAATAATCTTGACGCTTTTTATAAAAATTTTCTCGGTAACGCACCAGAATGGTATAAGGC
TTGTATTATTGCCTTCTTAATTATCAATCCATTGCTCTATTTTTTCATTAGTCCATTTGT
TGCTGGTTGGGCATCAGTGGCTGAATTTATTTTTACGTTAGCAATGGCATTAAAATGTTA
TCCTCTACAACCAGGTGGTTTACTTGCCATTGAAGCTATCGTTATTGGAATGACGAGCGC
TGAGCATATCAAAAAAGAAATTCTCGCCAACTTTGAAGTCGTTTTATTGTTGATTTTTAT
GGTGGCAGGCATTTACTTTATGAAACGCTTGTTACTTTATGCATTCACTAAGCTACTGAT
TTCTATCCATTCTAAAAAAATGCTTGCGCTCACTTTCTGTTTAAGTGCTGCATTCTTATC
CGCATTCCTTGATACATTGACTGTAATCGCAGTAATTATCAGCGTTGGAATGGGCTTCTA
TAAAGTCTATCATAAAGTCGCATCAGGTGGGCTTTTGGACGATGATGAATCTGGTGATGC
TTCAAATGATAAATTAATTACGAACAAACAAATTTTAGAACAATTTCGTGGTTTCTTGCG
TAGCTTATTAATGCACGCTGGAGTGGGTAGCGCATTAGGTGGCGTGATGACAATGGTCGG
TGAACCGCAAAATTTAATCATTGCTGCTCAAGCTAATTGGGGATTTGGGGAGTTTTTCTT
ACGGGTAGCTCCAATTAGTATCATTGTGCTTGTATCAGGTATTGCAACCTGTTACCTCGT
AGAAAAATACAAACTTTTTGGTTATGGCGACCGCTTGCCTCGTAAAGTTTGGGTGGTATT
AGCCCATTATAACTTGCGTAAAGAGCAAGAGATGACAAAACAAGACCGAATGAAATTGGT
TATTCAAGCCATAGCAGGTGTTTGGTTAGTCATTGCGTTGGCATTGCATTTAGCAGAAGT
AGGATTAATCGGTCTCTCTGTTATTATTTTCTGTACAGCTTTCTGTAGTATCACTGATGA
ACACGCCTTAGGACGCTCTTTCCAAGAGTCTCTACCATTTACCGCATTGCTTGTGGTTTT
CTTCTCTATCGTTGCCGTGATTGTAGATTTGAAACTCTTTGATCCAATTATTCAATTTGT
TCTGCCCGCTGAACCAAGCTCACAATTGGCGCTGTTCTATACATTTAATGGATTGCTTTC
AATGATTTTGGATAACGTTTTCGTTGGAACCGTTTACATTAACGAAGCAAAAGCAGCTTT
CCAAGCTGGCATTATTAGTAGGGAACAATTTGACCTGATTGCTGTCGCAATTAACACAGG
AACCAATTTACCATCAGTTGCTACTCCAAATGGACAAGCTGCATTTTTATTCTTATTGAC
CTCTGCTATTGCACCATTAATTCGTTTATCCTATGGACGAATGGTCTATATGGCATTACC
ATATACCGTAGTTTTATCAGAAGTAGGGTTCTTTGCATTAGAATTTTTACTGCCACAATT
AACAAAATTAATGACGGAGTGGGGCTGGTTAATCACTCGTTAAAAATAAAGGAAACCGTA
TGCTAACTTATTTTAAAGAGCTATCAATAAGCCGTAGTGCTTGGCTACTTCTCACTGCAA
GCTGTACAGCACTAGAAGCTACTGCGCTCTATTTTCAACACGGAATGGGACTAAACCCTT
GCGTGATGTGTATTTATGAACGATTAGCTCTATTGGCGATTTTAATTGCGGGGATTATCG
GCTTTTTAGCCCCCCGCAAAACGCTCGTACGTTGGCTTGCATTATTACTTGGTTTATTTG
GCTCAATAAAAGGTTTAAGCCTTGCAATTAAGCATACGGATTATCAGCTCAATCCTGCTC
CGTGGAACCAATGCTCACCTTTTGTGGATTTCCCTGAAACATTGCCATTGAATAAGTGGT
TCCCTGATCTCTTTGAAGCTACAGGTAAAGGCGATTGTGGAAAAGTGGTCTGGCAATTTT
TAGATCTCTCTATGCCACAATGGTTAATTGCGATTTTTTCGGCATATTTGGCTGTTTTTA
TTGTGATTATATTAAGCCAATTTAAACGTAGTCACTCATCTCGTAATCTATTTCGCTAAG
AGGTTATATGAACAATGAAAACAAAGGCTTTTTCCGAAACTTATTAGACAAATACAATGA
ACTTTGTAAAGATCTTGGCGTTGACCAAGGTGCTTGTCGAGGCTGTGTACCCGTTGTAAA
ATTTGATCCCGAACAAGATGATAAATCTGGAGAAAAAACAAAAGATGTTTAAATTATCTT
AAATGGGATAGAGAAAAATCTATCCCATTTATCCTTTCTAAACATGTCATACTATGATGT
CCCCCCCCATTCATTTCTAAAAGAATGATTTAACTCTCGCAATTTTATTCATAATCTCTA
TACTATTTGAAAATTTTTATTTGGAGTCTTCATGTCATCTACTCAACAATTCCAAATGCT
GTTTGAACAGTCGTTGAAAAACTACTGTGAAGAGCGTTTTTTAAAACCTGAACAACTTTC
TACACAACAATGGTATCAATTCATTGCCGAAGTCAGCCAACAGGCGATTTTGCAAAATTT
TTCTAAAAACGCACCGCTTGTAAACACTCGCAAAGTAAACTATCTCTCAATGGAGTTCTT
AATCGGACGTTTACTGGGTAACAACTTAATGAGCCTTGGGGTTTATCAATATGTGCATTT
AACCCTAGCTCAATATGGTAAAAATTTAGTCGATATTCTCGAAGAAGAACGTGATCCATC
GTTAGGTAACGGCGGTTTAGGTCGTTTGGCTGCCTGTTATTTAGATTCAATGGCAAGCCT
TGCTCAGCCAGCAGTGGGATACGGATTACACTATCAATACGGCTTATTCAAACAGAGCTT
TGGCTGGGCAGGTGAACAGCGTGAAGAAGGTGATGCGTGGAGCCGTGATTTCTACGCTCA
ACAATATCATCGCCCTGATTTCCGTCAAACCGTTGGCTTTGGTGGCGAAGTATGGCACCG
TGACGGTGATAAATATGAATGGAAACCAGCGTGGACAATTTATGGTAAAGCCTTTGATTT
ACCCGTAGTGGGTTATAAAGGGGTTCAACAGCCGTTACGTTTATGGCAAGGTTATAGCGA
AACGTCCTTCGATCTTGCTCAATTTAACGACGGCGACTATCTTGAGTCTGAAAGCAAAGT
GGTTGATGCGTCAAAATTGACTAAAGTGTTATATCCAAACGACAATCATCAAGAAGGTAA
AGAGTTGCGTTTAATGCAACAATATTTCCACTGTGCTTGCTCTGTTGCCGATATTCTAAA
AAATCACCTTGCACAAGGCAGAACCTTAGAGCAGTTGCCTGAATTTGAAGTGATCCAGTT
AAACGATACGCACCCTGCGATTGCAATTCCTGAATTAATGCGTCTTTTGATTGACGAATA
CGGTTTATGTTGGGATCGAGCTTGGGCAATTTGTTCAAAAACATTTGCTTACACCAACCA
TACTTTATTGCCTGAAGCATTAGAGCAGTGGGATCAAAATCTCGTGGCGAAATTGTTGCC
ACGCCATTTAATCATCATTGATCGCATTAACCACGAGCTTTATCAACAAGTGAAAGCGGA
ATTTAGCGAAGCAGAATTTGCAGATGCGTGGGACGAAACAGCGGTCTTAATGAACCACCG
TGTGCGTATGGCAAACCTTTGTGTTGTAGGATCTTTTGCTGTCAATGGTGTGGCACAAAT
TCACTCAGATTTAGTGGTAAGCGATTTATTCCCAGCTTATAACCGCTTGTTTAAAGGTCG
CTTCCATAATGTAACTAACGGTATTACCCCTCGTCGTTGGATCCGCCAAGCAAACCCATT
ACTAAGTACGTTGTTAGATAAATATATCAAAGGTGACTGGACGAAAGATCTTGAATTGTT
GGCTCAAATTGAGAAATTTGCCAAAGATCCACAGTTCCAAGCAGATTACAATCACATCAA
ACAGCAAAACAAACAGCTATTAGCGAAAGAAATTGAGCAATCACTTGGTTTAAAAGTGAA
TTGCAATGCGATTTTCGATGTTCAAATTAAACGTTTCCACGAATACAAACGCCAACATTT
GAACCTGTTGAATATCATCGCCACTTATCAAGAGCTTAAAGCGAACCCACAACAAGAGGT
TGTACCACGCCTGTTTATCTTTGCAGGTAAAGCGGCACCAGGTTACTTTATGGCGAAACA
AATTATTCAAGCCATCAACGCTGTGGCAAAAGTGATTAACAACGATCCTGATATGCAAGG
TAAATTACAAGTAGCATTCTTACCAGACTACCGTGTAAGCCTTGCGGAGAAAATCATTCC
TGCGGCAGATGTTTCTGAGCAGATTTCTCTTGCGGGTAAAGAAGCGTCAGGTACGGGCAA
TATGAAATTAGCTCTCAATGGTGCAATTACGCTTGGCACATTAGACGGTGCAAACGTAGA
AATTGCAGAATTTGCAGGGGAAGAAAATGTCGTGATTTTCGGACATACCGTTGAATCTGT
GCGTGAATTGCGTGCAAAAGGTTATGTGTCTAAAACGTACTATGAGCAAGATCCTGCATT
AAAACGAGCAATTGATGCATTAGCGGACGGCACATTCTCAGGTGGTAATAAAGATACCTT
TGAACCGTTAGTTTATGATCTGTTAAACAAAGATTATTTCTGTGTGTTAGCAGATTTTGC
AAGCTACCGTGAAGCTCAAAAAGAAGTCGCAAAACGTTATCAAGATCAAACCGCTTGGGT
TGAATCTGCGATTCTTAATACGGCTCGTTTGGGTACATTCAGCTCTGACCGCTCAATTCG
TGATTATCAGACACGGATTTGGAAGAAATAGAGATATGGTAGCTAAAAATGATTTTTGGT
ATTCTTAGCTACTATGTTCTCTATTACACTGTAAATATTGGTGCGAGCTAGACACTCGCA
CCAATTAATTTAGATATTATTAGAATTTATAGGTTAAATTCGCAGTGACTTTACGTCCTT
CGCCAAAGAAGCAAGCGTAACTACAACCACTGATATATTTTTTATTCGCAACATTCGTTA
CGTTTACTCTTGTCTCCCAATTCTCTGAAAGGCTATATTTCGCCATCAGATCCACTAGTG
TTCTTGCTGGAACGCGAATATTGGCATTATTGTAGCCATCCATTTCTGTTGGAGTTGTTC
CAGTATAACGAGGCGCAACCCCTAATGTTAAGCCGTTAAGTACATTATCCTTAAATGCAT
AATTAACTAATGCAGAATAAGTATGGTTTGGTTGTAATGGAGTATCAATACGAGGTTTAT
CTAAGCGATGGGATTGAGCAAATATATAACTATAAGCTAAAGAAGTAGATAACGATTCAG
TAATATTTAAATCAGCTTGAATTTCTACACCACGATTTTTTTGCTTTTCAACCTGAGCCA
TTGTGGTGACATCCCCACTACGAGCCGCGACAAGAGCATTTTTCTCTTTTAAGTCAAAAT
AAGCCACAAAAATCTGCCCATTGATAAATGATGGCAAATATTTAAAGCCAACTTCATATT
GCTTACCTTCATAAGGCTTATAAATTGATGAACCGTTTGTAGCATTATCTAAACTACCTG
AAAGAGGCCTAAAAGATTCAGAATAGCTAAAATAAGGTGCTAACCCTAAATCTGTCATAT
ACATTAAACCCGCTGAATAGGTAGTATTATTAACTTTATTTTCTGATTTTGTTCCTCGAA
TATCGCTGTGACCTTTAACAAAATCACGTCTTACGCCACCAGTTACAGTTAATTTTTCGT
TTAAACGTAATTGATTTTGCAAGTACAAGCCTAGCTGGCGTTGTTTATCTTTATAAACTG
GAACATCAGTCAAGGTAACTGGAGTGGTAACAAGTTGAGTAATATGATAGCTTGTAGCAG
GCCAAGGGAAATCATATACCCCATCAACCTTGCTGTGTTGATAATCAAAACCACCAGTTA
GGGTATTTGAAATATTATCTGATTTCCATTCTTTGCTTAAACGGGTGTCAATAGTATGGG
AATATGTTTTACCATCAGCAAATAGGAAGCCTTTTTTAGCCATAGTATTACTTGCGCCAC
CTGTTGTAGGATCCCATTCCATGCCGTAGTAATAGGTTACAAATTGCTCTTTATCTGTTT
TGGCAAAGCGGTAGTTTTGTGAGAAAGTTAAATCATCGGTAAATTTATGAGTAAATTCAT
ATCCAATAGCATATTGTTTATTACTTACATAGTTACCGTCGTGTTCTCCGTAGTTAGTTC
GTGGAGAAATATTATAGGCTTTGATTAACTTATATGGTGGGAAAAATGCTGTTGTTGGCG
TGCCTACATCGCGATCAGCTCTTTGGCGGTTAGGTTAGTGGCTTGGGGAAGATGTTGCGG
AAGATAAGCGACACGTTTGGCAAACTCACGGTTTGACCAAGCGTCAAGCGGTTGGTTATC
AAAAAGAATTTCACCCGATGAAAGCAGTTGCTGTTTGGCAAGTAATTTGATTAACGTGGA
TTTGCCCGAACCGTTATGCCCGATCAATCCATACACTTTTCCTTGTTCAAATTGCACCGA
AATCGGCTGTAACAACGTACGATTTGGAATGGCAAAACTTGCCTGTTTAACCACAAACAT
AAAAATCCGAGTGAAATGTAAATTTATAAAATAGATTTACTTATTTATCTTTTTATGAAT
ATACTTTTTAATTGTGTAGAGCTTAATGCACTTCGTCAAAACTTATTTTCAGAACGCCTA
AAACATTGCCGTAATTTGCTTACTTTTGTGGAAAAGCCTAAAAAGATCTCTAATGCAATG
TTTTTCCAACAATTTTATCATTCTGCACTGCCAAAGACTTTTTCAGCACTGTTAGCCGAA
CCCCAAAAAGCTACTATTTCAATCTGGCAACGCTATTGGCTTAATGGTTTTATTATGCAT
TGGGTTTGGTTGTTACATAAACACCAGTTACATCTTGTGTTGAGCGAGCAAGGTACAGCC
TTGGATCTAACAACAAGCGGTAAGATCAAAGGATTTTTTATCAACTTAAGCTACACGCCA
GTGCGACAGGTACGCAATCAAACCGATATTCTCCACGCTTACCAACAGTTAAAACAATTT
CTTTCACCGATTTTTAACCGCTTAACTGCGGTCAGCCGCTTAAATGAAGCGGTATTTTGG
CATAATTGTGCCAACTTGATTGAATTTAGCTTGAAAGAGTTGGAATCGGAAGGCATTGAT
GTGAGTGAAACCTACCGTCAAATTCTGCTTGAAAAGAAATGGACAGAATACGAATGGTCG
CCTTTTTATAACGCCGTTGAATATATTTCCTTCCCCGAATTGCCTTTTCCACAGCCTGTC
CGCTTACGGAAAGTCTGTTGCCACGCCCACTTGGATAGCAAAAATGATTACTGTGGCAAT
TGCCCGAAATTGAAAAAACTGCCGAAAGATGAGTTGAAAGAATGGGTGAGTAAGCTCTGC
TAATCTTCAAAATCAAATTACTTAATTCAACTTTTACCTTTAGTGTTTACACATTCACTA
GATACTATCTATCATTCACAAGGCAAGATCTTAATTGCTAATCCACCTGTTGAAGTTTCG
CGGTATTTCGCATTCATATCTTTCCCTGTTTCATACATCGTTTCGATCACTTTATCTAGG
GTTACGCGTGGTTGTGTCGTTCGGCGTAATGCCATTCGGCTTGCATTGATTGCTTTTACC
GAAGCAATCGCATTGCGTTCAATACAATAAACATCGACTTGCAAGCGGTCAGTTTCTGCC
AATTTTTTGCAATCAATTAAATGATCAATAAATTCTTTACCCGCTTTCATCGGACCAACG
GTGTGGGAACTTGAAGGCCCAATTCCCACTTTAAACATATCAAAGACACTAATCATAAAC
ACACTCAAACATAAGCCACTCAAGACATATTTTAGCGTAAGTTCTCTATAAGAGGAATGT
TACCGATTTATGTATATCATTTTGGTTATAAGTTAGAGCCTTCAGTTATTTTAATTTTTT
CACTAAAAACGGTAGATTGAGCTGGAATTTTCAACTTAGGGAACTTATTATGCAATATTC
AAAACTCTTTCTCGGCTTGGGTTTTCTTTCTGCTTCATGTGCCGCGATTTCGGCACCGAC
AAATACATTGGTCAACTGTATTGCGACAGCACCGATGAAACTTAGTCCGGCAATTACAAA
TGATGCTAATGACTTCAATGCCAGCTCACAACAAGTCTATAACCGCTTAGTCGAATTCAA
AGCCGGTAAAATTGAAGTAGAGCCGGGTCTAGCCGAACGTTGGGAAATCAGTGAAGACGG
TTTGGTCTATACATTTTATCTACGCCAAAATGTGAAATTCCACAGCAACAAAACCTTTAG
CCCAACCCGCCCGTTAAATGCCGATGATGTGGTGTTCTCATTCCAACGCCAAGCGGACAA
AAATCATCCTTATCATAATGTTTCGGCAGGAACCTACTTCTACTTTAACTGGATGAACTT
ACCGAGTATCTTAAAATCCGTTGAAAAAGTGGATGACTACACCGTTAAAATTACGCTGAA
TAAACCGAATACGCCGTTTATTACCACGGTTGCCATGGACTTTTTATCTATTTATTCAAA
AGAATATGCCGATCAGCTTCTTGCCCAGGGTAAGCCCGAAACTCTTGATCAACAACCGAT
TGGAACGGGGCCTTTTATTTTCCAAACTTATCAGACCGACCACGCGGTACGTTACACTGC
TAACGTAGATTATTGGAAAGGCAAAGCAGACATTGAACGTTTAATTTTTAGCATTACCCC
TGATGCCGGAACACGTTATGCCAAGTTAAAAGCCGGCGAGTGTGATGTGATTGATTTTCC
GAATATCTCGGACATTGCTCAGATGAAAAAAGATCCTCAAATCAATCTACTTGAGCGTGA
GGGATTAAACTTAGCTTACATTGGGCTAAATACCACCAAACCTGAACTAAACAACGTAAA
AGTTCGCCAAGCCCTTCACCATGCTACCGATAAAAAAGCGATTGTTGATGCGGTTTATCA
AGGCGGCGGAACGGTTGCAACCAATCCGTTCCCTGATGCAGTATTAGGTTATAACCCGCA
TTTGCCACAATATGAATTTAACTTGGAAAAAGCAAAAGCATTATTGGCAGAAGCTGGCTA
TCCAAACGGTTTTGAAACGGAAATTTGGGTGCAACCTGTGGTTCGTCCATCCAATCCGAA
CCCTCGCCGCACGGCTGAAATTATTCAAGCAGACTGGGCTAAAATTGGCGTGAAAGCAAA
ACTAGTCACACATGAATGGGCGGATTTTAATAAACGCACCCGTGAAGGCGAATTTGCCGC
AGGTACTTATGGTTGGACAAGTCGTAACGGTGATCCTGATAATTTCCTATTCCCTTTATT
TAGCCAAGCAAATATCCCCGGCACCAATTACTCTCGCTGGACAGATGAAAAATTTGAGGC
GCTACTCGCCTCAGCGGTACAAACTCAAGACACACAAACACGTGCAAAACTATATCAACA
GGCAGTCGAAATTTTCCAACAAAACAGCCCGATCATTCCGTTTGCCCACTCCATTAACTA
CGTACCGTTAAATAAACGGGTACAAGGCTTTGTTCAAAATCCGTTTGGCTATACCGCATT
TTATGGCGTAAGTCTGAAGCCTTAATCTATTAGGGAGCTTAAAATATTAAGCTCCCTTAT
ATAAGTCTTTCTAAAAATAAATCGTTTACATCATTTACTTACTATTTTGATCCACAGTTG
ATAGAATCCTTTCATATCTACACTAAAAATAAGGAAATATTATGTCTAAACTCTTTCCCA
ATGCACAACCTCGTACCCAAGCCCCTTATCGTTTTGATATTGTGGGAAGTTTTCTACGTC
CTGAAAGCTTAAAACATGCTCGCCAACAATGCCAATGTGGCAATTTATCTTGTAGTGAAC
TGACTCAAATTGAAGATGCTGAAATTACAAAATTAGTTGAGCAACAAAAATAATAATAGC
CAGCTATTAGATGATATTGCTGATGCTTATAAATAGGCAATAGAAAAATTCTATGCATTA
GGTTGCCGTAATTTACAATTAGATGATACAAGTTGGGGAGAGCTTTGTTCAGAAGAGAAG
CGAGCTGCTTATCAAGCTCGAGGGTTCGATTTAGAACAACTCGCAAAAGACTATGTTTAT
TTAGTCAATCGCACCATTTCAGAAAAACCTGCTGACATGACAATTACTATGCATATTTGT
CGAGGGAATTTTCGTTCCACATGGTTCTCCTCCGGAGGATATGAACCGATTGCCGAAACA
CTATTTGGAAGCTGTCATGTTGATGGCTTTTTCTTAGAGTACGATAGCGATCGTTCAGGG
GATTTTAAACCGTTACGCTTTATTAAAAATCAGCAAGTTGTACTTGGGCTTATTACATCT
AAAGATGGCACATTAGAAGATAGAAATGAGATTATTGAGCGCATTAAAGAGGCTACGCAA
TACATAGACATTAACCAACTCTGTCTTAGTCCACAATGTGGCTTTGCATCAACTGAAGAA
GGTAACATTCTAACAGAAGAGCAACAGTGGAATAAATTAAAATTTATCCGAGACATCGCT
GAAGAGGTATGGGGTAAATAATACATTTAATTTATAAAGCGGTCGGATTTGCAAAATTTT
CGTCAAATCCCACCGCTTGTTAATCAATTAAGCCCTACGCCACGTTGTACCATTTGCACC
ATCTTCAAGCACAATGCCCATTGCGGTGAGTTTATTGCGTGCCTCATCGGCTACCGCCCA
GTTTTTGCTGGCTCTCGCTTCGTTACGTTGTTTAATGAAGGCTTCGATTTCTGCCACTTC
ATCATTATTGGCATCGCCTTGTAAGAAGGTTTCTGGATCTTGCTCTAACAAACCTAGCAC
GCCTGCAAGTTGTTTCAGACGAGCTGCAAGTTTGTTCGCTTCCGCCTGATTTTCTGCTTT
GAGTTTATTGACTTCACGAGCTAATTCAAATAACACCGCGAGTGCTCCAGGGGTATTAAA
ATCATCGTCCATAGACTCTTTGAAAGCGGTCACATACTGATCGTTTTCTGCAAGTTCAAC
ATTCCAATCACAGCCACGCAATGCCGTATATAAACGTTCTAACGCCTTGCGAGCCAAGCC
GATATTTTCTTCGCTGTAGTCCAACAAGCTACGGTATTGTGCGGTTAAGAAGAAGTAACG
AACACTTTCACAATCATATTTATTTAAAATATCACGAATGGTGAAGAAGTTATTGAGCGA
TTTTGACATCTTCTCTTCGTTTATCGTAAGCATTCCCGTGTGTAGCCAATAATTCACATA
ATCGTCACCGTGAGCACAGCAAGATTGTGCAATCTCGTTTTCGTGGTGAGGGAACATTAA
ATCCGAACCACCGCCGTGAATGTCAAAATGGTTGCCTAACTCTTTGCTGTTCATCGCCGA
ACATTCGATATGCCAGCCTGGACGACCTTTGCCCCAAGGGGAATCCCAGCTTGGTTCGTT
CTCTTTCGACATTTTCCATAATACGAAATCCATCGGGTTGCGTTTGACCGATTTAATTTC
AACCCTTGCCCCTGCTTGAAGCTGTTCAAGATTTTGGCGAGATAAGGCACCGTATTTTTG
GAAAGATTCGACATTGAACATCACGTCACCATCTTCCGCCACATAAGCGTGACCTTTCGC
TAAGAGTTTTTCGACAATCGCAATAATTTCAGGGATATGTTGCGTTGCACGAGGTTCAAC
ATCAGGGCGAAGGATATTTAACGCATCAAAATCTTTGTGCATTTCGATGATCATACGATC
AACAAGCTGATCGCAAGTTTCATTATTTTCTAACGAACGTTTGATGATTTTGTCGTCCAC
ATCGGTAATGTTACGCACATAGCGTAAGTTATAGCCGAGATAGCGAAGGTAACGTGCGAT
CACGTCAAAAGAAACAAAAGTCCGTCCGTGCCCAAAGTGACAGAGATCGTAAACCGTGAC
ACCACAGACATACATTCCAACGTGATCAGGGTGGATAGGTTTAAATTCTTCTTTTTCACG
TTTTAAGGTGTTATAAATTTTGAGCATTATTTCCTCTATTATTTAATAAAAAATTGTCAA
TCCATCTAAGAAAATAAGAGGAAATATTATATTTATATTCTTCATTTAATACCAAATTTC
TCTTTTAAATCGCTTTCAAATTTCTGTAGTTCTTTATTCAGTAACAATAATCTATCTGCC
TTTTCTTTAATTTTTTCCTGTCCTTCTAAAGTCGGGTTTTGCATAGTTTCTACTGATTCA
ATAATAAAATCATTTAATAAAATCAGATTTTCTTTAATCCTTAATTTCAATAACTGAATA
TCCGTATTTTTAACCTCTATCATCTCTAGATTTTGTATAATAGAAGATATTCTAGTTTTA
AAGATATTCAACCCCTCTTCAATTTCAGATTTATCTTGATCTGCTCAGCTTTTGTTGCAA
TTCTGCTAATACCTGTTCTTGCTTAATATTCCATAATACCAACTTATTAAAGTCTTCCAC
AGCTTCAATAGAAGCCGAACTCTCCACTGTATGCACATCTTCTTTTGATGTTTTTTCTAA
AGAAGTACTATTGATACTCTCATGCTTTCCGACATTATCACAAGAAGATAAAAACATCAT
ACATAATACTAAGGTAATAATTTTAATAAACTTATTCATTTCAAAATATCCAAATAATAC
TAAAAAATCTTTATTAAATATATTCATATAAATCATTCTTATCCAGTTATTACACACTTA
TTGCCTGCTGAATAAGTAGCTTTTTTACAAAACTATTTTGATTAGTTGCAGATAATCCAA
CACCTCTAACTAATTTTTTAAATGGATTATTGCCAGAGAAAAGGTGCTTTAAGCCCTCCA
TTGCAACTAAAACCTTTATCGCTTCTAACTTTCTAACTCGTTCAAATTGACGTAAATTAC
GGTACTCTCCTATATCTTTTCCAAAGGAGAGTAATTTCTGTAGCTCTTTTGCCAATAGAA
TAGCATCTGCAAAACCTAAATTAACACCTAAACCCGCTAGAGGATGGATCGTATGAGCTG
CATCACCAATCAAAGCAATCCTTTGCTGGGCAAAATCGCGAGCATAACGTGCGGTCAAAG
GATAAACATCCCTTTCACTTTGTAACTCACATATTCCTAATTGATTATCAAAAGCAATAT
TCAATTGTTTGAGAAAAGATTTTTCATCACTATTAACTAGTCTACTAGCCTCAAGTGTAG
GCAAAGACCAAACAATAGAACAAAGATGTTCATCTTTTAAAGGCAAGAAAGCTAAAATAC
TATCAGGCGAAAAAACTTGACGAGCCACTTGTTGATGCATTTCTGTTGTTCTCACATTAC
ATACTAATGCAGTGTGTTGATAATCTCTACTAATCAATGGAATTTTAGCTTGTTGACGAA
CCCAAGAATGAGCTCCATCTGCACCTATAACTAACTTACTTGTAATCATCTCTCCGTTTT
CTAGAGTTAAAAAAGCGCAGTTATCATTAATGCCTAAAAATTTAGGAGCATCCAATATCA
CTTCTACATTATGCTGATGAATGACTTGCTTCCATAGAGCATAACGAATCTGCTGATTAT
CAATAATAAATCCTAGCTGCTCTAGTCCAAGTTCTTTGATTACGGGATCTTTATTGTCAA
AACAGAGACTTGAAAAACTATCCTTTTCCCAGACATACATTTGGTCATAAGGAGATAAAT
CACTTTCAGAAATATGATACCAAGCACCTATTTCCTCAAGCATTCTTTGGCTAGTAAAAT
TAATTGCACTTACTCTATTACTGATTGACTTACTTAAATAGGGAACTGTTTTATCAATAA
TCTTGATTTGACAATTACTATTTGCAAGTAATCCTGCTAAAGCTAAGCCAACCATTCCTC
CACCAATGATGGTAATATCTGCTGTTTTCATTCTACGATGTCTTATAATGTTTTTCTAAA
CTACAGTGACGAACTCTTACTTTTTTGCCTTTACTTTCAATATATCTGGCTAATTTCTCT
GCAACAAATACAGAACGGTGCTTTCCGCCTGTACAGCCTATGGCAATCGTTAAATAACTC
CTATTATTTTGCTCCAATAAAGGCAACCACACTTCTAAATAATTACAAGTATGAGAAATA
AATTGATGGACTTCTGACTGATTTTCTAGAAAATCTATAACAGGTTTTTCTAATCCTGTC
ATAGGACGGAGCTCAAGATTCCAATGGGGATTAGGTAAAAAACGGACATCGAAAACATAA
TCTGCATCGGCAGGAATGCCATACTTAAAACCAAAAGATTCAACAATAATATTTAATTCT
TTCTCCGATGATCCATTTAATAATTCTCTTAATTTCTCTGCTAACTCATGTGAAGAAAAG
TACGTTGTATCAATAATATAATCCGCATGCTGAAATAATGGTTCAAGAAGATGATTTTCT
AAATCAATCACATTTTCTAAAGATAAATCATGGGTAGATAATGGATGTAAACGACGAGAG
TCACTATACCGACGGACTAAAGCCTTACGCTGACAATCAAGAAAGATTAAAGTTTTTGAA
ATGTGAGAGGGAAACGCATGTAATACTTGCTCAAGCACATCTGGATCTTCTGGTAAATTT
CTCACATCAAGGCTAACAACAACAGATCTCTTCAATTTTTCTAAATAATCTGTTAACTGG
GGAATTAAAGCAAGAGGAATATTATCCACGCAATAATACCCTAAATCTTCCAACGCTCTT
AACGCAACAGACTTTCCTGAACCAGATCGCCCGCTCATAATAATCAATTCCACATTACAT
TCCTCGATTCTAAATTTTTGTTTACCGAATAATCATAATAACTCAATATTTGCCAAATTT
CTTCTCTGGATAATGCAGCTCTTAGATGCTTTAACAAATTCTTATCACTTAATTGCTGTG
CTATTTCTCTCAAAGAATCCTTATATTCTACACAAATTTTTTCCGAAAAGAATATGGCAT
AAATAATATCCACATCCTTATGATCTATTGATTCAAAATTTATTCCTGCCTCTAGTTTCA
GGAAAATAGCAATTGGTTTCTCTAGCTGAAATTCTTGACTCATCAACAATTTTGCGTGAG
GTAAAGCCACTCCATTATTAATTCCGGTAGAACCTAATTTTTCACGTTTAAAGAAATAGC
TAAAACATTCTGCTGGATGAATACATAGTTTATCTGTAGGTGAAAGGCTATTATTTAATA
TTTCTGCCATCGCCTTCCCCAGAAACTCTAAAGCCTGTTTTTTATTAGAAATGGGAACAT
TGTAATGAATATTATTAATATCTAAAAATGTGGTTAATTGCATCATAAAAAATCAAACGA
CAAAAAAATATCTTAAGAATTTTATATTACAGTCTAAATTGCTCACCTAAATAAACTTTT
TTCACATCCTCATTATGTAAAATTTCTTGAGGAATCCCACTAGCTATCATCTGACCATTA
CTCACAATATAAGCACGCTCACAAACATCTAAGGTTTCTCTTACATTATGATCTGTGATT
AAAACACCTAATCCTCGTTCCTTTAAATTCACAATAATCTTCTTAATATCGATCACTGAA
ATAGGGTCAACCCCAGCAAAAGGTTCATCCAACAAAATAAACTTAGGATTAGCTGCCAAC
GCACGTGCAATTTCTACTCGACGGCGTTCACCGCCAGATAAAGATTGCCCTAAGCTGTGA
CGAATATGCTCAATATGAAATTCTGCGATTAATTCATCTGCTCTTGCTTGACGCTCTGCA
TCGGTTAGATCTTTCCTAATTTGTAACACCGCCATCAAGTTATCATAAACACTTAAGCGA
CGAAAAATAGAGGCTTCTTGAGGCAAGTAACCAATACCTTGTTTTGCTCTATCATGCATA
GGTAAAACACTGATATCTTGATCATCAATACGGATTTTACCATGATCGTGACGCACAAGG
CCCACTACCATATAAAAAGTAGTCGTTTTTCCTGCACCATTAGGACCTAATAGTCCAACT
ATTTCGCCTGATTTAATATTTAAACTTACATCTTTAACAACTTGGCGACTTTTATAACTT
TTAGCCAAATATTCAGCATATAATGTTGGCATACAGAATTCCTATTTCTTATCACTTTGC
AATTGGTTTGGAATTAATACAGTTTTTACTCTTTGTCGGTCATTACTCGTCGCTTTAAGG
TTCTGTTTTTTGACATCATAAGTAATTTTTTCTGCTTTAATGGCACTATCTAGCTGCTTT
AATTCGGCATTGCCTCTTAATATCAAAAATTCAGAATCTAAATCATAATGTACAGAATTA
GCCGTACCATTAACAATCTTACCATTATCAAGGGTCTGCTGAAAAACAACCGGTGTGCCA
AAAGCCTCAATAAGTTCCTTTTGAGTATCCCTTCTAATGATTGTAACTTTTTCTGCATTA
AGCTTAATTGACCCTTGAGTAATAACAACATTGTCGCTAAATGTCACAATATTTCTTTCT
ATATCCAATGACTGGCTACCTGAATCAATTTTGATGGGCATATTTCTATCTGTTTCCAAA
GCCTTAACCGATAGATTTACAAGACACAATGCAATTATTAATACAAGTTTAGTTCTAAAA
TTCATTCTATATCCCTATGTAAAACTCTAATTATTTATCAACATTAATAAATTTTGGTTC
AATATAAGTTTTCACATCTTTGGTTAAGGTTGCCGTTTGTTTTTTCAAATTGCCTTTTAA
GCCAATTCCAGTACTTGTAAATCCAATGCCTGTTGATTTCACCATACTGTCTGAAAAAAT
ATCTTGAGTATTTAAATCTATGCTTAATACTTCTGCTTCGATTTTCTGTAACCGAGAAGT
CGGATCTAAGCTATTAATTTTAATATTTCCACGCAAATTCAATATTTTGTCTTTGGTAAC
ATCTGCATAATCGGCTTCGACTTGCCACTGTTTTAATGCACTTTCTGCATCAAATAAATT
AAGTAATGGCTTTAGAAATTCTATTCGTTGCGTACTTTCGTAACGTTTAACCTCTTCTGC
TTGAGCAGAATATTGCGGCTTTCCATTTAAATCATAAGCACTTGTAGAAATCTTTTGCCC
TATATACTCTGCACTTCCTTCCTTTTTTATTAGCTGAGATAATCCAGTATCATCGCTTTG
TTGACTATAATACCAACCAGCAAGTACTGCTGCTAATGTGGCTAGAATAATATTTAAACG
GATATTCATACAATCTCTTCTTCGTTTAGATACGGCTGAGAATTTTAACATAAATTTCTA
CGGCAATATAGAACGAAAATTGCAAGAAAAGTTCATACAAAAAACCTCAAGGTAAGCCTT
GAGGTTTTTAAGCGATGTCTATGGAATTACTTCGCAGCTTTTAACTCTTGATAATATTTT
TCATAGAGCTCAATCGCATCACCCACATCATCTTGCCACTGGCTTTTTTGTAACACTTCA
GAGGTCGGATAAATTGCTGGATCTTCGGTAATCTCTTTTGGTAATTTTTCTAACGCTTTT
ACGTTTGAAGTTGGATAACCGATTTCTAATGTCAATTTCTCAGCCACAGGTGCACTCAAT
AAGTAGTTAATTAACTTGTGAGCTGCATCTGGGTTTTTCGCATTAGATGGAATTGCAAGC
GTATCCACCCATAATACTGGGCCCTCTTTCGGGAACACCATATTTACAGGAGCTTGCTCT
TTTTTCGCAATACGTACAGAACCGTTCCATAATTGACCCACTTCTACTTCACCAGAAATA
AATGAGTTAGCAGGGTTATCAGAGCTAAATGCTAATACGTTTGGACGTAATTTTAATAAC
TCTTCATAAGCCGCTTTAATCACTGCTGGATCTTTAGTATTTGGATCTTGACCTAATTTT
AATAAAGCAATGTTGAATACTTCACGAGCATCATCAAGTAATTGAACTTTACCTTTAAAC
TCAGGTTTCCATAAATCGCCCCAAGCAGTGAAATTATCACCTTTGTATGAATTAGTATTA
AATGCAATACCTGGTGCACCTAATAATTGTGGTAAAGAGTATTTATTGCCTTTATCGTAA
GGTTTATTTAACCAGTCTGGGTTAAGATCTTTGATCACAGGTAATTTGCTATGATCAAGC
TCCATTAACATACCTTCACGTCCCATTTTTGACACGAAGTAGTTACTTGGTGCGATTACA
TCATAACCACCATCTTTACCCTGAATTTTGAGTTTCGCATACATTGTCTCATTTGATTCA
AGACTTGAAACCACAACCTTAATACCTGTCTGTTTAGTAAATTCTTCTAACAAACCTTCT
GGCACATATTCTGTCCAAGTATAAAGATGTACAGTGTCATTTGCTAATGCACTATTTGCC
CCTAACATCACCATACCCGAAGTGAATGCAACAGCCCATTTTTTCATCAATGTGTTCTCC
TAAAAGAGTAAAATAAAGAAGAGGTTGGATTACTCCAAAAAACCAAGTCTTTCAAATAAA
AGACGGGGGCATTCTAAGCCCCCCCCTGTATTTTGCAACAACTTTATTTCAAAATAGCTT
ATTTTTTAAGCTATCAAGCCTAATATTACATTACTACTACGTCAAATTGATCTTGGTGAT
AATACGGCTCAATTTTAATTTCGACTTTTTTACCGATAAAGACTTCTAATTCCGCAAGCA
ATGCGTGAGATTCTTCATTAATCAAGTATTCCGCCACGCTACGAGAAGCATATACTACAT
AACGTTCCGACTTGTATAAATGATGAACTCGAACGACCTCTCGAACAATCTCATAACAGA
CTGTTTCAACGGTTTTTATCGTACCTCGCCCTTTACAAGAAGAACAATCGCAACATAACA
CTCGTTCAAGGCTTTCTCTGGTACGCTTACGCGTCATTTCAACCAACCCAAGTTGGGTAA
AACCATTGACATTTGTTTTGACTCGATCACCTTTTAAAGCAAGTTCTAAGGACTCTAGCA
CACGCTGGCGATGTTCTTCTTCCTGCATATCAATAAAATCAATAATGATAATACCGCCCA
AATTTCGCAGTTGTAATTGATGTGCGATTGCCTGTGTTGCTTCAATGTTAGTATTAAAAA
TCGTATGGGCAAGATTTCGATGTCCGACAAAAGCCCCAGTGTTAATATCTATGGTGGTCA
TTGCTTCTGTCTGCTCAATAATTAAATACCCACCTGATTTTAGATCGACACGTTTATCCA
AGGCTTTTTGAATACCATCTTCAATGCGATAAACATCAAAGAGGGGTAAAGTCCCACTAT
ATAAACTCACATTCTTGGCTAACTCTGGCATAAACTCAGCTAAGAACTCTTTTACCTGCT
CATAGGTCATTTTTGAGTCAATTTGAATTGAATGAATATGCGTTCCAACGAAATCACGCA
ACACTCGTTGTGCCAAAGCTAATTCCCCATAAAGTAAAGATCTCGCAGGATATTTTCCTT
TTCGCTCTAGTACTTTTCGCCATAACCGCTTTAAGAAAGCCGCATCTTGTTCAAGGCTCT
CTTCGCTCACACTGTCAGCAGCCGTTCTTACAATAAAACCGCCTAGCTCATCACAATACG
GCTCAACTAACGATTTTAAGCGATTACGTTCTTCTTCACTTTCAATGCGTTGCGACACAC
CAACATAGCTATTTTCTGGCATAAAAACCAAATAACGAGAGGGCAATGTAATGTCTGTCG
TCAATCTTGCCCCTTTAGTACCTAAAGGATCTTTAACCACTTGCACCACAATATCCTGCC
CTTCTCGCACTAACTCGCTGATATTTTTGACAACAAATTGCTTTTTCTCGCTTTCATCAA
CACATTCAGTGTGAGAAACAATATCTGATGCGTGTAAAAATGCCGCTTTTTCTAAGCCAA
TATCAACAAATGCCGACTGCATACCAGGTAAAACCCGTGTCACTCGTCCCTTATAGATAT
TACCGACAACACCTCGCTTTGCCTCACGCTCAATATGGACTTCTTTTAACACACCATTTT
CAACCAATGCTACCCTCGTTTCACTTGGGGTTACATTGACTAATAATTCTGCACAATTCA
TCTTAAATTTATCCCTAGAATCATTTACAAAGATACTAGTACTGATTTTCTTAAAATATA
CATAAATAGTTATTTACCATAATAGAATAAAGGTCCTAATGGCATCTGAGGAATACTAAA
TTTCTCAGGATAAATAACTTCAACCAAGTATAGTCCCTCAGCTTTCGCTGTTGGTGCAGC
CAACGTCCTATCTCGTTTTTCTAATAGCCATTTAATCCATTCAACAGGTTTATCGCCTCT
TCCAACCTCAATCAAACTACCAACTATATTTCTTACCATGTGGTGAACGAATGCATTCGC
TTGAATATCCAATATAATATAGTCTTGATGGCGACTCACAATGAGATGATGAACATTTCT
CCATGGCGTATGTGATTGACACTTCGCAGCTCGAAATGAACTGAAATCATTCTCTCCCAA
TAAAAACTGCCCTGCTTCATGCATTTTTTCATGATCCAGAGAATAGTGATAATGAGAAAT
CCCTTTCGGTAATATGGCTGAACGTAATTTATTATTATAAATAACATAACGATAGCGACG
AGCAAGAGCACTAAAACGAGCATGAAAATCGTCACTTACTCCAATAGCCCATTTCACCAC
AATATCTTCTGGTAAATGAGCATTGGTCCCTAAACACCAACTCTGCATAGGTCGATTTAC
ATCCGTATCAAAGTGTACAACCTGCCCAGTAGCATGTACTCCAGCATCAGTTCGCCCTGC
ACAAAACACTTCACAAGATGAATTTGCAATGACTGATAAGGCTTCTTCCAATCTTTGCTG
TACTGAATCAACATATTGTTGGCGCTGCCACCCACAATAACGGCGACCATCGTACTCAAT
TCCAAGGGCAATTTTCATTAGACAACCTAAAACATTTAATTAATCTGATTAACTCTTTTT
TTCATAAGAAAGTAACTTGATAAGTTACTATAGCTAAATCGTATTATTTATACCGCTGGC
CGTATCATTTAATGATTGACATCCAAACAAAAACAGCCAGTAAATCATTTTATTCAGAGA
TTAATTCGCTCTTCGGGCATTATGCCAAATTAGTATTTAATTTAAAACAACTACACAATT
TTGCCCCCGAATAGAATACAACATCAGTAAACTCATGCAGATATTGTAAAATTAATTATT
GTGGAAAAACTCAAATTCTTCCCTACTTTTACTGAACATTTGTTCTTTTAGAACGCCGAT
CAGCTCTTGTCTGACAACAGAAAGTTTTGGGCGTTCATTTTGTTGGAACATCACCGGGCG
GCAAAATTCCATTGCCTTAATGCCTAAACGAGCAGTGAGCAGCCCCACACCAATCCCTTG
TGCTGCTCGAACTGATAAACGAGCGGTGAGATTTTGTGAGAAAAAATCTAATCCAACATC
GCTGGCAATTTCTGTCACTCCTGCGAAGACCATATTGGTCATCACCATTCGGAACAGTTT
CAAACGGCTGATATAGCCCAATTCCATTCCGTAGGCTTTGGTGATTTTATTGACTAAAGC
AATGTTTCGCCACGCCACCATTAAAATATCCACCAATGCTAAAGGGCTTACCGCAACGAT
AATTGCATTTTCCGCCGCATTTTTGCTAATCATCTTTTTGACTTGGTTATCAATCGGGCT
TAACACATTTTCACTGAAAAGATACAGCACTTCTTTGCTGTTATAGGCTTCATCAAGCTG
AGACTGCCAACGTTGCTCCGCTTGTTGAACCATCGGTGTTTGAGCCAAATTTTTAGCCAC
CAATTTGCAAAATTCTCGTGCTTTTTCACCGCTTGTATCGGCTGTTTCCAGTAGTAATTG
TTGGCTCACTTGTTGATTATAATTGTGTTTACGCAACCAACGTAACTTCCGCCATTCATT
GATGATAGCACCAACACCAACCAAGCTGATACCAAAAAAGGCAACGGCAAAGGCAAAGTA
AATCCATTGATTTGCTTGCCAAGTATCAATTAACCATTGTACCGATTGAGCAATAGTCGC
AATGCCAAACAAGGCTAATGCCGCCAGAAATAACCTTAGCCAAAAGCGAGATGGTTTTAA
ACTTTCTTCAATAATCAGTTCTGCTTCAACCGCTTTTGGCTCTTCGTCAAGCTGAATATC
GGCATTGCTAAACTCTTGTTTAGGTTGATGTTTTTCGTCTTTTTCAACTATTTCTTCAGT
AAAAATACGTTTTTCCATTAAAATTTCACCGCTTGTATAATATGCTGTTTTAACCCTTCA
TAGCCGTGTTCTGTTTTGAGAATATCAAACAGTTGCACCGCTTCGGGATACTCTTTATCG
AGATAACGTAACCACTGTTTAATGCGTGCGACGTGATAAAAGCCGGTATCCAGTTCGTTT
TCCATATGCACATATTGAAATAAGAGCTGTAATACCTCGTTCCACGCCATTTTAGGCTGG
TTATATTTCACAACTTTGCTTAAATTTGGCACATTTAACGCTCCACGCCCAATCATTAAC
GCATCGCAAGCGGTCACTTCACGGCATTTTTTTGCAGAGAGATAATCCCAAATTTCACCA
TTCGCAATCACGGGGATAGGCAACCGTTTTTTTATCTCGCCGATTGCTTGCCAATTAATG
CGTTCCGCTCGATAGCCGTCCATTTTAGTTCTGCCGTGTACGGTAATTTCCGTTGCACCT
CCTTGCACCACCGCATCGGCGATCTCAAAGGCTTGTTCGCTACTATCCCAGCCCAGTCTC
ACTTTGACCGACACGGGAAGATGGCAAGGTACCGCTTCTCGCATTGCTTTTGTTGCTCGA
TAAATCAATTTAGGTTGTTTCAACAAGGACGCACCGCCGTTACTGCCATTCACTGTTTTA
GACGGGCAACCGCAGTTGAGATCAACCCCGTACGAGCCTAGTTCAACGGCAAGTGCTGCG
TTTTCTGCTAACCATTGTGGGTGTTGTCCTACAAGTTGTACACGCACAGGCGTACCCGAT
GGGGTAAAACCGTTATTATGTAATTCAGGGCAAAGGCGATAAAACGTTTTCTTCGGCAGT
TTTTGATCGACCACTCGCACAAATTCTGAAATGCACAGATCATAATCATTGACTGCCGTT
AATAATTGACGCACAAAAGGGTCTAACACCCCTTGCATAGGTGCAAGGATAACTTTTGGT
AAATTTTCCACAAAATCCGACCGCTATTAGTAAGAAAAATGGCGTAAACGTAGGTCAGGG
CGAGCAATTAAGTAGATGATTAATGCGGTAATTGCCCCTAGCGTATCGGCGAGCATATCT
TTTTGAGTGTCCCAAATGTCGCCTTGCGAACCTAAAAATTCAATGCCCGCATTGCCCCCT
TCAATTACCGCATATTGCCATTCGATAATTTCATAGGCAGCGGCAACCGACATAATAAAA
AAGAGCGAAAAGAAGAATGCTATGCCCAAGCCGCATTTACGTTTACGCAATAACCATTCT
GCCATTGGGAAACTATAAAAGCCGATAATGTAGTGAGCTACACGATCAAAGTGGTTACGA
TCTTCGCCTAAAAAGGTCAAATATTGATTTGCCCAGTCAAACGGCACATTCGCAAAGGTA
TATTTTGCACCGATTAGGTGCATAATCATCCACAGAGACATCAGCACATAGGCAAGTCCA
CTAAATTGAAAACGAGGATAAGTCACCACCAATAAGCCGAACACCACAAAAATCGGCATA
ACTTCGGCATACCACACCGCACGATCAGTCGGATTAAGTCCTGACCACACGGCAATTACG
ATGATTACAATAGCTAAAAAAAGCGGAACAATATGAGAACGGGTTTGCATTATTTCCATC
CTTTTGATTTACAAATAAGATCATAAGCGGCTTGAATTTGCTGTGCTTTTTCTTTTGCCA
CTTCCATCATTTCAGGCGGTAAACCTTTTGCGACTAATTTATCCGGGTGATGTTCATTCA
TTAATTTACGATAAGCACGTTTAACCGTGGTTTGATCGTCGCTTTCTGATACCCCTAATA
TACTATAAGCGTCTTTTAAACTTGGCCCGCTCGAACGCTGATAACCGCCATAATTTCCTT
GATATTGTCCTTGTTGGCTTGAGCCTTGCTGTTCATATTGATAATAGCCTGAGCGGAAAC
GTTGAGCCGCCGCCACCATTGCGATCATCTGTTCAAACTGCAAGCGGGACATTCCCAATG
TTTCAGCAATAGTGAATAAAATTTGCTGCTCATTGCCATCTAAATTGCCATCTTGTAATG
CGGCTTGCATTTGGACTTCTACGAAGAAACGCAATAAATCACGGCGTTGTCCACAGGCTT
CACGAAACTCTTGCATAACTTGGCGTAACGGGAAATTAGCCTCTTTTCCTAAAGTAAAGG
CTTTTTGAGCAAGTTGTTGATTATTCGCATCGAGTTTCATATTTGCCATAAGCTGACGGG
CGAGCTGAATATCATTTTCCGTTACTCGTCCTTTTGCTTTGGAAATATGTCCTAATACCG
CAAAAGTTGTCTGCATAAAGAGTGACTGACGAGTTAGTGCTTTGCCAAACATAGTTGAAG
ATACGCTACCTAGCTCATGCAGTTTTTTATCGCCCCAATGCCCAATAATAAGCCCTAGCA
AACCGCCAAAAAATCCGCCAAAAAACTTATAACCTAAAATGAAACCGAGAATTTTCCCAA
TAAATTGCATCTATTGCCCTTATTTACTTATTCAAAATTGTGAGCATTTTAACGGAAAAT
CCTTAAAAAATAATTAAGGAATGATGAATTTACACATAAAAATAAAGCCCCGAAAATTCG
GGGCCTTACTATTTGGCATTTTAGAAAACTAAAAATTAGTACTCTAACACTGCACGACGG
TTTTTAGAGTAATCAGCTTCTGAGTGACCTAATACTGCTGGTTTTTCTTCACCGTAAGAA
ACTGTTGCCACGTTGCTAGCACCTTTAGTTGCTAAAAAATCTTTAACTGCGTCAGCACGA
CGTTGACCTAAGGCGATGTTGTACTCTGGAGTACCACGCTCATCAGCGTGACCTGCAACA
GTTACTTTACCTTTAGATGCAACTAAGTATTGTGCGTGTGCATCTAAAAGTTGTTGATCT
TCAGCTTTTAGTGTGTAGCTGTCGAAATCAAAATATACAGTGTTGTAACGGGTTTGTAAA
TCTTGAACAGACATACCACCGAATGTTTGACCTGCATTAGCACTTGCATTAGCACTTGCA
TTGTCGTTTGAGCTGCTACATGCTGCCAAAACGAAAGCTGGTGCCGCAATCATTAAAACT
TTAGCTAGTTTTTTCATTTTTTTCTCCAAAAAGAATTATTGTTTAGTCAGATAAGGTGAC
CAAGCAGGGAATTTATATTGTCCACCTGCTCCCGGCAAATTAGCTTTGAAACGCCCATCT
GCGGACACCAATTGTAGCACTTTACTCACACCTTTGGTAGAGCTATAAATAACCATTGTT
CCATTTGGTGAAATACTTGGACTTTCGTCTAAAAACGTAGAACTGATTGCTTCTGTGCTA
CCTGAAACAAGATCTCGTCTTACAATTCTATCACCTGAAACCATGATTAAATTCTTGCCA
TCTGCCGAAATTTTACCACTGCCGCTGCCACCAATTAAGCTAGCACCGCCACCAGATGAA
CTCATTTGATAAACCTGTGGTAAGCCACCACGGTCTGATGTAAACAGGATATAACCACCA
TCTGGTGACCAGCTTGGTTCGGTGTTATTTCCTGCGTTACTGGTTAATTGTCTTGGTGAA
CCACCGCCCACCCCTGTTACATAAATATTTAATACACCATCTTGGTTAGAAGCAAACGCC
ACTCTTGAACCGTCTGGTGAGAATGAAGGCGCCCCATTATGCCCTCTAAGAGATCCGATC
ACTTTTCTTGCTCCCGAACGAATATCGTGAACAACAACCTGTGATTTTTTGTTTTCAAAA
GTCACATAAGCTAATTTTGAACCATCTGGTGACCATTCTGGTGACATCAAAGGCTCTTTA
CTTTTTACGATGGTAAAGGCATTAAAACCATCATAATCTGATACACGCAACTCGTAAGAG
GACACTCCACGTTGTACCACATAAGCGATTTTAGTTCTAAATGCACCACGGATCTGTGTT
AATTTTTCAAATACTTGATCGCTTACCGTATGAGCCCCTAAACGCATTTGGGCAGCTGGA
ACATTAAATGAACCTTGCGCAATCACATTTCCTGCTGCTCCTGAAGTTCCCAAAGTATCC
ACTAATTGATAAGCGATGTTATAGCCACCACCTACTGCAGACACTTGCCCCACAACCACA
TTATCAATGCCGATATTTGTCCACTGTTCAGGATTGACTTCTGCTGCTGAACTCGGTTGA
GCTGGTAAACTAGCACGATCAAGCGGTGTAAACTTACCACTATTTCTCAAATCATCTGCG
ATAATTTGAGCGACATCATCAGGTACGCCCCCCATTGCTTTAAATGGAATAACCGCTATC
GGTTGAGCCATACTCACACCTTGGTCAATCGAAATTCTGACATCTGACTCAGCTTTTACA
CCGACAGAAAAAAATAATCCGACAATACCAAGAATACTCGTTAAACGAGATACTAATTTC
ATCTTAACCCTCTAGGTTGAACTATTGAACTTTTAAACTAAAATCTAATGTTGGTGATCT
ATATTGCTGATAAACTGCATCTGACGGTGCAGGCGGCACTTTACGGGTTGCCACAATCGC
ACTTACAGCTGCATCACACACTGCTTTATCCCCTGAAACGACTTGATAGTTGGTAATAGT
ACCATCTCGCTCTAGGAAAATCTTCACATCACATTGTTTACCTGCAAAACTCGGATCAAC
ACGGTATTTTGACTGAATAAGTTTCTTAATTCGTTGCCCATAGGCATTACCATCAACATT
AGCACCCTGACCTAAACCTTTTGTACCGCCAGAGCCTTGTGAGCCGGCACTATTTTTATT
ACCGCCGTTGCTCGTGCCACCGCCAACTTCGCCACCACTTAAAAAATCATCAAGTACTTT
ATTATTTTTCGCTTTTTCAGCTTTTGCAGCCGCTTCTGCTTTCGCTTTTGCCTCTGCAGC
GGCTTTGGCTTTCGCTTCTTTTTCCGCTTTTGCCTTAGCTTCTTTCTCGGCTTTTTCTTT
CGCCTCTTTTTCTGCTTTGAGCTTCGCTTCTTTCTCTGCTTTTTCTTTAGCCTCTTTTTC
GGCTTTGAGCTTCGCTTCTTGTTCTGCTTTCTCTTTTGCTTCTTTTTCTGCTTGTGCTTT
AGCTTGCTGTTCTGCTTTTAGCTTTTTCTGCTCTTCAAGTCGTTTTTGTTGCTCTGCTTC
TTTTATTTTCCGTTCTTCTTCCGCTTGCTTTGCAAGGGCTTCTAAACGTTTTGCTTCGGC
TTCAGCTTTCAAACGAGCAGCTTCTGCAAGTTTACGTTGTGTTGCTTCTTCCTGCTGTTT
TTTCAACTGTTCTTGCTTAATTTGCTCTTGTTTCAATGCTTCTTGACGAGCCAATTCTTG
CTGACGTTTTTCTTCTTGTTGCTTCTGCTGAGCTAACTGAATTGCCTTCTCACGTTCTTG
TTGTTCAGCAATTTCTTCTGGGGTAGGTTTATTTTCAACCTCTTCCTTAACTTCCTCTTT
AGGCTCTTCTTTAGGTTCAACCTTCGCTTGCCCTTGCTTTTCAGCTTTTAATCGCCCATA
TTCAGCGGCTACCTGTCCAGTATCAACAATCACAGCTTCAAGAGATTCACTATCACCGCC
ACTTCCGCCAGCAGAAGCTAAGTGAGTATTAGTGAAAAAAGAACCCAGTATTAATAAGCC
TATCAACAATAAATGCAGTAAAACTGACACAATTATAGCGAGTTCTAATCTATCATTTTG
ATATTTCACGCTCTATCCTCGCTGACTATTTACCTTCGGTCATTAAACCTACGGTTTTGA
TCCCTGCATCTTTTAATAATGAGATACCTTTCATTACCTCTTCGTAAGGTACATCTTTAC
CACCTGCCACAAGGAATAAGGTATTATTGTCCTTTTGGAAAGCCTCACCAGCATAAGCAA
TGACTTCTTGCTCCGCTAAGTTCTCTTGTTCATTAACTTGAATGTAGTTTCCGTCAATTT
TCAATTTGTACAAAGCGACCCCAGCGATCTCTAAAATAACAGGGGTTTTATCTTCATTTG
AAACGGATTGACTATGGCGATCTTCAGGCAATTCCACTTCAACACTTTGACTAATAATCG
GTGCTGTTGCCATAAAAATCAGCAATAACACCAGTAACACGTCCAAAAATGGCACTATGT
TAATTTCAGATTTAATGTCATTACGTTTACGACGACGGTAAGACATAGTTTCCTCTTTAT
CTATCCATTCAAACTACCGCAACAAGCAGTAGCATTTCACTTAATTTTTACTTATTTTTT
CGCAAACGCTTGGCGATGTAGAATTGTGGTGAACTCATCAATAAAGTTCACATAATTCTG
CTCTAATTTGCCTACACGCAAGTTCAAACGGTTATATGCCATTACTGCAGGAATTGCTGC
AAATAAACCAATCGCTGTGGCAATTAATGCTTCGGCAATACCTGGTGCAACAGATTGTAA
GGTTGCTTGTTTTACCGCACTTAGTCCCATAAATGAGTGCATAATCCCCCAAACTGTTCC
AAATAAACCAATATATGGGCTGATCGAACCAACAGTACCTAAGAACGGAATGTAATTTTC
AAGTTCTTCTAATTCACGGTTTAATGCAAGATTCATTGCACGGCTAGAACCTTGAATAAT
TGACTCTGGCGAATCTGGGTTTGCTTGCTGTAAGCGGTTAAATTCTTTAAAACCAACGTA
GAAAATGTGTTCAGCACCAGTTAGACCATCTCGACGATGTTCTAACCCTTCGTGTAAACG
ATGTAAATCTTCGCCAGACCAAAAACGATCTTCAAAGGCTAAAGAATCTTTTTTAGCTCT
TGTTAATACGCGGCTACGTTGAATAATCACTGCCCAAGATAACACGGAAAAAGAGATCAG
TATTAAGATAACTAACTTAACAACAATACTCGCTTCCATAAATAATGAAACTAAATTAAA
TTCAGTTGCCATTGATAAAAACTCCAAATAAAACAATTACATTGAGATTATAGCGTTAAA
AGCCTGCTTAATATCTTCAGGTATGGCGATCGCTTTCATTTTTGACAGATCAACACTCAC
AACAACCACACTCACTTCACACAAGCGCTCTTCACCTCGCCATAACGTCTGTTTAAAGAC
TATTTTGGCACCCTTTAGTTCAGAAATAATGCTTTTAACTGTGAGAAAATCGTCTAAATA
AGCAGGTTTCTTATAGTCAATCTCCATTTTCTTCACAACAAAAGCTATTGATTGACTTAG
TAATAGCTGTTGAGAAAACCCTAACTGACGTAAAAATTCTGTTCTTGCACGTTCAAAAAA
ATGTAAATAACATGCGTGATAGACTACACCACCAGCATCAGTATCTTCATAATACACACG
AATAGGAAAATCCATTGCAATGCCCTATCTATCTTTCCAAAACGAAAAACGCCCCAAAAT
CAGGCGTAAATTGCTCGTCATTCTAGAGAGAGAAAAATCGTTGTGCAAGTATTTTTAGAA
ACAAATTGAATATAAAATAAGCAATATGATAAGAACCCGTTGCTTTGGGCTCTTAATTTA
AAGACTAATGCAATACGACTAATGCAATTAGTGAAGGTAAGATAATGATATACCCCAACA
ATGGCATAAAAACGACCTGCCATCTCATTGATTTAATCTCAAAGCCAAAACCATGAACAA
ATAAAATCAACATACCATAGAAAACCCCTACGACTAAGTAGGGAATTTTCCCTCCAAAAT
AAAGAGCAAAGGTGTTGGAATAAAGCAATATCATTGCAAACATTGCAATAGAAAGGATAA
AAGAAAGGGCTTGTAGCCAGCCCTTTCTTGTGAGTTGATAGAGTGAATTAATCATCTCAT
TACTCGTCAAATTTACCTGTTTTTTCAATACTTACAGTGATTACTGTTGCAAACAGAATA
GCAAGTAACACACCTAGTACCCAAGTTACATAAAACATATTGGTTCTCCTTAGTATAAAC
TTGCACTTTTCTCTTCAATATATTTAGCGTCAAGACGACCAAACATTTTGAAGTAAGTCC
ACACAGTATAAGCTAATACGATTGGAACGAAGATACAAGCTACCACAAACATAATCATTA
ATGTGTTATGGCTTGCAGTTGCGTCCCACATTGTTAAACTCATTTCAGGGTGAGTAATTG
ATGGCATTACGAATGGGAACATTGCAACACCAGCAGTTAAGATCACGCCAGCTTGCATAA
TTGATGAGCATAAGAATGCAAGTCCACCGTTATTTGCTTTAGAGCCAACCACTGTACCTA
ATGCACCGATTACTGCTAATCCAGGAATGATGAATAATACTGGCATTTCAAAGTAGTTTT
TGAACCACGCACCGCTTTCTAATACGACTGTTTTGTTCACTAAAGTAGATTGTGCATTGT
GATCTAAAACGCTAGTTACCACAAATCCATCTTTGAAGTAAACCCAAACACCAGCAAGTA
AGAATGCACCTAACGCCACTAAAGCGGTCACTTGAGCCACATTTCTTACACGGTTACGCA
ATTCGCCAGTTGTTTTCATTTGTAACCAAGTTGCACCTTGAGTGGTGAGCATCATTAAAC
TTACCACACCGCAAAGTAATGCAAATGGATTTAATAAGCCTAATAATTTCCAAAGGGTTG
AACCTTCGTAAGTTACTTGGTTTAACTCATTAAAGTGGAATGGTACGCCTTGTAATAAGT
TACCAAATGCAACACCAAAGATTAATGATGGAACGAAACCGCCAACAAATAATCCCCAGT
CCCAAGCATTACGCCATTTTTGATCATCAATTTTCGCACGGTATTCAAAGCCCACTGGAC
GGAAGAATAATGCCGCTAGAACTAAGATCATCGCCAAATAGAAACCTGAGAATGATGCTG
CATAAACCGTTGGCCAGGCTGCAAAGATCGCACCACCTGCAGTTAATAACCAAACTTGGT
TACCGTCCCAGTGCGGAGCGATTGAGTTAATCATTACACGGCGTTCAACATTGCTTTTAC
CTACCATTGGTAATAGGGTTAATACTCCCATATCGAAACCATCGGTAATCGCAAAGCCGA
TTAAAAGTACACCAATTAAAATCCACCAAATAAAGCGTAGAACTTCATAATCTAACATAT
TTTACTCCTACTTATTTCGCAGATTGTTCAAAGTGGTAACGACCTGTTTTTAATGCACTT
GGGCCAAGACGACCATATTTGAACATTAAATACATTTCAACTACCAAGAATACGGTATAT
AAACCACATAGCAAGCCGATTGAGATCCAAAGATCTGCCGCTGTTAATGCAGAGTTCGCA
ACCCCTGTTGGCAATACTTCGTACACTGCCCAAGGCTGACGACCATACTCAGCTAAGAAC
CAACCGCTTTCAATCGCAATCCAAGGAAGTGGAATACCCCATAACAATGCTTTTAATAAC
AATGGTTTAGTACCTACTGTACCGCGTACATTTTGAACAAATGCTGCGATAATGAGTAAT
AACATTAAACCACCGGCAATCATCATAATACGGAATGACCAGAATGTTGGACCTACGTTT
GGAATAGTATCCGCTGCCGCTTTTAAGATTTGCTCTTCTGTTGCATCAATAACTTTATCT
GTATATGGTTTTAAAAGTAAACCAAAGCCAAGATCTTTTTGAACCGCTTTAAATGCTTCT
TTATCTGCTTCAGTATAGTTACCAGAACGTAATTTTTCTAATAAACCATAAGCAACAATA
CCATTGCGTACACGTTGTACATTCTCTTCACGAAGATCTTTCAAACCTTTAATTTCTTTG
TCTAAAGAACGCGTTGCGATAATACCTGCAGCATAAGGAATTGAAATTGCCATTTCATTT
TTCATTTCAGCGGTGTTAGGAATAACAAACGCATTCCACGCAGCTGGAGCTGGGTGAGTT
TCAAATTCACCTTCCATTGCCGCCAATTTCACAGGCTGTGCTTTACCGATTTCATAGCCT
GACTCATCACCCATGATTAATACAGAAATGATGGCGACTAAACCGAAACTTGCACCTACT
GAGAATGAACGACGAGCAAATCCAAGATCACGACCTTTTAAGATATAGTATGCACTAATA
CCTAATACGAAGATCGCACCACAGGTATAGCCCGCTGAAACAGTGTGTAAGAATTTAGAT
TGTGTTACTGGGTTTAGCACTAAGTCAGAGAAACTGACCATTTCCATACGCATTGTTTCA
AAGTTAAATTCTGAACCTGCAGGGCTTTGCATCCAACCGTTAGCAACTAAGATCCACAAA
GCAGAGAAGTTAGAACCAAATGCGACCGCAAAAGTCGTTAGTAAGTGTTTACCTTTTGAT
AAACGATCCCAACCAAAGAAGAAAAGACCAATAAAGGTAGATTCTAAGAAGAACGCCATT
AAGCCTTCAATCGCTAATGGAGCACCAAAAATATCACCCACATAATGAGAATAATATGAC
CAGTTAGTACCGAATTGGAATTCCATTGTAATCCCTGTCGTTACTCCTAGAGCAAAGTTA
ATACCAAATAACTTACCCCAGAACTTTGTCATATCCTTATACACTTCTTTACCTGTTGTT
ACATATAAGGTTTCCATCACCACAAGAACGAAAGAAAGGCCTAATGTAAGCGGTACAAAT
AAGAAGTGATAGAGAGCAGTTAAAGCAAACTGCAAACGTGAGAGTTCAACAACGTCTAAC
ATCTCAAACCTCTTTATATATACAAGTCTGAATTATTGATTACAAGAATACCAAGTAATC
CCCCAATCAACATTGTTTTTGCACAGTTACCAATCAAAGATTAATAAGTAGCAATAATGT
CAAGAATCTATTCTACTCGTAAATAAGCAAATAAAAAATAGCAAAATTATTACATTGATC
ACATTTTTGAGCTAAATATTTAAAAAATATGAAATTTATATTGTTACAACTTGATATAAA
TCAAGTTAGGCAAAATACCACTCATTTATCTGCTTAGCAGCTTTGTAAATTATTTGTGAA
TAGAATTTCTAGATTTAACAAATTATTTACACCGTAGATAAAGATCCTTAAATAGTACGT
GACGATACCTTGAGATCTATGTTAATATGCGTAACTTTCATCTAACAGTTAAACTAATCA
TTAGGAACACTATGAAAAACGCTATTTTACGTTCAATGATTATCGCAACTGGTGCGTTAT
TCATTGCGATAAGTGGTTTCACTACTGAATTGAAAACATCTTCACTGGTAATGACCAAAC
CTCAAACCAATGGCATATTACCTGAACAGTGCCAAAAAATGTTTCAAGAAGTTGATAAAC
TGATTGCTGATGCAGAAAAACAACCTGGTACACATACTCAAATGCAGACAATGAAGAACA
AACTCTCTTCATCAAAACAACAGATCCTCAAATTAGATCTCATCATGCAGAAAAAAAGTT
GTAATAAAGGGCTGGTTGCGCTTAATGGACTGAAACACAATAGCAATGGAGAGTAAAGAA
CACGATCTATGTGATCTCATACCCTGCGATATTACTCCCGACAGTCTAAATATTTATAAT
GATTTCTTAATTGCTATTTTGTCTATTACACCAGCTCCTATATTGATAATTCTATTCATC
ATAATAGGTTTCCATATGAAATAAGTATTCTAAATTCATAAAAAAACTGATCTCATATCT
AAATATAACGATTTTTAATAGACTAAAATAATGAATAATTTTTGTTGATTAGAAAGTTAA
AGCCTTATAACAATAAGGCTTTAACCTAATTTTTATATAAATTTTTGTATACAATCCCTT
AAAAAGCTCTCTCATATGTCAGGAGCCTATTATAGGCAATGCTACAGATTAACTAACCGA
ATTCCAAATAGGTAAGTTAAAATCTTCTTATAATTTAATTCCAAACTTCTCTTCTATAAG
AGGAGCAAAATCCGAATAACCGCCAACGTGAACCTCATCTAAAAAGATTTGTGGCACAGT
CGCAACGGGTTTACCCACGCGCGGTTCTAAATCTTGTTTTTCAATACCTTCAGCGATCAT
ATCGACAAATTTAAAATCGAAATCAGGTAATTCTGCTTTCATTTTTTCTGCAAGCTGTTT
TGCTCGAACGCAATAAGGGCAACTTAATCTGCCGTAAATTTCTACAAACATTTTTAATCT
CCTATAAATTATTAGGGGCATTGTTGCCCCTACTTCTCATTACTTCGTGCTGGTACTTGT
CGTGGTACGACTTGCACGTTTACGTTCTACTTCAGTGAGTAATTTTTTACGAATACGCAC
TGATTTTGGTGTTACTTCCACTAACTCGTCATCATCAATAAATTCTAACGCTTGTTCCAA
GCTGAATTTAACTGGTGTTGTTAAGGTTAAAGCATCATCTTTACCTGACGCACGCATATT
GGTGAGTTTTTTCCCTTCAAGCGGGTTTACGGTTAGGTCATTTGAACGGCTATGGATACC
GATTACCTGTCCTTCATAAATTTCTGCACCGTGATCGATCATTAATTTACCACGATCTTG
TAGTGCATAGAGCGAGTAAGCAAGGGCTTTACCTGTGCCGTTTGAAATCAATACGCCGTT
AATACGCTGACCGATTTCACCTGCTTTTACATCGTCATAGTGGCTGAAACTTGAGTAAAG
TAAGCCTGTACCTGATGTCATCGTCATAAACTCATTACGGAAACCGATTAAGCCACGGCT
TGGAATAATGTATTCTAAACGAGTACGACCTTTACCATCTGGGATCATATCACGCACTTC
ACCTTTACGGATACCAAGAGCTTCCATCACAGCCCCTTGATGTTGTTCTTCAATATCAAT
GGTCACTTGCTCAAACGGTTCTTGTTTACAACCATCAATCTCTTTGAAAATTACTTTTGG
ACGAGATACCGCTAATTCATAACCTTCACGACGCATATTTTCGATTAATACAGACAAGTG
CAATTCACCACGACCCGATACGCTGAAAACATCAGAGTCATCAGTTTCTTCTACGCGTAA
TGCGACGTTATGCACTAACTCTTTCTTCAAACGCTCTAAAATTTGGCGTGAAGTAACGAA
TTTCCCTTCTTGACCGCAGAAGGGTGATGTGTTTACACAGAAGAACATTGTTACTGTCGG
CTCATCAACAGATAAAGCTGGAAGTGCTTCAACATTGTTGATGTCACATAAGGTATCTGA
AATGTTTAATTCGCCTAAACCTGTAATAGCAATGATGTCACCAGCATAGGCTTCGGTTGC
TTCATAGCGTTGTAAGCCTAAGTGACCTAACACTTGACCAACACGACCATTACGGGTTTT
ACCTTCTGCATCAATGACAGTCACAGGTTGGTTAGGTTTAACCGTACCACGTTTGATACG
ACCGATACCGATAACGCCTAGATATTTGCTGTAATCTAACTGTGAAATTTGCATTTGGAA
CGGTGCATCAAGTTCAACATCTGGCGGAGAAACTTGCCCTACAATGGCTTCAAAGAGTGG
ATCCATATTTGATGCAAGATCTTCGTGATCTAAACCTGCGACACCATTTAATGCAGAAGC
ATAAATAATCGGGAAGTCTAGCTGTTCATCGGTTGCCCCCAAGTTCACGAATAAATCGAA
AACTTGATCCACAACCCAGTCAGGACGAGCACCTGGGCGGTCAACTTTATTGATAACCAC
GATAGGTTTTAACCCGTGAGCAAAGGCTTTTTGTGTTACGAAACGGGTTTGTGGCATTGG
ACCATCAAAAGCATCCACCACAAGTAATACCGAGTCCACCATTGAAAGTACACGCTCAAC
TTCACCACCGAAGTCTGCGTGTCCTGGGGTATCGACGATATTGATACGATAGCCGTTCCA
GTTAATTGCAGTATTTTTCGCAAGAATGGTAATGCCACGCTCTTTCTCAAGGTCGTTGGA
GTCCATTACACGTTCATCTACATCACCACGAGAGGTATCTAATGTGCCTGAAAGTTTTAA
TAATTTATCAACCAGCGTGGTTTTACCGTGGTCAACGTGAGCAATGATTGCGATATTACG
CAGTTTTTGAGTATCTAATTGTTGCATTGAAATAACTTAATTGTAGGGTGGGGCTCGCCC
ACCGAGAATAAAAATGATGAGCTAAAGCTCATCTGACGAAATCCAAAATTGTGATGAAGA
TCACAAAAAGACGGGTGATTATACAGAATTTTGATTGAACTGACTAGAAAGCAAGCGGTT
TGTTTGAAGTAAAAATTTGCAAATTATTTCGAATAACTTACCGCTTGTATGAAAACTCAG
GCTTAAATAGGCTATAATCCCCACATAATTTTATTTATTGGAGAATCGTTATGCCTTTAC
TAGATAGCTTTAAAGTGGATCACACTCGTATGAACGCTCCTGCGGTGCGTGTTGCAAAAA
CAATGACAACCCCGAAGGGAGATACGATTACTGTGTTTGATTTGCGTTTTGTCCGTCCAA
ACATTGAGATTTTATCACCTCGTGGTATTCATACGATGGAACATTTATTTGCTGGTTTTA
TGCGTGATCATCTCAATAGCGATACCGTTGAAATTATTGATATTTCCCCGATGGGTTGCC
GTACGGGATTTTATATGTCGTTAATTGGTTCACCTTCAGCTGAAGAAGTGGCAAAAGCTT
GGGAAGCCTCTATGCGTGATGCGTTAGAGAAAGTGCCTGATGAAACTAAAATTCCTGAGT
TAAATGAGTTTCAATGTGGTTCATATAAGGAACATTCTCTTGCTGATGCACACGAAATTG
CGCGTAATGTGTTAAAACAACCGATTGGTATTAACCGTAACAAAGATTTAGCATTAGATG
AGAAATTGCTAAATCCATAGTTATTGCTACGGAACTAACAATAGTTTCTTTTCAAATGGT
AGGGGGCACACTGAGTGTGTCCGCTACATTTTATTACCTTGCAATTTTTACCCACCATAC
TTATGAGAAAAGCCCGTGTTAAATAAATTATTTGATTGGTTTGAAAATCGCATTAATCCT
TATCCAGAAGATATGCCGAATACGCCTCCAGCAAAGGTTATTTCTTTTATTTTTGAAAGC
ATCAAAGGAATGAGAAGCTATTTTGTGGCGTTTGATACTCGGACAAAGTATGAGCTTTTA
TCAGGACCAGGTTGAGCGAGCCTCCGCCTCTGATTTTATTCCGCTTCTCAGTGATGCTAA
AGGCAGAACAGGCTATGATGCACATGTTGGCGAGCGAGGGGGTAAACTGTCTGGTGGGCA
ACGGCAACGTATTGCGATTGCTCGTGTGATGTTGAAAGACGCACCGATTTTATTATTAGA
TGAAGCAACCAGTGCCTTAGACTCTGAAGTGGAAGTCGCTATTCAAGAAAATTTGACCGA
ATTAATGGAAGGGAAAACTGTCGTTGCTATTGCACACCGTTTATCGACCATTATGGCAAT
GGATCGCTTGATTGTATTAGATAAAGGCGAAATTGTTGAGCAAGGTAGTCACGAGGAATT
ATTAGCTCTCAATGGTGTCTATGCAAAACTGTGGGCTCATCAAAGTGGTGGGTTCTTGCA
GGAATTACAGGACGATATATAAGATAGAAGAACTATTTAAATCAAAGAGTTGGTAAGAAT
CAGGAATATAATTATTACCAACTTTTTGTTTTACAGCCCTATGGGGTTATTCATACTCTT
CTAACCAAATCGTTAAAATCGCTTCCAAGATATGTTCATTTGACGCTTCTGGATCATCCT
CAAAATCTTCCATCTCGCAGATCCATTTGTGCATATCAGTAAAACGCACAGTGGTTGGAT
CTAAATCTGGGTTCATATCATACAGATTTTCTGCGATCATTCTTACATCTGTCCATTTCA
TTAGTGTGCTGCCTCATTTGCGTGGTTTAAGTTATATTTTGGAATTTCAACAACGAGATC
TTCTTCACCCACAATACATTGACAAGACAAGCGGCTGTCGATTTCTAAGCCCCACGCTTT
GTCTAACATATCTTCTTCTTGATCTGATGTTTCATTTAAGCTGTCAAAACCTTCACGAAT
TACAACGTGACAAGTAGTGCAAGCACAAGAACAGTCACAAGCGTGATGAATTTCAACTCC
TGCATTGTGAGCAACTTCTAATAAGTTTTCACCTGTTTGAGCTTCAACAACCATACCCTC
TGGGCAAAATTCTTCGTGTGGAAGAAAAACAATTTTTGGCATAATGTCCTCTAATATCTT
CTGTTTATTTGTAGGGACACACTGCGTGTGTCCGTTATTTATTTTGCGGACACACGCAGT
GTGTCCCTACTGGATTTTATCCCATCACCTCATCAACCGCCTTACCTGCTAAGGCTTTTT
GAATGGATAAATTCATTCGTCTAGCGGCAAATTCTTGGGTGGCAAGATCAAGATCTTTAA
TACCTTGCTGGATAGCTTGGCGATCTGCTCCTTGTTTTGCGGAAATCAATTTCTGTAATT
CCGCTTCAATCCTTTTAAATTCATCAACCGAAAGTAGTTCTGCACCGTCTTCTTGCAACG
CAATAATCACGCTATCAATCACACGATCTGCCTCCACACGCTGTTCCGCCAGCTGACGGG
CTTCCATATCTTGCTTCGCATTCGTCATTGACGATTTAATCATTTCAGTGACTTCTTCGT
CCGTTAAACCGTAAGACGGCTTAATTTGGATAGACGCTTGCACTTTGGTTGATTTTTCCA
TTGCGGTGACACTCAGTAACCCGTCCGCATCAACTTGATAAGTCACGCGAATGTGTGCTG
CACCAGCGACCATCGGAGGAATACCACGCAAGGTAAAACGTCCAAGTGAACGGCAATCAT
CGACTAACTCACGTTCACCTTGTACAACGTGAACCGTCATCGCTGTCTGCCCATCTTTAA
ATGTGGTGAACTCTTGTGCTTTTGCCACAGGAATAGTGGTATTGCGAGGAATGATTTTTT
CCACCAATCCGCCCATCGTTTCGATCCCTAGCGAAAGTGGTACAACATCTAGCAACAACA
TTTCTGCATCAGGCTTATTGCCGACTAAAATATCCGCTTGAATAGCCGCCCCCAACGCCA
CCACTTTATCGGGGTCAATAGAGGTTAATGGCGTTTTGCCGAAAAACTCGCCCACTTGTT
CACGCACAAAAGGCACTCTCGTTGAGCCACCAACCATCACCACTTCACGCACATCTTGAG
CTTCTACCCCAGCATCTCTCAAAGCTCGACGACAAGTCATTAACGAGCGTTTTACAAGCG
GTTGGATTAGCTCATTAAATTGCAAACGGCTGATTTCACCCTGCCAATTTGCAAATTTTG
CAGTAAAACTGTCCGCTTGTGACAAGCCAATTTTCACTTGAGTGGCAAGAGTAAGTAGTT
CACGTTGCTGACTTACTGTATTTGGCTGAATACCTGCTTGTTCCGCAATCCAATTCGCTA
ACAGATGATCGAAATCATCGCCACCTAAAGCGGTATCGCCACCTGTTGCCAAAACTTCAA
ATACACCACGGCTCAGGCGTAAAATCGAAATATCAAAAGTACCGCCACCTAAGTCATATA
CGGCAATAACACCTTCTTGACCACTGTCCAAACCATAAGCAATAGCCGCAGCCGTTGGCT
CATTTAATAAACGCAACACATTGAGCCCTGCCAAACGAGCGGCATCTTTGGTACTTTGAC
GTTGTGCATCATCAAAATAGGCAGGCACAGTAATCACCACGCCAGCCAATTCACCCGCCA
AGCGTTTTTCTGCAAATTGATTTAAGTGACTTAAAATATCGGCAGACACTTCAATCGGGC
TTTTATTGCCTTGTGGCGTTTGAATTAACGGCAAGCCGTTATCCGTCGCAACAAATTGAT
AAGGCAGATTTGGATAACGCTGTTCAACATCTGCCAAAGAACGACCAATTAAACGCTTTA
CAGAAATCACTGTATGTTGCGGATCAGCTGCTGCTTGCTCAAAGGCTTCCACACCAACAA
CTTTATTCTCAGCCGCATAATGTACTACTGACGGCACTAACGCACGCTCTTTCTCATCAA
GTAATACCTGAGCTTGTCCGCTACGCACCGTTGCTACTAAAGAATTTGTCGTCCCAAGGT
CAATCCCCACCGCCAAGCGATGTTGGTGCGGCGCTGCCGTTTGCCCTGGTTCTGCAATTT
GAAGTAATGCCATTTTATTATCTCTCTATAACTCATTCCCCTCCCCCGTTTACGGGGGAG
GGCTAGGGAGAGGGGATTGTCCGTTAGGACAACTACAAGCGGTTTGATTTTGAAAAAATT
TTGCAAACTTCGTTTGCCCCCCATCCGCCTTCGGCACCTTCCCCCGTTTACGGGGGAAGG
GATTATGTTAATTCACCGCATACCCCATATCATCAGGCTCAAATGTCGCTTGATAATGGC
GTTCAATCGGTTGTTTTTGTTTTGTGTCTAAATTTATAACTTGATTGCCGTTTAAATCTG
CAATCTCAGCTTGCCAATTTTCACTACGCAGGCTGTGGTAAAAACTAGCAATATCGGCAG
TTAATGCCCAGCCGATAAATTGTGAATAATTTAAGCCAATACTTTCCCATTTCTGCTTTT
TCGGGTGGAAATAATGAACTAAACCGACTTTTTCGCCTAATCCGCCCCCGTTCACCGCAA
[truncated: 1,817,367 more chars]
