# Supplementary material for: Whole-genome sequence analyses of Glaesserella parasuis isolates reveals extensive genomic variation and diverse antibiotic resistance determinants
Source: PeerJ. 2020 Jun 22;8:e9293. doi: 10.7717/peerj.9293 (PMC7316082; doi:10.7717/peerj.9293)
Supplement: Supplemental Information 40 [file peerj-08-9293-s049.fasta]

>H157 Scaffold1
AGATAAACGTTTTATAACATTCATTACAAAAATAACGTTGAGTATTATTTTGTATATCAT
GTTTCTTTATTTTCTGACTTTGGCAAAATGGGCAGTTTTTTGTTCATATTTCAAAAAGAG
GGCTTAAATCCTTGTACTATAAGGCTTTAAACCACTTTTTAGCAACAAATTTGTCTATTA
CACCAATAAATTACATCTTTTATTAAAAAAGGTTAAAGCTTCATCAGGCTTTAACCTTTT
TACTATGTCGCTATGTTTTGGCTACTGCACTGTCAAAAAAATAAGCAACCCTTACCGAGT
TGCTTATTAATTTTACCGCTACATCAGGAATTAAAGTTTAATCCTTAGTATATTTCGCTT
CATCAAACTCTCTCAACGGCGTATGCTCACTACCTAAATAGGTATAGATCACAGGCAATA
CAAACAGTGTAAAGAGTGTACCGATAGCTAAACCTGCGACAATCACCATACCAATACTAA
AGCGAGCAATCGCACCAGCCCCTGAAGCATAAAGTAGAGGAATAAGACCTGCGATCATCG
CGGCAGTCGTCATCATAATCGGACGCAAGCGGATAGTTGCAGCGTGGAAAATAGCATCAC
GGCGAGATTTTCCGTGAAGCAACTGCTCTTCTTTTGCCACTTCACACATCAAGATACCGT
GTTTTGTTATCAAGCCTACGAGGGTGATTAAGCCTACTTGAGAATAAATATTCAAGGTTG
CACCTGATACTTTCATAATGCCCAAAATATTCATCACCAATAATGCACCACTAATTGCTA
ACGGAACAGAAACTAAAATCACCAACGGATCACGCCACGATTCAAACTGAATAGCTAAGA
CGATATAAATCATCACAACTGCCAGCGCAAAGGTAAACATTAATGCGTTACCCTCTTGGA
TATATTGACGAGATTCGGCTTTAAAATCGTATTGATAGCCTGATGGCAAGGAGCGAGCTA
ACTCAGCTTCAGCCCATTTTACGGCATCACCAATAGAACCCGACACCACACCGCCAATTG
TTGCAGAATTAAGCTGGTTCATTCGGCTGAGGGAAGCTGGTTCTGTACTTAATTCCATTG
TGACAAAAGAACCCAATGGGATAGATTGTCCGCTCGCTGTTGTCACATAGTAGTTCATTA
AATCTTCTGGATTTAATCGGTCATTTCTCACCGCTTGCGATACAATCGGATAAGCTCTGG
AATCAATATCAACACGAGTAACTATAGCCCCCGATAAGAACGAACCTAAAGTGCCACTCA
CCTGTTGCATCGTTACGCCATAAGTCCCCATTTTCTCACGGTCAAACTTCATCTTCATCG
TTGCCGTGTTAAATTCAAGGTCTAAGTTAGCGAAGAAAAATTGCCCTGACGCTTGTGCTT
TGGCTAAAATTTCACTAGCGACTTCTGCAAGTTTTTCATAGCTATCTGCAGTCGTAATAA
CCAGTGAGAACGGCAGCCCACTTTCACCTGTCTGAATTTCAGGGAAAGCAACGGCGTTAA
TATCCATACCAACCACTTGTTCTGCCATACCTGCAACAATGTCTTTCACTTCAAACTGCG
ATTTGCTACGTTCAGACCAATCTTTTAAAGAGATAATCGACAATGAACTGTTGCCACCGT
TAAAGCCTGCAATCGACATTGCACCGTGAACTTCAGGCAATTTAACCACTTTCTCATTAA
AAGGTTTCATCACTTCCTGCGTATAATCCAAGTTAGTATTTGCAGGACCAGATCCAAAAG
CAACCACAACACCACGGTCTTCAGAAGGTGCAACCTCACTAGACAATGAAGTAAACAAGA
ACGGTAAGCTCGCAAAAATAGCAATCGCAAAGAACAACATAAAGCCACGCACTGCCATCA
CTGCTGAAAGCATATTTTGATAACAGCTTGTCATCTTATCTAACATAGCGTGAATGCATT
TGACTAAACGCCCTTCTTCACCCTCTTTATGTTCTTTTAACACACGACTAGACATCATCG
GCGAAAGGGTTAATGCTGCAATCCCCGAAATAAATACAGCACCAGCAAGGGTTAAAGCAA
ACTCTTTAAACAGAGATCCTGTAATCCCTTCCATTAATGCCATCGGTGAATATACCGCCG
CAAGAGTAATAGTCATTGAAATGACAGGCAATGCAATCTCACGCGTCCCAATAATTGCCG
CATCAAAAGGCGTTTTACCCTCTTTAACGTGGCGCTCTACGTTTTCCAATACCACAATCG
CATCATCTACCACCAAACCAATTGCCAAAATCAATCCTAGCAAGGTGAGCAAGTTGATCG
AGAACCCAAGCATCTGTAATAAGAATAACACCCCAATCAATGAAATCGGGATAGTGATAA
CAGGGATAATCATCGCACGGAGTGAACCTAAGAATAGGATAATCACAATAAGCACAATGA
TTGTTGCTTCACCAATGGTTTTAATTACCTCAGAAATAGAGCTATTAATCGCAATAGTGC
TGTCATACAAAATCTCAGCTTTAATGGAAGCGGGCAGATTCTTCTCAATTTGTGCAAATA
ACGGATAGATATTTTTGGCAACGGTTAATTTGTTTGCCGTTGCTGCAGACTCAACAGCAA
TCACCACTGCATCTTTGCCATTTGCTGTGGCTCGAGCATTATCTGAAGATTTATTCAGTT
CAACGGTCGCAATATCTTTTAACTTAATTTGCATACCATCTGCTTTGGTTGCCACAGTAA
TGTTTGCCAGCTCTTCTACCGTTGGAGTTGTCGATAACACCTTGTTTTTATAGACAGTGT
AATAACCATTTGCACTGCCTGCCGCCGTCGAAAGGTTATTTGCACTTAATGCCGATAACA
CATTCGCACCTGAAAGGTTATAGCCAGCCATTCTATCTGGATCTAACCAAATGCGTAAGC
CAAAGGTTGAACCACCAAAGATACCAACGCTAGACACCCCATTGATCGTAAAAAATTGCG
GTTTCACCACGCGATTTAGGTAGTCCGTAACTTGTGGAGATGAAAGATCATCAGAGGTAA
AACGAATATACATAAACGCATCATTTGATCCCGATGATACGCTGATCGCAGGATCATCAA
TGCCACTAGGCAAGCTTCCACGAATTGCATTTACTTTAGAAGAAATATCCGATAACGCCT
CTTGAGGATTGGTATTTAACTTCATCTTTGCCGTTACCGTCGTAGTACTTGGTGAACTTG
ATGAAGTCATATAGTCGATGTTATCTGCCTGTGCAACAGCTTCTTCAATTTGTGACGTAA
CAAGTGCTTGCATTAAACTTGCATCTGCACCCGCATAATTAACACTCACAGTAACAATTG
AGATCGTCATCTCAGGATATTCACGCACTTGTAGCTTGCTAATAGACTGTAAGCCTAAGA
TTGTAATCAATAGGCTAATACAGATAGCAAGTACGGGGCGTTTGATAAAAATGTCGGTAA
ATTTCACAGCTTACCCCATTACAGTTTTGTTTTTGTCGCTGGTGCAATAACCCCAACAGG
TTGCACATCAGAAATTTGAATTAAGGCGTTATTTTTTAAACGTTGTAAGCCACCAGTGAC
AATCACATCACCGGCTTTTAAGCCTTTGCTCAAATGAGAATAGACTCCACTGCGTTCAGC
CGTCGTAACTTCCATCTGTTTAGCACGATAGATTTTATTGATGTCTAAACTTTTGTTCAT
TTCAGCCATTTTAGTCACTTTTTCCTTATCTTCATCAGATAATGGTTGAAGCACATAAAC
AGTTTCGCCATACATTGTATAAGTAACCGCAATTTGTGGCACAACAACCTGATCGTATAA
GGTTGGTAATGCAACATTTAAGCGAGCAAACATACCTGAAAGCAACTTATCTTGCCCTTC
TGTGATCACTGCTTCAAGATTAATCAAACCAGTTGATGTATCCACCGCAGGATCGATAGC
GGTAATTTTCGCAGGGAAAGTACGAGCAGGTAGAGCATCAATGGTTGCGGTCACTTTTTG
CCCAACAAAAATATCTTCTAAGTTAGTCTGAGGTAAGGTAAAACGAATTTTCATCGCAGA
CTGATCTTCCACACGCACAATTCCTGTGCCAATCGTCACATATTGCCCTACATTCACATT
CACAATACCCGCTTCACCGTCGAAAGGCGCATAAATTTGACGACGCTCAATCTGAGCTTT
TGTCGCCTCAATAGTCGCCACAAGTTGCTCATAAGTTGCTTTGGCATTATCAAATTCCGC
TTTTGAAGCACTGCTTGACGCTACTAAGTTACGATAGCGATTATAGTTTGCTCTCGCTGT
CGATAACTGAGCTTCTGTCGCTTTCAAACTGGCTTGTTCCGCACTGCTATCAATTTCAAC
TAATAGCTGACCTTTTTTCACTTTATCGCCAGACTTCACCAAAACTTTAGTGACCGTGCC
AGCCGCCTGTGAACTTAACATAGCCCCTTGATTCGGACGAATAGAACCAACTGCAGAAAT
AACAGGTGTCCATTCTCTATTTTTAACGGTCATCACTGTTACATTGCTCACAGGCTCAGG
CATATTCGCCGCAGCTTCAGCCTTTTTCATCGAAATAAACTGTTGCATACCAACAACACC
ACCAAACACGATAAGCACAACCAATAAGGTCACAACAATAGCAAACTGCTTACCCTTCGT
TGTCTTTTTCATATTTATTATCATATTTTCTCCATATCAATTTTGATTAAATCGTAATCG
CTTTCCAAGTACGGATAATCACTTCTTCAAGCATCTCTTGAGCATAAGGTTGATTTAACA
TTAACTGCTGATACATCAACTCCCACGCTGTTTTCATACTAATTGCAAGTAAAACAAAAG
GCGGTAAGTTCGCAATAATATTTTGCGATTGCCCCTGCTTGACAAATTTATTCCACGTCA
CCCAATCTGCATTCAAACATTCCACCATTGTCGCTTGAAATTGTGGTAGCGACTCGTACT
GATGCATATTTTTAACAATATTAGGGTTATCCAACATAAACTGTCAAGTTGCATTCCACA
ATTTTTTATATTGCTCAAACAGAGGCAAATCAGGATCATATTCCCGATCTACCGCAGAAT
GAAACGTATTAAACAAATACAACACAAGCTGATTAAGCAAAGTCTCTTTATCCTTAAAAT
AAAGATAGATCGTACCCACAGATACCCCAGCTTCTTTTGCAATTTTGTGGGTCGAAAGAT
TTTGAACCCCTTCTTTTGCCATCAACCTATCTGTTGCATTGAGAATACACATTGCCACCT
CATTTTGAGGCAAAATATCCTTAAACATAAAAACAACTCAAGTTACTGAACGTTCGTTCA
TTCTACTGAGAAAAAAAGATTTTCGCAAAATTTAAAGTTTAAGTTTTGTAAATCATAGAT
TTACGCAAACGGTTGCGTTATAATTATCCCTATGATCAAGTAGGGACGCCACGCCTGGCG
TCCACTTAATTCAATCTTATATACATATTCAAAGGACACCAAGCGTGGTGTCCCTACATT
ATTTTTATTCAAATACAAAGGAACCCATAATGGCTCATCGTCCAATCCAACAAGTATTAT
TAAGTGTGTCTGACAAAACAGGCATTGTCGAATTTGCTCAAGGCTTAGTTCAACGTGGTG
TAAAACTACTCTCAACCGGCGGAACAGCAAAATTACTCGCAGACAACGGTTTACCTGTAA
CCGAAGTATCGGACTACACAGGCTTCCCAGAAATGATGGACGGACGTGTTAAAACCCTAC
ACCCGAAAGTACACGGTGGGATCTTAGGTCGCCGAGGCACAGACGATGAAATTATGGCAC
AACACAGCATTGAACGAATTGATATGGTCGTGGTTAATCTCTACCCATTTGCCGCCACCG
TTGCTAAACCGAACTGCACCCTTGAAGATGCGGTCGAAAATATCGACATCGGTGGGCCAA
CAATGGTGCGTTCTGCCGCGAAAAATCATAAAGATGTTGCGATTGTCGTCAATAACAACG
ACTTTAACGCTATTCTTGCTGAAATGGATCAAAACCAAAACTCACTCACCTTAGAAACCC
GTTTCAACCTTGCAATCAAAGCCTTTGAACACACCGCTCAATACGACTCAATGATTGCCA
ACTACTTCGGACAAAAAGTACCGCCATATCAAGGTGCTGAGGAAGAAGATATTACCCAAG
TCTGCGGACAGTTCCCACGCACATTAAACTTAAATTTCACCCGTAAACAGACAATGCGTT
ACGGTGAAAACAGCCACCAAAATGCCGCATTCTATGTTGAAAACGAACTCAAAGAAGCAT
CTGTGGCAACCGCAGTTCAACTGCAAGGCAAAGCCCTTTCTTACAACAACATTGCTGATA
CTGACGCAGCCCTTGAATGTGTTAAAGAATTTAACGAGCCAGCTTGTGTGATCGTTAAAC
ACGCCAACCCTTGCGGTGTCGCTCTTGGCAAAGATATTTTAGAAGCCTACAACCGAGCTT
ACCAAACCGACCCAACGTCTGCCTTTGGTGGCATTATCGCCTTTAACCGTGAATTAGACG
GCGAAACGGCACAAACAATCGCAGATCGCCAGTTTGTCGAAGTGATCATCGCCCCAACCA
TCTCTGAAGCAGCCAAAGAAGCCTTAGCGAAAAAGAAAAACGTTCGTGTATTAGCGTGTG
GCGAATTTAGCGAAGCACAACCACGTTTAGACTTCAAACGTGTCAATGGTGGCTTACTAG
TCCAAGATGCCGACCAAGGACAAGTTGCTGTTGAAGATTTACAATTTGTGTCTGAACGCA
AACCAACCCAAGAAGAATTAGACGATTTACTCTTCTGCTGGAAAGTAGCGAAATACGTTA
AATCCAATGCGATTGTCTATGCCAAAAACAAACAAACGATTGGTATCGGCGCAGGACAAA
TGAGCCGAGTGTATTCTGCGAAAATCGCAGGGATCAAAGCGGAAGACGAAAGTTTACAAG
TGGCAGGCTGTGTAATGGCATCTGATGCCTTCTTCCCATTCCGTGACGGCATTGATGCCG
CGGCAAAAGTCGGTATTACTTGCGTTATCCACCCAGGTGGCTCAATGCGAGATCAAGAAG
TAATTGATGCTGCCAACGAACACGGAATGGCAATGGTACTAACTGGAATGCGTCACTTCC
GTCATTGAAATCCCTATCAGCCTTTTGGGAACCTTCCTCCGTAAGCGGGGGAAGGTATGA
AAACAAATATATTCTGAAGATATTTATGATGTAATTCGCTCGAATCCAGCTTCAAGATCA
GCAATCAAATCTTTCACATCTTCCAAACCAATATGAACACGAATCAGCGTCCCTGTTAAT
TTACGTTCAATGGCTGGGCGAATACGTTCAATCTCTTTAGGTTGATTAGCCAAAATTAAC
GACTCAAATCCACCCCAAGAATATGCCATTGAGAAAACCTCAAAATGGTCGAGAAAATTC
GCAAGCTCTTCATCAGATAAGGTTTTGCAAAGTTCAAAGGAAAATAGACCGCTTGAACCT
TTAAAATCACGTTTAAAATATGTATTTCCTGGACAGCTAGGCAGAGCAGGGTGATAAACC
GCTTTGACTTCAGAGCGTTGAGCCAGCCATTGAGCCACAATAAGACTACTTTCTTCGTGT
TGTTTTAAGCGAATACCTAAGGTACGTAAGCCACGAGTGGTGACATAGGCAGAATCAGCA
TCAACCATTTGCCCCATTAAATAAGAGTGTTCGCGTAGCTGATCCCAACAACGAGCATTT
GAAACGGCAGTACCAATCATTGTGTCAGAATGCCCCACAAGGTATTTTGTTCCTGCTTGG
ATTGAAATATCAATGCCGTGTTCAAGAGCTGGAAAAAGAATGCCTGCAGACCAAGTATTG
TCAATCATAATCACAATTTCAGGGTTGATTGCTCTTGCAGTACGAACAATCGTTGGAATA
TCAGGAACTTCCATGGTTAGTGAACTTGGCGATTCGAGAAAAAGCACTTTGGTATTCGGC
TGAATTAGCGTTGCAATTCCTTCTGCCATTAATGGATCATAGAAAGTGGTTGAAACCCCC
ATTTTCTTTAATACGATACGACAAAAATCTTGCGTTGGTTCATAGGCTGCTCCAGTCATC
AGAACGTGATTGCCTGGTTGTACAAAGGATAAAATCGCATTACTGACCGCCGCTGCACCG
CAAGGGTAAAGGTAGCAACCAGCTCCATTTTCTAGTTCACACATTGCATCTTGTAGAGCA
AAATGAGTTAGTGTGCCACGTCTGCCGTAAAATAAAGCCCCTTTATAGCGGTTTTTGGTG
GCTTCTTTTTTGTCTGCAACAGAATCAAATACAAGGGAAGAGGCTCGTTGAATAACGCTA
TTTACAGAACCTTGGGTGTAACGTTTTTTTCGCCCTGCGTGAACAAGTTGAGTTGCTAAG
TTGTGCTTTGTCATATTGATGTCCATTTTTTATGTTTTGGGTTTACAAATTCAGTGCCTT
TATTTTGATAAGAAATACCTTCTAATTCAAGTAGATAACGTTTAGCGGGAAGCCCACCAC
CAAAACCAGTAAGCGCTTGCGTTTTGCCTAACACTCGGTGGCAAGGTATTAAAATCGAAA
TCGGGTTGCGTCCAACAGCTCCTCCAACAGCCCTAACGGCGTTAGGATTATTTAACTGCT
TGGCAATATCTCCGTAGCTTACCGTTTTACCATAAGGAATCTCAAGCAATATTTTCCAAA
CAGCTTGCTGAAAAGCAGTACCCTGAGGGTTTAAAAAATCTAGCTGACAAAACGCCACGT
TTTCCCCTGAAAAATAGCGGTTTAATACTTGCACTGTTTTGCAAAATAGTTGTTGAATTT
CACCGCTTGCCTGTTCTGAACTTTTCCATTGTTGAAAGTTAAGTGTTTGTTGCTCTTGTT
CAAATTCAATGCCAAGTAAACCTGTTTGGTTTGCAATAAGAAGCAATTTCCCCACTGGCG
AATCATAAAATTGATAGAATATCTGAAATTTCATAGGATTATCCTAAAACAAAAGGCGTG
TCACTTAGTGTACACGCCTCAGGTTGCTGACAAACCATATATTAGATGGATTGAATATTG
TAGGGTGGGTTTTAACCCACCAATAAAATCAATATGTTACGGCTATATGGTGGGTCAAGA
CCCACCCTACAAGCTACTTTAGCAATAATCTGACGCGTGTCACTTAGTGTACACACCTCA
GGCTGCTGACAAACCATATATTAGATGGATTGAATATTGTAGGGTGGGTTTTAACCCACC
AATAAAATCAATATGTTACGGCTATATGGTGGGTCAAGACCCACCATACAAGCTACTTTG
GCAATAATCTGACACGTACCACTTAGTGTACACGCCTTTGAGGTTACATCAAATGAAAAT
TAGAATTTATAGTTTACGTTTAAGCCGTAAAGGTTAGCAGTTGATTTAACTTTAAATTCA
CCCACTGCACTTGTAACTTGGCTCTCAGTAAAGGTATTTTTGCTACCACGCAAATGTGCA
TAAGCGAGGTCAACAGATAAATTCGGGGTAAAGCGATAAGTTGCACCTAAAGTGTACCAT
GTACGATCTGTATCAGGGATTGAGATAGATGGATGTGCCACGCTTGCACTTTCATCATAA
GCAATACCTGCACGTAATGTTAATGCCTCAATCACATCATAAGACATACCTAACGCAATG
CGAGAGTTATTATTGAACTTCTCATCTTTTTGTAACAACACTTTACCGTTGTTATCTGTT
GCACGAAGTTCTTGGAAGCTATTCCAATGTGTCTTTTTATAGCTATATTGTACAGCCAAT
TTCTCAGTAAGTTTATGATAACCTGAGATTTCCCAATATGCTGGTAACTCAAGATTTAAG
CGACCTGGAATTTCAACATTGGCACTTTGAGTACCCACATATTTCCCTTTGAAACGTAAA
TCCACTGGAGAATGGTATGCAACACCAAGACGGTTGTTTTCATTAATATCATAGCTTAAG
CCCACATTCCAACCAAAGCCCCATTTATCGCCTTTTAATCGACTTGCTGTCGCTGTCGGT
GCCATAGGATTTAAAGCACCAAAATGGCGCTCTAATGTTGCTTTTGCATGTACTGCATTT
AAGCCAGCACCAAAGCTAAATCCGTAGCCAAGATCATAAGCACTGCTGAAGTTATAGTTT
ACCGCACTAAGTTCTGTTTTACCTGCTAATACGCCAGCACTATAGGTTTTCTCAAATTCT
GATTTTAAGCCATAATTAACATTAACACCGCCACCCACAGCAAAACGCTCAGAGATTGGG
GCAACAACATATAAATTAGGGACAATTGCACTTGGAATAATATCTTTTGCATTTCCTGTT
GCTGATGATGGAATCGCTCTTCCATTAAAAGAACCTTCAACATCAACATTAGCATCAACA
TAAATCCCACCTGCAGAAATTTCTACTTGTTTGAATTTGGTCATTAATGCTGGGTTTGTT
GCCACAACAGAAGCATTATCTGCAACTGCCGCATTACCAGCATACGCCATACCTAAGCCA
GAAGTTGAAATTTCAGCTAATTGGAACGCTGCCGCAGAAGCACCAGCTGCAGAAAAAGTA
AAGATAGAAGCAAGAGCTGTTTTAGTAAATTTATTCATTAGGTAATCCTTTATAGAATCG
ACTGTATCAAAATTAATTTATTTCACGTAAAAAAATAAATTAAAGAACTGAAATGAAAAT
ATATTGTTATTCTACGTAGCTTAATCATCGGTCGCAATAAAATTCCTCTAAAATACAAAG
AGTTCCGACCAGTCAAATAAAAAGATGATATCTTAAAATGGATGTTTTTTAAACTAAAAA
TTGTTGTTGTTGTTGTTGTTGTTGTTGTTGTTGTTGTTGTTGTTGTTGTTGTTGTTGTTG
TTGTTGTTGTTGTTGTTGTTGTTGTTGGAAAATGGTAGTATAATCAATGGTATAAGAATA
CAGTTTGCCAGTTTCGAGAGGTAAAATATGTTCGAATGTAATTCAAGTTCCTGCTGTTCT
ATTGATGTGGGAACTATTATTGATAACAGTGATTGTGCTGTAAATTTTACTCAACTTTAC
ACTACTAAAGCAGAAGCTGAAGATGCTTTAGCATTTTTAACCAGTAAAGCTCGATCAACA
GAATCTGAGCCTTGTGAGATTAGCAGTGAAATTATTTCTACAGAAAATGGCTTCCAACTT
ACCGCTTGTTTCAAGTTTAGCTACCAAGTTGAATCAATGATTTTTGAGTTGGGAATAAGA
TAGCGAAGCGCTAGATAAAACTCACATAAACAGCTAGGCAATTCGGAGCTTAATATGAAT
GAAATCACAAGTCTTAGCCAATTAGATTTAAATGGCAGTTATAGCTATGGCGATTATTTA
AAATGGAAATTTCAAGAGCGCGTTGAAATTATCAAAGGCAAAATAATGGCAATGTCGCCA
GCGCCTAATCGATTACATCAACGGATTTCGATGAAATTAACAAAAGCATTCTTAGATGTT
TTTGATAGTCATCAGTGTGAATTATATGTTGCTCCCTTTGATGTTCGTTTTCCAGACAGC
AATGGCAAAATCAAAACGGTAGTGCAACCCGATTTGTGTGTCATTTGTGACCCGAATAAA
TTGGACGAAAAAGGCTGTATTGGCGCGCCAGATCTAATCGTTGAAATTCTCTCCCCTGGT
AATTCAAAAAGAGAGATGAAAGACAAATACGAACTCTATCAAGAACAAGGCGTAAGTGAA
TATTGGATAGTCCGCCCTGAAGAACAACATATCCAAATTTATGTGCTAGAAAACGGACGC
TACATAGGCGTGCAACCTGTCGTGGAAGGCGATGTAGTTACATCAATAAAATTTCCAGCG
TTGAGTTTTGATACGAGTGGGTTGTATGAGTTGTGATTGAAATTAGGGGAATGTATACAA
ATATACAAAAAGATTTCCCCCATCCGCCCTTCGGGCACCTTCCCCCGTAAACGGGGGAAG
TATTAAAAAAGTAATGTAGTCCGAAGATAAAAATTCTTCCCCCATTTATGGGGGAAGTCC
CCGAGCGATAGCGAGGGGGATGGGGGCATGTAAAGGAGATAAATATGAAAAAAGTAGCCA
TTATCCCAGCAAGAGCTGGTTCAAAAGGAATCAAAGATAAGAATCTACAGCTTGTGGGGG
GAATTTCTTTAGTAGGGAGAGCGATTTTAGCCGCTCAAGAATCAGAGGCTTTTGACGAAA
TTATTGTAACCTCAGATGGCGATAAAATTCTTGCAGAAGCAGAAAGATATGGCGCAACAG
CATTTCGTCGCCCTGCTGAATTGGCTCAAAGTGATACTAGAACAATTGATACTATTTTAC
ATTGTGTTACAACGCTTGGATTAACAGAGGGTGTCACTGCGCACTTTCAACCTACCAGCC
CATTACGTTCAGGTTTGGATATTCGTAATGCCATGGAATTATTCTTGGCAGGAAATTGCA
AATCAGTCGTGTCAGCATGTGAATGTGAACACCACCCGTATAAATCTTTCATTTTGGACG
AAAATCACAAAATTCTACCTATTAATCAATTAAGTGATTTTGAAGCTCCTCGTCAGTCAT
TACCTAAAGCTTATAGAGCAAATGGCGCAATTTACATCAACGATACCGCAAGTTTATTAA
AAGAAAAAAATTTCTTTATTCCCGAAGTGAAGTTTTATTTAATGCCAAGTTACCGCTCTA
TTGATATTGATACAACATTGGATCTGCAACTTGCGGAAAGTTTGGTAAACAATGAAAGTT
ATTAAAGATAGTGCAATCTATCTATTTGGAGAGTTAGTTTCAAAATCAATTCCTTTTCTT
TTACTGCCCTATTTATCTAGAAAATTAGGTGTAGAAGGATTTGGAGAACTCTCTTATTAT
CAAACATTTTTAGCATTATTTGCTATTTTTATTGGACTAAGCCAAGATGGTGCTGTTGCA
CGCTATTTTTATCGATATGGAAAACGTTCTTTAGATTTAGTGGTAACAACCGGGTATGCT
TATACTATTACGATAGGAGCTTTAGGGCTAATTGCCTGTTGGGTAGCAAAATCTGAAATT
ATGTTTTATTTAGTATTAAGTAGCATATTTCAAGTATTTCTAGTAGTACAACTTAGTATA
AGACAATGCCAAAAACAAGCGCTTCCTTATACGCTAATTCAATTAGGCTCTGCCATAACC
AATGCAGTATTTACAGTATTAATGTTAGAAATCTATGAAACAGCATTGGTAGAAAAGCGT
ATTATTGCAGTACTATGTAGCAATATTTTTATTGCTGTTCTAGCTTATATTATTTATAAA
CGAAAAACAGCGACTAAAATTTTTAGCATCGCACAATATAAACTCGCATTATGGTATGTA
ATTGCTTTCGGATTTCCAATGATATTTCATCACGGAAGTTTCTTTATAAAAGGGCAATTG
GATAGAATCTTTATTTATCACAGATTTAGCGAAGCTGATCTTGGTTTGTATGCGATGGGG
GTGCAAATTGCGAGTATTTTGTCAGTAGTCATTTTGGCAATAAACAAAGCATTAGTTCCT
TATTTATTTGAAAGATTAAAACAAGGCACAGTAACATTAAAACGTTTACAAAAATGGGCA
ATGTATTCACTGTTTATTGTACCAATACCTTCATTGATAACACTATTAATTCCTGAACAA
CTATTTTTATGGTTGTTAGGTGAGCAGTTTCAGGGAGTGAAATACTATGTGGCACTATTC
TTGCTTTCAACAAGTTTGATTATTCCCTATTTATTTTTAGTAAATTATTTGTTCTATCAC
GGAAAAACAAAACAAATTTCATATTGCTCTGTTTTATCGACAGGGATTTATTTGATTGCA
CTAGGTGGGTTAATGTTTACGGAGATTAGCTATATACCTTGGGCGAGTGTTGTTGGGGCA
ATAGGTTGTATTTTATTTTTTATTTTTAATAAGGAAATAGGCGGTAAATATGTTAATAAA
TAAAAATTTTATTTATATGGGCAAGATAAAATTATATATTTTTATTATGTGTATTTATAT
TTTTTTTAGAGTAATCTTTTTAAAGATTATGAACAGATTAAAGTCAATCAATCAAATTAA
TTTTGAAGAGTTAAAGAAAAGCGACACTCTATTTATTTTAGGTAGTGGAAGTAGTATTAA
TGATTTATCAAGTTCGGATTGGGAGCATATATCTAAGCATGATTCTGTCGGATTTAATTT
TTGGTTTTTACATGATTTTGTGCCTTCTTATTATGTATATGAAGAGAGTTTAGATCAACG
TAGAAATGATATTTTTTATGAAATACTAGATGATAAGAAAGAGCTATATAAAAATACGGT
TTTTTTAGTAAAAGATATTGAAAGAAAAGGAAAAACTCTTCATAAAATTCCATCATCTAT
AAAAAATAATTTCTATTTAGCTCCAAGCGTGAGCTTTACGTCTAACTTTTTAGATGAAAA
TAAATTTTTTTATATGCTAAACGAAATTATTCCATTTCTTAAAAAAGTTAATTCAAACCG
TATACGTTTACTATTTAATAGAAAAGCATCTTTAATCTATATAGTTATGCTTTCCTATTT
ATTAGGATATAAAAAAGTGGTTTTGTGTGGGGTGGATTTGAATAATAATCATTATTTCTT
TGATGATGTTAAATATAATAATTATAAAAAGCCAGATAATTCATATATCAATGGCGTACA
TCCAACAAATGATATAGGAAATAAAGATCCTATGACAGTAGCTCAAATTTTAGAAGTATT
ATATTTCAAATTTTTATATAAGAATATAAATTTATATATATTGTCTAATAAAAGTGAACT
TGCAAAATTTTTGCCTATTTATAAGCTAAGTTAGTTTTAGTAGATAGCTTCGGAAGCTCT
TACACTAGAGTTGAAGAACGTGGTTTAAATTATTATTGGTTAGATTATGGTTGCATATTT
TTTCATATTATTAGTGATTCTAGGTATTTCAGGTATTGAACAAAAAATTCTTAAACAGAA
TGGGATATGGTTGTCGTCATTAATATTAATAATATTCGCAAGTATAAGGGACTATACTGT
GGGTACAGATACTGTTAATTATGTTAATAAATTTATTATAGGGTACAGGATTAATTTTGA
GTATGAACACAATTATTATGTAGAACCCGTTTTTCAGATTATAGAATACTTAATATATCA
ATTAACAGATAATTATTTTTGGTTGTTTTTTGTATGTTTTATGATTATTATCCCCTGTAA
TTTATTATTCTTTAAAAAATATTCAGTGGATTATAAACTATCAGTATTCATTTTTGTAGC
CTATGGTTTATATACTTTCTCTTTTAATACTTTAAGAAATGGTATAGCTATTGCCATTAT
TGTCTGGGGATTTAAATTCTTCTTAGAGGAAAAGACTTTTAAATATATTTTTGTTTGTCT
ATTAGCTACTCTTTTTCATATTTCTGCATTAGCTATGATATTGTTTTACTTTTTAGTCAT
AATTAATGTTAAATTCATATATAAACTATGTTTTGTTCTGTTATTATCATTTTTTTTAAG
TGATTTTGTTATTGACTTTATGGCTACATCAAATAGTAGGTATGAAATATATACAGAAAA
GATATATGAAAACAAGGGCAGTTTTATTTTTATCTTCTATTTATCTTGTTTCGTAATTTT
TACTTATTTTAAAATTAATTTGTTTAAGGAAGATATGTTATATAGAAAACTATATCAATT
CTATGGATTAGGAATTGTCTTTCTTATTCCAATTGTAATTTCGGATTTGCACCCATCTGG
GCCTCAAAGATTTCTTTATTATTTTTCTTGGGTTATATGTATTTTATTTCCTATGATTTT
CTCTAAACTTAAATCAACAGGAATTAAATCATTGTTTTATGTATTTTCATTAATCGCCTT
TTATCTTGTATTAGATAAGTTTGGTGGCATTGTTCCATATAAAATTAATTCAATTTTTGA
GATTATATTATGAATAAAACATTTATAAGTATAGGAATACCTTTTTATAATTCTGAAAAA
TATTTGGAAATGGCTATTAATTCGGTTATAAACCAGTCATATCCATATTGGGAGCTTATT
TTATTAGATGATGGTTCTTCTGATAATTCCTTGCACATTGCAGAAAAATTTGCAAGTCAA
GATGAAAGGATTAAAGTTATTTCAGATGGAAAAAACTTAAAGCTTCCAACAAGATTAAAT
CAATTAGTAGATGAATCTAAATATGAATATTTTGCTAGAATGGATGCTGATGACATAATG
CACCCTCTTAGATTAGAAACACAAATTGATTTCCTGTTAAAAAATGGTTCTATTGATTTA
GTTGGAAGTGGGATAATCTCTATCGATTCTTTAAATCAAGTAAAAGGTTATAGAACAGTT
GAGGGGATTTTTACTGATTTTTCTACAGTAAAAATGTCTGGTTATCCAATAACTCACCCA
ACTATTTTAGGTAAAAAGAGCTGGTTTATACGTAATAGATATTCTTCTGAGTATCCTAGA
ACTGAAGATTTTGAGTTATGGTGTAGAGCGATCTCTAAAAATGATTTTAAAATAGCAATT
TTACCTGATTTATTGTTGTTTTACAGAGAAGAAGGAAACCTTTCTATCAAGAAAATATTA
GATTCGTATTGTTATAAGATTGTTTCTAAATATACTAATTATTCATTGTTTGAACTACTC
AAATTAACAATAAAAAAATTAGGCGTTACAATGTTTTTCTTAACTGGGAATTTACAAAAA
TTGTCTCGTAGAAGGTATAGGTTATTTGTAAATAATGAACTTTCTCAAAAGTATCAAGAT
ATTTTAAATAAATCCATTATTAGTAAGAGGTAAAGTACTATGTATAAAATATCTATAGTT
GTACCAATATACAATAGTCAGAAGTATATTGAAAAATGTCTAGAAAGCTTATTTCAACAA
GATTTTTTATCAATAGAATACATATTTGTGAATGACTGTAGTACTGATAAATCTTTAGAT
ATTATAGAATCGACTTTGAAAAAATATCCAAATAGATCTAAAGACAGCATTATTATCACT
AATGAATGCAATTTAGGATCAGGAGCTAGTCGAAAAAAAGGAATTATGAATGCTTCTGGA
GAATATATCTTACAAATAGATTCAGATGATTGGATCGAATTAAATACGTGCTCTTCTTTA
TATGATGTAGCAAAATTAAGCAATGCTGATATAGTTTCTTCAGATTATTATGAAAATTTC
TATGATAAAGAAGTCTATATTCAACAAGATTATACTAATGATCCAGAAGACTTTAAAAAA
ATTTTAACAGGCAAAGTACACAGTTCTTTTTGTAATAAGTTAATAAAGAGGACTCTATAT
TCTGAGAATAACATATATCCTCCTGAAAATTATAGCCTCTATGAAGATAAAATTACCATA
TTGCAACTTTTTTATAGATCGTCAAAAAAAGAATATATTCCAAAAGCATTTCTTCATTAT
CGAAAACATCATGGTTCTATGACATCATATTCATTTAATGAAAAATACGTTAATGATACA
ATTCTCTTTCTTTCGGAACTGAGTGATTTTTTTAAAAAGGAGAATTTAAAAGATACATAT
TTAGAAGAACTGAATGCATCGATTTTATATCATAAAAAGATATTTATGATGAAAGAAAAA
TATTACAACCTATTTGAGAATCTATACCCTGAAGTTAATAAACTAAAATATGTATTTGGG
ATAGATACATTTGATTGGAAGAGAAAAATAATAATGATTATGTCTATGATTTTTTCAAGA
AGAATCATGGGGTTATCTTATAAGATATATAAAAAACTATAAATTTTTATTAGTTGTTAT
AATATCAAGATACAATCTAAACATTGCAATCTATTATTATAAGAATGATTGCCTGTATAA
CAAAAGCTAAATTATGAGAAAAAGAATAGCAATTATTGTTAATGAAGTATCCACCTTATT
ACACTTTAGAAAAGAACTAGTTAAAGACTTAGTGAAAGAGCAATATGAAGTTTTTTGTAT
TGCAGAGGGGTATTCATCACAAACAAAAGATATTATTCGTAGTTGGGGAGCGGAGCCTGT
TGAGCATAATTTAAAGAGAAGTAATCTAAATCCTTTAAATGATTTGGTTCAGGTATTTAA
AATTAGAAAAAAATTAAAACAAATTTCACCTGATATTGTGTTAACCTGTTTTGTTAAACC
TGTTATTTTTGCTTCAATTTCGGCTAAATTAGCTGGGGTTAAAAGAATAGTTGGAATGAT
TGAAGGCTTAGGCTATGCTTTTACACCATCTCCAACACCGAAAGGTTTTAAGTCAAAACT
TATTAAATTTCTACAGATCTTTCTCTATAAAATATCGTTACCTACTTTAGATAAAGTATT
ATTTCTTAACCCAGATGATAAAAGTGAGTTATTGGAAAAACATAATATTTATGTGAAAGA
CAGTGAGGTTATTGGTGGAATTGGGGTTAATTTAGATGATTATTTTTATACTGAGCAAAA
TATCTCAGATAATGTTTCATTTATTTTCTTAGGTCGTTTACTCAAAGAAAAAGGCATTTT
TGAATTTCTAAGTGCAGCAAGAAAGGTAAAAGAAAAATATAGTCAAACTAAGTTTTTTAT
TCTTGGTCAAATAGATAAACAAAATCCTACAGCAATGTCAGAAGAGATGTTACAGACTTA
TATTGATGATGAAATCATTATTTACCCTGGATATGTGACTAATGTGCAAGAATATATTGT
CAAATCAAATGTTTTTGTTTTGCCTTCTTATCGAGAAGGTGTACCTAAAAGTACACAAGA
AGCAATGGCTATGGGGAAAGTTATTCTTACTACTGACGTGCCAGGGTGTAAAGAAACAGT
AGTTGATGGTTTAAATGGTTTTATTGTGCCGGTATTTTCTACACATGAATTAGCAGAGAA
AATGATTTATCTTATCGAAAATAAATCTGAATTAGTTCAAATGGGATATAACAGTCGCAA
AATTGCTGAGAATAAATTTAATGTAAGAAATATAAATAAGAAAATTATCTCGATATTAGA
TGAATAATTGATATTGGAGCATTATTGTTTATGAAAAAGGTTTTAATCACGGGTAAAAAT
AGTTACATTGGACAGGCTGTTGAATCTTGGTTATTACAAGATTCGGGAAAGTATCAGATT
TTTACCTTAGATATGAGAAATAGTGAGTGGGTGAATACTGAGTTTACTGATTTTGATACA
ATATTTCATGTTGCTGGGATTGCTAATTTTTCCAAAGACATTTCTCAAAAAGAATTATAT
AGACAAGTTAATACTCAATTAGCTGTAGATGTGGCACAAAAGGCCAAATTATCAGGGGTT
AAACAATTTATCTTTATGAGTAGCATAATTGTTTATGGTGATAGTACATTAAATAATAGA
GTTATTACAGCATCGACCGAACCATCTCCAAATGATATTTATGGAGACAGTAAATGGCAA
GTAGAACAGGGATTAAGTCAACTAGCTGATGATAATTTTAAAATTGCTATTCTTCGTCCT
CCAATGATTTACGGTAAAGGTTCGAAAGGAAATTACCCTAAGTTGTCTAAACTTGCTAAA
TTGCTTCCAATTTTTCCTGATTTTTATAATCAGAGAAGTATGCTACATATTGACAATCTT
TGTGAGTTTATCAAGCAAATTATTGATAAAGAAAAAAGCGGTTTGTTTTTTCCACAAAAT
AAAGAATATGTATCTACTTCAGAGTTGGTTAGAGAAATTGCAGAAGTTTCTCACAGAAAA
GTTTTTTTGATAAAAGCATTTAATCCAGTTATTAGATTAATGTTTAAATTGGATATTGTG
AAAAAATTGTTTGGTAATTTGGTTTATGAAAAATCAATGAGTCAATATGATTTTGAATAT
CAAATTAGGGATTTTAGAGAAAGTATTAGATTGACAGAATCGAAGTAAGGGAGGAAATAT
GCAAATAGATCTCAATATTTCACCACAAAAGATAGAGCAATTACTGTTAGTAACAAAGCC
TGGCGAAGAAGTGCTATTTACTTATGGAGATAAAGTTATTGCTCAGTTAAATATGGTTCA
AGCAGGTGTTAAGAAAAAACGCCAAGCGGGAAGATTAGTTGGGCAAGGGATTAAATTAGA
TGAACGTTTCTTTGAGCCATTAGATGAAGAAGAATTAAAGCTATGGTAAATAGATATTTA
TTGGATACTCATGCGTTGATTTGGTGGTGGACTGAGCCAGAAAAACTATCACCAAAGGTT
ATTCAAGCTATTTCTAATCCTAGTTCTGAAGTATATGTGAGTTCAGCAACTATTTGGGAA
ATTGCAACGAAATATCGAAAAGGCAAGTTAACACAGGTGGAAGGTATATTTAACCATTAT
GTAAAATTATTGGAAGATGATGATTTTACAGCTTTAGATATAACGTTAAGCCATGCCGCA
ATAGCTGGGTTATTTTCCCAACAACATCAAGATCCTTTTGATAGAATGCTAGCTGCTCAG
AGTATCTTAGAAAATTTGACTTTAATTAGCTGTGACTCTGCATTGTCTCAATTCCCTGTT
CAAATATATTGGTAATATTGGCTTATAGGAAAATTTATGATCAGAATTTTAGATTTTTTA
TTCTCTATTTTAGGTCTTGTATTTACATTTCCTATTCTTGTTATAGTAACTATCTTAGGG
TATTTTGATACAGGTTCGCCTATTTTTATTCAAGAACGTGTTGGTAAAAATAAGAAACCA
TTTAAACTCATTAAATTTCGTACTATGAATGTTAATACCGCATCAGTGGCGAGTCATCTT
GCAGGTTCATCTTCTATTACTAGATTAGGTCGTTTTTTAAGAAAAACTAAAATTGATGAA
CTCCCTCAATTAATTAATGTTTTAAAAGGCGAAATGAGTTTAGTAGGTCCTAGACCCAAT
CTTTTTAATCAAAAAGAGCTTATTCAAGAAAGAGAAAAATATAGTGTATATGACGTTCTA
CCAGGTATTACAGGATTAGCTCAATTAAGTGATATTGATATGTCTACCCCAGAATTATTA
GCAAAAACCGATTCTGAAATGATCAAAAACCTGAATTTGAAATATTACTTTAAATATATA
GTTTTAACAGCCTTAGGAAAAGGTTGTGGAGATCGAGTGAAATAATAATATGTTAATATC
ATATATATTCCAAGAATATACAAAATAAACTTGTTTTATTATGTGTTGTTTTTATATGTT
TCCATTTTAAATGTAGGGGATATTCTAAGTTTAGTGTATAATAAGCAGTTGGTTTCAGGC
GAAATTTGACTAAAAAGGATCTGAAACATATATTAAGTAGTATTAAATCAATTATTCAAC
AGATTGGGTAGATATATCATTAGGTAAAATCAAATGGATAGAAAGGTTAGATTGCATATT
AGAAATTTCAGGGCAATTAAAGACGCTGATATTGAAATTAATGGAATGACGGTTATTTCT
GGGATTAACGGTTCAGGGAAAAGTACTATTTCTAAATCTTTATTCTATTCATTTGATTTA
GCCAATAACTTCCATTCTATATTAAAGGATTACTTTTATACTGATTTACAACGTTTAAAA
GATGCTATTTTGTACTTAAGTGATTCTATCTTTTTAGATGATAAACGCTCTTCCATTTCT
AGACAAGAAATTATTATTTATTCACAATGGGCTGATTATCAACAGTCATTCAATGGTCTG
AATGAAATTATTGATAAATTGAAAAAAGAATATGAAAATTTTGATGGCTCTAATATATTA
AATAATGTTAAAACGTATTTATCTGGTGGATCTAAAGATGATGATAGTTCTGATGTCTTT
ATTTCACTTAAGAATGTATTAAATAATATTTATCAAAAATATATAAAAGATCTCAATAAT
AGACCAATAAAATATGCGGTGAGTCATTTTGAGCGTTTATTTAATTCAAGGATTACTGGC
GATATAGATGTGTTTGAGAATGATAATAAGATTATTTCATTATCCAATAAGAAGATCTTC
AGTTCTCTCTTTTTTAGAAATGTAATATATATAGATTCTCCACTGGCATTACAAAGCTAT
AATAGATCTAATTACCATTGGGATTTGTTAAATAAGTTATTGTTAAAAGAAGATAGTACC
CTATTAGATAAGAGTAGTCAGTTAAGTCATCTTGTCTCTCAAGAGATTTTACAAGCAGAT
ATTCATTGGGAACCACATTTAGGGCGTAAAAAACTTGTATATCAAAGAGAATTAAATAAT
CTTGTACTGGATTTAGAGGATTGTGCAACAGGTATAAAATCACTAGGAATTATACAAGCA
TTAATTAAGAATAATTCAATTAATGAACAGACAATATTAATATTAGATGAGCCAGAAGTG
CATCTACATCCGCAATGGATTGTTGAATATGCGCGTATATTAGTTTTAATCCAAAAATAT
ATCGGTTGTCATATTTTAATCTCTTCACATAGTCCAGATATGATTCAGGCTATCTTGTAT
ATTTCTGAAAAGGAGGGATTATCATCTAAACTTAACTTTTATTTAGCTAAAGAGATAGAT
GATAGTAAAATATTTAGTTATAAGCATTTAGGTAGAAATATTGAAGATATTTTTGAGTGT
TTTAATATTTCTCTAAGTAAAATTGAAAAATATTCTGATACGGAGTATTCAGATGAAATA
CTCTGAAGAACTTACTCTAAGTTGTTTAAATAGCTCGTTGAGCAAGGTGAATCCTTGTGA
GGTTATTATCTTTTTAGATCAAATGATCGATAAAGAAGATGATAGTAAGGTTTACTCTGT
TTTAGTAGATAAAAATATTTCTGTGCTGGATATGGATACATTAGAGTCCTGTTGTGCTAA
ATATTATCAGCGTAGACGACATAAATCTGTGGATTTAGCTTTTATTGTAACTAATGGAAT
AGAGAGTAATACTGTTTTAGCTGAATTGAGGTTAAATTACACTAATCCTAATCATTTAAA
ACTAAGAGATTTGAAAGAAAAAGTTAAAACGTCTTCTCGACAATCTAAATTATTTGGATA
TGCTTTATATGATAAAATTTATTTTGTTTTTTCAGATGAAGTTAAAGAGCAAGCCAAGTA
TCGTTTAAGTAAAATGATTCCTAAAGCGCCTTCTTATTATAAAGCTGAAACAGTATCAGG
AATTTATTTACAATTTTTTGTTGCTAACTTTTAGGAAAAGAAGTGTAGACAGGGTAAGAT
AACAATATGTTAATGTCATTTATTTATTCATCAATATATATTCCAAGAATATATAAAAAA
TTTATTTTATTATTTATTGATTTTTGTATTTTTCCATTTTTAATTTGGATAGCTTATGCT
TTACGTCTCTTTGATTTAAATGCAGAAGCTATTCCAAATTTGCCTTATGGTGAAATTTTA
GTTTCAATTATCGCTGTAGCGAGTTTAGCCATTTGTGGGGTTTATCACTTTGTTATTCAC
GCATTCTCTGAAACGTTAATTTTCCGGCTTTCTATTGCAACGTTGATCACTGTTATTGCA
CTATTTTTGTTAGGCGATAGCACTCCAGCGGTTATTCCGACATCAATTCCTTTGATGTTC
GGTTTTTTTATGTTTACTTGGGTATATTTGAGTCGAGGTGTTATTAGAGCTTTGGTTAAA
AACGCCTTACAAGCGGATACTCCGCGTAAGCGAATTGCAATTTATGGTGCAGGATCTACA
GGGCAGCAATTGGCTGTGTTGTTGTTTCGTTCTCACGAGCATTTGCCTATCTTTTTTATT
GATGATAATGAGAATTTGGCGAATACTCGCTTAGGGCGTCTAAAAGTGTTTTCTGCTCAG
AATGCGCTTGAGAAATTTCAACGTTATCAGATTGATCAAGTCATTATTGCTTTGCCATCC
GTTGAACGTGCTAGAAAAAATGAGATTGTGAAGTTTTTATCTGGCGCTAAAGTAAAAATT
ATGGAAATTCCGGGATTAACTCAAATTGTTGATGGGAAAGTTTCTATTAGTGATATTAAA
GAAATTAATATTATTGACTTATTAGGTCGAGAGCCTGTGGCGCCAATTCCTGAATTATTC
AGTAAAAATATTCAACAGCAAATTGTGATGGTAACTGGTGCTGGTGGTTCTATTGGTTCG
GAACTTTGTCGTCAGATTATTCGTAATCAACCTCGTAAATTGCTTTTATTTGAGATTTCG
GAATACGGATTGTATGCAATTGAAAGAGAATTAAACGAAATTGTTAAAACTCAGCAATTA
GGTCATATTGAAATTATTCCACTCTTAGGGAATGTTCAGAACTTTAAGCGTTTAGTTGAA
ATTATGCGGGTTTATCAAGTGGATACGGTATATCACGCGGCAGCTTACAAACACGTTCCA
ATGGTTGAGTATAATGTAGTTGAAGGTGTGCGAAATAATATTTTTGGTACTTATTATACT
GCGCAGGCGGCGATTGAAGCTCAAGTTAACTCTTTTGTATTGATTTCAACGGATAAGGCA
GTGCGTCCTACTAACGTAATGGGCGCAACTAAACGCAGTGCTGAATTGTGTTTGCAAGCA
TTGGCTATGGAAAAGGGAAACAGCTTAGACGGTGTTGAACATAACACACTTTTCTCTATG
GTTCGTTTTGGTAATGTTTTAGGTTCATCAGGTTCCGTTATTCCGCTATTTAAAGAGCAA
ATTCGCCAAGGCGGTCCGATTACGGTCACAGATCCAAATATTATTCGTTACTTTATGACA
ATTCCAGAAGCAGCTCAATTAGTTATTCAAGCAGGAGCAATGGCAAAAGGTGGCGATGTA
TTTATTTTAGATATGGGGGAGCCTGTTAAGATTGTTGATTTAGCGGTAAATTTAATTCGC
TTATCTGGCTTAGAGGTGAAAAATCAAGATAATCCAACTGGTGATATTGAGATTAAGTTT
ACTGGGCTTAGACCAGGAGAGAAACTTTATGAGGAGTTATTGATTGCAGGCGATAATGTA
GAAACAACCGAACATCATCGTATTATGACTGCAAAAGAAGATTTTTTGCCGTTAAATGAA
TTGCTAGCTTTACTTGAAGAATTAGAGTTAGCTTGTCAAGATGATCAATGCGATAAGATT
CGTGATATTTTGTTGAATTCTCCAATTGGGTATACTCCAGTAAGTAAAATAGTGGATTTT
GTTTGGCGGATGCAAGTAGATAAATAGCATATTTAGATTAGCCTATTCCTTTTTGATATA
TTCAGTGAGAATAAGAATTGGGTAGTAGAAGGCATAGTAGAATAGTGAAGATTTATTACA
CCTCAAAATGTGTGTGTCAAATCGATATTTCTTTTCGAGTTTTTCTGTGCAAATAAATGT
GGTTTGTTGTATACTGGAACGATGTTTATTAAGTTCAATTCGACGTTTGGTGTGTGAGTT
TTGAGCTATTCTGATGGATTTTGTTAATTATAAAATGAGTAAGATGGATTATGTGTAAGT
TAACTAAAGCTCTTGTTTTTACTGGTGTGATTTTATCTCTTTCTGGTTGTGGGATGATTT
TACCTGCAACGCATTCTCCTATTGTTAATACGGAAGTGAGGGGAGAGAATGTGGACTTTG
AGAAGGTTGTGGATGCTTATTTAATTACGCCTCAGTTAGTAAAGCAGTTAGCTCCTCGTG
CGGTGAAAGCAAGTGATAACATTGGTTTAGAACAACAAATTAAGCGTTATCAATATAAGA
TAGGTGTTGGCGACATATTAAATGTCACAGTTTGGGATCATCCTGAATTGACAACTCCTG
CGGGTGCTTATCGTTCTGCCGCTGAATCAGGTAATCAAGTGCATGCTAATGGAACTATTT
TTTATCCATATGTTGGGCAGCTTAATGTTGTTGGCTTAACAGTAAATCAAGTTCGTGATA
AATTGGCAAAAGCTCTTTCAGCTTATGTCACTGATCCTCAAATTGAGGTAACAATTGCCT
CATACCAATCTAAAAAAGCATATATAACAGGCGAAATCAAGAATCCAGGACAGCAATTTT
TAACTAATATTCCGCTCACCTTGTTAGATGCTGTAAATAAGGCTGGAGGATTGTCTGATA
ATGCGGATTGGCATAATGTGACTATTACTCGTCATGGTAAAGAGGAGAAAGTCTCTTTAG
CAGAATTGATTCAATTTGGTAATTTAACGCAGAATCGTTTGTTATCTGATGGCGATGTGG
TTCATATTCCACGCAATGATGCGAATAAGGTGTTTATTGTGGGGGAAGTGTCAAAACCTC
AGATGTTGAAAATTACTCATTATGGTATGACGTTAACCGAAGCAATTGCTCAGAGTGGGG
GAATTGATAAATTATCTGCAGATGCAACGGGTATTTTTGTTATTCGTGGTCAACGTGATG
TAAATAAGTCAACGGTTTCAAATGAAGCTGAAAAAACAGATAAGATTGCAGATATTTATC
AATTGGATTTGACTAATGCAACTTCCTATGTATTAGGAACAGAGTTTTATTTAAAACCTT
ATGACATTGTTTATGTGACAACAGCGCCAGCAACTCGTTGGAATAGAGTGATTGCCCATG
TTGTTCCGTCATTATCTGGTTTCAATAATCTAACAGAGTCTATGTTAAGAGTGAGGAATT
GGTAATTAATGTTTGGAAGTATTTTAGTTGTTTGTATCGGTAATATATGCCGCTCCCCCG
TCGGAGAAAAATTATTAAAACAATATTTTCCTGAAAAGCGTATTTTTTCAGCAGGTATTT
CAGCTGAGCGTAGCCATTTAGTTGGAAAAGGTGTAGATCCAACAATGCAACAAGTTGCTA
TTTCTCGTGGAGTGGATCTTTCTGAACATCGTTCACAGCAATTAACGTCTGAACTATGTA
AGAATGTAGACTTGATTCTTGTCATGGAAAAAGGTCATATTGACTTGGTTCGACAAATTT
CACCAGAAAGTTCTGGAAAAGTCATGTTATTTGGTCATTGGTTGGATAGCAATAAAGATA
TTCCAGATCCTTATCGTCAAAGTGAAGATATGTTCCGAGAGGTTTATGCATTGATTGAGG
ATGCAGCATTGAGATGGAAATTGAAACTCTAATTTTAAGGCAGTTAAAAGATGAATGAAA
ATAATCATGATGAAATTGATTTAGTAAAGTTGTTGGGGGCTTTATTAGATTATAAGTGGT
GGATAGCTCTTTTTACATTGTTGGTGACGTTATTTGGTGTTGCTTATGTTTTACTAGCTA
CGCCTGTTTACACTGCGAATGCTTCAATTCAAGTAGAAAGTAAATCTTCAGGGGGGCTTT
TAAAAGATTTCACAGGAATTTTAGAGGATAAATCATCTTCAAGTACTGAAATTGCAATTC
TAAAATCAAGAATGGTTTTATCCAATACTGTTGAGCAACTTAATTTAACTACGGTAGTTG
AACCTCAATTCTCGATCCCTTTTCTTAGTAAAGGTCTTCATCGTTTGATGGGATATGAAC
CACAATTGTCGGTCTCTTTATTTGAGCCTAAGAATCCTCAGATGAAAGAGGTGATTTTGG
AGGTCGGGGAGAATGCTGGAGAGTTCTCATTATTTTTCGCAGATGAAAAAGTTCTTGAAG
GGAGCATTGGGAAAAAGTATCAAACGGAAGATTTTTCGTTTGAGATTTCTGAATTAGAGG
CTAAGCCAGGACAATTATTTAAAATTAAAAAGAATGATGTGTTGTTAGCAATTAGCACTT
TACAAAAACAAATTTCGGTAACAGAGAGTGGTAAGCAAACAGGCATTATTGAAATTTCTA
TTAATGGAGAGAATAAAGCTCAAATTAAGAAGATAGTAAAGAGTGTATCTGAAAATTATT
TGCTGCAAAATATTGTTCGTAATTCTGCAGAAGCGTCTAAGAGTTTAGAGTTTTTGTCTA
AACAATTACCAGAAATTAAAGCTCGTTTGTCAGAGTCTGAGAATAATTTGAATGAATTCC
GCTTAAAAAATGAATCAGTAGATCTCAGTCTAGAAGCTAAATCAGCATTAGATACTATAG
TTCAGTTAGAAGCAGATTTAAATGAGTTAACATTAAAAGAGAGTGAAATTTCTCAGAAGT
TCACTCGAAATCACCCTGCTTATGTTGCTTTGATTGATAAGCGTAAAGTATTAAATGAGG
AAAAAATTCGTTTAAATAAACAAGTAGAACGTTTACCTAATACTCAAAAAGAGGTTATTC
GGTTAACTCGAGATTTGGAGGTAAACCAGCAAATTTATATTCAATTGTTGAATAAAATGC
AAGAGTTAGAAATTGTTAAGGCTAGTGCGATAGGAAATGTTCGTATTTTAGACGAGGCGC
AAGTTTTTCCTAATGCCGTTTCACCTAGAAAAATGATTGTGGTTGCCTTGGCATTTATGT
TAGGACTTATCTTTGCCTCAATTACTGCGATAGCGAAAACGCTACTGCATAGAGGTATTG
AGGGAACATCTGAATTAGATGTGTTAGGCTTGCCAACGTATGCTACGATTCCATATTCAA
ATGAACAGCCTATTTTTTCTAAGCATAAGGTTCAGCGTTTTAAATTATTGTCGGAGTCAA
CGCCTACAGATCCAGCAGTTGAGGCTTTGCGTAGTTTGCGTACAAGTTTGCATTTTGCAA
TGTTAGAAGCTAAAAATAATATATTAATGATTTCTGGAGCTTCTCCGTCTGTGGGAAAAA
GTTTTATTTCAACCAATTTGGCTAATGTTCTTGCTAAAGCTGGGCACAAAGTGTTGTTAA
TTGATGCAGATTTAAGAAGGAGTTATTTGCGTCGATTATTAGGTTTAGCAAAAGAGGTTG
GATTGAGTGATGTGATTGCACAGCAAATTCCTTTTGAACAAGTGATTCAACATTATGATA
ATTTTGATATTATTGTTAAAGGAGAAACTCCACCAAATCCATCTGAATTACTATCTAATG
CTCGTTTTCAGGCACTATTAGAATGGGCAGCAAAAGAATATGATTTAGTGATAGTGGATA
CAGCGCCTATTTTGGCTGTTACAGATGCAGCTATTATTGGTAGGTATGCGGGAACATCTT
TACTTGTTGGGCGTTTTGGTGAAACTACACTTAAAGAAGTTGGATTAGCTAAAGAACGTT
TTGAACGTGCAGGGGTCTTTATTAAAGGTTTTATTTTGAATGGTATAAAACGTAAGGCTT
CTAATCGTTATGATTATTATCAATATGATTACAAATAGTTGCTAACTTTGTAATCTTGAC
GTAAGCGGTGGGATTTTAACTATGGTTATAAAAATAGTTTAGAATTTCACCGCTTAGTGT
TTTATCTAAACTTTAAAATAATGTTTATGTGAATAAGATTAGCAAATTGATTAAAAAAAC
CTTTTGATTTAATTTGTGTAAAAATATTGACTAAATTAGTAGGGTATATAGAATTCTTCC
TTAACAATCGAGCATTTTTAAAAAGTTTGAGTATGAAATTAACTTCACGAGGACGTTATG
CAGTAACTGCAATTTTAGATATTGCGTTGCATGGCAAAGATATGCCAGTGAGTTTGGCAG
ATATTTCAGATCGCCAAGCCATTTCACTTTCTTATTTAGAGCAACTTTTTGCACAACTTC
GCCGAGAAGGTCTTGTGCATAGCGTGAGAGGTCCTGGCGGTGGCTACCAATTAGGAAAAT
CTGTTGAAGAAATCAATGTGGGAATGATTATTGCCGCTGTAAATGAGAGTGTTGATGTAT
CTAAATGTAAAGGCAATGGAAATTGCAGTAATAACAGTCGTTGTTTAACCCATTCGCTGT
GGGAGCGTTTAGAAAATCAAATCGAACAGTATTTACATACGATAACTTTAGCCGAATTAG
TTGAAGAAAATAGCGATCACGATTGTGAGACTTCTCACTGCCACGATCATCACCATTAAT
CTTATAAAAATCTCTTAGTTAGGAGTAACAATGAAATTACCAATTTATTTGGACTACGCA
GCAACTACGCCCGTTGATGAGCGTGTTGCAAAAAAAATGATGGAATATATGACAAAGGAC
GGCGTGTTTGGTAACCCTGCATCTCGTTCTCACAAATTTGGTTGGGAAGCAGAAGAAGCG
GTTGATGTAGCTCGTAATCAAATCGCTGATTTAATCGGTGCAGATGCTCGTGAAATCGTA
TTTACTTCAGGTGCAACCGAGTCTGACAACCTGGCAATTAAAGGTGCAGCACATTTCTAC
CAAACCAAAGGTAAACACATTATCACTGTTAAAACTGAACATAAAGCCGTATTAGATACG
TGCCGTCAGTTAGAGCGTGAAGGTTTTGAAGTCACTTATTTAGAGCCTGAAACAACAGGT
TTAGTGGATATTGCAAAATTCGAAGCTGCAATTCGTCCAGACACAATTTTAGTCTCCGTA
ATGCACGTGAACAATGAGATCGGTGTTATTCAACCAATCGAAGAGATCGGTAAAATCTGC
CGTGCGAAAAAAATCATTTTCCACGTGGATGCAACACAATCAGTGGGTAAAATCCCTGTG
GACGTTCAAGCATTAAACGTAGATTTAATGTCTTTCTCAAGCCATAAACTTTACGGACCA
AAAGGTATCGGCGGTTTATATGTTTGCCGTAAGCCTCGTGTACGTTTAGAAGCGATCATT
CACGGTGGTGGCCACGAGCGTGGTATGCGTTCAGGTACATTACCTGTTCACCAAATCGTG
GGTATGGGTGAAGCATATCGTATCGCAAAAGAAGAAATGGTAACTGAAATGCCACGCATC
AAAGCACTTCGTGACCGTTTATTTAACGGTTTCAAAGATATGGATGAAGTGTATGTGAAC
GGTACGATGGAAGCAGGTAAACGTGTAGATAGCAACTTGAACATCAGCTTTAACTTCGTT
GAAGGTGAGTCAATGATGATGTCGTTAAAAGACATTGCGGTATCTTCGGGTTCTGCGTGT
ACATCTGCAAGTTTAGAGCCATCTTATGTACTTCGTGCATTAGGCTTAAACGATGAATTA
GCACACAGCTCAATCCGTTTCTCAATCGGTCGTTGGACAACGGAAGAAGAGATCGATCAC
ACTATCGAAATCGTGAAAAAAGCAGTAACTAAATTACGCGAACTTTCACCACTTTGGGAT
ATGTTCAAAGAAGGTATCGACTTAAACTCAATTGAGTGGTCGCATCATTAAAATGAAATT
CTTCCTCCATGTAATGGGGGAAGTATCTTGCGAAGCAAGGTGATGGGGGCAAATAATCAA
GTAAATTTTTCTATATATTTAATCCCCCTTCGGTTTCGCTTCGCTCAACCACTTCCCCCG
TAAACGGGGGCAGAATAAAACAGAGGAATTAAAAAATGGCATACAGCGATAAAGTTATTG
ATCACTATGAAAACCCACGTAACGTAGGTTCATTCGACAAAAAAGCATCAGATATCGGTA
CAGGTATGGTGGGCGCACCAGCGTGTGGTGACGTAATGCAACTTCAAATTAAAGTGAACG
AACAAGGTATCATTGAAGATGCTCGTTTCAAAACTTACGGTTGCGGTTCAGCGATTGCAT
CAAGCTCATTAATTACTGAATGGGTAAAAGGCAAATCATTAGATGAAGCTCAAGCAATCA
AAAACAGCGACATCGCAGAAGAGCTTGAATTACCACCAGTAAAAGTACACTGCTCAATTC
TTGCAGAAGATGCAATTAAAGCAGCGATTGCAGATTACAAAGAGAAAAACGGTAAGTAAT
CTCTAACAAGCGGTTAGTTTTTGCAAAAAATTTGCAAAATCTGACCGCTTGCGTTTAAAG
CGGTTGTAGGGTGGGTTTTAACCCACCATCTCTTTTATTAATGGTGGGTCAAGACCCACC
CTACAAACGTTTTAGTAAATCAATTCATTAGGAGAAAAAATGAGTATCACCCTAACAGAA
ACCGCGGCAGATCGTGTTCGTACCTTCCTTGAAAACCGTGGCAAAGGCATCGGTTTAAGG
CTGGGTGTCAAAACATCGGGCTGTTCAGGGTTAGCTTATGTCCTTGAATTTGTTGATGTA
TTAAACGAAGATGATCACGTTTTTGAACAACACGGTGTTAAAATTATTGTAGATGAAAAA
AGCCTTGTTTACCTCAGTGGCACAGAATTAGATTTTGTCAAAGAAGGATTAAACGAAGGA
TTTAAGTACAACAACCCAAATGTGAAGAATGAATGTGGTTGTGGTGAAAGTTTTAACGTC
TAAGAGGTTCTGATGTCAAATCCATTTACGCTTTTTGATCTGCCTGTGCAATTCCAAGTA
GATAATGCTCAACTGTCTGAGCGTTATTTAGCCTTACAAAAATCGCTTCACCCCGATAAT
TTTGCGGCAAGTTCTGCGACAGAACAGCGTTTAGCAATGCAGAAATCGGCGGAAATTAAT
GATGCGTTACATATTCTCAAAGATCCGATTTTGCGTGCTGAAGCGATCATCGCTATTCAT
ACGGGTGAACAGCAAGATATTGAGCAAAAAAGTAACCGAGATATGGCGTTTTTAATGCAA
CAAATGGAATGGCGTGAAACCTTAGAAAGCATTGAAACCACAAAAAACGAAGCGGATCTC
ACCGCTTTCGCCCAAGAGATTGAACAACAGCAAAAAGCCATTTTACAACAACTTGAGCAA
GCTCTTAATGCACAACAATGGGCGGATGCACTAGCCATTAACGACAAACTTCGTTTTATT
AAAAAATTATTGGTAGAAATTGAACGAGTAGAAGAGAAGTTGTTTGAGTTTTAATTATGG
CAGATTCGCCATAATTAAAATATCCGATTATTTGACGAGTGAATTAACATGTCTAACTTA
CAGATTCCAACGAGTGCGAATATATTATTCTATACGACACCTGATGAATCAGTAAAAGTG
AATGTCTTTTACCAAGATGAGACTTTTTGGCTTTCTCAAAAAAGTATGGCTGAGTTGTTT
GGTGTTGATGTTCCGGCTATTTCTAAACACTTAGATAATATCTATAGCACAGGGGAACTT
GTTCAATTTTCAACCATTTCCAAAATGGAAATAGTTCAACAAGAAGGTCATCGCCAAGTT
ACTCGTTTGACGAATGTTTATAATTTAGATGCAATTATTGCTGTCGGATATCGTGTAAAC
AGTCGGGAAGCAACACAATTTCGAATTTGGGCAACTCAAGTTTTACGTGAATTTATTTTA
AAAGGTTTTGTACTTGATGATGAGCGTTTGAAACAAGGTAAACAGTTTGGTTTAGATTAT
TTTACTAATCTTGTTGAACGTATTCGTGAAATTAGAGCTTCTGAGCGACGATTTTACGAG
AAAATTACCGATATTTATGCTCTAGCCAGTGATTATGATAAATCTTCCGCCCATACAAAA
CGCTTTTTTTCCACTGTTCAAAATCAATTACATTGGGCGATTACAGGCAAAACAGCTGCA
GAGTTGATTTATACACAAGCCGATGCAGAAGCTATAAATATGGGATTAACAACTTGGCAA
AATGCACCGGATGGAAAAATTTTAAAGAGTGATGTCAGTATTGCTAAAAATTATTTAAGC
GAGCAACATATTAAAGAGTTAGAACAGTTGGTTTCAGCTTATTTAGATTTAGCAGAGAAT
AGAGCTACTCGCCAAATTTTAACATCAATGGCAGAATGGGAAACTTTTTTAGATAGCTTC
CTAACTTTATCAAATTATCCGATTTTACGAGATAAAGGAAAAATAAGTCACGAAATGGCA
AAGTTAAAAGCAGAACAGGAATATGATAAATTTAGAATAAAGCAGGATCGTATTTACAGA
AGTGATTTTAATCATTTTTTAGAAGCGACATTGAAACTAAAAAAGTAAAAATTGAGCGAG
TAGAAGAGAAGTTGTTTGAATTTTAATTGTGTGGTATTCGCACAAAAGAAAGTAGGGACG
CCACGCGTGGCGTCCCTACATAGAAAAATAAATATGAAAACCCTCGAAGAGCTGAACGAT
AAACAAAAATCCGCTTGGACAATAATGCAAGATTGGTTCAAGCAAGCGAATAACCATTAT
GAAATCCTGCCGAGAGATGTGGAAAATGCAGGGGCAGAATTGGTGGGAATGCAGTTACCG
ACAAGTACGCCACTGGGTGCGGTAATTTATGAAACGGGCGGTATTTTAGTCGATCACGGC
TGGTTACGCATTTTAGGTTCGGGTAATGAGAAACTGCCACGCGGTTTGTTTGAGTGGAAT
TTTGGTAAAACCTTTGAACAATCGGGCGAAAGACCGTTTCATTTACTGATTGCTGATGAT
GCCATTGGTGGTTATTTTGCGGTGAACGGTGGCGGATTAGGCGAAAAAGTCGGTTTAGTT
CATTATTTCCACCCGAAAAAGCAGAAATGGGAGAGTATTGGCTTAAATTATTCACAATTT
ATCGGCTGGGCATTAACTGCCGATATTGCTGGTTTTTACCACAGCCTGCGTAGTGAAAAT
TGGCAAGCTGAGATTGCAGATTTAAACGGCAATCAAGTGATAAATTTAGACACAAAACAA
AAACAACCGATTGAACGCCATTATCAAGCGACATTTGCGCCTGATGATATGGGGTATGCG
GTGAATTAACATAATCCCTTCCCCCGTTTACGGGGAAGGTGCCGAAGGCGGATGGGGGAC
AAACGAAGTTTGCAAAATTTTTTCAAAATCAAACCGCTTGTAGTTGTCCTAACGGACAAT
CCCCCCTCCCTAGCCCTCCCCCGTAAACGGGGGAGGGGAATGAGTTATAGAGAGATAATA
AAATGGCATTACTTCAAATTGCAGAACCAGGGCAAACGGCAGCGCCGCACCAACATCGCT
TGGCGGTGGGGATTGACCTTGGGACGACAAATTCTTTAGTAGCAACGGTGCGTAGCGGAC
AAGCTCAGGTATTACTTGATGAGAAAGAGCGTGCGTTAGTGCCGTCAGTAGTACATTATG
CGGCTGAGAATAAAGTTGTTGGTGTGGAAGCCTTTGAGCAAGCAGCAGCTGATCCGCAAC
ATACAGTGATTTCTGTAAAGCGTTTAATTGGTCGTTCTTTGGCAGATGTTGAACAGCGTT
ATCCAAATCTGCCTTATCAATTTGTTGCGACGGATAACAGCTTGCCGTTAATTCAAACGC
CACAAGGCAATAAAAGCCCGATTGAAGTGTCTGCCGATATTTTAAGTCACTTAAATCAAT
TTGCAGAAAAACGCTTGGCGGGTGAATTGGCTGGCGTGGTGATTACTGTGCCTGCCTATT
TTGATGATGCACAACGTCAAAGTACCAAAGATGCCGCTCGTTTGGCAGGGCTCAATGTGT
TGCGTTTATTAAATGAGCCAACGGCTGCGGCTATTGCTTATGGCTTGGATAGCGGTCAAG
AAGGTGTAATTGCTGTATATGACTTAGGTGGCGGTACTTTTGATATTTCGATTTTACGCC
TGAGCCGTGGTGTATTTGAAGTTTTGGCAACAGGTGGCGATACCGCTTTAGGTGGCGATG
ATTTCGATCATCTGTTAGCGAATTGGATTGCGGAACAAGCAGGTATTCAGCCAAATACAG
CAAGTCAGCAACGTGAACTACTTACTCTTGCCACTCAAGTGAAAATTGGCTTATCACAAG
CGGATAGTTTTACTGCAAAATTTGCAAATTGGCAGGGTGAAATCAGCCGTTTGCAATTTA
ATGAGCTAATCCAGCCACTTGTAAAACGCTCGTTAATGACTTGTCGTCGAGCTTTGAAAG
ATGCTGGGGTAGAAGCTCAAGAAGTGCGTGAAGTTGTGATGGTTGGTGGCTCAACGAGAG
TACCTTTTGTGCGTGAACAAGTAGGCGAATTTTTCGGCAAAACGCCATTAACCTCTATTG
ACCCCGATAAAGTGGTGGCGTTGGGTGCAGCTATTCAAGCGGATATTTTAGTCGGCAATA
AGCCTGATGCAGAAATGTTGTTGTTAGATGTTGTACCACTTTCGCTAGGGATCGAAACGA
TGGGGGGATTGGTGGAAAAAATCATTCCTCGCAATACCACTATTCCTGTGGCAAAAGCAC
AAGAGTTCACCACATTTAAGGATGGGCAGACAGCGATGACGGTTCACGTTGTACAAGGTG
AACGTGAGTTAGTCGATGATTGCCGTTCACTTGGACGTTTTACCTTGCGTGGTATTCCAC
CGATGGTCGCTGGTGCGGCACACATTCGCGTGACTTATCAAGTCGATGCGGACGGGTTAC
TGAGTGTCACCGCAATGGAAAAATCAACCAAAGTGCAAGCATCTATCCAAATTAAGCCGT
CTTACGGTTTAACGGACGAAGAAGTCACCGAAATGATTAAATCGTCAATGACGAATGCGA
AGCAAGATATGGAAGCTCGTCAGCTGGCGGAACAGCGTGTGGAGGCAGATCGTGTGATTG
ATAGCGTTGTCATTGCGTTGCAAGAAGATGGTGCAGAGCTACTTTCGGTTGATGAATTTA
AAGGGATTGAAGCGGAATTACAGAAATTGATTTACGCAAAACAAGGAACAGATCGCCAAG
CTATCCAGCAAGGTATTAAAGATCTTGATATTGCCACCCAAGAATTTGCCGCTAGACGAA
TGAATTTATCCATTCAAAAAGCCTTAGCAGGTAAGGCGGTTGATGAGGTGATGGGATAAA
ATCCAGTAGGGACACACTGCGTGTGTCCGTATGTAACATTTGTACATAAAATAGTAGGGA
CGCCATGCTTGGCGTCCATTAAATATAAACTTTTTATACGTTTAAAAGAATGGACGCCAT
GCTTAGCGTCCGTTAAATATAAACTTTTTATACATTTAAAGAATGGACGCCAAGCGTGGC
GTCCCTACAATAAATTAAAAATATAGAGGACATTATGCCAAAAATTGTTTTTCTTCCACA
CGAAGAATTTTGCCCAGAGGGTATGGTTGTTGAAGCTCAAGCGGGTGAAAACTTATTAGA
AGTTGCTCACAATGCAGGAGTTGAAATTCATCACGCTTGTGACTGTTCTTGTGCTTGCAC
TACTTGTCACGTTGTAATTCGTGAAGGTTTTGACAGCTTAAATGAAACATCAGATCAAGA
AGAAGATATGTTAGACAAAGCGTGGGGCTTAGAAATCGACAGCCGCTTGTCTTGTCAATG
TATTGTGGGTGAAGAAGATCTCGTTGTTGAAATTCCAAAATATAACTTAAACCACGCAAA
TGAGGCAGCACACTAATGAAATGGACAGATGTAAGAATGATCGCAGAAAATCTGTATGAT
ATGAACCCAGATTTAGATCCAACCACTGTGCGTTTTACTGATATGCACAAATGGATCTGC
GAGATGGAAGATTTTGAGGATGATCCAGAAGCGTCAAATGAACATATCTTGGAAGCGATT
TTAACGATTTGGTTAGAAGAGTATGAATAACCCCATAGGGCTGTAAAACAAAAAGTTGGT
AATAATTATATTCCTGATTCTTACCAACTCTTTGATTTAAATAGTTCTTCTATCTTATAT
ATCGTCCTGTAATTCCTGCAAGAACCCACCACTTTGATGAGCCCACAGTTTTGCATAGAC
ACCATTGAGAGCTAATAATTCCTCGTGACTACCTTGCTCAACAATTTCGCCTTTATCTAA
TACAATCAAGCGATCCATTGCCATAATGGTCGATAAACGGTGTGCAATGGCAACGACAGT
TTTCCCTTCCATTAATTCGGTCAAATTTTCTTGAATAGCGACTTCCACTTCAGAGTCTAA
GGCACTGGTTGCTTCATCTAATAATAAAATCGGTGCGTCTTTCAACATCACACGAGCAAT
CGCAATACGTTGCCGTTGCCCACCAGACAGTTTAACCCCTCGCTCACCAACGTGTGCATC
ATAGCCTGTTCTGCCTTTAGCATCACTGAGAAGCGGAATAAAATCAGAGGCGGAGGCTCG
CTCAACGGCTTTAAGCATTTCTGCTTCTGTCGCCGTTGGACGACCATAAAGCAAATTATC
TCGAACGGAACGATGTAATAATGAGGTGTCTTGGGTCACTAAACCAATTTGCGAGCGTAG
GCTTTCTTGCGTTACATCACAAATGTTTTGCCCATCAATTTCCACTGAGCCTTTCTGCAC
ATCATAAAAACGTAACAACAAATTCGTTAAAGTAGATTTTCCTGCCCCACTACGCCCCAC
TAAACCCACTTTTTCACCCGCCTTGATATGTAAATCAAAGCCTTTCAGTAGAGGCTTTTT
CGCATTATAGGCAAAATCAACCTGATTAAATCGGATTTCACCTTGTGTCACTTCAAGCGG
TTTTGCCTCTGCTTTATCTACAATTGTTCTTGGCTTGGATAAAGTTTCCATTCCATCTTG
TACTGTCCCTAAGTTTTCAAATAAGCTAGCAAACTCCCACATAATCCATTGTGATAGACC
TTTAATGCGTAACGCCAAAGCAGTAGAAGTGGCGATTGCCCCTGCAGTCACTTCACCTAA
CGTCCAAAGCCATAGCCCAATACCTGCGGTGATCGTAATTAATGTGATACTACTAAAATA
GGTCAATGTTTCAATCGTTGTCACTAAACGCATCTGTTTATGTACTGTTACCATAAACTC
TTCCATCGACTCTTTGGCATAGCGAGATTCTCGATTACCGTGAGAAAACAGCTTCACTGT
CGCAATGTTTGAATAAGCGTCGGTAATTCGCCCTGTCATTAAACTGCGAGCATCGGATTG
CTCTTGAGCTGCTTGAGCAAGTTTTGGCACATATAACCAAATAATCGTTGCCAAACTGAC
TACCCAAATAATAAAAGGCAAAAATAGCCAGCCATCAAGCTGAAGCAAAATTACACTGGT
TGTCGTCAAATACACAATCGCATAGACCAGCATATCCGCACAGGTCATCAACACATCACG
CACGGCTAATGCTGTTTGCATCACCTTAGCAGATACACGCCCAGCAAACTCGTCCTGATA
AAAGCTCATACTTTGTCCGAGCATCAAACGGTGGAAATTCCAACGCAACCGCATCGGAAA
TACCCCTTGTAACGACTGAAAGCGAACAGCACAGCCGAGATAGACAAACACCACACTCAT
CAATGCCACAATCAGCATTAATATTAGAGAAGTGCCTTTTTCTTGCCACAATTGTTGAGC
AGAATAAGTGTTTACCCAGTCCACCAACTCGCCCATATACTGAAACAAAATCCCTTCAAT
AATGCCTATAAATGCAACAAAAATGATTAACGCCACAAAATAGCTTCTCATTCCTTTGAT
GCTTTCAAAAATAAAAGGAATAACCTTTGCTCGAGGCGTATTCGGCATATCTTCTGGATA
AGGATTAATGCGATTTTCAAACCAATCAAATAATTTATTTAACACGGGCTTTCCTCATAA
GTATGGTGGGTAAAAATTGCAAGGTAATAAAATGTAGCGGACACACTCAGTGTGCCCCTT
ACCATTTGAAAAGAAACTATTGTTAGTTCCGTAGCAATAACTATGGATTTAGCAATTTCT
CATCTAATGCTAAATCTTCGTTACGGTTAATACCAATCGGTTGTTTTAACACATTACGCG
CAATTTCGTGTGCATCAGCAAGAGAATGTTCCTTATATGAACCACATTGAAACTCATTTA
ACTCAGGAATTTTAGTTTCATCAGGCACTTTCTCTAACGCATCACGCATAGAGGCTTCCC
AAGCTTTTGCCACTTCTTCAGCTGAAGGTGAACCAATTAACGACATATAAAATCCCGTAC
GGCAACCCATTGGGGAAATATCAATAATTTCAACGGTATCGCTATTGAGATGATCACGCA
TAAAACCAGCAAATAAATGTTCCATCGTATGAATACCACGAGGCGATAAAATCTCAATGT
TTGGACGGACAAAACGTAAATCAAACACAGTAATCGTATCGCCCTTCGGGGTTGTCATTG
TTTTTGCAACACGCACCGCAGGAGCGTTCATACGAGTGTGATCCACTTTAAAGCTATCTA
GTAAAGGCATAACGATTCTCCAATAAATAAAATTATGTGGGGATTATAGCCTATTTAAGC
CTGAGTTTTCATACAAGCGGTAAGTTATTCGAAATAATTTGCAAATTTTTACTTCAAACA
AACCGCTTGCTTTCTAGTCAGTTCAATCAAAATTCTGTATAATCGCTCGTCTTTTTGTGA
TCTCTATCACAATTCAGGATTCGTCTGGTGGGGTATCCCACCATTTTTATACTTTCAAAA
TAAAGAAATTTCAATGCAACAATTAGATACTCAAAAACTGCGTAATATCGCAATCATTGC
TCACGTTGACCACGGTAAAACCACGCTGGTTGATAAATTATTAAAACTTTCAGGCACATT
AGATACCTCTCGTGGTGATGTAGATGAACGTGTAATGGACTCCAACGACCTTGAGAAAGA
GCGTGGCATTACCATTCTTGCGAAAAATACCGCAATTAACTGGAACGGCTATCGTATCAA
TATCGTAGATACCCCAGGACACGCAGACTTCGGTGGTGAAGTTGAGCGTGTACTTTCAAT
GGTGGACTCGGTATTACTTGTGGTCGATGCTTTTGATGGACCAATGCCACAAACCCGTTT
CGTAACCCAAAAAGCATTTGCTCACGGTTTAAAACCTATCGTGGTTATCAATAAAGTTGA
CCGCCCAGGTGCTCGCCCTGACTGGGTGGTGGATCAAGTATTCGACTTATTCGTGAATCT
TGGTGCGACAGACGAACAATTAGATTTCCCAATTATTTATGCTTCTGCATTAAATGGTGT
TGCAGGTTTGGATCACGAAGATCTTGCACCAAATATGGATCCGCTCTTTGAAGCAATTGT
AGGGCAAGTTTCTCCGCCAGATGTTGAACTTGATGCACCGTTCCAAATGCAAATTTCTCA
GTTGGATTACAGCAAATATTTAGGCGTTATCGGTATCGGTCGTATCAAACGTGGTACGGT
TAAACCGAACCAACCTGTGACTGTCATTGATGCAGAAGGTAAAACCCGTAATGGTCGTGT
TGGTCAAGTGTTAGGTCACTTAGGCTTACAACGCTATGAAGCAACCGAAGCCTATGCTGG
TGACATCATTGCTATTACAGGTTTAGGCGAATTAAACATTTCAGATACCTTATGTGACAT
CAACAATGTTGAAGCACTTCCAGCTTTATCTGTTGATGAGCCGACAGTAACAATGTTCTT
CTGTGTAAACACATCACCCTTCTGCGGTCAAGAAGGTAAATTCGTTACTTCACGCCAAAT
TTTAGAGCGTTTGAAGAAAGAGTTAGTGCATAACGTCGCATTACGCGTAGAAGAAACTGA
TGACTCTGATGTTTTCAGCGTATCGGGTCGTGGTGAATTGCACTTGTCTGTATTAATCGA
AAATATGCGTCGTGAAGGTTATGAATTAGCGGTATCTCGTCCAAAAGTAATTTTCAAAGA
GATTGATGGTCGTAAACAAGAACCGTTTGAGCAAGTGACCATTGATATTGAAGAACAACA
TCAAGGGGCTGTGATGGAAGCGCTTGGTATCCGTAAAGGTGAAGTGCGTGATATGATCCC
AGATGGTAAAGGTCGTACTCGTTTAGAATACATTATTCCAAGCCGTGGCTTAATCGGTTT
CCGTAATGAGTTTATGACGATGACATCAGGTACAGGCTTACTTTACTCAAGTTTCAGCCA
CTATGACGATGTAAAAGCAGGTGAAATCGGTCAGCGTATTAACGGCGTATTGATTTCAAA
CGGCACAGGTAAAGCCCTTGCTTACTCGCTCTATGCACTACAAGATCGTGGTAAATTAAT
GATCGATCACGGTGCAGAAATTTATGAAGGACAGGTAATCGGTATCCATAGCCGTTCAAA
TGACCTAACCGTAAACCCGCTTGAAGGGAAAAAACTCACCAATATGCGTGCGTCAGGTAA
AGATGATGCTTTAACCTTAACAACGCCAGTTAAATTCAGCTTGGAACAAGCGTTAGAATT
TATTGATGATGATGAGTTAGTGGAAGTAACACCAAAATCAGTGCGTATTCGTAAAAAATT
ACTCACTGAAGTAGAACGTAAACGTGCAAGTCGTACCACGACAAGTACCAGCACGAAGTA
ATGAGAAGTAGGGGCAACAATGCCCCTAATAATTTATAGGAGATTAAAAATGTTTGTAGA
AATTTACGGCAGATTAAGTTGCCCTTATTGCGTTCGAGCAAAACAGCTTGCAGAAAAAAT
GAAAGCAGAATTACCTGATTTCGATTTTAAATTTGTCGATATGATCGCTGAAGGTATTGA
AAAACAAGATTTAGAACCGCGTGTGGGTAAACCTGTTGCGACTGTGCCACAAATCTTTTT
AGATGATGTTCACGTTGGCGGTTATTCGGATTTTGCTCCTCTTATAGATGAGAAGTTTGG
AATTAAATTATAAGAAGATTTTAACTTACCCATTTGGAATTCGGTTAGTTAATCTGTAGC
ATTGCCTATAATAGGCTCCTGACATATGAGAGAGCTTTTTAAGGGATTGTATACAAAAAT
TTATATAAGAATTAGGTTAAAGCCTTATTGTTATAAGGCTTTAACTTTCTAATCAACAAA
AATTATTCATTATTTTAGTCTATTAAAAATCGTTATATTTAGATATGAGATCAGTTTTTT
TATGAATTTAGAATACTTATTTCATATGGGAACCTATTATGATGAATAGAATTATCAATA
TAGGAGCTGGTGTAATAGACAAAATAGCAATTAAGAAATCATTATAAATATTTAGACTGT
CGGGAGTAATATCACAGGGTATGAGATCACATAGATCGTGTTCTTTATTCTCCATTGCTA
TTGTGTTTCAGTCCATTAAGCGCAACCAACCCTTTATTACAACTTTTTTTCTGCATGATG
AGATCTAATTTGAGGATCTGTTGTTTTGATGAAGAGAGTTTGTTCTTCATTGTCTGCATT
TGAGTATGTGTACCAGGTTGTTTTTCTGCATCAGCAATCAGTTTATCAACTTCTTGAAAC
ATTTTTTGGCACTGTTCAGGTAATATGCCATTGGTTTGAGGTTTGGTCATTACCAGTGAA
GATGTTTTCAATTCAGTAGTGAAACCACTTATCGCAATGAATAATGCACCAGTTGCGATA
ATCATTGAACGTAAAATAGCGTTTTTCATAGTGTTCCTAATGATTAGTTTAACTGTTAGA
TGAAAGTCGCGTATACTAACATAGATCTTGATATATCGTCACGTACTATTTAAGGATCTT
TATTCTTGATGTAAATAAATTGTTAAACCTAAAAGTTATATTCATAAATAATTTACAAAT
AGGTTGGACAGATAAGTGTGTGGTATTTTGTCTAACTTGATTTATATCAAGTTATAACAA
TATAAATTTCATATTTTTTAAATATTTAGCTCAAAAATGTGATCAATGTAATAATTTTGC
TATTTTTTATTTGCTTATTTACGAGTAGAATAGATTCTTGACATTATTGCTACTTATTAA
TCTTTGATTAGTAACTGTGCGAAAACAATGTTGATTGGGGGATTACTTGGTATTCTTGTA
ATCGAATAATTCAGACTTGTATATAAAGAGGTTTGAGATGTTAGACGTTGTTGAACTCTC
ACGTTTGCAGTTTGCTTTAACTGCTCTCTATCACTTCTTATTTGTACCGCTTACATTAGG
TCTTTCTTTCGTTCTTGTGGTGATGGAAACCTTATATGTAACAACAGGTAAAGAAGTGTA
TAAGGATATGACAAAGTTCTGGGGTAAGTTATTTGGTATTAACTTTGCTCTAGGGGTAAC
GACAGGGATTACAATGGAATTCCAATTCGGTACTAACTGGTCATATTATTCTCACTATGT
GGGTGATATTTTTGGTGCTCCATTAGCGATTGAAGGCTTAATGGCGTTCTTCTTAGAATC
TACCTTCATTGGTCTTTTCTTCTTTGGTTGGGATCGTTTATCAAAAGGTAAACACTTACT
AACGACTTTTGCGGTCGCATTTGGTTCTAACTTCTCTGCTTTGTGGATCTTAGTTGCGAA
CGGTTGGATGCAAAGCCCAGTAGGTTCAGAATTTAACTTTGAAACAATGCGTATGGAAAT
GGTCAGCTTCTCTGACTTAGTGCTAAACCCAGTAACACAATCTAAATTCTTACACACTGT
TTCAGCAGGCTATACCTGTGGTGCGATCTTCGTATTAGGTGTGAGTGCATACTATATCTT
AAAAGGTCGTGATCTTGGATTTGCTCGTCGTTCATTCTCAGTAGGTGCAAGTTTCGGTTT
AGTGGCTATTATTTCTGTATTAATTATGGGTGATGAGTCTGGCTATGAAATCGGTAAAGC
ACAACCTGTGAAATTAGCGGCAATGGAAGGTGAATTTGAAACTCACCCAGCTCCAGCTGC
GTGGAATGCGTTTGTTATTCCTAATACTGCAGAGATGAAAAATGAAGTTGCTATCGCAGT
GCCTTATGCAGCAGGGATTATCGCTACTCGTTCTTTAGATACAGAAATTAAAGGTTTGAA
AGATCTTCGTGAAGAGAACGTACAGCGTGTACGCAATGGTATCGTTGCTTACGGTTTATT
AGAAAAATTACGTTCAGGCAACTATACTGCGGAAGATAAAGAAGCGTTCAAAGCAGTTCA
AAAAGATCTTGGCTTTGGTTTACTTTTAAAACCATATACAGATAAAGTTGTTGATGCAAC
AGAAGAGCAAATCTTAAAAGCAGCAGCGGATACTATTCCAAACGTAGGTCCAACATTCTG
GTCATTCCGTATTATGATGATTGCCGGCGGTTTAATGTTATTACTTATTATCGCAGCATT
TGTTCAAAATGTACGCGGTACAGTAGGTACTAAACCATTGTTATTAAAAGCATTATTATG
GGGTATTCCACTTCCTTGGATTGCGATTGAAAGCGGTTGGTTCTTAGCTGAATATGGTCG
TCAGCCTTGGGCAGTGTATGAGGTATTGCCAACAGGAGTAGCAAACTCTGCATTAACAAC
AGCAGATCTTTGGATTGCTATTGGTTTATTATGTGGCTTGTACACATTATTTTTAGTTGT
AGAAATGTATTTAATGTTCAAATACGGTCGTCTTGGCCCAAGTGCATTAAAAACAGGTCG
TTACCATTTTGAACAATCTGCGAAATAAGTAGGAGTAAAATATGTTAGATTATGAAGTTC
TACGCTTTATTTGGTGGATTTTAATCGGTGTACTTTTAATCGGCTTTGCAATTACCGATG
GTTTTGATATGGGGGTATTAACCCTATTGCCTGTGGTAGGTAAAAGCAATGTTGAACGCC
GTGTCATGATTAACTCAATCGCTCCGCACTGGGATGGTAACCAAGTTTGGTTATTAACTG
CAGGTGGTGCGATTTTTGCAGCGTGGCCAACAGTTTATGCAGCATCATTCTCTGGCTTTT
TCTTAGCTATGATCTTGGTTTTAGCTGCGTTATTCTTCCGTCCAGTAGGCTTTGAATACC
GTGCGAAAATTGATGATCAAAAATGGCGTAATGCTTGGGACTGGGGATTATTTGTTGGCG
GTTTCGTTCCATCATTAATCTTTGGTGTTGCATTTGGTAACTTATTACAAGGCGTACCAT
TCCACTTCAATGAGTTAAACCAAGTAACTTACGAAGGTTCAACCCTTTGGAAATTATTAG
GCTTATTAAATCCATTTGCATTACTTTGCGGTGTGGTAAGTTTAATGATGCTCACCACTC
AAGGTGCAACTTGGTTACAAATGAAAACAACTGGCGAATTGCGTAGCCGTGTAAGAAATG
TTGCTCAAGTGACCGCTTTAGTGGCGTTAGGTGCATTCTTACTTGCTGGTGTATGGGTTT
ACTTCAAAGATGGCTTTGTGATTACCAGTGCTTTGGATCACAATGGTCAATCTAGTTTAG
TGAACAAAACAGTCGTATTAGAAAGCGGTGCGTGGTTCAAAAACTACTTTGAAATGCCAG
TATTATTCATCATTCCTGGATTAGCAGTAATCGGTGCATTAGGTACAGTGGTTGGCTCTA
AAGCAAATAACGGTGGACTTGCATTCTTATGCTCATCAATTATGCAAGCTGGCGTGATCT
TAACTGCTGGTGTTGCAATGTTCCCATTCGTAATGCCATCAATTACTCACCCTGAAATGA
GTTTAACAATGTGGGACGCAACTGCAAGCCATAACACATTAATGATTATGTTTGTGGTAG
CTTGTATCTTCGTTCCAATCGTATTAGCTTATACTGTGTGGACTTACTTCAAAATGTTTG
GTCGTCTTGACGCTAAATATATTGAAGAGAAAAGTGCAAGTTTATACTAAGGAGAACCAA
TATGTTTTATGTAACTTGGGTACTAGGTGTGTTACTTGCTATTCTGTTTGCAACAGTAAT
CACTGTAAGTATTGAAAAAACAGGTAAGTTTGACGAGTAATGAGATGATTAATTCACTCT
ATCAACTCACAAGAAAGGGCTGGCTACAAGCCCTTTCTTTTATCCTTTCTATTGCAATGT
TTGCAATGATATTGCTCTATTCCAACACCTTTGCTCTCTATTTTGGAGGGAAAATTCCTT
ACTTAGTCGCAGGTGTTTTCTATGGTATGTTGATTTTATTTGTTCACGGTTTTGGCTTTG
AGATTAAATCAACGAGATGGCAGGTCGTTTTTATGCCATTGTTGGGGTATATCATTATCT
TACCTTCACTAATTGCATTAGTCGTATTGCATTAGTCTTTAAATTAAGAACCCAAAGCAA
CGGGTTCTTATCATATTGCTTATTTTATATTCAATTTGTTTCTAAAAATACTTGCACAAC
GATTTTTCTCTCTCTAGAATGACGAGCAATTTACGCTTGATTTTGGGGCGTTTTTCGTTT
TGGAAAGATAGATAGGGCATTGCAATGGATTTTCCTATTCGTGTGTATTATGAAGATACT
GATGCTGGTGGTGTAGTCTATCACGCATGTTATTTACATTTTTTTGAACGTGCAAGAACA
GAATTTTTACGTCAGTTAGGGTTTTCTCAACAGCTATTACTAAGTCAATCAATAGCTTTT
GTTGTGAAGAAAATGGAGATTGACTATAAGAAACCTGCTTATTTAGACGATTTTCTCACA
GTTAAAAGCATTATTTCTGAACTAAAGGGTGCCAAAATAGTCTTTAAACAGACGTTATGG
CGAGGTGAAGAGCGCTTGTGTGAAGTGAGTGTGGTTGTTGTGAGTGTTGATCTGTCAAAA
ATGAAAGCGATCGCCATACCTGAAGATATTAAGCAGGCTTTTAACGCTATAATCTCAATG
TAATTGTTTTATTTGGAGTTTTTATCAATGGCAACTGAATTTAATTTAGTTTCATTATTT
ATGGAAGCGAGTATTGTTGTTAAGTTAGTTATCTTAATACTGATCTCTTTTTCCGTGTTA
TCTTGGGCAGTGATTATTCAACGTAGCCGCGTATTAACAAGAGCTAAAAAAGATTCTTTA
GCCTTTGAAGATCGTTTTTGGTCTGGCGAAGATTTACATCGTTTACACGAAGGGTTAGAA
CATCGTCGAGATGGTCTAACTGGTGCTGAACACATTTTCTACGTTGGTTTTAAAGAATTT
AACCGCTTACAGCAAGCAAACCCAGATTCGCCAGAGTCAATTATTCAAGGTTCTAGCCGT
GCAATGAATCTTGCATTAAACCGTGAATTAGAAGAACTTGAAAATTACATTCCGTTCTTA
GGTACTGTTGGTTCGATCAGCCCATATATTGGTTTATTTGGAACAGTTTGGGGGATTATG
CACTCATTTATGGGACTAAGTGCGGTAAAACAAGCAACCTTACAATCTGTTGCACCAGGT
ATTGCCGAAGCATTAATTGCCACAGCGATTGGTTTATTTGCAGCAATTCCTGCAGTAATG
GCATATAACCGTTTGAACTTGCGTGTAGGCAAATTAGAGCAGAATTATGTGAACTTTATT
GATGAGTTCACCACAATTCTACATCGCCAAGCGTTTGCGAAAAAATAAGTAAAAATTAAG
TGAAATGCTACCGCTTGTTGCGGTAGTTTGAATGGATAGATAAAGAGGAAACTATGTCTT
ACCGTCGTCGTAAACGTAATGACATTAAATCTGAAATTAACATAGTGCCATTTTTGGACG
TGTTACTGGTGTTATTGCTGATTTTTATGGCAACAGCACCGATTATTAGTCAAAGTGTTG
AAGTGGAATTGCCTGAAGATCGCCATAGTCAATCCGTTTCAAATGAAGATAAAACCCCAG
TTATTTTAGAGATCGCTGGGGTCGCTTTGTACAAATTGAAAATTGACGGAAACTACATTC
AAGTTAATGAACAAGAGAACTTAGCGGAGCAAGAAGTCATTGCTTATGCTGGTGAGGCTT
TCCAAAAGGACAATAATACCTTATTCCTTGTGGCAGGTGGTAAAGACGTACCTTACGAAG
AGGTAATGAAAGGTATCTCATTATTAAAAGATGCAGGGATCAAAACCGTAGGTTTAATGA
CCGAAGGTAAATAGTCAGCGAGGATAGAGCGTGAAATATCAAAATGATAGATTAGAACTC
GCTATAATTGTGTCAGTTTTACTGCATTTATTGTTGATAGGCTTATTAATACTGGGTTCT
TTTTTCACTAATACTCACTTAGCTTCTGCTGGCGGAAGTGGCGGTGATAGTGAATCTCTT
GAAGCTGTGATGGTTGATACTGGACAGGTAGCCGCTGAATATGGGCGATTAAAAGCTGAA
AAGCAAGGGCAAGCGAAGGTTGAACCTAAAGAAGAGCCTAAAGAGGAAGTTAAGGAAGCG
GTTGAAGATAAACCTACCCCAGAAGAAATTGCTGAACAACAAGAACGTGAGAAGGCAATT
CAGTTAGCTCAGCAGAAGCAACAAGAAGAAAAACGTCAGCAAGAATTGACTCGTCAAGAA
GCATTGAAACAAGAGCAAATTAAGCAAGAACAGTTGAAAAAACAGCAGGAAGAAGCAACA
CAACGTAAACTTGCAGAAGCTGCTCGTTTGAAAGCTGAAGCCGAAGCAAAACGTTTAGAA
GCCCTTGCAAAGCAAGCGGAAGAAGAACGGAAAATAAAAGAAGCAGAGCAACAAAAACGA
CTTGAAGAGCAGAAAAAGCTAAAAGCAGAACAGCAAGCTCAAGCACAAGCAGAAAAAGAA
GCAAAAGAGAAAGCAGAACAAGAAGCGAAGCTCAAAGCCGAAAAAGAGGCTAAAGAAAAA
GCAGAGAAAGAAGCGAAGCTCAAAGCTGAAAAAGAAGCAAAACTAAAAGCGGAGAAAGAA
GCTAAGGCAAAAGAGGAAAAAGAAGCGAAAGCTAAAGCTGCTGCAGAGGCAAAAGCGAAA
GCTGAAGCGGCTGCAAAAGCTGAAAAAGCGAAAAATAATAAAGCGCTTGATGATTTTTTA
AGTGGCGGCGAAGTTGGCGGAGGCACGAGCAACGGCGGTAATAAAAATAGTGCTGGCTCA
CAAGGCTCTGGCGGTACAAAAGGTTTAGGTCAGGGTGCTAATGTTGATGGCAATGCCTAT
GGGCAGCGAATTAAAAAACTTATTCAGTCAAAATACCGTGTTGATCCGAGTTTTGCAGGT
AAACAATGTGATGTGAAAATTTTCCTAGAGCGAGATGGTACTATTACCAACTATCAAGTC
GTTTCAGGGGATAAAGCAGTGTGTGATGCGGCTGTAAGTGCAATTGTGGCAACCCGTAAA
GTGCCACCAGCACCATCAGATGCAGTTTATCAGCAATATAAGTCACCAACATTAGATTTT
AGTTTAAAAGTTCAATAGTTCAACCTAGAGGGTTAAGATGAAATTAGTATCTCGTTTAAC
GAGTATTCTTGGTGTTGTCGGATTATTTTTTTCTGTTAGTGTAAAAGCTGAGTCAGATGT
TAGAATTTCGATTGATCAAGGTGTGAGTATGGCTCAACCGATAGCGGTTATCCCATTTAA
AGCAATGGGGGGCGTACCTGATGATGTCGCTCAAATTATCGCTGATGATTTGAGAAATAG
TGGCAAGTTTACACCGATTGATCGTGCGAGTTTACCTGCACAACCAAGTTCAGCGGTAGA
AGTTAATCCTGAACAGTGGACGAATATCGGCATTGATAATGTGGTTGTTGGGCAAGTATC
TGTGGTAGGTGGTGGCTATAACATCGCTTATCAATTAGTGGATACCCTAGGAATGTCAGG
GGCAGCAGGCAATGTGATTGTACAAGGTTCATTTAATGTTCCAGCAGCTCAAATGCGTTT
AGGTGCTCATACAGTAAGCGATCAAGTATTTGAAAAATTAACACAGATCCGTGGTGCATT
TAGAACTAAAATCGCTTATGTGGTACAACGTGGAGTGTCCTCTTACGAGTTGCGTGTATC
AGATTATGATGGTTTTAACGCCTTTACCATCGTAAAAAGTAAAGAGCCTTTAATGTCACC
AGAATGGTCACCAGATGGTTCAAAATTAGCTTATGTGACTTTTGAAAACAAAAAATCACA
GGTTGTTGTTCACGATATTCGTTCGGGAGCAAGAAAAGTGATCGGATCTCTTAGAGGGCA
TAATGGCGCGCCTTCATTCTCACCAGACGGTTCAAGAGTGGCGTTTGCTTCTAACCAAGA
TGGTGTATTAAATATTTATGTAACAGGGGTGGGCGGTGGTTCACCAAGACAATTAACCAG
TAACGCAGGAAATAACACCGAACCAAGCTGGTCACCAGATGGTGGTTATATCTTGTTTAC
ATCAGACCGTGGTGGCTTACCACAGGTTTATCAAATGAGTTCATCTGGTGGCGGTGCTAG
CTTAATTGGTGGCAGCGGCAGTGGTAAAATTTCGGCAGATGGCAAGAATTTAATCATGGT
TTCAGGTGATAGAATTGTAAGACGAGATCTTGTTTCGGGTAGCACAGAAGCAATCAGTTC
TACGTTTTTAGACGAAAGTCCAAGTATTTCACCAAATGGAACAATGGTTATTTATAGCTC
TACCAAAGGTGTGAGTAAAGTGCTACAATTGGTGTCCGCAGATGGGCGTTTCAAAGCTAA
TTTGCCGGGAGCAGGTGGACAATATAAATTCCCTGCTTGGTCACCTTATCTGACTAAACA
ATAATTCTTTTTTGGAGAAAAAAATGAAAAAACTAGCTAAAGTTTTAATGATTGCGGCAC
CAGCTTTCGTTTTAGCAGCTTGCAGCAGCTCAAATGACAACGCAAGTGCTAATGCAGGTC
AAACATTCGGTGGTATGTCTGCTCAAGATTTACAAACCCGTTACAACACTGTCTATTTTG
ATTTCGACAGCTACACAGTAAAAGCTGAAGATCAACAACTTTTAGATGCACACGCACAAT
ACTTAGTTGCATCTAAAGGCAAAGTAACTGTTGCAGGTCACGCTGATGAGCGTGGTACTC
CAGAGTACAACATCGCTTTAGGTCAACGTCGTGCTGACGCAGTTAAAGATGTTTTAGCAA
CTAAAGGTGCTAGCAACGTAGCAACAGTTTCTTACGGTGAAGAAAAACCAGCAGTATTAG
GTCACTCAGAAGCTGATTACTCTAAAAACCGTCGTGCAGTGTTAGAGTACTAATTTTTAG
TTTTCTAAAATGCCAAACAGTAAAGCCCCGAAAATTCGGGGCTTTATTTTTATGTGTAAA
TTCTATATTACTTAATTATTTTTTAAGGATTTTCCGTTAAAATGCTCACAATTTTGAATA
AGTAAATAAGGGCAGTCGATGCAATTTATTGGGAAAATTCTCGGTTTCATTTTAGGTTAT
AAGTTTTTTGGCGGATTTTTTGGCGGTTTGCTAGGGCTTATTATTGGGCATTGGGGCGAT
AAAAAACTGTATGAGCTAGGTAGCGTATCTTCAACTATGTTTGGCAAAGCACTAACTCGT
CAGTCACTCTTTATGCAGACAACTTTTGCGGTATTAGGACATATTTCCAAAGCAAAAGGA
CGAGTAACGGAAAATGATATCCAGCTTGCCCGTCAGTTAATGGCGAATATGAAACTCGAT
GCAAATAATCAACAACTTGCTCAAAAAGCCTTTACTTTAGGAAAAGAGGCTAATTTCCCG
TTACGCCAAGTTATGCAAGAGTTCCGTGAAGCCTGTGGACAACGCCGTGATTTATTGCGT
TTCTTCGTGGAAGTTCAAATGCAAGCTGCATTACAAGATGGCAATTTAGATGGCAATGAG
CAACAAATTTTATTCACTATTGCCGAAACGTTAGGAATGTCTCGTTTACAGTTTGAGCAG
ATGATCGCAATGGTGGCAGCAGCTCAACGTTTCCGCTCAGGCTATTATCAATATGAACAG
CAAGGCTCAAACCAACAAGGACAATATCAAGGAAATTATGGTGGTTATCAGCGTTCAAGT
GAACCAAGTTTAAAAGATGCTTATAGCGTATTAGGGGTGTCAGAAAGCGACGATCAAACG
ACGGTTAAACGTGCCTATCGCAAATTAATGAATGAACATCACCCAGATAAGTTAGTCGCC
AAAGGTTTACCGCCTGAAATGATGGAAGTGGCAAAAGAAAAAGCACAGCAAATTCAAGCT
GCTTATGATCTTATTTGTAAATCAAAAGGTTGGAAATAATGCAAAAAAGTTCTCATATCG
TTCCGCTTTTCTTAGCGATTGTGATTACGGTTGTTTCCGTATGGTCTGGTTTTAACCCGA
CAGACAGAGCCGTCTGGTATGCAGAAGTAATGCCGATTTTTGTGGTATTTGCTCTACTTC
TACTCACTTATCCACGTTTTCAATTTAGTGGGCTTGCCTATGTGCTGATGTCACTGTGGA
TGATTATGCACCTCATCGGTGCAAAATATACCTTTGCGAATGTGCCGTTTGATTGGGCAA
ATCAGTATTTGACCTTCTTAGGCGAAGATCGTAACCACTTTGATCGTGTAGCTCACTACA
TTATCGGCTTTTATAGTTTCCCAATGGCAGAATGGTTATTGCGTAAACGTAAATGCGGCT
TGGGCGTGGCATTCTTCTTCTCGCTCTTTTTTATTATGTCAGTTGCCGCAACTTACGAAA
TCATCGAATGGCAATATGCAGTGATTGAAGGGGGTAATGCTGGCATTGAATTTTTAGGTT
CGCAAGGCGATATTTGGGACGCACAAAAAGATATGCTTGCCGATACGTTAGGGGCAATTA
CTGCATTAATCATCTACTTAATTGCTCGCCCTGACCTACGTTTACGCCATTTTTCTTACT
AATAGCGGTCGGATTTTGTGGAAAATTTACCAAAAGTTATCCTTGCACCTATGCAAGGGG
TGTTAGACCCTTTTGTGCGTCAATTATTAACGGCAGTCAATGATTATGATCTGTGCATTT
CAGAATTTGTGCGAGTGGTCGATCAAAAACTGCCGAAGAAAACGTTTTATCGCCTTTGCC
CTGAATTACATAATAACGGTTTTACCCCATCGGGTACGCCTGTGCGTGTACAACTTTTAG
GACAACACCCACAATGGTTAGCAGAAAACGCAGCACTTGCCGTTGAACTAGGCTCGTACG
GGGTTGATCTCAACTGCGGTTGCCCGTCTAAAACAGTGAATGGCAGTAATGGCGGTGCGT
CCTTGCTGAAACAACCTGAGTTAATTTACCGAGCAACAAAAGCAATGCGAGAAGCGGTGC
CTAGCCCTCTTCCTGTGTCGGTCAAAGTTCGGCTAGGCTGGGACAGTAGCGAACAAGCCT
TTGAGATCGCCGATGCGGTGGTGCAAGGCGGTGCAACGGAAATTACCGTACACGGCAGAA
CCAAAATGGACGGCTATCGAGCAGAACGCATTAATTGGCAAGCCATCGGCGAGATAAAAA
AACGGTTGTCTATTCCTGTGATTGCAAATGGCGAAATTTGGGACTATCTCTCTGCAAAAA
AATGCCGTGAAGTGACCGCTTGCGATGCGTTAATGATTGGGCGAGGGGCGTTAAATGTGC
CGAATTTAAGCAAAGTTGTGAAATATAATCAGCCTAAGATGGCGTGGAACGACGTATTAC
AGCTCTTGTTTCAATATGTGCATATGGAAAACGAACTGGATACGGGCTTTTATCACGTCG
CTCGCATTAAACAGTGGCTACGTTATCTCGATAAAGAGTATCCCGAAGCGGTGCAACTGT
TTGATATTCTCAAAACAGAACACGGCTACGAAGGGTTAAAGCAACACATTACACAAGCGG
TGAGATCTTAATGGAAAAACGCATTTTTACCGAAGAAATGGTTGAAACAGAAGTAAAACA
TCAACCAAAACAAGAGTTTAGCGACGCAGACATTCAGCTTGACGAAGATCCAAAAGCAGT
TGAAGCAGAACTGATTATTGAAGAAAGTTTAAAACCCTCTTGCTTCTGGCTAAGGTTATT
TCTAGCTGCGTTGGCTCTGTTTGGCGTTGCGACCATTGCTCAATCAGTGCAATGGTTGAT
TGATACTTGGCAAGCAAATCAATGGATCTATTTTGCCTTTGCCGTTGCTTTTTTTGGCAT
CAGTTTGGCTGGTGTAGGGGCTATTATCAACGAATGGCGGAAGTTACGTTGGTTGCGTAA
ACATCATTATCATCAGCAAGTGAGCCAACAATTACTACTGGAAACAGCGGATACAAGCGG
TGAAAAAGCACGAGAATTTTGCAAATTGGTGGTTAAAAATTTGGCTCAAACGCCGATGGT
TCAACAGGCGGAACAGCGTTGGCAATCTCAGCTTGACGAAGCCTATAACAGCCAAGAAGT
GCTGTATCTTTTCAGTGAAAATGTATTAAGCCCGATTGATAACCAAGTGAAAAAGTTAAT
TAGTAAAAATGCGGTGGAAAATGCAATTATCGTTGCAGTAAGCCCTTTGGCGTTGGTGGA
TATTTTAATGGTGGCGTGGCGAAACATTGCTTTAGTCAATAAAATCACCAAAGCCTACGG
TATGGAATTGGGCTATATCAGCCGTTTAAAACTGTTCCGAATGGTGATGACGAATATGGT
CTTTGCAGGGGCAACGGAAATTGCCAGCGATGTCGGGTTAGATTTTTTCTCACAAAATCT
CACCGCTCGTTTATCGGTTCGAGCGGCACAAGGGATTGGTGTGGGACTGCTCACCGCTCG
CTTAGGCATTAAGGCAATGGAATTTTGTCGCCCAGTGGTGTTCCAACAAAATGAACGACC
AAAACTTTCTGCTGTCAGACAAGAGCTGATCGGCGTTCTAAAAGAACAAATGTTCAGTAA
AAGTAGGGAAGAATTTGAGTTTTTCCACAATAATTAATTTTACAATATCTGCATGAGTTT
ACTGATGTTGTATTCTCTTCGGGGGCAAAATTGTGTAGTTGTTTTAAATTAAATACTAAT
CTGGCATAATGCCCGAAGAGCGAATTAATCCCTGAATAAAATGATTTACTGGCTGTTTTT
GTTTGGATGTCAATCATTAAATGATACGGACAGCGGTATAAATAATACGATTTAGCTATA
GTAACTTATCAAGTTACTTTCTTATGAAAAAAAAAGAGTTAATCAGATTAATTAAATGTT
TTAGGTTGTCTAATGAAAATTGCCCTTGGAATTGAGTACGATGGTTGCCGTTATTGTGGG
TGGCAGCGCCAACAATATGTTGATTCAGTACAGCAAAGATTGGAAGAAGCCTTATCAGTC
ATTGCAAATTCATCTTGTGAAGTGTTTTGTGCAGGGCGAACCGATGCGGGAGTACATGCT
ACTGGGCAGGTTGTACACTTTGATACGGATGTAAATCGACCTATGCAGAGTTGGTGTTTA
GGGACCAATGCTCATTTACCAGAAGATATTGTGGTGAAATGGGCTATTGGAGTAAGTGAC
GATTTTCATGCTCGTTTTAGTGCTCTTGCTCGTCGCTATCGTTATGTTATTTATAATAAT
AAATTACGTTCAGCCATATTACCGAAAGGGATTTCTCATTATCACTATTCTCTGGATCAT
GAAAAAATGCATGAAGCAGGGCAGTTTTTATTGGGAGAGAATGATTTCAGTTCATTTCGA
GCTGCGAAGTGTCAATCACATACGCCATGGAGAAATGTTCATCATCTCATTGTGAGTCGC
CATCAAGACTATATTATATTGGATATTCAAGCGAATGCCTTCGTTCACCACATGGTAAGA
AATATAGTTGGTAGTTTGATTGAGGTTGGAAGAGGCGATAAACCTGTTGAATGGATTAAA
TGGCTATTAGAAAAACGAGATAGGACGTTGGCTGCACCAACAGCGAAAGCTGAGGGACTA
TACTTGGTTGAAGTTATTTATCCTGAGAAATTTAGTATTCCTCAGATGCCATTAGGACCT
TTATTCTATTATGGTAAATAACTATTTATGTATATTTTAAGAAAATCAGTACTAGTATCT
TTGTAAATGATTCTAGGGATAAATTTAAGATGAATTGTGCAGAATTATTAGTCAATGTAA
CCCCAAGTGAAACGAGGGTAGCATTGGTTGAAAATGGTGTGTTAAAAGAAGTCCATATTG
AGCGTGAGGCAAAGCGAGGTGTTGTCGGTAATATCTATAAAGGACGAGTGACACGGGTTT
TGCCTGGTATGCAGTCGGCATTTGTTGATATTGGCTTAGAAAAAGCGGCATTTTTACACG
CCTCAGATATTGTTTCTCATACTGAATGTGTTGATGAAAGCGAGAAAAAGCAATTTGTTG
TCAAAAATATCAGCGAGTTAGTGCGAGAAGGGCAGGATATTGTGGTGCAAGTGGTCAAAG
ATCCTTTAGGTACTAAAGGGGCAAGATTGACGACAGACATTACATTGCCCTCTCGTTATT
TGGTTTTTATGCCAGAAAATAGTCACGTTGGCGTGTCGCAACGCATTGAAAGTGAAGAAG
AACGTAATCGCTTAAAATCGTTAGTTGAGCCGTATTGTGATGAGCTAGGCGGTTTTATTG
TAAGAACGGCTGCTGACAGTGTGAGCGAAGAGAGCCTTGAACAAGATGCGGCTTTCTTAA
AGCGGTTATGGCGAAAAGTACTAGAGCGAAAAGGAAAATATCCTGCGAGATCTTTACTTT
ATGGGGAATTAGCTTTGGCACAACGAGTGTTGCGTGATTTCGTTGGAACGCATATTCATT
CAATTCAAATTGACTCAAAAATGACCTATGAGCAGGTAAAAGAGTTCTTAGCTGAGTTTA
TGCCAGAGTTAGCCAAGAATGTGAGTTTATATAGTGGGACTTTACCCCTCTTTGATGTTT
ATCGCATTGAAGATGGTATTCAAAAAGCCTTGGATAAACGTGTTGATCTAAAATCAGGTG
GGTATTTAATCATTGAGCAGACAGAAGCAATGACCACCATAGATATTAACACTGGGGCTT
TTGTCGGACACCGAAATCTTGCACATACGATTTTTAATACTAACATTGAAGCAACACAGG
CAATCGCACATCAATTACAACTGCGAAATTTGGGTGGTATTATCGTTATTGATTTTATTG
ATATGCAGGAAGAAGAGCATTGTCAGCGTGTGCTAGAGTCCTTAGAGCTTGCCTTAAAAG
GCGACCGAGTTAAAACAAATGTCAATGGCTTTACCCAACTTGGTTTGGTTGAAATGACGC
GTAAACGTACCAGGGAAAGCCTTGAACGAGTGTTATGTTGTGATTGTTCTTCGTGTAAAG
GGCGAGGTACGATAAAAACCGTTGAAACAGTCTGTTATGAGATTGTTCGAGAGGTGGTTC
GAGTTCATCATTTATACAAATCGGAACGTTATGTAGTATATGCTTCTCGTAGCGTGGCGG
AATACTTGATTAATGAAGAATCTCACGCATTGCTTGCGGAATTAGAAGTTTTTATCGGTA
AAAAAGTCGAAATTAAAATTGAGCCGTATTATCACCAAGATCAATTTGACGTAGTGGTAA
TGTAATATTAGGCTTGATAGCTTAAAAAATAATCTATTTTGAAATAAAGTTGTTGCAAAA
TACAGGGGGGGGCTTAGAATTCCCCCGTCTTTTATTTGAAAGACTTGGTTTTTTTGGAGT
AATCCAACCTCTTCTTTATTTTACTCTTTTAGGAGAATACATTGATGAAAAAATGGGCTG
TTGCATTCACTTCGGGTATGGTGATGTTAGGGGCAAATAGTGCATTAGCAAATGACACTG
TACATCTTTATACTTGGACAGAATATGTGCCAGAAGGTTTGTTAGAAGAATTTACTAAAC
AGACAGGTATTAAGGTTGTGGTTTCAAGTCTTGAATCAAATGAGACAATGTATGCGAAAC
TCAAAATTCAGGGCAAAGATGGCGGTTATGATGTAATCGCACCAAGTAACTACTTCGTGT
CAAAAATGGGTCGTGAAGGTATGTTAATGGAACTTGATCATAGCAAATTACCTGTGATCA
AAGATCTTAACCCAGACTGGTTAAATAAACCTTACGACAAAGGCAACAAATACTCTTTAC
CACAATTATTAGGTGCGCCAGGTATTGCATTTAATACTAATTCATACAATGGTGACAATT
TCACCGCTTGGGGTGATTTATGGAAACCTGAGTTTAAAGGTAAAGTTCAATTACTTGATG
ATGCTCGTGAAGTATTCAACATTGCTTTATTAAAATTAGGTCAAGATCCAAATACTAAAG
AACCAGCAGTAATTAAAGCAGCTTATGAAGAGTTATTAAAATTACGTCCAAACGTATTAG
CATTTAGCTCTGACAATCCTGCAAACTCATTTATTTCAGGTGAAGTAGAAGTGGGTCAAT
TATGGAATGGTTCTGTGCGCATTGCGAAAAAAGAACAAGCCCCTGTAAATATGGTGTTCC
CGAAAGAAGGCCCAGTATTATGGGTGGATACGCTTGCAATTCCATCTAATGCGAAAAACC
CAGATGGTGCGCATAAGTTAATTAACTACCTATTAAGTGCGCCAGTGGCTGAGAAATTAA
CATTAGAAATCGGTTATCCAACTTCAAACGTAAAAGCGTTAGAAAAATTACCAAAAGAGA
TTACCGAAGATCCAGCAATTTATCCAACCTCTGAAGTGTTACAAAAAAGTCAGTGGCAAG
ATGATGTGGGTGATGCGATTGAACTCTATGAAAAATATTATCAAGAGTTAAAAGCTGCGA
AGTAATTCATAGACATCGCTTAAAAACCTCAAGGCTTACCTTGAGGTTTTTTGTATGAAC
TTTTCTTGCAATTTTCGTTCTATATTGCCGTAGAAATTTATGTTAAAATTCTCAGCTGTA
TCTAAACGAAGAAGAGATTGTATGAATATCCGTTTAAATATTATTCTAGCCACATTAGCA
GCAGTACTTGCTGGTTGGTATTATAGTCAACAAAGCAATGGTACTGGATTGTCTCAGCTA
ATAAAGAAGGAAGGAAGTGCAGAGTATATAGGGCAAAAGATTTCTACAAGTGCTTATGAT
TTAAATGGAAAGCCGCAATATTTTGCTCAAGCAGAAGAGGTTAAACGTTACGAAAATACG
CAACGAACAGAATTTCTAAAGCCATTACTTAATTTATTTGATGCAGAAAGTGCATTAAAA
CAGTGGCAAGTCGAAGCCGATTATGCAGATGTTACCAAAGATAAAATATTGAATTTGCGT
GGAAATGTTAAAATTAATAGCTTAGATCCGACTTCTCGGTTACAGAAAATCGAAGCAGAA
GTGTTAAGCATAGATTTAAATACTCAAGATATTTTTTCAGACAGTATGGTGAAATCAACA
GGTATTGGATTTACAAGTACTGGAATTGGCTTAAAAGGCAATTTGAAAAAACAAACGGCA
ACCTTAACCAAAGATGTGAAAACTTATATTGAACCAAAATTTATTAATGTTGATAAATAA
TTAGAGTTTTACATAGGGATATAGAATGAATTTTAGAACTAAACTTGTATTAATAATTGC
ATTGTGTCTTGTAAATCTATCGGTTAAGGCTTTGGAAACAGATAGAAATATGCCCATCAA
AATTGATTCAGGTAGCCAGTCATTGGATATGGAAAGAAATATTGTGACATTTAGCGACAA
TGTTGTTGTTACTCAAGGGTCAATTAAGCTTAATGCAGAAAAAGTTACAATCATTAGAAG
GGATACTCAAAAGGAACTTATTGAGGCTTTTGGTACACCGGTTGTTTTTCAGCAGACCCT
TGATAATGGTAAGATTGTTAATGGTACGGCTAATTCTGTACATTATGATTTAGATTCTGA
ATTTTTGATATTAAGAGGCAATGCTGAATTAAAGCAGCTAGATAGTGCCATTAAAGCAGA
AAAAATTACTTATGATGTCAAAAAACAGAACCTTAAAGCGACGAGTAATGACCGACAAAG
AGTAAAAACTGTATTAATTCCAAACCAATTGCAAAGTGATAAGAAATAGGAATTCTGTAT
GCCAACATTATATGCTGAATATTTGGCTAAAAGTTATAAAAGTCGCCAAGTTGTTAAAGA
TGTAAGTTTAAATATTAAATCGGGCGAAATAGTTGGACTATTAGGTCCTAATGGTGCAGG
AAAAACGACTACTTTTTATATGGTAGTAGGTCTTGTGCGTCACGATCATGGTAAAATCCG
TATTGATGATCAAGATATCAGTGTTTTACCTATGCATGATAGAGCAAAACAAGGTATTGG
TTACTTGCCTCAAGAAGCCTCTATTTTTCGTCGCTTAAGTGTTTATGATAACTTGATGGC
GGTGTTACAAATTAGGAAAGATCTAACCGATGCAGAGCGTCAAGCAAGAGCAGATGAATT
AATCGCAGAATTTCATATTGAGCATATTCGTCACAGCTTAGGGCAATCTTTATCTGGCGG
TGAACGCCGTCGAGTAGAAATTGCACGTGCGTTGGCAGCTAATCCTAAGTTTATTTTGTT
GGATGAACCTTTTGCTGGGGTTGACCCTATTTCAGTGATCGATATTAAGAAGATTATTGT
GAATTTAAAGGAACGAGGATTAGGTGTTTTAATCACAGATCATAATGTAAGAGAAACCTT
AGATGTTTGTGAGCGTGCTTATATTGTGAGTAATGGTCAGATGATAGCTAGTGGGATTCC
TCAAGAAATTTTACATAATGAGGATGTGAAAAAAGTTTATTTAGGTGAGCAATTTAGACT
GTAATATAAAATTCTTAAGATATTTTTTTGTCGTTTGATTTTTTATGATGCAATTAACCA
CATTTTTAGATATTAATAATATTTATTACAATGTTCCCATTTCTAATAAAAAACAGGCTT
TAGAGTTTCTGGGGAAGGCGATGGCAGAAATATTAAATAATAGCCTTTCACCTACAGATA
AACTATGTATTCATCCAGCAGAATGTTTTAGCTATTTCTTTAAACGTGAAAAATTAGGTT
CTACCGGAATTAATAATGGAGTGGCTTTACCTCACGCAAAATTGTTGATGAGTCAAGAAT
TTCAGCTAGAGAAGCCAATTGCTATTTTCCTGAAACTAGAGGCAGGAATAAATTTTGAAT
CAATAGATCATAAGGATGTGGATATTATTTATGCCATATTCTTTTCGGAAAAAATTTGTG
TAGAATATAAGGATTCTTTGAGAGAAATAGCACAGCAATTAAGTGATAAGAATTTGTTAA
AGCATCTAAGAGCTGCATTATCCAGAGAAGAAATTTGGCAAGTATTGAGTTATTATGATT
ATTCGGTAAACAAAAATTTAGAATCGAGGAATGTAATGTGGAATTGATTATTATGAGCGG
GCGATCTGGTTCAGGAAAGTCTGTTGCGTTAAGAGCGTTGGAAGATTTAGGGTATTATTG
CGTGGATAATATTCCTCTTGCTTTAATTCCCCAGTTAACAGATTATTTAGAAAAATTGAA
GAGATCTGTTGTTGTTAGCCTTGATGTGAGAAATTTACCAGAAGATCCAGATGTGCTTGA
GCAAGTATTACATGCGTTTCCCTCTCACATTTCAAAAACTTTAATCTTTCTTGATTGTCA
GCGTAAGGCTTTAGTTCGTCGGTATAGTGACTCTCGTCGTTTACATCCATTATCTACCCA
TGATTTATCTTTAGAAAATGCGATTGATTTAGAAAATCATCTTCTTGAACCATTATTTCA
GCATGCGGATTATATTATTGATACAACGTACTTTTCTTCACATGAGTTAGCCGAGAAATT
AAGAGAATTATTAAATGGATCATCGGAGAAAGAATTAAATATTATTGTTGAATCTTTTGG
TTTTAAGTATGGCATTCCTGCTGATGCAGATTATGTTTTCGATGTCCGTTTTTTACCTAA
TCCCCATTGGAATCTTGAGCTTCGCCCTATGACAGGATTAGAAAAACCTGTTATAGATTT
TCTAGAAAATCAGCCAGAAGTTCATCAATTTATTTCTCATACTTGTAATTATTTAGAAGT
GTGGTTGCCTTTATTGGAGCAAAATAATAGGAGTTATTTAACGATTGCCATAGGCTGTAC
AGGCGGAAAGCACCGTTCTGTATTTGTTGCAGAGAAATTAGCCAGGTATATTGAAAGTAA
AGGCAAAAAAGTAAGAGTTCGTCACTGTAGTTTAGAAAAACATTATAAGACATCATAGAA
TGAAAACAGCAGATATTACCATCATTGGTGGAGGAATGGTTGGCTTAGCTTTAGCAGGAT
TACTTGCAAATAGTAATTGTCAAATCAAGATTATTGATAAAACAGTTCCCTATTTAAGTA
AGTCAATCAGTAATAGAGTAAGTGCAATTAATTTTACTAGCCAAAGAATGCTTGAGGAAA
TAGGTGCTTGGTATCATATTTCTGAAAGTGATTTATCTCCTTATGACCAAATGTATGTCT
GGGAAAAGGATAGTTTTTCAAGTCTCTGTTTTGACAATAAAGATCCCGTAATCAAAGAAC
TTGGACTAGAGCAGCTAGGATTTATTATTGATAATCAGCAGATTCGTTATGCTCTATGGA
AGCAAGTCATTCATCAGCATAATGTAGAAGTGATATTGGATGCTCCTAAATTTTTAGGCA
TTAATGATAACTGCGCTTTTTTAACTCTAGAAAACGGAGAGATGATTACAAGTAAGTTAG
TTATAGGTGCAGATGGAGCTCATTCTTGGGTTCGTCAACAAGCTAAAATTCCATTGATTA
GTAGAGATTATCAACACACTGCATTAGTATGTAATGTGAGAACAACAGAAATGCATCAAC
AAGTGGCTCGTCAAGTTTTTTCGCCTGATAGTATTTTAGCTTTCTTGCCTTTAAAAGATG
AACATCTTTGTTCTATTGTTTGGTCTTTGCCTACACTTGAGGCTAGTAGACTAGTTAATA
GTGATGAAAAATCTTTTCTCAAACAATTGAATATTGCTTTTGATAATCAATTAGGAATAT
GTGAGTTACAAAGTGAAAGGGATGTTTATCCTTTGACCGCACGTTATGCTCGCGATTTTG
CCCAGCAAAGGATTGCTTTGATTGGTGATGCAGCTCATACGATCCATCCTCTAGCGGGTT
TAGGTGTTAATTTAGGTTTTGCAGATGCTATTCTATTGGCAAAAGAGCTACAGAAATTAC
TCTCCTTTGGAAAAGATATAGGAGAGTACCGTAATTTACGTCAATTTGAACGAGTTAGAA
AGTTAGAAGCTATAAAGGTTTTAGTTGCAATGGAGGGCTTAAAGCACCTTTTCTCTGGCA
ATAATCCATTTAAAAAATTAGTTAGAGGTGTTGGATTATCTGCAACTAATCAAAATAGTT
TTGTAAAAAAGCTACTTATTCAGCAGACAATAAGTGTGTAATAACTGGATAAGAATGATT
TATATGAATATATTTAATAAAGATTTTTTAGTATTATTTGGATATTTTGAAATGAATAAG
TTTATTAAAATTATTACCTTAGTATTATGTATGATGTTTTTATCTTCTTGTGATAATGTC
GGAAAGCATGAGAGTATCAATAGTACTTCTTTAGAAAAAACATCAAAAGAAGATGTGCAT
ACAGTGGAGAGTTCGGCTTCTATTGAAGCTGTGGAAGACTTTAATAAGTTGGTATTATGG
AATATTAAGCAAGAACAGGTATTAGCAGAATTGCAACAAAAGCTGAGCAGTCAAGATAAA
TCTGAAATTGAAGAGGGATTGAATATCTTTAAAACTAGAATATCTTCTATTATACAAAAT
CTAGAGATGATAGAGGTTAAAAATACGGATATTCAGTTATTGAAATTAAGGATTAAAGAA
AATCTGATTTTATTAAATGATTTTATTATTGAATCAGTAGAAACTATGCAAAACCCGACT
TTAGAAGGACAGGAAAAAATTAAAGAAAAGGCAGATAGATTATTGTTACTGAATAAAGAA
CTACAGAAATTTGAAAGCGATTTAAAAGAGAAATTTGGTATTAAATGAAGAATATAAATA
TAATATTTCCTCTTATTTTCTTAGATGGATTGACAATTTTTTATTAAATAATAGAGGAAA
TAATGCTCAAAATTTATAACACCTTAAAACGTGAAAAAGAAGAATTTAAACCTATCCACC
CTGATCACGTTGGAATGTATGTCTGTGGTGTCACGGTTTACGATCTCTGTCACTTTGGGC
ACGGACGGACTTTTGTTTCTTTTGACGTGATCGCACGTTACCTTCGCTATCTCGGCTATA
ACTTACGCTATGTGCGTAACATTACCGATGTGGACGACAAAATCATCAAACGTTCGTTAG
AAAATAATGAAACTTGCGATCAGCTTGTTGATCGTATGATCATCGAAATGCACAAAGATT
TTGATGCGTTAAATATCCTTCGCCCTGATGTTGAACCCCGTGCAACGCAACATATCCCTG
AAATTATTGCGATTGTTGAAAAACTCTTAGCGAAAGGTCACGCTTATGTGGCGGAAGATG
GTGACGTGATGTTCAATGTCGAATCTTTCCAAAAATACGGTGCCTTATCTCGCCAAAATC
TTGAACAGCTTCAAGCAGGGGCAAGGGTTGAAATTAAATCGGTCAAACGTAACCCGATGG
ATTTCGTATTATGGAAAATGTCGAAAGAGAATGAACCAAGCTGGGATTCCCCTTGGGGTA
AAGGTCGTCCAGGTTGGCATATTGAATGTTCAGCAATGAACAGCAAAGAGCTAGGCAACC
ATTTTGATATTCACGGCGGTGGTTCGGATTTAATGTTCCCTCACCATGAAAATGAGATTG
CACAATCTTGCTGCGCTCACGGTGACGATTATGTGAATTACTGGCTACACACGGGAATGC
TTACAATAAACGAAGAGAAGATGTCAAAATCGCTCAATAACTTCTTCACCATTCGTGATA
TTTTAAACAAATATGATTGTGAAAGTGTTCGTTACTTCTTCTTAACCGCACAATACCGTA
GCTTGTTGGATTACAGCGAAGAAAATATCGGCTTGGCTCGCAAAGCGTTAGAGCGTTTAT
ATACGGCATTGCGTGGCTGTGACTGGAATGTTGAACTTACAGAAAGCGATCAGTATGTGA
CCGCTTTCAAAGAGTCTATGGACGATGATTTTAATACCCCTGGAGCACTCGCCGTGTTAT
TTGAATTAGCTCGTGAAGTCAATAAACTCAAAGCAGAAAATCAGGCGGAAGCGAACAAAC
TTGCAGCTCGTCTGAAACAACTTGCAGGCGTGCTAGGTTTGTTAGAGCAAGATCCAGAAA
CCTTCTTACAAGGCGATGCCAATAATGATGAAGTGGCAGAAATCGAAGCCTTAATTAAAC
AACGTAACGAAGCGAGAGCCAGCAAAAACTGGGCGGTAGCCGATGAGGCACGCAATAAGC
TCACCGCAATGGGCATTGTGCTTGAAGATGGTGCAAATGGTACAACGTGGCGTAGGGCTT
AATTGATTAACAAGCGGTGGGATTTGACGAAAATTTTGCAAATCCGACCGCTTTATAAAT
TAAATGTATTATTTACCCCATACCTCTTCAGCGATGTCTCGGATAAATTTTAATTTATTC
CACTGTTGCTCCTCTGTTAGAATGTTACCTTCTTCAGTTGATGCAAAGCCACATTGTGGA
CTAAGACAGAGTTGGTTAATGTCTATGTATTGGCGCGATTGACTAAATAAACATAGTCTT
TTGCAAGTTGTTCTAAATCGAACCCTCGAGCTTGATAAGCAGCTCGCTTCTCTTCTGAAC
AAAGCTCTCCCCAACTTGTATCATCTAATTGTAAATTACGGCAACCTAATGCAATAGAAT
TTTTCTATTGCCGGTTTATAAGCATCAGCAATATCATCTAATAGCTGGCTATTATTTTTG
TAGCGAGAGATAGGTTGATAATTGGTTTCTCGTACAGTACAGATGAGATGTAGCATTGAT
GGAGATGGGCTCGTAAATTTGACAGGGAAATCTCCTGAAATAGTCTGGAGTGAACGATAG
TGTTCTAAAAATGGGTGTTTATCCGAAAATTCTACTTTGTCTACGATATTTAATGTCTTA
GGTCGGACACTGTGATGTTTGAATTGCACAGAGAATTTTTCCGCTTCAATTTCTTTTACT
CCATTTAGTGCGGCTAAAAAGTCTAAATGCCAAAAAGTACGACGAAATTCTCCATCAGTG
ATAGCATGTAATCCAACAGATTTTTGTTGCTCAACTAATTTTGTGATTTCAGCATCTTCA
ATTTGAGTCAGTTCACTACAAGATAAATTGCCACATTGGCATTGTTGGCGAGCATGTTTT
AAGCTTTCAGGACGTAGAAAACTTCCCACAATATCAAAACGATAAGGGGCTTGGGTACGA
GGTTGTGCATTGGGAAAGAGTTTAGACATCATATTTCCTTATTTTTAGTGTAGATATGAA
AGGATTCTATCAACTGTGGATCAAAATAGTAAGTAAATGATGTAAACGATTTATTTTTAG
AAAGACTTATATAAGGGAGCTTAATATTTTAAGCTCCCTAATAGATTAAGGCTTCAGACT
TACGCCATAAAATGCGGTATAGCCAAACGGATTTTGAACAAAGCCTTGTACCCGTTTATT
TAACGGTACGTAGTTAATGGAGTGGGCAAACGGAATGATCGGGCTGTTTTGTTGGAAAAT
TTCGACTGCCTGTTGATATAGTTTTGCACGTGTTTGTGTGTCTTGAGTTTGTACCGCTGA
GGCGAGTAGCGCCTCAAATTTTTCATCTGTCCAGCGAGAGTAATTGGTGCCGGGGATATT
TGCTTGGCTAAATAAAGGGAATAGGAAATTATCAGGATCACCGTTACGACTTGTCCAACC
ATAAGTACCTGCGGCAAATTCGCCTTCACGGGTGCGTTTATTAAAATCCGCCCATTCATG
TGTGACTAGTTTTGCTTTCACGCCAATTTTAGCCCAGTCTGCTTGAATAATTTCAGCCGT
GCGGCGAGGGTTCGGATTGGATGGACGAACCACAGGTTGCACCCAAATTTCCGTTTCAAA
ACCGTTTGGATAGCCGGCTTCTGCCAATAATGCTTTTGCTTTTTCCAAGTTAAATTCATA
TTGTGGCAAATGCGAGTTATAACCTAATACTGCATAAGGGAACGGATTGGTTGCAACCGT
TCCGCCGCCTTGATAAACCGCATCAACAATCGCTTTTTTATCGGTAGCATGGTGAAGGGC
TTGGCGAACTTTTACGTTGTTTAGTTCAGGTTTGGTGGTATTTAGCCCAATGTAAGCTAA
GTTTAATCCCTCACGCTCAAGTAGATTGATTTGAGGATCTTTTTTCATCTGAGCAATGTC
CGAGATATTCGGAAAATCAATCACATCACACTCGCCGGCTTTTAACTTGGCATAACGTGT
TCCGGCATCAGGGGTAATGCTAAAAATTAAACGTTCAATGTCTGCTTTGCCTTTCCAATA
ATCTACGTTAGCAGTGTAACGTACCGCGTGGTCGGTCTGATAAGTTTGGAAAATAAAAGG
CCCCGTTCCAATCGGTTGTTGATCAAGAGTTTCGGGCTTACCCTGGGCAAGAAGCTGATC
GGCATATTCTTTTGAATAAATAGATAAAAAGTCCATGGCAACCGTGGTAATAAACGGCGT
ATTCGGTTTATTCAGCGTAATTTTAACGGTGTAGTCATCCACTTTTTCAACGGATTTTAA
GATACTCGGTAAGTTCATCCAGTTAAAGTAGAAGTAGGTTCCTGCCGAAACATTATGATA
AGGATGATTTTTGTCCGCTTGGCGTTGGAATGAGAACACCACATCATCGGCATTTAACGG
GCGGGTTGGGCTAAAGGTTTTGTTGCTGTGGAATTTCACATTTTGGCGTAGATAAAATGT
ATAGACCAAACCGTCTTCACTGATTTCCCAACGTTCGGCTAGACCCGGCTCTACTTCAAT
TTTACCGGCTTTGAATTCGACTAAGCGGTTATAGACTTGTTGTGAGCTGGCATTGAAGTC
ATTAGCATCATTTGTAATTGCCGGACTAAGTTTCATCGGTGCTGTCGCAATACAGTTGAC
CAATGTATTTGTCGGTGCCGAAATCGCGGCACATGAAGCAGAAAGAAAACCCAAGCCGAG
AAAGAGTTTTGAATATTGCATAATAAGTTCCCTAAGTTGAAAATTCCAGCTCAATCTACC
GTTTTTAGTGAAAAAATTAAAATAACTGAAGGCTCTAACTTATAACCAAAATGATATACA
TAAATCGGTAACATTCCTCTTATAGAGAACTTACGCTAAAATATGTCTTGAGTGGCTTAT
GTTTGAGTGTGTTTATGATTAGTGTCTTTGATATGTTTAAAGTGGGAATTGGGCCTTCAA
GTTCCAACACCGTTGGTCCGATGAAAGCGGGTAAAGAATTTATTGATCATTTAATTGATT
GCAAAAAATTGGCAGAAACTGACCGCTTGCAAGTCGATGTTTATGGCTCATTAGCGTTGA
CTGGGCGTGGGCACAGTACGGATATCGCGATTATTATGGGATTAATGGGCTATCTGCCAG
ACAATGTAGATATTGAGCGTATTGATACGGTCGTAAGTGATGTCAAACAGCACCAAAATT
TATGTCTTGCAGAAGCAAGACCGGAACATGCTAAAACAATCACCTTTGATTTTTTTGCGG
ATATGCCGTTCCATTACGACTTTTTACCACGCCATGTATGGCGGCAGAAATTGCAATGGA
ACATAACTTGGGGCTAACTTGCGATCCTGTTGGAGGACAAGTCCAAGTACCTTGTATTGA
ACGCAATGCGATTGCTTCGGTAAAAGCAATCAATGCAAGCCGAATGGCATTACGCCGAAC
GACACAACCAAGCGTAACCCTAGATAAAGTGATCGAAACGATGTATGAAACAGGGAAAGA
TATGAACGCGAAATACCGCGAAACTTCAACAGGTGGATTAGCAATTCAGATCTTGCCTTG
TGAATGATAGATAGTATCTAGTGAATGTGTAAACACTAAAGGTAAAAGTTGAATTAAGTA
ATTTGATTTTGAAGATTAGCAGAGCTTACTCACCCATTCCATCAACTCATCTTTCGGCAG
TTTTTTCAATTTCGGGCAGTTGCCACAGTAATCATTTTTGCTATCCAAGTGGGCGTGGCA
ACAGACTTTTCGTAAGCGGACAGGCTGTGGAAAAGGCAATTCGGGGAAGGAAATATATTC
AACCGCATTATAAAATGGCGACCATTCGTATTCTGTCCATTTCTTTTCAAGCAGAATTTG
ACGGTAGGTTTCACTCACATCAATGCCTTCCGCTTCCAGCTCTTTCAAGCTAAATTCAAT
CAAGTTGGCACAGTTATGCCAAAATACCGCTTCATTTAAACGGCTGACCGCAGTTAAGCG
GTTAAAAATCGGTGAAAGAAATTGTTTTAACTGTTGGTAAGCGTGGAGAATATCGGTTTG
ATTGCGTACCTGTCGCACTGGCGTGTAGCTTAAGTTGATAAAAAATCCTTTGATCTTACC
GCTTGTTGTTAGATCCAAGGCTGTACCTTGCTCGCTCAACACAAGATGCAACTGGTGTTT
ATGTAACAACCAAACCCAGTGCATAATAAAACCATTAAGCCAATAGCGTTGCCAGATTGA
AATAGTAGCTTTTTGGGGTTCGGCTAACAGTGCTGAAAAAGTCTTTGGCAGTGCAGAATG
ATAAAATTGTTGGAAAAACATTGCATTAGAGATCTTTTCAGGCTTTTCCACAAAAGTAAG
CAAATTACGGCAATGTTTTAAACGCTCTGAAAATAAGTTTTGACGAAGTGTGTTCAGTTC
CGAGCAACTAAAAAGTAAATTCATAAACAGCATAAAGAAATGTAAATCTTATTTTAATGA
TAATAATTTCTAATTAGAATGCCAACTTTGTTTTAGAACTTTACATTTCACTCGGATTTT
TATGTTTGTGGTTAAACAGGCAAGTTTTGCCATTCCAAATCGTACGTTGTTACAGCCAAT
TTCGGTGCAATTTGAACAAGGAAAAGTGTATGGATTGATCGGGCATAACGGTTCGGGCAA
ATCCACGTTAATCAAATTGCTTGCCAAACAGCAACCGCTTTCATCGGGTGAAATTCTTTT
TGATAATCAACCGCTTGACGCTTGGTCAAACCGTGGGTTTGCCAAACGTGTCGCTTATCT
TCCGCAACATCTTCCCCAAGCCACTAACCTAACCGCCAAAGAGCTGATCGCAATGGGGCG
TTATGCGTGGAATGGGCTTTTTGGTCGTCAAACGGCTCAAGACAAGCAGGCGATTGAGCG
AGCTTTGGCTTTAACCCATACCGAAAAATTTGCCGATCAGTTGGTCGATGTGCTATCGGG
TGGCGAGCGTTCTCGCATTTGGCTGGCAATGTTGCTGGCACAGCAAAGTCAATTTTTACT
GCTAGACGAACCTTTGGCAGCGTTAGATATTGCTCATCAAGTGGAAGTGATGGAGCTGAT
CCACACATTGAGCCGAGAGCTTCATTTGGGGGTGATTATTGTGATCCACGACATCAATCT
TGCTTCTCGCTACTGCGATCATCTTGTCGCCCTGCACAGTGGCAAGTTGCTTGCTGAAGG
CAATTCTCAACAAATCATCAATACCCCGTCTTTGAAGGCGATTTATGGCATTGAGCTGAA
TGTGATCAACCACCCCGAAACGGGCAGACCTGTGAGTTTTTATTAGTATGAAGATATTGA
TAAATAACCCTCTCGCCCGCTTGCGGGAGAGGGGAAAATGGCTACAAGCGGTCACTTTCT
CCCTCTTTTTTGCAAATCCCCTATTCGCAGGCGAACCACAACGCAGTTTGGCAACATTGG
ATTGGACGGTGGCAGAAACATTGATTGCCCTTGATGAACAACCCAAAGCCGTTGGCGATG
CAAAAAATTACAAAGTTTGGGTATCGGAACCGAAACTGCCCGAAAATACGCTTGATCTCG
GTATCCGTTTACAACCGAACCCTGAACAACTTTGGCAACTTTCGACACAACTAGAGGCTC
AGCCTCTGCTGTTTATCAACTCTTCATTTTATGCGTCTGCCACGCCGATGTTGGAAAAAT
TCGGTAAGGTGCATTTAGTGGATTTCTATAAAGAAGGCGAGGCGTGGCAAAACGTGGTCG
ATGCCACCAAGCAAATTGCCAACATTATTGAAAAGCCTGAACAAGCGGATCTTTTATTGA
ATAAGTATTGGCAAAAAATTGCAGAAATCCGACCGCTTATCCAACCTTTTACCGATCGCC
CAGTGCTGTTGGTACAGTTTATCGACACACGCCATCTACGAGTTTATGCAGAAAATAGTC
CGTTTGGTGCGGTGCTGTCGCAACTGGGGTTTAAAAACAGCTGGCAAGGCAAGCATAACA
TCTGGGGCTTTGAAGTTATCGAAGTGACCCAACTGGCGAAATTACCGCCTGAGAGCCGTT
TTGTGGTAGTTAAACCTTACCCGTCAAATATCCGTTCTGCTTTGAAATACAACACCTTAT
GGCAAAAATTAGCAATGGCGAAAGATCCGCTGATTTTGCCTGAAGTCTGGACGTTCGGGG
CTATTCCATCGGCTCAACGCTTTGCGGAAGTGCTGGCAAACGGCTTAATTCACGGGGGTG
AACAATGGTAAATCGTCCACAGATATTGTTTGCTCTACTGTCTGCTTGTTTTATTGGGCT
GATAATGTGGCTACTCGGCGTGCAACTGCCTGAACAGCAATCCCTTGTTAGCCTGTTTCA
GGCCAGTGACAATCTGGATATTTTGTTAATTCAAAGCTACACCTTACCACGCATTGCCAT
TGCCCTATTGGCAGGTGGAATGCTCGGCTTGGCGAGTTTGCTGTTGCAACAAGTGCTGGC
AAATCCATTGGCTTCCGATAATACGCTTGGGATCAGTGCGGGTTCGCAGTTTGCCCTGTT
TATCACGGCTATTTTTATGCCGAATTGGTTAGACATTAGCTCAAGTGCCATCGCATTAGT
TGGGGCAGGCTTGAGCCTGATCCTGATCCTTGTTTTAACTTTGGCAATGCGAAAAACAAT
GTCACCACTGTTGCTGATTTTGGCCGGTTTGGTGGTTAATCTCTATTTTGGTTCATGCTC
TGCTTTGATGATGTTGTTTTACCCTGAAGAAGCACGGGGCTTGGCACAATGGGGAGCTGG
CTCTTTGGCTCAAGAGAGCTGGCGAGATCCGCAATTCTTGGCAATACAAGCGGTCATTTG
TGGCGGATTAATTGCCATATTGCTTCGTCCGCTTACCATACTTTCATTAAACGACAGCAA
TGCCCAAAGCCTTGGTGTACCGGTTAATCGCCTGCGTTTTTTCGGGGTGTTTATCAGTGC
TTATATGATTTCGGCGGTGGTCAGTTGTGTCGGTATGCTCGGTTTTATCGGGCTAGCGTC
CGCCACCATTATCCGCCAACTTGGTGTACGAACGCTGAAAGGACAGTTGCTCGGTGCATT
TGCGGTCGGAGCGTTATTGCTTGCCGTGACGGATTTATTGCTCCAACTACTTGCTCATTT
TAAAGGAATTAACTTGCCGACTGGAGCGGTAACGGCTCTGCTTGGCACACCGTTACTGCT
GTGGCTGATGTTCCGCTCGCTGTCAAATACAGGGCGTTTGACGGAAAACTCTACTCGCTT
ATCTCGCCGTTTTCATCGTTACACCTTACTGCCTATTGTGCTTGTTTTTGCACTCGTGCT
ATGGCTTGCTCTTGCTCTAGGCAAAGGCACAAGCGGTTGGATTTTATTGGAATTTAACGA
CTTTTTCGCACCGCTTGTGGAGCTACGTTATCCTCGAATTTTGACCGCACTTTCTGTTGG
GATCTTATTAGCGGTGGCTGGCGTGTTATTGCAACGCTTAACGCTCAACCCGATGGCAAG
CCCTGAACTGCTTGGCGTGTCGTCTGGTACAAGTATGGGGATTTTGGCGGTACTGTTCCT
TGCCAGCTCGGCTCAAACAGAATGGTATTGGTTGGCAGGGATCGCAGGGGCAGTTGTAGC
GCTGTTGGTGCTAATGGCAATCAACCAACGCAACGGAATGTTGCCCGAAAAAATACTACT
CACAGGGATCAGCTTATCGGCACTGTTTGACACTTTGCAACGCATAGCCATTGCCAGTGG
CGACCCAAGAGCGAACCAACTGATTGCGTGGACATCGGGTTCAACCCAACAAATCGGGGC
GGATCTTGCCGTGCCGTTTTTCTTTGCAAGCCTTGTTCTATTGGGGATTAGCCTGATTTT
CAGCCGTTGGCTTGAATTACTGGCACTACAAGCCCCGATGGCACAGGCCTTAGGGCTAAA
CCTCAAACGCACTCGTTGGATTTTGATTTTATTTACCGCATTACTGACGGCGTTAGCGAC
ATTGATTATTGGACCGCTCAGTTTTATCGGCTTACTCGTCCCACATATCGCCCGTTTTTT
AGGCGTAAATCGAGCGAGTTCCCAGATTTTAATCTCTGCCCTTCTCGGCAGTTTGATTAT
GGTGTTTGCCGACTGGCTCGGCAGACAGATGTTATTCCCTTATGAAGTGCCGGCCGGTTT
AGTGGCAACGCTGATTGGGGGGAGTTATTTCTTGCTGATGGTGAGAAGGGTGTAATTATT
TTCACATTAGATAGCAGCTATACAAAGTCTGCAATCTATTTTTGTAGGGGCAAATCATAT
TTGCCCTGATGTTCCAGTAATGTTTTGAGGGCAAATGTAATTTGCCCCTACAAATAATTC
TGTGCAATCACTATTGCATTATTTTTTACAATAAAATCTTAACCTAGAGGACTTTTATAA
AATGAAAAAAACATTTGTTTATTCAACAATTTCTCAAGTAGTACTACTTGCCATTGCAAG
TAATGCAATGGCAAATGAGCCTGCAAAAAATGATGTTGCAGCGTTAGATGAAGTTGCGGT
TGTTGGTGGTGGCTCGATGTATAAAATGGGTGAAGTACCTGTACACCAAGCAAAATCAGC
GATAGCCATTTCTCGTGATGAACTAGATAAACAAGACGTGAAAAAAGTCGATGAAATCGG
TCGTTATCAAGCAGGTTTTGCGAATCAAGTATTTGGTAACGACACCAACACAAACTGGTT
CCGTGTGCGTGGAGCAGAAGTTTCACAAGCAGTAAACGGCTTGCCGACCTTCAGTTATGG
TTTCTTTACGCCTTATGTAGAAAGTTTTGGCTTAGAAGCTGTTGAAGTAACAAAAGGTGC
AGACTCAATGACTTTTGGTGCAGCTCAATCAGGCGGCTTAATTAACTATGTGACCAAACG
TGCACACCGTGATCAAATCGGTAAAGGCGAATTCAAAGCGAATTTTGGTACAAATAGCTT
GTATGGTTTTGGCGCAGATTACACAGGAAAAATGACCGATGATGAAAGCGTACGTTATCG
CATTGTCGCCTCATTAAATCACGCCGATGGCGAATGGAAAGATACCGAAAATAAAACGAT
CTACCTTGCACCAACCTTAGAATGGGATATTTCAGATCGTACTCGCTTAAGCATTTTAAC
CAGCTATCAAAAAGATTACGGTACGCCGAGTTCAAACTTCTATCCTCAAGAAGGAACATT
ACGTGCATTGCCAGATGGTAGCTATTATAGCCGTAATGTGAATTTCGGCGATCCGGTAAA
CGATCACGAAACCAACAAGCAATACAGCCTTGGTTATGAATTAAGCCACGATTTTGGCAA
CGGCTTGCGTGCAAATTCAAGCTATCGTTATAGCCATGTAGAAAACTACCACCGTGGTGC
TTATATTTATCCGTCAGCTTATGCGGCAGATTGGTCGCCATTAGCGCCGAGTGCGACAGG
ATATCTTGTTACGGCAAATACCGTTTATAATAGCGGGACTGCGATTTCACACGCCTTAGA
TAACCGCCTCAGTTGGGACTACCAAAATGATTGGTTAAAAAATACCTTAGTCGTTGGTAC
TGATTATCGCCACAACAAAGTTGATGCTATGTATAGTCTCTATGCGCTAGGCTTCACTGA
AAACTTACGTAACTACCAAGCGACATGGAACCAAACAGGAACACCAGTTGGCAATCACCA
AACAATCAAATCTCGCCAACTTGGTTTATATTTACAAAACCAATCTCGTATTGCGGATAA
ATTCATTGTAGGGTTAGGTATTCGCCACGATCGCGCAAAACAAAATGAATATACCTCAAC
CCAAACGGTTAAAGATAACCATACTTCATATTCCGGCTCAATAATGTATGAAGCACCTTA
CGGCTTTAATCCATATTTCAGTTACAGTGAATCCTTTACCGTACCTGTTGGAATCAGTGG
TAACCAATCGCTTTATGATCCAAACATCACACGCCAATATGAAGTGGGTGTAAAATACCT
TCCAACATGGCTAGATGGTGTGATTACTATCGCAGGCTTCCGTGCGAAAGATACCGATGC
TTTAGTAAGTAAATTACAACCTAATGGCACTGTTTCAACAGAGAGTGATGAAGATCCAAT
TTATCGTAAAGGCTTCGAGCTTCAAGCAGATGTAAACTTAACCGAAAATTGGACAGGAAC
CTTAGCTTACACTTACACAAAAGCCGAAAGCAAGGACTCAACCGGAACCAAAACACGTCG
CCCGTTAATTCCAACAAATACCCTTGCAGCAAAAACAGCTTATACGTTTAGCAATGGTAT
GTTAAACGGCTTAACCGTAGGTGCAGGTATTCGTTATGTAGGACATAGCGTAACGTCAAA
AGGTTCACTTTACTCACATGCACGTTTACCGTCTGTGACGTTAGTCGATTTAATGGCTCG
TTACCAAATCAACCAAAACTGGAGCGCACAACTTAATGTGGATAACGTAGGCAATCGTAA
ATATGTTGCGGCATGCGATTACTACTGCTATTACGGCGCAGAACGTAAAGTAAATGCAAC
AGTAAGTTATAAATTCTAAGAATATCTAAATTAATTGGTGCGAGTATCTAGCTCGCACCA
GTATTAGCAGCATATAAAAAAATAGGTGTAATAGACAAAATAGTAGCTAAAAATGACAAA
AATCATTTTTAGCTACCATATCTCTATTTCTTCCAAATCCGTGTCTGATAATCACGAATC
GAACGGTCTGAGCTAAACATACCCAAACGAGCCGTATTAAGAATCGCAGATTCAACCCAA
GCGGTTTGATCTTGATAACGTTTTGCGACTTCTTTTTGAGCTTCACGGTAGCTTGCAAAA
TCTGCTAACACACAGAAATAATCTTTGTTTAACAGATCATAAACTAACGGTTCAAAGGTA
TCTTTATTACCACCTGAGAATGTGCCGTCCGCTAATGCGTCAATCGCTTGTTTTAATACA
GGATCTTGCTCATAGTACGTTTTAGACACATAACCTTTTGCACGCAATTCACGCACAGAT
TCAACGGTATGTCCGAAAATCACGACATTTTCTTCCCCTGCAAATTCTGCAATTTCTACG
TTTGCGCCATCTAATGTGCCAAGCGTAATTGCACCATTGAGAGCTAATTTCATATTGCCC
GTGCCTGACGCTTCTTTACCCGCAAGAGAAATCTGCTCAGAAACATCTGCCGCAGGAATG
ATTTTCTCCGCAAGGCTTACACGGTAGTCTGGTAAGAATGCTACTTGTAATTTACCTTGC
ATATCAGGATCGTTGTTAATCACTTTTGCCACAGCGTTGATGGCCTGAATAATTTGTTTC
GCCATAAAGTAACCTGGTGCCGCTTTACCTGCAAAGATAAACAGGCGTGGCACAACCTCT
TGTTGTGGGTTCGCTTTAAGCTCTTGATAAGTGGCGATGATATTCAACAGGTTCAAATGT
TGGCGTTTGTATTCGTGGAAACGTTTAATTTGAACATCGAAAATCGCATTGCAATTCACT
TTTAAACCAAGTGATTGCTCAATTTCTTTCGCTAATAGCTGTTTGTTTTGCTGTTTGATG
TGATTGTAATCTGCTTGGAACTGTGGATCTTTGGCAAATTTCTCAATTTGAGCCAACAAT
TCAAGATCTTTCGTCCAGTCACCTTTGATATATTTATCTAACAACGCACTTAGTAATGGG
TTTGCTTGGCGGATCCAACGACGAGGGGTAATACCGTTAGTTACATTATGGAAGCGACCT
TTAAACAAGCGGTTATAAGCTGGGAATAAATCGCTTACCACTAAATCCGAGTGAATTTGT
GCCACACCATTGACAGCAAAAGATCCTACAACACAAAGGTTTGCCATACGCACACGGTGG
TTCATTAAGACCGCTGTTTCGTCCCACGCATCTGCAAATTCTGCTTCGCTAAATTCCGCT
TTCACTTGTTGATAAAGCTCGTGGTTAATGCGGTCAATGATGATTAAATGGCGTGGCAAC
AATTTCGCGACGAGATTTTGATCCCACTGCTCTAACGCTTCAGGCAATAAAGTATGGTTG
GTGTAAGCAAATGTTTTTGAACAAATTGCCCAAGCTCGATCCCAACATAAACCGTATTCG
TCAATCAAAAGACGCATTAATTCGGGGATTGCAATCGCAGGGTGCGTATCGTTTAACTGG
ATCACTTCAAATTCAGGCAACTGCTCTAAGGTTCTTCCTTGTGCAAGGTGATTTTTTAGA
ATATCGGCAACAGAGCAAGCACAGTGGAAATATTGTTGCATTAAACGCAACTCTTTACCT
TCTTGATGATTGTCGTTTGGATATAACACTTTGGTTAATTTTGACGCATCAACCACTTTG
CTTTCAGACTCAAGATAGTCGCCGTCGTTAAATTGAGCAAGATCGAAGGACGTTTCGCTA
TAACCTTGCCATAAACGTAACGGCTGTTGAACCCCTTTATAACCCACTACGGGTAAATCA
AAGGCTTCACCATAAATTGTCCACGCTGGTTTCCATTCATATTTATCACCGTCACGATGC
CATACTTCGCCACCAAAGCCAACGGTTTGACGAAAATCTGGGCGATGATATTGTTGAGTA
TAGAAATCACGGCTCCACGCATCGCCTTCTTCACGCTGTTCACCTGCCCAGCCAAAGCTC
TGTTTGAATAAGCCGTATTGATAGTGTAATCCGTATCCCACTGCTGGCTGAGCAAGGCTT
GCCATTGAATCTAAATAACAGGCAGCTAAACGACCTAAACCGCCATTGCCTAATGATGGA
TCACGCTCTTCTTCGAGAATATCGACTAAATTTTTACCATATTGAGCAAGGGCTAAATGG
ACATATTGATAAACGCTCAGACTCATTAAGTTGTTACCCAGTAAACGTCCGATTAAGAAC
TCCATTGAGAGATAGTTTACTTTGCGAGTGTTTACAAGCGGTGCGTTTTTAGGAAAATTT
TGCAAAATCGCCTGTTGGCTGACTTCGGCAATGAATTGATACCATTGTTGTGTAGAAAGT
TGTTCAGGTTTTAAAAAACGCTCTTCACAGTAGTTTTTCAACGACTGTTCAAACAGCGTT
TGGAATTGTTGAGTAGATGACATGAAGACTCCAAATAAAAATTTTCAAATAGTATAGAGA
TTATGAATAAAATTGCGAGAGTTAAATCATTCTTTTAGAAATGAATGGGGGGGGACATCA
TAGTATGACATGTTTAGAAAGGATAAATGGGATAGATTTTTCTCTATCCCATTTAAGATA
ATTTAAACATCTTTTGTTTTTTCTCCAGATTTATCATCTTGTTCGGGATCAAATTTTACA
ACGGGTACACAGCCTCGACAAGCACCTTGGTCAACGCCAAGATCTTTACATAACTCGTTG
TATTTCTCTAATAATGTACGAAAAAAAGATTTAGATTCGCTACTCATATTTCACCTAACG
AAATAATGTTCTGTATGAAGAAGTTTGCTTGAATTGACTTATAATAATAACAGCAAAAAC
GACAATATAAATAGAGAAAACCACAATCAACCATTGTGGCATAGAGAGATCTAAAAATTG
CCAGACCACTTTTCCACAATCGCCTTTACCTGTGGCTTCAAAGAGATCTGGGAACCATTT
GTTCAACGGCAATGTTTCAGGGAAATCTACAAAAGGTGAACACTGGTTCCACGGAGCAGG
ATTGAGTTGATAATCCGTATGCTTAATTGCAAGGCTTAAACCTTTTATTGAGCCAAATAA
ACCAAGCAATAATGCAAGCCAACGTACGAGCGTTTTGTGGGGGGCTAAAAAGCCGATAAT
CCCCGCAATTAAAATCGCCAATAGAGCTAATCGTTCATAAATACACATCACGCAAGGGTT
TAGTCCCATTCCGTGTTGAAAATAGAGCGCAGCAGCTTCTAGTGCTGTACAGCTTGCAGT
GAGAAGTAGCCAAGCACTACGACTTATTGATAGCTCTTTAAAATAAGTTAGCATACGGTT
TCCTTTATTCTTAACGAGTGATTAACCAGCCCCACTCCGTCATTAATTTTGTTAATTGTG
GCAGTAAAAATTCTAATGCGAAGAACCCTACTCCTGATAAAACTACGGTATATGGTAATG
CCATATAGACCATTCGTCCATAGGATAAACGAATTAATGGTGCAATAGCAGAAGTCAATA
AGAATAAAAATGCAGCTTGTCCATTTGGAGTAGCAACTGATGGTAAATTGGTTCCTGTGT
TAATTGCGACAGCAATCAGGTCAAATTGTTCCCTACTAATAATGCCAGCTTGGAAAGCTG
CTTTTGCTTCGTTAATGTAAACGGTTCCAACGAAAACGTTATCCGAAATCATTGAAAGCA
ATCCATTAAATGTATAGAACAGCACCAATTGTGAGCTTGGTTCAGAGGACAGAACAAATT
GAGTAATTGGATCAAAGAGTTTCAAATCTACAATCACGGCAACGATAGAGAAGAAAGCCA
CAAGCAATGCGGTAAATGGTAGCGACTCTTGGAAAGAACGTCCTAAGGCGTGTTCATCAG
TGATACCACAGAAAGCTGTACAGAAAATAATAACAGAGAGACCGATTAATCCTACTTCCG
CTAAATGCAATGCCAACGCAATGACTAACCAAACACCAGCTATGGCTTGAATAACCAATT
TCATTCGGTCTCGTTTTGTCATCTCTTGTTCTTTACGCAAGTTATAATGGGCTAATACCA
CCCAAACTTTACGCGGCAAGCGGTCACCATAACCAAAAAGTTTGTATTTTTCTACGAGAT
AACAGGTTGCAATACCTGATACAAGCACAATGATACTAATTGGAGCTACCCGTAAGAAAA
ATTCCCCAAATCCCCAATCAGCTTGAGCAGCAATAATTAAATTTTGCGGTTCACCGACCA
TTGTCATCACGCCACCTAACGCACTACCTACTCCAGCGTGCATTAATAAGCTACGCAAGA
AACCACGAAATTGTTCTAAAATTTGTTTGTTTGTAATTAATTTATCATTTGAAGCATCAT
CGGACTCATCATCGTCCAAAAGCCCACCTGATGCGACCTTATGGTAAACTTTATAGAATC
CCATTCCAACACTAATAATCACCGCAATTACCGTTAAAGCATCGAGGAATGCAGATAAGA
ATGCCGCACTTAAACAGAAAGTGAGTGCAAGCATTTTTTTAGAATGGATGGAAATCAGTA
GCTTAGTGAATGCATAAAGTAACAAGCGTTTCATAAAGTAAATACCTGCCACCATAAAGA
TCAATAATAAAACGACTTCAAAGTTGGCGAGAATTTCTTTTTTGATATGCTCAGCACTCG
TCATTCCAATAGCGACAGCTTCAATGGCAAGTAGACCACCTGGTTGTAGAGGATAACATT
TTAATGCCATTGCTAACGTAAAAATAAATTCAGCCACTAATGCCCAACCAGCAACAAATG
GACTAATGAAAAAATAGAGCAATGGATTGATAATTAAGAAGGCAATAATACAAGCCTTAT
ACCATTCTGGTGCGTTACCGAGAAAGTTTTTATAAAAAGCGTCAAGATTATTCATAGATT
TAATTAAAAAGTAAAAATGATTGTGGATTGTAATCTAGTTTAGATTAAACGATAATACCC
CAAGAGCCATTATATGGAAGGCAATATCATTTTTGATAAGTACATCACACTTTTTACTAT
TTATTTGAAGTATTTCTTCATTTTTTGAGATAAATCAATGAATCAATCAGACATTTTAAG
AGCCCAAAGCCCAGCAGCCCTTGCTGAAGAGTATTTAATCAAAAGTATTTGGAGTAACCG
CTTTCCAGCTGGTTCAGATTTACCTGCAGAACGTGAGCTTGCAGACATTATTGGTGTTAC
GCGTACAACGTTAAGAGAAGTTTTACAGCGTCTTGCGCGTGATGGTTGGTTGAGTATTCA
ACACGGTAAGCCAACTCGAGTAAATAATATTTGGGAAACAGCAGGTCCAAATATCATTAG
TACATTAATTCATTTAGATGAATCTATTACACCAACGATTATTTCAAATGTTGTTTCATT
GCGTACTAGAATGGGGGAATACTTTATTCCTGAGGCAATTAAAGCTGATCATTTAGCTTC
TTCATTACTCTTAAAAGATCTTGAATTACTTCAAAATACGGCACAAGCTTATGCTGAATT
TGACTATAAGCTATATCGTGAATTTACTTTTATTGCCAATAAGCCTGTTTATGGGTTGAT
TTTAAATAGTTTTAAAGATCTCTATTTAAAAACGGCATCTTTATTTTTCTCTAATCCTAG
TTCTCGCCAATTAAGTTTTGCATTTTACCAAGCACTTCGTACCGCTTGTGAAACTAATGA
TTACGAAAAAGCCGTAGAATGTTTAGCAATGAGCCGTCAACGTAGTACCGAAATTTGGGT
TGAAATGTTAAAAAACTTACCGAAAAATTTTGGTGAATAAAACTGCTAAATAGTAAATTT
TATATCATAAAAAATCTATTGTGTTTTACAAATGGAGCATTTTCCACATACTGAACCTAA
TAGATTATGCTATAATTCTATGTAGGGTATTAACAATCCAATAATGGAAAATAGATAAGG
AAATCGCCCTTATCTATTTTCCATTATTAATTTAATTATTCGTTTTGGGAGGATGTATGA
AAATCAAAACGTTACTAATGTGGGTAATTTCGGCATTTTTCGCTGTAATGCTTTCTGCTT
GTAATAAAGAACCCCAACAAATTGCCTTTGAAGGTAAAACAATGGGAACAACCTACCATA
TCAAATATATTGATGATGGTAGCTTAACAAATTTACCTAAACCAGAAGAGGTTCAACGTC
AAATGGATACGTTGTTAAAAATGGTAAATAACGAGATGTCCACCTATCAAAAAGACTCTC
AAATTAGCCAATTTAATCAAATGAAAGAGGCAGATAAACCGTTTGAAATTGCCTCTGATT
TTGCCAAAGTGGTCAAAGAAGCGGTACGTCTAAATAAAGTGACAGAAGGTGCGTTAGATG
TGACCGTTGGGCCTTTGGTTAATTTATGGGGATTTGGACCAGATAAACGCCTAAATAAAG
CGCCAACGGAAGAACAAATTGCAGAACGTGCCACTTGGGTTGGTATTGAAAAATTAGTCT
TAGATGATAACGCCACAAAAGCCACATTAACAAAAAAAGTACCAGAGCTTTATCTCGATC
TTTCAGCAATTGCCAAAGGATTTGGCGTAGATAAATTAGCGGATTACCTTGAGCAATTAG
GGGTACAACATTACCTTGTTGAGATCGGCGGTGAATTACGCGGAAAAGGGCTAAATTTAA
AAGGGCAACCGTGGCGTATTGCAGTTGAAAAACCTGAATTTGCTCAAGGAACATCAAGTC
AAATTGTTGTGCCATTGCATAATTTAGGTATGGCGACTTCGGGTAATTACCGCAACTATT
TTGAAGATGAACAGGGTAATCGCCTATCTCACATTATCGATCCAAAAGCATTACGTCCGA
TTAGCCATAACTTAGCCTCAATTACTGTATTTGCACCAACCACAATGACTGCAGATGGAC
TTTCAACAGGCTTATATGTGTTAGGAGCAGAAAAAGCACTGGAAGTGGCAGAACGTGAAA
ATTTAGCAATTTTCTTAATTATCAAGAAAGGCGACGGATATGAAACTAAAATGTCGAGTG
CCTTTGAAAAATTAATTAATCAAAAATAATAGGATAAAAAATGGAAACAATTTTACTGAC
CTTTGCTTTCTTTGTAGCCATTGTATTTATGATGTCAATCGGCTTTATTATCAAAGGTAA
AACAATTAAAGGTAGCTGTGGTGGTATTTCTGCATTAGGAATGAAAAAAGTCTGTGACTG
CGATGAGCCTTGTGATAATTTAAAAGCAAAATTAGAAGCTGGCGATGAAGCTGCTAAAGC
CGAATATGAAGAAAAATTTGCCAAGAAAGAGGCTCAGTTTTACGAAGTAAAATAATTTTT
TCATCAATAGGAAGGAAAAATGGAGCAACAAGATATTCGCTGGAAACAGCGTTTTGAAAA
TTATCAACAGGCTGTTGCTTATCTAAAAGATGATGTAGAAAAGTATGCAGATACTGATCT
TGATATTATCAAAAAAGGGATTATTCAAAGTTTTGAAATCGCTCACGAACTTGCTTGGAA
AGTAATGCAAGACTATTTGAAATATCAAGGTCTTTTAGATGCAAATGGACCTAGAAACGT
AACTCGAATAGCCTTTCAATATGAGCTTATTTTTGAGGGGCATCATTGGATGGAAATGTT
GAATAGCCGTAATATGACAGTTCATACTTATGATGCTCAAATTTTGTTGAAAGAATTTGA
AAAAATTGTTCACATTTATCTTCCCCTTTTCCTTGCATTAGAAAAGAGAATGATGGAATT
ATGGCAGAAAAGTTTGGATTAAATGGACAATCTATTAGGGTAATTACTGATATTCTCAAG
AAATACCCCGAAATTGAGCAGGCGATTATTTATGGTTCTCGAGCAAAGGGTAATTATCGG
ATAGGTTCTGATATTGACTTAACTTTTAAAGGACCAAATCTTAATCAGAGCATATTGGGT
AAAATCAGGCTAGATTTAGAAGACTCTAGCCTACCTTATCTGTTTGATCTTTCAATTTAT
CACGAACTGGCTCACGAAAATTTTATTCAGCATATCGACAGAGTGGGACAGCAATTTTAT
CAACGGACAGAACAACAATAATGAAATCAAAAACTTACCAACAACATTTTCCTGCACTTA
CCGATGAACAATTAGCGGAAAATGCAAAGAAAAAAGTGATCTGCGGAATGTCAGGAGGCG
TAGATTCTTCGGTTTCTGCCTTTATTCTTCAGCAGCAAGGCTACCAAGTGGAAGGCTTGT
TTATGAAGAACTGGGAAGAAGACGATGATACGGATTACTGCACGGCAGCGGCAGATTTAG
CCGATGCACAAGCCGTTTGCGATAAGCTGGGTATTAAACTGCATAAAATCAATTTTGCCG
CAGAGTACTGGGATAATGTGTTTGAGCATTTCCTTGCAGAATATAAAGCTGGACGTACAC
CAAACCCTGATATTTTGTGTAACAAAGAGATCAAATTCAAAGCCTTTTTAGAATATGCTG
CAGAGGATTTAGGGGCGGATTTTATTGCCACAGGGCATTATGTCCGTCGTCCACCGCTTG
ATCAACAGCCAAAATTATTGCGTGGACTTGATAGCAACAAAGATCAAAGTTATTTCCTCT
ACACTCTGAGCGAGCAACAAGTTGCACAAAGTCTTTTCCCTGTTGGTGATATTGAAAAAC
CGATTGTCCGAGCTATTGCAGAAGACCTAGGTTTAGCGACAGCAAAGAAAAAAGATTCGA
CGGGGATCTGTTTTATCGGCGAACGTAAATTCAAAGATTTCCTTGCTCGTTATTTACCTG
CACAAGCTGGGGATATTAAAACCGTCGATGGGCAAGTGATTGGTCGTCACGATGGCTTAA
TGTACCATACCTTAGGACAACGCAAAGGTTTAGGTATTGGTGGTGTCAAAGGGGCGAGTG
AAAATGCGTGGTATGTAGTGGAAAAAGATCTGGTGAATAATGTGCTAATTGTCGCTCAAG
GTCAGGATAATTCTGCGTTGCTTTCAAGCGGCCTGATTGCAAGCCAACTTCACTGGGTAG
ATCGCCAACCGATCCGTGAAAAACTACGTTGCACAGTAAAAACACGCTACCGCCAAGCGG
ATATTTTATGTGAAATCCAACCGCTTGATGACGAAACCATTCGAGTGATTTTTGATGAAC
CTCAAATCGCCGTTACCCCAGGACAGTCCGCCGTATTTTATCAAGGCGAAGTCTGTTTGG
GCGGTGGGATTATTGAAGAGCAGCTGAAGTAATATCTCCTAATAGTGATATTGTGGAAGA
TAGATTTATGGCATAAGAATGGGGATAATAGACAAATTTGCTGCTAATATTTAGAAAAAA
TAAACATTAGTAACTAGTTTGTCTACTGTGCCCATTTGTCTGCCATGCCTAAGAATGGGC
AACTTAGGTTCAGTATCTTAGCTTTTTAATGAGATTTGGAAATTAACTCATTTCATAGAT
AGAATCTTCTGCTCAATCCCTTTCGCATCTAACCCTAAATCCGCATAGGATTCGGCTTGC
GTAGCTTGTGGGATAAAGAAATCAGGAATGCCCAACATCAATAGCGGTTTGATTTTGCCG
ATATGTTGCAAGTATTCATTTACCGCACTACCAGCCCCACCTTGAAGGGCATTTTCTTCA
AGGGTGACTAATAATTCGTGGCGGTCGACAAGCTCTGCAATTAAGGCTTCATCTAGCGGT
TTTGCAAAACGCATATCAACCAGCGTGTAATTGTGGGTTTCTGCCACTTGTTTGGCTTCG
TTTAATAATGCCCCGAAATTGAGAATAGCGACCTTTTCCCCCTGTTTTAACACTTTGCCT
TTGCCGATTTCAAGGGCTTGCATCGGTTGAAGCTCAACGCCTTGTGCATTGCCTCTCGGA
TAACGCACGGCAACAGGGCTGTTCATTGTGTAAGCAGTGTAAAGCATTTGACGCATTTCA
TTTTCATCACTTGGACACATTATCGTCATATTTGGGACACAACGCATAAAACTTAAATCA
AATGCGCCTTGATGGGTCTGCCCGTCTGCTCCCACAATACCAGCACGGTCAATTGCAAAA
ATGACAGGCAAGTTTTGAATAGCCACATCGTGAATAAGTTGGTCATAAGCACGTTGTAGG
AAGCTAGAGTAAATCGCCACCACAGGCTTGTAACCTGCAATCGCAAGCCCTGCCCCAAAG
GTCACGGCGTGCTGTTCGGCAATCGCCACATCAAAATATTGTTGTGGGAAGCGTTTAGAA
AACTCAACCATTCCCGATCCTTCACGCATTGCAGGGGTAATGCCGATAATCTTCGGATCA
CGCTCTGCCATTTCGCAAAGCCAGTCGCCAAAAATGTTGGAATAGGTCGGTACGGATTTG
GTTTGTGGTAACTTACCGCTTGTATGGTCAAATTTCGGCACACCGTGGAAACCGATAGGG
TCTTGTTCCGCTGGAGTATAACCTTTGCCTTTTTTGGTTTTAATATGTAAGAACTGTGGT
CCTGACATATTTCGCATATTTTTCAGGGTAGAAATCAGTTCTTCAATATCGTGTCCGTCA
ATCGGGCCGATATAGTTAAAGCCAAGGGTTTCAAACATTGTGCCAACAGGCGAAACAAAG
CCCTTAACGTGTTCTTCTGTTTTTCGCACAAACTCTTTGATCGACGGAATGCCTGAGAGC
AGTTTTTTGCCCCCTTCACGTAAAGTACCATAAAGCGAACCAGTGAAAAGGCGAGCTAAG
TGATTATTTAATGCTCCCACATTTTCTGAGATGGACATTTCGTTGTCATTTAAGATAACC
AACATATCGGTATGAATTGAACCTGCGTGGTTAATCGCTTCAAATGCCATACCTGCAGTG
ATTGCACCATCACCAATCACACAGACCGTTTTACGCCCTGCGTTCTCTTTTTCTGCGGCA
ACGGCAATGCCTAAACCAGCACTAATGGAGGTAGAAGAGTGTCCAACGCTCAATACATCA
AAAGGACTTTCTTCACGCCAAGGGAATGGGTGTAAGCCGTCTTTTTGACGAATAGTATGC
ATTTGGTCACGGCGACCCGTTAAAATTTTATGTGGATAGGCTTGGTGTCCTACGTCCCAG
ATAAGTTGATCGAATGGGGTCTGATAAACATAATGCAAGGCAACGGTCAATTCGACCACG
CCTAATCCAGAGGCTAAGTGACCGCTTGTTTGACTGACGGACTCTAACAAATAGGCACGC
AGTTCATCACAAAGAGGTTGAAGTTTATCTTTTGGTAATAAACGCAAATCATCAGGTGAG
TCGATTTGACTGAGCAATGGATAGGTCTTTTGCATAAGCTTATCTTTAATCGTTGGGTGG
GCAACTGCCCATCAAAAAAAATCTATTATTAGGCTTTGAGTTCTTCAGTTAAGGTCGGTT
GAATACTGTTTAAAATTTCTTTTACAACACGACCGCTACCTGCCACTACATTACCTGATT
TTAAGTAATCTGTACCGCCAACAAAGTTGGTCACTAACGCACCTGATTCACGGGCAATTA
AATCGCCTGCAGCACAATCCCATGGTTTTAATCCGATTTCAAAGTAACCATCAACACGAC
CAGCAGCCACATAAGCTAAATCTAATGCTGCAGAACCAGTACGGCGGAAATCTGCTACGC
CATTGTTCATCAAGGCTTCAATCATATTTAAGTGAGCAGTACGATGTTTTGCGACTTTAA
ACGGGAAACCTGTTGCTAACACTGTGCCTTGTAAATCACGACGTTCATTACTAATGCGAA
GGCGGAATTCATTTAATTTTGTACCTTCGCCACGCACAGCGGTAAATAATTCGTTACGAA
TAGGATCATATACAACACCCACTTCAGTACGACCGCTCACACGAATAGCAATCGACACAG
CAAAATGTGGCAAGCGTTTAACAAAGTTTGTTGTACCATCTAATGGATCAATCACCCACT
GAACATCGTTATTTGTGCCAGCTAAAACGCCAGCCTCTTCGCCAACAATAGCGTGATCAG
GGTACGATTTGCGGATCACTTCAATAATGGCTGCTTCTGCCGCTTTATCAATTTCGGTAA
CATAGTCATTTGAGCCTTTTTGAGCAACTTGAGTATCTTGAGGCGCTTGCTCATAGCCTT
TGGCAATAATATTGCCTGCTTTTCGTGCTGCACGAATAGCGATATTTAACATTGGGTTCA
TAATTCCACCAGATTTTAAAGAACATAAAAGGATTAGGATTATAGAGAAAGTTAGGGAAT
AAAGGAATAGGGCGACGAGATCAATTTGTTTTAAATAAGATTTAATCTGGTGTTGTGTAG
CAGCTGCACAACAGCTAATTTTAAGAAAAGTTATGGTAAGAGGGGATTTTCGTTTGTTTC
CTCGTTAGATTGGTCAAAGGCAAGGAAATAGAGATCGAAGCGGATAGTCCCTATCCCTAC
AATTTAAAACTGGCTTTCAACTAAGATATTGACGTTTTTATCCGTATAGGAATAGAGCGT
TGGCAAATTACTATTTTGCTTACGATAGGTAAATTGTAGCCCTAGGTGTTACTCCTAACC
AATACCAATTGCGCTTCCATAGCGTTAAATTTAAGCTTATATACTTTGTCAGAACGAACT
TTGTCTAAATTGATGATTCCACCGAACTCTGTTTTTTATGTAAATAAGCTTAAAAAGCTC
TCCTATTGTAAAAACGTTTACAAGTAAATGTGCTGTGTTTTACAACAATTACAAATGTTT
TCGTTTGCTTGATTTTGAGGCAATGTAAAGTAGATTGTTGTTTTTGCTGCGGGTAATGAA
TTCTATTTATAATTAAATATATTCGTATTTTTCTGACAAATTTCTTGCCCCTAATCTACG
AAAACTATAAAATTCTCCAGTTAAAGTGGGAAAAAGTGGTGTTTTGTGGAACTTTTTCCA
AATTTCCGAATCTCTAAGGTTAAGTGAGCAAAAAAATGTTTCGTGGAGCAACTTCAATCA
GCATTGATAGCAAAGGGCGGATCGCTATTCCGACCCGTTATCGTGCCGAGCTTTTGGAGC
GTCACCACGGGGCATTTGTTTGTACCGTAGATATTCGCCAGCCTTGTTTATTATTGTATC
CGTTGCACGAATGGGAAATTGTCGAGCAAAAATTGCTCGCGCTGTCTAACTTCGATCCTG
CACAGCGTCGTATTCAACGGGTTATGCAAGGCTTTGCGACAGAATGTGAAATGGATTCAG
CTGGCAGAATTTTACTTAGCCCGACTTTGCGTCAGCACGCTCAATTAGAACAGCAGATTA
TGTTGGTTGGGCAGTTAAATAAATTTGAAATTTGGCAAGATCAACAATGGCAGAAACAGA
TTTGCGAAGATCTTGCAATTGGTAGCTCAGAAGAAATGCTTCATTGTGAGGCATTGAAGA
ACCTTTCTTTATAACAATAACGGATAATCAAAATGAGTGACTCACCCAAACATATTACGG
TGTTATTACACGAAGCAGTTGATGGTTTAGCCATTAAATCAAACGGTATCTATATCGACG
GTACTTTTGGGCGTGGTGGGCATTCACGTCTTATTTTAAGCAAATTGGGTGAACAGGGTA
GATTGATTGCGATTGATCGTGATCCGCGTGCGATTGCAGAAGCGAACACGATCACTGATC
CCCGTTTTCAAATTGTTCACAGTGCTTTTTCATCCATTCCTGATATTTGTGACGAACTTA
ATTTAGTTGGCAAAATTGACGGTATCTTACTCGATCTTGGCGTATCTTCCCCACAACTTG
ACGAAGCAGAACGTGGTTTTAGCTTTATGCGTGATGGACCATTAGATATGCGAATGGATA
CCACCAAAGGTTTATCTGCAATGGAATGGTTAGCACAGGTGTCTGTTGATGATCTCGCTT
GGGTGTTAAAAGAGTTTGGCGAAGAGCGTTTTGCCAAACGCATTGCACAAGCGGTCGTTT
CTTACAATAAATCTGCAACTGAAAAAATTTCCCGTACTTTGCAACTGGCACAAATTATTG
CAGATGCCGTGCCGTTTAAAGATAAGCATAAACACCCAGCAACTCGCTCTTTTCAGGCAA
TCCGTATTTACATTAATAGTGAGTTAGATGAATTAGAAAAGGCATTAAATTCAGCCCTAA
CTGTACTGGCACCTGAAGGGCGTTTGTCTATTATCAGCTTCCATTCTCTAGAAGACAGAA
TGGTGAAGCAGTTTATGCGTAAGCAGAGCAAAGGCGAGACGGTGCCGAAAGGTCTGCCGA
TTTTAGAAAGTGAGTTAAATAAGAATATTCCTTTAAAAACCGTCGGCAAAGCGATTATGC
CAAGTGAAGCGGAGATTGAAGCCAATCCACGCTCACGCAGTGCGGTGTTAAGAGTTGCGG
AGAAAAGATAATGTCGAGTGAACGCTATCCTTTACGTCAAGTGATTTTAGACGATTTAAC
TAGCCATAATAAAGTGGCGTTATTGCTACTTGTTGGGGTGGTGATTAGTGCTGTTGCAAC
GATTTGGATTACGCACCAAACACGTTTATTAACAGCAGAGCAGGGAAAATTATTGCAAGT
AAAACAGAAGCTTGAAAATCAGTATGTTCATTTGCAATTAGAAGAAAATTCAAAAAGTCA
GAAGTTTTTAGTCGAAGCTGTTGCTGAAAAATTTGGATTACAACCAGTTAAAAAAGAACA
AGAAATCATTTTAGTGGAATAAAAATGAAAAAATCAGTGAAATATAACCCTAAAAATAAA
AATACGATGGGAGATGAATTAAAAGAGGTAGATATTTCACCCCAGCCTAGTTTTTTGCCT
GCCCGATTTGGATTTGTTTATCTGTTTATCGGTGTAATGGTCTGTGCCTTGATCGGTCAA
AGTTTTTTCTTACAAGTCACTGATTCAGAACGTTTAATCAAAGAAGCAAATGATCGCTCT
TTACGGACAAAAGAGCTTCCTTTTACAAGGGGGAAAATTTTAGATAGAAATGGGCGAGTG
CTTTCAATTAGTGTGCCGATGTATTCAATTACGATTGATCCTAAAGAATATTTTGATACT
AAACTTCGTCGTAATAAATCGTTATGGCGAGTTTTGGCTATGGAAATGGAGGCTTCAGCC
AGTAAAATTGAAGCTAGTGTGAATCGTTTTATTAAAGAAAAACCACAGAATAAAGAAAAT
AAATATGATCCTAGAGCGATTTTAAACAATAAAAATGAGGATTATTGGACATTACTCGCT
CGTGCAACTGCATTAGATTACAACGTATTAATTCAACGCATACGCAATAATCCAAATTCT
ATGTTTTTACATTTGGAAAATGAGTATGCTCAGCTTGAACACCAAAAAATGCAAGAGTTA
GCCAAAGCATTAGATATGAAATACAGCGTAATGATGGATAAACTTTATGCTTCAGCAAAT
CAACGTTTTTTATATATTTCTCGTCACGAATCAGATGTGATAGGAGATTATGCTCGAGCA
TTAAAAATTGATGGGCTTGTATTAAAAGCAGAAACTCGCCGTTTTTATCCTCTTGCAGAA
GAAATTTCCCAATTAATCGGCTTTACCGATGTTGATGATAAACAAGGCTCGGAAGGAATA
GAACGTAGCTTTGATAGCTTGTTGGTTGGTAAAAACGGTAAACAGGTCATTCGTAAAGAT
GCTCGTGGCAATGTGATTGAGCATATTCGTGATGAGAAAAAATATGATCCACAAGATGTG
ATGCTCAGCATTGATGAAGAACTTCAATCAATGGTTTACCGTGAAATCAAAAAAGAGGTT
ATTGAAAACAAGGCGGAATCGGGAACTGCTGTTTTAGTTGATGTTCAAACGGGTGAAGTG
CTGGCAATGGCAAATGCACCATCCTTTAACCCAAATAACAGAGCAGAGTTTAAATCAGAA
TTAGCGCGTAACCGAGCGATTACCGATACTTTTGAACCAGGTTCAACAGTAAAACCACTC
GTGGTATTGACAGCGCTACAAAATAAAGTGACTTATCCAAGTGAAGTCATTAGTACAAGA
CCTTTTGTCGTTAATGGGCATACAATTAAAGACGTAGCGCCAAGAGAGAGTTTGACACTT
ACAGGGATCTTACAAAAATCCAGTAACATAGGTGTAAGCCGTTTAGCATTAAGAATGCCA
TCAACTGCCTTAGTGGAAACCTATAGTAAAGTGGGTTTTGGTAAAGATACGGGACTAGGT
TTAGGTGAACAACGTGGTACAAACGGTGATCGTAAACGTTGGGCGGACATTGAACGTGTG
ACAATGGCGTATGGTTATGGTTTTAATGTAACGCCATTACAATTAGCCCGAGCTTATGCA
ACTTTAGGAAGCTTTGGGGTTTACCGTCCTCTTTCTATTACGAAAGTCGATCCGCCGGTG
TTAGGGGATCGAGTATTACCAGAAAAGATAACGCGTGATGTCGTGAAGATGATGGAAAGC
GTTGCGCAAAAAGGCGAAGGCGGACAACGAGCAATGGTTGATGGCTACCGTGTAGCAGTA
AAAACAGGTACGGTTCGTAAGTTAGAAAAAGGGCAATACGTTAAAAAACATTTCGCCTAC
ACTGCAGGTATCGCCCCAGCCAGTGATCCAAGATTTGCTCTAGTGGTCTTAATTAATGAA
CCAAAAGCTGGGGCTTATTATGGTGGTGCAATTTCTGCACCATTGTTCTCAAGTATTATG
ACTTATACTTTAAAAGCAAGAAATATTAAACCAGATAATCTTACTGAAGAAACCAAAAGT
GCAGTAAGAGAAATAAAAACAAATTCGACGAACTAAGGGGCAATAATGAACCGTTTACTT
TCCTTTTTTCCTGAACTTAACCATTGGGGCAAATTAAAAGAATTAAACCAAATGACCTTG
GATAGCCGTCAAGTCGGGCAAGGTGATCTGTTTGTGGCATTAAAAGGACATCAAGTCGAT
GGTCGTCAATTTATTGAAAAAGCGATTGAACAAGGGGCCTCTTTAGTTTTAGCTGAAGCA
GACGATGACGTTCAAGCGGTGAGATTTGCCGAAAAATTTGCAAATTCGACCGCTTGTGTA
CTGGAAGTACCAAATTTACCGAAACAACTTTCGGCGATAGCTGGTGCGTTCTATGGCAAT
CCATCAGAAAAATTAACCCTTGTGGGTATTACAGGCACTAACGGCAAAACCACTACGGCA
CAGCTTTTTGCACAATGGCGAAACTTGCTTGGCGGTAAATCTGCGGTGATGGGTACTATT
GGCAACGGACTATATGGGCAAGTGCAAGAAGCGGTAAATACCACAGGTTCTGCCGTTGAA
ATTCAACGTAACCTTGCGAACTTTGTTGAATTGGGAGCAGACTTCTGTGCAATGGAAGTC
TCTTCTCACGGCTTGGCTCAATATCGTGCTGAAGCTCTCGCCTTCGACTTGGCGATTTTC
ACCAACTTAAGCCGTGATCACCTTGATTATCACAACACAATGGAAGAGTACGCCCAAGCG
AAATTCCGCTTATTTGGCGAGCTTTCATCAAAACAACAAGTGATTAATGCTGATGATGAA
ATCGGGCGTGAATGGTTGGCAAAATTGCCGGAAGCTGTCGCCGTCAGCACCGACAGCCAA
TTCCAACCACAACAAGCCCGTTGGGTCAAAGCGAAAGCGGTACAATTTACTTTACAAGGT
GCGACCATTGAATTTGAAAGTAGCTGGGGCAATGGCGAACTCAAAAGCCGTTTAATCGGG
GCATTTAATGTCAGCAACTTATTAACCGCTTTTGCCGGTTTATTGGCTTTGGGCTACGAT
TTGCAAAAATTAGTCGAAACCGCACCGCTGTTAAACGGTGTATGCGGACGTATGGAGTGC
TTAATCAGCGAAGAAAATCCTGAAGAAAGCCCGATGGTGATTGTTGATTATGCCCATACC
CCTGATGCCTTAGAAAAAGCCTTGGATGCCGCACGTTTGCATTGTGAAGGCGAGTTATGG
TGTGTGTTTGGCTGTGGTGGCGACCGTGATACAGGTAAGCGTCCGCTAATGGCTCGTATT
GCCGAACAGTTGGCGGACAGAGTGATTGTAACTGATGACAATCCACGCACTGAAGATCCT
GATGTGATTTTTAACGATATTATGAAAGGTTTCCGCAAGCCAAAAGCGGTGCAATCTATG
CATATTCGTCAATATGCGATTGAACAAGCAATTGCCCAAGCCGAGCCAAAGGATGTGATT
TTGATTGCCGGTAAAGGACACGAAGATTACCAAATTATCGGCACGAAGAAATATCATTTT
TCGGATCAAGAGTGGGCGAAAAAATTTCTTGGCTAGGAAGCGATGAATAAACAAAGAATT
ACGATTACTGCCTTTATTTTTAAATTAGGTGATGATTATTTAGGATTTTTGAGGAATCTT
ACCCCAACGGTACTTTTTCTTTCTTTGGCGCTTTTTGGATTGCCAGAATTAGAGAATCCA
AATTGGAGCCTTGAAAAAGTAGGCATGATTTTGTTTTCTTTGGGGGCTCTCTTTATTGCA
ATCAGTGCTATGGCGGTGAATATCGTTTCATTTGCGAAGAAAGCACTAAAAGCTTTGCAA
GAATTGCAGAATATAGAAGTCAGTGCGCCGCTTAGTTTTTGGCAAACGGTGAAACTATTG
TGGCAAGAAGGAAATGTTAAAGTCGTCATGTTCTTTTTTGTCATTAATATTGTCGCTATT
ATGATGGTAATGACCTACGGCATGAACTATGCCTTTAATTTCTACCGAACCATATCTAGT
ATGGTGGGTTAATAAAAATAAGGTAATAAATGATAAAACAAACCACCCAACAACTCGCCC
AAACTCTAAACGCTAAACTACTTGGTAGTGGCGAGATTATTGTTGAAAACATCAGTACAG
ACACGCGTCAAGCGGTTGAAAAAGGCTTATTTTTTGCATTAAAAGGCGAAAAATTTGATG
CTCACGATTATGTAGAAAAAGCGATAGAACAAGGCTGTGTGGCGTTAGTCGTTGAGCGTG
AATTGGCGGTGAATGTACCGCAAATTATTGTGGAAGATACTCGCTTGGCATTAGGGCAGT
TAGCAAAATGGCTGAAAGCTGAAATTAACCCAAAAACTGTGGCAATGACGGGCTCTTCAG
GCAAAACCTCCGTCAAAGAGATGACTGCAAAAATTTTGCAAAAAGTGACCGCTTGTGAAG
ATCAAGTGCTTTATACCTTTGGTAATTTAAACAATGACTTAGGTGTGCCATTGACCCTAT
TGCGTTTAACCCCTGAGCATAAATTTGCCGTGGTGGAACTGGGGGCGAACCACATCGGCG
AAATTGCTTATACCACCGAAATTGCACAACCTGATGCCTGTTTAGTGAATAACGTGGCAT
CTGCTCATCTTGAAGGATTTGGCTCATTGGCAGGTGTGGCTCAAGCTAAAGGTGAAATTT
ATCGTGGCTTGAAGGCTGGTGGTAAGGCGATTGTGAATTTAGCCCATTACTACCCTGAAT
GGCAGAAAGAGATTGGCGATCACGAGTTACAGTCGTTCTGCTACACAGGCGAAGATAAAG
ACAGCTATGCAGATTTTTGGGCGGAAAATGTTGAGTTACACCTCAATGGTTCACGCTTTA
CCTTGCATACGCCACAAGGCGAAATTGAGATCAACTTGCCTTATCTAGGCGAACATAATG
TGAGTAATGCGTTAGCGGCAACAGCACTCGCAATGGCAGTCGAGGCGGATTTAACTGCGG
TTAAAGCTGGATTGGAACAGCGTTCAGCGGTTAAAGGGCGTTTGTATCCGATTGAAATTA
AAGAGAATGTACTGTTTATTGATGACAGTTACAATGCCAATGTGGACTCAATGAAATCTG
CGGTATCAGTGTTAAAACAGTATCCGGCTTTCCGCATTTTTGTGGTGGGTGATATGGCGG
AACTTGGCAAAGACAGCCTAGCTTGTCACCAAGAAGTCGCTGATTTCGTTAAACAGGCGA
AGCTCGATTTAGTGGTCAGCTTCGGCAAAGAGAGTGAGGTGATTAGCGGTAATTCAGCTC
ACCACTTTAATGATAAAACAGCAATGGCGGCGTTTTTGCTCCCGATCATTTTGCAAAAAA
TCGAACAAGATCAAGCGCTTGTATTATTAGCAAAAGGCTCTCGTAGCCAAAAAATGGAAG
AAGTAATTGCTTCCTTATGTCGTTCTTTTGATGTTTCTTTTTAAGGATTAGCTTATGTTA
GTTTGGCTTGCTGAATATCTGGTGCAATACAACACCGCGTTTAACGTGGTGTCGTACATT
ACTTTCCGTTCTATTATGGCGTTATTGACAGCGTTAATTATCGGCTTGTGGATTGGACCA
ACGGTCATTCGCCGTTTACAAATTCTCAAATTTGGACAGGAAGTTCGCCACGATGGTCCT
GAAAGCCACTACAAAAAACGGGGTACACCAACGATGGGCGGTATTATGATTTTATTCGCT
ATCGGTGTGAGTACGTTGTTATGGGCGGATCTGCGTAACCCCTATGTCTGGTTTGTGCTA
TTTATCCTATTTGGTTATGGGGTTGTCGGTTTTGTAGATGATTATTGGAAAATCGCCCGT
AAAAATACCGATGGCTTGATTGCCCGTTGGAAATATTTTTGGCTATCGGTGATTGCCTTA
GTATCTGCTTTTGGTATGTATGCGATTGGTAAAGATACCGCTGCCACCCAGTTAGTTGTT
CCTTTCTTTAAAGATGTGATGCCACAGCTTGGCTTATTCTATATTGTTCTCACCTATTTT
GTGATTGTCGGAACCAGTAATGCAGTGAATTTAACCGACGGCTTAGATGGCTTGGCAATT
GTGCCGATCATTATGGTCGCAGGGGCATTTGCATTAATTGCGTGGGCAACGGGGAACTAT
AATTTTGCACAATATCTGCACATTCCTTATATCAAATATAGCAGTGAATTAGTGATTTTA
TGTACGGCAATTGCAGGGGCAGGTTTAGGTTTCTTATGGTTTAACACTTACCCAGCACAA
GTCTTTATGGGGGATGTCGGTTCATTGTCACTTGGCGGTGCATTGGGGGTGATTGCCGTA
TTAGTTCGCCAAGAATTATTACTAGTGGTGATGGGCGGTGTCTTTGTGGTTGAAGCCTTA
TCGGTGATTTTACAAGTTGGATCGTACAAACTTCGCCAAAAACGTATTTTCCGTATGGCA
CCGATCCACCACCACTTTGAACTTAAAGGCTGGCCGGAACCACGTGTTATCGTGCGTTTT
TGGATTATCACCTTAATGTTGGTGTTAATTGGATTGGTGACGTTGAAATTACGTTAATTA
ATGTAGGGACACACTGCGTGTGTCCGTTACAGTTTTACCAACCGAGGAATAATGAAAATA
AAGCGGACACACGCAGTGTGTCCCTACATCTCAAAATACCGTTTCTAGAGAACAACAAAA
TGCAAAATCAATATCAAGGCAAAACCATCACAATCATCGGCTTAGGCACAACAGGCTTAT
CTTGTGTCGAATTTTTTGCGGACAAACAGGCTCAAGTGCGAGTGATTGATACCCGTGCAA
ATCCTGCTGGGGTAGATAAATTATCGAAGGATATTCCACTGCATACAGGCAGTTTAAACC
TTGAGTGGTTATTAAGTTCTGATTTAATTGTGATTAGCCCAGGACTTGCCTTAGCAACGC
CAGAAATTCAGCAAGCTATTCAAGCTGGTGTAGAAGTGGTTGGCGATATCGAGTTGTTCT
GCCGTGAAGCAAAAGCACCGATTATTGCGATTACAGGGGCAAATGGTAAAAGTACGGTAA
CGACTTTGACAACAGAAATGGCAAAACAAGCGGGCATAAAAGTCGGTATGGGCGGTAATA
TCGGCGTGCCAGCCTTGAGTTTATTGAAAAGCAATTACGAACTCTATGTGTTGGAATTAT
CAAGCTTCCAGCTGGAAACGACCTATTCTTTAAAAGCGAAAGCGGCAACCATTTTAAATA
TCAGTGAAGATCATATGGATCGTTACAATAACTCTGTTGAAGAATATCGTGCAGCAAAAT
TGCGTATCTATCAAAATGCGGAAAATATTATTGTAAATGGCGAAGATCCACAAACTTTCC
CAGAGCAAGCGATCAGATCTTTGAAAAAATTTGCAGAAAAAGATGCAGAATATACCGCTT
GTAATGGTGAACTCTATTCTGGCGATGAAGCAGTTATTGCGATTAATGAGCTGAAAATCA
CGGGTCGTCACAATGTGATGAATGCCTTGGCTTCAATGGCATTGGCGGAAGCGGCTGGTG
TTGCTCGTTCAGGGATTGTGAAAGCCCTACAAAGCTATTCAGGATTAGATCACCGTTTCC
AGCTAGTACCGACGAATGATGGCGTACGCTGGATTAACGACTCAAAAGCCACGAATGTCG
GCAGTACTGTGGCTGCATTAAATGGTTTACAAGTCGAAGGAACGCTTTATCTGTTGTTGG
GTGGCGATGGGAAAGATGCTGATTTTTCTGAGTTAAAACCTTTTATTAATCAGCCAAATA
CAGTCTGTTACTGCTTTGGAAAAGATGGGGCGGAACTTGCCGCTTTAACTCAAAATAGCG
TTTTAGTAGAAACAATGGCACAAGCTGTCGCACAAATTCGTTTACTATTAAAATCAGGCG
ATATGGTGCTACTTTCACCAGCCTGTGCCAGTTTAGATCAGTTTAAAAATTTTGAAGAGC
GTGGCAGACAGTTTGTGGCGTTGGCTCAAGGGGTTATCTAATGCTAGAAAAAATTCGGAT
TGAGTGGGATAAGTGGACAAGATTAACGCCTGTTAATGCACTCTATGATCGAACATTGGT
GTGGTTATTTCTCGCATTGCTGATCATTGGATTTGTTATGGTGACTTCAGCCTCTATTCC
TGTGAGTAGTCGGCTACACGAAGACCCCTTCTATTTTGCGGTGCGAGATGGTTTTTATGT
TATCGCATCTATTTGTGCTTGTACTTTCTTTGTTCAAATTCCAAGTAAACATTGGGAAAA
GTATAATGGTTGGTTATTTATTTCAGCCCTACTTTTGCTTGCAATTACATTGTTTGTTGG
AAAAACAGTAAATGGGGCAACACGCTGGATCCCTATCGGTCCTATTAATTTCCAGCCTGC
AGAATTAGCAAAATTTGCGGTGATTTGTTACTTTGCGAGCTTCTATGTAAGAAAATTTGA
TGAAATGCGACAAAAAAGCATTAGTTTCATTCGCCCTATGGTAATCCTGATTTTATTTAG
CTGCTTGTTGCTGGCTCAACCTGATTTGGGAAGTATAGCGGTGCTTTTTGTGCTGACATT
TGCAATGCTTTTTATTATGGGGGCGAAAGTTTTACAGTTTATTTTTCTTGGTATCGCAGG
CGTTGTAGTCTTTGCTCTATTGGTTTTAACATCAGAATATCGTTTAAAACGTATAACCTC
TTTTATGGATCCTTTTGCTGATGCTTATGGTGATGGCTTCCAACTATCTAACTCACAAAT
GGCGTTTGGGCAAGGCGAGATTTGGGGGCGAGGATTGGGTAATTCTGTGCAAAAATTAGA
ATATTTACCTGAGGCACATACCGATTTTGTGATGGCAGTCATTGCGGAAGAATTTGGATT
AGTTGGAATTGTTATCGTTGTGCTATTATTACTCACCTTAACTTTCAGAGCTTTAAAAGT
CAGTCGTGAAGCGTTAATACTAGAAGAGCGATTTAAAGGTTTCTTTGCTTTTGGTATTGC
CATTTGGATTTTTATTCAAGGCTTTGTAAACCTTGGTGTTGCTTCGGGGTTACTGCCGAC
CAAAGGCTTAACTTTCCCATTGGTGAGCTATGGTGGTTCAAGTTTAGTGATTATGGCGAT
TGCAATTGCGGTATTAATTCGGATTGATTACGAAAACCGCTTAGATCGAATTGGGCACGC
ACATTTAAGTGATGATTAGTGTTGGAAAATAATATGGCAAAAAAATTATTGGTTATGGCT
GGCGGAACTGGTGGGCACGTTTTTCCTGCGATTGCTGTAGCAAGAGAATTACAACAACAA
GGTTGGGAGATCCGCTGGCTAGGAACAAAAGATCGAATGGAAGCGGATCTTGTGCCAAAG
CACGGTATTCCGATTGAGTTTATTCAAATTTCAGGATTAAAGGGCAAGGGGATTAAAGCG
TTACTTACTGCCCCTTTTGCGATCTTAAGAGCAGTGCTTCAAGCGAAAAAAATTATTAAA
GCGTACAAGCCTGATGCAGTACTTGGAATGGGTGGTTATGTATCTGGGCCTGGCGGTATT
GCGGCGAAATTATGTGGTGTGCCTGTGATTTTGCACGAACAAAATGCGGTGGCAGGTTTA
ACAAATGTATGGCTTTCTAAAATTGCTCGCCGTACTTTACAAGCCTTTCCAACAGCTTTT
CCAAATGCGGAAGTGGTGGGAAATCCCGTTCGCCAAGATCTATTTGAAATTGTACCACCA
GAACAACGTTTTGCTGAAAAAGGCTATCCGATCAATATCTTAGTGATGGGCGGTAGTCAG
GGAGCATTGGTGATCAATAAAACTGTGCCAGAAGTAGCAAAAGTCTTAGGGCAAAACGTA
TTTATTAGCCATCAAGTCGGTAAAGGCAAATTAGCTGGTGTGGAAGAAGTTTATCAAGCT
ACAGGCAATGGCACGGCAAGCGAATTTATTGACGATATGAAAGCCGCTTATGAATGGGCG
GATTTGGTGATTTGCCGTTCTGGTGCTTTAACTGTATGTGAAATTGCTGCGGCAGGATTA
CCTGCGATTTTTGTGCCGTTTCAACATAAAGATCGCCAACAATTTTTAAATGCAGAATAC
CTTGCACAAGCAGGTGCTGCAATGATTATTGAACAGCAGGATTTTACCCCTGACAGTTTA
TTAAAAGCATTAGAGCCGTTAATTACCGACCGTCAAAAACTGACGGAAATGGCTGTAAAA
GCAAGAGCGAAAGCCACACCATTAGCCGCAAAACGAGTGGCAGAAGTGATTGTGGAAAAT
AGTTTGTAAGCGGTCAGATTTTGTAGATTTTTTGCAAAATGATCGAATATTAAGGAATAA
AAATGAAAAATTTCCAAGATAAAGTTAAAAAATTAGTCCCTGAAATGCGCCGTGTAAATC
AAATCCACTTTATTGGGATTGGTGGTGCAGGTATGTCTGGGATTGCTGAAGTATTATTAA
ACGAAGGTTATCAAATTTCAGGCTCGGATATTGCTGATGGTGCAGTCACGCAACGCTTAG
CAAAAGCAGGTGCAAAAATTTTTATCGGACATCAAGCAGAAAATATTGAAGGGGCAAGTG
TTGTTGTCGCTTCGAGTGCGATTGATGACAGTAACCCAGAAGTCGCGGCAGCAAAAGAAG
CTCGTATTCCTGTGATTCAACGTGCGCAGATGTTAGCGGAAATTATGCGTTTTCGTCACG
GTATTGCGATTGCAGGGACTCACGGTAAAACCACCACAACCGCAATGATTTCAATGATTT
ATACGGAAGCAGGGTTAGATCCTACTTTTGTAAATGGTGGTTTAGTAAAATCAGCGGGTA
AAAATGCTCATTTAGGGGCGAGCCGTTACTTAATTGCAGAAGCCGATGAAAGTGATGCAT
CATTCTTACATTTACAGCCGATGGTTTCTGTTGTGACCAACATTGAACCAGATCATATGG
ATACTTACGGTGGCGATTTCGAGAAAATGAAAGAAACCTATGTACGTTTCTTACGCAACT
TACCATTCTACGGTTTAGCGGTGATGTGTGCCGATGATGAAACAGTAATGGAAATTGCCC
CAAAAGTTGGTCGCCAAGTGATTAGCTATGGTTTTAGTGAAAAAGCCGATTACCGTATTG
AAGATTATCAACAAACAGGTTTCCAAGGGCATTATACGGTGGTTTGTCCGACAGGCGAGC
GTATTGAAGTATTACTAAACGTGCCAGGCAGACACAACGCACTGAACGCAACGGCAGCAT
TAGCGGTTGCGAAAGAAGAAGGCATTGCCAATGAAGCAATTTTAGCTGCCCTTGCGGATT
TCCAAGGTGCAGGTCGCCGTTTTGACCAACTTGGCTCATTTATTCGTCCAAATGGTAAGG
TAATGTTAGTTGATGACTACGGTCATCACCCAACGGAAGTGGATGTGACGATTAAAGCCG
CTCGTCAAGGTTGGGAAAATAAACGTGTAGTGATGGTATTCCAACCGCACCGTTATTCTC
GTACCCGTGATTTATTTGATGACTTCGTACAAGTGCTATCGCAGGTTGATGCGTTGATTA
TGCTCAATGTGTATGCGGCAGGCGAAGCTCCGATTGTGGGTGCGGAGAGTAAAGATCTCT
GCCGTTCAATCCGTAATCTTGGCAAAGTGGATCCGATTTTAGTGTCAGATACTTCACAAC
TTGGCGAAGTGTTAGATCAAATTATTCAAGATGGTGATTTAATTTTGGCACAAGGTGCGG
GCAACGTGAGCAAGCTTTCGCGTGATTTAGCGGAAAGTTGGAAGGCATAAAGAAGCTTTA
AAACCAAGCGGTAAGATTTCGAGAAATTTTCGCTATTGTGTAATTGTACAAAATAATGTG
TAGGGGCAAATCACATTTGCCCCAAATAATCATAGTAACATCAGGGTGAATGTAATTCGC
CTCTACGGTAAATCCGAAAATTTGCAATAATTTCAATGAATTAACTGTAGGGGCACACTG
TGTGTGTCCGTTGTTAAAATGGGATATGGTTTATTTTGCGGACACACGCAATGTGTCCCT
ACAATTCCCCATAATAATGTAAAATTCTTGCAATAAATAACCGCTTGTAAAACATAGATA
AGGTAAAAAATAATGAGCTTAAAAAACGAAAAAATTGCGGTGTTATTTGGTGGCGTTTCA
GCAGAACGTGAAGTTTCGCTCAATTCAGGTAAATCGGTCTTTGAAGCCTTACAGAGTTTA
GGATATAACGTTGAAGCGATTGATACAAAAGAATTTCCGATTGAAAAATTAAAAGAAAAA
GGGATTCAGCGTGTATTCAATATTCTTCACGGTGGTATCGGTGAAAATGGCGTGCTTCAA
GGGGCGTTAGAGCAACTAGGTATTCCCTATACAGGCTGTGGCGTAATGGCTTCGGCGATT
ACTTTAGATAAATTCCGCACCAAGCTATTGTGGAATGCGGTGGGCTTACCAACAGCGGCA
ATGGAAGTCATTCGCCGTGGACAAGCGGTCAATTCTGATGAAATTATTGTAAAATTAGGT
TTACCATTATTTGTGAAACCTGCGAGCGAAGGCTCAAGTGTGGGTGTTAGTAAAGTGAAA
ACCGCAGAACAGTTACTGCCTGCAATTGAAGAAGCATTGAAGTATGATGAAATTGTACTT
GTCGAAGAAAATTTAGCAGGAGCGGAATATTCTGTGCCAGTACTTGATGGTGAAGTGTTA
CCTGCAGTGCAAATTATTCCAGACGGCGAGTTTTATGACTACCACGCAAAATATATTTCG
GATAATACCCAGTATGTTGTTCCAGCGTTAAATGCAGATCGCCAAGCGGAAGTCGCTAAG
TTAGTGAAGCAGGCTTATGATGTAGTGGGTTGTCGTGGTTGGAGCCGAATTGATGTAATG
GAAGATGGCGAAGGAAACTTCCGTTTAGTTGAAGTGAATACTTGCCCAGGTATGACCAGT
CATAGTATTTTCCCAAAATCAGCGGCGACTGTAGGTTATAGTTTCGAGCGTTTAGTTGAA
CGTGTATTGGAGTTAAGTGCGTAATGGTTGCAGTAATGCGTAAGAAGCCGACTTCGGTGA
TTCGTACACAAGCAAGTAAACCGAAATATCCGATTAATTGGTTTGTTTTTGTTAAGCCTA
TCGTTGTGTTATTATGTTTCGGTATGGCTTATGCAATCTATACCAATTGGTCTAGTTTGC
TTGCATCACTAGATAGAACTCCAATTCGTTCTTATGCATTAACGCATAAAACACAATTTA
CGACGAATAATGATATTCGCGAAGTTTTAGCTAAAGCCCCCTTGTTAAAAGGCTATTTTG
AACAGGATATTCAAGAGATTAAAGAAAAGTTTCTAACAATTTCTTGGATTCGTGATGTTT
CTGTAAGAAAAGTTTATCCCGATAAATTAAGTATTACGTTACTTGAACATCGCCCAGCAG
CAGTATGGAATAATAATCAATATGTGTCTGTTCAAGGAAAAGTTTTTAGTTTACCGAAAG
ATCGGTTTGATAACACTGGCTTACCTATTTTATACGGACCAGACGCAGAAAGTAAGGTTG
TGCTTGAAGCGTGGGATAAAATAAAAGCAGATTTAAAATCACGCAATTTAGGATTACATT
CCATTGCAATGGATAGTCGAGGAGCTTGGTCAATTCGACTTGATAATGGCGTTGAACTAA
AATTAGGGCGAGGGGAATGGCTATCAAAAATCGATCGTTTTGTGACTATTTTTCCTGAAA
TTGACATCCCTGAGGGAAAACGTTTATCCTATGTGGATTTACGTTATGAACACGGAGCAT
CCGTTGGATTTAGTAATCAATAATTTATAATACCGCAAACATAATATGACAAAAGTAGCA
GAATCTAGAATTAGAGTTGGTTTAGAAATTGGAACACACAAAATAGTTGCTGTGGTGGGT
GAAGTATTGCCTGATGGTGTGATTAATGTGATTGGTTCCGGAATTAGTCAATCTAAAGGA
GTTCAAGGAGGAGGCATTGTTGATTTAGATGCTGTAACAAGTGCTATTCAACGTGCGATT
GAAGAAGCTGAATCGATTTCTGGATATGATATTGTATGTGTTACTCTTGCCCTTTCAGGA
TCTCACATTACAGCTTTTAATGAAAGTGGAACTGTGCCGTTGTCTGGTAGTGTAAGAAAT
GAAGATTTGGATAATGCTATTCATATTGCTCGTTCTATTAAATTACCCGATGGGCTGGAA
ACATTACACATTATTCCTCAGGAATATAGAGTAGATAGATTACCTGCTACTAAAAATCCC
CTTGGTTTATCTGGTATGCGTTTGCAGGCTCAAGCTCATTTAATTGCTTGCCATAACGAT
TGGCTACGTAATTTAAAAAATGCAGTGGAGAGAAGTAAATTAAAAATTGATCAAATCGTT
TTTTCGGGGCTTGCTTCAAGTTATTCTGTGTTAACAGAAGATGAAAAAGAACTTGGGGTT
TGTTTAATTGATATTGGCGGTGGCACTATGGATGTTCTTGTTTATACAGATGGTGCTTTG
CGTTTTAGTAAAGTTATTCCTTTTGGTGGGAATAATGTAACGGACTATATTGCTCATGTT
TTCACAACCTCTCGCCAAGATGCAGAAAATATTAAAGTACAGTATGGATGTGCTATTGCA
CCCCCAACTCATTTCCCTGAGAAAAAAATTGAGGTAGCAGGCTTGGGTGGACGAATGCCA
AGAACTTTTACAAAAAGCCAATTATCTAATGTTACATCTCAATGTTACCACGATTTACTG
AGCGTAATTAATCAGGAATTATCCCAATTACGCAATGAACTATATCAAAAAGGCATAAAA
CAAGAATTAATTGCAGGAATTGTGCTTACAGGTGGTGGCTCTCAAATAGAAGATATTGTA
GAATGTGCAAAATCTGTCTTTGGATCACAAGTTCGGGTTGGTAACCCATTGAATATTACA
GGATTAACGGATTATGTAAGCAAACCGTCTTATGCAACCGTATTAGGATTGCTACAGTAT
AGTCATTATAATGACGTTGATAGTAGCCAAAGTGGAGAAATTAGTCATAAGGTGGGCGGC
ATTATTGATACATTAGGTCATAGTGCTAAAAAAGCGTATAATTGGATAAAATCAAGTTTT
TAATAGGCATTAATAACAATATTAAGCCGTGAGGGAGAATCACAAATGTTTGAACCTATT
TATGAAGCAACGCAAGATGCGGTTATCAAAGTTATCGGTGTCGGTGGCGGTGGTGGTAAC
GCACTAAATCATATGGTTAGTAACCAATCTGATGTTGGTAGTGTTGAATTCTTTTCGGTT
AATACGGATGCACAAGTATTACGTAGTAGTGCCGTTCGCAATACGATTCAAATAGGTGCA
AGTGTAACAAAAGGCTTAGGGGCAGGAGCAGATCCAAACATTGGTCATCAAGCAGCTGAA
GAAGATAGAGAAGCATTAACGAATATGCTTACAGGTGCTGATATGGTCTTCATTGCTGTT
GGTATGGGCGGTGGCACAGGTACTGGTGCAGCTCCTGTAATTGCTGAAATTGCTAAAAGC
CAAGGAGCATTAACAGTTGGTATTGTTACTAAACCTTTCTCTTTTGAAGGTAGAAAACGT
TCTAACTATGCGGAACAAGGGATCCGTGAACTTGCAAAACATGTGGATTCACTCATCATT
ATCCAAAATGATAAATTACTAAAAGTATTACCTAAAAGTGTAAAATTTAATGAAGCCTTT
GGCGTTGCAAATGACGTCTTACGCAATGCGGTATTAGGTATTACGGATATGATTACTTCC
GAAGGTCTTGTGAACGTTGACTTTGCAGACGTGAAAAAAGTGATGTCGGAAATGGGTAGA
GCAATGATGGGAACAGGCATTGCAGAGGGTGAAAACCGTGCAGAAAATGCAGCAAAAGAA
GCTGTAGCAAGCCCGTTATTGGAAGATGTTGATTTATCAGGTGCTAAAGGCATTCTTGTG
AATATTTCTTCTGGCTATGATATTGAACTTGCAGAGGTCAATACCATTATGGAATATGTT
ACTAGCTTTGCAGATCCTGATGCAGCTATTATTTTTGGTTCTGCTTTCTATCCAGAAATG
GAAGGTAAGATTCGTGTAACTTTAGTTGCAACAGGTATTGGTCAGCCAGATGAAATGCCA
AAAATTCCATCAATTCAGGCGGTACCACAATTCCAACAACCTCAACAGAATATAAATACA
GGATTTCAAAGAACTCAACCTGATTTTATGAATAATATGAGTGGTTATTCTCAACAAACA
CAATATACTCAACAGCAGCAAGTTCAGAAACCACAACAAGTAGATACAGCTCAAATGTTT
TCCCCAAGCTCAATCCCTGGGTTTATGAGAAATGGTCAATAACCATTTCGGGAAATAAGG
AAACGATATGATTAAACAAAGAACCCTTAAACAAGCAGCAAAAGTAACAGGTATTGGCTT
GCACAGTGGCAAGAAAGTAACCTTAACGTTGCGTCCAGCACCTGCAAATACAGGGATTAT
TTACGCAAGAACAGATCTTAAGCCTGTCGTTTATTTCCCGGCAAGTGCTGAATCTATCCG
TGATACACAACTTTGTACTTGTATGATCAATGATGAAGGTGTGCGTATTTCAACAGTAGA
ACACTTAAACGCAGCAATGTCTGCGTTAGGTTTAGATAACCTAATTGTAGAAGTTGATGC
AGCCGAAATTCCAATTATGGACGGTAGCTCAAGTCCTTTTATCTATCTCTTATTAGATGC
AGGTATTGAAGAACAAGACGCGCCGAAAAAATTTATTCGTATTAAAGAAAGTGTACGAGT
AGAAGAAGGGGATAAGTGGGCTGAATTTAAACCTTATAGTCACGGTTTGAAATTAGACTT
TACCATTGACTTTACACACCCAATGATTACCAAAGAAGTGCGTAACTACAAAATGGAATT
TTCAGCACAACATTTTATTCAACAATTAAGCCGTGCTAGAACCTTTACCTTTATGAAAGA
TGTTGAATATCTTCAATCCATGGGTCTTGCATTAGGCGGTAGTTTAGATAATGCGATTGT
TTTAGATGAATACCGCATTTTGAATGAGGAAGGGCTACGTTTTAAAGATGAACTAGTTCG
TCATAAAATGTTAGATGCTGTCGGTGATTTATTTATGTGTGGCTACAATATTTTAGGTGA
TTTCAAAGCCTATAAATCAGGTCACGGCTTAAATAATAAATTATTACGAGCTGTACTAGC
GAATGAAAATGCTTGGGAATTTGTAACCTTTGATGATAAAGCAGAGGTTCCGCAAGGTTA
TCAAGTGACAGAACAGGTGTTTATTTAATAGTTATTATCATTTCTCGGAGATTTTTATTA
AATTTTTAAGGTGTTTTTTCTTAAAATTCTAATTTTTAAAAATTTTTGCAGAAAAATTGC
CGCTTGCTATTCCCTTATTCTACATTTTCGGCTAATCTCGCAGACTTCATTTACCTTGGT
AAATGAAGTCTTTTTTTATTTGTCTTACAGGAAATTTTATGAGTAACCAATCTTTATCTT
CAAAAATCCTTGGCGGTAATTTAGTATTACGCATTGCCGTAGGTTTAGTGCTAGGTATCT
GCTTAGCATCAGTTAGCCCAGATGCAGCCAAAAGCGTTGGGGTTCTCGGACAATTCTTTG
TAAAATCACTACGTGCAATTGCACCGATTTTAGTTTTTGTTCTTGTAATGGCTTCAATTG
CTAACAAAGAAGTTGGCAGCGATAGCCGCTTAAAATCTATTTTGGTGATGTATGGCTTAG
GTACCTTTGTTGCAGCAGTAACAGCGGTTACTTTAAGCTATTTATTCCCAACGACCCTTG
AATTGGTCACAAGCCCAGATGGACTTGCACCACCGCAAGGCATTGGTGAAGTATTGAAAA
CCGTTATTTTCAACCTAGTAGATAACCCACTTGGTGCAATTACTAACGGTAATTTCATCG
GTATTCTTGCGTGGTCTATCGGCTTAGGTATCGCATTACGTCATGCAGCACCAAGCACCA
AAGTTTTATTAAATGACTTCTCTGATGCGGTATCTTTCGTGGTAAAAGTGGTTATTGCAT
TTGCACCAATCGGGGTATTCGGCTTAGTGGCAGAAACAATGGCAACTAACGGTGCTGATG
CCTTTATCGGCTATGCTCGTCTATTAGCAGTATTATTAGGTGCAATGGCGATTGTGGCAT
TCATTCTTAACCCGTTACTAGTGTTCTGGAAAATCCGCCGTAACCCATACCCACTCACCA
TCACCTGTTTACGCGAAAGTGGTGTGACAGCATTCTTTACTCGTAGCTCAGCGGCAAATA
TCCCTGTAAATATGGGATTAGCAAAACGTTTAGGCATCAAAGAAGAAATTTACTCTATCG
CAATTCCACTTGGTGCTAACATCAATATGGCTGGCGCAGCAATTACCATCACCGTATTAA
CATTAGCTGCGGCTTATACTCAAGGTATCGTACCAGATTTCTCAACAGCAGTATTATTAA
GTGTTGTTGCTTCAGTATGTGCTTGTGGTGCATCAGGCGTAGCGGGTGGTTCATTATTAT
TAATCCCACTTGCGTGTAGCTTATTCAACATTCCAAACGATGTTGCAGCACAAGTTATCG
GCGTTGGCTTCATTATCGGTGTTATCCAAGATTCAGCAGAAACAGCACTTAACTCATCAA
CTGACGTACTATTTACCGCAGCGGCAAGTATGTCTGATGAGAAGAATAACTAGAATTCTT
GTATACTTTTAATAGTTAAACACTAGTAAAAGACTTAACTACATCAGTCAAGTATTTTAG
ATAAGGAGAAAAATAGCTGCTATAAAATTGACTATAGCCTTATATTGAAGGCTATAGTCG
TTTACTAGGTCTAGATTTTTCTCTATTTTATAAATTTTCATTCTAATATTCTCCTTTCCT
TTTCCCTTTCCTGTAATTTTCAGGTACAATCCGCCGATTATTTTTCTTTTATCAATAACA
ATACAATAGGACATTTACTGCCCTTATGAAAATGCAGAACATTCGTAACTTTTCTATTAT
TGCTCATATTGACCACGGTAAATCGACTTTATCTGACCGCTTGATCCAAACTTGCGGCGG
TTTGTCAGATCGTGAAATGGAAGCTCAAGTGTTAGACTCTATGGATCTTGAGCGTGAGCG
CGGTATTACCATTAAAGCACAAAGTGTTACCTTAAATTATCAAGCAAAAGATGGTCAAAC
CTATCAGTTAAACTTTATCGATACGCCAGGACACGTCGATTTCTCTTATGAAGTTTCTCG
TTCCCTAGCCGCCTGTGAAGGGGCGTTGTTGGTTGTTGATGCTGGACAAGGGGTGGAAGC
ACAAACTCTTGCTAACTGTTACACGGCAATTGAGATGGATTTGGAAGTGGTGCCGATTTT
AAACAAAATCGACTTGCCTGCGGCTGATCCTGAGCGTGTTGCAGAAGAGATCGAAGATAT
TGTCGGGATTGATGCGATGGAAGCGGTGCGTTGCTCGGCAAAAACTGGCGTGGGGATCGA
TCTCGTTTTAGAAGAAATCGTGGCGAAAATTCCAGCTCCTGAAGGTGATCCTGATGCACC
GTTGCAAGCCTTGATTATTGACTCGTGGTTCGATAACTATTTAGGCGTGGTTTCCCTTGT
GCGTGTCAAAAATGGTGTGTTGAAAAAAGGCGATAAAATCAAAGTGATGAGTACAGGGCA
GTCTTATCAAGTAGATCGTCTTGGTATTTTCACGCCAAAACAAGTTGATACTACGGAATT
AAAAACAGGCGAAGTAGGTTGGGTAGTCTGTGCGATTAAAGATATTTTAGGCGCACCTGT
TGGGGATACTTTAACTCATCATCACAATCCTGCAAGCGAAGTGTTACCCGGCTTTAAAAA
AGTAAAACCGCAAGTTTATGCAGGTTTATTCCCGATTAGCTCAGATGATTATGAAGCGTT
TCGTGATGCATTGGCAAAATTGAGTTTAAATGATGCGTCGCTTTTCTATGAGCCAGAAAA
CTCAACGGCATTAGGCTTTGGCTTCCGCTGTGGCTTCTTAGGCTTGTTGCATATGGAGAT
CATTCAAGAGCGTTTAGAACGTGAGTATGATTTGGATCTCATTACCACAGCACCGACGGT
AGTCTATGAAGTGGAACAAACGAATGGCGAAATTGTCTATGTAGATAGCCCGTCGAAGTT
GCCTGCGATTAACAATATTGCGGAAATTCGTGAGCCGATTGCAGAATGTAATATGCTTGT
ACCACAAGAGTTTTTAGGTAATGTGATTACCTTATGTGTGGAGAAGCGTGGTGTACAGAC
GAATATGGTTTACCACGGTAACCAAATCGCATTGACTTATGAAATCCCGATGGGTGAAGT
GGTGTTAGATTTCTTCGACCGCTTAAAATCGACTTCGCGTGGTTATGCGTCGTTGGATTA
TGGTTTCAAACGTTTCCAAGCGGCAGATATGGTGCGTGTAGATATTATGATCAACGGCGA
GCGTGTCGATGCGTTAGCGTTAATCGCCCACAAAGCCAATGCCCCTTATCGTGGTCGTGA
GTTAGTGGAAAAAATGAAAGAGTTAATTCCACGTCAGCAGTTTGATATTGCGATCCAAGC
GGCGATTGGTAACCATATTATCGCTCGTTCGACGGTGAAGCAGTTGCGTAAAAACGTATT
GGCAAAATGTTACGGTGGTGACGTAAGCCGTAAGAAAAAACTGTTGCAGAAGCAGAAAGA
AGGTAAAAAACGTATGAAATCTTTAGGTAACGTGGAAGTGCCACAAGAAGCGTTCTTAGC
GATTTTGCACGTTGGGAAGGACTAATAATCCCCCCTCAGCCTTCGGCAGCTCCCCCCGCA
AGCAGGGGGAGCAATTAGATTAAGGAGAAGAAAAAACAGATGAGCAATATTTTAACCATT
GGTTTTATTGCAGTATTGTATGGTATTTGGAAAGTGTTGGACTCAATGCAATTGCCAAAC
ACGATTTCTATTATATTAGTAGGTTTAGTTGTTATTTGTGGTGGCTTTTGGTCATTTTAC
AAATTTAGTGCCGAACCTCGCCGCTTGCGTGCGATTGAGCGTGAAGAAAAGCGTTTAGGC
AAACCGCTCACCGCAGAAGAAAAAGCAGCAATTCAACCTCGTTCCTTAGTGGGTGATTTT
TTTGCTTCACTATTTGGGGTGTTAGCATTAGTCACTATTTTACGTTCATTTATTTTTGAG
CCGTTCCAAATTCCAAGCGGTTCAATGGAACCAACATTACGCGTGGGTGATTTTCTGTTA
GTGAATAAATTTACTTACGGAATTAAAGACCCGATTTGGCAAAATACCCTTGTTCCGATA
GGTAAGCCTGAACGTGGGGATATAGTGGTATTTAAAGCACCAAAACAGCCACACGTTGAT
TATATTAAGCGTGTTGTGGGTGTCGGTGGCGATCGTGTGAAATATGATTTTCATACCCGT
AATTTAACCGTTGTTCACGGCGATTCGGGTAAAGAAGTGGTGTTTAAATACGAAGGCGGT
ACACCAAATCCTGAGTTTTTCTATCACGGTGAAATGCAAGTTGAACGTACCGAAATTGGT
GATGTTACTCACCAGATTTTAAATAATCCACACGCCTTTAACTATGAGCCTTATTTCTTC
AAACAAGACGGTATTCCTGCTGGGGAATGGGTAGTGCCAGAAGGGCATTATTTTGTAATG
GGAGATAACCGTGATAACAGCGAAGACAGCCGTTTTTGGGGTTTTGTCCCTGAAAAGAAT
ATGGTTGGTAAAGCAAGTGTTATTTGGTTGAGCCTTGATAAGAAACCGAATGAATTTCCA
AGCGGATTACGTTTTGAGAGAATGTTTACGGCGATTAAATAAAGAGAACATTTCCCCCTT
TGAAAAAGGGGGATTAAGGGGGATTTTTAAAGCGTGAATTTTATTCAATGTTAGCAAAAT
CCCCCCTAGCCCCCCTTTTTCAAAGGGGGGAATTCTATGAAGATAAACTAAAATGCAATT
AGAACTATTACAGAAAAAATTAGGTTATCAATTTGCTAACCTTGATTACCTCACCCAAGC
CCTCACTCATCGCAGTGCTGCGTCAAAAAATAATGAACGCCTTGAGTTTCTTGGCGATTC
CATCTTAAATTTTGCCATTGGTAAAGCCTTATATGAAAAATTCCCGAAAGCTGATGAAGG
GGAATTAAGCCGTATGCGTGCAGCATTGGTGAAAGAACAGACCCTTGCGGTTGTCGCTCG
TCAGTTTGAGTTAGGCGAGTATATGAAATTAGGGGCTGGAGAATTAAAAAGTGGTGGCTA
TCGTCGAGAGTCCATTTTATCCGATTGTGTGGAGGCGATTATTGCTGCAGTATATTTAGA
TGCTGGGATTGATCGAGCTATGGAACGTGTGCATTGTTGGTATCAACAGCTTCTAAATGA
TATGCAACCAGGGGAAGCGCAAAAAGATCCGAAAACTCGTCTGCAAGAGTATTTACAGGG
GCGTAAGCTACCACTACCGACTTACGAAGTGATTGATATTAAAGGCGAAGCCCATAACCA
AACCTTTAAAGTCAGTTGTAAAGTCGAAAAAGTTGATGAAATCTTTATCGGTAACGGCAC
AAGCCGTCGTAAAGCCGAACAAGATGCGGCATTGCAGGTGATAAAGGTGTTGGGAATAAA
ATAACCTAATGTAGGGTGGGTCTTGACCCACCATTTTAATTTGCATTTATTTAAGAGAAC
ACAATGACAGATCAAAAAACATATTGCGGCTTTATTGCCATTGTTGGTCGCCCAAATGTA
GGGAAATCAACGCTATTAAACAAAATTTTAGGACAGAAAATTTCGATTACTTCTCGCAAA
GCTCAGACCACACGTCACCGCATTTTAGGGATTAAAACCGAAGGGGCGTATCAAGAGATT
TATGTCGATACCCCAGGGCTTCACATTGAAGAAAAACGAGCGATTAACCGTTTGATGAAC
CGTGCAGCAGCCAGTGCGATTGGCGATGTCGATATGGTAATTTTTGTGGTAGAAGGTACG
AAGTGGACGGACGATGATGAGATGGTACTCAATAAATTGCGTTCGACCAAAGCCCCTGTG
ATTTTAGTGATTAACAAAGTGGATAATATCAAGGAAAAAGAAGAATTATTGCCACATCTG
ACCGCTTTATCGCAGAAATTCCCGTTTAAAGAGATCATTCCGATTTCAGCTCAACGAGGC
AAAAACGTACATATTTTAGAGAAATTTGTGCGTGAGTCGCTCAAAGAAGGCATTCATCAC
TATCCTGAAGATTATGTCACCGACCGTTCGCAACGTTTTATGGCGTCAGAAATTATCCGT
GAAAAATTAATGCGTTTTATGGGCGAAGAGTTGCCTTATTCGGTGACGGTTGAAATTGAG
CAATTTAAAACCAACGAACGTGGCACTTATGAAATCAACGGTTTGATTTTAGTGGAACGT
GAAGGGCAGAAAAAAATGGTGATCGGTAACCAAGGTCAGAAGATCAAAGTGATCGGCACT
GAAGCTCGTGCGGATATGGAACGCCTATTTGATAATAAAGTTCACCTTGAACTGTGGGTG
AAAGTCAAAGCTGGCTGGGCAGACGATGAACGTGCGTTAAGAAGTTTGGGTTATATTGAC
GAATAATGATCGAACACTGGCAACGTGGCTTTGTATTACATCGCAGAGAGTACAGCGAAA
GCAGTTTACTCGTTGATTTTTTCACTGAAAATCACGGGCGAATTACCTTACTTGCCAAAG
GGGCAAGACGACCACGTTCGCCATTGAAATCCGTTCTCCAACCCTTTACCCCTTTACTGC
TGAAATGGACGGGTAAAGCCGATCTCAAAACACTTACCAAAGCTGAACCTGCATCTTTAA
CCCTCCCGATGCAAACGCTGGCACTGTATAGCGGTTTTTATGTCAATGAAGTCCTTGCAA
GAGTTTTGGAAAATCACACCGCTTACCCTGAATTATTTCGGCATTATCTGCACTGTATGA
CAAAGTTGGCAAGCCAGCCAAACGAGATTGAACCGATCTTACGCACCTTTGAATTTCAAA
CACTTAAAGCGTTAGGTTATGGGGTGGATTTTTGCCATTGTGCAGCAACAGGTAAGCCTG
TCGATCCCAAAATGAGCTATCAATTTAGAGAAAATGAAGGCTTTATTGCATCTTTACTAC
AAAATAACTATACCTTTATCGGCAAAGATTTATTAGCTTTTGCAGAAATGAATTTTTCAG
AGAAAGAAACCTTACAGTCAGCAAAACGTTTCACCCGTATTGCTTTAAAGCCTTATTTGG
GATCAGCACCACTGAAAAGCCGAGAGCTGTTTCAGTCTGTTTTACCCAATAGATTAAAAG
GGTAGGTCGGGCATTTATGCCCGACCTACTTGGAGATTCCTTTCTTAATCATCTCTTCAA
AAAACGGGTAGTCAACTAAAAACGCATCGTGTCCAAAGTCGGAATGAAATTCGTAAAAAT
CGACGGTAATGCCTGCATTTTCTAAACGCTGTTTGCTTTTATGTAGGTCAATCTGTTTAA
ACAGTTGATCGCTCGTTACGCCGACAAGGGTGTAATTCGCTTTAATGCGACTGAGTGCTT
CTTGCTCGTTTGCATAGGTTAAAGCAGGATCATAGAGATCTAAGGCTCTTAACAGGCGTA
AGTAACTATTAGCGTCAAAGCGATCTAGAAATTTGAGCCCTTGATAACTTAAATAAGATT
CTACTTGGAAGTGATCACCCCAAATCGTTCCCGTCTGTTTCACTTCTCTCCCAAAGGCTT
TGGCAAGTTGTACATCGGTGCGGTAGGTGAGCATACCGAGCATTCGGGCAATTTTTAAGC
CGTTATCTGGGGGCGTACTGCCATAATAATCGCCGTTGTTAAAATGGGGATCGTTTATCA
CCGCTTGTCGCATAACGTGATTGAAGCCGATTGCTTCTGAACTCAAGGTAAGCGAAGAAC
AGAGATTGACTACATTTTTCACTTGTTCCGGATAATCAATCGCCCACTGTGTCGCTTGCA
TTCCACCAAAAGAGCCACCCACGACCGCTTGTAGCCGAGTAATACCGAGTTTATCGATCA
AGGCTTTTTGCACCTTCACAATATCTTGCACGGTGATAACGGGAAATTGACTGCCGTAGG
GTTTATTCGTATTTGGATTGATAGACGAAGGGCCTGTCGTACCTTTGCAACCGCCAAGCA
CATTCGAGCAGATAAAAAAGTATTTATCGGTATCAAAAGCTAATCCTGCACCGATAAAAT
CTTGCCACCAGCCTTTATCCGCAGGCGGTGCATAATAGGGTTCGGCGTCACCCGTTAAAG
CGTGACACAACAATACAGCATTGCTTTTTTCCGCATTCAATGTGCCATAGGTTTGGTAAG
TGACATTGATAGGCGAAAGTGTTCCGCCTAAAGCAAGCTCAAGGGGAATATCATCAAAAA
GAGTAATCTGCTGTGCCATAAAAATCCTTGCAAAAAACGGTAAAAAAGCGACCGCTTGTC
TTTGAATAGTTTTAAGTTTACGAATAGGAAATCGTTTCGTCAAGAAATTTTAGACATCTA
AACGTCTAGATTTTTAAATGGCTAAATTGATTATTGTATTACTATGGGCACTTATGCTGT
CGGAAAATCATTTTGGGATATAGAATTACTCATCCTTAGGAATAACCACAGCAGGATCCA
CTTTCCCTTCAAAACCATCAATCAATTTTTTTAGCCCATAATCTTCCTTGTCTGAATGAG
GGCTGAATAAATCGACTTCTGTATTCAGTTTAGGATTACTGATTCCCACCCATTTTGCAA
TACCATCGGTAAAGTTTAAGCCAGATTTCATCGCTTTATAGACTTTTCTATCGGTATCAT
CACTAGATATTTTAAAGAGCGGAACATCAAAGTGTAGCTTACTTTTGCCACTGCTGTTGT
GGATTGCAATGTCATTTTCAGTGATATGGTGAGCTAAACCGTGATCGGCAAAATAGACCA
TCGAAAACGAGCGGTTAGATTGTTGCTCATTTTTGCGAAGGGCTTCATATAAGCGTTTTA
ACACTTCGTCGGTTTTTTTGATGGACGATACATAGCAGTTTACGTTGAAATACTTTTTGC
CTATTTTTTCATCATCAAACATTTTAGGGTAATCAGTTAAACGATCACAGCTGATGGGGT
GTGAGCCATATAAATGCACCACAACAAAACGTTTGCTATGAGTTTTTTGCTCAATAATGT
GTTCAAATTTAGGTAATAAATCAAAGTCACTGATATTTTGATGGAAAGAGTCTCCTGATT
TTAAGAATAATTTTTCATCACTTTTGTTAGCAAGAGAAGAAACTGGCGTATCAAAAGTGC
CTAGATAGCCTTGATTTGACAGCCAGTAGGTTTTAATCCCTGCGGATTTAATCAAATCTA
CCATACCAAGACTGTATTCCCCTTCCCATTTTTGTGTATCAGGCTTGGTGAGCATTAATT
TTAATGAGGCAATGGTGTTGGTTCCGCCTGCGGTCAGCCCATCAATTAAAATGCCGTTAG
CACTGCTCATAAACGGCGTATTTTCAGCAGGGTAGCCATAGGCGTGGTGATAATCCTTTC
TAGCACTTTCGCCGATCACTAAAATGTAATCATCATAACGACTTTCTGCATTGAGTTGTG
ACGTTCCCCATTCACTCTGAATGGACATACTATTCAAGCGGTCTAATTCTGTTTTGACTT
TACCGATCGCACTACTTCCTTCTTGTAGAAATTTGAAGGGCGGAGTAGAGATAAAAACTA
ATGCAACTCCTAACGCAAGAAAGGTTTTATTTTTGTGGAATTGAATTTGCCATTTTTGAC
TAATAAAACGAAATCCTAACAGTGACATAAAAATGCCAGTACAAGCAACAAAGTTAATGA
GAGGGATTTGGCTGAAAAACTCTTTGCTTTCTTGTATATCTGTAGCAAAAAACGAAGCAA
CATATTGATACGACGGTGGACCAAAGGTCAAACCAATAGGCGTGTAAAGGGCATATAAAG
TGACAATCGGCAAAAGCAGATAAAAGAACGTCTTTTTAGAGGCATTCGCAAATAGAATAA
CGAGAACCAGCAACAGCACATTGCTGATTTCAGGATTAGGAAAAAAGCCCGAACCAAGTA
GCATTAGGTAACTGACTAAATAAGCTAAACCAAAACTAATGAGAGTAGCGAGTATCTTTG
TTATATTCATTATGAGCAAAACGAAAATAAAGGGATAGCGATTTTACCGAAAATAAAGTG
GAAATTCTATCCGCTTGCCTACTTTGATCTGTCATTAAGATAATCTATAATATTCCGATT
TTTTTCCCCAACCGTTACACAGAGGTCAAAATGAGCAATCCTATTTATAAACGTATTTTG
TTAAAGTTAAGTGGTGAAGCATTACAAGGTGAAGAAGGCTTTGGTATTGACCCATCTATC
TTAGATAGAATGGCATTAGAGATCAAAGAATTGCTTGCAATGGACGTAGAAGTCGGAGTA
GTTCTTGGGGGTGGTAACTTATTCCGTGGTGCTAAACTTGCTAAAGCAGGTATGAACCGT
GTTGTTGGAGACCATATGGGTATGCTTGCAACAGTAATGAACGGTTTAGCAATGCGTGAT
GCCTTACACCGTGCTGATGTCAATGCAAAATTAATGTCTGCATTCCAGTTAAACGGTATT
TGTGATACTTACAACTGGTCGGAAGCTATCAAAATGTTACGCGAAAAACGTGTCGTGATT
TTCTCAGCAGGTACAGGTAGCCCGTTCTTTACTACAGACTCTGCAGCTTGCTTGCGTGGT
ATTGAAATTGAAGCTGATGTTGTCTTAAAAGCAACTAAAGTAGATGGTGTGTATGATTGC
GATCCTGCAAAAAATCCAGATGCAAAACTTTATCAACATTTAAGCTATGCTGAAGTTATT
GAAAAAGAATTGCAAGTGATGGATTTAGCTGCATTCACTCTTGCCCGTGACCATAATATG
CCAATTCGTGTATTTAATATGGGTAAAGCTGGTGCGTTGAAACAAGTCGTGACGGGTACA
ACGGAAGGTACGACGATTGCTTAATTAACGCTATTCAACGAATTAATCCAACTTAACTAT
TTATTTAAGTTGGATTTTTTATTCTTTACTTTGCCATTTCAAATTCAATTAACATCATGA
GAATATGGATTACTTTAATATGTATCTCTTGAATACGATCAGCATAACGAAAATGAGGTA
CACGAATCTCAATATCAGCTAGTTCTGCTATTTTTCCTCCATCCTTGCCTGTCATTGCAA
TAATTTTCATTCCTTTGGCTTTTGCAGCTATGATTGCATTAATAACATTTTTAGAATTTC
CTGATGTTGATAAGCAAAACAAGATATCTCCTTTTTGTCCGATTGCCTCAACATAACGAG
AAAAGACATATTCATATCCAAAGTCATTGCTTACGCAGCTTAAATGGCTTGGATCTGAGA
TTGCTATGGCTGGATATCCAGGCCTATTTTCACGATAACGTCCAGTTAACTCTTCAGCAA
AATGCATAGCATCACAGTGTGAGCCACCATTCCCACAGGAAAGTATTTTTCCCCCGTTCT
TAAAACTATCAGTAATCAGTAAAGCTGCTTCTTGAATTAGTTTAAGATTATGTTGGTCAT
TAATAAAGTCATTTAATACTTGTTGCGCTTCTTGTAATTCTATTAAAATTTGTTGTTGGT
ACATAAGGATTCCCTCTTGTGATGAGTTAAGTCAAATAAGTCTACCACAAACCCTATAAA
CTTAGTACTAGGAAAATAGAATGAAATTGGGTAGAATCAATAGGTTTATGTTATTCAATC
AAAGGAAAATACTATGATTAATGAAATTAAGAAAGATACTCAAGAACGAATGGAAAAAAG
CCTTGAGGCCTTAAAAGGACATATTTCTAAAATCCGTACAGGTAGAGCTCAGCCTAGTTT
ATTAGATGCTATTCAAGTGGAATATTACGGGGCCGCAACACCATTACGTCAATTAGCTAA
TGTTGTCGCAGAAGATGCTCGTACATTAGCAGTCACTGTATTTGATCGTTCGTTGATTAG
TGCGGTAGAAAAGGCGATTTTAACTTCGGATTTAGGGTTAAATCCTTCTTCGGCTGGAAC
TACTATTCGTGTTCCTCTTCCTCCATTAACGGAAGAACGTCGTCGAGATTTAATTAAAAT
TGTAAAAGGTGAGGGAGAACAAGGTAAAGTTTCAATTAGAAATATTCGCCGTGATGCAAA
TGATAAAATTAAAACTTTAGAGAAAGAAAAACAGATTAGTGAGAATGATGAGCGTAAAGC
TCAAGATGATATCCAAAAGATTACAGATATTTATATCAAAAAAGTGGATGAGATTTTAGC
AGACAAAGAGAAAGAATTAATGGATTTTTAACATATGAATTGGGCGGAAATTTTCCGCTC
AATTTATTCTAACTGATAGAAGAGATTTAAGATGTGGTTATGAATTTCTTTATTGGTTTC
CAATGTCTACATCCTATATAAATAGAGTAAAACCGTTTCATTTTAAGAGAAAAAAATGAT
AGAAAAAACCTTTATTGTGGGGAAAGATGCAGCCCTTGAAGAAAGCATCGAAAGATTCCA
GACTAAGTTGAAAGAATTAGGATTTAATATTGAGGAGGCTTCTTGGCTTAATCCTGTACC
AAATGTATGGTCAGTACATATTCGTGATGTTGATTGCCCACAATGTTTTTCAAATGGTAA
AGGAGCAAGTAAGAAAGCAGCTCTTGCTTCCGCATTGGGGGAGTATTTTGAGCGTTTATC
GACTAATTATTTTTGGGCTGATTTTTATTTAGGAAGGGAAATTGCTGAAGGTGAATTTGT
TCACTATCCAAATGAAAAATGGTTTCCTATTGAAAATGAAACGGAATTACCTGAAGGAAT
ATTGGATCCATTTCTACATGACTATTTTAATCCAAATGGAGAATTGACACCAGAATTTCT
GGTAGATCTACAGTCTAGCAATTCAGAACGAGGAATAGTTGCATTACCTTATATTCGTCA
GTCTGATGGTCATACTGTATATATTCCACAAAGCATTATTGGAAATTTATTTGTATCTAA
CGGGATGTCAGCTGGCAACACTAAGAATGAAGCCAGAGTGCAGGGACTATCGGAAGTATT
TGAACGCTTTATCAAAAATCGTATTATCACTGAGGCAATCAGCTTGCCTGAAATTCCGCA
GTGTATTATTGATGGTTATCCGACGATTAAACGTTCGATTGAGCAATTGGAGCCAGAAGG
GTTTCCGATTCTCTGCTATGATGCTTCATTAGGTGGCGAATTTCCAGTTATCTGTGTAGT
TTTACTTAATCCTAGGAATGGTACGTGTTTTGCTTCTTTTGGTGCTCATCCTAATTTCCA
AGTCGCATTTGAGCGTACGGTAACTGAGCTTTTGCAGGGGCGTAGTTTAAAAGATTTGGA
TGTGTTTTCTCCACCATCATTTAATAATGATGATGTGGCAGATTATGCGAATTTGGAAAC
TCATTTTATTGATTCAAGTGGTCAGATTTCATGGGATCTTTTTAAATCAGAACCAGATTA
TGAATTTACTCACTGGGATTTTTCAGGCACAACAGAGCAGGAATTTGCTAATTTGATGGA
AATTTTCAGCCGGTATAAGCAAGAGGTTTATATTATGGACTATGAACATTTAGGTGTATA
CGCTTGCCGTATAATTGCTCCTGGAATGTCTAATATTTATCCTCCTGACGATTTGATCTA
TGCGAATAATAATATGGGAATGGAATGGCGTGAAATGTTGCTTGATTTACCCTATTTCCA
TCATGAGAAAGAAATTTATCAAGAGCTATTGGACGTGCTGGATGAGCAAGGTATTGATGA
TATGACGCGGGTACGTGAATTTATTGGAGTGGTAGCTGAAAAAGGAAGCGCACTACAAAC
TTTACGTATTGGTGAATTAAAATCTATGCTTCATTTGGCTTTAGGAAATCTTGAAGAGGC
ATTAGATTGGGCAACTTGGACAGTTAATATGAATGCTTCCGTATTTTCAGCAGAAAGAAA
CAATTACTATCGTTGTTTAATTAGTGTAATTGAATTATTTTTGGATGAGGATAGGGAACC
TGAGCAGTATAGAATGATATTTAACAGAATGTATGGGAAAGATGCTGTAGATTTTGTTTG
GAATATAATGCAGGGAGAAAATCCGTTCCATGGTTTAATTGGTTCTGATGAAACTTTGAG
GAATATGTCAGCTCATCAAAAATTACTAGATGCATACCATAAGCTACAAAAAGTAAAATA
ATAGAAATTACATTGATAAATGTAGTGTGATAAAAACGCCTATGAATAGATTCTATTTAT
AGGCGTTTGACTTTCTATTTCATTCTAGTATCTAAGGATGATGTTGGAATAAATTTAGTA
TCCTATCTTTCATACAATGAGCTATTTCTGTTAAATATTTTTCTTAAAAAGAGGAAAATA
TCTTTATTGAGGACTTAAATTGCAAAACCAAAGGCATAGAATGCAACTAATGCAATAGCA
ATAGCTACTGTACCAACGTTCAATTTGTTAAATTCGCCTGAAATGGTACGTCCAATCACT
AAGGTTGCAAAACCTAACATAATACCTGTTACGATATTTGCAGTTAAAACAATAAACACA
GCACAAACTAAGCCTGACATTGCACCGATAAAGTCATCAAAGTCTAATTTAGATACATTG
CTCAACATTAATAAACCAACGTACATTAATGCAGGGGCAGTAGCATAACCTGGAACTAAA
AATGCGAGTGGTTGGAAGAAAAGCATTAATAAGAACAACACGCCAACAACGACCGCAGTC
AAACCTGTTTTACCACCAACAGCAGTTCCTGCTGCTGATTCAATATATACTGCTGCAGGC
GCGGTACCAAATAAACCTGAAAGTACGCTACTTAATGAATCTGAAGTAAGTGCTTTATCA
CCGTTGATAATTTGTCCATCTTTATCTAATAAATTTGCCTGACCTGCTACAGCACGAATG
GTACCTGTTGCATCAAAAATAGCAGTCATTACTAAGGCAAAGACCACAGGTAAAATAGCT
GCATTCAATGCACCGACAATATCTAAATTTAAGAATTGAGAGTTTTCACCAAAGGTAGGT
AATTTAAATACTTCACCGCCAAATTTCACATTCGGATCGAAAATTAAACCGATGATTGTA
ATTGCAATGATAACCCAAAGAATAGAACCTTTAATTTGTAAACGCTCTAAACCAATAATG
GCAGCTAAACCAACTAAAGACATCATTACAGGGAAAGAAGTGAACTCACCCATTTTTACA
GGTAAACCCGCTTGGTTGCTGACAACTAAACCAACGCCATTTGCTGCAATCAATAAAAGG
AATAAGCCGATTCCAATTCCAGCGCCGTGAGCAATACTAGATGGCAGATTACGCAAAATC
CACGCACGGATACCTGTTATGGAAACAATGGTAAATAAAACACCCATAAGGAAGATTGCA
CCTAATGCAACAGGAATACTAATGCCTTGACCTAGCACTAAACTGAATGCAGTAAAAGCT
GTTAATGAGATAGCACAACCAATCGCCATTGGAGCATTTGCCCATAAGCCAATGAGGATT
GAACCTAAACCAGCAACCAAACAGGTTGCAATAAATACTGAATCAGCAGGAAAGCCAGCC
GCACTTAACATATTTGGCACAACGATAACGGAGTAAACCATTGCAAGGAAAGTAGTTAAA
CCAGCAATAACCTCTTGACGAACATTAGAACCACGTTCTGCCAGTTGAAAACGAGAAAGA
AGAGACATAATGGAAAAACCTCAATAAATATATAGTATGATTAAAGGGTCGAAGATTCTA
CACAAAGATAAACCAAAAAGCAATCGTTTGCGTAGATGTTAAAAATATTTAGGTTGAGTG
CTATAAGAAACATATAGGTTATTTAATGTATTTAAAGCGTAAAAATAAGAGCATTAGCGT
TTATTAATATCTCCTAATAAACCTGCATAATGGATCGTTTTAGGGCTTGATTCTAATGCA
ATTTTGAGAGCCATTGTCAATGGAACAGAAAGTAGCATTCCTACTGTACCGAGTAACCAT
CCCCAGAAAAGTAGTGACAAGAATACAATGAGAGTTGAGAGACCAAGGGTTCTCCCCATC
ATTCTAGGTTCTAGAATATTGCCAATTACCATATTGATTGCAATGATACCGACGGATACT
CCCAATCCAACAGAAAAGCCATTCAATAGAAATGCTTGTACAGCAATAGGTACACCAGCA
ATGATTGAACCTATGTTTGGAATATAGTTGAGTAGGAAGCTTAATGTGCCCCATAATACA
GCATATTGTACATCAGCTATTTCAAGTAACACCCAAATAGATATCCCAGTAAGCAGGCTT
ACAATCGTTTTTATGCCAAGATAGCTAATAACTCCCTGTAATACTCGGTTGATATGGCTT
TCTTCCGATTCCACATCTTTATTGCCTCTAAGAGCCACGATAAGTTTATGTTTAGCGGTT
GGAGCCTCAAATAACATGAACACAACGACTAATAAGAGTACAAAAATATTTGTGACGACG
CCTGAGAAGCTAAGTAATAAGCGACTAACAAAGTTCATAATAATGCTTGGGTCTAGCTGT
TCTTGGATCTGTTCACGAGATATTGAAACCGGGATATTCCAGTTATCAACAAGGAGCATT
GCGGCAGCAATACGTTCAGATAGAAGAATTTTGTATTGTGGAATTGATGCAGTAAATTCT
TGTACTGTACTGTTGATTAGTCCTGCCAGAAAAAAGAATCCAAGTAAAAATAGAATAAAG
AGTATAGTGATTGCCAGCCACAAAGGGACTTTATGAGAGGTTAGATATTTGATAATAGGA
GAACAAATAATTGCAATAAAAAGAGATAATAAGAAAGGAATAACGATCTCAACGGATAAT
TTAATACCTGCCAAAATAATTACAATAGCAGCAGTAGCTACCAGAATCTGAGTTAAAGAA
GAATTTTGTTCCATATCTACGAGAATATATTGCTATGTGATTGAGTGATGGTATATCAAA
TGTTTGTATTTTTAGATCCGACTATGTTAATAGCTAGTGATTACTTCTTTCAACAACTCC
ACCGCCAAGAACGCTAAGCTAAAACGCTGTTCATCAGCCACTGTCCAGAATTGTAGTGCG
TTGTCGTTTTTATTGAGTAGCTGGCTGATCTGTAAGAGATTCGTTTCTTCATCTTCGCCA
TTTTTAACAGGGGTAATTACATTATCAGAATTAAATTTTACCCACGCTTGTTGTTGCCAC
TGCTCACTTAATGCGGTTGCATCTAAAGCATATTCAGATTGCACGCTGATCATCTGTGAA
ATACCATAAAAAACAGGCATTTGCACGGAATGGAAAGTCACACTAGCGGTTAGATTTGGC
AGGACTTTTGTAAGTTGTAACTCAAAGGCACGAGAGAACGGCAGATGTTTTTCATCACCT
TGCACATTGGCTGGCACAGCATCAAACGCCACACGTGGTTTTTCATCATCAAGGGGAATA
CCATTTAACAACTGAGCAGTTTGCCCTGCTAACTCACGCACTTTTTCATCACCAAAATAG
GCCGATGGTAACAGTGATGTAACAAAAATATGTTGAATAGGCTGGTCCAACAACGGTTTT
AAGACAAGTGCTAATTGGCTGATTTGTGGATTTGCTAACGCAACAATATTTCGCTCACGC
ACATTGGCGATCATTTCATTGTTTACACTTGGCACAATCACAGGCACATTGCCGATTAAT
GCAGAAATACCGTAGAGATCTAAAATTACACAACCTGCTTGCACAGCCTGAGCCAGCAAT
TCTGCATTTGCCATTTTACCTGCAAAGAGAACGTGACTAAATTGCGACCACTCGACATCT
TCAACAGCGATTTGCTCAACAGATTTTGCACCAAAACGCAGAGAATGTTCTTCACCAAAA
CTTTCCAGCTCAATCGCTGAAATTTGCTCAAAATCCAAACTACTTTGCTCTAAGGCTTCT
AATAATTTCTCGGCTAATAAAAAATCTGCTGCAATTGCTAAACGAATGTTTGCCATTTTG
TTTCTCTCTCGTCAAAATAAAGGCTAATTTTACTCTTTTTTATCGCAATTGCGAAAGGAA
AAATAGACCTCAGATATTGATTTTTGAATCTCATTATATGTCGTGAATCTTTGATATGTA
TCATTATGAAATTTATCATTATTTCAACCACTTATCTTCATCTTGCTTACGCTCAAATTC
CGCTTCAAACGTTGTGTTATTTTGAGAGGAAGTCCTGTTCATTGAACCAAAAGACATAAA
TTTCACTCGACTTGCAAAGAGTTTCATAAAAATTGCTTGTAGCAATTGGCGAGTTATCGG
CAATAGAAGCAATAACGCTAAAATATCGCTCAAAAAGCCAGGGATAATCAGCAATACCCC
TGCGATTGCAAAAAAGATCGAAGACATCACCGCTTGTGCTGGGATCTTTCCTTGTGCGAT
CTCTTGGCGGATCTGCACTATGGTCATTATTCCTCTTAATTTCACCAACCATAAACCGAC
CGCTGAAATAGTGATCATTAATAAAATCAAGGGTAAAACCCCGATAGCAGAGCCAACGCT
TACTAATAGAGAGATTTCAATGTAGATGTATAAAAATAGCCCAGCTAAAAAGAGAAGTAA
TGGCATAGAAATTCCTTATAGAAGTTAGTGGCTGATTAAATAGTGATAATTTGGGCATTT
TCAACCCTAGCCCCCCACTACGCAAGTAAATTTAGTCTATTTAAAGCTAATCGTTTGCTT
TTTTTCATAAAGAGATAAAAAATTTATTTGTTTTATACAAAAAATATGCTATTTATATAG
CTACTCAAGCTTTTATTGATAAATGAAAATGACATTACGTTCTCTTGTTAGCCTGATTAT
TATTAACCTCGTGGTGATTATTATCGCCGCGAGGGTTAAGTTGGCTCGCAATTAGAATTG
TATAATGAGATCCACAAACCCTCGCTAGTTTTAGTGAGGGTTTTTTATTACATAAAAGCC
TTAACTAAAGTAGCGACACAACATTAAAAAGGTAATTTATGAACGGAGCAAATTTAGTCG
TTGAGTGTTTGAAAGCTCACGGTGTGACATCTCTTTTTGGCTATCCAGGCGGGGCAATTA
TGCCTGTCTATGATGCGATTTACGATTCAGGTTTAGATCATCTACTTTGTCGTAACGAGC
AAGGTGCAGCAATGGCTGCTATCGGTTATGCTCGGGCAACAGGCAAGACAGGCGTTTGTA
TTGCGACTTCAGGCCCAGGGGCAACCAACCTAGTTACAGGCTTAGGCGATGCCTTAATGG
ATTCTATTCCTATCGTAGCAATTACAGGGCAAGTGGCTTCAGCCTTTATCGGTACAGATG
CTTTCCAAGAGGCAGATGTATTAGGCTTATCCCTTGCTTGTACCAAACACAGTTTCATCG
TGCAAAACATTGATGAACTACCTGAAATTATCGCCAAAGCGTTCCAAATTGCACAAAGTG
GTCGCCCTGGTCCTGTGCTTGTCGATATTCCTAAAGATGTGCAATTCGCTCCAACATCAC
TTTCCCCTGTCGTCTATAAAAAAGTGGCGGCTAAAACACAAAATCCATCCGCACTTGTAC
AAGCCAAAGTCTTGTTAGCTCAAGCAAAACGCCCTATTCTTTATGTTGGCGGTGGTGTTG
GTATGGCAGATGGCGTACAAGCGGTTAGATCTTTCCTAGATGTTGCAAATATTCCGTCTG
TTTCTACCTTGAAAGGCTTAGGAACCATTCCGCCGCAACACCCACTCTATATGGGAATGA
TCGGTATGCACGGCACGAAAGCGGCTAACTATGCAGTACAAGAAAGTGATTTACTCATCG
CTTGTGGGGCTAGATTTGACGACCGTGTAACAGGTAAACTTGACACCTTTGCACCGCACG
CCAAAGTGATTCATATTGATATTGATGTGGCTGAAATCAATAAGCTACGCAAAGCAGATG
TAGCATTGCAAGGAGATTTAATCGAGGCAGTGACCGCACTTACCCAACCGTTAGAGATTG
AGAGCTGGCGAGCTGATGTGCGTAAACTGAAAGCGGATTTTGACTTCAGCTATCAAGAAA
ATGCAGGCGAAGGCGAAATCGACCCTTGGGCGTTGTTACACACTCTTTCACAACGTAAAC
CGCAAAATGCGATTATTACTACTGACGTTGGCCAGCACCAAATGTGGTCAGCACAGCATA
TGCAGCATTATGCCCCTGAAAACTACATCACTTCTGCAGGGTTTGGCACAATGGGATTTG
GTCTACCAGCAGCGGTGGGAGCGGTCAAAGCTCGCCCAACGGATCCAACCATTGTGATTA
CGGGAGACGGCTCTTTTATGATGAATATTCAAGAACTCGGCTCAATCAAACGTGGCAATT
TACCTGTCAAAATTCTGTTACTCGACAACCAACGTTTAGGAATGGTGCGTCAATGGCAAT
CGCTCTTTTTCCACGGTCGCCACAGTCAAACCATTTTAGATGACAACCCAGACTTTGTGA
TGCTAGCTAACGCCTTTGACATTCCAGCAGAACGCATTGAAAAAGCAGGGGAAGTTTCAG
CCGCATTAGACCGCTTACTCAACAGCAAAGGAGCGTATTTATTGCACGTTTGTATCCCAG
ATGAAGAAAATGTGTGGCCACTCGTTCCACCAAATGCGTGCAATACAGATATGTTAGATG
AAGACATTGGGGTTTAAGGAGAAGAAAAATGCAACAATATCAATTCGTTATCAAAGCTAA
TAAACGCCCTGAAACCCTTGAGCGTTTACTCAGAGTGATCCGCCACCGTGGGTTTGAAGT
GCTATCACTCAATGCAGAAAATAATGGTTCGGAAATCACATTAAATATCACTGTTCAGAG
TGAAAGAGCGGTGGAATTATTGTTTAATCAGTTGGTGAAATTGCCAGATGTGATAACTCT
CTCGTAGATGATATAAGGAGAAAACTATGCAAATCTTAAAACGCTTTTTCTGTTACTGCT
TGATTTTATGTTTTATGACAGCTTGTACTAAAACAGAGTATCAAGATGAAAATACCAAAA
CAGAAACAATCCGAGCATTTTTTATTGCTGATAATAAATTATATGTTGTCGGAGATTTGC
ATAGTTATCAATTTGAAAGCAGTAACAAGGAGAATGCTGATTATCAAGAGCGGAAAACCA
CCGAATTTATCCGTTTGCTTCAATCTGAAAAAATGAAATCTGTTACTAAAGCAGAGATTA
TTTATATCAAAAATCAAATGAAAACACCTGATATTGAGTCTAGGGTAAAACTCACTTCTT
TACATAATAAGAAATCATCAGAACAGTTTTATGACATTTATGGGAAGTTGGTCAAAATTG
AGAACCAAGATGCAGTATTAAATAAAGCTAAATTAGAACAGCCACTACAAACACAATTTA
TAGCATATTCAGAAAAAATAACTTTAGATAGTGAAGCTACTGGAATGGTTCTTGTTTGGG
GTATAGGAAGCGTGGTTTTCATTCCTCTTTACATTATCTTTTCACCGCTTGTATTGATAA
ATAAAATAACGGATTAACGTGATGGAAGGGAAGAAATTCGATAAATAATCCATACAACAA
GCGGTCTGATTCGGCAAAAAATGTGTAATAGACAAATTTGTTGCTAAAAAGTGGCTTAAA
GCCTTATAGTACAAGGCTTTAAGCCCTCTTTTTGAAATATGAACAAAAAACTGCCCATTT
TGCCAAAGTCTGAAAATAAAGAATATAGCAATGATTAAGCAAAAAGTCCCCGTGGGCATT
ACACGGGGTTATGAATGTGCTTTCAAGTAGTTGTTTATCAGATTACAATTAGAAATTGTA
CTTCGCACCAATATTTCCTTCTTTGTAATAGGATTTCATTGGGTTATTCCACAATCTATA
ATAAGCGATGTTAGCGTAAATATTGAGGTTTTCAGTAAGATAATAGCCCATACCTAAACT
AGTTTTAAATTCATATCTTGGTAATCTTATTCCATATAATTTAGTTTCAGTGTTAGAAAT
AATATATTTTCCACTTACTATATTATCCATACTGTTCTTATTATAAAGATAAGAGATGTC
TAGATTTATATTAAGTTTTTCAGATAATGATTGATCTAATCTTAAGCCCAATTCATATCC
ATAATGGGTTTTATGATATTTATCAATACTTAATGCTAAATCTTCTTTTTCATTAATGGA
ATCCTGTTTTAAACGGTTAATATGTAATGCAATATATGGATTAAATCTTAATTTTTCATA
TTGTAGATTTAATCCGGTTTCATTATAAAAAGAATAATTTTGTAATTTTAAATCAGCTTT
AATTGTCTGTGTGTCATTAGGCAATAACAATGTTCTATCTAATTTTCCTTTAATATCAGT
AAAACTGATTTGGCTGAGATAATACCATTTATTCCAATCATATTTTCCGTATAAGGCGAA
ACTGTGTTGTTTTAAATCTACTTTTCCAACTTGTTGATCTTTACTAGATAAAGGAGATAA
TTTTTGATGAACTCGTTGCAATCCCATACCAAATGTAAAGGCATTAAATTGCTTATCTAT
ACCAACTAATTGTGAATCTGCACTATTTTTTAAATCTGCAAATCCAAAATTATCATTCTG
ATAAAGTTTTAAACTTTGTGTAGCTAACTGAGTATAAATATGATAAGGCTTAATATCTTG
AATATTTGAGAATTGCTGTTTAGCAATTTGTCTATTCAAGGTTTTAATACTATTCAGTGC
TACCTGATGTACCGCCGGATGTATTTCGCCACTTAAAGAATCTACTGCAGAAGCTACCGC
TTGTGGTTTAGCATTAATAAAGGATAATGCCGTACTTCTGAGGTTTTTATTTGTGTTTCC
TGAATCACTCGCACTATCTAAAACAAGATCAAAACTTCTCGCAGTATAAACATTCTTTAA
TGAGCTTTCATTGGCAGATTTTAATACAAATTCTGTATCATTTCGTTTATAGGTTGCAAT
AATTTCTTTATTCTCATTATTGAGTTTAATTTCTTTTAAATCAATATAAGGGTTAGCACG
ATCCGATATCTTGTAACCTCCATTATAATTTTGAATAGGATTTTGAGACTCAATAATGGT
TTTTGTTTGAGGATCTCTTGAAACCACTTCATTAATATTTTCAACATCGGCTACAATACG
AGAATTTTGTAAATTGACATTGCCTTTTACTGTTAATTTAGATTTATCTATATCAATAAC
CGTTCTAGCATTATTTGAAGTAGTATAATTACCCTCAATAATTAGTCCTTTACCATAAAC
TTCTAAGGAGCCACTATTATTAATATCTTTCCCTATATTAACTTCTTTTTCAGCATTCAC
TAAATTTTTCGTTAATAATGTTCCCTGTGACTGAATTTCTACTTCGGATTGTTTTAATTC
ATTTCCAATTACCAAAGTTCCGTTTTCGATAACTGTATTTCCACTATAAGAATTTGAACC
AGTAAAATAAAGTGTTCCAGTACCTTGTTTTTTAAATCCTGCGTCACCTTTAATATTATT
GGACCAGGTATATTTAGTGCGGTCGGTATGAGGTTTATAATCTAATCTTGCTACAACCTG
ATTTTTATTATCATCGGTTAAAAGTTTTGTATCAAATCTAGCTGGTCCGTTTAATGCTCT
ATCTTGATTTAAAACACCCCAACCAACACGCTCGTTAGGTTCTTCGGTCACATCTGACGA
ATTTAATTTATTTGCGGTAGATAATATAGTTTGAGTCACTAAATGATGATCCATCCAATC
AAATTTTTCCCAAACATTAGCCACGGCAGCAGTAACAACAGGTGTAGCAAAAGAGGTTCC
TTCTGTTTGTGCTTTTCCATTAAATAGCTCCCATTCACCGTGTGCAGCAATCCCCCAATT
TTTAGCATCTGGACCGATTTTACTTGCATAATCCTTTAATGCACTATTTCTAAAATCAAC
TGATGTTACAACAATCCACCCTTTCCTTGCTCCATCTCTAACTACAGGTACATGTCCCTC
TACGGTCGCATATTCACTCCGTCCTGTAGATTTGTTTTTCCCTTCATTACCTGATGCCCA
AACAAAAATACTGTCTCTTTCTGCCATTTCAGCCAATTTAGTATACAAATATAAGTTAGC
TAAATTTTTCCAACCTCTATCTCTTACACTATCTTTATGTGGGTTATTACCATAGGAATT
ATTAAAGATCCTCACCCCTCTCTCATAGGCTTCTTCATAATGTTGATTTGTAGCACTCAT
AGTGCCACTTCCCTGATTTTCAGCAGAATAAGCATAAATTGTGGCATTTTTGTTTTTTAA
ATCAATAACACCTGCTGCCATTGTTCCGTGTGATTTAGCATGTCCCTTAAGTTGTCTATA
TAACCCTTCGTTATAATGGATTCTGCTACGACCATCTTTAAATTTAAATGCCCCACCTAA
ATCTTCAGTTGCATTATAATCCATATCCACAATCCCAATTTTATTAGTGAATTTAGATTG
TTGTTGTGTATTCTGATAATTATTTTTATCTAATTTCTCAACTTCAGGTTTAGCCCAAGA
CTGATTATCCACAGGATTTATTGATGAATTAGATTGCGTAGAAGGATTATTTTCTGGAGT
TGTAGATTCTGAATTATTATTTAAATTTAAAGTAACATCATTATTTTCTACCGAATTATT
TCCAGATACATTATTTTCCGTATCAGTATTTTTATTATCATCACTATTTCCAGCAGATAA
ATTATTATTTTCTGGAATTGTTGTTATTAAATCTGAATTGGACGGAGGTGGATCCTCAGA
ACTGTTTTCTTTTCCGGTTTCATTATTTTCTTGATTTATATTTTCTCCAGAAGAATTATC
ATTATGAGTAATATTATTTGTTTGATCATTATTACTCGATATTTCATTATTAGCCGGTTC
ATTATTTATTGGTATTTCATTACTGTTATCCGATGAATTTACAGTATTTCCTTCTTCTGG
CTCTTTTTTAATTTCTTCTAGTTTTTCTTTTTCCTCAGTTTCTGTTACTGAAGTTTCTGC
TTCGGTATTAATCGGTTGTTTCTGATCTTCTACTTGAGGAAATTCTTCTTGTGGAGGTTC
CACTTTAGATGGCTTTTCCGCAGATAATTCTTGCTTAGTTGATTCTTCAGTTGTTGTATT
TTCTTTTGATGGCTGCTCTGTTGGCTCTACTTGAGACTGAGTACTGTTTTCTGATTTAGC
TTGTTCTGTTTCAGGTAATTGAACTTCTGTATTAGTTTGGGTTTCTGGAGCAGTTTGAGT
TTCAGAGCTTTGAGATTCTTTTTCATCTTCAGCCTTTTCTTCGGCTTCAGGCTGTTCTTC
AACTTTCGGCAATTCATTAGCTTGATGATCTTCTTCTGCTTGTGAATTTTCCTCTGTTTG
TGGATTTTCCTCTTCTCTAGGCGGTTGTTTTTCAGTTTCTGTTTGTGGTTTTTCTTGATG
TTCTACCTTTGGCTCTTCTACGACTTCTTCTTTTCTATCCTCTTTTGCTACTTCTTGCTT
ATCTGTCGTCTCTGCTGTAGCTTGTTCATTGTTAGTATCTACTGTACTAGGTTTATCTGT
AGCATTTGGACTGTCCGAAGTTGTTTGATTATCCGAAATGGTTGGTTCATTTGAAGTTAT
CGAACTCTCGGTAGAACTTGGGCTATCGACCTTAGGATCATCAGATGGCTTTTGACTATC
AGCAGTTGCTGAATTATTTGGGCTATCTGTAGGTGTTGAATTATCTGGAACAGCTGGCAG
ATTTGGAGTTATCGAAGTATTTGATAAAACAGAATCGTTAGATGTATTTAAATGATGATT
AGTATTGGAAGAATGAGACGTAAGTGCATGATGATTGTCTGTCTGTCCGTCAGGGAGTTT
ATTAAATCCATTATTTGTAGTTCCACTACTTTCAGCACTATCAGCACTAAAATGGCTACC
TATCGACGAATTAACTGGATTTTGTTCTTTATTATGTTGGGGAGAATCTCCGCCAGCGCC
ATCTTTCTTACAAGAAGAGAGCAACACAGCAGAAGATAAAAGCATAGTAGATAATATTGA
TTTTTTGATGTTCATAATGTGTACCCCTTATTTAAAAAATTTATGAAACTTGGGTGGAGT
AATTTCTCGCTTTAATACTCCTTATGAAGATCGTAATTAATTTTTATGTAGGTGAGCATT
AACGGATAGCGAAGATTACTTTACACCAGTCCTTATCAGAACTATTTTATCTGAAAAATT
CATTTTTTCAAAAGATAATGTGTTATTAGTTATTTATAACTTTTAGAAATAAGAGAAACA
CCAGAAATAGCGTTGAAAAATCCCTATCTCCCCAAATCTTAACTACACAATCCCCCCCTT
TTCCGCTACAATTCCAATGATTTTTTGCTATATTTTAGAGAGATTTAGAATGTCAAATCC
AAAAAGAAAAATACTAGTCACTTGTGCTTTGCCTTATGCTAACGGAGCTATCCATTTAGG
ACATATGCTTGAACATATTCAAGCGGATATTTGGGTGCGTTTTCAGCGTATGCGTGGCAA
CGAAATTCACTTCGTTTGTGCCGATGACGCTCACGGCACGCCGATTATGTTGAATGCGGA
TAAACTCGGCATTACCCCTGAACAGTTAATCGAAAAGGCTAAAGCTGATCACATTGCTGA
TTTTGCTGGCTTTAATATCAGTTTCGATAACTATCACTCCACCCACAGCGAAGAAAACCG
TGAATACACTTCTGCCATCTATAAAAAATTAAAAGTGAATGGTTTTATCAAAAGCAAGGT
GATCTCGCAGTTGTTCGATCCTGAAAAAAATATGTTCTTGCCTGATCGCTTTGTGAAAGG
CACTTGCCCAAAATGTAAAGCGGAAGACCAGTACGGCGATAACTGTGAAGTCTGTGCTTC
TACTTATAGCCCGATGGATTTAATCAATCCACGTTCAGTAGTGTCAGGCTCTACCCCTGT
GGTAAAACAGTCGGAACACTTTTTCTTTGACCTGCCTAGCTTTGAAGAAATGCTGAAAGC
GTGGACACGCTCTGGCTCGCTTCAACCTGAAATTGCCAATAAAATGCAAGAGTGGTTTGA
GAGCGGTTTACAGCAATGGGACATCAGCCGTGACGCGCCTTACTTTGGCTTTGAAATTCC
AGATAGCGAAAACAAATTCTTCTATGTTTGGCTTGATGCCCCTATCGGCTATATGGCTTC
GTTTAAAAATCTTTGCGACCGCACGGGCTTGAACTTTGATGATTTCTGGAAAAAAGAGAG
TGATGCTGAGTTATATCATTTTATCGGTAAAGACATTGTTTACTTCCACAGTCTATTCTG
GCCTGCGATGTTAGAAGGAAGCGAATACCGCAAACCGACGAACGTTTTTGCTCACGGTTA
TGTGACGGTGGACGGACAAAAAATGTCAAAATCCCGTGGTACTTTCATTCAAGCCAGCAC
TTATTTAAAACATATCGATCCTGAATGTTTGCGTTATTACTATGCGGCGAAATTGAATGA
TCGCATTGAAGATCTTGATTTCAATTTAGAAGATTTTGTACAACGAGTAAACAGCGACAT
CGTCAATAAGTTAGTTAATTTAGCTTCTCGTACCGCAGGTTTCATCACAAAACGCTTTGA
AGGTAAGTTGGCTTCAACACTAGAAAATCAAGCGCTTTTTGATGAATTTGTTGCACAATC
GGAGCAGATCGCCACTTATTTTGAAACGCGTGAATACAACAAAGCGATCCGTGAAATTAT
GGCATTAACGGATAAAGCTAATAAATACATTGACGACAAAGCCCCTTGGGTAATTGCCAA
AGAAGAAGGCAAAGATGCCGAATTACAAGCGGTCTGTTCAATGGGCTTAGAGCTATTCCG
TGTATTAATGAGCTATCTCAAATCAGTATTACCAAAACTCGCAGAACGTGCCGAAGCCTT
TTTACAAACGGAACTGCGTTGGGACAACATCGGTTCGCCACTATTTGCCCATAGCATTGC
ACCGTTTAAATCGCTCTTCTCTCGCTTAGAGAAAAAACAGATTGATGCTGTGATTGAAGA
AACCAAAGCACTTTTCGCCGAAAGCGTAAAAGCAGAAACTGCAAAAAAAGGAAAAGAAAT
GACCGCTTGTGAAACCAAAGTTGAACCAATTGCCTCAGAAATCACCATTGACGACTTCGC
CAAACTCGATCTGCGTGTGGCAAAAGTATTGAAATGTGAAGCTGTGCCGAAATCAGATAA
ATTATTACGTTTTGAACTCGATTTAGGCGACCATACTCGCCAAGTCTTCTCTGGTATCAA
AGCGGCGTACAGCCAACCTGAAGAGCTTGAAGGCAGATTTGTGATTATGATTGCCAACCT
TGCCCCACGCAAAATGTCGTTTGGTATGTCGGAAGGAATGATTTTATCTGCTGGCACAGG
CGGTGCAGATCTCTACTTGCTCTCTGCCGATAGCGGCGTGACGGCTGGTATGCAGGTGAA
ATAAATTTACTCAGGGTGGGATTTCTCACCCTGTCTTAACGCAATAATAAGGACAACAAA
TGATCCAACAAACTCTCGCCATTATTAAACCCGATGCGACTAAACGTCATCTTATCGGTG
AAATTTTAAGTTATATGGAAAAAAATGGCTTAGCGATCAAAGCATTAAAAATGCTTCACT
TAACCAAAGAACAAGCGGAAGGTTTTTATGCAGAACATCAAGGCAAAGATTTTTTTGATC
CGCTCGTAGCATTTATGATTTCTGAGCCTATCGTTGTTGCGGTGTTAGAAGGCGAAAATG
CCGTAGAAAACTACCGCTTGTTGATGGGAGCAACCAAACCTGAAGAACGCAAACTAGGCA
CTATTCGTAAAATGTTTGGTTTAGGCTACCGTGAAAACTCAGTTCACGGCTCAGACTCTG
AAACATCCGCAAAACGTGAAATTGCGTATTTCTTTACGCCGAGTGAGATTGTGTAACGGA
ATTGAGAGTTTTTGGAATCAAGCTAAACGTCATTTACGCAAGTTTAAAGGTATTCCCAAA
GCACATTTTGAATTGTTCATTGAGGGGATGTGAATGGCGTTTTAATCACAGTAACTTAAA
ATCTCAAGTTTCCATTTTGAAACAATTAGTTAAGGATAGTTTAAGTTAGTTATCTAGAGC
AACCTCAAATAAAACATATTAATTGTGTTTTTTGCATCAATTTTATGTAAAAATCAAACG
ACAGTTTTTATTTCATGGGGGCTTTCTGGTGAAATTTTTAAATATCAGACATGTATAAGG
AGAACACAAAGACAACACGAAATCATCCCAAATGTACTTTGAGCAAAAATTTTGAAAGTT
TGGCTCTGCCTCCCACTTTGGCAAACTCCCAAATTCGTTTTGGGCGAGGTCGTTGGGGAT
ATACTCAGAAATTGATAAGAGAGAAATATGATAATAGGGGATAAAATAAAATCTATTAGT
TGGAGATACTAAATTAAATACGAGGAGCGTTATGTTCAGACAAGAAGCACTGGAATATCG
TAAATGGAAAAGTACGGCATTGCTAATTTCTTCTATACCTAGTTGGTTAGTTTTTTTATT
GTCATTTACTATCACCATCTCTTTTATTCTGTATGTTGCATTGGGAAGTTATACTCGCCG
TGAAACAATTATGGGCGAGGTTGTGATGCAACCTCATCCGATTATTTTATCAGCCTCAAA
ATCAGGTTATATTTCAGAACGTTATGTCGAAATCAATCAACCTATCAAGAAAGGGGAACC
GCTGTTTAAAATTACGCTTGACCGTATTACCGATAGCGGTAATGTGGGGCTTAACTCTAT
TAATGCTCTTAAAGCGCAAATTAAAAAACTAGATACAATGATTGAGCTGGTTCATACAAA
TCAAACCGAGACATTAGAAAGCTTAAATCAGCAGATAGCTAAAAATCGTAAGATTTATTC
TGAAACAGAAAAATATCTGGTAGAAGTTTCTAAAAGCACAGAGGAATATTTTCAGACCTT
AAAAAAATATGAAGCTCTGTGATGAAAAAAGGTTATTCGGCAAATGATGAGATTGCTTTG
CAGCGATCACGCTATTTTGACCAAAAAACATTACGAAACAGCCTACGAGAGAAACTCATT
CAGCAGGAGTCTGCCATTATTGCACTTGAAAACGAGATTGAGAGCCGTAAAACCGAGTAT
CAAAACCAAATTATTCGTTACGAGCTTCAGCAAAATGATCTTGAAATTCGCTTGTTGGAG
TTTGAATCAGTATCAGAATTAATTATCAACGCCCCTATGGATGGCTTGGTAGAATCAGTC
AGTGTTACGGTCGGACAGGTGATTCGTGAAGGTGATACGGTCGCACAAATGATCCCGGCA
AACAAAAGCGAATTCCAGCTTGTGATGTGGGTGCCGAACGGTGCGATCTCCTTCATCAAG
CCAGAGGACAAAATAAATATCCGCTATGAGGCGTTCCCTTTCGAAAAATTCGGGCAATTT
GAAGGCACAATCAAATACATTTCCACTGTGCCAACTTCTCAACAAGAACTCGCTTTTTAT
AAAAATATCCCTTCGGCAGACCCTAACAATCCCTTATATAAAATCGTGGTTGAGATTGCC
GATCAAAAAGTCGAATATAACAATACCTCTCTTGCTTTTCTCAGCGGAATGAAAGCGGAA
GCAACCCTGTTCTTAGAGAATCGCAAGCTGTACGAATGGATGTTGTTCCCTCTCTATAAT
GTGACGAAAAACATAGGACAGGTTTCCAAACATGATCAATAAACTCAATTTTTCGCTGTT
CAAAAAAATCCCCGTTGTGCTGCAAACAGAGGCGGCTGAATGTGGTTTAGCGTGCTTGGC
AATGGTGAGAGGCTATTACGGAGGTGATGCCAATCTGTTTCAGTTGCGTGGTAAATATGG
GATTTCATCTAAGGGTGCAACGCTAAAAAACCTCGTTGATATTGCAACCGACCTGAACCT
GATTACCCGCCCACTTTCTCTTGAGTTAGAGGAGTTGAAATTACTCCGTTTGCCTTGCAT
TTTACATTGGGATTTTAATCATTTTGTGGTGTTGACTAAAGCCACTGAACGTTACGTCGT
GATCCACGACCCTGCATTCGGCAAGAAAAAAATCTCAATTGCAGAATGCTCTAAGCATTT
TACTGGAGTGGCATTGGAGGTATGGACGGAGGTTAAATTTGAGAAAGAAAAAAATCGTGA
GGAAATCAGTCTCTACGAGACTGTTAAAAACATCTCAGGTATTAAAGGTGCATTAGTTAA
AATCTTCTCGCTATCGATTTTAATCGAGCTGATAGTGTTATTAATGCCCGTTGGTACGCA
GTTAGTTATCGATCACGTTTTACAAGCAAAAGACCAATCTCTGCTGTTAATTATTTGCTT
TGGTTTGTTTTTATTCACATTTTTTCGTAGTGCGATCAGTCTGTCTCGTGCGTGGATTTC
ACTGAAAATGAGTTATCTCATCGACTTCCAGTGGACAAGTAGTTTCTTTTCTCACTTGCT
AAAGCTGCCTTTGGATTTCTTTGAAAAACGGCAGGTTGGCGATATTCAATCGCGTTTTAC
CTCACTAAGAACGATACAAAGCACTTTGACCCAAAGTATTGTAACGGCAATTATCGATCT
GATTATGACCGTTAGCGTTATGATTATGATGTTTCTTTATGGAGGTTGGTTGACGTGGTT
GGTTGTGGCGTTTTCATTGGCATATCTGCTGTTACGCTTGGCAACCTACCTCACCTACCA
TCAAATTACCGAAGAACAAATTATCAAAAATGCCAAAGCTAGCTCGCACTTTATGGAAAC
ACTCTACGGCATCGCTACGTTGAAATCATTAGGGCTAAATAAAAAACGGGAAGAACATTG
GATGTCGCTGAATGCAGACGCGTTCAATACGTCCATTCGGGTGACTAAGCTGGATATGTT
TTTTTCCGGCGTACATACGTTTATTTCCACACTGGAGCAAATTATGATCTTATGGGTTGG
TGCTTCAATGGTGATTGATAACACGCTCACCGTCGGAATGTTTATGGCATTCAATGCCTA
TCGAGGTTCCTTCTCCTCCCGAATGGGAAGCCTGATTAACGTCGTCTTCAGCTTCAAAAT
GCTCTCGTTACACCGTGAGCGGATTGCCGATATAGCACTCACAGAAGCAGAAAATGAGAT
TTACTACCCTCAACCTACAAAAACTCCCGATAGCCAACAAGGGGCAGCTATTTCAGTAAA
AAACCTTTCTTTCCGGTATGACCCTTTTTCTGAACCGGTCTTTACCAATCTGAATTTAAG
CATACAAGCGGGCGAATCCGTTGCGATTTCTGCAAAGTCCGGTTTTGGTAAAACTACCCT
GCTGAAATTGATGTCTGGGCTGCTAAAACCAACTCAGGGCGAAATCTACTTTAACCATCT
TGATATTAAACAGCTTGGTTTGGCAAATTATCGACAACACATTGCTTGTGTATTGCAAGA
TGATAAATTTTTCTCAGGATCTATTTTAGAAAATATTGTTAGTTTTGAGGAAAAGTATGA
CAGTGAGTTTGCGATTGAATGTGCAAAGCTGGCACAAATTCACGATGATATTATGGCAAT
GCCAATGAATTATGAAACATTAATCGGGGAATTAGGAAATAATTTATCCGGTGGGCAACG
CCAACGACTTTTTATTGCCCGCGCACTATATAAAAAACCGAAAATCTTGTTTATGGATGA
GGCAACGAGCCATTTAGATGAAGAGAATGAGAAGAAAATTAATGAGGCGATATCCAAATT
AGCGATTACAAGGGTGTTAGTGGCTCATCGTAAATCGACAATAGAAAGTGCGGACAGAAT
TGTAAATTTGTGAACAAGATCACATTTTTATGATAAAAACGAAGTAGAATAAACTCATGG
TTGTTTTTGAATAGAGAAATGATGGTTTCATAGGGAGTTAATATGAACAACAAAATTGTT
TCCATATAAATAGTTATAATTACATTTATATTATTATTTGCTGTTCAACCATATTGGGGA
ATATGGGGTATGTTACCAATATCTTTAATAGGCTCTTATCTATATCAAAAAACAATTCAG
TAGACTTTGTGAAATCTTGTTAAATAGGGGGTGTAAAATTAAAGCATTTATTTTAGATTT
ATGTATATGGTTATGCATAATTCCTATTTTTATGACACTTATGTTCAAACTTTTAGGGTT
AAACATTAACCATTTAGAATATATATTTTTCTGTTTGCCATATATTGGCATATTTCTAAT
AAGAAACAGCAAAGGTGCATACAAATAAGAATTAATAAACTAAGATCTTTACGTAATGAA
GAAGTCTTACTTGTTTATAGTGGATTTAATTGGGATAAAGAAAATGAATAAGGTTTTAAG
TAAGAGGTGTAGTAATCAGAAGGACAGGGGGAAGCTAAAGATAAAATGAAGAAAATAATG
ACAAAAATAACCCTAGAGTCATTTGCACAAACATCTACCCAAAAGGAATATTTTTCCGCA
AATTATCAACATGATTTAAAGGTATACTTTTCAAAAAGGAGGAGACTTGGCTGATATTTT
AGAAACTATAATTTGGAGCATTATAATATTTGCTCCTTCTGGATTTATTTGTTCTATTCT
TGTGAAGCGGTTTTATATAAGAAATAAACATTTACGAAGAGCTGTAAGCACAATACTGTT
TTTTCTTATCGCCTATATTATAGGGATAGGATTTAAGTATTTATTAATTACTCTTGGAGC
TTATCCACTAGTAGATACTTTTTTATAGGAGAAACATATGAAAAAAGTTAATGAAAAAGA
TTTTGATCTTGTGAGTGGCGGTCGTGTTCCTGATGCTGCAGGTGGAGGTGGCGGATGGGG
TCCAGCTATTTCAGGCGGTATTATTGGTGCTGGAAGCGATACTCTAAATAAGGAATTAAA
AGGTGAAAAGCAAACTCTTGCTGGTGCAGCAGGAGCATTTGCTGGAGGAGCTGTTTCAGG
AATTAATAATCTAGGTAATACAGGAAGTGCTATTGCAGGCGCTATAGCTGGTGCATCGGC
AGAAAAGATTGTTGAGAAAGCAGAGAGGGATAATTCATCTAGAGTAATTTGCACCCATTT
CTATCAAAAAGGTATGCTTTCTCGTGAATTATGGCGTGCTGATATGGAATATACATTAAA
ACATTTACCTCAACAAATGGTAAATGGGTATCATCTTTGGGCTATTCCATATGTGAAATG
GATGCGTAAATCTTCTTTTGCAGAAAAAATAATGTATCCTTTAGCTTATTACCGAGCAAG
AGAAATCGCTTATCAAATGGGCTACCGAGAAAAAGGCTCTATTAGAGGTAAGATTATTCG
TGCTATTGGGGAACCTCTGTGCCATATCTTAGGGCTATTTACCGCTGAGAAAAAATATCA
AGAACTATGGCGTAGTGCATAATGTGATTTAGGAAAAAACAACCGCAGAGACTTGTTTCT
GTGGTTGTTTTTATTTGATATGTAATCATATTGGGGGCTGACCTAGATAATGGCTAAACG
ATCTATTTAAGTTAAGATAGCCGAATGCGAAAAAATCTTCTAAGTTAGCATACATAAACA
GAAGGCATAGTAGACAAAATATCTCTCAAATCCCAAAAGGTGTATATAGGATTAATTGAT
AGTGAGCAGTTTGAGAGTGCTGATTTGGATAATGTTGTTATTATTCCTTTTAAGAGTGGA
TATAGAGATAAAGATACATTAACTCTTAATCTTGATTGCGATTATATTAAAGTCTATCAA
AATAAGGGTATTCGGTTTGATGTTGATAAATCAAATAACCTATCGGAGTTAAAGCAATTT
CGTTGTGCTATTCGTGTATCAGAGATTGAATCTATTTCTCTTTTGGCATAGTAGACAAAA
GTGTTGGTTTTTCTGCAAACTATGCCTCTAATGGACAAAAGTGTTGGTTTTAATTATTTT
CCCTAATTATTACCAACTCTTTTTATTTAAAAAATCCTTTATAAACATAATCTTATGCTT
TTTCGTTAATCCGCTATGAACCGATAATTTCTGTTTCAGTTCTTTAAATAACCCTTCCAA
CCTATTTGTTGTTTTTTCTATATTTAAGTGAGCATATTCTTCAAAGGTGAATAAATATTT
CATATAGTATTTTAAACTGGCATAAGCTCCTCTTACATTACGGTGTTTATAAGGAAAATA
TCCTTTCTCATTGGGATATTCAGACCGTTCATCTAAAAACTCTTTATGTTTTAAATACCA
TTGATGTAACCTCAAATAAAATTCATTTTTATGACTTTCTTTTAGCGTTTTTACAATAAC
CTTTAATTCTTTACCCGCTTGTGATTGATGTTTTTTTCTTAATTTTCTCACCACAATTGC
GACCATATGGAAGTGACACATTTGGATTGGGGTATTAAATAAATCCTTTAACAGCCCTCT
ACGCCCATCATTTGTAATGGATTGAATCCTATAGCCTTTTTCTCGAAGTATGTTCAATGC
GAGCTTATAATAGAGATCTTTTTCTGTTTTTACGACACGATGATAAACGACTTTTTTAGA
TAAGGTATCCATTAAAACTAATACACCAAATTCACGACCAAAGAAGGTCACGTCTGCAAT
AATATTTAGATAAGTTTGTTGTAATGGAATAAATTCAGCTTTAGGGGACTTTTCAATATA
ACGTTGAATAGTTCTAATGGAACAATGATATTTTTCGGCTAATTGTTTATAGGTTTGTTT
TCCTATTGTGTAATCAGTCCAAATATCTATTGGATTTAATTTCTTTGTGAAAGAAAATGT
TTTATGACAGGACGAACAAAAGTATCTCTGAATATTATTTTTCTTTCCATACTTTTGGAT
ATTGTGCTTAAGGCAAAAAGGACAGTTTTTTGTTCATATTTCAAAAAGTGGGCTTAAAGC
CTTGTACTAGAAGGCTTTAAGCCACTTTTTACCAACACTTTTGTCTACTATGCCGGTTTT
CTTCGTAGATTACTGTTTTTTAGCCCAATCTAAGAAACGTTTTTGTGTTTCTTTGTCTGC
TTGTTGGAACCAGTATTGAAGTTGTTGTTCTGTGACATTTTCTCCTTGCACAACAATTTT
CCCCTTATTAACTTTATTGGTATTATTTGCCATTGTTATTGGCATAGTTGATAATGCAAA
TTTTTGTACAGCAGCAACACCTTCACCAATATTGTAGTTTGCCAAGTTATTGATAATATT
TGAATTAGGCATAAAACCTTCTCCTTTTAGGAAATCTTGCTTATATGTTAGCTTTTTTCC
TGAAACAGTTTCAATTTTGAAACTGGGTGATTTCTTAAATTGTGCTATATCAAATTCACT
ATTTAAACTAGGTGCAAGGATTTTAATATCTTCAGTGCTTCCTTCAAAAGTGAGAATAAT
AGGTTGAGACTCAAAAAAGGCACTATCAGAACCAGACTGATAGATACTGGATATTTCTAC
TACAACTTGGTGTAGATTGGTATCATTTACCTGTAAATTAGTATTTCTTCTTACTTTTTG
TCCATCAAAAGCAAGAAAAGTTACATTTGAAGAACCCGTGATTGTACCTGCAAATGCCGT
TGTTCCAGCGATAAGAGCTGTCATTGCAAGGGCAATTTTACCTAATTTCATAACATAATC
TCCTAAAAGGGTATAAGGGTAAAAAAACTGCTATATCCTATGCTAAATTTGTGTAAATAG
AAAGGGCGAAGTTTCAATCATTGTCGATTTTTTATTGGAATTATGATAATTTCCCCCCTG
CTTAACTTATAACGAGAAAATAAAATGAGTGATGAACAACATAGCGTAACTACGCAAGAT
AATAAGTCCTTTTTAAAGTCGCTATTTGGTGGCTTATTTCAACAAGAGCCAAAAAATCGT
GAAGATTTGGTCGAAGTGATCCGTGATTCTGCTGAGAATGAGCTAATTGATACGGATACT
AAAGAGATGATTGAGGGGGTAATGGAAATTTCCTCTCTGCGAGTGCGAGATATTATGATC
CCTCGTCCACAAATTGTATTTATTGATGCCGATCAGCCATTAGAGGCTTGTGTTGATGTG
ATTATTGAATCGGCACACTCTCGCTTTCCTGTGGTACGTGGCGGTAAAGATACCATTGAA
GGTATTTTGCTGGCAAAAGATCTGCTCAAATACCTACGTTCCGATTCGGAGCCATTCAAT
ATGGCAGAAATTCTACGCCCAGCCGTGATTGTCCCTGAAAGCAAGCGGGTAGATCGTATG
TTAAAAGAGTTCCGTTCCGAACGTTTTCATATGGCTATTGTAGTTGATGAATTTGGAGCG
GTTTCGGGTTTGGTGACCATTGAAGATATTCTTGAGCAGATTGTTGGGGATATTGAAGAT
GAATTTGATGAAGAAGAAATCGAACCTATTCGTCAGCTTTCTCAACACACCTACGCTGTG
TTAGCCTTAACAGATATTGAACGTTTTAATCAGCAATTTGCAATTGAATTTGATGATGAA
GAAGTGGATACCGTCGGCGGCTTAGTAATGCAAGCCTTTGGACATTTACCAAAACGAGGC
GAAGAAATCGAATTAGGCGGAATGATGTTTAAAGTCACCTCTGCCGACAGTCGTCGTTTA
ATCCAACTGCGAGTGGCTGTCAGTGATGAACAATTAGCGTTAATGCAACAAGAGAAACAA
GACGAATGAGAGCTGTAAAAAAATCGTCATTTTTAACCGCTTGTGCGGTTGCCTTAGTTT
CAAGCGGAATAGGAACCCTAGCTTATTCCCCTTTCGACTATTGGTTTATCATCTTCTTAT
CTGCAAGCGGTCTGATTTGGCTTGCTACACACAACAATAAGAAAATCGCCCTATGGGGAA
CATTCCTCTGGGCAGTAAGCTATTTTTGTATTGGGGTAAACTGGGTTCACGTCAGTATGA
TCCAGTTTGGTGGTGTACCTGAAATTGTCAGCTATATTGCTGTCCTGTTACTCTCAGCTT
ATCTGGCTCTCTATTTTGGCTTATTCGCTTATCTGGTACAACGGTTTAAACTGGCTAATC
CTTGGCTGCTTGCAGTCATATTCACCGCTGCTGAATATCTACGGGGCGTTGTTTTTACAG
GTTTCCCGTGGCTACAATTTGGTTATAGTCAAATTGACAGCCCATTTGCAGGAATTGCAC
CGATTTTAGGTGTAGAGGGGTTGAGCTTTTTTGTAATCGTTATCAGTGGTTATCTTGTAG
CGATCTGCCGTGATCTCGCAAAAAAAGCTTCATTTCCAACCGCTTCCTGTGCAACTTTAG
TTAGTCTATTGGCCCTTGCCTTTGGTTCACAATTTATTCGTTTTGTTGAAATCGATGAAC
AACAACCGCCAACAACAATGGCACTGGTACAAGGTAATATCGAGCAGAAAATGAAATGGG
ATCCAGCCTATTTTAACTACACCGTAAGAACCTATCAGCAACTGATATTACCGTTACTTG
GTAAATATCAGGTAATCGTTTTGCCTGAGTCGGCAATTCCTGCTGTAGAAGCTCAAATTG
AACCTTTACTACAACAGTTACAAACCGTTGGGGCTAAAACAGGCAGTGAAATTATTATTG
GTACGCTACACCAAACGCCAAAAGATATATTTAACAGTGCCACCGTACTAGGCAATCCGC
AGCAACCCTACTCGCTCGAACAATCGCCTCGTTACAATAAACATCACCTTGTCCCTTTTG
GCGAATATGTTCCTTTTGGCAATTTGCTAGATTGGATGAGGGAAGTCTTTGTTTTACCTA
TAAATTTATCGCAAGGGACATTTATCCAGTCGCCACTACAAGCGGCTAACAGAGCCTTTA
ATTTAGCGATTTGCTACGAAATTATCTTCACCGATCAAGTTCAGCAAAATCAAAAAGCTC
ACCAAGCCGATTATCTTCTCACGATTTCCAACGATGCGTGGTTTGGCACGAGTATAGGTC
CTTGGCAACATTTTCAAATGGCAAGAATGCGAGCTTTAGAGCTAGGCAAACCGCTAATTC
GTGCGACAAACACAGGCATTACCGCCTTTGTCGATGCCTACGGCAAAGTCACCGCCCAAG
CTCCACAATTTGAAGCCACCGCCTTAACTGCCAGCGTGCCTGCAATGAAAGGGCAAACGC
TGTTTGCTCAATATGGTAATAGCTTGCTGTATGTACTGTGTGTACTGTTATTACTATTAG
GGGCAGTGATGAGAAAAGTGAGAGTAAATACTTTCAATTTGTAAACATTGGTCTAAATTT
TAATCAATCAAACTATTTTTATGAACTTTAAAGAAATATCGCACACTAACAAGCGTGCAT
TCAAGAAAAATAAAAACAGCGTAGAAGTTAGGAGAACGCAAAACGATGAGTGAGCAAAGA
GCCGATCAAGAATTGGTTGAGCTTGCACAAAATGGTGATAAGAAAGCGTTTAATTTACTC
GTCGTGCGTTACCAAAATAGAGTAGCTGGGTTGCTTACTCGCTATATCGCAAGAGACGAT
ATTCCAGATATTGTGCAAGAAACTTTTATTAAAGCCTATCGTTCATTAAATGCTTTCCGT
GGGGAGAGTGCTTTTTATACTTGGCTTTATCGAATTGCTGTAAATACGGCAAAAAACCAT
TTAACCGCCTTAGGCAGACGACCACCGAAAGAAGATATTTTAGCTGAAGATGCAGAAGTT
TATGATGGTGGGGTGCAGTTGCGTGAGGCTGATACACCAGAAAATTTGGTGTTGTCTGAA
GAATTAAAACGTGTCGTGTTTGACACAATTGAAAACCTACCTGATGAGCTTAAAACGGCA
ATAACGTTGCGTGAGCTTGAAGGGCTGAGTTATGAAGAAATTGCAGAAGCAATGCAATGT
CCTGTAGGTACGGTTCGTTCCCGAATTTTTAGAGCAAGGGGAGCGATTGATGCCAAAATC
AATCCGCTTTTGTAGCAGAATTAAAATACTTTGGAGTTATCTATGCAACATAAAGAAACA
CTTTCCGCCTATATGGACGGACATAAAGAAAGCGGTGATTTCGCTGAAACTTTATGCAAT
AGTGCTGAGTTACAAAAAACGTGGGCGAACTACCATACTATTCGTAGCGTGATGCGAGGT
GAAGAGCAGATTTTGGGTAGTGATTTCTCCGCAAAAATGGCTGCGTTGCTCGAAAATGAG
GAGATTGAGGCGGTGGCTGAAGCTCAACAAAGTGAGAAACCAAGAGGTATGTTACTCAAA
TTGAAACGCTGGGCAACACCGTTAATGCAGGCGGGGATTGCAGCTTCTGTCTGCTTGGTA
GCCGTTTGGGGTGTGAATATGATGAACAGCAGTGAGGAAGTGGCTCAAGCGGAGCAACCT
GTATTGCAAACCTTGCCTTTCTCAAATTCTGTACAGCAAGTAAGCTATAATGCACCAGCC
AAAGATCAGCCGACAGCTGAACAGTTGGAGTATCAGCAACGCCGTATTAATGTGCTGTTG
CAAAATCACGAGTTACAACGTCGTACTAGTGCAGGAAATGTGACTTTAACGGAAGATGAG
AAACAAAAAGCACAAAACTCTTCTATTCAAGTGCCATTACAGCCACAAGCACAACCGCAA
AATAATCAGTAACTTCTTATCACTCTGGGGGCGTTTTAAACGCCCCTCCATTTTTTATAT
ACCTATGGAAAACGAAATTGAACTTAAAATAATGCTACTGCCTGAAAATATTCCGGTGTT
AAAGCAGTGGATAAATGCTCAACCTATCTTAGAACAAGGAAAAGAGCTGTTAGGAAATAC
CTATTATGATAGCCCCGCTCTCTTTTTTGCGAACAACAAAATGGGATTACGGGTTCGTCA
TCAAAATCAGCAATATGAATTAACCCTTAAAATGAAAGGCGAAATTGTAGGTGGATTGCA
TATTCGCCCTGAATATAATCTAGCATTGCCTGATGCTAAGCCAGATTTTAAGCGGTTAGT
TTCTCACTTTAATTTACCCTTTCCGCAAGCAGATTTATTAGACAGTCAATTACAGCCAAC
CTTTAGCACCGATTTTGTGCGAGAGAAATGGTTGATTACAACGCCGACGGCTCAAATTGA
AATTGCTCTCGATCAAGGCAAAGTGAAAAATCCTTTTGGGGAAGAAGCCATTTGTGAAGT
GGAGTTTGAATTAAAACAGGGAATGCTAGCGGATTTAATTGCATTTTTAGACACATTGCC
TAAACAAGATGGAATGTGGTTTAGTAGCTTGAGTAAAGCCCAGCGAGGCTATTTGGTCGG
ACAGCCTGAGCAGATTGCAAAAGAGATCGATAAACTTACCGCTTGTGATATAGCACAATT
ATCAGAAAAAGCCCGTTATCAGTTAGAGCAACAGTTGGTGGACTTTTGGCGACTAACTCA
ATCTCCGAAATTAGCCGAAAAATTAGCGACGCTATATCCTCAGCAAGCAATGGAATATTT
TACAGGGCGAGAGTACTTCAAGAGGAATTTGGAAAAGTTGAATGTTTGGATTTAAAAATG
GCTATATAATTCTAATAATCTTCCTCTTATAGTAAGTAGGAGAGTAAATAATTGGCATAG
TAGACAAAAAGTGTTGGTTTTAAAATTATTTTTCTAATTACCGCTAATTTTTTATTTAAA
AAAAGTCATTATAAACATAATCTTATGCATTTTAGTTAATCTATTATGAACGATAATTTC
TGTTTCAGTTCTTTAAATAATTTTTTAGCTATTTGTTGTTTCTATATTTAAATGAGAATG
TTCGGCAGATGTACATAAATATTTCATATAATAATTTAAACTGGCATAGGCCTCTTATAT
TACGGTGTTTTAAGGAAAACTCTCTTTTCCATTGGGGGATATCCAGACTGTTCATCTAAA
AATTCTTTCTGTTTTAAATAACAGTTATGTAATCTTAAAATAAAATTCGCTTTTGTAGTT
TATTTTAGTATTTTTTATCATGATTTTTATGTTGTAACCTGCTTGTTATTGTTTACTGTA
TCAGGTTTATCTATTACATCGAAATAAACCAGGGCTGAGTCAGGAAATACCATCACCAGC
CCTTTTACATTCATTTTTTATAACATAGGATATTAACTCCTACGTATAAAGCAGCTATAG
TTTTGGACCTGCTGCAATTAATGCTTTACCTTCATCGTTGGTTGCATATTGCTCAAAGTT
TTTCACGAAACGACTCGCTAGATCTTCCGCTTTAGCTTGCCATTGAGCTTTATCTGCATA
GGTATCACGAGGGTCTAAGATCGCAGGATCAACACCAGGTAATGCTTTTGGAATTGCTAA
ATTGAAGATTGGTAATGAACCCATTTCTGCTTTTTCGATAGAACCATCTAAAATCGCATC
AATGATACCACGAGTATCTTTAATTGAGATACGTTTACCAGTACCATTCCAACCTGTATT
CACTAAGTATGCTTCTGCACCTGATGCTTCCATACGTTTTACTAACACTTCTGCGTATTG
TGTTGGGTGTAATGATAAGAATGCTTTACCGAAACACGCTGAGAATGTTGGGGTTGGCTC
AGTTACGCCACGCTCTGTACCTGCTAATTTCGCTGTGAAACCAGATAAGAAGTAGTATTT
GGTTTGCTCTGGCGTTAATTTAGATACTGGTGGTAATACGCCGAATGCGTCAGCAGTTAA
GAAGATTACTTTCGTTGCGTGACCTGCTTTTGATACTGGCTCAACAATGTTATCAATGTG
ATAAATTGGGTAAGAAACACGAGTGTTTTCTGTTTTTGAACCATCTGCGAAATCGATTGA
ACCATCTTCACGAACTACAACGTTTTCTAATAATGCGTCACGTTTAATCGCACGATAGAT
GTCAGGCTCGTTTTCTTCTGAAAGGTTAATAGTTTTTGCATAGCAACCACCTTCGTAGTT
GAATACGCCATCGTCGTCCCAACCGTGTTCATCGTCACCGATTAATTTACGTTTTGGATC
GGTTGATAATGTGGTTTTACCTGTACCTGATAAGCCGAAGAATACCGCTACATCGCCATC
TTCACCCACGTTTGCAGAACAGTGCATTGATGCAATGCCTTTTAATGGTAACCAGTAGTT
CATCAATGAGAACAAACCTTTTTTCATTTCACCGCCGTACCAAGTACCGCCGATTAATTG
GATTTTCTCAGTAATGTTGAATGCTACGAAATTTTCAGAATTTAAGCCTTGCTCTTTCCA
GTTCGGGTTAGTTACTTTTGAACCATTCATTACCACGAAATCTGGTGTGAAGTTCGCTAA
TTCCGCCTCTGATGGACGGATAAACATATTTTTTACAAAGTGTGCTTGCCACGCAACTTC
TGTTACAATACGCACTGCAACACGGCTGTCTTTGTTCGCACCGCAGAATGCGTCAATAAC
AAATAGACGTTTATTTGATAATTGGTTGGTAACAAGTTCTTTGATACTTTGCCAAGTTGA
TTGGCTCATTGGTTTGTTATCGTTTTGCACTTCGTCGCTTGTCCACCAAACGGTATCTTT
GGTATTTTCATCTAATACGATGAATTTATCTTTTGGTGAGCGACCTGTGAAAATCCCTGT
ATCAACAGCGACCGCACCTGAAGTCGTTAAACGTCCTTTTTCAAAACCTTCTAACTCAGG
TTTCATCTCTTCTTCAAAGAGTTGTTCATAACTTGGGTTATAAACGATCTCTTTAACGTT
TGTAATGCCTAAAAGTGCAAGTTCTTGTTCAACACGATTTAACATAAATTCACCTCATAT
ATGATTAAAGATTAAAATTTAAAAACTGGAGAGATTATAGAGTAATTATCCAAAAAAAAT
GTTACATACTTCAAATTTTTGAGAATTGATAAAAAATTTTTTTGATCTAGATTATATTTT
TTGTAATTCGGGGTAGAATAGTTCATCTTTTTTATTGAATGGGGTAAAAGAATGCGAGTT
TTAATTGTCGTTTTAGCACTTTTATTAGGTGGTTTCCAATATGCTTTTTGGTTTGGGCAA
AACGGTTGGAATGAATACCAACGGACTAAACAAGAAGTCACTCAACTGAAAGAAACTAAT
CAGAAACTGACCGCTCGTAATCAACTTATTCAAGCCGAAATCGAAGATTTAAAAACGGGT
ATCAATGCCCTTGAAGAACGAGCAAGGCTTGATCGTGAAATGGTTAAACCAGATGAAACG
TTTTATCGCATCGTCCCAAGAGAGCAACGTTAATGAATAGCAAGAGAAAAATCATTGCGA
TCATTCCTGCTTCTGGCGTAGGTAGTCGAATGAATGTGGCTGTGCCTAAGCAGTATTTGA
CCTTGCTGGGTAAAACGCTGTTGGAACATACGCTACAACCTTTTCTTGAACACCCTGTGA
TTAGCCAAATTATTGTGGCGGTATCTAAAGAGGATCGCCATTATGGCGATATTGCTCTGC
TTAAATCCGACAAAATCCAGATTGTGCTTGGGGGAGAAACACGCGCAAATTCGGTTTTTA
ATGCTCTCAATGCTATCACAGATGAAACCGCTTGGGCATTAGTGCACGATGCTGCTCGCC
CTTGCCTTAAGCGGTCAGATTTAGACAAACTTTTGCAGATTGAAGATAATCAAGGGGCAA
TTTTAGCAACCCCTGCAATTGATACGATGAAACGGGCTAATGGCTCGCAGATTGCTCATA
CGGAAGATCGTTCAACCCTATGGCACGCCTTAACACCACAGTTCTTTCCAGCGAAATCGC
TCAAAAAGGCTTTACAATCGGCTTTTGAGCAAGGCTTAACCATTACTGACGAGGCTTCTG
CGATGGAATTTGCAGGCTTCCACCCGTTATTAATTAATGGGCGTAGCGATAACCTTAAAG
TCACTCGTCCTGAAGATTTAGCTCTCGCAGAATTTTATCTAACAAGAGGATAATAAGATG
ATTAGAATTGGACACGGTTTTGATGTTCACGCTTTTGGACAAGATCGTCCATTAATGATT
TGCGGCGTTGCCGTTCCCTATCATACAGGCTTTATCGCCCACAGTGACGGTGATGTTGCT
CTACACGCTTTAACCGATGCTCTGCTTGGCGCAGCTGCTCTTGGGGATATTGGTAAGCTC
TTTCCTGACACGGATATGCAATACAAAAATGCTGACAGCCGTAAATTATTGATTGAAGCC
TACCGCCAAGTTCAAGCAACGGGTTATGTGGTAGGGAATGTTGATGTGACAATTATCGCT
CAAGCCCCGAAAATGCGACCTTATATTGACCAAATGCGTCAAGTGATCGCCGACGATCTC
AACTGCGATATTTCTTGCGTCAATGTCAAAGCCACAACCACAGAAAAATTAGGTTTTACC
GGACGTGGCGAAGGCATTGCTTGTGAAGCGGTGGCGTTATTAATTAAACCAGCATTATGC
AGTAGTTACAGAAATATTTAATTTCTTTCGTAGCATCAGTGTTCAAACCATATTTCATAA
AGAGAGTGTAGTAATGCTATTCAAAACACCTTTGTTACAAAAGGCTGTTAATAACATTGA
AAAATTAAGGTAGAGTTTGCTCAACAATTTTTTTCTTTTAATTTGCTTTCCATTGGTTGA
TACAAAATTGTGGTAAACTATCGCCATTTTTTAGTTACTTAAAAATACTATGCCAACTGT
CAATCAATCCTCTCTTGTGTCTTATAGTGCTGAACAGATGTATCGTCTAGTCAATGACTA
TGAAAAATATCCGCAATTTTTATCAGGCTGTGTTGAGGCAACGACCTTAAGTTTAGGCGA
CAATGAACTCAATGCAGAATTAGTCATTCAAAAATTGGGGATTAGCCAACGTTTTAGCAC
CCATAATACGATGATACCAAATGAAAAAATCACAATGGAATTATTAAATGGGCCGTTCAA
GTATTTACATGGAGCTTGGACTTTTCAGTCGTTTGATGAACAGAGTTGCAAAATCAGCCT
AAATTTAGAATTTGAATTTTCAAGCCCGATGATTGGTATAGTGTTTGGCAAAATTTTCAA
TGAATTAACGCTCAAAATGGTGAATGCGTTTAAACAGCGAGCAAGAGAGGTGTATGGTGT
CTGATGCGCAAAAAATCGTAGTGGAAGTAGTTTACGCTTATCCTGAAAAATATTTTTATA
AGAAAATGGAATTAGACAATCCACTTTCCATTCAAAATGTGATTTTGCAATCGGGCGTAT
TGCAAAAACATACGGAAATTGACTTACGAGAAAATAAAGTGGGTGTTTTTAGTCGTCCTG
CGAAATTAACGGATATGGTGGAAAATGGCGATCGCATTGAGATCTACCGCCCGTTAATCG
CCGATCCTAAAGAGATTAGACGTAAACGAGCGGAAGAGCAGAAGAAGTAACCTATAAGGG
TTATTTCACAATTTTGAATTTCTGTGTTGGGAATATTGTATCATTAATTTGTAGATCTAA
TGTATAGTCGCCAATTGGATCCGTGTTATCAAATTTCCAACAACGACGAATGAATTCGTT
ATTTACACTTTTCATTTGGCTTGTAATAGTATGCATTTTTCCATCTTTTGTTGATACTAC
ATTATCGCCTTGCCCCCCCATCATTGTAGATTTTGCTGGGCTATTAAATATTTCAGTCGT
TTTATTTTGAGCAGTAAAAGGTACATTGATTACTTCCCAGCATAATTGAATTTTTTTATT
ACTGATAGAGTATGTTGTGCTATTTAGTGACTTAGGGACTTCCCCACTAAAGTCAATTGT
AGTGAGCACCATCATAGGGGGCTCTGGGGCAATCTTTACTGTTGCAGCAAATCCCATTGT
AGATGGTAGAAGCAGACTAGTTATAGTAATAAGATATTTTTTCATCTATTTTTCCTCTGA
TTTTTGATGGGTATCACGCAGTTGTTGAGCGACAATCGAAATTGCTTCACCGCTACTGAT
ACCTTGTTGCATAAGTTGTTGAATTTGTTCAACGGCTTGTTGTTGCTGTTCGTGAGTTAA
ACTCAGTAGAGCATTATCCATTGTGAACCTCGTTAAGTCTAATAAAATTCAGTAAAGTTC
CAACCAAATTGCGTAAAAAGCGTTTTCCACTGTTCGTCAAGCGGTGCTTTTATCTCAATT
TTTTGCAAGGTTTTCGGGTGAATAAATTGCAAACTATTGGAATGGAGCATTAGTCTATCA
CAACCTGTGTTAGCTGTTAATGCTCGGTTTTGATGTAGGTCACCGTAATTGGTGTCGCCC
ATAATTGGATGAAACAGATGTTTCAAATGGCGACGAAGCTGATGTTTCCTTCCTGTTTTG
GGATAGAGTTGCACCAGACTATAACGTGCGGTTGCAAATTTTCCTGCAGGGTAGGGCATT
TCAATGGTAGCAATGTTTCGATAATCGGTAATCGCTTCTTGTGCCTCTTTTTCTTGGGAA
AATTTATCCGCAATTTTGTCGAGTTGCACTTTAAGAGGATAATCAATCCTCCCTTCCCCT
TGTAGATAACCTCGAACAACGGCTAAATAGCTTTTTTGTATTTGATGTTGTTCAAAAAGT
TGGCTCATAGTCCGTGCCATTTCGCTATTTAAAGCAAAAAGAAGCACGCCAGAAGTCGGT
CGATCTAAACGATGGATCGGAAAAACGTGTTGCCTGATTTGATTTCGCAAGGTTTGCATT
GCAAAAACTGTTTCGTGTTTATCAAGCCAACTTCGATGAACCAACATTCCTGCAGGTTTG
TTTATCGCAATAAGTTCATCATCTTGATAGATAATCTCTAATTTCATTCGCTTTTCAACA
AGGTTTCAAGTTTAACGAGGGGAGCGTTTAAGGCTTGGAGATAATCTAAATCTTTCAAGG
CTTCTTCTAGATAAGGCGAAATAGCAAAATTGCGTGGCAATTCGGCATTGGCTTCTAATA
GGGCGTGCATTCGTGGTAAGAATATCCATTGTAACCATTGGGTTGCTGAGAGTGTGCTAA
CACAAAAAGGTTCATCATTGGCTAAGGCTTCTGCGGAAGGCGGAGTTGCTTCCCAGAGAT
TATGTACTCGCAAAGCAATTTCGAGATCGGTTAGGTGTTGTTTTACTTGGGTTTTCATTG
TTATTTTATATGATTAAGAATTCATTGATTATGTTCTATCTACACTATTGTGTATCGAGA
TATTTTTCCCTGCTGTTGACTTAACAGCTGCTCTGCCCCGTCTTTATCTAGATCTGCCAA
GATCATCATAATCGCCAATTTCGCATTATTCTCAGCTAAGACTAACGTGGTTTCTGCAAT
TTCACGGGAGCATTCAGTCGCTTGCATAACAATCCGAATAGCACGGGCGACAAGTTTTTG
ATTGCTTGCCTGCACATCAACCATCAAGTTTTGATAGCATTTGCCGATTAAGATCATACT
TGCCGTAGTAAGCATATTTAACACTAATTTTTGTGCTGTTCCTGATTTCATTCGGCTCGA
CCCTGTCAACACTTCTGCCCCAACGACGGTATCAATTACAATGTCGGCAATTTGGCTCAT
TGCAGAATTAGGGTTGCTGGCAATCGACACTGTCGTTGCACCAAGCTGTTTAGCGTATGC
TAACGCGCCTAACACATAAGGCGTTCTGCCACTGGCGGCAATGCCGACTAAGACATCTTT
TTGGCTAAATTCGACTGCTTGCAGATCCTGTTTACCCGCTTCTTTGTTATCTTCCGCCCC
TTCGATTGGGTGTCGCAAGGCATGCTCGCCCCCAGCAATAATGCCTTTGACCATTTCAGG
CGATACCCCGAACGTTGGCGGACATTCGGACGCATCTAGCACGCCAAGTCGTCCGCTTGT
GCCAGCGCCGATATAGACTAGCCGCCCGCCTTGCTGAAAAGCTTCGACAATTTTCTCAAC
GGCTTGAGCAATCTGAGGCAATACTTTTTCAATTACCAGTGGCACCTGTTTATCTTCGTT
GTTGATGATTTGTACAATTTCATAGGCAGAAAGTGTATCAATCTGCATACTGTTTGGATT
ACGCTGTTCGGTAATTAATTGCCCTAAGGTTTTTAGAAGATCTTGTTCTGCCATTTTTGT
TCCTTTTATATATTGGGAAAAATTGCCCCTAAACTGACCTCCTGTGTCGCCCCTGTGACG
CTAGGCAAATTCGCAGGCAGATTGTGTATCCGTTGATACGCAAGCCACGCAAACGCCGCT
GCTTCCACATAATCGACATCTAAGCCATATTCCGTTGTAGTGGAGACCTGCCAATCTATT
AAATGGGTTTGTAGCCGTTCCATTATCAATGGATTTTTCGCTCCGCCGCCGCATACCAAT
AATACGCTATGGTAAGCGTTCGGGTTTTCAATTTGCCGTAAGGCTTGCACTATGCTTTGT
ACGGTAAATTCAACCAGCGTTGCCTGCACATCTTCAGCGGGAAGCGGTTCAATTTGGGTT
AATTTATGTTCCAACCATTCCAAGTTAAACAGCTCTCGCCCTGTGCTTTTCGGCGGTGGT
AGTTGGAAAAAGGGTTCATCTAACAACAATGCAAGTAAAGCGGAATGAATTTTCCCTGTC
CTTGCCCATTCGCCGTTCGCATCATACCGCTTGCCGAGATGTTTTTCGATCCAAATATCT
AACAGTGTGTTGCCTGCCCCGACATCATAGCCGATAGTCTGCTGGTTAGGGTTAAGCACG
GAAATATTGCTGATCCCGCCGATATTTAGCACAACGGTTAGACGTTCAGGGGAACTAAAC
ACCGCTTGATGAAAAGCGGGAACCAGCGGCGCACCTTGTCCGCCAAAAGCCATATCCCGA
CGGCGAAAATCACCGACAGTAGTTATACCTGTTCTAGCCGCCAATAAATTCATATCGCCA
ATTTGCATTGTAAAAGGATATTGCCCTTTTGGTGAATGCCAAACGGTTTGCCCGTGACAG
CCCACCGCCACAATATCATCTGCATTAAGTTGATGTTTTGCTAAAAACCGCTGAATACTG
TCGGCATAGAGCAAGGCTAATTGGTGATCGAGTTCGCCTAATGTTTGTAGGCTTGTTTCC
CCTTTTTTGACTAATTGCGACAGCGCAACACGAAGTGTGTCGGGCATTGGGGTAAAGTCG
GCAGCAATTAATTTAGGCGTTTGGCTAAAATTGACTAACGCCAAATCTACGCCATCAAGG
CTCGTGCCAGACATTACGCCGAGGCAATTTTGAGAAACCATAGGTAATTATAAAAATAAA
ATACTGCTTTCAGCTCAATAATGGAGGATAAAAATTCATGTACTTATGTTTGAGTTCTGA
TAGCCAATAGACGTTAGACACGATTGTTAAATTGCTATGAGATAATACTATGTTGTTTTG
CTCTAATTTTCGTATCACTGTGCAGTGGCGTTATCTAGAGCAATATTGCTCACTAAGCCT
TTATTATCAAAGTAAACAAAGATAGTTCTTTGGATAGGATCTTCATAGCCTTTACGCAAA
ATGAACACATAATCCCAACGATCTTGAGCAAAGGAATCTCGTAGCATAGGTGTTCCAAGC
AGATATTGAACCTGCTCTTTATTCATACCAACTTGCAGTTGATCGATTTTTTCTTGCTCT
AAATAGTTGCCTTGCGGCACATCAATACGATAAACGACTTTTTTTACCGTAGAACAAGCT
GTTACACCTAAAGCAAGTAATAATACAGCAACAAGCGATTTCATTTTCATAGCGATAACC
TTCCTCTTAAAATTTTTGGCGATTATACCGAAATCGCCGATAAAATGTCATTATTTATTA
CGTTCTAATTGATCTCGTAAATTCGCAGGTAATCCTTTGATTGTCAAAGTATCATTTAGT
TCATCCCAAATAATACGTTGGGATAATAATTCCGCATCAAAACTGATCGTCACCCCTTTT
CCTGAACCTGAGTATTTGGTTAAGGTTTTTAACGCATTACGCACAGGTGGAATAGTTTCT
TCTAAGCCATATTCTTGTTGCTCGGCAAAGTCAGCAAAATCAATCTCTTTTAAGGTTGGC
ATTGAAGCTGATAATTCACTGATCGCAATTTCTTCCCCACTGTTGATTTGCCCTTTACAG
TACTCAAACACCTGTTTTTTAACCGCTTGAGTTTGGTTACTATCTAACTCGCCTTGTTCA
CAATAATCACTCACCGCTTGAAGCAACGTTTGATTTTGCACTTGCGGATTTAACCCTTCT
TCAGCCCCTAAAAAGTCCATAAAGAAGTCGGCAACTTTACGCCCAACACGCCCTTTAATA
AAGGTCAAATAGCGGTTAGATTGTGCATTGTGTTTTAGTTCAGTAAGGTTGATACGGCAA
GCAATATCATATTGTGTAATATCGAGATATTCCGTGCGTTTCACTTCCAGTTTATCATCA
ACCAACATAGACGCACGGCTATCAATTAATGCAATAAAGAGATATTCCGTCGCTAAAAAG
GTATAACGGCAAAGGATAAAAGTTCCGCCTGAAGCAAAAGGATATTTGACTAATTCTGTC
GCTAACATTTTGGCACAACTGTGGCTAAAAGGCAGAAATTCGCTTTCGCCTTCTAACAAG
CGGTTTAATTGTTGTGCAAAAATGGATTCCGATTGAAATATGCCATAGGCTTTCGCTTTA
TTTTGATAGGCTTGATGTAGTTGCAACATCATCTGCTCAACTTCAGGGCTGATCGCAAGC
AGATCTTCACGTAAAACAGTATGAAGCTCAGCAGTTTCCCCTGCGGTTTGTTGAAGTTGG
TGTAAAACAATTTCGGTAACGTTAATGCTCATAAATTATTCTCGATTATAGGTAAAAAGT
TAAAGTCCTTTGATTGTATCAAAGAGTAGAATTAAGGTTAATGGCATATTTTCCAATGGA
ATAGCACCATAAGATTGATACCAACGAGAAATGTCTTCATCTTTTGCTTCAATGAGAAGC
CCAATTCCCCCGACTTGTTCGGCAACGATGGCACAGCGTTTGAGAGCTTTAACTAACAGC
ATTCCGCCAATGCCTTGTTTTTGATAGCGAATATCCACTGCAAGTCTTGCTAATGTAAAG
AGCGGAATAGGGTAGTAGCCAAAACGTTTTTTGCATAGTTCGGGTAAGTGTTGCTGGTCT
AATGCACTTAAGGTGATTGTATAAAATCCGATAATCTGTTGACTGTCTAAGTGTCGGCTA
ATGTAAGTTTTTGATGTCCCTTTTTCGTGAGATTGCCGAGCGTATTGTTTAAAAAATCGG
TTCATCTCTAGATTTCCGCAATCAAAGGCTTCACGTTGATGATGCTTCGTTAAAGGCTCT
TCAATAAACTTACTCTTCATGATAGCTTTCCTTTGCTAATTTCGCCGCTTGTTGTAGTTT
TGTATTAGCTTTCGGCGGATTATCAAGCAATTCCATAATCAACGAGAGATCTTGCGGTGA
AAATTGCCGATTATCATACTGCTGAATAATTTCTCTGGCACTAGGCAAAATGCGTTGTAA
TACAAATTCTGTAATATTCGTATGGGTGAGTGCAACGGCTCTAATTAAAGTCTGCTTGTC
TTCCGTACTAATGCGAATAGACATTCTATCGTTAAGGGCATTTGCAATTTGTGGCATAAT
AAATATCCTATTTGTACAGATTAAAGTAGTACGAATTTTAAGTGAAACAGTGGTAATCTT
CAATAAAAATCACCTTTACAAACCACAAAAAAACTTTCAAACTCTCAATGTTGAATTTAA
TTTATTTCACTAGGAGATTTTTATGACAACTGTTATTCATACTGAAAATGCCCCAAAAGC
AATCGGACCTTATGTACAAGCGGTTGATTTAGGCAATTTAGTGCTAACATCAGGGCAAAT
TCCGGTTAATCCAAAAACAGGCGAAGTCCCTGCGGATATTAAAGCCCAAGCTCGCCAATC
CCTTGAAAATGTGAAAGCAATCATTGAACAAGCGGGTTTATCTGTGGCAGATATTGTAAA
AACCACTGTATTTGTGAAAGATCTCAATGACTTTGCCACAGTAAATGCCGAATATGAAGC
CTTTTTCCGTGAAAACAATCACCCAAATTTCCCTGCTCGCTCTTGTGTTGAAGTTGCTCG
TTTACCAAAAGATGTTGGCATTGAGATTGAAGCGATTGCCGTGAGAAAATAAACAATGAA
AAAAATTCTGCCAACTTGGTCTGTTCCTGATTTCGTTCACGCATTCACTACCACTCGAGA
AGGTGGGGTAAGCCAAGCTCCCTTTGATAGCTTGAATTTAGGTGATCACGTTACTGATGA
TCCACAATCAGTGCAAACTAACCGTGAGATCTTGCAAGAACAAGGGAATTTGCCACATTT
TCCGCTCTATTTAACGCAAACCCATAGCACAAGGGTGCTACGTCTGCCCTATGAACAAAA
CGACATTGAAGCAGACGCAGTTTATACCAATCAAGCAAACCAAGTCTGTTTAGTGATGAC
AGCGGATTGTTTACCAGTGCTTTTTTGCAGTAAAGATGGCAAAGAGATTGCGGCGGCTCA
CGCAGGTTGGCGTGGCTTATGCGATGGTGTGCTTGAAGCCACAGTGGCAGAATTTAAATG
TGAGCCAGAGAATATTTGTGTCTGGCTTGGTCCTGCAATCGGTCCAACCGCATTCCAAGT
TGGCGAAGATGTAATAGAACAATTTTGTGCTTTCGATCCCCGAGCGAGAGAAGCCTTTGT
GGCAGATGAATATATAAGCGGTAAGTTCCTTGGCAATCTTTACCAAATAGCTCACCAACG
CTTAAATAAACTGGGGATTACGGAAATTGCAGGGGGGGATTATTGTACCTATTGCGATGC
AGAACAATTTTTCTCTTACCGTAGAGATAAAATTACAGGACGAATGGCAACGCTGATTTG
GCGTAGTGAATAATTAAGACTTAAACAGTATATATCTTTTCTTTTTTACAAATTGGTTCA
GAGGTGTTCCGCCTAGATGAAATGGTGGTACATTACTTAAAATATATGGTGGATTTTATC
TCTCTATTTTATCGTAATATATTGATTTAGTTGGTAGGGGACTTCCACATAATTCTCCTG
TATTTAAATGAAACAAACTTATATTTATTTACAAACCGATCTTCTCATTGTCGGTGGTGG
TATCGCAGGGCTTGCGTGCTGTGCTGAAGCTAAGGCTCAGGGTATTCAAGCGACATTAAT
TACCAAAGCCCCTATCGGCAGTGGTGCAAGTTTTTTTCCGTTAAAAGCAACACTTGGTAT
TCAAGTAACCGGCGAGCAACAGGATAAAGCACATTTTCAAGAAGATATTGAGCGTGTTGC
ACAGGGAATGAATAACCCGAAAATTGTGCAAGCCTATATTGAAGATTCGCCACAGGCGAT
TGAGCTATTAGAACGTATTGGCTTTAAACCTTGGAAACGGAATGACAATCGCCCCGCTTG
CTTTGCGAAATATCCACGCCCGATTTATTTGATTAATCAGTGGCGAGAAGCAGCGGAAAG
AGCAAGGCAGATTATCAAAGAACAGGGGACGACGGTCTATGAAGATGCAACGCTGTTACA
TATTGTCAGCGATAATCAGCAAGTTCAAGGAGCGTTGTTTTCCTATAAAACAAGCGGTGA
GATCCGCTATGTGCTTTGCAAAACCAGCCAAATTATTTTGGCAACAGGGGGAATTGCAGG
GTTGTATAAAGATAACCTCTATCCAGCCGATGTGATTGGTTCAACCCACGCCATTGCTGA
ACGAGCAGGGGCAAGGCTGACTAACTTAGAATTTATTCAGTTTATCCCTGCTTTTGTTGA
GCCTAAATACAAGGTGCTGTTTGGAGAGCATACCTTAAAATATGTCAGTAAAGTGACTGA
CAGCCAAGGGCGAGATCTGTTTCCACACCTTTCACCACAGCAGTTTCAACAGATGATGAC
CGCTCGCAGTGATTATGCCCCTTTTAGCATTGATTTCCCCTGCGTTGAGTTTGATTTGGT
GATGATGAAGCACTTGCTCGAACACCCAGAAGAAAAAGGCATCTATCTGCACTATTCCCC
TGAGCTGTATCAAGATCAAACGGAATTTTACACCGTGTATTTAAGCTGGTTAGAGAAAGA
AGTCGGGATTAACCTTGTACGAGATAGAGTGGCGATTACCCCATTTGCTCACAGTTGTAA
TGGTGGTATTGTAATTGATGAATTTTCCGAAAGTGAGGTGAAAGGGCTTTTTGCGGTGGG
CGAAGTTTCTTCTTGTATTGAAGGGGCGAACCGTTTAGGTGGCAATTCTGTCGGAGGTAG
TTTGGTTTTTGCTAAACGAGCAATCCAACGGATTTTGCAAAATTTAGCGGAAAACCGACC
GCTTTCCAACGATATAGCGTGTGAACGTAACATTGAGCAGTTTTTCCAGTCGTTAGCAAA
TCCAAAGGGTGATAAAATGCTGACGGCAAGTGAGGTGTTAAGCACCATTCGCTCTCAGAT
GGCGACATATGCTAATGTTTATCGAACAGAAGCGAATTTGCTTCAATTATTGAACTGCTT
GACGCAGTTAGAGCAACGTTATTGCCCTCTTGAATATCAAGCCTATCAAGGTATTGAAAT
TTACCACGCTCTCAAAGCCGCACAAAGTGTGGTAAAGGCGATGCTGAGTAGGAAAGTGAG
TTTAGGGGCGCATTATATTGTTTGATGTATGCTATTTTTTTCAATAAGTGTTGAAAAATG
GACTACGCAAACGTTTTCTTTTTTTGTAGAATAGTTTCCGTTTTGCCGAAAGGCAATATT
GAGGTATTTATGGTTGATGCGATTATTATCGGAATTATCGTTTTTTCTTTATTAGTCAGT
GTATGGCGAGGCTTTGTTAGTGAAGTCTTTGCGCTTGTGGGGTGGATAGCAGCTTTTTTG
GTTTCTAGCCATTTTTATCCTTATTTAAGTAATTACTTATTACAAATCAACTCTGTCTAT
ATCCAAAATTCCGAATATTTGCGTAATGGTATTGCGATTGCGATTTTATTTATTGCCGTA
CTCATCATCAGTGCGGTGATTAACGCACTACTCAGCCAACTTGTTGATAAAACAGGTTTA
AGTGGTACAGACCGTGTACTTGGTGCTGGTTTTGGTATATTAAGAGGCATTTTTATTGTC
GCAGCGATACTCTTTTTCCTTGATACCTTTACGGCATTTAGCCAAAGCGAATTATGGAAG
GAATCACAACTTATTCCACACTTTGATTTCATTGTGAAGTGGTTCTTTGAACAGTTACAA
GCAAATTCCAGTTTTTTAAAATCTAGCTAATTTAAGAGGTAATTATGTGCGGCATTGTTG
GGATTATCGGTCAAACCCCTGTAAATCAGGCGTTATATGACGGACTTACGTTATTACAAC
ATAGGGGGCAAGATGCGGCAGGGATTGTCACTATTGACGATGAAAACCGCTTCCGCCTGC
GTAAAGCAAATGGCTTAGTCAGTGATGTGTTTCGTCAAGAACATATGTTACGTTTGCAGG
GAAATGTTGGTATAGGACACGTCCGTTATCCAACTGCAGGTAGCTCAAGTGTATCCGAAG
CACAACCGTTTTATGTAAATTCCCCTTATGGTTTAACCCTAGTACATAACGGCAATCTCA
CCAACAATGCAGAGTTAAAACGCCTACTGTTCAACCTAGCCAAACGCCACGTTAATACAA
ACTCAGATTCAGAATCTTTACTCAATATATTTGCTTACTATCTCGATCAATATCCACACG
AACTCCTAACGCCTGAAAATATTTTTGAAAGCGTTCGCAAAACTAACCAAGTGATTCGTG
GGGCTTATGTTTGTTTATCAATGATTATCGGACACGGAATGGTGGCATTTCGCGATCCAC
TCGGTATCCGACCGCTTGTACTTGGCAAACGAGAAATTGACGGCAAAACAGAATATATGT
TCGCATCAGAAAGTGTTGCACTTGATGTTGTAGGCTTTGAATATGTTCGAGATATACAAG
CAGGCGAAGCCATTTATATTACCTTTGATGGACAATTCTACTCAGCAATTTGTGCCGATA
ATCCGAAATTAAACCCTTGTATCTTTGAATATGTCTATTTCGCACGTCCAGATTCTGTTA
TTGATGGCGTATCTGTTTACTCAGCAAGAGTACATATGGGGAAATTCTTAGGCGAAAAAA
TTGCGAAAGAGTGGACAGATATTCTGGCGGATATTGATGTGGTTATCCCGATTCCTGAAA
CTTCTACCGATATTGCCTTACAAATTGCAACAGTACTGAAAAAAACTTATCGCCAAGGGT
TTGTGAAAAATCGCTACGTTGCTCGAACCTTTATTATGCCAGGGCAGGCACAACGAAAAA
ATTCAGTCCGTCGCAAGTTGAATGCCATTGCCTCTGAATTTAAAGGAAAAAATGTATTAC
TTGTTGATGATTCAATTGTTCGTGGCACTACCTCAGAGCAGATTGTTGAAATGGCTCGAC
AAGCGGGGGCAAATAAAGTCTATTTTGCCTCAGCTGCCCCTGAAGTACGTTATCCAAATG
TATATGGTATTGATATGCCAACCTGTGAAGAACTGGTTGCTTATAATCGTAGCGTGGAAC
AAGTTGCTGAAATGATTGGTGTAGATCGCCTGATTTTCCAAGACTTATCGGCGCTCTTTA
AGTCTGTTCAGTTAGAAAATCCAGATATTCACAACTTTGACGCTTCTGTTTTCACTGGGG
AATATATAACAGGCGATGTGAGTTGCGAATACTTAAATGCGATAGCTCAAGCGCGCAATG
ATAAAGCCAAAACCGCCCAAGCGAAGCAGGCAGGTAATTTGGAAATTCATAATGAATAAT
CAAGAATGAGGCATAGTAGACAAAAGTGTTGGTTTTAATTATTTCCCCTAATTATTAGGC
GGCATAGTAGACTAAATGCCTTTAGTATTTGACGACTAAAGGCATTTTTCGTAGGGAAGT
TAATTATGATTATTCATCTTTATCGATTCGGCTAAACACCGCACTTTGCTGATTTTTATA
TTTTGCATCTTTACGAGCATTATATGGATGTTCTGCGTAACCACTTAAAATTTCAAAGCT
CAATGCACCAATTGCCATATTAGGACGTAATGCAAGCGGTAACTTTCCCGCATTAAAAAA
CTCAAGTACGATTTTGCCTTCCCAACCTGGATCGATACGATGGGCAGTAACGTGTACCAT
TAACCCAAGTCGAGCCAAAGAAGAACGACCATCAAGCCAGCCGACTATGTTGGCAGGTAG
TTTCACTGATTCAAGCGTTGTTGCTAAAGCCAGTTCCCCAGGGTGTAGGAAAAAGGCTTC
ATCATCGGCAATCAGGATTTCATCACTCATTACACGATTAAGCTGTGCCGTCATTTCTTC
ACGTGGGCCGCTTAAATCAATATAAGGCGTTGAATGTTCACGAAACACACGGAAAGAATT
ACCTAAACGGACATCAATCGTCGCTCCACTGATTTTTTCATTTGATGGGCGAGGCGTTAG
GCTGATAATCCCTTCATCAAGATAACGTTCAATATCTTTGTCACATAAACGCATAATTCC
CCCTAATATATTAACTATGTCCTAATAGCTGTTTAATTTGTGCTTTCAAGATATTAATCG
CAATACGGTTTTTACCGCCTTTTGGAATAATAATATCCGCATACTGTTTAGATGGTTCAA
CAAATTGTAAGAACATCGGGCGAACCGTTTTACGATACTGATTTACGATAGATTCCATTG
TTCTGCCACGCTCCTCCATATCACGCTGTAAACGACGGATAAAACAGATATCTAAAGGGG
CATCAACGAAAATAGACACATTAATTTCATCACGAATTTTTTCATCAGTAAGTAATAAAA
TACCTTCAAGAATGATGATTTTTTTAGGAGTGAAGTGGGTTACGGTTTTTTTGCGATTAT
GTTCTGCATAATCATATTCTGGAATATCAACAGCTTGCCCTTGTTTGAGGCTTTTAAGAT
GGGTAACTAACAGTTCGTGATCCATTGAGTTTGGGTGGTCGTAATTGGTTTTTACCCGTT
CTTCCATTGCAAGATGGCTTTGATCTCGGTAATAAGCGTCTTCAGAAATAATACCAATAT
CATCTTGCCCCAATTCCGCTTGCAATTCTTTGTAAATAGTCGAAGCAATAAGACTTTTAC
CAGAAGCTGAAGCCCCTGCAATTGCAATAACAATACAAGATTCGTTTTGAGTGGTGTTTG
ACATAATTAAATCCTTGAGCATACAACTGGATAATTTAGGGAATTATATCGCAAAATCCG
TAATCTTTTGAAGATAATTACCGAATTTTGGAGCCTGTACTAATTTTAGTAGTATTCATG
CTTCATGTCAGTTCAGTATTCATTTAAACAAATGTATAGTAAACATGAATTACATCTAAT
TAAATGTAGGTTTACAATCTTCTTGCTTGCCAAAAACTTCTAGACCAATAAGGTGAATTA
ATATCTGAATAAATTACCCCACCTTTTGTTGAAGCGTGAAGAAACTGCCCATTTTTGACG
TAAATGCCAACATGTCTGCCATTTGGCCCACGACCAGTTTTAAAAAAGACAAGATCACCC
GTACGTAATTCACTCTTTGAGATTTGTATGCCTGCTTTTGCTTGATCTACTGTTATTCGA
GGTAAATCAATACCAAATAACTCTCGGAAAGTAAGTTGCACAAAACCAGAGCAATCAATA
CCGCTTTTTGTTGTACCGCCTAGACGGTAGCGTGTACCTTTCCACTCTCTTTGATGTTCG
CTTAAACTGCTAATCACAAAAATGGAGTCTGAAAGCTGCCCTTTATGTTTATTTCCGCTT
TTATCTTGAACCGTAGTGATTTTTGATACACAAGCGGACAATAAAAATGCACAAAACAGC
ATTGTGCATAAAGAAAAATGCTTTTTTATTAACTGAGAAAACATTGCGATCCTTAAAAAT
ATTCTGCGAAATACAGGATTTCGCAGAATAATCATTTAGGCTTTTACCTTCGCATTTTCG
ACACGTTCACGCAATTTTTGTCCCGCTTTAAAAACCACAACTCGGCGAGCAGAAACTGCA
ACATCTTCGCCAGTTTTAGGATTACGACCTGGGCGAGCTTTTTTATCACGAACCGTAAAA
TTGCCAAAGCCTGACAGTTTTACCTCTTCACCGTTCTCTAACGAGCGACGAATTTCTTCA
AAAAAGTCCTCAACAAATTGTTTTGCGATACGTTTATCTAAACCACATCTTTCGACAAGG
TTTTCTGCGATTTCAATTTTGGTAAGTGCCATAATTTATCCTTAAAATCTAATCTCTTAG
ATAAGCATTAAAACGTTGTGCAAGTGTTTCGAGAACAGCTTGAAACACCGCATTAATTTC
TTCCTCTTCAAGGGTTTTTTCAGTGTCTTGAATTGTTAAGCTGATCGCCAAACTTTTCTT
ACCTTCAGGTAAATTTGTGCCTTGGTAAACATCAAATAAATTCACTGCCACAAGTTTAGC
GCCACCTGCTTGTCGAGCCACATCAAGTAGATCACCTGCAGGTACATTGCTATCCACAAC
CACGGCAATATCACGTTTATTTGCAGGGAAACGTGAAATTTCTTTTGCATTTGGTACTGA
ACGCTCTGCAATTGCAGACCATAATAATTCAAAGGCAACAGGTTTACCTGACAATCCAAG
TTTTTGAACAACTTTAGGGTGAATTGTGCCGATATAGCCGATCTCTTGATCGTCGAGTAA
AATAGCAGCAGATTGTCCAGGGTGGAACGCAGGATATGATTTTGCAACAAAACGCAAACG
ATTGCTAGCATTTGTTAGTGATAAAACACGTTCTAAATCCCCTTTTAGATCAAAGAAATC
GACGTTTTCTGCTTTATGTTCCCAATGTGCTGGACGTTTATCCCCTACAATCACTGCACC
TAATACAAATTCTTGGCGTATGCCATTTTCTGCATTGGTATCAGGAATAAAGCGTAAACC
ACTTTCAAAAATACGCACTCGATTTTGCTGGCGATTTTGGTTATAAGCAACGGTTTCAAG
TAAGCCTGTTAAAAGCGACACACGCATTGCCGACATTTCACTTGAAATTGGATTTGGCAG
AATTAACGCTTCTTGGCTTGGGTGTAGCAGTTCTTGTACTTTTGGATCAACGAAGCTATA
AGTAATCACTTCTTGATAATCGCTATCCACCAAAGCCGTTCTCACACGAATAGCTTCTAA
AAGCTTCTCTGGGAAACCTTTCATCTGTAAATGAGCAAGCGGTGCGTGATTTGGAATGCT
GTTATAGCCGTAAATACGAGCCACTTCTTCCACAAGATCTTCTTCGATCTCAATATCAAA
ACGCCAGCTTGGTGATTGAACTGTCCAGCTCTCGTCTGCATAGCTTGGGTTTAAGCCTAA
GCGAGCTAAAATATCAGTTACGGCTTCTGTTTCAATATGATGACCGAGTAAGCTATCTAA
TTTACTACGACGTAAAACCACTTGTTTTGACGTTGGTAAATGAGCTGAACTTACCGCTTC
TACGATTTCACCAGCTTCACCGCCACAAATTTCAAGCAGTAACGCTGTCGCTCTTTCCAT
TGCTTTACGCGTTAATTCTGGATCAACGCCACGTTCAAAACGATGAGATGCGTCTGTGTG
TAAGCCATATTGTCTTGCACGACCTGTAATTGCAAGCGGTGCGAAGAATGCAGCTTCTAA
CACCACATCTTTGGTTTCGGCACTTACGCCACTCGCTTCACCACCAAAAATACCAGCCAT
TGCAAGCGGTCCGTTTTGGTCTGCAATTAGCAAAGTATTTGGCTGAAGTTTTGCTGTCGT
GCCATCAAGCAATACGAGTTCTTCCCCCTCTTTTGCCATACGCACTTGAATTGCACCATT
GATTTTTGCTGCATCAAAAGCGTGCATTGGCTGACCAAGTTCCAGTAAGCTCAGATTGGT
AATATCCACAATCGGATCGATAGAACGGATGCCACAACGGCGTAATTTTTCTTGCAACCA
TAATGGTGACTGTGCTTTGACATTCACATTTTTCACCACACGACCTAAATAGCGTGGACA
AGCTTCAGGGGCTTGAAGTTCAATCGTCACTTTATCTGTAATAGTTGCAGGCACAGCTTG
AATTTCAGGTGCATTCACCGCTAATTGATTAACAACCCCAACTTCACGCGCAATTCCTGC
AATGCTTAAACAGTCCGCACGGTTAGGCGTTAAACTAATTTCAATGGCTCTGTCATTTAA
TTTGAGATAGTCACGGAAATCAATACCGACTGGAGCATCTGCTGGCAACTCAATAATACC
GCTATGATCTTCTTTAATTCCTAATTCTGAGAATGAGCAAAGCATTCCCTCTGACGGCTG
ACCACGCAATTTAGTTTTCTTAATTTTAAAATCACCTGGTAACACCGCCCCATCTGTTGC
ACAAGCCACTTTCAAACCTTGACGGCAGTTTGGTGCGCCACAAACGATATCTAATAAACG
TTCGCCACCCACATTCACTTTGGTGACACGCAATTTATCGGCATCAGGGTGCTGAGCGCA
CTCAACCACTTCGCCGATCACAACACCGTTAAATTCACCTGCAACCGCTTCAACGGCATC
AACTTCTAAACCTAACATAGTAATTTGGTCACATAGCTGTTCGGTGGTAATCGCTGGATT
AACCCACTCACGCAACCAACTTTCGCTGAATTTCATTATTTCTATCCTATATTTGTAACG
TTTTCTACAAATTTTACCGCTTGTTATGATAGACACACGCAGTGTGTCCCTACAAGAGAA
AATAAGCCATTAATATAGTAGGGACACACTGCGTGTGTCCGCAAACTGCATATATCCGCA
AAATGATTAGATTACTTAAACTGCTTTAAGAAACGCAGATCATTTTCAAAGAATGAACGT
AAATCGGTCACGTTATAACGCAACATCGTCAAACGCTCAACGCCCATTCCCACCGCAAAA
CCAGTGTATTCATCAGGATCAATGCCCACATTGCGAAGTACATTCGGGTGAACCATTCCG
CAACCTAACACTTCAAGCCATTTACCGTTTTTACCCATTACGTCCACCTCTGCCGACGGC
TCTGTAAATGGGAAATAAGACGGACGGAAACGTACTTGCAGATCTTCTTCAAAGAAAGCT
CTTAAGAAATCGTGCAATAAGCCTTTTAACTCAGTAAAGTTCGCTTTTTTATCTACATAA
AGCAGTTCAATTTGATGGAACATCGGCGTATGGGTTTGATCGTAGTCGTTACGATAAACA
CGCCCTGGTGCCATAATGCGAATAGGCGGTTGCATTTTTTCCATAGTACGAATTTGAACG
CCTGATGTTTGTGTACGCAACAAACGCTCTGCATCAAACCAGAAAGTATCGTGATCTGCA
CGAGCAGGGTGATGTGCAGGGATATTTAACGCATCAAAGTTATAATAATCCGTTTCAATT
TCAGGACCTTTCTCTACACTAAAGCCAAGTTCTGAGAAGAATTTCACCACACGTTCAATT
GTAATCGACACAGGGTGCAAACCACCTAACTCTGTTTTACGACCAGGTAAGCTCACATCA
ATACTCTCACTGGCTAATTTAGCATTGAGCTCTTCTGTTTCTAACTGCTCTTTTTTCCCA
TTTAACGCATCTTGTGCTTTCTGTTTTGCTTCATTAATTTTTGCACCCACCGCAGGACGT
TCATCTGCTGGCACATCACGCAAGCCTTGCATTAACAAGGTAAAATGACCTTTCTTACCA
AAATATTCAACACGCAATGCTTCAAGACTTGCAACATCACTGACTTTTTCAACCGCTTGC
AACGCTTCAGCAACGATATTTTCTAGGTTTTGCATACCTACCCTCTAATCAATTTCAACA
TAAATAAACTGAATGCCTCATTCATAGGCAAAACGCCTTGAATAATAATACTTCTAAGCG
ATATTGTAAATTTAAAAGTGAGGATTTTGTGGGGATAACATTTTGATTTGTAACAGCTAT
CAAAGATAAATACTGTGATTATTTTACCATTTTTGCTAAAAAAACACCAAATATCACCGC
TTGTTAAACATTAATCCGTGATCTTCTTGAAAACATACGGTAAAATTTACACCGATTTGC
AAAAGTGCAAATCAACGCTGTTAAATTTTATTGGAGATATACCTATGGCAAAGAATAATA
TTTTAGGATTATTCGCACAGTCGCCACTCAAGCCATTACAAAAGCACTCAAAAAAAGTGA
CTGAATGTTGTGGATTACTAATCCCATTTTTTGAAGCGAGTTTTCAAAAAAATTGGGAAG
TAGCGGAAGATATCCGTCGTCAAATCATTGATTTAGAAAACCGCGCAGATACCCTTAAAC
GTGAAATTCGTTTAAAATCACCGCGTGGTTTATTTATGCCTGTTGAACGTACTGACTTAC
TTGAACTCGTTACACAGTTAGATAAATTAGCAAACTATGCTAAAGATATTTCTGGTCGTG
CAATCGGTCGTCAATTAAACATTCCTGAAGAAATCCAACCTATTTTCCAACAATTCTTAA
CCCGTAGCCTTGATGCAACAGTTCACGTTGATAAAGTAATTAATGAAATGGATCACCTAC
TTGAAACAGGCTTCCGCGGTCGCGAATTAAATTTTGTGAACAATATGATTTTAGAGTTAG
ATGTTATCGAAGACGATACGGATCAACTTCAAATCGTACTACGCCGAGCAATGTTAGCGA
TTGAACAACAATACAATCCAATTGACATTATGTTCTTATACAAAATTATCGAATGGGTCG
GAGTTCTTGCAGATCAAGCACAACGTATCGGTTCACGCATTGAGTTAATGTTAGCTCGTT
CATAATCGAAAGAGGACTTAAATAATGGAACTGATTCAAGAATATGGCTCGATGATTGTC
TTCATCACCGCAGTGTTTGGCTTCTTTATGGCATTTGGTATCGGTGCAAACGATGTTTCA
AATGCAATGGGAACCTCTGTAGGTTCAGGCACTATCACTGCAAAACAGGCAATTTTAGTT
GCAATGGTTTTTGAATTTGCTGGTGCTTATTTAGCAGGCGGTGAAGTAACTGAAACCATC
AAAAGTGGCATCATTGATATTCACCACTTCTCTGGCAGACCAGACACCCTTGTACTAGGT
ATGATGTCGGCACTTTTTGCTGCAGGTACTTGGTTATTACTTGCCTCTAAAATGGGCTGG
CCAGTATCCACTACTCACTCTATTATCGGTGCAATTATCGGTTTTGCGTTAGTCACCGTT
GGTGCGGAAGCGGTTCATTGGGGTGATTTGTCTGGTATCGTAGGTAGCTGGTTTGTTACG
CCTGTTGTATCGGGGATCATTGCTTATGCTATTTTTACTAGCACACAAAAACTGATTTTT
GATACTGATAATCCGATGAAAAATGCTCAAAAATATGGTCCATTCTATATGGGTTTAACC
ACATTCATTTTGAGTATTGTTACAATGACAAAAGGCTTAAAACACGTTGGTTTACAGCTT
ACAATGACTGAAACCTTAGTGATTTCAAGTGCAATCTCAATTACGTCTATCATCACTTGT
TTCTTCTACTTCCGTAGCCAATCTTTTGCTAACCGTGTACAAGGCGGTGCATTTGGTGGT
GTAGAAAAAGTGTTCAGTATTTTAATGTTACTCACCGCTTGTTCAATGGCATTTGCTCAC
GGTTCAAACGACGTAGCTAATGCGATTGGGCCTTTATCTGCCGTAGTATCTATCGTTGAG
AACGGCGGTGTTATTGAAGCGAAATCAACTCTCGCCCCTTGGATTTTACCATTAGGTGCA
ACGGGTATCGTTGCTGGTTTAGCGGTAATGGGTTACAAAGTAATGGGAACGATCGGAACT
GGTATTACTGACCTAACCCCAAGCCGTGGTTTCTCAGCAGAATTTGCAACAGCAATGACC
GTTGTTGTTGCCTCTGGTACAGGTTTACCTATTTCAACAACACAAACCTTAGTAGGTGCG
GTATTAGGCGTAGGTTTTGCTCGTGGTATTGCAGCGTTAAACTTAACAGTTATTCGTAAT
ATCGTTGCATCTTGGGTTGTAACCTTACCTGCTGGTGCATTCTTCTCAATTTTAATTTTC
TATATTTTGAATGCAATTTTCTATTAATTTAGAATAATGACTTTATTCAGAAAAGTGCGG
CTATTCGCACTTTTCTTTTATGATTTTTTAAGGATTTTTTATGCAAAAACATATTTCTCT
TTTCTGCTCAACTCTGCTTTTAGCAATATCACTTCCCTCTTTTGCTCAAACACAGTACGT
TACTGAAAATTTGAATACCTATTTGCGTAAAGGTCCAGGCGATCAATTTAAGATTTTTGG
TTCAATTCAAGCCGGTGAAAAAGTTACCTTAATCGAAACCAAAGATCGTTATTCTCTCAT
TCGTGATAGTAAAAACCGTGAAGCGTGGATTTTAAATTCTGAATTAACATCTACGCCAAG
CTCAAAAGAATTAACACCGTTATTACAACAACAAGTTCAAGAATTAACCACCAAACTCAA
TAATATTGATAGAGATTGGCAACAACGTACTGCTGAAATGCAACGTAGAGTTCAACGATC
TGCATTACAAAGTAGTGAATTACTTGAACAAAATGCACTTCTAAAGCGAGAATTAGAAAT
TATTAAAAATAAAAATCGTGATTTAGAAGCAATACAAGATGTCGCATCTCGCGAAATTAT
GATTCAATATTTTATCTACGGAGGAGCTGTTCTAGGCTTAGGTTTAATATTTGGATTACT
TATTCCAGCCCTTCTTCCTCGCCGTAAATCTAATTATCGCTGGAATTAACTCAAAACAAC
CGTACTTTTAGCTTACTGTGATGTTTTTAATTTGGGGTATAGTAGACAAAAGTGTTGGTT
TTAATTATTCCCCCTAATTATCACCAACTCTTTTTATTTAAAAATCCTTTATAAACATAA
TCTTATGCTTTTTCGTTATCCATTATGAACCGATAATTTCTGCTTTAGTTCTTTAAATAA
CCCTTCCAACCTATTTGTTGTTTTTTCTATATTTAGGTGAGCATATTCTTCAGAGGTGAA
TAAATATTTCATATAGTATTTTAAACTAGTATAAGCCCCTCTTACATTACGGTGTTTATA
AGGAAAATATCCTTTCTCATTGGGATATTTAGACCGTTCATTTAAAAACTCTTTATGTTT
TAAATACCATTGATGTAATCTTAAATAAAATTCGTTTTTGTGGCTTTCTTTTAGCGTTTT
TACAATAATCTTTAATTCTTTACCTGCTTGTGATTGATGTCTTTTTCTTAATTTTCTCAT
CACAATGGCGACCATATGAAAGTAGCACATTTGAATTGGGGGATTGAATAAATCTTTTAA
CAGCCCTCTACGCCTATCATTTGTAATGGATTGAATTCTATAGCCTTTTTCTTGAAGTAT
GTTCAATGCGAGTTTGTAATAGAAGGCTTTTTCTGTTTTGATGACACGGTGATAAACGAC
TTTTTATAGGTTTGTTTTCCTATTGTGTAATCAGTCCAAATATCTATTGGATTTAATTTC
TTTGTGAAAGAAAATGTTTTATGACAGGACGAACAAAAGTATCTCTGAATATTATTTTTC
TTTCCATACTTTTGGATATTGCGCTTAAGGCAAAAAGGACAGTTTTTTGTTCATATTTCA
AAAAGTGGGCTTAAAGCCTTGTACTATAAGGCTTTAAGCCACTTTTGACCAACACTTTTG
TCTACTATGCTTTTGAACATCAGAACTTACGAGCGAGGATAAACCTCGCCCCTACATAAA
TTTTCCTAAAATTGACTTTTATGCAACTGCTGCATTATACCGATTAAATCTCCGTCTTCT
CTTTATACTCACACAAATCTTCAATAATACAAGAGCCACAGCGAGGCTTGCGAGCAATAC
AAGTATAGCGACCGTGTAAAATCAGCCAATGATGAACATCAACCTTAAATTCATCAGGCA
CCACCTTCAGTAACTTTTCTTCCACCTTAACCACATCTTTCCCTGGGGCAAAATTAGTAC
GGTTAGAAACACGGAATATATGCGTATCAACGGCAATAGTCGGCTGACCGAATGCGGTAT
TTAGCACCACATTTGCCGTTTTACGTCCTACACCTGCAAGGGCTTCTAATTCTTCACGGG
TTTGAGGTACTTCGCCATTATGTTTTTCAATTAAATCACGGCAAGTTTTAATAATGTTTT
CCGCCTTGCTGTTATAAAGCCCAATGGTTTTAATATACTCTTTTAGCCCATCAAGCCCTA
AATCTAAAATCGCTTGGGGCGTATTTGCCACAGGATAAAGTTTTGCCGTGGCTTTATTGA
CCCCCACATCCGTTGCTTGAGCAGATAAAATCACCGCAATCAATAATTCAAAAGGGTTGG
AATAATTGAGTTCTGTGGTTGGGTGAGGGTTCTCATTGCGTAAACGGGTTAAAATTTCAA
TACGTTTTTCTTTGTTCATTCATTATCCTATAAAAGCAAAATAGCTCTGATCCCACAACA
TTTTTACCACCATAATAAACGACATCATAACAATCAACGGGCGAATAATCTGTTTTCCTT
TGGTGACAACCATTCTCGCCCCCAATGAAGCCCCGATAAATTGTCCAATCATCATTAGAA
AACCGATTTTCCATAAAATCGCACCGCCAATGATGAAGAAAATCAGCGAAGCAAGGTTAG
AGGTAAAATTTAACACTTTGGCGTGAGCAACGCTTTGGGTCAGGTTAAAACCAAGTAATA
ACACAAAAGCGAGCGTAAAGAAAGAGCCTGTGGCAGGTCCGAATAGCCCATCATAAAAGC
CTATTCCGATTGCCGCCGTGCAAGCGAACATCGGAAAGCTCATTCTTTGGCGACGTTGTT
CATCGCCTAGGCTTGGACTAAAGAGAAAATAACAGCCAATAATTAAGATCAGAAAGGGGA
GGGCAACTTTTAATGCATTGACATCTATCATCTGCACTAAAATAGTCCCGATTGAACCGC
CGATAAAGGTCAGCAAAATAAGCAACCAAATCTGCTTCAAATCGACCGCTTTTTTACGCA
CAAAATAGAGCGAAGCGGAAAACGAGCCGCCACAAGCCTGTAATTTATTCGTGCCTAACG
CAACCGCAGGGGGAAAACCGACCGCTAATAACGCTGGAATAGTAATCAAACCACCACCGC
CAGCAATGGCATCAATAAAACCAGCCACGAAAGCCGCAACAAATAAGATAATCGCAACAT
CAAGTCCAAGTTCCATATTTCCCCCTACGATCTATTAATTAATAATGCACCACCATTTCA
TCTCGGTGGAATACTACTGAACCAAACTCATAGCCCAAAATGGTTTCAATCTCGCTAGAT
TTTTTGCCTTTGATTAATGCTAGAGCATCACTGTTATAACGACTAATGCCAAGGGCAAGC
ACTTTGCCGTTAAGGTTACAAATTTTTGCCACTTCACCACGCGCAAATTGCCCTTCGATT
TTGGCAATACCAGTAGGTAAGAGCGATTTATGCTGTTCTACTAATGCGTTTTCTGCCCCT
TGATCGATATAAATTGTACCAGCAGGAGGCGCACCAAAGAGCCACTGTTTGCGTCCTTCG
ATTTTGTCGTGTTGAGCTAAGAAGCGTGTGCCAATTTCCGCTCCTTGTGCCACTTCAAAA
ATTACATTAGGACGTTCGCCAGAAGCAATCGCTGTTTCAACGCCAGAACGGGTGGCGATA
TCGGCAGCGGTGATTTTGGTACTCATACCGCCTGTGCCTAAGGTTGTACCACTTCCCCCT
GCCATTTGGCGAATTTCAGGGGTGATTTTTTCAACAACAGGAATGCGTTTAGTATTTGGA
TTTGAACGTGGGTCGCTGTCGTATAACCCTTCTTGATCGGTGAGCAAAATCAATAACTCT
GCTTGAGCTAAAATCGCTACGAGTGCCGATAAATTATCGTTATCGCCGATACGAAACTCT
GCCGTTGCCACCGCATCATTTTCATTGATAATCGGGATAATTTGTTGATCGAGCAAGGCG
GTGAGCGTATCCCTTGCATTTAAAAAGTGATCTTTATTTTCAATATCTGCACGGGTTAAA
AGCATTTGCCCGATTTTGATGTTATAAATGGAAAAGAGGCTTTCCCACACTTGAATAAGC
TGGCTTTGTCCGACTGCGGCTAGAAGCTGTTTGGTTGCCAACGTTTTTGGCAATTCACGA
TGCCCTAAGTAATCACGCCCAGCGGCAACCGCCCCAGAGGTTACAATAATAATGCGATGT
CCTTGTTCGTGTAGTTGAGCAACTTGTTTTACGATTTCTAGCATATGTGGACGGCTTAGA
CTTTTAGTGCCGTGGGTTAGGGTGCTAGTGCCTAGTTTTACTACGATTGTTTTTGCCATA
ATGATGTGTAAAAAAAGAAAAGACAGTGACCGCTATTATCTGCTAAAATGGGGCTTATTT
CAAAATGTAATCGGGAATAGAATGAAAATTAGCGTAATCGTAACTCGAACTTTAAATAAA
GTGATCGGAAAAGACAATGCGATGCCGTGGCATTTGCCTGTGGATTTGGCGTGGTTTAGG
GAAAATACTTTGGGTAAACCTGTGATTATGGGGCGAAAAACCTATGAATCTATCGGCAGG
CTGTTGCCGAAACGCCCGAATATTATCCTTTCTCGCTCTGATTTTGCTATTGATGGCGCT
TATTCTGCGACAAGCCTTGAACAAGCGGTGGAATTAGCCAAAAATTTTGCTAATAGCGAT
GAAATAATGATTATCGGTGGCGGTGAGTTATACAAACAAGCAATGCCTTTTGCCGATAAA
CTTTATCTTACTGAAATTCAAGCCAATATAGAGGGCGATACTTTTTTTGAGTTTGATGAA
ACTCAGTGGCAACAGCTTGCAGAGAAGTGGTCTGAAATAGATGAGCAAAATAGTTACCGT
TGTCGGTTTATGATTTTGGATAAGTTAAAAAATGATTGATAAGTGATTAAAAAATAATCT
CTCTTAATTGTTTGTAAAATAATTGTGATTTTATTTTGAGCAAACGATGAGGATTTATGT
GATTAATTTCACAATTTAATAACATTTTGCTTTTTTGTTTACAAATTTTCACTAGAATAC
GAGCCTCAATATGGACCTTTATGGTGTTTTCTTTTTTGAGGTATTTTATGGCTCTGTTTC
TCAGTATTTTTCCTATCGTTTTACTGATTTATTTAATGGTAAAACGCAACGCATTACCTT
CCTATGTCGCTTTACCATGGATTGCGGTAGTGGTGTTAATTATCCAGCTAATCTATTTCG
GCACCGATATTCAAACGGTCAGTGCGAATATTGCTTCTGCCTTGATTGCGGTACAAACAC
CGATTACCGTCATTTTCGGTGCAGTGCTTTTCAACCGTTTTTCAGAAGTATCCGGTGCAA
CCGATGTGTTGCGTAAATGGTTATCGAATATCAACCCAAACCCTGTGGCTCAGTTAATGA
TCATCGGTTGGGCATTTGCCTTTATGATTGAAGGAGCGAGTGGTTTCGGTACACCTGCGG
CGATTGCAGCACCGATTTTAGTCGGTATCGGTTTCCACCCGCTTAAAGTGGCAATGTTGG
CATTAGTGATGAACTCCGTACCAGTTTCATTTGGTGCGGTGGGTACGCCGACTTGGTTTG
GTATGGGAGCGTTACAATTAGGTGAAGAGCAAATTTTAGAAATCGGTTCTATCACTGCAT
TTATTCATTCTATTGCCGCATTTATCATTCCAGTAATGGCATTGCGTTTAATCGTGAGCT
GGTCTGAAATTCGTAAAAATATCGTGTTTATCTACATCAGTATTTTTGCTTGTGTGATCC
CTTATTTCCTAATTGCTCAATTAAACTACGAGTTCCCGTCATTAGTGGGCGGTGCAATCG
GTATGGTGATCTCTGTTTTAGTGGCAAACAAAGGTATCGGTTTAGCGAAAGTGGATAATA
CCGTTGATAGCAATGCCGTAACCACTGCACAAGTAGTGAAAGCTTTATTCCCAACAGGTT
TATTAATTGTGATCTTAATTGTAACTCGTATTAAACAGTTACCATTAAAAGCAATGATGA
ACGATGCAACTTCTTGGTTCAGCGTAAAATTAGGTTCGCTTGGTGTATTCGATATTAGCC
ACGGGTTAATTTTCAGCTTAAAAGAAATTTTCGGCACAACAATTAGCTCAAACTACAAAT
TGCTTTATGTGCCAGCATTAATCCCGTTTGTGATTACCGTATTAATTGCAATCCCTGTAT
TTGCCGTATCAGCGAAAAATACCAAAGAGATCTTCGCAACAAGCTTAAAACAAACGAAAA
ACCCATTCTTTGCACTTGTGGGTGCGTTAATAATGGTAAACTTAATGCTTGTAGGCGGTG
ATGGTTCAATGGTGAAAATCATCGGTCAAAGTTTCGCACAAGCAACAGGGGAATACTGGA
CTATCTTCGCCTCTTATTTAGGTGCTGTGGGGGCGTTCTTCTCAGGTTCAAATACCGTAT
CGAACTTAACCTTTGGTAGCGTACAGCTTTCAACAGCAATGGAAACAGGATTATCTGTGA
GCCTAATTCTTGCTGCACAATCTGTGGGCGGTGCGATGGGTAATATGGTGTGTATCAACA
ACATCGTAGCAGTATGTTCGGTATTGAACATCAATAATAAAGAAGGTGAAATTATCAAGC
ATACGGTTATGCCAATGTTTGTTTACGGTGTAATTACCGCACTTTCAGCACTCTTTATTG
TGCCGTTGTTCTACAATGTATAATTATCGGTAAGTTAAATTTATGAAGAAACAAGCGGTT
TGTTTTAGCCAATAAAATCCAACCGCTTGTTTTTTAGCTTTTTTACTATTTTTATTTGTT
GGAGTTTTTATGAACGTGAATTTTTACGTCACCTGTATTGCCGATATCATCAAAGCAGGC
GTTGCCAAAAATAGCGTGCTATTGTTAGAAAAACTGGGTTGTAAAATCACTTTCCTTGAA
AAACAAGGATGTTGTGGACAGCCTGCAATTAACAGTGGTTATACAAAACAAGCCCTTGAG
GGAATGAAAAAGTTAGTGGAAACTTTTGAAGTCAATGATTATCCAATTGTTGCCCCTGCA
GGTTCTTGTGTTTATGCAATTAAAACCTATCCTGACCATTTTGAACGCTTTGGCGAACCA
GAATGGGCGGCTCGTGCGAAAAAAGTCGCTGACCGTTTTTATGATTTAACGGATTTTATC
GTCAATAAACTGGGTGTTACCAATGTTGGTGCAACCTTAACGGGCAAAGCTGTTTATCAC
CCATCTTGCAGTCTATCTCGTAAATTAGGTATTGTGAATGAACCAATCACCTTATTACAA
AACGTCAAAGGCTTAGAGCTGTTACCAATTCAAAATCAACAAACCTGTTGCGGTTTCGGC
GGCACTTTCTCGGTCAAAATGGCGGAAATTTCAGGCGAAATGGTTAAAGAAAAAGTAGAG
CATATTGCCGATGTTGAGCCAGAGTATTTGATCGGGGCAGATGTGAGCTGTTTAATGAAC
ATCGGCGGACGTTTAAGCCGTGAAGGGAAAAATATTAAGGTAATGCACATTGCCGAAGTA
TTAATGCAGGAGGGCAAATAAGATGTCATTAAAAACTAGCAATATTGCCTTTAAAAAACG
AGTGGACGATCAAATCCATAACGCAATGATGCGTAAAGCGGTAGTGAAAGCCCAAGAAAC
TATCGGGGCGAACCGTCAAAGAATGGTGGACGAACTTGGTCACTGGGAAGAGTGGCGTGA
TGCGGCAAAACAGATCCGTAACCACGTTCTTGCCAATTTAGATGCATATCTCTACCAATT
GAGCGAAAAAGTGCAACAAAACGGCGGTAAAGTCTTTTTTGCAGAAACTGCCGAAGAAGC
GACCGCTTATATCCGTCAAATCGCCTTAGAAAAAAATGCTAAGAAGATTGTTAAATCCAA
ATCAATGGTGACGGAAGAGATCGGCTTAAACCACGTCCTTGAAAACGAGGGCATTAAAGT
GGTTGAAACGGACTTAGGCGAATATTTACTGCAAATCGTTGGCGATAAGCCATCTCACAT
CGTTGTACCTGCAATTCACAAAGATCGCTATAAAATCCGTCAAGAATTACACGAACAACT
CGGCTATAACGGCTCAGAAACGCCAGAAGAAATGACCGCCTTTGTGCGTCAAGTGATCCG
CAAAGATTTCTTAGAGGCAGACATCGGTATTAGTGGCTGTAACTTTGCCGTAGCGGAAAC
GGGCTCTGTCTGTTTAGTGACTAACGAAGGTAACTTGCGTTTAGCAACAACGGTGCCAAA
AACTCATATCGCTGTAATGGGTATGGAACGTTTAGCCCCAACTTTCCAAGAAGTTGATGT
GTTAATCACAATGCTAGCGAGAAGTGCGGTTGGTGCAAAACTCACTGCCTATAACACTTG
GCTAACAGGACCACGTCTTGAAGGCGAAACGGACGGACCAGAAGAGTTCCACTTAGTTAT
CGTGGATAACGGACGTTCAAAAATCCTTGAAAGCGAATTTAAAGAAGTTTTACGTTGTAT
CCGTTGCGGTGCGTGTTTGAACACTTGCCCTGCGTATCGTCAAATCGGCGGACACGGCTA
CGGCTCGATCTATCCAGGACCAATCGGATCGGTGATCTCGCCATTACTCGGTGGCTATGA
AGAATTTAAAGAACTGCCTTATGCTTGTTCGCTTTGTACCGCTTGTAACTCCGTTTGCCC
AGTGAAAATTCCACTGGCACAACTGATCTTAAAACACCGTGAACATATCGCTCAAAATGG
TATGACCCCAGCAGCAGAGCGTTTATCGATTTTCGGTTTCAACTTTGCTAACTCGCACCC
AACTTTATGGAAAGTCGGGGTGAATATCGGGGCAAAAGTGGCAGGTAAATTCATCAAAAA
CGGCAAAGCACCAATTCAAGTAGGCGCACTTGCAGAATGGACAAAAGCCCGTGATTTACC
GTCAGCTGAAGGCGAAAGTTTCCGTGAATGGTTCAACAATAGAGGATAAGAGAATGGATT
TACAAAACCGTGAAAATTTTCTAAATAAACTGGCGGAAAGAATGGGCAGACCACGTCAGC
TCGTGCCTGAACCAATGCCGAAATTAGTCAATGATTATCCAACGACACGCTTAACGGATC
GCACTCAAGCTCAATTAGTCGAGGAATTTGTTAGCTTTGCTAAAGTGATGATGACTGATG
TAGCGGTGGTGAAAGAAGAAAATCTGATCGCAGAAGTGACCGCACTTTGTGATAAATATG
GCGGTGGCTCGGTGATTATTAATAACGACAGCCGTCTAGTCGATTTAGGCATTACGCCAG
CATTGCAAGCTAAATACGACAGCTATGTTTGGGATCACAATGCAGATGGTAGTGTGAATA
TCGACAAAGCGGAAAAAGCCAATATCGGCGTGGTTTACGGCGAATACGGCTTAACGGAAT
CTGGCGGTATTGTACTGTTTTCAGATAAAGAATTTGGACGTTCAGTCAGCCTGTTACCTG
AAAAATCCATTGTCGTCTTGCGTGCCAGCACCGTGTTACCCCGTGTGGCACAGTTAGCTA
AAATCCTACACGACAAAGCCCAACAAGGCGAAAGAATGCCATCTTGTGTAAACATTATTT
CAGGGCCAAGTGCTACGGCAGATATTGAGTTAATCAAAGTTGTCGGCGTACACGGACCTG
TGAATAAGGTTTATGTGGTCATTGATGATCTATAAATAAATTGTTACTGCGAATGGAATG
GTTCAATCAAATGTGATTGAGCCATTTTTTATTCTAGATAAAGCGTGATAAAATCCTCAT
CATTTCTATCTTGAATTATCTATAAAATGGCTAAACAAAATCTCTTAACGGCACAAGGTG
AGCGAGTGGCGATTGTTGCTGGATTACGCACACCTTTTGTTCATCGTGATACAGGATTTA
AATCTTCCTATGCAACAGATTTAGGTACAATGGTAACAAACGAGCTACTTAGTCGTGCTG
CCGTTGGTCATCATCATATTGAACAGCTTGTTTTCGGGCAAGTTATTCAACAGCCTGATA
TTCCTAACCCTTCTCGTGAAATTGCGTTGGCGTTAAATATGCCTTATGTGCAGGCTTATA
CTTTGAGTAGCTCTTGTTTATCTGGGTTACAGGCGTTAGTAAATGTGGCTGGAAGTATTA
TTAGCGGTTCGATTTCTGCAGGGATTGCAGGGGGAGCGGATTCGATTTCTAATGCGCCTT
TTAGTATCAGTCCTCGTGTTATTCACAAGCTCAAGGCGATTTTTAATGCACCAACCTTAG
ATGATAAGTATCGTTTGTTCCGTGAATTTTCGTGGAAAGAGCTTAAACCTCACGGAGTTA
ATCTCAAAGATTATATGACCCAAATGTCTGTAGCGGAAATTTCTGAGCAGATGGCACAGC
AATTCCACATTAGCCGTGAAGCTCAGGACGAATATGCGTTAAATTCTCACATTAAAGCAC
AAAATGCGTGGAAATTAGGGTTGTTAAAAGATGAAGTGATGCCTTCATTCCCTCGTCCTT
ATACTGATTTTGTGGTGTCTGATAGTTTGATTTCTTCGGCCTCTAAAGCGGCTTACTATG
AAAAATTTTCGCCGTTAATGAATAAGAGCTATGCAACAGTCACAGAAGCAAATATGCCAC
GACCTGTAGATGGAGCGGCGGCGGTGTTACTGATGAGAGAGCAAAAAGCGAAAGAATTAG
GTTTAGACCCGTTAGGTTATATTCGTAGCTACGCCATTACAGGCAATGATATTTGGCAAA
ATATGTTTATGGGGGCGACGGTGGCAAGCTATCTTGCCCTTGAGCGTGCAAATGTGACCT
TGTCTGATTTGGATTTTATTGATATTCACGAAACCTCTGCCAGCCAGATGCTGGTGAATA
TGAAGCTGTTTGCTTCAGATGATTTTGCTAAAAAACAGCTTAATCGTTCCGCTTGTATTG
GGGAAATTGATCCTGAGAAGTTGAACCATTTGGGCGGTTCTATTGCTTTTGGTAATCCTC
GTGCGGCGACCAGTTTACGCATTTTAATTCAATCGTTGAAAGCGTTGAAACGTAAGGGAG
GTGGATTGTCGTTGATTGCCTCAAGTGGATTAGGTGGATTAGGTTCTGCAATGATTTTGG
AAAGCGAGTAACAGTATGACAACACAAGCACAATATATCTCACCTTTTCACGTTGAGATT
GATGATAATCGAATTGCCATTGTTCGTATTGATGTAAAAGGTAAATCGCAAAACTGGTTG
CCTGAGCCGTTTATCGAAGATTTACGCGATGTGATGGGTTCTGTGATTTATCAACAGGCT
CGAGGCGTGATTTTTGTTTCGGGTAAAACGAAAGGTTTTATTCAGGGGTATGATCCTGAT
TATTTGTGTGGTAAAAATGATGAGCAGTTGAAAACCTTATCTCATAATGCTCAGTTAGTA
ATGCGTGAAATTAATACGCTCAAAATGCCTGTGGTTGCAGTGATTGATGGTGGCTGTTAT
GGCGTGGGGCTAGAGCTGGCGTTGGCGTGTGATTATCGTATTGCCAGCGAGGAAAGTTAT
ACCAAATTTGCAATGCCACAAATTCGTTCGGGGATTTTGCCTTTTGCTGGGGGGACACAG
CGTTTGCCTCGTTTAGTCGGCTTGCAAAATGCAGTCACAATGCTTTTATCTGGGCAGAAA
ATTGGGGTGGAAAAAGCGTTAAAAATTGGTTTGGTGGATAAACTTATTCCTGCTAGCAAT
CTATTTGAAACGGCATATCAGTTGTTGCTTAATCATAAAGTGCAAAAAATTGACCATAAA
AATCCGCTTGATAAGGTTAAAAAATGGCGTAAACAGCTTGAGGGCAATAAGTTTATCCGT
GAAAAATACTTGGCTCATATTGAAAATCGAGTGTGGGATAAGGCTTTTGGCAACTATCCT
GCAGTTGAGGAAATGTTGGCATTGTTAAAAGAGCCACATTTTAAAGCTGGGTTAGCTTTA
GAGCAAAATGCGTTGGTGAAGTTAATGCACACGGAGCAAGCTCAGGTATTAATGAATTTG
AAGCAGACTGAACGAGCAATGAAAGAGCAATATCAGCACTTGGCTCAGGTGCGAGATGTG
CAACAAGTAACGGTGTTGGGCAGTGGCTATATGGGGGCAGGTATTGCTTACTTGACGGCA
AATAATGCTCAAATTCCTGTCAGAATTAAGGATATTCACCCGTCAGAAATTCAAAAAGCG
TTGCAGACTTGTTATGGCTTAATGCAAAAAGCAGTGAGTAAGAAACAGCTTAGTCACGGT
GAAATGATCCAACGAATGAATTTAATTACGGGCGGTGAACGCTTAGTTGCGGCGAAATCG
ACAGATTTTATCGTTGAAGCGGTTTATGAGAAATTAGAACTCAAACAGCAAATGGTGCAA
GAGAGCGAAAATTATTACGATGAAAATGCGATTTTTGCCACAAATACCTCAACCTTTGCA
ATCCGTGACATTGCTTCTGTCGCCAAACGCCCTGAAAATGTAATCGGTTTGCACTATTTT
AGCCCTGTGACTAAACGTCTGATGGTGGAGATTATTCCGCACGAAAAAACTTGTCAGAGA
GCGGTTTCAACGGCAATTCATTTTGCGATCCAGCAAGGAAAAATTCCGATGCTTGTCGCA
GATAAAGAAGGGTTCTTTATTAACCGTATTCTTACGCCATTCTTGCTTGAAGCCATTGAG
TGTTTATCCGAAGGGGAAGGGATCGAATTTATCGATCGTGCCTTACAGGAATTTGGCTTT
AAGATCGGACCGCTTGCAATGATCGATGAAATTGGCTTGGATATTATTGTTAAATCTAAT
CCTGCAATGGTGAGCGAATTGGGTAAACGTTTCGCTTTACCGACGGTTATTGAGCGTTTG
ACGGGAGATGATCGTAAAGGACGTAAAAATAAACGAGGCTTCTATCTCTACGACACAAGA
GGGGCACGCACTCAAGAGGATAAAAGCATTTATCACACGATGGAAACTATTATGCGAAAC
GATATGGAAGCTGAAGACATTGCCCGTCGTTGTGTATTGAGAATGTTAAATGAAGCCTGT
TGGTGTTTACAAGATCAAGTTATTCGTTCAACTGATGAAGGTAACGTTGCTTCTGTATTT
GGGGTGGATTTCCCTGATTTCCGAGGCGGTGTGTATGCCTATATTAACAAGATTGGGGCA
AAAGAGCTTGTTCGCCAGTTACGCAAGCATACGCAACAATATGGCGAGCGTTTTACGCCT
TGTGAGTGGTTAGTAGAAAGAGCGGAAAAGGCATAACCAAAGGCTTTCTATCACTTTACT
TGAGAGATAATAAAGAGGAACAACGATGAAATTAACTAAAATTACCCTTGCCCTTGCTGG
CATTCTTGGCGTTGCTGTCGTTGGGGGCAGTTGGTACACTGGACTACAAGCAGAACAACA
CTATCAACAATTGGTACAACAAGGTAATCAAAGCCTTAAATCACTGAAGATCTATGGCAT
AGATGCAGAAATTAAAGATGTGAAATTTGAACGCCATTTTTTCAGTTCTGATGTGAAATA
TATCTTAGAGGTAGGAACGGTTGATGAGCGTTATCAGCTACAAGGCAATGATAAACTTTT
TCACGGTCCACTACCGTTAAATCGTCTTAGCCAAGTAAACTTAATGCCTGCAATGATGAG
CGTTGAGAGCAAACTTCATTTACCTGAAAAATTCAATCTACAGACCCCATTTACTGAAGG
GCAAACGGATATTAGCTATGCAGGTAATTTAAGCGGTGAGTTTAGCCTCAATCCTTTCAA
AGGCGAAACTTGGGAGCTGGCAAAGACCCAGATTGAGTTCGAGTACAATCCAGCACAAAA
ATCAGGAAAATTCAGTAGCCAAATTCCGTCCTATCAATATCAAGATCAAGCAAATACTAG
GATAGAAATCCAAGATACCCTTTACAAAGCTGATTTTACCTCAAATGAAAAATACCCTGA
GCTTAGTTTAGGCAATTATGAGTTCATTTCTAAAATGGTTCGTTACTCGTTTGATGGAAA
AGCACCTTTTGCTTTCACAAATCTTTCCAGTCAGGGTAAAAATACTTTAGAAAAGGATCG
CTGGACTTCAACGGGGAGCCTTACTGGAGAGTTGATAGCTCAAGATAAACTTAACTTAGG
TAAGCTCAACGTTGATAGTTCGATGGAGCTTGACGCAGAGAGTGCTAATGAATTAATGCA
TTATGCTTCTTCCATAGAAAAATTAGAGTCTGCGGAAGCTGGTGATGTGGTACTATCGGC
TTTTACTAAATCGCCGAAATTACAAATTAAAGAGCTTAGCTTAGAGAACGAAAAAGGAAA
AAATAGTCTGTCTTTGAATTTAAATTTAGATAAATTCGATCCAAGTCAATTCAAAGGAAT
GGAAGATGTTCTAAAAATATTTAAAGCGTCAGTGTTAGAAACTCAATTCAAGTTACCTTC
GTTAGAAGTATTAGTGACACAGCTAAATCAACAGGAAGGCTTACCGAAAGAAGAAGCTGA
ACAGAAAGCAAAACAAACGATCAGTGAGTTTGCATATCGAGCTCAAGCCAGCTCATTAGC
TACTTCGGATAAAGATAGCCTGAAAATGAAATTGTCCATTGATCAGGGAAAAGTCAATTT
GAATGGCAGAGATGTTCCTGAAGCTGCAGTGCAAGGGGCATTGTTTATGATAATGCTTGG
GTTAAATCATTGATAAGTAAATAGGCATAAGTACTACTCTTATGCCTGTAAACAGGGGTT
AATTTTCACGTTTCACAATAAACTCAGCCAAAGCAGCAAGAGCCGTAGTATCAAAAGGCA
AGGTTTCTAGTGCTTTTAGGGCTGTCTGGTAGAGGCTCTCAGCTTTTTGTTTCGCCCCCT
CTAACCCCAGCAATTTTGGATAAGTGCTTTTATCCAACGCTTGATCTGAACCTGCGGTTT
TACCAATGACCTCACTATTACCAATCACATCAAGAATATCGTCTTGTACTTGGAAAGCCA
GCCCGATTGCTTCAGCATATTGTACAAGCTGTTGTTTAATCTGATGATCTTGGGCGTAAG
CGGATAGATTAAATCCCATCATTACAGAGGCAAGGATCAACGCCCCAGTTTTATTACGAT
GAATACGTTCAAGTTCATCAAGGGCAATGGCTTTATGCTCAGATTGTAAATCTAAACTTT
GCCCCAAACACATACCTTTTGCCCCAGCGGATTTTGCAAGCCATTGCATTTGTGCCACCT
TCTGCTCTGCGGTTAGACTTGGGTCAAATGCCAGTAATTCAAAGGCAAAGCTTTGTAGTG
CATCGCCAGCCAAAATAGCTGTTGCTTCATCAAAAGCAATATGGCAAGTTGGCTTGCCTC
GACGAAGGGTATCATTATCCATTGCAGGTAAATCATCGTGAACCAATGAATAGGCGTGAA
TGGCTTCCATTGCCCCTGCTGAATGGTCAAGTTGAGCAAGTGGCACGCCTAGCATTTTCC
CTGTAGCATAAATTAAGAAAGGGCGAACTCGTTTGCCACCAAGCAAAACAGCATAAGACA
TCGCTTCAACAAGCGGTGTGTTGTAGGCTGGATATTGCGAAAGTTGCTCGCTTAAAAAAT
GGTTGATACGTTGTTGATATTGGCTTAATTCAGCGAAAAGGTCGTAATTCATTATGGATA
ATCCGTAAGATCTGAATGTTCATCTTTTTGTAGCAAAATTTGGATACGTTGTTCCGCTTT
TTGTAAGCGTTCTTGCCCTTGTTGCACCAATTTTACTGCGGTTTCAAACTCATTTAAGGC
TTCTTCTAAAGGAAGATCGCCCGTTTCAAGACGATTGACGATTTCCTCAAGCTCTTTGAG
TGTGGTTTCAAAATCTAGGGTAGGTTTCTTTGCCATAGTCTATTCCTTTTCAAATAATCC
CGATATTTTACTTGAGAACGATATAAAAGTAGATGATTTTCTGCTATTGTTTATCGCCTA
AATTTGGAGGGGAACTTATGCAAGTCACACAAATTTGTCTTTATCCGATTAAATCTACTC
AGGCGTATCGGGTAGAGCAGGCTTTTGTTTTGCCACAAGGACTGAATTTTGACCGCGAAT
TTATGATTACCGAAGTAGATGGAACTTTTATCACGGCTCGCAAAGAACAGATGTTATATC
GTTTAGCTGCATTTCCCATTTCAACGGGAATTGTCATTCAATCTGATTGTGGTGAGCGAT
GTGTGGCACTGTATAACGATTTTACTCAACAGCGATCTAGCGAAGTTTGGGGAAGTCATT
TTCCATCTTGGGTGGCGAACAACGCGGTAAATCAATGGTTAAGCCAAAAATTTGGGCGTG
AAGTTCAGTTACGTTGGCTAGGCGAACAGTCACAACGAATGGTAAAACATTTTGAACCTC
AACCGTTAAGTTTTGCAGACAGTAATCCACTTTTATTGGTGTCTGAACAATCCTTAAAAC
AACTACAACAATGGTCGCCAGTACCTGTTTCGATGGAACAGTTTCGAGCAAATGTTGTCA
TAGATGGTATTCAAGCCTTTGAAGAAGAAAGGTGGAAGCAGGTGAAAATTGGCACAGTAG
AATTTGAGGTAGCTCAACCTTGCACACGCTGTATTTTAATCACCCGAGATCCACAGACCC
TTGAATTGGATCCGAATGCAGAACCTTTTCGGACCTTAAAACAACACCACACCAATGAGA
AAGGCAAGCCTATTTTTGGAGTACATTTAGTACCACAAACAAGCGGTGTTATTCGAGTTG
GGGATTACGTTACAATTTTAGAGTAATTTTTATGCAAAAAAATACCCGATTTATTTTGTT
TCCGATTTTTTTCTTTATCGGATTAAATCTCATTATTTTCAGTCTATCACGCCTTGGTTT
ATCCCTCTGGCAAGCAGATCGTGTTTCTGCGGTTGATGGCTGGCTTCCTCTTTTCCTACA
AGGCTTGCGAATGGATATTGTGTCCATTTGTTATCTCTTTGGTGTACCAGCATTATTTAC
GGTGTTATTGGTGCATAACAATGGGTTAGGCACACTTTGGAAAGGCATTTTACGCGTTTG
GCTCACGATAAGCAGTGTGTTTGTTCTCTTTATGGAAGTCGCAACTCCTGCGTTTATTGA
AACCTATGATTTCCGCCCAAATCGCCTATTTATTGAGTATCTACTTTATCCAAAAGAAGT
ATTTACAATGTTAGCCAATGGACATTTGACTGCGGTGATTAGCAGTTTGGTTGCAACCAC
AGTCGCAGGCATTATTTATTGGAAACTGTCTGGCTGGGCTGTTCAACATCTGCGTCTACC
TAGCTGGAAACTGCGTCCTGTAATGGCATTGTTGATTATTGCAGTGGCATTTGCTGGGGC
AAGATCATCATTGGGACATCGTGGCATTAATTCTGCAATGGTGGCATTTTCAAGCGATCC
ACTGGTTAATTCACTGGTTCTCAATTCAGGCTATTCTGTATTATATGCCGTACAACAGCT
GAAAGATGAAGAAAAATCTTCAGAGCAATATGGAAAAATGTCTGAACAAGAGATGTTTGA
GATTGTAAAAAATAGCCGTAATCGCCCCACTTCTGATTATATTTCAACGGTTATTCCAAC
ATTAACCAAGAATGTGGCAAGCTATCAAGGTAAGCCTAAAAATATCGTTATTGTGCTAGA
AGAAAGCCTTGGCGCTCAGTTTGTCGGCACATTGGGCGGTAAGCCACTCACTCCTGAATT
TGATCAACTTGCTAAAGAAGGTTGGTTGTTTGAAAATATCTACGCAACAGGCACACGTTC
TGTGCGTGGTATTGAAGCAGTTACTGCAGGTTTTACACCAACCCCAGCTCGTGCAACAGT
TAAATTGACCAAAAGCCAAAACGGTTTCTTTACCATTGCTGAATTATTGCGTCGCCAAGG
CTACAGCACTTCTTTCATTTATGGCGGTGAAAAACATTTCGATAATATGGCGAGTTATTT
TTATGGAAATGGCTTTGAAACCATCATTGATGAGAAAGATTATAAAAATCCGAAATTTGT
TTCAACTTGGGGTATGAGTGACGAAGATTTATTTGATAAAGCACACGAAATCTTTACTGA
ATTAGCAAAAGGCGATAAACCGTTTTTCAGCTTAGTGTTTACTTCGAGTAACCACGATCC
ATTTGAGTTCCCAGACGGTAAAATTGAGTTGTTTGATAAAGAGAAACAGACTCGTAATAA
TGCGGCAAAATATGCGGATTATGCGTTAGGGCATTTCTTTAAATTGGCGAAACAATCAAA
TTATTGGAAAGATACGGTATTCCTTGTTATTGCAGACCACGACTCGCGAGTGGCGGGCGA
TAGCCTTGTGCCAATCAAACATTTCCATATTCCAGCCTTAATTTTAGGGGAACATATCGA
GCCTCGCCGCGATAATCGTTTGGTCAGCCAAATTGATATGCCAACGACATTATTATCTGT
TGCAGGCATTAGTGGCGATTATCCGATGATTGGCTTTGACTTAACTCAAAATGTCGATCC
AAATCGTGCCTTTATGCAGTACGACCAAACGCAGGCCATGATGAAAGGCAAAGATGTGAT
TATTCTTAAGCCAAATCAAGCTCCTCAAGGTTATGAATATGATAAAGAGAATGAACGCCT
TAACCCAAAAGAACAATCTGAGATGATGAAAAAAGAGGCACTTGCACACGCATTATTAGG
TAGTTATTTATATAAGCATCAGTTATATAAATTGCCGAAAGATGTTGAATAGCAAGTAAT
ATTTAATTTTTAGTAAATATAGGTATAAAAAATTATGAGTATTCGTATTTTACCCCAAGA
AGAAATTCAACAAGCTGCAAGCTCTTTTCACAATCCGCCGTTGTTGTATGCCAATCCTAA
AAATTTATATGCTCGCCGAGCTAAACGTTTAAGACAATTGACTGAACATAATCCTTTTGG
GGATTATTTGGAATTTGTGGCGAACATTGTCGAGGTTCAGCTGGATTTATTAGAAAATCA
GCCTATTGCAAATAGAGTGGGAGAACTTACCGCTTATTTGGAAGCTCATCAGGGAGTGAA
GCCTTTGGATGTGAAAACCTTTAAGCGGTCAGATGAGTGGCAGAAATTGCTGTTGGCGTT
TATTGATAAGTTTAAGCCTTATGCGTCGGATACTGTGTTGGCAACATTGGAATGGTTAGA
GAAAGCCTCAAATTCTGAGCTTGAAATGCTGGCGGATCATTTGTTGAATGAGCGTTATAA
AGAGGTGGGCGCAGACAAGGCGGTTTTCTTATGGGCGGCCTTGTCGCTTTATTGGGTGCA
ATTAACTCAGCAACTTCCTCGCAATACCAAAGCAGAGTACGGTGAAGAACGCCATACTTG
CCCTGTGTGTAACTCTGCCCCGATTGCTAGTGTGGTTCATTTTGGGGAAACGCAAGGTTT
ACGTTATTTGCACTGCTCTCTATGTGAAAGCGAGTGGAATATGGTGCGTGCGAAGTGTAG
TAATTGTGAGCAGACAGGCAAGCTCGATTACTGGAGCTTAGACAGTATGGACGCAGCAGT
GAAAGCGGAAAGTTGTGGTGATTGTGAGAGTTATCTGAAAGTGATGTATCAAGATAAAGA
TCCACACGTTGAGCCAATCGCCGATGATTTAGGTACGCTTTTCCTTGATGCTGAAATGGA
GCAAAAAGGGCTGGCACGCAGTGCGATTAATCCTTTTTTGTTTCAAGTAGAATAATTTTT
ATACATATTTATTGACTACATAGCAACTGTGTAAGAATACAGTTGCTATAAGTAGAATCT
AGGAAACGTGGTGGGTAGCGTAAATTTCTAAGCGTTTTCGTTTTTAGGGAACATCCCCAA
ACGCATTTTCATTTTTCGTAATAAACATTGCATCGCCGTAGCTAAAGAAACGGTATTGAC
TTTCAACGGCGTGTTGATAAGCGTTCATACAGTTTTTGAAGCCCGCAAAAGCAGAAACCA
GCATAATGAGGGTGGATTCTGGCAAGTGGAAGTTAGTGACTAGGGCATCAACGATACGGA
AGGTTTTTCCAGGGTATAGAAAAATTGTTGTGTCTGAATAGAATGGGGCGATTAATTTGC
CTTCTTTTTCTGCCGCTTGTGCTGCACTTTCGATAGAGCGAACAGAGGTTGTGCCAACGC
AGATCACTCGTTTGCCTTGTGCTTTGGTGGCAAGAATTTTATCGACCACTTCCTGCGATA
CTTCGGCATATTCTGCGTGCATTTTATGTTCTTCAATGGTTTCTACTCGCACTGGTTGGA
ATGTGCCAGCCCCGACGTGTAAGGTAACAAAGGCGGTTTGTACTCCTTTTTCTTGCAGTT
TTTGTAGCATTTGATGGTCAAAGTGCAAGCCCGCCGTTGGGGCTGCTACTGCACCTAACA
CTTTGCTATACACCGTTTGGTAACGCTCTTGGTCGGCATCTTCATCTGGACGGTCGATAT
AAGGCGGTAGTGGTATATGTCCTGCCTGTTGTAGCAGATCGAATAAAGGCTGTGCTTCTT
CAAATTTCAGCTCAAATAACGCATCGTGACGAGCCACCATTATCGCTTTAAAGCCATTTC
CTTCGCCTAATTTATCTTCCCCTAGAAAGATTTCAGCATTCTCTTTCGGGGCTTTTGACG
AACGGATATGAGCTAAACAGCGATGTTCGTCTAATACACGTTCCACCAACACTTCTAACT
TACCGCCACTGGCTTTGCGTCCATAAAGGCGAGCTGGGATAACACGGGTGTTATTAAAAA
TCAGTAAGTCACCGCTATGGATATGTTCAAGTAAATCATTGAATTGTTGATCTTGATATT
CGCCTGTATTACCGTTGAGATAAAGTAAACGGCTTGCACTTCGTTCAGCCGTTGGATAGC
GAGCGATAAGTTCATCAGGTAGGTCAAAATGGAAATCGGTTACACGCACAACAGTTCCTT
AAAAAATAGTAGGGACGCCACGCTTGGCGTCCATAAGTATAATGAGATAAATAAAACCGT
GAATTTATAGTGAAATTCAACCGCTTGCAAGCCTAAGATTGCGATTCTTCTACATTAGGC
AAGGCATTGATCACCGCTTTGACTAAAGTTGCTAATGGAATGGCAAAAAATACCCCCCAG
AAGCCCCAAAGACCGCCGAAAATAATTACGGCAACGATGATCGTTAATGGGTGTAAATTT
ACCGCTTCTGAGAATAAAAATGGCACAACAAGGTTACCATCTAAAAGTTGGCTAATCACA
AAAGCAAGTAGCAAGTAGTAGAAATCAGGGGATAAGCCAAATTGAAAGAGTGCAACTAAC
GCAACAGGAATTGTCACTAATACCGCACCAATATAAGGCACTAATACCGATAAACCGACC
GCTACTGAGAGTAACAATGGATAGCGTAAATCAAAGAAAAGGAAAATAATATAAGTTACA
ACGCCAACAATGAGAATTTCTAAAAATTTCCCACGAATATAGTTGGCGATTTGTAATTGC
ATTTCCCCCCAAACACGAGTAGCAAGGTGGCGGTTTTTAGGCATAAAACGTAGTGCAGAA
CGCATAAACAACGTTTTATCTTTGAGTAAGAAAAAGACCATTAATGGTACTAAAAACGCA
TAAATACCTAATCCGACAAGGCTAACAAGAGAGTTGAATGAAAACGACAATAAAGAGTCG
CCAAAGGTAAGAATTTTAGTTTTTGCTGTTGCCATTAGGGAGTCGAGCATTGCATAGTCA
ATCAATTCTGGATAGTGTTCTGGCAGTGCTTCAAGCCATGCATTCAGTAAATTAAACATG
CTAGGAAGATCTTTCAGAAAGGTCATGGCTTGATTCCAAAGGCTTGGAAGCATAACGACA
AATAAAAAGACAGAAATAGAGATAAAACCACCTAAAACAAGGATTAGGCTTAACATTCTT
GGAAATTTTAATTTAGTCGTTAAAAAGCGGATAGGCCACTCTAAAAGATAAGCAAAAACA
ATGGCAATCAAAAGTGGCATTAAGAGATCACTAAAAAAGTAGATCGTTCCAAAGCCGATA
ATTAAGATGGCAAGAAGTGCGACAATTTGTGGATCAGTAAATTTCTGTTTATACCAATCC
TTGAACATTTCAAACATAATCTATCCTGTCGTGTTTTGCGTTTATTTATTGTTATGATGA
TAAAAAAAGGGGCGTTTAATGTACCTACTATGGATCACTGACAAATATCAATTAACAAGA
TAATGTTGTTTTGTCGTGGTAGGGACACACTGAGTGTGTCCGTTTTTAAGGTAAAGATAA
AATATCTCGTACCCTTACCACAATGGACACGCTCAGCGTGTCCCTACATTTACTTCTTTT
TCGTTATTTACATTATTTTTGACTACAAACCGCAATAAAGCCCAGTTGATTTTCAGGATC
ATTAAAGGTCTGGAACATTTTTTTGAAAGTATCACGGTTTTCTGGTTTTAACGCATTACC
CACCACTTTCATTGCCCCTAAAACCCCTTCGTCTTGAATTAACCCTTTTGGTGATAACAA
GCTCATCTCACCGCTAAAGGTTTCAACATTGCGGAAACCACAATGAAGGAAGGTCTCTTT
CCAATCCTGCTTATTTAATGGTGCTACGGTGATATTAATCGCATCACGCAATTTAGCGAT
CACATCTTCTCTGTTATCGCCATTGAGCAGTAAATCGTGGGTAAGTAATAAACCGTTTGG
CTTTAATACTCGCAGATATTCACGAATTGCCTTTTCTTTGGCTTCTTGCGGTAGCATTGT
CAGCATTGCTTCGTTGATAATAATGTCGAAACTATTATCTTCAAATGGCAGTTTGGTTGC
ATTGGCACGCTGAACTTGCACTAATTCTTCAACTTTATGTTCTTTAATGTTTTGTTGTGC
TTTCTCGAGGGCTTCTTCATCAAGATCGATACCGATCACTTGGCAACCAAATTGTTGAGC
AATTTCGATTGCGGTCGTTCCCATATTACAAGCAACTTCAAGCACTTTTTTATCTTTCCG
AAAATCGCCATTTGCAATGAGCCAGTCCGTTGCCACTTTGCCACCTGGGCGTAAACGTGT
TTTACCCAAACGAGCTAAGAAATGGTGTCCAACTTCTTCTTTTTTCATATTCACCTCTTT
GGATTTTGTAAAATTCTTCTTAATTCAGACCGCTTGCATTGAAAAGAAGTTCAATTTAGG
CGGAATAACAAACATTCAATAGCAGTTATACACAGTAAGAACGTAGGGACGCCACGCTTG
GCGTCCATTTAGATATTTTATGAAATCCTAGAAAACAGACGCCAAGCGTGGCGTCCCTAC
AATATTGTTTATTAAAAAAACTGTGCATTACTACCTTAAGGAATAACGCCGTAGATTATA
CCGTTTTTTTATCTGTGCATATATACAATTAAACAGAAATTTGGCAAAATTTCGCACATA
TCTTCTAACAACAATGAAGATATATCATCTCGTGTTTAACAAAAAGGAAAAAATAATGAA
AAAATCAACAAAATCAGAATGCTATGCCCATCAGCGTGGTGAAATTCAAGAGAGTGCAAT
TAAAGCCTTGGTGACGGATAAACTGTTTAGAAGTCGAGTAGAGCGAAACCGCAAAGGTAA
AGGAAGTTATCAGCGTAATGCGAAACATCGCAAAGGGGAAAACCCATTTAAAAGTGTTCA
ACAGAATGTTTTTAAATGGGTTTTTCTTATCCAGAATTAGGGTTGTTTAATTTGGTATTA
TGTAGCAGTTGTATAAATATCTTAATTTTCTGCTACAATTCCGTTATCTTTATTTAGGTT
AAATAAGAACAAAGAGGCAACTATGCAAAACGAACCCATTCGCTTAACGCAATATAGTCA
CGGTGCTGGCTGTGGCTGTAAAATTTCCCCAAAAGTGCTTGAACAAATTCTGCACACAGA
ACAGGAGAAGTTTATCGACCCGAATTTGTTAGTCGGTAATGAAACCAAAGATGACGCGGC
TGTCTATGATATCGGCAACGGTGTTGGTATTGTCAGCACGACGGATTTCTTTATGCCGAT
TGTGGACGATCCTTTTGATTTCGGGCGAATTGCTGCGACTAATGCAATCAGTGATATTTT
TGCAATGGGCGGCAAACCGATTATGGCGATTGCAATTTTAGGCTTTCCAATCAATAAGTT
ACCTGCTGAAGTTGCACAAAAAATTGTTGATGGCGGTCGTTTTGCGTGCCAACAAGCAGG
CATTGCGTTAGCTGGTGGACACTCAATTGACTCCCCTGAACCGATTTTTGGTTTAGCGGT
TACAGGAATTATTTCTACCGAACAAGTGAAAAAGAACGCATCAGCACAAGCCGATTGCGA
TTTATATCTAACAAAACCACTTGGGATCGGCGTACTTACCACAGCAGAAAAACAAGGTAA
ATTAAAACCTGAACACAAAAATTTAGCTAGAAATGTGATGTGTCAGATGAATTTGATCGG
TGCTGAATTTGCCAAAGTTGATGAGATCACGGCAATGACCGATGTCACTGGTTTCGGGTT
ACTCGGACACTTAACAGAAATCTGCCAAGGTTCAAACTTGCGTGCCGAAGTTTATTTCGA
TCAAATCCAAACCTTAGACGGTGTCAGAGAGTACATCGCACAAGGTGCTGTGCCAGGCGG
AACTACCCGTAATTTCGACAGCTACGGACATCTGATTTCGCCATTAAGTGATGAACAAAA
AGCGATTTTGTGCGACCCACAAACATCAGGCGGTTTATTAATTGCCGTTAAGCCACAAGC
GGTTGAAAGTGTGAAACAAATTGCAAAAAATGCCAATGTCGCCCTTTACCCTGTCGGCAG
ATTATTGAAAGCGGAAAGTGGTAAGGTATTGATCGACGTGAAATAGTAGGGACGCTACGC
TTGGCGTTCGTTCTCTAAATTTGCGTAAAGTCCATATTTAATGGACGCCAAGCGTGGCGT
CCCTACATTAAATTTTGAGAATAAATAAGATATGAAACAAAACATTGATGTGGTAATTGT
CGGCGGTGCGGTGACGGGTTCTGTACTTGCCTTAGCGTTAAGTTCAGTAAGCGGACACCA
GTTGCAAATTGCAATCGTAGAAAAAAATGAGCCAAACTATGCACAACAAGGCGGTTTTGA
CGCACGTTCAATCGCCTTTGCTTACGGCAGTTTGCAAAAGTTAGCTCAAATTCGACCGCT
TGCCACGGAACAAAATTTAGCTCAACTGGTTTACCGTATTGCAACCCCCATCAAACAAAT
TCACGTTTCAGATCAAGGACATTTCGGCAAAACAACCTTAAAAGCCGACGAACTACGTTT
ATCCGAATTAGGTGTGGTAGTGGAATTAGCCAAACTGGGCGAGCAACTGACCGCATTAAT
CGCCAAGCAACCAAACATTCAGCTATTCTGCCCTGATACCGTCGCCCATATCGAACGCAC
AGAACAGCACTGCCACATTACCCTAAACAGCGGAACACAATTAACGTCCAAATTGTTAGT
TGCCTGTGACGGCATTCAATCTCAGATTGCCCATCAATGTGGCGTAACAACCCAATTTAT
CAAGGATTATCAACAATCCGCCATTATTGCCAATGTTATCCTGTCTGAACCACACCAAAA
CCACGCCTTTGAACGTTTCACAAAACAGGGGCCTTTTGCATTATTACCTCTTAATGAAAA
AATGATGTCGCTGGTTTGGTGTATGGAAGATCCGACAGAAGCAATGGCAATGTCAGACAG
CGACTTTTTACACGCCTTGCAACAACAATTCGGCTGGAAGCTCGGCAAATTTTTACAAGT
CAGCAAGCGGTTTGTTTATCCCCTTTCTTCGCAAAAAAGCGAAAGCCATATTCACCACCG
ATTAGCCATTGTCGGCAATGCCTCTCAGTTACTACATCCTGTTGCAGGACAAGGGTTCAA
TCTTGGAATGCGAGATCTATTTGAATTGGCAACCCTTGTCGGTCAAGCCTTTGCACAAGG
CGAAGATTTCGGCGAAGCAAAATGGCTACAACAGTTTGAACAACACCGCCAAGCCGACCA
AACCCGAATTATGCAAAGCACAAGCGGTCTGATTTCGATTTTTGGTTGCGAATTTTTGCC
TATTCAAGTCGCTCGTAACCTTGCCCTATTTGGTTTATCTCATTTTTCACTGGTTCGCAA
TGCCGTTGCTCATAAAGCATTAGGCTGGTAACTTTCGATATATGTTTAATCAACTTCAAC
ATCAGTTACACAAATTCGTACAACGGGGTTTAGACAACCACCTACGCCTTGCCGTAACAG
GCTTAAGTCGCAGTGGTAAAACCGCATTCATCACCAGTTTTGTCGATCAACTGCTACACA
TTGGCACAGGCGACAACGCTCACTTAAACCTATTTGCCCCTGCTCGAAACGGACAAATTC
TTTCCGTAAAACGAGTAGAACAACACGATCTCACCATTCCCCGTTTTGAATACGACAAAA
ACCGCCACTGCTTCGAGAACGAACCTGCGACTTGGTGTCCATCGACTACGGGGATCAGCG
AAATTCGCCTTGCGATCCGCTACCAACGCCGAGATAGCCTGCTTCGCCATCTCAAAGAAA
CGAGTACACTCTATCTCGATATTTTTGATTACCCAGGGGAATGGTTATTAGATTTACCGC
TACTCTCACAAAGTTTCAAAGAGTGGTCGCAACATCAACAGCTGGTACACAAAGGCGAAC
GTGCAGAGTTAGCACAGGCTTGGCTTGCTCAAGTTAAGCAACTTGACCTTACCGCCAAAA
CGGACGAAAACCAGCTTGCAAAATTAAGTGAAGATTACACCGCTTACCTACTCAAATGCA
AAGAAGTTGGAATGCAATATATTCAACCAGGGCGATTTGTCCTGCCAAATACCGAACGGG
GCGCACCTGTTTATCAGTTCTTCCCCCTGCTTGATTTAAGCGAAAATGAGTGGGAACAAC
TAGAAAAAAGCCCCGAACATAGCATTTTTCACACCCTGAAAAAACGCTATCGCCACTATC
AACAAAAAATCGTCAAACCATTTTATGAAGATTACTTCTCACAGTTTGATCGCCAAGTGA
TCTTAGCGGATTGCCTTACCCCGTTAAATCACAGCCATCAAGCCTTTATTGAAATGAAAA
CAGGCTTACAACAGCTATTTAAACATTTCCATTATGGCAACCGCTCGCTTTTTAGTCGCC
TATTTTCATCAAATATCGACAAGTTACTGTTTGTTGCCACCAAAGCCGATCATATCACCA
GCGACCAACTACCGAATTTAGAAAGCCTAATGCGACAGTTAGTGCAAGAAGGGGGGCGAC
ACGCTGAATTTGAAGGCATTGACACAGGCTACCAAGCGATTTCCGCTATCCGAGCGACCG
ATCCAGTGATCGCCACACAAAATGGACAAAGTTTCAAAGCGATCCGTGGGATTCGCTCTA
GTGATAAAAAACTGGTTACACTCTACCCTGGTAGCGTCCCAAACCGCTTACCCGACATCG
ACTACTGGCAAAATCACCGCTTTGAGTTTGACCAGTTTGAACCGAAAAAAATCGACTTTG
ATCAGCCAATCCCCCATTTAAGAATGGACGCTGTATTGCAGTTTTTGCTTGCAGATAGGT
TTGATTGATAAATTCCCAACAGAATAGTGTTAGTAAGCAAATGTAATATAAAAAATTTGG
GCATTTGCTACATAATAGGCTGGATTTAAGGTACAATCTCATTAATTTTCTTAATAAAAA
ATAGCACTATGAGTAAAAAACCAAAAGTAGCTTCAAATACGATTGCCTTAAATAAACGTG
CCAGACACGAATATTTTATCGAAGAAGAAATCGAAGCTGGTCTAGAATTACAAGGCTGGG
AAGTCAAATCCCTGCGAGCAGGTAAAGCCAATATCGGCGATAGCTATGTGACATTTCGCA
ACGGCGAAGCCTTTTTATTCGGTGGCACTATTACCCCGTTAAATGTTGCTTCTACCCATA
TTGTATGCGATCCAACCCGTACCCGTAAGTTATTGTTAAATAAGCGTGAGTTAGACACGC
TTTATGGTAAAGTCAGCCGTGATGGGTTTACCGTTGTCGCTCTGTCGCTTTACTGGAAAA
ATGCGTGGGCGAAAGTCAAAATCGGCTTGGCGAAAGGGAAAAAATTGCACGATAAGCGTG
AAGATATTAAAGACCGTGAGTGGCAAGTTGCTAAACAGCGGATTATGAAGAATGCGAATA
GGTAGGAAATATGCGAATAGGTAGGAAATATCCCCTAGTCCCCCTTTTTCAAAGGGGGGA
ATGTTAAGGAATATTTATGGAACCTTATCTATTCCAACTTAAACCAAATGCAAGAACATT
ACGCAATACGATGACAAAGGCAGAGCATATCTTATGGTCTAGATTGCGTAGAAAACAACT
TTTAGATCTACAATTTTACCGTCAAAAGCCAATTTTAACTTATATTGTTGATTTTTATTG
CCCAAAAGCAAAACTTGTAATTGAACTTGATGGTAGCCAACATTATGAAGTAGAGCATAT
AGAAGCAGATAAAATAAGAGATCAGGCATTAAACTCACTAGGATTGTATGTATTGCGTTT
CAATAATAGGGAAGTTATTTCTAGTATTGAAAATGTGATTACACATATTACTCAAATTAT
CAAAAAACGAATATAAAACCAATTAACCTTTTTCTTAGTTCCCCCCTTTGAAAAAGGGGG
GCTAGGGGGGATTTTATAAGGACACAAAAATGATCGACCAAAACCTTCTGCGTACGAACC
TTGAGGAAGTCGCACAAATTTTAAAACTCAAACGTAACTTCAACCTTGATGTTACTCGCG
TTACTAGCCTTGAAGAACAACGCAAAGCATTGCAAGTTAAAGCAGAAAATTTACAGGCAG
AACGTAATGCTCGTTCAAAAAATATCGGCGCAGCGAAAGCGCGTGGCGAAGATATTTCTG
CGTTATTAGCAGAAGTGGACACGATGGGTAACGAATTAGATGCAGCAAAAGTGGAATTGG
ATAAAGTCCAAGCGGAAATTCGTGAACTGCTATTAAACATTCCTAACTTACCTGCCGATG
AAGTGCCAGTGGGTAAAGATGATAGCGAAAACCTTGAAGTATCTCGTTGGGGTACGCCAC
GTAAATTTGACTTTGAAATCAAAGATCACGTTACCCTTGGTGAAGGCTTAGGCGGTTTGG
ATTTCCCTGCCGGTGTGAAATTAACTGGAAGCCGTTTCGTCGTTATGAAAAGTGGTATTG
CACGTTTACACCGTGCCTTATCTCAATTTATGTTAGATTTACACACAGAACAACACGGCT
ATGTGGAAACCTATGTGCCTTATCTTGTAAACCACGATACCCTTTACGGCACAGGGCAAT
TACCAAAATTCGGCGAAGATCTGTTCCATACTCAACCGTTAGAAGGACAAGATCCAAATG
CGGTACAAAAACCTTACGCTTTAATCCCAACCGCAGAAGTGCCAGTTACTAATCTTGTGC
GTGATGAGATCTTAGACGAAGAAAGTTTACCACTGAAACTGACCGCTCACACCCCTTGCT
TCCGTTCAGAAGCAGGCTCTTACGGCCGTGATACCCGTGGCTTAATTCGTATGCACCAGT
TCGATAAAGTAGAAATGGTACAAATCGTCGCCCCTGAAAAATCAATGGAAGCCCTTGAAG
AATTAACAGGACACGCAGAAAAAGTGTTGCAGTTGCTCAATCTGCCATACCGCAAAATGT
TACTCTGCTCTGGCGATATGGGCTTTGGTTCAAGCAAAACCTACGATTTAGAAGTGTGGC
TACCAGCACAAAACACCTACCGTGAGATTTCATCTTGCTCAAATATGTGGGATTTCCAAG
CTCGCCGTATGCAAGCACGTTGCAAAGCGAAAGGGGATAAGAAAACTCGCTTAGTTCACA
CCTTAAATGGCTCAGGTTTAGCTGTCGGACGTACGCTTGTTGCCGTACTTGAAAACTACC
AAAATGCAGATGGTTCTATTACCGTGCCTGAAGTGTTGAAACCGTATATGGGTGGTGTAG
AGGTTATTAAATAATCCCTACAAGCGATCTCTTTTTATCAATTTATTACCAAAGTAGGGG
CGGACCGATGTGTCCGCCCTTGTTTCGTATTGTTTAGGAGGAGATATCACTCTGCTCCTA
TGAAGTAACTTAGAGCTATTATTTCACTATAGTAGATAATTAATTTTCAAATTAAGCATT
TATCTAATTTTATTTTTTGAGGTAATCAATGGCAGCAGAAGGTGCAAGTCAATTAGTTAG
TGTAGTGACCCTTTTAGGGGCGGCAATTATTGCGGTACCTATTTTTAAACGTTTGGGCTT
AGGCTCTGTTTTGGGATATTTAGCTGCAGGGCTTGCGATAGGTCCTTTTGGTTTAAAACT
TTTCTCAGATCCCCAAGCGATCATTCACGTTGCCGAATTAGGTGTCGTGATGTTTCTGTT
TATCATTGGGTTAGAGATGAAACCATCTCACTTATAGGGGCTGCGTCGTCAAATTTTCGG
CTTAGGCAGTATGCAAGTAGTCGTTTGTGCGGTTTTGCTTACGTTTGTCGGTATGGCTTT
CGGCTATTCTTGGAAAATCTCTTTTGTTGGTGGGGCGGGCTTTGTTTTAACATCTACTGC
AATTGTAATGCAAGTGTTGAGCGAACGAGGCGATATTGCTAGTCCTCGTGGTCAGCGAAT
GGTGTCAATCTTGCTTTTTGAAGATCTGATTATTGTGCCTCTACTAGCCATTGTCACCTT
TCTTGCACCGACAGATCCAAATCATATTGCCGATCCCCAACCTATTTGGCAGAAAATCGG
TATCGCAGGGTTATCTGTGACCGCATTGGTGGTGGTCGGTATTTGGGTACTCAACCCGAT
TTTCCGTATTCTAGCAAAAACCAAAATCCGTGAATTAATGACGGCAGCCGCACTATTTGT
GGTTTTAGGCTCTGCGTTATTAATGGAGGAAGGTGGATTATCAACAGCAATGGGTGCTTT
TGTCGCAGGGGTTTTACTCTCCGAATCAAGTTTCCGTCACCAATTAGAGACCGATATTGA
GCCATTTAGAGGGTTATTACTTGGCTTATTCTTCTTAGGGTGGGAATGGCATTAGATATA
AACATTGTGTTTGATAACTGGGTTCTAATCCTTTCGGCAGTGATTGCAATGATGGCAGTG
AAATCATTGTGTATTTTATTAATAGCCAAACTTGCTAAAAGTAGCACCAGCGATGCAATG
GATAGAGCTGTTGTGATGGCTCAAGGTGGTGAATTTGCCTTTGTACTATATGCAGCATCG
GCAACACAAGGGGTAATTTCTGCAGAAATTCAAGCAAATCTAACCGCTATTGTCGTATTT
TCAATGATTTTTGCCTCAATCACCATCATTTTACATAACAAATTCGTAGCACCTCGTTTT
GCAAACAAAGCTGGGGAACGTGAAGCCGATCATATTGAAGAACAGCACCCGATTATCTTA
GTTGGGATTGGGCGTTATGGACAAATCGTCAATCATATCCTCACGATGTCTGGCTATCAC
CCTACTATTATTGATCTTAACGAAGCGCAAATCGAAGGGGCGAAAAAGTACGGAATTAAA
AGCTATTATGGCAATGCTACTCGTCCAGAATTACTTCACAATGCAGGGATTGAAACTGCG
GAATTATTAATCGTTGCGGTAGATGATAAACATCAAGCGATACATATTGTGGAGCTGGCT
CGTTCTATGAACCCGAATATCAAAATTATCGCAAGGGCATACGATCGAGTTCATGTCTTT
GAACTTTACAAAGCAGGAGCAGATAAACAAGTGCGTGAGACCTTTGATTCTGCCTTACGC
AGTGGACGTACGGCCTTAAAAATGCTAGGTGTTGAGGAAGAAGTTGCTGATGAAATTTGT
GACTACTATTTTGAACGAGATCGCCATAATGTGAAATTAATGGCGGAAGTCTATGATCCT
AATTTAGAACTCTTTAAGAATGAAGAAATGCGAAAAATTGCACTAGCTGAAGATCAGGAA
ACAATGCTCGAAATTCAGAATATTTTGGACAGAGCAAGGGAGAAAAAAGAAGCTGGGTTC
TTTAATTCCCCGCACTAAATAAGAAAAGGTTCTGAAGATAGTTTTTCTGTGTAAGACAGT
AAATAATTGCTCTAAAGAGCAAGTTTCATCGTAAAGATTAAACCTAATCTGCCAGTTCTA
TAATTACAGCTCCTGCCAGATTAGGCATGCTTCTACGGTTCTGATCAACAAGCGGTTATT
TATTTAACACCGCTTGCAACGCTACCCCAATGTCAGCCAAACTACGCACAGTTTTTACGC
CTGCGGCTTCAAGAGCTGCAAATTTTTCACCTGCAGTGCCTTTTCCGCCAGAGATAATCG
CCCCTGCGTGTCCCATACGTTTTCCTTTTGGTGCGGTAACGCCAGCAATATAGCTCACCA
CAGGTTTAGTCACGTTCGCTTTGATAAAGGCTGCTGCTTCTTCTTCTGCGGAACCACCAA
TTTCACCGATCATTATAATCGCTTCAGTTTCGGGGTCAGCTTGGAATAGTGTTAGAATAT
CAATGAAGTTTGAACCTGGAATAGGGTCGCCACCGATCCCAACACAAGTCGATTGACCAA
AACCGTAGTCTGTTGTTTGTTTAACTGCTTCATAAGTCAATGTTCCTGAACGAGAAACAA
TCCCGATTTTACCTTTTTTATGAATGCTGCCTGGCATAATCCCGATTTTGCACTCATTTG
GGGTAATCACGCCAGGGCAGTTAGGGCCGATCATTCTCACGCCTGTTTGGTTTAAACGCT
GTTTCACTTGAAGCATATCTAAGGTTGGGATACCTTCTGTGATACAAACGACAAGCTGAA
TGCCTGCATCAATGGCTTCTAAAATAGCATCTTTACAACCCGGTGCTGGTACATAAATAA
CCGTTGCTGTCGCCCCTGTAGCTTCCACTGCTTCACGCACGGTATTAAATACTGGTAAAC
CCAAGTGCGTTGTGCCACCTTTGCCTGGTGAAACACCGCCGACAAGTTGTGTGCCATAAT
CAAGGGCTTGTTGTGAATGGAATGTGCCTTGTCCGCCTGTAAAACCTTGGCAGATTACTT
TGGTATCTTTGTTGATTAAAATAGACATTATTTACCCCCTGCCGCTTTTACTGCTTCTAC
AGCCGCATCTGTTAAGGTTGCTGCTGCAATGATATTTAAGCCACTTTTCGCTAAAATTTC
ACGTCCAAGTTCTGCGTTGTTTCCTTCTAGGCGAACGACAACAGGTACGTTTACCCCTAC
TTCATTAACGGCTGCGATAATCCCGTCAGCGATTAAGTCACAACGGACGATACCGCCGAA
AATATTGACGAGAACAGCTTTCACTGCTTTGTCAGACAAGATGATTTTAAATGCTTCCGC
AACTCGCTCTTTGGTTGCACCACCACCTACATCTAAGAAGTTTGCTGGGAAACCGCCGTG
TAATTTGACGATATCCATTGTTCCCATTGCAAGTCCAGCACCGTTTACCATACAACCGAT
GTTACCATCTAAGGCAACATAGTTAAGTTGGTGCGACTCGGCAAGGGCTTCACGCGGGTC
ATCTTGGCTAGGATCGTGCATTGCGGCAAGTTCAGGCTGGCGATATAACGCATTACCATC
TACCACCATTTTGGCATCTAAGCAAAGTAAATTGCCTTCAGTGGTAACGACAAGTGGGTT
GATTTCGAGTAAGGAAAGATCTTTTTCTACAAAGAGTTTAGCCAGCTGTGTGAAGATAAA
ACTAAATTGTTTGATTTGATCGCCTGTTAAACCAAGTTTAAACGCTAGTTCACGCCCTTG
ATATGCCATTCCACCTACAAGCGGATCGATAGCGACTTTATGTAGCAATTCAGGGGTTTT
AGCCGCAACTTCTTCGATATTCATTCCCCCAGCACTTGAAGCCATAAAAACGACTTTTTG
TGATGAGCGGTCAATTACTGCCCCTAAATAAAGTTCACGGGCAATCCCTGCTGTTTCCTC
AACATATAGGGTATTAACAGGCTGACCATTTGCGTCTGTTTGGAAAGTCACTAAGCGTTT
ACCGAGCCATTTGTCTGCAAATTCACGCACTTCTGCGTCATTTCGTACCAGTTTGACACC
GCCAGCTTTGCCACGACCGCCTGCGTGGACTTGGCACTTAATTGCCCAAGCATCGCCTTT
GAGTTGTTTGATTGCTTCAACCGCTTCATCTGCTGTTTTACAAGCAATGCCTTGGCTGAC
AGGAAGTTTATATTTGGCAAAGATCTGTTTGCCTTGGTATTCGTGTAGGTTCATAGAGTT
GGGGTTCCTATGTGATTAAAACTGTTTTCCCCCCTTTGAAAAAGGGGGGCTAGGGGGGAT
TTTATCAAGATCATAAAAATGCTGAGATTGTTAAATCCCCCTTAATCCCCCTTTTTCAAA
GGGGGAAATGTTCATTCTAAATTTCTAACAACAAACGTGTTGGATCTTCGAGTAAATCTT
TGATGGCTACTAAGAAACCAACAGACTCTCGTCCATCAATCAAACGGTGATCATAGCTCA
ATGCAAGATACATCATCGGACGAATAACCACCTGACCATCTACAGCCACAGGGCGATCTT
TAATAGCGTGCATACCTAAAATAGCACTTTGCGGTGGATTGATAATCGGCGTGGACATTA
ATGAACCAAAAACACCGCCATTAGTGATAGTGAAGTTTCCACCTGTTAAGTCTTCTACAG
TCAATTTACCATCGCGTCCTTTTTCTGCCAGTGCTTTAATAGCTTTTTCAATGTCTGCCA
TTGAAAGTTTGTCGCAATCGCGTAACACAGGGGTAACTAAACCACGAGGGGTAGAAACAG
CGATACTGACATCAAAATAGTTGTGATACACCACGTCATCGCCATCAATAGAAGCATTCA
CTTCGGGATAACGTTTCAATGCTTCCACTACTGCTTTGATATAGAATGACATAAAGCCTA
AACGTACACCGTGTTGTTTTTCAAATTTTTCACCGTATTGCTTACGCAGATCCATAATAG
GCTTCATATCTACTTCATTGAATGTGGTGAGCATCGCCGTAGTATTTTTCGCCTCTAATA
AACGTTCTGCAATGCGTTTACGCAAGCGGGTCATAGGCACACGTTTTTCACTACGAGCAG
AGTAAGCCACTGTGCTGATCGTATTTTCAACTTTCTCAGCCACTTTCGCATTACGTTTAG
CCACAACAGCTTCAATATCTTCACGAGTAATTCTGCCACCTACACCTGAACCTTTCACCT
CACTAGCTTCTAAACCGTGTTCTGCAAGTAAACGGCGAACACTTGGGCCTAATGCGTCAG
CCGAGCTATTATCTGGCTCTAAAGAGGCGGTTTGACGATCTGAAGGGGTTGCTTCATTTA
CTGGTTTAATTGTCTCTAAAGACACATCACCTGCTTGCTGAGTAACTAAAATACCTAAAA
TTTGTTTACTTACAACAGTTGCCCCTTCGCCTTGTTGAATTTCGGTAATCACACCATCGC
TAGTCGCAGGCACTTCGAGAACCACTTTATCGGTTTCAATTTCTACAATAACTTCATCAC
GTTTTACGCTATCGCCAACTTTTTTATGCCAAGTTGCAACGGTCGCATCTGCAACGGATT
CGGGTAAATCTGGAACGAGGATTTCGATTGTCATTTGTTGTTTCCTTTTCTAATTTAGTT
CTCCTCCCCCGTTTACGGGGGAGGGGTGGGTGGGGGAATTGCAACGAAGTTGCAACATTT
GAGCTAAACTCACCGCTTGTTTCCCCCCTTCCGCCTTCGGCACCTTCTCCCGCAAGCGGC
GGAAGGGAACTTATAAAATTAACGTGTTAATGCCTCATCAACCAACTGCGTCTGCTGTTT
GGTATGAAGTGACATATATCCCACCGCTGGTGAAGCGGAAGCTGGGCGACCTGCATATTT
CAATGTCGCATTCTCTGGAATAGAGGCTTCGAAGTTGTGTTTGCTACAATACCAAACCCC
TTGATTTAATGGCTCTTCTTGACACCAAACATAATCAGTAACATGAGCATAAGGCATAAG
TGCTTTTTTCACATCTTCATGTGGATAAGGGTAAAGTTGTTCAATACGAATAATCGCTAC
ATCGGTTTTCTCACGCTGGCGACGTTCTTCTAGTAAATCGTAATAGACTTTACCTGAACA
AAGTACCACACGCTTAACCTGTGCAGGATCGAGATTATCTAATTCCCCGATCACCGTTTT
AAACTCACCGTTGATCAACTCATCTAAAGTTGAAACAGCAAGCGGGTGGCGTAGCAGTGA
TTTTGGCGAAATCGCAATCAGTGGACGACGCATTTTACGGATCGCTTGACGACGTAACAT
ATGGTAAACCTGTGCTGGTGTTGATGGAATACAGACTTGCATATTTTGTTCTGCACAAAG
TTGTAAGTAACGTTCCAAACGAGCTGATGAGTGTTCAGGACCTTGACCTTCATAGCCGTG
TGGCAGTAGCATCACTAAACCGCACATACGTCCCCATTTTTGTTCACCAGAACTAATAAA
CTGGTCGATAACAATCTGAGCACCGTTCGCAAAGTCACCAAACTGAGCTTCCCAAATCGT
CAATGTTTTTGGATCGGTCGTTGCATAACCATATTCAAATGCCAGTACCGCTTCTTCGGA
AAGTACCGAGTCCCACACCTCAAAACGCCCTTGGTTTGCGTGCAAATGCGTTAAAGGCAC
ATAGCCTGTACCATCATTTTGATTATGCACAACAGCGTGACGGTGGAAGAAGGTACCACG
ACCAGCATCTTCACCCGATAGACGAACGTGAGTACCATCATCAAGCAGGGTTGCATAAGC
CATCGTTTCAGCCATACCCCAGTCAAGCAGTTTATTGCCTTGATACATCTCACGGCGGTC
GTTATAAATTTTTTCAACACGAGGGTGTGGGCGTAACGCTTCTGGATATTCGCACACACG
TTTCGCGATTTCTAAGAAACGAGCTTCAGGGAATTTGCTTTCATACGGCGACGTCCATTC
ATAATTAAGATATTGCAACCAATCCATTGACGCAGTATCCATTTCTCGCCATTCAGGCAC
AACACGATCACCATTATCTAACGCATCACGATAGAGGTTCATCATCTCAATTTCATCATC
ACCTGTAATCACCCCTTCAGCAATCAAACGATCCGCATAAACTTTACGAGGTGTCGGGTG
TTTCTTAATAATACCGTACATCATCGGCTGAGTAGCCAAAGGTTCATCAGCCTCATTATG
ACCGTGACGACGATAAGAAATTAAATCAATAAAAATATCACGTTTAAATAAACAACGATA
TTCCACCGCCATTCTCGCTGCAAATGCCACCGCTTCAGGATCATCACCATTAACGTGAAT
AATCGGGGCTTGGATCATCTTGGCAATATCGGTACAGTATTCCGTAGAACGGGTATCGTT
TGGATTAGAAGTCGTAAAACCGATCTGGTTATTGATCACGATACGGATTGTTCCGCCTAC
TTTGTAACCTCTCGCATTTGACATATTCAAGGTTTCTTGAACAACCCCTTGACCTGCCAC
CGCCGAGTCGCCGTGAACCGTGATCGCCAATACTTTCTTATGTTCAGTATCGTGAATACG
AGTTTGTCTTGCACGCACAGAACCAATCACCACAGGGCTAACAATTTCCAAGTGCGAAGG
GTTAAACGCAAGAGCAAGGTGAACGTGTTTACCGCCCACATCAAAATCAGACGAGAAGCC
CTGATGGTATTTCACATCACCTGTACGATTATCATCAGCGTGTTTACCAGCAAACTCATC
AAAAAGTTCAGCAGGTTTCTTACCTAACACATTGACTAACATATTCAAACGACCACGGTG
AGCCATTCCCATCACTACATCTTCCATACCTTGACGACCAGCGTGACGGATAATCTCTTT
CATCATCGGAATAAAAGCATCAGACCCCTCAAGCGAGAAACGTTTTGCACCAGGGAATTT
CGCCCCTAAATAACGCTCCAAACCATCAGCAGCGGTCAGTTCCGTTAATAAATTTACTTT
TTCTTCTTTAGTGAACAACGGCTTATTCAGCACACTCTCCATTTTCGCCTGAAGCCAATT
TTTCTGCTCCATATCCTGAATGTGCATAAATTCCAAACCGATACTACCGCAATAGGTTTC
CTTTAACGCCTCAGCAAGTTCGCCTAGCTTCATCGTATCTTTGTTATAAACATAACGCCC
GATAGTAAAGGTTTCTTCTAAATCTTTATCACTGAAACCGTGGTAACGGTAATCGAGTTC
AGGAACCTGTGAGGTTTTCCAACGATAATAATTAAGCGGATCTAATTTAGCTTCCAAATG
TCCACGGAAGCGGTAGGCATTAATGAACTGTAAAACTTTAACGAGTTTTGCACTGGCTTC
AGGATCAATCACTGTCACCGCCTCACTGCGATTTTCACGCGCTAAACGACGGAAATAATC
ACGAACGCTGGAATGAGGTTGCTCTACTTGGGTAGCTTTTGGCAGTTGAGCAAATACCGC
TTGCCAACTTGCATCAACGCTATCAGTATCTTCTAGATACTGCTCGTAGATTTCCTCAAC
ATAAGACTGATTTGCCCCACCTAATGCAGTAGTTGCAATCCAATCGTCAAAGTTTTTATG
TTGCATAAAGACCTAACCTTATTTTTATCTGTTTACAAAGTTGTCAAATTTGCTGCCATT
ATATACATTTCAGTACAAATAAAGGCAAAAAAGTCAAAGAGAAATGCTTACTTATAAATC
AGTCACACAAATCCCCCCAATTATGACGGATTTTTTAAAGAAAAACTGTGATATAAGTCG
AATTTTTACAAAAAATTAACATTATAAAGAGGATGGTTGATGATAGAAGAATAGAAATAA
AGGGCGACTACTTCATTCAATAAGTTTCACTGCATACACGATTAAACTAAATGCAATGCC
ATACATAATTAACCCTGTGACAAAATCTAAAATCTGCCAAGTTCGACGTTTTTCAAAGTA
AGGGGAAAGTAAACCAGCACCATAACCCACCCCAAAAAACCATAAAAATGAACAAATTAA
TGCTCCAAGTAAAAAGTGTATTTTTTCTGTGAAACTTAAAGTGCCGCCAATACCACCGAC
AATCACCACAGTGTCAATATAAACGTGTGGATTAAGTAATGTAATCGCAAGGGTAATGGC
GATCACTTTCTTTAAAGACGACTTAGCTTGCCCTTGTTGTGCCAATAGCTGACTTGAGCC
TTGATAAGCAGTGATAAAAGAGCGACTACCATAAGTGAATAAAAAAATCGCACCAAACAG
AGCAAGCAATAAACTAGCGGTAGGTGACTGCGAAATAAGCGAACCAAGCCCCAATACACC
GATACTCATCAACGCAACATCACAAAGAAAGCAGAGTAGAGCTACCCAAAAAACGTGCTG
TTTTAAAATCCCCTGCTTCAATAAAAATGCATTTTGTGCACCAATAGACACAATCAGCCC
AAAACAAACCACAAAACCGTGTAAAAAACTTTCCATCACTTAATTTCTCCGTCATACAAG
CGGACGATTATACCCAAATATTTCATATATTTGTCGAGGTTATTCGTTAAATTTTGTGTG
GGGCTATGTCAGACACTAATTTATTGGAGGAAGGTATAAATGAGCGCAGATAGAAATTCT
CCATTTTTATTCAATAGTAGAATGGAGAATTTCCAAATGTCTAGAGAGTGTATCTTAGTC
TATTAGTTATAAAATCATTTTATAACTAACAACTTACTCGCATTACTCATCATATCCGCT
ACTTTCGGCTGAGAAGATAATTGCGTTTCGTTCATTGGTTCAATTTTCCAAATGTCTTTC
GCATAATCTAACACAGAGCGGTCTGATGAGAAGTAGCCCATATTCGCAATGTTGATGATC
GCAGAACGTGTCCACGCTTTCTTATTGCGGAAGTAGGTTGCCACTTTCTCTTGAGCATCT
ACATAGCTACGGAAATCCGCACAGGCTTGATAGAAGTCACCTGATGAGAGAATTAACTCT
TGATAACGATATGGATCTTCTGGTGAGAATTTACCATTTAAGATTTGTGAAATTGCTTCG
TTTAATTCTGCATCTTTTTCGTAGTAGTGATATGGTGAGTAGCCGTTGCGACGTAACTCT
TCCACTTGTTCTACGGTGTTACCGAAGATAAAGATGTTGTCGTTACCTACACGATCTAAA
ATTTCCACGTTTGCACCGTCAAGGGTACCGATTGTCAATGCACCGTTTAGGGCAAATTTC
ATATTTGATGTACCTGATGCTTCTGTACCAGCAAGGGAAATTTGCTCAGACACATCTGCT
GCTGGAATAATTAATTGTGCAAGGCTTACGCTGTAGTTCGGAATAAAGACAACTTTGATT
AAATCACGAATATGGCTGTCGTTGTTGATCACATTTGCAACATCGTTGATTAAACGAATC
ACTTTTTTCGCTGCATAGTAAGCACTTGCTGCTTTACCTGCAAAGATAAAGACGCGTGGC
TGCCAATCTGCTGTTGGGTTTCTTAAAATACGGTTATAGTGAGCAATGATGTGTAACACA
TTTAATTGCTGACGTTTGTATTTGTGAATACGTTTAATTTGAACGTCAAAAATTGCTTCA
GGGTTGAGTTTAATGCCTTGAGTTTGTTCTACATAAGCGGCGAGTTTACGTTTATTTTCT
ACTTTAACCGCAGCCACTTCTACTTGAACATCAGTATCATCAACAAAGGCATTGAACTTG
TCTAACTGAGTTAAATCGGTACGCCATTCTTTGCCAATGCGTTTATCTAAAATTGCAGCA
AGTCCAGGATTAGCGATATGAATCCAGCGACGTGGGGTTACACCATTTGTTACGTTGGTG
AAGCGATCTGGGTAGATCTTCGCAAAATCGGCAAAAATAGACTCCACCATTAAGTCTGAG
TGAATTTTGGCTACGCCATTGACTTTGCCTGATGCAATCACGGCTAACCACGCCATACGA
ATACGACGGTCGCCTTGTTCGTCAATAATAGATACACGACGGATTAATTCTTCATCATTT
GGGAATTGCTGACGAACCTCTTGTAAGAACCAATCGTTGATTTCAAAAATAATTTGTAAA
TGACGTGGTAAGATACGAGCCACCATCTCCACAGGCCAAGTTTCTAACGCTTCGCTCATT
AAAGTGTGGTTGGTGTAGAAGAATACTTTGCGAGTCGTATTCCATGCCTGTTCCCAACTA
TAACCTTTTTCGTCAATTAAAATGCGCATTAACTCAGGAATCGCAAGGGTAGGGTGGGTG
TCGTTAAGGTGAATTGCCACTTTTTCCGCAAGATTTAAGCAAGATCGCGATTCCACTTCA
TGACGACGAACGATGTCTTGTACTGATGCAGAGCAAAGGAAATATTCTTGGCGTAAACGT
AATTCACGACCGTTGTAAGTTGAATCGTCTGGGTAAAGTACACGAGAAACGTTTTCTGAG
CTATTTTGTTGGCTCATTGCTGCAAAATAGTCACCACGGTTAAAGTCTGCTAAACCAAAT
AGTTTTTCCCCTGCGTGTGCAGACCATAGACGTAAGCTGTTGGTTGCAGTGGTTTTAAAT
CCTGGGACAAGCTGGTCGTGGGCTTGAGCAATGATTTCTTCATCAGGTTGCCATACGGTT
TTTTTGCCTTCTTGCCAAGTTCTGCCACCAAAACGTACAGGGAATTTTTTACTTGAACGT
AAGTAAGGCCACGCAAATTCATTTTCTAACCAATAATCTGGATTTTCAACTTGTTCGCCA
TTTTTTATCTCTTGGCGGAACATACCGTATTCATAACGAATACCGTAGCCAATCGCAGGG
ATCTTCATTGCTGCAAGACTGTCCATATAACACGCAGCCAAGCGACCTAAGCCGCCGTTA
CCTAAGCCTGGATCGCCTTCTTCATTAATAATGTCTTCAAGATTTTGACCTAGCTCGTCA
AACGCAGCTCGAATTAGATCATAAACACCTTCTGCAATCATAGCATTACTGAAGGTTCTT
CCCATTAAAAATTCCATAGAAAGATAATAAACACGACGGCTTGTATTTGCCGCTTGGCTA
CGACGAGTTTGTAGCCAAGATTCCGTAGAAAGATCACGCACAACACGCAATGCCGCATTT
AACCAGTTACGTTTGCTTGCTTCACGCGGTTCTACACCAAGAGCAAAAACAAGTTTATGC
AAAATGGCATTTTTGACATTTTGAATGTTCTCAGGGCTAAGATGTGTGTTTGACTGAGCG
ATAGTCATTCATTACTCCTATTAAATAAAACGATAGAAAGAATAAAAAAACGACGCATTT
TACAATACTTTTGTGAAGTTTCTTACCAAATTACGAAAAATTGCGCTTACTTACTGAACT
ATACTGTTGAAAAAGTAGAAACAGCGAAGTAATGTTTGATTTTTCTTAAATTTTCATTAG
AATACGCACTCGGTTTTTTAACCGTCAAATTTAGGGAAATAGCTGGGTCGCCTGCTATTT
TTGTATCAATGGAACCTTAGGTTCCCTTTTTATTTATGAGAATTTAATTATGTCATTCAA
ATTTGAAGCTGAAGTTCGTTCGGCGCAAGGTAAGGGTGCGAGCCGCCGCCTGCGTCACAA
TGGTCAAGTTCCTGCAATCATCTACGGTGGTAAAGCAGAAGCTGTATCAATCATTTTAGA
CCACGATAAAGTAAACAACGCACAAGTACACGATGCGTTCTACAACGAAGTGTTAACTAT
CGTTGTTGCGGGTAAAGAAGAGCAAGTAAAAGTACAAGCGATTCAACGTCACCCAACTAA
ACCAAAACTTGTTCACTTAGACTTTAAACGTATTTAACCCCATGTAGTTAAACACTATTT
CTCAGACTTTGTATCTGTTAGTTTTTTAATTTAAAGTCAGATTACTACGAGATAGTTTAG
GAATAAATTTCAAGTAGTTCCAAGCCCCTTTTATCAGCGGATAAAGGGGCTTTTAACTAT
AATAAATAGGGGCTAGATAACTAACTTAAACCGTCCTTAACTAATTATGTTTAAATGGAA
ATTTGAGCTTTAAGTTACTGTGATTAAAACGCTATTTGCATTCCTTCAAATACAATTCCA
AATGTACTTTGGAAATACTGTTAAACTTGAGTAAATGACGTTTATCTTGGCTCTAAAAAT
GCTCAATTCTGTTTATATGGTTTTGTTTTTCTATGGAGTGGTATAACTCAGTGCCACAGT
CAATGAATGCTTTGCCGTTGAAGATTCTGTATTAGGTACGATTTCAGGCAAAGCAGCGAA
TATGAAAACTGTCGTTATTCCTGCTAAGGCAGAGTGGGATGATCCACGTTGGTCGTTGGC
AGATTATAAGTTAGAGCAGATTTCTGACTTGCTAGGATTAATAAAATCATCATAAATTTG
ATATAGATAGTATTTTAGTTTAAAAAATACTGAAATACTGTTTTTTTACTATTAATTAAA
TGGAGTCAATGCTAGACTTGTTTAAATTTTGATTTTTGTGTGTTTATTTTAATCAGTTGT
TTAAAGGGGATGCTATGAAGAAAGTGCGTAGATATTCGGAAGCGGCTTTCGTGTCGTTAT
TGGTAACGGCTTGTGGTGGGGGAGATAATTCCTCAAATATGACACCTATTAATAGTGGTT
CAGGAAAAATAGATGAAACTGCTGTTTCTTCGCCTATATTAGAGGAATCAGAAAACCAAA
AATCCGATTCCATTATTTCAAAAACGGAAGAGACCGCTACACTAGACGCACCGAAACTAG
ATGAAACGGTACCTGAAACATCTATTCTCCCAAGTGATGAAAATGTTGAAGGAACGGTAA
ATCCATCATCTGAGCCTACTGCGCCAGAAGTGCCGAAACCAGATGAAACAGTATCCGAGA
CACCCGTTACACCAAGTGATGAAAATGTTGATGTAACAGTAAATCCATCATCTGAGCCTA
CTTTGCCAGAAGTGCCGAAACCAGATGAAACAGTATCCGAAACACCAGTTCCCCCAAGTG
ATGAAAATGTTGATGTAACAGTAAACCCATCACCTGAACCTACTACACCAGAAGCGCCGA
AGTCAGATGAAGCGGTATCCGAAACACCTGTTTCCCCAAGTGATGAAAATGTTGATGTAA
CAGTAAACCCATCACCTGAACCTACTACGCCAGAAGTGCCGAAGTCAGATGAAGCGGTAT
CCGAAACACCAGTTCTCCCAAGTGATGAAAATGTTGATGTAACAGTAAACCCATCACCTG
AACCTACTACGCCAGAAGCGCCGAAGTCAGATGAAACAGCATCGGATACACCTGTTATAT
CAAGTGAAGAAAAGGACGAAGAGCCAGCTGATACAACGACTAAAACTACGGAATCGCCAA
ATGTTGATGTTCCAATGACATCAACAGTCAGTGATCATATTTTACCTCCAGATTATCAAC
CTAAAGATCCTTCTAGATTATTTGATGAAGCAGATAAATTTGCTAGCCGTAATGGATTAA
TCGAAAAGTTACGTCCTCAACAACAAGCGACAATAAGTGATGAATATAGTGTTCAAAAGA
TTGGCGTTATTGATACGGATTTCGTCAAAGATGATAAAACTTTTGGAAATCGTTTACTTC
TAAATCAAGGTTTATGGAGGCAAGCTAAGGGGCAAAAACATGATCACGGGTCGCAAGTTG
CTGCGGTCATTGCTAAGTATAACTCGACATCTTGGATTTATGGCTATACTGCAGAATCAT
CGGGAATGACGAGCCCGAGTAATTTGCATTTTGAAGCGGCTCAAGAACAGGGAATAAAAA
TCTTTAATAACTCTTATGGTACAGCACCTAGCAATGAGTTGGTGAAATATAGGGGATGGA
CGTATTTAACGAGTCACTTATTACATAAGCAAATAGCAGAAATGGCTGAAAATGGCAGTA
TTTTTGTTTGGGCAGTAGGTAATGAGGGGCAGTTAAAAGGATATGGCGCTCAAGCGGTTA
CGGAAGCTCATATTCCTGTGGCATATAAGCAAGCGAAAAAAGGCTGGATTGCCGTTGCTT
CAATTACAGGACAATGGAAAAGTCCCTATTCGAGCAGAGTAGGAGAAGATGCAAAAAATT
GGGGAATTGCAACTTATGGCGATCATCAGGTATTTGGCAATTTAGGGGTACAAGGTACTT
CTTTTGCCGCACCAGTTGTTTCTGCTGCAGTTGCTCAAGTATGGGAAAAATTTCCGTGGA
TGAGTAATCATTTGGTCACTCAAACAATTCTATCAACAGCAAATAAATTGGGGACGAATG
AGGTCACAACGGATCCTAATGCTGAAATTGGTTGGGGTGTTCTTAATGTTGAGCGTGCAT
TAAAAGGTCCTGCACGTTTTGATAAACGGCTATTAGTCGAAGGTGAGGAATTTGTTGTTG
CGAAGTTCGATCATCGAAATTATGCCGATCAAGATCGCCTAACTTGGCGTAATGATATTG
CTGGCGATGCGGGTTTTAAGAAACAAGGCACTGGCTCGCTTTATTTGACAGGACATAATA
CTTATACAGGCGATACTTTTATTGATGGCGGTGTTTTAGGTTTGTCTGGCAAGTTAGATA
ATTCCAACGTAACGATTAATACAAGCGGTACGTTACTTGCAAAAAATAACGAAAAACCAG
TAGAAATCGGTCAATCCGTTACGAATAAAGGCTCACTTGATGTTTACGATAAAGGACTAA
GTATTGGTGGTAATTATACAGTGGATAAAGATGCTCGTACTGTCATTGATATTCATACGG
CATTGCTTGAAATTAAAGGCACTGCCGATATGCAAAATTCTCGAATTTTAGCGGATGTGG
AGAAAATCAATGATGTACCAACGCAAAGTGAGAGTCTAAGAACCATTTTAAAAGCAGGTA
ATTTAGTCAATTACAATAATTTTTATACAGTATCTGATCACATTGCACCTTATATTTTAG
TCAGTAAGATAGAAAAACAAGGTAACGAGATCCAAGCAACTTATAAACGTAATCGAACTG
CAAATGTATTGCGAAGTGTTGGAACTGTTTCTCGTAGTGCAGAAAATACAAGTGCAAACT
TAGATAAAGTGCTTGATGAAGTGGCTGCAAATCCAACGAGTTCGATTAAAGCAGATAGTG
TATCTATTATTAATGCGAAGCCTATGTCAGTTGCAAGTACCGTAGAGTCTTTATCGGCTG
AAATTTACGCATCATCACAAAATATGATCGTCAATGAAAATCGACTTTTCAGTCAAAACA
TTGCAGAGAGAGCATTCCACTCGCTTCAAGATGAGAAAAGTGATGTATATGCAGTAACAA
ATCGTCAATCTTATCAAATTTCGCAAGATGGTTATGCTAATGCTGAAATTGGAGGCAATC
AAAGTTATGTGGGTGCAGATAAGCAAACAGACCATCTATTATTTGGCATCTCTGCATACC
ATAGCAGACAAAAAGCCGATTTCGAGCGCACAGCAGGATCTGCAAAATTGTATCAGCAAG
GTGGTGCGATTTATGCGGGTTACCAATTAGACAATAACTATTTGCTAGCACAGCTTGGAA
TGGCAAATGCGAAAAACAAGATTAAGCGTTCAATTTTAATGCCAAATGAAACACGCCGTG
TCGAAACAGAGGTTAAATCAAAGCTTTATCATTTCTATACGGAATTAGGACATCGTATTA
AATTTGAACAAGGTGAAATAAGTCCGTTTATCGGATACCAATTTGATTCTGTTTATCAAA
AAGCCTTTGACGAAGGAAAAAACTTTGGTATTCAAGCGAATCGTACTCAATATAACTTAA
ATAGTTATTTGCTAGGGTTACGTGCCACCATGAAATGGGGAGATTTGAGCTTAAATACGA
CCTTATCTCACCGTATGACCCAAAAAGCAGAAAATGCGTTTGGCTTTAATGCTCGCTATA
TCGGTGCGGAAAGTGAAATTGAATTACAAGGTATTTCACCTGCAAAATATGTCACTATGG
CGAAGTTGGGACTGAATTATCAAATTAGCGAAGCTCTTCATCTTTTCGGGGAATATGCGA
TTGCTCGTCAAAAAGGTGGAGAAAAATGGCAAAACGTGAGTGTAGGAATGAAGTATCAGT
TTTAGTCACTTTTTGCAAAAAATCAGGCTAAAGTGACCGCTTGTATATCATTTGCTTGTG
AAATAAGCCTTTTTGGACTATTATCACAGGCGATTACATTGCTGTTAAAAGCAATGAGAC
AGACAATTTAGGGGCGTATCTTACGCCCCATTATTTATTTAAGAGAAAAAACAATGGCAA
GAGAGTTTTCAAGAGCAGATCGTGTAGCACAAGAGCTACAAAAAGAGATTGCAATTATTT
TACAACGTGAAGTGAAAGACCCACGTATTGGCATGGTAACGGTATCTGATGTCGAAATCA
GTCGTGATTTAGCCTATGCCAAAGTGTTTGTCACTTTCCTATTTGATAGCGATGAAAGTG
CGGTAGAACGTGGCTTAGAAGGCTTAAATAAAGCATCTGGCTATATTCGTACCTTAGTGG
GTAAGGCGATGCGTTTACGCATCGTGCCTGAACTTCGTTTCGTTTACGATCAATCCTTAG
TGGAAGGGATGCGTATGTCAAACCTTGTGACAAATGTGATCCGTAAAGATCAAGAACGCT
ACGTTGAAGAAGAGTAACAATGGGCAGACCAAAGAAAAAAGGACGTGATGTTCACGGTGT
TTTCTTATTGGATAAGTCGCAAGGCGTGAGTTCTAACGACATTATGCAGAAGGTAAAACG
CCTGTTTAATGCGAATAAAGCTGGGCATACGGGGGCGTTAGATCCGCTTGCTACGGGTAT
GTTGCCGATCTGTGTAGGTGAGGCGACTAAGTTTTCTCAGTTTTTGTTAGAGGCGGATAA
GCGTTATCGGGTGATCGCAAAATTGGGGGAGCGGACGGATACTTCTGATGCTGATGGGCA
AGTGGTGCAAAGTCGTGAAGTTAAGGTAGACACTTCGGATATTTTGGTAGCTCTTGAGGC
ATTTCGTGGTGAAATTTTGCAAGTGCCAACGATGTTTTCTGCCTTAAAGCATAATGGTAA
ACCCCTTTATGAATATGCGAGAGCAGGCATTACTGTGGAGCGTGAGGCTCGCCCGATTAC
GATTTTTGAGCTGTTATTTGTTGAGTATCAAGCCCCTTATTTGACGTTGGAAGTACATTG
TTCTAAGGGAACTTATATTCGGACGTTGGTTGATGATTTGGGGGAGGCGTTGGGTTGTGG
CGCTCACGTTACAATGTTGCGTCGTTTGGCAGTCGCTGATTATCCTGTTGAGAAGATGAT
GAGCTTAGAAGCCTTGCAAAATTTAGCGGAAAATCAGCCGCTTGTTGAGTTAGATCAGTT
GTTGTTGCCGATGGATAGTGCGGTGGCTCGTTTGCCTCATTTGGATTTAACTGATGAACA
GACAAGAGCAGTGGGTTTTGGGCAACGTGTGAAATTTGATAATCCGCAAGGAATTTATGG
ACAAGTACGGTTGTTTTCAGCAGAAAAGCTGTTTTTAGGCGTTGCTGAAATTACTGCGGA
TAATGTGATTAGACCAAGTAGAATGGTCAATAGATAAAGTAAGATGATAAAGAGATCCTA
TTTAACCATATCAATGGCGTGCTTGGTGTTGGCAGGGTGTGCTAATTCTGAGAAAGAGTA
TCCTAAGGTGGCGTTGGAGGCTAAGTATCCTAATGCTCGTTCTTTAGCTCATTTTGATGA
TTATGTGAGTTTTTTAAAGAAAAAAGCGGCGAATGAGGGGGTTTCCGCAGAGGTGCTAAA
TACGGCGTTGAATATTCAATATGTGCCTCGTGCCGTTGAGTTAGATCAGCAACAAGCTAG
TCGTCGACGTGATCCTAATTTACCTCCGCCACCGCCAAATCCAAATGGGGTGACGAATTA
TTTGAATAAGACCTTAACCCAAGCAAAAGTGGACGTGGCGGCACAACGTTGGTGGCAATA
TCAGCCTCAATTAACCAAAGCAAGCCAGAAATATGGGGTGCAAAAAGAGTATTTGATGGC
GTTATGGGGTATGGAAAGTAGCTTCGGGCGTTATCAGGGCAATTTTGATGTGTTGTCTGT
GTTGGCGACACTGGCATTTGATGGTCGCCGAGAGAAGTTGTTTACTCAAGAATTTGTCAA
TGCAATGAAGATGTTGCAACAGGGAACCTTAGTGCGTGCCGAGATGAAAGGCTCGTGGGC
TGGGGCAATGGGGCAGACGCAGTTTATGCCAACCTCTTATTTGAACTATGCGGCAGATGG
CGATAACGATGGGCGTAAGGATATTTGGAAAAATCAGTATGATGCCTTTGCTTCTATTGC
GAATTATCTGGCAACTGTTGGCTGGGATAAGGACTTGCCGTGGGGGGTAGAGGTTAAGTT
GGCTCAACCTATCGATCTCTCTTTTTCTGGGATTGAGTTGAATAAAGCAAAAAGCCTTGC
TGAGTGGCAGGCGTGGGGTGTTTATTTAGCCTATCCAACGGCTCAAGAAACAACAAAACT
GAATGCGTTGAGTTCAGAGAAGTTGTGGTTGGTTCGTCCTGATAAAGAGGTAGGGCGAGC
GTTCTTGGTGTCGAATAATTTCCGTACGATTTTAGATTGGAATAAGTCGAATAATTTTGC
GGTGAGTATCGGGAAATTTGCAGATCGTATTTTGCAGAGCGTAGAGTAGGGAAGAACGAT
GGCGACCTATATCGTGGGAGATTTGCACGGCTGTTTTGATGAATTTCAGTTGTTGCTTGA
GCAAGCTAATTTTGATCCGCAGTATGATGAACTTTGGCTAACGGGTGATTTGGTTGCTCG
TGGCGAGAACTCTTTGGCTTGTTTGCGTTATGTGAAGGCTTTGGGGGAGAGGGCAACTGT
GGTGTTGGGTAATCACGATGTGCATTTACTTTCGACACTGCAGGGAATTAAAGCGGTGAA
GCCTAAAGATAAGGTTGATGCGATTTTTGAGGCGGAAGATCGTTTGGAATTGCAAAATTG
GTTACGCTCTCGACCGCTTGTGGCACAACACCCTGTTCATCAATTTTTGTTAGTCCACGC
AGGAGTAAGCCCAGAATGGGATTTAGCGACCACTTTAGCTTGTGCAAGGGAAGTGGAAAC
GGTGTTACAAGGTGAGCAATTTGCAGATTTTCTTGCTCAGATGTATGGCAATTCACCAGA
CCAGTGGCGTGCGGATTTGCAAGGCATTGAGCGTTGGCGTTATGCATTAAATGTGTTTAC
GCGTATGCGTTTTTGTTATGCGGATAAGCGGTTGGATTTTGATTGTAAATTACCAGTCGA
AGAAGCCCCAGAGGGCTTAAAACCTTGGTTTGAACTAGATAATCCGTTTTATCGCCAGCA
ACCGATTATTTTTGGGCATTGGGCGAGTTTAATTGGTTATCAAACTCCAGATACGATTTA
TGCGTTGGATACAGGCTGTGTTTGGGGTAATCATTTGACGATGTTACGTTGGGAAGATAA
ACATATTTTTACACAAAAACGCTTAAATTTGGATTAAAAACAAGCGGTTGGTTTCCCTCG
CTATTGCGTTGTTTTTGCTTTTTCTTTAGAATAGACCCCGTTTTTATGCGACTATAGCTC
AGTTGGTTAGAGCACCACCTTGACATGGTGGGGGTCACTGGTTCGAGTCCAGCTAGTCGC
ACCATTTTCCCTAAAGCAGAAATTCCCCGTTTCTGCTTTTATTTTATAAATTCCCCATAA
AAACAAATACTTACCTAGTATTTAATAGTTAATTACCCACTAAAAACCACGTTTTCTACC
CCCTGTTTTTTTATAAAAAACAGTCATTTTCTGATCGATTTCGATCTGTTCTAAAATTAA
TTGCACACATTTGCACACATCAACTGCACACATTGAAAATAACGATGCGTGCTTGATACA
CAAGGGATAGAACAATGGCAACCATCATTAAAAACGGCAAAAAATGGCGAGCGCAAGTGC
GCAGACAAGGTATAACCAAAACCGCAACATTCACAACACGCACAGAAGCGGTCAATTGGG
CGAATTTTATCGAAGCAGAAATTGAAGCAGGGTGTTACACAAACACCCCAGATGTCACCT
TTTCCGCCTTACTGATGAAATATTTACAAGAAGTGACCTGCCACAAATGGGGCAAACGTG
AAGAACGCTTCCGCATTTTACGCATTGCCTGCACACCGCTTGGCGAAGTCAAATTGAACG
AACTTGCCAAAGAGCATTTCAGAGCGTGGCAAAATCAACGGCTCACCGAAGTACAACCTG
CTTCAGTCGCAAGGGAAAGAGCCACCCTATCAGCCGTCATCGCAAAATTTTTGACAACCA
ACCCTTTAAAAATCTTAGAAAAAATCAAACTCCCAGCAGTGACCCTATCCCAAATTCTGT
GTAAACACCCATTTCAACTTAACGGTGATCGTCTAGACGATCACCAAAATCAATCATAAA
TCGATTCATCGCCAGTTTCCAGTTCTGACTGACGGTATGCACCTTACCATCACGCTTTAA
AAGCCCGAATACAGCGGTTTTACCCACAGCTCCACGACCTCGTTTACCTTTGCGAGTGCC
GTCAAAATAGCTTTCATCAGCTTCAATTTCACCTCCAAACATCTCCATATGTGGGCTGTT
TTGATAGATAAGAAATCGCAGACGATAGAAGTAATAGGCTGCTGTCGTTTTATTTACATT
TACCAACTCAGCCGCTGTTCGAGCAGTGACACCTGCCACAAACAGCTCAATGAGTTTATT
TTGTTTATGCTGACTTAGACGACTTTTTCTCATTTGGTTATTTTAACCTAAAATAGAGCT
TTTAGTCGTTATCTAGAACAGCCCCAAGATATTTTACACACATTATGCTATCTCTCTACT
AAGAGTATAAATAATGCTAAAGCGATAATTTAGTAAATTGATTTTTTCTAATAAAAAGTA
CCTATAATTTGAGATATTACTTTTTCTCTTTTGATGAAGAGTCAGTAGTACTGTTTTGAG
ATAGCATGTTTTTTGTAAAAAAAAGTTTACTATTTAGAAATATTTTTCTATTCCGTGTGA
TTTTTTCTAGCTAAATTCTGTATTTTAATTAAAATATACATGTTCATTTTTATTGACAGG
TAATTGTATGAAAAACAAAACATTAGGAAGTACCTTAATTGTTGCAGGTACGACAATCGG
GGCTGGAATGCTTGCTATGCCTTTAACATCGGCAGGTATCGGCTTTGGTTTTACATTTTT
ACTTTTGGTTGCACTTTGGTTGTTACTTTGCTTTAGTGCCTTATTATTCGTTGAAGTGTA
TCAAACTGTGGACAGTGATGCAGGGCTTGGTACTTTGGCAGAAAAATATTATGGCACTTT
CGGGCGTGTAGTTTCAACAACGGTTTTAATTGTATTTCTTTACGCTATTTTATCCGCTTA
TGTATCAGGCGGTAGTTCACTTCTTGCTGCATTTTTACCAACTATTATTGATGCTGAAAC
CACTACGCGTATTTCAGGTGTGATTTTTACACTCGTATTTGGTGTATTTATTATTTTAGG
TACGACCAGTGTTGATGCGGTAAATCGTTTATTATTTACCACGAAAATCCTCGCTTTTAT
CTTGGTGTTATTCTTACTGTTGCCAAAAGTATCTATAGATAACTTAATGGCAATACCTAT
TGATAATGCACTGTTAATTTCAGTAAGTCCAATTTTCTTTACCGCATTTGGTTTCCACGG
TTCAATTCCAAGTTTGAACAAATATTTAGAAGGCAATGTGAAAGCGTTGCGTATTTCGAT
TGTTGTGGGTACATCTATTCCGCTAATTGCCTACATTTTATGGCAATTGGCAACGCACGG
TGTATTAACCCAAACAGAGTTCTTACAAATCTTAGAAAAAGATCCGACATTAAACGGTTT
AGCTGAAGCCGCTAGACAAATTACAGGCAGTTCAATTATTGGTGCAATGGTGCGAATTTT
CTCGGCATTAGCCTTGATCACTTCATTCTTAGGTGTGGCACTTGGTCTATTTGAAGCATT
GGAAGATCTTTTAAAACGTGTAAATATAAATGCAGGAAGAGTGAGTTTAGGTGCATTAAC
CTTTATTCCGCCAATGTTATTTGCCTTCTTCTATCCACAAGGCTTTATTGCAGCTCTAGG
CTATGCTGGGCAAATGTTTGCTTTCTATGCGATTGTGTTACCAATTGCAATGGTTTGGAA
ATTACGTCGTCAAAATCTAAATTTACCATATCAAGTAAAAGGTGGTTCTATTTCCCTATT
ACTCGCTTTAGTTATTGGGGTATTTATCGTGATGGTACCATTCTTGATTGAAAGTGGATG
GCTACCAAAAGTGGTTGGATAATTTGTTGAATAGCAAGTACAAAAATTAAGTCATTTTGT
ATTATAAAAAAATACACTGAGTGTAATAATTTTTTTACATTGAGAATTTTTCGTTACGTT
TTGATTTTGTTTTGCTAGAATGCCTAGGATTTTTATTTCAGGAGTTTTTATGAAAAATAA
AATTTTAGGCAGTGCCTTAATGATTGCAGGCACAACCATTGGTGCAGGAATGTTAGCAAT
GCCATTAACTTCCGCAGGAATGGGCTTTGGAATGACGTTGGTATTGTTGGTGGGATTATG
GTTGCTTCTCACTTATACTGGATTACTGTTTATGGAAGTCTATCAGACCGCCGCACAGCA
AGATGTTGGGGTAGCAACCCTTGCTGAACAGTATTTTGGAATGCCTGGTCGCGTATTAGC
GACAGTGTGCTTACTTGTACTGCTTTATGCACTTTTAGCTGCCTACATTACAGGCGGTGG
CTCTCTTGTTTCAGGACTATTACCTGAAATGGGAGAAGGTGATACCACCTTAAAAGTTGG
CATTTTGCTTTTCACCTTTATTTTAGGGGTATTTGTTGTCGTAGGTATTAAAGGGGTAGA
CGGTTTAACTCGTGTTCTTTTTATCGGTAAAATCGTTGCATTTGTATTTGTACTGTTAAT
GATGTTTCCAAAAGCAAAATTAGAGAACTTAACCGCAGTGCCACTAGATAACTTATTAGT
TATTTCAGTGATCCCGATTTTCTTCACCTCTTACGGCTTCCACGTTATTATGGGTAGTAT
TAATAGCTACCTTGATGCGGATATTCGTAAAATTAGAATTGCGGTGATTATCGGTACAGT
GATCCCTCTCGGTGCTTATTTACTATGGCAGTTAGCAACACACGGCGTATTAAGCCAAGG
CGAATTTGTCTCTCTATTAAACCAAGATCCAACCTTAAATGGTTTAGTTAAAGCAACCAG
CCAAATCACAGGTAGTACCCTCTTAGGCGAAATGGTGCGTATTTTCTCAGCATTGGCTTT
AATCACCTCTTTCTTAGGGGTAGCTATGGGGATTTTTGAAGGGGTAGGCGATTTACTAAA
ACGTGTAAACTTGCCAGCAAATCGAGCGATTTTGACACCTTTAACCTTTATCCCACCGCT
TGCATTTGCCTTATTCTATCCAAATGGCTTTATTGCAGCATTAGGTTACGCTGGTTTACT
CTTTGCTTTCTATGGGTTAATTTTACCTATCGGCTTAGCGTGGAAAGCTCGCCAAGCGCA
CCCTAACTTGCCTTACCGTGTCGCAGGTGGAACAGTAGGTTTAATTCTGGCTTTCATTAT
GGGTATTGTGATTATTGTTATCCCATTCCTAATGCAAAACGGTATTTTACCTACTGTTGC
TGGTTAGAGGTATATTGCTTAGGTTTCTATTCTGCACCTTAGTTAATTGGTAAAGCCAAA
CCTCTTTGAGGTGCAGATCCATATCAGGTTCCTTTAATTTTGTCTCTATGCCTTTATTGG
AATATTCTTAGGGTAAAAAGACAGCTTCTTATCGTTTTTTATCTAATTTTTCTGGTTGCT
CAATTAAAATTAGAATGGCGGAGTTACCACCCCATTCTCTCGGTGCTTGGTGTAATGCAA
TCACTTTCGGATGTTGAACAAGCCAACGAGGGATTTGATATTTCAACGCCCTTGTGCCAT
AGCCTGTCATAATGCTGGCACAATAAATCCCTTCTCGCTCACAAGCTAAAATTAAACTTG
CCAGCTCTTTTTTGGCATTTTCTTTGGTCAAACCGTGTAAATCTAAAAAGAGTTCAGGGT
GAAAGTCGCCACGGCGAAGCTGTTTTAAAATATAAGGATCGACATCTTCTCGACGGTATT
TCACTTTATCATTTTCTTCGGTTAATAACGGCTCATATTCATCGGAAAAATAAAACAATG
TATCCGCTTTTTCTTTTAATTCTCTGATCTCATTGATTTTTTTACGCGGTTCAACTTTAG
GAACAAAGGTATCTTGTTTGATTTTCTTTGTTCCCTTAATCGCTTCTCGAAACAAAGCTA
ACTCATCATTTTCTAACATAATATTTCCTTTTAAATTAATCAGCCCATTCTAACACAAAG
GGAAATATGGTATAAAACGGCAATTTTTCAAAATAGGTATTAAATATGTACGAACATAAC
CTTGAACTTCTTGATGAAATCGCTTCATCGCCTGTTGCTGACGATCTTGCCACTATTTTA
GATATGATGCGTTGGGCATACAGCTACTTTAACGCCTCTGATCTCTATTACGGACACGGA
CACGACAATGCGTGGGATGAAGCCAATCAACTGGTTTTAACCGCTCTTGCATTGCCAATG
GACGTGCCAGAAACACTCTACGCTTCACGCTTAACCTGTGTAGAAAAAGAACGTATTATT
GAAATGGTCGAGCAACGTTTAGGCTTACGCAAACCCGTTGCTTACTTAACAAATTCGGCG
TGGTTCTCTGGCTTAGAGTTTTACGTTGATGAACGAGTGATAGTGCCACGTTCCCCTATC
GGCGAATTAATTCAACAAGGTTTTACGGGGATTTTACGAGCTGAACCAAAACGCATTTTA
GATATGTGTACAGGAAGTGGCTGTATTGCGATTGCTTGTGCCGACAAATTCCCAAATGCT
GAAATTGATGCGGTTGATCTCTCTGTAGATGCGTTAAATGTGGCTGAAATCAACATTGAA
CGACACAATATGGCTCATCGTGTATTCCCATTCCAATCAGATCTGTTCAACGATCTACCA
CAAGATCGCTATGATTTAATCGTAACTAATCCGCCTTATGTCGATCAAGAAGACTTAGAC
GATATGCCAGAAGAATTTCACCACGAGCCCGAAATGGCATTAGGTTCTGGGGCGGACGGC
TTGGATATTACCAAACGCATTTTAGCTCAAGCGGCAGATTTCTTATCCGATAACGGCGTA
TTAGTCTGTGAAGTGGGTAACAGTATGGTTCATTTAATTGAACAATTCCCAAGCGTGCCA
TTCCACTGGCTTGAATTTAAAAATGGTGGGTTAGGGGTGTTTAGTTTAACCCGTGAGCAG
TTAGTGGCGAATAGACATTTATTCTTTTAACTCATCGGGTTTGTTATATTTCCTGTATTT
TAGTACGTATATAAAGATTAAATTCAGTAATTTTTAGAAAATTTTCGTTATAATAGAACC
CAATTTTTATTAGGAGGAATATCCATGGCTACCATCAAAGATGTTGCTAAATTGGCTGGG
GTTTCAACCACTACCGTTTCTCACGTTATCAATAAAACTCGCTTTGTGGCAGAAGATACT
ACAAAAGCCGTATGGGATGCGATTGCCAGCCTAAATTACTCGCCTAGTGCCGTTGCTCGA
AGCTTAAAAGTGAATACAACAAAATCAATTGGTATGATTATCACAACAAGCGAAGCCCCG
TACTTTGCGGAAATTGTGCTTGCCGTTGAAGAATACTGCTATCGTCAAGGCTATTCGCTA
TTTTTATGTAATACCCAAAATGATGCTGAAAAAGTACAAAACCATTTAGATATGTTAATT
AAAAAACGGGTTGATGGCATTTTGGTAATGTGTTCCGAATATACGGAAAATTCCTTGGCG
TTATTTAATGGCACGAATGTACCTATGGTGGTTATGGATTGGGGTCCGAATGATGGTAAG
AGTGACCGTATTATAGATCACAGCCTTGATGGTGGTTATATGGCAACCAAACATTTAATT
GATAATGGACATTGTGATATTGCGATTATTGCGGGTTATCTTTATAAAACAACCGCAAAA
GCCCGTTATGATGGTTTTGTTAAGGCAATGACGGAAGCAGGTCTGTTGATCCGCAAAGAG
TGGATTTTTGAAAATGACTTTCAGCCTGAGGGCGGTTATGAAAGTATGAATAATTTGCTC
AAACAGGATAAGTTACCCACCGCTGTGATCTGTGGTTGTGATGCAATGGCGTTAGGTGTG
ATTTCAGCCATTACAGAAAAAGGGCTTTCTGTTCCGCAGGATATTTCCGTGATTGGCTAT
GATAATATCCATAGTTCACGTTTCTATGCACCGCCTTTGACAACTATTCATCAATCTAAA
ACACGTTTAGGGCAAATGGCAATTGATACCTTATTAGAGCGTATTCAACAGCATAATGAG
CAACCGTCTGAGCCTGTTACTCCTAAAGTATTGGAATTTTATCCAGAATTAGTGGTGCGT
AGTTCGGTTCGCAACCTAAATCAATAAGGACGTTAGAATGGAACTATTAATTGAGTTTTT
CAGCAGCTATGGTTATTGGGCGGTATTTCTAGTATTGCTCGCCTGTGGCTTTGGTTTGCC
TATTCCTGAAGATGTCACATTAGTGTCTGGTGGGGTAATTTCTGGTTTAGGATACACGAA
TGTTCATTGGATGTTGTTTGTCAGTATGCTGGGCGTATTAGTGGGCGACAGCACAATGTA
CTGGCTAGGTCGTATTTACGGCGAGAAGATTTTGCAATTCCCTCTTATTCGCCGCATTGC
AACCCCAGAACGCTTCGCAACAGTACAAGAACGCTTTGAAAAACAAGGCTGGAAGTTGCT
TTTTGTGGCACGTTTTTTACCTGGTCTTCGTGCTGTGGTGTATCTGGTTTCTGGTATCAC
ACGCCGAGTGACCTTTACTCGCTTTGTGTTAGTGGATTTCTTTGCAGCAATTATTTCCGT
ACCCATTTGGATCTATTTAGGGGATTTTGGTGCAAAAAACCTAGACTGGCTACATCAACA
AATTCAAAAAGGACAGATGGCAATTTGGCTTATGTTATTGATTGGCGGAGCCATTGTATT
TTGGAAATGGAAAAAGTCTCATAAAGTAAATTGAAAAACATAAAAAAAGCCCCTATAACA
GGGGCTACTCGGAAAGCAAATTTATGATTTGGGTTATTGGACATAACACTTATTTTTGTT
GCTGTAAGATTACGTCAATTTTTTGAGTTTTTCAAATTTTATTTGCATAAAAACATAATT
TTTTTATTTTTTTGATAAAAATCAAATTTTATGTTCCTAATTTAGTAGCCAAGCTCTGCC
ATAATGTTTCATATGACCTGCTTTTTGTCCTGCTTGATGTCCAATTCCTTGATAAAGGTC
GAAATGTTGTCCCTTCACTGCGCCCCCAACATCTAATGCTACCATTAGGCGGAATTCATG
GCGACCATTCCAGTTACCATTGTGATCAAGTATAGGCATCTCAATTAATAATACACTTCC
TGTTGGAATGAGGCGCTTATCTGATGCAACTGATGCTAAAGGAACTAATGGGACTCTTGC
TGATCCTTTTACTTCTAGTGTTGGATCTCGGCGGAAGTAAACAAAAGAATTATTTCTTTC
CAGTAGTGACTGCAATCTGTGAGGGTTTTCTTTACTCCATTTACGAATTGCTTGAATAGA
GATATTCTCTTTCGCTATTTCTCCATCTTCTACTAACAAACGACCGATACTGGTGTAAGC
ATAGCCATTTTTATCTCCGTAGGCTAAATGATGTAGCCTACCACCACCGATATCAACAAA
GCCACTACCTTGAACTTCCATCAAAAAGTTTTCTAGCATTGAATTAGTATAAGCCAATTC
TAAACCTTTGCCAGCCAGCGCACCGCGGTAAATTTGAGCCCTTGAGTATTTCTTATTCCC
TTTAGGAATTGCATAAAGAGGATGATGAAATTCACCTTCTGGACGTATTCTTGCTGGGAT
TACAGGGATATAATAGCCTGTCATCAGTACATTTTGGTACCCATCCTGCCCTCGCATTTG
TTGAATTTGGACTCCGTAATGTTTTAAATCTTTAATTTTTCCTCCATGGGATAACCAAGT
AAAGAGCTTATTATATGTTTTTACATGATGCTTCATTAGGTTAGTTGAATGGTTTTGAAT
ATGAGCAAGTTGTTGTAAAAAATCCTTTTGATTAACAATGTTATTATTTATCTGAATATC
CGATATATTCACTAATGGTACATTAGATGGAATAAATTTACGTTGGTGAAATTTAGCTCC
TAATTTTGTTATTTCTGTATTAGGCTGCTCAGATATTTTTGTAGAACAAGCAGTAAATAA
TGTTAGGGTGCTAAGTAAAATTATTTTTGAATAAGTTTTATAAAACATATTTGTTCCCTT
GAAAATATACATCAGGTAAAATTTTTTCTTACCTGATGTTCATAAAAGTGTCATAAAGGA
CAGAGGAGAGTAATCATGGAAATAGTTTTGAATCTTATTTAGATTAAAACGTCACCCACA
ACCGATCTTGTTTCTACACGAACCTCTTTGAGCTTCACTTTTACCGCTTGCCCGAGCTGG
TAAGCCTTCTCGCCTTTGATGTAGAGTGCAATCTCTTCTGGGCTAAATAACATTTCTTCT
TTGTTATTATGCAGAGTTGAGAATGGAACAAAAATCGAAGCGCCATTTTCAATGACTTTA
ACACGTAAGCCACCACGAGAAACGTCTTGGATTTCGCCGTCAAATTCTACGTTTTGTTCC
ACCATAGGCTCAAGATAACGAGCATAAAGCCAGTCGGCAATATCACGTTCAACCATACGA
TTTTGCTTACGAGCTTCTTGTAAGCGAGTTAAAACGGTTTCTTCGACAGGTTTTGCTGTT
TGATTTGCAAGAACTTGTTTAATTAAACGATGATTGACCATATCGCCGTATTTACGAATT
GGCGATGTCCAAGTCGCATAATGGCTGATGCCTAAACCTAAATGCGGAGCTGATGTTGCT
TTAAATTCAGCAAAAGTTAAATAGCGACGTAACCGCATTTCTAAGAAATTTTCAGGAAAT
TGCTCAATATCACGACGCATTTCGCAATAGCCTTCAAGGGTACTTAAACGCTCAGGGGAG
TAGCGTTCAGATAAACTCTCACGAGTTTCATCATTGGAAAGCGTATCCAGTAAGAATTTA
CGAGCAGGCTCTAGGTTTTTACTATCAAAACCTGAGTGGGTATTAAATACGCCTGTATGT
GCATATTTATCTAAAAACTGTGCTGCACAGATGTTGGCAATAATCATTGCCTCTTCGATC
ATTTGGTTAGCGATACGGCGATATTCAATGTGAATTGCTTTGACTGCGCCGTCCTCAGCT
AACTCAAAGCTGTAATCGCCTTGCTCTTTAAATAGCAGTGCATTTTTGCTACGCCAGTCG
ATACGAGCAAGGGTAAATTGATGCAACCAGTCGATTTGCTGTGCGGTTTCTGCACAGTCT
GGTGTCCAGTGATTTTCGACTTTTTCAAGATAATCAGACACTTCGTCATAGACCAAACGA
GCTTTAGATTGAACCCAAGCTGACACAAAGCGAGCTTCACTCACCACATTTCCGCTTAAA
TCTGTTTCAATATAGCCGACTAACGCAGGACGTTTTTCATTCGGCACGAGGGAGCAAAGA
TCATCGGACAGCTCTCGTGGCAACATCGGAATGTTAAAACCAGGAAGATAGTTGGTGAAA
CAGCGTTGGCGAGCGGCTTTTTCAATTGCAGACTGCTCAGGAATGTAAGCGGTCGGATCG
GCAATCGCAACGACTAAACGCCAGCCTGTTTGCGTGCCGTTCTCGCTAATTGGTTCAACG
TATAACGCATCGTCCATATCTTTAGTGCTGGCACTGTCAATGGTAGTAAAATAGAGGTGA
GTTAGATCTTCTCGCTCGACTTGATCCTGTAACTCATAGCTTTTCTCATTCGCAACGGGT
TCACGAGGCTGTTCGTGGCGAGCTAAAGTTACCCACCACGGAGCGAGATTATCGTCCGCT
TTACAGATAAATTGCGTGACTTGAGCAAAGAAAAAGCGATCATCGCGTAATGGGTGTGTT
TTTAACTGTGCCACCACCCAGTCGCCATTTTCAAGGGTTTCTGTGACTTTTTTCTGTGTA
TTGGCTGGAATAAAGTTATTGATACTTGGGTGATCAACGGCTAATTGCAATTTCCCGTCT
TTGTTAAAACGCACTTGAGCGATAAAACGTTCTAACATTGGCTCTAATAACGAGTCAATC
TCAACTTGCTCTTTATCGCCATCACGCTTCACAACAGCTTTGACCTTATCGCCGTGCATC
ACTTTTTTCATTTCCGCAGGGGGAATGAAATAGCTATTTTTCTCACATTCTAAAAAGCCA
TAACTTTTATCTGACGTTTTTACAACGCCTTCAACATATTCTTTACTTGCTTCAATCTGT
TGTTTTAATTGAGCTAATAGGGGGTTATTTTGGAACATAGATTCTCGTATTGATAAAAAT
AAAAAGCGGTGCGAAATGCACCGATATAACTGGAAAATTATAGCGGATTTCAGGCAGGCT
GTCTGAGAAATTTATGATTTTTTCGATCGCTATCGAAAAAATAGCAAAGCAAGCTAGCCA
AAATATTTTTATACCTTAGGCTATAAAATAGCTGAAAAGTTGTACTGTGTACGTTATACT
AAGGTTGTTTGAATGGAAACAGAAGAATATCTTACTTTTATTGAAACCAAAGTTTTTGAA
GAAGACCGAAAAGCATTAATGTCTGATGATGAATATCAGAAATTTCAGGCTTATTTATTA
GAATCTCACGAATTAGGCGATTTTATTCAGAATACTGGTGGTTGCCAAAAAATTCGCTGG
AAACTAGAAAGTAATAACAAGGGCAAAAGTGGTGGTGTAAGGGTGATTTACTATGTTGTA
ACCAAACAGGGAAAATTATTATTAATGATGATGTATGCTAAAAGCAAACAAGACAATATG
AGTGATAAACAAAAAGCAATGTTAAAAGCGGTTGTATCCCAATTAAGTGAGGAGTAAAGA
TGGAAAAAGAACTTTTTGAACGTCTAATGGAAAGTGCGAGAGAAATGGTCGCCATTGAAA
AAGGCGAAATAGAAGTACCACCGCATCGTATTCATATCCATAAAATCCCGAATGTCAAAG
CGATTAGGACCCAGCACCAGATGAAACAAGCGGAATTTGCTTCTCTTTTAGGCGTAAGCC
AAAATCTTGTGCAGTCGTGGGAAATCGGCAGACGAACCCCAAATGGTGCGGCACGGAAAT
TGCTTGCGATTATTGAGCAACAGCCTAATCTTGTTCCAGTACTTCAGAATTTGTAGTACT
TTGTAAGCAGTGATAGTGAGTAATTTTTGTAATATCCCCTAGAAATATTGATATTCCTAG
GGGGCTATTAAAAGATAATTAAATTAACAGAGAAACTGATTGTTATATAAGTTTTTTATT
TTTAAGTGTTATTTACAGTCTGATTTTCTGTAATTTCTCCTGCTTTGGCTAAATCCGCTG
TTGAAATATTGAAAATATCCGCAATCATCTTCACTAGACGAACATTTAGTGTTTTTTTTC
CACTTTCATAAAGTATGTATTCTGCTGTTGAAATATTTAATTCTTGAGCCATCATAGCTT
GAGTGAAGTGATGTTGTTCTCGTAGTTTTTTTATACCTTTAAGGATACGTTGTTCAAGTT
CTGCTTCTTCTTTAGAACGTATTGGCATTTCTTCATTTTCTTTAACTTTTGATTCATTTG
ATTTCGCATTTTCAGTTTGCAGTCTTTCTTCTATTTCCTGTCTATTATCTGTAAGCTTTC
TTAAATAAGCGATTTGAATAACGGTAGGAATAGTTACTCGAAAAGCTGGACCAGCAATAT
CGACAGCTATCGCTAGAATATTGATTGTTATGCCAATAGGTCCAGTTAAAGCACTTAATA
TTTTCATCATACCTGAGTTAGCTACAAATGTTAGTCCCTTGCCTGTTAACGCCTTCATAA
CTGCATTAGCAATTATTGCTGTCAATTGGTAAGACTTAAAACTTCCAGCTTTGAAAAGTG
CTTGAAATGCTGCTATTTTCAATTTCCCACCAACAACAAACTCAGCTTTATCAATGCCCA
GTTCTATTGATAGGTTTGTTAATTCTTGATCGCTAAGTTTCTCGAGAGATGTTTGTAAGA
TTTTCATTAAGAGTGCATTTTCAATATCTCGAGTCGATTCTGTTTTTTTATATTTTACTT
TCAATTTCTTACAAACATCACAAAGTATTTCCTTATAAACTACACCATGCCCTTTAACTA
AATTAGTAAAGGTATTACCGCCAAAGTATTGAATTTCTTCAGCGATTTCATCCCAATATG
CATTATGTTGTGGGAAATAACGCTTATATTTATCTGTTGTTGTAAGGGTTTCTGTAAGAC
GAGGAGAGCCATCTTTATCGTGAGTAAGTACATAAACTAAATCATCTAGTTCATTTGAAC
GACAATCTTTTAAAAATTCCAAATCATAATCGTGAAGGTAAGCCATATAAAACTCCATAG
TTGAAATTAAATAAAAAAGCACGTTTAAAACGTAGGCATATAGTAGCTTTTCGGTTATAC
TCAAACCAGTAACGACTTGTTATAGTGGTTTACCCAAATATTTATTATTTACCTACCCAA
AAAGAGTTTTTTATGAAATTTACTGAGCAAATTCGACATAACATTCGTAATCTTCGTGAA
GAAAGACAATTGACCCAAGCTATGATGGCAGAACGATTAAATTTGTCTGAAACAGGGTAT
GCCAAAATTGAACGTGGGGAAACGCAAGTCAGTTTAGATCGTCTACCACAAATTGCTGAA
GTATTAAATGTTGAATGGTGGGAATTATTTCGTTCTGATGAAGCGGGAATTAATATCGGT
AATTATAGCCATTCAAGTAATATATCTCTCGCTTTTGGTAGTAACAGTGTTGTATTAGAA
GCCGAAATTAAAACTTTAAAAACTGCTCTTGAAGCAAAAAATGAAATTCTCAATAGCCGT
GAGCGAGAAATTAAATCTCTTGAATCTCGTATTGAATCCTTAGAAAAAATGATTGAGATT
TTGGAAAATAAATAAATTGTATAGATATATTGTATAGTTTGTAATAATAGAGAATAGATT
AAATATTCTTCAAACTTTTATAAGAAAGGACAGGCATGAGCCTGTCCCTATAAATCACTT
CAATAAAGCAATTACTCTTCACCTAATTCGCCCATTGCAGTAATGCTAAAGCCTGCATCA
ACGTGTAACACTTCACCTGTTACGCCTGAAGCAAGGTCAGAACATAAGAATGCTGCTGAA
TTACCCACATCTTCAATCGTTACGGTACGGCGTAATGCGGCAGTTTGTTCGAATGCTGCA
AGCATTTTCTTGAAGTTTTTGATACCTGATGCAGCAAGCGTACGGATTGGACCTGCTGAG
ATCGCATTCACACGGATTCCTTCTTTACCTAAATCCGCTGCCATTACACGAGTTGCGGCT
TCAAGTGATGCTTTTGCCAAACACATCACGTTATAGTTAGGAATTGCACGTTCTGCACCT
AAATAAGAAAGGGTTAATAATGCTGCGTCTTTGTTTAAGAATGGACGTGCTGCTTGTGCC
ATTGCCACAAAGCTGTATGCACTGATGTCGTGGGCGATTCGGTAGCCTTCACGGGTTGCA
GCATTTACATAGTCGCCGTCTAATTGATCACCTGGTGCGAAGGCGATTGCGTGAACGAAA
CCGTCAAATTTTTCCCATTTTTTGCTTAATTCTGCAAAGCAGTTTATGATGCTTTCATCG
GTTGCGACATCTAATGGTAATACGATGTCTGAACCAAACTCTTTGGCAAACTCTTCAACG
CGTGGTTGAAGTTTGTCGTTTAAATAGGTAAAGGCTAATTCTGCCCCCTGTGCTTTCATT
GCTTTTGCAATACCGTAAGCAATCGAACGGTTGCTTGCTAAACCTGTTACTAAAATACGT
TTTCCAGCTAAAAAGCCCATAAATCTGTCCTCTGTTTAAATAAAAAGATGCCAAATTGGC
AAAAATTGTGGCGATTATAACGAAAAATTAGGGTGTCGAGCAAATATAAGCGGTCAGATC
CGAGCTGTTTTTTGCAAATTCAATCATTTTGCCACAAAATTTTAACTTTTCCCTTGAAAT
CAGCCATTTCACCCTTATTATAGAGAGCAATTTTTTATAGATTTATATTTCAATGTAGGG
ATACACTGCGTGTGTCCGTTTGAATTTAATATAGTAGACACACGCAGTGTGTTCCTACAT
TTGTTATTTAATTTGGATAATCAGAGTAGAGAATGGGTAGAAAACGCAGTGCAAGTTCAT
CTCGTTGGCTTGCAGAACATTTCAAAGATCAATTCGTTCAAAAGGCACACAAGCAAAAAC
TTCGTTCTCGTGCCTATTTTAAGTTAGATGAAATTCAACAAACTGACCGCTTGTTTAAAC
ACGGTATGACTGTAGTGGATTTGGGGGCTGCTCCAGGGGGGTGGTCTCAATACGTTGTCA
CGCAAATTGGTGATAAAGGGCGTGTGATAGCTTGTGATATTTTGGATATGAACCCGATTG
TCGGGGTCGATTTTTTGCAGGGCGATTTCCGTGAGGAAAGCGTTCTAAATACGTTGTTAG
AGCGAGTGGGGGAAGGAAAAGTTGATGTGGTGATGTCAGATATGGCTCCAAACTTTAGCG
GTATGCCTTCTGTGGATATTCCTCGTGCGATGTATTTGGTTGAATTAGCGTTAGATATGT
GCCGTCAAGTGTTAGCACCAAAAGGCAGTTTTGTTGTCAAAGTGTTCCAGGGGGAAGGAT
TTGATGATTATCTGCGTGAAATTCGTTCATTATTTAGTGTAGTAAAAGTGCGTAAACCTG
AGGCTTCTCGTGATCGCTCTCGTGAAGTTTATATTGTGGCGACAGGCTATAAAGGATAAT
GTAGCTTATCCTGTGAAATTATAGTAGTCTTGACAAGTTTTTAATTAAAAAGAGGTACAA
ACCTTGAACGATATGTTTAAAAATATTTTGCTTTGGGTGGTAATTGGTATTACGTTGATG
ACGGCTTTCCAAGGCTTTGAAAGCAATTTTAATAGTGCGAATACGGTGGAGTACTCGACT
TTCATTGACGATCTGAAACAAAATCGCCTCAGAGAAGTGAATTTTAAGAGTAACGATGAA
ACGATTACTGTGGCAAAGGTTGATGGTTCAGAATATCAAACGGTAATGCCGATGTATGAC
CGTGATTTGTTAAATGATCTCTTAAATAAAAACGTCAAGGTGATTGGTGAACCTGCAGAA
CGTCGTGGATTGTTATCGCAAATTTTGATTTCTTGGTTTCCGATGATTATGCTCATTGGC
TTCTGGGTGTTCTATATGCGTCAGATGCAAGGCGGTGGCGGTCGTGGTGCGATGGGCTTT
GGTAAGAGCAAGGCAAAAATGATTGCCCCTGATCAAATCAAAACACGTCTTACTGATGTG
GCAGGTTGTGATGAAGCAAAAGAGGAAGTTGCTGAAGTTGTGGACTTCTTGCGTGATCCA
ACAAAATTCCAGAAATTAGGTGGACGTATTCCAAAAGGGATTTTGATGGTTGGGCCTCCA
GGTACGGGTAAAACCTTATTAGCAAAAGCGATTGCAGGGGAAGCGAATGTACCATTCTTT
TCAATGGCTGGTTCAGATTTCGTTGAAATGTTTGTGGGGGTAGGTGCTTCTCGTGTGCGT
GATTTATTCGATCAGGCGAAGAAAAATGCGCCTTGTATTATCTTTATTGATGAGATTGAT
GCGGTAGGTCGTAAGCGTGGCGGTGCAGGTTTTAGTGGTGGTCACGATGAGCGTGAACAG
ACCTTAAACCAAATGCTTGTGGAAATGGACGGTTTTGAAGGTAGTGAAGGTATCATTATT
ATCGCTGCGACTAACCGTGCAGATGTGCTTGATAACGCATTAACTCGTCCAGGTCGTTTC
GACCGCCAAGTGACAGTGGATCTGCCGAATGTGAAAGGGCGTGAGCAGATTTTGAAAGTG
CATATGAAAAAAGTACCGCTTGCACCAGATGTAGATCCGATGGTTGTTGCTCGTGGTACT
CCAGGTTATTCAGGTGCTCAACTTGCTAATCTTGTAAATGAAGCTGCGTTATTTGCAGCT
CGTCAAAATAAACGTGTTGTAACGATGGACGATTTTGAGAAAGCTAGAGATAAAATCAAT
ATGGGGCCAGAACGTCGTTCAAATACAATGACGGAAAAAGAGATTATCAATACGGCTTAT
CACGAAGCAGGACACGTTATTGTTGGTTATTTAATGCCAGAACACGATCCGCTGAATAAA
GTGACTATTGTACCTCGTGGGCAAGCATTAGGTTTTGCGCAGTTTTTACCTGAGGGGGAT
CGTGTTAGTGAAACCTTTACGAAATTAGAAAGCCAACTTTCTACCTTATTTGCAGGGCGT
ATTGCTGAGGGTATTATTTTTGGTGAAGATAAAATTACCACAGGGGCTTCATCAGATATT
CACCGTGCGACACAAATTGCGAGAGCGATGGTAACGCAATGGGGCTTTTCAAAAGAGCTA
GGGCCATTGTTCTATCAAAATGAAGATGGAATGGGAGCAATTAAAGGGGTTTCCGAAGCG
TCGCAAAATTTGATTGACCAAGAGATGCGTAAAATCATTGATCGTAACTATGAGCGAGCG
AAGCAGACATTGTTAGATAACATCGACATCTTGCACGCAATGAAAGATGCTTTATTGAAG
TACGAAACGCTTGATCGCAAGCAAATTGATGATTTAATGAACCGCAGACCTGTTGGTGAA
CCATCAGGCTGGAGTAATTCGGGGAACGATGATGAAGATAAAGCATCAACGGTTCAAGAT
GATAAACCTGAAGAAAAATCTGTGGATAATCAGGATTTAGGCGATGCAGTTGCAAGCCGA
GAAGCAGAAGGCAAACCGTAGTTTTCTAATAAAGGCAGAGGGTATCTTCTGCCTTTATTA
TTCTCAAATTGTATTATCTTTCGGCATAGTAGACAAAATAGTTGCTGGTTCAGTAAAAAC
TATGCCCCTTAAAAAAGCCCTTGCTCGAGCAGGTTATCGTGTATTTATTGCCAATCCACT
GAAAGGCAGTGAGTTTGCAAAATCTCAAACGAGAGCCAAAACCGATGCAAAAGATGCGGT
TAATCTCGCTTTCTATGGGCTCACTTGTGAGCTTAAAGGCGAAGTAGAGCATCAGTTGTA
TGTTCCGCTTTCTGGGCAAGAAGAACAGCTGGAAGCCCTTGTGGTTCGCCGTCGTCTGCT
TGTGGATATGCGAGTAGCAGAGCTAAATCGTTTGCAACAAAGCCACGAAACCCAGTTGGA
CAATATCCAACAACACATTGAAATGCTTGATAAATTAATCGCCGAACTTGATAAAGATAT
CGACGACCAAAGTAAGCATTTTAGTGATAAAGCTGACCTTATATCAGACATCAAAGGCGT
TGGCAAAAATTGCGTTGCCGTGATGATGTCAAGCCTGCCGGAATTAGGCAAGCTAAGTAG
CAAAAGAATCGCCTCACTCGTTGGCGTTATTCCGCATCCACAGGAAAGCGGTCAATGGAA
AGGAAAATCCTTTTGCTATGGTGGTCGAGCGATTGTTCGTAATGCCTTATATATGGCAAC
ACTATCGGCAATTCGTTTTGAACCCGTTTTTAAAGCCTTTTACGCCCGATTGGTTGCAAA
AGGCAAAGCGAAGAAAGTCGCTATTATGGCGTGTATGCGCAAACTGCTCACCATTATAAA
TGCGTTGGTTAAACGCAATGAAAAATGGGATGCTACACGCTACTTATCCACAGAATCTGT
GGGTCAAAATTGAATAACTTTTTTGTGTGTGAACACAGTTGCTACGAAAACATTTGGCAT
AATAGACCAAAATGTTGGTGATAATTAAAGGAAATAATTAAAACCAGCACTTTTGTCTAC
TATGCCAATGTTTTAAATTATCCGTTCATCAATACTTCCAACTGCTCTTGCACTTCCAGC
CATTCCATTTCAACTTCTTCCAACTGTTTTTTGGTTGCCACTTGCTTTACCAAGATCTCT
GTCAATTTGGCTTTATTTTCTGCATCATAGATTTCAGGGGAAGCCAGAGTTTCTTCTAGG
GTTGTTAAACTAGCGGTGAGCTTCTCTAACTCTTTTTCCAACTGCGTCAGCTTTTTACGA
AGTGGGGCAGCTTGTTGGCGTAATTCGGCTTCTTGGCGTTTTTGCTCTTTGCGGTTTACC
GCACTGTTTTCATTGTTACAAGCGGTCGAATTGTCCGCTTTTTTTGCACATTCTAACTGA
GCATTTAGCTCATTTAGCCATTTTTGATAGTCTTCTAAATCGCCGTTAAATTCTTCCACT
TTGCCGTCGTGAACTAAGTAAAATTCATTGACGGTACTGCGTAATAAATGACGGTCGTGG
GATACGATCACCAACGATCCTTCATATTGTGTCAGCGCCTCTGTTAAGGCTTGACGCATA
TCGAGATCTAAGTGGTTGGTCGGTTCGTCGAGTAGCAGTAGGTTTGGGCGTTGCCATACG
ATAAGCGCAAGCACAAGGCGAGCTTTTTCACCGCCAGAGAAAGAACTGACCGTTTGTTTG
ACTTTATCGCCGTGAAACGCAAAGCCACCCAAATAGTTGCGTAGTTCTTGTTCGGTTTTT
TCTGGGGCAAGGCGAGCTAAATGCCACAAGGCACTTTCATCTGCTCGCAAGGTGTCTAAT
TGATGTTGAGCGAAGTAACCAAGTTGAACGCCTTTTGCTAGTTGTGTATGTCCTGATTGT
GCTTGAATTTCGCCTGCAAGTAGCTTAATTAAGGTGGATTTCCCTGCACCGTTTCGTCCT
AATAAACCAATGCGAGAACCTGGTACAAGATTAAGTTTGACCGATTGCAACACGGTTCTT
TCCCCATAGCCTGCACTGACTTTTTCCATCATTAACAAAGGGTTAGGCAGTGAAAGTGGT
TCTCTAAACTCAAAGGAAAATGGGCTGTCGGCATAAGCTGGGGCAATCAGTTCCATTTTT
TCAAGGGCTTTGACACGACTTTGAGCCTGTTTTGCTTTGGTGGCTTTGGCTTTAAAGCGG
TCGATAAATTTTTGTAAATGGGCGATTTTTTGTTGCTGTTGCTGGTAAGCTGCATTTTGT
TGAGCGAGTTTCGTCGCTCGTTGGATTTCAAACGCACTGTAATTACCTGTGTAATCAAAC
AATTTTTGCTGTTCAATATGCAGAACTCGGTCGATAATCGGATCGAGAAAATCTCGGTCG
TGGGAAATGAGTAATAAGGTGCCATGATAGTTGCTTAACCAGCGTTCAAGCCAGATCACA
GCATCTAAATCTAAGTGGTTGGTTGGCTCGTCAAGTAGCAACAAATCGGAACGACAAATT
AAAGCTTGAGCCAAATTTAACCGCATTCTCCAACCACCTGAAAAGGATTTTACTGGCAGT
TGAAGCTGTTCGGTACTAAAACCTAAGCCATTAAGTAGAGTTGAAGCTCTAGATTGAATT
GTCCAAGCGTCAATGGTATCCAGTTGGGCGTGTAAGGTGGCAATCAAATTGCCGTTATTC
TCAAGGTTGGCTTGCTCAAGTTGGGCAGTGAGTTGGGTATATTCCCGATCACCTTGGATT
ACATAATCCAACGCAGAGATATCTAATGCGGGTGTTTCTTGGTTTACCCACGCAATCGAC
CAGTTTTTCGGATAGCTGGCATCACCGCCTTCTGCTTGTAGTTCATTTTTTAATAAGGCA
AACAGTGACGATTTACCACAGCCATTTTTGCCGATTAAGCCGACTTTCTGCCCTGTATGA
ATAGTTGCATTTGCTTGTTCAAGTAAGATGGTTTGACCACGTTTTAAGGTTAAATCTGTA
AAAAAAATCATTGAAAATTAAATAAGTTATTTGGTTTTAGGGTAAATTTATTGCACAATA
ACGAAGATTTTGTTTTATGAGGAAAAGTAAATGTTTGATTCGTTAGTTGTCCAATTCGTT
GTTCTTTGGGCGGTCATCGACCCTATTGGCTCCATTCCAGTTTATTTGGCAAAAACCGTT
GGTTTATCACCAGAAGATCGCCGTAAGATTGCCCGTAATGCGATTTTAATTGCAGCAGGG
ATTTTACTCTTTTTCTTGGTGTTAGGACAATGGCTACTTGATGCAATGCAAATTCCATTA
TCGGCATTCCAAATTGCTGGAGGCTTGGTATTATTGCTTTTTGCATTAACAATGATTTTT
GGTGAAAGTAAGCCAGATCAAGAGATCAAAATGAAAAGTAATCTACACGAATTAGCGGTA
TATCCGTTGGCAGTGCCGTCAATTGCATCACCAGGGGCAATGATGGCGGTGGTGTTATTG
ACCGATAACCATCGCTACAGTTTTGGTGATCAGGTGATTACCACGGGGATTATGTTATCT
GTACTGTTAATTACCTATATTCTCTTTTTAGTGGCAAACCGTATTCAACATTTTATCGGA
CACGCAGGGGCGGCGATTATTAGTCGTGTAATGGGTTTAATTCTTTCTGCGGTTGCTATT
AATAATATTTTGCTCGGGTTGAAAGATTTTATTACACAGGCACAAATTGGGTAATTCCCA
TTTTTCATTTCGCTCCCCCTGCTTGCGGGGGGAGCTGGGCGAAGCCCTGAGGGGGGGATA
TGGCGAAGCCATCGTAATTTGAAATCCCCCCTTCCGCCTTCGGCACCTTCCCCCGTAAAC
GGGGGAAGGGAATTAGTGTAACATTGATTTTATCGTGGTTTTCTCACCTAACAAGGAATT
TCCCAATGTCTTTACTTCCACTTTCTCAAGCACTCGATACGATGCTAAACCAACTACCAC
GTCCAACATCACAAGAGATTATTCCGCTTGATCAAGCGGTAAACCGAATTTGTGCCGAGG
ATATTTTCTCACCGATTAACGTGCCGAATTTTGATAACTCTGCAATGGACGGCTATGCGG
TACGAATGGCAGATCTAGAACATTCCACTACGCTACAAATCGCAGGTAAAGCCTTTGCAG
GTAATCCGTTTCTGGCTGAAATGCCACAAGGAAGCTGTGTACGAATTATGACGGGGGCAA
AAGTGCCAGTGGAAGCTGATGCCGTACTGATGCAGGAAGATACGACGCTGAATGCCGATG
GTACTGTCACCATTAATCGCTTACCGAAGAAATTGGGGGATAATATCCGTCGTATTGGTG
AAGATGTGAAGCAAGGGGCATTGGTTCTTGCTAAAGGTAGCCTATTAAATGTAGCAAGCC
TACCGCTATTGGCTTCGCTAGGGATTGATAAAGTTGCCGTTTATCCACGTTTGAAAGTCG
CTATTCTTTCAACAGGTGATGAATTAGTGTCTGTTGGAAATCCGTTACAAGAAGGACAGA
TTTACGACACCAACCGTTTTACCGTCCGCCTTTTACTGGAAAAAATGCATTGTGAAATTG
CCGATTACGGCATTTTGCCTGATGATCCTAGTCTGTTTGAGAAGACCTTTACCGAAGCAC
AACAAAACGCCGATGTGTTAATCACAAGTGGTGGTGTGTCCGTTGGCGAAGCGGATTTCA
CCAAAGATGTCTTGGAAAAACTCGGGGAAATCGGTTTTTGGAAAATTGCGATGAAACCGG
GTAAACCTTTTGCATTTGGTAAATTGGAAAAAGCGTGGTTCTTTGGTTTACCGGGTAATC
CTGTGTCTGCTTTAGTCACTTTCTATCAACTTGTTCAGCCTGCATTATTAAAACTAGTGG
GTAGATCCGATCAACATATTGCAAACTTTTCACCAAATCTGACCGCTTACACCGCTGTTC
CGCTTAAGAAAGCTGTTGGTCGCCAAGATTTCCAACGGGGCTTTTTCTATGCGAATGAAA
ATGGACAACTTGAAGTGAAAACCATCGGTACACAAGGCTCACATATTTTTAGTGCGTTTA
ATGAAAGCAACTGTTTTATTGTGCTTGAGCAAGAACGTGGCAATGTTGCCGTAGGTGAGC
AAGTGACTATTCAGCTGTTTAACCATTTATTGAGATAAACACAATCAATGCCCTTTTTTT
CATCAATTAAATTTGTTTTATAAAATAAATATTTGACACTTATTTAGAAATAGGTAAAAT
GCACACCGTTTTCAAGAACAATTCAAATGCGGGAATAGCTCAGTTGGTAGAGCACGACCT
TGCCAAGGTCGGGGTCGCGAGTTCGAGCCTCGTTTCCCGCTCCAATATATTTTCTTAGGG
CGTGTTAGCAAAGCGGTTATGCACTGGATTGCAAATCCATGTAGATCGGTTCGACTCCGG
TACACGCCTCCACACCCCAAGCCCCATAATATCATCCCCGATCATTTTCTAGCAAAATCA
ATATGTTACAGTATTTTCACACCTGTATAAAAGATCACGCTAGATCAGACTAAAACGGCT
CTAAGGCAGTAGAAATAGCAGTATATTTTAGGCTATTGATACGCCTCATTTTAGGTGATT
AATATGGCAATTTTAATAAAACCTCTATCAAACTTAGACATCAAAAATGCCACCGAAGGC
GAACTACTACGAGATGGCGAAGGTTTAATTTTACAAGTAACAAAGAAAAATAAAGTTTGG
CGTCTTGATTATAAAAAGCCTATAACCAAAGCGAGAACATCCATCACGTTAGGCTATTAC
CCGACTCTCTCGCTTAGACAGGCAAGGGAAAAGAAAAATGAACTCAAAGAACTCATCAGA
CAAGGTATTGACCCACAAGAACACAAACGCAAAATTGAGCGAAAAATACTAGATAATCTA
GAAAAAACGTTTTACAAAGTAGCGTTACAATGGAAAGTATTTAAATCTTCTAAAGTAACG
AAAGAAACAATGGAAGAAGATTGGCGACGTTTAGAATTACACATTTTCCCAACTCTTGCC
GACATTCAAGTTGAACGTATCACTTCAAAGTTATTAGTTGATACCTTACAAATTGTCTAT
CGTAAAGGTCATACCTCTGTCATTGAAAAAGTACTGCGTAGCGTTGAAGGCATAATGGAC
CACGCCGAAAATTGCGGACTTATCGAAATGCACAACTGCCACAAAGCAAAAAAAGCATTT
CATTACAAGCCTGCAGAAAACAATCCTACAATACCTATTGAAGAACTTCCAACCTTCATT
ACCAAGATGATGTTTGCCAATATTGAGCCATATACCCAACATCTGATTTTCTGGAACCTG
CTTACTGGTGTTCGCCCATCTGAAGCCGTTGCAGTAGAATGGCGAGAAATAGATTGGGAA
AACCGACTTTGGCGAATCCCCAAAGAAAAAATGAAAGGATCACGCTACAAAAAACGAGAA
CATATCGTGCCACTCTCCAAGCAATCACTTGACATACTGCAAAGAATGAAAGCATTCAGC
CGACATTCCCGTTTTGTCTTTCCACATTTTAAGGGAGGCGACCGCCCAATGTGTAGCGAA
ACAGTTAATCGAGCAATGAAAAGGAACGGCTATAAAGGTATTTTCACCTCACACGGAATG
CGTGCTTTAATCAGCACACATCTTAATGAACAGAATTTTAATCCCGATGCTATAGAAATG
GTACTTGCTCATAAAATTAAAGGCTCCTCAGTAAGACGAGTTTATAATCGTCACGACTAT
CTCAAGGAACGAATAGAAATAATGGACTACTGGGGAAATTATCTTGAACAACAAGGCTTG
CGTTGGAAGCCACTTGTCTAAAAACAAAGCCCCACATCATAATAATGTGGGGCTTTTTTT
AGCGTTCATCTATCAGCTTTTGCATATAAGCTCGAATTTCCGACCGAACATAAAAGGAAA
AATTCCCAATTTTAATTTTCTTTGGAAAGTCTGGAATATAATACTCCGAATCTTTCCGTT
GCCAACGGTCAAATGTAGCTCGAGATACTCCAAATAATCTCACTGCTTCGCCTAACCTAA
TAAATTCAATATCAGGCTCATTTTTTGTTACTAAATTCTGCTCATTACTGACCGCTTGTA
TATTCTGCTTTTCCATTTTTACCTCATCATCAATAAGTTACGTTTCCATATCGTTTGATT
TACTATGTAAGTTTGCATTATTCATCTCCTTTGGCTTTTAAATTACTTTCGCTCTATTAA
AATCTCTTTTTCTAATTGATTGAATTGTTCTCTAATATGGTGATTGTAGGCTTTGTGTAG
CTCTATCATTGCCTCAATGCTAGCGTTTAACGCTTGCCAGCTTGGGGCTTGCTCTCTGAT
GCAGTCATAAATAAAAGGGATTGAGCTAGAAATTTCTAGGTTCACTCGAAAGAAAAATAA
TTTTTCTTGCATTTCGCTTTTTCTTTCTTGTGTTTGCTCGAAAGATTGAAGGCTTGCATA
TCCGCATAATTCATCTAAAGGCGGGATAGGAAGATGATAGCCTTGGCGTTCCGTTTGTTG
ATTACGCATAAACGCCCCCTTTTGTTTGGTCGCAAGCGGTCGGATTTAAGCGGATTTTTG
CAATAGGGCGATCAAGCTCTAGGCGATAATCTGCTGGAAGTTGTAGGCGTGCTTCTGTTT
CGCTGTTGGCGATAAGTCGGACGGTTTGAGTGGTGTAGGTGTCTGTATTGCGTAAAACGC
AAACATAAGTAAAAGCAAATCGTTTCATTGCTGATAGCTCCGTGTAAAAATTAATTGGGG
CTATCGCTTCACTTCTGACGGTGATTGGGCGATAGCGTGCAACGGGGTCAGAAACTGCGA
TACACGGAACGCAGCAAAGGGCGAAACCTTTCCCGCTACACGCTACCATAGAGAGAAGAA
CGCTTAAGGCGTTTTCTTTGGGTGTGCGTGTGCAACGAATAAAAAAAGCACGGGTTAAAG
GCGTGCTATTATTCGCCGTGTATCTATTCGAGTTCTGACGCTCGGCTTCCGATTTTGCGA
AAGCACGCACACTATACGCCATTTTTAAAATAAAATGCAACATAATTTTTCCTAGTCTTC
AATTTGAGTAATTTCAACTTTCCATTCCAATTGCTCAAAGTATTGTTCACTCATATAGTT
CCAACGTTTCATTTCTCCTATTGAATTCCACTTTATAGCAGAAATCTTGAAATGAATAAT
TTCGGTATAAAAACCCAAAATCTTCATTTTAAAAAAAACATCGTTGATTTCCTCACCCTG
ATAAATTTGATTTACTACAGAAAATTGCCCAATCGCACTCACATCTAAAATTGCTTTTTT
AATAGCTTTTTCTCCAATGAATGAATTTAAATCGCTTAATTCATTGTTGTCTACTATCAT
TGCCGGAACAAGTAGAACTGTTGAATAACAGTTTGTAGAGCCTTTTACATTAAAATTGAT
CGTAAATTTATACTTTCTCATAAAGTTCCTCGTTTGAGCGGTTAGTTTTAATTAACTTGC
CATTGAATAAAATCAAATCAAAGCCTTGGTATTGCAAGTATTCATCAGGTATTGGTGAAT
GTTCCATACTGACCATAGTCGTATTGACTTGGCGATATGCAGGAGAAACATCAAGTACAG
GTAATCGCTTGCCTTGGGCAAGCGCATAAAATTCAACCGTTGTAAACTGTATTCTGCGTT
GGAATTTAAGCATTTTTATCCAATTTTCACGCAGTTTAAGCGCTTTTAAGAGTGTATGCT
CCGTTAAATTTTTCACAACAAGATTTTCTTCATCATCAATCAATGGAATATCATCATAAG
AATTGACTAAACCCTTGCTATGCTTAGGGTTACAGTTACTGACACAAGTCCAAGCGGGGC
TACGCCCCGTAATATTAGAAGGCTCGCTCTCTTCGGATTGATGGCGAGATTTAGGAACAA
AACCCCACTTCTTAAGACGAGTTTTGACCCACTCCGCAACATCTTTCAACGTATTACGAA
CCCCAACAATACGCTTATTTACTTGCCCATACTTATTCTCCTCTGTATCTTCATAGACTA
ATTTAATTTTCCACTGATCACGGGTTGCACCGCCTCCGCCTTGTTGGTCAAGGTAAAAAG
CGTAATCGCCTAAATCCGCACCCACACGAACCTTTTCGATTACTGCATCGCCACATTGCC
CTTTGGCTAAACGACGTAATTCACGCCACACCCCGATAGAACTCACGCCGTAAAATTGGA
ACTGACGAATACCCCAACAGCTCGCCCACGCACGCACACGGCTAGCGTTATCCTTAAACG
ACAAGCCTTCTACTTCATCAGAGATGTGAGCAACATTCTTACCGCCTAAGTTTTTCGAGA
TATACTTCACAATGTACGCTGTCGCAGAGCCTTTTTTCTTATCGCAACGTTCCACTTTGC
AGCGATGTTCACTTGCCCCACGCTCATTGCCGTCCACTTCCAACGCTTTTTTGCGGAAAA
GCTCAATCGCTTCATCAACGTGTTCTTTCGCCACATACACCAACAAATGCCAGTGTGGCG
TGCCGTCGTGGTGCGGTTCAGCCACACGCATTCCATAAAACTTAATCGCCCGTTTTTTCA
ATAACGCACGATACTGCCCCCACACCTTATTCAAATAAGCCTGTGTCTGCTTTGGACTTG
CCCCCGACCACTTCTTATTCTCACCGCCTTTACTATGTTGAGCGTGGAATGATGACGGTG
CAGTCAGCGTTAAAAATAACGCTTCGTGACCGTTTTCTTCCGCCCATTGCTCAATGCCGT
TCAAACAGTTCATCATCTCTTGATGACGCACAGACGGATTAGAACAAGACCGCTTGTACA
TCTCCAACAACTCGACCTGTTCTTCTTCATCGTCCAAATTTTGCAAAATCATACGGTCGA
GAAACTCAAAATTTTTCTTCTTCTGAGCCTTCCACTCGCTAAAACTCTTTTCAGAGATAT
AAGGTGCAACGCCCTTACGCACTTCACCGCAGGCAATCGCCAAATGCTCCACCATCTGCT
TTTGTGCTTTCTTCAACGCCTTCAGCCAAAACTTTTCGCACTGGCTTTTATTGATTGCAA
TCTCAATAGATTTCATATTTGGCACAAAATCATCATCGCCATCACTAAATGAAAAGGTCG
CCCAATAAGGCAAAGACAGCCCAATCTTTTCACACAACAAGCCACAACGACGGTAAATAT
CAACCACCATCGTTTGAATTTCGGCATCACTAAACGCCTTGCCTGTATTGGCTTGCTCTG
TGAAAAAATCGGTTTGAATTTTGCGAAGTAAAAAAGAGAGATGATCGGCAATCACCGACA
ACTTATGTTCGGTCATCAGATAGAAAGGCAATTTTTTCTTACGCTCGTCTGTTTCACGCT
CACGAGCCACATCATCAAATGCCCCAACCACCGTGCGATAATGCTCAGCTTGATAGGCTT
GCCCTTGCTCTAACGCCCACTGCCATTTCTCCGACAGCGACATACTCAACCACGCAAGGT
CAAAGTTATATTGCTCAAACACCTTGCCCAAACGATTTTCAAGCAACTCACGAATAAACG
TATTCGCCTGAAATAACTGCTTTTTCCCAAACGAAAAGGCAATCGAACCGTCATCAACAA
CAGCGTGATACTCACGCAAATACAACTTGCGGAAATGCTCACGCTGACGCAATGACGGCA
AACGACGGATCAAGGCTTCGACATACTCATAACTATCACGCCCCACTAAATCGAATAATT
CGATTTGGGTCTCCGTGGCTCTAGGGTCATTTAAAGTTGGCTTAACAAGCGGTTGGTTTT
GCACAATTTTTTGCAATTCCAACGCATACGCCGCACGTTGTGCATCGACCTCTGCTGAGC
GTTGTTCATAGTTCCACTGGATACTTTCCATTACGTTTATTCTCGCTGACTTGTTTAGCT
TGCTGGACTAACTTACGAATAGCAGGGGAAAACGCCCCATAACTCTCAACGTGAACTTCA
GAAATCACATCGCCAAAGCGATTACGCACCAAGCGATAAACCTGAAAAGTCCCACCTTGA
AAGCGAATAATATGCTTGCCTGACTGAATTAAGGTACGCATACTTGCCCCTTGCATAACG
CCAATTTATCGAAGTAATACATCATCATTTTGAACGCCACAGGGCGATAAGTGCGTAAAT
AGGCTTCACGCCAAAATGTATAAAAAAAGAATGTTGTTCTCATTGATTAATCCCCCTTTT
CCAAGTCACGCCAAAATTTACGAATACGAGAAATCAGTGCAAAGTCAGCTTTCGCAAAAG
CATTCACATCTGCAATTGCCGTCGCAATCGCTCTTTTTTGCGTATCGCTATATCTTTCAA
GGGGAAAATTCCCCTCAATACCTGCCACACGCAACACAAAAGCCCGATGTTCTGCGGTAT
AACGGTTCCACCGCTCACGCAATAAAAGCCAATCTTCACGCTTTTTAGGCAAATACTGAT
TTTTATGAACTGCAGTAATTTGATTGATTAGCTGTTCAGCCCAAGCACTGACCCCAGTCA
TCGCTTCCCCCTACGGATTCCCCTTCTGCCCTAACATGCCAAGCAACCACTGCCACAAAC
GACAAACAAGGCTTTTCGGTTTTGGATAGGCAACCCATTGCAACTCTTTCTCTGCTTGCT
CACGGGCTTTCTTCTCAGCCACCAACGTTGCCACCTTTGTTTCTAGCGCCGTCAATAAAT
CGTGGGTATTCTCTAAATCCAGCGTCACCACTTCCTGACGACCTTCCAAATGACGCACAC
GTTTTTCCACCAAAAACAGATTTAACCGACGGCGGTCTTTCATCTGTCTGTTCATACGCC
AGCGTTGATTACATCTAAATTGTTTACTCATTGTTCAATCTCCTGTTTTCAGGGTGCAAA
AAACCAGCCCTTTAATAAAAAGGCGATTTTTTACACTATGTTTTAGGTTTTATTCCGTCT
TTGCGTCTTCCACCACACCATTAAATAAATCAGGTGTATTGGTATCGGTTTGCAATAACG
GCTTATTGATACGCAACGCTTCTGGTCGCTCGTGATAGGTTGGTGTTCTCACTCGTACAA
TTTGGCTTTGAATATGATGCTCAGAGCCACAACTGTTACAAAACACCTTTGCATCAATCA
GTAACAAGCCGATTTTTTCCGATGTTCTAACCCGTAAATTACTACTGCCACAATTTACGC
AACGATGATCTAAATTAGCCATTTATTCCCCTGCCTTTCGGCGATATCCTTTTTCCACTT
TTTTCTGCCGTTCCCCAACGGCACCCACGTTTTCAATTCAGTTTTCCCCTTGCACATTCC
CCAATATGCAAGCGGTTTGTTTTTGGTTATGTTTTGCTGATGTCACCTACCTTTGTTTAT
AATTCAATTTCCATTCACTCAAAAAAGGAAATCAGAATGAACCCAACACAATTTGAAAAT
ATTTCAATGCTTAATCCAGAGCGACAATTTGCAAAAGCGATTGTTGCACAACTTACCAAA
GACCAACTTAAAACCTTAAAAAGTCGCTTGCAGTTCGACCCACGCAAATTACCGCTTACC
TTTCAAGCCTTAGAAACGGCTCTACAAACTACGGACGAAGCAACATTTAACACCCTACGC
ACTCGCTATTTTCAGCTGATTGACGAGTTTCAAAAACTTGTCGAACCATCACAGATTGAC
GCTTTGCAAGGCTACGCAACTTACATCTCTCAATTAATTGAGCAGACGGACGATGATTTT
CTCCTTGACGATTTGGAAACGCTCCACGGTCATTTGCTGAACTTTTTCGAAAGCGTAAAT
ACTCGCTAAAACTGCCAATGTCAGCCCATTCTGCAAGCCCTGCACTCACAGGGCATTTAA
CTTTCTCACACATTCCCTTTTCTCCTCGTGTTAAACACATTAATTGCTTTCAAAATTTGC
CTTTGTTTATAATCAAACTTCCACTCACTCAACAAGGAGTACCTATGCGTGAATTACAAG
AAATCTCTGAACCGCTTAATTTACTTAGAGGAATCTTCTCGAAGGTTCCAGACTCACACG
CTCACATTCTTCTATTAGGGCTAGCTTATGCGATCTCACTTCGTGAGAATCCACGGGTAG
AGGACGCAATAGCAACCGCGACTGAAACAATAACGCTGCTAGTTGGCAACTATGGGAATA
CAAGAGCGTCATTCGAGAAAGAATTGTCTTCATGGTTATCAATATTGCTCGAAGACGGAT
ACTATCCTCTGGCGACATCACTTTACACACTCTATCAAAAGTCTGCTCCACCCACAGCTT
GTCGGCTTCGGATAAAGATTCCGAAGTCTGTACCAGAAGAATGGGCGGTATTGTTTCGTT
AGGTGTTTCAAGCTCTGTTTTAACAGGGCTTTTTTCTTCTGAAATACTTTCTCCCTCTGG
CTCAACCTCCGAATTAGCCGCAATAAACTCAAAAAAGTTAGCCAATGCTTCTGGACCTTC
TTTTCTTGCAAATTCCGCAAAAAATGGAATTGCTTTTACAAAATCACTCATTTTTTTCCT
CCCTTGCCTTTAAGGCTTCTTTCATCAAACAGCCAACCCCAATCCCTGACGGATTAACAT
CCGCCCCAATGCCGCCTTAGTGGCGAGCCCCAAACGTTCACGCTCTTTCTCAAAGGCAAT
GCCTTCTTCCTCGTTTAACGTCATATGAAACGCCACAGACACTTCACGCTTCGGGCGGAT
TTTTCTCCCAGTTTTGTGACTGAGATCACCTTTTTCCATCTAGACACCCCCTGTGTTTAT
TGATATTGTTAGTACATTTTATTAAAACGATCCATTTTGATCGGTTTCGTTTTGTTGTGA
TGTATTTTATCTCAACAAATGTTGAGATTGCAAGAGGTTTTTATAAATGAATGTTGAGTT
TTTTGAAAAAATTAATGAAAGACTTAAAAGTGAACGTCAAAGATTGCTGATGACGCAAGT
AGAAATGGCTGAAAAATGCGGTGTAACTCCAACTACATATTCGAACTATGAACTAGGAAA
AAGAAAACCTGATGCTAAATTTTTGCAAGGGTTTGCTGAAATTGGTGGGGATATTGGTTT
TTTATTCACGGGTAGCCATAACAAAGTTCTTTTAAAAGGGTATGAAGAAGTTGCGATGGT
TGCGTTCCATTCATTAACATCAGAACAAAAAGTAGAAGCTATTAGTTATATGACTGCTCT
AGCTCAAGGTTTGATAAAAGGTGGGTTCGGAGAACTCTTAAAAAATTCAAATGGGTTAAA
CGAAATTCATCAAACTGCTAACGGTACAGGCAATAACCAGCAAGTGTTTAGTGGTGATGT
TGGGGAAGTTATAGGGATAAAAAAATAGGAAATGTTATGAAAAAACTACTAATGCTTTCA
TTTTTAGGCTTAACTCTCTCAGCTTGTGATGATACACCGCAATCAGCAAGTACTGAAACA
AACGCAAATACATCTCAACAAACTGAGTCCATAAAATCTGAACCCGACATAAAGGCAATA
TTGCCCGAAAATATGATTAAAGACGTGCCATTTTCTAAAAATGAAAAAGGAACAGTTATT
TTCAACAATGTTTTAGATATGTTTTCTGCGCTTAGCTTATATGATGTTGAAGACAAAAAT
ATAAAACTGGTTTCTGAAAAACCATTGCATATATTACTACATCCAACTATTGCAAAATCA
GATGAAGAAATCACATTAAAAGATAGTCGATATGAATTTCTCTCTGCACTTTACAGAATA
TTTACCAACACTTTAACTGATGAAATTACTTTAGAAGTAGTGCCTATTGATGTTCAAACA
AATAAGCCACTTCCTAAAAAATATCACACCAAAATTAAGGCAACAAGAGAAAAAGCCCTA
AACGTATTACAGACTTTTAGCCCTGCAAAAGATTTTAATGATTTAGTTAGTTTTGATAAA
CAAAATCAATATGTAGTGCTAGGTTATTCTTCATCGAACTTATCAAGTAAATTTTATAAT
AGCCCTTACGCTACAAATATTATAAAAGCACTTTCGACTGGAAAAATTGAAATTCCAATG
CAAGATGTAATTGATCCGTTAAACTTTAATTTATTGACTATTCAAACCAAATTAAGAGAA
ATTGGAATGAATAGCGACTTTGATATTAGAAAATTAGAGTCAGGCAAAAATGCTTATACA
ATTCCATTAAATAAAGTTGTATCTATTGAAGCAATTGGTAATGATTGGGAAAAAATAGAA
ACGGTATCACTTCAATTTGGAATGGTAAACGACAATGATATTATTCTGCATACTTTAGCT
GGTCTTGCTACAACAGTCTTAGTAATGCCAGACCCTGATAAAGCCTTTAAAGAAATTAAT
ACAATGATTGATATTGCAGGTAAAAGAATGAAAAAAGAAGAAACTATCAAAGTGAAGAAA
GTTATTGATGGTATTACATTGGAGTTAAAAGTATTTAAAAATATGGGTGGATTAAGTTAT
CTATCGTATAAAAAAATTAAACAAGAACCTGTAAATTTTAATGAATAGGAGAACCAAAAT
GAAAAAATTATTTGTGTTATTAAGTGCATTATTTCTGACATTTTCAGCTTCAGCAGACAA
TTTGGACGCTCAGAGAGAAAAAGTAAAACAAATTTTCTTAAGTGATGAAGAGCCGAAAGT
GAAAGATGCGATTTGGACAACGCCAACCACCTTTAAAGTAGGTGTGTTTGATGACGGCAC
AAGACGAGATGGTTATGCTGGGTATGTTTGTCTTGTTCTATATGAAAACGGCTTTAAAGA
TACTGGCGTTTTTGTTCACGTCATTGATATTAAAAAATTGGTTAGCACAGGTGAATGGGT
AGTACTCGGTCAAGCCTATTGCAAACAATAAAAGCGAATAAGGGGGAATGTTATGAAAAA
GTTTAAAGTATTTTTATTTGTTTGTTCTGCTTTCTTTACATTCCCCAGTCTTGCCCAAGA
ATACGATTGCGATAAAAGATACTGTAAAGAAATGGTGAACTGTGATGAAGCCTATTATCA
TCTTAAAATTTGTGGTCTTGTACGGTTAGACCGTGATGGCGATGGTGTGCCTTGTGAAAA
TGTTTGTGGCAAAGGTGGTAAAAAGCAGAGTAAAAAATCGAAGCAAACTATTCAAAGTCT
CTTAAATGATTCAGAAAATGAAGAAAGTAACGAGAGCGACAAAGATCAAAAGAATTAAAT
AACTATTTAGCCAAGGAGTAAATATGGGCGATGTTAGCCACCAATATTTTAGCGGTTCCG
TAGGTATGGCAAATGGCGTGAAAATTGATTCACAAACCAAAGTCGAAATTCACCAACATT
TTATTTCGCCTTTGGATAGAAAAAAACTCACCAAAGAACTAATGGGGTTTAAATCCACCG
ATCCACAATTTTTCAAAGCCCTTCAAGATATTTGCACACAAATGCGTGGCGATTTTATGT
TTATAAAATTCAACGATGAAGAATTTCTTAAATTCTACGAAATTAAAAATATCCTGTTCT
CCTTTTACCAAGAAAAAGAAAACCACCGTCTTTCACTTTCTGAAGAAAAATCCAAAGTCA
CCAAACTAGAAATGGATTTAGCCGTCGAGAAAAATCGAGTGGCGTTATTTCAGAAACAGG
CAAATTGCTGGGGGATTGTAAAAATGTTAAGGAGAGTGTTAGGCTCCTAAAATACCTTTT
ATAAAACAGTAGGTGTACCACGATCTACAAAAATAACGTCAGGACGTTTTGTGAGTATGC
CTTCAAAAATATCTGCTTTAAGAATAAACGGGAGCCAAATACGATTTAATGTTGTTTGTT
TTTGCAACACATATTTGGGGCTTAGGTTTAAGTGCTCAATTGTTTTTAATTTTGATGCAA
GTTCAAATCGTAAGTAGATGTATTGACCATCGTCCGTTTGTAATCCAGTATTATAGTAGC
CTACATTTTTATATGAAAAACTATCTACGTCAGCATTGAGTGTTATTGCTACCTTGCCTC
GACGTTTGCTAAATGTAACATTTAAAACTGGTGATTTTTCCGATTTTTCGGACATAAATT
TTCTCCTTTACGAATACGGTGTTAAAGGTTTTTCCGCAGAATATCGGAAAGCACAATGAA
ATAAAATGGGCGGTAGGTGTTATCAGGCTATTCACTAACTACGAAAAAAAATCGAGTGGC
GTTATTTCAACAAGAAACAAGACAGACCAAGAGTAGAATTGGGGAAATATTGAAAAGGGT
GTTTGGGTAATGGACGAGATGAATAGTTTATGCCCACTTACTCAGTGGGCTTTATTCTTC
CCCCACCTTCAACTCACACTCAATCGCCGTAGTAAATCCGCTGTTCTCAGAAATCGAATG
AGTAACCTGCGTCACTATCCACGCATTTGAGTCAATCTCCGCTTTAAAGCCCACCACGTT
TACTGTCGTTTCGGGGATCAACTCCGCATTACCTTCCGCAAGGTTTAGGCTAAAGGTCGC
CACGCCACGTTGTAGTTTTTCAAAGTGGCGTTTACAAGCATTCAATGCGGTTTGCTGTGT
AGCGTAGGTATGACGTAGGGTTTTAATTTGGTCATTGTCGCTTTCCACTGGCTTATTTTG
CTGAATAACGGTGGTCTGCTTTTTGCTGATTTTGCCTTTCTTGGTGGTTTTATTGACCTT
CTTCACTTCGGTATTTTCATCAATAATCACTTCGCCACGCTTGCCCGTTGCGGTGTCGTG
CCAGTAGGCTTTAACCGCTTTGTAGTTATCCCCTTCAGCAATGGCAAAGCGGTGACTGTC
GCCATCTTGTCGGGTGAGGATAAATTCAGGCAGTTTCTGACCGCTTGCAGTGGTGGATTT
GCCCGATTTAATAAACAATAATCGCCCATTTTTGACGGTGGCTATCGCATCGTGTTCTTC
GGCAAGGCGAGTTAAAAAGCTGATTGAGCTTTCGTCCGTTTGGTCAATATGCTTAATCTC
AAGGTTTTTGTACTCATCGCCCACCATCGCTTGCAGTTGATTTTCGTCGGCAATCTGTTG
CACAATTTTGCCTAGCGTGGTTTTGTGAAAACTTCGCTCGTGTCGGTTCATTAAACTGCC
ACGCAGGTCCGCCGACCTTGCCCGAATGGTGACACAGTCGGGAGCGCCTGAATGCTCTAC
TTCGTCCACGGTGTATTCACCCTTAAAGGTCAAGGCTTCATCTTTCCAACCTAGCCCAAG
AGATAAAATCGCTCCACGGCTCGGCAGTTCTAGCAAGCCGTCAGTATCGTCTAAGGTAAA
ATCGAGCTGGTCAGCTTCAAAACCCCGACTGTCCGTCAGAGTTAAATTCATCAAGCGTTG
AGAGAGTAGAGTAGTGATGTCTTTCGTTCCGCCTGTGGATTTTTTCGGATTTGGTCGAAC
GGTGAGATGAAAGGCGGGAATACGGTGACCGTTTTGCTTTAATCTATCAAGTAAATTCAT
AGGAAGCTCATAATGTCGTCGCTGATTTCGGTCATCATTGAGTCATCGACCCGTTTTAGC
GACAGGGAAAAATCAAGGCGACGTGGCGCACCGTCACCAAAGAAAAGGCTACTTTGCACG
CTGATATTTTCAATCACAAACCAGCCCAACACCATAAACGTTGCCCCATCAATTAACGGA
TAGGGCTTGCCTTGCTCTGCCATTAATTCCAACGCCGTTAAACTTAATCGACCGCCTGTT
AGTTCAGGGATTAATGTGCCGCTAATCGTCATCGTTTCACTGGCTTTGCCTGTAAACTGC
GTGCGTGGCAATTTCCCCACAACACTGTTTGTCGGGTGGTTCCACGATAATTCTCGGCTG
GTTTCTTGGTAGGGTACGGTTTGTCGCATAAAAACAAACAACCCAAGGCACATCATAGCG
GAGTTTTGGAGCATTTAATTTCCTTAATATAACAAGCGGTCAGATATTGAGATTTTTTTG
CAAATTTTTCTCGTTATCCGACCGTTTGTCTTATTCTTCGTTGGTTTCTGTCCGTTTTCG
TGCTTGCTCTCGCCATTGCATTAATTCATCAAGATACATATCGTCAAAGGCATTGGGTTG
CCAATGGAACACAATAGCGATGTCAGCAATGGCATCTTCTACGCAATAAGGGATGAGTCG
GACTTTCCCTCTTCGTCACTTTCGATGTCATCTTCATTCAAGTTCATCACGTTAAAGACA
GCCTCAGTGAGTTTAGTAAAATCAGCCACATCTAAGCGCTCAATGTCGGCTTTGTGCAAC
ATCGGCTGAGTGATACGAGGCAGTAAAGTGATGATGCTGTTTACATCCGACTGCACTAAA
TCAAGCAACTTCAAGCCTTTGAGTGCCTGAATGTTTGGCTTACGCACCTGAATTTCGGTA
ATGGTCTGTTCAGCACGCACAATGCCTGCTTTTAATTTGACTGTTGTCACATTTAGATCA
GTTTTCTTTTTCATTGTTTTTTCCTTGTAGGGACACACTGCGTGTGTCCGTTTTCATCTT
AGATATTAAAGCCCAATCGCCGCACGGTGTTGTGCATAACGATCTTTGCCGTCCACTTTG
AACACCGAATTGATTAAATCAATCTCAATCAATTCCTTGCCGTCCACTGTTAGCTTGTAG
TAGGAAAGTGCCGATTTAATCGTAGTTTCGGTTTTCTCGCCTGTTTTGCTACTGCCACCG
TCTAACTCTGTGTGGCGACCACGCACCAACACTTCAACGGCGGTAATTTCGCCTGTGTCG
TCACGTTGATAGCTACCCGCAAAACGAATTAATTCGCTGTCAATGGTATCTGTGGCAAAC
CCTTTGAATAACTCTGGCACAATGCCAGCGTATTTGTGGGTCATCTCTAATTTTTCTAAG
CCTAAATTTGCCGACACTTCGCCCAACATACCGCCTGTGCGGAAATCTTCTTGCTTCATC
GTCAATTTCGGCAATTCGACTTCTTCTGCCACGCCTTCATAACCAAAACCGTTATTGAAG
ACGTTCATCAATTTTAATAATCGTGGTAAAGCCATATTTTTTCCTTATTCAACATTCCCC
CCTTTGAAAAAGGGGGCTAGGGGGGATTTTTATGCCGCAGCCACTTTCGCCGCAAAGTCC
ATCAAGTATTTGTCGGTAATACGCTGACGTAAATTCAGGTTTTCCAACGACGGCATCGGG
GTATAGTCATAATCAATAAAGAACTGACCATCTTTGATAATGTCTTTGGTGTTAATATCG
GCATCGACCCAAGCCGAGCCGTCCACGATATAACCTAAATTTTTCCAGTAACGGAATTTT
TGGTTGATCATTTCCAGCATATCTTTCACCAAACTTGGTGTAAGCGGTTTATCAATCGCC
CAGTCGAACGCTTCGCCGAAGGTGTCCGCAATAATCTGAGCGGTTCGGGTGTACTGCTCA
AAAGCAAAAAGTTTATCGCTTGATAAGGTGCGACCGCCCCAAATGCGATAGCCGTTGAAG
TTGATTGGCACGGAAATGTTTTTCTCATTGAGCATATTCACATCTGTGCTTGAATCTTGA
ATATCAAAAGACATCGGGATAGTGACACCCGTCACCCCATCAATTACTACGTTAGACAGG
TTTTTATGCCAGCCGACGGTTTTATCTAACAAGGCACGCAAGCCCAATGCACGAGCAACG
GCAGAGTTCGGTTTGTAGGATTTTGTTGCAGTGTCGTCAAAAGAAACAAAATCACCGTGG
ATCATCATCAATTCACGTTGTCCGAAATTACGGGCATATTGAATAGCCGCATCACGGGTT
TTCGCACCGTTTGAGCTGATATAGCCAAAAGCACGCAATTTTTTACAGATACTGGCAAGC
TCCGTTGCCACCGCTTGATTATCCAATTCAGGCACGCCTAAGATGCGTGGTTTAAAACCG
CAGACGGTATTTGCCACCAGCAAGGCTTTTAAGCCTGTGTATTCGCCTTGCTCAGTCACT
GTACCAATCACATTTGCGGTGAGTGTATCGGCGTTTTCATCGTGGGCAACACGCACCACA
ATCACAGGGGTTTTAACGGAATCACCGATAGCGTCAAGACTGCGTGCCAATGTGCCTTGT
GTGCCAGCTTTGCCAATTGCAGCGACAGGATCGGTAATTAAAACAGGTTTATTTAGGGGG
AAAGTTGCACTGTCGGCATCATCGGCAGTACACACCATTCCGATAATTGCGGTGGCAATG
GTTCGAATTGGTCGTGTACCTTCGTTGATTTCCAGTACTCGAACACCGTGTAGATAGTCC
ATAGAAAATCCTTCTGTTTAAATAAAAGGGGATAAATTGAAGGCTATTGTGAAAAGAAAA
CCGCCCTGAAGCGAGCGGTTGGAAGTGTGGATTTGGGGATGACAATCAGCGGATTTTGCT
AAACTCAGGGGGATACTGTTTTCGTTTAACTTCGCTTTCGTAGGCGGTTTGGCAATGCTG
TTTATCAAAAAACAGCCCATTGACAAAAGCAAACCAAAAACGCCACCGCTTGCGTGGCTT
CTCGGCAAGTATTGCCCCACGGTAGCAACGGCTTGAAAAGGTTTCATCTGCCGCACCGCC
TGTTAGGGCGTTAAATAGTTGGTCAATGGCAATCACAACGTGATACAACCACAATAGCAA
TTTAGATTTGTTCATTTACAAACTCCTCATAAGTCTGCGTCCACCCACTCGAATAATCAT
ATTCAAGTGGATTTTCTACTTGCTCCACCATCGCTTTATGCTTCAAGGCGTTAGCGTGAT
TGTTCGTTTTGGCTTCCATTAACACCTGCCAAATGACTAACAATTTTTCTTTATTAATCA
TCGCCACCGAATTATCGGCGAACGTCCAAGGTATTTCTTGGTCGCCGAATAAGTCAAAAG
TTGCCTTAACTGACAAGATATTGCGTTCAGCGGTGGCATCGGTATCAATCCATTTGTCGA
TAGCAGGCACATAAACGCCACCGTTGATTTTCTTATCTCGCAGAGCGTTGATAGCATTAC
GGGTTTGTTGGCGTTGTTCTTCAATAGGCATTGGCGCTGGTTCAACTAAAATCGGAAGCC
CTTCATCATCGGCAACGATTAGCTTACCTTGAGCTTGTCCTTCAAGTAACAAGCGGTAGG
TTTCTTCCGAAATTTCACAAGCCCCTTCAGGTACAAAACCGCCGTGCTCGTTGTTATAAA
AACCGTCTTTATAATAAATTGTCATTATTTCCATCTCCCAATAGCAATTACTTCTACATA
AGCAAACTCGGAGGAGTTGTTATAAGTTTCACCTGTGACAAAAACACATTTAGTGTGATC
CGTACCATTCACAAATGTTACAATTGTATCGTGGTCTCCAACACTAGCTTCATACCGTGC
AGTACCAGTTAAGATTGGGCGTGAGATGAAAGCTTGCGCCCAAAGAACTGTAGTTTTAGA
ATAATCACTGCTTGTCATGCGTTTTGTGAAAGCTTGAATCATCGTCCCATCAGGATATTT
ACGAACTTCTATATCCCCGATTTTTTGATAAGTAAATAACGCTGTCACTCTATTATCAAA
ATCATTAATACCTAAACCTGATGCGGTCGTTGGCTTATTTCTCACTTCACTCCAATCCGC
TCCGTCAATCTGCTTCCACGACAGCCATCCGTTGCCATCTCTGCCTCTTACAAATTTTTT
ATTGCTGTAAAAAGTTGTGTACTCTTGCTGATAACCATAAGCCGATGGTGTAACCAGCAA
CGTCCCTGCCTCTTGTGCAGGGTAGTTGAGGTTAGACTGAGTGTTAGCATTTGACATTTG
AGAGTACATGCCACACATAGTGACGTTATTAAGGTTGCTTGCTCCTAATTGTGGGCGGAG
CATAAAGTACTCATGCACGCTCCCCCAGCCACTGGCATTGTTGCCCCATTGTGCAAAATG
CCTATCAAAGTTTACAGCTTGGCGAAAGGCTTGGGTATTATCTGTTTTGCTAACAAAACC
CCACCCGCTGAATACGCCATTGCCACTTAGCTGCGCATTGGTTGTAAATCCTATATAGCT
ACCCATAGGCAACTCTGTGGGCGTGGCGTTTTGGTACTCAATTTGGGTATTAGGGATATG
TGACCGCAAGTTGATTTGCTTGACTGGGAGCAAGTTGCCCTCGTCAAAGACTTTATTCGC
TCCATGATAGATGGGCTTGTTGCTCTCAACTCTGTCCGCCTTGAGGTGGACGCCGGTACT
GTATTGATATGACACAAGCGCCACGTCGTTGTCATTATCCCTAACTCGTCCGACAAACCA
ATCATCAACGTCGTTGTTTTTGCCTCTTAAATAAGAGGTGGCGTGGTTGATATTGAGTAT
GCCAGTCATCGTATCGCCAGATTTGGCGACGTAGTTTTGACGGTTGTAATCTTCTGCGTC
TTCTGGGGCTGGAGCCCAAGTCATAGCTCGATTACCTTCGACAAGCATAGGATTTTGCAA
TTCGACAAGTCCTTCGCCTGGGTTAACAAACGTAATTTGCCTTACTGCACTTACAAATGT
AATCGATATTTTTTGCCATACACCTGGAGTCAAATTTCTTGCATAAAAATTAAGCCATCT
CTCCCCATTCTGTAGATGGATATAAAACGCAGTTCTTTCGGGTTTGACCTCAGCGCTAAA
TGTATATTGCTTCTCGGGCAGATTAAAACTTTGCCTCCACCACCATTCCGTTGATGTATC
TAAACTTTTTAAAACTGCGATGCCATTCCTTAGGTCTTGTCCCCCTATTACAGTCCAGTG
ATTGGTGCCGTTTAGCAGCCGAGAATTTTTAATTAAATTCCGCCCACCAATCTCAATCTC
ATCAATCTCGTCTTTGAGGGCTTTGCCCTGCGCCGCCGTCAGTGCCTTTGTGGCATCATC
GGTGGTTAGGTTATTGGCGAGTTGAACTAAGCCTTTTTGGGTTGGGCTGGCATCTTGAGC
TGTGTATTTGCTGTTAGCTAAATCATAAGCCATTTTTACTGCTTGTGAAGAAGCTACCGT
AGTTTGAGATGTTGAATTGACAGCGTTACTGATGTCGGTTTTATTGACTTTTTGATTTAG
CGCATTGGTTGTACTAAGTTGCAACTGTGCCACAGACTGAGCAATGGATTTACCTGCTTT
TGCGGTTAATGCCAATACTTCAGAGTCTAGTCCTGTGTCGTTGGTGAGTTGGGTAATCCC
TTTGCGAGACGTAGTGGCTGTGTCAATTGCGTGAGAATGTCCTGTGTCATCAAAACCATT
GATACTATTTGCGGTGATGGTTTTTGGGGTAAACTGTCCCCGTGTCACAAAAATCACTGT
ATCATCAACCTTTAACGTGACAGCGTCCGACGAACTCACTAATAAAATCATTCGCAACAC
TTGAATTTTGCCACTACCTTCTTCTAATCGTGGTTTATAGGTATCGGGGCAGTTAGCAAT
CGCAACCAATCGCCCTGCATTATCAAAAATCCCCATTTCACGAATCCAAAAGCCACCGAT
ATTTTCAGGTAAGGTTAGCTCAAAAATGACTTGGCGATTGTTTCTCGGATCTCGACTGAC
TGCACTGATACTCGCTTTGTGGACTTCTCTCACAAGTGATGTGCGAGTAGAATCAGGCTG
TACAGCTCGCCCATTGCCATCACCAACGGCAAAATGGGTAATGTTCACTGCTTGGCGATT
TGTCATCGCATTTGCAAAAAGTTGTGAACCGTAGGTGGTTAAAACGGAGTAATAGGTTTT
TGCCATAGTGTTTCCTATTGTGGATAAACGGTGATCGTCTCACCGCTATTTTGTCCAATA
AATACATTCATTTCGCCCGTTGGTGTAACAGCAATTGCAAGAGTTAAATGGCGTGAAACA
GGCTTCACATCATCGACTAATCGTACAAGTTCATTGTAAGTTTGTTCATTTAACCCTGTT
TCGCTCACTTCAACGGTCAGCTTAAACGTCCCTGCCGTTCCCATTGGTGTTTCTTGCCAC
CACTCTTTCACTTCGAGCAAATAGCCAATAGGCTCTACGACACGTCTAATAGCGGTTAAT
GTGCCTTTTTGTTTATGGATCAGGAACGCATTTTTAATTGCAATACGTTTGACTTCTTCG
CTCCATTGCTCGTCCCATTTATCGACTGAAAATGCCCACGCTAGATAAGGCAATAATGCT
TCTGGACAACGTTCTGGATTGATTAAATCTGCAATCACAATCGGATTTCTGACCGCTTGT
TGTAAACATTCTGCTGCTCGTTTTTCAAGCGTAGTCGCTCCATTTGGTAAAAGTGGGGCG
TGATTAATAATCATCAGAAACCGCCATTTCTAAGCTAATTTGTGTACAAAACCCTGCTTT
ATTATTGGGCAAAATCAGATCTGTTCGTGGCTCTAATAATTCGACCCGTTGAACTCCTTC
AATATGCAATGCAGAATAAATACCTGATAAGGTAATATCTCGCCCTAATCGACGGCGCTC
TAAGGCGTATTTTTCCAAACGTTTTTGCGCTTCTTGTTTAATCGGTTCATATTCAGGACC
ACGAAACATATGTAATTTGGCTCTGATTTGATAATCCTGAATAGTAGCAGCCTGTACCGT
CACTCTATCTGCAATCGGGCGAACATTGTCATCATTTAGCCTTGCTTCAACCGCTTGTAA
TACCGCTTGGCTAGGTATGCCTTTGCCTAAACGGGAAAGGATTGTCACGGTTACATAGGC
TGGTTGTGGTGAAACCACAGAAACATCGCCGACTTCAGGATGAGCCGAAAGGGCGTGGAA
TACATAAGCAGAACGTGGACCAGCCACAGATAAGCCTTCAAATGCCAATTGAGCTCTTAA
ACGTAAATCTTCATCACTTTCTTTGATTTCGAGTATCGGCGGGTTAGCTTGTAAATCCGC
TTCCTGTACAATCATTCGCTGCACATTAAAATTTGCAGCGATCACATCTAAGTCTGTTCC
TGTTGCATAAGCTAACATTGTGGCTTTTGCGGCATTGTTAATTCGTTGGCGTTCAAGTAA
CTGCAAATAACAGTTTTCTTCCAACAACTTCGTAATCGGCTCCGACTCCAACGCTAACCG
TGCTTGCCAAAAGGCACGTTCGCTTTCAGGGTAAAGCGACAGAAACTTGGCTTTGCGTTC
AGCCAATAAGGTTTCGTAGTCAAGCTCTTCAATGACATCAGGGGCTGGGAGTTTGGATAA
ATCAACTAATTGGCTCATCGTAAGGTTAAATCCGTCATTGTTAATTTGGTGTTACTGCTT
TTTACGGTGGCATCAATGGTGCCAGTTAAACTGTGGGGGCGGTTTAAGTCTGCAATCTCA
ACCTTAAACGCCGTCACATCAATTCGGGGTTCCCACATTTTCAACGCCATTACGCAAGCG
GCAGAAATTTGCAGAAGTAAGGCACTGGAAATCGGGCGGTCGATAAGCTGATACAAATTA
CTGCCATAGGTCCGACGCATTACACGAGAGCCTTTTGCCGTCAGTAAAATGTCGGCAATA
GACTGCTTGATATGCTCGCTTTCATCGCTGATCGTTAAGCCTGTGTTTCGGTTCATTATG
GTGTTCCTGTTCGTTTGCTACCGCTTTCTACACCGCTGTGTGTATGGGTGGAGAGATTGA
TACCTTTACCACTCACTTCACCGCTTGCCGTCACTGAACTTGATGTACTGATCGCCCCTT
GCACTGTGAGCGTGCCTTGAATGGTGACATCACCTGTGCAAGTCAAAGACGGTGTATCTG
CTGTAATGCTTTGTGTGGCTTGAATAGTTGCGGTTTTGCAATTTTCCACCGATAAATGAC
CGCTTGCGTGGTTGTAGCGAATGACAAAACCGTCAGGGAAATGAATAGAAAACTCGTCTT
TACTTCGGTTCGGAGCGTTGGAGGCATAAACACCAGCAAGAATAATCCCTGAGTTAAATT
CGCCACTGACCGCAAGAATTAAAACTTGCTCACCTACGCTAACAGGCGACCACGTTTTTA
CATCGCCAGCACGCAAGGTAATCCACGGCAGAAAATCGGTGGTAATACCGCCTGCTTTCA
CTCGTGCAGTGGCGTTGGCATAATCCACTTCTGCAATGGTGCCAAGGCGTAGCAAGTTAT
CTAATCGGCGTGGGTGGTCGTGATGCACAATAAAAATCCGTCAGTTAAAAATGGGGATAT
TGTGCGAAAGGTAAGAGCAAAGGGCGAATGGTTGTGAGTGTGGATTTGGTGGTAACAAAA
AAGCGACCGAAGTCGCTTGGGTTTAGCTAATACTTATTTAATCAATCCCATTGCCCGCAT
TAGACTTTCTTCTGTCATTTGCTGGGCATAACGTTCAACATTCGCAAAAACTTTATATTC
TTGTGGGCTGAGTGCTGGTACTTCACGCAATGGCTTTTGGTGTGTTTCAATCACTGCAAA
TACTGCATTATGCGGCACTTGTGCCATAGGCTGAGCTTGTAAAATAATCATTGTTTTTCT
CCGCTTCATAAAGGGAACTTGTCAGATCCTAACGTTGAACAAGAAAATTGTCAATTTACA
AGCAAAAGCCCCGATAATTCGGGGCTAGAGTATAAGATAAAGGGTTATTTATTTTTTAAA
TACGCTACAGCAAGTGTACCAATTGTGACTGTTCCAAGTGTTCCAGCTAACCAATCGTGA
CCTTCTAAACCTAAGTAAATAGCACCAAGTATTCCTACTAATGCAATGATAAGAGAGAAA
ACTAAACCGATTATACGTTCAATAAAAGTATAAAAATTGATTTTTCTGTTTTCATTGCGT
CTTGTTTTTGCTTCTTCTTGGGTTTCATTTACTACAAAATCCACTAAATCAGGACGAAAT
TGATGTAATCGTTCAAGTTGCTCAACAGGTAATAGCGGACTATCAGAATTTGTACTTGCT
ATGGCTATTTCATTCCCACGACTATCTCTCGCTTGCGCTTTAACGTGTTTGGTTGCCATA
TTGTCTATATACCTTTTGTGTATTGCGATTTAGCGTTTGCATAACATTATTGACATCCGA
TTGTAAATTTTCTCTATCTAACTGAAAACCATTTCTGATAGGTTGATACGATCTAGGTTC
AGCAATTGCAGAAAAAAGAGAGCAAAAACCATTAGTGATATTTTTTAAATGTTCCATTTG
GTCTTCCTTATTTTGTCAATGGGTTATATCCTAAAATATAACCTTTTCTATGTCAAATAA
GATCAAAAGAGATCACTTTAAGCATTCAAGGTCACTTATCCCAATATCGACTGCGTGCTT
TTGCTTGGGCGTTGCGTTGTTGCTTTTCAAGTTCCCGAGCAACAAGGCGAGCAATCTCTT
CAGCACTCTGTCCTGCGGTTGCATTGACGGTGATATTGACCGACTGATTAACAGGCGGTG
GGGTTTGTCTTTGGATTTGCGTTGGGGCAATCAGTGGGCGGTTATCCACTTTTACCGCAG
GCATAGGCTGTGCCAGTGCCACCGTAGAAGCTAACGCAGCCATACCTGCAACACCGCCGT
AATTTAAGCGGTTGAGATTAGCCACACCAATTCGGCTTGTGGCTTCTTTGGTCATAACAT
ATTCGCCACCGTGTACAATGCCTTTCGGCTCGTACTTGCCACCGTTGCCTGTGTAGCCAC
CTTGAGCAAAACCTTGATTAGCTGCCATTTGTGCCGTTTTTTCTATTTGGTTGGCGTGTT
CAGGTGGAACAATTTTACTTGCCACTTTACCCACACCATCACTGACACTATTAATACGAG
TTTCAAGCCCTAAAAATTCCATTGCCTTATTAAAAGCGTTGGTGATAGATGAGGTAATGC
CATCCCATAAACCCATCACGGTATTTTTCAGGCTTTCAAATTTATTGCCAATGGATTTAG
TCACTGTATCAACAACGACATTCCAGTTGTTTACGGCAAAAATAATTCCGTTAATTGCGT
TCACAAACCAGCTATCTGCAAACTTTGTTTTGAGCCAATCCCACGCTATGCCAATGGCAT
TTTTGACTTTTTCCCAATGTTTCCATAATAGGTAAATTGCAGCAATAATAGCAACTATGC
CAGCGATGAACCACGTCATAGGATTTGCTAATAATGCTAACCCAAACTTTCCTACGGCAA
TAACGGCTTTACCGAAGCCTAAAATCATTCGACTGATCGGATAAAGAACATAACTGAAGG
CTAAAGATGCTGTTCCCAACATCAACATTAATCCACCAAAAGCAGCAACGACTTTTAAAA
TGGTACTCGTTAAGATAGGGTTTTCTTTTATCCATACCATTACGCTTTCAGACACTTCAC
CAAACCAATTCGCAAGCTGTTTTAATTCAGGGGCAATAGCCTCACCTATACTTACAAGTA
AATTGGTAAACGTTCCCGTTGCTGCATCCCAAATGTTAGATAATGTCTCTAGCTGAGCAT
TGACTCGTTCATTCAGCGTTGCTTGGTTATTGAGCTTTTGTGCAAATTCTTCATAACCTG
CTTTGCCTTTTTCAAGCAAAGTGGAAATCACCATATTGACTTCAGAATCATTACCATACA
TCGCTTCAATTACCTGACTGCGTTGTTGGGTATTTAATGCTTTCAGTTTTTCAATTTGAG
CAAAAAAATTATCAAAGCCTCCAAACTCACCTTTACCATCGGTAAAATCCATCACAATTT
TGTCATAATCCTTACCTAAAGCTTTTTTGAGCTTTTTCCCCTCTTTAGAGTTTGGTGACC
AATCAATTGATGCTTTCAAAATTTTACGCATAGCGTTACCTTGGCTTGAACCGTCCATTC
CTGCTTGGTCAAACATTGCAACAAAAGGAGCAAAGGCTTTTGCCCCATCAATACCTTTCA
TTTTAATGGTATCCATAGCAGAGCCTAAATTTTTAAATGCACCAAGCATATTAGTTGGAT
CAACGCCAGCATAAAAACCTTTTTGGATAACGTCCATTAAGTCCATCATATCCGCTTCGA
TAGAACGTGTGGCATCTTGCATTTTAGCGGCAAATTCAGCTGCTTGTTCGGGCTTCATAT
TAAGCTGAACAGAAAGCAATGCAGCTGTTTCGCCAGTACCACCTAAAATCGTTTTTGCCG
ACATACCTTGTCGCACAAGCATTGTCATTAAGTTTTGAAAATCGGCAGTAGTACCAGGTA
AGCGATTACCAAGATCCATTGCAAGTTGATTAATCTTTGCAAAATCTTCTGAAACCGTAC
CGCCTTTACCCATCATAGCCACTTTTAAATTGGTTGCTGCGGTTTCGGCTTTTGCATATT
CTTGAGTAGGTTTAGCCAATACACCAACTGCACCAGCGCCGACAACTGTTGCTTTTTGCC
CAAAACTCGCAAAGCGTTCACTACTTGCCTTTAGTTTTTCCGTCGTTTTTACTTGTTTAT
TTAGTTTTACTAGTTTTTCTCTTTGTTTATCTATGGCTTGATTAGCTTTATTTATTTTTT
CCGCAAGAGATAATTCACTATTAGATAAATCTTTAATATGAATACCATTTGTTTTTAATT
CCTGTTTTAATTTTCGGAAAATTAAAAGTTGTTTGGCTTTTTCAGTGCGAGATTGTTTTA
ATATATTACTTTCTTTAGTGAGCGCTTTACTTGTAACAGAAATATTCTGAGTTAATTTTT
CATATTCCCGTTGCATTTTTGCGATATTACGATCCACTTGCAATGTTTTTTCAGAAAGTC
CTCCCCCTGAAATTAATTTTTGATAATTTCTCTTTTCTGCCTGAATTTGGATTTTTAAAT
CAACTTTCTGCTTTTTCATCTTCTCAAGTTTACCTGTCAGATCACCAACTCTATTTGTAG
TTTTCTGAATGGTTTCACTCGCTTTTTGAAGATTGGTTTGCATTGTTTTAAATGTGCCGA
TTTTTCCTTGCACCTTTTCCAGCTCACGTACGGCATCTTTACTTGCTTTTAAGGTGGCAG
ATAGCTTTTCCGCCTGCTTACTTGCACTTTTAAAAGGAGCTGTTAATCGATCAAAAGCGG
ATAATTCCACTTGAATTTTTAAATCTTTGCTCATATAGTGTCCTTAATTAATGAATAAGA
GGGTAAAAATGGAAAACAACTATTTTGTAAATATCCTGATTATTTTATTCGTTGGGTTAG
CTGTGGCTGTTTTTGGTTATGTTGCCTATGAACTCTTTAATATAATTGACGGCTTTTTTG
TTCCGTTAATGCTTACATTCTTCTTTGGTGGCTTACTATTCCTACTTCTAAGCGTTCCCT
GTTCTATTGCTATTACTGCGATTTCGTCTGTCGCAAGTCATTTTTTAGAGCGTAAAGAAA
AACTAAAGGAGTGAAATATGCTTGCCTTATTAATTGAAATTTTTGGTTGGCTAATATTGA
TTAGTGTTATATATGTATTCATTGCGGAAATATGTGAATTTTTTAAAGTGCTAATCAAAA
CTATCTATGACCTTTTTTAAAGCCTAAAGCGGTCATACTCGACCGTTTTTTTGCAAATAG
CTAACCATCAGCCAACGCCTTAATCACAAAATTTTCAATCATTTCAATATCTTCATCGGT
AAAGCCTAACAACTCACGCTGATCGTATTTCACCTGCCAATATGCACTTCTCACCACTCG
ACCTTTTAACCCGTATTGGTGAATTTGTGCAATATGTGCGTCACTGCCACTGTAACCCAA
CTCGATATTATCCCCAGCTGTTCTTAACTTCATAAATCGGGCCGACTTCAATTTTAAGAA
CATCGCATTTTGTTTAATCTTTCCCTTGCGTTTTTTACGTTGTACTTTGCGTGGCGTGTA
CGCCGTGCCGTCAGGATTTTGCTGTGCGGTAATGCGTCTGCGTTGGCTACGAGCCAATTC
ACGCCCGATTTGTTGATATAGCAACCGTCGCCGTGGTTTGCTGATATTTTTGAGCAACGC
ATTAAACGCTGATTTAACCTTGATAATGTCGTTTGTCGCCATTATTCCACCGTTCCCATT
TGCTCATACACCTTTTCCCCTTTCACAAAAATTGTCAGCCGTTCCATTGCTTGCCATTCG
GTCGGTTGTGGCTCTTCGGCGTGGTGAACTTGGTAATGATCGCCTTCTTGTTTGACAATA
ACACGCTCAGTCAGCGGTATTTTGATGTAAATGTCGTGGGTGGCGTTGTTGTTTGGGTCA
ATTTCAAAGGTGATGCTGTCCTGTTTGTTTGGATTGGTCATCAGCTCTGGTTGTTGCAAG
CGGACAAATTCCATCACAGGCACAAACAGCAAATCAGGGTGTTCTGGGAAATCTTCCACC
ACAATTTCTAAGTCATAATGATATTGGTAACTGAGCGATGTCGCCCCTGTCGTCCAAATT
TTGCCGTTGGCATAGTAAATCTGTAACTGTTCGGGATTTTTCGCAAAATAAGGAATGGTT
TTGGTGAGCAAGTCACGCAGTTTGTCAGGTTTAATCATTTGCGATAGCCTTTTTGTTTGT
ATTCGTAAATTTGTTGGCAGTCAATGCAACGGGTGCAACCTTGCACGTTTTGGCGACGAA
CTTCGGGGATTGGTTCATCACAATCTTCGCAATGGGTCAGGCTGTAAGCGGTCGGTTTGT
TGCGAAGTTTTGCAAGGGCGAACTCTCTTTCTTTTTCGGCAAGCTCATTGGCTCGGTCAA
TTTGGTCTTTCATCGCTTTTTCTCGTTGAGTTAAATAGCGATATTGTGAGCAACTGGCAA
AGGTGGGGCGAATGGTTGTGGGTGTGGATTTGGTGGTAACAAAAAGCCCCGATGGGTCGG
GGCGATGATTATTTCTGATTACCTAGCTGAATAAAATCATCAATCCGTTTTCGAATAGCT
TTCATTCTTTGTTGAATATATTTCTCTTCTTTGGTTCCAAATAAAGTGTCGTGATCTACC
ATAAAACGAACCGATACAGCTGTTTCTTCTGGGTTATCTTCATATTCAAAAGTAAGGACA
ACAAGTGGATCGTTTTCAGTATAACTTAGGCGAGCGTGGTATAAACCGATATAATAGGGC
GAAGCACCATAAGATAAGCTACTATCTTTTGCCCGACCAAATAGGCGATCTTGGTTTTCA
ATGTAAATTTCAACAAATTGCTGTTGTTGCCATAAGGCGATTAATTCTGCCAAATTTGCC
GAATGGGTTTCAATATCCTGTTCACTAAAACCTAAAGCAAGGCTAATTTCAGTAAACAGG
CGATGGATTTCAACAAATTTAATATGTTTGCGTTCTAACATTTTGATTTGATTGTTTTAA
TTGTTGTTGTAGTACCAACATAGCATTTTTTTGAATTTCTTCTTTGGTTTTACCGACAAT
TCGTGTGCCACCAACTTGTTTTGTGCGTTCAACAATTTCACGAATATAAGGTGCATTTTT
ATTCATATTGTCCCTCCATTACATAGAAAACGTACAATATATTCTGCATTGTCGGCTTTT
TATTTTCAGCTGTCAACAAAAAGCCCCGACTATTCGGGGCAATCATTACTCTTGAATGCG
CTTATTGTAACTTTCCACACACGCTTCCCAGCCTTGAATTTCCACCTGACAAAGCTCAAT
GGTCGTTAAACTTTGGTCGAGGGATTTTGCAAGATCAGCGTTGGTCTTTATCTCGAACTT
GGGGCTGTGACACTGCTTTATTTGGGGGCAAAGTAGCGGAATTGGCTTTACTGTTCGATA
CTGTACCGTTTCTTTGGTTGAGCAACCGACTAACGCCAGTAGGCACAGGCTGATAGCTCC
AAGATTGATTGTTTTCCAATTCAAGTAAAATTTCATTGGTGCGTTTCTCCGCTTGGGTGA
GCTTAGTTAAAATTTGTTGATGTAATTTATCCACCTGCTTTTGATACTGCAGAATATGTT
GGTTTGCCTGTTCTAGCTGGTTGGCTAGGCTTTGGTTATCCGCTCGCACTAAAGCAATTT
CTTCTTGTTTGGATTGGTTGTCCGCCTGCAGTGTTTTGCGTTCATAACAGAGAAAGGCAT
TAATGCAGACACCAATCAGCAAGGCGATAATCATCGCTTTGCCAAAACTTTTCTCAATCA
TACCGCTTATAATGCTAAACATAATGCTTTTTCCTTTTCACGTCGGATTTCTAAGCCACG
CAGTTTTTTGCCATTGGCATAAACCCAACGACTAAACTGTTCACACATTGCAGGGCTGTA
ACCTTGATTGGCGAGTTTGAACAAGGTCGAATGTCGCATTGTTCCACAACCTGCATTGAA
GGTAATAGATGTCAAAGCATCAAACGCCCCTTGTGGCATTTTTTTGCCGTTGGCGTAGCG
GTTTACGCACCGTTCCGCTTCGGCTAAATCTTTTGCCCAGCGGTCAGCAATTTCTTTGTC
GCTGTAAATTTTGCGTTCAATCTTACCGCTTGTGGCTTCGGTCGAGCCAATGCCGACGGT
GAGTATATTCGCAGGGCAAACATAAGGATCTCGTCTGCACCCCTCAACGTTGCCGATAAT
GTCTAAGCCTTTTTGACTGGTGCGGATTTCAGGGTGATTAAGCTGTACTAAGCCGATAAT
TGCACCGATACCGCAGACCATCGCTCCGCCGAATTTAAGATTTTTGTTCATCGTCTAAAA
TGTCCTTTAAGTTGATTTTGTAACGTTCAAGGGCTTTTTCTTTCAGTTTGATTTCTCGGT
CTTTGTAGTACCAATTCATCAATAGGGTAAACAAGCCGAATAAAATCCCCATAATCACGC
CCCAATCGGGAAGGTTTAGGCTGGTTAAAACGGTCACGAATGCCCCCAATAGTGACGTGT
TGTCATTTCTATCCATTTTGATTAATCCCATAGGCTCACCGTTTGCTTGGTAATCGTGGT
TGTGATGGTGATGTCTGGCATTTCGACCCGTTGCCCCATTTCCAAAATTGCCACATTTGC
CAGTTGCGGATTGTATTCCAATGCAATTTCCACCAAGCCAGCCGTTCTGCTGTAATGCCT
GAAAATCAGTTGGTCGAGTGTGTCGTGTTGGGTTGCGGTTAAAATCATTAGATAAGCTCC
GATGTCCAACGTTTACGTTTGAGCATATCCCGAATAGCGAACCGACCATCACGGCGTAGG
TCATCTACGGAATTTTCAAACTGCTCCGCTTTTTCTGCACCTTCTTTGGTGCTGTCAAAA
CTGCGGTAGCGTTCGTAGAGATTTGCCATTGCAAAACAGAATACGGCTCGCTTGTAACGA
GTAATCATCAGGTTTTCGCCGTTGATATGATCTGACGGTATGTCGTCAAAGGTGGCGTAT
TCCATTTGTAACGTGTGTAATTCCGCATTGACGGTTGCCATTGCTTCAATCACGGCAAAC
GTTAGGCGTTCATCTGTAACTGTGCCGTCGGCTCGCATTGCGTGGCGAACGTCGATAAGC
TCAATATCGGGGAAAAAGCCGTTATTGCTAATGGTACTTTGCGTGGTTGAAGATACCTGA
TTTTTATCCACGACCACTTTAGGTATATTGATGACGTGGCTCATTTGCAATCTATCTCCA
TAATCTGACCGCTTGCCAATAAAAAAAAACGGGGTGGGGGCTAATCAAGGCAATCAATAT
CGCTTTTTCGCCCGCCCCGTCGGCTGCGTGGTTTGCTCGGTTTAGTCGGTGTCGGCTTGG
TTTAACTGCTTCCGCAATTTTTTAATACTGCCTTGCACACCGATATTTAAATTCAGTTCT
AATGCCCGTTCTAAGTAGCTGAGTGCCTTTTCAGGCTGTGTCGTTTCAAGTAGTAATCCA
ATTTCACGATAGAGCCTTGCTCGACTTTCGTCTGGCATATCTTTCTCTTTGGTGAGTTCG
TCCACTCGTAACAAGTAGCTTACTTCAAACGGCTTTTGCACCTTCAGGGCTTTTTTTGCT
GCGTCAGCAAACTCTTCAGCCAGCATTGAACAAAGCGAACGACTAAAGCCGTCAGGCAAT
GTGAGGTCTTGATGAATGGCGTAATCAGCAATTTGTAAAGCAAGGTGATACTCGCCACAA
TCCACCGACCATACTTGCCACGTCATCAGCACATTGTCCTGTTTGCCATTGCCAGCACTC
AATGCCCCTTCAATCCACGGCAAATAGTGGTGAAGAATGCTTTTTTTATAACTGGCTCGC
TGTTCCATTGAGGCAATGGCTTTCAGGTCTTTTTTATGACGTGCCAGTAAGTAGAGCATT
TTTTCGTATTCGTCGAGGTTTTCCAGCAACACTTGCTCATTAGAGTGAGCAAGTGCAGCA
GAAGCCTTACGAAGATGAATTTGAGCAGGGGAAAGTCGTTCCATTATGCTTATGAGCCAC
TATTATTTTCGGTTGCTTTAACTGGAGCATCTTCCAGCACGATATTTTCAATCAATGCCG
CACATTCGTAATCTTCGATTTTGTAATCGATATTTTGCGAAAGGTAATCTTCAATACGAT
CACGTTTCGGGTTATTTTGGATAAAGCGACGAGTTGTGCCTTCTTGCATATAGATTGAAA
GGTTATCTAATCGAGTGATTAACATCGCATTTTTCGGGAAGAACGGCACTCGAATAGCTT
TTAAGCCACCAATCTGTTTTTGCGACACAATAACTTGGCTTGCCAATTGGTCTGTCGGTT
TTAAGTCTTGGTTAATCATCGTGAAGTATTTATCGTGCAACACTTCACGACCGCAGATAA
CCACTAAATCAGTGTCTTCTGCATAAACTTCGTGAATAAGGTTATTCACGGCATCGATTA
CAAGTGCGTCAAGGTTTTCATAACCTTTACCTGCATTGTTACCTGTACCTTGCCCTTTAC
CGACTTTGATTTTGTTCTCGGTATCTGCACCATTCATCACTTTTGTGCCGCCCGTATCTT
CACGGAGCTGTTGCAACCAACCTTTTTTCACATCTTGTAATAAGGTGTTTGAACTTGGAT
TTGATGTTGCAGCACGGCTTGTACCGTTCCAGCCCATCATAATTAAGTTAAGCGCAATAG
TTTTTTGCGTTTGGCTGGCGACTTTTTCTTGGAAGTCAGGGTGTTTTGCCCATTCGTCTA
AACGAGCCCAACGAATATGACTGTCGAAATTGACTTGTTCACAATTGTAGGTACGTTTAT
CCAAATTGAGTAAATCTTTGGTTTCACGATCTTGTGCGTTGGTGTCGGTGGTGCTTGCAA
TAGTTTGTGCCACACCTAAACCGATCATTTCGCCTTTCATTGCAGTAACGCTTGGCGTGT
TAATCCATTGTAAGAATTGAGCGCTTTGGAGTACCTTTTCTTTTAATTTTTGCTCAGGTG
CTGCCTGTACAGTAAAACCTTCTTTGACATCATCGGCTGTTACACCGTTAAGATGTGCTA
TACGGGTAACATAAGCGTTATACAGTTGTTTGGTTTCATTCTTCATAAATGTTGGCTCTC
TAGGTACGTTAAAGGTTTATTAGCAATCGGTTTCAATGACTGCAGGACCACCCGTAATTT
CAGGGCGTGGCGTGTAGCCGTGTTCTGGCTCACTGCCGATAACATCAACACGGCTTTGTA
AAGCGGTGAGATCGGAGGATAATTTTGCAACTTTCTGCTCGTGTTCGACCGCTTGTGTTT
GCAATGTTGCATATTTTTCCGATAACTCGGCTAAATGATTGGATAACAATTCCACAGCTT
GAGCTTGGTCGTGAAAGCGTTCATCGTCTTTTTTGCTTTTGCCGGTGAGTAAGGTTTTAA
CCTTATCAAACAGTGACGGCTCGACTTTCTTTTCATTGACTTCTTCAAATTCAAGTACAG
TTTCGACTGCTGCAGTAAATAGATTTTCAGGCTTAATTTTGCGTGCGTTAAATGGGTTTT
GGCTTGCACCTGCTGCAAACTTCAACATTTCTGTACCTAAACTTGCAGGATTGTCCGTTA
CCGCTAAACCAACCAAATAGGCTTCGCCCGTATCAGCAAAATTTGGATCTACTTCAATAG
ATGTATAAACTTTTTGCCCTTTTTTATTGAGTTCAATCAATTCAGGAGTAGGAGCAATCT
CAGCAAGTAATTGTAATTTGCCATCTTCACGTTCTTCAGCTTTCACCGCAAGCACGTCGC
CATAACATTGTGAATGTGGTTCATCTTTCCAGTACAGACGAAAATGAAGATGTTCCAAAT
TTACTCTCGCCCCGTAGGTGTTTTTGGGGTCGTAGTTCTTCGCCATCTGCTCAATCCAAG
TACGATTAATAACTCGTCCATCTGTGGTTGCTCCTTCCGTTGCGACCACAAACCATTTTG
ATTTTGTTCCCATAAAATTACCCTTTGCGATTAATGTTCAAAATTGCCGATATGGTGATT
TGATTTTCAAACAGGTGCAAAGCGTTGCGGTTGTTAAGCAGGATTTAACAAGGGGGACTG
TTCTACAAACGCCGTCTGTTTCATAACAATAGCCATATTTTCAACGATGACGCAAAACAA
TGACGGATATTGCAACGAACCAAGCGGAACAGACCGCTTTAATTAATATGAATACCCACC
GTGAAGCACAATTAAAGTATTGGGCTGGCTATTCACTCACGGAAATTGCCAAAATGCTTA
ACATTCCTGTGTCCACTATCGCCAGCTGGAAAAAACGGGAAAAATGGGACGAAGCACCTT
TGTTTGAACGTGTGAGCGGTAACATTGAGAACCGTTATATGTTGCTGTTACAAAAAGACG
TGAAAACAGGGTACGATTTTAAAGAGTTGGATTTTTTAATGCGTCAAATGAAAGATGCCG
CACGCATTCAGAAATATAACAACGGTGGTAATGAAGCCGATCTCAATCCGAAAATTCAAA
ATCGTAATCGGGGTGAACGTAAACCTGCTGAGAAAAATCCGATTAGCCCTGAGCAAGAAG
AGCTGTTGATTAATGGCTTTATGCAAGGAATGTTCCAATATCAGCGGAATTGGTATCAAG
CAGGCGAAAAGCATCGTATTCGTAACATTCTTAAAAGCCGTCAGATTGGGGCGACTTACT
ATTTCGCCCACGAAGCCTTTATTGATGCGTTGAAAACGGGACGAAATCAGATTTTCTTGT
CAGCAAGTAAGAAGCAGGCGTTAATGTTCCGCTCTTACATTACCCAGTATGCACGCAAAA
CCGCCGATGTGGAGCTAAAAGGCGAAACAATTTTATTACCGAATGGGGCGGAATTGATTT
TCTTAGGCACCAATTCGGCAACGGCTCAGTCTTATCACGGCAATTTGTACTTTGATGAAA
TCTTTTGGGTGGCAAAATTTGACGAAATGCGAAAAGTCGCTTCCGCAATGGCTTCACAGA
AACAGTATCGACAAACCTACTTTTCAACGCCAACCACTATTGCCCATTCTGCCTATGACT
TTTGGTCGGGCAAAGCCTTCAACCGTGATCGCCCTGAAAGTGAACGGGTGGAAATTGATA
TTTCTCACGCTAATTTGCGTGCGGGTAAACTGTGTGCCGACCGTCAATGGCGACAAATTG
TGAATATCTATGATGCCGAATTAGGCGGGTGTAACTTGTTCAATATTGACGATTTGAAGT
TTGAGAACTCAACGGCAGAATTTGAACAGTTATTTATGTGCCAATTCGCCGATGATAATT
CCAGCGTGTTTAAATTTGATGAATTACAACATTGTCAGGTGGATTCTTACGAAGAATGGA
AAGACTTCAAGCCGTTTTATCAACGCTCTTTTGGCAATCGGGAAGTTTGGATCGGCTATG
ACCCAGCATTTACAGGCGACCGTGCCGCCTTAGCCATTATTGCACCGCCGAGAGTAGAAG
GCAGTGATTATCGTGTGTTGCATACGGATACCTTTCACGGCTTAGACTTTGAAAAACAAG
CCGACAAAATTCGCCATTACACCCAATCTTACAATGTGACGAAAATCACCATTGACCGTA
CAGGTATGGGTGATGGCGTGTATCAGAACGTGAAAAAATTCTTTCCTCGTGCCGTTGGGA
TTAGTTACAACGTGGATTTAAAAAATGAGATGGTGCTAAAAACGCTCAATCTTATCCAGA
AAAAACGGCTTAAATTTGATGGTAAAGAGATCGTCACAAGTTTTATGACGATTAAGAAAC
AGACCACCCGAAGCGGTCGGCAGATGACTTATGTGTCTGACCGTTCTGCCGAAGCCAGCC
ACGGCGATATTGCGTGGGCGATTATGAGCTGTTTAGTGAATGAACCTTACGGCAATGCAC
AGGCTTCTAAGCGGACCATTATTCCTTTTAATAACTAGGTGATTTATGAAAATTGAACAA
TTTACTTTTGGCGACCCAACGCCAGTGTTAGACAATGCCGATATTCTGAATTATTTCGAA
TCGGTGTTGATGTATGAGAAATATTACAATCCGCCTGTCGATTTTTCAGGATTGGCACGG
GCAGTAAAATCGTCTGCACATCATCAGAGTGCGTTAGCAGTGAAGAAAAATATTCTGATG
AGCACCTGTCAAACATCGCCGTTGTTGCCACGTTATGAGTTGGAAAAAGTGGTGCAGGAC
TATCTGATTTTCGGTAATGCTTACCTTGAAAAACGAATGGGCAAGGAAAAGCAAATTTTA
GGGCTAAACGCACCGCTTGCGAAATATGTCCGCCGTGGTCGAGAGCAAGGTAAGTTCTTT
TTGCTGGCTAATGGCTATCAGGAGTACGAATTTCCAAGCGATAGCGTTTTCCATTTGAAA
CAGCCTGATGTCAATCAAGAAATCTACGGCGTGCCTGATTATTTGGCTTCACTTCAATCT
GCTTTTCTCAATGAATCTGCCACGCTTTTTCGCCGTAAGTATTATTTAAATGGGGCGCAC
GCAGGAAGCATTATTTATATGACCGACCCGATGGCAAGTGAAACAGACGTTGATGATTTA
AAAGAGCAACTCCAACAAGCTAAAGGCAAGGGCAATTTCAAAAACCTGTTTTTGTATGCA
CCTGATGGCAAAGAGAATGGGATTAAAGTGATTCCGCTGTCAGATGTGGTCGCAAAAGAT
GAGTTTCTAAACATTAAAAACACCAGTAGAGATGATATTCTTGCAGCCCATCGAGTGCCA
CCGCAACTGATGGGGATTATCCCGAATAATACAGGTGGCTTTGGGGACATTGAAAAAGCT
GGCAAAGTGTTCTTCATTAATGAGATCTTACCACTGCAACAACGACTTGCCGAGATTAAC
CAATGGCTAGGCAAAGAAGTGATTACCTTCAAGCCTTACATACTTCTCGAACAATAACCT
ACCGCCCCGAATTGTCGGGGCTTTTTATTGCCTACAACCACACCTGCCTATCACTTACGC
CTGAAATATCAAGCCTTCGTTTGCCTGATGATAAATAATTCCGCCCCACGTTATTATACT
AAACCGATCTGCTAACCAAAGTGAAAAAATAAAAAATCGCCCATTTTTTCACCCTTTCCC
ACCCCAAAAATCGCAGTCAAATCCTAGCCACGCCCGCACACTAAATGTGTCGATTTTTAC
GCAAGTGCAAAATCTCGATCTTCCCAAGCCACACAAAAGGCGAACTAGATCTTTAATTCA
GATCTTTTTTACTCATTTTTATACAAATTTTCGCAATTTTGCAGTATATTTATGATCGGG
CTTGATTATGGTAGTAAGGTTGGAGTATTAACACTATAATTGATACTTATCCTGTTGATA
AGTAAAGGCAATGAACAGATCCAACATATCGGTACACGCCTCCATATCTAAATTTATAAT
TACTTATAACGTATTGACTTTTAAGCAATAAATTATTTCGCTAAATGTATGGCGTATGCA
TCTATATCCTAGATAAAAGATCACCCTAGAGGAGTGATAATGCTCATTAATCTACAACTT
GAACAAATTCTTGATGAAAAACTCAATAGTAAAGCCATTGCAGATTATGCTCCAAATGGC
TTACAGGTCGAAGGTCGCCGTAAAATTCGCAAAATTATCACAGGTGTCACCGCTAGTTTA
CCCTTAATTGAACAGGCTATTGCGAAAAAAGCCGATGCAATCCTTGTTCATCACGGCTAT
TTTTGGAAAAGCGAAAACCCTTGTATTCGTGGTATGAAAGGAAAGCGGATCAAACAACTG
CTAGTCAACGACATCAATCTGTTTGGCTATCATCTTCCCCTTGATATGCACGCGGAATTA
GGCAACAACGCTCAACTTGCAAAACATATTGGGGTAAAAAACTTACAAGGTCTGGAAGAT
AAAGCTCTCTCTATTCCCGTCTATGGTGAATTAGATGAAGCGATTTCAGCACAAGAGTTA
GCGAACAGACTAGAAAAAGCTCTTAAGCGTAAACCGATTTTATGTGACGAATTTATTGCA
GATTTTCCACAAAAATTAATTAAGACCGTGGCTATCTGTACCGGTGGAGGACAAGGTTAT
ATTGATTTAGCCGCAAATAAACAGATTGATGCCTTTATTAGCGGTGAGATTTCAGAGCAA
ACGACCCATTCGGCACGAGAACAAGGCATTTACTATTTTGCTTGCGGACACCACGCAACC
GAAAGAGATGGCGTGAAAGCCTTAGGTGAATGGCTGGCAAAAGAGTATGGATTAGAGGTC
GAATTTATTGATATTGATAATCCCGCCTGATAAGCCCCATAAAGTTACTTTCTCTTGAAA
CCCAAAAGCACTTTTGATAGGGGCCTGAACAAATAAAGTTGTTTTCATTGGGGGCATAGC
AACTATTTTGTCTATTATGCCTATATATTTAGCCCTTTATGTTATCTGTCTTCCCCTCAA
CAAATTCCGTATCCACGTTCGATTTGTACTTAACCCTTGCAAAATATCTTGGCTAAGGGG
AAGCGGTTCACCGCAAATTTGGCTGGCTAACAACTCGCCCAATAAAAAGGCGGTGGTTAA
ACCTCGTGAGCCAAGCCCTGCCACTAAATAGAGATTTGGATAGCAGTTGGCAGTTTCAAT
CGGCTCTCGACGGCGAAGTTGATTATACAAGTTAGCATATTGCCTTTTTTGTGCTTCAAA
ATCTGGTACAGCCCCCACCATCGGCACACGATCTCGAAATGCCGCCCGAATGCCGACTTT
GGCAAGATTTCCTGAAAAATCAATCTGTTGCGTCCATTCACAAGCGGTCAAATTCTGCTG
AAGTTTTGCAATATTTTGCTCGTGTTCAACTAAACTGAACTGCTCATCGGCATTATCTCT
TAAATGGCTTGCCCCGATACAATGGGTTTGTTGAGCTGAGATCGGCGTTAAATAGCCATC
ATAACAAACCACGCATTTTAACTTCGACAAGGCTTCTGTCGTTGGGATTTGGCTGACCTG
CCCACGCACAGGATAAAGGGGAATGCCTTGACTTTGAGTAAAGTCAGTTAATAAATACCC
GTTTGCCAACACTAAGGTTTGATGGGCGAAGGTTCGCCCTTGATGTTGCCATTGCCATTT
TCCTGCAAACCACTCAGGGTTTTCCACCTGATGGTTTAACACCACTTTCAAACCTCGTTG
TTGCAATAAGGTAAAAGCATTTTGTACAAACTGCACAGGTGAAAGCCAACCGCCCTGAGC
AATAAAAGCACCACCATTTTGTACCGTTAAGCCTATTTTTTCACTCAAATCTTGAGCTGA
ACAGAGTTGATAAAGTTCACTATCCCAACCTTGCTCCGCCATTTTTTGTAGTTTGTGTGC
GGTTTTATCGTTATAAGCATATAACGCCACCCCTGAAAAATTGTGTTCAAATGTGACCAC
TTGAGCCAACTGCTTAAAACGTTGCAACGCATAATCAAAGCTATGCACATAAAAACGCAC
ATTTCGCTCATCATCGTCGCTTAACTGTGGGTAAATCGCCCCCTGTAAATTGCCTGACGC
ATTTTTTGCTAACTGTTCATCTTTACAATAAAGTGTGACCTGTTTGCCACGTTCTAGCAA
AGACAAGGCAACGGCAAGGCTTGCAATACCACCACCGACAATCGCCACATCATCACTCTC
TGTTTGGTTAGATTGATAAAAATAAGGAAAGCGAATGCTGTTTTCTGTTTGATTGTCAGG
CTTCTCGCCCCACAGCATTTCTCGTTTTTTGCCAAAGCCTTTGCGTTTTTTCACTTCAAA
ACCGACCGCTTGTAAACCACGACGGACATTGCTTGATGCGGTAAAAGTTGCAAAAGATCC
GCCCGCTTGTGTTAAGCGAAACATTTGCTGATACAGGGTTTCGTTCCACATTTCAGGATT
TTTGTCTGGCGAAAAACCATCTAAAAACCAGCAATCAATCAGATTGTTATAATAGTCGCC
CAGTTGTGGCAAATTCTCTAATAGGTCACCAAACCAAATATCAAGGTAAATCTGTTCAAA
ATGGTAACGCTGACAACCGCTCTGTCTAGGCTGCCAACAAGCGGTTAATTGTGCCGAAAA
GTTTGCAAATTGCGGATAATGTTGGTGAATTTGCTGTAATTGTTCGGTTTTTATCGGAAA
TTTTTCAAAAGAGATAAAATAGAGCCGTTTAAGTGGCGAAGTCGGATATTCCGCTAAAAA
TGCCTTAAACTTTTCTGCCACTGCAAAAAAATTCAGTCCTGTTCCAAAGCCCGTTTCAGC
AATCACAAAGAAAGATCGGGGGTGTCGTTGCCATTTTTCCCACAGTTGATTACCCTCTTG
AAAGACATAATGGCTCTCCGCCAGCCCATCTTGTGTAGAAAAATAAATATCATCAAACTG
TGCTGAAACAGGGGTATTGGATTGATTAAAATTTAAAGAAGCAAAGGTAATTTTTGACAT
AGCTTATCTCATAAATAAAAATGGTGAGCTAGTTACCCAACTCACCACTTCATTAAACTG
CAACATTAGAAAATGTTGATTGCAAACATCACAATTATGCCTAATGCACCAACAACTGTT
AATAATGCATAACCTAGTGTACCCATTTTTATACTCCTGTAGAAATAAATAACCTAGACA
TTCTAAGGTGATTTTTGAAAAAAGCAATAAATATACTATTGTTCCTATGTTTCTTAAGAG
ATTTTCATAAATGGTCCTCCCCCTTTTTTTCTTCTAAGAGCTAGAGAATTATTTCTATGT
TTAGAAAGCATAAATATTCAAAAAAATATTTGTCATTATTACTTAAACAACGTATTATAG
CCATCTAGACGGAAAAACTTCTAAAACAAATTTCTTACAAGCGGTAAGCATTGTCGTATT
CTTTTGCAATATCTTACTGCTTGTTGAATTTCTTAGGGTGCGTTAATGCACCAAATAACA
ATCATGGTGCGTTAGTTGCGTACCCTACAAGGAATAATTATGGCTATCAATCTATTTACA
TCAGAATCGGTATCTGAAGGTCACCCAGATAAAATCGCAGACCAAATTTCAGATGCCGTA
TTAGACGAAATTCTCAAACAAGATCCAAAAGCACGTGTAGCGTGTGAAACCTATGTAAAA
ACAGGTATGGCGCTTGTGGGCGGTGAAATCACCACTTCTGCTTGGGTGGATATTGAAAAC
TTAACTCGCCAAGTGATTTGCGACATTGGTTATACCCATTCAGATATGGGCTTTGATGCG
CACTCTTGTGCCGTATTAAATGCTATCGGTAAACAATCGCCAGACATCAATCAAGGTGTG
GATCGTGCTAACCCGTTAGAGCAAGGTGCAGGCGACCAAGGGATTATGTTCGGTTATGCG
ACAAATGAAACGGAAGTATTAATGCCGGCACCAATCACTTACGCTCACCGCTTAATGGAA
CAACAAGCGAAAGTGCGTAAATCAGGCAAATTAGACTGGTTGCGCCCAGATGCGAAAAGC
CAATTAACCTTTATTTACGAAGATAACAAAATTAAGGGTATTGATGCCGTGGTGCTTTCA
ACCCAACACGCAGAACACGTTGATCAGAAAACGGTGTTTGAAGGTGTGATGGAAGAGATC
ATTAAGCCAGTATTACCAAGTGAATGGTTAAGCCAAAATACTAAATACTTTATCAACCCA
ACTGGTCGTTTCGTGATTGGCGGTCCAATGGGTGACTGTGGTTTAACAGGACGTAAAATT
ATCGTTGATACCTACGGCGGTGCAGCTCGTCACGGTGGCGGTGCATTCTCAGGTAAAGAT
CCGTCAAAAGTGGACCGCTCAGCAGCCTATGCAGCTCGTTATGTAGCGAAAAATATTGTG
GCAGCAGGCTTTGCAGATCGTTGTGAAATTCAGCTTTCTTATGCTATCGGTATCGCAGAG
CCGACATCAATTATGGTGGAAACCTTTGGCACAGGCAAAGTGAGCAATGAAGTGTTAGTA
CGTTTAGTGCGTGAACATTTTGACTTACGCCCATACGGCTTAATCAAAATGTTAGATTTA
ATCCGTCCGATTTATCGTGAAACCGCCGCTTACGGACACTTTGGTCGTGAGCATTTCCCT
TGGGAAAAAACGGATAAAGCAGATGCATTGAAGAGTGCACTAAGATAATGAAAATATTGA
AGTAGATTATACTGGGATTAGTCTACTTCAATCACTTTTTAAGTATTTGGTTTTATGCTA
TTGACTTAATACTGTATCATTTCTCTTTTTTCCATTACTGTAGCTAGTTTTAGTTATTTT
GTAGTACGGCAATATAATTACAATTTATATCCTTATTGATCCAAAAATTCTTTGTTAAAG
GATTGAAATGGTATCCGACGATTTCTTTACATTCAAAATCTTCTTGAGAGCACCATCTTA
GCAACTCCGAGGGTTTAATAAATTTTTCGAAATTGTGAGTGCCTTTAGGAAGCATTTTGA
GAACATATTCCGCGCCTATAATAATCAACATGTATGCTTTCGCTGTTCTATTAATGGTTG
AAATAAAGAGTAAACCATCTTCCTTTAATAAATTCTTACAACTCTGAATAATAGAATGAG
GATTGGGTACATGTTCAAGCACCTCCATACAGGTAATAATATCAAATTTTTCAGTATCCG
TTATACAATGTTGTTTTAGAAAGTCTTCTACAGTAATTTGCTGATAGCAAATATTTAAGT
GATTAGATTCTGCATGTTGTCTAGCAACTAGTAGAGCATCTGCTGCCATATCAATGCCAG
TGACAATAGCTCCTAAGCCAGCCATTGATTCGCTTAGAATTCCTCCCCCACATCCGATAT
CAAGTACTTTTTTTCCAAATAGCCCATTTGTTTTGTCATTGATATAGGCAAGCCTTAGTG
GATTAAGTAGATGAATAGGCTTAAAGTCTCCTTGAGGATCCCACCAAGTTTTTGCCATTT
TTTCAAATTTCTCCACTTCTTGTTGATCAATATTATTCATAAATTACTCACGATTATTTT
AAAGTAGAAAATAATTAGATTGAGAGAGGAATAGAGGACATTGTGATTTATTCAATACTT
ACAGAAGTAATGATTATATCATGTTTAGGGACATCAGTATGCCATCCATAATTATGTGTA
GAGATAACTTTTATTTTATCTACAATATCCATACCATCTACAACTTCTCCAAAAACAGCA
TACCCCCATTCTTGAACTACAGTTTTGCCAAATAGTTCTTTTGTTCGGTAGTCTAAGAAA
GCATTATCTACAACATTAATGAAAAATTGTGAGGTGGCTGAATGAGGATCTGCTGTACGA
GCCATCGCAATACTACCCCGTTTATTACTTAAACCGTTACTTGCTTCATTTTTAATTGGT
TCTCTGGTTGGTTTTTCTATCATTCCTACTTCCATGCCTCCACCTTGAATCATGAAATTA
TCAATAACACGGTGGAAAATAGTATTATTGTAAAAACCTTCTTTACAATAAGACTCAAAA
TTTGCAGAAGTAATAGGTGCTTTCTCAAAATTTAGCATAATTTTGATATCACCAAGATTA
GTATGTAATATAACCATTTTTATTCCTTAAATATGAAATGTAAGTAGAAGTACAGTATAT
TATTATAAGTTTTGACGAAATTACAAAAACTTTCTTAATGGCTAACGAAATTACGTATGT
TCGATGATATTTTTTACCCAATCCAACCCCGAATAAAAATCCTCAGAGAGATAAGGTTTG
AGTTTTTGCAAGTTTTCAATGATAACGGTTTTATCAGGGTGGCAAAGGTTAATATGCCCC
AATTTTCTGCCTGCTCGAACTTCTTTTCCATACCAATGCAGTTGGCTAAATGGAATATCT
AACCATTCATTATGATGTTCGATCCCAATAAGGTTCACCATTACACTTGGTGCAATCGGT
TTAAGCTCTGGGGTTGGTAAATCAAGTAATGCACGCAAATGCAATTCAAATTGACTGATT
GAGCAGCCTAACTGCGTCCAATGTCCACTATTGTGTACGCGTGGGGCGAGTTCATTTATC
AGCAGTTTTTCGCCTACTACAAAACATTCCATTGCCATTACGCCAACATAATTGAGTTCG
TGCATAATCGCAGAAAGCATTTGTTCTGCTTGTTGTTGGAATATTTGCTGATGGGGTAGC
GTGATATCCGCAACGCTGTAACGTAAAATGCCGTTTTGTTGTAAGTTATGGGTTACAGGG
TAGAAGTGAGTTTCGCCATTACGGAACCTTGCACCTACTAAGGAAACTTCGCCGTCAAAG
GGAATAAATTTTTCTGCAATTACGTCACCAAATAATTCAGGGGTAATTTGTTCGACATTA
TCTTTAGTGACAATCCACTGCCCACGCCCGTCATAGCCTCCTGTACGACGTTTTACTACC
ACTTTTTCGCCAATGTTTTCAAAGACTTGCTGCCATTGCTCAGGGGAACTTAATAACTGC
CAAGGCGATGTAGAGAGATTAAGTTGATCGAGCAGTGATTTTTGGGTAAAACGGTCGGCA
AGTTGTCCGAAAACGGAAAGATTGACAAAGTTTTTATGGTTGCTTAATAAATTTGTTAAA
GGCGTTTCTGCCCAACGCTCAATTTCAGCGCTAATCAAACTGTTTTCTGCGAGATCGAAT
ACGGGATCGTCAAAGGCTAATGGCTGGACTTCAATATCCAAAGGCATACCTGCATAACGT
AACATTCTGCCAAGTTGCCCGTTACCAAGAACATAAATAGGGGGGTAGAGTGTGCTTTTT
TGCATAGTTATCCTTAAATAGTAGGGACACACTGCGTGTGTCCGTGACAAATATTGTATT
GAGTACCCAATAGAAATACGGACACACGCAGTGTGTCCCTACGTTTAATTATTTAAAAAT
ATTCCGCCAACGGTTTTTCCAACGTTTGATTCAACAAAACCATCAACTTAATGCGAGCTT
TCTGTCCGCTTAATCCTTGGGTGAAAATGACCCCTTGTTGTTTCAGTTGCTTACCGCCAC
CAAGATAATCATACACATCTTGCGTAATACCGTTAAAGGCACGGGACACCAATACCACTG
GGATATTTGCATTTAATAGGGCGGAAATCCCTGCTAGACAAGATGGCGGTAGGTTTCCTG
CCCCTAAAGCTTCAACCACTACGCCGTCACAACGGCTTTGAGCCAGTTGTTCTAGTAAGA
AGCTATCCATACCGACATAGGCTTTGACCAGTTGAATGTTTGATTTTTCCAAACGATCAA
TCGGAAAGCGTTCGTAAGCGGTCAGATGTTGGAAATAAATTGCACAGTTTTTGGTAACCA
AACCACAAGGCCCAAATGTGGGCGTTTGGAAGGTTGCTACGTTAGTGGTATGGGTTTTGG
TCACAAATTTGGCATTATGAATTTCATCATTCATCACCACCAAAACACCTTTGTTTTGGC
TTTCATTACTTAATGCCACCAAAATAGCACTTTGTAGGTTAATTAAACCGTCAGAGCCTA
ATTCATTGCTAGAACGCATTGCCCCTGTAATGGCAACGGGAACATTCACTTTCAAGGCTA
AATCAAGGAAATAAGCTGTTTCTTCTAAGGTGTCTGTGCCGTGTGTAATCACGATGCCAT
CATAACCTTCGGCTAACACTGCCTGTTCGATCCGATCTTTTAGCAACTGCCAATGTGCCA
AGGTAATATGGGGCGAAGGAACGTGTAAAATCGCTTCTTGATAAAGTTGAGCAGGGTGAT
TGAGTTTAGCTAATGCCGTTAAAAGTGGGTTTTGAGCTGAAGGCGATACTTTGCCGTCTT
CACCTTCGCTCATTGAAATGGTTCCACCTGTGTGGAGAATTAATAATTTTTTACTCATTT
AAATTCGTGGGTCTGGATTGTCTAACACAGATTGTGTTTGTTCATTGCGGAAAGATCGTA
ATTTTAGTGCAATTTCAGGGTTAAATGCACCTAAAATTTGTGCCGCTAATAATCCTGCAT
TTGCAGCCCCAGCTGGACCAATAGCAAGAGTGCCGACAGGAATGCCTTTTGGCATTTGAA
CGATAGAGTAAAGACTATCCACGCCACTGAGCATTGAGCTTTTTACAGGTACACCCAAGA
CAGGAACAATGGTTTTCGCTGCAATCATACCAGGTAGATGAGCCGCCCCGCCAGCTCCTG
CAATAATCACTTTGTAACCTTTTTGTTCTGCGGTTTCGGCAAATTCAAACAGTTTATCGG
GCGTACGATGAGCTGAAACGACTTCAACGTGATAAGGAATGTTAAATTGATCGAGAATTT
GGGTTGCTTCGGACATAGTTGCCCAATCGCTTTTTGAACCCATTACAATGGCGATTTCGA
TGTTGGTTGTCATTTTGTACCTTTGGATTGAGTGTAATAAAAGCGGTGAGGAGTGTATCA
CAAAAAGCAAACGTTTGCCTAAAGAAATAATCTGTGATGAAGCTAACATTTTAGGCTTTG
AAAAATAGACAAAATAAGTGGTTTTTGCTATCTTGAGGTCAAATTTGTCTATAAATTTTC
AACAATTTTTGATAAATCAAAAAAAAGTCGTTGAAAATCAAGGCGATAGACGCTTTCCTA
AAAGTAGCTCTACGAATATCAGTAGGGCTATTTGCCGTGTTTTATTGATCTAAAACAAAA
ATAAATAACGGACTTTTGGTTAAAGTTTCAACGGTTGGCAAAATTGTAACAATTTTGCAA
TGTTTTATTCATCAGAGAAAAAAAAGGAAAAGACTATGTCAGAAATGTTAGCACATGACG
TAGATCCATTCGAAACGCAAGAATGGTTAGACTCAGTAAACTCTTTAGTTAAAGAAGAGG
GCACTGAGCGTGCTCAATTTATTATTCAACAAGTAATGCAACATGCTCGCACTCAGGGTG
TAGGGCTTCCATCAGGCGTAACAACTGATTATGTAAACACCATTCCAGTGTCTGAACAGC
CTGTTTATCCAGGAAATCAAGAAATTGAGCGTCGTATTCGTTCAGCAGTTCGCTGGAATG
CGATTGCAATGGTATTACGTAGCCAGAAGAAAGATTTGGATCTTGGTGGTCACATTTCAA
CTTTCCAATCTGCTGCAACCATGTATGAAGTTTGTTTTAACCATTTCTTCAAAGCAGCCA
CAGATAAAGACGGCGGTGACTTAGTTTATTCTCAAGGTCATGCCGCACCAGGTATCTATG
CACGTTCTTTCTTAGAAGGTCGCTTAACCGCAGAGCAATTAGATAATTTCCGTCAAGAAG
CTTTTGCTGATGGTTTATCTTCATACCCACACCCGAAATTAATGCCTGAATACTGGCAAT
TCTCTACCGTATCTATGGGTTTAGGGCCGGTTAATGCGATTTATCAAGCACGTTTCTTAA
AATATTTACAAAATCGTGGTATTAAAGATACATCAGGTCAAACCGTTTATGCCTTCTTAG
GTGACGGTGAGATGGATGAAATCGAGTCTAAAGGTGCATTAACCGTTGCAGGTCGTGAAA
AATTAGATAACTTGATTTTCGTTATTAGCTGTAACCTTCAACGTTTAGACGGTCCAGTAA
ATGGTAACGGTAAAATCGTTCAAGAATTAGAAGGTTTATTTACAGGTGCCGGCTGGGAAG
TCATCAAAGTATTATGGGGCAGCAACTGGGATAAATTATTCGCTAAAGATACGTCAGGTA
AGTTAGCACAATTAATGATGGAAGTGGTTGATGGCGACTACTTAACTTTCAAATCTAAAG
ATGGTGCTTATGTACGTGAACACTTCTTCGGTCGTTATCCTGAGACTGCTGCATTAGTTG
CAGATATGACAGATGAAGAAATTTGGAAATTACGCCGCGGAGCTCATGATACAGAAAAAA
TGTATGCAGCATTTGAACGTGCAAAACGTTCAAATAAACCAGCTGTTATCTTAGCTCACC
AAGTAAAAGGCTATAAAATCCCTGAAGCAGAAAGTAAAAATACTGCTCACCAATCGAAAA
AAATGTCATTAGATAGCTTAAAAGGCTTCCGTGACTACTTCCATTTGCCATTAACGGACG
AACAAGTAGAAAACTTAGAATATGTAACTTTCCCAGAAGGTTCAGAAGAGTACAACTACT
TACACGGTCGTCGTAAAGAATTAAATGGTTATTTACCAGCACGTAAACCGAAATTCGATA
TTGAGTACCAAGTACCTGCATTATCAGAATTCCAAGCATTATTAGATGCACAACCACGTG
GCATTTCAACCACAATGGCATTCTCTCGTGTATTAAATATCTTATTAAAAGATAAAAATA
TCGGTCAAACTATCGTACCAATCATTGCGGACGAAGCTCGTACCTTTGGTATGGAAGGTT
TATTCCGTCAAATCGGTATTTATAACCCACATGGTCAAAACTATGTGCCGTCAGACCGTG
ATTTAGTGGCTTACTACCGTGAAGCAACAGACGGTCAAGTGTTACAAGAAGGTATTAATG
AGTTAGGTGCAACGGCATCTTGGGTTGCTGCAGCAACTTCATACTCTGTAAACAACCAAC
CGATGATCCCATTCTTCATCTACTACTCAATGTTCGGCTTCCAACGTGTTGGCGATATGA
TGTGGTTAGCGGGTGACCAATTAGCACGTGGCTTTATGATCGGTGGTACATCAGGCCGTA
CAACTTTAAACGGTGAAGGTTTACAACACGAAGATGGTCATAGCCATATCCAAGCAGGCG
TTATCCCGAACTGTATCACTTACGATCCAGCATTTGCCTTTGAAGTGGCTGTTATCGTTC
AAGACGGTATCAACCGTATGTACGGTGAAAAACAAGAAGATGTGTTCTATTACCTCACGA
CATTAAATGAAATTACCGAACAACCAGCAATGCCTGCAGGTGCGGAAGAAGGTATCCGTA
AAGGTTTATATAAGTTTGAAACAGTAGAAGGTAAAGGCAAAGGTCACGTTCAATTGTTAA
GTTCAGGTGCAATCATGCGCCATGTACGTGAAGCGGCACAAATCCTTGCTAATGAATATG
GTGTCACTGCAGATGTCTTCTCAGCACCTTCATTCAACGAATTAGGTCGTGACGGTGCGG
ATGCGGCTCGTTGGAACTTATTACACCCAACAGAAACCCCACGCGTACCTTATGTTTCAC
AAGTGTTAGCAGATTTACCAACAGTCGCTTCAACTGACTATATGAAACTTTACGCAGAAC
AAATCCGTGCGTATGTGCCAAGCAAGCACTACCATGTTTTAGGTACAGACGGTTTCGGTC
GTTCAGACAGCCGTGCAAACTTACGCGAACACTTCGAAGTAGATGCACGTTATGTTGTTG
TTGCTGCATTAAGTCAATTAGCGAAAGAAGGCACAGTAGAAACCAAAGTGGTTGCTGATG
CCATTGCGAAATTTGGCTTAAATGTAGATCGTATTAATCCGTTATACGCATAATCAAATC
GTCGAATAAATGTAGGGACACACTGCGTGTGTCCGAGAAATTTGGCTTCGATATTCAACG
GACGCACGCAGTGCGTCCCTACAAGTGGTGTGATTAAGTAAATTTTTTACAAATTTCACC
GCTTATAAGAAGGATTACAAAAATGTCAAAACAAATTCAAATTCCAGATATCGGTGGTGA
TGAAGTTACCGTAACCGAAGTGATGGTCAAAGTGGGCGATACCATTGCTGCTGACCAATC
TATTATCAATGTAGAAGGTGACAAAGCCTCTATGGAAGTACCAGCACCAGAAGCAGGTGT
GGTAAAAGAAGTTTTAGTGAAAGTGGGCGATAAAGTGACCACAGGTTCACCAATGTTAGT
TTTAGAAGCAGCAGGTTCAGCACTAGCACCACAAGCGGTCGCAGAAGCTGCACCAGCGGC
AGCACCGACAGCGAGTGCAGTTGTTGATGTCAATGTACCAGATATCGGTGGCGATGAAGT
CAACGTAACTGAAATTATGGTTAAAGTAGGTGATACCGTTGCTGTTGATCAATCTATTAT
CAACGTAGAAGGCGACAAAGCATCTATGGAAGTGCCAGCTCCAGTAGCAGGCGTGGTTAA
AGAGATTTTAATCAATGTTGGCGATAAAGTTTCAACTGGCAAATTAGTGATGCGTTTTGA
AGTTGCAGATGCAGCACCAGTAGTGACTCCAGCACCTGTTGCAGCAGCACCAGCTCCACA
AGCGGGTGGTTCAACGATCAAAGAAGTGAATGTACCAGATATCGGTGGCGATGAAGTCAA
CGTGACTGAAATTATGGTGAAGGTGGGTGATACTGTTGCCATTGATCAATCTATCATCAA
CGTAGAAGGCGATAAAGCCTCTATGGAAGTGCCAGCACCAATCGCAGGTGTGGTAAAAGA
AATTTTAGTGAAAGTCGGCGATAAAGTTTCAACTGGCTCATTAATTATGAAATTTGAAGT
CGCAGGTGCAGCGCCAGCGGCGGCATCTGCTCCAGCTCCACAAGCGGCGGCAGCGTCTGC
ACCAGTTGCAGTGGCGCCAGCACAATCAGGTAATGTATCTGGTTTAAGCCAAGAACAAGT
GGTTGCAAGTGCAGTTTATGCTCACGCAACCCCAGTGATTCGTCGCTTAGCGCGTGAGTT
TGGTGTAAACTTAGATCGTATCAAAGGTACAGGTCGCAAAGGTCGTATCGTTAAAGAAGA
TATTCAAGCTTATGTGAAAACTGCGGTTCAAGTATTTGAAGATGTGAAATCAGGTAAAGC
TCCAGCAGTAGGCAATGGCGTAGCGAACGGTGCAGGTTTAGGCTTATTACCGTGGCCGAA
AGTCGATTTCAGCAAATTTGGTGAAATTGAAGAAGTTGAATTAAGCCGTATCAATAAGAT
CTCAGGTGCGAACTTACATCGTAACTGGGTGATGATTCCACACGTTACACACTTTGATCG
TACGGACATCACAGATTTAGAGAATTTCCGTAAAGAACAAAACAAACTGGCAGAAAAACA
AAAATTAGATGTGAAAATCACGCCAGTGGTGTTCATTATGAAAGCGGTAGCGAAAGCGTT
AGAAGCGTACCCACGTTTCAACAGCTCAATTTCTGAAGACGGTCAAAAACTTACCCTTAA
GAAATATATTAATATCGGCGTTGCAGTAGATACACCAAACGGCTTAGTTGTTCCAGTATT
TAAAAATGTGAACGAGAAAGGCATTGTTGAGCTTTCTCGTGAATTAATGGAAGTGTCTAA
GAAAGCGCGTGAAGGTAAATTAACTGCAGCAGATATGCAAGGCGGTTGTTTCACCATTTC
AAGCTTAGGCGGTATCGGTACAACCCACTTCACACCAATCGTGAATGCCCCTGAAGTTGC
AATTTTAGGCGTATCGAAATCAGAAATGATGCCACAATGGAACGGTAAAGAATTTGAGCC
ACGCTTAATGCTTCCGTTATCATTATCTTTCGACCACCGTGTAATTGACGGTGCGGATGG
TGCTCGTTTCTTAAGCTACATTAACGGTGTACTTGCGGACATTCGTCGTTTAGTAATGTA
ATTGATATAAGCGGTCAGATTTGCAAAATTTTCTGCAAAAAAGACCGCTTATTGTAGGGA
CGCAATGCTTGCGTCCGCGGACACACGCAGTGTGTCCCTACATAAGAGGAAAAATTTTAT
GAGCCAAGAAATTAAAACACAAGTAGTGGTACTCGGTGCAGGTCCAGCAGGTTATTCTGC
GGCTTTCCGTTGTGCCGATTTAGGTTTAGAAACAGTCTTAGTTGAACGTTATTCAACCCT
TGGTGGTGTGTGCTTAAACGTAGGTTGTATTCCGTCTAAAGCATTATTACACGTTGCAAA
AATCATTGAAGAAGCAAAACGCGCAGAGCATAATGGTATTACATTTGGCGAACCAACCAT
TGATTTAGACACAGTGCGTGCAGGTAAAGAAGCGGTAGTTGCAAAACTGACTGGCGGTTT
AGCAGGTATGGCAAAAGCGCGTAAAGTGACTGTTGTTGAAGGTCAGGCAACCTTTGCTGA
TCCACATACGCTAGTTGCTCGTGACCGTGATGGACACCCAACAACCATTAAATTCGACAA
TGCGATTATTGCAGCAGGTTCTCGCCCAATTCAATTACCATTTATCCCACACCACGATCC
GCGTATTTGGGACTCAACAGACGCACTTAAATTAAAAGAAATTCCGAAAAAATTACTCAT
TATGGGTGGTGGTATCATCGGTTTAGAAATGGGTACGGTATATCAAGCCTTAGGTTCAGA
AGTGGAAGTGGTTGAAATGTTCGACCAAGTTATTCCAGCAGCGGATAAAGACGTTGTAGC
AATTTTCACCAAACGCATTGAGAAGAAATTCAAATTAATGCTTGAAACTAAAGTGACTGC
AGTTGAAGCAAAAGACGACGGTATCTATGTTTCAATGGAAGGCAAAGCGTGCAACGATAC
TAAACGCTATGATGCAGTATTAGTAGCTATCGGTCGTGTACCGAACGGCAAACTATTAGA
TGCAGGTAAAGCAGGTGTGAATGTTGATGATCGTGGCTTTATCGCGGTAGATAAACAAAT
GCGAACTAACGTGCCACACATCTTCGCTATCGGTGACATCGTGGGTCAGCCAATGTTAGC
ACACAAAGGTGTTCACGAAGGTCACGTTGCTGCAGAAGTAATTGCAGGACAAAAACATTA
CTTCGATCCAAAAGTGATCCCATCTATTGCTTATACTGAGCCAGAAGTAGCTTGGGTAGG
TAAAACTGAGAAAGAGTGTAAACAAGAAGGCTTAAACTACGAAGTGGCGAAGTTCCCTTG
GGCTGCTTCAGGTCGTGCGATTGCGTCTGAATGTGCAGACGGTATGACAAAATTAATCTT
CGATAAAGATACACATCGTTTACTTGGTGGTGCAATTGTGGGTACTAACGGCGGTGAATT
GTTAGGTGAAATCGGTTTAGCGATTGAAATGGGCTGTGATGCAGAAGATATTGCATTAAC
TATCCACGCTCACCCAACTCTACACGAGTCTGTAGGTCTTGCAGCAGAGGTATTTGAAGG
CTCTATCACAGACCTTCCAAATCCAAAAGCGAAGAAAAGATAATTAGAGCGCAATAAAAC
CTCTCGGAATGAGAGGTTTTATACTAATATGTAACCTCTTTTTTCTCAGAAATTTTCCCA
TTTCCCTGCTAAAATATGCCTTGTAAATTTAATGTGTTTTTACAGGATACCCAATGACAG
AACTCAACCACCAAATCAGCCAAATTATTGCCGCAGAGTTAGCGGTGCGATCTGAACAAA
TTTTTGCAGCGATGACTTTACTTGATGAAGGAAATACCATTCCGTTTATCGCTCGTTATC
GTAAAGAAGTCACAGGCGGATTGGACGATACTCAACTTCGTCATTTTGAAACTCGTTTAC
TCTATTTGCGTGAGCTAAACGACCGCCGTCAAACTATTTTGAAATCCATTGAAGAGCAAG
GCAAGCTCACCGATGAACTGCGTGAGAAAATTGAACAAACGCAGAGTAAAACGGAGCTTG
AAGATCTCTATTTGCCGTATAAACCAAAACGCCGTACTCGTGGGCAAATTGCGATTGAAG
CAGGGCTTGAGCCGTTGGCGGATAGTCTTTGGAACGATCCTAGCCAAGTGCCTGAAACAG
TCGCTGAAGCCTATGTGGACGCAGAAAAAGGTGTGGCAGATGTGAAATCTGCACTTGATG
GGGCAAGATATATTTTGATGGAACGTTTTTCCGAAGATGCAGATCTGCTTGCAAAATTAC
GTCAATATCTGACCGCTAATGCCACCCTAGAAGCAAAGGTGATTGACGGTAAGGAAGAAG
AAGGCGAGAAATTCCGTGACTATTTTGCTCACAGTGAGCCGTTGAAAAATGTGCCGTCAC
ATCGTGCCTTAGCGATGTTCCGTGGGCGTAATGAGGGTATTTTGTCGCTCAATTTGAATG
CCGATCCTGATGCGGAAGAAGGTAGCCGTTCAAGTTATTGTGAAGAGATTATTCGTGAGC
ATTTAGGCGTACAACTTCGTCAGCAACCGGCAGACAGCTGGCGTTCGCAGGTGATTGCGT
GGACATGGAAAATCAAAGCCTTGTTGCACCTTGAAACGGAATTAATGGGGGCATTGCGAG
AAAAAGCGGAAGAAGAAGCAATTGATGTATTTGCGCGTAATTTATCCGCATTATTAATGG
CTGCACCGGCAGGGGCAAGAAATACAATGGGATTAGATCCAGGTTTGCGTACTGGAGTGA
AAGTGGCTGTGGTCGATAATACGGGTAAATTATTGGATACCGCCACGATTTATCCGCATA
CGGGACAGATGAACGCGGCAATGGTGACCATTTATAAGCTGATTAAACAGCATAATGTGG
ATTTAATTGCGATTGGTAACGGCACGGCTTCCCGTGAAACGGAACGCTTTGCTAAAGAAG
TGATTAAAGAGATCAAAGAGAATAAACCGCAAACTGTGGTGGTGAGTGAAGCTGGAGCAT
CTGTTTATTCGGCTTCAGAATTGGCCGCAACAGAGTTCCCTGAGCTTGATGTATCCTTGC
GTGGTGCGGTGTCGATTGCTCGCCGTTTGCAAGATCCGTTGGCGGAATTGGTGAAAATTG
AACCTAAAGCGATTGGTGTAGGGCAGTATCAGCACGATGTTAATCAGTCGCAACTGGCAC
GTAAACTGGATGCGGTGGTCGAAGATTGCGTAAATGCGGTGGGCGTGGACTTAAATACCG
CTTCTGCACCATTGCTTGCGCGTGTGGCAGGTATGACGAAAACCTTAGCTCAAAATATTG
TGGCTTACCGTGATGAAAATGGGCGTTTTAATTCTCGTTCTGACCTGAAAAAAGTCGCTC
GCTTAGGACCAAAAGCCTTTGAGCAGTGTGCTGGTTTTATGCGAATTTTAGGCGGAAAAA
ATCCGCTTGATGCCTCAAGTGTTCACCCAGAAGCCTATCCTGTGGTGGAAAAAATCTTGC
AAGCAACCGCTTCTACGTTAGGTGAGTTGATGGGTAATTCAACGAAAATTCATAGTTTGA
ATGCCAAAGATTTTGTCGATGAACAGTTTGGTTTGCCAACGGTAAACGATATTTTCAAAG
AGCTTGAAAAGCCAGGGCGTGACCCTCGTGGTGAGTTCAAAACGGCAATTTTTATGGACG
GCGTAGAAGAAATCAGCGATTTGAAAGTCGGTATGATTTTAGAAGGCACTGTCACTAACG
TAACTAACTTCGGGGCGTTTGTGGATATTGGCGTTCATCAAGACGGTTTAGTGCATATTT
CAATGTTGTCGAACAGCTTTGTTGAAGATCCGCACCAAGTGGTGAAAACAGGTGATGTGG
TTAAAGTGAAGGTGTTAGAAGTGGATGTGGCTCGTAAACGTATTGCCTTAACGATGCGTT
TGGACGATAAGCCAACGGATAAACGTGATACAAGCGGTGAGAAACGCAAAGAGTTTGGCA
AATCCGACCGCTCGCAAAAGCCTGAACGTCAAAGTTTTGGCAACAATGCTTTTGCAGATG
CGTTGAAGGGGTGGAAGAAGTAATCTACTTTTTTGGTCGGGACGATGACAAAGTAATTTG
GAGCGTTCTTACCACCATCTCACTTTGCCTTTGCTTCTGTCAAATTTTTCTTGTTTAATT
CAAGTATCTTTGACATGTTATCAGGTTATGCTATTCCACCTTCCCTCGTAAGAGGGAAGT
GAAAGAAATGCTATATAAGTTAGCCCCCTAACGCTTTCAATCCTACCGTCATATGTAATC
CGTAAAACAAGGTTCTACCGAGTAATTCGCCGATCAGGATTAACGCAAATCCGCTGAAGC
TGATGAGTGTAGTGCGTTTTTTCAGTGCTACTAGCAATAAGACAATACCGACAATAATCA
ATCCAAAGTGGATAAAGGTGATAGTGAGATAATCAGGTACGAGATCTAATGCAGTGAATA
TCGCCGTTTTTACCCCTAAGAGACATTGATAGTTCAAGTAGGTGCTAATTGCAGTGGCAA
TCGCCCCAACGATTGCAATACCAACCAAGGTTTTTTGTAAATACTCACCGCAACGTACCG
CTTGTAATAAGCCGACTGCCAAAGCAGAACCAGCTAATATAACCGTTAAGAAAAACGATA
CTGGCGTATAGACGCTATTCCACGTTGGCACAGATGGGATTAGGTAGAGTTTTGCCATTG
CCCCGATAAAAATTAAACCTGAAATAGCAACCACTACACGCCCTAACGGTTGCCACGCTG
TTGGTAGTTTGTGTTCAATAGATGAAACAAAGCTAACAAGCGGTAAGTTTGGGCGATCTT
TTTGCAAATAACGGCTGACCGCTAACGCCCAGTAAGCCGAGCCAAGGGCAAAGAACGCGG
AACCTGTTGCGATTTCATTACTTAAATCCGACGTACCAACACGGTTTAACGCATTAAATG
CTCGTTCAGGTGAACCTAAATGGGTGGTGTGCCGTGATGCCCTAGACAACCGCCGATACT
GTTCATAAAACGGCTGGAAATACTGCGTGGTGGCGGATAAGATGCTGCAACTGTTGCTCC
TAGAGTGTCTGTGGCAAACGGCAAATAAAGGCTTTTGTTACCGTATTGAGCAATAATGCG
TTTTAAATTGGATGCAATTTCTTCAAAGGCTTCGTCCCAAGTGATACGTTTAAACTTACC
TTCGCCACGTTTGCCAACTCGTTTCATTGGGTATTTCAAACGGTCTGGGTTATAAACACG
ACGACGCATTGAACGTCCCCTTGCACAAGCACGCACTTGGTGGAAATCGTCGTAATTGTC
TAAACCAAGATTATCAGTTTCTACATATTTAATCACTCCATCTTGAACGTGCATACGCAA
CGGGCAACGGCTGTGGCAGTTTACGGTACAAGCACTCCAAACAAGTTTTTCATTCGCTGT
AGAAGCGGTTGGTTTTGGATTAGCTTTTGCAATTGGAATTTGAACAGCATTTGCTGCAAG
TGCCGCCCCACTTAACGCAGCACCACCTTTGAGAAACGAACGTCGTTCTGCCGAAAAATG
GCTGCTGTCTGATTGATGTTTCATATAATTTCCCCACAAAATAGAAAATTGACCCGATTA
AGTCGTTCGTAGGGAATATAGAGATTTCCGTTGATGAAGTTTTGACGATTATCAAATTGC
TCAGGAAGTTAGACGATAACGCTTTAGGTTGAGATTATTACGTTATTTACTATGTTATAT
ATCGATTGGTAATGTGTAACCTGAAAATCAAACTTGCAATTTATTATAGCTCGGCTATGC
TAGTGGCTTATTTTGTTTTCATTTTTAAGTAGTTATGTCACATCACCACCCCGTCAAAGG
CGCTATTGCAATTATTACCGCAGGCTTTTTATTTGCTTGTGTCAATACGCTTATTCCTAA
ATTAACTTCCGTTTCAACAATTGATGCCAGTGTTATTGCTCTGGTGCAATACCTTGTTGC
TTTTGTCTTTTTAATGCCAAGTATGGCAAATATGGGCTTTTTTCAGTCGTTGAGGACGAA
GCATTTTGGTATGCACTGTTTTCGGGTGTTTTTGTCGGCAATCGGTATTCAGTGTTGGAC
AATGGCTTTAGCTTATCCTATTCCCATTTGGCAGGGGATTGCGTTGTTGATGACATCACC
TCTGTTTGTAACTATTGGCTCAGGGCTGTTTTTGAAAGAGAATGTGGATACAAAACGCTG
GATTGCGACTTTCTTGGGATTTGTGGGGGCGATGATTATTTTAGAGCCTTGGTCAGAAAA
TTTTGAGTGGGTGGTGTTATTGCCTGTTGCTGCCGCATTTTTCTGGGCGTGTTATTCGTT
GATGGTGAAAAAGCTCTCTAGCGAAGATTCGCCAACCACAATGGTAGCCTATCTATTTAT
TTTAATTACCCCATTTAACTTGTTGATCGCATTGACGAATTTAAGCCCTGAAGGATTTAG
TTTGCCATCATTTAGTGATTTTGGTTTCTTAATTTTATTGGGATTTTTTACCGCATTGGC
ACAGCTTGCTGTCGCTAAAGCCTATAGTTTGGTCGATGCTTCTTATATTCAACCTTTTGA
TTTTATTAAGTTGCCATTGAACGTTTTGGCAGGTTGGCTTGTCTTTAACTGGGTGCCGCC
AGGTAAGCTATGGTTAGGGGCAGCAATTATTATTGGGGCGACGATGTATATTACACACGC
CGAAGCGAAACAATCTCAGCAGAAGTAGATGATGGCGGAACAATCTCAAACAGAGCAATC
GACAGCAAAAACAACGGGGAGACGTTGGGTAGCTCGCGTAAGCATTTGGCTGATGAAAGG
CATATTGGGATTGTGCTTTCCTCTTTTTTTGCTGATGTTTGCTATTGATTTTGCAACAGG
CTATTGGGTGCGAGATCAAATTTATATTGATGTACGACAATTACCCCAACGGGAATATGC
GTTGGTTCTGGGAACCGCAAAATATTATCCGTCAGGCTCGCCTAATCTTTACTACAAATA
TCGTTTAGATGCAGCTAAAGCGGTATTTGTGCATAACAAGGTCAATTATTTATTAGTTAG
CGGTGATAATAAGACCGCTTACTATAATGAGCCCAAAATGATGACCCGTGATTTACGCCA
AATGGGGATTCCGTGGCAGCGAATTAGACAGGATTATGCTGGTTATAATACGTTAGATTC
GATTATTCGGGCGGATAAAGTGTTTCAATTACAACCCTTTATCATCATTTCTCAGAAGTT
TCATTGTGAACGAGCCTTATTCATTGCAAAATTTCACCAAATTGAAGCGGTCTGTTTTAC
GGCAAAATATCCAGATGCTCACTATAAAGTGCGGATTCGTGAATTTTTTGCACGAAGTGC
GATGGCGGTGAGTTTATTGTTAGGGAAAGAGGCGACAACCTTGGAACCTTCACAGATGAA
GATGATAAAAAATAATTAAATTCCTGAGTATAGGCATGGATTGATTTATATCACCCTTTT
CTATTTTTTCCAGTTAGTGATACAATCTGAATTTATTTTTATTCACTAATTACATTATGA
GTCGTCAAAAGAAAAGTCGTCGTCTTACCGACATTATGCCTGCAAGAAAGGCAGATAAAC
CCTTACAACCTAAAGCAAAAGTGTCTAAGGGCCGTAAACCAACACGTTATGAATTAGATT
TAGCTGCGCGTGAGGAAAAGAAAAAACGTAAACATAAAGGTTTGCCGTCAGGCTCTCGCA
CTAATGAAGGGAATGAGCAAAAACAAAAAGTAGAGAAAGAGGTAAAAGATCCTCGTATCG
GTAGCCGTAAAAAAGTGCCGTTAATGGTGGAATTTGTTAATCAACCAGAAAAAGACCGTG
TTATTAAACCTGTGCCAATTGAAGTTGAGAAACCTCGTTTAAGTCCAGAGCAAGAGTTAG
AACAGTTAGAAAATAATGAATGTTTAAATCAGCTATTAGACGATTTAGAAGCAGGTAAAA
CATTGTCTGCACAAGATCAGAAATTTGTTGATGAATGTTTAGATCGCGTTCACGAATTAA
TGACTGAGTTAGGGATTCAAGATGAAGAAGACGAAGCAGAAGATTTGCTGCGTCAATTTG
AAACGATGGACATTAATAAATTCCGTTAAAAATGATGATGCGATTTTTTCTAATTATTTT
GGCAATTTTGATTGTACTGTCGATGGCAGGTTACGCAATTTCCTTATGGCTTAAATTAAA
AAAACAGAAAAAACAGTTAAAAGAGGCACAACTTAATCGCTATCGTTCGATTATCGAGAG
CATTGATGTCATTGGACGAGCAATGTTAGCTGAGCAATGTGGTTTTTCTGAAGGGGTATT
ACGATTAAAACCATTACTTGATGTACTAGGCAAAAAATTAAGTCAATATCCAGCAATGTG
GTCATTGTATCAAGTGGTTGAATCAATGCCAATTTTAGAGGCTCGTAAGGAATTAAAACG
TAATGAGCGAATGAGGCTTGACTTAGAGCGTGAATCAAAAGAGGCAGAGTTATCTGAGCA
GATTAAGCAAGAACTTCATCAATTATTAAGCGAAATAGAGCAATTTAAACAAGAGTTAAA
ATAACAATGACAGACATTATTTGGGATATTAATCTTATCCAAAAATATAATCAATCAGGA
CCTCGCTATACCTCTTACCCAACAGCATTAGAGTTTAGCGAGTCTTATAATGATGATGAT
TTCAAAGCTGCTGCTGCACGTTATCCTAATAAGCCACTTTCACTTTATGTGCATATTCCA
TTTTGCCATAAACTCTGTTATTTCTGTGCTTGTAATAAAATCATTACACGCCACCAGCAT
AAAGTCGATATTTATCTGGATTATTTAGAAAAAGAGATTAAATACCGTGCGGATTTATTT
AAGGATAGAACAGTAACTCAAATCCACTGGGGCGGTGGTACGCCAACCTATCTTGATGAA
GAACAGTCGCTACGTCTAATGGCGATGTTACGCAAACATTTTAACGTAATCGATGATGCG
GAAATCAGTATTGAAATGGATCCGCGAGAGATTGAGTTGGAAATGCTCGATCATTTGCGT
GAAATTGGGTTTAACCGAATTAGTATGGGGATCCAAGATTTCAATAAAGAAGTTCAGAAG
CTGGTTAATCGTGAGCAAGATGAAGAGTTCATTTTTGCCTTAATGAAACGTGCAAGAGAG
CTAGGTTTTACCTCAACTAATATTGATTTGATCTACGGTTTACCGAAACAAACAGTAGAA
AGTTTTATGTTTACCTTAGACCGTGTGATTGAGTTAAATCCTGATCGAATGAGCGTGTTT
AACTATGCTCATTTACCAAGTCGTTTTGCAGCACAAATCAAAATTAAAGATGAAATGTTG
CCAGCCCCTGAAACGAAGCTCGAAATTTTACAGAAAACGATTGAAACTTTAGGTAACGCA
GGTTATAAATTTATCGGTATGGATCACTTTGCAAAGCCTAATGATGAATTGGCGATTGCT
CAGGCAAAAGGGGAATTACACCGTAATTTCCAAGGCTATACTACCCAAGAAGATGCGGAT
TTGTTAGGCTTAGGGGTATCGGCAATTAGTTTACTGGGGGATAGCTACGCTCAAAACCAT
AAAGAGCTGAAACAGTATTATACCGAGGTGGAAATGCGTGGTATTGCATTACACAAAGGT
TTGAGTATGACTAAAGATGACTGTTTACGCCGTGATGTGATCAAAGCCCTAATTTGTAAT
TTTAAGCTAGAATATGACCGCTTTGAGCAAGATTATCAGATTGATTTTAATCAGTACTTT
GCAGAGGATTTATTATTATTAGCACCGTTAGAAAAAGATGGTTTGCTTGATATTGGTGAA
AAGGGTATTGTTGTTTCGCCTCGAGGGCGTTTATTGATCAGAAATATCTGTATGTGCTTT
GATATTTATTCAAGACAACAAGCAAAACGACAACAATTTTCAAGAATCATTTAATGATAA
TGTTTGCAAATAAGGCAGTTACATAGGCTTATTTGTTTACAAATGTGAGTAGAATCAAAT
TATGAAACCATATCGCTATAGTTTACTTTCTATTGCTATTGTTGCAGCTTGCTGTAGTCA
ATATGTAATAGCAGATTTGAGAATGCAATGTTTACAAGGAATTCCTACTTTTCAGGGGGA
TATTATACAAGGTGATCAGACTCTTCTACCTGTGTATATTGAGTCAGATCGTATGGAAAT
GAATTATCCTTCTGAGGCAACATATTTTGGTGAAGTTAGTGTTAAGCAAGGTAATCGTTC
TCTTATTGCAGAAAAAGCTAAGGTAGAACAGAATAACGAACAGATGCGTTTTGCTTATTT
AATCGGTAAATTCGATTATCGGGATAATTTCATTAATGCGATAGGTAATAATGCAAAGAT
TAATTTGAACAACTATGATGCTCAGTTAGGCAGGGTCGATTACCATTTAGTTGATCGACA
AGGAAGAGGTATTGCTGATGAAGTCATGATAACTGAACAAGCCCGTCGAATGAAAAATGC
AACTTTTACAGCTTGTTTACCTCATGATAACTCCTGGGCTATTGAAGCTAATGAAATGGT
TCAGCATGTTGAAGAGGAATATGCTGAAGTATGGCATGCGCGTTTTAAAGTATTGGGTAT
ACCTATTTTCTATTCTCCTTATTTGCAATTTCCAATAGGGGATCGTCGTCGTTCTGGTTT
ATTGGCTCCGAGTGTTGGTCATTCAAGACGAGATGGTTATATATATGCACAGCCAATATA
TTGGAATATTGCTTCTAACATGGATATGACATTTGTACCAACATACTATTCAAAACGTGG
TTGGCAGATTGCACCTGAACTGCGTTATTTAACTTATTTAGGAGAAGGTAAAATAGCCGG
TGAATATTTAGGTAAGGATCGACTTGAAAATTGGGCAAATCATAGTAAATCTCGTTATAT
GCTATTTTGGCAACATGATATGAGTTTTTTTAATAATTGGAGATTAGCTGTTGATTATAA
AAGAGTTAGTGATAGTCGGTACTTTTCTGATTTTAATTCTATGTACGGGAATAGTACTGA
TGGTTATGCGGTACAGCAGTTTAAATTAGGGTACTATCATTCAGATTATAATTTTTCTAT
TTCAGGAAAAAAATTTCAGTCATTTTATGTAGAAAATGATAGCACTACCTATCATGTGTT
ACCAAAGATTGAGCTTAATTACTATAAAAATAATTTAGTTTCTGATGTTGATTTCAAGAT
GTTTGGGCAGATGGCGCATTTTGTTAATCAAAATAAACTCATGCCATCAGCGTGGCGTTT
TCATTTAGAACCTAGTTTAAATGTTCCTTTTGTTAACCGGTTAGGAAGTTTAGCTTTAGA
AACTAAGCTATATACCACCTATTATTTACAGAAAATGGGGCAAGTACAAGTAATACCGAT
AGAGTCACATATACTCCGGGTATTACCTCAATTTAAGTTGGATTTTAAAACTGTCTTGGA
AAAGGAAAGACCTTTGTTTAATGGGTTTTCACAAGTTTTTGAGCCAACAATACAATATTT
ATATCGTCCATATAAAAATCAAGGAAATATTGGAGTTAGAAATCCTAAATATTTAGGTTT
AGGTTATGACTCCGTTTTATTGCAGCAGGATTATTACTCTTTATTTAATGAGCGTAGTTA
TAGTGGGTTGGACCGCATTGCCTCTGCTAATCAGGTTACGTTAGGCGGTACTACACGATT
TTTTAGCGACAAAACAGGAAAAGAAGTATTTAACTTTAGTGCAGGACAGATTCAATATTT
ATCTCCTTCAAGAGTTGATAGTGAGTCGTTAAATAGCGATACAAAACACTCATCTTCTTG
GTCATTAGAATCTAACTGGAAATTTCATTCAAACTGGAATTGGCATGGAAGTTATCAATA
TGATACACGTCTAAACGAAACATCGTTAGCAAATGTTTCATTACAATTTAAGCCTAAAAA
TAATAACGTGATTCAGCTTAATTATCGTTATGCAAGCAAAAACTATATAGATCAAAATTT
AAGTGATAATCGCTATGGGCAGGATATTAAGCAAGTTGGAGGTATTATAGCTTGGTCATT
GAGCAATAATTTATCAATAGTAATGAGCCACTATCAAGATATTGCTTTAAAAAAACCGGT
TGAGAGTCAATTGGGTTTAAATTATAGCACTTGTTGTTGGAGTGCAAATTTTTATACTTC
TAGACATTTGATTTCAACTCCGATGGGGAAAAGCGATACGATAAACGATTTCTACTATGA
TAATCGTTTTGGTATTAATTTTGAAGTTAGATTTAATGGAAATTATGAACATACCGTGCC
TAAGATGCTTAAAAAAGGAATTCTTCCTTATATTGAAGCGTTTAATATCAATTAAATTTT
TTAGCCTCTTTGATGAATTAAAAGAATCAATCAACTAAGATTGGTTCTTATGAGTAGTGG
CGAATATTGATGAGGTAATAATGAAAAATCCAAAGCAATATGCCCAGCGTTATGTCAATT
GGGTATTACGTTTAGGTAAAGGGAAATCCGCATTATTGGGTTTGATTATTTTAGCGGTGT
TTGCAATTTTTACACAAAGCCTATTGAGCTGGATATTTACTGGGAGCATAAATACTAGCG
ATATTTTTCGTTCTATTATTTTTGGTCTAACATCGGCTCCTTTCGTGATTTATTTTTTTA
ATCTAATTTTAGAAAAACTTGAACGTTCTCGTATTCGTTTGGAGCAATCGTTGAATGATC
TTTCCTTGTTACGTGAACAAGATGCTCGTTTAAATGTAGAGTTAGAACAACAGGCTGAAT
TTTTACGTTCTTTCTTCGATGCTTCTCCAGATCTTGTTTTTTATCGTAATCAACATGGGG
AGTTTCTCGGATGTAATAGGGCAATGGAAGTTTTAACGGGACGTTCAGAAAAAGAGTTAC
TTCATCTTACTCCAAAAGATATTTATCCTAAAGAAACCGCTAAATTAATTCTAGATACAG
ATAGAGATACTCTAATTAGTAATACTGGAGTTACTTACGAACAGTGGATTCGCCATTCTA
ACAATAAACTTTCCTGCTTTGAAATTCGTAAGGTGCCTTACTATGATAGAGTAAATGAAT
GTCACTGTATTATGGGGTTTGGAAGAGATATTACTGAGCGTAAAAGATATCAAGAAATGA
TTGAAAAAAATAGCCGAGATAAGTCAACGTTGATGGCTACAATCAGTCATGAGTTACGAA
CACCTCTAAATGGTATCATTGGCTTAAGCCGTATTTTATTAGAAGGTGAATTATCTGCAC
AACAAAGAGAGTATTTAAAAACAATTAATATTAGTGCTGTATCGTTAGGGCATATTTTCA
GTGATATTATTGATTTGGAAAAAATTGATAGTCGCCGCATTGAGTTATTTCGTAGTGAAG
TAGAATTCTCACAATTAATCAGTAACATCAGCCATTTTGCTAATTTAATGGCAGAGCAGA
AAAAAATTAAATTTACAATTCAGTACGATGATAATTTACCTGATTTTGTCTGTGTAGATA
ATGCTAGACTTAGTCAAATTTTATGGAATCTAGTGAATAATGCCGTCAAATTTACCCCTT
CTGGGGGAGAGATTTCACTAAAAGTGGAACGTCGAGATCATGATCATTATGCTTTTATTT
TGAAAGATTCAGGGATTGGCATAAAGAAAAGTGAGCAGCGTAAAATTTTTGCAATGTTTT
ATCAATCAGAAAATTCCCAGGGTAAGAAAGCTCAGGGAAGTGGTATTGGTTTAGCAATAT
CGAAACGTATAGCTCGCTTAATGGGCGGAGATTTAACTGTTGAGAGTGAATTAAATCAAG
GTTCTGTTTTTACTCTTATCATTCAAGCTGATGAAGCAAATCATTATAAAGAAGTAGCAA
TAAACACACATGCACTAAAAGTATTACTGGTAGAGGATATTGAAGTCAATATTGTCGTCG
CAAAAGCTATGTTGGATAAGTTTGGGTGTAATGTTGATGTTGCAATGACAGGAGCAGAAG
CATTTGAGTTATTTGATAAAAATAGTTATGACTTAATTTTATTAGATATTCAGTTGCCTG
ATACTACGGGAGTAGAAATAGCACAAAAATTACGTCAGAGGTATGAGGAAGGAGATGTTG
ATTATCTGCCTTTATTAATTGCTTTGACAGCAAATATTATGCAAACCAAAGCTGAATATC
AGCAACAAGGAATGGATGATGTTTTACGTAAACCACTATCATTAGAGGCTTTATCTGAAT
GCTTAAATAGATATTTTGATGAAGGGTTTTTAGAGGAATCCTCGGACGATGTAGTCTTGT
TAGAACCGATAAGTAAAATGTCTTTTGATCCTAAAATGCTTCAAGAGTTGGTTGAGGTAA
TGGGTAAAAAGAATGTGTTATCAACATTAGATCTCTTTACCAACTTAATGCCTAATTATT
TAGAGAATTTAAATGATTATTTACAGGATTGGCAAGAGACTGGTGATATACAGAAACGTA
AATGTGTTGCGGATGAAGCGCATAAAATCAAGGGGGCATTGGCATCTGTGGGCTTGGTTC
ATTTACAACAAATTGCGCAATTAGCTCAAAGTGATAATGGAAATGAGTGGGAAAATAATC
TCGTTTCTTGGGTTGAATTATTGAAAGATTGGAGGGAAGATTGGAATGAAGCGGTTAGGT
GGGTTAGCGAAATAGATAATGTGGAAAAATTATAGGAATTTCTGCTTTTAATACAAATTA
ATATGTAATATCAAGCACTGGTTAGATTTCCATTGCAAAAATAAATACATATTCACTATT
AAATGAATTGTTTCCATAAACAGGTAATTGCGTTAGAATAAGACTAATTAGTCGTATTCT
ATTTATAAAGTTAATGAAACCTGAAAACAAAGCAAATTTTCAACGTATTGTCCGTGCTAC
AGGCTATTCAATGAAAGGTCTGAAAAGTGCATATATTCACGAAGCCGCATTTCGTCAAGA
AGTGTGGCTTTCTTTTTTTCTCATTCCTGTCGGTTTATATTTAGGCAATGGGGCAATCGA
AAAAATTCTATTAGTCGGTTCGGTGTTGCTTGTGTTAGTGGCTGAGCTACTCAATAGTGC
TGTAGAGTCTGTGGTGGATCGTATCGGGTCTGAATATCATGAATTATCAGGTCGTGCGAA
AGATATTGGCTCTGCCGCTGTTTTTGTTGCAATGCTTATCACAGGGCTTACTTGGTTACT
GATTTTATGTTTGTAATCCAGTGAGTTTTTCACTTATTTCTGTCAAAACTAAAGGAGCTT
ATATGAAATTTAATAAAACTCTACTTGCTTTGGCTCTTATGGGAGCTACTACTGCGATGG
CGTATGAAGCGGATAAAACCTATAAGTTTACCGTATTACACGTTAATGATACCCACGGTC
ATTTCTGGAAAAATGATAAGGGTGAATATGGATTTGCTGCTCAAAAAACCTTGATCGACA
AAATCCGTAAGGAAGTGGCTGAAAAAGGCGGTGAGGTTGTTTTACTTCACGCAGGTGACT
TCAATACGGGCGTACCTGAGTCTGATATGCAAAATGCAAGACCAGATATTGAAGGCTTGA
ATATGCTTGGTTTTGATGTGGCAGTGTTGGGTAATCACGAGTTTGACTTCCCTCTGCAAG
TGCTTGATATGCAAGAAAAATGGGCTAAATTCCCGTTCATTTCTGCAAACGTTATCAACA
AAAAAACAAACAAACACCTTGTAAAACCTTATGTTACGCTTAATAAAGGTGGCTTGAAAT
TTGCGGTAATCGGTTTAACCACAGAAGATACGGCAAAACTTGGTAACCCTGATGTGACTG
AAAATGTGGTGTTTAATGATCCAATTAAAACCGCAAAAGAAACCCTTGCCCAAGTGAAGA
AAACCGAAAAACCAGATGTAAGTATCGCGCTTACCCATATGGGCTACTACTTTGATGAAC
AACACGGTATGAATGCTCCAGGCGATGTATCTCTTGCTCGTGGCTTGGATAAAGGGGCTT
TTGACTTGATTATCGGCGGACATACTCACGATACCGTTTGTGTTGATGAGAAAGGCGTAT
TTAAACTCAAATATACACCAGGTGAAGAGTGTAAACCTGATTTCCAAAACGGTACTTGGA
TCGTTCAAGCAGGTGAATGGGGTAAATTCTTAGGTCGTGCTGATTTTGAATTTAAAAATG
GTAAAACGAAGCTAGTCAAATATGAGCTTATCCCTGTCAATCTTAAACAAAAAATTAAGT
TAGCTGACGGTAAGAGCGAGTATAAACTGTATCAAGAAGAGATCCCTGAAGATAAAGCTG
TATTTGAGCACTTGAAAAAATATCAAGATGAAGGCGATAAATTATTGGGTGTGAAAGTCG
GTGAAGTGAAAGGTGGTATCCTTGAGGGTGATCGTAAAGTTATCCGTTTCCACCAAACGA
ATTTAGGTCGCTTAATTGCTCAATCACAAATGGAACGTGTGAAAGCGGATATTGGTATTA
TGAACTCTGGCGGTATCCGTGCTTCAATCAATGAAGGTGAGGTCACTTACAAAAATCTGC
TTACTGTTCAGCCGTTCGGTAATATGATTGCAACCGTTGATTTAACAGGTAAAGAGTTAA
TTGATTACCTTAATGTTGTTGCCCTAAAAGAAGTCGATATGGGAGCGTATCCACAATTTG
CTGGAGTGTCTATGGTTGTTGATCGTACTGCAAAACAGGTATCTGATGTGAAAATCGGGG
GTAAACCACTTGATCTCAATAAAACTTATAAAGTGTCTGTGCCTGATTACTGTGCAGCAG
GTGGCGATGGTTATCCAATCCTGAAAAAACACCCAAGCTATGTGAATACGGGCTTTATTG
ATGCTGAAATGTTGAAAAAATTCTTTGAAGAAAATTCACCAATTGATGCGTCAAAATATG
ATCCAAAAGATGATGTGATCTTTAAATAAAAATTTACAAAACAATACTATGTAATAATCT
GCGACAAAGTTATTTTTAACTTTGTCGCTTTTTTAATGTAATAATTACTGTAAAGCAATG
TTTGTTTTTAGAATTGAATTTAAAATCAACGTAAAATATAGTTTGCTAAAAGGATTTAGC
TGGAGATCTTTATTCAAAAGTATTGTATTATTTCGACGATTTGAGAATTATTTTCAAGAA
GATTTATTTTACCTTTACAGAGAGCAAATCTATGAAATTCAAACACAATGTTCTTTATGC
AGCACTGTTTGCTGTTCCTACCTTTGCTATTGCTGAAACAAGCACCCTAGCGGAAGTGAA
TGTAAATGCAACAGCACAATTAGAAGATAACCGTGGTAGTTATCAATCTCGCCAAAGCAA
TATTGCTAATAAAGACACGACCTCGTTAATTGATTCTCCGCAAACAGTAAATGTGGTCAA
TCGCCAATTAATCGAAGATCGTAAACCTCAAACACTTGATGAAGCATTAGCGACTATCAG
TGGTATGACACAAGCCAATACACTTGGTGGTTTAATGGATGCGGTGTTAAAACGTGGTTT
TGGTGCAAACCGTGATAACTCCATTTTACGCAATGGTGTTGTCGCTGGTCCTTCACATAA
CTTTTCAGCAACCACAGAACGCGTTGAAGTGTTAAAAGGTCCTGCATCTGTGCTTTATGG
GATTCAAGACCCAGGTGGTATTATCAATGTAGTGACGAAAAAACCACAACAAGAAGCGAA
ATATGTGCTAGGTGCTTCTATGGGGAGTAATAATGCTTGGGGCGTAAATCTTGATGCCAC
AGGTGGCTTAGGTAATGGCTTTGCCTACCGTTTTATTTTCGACCAAAATGATAAAGATTA
TTGGCGTAATTTTGGTGAAATTAAGCGTACTTTATATGCACCATCTCTCGCTTGGCAAAA
TGATAAAACCGAAATTATTGTAGGTTATGAACATCAAGAATATACCGATCCATTCGACCG
TGGTACTTATATTATCGCTAACGGTACAGGCAAAGGGAGTATCGTCAATATTCCAAAAGA
ACGTCGTTTAGACGAGCCATTTAATGAAGCAGTGGGTAAAATTGATGCTGTTTCTGTAAA
AGCAACACACAAATTAAATGATGCTTGGACACTGAATACAACCTATGGTTATACCAAAGA
TACCTATAATTATTGGCAAGCGCGTGTAACAGCGATTGATTTAAACAGAGATCGTGTCAC
TCGCCGTTTAGAAGGTATTCAAGGCTCAGAACAGCGTAACCACAGTGGAAGTATCAATGC
GGTTGGCGAATTTGCCACGGGGAATGTTGCACATCGTGTCGTTGCTGGGGTAGATCTTGC
TCGCACTACATTAGATATTGCTCGTTATCAAGGCGGTAATAGCAATATTTCATTAAGCAA
CCCAGTTTATAATACCGCTAGCGTGGCAAATATGCCGCTAGCGACCAATAATGGTCATCA
ATTTGCAACATTCAAAACGGCTGGTATTTACCTTCAAGATTCTGCCTATTTAACCGATAA
ATTGATTTTATCGGGTGGTATTCGTTATGAATACTACGATCAGGAAGCAGGTCGTGGCGG
TTCAACCGTTGCGGATCGTTTATATACAGATGGACACGGCGGTAAATTCTTATATCAAGG
TGGTTTAGTCTATAAATTTACGCCTGACTGGGCTGTTTATGGTAACTATGCACAATCTTT
CCGCCCACATTTAAGCCGTTCAGCAATCACTGAATCAGGTTTAAAACCAGAACAAGGCGA
GTCCTTTGAAGTGGGTACAAAATATGAAAATGCCTTCTTCAGTACCAATTTAGCACTGTT
CAATATTAATAAGAAAAATGTGGCAGATACCTACACAGGAAGTGACGGCTATAGCTATCA
ATATCTTGTTGGAAAAGTGAATTCTCGTGGACTTGAATGGGATTTACACGGTCGTTTAAC
TGAAAGACTGGGTGTTACAGCAACTTATGCTTATACAGATACCAAAACTCGTGAAAACAG
TAAATACAGCTATTTCAACGGTAAAGAGTTTGAAGGTGTGCCACAACATCAAGCGAGCTT
ATTCTTAACTTATGATTTAGGGCATTTCTCATTCGGCAATATTCGTGTTGGTGCGGGAGC
GAGATATTTAGGCTCTTGGAAAGCTTACAACACTTACGATGAAGCGAATATCGAAGCTTA
TAAATTTCCATACGCTGTTGTTTCAGATGCCTTTATTGCTTATGAAACCAAAATCAGCAA
TAAAAAAGTCAGTTTACAACTTAACGGTAAAAACTTAGGTAATAAAACTTACTATGTTTC
AACACAAGGCACGAGTAACAGCGTAATTCCAGTTGCTTACGGTAACGGACGTGAATTTTT
GTTGAACGCAAAAGTTGAGTTTTAATGTAACAAGCGGTGCGATCTTGGCGGATTTTTACA
TGCTGTAGGGACACACTGCGTGTGTCCGCTAAAATGTATTCATATGTACGTACACGTTGC
GTGTGTCTGTTAGCGTGTTCATATACGGACACACGCAGTGTGTCCCTACATTTTTCTATA
AGTTTCCACCGCTTGTCTCTTTCTATCTCAGGGCGACATTCGCCCTTTTGTCGTAAATGA
ATTATGAACAACTGGCAAACAGAAGTTAATAACAGCGTCTATTGGTTGATAATCGCACTC
GCTTGCGTGTCTATCGGACTATATCTAACAGGTAAACTCGTTGGGCGAACTGCTTTCGGA
CAAAAATTTTGGCATATCACCAAACCTTGCTGGGAGAAATCCAACAAAATCAAAACAGTC
GGCTTAGTACTATTGTTATTATTAATGGTGTTAATGGAAGTTCGCATTAGCGTACTCAAC
ACCTTTTTCTACAACGGCTTATACAGCTCGCTACAAAAACAGCAAGCTGATGCCTTCTGG
TTTTTTGCGATCATTAATTTAATGTTGGTGATTGTGAAAATTATCCACGCCATAATCAAC
TATTTCTTACAGCAAGTCTTTGAAATTCGTTGGTTAGAAAAGCTCAACCACGAAATGCTT
GACCGCTGGTTAGCCAATAAAAATTACTATCTCGTGAAGTATGAAAAAGAGTTGCCCGAC
AACATCGATCAACGTATCGAACAAGACGCGACAGAGTTTATCGGTGGAACGCTAGATGCG
GTGCGTGGGGTGATTAATGCGGTCGTTTCCACCATTGAATTTACCATTATTTTGTGGGGA
CTATCGGGGATCTTGGCGATCTTCGGCATAGAAATCCCGAAAGGTGTAGTGTTCTTTATC
TATATTTTTATTATTGTCGCTACCTTGCTTTCTGTAATTATTGGTCGCCCACTGATTGCG
TTGAACTTCAATAAAGAGAAGCTACAAGGGGATTACCGTTACTCGCTCATTCGTGTGCGA
GATAATGCCGAAAGTATCGCCTTTTATTCAGGGGAAGCTAAAGAACGCCAAAATTTACAG
GCAAAATTTTCTGCGGTGATTGATAACCGTTGGAAAATCGTCCAAAAAATGTTGGGCTTA
GACGGTTTTAACACAGGGGTAACGCAGATTGCAATGATTTTACCGCTGATGTTGCAGTCG
CAACGCTTTTTTGCAGGGCAAGTAACCCTAGGCGATATGCACCAAACGGTACAATCTTTC
AACCGCTTAATGCGTGCTTTGTCGTTTTTCCGTCTGTTCTATGATGAATTTACCCTGTAT
CAAGCACGTTTAAACCGTCTGTACGGTTTCTTTACTACTCTTGATCATCTAGACGAAATG
CCAGTCCACCAGCCATATCCTTGCACCACAGGATTTATGCTGAAAGATTTTGGTATGAAA
GATGCAAGCGGTAATATTCTGATGAAAAATATCAACATTGACATAAAACGTGGCGAAGCC
TTGCTAATTCAAGGTGCTTCAGGCACAGGCAAAACGTCGTTGCTGAAAGCGTTGGCAGGT
ATTTATCCTTTTGAAACCTTTGGCACAGCCGAGCGCCCGTGTAGCGAACAGCCGTTGTTC
TTACCACAACGCCCATATATGCCACAGGGAACATTGCGAGAAGCCATCTGTTATCCACAT
ATTGAAGCGACAGACGAGCAGATTAAACAAGCAATGGAAAAATGCTGTTTGGATAAATAT
ACCCACGCACTTGATGACGACAACGACTGGCAACTCACCCTTTCCCCAGGTGAATTACAA
CGGGTTGCTTTTGTGCGAATTTTACTCAGTAAGCCTGAATTAATTTTCCTTGATGAAACA
ACCTCAGCCCTCGATGAGCCAACGGAGTCTATTCTTTATCGCACTATTCGGGAAGAGTTG
CCAAACAGCACTGTTATTAGCGTTGGACACCGTTGCACCTTGTACCCTTATCATAACAAG
CGGATTAATCTTAATGCAGGTTGTTGTGGGGTGGAAGAGTGTTGTATGAATAAGTAGGGA
ACAGGGCGAAAGCCCTGTTTAGACTATTGACAAACCTCAAATAAATAGTATTGTTGTAGG
GACGCCACGCTTGGCGTCCGTGAACATAAACCACACTTCGTTTTTGCAATGGATGCCAAG
CGTGGCGTCCCTACAATCATTTCATATTAAGATATTTTTGAAATCAAAATATTTCAATTT
GCTTAAATAAAAGAGTTTGTCAGCAATCTGAACAGGGCGAAAGCTCTGTTTTTATGTGAT
AGAAAATTGAATGGTTTTTCCTGTTTTGTTTATCATCATAAACAACGCATCTAGTGTAAA
TTTTTCAATTTTATGATTAACTACGTCAGAAACTCTTGGACGTGTAATACCAAGAATTTT
TGCAGCATCTGCCTGCTTGAGATTATTTGCATTAATCCATTCTGTCACATTATTCATTAA
AGAGATTTTAGCTTCAATGAGAGCTTGGCTTGCTTGTTTTAGGCGTTCTGCTTCTTCTGG
CTCAAAGCCAAGATCACTGAAAATGTTATCTGTGGGTAAAGTAATATGACGAATTTCAGT
ATCAATCATGATTTTTCTCCTTGATGAATAGCTTTAAATCTAGCTTTAATGATTTCTATA
TCTCGTTTAGCGGTTTTTTCACTCTTTTTCTGAAAGGCGTGTAAACAATAAATCGCATTA
TGATATTTCGCAACATAGACCAAGCGATAAGCACCCGATTGCTCTTTGATTCGAATTTCA
AGGATTCCACTACCAAGATTCTGCATAGGTTTGAAATCTCTTGGTTCTAACCCTTGCTGA
ACAAGGTCAAGATCATGACCTATTTCTCTTTTAATATGATCAGGGAATAACCTAATATCA
TCTAGGGTTGAGCCTACCCATAGAACAGGCTTACGCATTATATTCATTTTGTATCAAATT
TTATACCAAAAGTAATAAATATCAAGGAAAATAGGATTATTGATTCGTTTTATATTTACA
CAAGCAGAAAAAACACATTTTTCGACGAGCATCACAAAAATAAGAGCTGATCGAAACAAG
CGGGCACTTTGCGTAAATTTCTTACAAATTCCGAAATAACAGGCGATTTTTCAGAAAATC
TCTGTATAATAGCCAAGTTTTATTTCTTCGCATTCTAAGAGGCGGCTATCAAAAGTAATT
TGATGTGTGAGATTACTTTTGCTAGTCGCAATTTTTAGGAAATAAAACAACAATAAATCC
AAAAATTCATAAGGAACATTCAAATGACTCCAATCGTCAAACAATTTAAATACGGTCAGC
ATACCGTAACTTTAGAAACAGGGGCTATTGCTCGTCAAGCAACGGCAGCAGTAATGGCAA
GTATGGACGACACTACCGTTTTTGTTACTGTGGTGGCAAAAAAAGAGGTGAATGAAGGTC
AAGACTTCTTCCCATTAACTGTGGATTATCAAGAGCGTACTTACGCGGCAGGTCGTATTC
CGGGTGGTTTCTTCAAACGTGAAGGTCGTCCATCTGAAGGCGAAACCTTAATCGCGCGTT
TAATTGACCGTCCAGTTCGTCCACTTTTCCCTGAAGGTTTCTTCAACGAAATTCAAGTGA
TTGCAACAGTGGTTTCTGTTAATCCACAAATCAGCCCAGATTTAGTGGCGATGATCGGTG
CTTCAGCTGCATTATCTCTATCTGGCGTGCCTTTCAATGGTCCAATCGGTGCGGCTCGTG
TTGGTTTCATTGATAACCAATTTGTACTTAACCCAACTACATCAGAACAACGTTTAAGCC
GTTTAGATTTAGTAGTGGCTGGTACAGACAAAGCGGTATTAATGGTTGAATCTGAAGCAG
ATATTTTAACTGAAGAACAGATGTTAGCGGCAGTGGTATTCGGTCACGAGCAACAAAAAG
TTGTGATTGAAAACATCAAAGAATTTGTGAAAGAAGCAGGCAAACCACGTTGGGACTGGG
TTGCTCCAGAGCCAAATACGGATTTAATCAATAAAGTTAAAGCATTAGCAGAAGTTCGTC
TTGGCGATGCTTACCGTATCACTGAAAAACAAGCACGTTATGAACAAATTGACGCAATCA
AAGCGGACGTTATCGCTCAATTAACTGCAGAAGATGAAACCATTTCAAGCGGCAAGATTG
TAGATATTATTACCGCATTAGAAAGCCAAATCGTGCGTAGCCGTATTATCGCAGGCGAAC
CACGCATTGACGGTCGTACAGTGGATACCGTGCGTGCATTAGATATTTGCACAGGCGTTT
TACCTCGTACGCACGGTTCAGCGTTGTTTACTCGTGGTGAAACACAAGCATTAGCGGTTG
CGACATTAGGGACAGAGCGTGATGCACAAATTATTGACGAATTAACAGGCGAAAAATCAG
ATCGCTTCTTATTCCACTACAACTTCCCTCCATATTCAGTAGGTGAAACAGGTCGTATCG
GTTCGCCGAAACGTCGTGAAATCGGTCACGGTCGTTTAGCGAAACGTGGCGTGTTAGCAG
TAATGCCAACGGCAGAAGAGTTCCCATATGTTGTGCGTGTGGTTTCTGAAATTACCGAGT
CAAACGGTTCTTCATCAATGGCTTCTGTATGTGGTGCTTCTCTTGCGTTAATGGACGCAG
GTGTACCAATCAAAGCGGCTGTTGCAGGTATCGCAATGGGCTTAGTGAAAGAAGAAGAGA
AATTTGTGGTACTTTCAGACATTTTAGGTGATGAAGACCACTTAGGTGATATGGACTTTA
AAGTAGCAGGTACTCGTGAAGGTGTGACTGCATTACAAATGGACATCAAAATTGAAGGGA
TCACCCCTGAAATTATGCGTATCGCATTAAATCAAGCAAAAGGTGCGCGTATGCACATTT
TAGGCGTAATGGAACAAGCGATCCCTGCACCACGTTCAGAAATTTCTGACTTCGCACCTC
GTATTCATACAATGAAGATCGATCCGAAGAAAATCAAAGATGTGATTGGTAAAGGTGGTG
CGACAATTCGTGCATTAACCGAAGAAACTGGCACATCAATCGACATTGACGATGACGGCA
CAGTGAAAATTGCGGCGACAGACAACAGCGCTGCAAAACGTGTGATGGAACGTATCGAAG
AGATCGTTGCAGAAGTCGAAGTGAATGCGATCTACAAAGGTAAAGTAACTCGTGTGGTTG
ATTTCGGTGCATTCGTGTCTATCCTTGGCGGTAAAGAAGGCTTAGTGCATATTTCTCAAA
TCACGGAAGCTCGTGTAGAACGTGTTGCAGATTACTTATCTGTTGGTCAAGAAGTTCAGG
TGAAAGTGGTAGAAATCGATCGTCAAGGTCGTATCCGCTTAACTATGAAAGATCTGAATG
GTGATGCAACTGCAACAGAAATTGTTGAAGAAATTCAAGAATTAGCAGAATAATCATATC
TATCTCTTCCTCGAACAGGGGAAGGGATCTTCATTTTAAGAATGATAAATACCTAAGGTT
TTATTAATGCCACAACGTTTTAAGTTGTTTAATTTTCGTTTTTGCTGGTTAGTTTTGGTA
ATGATTTTTTTGACAGGCTGTGTGAACAGAGTGTCAGATATGATTGCCCCGACAAAATTA
CCTTTATCGGAACTCAGTCCTCAGTTACGTTTTGAACAGGAAGTAATGCTTGTTCGTTTA
ACGCAAGTGTTGCAAGAAGCGAAATTAAGCCAAGCTGAACGTGCCGAATTACATTTTGAA
AGAGGCGTTATTTACGACAGTTTAGGACTTTGGTCGTTGGCTCGTTATGATTTTACGCAA
GCGGTTGAATATGCACCTAAAATGGCAGCTGCCTATAATTATTTAGGGTTATATTTATTG
CTTGAAGATGATTATGACAGTTCTATAGATGCTTTTAATGCCGTGTTGGAACTCGATCCA
AATTATGATTATACCCGTTTAAATCGTGGTTTAGCATTTTACTATAGTGGTCGTTATTCT
GAGGCAGAACGTGATTTATTGCGTTTCTATAAAGCAGATAAGTCCGATCCTTACCGTGTA
TTATGGTTATATTTCAATGAGTTAGAATTAAACCCAAGTGATGCAAAAGCAAATTTGTTA
AAACGTGCCAAGCATTTGTCAAAAGACTTTTGGGGGACACATTTAGTGTCTTACTTGCTA
GGGGATTTTACTCTTGAACAACTTCGTTTAAAAATGATTGCTCAAGCTGAACCGAATACG
GTAGCTTATGCAGAGATTTTAACCGAAACATATTTTTATCTTGCAAAACAAACACTCAAA
ATGAATCAGCTTGAAGAGGCTAAAAGCCTTTTCCGTCTAGCTATTGCAAATCAAGTATAT
AACTTTGTTGAGTATCGTTTTGCGTTGTTTGAATTAGCTCAATTACATCAAAGAGCAAAA
CAAACAGATCCCGTTGTTGTTGGGAAAAATTAGGACGATTTAAGCGGTAGGTTTCGCAAA
ATTTTTTGCAAATCAAACCGCTTACACTGTGTGACAAGTTATATAAAGCATTGGTTTGCT
TTCTATTTATTTTTCTTACCTAAAAAGCTCAACAATATAATTTTTATTTTTTAGTGAAAT
GTTGGATTTATCCGCTCCCCATCTTTTCTAAAGATGGGTTGCCAAATTCTGATAAATGGT
GCTCTGTAGGGACACACTGCGTGTGTCCGATTGCCTAATTTTTATGTGAATTTGATAGCT
TGCGGACACACAGTGTGTCCCTACAATGAACCTGATAACCTTGCTTTTCTAAAGAGGGGG
ATCAGTTTTGTGGAAAAACACATTCCCTAAAATAACCAATTTTGGAATTTTATGACTGAA
ACAACTTTAACTTTCGCCGATTTAGGCTTACCACAATCTATCCTTAACGCTGTAAATGAA
ATGGGTTTTGTAACCCCATCACCGATCCAGCAAGCCTGTATTCCACACCTTTTAAATGGT
CGTGATGTGTTAGGTATGGCACAAACAGGAAGTGGTAAAACAGCGGCATTCTCTTTGCCT
ATTTTGGCTCAAATTGATCCAGAACAGCGTCACCCACAAATGTTGGTGATGGCGCCAACC
CGTGAATTAGCAATCCAAGTGGCAGATGCTTGTGAGCAGTTCAGCAAAAATATGAAAGGT
ATTCGCACGGTCACGATTTATGGTGGTCAGCGTTATGATATTCAAATCCGTGCTTTAAAA
AATGGTGCGCAAGTTGTGGTAGGAACGCCAGGGCGTATTCTTGACCATATTCGCCGTGGC
ACCTTAGATCTTTCTATGTTGAAAGCGATTGTATTAGATGAAGCAGACGAAATGTTGCGT
ATGGGCTTTATCGAAGACGTTGAAACGGTTATGGCGGAATTACCTGAAGATCACCAAACG
GCACTTTTCTCTGCCACAATGCCAGAGCCAATTCGCCGTATTACCAAGCGTTTTATGAAA
GATCCGCAAGAGGTTAAAATTCAGGCAACCCAACGTTCTGCACCAGATATTGCACAAAGC
TACTGGTTAGTGAACGGCTTCCGTAAAAATGATGCGTTATTGCGTTTCTTAGAAGTAGAA
GAGTTTGATGCGGCGATTATCTTTACTCGTACCAAAACGGGCACCATTGATATTGCTGAA
CTCTGTGAGCGTAATGGCTATCGTGCAGCCGCATTAAACGGTGATATGACCCAACAAGCG
CGTGAACAAGCATTGGAAAAACTAAAATCAGGTCGTTTAGATGTGATTGTGGCAACGGAC
GTGGCGGCTCGTGGTATCGACATTGAGCGTATCAGTTTGGTAGTAAACTACGACATTCCA
CTTGACGCAGAATCTTATGTTCACCGTATCGGTCGTACTGGTCGTGCTGGTCGTTCAGGT
CGTGCATTATTATTTGTAGAGCCGCGAGAACGTCGTTTATTGAAAAACATTGAACACTTA
ATCAAGAAGCCGATTGATGAAGTGCCAGTACCAAATCACGAAATTTTAATGGAAAAACGT
CGTGAGAAATTTAAAGCACGCATTTCATTACAATTAGAACATCACGATTTAGAGCTTTAT
CGTGAATTATTAGAAGATCTATTCACGGCAGACCAAGATCACGAAGAATTAGCTGCAGCA
ATGATGATGTTGTTGCAAGAAAAACAAAAACTTATTCTTCCGCCAGATCCTGAAATTCGC
CCTTCTCGTGCTGAGCGTGGAAAAGGACGTGAAAATCCACGTTCTGCGGAACGTCGTGGT
GGCGGTCGTGAGCATCGTGATAACAACGGCGTTGCGATGGATCTCTATCGTATCGAACTT
GGTCGTGAAGATGGTGTTGAAGTGCGTCACATTGTTGGAGCGATTGCCAACGAGGGTGAT
ATTAACAGCCGTTATATCGGACATATCAAGTTACACGATAAATACTCAACCATTGAATTA
CCACAGGGTATGCCGAAACATTTAGTGCAACATTTCGCACAGAAAGCACGAGTGTTAAGC
AAACCAATGCAAATGTCTTTCTTAGGTCCTGTGGGCAGTGTAACTAATGCTAACTCTTAT
GAAGATAAAGGCGGACGTGGTAAAGGTCGTGGAGACCGTCACGAACGAGGTGGCAGAGAG
GGCCGCCGTGAAGAACGTGGCTTTAAAGACCGCAAAGAAGGTGGATTTAAAGAAAAACGT
TTTAACGAGCATGGTCGTCGATAATCTGATGCGTAGGGACACACTGCGTGTGTCCGCTAC
TTGTACCTAAATTGTGATTTATGGACACACGCAGTGTGTCCCTACCATTTTAATTAAATT
ATGTTTATCCAACCCACCCAATCCCATTGCGATTTAACCTTAACCGAACAGGATGTTTAC
TTTATGCAATACGCCTTATCCCTTGCAGATAAAGCCGAAGCAGAAGGGGAAATTCCCGTT
GGGGCAGTGTTGGTCGATAAAACAGGCAATATTATCGGAGAGGGGTGGAACCGTGCAATT
ATTCTCTCTGATCCAACCGCTCACGCAGAAATTCAGGCAATCCGAATGGCAGGACAGCAA
TTACAAAACTATCGCCTATTAGATACAATCCTTTATGTGACCCTAGAGCCTTGTACAATG
TGTGCTGGAGCTATTTTACATAGCCGTATTGGACGTTTAGTTTTTGGAGCATCGGATTAC
AAAACAGGGGCGCTAGGCTCTCGCTTTCATCTTTTTGAAGACTATAAAATGAACCATTTT
CTGCAAATTCGAGGTGGCGTGATGGCTGATGAGTGTAGCCAAAAAATCAGTGCTTTTTTT
AGAAAGAGAAGGGAAGAGCAGAAAAATCAGCATGTTAACTACAACTCATCAAAATAGCTC
TGTCCCCACGTCTTTTCAGCTAATTGCAACAAATTCGCAAAATCTTGATAAGAAGGAAAC
GCTTGGTCAGCGATATTATGTTGCTCACTGATCAACTGTTGACGAAGTTCTTCATACCAT
TGCAACAACCCCAAGGGTAGCGGCGATTTCGCTCGTCGCCCAAGCCAAAATAACCCTTGA
AATGGGATACTCAATGCAAACAACGCCGTTAAGGTCGCATTGGCTAGAATGGATTGTTCA
GGATCGTGGAAAAAGTATTGCCAAACTAACGCAAAACAAGCAAAAGCAGGCATAAAATGT
GACGAAAATTTAACTAAGCGGATTAAACGATAATCGGGCATAAACAGTCCGAGTTTCTTC
TGATTTGGGAAGGTATTGAGGTAACGCTGTCCTGCTTGCAAAGTGTGATACATAATTTGC
CTTTATCGTTAAATAATTCAAGTTACATTCTACTCATCTCTACAAAATCTACAATAGCGA
ATTATCACAACAGTTGCTATACTTTCCATATAGTTACGCAGAATGATGTAGCAAATGCTA
TACCATACTGTATTATGTTGAATTTTCACCACATTAATTTAAGGAAGTCAAATGCCGATT
AAATTTCCAAGTTTGTTACAAGATAGTTGGAATTTTATCCGTAATCAAGGGAGCTTTACG
CTTACGGGTACCGCATTATTAATTTTATTACAATTATCCACCATTTTTCTCTTTCCTAGA
GTAGAAATACAGGCAGGAAATACATCAAATCAAGAGATGTTAACTTTACTTACATCACAA
CTTGCCCCAACCATTATTTCTGCTTTGATTAGTGTATTTATCAATATCTTATTGATTTTA
AACATTAAATCTATCAACAGTGGCACTTATCAACATTTCAGCCAAAATATCGGGGCAACT
CTCAAAGCCTTTTTTCCAATCATTTTGTTGTCGATCTTTATGGTAATGCCACTTTCAATC
GGTATCTCATTTGGTGGCACCGTCGGGCAACAAGGCAATCTTGCTATAATGATCTTACTG
CTTATGGCAACAGGTATCTATTTGTTTATCAAACTTAGCCTTGTCGTCTATGTCTATTTA
CTTGAAGCCCCACAAGGCATTATGCAAACCTTACGTTTTACTTGGGGATTAAGTCGAGGC
AGAATGGTGCCGCTTTTCATATTTTGTATCTTAAGTTATTTCTTTCCTAGCTTGTTAGGT
TCATTAATCGGTAGAATTGGCGGAGATGTCGGGATTATTCTTTCACAAGTGGTCGGAGCC
TTTATCAGCTTATTTGTTGTTGTATTTGGTTTCCGTTTCTATCAAGTGTATCGCCAATAG
GATTGACAATGAAACAGTTACTTGAATTTATTCCACTGATCCTCTTTTTTGTCGTCTATA
AAACCTATGGCGTACAAGAAGCAGCATTAGTGCTAGTTGCCGCTACCGTGGTTCAATTTA
TCGCTTTACAGTTGCTTTATAAAAAAATCGAAAAAAATCAATGGATTATGGGAATAGCGG
TCGTTTTCTTCGGCTTACTTACCGCTTACTTTAACGACCTGGCATTCCTTAAATGGAAAG
TCACCATTGTCAATGCCATTTTTGCGGTAGCGTTACTCGTTAGCCAATACGTATTCAAAA
AGCCTCTTATCCAAATGTTACTTGGCAAAGAACTCAAACTGCCACAAAACGTATGGGAAA
AGCTCAATTTAGGTTGGGCAGGCTTTTTCATCTTCTGTATGATCATCAACATCATCATCA
GTGAGTTCTTCTCTGACGATGTTTGGGCAAATTTCAAGGTGTTCGGTTTAACAGGATTAA
GCCTCATTGCCGTTATCGGCACAGGCTTATATCTCTACCCTCACCTAAAACAACTAGAAC
AAAAAGAGGAAAATAATGGAAACACAAACTAAACGCCAGCCTGAAGGCACATTAATTTTA
CGCACCCTCGCAATGCCATCAGACACCAACGCCAACGGCGATATTTTTGGTGGTTGGATA
ATGTCACAAATGGATATGGGCGGTGCGATTTTAGCAAAAGAGCTAGTTAAAGGCAGAGTA
GTGACTGTTTCAGTAGATAAAATGTCGTTCTTACTGCCTGTATCAGTCGGTGATGTGGTT
TGCTGTTACGGCAAATGCACCAAAGTCGGACGCACCTCACTTCAAATCAAAGTCGAAGTA
TGGATCAAAAAAGTGTATGAAGGAATGAGAGATCGCCACTGTGTCACCGAAGCACTCTTT
ACCTTTGTTGCTGTAGATAGCAACGGCAAACCTCGTGTTATCCCACGAGAAAACAACCCA
GATCTTGACCAAGCCTTAGCTTTAATTGAACCTTAATGGAGGACATTATGTACTATGTAA
TTTTTGCTCAAGACATACCAAACACCCTTGAAAAACGTTTAGCCGTGCGTGGAAAACACC
TCGAACGTCTAAAACAACTTCAAGCCGAAGATCGCCTTTTAACCGCAGGTCCAAACCCAG
CGATTGATGATGAAAACCCAGGTGAAGCAGGTTTTACAGGTTCAACTGTTATTGCAAAAT
TCAATTCACTTGAAGAAGCAAAACAGTGGGCAAGCCAAGATCCTTATGTGGAAGCAGGGG
TTTATGGCGAAGTGATTGTGAAGCCGTTTAAAAAGGTGTTTTAGTTTAATTAATATAGAT
TCAATTCAGATAAGAAACCAAGTAATGTTATTATTTGGGTGCTTATCTAATTGAGATATA
GTCGATAAACAGTTGCTATGGCACATCAAAATATATGGTGGAACGGATTTTAGAAGATAC
CGTTAAGGCTAATCCACAATTCTCTGCAGCGGTATTACGTTATTTCAATCCAGTTGGAGC
TCACCCAAGTGGTTTGATTGGCGAAGATCCTAATGGCATTCCAAATAACTTATTGCCTTA
TATTAGTCAGGTTGCGATTGGTAAACTCTCACAACTTTCTATCTTTGGATCAGATTACCC
TACCCACGATGGCACGGGCGTACGAGATTATATTCACGTCGTTGATCTGGCTATTGGGCA
TCTTAAAGCATTGGAAACACATCAAAATAATGCCGGCTTTCACGTTTACAATCTGGAACA
GGCGTAGGTTATTCGGTGTTAGATATGGTAAAAGCCTTCGAGCAAGCCAATGATCTGCAT
CTTCCTTATCAGTTTGTTGAACGCCGTTCAGGTGATATTGCGGTATGCTATGCTAATTCA
CAAAAAGCGTGGGAAAAGTTAGGCTGGAAAACTGAATGTGATTTGCCACAGATGATGAAA
GATATGTGGCATTGGCAAAAGAACAATCCGAATGGGTATCGTTGATGTAAAATTAGCTTA
TCCGCAGGCTACAAAACTCAACTTATTCATTTGCCCCTATCCCCTGATACCAAGGACTAA
AGCGGTTTCTTGCGGTGGAAATGTTGTAATTATCTGAATAAAAATCGACTTGGATCATTC
CCACTTGAGCAGTATTAAGCCACTTCACTTGATACTGCTCAAGCCGTTGAATAACTTGAC
TATTTGGCATTTTCCACGGGTTCCAACGCCCAGCCGAAATAATCGCCCAAGTGGGTTGGA
TGTGAGCTAACAAAGTTTGGCTGGTACTGGTTTTACTGCCGTGGTGTCCTACTTGAAGAA
AATCGATCTTACCGATCTGGCTTGCATATTGTCGTTCTTCCGCAATCCCACTATCTCCCG
TGAAAAGTAATTGATATTGCCCAATCGACACTCGTAGTACACAAGAGTGTTCATTTTTAG
CTCGCTCGCTCAGTTGTAAAGGATAAATCGCTTCAAGGTGCATTGTGCTGAACTGCCACT
GATTGCCTGCTATACAAGGCTCGGCGACTTGGTTACTATAATGATTTTTACCCGAAAGGA
TCAACCGTGCATTTGGGTAGGCTTGTAGTAATGGCAAAACGCCCCCAGCGTGATCGTTAT
CATCGTGGCTAACAAAAATAGCTTCGACCACTATCCCTTCACGGCGTAAATAGGGCAGTA
TTTCCAATTCCGCCATTGTGCCACCTTGCCACGCAACGCCTGTATCATAGAGAATGGCTT
TCTGTTTACCTTGGTGTTGATAAATCAATCCCATTGCCAACCCTTGCCCCACATCAAAAT
TCACCCATTTTACAAGTGGTGGTTTAAGTGTATCTTTTACAAAATGAAATCCGATCCACA
ATGCTAAAGGCAATGCCACTGTTGCTAACCCATAATAGAGAGAAAAACGTTGCTGAAAAA
CACCATATAATCCTATTATAATCAATAAATTAAGGCATATTAATCCCCATTGTTGATCGA
CACTTAAATAGAGCCAATGATGGGAAAATGGCTCAATCCAATCAATCCCCCACTCTGCAA
GTTGATGGCAAAGCCACCAAGTTTGAAATAGGTTATCTGTTAATAAACTAAATAAAATCA
ATGGGATAAGAATAAAGCTATAAAGTGGAACAATGATCAAATTGGCTAACAAAGCGAAAG
GTGATGTACCATCAAAAAAACTGAGTTGAATAGGCGAGAACACTAGCCAAATGCCTAACT
GCAGATGAAACAACTCTAACAGCAACTTCATCACTCGATTTTGCATATTTTTGACAAAAT
CAAACCGCTTGAGTGGAAAAGCCTGATACCAAATAATTAGGCTAGCAACAGCCAAAACAG
AGAGCCAAAAGCTATCGGAAAGTAACGTCAGCGGATCAAAGACGACTAATAGCACCACAC
CACGAAGCCATAACTGCCAAGGCGTATAATGACGACGAGCATATTGCACCAGCAAAACCA
ATGAAATCGCCACCATTGCCCGTACCGTTGGAATTTGGAAGCCTGCCAAAAAACTATATC
CCAACGCCACACACCACCCTACTCCCCTTGCAAAATACAAGGACAACCCCACCGCTTTCA
GACAACGAAATCGCAATAATAACCACTGCCCAGCTTTCGCCGCCCAAAAGGCTAACAGAT
AAACCAGAACAATGTGCGAGCCTGAGATGGCAATCAAATGAGCAGTGGTTGTTTGCTGAA
AGATCTCCCAATGGCTTTGACTTAACCAAGCCCGTTCACCAAAAGCAAGGGCAAGCAGTA
ACCCTTGCGTTGCAAAAGGGGCGGTCTGTTCTCGCATACGATCAAGCCAAATTGCACGCA
AGCCTTGTTGTTCGTTCACTTTTACTGCTTTTTTGACCGTAGCTGTTGCTGAGATATGTT
GAGCCACATACCATTTTTGTCGATCAAAATTGCCATCATTTAAGCGAGCGGACAAAGGCT
TCAATGCCAGTTCCGCGTTATAACTTGCTTCCAGTATCAATGGCTCATCAGCTTGCCAAT
TGACATAAACATAGTCCCCGTTAGCACGCTCTACAACGGCAGTTTGATATTCTTGCTGTT
TTAAAATTTGCTTCACTAACACCCGCTCTTGCACCTTAACAGCGGTCTGTTCCTGATGTT
TTTTTGCAAGTTGCATAATCTGGGCGTAACTCACCGCTAACACACCACCCAACAGCAAGA
TCCCCAATTTCCCACGCCATACTCCCCATAATGCAAGGGCAAGAGAAAATACCACCACAT
AGCCAAGCCACGAAGCAGGCAGAACAATCAACGGCAATAAACCGAAAAAGAGCATTAAAC
AGACACGATCAATAGACATCATCAACATACCTAATCAAAGAGATTACAGTATGCCAATGA
TGAAAAGAGAGAAAAGTAGAAAAATAATGTTTTTCGACAGGGATCACAAAAATAAATATT
GGTATATCAAATTGTTTGTAGTTATGATTTTTAACACGATATCTTTTTAATTTAGATTAA
AAAGTTAGATAAGAAATGCAAATAACTTGACAAATTTTTCAAAGAATTTTCAAAATTGAG
AAGTAGTTCAAATTTTAACTACAAGGAGTGTGGTAGTATTAGCTCGAAAGCTGAGATGGC
TCAGTTATTACTAAACACAACAAGGAGTATATTATGTATAAACATATTTTAGTTGCCGTA
GATCTCTCTGAAGAAAGCCTTGTATTATTGCGTAAAGGTGCGAGTCTTGCTGAAAAATGT
AATGCAAAATTATCCGTTATCCACGTTGATGTGAACTTTTCGGATCTCTACACTGGGTTG
ATTGATATTAATATGTCGTCTGTTCAAGATTCTGTGTCAGAAGAAACGATAAAAGCATTA
GAGGAACTCTCTGGTAAAATTACTTACCCTGTTACTGAACGTTTAAATGGTAGTGGTGAT
TTTAGTCAAGTGCTGGAAGAAGCGGTAGAGAAGTACCAAGTGGACTTATTGGTCACTGGT
CATCACCAGGATTTTTGGAGCAAATTTATGTCTTCTACTCGTCAAGTGATGAACAGTGTA
ACGGTAGATATGCTCGTTGTTCCTTTAGCAAGTGAATAACTCAAGCTATTGATTGGTAAA
TAAAACGTGAAAAAAGACCGCTTGTGTAGCTGAGTTATCGCATTCAGTTACTCTGGCGGT
CTATTTTTTGACTTAATGTCAATAATTTATGCAGTAAAAAATACAAGTATTGAAAAAAAT
GTGTAAAATAGGTGGGTGAATTACTAATATACTTTAGTAAAAACATAGATATACAGTTTT
TTATATCCATTTGAGTGACTTTAATGAAAACAACTTCAGAGATTAGACAAGCCTTTTTGG
AGTTTTTCCAAAGCAAAGGGCATACGATTGTGCCAAGTAGCTCGCTTGTACCTGAAAATG
ATCCAACCTTGCTTTTCACAAATGCAGGAATGAACCAGTTTAAAGATGTGTTCTTAGGAT
TAGACAAGCGTAGTTATAACAGAGCAACCAGCTCTCAACGCTGTGTGCGTGCTGGCGGTA
AGCATAATGACCTTGAGAATGTAGGTTATACCGCTCGTCACCATACCTTTTTTGAGATGT
TAGGTAACTTTAGTTTTGGTGATTATTTTAAACCCGATGCGATTGCATTTGCGTGGGAAT
TTTTAACATCACCGCAGTGGTTAGCGTTACCAAAAGAGAAATTGTGGGTGACAGTCTATG
AAACAGACGATGAAGCCTATGATATTTGGAATAGAGAGATTGGTGTGCCTGCTGAGCGTA
TTGTGCGTATTGGTGATAATAAAGGCGCGCCTTATGCGTCAGATAACTTCTGGCAAATGG
GTGATACGGGTCCTTGTGGTCCTTGTACTGAGATCTTCTACGATCACGGTGACCATATTT
GGGGAGGTCCACCAGGCTCAACAGAAGAAGATGGCGACCGTTTCATTGAAGTATGGAACG
TGGTCTTTATGCAGTTTAATCGTCAAGCAGATGGTACTTTAAAGAAATTACCTAAGCCGT
CGGTAGATACGGGTATGGGTTTAGAGCGTATCAGTGCGGTGTTGCAACACGTTAATTCAA
ACTACGAAATCGACATTTTCCAAGCGTTAATCAAAGAGATTGCTTCTTTGTTAAATGTGA
CAGATTTAGACAATAAATCGTTACGCGTAATTGCAGATCATATTCGTTCTTGTGCGTATT
TGATCGCTGATGGTGTGATGCCGTCAAATGAAGGTCGTGGTTATGTGTTGCGTCGTATTA
TTCGTCGTGCGGTGCGTCACGGAAACATTCTTGGTGCGAAATCAGCGTTCTTCTATCAAT
TAGTGCCAACCCTTGCAAAAGCAATGGGGCAGGCTGGTGAGATTTTGACGCAGAAACAAG
CGCATATTCAGAAAGCGTTAAAAGCAGAAGAAGATCAGTTTGCGCGTACCCTTGAGCGTG
GTTTAGCGTTATTAGAAGATGCGTTAACCAAAGTAGAGAATAAGGTTTTATCAGGTGAAG
TGGCATTTAAACTTTACGATACTTATGGTTTCCCACTGGATTTAACGGCAGATGTTTGCC
GTGAACGTGGTATTACCATTGATGAAGCTGGCTTTGAGCGTGAAATGCAAGCTCAACGTG
CAAGAGCGCAGGCAAGCAGTAATTTTGGTACAGATTACAATAATGTGATTAAAGTTGATG
GCTCAACGGAGTTCAAAGGCTATGAGGTCACAGAATGTGAAGCGACTGTCGTTGCGTTAT
TTAGCAATGGTAAGGCGGTTGAAGCTATTCAATCGGGGGAAAATGCAGTCGTTGTCTTGG
ATCGTACCGCTTTCTATGGAGAGTCGGGCGGTCAGGTTGGTGATAGCGGTGTGATTGCTT
CAGAAATTTGCAATTTTGAAGTCAATGATACGCAAAAATATGGCCAAGTCTTTGGGCATA
TTGGTCAATTAGCTTCAGGTACTTTATCAGTCGGAGATAAGGTGAAAGCAGAAGTGAATA
CGACACGTCGTCACGCTATTACCTTAAACCATAGTGCAACTCACTTGTTACATTCGGCAC
TTCGTCAAGTGTTGGGTGATCACGTTGTACAAAAAGGTTCTCTTGTGTCAGAAAATTCAC
TTCGTTTTGACTTTTCTCAAGGTGAAGCGATTTCAAAAGCTGACTTAGAAGAGATTGAGC
GTATTATTAATACGAAAATTCGTGAAAACATTGTAGTTACAACTGAAGTAATGGATCTTG
AATCAGCGAAGCAAAAAGGTGCGATGGCACTGTTCGGTGAGAAATATGGAGATAGAGTTC
GCGTTGTAGATATAACAGCGTTTTCTGTAGAGCTTTGTGGTGGTACTCACGTTAAACAAA
CAGGTGAGATTGGCTTATTCAAAGTGGTATCTGAAGGTGCGGTTGCCGCAGGTGTTCGCC
GTATTGAAGCGGTGACAGGCGAAAATGCAATCGGCTTATTACATCAGCAACAACAAATTC
TTAACCAAAGTGCTGAGTTATTAAAAGCAGATACGGCAAGCCTTGTTGAGAAAATCCAAC
AACTACAAGAGAAAAGTAAGAAAGTAGAAAAAGAGCTACAACAGCTCAAAGATAAACTTG
CAGCTCAAGCTGGTGGAGAATTAGCAAAACAAGCTCAACAAATCAACGGGGTTAATGTGG
TTGTTCAACGTTTAGAAAACGTTGATGCAAAAGCATTAAGAACGATGGTCGATGACTTGA
AAAATCAACTAGGTTCAGCGGTGATTGTCTTTGCAACACAAACTGATGAAAAAGTTAATT
TGATCGTAGGTGTAACAAAAGATCTTACAGACAAAGTAAATGCAGGCGAGCTTGTTGGGT
TAATGGCTCAAGAAGTTGGCGGTAAAGGCGGTGGTAGAGCTGATATGGCAATGGCAGGCG
GTAGCCAACCAGAAAATATAACCCAAGCCCTCAATGTTGCGACGAATTGGATTCAAGCAA
AACTCTAATTATAAGGGGCAAGTTAGAATGACTTTGGCTTGCCCTGATTAAATCTAAAAG
GAGAGATAGTTATGCTTATTCTAACCCGTAAGATTGGCGAAAGTTTATTGATCGGTGATG
ATGTAGAAATTACTGTCCTAAGTATTCGTGGTAGTCAGGTTAAATTAGGGGTGAAAGCAC
CTAAGGAAATTTCGGTTCACCGTGAAGAAATTTATCAAAGAATCAAAGCGTTAGCAGATG
AAAATCCTTCAGAATAAGGTATATTGATATTTACTGAAGTTCTTGATCTAACGTAATGTG
AATTTGATCCTTGAACCAAATGTTACAAACAGATAAATTGAAACGCAGTGTTCAATTTTT
TGAAAAAATTTGTGCAAAACGGACCGCTTACTTAAGGTAGGCGGTTTACTTTATCTAAAT
ATATTAAGGATTTTTCTATGAAAGTGATTATTCCTGTCGCAGGTCTTGGTACTCGTATGC
TTCCTGCAACCAAAGCAATCCCAAAAGAAATGCTAACCATTGCAGACAAACCGTTGATTC
AATATATTGTAAATGAGTGTGTGGCTGCAGGAGTAAGAGAAATTGTGCTTGTCACTCATT
CATCTAAAAACGCTATCGAAAACCACTTTGATACATCGTTTGAACTCGAAACAATGTTAG
AAAAACGAGTGAAACGTCAGCTATTAGATGAAGTGCGTTCGATTGTACCTAAAGATGTGA
CCTTGATGCACGTTCGTCAGGGGCAAGCGAAAGGATTAGGGCACGCGGTATTATGTGGTC
GAGCTGTGGTAGGAAATGAGTCTTTTGCAGTGGTATTGCCTGATGTGTTATTGGCAGATT
TTACTGCAGATCAAAAAACAGAAAACTTAGCAGCAATGATTCAACGTTTCAAAGAAACAG
GCAAAAGCCAAATTATGGTTGCACCTGTGGCGAAAGAAAATGTGAGTAACTATGGTATTG
TAGATTGCCAAGGTGCAGAATTACAACCTGCAGGTACAGCGAAGATTGCTAACATCATTG
AAAAACCAAGTATTGAAGAAGCTCCGTCTAATTTTGCCGTTGTGGGACGTTATGTCTTCT
CTGCAGAAATTTGGGATTTACTTGCCAAAACACCGGTCGGTGTGGGCGATGAAATTCAAT
TAACCGATGCGATTGATATGTTGATTGAACAACAAGAGGTGGAAGCCTTTCATATGACAG
GTAAAACCTTCGACTGTGGTGACAAATTAGGCTATATGGAAGCCTTTGTAGAATACAGTT
TGAACCACGATAAATTTGGTGGTGAATTTAAAGATTATTTGAAAAAATTATCGAAGTCGC
TGTAATTAAATTTATATAAAATGTAGGGACACACTGCGTGTGTCCGTTCAAAATTTTTAT
TAATAATGATTGGTGGACACACGCAGTGTGTCCCTACGCTAACATGGAGCAAATGTGATC
GTTAAAAAAATAGCACAAGCGGTAGGTTTTGGGCTTTTTTGTGCTGGCTTGATTCTTTAT
GTTGCCCCTTGCTTAAACAAAAGCACTCAAACAGAGATTATCAGCTTTCACGATGCGGTA
AGAATTGCGTCGCCTGCGGTAGTCAATGTTTATAATCAGGCCTTTGATTCTCCCCATTCT
GATACAGGGGAGTTACAAGTAAACAATTTGGGATCGGGCGTGATTATGACCTCAACGGGT
TATATTTTAACGAATAAACACGTTATCCAAAATGCAGATCAAATTTTAGTGGCACTGCAA
TCGGGGACGATTTCAAGTGCGACATTGGTAGGATCTGACACCTTAACTGATCTTGCTGTT
CTCAAAATTCAAGCAGAAAACTTGCCTACAATTCCTCAAAATTCAAAACGCGTGGCTAAA
ATCGGTGATGTGGTTTTAGCAATTGGCAATCCGTTAAATTTAGGGCAGAGTATTACGCAA
GGCATTATTAGTGCAACGGGGCGCAATGCATTATCTGAAATGGGTCGGCAAAACTTTATT
CAAACTGACGTTTCTATTAATAAGGGTAATTCAGGCGGAGCTTTGGTAAATACGGCTGGT
GAGTTGATTGGCATTAACACTTTAAGTTTAGGAAAAAACAGTGATGAATTGGCAGAAGGA
TTGAATTTTGCGATTCCGATTTCCTTAGCAAATAAGGTGATGGAAAAAATTATTCGTGAC
GGGCGTGTTATTCGAGGCTATTTTGGTGTTAATAGCTCGTTGTACTATACGGCTAAACAG
CTAGGAGTCGGTGAAAAAGGGATCTTAATTACTACAGTAGCTGAAGGTGGACCTGCGGAT
AAAGCAGGGATTTTAGCTGGTGATTTGATTTTACGTTTAAATGATACAGAAGCCCAAACT
CCAGCTCAAATGATGGAATTGATTGCAGAAATGAAACCAAATAGTAAGGTAAAGGTATTA
ATTTCTCGTCAAGGCATACAGAAAGAAGTTGAAGTGGTTATTGGTGAATTTCCAGAGTTA
TAAAGGATAAATATGGGTATTGTAATTACAGTTGATGGGCCAAGTGGTGCAGGAAAAGGA
ACCTTGTGTCACGCCCTTGCAGAGAAATTAGGCTTTGATTTTTTAGATTCAGGAGCAATT
TACCGTATTTTAGCATTGGCTGCAGTAAAACAGGGGATTGCTTTTGAGAATGAAACGGCT
CTTGCACAGCTTGGGCGAAATCTTAATGTGAAATTTGTGCCTGAGAATAATGAAATTCAG
GTCATTTTGGACGGTGAAAACGTTGGCGATCAAATTCGTACAGCACAAGCGGGTCAAAAT
GCGTCAAAAATTGCGGTTTATCCTAAAGTGCGTGAGGCTTTGTTACAACGTCAGAGAGAT
TTTAGAAGTCCTAAAGGATTAATTGCCGATGGGCGAGATATGGGGACTGTCGTCTTTCCA
GAAGCTGAAATTAAGTTCTTTTTAGATGCAAGTGCAGAAGAACGCACAAAAAGACGTGTA
AAACAGTTGCAAGAAAAGGGATTTAATGCTAACTTTGACGAGATTTTAGCCGAGATAAAA
GAGCGTGATTTTCGGGACAGAAATCGCCCTGTTGCACCTCTTGTTCCAGCTAAAGATGCG
ATGATTTTAGATTCAACGCATTTATCCATTGAGGAAGTTATTCAACAAGCATTGGATTAT
ATTGCTCAAAAATTGTAATTTTGTTTGCTTAACAAAGGATTGTTAAGTCGTTATCCCTAA
CCCCATTTAGATGGATGCTAAATGGACGTTTTATTTTATTTAAGAAGATTAATTATGACT
GAATCTTTTGCTCAACTATTTGAAGAATCACTAAAAGGTCAAGAAACCCGTTTAGGTTCT
ATTGTTAAAGGTACTGTAGTTGCAATTCAAAAAGGCTATGTACTTGTAGATGCTGGTTTA
AAATCAGAATCAGCGATCCCTGCTGAAGAGTTTTTCAACGCACAAGGTGAATTAGAAGTT
CAAGTTGGTGATGTTGTTGATGTTGCTCTTGATGCAGTAGAAGACGGTTTCGGTGAGACC
AAACTTTCTCGTGAAAAAGCGAAACGTAACGAGTCTTGGGCTGCGTTAGAGAAAGCCTTC
GAAGAACAAGCAACCGTTGTTGGTTTTGTAAACGGTAAAGTAAAAGGTGGCTTCACTGTT
GAGTTAAACGGTGTTCGTGCATTCTTACCAGGTTCATTAGTTGATACCCGTCCAGTTCGT
GATTCTTTAAATCTTGAAGGTCAAACTTTAGAACTTAAAGTAATCAAATTAGACCAAAAA
CGTAACAACGTTGTGGTATCTCGTCGTGCAGTAATCGAAACAACAAGCTCTGCTGATCGT
GAAGAAGTATTAGCGAACTTAGTTGAAGGTTCTGAAGTGAAAGGTACTGTGAAGAACTTA
ACTGACTACGGTGCATTCGTAGATTTAGGCGGTGTTGATGGCTTATTACACATCACAGAT
ATGGCGTGGAAACGTGTTAAACACCCAAGTGAAGTTGTTGCAGTGGGTCAAGAAGTTACT
GTTAAAGTACTTAAATTCGACAAAGAGAAAACGCGTGTATCATTAGGCTTAAAACAATTA
GGTCAAGATCCGTGGGCAGCTATTGCACAAAACCACCCAGTAAACAGCAAATTATCTGGT
AAAGTAACTAACTTAACAGACTACGGCTGTTTCGTTGAGATTTTAGACGGCGTTGAAGGT
TTAGTTCACGTTTCAGAAATGGACTGGACAAACAAAAACATTCACCCATCTAAAGTGGTA
AACGTAGGTGATGTGGTTGAAGTAATGGTACTTGAAGTTGATGAAGAACGTCGTCGTATT
TCTTTAGGTTTGAAACAATGTAAAGCAAACCCTTGGGAACACTTCGCTGAAACTCACAAC
AAAAACGATAAAGTAAAAGGTAAAATCAAATCAATCACTGATTTCGGTATCTTTATCGGT
TTAGAAGGTGGCATTGACGGTTTAGTTCATTTATCTGACATTTCTTGGAATATGGCTGGC
GAAGAAGCTGTTCGTAACTACAAAAAAGGTGACGAAGTAGAAGCTGTTGTATTACAAGTT
GATGCAGTGAAAGAGCGTATCTCTTTAGGTATCAAACAATTAGAATCTGATCCATTCACA
AACTTCGTTGAAGGCACTAAAAAAGGTGCAATCGTGAAAGGTAAAGCGGTTGAAGTTGAT
GCTAAAGGCGTTAAAGTTGAATTAGCAGACGGTGTAGAAGGTTATGTTCGTGCAGCTGAA
GCAACCCGTGATCGTGTAGAAGACATCACAACAGTTATCTCTGTAGGTGACGAAATCGAT
GCGAAATACACAGGTGTTGATCGTAAAGCTCGCATTGTAAACCTTTCTATTCGTGCGAAA
GACGAAGCTGAAGAATCAGCAGCACTTGCACAAGTGAATAAGCAAGAAGAAGCTATTCCA
AGTGCAATGGCTGAAGCATTCAAAGCAGCAAAAGGCGAGTAATTTACTCTCTTCGTAAGC
GGATATGTGAAAGCATATCCGCTTCACCTATCGCATAAGGAGAAAATATGACTAAATCGG
AATTAATAGCAAATCTCGTAGCTCAATATCCCTCTCTATCAGTTAAATCTGTTGATGAAA
GTGTAAAAGAAATTTTAGAACAGATTATGGGGTCGTTAGAACAAGGTGAACGCATTGAAG
TAAGAGGCTTTGGCAGTTTTTCTCTACATTATCGTCAGCCTCGTGTTGGACGTAATCCAA
AAACAGGCGAAAGCGTTAAGTTAGATGCTAAGTATGTTCCGCACTTCAAAGCAGGCAAAG
AACTGAAAGAACGTGTTGATTTAGCCTAATTCTCTGAAAGCGACACTGTGGGGTGTCGTT
TTTTTATAAACTAATGTAATAATGGAGATACGCAGATGAAATATATTTTGGGCATCATTA
TTGTGCTTGCTATCATTCTTGTTGCCGTGACTATTGGGGCAAATAACGATCAGCTTATTA
CATTCAACTACATCATCGCAAAAAGCGAATTACGTTTATCTAGCCTTGTTGCCATTTTGT
TTGGATTTGGTTTAATTTTAGGTTGGTTAATCACGGGATTTTTCTATTTAAAAGTGAAAT
TACAAAATATTGCCTTAAATCGCCGTGTAAAACGCCAAGCTCAACAAATTAGCGAACTTA
CTTTACCAAAGGCTGAATAATGCTGGAATTGTTGTTCCTTTTGTTGCCTATTGCAGCCTT
GTATGGCTGGTATATGGGGCAACGTAGTGCAAAAAAGGATCAAGATGCAATTAATAACAA
ATTTTCCCGTGACTATGTCACGGGTTTGAACTTTCTTTTATCTAATCAGCAGGAAAAGGC
GGTTGATCTTTTCCTTTCTATGCTACAAAAGCAGGAGTCTGAGAACCAGATTTCAACAGA
ATCACAATTTGAAGCCGAAATTACTCTAGGCAATTTATTCCGATCAAGAGGGGAAGTTGA
TAGAGCTTTGCGGATTCATCAAGGGATTGAAAACAGTCCTCACTATTCCTTTGAACAAAA
ATTACTAGCAAAACAACAACTTGCCAAAGATTTTATGGCTGCAGGTTTTTATGATCGGGC
AGAAAATTACTATATTACCTTGCTTGATGAACCTGAGTTTGCAGTCAATTCATTAAGTCA
GCTTGCTGTGATTTATCACAAAACACGAGAATGGAAAAGAGCGATTAATGTCGCTGAAAA
AAGGCTTAGAATAGAGCCTGAAATGGATAAGATCCCTTTATCTCACTATTATTGTGAATA
TGCACAAGCGGTCAGATCGGACGATGAAAAAGCATTTTTAACAGCATTACAAAAAGCCCT
TTCTTACGTTCCTCACTGTGCAAGAGCCTCAATACTCTTGGGGGATTTTTTCTTTGAAAA
ACAAGAAATGCGAACGGCATTACGCTATTTTGAAGCGGTATTAGAACAAGAACCGAACTA
CATCAGCGAAGTTTTACATAAAATTAAGCAATGTTATATTGCGTTAAATGAACAAAATAA
TTTTGAGCTGTTCTTAATCAAAGCCAACCAAATTAAACACAACAGCAGTGTTGATTTGGC
GTTAGCTGAATTTATTGAACAAAAAGATGGTGTAGAAGCCGCACAATCACGGCTTTATCA
ACAAGTTAGACAATTCCCAAGTTTAATGACTTTCCATCGTTTTATTTACTATCAAGTAAA
TGAAGCGGAGGAGGGCAGAGGCAAAGAGAGTTTAGTTCTATTACATAAAATGGTCGGTGA
TCGAATTAAACAGGGATTTCAATATCGCTGTATTCATTGTGGTTATCAAAGTTACCGCTT
GTCTTGGCACTGCCCATCTTGTCGAACTTGGGAAAGCATTAAACCGATGCAAAGTATTAC
AGAAGTGATTTAACATAGGAGAATTTAAATGGACAACAAAATTATCGTCGCCCTTGACTA
TGAAACAGAAGCCGAAGCCCTCAATTTCGTTGATCAAGTCGATCCGTCCCTTTGTCGCTT
AAAAGTGGGCAAAGAGATGTTTACCACATTGGGTACACACTTTGTGAAACAGTTACAAGA
CCGCAAATTTGATGTCTTTTTAGATTTAAAATATCACGACATTCCTAACACCGTTGCAAG
AGCCGTGCATTCGGCGGCAGATTTGGGGGTGTGGATGGTGGATTTACACGCCTGCGGCGG
TTTACGAATGATGGAAACCGCAAAACAAATTTTAGAGCCTTACGGCAAAGATGCACCATT
ATTGATTGGTGTGACTGTGCTAACCAGTATGGAAGATTTAGATTTATTACAAATCGGGAT
TAATGCGTCACCGATGGAACAAGTTATTCGTCTTGCCCATTTGTGCCAACGTGCAGGGTT
AGATGGTGTAGTCTGCTCTCCACAAGAAGTTGAGGTATTAAGAACTCACTGTGGCAAAGA
TTTTAAACTTGTCACGCCAGGTATTCGTCCTGAAGGGAGTGATTTTGGCGATCAGCGTCG
TGTGATGACCCCAAAACAAGCGATTGAAACAGGATCAGACTATTTGGTGATCGGTCGTCC
TATTACCCAAGCCACTGATCCTCTTGCAGTATTAAAATCAATTAATCAATCTATCGCCTA
ATAAGCGGTTCGTGTAGAAGGAAATTTTACAAATGACTTTAGTGTATTCCACAGAAATTG
GTCGAATTACACCAGAAAAACCGAAGGCTGAACGTCCGAAAGGTGATGGCATTGTGCGTA
TTCAACGCCAGACAAGTGGTCGTAAAGGGAAGGGCGTTTGCGTAATTACAGGTGTTGATT
TAGATGATCGTGGTTTGGTGGCACTAGCTTCTGAACTTAAACGCAAAACAGGCTGTGGTG
GCTCAGTTAAAGATGGTGTGATTGAAATCCAAGGTGATAATCGAGATCAGCTTAAGCAAA
TGTTGGAGCAGAAGGGATATAAAGTTAAATGACAATGCTGAATTCAGAAATATTACGATA
TAATCGTCAGATTATATTGAAAAGCATTGATTTTGATGGGCAAGAAAAGTTAAAAGCAAG
TCGAGCCTTAATTGTTGGATTGGGTGGATTAGGTTGTGCAGCGAGCCAGTATTTAGCAAG
CAGTGGTATTGGATATTTAACCTTAGTTGATTTTGATACGGTTTCACTTTCTAATTTACA
ACGACAGGTACTACATTCTGATGCAACTATCGGCATGCCAAAAGTAGAATCGGCTAAAAA
GCGTTTACATGAACTGAATCCCCATATTCAAATCGAAACCATTAATGCGTATTTAGAAGA
AGATGAATGGGCTAAATTGATTCCCCAATTTGATGTAGTTTTGGATTGTACAGACAATGT
GACAATCCGTAATACACTCAATAAAATTTGTTTTAATGTAAAGAAACCGCTTGTATCAGG
CTCAGCTATTCGTTTTGAAGGGCAGGTGAGTGTTTTTCTTTACCAAAAACAAGATCCCTG
TTATCACTGCTTAAGTCAGTTGTTTGGAGAAAACACTCTTAGTTGCGTTGAAGCTGGGGT
CATTGCTCCTATTGTCGGTATTATTGGCAGCTTGCAAGCATTAGAAACAATTAAAGTTTT
ACTTAATATTGGTCAAATGTTGTCTGGACGGCTTTTAGTAATTGATGGTTTAAATTTTTC
TATACGAGAAATGAAGTTGCTTAAACAGTCAAATTGTTATATATGTAGTAAAGAATAAGG
TTAAAATTCGCTCATTGTTCAAGAATTGAAAAGTTTGGTTTAGACATTTGACGATGTCAG
AAATTTTCCCTACTATGCGAGCGTTATGTTCCTCCTTAGTTCAGTCGGTAGAACGGCGGA
CTGTTAATCCGTATGTCGCTGGTTCAAGTCCAGCAGGAGGAGCCAAACGATTTCCTCCTT
TAGTTTTTTGCTTTTGGTCTTGTTTTATTTGTCTCCTTTTATAAAACAGTAATGGCATAG
TAGACAAAAGTGTTGGTTTTTTTGCAAACTATGCCTCTAATGGACAAAAGTGTTGGTTTT
AATTATTTTTCCTAATTATTACCAACTCTTTTTATTTAAAAAATCCTTTATAAACATAAT
CTTATGCTTTTTCGTTAATCCGCTATGAACCGATAATTTCTGTTTCAGTTCTTTAAATAA
CCCTTCCAACCTATTTGTTGTTTTTTCTATATTTAAGTGAGCATATTCTTCAAAGGTGAA
TAAATATTTCATATAGTATTTTAAACTGGTATAAGCCTCTCTTACATTACGGTGTTTATA
AGGAAAATATCCTTTCTCATTGGGATATTCAGACCGTTCATCTAAAAACTCTTTATGTTT
TAAATACCATTGATGTAATCTTAAATAAAATTCATTTTTGTGGCTTTCTTTTAGCGTTTT
TACAATAATCTTTAATTCTTTACCTGCTTGTGATTGATGCTTTTTTCTTAATTTTCTCAT
CACAATGGCGACCATATGGAAGTGGCACATTTGAATTGGTGTATTAAATAAATCCTTTAA
TAGCCCTCTACGTCCATCATTTGTAATGGATTGAATCATATAGCCTTTTTCTCGAAGTAT
ATTCAATGCGAGCTTATAATAGAGGTCTTTTTCTGTTTTTACGACACGATGATAAACGAC
TTTTTTAGATAAGGTATCTATTAAAACTAATACACCAAATTCACGACCAAAGAAGGTCAC
GTCTGCAATAATCTTGAGATAGGTTTGTTGTAAAGGAATTAATTTAGCTTTGGGGGATTT
TTCAATATAACGTTGAATAGTTCTAATGGAACAATGATATTTTTCGGCTAATTGTTTATA
GGTTTGTTTTCCTATTGTGTAATCAGTCCAAATATCTATTGGATTTAATTTCTTTGTGAA
AGAAAATGTTTTATGACAGGACGAACAAAAGTATCTCTGAATATTATTTTTCTTTCCATA
CTTTTGGATATTGCGCTTAAGGCAAAAAGGACAGTTTTTTGTTCATATTTCAAAAAGTGG
GCTTAAAGCCTTGTACTATAAGGCTTTA
>H157 Scaffold2
TAGCAATATTCCGTTAAAACATCTTTGGATTATTGCTCCGCCTTTTGGACCTAGTAGGTT
ATTATAACATTACAATTTTTAGGGGCTAAATTGATTAGCCCCCATTCCAAATCAGTGCCT
TCCTCAATGCCATAAAAAATCTATCATTTTCCTCTGCCAACCCGATACTGACACGCAAGG
TTTGCATGCCATAACCTGCATCCAAACTATTACAATTAAACGGCTGACTCAAATCGTATC
CCAATCTTTTGCTGGGATTTAACGTGCTATCTCATCAATCTCTTTAGGGACAAGCAGAAT
AAGTAAATTTTGTACAGATATCAATCAATTAAAATTTATTTCTATTTAGTAGGATAAATT
TCATTTGACAGCGAAATAATAAAACGTTATTTCTATGCACGTTTTTCGTGGCTTACGAAA
GAAAGTTATAATGCAAATTATAGCGGGAGAGGTGCAACACTCAGATAGCTTATTTTAGGG
AACTAGACCGTTTGAAGAATAAGTAACGGGGGTGATTGCCGAGGTGTGAATTCACTAGAT
AGGAATGATCATCGGCTGTATAGGTTGAATCTTATCAGCTGTCGTTTAACAACCGTTAAG
CGGAGTGCTCTTAAATTTGTTTTTCAACAAACCAAAAGTAACTCAAAAATCCCATCTCCT
ATCTTTTTTACTTCATTGCAAACACAATTTTATTTATAGGAAATTTTTATGTCTCATCTT
TCTGTTGCTAAATTTGGTGGAACTAGCGTTGCCAATTTTGAAGCAATGTCTGCCTGTGCA
AATATCGTTACTACAGACGCAAATACTAGGGTTGTTGTGTTATCTGCTTCCGCAGGTGTG
ACAAACTATTTAGTTGAGCTAGCGAATGGTTGTGAAACAGAGCGTCGTGAAGAAATTTTA
GCGGCAGTTCGTACCATTCAATACAACATTATCGAAAAATTACAAAACCCTGCTGCAGTT
TCTGCGGAAATTGATGCATTATTAGAACACGTTTCAGCCCTTGCCCTCTCTGCAAGCCTT
GCAACCTCAGCAGCACTGACCGATGAGTTAATTTGTCACGGCGAAATGATGTCTACTAAA
ATCTTCACTCAGCTATTAAAAGAGCGTAATTATCCTGCGGTGTGGGTTGATGTGAGAGAG
ATTGTAGCTACCAATAACCATTACGGCAAAGCTGCACCAAACGATGAGAAAACCCAAGCT
CAGTCAGATGCAATCCTTAAGCCATTAATTGCAGAAGGCAAAGTCGTTATTACTCAAGGC
TTTATCGGTCGTGATGATGAAGGCAAAACAACCACATTAGGACGTGGCGGTAGTGACTAT
TCAGCAGCGCTATTAGCAGAAGTATTAAATGCAAACGATGTGTTAATTTGGACTGATGTA
CCAGGTATTTACACCACCGATCCTCGTGTTGTACCAGCAGCAAAACGCATTGATACAATG
AGCTTTAACGAAGCCGCAGAAATGGCAACTTTCGGTGCTAAAGTTTTACACCCAGCGACC
TTGTTGCCTGCGGTGCGTAGTAATATTCCAGTATATGTTGGCTCAAGTAAAGCCCCAGAA
CAAGGTGGTACTTGGGTAACTCGAGATCCACAACCTCGCCCAACCTTCCGTGCATTAGCA
CTGCGTCGCAATCAAATTTTGCTTACGCTTTCAAGCCTCAGTATGTTACACGCCCAAGGC
TTCTTAGCCAATGTCTTTGCGATTTTAGCAAAACACAAAATCTCTGTTGATGTGATTACG
ACATCAGAAGTTAGCATTGCATTAACGTTAGATAAAACAGGTTCAGCATCGTCAGGTGCA
GATATGTTATCCCCTGAATTATTGGAAGAGTTACGCCAATATTGCAATGTGAAAGTAGAA
AACGATCTTGCTTTAGTGGCAATTATTGGAAACAACCTACATACACAAGCGGGTATTGCG
AAACAATTATTTGCAACACTCTCACCATATAACGTTCGCTTAATCAGCTATGGTGCAAGC
ACAAATAATGTATGTACCTTAGTACAAAATAGTGAAGCAGATGATGTAATTCGTTCGCTA
CATTCTGCGTTGTTTGAATAATTGGATCGCCATATCGAGGAGCCTCTCCCACAATTTGTG
TAAATACCTGTTTCTGAGATAATACATTCAGACACAGGTATTTTATTATGAACGAAAAAC
AACCTCACGCCTTGGCAGCGGAATTTGCCAATTACCATTAAAACGGCACAGCACATTAAT
TTCCCCTTGAATTTGGGTAAGTTCGATAAGGCGGTCAAGATAGTCCATCATTTTTCTATT
AATATCGTTAATACAATAAGCATGAGCTATCTCAACTTCATCTGAAAAATCACCGCTTCC
GCTTGGCAACTAAATAAGAATTTCGCTTGTAACAAAAAGCCATCTTCGGTTTGGCTGATT
TGGCTACTGATATTGCACGGATCGCTTTCAACTTCTCTTGCTTTTGCCGTTAATGTGGCC
AGTCCTTGTTCTGCATCTGCTTGGGTTGGATAGACAAGGGCTAATTCAATGGTGCTGTCC
GCATTGTCGAACATAGACGTGCTACTTGGTTTACAAATACCACCACAACAATTGGCTTGG
TCACTAAAGGTTTTTGACATATTTACTCCTTGATATTTTGAAATTTAAGTAAAGCGTATC
ATAATATGGTAATCAATTCATTGAGGGGAAACAAATTATGTCTATTTCTAAACAAGCTAT
TCTTGATGCCTTCCATTATCGCCACGCTTGCAAGCAATACGATCCAACGAAAAAAATCAG
TGATGAAGATTTCCAATTTATTTTGGAAACAGGGCGTTTATCGCCAAGTTCTTTTGGCTT
TGAGCCGTGGCGATTTTTAGTGATTGAAAACCACGCTATCCGTGAGCTTATTCGTGATAA
TGCGTGGGGGGCAAAGGATAAGGTGATGGATTGTAGCCATTTTGTTGTGATCCTTGTTCG
TCAGCCTGAAACTCTGCTTGCTGACGGCGAATATGTACAACATATTATGCGAGATGTTCA
CCATATTCCTGAAGAAGCGTTAAAAATGCGTCAAGGTTTTTATCGTAACTTCAGTGAAAA
GGATTTTGGCTTGACCCAAGATCCTGTGGCGTTTTATCACTGGGCTTGTCGCCAAAGCTA
TATTGCATTAGCCAATATGCTAACAGCTTCAGCAATGATTGGCATTGATAGCACCGCGAT
TGAAGGTTTCCCATTGGAAAAAATGGATCAGCTTTTTGTCGAAAAAGGGTTGTATGATCC
GAAAGTCTATAAACTTAGTGTGATGGTCGCCTTTGGTTATCGTGCGGTAGAACCTAAAGC
GAAGACCCGTCAAGCAATCTCTGATGTGGTGGAATACATAGAATAATGCTTCTTAATACA
CCAATCCTAATATATCCGAATTAATATACCTATGATAATATCCACTACAAATATCTACCT
TGTCGGTGGTGCAGTACGGGATCAACTACTCGGCTTAGCAGTCAAAGATCGTGATTGGTT
GATTGTTGGGGCAACGCCCGAACAGCTTTTAGCTCAAGGCTATCAACAAGTCGGTAACGA
TTTCCCCGTATTTTTACACCCTAAAACCAAAGAAGAATACGCCCTTGCCCGTACCGAACG
CAAAAACGGCAACGGCTACAACGCTTTTATCTGCGACTTTACCCCTGAGGTTACTCTTGA
ACAAGATTTAATCCGCCGAGATCTTACCATTAATGCGATTGCTCAAGATCTTGACGGCAA
CTACCACGATTTTTACGGGGGGATTGCCGATCTTAAACATCGCCTGCTTCGCCACGTTTC
CCCTGCCTTTGCCGAAGATCCTCTACGGGTGTTGCGTGTGGCTCGCTTTGCCGCACGCTT
CCATTCTCTCGGATTTCGGATTGCTCCTGAAACGGTAAAATTAATGCAAGAAATGACCGC
TTGCGGTGAGTTAGCTCATTTAACAGCGGAGCGTGTTTGGCTGGAAACCCAAAAAGCCTT
CGCCACCGACACGCCACACATCTATTTCCAAGTGCTACGAGAAGTCGGGGCATTGAAAGT
GCTATTTCCTGAAGTGGAAGCACTCTTTGGCGTTCCACAACCTGAAAAATATCACCCTGA
AATTGATAGTGGCGTTCATACCTTGATGGTTTTGGAGCAGGCGAAAAAATTAGCGGTTCA
AGCAAATGATCCTGAAAGTGTGTTATTTGCCGCACTCTGTCACGATCTTGGCAAAGCTCT
AACCCCAAAGGATATTCTGCCCCATCATTATGGACACGAACAGAAAGGCGTTGCCCCAAC
AGAGCAACTGGCAAATCGCTTGAAAGTGCAAGCTCACACTAAAGCATTCGCTAAACTGGT
GACTGAATTTCACACCCATAGCCATAAAATCACAGAGCTACGCCCTGAAACCGTGGTGAA
ATTGTTTAATAAACTTGATGTATGGCGTAAACCCGAACGTTTTTTTGATTTTTTATTGGT
TTGCGAAGCGGATAGCAAAGGGCGTTTGGGCTTTGAAAATCGGGAATACCCACAAGCGGA
TTATGCAAAACAGCTCTATCAAGTCGCTTGTGAAGTGGATATTCAAGCGGTGATTAACGA
TGGCTTCGAGAAAGCGGGGATTAAAAGAGAAATTGATCACAGAAGACAGCTAGTTATCCT
AGCTAGGAAAGAGGAAAACCTGAACTGTAAGAAGCCAAAAACATAGCTAAATAAAGTAGC
TTTAATCCCCTACTCTCCAAGACTTAAAGCTACTTTTGTCTACTAAACCTTCCCAAACCC
CTTCAATCCAACAACGTGTACATACTCTTGGTTATTGGTGATCTTACGCACTAACTTGTA
GGTTGTGCCACGTTCTGGGCTGATGTTTTCTGGGGCGGCGATAAGCAACTGCATATCCAA
ACGCTCACAGAGTTCAAACAAGGTATTGATAGAGGTTGCGTCTAAACGTGCCGCTTCGTC
GAGGAAGAGCAAGCGAGCAGGCAGAATATCCTTAGCACGCATACGGCGAGATTCTTCTTC
CCAACTTTGCACCACCATTAACAAGATCGACATACCTGTACCAATCGCTTCTCCTGTCGA
TAACGCACTACTTTCCGCACGCATCCAACCGTCTGCACCACGGAAGGTTTCAACTTCCAG
ATCGAGATAATTACGGTAGTCCAATAGCTCTTCGCCAATGGTCTGCGGTGTACGTTGCCC
TAGTTCAATATGTGGATTAACACGTTTGTAGAGCATTGCCAACGCTTCTGAGAAACTGAG
TTTTTGGTTCTCAAACAGATCGCTATGTTGCTCACGGTCGTTTGATAAGGCGTTGAGTAA
AATTGCGTGGGTATCACGAATGTTTACCACCAAACGCACCCCTTTCACCTGACCGAACGC
AATATTCTGCAAGCCTTGGTTCAGTTGCAAAATACGGTTTTGTTCACGTTGAATGGTTTT
ACGCAAGATATTTGCCACACTTTCTGAGCTGATCGCCAATTTTTTCTCACGGCTAGTCAG
TTCATTAGTTAAGCGAGATAGCTCGATTTCCATCTGTTCGATCGCATCAATCGGATCGTC
CGTTTTGATGATGTCTTGGCGAATACGCTCACGCAAATGCTGATAAACCGAAATAAAGAA
CGCCACTTTATTTTCAGGCTTACGGCTATCTTCTGACGCACGCAAGCTATCACGCAAGTA
TTCGTTATCCGCCACTGCGGTTCGCAACGCACCAAGGGCTTTATCGGAAATCGAACGCAA
CTCTTCCGCCGATTGATAAGCCAGCTCACGGCGATTTAAGCGTTTTTCTACATCACTATT
GCGAGAGAGTTTCAACACCAAACACCAACTCACTTTCGCCTGCACCACAATTTCACGCTG
AGTATGGTAATCACGCTCTGCTTTACGCACCGCTTTATTGAGATTATCCATTTCCGCTTG
AATAACCGCCACTTGCTTATCAATATAAGATTTACGCATACGGTGTTGGCTTAAACGTTG
TTGCAATTCATCACGGCGTATTCTCGCACGCTCTTCTGCCCCATCATCATTGCGGATACC
GTATTCGTCCATCTCTTGCAACAACTCTTGAAGCATCTGATTTTTCGCATCAAAGGCACT
GCGTAACGACGTTAAAACTTGGTTATATTCGCTAAATTGTGCTGTCGCTTGGCGAAGCTG
TTCACGAGCCTGCTCACGCTCACGTTGTGCATTGTCTAAACGTTGGCGAAGCTGTTCGTT
AAGAGCAGAACCTTCCGCCCCTACTGTTTCTTGATAGCTGAAATGCAAACGTCGGTTCAT
CACATCAGCAAGGGCAAAGACTTTCTGCTGTTGCAATTTTTGTTGCTCAACAGACCGCTT
GTAATCTGCTTGTAGCTGTTCAAACTGGGTCGGATCGCTCTTTAACGCCACCGCAATCGG
CTCAAGTTGTGCTAACACATTACCGAATTGACGGATAAATTGTTCATCTTCTTGGGCTTC
TAACAGCTGTTCACGGCACTCTTCCACGCGATCTTGCAAAGTTTCATCGGCAAGAATATT
GAGTTGTGGCAACACTTTATTCAACAGTTGCAACTGTGCTTTGCTGTTTTCCAGCTGGTG
ACGTAATTGCTGTTCCGTACCGCTTGCTTGATTGAGTTCACGCTCAATTTCAGCTCGTTT
TTGTGCAATCTCTTGCATTGCCACTTCAGGATCAGGCTGGAAAGCTAAAGCTAAATGCGT
ACCGACAAACTGGCTTAAATGTTGGTATAAACGTTGGCATTTCTGCACATCAAAGGCACG
TTCTGCGTGTTTTTCTGTCGTTTCATCACGTTCTGCTTTTACTTTCTCAAGCTGTTTCTC
ACGAGAAGCACGACCAAAGACCGCAAATTCAGAGAACTTAGAGTAACGCCATTGACGGTC
AGACAGTTGCACCACCACTCCATCGCCCAGTTCTTCCGATTTAAAGACATTATCGTCAAA
GGCATTCGGATCACCTTCGATCAAATAGAGATTTTCAGGACAATCATCAAGTTGCTGTAA
TTGTGCTTTAACCGCTTCCAAATCACGCACCACAATAGCGTGGCGAGCGTCGCCATAGAG
TGCTGAGAAATAAGGTGCATCTTCAATCGACACATCTTCATATAACTCTGAAATCAGCAC
ACCGCCAAATTTTTCCGCCAGCTGATTTAAGCGAATATCTTCCGCGCCGTCAGGCTGGCT
TAGGCGTGAAATTTGCTCATCTAATAACTGTTCACGGCGAGCAAGTTCATCACGTTCAAG
GGTTGCTTCACGCTCACGGCTTAAGGTATTTTGCATAAACTGCATAACCGCTTGGCTACT
GTCAAAGGTTTCGCCACACTGTTCTTGCAAGCGGGCTAATGCCGATTGTGCCGTATGCCA
CGCAGGTGCAGTTTGTGCAAGTTGTTGATATTGTTGATTTAATTGCTCACGTTGCTGACG
TTGTGTTGAACGTACTTCAACAAATTCAGCCAGCTCTGCTTCCAAATCTTCAAGGCGAGC
TTGTTGCTCTTCATAATAGCTTTCAAGATCTTCTGCATTTTCCAACTCTGCTTGTGCTTT
TTGATTAAACTCAGCAAGCAAACGTTCTGCATTATGTTGTTGATGTAAACGCTGTTCTAA
TTCTGTCAATTTTTGACGCAAAGCCACCGCTTGTTGTGCGTGAGCTTTTTGGCTTGGATA
CACACTCAGCAATTCACGGGCAACGCTGTCTGCTTGTAAGCGGTCAGTTTCCCCTGCAAT
TTTGCAAACAAGTTCATAGGCTTTATCAAACTGGCTTTTCGCCATATCGGACACTGATAA
ACGCTGTTCAAGCTCAAACACCTTGTCAGTGATTTCGTCAGCTTGAGCCACAAATTCAGC
GTGATAATCTTCGACATTGTGTAAATCTAAATTAGCCAGTCCGCTGATCTGTTTCGCTTT
TTCTAACGCATTTACCGCTTGCTGATATTGCAATGCTCGAGTTTGCTGTGCGTCCAACGC
CTGTTGATAATCCGCCATTTGAGAACGCAATTCTTCAACTTGATCTTCGGCTTCTGTTGC
ACGAGCTTGAGCCATCTCTTGACGTTCCGCCACTTCTTCCAACGCCATTTGTTGTTCTTC
TAGGCGTTCATTTAGCTCTGCAACATCATCTTGATAACGTTCCACTTTTTCTTGATGACG
AACCGCATTCATCACTAAATTGAGATGATCGGAAGCACTATTGTACTCGGCTTCAAGACT
ACTTTCGCCCTGTTCCAGATCTTGCATTTCACGGCTAAATTCAACCAAACGTTGCTGTTC
AAGAGTTAATTTAGATTTAGACTGATACCACTCTTGACGCTTTTCAATCGCCTGTTGCAC
ATTGCCACGGCGTTCGTTGGCGTGTCGCATATAGTCTGCCGACACATAATTAGTGGACTC
GGTAATCAGCTTTTTGAACATATCCCGATCTGACTGCGTAACCTTGATTGCTTCAAGGGT
CATACGGTTTTCACGCAATGCCGACTCCATATCCTGAAAGGCTTGGCGAACGCCTGTATT
TTCAGGCAAGAGATAATCACGCAAAGATTTGGTAATAACGCTCGAAATACCGCCGTAAAG
GGAAGCCTCAATCAACTTATAGAACTTGCTACGGTCGCCTGATGTGCGTAAACGTTTTGG
AATAACGCCAAGATCAAAGAGAAAACTATGATAATCGGTAATCGAATGGTACTGTTTAAA
TTGCACCTCACTGCCGTCAAATTTCTCTTTTAGATCATTTAACGCCAGCACTCGTGCATT
TTTCTCACCAACTTGCTCAGTTAAAATAGAGATAACTGATTGATTTTCATTAATATTTTG
TAATGAGAACGAACGAATATCGACTTTCTTATCACGCCCTGCGATCTGCTGTAAACGCAC
ACCACTAATCACACGTTGCCCACGGGAATTTTCGCTTTCCAACACCGCATAACAAACGCC
AGCTTTCAATTTACCGTACAACCCTTTATCACGAGAACTGGAAGTTGAACCTGCTTCGGT
GGTATTACGGAAGTTAAGCAAGGTGAGATCAGGAATTAACGCCGTCACAAACCCAGCCAT
CGTGGTCGATTTACCCGCCCCGTTACCGCCAGAAAGGGTCGTTACCAGTTCGTCCAAGTC
AAAGGTTCGAGCAAAAAAACCGTTCCAGTTGATTAAGGTTAGGGAACGGAATTTGCCACG
CACAACAGCATCTTGGCGTTCATTTCGGATAACAGCCGGGGAAATTTGTTCATTATTTTG
CAATGTGAAATCCGTGTTTTCCATCAGGATTTTTCCTCTGTTCGATTTAATTCTGTATTA
ATAATGGTCGCAAGTTGCGTAATTGATGTCGTATTAAGATCAAAGAGTTTTGACGTTCGA
GAATAAACTTCAAAATAATCAGGCTTTCCTTCTCTTAAAACTCGTTCCGCATTTAAAGCA
AGCTGTGCAACGACAACATCAAAATGCTCTCTTGGTACATACCGAGGCTGAATACCGCTA
CGTTGTTGTTCTTCTGCTCGCTTTAATGTACTTAGCCAACTGACCTCTTTTGGGCAAGTA
CAAGTCAACACGGCGGTTTTATAGCCTTGCTGCTTAAATAAATTTAGTTCATTTAATGGA
ATATCGGCGGTACGAAAAGTGCCTTCAATTAACACATTAAAACGGTGCTTAATCGCCTCA
TTGCGAATACGCTGTACCATTTTCCCAGTAAATTCAGCCGTATATTTTGCTGCTTCTTTT
CCATATTTTTGGTAAATTTCGTGATATTGTTGATGATAGGGGCGAAATTCATCTCCATTG
ATAATCAATAAATCAAAATTTAACCTCTTACTCATTTCAAGCGTACCAAAAGATTTACCA
GCACCAGGCTGCCCACCTAGAAGAATGACAATAGGTTCTTTCTGGGACGTAATGTGATTT
TCTGCCATTAAATTTGCCCAAATTTTGGCAAACTTACTTTCTACATCCGCATTAACATCA
TAATTTTGCATAAGATCGCCCTAGATCAATGGCAAAGAATGATATTTATCGCTAATTTGC
TTTACCTGCGTTGAAAGCAGTTGAAAATCGAGTGCATCTGGTTCTGAGCGATAAATTTCA
CTTCTCAATCGGCTTAAATAAATTTGATCATCATTTAAAGGCAATTCCAGACGTTTACTC
AAATCAGCCTGTGCCGTTGCGATTAACTCGATCAAGACATCTTTTTGCATTAAGGTACAC
ATCTACTCTTCCTCACCATTCAATTCTTCTTCATTTGCAAATTCTTCGTCAAAACTGACC
GCTTGTTCTTTAATAGCGGTAGGGTTTGTCGCCTCACCATCACGAATTAAACGAAGTTGA
GCTTCACGAGGATCGTCCCCTGTTCTCACATCAGCCCCAAAACGGAACACTGACTCTGAA
ATCACAAATTTTTTGCTGTTTTGATCTCCAACACGAGTAATCATACCCAAACGCCCTAAA
CGGCGTAATGCACCGCCCACTTTCTCAGCTAACTTCGCTTTGTCTAAATCTGATCCTGTT
GAACGTGGATTGATTGCTTTAAGCAACTTGGTTTCGTCCGCCAAATTAAGCAACTCATCG
TACACTTCGTCATAGTGGAAAATCCCTTGCTGTGCAAGGCGTTCTGGACTGAGATAGAGA
TAACACAACACTTTTCCTACCAACATTTCCATTTCAGACATCGCCGAACGAGCAATCAAG
GTACTTGCCTTAGGTCGAAGATAGAAAAAGCCTTCAGGCGCACGAATAAGCTCAACGTGA
TAACGGCGATAAAACTGTTCAAGCTCGCTTTGGTAATCCATCAAAAAAGCGTGTTCATCA
AGGGCTTCTAAACTAATATGTCGCCCAGCTCTTAATTGACTGTCAAGTTGCGGAAAAATC
GGGTTAGCAATCGCTTCAGCCAATTTGGTTGAGATAAGTTCTTGGGTGTTTGTCATTGTC
GTTCTCTATTTTTGTAAAACTTTAATTAAAACTGACAGCTTGTTATTTATTGTATTGGTC
AATCACATTCGCCTGTACTTCTGCGCCTTTATCATTAATCGACTGCCATTCTGGGTAAAT
CGCTTGGCTGTCTTGGCTTGCCATACCGAGTTTAACGGCTTGATCGACAATAATTCGTGC
CACATCAAAATGGCGAGAAAGCGGGTACATTGCCAACTGTTCACGCAAAATCGCACCGAG
ATCAATCGGCTTGCCTTGTTCACGGAATGGGGCGAGATGGGCTTGCATTGTCGCAATAAT
CTGCTCTTGCACTTGAGTGAGGGACTCATATTCTAGCTCAGTCGGTAACTCGCCTACGGC
CTCCGCTTCATTTAATTCGGTTTCATCATCACGGAGATCCAGTAACGGCTCGGCTTTGGC
AATATAAAGTTGCCACGGGCTTTCAAAATAATCTTGAATAGACTGGCGTAAACGTTGCCC
AAAGACACGATTTTTATCCATATCAATGGCGGTACGGATAAATTTATGGACGTGGCGGTC
ATAGCCGATCCAGAGATCGATCGCCTGCTGTCCCCAACTGATAATACGGTCAAGTTTATT
CTGCAAATTCACAATCAACTGATCGACAAAATCCAAATCATCACGCCCAATCAAGCAACT
TTGAATACGCAATAATTGTGATTGCAACTTATCCCCTGACGCATTTAATACATCTTGCAA
CTCACGCAAATTCCCCGAAGTTTCGTCTAACAACTGCTGACAAGTCGCAATGGCTTCGTG
CCAATTTTGGCTTAACAACATTGCAATACGTTCACGGATCTGCTGTTGATTTTCGTCCAT
CATACGCTGGGAAAGATCAATGCTGTCAAAAATTTCTGCAACCGAGAATTTTAATGGCGC
AAACACTTGATTACGCCAGAAACGTTCATCACCGCCTTCTTCTGCTGCATTAGACGCACG
CTGAATTTCATCGGCAACAATGGAAAGCTGGATCGATAAACGTAAGGTCGAAAATTCACG
TTGGCGAATGTAATACTCTGAAACCCCTACGCCAAGTGGCGTTAAGCGATAAATCGCCAA
GCCTTCGGTAAATTCGCTGGAAAAACGGTTTAAAAAACGTTGTTTGACAAGATCGTTGAT
TGCATTATTCGCGCGCTGTGTTTGTGTTGCTTCAGACTGCTCAAAGGCATTTGAAACATG
ACGGAAAATATCTTGTAAATCGCTTTCAAGCAATTCACCGTCAGTGCGTTCGTTATTATA
CAGGGCTATCGCCAATAAAAATGCCAAGCGGTCGGAAGAAAGGGAAAGCGAAAATTCTCG
CTCTTTTGTCCATAAAATCAGTTCTGGGATCGTTTGTGCTAATTCGTGTTGCATAGGCGA
TATTATTTAAATATAAAAATAGGCATTATTGTACCTTAATCAGAGCAGAATGGAAAAGAC
AAGCGGTGAGATTTGTACAATTTATTACAGTTCTCGCCGCTTATAGGTTATTAACTAAAT
TATCTCAATAAATATTGGATCATTAAATCTGCAATATCCACTTTAGTCACCTGCTCAATC
ATTTCAAGCCCAGGGCTTGCATTGACTTCCAACACCATTATGCCTTGTTGAGAACGGATA
AGATCGACACCTGCCACATCTAAGCCGATAGCTTTTGCTGCTTGAACTGCGATTTTTTGT
TCTGCATCAGACAGTTGAATGGCTTGGGCGGTGCCACCTCTGTGAATATTGGCTCTAAAC
TCACCGCTTACACCAGTGCGTTCCATTGTTGCAACAACTTGCTCACCAATTACAAAAGCT
CGAATATCTTGCCCTTTAGCCTCTGCAATAAAGGTTTGTAAGAGGCTTGGTACTTTGGCA
CTTTTTAATGTTTCAAGTAAACTCAAGGCACTGCTATAGCTTTCTGCCAACATTACACCT
ACGCCTTGAGAGCCTGACAGTGTTTTAATAACCGCTGGCAAGCCTGATTGACTTAAACCT
TCAGCAACGCTGTAAAGCTCTCCCATTAATAGCGTATCAGGTACTGGAATGCCACAGGCG
GCAAGTCGCTGTAGGCTTTGCCATTTGTCACGAGCGAGTGCAAAAGCTGAAGATGAATTT
AAAATGGGTGTCTGTTTTTGTTCAAAATGCCGTAATACATTACAGCCTATTTCTGTGCTA
GTTGTACCAAATCGAGGCAAGATACCTGCATATTCCCCGATTTTTTCGGGTTTTGCTCGA
GTTTTGTCGTAGCTTTCCCCAGTTTGATAATAAAGCTCGAACCGCCCTTGCTGCAGTTGT
AGCAAGAAGCGGTTTGGATCGAGAATATCCAGTTGGTAGCCATTCTGTTCTGCCGCTTGT
TTAAGTCTTTGACAACTATATAAACGAGGCTCACAACAGAGAATTAATAATTTTTTAGCA
TTCATTATGCGTAAGGCTGTAACTCAGGGTTAATTGGTGTGTCTGCGAGGTTGTTTGCAT
AATTACACAAACTAGCTAGACTAACACCAAGTACCACATCTAGGGCGTTTTGTTGGGTGT
AACCTACAGCAAAAAATTCATTGAGTAGCGTTTCACCAACTTTGCCTTTAGTGTTGATAA
CAGCGAGTGTAAAGCGTGCAAGGGTATCTAATTTGTTATCTTGAATTGGCGTAGCTTTGC
GTAATGCTTGCAGTAATTCGTCAGGCATTTTGATCTGTTTAATGGAAATTGCGGTATGCC
CTGCTACGCAGAAACCACAACCATTTGCGACTGCTGCGGTAATTTGTACAACTTCTCTCT
CTGTTGGCGTTAAGCTGGTGCGTTGGTTAATTGCCCCAACGGTGCGATAAGTTTCTAATG
CGGTAGGTGCATTTGCTAATACGCCGATTAGGTTAGGAATGAAGCCGTTATTATTTTTAA
CCGCTTGTAATGCTTCTTTTGCTGCTTCAGGTGCAGTGTCGATAGTATGAATTTGAAATT
TAGACATAGTGGACCTCTGTAATAAAAAATAAAATCTGTCAAAAATTTGCGATTAATCTA
CCGCTTGTAAAATGTTTTTTAATTGTATGAGATAGTCTATTACCCCCTTGGAATTACCCC
CCAAAATAGCCCTGAGTGTCAGGGCTAATAGCTACAATTTTTCTAAATAATTTATTCCGC
CAAGATTATTGACCTGTCGAATAATCCACTGTTGCCGAGCTCGCATTGTTTGGCTTGGCA
TTTTAACCCGATAAATCATCGGATTTGGCAAAGAGGCTGCTAATAAGGAAGCCTCGTGTA
AACTAAGCTGGCTTGCTGATTTCTTAAAATAATGTTTAGCTGCCGCTTCTACACCAAAGA
TGCCATCTCCAAATTCAGCAATATTGAGATAGACTTCTAACACTCGCTGTTTATCCCAAA
GTAATTCCACTAAAAAGGTCAAAGGCACTTCGATCCCTTTTCTTAGCCAACTTGTTCCGT
GCCATAAGTAAAGGTTCTTTACCGTTTGCTGAGAAATAGTGGAAGCACCGCGAGGTTTCT
TTTGAGATTTACTATTTCGCTTAATTGCTGCTTCAATCGCATCAAAATCAATCCCAAAAT
GAATTGGAAATTTTTGATCTTCCCCAGCAATAACCGACATTTGCATTTGCCACGAAATAC
GATCAAGACTAACCCACTGATATTGAATTTTATATAAGTCCCCTTGTATTAGGTGTTCCA
CTTTTTTCTGTAGCATATAAGCTGAAAAAGGAACTGGAATCGCAGAAAATATCAATGTTA
AAGAAACATAGAAAGTTGTGACTGCCACACCAATACGACTAACGCCAAACCAAAGCCAAC
TTTTTAAGGATAGCATCTGTTTGGGAATAAAAAAGCGGAAAATAGATTGTAGCAAGGATT
TTTGCTTAGGTTTTGGTGCCATTCAGTTTTGTATCTATCCACTTTAAAATATCTGGCTCA
ACAGTTTTTAACATATTTGAACCCCGTGTAATAGTCGCCGCACTAGTATTCAATTGCTGT
TGGATTTCACGCTGAGAAATTTGATTTTCGAGCAATGCGCGTACAATTTGCACTCGCAAT
CCCAACGAAGTTCGTTCGTCTGTTGTCAATAACATCGACAATAATGCATCTGTTTTATCT
TCTGCTACCGCTTGTTTTAAAAGGTCAACAAATTGTTGCCATTCTTTTGGATCACGTTGT
TGATAAAGGGTTCTCATACTTACTTATCCTGTTAGTACAATAGTACGGTAAGATCTGCAA
ATCTTACCGCTTTACTCTTTGTTATGCTTATTTTTTACCACGTTGATCGTCTAATTCAGC
CCCTTTTGGCATACTAAAACTAAACAAACTTTCAGATAAATGAGCCGTTGAAATGTTGCG
TAATACATAGAGATTACTTTGCCCGTCACGTTCAATAGTGCTAAAACCTTTGACTAAGCC
ACTTGCATCAATACGAATATCAAATTGTTTGATCGCACTTTTTTTCGATTTTGGTTTTAA
TACAAAATTATCTACATTTTGTGTGACATCATATTGATCCCAATGGCTTTTATCATTGCT
TGTTAAAAGTACAAATGGTGTGTTGCTCACAGCATCTTTAACCCAATTTGCCGTTACCTG
AGATACAAAAGGATCGTAAAACCACAAAGTTTTGCCATCAGATACAATTAAATTTTCTTG
AGGACTTTGGGTGTCCATACGAAATAAGTTCGGACGTTTAACTTGAAACTTCCCTTGCCC
TTTTTGAATTTCCTTTCCTTTACTTGAACGAACGGTCTGTTCAAAATCTGCACTGTATTG
CATTGCTTTATCTAAACGTTGTTGTAACTCTGCGACAGCTTGAGCATCAGCAAAAGCAAA
GCCATTTAATGAGAGAAATGCTAAACCTAGCAACGATTTTTTTAACAAATTTTTCATTGA
TTTCCCTTTAAATATCTATAGAAAAGTGTCTATTTGACAGCAAAGCCATAAAAAGTTCTT
AGAAACGGATACCCGTACCGATTCCTAAGCCAATACCGACTCCATTAGAACCACCACCTG
CATTCACTCTTCCACCAAAAGTACAACCTGCGAGCATTAAAATAGAGGCAATCACGAATA
TTTTTTTCATATTTATCCCTTTGTATTAAAAACTATTATAAACTTTCAGCTTCAAAAAAT
GCGCATTCTACTCTGTTTTAACACTTTAAACCAATTCCAAAGGAGATTTTATGAAACTTT
TACATAAACTAAGCTTACTCTTTTTGATAATTTTTCCTATGACTACTCAAGCGAGTCCGT
TGAGTATTTCAGAGCAAGAAATCAATCAATATTTGGCTACGCGTTTAGCAGAAAAAGTGC
CTTTGCAAGATAGTTTAGGTGTACCAGGACTATTTCAACTAGACTATAAATTATCTGATT
TATATACAAAGGTGGGACAAACAGATGAAAAGGTTGTTGATATTTCAGGCATCATCGACA
GTCTATTACAGATAAAGGGTAAAGAATATCAAGTTAAACTTAATATAAATATGGATACTC
TTCCTTTCTATGATATGGAAAAAGGTGCACTATTTCTAAAAAATGTTCGTTTAAAAAATT
GGAACGCTACCCCTGAAAAATATCAAAATGAACTTCAGGTGTTTTTACCAATAATTGCTG
ATGGTCTTACAAATATCTTAAATAGCCACCCTGTTTATACATTAGATGAACGCAGAACAA
AAGAATCCCTTGTAAAAAAATTTGGAAAACATATTATTGTTGAAAAAGGACATATTCATT
TAGAAACAAATATTTTTTGATAAAGATCCCTCTTATTTTAAATAAGAGGGATTTTGCATT
CTATTCCTTTAAAAAACCTTCCAACAATTCATTTAAAAATAATTTGCCGTGCTGTGTAAT
CTGCCAAGATGTATTGTTTTCTGTGATAAAATTTCTGCTCAATGCCCAGTCCATTGTGGC
TTGAACCTGCGTCCGATCTAGCCCCGTATATGCCTCAAATTCTGTTTTTGGGGTTGCTTC
AAGTAAGCGAAAACGGTTCATAAAAAATTCAAAAGGGCGATCATCATTTTCAATCATCTC
TTGATGATAACGATACTCTCCTCGCATATAGCCTTTGGGGTGCTTCGTTTTGCTAAAGCG
GTAAATTTCCCCTGTTGGATAACTTATTTTCCCGTGAGCCCCACAACCAATCGCTAAGTA
ATCACCAAATCGCCAATAATTCAAATTATGCTGACATTGATACCCCTTTTTCGCATACGC
AGAAGTTTCATACTGTTCATAACCTGCGTCAGTTAAAAGCTGATGCCCTTGTTCAAAAAT
ATCCCAAAGCTCATCATCGTCAGGTAATGTGGGCTGTCGATAGTAAAACATCGTATTCGG
CTCAATCGTCAATTGATACCACGAAAGATGTGGTGGATTTAACGCAATACCTTGCCGTAA
ATCATCAAGAGCCTGAGCAACAGATTGATTTGGCAATCCGTGCATTAAATCTATGTTGAA
ACTTCTCAGGCCTACTCTTGCTGAATTTTGAGCAAATCTAACCGCTTGTTTTGCTTCATT
GCTATCGTGAATACGCCCTAATTTCAATAATTTCTCTGGTTCAAAACTTTGAATACCCAT
TGAAATACGGTTCACGCCACCTTGTACATACCCGATAAAACGTTCTGCTTCAGCAGTCCC
CGGATTAGCCTCTAGGGTAATTTCGCATTCGTGAGAAAAATCTATCCGCTTGCGAATTTC
TGCAAGTAAATAATGAATACCTTCAGCGGAAAAAAGACTAGGCGTACCGCCACCAATAAA
AATTGAGTGGATCTTGCGATCAGCGATTGCTGTTTTATAGCTTATGAGATCTTGCTCAAG
ATCATTGAGCAAATGCTGAATATATTCTTGCTCAGGAATAATGCCCTTTTGTGCGTGGGA
ATTGAAATCACAATAGGGGCATTTTTGTACACACCAAGGGATATGGATGTATAGGCTTAA
GGGGGGCTGCATTAAATTCACCATATCTTCCAGTACATAAAATCCAAATAAAAATTCTTA
CATATAGTACTAGTATAACACCTAAGATATCACAAAGCTTTCCTTATCAATATAAAATCA
GTCTCCTTAAAAAATTAGGATGATTGTTCACATATACAATTATGCCTACCTATTTTTAAA
ATAACCTATTAATTTGATTTACTATCCAGATAATCTCAAACACCCAACTCTTTAAACAAC
CGTCTGCAAGCTGTGCCATCTTCTTTAAATAAGTGGCAACGGTTTGGGTTGATACCAATT
GACATTTCATCACCTTCTTCAACTAATACGATGTCGTTTTGGCGATAAACAAGGCTTTGT
TTGATTGGTGGCATTTCAAGGTAAATTTGGGTTTCGTTTCCAAGTTGCTCCACGACTTTT
ACTGTTCCTTTAATGCACACTTCACTCTGATCACAAGGTAGTAAATGCTCTGGACGAATA
CCTAAAGAGATATTGTCGCCGATATTCACACCTGTGTTATCTACTGGGATCCAGAAGTTG
AGATGGGTGGAGTCAGGTAATTCAATTTTTACCCCACCTTCTCTTACATCAATCACTTTT
ACAGGTAAGAAGTTCATTTTTGGTGAACCGATAAAGCCAGCAACAAAGCGGTTGGCTGGG
TAGTGATAAAGTTCTAATGGTTTACCAACTTGAGCAACGTTAGTGGTAATTTGTGTATTG
TTTCCGAGCGCTTGTAACACCACGATTTTATCGGCAAGGGTCATTGCTTCCACTTGGTCG
TGGGTGACATAAATCATTGTTCTACCTAATTTTTTATGCAGTTTGGAAATTTCCACACGC
ATTTGTACACGAAGGGCTGCATCAAGGTTTGAGAGCGGTTCGTCTAATAAAAACACTTCA
GGTTGAGAAACAAGCGTACGACCAATCGCAACACGCTGACGCTGACCGCCGGAGAGTTCC
TTCGGTTTACGTTGTAGTAAGTGAGCAAGTTGGAGAATTTCTGCGACTTGATTTACTCGT
TGCTCAATTTCTGCTTTCGCTTTACCTGCCAGTTTTAAGCCGAAGGACATATTTTCAGCC
ACATTCAGATGTGGATAAAGTGCGTAAGACTGGAAAACCATTCCGATATTACGTTGAGCA
GGTGGCACATCATTCATTCGGGTATCACCAATAAAGAGATCGCCTGATGTAATATCTTCC
AAGCCTGCAATCATACGCAATAGGGTGGATTTACCACAGCCAGATGGGCCTACAAATACG
ACAAATTCCCCTTCTTTAATATCAAGGTTAATATTGCGTGAGATATGCACATCGCCGTAT
GATTTATTTACACCAATAATTTTTACATCTGCCATTGTCTTATCCTTTGCCTTAGGGTTA
CTACTTTTTGATGGGTGCCAAGATTACTTATTTCCTCTTGTCTTGAAATCATACTTTGTG
AAAAAATTTTTCACTACCTTGTAAAAAATTTTTTCGCAGAAAAGCAGATTTTTTGTGACT
TAGATCACAAATTCATACGCTTTTTTTGTGATCTCTTTCACACTTATTTTAAAAACAATC
AAAAATGTGATACAGATCACTAAAAGGATAAGGGGGGAGGATAAGGGGGTATGATGAAGT
ATGAGAAGAAATCCTCCACTATTCGACTGTCAAAATTTCATTTCACTAAACTGAGGGAAA
AACAATGAAAAAATTAACCAAAGCAGCATTAGCGGTATTAGTAGGATTATGTATCGCACA
AGGTGTAAATGCAAAATTAGTTGAAGGACAACTCAACATCTGGATCAATGCCGATAAAGG
TTATAACGGCTTAGCAGAAGTGGGTAAAAAATTTGAAGCAGAAACAGGGGTAAAAGTTGT
TGTTGAACACCCAAGCAAATTAGAAGAATTATTCCCACAGGTTGCGGCAACTGGTGATGG
TCCTGATATTGTGATCTTTGCTCACGACCGTTTTGGTGGCTATGCTCAATCAGGCTTATT
AGCAGAAGTTCACCCAAGTGCAGAATTCAAAGCAAAATTATCTGATATCGGTTGGGAAGC
TACAAAATATAATGGTAAACAGATCGCTTACCCGATTGCCGTTGAGTCGCTCTCATTGAT
TTATAATAAAGATTTAGTACCAAATCCACCAAAAACTTGGGAAGAAGTGGAGAAATTAGA
TAAAGATCTCAAAGCGAAAGGCAAAAATGCGATTATGTGGAACTTAGCAGAACCGTATTT
CACTTGGCCAATCATCTCTTCTCAAGGTGCTTATGCGTTTAAAGTGACCGCAAACGGCTA
TGATGCAAAAGACATCGGTGTAAATAATGAAGCTGCACAAAAAGGCTTACAATTTGTGGT
TGATTTAGTGAAGAAAAAAGTCATCAACGCAGACACCGATTATTCTGTGGCTGAAGCTTC
TTTCAATAAAGGCGAAACGGCAATGACTATCAATGGTCCGTGGTCTTGGGCAAACATTGA
GAAAAGCGGTATTAACTATGGCGTAGCGGTATTACCAACCTTAAACGGTAAAGCAGGTAA
ACCGTTCGTTGGCGTATTAAGTGCTGCGGTAAATGCATCTAGCCCGAACCAAGACTTAGC
GAAAGAGTTCTTAGAAAACCACTTATTAACTGATGCTGGTTTAGAAACCGTGAATAAAGA
TACGCCGTTAGGTGCAGTAGCACTTAAGAGCTACCAAGCAAAATTAGCGGCAGATCCGCG
TATTGCAGCAACAATGGCAAATGCGGAAAATGGTGAAATTATGCCAAACATTCCTCAAAT
GAGCCGTTTCTGGTATTCAGAAAAAGCAGCGATTGACAGTGCAATCAACGGTCGTCAATC
TGTCAAAGCTGCATTAGATGAAGCACAAGCGAAGATTGAAAAAGAGTAATATGATGTAAC
TCTCTCCCGCTTGCGGGAGAGAGACAGCTCAAAATAGCTTAAGGCTATTTTGAGCAGAGA
GAGGGCAAACAAGCGGTAAGTTTTAATAAAACTTTTGCAAGCCCTCTCCCTCCGAAAATC
CTACGGATTTTCTCCACCCTCTCCCGTAAACGGGAGAGGGGAATAAAATGACAAGCGGTC
ACATTCTTCTCATTTTTTGCAATTTCCTCTTCGCAGTACTAAAACAAGGAAAATAAAATG
CTAACTTCAACTCATTCCTCGATTTCGTCTGCTCAACTTTGGGGCAAAAGGGCTTTTGTC
GGATTACTTTACCTACTTGCTTTTTACTTGGTTTTTACAATTTATCTGCAAGGTGAAATT
TTATTTGCATTACTAACCTTAGTCGTAGTGGCTTCAGGTATTTTTGTGTTTAGCTCAGAA
CGGGCTTATCGCTGGCGTTATCTATTCCCAGGTGTATCCGCAATCGGTATTTTCGTGGTC
TTTCCACTTGTCTGTACTGTTGTTATCGCTTTTACTAATTACAGCGGTTCAAACCAGCTC
GCCTTTGAACGTGTAGTTAATCAATTGCAAAGCCAACGCTATTTTTCGGGCGAACGTTAC
GATTTCAAATTACTTGAAACAACGGATAATCAATATCAGCTTGCCCTTGAAAATAAAAAT
GTGCAAAAAACTTACCTTTCTGCACCGCTTGCACTAGCCGATTTAAAAGGGGAAATCAAA
TTAGAAGAAGTGGCAACATTGCCAGAAAGCAAAGTTGCACCACTTAAAACCATTACCCAA
AATCGCCAACAACTTCAAACGGTGAATGCGATTTTACCAAGCGAAGAAATGCTCACGATG
AGTTCACTTCGTCAATTTTCTCAACAAAGCCACCGCTTTAGCTTTGATGCAGAGAGCCAA
ATTTTAACCAACCACGAAACCAATGAACGTTATAAACCCAATGATGATGTCGGTTTCTTT
GAGCAAATTGATGAGCAAGGTAACTTTACAGGTAAACGTGTTGAACCAGGTTATACGGTA
ACTATCGGTTGGCAAAACTTCGTGAAAATCTTAACGGACGAAGGTGTACAAAAACCCTTT
ATTCAAATCTTTATTTGGACAGTTACCTTTGCATTCTTAACTGTCGTATTTACCACATTA
CTCGGTATGATTTTCGCCTCTCTAGTACAATGGGAAGCGTTAAAAGGTAAAGCGGTTTAT
CGTTTACTGTTAATCCTGCCTTATGCGGTACCAGGTTTTATCTCTATCCTTGTATTTAAA
GGTTTATTTAACCAAAGTTTCGGCGAGATCAACTTAATTTTAAATAACTTATTCGGCATT
CGCCCAGAATGGTTTAACGATCCATTCCTTGCTAAAGTGATGTTGTTAATTGTGAATACT
TGGTTGGGTTATCCTTATATGATGATTGTTTGTATGGGTTTACTCAAAGCGATCCCAACA
GACTTATATGAAGCCTCAGCGATTGATGGTGCATCGGTATGGCAAAACTTCACCAAAATC
ACAATGCCGTTGTTAATTAAGCCGTTAATGCCATTGATGATTGCGAGTTTTGCCTTCAAC
TTCAATAACTTCGTGTTAATCCAATTATTAACCCAAGGTCGTCCGTCAATGATCGGAACC
AGCACACCAGCAGGACATACCGACTTGTTAGTGAGCTACACCTACCGTATCGCCTTTGAA
GGTAGCGGTACGCAAGACTTCGGTTTAGCGGCGGCAATCGCAGTAATCATCTTCTTACTC
GTCAGCGGATTAGCGTTGTTCCAAATTCGTTTGACTAAATTACAACAGGATTAAGGGGGA
TAAAATGGCTATCGTTCAACCTAAATCAATGAAAGCACGCTTATTTGCAACGCATTTCTT
TCTTATTGTGTTCTGTGCGTTGATTATGTTCCCTTTACTGATGATTTTAGGGATCTCACT
TCGCCCAGGTAACTTGGCACTGGGGGAAATTATCCCAAGTCAAATCTCATTAGAACACTG
GAAATTGGCACTCGGTTTTAGCGTCACCAATGCGGACGGCACTGTTACCCCGCCGCCATT
CCCTGTACTACTTTGGTTATGGAACTCGGTGAAAGTCGCAGGTGTCACGGCAATTATTAC
CCTAGCACTTTCCACTACGGCAGCTTACGCTTTCGCACGTTTACGCTTTGCAGGGAAATC
AATGCTGTTACAAAGTATGTTGATTTTCCAAATGTTCCCAGCGGTACTTTCACTTGTGGC
GTTATATGCATTATTTGACCGCTTAGGAACCTATGTGCCATTCTTGGGCTTAAATACCCA
CGGCGGCGTGATCTTCGCTTATCTTGGCGGTATCGCAATGCATGTTTGGACGATCAAAGG
CTATTTTGAAACCATTGATAAATCGCTCGAAGAAGCAGCCGCACTTGACGGTGCAACCCC
GTGGCAGACATTCCGTTTGATTTTATTACCATTATCTGTGCCAATTTTAGCGGTGGTTTT
CATTCTTGCCTTTATCTCTGCAATTATCGAAGTGCCTGTGGCTTCTCTCTTATTGCGTGA
TGTGGAAAACTACACCCTTGCGGTCGGAATGCAACAATATCTACACCCACAAAACTACCT
ATGGGGAGATTTCGCAGCTGCGGCAATTTTATCCGCTATTCCAATTACGTTAGTCTTTAT
CATCGCACAGCGTTGGTTAGTCGGCGGATTAACGGCAGGTGGGGTGAAAGGGTAAACATA
ATGGGACACGAAGCGTCGTGTCCCTACAATCACTTCGTAGATATTTAAGTAGGGACGCCA
CGCTTGGCGTCCGTAAATAAATTACCATTCGGGAAACAATAACAATGAAACAAAATCACC
CATTTTTAAATCGTTACTTCGTGGATGAACACGGTCGCCGTGTTTATGCCCAACCGTACG
TTTATGGCAAAGTGGCAAAATTGCTCGGTTCGCCAAAAAGTCGCAAAATCCTACCGCTTG
TCAAAGTTGTCAAACAGGGCGAGCAAGTTTTTATTCCGCTTTTTGTAGCGGACAAAACCC
AAACCGTTCACGCAAACTGGACGCTGACCCTTGAAAGCGGTGAGATTTTAAAGGGAAAAT
GCAAACGCAATAGTATTGACCTGCCTCGTGATTTACCCCTTGGTTATCATCAATTAAGTC
TGAACGGTACAACCGCAGAATGTCGTATTATCGTTACGCCTGAACGTGCTTACCAACCGC
AAGAGTTGGCAGAGCATAAAAAATTATGGGGAGCAATTTTACAGCTTTACACCCTACGTT
CAGAGCAAAACTGGGGGATCGGCGATTTCGGCGATTTAGCGGAGTTTTTAACGAAATTAG
CGGAAAAAGGCGGTGATTTTGTCGGCTTAAACCCAATTCATTCATTATTCCCAGCTAATC
CTGAAGGGGCAAGCCCTTACAGCCCATCTTCTCGTTTATGGCAGAACATTGCTTACATCA
ACGTTGGGGCGATTAACGCTTTCCAACAAAGCAGTGAAGCACAAGCGTGGTTTAATTCGG
CGGATATTCAGCGCCAATTACACGAAGCTCGCCAAAAAGATTATGTCGATTATTCACAAG
TGATGTGGCTGAAATTGCAAGGCTTACGCTTAGCCTACGAACAATTTAAACAGCAAGATC
AAACCGCTTTCGAACAATTTATTGCTGAAAACGGCGAAGCCTTGAAAGTGCAAGGTACTT
TTGATGCTCTACATCAATGGCTTTCTTCTCAATTCTGCGAACAATGGGGCTGGAACTGCT
GGGATGCAAAATATCAAGATTATCACACCGCTTCCGTGCAACAATTCCAACAAGAACAGC
GCGATTTAGTCCGTTTCTATATGTGGTTGCAATTTGTGGCACAACAACAGCTTAAAGCCT
GTAACGAACTGGCAAAACAGCTCGGTATGCCGATCGGTTTCTACCGTGATTTAGCCGTTG
GCGTGGCGGATAACGGGGCAGAAACCTGGGCGGATAAAGATCTGTTCGTGTTAGGTGCAT
CTGTGGGCGCACCACCGGATATTATGGCACCGCAAGGGCAAAACTGGGGCTTATCGCCAA
TGCACCCTGAAGTGTTACAAGAGCGAGGCTATCAGCCGTTTATCGACCTACTGCGTGCCA
ATATGAAAGATTGCGGAGCATTGCGTATCGACCATATTCTCGGCTTTGCCCGTTTATGGT
GGGTGTCGAAAGGCGACACGGCGAAAAACGGCGCTTATGTGAAATATCCGTTGGAAGATT
TGCTTTCAATCTTAGCCCTTGAAAGCCAACGCCACCAATGCTTAATCATCGCAGAAGCCT
TAGGCACTGTGCCGAAAGGAATGTTGGAAACCCTTGAAAGCAAAGGTATTTTAGCCTACA
ACATTTTCTATTTTGAGTATGATCATCAAGGTAGCAAACCGTTGGCGAACTATCCATATC
AAGCAATGACCACCTTAAGTACTCACGATTTACCAACGGTACAAGGCTACTGGAAAGGCT
ATGATTTCGAGTTAGGGCAAAAATATGGCGTTTACCCGAATGAGAAAGTGCTGAACATTT
TAAGAAATGCACGCCACTCAAATAAAGAAGCGATCCGCCGAGCCGTTGAAGCGGTACAAC
CGCTAGAAGCAGATAGTGCTGGCGTTACACAAACTTTCAATCACCAGTTACAAAGCTATG
TGGCAGATACCAACAGCGTATTATTCGGTTCACAACCAGAAGACTGGCTAAATATGCTAG
AGCCGGTAAATATCCCTGGAACAAGCACCGAATATCCAAACTGGCGCAGAAAATTGAGCA
AAACCACACAAGAGATTTTTGCGGATCAGACGATTGTGCAGTTGTTAGAAAAGATTGAGG
CGAAACGGAGAGGAATATTAAATTAAACTTAGACTCTATTGTTTTTGAAAAATCATAACC
TTCTTATATACTTGCCATTGCAATAGCTATATAGGAAAACTAGTACAATCTGAATGTTTT
CCCCCTCAATTTTGCAAATTTAATTTGCCAAATGCAGAGAGTTCTGTTATTTATACGCGC
TTTCAAAACACCCTAAATAGAGCGGTAAAATTAGGGAAGAAAAATTCCAAAAACAGGAGT
GAAATATGACAGTGGCAAAACCCACTTCTTTAAGTTTATTAGCCCTTGCGGGCGTGTCGC
CTTACCAATTAGGTAAAGACGAAGAGTATATGAATGAAGCTCAAATTGAGCATTTCCACA
AAATTTTAAAAGCGTGGCACGCACAAATTATGGAGGAAGCGGAACGTACCAAAAGTCAAA
TGCAAGATGAAGTGACTAACTTCGCTGATCCTGCTGACCGTGCAACGCAAGAGGAAGAAT
TTAGCCTTGAATTACGCAACCGTGACCGTGAACGTAAATTGCTTAAACGTATTGAGCAAA
CCTTAATCAAGTTAGATGAAGGTGACTACGGTTACTGCGATACTTGTGGTATTGAAATCG
GCTTAAAACGTTTAGAAGCTCGCCCAACGGCAGAACTTTGCGTAGATTGCAAAACCCTTG
CAGAACTACGTGAAAAACAGATGGGCGGTTAATTAAGTAGGGTGGGTTTTAACCCACCAC
TTCCGCATATAAATTGAAACTGTGGGTCAAGACCCACCCTACAATTTTATATAATTGAGG
TGATCTATTTTAAATTACATCAAATCTTTTTTTAGTCGTAAAAAAAAGGATACAAACCCA
CCGCTTGTTGAAACAGATCAAGCGAAGAAAGTTGCTCGCCCAATGCGTTCAGCCCCAGAA
TTGACTGAACCGCACCGACACACACCAAAGAAAAAATCAAACCATAAACAACAAGCTGTA
CCGCCCCATATTCTGCATAAAAAATTTACCCAACCTGCAGGACATTACGGTATTTCGCCA
AAAGATTTTCCAAGTAACGCCATTGCCATTATCAATAAACTGCAAAAAAATGGCTATGAA
GCCTATATGGTCGGCGGTTGTATTCGGGATTTATTACTAGGGCAAAAAGCCAAAGACTTT
GATATTACGACCAATGCTCGCCCAGAAGAAATTCAAAAAATCTTTGGTCGCCAGTGTCGC
TTAATCGGACGACGCTTCCGCTTGGCTCATATTGTCTTTGGGCGTGAGATTTACGAAGTC
GCTACATTCCGAGCTGATCATCACAGCAATGCGACGGAAAAAATGTCGAAAACCAGCGAA
GCAGGAATGCTGTTGCGAGATAATGTTTATGGCACACTTCGGGAAGATGCAGAGCGTCGT
GATTTTAGCGTTAATGCCTTTTACTATGATGTTAGCCATAATTTGATCTACGATTTTTTC
AATGGCATAGACGATCTGAAAGCAGGAAAACTCGCCTTGATCGGCGATCCTGTTACTCGT
TATCAAGAAGATCCTGTACGAATGTTGCGTGCAATTCGCTTTATGGCAAAACTGGATATG
TTCCTAGATAAAGCGAGTGATGAACCTATTCGCAAAATGGCAGTATTACTGAAAAATATT
CCTGCCGCACGCCTATTTGATGAGTCGTTGAAATTACTGCAATCAGGCTACGGTCACAAA
ACCTACGAATTATTACGCAAATATGGTTTATTTGAACAACTTTTCCCTGTATTAAGCCCA
TTTTTTACCGAATATGGCGACAGCAATAGCGAAAGAATGATCAGCAAGGCACTCAATTCT
ACTGATGAACGTATTCGTGATGATTTACGGGTTAATCCTGCCTTTTTATTTGCAGCACTA
CTTTGGTATCCGCTACGCGAGAAAATTGACGAATTGAAAAACCAAGGTGGTTTAAACAGC
CACGATGCAATGATGTTGGCTGCCAATGAAATTTTGGCAGAGAGTGTCAAAGCGGTCGCA
TTACATCGTCGTTATACGACCGTTATTCGTGATATTTGGTCATTACAGTTCCAATTTCCA
AAACGTACGGGAAAACGTCCACAGCAAACTCTCGAACATATTAAATTCCGTGCAGGCTTT
GATTTACTCGTGATGCGAGCTGAAATTGAAGGTGGCGATTTAGTCGAATTAAGTGCGTGG
TGGCACGAATACCAATTTAGCAATGAAGCACAGCGTGCGGAAATGTTAAAAACAGTCAAA
CAGTTACCCACTTTCCGTGACGAAGAACCAAAGAAAAAACGTCGTCCATACCGAAAATTC
AACCGCAAAAAGAAAGTCGTAAAAGGGGAAGAATAGTGACAACCGTGTATGTGGCTCTTG
GCTCTAACTTAGAAGATCCGCTTGCTCAACTTAAGCAAGCGGTTGTTTCGTTGCAAACCT
TTGCAAAAAATCTAAAAGTCAGCTCTTTTTACGGCAGTAAACCATTAGGTCCACAGGATC
AGCCTGATTATGTGAATGCCGTGGTAAAATTTGACACGGATCTCACCGCTATCGAGCTAC
TTGATAAGTTGCAAAGCATTGAGAATGAACAAGGGCGAGTTCGTTTACGTCGTTGGGGAG
AACGCACCCTCGATCTTGATATTTTGCTCTATGGCAATGAACAAATTCAAAGCGAACGTC
TAACTGTTCCCCACTACGATATGCACAATAGAGAATTTGTGATTGTGCCGTTATATGAAA
TCAGTCCTGAATTGGTTTTGCCGAGTGGGAAATCTTTAGCACAACTTTATCCGCAATTTG
CAGAGCATCAGATGAATATAATAGTTTTATAATACCGATTATTATGTAAAACTATTAATA
AAATTGATAAATAGGTAGCATAATAAGTGGCATAGTAGACAAACATATTCTGAGTTTTGT
GTGTTAGTGAGAAACTTTATTTAATTTATAGTTATACCAACTTTTTAACACATTCCCCTT
CTCATCACAAAACTCAACAAAGTTTTCACCGACTTTAAATTTAAAATCATTACTTAAATG
AAGCACATCATCTTTATCCTGATCCCAAACATAAGTCCCTTTTTCTGTAAAAGGATATTG
CTCTTTATTCTTAAAATAAACAGTGTTGTATTGATAGGTTTTATCACTATTTAAAATTAA
TTGTGCTTCGATTTTTTCGCAATCTGCACAAGGTAGTGTACCTTGATAAGTGCCAGAAAC
ACTTTTTTGAGGCCATAGCGAACAGGCACTTAACATTGCGATAATACTGGCAAATGCAAT
TTTTTTCATAGTCATATCCTCTTAGGTTAAGCAGATTTAAAATTAGGATTTACCTTAAAG
TCTAAGGCGGTTACTTCAGGAAAATCTGCCTGAATTAAGTGTAATAGCGCGGTTTGTTGC
AACAATAGCCCCTGATGAATAGTGCCATTTTGTACTTCAAACCTAAGTAAATTATCGGAT
AAATTCAAAATTCGGTAAAGCCCACGGTATTGTTCGGGCAGTAATTGCTGAATTTTTCGA
TTTAATTCATTGAGTTCATTGGCTCGTTGGACAATTTTCGTCAAGCTAGAGTTCTGCAAA
ATCTCATTGATATTTTTTATTGTTGAATTTTTCATCTTTCCTGCTGTGCTTTAACTTGTT
TTTGGTGAGATTGCCCTTATATTCTGCCTATTCTACAAAAATTGTCGTATAATCAACATT
ATTTTTTTATTGAGTACTAAATGAATTTTTTACGTCGCTTTCATAAACCTGCATTGATTT
CGCAATTCCTGCTTGGCATTGTGGCGATCTTTGCTTTGCCAACGGCTCAGCCGTTAGCGA
ATGAAAGTGAAACATTGCCTACAAATCAACTTGTATTACGCTTAAGTGATTTTTCTTCAG
TTCAAAAAGTTGAGTTAGAGGCAGCACACTTATTACATTTAGAACAACAACCTCTCGTTA
TTCCAACTAAACAAGCGGTCGTTTTTTGCGAATTTTTTGCAAAATCATACCGCTTGTATC
AAGTGTCAAATCCGCCGATTAGGGCTGGACCAACAGCGTAATTCTTCTATCTTCCTTCCT
CTGTTTACGGGGGGAAGGTGCCGAAGGCAAAAGAGGAAGCTAAAGTTGCAAGTTAGTCGC
AAAATCCCCCCTCAGCCTTCGGCAGCTCCCCCCGCAAGCAGGGGGATCGTAAACTCGTTA
CTAATACTTATTACCTTATATTTTTTTGGAAAAAATTGATATGTTTACAAAATTAATGAC
TGCTATTTTTGGTAGTAGCAATGATCGTACTTTACGCCGTTTAAACAAGCGTGTCGCACA
AATTAACCGTTTAGAAGCTGAATTTGAAAAATTAACCGATGAGCAATTACAAGCAAAAAC
CGCTGAATTTAAACAACGTTTAGCGGAAGGGGCAACTTTAGATAGCTTATTGCACGAAGC
CTTTGCCACTGTGCGTGAAGCGAGTAAGCGTGTGTTAGGTATGCGTCATTTTGATGTACA
GTTAATCGGCGGTATGGTGCTGACCGAACGTAACATTGCAGAGATGCGTACGGGTGAAGG
TAAAACTTTAACTGCAACCTTACCTTGTTACTTAAATGCTTTAACGGGTAAAGGGGTTCA
CGTTGTGACAGTGAATGATTACTTGGCTCGTCGTGATGCGGAAACTAACCGCCCGTTATT
TGAATTTTTAGGAATGACCGTTGCGGTGAATATCCCTGGGCTACCGTCCGATGTTAAACG
TCAAGCCTATTTAGCGGACATTACTTATGCAACGAACAGCGAGCTTGGCTTTGACTATCT
GCGTGATAACTTGGCTCATTCGAAAGAAGAGCGCTTCCAACGTCCATTACACTATGCTCT
AGTGGACGAAGTGGACTCGATTTTAATTGATGAAGCGCGTACACCGTTGATTATTTCAGG
CCCAGCCGAAGATGCGACACAAATTTATCAAGCGATTGATAAAGTCATTCCGCATTTAAT
TGCTCAAGATAAAGAAGATACTGAAGAGTACACAGGCGACGGCGATTTCACCCTTGATCT
GAAAAGCAAACAAGCCCACTTGACCGAGCGTGGTCAAGTGAAAGTCGAAAATATTTTGAC
TGAAATGGGCTTAATGCACGAAGGGGAAAGCCTTTATCACCCAGCTCGCATTAGCTTATT
ACACCACGTTTATGCAGCATTACGCGCCCACAAACTGTTTGAAGTGAATGTTGATTATAT
CGTGAAAGATGGTGAGATCGTGATCATTGACGAACATACTGGCCGTACAATGGCTGGTCG
TCGTTGGTCAGATGGTTTACACCAAGCGATTGAAGCCAAAGAAGGGGTGAACATTCAGGG
CGAAAACCAAACTGTTGCCTCTATCACTTATCAAAACTACTTCCGTCTGTATGAAAAATT
AGCCGGTATGACGGGAACAGCGGATACCGAAGCCTTTGAGTTCCAACAAATCTACGGCTT
AGATACCGTGGTGATCCCAACTAACCGTCCGATGATCCGTGACGACAAAACCGATTTAAT
GTTTAAGAGCGAACCAGAGAAATTCCAAGCGGTGATTAAGGATATTCAGGATTGTATGGC
TCGTAATCAGCCTGTATTAGTCGGTACGATTTCGATTGAAAAATCAGAAGCACTGTCAGA
AGCACTAAAACAAGCTGGTATTCCGCATAAAGTATTGAATGCCAAATTCCACGCACAAGA
AGCGGAAATCGTTGCTGATGCAGGTTACCCAGGGGCTGTTACTATTGCCACGAATATGGC
TGGTCGTGGTACGGATATTGTGCTTGGTGGCAACTGGAAAGCGGAAATTGCAAAATTAGA
AAACCCAACCCAAGAGCAAATTGACGAGATCAAAGCCAAATGGCAAGAGCGTCACGACAT
TGTAATGCAAGCGGGTGGTTTACACATTATTGGTACAGAACGCCATGAATCTCGCCGTAT
CGACAACCAGTTGCGTGGTCGTTCAGGCCGTCAAGGTGACCCAGGTTCATCACGTTTCTA
CCTATCATTAGATGATGCGTTAATGCGTATTTATCTCAACGAAGGTAAGCTTAATATGAT
GCGTAAAGCCTTTACTGAAGAAGGCGAAGCAATGGAGTCGAAATTGCTGACTAAAGTGAT
TGCTTCAGCTCAAGCAAAAGTAGAAGCACACAACTTTGACGGACGTAAACAGCTTCTACA
ATACGATGATGTCGCAAACGAACAACGTAAAGCAATTTACGAGCAACGTAACTACTTACT
TGAAACGGACGATATTTCAGTGATGATCAACACTGTGCGTGAAGATGTGTTTAATGCGGT
CATTGACCAGTATATTCCACCACAATCGATCGAAGAAATGTGGGACGTTCCGGCATTAGA
AAACCGCTTGAAACAAGAGTTTGGTATGGAACTGCCGATTGTAAAATGGCTTGAAGCAGA
AGATGATTTACACGAAGAAACCTTGCGTGAACGTATCATCAACATTGCTAAAGAGCAGTA
TCAAGCGAAGGAAGCGATGGTGGGTGCAGAAGTAATGCGTAGTTTTGAAAAAGGCGTAAT
GTTGCAAAACCTTGATGAACTTTGGAAAGAGCATTTATCTGCAATGGACTACTTACGCAA
AGGGATTCACTTACGCGGTTATGCCCAAAAAGATCCGAAGCAAGAGTATAAAAAAGAGTC
CTTTGCAATGTTTACCGATATGCTCGACCACTTAAAATCAAACGTGATCAGCGTATTAAG
CCGTATCCAAGTGCGTAGCCAAGAAGAAGTAGAACAAGCAGAACGTGAACGACAAGCTCA
CGCTGAACAAGAGTCATCTCACTACCACGCAGAAGGTGAAGAGCAGGATTTCAGCGATCT
TCATATCGGACGCAACGAGCCTTGCCCTTGTGGTTCAGGTAAGAAATATAAGCATTGTCA
CGGTAGCAAAGCGAAATATGCATAATTAGCAAGCGGTCAGATAAGTAAATTATTTTACAG
ATCTGACCGCTTGGTTTTATACAAGGAATTATTATGTCTAAACCTCTTATTCAAGTTTCA
GCTGGAATTATCCGCAATGAATTTGGGCAAATTTACTTAACACAACGTTTAGAAGGACAA
GATTTTGCTCAGTCGCTAGAATTTCCTGGCGGTAAGGTGTCGCAAGGTGAAACACCTGAG
GAAGCACTACGTCGCGAATTAGAAGAAGAAATCGGTATTTATGTGTTAAGTGCTTTTCCG
TATGAACATTTCAGTTTCGAGTATCCAACTAAAGTGATTGAGTTTTTTTTCTATTTGGTG
GAAGAGTGGGTAGGTGAACCTTTTGGTCGGGAAGGGCAAGAGGGATTTTGGATTGCTCAA
CAAGATTTAGAAGAAGGGCAATTTCCGCCTGCAAATAATACATTGATTAATAGGCTGAAA
TTTGAAGCCAGCTACTCATTAGAAAAATAATAAAAACTAACGATATTTTTCTATATGCTT
AAAAATAGCGACAAGAAATAGTAGCATTGTCGCTATTTTATTGTTCTATGCCATGCAAAA
TGTCGACCTAGGACAAAATAACTTTAACATCCTTACCTCAGAATCGCAGAAGCTATCCGA
TAAACCCTATCAAATTGTTCCACCCCATTTAGACGATGGGTAATCATCAGCAAGGTTTTT
CCTTGAGTATGGGATAAAATCTGTTTTAGTATCTGTTGCTCTGTATCTCGATCTAATCCC
TCCGTTGCTTCATCAAGTAAGAGAATATCGGCAGTGCTGAGTAATAGGCGTGCTAATCCT
AATCGGCGTTGTTCGCCACCAGAGAGTGGACGACCGCCTTCGCCTAACCATAAATCTAAA
CCTTGTTCTTCGAGAAGATAGCTTAAATTGACTTTTGCAAGTGCTTCAGATAAAGCTTCG
TCTGTGGCTTGTGGGTTGCCAAAGCGTAGGTTTTCACGCAGGGTATTGCTGAAAATGTGG
ACGCGTTGGCTAAGTACGGCAATTTGTTGGCGTAATGTTTTTTCAGGGTAATCTTTAATA
TTGCAACCATTTAAGAGGATCTCGCCGCTTGTGGCATCGTAATTACGGGTGAGTAGTTGG
AAAATTGTTGATTTTCCGCTACCCGTTTTACCTAATATGGCAATGCGTTCACCTTTTTTT
ATCTCAAATGAAATATGGTTGAGTACTTGCTCGTGCTCTGGTGAATAGGAAAAACTTACC
TGATTAAAGCTAATAAGCGGTTGGTTAGCCTCGGTTTGTTTCCATTGAGCTGTGCCATTA
AATTGGACTGTCGGTTGCTGTGCGGTAATTTCACTGATCCGTTCTGCCGCTTCAATCACT
TGTCCTAGATGTAAGAATGCCATTCCGATCGGCATTAAGATTTCAAGGGAAGCAAGCACG
CAAAAGACAACTAAGGCGATAAGGGCTTCGGGGTTGTCTGCCTGTGGTACATTAATGGCG
GTCGCTGATAAGTAAATCACGGCAGTGACTAAAATGCCGTTAATAAACATTAAGAGGGCA
TTTGACAAACCGCCTAACTGGCTTTCGTGGCTTTGTGCCTTGAGCCATTGCTGTTCTGTC
TGTTTTAGTCTGTCTGTGGCTTTTGACAATACACCAAATAGTAAAAATTCGCCGTTGAGT
TGGATCCACTCGATAAACTGTGAGCGGTAGGTGGCTCTGGATTCTATCGCGATTTTGCCT
AATTTTCTGCCTAAATGGTAAAAAAGTGTCGGAAAAATCAGCAATAATACAACTAAACTG
CCACAAATTACCCACGCTAATAAAGGCGAAACAAAAGATAAACCTATCCCCATAAACAGA
ATAACCATAATGGCACTGATAAAAGGGGAAAGTAGGTTTAGATAGAGTGTATCAAGGGTA
TCAACATCTGCAACAAGGCGGTTAAGCAACTCACTGTGGCGATAACGATTTAATCCTGCA
GGGCTAAGGGGAATGAGTTTGCTAAATACCGCAATGCGTAAATTAGCCAGTACACGAAAT
GTGGCATCGTGCGTGACTAGGCGTTCAAAATAACGAGAAATAGTGCGACCGATAGCAAGT
CCTCTTACCCCTGACGATGGATAAAAGAAATTAAAGAGCAGGCTTGAGCCAACTAAAGCT
GATGCTGCTAAAAACCACCCTGATAAACTGAGCAAGCCGATACTCGCAGTCAGACTGGTG
ATCGCCAAAATGATACCTAATGTTAAACGCCCAAAATGAGTTTTATACAGGGCAAGAAAA
GGGAAAAGTGAACGCATAGCTTATTGATTTCCTAATAATTCTGCAAAAAAACCTTGTAAG
GCAAGCTCGGTAAAGTTTCCACGTTGGATAATTTGCCCTTGTTTCATTACCCAAATTTCA
TCAGCTTCTTTTAAATCTTCAATACGATGGGTAATCATCAATGTGGTTTGCTCTCGGCTG
AGATTGTTCAATGCACTTAGCACCTGTTGTTCCGATTGCATATCAAGGCTAGCGGTAGGT
TCATCAAGTAATAGCAGTTGAGATCGGCGTAATAAGGCTCGAGCAATGGCAATACGTTGA
GCCTGTCCGCCCGAAAGTCCTATGTTGCTATCTTGGATTTCTCGATCTAATCCCAAACGA
TAGACAAATTCATCAGCCTTTGACAAGGCAAGAGCATTTGTTAAATCGGCTTCGTTGGCG
TGTTCATTACCTAATAGAATATTTTCTCGAAGTGTACCTCGCATTAGCTGTGGATTTTGT
CCTACCCACGCCAAAGTCGCACGCCATTGAGCCATATCGAGTTCTCTTAACTCAATGCCA
TTAATTTTCACGCTACCTTGATAAGATAAGAAACCTAGCAACATATTCATCAGTGAGCTT
TTTCCTGCCCCACTTTGCCCCACTAAGGCAATATGTTGATGAGCCTGTAGTTGGAAATTT
AACGGTTCCGTTAATGCTTTACCTTGTGGCGAGAGGATCACACAATCTTGAGCGTGAATT
TCAAGCGGTTGGTTTGGCACTTTTTTTTGCCCAGTGGTTTGAGCTAAAACTGTTTCACTT
AAAAAATGTTCTAGGCTATCCGCCGCCCCGATTGCGGCGGCTTTATCGTGATAATAAACC
CCTAATTCACGCAATGGTTGATAAAATTCAGGGGCTAACATCAAGCAAAAAAAGCCGATA
AAGAGGGTAACAGAAGTATCGTAAGCACCAAAATTGAGTTCACCTAAATAGGTAAAACCG
AAATAGACCGCCATTACCGCAATAGAAATGGCGGTAAAAAATTCTAATACCGCAGAAGAA
AGAAATGCCATTTTCAGCACGTCCATTGTACTTTGGCGAAATTCTTCGGTGCGTTGGTAA
ATTTGCTCTGTCTGTTTGTCGGCTTGCCCAAACAAGCGGATCGTTTCTAGCCCTTTTAAG
CTATCTAAAAACTGTCCGCTCAAACGAGAGAGAATACCGATATTTCTTTGATTTGCTTCA
GCAGCTTTAATACCAGCTAACGCCATAAACAATGGCAACAGAGGCAAGGTAGCAAATAGA
ATTAAGCCAGCCGCCCAGTTCAACGGAAAAACAGCCGCCAAAATAGCAAGCGGTACGATT
AAGGATAGATATTGCTGTGGCAAGTAGCGAGCGTAGAAATTATGGATATTTTCTACTTGT
TCTAACATTAACGTTGCCCAGCTTCCTGCAGGGCGTTGTTGGATCGACATTGGACCGATT
TGAGACAACTTAGCCATTACTTGCTCACGCAAATGAATACGCAACATTTGCCCAGCTTTA
AAACCTGTCCGTTCTCTTAACCAAAGCAATATCGCTCTGCCTGCAAAGCAAGCTAGTAAT
AATCCAAGTTGTGACAGAAATTCTGTCGGTGAACGATGCTCGACAATCATCTGATGTAAC
ATTGCGGCAAGTAAACCCATTTGTGCGATTAATAACATTGCACTGAATGAGCCGAATAAG
ACATTTAAATAAAGCCACTTTTTTACAATTTTTTGCTGTTGGCGTAGCCATTTTTGTAAT
TGTTTTTGACGTTGTTTTTCCACGAGTGTCCACTTATATGTGCGTAAATGATGAAATTTC
AATTAAATTACTGAGATTTTTCAAAACCCTGATAATATTCTTCAAGCAATTTAAAATTAC
AACAATATTGTTCAAAGTTATCTTTTTTATTAATTGCTTTTGAATAAACTTTAGTTGCTT
TCTCCTTTATTTTTCTTTGATTTATTGGGTTATTGATAAAAAGCATTTCTTTCATCAACA
ATGAAGCATATTTATGCTCTTCTTCAAATTCTTTAGTAAGATCTATGTCTTCAATAACAG
TATCTAAAACAGGAAACATATTGTTTAGTTTAATACCCGCAATAGTTTTTTTATTATCGA
AACCCGTTGTGATTTTAATAACAAAACGCTTATCAAATGGTTTCTTATTATTTTTAGTAT
TGGGGGCTGATGATAATGGAGCAAAATAAGAAATATGGTTAATTGTTAATACAACGCCAA
CAAAAATACGTCTTTTATTTTTATCCAATTCTTTTTCGGGAGAAATACGAGTATCAATAG
AGTGTAAAAATTTTGTATATTCAGGATTAATTCTGCACAATTTGAGTTGAAGTTCTTGTT
TCATATTGATATTCCTTTATAAACACAAAAAGGCACTTACCGTGCCTTTTTGTTTTATAT
CGCACTTTAATGGTAGCGTTCACCACATATACATCGCACTTTAATGGTAGCGTTCACCAC
ATATACATCGCACTTTAATGGTAGCGTTCACCAAATCAGGATATTAATCCTATCGCCTTT
GATGGTATAAATTTTCTATATAAAAGTCAATCTTTATTTGGCGTGCTAATTTCCATTAAA
AACTAATCAAATTCATACCGATACATCAAATCTACCGCTTGATTGATACTTGACACCCAT
TGCAAATAGAGACTTGGGGCAAGGCGGTAGCGTAAGGTTAATTCGGTAAGAGGGGCGAAA
AGTCCTACGCCATATTTTACTTTGAATTTCGGTGTTAAACTACCACTAACGACGACTTTT
GTGTTGTCGCCAATCCCTGCGGTAGTGACATTGAGATCGTTGATACCAAAGGCACTGCCG
ACGGTGCCAACGGTTTTACTGCTTTTTGATAAACTCATTCCAATTAAGGCGGCAGCAACG
GAATTGCTTGAACCTGCATCGCTACCGCCGTCTAATCCTCGTCCAGTTAAAATGTAGGAT
AATGCCTGATCCTGTGACATTGACGGGGTTGAGAAGATTTTGACTTCGGGGGCATCAGCA
ATTCCCGTGACTTTAACCCCTGCAGTTACATTGGCATCTTCCATTGCTTCTGGGTTGCGG
ATCGCTTCAATGTCTAGGGTTGGTTGGGAAGGCAATCCAGTAAAGGATATAAGCCCTTTG
CGGATAACGAGATCTTGCCCAAATGAGGCAAAGGTGCCGTTTTTTAAATGGACTTGTCCA
TATAAACCTAATCCTCGATTTCCTTGTTGGACTTTGATAATGCCGTTTAGATCTGTTTTA
AGACCATAGGCATCTAATTTTACGTCGTTACCAATGTTAATAGCGACATCAGCTTTGATT
GCCATTCCGTTGTTATTTTGAGGCAAGTTCTTGTTTAGTAAAGCGGTAGCTTTGTTCTTG
TTTTTTGCCGATCCGTCCATAATCACTTCGTCGCTACTGATGGTGACAGCACTTTCAGGT
AGTTCTTCTACGGCAATTCTTGCCCAAGGAATATCAATATTTCCGCCAAGGATTAACTCT
TTTGGCGTAGCTTTTACTTCAATATGTGGGCTGAGATCAACTTTGGCGATATTAGGAATA
TCAACACGGAGGCGGTTGGCCTGTGCTTTTATTCGTGTATGCCAAGCCTCTAGTTTTTGC
CAATTTGCATCGCCTTCAAGTAATAGTTGGCTTTCTTTCGTTTGAATATTGCCTTTTAAG
GTTGAACTTGCACCTTTAAAGTTTAAGGCAAGCATTCCACCTGTTACATCAAATGGCATT
GATTTAGAATGCACTTGTAGCCCTGTTAAGTTTAAATTGCCTAACAGTTGTGGAGATAGA
GCTGTTCCACCCAGTGTTAAACGAGCGTTAATATCCCCATTAACTTTTTCATCTGTGCTA
AGTAGCGGTTCGATTAAATGTAAATTTAGCTGTTCTATATTGATGTTGCCAGACAGTCCT
CGCTGTTTGGTAAGTTCTTTCATCAGTAGCTTGCTGGTTAAACGCCCGTTATTTTCTATG
CGAATATCGCTATCCAAGCTCAAATTGTTTTCTGCGATTTTGCCATTTAATTTCAATGAT
GAAAGGGACAGAGGGAAACTGCGTCCGTTCAGTTTTTGTGTAAATTTAAGGCTATTTGAA
AGTAGCTCTACATTAACTTCGAGATCTTTTTGGCTAAACCAAGCCACATCACCTTTAGCA
TTGACGATACCCGTTAATATACTCTCTTTAGGCAAGTATTCTTGTAGCATTTCAAGGTTA
AATTGTTTGATTTCAAACGGCACTTTCCCCTCTTTACCTGCACTAAATGTTTGTGGCAAG
CAGAGCGTTGCTTTTGGATTTCGCCAACAATGTGCGGAAACATCTGCTTTAAGTTCTTGA
TTGTGATAGCTAACTTGTAGATTTTTATCATTTTTCCATTCGCCAACAGGGGTATGAATA
TTGAGATTACTTAGTTCACCTTGCCATTGTTGTTTGCTACGATCAAACTGCCCTGCTAAC
TGAAGCTGGATACCCACAGGCTTTCCTTTAGCGGTCAGTTTCAGGCTATGATTTGCTTCA
CTACCATTTGCTGTAAGATTAGCGTTCTCTAGCGTTATTTCGCCGTAAGTTAATTGACGC
AAGCCTATTTCGAGATCACCTTGCACTTGTTGTGCGGTTCTTACTTTCCCTTTGGCATTG
AGATGTTGTAGCTGAAATTGATCATAGGCTACATTATTAGCGATAAGATCGAGATCTAAA
CTAGGTTCATTGATATTTCCCTGTAGCTTAATTTGTCCGTTGATATTGGCTTTTAAGTGT
GGGATTAAACCTTGTAAATTCGGGGCTTTAATGGTGGCATTGAAATCAGATTTTTCGCCC
AAAACACCTTGCATTACAATGCGGTTTTCGCCATAAATTAAACTTGCTTCAGGGATATTG
AGTAAGGTGTTGTGGTCTGCTGTCAAGGTGCCTTTTAACTGTAAATGCTTTTGCTGTAAG
TTGCCGTGCAAATCCATATTGTCTAGCACAACCGCCCATTCATTGCCTGTTTCACCTCGC
CCAACAAAGCCTTGAGAACGAAATTCCCCCGATAGTAACGCAACCCATTCAGGAAAAATG
GATTTAGTATTGACATTCTGTAAGGCAAGGTTGGATTGCCATTCTAAGCCGTTTGTCCAA
TCGACTTTGCCACTGAATTTGGTTTGCCCTTGTAGTGCGTTGAGCAATGCTTCATTGACT
GCAAAATAGGTTAATTCCCCCTGCCCTTTTAGGCTTAAATCTGCTGGGGGAATGTTCATA
CCTTTGGCGGATAAGCTACCGTTTAAGTAGTAATTGAGTAGATCGCCTTTTAAAGCGAGG
TCGATTTTTTCAAAGACAAGCGGATCTTTACCTTTCCCTGCGATAAAAGGATAGCTGAAT
TTTGGGCTTTTAATGCTGAGATCAAGCGGTGTTTTAGGCTCCGAAAATTGCACAGTGCCG
TGTATATTTGCCTTGAAAGCACCGCTTGTTTTGAGATCTAATTTTGCGATGCCAAAGAGT
TCCCCAGACAAAATAAGCTCTGCCTGACTTGTCGGGATTGCAAGCTCTTTTAAATGTGGA
ATTTGGGCATTGAGCTTCCAATCTAAAGGATAATTACCTGACAAGGTGAGTTTGCCAATT
CCTGAAATGGTGCCTTTGTCGCTTTGCAGGTTGAGTTTTTGCAATTCCACCGATTGTTCG
TCAGATTTCGCTTGTAACTCAAGCAAACTGATTTTTAATAGCGATTTTTCGCTTATACCT
TTAGCGGTCTTAACTTTCTGGCTCAACTGCAATTGTTTTGCTTGAAATTCCGGCACAGAG
AGATTAACAGGTAATTGAATAGGATCTAATTTGGTTAAGATCGGTTGTGCAAGTTGTTGT
TTTAAGGCTTCCCAATCTATTGGCTGAGAGGGTGCGTCAGCGACTTTTTGAGGCTTTTCC
GTGGTTTGTTGCGGTGCAAGGGAAACGGTTAAACCTTGTAATTGAGTTGGGGATAATGAA
AGGCTCTTCCCTTTTCCTTGAATGCCCAATTGGAAATGCTGTAAGCCAATATTAAGTTCA
TCAACTTGAACCTTCACATTGTCTATGCTTATCTGTTTTAACGATACGCCAATTGGAAGA
TTAAACTCACCGCTTGTTTGTTTGGTTGGTGTGGAAAGGGGAAGTTTGCTGGTATCAACC
GCCACTTGTGTGTCTTTGATTGCAATTTTTTCCACGCAGGCGGAATATGCCAATAAGCAA
CTCAAATCTAAATGTAATTCCGCTTGTCCGACTTGAACATTGACCCCATTGAGCTGATAC
GCTGTATCCGTAAGCGTTAAGCCATTTTGTAGGCTTCCCTCCACTTTGCCAATCGAAAGC
GGATCTAGCCATTTATCTGCAAGGGTTAAAGCGGTTCTTTGCCCCATTCCTGTTGCGAGA
AAAGCTAAAGGCAATAAAAGCAAAATCAGTAGCACACATAAACCACGCCATAACCAACGC
CATTTTGTGTTGTGGGGTTTTACTGCTGTATCATTGGGTGATTGTGCTAAAGATTGCTCT
TTTTCCATAACATTATCTCACTAAAGTTCTGTGCCTAAGCCAATGTAGAATTGTAGCCCT
TTTTTATTATCTGGCGATCTTACTGGCATTGCTAGGTCAAATTTAACTGCCCCGATAGGC
GAAGCCCAACGTACACCAATTCCTGCCCCTGAATGTAGGGCTTTGCTACTGAATTTTTTA
TCGGATAAGCCCGTATCGTAAAAGGTCGCCGCCCACCAATCTGGGTACACTTGGTACTGA
TACTCAACAGAACCTGTTGCTAAATGCGATCCCCCTGTTAGTTTACCTTGGTTATTTTTA
GGGGAAATCTTTTTGTAACCAAAACCTCTTACGCTCATATCCCCCCCTGCAAAATAACGT
AAGGAAGGTGGAATACGTTCAAATTCCGCTGATTTTAAATAGCCTATCTCTGCTCTTGCA
ACGATACGATGATTATCAAAATAGGTTCTTACCCACGCCGTTGAGGCTTTAAAACTGTAG
AAGCTCACTTCTGAAATGAAGGCTTTATCCCCAAAATTGATCGTAACCTTCTGGCTATCC
CCCCATAAAGGAAAGCGTCTGCCATCAGAACGCGTGCGATTTAGAGAGGCTGTTGGATAG
AGCAAGAAGGTCTTAAATTTATCACTACCCTGCCCAAAAGCATCATAACGGGTTTTAACC
CCGAAGGAAAACGCCCAGCCTGTTTCGTGGTTCCAGAAACGCTGAAAAGCAGAATATGCC
CCTGTAAATTGGGTATCGTTTTGATTTTCTCGATCAAGCCCACCTGACACCTGATAGTAG
TAATGAAGTGGCTGTGCTTTTACAGGCATTTTGTAACCAAACTCCACTCTCTGTTCAGGC
TTAGATAAATAGCTATTTAGCTCTAAACTATGTCCACGCCCGTTTATCCAAGGTTTTTTC
CAGTTAAATTGCAAACGAGGACCGACATCTGTGGCATAGCCAATACCTACTTCAATATCA
TTTTTCTTTTTAGGTATTAATAATATGTCTAAATCCACCTCTTTTGAGGGCTGCTTTACA
CTTGGTTCAACTAAAACAGATGAAAACCAGCTACTTGAAGAAAAATCGTTCGATAGTATC
GATAAATCGTTCAAATAATAATAGTCACCAGACTTAATACGCAATATATTCGTGAGATAT
TCCTCTCGAATTTGATTGCCTTTAAACCCTATTTTGCCATAGCGGTAACGTTTCCCACTA
TCATAGCCCAATCGCCAATCGGCAAGATATTCCTTCGGATGGACTTCTAAACGGTGATAC
AACCACTGCCCATCAAAATAGCCGTTTGTTTGAGAGAGTTTTTCTATACTGCTTTTAAAG
TTGTCGTAGGTTTCGTGATTAAGCACGGTTCCCATTGGCGGAACCTCTTTGGCTAATAAC
CGTTTAAAATCATCGTCTTGCTCGGCTTGTCCGGTGATCTTGATTTCCCGTTCATCTAAT
TTAACTGGCTGATCCAATTGTACATATAGCGTTAAGAGATCTTTGTTAGAAGAAGTACGA
GGGGTTAGTTCAAAGCGATATTGAGTATTGTAATATCCCTTTGCTCGTAAGGCTTTATCG
ACAGTTTCTTGTACAAGCTGTTGGTAACGTTCTGAGCTGTCCGCATCATCGTTGCTTAAC
TGCGAGAGGTAAATACGCACATTTTGATAGAGATCTTTATCTTTGATCCCATCAACTTCA
AGTGACACTGTTTGCTCTGCATTCGCTATACCAATTAAAACTAATAACGAACAAAAAGAT
AATCTTGTTTTCATCGTGTTATTCTACTTAAATTAACATAAACCTATTCCTGAGGTATCC
CTCTTAATAACGGTACTGCCCGATAAGGTGCTTTAGAGGTTAAAGCAGGTTCAATCTCAA
ACAACATAATAAATGGTTTAACCGGTTCGACATTTTCCGTTTTCCATAAACTACTCAAAC
TCGCCAACTGAATATCCGCAGGTAAATTTGCAATCCCCTGTTCAAGCACGGAGATACTGT
GCTTACGAGGATGCCCAATCATAATCGCAATACCGTGTTTGCGAGCATATTGAACGGCGT
GTTGAAATTGCCGTTGTACATCAGCAAACACATCACTATTATCTAAAAAAATGTGGCGTT
CTAATGCATTTAACCCATAAGCTTTTGCTGTTTGATAAGCCACACTATCCCCTGCGGTTT
TACTGTCTAAAAACCCCAACCCTTGCTGTGATAAGGCTTTCATCAAGTGTTGCATTGTCG
TTTTATCCGCAGTCGCTTTACTACCCATATGATTATTCAAGGCAATGGCGTAAGGCACTT
GCTGTTGAGCCTGATGAATTAACTCACTCACCTCGCTTTCCCCCATTCCCACTAATAATG
CCCCAGCTTCAATAGGCTGTTTCACTTTAGGTTGCATAGGTAAATGGATTAAGATCTCTC
GTCCTTGTTCTTTCGCTTTATTTGCTCGGACTGTGGCATAAGGTGCAGAAGGAATAATGG
CAACATTGACCTCTTTGGGTAAGGCATAAATGGCATTATCTTCTTTTATTCGATAGCCAA
TATCATCAATAACGATCACCAATTTATTCGCATAAGCAAGCGGTGCAAAAAGCCCGAAAA
TTTGCAAAAGCAACAAAATAATAGACCGCTTGTTTATCCATTTGTTCATTTTACTGTACC
CATTTCAAAGGATTGACCGCCACACCTTTACGGCGAATTTCAAAATAGAGAGCTGAACGA
CTTTGACCTCCAGAGTTTCCAACGCTTGCAATCACCTGCCCTGCTTGAACTCGCTCACCT
TTACGCACATTGACTGATTGATTATAGCCATACAACGACATATCGCCTTTACCGTGTTCA
ATCACGACCACTTCCCCATAACCTTGCAACCAAGTTGCTAAAATCACTCGTCCACCAGCT
ATTGCTCTTACAGGTGTGCCTGCACTTGCTTGAATTACCACACCATTCCATTTAATTTCA
CCCATCTGTGTTGAGCCAAAGCGATTGATGATTTTCCCAGAAACAGGCATACGATATTTC
CCAGATAAGCCATTACCTGCCCGAACTTGCTGTTTTTCAGATTCCGTTGCGCTACGACGT
TCTTCCGTATTCTTTTTCTGTTCAAGTTTCGCAATATCTTGTTTTTCTTGCTGTTCAGAC
TCATTGCTTGCTTGTACCAACTGATTTCGCAACGCCTCTTCATTCGCTTTCAGATTTTCT
AAATGACCTTGATCTTGAGCTAAACTTTTATCAATAGAACGCAATGTACTTTCACGTTCA
TTTTTGACTTTCTGAAGATCTTTTTCTTGCTTCTTCTGTTCATTAAGTTGCGTCTGTTGC
CCTTTTTGTTGCTCTTTTAATTCATCTCGGCGAGCTTTAAGATCCGCTTGTGTGCGACGT
AACTCATAGATCGCATCAATCCTCACTTGATTGATATGCTCATAATAAGCCCCCATTCGA
TCTGCATTTTTGGCTTCTTCGGATAACAATCTCTCTAAGACTGAAGGGTGAATACCCGAA
CGATAGGCAGAATCCAATTGTTCCTTAAGCTTCTCTTTTTGTACCGCTTCCTGCTTTTCT
AACCGCTTGATCTCTTGTTCTGTGCGTTTAATCGATGCCCTTGTTTCAGACAAAGTCATT
TCTGTTTGTTTTAAACTATTAAGGACTTTCCCCATTTCAATTTCTTGATTTTTTAATGTC
GATTGCAAACTATCACGTTTTTTCTTTTGCTCATCAATTTTGTTTTTTAATTCCTGACTT
TTCTGCTGAATTTTAGACAAATCACCAGCCATCGTTTCTGTAAACAGCGTTGGAACAGCA
TACACTAAAACAATCAGAGCAAAATATTTAATTAATTTCAAAAGAGATCCTTAATTCAGA
TTAATATAATGACTAGTGGTATATCTCAACCGCAGATATACCACTTATTCTCATTACAAT
TTTCCTTCCATCTGTGATTTCACTCGAGCAACTTCCTCATCTCTCAACACACGGCGTAAA
ATCTTGCCAATGTTACTTTTCGGTAGCTCATCACGGAATTCAATTTCACGAGGAATTTTA
TAGCCCGTTAAATGCTGGCGACAGTGATTACGTAATTCCTCACGGGTCAGACTTTCATCT
TTTTTAGTCACAAAGACCTTAATACTTTCACCCGATACTTCACTTGGAATACCAACCACA
ACCACTTCATTCACTTTCGGATGTAATGCCACGACATCTTCGATCTCATTAGGATACACA
TTAAAACCAGATACAATAATCATATCTTTTTTACGATCAACAATACGTAAATTGAGGTCT
TGTCCCAGCTCAACAATATCACCTGTTGCCATCCAGCCATCTTTTAGCACTTCTGCGGTA
TCTTCAGGGCGTTGCCAATAACCTTGCATTACTTGAGGACCTTTTACCCATAACTCGCCA
CGCTCACCTATCGGTAAATCATTACCAGAATCATCAACAATACGAATGTCGGTATTTGGT
ACTGGCACCCCAATAGATCCCGAATACTCCGTAGAATCGTTACGTGTTGCCGCAATCAAT
GGGGAACATTCGGTCATACCATAACCTTCAATAATGTGGCACCCCGTTGTCTTATGCCAA
CGATCCGCCACCGCACGCTGAATTGCTGCACCACCGCCTACAGAGAGCTTCAAGTTAGAA
AAATCAACTTCTTTCAGTTGAGGATTATTCAGTAACGCATTAAACAAGGTATTTACCCCT
GTAATCGCCATCACAGGATACTTCTTCAACTCTTTCACAAAAGCTGGAATATCACGAGGG
TTAGTAATTAACAACCCCGTTACACCTAGTTCGATAAATAATAAACAATTCACTGTCAAA
GCAAAAACGTGATAGAGCGGCAGAGCAATTACCCCAATTCGCTCTTGGCTTCGTTGGATT
AAAGGATAGGCTACCCATTTTGCTTGAAGAATATTGGCAATCACATTGCTATGACTTAGC
ATTGCACCTTTAGCCACTCCTGTTGTTCCGCCTGTATATTGAAGAAACGCCAGATCATTT
TTATAGAGCGTTGGTCTTACATATTGACGCTGTTTCCCAATACTTAACGCTTCACGAAAA
CTCACTGCGTGTGGCAATTTATATTTAGGCACCAATTTTTTCACATACTTCACGACAAAA
TTAACGAGAGTACGTTTACCAAAAGAGAGCTGATCGCCCATACGGGTCAAAATAACGTGT
TTAACATCGGTATTAAACACCACTTTTTCTAAGGTTGCCGCAAAGTTTGACACGACGACA
ATCGCCTTAGCTCCACTATCATTCAATTGATGCTCTAATTCACGCGGTGTATAAAGCGGA
TTGACATTCACCACCACTAACCCTGCACGCAACGCACCAAACAACGCAATCGGATATTGC
AACAAATTCGGCATCATCAACGCAATGCGTTCACCTTTCTCAAGGCGTAATTCATTTTGC
AAATATGCAGCAAAAGCACGGCTACGCTCTTCCAATTTACGAAATGTAAGTACCTGACCC
ATATTAATATAAGCAGGAATATCAGGGTGGCGTTGTACCGCCTTTTCAAACATCTCCACC
AACGACTCGTAAGGCTCCACATCTAAGGTACGTTCAGCCTCTGCTGGATAATTATCAAAC
CAAATTTTTTCCATTACATCTCCTTTAAACTTTACCCAAAAATACAGGAATAAACTGAGC
CTGAGATTTTTGAGCAATAGCTCTTTTAATCATAAAAAAAGTCACTGCCGTAGTACACAA
CACCCCAGCAGCCACCCATAATTCATTGTGAAGCCATTGCGATAAAACCAATGTTGATAA
CACAATCACAAATAATGGCACCGCATATAACCAAAAAACACCTTCTAACAAACTTCTCTC
GGCTAACCCAATTTTCACTTTATCACCGACTTGCAAAGGCATTGCAATCACTAAATCAAA
TTGCGGTGCAAATTTTTCCCCCGCCAATGCAGAAAGGGCTTTTGAACCACAATGGCTTTG
AGCTACACAACCGCCACAACTAGATTTTGCTTGGCATTGCACTCTAGCAATTCCATTTTG
ATACTGAATAACAGTGGCTTGTTCAATCATCATTGTTTTTCACCCTGCGAGCTAAATTCA
ATCTCTTGCACAATATGGCGTGCCGATGCTAATGGAATTTCACCCACAATAATCACATCT
TTATCCCCGATTGTCTGGCTATAAACACTGGTTTTTCCCTCACGCCAAAACTGATCTTGA
AATGAAATCCCCTTATTTTGTAAGAGATATACCGTAAAAGAGAACAGACCATCACTGTAT
AATCGACTTTCAATCTGCTCATCTTGAGCCAGCATCTCAGACAAATTTTGTTGCCCCGAA
GCCACCTGCTTAAATCCACGAGGTACCCATTTTAGTTGCCATTCTAAAGGTTTTAGTTCC
GAATGTATTTTAGTTTGCAACAGCATTGGAAGAATTAATGTACGAATCGGTTCCACAATG
TACAATAATTGATCACCTACCACAGATTGAATTGTCCTAAATTGCTCTAACACATTATTA
TCTCTATCCAACAAGTGACTCTGCAACAGCAGATAATTTTCCTCATCAATCCACAACATA
TATTGATAACGGAAATCATCTCTTGGCACAATTCGAATAACCCTCGCAATACGATCTGCC
ACACGCATTTTCCCATTATCTAAAAACGCATAGCCCTCAAGCTGAGAAAAATCACTATAA
ACGACCGTCGGGAAATCATCTAAAATATGGGGTGTTTTCAAACTAAACGGCTGATAATCA
CCAAAATAACCCACCACATTTTCCCTTAAAATCATCTCCTCTCTTATCGCATCAAGATGA
AGTAACTGAGCATACTCATGCCCATTATAATAGGCGTGCCGATAGCGTAACGAAGTCAAA
TCATTACCTTTTTGAAAAAGATAAAGCTGCTCATAGTTTAAGGTTTGATGAGCTTTATTC
ATCGCACTCAAATAGTCCAATGGCGTAGATAACGGCTGTGCTATCCCCATTATAGAGATA
AACAAGCTAATTAATAAGGCAATATATTTTTTCATAAAACACCTACACCATTTAAACAAG
CGGTAATATTCTGCGGCTTTTTAGCATTACATTTGCGGAAAAGTACGAAATATATTACCA
AATATAATACTAAAATTGTAATAGTATGATTATTACTATGAACCCTATGTCCCAACATTC
TCAACGCCCATATCAATGAAGATTAAAACAGCATAGATTCTTGACACATCATATCCCTGC
ATCTTGCAAGCAGAGTTTTACGGCACAGAGCTGATAAAAAATCCTCTTTTACACCAAAAG
AGGATTTTCCTAGTACAATGAATTATTTCTTCGTCGGACGTTGCCAACCTTGAATATGGC
GTTGTGGCACACGGGTAATAACCAGTTCATCAGCCGCCACATCTTTGGTGATGGTTGAAC
CAGCCCCAATGGTTGCACCGCTTGCGACAGTCACAGGGGCAACTAACTGAGTATCAGATC
CGACAAACACATTATCACCAATGATAGTTTTAAATTTATTAGCTCCATCATAGTTACAAG
TAATAGTGCCAGCGCCAATATTCACATTTGCACCAATTTCACTGTCGCCAATATAGGTTA
AATGCCCCACTTTTGAACCTTCGCCAATGGTAGATTTTTTGATTTCCACAAAGTTACCAA
CGTGAGCTTTTGCTGCCAGCTCTGTACCTGGACGCAAACGTGCGAATGGGCCAACATCAG
CACTTTCGCCGATCACACTATCTTCTAAGACAGAATAAGGCTTAATCTCAACATTATCAC
CTAGCACCACATTTTTCAGCACACTGCCAGCCCCAATTTTAACGTTATTGCCTAACTGGA
TAGCACCTTCTAAAATCACATTCACATCAATAACCACATCTTTACCGTGCGTTACCGTAC
CTCGCAAATCAAAACGAGCAGGATCAATGATCGTCACGCCAGCCAATAACAATTTTTCCG
CTTGTGTTTTTTGGTAATAACGCTCTAGTGCAGCAAGTTGCAAGCGGTTATTTGCCCCTT
CAACTTCCATTAAATTTTTTGCCTGAACAGCTTCAACTTTATAACCATCACGGTTTGCCA
TTGCAATCACATCAGTAATGTAATACTCGCCTTGAGCATTGTTATTATCTAATTGCGATA
ACCATTTTTTGAAACTAGCACCACTTGCAACCATTACCCCTGTATTAATCTCTTGGATCT
TTAATTGTTCAGGGTTAGCATCTTTTTGTTCCACAATCGCAACTACGGAACCATTTTCAC
GGATGATACGACCGTAACCCGTTGGGTTATCCAATACCACTGTTAATAACGCAATCCCAT
TTTCAGGTTTAGCCGCAATCAATTTCTCTAAAGTTGTCGCAGTAATCAAAGGGGCATCGC
CATAAAGCATTAAAATGTTTTCATCATCGGCAAAAAATGGAGCAGCCTGTTGCATTGCGT
GTCCTGTGCCTAATTGCTCCGCTTGTAAAACCCAATTTACTGGCTCTGCAGATAAGCGTT
GTTGTAATAAATCACCGCCGTGACCATAAATTAAGTGAATTTGTTTTGCCGACAGCTGTT
TTGCTGTATCAATCACGTGTTTTACCATCGGTTTTCCTGCAATCGGGTGCAAAACTTTTG
GTAAATCTGAATACATACGAGTGCCTTTACCCGCTGCTAAAATCACAACGCTTAGTTGAG
TCATATTAACTCCTTAATTAAAATAACTAGAGGATACTGAAAACTTTTACATTACTAAAA
CCATTCTCTTTCAAATAAAGAGCTTGCAATTTGCTCATCACACCACGCTGACAATAGAGC
AGATAGGTTTTCGATTGATCTAAGTTGCCGAAATGATTAGAGAGTTTATAGAACGGTAGC
TCTTTAACTTCAACTCCTTCAAGGCTGAACGGTTTTTCATCCACTTCTTCAGGGCTACGA
ATATCCAAAATCACATCGTTTTCGCCTAATTCCGAAGTGGTTTCGACAGATACCACCTCT
TTTTCCGTCTGTTGAGCAATTTCACGAATATCTAAATAATGGGCGTTTTGTACCGCTTGT
TCGAGAACGTCAAAGTTGAAATTCCCTTCTTCTTCGATAATTTTGCTTTCAATCGCTTTA
ACCGTTGGATTTTTTGAAATCACGCCACAAAATTCCGGCATAGATTTAGCAATATCGTCC
GTGCCAATCTCTTTTGCCATTGCGATAATTTGCTCTTTATCGTGGGTAATCAACGGACGT
AACACTAAAGTATCGGAAGCCTTGTCGATCAAACGTAAGTTGGTCAAGGTTTGGCTAGAT
ACTTGCCCTAATGCCTCACCAGTCACAATCGCTTGAATATCAAAACGTTCAGCAATTTTG
CTGGCAGCACGTACCATCATACGTTTTAGTACCACACCCATCTGTCCGTTATCAACTTTT
TCTAAAATCTCGCCGACCACATTCTCAAAGTTGATCGCCACAAAACGCACTTTATGGGAC
GAGCTGTAACGGCTCCAAATATGGTACGCCATCTGTTTCACACCGATTTCGTGCGCCGCA
CCGCCAAGATTGAAGAAGCAGTAATGCACACGAGAGCCACGGCGAATCAGCATATAACTT
GATACGCCAGAGTCAAAACCGCCCGAAACCAGCGATAGCACATCTTCCTGCGTACCAATC
GGATAACCGCCTAAACCTTCGTGACGAGCCTTGATGAGCAACATCTTATCGTGGTCAATA
[truncated: 2,120,548 more chars]
