# Supplementary material for: Whole-genome sequence analyses of Glaesserella parasuis isolates reveals extensive genomic variation and diverse antibiotic resistance determinants
Source: PeerJ. 2020 Jun 22;8:e9293. doi: 10.7717/peerj.9293 (PMC7316082; doi:10.7717/peerj.9293)
Supplement: Supplemental Information 41 [file peerj-08-9293-s050.fasta]

>H201 Scaffold1
TTTATCACCTGCTGGACCCGCAGGACCTGTCTCTCCTCTTGGACCCTCAGGACCGCGCTC
ACCTCGCTCTCCCGCAGGACCTGCTTCACCTTTCGGACCAACTGGACCCGCAGGGCCAGT
GTCGCCTTTTTCTCCCCTAGCACCAGTAGGACCTGTTGGACCCGCAGGACCTGCTGGACC
CGTATCACCTTTATCACCTGCTGGACCCGCAGGACCTGTCTCTCCTCTTGGACCCTCAGG
ACCGCGCTCACCTCGCTCTCCCGCAGGACCTGGTGCACCCGCAGGACCAACTGGACCCGC
AGGACCAACTGGACCTTGCTCACCTGCAGGACCTGTCTCTCCTCTTGGACCAGCATCCCC
TTTCGGACCTGGATCACCTTTAGGACCTGGTTCACCCCGCTCTCCTCTAGAACCTTCTGG
GCCTGCAGGACCGCGCTCACCTGGTGCACCTTGTGGTCCTGTTGCACCTTGTAGTCCTTG
TTCTCCTCGTTCACCTCTAGGACCTGGTTCACCAGCAGGGCCCCGAGGACCTGCTGGACC
CATCGGACCTGTTGCACCCGCAGGACCGCGCTCACCTGTTTCTCCTCGCTCACCCTTAGC
ACCTGCAGGACCTGGTTCACCCTTTTCACCTCTAGGACCTGCTGGACCTGCTGCACCCGC
AGGACCTGCTGGACCCGCAGGACCAGCATCCCCTTTCGGACCTTGCAGACCAGTATCCCC
TTTCGGACCTGGATCACCTTTAGGACCCTTAGGTCCTTCTGGACCTGTTTGTCCTATTNN
NNNNNNNNNNNNNNNNNNNNNNNNNNNNGGTGCACCTTGTGGTCCTGTTGGACCCGCTGG
TCCTTGTTCTCCTCGTTCACCTCTAGGACCTTGCTCACCCTTAGCACCTGTAGGACCTTG
CGGACCAACTAGACCTTGATCTCCTTTAGGACCTGCTGGGCCCGCAGGGCCTGCTGGACC
AGCTTCACCTCTTGGACCAGTATCCCCTTTCGGACCGCGCTCACCTGTTGCACCTTGTGG
TCCTGTTTCTCCTCGATCACCCTGTTCACCTTTAGGACCCTTTTCACCTCTTTGCCCAGT
CTCTCCTCTTGGACCTGCTGGACCAGTTTCACCTCTATCGCCCTTAGGACCAGCTACTCC
TGGAGTCCCTTGTTCACCTCTAGGACCTGGTTCACCAGCAGGGCCCCGAGGACCAACTGG
ACCAACTGGACCCGCAGGACCGCGCTCTCCCGCAGGACCTTGTGGACCTGCTTCACCTGC
TGCACCAGCAGGGCCCCGAGGACCTGCTGGACCCATCGGACCTGTTGCACCCACAGGACC
GCGCTCACCTGTTTCTCCTCGCTCANNNNNNNNNNNNNNNNNNNNNNNCACCCGCAGGAC
CTGCTGGGCCCGTAGGACCTACTGGACCCGGAGGACCAGCATCCCCTTTCTGACCTGGAT
CACCTTTAGGACCCCTAGGTCCTGCTGGACCTTGCTCACCTGCAGGACCGCGCTCTCCCG
CAGGACCTGGTGCACCAGCAGGGCCCCGAGGACCAACTGGACCCACTGGGCCCGCAGGAC
CCGTTGGACCCATCGGACCTGTTGCACCCGCAGGACCTGGATCACCCTTAGCACCTTGTG
GACCTGCTGGACCCATCGGACCTGTTGCACCCGCAGGACCGCGCTCTCCCGCAGGACCTG
CTTCACCCCGAGCCCCTGCTGGACCCGGAGGACCCATCGGACCTATTGGTCCCTGATCAC
CCTGTTCACCTTTGTCACCTTTAGGACCTTTTTCACCTCTAGGACCTTCTGGGCCTGCAG
GACCGCGCTCACCTGCTGCACCAGCAGGGCCCCGAGGACCTGCTGGACCCATTGGACCTG
GTTCACCTTGTGGTCCTCTTGGACCCTCTAGTCCTCGTTCACCTCTAGGGCCCGCAGGAC
CTGGTGCACCACCGCTAATAGTATCGGATGTATTATCAGTATAAGTAATTTTCAAACCGC
CACCCGCTAAGGGTTCCGTGTTTTTAATTGACTTACCAAGCGTAGAAATCTTAATATTTT
CGTTCGTTTGTTCTAATTTAATATTATTTCCGGCGGTAAAGGTTACAGTCGCANNNNNNN
NNNNNNNNNNNNNNNNNNNNNNNNNNNNNNNNNNNNNNNNNNNNNNGCGTCCCTATTAAC
AATTTGCCATCAGTATTAAAGTGAAACGTACCTGATTTAGTGACATTATCAATTTGTCGT
TTAATATCGTCGGTTAATTTAACCGTAATCGTATCGCCGCTAGCCTCGGAAGTAAGACCA
TTTGCGCCTTTTACTTTGAGCGTACCTTCCCATAAACCAACTTTTGGTGTATCTTCTGTT
TTACTATCACCATCAATCTTCATGGTCAAGGATTTAAGCTGCGCCACGTTTACTGCATCA
GTTAATTCTTTACCTGCTGCAACGTTGACGATTTGGCGTTTGATTGTATTATTACCCACA
GAATTACCCACAGAAACTGCACCGATAAGAAAGTCATCAGTACCTTTAGGATGACCGTCA
GGACTGTTACCAACACGTTCTGTTGATTTAAAACCATTGCTAACACTACTTGCATCTGTT
ATTACAGAATGGGGTTGTCTCGCTCCATCTATACCCCCAAACGTTTCTGCTCTCGAACCA
TAACCTAACGCCACGCCACCACCAACAAGAACAATTGAATTGTTACCAAGTGCGGTTGCT
CTCTTTACTTGGTTGGTTTGTGCCTGTTCACCCACAGCGACAGAACCTATGCCATATGCA
GTAGCTCGATAGCCTAAAGATGCCGCATGACTGCCCGCTACAGAACTGCCACCGACAGCC
ACACCATATTCGCCATTTGAAGTACTTTTCGCACCGATTGCTACACCTTCTATATGGGTT
GCTTGTGAGACTGGACCGACTACAACTGATCCATGTCCAACTGCCTTTGATTTTCCACCA
ATTGCAATGGCAGCATTTCCTGTTGCCCTGGTGCTAAGATAGCGAGAAAATCCGTCTACA
TTCTCATATGCAGTACCATTTAAATCATCGTTACCGATTGATATGGAGCCAGGCCCCTCC
GCGATGGTATCTCCCCCGATAGCAATAGATTGTGACCCACTTGCTCTAGCAGCTGCACCT
ATTGCAACTGTTTGAGTATTTGTCGCATTGGCTTCTTTGCCTAAGGAGACAGATTCTACT
CTTGCATTTGCTCCATAACCGATTGATATGGAGCGATACCCTCTCGCTTGGGTACTTGTC
CCGATAGCAATAGATTGTATCGCTTCTGCTACAGACTCTTGACCTATTACAATTGCTTCA
TTCTCTCTAGCATTGGCTCCTACGCCTAAGGCGATAGATTTGTATGGTATTGCTTTTGCA
CGATAACCTATCGCAACAGCAGTCCTACCACTAGCGTCTGAGTTCTCACCAATAGTAATA
GAACCAGGCCCAACCCAACTACCTCGACCAATACCAATAGAAGCATCGTCACTTCCTTGA
TTCCCTGGAGTAGAACCATCTTCAAGCCATGCTGCTGAACCTACTGGACTAAAAAATATA
CTTAGTAATACTAGACTTAAAAGATTTAATTTAAATTTATCTTGCTGTTTATCTAAAAAT
AATGTGAGGTGCATAGTTGAGCTCTTTTATACGTGTTAAGCGGGGGAATCTCAAAAATAT
GTTCCCCACACCATTGTAAAAAAAAAAAAAAAAAAAAAAAAAAAAGGATANNNNNNNNNN
NNNNNNCTTTTATCAATAAAAGTTAGAAATAATAGGCGGAAATCTAATAAGTGCTAAAAT
CATTTAGACAATATATTGATTCTGAATGGATTTTTATTGATAGCAGTGTCATCAAGGCTC
ACCAGCATGCAACAGGTGCAAGCGGTCAAAATCCGCAAGCGATTGGCAAAAGTGTGGCAG
GTAATAGCACAAAAATTCATTTAGCAGTAGATAGTTGTGGAAATCCTATTGATTTTGTTC
TGACGGGGGGGACTTTGAATTTACATAAACTGACACTTTTTCCACTCTTAAAGGATACCA
GTAATGTCATTTATCTAAGGTAAGAAGCTGTGGGTAAATTAAAAGGCGGGTGAGCTGAAT
AATCGACTATTTTTATTCGATCACTAAAACGCTGATAATGCAGCACATATTCAGACGTTC
TATCGCCAAAAGGTTTACTTAAATCAAAGGCAAGGATACCAATGTGGTAATGCCATAGAT
GATTTTCTCGCGCATATTTTACTTTTTGAGCAAAGTGCGGATCGTTTTTATGCACGTTGT
CGGAAGATTTATTCCTGCCTTCAAGGTTGGTAAAGCCAAAATTTTGAATATGCCAAATAA
ATTTGTTAATAAGCAGACGATCCGATTGAGGAAAATTCTTCAGCTCCTTAGAAAACAATT
CACCTAATGTAACTTCCATTCCATTTATAGCGACATTAGCCATTTATCCAGCTCCTCTGG
TGAATTACATTTAGGCACAGCAATCTCTTTGCTTTCAACGTGTGCTTTCATTCTTTCTAG
ATCGTAGTTAAATGCAGGCTCTTCCACCTTATCGGCAATTTGTTTTTCTACGTTTTGAAC
GTAAGAAATTAGTGCTTGTTTTTCCATTCCTGATTGAATTGCTTGCACAATACACGCCAT
TTGTTGATGAAAGTAATCCGATTGAATATAAATTTGAGCCATATTACCTCCAATGCTGAA
TAGGGTTGCATTTATTCTAACAGAAATTTTTGTTGGAAGAATAAAAAATAACGGCATAAC
GAGAAATCATTATGCCGTTAAATTTGTAGGGGCAAATGACATTTGCCCTAATATCAATAG
ATTAAATCGAACGTTTAATCTCAACCACTTCGAATACCTCGATTTGGTCGCCGACTTTTA
CATCATTGTAGTTTTTCACGCCGATACCACATTCCATACCGTTACGGACTTCTGAAACGT
CGTCTTTGAAACGACGGAGAGATTCTAACTCGCCTTCAAAAATTACCACGTTATCACGTA
ATACACGGATTGGGTTGTTACGTTTGACGATACCTTCAGTAACCATACAACCTGCAATTG
CACCAAATTTCGGGTGACGGAAGACATTACGCACTTCTGCCAAGCCGATGATTTCTTGTT
TAAATTCAGGTTGTAACATACCGCTCATTGCTGCTTTGATTTCGTTTAATAGCTCATAAA
TGATTGAATAATAACGTAAATCAATGTTTTCACTTTCGATAATGCGACGTGCTGAGGCAT
CTGCACGGACATTAAAGCCAAGTACAATAGCGTTAGACGCTGCCGCTAAGGTTGCATCGG
TTTCCGTAATACCACCTACGCCAGAGCCAACCACTTTCACTTTTACTTCTGCCGTTGAAA
GCTCGTGTAAAGATTGAACAATCGCTTCTACAGAGCCTTGTACGTCTGCTTTCACAATCA
CGTTCAATTCTGCAACATCGCCTTCCGCCATATTGCTAAACATATTTTCAAGTTTCGCTT
TTTGTTGGCGAGCTAATTTCACATCACGGAATTTACCTTGACGGTATAACGCCACTTCAC
GCGCTTTTTTCTCATCACGCACCACTGTCGCTTCATCACCTGCGGCTGGTACGCCTGAAA
GTCCTAATACTTCCACAGGAATTGATGGGCCGGCTGATTCAATGTCTTTACCATTTTCAT
CACGCATTGCACGAACACGGCCATATTCAAAGCCACAAAGTACGATGTCGCCTTTGTTTA
ACGTACCTGATTGAACAAGGATAGTTGCAACTGGACCACGACCTTTATCGAGGTAAGATT
CGATAACCACACCGCTTGCCATACCCTCTTTCACTGCACTTAATTCTAATACTTCCGATT
GAAGAAGAATGGCTTCAAGTAAGTCGTCAATCCCGATTCCTTTTTTCGCTGAAACAGGAA
CAAATTGAACATCACCACCGAATTTCTCAGAAATCACTTCGTGTTGTAATAACTCTTGTT
CTACACGCTCTAGGTTTGCTTCTGGTTTATCAATTTTGTTTACCGCAACCACAATCGGCG
CACCAGCTGCTTTCGCGTGTTGGATTGCTTCAATGGTTTGTGGCATTACGCCATCGTCAG
CTGCTACTACAAGAACAACGATATCCGTTGCTTTCGCACCACGCGCACGCATTGAGGTAA
ATGCCGCGTGTCCTGGTGTATCTAAGAAGGTAATCATCTTACCGTCGTCGGTTTCAACGT
GATATGCACCGATATGCTGAGTAATACCGCCAGCTTCACCTGCTGCTACTTTCGCTTTAC
GGATATAGTCTAATAATGAGGTTTTACCGTGGTCAACGTGTCCCATAATGGTCACAACTG
GCGCTCGGGTTACTTTTTCTGCGTGTAAGTCACGATCTTCTAAGATCGCTTCTTCTAACT
CATTTTCTTTACGCAGAATAACTTTGTGTCCTATTTCCTCTGCAACAAGCTGTGCAGTTT
CTTGGTCAATCACTTGGTTAATGGTCACCATTTCTCCCATTTTCATCATTGTTTTGATAA
TTTCGGTCGCTTTTACTGCCATTTTGTTCGCAAGTTCTGCCACAGTAATAGTTTCACCGA
TCACCACATCACGCGTAACTGCTTGAGCTGGTTTAGTGAAGGCTTGTTGTAATGCACTGC
CTTTCTTCGCGTGTTTACCCTTGCCTTTGGTATCTTTTTGGTTACGGCGGTCAGATTGAC
GTTCATTTTTACTGCCGTTTTCATCATCACGTCCGCCTTTTTTGGTTTTCGCTACACCGC
CTTTGCCACGTCCACGATTGCCTTCACTACGACGCTCAGAATCACGTTCTGCTTCTAACG
CATATTTAGAAGTAAAGCGGTCATCTTCATAGTCTTCACCATTTTCAATCGCTTCTTCAC
GGGCAATTTCTGCTAAACGACGAGTATTTTCTGCTAAACGGCGAGCATTTTCTGCTGCAC
GTTTTGCGTCCATTTCCGCTTTTTGGCGAGCCACTTCTTCTTGCTTACGACGCAATTCAG
CTTCTTCTTTACGTTTTGCCTCTTTTTCAGGATCAACCGCTTTTTCTTGTTTTGGTTGAG
CTTCTGCTTTTGGTTGCGCTGGTTTTGGTTGTTTATTTGGCATTATAGGCACTTGATGTA
CCGCTTTTTTTGCTTCTTCGGCTTTTGCTGCTTCTGCTTTTTTAGCCTCTTCTTTCGCTT
TGGCTTCCGCTTCAGCTTTTTCTTTCGCTGCTTTTTCTGCTGCTTTTTCTGCTGCTTCTT
TTTCTGCTTTCGCTTTAGCTTCCGCTTCTTGTTTCGCTTTCAGTGCTTCTTCTTGGGCTT
TTTTAGCTGCTTCAGTATCTACTTTGCGAGATTTACGCACTTCCACTTGCACTTCTTTTG
CCTTACCGCCTGCAGTCGTACCGCTCACGGTTGTTTTAGTACGACGCTGTAAACTTAATT
TCTTCGGTGCGTCTGTTTTGATTTCATTTTCACTCATTCTTTCTCTCCCTGTTTTTAGCT
AAACCAGCAAATTTGACGTGCAGCCATAATTAATTCTGCGACTTTTTCTGCGGTTAATTC
TTCAATATCAGCTAAATCATCAACACCTTGCTCTGCAAGGTCTTCAAGAGTGGTAATCTG
TTTTTCTGCTAATTTAAAGGCGATATGGCGATCCATACCTTCAAGATTTAACAATTTATC
TTCAATATGTGCCTGTTTTAATGCTTCTTCTTCCGCTAACGCTTTAGCTGTGATCGCATT
TTTAGCACGCGCTTGAAGTTCTTCAACTAGATCTTCATCTTCTAAGCCATCAATTGCTGT
CAGTTCCTTAACTGGTACATAAGCAATTTCTTCTAATGAGGTAAAGCCTTCTTCAATTAA
AAGATGAGCAAATTCTTCATCAATTTCTAAAGCGTCCATAAAGAGATTAATCACTTTATT
GTCTTCTGCTTGATGTTTTTTTTCTAACTCATCGGTTGTCATCACATTTAATGTCCAACC
TGTTAATTGGGTGGCTAAACGTACATTTTGACCATTACGACCGATAGCTTGTGCAAGCGC
GTTTGCTTCAACAGCAATATCCATTGAGTGATTGTCTTCATCAACAACGATTGAGCTAAC
ATCAGCAGGTGCCATTGCGTTAATCAAAAATTGTGCTGGGTTGTCGTCCCACAACACGAT
ATCTACACGCTCACCGCCAAGTTCGTTAGTAATTGCCTGTACACGCGCACCACGCATACC
GACGCAAGCACCGACTGGATCGATACGTTTATCATTGCTTTTCACGGCAATTTTGGCGCG
AGAACCTGGATCACGAGAAGCCCCTTTGATTTGAATCACTTCTTCACCGATTTCAGGTAC
TTCAAGTTTGAATAACTCTTGTAACATCACTGGTTTTGCACGAGTAACGAATAGTTGAGG
ACCTTTTGACTCAGGCTTAATTGCATAAAGTACACCACGCACTCGGTCACCTGGACGGAA
GTTTTCACGCGGTAACATATCTTCACGCATAATCACCGCTTCAGCTTTAGTGGTATCGTC
CTTTTTACCTGCAAGCTCAAGAATAATACTTTCACGACTTACTTTTTTTACAGTACCGAT
AACAATTTTGCCTTCTTCTGAACGGAATTGTTCAATCACTTTGTTACGTTCCGCTTCACG
AATTTTCGTGGTGATCACTTGGCGAGCGGTTTGCATTGTTATACGGTCGAATGCGATAGA
CTCAATCTCATCTTCAACATAGTCACCTAATTGAATGTTCGGGTCTTCAAATTGAGCCGC
TTCTAAGGTAATTTCACGTGTGTGGTAGTGCACTTTTTCAACCACTAACCAACGACGGTA
GGTGGTAAATTCACCGGTTTTACGATCAATCACAACACGCACATCGATATCAATGCCGTT
GCCCGTTTTACGATCTTCACGTTCTGCAGCCGCTTTCTTTTTCGTTGAAATGGCTAATGC
TGTTTCAAGTGCCTCAAAAATGGCATCTTTTGGTAATAATTTTTCATTGGATACCGCTTC
TGCGGCTAATAAAATCTCTTTACTCATTGGTTTTGATTTCCTTAGAAATTAAAAACGGGG
ATTAAATTTGCTTTTTGAATGTTGCCAAAGACAAAAGCCTGTAAATTACCATCAACTTTT
AAGGTAATTAAATCACCTTCAACACTCACTAATTCACCTTGCCATTTACGGCGATCTAAC
ATTGGAATGCGTAAATGAACAACAATTTCACGCCCAACAAAGCGTTGATAGTGGGCTAAT
GTAAATAATGGACGATCTAACCCAGGGGAAGATACTTCTAGGTTATATTTATCCGCAATC
GGATCTTCCACATCAAAAATCGCACTCACTTGACGGCTAACATCGCTACAATCATCAATC
GTAACACCGCCTTCTTTATCAATATATAAGCGTACAGTTGAAAAACGACCTGCACGTTGG
CACTCAACACCGACAAGTTCAAATCCCATTGCATCAATGGGATCGGCGACAAGCTCTTGT
AATTTTTGTTCTAATGTTGCCAAGGAAACCTCCATTTGACAGATATAAAAAAAGGACTTG
AAAAAGTCCCTTTAACACAACAAAGCTGACTATGTAGCCACAAAAAAGCCTCAAACTACA
ACAGTTGAGGCTTCAAGCGGTTTGTTTTATCTAACATTTTACAATTTCAAATGCCTAGAT
AGAACAAAACTCATCGTCTTAACCAAAACGATGAGCCTTAAAACTGGTTGCGGGGGCCGG
ATTTGAACCGACGACCTTCGGGTTATGAGCCCGACGAGCTACCAAGCTGCTCCACCCCGC
GTCTGATGTGGTGTATTATAGGGGATAAAAAAATCCGTGCAACTCTTTTTTTAGAAATTA
AGAATGAATGCTAGATTTTTAGTCAAAATATGCTTTAAGCATTATCTTTCAACAAAAACA
CCCCTTTATTTTTTATTTCTATATAACAATTTCTTTGGGATTCATCATAATCTTCTGGGT
TAAGGTTAATCATTAATGTTTTCCCTTGCCAAAGTACGGTAATTTCCCAATGGTTTCCCA
TATAGACAGCCTGCCTAATTTCACAATATTGAGCTGCAGTTCCATCACTTAACAAGCGGA
TACTTTCTGGTCGTAATCCGACAAGACAATTCCCATCAGGTACTTGAAAACGTGCTGCAT
TTTCAAGGGTAAAAGAAAACTCACCGATATTAATTTGATTGCCTTGTCGTTTTCCTGAAA
AAATGGTTGATTCCCCCATAAAATGAGCAACAAAGAGAGAGTTTGGCTGTAAATAGAGAT
TTTTAGCCGTATCTTTTTGCATAATGGTACCCTGATCCATCACAATCACTTCATCAGACA
CTGCAAAAGCTTCACTTTGATCGTGAGTAACATAGAGTGAAGTGATATTGAGCCGTTGTT
GTAACTCGCGGATTTTTTCTCGCATTGAACGGCGTAAATTCGCATCTAGACTACTTAGAG
GTTCATCAAATAAGAGAACTTTAGGCTTGAGAATTAATGCTCTTGCTAATGCCACTCGTT
GTTGCTGTCCGCCTGAAATTTGATCGACATAGCGATCTTCAAACCCTGCCAGATCGACTA
ACTCTAATGCTTCTTTTACTCGCTGTTTTCGCTCTTCTTTGGATACACCCTGCATTTTTA
GCCCATATTCCACATTTTCACCAATCGACATATGTGGGAAAAGTGCGTAAGACTGAAATA
CGATACAAATATCTCGCTGTTGCGTTGCGTTGTGGGTAACATCTTCGCCGTCAATAAAAA
TTTGTCCTGCTGTGGGGCTTTCTAAACCTGCAACTAAACGTAACACAGTGGTTTTGCCAC
AGCCAGAAGGACCGAGTAACGTGACCATTGTGCCTTGTTTAATTGAAAAGTTTAAGTTAT
CTATAACCCTATGTTTACCAAAAGATTTGCTGATATTTTTCAACACGAGAAAATCATTTT
TTTGTTCCATTTTTCTCTCCAAATTCATCTTTTTGCTTTGAACGGGCTATCTGCGTATCG
CCAACAAGCCAATCAAATAAGAAAATCATTGCCATCATGACTACAATCAACATTGAGCCA
TAGGCAATCGCCATTCCATATTCCCCATCCTCTACTCGATTTAAAATATATGAGGTTGCG
ACGCGTGTGTCTGCTGTAACTAAAAAGATGATCGCACTGACTGTTGTCATTGATCTAATA
AAACTCGTAACTAAGGCAGAAAGTAACGCTGGTTTTAAAAGCGGTAAAGCGACAAAGCAG
ATTGTTTTTAATGTTCCAGCTTTCAGTGAGAGCGAGGCTTCATCTAAGGCTTTATCTAAC
TGTCTTAATCCAGCAATAGCCGCCCTCATTCCTACTGGCATATTCCGCATCACCATAGAC
AAAATAATAATAAGCCCTGTTCCTGTCAGGTAAATAGGTTGATGGTTAAAAGCCAGAATA
TAGGATACCCCAGCCACTGTTCCTGGTACGGCAAAACAAAGTAACGTCAGAAATTCTAAG
GGCTTTTTCCCTTTAAAATCACGGCGAACAGTAATATAAGCAATCAACAAACCAAAAATA
GCCGTAATCGGTGCTGCACTAGCAGCAAAAATAACCGTTTGGATTAAAGATGGCCACGCT
CCACTATTAAACCCTTGTCCAAAAAGATTGAGGTAGTTATTGAATGTCAGTGTGTGGTCT
ATTCCCCAACTTACGGTGAAGCTACCGTAAAAAATACTACCGTATAGTACGAAGTTAAAC
AGAACCCAAAAACCTAAAGTGCAAATAATTGCCCATTTCATACCGCTTGGTAATGCTTGT
ACATCACCTCGATAAGATTTACCTGATACGGTGATATAAGATCGATTGCCAATCCAGAGA
TATTGCACCACAAAAATCGTAAGGGAAAAGAGTAACAAGATCACACCTAAGGTGCTTGCC
GAAGCATAATCTAACTGTGAACCAGCAATATAGAAATAGATTTGAGTGGCAATAACGTCA
AAACTTCCACCTAAAACTAAAGGGGTGCTAAAGTCTGCAAGCGATTGGATCACCACAACT
AAAAACGAGTTGGCTAACGCTGGCTTGAGTAATGGAAAAATAATATAGAAGAAGGCTTGA
TAGCGGTTAGATCGTAAAGTATAAGCGGCTTCTTCGACAGATGGGTGAATAGATTTTAAT
GCACCGTCTAAAATCATAAAAGACATTGGGGTCAGTGCGAGGGTATGGGCAATCACTATC
CCTGTAAAACCATAAAGCCAGTTATTACTAAAGCCAAGATAATCGACTAAAAAAGCAGTC
ACATAGCCCGAACGTCCTAACATAAGGGTGACACCTAAGCCAACAACAAATGGCGGTGTT
ACAAGGGGTAAGATAGAGAAAATTTTACCAATAAACGCCGTGCGTTTTGCAATCCGTGTG
GTATAAAGAGCAAAGGCTAAACCAAACAACGTAGATAAAATCCCAACAGTTGTCGCAACA
CTTAATGAATTACCAATCACTCTTAATACATAAGGCTGTTGTAAGATAGACAACACTTGA
CTTGGTACAAATTCACTGCCGTCGTAAAACATTGAGATGAAAATTGCCAGTGTTGGATAG
ACCATAAAGAAAAAGATCAACAAAATAATGCTAATCAATGAGGCAATAATAAATCTGTCA
CCCTGCATTATTTTTAATTCAGCAAGGGCATTTGTCGCTAACGCAATCAACGCAACAATT
AAGAAAAAAACCGCATAACCTAAGCTGATTTTTGCTAAAATTGCGGAAAGAAAGATAAAG
AGAAACAGCCCAACTGCCCCGAATAACTCACATTTACTTCGTAATGTTGAAGGTGTTTTG
TTCGGATACAGATAAAGCAGTAGGGGAAAAAACCATATCCAAGTAAGGTTAATATCATTC
CACCCCATAGCCTGTTGAAATTCGGCTGAAGTTGCTTCAAACAGTCCATATTGCAATGCT
TTTACTGGGAAAAAGCAAAAGCCTAAAAAAGCAAAAATAACCCAAGTCAATGAATGACGA
AAAAAAAATGTTTGCATAACCCTCTATAACATCTATTCCACAATCTTTCATCATTCTACT
ATTAAACAAAATGATAGAATAGTTAAATTATAATTCAGCGCCAACTAAAGAATAATCAAC
CCGATCTTCAAAAAAAGATCGGGTTTGAGTGTCATACTTTAAGAACGCCCAGCAAAAAAA
GCGAATCGTTCTAAAATAGAACCATTCTAGCTCGAAAAAAACAATCAAGTTTCCAAATAA
AAAAATATTGGCTGAGAAATAGTAGACCAGCTAAAAAGATAACAAGGAATTTACCCCCCC
AAACTCTTCCGTCAATTTTTCTGTAAACAGACATAATTCTTCCGTCATTAACAGAAAATC
CGCATCGAAACGTTGGGCTTTGTCTTCTTTCAAAATATCATCGTTCTTTTCACGCACTTC
ATCGGCAAATTTGACACGGGCAAGAGTGGCATCTTCGTTCAACACAAAAGAAAAATGATT
TTCCCAATCTAACGCAAGTTTTGTGACAAATTTGCCCGCTTGTAAATGTTGGCTAATTTC
GTCGCTTTCTAAATCTTGGCGTTTACAACGGATTACGCTGTCGGTATCAAAAGATTTTAA
TTCTGCTTCTTCCAGAAGTGTCAGCCAGCTTGGTGTATGCCCTTTTGCCACCCAATTTGT
CATCACTTCGCTCGGCTGTAGCGTGAAGGAAATCGGCACAACAGGCAGAGAGCCAAGGGA
TTTGCGTAATAAAGCAAGGGTGTCTTCGGCACGTTTTACCGAGCCACTATCTACATAAAC
GAGCTGTTTATCTAAGTCTAACCAAATCGCCGTAAATTGGTGTTTACTAAACGCACGAGG
CAACAACATTGCCACAACATCATCTTTGATCGCCTGCTTTTCCGTTTTTTTCAGCTTACG
TTGCTCTTTTTGTTCTAAGGCTTCAATGCGATTTTCCGTTTCTTTTTTGACGACGTGAGC
TGGCAATAATTTTTCTTCTTTATGAGAAACCAGTAGGAACTGCTGACCCTGTGCAAAGTG
CAACAGTTCACTTCCTGCAAGCGGTGACGACCAGCCAAATTTTTGCATATCGCTTTGTTG
GCAAGGGGTGAATTTTGTTTGCTGTAATTGTGCGTCTAATTCACTGCTAGTGAAGCGTAA
TTCACTGGTTAAACGGTAAATCATTACATTTTTGAACCAATATGTCATAACATCTCTCTT
TATCTAAAATTCATTATCAATCAATAAGTTACTGAAAGTTCATCATTCATTACTTTGATT
ATATCACCATAACTCAAAATGATAGTAACCATTTTGAGCACGAATATCACAATCACTTAG
TCTTGGTATAGAAGTATAGTAGGAAACTTTCCAAGCTCAAATTACTATAAACGTGACAAA
ACATTTTCTTGCTTAAAACACAAAATGTAAATTTTGTGATCTTTCTCTCATTTTCGAATA
TTTTCGATTGTTTTTGTTTTTAAGGGGTGTAAACTTACTTTCGAAAGCAATCGTAGTATG
TAGTGGTTGTTTTGATGTAGGAGAGAAAATGAAAAGTAGCGTAGAAAGACGTTCTGACAT
TTTGGCATTATTGCAAAAAACAGGCAGTCATCGAGTTGAAGCATTGTCTCAGCATTTCGG
GGTTTCGACGGTTACTATCCGTTCAGATCTCAATGTGTTAGAGCAACAGGGCTATATTAC
AAGATCGCACGGTTTTGCGGTATTAAATTCCAGATTAATGGCGGAACTTTCTATTGCGGA
TAAACGCAATAATTATCCCGAACTCAAACAACAGATTGGTCATCTAGCTGCCTCTTTACT
AAAAGAGGGTGAAAAGGTGATTTTGGATTCTGGAACGACAACGAAAGCAATCGTAAGTGC
TATTGGCGATCTTAACTTGACAGTATTGACAAATGGACTTGATGTCGCAATGGCATTGGT
TTCTTGTCCAAATGTTGAAGTAAGAATGACGGGTGGGGTTTTACGGAAAAATGCGATGTC
GTTTTCGGGAGTAATGGCGGATAATAATTTGCAACATTATCGCTTTGATAAAGTCTTTTT
GGGTGTTGATGGTTTTGACTTACAAAAAGGGGTCACAACCTTTAACGAGCAAGAGGCTCA
GCTAAATCGCTTAATGTGTGATGCAGCGGATCAGGTGATTGTGGTGACTGATTCAAGCAA
ATTTGGTCAATATAGCCATTTTGTTATTTGCCAAGCCAATCAAATAGATGTGTTAGTCAC
GGATAATAAAATTCCTCTAAGTTATCGAGAGTATCTCGAAAATGTCGGGGTGCAAGTGTT
AATTGCGTAGTTTTATTCTCTTTCCTTATAAATAAATCCATTTATTTGTGAGGGAAATGC
AATGATCCTCAATATTGCTAACCAAACATTAGAAAAGCAGAACGCTTTTTGGACGGCAAA
GGAAATTGCCCAACAGCCAGCGACTTGGCGTGAAACGGTTTCTATTGTGAAATCGTCACT
TGTTATTCCATTTCTTCAGCCTCTTGTTGAATATGCAAAACAAGGCGAACTTCGTGTTAT
TTTTACGGGGGCAGGTACTTCTGCTTTTATTGGTGAGGTTGTTGCACCGATATTAAGCCA
GCATTTAGGTTGTACTGTCGAAGCGATTGCAAGTACTGATCTTGTATCCAATCCTTATCA
ATATCTTTTTGCGGATAAACCAACGCTTTTGGTGTCTTTTGCTCGCTCTGGTAATAGCCC
TGAAAGTATTGGGGCAGTAGAGCTTGTCGATGAAATTGTAGAGGAAGCGTATCATTTAAC
CATAACGAATAATGTCAATGGGGCATTATTTAAAAAATGTCAGCAAGATCCGACCGCTTA
TCCATTAGCATTACCAGAATCAACCCACGATAGAGGCTTTGCAATGACCTCCAGTGCCAG
CAATATGATGTTAGCGGCATTAGTGGCATTTTTACCCGATGTATTTGATGATAGCTGGGT
TGAGGAAACGGTATCGGTGACAGAACAGTTACTAGAACGGGATCTGCTCGAAATCCAACG
TTTAGCCCATCTGCCATTAAAACGGATTGTCTATTTAGGCAGTGGGCATTTCCAAGGGCT
TGCCCGTGAAACTTCTTTAAAACTACTTGAACTCACCGCTGGTGAACGTCTTGGCTTCTT
TGAGTCGTCAATGGGCTTCCGCCACGGACCAAAATCCCTTGTTCAAGATGAAACGCTCAT
TTTTATCTTCTTATCTCAGCAACCTTATACCGCACAATATGACCGTGACCTGTATCAAGA
GTTAATCAGAGATAAAAAAGCCAGAGAAGTGGTGTTACTAGGCGATACAAGCGGTTCGAT
CCGAGCTGAAATTCACAAATTAGATGACGCAGCACGGATTTTCCCATTCTTAGTGATTGG
GCAACTTTACTCGTTTTATAGCTCGCTCTATCTCGGCTACACCACGGATAACCCTTGTCC
GACAGGCGAGGTTAATCGTGTGGTGCAAGGTGTAACGATTTATCCATATTGATATACAGG
AGGCAAAAATGGCAATTTTAAATGTACGCATTGATGGACGTTTAATCCACGGTCAAGTGG
CAAACTTATGGACGTCTTATCTCAATATCACTCGCATTATGGTCGTCGATGAAGTCGCGG
CAAATAATGACATTGATAAAGCAGGCTTACGCTTGGCTTGCCCAGCAGGGGTGAATTTAA
GTGTTTTACCTGTGGAAAAAGCAGCTGCCAACATTAACGAAGGGCGTTATGACTCTCAAC
GTGTGTTGTTGGTGACAAGAACCCCACAAACGATCTTACAGCTTGTGGAGGCAGGCGTAA
ATCTGCCAGAAGTAAATGCAGGGAATATGCCTAAAACGGATCTAACACGTCCTATCCGAA
AAACAGTACACGTTACTGAAGATGAAGTGGAAGTGTTTAGAAAACTTTCTGAAAAAGGCG
TGAAGCTTACTGCTCAGTTAGTGCCTAATGAAGAAAAAGTCGATTTAATGAAACTTTTAT
AGAGGAGTAACGATTATGATCGAATGGTGGCAAATACTTTTGATAACGCTCTATGCGTTC
TATCAAATCCTAGATGAAATCACGATTGTATCTAGTGCTGGTTCACCTGTGTTTGCAGGC
TTTATCACAGGTTTAATTATGGGCGATTTGACAACTGGATTGTTAATCGGTGGTTCAATG
CAATTAACCATTTTAGGTGTAGGTACCTTCGGTGGTGCATCTCGTATTGATGCAAACTCA
GGTACTGTTATCGCAACTGCATTCTCTGTTGCAGCTGGAATGGATCCACAATTAGCCTTA
ACAACCTTAGCTGTACCAATCGCAGCGTTAATGGTTTATACCGATATTTTAGCGAGAATG
TCTAACGTATTCTTCGCTCACCGTATCGACAAAAATATCCAAGACCACGCGTATAGTGCA
ATCACGGTAAACTATCTCTGCGGTGCAATCGCTTGGGGTCTATCTCGTGCATTACCAATC
TTCTTAGCGTTAGTGTTTGGTGGTCCATTTGTGGCAAGCCTAGCAGAAGCAATGCAAACA
GGCTTCTTAAAAGTTATCGCAGATGGTTTAACCCTTGCAGGTGGCGTATTACCAGCGTTA
GGTTTCGCAATCTTACTTCGTTACTTACCAACAAAACGTCACATTGCATACTTAATCCTT
GCATTCTCACTCACAGCAATCTTCATTACTCTCTTCGGTAACATCAATGCTGTAGGTGCA
TCAACAGGTGTAAGCAACTCAATCAGCAGCGTACCAATGCTTGCAATGGCAGCAATCGGA
TTTGCATTCGCCTACATTGTTTACCAACGTAGCGTAGAAGGTGGCTCAGCCCCAGTTGCA
AAACAAAATACCACTTCTGACAAAGGAGAAATTGAAGATGACGAACTCTAATCAACAAGT
CGGAAATCCAAAAGGCTATAAATTAACAGATGCGGACTTCCGCCAAATCAATATCCGTAA
CTTATTCTTCAACCAAGTTGGTTGGAACTACGAACGTATGCAAGGTTCAGGTTATTTATG
GATTATGTTGCCACAGCTACGCAAAATGTACGGCGACAACACACCTGAACTACAAAAAAT
GATGGTGATGCACAACCAATTCTTCAACACCAGCCCATTCTTTAACACCATTGTTAAAGG
TATCGACTTGGCACTTGAAGAAAAACAAGGGGTGAAATCACTTGAAGCCGTTGCAGGTAT
CAAATCAGGTTTAATGGGACCATTTGCCGCTATCGGTGATGCCCTATTCGGCTCACTCGT
CCCAGCAATTATGGGGGCGATTGCCGCAACAATGGCTGTGAACGGCAATCCGCTTGGTGT
CGGCTTATGGGTTGCGGTAGCGATTGCAACAATGGTATTCCGTTGGGTGCAACTTAAAAT
CGCTTATCGTGAAGGGGTAAACTTAGTCACCAACCTAAGTCACCGCTTGAATGCACTAAC
CAACGCCGCAACAGTGCTTGGGGTATTCGTTGTGGGGGTAATGTGTGCCACGATGGTGAA
TGTCAAAGTACCGTTTGTTGCCACTATCGGTGAGAAAGTCGTTTCCGCCCAAGCGAACTT
AGACCTTATCTTACCAAGATTAGTCCCTGCGTTAGTGGTGTTCTTCATCTACTGGTTACT
CGGCAGACCGAAAATGAACTCTAACAAAGCGATTATGATCATCATCGCACTCTGTATCTT
GCTCTCTTGGGCTGGATTGTTGGCGAAAGGGTAATTTAAAAGGGACACGAGGCGTCGTGT
CCCTACAACCACTTCGGATTTAGTCTTGTAGGGACACGCTGCGCGTGTCCGTCAATAATC
ATTCAACTTGATTAATAATGTGGTTGTGGGAAATATTGGAACGGACACACGCAGTGTGTC
CCTACCCGTGTATCAATACAACGTTATTGTAGCGACGCCACGCTTGGCGTCCTAAAACAA
GCGGTCAAATTCATTCAAAATGTTACAAATAACCAAGTTCTAAAACCCAATCGCTCTTCT
CTAGATTTATTCGGTTTTATATCTTTTAAGCGAGGTGAACTATGCCTTTCCAAATCGGCG
AAAAGGATTTCCTACTCAATGGAAAACCGTTCAAAATTCTGTCAGGTGCAGTACATTATT
TTCGTATCGTGCCGGAATACTGGTACAAAACGCTCTATAACTTAAAGGCAATGGGGTGTA
ACACGGTTGAAACCTATGTGCCGTGGAACTTACATCAGCCACAGCCTGATCAATTTAACT
TCAGCAAGCGGGCAGATTTAGTCAAATTTTTGCAAACAGCAAAAGATCTAGGGTTGTACG
TTATTCTTCGCCCAACACCTTATATCTGTGCGGAATGGGAGTTTGGCGGATTGCCTGCGT
GGTTGCTCAATATTCCAAATATCCGCTTACGCCAAAACGATCCGCTGTTTATCGCTGAAA
TCGACCGCTATTTTCAAGAACTACTTCCACGCATTGCCCCTTACCAAATTACCCAAGGCG
GTAATATTCTAATGATGCAAATCGAGAACGAATACGGCTCGTTCGGCAATGATAAAAACT
ACCTAAGAGCTATTCGGGCGTTGATGTTAATTCACGGGGTGAACGTACCGCTTTTCACAT
CAGACGGTGCGTGGCAGAACGCCTTAGAAGCAGGGGCGTTGATCGAAGATGATATTTTGC
CGACGGGGAACTTCGGCTCTCGTTCCAATGAAAATTTAGATGAGTTGCAACGTTATATCG
ATAAGCACGGCAAATCTTACCCGTTGATGTGTATGGAATTTTGGGACGGTTGGTTTAACC
GTTGGAAAGAGCCTGTGATCCGCCGTGATGCTCAAGATTTAGCGGACTGCACCAAAGAGC
TACTCGAACGGGCAAGTATCAATTTCTATATGTTTCAAGGCGGAACGAATTTTGGCTTTT
GGAACGGCTGTTCCGCACGGTTAGACACCGATTTACCGCAAGTAACCAGCTATGACTATG
ATGCCCCTGTTCACGAATGGGGCGAACCGTCAGAGAAATTCTACCTGCTACAAAAAGTGC
TAGGGCAGTATCCCGATGCCAGCCCGATTGTCGATCCGATTTTGCCAAATATCACCGCTT
ACCCACCGCTTGCAGTGCAAAATGAAGTCTCGTTGTTTGGTACCTTAGACACAATCAGTG
AATGCTATGAAAGCCCGTTCACTCAAACAATGGAACAGCTAGGGTATTACTACGGCTATC
TGCTTTATCGAGCCAAACCGACAGCATATAGCGGTGAGATCAAGCTGAGAATTTACCAAG
GCAGAGATCGCATTCAGATTTTCAACGATAAACAAAAAGTTGCCACCCAGTATCAACACG
AGATCGGCAATGAAGTGATGTTACAGACGCCAAATGGCGAGTTCCAACTTGATCTATTAG
TGGAAAATATGGGACGAGTGAATTACGGCGGTAAGCTACTTGCAGCGACACAACATAAAG
GTATCGGTGCAGGGGCTGTGCTTGATCTGCATTTCCACACAGGCTGGCAACATTATGCGA
TTGATTTTGACCGCTTGGAAGAGATTGATTTTGATGGCGAAAAAGACAGCCAAACGCCTT
CGTTCTATCAATTTAAGTTACACCTAGACCAAGAACCGCAAGATACCTTTATTGATACCC
GTGAGTTCGGCAAGGGGGTAATTGTGGTAAATGGTGAGAATTTAGGACGTTACTGGAATG
AAGGCCCAACTTGTTATCTCTATCTGCCTGCACCGTTACTGCACAAAGGCGAGAATGAGA
TTATCGTCTTTGAAACGGAAGGGGTGAAGATCGATAGCTTAACATTTAGCGATAAGCCGA
TTTATAAAGAGTTGAATACGAAGAATTTATAAGGACAACACACCCCGAATATCGTCAAAC
TTCCCCCTTTGAAAAAGGGGGATTGAGGGGGATTTAAAGATCTAAACAGTTAATCGCACT
ATCTTAAAATCCCCCCTAGCCCCCCTTTTTCAAAGGGGGGAATAAAAAATTCAAAACTAC
CAAAAGGAGCAACTATGAGCTTAATTTTAATCAGTCACGGAGAGTTTGCGGAAGGCTTAC
TGGATACTGCCGAAATGATTTTAGGCAAAATCGACAATGCTCAAACCGTCTGCTTATATC
CACACGAAGGCAGTGAAGATTTCCAAGTGAAATTTGAGCAAGCACTGGCGAATGCAAGCG
GTGAGATTGTGGTTTTTTGCGACATTATGGGCGGTACGCCGTGTAATGTGGCAATGCGTT
ACTTGCCGAAATTATCAGGGTTATATAGCGGAATGAATTTACCGATGGTGATTAGCTATG
TGAGTGAAGATGGCACGGATGGCTTACTGGAAAATGCCAAAGAACAAATTCACGATGTGG
CTCAACAACTTAAAAACTTAGCGTTAGGCGATGATGAATAGGAGTAGTAGTATGTCTAAA
CAAGATTTAATGAAAAAACTTTGCACCAAAGAGGGCATTATTGCTGCTCTTGCGATTGAC
CAACGTGGTGCGTTACGCCGAATGATGGGCGATGATATTACCGCTCAGCAGGTCAGCGAA
TTTAAAACTTTGATCTCTCAAGAATTAACCCCCTATGCGTCGTCGATCTTACTTGATCCG
GAATTTGGCTGGGTGGCTTCAGAGAAACGTGATGCAAATTGCGGATTAATTATGGCATAC
GAAAAAACAGGCTATGATAAAACCGCTGTGGGTCGTTTCCCTGATTTGATTGATGATGTG
TCCGTCTATCGCTTAAAAGAAAAAGGGGCGGAAGCGGTTAAATTGTTGATCTATTTTGAC
ATTGATGAACCGCACGAAATCAACGACCGCAAAGCCGCTTTTGTTGAACGTGTGGCTTCT
GAGTGTAATGCAGAACAAATTCCGCTGTTCTTAGAGATCTTGACCTACGACGGTTCAAAC
GAAGATAAAGTCTATAACGCCAAAGTCAAACCTCGCAAAGTAATCGAAGCGATGAAGTTC
TTTGCGGACAAACGTTTTGGGGTAGATGTGTTGAAAGTGGAAGTGCCTGTGGTGATGAGC
TATGTGGAAGGCTTTACTGACGGTGAAGTGCTTTACAGCCAAGCAGAAGCGGCGGAATTC
TTTAAAGAGCAAAGCGAAGCAACAGATCTGCCGTTTATTTTCTTAAGTGCAGGCGTTTCA
GCCAAACTGTTCCAACAAACCCTTGAATTTGCTCACCAAGCAGGCAGTCAATTTAACGGC
GTACTGTGCGGACGTGCCACTTGGGCAGGCGGTGCAGAAGCCTATAAAGCCGAAGGTGTT
GAAGCCGCTCGCCAGTGGCTTAAAACACAGGGTAAACAGAATATCAGTGAGTTGCTCGAA
GTGTTAGAACGCACGGCAACGCCGATTAAGTAAAAAAGTAAATTGCCCCTTTTGAGTATA
GAAAGGGGCAATCTATTTTAAACGTGAGGTTTACATTCAGGTAGTGTACCTTCAATTTCA
AAGAGTACATCACCATCTTTAAAGAAGACATAGCCCCCATTTTTCATTTTTGTCCAGTTC
TCATTTTTTGTGAGAGGCTGGGTTGTAATAATGGTGACTTTATCACTTTCTTCCGTATAT
TCACGGAAATCAATCATTACATCATCATCACGCAATGCCGTGCCGAATGGGGCTTTGCGA
CAGATATAATGTAAGTTTGTTGAGCAACGTGCGATCATCCAGTGCCCATTGGAAAGAATA
AAATTAAATACGCCGTGTTTAGCGATTTCACTGGCAAAATCTACAATTGCGTCAAAAATC
TCTTTTTCACTTGGTTTTTGTGGAAAACGTTGTTTTAAGCTGGCAACTATACAGCAAAAT
GCGGCTTCAGAGTCCGTTGAGCCTATAGGCTGATAGTGATTATTCGGGCAAACTTTGACA
TCAACCGTGCCGTTGTGGGCGAATACCCAGTTTTCACCCCAAATTTCGCGGATAAATGGG
TGGGTATTTTCTAAATTGACATCGCCACAGGTTGCTTTACGGATATGGGCGATAACGTTA
AAGGATTTAATTCGATATTGACTGACGAGATCTGCCATTGGTGATGAGGCACCTGGGCGA
TTGTCTCTAAAAATACGCACACCTTTGCCTTCAAAAAAGGCAATGCCGAAGCCGTCGGTA
TGGTGGTCGGTTAAGCCTGCACGCCGTCGAAATCCTTCAAACGAGAAAGTAATATCGGTC
GGCGTATTACAATTCATTCCTAATAATTGACACATAATTTACTTCTTTATTTACTTCAAA
AAAATATAAAAATCCCACCGCTTGTTATCATTAACAAGCGGTGGGATTTAAGCGAAATTT
GACAAAAAATTCAATAGGAAAATTATATTTTATTGATCTTAATTCGCTTCTTTTTTAATT
AATGAGAGTAAAAAGAGTGTTCCTGCACAAACAACCACTGAAGGTCCTGCTGGTGTATCT
TTGAGGGCAGAGAGTAATAATCCGCCACTGACCGATAATATGCTTAATCCGATGGCGTAA
ATAACCATTGTTTCAGGGGTTTTGGCAAAGCGTCTTGCAGTTGCAGAGGGGATAATCAGT
AGTGAGGTGATGATTAAAGCCCCGACAAATTTCATACTTAATGCAATGGTTAATGCGGTA
AGCAACATTAATAAGAGGCGTAGGCGTGCGACATTTAGACCTTCAATTTGAGCTAATTCA
GGGCTGACTGTGATGGCGAGTAGCTTTTTCCAATACAGAGCCAGTAGTGTCGCAATGCCG
ATAACCCCGATGCTGATAAAGAGTACGTCGTTAAAACCAATTGCAAGAAGATCACCAAAT
AGGTAGGACATTAAATCAACACGAACATTGTCTAATAGGCTGATGGTGATAACGCCTAAG
GATAAACTGCAATGAGCGATAATGCCTAATAGGGTATCGACTGAGTGAGTAGAGTGCTGT
TCTAACCAGACGAGGCAAAGGGCGAGTATGACGGTCATTAGAATAACAGCAATATAGGGA
TCGATTTGTAGGAAAATTCCTAATGCAACCCCAAGTAATGCGGAGTGAGAGAGGGTATCA
CCAAAATATGCCATTTTTCGCCAGACGACAAAAGCTCCAAGCGGTGCGGTGATGAAGGTT
AAAAATACGCCTGCTAACCACGCAGGAAATAAAATCTCAAACATATTGCCTCAATTAGTG
ATGTCCGTTACAACGACATACATTGCCTTGTAAGTCGTGATGGTGATTATGGTGATGAGA
ATAAAATGCCACGTTTTTCGCAAATTGATCGCCAAAGAAGTGGATAAAACTTGGGTCACT
TGAAATTTTTTCAGGTGTACCAGCACAGCAGATATGGCGATTAACGCATAGTACTTCGTC
CGTATTTGCCATTACAATGTTTAAATCGTGAGAAACCATTAAAATAGCACAGTTTAACCA
TTCACGAGTTTTATTTAATAGTTGATAGAGTTCCGTTTGCCCTGTAATATCCACCCCTTG
CATTGGTTCATCTAAGACAAGCAGTTGTGGACGGTCTAAAATTGCACGGGCAAGCAGTAC
TCGTTGTAACTCACCGCCAGATAATTTTTGCATACTATGCTTAGCAAGGTGAGTGATTGA
AAATAGGGACAATGCTTCATCTATCAAGGGTTTAGTGCTGTTAGGCTTGAGAGATAGAAA
TTTTTCAACGGTAATAGGAATAGAGTGATCCAGATGCAATTTTTGTGGCACATAGCCAAT
TTTTAGCTGTGGTTGGTGAATAACCTCCCCTGATGTTGCTGGCTGTAATTTCAGCAATAC
TTTTAATAGGGTAGATTTACCCCCCCCATTAGGACCAACGATAGTTGTGATAGAATTGGG
GTAGATGTTTAAATGAATATTTTCAAGGGCAACTTGTGTACCAAAATTAACATTAATCGC
TTTCAGTTGCACAAGGGGCTTCGTTAAATTGTGGATCGGCTTAATTTGCTTGATCTGCAT
AACATTAATAAATTTAAGGATTTAAGGAATTAAAATTAGCGGATTTTTTGCTGTTTTACA
AGAAAGCTATGGGAATTTTTTGCCCATTCCTTTGTCTATAATAAGTTAGCATAGAAGAAA
TTATTTAGGATAGAATTTTGCAACACGTTATTTTTGCTAGAGATCGGCGTCGTAAGAAGA
ATAGAACTAAGGCATTTGTGTTTTTGGTGATTATATTATCTATCTTTATTGGTATCGCTT
TAACCTTAAAAAGACCGAGTTCAAATTCTTCAGAGGCTCAAGAAATCCCGATTACGTTGG
CTACTCAGTCGTTGCCTGAAGTTTCAACAGGATTATCTCATGGTGAGCCTAAGTATATCA
GCATTGATTTTACTGCCTCTGCTAAAGAGGAACAGGAACAAGTGAATGCCGAGCCTGTTG
ATGAAAATGCAACCTCTTATGAAGATGAGTTAAGTGATGTTGATGATGAAGTAGAAGGTC
AGTCTGCGGTTGTACCTGAAAGTGAAAAATTATCAGAAGAAGCAGAAAGTGTGTTAGAAG
ATCTGCTAGATATTGCAGATCAAGCATTACGTATCCAAAATCAGTTTAGTTATATCGTAA
CTCAAGGCGATCAGCTAAAAGATGTACTAGAGCAGTCAGGATTAACACATGCTACAGCAA
AAGCCTTAGAAAAAACTTTTCCACAGTTAGCCGAGCTTAAAGTTGGGCAACAGTTCTACT
GGATTTTAGACAATAACGGTGAGCTGGAATATATGAACTGGCTTATCTCAGAAAAAGAAG
AGAAAATTTTTGAGCGTAAAGCACAAGATCAATTTGCAGTACAAACTATTCAGAAAAAAG
GTGTTTGGCAACAAGATGTGATTAAAGGCACCATTGATGGTAGTTTTAGTGCCAGCTTAA
AGGCGGTAGGTTTATCTCAACGTCAAATTAATCAGTTAGCTAACGGTCTGCAATGGCAAA
TTTCCACCAATAAATTGAAAAAAGGCGATAAATTTGCAATTTTAGTGAAGCGTGAGTATA
TCAATGGTAAGGTTACTGATTTAGGTAATGTTGAAGCTATTCATATCATCAGTGGCAAGA
AAAGTTATTATGCCATTCAAGCTGATAATGGACGTTATTATAACCGTCACGGTGAAACGT
TAGGTAAAGGATTTGCTCGTTACCCATTGCCATTTACACCAAGAGTTTCATCACATTTTA
ATCCTCGTCGCTTACATCCAGTAACAAGACGAGTTGCTCCTCACAAAGGTGTTGATTTTG
CTGTACGAAGCGGTACGCCGATTATTGCCCCTGCAGATGGTGTTGTTGAACATATCGCTT
ACCAAGCAAACGGTGCTGGTCGTTATATTAAAGTCCGCCATGGGGGACAATATACTACGG
TATATATGCACTTAAGCCGATCGTTAGTTAAAGTTGGGCAAAGTGTGAAAAAAGGACAGC
GTATTGCGTTGTCTGGAAATACAGGACGTTCAACAGGTGCACATTTGCATTATGAATTTC
ATATCAATGGGCGACCGGTTAATCCAATGACAGTAAAATTGCCTGGTATAGGATCTGGTA
TGCCAGATAAAGAACGTAAAGCATTCTTAGTGAAAGCACGGAATATTGAAACAAAACTTA
AACTCTAGAAGGATTTATAATGAAAAAAATTCTATTGACCCTAATTAGCCTTGCAATCTT
AGGTTCGGCACAGGCGAATGATAAAAACTTACAGCAACAACTTGAGAAAATTGGGGCAAC
TAATGTGAAATTGTCAGAATCTGCCTTGCCAGGTTTTAAAACAGCGATTTCCGATCAAGG
TGTTGTGCAAATTAGCAATGATGGACGCTATGTAATACACGGGCAGATTTTTGAATTAAA
AGATGGCAAAGTTACTGATATTACTAATCGTGCATTACTCGCAGAACTTAATAGTCTAGC
AAAAGAGATGATTGTGTATCCTGCGAAAAATGAAAAACACGTTGTCACTGTGTTTATGGA
TATTACTTGCCATTATTGTCATTTATTGCACTCAAAGATCAAAGAATATAATGATTTAGG
CATTACTATTCGTTATTTAGCTTTCCCTCGTGGCGGTATGAATACTGAAACGGCAAAACA
GATGGAAGCAATTTGGACAGAAAAAGATCCAGTCTTTGCGTTAAACGAAGCAGAGAAAGG
TAACTTACCAAAACAGGTAAAAACGCCAAATATGGTGAAAAAGCATTATGAGCTTGGGAT
TAAATTTGGGGTTACAGGTACGCCAAATATGGTCACAAAAGAAGGAGAGTTAATCGCTGG
TTATGTTGAGCCAAAAGAATTACTCAAAATGTTAAGTCACTAACCCTTAATTTAAACTAC
AAGCGGATAGGTTTTATTCTGACATCCTCCCCGCCTCAAGAGGCGGGAATTCCTAAGTGT
AAATTTTAAACGTATTTAAAGACCTATAATTTCATCGTTTGAATACTGATAAAAATTGAC
CATGCATTAGCTTCTTGAAAGCTGCTCTTCCCCCAATAGATTTCATAATTTTGTGATCTC
TTTCACATTTTCTCTTGAAATCCCCTTGACAATCCCAATTTATGGTTACGTCAAGCGAGA
GTAATCTCGAAGTCAGAACATTAATAAACAGAATTTAGGGGAAACTATGAATATTGATAA
ATTTACCAGCAAATTCCAATCTGCAATTGCCGATGCACAATCTTTAGCCGTTGGCAAAGA
TAATCCTTATATTGAACCAGCACATTTAATGCTTGCGTTGTTAAAGCAAAATGATGGCTC
AATCACACCGCTTGTTACCAGTTTAAATGTTCAACCGAACCGTTTAAGCAGTGAACTTGA
TGGCATTATCAGCCGCTTGCCGCAGGTGCAAGGGGGCAATACACAGCCGTCACAACAACT
TTTCCGTTTGTTAAATCAATGCGATAAGTTGTCGCAACAGTTTGGCGATAGCTTTATTTC
ATCAGAGCTGTTTGTACTTGCGGCACTTGAAGATAACGGTGATTTAGGCAAGTTATTGAA
AAACTTAGGTTTAACCAAAGAGAAGGTGACAGCCGCCATTCAACAAATTCGTGGAGGGGA
GAGCGTGAATAATCAAAATGCAGAAGAAACGAGACAAGCGTTACAAAAATATACCATTGA
TTTAACTGAACGGGCTAAAGCAGGCAAACTTGATCCTGTGATCGGGCGTGATGAAGAGAT
CCGCCGTACGGTGCAAGTATTGCAACGCCGTACTAAAAATAACCCAGTGCTTATCGGTGA
ACCTGGTGTGGGGAAAACGGCGATTGTCGAAGGTTTAGCACAACGTATTGTCAATGGCGA
AGTGCCTGAGGGTTTGAAGAACAAACGGGTATTGTCGTTGGATATGGGAGCGTTAATTGC
AGGAGCAAAATACCGCGGTGAGTTTGAAGAACGTTTGAAAGCGGTATTAAATGAACTTGC
CAAAGAAGAAGGGCAAGTGATCCTGTTTATTGATGAAATTCATACGATGGTTGGGGCAGG
TAAAACCGATGGAGCGATGGACGCTGGTAACTTGTTGAAACCGTCCCTTGCTCGTGGCGA
GTTGCATTGTGTCGGGGCGACAACCTTAGATGAATACCGTCAGTATATTGAAAAAGATGC
GGCTCTGGAGCGTCGTTTCCAAAAAGTGTTGGTTGATGAACCAACGGTGGAAGACACCAT
TGCGATTTTGCGTGGTTTGAAAGAACGTTACGAAATTCACCATCACGTTCAAATTACCGA
CCCTGCGATTGTGGCGGCGGCAACTCTTTCGCACCGCTATATTTCAGATCGCCAGTTACC
CGATAAAGCGATTGATTTAATTGATGAAGCGGCTTCCAGCTTGCGTATGGAAATCGACTC
TAAACCAGAGCCGTTAGATAAACTTGAACGCCGTATCATTCAGTTGAAATTAGAGCGTCA
AGCGTTACAGAAAGAAGAAGATGAAGCCAGCCGTCAGCGTCTTGCAAAATTAGACGAGGA
TCTGACCGCTCGTGAACGTGAATATGCGGAGCTGGAAGAAGTATGGAAAGCAGAAAAATC
CGCTCTATTAGGCACGCAACACATTAAAACCGAGTTGGAAAATGCCCGAATTGAAATGGA
TCAGGCTCGCCGTGAGAATAACTTTGAGAAAATGTCGGAGTTGCAATATGGAAAAATCCC
AGCCCTTGAAAAACAGTTACAAGAAGCGGTAAAACGTGAAGAAGAAGGCGGTGAAAATCA
TCTACTTCGCACCAAAGTGACCGATGAAGAAATTGCCGAAGTGCTTTCTAAAGCCACGGG
TATCCCTGTATCCAAAATGATGGAAGGGGAAAAAGAGAAACTATTACGAATGGAAGAGGT
GCTACATAAACGGGTCATCGGTCAAAATGAAGCCGTTGATGCAGTGGCAAATGCGATCCG
TCGTAGTCGTGCAGGCTTGTCTGATCCAAATCGCCCTATCGGTTCATTCCTATTCTTAGG
GCCGACAGGCGTAGGGAAAACAGAGCTTTGCAAAACATTAGCCAACTTCCTATTTGACGA
TCAAGATGCGATGGTGCGGATCGATATGTCCGAATTTATGGAAAAACACAGCGTATCTCG
CTTAGTTGGCGCACCTCCAGGATATGTCGGCTATGAAGAAGGCGGATACTTAACCGAAGC
AGTTCGCCGTCGTCCATATTCGGTTGTATTGCTCGATGAAGTAGAAAAAGCACACCCAGA
TGTATTCAACATTTTATTGCAGGTGCTTGATGATGGTCGTTTAACTGACGGACAAGGTCG
TACGGTGGATTTCCGTAATACGGTCGTAATTATGACATCAAACTTAGGTTCGCACTTAAT
TCAAGAGAATGCGGAAAATATGAGTTACGATGAAATGAAAACTATCGTGATGAATGTGGT
TGGGCAACATTTCCGCCCTGAATTTATCAACCGTATTGATGAAACTGTGGTATTCCACCC
ATTAGATAAAGAAAATATCCGTGCGATTGCAAGAATACAGCTTGAACGTCTAATTAAACG
TATGGCGGAACGTGGCTATGAAGTGACGGTGACCGATGCGGCAGTTGATCATATCGGCGA
AGCAGGCTTTGATCCACTCTTTGGGGCAAGACCGCTTAAACGTGCAATTCAGCAAGAGCT
TGAAAACACCTTGGCACAGCAAATTCTCTCTGGCAAATTGTTGCCGAATAGTCCTGTGAC
AGTGGATTATCAAGAAGGAAGGGTTGTGGCAGTTCAGTAAAAGAGTAAGAGCGTAGAGAT
ACGCCCTTTGTTTTGTGAAATACATTGACTTTTCTATGATTTCTCGCTAATTTGTGGGCG
TTTTTAACACAAAAACTATTTATTTACAGGAGATTCTATGCAAGATCGTTTAGTCACTTC
CACAAGAAGTGAATCCCTTCTTAGCACACATAAAGTATTACGTAATACTTATTTCTTACT
TGCGTTAACGCTTGTATTTTCGGCAGTGGTTGCATCTGTCACAATGACACTTAATTTACC
ACGTTTACCTTGGTGGGGAATGTTAGTCGGTTTTTATGGCTTACTTTTCTTAACCAATGC
AACGGCAAATAGTGCAGCAGGGTTAGCAAGTGTTTTTGCGTTAACGGGTTTCTTAGGTTA
TAGCTTGGGTCCAATTTTAAATGCTTATATCAGCAATGGCTTAGGCGATGTGGTTGCATT
GGCTTTAGGGGCGACTGCGTTGGTATTCTTTAGCTGTTCTGCTTATGTATTAACTACTAA
ACGTGATATGTCTTTCTTATCGGGTATGATGATTGCGTTGTTCGTGGTGTTATTAGTGGG
TATTGTGGCAAATATCTTCTTAGCAATGCCCGCGTTAAGTTTAGCGATCAGTGCATTATT
TGTAGTGTTCTCAACGGCTGCAATTTTATATTCAACTAGCAACATTATCCACGGCGGTGA
AACAAACTATATCCGTGCAACCGTTGATTTATATGTGTCTATCTACAACCTATTTGTGAG
CTTATTACAGCTTTTAGGAGTATTTAGTAGTGATGACTAAATAAATTTAGCTCATTGGAT
TCATTAAAAATAGTTATAAGGGGACGCTAATTTAGTCCCCTTAATCATCAATGCGCCTCG
TCCCAGTTGCCACCAACCCCAACTTCTGCAATCAATGGCACTTTAAGCTCAATCGCTTTT
TCCATTTCAGCTTTAATCAGTGGGGTGTAATGCTCTACTCTGTCGGCTTTGACTTCAAAG
ACTAATTCATCGTGTACTTGCATAATCATTGCAATATCTTCGCAATTTCGCACCGCTTGA
TCGATCCCGATCATTGCCACTTTGATAATATCTGCCGCCGTGCCTTGCATTGGGGCGTTG
ATGGCAACACGTTCTGCCGCTTTGCGTCGCATTTGGTTGCTTGAGTTAATTTCAGGCAAA
TATAAACGGCGACCAAATAGCGTTTCAACATAGCCTTTTTCAGCGGCTTTTTCACGAATA
TCTAACATAAACTGTTGCACCGCTGGATAACGCTGGAAGTAAAGTTCCATATATTTTTTC
GCATCGGTACGAGAAATGCCCAGTTGATTTGCCAAGCCAAATTCAGACATTCCGTAAATC
AAGCCGAAGTTAATCGCCTTAGCACTACGGCGTTGTTCACTGGTTACGGCTTCCAACGGC
ACGCCAAAAATTTCCGCCGCCGTGGAACGGTGAATGTCTTTACCTTCGGCAAAGGCTTTG
ATCATATTTGCATCATTAGCAAGATGAGCCATTATGCGTAACTCAATTTGCGAATAGTCC
GCCGCCAAAATCACATAGCCATCATGGGCGATAAAGGCTTGACGAATACGTCTGCCCTGC
TCGTTGCGGATCGGAATATTTTGTAAATTCGGATCGCTTGATGAAAGTCGTCCTGTTGCC
GTGACCGCTTGATGATATGAAGTATGCACACGTCCTGTTTGGGCGTTAATCATCTGTGGA
AGTTTATCGGTATAGGTTGATTTCAATTTGCTCAAGCCACGATGTTCCATCAACAGAACA
GGCACTTGGTGTCCCATTTGAGCCAATTCTTCCAACACTTCTTCGTTGGTTGATGGCGCA
CCTTTCGGGGTTTTCTTTAAAATCGGTAAGCCGAGTTTGTTAAATAAAATCTCTTGCAGT
TGCTTGGTAGAAGCAAGGTTAAACACTTCTCCTGCTTCTTGGTGTACAAGGGTTTCAAGC
TCTTTTAAACGCTGTTCGATCTCAACTGAATGTGCCAACAGTTTGGCAGGATCGATTAAT
ACGCCGTTTCGTTCCACACGAGAAAGTACGCTCACCAACGGCATTTCGATTTGTTCAAAC
AATTTCACTAATTCAGGCGTTTTTTGTAGTTCAGACCATAAGAGTTGATGCAATTTCATT
GTAATTTCGGCATCTTCCCCTGCATATTCTGTTGCTTTATTCAGTTCAATTTGATCAAAC
GTAAGCTGATGTTTGCCCTTGCCTGCCAATTCTTCAAAAGGAATAGTTTGATGTCCCAAA
TAACGCTCTGCCAAATTGTCCATATTGTGACGACCTGTGCTGTCTAGGGTGTAAGATTGC
AACATCGTATCAAAGGCAACCCCTTGTAGCTCAATGCCGTTGCGTGCAAAAATCGTTAAA
TCGTATTTGATATTCTGCCCGATTTTGCGGATATTTGGGTTCTCTAAAATCGGTTTTAAC
TGTGCCAAACAGTCCGCTTTGTTCAACTGGTTAGGCAGTAACGCTTCGACTTCATCGAGT
TCTGCTTCACTTTCACCAAACAGATCCACTTGGGTCGGCTGTGTAATTTTGCCTTTATGT
GCCAACGGAATGTAGCACGCTTCGCCATTTTCTAAACCAAACGAAATCCCGACTAAATTT
GCTTGCATTGCATCTAAATTGTCTGTTTCGGTATCCACCGCCACAAGCTGTGCCATTTGC
AATTTTGCCAGCCATTTGGTAAAGAGTTCAGGGCTGTTCACGCAATCGTAAGCGGTGCGA
TCTATCTCGACTTTTGCAAAAGGTGCAGATTTTTGTTCGGCACTGACCGCTTGTGTGGCT
TGATAATTGTTCGGAATTTTCTCTGCTGACGTTTGTGTCACAGGGTTAGCGTCATTCATC
ACTTCGTTCAGCCAACGCTTAAATTCATAACGATCAAAGAGTTCTACCAGTTGATCTCGC
TGTTGTGGTTGAGTAACAAGCTGATCGTAAGTGACATCAAGGGCAACATCGGTTTTGATT
GTCGCTAATAGATAAGAGAGATCGGCTGTTTCTTTTTCTGCTTCCAGTTTCGGTGCAAAG
GTTTTTGCCCCACGAAATGATAACTCTGCAATTTTGTCTAAATTTGCATAAATCGCTTGC
ATTGAGCCAATACCTTGCAACAACGCAATCGCCGTTTTCTCACCAACACCTTTTACCCCT
GGAATATTATCGGACGAGTCGCCCAATAAGGCTAAATAGTCGATAATCAACTCAGGCGGA
ATGCCATATTTTTCAATCACCCCTTCACGATCTAACAAGGTATTGTTCATCGTGTTAATC
AGCATAATATGATCGTTTACCAGTTGAGCCATATCCTTATCGCCCGTACTGATTAAAACG
TGCTTACCTGCTTGTGAAGCCTGCACTGCAAGCGTTCCAATTACATCATCAGCTTCCACC
CCTTCAATCGACAACAGCGGAATACCCAATGCTTTAATCATTGCGTGCAAAGGTTGGATC
TGCGAACGAAGCTCATCGGGCATCGGCGGACGGTGGGATTTATACTGTTCAAACAGCTCA
TCACGGAAAGTTTTCCCTTTCGCATCAAACACGACAGCAATATGGCTTGGTTCAACCTGT
GCAATCAGGCTTTTTAACATATTCAACACGCCATACATCGCCCCTGTTGGCTCACCTTGT
TTGTTAGTTAAAGGGGGAAATGCGTGGAATGCACGATATAAATAGGACGAACCGTCCACT
AAAACGAGCGGATTTTTTGCAATTGTTGCCATTTGAACTCTCTTTGATCTAAATAATTTG
GGCTATTATAGCGAAAGTGGGGGGATTAAAGAAAAAGTTTTGAGAAATTATGTCTATCCA
TATTTTTCCCCAAAACGCTCCCCATACAATAGGGGACTTTACGATTTACATCAAACCATT
ACGATTCTATTAACATCGGTAATTCTGACATACTCACTAATTTATAATCAGCCAAAGCCC
AGCGAGGGTCGTCCCATTCCGATTTTTCAGGAATAACAACGGTTTTCATACTCGCTGCTT
TACCTGAAATCATACCTAAAACCGAATCTTCTACGGCAAAACAAGCAGATGTTGGAACGT
CAAGTTGTTTTGCTGCGTGTAAATATACAGCGGGGTGTGGCTTGTTGTACTCCAATTCCT
CAGCAGAAGCTAAATAATCAAAATATTCAGCTATACCACAGCTATCAACAATGCCTTGTA
GCATATTTCTTGGTGAAGCCGAAGCAACTGCGATTTTAATCCCCCATTGTTTTAAGGTAG
ATAAAACATCTTTCACATTTGGCATTAACGGCTTCGCTTCAAGCACCTTTCCAACTACAT
ATGCCATCAACTCTTCTATTAACTGAGTACGGCTCTTTTCTTTTTCGCCATATTTTTGTA
GCACATAATCAACAAGCGTACCAACTGGTGACCCTGTAAGAGTCATCATTTCAGCTAAGG
TTACAGGAAATTGATTTTGTTGAAAAAATTCAGTACTTGCTTGATACCAAATAGGTTGGG
AATTAATTAACGTACCGTCCATATCAAAAATTACAGCTTCGATCATTTTACATTCTTCCG
TTATTGATTATTACAAGTGCTTCCCCTAAAACAAAGCAATCCACTGTATCTTACATGCTT
TTCACCTTTGAAATATAATTGGCAATTCATTCCTATTCAGATAAATAGACAGAAACTAAG
TTATATCCCCAATTTTTCCTTATAATGCAAACGGCATACAGAAAGATAGCTATCGTTTCC
ACCAATTTGGATTTGATCTCCATCTTTTACCGCTTCGCCTTTCTCATTCATACGAATAAC
AAAACCTGCTTTATGCCCACAATAACAGATGGTTTTAAGTTCTTCGAGCTGATCTGCCCA
AGCCAGTAAATAGCGGCTGCCCTCAAATAATTCAGATTGGAAATCGGTGCGTAAGCCGTA
ACAAAGCACAGGGATTTTTAATTTATCGACCACTTCAGTCAGTTGATAAACCTGTTGCTT
GGTAAGAAATTGTGCTTCATCAATCAGAATACAGTGCAATTTTTCATCGGCAATGTAAGC
GGTGATTTCATCAAATAAATTGCTATCATTTTTGAACAAGCGAGCGTCTTGTGAAATACC
AATTCGAGAGGACACTTTCCCTACGCCATAACGATCATCTATCGCCGCAGTATAAACAAG
GGTATTCATTCCTCGTTCTTGATAGTTGTAAGATGATTGAAGTAAAGTTGTGGATTTCCC
TGCATTCATCGCAGAGTAATAAAAATAGAGTTTCGCCATAATAAATGATGCAATAAAAAA
CGGCTAATCAAAATATTAGCCGTTTATTCAAAAAAGATTAAACGTTGTCGATTTGACCTA
ACAGAGAGCGTAAACGATCTTGGAAGTTTTGATGTTCGGTTTTTAATTGCTCGTGTTCTT
GACGTAGAGTTTCGCTTGAACGATTTGCTTCCTCGTTTTTACCTTTTAACTCTTCAACTT
CTAATTGAAGTAATTGAATGGTTTCAACAGCCTGTTTAATTTTTTCTTCAAGTTGGTCTA
AAATTGCGACTGACATAATATGTTCCTCTAGTGAGTAATAATGAAAGTGTAAAGATTTTA
CCTTACTTAGAAGAAATTTTCATTATAAAGTTCGGGGTTATAGATAAAAAAGCACACTGT
TAGACATAAACTTTTTGTAACTTTCTCAATTAGGGGTAGTATATGTCTATCAAAAATTAG
ATATTAGATTAGTGGTAAAGTAGCTTGTAGGGTGGGTCTTGACCCACCATATAATCGTAA
CATATTGATTTTATTGATGGATTAAAACCTACCCTACAATATTTAACCTATTAATATATG
GTTTGTTAGCGGTCTAGTACCTAGTACGGAGATGAGATGAAATGAAAATTGAGAAGAAAA
GTAATGAGGCAATTATTGAGCCAATTGAAGATAATTGGAATTGGTTAGATGAATTGGGAG
AGCCAGATCCTACGTTTAATTATCAACATATCAAAGAATTTAAACCTGTACCATTATTAA
ACTACGAAGATTGGTTAGCTGAAGATAAAAAAATCCCCTAACAAATTGTCAGGGGATTGA
GGGATTATTTCACACGAGAAACGTATTCGCCTGAACGGGTATCCACACGGATAACTTCGC
CGATTTGAACGAAAAGTGGAACACGAACAACTGCACCTGTGCTTAATGTCGCAGGTTTAC
CACCAGTACCAGCAGTATCACCTTTTAAGCCTGGATCAGTTTCGATAACTTCTAATTCAA
CAAAGTTTGGTGGAGTAACGCCGATTGCAGAGCCATTCCATAATGTAATGATACATTCTG
CTTGATCAACTAACCATTTATCGTTGTCGCCTAATGCTTTTGAATCTACAGAAATTTGCT
CGAACGTTTCCGGGTGCATAAAGTACCAGAAATCTTCATCTTTATAAGAGTAAGTGTAGT
TGTAATCTACAACATCAGCCGCTTCAACAGTTGAGCCTGATTTGAAGTTGATCTCTAATA
CTTTACCAGAGATTAATTTACGGATTTTTGTACGGGTAAATGCTTGACCTTTACCTGGTT
TTACAAATTCATTTTCAACGATAACGCAAGGTTCGCCATCTTGGATAAATTTTAAACCTG
GTTTGAAATCATTAGTGCTGTAACTAGCCATTGTGATCCTCAGAATTTAGATAAAAAGTA
ACGCCCAAAGGGCTAAATAAAAAGACGTATATAATACACTAAAAACGGCAGGCAAAAAAT
TAAAATTTTTCTGAAGTATGGCAGATAAAGTCGTTTCAGGTATAATCTGTTTTTTCAATC
AATGAGGAAATAAAATGAAAAAAGCAGTGTTAATGGGCTTAGTTCTTGCCCTTAGCGTTT
CAACCGTTCAGGCGAAAAAAGCAGGTAGAATGAAATTTTCTTCAAGCAAAAAAACACCCG
CAACGGTTCAGCAATCTACAACACAACAAAAAGCTGATGCGGACTTTAATAATACGCCAA
ATCAAGCAATGCCAAATGCTGGTGCTGCTCAACAGGCGCAGGGCAACCGGTTAGGCAATT
TTGTGACAGGGGCGGCGGCAGGTTACTTATTAAGTGAAGCACTTTCCCCAACGGAAGCAC
AGGCTCAAACACCAGCGACCAATCCAACAGAGCAATTAACCAAACAGGTACAACAAGTGC
CAGCGGTGCCGACCTTTAAAGCGATTGATCCACAAAACGACCCTTACCTTATTGAAAAAA
CACCAGGTTATTTGCGTTATTGCTTAAACGGTGTGCAATATATGGTGGGAACCAATAACA
GCCAATTACCACCAACATTGATGGTAGATAAAACCAACGCACCAGTGCAGTGTGTGATTA
GCCAGTAAATCAACAAAAAATGAAATTATGTAGCATTTGTACAAAAGAGCAGTAGCGACG
CCACGCTTGGCGTCCAATATCAAAGCACAACTAATGTGAATATAGGGACACGAGGCGTCG
TGTCCCTACTAGATTGGAAAGTTTGTGTATTTGCTACATAATATCAATAAAAAACAAAAG
GGGTAAATTTGAACATCTCATTTTACGACGCACCAACAAAAGCACAATGGCTACAAGATC
TGGCTGAAGCCTTTAATCGACCAGAAGATTTATTGCATTACCTTGAGCTAGACATTGCAG
ATTTCGAGCAAGATCTTACCGCTCGTAAACTGTTTGCGTTAAGAGTGCCACGCCCCTTTG
CTGAAAAAATGAAAAAGGGGGATCGGGCAGATCCCCTTTTTTTACAAGCGATCACATTAC
AAGAAGAATTTACCAATGTTGATGGCTTTGTCCAAGACCCACTGGAAGAACAGCATTCGC
CTGCCCCTAACATTTTGCATAAATATCATAACCGCTTGTTATTTATGGTAAAAAATAGCT
GTGCGATTAACTGTCGCTACTGTTTCCGCCGCCACTTTCCCTATGATGAAGTCAAAAGTG
GCAAAGCAACGTGGCAGAAAAGCCTCGACTATATAAAAGCGCATTCCGAAGTGGAAGAAG
TGATCTTATCAGGGGGCGATCCCTTGATGGCAAAAGACCACGAAATTGACTGGATTTTCA
CCCAACTAGAGCAGATTTCCCATATCAACACCGTACGTATTCACAGCCGTTTACCTGTGG
TTATTCCCAACCGTATTACAGACGAATTGTGTGAAAGGCTATCACAAAGCCGTTTGAAGG
TCGTGTTAGTGACGCATATCAATCACGCCAACGAAATAGACGAAATCTTTGCAGAAAAAA
TGCAGAAGCTAAAACAAAGCAATGTCGTGTTGCTTAACCAATCTGTCTTGCTCAAAGGGA
TCAACGACAATGCCCAAACACTCAAAGCCTTGAGTGATAAATTATTTCGCAATGGCATTT
TACCCTATTATTTGCACCTATTAGACAAAGTGGCAGGGGCGAGCCATTTTTATATTGAAG
ATAGCAGAGCCTTTGAAATTTATCGTGAATTGCAACGCATTACATCGGGTTACTTAGTGC
CGAAATTAGCACGAGAAATGGCGAAAGAGCCGAATAAGACATTGATGGGTATCTCTGCTT
AATTGATATTCAGTTCCTTAATCGCTCAATCTCTTTACTAAATTCTTCTACATCATCAAA
ACTTAAATAAACTGACGCAAATCGAATATAAGCGACTTTATCTAAGGACTTTAATTCACC
TAACACCAAGTCTCCGACAAATTTACTAGCAACTTCCCTTTCCCCTGTGGCTTGAAGTTG
TAACACAATGCAGTGGATCGCTTGCTCAACATCATCGGTACTCACGGGACGCTTTTCTAA
TGCACGAGATAAACTGGTTCTTAATTTACGTTCATCAAAAGGTTCTCGGCTACCATTATT
TTTAACAATATGCGGAATGAGTAATTCAGCACTTTCAAAGGTTGTAAAACGTTCTTTACA
GACAGGGCATTCTCGTCTGCGACGAATTTGGTAGCCATCTGCGGTTAAACGTGAATCTAC
AACTTTGGTATCATCAGTAGCACAAAACGGACAACGCATTATTTTAACCCTTTTTATCTT
GCTACAAATTCAGCGTATAAATTTTCAGGGGGTGGAGGCATTTGCAAATAGAACCCTTCA
TTTTGGATTTTTTGCAAAACTTCTTGATTATCTACCCGCTTGAGCTGCTTTTCACCTGCT
AAATTAAACAGCATTACAAACTCAGGTTTACCAAAAATTTGGCGAAGTTCTAGAGGTACG
GACTCAAATTTATCCCGTTTTTCCACATAAAGATACATTCCTTCTTTTTTGGGGCTTTTA
TAAATTGCACATAACATCTTATTCGTCCTCTAGTCTGTAGCTACCTTCGTAATTGGTGAA
ACGTGAATATTGTCCTTGGAAACCTAACGGCACTCGTCCGATTGGACCATTACGCTGTTT
ACCAATGATGATCTCCGCCATTCCTTTTGTATCTGGATTATCGTGATAAACCTCATCACG
ATAAATAAACATAATTAAGTCTGCATCTTGTTCAATCGATCCCGATTCGCGCAAATCCGA
GTTTACAGGGCGTTTATCTGAACGTTGTTCTAAACTACGGTTGAGCTGAGAAAGTGCCAC
TACCGGTACTTGTAACTCTTTAGCTAAGGCTTTCAGTGAGCGAGAAATTTCCGCAATTTC
AAGGGTTCGGTTATCCGCAAATCCAGGAGCGCGCATTAATTGTAGATAGTCCACCATAAT
TAAACTTAATCCACCGTTTTCCTTGTACACACGTCTCGCGCGTGAACGTAATTCCGTTGG
GGTTAAACCTGAACTATCATCAATATAAATATTACCTCTGGATTGCAACACTCCCACTGT
ACTACCAACCCTAGACATTTCCTCATCATCTAGTTGCCCTGTACGAATACGCGTTTGATC
GACCGTTGAAAGCGAAGCAAACATACGCATCATAATTTGATCTGCTGGCATCTCAAGGCT
GAAAATCAGCACAGGCTTATTCGGTTGCTTAACTTTATTGCCGTTCTCATCTTCGACCTC
AACATCACCCATTGCTGCATTTTCACACAAATTCATCGCAAATGTTGTTTTCCCCATTGA
TGGACGGGCTGCTACAATAATTAAATCTGAAGGCTGAAGCCCTGCCGTTTTTCGATCTAA
GGCAGCAAAGCCCGTTGATATACCTGTTACACCGCTGTTATTTTGAGAACGAGAAAGTAA
TTCTATGCGAGCTAAAGTTTCCATTAAAATATCATCAATTTTTTTCGGTCCTTCGTCAGT
TGCAGTTCGCATCTCTGCGATATGGAAAACCGTTCTTTCCGCTTCATCTAAGACTTCTTT
AACCGTCAATCCCTTAGGATTGTAGCTGATTTCTGCAATTTTATTACCCGCAGCAATCAA
TTCACGACGAATAGCCCGTTCACTAACAATCTCTGCATAAGCTAAAATATTCGCCGCACT
TGGGGTATTTTTAGATAGTTCCGCAAGATAGGCAAAACCGCCTATATCTTGCAATATGCC
TTTATTTTTAAGCACTTGATCAAGTGTGATAATATCAATAGGCTGATTGTTACGAGATAA
TGAAGCCATTTCTTCAAAAATCAGACGATGAGCGTGATTGTAAAAATCGGTACTTTGAAC
ACGCTCAGCAACGCCGTCCCAGTACTCATTACTCAGCATTATCCCGCCTAATACCGCTTG
CTCTGCTTCAATTGAGTGAGGGGCAATGTTTATCTGTTCAATCTGTTTATCTTTTTGAGG
ATCTTTATTTTTTTGATATTCAGCCATTGATGAAACTCTTTTCAGGGAAATGATAAAAAG
GTAGTTTACCGAATTTGCCAAAAATTTTCAGCTGGTTTAGCCCGTACAAAAATAGCGAGA
CACAAAATTTGTTAATAATCTACTTCAACTACACTAATTTCATTATTTAATAGTAATCAT
AGAACCAAAGTTAAAGCACTGAAACCACAGATCTACTTGTGAAAAACCTGCTTCTTTTAG
GCGTGCTTTATGTGTATCAATACTATCTGTCCGCATCACATTCTCAAGGGCTGTACGCTT
TTGGCTTACTTCAAGCTCACTATAGCCATTTGCACGTTTAAACGTGTGGTGCAAATCAAT
AAGAAGTTCATTTATTGTGTTATCTTCAAAAGTAAATTTTTCCGATAACACCAACACACC
ATTTGGATTTAACCCCTGATAAATTTTACGTAAAAGAGCAAGCCTGTCTTCTCTTGGCAA
AAATTGCAACGTGAAATTTAGGACAACCATTGATGCATTTTTAATCTCAACGTGACGAAT
ATCATCACATAAAATTTCCACAGGAATATCCGAATGATAGGCTTCCAAATGGCGACGACA
GCGTTCTACCATAGGTTCAGAATTATCCACACCAATAATTCTTACTCCTGCTTTTTCCAC
ATTACGCCGAATCGATAAAATCCCAGCCCCACGAGAACAACCTAAATCATAGACATTTGA
CTGATCAGTCACAAAACGAGAAGCAAGCATACCAATCGCTGTAATGATATTAGAATAGCC
CGGCACAGAACGTTGAATCATATCTGGAAAAACTTCCGCAACAGATTCATCAAAAGTGAA
ATCCCCTAATTTCTCAATAGGGGCTGAAAATAGAGTATCTTTAGACATAAACAATATTAT
TGATAGTAAATGGTGTATTCTACTCGCAATTTATAAAGATTGTAGAAAATAATTTATTTA
GCAACATTCCTAATTTAGTGAATACGTATAAGTACGATATAAAAATGCGCAAATCAGGAT
AAATAACATCACAATAATTTGAATTAATCTCTTTTTAGTCAATTTCTCTGCCGCCATTTT
CACTCCAAATCTAAATAAATCTTGTTCATTATTCCCTAAAAAAATGTTAAAATTTGCCTT
AAATCAAATTTTAGGATGGTTGCGTATGAAAATTGTATCTGATTTTAAAGCAAATGGAAG
AACAGCCTGCACAATTCACTGTCAAAATTGCAGTATTAGTCAATTATGTTTACCTTTTAC
TCTCAATGAACACGAATTAACTCAATTAGATAATATCATTGAGCGTAAGAAACCTGTGCA
AAAATCACAAATCATCTTTCAGTCAGGTGATGAACTCAAGTCTATCTACGCAATCCGTTC
AGGCACAATTAAAAGCTATACCATCAGTGAAAATGGTGAAGAGCAAATCACCGCTTTCCA
TTTACCGGGCGATTTAGTTGGCTTTGATGCGATTATGGATATGAAACATATCGGTTTTGC
TCAGGCTCTTGAAACGTCAATGATCTGCGAAATTCCTTTTGATATTTTAGATGATTTAGC
TGGCAAAATGCCAAAAATCCGCCATCAGATTATGCGTTTGATGAGTCATGAAATCAAAAG
CGATCAAGAGATGATTTTGTTGCTTTCTAAAATGAGTGCGGAAGAAAAACTTGCGGCGTT
TATTTACAATCTTTCACAGCGTTATGCCGCACGCGGTTTTTCAGCAAGAGAATTTCGCTT
AACAATGACCCGTGGTGATATTGGAAATTACTTAGGTTTAACCATTGAAACTATCAGTCG
CTTGCTTGGTCGACTCCAGAAAAATGGCATCATAACGGTACAAGGTAAATATATTACCAT
TAATCATATGGATGAATTAAGTGAAATGGCTGGTGTTACAAAACCTAAACTGTCCCATTG
CAATCCAAACTTATAATTCTTTACATACTACTTATCTTGACGTTCCCCCCGTACCTTACG
GACAGGATTGAAAAAAATACTCTTCTATCTTAAAAAGATAATTTATGCCCTAGTCTCCGA
TCTGTGAGAATGAATACCAGGGCTCATCTCCAATGAAAATATCCCTTCCTTCTATAAAGA
AGATCAATTCGATAATTTGATATTAAAGAGCCATTTATCTACCAAACGCTTCCCTTCCTC
GCTTGACCCAAAACGAGCATAATCTACATCAACCAATTTCACGCCGTCCAATTTAGGTGA
TTGTGGAGCAACTTCTGCTTTCACATTGGTTGGTGTTTGATAAAGTCCGTGGTCACGCCA
AGGAATTTCTTGAACCTCTTTAGATAGAACCCAATCCATAAATAATTTCGCATTATCAAG
GTTTCTCGCACCTTTAATAATACTTGCAGCCCCTAAAGCATAACCTACCCCATCTTTAGG
TAACACATAATCAACTGGCGCACCTTTCTCTTTTTCTGAAGCATAGCCATGAGCAAAGCC
AACTGTCACAGCACTTTCCCCACGAGAAAGGTTCGAGGTCACTAAGGTGCTTTTCACATA
TTGAGAAATGTTACCATCTAATTTTTTCAAATACTCAAAGGCTTTTTCCTCGCCCATTAA
TTGAATAAGCGTAATCATCGTGGTATACATTGTCCCTGAACTGCGAGGATCGGCTAATTG
CACTTCACCTTTTAAGCGAGGATCAAGCAAATCTGCCCATTTTTTCGGAGCTTCAACGCC
TAACTGTTTTAATTTTTCGGTATTAATACCAAAACCAAGCACCATCAAATACGCAATCGA
GGTATATTTACCTGCTTCGCTCTCTTGCAATGCTTTAAATTGAGGTAAAACCTCCGCTTG
CAAAGGTGAACGATAGGCTTCTAATAGCCCCATCTGCCCTGCTTGGAAATGTGGCTCAAT
AGTACCGCCATACCAAATATCCGCTTGTGGATTATCTTTTTCCGCTTTCAGCTTACCTAA
AATTGTCCCTGTTCCACCGTGAATAAACTGAGTTTCCACATTATATTTTTGTGAAAAACG
TTTCGTCAGATCTTCACATACTTTATTTTGGACGCCACAGTAAACTGTCAGCTTTCCTTC
AGCCTGAGCATTATTAGCTACAAAGACTAATGGTGAAAGTAGAAAAAGGCTTGAAAACCA
TTTTTTTAATTGCAATTTTTTCATTTGTTTCACATTCCTGATGTTTAAAAGAGTCATAAG
TGTAACATTTATCCTACATAAAGCAAGAACAAGCGGTTTGATTTTATGCTAAAATGACAT
AACACTACCCTATTATATTGATATGAAAAAATGTTGCTTAATCAAATTCAAATAATCCTA
GTCGAAACCTCTCACAGTGGTAATATCGGCTCAGCCGCACGAGCAATGAAAACGATGGGA
CTAAGCCAGCTAAGGCTTGTCACCCCAAAACAAGCGATTGACGAACAAGCAATAGCCCTT
GCTGCAGGGGCAAAAGATGTATTGGATAATGTGCAAATTTATCCAGATTTCGACAGTGCA
ATCGCAGATTGCCAGCTTGTTATTGGCACAAGTGCCAGATTACGCCACCTACAAAGCTCA
CTGGTCGAACCACGTCAATGTGGCAAATTAGCCATTCAACGTGCTGAACAGGGTAAAGTA
GCGATTGTATTTGGACGAGAACGGGTGGGCTTAACCAATGAAGAACTATTAAAATGCCAT
TATCACTTAAACTTCCCAACCAACCCCGACTATGGCTCGTTAAATCTTGCAATGGCGGTA
CAACTCGCCTGCTATGAACTCCGAATGGCTTGGCTAGATTTACAAGAAAAAACCGATATT
CAACCGCTTGCAGAATACCCGACATCAGAAGCCTTAGAACATTTCTTTGCCCATACCGAA
CGTTTATATAAAGAACTTGGCTTTATTCGCAACGAAGCAGTTATGCTGAAACTACGCCGT
TTATATCAACGAGCCGAATTGGAAACCAATGAATTGAATTTATTAAGAGGAATGCTGACT
GCAGTAGAAAAGTACTCGCTAAAGCAGAAAAATGACTAATAATAAAGGGATAAGAAATTA
CATCTCTTATCCCTTAAATCATAGCTAATTAACTATAGTACCTAACTATCTAGATTACCA
TAATACACGTAAACCAACACCAAGTGCTTGGTCAGTAACTTTTTTGTTATTACTGTCTTT
GTTCTTGATTAAACGACCTTCAACAAAGGTAACAACTTGTTTATGTAATTTATAGTCTGC
ACCTAACATGAATTGATGAGCTGTTGCTTTGTAAGCTTTATTTTTGTAAGTACCATAAGA
GTAGTTTCCATACACGCCAGATTTTGGAGTAACATCAAATCTTGCGCCAGTTCTTACGAA
GTCAATTTTCTCTTTAACATTACCTGTTTTTTCAACACCATGACCACCATCAACAGCTAC
AGTAAATGGAGCATTGACATATTTAAGACCAAAGTATACACCATCTTTGTCTTTCTTATT
AACAGATCCAGATTTATAGTCATCATGAGTATAACCTGCTGCCACAGTTACAGATTGACT
TTCCGCAATCTTAGCTGTGTATTTAGCACCTAAACCAAAGCCAGATTTAGCAGAACCTAC
TTTTACGCCTCCCTTATCATCACGCTCATTTGCAACATTATAGTTAGCACCTAACGTCAA
ACCTTCAATGCCTGTATAGGTATAGTTAATTGCTGAATCAGAATCTGAAGTAAGGATATC
AAAACCTTTTTTGTCTGCTGAGTTTGCTGGATATTTAATTCTAATTCCAGTACTACCAAC
ACCGTATACTTTATCAAAACCAGCTTGACCAATGCTATCACCGATTACAGCTTGTTTACC
AAAAGAAATTTCATGACCATAGCCGCCTAAACCGACGTAAGCCTCTTCTGTTGTAACATC
CCCCCATCCTGCATCATTTTTAGAATTACGGCCAAGGCGAGTCTCATAACGACCAAAACC
GTAGAGATTCTCATTGATATTATGTTTGATAGAAATACCGAAACGAGAACCATTATTCTT
TAAGTTAGTGTGACCACCTGTTGAAGATTGACCTTTCTCTTTTGTGGCTTGTTCTTCTAA
AAGAAGACGCAATTGACCATCAAAATCAACTTTTGTACCTTCATTTTCATAAACTGTTAC
AGCTGATGCTGATGCTGCAAATGCCGCTACTGCTAACGCTACTAGTGTTTTTTTCATAAT
GTTCACCTTAAGTTTTTAGTTTAACTAAGATTACTCTTATTAAGCTATAAGAGCAACCGA
TCCATATCTGCCATTACCCTCCCATGTAAGTTTGGTAAATGCAGATTGCATGCGAATGAT
TGCAAATTTGTAGAGTAGTGTCAATATCTTACATAAAAAAACATTTTCTTTAAAATCAAT
AAGTTAATAAATCTCCACTCCCAAATAAGTATTCAGAGATAATTTTTTAAAATATTGCTC
CTATTGCAATAAATCACATAACTATATGATTTAAAAATAAAAAACTCATAGCAAATAAAG
ATTTATGACCTTTTTTCTAAAAATGTGAGTTTCATCACATTTTTAGAAAAAATAGAAAGA
TTATTTTTATCAAAAATAAATTTGAAAAGAGATGCACATACATTAAAATATCTATACATT
TAATACAGAGAATAAAAAATGGGTAATTTTACAGATACAATCATTACAAAATTAAACGAC
TTTTCTCCCATCTTGTCTCTGCAAATCTCTATCTATAGCCACTGCTTTAAACTTACTCAT
GGCTCCGTCAAAGAATTCATACAAGAAATACTAGAAACATGTTCACATATTGAGCAGTCA
ACTTCCCCTGAAATAACTGAAGTTTATACTCAACGTTTAATTGAACAATATGATGCTCTA
CAAAAAAGTATTCATCTCAAGGATAAAAAGTCAGATTCCCCTATTTTCTCTCAATATAAA
TTTACTAAGAGTATTCATACATTATCAAAGAAACAGAAGTTACATGAATACTATAAAGCG
TTGCGTGCATTGAATGAAAAACTCTCATGGCTCATTGAACAAAATTACCATTACCCTGAG
TATAGGCATATGCTCTCAATAAAGATACAAGAAACAGAGAATAGAAAACAAAAATGTTTA
AAGGCGATTGAAGAATTGAGCTTTAATCAGGAATAACGGGAGAAGATTGACAATATATTG
TTGCTAATCTTATCAATCTCTAGTAGTGTCTAAATATGCTATGCTCTAAACATACACATC
ATACTAAAAAGAGTCCATAGAAAATATCCTCTCTTAATAGAGAGGATATATAAAATTGTA
ATACTAACGTTTTGAGTATTGTGGACGACGACGTGCTTTGTGTAAACCCACTTTTTTACG
TTCAACACGACGAGCATCACGGGTAACAAAGCCCGCAGCGCGTAACGCTGGACGTAAAGT
TTCGTCGTATTCGATCAATGCACGAGTAATACCGTGACGGATTGCACCTGCTTGACCAGA
AATACCACCACCTTTAACAGTGATGTATAAGTCTAATTTATCTGTTAATTCAACTAATTC
TAATGGCTGACGAACGATCATACGAGCTGTTTCGCGACCGAAGTACACTTCCAAAGAACG
TTGGTTAATGGTGATATTACCATTGCCCGGTCTGATAAATACACGAGCTGAAGAGCTTTT
GCGGCGACCTGTGCCGTAGTTTTGATTTGCTGCTGTCATTTTTATGCTCCGTGATTAGAT
ATCTAAAACTTGTGGTTGTTGTGCTGCGTGGTTGTGTTCGTTACCTGCATACACTTTTAA
TTTACGGAACATTGCACGACCTAATGGACCTTTTGGCAACATACCTTTAACCGCAATTTC
AATCACTGCTTCTGGACGACGAGCAATCATTTCTTTGAAGGTTGCATCTTTAATGCCACC
TACATAGCCAGTGTGCCAGTAGTAGATTTTATCAGTTTCTTTTTTGCCTGTTACCGCTAC
TTTTTCCGCATTGATAACGATGATGTAATCGCCTGTATCAACGTGTGGAGTGTACTCAGC
CTTGTGTTTACCACGAAGACGATGTGCTAATTCAGTAGCTAAACGACCTAAAGTTTTACC
TGTCGCATCTACTACATACCAGTCACGTTTAACTGTTTCTGGTTTTGCTACAAAAGTTTT
CATTAATTAAATACCAAAATTTAAAGTTTAAACCCAATATCCTAATGGATATTACCTATT
AATACGGTAGAATCTGACCCCTTCGAGTCCTATTCAGACCAGACTTACATGGCGGGAATA
CCATGCAAAAACAGGGTGGCAAAATTATACAGATTTATTTACTAAAGATCTAATTCTTTT
TTAAGAAAGAGTGGTTTTTGCGGTATATTTCAAAATTCCAACAAATTTTTATAGGTTTTA
CTTCTCATCAAATTGAGAAAATGATAAAAAACAGCTACATCAAGCTAACTAACTGTAAAG
GAGTGAACTATGGAACAATGGTCTGGTAACGTATGGACTGCAATTATTGCAGCATTTATC
ATAGGTTGTATCATCAGTTATGTTGTTGTTCGTGCGACAAATAGCAATGTGAAAAAACAA
CTACAACTAGAGGCTGATTTAAAAGATACTGCTAAGAAAATGGACGAGCAAAAACAGCAA
TTAGAACAACACTTTGAACAATCTGCAGCTCTACTTGCAACACTTGCTGAAGACTACAAA
AAACTTTATACGCATTTAGCACAAGGGTCTGAAAAATTATTGCCTGCTGAATCGGCAAAA
ATTGAATTTTTCCAACAACCTAAAATTGAAAATAAACCTAAATCTGAAGATGACCAACCT
AAAGATTATTCAGAAGGCTCCTCTGGTTTACTAAAATCCTAGTATTCATATATTATTGAA
TTTAAGAGGAGGGAATCCCCTCTTAAATTCTCTTTAACTACATTTTTCTTAGAACATATT
GTCTTTATTATCAGAAAATTTGATCGAAAACATTATATTAAATTTAATTTCAGATTAGAA
TTTGAAAAATTTTTTTAACTTATCATTAACAGGAAAATACAATGTCTTGTTTATTTATTG
CAGGCACAGATACAAATGTAGGAAAAACTATCGTTACAAGGGCTCTATTACAAACAATAT
CTAAATATGAAATTCCCATTGTCGGTTATAAGCCTATTGCGTGTGGTGGCGATGATTCTT
TACCCACAGAACCCAATCAAGATGATTATGCCTGTGAAGACAATAGTGATGTCCTCATTA
TACAGAACAGCTGCCCTTGTCCTGTAAAATACAGAGAAATTAATAGCTATTCTTTTATCC
ATTCTAGTACGCCAGTATTTGCAGCGCTAGACGCAGTACGTCATATTTCTGTTAATAAAC
TGGATCACGATCTTCAACGTTTACACCGACAATATGCAAATGTTCTTGTTGAAGGCACGT
ATGGCTGGTTAACACCTATTAATAAAGACCTAAGTTTTGCTGATTGGGTTAAGAAAAATA
GAATGCCAGTCGTACTTGTTGTGGGAATAAAAGAGGGTTGCGCTAACCATGCACTTTTAA
CAGCGGATGCGATTCAACAAAGTGGGGTTAATCTTATCGGATGGATTGCAAATCGAGTAA
ATCCTGGGCTACGTCACTACGCTGAATTAATTGAACTCCTTAGCAAAAAAATCAATGCTC
CATTACTAGGACAAATTCCTTATATTGGTTATCCTAGTAAAAAAGAACTATCTGAGTATA
TTCAGAACCCAGAGCCTCTATTAAGTTTTTTCCATAAATAATCTAATTGCTGGCTCTTGA
AGAGCTAAGCTCATACTGAAATATTAAGCTGGCTCTTTATTGATAATAATAGACTAACAA
TCATGACTACAAAGGTTGCTATATAATTTTAGCAACCACTCTGATTTCTATGCTATTTTA
GCTAGTTAAATAATTCATAAATGCTGTAATTACACCTAAGTTAACCACATCCACAAAGAA
TGCACCTACAAGCGGTATGATTAAGAATGCTTTATGTGATGGTCCAAAAGTTTCTGTGAC
AGATTGCATGTTCGCGACCGCAGTTGCAGTTGCGCCTAAGCCAAAACCGCTGTGACCTGC
TGCAAGAATGGCTGAATCGTAATTACTTCCCATTACTCTAAAGGTCACAAAATATGCATA
AAGTACCATAACTATGGTTTGAGCAATAAGGATAATTAACATTGAGCCAGCAAGGTCTGC
TAATTCCCAAAGTTTAATGCTCATTAATGCAATTGCTAAGAATAAGCTTAATGATGCGTT
ACCAAATACGTCAATAGCACGGTCAAACATATCAAATTTAAACACTAACGTTAATACGTT
TCTTAATACTACACCAAAACCTAATGCCCATACGAATTGAGGTAAACCTGAATCAGGGAA
TACTTTAACCATAACTGATGAGAATGCTAGACACGCTGCAAATAATGCCATTGTTTCGAT
CGTTGATGTTGCTGTGATTAAGCGTACATTGTCAGCATCTTCAAATGTATCATCAGCATA
TTTTGCTTCTACGCTTTCAACTTTTACACTGTGTTTAGATGGGGTAATTTTCATTTTGTT
GATAAGACGGCGTGCTAATGGGCCACCGACTAAACCACCAGCTACTAAACCAAATGTAGC
AGATGCCATTGCCATTTCCATTGCACCTGCAAGCCCATGTTTTTCAGCAAAAACAGTTGC
CCAAGTTGCACCTGTGCCGTGTCCGCCAGTTAAAGTAATAGAACCTGTAATTAAACCAAC
AAGTGGATCAATACCAAGTAGCATAGCTAAACCAACGCCTACACCATTTTGAACAAGGAT
AAATATACTCACGATAACGAGGAAAATGACAAGTGGGATTCCACCTTGTTTCAAACGGGA
AAAATCTGCGGATAAGCCGATAGATGAGAAGAAGGCTAACATGAAAGCTGTACGTAAAGA
GCTTTCAAATTCAAAGGTAATTCCAGCGAATTTATATAGACAAAAAATGATACCAGCGAT
AAATAAACCACCGGCAACAGCCTCTGGGATATTAAAGTCTTGGAAGAACTTAATTTTATT
TACAAATACTTTGCCGAGAAGCAAAACAAGCGTTGCGGCGATAAGTGTGTGATAACCGTT
TAAAACGATTGGCTCCATATCATTACTCCTAATATATGATTTATGAAGGGGCGGATAATA
TTATAAAGATTTAGCATTGTCAAAATGGCTATTTGATTATTTAGTCGCATAAAAATATTG
TTATGGTAGACATTTCTCTATTATTTTTTGAGTTAGATCTCATTTTTTGCTTGGGGATTT
TGGTAGAATCGTCGCAGTTTTATTTTTTTATGATGAGGCTTTTATGAGCGAAATTGCATT
AACAGTAAGCCTATTATCCTTAGTTGCTGTCATTGGGCTATGGATAGGGCATATTAAGGT
GAGGGGCGTAAGCCTTGGTATTGGCGGTGTGTTATTTGGTGGGATACTGGTTTCCCATTT
TATGACGCAATATGGTGTCAAACTTGATGGTCATACCTTGCACTTTATTCAAGAGTTTGG
TTTGATTCTCTTTGTCTATACCATTGGTATTCAAGTCGGTCCTGGTTTCTTTGCTTCATT
ACGCCAATCGGGATTAAAGCTTAATGCTTTTGCTGTGATGATTGTTGGGATAAGCGGTAT
TTTAGTGATTTTATTACACAAAATATTTGATGTTCCTCTTCCTGTGATATTGGGTATTTT
CTCTGGTGCGGTAACCAATACGCCATCATTAGGTGCTGGGCAGCAAATTCTGACAGAATT
AGGCGGTGAGTCCATTACTGCTGTGATGGGTATGGGGTACGCAATTGCCTATCCTTTCGG
GATTATCGGGATTCTATTAGCAATGTGGCTTATCCGTATTATTTTTAAAATTAATGTGGA
TAAAGAAGCTGATGAGTTTGATTCTGCAACCAACAATAAAAAAGATGGATTAAGTACGAT
GAATGTTCGTATTACAAATCCAAATTTGAATGGGTTGATGCTTCAAGAGCTTCCTGATTT
TGAACTGCACGAAGTGGTTTATTCTCGTATTAAGCGTAATGATGAGTTGTTTGTGCCTAA
AGTGCATACCCAAATCCAAATAGGCGATATTCTGCATCTTGTGGGAACAAAAGCTGCGTT
GCATAAAATGCAACTCATTCTTGGTGAAGAAGTGAATGTTTCACTTTCGACAAAAGGCAC
AATGTACCGTACAGAACGTGCTGTTGTTACCAATGAAAAAGTATTTGGGAAACAAATTCG
CCAATTGATGTTAAAAGGGAAATATGATGTAGTGATTTCTCGCTTAAACCGTGCGGGGGT
TGAGTTAGTTCCTAACGGGCAAATGACATTGCAATTTGGTGACGTGTTGAACTTGGTTGG
TCGCCAGGAAGATATTGAGGCTGTGATGGCGATTATCGGTAACGCTCAACAAAAATTACA
ACAAGTACAAATGTTGCCTATCTTCATCGGGGTTGGTTTAGGGGTGTTACTAGGCTCTAT
TCCAATTTATCTGCCAGGTTTCCCTGTAGCATTAAAACTGGGATTAGCAGGCGGGCCTTT
GGTGGTTGCATTAATTTTAGCAAGAATAGGAAGTATCAAAAAACTCTATTGGTTTATGCC
TCCAAGTGCAAACTTAGCATTAAGAGAAATTGGTATCGTGCTTTTCCTTGCAGTTGTAGG
TTGGAAAGCAGGCGGAAACTTCTTGAATACCTTATTAAGTAATGATGGTTTAGCGTGGAT
TGGTTATGGTGCGATCATTACTTTTATTCCATTAATTGTTACAGGGCTGGTTGCCCGTAT
TTATGGTAAATTAAATTATCTGAGCCTATGTGGATTGCTTGCAGGTTCAATGACGGATCC
ACCCGCTTTGGCATTTGCAAATGGTATTAAAGAGGGTAATGGTGCAGCAGCACTCTCTTA
TGCGACGGTATATCCATTAGTGATGTTTTGTCGAATTATCTTGCCTCAAATTCTCGCTAT
ATTATTGTGGGTAGCTGGCTAGTCGTAACTAAGCAATCTAGTTATTGACAGTTCAATAGA
CTAGATTGCTCAATTTCAATAAAACGCAATAAGTTTCCAACAATATTTAGGATCCATTCA
CGCCATTTTTATAGGATTATAATTTATTTTCTATGATAAATAATAGGATGTCTTAATCAC
GGATTTAACGTTATAATGAGAAATAAATCTATTTTTTAATGGAAATACTAATTTATGTAT
CGCTTAACCTTTTTTTTGATATCTACTTTGCTGTTTAATTCCTCCCTCTCTGCCAAATGG
CTAAAGATCAATGATGTAGACTATATCTGGGGACCATTTAAAATCTATAATATTTCATTA
TTCTCTGAAACTGGCAGTTATACTAATAGCACACGCCCATTAATGCTGACTCTAAAATAT
CAAAAGCCCGTTGAAGGGCGTGATTTTGCAATTTCTTTAGCTAGATCTTGGTCTAATTTA
GGCATCACTCTGCAAAATCAAGATAATGTGGTTGATCGTTTGCGTAAAATTTTACCTAAT
ATCAAGAAAGATGATTCTCTCAGTTACATTGCTTTAGAAGATAAAGGATATTTCATATTA
AATAATATTGTTATTCCTGAAGAATTTAACAAAGAATTTAATGACGCTGTAGTAGCAATA
TGGCTAGATCCTCGTGTAGAAATTGGGCGTAAACTTGTCAATAAAGAAGAAAAAACCTTC
ATTGCAAACATCCCTAGAGTTTTAGAGACACAAAAACCACAAAATATAGAAAATAATATA
GGAGTACATGAAGAATCAATAGATCCTGTGGTGGACTCAAGCAAAGTATCTAATGATATC
AAACAGAACTTAGACTCTTCAATAATGCCTAGAGTACAAGATAAGCCTTTAACTCAGTCA
AATGAAGAGAATATGAAAGAAGCAGAAAAACCACTTGAAGATTCAGAAATTGATATTTCT
CCTCCTTTAGATCCCATACCAGAAGGCAAATATCTAAATATATAGCTGATTATTAAAGTG
TTTATAGCATTCATAATAAATCGACAATGCCGATTCAGAACTGGAAACTGGCGATGAATC
GATTTATGATTGATTTTGGTGATCGCCTAGACGATCACCGTTAAGTTGAAATGGGTGTTT
ACACAGAATTTGGGATAGGGTTAAGCGCTAATACTTCACCGTATGCCCATAGCTTTCAAT
AATACCTTTAATATGCTCTAACGATTCTTTCGTCGGTGGCATCACATCTTCCAATTCATA
TTCTAACCCTAAGGTTTTCCATTTATGTGCGCCTAAACGGTGATATGGCAGAAGTTCGAC
TTTTTCTATGTTGTCCATACCTTGAATAAACTGACCCAATAAATGAATATCTTCATCGGC
ATCCGTATAACCTGGTACAACCACATAGCGGATCCAAGTACGTTGATTACGTTTATGCAA
ATAACGAGCGAAGTCTAAGGTACGTTTATTAGAGACACCGATAAAATCTTTATGAATTTC
TTCGTTCAGCTGTTTTAAATCAAGCATAACGAGATCGGTTACATCTAGCATTTCATCGAC
TAGCTCTGAATAATTCCGCACAAAACCATTTGTATCTAAACAAGTATCAATACCCTCAGC
TTTACAAGCACGGAACCAATCACGCACAAATTCCATTTGTAACACGGCTTCGCCACCTGA
TGCTGTTACGCCCCCGCCCGTTGCTCTCATAAAATGTTTATACGTCACAACTTCCTTCAT
TAGATTTTCTACGGAGATCTCTTTCCCACCTTCAAGATCCCAAGTGTCACGGTTGTGGCA
ATATTTACAACGCATTAAACAGCCTTGTAAAAACAAAATAAAACGAATCCCAGGCCCATC
TACTGTGCCACACGATTCGTAAGAGTGATAACGTGCTAAAACAGTCATTCTTTTTCCTTT
AAATAAAGTACGATTAGGACAAATGTCCTTAAACATTTCTGCTAATCGCAATTAATGCGT
AAGATACAATAAGCGGTCAGTTTCTGCAAAAGTTTTGCAAAATCTGACCGCTTATTAGTT
TAAACTAAATTACATCGACTGAGTGAAAGTACGAGTAATTACGTCCATTTGTTGCTCTTT
AGTTAAAGAGTTGAAACGCACTGCGTAGCCTGAAACACGGATTGTTAATTGTGGATACTT
CTCTGGGTTTTCCATCGCATCTAATAACATTTCACGGTTCATTACGTTTACGTTTAAGTG
CTGACCACCTTCGATGGTTGATTCGTGGTGGAAGTAACCGTCTATTAAGCCTGCAAGGTT
ACGTTTTTGAGATTCAAGATCTTTACCTAACGCATTTGGTACGATTGAGAAGGTATAAGA
AATACCATCTTTCGCGTAAGCAAATGGTAATTTCGCAACAGAAGTTAATGAAGCTACCGC
ACCTTTTTGGTCACGTCCGTGCATTGGGTTTGCACCTGGTCCGAATGGCGCACCTGAACA
ACGACCGTCTGGGGTGTTACCTGTTTTCTTACCGTAAACCACGTTTGAAGTAATGGTTAA
TACAGACTGTGTTGGTGTTGCATTACGGTATGTTTTGAGCTTCTGAATTTTCTTCATAAA
GCGTTCAACTAAATCAACTGCAATGTCATCTACACGGTTATCGTTGTTACCGAATTGTGG
GTATTCACCTTCAATTTCAAAGTCAAGTGCTACGTTTTTCGCTACGCCAACCACTTCTCC
TGCTTTATTTTTGATTTCGATGTCGCCACGGATTGGTTTTACTTTCGCATATTTGATTGC
AGAGAGTGAGTCTGCTGCAACAGAAAGGCCTGCGATACCACAAGCCATTGTGCGGAATAC
ATCACGATCGTGCAACGCCATTAATGCTGCTTCATAAGCATATTTGTCGTGCATAAAGTG
AATGATGTTTAACGCAGTCACATATTGTTTCGCTAACCAGTCCATAAAGCTGTCTAAACG
GGTCATTACATCATCGAAATCTAAGTATTCAGACATAATTGGCTCAGTTTTCGGTCCAAC
TTGGTCACCTGATTTCTCATCAACACCACCGTTGATTGCGTATAGTAAGGTTTTCGCTAA
GTTTGCACGAGCACCGAAGAACTGCATCATTTTGCCTACGATCATCGGGCTTACACAGCA
CGCAATCGCATAGTCATCGTTTTGGAAATCTGGACGCATTAAGTCGTCGTTTTCATACTG
AACAGATGAAGTTTCGATAGACACTTTCGCTGCATAGCGTTTGAAACCATCTGGTAAACT
TTCAGACCAAAGGATTGTTAGGTTTGGTTCTGGTGATGGCCCCATTGTGTAAAGGGTATG
TAATAGACGGAAGCTGTTTTTGGTTACTAATGTACGACCATCTAAGCCCATACCTGCGAA
AGTTTCTGTTGCCCACATTGGGTCGCCTGAGAATAATTGATCGTACTCTGGGGTGCGTAA
GAAACGAACCATACGGAGTTTCATTACTAAGTGATCCATTAATTCTTGAGCTTCTTTTTC
AGTGATTTTGCCTGCTTTTAGGTCACGTTCAATATAAATATCTAAGAAGGTTGAAACACG
ACCGAAAGACATTGCTGCACCGTTTTGTGATTTCACTGCTGCAAGGTAAGCAAAGTAAAC
CCATTGTACCGCTTCTTGTGCGTTAGTTGCTGGGTTTGAAATGTCAAAGCCATAAGATGC
AGCCATTTCTTTCATTTTGCCTAAAGCACGGTGTTGTTCTGCGATTTCTTCGCGTAATTG
GATTGTCGCTTGAATATCTTCGCCACGCTCTAACTTCTCTTGTAAAGAGGTAAACTGTTT
TACTTTATCTTTCATTAAGAAGTCAGCACCGTAAAGAGCCATACGACGATAGTCACCGAT
AATACGACCACGACCGTAAGCATCAGGAAGACCTGTAATTACGCCTGATTTACGGCAACG
TAAAATGTCTGGAGTATAAACATCGAATACACCTTGGTTGTGGGTTTTACGATATTCAGT
AAAGATTTTCTCTACTTCTGGATTTAATTCACGGCGATAAACTTTACAAGAGCCTTTCAC
CATATTGATACCGCCAAACGGCATAATTGCACGTTTTAATGGTGCATCTGTTTGAAGACC
TACGATTTTCTCTAAATCTTTGTTGATATAACCTGGTGCGTGTGAAGTGATGGTTGATGG
AATATCGCAATCAATGTCATACGGTTCGTGGGTTTTGTTTTCCACTTTGATTTTTTCCAT
CACTTCTGCCCAAAGCGTTGTAGTTGCTTCGGTTGCATCTGCTAAGAAAGATTCATCACC
TTCATACGGCGTATAGTTTTTTTGGATAAAGTCACGCACGTTTACATCAGTTTGCCATTC
ACCTGGTGCAAAACCTTCCCACGCTTTCTTTTGAGCTTCGGTTAGTTGAGTCATTTTAAG
TCCTCGTTAGTTAATGTAATAAATTGGAACGCAAGCGGTGCGATTTTGCAAAAACACTGC
GAAAAGTGACCGCTTACAAGTTTTGAATTAATGTTTTTTTAGATGCAAAAACCACTGCAC
CATACCGATGAAAAATGCACCACCAACAATGTTACCTAAGGTCGCTGGAATTAAATTTTT
CACCACAAAATTTGCCATTGTTAAATCAGCGAATTGACTAGGATCAACCCCTATCGCTGT
CCAAAATTCAGGGCTTGCAGAGCCGTGAATTAACACGCCCATTGGGATCATAAACATATT
CGCCACACAGTGTTCAAATCCAGATGCCACAAACATGGCTATCGGCAAAATCATAATGAA
CGCTTTATCCGTCAGGCTCTTACCTGCATACGCCATCCATACCGCAATACAGACCATCAG
ATTACAGAAAATCCCCAAGCTGAATGCTTCAATCCAAGTATGATGGATCTTATGTTGGAC
TGTTTTTAAAATAGTCAAGCCCCACTGCCCATTTGCAGCCATAATTTCACCGCTAAACCA
CACTAACAGCACAATAAAGGTCGCACCGATGAAATTACCGCCATACACAACAAACCAGTT
TTTAAACATCTGCGCCCATGTAATTCGCTTACTTGCTTTGGCAACAATCGTCATGGTTGT
TGAAGTAAAAAGCTCTGCTCCAAATACCACGCACATAATAATGCCTAAAGAGAAAACAAG
ACCGCCAATGAGTTTAGCGACACCCCATGGCATATCCGCAGCCCCAACTTGGGTAGTTGC
ATAAAAGACAAAAGCAATAGAAATGTAAGCGCCAGCAGTAATTGCTGAAATGAAAGAATA
AAATTGGTTTTTGGTTGCTTTATAAACTGCGCCATCTTCGGCGATTTTTGCCATCTCAGC
AGGTGAAAACATTACTATCCTTAAACGAAAATTTGAAAAATTATAGAAATTGTTGAGAAT
TATAGACCTGTTAACCTGATGATTAAATAATTTTTACGTTTAAAATAAATAAAGTAGAAT
TCTTTCTTGATCCATATCAATCTTTCAAAAAAAGTACAATTTTTGAAAACTTAACTTAAA
CACAAATTTAACAAAATAGTTACAAAATGACCGATTATTTGACTGCTTTACTCGGAATTT
TCCTTAGCGAAGAGAATCAACTTCTCATTATGTTTGTCAGCAGCTTTTTAAGCGCAACAA
TACTACCAGGCAATTCCGAAGTGATTTTTACCACTTATACAACGCAAGCACTATTACAAA
AAAATACGGTGTATGGATTATTCGTTGTAGCGACATTAGGAAACTCCCTCGGTAGTATGA
CAACTTATTTTATCGCTCAATTTTTTCCACAACCTAAATTTCATGACCAACAACATAAAA
GCATCAAGCTCACGCTTAAATTGAGCCAAAAATATGGTATATGGATTCTATTATTTAGCT
GGCTTCCTATTGTTGGCGATATCTTTTGTGGTATTGCAGGTTGGTTACGATTCAACTTAT
GGAAAAGCATATTATTAATTACTCTAGGCAAAGGAATTCGTTATGCATTGCTACTTTGGA
GCGTTTATTTGGTTGTTAGTTAAGGACTAACAGTCTACAATATGAATAAATTATTTTTGA
TGAGAAAAGCTATGTCAAAACACTCCCCTGAAATCAAATCTATCTCAGTAATTGCCAAAA
CTCGCATTTTTGAAGTGCAATCCGTCGATTTACGTTTTTCCAACGGCGAAGAACGCACCT
ATGAACGTTTAACGCCACAACGTCGTTCATCTGTCATGGTATTACCCATTCATAATAATC
AACTGATTCTTGTTAAAGAGTATGCTGTCGGCCCTGAACGCTATGAACTCACCTTCCCTA
AAGGCATTGTGGATAGTGGGGAAGATCCTGTACTGAGTGCAAATCGAGAATTACAAGAAG
AAATAGGTTTTGGAGCAAAAACAATCGAACCACTGCGTTCAGTGTATAGCGGTCCTAGCC
ATATGTACGGCTTAATGCACCTTTTCGTGGCTCAAGATCTCTATCCATCACAGCTAGAAG
GCGATGAACCAGAGCCACTTGAAATCATCTATTATCCATTAAACAAAATCGACGAACTGC
TTGCCGACCCTAATTTTGCCGAAGCACGCAACTTATCCGCCTTATTTTTATTAAGAGAAT
ATCTCAATGCAAAAAACTAGCCTACATATTTTATGGATTTATCCACTACTTACCCAGATA
CTCGGCTCTGCCCTATTACCCCTTTTTAGCGAATTTAGCCAAGGGGGAATGTTGGTTGTT
TTTGCCTTATTTACCGTCCCAGCTTTTCTATTTGCATTAGTCAGCTACAAACAGCAATAT
CACCAACGTAACATCATTCAAATTGCCTTTTTCTCAGGGGTAATAATGTTCATTTACAGC
CTTTTTTCATTTTCATTGATGTTAGCTTTTGATGAATACACCAGCCTTGAAGATCCTATT
CCCCTATGGGAACAATCCCTTGCCGTGATCTTATTCGCTCTAACCTTTGCTTTAGCAAAA
GTAATGTACGCACTGTTGGTGTTGAGATTGTTTTTGCCGAAGGTGTAAGTCGCTTACATT
AATAGAATGGAGCTAGACACTTCGGGTTTAATAATGGCGAGAGTTTTTTAGATCATTGGT
TATCCTTATATTCAAGTTAAGGCAGGGTGAGAAACTTCCTCCTAGTAAATTTATAGGTCT
CTCCTAGATAACGACTAAAATCCCTATTAGGTTAAGATAGCCCTATGAGCAAAAGTTATC
TAAGTCAGTATAAACAAAATAAACTTATTGAGCTGTTTGTAGCAGATATCACTGCTCGAA
CAGCTGCTGAGTTGATAAATGTAAATAAAGCTACCGCAGCCTATTATTTCCATCGTCTGT
GATTGCTTATCAATCAAAACAGTCTACATCTTAAGAGGTTCGATATTCAAGAACAAGTGA
AGCCCGGCAGTATTGTTTACACCGATTTCTACCGAGACTATGATAAGTCTGATGTAACTG
AGTTTAATCATTTTCGCATCAATCACAGTACCTACTTCGCAGAAAAACAAAACCCCAAAC
GAAAAGGACTAAGTCCGATACAATATCGAAATCAGTCCTTTGAATAGCTGTATAACTTTT
GAAGGTCAGATCATTTTATTCATATTTTAAAAGGTGATTTGAAGACTTTTACCATAAAAC
TTTAGGGGCTGACGTAGATTAGCCCCAATAAAAAAGTACCCCGAAGAAGAAACCCAAGCC
CCAATTTGGCTAAATGCACATCAGCTTCCCAACCAGTGCTTCTTTTTAACAAAACTTTTT
CAGGAGAATATCTGTCCGTGTAGTAATATCCTAGCACTAGAACAAACATTACAATAACAA
CGCCTAATTAATTTTCCTTTGGTACAGAATTTGATAATGCATCTACGTGTTTTTTTATTG
CTTCACGAACATGATGATTGGAATAATCTACCTCAAGAGAACCATCTCTATTTACTTTTA
CTCTACCATCAAAAATTGTTGTTGGCTGGACTTTATCAGCTGATTTAACCCATAATGCTC
TAACACAATTAAACGTTGTTTTTAAAAAATCAAACGTAACTGTAAATAGTTTTAACATAG
CCATCCTCATATAAAATAGTGGGTGCATAATAGTATTTAATAAATCTTATCAGATCAACC
TTAAAACACATTATTAACATAAACTATTAACATTATTTTAACACAATCATAATGGTCCCT
ACAATCCTACATCCAAAGAGTTCAAATCTTAACCAGACATCAATCAATCCAGCGAATACA
GCATATTGCCAGCGATGCTGCATAATTTCTTGCTAACTTATCGTACCGAGTCTCAATGGC
TCGATATTGTTTTAAAAAGGCAAATGCATTTTCAACTAAATGGCGATGACGATATAAATG
TCACCCCATATCATCATTACCCACCGTTGAATTTCGTTTACGAGATATAACTAGAACAGC
TTTTGCGGTCATCAGAATAAAACCAATAGGATCGCCACAATGATCCACAGCTAAATAAAG
GAATAGTAGACAAAAGTGTTGATTTTAATTATTGGAGCTGTATTAGATTAGCTAGTATAC
CAACCAACATCAGCCCCTATAAATAAGGTTGTAAGAGCAAATTACATTTGCCCTAAATAA
TTGCAGAAGCATCGGGGCGAATGTCATTCGCCTCTATATTTTATTTACACAATCTCAGTC
GGCGTAAAGAAATACGCAATTTCACGTTTTGCGGATGTTTCAGAGTCTGAGCCGTGAACT
GAGTTTTCACAGTAGCCTAAACCAAACATTTTACGAATAGTGCCTAGTTTGCGTTCTTCA
GGTTTGGTTGCTCCCATCAACAAGCGGTAGTTTTCTACGGCATTTTCGCCTTCTAACACC
GCAACAACGATAGGCTCAGAAATCATAAATGCTACGAGCGGATCAAAAAAATCTTTGCCT
TGATGTTCTGCATAAAAACCTTCCGCTTGTTCTTTGGTTAAGTGAAGCATTTTTAACGCT
TTGATCGCTAAGCCATTTTTTTCCATATAACTTAAAATTTCACCGATAAGATGACGTTTA
GTCGCATCGGGTTTAATAATGGCGAGAGTTTGTTGGATCATTTGTTGTCCTTATTATTGA
GTTAAGATAGGGTGAGAAATCCCACCCTGAGTAAATTTATTTCACCTGCATACCAGCCGT
CACGCCGCTATCGGCAGAGAGCAAGTAGAGATCTGCACCGCCTGTGCCAGCAGATAAAAT
CATTCCTTCCGACATACCAAACGACATTTTGCGTGGGGCAAGGTTGGCAATCATAATCAC
AAATCTGCCTTCAAGCTCTTCAGGTTGGCTGTACGCCGCTTTGATACCAGAGAAGACTTG
GCGAGTATGGTCGCCTAAATCGAGTTCAAAACGTAATAATTTATCTGATTTCGGCACAGC
TTCACATTTCAATACTTTTGCCACACGCAGATCGAGTTTAGCGAAGTCGTCAATGGTGAT
TTCTGGGGCAATTGGTTCAACTTTGGTTTCACAAGCGGTCATTTCTTTTCCTTTTTTTGC
AGTTTCTGCTTTTACGCTTTCGGCGAAAAGAGCTTTGGTTTCTTCAATCACAGCATCAAT
CTGTTTTTTCTCTAAGCGAGAGAAGAGCGATTTAAACGGTGCAATGCTATGGGCAAATAG
TGGCGAACCGATGTTGTCCCAACGCAGTTCCGTTTGTAAAAAGGCTTCGGCACGTTCTGC
GAGTTTTGGTAATACTGGTTTGAGATAGCTCATTAATACACGGAATAGCTCTAAGCCCAT
TGAACAGACCGCTTGTAATTCGGCATCTTTGCCTTCTTCTTTGGCAATTACCCAAGGGGC
TTTGTCGTCAATGTATTTATTAGCTTTATCCGTTAATGCCATAATTTCACGGATCGCTTT
GTTGTATTCACGCGTTTCAAAATAAGTGGCGATCTGCTCCGATTGTGCAACAAATTCATC
AAAAAGCGCTTGACTTTCTAGTGTTGAAGCCAGTTTACCTTCAAAGCGTTTTGTGATGAA
ACCTGCGGTACGAGAAGCTAAATTAACTAACTTATTGACGATGTCGCTGTTTACTCGTTG
TACAAAATCTTCTAAATTGAAATCAAGATCTTCAATGCGATCATTCAATTTCGCCGCATA
GTAATAACGCAAACATTCAGGATCGATATGTTTTAAATAAGTGCTGGCTTGAATGAAAGT
ACCACGGGATTTTGACATTTTTTGTCCGTCCACCGTCACATAACCGTGAGCAAAAACGTT
CGTTGGTTTGCGGTATTCGCTTCCTTCTAACATCGCAGGCCAGAATAGACTGTGGAAGTA
AACAATGTCTTTACCGATAAAATGATATAACTCAGCATCACTCTCTTTTTTCCAGAAATC
ATCAAAGTTCAAGCCCGTGCGGTCGCAAAGATTTTTAAACGAAGCCATATAGCCGATAGG
GGCATCAAGCCAAACATAGAAGAATTTGTTTTCGCTATCTGGAATTTCAAAGCCAAAGTA
AGGTGCATCACGGCTGATGTCCCATTGCTGTAAACCGCTCTCAAACCACTCTTGCATTTT
ATTGGCAATTTCAGGTTGAAGCGAGCCAGAACGTGTCCACGCTTTCAGCATTTCTTCAAA
GCGTGGTAGGTCAAAGAAAAAGTGTTCCGACTGTTTTACCACAGGGGTAGAGCCTGACAC
TACCGAACGTGGATTGATTAAATCCATCGGGCTATAAGTAGAAGCACAGACTTCACAGTT
ATCGCCGTACTGATCTTCCGCTTTACATTTCGGGCAAGTGCCTTTCACAAAGCGATCAGG
CAAGAACATATTTTTTTCAGGATCGAACAACTGCGAGATCACCTTGCTTTTGATAAAACC
ATTCGCTTTTAATTTTTTATAGATGGCAGAAGTGTATTCACGGTTTTCTTCGCTGTGGGT
GGAATGATAGTTATCGAAACTGATATTAAAGCCAGCAAAATCAGCAATGTGATCAGCTTT
GGCTTTTTCGATTAACTGTTCAGGGGTAATGCCGAGTTTATCCGCATTCAACATAATCGG
CGTGCCGTGAGCGTCATCAGCACAGACAAAGTGAATTTCGTTGCCACGCATACGCTGAAA
ACGCACCCAAATATCCGCTTGAATATGTTCAAGCATATGCCCTAAATGGATCGCTCCGTT
AGCATAAGGCAAAGCACAAGTGACCAGTATTTTTCTTTTTGGATTTGACATTCTAAATCT
CTCTAAAATATAGCAAAAAATCATTGGGATTGTAGCGGAAAAGGGGGGAATTGTGTAGTT
AAGATTTGGGGAGATAGGGATTTTTCAACGCTATTTCTGGTGTTTCTCTTATTTCTAAAA
GTTATAAATAACTAATAACACATTATCTTTTGAAAAATGAATTTTTCAGATAAAATAGTT
CTGATAAGGACTGGTGCAAAGTAATCTTCACTATCCGTTAATGCTCACCTACATAAAAAT
TAATTACGATCTTCATAAAGAGTATTAAAGCGAGAAATTACTCCACCCAAGTTTCATAAA
ATAAATTTTTTAAATAAGGGATACAAATTATGAACATCAAAAAATCAATATTATCTACTA
TGCTTTTATCTTCTGCTGTGTTGCTCTCTTCTTGTAAGAAAGATGGCACTGGCGGAAATT
CTCCCCAACATAATAAAGAACAAAATCCAGTTAATTCGTCGATAGGTAGCCATTTTAGTG
CTGAAAGTAGTGGAACTACAAATAATGGATTTAATAAACTCCCTGACAGACAGACAGACA
GACAGACAGACAGACAGACAGACAGACAGACAGACAGACAGACAGACAATCATAATGCAC
TTACGTCTCATTCTTCCAATACTAATCATCATTTAAATACATCTAACGATTCTGTTTTAT
CAAATACTTCGATAACTCCAAATCTGCCAGCTGCTCCAGATAATTCAATGCCTACAGATA
GTTCAAATTCAGCGACTTCTGATAGTCAAAAACCATCTGATGAGCCTAAGGCCGACAGCC
CAAGTTCTGCTGAGAGTTCAACAACTTCAAATGAACCAATCATTTCAGACAATCAAACAA
CTTCGAACGATCCAACAACTTCGGACAGTCCAAATTCTACAGATAAACCTAGTACGGAAA
ATACTAACAATGAACAAGCTACAGCAGAGACGACAGATAAGCAAGAAGTAGCAAAAGAGG
ATAGAAAAGAAGAAGTCGTAGAAGAGCCAAAAGTAGAACATCAAGAACAACCACAAACAG
AAACTGAAAAACAACCGCCTAGAGAAGAGGAAAATCCACAAACAGAGGAAAATTCACAAG
CAGAAGAAGATCCTCAAGCTGATGAATTGCCGAAAGTTGAAGAACAGCCTGAAGCCGAAG
AAAAGGCTGAAGAGGAAAAAGAATCTCAAAGCTCTGAAATTCAAACTGCTCCAGAAACCC
AAACTAACAGTAATGAAATACCAATAAATAATGAACCGACTAATAATGAACCGACTAATA
ATGAAATATCGAGTAATAATGATCCAACAAATAATATTACTCATAATGATAATTCTTCTG
GAGAAAATATAAATCAAGAAAATAATGAAACCGGCAAAGAAAACAGTTCCGAGGATTCGC
CTTCTTTCAATCAAGATTTAACTACAACAACTCCAGAAAATAATAATTTATCTGCTGGAA
ATAGTGATGATAATAAAAATACTGATACGGAAAATAATGTATCTGGAAATAATTCGGTAG
AAAATAATGATGTTACTTTAAATTTAAATAATAATTCAGAATCTACAACTCCAGAAAATA
ATCCTTCTACGCAATCTAATTCATCAATAAATCCTGTGGATAATCAGCCTTGGGCTAAAC
CTGAAGTTGAGAAATTAGATAAAAATAATTATGAAAATACACAACAACAATCTAAATTTA
CTAATAAAATTGGGATTGTTGATATGGATTATAATGCAACTGAAGATTTAGGTGGGGCAT
TTAAATTTTCAAATGGGCAAAGCAGAATAATTTATAATGCAGGCTTGGATAGAAGAGTTA
AGGGGCATTCTAAATCACACGGAACAATGGCGGCTGGTGTTATTGATTTAAAAAATAAAA
ATGCCACAATTTATGCTTATTCTGCTGAAAATCAGGGAAGTAGTACAATGAGTGCTACTA
ATCTACATTATGAAGAACCCTATAATAGAGGGGTAAGGATTTTTAATAATTCCTATGGTA
ATAATCCACATAAAGATAGTGTAAAAAATAGAGGTTGGGAAAGTCTAGCGAGCTTACCTT
TATACGTTAAGTTAGCTGAAATGGCGGAAAAAGACAGCATTTTTGTTTGGGCATCAGGTA
ATGAAGGAAAAGATAAAATAAATGGAAGAAGTGAATATGCAACCGTAGAAGGACATGTAC
CTGTAATACGAGATGGGGCAAGAAAAGGCTGGATTGTTGTAACTTCGGTAAACTCACATA
ATAATGGGCTTACGGAATATGCAAGTAAAATAGGTGATAGGGCTAAAAACTGGGGTATAG
CTGCACCTGGAGAATGGTATTTATTTGATGGAAAAGTTCGAACAGAAGGAACCTCTTTTG
CTACACCTGTTGTTACAGCTGCCGTGGCTAATGTTTGGGAAAAATTTGATTGGATGGATC
ATCATTTAGTGACCCAAACCATATTATCCACTGCAAATAAATTAAATTCGTCAGATGTGA
CCGAAGAACCGAATGAACGTGTTGGTTGGGGTATTTTAAATCAAGATAGAGCATTAAACG
GACCAGCTAGATTTGATACAAAACTTTTAACCGATGATAATAAAACCCATGTTGTAGCAA
AATTAGATTATAAACATCATACCGACCGCACTAAATACACTTGGTCCAATAATATTCAAG
GTGATGCTGGCTTTAAAAAACAAGGTACTGGAACACTTTATTTTACTGGTTCAAATTCTT
ATAGTGGAAATACAGTTATCGAAAACGGAACTTTGGTAATTGGAAATGAATTAAAACAAT
CCACAGTAGAAATCCAGTCACAGGGAACATTATTAACGAAAAATTTAAATAACTCTCAAA
CAGAAGTTAAAATAGTAAAAAATGTAGATAATAAAGGTTCCTTGGAGGTTTATGGAAAGG
GGTTAATTATTGAGGGTAATTATACTACTTCAAATAATGCCAGAACGGTTATTGATATAG
ATAAATCTAAATTAAAAGTAAATGGAACAGTTAATTTACAAGGTTCCTATATTGTAGCCG
ATGTTGAAAATATTAATGAAGTGGTTCAAAGAGAGCCTCAAACTAAAACTATTATTGAAT
CGCCAAATGCGATCAAAAATTATAATGGAAATTATAAAATATCAGATCAGGCTAACCCTT
ATATTGATTTAAAAGAAATTAAACTCAATAATGAGAATAAAGAAATTATTGCAACCTATA
AACGAAATGATACAGAATTTGTATTAAATGCAGCTAATGAAAGTTCATTAAAGAATGTCT
ATACTGCGAGAAGTTTAGATCTTATTTTAGATAGTGCGAGTGATTCAGGAAACACAAATA
GAAACCTCAGAAGTACGGCATTATCCTTTATGAATGCTAAACCACAAGCGGTAGCTTCTG
CAGTAGATTCTTTAAGTGGTGAAATATATCCAGCAGTACATCAGGTAGCACTGAATAGTA
TTAAAACCTTGAATAGACAAATTGCTAAACAGCAATTCTCAAATATTCAAGATATTAAGT
CTTATCATATTTATACTCAGTTAGCTACACAAAGTTTAAAACTTTATCAGAATGATAATT
TTGGATTTGCAGATTTAAAAAATAGTGCAGATTCACAATTAGTTGGTATAGATAAGCAAT
TTAATGCCTTTACATTTGGTATGGGATTGCAACGAGTTCATCAAAAATTATCTCCTTTAT
CTAATAAAGATCAACAAGTTGGAAAAGTAGATTTAAAACAACACAGTTTCGCCTTATACG
GAAAATATGATTGGAATAAATGGTATTATCTCAGCCAAATCAGTTTTACTGATATTAAAG
GAAAATTAGATAGAACATTGTTATTGCCTAATGGCACACAGATAATTAAAGCTGATTTAA
AATTACAAAATTATTCTTTTTATAATGAAACCGGATTAAATCTACAATATGAAAAATTAA
GATTTAATCCATATGTTGCGTTACATATTAACCGTTTAAAACAGGATTCCATTAATGAAA
AAGAAGATTTAGCATTAAGTATTGATAAATATCATAAAACCCATTATGGATATGAATTGG
GCTTAAGATTAAATCAATCATTATCTGAAAAATTTAATATAAATCTAGATATTTCTTATC
TTTATAATAAGAACAATATGGATAATATAGTAAGTGGAAAATATATTATTTCTAACACTG
AAACTAAATTATATGGAATGAGATTACCAAGATATGAATTTAAAACTAGTTTAGGTATGG
GCTATTATCTTACTGAAAACCTCAATATTTACGCTAACATAGCTTATTATAGATTGTGGA
ATAACCCAATGAAATCCTATTACAAAGAAGGAAATATTGGCGCGAAGTACTATTTCTAAT
AGTAATATGATAAACAATCACTTGAAAGCACATTCGTAACCCTGTGGAAATCCCACGGGG
ACTTTTTGCTTAATCATTGCTATATTCTTTATTTTCAGACTTTGGCAAAATGGGCAGTTT
TTTGTTCATATTTCAAAAAGAGGGCTTAAAGCCTTGTACTATAAGGCTTTAAGCCACTTT
TTAGCAACAAATTTGTCTATTACACATTTTTTGCCGAATCAAACCGCTTGTTGTATGGGT
TATTTATCGAATTTCCTCCTTTCCATCACGTTAATCCGTTATTTTATTTATCAATACAAG
CGGTGAGTAATGTAAAGAGGAATGAAAACCACGCTTCCTATACCCCAAACAAGAACCATT
CCAGTAGCTTCACTATCTAAAGTTATTTTTTCTGAATATGCTATAAATTGTGTTTGTAGT
GGCTGTTCTAATTTGGCTTTGTTCAGAACTGCATCTTGATTTTCAATTTTGACCAACTTC
CCATAAATGTCATAAAACTGTTCTGATGATTTCTTATTATGTAAAGAAGTGAGTTTTACC
CTAGACTCAATATTAGGTGTTTTCATTTGATTTCTGATATAAATAATCTCTGCTTTAGTA
ACAGATTTCATTTTTTCTGATTGAATAAAACGAGAATAAATTCGGTGGTTTTCCGCTCTT
GATAATCAGCATTCTCCTTGTTACTGCTTTCAAATTGATAACTATGCAAATCTCCGACAA
CATATAATTTATTATCAGCAATAAAAAATGCTCGGATTGTTTCTGTTTTGGTATTTTCAT
CTTGATACTCTGTTTTAGTACAAGCAGTCATAAAACATAAAATCAAGCAGTAACAGAAAA
AGCGTTTTAAGATTTGCATAGTTTTCTCCTCAGAATAACTATGAAATAGTCACCACATCT
GGCAATTTCACTAACTGATTAAGTAGTAATTCCACCGCTCTTTCACTCTGAACGGTGACA
TTTAACGTAATTCCCGAACCATTATTTTCTGCATTGAGTGATAGCACTTCAAACCCACGG
TGGCGAATCACTCTGAGTAAACGCTCAAAGGTTTCAGGGCGTTTATTAGCTTTGATAACA
AATTGATATTGTTGCATTTTTCTTCTCCTTAAACCCCTATGTCTTCATCTAACATATCTG
TATTGCACGCATTTGGTGGAACGAGTGGCCACACATTTTCTTCATCTGGGATACAAACGT
GCAATAAATACGCTCCTTTGCTGTTGAGTAAGCGGTCTAATGCGGCTGAAACTTCCCCTG
CTTTTTCAATGCGTTCTGCTGGAATGTCAAAGGCGTCAGCTAGCATCACAAAGTCTGGGT
TGTCATCTAAAATGGTTTGACTGTGGCGACCGTGGAAAAAGAGCGATTGCCATTGACGCA
CCATTCCTAAACGTTGGTTGTCGAGTAACAGAATTTTGATGGGTAAATTGCCACGTTTGA
TTGAGCCGAGTTCTTGAATATTCATCATAAAAGAGCCGTCTCCCGTAATCACAATGGTTG
GATCCGTTGGGCGAGCTTTGACCGCCCCCACCGCTGCTGGCAGACCAAATCCCATTGTGC
CGAACCCTGCAGAAGTGATGTAGTTTTCAGGGGAATAATGCTGCATATGCTGTGCTGACC
ACATTTGGTGCTGGCCAACGTCAGTAGTAATAATCGCATTTTGCGGTTTACGTTGTGAAA
GAGTGTGTAACAACGCCCAAGGGTCGATTTCGCCTTCGCCTGCATTTTCTTGATAGCTGA
AGTCAAAATCCGCTTTCAGTTTACACACATCAGCTCGCCAGCTCTCAATCTCTAACGGTT
GGGTAAGTGCGGTCACTGCCTCGATTAAATCTCCTTGCAATGCTACATCTGCTTTGCGTA
GCTTGTTGATTTCAGCTACATCAATATCAATATGAATCACTTTGGCGTGCGGTGCAAAGG
TGTCAAGTTTACCTGTTACTCGGTCGTCAAATCTAGCCCCACAAGCGATGAGTAAATCAC
TTTCTTGTACTGCATAGTTAGCCGCTTTCGTGCCGTGCATACCGATCATTTCCATATAGA
GTGGGTGTTGTGGTGGAATGGTTCCTAAGCCTTTCAAGGTAGAAACAGACGGAATATTTG
CAACATCTAGGAAAGATCTAACCGCTTGCACGCCATCTGCCATACCAACACCACCGCCAA
CATAAAGAATAGGGCGTTTTGCTTGAGCTAACAAGGCTTTGGCTTGTGCAAGTGCCGCTG
GATTTTGTACCTTAGCCGCCACTTTTTCATAGACAATTGGGGAAAGTGATGTTGGAGCGA
ATTGCACATCTTTAGGAATATCGACAAGCACAGGACCAGGGCGACCACTTTGTGCAATTT
GGAACGCTTTGGCGATAATTTCAGGTAGTTCATCAATGTTTTGCACGATGAAACTGTGTT
TGGTACAAGCAAGGGATAAGCCTAATACATCTGCCTCTTGAAAAGCATCTGTACCGATAA
AGGCTGAAGCCACTTGCCCTGTAATTGCTACGATAGGAATAGAATCCATTAAGGCATCGC
CTAAGCCTGTAACTAGGTTGGTTGCCCCTGGGCCTGAAGTCGCAATACAAACGCCTGTCT
TGCCTGTTGCCCGAGCATAACCGATAGCAGCCATTGCAGCACCTTGCTCGTTACGACAAA
GTAGATGATCTAAACCTGAATCGTAAATCGCATCATAGACAGGCATAATTGCCCCGCCTG
GATAGCCAAAAAGAGATGTCACACCGTGAGCTTTCAAACACTCAACGACTAAATTTGCTC
CGTTCATAAATTACCTTTTTAATGTTGTGTCGCTACTTTAGTTAAGGCTTTTATGTAATA
AAAAACCCTCACTAAAACTAGCGAGGGTTTGTGGATCTCATTATACAATTCTAATTGCGA
GCCAACTTAACCCTCGCGGCGATAATAATCACCACGAGGTTAATAATAAGGCTAACAAGA
GAACGTAATGTCATTTTCATTTATCAATAAAAGCTTGAGTGGCTATATAAATAGCATATT
TTTTGTATAAAACAAATAAATTTTTTATCTCTTTATGAAAAAAAGCAAACGATTAGCTTT
AAATAGACTAAATTTACTTGCGTAGTGGGGGGCTAGGGTTGAAAATGCCCAAATTATCAC
TATTTAATCAGCCACTAACTTCTATAAGGAATTTCTATGCCATTACTTCTCTTTTTAGCT
GGGCTATTTTTATACATCTACATTGAAATCTCTCTGTTAGTAAGCGTTGGCTCTGCTATC
GGGGTTTTACCCTTGATTTTATTAATGATCACTATTTCAGCGGTCGGTTTATGGTTGGTG
AAATTAAGAGGAATAATGACCATAGTGCAGATCCGCCAAGAGATCGCACAAGGAAAGATC
CCAGCACAAGCGCTGACGTCTTCGATCTTTTTTGCAATCGCAGGGGTATTGCTGATTATC
CCAGGTTTTTTGAGCGATATTTTAGCGTTATTGCTTCTATTGCCGATAACTCGCCAATTG
CTACAAGCAATGTTTATGAAACTGTTTGCAAGTCGTGTGAAATTTATGTCTTTTGGCTCA
ATGAACAGAACTTCCTCTCAAAATAATACAACGTTTGAAGCGGAATTTGAGCATAAGCAA
GATGAAGATAAGTGGTTGAAATAATGATAAATTTCATAATGATACATATCAAAGATTCAC
GACATATAATGAGATTCAAAAATCAATATCTGAGGTCTATTTTTCCTTTCGCAATTGCGA
TAAAAAAGAGTAAAATTAGCCTTTATTTTGACAAGAGAGAAACAAAATGGCAAACATTCG
TTTAGCAATTGCAGCAGATTTTTTATTAGCCGAGAAATTATTAGAAGCCTTAGAACAAAG
TAGTTTAGATTTTGAACAAATTTCAGCCGTTGAATTGGAAAGTTTTGGCGAAGAACATTC
TCTGCGTTTCGGTGCAAAAGCTGTTGAGCAAATCGCTGTTGAAGATGTCAATTGGTCGCA
ATTTAGTCACGTTCTCTTTGCAGGCAAAATGGCAAATGCTGAATTGCTGGCTCAAGCGGT
ACAAGCAGGTTGTGTGATTTTAGATCTCTACGGCATTTCTGCATTAATCGGCAATGTGCC
TGTGATTGTGCCAAGTGTAAACAATGAAATGATCGCCAATGTGCGTGAGCGAAATATTGT
TGCGTTAGCAAATCCACAAATCAGCCAATTAGCACTTGCCTTAAAACCGTTGTTGGACCA
GCCTATTCAACATATTTTTGTTACATCACTATTGCCATCGGCCTATTTTGGTGATGAAAA
AGTGCGTGAGTTAGCAGGGCAAACTGCTCAGTTGTTAAATGGTATTCCCCTTGATGATGA
AAAACCACGCGTGGCGTTTGATGCTGTGCCAGCCAATGTGCAAGGTGATGAAAAACATCT
GCCGTTCTCTCGTGCCTTTGAGTTACAACTTGCAAAAGTTCTGCCAAATCTAACCGCTAG
TGTGACTTTCCATTCCGTGCAAGTGCCTGTTTTCTATGGTATTTCGCAGATGATTAGCGT
GCAATCTGAATATACTTTAGATGCAACCGCATTAAGTGAGCAGTGGCAACAACAAGCGTG
GGTAAAATTTAATTCTGATAATGTAATTACCCCTGTTAAAAATGGCGAAGATGAAGAAAC
GAATCTCTTACAGATCAGCCAGCTACTCAATAAAAACGACAACGCACTACAATTCTGGAC
AGTGGCTGATGAACAGCGTTTTAGCTTAGCGTTCTTGGCGGTGGAGTTGTTGAAAGAAGT
AATCACTAGCTATTAACATAGTCGGATCTAAAAATACAAACATTTGATATACCATCACTC
AATCACATAGCAATATATTCTCGTAGATATGGAACAAAATTCTTCTTTAACTCAGATTCT
GGTAGCTACTGCTGCTATTGTAATTATTTTGGCAGGTATTAAATTATCCGTTGAGATCGT
TATTCCTTTCTTATTATCTCTTTTTATTGCAATTATTTGTTCTCCTATTATCAAATATCT
AACCTCTCATAAAGTCCCTTTGTGGCTGGCAATCACTATACTCTTTATTCTATTTTTACT
TGGATTCTTTTTTCTGGCAGGACTAATCAACAGTACAGTACAAGAATTTACTGCATCAAT
TCCACAATACAAAATTCTTCTATCTGAACGTATTGCTGCCGCAATGCTCCTTGTTGATAA
CTGGAGTATCCCGGTTTCAATATCTCGTGAACAGATCCAAGAACAGCTAGACCCAAGCAT
TATTATGAACTTTGTTAGTCGCTTATTACTTAGCTTCTCAGGCGTCGTCACAAATATTTT
TGTACTCTTATTAGTCGTTGTGTTCATGTTATTTGAGGCTCCAACCGCTAAACATAAACT
TATCGTGGCTCTTAGAGGCAATAAAGATGTGGAATCGGAAGAAAGCCATATCAACCGAGT
ATTACAGGGAGTTATTAGCTATCTTGGCATAAAAACGATTGTAAGCCTGCTTACTGGGAT
ATCTATTTGGGTGTTGCTTGAAATAGCTGATGTACAATATGCTGTATTATGGGGCACATT
AAGCTTCCTACTCAACTATATTCCAAACATAGGTTCAATCATTGCTGGTGTACCTATTGC
TGTACAAGCATTTCTATTGAATGGCTTTTCTGTTGGATTGGGAGTATCCGTCGGTATCAT
TGCAATCAATATGGTAATTGGCAATATTCTAGAACCTAGAATGATGGGGAGAACCCTTGG
TCTCTCAACTCTCGTTGTATTCTTGTCACTACTTTTCTGGGGATGGTTACTCGGTACAGT
AGGAATGCTACTTTCTGTTCCATTGACAATGGCTCTCAAAATTGCATTAGAATCAAGCCC
TAAAACGATCCATTATGCAGGCTTATTAGGAGATATTAATAAACGCTAATGCTCTTATTT
TTGCGCTTTAAATACATTAAATAACCTATATGTTTCTTATAGCACTCAACCTAAATATTT
TTAACATCTACGCAAACGATTGCTTTTTGGTTTATCTTTGTGTACAATCTTCGACCCTTT
AATCATACTATATATTTATTGAGGTTTTTCCATTATGTCTCTTCTTTCTCGTTTTCAACT
GGCAGAACGTGGTTCTAATGTTCGTCAAGAGGTTATTGCTGGTTTAACTACTTTCCTTGC
AATGGTTTACTCCGTTATCGTTGTGCCAAATATGTTAAGTGCGGCTGGCTTTCCTGCTGA
TTCAGTATTTATTGCAACCTGTTTGGTTGCTGGTTTAGGTTCAATCCTCATTGGCTTATG
GGCAAATGCTCCAATGGCGATTGGTTGTGCTATCTCATTAACAGCTTTTACTGCATTCAG
TTTAGTGCTAGGTCAAGGCATTAGTATTCCTGTTGCATTAGGTGCAATCTTCCTTATGGG
TGTTTTATTTACCATTGTTTCCATAACAGGTATCCGTGCGTGGATTTTGCGTAATCTGCC
ATCTAGTATTGCTCACGGCGCTGGAATTGGAATCGGCTTATTCCTTTTATTGATTGCAGC
AAATGGCGTTGGTTTAGTTGTCAGCAACCAAGCGGGTTTACCTGTAAAAATGGGTGAGTT
CACTTCTTTCCCTGTAATGATGTCTTTAGTTGGTTTAGCTGCCATTATTGGTTTAGAGCG
TTTACAAATTAAAGGTTCTATTCTTTGGGTTATCATTGCAATTACAATCATCGGTTTAAT
TTTCGATCCGAATGTGAAATTTGGCGGTGAAGTATTTAAATTACCTACCTTTGGTGAAAA
CTCTCAATTCTTAAATTTAGATATTGTCGGTGCATTGAATGCAGCTATTTTACCTGTGGT
CTTTGCCTTAGTAATGACTGCTATTTTTGATGCAACAGGTACCATTCGTGCTGTAGCAGG
TCAGGCAAATTTATTAGATAAAGATGGACAAATTATCAACGGTGATAAAGCACTTACTTC
AGATTCATTAAGTAGCGTACTTTCAGGTTTATTTGGTACCGCGCCTGCAGCAGTATATAT
TGAATCAGCAGCAGGAACTGCTGTTGGTGGTAAAACAGGTTTGACTGCGGTCGTTGTTGG
CGTGTTGTTCTTATTAATGCTTTTCTTCCAACCACTCGCATTTTTAGTTCCAGGTTATGC
TACTGCCCCTGCATTAATGTACGTTGGTTTATTAATGTTGAGCAATGTATCTAAATTAGA
CTTTGATGACTTTATCGGCGCAATGTCAGGCTTAATTTGTGCTGTGTTTATTGTTTTAAC
TGCAAATATCGTAACAGGTATTATGTTAGGTTTTGCAACCTTAGTGATTGGACGTACCAT
TTCAGGCGAATTTAACAAATTGAACGTTGGTACAGTAGCTATTGCTATTGCATTAGTTGC
ATTCTATGCCTTTGGTTTTGCAATTTAAGTCCTCAATAAAGATATTTTCCTCTTTTTAAG
AAAAATATTTAACAGAAATAGCTCATTGTATGAAAGATAGGATACTAAATTTATCCCAAC
ATCATCCTTAGATACTAGAATGAAATAGAAAGTCAAACGCCTATAAATAGAATCTATTCA
TAGGCGTTTTTATCACACTACATTTATCAATGTAATTTCTATTATTTTACTTTTTGTAGC
TTATGGTATGCATCTAGTAATTTTTGATGAGCTGACATATTCCTCAAAGTTTCATCAGAA
CCAATTAAACCATGGAACGGATTTTCTCCCTGCATTATATTCCAAACAAAATCTACAGCA
TCTTTCCCATACATTCTGTTAAATATCATTCTATACTGCTCAGGTTCCCTATCCTCATCC
AAAAATAATTCAATTACACTAATTAAACAACGATAGTAATTGTTTCTTTCTGCTGAAAAT
ACGGAAGCATTCATATTAACTGTCCAAGTTGCCCAATCTAATGCCTCTTCAAGATTTCCT
AAAGCCAAATGAAGCATAGATTTTAATTCACCAATACGTAAAGTTTGTAGTGCGCTTCCT
TTTTCAGCTACCACTCCAATAAATTCACGTACCCGCGTCATATCATCAATACCTTGCTCA
TCCAGCACGTCCAATAGCTCTTGATAAATTTCTTTCTCATGATGGAAATAGGGTAAATCA
AGCAACATTTCACGCCATTCCATTCCCATATTATTATTCGCATAGATCAAATCGTCAGGA
GGATAAATATTAGACATTCCAGGAGCAATTATACGGCAAGCGTATACACCTAAATGTTCA
TAGTCCATAATATAAACCTCTTGCTTATACTGGCTGAAAATTTCCATCAAATTAGCAAAT
TCCTGCTCTGTTGTGCCTGAAAAATCCCAGTGAGTAAATTCATAATCTGGTTCTGATTTA
AAAAGATCCCATGAAATCTGACCACTTGAATCAATAAAATGAGTTTCCAAATTCGCATAA
TCTGCCACATCATCATTATTAAATGATGGTGGAGAAAACACATCCAAATCTTTTAAACTA
CGCCCCTGCAAAAGCTCAGTTACTGTACGCTCAAATGCGACTTGGAAATTAGGATGAGCA
CCAAAAGAAGCAAAACACGTACCATTCCTAGGATTAAGTAAAACTACACAGATAACTGGA
AATTCGCCACCTAATGAAGCATCATAGCAGAGAATCGGAAACCCTTCTTGCTCCAATTGC
TCAATCGAACGTTTAATCGTCGGATAACCATCAATAATACACTGCGGAATTTCAGGCAAG
CTGATTGCCTCAGTGATAATACGATTTTTGATAAAGCGTTCAAATACTTCCGATAGTCCC
TGCACTCTGGCTTCATTCTTAGTGTTGCCAGCTGACATCCCGTTAGAAACAAATAAATTT
CCAATAATGCTTTGTGGAATATATACAGTATGACCATCAGACTGACGAATATAAGGTAAT
GCAACTATTCCTCGTTCTGAATTGCTAGACTGTAGATCTACCAGAAATTCTGGTGTCAAT
TCTCCATTTGGATTAAAATAGTCATGTAGAAATGGATCCAATATTCCTTCAGGTAATTCC
GTTTCATTTTCAATAGGAAACCATTTTTCATTTGGATAGTGAACAAATTCACCTTCAGCA
ATTTCCCTTCCTAAATAAAAATCAGCCCAAAAATAATTAGTCGATAAACGCTCAAAATAC
TCCCCCAATGCGGAAGCAAGAGCTGCTTTCTTACTTGCTCCTTTACCATTTGAAAAACAT
TGTGGACAATCAACATCACGAATATGTACTGACCATACATTTGGTACAGGATTAAGCCAA
GAAGCCTCCTCAATATTAAATCCTAATTCTTTCAACTTAGTCTGGAATCTTTCGATGCTT
TCTTCAAGGGCTGCATCTTTCCCCACAATAAAGGTTTTTTCTATCATTTTTTCTCTTAAA
ATGAAACGGTTTTACTCTATTTATATAGGATGTAGACATTGGAAACCAATAAAGAAATTC
ATAACCACATCTTAAATCTCTTCTACCAGTTAGAATAAATTGAGCGGAAAATTTCCGCCC
AATTCATATGTTAAAAATCCATTAATTCTTTCTCTTTGTCTGCTAAAATCTCATCCACTT
TTTTGATATAAATATCTGTAATCTTTTGGATATCATCTTGAGCTTTACGCTCATCATTCT
CACTAATCTGTTTTTCTTTCTCTAAAGTTTTAATTTTATCATTTGCATCACGGCGAATAT
TTCTAATTGAAACTTTACCTTGTTCTCCCTCACCTTTTACAATTTTAATTAAATCTCGAC
GACGTTCTTCCGTTAATGGAGGAAGAGGAACACGAATAGTAGTTCCAGCCGAAGAAGGAT
TTAACCCTAAATCCGAAGTTAAAATCGCCTTTTCTACCGCACTAATCAACGAACGATCAA
ATACAGTGACTGCTAATGTACGAGCATCTTCTGCGACAACATTAGCTAATTGACGTAATG
GTGTTGCGGACCCGTAATATTCCACTTGAATAGCATCTAATAAACTAGGCTGAGCTCTAC
CTGTACGGATTTTAGAAATATGTCCTTTTAAGGCCTCAAGGCTTTTTTCCATTCGTTCTT
GAGTATCTTTCTTAATTTCATTAATCATAGTATTTTCCTTTGATTGAATAACATAAACCT
ATTGATTCTACCCAATTTCATTCTATTTTCCTAGTACTAAGTTTATAGGGTTTGTGGTAG
ACTTATTTGACTTAACTCATCACAAGAGGGAATCCTTATGTACCAACAACAAATTTTAAT
AGAATTACAAGAAGCGCAACAAGTATTAAATGACTTTATTAATGACCAACATAATCTTAA
ACTAATTCAAGAAGCAGCTTTACTGATTACTGATAGTTTTAAGAACGGGGGAAAAATACT
TTCCTGTGGGAATGGTGGCTCACACTGTGATGCTATGCATTTTGCTGAAGAGTTAACTGG
ACGTTATCGTGAAAATAGGCCTGGATATCCAGCCATAGCAATCTCAGATCCAAGCCATTT
AAGCTGCGTAAGCAATGACTTTGGATATGAATATGTCTTTTCTCGTTATGTTGAGGCAAT
CGGACAAAAAGGAGATATCTTGTTTTGCTTATCAACATCAGGAAATTCTAAAAATGTTAT
TAATGCAATCATAGCTGCAAAAGCCAAAGGAATGAAAATTATTGCAATGACAGGCAAGGA
TGGAGGAAAAATAGCAGAACTAGCTGATATTGAGATTCGTGTACCTCATTTTCGTTATGC
TGATCGTATTCAAGAGATACATATTAAAGTAATCCATATTCTCATGATGTTAATTGAATT
TGAAATGGCAAAGTAAAGAATAAAAAATCCAACTTAAATAAATAGTTAAGTTGGATTAAT
TCGTTGAATAGCGTTAATTAAGCAATCGTCGTACCTTCCGTTGTACCCGTCACAACTTGT
TTCAACGCACCAGCTTTACCCATATTAAATACACGAATTGGCATATTATGGTCACGGGCA
AGAGTGAATGCAGCTAAATCCATCACTTGCAATTCTTTTTCAATAACTTCAGCATAGCTT
AAATGTTGATAAAGTTTTGCATCTGGATTTTTTGCAGGATCGCAATCATACACACCATCT
ACTTTAGTTGCTTTTAAGACAACATCAGCTTCAATTTCAATACCACGCAAGCAAGCTGCA
GAGTCTGTAGTAAAGAACGGGCTACCTGTACCTGCTGAGAAAATCACGACACGTTTTTCG
CGTAACATTTTGATAGCTTCCGACCAGTTGTAAGTATCACAAATACCGTTTAACTGGAAT
GCAGACATTAATTTTGCATTGACATCAGCACGGTGTAAGGCATCACGCATTGCTAAACCG
TTCATTACTGTTGCAAGCATACCCATATGGTCTCCAACAACACGGTTCATACCTGCTTTA
GCAAGTTTAGCACCACGGAATAAGTTACCACCCCCAAGAACTACGCCGACTTCTACGTCC
ATTGCAAGCAATTCTTTGATCTCTAATGCCATTCTATCTAAGATAGATGGGTCAATACCA
AAGCCTTCTTCACCTTGTAATGCTTCACCACTTAACTTTAACAAAATACGTTTATAAATA
GGATTGCTCATTTTGACCTCTGTGTAACGGTTGGGGAAAAAAATCGAAATATTATAGATT
ATCTTAATGACAGATCAAAGTAGGCAAGCGGATAGAATTTCCACTTTATTTTCGGTAAAA
TCGCTATCCCTTTATTTTCGTTTTGCTCATAATGAATATAACAAAGATACTCGCTACTCT
CATTAGTTTTGGTTTAGCTTATTTAGTCAGTTACCTAATGCTACTTGGTTCGGGCTTTTT
TCCTAATCCTGAAATCAGCAATGTGCTGTTGCTGGTTCTCGTTATTCTATTTGCGAATGC
CTCTAAAAAGACGTTCTTTTATCTGCTTTTGCCGATTGTCACTTTATATGCCCTTTACAC
GCCTATTGGTTTGACCTTTGGTCCACCGTCGTATCAATATGTTGCTTCGGTTTTTGCTAC
AGATATACAAGAAAGCAAAGAGTTTTTCAGCCAAATCCCTCTCATTAACTTTGTTGCTTG
TGCTGGCATTTTTATATCACTGTTAGGATTTCGTTTTATTAGTCAAAAATGGCAAATTCA
ATTCCACAAAAATAAAACCTTTCTTGCGTTAGGAGTTGCATTAGTTTTTATCTCTACTCC
GCCCTTCAAATTTCTACAAGAAGGAAGTAGTGCGTTCGGTAAAGTCAAAACAGAATTAGA
CCGCTTGAATAGTATGTCCATTCAGAGTGAATGGGGAACGTCACAACTCAATGCAGAAAG
TCGTTATGATGATTACATTTTAGTGATCGGCGAAAGTGCTAGAAAGGATTATCACCACGC
CTATGGCTACCCTGCTGAAAATACACCGTTTATGAGCAGTGCTAACGGCATTTTAATTGA
TGGGCTGACCGCAGGCGGAACCAACACCATTGCTTCATTAAAATTAATGCTCACCAAGCC
TGATACACAAAAATGGGAAGGGGAATACAGTCTTGGTATGGTAGATTTGATTAAATCCGC
AGGGATTAAAACCTACTGGCTGTCGAATCAAGGCTATCTAGGCACTTTTGATACGCCAGT
TTCTTCTCTTGCTAACAAAAGTGATGAAAAATTATTCTTAAAATCAGGAGACTCTTTCCA
TCAAAATATCAGTGACTTTGATTTATTACCTAAATTTGAACACATTATTGAGCAAAAAAC
TCATAGCAAACGTTTTGTTGTGGTACATTTATATGGCTCACACCCCATCAGCTGTGATCG
TTTAACTGATTACCCTAAAATGTTTGATGATGAAAAAATAGGCAAAAAGTATTTCAACGT
AAACTGCTATGTATCGTCCATCAAAAAAACCGACGAAGTGTTAAAACGCTTATATGAAGC
CCTTCACAAAAATGAGCAACAATCTAACCGCTCGTTTTCGATGGTCTATTTTGCCGATCA
CGGTTTAGCTCACCATATCACTGAAAATGACATTGCAATCCACAACAGCAGTGGCAAAAG
TAAGCTACACTTTGATGTTCCGCTCTTTAAAATATCTAGTGATGATACCGATAGAAAAGT
CTATAAAGCGATGAAATCTGGCTTAAACTTTACCGATGGTATTGCAAAATGGGTGGGAAT
TAGTAATCCTAAATTGAATACAGAAGTCGATTTATTCAGCCCTCATTCAGACAAGGAAGA
TTATGGGCTAAAAAAATTGATTGATGGTTTTGAAGGGAAAGTGGATCCTGCTGTGGTTAT
TCCTAAGGATGAGTAATTCTATATCCCAAAATGATTTTCCGACAGCATAAGTGCCCATAG
TAATACAATAATCAATTTAGCCATTTAAAAATCTAGACGTTTAGATGTCTAAAATTTCTT
GACGAAACGATTTCCTATTCGTAAACTTAAAACTATTCAAAAACAAGCGGTCGCTTTTTT
ACCGTTTTTTGCAAGGATTTTTATGGCACAGCAGATTACTCTTTTTGATGATATTCCCCT
TGAGCTTGCTTTAGGCGGAACACTTTCGCCTATCAATGTCGCTTACCAAACCTATGGCAC
ATTGAATGCGGAAAAAAGCAATGCTGTATTGTTGTGTCACGCTTTAACGGGTGACGCCGA
ACCCTATTATGCACCGCCTGCGGATAAAGGCTGGTGGCAAGATTTTATCGGTGCAGGATT
AGCTTTTGATACCGATAAATACTTTTTTATCTGCTCGAATGTGCTTGGCGGTTGCAAAGG
TACGACAGGCCCTTCGTCTATCAATCCAAATACGAATAAACCCTACGGCAGTCAATTTCC
CGTTATCACCGTGCAAGATATTGTGAAGGTGCAAAAAGCCTTGATCGATAAACTCGGTAT
TACTCAGCTACAAGCGGTCGTGGGTGGCTCTTTTGGTGGAATGCAAGCGACACAGTGGGC
GATTGATTATCCGGAACAAGTGAAAAATGTAGTCAATCTCTGTTCTTCGCTTACCTTGAG
TGCAGAAGCAATCGGCTTCAATCACGTTATGCGACAAGCGGTAATAAACGATCCCCATTT
TAACAACGGCGATTATTATGGCAGTACGCCCCCAGATAACGGCTTAAAAATTGCCCGAAT
GCTCGGTATGCTCACCTACCGCACCGGTGTACAACTTGCCAAAGCCTTTGGGCGAGAAGT
GAAACAGACGGGAACGATTTGGGGTGATCACTTCCAAGTAGAATCTTATTTAAGTTATCA
AGGGCTCAAATTTCTAGATCGCTTTGACGCCAATAGTTACTTACGCCTGTTAAGAGCCTT
AGATCTCTATGATCCTGCTTTAACCTATGCAAACGAGCAAGAAGCACTCAGTCGCATTAA
AGCGAATTACACCCTTGTCGGCGTAACGAGCGATCAACTGTTTAAACAGATTGACCTACA
TAAAAGCAAACAGCGTTTAGAAAATGCAGGCATTACCGTCGATTTTTACGAATTTCATTC
CGACTTTGGACACGATGCGTTTTTAGTTGACTACCCGTTTTTTGAAGAGATGATTAAGAA
AGGGATCGAGAAATAATTATCCACCTTTCAACCTATTCGGCAACACCGACTGAAACAGCT
CTCGGCTTTTCAGCGGTGCTGATCCCAAATAAGGCTTTAAAGCAATACGGGTGAAACGTT
TTGCTGACTGTAAGGTTTCTTTCTCTGAAAAATTCATTTCTGCAAAAGCTAATAAATCTT
TGCCGATAAAGGTATAGTTATTTTGTAATAAAGAGGCAATAAAGCCTTCATTTTCTCTAA
ATTGATAGCTCATTTTTGGATCGACAGGCTTACCTGTTGCTGCACAATGGCAAAAATCCA
CCCCATAACCTAACGCTTTAAGTGTTTGAAATTCAAAGGTGCGTAAGATCGGCTCGATCT
CGTTTGGCTGGCTTGCCAACTTTGTCATACAGTGTAGATAATGCTGAAATAATTCAGGGT
AAGCGGTGTGATTTTCCAAAACTCTTGCAAGGACTTCATTGACATAAAAACCGCTATACA
GTGCCAGCGTTTGCATCGGGAGGGTTAAAGATGCAGGTTCAGCTTTGGTAAGTGTTTTGA
GATCACCTTTACCCGTCCATTTCAGCAATAAAGGGGTAAAGGGTTGAAGAACGGATTTCA
ATGGCGAACGTGGTCGTCTTACCCCTTTGGCAAGTAAGGTAATTCGCCCGTGATTTTCAG
TGAAAAAATCAACGAGTAAACTGCTTTCTCTGTACTCTCTGCGATGTAATACAAAGCCAC
GTTGCCACTGTTCGATCATTATTCGTCAATATAACCCAAACTTCTTAACGCACGTTCATC
GTCTGCCCAGCCAGCTTTGACTTTCACCCACAGTTCAAGGTGAACTTTATTATCAAATAG
GCGTTCCATATCCGCACGAGCTTCAGTGCCGATCACTTTGATCTTCTGACCTTGGTTACC
GATCACCATTTTTTTCTGCCCTTCACGTTCCACTAAAATCAAACCGTTGATTTCATAAGT
GCCACGTTCGTTGGTTTTAAATTGCTCAATTTCAACCGTCACCGAATAAGGCAACTCTTC
GCCCATAAAACGCATTAATTTTTCACGGATAATTTCTGACGCCATAAAACGTTGCGAACG
GTCGGTGACATAATCTTCAGGATAGTGATGAATGCCTTCTTTGAGCGACTCACGCACAAA
TTTCTCTAAAATATATACGTTTTTGCCCCGTTGAGCTGAAATCGGAATGATCTCTTTAAA
TGGGAATTTCTGCGATAAAGCGGTCAGATGTGGCAATAATTCTTCTTTTTCCTTGATATT
ATCCACTTTGTTAATCGCTAAAATCACAGGGGCTTTGGTCGAACGCAATTTATTGAGTAC
CATCTCATCATCGTCCGTCCACTTCGTGCCTTCTACCACAAAAATTACCATATCGACATC
GCCAATCGCACTGGCTGCTGCACGGTTCATCAAACGGTTAATCGCTCGTTTTTCTTCAAT
GTGAAGCCCTGGGGTATCGACATAAATCTCTTGATACGCCCCTTCGGTTTTAATCCCTAA
AATGCGGTGACGAGTTGTCTGAGCTTTGCGAGAAGTAATCGAAATTTTCTGTCCTAAAAT
TTTGTTTAATAGCGTTGATTTCCCTACGTTTGGGCGACCAACAATGGCAATAAAGCCACA
ATATGTTTTTTGATCTATCATTGTGTTCTCTTAAATAAATACAAATTAAAATGGTGGGTC
AAGACCCACCCTACATTAGGTTATTTTATTCCCAACACCTTTATCACCTGCAATGCCGCA
TCTTGTTCGGCTTTACGACGGCTTGTGCCGTTACCGATAAAGATTTCATCAACTTTTTCG
ACTTTACAACTAACTTTAAAGGTTTGGTTATGGGCTTCGCCTTTAATATCAATCACTTCG
TAAGTCGGTAGTGGTAGCTTACGCCCTTGTAGATACTCTTGCAGACGAGTTTTCGGATCT
TTTTGCGCTTCCCCTGGTTGCATATCATTTAGAAGCTGTTGATACCAACAATGCACACGT
TCCATAGCCCGATCAATCCCAGCATCTAAATATACCGCAGCAATAATCGCCTCCACACAA
TCGGATAAAATGGACTCTCGACGATAGCCACCACTTTTTAATTCTCCAGCCCCTAATTTC
ATATACTCGCCTAACTCAAACTGACGAGCGACAACCGCAAGGGTCTGTTCTTTCACCAAT
GCTGCACGCATACGGCTTAGTTCCCCTTCATCAGCTTTCGGGAATTTTTCATATAAGGCT
TTACCAATGGCAAAATTTAAGATGGAATCGCCAAGAAACTCAAGGCGTTCATTATTTTTT
GACGCAGCACTGCGATGAGTGAGGGCTTGGGTGAGGTAATCAAGGTTAGCAAATTGATAA
CCTAATTTTTTCTGTAATAGTTCTAATTGCATTTTAGTTTATCTTCATAGAATTCCCCCC
TTTGAAAAAGGGGGGCTAGGGGGGATTTTGCTAACATTGAATAAAATTCACGCTTTAAAA
ATCCCCCTTAATCCCCCTTTTTCAAAGGGGGAAATGTTCTCTTTATTTAATCGCCGTAAA
CATTCTCTCAAAACGTAATCCGTTTGGAAATTCGTTCGGTTTCTTATCAAGACTTAACCA
AATCACACTTGCTTTACCGACCATATTCTTTTCAGGCACAAATCCCCAGAAACGGCTGTC
TTCGCTGTTATCACGGTTATCTCCCATTACAAAATAATGCCCTTCTGGCACTACCCATTC
CCCAGCAGGAATACCGTCTTGTTTGAAGAAATAAGGCTCATAGTTAAAGGCGTGTGGATT
ATTTAAAATCTGGTGAGTAACATCACCAATTTCGGTACGTTCAACTTGCATTTCACCGTG
GTAGAAAAAGTCAGGATTTGGTGTACCGCCTTCGTATTTAAACACCACTTCTTTACCCGA
ATCGCCGTGAACAACGGTTAAATTACGGGTATGAAAATCATATTTCACATAGTCGCCACC
GACACCCACAACACGCTTAATATAATCAACGTGTGGCTGTTTTGGTGCTTTAAATACCAC
AATATCCCCACGTTCAGGCTTACCCATCGGAACAAGGGTATTTTGCCAAATCGGGTCTTT
AATTCCGTAAGTAAACTTATTCACTAACAGAAAATCACCCACGCGTAATGTTGGCTCCAT
TGAACCGCTTGGAATTTGAAACGGCTCAAAAATAAATGAACGTAAAATAGTGACTAATGC
TAACACCCCAAATAGTGAAGCAAAAAAATCACCCACTAAGGAACGTGGTTGAATTGCTGC
TTTTTCTTCTGCGGTGAGCGGTTTGCCTAAACGCTTTTCTTCACGCTCAATCGCACGCAA
GCGGCGAGGTTCGGCGCTAAATTTGTAAAATGACCAAAAGCCACCACAAATAACAACTAA
ACCTACTAATATAATGGAAATCGTGTTTGGCAATTGCATTGAGTCCAACACTTTCCAAAT
ACCGTACAATACTGCAATAAAACCAATGGTTAAAATATTGCTCATATTTAAAATTCACTC
CTTTTGGAATTTATTTACTATCCAAAATGTAGGGACACACTGAGTGTGTCCATTGCAACA
TTTATCAATAGAATAGATATGAATGTTGTATGCGGACACACTCAGTGTGTCCCTACAATA
TCTATTCACTAATCCTTCCCAACGTGCAAAATCGCTAAGAACGCTTCTTGTGGCACTTCC
ACGTTACCTAAAGATTTCATACGTTTTTTACCTTCTTTCTGCTTCTGCAACAGTTTTTTC
TTACGGCTTACGTCACCACCGTAACATTTCGCCAATACGTTTTTACGCAACTGCTTCACC
GTCGAACGAGCGATAATATGGTTACCAATCGCCGCTTGGATCGCAATATCAAACTGCTGA
CGTGGAATTAACTCTTTCATTTTTTCCACTAACTCACGACCACGATAAGGGGCATTGGCT
TTGTGGACGATTAACGCTAACGCATCGACACGCTCGCCGTTGATCATAATATCTACACGC
ACCATATCTGCCGCTTGGAAACGTTTGAAACCATAATCCAACGACGCATAACCACGCGAA
GTCGATTTTAAGCGGTCGAAGAAATCTAACACCACTTCACCCATCGGGATTTCATAAGTC
AATGCGATTTGGTTACCGTGGTAAACCATATTCGTCTGTACACCACGCTTCTCCACACAT
AAGGTAATCACATTACCTAAAAACTCTTGTGGTACAAGCATATTACATTCTGCAATCGGC
TCACGAATTTCCGCAATATTGTTAATCGCAGGCAACTTCGACGGGCTATCTACATAGACA
ATTTCGCCATTCGTTTGTTCCACTTCATAGACTACCGTCGGTGCTGTGGTAATGAGATCC
AAATCATACTCACGTTCTAAACGCTCTTGAATGATCTCCATATGCAACAAGCCTAAGAAG
CCACAGCGGAAGCCAAAGCCCAATGCCGTTGAGTTTTCTGGCTCATAGAAAAGCGACGCA
TCATTTAAGCTCAATTTTGCCAATGCATCACGAAACGCTTCATAATCATCTGAGCTAATC
GGGAATAAACCTGCATAAACTTGCGGTTTTACTTTTTTAAAGCCGGGTAACACTTCGCTT
GCAGGATTGTGATGATGGGTTAAAGTATCCCCAACAGGTGCGCCTAAAATATCTTTAATC
GCACAGACTACCCAACCTACTTCGCCTGTTTTTAATTCCGTAGTATCAACTTGTTTTGGC
GTGAAAATACCAAGACGATCTACTTGATAAGACTGCCCTGTACTCATCACTTTGATTTTA
TCGCCTTTTTTCAACACACCATTTTTGACACGCACAAGGGAAACCACGCCTAAATAGTTA
TCGAACCACGAGTCAATAATCAAGGCTTGCAACGGTGCATCAGGATCACCTTCAGGAGCT
GGAATTTTCGCCACGATTTCTTCTAAAACGAGATCGATCCCCACGCCAGTTTTCGCTGAG
CAACGCACCGCTTCCATCGCATCAATCCCGACAATATCTTCGATCTCTTCTGCAACACGC
TCAGGATCAGCCGCAGGCAAGTCGATTTTGTTTAAAATCGGCACCACTTCCAAATCCATC
TCAATTGCCGTGTAACAGTTAGCAAGAGTTTGTGCTTCCACCCCTTGCCCAGCATCAACA
ACCAACAACGCCCCTTCACAGGCGGCTAGGGAACGAGAAACTTCATAAGAGAAATCGACG
TGTCCTGGCGTATCGATAAAGTTTAACTGATAGGTTTGACCATCTTTTGCTTGATAATTT
AAGGTAACACTTTGTGCTTTAATGGTAATACCGCGCTCACGCTCAAGATCCATAGAGTCT
AACACTTGAGCTTCCATTTCACGATCTGACAAACCGCCGCAAGTTTGGATCAAGCGGTCA
GATAAAGTCGATTTACCGTGGTCAATATGAGCAATAATAGAAAAGTTACGAATGTTCTGC
ATTTTCATAAGGGCAGTAAATGTCCTATTGTATTGTTATTGATAAAAGAAAAATAATCGG
CGGATTGTACCTGAAAATTACAGGAAAGGGAAAAGGAAAGGAGAATATTAGAATGAAAAT
TTATAAAATAGAGAAAAATCTAGACCTAGTAAACGACTATAGCCTTCAATATAAGACCAT
AGTCAATTTTATAGCAGCTATTTTTCTGCTTATCTAAAATACTTGACTGATGTAGTTAAG
TCTTTTACTAGTGTTTAACTATTAAAAGTATACAAGAATTCTAGTTATTCTTCTCATCAG
ACATACTTGCCGCCGCGGTAAATAGTACGTCAGTTGATGAGTTAAGTGCTGTTTCTGCTG
AATCTTGGATAACACCGATAATGAAGCCAACGCCGATAACTTGTGCTGCAACATCGTTTG
GAATGTTGAATAAGCTACACGCAAGTGGGATTAATAATAATGAACCACCCGCTACGCCTG
ATGCACCACAAGCACATACTGAAGCAACAACACTTAATAATACTGCTGTTGAGAAATCTG
GTACGATACCTTGAGTATAAGCCGCAGCTAATGTTAATACGGTGATGGTAATTGCTGCGC
CAGCCATATTGATGTTAGCACCAAGTGGAATTGCGATAGAGTAAATTTCTTCTTTGATGC
CTAAACGTTTTGCTAATCCCATATTTACAGGGATATTTGCCGCTGAGCTACGAGTAAAGA
ATGCTGTCACACCACTTTCGCGTAAACAGGTGATGGTGAGTGGGTATGGGTTGCGGCGGA
TTTTCCAGAACACTAGTAGCGGGTTAAGAATGAATGCCACAATCGCCATTGCACCTAATA
ATACTGCTAATAGACGAGCATAGCCGATAAAGGCATCAGCACCGTTAGTTGCCATTGTTT
CTGCCACTAAGCCGAATACCCCGATTGGTGCAAATGCAATAACCACTTTTACCACGAAAG
ATACCGCATCAGAGAAGTCATTTAATAAAACTTTGGTGCTTGGTGCAGCGTGACGTAATG
CGATACCTAAGCCGATAGACCACGCAAGAATACCGATGAAATTACCGTTAGTAATTGCAC
CAAGTGGGTTATCTACTAGGTTGAAAATAACGGTTTTCAATACTTCACCAATGCCTTGCG
GTGGTGCAAGTCCATCTGGGCTTGTGACCAATTCAAGGGTCGTTGGGAATAAATAGCTTA
AAGTAACCGCTGTTACTGCTGCAACAAAGGTACCTAAGCCATACATCACCAAAATAGATT
TTAAGCGGCTATCGCTGCCAACTTCTTTGTTAGCAATTGAAGCCATTACAAGAACAAAAA
CTAAAATCGGTGCAATTGCACGTAGTGATTTTACAAAGAATTGTCCGAGAACCCCAACGC
TTTTGGCTGCATCTGGGCTAACTAATGCTAAGCAGATACCTAGCACTAAACCTACGGCAA
TGCGTAATACTAAATTACCGCCAAGGATTTTTGAAGATAAAGATTGGTTACTCATAAAAT
TTCCTGTAAGACAAATAAAAAAAGACTTCATTTACCAAGGTAAATGAAGTCTGCGAGATT
AGCCGAAAATGTAGAATAAGGGAATAGCAAGCGGCAATTTTTCTGCAAAAATTTTTAAAA
ATTAGAATTTTAAGAAAAAACACCTTAAAAATTTAATAAAAATCTCCGAGAAATGATAAT
AACTATTAAATAAACACCTGTTCTGTCACTTGATAACCTTGCGGAACCTCTGCTTTATCA
TCAAAGGTTACAAATTCCCAAGCATTTTCATTCGCTAGTACAGCTCGTAATAATTTATTA
TTTAAGCCGTGACCTGATTTATAGGCTTTGAAATCACCTAAAATATTGTAGCCGCACATA
AATAAATCACCGACAGCATCTAACATTTTATGACGAACTAGTTCATCTTTAAAACGTAGC
CCTTCCTCATTCAAAATGCGGTATTCATCTAAAACAATCGCATTATCTAAACTACCGCCT
AATGCAAGACCAATGGATTGAAGATATTCAACATCTTTCATAAAGGTAAAGGTTCTAGCA
CGGCTTAATTGTTGAATAAAATGTTGTGCTGAAAATTCCATTTTGTAGTTACGCACTTCT
TTGGTAATCATTGGGTGTGTAAAGTCAATGGTAAAGTCTAATTTCAAACCGTGACTATAA
GGTTTAAATTCAGCCCACTTATCCCCTTCTTCTACTCGTACACTTTCTTTAATACGAATA
AATTTTTTCGGCGCGTCTTGTTCTTCAATACCTGCATCTAATAAGAGATAGATAAAAGGA
CTTGAGCTACCGTCCATAATTGGAATTTCGGCTGCATCAACTTCTACAATTAGGTTATCT
AAACCTAACGCAGACATTGCTGCGTTTAAGTGTTCTACTGTTGAAATACGCACACCTTCA
TCATTGATCATACAAGTACAAAGTTGTGTATCACGGATAGATTCAGCACTTGCCGGGAAA
TAAACGACAGGCTTAAGATCTGTTCTTGCGTAAATAATCCCTGTATTTGCAGGTGCTGGA
CGCAACGTTAAGGTTACTTTCTTGCCACTGTGCAAGCCAATACCTGTTACTTTTGCTGCT
TGTTTAAGGGTTCTTTGTTTAATCATATCGTTTCCTTATTTCCCGAAATGGTTATTGACC
ATTTCTCATAAACCCAGGGATTGAGCTTGGGGAAAACATTTGAGCTGTATCTACTTGTTG
TGGTTTCTGAACTTGCTGCTGTTGAGTATATTGTGTTTGTTGAGAATAACCACTCATATT
ATTCATAAAATCAGGTTGAGTTCTTTGAAATCCTGTATTTATATTCTGTTGAGGTTGTTG
GAATTGCGGTACCGCCTGAATTGATGGAATTTTTGGCATTTCATCTGGCTGACCAATACC
TGTTGCAACTAAAGTTACACGAATCTTACCTTCCATTTCTGGATAGAAAGCAGAACCAAA
AATAATAGCTGCATCAGGATCTGCAAAGCTAGTAACATATTCCATAATGGTATTGACCTC
TGCAAGTTCAATATCATAGCCAGAAGAAATATTCACAAGAATGCCTTTAGCACCTGATAA
ATCAACATCTTCCAATAACGGGCTTGCTACAGCTTCTTTTGCTGCATTTTCTGCACGGTT
TTCACCCTCTGCAATGCCTGTTCCCATCATTGCTCTACCCATTTCCGACATCACTTTTTT
CACGTCTGCAAAGTCAACGTTCACAAGACCTTCGGAAGTAATCATATCCGTAATACCTAA
TACCGCATTGCGTAAGACGTCATTTGCAACGCCAAAGGCTTCATTAAATTTTACACTTTT
AGGTAATACTTTTAGTAATTTATCATTTTGGATAATGATGAGTGAATCCACATGTTTTGC
AAGTTCACGGATCCCTTGTTCCGCATAGTTAGAACGTTTTCTACCTTCAAAAGAGAAAGG
TTTAGTAACAATACCAACTGTTAATGCTCCTTGGCTTTTAGCAATTTCAGCAATTACAGG
AGCTGCACCAGTACCTGTGCCACCGCCCATACCAACAGCAATGAAGACCATATCAGCACC
TGTAAGCATATTCGTTAATGCTTCTCTATCTTCTTCAGCTGCTTGATGACCAATGTTTGG
ATCTGCTCCTGCCCCTAAGCCTTTTGTTACACTTGCACCTATTTGAATCGTATTGCGAAC
GGCACTACTACGTAATACTTGTGCATCCGTATTAACCGAAAAGAATTCAACACTACCAAC
ATCAGATTGGTTACTAACCATATGATTTAGTGCGTTACCACCACCGCCACCGACACCGAT
AACTTTGATAACCGCATCTTGCGTTGCTTCATAAATAGGTTCAAACATTTGTGATTCTCC
CTCACGGCTTAATATTGTTATTAATGCCTATTAAAAACTTGATTTTATCCAATTATACGC
TTTTTTAGCACTATGACCTAATGTATCAATAATGCCGCCCACCTTATGACTAATTTCTCC
ACTTTGGCTACTATCAACGTCATTATAATGACTATACTGTAGCAATCCTAATACGGTTGC
ATAAGACGGTTTGCTTACATAATCCGTTAATCCTGTAATATTCAATGGGTTACCAACCCG
AACTTGTGATCCAAAGACAGATTTTGCACATTCTACAATATCTTCTATTTGAGAGCCACC
ACCTGTAAGCACAATTCCTGCAATTAATTCTTGTTTTATGCCTTTTTGATATAGTTCATT
GCGTAATTGGGATAATTCCTGATTAATTACGCTCAGTAAATCGTGGTAACATTGAGATGT
AACATTAGATAATTGGCTTTTTGTAAAAGTTCTTGGCATTCGTCCACCCAAGCCTGCTAC
CTCAATTTTTTTCTCAGGGAAATGAGTTGGGGGTGCAATAGCACATCCATACTGTACTTT
AATATTTTCTGCATCTTGGCGAGAGGTTGTGAAAACATGAGCAATATAGTCCGTTACATT
ATTCCCACCAAAAGGAATAACTTTACTAAAACGCAAAGCACCATCTGTATAAACAAGAAC
ATCCATAGTGCCACCGCCAATATCAATTAAACAAACCCCAAGTTCTTTTTCGTCTTCTGT
TAACACAGAATAACTTGAAGCAAGCCCCGAAAAAACGATTTGATCAATTTTTAATTTACT
TCTCTCCACTGCATTTTTTAAATTACGTAGCCAATCGTTATGGCAAGCAATTAAATGAGC
TTGAGCCTGCAAACGCATACCAGATAAACCAAGGGGATTTTTAGTAGCAGGTAATCTATC
TACTCTATATTCCTGAGGAATAATGTGTAATGTTTCCAGCTCATCGGGTAATTTAATAGA
ACGAGCAATATGAATAGCATTATCCAAATCTTCATTTCTTACACTACCAGACAACGGCAC
AGTTCCACTTTCATTAAAAGCTGTAATGTGAGATCCTGAAAGGGCAAGAGTAACACATAC
AATATCATATCCAGAAATCGATTCAGCTTCTTCAATCGCACGTTGAATAGCACTTGTTAC
AGCATCTAAATCAACAATGCCTCCTCCTTGAACGCCTTTAGATTGACTAATTCCGGAACC
AATCACATTAATCACACCATCAGGCAATACTTCACCCACCACAGCAACTATTTTGTGTGT
CCCAATTTCTAAACCAACTCTAATTCTAGATTCTGCTACTTTTGTCATATTATGTTTGCG
GTATTATAAATTATTGATTACTAAATCCGACGGATGCTCCGTGTTCATAACGTAAATCGA
CATAGGATAAACGTTTTCCCTCAGGGATGTCAATTTCAGGAAAAATAGTCACAAAACGAT
CGATTTTTGATAGCCATTCCCCTCGCCCTAATTTTAGTTCAACGCCATTATCAAGTCGAA
TTGACCAAGCTCCTCGACTATCCATTGCAATGGAATGTAATCCTAAATTGCGTGATTTTA
AATCTGCTTTTATTTTATCCCACGCTTCAAGCACAACCTTACTTTCTGCGTCTGGTCCGT
ATAAAATAGGTAAGCCAGTGTTATCAAACCGATCTTTCGGTAAACTAAAAACTTTTCCTT
GAACAGACACATATTGATTATTATTCCATACTGCTGCTGGGCGATGTTCAAGTAACGTAA
TACTTAATTTATCGGGATAAACTTTTCTTACAGAAACATCACGAATCCAAGAAATTGTTA
GAAACTTTTCTTTAATCTCTTGAATATCCTGTTCAAAATAGCCTTTTAACAAGGGGGCTT
TAGCTAAAACTTCGCGAATATCATTATTCGTCGTAAATTGTGTTTTATGCGTTAATGCAT
AAGAACGAATTGGAGTTCTATCCAGTGATGCAAGCAAACTAGACCAATTGGTATAGATTG
CATAAGCCATACCGAAACATAATAACACAACGATAGGCTTAACAAAAACAAACCAATTAA
TCGGATATTTCGGTTTACTTGCTTGTGTACGAATCACCGAAGTCGGCTTCTTACGCATTA
CTGCAACCATTACGCACTTAACTCCAATACACGTTCAACTAAACGCTCGAAACTATAACC
TACAGTCGCCGCTGATTTTGGGAAAATACTATGACTGGTCATACCTGGGCAAGTATTCAC
TTCAACTAAACGGAAGTTTCCTTCGCCATCTTCCATTACATCAATTCGGCTCCAACCACG
ACAACCCACTACATCATAAGCCTGTTTCACTAACTTAGCGACTTCTGCTTGGCGATCAGC
ATTTAACGCTGGAACAACATACTGGGTATTATCCGAAATATATTTTGCGTGGTAGTCATA
AAACTCGCCGTCTGGAATAATTTGCACTGCAGGTAACACTTCACCATCAAGTACTGGCAC
AGAATATTCCGCTCCTGCTAAATTTTCTTCGACAAGTACAATTTCATCATACTTCAATGC
TTCTTCAATTGCAGGCAGTAACTGTTCTGCGGTTTTCACTTTACTAACACCCACACTTGA
GCCTTCGCTCGCAGGTTTCACAAATAATGGTAAACCTAATTTTACAATAATTTCATCAGA
ATTGACCGCTTGTCCACGGCGAATGACTTCCATTGCCGCTGTTGGTAAGCCCACCGCATT
CCACAATAATTTGGTGCGGAATTTATCTAAAGTAATCGCCGAAGCCATTACGCCACAGCC
TGTATAGGGAATACCTAGTTGCTCTAACGCCCCTTGAAGCACGCCATTTTCACCGATACC
ACCGTGAAGAATATTGAATACACGCTGAATGCCTTTTTCTTTTAATTTTTCAATCGGAAA
TTCTTTTGTATCAATCGCTTCAACGTTATAGCCTAAACTCTGTAAGGCTTCAAAGACCGA
TTTACCTGAATTGAGCGAAACTTCACGTTCTGCTGAAACGCCACCAAATAACACCGCAAT
TTTTTCGTTTTTTAAGCTCATTATTTTTTACCTTATCTATGTTTTACAAGCGGTTATTTA
TTGCAAGAATTTTACATTATTATGGGGAATTGTAGGGACACACTGCGTGTGTCCGCAAAA
TAAACCATATCCCATTTTAACAACGGACACACACAGTGTGCCCCTACAGTTAATTCATTG
AAATTATTGCAAATTTTCGGATTTACCGTAGAGGCGAATTACATTCACCCTGATGTTACT
ATGATTATTTGGGGCAAATGTGATTTGCCCCTACACATTATTTTGTACAATTACACAATA
GCGAAAATTTCTCGAAATCTTACCGCTTGTTTTAAATCTTCTTTATGCCTTCCAACTTTC
CGCTAAATCACGCGAAAGCTTGCTCACGTTGCCCGCACCTTGTGCCAAAATTAAATCACC
ATCTTGAATAATTTGATCTAACACTTCGCCAAGTTGTGAAGTATCTGACACTAAAATCGG
ATCCACTTTGCCAAGATTACGGATTGAACGGCAGAGATCTTTACTCTCCGCCCCCACAAT
CGGAGCTTCGCCTGCCGCATAGACATTGAGCATAATCAACGCATCAACCTGCGATAGCAC
TTGTACGAAGTCATCAAATAAATCACGGGTACGAGAATAACGGTGCGGTTGGAAAACCAT
CACCACACGTTTATTTTCCCAACCTTGACGAGCGGCTTTAATCGTCACATCGACTTCCGT
TGGGTGATGACCATAGTCATCAACTAACATTACCTTACCATTTGGACGAATAAATGAGCC
AAGTTGGTCAAAACGGCGACCTGCACCTTGGAAATCCGCAAGGGCAGCTAAAATTGCTTC
ATTGGCAATGCCTTCTTCTTTCGCAACCGCTAATGCTGCCGTTGCGTTCAGTGCGTTGTG
TCTACCCGGCACGTTTAGTAAAACTTCGATACGCTCGCCTGTCGGACAAACCACCGTATA
ATGCCCTTGGAAACCTGTTTGTTGATAATCTTCAATACGGTAATCGGCTTTTTCACTAAA
ACCATAGCTAATCACTTGGCGACCAACTTTTGGGGCAATTTCCATCACTGTTTCATCATC
AGCACACATCACTGCTAAACCGTAGAATGGTAAGTTGCGTAAGAAACGTACATAGGTTTC
TTTCATTTTCTCGAAATCGCCACCGTAAGTATCCATATGGTCTGGTTCAATGTTGGTCAC
AACGGAAACCATCGGCTGTAAATGTAAGAATGATGCATCACTTTCATCGGCTTCTGCAAT
TAAATAACGGCTTGCCCCTAAATGAGCATTTTTACCCGCTGACTTCACTAAACCACCATT
TACGAAGGTTGGATCGAGTTTTGCTTCGGTATAAATCATTGAAATCATTGCGGTTGTGGT
AGTTTTACCGTGAGTCCCTGCAATCGCAATACCGTGACGAAAACGCATAATTTCCGCTAA
CATTTGTGCACGTTGAATCACTGGAATACGCGCTTCTTTTGCTGCCGCGACTTCTGGATT
GCTTTCATCAATCGCACTCGAAGCGACAACAACACTTGCCCCTTCAATGTTTTCTGCTTG
ATGTCCGATAAAAATTTTTGCACCTGCTTTTGCTAAGCGTTGCGTGACTGCACCGTCCGC
AATATCCGAGCCTGAAATTTGGTAACCTTCATTTAATAACACTTCAGCAATCCCAGACAT
ACCTGCGCCACCGATCCCAATAAAGTGGATTTGATTCACACGGCGCATTTCAGGGACTAA
TTTTTTAACTTTATCTTGGAAATTTTTCATTATTACATTTTTCCTTCGTATTCGTAGGGA
CACACTGCGTGTGTCCGTGGATAATTTTTAGAGTGGACACACGCAGTGTGTCCCTACAAG
GCTCATTTCTGATTACAAACTATTTTCCACAATCACTTCTGCCACTCGTTTTGCAGCTAA
TGGTGTGGCTTTCGCTCTTGCTTTTACTGCCATTTCCGTCAGTTTTTGACGGTCGGCAAT
TAACGGCTCTAATGCTTTTAATAAACTTTCAGGGGTAAAATCCTGCTGTTCAATAATCAT
TGCTGCACCTGCTTGTGCAAGGTACTCTGCATTTAAAAATTGTTGGCGATCTTTATGTTG
AAACGGCACAAAAATCGCAGGTAATCCTGCTGCAGCAATTTCACATACAGTTAAAGCACC
AGAACGGCAAATCACCAAATCCGCCCATTCATAAGCAGCTTTCATATCATCAATAAATTC
GCTCGCCGTGCCATTGCCTGTGGCTTGATAAACTTCTTCCACGCCGGCTAATTTGCCTTT
GCCGACTTGATGGCTAATAAATACGTTTTGTCCTAAAACCTTCGCTACTTCTGGCACAGT
TTTATTGATCACCAATGCCCCCTGACTACCGCCCATCACTAAAATATTGATTGGATAGCC
TTTTTCGGCAAAACGTTGTTCAGGCGGTGCAATTTCAAATAGATCTTGGCGAACGGGATT
TCCCACCACTTCCGCATTTGGAAAAGCTGTTGGAAAGGCTTGTAAAGTACGGCAAGCAAT
TTTAGAAAGCCATACATTTGTTAAACCTGCCACCGCATTTTGTTCGTGCAAAATCACAGG
CACACCACATAATTTTGCCGCAATACCGCCTGGTCCAGACACATAACCGCCCATTCCAAG
TACTGCATCAGGCTTATACGCTTTAATAATTTTTTTCGCTTGAAGCACTGCTCTTAAGAT
CGCAAAAGGGGCAGTAAGTAACGCTTTAATCCCCTTGCCCTTTAATCCTGAAATTTGAAT
AAACTCAATCGGAATACCGTGCTTTGGCACAAGATCCGCTTCCATTCGATCTTTTGTTCC
TAACCAGCGGATCTCCCAACCTTGTTGTTGTAATTCTCTTGCTACAGCAATCGCAGGAAA
AACGTGCCCACCAGTTCCGCCAGCCATAACCAATAATTTTTTTGCCATATTATTTTCCAA
CACTAATCATCACTTAAATGTGCGTGCCCAATTCGATCTAAGCGGTTTTCGTAATCAATC
CGAATTAATACCGCAATTGCAATCGCCATAATCACTAAACTTGAACCACCATAGCTCACC
AATGGGAAAGTTAAGCCTTTGGTCGGCAGTAACCCCGAAGCAACACCAAGGTTTACAAAG
CCTTGAATAAAAATCCAAATGGCAATACCAAAAGCAAAGAAACCTTTAAATCGTTCTTCT
AGTATTAACGCTTCACGACTGACTTTTAAAGCTCTGAAAGTTAAGGTGAGTAATAATAGC
ACAACGATAACAATTCCAACTAATCCAAATTCTTCTGCAATGACTGCCATCACAAAATCG
GTATGTGCCTCAGGTAAATATTCTAATTTTTGCACAGAATTACCCAATCCTCGCCCCCAA
ATCTCGCCTTGCCCAAACGCCATTTGTGAGTTAGATAGTTGGAAGCCATCACCATAAGCA
TCAGCAAAAGGATCCATAAAAGAGGTTATACGTTTTAAACGATATTCTGATGTTAAAACC
AATAGAGCAAAGACTACAACGCCTGCGATACCAAGAAAAATAAACTGTAAAACTTTCGCC
CCCATAATAAAAAGCATTGCAAATGTCAGCACAAAAAGCACCGCTATACTTCCCAAATCA
GGTTGAGCCAGCAACAAGCAGCTAAATAAAATCAGGATTACCATAGGGCGAATGAAACTA
ATGCTTTTTTGTCGCATTTCATCAAATTTTCTTACATAGAAGCTCGCAAAGTAACAAATC
ACCGCAAATTTTGCTAATTCTGCAGGCTGGAAATTAATAGGACCGATAGGGATCCAGCGT
GTTGCCCCATTTACTGTTTTTCCAACAAACAATGTAATTGCAAGCAAAAGTAGGGCTGAA
ATAAATAACCAACCATTATACTTTTCCCAATGTTTACTTGGAATTTGAACAAAGAAAGTA
CAAGCACAAATAGATGCGATAACATAAAAACCATCTCGCACCGCAAAATAGAAGGGGTCT
TCGTGTAGCCGACTACTCACAGGAATAGAGGCTGAAGTCACCATAACAAATCCAATGATC
AGCAATGCGAGAAATAACCACACCAATGTTCGATCATAGAGTGCATTAACAGGCGTTAAT
CTTGTCCACTTATCCCACTCAATCCGAATTTTTTCTAGCATTAGATAACCCCTTGAGCCA
ACGCCACAAACTGTCTGCCACGCTCTTCAAAATTTTTAAACTGATCTAAACTGGCACAGG
CTGGTGAAAGTAGCACCATATCGCCTGATTTTAATAGTAAACGAACTTGTGCGACAGCTT
GTGTCATTGTTTCCACTAAAACGCTATTTTGAGTTAAAGCGGCAAGTTCCGCCCCATCTT
TTCCAAAGCAGTAACAGACTGTATTTGGCTGATTAATAAAAGGTTTTAACTCAGAAAAAT
CAGCATCTTTCCCATCGCCACCCAACAACAGATAAAGCGTTCCTTCGACTTGTAAACCAT
TTAATGCAGCCACAGTACTGCCGACATTCGTGGCTTTTGAGTCGTTAATCCAGCGTACGC
CATCATTCGTCGGTACTAGCTGGAAACGGTGATCTAATCCTGAATAGCTTTGTAGCGCTT
TCACAATACCCGAACGATCAACGCCTGCAGCTTCCGCCAATGACATTGATGCTAAGGCAT
TCATCACATTGTGGCGACCAGTAATTTTCAGCTCATCAATCGCAATGACGGCTTCATCGC
CAGAATAGAGTTCTCCATTACAAGCGGTATATTCTGCGTCTTTTTCTGCAAATTTTTTCA
AAGATCCGACCGCTTGTTCAGGGAAAGTTTGCGGATCTTCGCCATTCACAATTACATTTT
CGGCATGGTGATAAATTTTCAATTTCGCTTGGCGATAATCTTCAATGCTCTCATAGCGAT
CCATATGATCTTCGCTGATATTTAAAATGGTCGCCGCTTTTGCTTTTAAAGAATAGGTCG
TTTCAAGTTGAAAACTCGATAATTCCAACACATAAAGCTCGTAATCGCCTTTCAATAAAC
TCAATGCCGGCACGCCGATATTGCCACCCATTCCAACTTTAACTCCGGCTTGTTTTGCCA
TTTCAGTCGTCAAAGTCGTGACGGTACTTTTACCGTTCGAGCCTGTAATCGCAATAATCG
GTGCTTTTGCTTCACGGCAGAACAACTCAATATCGCCAACCACTTCCACACCTGCTTGAA
TAGCTTGCTGAATTTCTGGCGTTGCTAAGGCAAGTCCTGGGCTAATCACAATTAAATCAG
AACTTAATAACCACTCAAGGTTTAAACTGCCTGTATGCAGTGGAATATCCTTCGATAATT
TATCTACCCCAGCAGGATTTGCACGGGTATCAATCACTCGCACTTGAGCCTGTTTGTCCG
CAAAAAATTCGACACAAGATAAGCCTGTTGTGCCTAAGCCGATAATCGTGATGGTTTTGC
CTTGATATTGATTTTGCATTTTGTTGTTCTCTAGAAACGGTATTTTCAGATGTAGGGACA
CACTGCGTGTGTCCGCTTTATTTTCATTATTCCTCGATTGGTAAAACTGTAACGGACACA
CGCAGTGTGTCCCTACATTAATTAACGTAATTTCAACGTCACCAATCCAATTAACACCAA
CATTAAGGTGATAATCCAAAAACGCACGATAACACGTGGTTCCGGCCAGCCTTTAAGTTC
AAAGTGGTGGTGGATCGGTGCCATACGGAAAATACGTTTTTGGCGAAGTTTGTACGATCC
AACTTGTAAAATCACCGATAAGGCTTCAACCACAAAGACACCGCCCATCACCACTAGTAA
TAATTCTTGGCGAACTAATACGGCAATCACCCCCAATGCACCGCCAAGTGACAATGAACC
GACATCCCCCATAAAGACTTGTGCTGGGTAAGTGTTAAACCATAAGAAACCTAAACCTGC
CCCTGCAATTGCCGTACATAAAATCACTAATTCACTGCTATATTTGATATAAGGAATGTG
CAGATATTGTGCAAAATTATAGTTCCCCGTTGCCCACGCAATTAATGCAAATGCCCCTGC
GACCATAATGATCGGCACAATTGCCAAGCCATCTAAGCCGTCGGTTAAATTCACTGCATT
ACTGGTTCCGACAATCACAAAATAGGTGAGAACAATATAGAATAAGCCAAGCTGTGGCAT
CACATCTTTAAAGAAAGGAACAACTAACTGGGTAGCAGCGGTATCTTTACCAATCGCATA
CATACCAAAAGCAGATACTAAGGCAATCACCGATAGCCAAAAATATTTCCAACGAGCAAT
CAAGCCATCGGTATTTTTACGGGCTATTTTCCAATAATCATCTACAAAACCGACAACCCC
ATAACCAAATAGGATAAATAGCACAAACCAGACATAGGGGTTACGCAGATCCGCCCATAA
CAACGTACTCACACCGATAGCGAATAAAATCATAATACCGCCCATCGTTGGTGTACCCCG
TTTTTTGTAGTGGCTTTCAGGACCATCGTGGCGAACTTCCTGTCCAAATTTGAGAATTTG
TAAACGGCGAATGACCGTTGGTCCAATCCACAAGCCGATAATTAACGCTGTCAATAACGC
CATAATAGAACGGAAAGTAATGTACGACACCACGTTAAACGCGGTGTTGTATTGCACCAG
ATATTCAGCAAGCCAAACTAACATAAGCTAATCCTTAAAAAGAAACATCAAAAGAACGAC
ATAAGGAAGCAATTACTTCTTCCATTTTTTGGCTACGAGAGCCTTTTGCTAATAATACAA
GCGGTTGATCTTGTTCGATTTTTTGCAAAATGTTCGGGAGCAAAAACGCCGCCATTGCTG
TTTTATCATTAAAGTGGTGAGCTGAATTACCGCTAATCACCTCACTCTCTTTGCCGAAGC
TGACCACTAAATCGAGCTTCGCCTGTTTAACGAAATCAGCGACTTCTTGGTGACAAGCTG
GGCTGTCTTTGCCAAGTTCCGCCATATCACCCACCACAAAAATGCGGAAAGCCGGATACT
GTTTTAACACTGATACCGCAGATTTCATTGAGTCCACATTGGCATTGTAACTGTCATCAA
TAAACAGTACATTCTCTTTAATTTCAATCGGATACAAACGCCCTTTAACCGCTGAACGCT
GTTCCAATCCAGCTTTAACCGCAGTTAAATCCGCCTCGACTGCCATTGCGAGTGCTGTTG
CCGCTAACGCATTACTCACATTATGTTCGCCTAGATAAGGCAAGTTGATCTCAATTTCGC
CTTGTGGCGTATGTAAGGTAAAGCGTGAACCATTGAGGTGTAACTCAACATTTTCCGCCC
AAAAATCTGCATAGCTGTCTTTATCTTCGCCGGTGTAGCAGAACGACTGTAACTCGTGAT
CGCCAATCTCTTTCTGCCATTCTGGATAGTAATGAGCTAAATTCACAATCGCCTTACCGC
CAGCCTTCAAGCCACGATAAATTTCACCTTTAGCTTGAGCCACACCTGCCAACGAGCCAA
ATCCTTCAAGATGAGCAGATGCCACGTTATTCACTAAACAGGCATCAGGTTGTGCAATTT
CGGTGGTATAAGCAATTTCGCCGATGTGGTTCGCCCCCAGTTCAACCACGGCAAATTTAT
GCTCAGGGGTTAAACGCAATAGGGTCAATGGCACACCTAAGTCATTGTTTAAATTACCAA
AGGTATAAAGCACTTGATCTTCACAAGCGGTCACTTTTTGCAAAATTTTTGCAGTCATCT
CTTTGACGGTGGTTTTGCCTGAAGAGCCCGTCATTGCCACAGTTTTTGGGTTAATTTCAG
CTTTCAGCCATTTTGCTAACTGCCCTAATGCCAAGCGAGTATCTTCCACAATAATTTGCG
GTACATTCACCGCCAATTCACGCTCAACGACTAACGCCACACAGCCTTGTTCTATCGCTT
TTTCTACATAATCGTGAGCATCAAATTTTTCGCCTTTTAATGCAAAAAATAAACCTTTTT
CGACCGCTTGACGGGTGTCTGTACTGATGTTTTCAACAACAACCTCGCCACTACCGAGTA
GTTTACCCTTTAGGGTTTGAGCGAGTTGTTGGGTGGTTTGTTTTATCATCTTTATTTACT
TATAAATTATTTTGACTATTTAAAATCTACTTTTGTAGGGGCTAATTACATTAGCCCCTC
TTCCTTATGATTGCTTTTGGGGCAAATGTAATTTGCCCCTACAAATTATTTTGTGCAATA
GATTAAATTCCAACTACCCCAAAAACTTCCTCGCCCACTCTTGATCCGAAAAATAATATT
TCTTCGTACCGATAATTTGGTAATCTTCGTGCCCTTTACCGGCAATCAAAATCACATCCT
TTGGCTCGGCTTGGGCGATTGCTTGTTCAATCGCATATTGACGAATATGCATAGACTGCA
CCGCTTTTGGCTTGCGGAAACCTTTCATAATATCGTTAAAAATCACATCAGGATCTTCGG
TGCGTGGGTTGTCATCAGTCACAATCACTCTGTCCGCCAACTGTTCGGCAATACGAGCCA
TTAGCGGACGCTTACCTGTATCACGGTCGCCACCGCAACCAAACACACACCATAGCTCGC
CTTCACAATGTAAACGTGCGGCATCTAAGGCTTTTTCTAAGGCATCAGGGGTATGGGCAT
AATCAACAATCACCATCGGGCTTTCTTCCGCATTTTCTTTGCTGATTAAACACTCCATAC
GTCCGCATACACCGTTTAACAGCAGTGCGGTTTCGACTAATTTTTGCAAATCGTAGCCCA
ACGCCAATAAACCAGCGAAAGCGGTTAATAAGTTGCTGACATTAAACGCCCCGATTAAAC
AGCTTTTTAGTTCACCGTTGCCCCAGCTACTTTCAAATTCAATAGTTGCACCTTGTAGGG
TAAATTGCACCGCTTTCGCTTTAATCCAACGGGCTTGTTGTGGTTGGAACTGGCTATCGG
TGCTGACGGCGACAGCTTCAGGCAATTTTGCCAACCATTCACGCCCGATTTCGTCATCAG
CATTGATCACTTGTTGTTTTGATGAAAGCTCGCCAAATAAGCGGAACTTCGCTTGGGCGT
ACTCTTCCATTGTGTTGTGATAATCAAGATGATCACGGCTTAAGTTGGTGAAAATCGCCA
AGTCAAAGTCTAGTGCTTCGGCACGATATTGAGCCAGCCCGTGAGAAGAGACTTCCATTG
CACAGAAATCCGCCCCTAATTCGACAAAGTTCGCCAGATTGTGTTGAATTTCAACGGCAG
AACCTGTGGTATTTACCGCTTCTTGCACTTGCCCATATAGTCCGTTGCCAATAGTACCCA
TCACCGCAGATTTACCGCCAAGCAAGTTTCGCCATTGCGCAAAAAGCTGTGCCGTAGTGG
TTTTGCCGTTAGTGCCTGTAATGCCAACAAGGGTTAATTTTTCTGATGGATTGCCATAGA
AGGCACCTGCTATCGCCGAAAGTTGTTTCGGTAAATTTGGTACTTCCAGTACACAAGCGG
TCGAATTTGCAAATTTTTCTGCAAATCTCACCGCTTGAACGTCATCGTCTGCTTCAGCTA
AAACTAAAGCAGCACCTTGTTCAATCGCTTTGTCAATAAATTGACGACCATCGACTTGAT
GTCCTCTTAAGGCAACAAATAGATCGCCCTTTTCAACTTGGCGACTATCTAAGGTCATTT
TGTTTAAGGTTTTTAATTCTGCCCAGCTTTCAAGTGCCGGGAAAAATGAAAGTAAACGTT
TCATACTATAATCACTTAATGAGTTTCTGAAAGATTATCCGGTTTAATGTTATACGCTTT
TAGTGCATAGCCCATAATACTGGAGAATAATGGCGCGGATACTGCACCACCATAATAATT
GCCAGCTTTAGGTTCGTTGATCAACACCACTAGTGCAAAGCGTGGATTACTTGCAGGCGC
AATACCTGCAGTGTAGGCGAAATGTTTTTTAACGTATTGCCCTTTTTCTAACTTACGAAC
CGTACCTGTTTTTACTGCTACACGGTAGCCATCAACCATTGCTCGTTGTCCGCCTTCGCC
TTTTTGCGCAACGCTTTCCATCATCTTCACGACATCACGCGTTATCTTTTCTGGTAATAC
TCGATCCCCTAACACCGGCGGATCGACTTTCGTAATAGAAAGAGGACGGTAAACCCCAAA
GCTTCCTAAAGTTGCATAAGCTCGAGCTAATTGTAATGGCGTTACATTTAAACCATAACC
ATATGCTATGGCCGCACGCTCAATATCCGCCCAACGTTTACGATCCCCGTTTGTACCACG
CTGCTCGCCAAGTCCTAATCCTGTATCTTTACCAAAGCCTACTTTGCTGTAAGTATCGAC
TAACGCCGTACTTGGCATTCTCAGTGCTAAGCGGCTTACCCCTACGTTACTGGATTTTTG
TAAAATCCCGGTAAGTGAAAGGCTTTCTCGTGGCGAAACATCTTTAATCGTATGACCATT
AGCAACAAATGGGCGTGTATTAATGATTTCGCCACGATAAGTTGCCCCATTTTGTAATGC
AGTGAGTACAACTAAAGGTTTTACCGTAGAACCTGGTTCGAAAGTATCGGTAATCGCACG
ATTTCGCATTAACTCAGGCTTAAATGTATCCCGCTTATTAGGATTAAACGAGGGTGCATT
TGCCATTGCAAGCACTTCACCGGTAGTGACATCAACTAAAACAGCCGTACTCGATTCCGC
ATCATTTTCTTTTACCGCTTTCTTAATTTCACGGTAAACCATTGATTGAAGTTCTTCATC
AATGCTGAGCATCACATCTTGTGGATCATATTTTTTCTCATCACGAATATGTTCAATCAC
ATTACCACGAGCATCTTTACGGATAACCTGTTTACCGTTTTTACCAACCAACAAGCTATC
AAAGCTACGTTCTATTCCTTCCGAGCCTTGTTTATCATCAACATCGGTAAAGCCGATTAA
TTGGGAAATTTCTTCTGCAAGAGGATAAAAACGGCGAGTTTCTGCTTTTAATACAAGCCC
ATCAATTTTTAATGCTCGAGCATAATCTCCTATCACATCTGATTCGTGACGAGAAATATA
TAAAAAACGTTGATTTGCTGAAGCATAAAGTTTATCCATCATTACGCTGTATTTCATATC
TAATGCTTTGGCTAACTCTTGCATTTTTTGGCGTTCAAGCTGAGCATACTCATTTTCCAA
ATGTAAAAACATAGAATTTGGATTATTGCGTATGCGTTGAATTAATACGTTGTAATCTAA
TGCAGTTGCACGAGCGAGTAATGTCCAATAATCCTCATTTTTATTGTTTAAAATCGCTCT
AGGATCATATTTATTTTCTTTATTCTGTGGTTTTTCTTTAATAAAACGATTCACACTAGC
TTCAATTTTACTGGCTGAAGCCTCCATTTCCATAGCCAAAACTCGCCATAACGATTTATT
ACGACGAAGTTTAGTATCAAAATATTCTTTAGGATCAATCGTAATTGAATACATCGGCAC
ACTAATTGAAAGCACTCGCCCATTTCTATCTAAAATTTTCCCCCTTGTAAAAGGAAGCTC
TTTTGTCCGTAAAGAGCGATCATTTGCTTCTTTGATTAAACGTTCTGAATCAGTGACTTG
TAAGAAAAAACTTTGACCGATCAAGGCACAGGCCATTACACCGATAAACAGATAAACAAA
TCCAAATCGGGCAGGCAAAAAACTAGGCTGGGGTGAAATATCTACCTCTTTTAATTCATC
TCCCATCGTATTTTTATTTTTAGGGTTATATTTCACTGATTTTTTCATTTTTATTCCACT
AAAATGATTTCTTGTTCTTTTTTAACTGGTTGTAATCCAAATTTTTCAGCAACAGCTTCG
ACTAAAAACTTCTGACTTTTTGAATTTTCTTCTAATTGCAAATGAACATACTGATTTTCA
AGCTTCTGTTTTACTTGCAATAATTTTCCCTGCTCTGCTGTTAATAAACGTGTTTGGTGC
GTAATCCAAATCGTTGCAACAGCACTAATCACCACCCCAACAAGTAGCAATAACGCCACT
TTATTATGGCTAGTTAAATCGTCTAAAATCACTTGACGTAAAGGATAGCGTTCACTCGAC
ATTATCTTTTCTCCGCAACTCTTAACACCGCACTGCGTGAGCGTGGATTGGCTTCAATCT
CCGCTTCACTTGGCATAATCGCTTTGCCGACGGTTTTTAAAGGAATATTCTTATTTAACT
CACTTTCTAAAATCGGCAGACCTTTCGGCACCGTCTCGCCTTTGCTCTGCTTACGCATAA
ACTGCTTCACCATTCTGTCTTCTAGAGAATGGAAGCTGATAATAGACAAACGCCCTTCAG
GTGCGAGTACAGTTAGGGCTGAATTTAATGCCTTTTCTAATTCATCTAACTCACTATTAA
TGTAAATACGGATTGCCTGAAAAGAGCGAGTTGCTGGGTGTTTATGCTTATCTTTAAACG
GCACGGCATCTGCAATAATTTGTGCCAGTTGCAAAGTACGGGAAATTTTTTCAGTTGCAG
ATTTATTGTAAGAAACGACCGCTTGTGCAATGCGTTTGGCAAAACGCTCTTCGCCAAACT
CTTTTAACACCCAAGCGAGATCATCAACAGACACCTGTGCTAACCACTCCATTGCTGACA
AGCCTTTGGTGGTATCCATTCGCATATCTAATGGTCCATCACGCATAAAACTAAAACCAC
GTTCTGCTTCATCAAGTTGTGGGGAAGATACGCCAAGATCGAGCAAGATACCGTCAATTT
TGCCGACTAAATTAAGTTCGTCACAAATATCAGGAATGGATGAAAAAGCACTGTGAACAA
TTTGAAAACGGGGATCAGAGATCGTATTTGCTTCTGCAATCGCACGCGGATCACGATCAA
TCGCAATCAATCTGCCTTGTTCACCCAATTTGCTTAAAATAAGACGTGAATGCCCACCAC
GCCCAAAAGTACCATCGACATAGATACCGTTGGGTTTAATGGCTAAACCATCAACTGCTT
CGTGTAATAACACCGTAATATGTTTGGGTGAGTCACTCATTTTGATTATCCGTTATTGTT
ATAAAGAAAGGTTCTTTAATGCCTCACAATGAAGCATTTCTTCTGAGCTACCAATTGCAA
GATCTTCGCTAATCTGTTTCTGCCATTGTTGATCTTGCCAAATTTCAAATTTATTTAACT
GCCCAACCAACATAATCTGCTGTTCTAATTGAGCGTGCTGACGCAAAGTCGGGCTAAGTA
AAATCCGTCCAGCAGAATCCATTTCACATTCTGTCGCAAAACCTTGCATAACCCGTTGAA
TACGACGCTGTGCAGGATCGAAGTTAGACAGAGCGAGCAATTTTTGCTCGACAATTTCCC
ATTCGTGCAACGGATACAGTAATAAACAAGGCTGGCGAATATCTACGGTACAAACAAATG
ACCCGTGGTAACTCTCCAAAAGCTCGGCACGATAACGGGTCGGAATAGCGATCCGCCCTT
TGCTATCAATGCTGATTGAAGTTGCTCCACGAAACATTTTTTTGCTCACTTAACCTTAGA
GATTCGGAAATTTGGAAAAAATTCCACAAAACACCACTTTTTCCCACTTTAATTGGAGAA
TTTTATAGTTTTCGTAGATTAGGGGCAAGAAATTTGTCAGAAAAATACGAATATATTTAA
TTATAAATAGAATTCATTACCCGCAGCAAAAACAACAAACTACTTTACATTGCCTCAAAA
TCAAGCAAACGAAAACATTTGTAATTGTTGTAAAACACAGTACATTTACTTGTAAACATT
TTTACAATAGGAGAGCTTTTTAAGCTTATTTACATGAAAAACAGAGTTCGGTGGAATCAT
CAATTTAGACAAAGTTCGTTCTGACAAAGTATATAGCTTAAATTTAACGCTATGGAAGCG
CAATTGGTATTGGTTAGGAGTAACACCTAGGGCTACAATTTACCTATCGTAAGCAAAATA
GTAATTTGCCAACGCTCTATTCCTGTACGGATAAAAACGTCAATATCTTAGTTGAAAGCC
AGTTTTAAATTGTAGGGATAGGGACTATCCCCTTCTATCTCTATTTCCTTGCCTTTGACC
AATCTAACGAGGAAACAAGCGAAAATCCCCTCTTACATAACTTTTCTTAAAATTAGCTGT
TGTGCAGCTGCTACACAACACCAGATAAAATCTTATTTAAAACAAATTGATCTCGTCGCC
CTATTCCTTTATTCCCTAACTTTCTCTATAATCCTAATCCTCTTACGTTCTTTAAAATCT
GGTGGAATTATGAACCCAATGTTAAATATCGCTATTCGTGCAGCACGAAAAGCAGGCAAT
ATTATTGCTAAAGGCTATGAGCAAGCGCCTCAAGACACTCAAGTTGCTCAAAAAGGCGCA
AATGACTATGTTACCGAAATTGATAAAGCAGCAGAAGCAGCCATTATTGAAGTGATCCGT
AAATCGTATCCTGATCATGCTATTGTTGGCGAAGAATCAGGCGTTTTAGCTGGCACAAAT
AACGATGTACAATGGGTGATTGATCCATTAGATGGCACAACAAACTTTGTTAAACGCTTG
CCACATTTTGCGGTGTCGATTGCTATTCGTGTGAATGGTCGTACTGAGGTGGGTGTTGTA
TATGATCCTATTCGTAACGAATTATTTACCGCTGTGCGTGGCGAAGGTACAAAATTAAAT
GAATTCCGCCTTCGCATTAGTAATGAACGTCGTGATTTACAAGGCACAGTGTTAGCAACA
GGTTTCCCGTTTAAAGTCGCAAAACATCGTACTGCTCACTTAAATATGATTGAAGCCTTG
ATGAACAATGGCGTAGCAGATTTCCGCCGTACTGGTTCTGCGGCATTAGATTTAGCTTAT
GTTGCGGCTGGTCGTGTTGATGGTTACTTTGAAATTGGCTTAAAACCGTGGGATTGTGCA
GCAGGCGATTTAATTGCTCGTGAAGCAGGTGCGTTAGTGACCAACTTTGTTGGTGGTACA
GATTACTTAAAATCAGGTAATGTAGTGGCAGGTAGCGGTCGTGTTGTAAAAGAAATTTTA
AACAGTATTCAACCGACCTTAACTGAAGAACTCAAAGCCTAATAATAGATTTTTTTGATG
GGCAGTTGCCCACCCAACGATTAAAGATAAGCTTATGCAAAAGACCTATCCATTGCTCAG
TCAAATCAACTCACCTGATGATTTGCGTTTATTACCAAAAGATAAACTTCAACCTCTTTG
TGATGAACTGCGTGCCTATTTGTTAGAGTCCGTCAGTCAAACAAGCGGTCACTTAGCCTC
TGGATTAGGCGTGGTCGAATTGACCGTTGCCTTGCATTATGTTTATCAGACCCCATTCGA
TCAACTTATCTGGGACGTAGGACACCAAGCCTATCCACATAAAATTTTAACGGGTCGCCG
TGACCAAATGCATACTATTCGTCAAAAAGACGGCTTACACCCATTCCCTTGGCGTGAAGA
AAGTCCTTTTGATGTATTGAGCGTTGGACACTCTTCTACCTCCATTAGTGCTGGTTTAGG
CATTGCCGTTGCCGCAGAAAAAGAGAACGCAGGGCGTAAAACGGTCTGTGTGATTGGTGA
TGGTGCAATCACTGCAGGTATGGCATTTGAAGCGATTAACCACGCAGGTTCAATTCATAC
CGATATGTTGGTTATCTTAAATGACAACGAAATGTCCATCTCAGAAAATGTGGGAGCATT
AAATAATCACTTAGCTCGCCTTTTCACTGGTTCGCTTTATGGTACTTTACGTGAAGGGGG
CAAAAAACTGCTCTCAGGCATTCCGTCGATCAAAGAGTTTGTGCGAAAAACAGAAGAACA
CGTTAAGGGCTTTGTTTCGCCTGTTGGCACAATGTTTGAAACCCTTGGCTTTAACTATAT
CGGCCCGATTGACGGACACGATATTGAAGAACTGATTTCTACCCTGAAAAATATGCGAAA
TATGTCAGGGCCACAGTTCTTACATATTAAAACCAAAAAAGGCAAAGGTTATACTCCAGC
GGAACAAGACCCTATCGGTTTCCACGGTGTGCCGAAATTTGACCACACAAGCGGTAAGTT
ACCACAAACCAAATCCGTACCGACCTATTCCAACATTTTTGGCGACTGGCTTTGCGAAAT
GGCAGAGCGTGATCCGAAGATTATCGGCATTACCCCTGCAATGCGTGAAGGATCGGGAAT
GGTTGAGTTTTCTAAACGCTTCCCACAACAATATTTTGATGTGGCGATTGCCGAACAGCA
CGCCGTGACCTTTGGAGCAGGGCTTGCGATTGCAGGTTACAAGCCTGTAGTGGCGATTTA
CTCTAGCTTCCTACAACGTGCTTATGACCAACTTATTCACGATGTGGCTATTCAAAACTT
GCCTGTCATTTTTGCAATTGACCGTGCTGGTATTGTGGGAGCAGACGGGCAGACCCATCA
AGGCGCATTTGATTTAAGTTTTATGCGTTGTGTCCCAAATATGACGATAATGTGTCCAAG
TGATGAAAATGAAATGCGTCAAATGCTTTACACTGCTTACACAATGAACAGCCCTGTTGC
CGTGCGTTATCCGCGAGGCAATGCACAAGGCGTTGAGCTTCAACCGATGCAAGCCCTTGA
AATCGGCAAAGGCAAAGTGTTAAAACAGGGGGAAAAGGTCGCTATTCTCAATTTCGGGGC
ATTATTAAACGAAGCCAAACAAGTGGCAGAAGCCCATAATTACACCCTCGTTGATATGCG
TTTTGCAAAACCGCTAGATGAAGCCTTAATTGCAGAGCTTGTCGACCGCCACGAATTATT
AGTCACCCTTGAAGAAAATGCCCTTCAAGGTGGGGCTGGCAGTGCGGTAAATGAATACTT
GCAACATATCGGCAAAATCAAACCGCTATTGATGTTGGGCATTCCTGATTTCTTTATCCA
ACAAGCTACGCAAGCCGAATCCTATGCGGATTTAGGGTTAGATGCGAAAGGGATTGAGCA
GAAGATTCTATCTATGAAATGAGTTAATTTCCAAATCTCATTAAAAAGCTAAGATACTAA
ACCTAAGTTGCCCATTCTTAGGCATGGCAGACAAATGGGCACAGTAGACAAACTAGTTAC
TAATGTTTATTTTTTCTAAATATTAGCAGCAAATTTGTCTATTATCCCCATTCTTATGCC
ATAAATCTATCTTCCACAATATCACTATTAGGAGATATTACTTCAGCTGCTCTTCAATAA
TCCCACCGCCCAAACAGACTTCGCCTTGATAAAATACGGCGGACTGTCCTGGGGTAACGG
CGATTTGAGGTTCATCAAAAATCACTCGAATGGTTTCGTCATCAAGCGGTTGGATTTCAC
ATAAAATATCCGCTTGGCGGTAGCGTGTTTTTACTGTGCAACGTAGTTTTTCACGGATCG
GTTGGCGATCTACCCAGTGAAGTTGGCTTGCAATCAGGCCGCTTGAAAGCAACGCAGAAT
TATCCTGACCTTGAGCGACAATTAGCACATTATTCACCAGATCTTTTTCCACTACATACC
ACGCATTTTCACTCGCCCCTTTGACACCACCAATACCTAAACCTTTGCGTTGTCCTAAGG
TGTGGTACATTAAGCCATCGTGACGACCAATCACTTGCCCATCGACGGTTTTAATATCCC
CAGCTTGTGCAGGTAAATAACGAGCAAGGAAATCTTTGAATTTACGTTCGCCGATAAAAC
AGATCCCCGTCGAATCTTTTTTCTTTGCTGTCGCTAAACCTAGGTCTTCTGCAATAGCTC
GGACAATCGGTTTTTCAATATCACCAACAGGGAAAAGACTTTGTGCAACTTGTTGCTCGC
TCAGAGTGTAGAGGAAATAACTTTGATCTTTGTTGCTATCAAGTCCACGCAATAATTTTG
GCTGTTGATCAAGCGGTGGACGACGGACATAATGCCCTGTGGCAATAAAATCCGCCCCTA
AATCCTCTGCAGCATATTCTAAAAAGGCTTTGAATTTGATCTCTTTGTTACACAAAATAT
CAGGGTTTGGTGTACGTCCAGCTTTATATTCTGCAAGGAAATGCTCAAACACATTATCCC
AGTACTCTGCGGCAAAATTAATTTTATGTAGCTTGATACTCAGTTTATCGCAAACTGCCT
GTGCATCGGCTAAATCTGCCGCTGCTGTGCAGTAATCGGTGTCATCGTCTTCTTCCCAGT
TCTTCATAAACAAGCCTTCCACTTGGTAGCCTTGTTGTTGAAGAATAAAGGCTGAAACCG
AAGAATCTACGCCTCCCGACATTCCGCAGATCACTTTTTTCTTTGCATTTTCCGCTAATT
GTTCATCGGTAAGTGCAGGAAAATGTTGTTGGTAAGTTTTTGATTTCATTATTGTTGTTC
TGTCCGTTGATAAAATTGCTGTCCCACTCTGTCGATATGCTGAATAAAATTTTCGTGAGC
CAGTTCGTGATAAATTGAAAGATCAAACAGATAAGGTAGGCTAGAGTCTTCTAAATCTAG
CCTGATTTTACCCAATATGCTCTGATTAAGATTTGGTCCTTTAAAAGTTAAGTCAATATC
AGAACCTATCCGATAATTACCCTTTGCTCGAGAACCATAAATAATCGCCTGCTCAATTTC
GGGGTATTTCTTGAGAATATCAGTAATTACCCTAATAGATTGTTCATTTAATCCAAACTT
TTCTGCCATAATTCCATCATTCTCTTTTCTAATGCAAGGAAAAGGGGAAGATAAATGTGA
ACAATTTTTTCAAATTCTTTCAACAAAATTTGAGCATCATAAGTATGAACTGTCATATTA
CGGCTATTCAACATTTCCATCCAATGATGCCCCTCAAAAATAAGCTCATATTGAAAGGCT
ATTCGAGTTACGTTTCTAGGTCCATTTGCATCTAAAAGACCTTGATATTTCAAATAGTCT
TGCATTACTTTCCAAGCAAGTTCGTGAGCGATTTCAAAACTTCGAATAATCCCTTTTTTG
ATAATATCAAGATCAGTATCTGCATACTTTTCTACATCATCTTTTAGATAAGCAACAGCC
TGTTGATAATTTTCAAAACGCTGTTTCCAGCGAATATCTTGTTGCTCCATTTTTNNNNNN
NNNNNNNNNNNNNNNNNNNNNNNCCTTCCTATTGATGAAAAAATTATTTTACTTCGTAAA
ACTGAGCCTCTTTCTTGGCAAATTTTTCTTCATATTCGGCTTTAGCAGCTTCATCGCCAG
CTTCTAATTTTGCTTTTAAATTATCACAAGGCTCATCGCAGTCACAGACTTTTTTCATTC
CTAATGCAGAAATACCACCACAGCTACCTTTAATTGTTTTACCTTTGATAATAAAGCCGA
TTGACATCATAAATACAATGGCTACAAAGAAAGCAAAGGTCAGTAAAATTGTTTCCATTT
TTTATCCTATTATTTTTGATTAATTAATTTTTCAAAGGCACTCGACATTTTAGTTTCATA
TCCGTCGCCTTTCTTGATAATTAAGAAAATTGCTAAATTTTCACGTTCTGCCACTTCCAG
TGCTTTTTCTGCTCCTAACACATATAAGCCTGTTGAAAGTCCATCTGCAGTCATTGTGGT
TGGTGCAAATACAGTAATTGAGGCTAAGTTATGGCTAATCGGACGTAATGCTTTTGGATC
GATAATGTGAGATAGGCGATTACCCTGTTCATCTTCAAAATAGTTGCGGTAATTACCCGA
AGTCGCCATACCTAAATTATGCAATGGCACAACAATTTGACTTGATGTTCCTTGAGCAAA
TTCAGGTTTTTCAACTGCAATACGCCACGGTTGCCCTTTTAAATTTAGCCCTTTTCCGCG
TAATTCACCGCCGATCTCAACAAGGTAATGTTGTACCCCTAATTGCTCAAGGTAATCCGC
TAATTTATCTACGCCAAATCCTTTGGCAATTGCTGAAAGATCGAGATAAAGCTCTGGTAC
TTTTTTTGTTAATGTGGCTTTTGTGGCGTTATCATCTAAGACTAATTTTTCAATACCAAC
CCAAGTGGCACGTTCTGCAATTTGTTCTTCCGTTGGTGCTTTATTTAGGCGTTTATCTGG
TCCAAATCCCCATAAATTAACCAAAGGCCCAACGGTCACATCTAACGCACCTTCTGTCAC
TTTATTTAGACGTACCGCTTCTTTGACCACTTTGGCAAAATCAGAGGCAATTTCAAACGG
TTTATCTGCCTCTTTCATTTGATTAAATTGGCTAATTTGAGAGTCTTTTTGATAGGTGGA
CATCTCGTTATTTACCATTTTTAACAACGTATCCATTTGACGTTGAACCTCTTCTGGTTT
AGGTAAATTTGTTAAGCTACCATCATCAATATATTTGATATGGTAGGTTGTTCCCATTGT
TTTACCTTCAAAGGCAATTTGTTGGGGTTCTTTATTACAAGCAGAAAGCATTACAGCGAA
AAATGCCGAAATTGCCCACATTAGTAACGTTTTGATTTTCATACATCCTCCCAAAACGAA
TAATTAAATTAATAATGGAAAATAGATAAGGGCGATTTCCTTATCTATTTTCCATTATTG
GATTGTGTTAATACCCTACATAGAATTATAGCATAATCTATTAGGTTCAGTATGTGGAAA
ATGCTCCATTTGTAAAACACAATAGATTTTTTATGATATAAAATTTACTATTTAGCAGTT
TTATTCACCAAAATTTTTCGGTAAGTTTTTTAACATTTCAGCCCAAATTTCGGTACTACG
TTGACTGCTCATTGCTAAACATTCTACGGCTTTTTCGTAATCATTAGTTTCACAAGCGGT
ACGAAGTGCTTGGTAAAATGCAAAACTTAATTGGCGAGAACTAGGATTAGAGAAAAATAA
AGATGCCGTTTTTAAATAGAGATCTTTAAAACTATTTAAAATCAACCCATAAACAGGCTT
ATTGGCAATAAAAGTAAATTCACGATATAGCTTATAGTCAAATTCAGCATAAGCTTGTGC
CGTATTTTGAAGTAATTCAAGATCTTTTAAGAGTAATGAAGAAGCTAAATGATCAGCTTT
AATTGCCTCAGGAATAAAGTATTCCCCCATTCTAGTACGCAATGAAACAACATTTGAAAT
AATCGTTGGTGTAATAGATTCATCTAAATGAATTAATGTACTAATGATATTTGGACCTGC
TGTTTCCCAAATATTATTTACTCGAGTTGGCTTACCGTGTTGAATACTCAACCAACCATC
ACGCGCAAGACGCTGTAAAACTTCTCTTAACGTTGTACGCGTAACACCAATAATGTCTGC
AAGCTCACGTTCTGCAGGTAAATCTGAACCAGCTGGAAAGCGGTTACTCCAAATACTTTT
GATTAAATACTCTTCAGCAAGGGCTGCTGGGCTTTGGGCTCTTAAAATGTCTGATTGATT
CATTGATTTATCTCAAAAAATGAAGAAATACTTCAAATAAATAGTAAAAAGTGTGATGTA
CTCATCAAAAATGATATTGCCTTCCATATAATGGCTCTTGGGGTATTATCGTTTAATCTA
AACTAGATTACAATCCACAATCATTTTTACTTTTTAATTAAATCTATGAATAATCTTGAC
GCTTTTTATAAAAACTTTCTCGGTAACGCACCAGAATGGTATAAGGCTTGTATTATTGCC
TTCTTAATTATCAATCCATTGCTCTATTTTTTCATTAGTCCATTTGTTGCTGGTTGGGCA
TTAGTGGCTGAATTTATTTTTACGTTAGCAATGGCATTAAAATGTTATCCTCTACAACCA
GGTGGTCTACTTGCCATTGAAGCTGTCGCTATTGGAATGACGAGTGCTGAGCATATCAAA
AAAGAAATTCTCGCCAACTTTGAAGTCGTTTTATTGTTGATCTTTATGGTGGCAGGTATT
TACTTTATGAAACGCTTGTTACTTTATGCATTCACTAAGCTACTGATTTCCATCCATTCT
AAAAAAATGCTTGCACTCACTTTCTGTTTAAGTGCGGCATTCTTATCTGCATTCCTCGAT
GCTTTAACGGTAATTGCGGTGATTATTAGTGTTGGAATGGGATTCTATAAAGTTTACCAT
AAGGTCGCATCAGGTGGGCTTTTGGACGATGATGAGTCCGATGATGCTTCAAATGATAAA
TTAATTACAAACAAACAAATTTTAGAACAATTTCGTGGTTTCTTGCGTAGCTTATTAATG
CACGCTGGAGTAGGTAGTGCGTTAGGTGGCGTGATGACAATGGTCGGTGAACCGCAAAAT
TTAATTATTGCTGCTCAAGCTGATTGGGGATTTGGGGAATTTTTCTTACGGGTAGCTCCA
ATTAGTATCATTGTGCTTGTATCAGGTATTGCAACCTGTTATCTCGTAGAAAAATACAAA
CTTTTTGGTTATGGTGACCGCTTGCCGCGTAAAGTTTGGGTGGTATTAGCCCATTATAAC
TTGCGTAAAGAACAAGAGATGACAAAACGAGACCGAATGAAATTGGTTATTCAAGCCATA
GCTGGTGTTTGGTTAGTCATTGCGTTGGCATTGCATTTAGCGGAAGTAGGATTAATCGGT
CTCTCTGTTATTATTTTCTGTACAGCTTTCTGTGGTATCACTGATGAACACGCCTTAGGA
CGTTCTTTCCAAGAGTCGCTACCATTTACCGCATTGCTTGTGGCTTTCTTCTCTATCGTT
GCCGTGATTGTAGATTTGAAACTCTTTGATCCAATTACTCAATTTGTTCTGTCCGCTGAA
CCAAGCTCACAATTGGTGCTGTTCTATACATTTAATGGATTGCTTTCAATGATTTCGGAT
AACGTTTTCGTTGGAACCGTTTACATTAACGAAGCAAAAGCGGCTTTCCAAGCTGGCATT
ATTAGTAGGGAACAATTTGACCTGATTGCTGTCGCAATTAACACAGGAACCAATTTACCA
TCAGTTGCTACTCCAAATGGACAAGCTGCATTTTTATTCTTATTGACTTCTGCTATTGCA
CCATTAATTCGTTTATCCTATGGACGAATGGTCTATATGGCATTACCATATACCGTAGTT
TTATCAGGAGTAGGGTTCTTCGCATTAGAATTTTTACTGCCACAATTAACAAAATTAATG
ACGGAGTGGGGCTGGTTAATCACTCGTTAAGAATAAAGGAAACCGTATGCTAACTTATTT
TAAAGAGCTATCAATAAGTCGTAGTGCTTGGCTACTTCTCACTGCAAGCTGTACAGCACT
AGAAGCTGCTGCGCTCTATTTTCAACACGGAATGGGACTAAACCCTTGCGTGATGTGTAT
TTATGAACGATTAGCTCTATTGGCGATTTTAATTGCGGGGATTATCGGCTTTTTAGCCCC
CCGCAAAACGCTCGTACGTTGGCTTGCATTATTGCTTGGTTTATTTGGCTCAATAAAAGG
TTTAAGCCTTGCAATTAAGCATACGGATTATCAACTCAATCCCGCTCCGTGGAACCAATG
CTCACCTTTTGTAGATTTCCCTGAAACATTGCCGTTGAACAAATGGTTCCCAGATCTCTT
TGAAGCCACAGGTAAAGGCGATTGTGGAAAAGTGGTCTGGCAATTTTTAGATCTCTCTAT
GCCACAATGGTTGATTGTGGTTTTCTCTATTTATATTGTCGTTTTTGCTGTTATTATTAT
AAGTCAATTCAAGCAAACTTCTTCATACAGAACATTATTTCGTTAGGTGAAATATGAGTA
GCGAATCTAAATCTTTTTTTCGTACATTATTAGAGAAATACAACGAGTTATGTAAAGATC
TTGGCGTTGACCAAGGTGCTTGTCGAGGCTGTGTACCCGTTGTAAAATTTGATCCCGAAC
AAGATGATAAATCTGGAGAAAAAACAAAAGATGTTTAAATTATCTTAAATGGGATAGAGA
AAAATCTATCCCATTTATCCTTTCTAAACATGTCATACTATGATGTCCCCCCCCATTCAT
TTCTAAAAGAATGATTTAACTCTCGCAATTTTATTCATAATCTCTATACTATTTGAAAAT
TTTTATTTGGAGTCTTCATGTCATCTACTCAACAATTCCAAACGCTGTTTGAACAGTCGT
TGAAAAACTACTGTGAAGAGCGTTTTTTAAAACCTGAACAACTTTCTACACAACAATGGT
ATCAATTCATTGCCGAAGTCAGCCAACAAGCGATTTTGCAAAATTTTCCTAAAAACGCAC
CGCTTGTAAACACTCGCAAAGTAAACTATCTCTCAATGGAGTTCTTAATCGGACGTTTAC
TGGGTAACAACTTAATGAGCCTTGGGGTTTATCAATATGTGCATTTAACCCTAGCTCAAT
ATGGTAAAAATTTAGTCGATATTCTCGAAGAAGAACGTGATCCATCGTTAGGTAACGGCG
GTTTAGGTCGTTTGGCTGCCTGTTATTTAGATTCAATGGCAAGCCTTGCTCAGCCAGCAG
TGGGATACGGATTACACTATCAATACGGCTTATTCAAACAGAGCTTTGGCTGGGCAGGTG
AACAGCGTGAAGAAGGTGATGCGTGGAGCCGTGATTTCTACGCTCAACAATATCATCGCC
CTGATTTCCGTCAAACCGTTGGCTTTGGTGGCGAAGTATGGCACCGTGACGGTGATAAAT
ATGAATGGAAACCAGCGTGGACAATTTATGGTAAAGCCTTTGATTTACCTGTAGTGGGTT
ATAAAGGGGTTCAACAGCCGTTGCGTTTATGGCAAGGTTATAGCGAAACGTCCTTCGATC
TTGCTCAATTTAACGACGGCGACTATCTTGAGTCTGAAAGCAAAGTGGTTGATGCGTCAA
AATTGACTAAAGTGTTATATCCAAACGACAATCATCAAGAAGGTAAAGAGTTGCGTTTAA
TGCAACAATATTTCCACTGTGCTTGCTCTGTTGCCGATATTCTAAAAAATCACCTTGCAC
AAGGCAGAACCTTAGAGCAGTTGCCTGAATTTGAAGTGATCCAGTTAAACGATACGCACC
CTGCGATTGCAATCCCCGAATTAATGCGCCTTTTGATTGACGAATACGGTTTATGTTGGG
ATCGAGCTTGGGCAATTTGTTCAAAAACATTTGCTTACACCAACCATACTTTATTGCCTG
AAGCGTTAGAGCAGTGGGATCAAAATCTCGTCGCGAAATTGTTGCCACGCCATTTAATCA
TCATTGACCGCATTAACCACGAGCTTTATCAACAAGTGAAAGAGGAATTTAGCGAAGCAG
AATTTGCAGATGCGTGGGACGAAACAGCGGTCTTAATGAACCACCGTGTGCGTATGGCAA
ACCTTTGTGTTGTAGGATCTTTTGCTGTCAATGGTGTGGCACAAATTCACTCGGATTTAG
TGGTAAGCGATTTATTCCCAGCTTATAACCGCTTGTTTAAAGGTCGCTTCCATAATGTAA
CTAACGGTATTACCCCTCGTCGTTGGATCCGCCAAGCAAACCCATTACTAAGTGCGTTGT
TAGATAAATATATCAAAGGTGACTGGACGAAAGATCTTGAATTGTTGGCTCAAATTGAGA
AATTTGCCAAAGATCCACAGTTCCAAGCAGATTACAATCACATCAAACAGCAAAACAAAC
AGCTATTAGCGAAAGAAATTGAGCAATCACTTGGTTTAAAAGTGAATTGCAATGCGATTT
TCGATGTTCAAATTAAACGTTTCCACGAATACAAACGCCAACATTTGAACCTGTTGAATA
TCATCGCCACTTATCAAGAGCTTAAAGCGAACCCACAACAAGAGGTTGTGCCACGCCTGT
TTATCTTTGCAGGTAAAGCGGCACCAGGTTACTTTATGGCGAAACAAATTATTCAAGCCA
TCAACGCTGTGGCAAAAGTGATTAACAACGATCCTGATATGCAAGGTAAATTACAAGTAG
CATTCTTACCAGACTACCGTGTAAGCCTTGCGGAGAAAATCATTCCTGCGGCAGATGTTT
CTGAGCAGATTTCTCTTGCGGGTAAAGAAGCGTCAGGCACGGGCAATATGAAATTAGCTC
TCAATGGTGCAATTACGCTTGGCACATTAGATGGCGCAAACGTAGAAATTGCAGAATTTG
CAGGGGAAGAAAATGTCGTGATTTTCGGACATACCGTTGAATCTGTGCGTGAATTGCGTG
CAAAAGGTTATGTGTCTAAAACGTACTATGAGCAAGATCCTGTATTAAAACAAGCGATTG
ACGCATTAGCGGACGGCACATTCTCAGGTGGTAATAAAGATACCTTTGAACCGTTAGTTT
ATGATCTGTTAAACAAAGATTATTTCTGTGTGTTAGCAGATTTTGCAAGCTACCGTGAAG
CTCAAAAAGAAGTCGCAAAACGTTATCAAGATCAAACCGCTTGGGTTGAATCTGCGATTC
TTAATACGGCTCGTTTGGGTATGTTTAGCTCAGACCGTTCGATTCGTGATTATCAGACAC
GGATTTGGAAGAAATAGAGATATGGTAGCTAAAAATGATTTTTGTCATTTTTAGCTACTA
TTTTGTCTATTACACCTATTTTTTTATATGCTGCTAATACTGGTGCGAGCTAGATACTCG
CACCAATTAATTTAGATATTCTTAGAATTTATAACTTACTGTTGCATTTACTTTACGTTC
AGCGCCGTAATAGCAGTAGTAATCGCATGCCGCAACATATTTACGATTGCCTACGTTATC
CACATTAAGTTGTGCGCTCCAGTTTTGGTTGATTTGGTAACGAGCCATTAAATCGACTAA
CGTCACAGACGGTAAACGTGCATGTGAGTAAAGTGAACCTTTTGACGTTACGCTATGCTC
TACATAACGAATACCTGCACCTACGGTTAAGCCGTTTAACATACCATTGCTAAACGTATA
AGCTGTTTTTGCTGCAAGGGTATTTGTTGGAATTAACGGGCGGCGTGTTTTGGTTCCGGT
TGAGTCCTTGCTTTCTGCTTTTGTGTAAGTGTAAGCTAAGGTTCCAGTCCAATTTTCGGT
TAAGTTTACATCTGCTTGAAGCTCGAAGCCTTTACGGTAAATTGGATCTTCATCACTCTC
TGTTGAAACAGTGCCATTAGGTTGTAATTTACTTACTAAAGCATCGGTATCCTTCGCTCG
GAAGCCTGCGATAGTAATTACCCCATCTAGCCACATTGAGCTGGTTAAAATGCTTAAGCG
AGTACGATCTGAAATATCCCATTCTAAGGTTGGTGCAAGGTAGATCGTTTTATTTTCGGT
ATCTTTCCATTCGCCATTGGCGTGATTTAATGAGGCGACAATGCGATAACGTACGCTTTC
ATCATCGGTCATTTTTCCTGTGTAATCTGCGCCAAAACCATACAAGCTATTTGTACCAAA
ATTCGTTTTGAATTCGCCTTTACCGGTTTGATCACGGTGTGCACGTTTGGTCACATAGTT
AATTAAACCGCCTGATTGTGCTGCGATTGCTTGAATGCGGCAAACCTAAAATGGTGATTA
TCACGGCTTTAATGCGTAAATTAGTCACTATTGCACAGGCTGTTTTGCAAAAACAAACAG
CATTTAATTTAGACACATTTATGAAATAAAATTTGTTGTGTCTTATGGTATCTACATATA
TGAAGGATTTCTATGTACCAAGCCTTAGCCCAAGCGGAAGAAGCCGGCGTGGTTTTTGAG
TATTAAGCGGTGTAATTTGAATGTTTTTTCGGTATTATGTATCAGCTACGTAAATATCTC
AGCCCTTTTGAACCGAGGGCTGAGAGTAATTTGTTGTCTGAATATAAATACAAAGTTAAC
CCCGATGAAAACCGCTCAACTTTACCGTTATTCCTTACCTGTTGAAACAGGCATTATCTT
ACGTAACCGCCGTTTAAAACAACGAGATGGTTTGATTATTCATTTGCAACATGCTGACAA
AGAAGGCTGGGGAGAAATCGCCCCATTGCCTGAATTTAGCCAAGAAACCTTAGCAGAGGC
GGAAATTGCAGTTCGCCAATGGATTGAAAAGTGGCTAAATCATCAAGACGATTCTTTAAC
ATCCTATCCACCGTCCGTTGCATTTGGGGTCAGCAGTGCCTTAGCAGAACTCAATGAAAC
ATTAAGCGAAGAAGCCAACTTTCAAACTGTGCCACTCTGTTATGGCGACCCAGATGAACT
TTATGCAGAATTGAACCAAATGCAAGGGGAAAAAATCGCCAAAATTAAAGTAGGGTTATA
TGAAGCTAATCGAGATGGGCTTATTGCGGATATGTTTTTAGAAGCGATTCCCGATTTAAA
ATTGCGGCTTGATGCTAATCGCTCATGGACGCTAGAAAAGGCGTTGCTTTTTGCAAGTAA
AATTGCCCCTGAACGCAAAAAGCGCATTCAGTTTTTAGAGGAACCCTGCAAAACTCCAGA
ACTTTCACGTCAGTTTGCTGAACAGACAGGGATAAATATCGCTTGGGATGAAACAGTACG
AGAGCCTGATTTTTTGGTAAAAAAAGAGCCAAATCTAACCGCTATTGTGATTAAGCCAAC
GCTCGTTGGTTCCCTTGAAAAATGTATTTCACTCATTGAACAGGCTCATCAGCAAGGTTT
AATTGCTGTGATAAGTTCAAGTATTGAATCTAGTCTTGGGCTTACGCAACTGGCTCGCTT
TGCGACTCAATATACTCCAAACACTTTGGCTGGTTTAGATACTTTAGATTTAATGAAAGT
ACAGTTATTGCGGGAGTGGAATAATTCAACTTTACCGATAGTGCATTTAAATAGCCCGTA
TATTTTGGGATTAGACGACAATGTTAAGTAGGCTATGTGATAATGATTAAATAGCAGCCT
GTTCAAGAGACGATGCGGTGTAAAAT
>H201 Scaffold2
TTTTTCGTTCATAATAAAATACCTGTGTCTGAATGTATTATCTCAGAAACAGGTATTTAC
ACAAATTGTGGGAGAGGCTCTTTGTAACGTATTTGGGATACATATTAACATTTCACAAAA
ATCACTTTCTTTTTTAAAAAATTGTGAGCAACTTCACAAATTTTTATTTAATTGTTTGCG
TAAAGTGTTCTTTTTTTATATCTCACCCTCGAAAACTTTCGTTTTCAAACATTTTTACTT
TCTAATTTAATTTCCTTAGGGGGAATTTATGGACAAATCATTAAAAGCTGCTTGTATTGG
TGAATTTATTGGTACAGGTTTGATTATCTTTTTTGGGGCAGGCTGTGTTGCCGCAGCACA
GGTTGCTGGAGCCACATTCGGCTTGTGGGAAATTTCAATCGTGTGGGGACTTGCGGTCGC
AATGGCTGTTTATGCTTCTGCGGGGTTATCTGGTGCTCACTTAAACCCTGCTGTTACTAT
TGCGTTATGGAAATTCGCTTGTTTTGATGGCAAAAAATTCTGCCTTACATTATTTCTCAA
ATGCTCGGTGCTTTCTGTGCGGCAGCATTAGTGTACTTCTTATATAAAGATCTTTTTGCT
GCCAGTGAAGCGGCACAAAATATTGTGCGTGGTGAAGGTGTCGGCTTTGCAGGTGTTTTC
TCGACCTATCCTAATCCACATATCAGCGTATTACAAGCCTTCTTTGTTGAAGTGGTGATT
ACCGCCGTATTAATGGCATTAATTTTTGCTTTAACGGATGATGGTAACGGTTTACCAAGA
GGTGCAATGGCTCCTTTACTTATCGGTTTACTCATTGCGACTATTGGTGGTGCAATGGGG
CCATTAACTGGCTTTGCGATGAACCCTGATCGTGATTTTGGCCCAAAACTCTTTGCATTC
TTAGCTGGTTGGGGAGATATAGCGCTCACTGGCGGACGTGATATTCCTTATTTCCTAGTA
CCTATTTTTGGTCCTATTGTTGGGGCTTTATTAGGTGGCTTTATCTATACCCGTGTTATT
GGTAAAAATTTACCATGTAATCTTAAATAATTTTCAGAGGTGATCCTATGACTAAAGAAT
ACATCATTGCCTTAGATCAAGGCACAACCAGCTCTCGTGCGGTGTTATTAGACAAAAATG
CAAACATTGTTGAAGTGGCACAACGTGAATTTACTCAAATTTATCCGCAAGCGGGTTGGG
TTGAACATAACCCGATGGAAATTTGGGCAAGTCAGAGTTCAACTTTAAATGAAGTTGTTG
CAAAAGCAGGGGTAAAAGCCGATGAAATTGCGGCGATTGGTATTACCAACCAACGTGAAA
CCACGATTGTTTGGGAAAAAGAAACAGGTAAACCGATTTACAATGCGATTGTATGGCAAT
GTCGCCGTACATCTGATTTCTGTGAAAAATTAAAAGCAGAAGGTCACGCTGACTATATTC
GTAAAACAACAGGTTTAGTGGTAGACCCGTACTTCTCAGGCACAAAAGTGAAATGGATTT
TGGATAACGTAGAGGGTGCAAGAGAACGTGCGAAAAAAGGTGAATTACTATTCGGTACGG
TCGATACTTGGTTAGTATGGAAATTGACTCAAGGAAGAAGCCACGTTACCGACTATACCA
ATGCTTCTCGTACGATGTTATTCAACATTCATGCCAAACAGTGGGACGACAAAATGTTGG
AACTATTAGATATTCCACGCGAAATGTTGCCTGAAGTGAAAAACTCATCTGGAATCTACG
GACAAACCAACATTGGTGGTATGGGTGGCGTGCGTATTCCTGTTGCAGGAATTGCAGGTG
ACCAACAAGCGGCACTTTACGGACATCTTTGTGTCGAATCTGGTCAAGCGAAAAATACTT
ACGGTACAGGCTGCTTTATGTTGATGAACACCGGCGATCAAGCGGTTGAATCGAAAAACG
GCTTATTAACCACCATTGCGTGTAACGCCAAAGGTGAGCCTTGCTATGCCTTAGAAGGTT
CAATCTTTATGGCTGGTGCATCAATTCAATGGTTGCGTGATGAACTTAAGATTATCCACG
ACGCTCGTGACTCAGAGTACTTTGCAACTAAAGTGAGCAGTACAAATGGTGTATATGTTG
TTCCTGCGTTTACGGGTTTAGGCGCACCATATTGGGATCCGTATGCGCGTGGTGCTATCG
TGGGCTTATTTCGTGGTGCAAACCGTAACCACATTGTGCGTGCAACATTAGAATCTATCG
CTTACCAAACTCGTGAAGTGTTAGATGCAATGCAAGCGGACAGTGGTGCGAAATTAGCAA
CTTTACGCGTAGACGGCGGTGCAGTTGCGAACAACTTCTTAATGCAGTTCCAAGCAGATA
TTCTCAATGCTAAAGTAGAACGTCCGAAAGTGCTAGAAGTGACCGCTCTTGGTGCGGCTT
ACCTTGCAGGTTTAGCAACAGGTTTCTGGGGTAGCTTAGAAGAATTACGCGGTAAAGCGG
AAATCGAAAAAACCTTCTCTCCAGATAATGACGAAGAAAAACGTGCAAGACGTTACAAAG
GTTGGAAACGCGCGGTGAAACGTTCATTAGAATGGGCGAAAGAAGACGCTGAATAGTTTA
CCATAAATAGACAAGCGGTCAGTTTCTGCAAATTTTTTGCGAAAACTGACCGCTTATATT
TTATGCCTCTTTCTTGTGCGGACCGATTTCTTTATTATGCCCTTCATCAAGATGAACAAA
ATTCACTAATTCATCAGCACTTACTTGGAACGCTTTACCAAACCCTTTTACAAATAATCC
TTGTTGTGGTTTAAAGCAGAACAGTTTGAAGTCTTGCAAGGTTGCTAACTCATCGACTAA
ATCGCCGTGACGGGCTTTTAATTTGGCAATGCCATCATTCCACTCATCACTATAGCGTTC
GACAATGCGAGCGGTTGCGTCGAAGGTCAAACGGCGACGAGCAAAAATTTCACGGCTCTG
ACTTTCATCTTCCAGCAACATTAACGACACTTTCGGCACTTCCTGTAGGTTGCATGCGTG
GCGGGCAATGGTGGAAATCAATACTTGATATTCACCATTGTTGATCACAAATGGTGCATA
ACTTACATTAGGGGTTCCCTCTTTATCCACAGTGGCAAGCACCAATGTTTTCATTTTTGC
TTTAAATTCTTGAATTTCTGGCCCTAAACGGTTTTGTAATACTTCTTGACGATTTGACAT
TTATCGCTCCTTTTTATTGAAATGTCTTAAATTTTTCAACTTGTGTTGGGAAGAGTTGCC
GCTGCTCATCTCGACCGAGATACACTTTAAAAATGGTTTGCCCGTTATGTGCAATAAAAG
CAATGTTGTAGCTTTCTTTCCCTCTAAACGGCAAGCTAACAAAGGCAATTCGAGCAATAT
TATCAAGCTTTAAATGCCCGTGAAGTGTGCCTTCTTGATCCTTCATATTCAAATTGTAAT
AACCTCGAGCAAAGATCCCGCTTGGAAAACGGTCTTTAATTTCAAAAATGGAGCCTTCTT
TTTCGATGATAGTTGTAAATGTTCCCCATTGACTGATCGCTTGTAGAATCTCTTCCGCTC
TATCTGCAGAGAACAAGCGGACAAATTCACTCGGTAAATTGCAAAGCACTTGCCCTTCTG
GGAGAGCTAATTTTTCCGCAATTTCAAGGGTAATCATATTCGGGTTTTCAGCAAGAAGCT
GGGTGATTTGTTGTCTATAAGAGTTCATGTTGTTATGCACAAGTTAATAATGATTATTAT
TTATTTTATAGTCATGCTATGCTGGAATCAACTACTTTTACCAATCGCTTGCAGATTTTG
ACCGCTTGCACCTGTTGAATGCTGGTGAGCCTTGATGACACTGCGATTAATAAAAATCCA
TTCAGAATCAATATGTTGTCTAAATGATTTTAGNNNNNNNNNNNNNNNNNNNNNNNNNNN
NNNNNNNNNNNNNNNNNNNNNGCGATATAAAATCCCTTCCACTGTATTACGATGTTCAGG
TTTATTATAAACACGTCCTGTACGGTCGAGTAAATAAGCTAGGCGTTTCCAAAGATTATC
TGTTAAAATAGTTCTAAGCGACATAGTTTGTATGGGATGGTTAGGTTTTGGCGAACTAAA
TTATACCAAATTTCTATGTCGTTTGTTTTTTGTACTTAAAAGATCAACACGCCCTATGCT
TACAAAAATAATTTATTTTTTAGACATTACTTATTTGATGCCATAGAATGGACAGTACAT
CATAGAAACATATAAATGACTTTACGTATAACAACTATGAACATCTGGCAAACAAAATCC
CTCGTCACTTGGCTACTTGCCCCTCTCTCCCTGCTTTTTTGGTTGATTAGCCAAATTCGA
GTGATGTTATACCGCAAAAAAATCCTAACATCTTACCGCTCGCCAGTGCCAGTCTTAGTG
GTGGGAAATATTTCTGTTGGCGGAAACGGCAAAACACCTGTGGTCGTGTGGTTGGTAGAA
CAGCTTCAACAGCGTGGCGTGAAAGTTGGTGTTATCTCCCGTGGTTATGGTGGAAAAAAC
AAGCAATATCCACAGTTAGTCACAGCCGATAGCAATCCCGAATTAATGGGTGATGAGCCT
GTACTCATTGCGCAACGAACACTCGCTCCAGTCGCCATTTCGCCGAACCGCCGACAAAGC
ATTGAACTATTATTGAGCCAATTTGAGTTGGATCTCATTATTACTGATGATGGCTTACAA
CATTACGCCCTTGAACGAGATATGGAGTGGGTTGTTGTCGATGGCGAGCGTCGTTTTGGC
AACGGTTTTGTCTTGCCGGCAGGTGGATTGAGAGAGCTTCCAAGCCGTTTAAAATCAGTG
CAAGCGGTGATTTGCAACGGAAAATCTGCACAAGTAGGCGAACATCTAATGCAGTTAGAA
CCTGAATGGGTAATCAATTTAAAAACAGGCGAGAAAAAACCGATAACCGATTTTTATCAT
CAGTCGGCGATTGCCCTTGCAGGCATTGGCTATCCGTCTCGTTTTTTTATGATGTTGCAA
GAGCTTGGCATTCAACTTAAAGAAAGTTATGGCTTTGCTGATCATCAACCTTACGCGTTA
AACATAATCGAACCTTTACAGAAAGACGGCTTACCGCTATTAATGACCGAAAAAGATGCG
GTAAAATGCCGTAGTTTTGCTCAACCAAATTGGTGGTATGTGCCTGTTTCTGCAAAATTT
TCAGCACAAGATACCGCTTGTTTATTAGAACCCGTCCTTGAATTAGTGAGAAAACAGAAT
GAACGAAAAACTGCTTAATACGATCGCTTGCCCAATCACTCAGACCAAATTAGAGTGGGA
TAAAGAAAACAACCGTTTAATTAGCCGTTCGGCGAATGTTTATTATCCGATTGAAAATGG
CATTCCTGTGTTGTTGCCAGAGAAAGCGGAGAAGCTATAAAGATATACAAACTGTAAGCC
AGTTAATCCCAGATTTATAACATGATACTCAACCCAAACAGCAAATTTGTTATCAATGCC
AACCCTGCCATTTGTCCAAGGATAGGGCGAAGTTCTGTTGGGTGTTTGTGGCGGTAAACA
AATAAACCGTGTTTGACTAGTAAAGGGATTGCTAATAAGTATAGGAAATTGTACCAATGA
GCAAAATTCGTCAGAGTGAATAAAAGATAGGATAGTACAGCTAAACTGAGTAAAAGAAGA
TGATAACGGCGTCCATTCTGGCTACCGATACGGACAATAAGGGTATTTTTACCCGCTTGT
TTATCTTGCTCAATATCGCGTAAGTTATTGATATTTAATACTGCCACAGATAATAGACCA
CAGCCGAAAGCGGGAAGTAATAGATCAAACTGTAGGGTATGGACTTGTAAGTAGAATGTA
CCTAAAACAGCTAAAAATCCAAAGAAAATGAGTACGGAAATATCGCCTAATCCTAAATAG
CCATAAGGTTTCTTTCCTACGGTGTAAGTAATTGCTGCGACAATCGCTAAAATGCCAAGT
AGTGCAAAAACAATAAGATCTTGCCAACTTTGATAAGCATAACCAATCAATACACTTCCA
GATATAAAAGATAATACAGCAACAAAAATCAAGGCTGTTTTCAACTGTTGTCCCGAAATC
TCACCCTGTTGAATTGCTCGTAAAGGGCCGATCCGCTGTTCCGTATCAGATCCTTTGATG
TGATCACCATAATCATTAGCAAAGTTAGACAAAATTTGTAACAAAATCGTTGTGATAAAA
GCCAGTAGGGTGGTTAGCCAATCAAATTTTCCTTGCCAAAAAGCTAATGCAGAACCAACC
AAAATAGAAGCTAATGCAAGCGGTAAGGTTTTTGGGCGAGCCGTTGAAAGCCAAATAGAG
AACATAGAACCTTTATTCATATCAATAAATTAGTCACTTTAATGAAGTTTTTCTTTTAAA
ACTGTGTATTTTATTACAAAATGTTCTTATATGTTTTGATTTTTAACAGAAAATTTGCCT
TTTTATGACAAATCCGTCCTCTTTAACCCTTTCTCCCATTGGAACGATACAAACACCTTA
TGGGGAAAAATTTGCCGTTCCTCGTCAGCCCAATTTAGTCCGTGAAGGGCGAGGTATTTT
GCGTTTGTTGCCACCTTATAATACGCCTGATGCAGTACGAGGTTTGGAACAATTTAGCCA
TCTTTGGCTTATTTTTCAATTTCATCAAATTCCTGAGCGAGAGTGGCACGCTACTGTTCG
TCCTCCCCGCTTGGGTGGGAATGAGCGTGTTGGTGTATTTGCCAGCCGAGCGACACATCG
CCCAAATCCGTTAGGTTTATCGAAGGTGGCATTAGATCGTATTGAAGTTAAAGAGGGCGA
GGTTTATTTACATTTAGGCAGCGTTGATTTAGTCGATGGCACACCGATTTTGGATATTAA
ACCTTACGTTGCTTATGCTGATAGTGAACCGAATGCGTTATCGGGGTTTGCTCAAGATAA
ACCTGAGGTGAAATTGCAAGTGCTTTTGACTGAGCAAGCATTACAAGCGGTCAAATCTTG
TCAGAACTTTGCGAAATTTGGCATTGAAGATCCTGTGCAATTTTTATGTGATGTGGTTGC
ACAAGACCCTCGACCCGCATATCAGCAAAGTAAACCAAGTGAGCGAATTTATGGTATGCA
CTTGGCTGGCTATAACGTGACTTGGCAGATAGATAAGGTGCGACAGGATCTTGCACATAT
TTTAAACATTGAACTAATCAAGAGAAATACGTTCTAAGTGGTGTTTTACGCCCTGATATA
AAAGGAATAGAGAATGACATTGAAAAAATATTTAGCCATTTTACCGCTTGTATTTACCTC
ATTGGCTGTATCGGCAGAGCCAAATACCTTTGATACCAACTCGACTTTCCAGTTTTCAAC
GCAAGTAAGTCGTGAGGTGGATAAAGATCTGATGAAAGCTGAGGTATATAGCAGAATGTC
AGGTAAAAACCTGAATGAACTGAAAAAGCAAGTTTCTGCTCATCTCAATCAGGTGATTGA
ATTAGCGAAACAAGATAAAAGCATTGAGTTATCTACAGATGGCATTAGTAACTATCCAGA
ATACGATAATAAAGGTAAGGTAACAGGCTGGTTCGCAGAAGGTCGCATTCAGTTGAAAAG
TAAAAATTTTGACGCTATGGCAAAGGTGCTTGAGAATTTAGGCGATGATGTGGCGATTGG
TCAAATTCATTTTAGTGTGTCGCCTGAAAAATTAGCTTCTCTTGAAGATGAAATGACGTT
AGACATTATTGCTCAGTTTCAGCGCAAAGCCGAAGTTATTCAAAAAGGGCTAAATGCGAA
ACGTTATATTATTAGTAATGTTCAGTTAGAAACCCCTAACGGACAGGAACATCATAGCCG
TCCAATCGCACTAAGAGCCGCAAGTTATGCGAAAGAGGCAGATGTGGATATTCCACTTGA
GACAGGCAAAGCCACTATTTCTGCGTTTGCTTCGGGGCAGGTGAAATTTGAAAAGTAAGG
GCTTGAAATGAAGAAATGGATTAAGTTACTCGGTCTTACTTTACTTTGCACTTCGGTAAG
TGGCTGTTTAGTCACTTCTGTTGTTGGTGGTGTTGTTGGAACTGCCGTTGATGTGGTTGA
TGCGGTGACACCTGATATTGTGGATTAATTTCAAAATTTGACCGCTTGTAAGAATAAGCG
GTCATTTTGTTACTAACATTTGCAAATCCTCTATAACAAGCTACAATGCCTAGAACTTTT
TACCCAATAAAATAAGGATACTTAAATGAAAATTACCAAAAATGTTGTGCCTAGCATTGC
ATACCAAGTTCGTACTCAAGATGGCGTATTAGTTGATGAAGCACCAGTTGAGCAACCATT
AGAATATTTACACGGTCACAATAACCTTGTTATTGGTTTAGAAAATGCGTTAGAAGGTAA
AGCGGTTGGTGATACCTTTGAAGTGCGTGTTAAACCAGAAGAAGCCTATGGCGAATACAA
TGAAAATATGGTGCAACGTGTGCCAAAAGATGTGTTTATGGGCGTTGATGAATTAGAAGT
GGGTATGCGTTTTATCGCCGACACAGATTTAGGTCCATTACCTGTGGTGATCACGGAAGT
TGATGGCGATGAAGTGGTTGTTGATGGTAACCATATGTTAGCTGGTCAAGAGTTATTATT
CTCTGTGGAAGTGGTTGCAACTCGTGAAGCGACATTAGAAGAAATTGCTCACGGTCACGT
TCATCAAGAAGGTGGTTGCTGTGGTCACGATCACGATGAAGATCGCGGTTGCTGTGGCGG
TCATCACGACCACGATCATCACCACCATCACGGACACGGCGGTTGTGGTTGCAACCACTA
ATTAAAGGTTGGTTGAACGATGAGTGATACCCCATTACAATCAGGCACGGATTACCTCCG
TGCCATTTTAAGCTCTAAAATCTACGATCTTGCCCAAGTCACGCCATTACAAAAAATGGA
AAAGCTCTCAGAGCGTTTGGGTAATCATATTTCCATTAAACGTGAAGATCGCCAGCCAGT
GCATAGTTTTAAACTGCGTGGGGCTTATGCGATGATTTCTAATCTCTCTCCAGCTCAGAA
AAATGCAGGGGTGATTGCGGCTTCTGCTGGTAATCACGCTCAAGGTGTTGCTTTGTCTGC
GAAACATCTCGGTTTGCGAGCGTTAATTGTGATGCCACAAAATACGCCGTCGATCAAAGT
TGATGCCGTACGTGGTTTTGGTGGGGAAGTGTTGCTCCATGGAGCAAATTTTGATGAAGC
CAAAGCCAAAGCGATTGAGCTTTCCCAAGAGCTGAATATGACCTTTGTTCACCCGTTCGA
TCACCCGCTAGTGATTGCAGGACAAGGCTCTATCGGTATGGAATTATTACAACAAAATGC
CGATCTGAACTATATTTTTGTTCCTGTCGGTGGCGGTGGTTTGATTGCGGGTATTGCTGT
GCTGATTAAGCAATTGATGCCTGAAATTAAAGTCATTGGGGTTGAGTCTAAAGATTCCGC
TTGTCTATTTTATGCCTTGCAAGCAGGGCAACCAGTTGATTTAGAACGTGTGGGGTTATT
TGCTGATGGTGTTGCGGTTAAACGTATTGGCGATGAAACATTCCGTTTGTGTCAGAAGTA
TGTTGATGATGTTGTGTTAGTCGATAACGATGAAATCTGTGCGGCATTGAAAGATGTGTT
TGAGAATGTGCGTGCGGTGGCAGAGCCGTCAGGGGCATTATCTTTAGCGGGACTGAAAAA
ATATGTGGCTCAACACAATCTTGAAGGTAAAAATCTCGCCTGTATTTTATCGGGGGCAAA
CCTTAACTTCCACACACTACGTTATGTGTCAGAGCGTTGTGAAATCGGCGAAAAACACGA
AGCACTCTTAGCCGTTTCTATTCCTGAACAAAAAGGCGCTTTTCTCAAGTTCTGTCAAAT
TATTGGTAATCGTGCGGTCACAGAATTTAACTATCGTCACGCAGACGATCAGCAAGCCTG
TATCTTTGTGGGCGTGCGTATTAGTGGGAATGCTGAAAAATTAGAGATCATTAAAGATTT
ACAACAAAATGGCTATCCAGTTACCGATTTATCCGATGATGACATCGCGAAAACCCACAT
TCGTTATATGGTCGGCGGTCGCCCAAGTTCTATTCAGCAAGAAGAATTATACAGTTTTGA
GTTCCCTGAGCAGAAAGGGGCGTTGTTGAAGTTCTTACAAACGTTAATTGATTGGGATAT
TTCACTGTTCCACTACCGAGCTCACGGTGCAGATTATGGTGACATCTTGGCTGCATTTGT
TGTGAACGGCAGTGAAAAAGAGGCATTTAAACAAGATTTAGACCGATTAGGTTATCGCTA
TCAAGATGTTAATGATAGTCCAGCATATCAATATTTTTTAAGGTAATTATTTATGGCAGA
ACGTAAATATTTTGGCACCGATGGGGTGCGTGGCAAAGTAGGGCAATTTCCGATTACGCC
TGATTTTGCATTGAAATTGGGTTGGGCAGCAGGTAAAGTGCTTGCTACTCAAGGCTCTAA
ACAAGTATTGATTGGTAAAGATACTCGTATTTCAGGTTATATGCTTGAGTCTGCACTTGA
ATCTGGCTTGGCAGCGGCAGGTTTATCCGCCGCCTTTACAGGCCCGATGCCAACCCCTGC
GATTGCCTACTTAACTCGTACATTTCGTGCAGAAGCAGGGATTGTAATTTCAGCATCTCA
CAACCCTTATGATGATAATGGGATCAAATTTTTCTCTGCAATCGGTGAAAAATTACCAGA
TGAAGTCGAAGAAGCGATTGAAGCAATGCTTGATCAGCCGATGGATTGCGTGGCTTCAGC
TGAATTAGGTCGTGCAAGTCGTATTAATGATGCAGCAGGACGTTATATCGAATTTTGTAA
AAGTACTTTCCCATCACATTTAAGCCTAGATGGTTATAAGGTCGTGGTGGATTGTGCAAA
TGGTGCAACTTACCATATTGCTCCAAACGTAATGCGTGAGTTAGGTGCAGAAGTGATCGA
AATTGGCACACACCCAAATGGTTTGAACATCAATGAGAAATGCGGTGCAACGGACATTAA
AGCCTTGCAACAAATGGTAGTCGAAGCTGGTGCAGATGTCGGTTTAGCTTACGATGGCGA
CGGTGACCGCTTAATTATGGTCGATCACTTAGGCAACAAGGTTGATGGTGACCAAATTCT
CTTTATTATTGCTCGTGAAGCATTACGTTCAGGCAAATTACACGGCGGTGTCGTTGGTAC
ATTAATGAGTAATATGAGCCTTGAACTTGCCTTAAAAGAGTTAGCTATTCCGTTTGCACG
AGCAAATGTAGGCGACCGCTATGTACTTGAAGTCTTAAAAGAAAAAGGCTGGAAGCTCGG
TGGTGAAAACTCAGGGCATATTATCGTGTTAGACAAAAATACTACTGGTGACGGTATTGT
CGCCTCACTCGAAGTATTGGCTGCAATGGTATCACATAAATTAAGCCTAAATGATCTGGC
TAAAGCTGTGCCGTTATTCCCACAAGTGTTGATCAATGTTCGTTTTGCAGGTGGTGCAAA
TCCATTAGACAGTGATGAAGTTAAAGCTGTTGCAAAAGATGTTGAACAACGTTTAGCTGG
CAAAGGTCGTATCTTACTGCGTAAATCAGGTACAGAACCGCTAATTCGTGTGATGGTGGA
GTGCGAAGATGGGGCTTTAGCACAAAGTTGTGCGGAAGAGATTTCAGAAGCGGTGAAACG
TAACTAATCGCAAGTGGTAAGATTTCAACAAAATTTTGTAAGGATCTTACCGCTTGTTCT
TTTTTAGACTATAATAACGCAAACGTTTGCTTTAAGGAGAACGCTATGGATCAACTTGAG
ATGAAAAAAATTGCAGCTCGTGCAGCTTTGCAATATGTTAAACCTGACACTATTGTTGGT
GTGGGAAGTGGCTCAACTGTAAACTGTTTTATTGATGCATTAGGTGAAATGGCTGGTGAT
ATTAAAGGTGCAGTAGCCGCTTCTAAAGCATCTGAAGAACGTTTAAGAGCGTTAGGTATT
GAAGTATTTAGTGCCAATGAGGTGACTGAGCTTGATGTTTATATTGACGGTGCAGATGAA
ATTACTCCGCAAGGCTATATGATTAAAGGCGGTGGGGCGGCATTAACGCGTGAAAAAATT
GTGAGTTCACTTGCAAAAAAATTCATCTGTATTGTTGATGCAAGTAAGCAAGTAGATGTG
TTAGGCTCTACTTTCGCTCTGCCTGTTGAGGTGATCCCGATGGCTCGTTCTTATGTTGCT
CGTCAATTAGTAGCCTTAGGGGGATCGCCCGAATACCGTGAAAGCGTTGTAACAGATAAT
GGCAATGTGATTTTAGATGTGTATAACTTCAAAATTTTTGAGCCATTAAAAATGGAACAT
ACCATCAATAATATTGCAGGTGTTGTTACTAACGGGATTTTTGCACAACGTTATGCGAAT
GTGACCATCGTAGGTACGCCTGATGGTGCAAAAATTATTGAATAAGAAAAATCACTACGG
AGGGTTGGGGGTTGCTACTCAACTCTCTTCTGTATAAGGAAGGCAATATGACAACCAAAG
TTTCTTTAGATAAATCTAAAATTAAATTTTTACTGCTGGAAGGCGTTCATCAAAATGCAA
TTGATGTTCTGAAAAATGCAGGCTATACCAACATTGAATACCATAAAAAAGCTCTTGATG
GTCAAGAGCTAATTGATGCGATCAAAGATGCTCATTTTGTTGGTATCCGTTCGCGTACTT
TTATAACAGATGAAGTCTTACAACAAGCTCAAAAATTAGTAGCTATTGGTTGTTATTGTA
TTGGAACCAATCAAGTTGATTTAGATGCGGCAAAACGTCGTGGGATCCCTGTGTTTAATG
CACCTTTCTCAAATACTCGTTCTGTTGCAGAATTGGTGTTAGGTGAAATCATCGTGTTAA
TGCGTCAAGTGCCAAAAGCAAATGCGGAAGTACATCGTGGTATTTGGAATAAATCTGCCG
CTGGTTCAAACGAAGTGCGTGGTAAAAAATTAGGGATTATCGGCTACGGGCATATTGGTT
CGCAGTTAAGCATTATTGCCGAGTCTATCGGTATGCAAGTGTATTTTTATGATATTGAAA
ATAAACTACCGCTTGGAAATGCTCAACAAGTTGCTAGCCTTGAAGAACTACTTTCAACCT
GTGATGCGATTTCATTACACGTTCCTGAAAATGCTTCAACAAAAAATTTAATTGACGCAA
AACGTTTAGCCCAGATGAAAGAAGGTGCAGTATTAGTGAATGCAGCGCGAGGAACTGTGG
TAGATATTGATGCCTTAGTTGAAGTATTAAAAACAGACAAATTGCGTGGCGCAGCCCTTG
ATGTGTTCCCTGAAGAGCCAGCTTCTGCAAGCGATCCGTTTGAGTCTCCACTTTGCGAAT
TTGATAATGTGATTTTAACCCCACACATTGGCGGTTCTACATCAGAAGCACAAGAAAATA
TTGGCACTGAAGTCTCAAGTAAATTTGTAAAATATTCTGATAATGGCTCTACATTATCAG
CGGTCAATTTCCCAGAAGTTTCCTTGCCTGAACATAAAGGCACAAAACGCTTATTGCATA
TCCACGAAAACCGCCCAGGTATTTTAAATCAACTCAATAAAGTCTTCGTTGATGCGAATG
TGAATATTGCCGCAGAATATCTACAAACTGATCCGACTATTGGTTATGTAGTTATCGACG
TTGAAACCGAACAGACTGGCGAGGCATTAAAATGTTTGAAAGAGATTGATGGAACGATTA
GGGCTAGGGTTTTATACTAGCTGTTGTTTCCCCTCTAAAAGTTGAAAGAAAAATGACTTT
TGGAGGGGAATTTGGCTAGGCATAGTAGACAAAAAAAGGGCATAGCAACCATTTTGTCTA
CTATGCCTAAAATCATTAAGCGTTTTTACCTTGATGCTCTTTTGCCGCTTTCACAAATCC
TTCAAATAACGGATGTCCGTCACGTGGAGTAGAAGTAAATTCTGGGTGGAATTGTGCTGC
GATAAACCAAGGGTGGTTTGGCACTTCGATGATTTCGACTAATTTACGATCTGCCGATAA
ACCGCTCACTTTCAAGCCTGCTGCTTCAATTTGTGGAAGTAATGTATTGTTTACTTCATA
GCGGTGACGATGACGTTCAACGATCGTTTCAGTCCGATACACTTCGCGTGCTTTTGTGCC
TTCGATTAAGTGGCATTGCTGAGCACCTAAACGCATTGTGCCGCCTAAATCTGATTCATC
TGAGCGAGTCTCAACATTCCCTGATTCATCTTGCCATTCGGTAATTAAACCCACGACAGG
TTGTGGACAGTGTTTATCAAATTCTGATGAGTTCGCTTGAGTTAAACCTGCAACATTACG
AGCATATTCAATTAATGCAATCTGCATACCTAAACAAATACCCAAGTATGGAATTTTATT
TTCACGAGCATACTGTGCGGTACGGATTTTCCCTTCCACACCACGATAGCCAAAACCGCC
AGGGACTAAAATCGCATCAACCCCTTGTAACACTTCAACACCTTTGGTTTCTACATCTTG
TGAATCAATATATTTAATGTTCACCGTTAAACGATTTTTCAAGCCTGCGTGTTTTAATGC
TTCATTGACCGATTTGTAAGCATCTGGTAACTCAACATATTTACCGACCATACCGATAGT
CACTTCACCCGTTGGGTTTGCTTGTTGGTACAGCACTTGTTCCCATTCAGATAAATCTGC
TTCTTTGCAAGTTAAGCGGAAGCGATCACAAATGAAATCGTCTAAACCTTGCGATTTTAA
TAACGCTGGAATACGGTAGATGGAATCAACATCTTTGAGAGAAATAACCGCACGCTCAGG
CACGTTACAGAATAAAGCGATTTTTGCTCGCTCATTTGCTGGGATCATACGATCTGAACG
GCAGATCAACACATCAGGTTGAATACCGATAGAAAGCAACTCTTTCACTGAGTGCTGTGT
TGGCTTAGTTTTCACTTCACCTGCCGTTGGGATATATGGCACAAGGGTTAAGTGCATAAA
CAATGTTTTTTCACGCCCCACATCAACGGCTAATTGACGTAATGCTTCTAAGAACGGCAG
TGATTCAATATCGCCTACAGTGCCACCCACTTCAACGATTGCAACATCGTGACCTTTACC
ACCTTCAATCACTCGTGCTTTGATTTCGTTCGTAATATGTGGAATAACTTGGATCGTCGC
ACCTAAATAGTCACCACGACGCTCTTTACGCAAAACTTCTGAGTAGATCTTACCGCTTGT
AAAGTTGTTCGCTTTGGTCATTTTGGTACGGATAAAACGCTCATAGTGACCTAAGTCTAA
ATCCGTTTCTGCACCGTCTTGAGTTACGAACACTTCACCGTGTTGCGTTGGACTCATTGT
ACCTGGATCGACATTGATATAAGGATCGAGCTTCATAATAGTGACATCTAAGCCACGAGC
TTCAAGAATTGATGCTAACGACGCAGCCGCAATGCCTTTTCCTAAAGAAGAAACAACGCC
ACCTGTCACGAAAATATAATTCGTTGCCATTTTGTCTGCCTTTTATGTGATAAATAGAGC
TGAAATTCGGAATGGAATAAACCATCAGGACGGGAGCGTAGTTTACAGCAAAACGTCCTG
ATAGGCTAGTAAGAAATTATTTATAAAGAAATATCCCGTCTTCCTACAAATGAATGAGAA
AGGCTTGTTCCGTCAACCATTTCTAATTCACTTCCGACAGGAATACCGTGTGCAATACGA
GTAACTTTAATATTGTGAATAGAACACATCTCAGCGATATAATTTGCGGTCGCATCCCCC
TCAATCGTTGGATTGGTTGCCAGAATCACTTCTTGAAAAGATTCTTCTTCTAAGCGTTTC
TGTAATAAATCTAAACCAATTTCACGAGGTCCTATTCCATCTAAAGGAGATAGATGTCCC
ATTAATACGAAATAACGCCCTGAAAATTGCCCAGTTTGTTCAATCGCTTGAATATCTGCA
GGCATTTCAACCACACAAAGTTGTCCGCTGATTTGGCGGCGGTAGTTTTGGCAGATAGCA
CACTCATCTTCTTCAGTAAAAGTTCGGCAAGATTTGCAATGTCCAATGTGAGTCATTGCT
TCGCTCAATGCTTTAGCTAAATTCACACCGCCTGAGCGGTTACGCTGTAAAAGATGATAC
GCCATACGTTGTGCAGATTTTGGGCCGACTCCAGGCAATACACGCAGGGCTTCCATAAGA
TTTTCAAGTAAAGGGCTACTTTGCATAAGTGATATGATATAAATAGTAGCAGGGGCAATT
TGCCCCTACTTTTAAACTGATTAACTAGATAATTAGAATGGGAACTTCATTCCTGGTGGT
AATTGCATACCCGCAGTAACACTTGCCATTTTCTCTTTTTGCATTTCATCAGCACGGCGA
ACCGCGTCGTTGAATGCAGCAGCAACTAAATCTTCCACCATTTCTTTATCATCTTCCATT
AACGATGGATCGATTTCGATACGACGACAATTATGCGCACCATTAATTGTCACCTTCACC
AAGCCAGCTCCTGATTCGCCAGTTACTTCTAATTGTGCAATCTCTTCTTGCATTTTTTGC
ATACGCTCTTGCATTTGCTGAGCTTGTTTCATTAAGCCGCCCAAGCCACCTTTTCCAAAC
ATGTTATGACCCCATTAGATATTAATAAAAGAATAATTAACATTCTACTGAAGCAGTTTA
GTCGGCGCAAGTGATAAAATTGGCTCTCAGCTTTCTATTGTTTTAATAGCTTAGTATGGA
TAGAATCCAGCAACTTCTCTAAAACTTTTCTAAAAATCATTATGTTTAAACTCAAATCTG
CCTTAATTAGACCAGTACAACGTATTAATAACGCCAAACTGACTTTTGATGAAACAATAG
TTGTTTTAGTTAATAAACCTTACGGGGTCCTATCTCAATTTACTAACAATCAGGCATGCA
AAACCCTGAAAGAATTTATTTCTATTCCAAATGTCTATCCTATTGGACGTTTAGATAAAG
ATAGCGAAGGTCTATTATTACTGACTAATAATGGTCAAATTCAACATCGTTTAGCAAACC
CTAAGTTTGAAAAAGAAAAAACATATTGGGTTCAGATTGAGGGCATTCCTCAACCAGAAG
ATCTTAATAGATTAGCTAGTGGTGTAATATTAAAGGATGGCTTAACAAAGCCAGCTAAAG
TTAAAATTATCCCAGATCCTCATTTTAAATGGCAAAGTGCCCCCAAAATTCGAGAAAGAA
AAAATATTCCTACCTCATGGATTGAATTAAAAATTGTTGAGGGTAAAAATCGCCAAGTAA
GGAGAATGACTGCTCATATCGGATTTCCAACATTAAGATTAGTTAGGGTTGGAGTTAGTT
ACTTCAAACTAGGTTCTCTGGCTCCTGGAGAATATTTAATTTTAGATGATATTCAAAAGA
AGCTCTTATTTAAAAAATTAAAATTGAGAGCAGTAAATTATTAAATTTTAATTAAAATTT
GTACTATATCAGAATATAATCAACAAAAATTCATGACAAGGATAACATATGACAATTTTA
GTAACAGGCGGAGCTGGCTATATCGGCTCACATACGGTGGTTGAATTATTAAATCAAAGC
AAAGAGATTGTAGTATTAGATAACTTATCTAATTCATCTGAAATCTCTTTAGAGCGTGTT
AAGCAGATCACAGGAAAATCCGTTCGCTTTTATCAAGGCGATATTTTAGATCGTGAGATG
TTACGCCGCATTTTCGCAGAAAATCAGATTGACTCTGTTATTCACTTTGCAGGCTTGAAA
GCCGTAGGCGAAAGTGTTCGAGAGCCGTTGCGTTACTACCAAAACAATGTAACAGGTTCA
ATTGTGTTAGTTGAAGAGATGTTAAAAGCCAATGTAAATACCATTGTGTTTAGCTCATCA
GCAACGGTTTATGGCGATCCAAAAGAGATTCCGATTACTGAATCTTGTGAAGTGGGTGGA
ACAACCAACCCTTATGGTACATCAAAATATATGGTAGAGCGTATCCTAGAAGATACAGCG
AAAGCCTTCCCTCAATTTAGTGCGGTAGTATTACGCTATTTCAATCCTGTTGGAGCACAC
GCAAGCGGTCTGATTGGCGAAGATCCTAACGGTATTCCAAATAACTTATTACCTTACATC
AGCCAAGTTGCCGTAGGCAAATTGCAACAACTGTCTGTGTTTGGTTGTGATTATGAAACC
CACGACGGCACTGGCGTGCGTGATTATATTCACGTTGTTGATCTGGCAATTGGGCATTTA
AAAGCGTTGGAAAAACATCAAGATGATGCAGGTTTCCACGTCTATAATTTAGGTACAGGC
ACTGGCTATTCTGTGTTAGATATGGTGAACGCCTTTGAACAAGCAAACGACATTAAAGTG
CCTTATAAATTGGTTGATCGTCGCCCTGGCGATATTGCGGTCTGTTACTCTAATCCACAA
AAAGCCCTTGAACAGCTAGGTTGGAAAACGCAATACGATTTAACGCAAATGATGAAAGAC
ACTTGGAATTGGCAAAAAAATAATCCAAATGGATATAAGGGGTAAAAATGAGCGAGCAAG
TACAGGTTTCTCTCTGGCGGCAAATTTTCAGTTACAAAATGTTACTCTGCGTCTTTACAG
GGTTTACATCTGGCTTGCCGTTATATTTTATCTATCAATTAATTCCAGCGTGGCTTCGCT
CTGAACAGGTAGATTTAAGAACCATCGGTTTTTTTGCTATCGTGGGTTTGCCTTACACTT
GGAAATTTTTAGTGGCACCGCTGTTTGACCGCTATTACCTAAATTTCCTTGGTCGTCGCC
GTAGTTGGATGTTTTTCACACAGATAGTCTTGTTGGGATTAATTGCTTGCTTTGGTTTCT
TCAATCCAGCACAAGATATTAAACCTGTAATGATGCTAGCCATTGCAGTTGCCTTTGTGT
CTGCTGTGCAAGATATTGTGGTCGATGCTTATCGCCGTGAGATTTTGTCTGATGAAGAAC
TGGGTTTAGGTAACTCCATTCATATCAACGGCTATCGTATTGCAGGGTTAATTCCAGGTG
GATTAGCGTTGATTGTTTCTGACCACTATCCTTGGGAAACGGTCTTTTTGTTTACCGCAC
TCTTTATGATCCCAGGGATTATTCTGAGTTTATTTTTAGCTAAAGAGCCAAAAATTTTAC
AAGATAACCGCAATCTTCCTTTCCACGAAGCCTTTGTTATTCCATTTAAAGAGTTCTTCC
AACGTAAAGGTTTATGGGCTGCGATTGGTACACTCACTTTTATGTTGCTCTATAACTTAG
GTGACTCCTTTGCGGCTACTTTACAAAGTGCCTTTATTCTGGATATGGGCTTTAGTCGTA
CTGATTTAGGCACCGCAGTCAAAATCAATGGGCTATGGGCTTCTATTGTGGCAGGTATGG
TTGGTGGTGTGTTGATGTTGCGTATTGGCGTAAACCGATCTTTATGGATTTTCGGCGTAT
TCCAAATGCTAATGCTACTTGGTTTTGCGTGGCTTGCAAGTCACGGTAAGTTTGAAACCA
TAGGCACTTACGAACGCTTTGCTTTATCTGCGGTCATTATTGGTGAATATATCGGAATTG
GCTTAGGCACTGCTTGCTTTGTTGCCTATATTTCTCGTGAAACAAACCCTCTTTATACTG
CAACACAATTTGCGATTTTTACCAGTTTAACCGCGATTCCAAGTAAATTGATTGGTGCGA
CATCAGGGGCATTGGCAGAGAGTGTTGGTTTCTACCATTTCTATTGGATATGCTTCTTTT
TAGCAATTCCAGGAATGTTGTGCTTGTTTTGGGTAGCGCCTTGGAATGAAAAGAAATAGT
ACCCAGTTAACATATTGTAAAATATAATCTCGTTACTTAATTCATACTAGGCGCTTTAAG
CAGTTACTGTTATTATTACAGGCGGTGTTTTTTATATTATAGAGGAACTTTTTATGAACC
AACTAGACGCTTTACGTCAAATGACTGTTGTAGTTGCGGATACTGGTGATATTGATGCAA
TCAAAGCGTATCAACCAGAAGATGCAACAACAAACCCATCATTAATTTTAAGTGCTTCTG
CACTACCTCAATATGCTCCATTAATTGATGAAGCGATTGCTTATGCAAAAACAAAAAGCA
ACGATAAAGCACAGCAATTGATTGATGCGGAAGATAAATTAGCGGTAAATATCGGTTTAG
AAATTTTAAAAGTGGTGAAAGGTCGCATTTCAACAGAAGTGGATGCTCGCTACTCTTACG
ATACTGAAAAAACGATCGCAAAAGCACGCAAATTAATTGCTTTATATAATGAAGCAGGTA
TCAGCAACGACCGTATTTTAATTAAAATTGCTTCAACTTGGCAGGGTATCAAAGCGGCTG
AGCAGTTAGAAAAAGAAGGGATTAACTGTAACTTAACACTATTATTCTCACAAGCTCAAG
CGCGTGCTTGTGCGGAAGCTGGCGTTTACTTAATTTCGCCATTCGTAGGTCGTATCCTTG
ACTGGTACAAAGCAAATTCTGATAAGAAAGAGTATGCACCGGCAGAAGATCCAGGCGTGG
TTTCAGTAACTTCAATCTATAACTACTACAAACAACACGGTTATAACACAGTGGTAATGG
GTGCAAGTTTCCGTAACGCAGGCGAAATCACAGAATTAGCCGGTTGCGACCGCTTGACGA
TTGCACCAGCATTATTAAAAGAGTTACAAGAAAGTGAAGCACCTTTAGTGCGTAAATTAG
AGTACAAAGGTGAGGTGAAAGCTCGTCCAGCACCAATGACTGAAGCTGAATTCTATTGGG
AACATAACCAAGATGCGATGGCAGTTGAAAAATTAGCGGAAGGTATCCGTAAATTTGCGA
TTGACCAAGAGAAATTAGAAGCAATGCTTTTAGCGAAGTTCTAATTATTCTTTAGATTAA
CAGCCCCGAAATATCATCGGGGCTTTTATTTGATTCGATATGACAAATATGGTTCTCTCC
AATTATCTGATAGGGGAAAATGGTGGGGCAATCATATTCCTACGATTTTCGTTCCAATGA
AAACCGATAACCTAAGATACACTAAAATGAGAAAACAGTGAGGAGCGATAAAATAGGCTA
TATGAGTTTATATCTTTTACAAAATTTAACAACAACAAAATTATTAACAAATAGAGCTAT
TATCTCTATAAAGATTTCCCTCTCTATCGTTGCCAGCTCTATACAACTTCTGTATAATCT
TCACCCTTTTACAAGTTCAGGATTTTGCAAAATTTGGAGTAAACAATGGCTCGTGTAACC
GTTCAAGATGCAGTAGAGAAAATTGGTAACCGCTTTGATTTGATTTTAACGGCAGCACGC
CGTGCAAGACAGCTTCAACTTCACACTCGTGAGCCGCTTGTGGCTGAAGAGGGCGATAAA
CCAACAGTTATCGCATTGCGTGAAATTGAAGAAGGTTTGATTAATAATCAAATTATGGAT
CAACAAGAGAAATTTGATGCAATCGCACAAGAAGTGGCAGAGAAAGAAGCTATTTCATTC
TTGGCTGATGTGCAAGCAAATTCATAATTAGATCAAATTTTGTTAAAAATGGACAATCAA
AAGGGTAATTTGCCCTTTTCATTGTCCATTTTTCGTTATACATTACGAAATCTCAGTTTT
TGTTGTGTGAGGTGTAAAGTGCAGTTATTTGAAAGTCTTAATACCATTATTCAAGGTTAT
TTACCTGCGGATCAAATTGATATTGTGAAGCGGGCATTTGTTGTGGCTCGTGATGCACAC
GAGGGGCAATTCCGTTCAAGTGGCGAACCTTACATTACTCACCCTGTCGCTGTGGCGTGT
ATTATCGCCGAGATGAAACTCGATCACGAAGCGGTAATGGCGGCACTTCTACACGATGTA
ATTGAAGATACACCTTACACCGAAGAACAGCTTGCCGCAGAGTTTGGCACAAGCACCGCA
GAAATTGTGCAAGGTGTATCAAAACTGGATAAATTAAAGTTCCGTACCCGCCAAGAAGCA
CAGGTAGAAAACTTCCGAAAAATGATCTTGGCGATGACCAAAGATGTTCGTGTGGTGTTA
ATCAAACTGGCTGACCGTACTCACAATATGCAAACACTTGGGGCATTGCGTCCGGATAAA
CGCCAACGCATTGCGAAAGAAACCCTTGAAATCTACACACCATTGGCTCACCGTTTAGGC
ATTGAACATATTAAAAATGAATTGGAAGATCTCTGTTTAGAAGCAATGTATCCTTATCGT
TATAAGGTGTTAAAAGCAGCAGTCGATATGGCTAGAGGAAGCCGTCAAGGGCTGATTGAA
CAAATTTCAAAGGAAATTCAAATTCGCCTTGATGAAGTAGGGATTAAAGCCCGTGTGTAT
GGTAAGGAACGCCATCTCTATTATCTTTATGGACGTATGCTGCAAAAAGTACAACGTTTT
AATTCTATTTTGGATATTTACTCTTTCCGAGTTGTTGTAGATAGTGTGGATAATTGCTAT
CGAGTATTAGGGCAGATGCATAGTCTATATAAACCTCGTCCTTTCCAACTAAAAGACTAT
ATTGCGGTTCCTAAAACAAATGGCTATCAATCTTTACATACTTCAATGATTGGTCCTAAA
GGTGTGCCTGTTGATGTATTAATTCGCACTGAAGAGATGGATCAAGCAGCTCGTTTTGGT
GTTGCTGCATATTGGGGCTATCAAGAACAAGCTAATATGAGTGTTCAAGTCAGAACGCAA
CAATGGCTAAAAAGTATTGTGGAAATGCAACAAAATGTAGGAAATTCGGCAGAGTTTATC
GAAAACGTTAAATCTGATCTGTTTTCAAGCGACATTTATGTCTTTACTCCGAAAGGTCGT
ATCGTACAGCTTCCAGCCAATGCGACTGCTGTGGATTTTGCCTATGCGGTACATACTGAT
GTGGGCGACCGCTGTATTGGTGCAGTGGTCGATCATCAGCCGTATCCACTTTCTCAGCCG
TTACAATCAGGGCAAACCATTGAAATTCAAACGGCAGAAAGTCCACGGTTAAATGCATTG
TGGCTGAACTTTGTGGTCACGGCAAAAGCACGCTCTTGTATTCGTAACACCTTAAAAAAC
CAGCAGCGTACACAGGCAATTTCTCTTGGAAGACGACAATTATTGCTCTCACTTAATACC
TCTAATTTTGAACATCTTGATCCCGTTGTAATTGAGGCATTGCTAACAGATCTACAATTA
TCCAATTTTGATGACCTATTAGCCGAAATCGGTTTGGGTAATCAAATTAGTGGAGTGATT
GCTCAACGCTTATCTAGTAAGACCTTAGAAATTGATACAGACGGTAATCCTGAAAATAAT
CAATCTCTTGCAATTCAAGGCGTAGATAGCGGTTTGATTAGCTTTGCGAAATGCTGTTTA
CCTGTCCCTGGTGATGAAATTATTGCGCATATCAGTTCGGGCAAAGGGCTAATGGTTCAC
TGCTTAACGTGCCGCAATGTGAAAGAAGCTGCGACGGATCACCGTCACTATATGCCGGTA
AGCTGGGAAATTGCTAAAGATAAATCCGTTGAATTTGAAGCAGAAATCGTGGTTGATATT
CTCAACCAACAAGGCATTCTAGCAGGGATTACTTCTACGATTGCCAAAATGAACAGCAAT
ATCCTTGATATTCACAGCCAACAGCGAGAAGGTGGTGTGTATCAAGTGAAATTATTGGTC
AGCGTGAAAGACAGAACACATCTTACCGAGATTTTAACTAAACTTAGTCATCTTGTTGGG
GTTGTCAAGGCAGTTAGAGCAATGACCTAACTTCAATCTAAGCAATATCCTCACGAGTTA
ACACAAGCGGATATATTCCTGCCTGTTCTTGCTTAAGATGGTGGACTAATGCGGTGATTT
GTTGGCAAATATTGTCTGTCACCGCATTGGCTTGAGCCATTTTCTCTTCCGTTACATTTT
CAGGGTGTTTATTAAAGAGAACTGCGTCAAGCAAACGTTCTGCGTGCATACCGTCACGGC
AGTAATGTAATACTCCCGCTTCAGTAAATGCCGTTGCGACATAGCTGATTTTGGTCGTTG
CAATGCCTAAAGCACCATCTTCACCGCCCAGTTCCCTAAATAGTTGATATTGTGGAAAAC
CGCCACAAGCAAGGAGGAATGCACGGCGAACTACCATTGCTTCAGGACGGAAATGGAAAA
TTGCTTCGGCAACTTGCAATGCCCCATTTTCATAAGCATCATCGGCATCAAGAAAAGCGA
TAACCTCTGCATCACTTTGTAACGCCCCCCAATTCCGTGCCTTTGCAACACCGCTATTTC
GTGGCATCTGTTCAACTTTAATCTTATGGGGAACCTGTGCTTCAAACTGTTTGGCAAGGG
CAAAGGTGTTATCCGTAGAAGCATCATCAATGATCCATAATGTGCCTAATTCTGCTTGGT
TAAGTACGCTTTGTACCGCTCGTTGAAGGGTCTGTTCTGCGTTATAGCACGGGATAATCA
CATCGATCATTTAACGTTCCTCATTAAAAACAAAACCTTGCGGTGATACCGCTAAAATTG
ACGCAGTTTTTCCCCAGTCGCCAAGGACTATGCGAGTAAATAAGCGGTCAGATTTTGCAA
AATTTTGGTCAAAATGCACCGCTTGCCTGTGAGTATGTCCGTGAATAAGCCATTCGGCTT
GATAGTTATCCACAATTTGAGCGGTAAATTCAGGATTAACGTCCATAATTTCAGCCGACT
TTTGTTGTTTATCTGCACGGCTTTTGGCTCGAATTTTCTGAGCGATATGAATACGCAGTT
TGAGCGGTAAGCAGAGAAATAGCCATTGTCGCCATTTTTGATGGACTTTTTGGCGGAATT
GTTGATATTTAATATCATCAATACAAAGGGTATCACCGTGACAAATTAAGGTTTTTTTAC
CATATAAATCAATCAGTTGATAATCGGGTAATAAGATCATTCCTGTGGCTTTAGCAAAAT
CTTTACCAATTAGAAAGTCGCGATTGCCGTGAATAAAATAGCACGGAACACCCTGATCCG
TGAGCTGACGAATAGCGTGTTTCACTGTATCAATCAAAGGCGATTGCTCATCGTCACCAA
TCCAAAAATCAAACAGATCCCCTAAGATATACACTGCTTCAGCAAGCGGTGCTTTTTCTG
TCATAAATTGCAAAAACAGATCAGTAACTTCAGGTTGAGATTCGTTGAGATGAAGATCGG
CGATAAAGTAGGTGGTCATTGCGATAATTCATTGGGGACACCAAGCGTGGTGTCCCTACA
AGATGTAAAAATAAGGTGAATTGAAGAATGGTAGGGACGCCACGCTTGGCGTCCTTATTC
ATTATTTACTACTATCAAACCACCCACGAATAAACTGCACAGACAAGAAGAAAGTCAATG
CAAAGAAAGCATATAAAATATAGCTTACCCACGGTTTTGACACAGTCTCACCTTCCGCAA
GCGGTGTGATTGACACGATATTTCTAAATTCATTCAACCAATTAATTCGCCAGCCGTAGT
ACTTAATTTGTACCATCTGTTTTTCGTTCGCATAGGCTTGTGCTTTTGCTTGAATATCGG
CAGAGCCAAATTTGAAGTAAAGCGGTAATCCCCAGCCGGTATCTTCATTACGGTAAACCA
TTACCGCTTTGGTATCAGGGTGTTCGGTGAAAAGAAAATACACGTCACGCACTTCGCCAT
CTGCTGGATTTGATTTGCTGATTACCCCATCTTTATCCATACGACGCACTTCCATTCCTG
TGACCATTGTTTGCTCATAGCTAGGAAATGCATAATTTACCCCACCAACTAATACGATGT
GTAGTGAGAGTGACACTAAGATCAGAAAGTATTTAAACATTGCTCTCATAAAAAATCCTT
ATCCGAAAGTTCGGCATTAATATAACCATTAAATTTTAAACAATTTTCGCACGTTTTGCG
TAGTAATGTTAGCAAATTCTTCTAAAGATACGCCTTTTAGTGTTGCCACATATTCACATA
CTTCTCGAACATAAGCCGGCTGGTTAGGTTTACCACGATAAGGGATCGGGGCTAGATACG
GAGAGTCGGTTTCGACTAACAGACGATCAAGCGGTACTTTCCGCACCACATCTCGCAATT
CTTCAGCATTACGGAAAGTAATAATCCCTGAAATCGAGATATAAAAACCAATATCCAACG
CACGCTTTGCCATTGCCCAATCTTCCGTAAAGCAGTGCAATACACCACCACACTGCTCGG
CATTCCCTTGTTCTAAAAACTGCATTGTATCTTCACGAGCAGAACGGGTATGGATCACTA
ACGGTTTCTGCACCTGTTTGGCAACTTCGATATGTTGCTCAAACAACGATTGTTGTAGTG
CTTTGGTTTCGGGCGTGTAGTGATAATCTAACCCCGTTTCCCCCACAGCAACAACTCTAG
GATCTTGCACCAATGCCACCAGTTTATCATAGTCAAACGGTTCATCTTCCACGTTCAACG
GATGAACACCACAAGAGAGGGCCACTTCACTACGATGAGCAGTGAGTTGCTTCATCGCTT
CAAAGCGACCAAGTGTCGTACAAATCGAGATCATCTGCTGTACGCCACGCGCTTTGGCAT
TGTCGATCACTTCGTCCACATTTTTATGGCGAGTTTCATAGTCTAACGAGTCTAAGTGAC
AATGTGAGTCAATAATAAATAAATTGTTCAAGGTTATTCCTTTGTTATTTCCAATAAGAT
AAAGGGTAATATAAAAGTTTGTCGTTATCTGCATAAGATAAAAATCCATATTTTTGATAA
AAAGCAGTGGCATTTTTATCTTTAGCATCTACGACTATCGCATAAGCAGCAATATCAGCA
TTGACTACTCGTAATATAGCATCAACTAACAGAAATCTTCCCAGCCCTTTGCCAATATAC
CTTTTATCTAATGCTAAACGACCAAGCCGAATGACAGGAACGCTAGGATAACGGGGGAGT
TTTTTCTGTTTCTCAACTGGAAGATCTTTTAGTGAAATGCTAGAAGCAGCGAGAGTATAG
TAACCTACTATAGTTTGATTTTCAGGATCAATTAACACAAAGCAATTTGTTACTCGTCTC
TTGATGTCTTGAGAAACTTGCGTATAAAAATAGCTATTTAGCTCTTCAGAAGAAGAGCTA
AAGGTGTTTCTTGGAATAGTCAAATCCGAAAATCGAATAAAAGAGAGTTTTGCAATATCC
ATCTATTTTTTACCAAAGATAGCTTGGTAATCTTGCATTGCCTTGAGCATATTTTCGTTT
GGTTGATGTGGCTCAAGTAATGCGTCTGCCAAACGATGTTGATCTTCAAGTGATAAATGA
ATGATTTCCGAATCGGCAATCACCTTACGAGCGGCAGCTTGTAAATTCGTGATCATAAAA
TCGGTGAGCGTTATCCCTTCAATTTCTGCAGCACGTTTAATTAAGGCGTAAGTATCTGGT
TTTACTCGAGCAGCTAGACGGCTCGTTGCCATTGTTGTCATAAAATCCCCCTGTTGTTTG
AAATTGTACATCAGTTAGACGTACAAAATCAATTTTACGCCCTTTCCACCCCAAATGCCA
TCACTTGATCGATATTGTCAGCATTCATCGCAATCATCATTAAACGATCCACCCCCAAGG
CGACACCAGAGCAGTTTGGCATACCAGCTTTTAACGCTTCAAGGAAACGACTGTCTAATT
GCTGTGGCGGTAAACCCATCGATTCACGCAACACATTATCTTGTTCAAAACGGCGAATTT
GCTCTTTGGCATCACTGAGTTCGTGGAAGCCGTTAGCGAGTTCCAACCCTTTGTAATAAA
ACTCAAAACGTTCCGCCACGCGGTGATCTTCCGTACTGATTTGAGCAAGTGCCGCTTGAG
TTGCAGGGAAGTGATAAACTGCCGTTGGACGCTCTTTGCCAATATTCGCTTCGACCACTT
CGCTAAATAAAAATTGCAGTAAAGTATCACGCTGTTCATCTTCATCACATTGCAAACCGT
GTTCACGCGCTTTAGCCACAAGCTGGGCTTTGGTTGCAGAGAGTGGATCTAAGCCAACGT
AGGTCTGAAATACAAATTGATAACTAAAGGATTCAGCAGGCTCACAATCTAAAATCTGTT
GTAGCAGATCGTCCACTTCATTAATCAAACGGTACATATCAAAATGAGGGCGATACCACT
CTAACATCGTAAATTCAGGGTTATGGCGTTTGCTGACTTCTTCATTGCGAAACACTCGAC
AGAGCTGAAAAATCGCCCCACTACCGCAGGCAAGCAGGCGTTTCATATGATATTCAGGGC
TAGTAATCAAGTGTAAGGTTTTCGCTTGGCTTGAAAACGGCGATAAAAACTGAGTGCTAA
AGGTTGAAAGATGTACGTCCGTCACGGAAAACTCACTCATCGCAGGTGTTTCAACTTCCA
ATACCCCACGCTCCGTAAAAAATTGACGGATCTCCGCCATAATTTTGGCTCGTTTCAATA
AGTGTTGAATAGAGGCTGATGGTTTCCAGTCAGGTTGTTCTTGCAAATTTTCCATGAAAT
TGTACCGCTTGTAATAAAAGTGGGACATTATAGCAGAGTAAGTAGAGCGTGTTGATCTCC
TAAGCCCAAAAAACAAACGACATAGAAATTTGGTATAATTTAGTTCGCCAAAACCTAACC
ATCCCATACAAACTATGTCGCTTAGAACCATTTTAACAGATAATCTTTGGAAACGCCTAG
CCTATTTACTCGACCGTACAGGACGTGTTTATAATAAACCTGAACATCGTAATACAGTGG
AAGGGATTTTATATCGTATTCGTAAGGGATGCCCTTGGCGTGATTTACCTGCTGAATTTG
GCTTGTGGAACACGATTTATCGTCGGTTCAATCTTTGGTCNNNNNNNNNNNNNNNNNNNN
NNNNNNNNNNNNNNNNNNNNNNNNNNNNNNNNNNNNNNNNNNNNNNNNNNNNNNNNNNNN
NNNNNNNNNNNNNNNNNNNNNNNNNNNNNNNNNNNNNNNNNNNNNNNNNNNNNNNNNNNN
NNNNNNNNACTTATTTTGACAACAAAAGCAGTTCCAGTTATACCTCGCAGACGAAATTCA
AAGGTGGGTAATCAGGATATAGACTGGTATTTATATCGTTATTGCCATTTAGTTGAAAAT
GCGTTTGCTTTTTTAAAACAATACCGAGCCATTGCGACTCGGTACGATAAGTTAGCAAGA
AATTATGCGGCATCGCTAGCAATGATTTGTTGTATTCTCTGGGGGAGATTGTTGTTTGGT
TAAGATTTAAACTCAAAAGATCAACAGCCCCTAGATGTTTGAATTTGACTATCTCTAAAT
AAGCCGTATATCAGGGCGAATAAAGATTCGCCCCTCATATGATTATTCAATCACAATACG
ATCTCGGTTTTTTTCAAGTGTCGCTTTCCCGATACCTGAAACTTCGGTGAGCTGCTCAAC
ATTTAAAAACTTACCGTTTTTCTCACGATATTCCACAATTGCCTGAGCCTTTTTCGCTCC
AATACCGACTAACTTATCTTGGATTTCTGAGGCTGTCGCAGTATTGATATTTACAACATT
CGCATTTACTTTTTGTGTCGCTGCGACTTGTTGCATCACTACCGGTGTATGTTCTGTTGA
CGTAGTTACTTTTTCTTCAGCAAATGTTGTTGCAGAGAAAAGCCCAAATAAAAGACTGAA
TGTGTAACGAGAAAGTTTTTTCATAAATTACTCCTTAAAGGTTGGTTTAAATTGCACGCA
TACCTTACAAATCAAACAAACAGCCTGCAATGAGTAAAAATGTGTTTTTCGACGCAGATC
GAAAAAATTGAAAAATCTTCTAGACAATACTGCTATTTTTTTGTTTTAGTAAAAAGTTAG
CAAAAATAGCCAGCTTATTGTGAAATTTTTCTGAAAATCCATCAGAAATCCTTTAAAATA
ATACAATTTTTCCTTAAACTTAATCATTTGGGATACTCAAAATGAGCCAACAAAATTTAC
GTAAAGAACCTGTTTTTGGTGAGCCTAGCGCAGTAAAAACAGAGAACGAAAATTCGGAAA
GCAAATTAACTCTCTCAGCACATAAACTTACTAAGAAGGTTAATTTTTCATTACATTCAA
CTAAATCGCCAGGACACACTTTTACTCCAGTAATGAAGCGTCCTGTAGGTGGTACTTTTT
CTTTTGCTTCAATGGAAGAACAAAAAAATCAACAAGATTCAAAAGAGCGTACATTGGAGC
AACAAAAAACATCTGCATTTATGTTTTCTCCTGTTGTCACCACAACAGAGGAGCCATTAT
CTGAAGCACTCCAAAAGGAAACAGAAACAACAAATGCCGAGCAACCAGCAATGACTACTC
AAACTATAGAGAGAATTCTGCCTAGTTCTCAACCTAATTTTCAAAAATCAATCGCAGAAA
AGGTACCATTTCAATCTCGCCGATTACTTCTTGTGGGAGCATTGGTATTGGCATCACTTT
TGATTCTTTTCTTGTTAAAACCAAATACACCGGAAACACTGGAACAATTGGAACAAGATA
ATACTCTACCTATTGAATTCCGCCCAGTTGATGAAGCAGAAGCGAAGCGAGCAGAAGAAG
CAAAAGCATTAACTATCCCACAAGCTCAAGTAGAGCAAGCTCCCCCGATATCTCCCCCCG
TAAACACCGTAGAAACAATACTGCCATTAACAACGGGAGGTTCGACAGTTTCATCTAACG
TTGAAAATGCTTCTATTACGCCTATTTCTGTAACAAGTACAGAAATTACAAAGCCTACTG
AGGAAGTCGTAACAAAACCAACAAGTAGCGGAAGTGTGAGCTACCAGATGGAAGAAGAAA
AATCAGAAGTAGAGAAAATTCAAGCTGAGAAAACTCGAGTAGAAAAAATTAAACCAGTTT
CTGCTGTAACTCAAAAAGCAGAAGTCAACATAGAAAAAGAACAGCCTGCTAAAACAAAAG
TGGTAGTCGTAACTGCTAAACCTGTTGTTACATCAGCTTCATCTGGCTTTATTTCAAGCA
AGACATTAACGATTCCAAAAGGTGTGTCTTTAATGCAGGTTTTCCGTGACAATCACCTAA
ATATTTCAGATGTAAACGCTATGAGCAAAGCAAACAAAGCGGTCAGCAATCTCAAAGTCG
GAGAAAAAGTAACTGTTCGATTAGACAAAAATAGCCGTGTTGTTGAAATGAGAATAAATG
CTGGAATTTATACTCGTCAATCAAATGGTACTTATATTTTTAAATAATAAATATTGAGGC
AATAATATCATCATTGCCTCTCTCTATATTTAAAAGGAGATACGAGATGATATCCATAAT
AGTGAGGAAGTATTCTTCAATATATGCAATGATAGCATTGCTCTCTGCTTGTATGGTACC
TGCTGTATCACCTGTTTCTCAACTTGAAAAGTCATTAATACCAACAAAAAATACCCAAAT
GATTGTTAAAATTAATGAACGTATTTATTACGAATATCTATGTGATAATAAACAAATCGT
TAGGGTACAGTATGACAATACAAAGAAAAATAGAGCTGTTGATATTACTTTCCAGCAAAG
TATCCATACGCTTTATTCAAGTGTGACGAAAAAAGGCAAAAAATACAGCGATATCCGCTG
GATATGGTCAGAAGATTTTGATGGCAAAGGCACATTGCGAGATAACCGCAATAAAATCCT
TGCCGAAAACTGCGTGAAGCAATAGGAAGCATAATGAATATTTTAGTTATTGCACCTTCT
TGGGTTGGGGATATGATGATGTCCCACGCCCTTTATCAACAGCTCAAAACCAACTATCCG
AATTGCCAAATTGACGTGATGGCACCCGACTGGTGTCGCCCACTACTTTCTCGTATGCCA
GAAGTTCGCAAAGCGATTTCAATGCCAATCCGTCACGGCTCGTTTGCGTTATGTAAGCGG
TACAATTTAGGCAAAAATTTGCGAAATCAATACGATATGGCAATCGTTCTGCCTAATTCA
TTGAAATCTGCTTTTATCCCGCTATTTGCTAAAATTCCGCAACGTCGTGGCTGGAAAGGG
GAAATGCGTTATGGCTTTCTCAACGATTTACGCACGAATAAAAACGACTATCCGATGATG
GTACAACGTTATGTGGCACTTGCGTTTGAGCAAGGTAAAATCCCGACAGCAGAAAACTTA
CCGATTGCTTATCCTTACCTACAAATCGATAGCGAGCAAATTGCACAAACCAAACAACAT
TTTGCTAAACAGTTTGAATATGCCGAAAACCGCGAAGCGATTGGCTTCTGCCCAGGTGCA
GAGTTTGGACCTGCGAAACGTTATCCCCATTACCACTACGCAACACTGGCTCAAAAACTG
ATTGAGCAAGGTTATTCCGTACGTTTATTTGGTTCAAAAAAAGATGAAGAAGCCGGGGAA
CAAATTCGCAATAGTTTGCCTGAAACCTTACAACGCTACTGCATCAACCTTGCAGGACAA
ACGGATTTAAATCAAGCTGTTGATTTAATTGCGGATTGCAAAGCCGTAGTCAGCAACGAC
TCGGGGCTAATGCACATTGCTGCTGCCCTTAACCGACCGCTTGTTGCTCTCTATGGTCCA
ACTAGCCCACAATATACGCCACCGCTCTCTAAATCTGCAGTGATTATCCGCTTGATTGAC
GGTGGTTTAATTAAGATCCGCAAAGGCGAAGGGCAAGACGGTTATCATCAAAGTTTGATC
GATATTCAGCCTGAAATGGTACTGGACAAGTTAAATAATAAGCTGTCAAAAAAAAGTTCA
CTTTAATTCTTTTCATAGACGTTTTTTATTTTATTTCCCTAGCTATTTAGATAAAATAAT
CGTCGTTTATTAGGTATAATCGTTTGACCTTCGGAGTTGCAATGAAAAATATTTTAGTGA
TAAAGTCAAGTATTCTTGCGGATAAATCAAAATCTAATCAATTGGTTGATCACTTCAAGT
CTCAAATTTCAGCTAATATTATAGAACACAACTTAGGTGAAAATCCGCTCCCGTATTATG
ATATAAATGCTGTATTAGATATACGAGGAAAATCACAAGATGATACTCAATATAATGCTC
TGACTCTTTCTAATAATCTGATCAATGAAGTAAATCAATGCGATCTCATTGTATTTGCTG
TTCCTATGTATAATTTAGGTATACCAGCACAACTTAAGACATATCTAGACTATTTAACCC
GTATTGGCGTAACTTTCCGTTATACAGAAAATGGTCATGAAGGTTTAATTAAAGGTAAAA
AAGCTATTGTTGTGCTTACTCACGGAGGAGTCTATAGGGATACGCCTACAGATTTAGCCA
AAATGTATATGCATGCAGTTCTTAATTTTATTGGTATTTTTGACATCGAGTTTGTTTACG
CGGAAGGTCTTGGCTATGGAGCAGAAATTTCAGATAAAGCTCTTGAAGCGGCTAAAGTTG
AACTGGATCGTATTGCTCAAACATTCTAATTTAATGATAAATACACCGTCTAATTAGGCG
GTGTTTTTATATGTAACCGTTTGTCTTTTATCCATATCAAATAACTACGCAATATTTACA
AATAATCATTTCAATCTTACTGCTTTTCAGTTAGTTTATTACTGTCTATTTGTTTATCTT
AACTATAAGGAAACTCACTATGGAAACTCTCTTTCAAGTAGCTCAAAATTGGTTAGATCA
AGATCCTGATTTAGAAACTCGTGCAGAGTTAGAGCAATTGATTTCGCAAGCAAAAGCAAA
TGATGCGAAAGCTCAAGCTGAATTATCTAGCCGTTTTGATGGACGTTTACAATTTGGTAC
TGCAGGCTTACGCGGTCGCTTACAAGCAGGTTCAATGGGTATGAACCGTGTACTTGTTGC
TCAAGCTGCGGGTGGTTTAGCAGAATTTCTAAAAGGCTATGACAAAGAGCCATCTATCGT
GTTAGGTTATGATGGACGTAAAAATTCAGATGTGTTTGCTCGTGATACTGCAGAAATTAT
GGCAGCAGCAGGCATTAAAACTTACCTTCTTCCAAGAAAATTACCAACGCCAGTGCTTGC
CTATGCAATCAAGTACTTTGACACTACCGCAGGTGTAATGGTAACAGCAAGCCATAACCC
ACCTGAAGATAACGGCTATAAAGTTTACTTAGGTAAAGCAAACGGCGGTGGTCAAATTGT
ATCGCCAGCAGACCAAGAAATTGCGGCTTGTATTGATAAAGTAGCTCAAGGCAGTATCAA
AGACTTACCACGTAGCCAAAATTACACTGTATTAGATGATGAAATTGTTGATGCCTATAT
TGCAAAAACGGCAAGCCTTGCTAAAGAGCCACAAGTTGATATTAACTATGTTTATACGGC
AATGCACGGCGTAGGTTATGAAGTATTGAGCAAAACATTAGCCAAAGCAGGTTTACCGCA
GCCATCTATCGTTGCTGAACAAGTATGGCCGGACGGCACATTCCCAACAGTAAACTTCCC
GAACCCGGAAGAGAAAGGTGCATTAGATTTAGCGATTAAAGTAGCTAAAGAGAGAAATGC
GGAATTTATTATTGCGAACGACCCAGATGCAGACCGTTTGGCAGTGGCAGTACCAGATGC
ACAAGGTAACTGGAAACCTTTACATGGCAATGTTATCGGTTGTTTCTTAGGTTGGTATTT
AGCAAAACAATATCACGCACAAGGCAAAAAAGGTATTTTAGCTTGTTCACTTGTTTCTTC
CCCAGCACTTGCAGAAATTGCGAAGAAATATGGCTTTGAGTCAGAAGAAACATTAACGGG
CTTCAAATATATCGGTAAAGTAAACGGCTTATTATTCGGTTTTGAAGAAGCATTAGGCTA
CTTAGTTGATCCAGATAAAGTGCGTGATAAAGACGGTATCTCTGCAGCGATTATGTTCTT
AGACCTAGTTCGCAATCTGAAAAAACAAGGTAAAACCTTAGCAGATTATGCAGATGACTT
TACTAAAGAGTTTGGTGCTTATGTAAGCGGTCAGATCTCTATCCGTGTTGATGACTTATC
AGCAATCGGCAAGTTAATGACAGCATTACGCACTAACCCACCAAGCGAAGTCGGTGGTTT
CAAAGTAGCGACTTTCTTAGATCATACGAAAACAGATCGCCAAAGCGACATTTTAGTCTT
TGTGCTTGAAAATGGCAGTCGCTTAATCGCTCGTCCATCAGGTACAGAACCGAAAATCAA
GTTCTACTTAGATGCTCGTGGAACTGATCCGAAAAATGCAGAAGAAGTGTTAGCACAGTT
TGATGCAAGCGTGCGTGCAATTCTTCGTCAAGAGCAGTATGGTAAACAAGATTGCTAGTT
GATTAAAATGTTAAAGCCAGATAGATAGTAAAAAGTGTTGGTTTTAGTTTTTCTATTACC
GACACTTTTTATATTTCCGTTTAATATTCATTAATCACCTATCAAATGTAATTTTTATTA
AGAAAATGATGAACAATAAATTCAATCCTAACCCCCCTAGTTTTAAGTCAGTAAAAGCAT
GCCAACCTCTTAAATTTAAAACGAAAAAATCTTCACTACAACAAGATTATGTTCAAACAT
CAAAAAATGAGCACTACAAAGACAAACCAAGTTTATCGATTTATACAACTGAAGCTAACA
AATCTAGTAAAGAGGGCTTTGTAAAAGTCAGTGTAAAAGACAGAAACAAAGCTATAAAAA
GTAAAAGTGGTGCCCTATCTCCAAGAGCACCAGAAAAAATCCGTAATAATCGAGCCAGTG
AAATGAAAGTTTATGGAGAACATGCTTGTTCTGCTATTTTTCAACAACGCCCTGAAGCTA
TCGTTCGTTTATGGATTACCTCTGAGTGTGCCAAAAAAACAGGAGCGTTATTAAGCTATC
TTGCAGATCATAAAAAGGCATATCATTTAGTAGATACTGAAGAAATGCTGAGAGTTACAG
GAACAGAGCATCACGGTGGCATGTGTTTATTAGTAAAAAAATCTACACCATTCTCGTTAG
AAGGCTATTTACAACTGGAACGACAACATGATTGCTTAATACTATTAGATGGTGTAAATA
ATGCTCAAAATATAGGGGGAATTATACGTACTTGTGCCTTTTATGGAATAAAAGGCATTA
TTGTAGAAAATAATGACATACTGAATTCAAGTAATGCTGCTCGTGTTGCTGAAGGCGGTC
TAGAATTTGTGTATCCCTTAGAGACAAAACATAAAGACATTGCCTTAATGCAGTTACGTA
AGGCTGGTTATCAAATTGTGCATTTAACTCGCCAAAGGCAAGCGCCACATTTATCTAGAA
TAGTATTATCTAAAAAGATTGTATTTGTTTTAAGTGAAGTTATATCAAATGAAGTTGAAT
ATCCTGAAGATAGTATTGTTCAGCTCTCATTTGCTAATTCTCTCAATAGTGGGCTGAATG
TGGCTGTAAATGCAGGGATTTTATTAGCGCAATGGTATCAAAATCATATGTTATAGCGAC
TAAATGATTTTACTCTAAAGATAGTCAGAGATGATTATTTATACTTATGTTGAGTCTAAG
CATTAATTATGTCTATTTGTTCACATAAACCTTGCACTTTTCTGATCGGAACAGACCGCT
TTTTTGCATTCTTTTTTTGATACGACGGAGCCATTGAGGTAAAATCCTGCCTTATTTTGT
AACGAAAAGATAACGATAATGACAACGCAACTTTCCTTAGAGCAAATTTTAACTCTCGTC
AAAGCAGATATGCAGGCAGTCGATCAGGCTATTCTTGCTCAAATTAATTCAGAGGTTGTT
CTGATTAATCAACTTGGACATTACATTATTAGCGGTGGCGGTAAGCGTATTCGCCCGTTG
ATTGCAGTATTGGCTGCAAATGCGGTTGGCTATAAAGGTCAAGAGCATATTACCTGTGCG
GCTTTTGTTGAGTTTATTCATACGGCAACCTTGCTACACGATGATGTCGTTGATGAGTCG
GATATGCGTCGTGGGTGTGAAACGGCAAATGCCCGTTTTGGTAATGCGGCAAGTGTGCTT
GTGGGTGATTTTATCTATACCCGAGCGTTCCAAATGATGGCAAGTCTGCGTTCTCTTGAT
GTGTTACAAGTGATGTCTGATGCCACTAATGTGATTGCCGAAGGCGAAGTTCAGCAATTA
ATGAACGTCAATAATCCTGAAACTACCGAAGCAAATTATATGCAAGTGATTTACAGTAAA
ACCGCTCGTCTGTTTGAAGCGGCAAGTCAATGCTCTGCGATTGTTTCAGGTGCGGATCAA
GCGACTGTGATTGCGATGCGTGATTATGGTCGTTATCTTGGTACGGCATTCCAACTGGTT
GATGATATTTTAGATTACAGTGCAAATGCTGAACAATTAGGCAAAAATATCGGTGATGAT
TTAGCCGAAGGTAAACCAACCTTGCCATTGCTACACGCAATGCGAAGCGGTAATCTGCAA
CAAGCAGCATTAATCCGTGAAGCGATTGAACAGGGCGGAAAACGTGAAGCCCTAGACGAG
ATTTTAGCGATTATGGCGGAGCATAAATCCTTAGATTACACAATGGAACGAGCAAAACAG
GAAGCACAAAAAGCTGTTGATGCACTCGCCATTTTGCCAGAAAGTGAATATAAACAAGCG
TTGATCTCATTGGCGTATTTGTCGGTGGATCGCTCTTATTAAACAATTTTGTAGGGACAC
ACTGCGTGTGTCCGCAAAATAAACCATATCTCATTTTTACAACGGACACACGCAGTGTGT
CCCTACGTTTTATATATTAACAATGACAGAACAAACCAACCAACCCCAAGAACACAAAGA
AGCGTTACAACAAAAACGCAAATTAACCCGTAAAGGCAAAGATCCGAATGCTCCTTTTGT
GCGTGAGAAACTAGAATTGCCAAATGGACACAACAAGCTCTTATTACACTCTTGCTGCGC
GCCTTGTTCAGGTGAAGTAATGGAAGCTATTCACGCTTCAGGGATCGAATTTGCGATCTA
CTTCTACAATCCAAACATTCACCCACTCAAAGAATACTTGCTTCGTAAAGAAGAGAATAT
TCGCTTTGCGGAAAAACACGGTATTCCGTTTATTGATGTCGATGACGATTATGAAAACGA
CCGTAAAGAGTGGTTCAAGAAAGCAGAAGGTATGGAGTGGGAGCCAGAGCGTGGTATTCG
TTGCACAATGTGCTTTGATATGCGTTTTGAGAAAACCGCAAAATATGCCCATGAAAACGG
CTACCCTGTTTTCACGAGCTGTTTAGGGATTTCCCGTTGGAAAGATATGAACCAAATCAA
TGGTTGTGGACACCGTGCGGCTGCCGCTTATGATGATGTGGTTTATTGGGATTACAACTG
GCGTAAAGGTGGCGGTTCACAACGTATGATCGAAATCAGCAAACGTGAACGTTTTTACCA
ACAAGAGTATTGCGGTTGCGTTTATTCATTGCGTGACACGAATAAATGGCGTTTAGAAAC
AGGTCGCCAGCGCATTGAAATCGGTAAACTGTATTATTCACCCGATTAAAAAGTAGGGAC
ACACTGCGTGTGTCCATCATCAAGCGGTTAATTTTCAACAAATTTTTACAAATTTAAAAG
AGGAACAAACAATGTCTAAATTTGCAATGGTATTCCCAGGACAAGGTTCACAAGCGGTTG
GTATGCTTGCTGATCTTGCACCTGTTTACCCTGTGGTAGAACAAACTTTCAAACAAGCAA
GCGATGTGCTTGGTTATGATTTATGGGATTTAGTTCAAAACGGCACGGCAGAAGATTTGG
GTAAAACTGAACGCACCCAGCCTGCGTTATTGGCAGCTTCTGTTGCGTTATATCGCATTT
GGCAAGAGAAATTCCCTGAGCAAAAACCAGCGGTAATGACAGGACATAGCTTGGGCGAAT
ATTCGGCGTTAGTTTGTGCCGGCGTGTTGGATTTCCAAGATGCAATCAAATTAGTCGAAT
TGCGTGGTCAAGCAATGCAAAGTGCTGTGCCAGCAGGTACTGGGGCGATGTTTGCGATTA
TCGGCTTAGATAACGATGCGATCATCAAAGCGTGTGAACAAGCAGCAAGTGAAATCGGCG
AAGTGGTTTCAGCGGTAAACTTTAACTCACCAGGTCAAGTGGTGATTGCAGGCACAAAAG
CAGCGGCAGAGCGTGCAGGCCAATTATGTAAAGAAGCAGGCGCAAAACGTGCGTTACCGT
TAGCGGTGAGCGTGCCTTCACACTGTGCGTTAATGAAACCTGCGGCAGAAAAATTAGCGG
CGGCATTGCAAAATATTTTGTTAAACGCACCGCTTGTTCCAGTAATTAACAACGTGGACG
TAGCCGTTGAAACTGATGCAGATAAAATTCGTGATGCGTTAGTTCGCCAGCTTTATAGCC
CTGTTCGTTGGACAGAAACTGTCGAAAAAATGGCACAAGATGGCGTAACAACACTGTATG
AAATCGGGCCAAATAAAGTCTTAACAGGCTTAACAAGCCGTATTGTGAAAGAGTTATCGG
CAAGAGCGGTAAATGATGTGGCATCGTTTGAGGCGGCGGTGTTTTAATTAAAAAATTCCC
CCTTTGAAAAAGGGGGATTAAGGGGGATTTAAAGATCTGGATATTTTCCCGTACCATTTA
AAATCCCCCCCTAGCCCCCCCTTTTTCAAAGGGGGAAATGGTTAAATTCAATTAGGAAAA
ATATACATGCAAAACAAAATCGCATTAGTCACGGGAGCAACTCGTGGAATTGGGTGTGCA
ATCGCTGAAGAATTAGTGTCTAAAGGTGCATTCGTGATTGGCACGGCAACCTCAGAAAAA
GGGGCAGAGGCAATCTCAGCTTCCTTAGGTGACAAAGGCAAAGGCTTAGTGTTAAACGTG
GCTGACCTTACCTCAATTGAGCAAGTGCTTGCTCAAATCAAAGAACAGTTTGGCGACATT
GATATTCTCGTGAATAACGCAGGGATCACTCGCGACGGTTTATTGATGCGTATGAAAGAA
GATGACTGGTTCGACATTATTCAAACCAACTTAACATCAATCTACCGTTTATCTAAAGCG
GTATTACGTCCGATGATGAAAAAAGGCGGCCGTATTATCTCTATCGGTTCGGTGGTAGGT
TCAGTGGGTAACCCAGGGCAAACCAACTACTGTGCGGCGAAAGCGGGTCTTGTTGGCTTC
TCTAAATCACTGGCTAAAGAGGTGGCTTCTCGTGGCGTAACGGTAAACGTGGTTGCCCCA
GGTTTTATCGCAACGGATATGACAGACGAACTTACCGAAGATCAAAAAAATGCGATCTTA
AGCCAAATCCCAGCAGGCAAACTTGGTTCAGCACAAGATATTGCAAAAGCGGTGGCATTT
TTAGCTTCTGATGATGCAGCATATATCAACGGTGAAACCATTCATGTGAATGGCGGTTTA
TATATGAATTAATTATTTCAAAAAATAAATAAAAGCTGAATTTTGTAATAGGCAAAATTC
AGCTTTATTTTTATCTATTATTGTGGATAATAAATCCCTTTTCAAAAATAAACTAGAGAA
ATACATTATGGTTAAAAATATCTTTGTCATCGGCTTTATGCTGTTTGCAATTTTCTTCGG
GGCAGGTAACTTAATTTTCCCACCGAAATTGGGTTTCGATAGCGGAGCAGATTTCTGGAC
TGCAATTTTAGGCTTTACCTTAACAGGTGTTGGCTTACCTTTAATCGCAACTATCGTTGC
AGCTTGCTACGAAGGTGGTTATAAAAAAGCCCTTGAAAATATCCACCCAGCGATTTCGTT
GCTTCTCTTAGCGGCAATCTATTTGACAATCGGTCCATTCTTCGCAATTCCGCGTACGGG
AGCGACCGCTTATGATATGGCAATTGTGCCGTTTGTAGGTGAGCCTGATTCTACATCGCT
ATTTATTTTCACAGCTATCTATTTCGGTTTATCACTTTGGTTAAGTCTAAACCCAAGCAA
AATGATCGACCGCATTGGTTCAATTTTAACCCCAGCATTATTAATTCTAATTATTGCCTT
AGTGATCAAAGCGATAGCTCTATTCTCAGGCGTTGAAACAGCAGAAGCTAAAACCTTAGA
ATCACCTTTAACAAGCGGTATCTTAGAAGGCTATCAAACAATGGACGCATTAGCAGCCTT
TGCTTTCTCTGTGTTAGTGATCAATGGTATTAAAGCAAAAAATGCAAATAGCAACGTATC
TTTAGTTAAACAAACGACTTACGCTTCTTTTGTCGCAGCAATTTCATTAGCCGTTATCTA
TATTTCTATCGGCTGGATCGGTTATAAAATTCCATTAAGTGCAGAAACAGTGGCAGACGT
TGCTGCTAAAGGGCAAAACTTAGGGGTATTTATTTTAAATGAAACCACAACCCAAGCCTT
TGGTGAATTAGGTCGTACCGTATTAGGTTTCATCGTAACTCTTGCGTGTTTAACCACAGC
GATTGGCTTGATTGTATCAACATCAGCTTACTTCAATAGCATTTTCCCGAAAATTTCATA
CCAAGTTTATGCGGTGATTTTCACGTTAATCGGCTTCGGTTTAGCAAACCAAGGTTTAAA
TGAGGTAATTAGCAAGTCTGTACCTGTATTACTCGTGTTATACCCGATTTCAATGACTGC
ATTGTTGGTATTATTAGTGAACTTATTCTTCCCATTACCACGTTTAGCACAAGGTTTATC
GATTGTATTTGTAACGGTCATTTCAATCTTATCTGTGGCAGGCGTTGAATTTATTGCTCA
ACTTCCACTTAAAGCCTACTCAATGGAGTGGTTGCCATTTGCACTTGTTGGCTGTGTGAT
TGGTTATGTGGTTGGTAAAGTGAAAAAAGATTAATTCATCTTATTTTGTTGTATAGGGGC
GTTTTCGCCCCTTTTTTATAAGGAAAAACAATGCCAGAATTACCCGAAGTCGAAACAAGT
ATGAGAGGCATCTCGCCTTACCTTGTAGGGCAGAAGATCAAAGAGATTATTGTTCGTCAG
CCGAAATTACGTTGGGCTGTGAGTTCAGAGCTTTCAATTATGCAAGGGGCGACGATAATT
AAGATTTACCGCCGAGCTAAGTATTTAATTATTCAGACAGATAAGGGCGATATTTTAGTT
CATTTAGGAATGTCGGGATCGTTGGGTATTTTATCGGTCAAAGAGAATAAGGCGATAGAT
AAGCACGATCATATCGATCTCATCACAGAAAACGGCGTAATCTTACGTTATAACGACCCA
CGAAAATTTGGAGCCTGGCTTTGGGCAGAGCAAGCTGAAACAGCAGAGTTATTAGCAAAT
TTAGGACCAGAGCCTCTTTCAGAAGCCTTTACAAGCGGTTATTTATTTGAAAAAAGTCGC
AATAAAACGGTTGCTGTGAAAAACTTCATTATGAATAACGCTATCGTCGTTGGCGTGGGC
AACATCTATGCTTGCGAATCACTTTTTATGGCTGGAATCCACCCCGAATTAGCCACACAA
AATCTAACCGCGAAACAGTGTGAGAGATTAGTCACTGTGATTAAAGAGGTTTTGACAAAA
GCGATTATCCAAGGAGGAACGACTTTGAAAGACTTTATTCAACCCGATGGAAAACCTGGA
TATTTCGCCCAAGTATTACAAGTCTATGGTCGCAAAGGCGAGGAATGTAACGATTGTGGC
TCTATTATTGAAGCTAAGGTAATCGGGCAACGAAATAGTTTCTATTGTCCAAAGTGTCAG
AGATTACCGAAGTAAATGACATAGTAGACAAATGTGTTAATGTTTTACAAACTATGCGTT
TAATCGGTATTATATAGCACTTGCTACATAACACTGCTTTTTATATGGCATAGCAACCAT
TTTGTCTACTATTCCTCCGAAAATATAATGGGATTGACCGAAAAAGTTTCCCTTTATTCT
TGAAAGAATGTGAATTTCGATTTAACTTTGGAACACCAAAAGGGCAACTTAAAACGTTGA
GAAAATGGTGTGGAATTTAGGGCTAATCTAATACAGCCCCTTTATTTATTACAACCAACG
AGCAACATTTTGTTTATATTGGCGATAACTCTCTCCAAATTTCTGTTCTAAAATCCGTTC
TTCCGGCTCGATTTGAAAACGGGTTATATAAGCAATAAATCCCCATACAACAAGCAATGC
GAACGTATTTCCTAACCAAAACGCCCAAGCGGATAATAGACTTGCCAACCCTAAATACAT
CGGATTTCGACTAAAGCGATAAATACCTTGTGTTGTTAAAGCTGATGTTTTATTGGGAGC
AAGCGGGTTGATTGTCGTCTTATTTTGCAAAAAAGCCCACAATGCACAAAGATCGACACC
AATCCCAAATATCAAACAGATGACCGCAAAGCTCTGATATACCCAGTTAGGTTCTGCATA
GTTCGGTAGAAAATAGATAATTACTGCACAAATTAGTGCAACTAAGGGAGGGGGAAGTTT
GAGTTCCATTAAGCTTGTTCCCCTAAAATAATATGTGATAACGACTCATCCCAACTCTCC
AACGGCAAATACTCCAACTGCTGACATTGATGAGCCAACCCAACGCTGATTAACTGTTTA
GCTTGAGAAAGGGTGCGGTCGTAAAAGCCGCCACCCATACCAAGCCGATTGCCTTGTGTG
TCACAGGCAACCAGTGGGACGAAGATCATCTCTAACTCATTGAGTGGCAACACATTTCGT
ACATCTAATTTCGGTTGCAAAATCCCAAAGCGATTTCGTTCTAACTGTGCTTCCCCTTGA
TATTGGAGAAAAAGCAGTTGGTTGGCTGAAAAGGGGTGTAGCACGGGCAGATAGATCTTT
TTGCCTTGTTTGATAAGTCTATCCATTAACGCAAGCGGTGAGATTTCGCCATTAAATGGC
AAATAAAAAGCAATATGTTGAGCGGAATAACGTTCAATGAGTTCTAATGATTTTAGGATA
ATATCTTGTGCCGCAAAGGCTTGTTCATCAGCGGTTAAGGCTAGACGTTTGGCTCGCATC
TGCTTGCGAAGTTGATAGCGTTGTTCGCTTATAGAAAGTGGAGAAATATCGTTCATAAAA
AAGACCCGAAGTGCCGTCATCAGTTGTGGTCCTTGAACCAGACGGTCCAAGGGAGTCGAA
CATTATCGTTTTTAGGCTTCTCGTAAACGAGCCTGCTCACCAACAATATAAGAGCTCAAC
TCAAAGTGTTTTAAATATCGGCTCAGGGACGTAACTAACAACGCACACCTCAGGCAAAGA
GAATACTAACGGAATTTGCTAATTTTTCCTAGTGTTCAGATCAATAAAATCATAGAAATT
CGCTTTATTCGTTATTTTCTTGACCAACAGAAACCGAATCCATCCCACTAGATTGGAATT
TTGCAAGAGAACTATCTAGTTGCTCTACGCACGCCATTAACACATTTTTGTTTTCAGCAT
TTTTGCGTTGTTCTTGTTCTAATTCATAGTTGAGATTTAAGGCAACGATCGACAACACTT
TTTCGAGCTGAATAATACCAGATTGCTCTTTTAGCACTGCCACTCGATCTTCTAACCGCT
TGGCTGAAGCCAATAACGCTTCTTGTTGTTCTGGCGGGCAGTATAAACGTAGCACTTGTC
CAAAGAGCGATAATTCAATGTTATTTTTCGACATTGTTGAGAAATCCTTACGAACACAAA
AATTTTTGCTATTATGCCACCCTTTGAACAAATCACAAATAATCTAATATGGCAATTTCA
CAATCAAACGACTTTAAACAACTGATTTCTGAGTTACAAATCGACTACACCCCTGCTGAG
TTTCACGGTTTTTTAAGTGGATTAATCGCTGGCGGTATTCAAGATGAGTCTTGGAAAACA
TTAACCTATCAATTTACCAATGATGGACACGCATTTTCTCAAGCTCCACTTGCAAAATTA
ACCAAATTTTATCAACAACTTAGCGAAAGTTTTGATGAAACGAATACGCTTTTTTCATTG
TGGTTAAATGAAGAAGACGGTTTTGCAATGGCAGATGGTATTGCTGAATGGACAGGGCAT
TTTTTACTTGGGTTAGGTTTAGCACAGCCCACTTTACAGCAAGAAACCAACGAAGTTGGC
GAAGCCATTGATGATTTAGATGCAATCGCTAAATTAGGTTATAGTGAAGAAGATAAAAAT
GATGAATTGCTAGACGCTGGCGAAGAAATTATTGAATATCTACGAGTTGTTACACTCTTT
TTACATAGCCATTTCGCCACACCTAAAATGGCGGAAAAGCCAAAGGTTCATTAATATCAG
GGGCATACGCCCCTTTTATTATGCCGCTTGGCGATGATAATGCCTTAACGCCTGCTCTTT
TTGACGGGCGGAGCTAAAAGATGAAATCCTTTTTAAATAACCAATTACTCTAGTAGCGTG
ATCGATGTCTTTAGAACCACAACAGCTACATTGTGAAAGGGGGCGTTTATCAATATGGTC
ACAGGCGTTACATAGCGTGATTTTCACATTGATACAAAAATAGTTACAGCCTGTTTTTGC
CGCAATGTCTAATAGTGAGCGGTAGCTCTGCTGGCTTAAGGCTTCTTCTAAATTCAGATG
TAATGCCGAACCTCCATCAAGGTATTCAACCAACGCTTTTCCGTGTAATAGGAATTTATC
TAACGCATTGATTTGTTCATCTTCCACCACATAAAAATAAGAGTTATAGCACTCTCTCGG
TACAACATAGCCCGCTTCCCTATCCCATTTCGCATTCTTCACCCCTAAATTTTCCGCAGG
GACAAATTCGGTATTAAATTTCACGCCGTAGGTTTTGCAAGCGGTCTGATTGGCTTGATA
AATTGCAAATAGTCGCTCACGCACAAAATCAATATATTCTGAATTGTACCCCACCTTAAT
GCCCCGAAACTCTGCCGCTTCGACCATTCCGTTAATACCAATTGTCAGGAACTGCTTATC
TAATGAGATAAACCCAGCATCATAAACAGGTAACATTCCCTCATTGAGATAATCTTCCAT
TAGCTTTCGGTAAGCATATTGATATTGATGGATCTTACCGACTTCTGTCACTAAATCTCG
TCCATCTTGCTCCAAACGGTTCATATTGAGTGTAATAACATTAATTGAGCCAGTTGCAAC
ACCACCAGCCCCTAAGGAGTAAGAAAAAGAGTGATCGGCAATTTCATTGCGTAAACGGCA
ACAAGATGCAAGCGAATCAGGATTATCCGATTGATAAATAAAGAAGGAATTTCCTTCGGC
TAAGGCTTTTGCCATTTTATCGGCAAACTCACTGTCTTTGCATTTGCCATTTTCAGTCAG
CATTGCCGCTGTCACGACTGGAAAGGTTAAAATCGCTTTTGTCCGCTCTTGATTAAACCA
CTGCATAAAGAAATCTTGCAACGCTGATGTGGTTTGCCAATTTGGCACTGTGAGATCAGG
AAAAACAAAATTGCCGAACATCGCATTAAAATAGTAATGGTCGTAAATGGAAATATTCCA
AAAGACACTTTGATAACCACGAGCGGCAGCAGGTTGATTAATGCTATACACCACTTGCTG
TAAATGGTTGGCAATTTCGTGTTGATGTGTTTGAAGATAATTATCGCCATAATCCTTACG
AGCAAAATAGTCAAAATAGGTCAAAAACTCGACGGTTGCCACTGCCCCTGCAAATTGAGA
GCTAATCGCAAAGACAAGGTTAATAAAAGATCCACAAAAAGAGGCAAGGTGTTGTGGTGC
TCGAGATTCCCCACCCAGTTTGGTTAAACCGTCTCTTAAAAAAGGATAAAGTGTTACCGA
TACACAATAAGGCTTCAGACTGGTTTCATCGTGAACATAGATTTCGTGTGCTTCAATTTG
ACGCAGATATTCGTCCGCAAGGGATTGACCAAAAATCTCTGCAATTTTACCGCTTACTTT
GGCTCGATTGATTTGTACAAAGAAATCCTTCATCAATTCCTGTTCCATTGTTGCTAAATT
CTTTTGGGTAACATTAGCGTTAGCGTCCATTTTTGAACCGTCCGCTGCATTTTTAGCGTG
AATGTATTGGTCGATAAAATTTAATTTGCCGAGTAGTTGCGAGTGTTCAAGTCTAATCAT
TGTTTATCCTGTCTAAAATGTGCATTTAGCACTTCACCTGTTTGAAGATTAATAAATCGT
TGGTTTGTGGTAATACAATTTAATCCGCCAAGTTCAGCAATCCAGCGACCTGTTTTGACA
TAGTCCAACACTGCTAAAATCTCTTGTGGCAGTTGCTCAAGCTCTAATCCTGTATAAAGA
CAAGTTTTTAAACCAGACTGACGAACAAGCCGTAACCGTTGTAATAACAATTCAGGCAAC
CACTCTCCCCCCATAAACAACACACAACTAATCAGCCCTTGATATTGCGCTAATCGCTGT
TGTAAGTAAATTTCTGAGAGAATCTGACCGCTTCCAAGTTTCCAACTTTCTATGCTGTGG
CAACCTTTACAACCTAAAGGACAGCCTGAAATCAGAAAAGCTAAAGAGGTTTCATTGGGA
ACTTCTTGCCACACAATCTGTTCTGAAATAAAACGGAGCTGCTTCATTATATAACCACTA
TATCTTGTGGTTTTAAGCCATTAAAAACACAATATGTAGTATTTTATGCATTTTAATGTA
AAGGGGATTGATAAAAATCAAAGTGAGTGAAATCACTTTGATAAGCTCAAAAGAAAAGGA
AGAAAATCAAAAGGATAGAAAATGTAAATTTTTTCGTATGATTAATGCCCCAGCCAATTT
CTCAACATCTGTTCCCCGTATTCCGTAATAAAAGACTCAGGGTGAAATTGCACGCCATAG
ATCGCAAGAGAGCGATGTTTAACCGCCATTAATACGCCTTGATCGCAAGTTGCAGTAGCA
ACAAGCGGTGTGTTTTCTAATGATTTTTGCGAAATTGCCCAAGAATGGTATAAGCCGATA
TTGAATTGCTTCGGTAAATTTTTAAACAATGGGTTGGCTTGTTGCTGAATTAATGGGCGT
TGCTGTCCGTGGCGAACTTGATTAAGATTGTAAAGTTCACCGCCAAAAAATTCGCACAAA
GTTTGGTGTCCAAGACAAACCCCTAAAATTGACTTATGTTGGTGATAACGTTCTAGCATT
GCAAATAGTTGTGGATATGCTCTTGGTACATCAGGACCTGGTGAAATCATAATATGACTA
AAACGTTCCACATCGTCTAAATCTAACTCTTCCACCGACACCACCTGCATTTCAACCCCG
ATTTTGCGTAATAAATCAACAAGGTTAAAAGTAAAAGAGTCGTGATTATCAATAATAAGC
AACATTAAACATTATCCTGTGTTATCGGTTTTTCAACCAGTAAATGTAAACGAGTCGTAT
CCCAATCGGTTTCAAGTAATTCAACTTGTGGCGTTGTCTGATGTGCTTTAGCGGAAAGCT
GTTGGAACCGCTCGACTTTCCCTAGTAATCCCTGTTTACCGACCAGTGCTGTTACACTTT
GGTTATATTGATTGCTCGCTGTATTCAAGGTGTTACCCAATTTAGCAAGACGCTCTGCAA
TGACGCAAACCTGGTTATAAATATCCCCTGCTTTTTCGCTGATCTCTCGTGCCTCTGCAT
TACCTCGCTCAATTCGCCATAAATTTGCGACCGTGCGTAAAATCGGCATTAACGTTGTGT
GAGAAACTAAAATGACATTACGTTCATAACCATAATTAAAGAGCTGTGGATCGTGTTTCA
TTGCTTCAATATAAGCAGGTTCAATCGGCACAAACATCAGCACGAAATCAGGACTTTTTA
TCCCAATCAGCTGGCTATAATTTTTCTTAGACAATCCATCAATGTGAGTACGAAGTGAAC
GGCAGTGTTCATCAAGTGCTTGTTGAATTGCAAAATTATCTTCGGAGCGTACCGCTTGAT
CGTAGGCAATCAAGGAAACTTTACTGTCTAAAATCAAATGCTTATCGTCAGGCAACTTCA
CCACAAAATCAGGAGCAAAGCGTTTTCCCTCTTCATCTCGGTAGCTCTCTTGGGCAACAT
AATGTTCCCCAGCCAAAAGCCCTGCTGTTTGTAACGCACTTTCTAACTGAATTTCTCCCC
AGTTTCCTGCAATTTTATTATTGCCTTTTAATGCCGTAGTGAGATTTTGTGCTTCCTGTG
ACATTGACAGCCCAATCTCAAGCACGCGTTTGATCTCAGCCCCTAAATCCGCATTGCCTT
TTATTGCTTCACTATGCACCTCATTGACACGTTTTTGGAAACTTTCGATCTGCTCTTTAA
AAGGCTTGAGCAGTAAATTGAGTGCTGACTGATTACTCTCAGAAAAGGATTTACTCTTTT
CTTCCAGAATTTGTTGAGCAAGATGTTGAAATTCAACATTTAACTGCTGGCGGACTTCTA
GGAAATTCTTCTGTTGAGCTTCAAAATTTGCCTGTTTTTCCGAAAGTGTCGTGCGTAATT
CCGTTAATTCTTGCTGTGATTGGGAAAATTTAGCCTGTAACTGACCGCTTTCTGCTTGCT
GATGTTGTAGCTGTAACTGAGTTTGTTGTAACTGTTCTTCCAAACTTTCCGCTTTAGTCT
GAGCCGAACCGATCCGCTCTTTTAATTCATTAATATAACGCTCTAGTTGGTCTTCCTGTA
ATTCTGCCTGTTCAAGCTGTTGCTGAAGTTTTTGAATCGCTAAATCTCGTTCATTTAAAC
GCTCAAGGGTTGATTCTGCTTTTGTCTGTTGCTGAACGGCAAATTGTTCTACTTGATTTT
TTTCAAGGGAAATTTGCTCATATTTTTGCGAGAGCGTTGAAAACTGCTGTTGCAATTGTT
CAAGATCCTGTTGTCGTTCTTGACTATCTCGTTGTGAACGGGAATAGCTAAAAAAGAGCC
AAAGTGAGATCAATAAGAGTAATGCTATCGTTGCATAAAGCCAAATTGGGTCGAGATTCA
TAGGAATATATACTGTAAAAATAACTAGTGTTATTTTAACGAGTTTTGCTGTTAAAAAGC
AAGGGGGAAAAGTAGAGTCAGAATGGGACAGCTGTGCTCTATATAAAAAATTGCTACAAT
AGCCCACTATTATAGCCTTGCCTATATACAAGCTATCATTTTTTACAAATAGGATTTTAT
ATGACCCAATATCTTTCAACTTCATTTCCAGCTCACCGCCCTCGCCGTTTACGCAAACAC
GATTTTAGTCGCCGTCTAGTTGCTGAAAATAGCTTAACTACGAGTGATTTAATTTACCCT
GTATTTATCATTGAAGGGGAAAATCAACGTGTAAGAGTGCCTTCAATGCCAGGTGTTGAA
CGTTTAACTTTAGATCAATTACTGATTGAAGCGGAATTATTAGTCAAATATGGTGTGCCC
GCTATCGCGCTTTTCCCTGTGGTTGGTGATGCAAAAAAATCACTGATGGCAGAAGAAGCT
TATAATCCTGACGGTTTGGCACAACGTGCAGTAAGAGCGTTAAAACAAGCCTTTGGAGAA
AAATTGGGCGTGATTACAGATGTGGCGCTTGACCCATTTACGACTCACGGACAAGACGGC
ATTATTGATGAAGATGGTTATGTGGTAAACGACATTACGACCGAAATCCTAGTGAAGCAA
GCGCTTTCTCACGCACAAGTAGGCGCAGATATTGTCGCACCAAGTGATATGATGGACGGG
CGTATTGGTGCAATCCGCCAAACTCTAGAAGCTCACGGTTTTATCAATACCCAAATTATG
GCATATTCTGCAAAATATGCGTCAAACTATTATGGACCTTTCCGTGATGCTGTTGGCTCT
GCGGGTAACTTAAAAGGTGGTAACAAGAAAACCTATCAGCTTGATCCTGCAAATGGAAAT
GAAGGGTTGCACGAAGTCGCTCTTGATATTCAAGAAGGGGCAGATATGGTGATGGTCAAG
CCAGGTATGCCTTATTTGGATTTAGTTTATCGTGTAAAAGAGACTTTTGGTGTGCCAACT
TTTGCCTATCAAGTATCAGGGGAATATGCGATGCATATGGCTGCGATTCAAAATGGTTGG
TTAAAAGAAAAAGAGTGCATTATGGAGTCACTGCTTTGTTTTAAACGTGCGGGGGCAGAT
GGGATTTTGACCTATTTTGCGAAGCAGGTAGCAGAGTGGTTGTATCAAGAAAAGTATAAA
TGAGCTGAGTTACGGAGAACATGGCGCTACTATTCCAATACCTTCCATATGGAACTTTAA
TTTTGAAGTAGAATTACTGGACATTGCCCCTATATTGCGTTTAACTCTGTACTATTATTT
ATAATTGATAAAATGTAAAATTTTTCCAATCTGAATATTGGGTAGAATAATTAAATGAAT
TAATAAAAATTCTGGTATGTCAGGAAATAAAATGCTTATGAATTTGCTACATCCAACCGA
TTTAAAACGGTGCCAACTCACCCATCTTCATTCCTTCACTAAAGGAATGACCGTATATAA
ACAAGGCGAAACCGCCAAAGAGTTTTATTATGTCAATAATGGACTTATTGGGCTTTATCA
TACCTTAGATAACGGCAAAGAGAGTCTTGTTCGTCTATATCAAAAAGGGGATTATTTCGG
TTATCGAACATTGTTTGGCGATGACGGCTACCATTGCAATGCCAAAGTTTTGGTTGAAGC
GGAGATCATTCGGATTAAACCAAAAGACATTGATACTTTCTTCGTAGAAAATCCGCAGAT
GAGCAAATTTTTGTTGCAATCCCTTGCAAATGAACTGCGAGAAGCGGAACAACGCTTGGC
AAAAAGTGCCTATTTACGCACCCTTGATCGTGTTATCGACAGCATTTATTTTCTCACGGA
AAACTTCCCTTACTATAACTGGACGCACCGTGAAATTGCCGAATATGCAGGGTGTGAAAC
AGAAACAGCGATCCGTATTACTAAAGAGTTGAAACGCAACGGTTTATTACAAGATTGGCA
TAAACAGAAGTAGGTCACTATGTTTGAAAACGCCCCCAAAGCCCATTTTCATTTGATGGC
AAAACCGAGTAGCTTTCAATGCAACATCAAATGTGAATACTGCTTTTATCTTGAAAAAGA
ATATACCATTGAGCAAGATGTGCGTTTTATGAATGAAGACACCTTGCGAAATTATGTGCG
TAATTACATTCAATCAAGTGCAGGACAACGGGTTGAATTTGCGTGGCAAGGGGGTGAGCC
AACGTTATTAGGCTTGGATTTTTTTAAACAAGCGGTCAGATTTCAGCAAGAATTTGCAAA
CGGCAAAACGATCACCAATGCTTTTCAAACCAATGGCATCGCCCTAAATCGCCAATGGGC
AGAATTTTTCAAAACACATCAATTTTTGATTGGTATTTCGATTGATGGCTTGAGCGAAGT
ACATAACAAATATCGCATATCAGTCAATGGTCAGCCGACCTTTGAACGGGTCAAACGAGC
GGTAGATTTATTGAAAGACTACGGTGTGGAGTTTAATACATTGACGGTGATTAACGATCA
AAATTGGCATAAAGGCAGAGAAACCTACCTTGCTTTAAAAGAGTTGGGTTCAACCTTTAT
GCAATTTATCCCGATTGTCGAAACAGGCTGTGGCACAGCACCTTTTGCAAAAAAGGAAGT
AAAACCGACCGCTTTTTCTGTGCCACCGCAAGGTTATGGGCATTTTTTGCTTGAAGTGTT
TAAAGAGTGGGTGCAACAGGATGTCGGCAAAATTTATGTGTTGGAATTTGACAATCTGCT
TGGGCAATGGCTTGGCTACCCGTCAAGCAGTTGTGTTCATCAAGAAACCTGTGGCGAGTC
GCTGATTGTGGAAGCGAATGGTGATGTCTATTCCTGCGACCATTTTGTCTATCCAGCGTA
TAAGGTGGGTAATTTAAATGAACAGCCTTTGGGCGAGATTGCGCATTCCCAACCACAACG
CAACTTTGGACAACAAAAAAGAACCGCACTCACTCAGCCCTGTTGGGCTTGTGATGTGCG
ACCGTTTTGTCACGGCGGTTGCCCGAAACATCGAATGATTAGCCTACCAAATGAAGCAAA
TAAACATAACTACCTTTGCCAATCCTACCAACTCTTTTTCCGCAAAACTGCTTCATTTAT
GCGAAAAATGCGAGATATTATTCGCAGTGGTGGATCAGCTGGGGATATTGTGAATTTTAT
TGGCGATAAAGATGCTAACAAGAATATATAACAAATATTACTCATTGGATAAAAAAAGAA
TACAGCCATATGACCTTCATGCTAATAAAAGAGTTATAAAAAAGGTAGTCCTGAGGTCAG
CTGAAGAAAGAAAAATCTTATATTTATCAATGAGTTTCTAACCTTTATCTAAAAAAGAAG
GTGTAATAGACAAAATAGTTGCTGATTCGTCAAAAACTATGCCAAGAGGACAAAACAGTT
GCTAGTGTTTATTTTCTCTAAATGTTAGCAACACTTTTGTCTACTATGCCTTTTAAGTTA
ACTGCTCACAATCACCCTCAAGCTATCCAATCGCCAATTTGCTTGGTCTAGATGTTTCAG
TGATGCTTCTCGCAACTGCTCTAGGGCTTGAATTTCATCAGCACGAATGTTTTTATTCAC
TGCTTGTAGTGATGTCAAGCGGTGTAATTCTGTACCTAAAGTGTGATCCGCATTCTGTTT
TGCTTGTTCAATTAAGGATTGTGCCTGTGGCACAACTTTTTCATCACTGAATGCGATCAG
CTTCTCAATATCACCACGAGCCATCTTCGCAATTTTATTTGCCATCTGTTTATTGACCGG
CTTGAGCTGTTTTTCCAACCCTGCAAACGACACCTGCGATGCCATATCGTTGCCTTTGTT
ATCCAGCAAGATACGCACAGGCGTTGGCGGTAGGAAACGGGTGAGCTGTAAATCTTTTGG
TGCTTGGGCTTCTACGATATAGATCGCTTCAAGCAGTAATGTGCCTGCCGGCAAGTTTTT
ATTGACGAGTAATGAAACAGCACACTTACCAATATCGGCGGACGTAATAAGATCAATACC
GTTGCGGATCATAGGGTGATCCCACGTTAAGAACAACACATCTTCTCGCATTAGGGCAAG
TTCACGATCAAAAGTCACTGTGTTGCCTTCTTCAGACAACCCTGGGAAATCAGGCACAAG
CATATGTCCTGTCGGGCTAATCACAATGCTTTTCTCGCCTAAATCTTCCTGCTCTAGACC
AATCACATCAAATAGATTTAAGGCAAAATTGACCAACTGCGGATTGTCGTCTTGTTCAGC
AATAGCTTGAGCTAATTGTTGAGCAGTTTCACCGCCGTTCGAGTTGAGTTCTAACAGACG
ATCTCGCCCTTTTTCTAATTCCACTTTAAGCTGTTGTTGGCGTTTATGGGTTTGTTCCAC
AAAGGCTTCAAAGGCTTCGCTACGTTCTGGGTTGAGTAGGTAAGCGGTGAGTTCCGCATG
AAATTCTCTAAATAATGTCGCCCCCATCGGACAAGTTTCTTCAAAGGCATTTAAGCCACG
ATGATACCATTCCGCCAAGATCAACTGGGTGGAGTGATTGAAACAAGGCACATAGATTTC
AATATCGTGTTTTTGCCCAATACGGTCTAAACGCCCGATACCCTGCTCAAGTAAGTCTGG
ATTATCAGGCAAATTAAACAGTACTAAACGGCGTGCAAACTGGAAGTTTCGACCTTCTGA
ACCGATACTTGAACTAATCAGAACCTGCGCTCCATCTTCTTGTTGAGCAAAGTAAGCCGA
CGCTTTATCTCGTTCCACAATCGACATTTTTTCGTGGAACACCGCAGAGCGAATGGCTTC
TTTTTCACGCAATACTTGTTCTAGCTGAATGGCGGTGTCTGCTTGTTTACAAATTACCAG
AATTTTTTCATCACGATGATTTTTCAAGAACGTAATTAACCACTCAATGCGTGGATCAAA
CTCGTGCCACTTCGCATTTGGGTTCATACGTTGGAATAGGCGTTCAGGGTAGAGCAGATC
TTCCAGCTTATTTCCCCCCATCATACCCATTACTTTCAAAGCATTTGCATATTGCGTAGG
CATTTCCAACACAATTTCATTGTAAATACGATGTGGGAAGCCTTTTACGCCTTGACGAGT
ATTGCGGAATAGCACACGGCTTGTTCCGTGTCGGTCAATTAACTCACTAATTAACTCTTG
GCGGACTTCCCGACGCTGTTCTTCGCTCGCGTCCGAATTAATAATACGGAACATCGGTTC
AACATCTTCTTCCGCCAGCAATTCGCTGATACTTTCCTGCTCTTTGGCACTTAACGGCTT
ATCGTTAAGCAAGGTAGCGACAGCATCGGCGACAGGCTGATACTGTTTCTGTTCTTCCAC
AAAGGCGTGATAATCGTAGAAACGGTCGGGATCTAACAGGGCTAAACGAGCGAAATGGCT
CTCTTGCCCTAATTGCTCAGGGGTCGCCGTGAGCAACAAGACTGCTGAAATCTGCTTGGA
GAGTTGTGCAACAAACTGATATGCCATACTTGGATTTTGCTCGTCCCATTCCAAATGGTG
AGCTTCATCAACAATCAACATATCCCAATCGGCATCAAGCACTTGTTTTGCACGCTGTGG
ATTTGCCGATAACCAATCGATAGAGGCAATCACTAAGGCTTCCGTTTCAAACGGATTTTC
ACTGATGTCATTATTATCTTCATCTTTCTTAGTGAAATCGGCACAACGTTCCTCATCAAA
CAGCGAAAAATTCAGGCTAAAACGACGAAGCATTTCAACCAGCCATTGATGCTGTAAACT
TTCCGGCACAAGCACCAACACACGATCCACTCGTCCAGAGAAAAGCTGTTGTTGCAAAAT
CATACCAGCTTCAATGGTTTTCCCCAAACCCACTTCATCAGCCAGCAACACACGAGGGGA
AAGGCGTTGCCCAACTTCTTTAGCAATATGTAATTGATGGGGAATTAGGCTTGCACGAAT
ACCACGCATTCCACGCAGTTCAGATTGAAACTGGGCTTGTTGATGTTTCAAAGCACGATA
ACGCAGGGCGAAACGATCACTGCGATCAATTTGGGCGGAAAATAAACGATCCTGCGGTTT
ACTAAAACTCACTTTATGATCGAGTTGCATCTCAGGCAGAACGCTCTCTTCTTGAGTATC
GACACGTTTACCTAAATAGAGCGCAACCTCTTGATTTTCAACGACATCTTCAATATCTAA
CTGCCAGCCATCAACACTGGTAACACGATCGCCTTTTTGGAATTGCACACGGGTTAAAGG
GGCAACGGCAACAGCGTACACACGTTGTTCGTCCGATGCAGGAAATGAAAGGGTCACAGT
GCGGTTATCCACTGCGGTGACAATGCCTAATCCTAAGTTATTTTCCGACTCACTAATCCA
ACGTTGTCCGACTACAAAGCTCATACTTACCTCTCTGCTATTCTACTAAAATTTTCGGGG
ACTATCTGATCTTGGTGGAGCAAGCGGTCAGATTTTGCCATTATTGTTTCCATAATTTGA
ACTGATTAATCAAACCATTCGTTGAACTGTCGTGGCTAGTAATGGTTTCGTTATTTTCTA
GCTCTGGCAAGATACGGTTAGCAAGTTGTTTACCTAACTCAACACCCCATTGATCAAAGC
TATAAATATTGAAAATTACGCCTTGAACGAAGATTTTATGTTCATACATTGCAATCAACG
CCCCTAAGGTGAATGGGGTGATTTTTTGGACTAGAATTGAGTTCGTTGGTTTGTTGCCTG
TAAATACTTTAAATGGCACAATTTCTGCAACTTCTTCTAAAGATTTACCCGCTTGTGAGA
ACTCTTGTTCCACTACTTCTTTTGACTTACCAAAAGCAAGTGCTTCAGTTTGTGCGAAGA
AGTTTGAAAGCAATTTAGGGTGATGATCGCCAATCGGATTATGGGTTTGTGCAGGTGCAA
TAAAATCACAAGGGATCAATTTTGTACCTTGGTGAATTAATTGATAGAAGGCGTGCTGTC
CATTTGTACCTGGTTCACCCCAAATGATAGGCCCTGTTTGGTAATTGACAACTTTTCCAT
CTCGCCCAACATATTTACCGTTAGATTCCATATTGCCTTGTTGGAAGTAAGCCGCAAAAC
GGTGTAGATATTGATCATAAGGTAAAATCGCCTCTGATTCTGCACCTAAGAAGTTATTGT
TCCAAATACCGATAAGGGCGAGTGTTAATGGGATATTTTGCTCTGTTGGAGCATTAAGGA
AATGTTTATCCATTGCGTGAGCACCATCAAGTAGTTGCTCAAAGTGTTCAAAACCGATAG
AAAGAGCAATAGATAACCCAATCGCAGACCAGAGTGAGTAGCGTCCACCAACCCAATCCC
AAAATTCAAACATATTTTCTGTATCAATACCAAATTTAGCGACCTCTTTGGCATTCGTTG
AAAGAGCTACGAAATGTTTCACCACAGCAGATTCGTCTTTTGCAGTATCCAATAACCATT
GACGTGCTGAAAGAGCATTCGTCATTGTTTCTTGAGTAGTAAAGGTTTTTGATGCCACAA
GGAAAAGGGTTGTTTCTGGATTGATTTTCGCTAAGGTCTCAGCAATATGCGTGCCATCGA
CATTAGAAACAAAGTGCATTGTTAAGTGATTTTTGTATGGATGTAATGCTTCAGTGACCA
TATATGGACCTAAGTCTGAACCGCCAATCCCAATGTTTACCACATCAGTAATCGCCTTGC
CTGTGTAGCCTTTCCAGTCGCCTGAAATCACACGCTCACAGAAGCCTTTCATCTTCGCTA
AAACCGCATTTACTTCTGGCATCACATCTTTGCTATCTACTTCAACAGGGGTATTTGAGC
GATTGCGTAAAGCGGTATGAAGTACTGCTCGATTTTCTGTACGGTTAATTTTTTCACCAT
TAAACATTGCGTAAGTGGCTGATTTAACTTGGCATTCATCGGCCAATTTACGCAATAGGG
AAAGGGTGTGTTGGTTGATCGCATTTTTAGAAAAATCAACGAGAATTTGATCTTCAAAAC
GTAATGAATATTTATCAAAACGTTTTGGATCTTCATTGAATAGCTGTGGAATCGTCAAAT
TCTCAGCTTTGTGCTGTTCAAGGGCATTCCAAGCGAAAGTTTGGGTTGGATTGATGTTTT
GCATTGAATTATCCTCTAAAATTTAATTTTGTGATTCAGTTGATGGTGTTGAGCTTAGTT
CATCTAAGCGTTTTTCTAATTCATTCAATTTTTCACGGGTGCGAAGTAAAACTTGAGATT
GAACTTCAAACTCTTCACGAGTAACTACATCAAGTTTAGCGAGTTGGGCTTGTAAGATTT
GTTTAAATTTTTCTTCTAAATCATTGCCCACATTTTTTAAACCTTGTGGTAATGCATTGT
GAAGTTGCTGTGCGAGAGATTCTAAATTTTTTGGATTAAGCATAATGTTCCCCTTGTAAA
TTAGGGCATTAATTCTAAAGAATTTCAGTAAAGATAAAAAGCAAAGAATAGAGAGAATTT
AAAAAATTAGAGAATTATTTTATCTAGAGAAATAAGAAGATGGCTGGGGTACTAGGATTC
GAACCTAGGAATGCTGGGATCAAAACCCAGTGCCTTACCGCTTGGCGATACCCCAAAAGA
AAAAAACTAACTTGCGTTAGTTCATTCGATTTGAAATAAGATGGCTGGAGTACTAGGATT
CGAACCTAGGAATGCTGGGATCAAAACCCAGTGCCTTACCGCTTGGCGATACTCCAGTCG
TTTTATTTGCAAGCTTAAAATGGTGCGGGACGAGGGACTTGAACCCACACACCTCTCGGC
GCCAGAACCTAAATCTGGTGCGTCTACCAATTTCGCCAGTCCCGCAAATGGTGGCTACAA
CGAGATTCGAACTTGTGACCCCAACATTATGAGTGTTGTGCTCTAACCAGCTGAGCTATG
TAGCCATTTGCGTCACCATATCGGCTTTGCGGGGCGTATTATGCTGATTTCACTCTACCT
CGTCAAATACTTTTTTGAAAAAAGTAAATTTTTCTGCTTGTTTGACTAGAGATTCGGCAA
ATTGTCAGAAAAAACAACAATAATCTCTATAAAAGACTGATTTTATAATAAGTTAACGAT
TGCCGTTTTAAAATTCCATTTCTTGTTTTATCTGTTTTAATATAGGTTCAACATCTGGTA
ATACATCTTCCCACAACTGAAACGCATAAGCCGCTTGTCCAACTAACATTCCTAAACCAT
CTTGGTATTGTGTTGCCCCTTGTGAACGGGCGTATTCAAGAAATGGGGTCTGCATATTTG
GAGCATATTGCATATCATAAATGTTAGCTTGTGTAAGCAATCGTGCTGGCAATTCGACGC
ACTTGCCTTGCAATCCAAGCGATGTCGCATTGATAATTAAATCGAACGACTGTTCGGGAA
GTTCATCGAAACAAGCGGATTGAATTTGCCCAAACTTTGCAAACTTTTCAGCTAAACTGG
CCGCTTTATCTGCCGTTCGATTGTAAATGGTGATCTGCTGTTGAGCTTGTAATAAGGGAT
AAAGCACGCCTTTGGTTGCTCCACCAGCCCCTAAAATCAGTATGCGTTGATGTGGGTTAA
GCCAGCCTAAACGGGCAAGATCGGATACTAATCCAACACCATCGGTATTGTCCGCATATA
AACGCCCATCATCTAACCGCTTGAGCGTATTACAAGCTTCGGCTTGTAAGCAACTTTCGC
TATAAATATCCGCAAGGGCAAAGGCTCTCTCTTTAAAAGGGGCTGTGATATTTGCACCTT
TATCACCTTCCGCAAAAAATTGTTTGAGTTGCTGTTCAAACTGTTGTTCATCGCCTAATT
TCGCTACATAAGAAATCGCTTTGCCCGTTTGTTGCCCGAAAAGTGTATGTATTCTTGGGG
ATTTGCTTTGTGCAATCGGATTTCCCCAAACTGCGTACTGGTTCATTGTCTATCCTTGTC
GAAAAATATGTTGGCTAAAAATGTCACGGATTTCAGACGGATTTGACTTTCCGCCTGTGG
CTTGATCTAATACTGGGAACGATTTGCCAAATTGCTGTCGTACTTCGTCGGCAGTTAGGC
AAGGTGGGAGTGTCGTTAAATTTGCACTCGTAGAAGTGAGTGCAAAGCCCGTCGCTGTAC
AAAGCTCGACAACGGCTGGCACTTGGCATAATCGCACAGCAATGGTGTCAAACTGCCCTT
TCAGATAACGTGGAACTGTGGCTTTGGCTGGCATTATCCAAGTAATTGCCTGTTCGCCTA
GCGTTTCAAAACGTTGCCATTCCACCTCTGTCAAATGTGTATCATCAATGTAGGGTAGAA
GCAGTTTTTTATTATGGGCAATTAAAATCAGCCCTTTTTCTTCTGGACGATTTTTTAATT
GAAGCAGAGATCTTACCGCTTGCTCGCTTTGCGGATTGCAACCTAATCCAAAAACGGCTT
CAGTAGGATAGGCAATCACTTGATTTTGTTTAAGTTTGTCAATAAGTTGATTAAAAGAAT
ACATTATTCGCTTTCACTAAATAGATGCTGACATTTTCTGTTTGCACAGAGAAAATAGGA
TTTTCCACGCACTTTTTTGATGGTGGCTAATTCACCTAAACATTGTGGACATTGTTGCTT
TATGGGCTTGGTTGGCAAGGTAAATTTACACTCAGGAAAGCCTGAACAGCCATAAAATGT
TTTACCTGAACGCCCTGTTCGTGCCACTAATTTATGTTTCTGGCATTCAGGGCAGTCAAA
TTCTTCCTCGATTTCAGCTTCTTCGTGTACCGTAAAATGGCAGTCTGGATACTGGCTACA
ACCGATAAACATACCAAAATGCCCCTGTTTTAATTGCAATGGCGATTGACATTCAGGGCA
TTGTTCATCAAGGGTTTTGATGATATGGCTTGCTTGGTGGATAGGTTTGAGGTAATCGCA
TTGCGGATAGCTACTACAGCCTAAAAAAAGCCCCTGCTTTCCCCGTTTTAGTTGTAATGG
AGAATGGCATTGCGGACATAATTCTGTCTGTTTCGTGGACTTAAAAAGGCTCATTTTTAA
ACTAAATTAACTCAAATTCAATCACAAAAAAGTCGTTATGGTTCGGGTAAATCTCTTTGA
TTACTTGTTTTAGTTCGGCAAGTGTCATATTTTCTTGTTTAGCGTGCGTATCATTGAGCT
GTTCAAACTGAATAGGGGTAACAGATAGTACACGAATATGAGCAAACAAGCGGTCTGTTT
CATTTGTAAAAACACTTAACTCTTGGCCCGCTTGAAAATAGCTTTCTGACTTATCACGAA
TGGTAATGGTCTTTTTACCACTGACAATGTCTGCTTCAAAACGACTAAAAAAAGTAATCT
TATTCATCGTAGTCACCATAATCTAGATCCAATAAATGCCTAAAATGATCGTTATAAAAA
CCGTGGCTCACCATATATCGCCACATTTTTTGTTTCGCTTTTATATCCCAATGTGATGGT
CTTTTTTTCTCAAAAAGCCGTTCGGCAAGTTCAAAAAAATCGACTTCCGCTTCATCAATG
GCTTGGCTAATTACCCACTCTTTTATACCTTTGAGCTGTAACTCTTGTTTTAGACGGCGT
GGCCCATAGCCTTGTTGTGAACGATAGCGAACGTAACTGATGGCAAAACGTTCATCACTT
TGCCATTTATTCGCTTGAGCCTGTTCAATGGCTTGCTCAATTTCTTGTGTATTATATTCT
TTAAGTTGTAATTTGTGGCGAATTTCAGCTTCGCTATATTCTCGTTTAGAAAGTAGATAA
AGCAAATAGCTATTCGCAGAATATTTATGTGTCATTTATTTACCGCAGTAAAATAAAAAT
GCGGTTCTCACAAACCGCATTAAGTTATTATAGTTCTTCTTCGCTAAACTCTTCGACATC
GCTTTCATCATTGCTGTCGCTTGCCGTCGCTTTTAATACGCTATTTGGGTTTGACGCCAA
TGTATTTCGGATCTCTTGTTCAAGTTTATCTGCAATTTCAGGGTTCTCTTTTAACCATTT
CACTGCATTATTTTTACCTTGTCCAATTTTCGTTCCGTCGTAAGAGAACCAAGCACCTGA
TTTCTTAATAAAGCCATTTGCTTCAGCTAAAATCAGTAGCTCATTCATACGAGAAATCCC
TTCGCCGTACATAATATCAAATTGTACTTCACGGAATGGCGGTGCAACTTTGTTTTTTAC
TACTTTTACTTTTGTTTCACTACCAATAATTTCATCGCCATCTTTGACTACACCACAACG
ACGAATATCTAAACGAACAGAGGCATAGAATTTCAGTGCATTACCGCCTGTGGTGGTTTC
TGGATTACCAAACATTACACCAATTTTCATACGGATTTGGTTGATAAATACAACTAAACA
GTTGGTATTTTTGATGTTCGCAGTAAGTTTACGCAACGCTTGTGACATTAAACGTGCTTG
TAAGCCCATATGCGAGTCACCCATATCCCCTTCAATTTCAGCTTTTGGCGTGAGTGCAGC
GACAGAGTCCACAATAATGACATCAACTGCCCCTGAACGCACTAACGCATCACAGATTTC
AAGAGCTTGTTCGCCGTTATCTGGCTGAGAAATTAGTAATTCATCGGTATTTACCCCTAA
ATTGCGAGCATAGACAGGATCTAATGCGTGTTCCGCATCAATAAATGCACAGGTTTTATT
GCCTTTTTGAGCTTGGGCAATTAAAGAAAGTGTTAAGGTTGTTTTACCTGATGATTCTGG
CCCATAGATTTCAACAATACGTCCCATTGGCAAGCCACCAATACCAAGAGCAAGGTCTAG
TCCTAATGATCCCGTTGAAACAGACTCAATATCTAATTGTTCAGTCTGCCCCAATTTCAT
AATAGAGCCTTTACCAAATTGTTTTTCAATTTGAGCAAGTGCCGCTTCCAATGCTTGTTT
TTTCTGTTCTGGTTCAACTTGTTTAACGACGGTATTGTTTTTTGAAGATTTCTTATTCTC
AGCCATAATGCTTTCCTTTGTTCATTGTTTGGATAGGGCAATCGCATTGCCATAAAACTG
TAAATTATTATACTGTTTAACCATACAGTTTCAACTATTTTTTTCAGTTTTTCGATCTAT
GTCACAAATTTTGCCAAATTACCGTAAGATGTGACCGCTTGTGATTGAAACTGCTCTTTG
CAGATCGAAAGGATTTAACGCATTGATCACCATTATCTGATCATAATCAAAAAGTGCTTC
CACAGGTATATCAACTAAGCTAATTTTTTGCTCGTCTAATAAATGGCTCAGTTGTGTGCC
TTTTAATAAATAATGATTTGGGCTATACCATTTTCCTTGTTTTAAAAAAAGTAAATTGCC
AATAGAACAATCACTAATAAAACCATTATTAACAAGAATAATTTCATCACAAGCGGTCTG
TTTTAATTGTTCTAATTCAAGTCGGTCAGTATATTTGAATTGATAATCAAAATTCTCTAC
ATAAACGCATTGAAAGGTTTTTATTTTTTTAGGTACATAATGGAAAAACTGAACTTGATA
TTCTTTTGTATTATAATCAATACGACAACGTACTAATCCCTTTTGATATTCTTCAGGGAT
ATTAATAATCTCCGAAAGTGCAAAATTATTCTCTTGTTTAAAATAATATCTAAAAGCATT
ATTCATTCGTTGTTGATGATAAAAAATATTCTGCACTTTACCATCAATAATCGCAATTGT
TTCAAAGAGTGGATATTGGCACATAAACCTTCTCTAAAATTTCATTATATTCATCATCTA
GCTGACTTAATGCAGTAATTCCGCCACCGCTACGAAAATAATATTTGTCCCCTTGTTTTT
CAATATAACGAATAGCCACTGCACTCTCTACATTTTCACCATCAAAATAACCGAAAATAC
CTGTATAATAGCCACGTTCGTGTTGTTCTACCTGCTGAATAATTTCAACTGTTTTCACTT
TCGGTGCACCACTAATTGAGCCTGCTGGCAAGAGTTTATCCAACATTGTACCAATATTTT
TTTGCCAATTTTCATCGAGCTCCCCACAAATTTCAGAACTCGTCTGATAAATCGCTCCAC
GATGTGTTACTACTTTTTCAACATAACGGTATTTCGTAACCTGAATATATTTTGATACTA
AAGCTAAATCATTTCGAATTAAATCAACAATAGTATTATGTTCGGTAAACTCTTTTTCTG
AATTTAATAATTTATTTACTGCATCTTCTTCATTTGCATTTATTGTGCCTTTCATAGGAT
AAGAATAGATTTTATTCTCTTTTATACGAATAAAACACTCAGGGGAAAAACAGACGAAAT
TCTCATCTAATAACAATTTGTATTTAGCTTTGCTTTGCTGAAAAATTTGTGCTAAATGAT
AATTTGTTTTAATTTTAGTTTGCTGAGTTAAGTTTAAAAGATAACTATTCCCAATTTGGA
TCTGTTGTTGAACAAAATCAAAGGCTTTTTTATATTGTGTATAATTAGGTGGAATAATCT
CTAACTCAAAATTTTCATTTGTTTTTAATGATTGAATAAACTTTTGTTGTCCATTAAAAT
CAAAATAAAGCCCTTTATCTTCTATTTCAGATAAAGGATAAATTAATGGTTTCTGTTTTT
CAAAATCAATTAAAAAGAAAAAAGGCAAACGCATTTTTCCATACTGATTAGCTATTTGAA
TAAATTGTTGCATTTTGATATTTCTATTATTCGGAGTTAAAACCTATGTCCCATTCACAT
TCTTATATGGAGACGCTCGCCCCACAAAATAAGCCTATCCTATTGATTAGTTTAGCTATT
ATAACGACTTTTATGGTTGTTGAAGCAATCTCTGGCTATTTCTTTAATAGCCTTGCCTTA
CTTGCTGATGCCGGGCATATGGCAAGCGATAGTTTATCGCTCTTATTATCACTTTTTGCA
TAACCTTGCAAAACGTTTTCACAAAATGGATATTCACGCCACATTGCAAAATGATTTAGC
CGTTTATTTTGAACAGCACGGAAAAACAGAGTGCACCCACCATCATTAACTATTTGATAT
TAATCAAATAGTTAATAAAGACCGACTAAAATAGTCGGTTTTTTGTTGCCTTTAGTAAAA
AAAAGCATAACATCTCCAACGTAGTGCAACTTTGGAGAAAAATATGGACAACTTAATTTG
CTATAAACAGATGCCAGTTTGGAATAAAGAAAACCTACCACAGATGTTTCAAGAGAAACA
TAATACTAAAGTAGGGACTTGGGCAAAATTAACGATCTTGAAAGGATCATTGAAATACTA
TGAATTAACCGAAGAAGGTGAAATTGTTAAAGAAATGATTTTCGATGAGCAAAACCAACC
ACCTTTTGTGGAGCCACAAATTTGGCATAAAGTTGAGCCACTAAGCGAAGATCTAGCTTG
CCAACTCGCTTTTTATTGTACACCCGAAGATTATTTCGCTAAAAAATATAATCTCACCGC
AACACATTCTGAAGTATTAAATGCGATGAATTATCTTTCGACTGGAAAAGTACTAGACCT
TGGCTGTGGAAGAGGACGAAATGCACTCTATCTTAACTTAAAAGGGTTTGATGTAACCGC
AGTTGATCAGAATGAAGAAAGTATCCATTTCCTCAATTCAATCATCGAAAAAGAAAATGC
TCAACATATCCAAACAGGTATTTACGACATCAACCAAGCTAATATACAAGGTGAATTTGA
CTTTATTGTTTCCACTGTCGTAATGATGTTCCTAAATCGTCATCGTATCTCTGCAATTAT
CGAAAATATGCAAAAAAATACCAAAGTCGGGGGATATAATCTTATTGTCTGTGCAATGAA
CACGCAGGATTTCCCTTGTCCAATGCCTTTTTCATTTACATTCCAAGAAAATGAACTGAA
ACAGTATTATCAAGGCTGGGAACTTGTTAAATACAATGAAGATTTGGGGCATTTACATAA
AACCGATGAACACGGCAATCGTATTCAGCTACGTTTTGTGACAATGTTGGCGAAGAAGTT
GGGGTAGATCGCGTAGTTCTCATCTTAAACTCAATTTTATGGCATAATGGGAACTTTATA
AGAATCTATTGTTATCAATGACAATAGATTCTTCGTTTTATACATTATTTGGATTTTATC
AATGCAAGAACCTTACTATCGCGGGCGTTTTTCCGTTGCACCAATGCTCGATTGGACAAC
TCGCCACTGTCGCTATTTTCACCGTCAATTTACTCAACATAGCCTACTTTATAGTGAGAT
GATTACCGCACCCGCAATTTTGCACGCAAAATATGATCTGCTTGCTTACGATCCCACAGA
AAACCCTGTGGCATTGCAATTAGGAGGAAGCGATCCTGAACAGCTGGCAAAATGTGCAAA
ATTGGTGGAAGAACGAGGCTATGAGGAAATCAATCTGAATGTCGGGTGTCCGTCAGATCG
TGTTCAAAATGGTATGTTTGGAGCTTGTTTAATGGGAAAAGCGGATTTAGTTGCTCGATG
TGTAGAAGCGATGAAGAACGAAGTGAGTATTCCTGTTACCGTTAAACATCGTATCGGCAT
TGACGATCTGGATAGCTATGAATTTTTATGTGATTTTATTGAGAAAATTCAGCCTTATTG
TAACGATTTTATTGTCCACGCGCGTAAAGCGTGGCTGTCAGGTTTAAGTCCGAAAGAAAA
TCGCGAAATTCCACCGCTTGATTATGAACGAGTCTATCAACTTAAACGGGATTTTCCACA
TCTTAAAATTAGCATTAACGGTGGGATTAAAACGATTGAAGAGATCAAACATCACTTGCA
ATTTGTTGATGGCGTGATGGTCGGGCGTGAAGCTTATCAAAATCCGTCTTTGCTCGGTTA
TATTGATCGAGAGCTGTTTGACCCAAATGTTGAGATTGTTACACCCAAACAAGCGGTTGA
GAGAATGTTATCTTATATTGAACAACAACTTTCACAAGGCGTTTATCTCAATCATATTGT
CCGCCATATTCTTGGCGCGTTCCAAAACTGCAAAGGCGCAAGACAATGGCGTAGGCATTT
AAGTGAAAATGCGTGCAAACAAGGGGCGGGTGTAGAAGTGGTTGAACAAGCATTATCTTT
TTTGCCTTACTAGTTGCAAAATCTATTAAATACTTAACGACTCAGGTGCTTATGGTTTAT
TGCAGGTGTAATAGACAAATTTATTGCTAAAAAGTGACTTAAAGCCTTATAGTACAAGGC
TTTAAGCACTCTTTTTGAAATATGAACAAAAACTGCCCATTTTGCTAAAGTCTGAAAATA
AAGAAACATGGTACATCAAATAATATTCAACGATATTTTGTCATAAGGGTCATAAAACAT
TTTCCCTTAAGAATAAATTAGATCCAATTAAAATTTGGACTGATTACACATCCGGAAAAC
AAACCTATCAACAACTTGCCGTTAAATATCATTGTTCAGTCAGAACGATTCAATGATATA
TTGATAAAGCACCTAAAACGGCTTTAAAACTACCTTTAAATCGATACCTAAACATCATTA
TGGATACAACGTTTTTAGGACGTTATTTTAGCGGATTCGTGTTAATGGATACGCTTTCAA
ATAATGTCATTTCCTATTATTTTGTGCGAACCGAAAAGATATTTACTACAAACTTGCCCT
GAATAAGTTAAGAGAAAAAGGCTATATAATTCAATCGATTACTTGCGATGGTAGGCGTGG
TTTGATGAAAGATTTATTTAATACCCCAGTACAAATATATCAATTTCATATGGTGGCAAT
TGTGATGAGAAAATTAAGAAAAAAACATCAATTACAAGTGGGCAAAGAATTAAAAATAAT
TGTAAAAACACTCACAAGAAGCTCAAAAAATGAATTTTATCGGCGATTACACTCTTGGTT
CATAAAACACCAAGCATTTTTTAAAAGAAAGGAGTGATAAAGCGAATGAAAAAGGCTATT
TTCCTTATAAACATCGCAATGTAAGAAGCGCTTATGTCAGTTTAAAACGTTATATGGATT
TTATTTTTATCTATGAAAAACATTCTGAATTAAATATAGAAAAGACGGAAAATCGCTTAG
AGGGGGTATTTAGTGAACTTAAGCGAAAATTAAATAATCACAATAGATTAACGAAAAGCG
AAAGATGTTGTTTATAAAAGATTTTTTAAATAAAAAGAGTTGCTAATATTTAAAGAAAAT
AAACATTAGCAACCATTTTGTCTACTATGCCTTTATCTACTATACCGGATTAACCATTAA
TCATCTAAGAAACTGCGTAGAGTTTCGGAACGGCTAGGATGGCGAAGTTTGCGTAACGCT
TTTGCTTCAATTTGACGAATACGCTCACGAGTTACATCAAATTGTTTACCCACTTCTTCA
AGAGTGTGATCGGTATTCATATCAATACCAAAACGCATACGCAATACTTTTGCTTCACGA
GGTGTTAAACCCTCTAGTACAGCATTAGTTGCAATTCGCAAACTTTCTGCCGTTGCAGAG
TCAAGAGGCAACTCAAGAGAGCTATCTTCGATGAAATCCCCTAAATGTGAATCATCGTCG
TCACCCACTGGCGTTTCCATTGAGATTGGCTCTTTAGCAATTTTGAGGACTTTACGAATT
TTATCCTCTGGCATTCCCATTTTTTCTGCTAACTCTTCAGGTGTTGCTTCACGTCCCATC
TCTTGTAAGCATTGGCGAGAAATACGATTTAATTTGTTGATCGTTTCAATCATATGCACA
GGAATACGAATAGTACGAGCCTGATCCGCAATAGAGCGTGTGATCGCTTGGCGAATCCAC
CAAGTCGCATAAGTTGAGAATTTATAACCACGGCGATATTCAAATTTATCTACTGCTTTC
ATTAAGCCGATGTTACCTTCCTGAATTAAATCAAGGAATTGTAAACCACGGTTGGTATAT
TTTTTAGCAATAGAGATCACAAGACGTAAGTTGGCTTCTACCATCTCTTTCTTCGCTTTG
CGAGCTTTTAATTCGCCATCTGCAATACGTCCACCAATTTCACGAATTTGCGTAATGGTT
AAACCAGTTGTTTCCTCAAGTCTCTGTAAGTTTGCGATATTTACACGAATATTATCCACA
TAGTTGGCTAGCTTAGGCACTCCGCCTTTTTTCGCATTGATCGCTTTTTCAATCCACGCT
TCAGATAATTCATTACCTTGGAATGCTTTAACGAAGTCCGCTTTTTTCATTCCAGCATAC
TCCACCGCATAACGTTGAATTTGGCGCTCTTCCGCACGCACTTGCTTCATCATTTTTTGC
ATTGATTCAACTAACAAATCAAATTGTTTTGGCACTAAACGGAACTCTCGAAAAATATCG
GAAAGTGCTTGAATTTGATCTCTTGAACGCTTGCTAGTACGTCCGTGTTTTTGGATTGCT
TGTAAAGCTTTTTGATGTTGCTCTTTTAATAGCGTAAATTTCTCACGAGCAAGCTCTGGG
TCAATGCTATTGTCATCACCGCCATCGCCCGATGATTCGCCATCTTCATCTTCACTTTCA
TCATCAATATCTGCAACGGTATCACTTTCGCTTTCTTCATCTAGATCATCTACAGAGGTG
CTTTCTACTGCATTTGGATCAACGAAAGCGGTTACAAGATCGGATAAACGTACAGTGCCT
TCTTCGACTTGATCATAACGAGCAATTAATTCACTTAAGGCTTCAGGATATTCTGCAATT
GCACATTGAACTTCGTTAATACCTTCTTCAATACGTTTTGCAATATCAATTTCGCCTTCA
CGGGTTAGTAACTCAACAGTTCCCATTTCACGCATATACATACGGACTGGGTCTGTGGTA
CGACCAAGTTCAGACTCTACCGTTGAAAGTACTTTAGTCGCCTCTTCCACTACATCTTCA
TCGGCAATATTGCCCGCAAGCATTAAATCATCAGCATCAGGGGCAGTTTCAAGTACCTTA
ATCCCCATATCGTTGATCATTTGAATGATATCTTCGATCTGATCTGCATCGACAAGTTCT
TCAGGCAAATGGTCGTGAACTTCCGAAATTGTTAAGTATCCTTGCTCACGCCCTTGAGCG
ATAAGAAGTTCTAACTGAGATTGTTGTTCTTCTAATTGAGAGTATTGTTCCATAGCTTTA
TCCGTTCTTAAGAGCAAAAATAAGTAGTGGATTATACCACTGCTTTGGGTGTGATAAATA
GTTTCGCGAAAAATTATCAGTATTTGACCGCTTACCGTCCAGCCAATAGCATCATTAATT
CCTGCTTTTCCTGTTGATTTAACCCTGTCGTACGATCTTTTGCCATTAAAATGTCAATTT
GTCGATCAAGCAGTTTCTTATAGAAAAAATCAAGCGTATCAATAAAAGTGTTTTCGACAT
TTTCAGAAGATACCAAGTGATCCCAATTTGCCAATAATTCTAAATGGCGATAATTTGGGC
TTTCTCGCAGATATTCCAATAAACCGCCCATTGAAATACCAAGATTAGCGTGACAGATAT
TGACTAATTCCAAAAATAAATCGAAGCCTTTTTCCTGCAAACTCTGCAAAAATGTCACAT
CTTCAGGTACATTTTGAACCAAATGAGGATTTTGAAGCAGTAACGCAATCAGTAACCGCA
TCGGTGTCCTTTCAATATGTGGCATATTGTGGCGTTTAGGTGCAGTTTCAACACTTTTCT
GAGACAGCATCGATTCCAATTGTATTGGATCAAGAATACCCAGTTTTTGCCCCAATATAT
TTCGTAAATACAAACGTAACATTTCCCCTGGAATACGCTTGATCAAAGGTAATGCTAATG
AAGCGAGCTTAGATTTTCCTTCTTTAGTGGAAAGATCGACCTGAGTAAGCAAAGAATCAA
ATAAAAATTCACTCAATGTTAATGCTTGTTCCAAATAGCGTTCAAACCCCTCTTTTCCCT
GAACGCGAATAAAGGTATCAGGATCTTCCCCATCGGGTAAGAAGATAAATTTTATCTGTC
TGCCATCGTGTAAATAAGGCAGCGCATTTTCTAATGCTCGCCACGCGGCATCTCGCCCTG
CACGGTCGCCATCGTAGCAACAAATCACTTGTTCTGTTGATCTGAACATCAACTGAATTT
GTTCACCTGTTGTCGCTGTTCCTAAAGAGGCAACGGCATTATTCACTCCAAATTGAGCTA
AAGCTACGACATCCATATAGCCCTCAACTACAAATAAAAACTCAGGGTTTTCATTATGTT
GTAAGGCTTGATACAAACCATAAAGCTCATTGCCTTTATGATAAGTGGCAGATTCAGGGG
AATTAAGGTATTTCGGCTTTTCATCGCCTAATACTCGCCCACCAAAAGCAATTACTCGCC
CACGCTTATCTCGAATCGGGAACATCACACGATTACGGAAACGATCATACACATTGCCTC
GATCATTTTTAGAGAGCATACCCGTATCAAGCAACTTTTGAACTTCTTCAGGATTATTTC
CAAAGCGACGAAGCACTGCGTCCATCGCATTCGGAGAAAAACCGATTTCAAAGCGATCAA
TAATCTCTTGAGATAAACCTCGTTGCTGCAAATAGGCTTGACTAGCACTATCTTGCGTTA
ATTGCTGTTGATAGAACTTAGCGACCAAATCTAACAATTCATAAAGATTACGCCGAGTTT
TATAACTGGCTTGTGGTTTGCCATCTCTATTGATCACATTTTCACGAGGCACTTCTAACC
CGTGCAATGCAGCAAGTTCCTCAATTGCTTCAGGAAACTCTAACTTGTCATATTCCATTA
AAAAGCTAATCACATTACCGTGTACGCCACAACCAAAACAGTGATAAAACTGTTTAGATT
GGCTCACTGTAAAAGAGGGACTTTTTTCGTGATGAAAAGGACAACAGGCTTGGTAATCTC
GCCCTGCTTTTTTGAGTTTAACACGACTATTGATCAGCTCGACAATATCGGTTCGAGCAA
CAAGATCATCAATAAATGAACGAGGAATAGAGCCTTTCATTGATTATCTCCTTGCTAGCA
AGTGGGTAGTTTCGCAAACTTTTTTACAATGCTCACCGCTTGTAATGGACGGTATAAACA
TTGAAACCGTGATTCCTTAAAGGTTTCACGGTTCCAATTTAACTTCTGTTACCTAATTTA
AAATTAGTATAAACGAGTGTTACGCGCGTTCTCACGGAAGTTACGTTTAGCGTGACGTTT
TGCTAAAGACGCTTTTTCACGTTTACGAATTGTAGTTGGTTTTTCATAGAACTCACGAGC
ACGAACTTCAGCTAAAAGACCTGCTTTTTCGCAAGAGCGTTTAAAACGACGTAATGCTAC
GTCAAATGATTCATTTTCACGAACTTTAATTACTGGCATAAGCCATCACCTCAGGAAATA
TATGTTTAAATGAAGCCGCACAAATTGGTGGCGGCATAGAACTAAAAAAGGTGAGGCATT
TTAGCTTAGACTAACTAATAAGTAAAGAGCACCTTGTCAAAATAATCTACAAACATACAG
CTTTTCCAAAATAACTTTACTTTGGTATTCACTGAACAATAATCTTGGAACCATTAGAAA
ATACGATGCTTCTTGCCTCATAAATTGCATTTAATGCAATATTATTTCTAAAACTATCCT
GTATATTCTGAGGCAAAGTATCCAATGAAATAGAAAACCATTTTCCTATATATTTACAAT
CTTACTCCATCACCAACTGGTAACTTGGTTTTAGAAAACATGTATAAAAACGAAGTATCT
ATAAATTCTTAAAAATACTTCAATACTTTTATTCTTGTAAAGAAAAAATACCGATTTTCT
AATAATCTCAAAAACCGGTATTTACATAAATTACTCCTCAATATCTAAATATCAATCTTA
TTGAATTTTGTTTATAGAGAAGTATATTTCATTTCAATTATACGAAATGGACAAATATTA
TTTAGTATCTATGACTGGTGTTGCTTCTTCAGTCTGAGAAGACACTGCGTCCTTTATCCC
ATCCACTTTAGTTTCAACTAATTGTTTAGTTTCTTCTACTTTAGTTTCTGTTGTTTGTTT
TACCTCAGCAACTTTCTCTTTTGCTTGATCACAAGCGGTTAAAGAAAGTGTTGCTGCACC
TAAAACTAAAGCGGCCAATAAAGATTTTTTCATAAAAATAATTCCTATAAATTAAGGTTT
AAATTGCCACATTTAGAGTAAATACTTAGGAATTAGTTCCCTAAGCATTTACAAGTGATT
AAAGATCAACCTTTTATTTTTGCCCCCCTCGGTGCAGAATAAACGTGGCTCACTGCACTA
CTATGTCCGCCAAAGCCTTTTCCGTAGAAATAGTATTTTGAGTTCTGCCACTCTTTTGCT
TGAATTAAGGCAATTTCTTCCGCTGGTGCTGCTGCAACCGTCATTTCTACTTGCGTATGT
GCAACACGAGAGAATGTGCCTAGTTTCCCTTCAAACTGATATTGACTTTGATAAACCTTA
ATCGGTTTTGGAATCGGAGCTGCAACTTTCTGCTCAGATTCGACCGCTTGAGGCCCTAGC
TCTTCCAATTTAATATGGCGACGTTCGTGATTTTCTTTAACTAAATCTCGGTTAGTCGGT
TGAGAAACCACAAGTCCGAATGGTTTAGCCGATAAAGCCACTGCTTTCGGATCAACTTCT
GCGGATTCTGCTTCAACTTTCGTACGACGTTTGTGGTTGTCTTTGACTAAATCACGATCT
GAACTTTGAGTTACGAAATAACCAAATGGTACCGCTGAATCTTGATGAGCCTGAGTGTTA
GCTTCCTCTTTTGCGGGTTCAGCTACTTCTCTTGCTACAGATTGAACTGGCTGTTCTTGC
TGTTGTAACATCTCATCAACAGATAAGAAACGAGGTTTCTCTTCCGCAACAGCTTTTGGC
ATTTCGCTAAATTTAATCCAAACCTTACCGCTTGCAAGTTCAGGCGAAGCGACAGCCGAA
GTTAATGGCATTACTGCTTTTACTTCCTCACGACGCTCACGACGACGCTGATTGCCTACG
CGTAAATGGCGAGGTAAACGGCGTTGGCGAGGCTCACGTTGCTCTGTACGCTCTTCTACT
ACAGGCTCTGAAGTTTCCAAAGGCATCTCTGCATTTACTGTAGTCACCACAGGCTCTGCC
ACAAATGAATCAGCCGCATTCTCTTCTGCTGGTGGTAAAGAAGCGGTAATTTCCGCTGAA
TGTTCTGCAGTTTCAATTCGCACTTTCTTACGTAAGTCACGACGCTGGCGACGCTCAGCC
ACTTTCGCTTCACGCTGTTGCGGAACTGAAACACCTACCACTTCTTCTACAATTTCACGA
CGTTTCTTAGGCTCTACTGGAACGACTTCAGCTTCTTTCGTTGCTTCAACGACCGTGTTT
TTACGCTCTTGGCGTTCGTTGCGGTTTGGTTTTTCACGGCGTTGCTGACGACGTTCACGC
TGGTTACGAGCCTTACCTTTACCTTGCTTCTTCTCAGGTTCTTTCTCTTCGCTTGCAAAC
ATTGCTTTGATTTTCGCAATAATTCGACTGATTAACGAAGGTTTTGCTGGCTCAACTGGT
GTTGGTGCAGACTGTAAATTTAACTCTGAACTTTGTAATACTGATTCAACGGTAATCACT
GGCTTATTACGGCTAACCAACGCTTCTTCCGAATGGTGATGATGAATGTGATTTTCTTCA
TCTTGTTCTTGGTAGCGTTTCACTAAATCGTAACTTAAGGTTGGAACGATCTCATTCTCA
CGCAGGCGATATACGCTAAAGTGTGGGGTTTCCATACTTTCGGTTGGTACAACAATCACT
TGGACATCGTGGCGTTTTTCAATGTCGCTAATCGCCTTACGTTTTTCATTTAATAAGTAC
GAAGCAATTTCCACAGGCACAATAGCGTGAACCTGTACTGAGTTTTCTTTAATCGCTTCT
TCTTCTAATAAACGTAAAATGGAGAGTGCAATCGACTCGTTATCACGAATTTTTCCTGTA
CCTTGACAGCGAGGGCAAACGTGTGATGACGCTTCACTTAATGATGGACTTAAACGCTGA
CGGCTCATTTCAAGTAATCCGAAACGAGAAATGCGTCCAAACTGGATTCTTGCACGATCT
TGGCGTGTCGCTTCACGGATACGATTTTCCACTTCACGTTGATGACGAACTGGGGTCATA
TCAATAAAGTCGATCACGATTAAACCGCCCAAGTCACGCAAACGTAACTGACGAGCAATT
TCGTCTGCCGCTTCTAAGTTGGTATTTAATGCTGTTTCTTCAATGTCTCCACCACGGGTC
GCACGAGATGAGTTGATGTCGATAGCTGTCAATGCTTCGGTTACATCAATCACAATAGAA
CCGCCTGACGGCAAACGCACTTCACGTTGGAATGCTGATTCGATTTGGGATTCGATTTGA
TAGTGACTGAACAACGGTACTTCACCTTCATACAGGCGAACACGGTTGATAAAATCAGGA
CGCACAAGGCGGATATGATTTTTTGCTTTCTCAAATACCTTACGATTATCGATCAAAATC
TCACCAATATCACGACGAAGATAATCACGGATTGCACGCACAATCACATCACTTTCTTGA
TGAATTAAGAACGGTGCAGGGCGAGATTCTGCCGCTTTTTTGATTGCCTCCCAGTGATGT
AATAAAACTTTTAAGTCCCATTGTAGCTCTTCAGGGGATTTACCCACCCCAGCAGTACGC
ACAATTAAACCCACATCTTCAGGTACATCTAAGCAATCTAACGCTTCTTTCAGCTCTAAA
CGCTCGTCCCCTTCAATACGACGAGAAATACCGCCAGCACGAGGGTTATTTGGCATTAAA
ACAAGATAGCTACCAGCCAAAGAGATAAAGGTCGTTAAAGCCGCCCCTTTATTACCACGC
TCTTCCTTGCTGACTTGAACAATAACTTCCGCCCCTTCTTGAATAATATCTTTTATGTTT
GGGCGACCTTGGAATACATAACCTTGAGGGAAGTATTCACGAGAAATCTCTTTTAACGGA
AGGAAACCGTGACGCTCTGCACCGTAATCAACGAATGCTGCTTCAAGACTGGGTTCAACA
CGGGTAATTTTACCTTTGTAGATATTCGCTTTCTTTTGTTCGTGTCCTGGGCTTTCAATA
TCCAAGTCGAACAGTCGTTGCCCATCAACAAGGGCAACACGCAACTCTTCTTTTTGAGTT
GCATTGATTAACATTCTTTTCATTGTGTTTTCTCATTTTATTTTTGTTAGTGCTATTCAT
AGGGTTCGGGTTTGTATTTTTGCTAATCTGTCAATCTCCCGACTGTCTAAGGACAAACTG
ACGTGAACCCTATGATCTAAGGTGATCTGTTTTATGTCTTACATTCAAAATCTGACCGCA
TAATCAATCACGATATTTGCATTTTTAACCGTTGCAAGCGGTACTTTTGTCTGATTTTCT
ACAATTTTATTCAGTAAAATTCAATAGACAGAAAAAGCGAGTCATTATGGCATTTTAAGA
GAAAAATAGAAAGGCAAAAGTAAATAACGTACCATAAATAACATTGAATGTATTTTATAC
AATGTTTGCGGCTACTAACGAAAAAGGTAGTCTCTCTAATAACTTCTGATGAATCCCGCC
AAATGCCCCATTACTCATCACTAAAATATGATCCGTTGGTTTAGCTTCCTTGACAATCAA
TTCCACTAATTCATCTAGGCTTGTCGACCATTGTGCCGGCTGGCTTAGTGCATCTGTAAT
CGTGCTGACTTGCCACGGAATGGTATCGGGTTGATAAACAAAGACGGCATCAGCGTCTTT
CAACGATGGGGCAATTTCCTCTTTGTGAACGCCCATTTTCATTGTGTTTGAACGAGGCTC
TAATACCGCTAAAATGCGTTGTTCTTTACCTACTTTGCCACGAAGTGCGTCGATGGTTGC
TAAAATAGCGGTTGGGTGGTGGGCAAAATCATCATAAACGGTAATGCCATTCACTTCCCC
TTTGACTTCTAAACGACGGTTGGCATTGATAAAGCTGTTTAAACCTAAACAGGCTTGCTC
AACGCTTACCCCCGCGTGATGTGCTGCGGCAATCGCCATTAAGCCGTTGTGCATATTGTG
AGCACCAAGCAAGTTCCATTTCACTTCTCCTGCTTTTTGCTGTTTATGGTAAATCGCAAA
ATGAGAATAGTCTGAACTTAACGGCTCTGCAAACCATTCTTGATTTTGTCCGATAAATTG
CTGCTCGCTATAACAGCCCATTTTTAAGGTGTTTTGGACATTTTCATCTGATGTTGCAGA
CAAAATGCAGCCATTTTGTGGCATTGTGCGGATAAGATGATGGAACTGGCGTTGAATTGC
TTTTAAATCATCAAAAATATCTGCGTGGTCAAAATCAATGTTATTAATAATTAAAGTTTT
GGGATTGTAATGTACGAATTTAGAACGTTTATCAAAAAAGGCTGAATCATATTCGTCCGC
TTCAATCACAAAGAAATCGCTTGAGCCTGCACGAGCAGAAATACCAAAGTTGCCTGCCAC
ACCGCCGATTAAGAAACCCGTATCAATGCCAGCTTGATCTAAAATCCAGCTTAACATTCC
CGTTGTGGTGGTTTTGCCGTGTGTGCCTGAAACGGCAAGTACCCAACGATCTTTGAGTAA
ATGATCTCTTAGCCATTGTGGCCCTGAAGTGTATGGCAAGCGGTGATTTAAGATATGTTC
TACGCAAGGATTACCACGGCTAATCGCATTGCCGATAATAATCATATCGGGAACAGGATC
GAGCTGTGCAATATCGTAATGGGGGATAATTTCAATGCCACTTTTTTCCAAAAAGGTACT
CATTGGTGGATAAACATTGGTATCTGACCCTGTGACTCTATAACCTAACTCCCTTGCAAT
AATCGCCACGCCACCCATAAAGGTTCCACAGATCCCTAAAATATGAATATGTTGCTGTTT
CATAGCATTCCTTACATAAAAATTGTGAACAGTATCACAAAACAAAACTTTACTCGAAAA
CAGAGCTTCAATGGGCGAGTATAATAAAGCAAACTGCATTGAATAGCTAATAAGGAGATA
AAAAATGAAAACATTAGGCGAATTTATTGTTGAACGCCAAGCAGAATATCCAGGAGCTAC
GGGGGAACTCAGTGGTATTCTATCGTCCATTCGTTTGTCAGCCAAAATCATTCACCGTGA
TATTAACCGGGCAGGTTTAACCCAAGATATTTTAGGTGTATCTGGCGATGAAAACATTCA
GGGCGAAACCCAGATGAAGCTCGATGTATTTGCCAACGAAACAATGAAAAAAGCATTAAT
TGCTCGTGGCGATGTGGCAGGATTTGCATCTGAAGAAGATGATACTTTCGTGGCGTTTGA
TACAGAACGTGGTCGAAATGCAAAATACATTCTAATGACAGATCCCCTTGATGGTTCGTC
CAACATTGATGTGAATGTGTCTGTCGGAACAATCTTTTCGATCTACAAACGTGTATCACC
GATTGGTACACCAGTGACGATGGATGATTTCTTACAGCCTGGACGTAAACAGGTTGCAGC
AGGCTATGTGACCTATGGTTCATCAACAATGTTAGTTTATACGACGGGTAATGGCGTAAA
CGGCTTTACCTATGATCCTTCTTTAGGTTTGTTCATTCTCTCTCACCCAAATATGAAAAT
GCCGTTTGAAGGCAAATATTATTCGATTAACGAAGGGCAATATCTCAAATTCCCAGAGGG
CGTGAAGAAATTCATTAAATTCTGCCAAGAAGAAGATAAAGCAAAGGGGCGCCCATACTC
TTCTCGTTATATCGGCTCATTGGTTTCAGACGTCCACCGTAACTTGTTAAAAGGCGGTAT
CTACATTTATCCAAGTACGAAAAGCCACCCGAACGGTAAATTACGCCTACTTTACGAAGG
CAACCCGATGGCATTTTTAGCTGAACAAGCTGGTGGTATGGCGACAGACGGATTTAATCC
GATTTTAGATATTAAACCGACAGAACTACATCAACGTGTGCCGTTCTTTGTGGGTTCAAC
AGCAATGGTGCAAAAAGCGGGTGAGTTAATGGCTGAATTTCGCTAGTAAATAATGGAAAG
AAACTCACCGCTTGTTTACGCAAGCGGTGAGTTTTTTATATCATTTTGTTATAAAGACCA
CATTTTTGTTCTTTACCTTCAATAAAATAATCAGTATCTTACTCGCAATTTTTCACTCTT
TATTGGAGATATTATGAAATTAAATACAAAATTCTCTCTCTTAGCCGCAACATTATTGGT
TTCAACCGTTGCTCAAGCCGCAGATAAAACGTTTATTAACTGTGTTAGCCGTTCACCAAC
AGGCTTTAGCCCTGCATTAGTGATGGACGGGATTTCTTATAATGCAAGTTCACAACAAGT
GTATAATCGCCTTGTTGAGTTCAAACGTGGTTCAACAGATATTGAACCTGCTCTTGCAGA
AAGCTGGACAGTGAGTGATGATGGTTTAACTTATACCTTTAATTTGCGTAAAGGTGTGAA
ATTCCACTCAAATAAAGAGTTTACCCCAAGTCGTGATTTTAATGCGGACGACGTAGTATT
CTCATTTCAACGTCAGTTAGATCCAAATCACCCATATCACAATGTATCTAAAGCAACTTA
TCCGTACTTCAAAGCAATGAAATTCCCAACATTGTTGAAATCAGTGGAAAAAGTTGATGA
TCATACAGTGAAAATTACTTTAAATCGCCAAGATGCGACATTCCTAGCAAGTTTAGGTAT
GGACTTCATCTCGATTTATTCAGCGGAATATGCAGATAAAATGTTAGCGGCAGGCAAACC
AGAAACCATTGATACAACCCCTATTGGTACTGGTCCGTTTGTGTTTGCAGGCTATCAAGT
GGATCAAAAAAGCCGTTATTTAGCACATAAAGAGTATTGGAAAGGAAAAGCCGATATTGA
CCGCTTGATCTTTGAAATTGTCCCTGATGCTACGGCTCGTTATGCAAAATTACAAGCGGG
TGCTTGTGACTTAATTGATTTCCCAAATGCAGCGGATCTTGAGAAGATGAAAACCGATCC
GAAAGTGAATTTACTTTCTCAAGAAGGCTTGAACATTGCTTATATTGCGTTCAATACTGA
AAAAGCACCGTTCGATAATGTGAAAGTACGCCAAGCGTTAAACTATGCGGTAGATAAAAA
TGCGATCATTGATGCTGTTTACCGTGGTGCAGGTGTGGCTGCGAAAAACCCACTTCCACC
AACAATTTGGGGCTATAACAACGAAATCACTGGTTATGAATATAATCCAGAAAAAGCGAA
GCAGTTATTAAAAGAGGCTGGCTTTGAAAATGGTTTTGAAACGGACATTTGGGTACAGCC
TGTGGTGCGTGCTTCTAACCCGAACCCACGTCGTATGGCGGAATTAGTGCAAAGCGACTG
GGAAAAAGTGGGCGTGAAATCAAAACTGGTTAGCTATGAGTGGGGCGACTACATCAAGCG
TACTAAAGCAGGTGAATTAACAGCTGGTACTTACGGTTGGTCGGGAGATAATGGTGATCC
TGATAACTTCTTATCGCCATTATTCGGTAGTGAAAACGTGGGTAACAGTAACTACGCTCG
CTTCAAAAATCCTGAATTAGATGCGTTATTACACAAAGCGGTTGGTTTATCTGACAAGGC
AGAGCGTGCCAAAATTTATGAACAAGCACAGGTATTGTTAAAAGAACAAGCCCCTTGGAT
CAACGTAGCACACTCAATTAACTTTGCCCCAACAAGTAAACGTGTTCAAGACTATAAACA
AAGCCCATTTGGTTATACTTACTTATATGGTACGAAGTTGGCGGATTAATCTGTCTTAAC
AGGAAAGGGAAGCAATAAGCTTCCTTTTTCATTTCATTACCGATGAGAAGATAAATCAGC
TATAATTCTTCCCAAAAATAAAGAAATAAAATACACATCTTAAATAAGGGAGAATATATG
GAAATTAAATCGTCACGGAAACGCTTAACCCTCAATGATATTGCACAACTTGCGGGTGTA
TCAAAAACCACAGCAAGTATGATCTTAAATGGGCAGGCAGAACAATTTCGCATTAAGCCT
GAAACCCGCCAAAAAGTTGAAGAAATCGCAAAACAGCACGGTTATCGTGCAAATGCTTAT
GCAAAAGCACTTAAACTACGTCGCACCAATGTTATTGGTCTGGTCATTCCTGATTTAACC
AATTATGGCTTTGCCTCTACAGCAAAGACTTTAGAGAAATTGTGCCGAGAGAATGGTTTG
TACTTAGTCATTGCTTGTTCTGATGATAATCCTCAACAGGAGAAACAAGCGATAGATCGT
TTACTTGACCGTCAAATTGATCTCTTAATTACCGCTCCAACACATCAAGATCCAAAATAC
TATAAATCCGTATTAAAGCACACTCTTCTATTACAACTTGACCGCTATGTTCCTCAACTT
GAATTAGGTTATGTGATTAGTGCTGATACCGAAAAAATTGCAGAACTAGTATCTCTAACG
ATCCAACGCTATCAACTTAAAGAATATTTTTATTTTGGCGGTCAATGCTCACTTTCTCCT
AGTGAATCTCGTTTAGCTGGTTTTCGCCAAGGCTTAAAGCAAGGTAACTTACAAGAAGAA
AGCGGTTGGATTTTACATAAAAATTACCAACCTGAATCAGGTTATCAGTTGATGGCAGAG
CTGGTTGAACGTTTAGGGCGTTTGCCTGAAGCAGTATTTACCGCGTCTTATACCATTTTG
GAAGGTGTTCTACGTTACCTCACTGAACACAAGCAAATGGATAAACTGTTGAACGGTCAA
TTACATTTAGCCACTTTTGATGATCACGATTTACTTAACGCTCTGCCGTTTCATATTCAT
TCGATTAAACAGAATCATCAACAAATTGCATTTTCGCTGTTTAATCTGATACGCCAAAAG
TTGCAAGGAAAGCCAATGGAGCAGTTAAAAGTAGAATGTGAAATTATTTGGAGAAGATAA
GATGATTACAAGTATAGCCTAGATTTTTCTCCCTACAATAATAGTTAATCCATTCTTGTC
TTACTATATTGTAAACAAAAATTTCCAAAATTCTTTTTTCGGAGTATCATAAGCGGACAG
AACAAAGGCTTATTTTACAAAAGGAAGAGAAGATGCGATTTGCGATTGAGTGTATTGAAC
GTGTGGGCGTTGCTCAAGATATTTTAAGTTTATTGGCAACGCAAGGCATAAATTTAGAAG
GGATCGAACTGCAAAAATTAGGCGAAAAAGGGCTTGTTTATTTGCGTACTGAAGCAATGG
AGACTAGCCAGCAAGCTAATTTTGTCAAACAGTTGAAGAAAATTCCAAGTATTACTGCTG
TTCAAGAAATTCATCATCTTCCACAAGAACGTAAAAATCTTGAGTTGAGAGCCTTAATTG
AGGCGTTGCCTAATCCTGTTTTATCGCTTGATCTCAACGGTAAAATTGCCTTTGCTAATT
CTCAAGCCTGTAAAGTTTTATTACCGATTTATCGCCAGTCGCTACCTAAGAAAAAACAAG
AGCAAATTCTTTCTCTTGAAGGCGTTGATCTCAACGAAATTATCGTCAATCTCAATCGCA
CCAAATGGTATCAGTGGGTTTTGCAACAAGGGCGTTCTATTTTACCGACAACGTTACAGC
CAATTTCTCACCCTATTCAATTTAATGATCAAGTATGGCGAATGGATTTACTGCCGATTG
AATTGTGGGAGGCGGCACAAAACCGACCGCTTGGGTATGTTGTTACTCTGCAATCTCAGC
AAACAATGCAACTCGATTTACGTCAATTTATGGCAAATCAAAACAGTGATTTCGATCATA
TTTTGACGAAGAGTGCCAAAATGAAAGCGGTGATTGAACAAGCCAAGAAATTTGCGACAC
TCAATGTGCCTTTGCTTATTCAAGGCGAAACGGGAACAGGTAAAGATTTGTTTGCCAAAG
CGTGCCACCAATTTAGTTTTCGTCGGGATCAAAAATTCATTGCCGTTAATTGTGCTGGAT
TGCCTGAAGAAGAGGCTGAGAGCGAAATGTTTGGACATCACGGTGGCGACCGTACGCACG
TTGGCTTTTTTGAGTATGCCAATGGCGGAACAGTATTGCTCGACTCGGTTGCAGAACTAT
CCCTTGAAATGCAAGGCAAATTATTACGTTTTTTGAATGATGGATCATTTCGCCGCGTAG
GTGAAGATAAAGAAATTCAAGTTGATGTGCGTGTTATTTGTACATCACAAAAACCGCTTG
CGACCTTAGTTACGGAAGGAAAAGTACGCGAAGATTTATACCATCGCTTGAATGTGCTTA
CCTTGAATTTACCGCCGTTGCGTGAAAGACAAGGGGATTTAATGCTACTGACCGATCACT
TTATTACCCAAATCAGTCAGCAACTAGGCATTCGTAAACCGCTTTACGATGAACATTTTA
TCAAAGCTCTGCAAGCCTATCATTGGTCTGGAAATTTACGCGAACTTTATAATGCAATTT
ATCGAGCTTGCTCTTTAGCTACCGATCAACTTAAAGCGAGTGATCTTAACTTGCCTGAAA
CGGTACCAAGCCATTTTGAAATTTCACATTTAGAGCAAGGTTCATTAGAAGAGCTGGTTA
ATCGTTTTGAAGCCTCACTGTTACGCAAGTTCTATGCGGAATATCCAAGTACGCGTAAAT
TGGCTCAACGCTTAGGTGTTTCACATACTGCAATTGCCAATAAATTGCGGAGTTATGGGA
TCAGCAAATGATGAAACAACTTATGCTATGGGGATTTGCATTTTTAGGCACATATCTCAC
CGCTTACGCATCTCCTAAAATTCCACAAGCGTTACTGACAGACAGTCTGGTTTACTGTAC
CAGTGCCTCTGGTTTTTCTTTTAATCCTCAAAAAGCCGATGTTGGTTCAAATATGAATGT
CGTTACAGAACAGATTTACGACAAACTGATTGAATTTGATCCCGAACAAAACCAGCTGAA
GCCTGCCCTTGCAGAACGCTTTGAAATGAGTGAGGACGGTTTAACCATTACGTTATATTT
ACGCAAAAAAGTCTCTTTTCATCATACAAAATGGTTTACGCCAACACGCTATTTGACAAG
TGAAGATGTGATCTTTTCTTTAAATCGAATTTTAGGCAAAGTTGGGGAACTGCCTGAGCT
TAATCGAGAAGTACTACATCAAGTTCGTCACCGAATTGCAGACCGCACCCATTTCTCTTA
TTTTGAAAGTGTCGATCTTGCTAATCAGATCGTCGAGATTTCAGCGCCTTCATCGCATAT
CGTTAAAATTCGTTTGGCACAGCCTGATAGCTCAATTTTGGCTCATCTTGCCAGTCAGTA
TGCGGTGATTTTATCGAAAGAGTATGCCTTACAACTCAATGCCGATGATAATTTAATGCA
ACTCGATATTCTGCCTGTTGGCACGGGGGTATATCAGCTTGATAATTATGTACAAAACGA
TTTTGTTCGCTTACAGCCTAATCCTCGCTATTGGGGCAAAAAAGCCAATATCAGTAATTT
AGTGGTGGATTTCTCTACCTCTGGCACAGGGAGAATGGCAAAGTTTTTGAACAACGAGTG
CGATATTTCTGCCTTTCCAGAACCAAGTCAGCTCTCTATTTTGGATAAAACGCAAAGCTA
TGTAATTGAAACGGCTGGGGCAAACCTTGCCTTTTTAGCCTTTAATTTCCGCCAAGATAA
AATGAAAGATCCAGCATTACGCCAAAAAATTGCGACAAGTATTGATCGTGAGCGTCTGGC
GCGTATTCTGTTTTACGGCGTTGCTGAAGTACCACAAAATGTACTGCCGAAGGCGTTGTA
TGCGCAAGAAAATCCAACAAGCTACCCTTATTATCCGCCTGATACGAGTAAAAAAATGGA
GGAAACAGACCGCTTAACGCTATGGGTAATTGATGAGAAACGTGTTTATCACTTGCACCC
GTTAAAAATGGCGGAATATCTGCGTGCAGAGTTGGCGAAAGTGGGGATTACACTCAATGT
TCGCCAAGTGAGCCGAGCCTACTTAACTCAGCAACTTGAAAATCATCAGGCAGATTATGA
TTTAATTCTAAGTGGTTGGTTAGCCAATAATTTTGATCCTGATAGTTTTCTCTCTTCGAT
TTTAAGTTGTCGCTTGCAAGATGCGGTGACCAATCTATCTAATTGGTGTAGCGTGGAATT
TGATGAATTGCTTAAATTAGCAAGAACCGCTGAAGATCCACAAAGCCGAATGCAATATTA
TCAACAACTTCAAACTCTACTTGAAGAACGCTTACCGCTGTTACCTTTGGTGAATGTCAA
ACGGTTGTTAGTTGCCAATAACAGCGTTAAGAATGTCAAAATCAGTGCGTTTGGGCAGGT
TAAATTATCTGACATTAAGGTGAAATAAAATGTTGTTCGTTCTTATTCGTAAGCTCTTGT
TAATCATCATTTCACTGATGATTTTATCGCTTATCAGTTATTTTATTTTGCTGAGAAATC
CGCATTATTCTGTCATTGAACAAGACTTCTCAGGCTATGCAATTTATTTGCAACAATTGC
TTGAAGGGAATTTAGGCGTTAGCGAAATGACAGGTGAGCCTTTAACGAAATTAATTTTAA
ATGTCTTTCCAGCCACGATCTCGCTCTGTTTATCGGCTATGTTACTTTCGCTGATGCTAG
GCATTCCGCTTGGCTTTTTTGCGGCGCTACAACGGCAAAATATGATTGGCAAACTGTTAG
GCTCACTGGGGTCATTAAGCCTTGCTGTGCCTGTATTTTGGCTTGCCATTGTCTTATTGG
CGTATGCTTCTAGCCATCATTGGGCAATTTCAGCTGTCGGCGAACTCCACCCCATTTATG
CGGTGCCAACAATCACAGGCGTTAAAATTTTAGATATTTTTCTTTCAGATGCACCACATA
AATTAAAAATGATGCAAAGCGCCTTGCATCATCTTGCACTGCCTACCCTTGTATTAGCTG
TGCCAGCGACGTTAGAAATTATCCGAATGACAAAACAACGTACGGAATATGTGCTGAAAC
AAAATTATGTCAAAGTCGCTCGTACACGAGGCTGGTCGCCACTTAAAATCTGGTGGGTGC
ATATTTTACGCAATACCTTGCCTCCACTTATTCCGATGATCGCAAGAAATATCACTTTAA
TTTTCGCCTTTGCTATGCTTGTCGAAAATGTGGTGAGCTGGGGAGGCGTAGGACGTTGGA
TAGTTAATTCCCTTGCACTAAAAGATTACAATGCGATTTCCGCAGGCGTGCTTGCGATTG
GTATTTTTGTTCTCAGTGTGGATTTACTGGCAAGCCTATTAACTACCCTACTTGACCCAT
CGCAGAAAAAAGATTGGTATGTCAAGGTATAAGAAACAATGGGGACTTTTAGGGGTGCTA
TATCTCGTGCTGTTAAACATTTTTTACTCTGCTAATACGCTTTGTTTTCTGCATTTAATT
TAGAAAATAAAGTTTGTTGTGTCTCATTGTATCTACTCATTCTTCCGTGCATTTGCTATA
CTTTTATCCCTTTAATTTATTTATTCATCGGATACTGTAATGCAATTAAAATCCTACCCA
GCGCCAACCTATGCACAACGTGCCAAAATCGCGTTTCAATATATGATGCCACAGCTATAT
TTAACCCAAACCGCAGGCTGGCTGGCGGAACGTAAATGGGGGGCAATCACTCATTTCATC
ATCAATGTTTTTGCGAAAAAATACCAAGTCAATTTAGCAGAAGCCGAAAAGACTAATGCT
TCTGATTATGTATCATTTAATGAATTTTTTATTCGTCCATTAAAGGAAAATGCTCGCCCG
ATTAACCAAGATCCGCAAGCACTCTGTTTACCTGCGGACGGTTGTGTGAGTGAGTTGGGT
AAAATTGAAGAGAACCAATTATTACAAGCGAAAGGTCACCAATTTAGTTTAGAAACATTA
CTTGCTAATGATCTTAATCTGGCAGATAAATTCAAAAACGGCAATTTTATTACCACTTAT
TTATCGCCAAGAGATTATCATCGTGTGCATATGCCGTGCGATGCAACATTGCGTAAGATG
ATCTATGTGCCTGGTGAGCTGTTTTCGGTCAATCCATTTTTAGCAGAACACGTTCCAAAT
CTTTTTGCGCGTAACGAACGTGTGATTTGTGAATTTGAAACGGCATTTGGCCCTATGGTG
CAAATTCTTGTAGGAGCAACCATTACCGCAAGTATGAGTACTGTTTGGGCTGGAGTAATC
AATCCGCCAAGAGAAAAAGAGGTGACGGTTTATGAATATCTCACCACAGGTGAAACCGCA
GTACATCTGAAAAAAGGGCAAGAAATGGGAGCATTCCGTTTAGGCTCTACGGTGATTAAC
TTGTTCCCGAAAGGTGCCGTGGAGTTGGAAGCTCACTTAAAAGCAGGCGAGACAACCAAA
ATGGGTGAACGTTTAGGTAAAATAAATCTCTAAAAGTGGGGCGTTCATATACGCCCTTTG
TTATGTGTAAGGAAAACAGATGAAAGCCAAGTTACTTATTCCACTGATTGTTTTTTTAGG
GTTAATTATTACCTTTACTATTCAGCTTCAACGCAATGCCAATGGAGAAGATCCAAAAGC
ACTTGAGTCTGCTCTCGTAGGTAAAACTATCCCAGAATTTAAGTTAGAGTCGTTACACGA
CGCAACACAGATGTTAGATTCATCTGTGGTTAAAACAGGAACGCCACGCTTATTAAACGT
ATGGGCAACCTGGTGTCCAACTTGTTTTGCTGAACACCAATTTTTAACTGTTCTTGCTAA
ACAAGGGGTTGAAATTGTCGGGATAGATTACAAAGATGAACGTGCTAAGGCTTTAAAATT
TTTAAAAGATTATGGTGATCCTTACAAAGCCATTGTTTATGATCCAAAAGGCTCTTTAGG
GTTAGATTTAGGGGTTTATGGTGCGCCTGAAACCTTTATTATTGATGGTAACGGTAAAAT
TCATTACCGCCACACAGGAGATGTGAATGAAAAAGTGTGGAATGAAGTGCTAAAACCAAT
GTATGAGAAATTGAAGTAATGACTATGAAGAAATTATTTGCACTCTTATTGCTTGTCTCC
GCATTAAGCATAGCTTCGACGGATATTCAGCAATTTGATAATGCACAGCAAGAATCTGAT
TATCGTGCGTTAATCCAAGAGCTACGTTGTCCCCAATGTCAAAATAACAATATTGCAGAT
TCAAATGCAACCATTGCGACAGATATGCGTAACAAAACCCTTGAGCTATTGAAACAAGGT
AAAAGTAAAGATGAAGTCGTTGGCTATATGGTGGAACGTTATGGTAATTTCGTTACCTAT
GATCCCCCTATCACACCAGCGACCATTCTACTCTGGCTTATGCCGTTATTATTAATTGGG
GTAGGTTTAGGCATTATGTTTAAACGTAAAAAGCGTGTACAAGCGGTCAGTTCTGAGCAG
AAAAATGCAAATGTGGTTGATACAGCTCGCCTTAATCAGATTTTAAACGAAAAGGATAAA
TAATGAATTTTTGGATTTTAGTCACGATTATTACGCTGATTATTGGCGTAGTGGCGTTCT
ACCCTTTATTGAAACAGCGTCAAAATTTAAGCACACAAAAGCGAGATAGCCTCAATAAAG
CCTTCTACTTTGACCGTTTAAAGGAAGTGGAACAAGAAGCGGAAGCAGGTATTATTGAAG
ATAGCGAGCAGACGAAGCTCGAACTTCAACAAAGCCTGCTTGACGATATTCCTGAGCATC
AAACACAAGCGGTAAGTTCGGCAAAATCATTTGGACATCTTGGCAAATTATGGTTTATCG
CCTTGATTTTATTGATTGGCGGTATTAGTGCTGGGATCTATTGGAACATCGGTTCGTGGT
TTAGTGGCACAATGCTTGAAATGAGCCACAAAAAGCTTGATTATTTTTATGAAAGAGTAA
AAACAGAAGAAACCGATCCCCTTTCAGAACAAGAGCTGAACCAATTTGCAATGGCACTGC
GTGTTGAACTACAAAAAAATCCGAATGATGATAAACATTGGTTTATGTTGGGTCAGTTAG
GAATGGCGTTGGATAATGGACAGCTAGCTCTTGATAGTTTTGCTAAAGCGAGCAAGCTAA
AACCAGAGAATATGCAGTATAAGTTACGCCACGCTGAAATTTTATTGTTCTCTGAAGACC
CAAAAGATAAATCGCAAGGTGAGTTATTGCTCAAAGAAGTGATTAGGGCAGATCATACAA
ATACCAATGCCTTGAGCTTATTGGCTTTCCGTGCGTTTGAACAGGAAGACTATAAAATGG
CGGCAATGACGTGGGGAATGATGTTGAAGCTAATGCCTGAAGATGACCCTCGTCGTCCTA
CGATTGAGCGTAGTATTCAATCTGCGTTGTCGATGATAAAATCAGGAGAAATAAAAACCC
CCTAACTCACCGCTTGTTATTTTATAGACTAGATGTAATGCAAAAACCTCTCGCAATTTT
TTTAATGGGACCAACAGCATCGGGGAAAACCGATCTTGCCATTGCCCTACGTCAGCAGAT
TCCTGTTGAGGTAATCAGTGTGGATTCCGCCTTAATTTATAAAGGTATGGATATAGGCAC
GGCTAAGCCGAGTAAGGCTGAACTCGAACTTGCTCCCCATCGTTTAATTGATATTCTTGA
CCCATCAGAAAGCTATTCGGTAATGAATTTTCGTGAAGATGCGTTACGAGAAATGGCGAA
TATTACGGCTCAAGGTAAAATTCCGTTGTTGGTAGGCGGAACAATGCTTTATTACAAATC
ATTGCTTGATGGTTTATCGCCATTGCCTTCAGCAGATCCAGCTATTCGGGCAGAAATTGA
AGCAAAAGCAGAGCAAATCGGTTGGGCAGGTTTGCATCAAGAGCTGGTTAAAATTGACCC
GATTTCAGCTGAGCGGATCAACCCTAATGATAGCCAGCGTATTAATCGGGCGTTAGAGGT
CTTTTATATTTCGGGAAAAACAATGACGGAACTCACCGCTCAACAAGGCGAAGGTATTCC
TTATGAGATAATGCAGTTTGCGATAGCCCCTCAAGAGCGTGCCGTGCTACATCAACGGAT
TGAGCAACGTTTTCATAAAATGATCGATTTAGGCTTTGAACAAGAAGTTCGACAGCTTTA
TCAACGGGGCGATTTAAATGTTGATCTGCCTTCTATTCGCAGTGTCGGTTATCGACAAAT
GTGGGAATATTTGGAAGGACAAACTTCTCTTGATGAAGCAATCTTTAGGGGCATTTGTGC
AACTCGTCAGCTGGCTAAACGCCAAATTACTTGGCTAAGAGGTTGGACGAGTGGGTTGGA
ATGGCTTGATAGTTTGGATCCTGAAAATTCTTATAAAAAAATGATCGAAAAAGTACAGCA
AAAGCATTTGAAACTGTGGTAATATTGCAATGCCTTTGGCAAAGCATTAAACAACAATAA
TTAGAAGGAACATAAAATGGCAAAAGGTCAATCTTTACAAGATCCATACTTAAATGCACT
TCGCCGTGAACGGATTCCAGTTTCCATTTACCTCGTGAATGGCATTAAATTACAAGGTCA
AATTGAGTCTTTCGATCAATTCGTTATTTTATTAAAAAACACAGTGAGTCAAATGGTTTA
CAAGCACGCAATTTCAACCGTTGTGCCAGCTCGTGCGATTTCTCACAACAATAACTCTAA
CCACGCTCATCAAGCCGCACCAGTGCAATCTGCTGAAGTGGTAGAGAAAGTGGAATAATT
TTATTACTACGTTAGACCTCTTGAATGAACCAAACACAGCAAATTCTGTGTTTGGTTTTC
CGTTGCCTGAAAAAACACAAAACACGCCTGACAAAGAGCGTGCTATTGTGGTACATCTTT
ATCTCTCTCAAACTAAAGATGTGGAAAATCTGATGGAATTTCAAACTCTTGCCGAGTCCG
CAGGGGTAGAGGTTGTCGCTACATTGACAACCACACGTTCCGCACCCCATATCAAATACT
ATGTTGGTCAAGGTAAAGCCCAAGAAATTGCGGATGCAATCAAAGATTTTGATGCGACCG
TCATTTTAATTAATCACCAACTCAGCCCTGCTCAAACACGTAATCTACAATCCCTTTGCG
ATTGCCGAGTGGTGGATCGTACAGGCTTGATTTTGGATATTTTTGCCCAAAGAGCAAGAT
CTCACGAAGGTAAGTTACAAGTCGAGCTGGCACAGCTTCGCCATTTATCCGCTCGCCTAG
TCCGCCGTTTAGGTAACCAAGATCAACAAAAAGGCGGTGCGGTAGGCTTACGAGGCCCAG
GGGAAACCCAGTTAGAAACAGATCGCCGTTTAATTAAAGTGCGTATTCAGCAGTTACAAA
ACCGCTTGGAAAAGGTAAGTAAACAGCGTAATCAGAACCGCAAAACTCGCCAAAAAGCAG
ACATTCCAACCATTTCCCTTGTGGGTTATACCAATGCAGGTAAATCAACCCTATTTAATG
CGATTACTGATGCAAGTGTTTATGCGGCAGATCAACTGTTTGCTACCCTTGACCCGACAT
TAAGACGAATTCAAATTCAAGATGTTGGCACAGCAATTTTGGCAGATACCGTTGGCTTTA
TCCGCTTTTTGCCCCACGATTTAGTTTCTGCGTTTAAATCCACCCTACAAGAAACCACAG
AAGCGACATTGTTGCTACACGTGATTGATGGTGCAGACGACCGTAAAAATGAAAATATTG
ATGCGGTCAATCAAGTGTTAGATGAGATTGATGCATTAGAAATTCCGACCTTGCTTGTGT
ATAACAAGGTTGATCGCTTGGACAGCATTGAGCCACATATCGAATACAACGATGACGGCA
AACCTGTGGCGGTTTATCTTTCGGCACAACAAAATCAAGGCATTGATCTGCTATTTGAAG
CAATGCGAGTCAGACTTAAAAACGAGCTGGTCTGTGAAAGAGTACTGTTACCCACAACAA
GCGGTCAGATTTACACTAAATTTTACCAACAGCAATGTATCAAATCAGAGCGTTTCACCG
AATTTGGCGATCGTTTAGTGGAAATTGAAGTCGATAAAATTCAATGGCAAAAGTGGCTTA
AACAATACCCTGAACTAACGGAATTTGTTGAGTTTGCACAATGGGAAGCAGAGAGTTAAT
ATTGACCTAAAAACAAAATATCGAGCGTATCTCACCGCTTGGTTAAGGAAATAAGATGAC
GAAACAATTCAAATTAATCGGTTTTGACCTAGATGGAACCCTAGTCAATAGCTTGCCCGA
TTTAGCCTTATCGCTTAACTCTGCCTTCGCCGAAGTTGGCTTGCCACAAGCCTCTGAAGA
GCTGGTTCTGACTTGGATCGGCAATGGAGCTGATGTGCTTTTTGCGAAAGGAATGGAATG
GACAGGAAAAGCAGATGAATTTTCACAGGAAGAATTAGCCCAAATTAAACGCCGATTTGG
TTATTTTTATGGCGAAAATGTCTGCAACATCAGCAAACTCTATCCAAATGTTAAAGAAAC
ATTAGAAACACTTAAAGCACAGGGCTATATTTTAGCCGTAGTCACAAACAAACCAACTAA
ACATGTTTTGCCTGTGTTGCAAGCCTTTAAAATCGATCATCTCTTTTCTGAAGCCCTTGG
CGGACAATCGCTACCTCAAATTAAACCTCACCCAGCCCCACTTTATTACCTTTGCGGCAA
ATTTGGTTTATATCCCCATGAGATATTATTTATCGGCGATTCTAAAAATGACATTTTGGC
GGCGAAAGCAGCTGGTTGTAAAAGCGTAGGTTTAACCTATGGCTATAACTACAACATTCC
CATTAGTGAGTCTGAGCCTGATTATGTTTGTGAAGATTTTGCTGAGATTTTGAAAGTCAT
ACGCCAATAACTAATAAGGTAGCATTTGAATAATAGGCATAGTAGGCAAATTTATTACCC
ATCTATCAAAAATTATTGGCATAGTAGACAAGAGTGTTTTTTTGCAAACTATGCCTCTAA
TGGACAAACGTTGAACAGTTCTAATGGAACAGTGATATTTTTCGGATAAGTGTTTATAGG
TTTGTTTTCCTATTGTGTAATCATCTATTGGATTTAATTTATTTGTGGAAGAAAATGTTT
TATGGCAGGACGAACAAAAGTATCTCTGAATATTATTTTTATTTCCATACTTTTGGATAT
TGTTCTTAAGGCAAAAAGGACTGGTTTTTATTCATATTTCAAAAAGTGGCTTAAAGCCTT
ATAGTACAAGGCTTTAAGCCACTTTTTACCAACGCTTTTGTCTACTATGCCTAATCATAT
CTAATGATATCAGTGGTAAAACATTTAATAATGTAATAATCATTATATCTGTTTTTGATT
TTCAGCCCACCAAGCTGCGCCTATCAATCCTGCATCTTGAGCATAATAAGCAGGAACAAC
TTCAGGACGATAAATTTCAGGCATTTCGGAAAGGAAATGGGTTACTCTGGCTAAATAACC
TTCTGCTAATCCAACACTTCCGCCAAGGGTAATTCGTTGAATGTCTAAGTTAATTTTGAG
ATCAGCAATTAAATGAGCAATCGCTTTTGCAGATTTATCCACTAAAGCAGCCGCTTGTGG
ATCGCCTGCTCTAAAGCGTGCAAACACTTCTGGCGGTTCGCAAGGGTTATCCCATTTGGC
TGCATCACGAGCAATCGCACGCCCTGCAGCAACCGCTTCGACACAGCCGACACGTCCACA
GCCACACACTTCCCCATTTGGATCAGCAAGGCTATGTCCGATATGTCCAGCTACGCCGTT
TGTGCCAGTAAAGAGTTTGCGATTTAAGATAATACCGCCCCCTACGCCTGTCGAAACGGT
AATAAAGGCAAAATTTTCAATGTCATCTTGACGTAAAAATTCAGCACAACCCGCCGCTTG
GGCATCATTTAACAGTGTAATCGGCTTGTCCGTGTGTTTGGCAACGCTTTGCTCAAGGGG
AAAGAATGCCAGATTGCCTAAATTTTTCGGGTTAAGTGCGGTTAGAATACCCTTTTGAAT
AATTCCCGTTGAAGCCACCGAAACCTGATCAAATTTCCCTTTGAACTGCGTTAAAATTTG
TGCCAAAGCGCTGTCTAGAGCTTCTGCACTTGGATTTTGTGGTGTGTGAATTTGTGTACG
TTCCGCCACAATCGCATCTTTTCCCTTTAAGGTAACAAGAGCAGCAGCGATTTTTGTTCC
ACCCACATCAATGGCTAAACAAGCGGTCATATTAGGCTCCTGTTTTGCGATTATCAATGG
CGGTCACAAACCAGCTTACGATATGCTCAAGACGAGTTAAAGCTGAGCCAACGGTTACAG
CATAAGCCCCATTTTCAATCGCAACGGCAGCAAGTTCAGGGGTATTGTAACGCCCTTCAG
CCATTACACGACAACCACTGGCGACTAAATCACGCACCAGTTGAACATCTGGTTCATCAG
GGGTTTCACCGCCTGTATAGCCTGACATTGTGCTACCGATTAAATCTACGCCTAACTCTT
GGCAGTACATACCTTCTTTGTAGTTTGAGCAGTCCGCCATTGACATTGCCCCTAACTCTT
GGATACGTCTTGCACAGGCTTCAATCGTGGTTGGACGGACACGATCTGTACCATCAAAGG
CAATAATATCTGCCCCTGCGTGATACAAATCGTCAATATCTTGTAAGAATGGCGTGATAC
GAACAGGGCTGTCAGGTAAATCACGTTTTACGATACCTACAATCGGCACATCAACGGCTT
TACGCACCGCTTTTAAATTATCAATGCCTTCAATACGAAGCCCTGCCGCTCCGCCAATGA
CTGATGCTTTTGCCATTGCCGCTACAATCTCTGGCGAGTCCATCGGACCGTCATCAACAG
GTTGGCAAGAAGCAATTAAACCATTTTTTAATTGTTCTAAAATTTGTTGTTTGGTTAATC
TCGACATAAAAACTCCATTAGCATTAAACAAAAAGAAAATTTACTCCAAAGCATACCCCT
ACAAATGAAGTAATGCAATCAATAGCATTAAAAAGTGAGAGATAGATCAAATTTTTCTAC
AAATAAAAAACAAAACGGTGAATTTATTACAAATTCACCGTTCAAGATAAGTCGTTATAA
AACGAGTTTTAATCGATTATTTAAAAAATTCAACGGCTAAACGAGCACCGACTTTCGCAT
TATTTTTCACCAGCTTGATATTCGCTTCTAAGCTCTTGCCTTCGGTCATTTCAACGATTT
TACCGAGTAAGAATGGCGTAATATCTTTACCTATAATGCCTTTTTCTTCGGCTTCTTTTA
CTGCTGTATCAATAATACCGTTGATATAACTTGGTGCTAATTCATCTTCTTGTGGAATTG
GGTTTGCAACAACCACGCCACCTTCTAAGCCTAGCAGCCATTTCACTTTGATCATTTCAG
CAATTTCAGTTAATTCTTCACACGATAACGCCAATGGTAAACCGCTATCACGAGTAAAGA
ATGCTGGTAGATTTTTGGTTTTATAACCAACGACAGGCACACCTTTGGTTTCTAAATATT
CTAAGGTTGCATCAAGGTCAAGGATAGATTTCGCCCCTGCACAAATAACGGTTACGCTTG
TTTGTGATAATTCATCAAGGTCCGCAGAAATGTCTAATGTGGTTTCCCAGCCTTTATGTA
CGCCACCTAATCCTCCTGTTACGAAGAATTTAATACCTGCAAGGTGAGCACAAATCATTG
TAGAAGCAACCGTTGTTGCCCCTAATTTTTTAGACGCAATAATCTGTGGTAAATCACGGC
GAGAAACTTTTGCGATCCCTTTGCTGCTACCAAATAACTCTAATTCATCATCAGAAAGAC
CAATACGGATTTTGCCGTCAATGATTGCAATCGTCGCAGGTACAGCACCGTTATCACGGA
TAATTTGCTCAACTTCCCTTGCCATTGCAACATTTTGTGGATATGGCATACCGTGAGAAA
TAATGGTCGATTCTAAGGCAACAATCGGCAAGTCTTGAGCCATACCACGTTGCACTTCAT
CAGATAAAATAAGGTAGTTATTCATAATAATGCTCCATTTCGGTTTCTAATTGAGATTTG
GTTAAATTTGGTCGAACAGTAAATTCCGACTGAATTGTATGATAGGCGTTGGTTAAACCA
GCTAAGATCGCTTTGTCTTGCTCATAATTATTAAGCCAAGCATAAATAAATGCTCCACTA
AAAGAGTCGCCTGCACCTGTGACATCAATCACTTTGTGGCTATCCATTTTTTTAACGGAA
TACCAACGGGTTTCATCCTGAGATGCACTCAAAATAGCTTTAGAACCTGCGGTTAATACA
ATTTGTTTTACGCCTTTTGCTAACAATATTTTAGCGGCTTCTTCAATTTTTTGATCGGTA
TCTAATAGCATATCTAAATAGGCTGCAAGTTCCCCTTTATTGATGATTAAGCAACTTACA
CCTTGTAAATCTTGAGGAAGACGATCCATTTTCGGTTCGGAAACGGCAATCAACACCAAA
GGAATGTGATAACCTTCGGCACTTTTGCAAAGGTATTCAATGGTCGCTTTTGGGCAATTC
AGATCAGCCACAATACAACGAGCATTTTTAATTAATGCAGTGTGTTTATTCAGGGCTTCA
GGGGTTAAGCTGTCATAAATCGACATATCCGCTAAGCCTAGATACATTTCGCCTTCTTTG
TCTAGTAATGCGGTATAACAGCCTGTAGATTGTCCTTCTACGGCAATCACATTATTCATA
TCCATAAACTCAGACGAGAAGGATTTAATTCTCTCCCATTCAGGATCGTTGCCAACCGTA
GAAATAAAGCTCACTTTCTGCCCGAGTCTGCCTAAATTCTCAGCCACATTACGAGCAACA
CCGCCAATCGTTGTTGTGGAATTTACTGGGTTTGACGTATAACCTCGAAGTTCTTCGTCC
GTTTTAATTTTTTTATCAACATTCGCCGCACCAATACATAAAATAGCACTACGCTCATTA
AGAACATAAGCTCTGCCTAATAAATATTCTTTCTTTATTAGGGCGGAAATGATGTTGGCA
ATCGCTGAACGAGATAATCCCATATATTCAGCGAGTTCTTGCTGTGAAATGAAAGGGTTT
TGACGTATTAAATCTAAAATCGTTTTTTCGTTCTGATTCATTTCCGAACTCCATTAGGAC
AAATGTTTTAATGAAAGGACATTTGTCATATTATTAAATCCATTAGAAACAGCGTCAATG
TCTTTTTCAAAAATTTGTGAACAAGCTCACAAAAATAAAGACTGAATCCTGTTCAGCCTT
ATAGAGTATTGCAAAAAACTTGAAGAATCTAACCGCTTGTATTATTGAAGTCGTTTAATC
GCATCAATCACGAGATCCCAAAAACGTTCTCGATCTAAAACTTTTGCCACATAAGTGTTA
CATTCTTTTGGCGGATAACGGAAATCTGCTACCGTCATTCCAAGTGTATGTGTTCCTGTT
AATTCAATATTCACAGGGACTTTTTGTGTTTCGATAAGCGTCGGATCAATCACATAAGCT
ACGGCACAAGGATCGTGAACAGGTGGATAATCAAACCCTTGGGCCTGTTTATACATTTTG
CCGAAGAAGTCTAACAGCTCCACCACAAATTTTGCTGGTTTGGTATTAATCGCGGCAATA
CGTTCTACAACATCAGGCGTTGCTAAGGCTTGGTGAGTTAGATCTAAACCAACCATTGTC
ACTTTCCAACCTGCATTAAAAACAATATGAGCAGCTTCAGGGTCAATTTTAATGTTAAAT
TCCGTAACAGCACTCCAGTTACCTGTATGATAACCACCGCCCATTAACACCACTTCTTTT
ACTCTGTCGATAATTCTCGGCTCTAGTCGTGCCGCAAGGGCGATATTGGTTAAGCCCCCC
GTTGGTACTAATGTAATAGTTTTTTCGGGGTGGCTCATAATTAGGTCAATAATGAGTTGA
ACGGCGTGCTGAGTAACGTGTTGTTGAGTAGCTTCAGGAAGAACGGGACCATCTAAACCT
GATTCACCGTGAATACTTGGTGCAACTTCAACTTCTCTGACAAGCGGTCGGATTGCCCCT
TTTGCAAAAGGGGTTCCCCGAATATTTGCAATTTCCGCAATGGCTAAAGCGTTTCGAGAA
ACTTTTTCCAAGGTTTGATTGCCAACAACTGTCGTTACCGCAAGTAAATCAATATCTGGA
TTGCCGTAAGCAAGCAAAATGGCAATAGCATCATCGTGTCCAGGATCGCAATCCAAAATA
ATTTTTTTACGCATATTATCTTCCTTTAGTTCAGTAAAAATTACCGTGGGTAAACTACAA
TAACTCTAACTCTATAAGGTGTAAAAGAAGCTGGCGTGAAAAATGAGAGCTACTTCACAT
TTTTGATAAATAAAGTCCATTTTCTGTCAATTTATTTTTTAACTATGTAAAAAGTTAAAG
ATCTTAGTTTGAAAACTTGGTATATTGTGTAGCCCATCATTTTTGATGAGTTAGTTGTTA
TAATCACTATAACATTTATCATATATCTCTTCTCTTTCTTTGAATGGAGTCCTTAAATGG
GTACGTTAAATAGTTTATTGGGTATAGTTGTTCTACTAGGAATAGCTTTTCTTTTGTCAA
ACAACAAAAGAGCAATTAACTTCCGCACAGTTTTTGGTGCATTAGCTTCACAAATCGGTA
TTGCCGCATTAATTCTTTACGTTCCAGTGGGTCGTAATGCATTAGGTGCAATGGCAGAGG
GGGTTGCTAAAGTGATTAGCTATGGTAACGAAGGCGTTGCTTTCTTATTTGGCGGTCTTG
TTAGCGATAAAATGTTTGAAGTCTTTGGAGGCGGTGGTTTCGTCTTCGCATTCAGAGTTC
TTCCTATCATTGTCTTCTTCTCTGCATTAATTTCATTACTTTACTATGTTGGAATTATGC
AATGGGTCATCAAAATCATTGGTGGTGGCTTACAAAAAGTACTTGGTACATCTCAAGCGG
AATCAATGTCAGCAGCTGCGAATATTTTCGCAGGTCAATCAGAAGCACCATTAGTGGTTA
AACCTTACATCAGCAAAATGACTGAGTCAGAACTTTTTGCAGTAATGTGTGGTGGTTTAG
CTTCTATCGCAGGTTCTGTAATGGCAGGTTACGCAGGTATGGGGGTTCCACTTACATACT
TGATTGCGGCATCATTTATGGCTGCACCTGCAGGTCTTTTATTCGCTAAAATTATTCTTC
CACAAACAGAAAAATTCAATGACAGCATTGAGAACGTTGAATTAGAAAAACCAGCAAACG
TATTAGATGCAGCTGCTGCTGGTGCAAGCTCAGGTATGCACTTAGCATTAAACGTAGGTG
CAATGTTAATTTCGTTCATTGCATTAATTGCATTAATCAATGGTGTTTTAGGCGCTGTCG
GTGGCTGGTTCGGTTATGAAGGTCTAAACTTAGGTCTAATTCTTGGTTGGATATTTAAAC
CATTAGCGTGGGCAATCGGTGTTCCTTGGAATGAAGCTGAAGTCGCTGGTCAAATGATCG
GTCTTAAATTAGCGATCAATGAGTTCGTGGGTTACTTAGAATTTGCTAAATACTTAGGCC
CCGAAGCTCCAATGGCATTAACAGACAAAACTAAAGCTATCGTTACTTTCGCACTTTGTG
GTTTTGCAAACTTTAGCTCTATCGCAATCTTAATCGGTAGTTTAGGTTCTATGGCACCAA
ATCGTCGTGGTGATGTAGCTCGCTTAGGTATCAAAGCGGTAGTTGCAGGTTCTCTTGCAA
ACTTAATGAGTGCTGCGATTGCAGGTCTATTTATCGGAATTGGTGGTGCGGTTTAACACT
CTCAATTCTTGAACGAAACACCACAGGAAACTGTGGTGTTGTCGTTTATGGCAAAGTTAA
ACGATTGCTTTAAGTAAGGAATAAAGAATGAGTTTAAAATCTATTGCAAAACAAGCCTTA
TCTTTAATGGATTTAACCACATTAAATGATAATGACACCGATGAAAAAGTGGTAACATTA
TGCCAACAAGGGAATACGCCATTTGGTACGCCTGCGGCGGTGTGTGTTTATCCACGTTTT
GTGCCTATTGCACGCAAAACCTTAAAAGCACAAGGTACAGAACAAGTTAAAATTGCGACT
GTCACCAATTTCCCTCACGGTAACGATGATATTGACATTGCAGTGGCAGAAACCAAAGCT
GCGGTGGCTTATGGTGCTGATGAAGTCGATGTGGTTTTCCCATATCGTGCATTGATCGCA
GGTAATGAACAAGTCGGTTTTGAGCTTGTCAAACAGTGTAAAGCGGCCTGTTCTGCCAAT
AATGTTGCATTAAAAGTGATTATTGAATCAGGCGAGCTGAAAACAGCGGAATTAATTCGT
AAAGCGAGTGAGATTTCAATTAAAGCAGGGGCAGATTTTATCAAAACATCAACGGGTAAA
GTGCCTGTGAATGCTACCCTTGAATCTGCTCATATTATGCTAGAAACCATTCGTGATTTA
GGTGTTGCAGATAGCGTTGGTTTTAAAGCCGCTGGCGGTGTAAAAACCACCGAAGAAGCA
GAGCAGTACCTCGCATTAACTGCTGAAATTTTAGGACAAGATTGGATTAACCAAGCTCAT
TTCCGCTTTGGTGCATCTAGTTTATTAGCGAATTTACTTGCTACATTAAACGATGAACAA
GTAAATCAAAATGTAACGGGATATTAATCTCTCAACAAACAACGAGGAACAGACTATGAC
TCCACATATTAATGCACCAGCAGGTGCATTTGCCGATGTTGTATTAATGCCAGGTGACCC
ACTTCGTGCTAAATATATCGCTGAAACTTTCTTAGAAAATGCAGAACAAGTCACTAATGT
CCGTAATATGCTCGGTTATACTGGAACTTACAAAGGTCGTCGTATTTCTGTAATGGGACA
CGGTATGGGTATTCCATCTTGCTCAATCTATGCGAAAGAATTAATCACCGAATACGGTGT
AAAAAAAATTATTCGTGTAGGTTCTTGTGGTGCAGTACGCCAAGACGTGAAATTACGCGA
AGTCATTATCGGTGTTGGTGCTTGTACTGACTCTAAAGTAAACCGTATCCGTTTCAAAGA
CAACGACTTTGCGGCAATTGCTGACTTTGATCTTACTTTAGCGGCTGTACAAGCAGCAAA
AGCGAAAGGCATCAATGTGCGTGTAGGTAACCTTTACTCTGCAGATCTTTTCTATACTCC
AGATGTAGAAATGTTTGATGTAATGGAAAAATACGGCATCTTAGGTGTTGAGATGGAAGC
GGCTGGTATCTACGGTGTTGCTGCAGAATTTGGTGCAAAAGCATTAACCATCTGTACTGT
TTCAGACCATATCCGTACGCACGAACAAACTACCGCAGAAGAGCGTCAACTAACCTTCAA
CGATATGATTGAAATTGCGTTAGAGTCTGTGTTGATTGGTGATCAGCAAGGTTAATTAAA
GGCATACCCCCTGATTGATTAATCTGCATTTTTGTGAAATGAAGTATTACAATAATGCGG
ATTTTATCATAACTGTGCCGTAAAGTTCTCTCCTTCAGAGCGGAGATATAAGATATAAAC
GGTGTGGGTCGTTTCAAATCTAATTAATCAGGTATTTGTTGTTGCTTGATGTATTGGTGA
ATAATGAATGGGGGAACCACCGCGGCTGCCAGCAAATCGTGTTTAATTTCAGTTTCTTCT
TTTCATAGATCAAATATAAAATGTGGAAAAATCACGCTCTAAACTTTGTTAATGCAATTA
CGCAAAGACTTTAAGTTCGAGATAATGCCCAACGGCGAGCAAATCCGCATAATTAAGCAG
TTATGCAGCTATGCTAGGGCATAGTAGACAAAATGCTTGCTAATGAATATTTTAATTATT
CTTAGCAACTCTTTTTATTTAAAAAAATCCTTTATAAACATAATGTTATGTTTTTTTCAT
TAATCCTGTATGATGCGATAATTTTTCCTTTAGTTGCCCAAATAAGTTTTCAAGTCTATT
TGTCGTTTTTTCGATATTTAAATCGCCATACTTTTCATAGGTAAATAAATAATCCATATA
ACGTTTAAAACTATGATAAGCACTTCTTACATTTCTATGTTTATAAGGATAATAGCCCTT
TTCATTCGGTTTCTGACCGTTCTTCTAAAAACGCTTTATGTTTTAAATACCAATGATGTA
ATCGTAAATAGACGTCTTTTTTAGCGCTCTGTTTAAGTGTCAATGCAATAAATTTTAATT
CTTTTCCAGCTATAGATTGATGTTTTTTTCGTAATGCTCTCATCACAATAGCTACCATAT
GAAAATGGCACATTTGCGTCGGTGTATCCAATAAATCTTTCAATATACCCCGTA
>H201 Scaffold3
TCGTTCATAATAAAATACCTGTGTCTGAATGTATTATCTCAGAAACAGGTATTTACACAA
ATTGTGGGAGAGGCTCAAAAATCGATAGGCTTCCTTTACTTATTGCAATAATATTTATTA
AGTATTTTGCTTCTCTACCTGATTAAATTCAAGTTCAACAGGCGTTGCTCGACCAAAAAT
GGAAACGGACACTTTGACACGACCTTTTTCATAATCCACCTCTTCCACAGTGCCTGTAAA
ATCTGAAAAAGGACCTTCTTTAACACGAACTTCTTCACCTGGGTGGAACTCTGTTCTGTG
ACGTGGTTTATCCGCCGTTTCTTGAACACGGTTAAGGATACGCTCTGCTTCACGCTGAGA
AATTGGTGCAGGCTTATCCGCAGTACCTCCGATAAAGCCCATTACACGCGGCACGCTTTT
TACCAGATGCCACGTATCATCATTCATTTCCATTTGAACTAACACATAACCTGGGAAAAA
TTTGCGTTCTGTTTTACGACGGCGTCCACCAACATTCTCAACCACCTCTTCTGTGGGAAC
GAGCACCTCACCAAATTGGTCTTGCATATTATGCAATTTAATATACTCACGAAGAGTCAT
TGCAACACGGGCTTCAAAGCCCGAAAATGCTTGTAATACAAACCAACGCATTTTGCTTGT
ATCTTTTTCTTGTTCGACTATTTCAATCTCGCTCATATTAGAATCTCAAATTTGTTAGGA
AATCAATAATTAACACAATAATAGAGTCGATACCCCATAATGCTAATGCCACTACAACGC
ACATTGCGACAACCATTAAAGTTGTTTGCGTCGTTTCTTGGCGATTTGGCCAAATAATTT
TACGTAATTCTTGGCGCGAATCTTTGATAAAATCAATTGATTGCTGACCTTGGTTAGTCA
TTGCAGCAATACCCAATGCAGCAACACATAGCACAACTAACAGCAATATACGAACAATTA
ATGAAAAGTATTCTGCAAAATAGGTATTTCCAATAGCTGCTATTGTTAATAATGAAATTG
AAAATACCCATAATACATTATTTATACCTTTACTTTTGACACCCTTTTCTACTTTATCCA
GGGTTATGTTTTGAATTTCTTTAGCCATATACAACCTAAAATTTATTACAAAAGTGAATA
TTCAATTATAAATCGCGCAATTCTAACATTTTCTGCTGGTGTTGCCACGATCTTTTCACA
AATTTCTTGTGAATCTTATTATTTTTTGAGTGTTACAAGGATTTTCAAGTACGTTATTAC
TTTGCACTATAACCTTGTCATCTATTTTTAGAATCATTCTAAAAAAATACCATAAATTCA
ATCTGTGATAATTTCAACTAGTAAGCAAAAATAAAGCACATCTACCCCCTTCCCCCCACA
GTAATCTTATCCAACTTCACCGTAGGTTGCCCAACGCCAACAGGTACAGATTGCCCTTCT
TTACCGCAAGTGCCGATACCTAAATCCAGTTCCATTTTTTTACCAACCATTGACACCTGT
TGCATTGCTTCGATACCACTGCCGATTAAGGTTGCACCTGTGACTGGTTTGGTGATTTTG
CCTTTTTCGATTAAATAGGCTTCGGACGTAGAGAATACAAATTTGCCTGAGGTAATATCT
ACTTGTCCACCACTGAAGTGAGGGGCGTATAAACCAAATTCCACCGACTCGATCATCTCG
TCGAACTCGTGATTGCCTTCTGTCATATAGGTATTGGTCATACGAGGCATTGGTAAATGA
GCATAAGATTCACGGCGACCATTACCCGTTGGGGCAACGCCCATTAAACGAGCGTTGAGT
TTATCTTGCATATAGCCTTTTAAAATTCCGTTTTCAATCAATACATTACGTTGTGAAGGC
ACACCTTCATCATCAACGGTAATCGAACCTCGCATATTCGGTACAGTACCGTCATCGACA
ATGGTACAAAGTGGTGATGTTACAAGTTCGCCGATTCTGCCTGTGAACATTGATGATTCT
TTGCGATTAAAATCGCCTTCTAAACCGTGTCCAACCGCTTCGTGCAGTAAAATCCCTGGC
CAGCCAGCACCCAGCACAATCGGCATTGAGCCAGCAGGTGCAGCGACCGCACCTAAATTC
ACAACCGCTTGTCGCACTGCTTCTTTAGCAAGGTAGACGGCACGACTGTCGCCTGTATAG
TGTGTTGCTAAGAACCATTCCAAGCCAAAGCGTCCACCAGCCCCTGCACTGCCTCGCTCA
CGTTTACCGTTCTGTTCTACTAATACCGAAATAGATAGACGCACTAACGGGCGAATATCC
GCTGCTAAAGTGCCGTCCGTTGCGGACACTAACATCTCTTCATATACGGCAGACAGATTT
GCGTTCACTTGAATTACACGAGGATCTTCGGCTCTCGCCACTTTATCGACTAAGTGTAAT
AGTTCAACTTTCTGTTCACGGCTTAAAGTGTCAAGGGGATTGATCGAAGCATAACGTTTG
ATAGCGGTCGTTTCTTTGAAAGGTTTTACCAACAACCGACCGCTTTCTTGCGTGATACTA
CGAGCTGCCATTGCACATTGCTCAAGCTGGCTAAGCGAAATTTGATCGGCATAAGCAAAG
CCTGTTTTTTCCCCTGATACCGCACGCACACCGACACCACGGTCGATATAAAAACCGCCT
TCTTTGATAATGCTATCTTCTAACGACCAACTCTCATCTTGGCTAAATTGAAAATAGAGA
TCAGCATAGTCGATTTGACGGCTAGAAAAATGATCCAACACTTTCGTCAGATCGGATAAT
TGAAGTCCGCTAGGTAACAGTAAACTGTTTGAAACTTGGTTTAACATTGGTTTTCTCTAA
ATAATGATAAGCGGTGAGATTTTAACGGATTTTTACAAATGATAGGGAAATTTTTAGGGG
AAAGATGATTTGTGATATACTTGACCCGATTATCTGTTTTATCCAAGAAGTTTTACATGC
GAGATCCTCTTCAATATTATTTCCTTGAAATGCGAGAGCATTATCTAAATGTACCTTATC
TCAACCAACAACGCCGAATCCGTGTGCTTTTACCCAAAGGGTATCGTGAAGAAGCAGGGC
ATTATCCTGTGTTATATATGCACGACGGACAAAATATTTTTTATAGCAAAGAGTCTTATT
CGGGACATTCTTGGAAAGTGATTCCGACGATTAAAAATCACAAAGAATTTCCAAAGATGA
TCATTGTTGGTATTGACAATGCAGGCCCTGATCGTCTTGATGAATATGGTCCGTGGCGAA
CAGACACAGGCTCTACCCCTGAAACCCAAAATGCTGGAGGATATGGAATGGCGTACGGGC
GTTGGGTGGTTGAAACGGTTAAGCCTTTCATCGATCAACATTACCGAACTAAACGTGATC
GTGATCATACCCTACTTGCAGGTAGCTCAATGGGCGGTATTATCACTGCTTATATGGGAG
CGGAATATCCTGAAGTATTCGGGCATTTAGGCGTATTTTCTCTTGCCTCGTGGTTTAGTG
AACCTGCCTTTATGGAATTTATTCATACACACCCACTCAACTGCTCAAGCAAAGTGTTTA
TTCAAGTGGGAACGAATGAAGGCGATGAAGTGGATTCACATTTTATTTCAAATATGAATC
AGGCTTATATTGACTGTACGTTGCATTATTACCAAGCACTAATCCGCACGGGACATCCTC
TCGATAATATTCGTCTAAAAATTATGGCAAATGAAATCCACCACGAAATGCACTGGGCGG
ATCATTTTGTCGAGTTTTTGCGGTTTTCGTTGATGAATCATTAAAAAGTTATTGGAATAA
ATACCCAACACTTCTATACATCATTTCAGATTATCTATATACGCTATAAAGTATAAAAAT
CATGGTTATACTTTACAGCGTATATTTAATAAATTATACTTCACTTAGTATAAAATAAAT
TTGGAAGAAATATGTTAATCACGACACCAGATATGCTTGGAAATAGCCTACGCGATATTC
GTAAGCAAAAAAAGCTCTCTCAAATGCAAATCGCAAATCAAGTGGCTTTACGGCAAGCCA
CGATTTCCACCTTTGAGAAAAAAACCGATAAAGCCACTATTGAAACATTATTCAAATTAC
TTTCAGGTTTAGGCTATGAACTACATATCCAACCTCGTCCTGAAAAAACAGAGGGGAACG
ATGAATGGTAATGCGATTACGAGTATTAATGAATGGCGAAATGGTTGGGTATTTTGACCG
CACTTTATCGGGTTCCCACCATTTTACCTATGCTGAGAGTTGGCTAAATTCCCCATTAGC
TCGCCCGATTTCCCTTTCTATGCCCCTGCAAAGAGCAACATATCAAGGCAAAAAAGTGAT
TAATTTCTTTGATAATTTACTGCCCGATAATCCTCAAATTCGAGCAAGAATTGCGACAAG
ATTTAATGCTGAAACACAACAACCTTTTGACTTACTTGCTAAAATTGGTCGCGATGCTGC
GGGTGCTATTACTCTTTTAGGGGAAGATGAACAAATTCCTAATCATCGAATAATTCAAGC
CACAGAATTAGACGAAAGTGAAATGACGAAAATTCTACAAAGTTATCAATACAATGCCCC
ACTTGGTATGATTGATAATAATCAGGACTTCAGAATTTCTATTGCTGGTGCACAAGAAAA
GACAGCTCTGCTTTGGCATAACGGCAAATGGAAATTACCACACGGATTGACCCCGACAAC
GCATATTTTCAAATTGCCTATGGGAGAAATTCGTACCCCTAAACACCTGCTTGATCTGTC
AAAAAGTGTAGATAACGAACTCGTCTGTTTGAGATTATTTTCTGCTTTCAATATCCCTTC
CGCAAACGTTGAATTATTGGAAATGAACGATATACGGGCATTAGCTGTTGAACGTTTTGA
TCGCCGTCTTAGTCAAGATGGCAGTTATTTTTTACGTTTACCTTACGAAGATTTCTGTCA
GGCATTCGGCTTATCGCCAACGCAAAAATATGAAAGCGATGGTGGAATTGGTATTGGGGA
TATGATGAATAAGTTGCTCTACTCCAGTAATTCCAACGATCGCCGTCAATTTATGCAAAC
TCAATTTCTGTTTTGGCTACTGGCAGCCATTGATGGACACGCTAAAAACTTTTCTCTCGC
CATTGAAAAACAAGGGCGTTATCACTTATCCCCAGTGTATGACGTACTTTCTTCTTATCC
AATGTTAGGCGGAAAAGGTTGGCATCACAGTGAATTACAAATGGCAATGAGCTTGCGTAG
TACACAAAAAGGGAAAAAATGGCATTGGAATAAAATTTACGCTGAACATTTCTATGCCAC
AGCTAAGTTTGTCGGATTTAGCTCAAGTGATATGAAACAAGTGATAGAGCAAATTTGCGA
TACAGTGCAAGAAACCATTGATAGCGTAGCAACAACACTACCCAAACAGATAGATGAAAA
TGTACGGGATCAAATATTCACGGGCATAATGAAACAGGTGCAAAAAGTTTCTATGAAGTA
ACCGCTATTTTGCTAACACCCTCACCAAAACCCCTAACGCCTGTTCGATCTCTTGGTTCC
AAGCATAAGAACAATTAACCCTAATCCCTTTATGCTGCGAAGTAGGCAAGGTAAAAAGCT
CACTTGGGCTAACGCTGATTTTTTCTTCGAGAAACTGTTGATAAATCCGCATACTATCCA
AATGTTCTGGCAGGTGTATCCAAAGGAAATAGCCGCTGCTGTGGTGTTCGATAGGACAAC
TTGCAGGCAAGTGCTGACGTAGGTAATCCAAACACTGCTTTTTGTTTTTTTCTAAATGAC
GGCGAAGGTGTCGCAGATGTTTCTCGTAGTGGTGATTAGAGATAAATTCTACCAAGGCTT
GTTGAATTAAAGCGTTAGCAGAAATGGTACTCATCAGTTGCAAATGTTGGATTTTATCGG
CAAATTGCCCTGCGTGAACCCAGCCGATACGGACGTTTGCCCCTAAAATTTTAGAAAAAG
AAGAACAATGCAACACCCAGTTTTGTGCATCAAACGCCTTCATCGGCAAGGGCTTTTCAC
CCCGATAATAAAGCTCTTGATACACATCGTCTTCAATTAAATGCACTTGATATTGAGCTA
ACAATTCCCCAATCCGCTGTTTGATTTCGGGGCTGACGGTAAATCCCAGTGGATTATGGC
AGTTCAGCATAAACCAACAAACCTTGATGGGATAACGCTGTAAGGCTTGCTCAAACGCCA
CAAAACCGCTTGGGTGGTCGGTCAAGGTGACGACATTTAAGCCTAACTTTTCCGCAATCT
GCCACGCCCCATAAAATACCGTCTGCTGTAATAAAATATAATCGCCCTGTTGCGTTAAGG
CTTGTAGCGAAAGGTTCAGTGCGTCTAAACAGCTGGACGTAATCACAATATCATCGGCTT
GCGTAGGAATACCTTGCAAGTGGTAACGTTGTGCGATTAATTTACGCAATTCCACATTGC
CCGACAACACAGGCTGTGGCTCAATCTGCGTTCTATCACGGCTAAGCTGGCTTAGAATTT
GTAGCAATTTGGGCGGATTGAGATAATCGTGGCTCGGAAAAGGCGACCCCAAAGGCTCAA
TATCCGTAATGGATTTCAGATAACGAAACACCAACGAATTAATCTCGACTTGTTTGTTCA
ACCTAATTTCACTGTTGGCGTGCGGACGAGAAGACGGGTAAAAAGGTGCAACAAAATAAC
CGCTCTTTTGCACCGAATAAATCACCCCCTGAGCCTCTAACCCTTGATAGGCGTTTAATA
CCATCATCAAACTCAGCCCCGAATGCTGTCTGATCTCGCAAAGACGGCAATTTCTCGTGC
GGTTTCAACTCGCCTGTTTCAATTAAATGTTTAAGGTGCTGGGTGAGTTTGGTGTATTTG
TACATTGGGTAAAAGGGTAATTAAGTTAAGGTTAAGTTTGTAGTATTGCAGATTGCCAAC
TTAAATGCACCACACTTCAATGATTTTTATGGTGCAGAAAATAGGAAAACAAAATGAAAA
TCTACTACTTATTCGATCCCCTTTGCGGTTGGTGCTACGGGGCATCGGCAACCTTGCAAA
AACTCAATGAAATCTATCCGCTTACACTTACGCCAACAGGTTTGTTTTACCAATGCGGTC
GGAAAATGGACGCAGATTTTGCTTGCTATGCGTGGAGTAACGACCAACGAATTGAAAAAT
TGACCGGTCAGCCGTTTAGTCAGGCGTATTTGGAAAACGTATTGCAAGGGCAGGGCGAGT
TTAATTCGGCAAACAGTTTGCTGGCTTTAACGGCGGTGCAACAAATTGCCCCTGAAAAAG
AGCTTACGGTGTTGGTAGCGTTGCAGAAAGCACGTTATGTGGACGGTTTGGATAATGCAG
ATTTGACGGTGGTTGAACAGGTGTTGCATAAGCTCAATCTTAGCCAATCTGTGCCGTTGC
TTAGCGAACAATCGACAAAAGTAGCGTTAGAACAGCGTCTTCAATTCGGGCAACAACTTG
CCAAGAATTGTGGCGTGCAAGGCGTACCGCAGTTGATTGTAGAAAAAGACGAACGGTTGC
ATATTGTGCCAAGCCAGTTGTTGTATGGGGACGTTCAATCGTTAGACAGTTATTTGAAAG
GACTGTAAAAGAGCGGTGGGATTTTGAGGGGATTTTACAAATTTCTTTCAAAATTCCACC
GCTTGTTTTTAACCAGCCACAATCCCCACTTTCTCCACCACAAAATCCAAAAACGCACGC
ATCACCGAAGACGGATAACGATGTTTCAAATACAACAAATGCACAGGATAAGTCTGCATC
GGGTAATCGCGCAATACTTCCACCAAGCCATATTCTTCAATCAAGCGATTGGCAATATTT
TCAGATAGATAACCAATCCCACGCCCTTGTTGAATTAAATAAGCGATGGCATACACATCG
TTTGACGCAAACACATAAGGCAATTTCAACACCTTATTTTCTAATGAAATTATCAACTCT
TTTTGCTCGGCTTTGGCAAAACCGACACAAGGAAAACGTGCCAAATCATCAGGCGTTGTC
GGTGTGCCGTATTGTGCCAATAAATGCGGGTGTGCCACGCATTTGACTTTTGCCGTCAGC
ACCAAACGCGCCACCGCATTATCCGTATGCAAATCCCCAGTCCGAAACGTAAAATCAATA
TTATCTTCCACCAAATCCAAAACTCGGTCGGTTACTTGGCAATGAATGCTCACTTTGGGA
TATTTCGCGCCAAATTCATCGAGCCACGCCCAAACTTCTTCCAATCCTGTAAAGGTGGAA
ATGCGTAATGTTCCGCTAATTTCTTGATGTTCAGAGAATGCTTTTTCTACTTGCAATAAA
TTATCGATGTTTTGATACACTTGCTCATAAAGCTTTTGCCCTGCCATTGTCGGTTTAACG
CCTGATTTTTTGCGGTCAAATAATTGAATATGGAGTGATTTTTCCAATTCCGTGATTTGA
CGGCTAATGGTGGCAATCGGTACATTCAGCCGTTCCGATGCTTTGGAGAGACTGCCGTCT
TGGACGACAGAGACGAATAGAGATAGGGCGTTTAGGTTCATAAGATTTTCATTTTTGGAA
AGTAAGTTTCCATATTATGCCATTCTTATTTGAATTTCAATCATCTAAAGATGCTTAATC
AATCTCATAGAATTGATAATATTTTTACTATTTAAAAAGAATAGCTGTAGTTCGAAAATA
TATAGATAATGATACTAAGAGAGAGTTAAAGTTGGGGTGATTTTATAAAATAAAAAAATG
TAGTTAGATTATATAAATATTAACTAACTACATTTTGAATATCAATTTACAACCCTAAAG
CCCGTATAAACTTTTGCTTTAAATCCTCCAGCTTCTTAGAAGCAATTTCCCCATTTTCCA
AGTGTTTAATTATTGCAAGTGGTTTCAGATCCAATCTTTGTGGTAAAGTTAATCCCAGAT
AAGGTTCAATACATTCTGGTATAAAAATTGGCTCTGCAATTTTGCATTTACACCTATAAT
TCTTAATCATATCATTTATGGCTTGATGATGGTTTTTATTTAAATCATCATCAAGTACCA
ATCCATATGGAATACCAAAAATATCAAGGAGAGTCATATAACGATGAAAGTTAAATTTAC
CAATAACATCAATAATAGCTATACGAAATTTTGTAAAATTACGCCAATCATCATTGTTTG
CTAACAACCAATTAAATAGTGCTTTTTCAGTCGCCCCCTCAACTAATAAAACTTTATCTG
CAAAGAACATTGATGATCGTTCCGAATCAAGCCAAAGTTGATAACGGAATTTCTCATTTT
GAATTGCAATCTCTTCATCTTGCTCCGAATCATTTAACAGTTTTTCCGCTTCTTTTGTAC
TTTGTCCAGGTGCTTTATTTTTAATAAAATTCCTTAGACATGTTTTAAAATCTAAACCCT
TTGAGAAGATATCTTCTAATTTATTCGATTCTATTTGCCCAAAAGATGTTAATCCAGCTG
TTTTGTGAACACGTCCTATTTGGCATAAATTATCTGTTGCTTTCCCGACAAAAATAGGAG
AATGACTGGTAATGATTACTTGTTGATTATCACCATTCCCTAACTTTCTCAGATAATATG
CCATATTCTCTTGTTGTGCAGGGTGCAAGAATGCTTCGGGTTCTTCAAATAGAATTAATG
TAAAATCAGGGTTAAAGTCACTATTTGATTGAGTGATATTTCTTTCATTGGATATTTCAG
GAACTAATTTAATCAACTCATATAAAAAAGAACGCTGAAACCCATGCCCATATCGATCAA
GCGATAAAGAGTAATCACCAAGCATGGAATCAATAAATGAATGCTTGATTAGGTTTTTTG
TAATATCCTCTGGAGATATAGTATCGATAGACATATCAAATTTAATTCCCCAGCTTGAAA
TAGCATTATTTATTGGATTTGCTATTTTCTCTAAAAAACCATCTTTGTTTTTAGCTTCTT
CATTAAATATATCAAATGAATCTGTTATAGCTTTATATGCGGGGCTATCGGCTAATGCTT
TTTTTAGCATCAAATTTAGCATATCTCTAAGCGGTGATGAACCAGATGTTTTTAGTTGTT
CATTAGCTGATATGAAGGCAGGAATGTAAATGATAGTTCCTAATTTTGCAGAACCAATAT
TCTTGGCTCCATAGAATAATGAATCATCAATGATACCATCTACCACGCCATATATATTGC
TTTGTTTAGATTTTACTTTATCTTTAGAGATAAAATATTTACGAACAGTTAAATACTGCC
CACTCTGAGAACTTTTATATTTATCTGCCAATGCATTCCATTCATTATTGGTTAATTCAA
AGGTTAATTCCACCCAACTTTCCATATCTTCTGTTGATGTACTTTGTCTAAATTTTGGTT
CATCCTCTTTTGTCCATGTAATATCTTCGTAAAAAGCACGTAGGGCTGCCATAATATTAC
TTTTACCCGCATTATTTGCACCAACTAGCATAGTATAGTTATGAACTTCTATTTTAACAT
CTTGAATAGAACGAAAGTTTTTAATGTGAATTTTTCGTAGTTTCATAAATTACTCTCCTA
TAATATTGAGTTAATTTTCAATGGCAGAATCCCATACAACGGCACATTCACCAACCAATC
CTGTTCCCGATAATCCGCCATTGAAAAACGAAAAGCGTGTTCAGGCTGGAATTGCTCCAC
ATAGACTTTCAAACTTTTGGCTTTTAAATTCTCTTCGGCTTTCACTTCAATGGGAATGAC
CGCTTGTTTTTGTTGTACAACAAAATCCACTTCTGCCGTGCCTTTTTCCGTTGCCCAATA
AAATACAGGGTTGTCTTGATTGGCAATCAGTTGTTGCAAAACATATTGTTCGGTCAATGC
GCCTTTAAATTCACTAAAAATACGACTGCCGTCTAGCAATACACTGGCGTCCAAATGACT
TTGAGCCGACAACAAACCAATATCCAAACCATACAATTTAAACGCATTGTCTTGATAAGC
GGATAAAGGCAAATGTGGTTTTTTAATGCGTGGGACGCTATGCACCAAACCGCTGTCTTT
TAGCCATTGCAAAGCGATTTCATAGTCTTTGCTTCTTACCCCTTTTTGTAAATTGGCATA
GATAAATTTTTTATTTTCTTTGGCAAGTTGTTCGGGAATGGAGTGCCAAATTGACCGCAC
TTTTTGCACCGTTTGCCCATCACGAATATGCTTAGAAAAATCCTGCTCGTACGCCATCAA
TAAATTTTTTTGCACTTGGCGAACGGCATCAACATTTTGCGTTTCTATAAACACTTTCAC
CGCTTCCGGCATTCCGCCGACAAAATAATATTGACGAAGTAGCTCAATATAACGGCTTTT
CATCGCCGAAATCAGCGACCAATCTTTTAGATTTAATAATTCCACTAAATCTTGTTTGCC
CACCGCCAGCAAAAATTCATGAAAATCCATAGGATAAAGCGGTAAAAAATCCACCTTGCC
CACAGGAAAAGACACCTGATGATGTAAAGACACGCCCAATAACGACCCCGCTGACACAAT
ATAAAACTCGGGGGCGTTTTCATAAAAATATTTCAGTGATGACAAAGCTTGTGGCACTTC
TTGCACTTCATCAAAAATAATCAGCGTATTGTGGGCTTGAATATCCACACCGCTTTCAAT
TTTTAAACCTAAAATCAAGCGATTGATGTCGTAATCGCCTGAAAATAGCGTTTTCATTCT
AGGGTTATTATCAAAGTTGATATAGGCAACTTGCTCAAACGATTGCTCGCCGAAGTGTTT
CATCGCCCAAGTTTTGCCGACTTGTCTGGCTCCTTGAATAATCAAAGGCTTGCGGTTGGG
ATTTTGTTTCCAGTTTTGTAGGGATTGAAGGATTTTTCGTTGCATAATAGGTTGTTTTTT
ATCAATTTCAGGCTATTTTACAGCAGGGTTTACACTTTTTCAAAGGAAAGATTGAGGTTA
AATATCATTTTTTCAAATGAAAATAAGGTTATTAAAAACACTTTTCAAAAGGAAAGTTTC
AGGATAGATATTTTTAGACTGTCAAAACCTAATTTCCAAATTTGAAAATTAACTTCCCAA
AATTCGCTATTCATTCATCAAATTCAATAACCTAAAATACGCTTATTCCATTTTAATCCC
AGAGAAAATCCATGAAAAAAATTTTTAAAATCAGCCTAATGGCATTAGCATTGACTTCGC
TTGGCGTGGCTTGTACGCCAATCAAGCACACCATTTAAGCTTTGATTGCTTAAAAGATTA
TCACATCACCACCATTAACCCCAATAATTTGGCAACCAATCCTGTGATGAAAGGTAAATA
TACGGCTGATTTTAGTGGTATTTCTACCGTATTGCCTGTGAATAATACTTATTATTTAGG
CTCATTTTATAAAGATAAAATGGCGTATTTTGAAGTGAAATAATGGGATTTAGACACCGT
TTGGGGAAATTCAGGCGGTGTTTTGGTTTGGAAGTTTTGCAAAATAAGTTTCAGCCTGCC
TGAAAAACATTATCCTTTATCTTTAATACTTTTAATGATTTGACAATTTTCAATTTTTTT
ATTTTGACAACCAATAATTTGTTCCAAAAATGATTTAACTTCTTGTAATTGCTTAATTTG
TTCGTTGATATGCGATAAATGTTTTTGGGTTAATTCATCAACATCATCACATTGATGATT
GGGAGTTGCTTGGAATGTCAATAAGACCTGAATGTCTTTTAAAGAAAAACCGATATTGCG
ACAAGTTTTAATAAAGCGTAATTGTTCTAGCTGATTTTCATCAAAAACTCGGTAGCCATT
AGCTTGAAAAGTTGGCTTGATTAAGCCTTGTTTTTCATAATAACGAATGGTTTCCAAATG
TACGCCTGTTTGTTCACTAGCTTGTTTAATTTGAAAAATTTTTGACATTGTACTTGACCC
TGTAATGACTACGGAGTTTATATTATAGCAAATTTCAATCATCTTTCGGAGTTTGTTATG
ATGTGCCAAAGTTGTTGCAGTTCAAATCAGCCCATTCATCAATCACCCAAGTACAAAAAA
GCCTTGTGGATTGTCTTGGTATTAAATTTATCAATGTTCTTTGTGGAAATTGTAATGGGG
ATTAAATCGGGTTCAACTTCGCTGTTGTCGGACAGCTTGGATTTCTTGGGCGATAGTGCC
AATTATTTGATAAGTTTGATTGTTTTGCCAATGGCATTAAGTTACCGTGCCAAAGCATCT
ATGGTTAAGGGGCTAACGATGGGCGTTTTTGGTTTATTTATTTTAATTACAACCATTTAT
CGTGCGTTTTATGGGGAAATTCCCAGTTATAGCGAAATGAGCATTGTAGGATTTTTGGCG
TTATTGGTGAATGTGTCGGCATTGTTGATATTATTAAAATTCCGTGATGGCGACAGTAAT
GTCCGAAGTGTATGGCTATGTTCTCGCAATGATGCGATTGGTAATGTGGCGGTAATTTTG
GCTGGTATAGCAGTTTATTTTTTTCAATCAAAATATCCTGATTTAATTGTGGCGTTTATT
TTGGCATTTTTAGCATTACAAGCCAGTCAAGAAATCATCAAAAGGGCTTGGGTGGAATTA
AAAGTCAGTTAATTTATAAACACCGTTTGAATTTGATTTTCAAGCGGTGTTTTTGTTTTT
AAAATGGGTAAAATAAACTTTTTAAGGCTGCCTGAAAAAAAACCTATCCCCCAAGCCCCT
GTAAAATCGGACATTCTGGCATATCATCGCCACGACAGGCATCACTCCACGCCCCAAGAA
CAGTTTTCATTTCTTCTAATTCCTTGATTTTATTTGATAAAAATTCAATGTGCGTATTTG
CCAACGCTTTGACTTCACAGCTTTTGCGGTGTGGATTGTCTTGCAGTGCCAAAAGCTCGC
CAATTTGGGCAAGCGAAAAGCCCACGCCCCTTGCTTTGGCGATGAATTTTAGGCGGATTA
GTGTCTCATTATCATAAATGCGATAGCCTGATGATGTGCGTGAAGTGTTTGATAACAAAC
CCAACTTTTCATAATCACGGATTTGCTTGATGGATAGCCCTGTGGCTTTGGACGCTTGAC
CGATGTTCATTGTTGCTCCTTGTTTTGGCGTTTGTAAAAAATTGTCAATCCGTAAAAATA
ATCCTTGACCCTAACATAAGGTTAGGCTTTATGATGCGCTCATCAAAACAAAAAAGCAAT
GTTTTTAGTGGTTTAAAAACGGTTTTTGTTTTGATAATCAACCTTTAATTTGGAGAATTG
TTATGAACGACATCATCAAAAACCCAAACGCCCACTGCGGTTGCCAATCTTGCACAGGGC
AAAATTGCAATCCAAAATGCAACTGCCAAAATGGCGAGCCGTGCATTTGTCAAAACTGCA
CTTGTGGCGATTGTGATTGCAAGTAATTGATTAGCTAAAAACATTGGGCGGACTTATGTT
TGCCCAATGTTTGCCAAATCCCATTTTGATAAGGAAAACTGTAATGAAAATGTTTAAAAA
CCGTGCCGTACAATTATCTGCCCTTGCCCTTATTTTGGCGACTTTAACCGCTTGTGCCGA
CGGCAAAAACGAAGTGCCGACGCACTCGATGGTAGGCGACAATAACCACACCCAAACCAC
CCACGACAGCCCAAATAACCAAAACGGGCACGCAGAGATGAACCACGCCCATATGAACCA
CTCTGCTATGGCGATGGACACTCAAAATGCTCCGTCCCATACCCAAGCCTATCTTGCAAT
GATGAACAAGATGGGCGATGAGATGAGCAAAGCGGGCAATCTTGCCGATGCTGATACCGC
TTTTGCCAAAGGTATGATTCCGCACCATATCGGAGCAGTTGAGATGGCAAAAGTACAGCT
TGAATTTGGCAAAGACGAAACAATGAGAAAACTTGCCCAAGCGATTATTGATGGGCAACA
AAGTGAAATCGACCTGATGAACGCTTGGCTGGCGGGTAAAGACACCGCAACCCAAAACCC
GCAAGCCCCGCACGCCAAGTCCTATGCCGCAGGCAAGGCGCAGCACGAGGCGATGATGGC
GGCAATCAATGAGCCAAACCCTGATGTTGCCTTTGCCAAAGCAATGATTCCGCATCATCA
AGGGGCGGTCGAGATGGCAAAAGTGCAATTACAGTTCGGCAAAGACGAAAAAATGAAAAA
GCTTGCTCAAGACATCATCAAAGCCCAAGAACCTGAAATCAAGCTGATGCAAGACTGGCT
AAAACAGTAGAGGCAATAAGGCAAAAACACCGCTTTTGATAAAGCGGTGTTTTTTACTTT
AAAAAACTTTCAGGCTGCCTGAAAAATTTATATTTCCAAAAATGAAAACCAACTTTCCAA
AAAAAACGCCATTCCATTGCCAATTATAAAATTTATAATACACCCATTCCATTTATTTTA
AAGAGAAAATTTTATGAACCGCATTACCCAAATCCTAAACATCAAACACCCCATCGTCCA
AGCCCCAATGTCGTGGCTGACTGATGCTCATTTGGTGGCGAGTGTTGCCAATGCTGGCGG
ATTGGGATTTTTAGCCCCACACGCTGGGCAAACCACCAATCCCACTTCAAATCAAGACGT
ATTAGACCGTATGCGTGCCGAAATTCGCAAAGTCAAAGCCTTGACGGATAAGCCTTTTGG
CGTGCCATTTATGTTGTCTTATGACCTTTCGCTCATTCCGTTGATGGTGGATTTATTGAT
TGAAGAGCAAGTGCCTGTGGCGCTGGATAATGGTTGGTTGGACGAAGTGATTTACGCCAA
ACTCAAACAGGCAGGCAAAATTATTTGTCGCCTGCCGAATCCGAATTTGCCAGATGCTTT
AAAAGCGCAAAAATTGGGTGCAGATATTTTGGTGCTGACAGGTTTTGATGAAGGCGGAAC
TTTGCCAATGAAAGAAATTGGTAGTTTTAATGTGTTGGCGGAATTTGTGGGCAAGGTGGA
TTTGCCGATGATGCTCGCTGGTGGCATTGCCGATAAAAAAGCGGTTCAGACCGCGTTTAT
GCTTGGTGCAGAAGGCGTGTGGGTGGGGACGGCATTTATCGCGACGCACGAGTGCCGAGC
CAGTCAAAAAGTGAAAGATTGGATTGTTCAATCAACTGCCAATGATTTGTTATTGTTCCG
CACCGAGCCGTATTATTACCGCTCTTTGCCAACTGAAGTTGCCAAAAAATGCTTTGAAAT
GAGCGAAAGTGGGGCAACTCGTGCCGATATTGCCAAAGTGATGAATGCGGGGACAGGTAT
GCGTTTGGGTATGCTGGAAGGGGATTTTGAGCATGGCTATGTGTCGGTGGGCAATGGTAT
TTCTGCGATTGACCGTGTGAAAAGCGTGCAGGAATTAGTTGATGAATTGATGGGGTGATT
TGAAAAATCAACCTCCCTTAGCACTGAACATGCAATGCTTGACACCCAGCACGGCAGAGC
CGTACTGGGTTACGCATAATTCAGCCCCTTTGGGGCTGAGAATTAGAGTGGCAAAGCCAT
TCAACTATGCGTAACCTAGTACGCATTTTGCGTGCTAGGTACAAAATAGTATATTTGACA
AGCACAAAACATCCACAAGCCTTAGTATCAAACATTCCTGTCTGACACTAACAAACACTT
TGCCGTTCTCTCTATTTTTAGCATAAAATAGTTTCCATTAGTATCAAATACTTTTGTTCA
TTAGTATCAAATACTTTTGTTCATTAGTAACAAACGATTAACAGTTATTATCGCAATAGA
TCTACCCTCGCAAAGCCCATTTTGAAGGTGTTTGGGCATTAAGACAGATCAGTACAAATC
TGAAAAGAGAAAATAGCAGTATTTACAATAAATAATTTTAAAAATATAAAAATAGGATAA
TTTATGGTTACGCACACAGTCATTATCAGCGACCGATCAAAAGATAATATTACGGTTTAT
ACCAAAGAACCTGCATTTTTAGTGATTGCCGATCGCACAGATTTAAAAGCATTAAAATAT
TTGGAAGAGGCAAATAAAGCCGGAATTTATATTTTATTAGGCGAAAATCAGCGTTATGTT
GGGCAAGCAAGTAATAAAATTTATGAACGCTTAGCCGCTCATCATCTTGATGAAAATAAA
TCTTGGTGGAACCAAATTATTTTCTTTGGGCGAGAAGATGGGCATTTAGATAAATCCCAA
ACGGATTATCTTGAAAAGAGATTGATTGAAGAATTTAAAAAAACGGAACTTCAATTAGAC
AATAATACCGTGGGCAATCGTTCTTATATTGAGAAAACAAGTAAAATTAAAGCCGATAAT
ATTTGGAATTTAGCTCAAGAAATTATGGACGAAGTGGCACATATTAATATTTTTGAAACC
ACTATTACCGATGAAGAAAATAGCACAGGACAGTATTTTATTGAATTAGAAGGTCATAAA
ATTTCAGGAAAAAGTTATCGAGATAATCAAAAACAATTCTTTTTGTTTTTATTGAAAAAT
AGCCGTTATCGAAAATTAGTGGAAGAGTTTTGTTTAAATGGAAAACCAAGCGGTAACCAC
TGTATTGGTAATGAGCCTAGCTTCCGCCCGAATGGAATGAAATATACCACCGAATTAACC
AAAAATATTTATCTTTATCATAATCTATCAATGAAAGATCTTCGCAAATCCATTCAAAAT
TTTGCCGATGCAGTCGGTTTGAAAATCATCTTTCACTGGGATTAAAATATAATGCCGTCT
AAAATCAACTTTCAGACGGCATTTTCATTTTGTGAGCTTGCTTCTAAAGTACCAATAAAG
CCTTTATCCAGTATTGATACTGGTTGTCGTTTATGATTGAATAACTGAAAAATTACACAG
TGGAACTTAAAGATGAACAATATCAGTACGCAGAATTATCAAAGCCTGATTACCGACATC
GGTACGCTGCTTAACCGTGGGCGTGAGCAGGTTGCCCAAACTGCCAATACCATTTTGGTG
CAGACTTATTGGCTGATCGGTCGGCATATTGTGGAATTTGAACAGAATGGGCAAGATAAG
GCGGAGTATGGTTCAAACTTGTTGGAACGCCTTTCCAAAGATTTGACTAAACTTTATGGA
AAAGGGTTTAGTCGTTCTAATTTGTTCCATATCCGAATGTTTTACCTGAAATTCCAAAAA
ATCCAGACAGTGTCTGGACAATTTGAAATGCCCGTTTTTACATTGAGTTGGAGCCATTAT
GCCGAAATTATCAAAGAAGATAATCCGCTGGCGATTGGCTTTTACACCAAACAGACAGAA
AAAGAAAATTGGAGCGTGCGAGAGCTAAAACGGCAGATGAAATCGATGCTGTTCCACCGC
TTGGCGTTAAGTAAAGACAAAGACGGTGTGTTGGCATTGGCGGAGCGTGGGCAGGAAATT
GCACGTCCGCAAGATATTTTGCGAGATCCAGTGGTGCTGGAATTTCTCAACATTCCGCAA
GCCCATCAAATGCAGGAAAATGAGCTGGAAGAGCAGCTGATTTCCAATCTGCAACATTTT
CTGCTGGAACTCGGCAAAGGTTTTGCCTTTATCGGGCGGCAATACCGCATTTCTCTTGGC
GGCAAACATTTTTATGTGGATTTGGTGTTTTACCACCGCATTTTGAAATGCTTTGTGTTG
ATTGATTTAAAGCGTGGCGAAGTCAATCATCAAGACATTGGGCAGATGAATATGTATCTC
AATTATTTTCGCAAAGAAGAAAACGTGGACGGCGACAACGAGCCGATTGGCATTGTGTTG
GGTGCATATAAAGATAAGCTGTTGGTGGAATATGCGTTGGATAGTATCGACAACCAGCTT
TTTGTCAGCAAATATCAGCTTTATTTGCCGAATAGGGAGGAACTGGAAAGAGAGTTGGAG
CGATATTTGGACTAAAATAATGCCGTCTGACAAACTTTCAGACGGCTTTCTTATCTACAA
GCGGTCGAATTTTGCAAAAAATCTGCAAATTTTTCATTTCTTTTCAGATAGCCTGAAACA
CTAATCTATGGTCAAGGTTTGCCTGAAATTTGCCTTTAAAAAAGCAATTGCTTGGGCAAT
TTTGGCGACATTGCCACCCACCGCAACCATTTGATAAAGCCTGCCCGCCATTTCACTTTT
TAGCAAATGATAATGCAATTCTCGCTGAATGAGCGGGGCTAATATTGTCATCAGCCCCTA
ACATCATCAATATGTTGTCTTTAATTTCTGCACCGTTTGCATCACATTATCGGCTTGTGT
AATGGCTGAAATCACTGCCACACCATCAGCACCTGCTGCCCAAATGCTCGCAACATTATC
AACCGAAATACCGCCAATCGCGACCAATGGTTGATTGGGATTGAGCTGTTTGGCTTGACG
AATCAAATCAATTCCCACGTTTTGCATGGCATCCAGTTTAGATTGAGTATTGAAAATCGC
ACCTACCGCCCAATAATCAATTTCAGGCAGCCTGAAACTATTTTGCAAATCATGCAAGCT
ACTATTGGAAATCCCTAAAAATAACTTGCCTTGCGTTAATTGAATGGCTTGGATGGCTGC
CATATCTTTTTGTCCAATATGGACACCATCAGCTCCCAATTTTACTGCCATTTCCACATC
ATTATTCAACACAAACGGTACGCCATATTGCCGACACAATGCTTGGCAATCACGTGCTAA
CTGCCATTGTGCCTGTTTATCTTGCAATGCCGATTCGCCTTTTTCACGAAATTGATAACA
GGTTATGCCTGCTTGCAAAGCCGTTTCCAATGTAGACAATAATTTTTGTTCAGGTGAACC
TGTTGGTAAATGCAAACAATCTTGCGTACCTGCCACAAAATAGACGGATAATAATTCACG
TTGAAACATGAGATTTTTTCCTTAATTAAGCCGATATTGCCCAATGATTTACTGCGCCAC
AACCTTTGCCCGCACCAATCGGTTGCGAGATGGCAGCACTGATGGCTTGCTTGGCAATGC
GAATGGCTGATAATGTATCTATACCTTTTGCCAATTCTGCTGCAATACAGGCTGAAAATG
TGCAACCGGTGCCATGTGTATGAGGTGTGGCAAATCTAGGTGTATCCAATATGTGCATTT
CATTGCCTGAAAAGACCCAATCTCGGCACACTGCGCTGTTGGAATTGTCTAAATGTCCGC
CTTTAATGACGACTGTTTTCACGCCCATATCACGCAATAATTGCGCAGCATATTGGGCAT
CAATATCATTGTTTACCTGAACCCCTGTTAATGCAGTAACTTCGGGCAAATTGGGGGTAA
TGATATCCGCTAAAGGTAACAATTCGCGTTTTAAGGCTTCAATAGCATGATTTTGCAATA
ATAATTCTCCGCCTTTGGCAATCATCACAGGGTCTAATACCAATGTGCCTAAATGATGTT
TTTTAATTGAATTTGCCACGCATTCAATCACATCTGCAGTACCCAGCATCCCAATTTTAT
ATGCCGAAATGGTGAAATCCGTTGCCACTGCTTCAATTTGCGCTGCAATATTATCCAATG
AAATCATGTGAATATGATGTACGCCCAATGTATTTTGAGCGGTAACTGCTGTTACCACGC
TAGTACCAAATGCACCGCGCATTTGAAAGGTTTTTAAATCTGCTTGAATACCTGCGCCAC
CGCCACTATCCGAGCCTGCAATGGTTAAAACTTGGGGTATAGTCATGGTTTTTCTCCTAG
ATAATCCATTCTGCTTTCATTAACTGTTCGGTTTGAGTGGCATCAATCGCTGCTAATGCG
TCTAATAAACGCACTGCAAATGTGCCTGACTGCGTGGCTTGTAAACCTACGGCTGCCAAT
TCGCCAGCGATGGCATACACCGTACACGCTTCGCAGGCTGCCTGAAAAGCCAATTCACGC
GGCGCAACCGCCAAAAAAGCACCCACAATTGCACTCAATAAACACCCCGTAGCCGTTACT
TTGGGAAACAATGCCACACCATTAGACAGTTTCATCACACGGTCATGATTGGCAACAAAA
TCATGTTCACCACTCAAAACAGCGATGGTGTTAAATTTTTGAGCGACTTTTTGAGCGATT
TCAGCTAAATTCCCCGAACCTTGCCCCGCATCTACCCCTTTGCTAGCCCATTGAACATCA
GCCAAATATGCCAATTCGCCAGCATTACCACGAATAGCGGCAAATTGAATATTTTGGGTT
AATGTCGCAACTGTTTTTTGACGCAAATGGCTTGCACCAACAGCCACAGGGTCAAGCACC
ACAGGCACGCCAGCTTGATTTGCTGCCATACCCGCTGCCAACATAGCCGAGACTTTTTCG
TCAGACGGTGTCCCTAAATTCAGTACCACCGCACTACTGATGGTAGCCAATTCTGCCATT
TCATCAGGACTTTCTGCCATCATGGGCGAGGCACCCAATGCTAATAAGCCATTAGCAGTA
AAATGCGCTGAAACCAAATTGGTAATATTGTGAATTAATGGATTATGTTCACGAACAGCA
TCTAAAAAAATGATTTTTGGATTCATCAAAAATATTCTCCTGCGAAAGTTTATGTTCAGG
CTGCCTGAAAATGTGAGAAGATACCGTTGATTTTGATGACAAAGTTAAACAAGATAAGAA
ACAATCAGAAAATAAAAACACACGCAAGCTACCTGATATTCAGGCAGCTTGCGTGTGCAT
CAAAGAGATAGATAAGATGATATTCATAAGTTTCCTACGCCAGTATTAACTGTATCAGGT
TCACGGGTATTTCTCAGCCGCTTTTGGCAGCACCCCGACTTAAATGTCTTTTTACAGTAT
AAATAGATTAACCTAAAATATCAACACAAAACCTTTGCAAAACACCCAATCTCACAGGGC
AAGATCGCATCTTTCTCAAATTTATGATCTAATACACCTTAATTATCCGTATCAAATCAG
GTTGTAAAATGAGCGTTTTTCGTTTTTTTGAAAATTTATCCGACCCACGAGCCTATAATC
AAAAACACCACTNNNNNNNNNNNNNNNNNNNNNNNNNNNNNNNNNNNNNNNNNNNNNNNN
NNNNCCGTGTAATAAAACGCATTGAGCCACAAGCGTTTAATGAGGTTTTTCTTAATTTTA
TCAATGAGATACGCACACAACAAGGACGTGAAGTGATTGCGATTGATGGCAAGACACTTC
GTCATAGTTTCAATCCAGAAACCCAAAGTGCTTTGCACAGTGTAACAGTGTGGAGCCAGT
CTCGTGGTTTGATTTTATCGCAGAAAAAATCCTCGGGTAAGCAAAATGAGCAGCAGGCGG
TGATGGAAATTATCGATAGTTTTTGCTTAAAAAATGCCGTTATAACGGCGGATGCGATGA
ATACACAGAAGAAAATTGCCGAGAAAATCATCGAAAAGAAAGGGGATTATGTGATGCCGT
TGAAGAAAAATCNNNNNNNNNNNNNNNNNNNNNNNNNNNNNNNNNNNNNNNNNNNNNNNN
NNNNNNNNNNNNNNNNNNNNNNNNNNNNNNNNNNNNNNNNNNNNNNNNNNNNNNNNNNNN
NNNNNNNNNNNNNNNNNNNNNNNNNNNNNNNNNNNNNNNNNNNNNNNNNNNNNNNNNNNN
NNNNNNNNNNNNNNNNNNNNNNNNNNNNNNNNNNNNNNNNNNNNNNNNNNNNNNNNNNNN
NNNNNNNNNNGAAATTGACCGCTGCCGGTTGGTCAGATGAATTTCGAGATGGGCTGTTGC
TCGGCGTGTAGGTTGAAAAATGGACAACATATGTGGTTGCCCTGGCGGTTGTTATTTAAA
ATCACAAAAAAACATCGCACAATACATTGAAATTTAAGATAATATCGAATAATTGATTAC
TCAGAAAGGCAAGAAAATGGCAAAACAACAATCTATTGAACCGAATATTGCAGATTTAGC
GAACGGCTGGCTGAAAAAATACCAATTAGACTACAAATTAGAACAAGAAACGCTGAATGA
TGAAATTGATAAAGCGTTGAAAGATTACTTTTCTAAAAATGGTGGTGTGGGAGCAAATCG
TCCAGATGCCAAATTGTTGTTACAGGCGACCGATACTGAATATTACCCGATTTTGATTGA
ATACAAAGGCTATGGCGACAAGTTGGTCAAATTAGATGCCGAAGGCAATGTAGATAATCG
CACAGCAAAAAACGAACCGAATTTTAAACACATCAACGGCTATGCGGTGAATGGTGCGGT
GCATTATGCTAATGCCTTGCTCCATCACACCAGTTATACCGACATTATCGCTATTGGTAT
GACGGGAGAAAAAGACGAGAAAGGTAATATTCGTCATCAAATCGGGGTTTATTATGTGTC
TAAATCCAATCTTGGTGTAGGGCAAAAAGTTGGCGAATTTAGCGATTTTTCTTTCCTTGC
CAAAGAAAATTTTGATGATTTTATTGCACAAATCAAACATCTAACGATTTCACCTGAAGA
ATTAGAAAAACTCAAAGAAAAGCGTGAAAAAGAGATCGATACCAGCTTAACCAAACTCAA
CAATGATATTTACCAAAATGAAAAAGGCTTGGGCGAAAACGACCGTGTTTATCTGGTTGC
CGCTTCTATTATTGCGACACTGGGCGTGGCAGGCAAAGTGAAGCCGTTAGAAAAATCTGA
TTTAAAATCTTCTGAAGAAGAAGGCAATCGAGATGGCGATATTATTATTCGTAAAATCAA
CGCCTTTTTTAATGAAAAACAATTACCACAAGACAAAAAAGATTTAATTATCCGCACTTT
GTCTAATACGCTTTTAACCGATAACATTAACAAACCGCAAAATGGCGAAAGCCAGCTTAA
GCGGGTATTCACCAAAATTGTTGATGATTTGGGTATTTATTACAAAATCGGCTTAACTAC
CGATTTTACAGGCAAGCTATTTAACGAAATGTATTCTTGGCTTGGTTTTACTCAAGATAA
ACTTAATGATGTAGTTTTAACACCGTCTTATGTGGCAACTTTGCTGGTTAAATTAGCTCG
GGTAAATAAAGACAGCTATGTTTGGGACTTTGCAACAGGCTCAGCCGGGCTTTTGGTCGC
TGCGATGAACGAAATGCTCAAAGATGCCAAAGAGGCTATTCATTCGCCCGAAGAATTGCG
TCAAAAGGAAGTGCATATTAAAGCAAAACAGTTGTTAGGCTTGGAGTTGCTTTCTAGCGT
GTATATGCTTGCTATTTTGAATATGATTATGATGGGCGATGGTAGCTCAAACATCATCAA
CAAGAACTCACTGACCGATTTTGACGGCAAATATGGTTTTGGCAATACCGATGACAAATT
CCCTGCGGACGCTTTTGTTCTCAATCCGCCTTATTCAGCGGTGGGTAACGGAATGAACTT
TGTAGAAACCGCTTTAAATATGATGAACAAAGGCTATGCGGCGATTATCATTCAAAATTC
GGCAGGCAGTGGTAAGGCAAAAGAAATCAACCAACGCATTTTGCAAAAACATACCTTAAT
TGCCAGTATTAAAATGCCGATTGATTTATTTATCGGTAAATCCAGCGTACAGACCAATAT
TTATGTGTTTAAAGTGGGTGAAAAACATCACGCCGATGAAATGGTAAAATTCATTGATTT
TAGCAACGATGGCTATACCCGAACCAACCGTAAAAAAGCCAGCAGCAACCTGAAAGATAC
CGACAACGCCCGTGGACGCTATGAAGAAGTGGTCAATTTGGTGCGTTTTGGCAAGTCTAA
ATTGAAGTTGTTTAGCGAAAAAGAGTATTTTGAAAATACCATAGACCCCAAAAACGGTGC
AGACTGGAACCAAACCGCACCGATAGATACCAAACCAACGCTTGATGACTTTAAAAAGAC
CGTGAGCGACTATTTAGCGTGGGAAGTAGCAAATATCCTGAAAAAAAAGACCCAAGTAAC
GAACATTTGGGAAAATAGAAGCCCATTTAACGCAAGAATTGCAACAGGTTAAATGGGCCG
AATACGAGTTGCAGGAGTTGTTTATAATAGAGGGGACAAAGTCTCTAGATAGTAATGCGA
TTGACTTTGTAGAAAAAGGTATAAATTTTGTAGGAAGAACATTTGAGAATAATGGCATTC
AAGGTTTTATTGAAAAGAGAGAGTTTGAACCTAATAGTCCGTTTACTATTACTGCAACTG
TAATTGGTAATTATAAATATGTGAAATATCAAAAAGAAGAATATTATTGTTCACAAAATA
TAAATAAACTCACACCAAGGGTGGTTGTAAATAAATGGAATGAAAGAGTTGCTTATTTTT
TTGTGGCAAATATTCAAAAATTTGTTTCTCTTTATGATGGTCAGCAAGGAGGATACAAAC
TTGATGACATAAGACGACATAAAATTAAGCTACCAATAAATAATAACTCAAATTTGGATA
AACTTGCCCAGATTGACTTTGATTTTATGGAAAATTTCATCGCCCAGCTCGAGGCGTATT
TATTAGTTACAGGTTTAAAAGATTATACGCTTACCGTTGCTGAACAACAGGCTCTTGCTG
ATTTTGAAAAGGGTAAAGTGGTTTGGGGTGAATTTAAAATGAGCGATTTGTTTGAGAGAA
TATCCACAAGGAAATTAAATTATAAAGCTGTTGATTTGCCAAAAGAAGCACAAGGAGAAT
ATGTATTGCCTTGTTTAACATCAAGTTTTCAAAACCAAGGCTTAAATTATTATGCACCAC
AAAAAGGAGCAACTATATTAAAAAATGTGATTTCTTTACCATCAAATAGCGATGTCTACA
GAGGGTATTATCAATCAAGAGAATTTACAGTTTTGTCAGATGCGTACGCTATTCGATGGA
GCAATAAAAAAGTTCCGTTTTTGTCACAGCATTACCTATTTAGCGTTGTGTGTATTAATA
AGGTGACAGATTTAAAAATTTATTCATACAAAAATAAACTTGGCGGTTGGAATGTAGTGC
AAAATAAGTACATTAATTACCCGATCAAAAACGGAGAGATGGATTACGGTTTTATGGAAA
CCCTTATTTCTGCCGTGCAAAAGCTGGTGATTAAAGATGTGGTACGTTATGCCGATAGCA
AAATCGCAGCCACCAAACAAGTGATTGACCGCTTGATTTTTGGGGCAAATGTGATTTGTC
CCTAAGTTGGTTTTGCAAATTTCTTTTTAAATCCTACCGCTTTTTAGCTATTTATCGCTT
TTCTTTCGGTTGCAACTTTTACATAACATTTGTCCATTATTCAAGTCAGTTTTACCGCCT
TGTGACCAAGGGGTAATATGATCAGTTTCCATTTCTTCTATCTTGAATTTACCATTGCAA
TGTGGGCAAATGCCATCCTGCCGTTCAAACATTGTGCGTTTATCTTTATCTGTAAAGGCT
CTTAAGCTCAAATAACGTTCTTCGCCAGTTAAAATATAAGCATAAATGCCAGATTTCTTG
CTAACTTCGTCATCTTCCATTAATGTTTTGATTTTAGCTTCAAGTGTCGTTGGGTTTAGA
TCCCTTTCTTTATGAGTGTTATAGAATAGTCCCCATTCAAGCCCTTTCATTTCCTTGCGG
TAGTTTGGGAAGGTGGTTTTTACCCAGTTGATGACTGATTGAAAATAATTCCATAATTTT
GTGGCGTGTTCATCGTGTTGATGTAATGCCATATAGCTTTCAATACTTTTGTGGGGATTG
CTTTCTTTATCATTTTCAGTGGGATAAATCCATTCCAAAACAGTTTCCAAAAATTCTTGA
CGAATAGGCGAGCCTTTCACATATTTATCGCCAAGACTTGACGCAACACAGCCTGATTTT
GAAAAGTATCGTTTAGCGTCTGTTAGCCAGCTGCCTGCATAGACTGCATTTCTCAATTCT
TGATCAGTAAGTTTTTCGCCCGCAATATTAATAGTTTTAAACCACGCCAATTTTTCACTA
TCCGTTCCTTCGCATTGGTAAACGGTTAATTCATAATCTAAAAAAGTATTTTTCTGGTCT
TGAGTGAGATTGTGAAAATATTGATATTCTACGGAAAAATCACCTTTCACAAATTGGCAA
ATAGAAATAGTGCGTTGCTGACCGTCTAATACTTCAAACGTGCCATCTTCACGTTTTACC
CAATACATTATGTTGAGCGGAAAATGTTTCATTACAGTATCAATAACGGCATTTCTTTGA
ACTTCTTTATAGACAAATTCACGCTGATATTTAGGGCGAATATCCAATTTGCCATTATAA
CCTGTTACACCATTTTCAGCTGTATCCGAGTAGTTTTCAACCAAATCACGGATTTTGATA
TGAGTTAGTTCAATTTTCATCTTTATTCCTTTGCAAAATTTGGGGGAAATATTACCGCTT
GTGTTTAATAACAATTCTTACATAGGTAGGCTTTCCATTTATTGTTCCATCCTTGTCCTT
AATTAAACCGTGTTCTTTAAATGGAATTTTATTGCTAATTCTAAAATCGTTAGCACTTAA
AATTTCAAATTGGTCAGGATTATATTTATCCATAAATGTTATAGGTACCCCCATTGCACC
TTGATAATCAAAAGGAATATCTTTAACTTTATTTACTTCAATTGCGTCGTAATTATCATA
TTTTGGATATTCTTCCTCTGAGTAAGCTTTATAGAGCAATAATTCTTCGTGGCGTTTGGC
ATGGTCTAAATTGGTAAACCAACAAATATTCCCCAAACTTCGCCATTTTTGTCCAGTTTC
ATCTTGCCAATAACGAGTTGCTTTTTCTTCGTAATAATCAGGTACCCTAAACGCCATATC
ACCGCTTTTATTACCAAGCCAAATTTTATTTTCTTTAATTAACTTAAATGTTTCTTTATA
GGTAATCGCATTTTGATTGCCGACAATGACAAACTTTTTCTCATACTCCATTAACTGAGC
AACATATTCACGAAATAGGGAAAAAGGCGGATTTGTTACCACAATATCCGACTGCTTTAG
AATTTCGATACATTCAGGGCTACGGAAATCACCATTTTGTTGCAATGGAATACGTTGAAT
ATCTTGAAAGTCAATTTTGCCATCTGTGTTTAAATCTAATTCACGATCAATTTCTAATTT
ATACGTTGGCTCATTGGCATCAAAATGTGTTGCAATTAATTTTTTAATACCAAGATGTTC
AAAATTCAGTGCGAAATAGCGGAAAAAATTACTTTCTTCAGGATCGTCACAGTTGCAGAA
AATAATTTTGTCTTTGAAGTGTTGTGTGTAATGGCGTAACTCGTTTTCGATATCGACAAG
TCGTGTATAAAACTCATCATTTTTTCACGGTTAGCGCGATGAAGATTTTTATTCCCAGCC
ATTATGCCACCGCCTTTTTGACGATAGCACTTGACAAGAGTTGAGTAAAATTTAAACTTG
CTTGCTTGCTTGCTTGCTTGCTTGCTTGCTTGCTTGCTTGCTTGCTTGCTTGCTTGCTTG
CTTGCTTGCTTGCTTGCTTNNNNNNNNNNNNNNNNNNNNNNNNNNNNNNNNNNNNNNNNN
NNNNNNNNNGTAGTGTTGAACATTATTAAACCTCTTTTCTTACTCAAAAATTAGAGCTGT
ATTATAGCCAGTTTGTAGGGATATTTCAGTAATGTTATCGACGTTATTTTGCAAAAAAGT
GCGGTAGGGTTTTGCGAAGTTTTTTCAGTTTGCAAATTTCTTTTCAAATCCCACCGCTTA
CATCTCCCTACCCCCCTTAAACCACCCTATCCAGCCTCGTCTTCACTTCTTTCCACTGTG
GCATCATTTGCCCCATTAGGCGGTAAAAACGTTCGCTGTGGTTGTGTTCGGCGAAGTGGC
AGAGTTCGTGCAAAATCACATAATCAATGCACTCTTTCGGGGCTTTGATTAGGTGGGGGT
TAAGGCATAGTGAGCCTTGAACGGAGCAACTTCCCCAACGGGTCTTCATTGTGCGTAAAC
GGATGTGAGGGTTTGTTGTGACCCAAAAGGTTTGCGGTAGCAGCCAATTTAAACGTTCGG
CAAAAATCTGTTTGGCTTTTTGTCGATACCAGTTATCCAAGCATTGTTGAACTTGTCGTG
CCGTTTTTTCTCGCACAGACACTTCCAACTGCCCACGACATAAGCGGACTTGGTTGGATT
TATTTGGCGTTTCATATACCTTTAACAGATATTGTCGCCCTAGGTAGCGGTGGCTTTCGC
CGCTGATATATTGCCGTTCAACAAGCGGTGGGTTTTGTTGAAAAAATTGCAACTGGTCGG
CAATCCACTGACTTTGTTTGCTGATGGCAAAAATCAGCTCATTTCTGACCGCTTGTAGCG
GCACATAAGCAATGATGTCGCCCGTGGGTTGCACGGTTAGGCGTAGCCGTTTATATTTGG
CATTCTTGACCAAGCGAACGGTAAAATGTTGGTCGCCATAAGGAATGATAACCCGATCAA
ACTTATCCATTTGAACGTCCAACTCGCACAATTTGTACTATCCGTTCGACAATCTCTTTG
GCTTGTAACATACCGCTGCCGTTGGCTTGGCAGATTTTAAATATCATCGGCAGTAACTGC
TTGCGAATGTCTTTTTCCACTTGTTCAAGGTTGATGGAATGTTCGCTCAAACAGCGTAAA
ACCGCCTGATCGATCTCAAATGCCAAATCAACCCAAAAGTCTTCGCCTTGCGATAGAGTT
TCAGGTAAAACTGTTTTAAATACGCCGAAATAGGCTTGTGACGCATAGTTGCCGCCAAAG
CGGTCGGGAATATCGGGCAATTTACGTTCCGCCATTTGTTCTTCAAATTCTTTAAACAGC
AGATACTGTTTTATCGGGTGGTCGAACAAGGCTTCGGCTTCTTCAATGGCTTGTTGCAAT
AATTCGGAAAAACGGGCTTTGGCATAAGGATCGTTGTCAAAATCAATCTCAAGGCTACGA
GCAATACGAGAGCGAATTTTATCGGCTTCGTTGCGTGTTTTGGTGTCGTTCCACGTTTGA
TATTCCGTTTTGCCCATTTTATTGACCGCATAAATGCCGTCTGCTTCTTTTACGCCTAAG
GCAACAACGTGCTTATCGATTAATTGCTCAACTTGATGGGCATATTCGCGATAATCCACT
TGCTCGCCGGCGTCCTGTTGTGCCAAACGGCGTAGTTGGGCAAAAAAGGCGACGGTGTTT
TTATATAAAGTGCGGTCGGCATCGGTAAAGTTTTTGTCTTGATAAAAGGTTTCCGACTGC
AATGCCACCTGTAAACAGCGGTTAAAGGCAGTTAAAGCACGGTAAAAATCATCGCGTATT
TTGCTGTTTTTATCGAAAAACAGGCCGCTTGTCGGGTCGAGTTGCATAGTTGGAATAAGC
TGGCGGCGAAGTTGTTCAAGATCCATTTTATTTTCAACCTCGGCAAACATTGCCCAAAGT
GCTTGATACAAACTCGGCAAACGTAGATATTCGCTTTGCATTGAGCGATAAAGCCCAGCT
AAATCCTCAATAGCATAACCGCCTTGCGTTCGGTTGGCTAAATCTTGGTATTTGGCAATC
GTTGTGTCCAGCTCTTTTAAAATGCCCCGATAATCCACCAACAGCCCGTACTTTTTTTGT
TTATGCAAGCGGTTTACCCGTGCAATTGCTTGAATAAGGTTATGTTGTTTTAACGGCTTA
TCAATATACAACACCGCATTGCTCGGCTCGTCAAAGCCTGTGAGCAACTTATCCACCACA
ATTAGCAAACGCAACGGACTGTCAGGATCGGCAAAACGACTTAACACTTGTTGCGTGTAA
CGTTCTTCATCGCCCTACACGTTGGCTGCCCACCAACGCACCACTTCATCACTTGCCTGT
TCGTCAAGCTGCGTATTTCCTTCACGGCTGTCAGGCGGACTGATCACTACCGCACTTTCA
AACAGCCCAATCTCGTCCAAATACCGCTGATAACGAATTGCTGTCGCTTTGCTTTCGCAC
GCCAGCTGACCTTTTAAGCCTTGCGGAATTTTATTCGCCAAATGTTCCGCAATATCTAAA
GCGATTAAATGAATACGGTCATCAGCTTGATAAATCTGCCCTTTACGCGAAAATTTACGT
TTTAAATCCGTTTTTTGCTCTTCGTTTAACGACTTGGTGATCCGCTCAAACCAGTTATCA
ATCGCCTGTTCATTCACCGACAATTCAGGGATCCGATCTTCATAAAGCAGTGGCGTTACC
GCTTTATCTTCCACCGCACGTTGCATCGTATAAACGTGAATGATGTTGCCAAATTTTTGT
GTGGTTTCATCGTCTTTTAACAACGGCGTGCCGGTAAAAGCAACAAAAGCCGCATTAGGC
AAGGCTCGCCGCATTGCCATATGATTTTCACCGCCTTCGCCGACAACGCACGCTCTTGCC
CAAGATAGGAAATCGAACGTTGGCTCAACACCTCCCGCAACACCACGTCCAACACCACAT
TCACTGCCTTCCCCCCACGATAAGCTAAGGCTTGTTTAGGAGAAAGATACTGCCAGCCAA
GATTGTGTAAAAGCAAAATGGCTGGAAGTTTGGAGGTGTGTTTTTCGAGGGTGTGGGGGA
TTGTAGAAATCATCTTACTCGCCTAAATTTTCTTGAATAGATTTTCGATTGCAGTCATAT
CACGATCTTTTGATAAAATTTCTAAATCATTTTCTTTAGCTGTTGCAAAGTGAAACATAT
CAAATTGATACTTTTCAATAACCTTTTTACTTCCATTTTTTTGATTTGCTTTATCCAAAC
GAAATAAATTTCGAGCTAAATCAGCAATATCATCATTAATATCAATGGTCTGAAATGCTT
TTAAAGCACTTTTTAACGTATTTAATTTTTCAATATTATCCCATTCTACACCACGTAAAA
CTTCATAACGAATTAATGGTGTCAAAAATAATAAAGTTTCAGGATCTTCAAGTTTTAATG
CTAAATCTTGTAATACTTCCGCTTTTTTAGTTGGATTTGCATTTGGATCAGCTAAATAAA
TTAAATAATTTGTATCTAATAAATAACCTTTCATTATTTAGCCTCCAAATTGGCTAGTTC
TTGTTGAACTAATTTTAACAAGGTTTGTTTCGCTTCTTGCTGCCCTTCTTCTTGAGCCCT
GTTAATTTTTAACTGATTTAAATTTACATCAAAAGCATCATTTAACAAATCAATAAAAGA
AACTTTACTTGGGTAATCAATAAGTTCAGCATACACAACGCCGTCATCTTCACAACGTTT
CAAACGGTAGGCTTCACCGTGATTTAATTGACTAATTACAATAGATGAATGAGTAGTAAT
AAAAAAGATTGTTTTAGGGAATAAATCTTTTAATAAAGGAATAATATTTGCTTGCCACTT
ATTATGTAAATGGCTTTCTATTTCATCAATTAAGACTATACCTGGAACATTCGCAATCTG
TAGCTCATTCGTGAAATAACTGTATCCTGCAATAATTGATTGGATAATTTTTAAAATAGA
AGTAAAACCGCTGGAAAGCTCTGATATTTCACGTTTTTGATTTTCTATTTTTAGAAAAAC
TCGATTATCGCCTGATATTTCAAGAAAATCTTTATCAATTCTATGATCTATTTTATGTAA
TAAAGATAATAACGTTTTAATTTCAATCTCTCGATTATCTTCTTTAGACTGATAAGGATT
TGATGATAAAGCACGCTGAACAATCCATTCTTCAATATTAGAATCCATATTCAAATTTTT
CAGATTTTGCGGATTTCCATTAAAACTTGTCAATAAATACTCTAAATACCCTTTTTGTCT
TTTAGATTTATTACCTAATTTAGAAACATTTCCTCTTTCATACTCATAGACTTTCTCATT
TATCGCGCCACGATGTTGCGCAGATAAATAAACGACTGGATAAGAATGCATAGCCAAAAT
AAATGCATAACTATGATTACCTAAAGAAAAACCATCATTCTCATTAAAACTGAAAGAAAT
ATCATCGATAGTCGCAGATTTAAAAGGAATTAATGAATGTTGTATATAAAAATCTGTTTT
CATTGCTTGTTTGTTCGTAAATAGCAACATAGCAAACAGACTTTCTAAAAATTTTGTTTT
TCCAATCCCATTTTCCCCAATAAAAGTATAAACCCGTTGATTAGGAAATAATTCCACTTC
AATCGTGCCGACACCTTTGACTTGTTCAAAATGAAATTTCTTTAAATGCAATGTATTATT
CATCTGCTATGTCCTCTTCAAAACAAACATTTCTTAGACAATTTTATTGCTTTACCAAAT
GCAATCATTCTTAGTTAGATTAATATTGAGCATTATCTTTTATTATAGCACATCTGCTAA
CTTTTCCCTAGTTAAGTAAACGATATTAATAAAGCACCTCTCGCAACACCACATTCACGG
CCTTCTCCCCACGATAAGCTAAGGCTTGCTTAGGAGAAAGATACTGCCAGCCAAGGTTGT
GTAACAACAGAATGGCTGAGAGTTTGGAGGTGTGTTTTTCGAGGATTGAGAGTGCGTAAG
ACATATTTTTCTCTTATTTAGTTGAAAATAATTTATCTAGCTGCCAGTTTAACGGATTAT
TTTGAATATATTCACAGATTTCAATATAGGATTTTTCATTCCTAATAATATGTTCATAAT
AGCTTCGTTGCCACAATCTTTTATTAAAATAAGCCCAATTATTTTCTTTCACATTTCTAA
TATAATGATTAGTAGTCATTGTTTTAAACCATTGAATTATTGAAAATAGAGAAGGAGATT
TATCATTTTCACTGTTTTCTATATTCAAAATAAAATGAATGTGATTTGGCATAATAACAT
AATCTAAACAGTAAACATAACTGAAATGTTTTTCTATTTCTTTATACCAATATTCAATCA
TTTTTCCTGCGTCATTTAAAATTGTTTTATTTTCATATATATCGCCTGACAAACATAATT
TGTTATTAATACATACAGTAATAAAATAAAATCCGTTTTGTGAATAATCATATTTTTGCA
AACGAATAATTTTTCTTTGTGGTTTATTCATACTATTGATTTATACCGTAGATACCATAA
AACACAACAAATTTCCCCCTGCAAATCAATTTATCCCATCGGGCAAATCGTGTATGATCC
GCCTGTTTTTAACCCTATTTTGAGATAATAAGATGAAATGTGAATGTCAAAAAGTGACAC
ATCAGCAGCCTGAGTTGTGTGTGGCTTTAACCCAATATCGCTTAATTGAAGTAGCTGGGA
TTGATGCGGAAAAATATCTGCAAGGACAGCTTACTTGTGATGTAGCGAAACTTGCTGTTG
GTGAGCAGACCTTAACTTGCCATTGTGATCCGAAAGGAAAAATGAGTGCGTTGTTCCGTT
TATATCGTGCAACGGCGGAGCAGTTTTTCCTGATTATTCAACAAAATCTGTTGCCTGAAG
CACTGGTGCAGTTAAAGAAATATGCGGTGTTTTCCAAAGTGACCTTTACTGAATTAGATC
AGGCTCTGTTTGGAACGACAAGCGGTGAGATCATTGCAAAATTTAACGAAAATGTGACCG
CTTGTTACCTTGATGAAGAGCCTAAACGGACGATCTTTTGGGGCGATATTGCGGTAGAAG
CCAATGGCGATGGCAGTTTGTGGGATCTGATTGATATTCAACAGGGCGTGCCGTTACTCT
ACAAGGCTAATCAGTTTGAGCTAATTCCACAGGCAACCAATCTGCAACAGCTTGATAAAG
CGATTTCCTTTACTAAGGGGTGTTATATCGGTCAGGAAACCGTGGCTCGTGCGAAATATC
GTGGTGCAAATAAACGGGCGATGTTTACCTTTGTGGGTAATGTGGAAGGGGAAATCGAAT
TGCCAGCCGTTGCATCTAGCATTGAAATGCAGTTGGGCGAGAACTGGAAAAGCACTGGGA
CAATTTTAGCGGTCCAGCGTTATCAACAACAGCTTTGGCTACAAGTAGTGCTGAATAAAG
AACTTGAGCCAGAAGCCAATTTCCGTGTCGGCAATGTCAGCTTGGCATTATTTGAACTGC
CTTATAGCTTGGAAGAAAATTGATGTTTGAATATCCAAAAGCAAAGCTCATTGCAGGGGT
GGACGAAGTTGGGCGGGGACCTTTGGTTGGAGCAGTCGTAACGGCTGCTGTTATCCTTGA
TCCTAATCAGCCGATTGAAGGGCTTGCCGACTCGAAGAAACTCTCGGAAAAACGCCGTCT
TGCGTTGGCGGAAGAAATTAAAGCGAAGGCATTATGTTGGTCTTTAGGGCGAGCAGAGCC
AGATGAAATCGATCAGCTGAATATCTTGCACGCCACAATGTTGGCAATGCAACGAGCGGT
TGCAGGGCTTAGTATTCAACCTGATTTTGTACTGGTGGATGGCAATCGTATTCCAACTTT
GCCTATGCCTGCACAAGCGGTCGTGAAAGGCGATAGTCTTGTTGCTGAAATCAGTGCGGC
TTCTATTTTAGCCAAAGTGGCACGGGATCAGGAAATGGACGAACTGGATAAACAGTTTCC
TGAGTACGGCTTTGCACAGCATAAAGGCTATCCAACCAAGCTACATTTTGAAAAATTAGA
AAGTCTGGGCGCAACCCCTTATCACCGTAAAAGTTTTGCCCCCGTTGCACAGCGATTAGC
CAAAGAATGAAAAAAGATGATATTTACTTACAGCGATGCCTTGAATGTGATAGCGTTGTC
AGCATAGCAAAAGATCTACCCAATCAGACCGCTTGTTGCCCGAATTGTAATGAAGTATTG
CAATCGGGTAACCGTTGGAGTTTGCGACGTTGTGCCATTATCGCCTTGTCTATTCTTATT
TTATTGCCTTTTGGCTTATGGCTGCCGTTGATGAATATCGACCTACTAGGCGTGCCGATT
TATGCGTCCGTCTGGGGTGGGGTATGGAAAATGGCGACGGAAGGCTTTCCCTACACAGCA
TTTATGATTTTGCTCTGTTCGGTGATTATGCCTTTTGCCTTTGCTGGCTTGGTATTGTTG
ATCTTTATTCAACGGCTAATCCACCATAGACCACGCTACACCTTGATTTTACTCAGCAAA
GCGAAACAGTGGGTGATGTTAGATGTTTATCTCGTGGCGATTGCCGTGGCGGCATTTAAA
GTGCGTGAATATGCCAAGTTGGAGTTTGACTACTACATTATCGCATTCATAATGACAGCG
ATTTTAACCACGTTACTGTTTATCAAAATCGATCCAAAACGGTGGTGGGAACGGTTTTAT
CCTGAATATCATACGTTGCCTGCGGATCACCCTTGCCAACCAAGTATTTGCTCGGCTTGT
GAATATACCTTTGATGAAAATATTGTGGATAAAAAAGGGCGACATCGTTGTCCACGTTGT
GAAAGCAATTTAGATGTATCCGACAGCATTAAACTACAACGAGTATGGGCGACTTTGATT
GCTGGGGCAGTGATGATGATCCCTGCCAACCTTTTGCCGATTTCATCGACCGAATTTGCT
GGGGCAACTTCCGCAGATACACTGATGGGCGGGGTGATTTTATTTATGGAAATGGGCAGT
TACTTAATTGCAGCCATTATCTTTATTGCTAGTATTGCCGTGCCGTTTAGTAAAGTTGCC
GTGATTTTCTACTTGTTGCTTGCGATCCATTACCGCTGGAAACACCCAATTCACTGGCAG
ATGAAACTACTACACTATGTTCACTTTGTTGGACGCTGGTCAATGTTAGACTTGTTTGTC
CTTGCACTGATGATGTCTTTGGTTGAACGTGGGCAAATTATCAGCTTCTCGGTGGGTGAA
GCAGCCTTTTATTTTGGAGCAGCTGTTTTTCTAACAATGATTTCATCATCAAACATTGAT
GCCAGAATGTTATGGCGGATACATCGAGAACATAATACAACTCAGCAAAGCGGTTAGATT
TGAACAAAATTGTGCAAAGGTTTATACTTCCAACAATAAAATTGAAAAAAGGAGCAAGTT
ATGCGTGTTGATACTTCTGAACTTTGTGATATTTATTCCGATCAAGTAGATGTCGTCGAA
CCTATTTTTTCTAGCTTTGGTGGACTTTCATCTTTCTACGGCAAAATCACCACAGTAAAA
TGCTTTGAAAGCAATGGCTTAATTGCAGAAGTGTTGGAAGAAGAAGGTCAAGGACGAGTG
CTTTTAGTCGATGGCGGTGGTGCAGTGCGTCGAGCATTAATTGATGCAGAACTCGCCCAA
CTTGCCGTGGATAATGGCTGGGAAGGTATTATTGTCAATGGTGCAGTACGTCAATTAGAT
GTATTAGAAACCCTAGATATTGGTATCCAAGCCCTCGCCCCAATTCCTGTTGGTGCTGAT
GACTCAATGGTGGGTGAAGTTGATACCCCTGTCAATTTTGGTGGAGTGACCTTTTTACCT
GAAGATTATGTTTATGCGGATTTAACAGGGATTGTGTTGTCGCCAGAGTTATTGGATTTA
CAATCAGAGGATATAGAATAATTCTTGTATTTTCCTTTGCATGTATCGGAAAGGGAGTAA
TACAAAATAGCCACTAAAAAGTGGCTTAAAGCCTCTTATAGCGGCATTATGTAGCAGTTG
AATAAAAAAACAAAATGCAATATTAACCGCAGTAAATTTTCAATGATCTTAATCGCTAAG
GACCTTTATTTTAGTGAATTTTAGCTGTTTTTCCCCACGTTTCATTCATTATAAAAAATA
CCTGTGTCTGAATGTACTATTTTAGAAACAGGTATTTACACAAATCTAGTTATAGACTCA
TTTATCTTGGTGATTATTATTCCATTTCATTATATCAAAGAATGTTTTCATCTTTATTTT
CTCTTTCAAGCACGACAAAATAAATTCTACAATCTATTTATAATATTTTATTCATAATGA
ATTGGTCTTATCTTATTGATGCAATCCCACGTTTTGCTGATGCTGCACTGATTACCCTAG
AACTCTCTTTTTGGGGAATTTTGCTCTCTTTTTTGCTTGGATTAGTGATTGCAGTTATTA
CCGCTTATCACATCAAGCCACTTTATTGGCTAGCCCGTGGTTATATCGAACTTTCTCGTA
ATACGCCTTTATTAATTCAGCTTTTCTTTCTCTACTACGGCTTACCGAAAATCGGCATTA
AGTGGGACGGTTTTACCTGTGGTGTCATTGCTCTTGTTTTTCTAGGCGGAAGCTATATGG
CAGAAGCATTGCGAGCCGGCTTACTAGTCATACCTAAAGGGCAAACAGAAGCGGCTAAGT
CCATTGGATTAAATCCATTCCAGATTTTTCGCTATGTTATCTTTCCACAAGCGTGGGCAA
TTTCATTACCTGCCTTTGGGGCAAATGTACTGTTTTTAATTAAAGAGTCTTCAGTGGTAA
GTGCTGTTGCTGTGGCGGAGTTGATGTTTGTGACTAAAGATATTATTGGTATGGACTATA
AAACGAACGAAGCACTTTTCCTGTTATTTATCAGTTACTTAATTATTTTATTACCTATTT
CATTACTGGCTCGTTATGCGGAAAACAGAGTAAGGAGAGCAAAATATGGCGTTTGATTGG
TTATTTGAAGGTGAAAATGCACGACGGTTAGCTCAGGGTTTATGGATTACCGCACAAATT
TCTTTTATCTCCGTTGGGATCTCGCTGATTACTGGCACATTGTTTGGCTTATTTATGCGA
TCTCGCCATATTTTAGTGCAGTCCATTAGTCGTCTTTATCTCGAAACCGTCCGAATTGTG
CCGATTTTAGTTTGGCTATTTATGCTCTATTTCGGGCTTTCTACTTGGTTCAATATTCAT
ATCAGTGGCTTGTGGGTCTGTATTTGGGTCTTTGTTATTTGGGGAACAGCAGAAATGGGA
GATTTGGTGCGGGGGGCTTTAACGTCTATCGACAAACATCAAATTGAATCCGCCAAAGCT
ATTGGTTTAAAACCGTGGCAAATTTTCTGGTTCATTGAATTACCGCAAGGCACAAAACGA
GTTCTACCGAGTACTATCAATCTCTTTACTCGTATGATTAAAACCAGTTCTCTTGCAGCA
TTAATCGGTGTGATTGAAATGGTTAAAGTCGGACAGCAGATCATTGAAAATTCACTATTT
ACCAATCCACATGCCTCTTTCTTCGTTTATGGATTGATTTTTGTGCTGTATTTTGTGATC
TGTTATCCGCTGTCGTTGTGGGCGAGTTGGTTAGAAAAGAGATGGGTTTAGGCTATTATA
AAGCACCTGTTAGGTGCTTTTTTTCTTTTGTAAGCGGTAAGATTTCACTCAAATCTTACC
GCTTTCTTATAACTAAACTTCATAAAAAATAGTTTTTAAGACTTTCCCTTTCTTTTCATC
TTACGACACAATCACACCATTGATTGACACTGATGATTAACTTATGCCGTTATTAACCAT
TCGACATTTACATAAAACCTATGGCGACACCGTTGCTATTCCTGATTTAAGTTTAGACCT
TCACAAAGGGGAAGTGGTAGTTATTCTTGGACCATCGGGTTGTGGGAAAAGCACCTTGTT
ACGTTGTGTCAATGGTTTGGAAGAAAAACAAGGTGGCACGATTTCAATGGCTGGCGTAGG
CGAGTTTGGCAAAGATTTAGATTGGGAAACCTCTCGCCAAAAGGTCGGAATGGTGTTTCA
AAGCTATGAGTTATTCGCCCATTTGAATGTGATTGACAATATTCTGCTAGGTCCGCTGAA
AGCACAAAAACGTGAGCGAGCAGAAGCGGAAGCACAAGCGGATAAATTACTTGAGCGTGT
GGGCTTGCTGGATCGCAAAACGGCTTATCCTAGAGAGCTTTCAGGCGGACAGAAACAACG
AATTGCGATTGTTCGAGCGTTATGTATGAACCCTGAAGTGATTTTACTTGATGAAATCAC
CGCTGCTCTCGATCCCGAAATGGTGCGAGAAGTGCTTGATGTGGTGTTAGAACTTGCCGA
CGAAGGAATGTCGATGTTAATTGTGACACACGAAATGGGGTTTGCGGAAAAAGTGGCTGA
TCGCATTATCTTTATGGATAAAGGAACTATTATTGAAGAGAGCGAACCACATCAATTTTT
CCATCAGCCGAAAACAGAACGAGCTAAACAATTTTTACACGGTATGGATTATTAGAGAAA
TCCCTCTTAATCCCCCTTTTTCAAAGGGGGAAATGTTCAAATTCAATAATATACTTTACA
GGAGAAACCTATGAAACTTAGCACAACATTAAAAACATTATTAGCCACAGCCATTGCATT
TGCCGGCGTGTCAAACACTGTTCAAGCCTCTAGCGACAGCTTTGCTCAAATTAAAGAGAA
TGGCGTTATTCGTATCGGTGTTTTTGGAGATAAACCGCCCTTTGGTTATGTCGATGTTAA
CGGTAAAAATCAAGGCTTTGATGTCGAGATTGCCAAAGACATTGCAAATGAATTACTGGG
TAGCCCAGACAAAGTCGAATTTGTTTTAACTGAAGCTGCAAACCGTGTGGAGTATTTAAA
ATCGAATAAAGTTGATTTGATTTTAGCGAACTTCACTCAAACACCAGCTCGCGAAGAAGT
GGTTGATTTTGCAAGTCCTTATATGAATGTGGCATTAGGTGTGGTATCGCGAAAAGGTGC
ACCTATTACCGATATTGCACAGTTAAAAGGACAAACCTTATTGGTGAACAAAGGAACAAC
CGCTGATGCGTATTTCACCAAAAATCACCCTGAAATCACGTTGTTGAAATTCGATCAAAA
CACCGAAACCTTTGATGCGTTAAAAGATGGTCGAGGCGTGGCATTAGCACACGATAATGC
GTTACTTTGGGCGTGGGTAAAAACAAACCCAACCTTTGAAGTCGCCATTGGCAACGTAGG
TCCAACAGAAAATATCGCACCAGCAGTACAAAAAGGTAACAAAGCTTTATTAGACTTTGT
GAATAAAGCGATTGCGGACTTTAAAGCAAACGGCAAATTAAAAGCCGCTTACCAGAAAAC
TCTTGTCCCAGTTTATGGTGAAAAAGAAGATTTGTTGGCGAAGTAATAGGGAATGATCTG
CACCCTAAAAGTTGGACTAAACAGCTAGCTGATTAAGGTGCTGATATTTATAACTAATCT
TTCAAGCAATAAAATATAGAGAAAGAGCCATGATCTCTTTGAATCCTCGTTAATTGTTAT
CCACACAACTTTGTGAATACCGAATTATCTGTAGGAAAGGGTTATATTTTTTGCTAACTA
GATGACGCTACTGTTAAGACACTGCCACTTTAGTTAAGGGAATTAATAATTGGAAGGAAT
AATACTCAAATGCTAAATGAGGCCCCACATCCACAAGTAGAACTTGCATTTGGATTTTGC
ACAACAAAACGTGAGCCTTCCAACCCTTCAACATAGTCTATAGTAGCTCCAATTAGATAT
TGGAGACTCATTGGATCGATAACTAAAGCTACATCTAAATTTTCAATGGTTAAATCGCCC
TCATTAAGTTTATCATCAAAAGTAAACCCATACTGAAACCCACTACAGCCGCCACCTGTA
ATATAAACACGTAGACGGAGCTCTGGGTTTTCCTCGCCTTCAATCAAGAATTTAACTTTT
TTTGCAGCAGCATCTGTAAAAATAAGAGGCACTAAGATATCACTCATTATTTGTCCTAAA
TCAAAACTTGTAACCACCTACATTATCTAACAATTATGAATTAAGGGCAATGGGATGGTA
TCCCATCCCTTAATTTAAAATATTCCAGCAATTAAAGTTAGGGTTTATAAATAAACTCTA
CCCCTTCATCATCTTCTTCTGTCCAACCGTCATCATCTAAGTCGTCCCAATCATCTTCGG
TAATCGGGTTTTGCATTGCTTGTTGATGATAGTCGTCCCATTTGAATGCGACTTCTTCTT
TTGCTTTTTCCTCTTCTTCAACACGCGGATTTGCTTCGATAAAGTCCATAATATCACGGG
TTAAAGCGGATACATTTTGCCCTGTTGCGGCAGAAATCAAGTAGTAATCACCTTCCCAAC
CGATCTCTTCTACAATCGCTTCGGCTCTTTCTCTCACCTCTTCTTCGCCAATGGTGTCGA
TTTTGTTAAACACCAGCCATTGCGGTTTATCTGCTAATTTTTCGCTGTATTGATAGAGTT
CTGACTCAATAATAGAGATATTTTGTGCAGGATCACTCTCATCAATCGGCATAATGTCGA
CAAGGTGAATGAGTACTCGGCAACGCTCTAAGTGTTTTAAGAAGCGGATCCCCAAGCCTG
CACCTTCCGCCGCACCTTCAATCAATCCTGGAATATCTGCCACCACAAAGCTACGATCCG
CACCAACTCGTGCTACTCCTAAACTTGGTACAAGGGTTGTGAATGGGTAATCTGCGACTT
TCGGTTTTGCTGCTGATACTGCACGAATAAAGGTGGATTTTCCTGCGTTCGGTAAACCTA
ACATTCCCACATCTGCAAGTAACATCAATTCTAACTGTAAATCACGTTTTTCCCCTGGTG
TGCCGTTGGTTTTCTGGCGTGGTGCACGATTGACTGACGACTTAAAGCGAGTATTCCCCA
AACCGTGATAGCCACCTTTTGCCACCAACATTTTCATACCGTGTTTGGTTAAATCGCCAA
TCACTTCTTGGGTATCATTGTCAATCGCACGGGTGCCAACGGGGACACGCAAGGTGATGT
CGCTACCACGATGTCCTGTACAACCCGCACTGCGACCATTCTCGCCACGACCTGCGGCAA
AGCGTTTTTCAAAACGGTAGTCGATAAGCGTGTTTAGGTTCTCATCAGCAATTAAATAGA
CATCACCGCCATCACCACCATCACCGCCATCAGGGCCACCTTTTGGAATAAATTTCTCAC
GGCGGAAGCTGACACAGCCGTTACCACCATCGCCTGCTTCCACTCGGATCAGGGCTTCGT
CAATAAATTTCATATCTTCTCCTATTTCCCATACAAACTAGGGAAATGCTTATTTTCTTT
TAACTAATTTATGTCCGACCGCCGATAAAATCGTGCCAGACACCACAATAAATGCGCCGA
TATAACTCAATAAATTCATATCAGGGCTTGCAAAGGTATCGGGAAATGCCCAATGTCCAA
TGCTTGAAAAAACCATCGTAAAAATCGGGACTAAAATCGTGACTACACTTACTTTTGATG
CGTCCCAGTGATTTAATGCTTCGGCATATGCCCCATAGCCAATCAAGGTATTTAAACAAC
AGAAAATGAAACAACCCAATAAAAACGGATCAAATTCATCTATGTTTATCTGGCTGGCAA
ATGGTGTGAGTAGCAATGCACAGCCCGTATAAATAATCAGCAAAATCTGCTGTGAGCTAA
ATTTTGCCAACATTATTTTTTGGGCTATCGCATAAACCACCCAAACAATTGCTGCTCCTG
CACCGACAAGCAACCCAAAAGCATAAGTGCCTAACTGGAAAATTTCCTCAAAACGCTCAT
TAAAAAAGGCGATTAAACCAATAATGAGCAATAGCAAGCCGATTTGCTGATGTCGCCCAA
ATTGTTCTTTAAAAATCACCACACCACATAAAATCATCGTAAACGGCGCCAATTGCCACA
ATACTTGGCTAGTTGTCGGTGAAATAAAGTTTAAACTATAGCTAAACAAGAAAAAGTTCA
GCGATAGGCCTACCACGCCTAACCCGATTAACCAAAGAAAACGTGGAGTGAAAGCGGTCA
GTTTTGGCAATTTTTTTGTAAAGCCTAAAATGAGTAACAAACCGATTGCTGCCACAATAA
AACGAGCCCATACGAGCGTTTGAGCATTCACAACACTCAACACTTTTTGTGCTGCAATCG
GCACAGAACCCCACATCATTGCAGTAAGCAAGGCTAATGAAAATCCAAGTAATGGACGTT
GTAGTTTCATATTAAATCCGTTTATGTCGATAAAAAAGTTTATGCCCAGCCGCTGAAAGC
ATTGCTCCACATACCACGACAACTGCCCCTAAATGCGTTAAGTGATTAAAATCAGGTTCA
GCAAAATGTTCAGGGCTTAAATAAAATGCCAACTGCGAAAATAAAATTGTACAGATCGGG
ATAAGTGGCATCATTACGCTCACTTTAGTCACCTCCCAACGATTTAATGCTTCGGCATAA
CTACCATAAGCGATCACCGTATTTAAACAGCAAAAGATCAGGCACGCTAGTGCAAAGCCA
CTGAGATCATTGACCTGTGAAAGATCCGCCAAAGGCGTAAAAACAAGGCTACAACCACAA
TAAATAAACAGTAAAATTTGCTGTGAACTAAACCGATCTAGCATCATCTTTTGGGCAATG
CTGTAACAGATCCAAATCAGGCTGGCACTAACAGCACAGATCATTCCCCAAGCGTATTCA
TTCATCTGAGCAAGATCGTCAAAACGATCATTGAAAAATAATCCCAAGCCAATCAGCACG
ATAACAAAGCCAATTTTCTGATGTAAACCGAAGCTCTCTTTAAACAAATAGACGCCGATA
AACGCCATAATCAAAGATGAAAAAGGGCTAATTACTTGGCTGGCTGCAGGTGGAATATGA
TTTAACGCTAAATTAAATAAATAAAAATTGCAGGATAAACCAAATACCCCAAGCAATAGC
AGATAATAATGACGGCGAGTGAAAGCGGTCACTTTCGGCAATTTTTTTGCAAAGAATAAA
ATCAAAAACAACCCAGCCATTGCAGTAATAAACCGAAACCAGACGATCGTTTGAGCGTCC
ATAAATTTCAAAACTTGTTGCAAGGCTATCGGCAACATACCCCACATCATTACAGCAGTT
AAGGCAAAGAGAAAGCCAAGTAAAGGTTGTGATTTTGACATAAATTTTTTGTTTCAATGG
TAATAAAAAACCCCGCTAATTGATTAGCGGGGCATTTTAATCTTATTCTTTTGAAGATTA
TTCAGCAATAATGCTTACATATTTGCGATTTTTCTCGCCTTTCACTTCAAATTTTACTTT
ACCGTCAGCAGTTGCGAATAAAGTGTGGTCTTTACCCATACCTACATTGCTACCTGCGTG
GAATTTTGTACCACGTTGACGAACGATGATGCTACCTGCTAATACAGATTCGCCACCGAA
ACGTTTAACACCAAGGCGTTTAGCTTCAGAGTCACGACCGTTACGAGTTGAACCACCAGC
TTTTTTAGTTGCCATCTACTTGATCTCCTCTGAAATTATGCTTGAATCCCAGTGATTTTC
ACTTCTGTGAACCACTGACGATGACCTTGTTGTTTACGGCTGTGTTTACGACGACGGAAT
TTAACGATGCGAACTTTTTCGCCACGACCGTGTGCAACCACTTCTGCCACTACTTTACCG
CCAGCAACAACTGGGGTACCGATTTTAACATCTTCACCATTAACGACCATTAACACTGAG
TCGAACTCAACTTTTTCACCTGTCGCTACTTCAAGTTTTTCTAAACGAACAACTTGACCT
TCGCTTACTCGGTGTTGTTTGCCGCCACTTTGGAAAACTGCGTACATATTTACTCCGCTA
ATATGTGCCTATCGCTATGCGTTTGGCACTCTCAAATTCATATAAAATAGGTGGACAATT
CTACGCAAAAACTCAAATGAGAGCAAGCGAGAAATTGAGAAAAATTTGAAATTCTTCAAA
AACAAACAAAAAAGATCGTTTAGAGAAGGATCTTTAAACGATCTTTTTAAGCTCACTCAA
CACATTAGAGCTGAGTCCACTTCCAATTTCCATTCACCGCTGTACCTAATACCTCAAACT
GATGATTAAACGCAGTTAAATTGGCAATTTTGCCAGCTTCAATGGATCCTAACTTATCTT
CAACATGAATAGCACGAGCTGGATATAATGTACACATACGGATCACTTCATCTAACGGAA
GATCAGTATGTTGCATCATATTACGGATCGACTCGATCATTGTAATCGCCGCACCGCCAA
GACTGCCAAACTCATCGACACATTTACCGTCTTTGTACCAAACTTTCTTACCTACAAAGA
TAAAATATTCCATATCAGTTGTACCAGCTGGGGCAACCGCATCGGTTACAATCACCAATT
TATCGCCTTTCACTTTCTTCGCAATACGCACATTACTCCAATCAACGTGCAAACCATCGA
CAATGATACCAGCGTAAATATCGCTATCCAACACTGCACCAACTACCCCACCATCACGCC
CAGAGCTGATCGGCGACATAGCATTATGCAAATGGGTAGCAAAGCCAATGCCTTGCTCAA
TACGTCGTTTTGCTTCAGCAAAGGTCGCATTTGAGTGTCCGATAGACACAATAATTCCAG
CTTCTACAAATTTTTGAATATGATCTGCTGTCGGGTTGTCTGCTGCGAGTGTTAATTTCG
TAATGACATCACCGTTTTTGCAAAGAAAATCCAACATCTCACCGCTTATTTCACGGATAT
ATTCAGGGCGATGAACCCCTTTTTTCGCCACACTTAAATAAGGTCCTTCTAAATGCAAAC
CGAGTGCTTGGTTTTTATATTTAGCCAAATAGTCACGCATTACTTGCACTGCTTGTTTCA
TTCCTTCGTCAGGCGAAGTAATAAAGGTTGGCAAATAACTTGTTGTACCTGATTTCAGGT
TAGTTTCTTGCATAATTTCAAGGGTTTTAACACTAATATCTTCATTAAATGTTACACCGC
CACAACCGTTTAACTGCAGATCAATAAAACCAGCAGAAAGATTTGCGCCCTCTAAATCAA
TCTGATGAACCCCATCTGCAACTTGACTTTGATGAACCACAGCCTCAATCTGCTCACCAT
TGACGATCACCGTATGCTGATATAGCACATCACTTCCCGTATAAATCACACAATTTGTTA
GTGCATAACGCCCCATCTTTTCCTCCTAGCGAGCTATATTTTGCTCTAATTGCTTGAAAT
ACTTAACGGTTTTAACTTTCAATTCTTGTGTTGCAGGTTCATCACAAACCACGACTGCAC
GACGATGTAATTGTAACGCACTGATCGTCCACAAATGATTTACCGCCCCCTCAACACAGG
CTTGCAAGGCAAGGGCTTTATTATAACCCGTGACTAAAATTAATACTTCCTCTGCGTCCA
TCAAAGTACCAACCCCCACTGTTAAAGCAAATTTTGGTACTTTATTGACATCATTATCAA
AGAAACGAGAGTTCGCAATCAACGTATCTTCGGTCAAAGTCTTGATGCGAGTGCGAGAAC
TTAACGATGAAGCAGGTTCATTAAAGGCAATATGCCCATCAACACCCACCCCCCCCATAA
AGAGATGAATTTTGCCATAAGAGCGAATTTTTGCTTCATAACGTTCACATTCAGCGTCCA
CATCTTCCGCCATTCCATTTAGGATATTCACATTTTCTACTGGAATATCAATATGGTTAA
AGAAGTTATGAAACATAAAATAGTGGTAACTCTCTTTGTGCTCTGGCGGTAAGCCAACGT
ACTCGTCCATATTAAAGGTGACAACGTGTTTAAAACTCACTTCACCTGCTTGATACAGCT
TAATTAATTCTTTATAAGTTTGAAGTGGCGTTCCCCCTGTTGGCAAGCCAAGTACAAAAG
GCTTTTCTGCAGTAGGTTGGAAAGCATTGATTTTATCTACAATATAACGAGCAGCCCAAC
GGCTCACTTGTTCAGCACAATCCAAAGGCACTAAACGCATAAATCCTCCTAGAAAAAGTC
AAATTTGAAATAAAACTTCATTGATGATCATTATAAAGAAAGATTTGCTTCATTTGTAGA
AAATTTACTTAAAATTTGAACAAGATCATAATTTATCATGAAAAAGCCCTTGCTCAGATA
CAATCAATATTTTTAAGTTCCTACAAAGTATTCCAGTAATACTCCAATAGGACGAATAGA
ATATTGTGGGTTATTCATCCAAAAGTAATTATCTTTATTCTGAAATAGTAAACTAAAACC
AAGCTAGATAATCTCAAGAAGATTGGGACTATAGTTCATAAAAGCATAACGATAGTGTAG
TTTATGCCTGTAGTACCAGAATATATATTTGGATCTTAAACTACTCCGTTTATTCCAGTA
TATCTCATATTCTATAACTTATGACTTCACAGCCCCATCATAAATATGTTCTGCATCACC
TGTCATATAAAGCGGTGAACCTACACCTTGCCATTCGATATGCAAGGTTCCACCCGGAAG
ATCTACTTGAACACGGCTATCCAATAAGCCTTGCATAATCCCAACCGCAACAGCCCCACA
AGCACCGCTACCACAGGCTTGTGTTTCGCCTGCACCACGCTCAAACACTCTTAGTTTGAT
ATGATTTCGATTGATGACTTGCATAAAACCGATATTGGCACGCTCTGGGAAACGTTCGTG
GCGTTCAAGTAAAGCCCCCAATTCATTGACATTGGCGGTTTGAATATTTTCAACCTGTAA
CACACAGTGCGGATTACCCATTGAAACCACACCACATAACACCGTTTGAATATCCGTGCG
TAAAATATAATTTTTTTCAAACTTATTTGCGGTAAAAGGAATTTGTGCAGGTTCCCAAAT
CGGTTCCCCCATATTTACGCGAACTTGACCATCGTCTTGTAAGCTTAAAACCATCTTCCC
TTTTGCGGTACTCACACCAATGTCCTGCTTGTTGGTTAAACCTTTTAAGGTAACAAAACG
AGCGAAACATCTTGCTCCATTTCCACACTGAGAGACTTCACTGCCATCAGCATTAAAAAT
ACGGTAGTGGAAATCTAGTTCTGGATCATAGGGTGGTTCGACCAGTAGTAGCTGATCAAA
ACCTACACCACGATGGCGATCTGCCCATTTACGAATGAGATCTTCCGTTAAATAGACATT
CTGCGTTACTCCATCAATCACCATAAAGTCATTGCCAAGTCCGTGCATTTTTGAAAACTG
CATAATTTTTCCTAGTATTAGAATTTTTTATTGATCTAGATTATAACGATTATAAATTTT
TATGCTATATTGCACGCCTTTTGTATAAAGGGCGAACAATCGCCAATTCTTCCTCAGTAT
GAGGGCTTTTTCGTTAAATTACAATGGAGCAAATTATGTCTGCTATGTTTCTTATTGAAT
TTGCCGTTGTATTACTCTGTATTTTAATCGGTGCTCGCCTTGGCGGTATCGGTTTAGGGG
TAATGGGCGGTTTAGGTTTGGCAATCCTCTCTTTTGGATTTGGCTTAAAACCTGCAGGTC
TTCCAATCGACGTTATGTTTATGATTATGGCTGTCGTTTCTGCAGCGGCTGCAATGCAAG
CGGCTGGCGGTTTAGACTATATGATCAAAATCGCAACAAACATTTTACGTCGTAATCCAA
AACACATCACTTTCATCGCACCAGCGGTAACTTGGACATTTACTTTCTTAGCTGGTACAG
GTCACGTTGCTTACTCTGTATTACCTGTGATTGCAGAGGTTAGCCGTCATAACGGTATCC
GTCCTGAACGTCCACTTTCAATGGCTGTTATTGCCTCACAATTTGCTATTGTAGCAAGCC
CGATTGCTGCCGCGGTAGTGTCTGTTGCTGCAATGATCGAACCACAAGGTTATAGCATTG
GTGACATTTTATTAGTGACTATTCCAGGTACGATTTTAGGTCTTTTCTGTGCGTGTTTAT
TCGTAAATAAAATGGGTAAAGAGTTAAAAGATGACCCTAATTATCAACGTTTATTACAAG
ATCCTGAGTATGTGGCAAGAAATCACGCAGATACAAACCCAGCTGAGATCCAAATTAGCC
CAACGGCTAAAACCTCTGTAAGTTTATTCTTATTTGGTGCATTACTTGTTGTGTTTATGG
GTTCATTCAAAGAGTTACGCCCAGTATTCGACGGCAAAGCAATGGGAATGGCTCATACTA
TCGAAATCGTGATGCTGACTGTGGCTGCATTAATTATGCTTATCTGCAAACCAAATGGTA
ATGCGATTACACAAGGTTCTGTATTCCACGCAGGTATGCGTGCGGTTATCGCAATCTTCG
GTATTGCTTGGATGGGTGATACTTTAATGGACGCTCATATGACCGAAGTTAAAGATATGG
TGAAAGGCTTAGTGGAAACTGCACCATGGGCATTTGCGTTCGCATTGTTCGTACTTTCTG
TATTAGTAAACAGCCAAGGTGCAACAGTAGCAACTCTATTCCCTTTAGGTGTAGCGTTAG
GTATCCCAGCACCAATCTTAATCGGGGTATTCGTTGCAGTAAACGGTTACTTCTTTGTTC
CTAACTACGGTCCAATCATTGCATCTATTGACTTTGATACCACAGGAACTACTCGCATTG
GTAAATACATTTTCAACCACAGCTTTATGATCCCAGGCTTATTAAGCATGGCATTTAGCT
TAGTGTTTGGCTTAGTATTAGCGAATGTTTTACTCTAGTAGAACTTCAATTTGATCTACA
CTAAAAGCTAGACTTTTTAATAGAAGGGCTGAGTGCTATATTTAATAGCGCTGTGTCCTT
TTATCCTTATTTGAAGATACATATCAGACATTTCTGGTTTAATCTCAATACCTTTATCTG
TCTAAGCGTTACTTATAAAAATGGCTCATAGAATAAAAATAGCTTAAAGTCTTTTATTAT
AAGACTTTAAGCTATATGAAAAGGCATTTCTCTTTAAAAAGTATTATTAGCTAATAATTT
CTAGTCCTTTTTTAATGTTACACACCGATTTCCCACTAAAAAAGCAATAAGTCCAATTAC
CAATGCTGGCACGATGGCGTGAAAGCTAAATATTTTGATAGATAGGCTTGTCATTAACAC
ATAACTTGATAAACCTGCAATCATTGAACAAATAGCCCCTGTTGCATTCGCTTTTTTCCA
GAATAGTCCCAATACAATTACCCATAAGAATGTCGCTTCTAACCCTCCCAGAGAGAGTAA
GTTTAACCAAATGAGCATTTCAGGTGGGTTAATGGCTGCGATCACCAATAAAACGCTGAT
CACTAGGGTAGTGATTGTCGAGAAACGTTTAATTTTTTCTTCATTTTCAACCGCTTGTGG
CTTAATTGCGAGATAGAGATCTTTAATCAGGGTTGAAGAAGATTGAATAAGCATTGAGTC
GATTGAGGACATAATGGCTGCCATTGGTGCAGCTAAGAAAATGCCTGCAACAACAGGCGG
AAGTACTTGTAACATCAAGGTTGGGATAACTTGATCGGCAACTTTTAGATCGGGAATCAC
CGCTCGTCCCAACGCACCTGCTAAATGCATACCAAACATCAACACAGCAACAACGACAGT
GCCAATAATCAAAGCTCGATGTAAAGCCTTGCTATCTTTATATGCCATACTCCGCACTGC
AAAATGTGGCAATCCAATTAGACCAAAGCAGACCAATACCCAGAAAGATGTCATAAAGGT
GAAGTCTAGTGGACGTTCATCAATACCATAAGGAGCGGTCAGTTGAGGGTTGATATTTTC
TAACTGGGTAATTGCAGCCTCAACGCCCCCCGTTGCATAGATTACACCGCCAAGTAGTAA
CAATGTGCCTACAACCATCACTAAGCCTTGAATCGTATCGGTCAAAACGACGGCACGAAA
GCCCCCGATAAAGGTATAAATACCAACAGTGACCGCAAAAATAATGATCGCGGTGCCGTA
GGAAATGCCAAGCGTAGTTTCAAGCAAACGTCCAGCACCGATAAACTGTACGGTCATCAT
TGCAAAGAAAGAGAGCAATAGAGCAAAGCTAGCAATCCACACCACAAAGCGATTTTGATA
ACGTGCTAGTAGTAAATCGTTGATCGTTAAACTTTTGGTTTGGAGAGCCAAAATGGCAAT
TCGTTTGCCAACAATCCCTAATGAGAGAAAAACGGCTGGCACTTGAATCATTGCCAATAA
TACCCAGCCCAAGCCATATTTGTATGCCGCACCTGGCCCGCCAATAAAGCTACTTGCCCC
AACATAAGTGGCTGCTGTCGTCATTGCCAAAACAAAACCAGACATTGAGCGTCCACCGAC
GTAATATTCTGATAAAAAGCTACCGCTTGTACGTTGGCGATAGGCATAATAGGCTACGCC
AAATACGAAAATGAGATAGGCGATTAAAGGTAACAACAACTCAAGATTCATCTTTTCCCC
CTAAATCAATATCTTGATAAATCCATTTTACTACTGCGCTGATCAATAACGTTAATACGA
TTGGAAGATAGACACAACTTAATTCAAACCAGAGGGGAAAGCCTAAAAAACCTCGCCCTG
CAGGTGAAAAATAAGCAAAACCGACCCAACCCATAACATAAAATAGCGTCAGATATAATG
CCCAACGCACTTCACGATCTATTTGTTTAGACACCTTCATAGTCCTCCTATTTTTTAGCT
AAAATAAAACCTCGCAGTTGAGAGGTTTGAAATCATTTAATATTGCCACTTATCTGGATC
TATTCCTAGCTCTCGCATTTTCAGTTTTGCTTCCTCAGGAATTTCATTGCTACGTTCTTT
CATTAAATCATCGTCGGTTGGCAATGGCTGACCTGTAAAGGCGTGTAAAAACGCTTCACA
AAGCAATTCACTGTTTGTGGCGTGGCGTAAATTACGAATTTGACGGCGAGTGCGTTCGTT
AGTCAAAATTTCCAATACTTTAATCGGAATAGATACCGTAATTTTCTTTACTTGTTCACT
TTTTTTACCGTGTTCAGCATAAGGGCTGATATATTCACCGTTCCAATCTGCCATTGTCTG
TTCCTAAATATAAAAGTTGGCGTGCATTTTAATCAAAACTTTATGTTATCGCAATCTTGA
ATAATAGTGCCTGTTCAGATGTAAGGCATAGTTCCCCATCTAAAAATAATGTCATTTTCC
TTGACGGCTCAATTCTAAATCTGTACCATTCGCCCGTTTTTTTCACTTTGAGGATACACA
TTTTGGACAGTCACAGTCGATACTTATCAGTTTTTTAACCCACCTCGTCCAAAACCTCTT
TGCCGATGAGCGTCGGTAATTCTTATCAGTATCTTATATTTTGTTCCTTTTTGTTCATCG
CCTCATATCCAATTTTTAGGAGTATGAAATGATCAGAGCTTTTTCGTTAAATAACGATCG
CCTAGTCAGTGTAGATGAAAATATTCAAAATCAATTTAATGAAGCTATTTGGATCGATTT
GATTGATCCTACAGATGAAGAACGTGGTGTTTTAGAAACGCGATTAGATCAGACCCTTGC
GGAAGAACACGAATTGGAAGACTTAGAGGCTTCTGCACGTTTTTTTGAAGATGAAGATGG
CTTACATTTACACTCATTCTTCTACTGCTTAGATGATGACGACTATGCCGATATTGCTAC
TGTTGGTTTTACTATTCGGGACGGGCGTTTATTTACATTGCGTGAACGGGAACTACCCGC
TTTCCGTTTGTATCGAATGCGCTCCCGTCGTGCAAAATTGATAGATGGCAATGCTTACGA
GCTTCTACTTGACCTATTTGAAACTAAGATTGAGCAGTTGGCAGATGTTATTGAGAATAT
CTATGCAGATTTAGAGAAATTAAGCCGTGTGGTTCTCAGTACTCACGAGGGAGAAAATAA
GAGAGAGCATAATTTTGATGATGCCCTTGCTGAATTAACGGAACTTGAAGACGCCAGCTC
CAAAGTTCGTTTATGCTTGATGGATACACAGCGAGCATTGAGTTTCTTATTGCGTAAAAC
CCGTTTGCCAAATAATCAGCTTGAACAGGCTCGTGATATTATGCGAGATATTGAATCACT
TCAACCGCATAACGAATCGCTTTTCCAAAAGGTAAACTTTTTAATGCAAGCAGCAATGGG
TTTTATCAATATTGAGCAGAACCGTATTATGAAATTTTTCTCGGTAGTGTCCGTGATGTT
CCTTCCTGCTACATTGGTTGCTTCTACCTACGGAATGAACTTTGAATTTATGCCAGAATT
AAAATTTCAATATGGTTATCCGATGGCTATCGGTTTGATGATTTGTGCGGCTGCGACACC
ATATCTTTATTTTAAACGCAAAGGGTGGCTATAGATATTTAATTTTGTCCTTTAAGCCTA
AAAAAGTGATGTTTGCTACATTAATTAGTTCAACTTCAATGATTGTCACCAGATAATAGC
CACGCATAACGTGGCTATTTTGCTTTTAACGTATTTTCTCAATCAACTCCGCCACAAACG
CCAAGCGATCTTCCGCCCGTTCCATTGGCTTGGTAAAGCGGAACTTCAACGGTCCGTCAA
ATTTATAGACATTTTTATCCGCTTGGATCAGTTTTAAGAACTTCATCGGATCAGGCGTTG
CTGTTGGTTTGAACTCAAGATAACCGCCGTTGATCCCTGCATCGACTTTTTTCAACTGTA
ACCCTTTTGCTAAATGGCGTAACTGAGTAATTTGGAACAGATTTTTCGTGGCTTCCGGCA
GTAATCCGAAGCGGTCAATCAGCTCAATTTTCAGATCTTTTAAGGCTTCATCACTCTCTG
CACTAGCAATCCGTTTATAGAACGACAAACGCATATTCACATCAGGCAGATAATCATCAG
GCAGTAACGCAGGCACGCGTAATTCAATATCCACTTGTTGTTGGGTAATTTCGTCTAAAG
TCGGCTCACGCCCTTCTTGCAAGGCTTTGACCGCATTTTCAAGCAGTTCCATGTAGAGTG
AGAAACCTAAGCTCTCAATCTGTCCGCTCTGTTCGCTCCCCAGCAGTTCACCCGCTCCAC
GAATTTCAAGATCGTGGGTCGCCAGCACAAAGCCTGCTCCAAGGTTATCGATAGTACTCA
TCGCTTCTAATCGTTGTTGAGCATCTTTGGTTAGCGTTTTTGGCGGTGGGGTTAGCATAT
AGGCATAGGCTTGGTGGTGCGAACGTCCGACACGCCCACGCAGTTGGTGTAGCTGTGCCA
AGCCAAATTTATCCGCTCGCTCAATAATAATGGTATTGGCGGTCGGCACGTCAATCCCGG
TTTCAATAATAGTTGAGCAAACCAACAGATTAAAGCGTTGATGGTAGAAATCGGACATTA
CCCGTTCCAACTCACGCTCTCGCATCTGCCCGTGTCCGATCACAATACGAGCTTCTGGTA
CGAGTTCGGCAAGCTGTTGAGCGGTATTTTCAATGGTCGCTACATCGTTATGCAGATAAT
AAACTTGTCCGCCCCGCAGAATTTCACGCAAAATCGCTTCTTTGATTACCGTATCATCGC
TTTGTCGCACAAAGGTTTTGATCGACAAACGGCGAGCCGGCGGACTGGCGATAATCGATA
GATCTCGCATTCCGTTCAACGCCATATTGAGCGTTCTTGGAATTGGCGTTGCTGTGAGGG
TGAGAATATCAATGTTGGCTCGTAGTTGCTTAATTCGCTCTTTTTGACGCACGCCGAAAC
GGTGTTCTTCGTCAATCACCAGTAAGCCAAGATCCTTGAACTGCACATCTTCTTGCAATA
ATTTATGTGTGCCGACCAAAATATCGACCTTGCCGTCCGCCACTTTTGCCAAAATCTCTT
TCTGCGCTTTGGCGGTTTTGAAACGGGAAAGCACTTCGACATTGATCGGATAATTAGCAA
AACGATCTTTAAAATTCTCAAAATGTTGCTGTGCCAACAAGGTAGTCGGAGCAAGGATCG
CCACTTGTTTATGGTTCATTACCGCCAAGAAGGTCGCTCGCATTGCCACTTCGGTTTTAC
CAAAGCCGACATCGCCACACACAAGGCGATCCATTGCTTTCGGCAAGCACATATCGCTAA
TCACCGCATTGATCGCCGTTTTCTGATCTTCGGTTTCTTCAAACGGGAAAGTGTTGCTAA
ATTGCACGAACGCATCACGATCGTACTCGAACGCAAAGCCTTTTTGTGCTTCACGTTTCG
CATAGACATCAAGCAACTCCGCCGCCACATCACGAATTTTCTCCGCCGCTTTTTGACGAG
TTTTCGCCCACGCTTCCGATCCCAGTTTATGTAACGGGGCATTTTCGTCCGTTCCGCCGA
TATAACGGCTAATTAAATGGAGCGAAGCCACCGGCACATAAAGTTTGGCATCGTTGGCAT
AATGCAACACAAGGTATTCCGCCTTAATACCGCCAGCATCAAGGGTGGTTAAACCGCCAT
AACGCCCGACTCCATTTTCCAAATGCACCACCGCTTGCCCGATTTTCAGCTCGGCAAGGT
TGCGGATCAAGGTGTCAGGATTAACGGTTTTACGGCTTTTCTCTTGTCGGCGACTTTGCT
GTACTTTCTCGCCTAACAGATCCGTTTCGCAAATTATCGCCAGTTTTTGACCGCTTGTTT
CAATAATAAACCCTTGATCAAGCGGTGAGATTAACAAAGAAATTTGCGAATTAATCTCAG
CCAGTTGCTTCACTTGCTTTGGCTTGATATTTAGCGGTGCAAGTAGCTCAAGCAAGGTTT
CCCGTCTGCCTTCCGTTTCCACCGAAAAGAGAATTTGCCCCTTGAATGTCTGCTGAAACT
GTAAAAAAGAGGCAAAAGGTTCTTTTTGGTTGGATTGCACCGCAATATCAGGCAACGGCT
CAAGGTTGGCGTTCTGCTTAGCCGCCGAACTGCGAACTTTCTCGTTGGTTAAAGTTAAAC
GTGGATAGCCTTTTAGCTGTTGGTTAATCTGATCGATATTGAACCAAAGCTGTTCAGGTG
GAAGTAGCGGTCGCATCGGATCGACACGGCGACTTTCATAGCGTCTTGCGGTATCTTGTT
GAAATTGCTCGGCTTTTTGCTGAATATCGGCAAAGGTAATAAACAATGTCTGTTCAGGCA
GATAGTCAAACAAGCTCGCCATTTGCTCAAAAAAGAGCGGTTGCCAGTATTCAATCCCTG
CATTCAAAATGCCTTTGCTCACCTGCTGATAAATATGCTCAGGTTCACGGCGGATTTCAC
CAAATTGTTCACGGAATTTGCCACGAAAATACTCGATCCCGTTGCTATCTGTCGGGAACT
CGTGGGCTGGCAATAAATTGATTGCATCAATCTGCTCAATGGTACGTTGATTATCCACAT
CAAAGGTGCGGAGCGTGTCGATTTCATCATCAAAAAAGTCCAAACGATAAGGCGAATTAG
CCCCCATCGGATAGAGATCGAGCAATGCCCCACGCACCGCATATTCGCCATATTCCAGCA
CTTGTTCCACCGCTCGATAGCCGGCATTTTCCAGTTGTAAGCGTAATTTCTCAATCGAAA
AACGGTCGCCTTTTTTAATCAACAATACATTGTTCGCCAAATAACTCGGCGGACAAACTT
TTTGTAATAAGGTATTGATTGGCAACAGGAAAATCTGCTTCTGCCCTTGTTGCAACTGAA
ATAATGCAGATAAACGGGCGGAAATAATATCTTGATGGGGCGAGAAATTGTCGTAAGGCA
AGGTTTCCCAGTCAGGAAAAAGCTGAACAGGCAGTTTCGTGAAGCTCGGCAAGCTTTTTT
CCAACCGCAACGCTGTGCGAGTATCAGGTGTCACCACCACCGTCAAGCCTTGAAATTGCT
GGCTTGTCTGCACAATCGCAAGGGTATCGGAATGCCCGATTAAGTTACCTAAAGTTTGAT
GATCTTGATGTGTGCTGTCCGCTTTCGGCAGACGAAATTGAAGTTCAAATGACATACAAG
CGGTTTGATTTATCCGAAATATTGCAAATGTAAGAATTGTACTCGCTATGGGGGCGAGTT
GCAAAAGATTGAAGGGAATAGGAGCGCTTGTATTATGTGAGTGAATCTTAAAATGCTTAC
CAATAATGATGATCTCTGTATCATAGAGAATAATTAAAGCACGATATGAATAATAGTTCT
TTATATAAAAAATCAACATTGTAAAATATATTCATAACATAGGATTAGCTACATATTCAG
ATAGCCGTTTATAGATATTCAAATGTCCTTAGAAAAACTACTACTCACTCGTCGTTTTAT
TTCGACCCTTGCTTATTTTTCAATGCAAACGGTCTTTTTTATCTACCTGCAACAAAAAGG
CTTATCTAACGCTCAGATCGCATTTTCGTTGTCGGTACTGTTTTTTTGTAGCCAAGCCCT
TGCAATTTTTGCAGGGGTGCTAGGCGACCGCTATGGTTTGGCTAAAATGATGTTAGTCGG
CTGTATGCTCGATGTGATCGCCTATGTTTTCTTCTTGTCTGCGGAAAGCTACACGGTGCT
ATTAATGGCGACAATGTGCTTTGGTATGGGAAGTTGTCTGTTTGCAACTAATGCAAGGGC
GTGCTTACTTGCATTGGCTGGCGATGAATATGCGGCGAAAACCCGTTTACAAGGCAAATT
CTTACGGGTCACCAGTATGTCGTCGATGGCAGCTCCATTGCTTGCAATTCCCTTTATCAA
GTATGAGCATATCAATGCGTTAATCTGGTGCTGTTTTTTATTGGAAGCGGTGTTATTTGT
GTTTATGGCAAAGCCGTTCTACCAAATGGAAAATGTGAACAATTTAGTGAAATTTCGTTG
GGGGCAAATTCGGGAAATCATCACCAAAGAGTTTATGTTTGTTCACTTAATGCTGTTTGT
ACCGTTAAGTGTTGCAATGTCGTTTTTTGTGATTTTTCCTTATCTGTTTGACAATAAACT
CAATGCCCCAGAGCAGATCCCGATTGCGTTATTTATCAATGGGTTGATGACCGTTGCCCT
ACAATCGTATTTCTCCAAGCATATCAATTTAACCCGTAAGCAACTTATTTTCGTTAGCCC
GATTTTAGCCGTCGGTATGGTTGTGCCTTGGTTTATCACCTTGCATTATGCTTCGTTGGT
TTCTGGCTATCTCTATCTGGTGATTTTTACCTTGCTTGAAGTGTATGCATTAACGGCAAT
GGCGAATTTATTAGTGAAATTTGATAACGGTAAAAATCGTGGATTTATCTTCGGATCGTC
CCGCTTGATCCAGTCGATTTTGACGATGATGGTGATGAATTTAATTCCTGTGTTGTTTTT
GGTATAAAAATAAGCGGTAAGATAATGTATTTTGCCTTCATCTTACCGCTTATAGGGAAT
GCTATTTTAAAAGATACTCTCTTAACTTCGCAAAATCTGCCGCCATTGTGTCCGACAACA
GTTCCATTTTGTTATGTTTATCTAACGCTTCAGGTAAAGGCAGTTCAATGTCTAAAATAC
GCTCTACGCTCTCTTTGAATTTCGCAGGGTGTGCGGTGCAAAGGAAAATACCTGTTTCGC
GAGCTTGTAGCTGATCTTTCAATACTTGGTAAGCGATTGCCCCGTGCGGTTCACATAAGT
AACCTTCCGCATATTGTGCTTTTAATGCTTCTTCGGTTTCTGCATCATTTAAGGCATCTG
AACCTAAATTTGCCAAATTCCAACCATTACGTTTAAACAGCTCTTCAACGCGAGGCCAGT
TGTTCGGACGACTTACGTCCATTGCATTTGACAGTGTCGCAACCGTTGCATTTGGCTCCC
ATTTACCTGATTTAAGATAACGTGGCACAGTGTCGTTTGCATTGGTTGAAGCGATAAAAC
GTTTAATCGGTAAGCCTAAAGTTTTGGCAATTAAGCCTGCAGTTAAGTTGCCGAAGTTAC
CGCTTGGTACAGAAACTACCACATCGCTACGTTTCTCTTTCGGCAACTGAGCCACTGCTT
CAAAGTAGTAGCATACTTGAGCAAGCAAGCGGCTGATATTGATAGAGTTCGCAGAGTTTA
AACCGATAGCTTGACGAAGTTCTGCATCGTCAAAGGCTTGTTTAACTAACGCTTGGCAAG
CGTCAAAATCCGACTCAATTGCCACGGTACGAATGTTGCCACCTAAGGTGCAGAATAATT
TTTCTTGTAACGGGCTGATTTTACCTTTCGGATAAAGGATTACCACATTGATGTTTTCTA
AACCATAGAAAGCGTGAGCCACCGCCGCACCTGTGTCGCCAGATGTCGCTGTTAAAATGG
TAATTTTGCCATCACCACGCACCGCACTTAATGCTTGTGCCATAAAGCGACCGCCAAAGT
CTTTAAAAGCAAGGGTTGGTCCGTGGAATAACTCTAACGCATAAATATCATCATTCACTT
TCGCTAACGGAGCAGGGAAGGTAAAGGCATTTTTTACCATTGCATTTAAGGTTTCTTGTG
GTAATTCATCGCCAATCAATGCCGATAAAATCTTTTGGCTACGCTCAACCAGCGGTAATG
CTAATAAAGCGTCAATGTCGTCAAATTTAGGTAACACTTCAGGGAAAAATAAGCCCTGAT
CTTTGCCTAACCCTTGGCGAACGCCTTGGGCAAAATTCACTTGTTCTTCAGGGTGTTTGA
TGTTGTATAGGTTCATTAATGTTGTCCTTTATTATGAGTAATCGGAAATGGAATGATTGT
ATCCGTTCACTTCGGTTAGTCAATCACAAGCGGTCGGATTTAGGCGATTTTTTGCAAAAG
GTGAGATTAAAATTCAATTTATGTAAACGATTGCGTCTTTTAACCTGTTGTTTTTATATA
CAAATTCACTAAATAAATGAGATTTACATCACAAAATTTACAAAATACATTTGCAATGTA
AAGTCTTTCAGATAAATAATCACATCCGAACATAAAATGTTTGAAATCGAATTTTTCAAA
ATCACAAAAGTTACAAAGGAGCTTGTATGTTTTCTTTTCTAAAGGCATCTGCACCTGCAC
CGAGAATTGAAAGTTCTCGTACAGACGCAGAATATCGCAAATTACGTTGGCAAGTATTTG
CTGGTGTATTTATTGGCTATGCAGCTTACTATTTGATTCGTAAGAACTTTTCTTTAGCCA
TTCCTTATTTAATCGACGAATATGGATTTAGCAAAGCAGATCTTGGTACGGTCGCAGTGG
CATTATCCCTTGCTTATGGATTTAGTAAATTCATTATGGGAAATGTTTCAGATCGCTCAA
ACCCAAAATATTTCATCACTATTGGTTTATTAGGTTCTGCCATCATCAGCTTGATTTTTG
GTTTAGTGCCTGGTGTACTTTCTTCAATTCCATTAATGATCTTACTTGCAGCCTTAAATG
GCTGGTTCCAAGGAATGGGCTATCCACCAGGTGCAAAAACAATGACCAACTGGTTCTCTC
GTTCTGAACGTGGAGCTTGGTGGAGTTGGTGGAACGTGTCACACAACTTAGGTGGTGGTT
TGATTGGTCCATTGGCGATTTTAGGTTTATCTATCTTCGGTGTATGGCAATCCTTGTTCT
ACCTTCCAGCATTGATTGCGATTGTACTTGCCTTTGTGGTGCTTTACTTAATGCGTGATA
CACCTGAATCACAAGGTTTACCGCCTGTTGATGAGTGGAAAGGCGAGAAAGTATTAGAAA
AAGTGGAATCAGCACATACCCTTTCTTCAAAAGATATTTTCTACAAATATATCATTAACA
ATAAATTCTTATGGGCAATTGCGATTGCGAACGTGTTTGTTTACTTCATTCGCTATGGGA
TTATTGACTGGGCGCCAACCTACCTAAAAGAAGTTAAACACTTTACCGTAGACAAACAAA
GTTGGGCATACTTCCTTTATGAATACGCAGGTATCTTTGGTATGCTCGCAAGCGGTTACT
TAAGTGATAAAGTATTCAAAGGTCACCGTGCACCGCCAATGTTATTATTCCTCGTTGGTG
TATTAATTGCTATTGTAGTTTACTGGAAAAACCCAGCTGGCAACCCATTAGTTGATAACA
TCTGCTTAGTGGCGATTGGTTTCTTAATCTACGGTCCAGTAATGATGATCGGTTTACAAG
CGGCAGATTTAGTGCCACGCGTTGCAACAGGTACAGCAACAGGTTTAACTGGTTTATTCG
GTTACTTACTTGGTTCTGCAAGCGCAGGTTGGGTAATGGGTAAATTAGTGGATGTTTATG
GTTGGGACGGTGGTTTCTATGCCTTAATCGCATCTTGTTTCTTAGGATTCGGTTTTATCG
CATTCACCTTATTCCATAGACCTGAAAAACAGTAATTTTACTTAAATGTAAAGATAAGGC
GACTTAGCGTTAGATGGGGGCTGATGTGCCCCCTCAATTTTTAAAAAGTAAATACAAAAA
GATACAGCAAATGCTATTTTGTAGATGTGTCTTATGATATCTGCGTACCCTGTTGTACAG
CTACGACATACTAGCTGAAATTTGCAAATTTTTGCCAAAATCCGACCGCTTGTTACTTGT
AATTTGCCAATCTGGCTCTATATTACAGCAGTCATTATTTTAATGAATGTAGGGGCGAGG
TTTATCCTCGCCCGAATTTATATAAACACATTAACGGGGGATCCCCTCTACACATAAGGA
AAAATTATGTCTTTAAATTTAGAACAAGTGAAATTAGAAAGCGTTGAAGCAAAAGGCGGT
TATGGTATCGGTTTACAGATTGCTCAGCAATTATTAGGCAGTGGTTTAGATGTTGAACCG
GAAGCGGTGGTAAAAGGGATTTTTGATGTGTTAAATCAAAACCCACCTGCATTAGATTTG
AATGAAGTAACCAAAGCGTTACAAGAGTTATCTCAACGTGCCGAAGCAGAACAAGCAAAA
GCCTTTGAAGCGTTAGCGGCAGAAGGTAAAGCGTTCTTAGATGAGAATAAAAAACACCCA
TCTGTGAAAGAAACGGAAAGCGGTTTGCAGTATGAAGTGGTAGTGGAAGGTACAGGTAAA
GTGCCTACGAAAACAGATAAAGTACGTGTTCACTATACGGGTTCATTAATCGACGGTACG
GTATTCGACAGCTCAGTGAAACGTGGTACACCAGCAGAGTTCCCAGTCACCGGCGTGATT
GCAGGTTGGGTTGAAGCATTACAGATGATGCCTGTGGGTTCAAAATGGCGTTTAACCATT
CCACATAACCTTGCTTACGGTGAGCGTGGTGCAGGTGCGTCAATTCCGCCATTTAGCACG
TTAATTTTTGAAGTAGAATTATTAGATATTGTTTAAGTGATAAAGGACGTCATGCTGGCG
TCCTTTATCATTCAATGAATCGTCTTATTTCAACACTGCCAACGCCGCTGCATAGTCAGG
CTCTTGTTTGATTTCAGGGACTAATTCACTGTGTAGCACTTTATTGTTTTCATCTAATAC
AATCACTGCACGAGCAGTTAAACCTGCTAATGGGCCTGTTGCAATATCTACGCCTACCGC
TTGATGGAAGGCTTTGTTGCGGAATGTTGAAAGTGTTTGGGTGTTCGCAATTCCCTCAGC
ACCACAGAAACGTGCTTGGGCGAAAGGAAGATCGGCAGAAATACAAAGTACCACTGTGTT
TGCGAGTTCGGCTGCTTCTTTATTGAAAACACGCACGGAAGTTGCACAAATACCTGTATC
AATACTTGGGAAGATGTTAAGAACTTTGCGTTTTTCTGCGAAGTCGGAAAGTGATACGTT
TTCTAAGCCATTGCTCACTAATGTAAAATCCGCCACTGAACTACCCGCTTGTGGGAATTG
ACCTGTAACTTCGATAGCATTTCCAGCTAATGTAACTTGACTCATAATAACTCCTAAATA
GGTTGAAAAAACTTGCTCAATATAACGATTTCTTAACAAAATGAAAATGAATTTTAGCAA
TAGTTGATGCTTATCTTTTTGGCAAATGAGGACATCTCGGCTATACTTTCTATAATATTT
CTTCTTAAAGGTTTTTTACTATGTTAAAACTATTTCGCATTGTTGCAGTAGCTTCCTTTG
CTATGTTAATCAGTATTGTTGGCTCGCTTTATGCGTTAGTACGGTTACGCCATCCAGATA
GTGTTAGCGTTGTGGCAAATATGTTTGGTTCACTGCATAAGTTGGTTGGCATTAAATTAA
TTACACGCAATAAAGCGACATTTAATCAACCAGCTATTTATATCGGAAACCACCAAAATA
ACTATGATATGGTGACAATTGCAGCAATGGTACCACCAAGAACCGTGAGCATGGGTAAAC
GTAGCTTGATTTGTATTCCTTTTTTTGGCTTAGTTTATTGGGCAACAGGGAATATTTTTA
TTCACCGTGAAAAACGTAGTAGTGCTATTAATACGATGAATAAGGTTGGCGAGATTATTC
GTGACAAACAAATCTCGGTATGGATGTTCCCAGAAGGAACACGTAGTCGCGGGCGTGGAT
TGCTACCTTTCAAAACAGGGGCATTTCATACGGCGATTGCAGCTGGTGTGCCGATTGTGC
CGATTGTCTGTTCAACGACTCATAATAAAATTGACTTAAATCGTAAGGACAATGGTGTGG
TGATTTGCGAGCAATTAGAACCGATTGATACGTCGGGTTATGATCGTGAAAATCTCAAAG
AGCTTATCGAAAAATGTCATCAAATTATGCAGGCTAAAATAGAACAATTGGATCAAGAAG
TGGCTCAATTAGAACGTAAATAATATGAAACTTTCTCGCCGTCAATTTTTACAACGTTCT
ACATTAGCTGGGGTAGCTACTGTTACCCCTACGTCGTTATGGGCGAAAAATCGTCCTAGT
TTAACCATTCCGCCGATGATTGAAGTGGGGCGTGGTCGTCCTGTTCGATTGGATTTTCGT
CCTGCTCAAACGCAATTTAATAAAGGGAAACTGGTTGATGTTTGGGGGGTAAATGGGCGT
TATCTTGCCCCCACGGTACGAGTGAAGTCAGGTGATTTTGTCAAGCTGACCTATACTAAC
AACCTGCCACAAGCATTATCGATCAATATCCAAGGGCTACAGGCTCCAACGGAAATGATT
GGCTCTATTCACCGTGCTATAGACAAAAACAGCAGTTGGTCGCCGATTTTATCGGTTAAT
CAATCCGCTTGTACGGCTTGGTATCACGCAGACACAATGTTAAATTCCGCTTTCCAAGTT
TATCGTGGCTTGGCAGGTTTGTGGATTATTGAAGATAGTGAAAGTAGAAAAGCGTCACTA
CCTAATAAATATGGGGTTAATGATATTCCGCTGATTTTGCAAGATCAGTTGATTAACAGT
GATGGTATTCAAGTAATTGACACTCAGACTAATCAATTTTTTGGCAAACGTCTGTTTGTG
AATGGGCAAGAAAGTCCTTATTTTGATGTACCTCGTGGCTGGGTTCGTTTGCGGATTGCG
AATGCTTCCCTCTCTCGTCATTATGATTTACGTTTAGACAATGGCAAACCGCTCTATTTA
ATTGCAACGGGGATTGGTTTTTTAGCGGATATGGTTGAAATGGAACATATTTCCCTTGCT
CCATCGGAACGAATTGAAGTTTTAGTGGACTTAAATGAGGGAGATAAGGTTTCATTAATC
ACTGGCAAGAAGCGAGATTTTTTTGATGAAATTGGGAAATTATTCAAAGATAACAATGAG
TTAAATGATAATGTGGTGTTAGAGTTTCGCCCAGAGGGGTTGCCTTCAGCGTTAAATGTG
ACACCAAAACTTCCCCCATTTAATGTGGAAGAGTTTAACTTAAAAATTACCCAAGAACGT
AAAATCAATCTCCGCCCACAAGACCGTTTAATCAATCATCAACGATTTGATCCTAAGCGG
ATCGATTTTACGGTAAAAAAAGGAACGGTGGAACGTTGGTATTTGACCACAACGGAAGAG
GTTGGTTTTACCTTACAGGGTGCCAAATTTATGGTGGAAACGAGAAATCGTCAGGCTGTG
CCTCATAAACAGTTGGCTTGGCGAGATTGTGTATGGTTAGAACCAACCCAAGAAACTACA
TTGTTAGTTAAGTTTGAGCATACAGCCTCTGAGCAACAGCCATTCACCTTCGGGGTATCC
GATTTAATGTTACGAGATCGTGGCTGTATGGGGCAATTTGTTGTTGCGGAATAGCATTAA
GCGGTCGGATCAGCGAGAAAATTTGCAAAAAAATGTGGAAATCTTACCGCTTATGTCACA
TTCACTGATAAAATACAGCGGTTTTTATTTCTGCCAAAACAGATAGGAAAAATTATGACA
ACAGAATACTTAGATTTTGAATTACCGATTGCAGAACTTGAAGCCAAAATTGAAGCATTG
CGTTCCGCAGTAGGTAATGACAACAAAATCAATCTTGATGATGAAATTGCACGTTTACAG
AAAAAAAGTGAAGAACTCACCAAGAAAACATTCTCAGATTTAGATGCGTGGCAAATTTCT
CGTATGGCTCGCCACCCAAGTCGCCCTTATACCTTAGATTATATTGAGCGTATTTTTACC
GAATTTGATGAACTCGCTGGTGACCGTGCTTTTGCCGATGATAAAGCGATTGTTGGTGGT
ATTGCACGCTTAGATGGTCGTCCAGTGATGGTGATTGGTCATCAGAAAGGGCGTACTGTG
AAAGAAAAAGTGAAACGCAATTTCGGTATGCCAGCACCAGAAGGCTACCGTAAAGCCCTT
CGTTTAATGCAGATGGCAGAACGTTTCAATATGCCGATCATCACCTTCATTGATACGCCA
GGGGCATATCCAGGCATTGGTGCGGAAGAGCGTGGGCAGTCTGAAGCGATTGCACGCAAC
TTGCGTGAAATGTCCACCTTAAAAGTACCTGTTATCTGTACGGTTATCGGCGAAGGCGGT
TCAGGCGGTGCCTTAGCGATCGGCGTGGGCGATAAAGTGAATATGTTGCAATACAGCACT
TATTCAGTGATTTCCCCTGAAGGTTGTGCCTCTATCTTATGGAAGAGTGCTGAAAAAGCC
TCAACCGCTGCGGAAGTGATGGGTTTAACCGCACCACGTTTAAAAGAACTTGAGTTAATT
GATAATATCGTACCAGAGCCATTAGGCGGAGCTCATCGTAACTTTGATGGGATGGCAGCG
AATTTGAAACAACGTTTACTTGAGGATTTAGCAGACTTGGATCCGTTAAATGCAGAAGCA
TTGCTTGATCGCCGTTATCAGCGGTTGATGGGTTATGGGTATGTGTAGAGAGTTTTAGGA
GGAAGTGAAAAATTTTGTGATCTTGCTCCAATTTTTGAAAAAAGTTGAATTATTTCTTCG
CCTTTATTTCGTATTTAGAGTATTATAATCGTTATCAAATAATAAGAAGAAATTCCTCAA
TATCGTCGAGTTTATGTGGCATTATTTAATCCGTAATGCCACATTTTTTATTTTGTCTAC
TATGTCTTTTATTTTCACTGATGCCGCGTAAAATGGGGTTTGAATATTCTTAAACTCATT
TGTCTTATGTTTTGTGTAGTGGCTAGGCTTTCTGGGATGCTTATATAATCACCTCATACT
TCTGTATAATATTAAGAATAGCTATCTGATTAAGGAAGGACAGTTTAATATTTTTTAGTG
GAGACTATTAGCCCTGTATGCTTATAACTTTTGAAAAATATTAAAAATGTTATTTTCATC
TTCCTTCGTTTTTTTAAATGTCTATGTACGTAAGGATATTGAAAAGGGGAATGTAAGAAA
ATTTATCAAACCTTGAATGGTCCCCCCTACCGGACTTGAACCAGTGACCAAGCGATTATG
AGTCGCCTGCTCTGACCGACTGAGCTAAGGGGGGAATCTCAAAATTACGGCGAATTATAG
AAATTATTTGGGCAAAAATCTAGTTATCTTGTTTTATTAGATGAAAAAAAGGTCAATTCT
ATCTAAATAACTAGTATCTACTTGACCTTATAGATAATATAAATGGGTATATTAATCTCT
TCCCCACCGTTAGACTAGTTCAGCCCTTTTAATTGCACTTGAATATATGTGAATCGTTTA
ATAACTTGCCATTCGATATAGCTAACTTGGTTCGTCAGTCGGGAGAATAGTTCAAACTTG
GGAGTCATTGTTAAATCATAAGCAATAATTTCATCATTAAATAAAACCCTGAATTAGCGA
TAGGTGAGGTTTATCCTCTATACGTTAATCGGGCTGCTTAGTCTAACTGTTAGGCGCTGA
ACAGCCACCAATCTCTTATCAATCCAAACTTTTTGTTGTTTTATATTTCATTTGGTTATT
TGCAAGCGGTCTAATTTGCCCTTAAATTTGCAAGCAATCAATCTTACCTATCAAAAGGAA
CTTATTATGTTTAAAAAATTATCAATCGTTGCATTATCTTTAGCGGCAGTTTTCACTTCT
ACAGCAGCATTGGCAAAAGAGTCTTTATTAGATCGTATCAACAACAAAGGCACTATTACT
GTGGGTACGGAAGGAACTTATGCACCTTTCACTTACCACGATGCAAGCGGTAAATTAACG
GGCTACGATGTGGAAGTTACTCGTGCAGTAGCTGAAAAATTAGGCGTAAAAGTTGATTTT
AAAGAAACTCAATGGGACGCAATGTTAGCAGGTTTAAAAGGTGAGCGTTTTGATATTGTG
GCAAACCAAGTAGGCTTAACAACCCCAGAACGTCAAGCAACATTTGATAAATCTGCAGAA
TATAGCTGGTCTGGCGCGATGTTATTAGCTCGTAATGATGAAACCCGTGTGAGCAAAGCT
GAAGATGTTAAAGGCTTAAAAGCCGCTCAAACCTTAAGCTCTAACTATGGTGAACTTGCA
CAGAAAAATGGTGCAGAAATCGTTGCTGTTGATGGTATGGCTCAAGCGTTATTATTACTT
CAACAAAAACGTGCAGATGTGACCTTCAATGACTCACTTGCATTGTTAGATTACTTGAAG
AAAAACCCAAATTCAGGCTTAAAACCAGTTTGGGAAGCAACAGATAAAGTGGGCGCTGGT
TTTATTGTGAACAAAGGTAACACTGAAGCTCTTGCAAAAATCAGTCAAGCAGTTGAAGAA
TTGAAAAAAGACGGTACACTTAAGAAATTAGGTGAGCAATTCTTTGGTAAAGATATCAGT
GTTAAATAGTTTATTACTTTCTCTACCATTTATGACGGAAGCTCGTGTTGAGCTGGTCAT
AAATGGTTTCTGGCCGATGGTACAAGCGGCCTTTTTAGTTTCTATCCCTTTGGCAATCGC
TTCCTTTATTATTGGTATAGCGATTGCCGTTGGGGTAGCGTTAGTTCGTGTTACTCCCGT
CAATAGCGCGTTCCATCGTCTGTTACTCTGGTTCGTCAAAGGCTATATCTCGATCATTCG
TGGTACGCCAATGTTGGTGCAAATCTGTATTGTCTTCTACGGATTACCTGCGATTGGCAT
TTTTATTGATCCGATCCCAGCGGCAATTATTGGTTTTTCGATCAATATCGGAGCTTACGG
TTCTGAAACTATTCGTGCAGCTATTCTTTCTGTGCCGAAAGGTCAATGGGAAGCTGGTTA
TACCATCGGTATGACCTATATGCAGACATTCCGTCGTATCATTGCACCACAAGCGTTTCG
TGTTGCCGTACCGCCATTGAGTAATACCTTTATTGGTCTATTCAAAGATACTTCTCTGGC
ATCTGTTGTGACGGTCACAGAGATGTTCCGTGTAGCTCAACAAGTGGCAAATATGTCCTA
TGACTTCTTACCAGTCTACATTGAAGCTGGCTTGATTTACTGGTGTTTCTGTTGGGTGCT
GTTCTTTATTCAAGCACGCTTAGAAAAACGTTTTGATCGATATGTGGCGAAATAACAATG
ATTAAAGTACGAAACATTCATAAAACTTTTGGCAATAACACCATTTTGCGTGGGATTGAT
TTAGACATTCAAAAGGGGCAAGTGGTTGTGATTTTAGGGGCGTCTGGCTCAGGTAAAACT
ACCTTTCTTCGCTGTTTAAATGCGTTAGAAGTGCCAGAGCAAGGCACAATAACCTTTGAT
AACGATGCCCCGTTGCACATTGACTTTACAACCAAATCAGCCAAAAAAGAGATCCTTACC
CTACGCCGTAAATCCGGTATGGTTTTTCAAAACTACAATCTCTTTCCCCATAAAACTGCA
ATCGAAAATGTGATGGAAGGCCTTGTGTTTGTACAGAGCAAAAAAACTGAACAAGCAAGG
GAAGAAGCCTTAGCACTGTTAGCCAAAGTAGGATTAGCAGATAAAGTCGATCTCTATCCA
TTCCAGCTTTCTGGCGGACAGCAACAACGTGTCGGCATCGCCCGTGCTTTAGCCATTCAA
CCTGAATTAATGCTGTTTGATGAGCCGACTTCTGCTCTCGACCCTGAATTAGTGCAAGAT
GTGCTAAACACAATGAAAGAGCTGGCAAACGAAGGCTGGACAATGGTTGTGGTTACACAC
GAAATTAAGTTTGCGTTAGATGTGGCAGATGTTGTGGTCGTGATGGACGGCGGTGAAATT
GTAGAACAAGGCTCGCCTGAGCAACTTTTCAGCAATCCTCAACACGAACGGACGAAGCGG
TTTTTGCATCAGATTAATAAAAATTGAGCATCTGAGTACTAAGTGGTTTGTAATAACTTA
TGTTCGTAATACTGACAAAGTGGCAAAAGCAGCACAAGACCCTTATTTGTTGATCGTAGG
CAGTGCAGGTAGTTGATTTGTTGCATTGAATGTGAAATTGGTTGATATACCAGCATTTCC
ACAAGAAATTCATCTGTTAGCACGGTGCGTATTTTAGCGAACGAATAGGCGTAACGGGTT
GTGGTTACGAAGGGGGGGGGATATTGTTTAGACGATGATTATATGCTGATGAACGGAGAA
GCCTCAGCAGGTATCAGCGTAGCAGATTTATCCATTGCCATTGCAGACGATTCGGAATAC
AAGCACATTTGTTTAAACTCTTTACTGGGCGAGTAGGTAATTTGGTGTGAAAATATGGTG
TAGGATTTTAGAATATTGAGATTTACCCCCTCCCCCCGAAAAATTATTAATAGCGTTATT
TATTTGTACACAATAATGGATATATTGATATCGTCAGGAGAATGAATATGAAAGCAAGTG
AATTAAAAATTGCTGATTTTTTAACTAGCACAAAAGTACAGTTTACTATCCCTGTATATC
AACGTAATTATGATTGGAAAGTTGAACAATGCCAGCAACTTCTAAATGATATTTTGAGTA
TAGGCCAAGATTGTGATGTTTCTAATCATTTTATTGGAAGTATTGTTTATATTCACAATA
ATGGTGCTTACACAAGTTCACAAATTAAGGAGTGGATTATTATTGATGGGCAACAGAGAT
TAACGACCATTATGTTAATTTATTTGGTGTTATATCATCTCACAAAATCTCAAGGAAAAA
ATGACTTAGCTGACGAAATTAATGAAACTATTCTGATTAATAAGTTTTCTTCTGCACCAT
ATAAATTAAAACTTAAGCCAACAGATAATCATGTTTCAGCTATGGAGTATATTTATAAAG
GAAATTTTAGTGAAGGGTTAGGATATTTTTCACGATTGGTGGAAAATTTTAAATATTTTA
AATCTTGTATTACGCTAGAAAACTTCGATATAGTCAGACAAGGATTGGATAAATTAATGT
TTGTAGAAGTTTCATTAGAGAGAGGGAAGGATAATCCACAACGTATTTTTGAGAGTTTAA
ATTCAACGGGTTTAGCATTAAGTGAGGCAGATTTAATTAGAAATTATATATTGATGGATT
TAGAAAGTGATAAGCAAAATATATTCTTCCAATATTGGGATATAATTGAGAAGTTTGCTA
AAGATGATACAAATAATGAAAGTAAAGTTTCTGACTTTATTCGTGATTATCTTACTAAAA
TAAATAAAAAGATTCCAAATAAAACTAGAATTTATGAAGCTTTTAAAAGTAAATATCCAA
GGGTACAGGAGGATGATTTATTAGAATTAAAACGGTTTTCAAAGTATTATGGTATATTAA
TAAATCCTGAAAGAGAGGAAGATGTAGGGATTCGATTACACTTACAATATATTAAATTAT
TGGAGGTTAAAACTGCGTATCCTTTTTTATTAAATATTTATCATGATTACAGTTATTTAA
ATAAAATTAATAAGGAGCAATTCATTCAAATTTTAGAATGGTTACAGTCTTTTATTGTTC
GACGTCTAGTTGTTGGACTCCCAACAAATGCATTAAATAAAATTTTTATGGCACTATATA
ATGAAAATGAGTTAGTAGTATCAGAAAATTATGTAGCAACAATCGTTAAATCTTTGTCAA
AACGTACAAATAATCAGCGTTTTCCGAATGATGTTGAGGTGATTGAGGCATTAAAAAATT
GTTCTATATATAATTGGGCTTCTAAAAATAGAACCTATTTGTTTGAAAGACTAGAAAACT
TTAAGAATAAAGAGTTTATATCCATTATAAATAATAAAAAAATTAGCCTTGAACATATTT
TTCCTCAAAATGCAGGTGATGATTGGTATGAGGATTTAGATTCGCAGCAATACGAATTTA
TGCAACAGAAATTACATACTTTGGCTAATTTGACTTTAACTGGATATAATTCTGAGCTAT
CTAATAAAAGTTTTATCAAAAAACGTGAATTGTACAAGGATAGTCGATTATGGTTAAATA
GCTCATTAAGTTCTCTATCGAAATGGGGAAAAAATGAGTGGGAAGATCGATTTACTTTAT
TATCGGAACGTTTTCTTAATATTTGGAAACAACCTGAATATGAAGAGCAAGACTCAGAAA
TTAATTTAATGGATGTAAATGATTTAACCTATAGGAAATTGATTTCAGCACAATTCCAAG
ATATTCAGTTAGAGGTTAATAATGTTACAGAGCTTTATAGAGTTGTAATTGAACAATTAT
TCCAAGAGGAACCTACTAGATTTTTAGAAACCCAATTGGCTGAAAAGTTACGTATTGTTC
CAGATAGAAAAAAAGACGAACTACGAGTAGCAGTAGCTTTACCTAATAACTACCAAATGG
AAACTAATTATAGTAATAATGATAAGTTAGCTCGATTAAAACAGGTTTTAATTACCTTAA
ATTTAGAAAATGAATTATTTATTCGTTTAGATTCATTTAATAAGAATTAATTGTAAAGAA
AAATGCTCTCTCTATGTATTAATATATTTTTAGAAATATTTCGGGAGAGCAAATTATCTT
TATCAGACTATATAATACAATGTGTCTTGTAAATATTTAATACAATCTCACCGCTTGCTA
TACATCTAAATACTCCATCATACTCTCCGCCGCATCACGTCCTTCGGCGATGGCGGTAAC
CACAAGGTCTGAGCCACGAGTGATGTCGCCACCAGCAAAGACTTTTGGATTGGCAGTTTG
TTGTTTGAGTTCGCCAGCCGTTGCAATTCTGCCACGATTGTCTGTGGTGACACCAATTGA
CGATAGCCAAGGCATTTCGTGTGGAGCGAAGCCGAAGGCGATGATAACGGCATCACAAGC
GATGATTTCTTCGCTACCTTCGATGATTTCGGCTTGACGGCGACCGTTGGCATCGGGTTC
GCCCAGTTGGGTTTTGACGATTTTAATCCCTGTTACTTTGCCTGATTGGTCGGTTTCCAC
AGCTAATGGTTCGGCTTCAATTTCTACGGGTTGAGCGTTGAATTGGAACTCGACACCTTC
TTCTTTGGCATTGCTGTATTCTTTACGGCTACCTGGCATATTGGCTGCGTCACGGCGATA
AACGCAGGTCACTTCTGATGCACCTTGACGCACCGATGTTCTTACGCAGTCCATTGCGGT
ATCGCCACCACCTAAGACCACCACTTTTTTACCTGCCATTGAAACGTAATCAGGGGCCGC
TAAACCGAGCAAATGTTGTGTGTTGCCGATGAGAAATGGCAGGGCGGAATAAACGCTTTG
TGCCTGTTCGTTTGGAATGTTGGCTTTCATACCTTGATAGGTGCCAACGCCTAAGAAAAC
CGCATCATACTGAGCAACCAAATCATCAAGACTGATGTCTTTGCCGATTTCTATGCCCAG
TTTAAATTCAATGCCCATCTCGCTAAAAATCTCACGGCGACGGCTCATCACATTTTTTTC
TAACTTGAATGATGGAATACCAAAGGTGAGCAAGCCACCGATTTCTTGTTGGCGTTCATA
CACCACCACATCAACACCATTGCGGATTAACACGTCTGCACAACCTAATCCAGCAGGACC
TGCTCCGACAATCGCCACTTTTTTATTGGCTTTGGGAACGTTTTTCACTGTTGGTTTCCA
GCCCATTTCAAAGGCTTTTTCAGTGATGTATTTTTCGACATTGCCGATGGTTACCGCACC
AAATTCGGCATTTAAGGTGCAAGAACCTTCACACAAGCGGTCTTGTGGGCAAACACGTCC
GCAAACTTCGGGTAAGCTGTTGGTGCTGTGTGCCAGTTCTGCAGCATCAATGATACGTCC
TTCTTGTGCCAAACGTAGCCAGTTGGGAATGTTGTTGTGCAACGGGCATTTATGTTGGCA
ATAGGGGTTGCCACACTCTAAACAGCGGTCGGCTTGCGACTCTGCCTGTGCTTGGCTAAA
CATTTGGTAAATTTCGATAAACTCGCTTTTACGGCTGTTTAATGGAATTTTTGACGGATC
AACACGGGGTAAATCTATAAATTGGTAAACATTATCACGGCTCATTTTTGTGTTCCTTCT
AATAATCCTCCTCTCTAGCAAAGAGGGGTTAGGGGAGATTGGGCAGACGAAATGTCGAAG
TGAGAGATTTGTATGGTTCTCATCATTCTTTAATTCGCATTTTGTCTTCGTTATCCCTTT
TTAACAAATCTCCCCCTGCCCCTCTTTGCTAAAGAGGGGAGCTTGTTCAGAGGGAAATTG
GCATTTTCATCTTTTCACTTTCTACTGCACAATCACACCCAACTCATCTAGGGTACGGCG
TTTGTGTCCTAGTAGGGCATTAATGTCATTCGCTTTAGGTTTCACCAAGACAAAGCGTGC
GACATAATCGTCCCAGTTAGCAAGGATACGTTCGCCAATCGCACTGCGAGTAAGTTCAAC
GTGGCGAGAGATTAAGCCACGCAAATGCTCTTGGTGAGTTGGTAAATCGCAAATGCTTAG
TCCTTCAACCAGTTCAGGGTTAATGCGGTTGGCAAATTTGCCGTCTGCATCGAACACATA
GGCAAAACCGCCTGTCATGCCTGCACCAAAGTTAATCCCTGTTTTGCCGAGAATGGTAAC
CACACCGCCTGTCATGTATTCACAACCGTTGTCGCCAATGCCTTCAACTACGGCTAATGC
ACCTGAGTTACGCACCGCAAAGCGTTCACCTGCACGACCTGATGCAAAGAGTTCTCCCCC
TGTTGCACCGTAAAGGCAAGTGTTGCCTGCAATAGCGGCTTCTTCGGCTTTAAAGGCAAC
GCCATTGTGTGGTTTAATCACAATGCGACCGCCTGCCATGCCTTTGCCCACATAGTCGTT
GGCATCACCAGTTAAGTTCAGGTTCACGCCGCCTGCTAACCACACGCCAAAACTTTGTCC
TGCTGTGCCGTTTAGGTTGATGTTGAAGGTTTGCAATGGATTGCCACGATTGCCATAGCG
TTGAGCCACCAAGCCTGAAAGGGTTGCTCCCACAGAGCGATCTAAATTGCTGATGTCGAA
ATCCAAATCCGCTGATAAACTGCTTTCAAACGCATTTTGGGCTTGTGCCACAATCGCTTT
ATTCAACAAACCTTGGTCAAAAGCAGGGTTGGCTTGGGTGCAGAAACGGCTACTGCCGTC
TGGCACTTTTGGCGAATAGAGCAATTTAGCCAAGTCTAGACCTTGTTGTTTAGCGGTTTT
GCCATTGATGATTTCTAATAAATCGGTGCAACCGATTAAGTCGGTTAATTTCTCTACGCC
GAGTTCTGCTAAAATTTCACGCACGTCCTGGGCGATGAATTTAAAGTAGTTCATCGCTTT
TTCAGGTAAGCCGTGGTAATGCTGATTACGCAAAGTATCGTCTTGTGTTGCTACGCCTGT
TGCACAGTTGTTTAGGTGGCAAATACGCAGGTAGCGACAGCCAAGTGCAACCATAGGTGC
AGTACCAAAACCGAAACTTTCTGCCCCTAAAATCGCTGCTTTTACAATGTCTAAACCTGT
TTTCAAACCACCATCGACTTGTAAACGAACCTTATGACGCAAATTGTTTTCCACCAAAGC
CTGTTGGGCTTCTGCCAAACCCAGCTCCCATGGTGAACCGCAGTATTTCACGCTGGTTAA
TGGGCTTGCACCCGTACCGCCATCATAGCCTGCAATGGTGATTAAATCTGCGTAGGCTTT
TGCCACGCCTGTGGCAATGGTGCCAACACCTGGTAAGGAAACGAGTTTGACTGAGATTAA
GGCTTTCGGGTTGATTTGTTTTAAGTCGAAAATCAATTGTGCCAAGTCTTCAATCGAGTA
AATGTCATGGTGTGGCGGTGGTGAAATCAAGGTTGAACCCGGTACCGCATAGCGAAGTTG
AGCGATGTATGGGGTGACTTTATCCCCCGGTAATTGACCGCCTTCCCCTGGTTTTGCCCC
TTGTGCCACTTTGATTTGGATCACTTCGGCACTCATTAAGTAAGCAGGGGTAACGCCAAA
GCGACCCGATGCCACTTGTTTGATTTTCGACACTTTTTCTGTGCCATAACGTTTTGGATC
TTCTCCGCCTTCACCTGAGTTGGAATAGCCACCCAAGCGGTTCATTGCCACGGCTAAGGC
TTCGTGAGCTTCGGGGCTTAATGCACCGATAGACATTGCCGCACTGTCAAAGCGTTTGTA
TAAGTTTTCCGCGGGTTCAACACGGTGAAGCTCAATCGCTTTGCCTGCTTCGGTTTTTAA
ACGCAACATATCACGGATCGTGGTAATCGGACGGTTGTTTACCACATCACGGAAGGCTTT
GTATTTTTCATAATCGCCTGTATTGACTGCCGTCTGCAAGGTGTTCACCACATCAGGGTT
GTAAGCGTGGTATTCGCCTTGCGGTTTGTATTTGAGATAACCGCCCATTTCAATATCTTG
GCTGTGTCGCCATGCACGTTTACGACAAGCGGTCTGTTGTTGCTCTAAATCTGCAAAACT
AGCCCCTTCGATACGGCTGGTGATACCAGGGAAGCAAAGGTTGATGACTTCACTATTTAA
ACCAACCACTTCAAACAATCTGGCACAACGGTAGGACGACACACAAGAAATGCCCATTTT
CGACATAATTTTGTATAAGCCTTTGTTGATCCCGTTGCGGAAGTTTGCCATTGCCACACG
AAGCGGTTTGTTGATTGCCCCTTTTTGCACCATATCGGCAATGGTTTCATAGGCAAGATA
GGGATAAACTGCTGTTGCTCCTAAGCCGATTAACACCGCAAAATGATGTGGATTGCGTGC
TTCGGCGGTTTCCACCAAAATATTGGTATCACAACGCAAGTTGGCTTCCACCAAACAGGT
TTGCAACGCCCCCACTGCTAGGGCACTTGGGATAGGTTGGCGTTCAGCCGTGATGTTGCG
GTCAGACACAATCAGCAACACGGTTTTGTCACGCACCGCTTGTTTTGCCTGCTCGCATAG
ATTTTCGATTGCCTGTTTTAAGCTCAATTCATCAGGATTAAAGGTAGCATCTAGTATCGT
GTGTTTGTAGTGTTCCTCAGGCAAACGCAAAATCTGTTGCATATCGGAATACACCAAAAT
CGGCGATTTGAAATTCACCCGATGCGACATTCCCTCTGCTTCAAAAAACACGCTCATTTC
ACGCCCGATACTGGTAGCAAGGCTCATCACATGGGCTTCACGCAAGGGGTCAATTGGTGG
ATTGGTGACTTGGGCGAAGTATTGACGGAAATAGTCAAACAGCACGCGTGGGCGTTCGCT
CAACACCGCAAAAGGCGTATCATCACCCATTGAACCGACCGCTTCCTGTCCACTTTCCCC
CAACACACGAATCACATTTTCCAGCTCTTCCTTATCATAAAGGAACTGCTTTTGATACAC
TTTCAGTTGCAACTCATCAAGCGATACTTCGCCCACTTCGTTTTCAGGCAACTGCTCAAA
GGGAATTAAACGTTGAACGTGTTTGTTTAACCACTCACGATAAGGGTGTCTGGCTCGCAC
TTCATTGTCAATCTCATCAGAATGCATCAAACGACCGTGTTTGGTATCAATCACCAACAA
CTGCCCTGGACCGACACGTCCTTTTTCCACCACTTCATCAGGGGCGTAGTCCCAAATTCC
CACTTCGGACGCAATGGTAATCAAACGATCTTGGGTAATCACATAACGAGCAGGGCGTAA
ACCATTGCGGTCAAGATTACAAGCGGCATAACGACCATCGGTTAAAACGATCCCAGCGGG
GCCGTCCCATGGTTCCATGTGCATGGAGTTAAAGTCGTAGAACGCACGCAAATCATCGTC
CATATCTGGATTTTGTTGCCACGCAGGTGGGACAAGCAAACGCATGGCACGGAATAAATC
CATACCACCGCTGACAAACAGCTCCAACATATTATCCAACGAGCTAGAATCCGACCCCGT
TTCATTCACAAAAGGAGCTGCCGTCTGCAAATCAGGAATTAACGGCGTACGATACTTATA
CGCCCTAGCTCTTGCCCAAGCACGGTTGCCCGAAATCGTATTGATTTCACCATTATGGGC
AAGATAACGGAAAGGTTGAGCTAACTTCCAACGAGGTTGGGTATTGGTTGAAAAACGTTG
ATGAAACAAACAAATTGCCGTCTGCATACGCAAATCCGCCAAATCCAAATAGAACTTCGG
CAAATCTTTCGGCATACATAAGCCTTTATAGACAATCGTTTGATTAGAAAAACTACAAAT
ATAGAAGTCAGGGTGATTGATACGCTTCTCAATACGGCGACGAGCCACAAACAAACGGCG
TTGCAAATCCTGCACACGCCAACCGCTAGGTGCATTCACAAACACCTGCTTAATCGTTGG
CATATCCGAAAGAGCAATTTCCCCTAATACAGAAGGATTGGTCGGCACATCACGCCACGC
AGGAATACCCAAGGTTTCTTGGGTTAATTCTTCATTGATAATCTCAATATACTCTTTGAC
TAAGGCTTCATCACCAGGCAAAAAAATCTGTCCAACACCGAAAATTTTTGCCAAAGTAAA
ACCGCTTTCCGCCGCAACCGCACGAAAAAAGCTCTCAGGCATTTGCAAAGAAAGACCACA
ACCGTCCCCCGTTTTGCCGTCTGCCAAAATCGCCCCACGGTGCTGCATACGAGATAAACC
CAAAATACCATTACGAACCACCTTGTGGCTCTGCACCCCATCTATATTGGCTATCAAGCC
AAACCCACAATTCTCACGCTCAAATGAGCTGTTATAAAGTTTTATCATTCAAATCACTTC
CTAGTTATTTCTTTTTAAATCGGTAAGTGGTGTAAACATATTAGAAAAATTAATGAAAAG
CAATAGATTTTTTGATTGAATATAGTGTGTAGGGGATTAGTAAGATTTCTATGATTGATA
TATTCAGATGATGTTTGATAAGAATATAGTAAGATATAGGCATTTATTGTTTTTGAAATA
AACATTATGAGCTTATTTTAAACAAGCGATCATTTTTTTCAAATTTTTTGCAAAAAGTAC
TTGCGTTGGTTTAGGATT
>H201 Scaffold4
CTCTTTTAAAAATCTTGCCGTATGGGATTTCTTATCTTTTGCCACCTCTTCAGGCGTACC
TTCGGCGATAATCTGTCCGCCACGCACGTTAAAGCTGAAACGTCCGACAGTATAGCCCCT
TGCTCTTGCTTCTTGTGTACCAGCAAAGAGTTCACGGATCGGGGTAAATAAACCTGTGTA
AGTCGCAGGGTTTGAACGTGGCGTACGTCCAATCGGGCTTTGATTGATGTCGATCACTTT
GTCGAAATGAGCCAATCCGTCAATGTTCTTATAGGGGCAAATATGATTTTCCCCTACAAA
AATAGATTGCAGACTTTGTATAGTGGCTATCTAATGTCAAAATAATTAAGCCCTTCTTAG
CATCAGCAAGAAATAAGTCCCCCCAATCAGCGTTGCCACTAAACCGGTCGGCACTTCATA
AGGGAATAACATCTGTCTGCCGAGCCAGTCGGCAAATACCACAATCACACTGCCGAGAAG
GGCAGAGATTAAAATCTGGGAACTCGCTCGGTTTACGCCTAAAACCCGATGTCCACGCAA
TCAGTTGGTTCGCTCTTGGGTCGCCACTGGCAATGGCTATGCGTTGCAAAGTGTCAAACA
GTGCCGATAAGCTGATCCCTGCCAACCAATACCATTCTGTTTGGGTTGAGCGTTAAGCGT
TGCAATAACACGCCAGCCACCGCTAATAAAATTCCGACAGAAAGTGCGGTCAAAATTCGA
GGATAACGTAGCTCCACAAGTGGTGCGAAAAAGTCGTTAAATTCCAATAAAATCCAACCG
CTTGTGCCTTTGCCCAGAGCAAGTGCAAGCCATAGCACGAGTGCAAAAACAAGTACAATC
GGCAGTAAGGTGTAACAATGAAAACGGCGAGATAGACGAGTTGATGTTTCCGTCAAACGC
CCTGTATTTGACAGCGAGCGGAACATCAGCCACAGTAGTAATGGCGTGCCAAGCAGAGCC
GTTACTGCCCCCGTCGGCAAGTTAATTCCTTTAAAATGAGCAAGCAGTTGGAGCAATAAA
TCCGTCACGGCAAGCAATAACGCGCCGACCGCAAATGCACCGAGCAACTGCCCTTTCAGC
GTTCGTACACCAAGTTGGCGGATAATGGTGGCGGACGCTAGCCCGATAAAACCGAGCATA
CCGACACAACTGACCACCGCCGAAATCATATAAGCACTGATAAACACCCCGAAAAAACGC
AGGCGATTAACCGGCACACCAAGGCTTTGGGCATTGCTGTCGTTTAATGAAAGTATGGTA
AGCGGACGAAGCAACATTGCAATTAATCCGCCACAAATGACCGCTTGTATTGCCAAGAAT
TGCGGATCTCGCCAGCTCTCTTGAGCCAAAGAGCCAGCCCCCCATTGTGCCAAGCCTCGT
GCTTCTTCAGGGTAAAACAACATCATCAAAGCGGAGAATGAACCAAAATAGAGATTAACC
ACCAAACCGGCCAAAATCAGCAACAGTGGCGACATTGTTTTTCGCATTGCCAAAATTAAA
ACAAGGATCAGGCTCAAGCTTGCCCCAACTAATGCAATGGCACTTGAGCTTATATCTAAC
CAATTCGGCATAAAAATAGCCGTGATAGTTAGTGGCTTGGGGAAGATGTTGCGGAAGATA
AGCCACACGTTTGGCAAACTCACGGTTTGACCAAGCGTCAAGCGGTTGGTTATCAAAAAG
AATTTCACCCGATGAAAGCGGTTGCTGTTTGGCAAGCAATTTGATTAACGTGGATTTGCC
CGAACCGTTATGCCCGATCAATCCATACACTTTTCCTTCGAAAAGTCTGTTGCCACGCCC
ACTTGGATAGCAAAAATGATTACTGTGGCAATTGCCCGAAATTGAAAAAACTGCCGAAAG
ATGAGTTGATGGAATGGGTGAGTAAGCTCTGCTAATCTTCAAAATCAAATTACTTAATTC
AACTTTTACCTTTAGTGTTTACACATTCACTAGATACTATCTATCATTAACAAGGCAAGA
TCTTAATTGCTAATCCACCTGTTGAAGTTTCGCGGTATTTCGCGTTCATATCTTTCCCTG
TTTCATACATCGTTTCGATCACTTTATCTAGGGTCACGCTTGGTTGTGTCGTTCGGCGTA
ATGCCATTCGGCTTGCATTGATTGCTTTTACCGAAGCAATCGCATTGCGTTCAATACAAG
GTACTTGGACTTGTCCTCCAACAGGATCGCAAGTTAGCCCCAAGTTATGTTCCATTGCAA
TTTCTGCCGCCATACATGGCGTGGTAAAAAGTCGTAATGGAACGGCATATCCGCAAAAAA
ATCAAAGGTGATTGTTTTAGCATGTTCCGGTCTTGCTTCTGCAAGACATAAATTTTGGTG
CTGTTTGACATCACTTACGACCGTATCAATACGCTCAATATCTACATTGTCTGGCAGATA
GCCCATTAATCCCATAATAATCGCGATATCCGCACTGTGCCCACGCCCAGTCAATGCTAA
TGAGCCATAAACATCGACTTGCAAGCGGTCAGTTTCTGCCAATTTTTTGCAATCAATTAA
ATGATCAATAAATTCTTTACCCGCTTTCATCGGACCAACGGTGTGGGAATTTGAAGGCCC
AATTCCCACTTTAAACATATCAAAGACACTAATCATAAACACACTCAAACATAAGCCACT
CAAGACATATTTTAGCGTAAGTTCTCTATAAGAGGAATGTTACCGATTTATGTATATCAT
TTTGGTTATAAGTTAGAGCCTTCAGTTATTTTAATTTTTTCACTAAAAACGGTAGATTGA
GCTGGAATTTTCAACTTAGGGAACTTATTATGCGATATTCAAAACTCTTTCTCGGCTTGG
GTTTTCTTTCTGCTTCATGTGCCGCGATTTCGGCACCGACAAATACATTGGTCAACTGTA
TTGCGACAGCACCGATGAAACTTAGTCCGGCAATTACAAATGATGCTAATGACTTCAATG
CCAGCTCACAACAAGTCTATAACCGCTTAGTCGAATTCAAAGCCGGTAAAATTGAAGTAG
AGCCGGGTCTAGCCGAACGTTGGGAAATCAGTGAAGACGGTTTGGTCTATACATTTTATC
TACGCCAAAATGTGAAATTCCACAGCAACAAAACCTTTAGCCCAACCCGCCCGTTAAATG
CCGATGATGTGGTGTTCTCATTCCAACGCCAAGCGGACAAAAATCATCCTTATCATAATG
TTTCGGCAGGAACCTACTTCTACTTTAACTGGATGAACTTACCGAGTATCTTAAAATCCG
TTGAAAAAGTGGATGACTACACCGTTAAAATTACGCTGAATAAACCGAATACGCCGTTTA
TTACCACGGTTGCCATGGACTTTTTATCTATTTATTCAAAAGAATATGCCGATCAGCTTC
TTGCCCAGGGTAAGCCCGAAACTCTTGATCAACAACCGATTGGAACGGGGCCTTTTATTT
TCCAAACTTATCAGACCGACCACGCGGTACGTTACACTGCTAACGTAGATTATTGGAAAG
GCAAAGCAGACATTGAACGTTTAATTTTTAGCATTACCCCTGATGCCGGAACACGTTATG
CCAAGTTAAAAGCCGGCGAGTGTGATGTGATTGATTTTCCGAATATCTCGGACATTGCTC
AGATGAAAAAAGACCCTCAAATCAATCTACTTGAGCGTGAGGGATTAAACTTAGCTTACA
TTGGGCTAAATACCACCAAACCTGAACTAAACAACGTAAAAGTTCGCCGAGCCCTTCACC
ATGCTACCGATAAAAAAGCGATTGTTGATGCGGTTTATCAAGGCGGCGGAACGGTTGCAA
CCAATCCGTTCCCTGATGCAGTATTAGGTTATAACCCGCATTTGCCACAATATGAATTTA
ACTTGGAAAAAGCAAAAGCATTATTGGCAGAAGCCGGCTATCCAAACGGTTTTGAAACGG
AAATTTGGGTGCAACCTGTGGTTCGTCCATCCAATCCGAACCCTCGCCGCACGGCTGAAA
TTATTCAAGCAGACTGGGCTAAAATTGGCGTGAAAGCAAAACTAGTCACACATGAATGGG
CGGATTTTAATAAACGCACCCGTGAAGGCGAATTTGCCGCAGGTACTTATGGTTGGACAA
GTCGTAACGGTGATCCTGATAATTTCCTATTCCCTTTATTTAGCCAAGCAAATATCCCCG
GCACCAATTACTCTCGCTGGACAGATGAAAAATTTGAGGCGCTACTCGCCTCAGCGGTAC
AAACTCAAGACACACAAACACGTGCAAAACTATATCAACAGGCAGTCGAAATTTTCCAAC
AAAACAGCCCGATCATTCCGTTTGCCCACTCCATTAACTACGTACCGTTAAATAAACGGG
TACAAGGCTTTGTTCAAAATCCGTTTGGCTATACCGCATTTTATGGCGTAAGTCTGAAGC
CTTAATCTATTAGGGAGCTTAAAATATTAAGCTCCCTTATATAAGTCTTTCTAAAAATAA
ATCGTTTACATCATTTACTTACTATTTTGATCCACAGTTGATAGAATCCTTTCATATCTA
CACTAAAAATAAGGAAATATGATGTCTAAACTCTTTCCCAATGCACAACCTCGTACCCAA
GCCCCTTATCGTTTTGATATTGTGGGAAGTTTTCTACGTCCTGAAAGCTTAAAACATGCT
CGCCAACAATGCCAATGTGGCAATTTATCTTGTAGTGAACTGACTCAAATTGAAGATGCT
GAAATCACAAAATTAGTTGAGCAACAAAAATCTGTTGGATTACATGCTATCACTGATGGA
GAATTTCGTCGTACTTTTTGGCATTTAGACTTTTTAGCCGCACTAAATGGAGTAAAAGAA
ATTGAAGCGGAAAAATTCTCTGTGCAATTCAAACATCACAGTGTCCGACCTAAGACATTA
AATATCGTAGACAAAGTAGAATTTTCGGATAGACAAGACACCCATTTTTAGAACACTATC
GTTCACTCCAGACTATTTCAGGAGATTTCCCTGTCAAATTTACGATCCCATCTCCATCAA
TGCTACATCTCATCTGTACTGTACGAGAAACCAATTATCAACCTATCTCTCGCTACAAAA
ATAATAATAGCCAGCTATTAGATGATATTGCTGATGCTTATAAATCGGCAATAGAAAAAT
TCTATGCATTAGGTTGCCGTAATTTACAATTAGATGATACAAGTTGGGGAGAGCTTTGTT
CAGAAGAGAAGCGAGCTGCTTATCAAGCTCGAGGATTCGATTTAGAACAACTCGCAAAAG
ACTATGTTTATTTAGTCAATCGCGCCAATACATAGACATTAACCAACTCTGTCTTAGTCC
ACAATGTGGCTTTGCACCAACTGAAGAAGGTAACATTCTAACAGAAGAGCAACAGTGGAA
TAAATTAAAATTTATCCGAGACATCGCTGAAGAGGTATGGGGTAAATAATACATTTAATT
TATAAAGCGGTCGGATTTGCAAAATTTTCGTCAAATCCCACCGCTTGTTAATCAATTAAG
CCCTACGCCACGTTGTACCATTTGCACCATCTTCAAGCACAATGCCCATTGCGGTGAGCT
TATTGCGTGCCTCATCGGCTACCGCCCAGTTTTTGCTGGCTCTCGCTTCGTTACGTTGTT
TAATTAAGGCTTCGATTTCTGCCACTTCATCATTATTGGCATCACCTTGTAAGAAGGTTT
CTGGATCTTGCTCTAACAAACCTAGCACGCCTGCAAGTTGTTTCAGACGAGCTGCAAGTT
TGTTCGCTTCCACCTGATTTTCTGCTTTGAGTTTGTTGATTTCACGGGCTAACTCAAATA
ATACTGCTAAAGCCCCTGGGGTGTTGAAATCATCGTCCATTGATTCTTTGAAAGCGGTCA
CATACTGATCGTTTTCTACAAGTTCGACATTCCAATCACAGCCACGCAATGCCGTATATA
AACGTTCTAACGCCTTGCGAGCCAAGCCGATATTTTCTTCGCTGTAATCCAACAAGCTAC
GGTATTGTGCGGTTAAGAAGAAGTAACGAACACTTTCACAATCATATTTGTTTAAAATAT
CACGAATGGTGAAGAAGTTATTGAGCGATTTTGACATCTTCTCTTCGTTGATCGTAAGCA
TTCCCGTGTGTAGCCAATAATTCACATAATCGTCACCGTGAGCACAGCAAGATTGTGCAA
TCTCGTTTTCGTGGTGAGGGAACATTAAATCCGAACCACCGCCGTGAATGTCAAAATGGT
TGCCTAACTCTTTGCTGTTCATCGCCGAACATTCGATATGCCAGCCTGGACGACCTTTGC
CCCAAGGGGAATCCCAGCTTGGTTCATTCTCTTTCGACATTTTCCATAATACGAAATCCA
TCGGGTTGCGTTTGACCGATTTAATTTCAACCCTTGCCCCTGCTTGAAGCTGTTCAAGAT
TTTGGCGAGATAAGGCACCGTATTTTTGGAAAGATTCGACATTAAACATCACGTCACCAT
CTTCCGCCATATAAGCGTGACCTTTCGCTAAGAGTTTTTCAACAATCGCAATAATTTCAG
GGATATGTTGCGTTGCACGGGGTTCAACATCAGGGCGAAGGATATTTAACGCATCAAAAT
CTTTGTGCATTTCGATGATCATACGATCAACAAGCTGATCGCAAGTTTCATTATTTTCAA
ACGAACGTTTGATGATTTTGTCGTCCACATCGGTAATGTTACGCACATAGCGTAAGTTAT
AGCCGAGATAGCGAAGGTAACGTGCGATCACGTCAAAAGAAACAAAAGTCCGTCCGTGCC
CAAAGTGACAGAGATCGTAAACCGTGACACCACAGACATACATTCCAACGTGATCAGGGT
GGATAGGTTTAAATTCTTCTTTTTCACGTTTTAAGGTGTTATAAATTTTGAGCATTATTT
CCTCTATTATTTAATAAAAAATTGTCAATCCATCTAAGAAAATAAGAGGAAATATTATAT
TTATATTCTTCATTTAATACCAAATTTCTCTTTTAAATCGCTTTCAAATTTCTGTAGTTC
TTTATTCAGTAACAATAATCTATCTGCCTTTTCTTTAATTTTTTCCTGTCCTTCTAAAGT
CGGGTTTTGCATAGTTTCTACTGATTCAATAATAAAATCATTTAATAAAATCAGATTTTC
TTTAATCCTTAATTTCAATAACTGAATATCCGTATTTTTAACCTCTATCATCTCTAGATT
TTGTATAATAGAAGATATTCTAGTTTTAAAGATATTCAATCCCTCTTCAATTTCAGATTT
ATCTTGATCTGCTCAGCTTTTGTTGCAATTCTGCTAATACCTGTTCTTGCTTAATATTCC
ATAATACCAACTTATTAAAGTCTTCCACAGCTTCAATAGAAGCCGAACTCTCCACTGTAT
GCACATCTTCTTTTGATGTTTTTTCTAAAGAAGTACTATTGATACTCTCATGCTTTCCGA
CATTATCACAAGAAGATAAAAACATCATACATAATACTAAGGTAATAATTTTAATAAACT
TATTCATTTCAAAATATCCAAATAATACTAAAAAATCTTTATTAAATATATTCATATAAA
TCATTCTTATCCAGTTATTACACACTTATTGCCTGCTGAATAAGTAGCTTTTTTACAAAA
CTATTTTGATTAGTTGCAGATAATCCAACACCTCTAACTAATTTTTTAAATGGATTATTG
CCAGAGAAAAGGTGCTTTAAGCCCTCCATTGCAACTAAAACCTTTATAGCTTCTAACTTT
CTAACTCGTTCAAATTGACGTAAATTACGGTACTCTCCTATATCTTTTCCAAAGGAGAGT
AATTTCTGTAGCTCTTTTGCCAATAGAATAGCATCTGCAAAACCTAAATTAACACCTAAA
CCCGCTAGAGGATGGATCGTATGAGCTGCATCACCAATCAAAGCAATCCTTTGCTGGGCA
AAATCGCGAGCATAACGTGCGGTCAAAGGATAAACATCCCTTTCACTTTGTAACTCACAT
ATTCCTAATTGATTATCAAAAGCAATATTCAATTGTTTGAGAAAAGATTTTTCATCACTA
TTAACTAGTCTACTAGCCTCAAGTGTAGGCAAAGACCAAACAATAGAACAAAGATGTTCA
TCTTTTAAAGGCAAGAAAGCTAAAATACTATCAGGCGAAAAAACTTGACGAGCCACTTGT
TGATGCATTTCTGTTGTTCTCACATTACATACTAATGCAGTGTGTTGATAATCTCTACTA
ATCAATGGAATTTTAGCTTGTTGACGAACCCAAGAATGAGCTCCATCTGCACCTATAACT
AACTTACTTGTAATCATCTCTCCGTTTTCTAGAGTTAAAAAAGCGCAGTTATCATTAATG
CCTAAAAATTTAGGAGCATCCAATATCACTTCTACATTATGCTGATGAATGACTTGCTTC
CATAGAGCATAACGAATCTGCTGATTATCAATAATAAATCCTAGCTGCTCTAGTCCAAGT
TCTTTGATTACGGGATCTTTATTGTCAAAACAGAGATTTGAAAAACTATCCTTTTCCCAG
ACATACATTTGGTCATAAGGAGATAAATCACTTTCAGAAATATGATACCAAGCACCTATT
TCCTCAAGCATTCTTTGGCTAGTAAAATTAATTGCACTTACTCTATTACTGATTGACTTA
CTTAAATAAGGAACTGTTTTATCAATAATCTTGATTTGACAATTACTATTTGCAAGTAAT
CCTGCTAAAGCTAAGCCAACCATTCCTCCACCAATGATGGTAATATCTGCTGTTTTCATT
CTACGATGTCTTATAATGTTTTTCTAAACTACAGTGACGAACTCTTACTTTTTTGCCTTT
ACTTTCAATATACCTGGCTAATTTCTCTGCAACAAATACAGAACGGTGCTTTCCGCCTGT
ACAGCCTATGGCAATCGTTAAATAACTCCTATTATTTTGCTCCAATAAAGGCAACCACAC
TTCTAAATAATTACAAGTATGAGAAATAAATTGATGAACTTCTGGCTGATTTTCTAGAAA
ATCTATAACAGGTTTTTCTAATCCTGTCATAGGACGAAGCTCAAGATTCCAATGGGGATT
AGGTAAAAAACGGACATCGAAAACATAATCTGCATCAGCAGGAATGCCATACTTAAAACC
AAAAGATTCAACAATAATATTTAATTCTTTCTCCGATGATCCATTTAATAATTCTCTTAA
TTTCTCGGCTAACTCATGTGAAGAAAAGTACGTTGTATCAATAATATAATCCGCATGCTG
AAATAATGGTTCAAGAAGATGATTTTCTAAATCAATCGCATTTTCTAAAGATAAATCATT
GGTAGATAATGGATGTAAACGACGAGAGTCACTATACCGACGAACTAAAGCCTTACGCTG
ACAGTCAAGAAAGATTAAAGTTTTTGAAATGTGAGAGGGAAACGCATGTAATACTTGCTC
AAGCACATCTGGATCTTCTGGTAAATTTCTCACATCAAGGCTAACAACAACAGATCTCTT
CAATTTTTCTAAATAATCTGTTAACTGGGGAATTAAAGCAAGAGGAATATTATCCACGCA
ATAATACCCTAAATCTTCCAACGCTCTTAACGCAACAGACTTTCCTGAACCAGATCGCCC
GCTCATAATAATCAATTCCACATTACATTCCTCGATTCTAAATTTTTGTTTACCGAATAA
TCATAATAACTCAATATTTGCCAAATTTCTTCTCTGGATAATGCAGCTCTTAGATGCTTT
AACAAATTCTTATCACTTAATTGCTGTGCTATTTCTCTCAAAGAATCCTTATATTCTACA
CAAATTTTTTCCGAAAAGAATATGGCATAAATAATATCCACATCCTTATGATCTATTGAT
TCAAAATTTATTCCTGCCTCTAGTTTCAGGAAAATAGCAATTGGTTTCTCTAGCTGAAAT
TCTTGACTCATCAACAATTTTGCGTGAGGTAAAGCCACTCCATTATTAATTCCGGTAGAA
CCTAATTTTTCACGTTTAAAGAAATAGCTAAAACATTCTGCTGGATGAATACATAGTTTA
TCTGTAGGTGAAAGGCTATTATTTAATATTTCTGCCATCGCCTTCCCCAGAAACTCTAAA
GCCTGTTTTTTATTAGAAATGGGAACATTGTAATGAATATTATTAATATCTAAAAATGTG
GTTAATTGCATCATAAAAAATCAAACGACAAAAAAATATCTTAAGAATTTTATATTACAG
TCTAAATTGCTCACCTAAATAAACTTTTTTCACATCCTCATTATGTAAAATTTCTTGAGG
AATCCCACTAGCTATCATCTGACCATTACTCACAATATAAGCACGCTCACAAACATCTAA
GGTTTCTCTTACATTATGATCTGTGATTAAAACACCTAATCCTCGTTCCTTTAAATTCAC
AATAATCTTCTTAATATCGATCACTGAAATAGGGTCAACCCCAGCAAAAGGTTCATCCAA
TAAAATAAACTTAGGATTAGCTGCCAACGCACGTGCAATTTCTACTCGACGGCGTTCACC
GCCAGATAAAGATTGCCCTAGGCTGTGACGAATATGCTCAATATGAAATTCTGCGATTAA
TTCATCTGCTCTTGCTTGACGCTCTGCATCGGTTAGATCTTTCCTAATTTGTAACACCGC
CATCAAGTTATCATAAACACTTAAGCGACGAAAAATAGAGGCTTCTTGAGGCAAGTAACC
AATACCTTGTTTTGCTCTATCATGCATAGGTAAAACACTGATATCTTGATCATCAATACG
GATTTTACCATGATCGTGACGCACAAGGCCTACTACCATATAAAAAGTAGTCGTTTTTCC
TGCACCATTAGGACCTAATAGTCCAACTATTTCTCCCGATTTAATATTTAAACTTACATC
TTTAACAACTTGGCGACTTTTATAACTTTTAGCCAAATATTCAGCATATAATGTTGGCAT
ACAGAATTCCTATTTCTTATCACTTTGCAATTGGTTTGGAATTAATACAGTTTTTACTCT
TTGTCGGTCATTACTCGTCGCTTTAAGGTTCTGTTTTTTGACATCATAAGTAATTTTTTC
TGCTTTAATGGCACTATCTAGCTGCTTTAATTCAGCATTGCCTCTTAATATCAAAAATTC
AGAATCTAAATCATAATGTACAGAATTAGCCGTACCATTAACAATCTTACCATTATCAAG
GGTCTGCTGAAAAACAACCGGTGTGCCAAAAGCCTCAATAAGTTCCTTTTGAGTATCCCT
TCTAATGATTGTAACTTTTTCTGCATTAAGCTTAATTGACCCTTGAGTAACAACAACATT
GTCGCTAAATGTCACAATATTTCTTTCCATATCCAATGACTGGCTACCTGAATCAATTTT
GATGGGCATATTTCTATCTGTTTCCAAAGCCTTAACCGATAGATTTACAAGACACAATGC
AATTATTAATACAAGTTTAGTTCTAAAATTCATTCTATATCCCTATGTAAAACTCCAATT
ATTTATCAACATTAATAAATTTTGGTTCAATATAAGTTTTCACATCTTTGGTTAAGGTTG
CCGTTTGTTTTTTCAAATTGCCTTTTAAGCCAATTCCAGTACTTGTAAATCCAATACCTG
TTGATTTCACCGTACTGTCTGAAAAAATATCTTGAGTATTTAAATCTATGCTTAACACTT
CTGCTTCGATTTTCTGTAACCGAGAAGTCGGATCTAAGCTATTAATTTTAACATTTCCAC
GCAAATTCAATATTTTATCTTTGGTAACATCTGCATAATCGGCTTCGACTTGCCACTGTT
TTAATGCACTTTCTGCATCAAATAAATTAAGTAATGGCTTTAGAAATTCTGTTCGTTGCG
TATTTTCGTAACGTTTAACCTCTTCTGCTTGAGCAAAATATTGCGGCTTTCCATTTAAAT
CATAAGCACTTGTAGAAATCTTTTGCCCTATATACTCTGCACTTCCTTCCTTCTTTATTA
GCTGAGACAATCCAGTACCATTGCTTTGTTGACTATAATACCAACCAGCAAGTACTGCTG
CTAATGTGGCTAGAATAATATTTAAACGGATATTCATACAATCTCTTCTTCGTTTAGATA
CAGCTGAGAATTTTAACATAAATTCCTACGGCAATATAGAACGAAAATTGCAAGAAAAGT
TCATACAAAAAACCTCAAGGTAAGCCTTGAGGTTTTTAAGCGATGTCTATGAATTACTTC
GCAGCTTTTAACTCTTGATAATATTTTTCATAGAGTTCAATCGCATCACCCACATCATCT
TGCCACTGACTTTTTTGTAACACTTCAGAGGTTGGATAAATTGCTGGATCTTCGGTAATC
TCTTTTGGTAATTTTTCTAACGCTTTTACGTTTGAAGTTGGATAACCGATTTCTAATGTT
AATTTCTCAGCCACTGGCGCACTTAATAGGTAGTTAATTAACTTATGCGCACCATCTGGG
TTTTTCGCATTAGATGGAATTGCAAGCGTATCCACCCATAATACTGGGCCCTCTTTCGGG
AACACCATATTTACAGGAGCTTGCTCTTTTTTCGCAATACGTACAGAACCGTTCCATAAT
TGACCCACTTCTACTTCACCAGAAATAAATGAGTTAGCAGGGTTATCAGAGCTAAATGCT
AATACGTTTGGACGTAATTTTAATAACTCTTCATAAGCCGCTTTAATCACTGCTGGATCT
TTAGTATTTGGATCTTGACCTAATTTTAATAAAGCAATGTTGAATACTTCACGAGCATCA
TCAAGTAATTGAACCTTACCTTTAAACTCAGGTTTCCATAAATCGCCCCAAGCAGTGAAA
TTATCACCTTTGTATGAATTAGTATTAAATGCAATACCTGGTGCACCTAATAATTGTGGT
AAAGAGTATTTATTGCCTTTATCGTAAGGTTTATTTAACCAGTCTGGGTTAAGATCTTTG
ATCACAGGTAATTTGCTATGATCAAGCTCCATTAACATACCTTCACGTCCCATTTTTGAC
ACGAAGTAGTTACTTGGTGCGATTACATCATAACCACCATCTTTACCCTGAATTTTGAGT
TTCGCATACATTGTCTCATTTGATTCAAGACTTGAAACCACAACCTTAATACCTGTCTGT
TTAGTAAATTCTTCTAACAAACCTTCTGGCACATATTCTGTCCAAGTATAAAGATGTACA
GTGTCATTTGCTAATGCACTATTTGCCCCTAACATCACCATACCCGAAGTGAATGCAACA
GCCCATTTTTTCATCAATGTATTCTCCTAAAAGAGTAAAATAAAGAAGAGGTTGGATTAC
TCCAAAAAAACCAAGTCTTTCAAATAAAAGACGGGGGCATTCTAAGCCCCCCCCTGTATT
TTGCAACAACTTTATTTCAAAATAGCTTATTTTTTAAGCTATCAAGCCTAATATTACATT
ACTACTACGTCAAATTGATCTTGGTGATAATACGGCTCAATTTTAATTTCGACTTTTTTA
CCGATAAAGACTTCTAATTCCGCAAGCAATGCGTGAGATTCTTCATTAATCAAGTATTCC
GCCACGCTACGAGAAGCATATACTACATAACGTTCCGACTTGTATAAATGATGAACTCGA
ACGACCTCTCGAACAATCTCATAACAGACTGTTTCAACGGTTTTTATCGTACCTCGCCCT
TTACAAGAAGAACAATCGCAACATAACACTCGTTCAAGGCTTTCTCTGGTACGCTTACGC
GTCATTTCAACCAACCCAAGTTGGGTAAAACCATTGACATTTGTTTTGACTCGATCACCT
TTTAAAGCAAGTTCTAAGGACTCTAGCACACGCTGGCGATGCTCTTCTTCCTGCATATCA
ATAAAATCAATAATGATAATACCACCCAAATTTCGCAGTTGTAATTGATGTGCGATTGCC
TGTGTTGCTTCAATGTTAGTATTAAAAATCGTATGTGCAAGATTTCGGTGTCCGACAAAA
GCCCCAGTGTTAATATCTATGGTGGTCATTGCTTCTGTCTGCTCAATGATTAAATACCCA
CCTGATTTTAGATCAACACGTTTATCCAAGGCTTTTTGAATACCATCTTCAATGCGATAA
ACATCAAAGAGGGGTAAAGTCCCACTATATAAACTCACATTCTTGGCTAACTCTGGCATA
AACTCAGCTAAGAACTCTTTTACCTGCTCATAGGTCATTTTTGAGTCAATTTGAATTGAA
TGAATATGCGTTCCAACGAAATCACGCAACACTCGTTGTGCCAAAGCTAATTCCCCATAA
AGTAAAGATCTCGCAGGATATTTTCCTTTTCGCTCTAGTACTTTTCGCCATAACCGCTTT
AAGAAAGCCGCATCTTGTTCAAGGCTCTCTTCGCTCACACTGTCAGCAGCCGTTCTTACA
ATAAAACCGCCTAGCTCATCACAATACGGCTCAACTAACGATTTTAAGCGATTACGTTCT
TCTTCACTTTCAATGCGTTGCGACACGCCAACGTGACTATTTTCTGGCATAAAAACCAAA
TAACGAGAGGGCAATGTAATGTCTGTCGTCAATCTTGCCCCTTTAGTACCTAAAGGATCT
TTGACCACTTGCACCACAATATCCTGCCCTTCTCGCACTAACTCGCTGATATTTTTGACA
ACAAATTGCTTTTTCTCGCTTTCATCAACACATTCAGTATGAGAAACAATATCTGAGGCG
TGTAAAAATGCCGCTTTTTCTAAGCCAATATCAACAAATGCCGACTGCATACCAGGCAAA
ACCCGTGTCACTCGTCCTTTATAGATATTACCGACAACACCTCGCTTTGCCTCACGCTCA
ATATGGACTTCTTTTAACACACCATTTTCAACCAATGCTACCCTCGTTTCACTTGGGGTT
ACATTGACTAATAATTCTGCACAATTCATCTTAAATTTATCCCTAGAATCATTTACAAAG
ATACTAGTACTGATTTTCTTAAAATATACATAAAGAGTTATTTACCATAATAGAATAAAG
GTCCTAATGGCATCTGAGGAATACTAAATTTCTCAGGATAAATAACTTCAACCAAGTATA
GTCCCTCAGCTTTCGCTGTTGGTGCAGCCAACGTCCTATCTCGTTTTTCTAATAGCCATT
TAATCCATTCAACAGGTTTATCGCCTCTTCCAACCTCAATCAAACTACCAACTATATTTC
TTACCATGTGGTGAACGAAGGCATTCGCTTGAATATCCAATATAATATAGTCTTGATGGC
GACTCACAATGAGATGATGAACATTTCTCCATGGCGTATGTGATTGACACTTCGCAGCTC
GAAATGAACTGAAATCATTCTCTCCCAATAAAAACTGCCCTGCTTCATGCATTTTTTCAT
GATCCAGAGAATAGTGATAATGAGAAATCCCTTTCGGTAATATGGCTGAACGTAATTTAT
TATTATAAATAACATAACGATAGCGACGAGCAAGAGCACTAAAACGAGCATGAAAATCGT
CACTTACTCCAATAGCCCATTTCACCACAATATCTTCTGGTAAATGAGCATTGGTCCCTA
AACACCAACTCTGCATAGGTCGATTTACATCCGTATCAAAGTGTACAACCTGCCCAGTAG
CATGTACTCCCGCATCAGTTCGCCCTGCACAAAACACTTCACAAGATGAATTTGCAATGA
CTGATAAGGCTTCTTCCAATCTTTGCTGTACTGAATCAACATATTGTTGGCGCTGCCACC
CACAATAACGGCAACCATCGTACTCAATTCCAAGGGCAATTTTCATTAGACAACCTAAAA
CATTTAATTAATCTGATTAACTCTTTTTTTTCATAAGAAAGTAACTTGATAAGTTACTAT
AGCTAAATCGTATTATTTATACCGCTGTCCGTATCATTTAATGATTGACATCCAAACAAA
AACAGCCAGTAAATCATTTTATTCAGGGATTAATTCGCTCTTCGGGCATTATGCCAGATT
AGTATTTAATTTAAAACAACTACACAATTTTGCCCCCGAATAGAATACAACATCAGTAAA
CTCATGCAGATATTGTAAAATTAATTATTGTGGAAAAACTCAAATTCTTCCCTACTTTTA
CTGAACATTTGTTCTTTTAGAACGCCGATCAGCTCTTGTCTGACAACAGAAAGTTTTGGA
CGTTCATTTTGTTGGAACGTCACCGGGCGGCAAAATTCCATTGCCTTAATGCCTAAACGA
GCAGTGAGCAGTCCCACACCAATCCCTTGTGCTGCTCGAACTGATAAACGAGCGGTGAGA
TTTTGTGAGAAAAAATCTAATCCAACATCACTGGCAATTTCCGTCGCCCCTGCAAAGACC
ATATTCGTCATCACCATTCGGAACAGTTTCAAACGGCTGATATAGCCCAATTCCATTCCG
TAGGCTTTGGTGATTTTATTGGCTAAAGCAATGTTTCGCCACGCCACCATTAAAATATCC
ACCAATGCTAAAGGGCTTACCGCAACGATAATTGCATTTTCCGCTGCATTTTTACTAATC
ATCTTTTTGACTTGGTTATCAATCGGGCTTAACACATTTTCACTGAAAAGATACAGCACT
TCTTTGCTGTTATAGGCTTCATCAAGCTGAGACTGCCAACGTTGCTCCGCTTGTTGAACC
ATCGGTGTTTGAGCTAAATTTTTAACCACCAATTTGCAAAATTCTCGTGCTTTTTCACCG
CTTGTATCCGCTGTTTCCAGTAGTAATTGTTGGCTCACTTGCTGATGATAATGATGTTTA
CGCAACCAACGTAACTTTCTCCATTCGTTGATAATAGCCCCTACACCAGTCAAACTGATG
CCAAAAAAGGCAACGGCAAAGGCAAAGTAAATCCATTGATTTGCTTGCCAAGTATCAATC
AACCATTGTACCGATTGAGCAATAGTCGCAATGCCAAACAAGGCTAATGCCGCCAGAAAT
AACCTTAGCCAAAAGCGAGATGGTTTTAAACTTTCTTCAATAATCAGTTCTGCTTCAACC
GCTTTTGGCTCTTCGTCAAGCTGAATATCGGCATTGCTAAACTCTTGTTTAGGTTGATGT
TTTTCGTCTTTTTCAACTATTTCTTCAGTAAAAATACGTTTTTCCATTAAAATTTCACCG
CTTGTATAATATGCTGTTTTAACCCTTCATAGCCGTGTTCTGTTTTGAGAATATCAAACA
GTTGCACCGCTTCGGGATACTCTTTATCGAGATAACGTAGCCACTGTTTAATGCGAGCGA
CGTGATAAAAGCCCGTATCCAGTTCATTTTCCATATGCACATATTGAAACAATAGCTGTA
ATACGTCGTTCCACGCCATTTTAGGCTGATTATATTTCACTACTCTGCCTAAGGTTATGG
CTTAAAACATACAATATCGGAGAGCTATAGATGTGAAAAAACTATTTATTCTTAAGTAGC
TCATTCATTTCTAATAAAAGTTTATTTTCCCTTCTCAAGCTTTCAATTGTTTCTGCTTGA
TGGGCAATTAATAGTTGCTGGCGTTGAATTTCAAGTTGCATATCACTATTTGCACTGTTA
AAAAATGCATTATTAAATGAACTCGTGTTTGTAGAATTGGCAAATTGAAATTGAGCTTCG
CCATAGGAAAGCAACTCAAATACATCAATCCCCAAAACATCAGTAATCTGTTCTAAACGA
TCTAAATTTAGACGAGTGTCACCACGCTCAATTTTTGCATAACCTTGAGTGGACATACTC
AATTTCATCGCCATTTCCTCTTGAGTCCATTGATGGCTTTCACGCAAATGACGAATTTTT
TCATTTGTCTTCATAAATAAACACTTTCTATATAGGTAAATCAACAAGTTGGGAAGATAA
GTTTTACTCTTTGTTGATTGTAGCATTGAATTTGAGAAATGTATAATCCACTATATTTTA
CTGATTTACAAATAAGGAAACTAATGGAAAACGAAACGGTACTTCTTATTCTAAAAATCA
TTGGGTCACTATGTTTTTGGTATTTTGTATTAAAATATCTATTCAAGGGAATTAAAGCTC
TTTACCAACGCTTCATAAAAAAGCAACCTGTTGATATTTCTTTTGAGACACCAATGTCTG
ATGAAGAAAAAATGAAAATTGCACAGGAAGTTAGTGAGAACAAACAGGAAAATTCCATTA
TCCAAAAGATATATACTTTTCTATTACTAATAATCTCTATCCCTTTTTTATTGATTACCA
AGTTAATTCAAGGTATATGCTATGTATTAACAAAGCACTGTCCTAAATGTAACTCAGAAA
ACCTTGAACGTTTGGGTTCTCAAGAAATTGATAGATGGATAAGTTCAAAAAAAGTCCAAG
AACGCCTAGCCTCTGGAAAAACCAAAATCAAACACATACAAGTGACTAAAGTTCAAATTC
AACATAATTATCGTTGTAAAGACTGTGGACACTTTTTTAATGAAACTGTCACTAGGGAAA
AATAATGGTTACAGAACAATTTAAACACATAGCACTCTCTTTTGCAGGCTGTGATGGTGG
AAATCCACAATCTGATGTGTGGTTCTGTGGTTTAGAATGGGGAGGAAAGCAAAAAGATCA
ACTCGATCCTGCTATTGACGAAAACAGCATTTACTCTTGGTCATCTGAAGACTTTGATGG
TGCTTGGGCTGCACAATTCAATCAGAAAATTTGCTGGTTTTTATGGTATTTCTATAATTT
AGAATGGAATAATGGAGAAAATAGCGAAATTTTTGTTAAACGACATCATATCCTTTATAC
CCAAAAAGAAAATGGTATAGGTTTTAAAATGAATATGCTACCAATTGGTTTTCCTAATCG
AAATAATATTAATTGGAATGAAACTCTTAAAAACTTAACTGGGATAAATTCATTTAATGA
ATATTGCGAATGGTGTGTTATTAATCGCGGTGAATTTTTCAGAAAAATTGTGCAAAAATA
TCAACCTAAAGTTATTGTATGTACTGGAATTTCTGAAGTAAATAATTTTGTCCGTTTTTT
CACTGGTAATTCAATTTTTACTTATTCAAATAATTCAGAGCTAAAAATTGCTTATGCAAA
ATTTGAAAATACATTAGTTTGTATTAGTCTATTCTTTGGTGGTTCATCAGGCATTAATTC
CTATAACAAAATGGAAATGCTAGTACACGATATAAAGCAACAATTAACAAAAGAACAGTA
ATAATTGCTTTTTGCTGTATGACAAAGCTATTTCCCTGATACCGCTTCTATAATATGCTG
TTTCAACCCTTCATAGCCGTGTTCTGTTTTGAGAATATCAAACAGTTGCAGCGCTTCGGG
ATACTCTTTATCGAGATAACGTAGCCACTGTTTAATGCGTGCAACGTGATAAAAGCCTGT
ATCCAGTTCATTTTCCATATGCACATATTGAAACAATAGCTGTAATACGTCGTTCCACGC
CATTTTAGGCTGATTATATTTCACAACTTTGCTTAAATTCGGCACATTTAATGCCCCTCG
CCCAATCATTAACGCATCGCAAGCGGTCACTTCACGGCATTTTTTTGCAGAGAGATAATC
CCAAATTTCGCCATTTGCAATCACAGGAATAGGCAACCGTTTTTTTATCTCGCCGATGGC
TTGCCAATTAATACGTTCTGCTCGATAGCCGTCCATTTTGGTTCTGCCGTGTACGGTAAT
TTCCGTTGCACCGCCTTGCACCACCGCATCGGCGATCTCAAAGGCTTGTTCGCTACTATC
CCAGCCTAGTCGCACTTTGACCGACACAGGAAGATGGCTAGGCACCGCTTCTCGCATTGC
TTTTGTTGCTCGATAAATCAACTCAGGTTGTTTCAGCAAGGACGCACCGCCATTACTGCC
ATTCACTGTTTTAGACGGGCAACCGCAGTTGAGATCAACCCCGTACGAGCCTAGTTCAAC
GGCAAGTGCTGCGTTTTCTGCTAACCATTGTGGGTGTTGTCCTAAAAGTTGTACACGCAC
AGGCGTACCCGATGAGGTAAAACCGTTATTATGTAATTCAGGGCAAAGGCGATAAAACGT
TTTCTTCGGCAGTTTTTGATCGACCACTCTCACAAATTCTGAAATGCACAGATCATAATC
ATTGACTGTCGTTAATAATTGACGCACAAAAGGATCTAACACCCCTTGCATAGGTGCAAG
GATAACTTTTGGTAAATTTTCCACAAAATCCGACCGCTTGTTAGTAAGAAGAATGGCGTA
AACGTAGATCAGGGCGAGCAATTAAGTAGATGATTAATGCAGTAATTGCCCCTAGCGTAT
CGGCGAGCATATCTTTTTGTGCGTCCCAAATATCGCCTTGCGAACCTAAAAATTCAATGC
CAGCATTACCCCCTTCAATCACTGCATATTGCCATTCGATAATTTCATAGGCAGCGGCAA
CCGACATAATAAAAAAGAGCGAAAAGAAGAATGCTATGCCCAAGCCGCATTTACGTTTAC
GCAATAACCATTCCGCCATCGGGAAGCTATAAAAGCCGATAATATAGTGAGCCACACGGT
CAAAGTGGTTACGGTCTTCGCCTAAAAAGGTCAAATATTGATTTGCCCAGTCAAACGGCA
CATTTGCAAAGGTATATTTTGCACCGATGAGGTGCATAATCATCCACAGTGACATCAGCA
CATAGGCAAGCCCACTAAATTGAAAACGTGGATAAGTGAATAGAAGTAGAGCAAATACCA
CAAAAATCGGCATTACTTCTGCATACCAGACGGCTCTGTCTGTCGGGTTAAAACCAGACC
ATACGGAAACAACCGTAATCACAATCGCTAAGAAAAGCGGAACGATATGAGAACTTTTTT
GCATTATTTCCAACCTTTTGATTTACAAATAAGATCATAGGCAGCTTGAATTTGCTGTGC
TTTTTCTTTTGCCACTTCCATCATTTCAGGCGGTAAACCTTTGGCGACTAACTTATCTGG
GTGATGTTCATTCATTAATTTGCGATAGGCACGTTTAACCGTCGTTTGATCGTCACTTTC
TGACACCCCTAATACGCTATAAGCATCTTTTAAACTTGGTTCACTTGAACGCTGATAACC
ACCATAATTTCCTTGATATTGTCCTTGTTGGTTTGAGCCTTGCTGTTCATATTGATAATA
GCCTGAGCGGAAACGTTGAGCTGCTGCCACCATTGCTATCATCTGCTCAAACTGTAAACG
AGACATTCCTAACGTTTCGGCGATAGTGAATAAAATTTGTTGTTCATTGCCATCTAAATT
GCCATCTTGTAATGCAGCTTGCATTTGAACTTCCACGAAGAAACGCAATAAATCACGGCG
TTGTCCACAGGCTTCACGGAACTCTTGCATAACTTGGCGTAACGGGAAATTAGCCTCTTT
TCCTAAAGTAAAGGCTTTTTGAGCAAGTTGTTGATTATTTGCATCGAGTTTCATATTCGC
CATTAACTGACGGGCAAGCTGGATATCATTTTCCGTTACTCGTCCTTTTGCTTTGGAAAT
ATGTCCTAATACCGCAAAAGTTGTCTGCATAAAGAGTGACTGACGAGTTAGTGCTTTGCC
AAACATAGTTGAAGATACGCTACCTAGCTCATACAGTTTTTTATCGCCCCAATGCCCAAT
AATAAGCCCTAGCAAACCGCCAAAAAATCCGCCAAAAAACTTATAACCTAAAATGAAACC
GAGAATTTTCCCAATAAATTGCATCGACTGCCCTTACTTACTTATTCAAAATTGTGAGCA
TTTTAACGGAAAATCCTTAAAAAATAATTAAGTAATATAGAATTTACACATAAAAATAAA
GCCCCGAATTTTCGGAGCTTTACTGTTTGGCATTTTAGAAAACTAAAAATTAGTACTCTA
ACACTGCACGACGGTTTTTAGAGTAATCAGCTTCTGAGTGACCTAATACTGCTGGTTTTT
CTTCACCGTAAGAAACTGTTGCTACGTTGCTAGCACCTTTAGTTGCTAAAACATCTTTAA
CTGCGTCAGCACGACGTTGACCTAAAGCGATGTTGTACTCTGGAGTACCACGTTCATCAG
CGTGACCTGCAACAGTTACTTTGCCTTTAGATGCAACTAAGTATTGTGCGTGTGCATCTA
AAAGTTGTTGATCTTCAGCTTTTACTGTGTAGCTGTCGAAATCAAAATATACAGTGTTGT
AACGGGTTTGTAAATCTTGAGCAGACATACCACCGAATGTTTGACCTGCATTAGCACTTG
CATTAGCACTTGCATTGTCGTTTGAGCTGCTACATGCTGCTAAAACGAAAGCTGGTGCCG
CAATCATTAAAACTTTAGCTAGTTTTTTCATTTTTTTCTCCAAAAAAGAATTATTGTTTA
GTCAGATAAGGTGACCAAGCAGGGAATTTATATTGTCCACCTGCTCCCGGCAAATTAGCT
TTGAAACGCCCATCTGCGGACACCAATTGTAGCACTTTACTCACACCTTTGGTAGAGCTA
TAAATAACCATTGTTCCATTTGGTGAAATACTTGGACTTTCGTCTAAAAACGTAGAACTG
ATTGCTTCTGTGCTACCTGAAACAAGATCTCGTCTTACAATTCTATCACCTGAAACCATG
ATTAAATTCTTGCCATCTGCCGAAATTTTACCACTGCCGCTGCCACCAATTAAGCTAGCA
CCGCCACCAGATGAACTCATTTGATAAACCTGTGGTAAGCCACCACGGTCTGATGTAAAC
AAGATATAACCACCATCTGGTGACCAGCTTGGTTCGGTGTTATTTCCTGCGTTACTGGTT
AATTGTCTTGGTGAACCACCGCCCACCCCTGTTACATAAATATTTAATACACCATCTTGG
TTAGAAGCAAACGCCACTCTTGAACCGTCTGGTGAGAATGAAGGCGCGCCATTATGCCCT
CTAAGAGATCCGATCACTTTTCTTGCTCCCGAACGAATATCGTGAACAACAACCTGTGAT
TTTTTGTTTTCAAAAGTCACATAAGCTAATTTTGAACCATCTGGTGACCATTCTGGTGAC
ATTAAAGGCTCTTTACTTTTTACGATGGTAAAGGCGTTAAAACCATCATAATCTGATACA
CGCAACTCGTAAGAGGACACTCCACGTTGTACCACATAAGCGATTTTAGTTCTAAATGCA
CCACGGATCTGTGTTAATTTTTCAAATACTTGATCGCTTACTGTATGAGCACCTAAACGC
ATTTGAGCTGCTGGAACATTAAATGAACCTTGTACAATCACATTGCCTGCTGCCCCTGAC
TTTCCTAGGGTATCCACTAATTGATAAGCGATGTTATAGCCACCACCTACCACAGATACT
TGCCCAACAACCACATTATCAATGCCGATATTCGTCCACTGTTCAGGATTAACTTCTACC
GCTGAACTTGGTTGTGCAGGTAAACTCGCACGATCAAGCGGTGTAAACTTGCCACTATTT
CTCAAATCATCAGCGATAATTTGAGCGACATCATCAGGTACGCCCCCCATTGCTTTAAAT
GGGATAACCGCTATCGGTTGAGCCATACTCACACCTTGGTCAATCGAAATTCTAACATCT
GACTCAGCTTTTACACTAACAGAAAAAAATAATCCGATAACACCAAGAATACTCGTTAAA
CGAGATACTAATTTCATCTTAACCCTCTAGGTTGAACTATTGAACTTTTAAACTAAAATC
TAATGTTGGTGACTTATATTGCTGATAAACTGCATCTGATGGTGCTGGTGGCACTTTACG
GGTTGCTACAATTGCACTTACAGCCGCATCACACACTGCTTTATCCCCTGAAACGACTTG
ATAGTTGGTAATAGTACCATCTCGCTCTAGGAAAATTTTCACATCACATTGTTTACCTGC
AAAACTCGGATCAACACGGTATTTTGACTGAATAAGTTTTTTAATTCGCTGCCCATAGGC
ATTGCCATCAACATTAGCACCCTGACCTAAACCTTTTGTACCGCCAGAGCCTTGTGAGCC
AGCACTATTTTTATTACCGCCGTTGCTCGTGCCTCCGCCAACTTCGCCGCCACTTAAAAA
ATCATCAAGCGCTTTATTATTTTTCGCTTTTTCAGCTTTTGCAGCCGCTTCAGCTTTCGC
TTTTGCCTCTGCAGCAGCTTTAGCTTTCGCTTCTTTTTCCTCTTTTGCCTTAGCTTCTTT
CTCCGCTTTTAGTTTTGCTTCTTTTTCAGCTTTGAGCTTCTCTTCTTTCTCTGCTCTTTC
TTTAGCCTCTTTTTCGGCTTTGAGCTTCGCTTCTTTCTCTGCTTTTTCTTTAGCCTCTTT
TTCGGCTTTGAGCTTCGCTTCTTGTTCTGCTTTCTCTTTTGCTTCTTTTTCTGCTTGTGC
TTTAGCTTGCTGTTCTGCTTTTAGCTTTTTCTGCTCTTCAAGTCGTTTTTGTTGCTCTGC
TTCTTTTATTTTCCGTTCTTCTTCCGCTTGCTTTGCAAGGGCTTCTAAACGTTTTGCTTC
GGCTTCAGCTTTCAAACGAGCAGCTTCTGCAAGTTTACGTTGTGTTGCTTCTTCCTGCTG
TTTTTTCAACTGTTCTTGCTTAATTTGCTCTTGTTTCAATGCTTCTTGACGAGCCAATTC
TTGCTGACGTTTTTCTTCTTGTTGCTTCTGCTGAGCTAACTGAATTGCCTTCTCACGTTC
TTGTTGTTCAGCAATTTCTTCTGGGGTAGGTTTATCTTCAACCTCTTCCTTAACTTCCTC
TTTAGGCTCTTCTTTAGGTTCAACCTTCGCTTGCCCTTGCTTTTCAGCTTTTAATCGCCC
ATATTCAGCGGCTACCTGTCCAGTATCAACCATCACAGCTTCAAGAGATTCACTATCACC
GCCACTTCCGCCAGCAGAAGCTAAGTGAGTATTAGTGAAAAAAGAACCCAGTATTAATAA
GCCTATCAACAATAAATGCAGTAAAACTGACACAATTATAGCGAGTTCTAATCTATCATT
TTGATATTTCACGCTCTATCCTCGCTGACTATTTACCTTCGGTCATTAAACCTACGGTTT
TGATCCCTGCATCTTTTAATAATGAGATACCTTTCATTACCTCTTCGTAAGGTACGTCTT
TACCACCTGCCACAAGGAATAAGGTATTATTGTCCTTTTGGAAAGCCTCACCAGCATAAG
CAATGACTTCTTGCTCCGCTAAGTTCTCTTGTTCATTAACTTGAATGTAGTTTCCGTCAA
TTTTCAATTTGTACAAAGCGACCCCAGCGATCTCTAAAATAACTGGGGTTTTATCTTCAT
TTGAAACGGATTGACTATGGCGATCTTCAGGCAATTCCACTTCAACACTTTGACTAATAA
TCGGTGCTGTTGCCATAAAAATCAGCAATAACACCAGTAACACGTCCAAAAATGGCACTA
TGTTAATTTCAGATTTAATGTCATTACGTTTACGACGACGGTAAGACATAGTTTCCTCTT
TATCTATCCATTCAAACTACCGCAACAAGCGGTAGCATTTCACTTAATTTTTACTTATTT
TTTCGCAAACGCTTGGCGATGTAGAATTGTGGTGAACTCATCAATAAAGTTCACATAATT
CTGCTCTAATTTGCCTACACGCAAGTTCAAACGGTTATATGCCATTACTGCAGGAATTGC
TGCAAATAAACCAATCGCTGTGGCAATTAATGCTTCGGCAATACCTGGTGCAACAGATTG
TAAGGTTGCTTGTTTTACCGCACTTAGTCCCATAAATGAGTGCATAATCCCCCAAACTGT
TCCAAATAAACCAATATATGGGCTGATCGAACCAACAGTACCTAAGAACGGAATGTAATT
TTCAAGTTCTTCTAATTCACGGTTTAATGCAAGATTCATTGCACGGCTAGAACCTTGAAT
AATTGACTCTGGCGAATCTGGGTTTGCTTGCTGTAAGCGGTTAAATTCTTTAAAACCAAC
GTAGAAAATGTGTTCAGCACCAGTTAGACCATCTCGACGATGTTCTAACCCTTCGTGTAA
ACGATGTAAATCTTCGCCAGACCAAAAACGATCTTCAAAGGCTAAAGAATCTTTTTTAGC
TCTTGTTAATACGCGGCTACGTTGAATAATCACTGCCCAAGATAACACGGAAAAAGAGAT
CAGTATTAAGATAACTAACTTAACAACAATACTCGCTTCCATAAATAATGAAACTAAATT
AAATTCAGTTGCCATTGATAAAAACTCCAAATAAAACAATTACATTGAGATTATAGCGTT
AAAAGCCTGCTTAATATCTTCAGGTATGGCGATCGCTTTCATTTTTGACAGATCAACACT
CACAACAACCACACTCACTTCACACAAGCGCTCTTCACCTCGCCATAACGTCTGTTTAAA
GACCATTTTGGCACCCTTTAGTTCAGAAATAATGCTTTTAACTGTGAGAAAATCGTCTAA
ATAAGCAGGTTTCTTATAGTCAATCTCCATTTTCTTCACAACAAAAGCTATTGATTGACT
TAGTAATAGCTGTTGAGAAAACCCTAACTGACGTAAAAATTCTGTTCTTGCACGTTCAAA
AAAATGTAAATAACATGCGTGATAGACTACACCACCAGCATCAGTATCTTCATAATACAC
ACGAATAGGAAAATCCATTGCAATGCCCTATCTATCTTTCCAAAACGAAAAACGCCCCAA
AATCAGGCGTAAATTGCTCGTCATTCTAGAGAGAGAAAAATCGTTGTGCAAGTATTTTTA
GAAACAAATTGAATATAAAATAAGCAATATGATAAGAACCCGTTGCTTTGGGTTCTTAAT
TTAAAGACTAATGCAATACGACTAATGCAATTAGTGAAGGTAAGATAATGATATACCCCA
ACAATGGCATAAAAACGACCTGCCATCTCGTTGATTTAATCTCAAAGCCAAAACCGTGAA
CAAATAAAATCAACATACCATAGAAAACACCTGCGACTAAGTAAGGAATTTTCCCTCCAA
AATAGAGAGCAAAGGTGTTGGAATAGAGCAATATCATTGCAAACATTGCAATAGAAAGGA
TAAAAGAAAGGGCTTGTAGCCAGCCCTTTCTTGTGAGTTGATAGAGTGAATTAATCATCT
CATTACTCGTCAAACTTACCTGTTTTTTCAATACTTACAGTGATTACTGTTGCAAACAGA
ATAGCAAGTAACACACCTAGTACCCAAGTTACATAAAACATATTGGTTCTCCTTAGTATA
AACTTGCACTTTTCTCTTCAATATATTTAGCGTCAAGACGACCAAACATTTTGGAGTAAG
TCCACACAGTATAAGCTAATACGATTGGAACGAAGATACAAGCTACCACAAACATAATCA
TTAATGTGTTATGGCTTGCAGTTGCGTCCCACATTGTTAAACTCATTTCAGGGTGAGTAA
TTGATGGCATTACGAATGGGAACATTGCAACACCAGCAGTTAAGATCACGCCAGCTTGCA
TAATTGATGAGCATAAGAATGCAAGTCCACCGTTATTTGCTTTAGAGCCAACCACTGTAC
CTAATGCACCGATTACTGCTAATCCAGGAATGATGAATAATACTGGCATTTCAAAGTAGT
TTTTGAACCACGCACCGCTTTCTAATACGACTGTTTTGTTCACTAAAGTAGATTGTGCAT
TGTGATCTAAAACGCTAGTTACCACAAATCCATCTTTGAAGTAAACCCAAACACCAGCAA
GTAAGAATGCACCTAACGCCACTAAAGCGGTCACTTGAGCCACATTTCTTACACGGTTAC
GCAATTCGCCAGTTGTTTTCATTTGTAACCAAGTTGCACCTTGAGTGGTGAGCATCATTA
AACTTACCACACCGCAAAGTAATGCAAATGGATTTAATAAGCCTAATAATTTCCAAAGGG
TTGAACCTTCGTAAGTTACTTGGTTTAACTCATTAAAGTGGAATGGTACGCCTTGTAATA
AGTTACCGAATGCAACACCAAAGATTAATGATGGAACGAAACCGCCCACAAATAATCCCC
AGTCCCAAGCATTACGCCATTTTTGATCATCAATTTTCGCACGGTATTCAAAACCTACTG
GACGGAAGAATAACGCAGCTAAAACCAAGATCATAGCTAAGAAAAAGCCAGAGAATGATG
CTGCATAAACTGTTGGCCACGCTGCAAAAATCGCACCACCTGCAGTTAATAACCAAACTT
GGTTACCGTCCCAGTGCGGAGCGATTGAGTTAATCATGACACGGCGTTCAACATTGCTTT
TACCTACCACAGGCAATAGGGTTAATACCCCCATATCAAAACCATCGGTAATTGCAAAGC
CGATTAAAAGTACACCGATTAAAATCCACCAAATAAAGCGTAGAACTTCATAATCTAACA
TATTTTACTCCTACTTATTTCGCAGATTGTTCAAAATGGTAACGACCTGTTTTTAATGCA
CTTGGGCCAAGACGACCGTATTTGAACATTAAATACATTTCTACAACTAAAAATAATGTG
TACAAGCCACATAATAAACCAATAGCAATCCAAAGATCTGCTGTTGTTAATGCAGAGTTT
GCTACTCCTGTTGGCAATACCTCATACACTGCCCAAGGCTGACGACCATATTCAGCTAAG
AACCAACCGCTTTCAATCGCAATCCAAGGAAGTGGAATACCCCATAACAATGCTTTTAAT
AACAATGGTTTAGTACCTACTGTACCGCGTACATTTTGAACAAATGCTGCGATAATGAGT
AATAACATTAAACCACCGGCAATCATCATAATACGGAATGACCAGAATGTTGGACCTACG
TTTGGAATAGTATCCGCTGCTGCTTTTAAGATTTGCTCTTCTGTTGCATCAATAACTTTA
TCTGTATATGGTTTTAAAAGTAAACCAAAGCCAAGATCTTTTTGAACCGCTTTAAATGCT
TCTTTATCTGCTTCAGTATAGTTACCAGAACGTAATTTTTCTAATAAACCATAAGCAACA
ATACCATTGCGTACACGTTGTACATTCTCTTCACGAAGATCTTTCAAACCTTTAATTTCT
TTGTCTAAAGAACGCGTTGCGATAATACCTGCAGCATAAGGAATTGAAATTGCCATTTCA
TTTTTCATTTCAGCGGTGTTAGGAATAACAAACGCATTCCACGCAGCTGGAGCTGGGTGA
GTTTCAAATTCACCTTCCATTGCCGCCAATTTCACAGGCTGTGCTTTACCGATTTCATAG
CCTGACTCATCACCCATGATTAATACAGAAATGATGGCGACTAAACCGAAACTTGCACCT
ACTGAGAATGAACGACGAGCAAATCCAAGATCACGACCTTTTAAGATATAGTATGCACTA
ATACCTAATACGAAGATCGCACCACAGGTATAGCCCGCTGAAACAGTGTGTAAGAATTTA
GATTGTGTTACTGGGTTTAGCACTAAGTCAGAGAAACTGACCATTTCCATACGCATTGTT
TCAAAGTTAAATTCTGAACCTACTGGGCTTTGCATCCAACCGTTAGCAACTAAGATCCAC
AAAGCAGAGAAGTTAGAACCAAATGCGACCGCAAAAGTCGTTAGTAAGTGTTTACCTTTT
GATAAACGATCCCAACCAAAGAAGAAAAGACCAATGAAGGTAGATTCTAAGAAGAACGCC
ATTAAGCCTTCAATCGCTAATGGAGCACCAAAAATATCACCCACATAGTGAGAATAATAT
GACCAGTTAGTACCGAATTGGAATTCCATTGTAATCCCTGTCGTTACCCCTAGAGCAAAG
TTAATACCAAATAACTTACCCCAGAACTTTGTCATATCCTTATACACTTCTTTACCTGTT
GTTACATATAAGGTTTCCATCACCACAAGAACGAAAGAAAGACCTAATGTAAGCGGTACA
AATAAGAAGTGATAGAGAGCAGTTAAAGCAAACTGCAAACGTGAGAGTTCAACAACGTCT
AACATCTCAAACCTCTTTATATACAAGTCTGAATTATTCGATTACAAGAATACCAAGTAA
TCCCCCAATCAACATTGTTTTCGCACAGTTACTAATCAAAGATTAATAAGTAGCAATAAT
GTCAAGAATCTATTCTACTCGTAAATAAGCAAATAAAAAATAGCAAAATTATTACATTGA
TCACATTTTTGAGCTAAATATTTAAAAAATATGAAATTTATATTGTTATAACTTGATATA
AATCAAGTTAGACAAAATACCACACACTTATCTGTCCAACCTATTTGTAAATTATTTATG
AATATAACTTTTAGGTTTAACAATTTATTTACATCAAGAATAAAGATCCTTAAATAGTAC
GTGACGATATATCAAGATCTATGTTAGTATACGCGACTTTCATCTAACAGTTAAACTAAT
CATTAGGAACACTATGAAAAACGCTATTTTACGTTCAATGATTATCGCAACTGGTGCATT
ATTCATTGCGATAAGTGGTTTCACTACTGAATTGAAAACATCTTCACTGGTAATGACCAA
ACCTCAAACCAATGGCATATTACCTGAACAGTGCCAAAAAATGTTTCAAGAAGTTGATAA
ACTGATTGCTGATGCAGAAAAACAACCTGGTACACATACTCAAATGCAGACAATGAAGAA
CAAACTCTCTTCATCAAAACAACAGATCCTCAAATTAGATCTCATCATGCAGAAAAAAAG
TTGTGATAAAGGGCTGGTTGCGCTTAATGGACTGAAACACAATAGCAATGGAGAGTAAAG
AACACGATCTACGTGATCTCATACCCTGTGATATTACTCCCGACAGTCTAAATATTTATA
ATGATTTCTTAATTGCTATTTTGTCTATTACACCAGCTCCTATATTGATAATTCTATTCA
TCATAATAGGTTCCCATATGAAATAAGTATTCTAAATTCATAAAAAAACTGATCTCATAT
CTAAATATAACGATTTTTAATAGACTAAAATAATGAATAATTTTTGTTGATTAGAAAGTT
AAAGCCTTATAACAATAAGGCTTTAACCTAATTCTTATATAAATTTTTGTATACAATCCC
TTAAAAAGCTCTCTCATATGTCAGTAGCCTATTATAGGCAATGCTACAGATTAACTAACC
GAATTCCAAATGGGTAAGTTAAAATCTTCTTATAATTTAATTCCAAACTTCTCTTCTATA
AGAGGAGCAAAATCCGAATAACCGCCAACGTGAACCTCATCTAAAAAGATTTGTGGCACA
GTCGCAACAGGTTTACCCACACGCGGTTCTAAATCTTGTTTTTCAATACCTTCAGCGATC
ATATCGACAAATTTAAAATCGAAATCAGGTAATTCTGCTTTCATTTTTTCTGCAAGCTGT
TTTGCTCGAACGCAATAAGGGCAACTTAATCTGCCGTAAATTTCTACAAACATTTTTAAT
CTCCTATAAATTATTAGGGGCATTGTTGCCCCTACTTCTCATTACTTCGTGCTGGTACTT
GTCGTGGTACGACTTGCACGTTTACGTTCTACTTCAGTGAGTAATTTTTTACGAATACGC
ACTGATTTTGGTGCTACTTCCACTAACTCGTCATCATCAATAAATTCTAACGCTTGTTCC
AAGCTGAATTTAACTGGCGTTGTTAAGGTTAAAGCATCATCTTTACCTGACGCACGCATA
TTGGTGAGTTTTTTCCCTTCAAGCGGGTTTACGGTTAGGTCATTTGAACGGCTGTGAATA
CCAATTACTTGCCCTTCATAAATTTCTGCACCGTGATCGATCATTAATTTACCACGATCT
TGTAGTGCATAGAGCGAGTAAGCAAGGGCTTTACCTGTGCCGTTTGAAATCAATACGCCG
TTAATACGCTGACCAATTTCACCTGCTTTTACATCGTCATAGTGGCTGAAACTTGAGTAA
AGTAAGCCTGTACCTGATGTCATCGTCATAAACTCATTACGGAAACCGATTAAGCCACGG
CTTGGAATAATGTATTCTAAACGAGTACGACCTTTACCATCTGGGATCATATCACGCACT
TCACCTTTACGGATACCAAGCGCTTCCATCACCGCCCCTTGATGTTGTTCTTCAATATCA
ATGGTCACTTGCTCAAACGGCTCTTGTTTACGACCATCAATCTCTTTGAAAATTACTTTT
GGACGAGATACCGCTAATTCATAACCTTCACGACGCATATTTTCGATTAATACAGACAAG
TGCAATTCACCACGACCCGATACGCTGAAAACATCAGAGTCATCAGTTTCTTCTACGCGT
AATGCGACGTTATGCACTAACTCTTTCTTCAAACGCTCTAAAATTTGGCGTGAAGTAACG
AATTTACCTTCTTGACCGCAGAAGGGTGATGTGTTTACACAGAAGAACATTGTTACTGTC
GGCTCATCAACAGATAAAGCTGGAAGTGCTTCAACATTGTTGATGTCACATAAGGTATCT
GAAATGTTTAATTCGCCTAAACCTGTAATAGCAATGATGTCACCAGCATAGGCTTCGGTT
GCTTCATAGCGTTGTAAGCCTAAGTGACCTAACACTTGACCAACACGACCATTACGGGTT
TTACCTTCTGCATCAATGACAGTCACAGGTTGGTTAGGTTTAACCGTACCTCGTTTGATA
CGACCGATACCGATAACGCCTAGATATTTGCTGTAATCCAACTGTGAAATTTGCATTTGG
AACGGTGCATCAAGTTCAACATCTGGCGGAGAAACTTGCCCTACAATGGCTTCAAAGAGT
GGATCCATATTTGATGCAAGATCTTCGTGATCTAAACCTGCGACACCATTTAATGCAGAA
GCATAAATAATTGGGAAATCTAATTGTTCGTCTGTCGCACCAAGGTTCACGAATAAGTCG
AATACTTGATCCACCACCCAGTCAGGGCGAGCACCTGGGCGGTCAACTTTATTGATAACC
ACGATAGGTTTTAAACCGTGAGCAAATGCTTTTTGGGTTACGAAACGGGTTTGTGGCATT
GGGCCGTCAAAGGCATCGACCACAAGTAATACCGAGTCCACCATTGAAAGTACACGCTCA
ACTTCACCACCGAAGTCTGCGTGTCCTGGGGTATCTACGATATTGATACGATAGCCGTTC
CAGTTAATTGCGGTATTTTTCGCAAGAATGGTAATGCCACGCTCTTTCTCAAGGTCGTTG
GAGTCCATTACACGTTCATCTACATCACCACGAGAAGTATCTAATGTGCCTGAAAGTTTT
AATAATTTATCAACCAGCGTGGTTTTGCCGTGGTCAACGTGAGCAATGATTGCGATATTA
CGCAGTTTTTGAGTATCTAATTGTTGCATTGAAATAACTTAATTGTAGGGTGGGGCTCGC
CCACCGAGAATAAAAAATGATGAGCTAAAGCTCATCTGACGAAATCCAAAATTGTGATGA
AGATCACAAAAGACGGGCGATTATACAGAATTTTCACCAAACTGACTAGAAAGCAAGCGG
TTAGATTGGCGTAAAAATTTGCAAATTATTTCGAATAACTTACCGCTTGTATGAAAACTC
AGGCTTAAATAGGCTATAATCCCTACATAATTTTATTTATTGGAGAACTGTTATGCCTTT
ACTAGATAGCTTTAAAGTTGACCACACCAAAATGAATGCCCCAGCAGTGCGTGTTGCAAA
AACCATGACAACCCCGAAGGGCAATACGATTACTGTATTTGATTTACGTTTTGTCCGTCC
AAACATTGAGATTTTATCGCCTCGTGGTATTCATACCATGGAACATTTATTTGCTGGTTT
TATGCGTGATCATCTCAATAGCGATACCGTTGAAATTATTGATATTTCCCCGATGGGTTG
CCGTACGGGATTTTATATGTCGTTAATTGGTTCACCTTCGGCTGAAGAAGTGGCAAAAGC
GTGGGAAGCCTCTATGCGTGATGCGTTAGAAAAAGTGCCTGATGAGTCTAAAATTCCTGA
ATTAAACGAATATCAATGTGGCTCTTATAAAGAACACTCTTTAGCTGATGCACACGAAAT
TGCGCGTAATGTGTTAAAACAACCGATTGGTATTAACCGTAACGAAGATTTAGCATTAGA
TGAGAAATTGCTAAATCCATAGTTATTGCTACGGAACTAACAATAGTTTCTTTTCAAATG
GTAGGGGGCACACTGAGTGTGTCCGCTACATTTTATTACCTTGCAATTTTTACCTACCAT
ACTTATAAGGAAAGCCCGTGTTAAATAAATTATTTGATTGGTTTGAAAATCGCATTAATC
CTTATCCAGAAGATATGCCGAATACGCCTCGAGCAAAGGTTATTCCTTTTATTTTTGAAA
GCACCAAAGGAATGAGAAGCTATTTTGTGGCGTTAATCATTTTTGTTGCATTTATAGGCA
TTATTGAAGGGATTTTGTTTCAGTATATGGGCGAGTTGGTGGACTGGGTAAACACTTATT
CTGCTCAACAATTGTGGCAAGAAAAAGGCACTTCTCTGATATTGATGCTGATTGTGGCAT
TGATGAGCGTGGTGTTCGTCTATCTCGGCTGTGCTGTTCGCTTTCAGTCGTTACAAGGGG
TGTTTCCGATGCGGTTGCGTTGGAATTTCCACCGTTTGATGCTCGGACAAAGTATGAGCT
TTTATCAGGACGAGTTTGCTGGGCGTGTATCTGCTAAGGTGATGCAAACAGCATTAGCCG
TGCGTGATGTGTTGATGACCTGTGCGGATATGCTGGTCTATGCGATTGTGTATTTGACGA
CAACCAGTGTAATTTTGCTTCAGCTTGATGGCTGGCTATTTTTGCCTTTTATTATTTGGG
TAGTCAGTTTGGCAACGATTATTTGGTTATATGTGCCAAAACTTGCTCAAGCAGCTCAAG
AGCAATCCGATGCTCGCAGTTTAATGACAGGGCGAATTACCGACGCTTATTCAAACATTG
CGACAGTGAAGCTGTTTTCTCACGGTAATCGAGAATCTCGCTATGCCAAAGAGTCGATGG
AAGAGTTTATGGTAACAGTACATAAACAGATGCGTTTAGTGACAACGATTGAAACATTGA
CCTATTTTAGTAGTATCGCATTAATTACGATCACCGCAGGTATTGGGCTATGGCTTTGGA
CGTTAGGTGAGGTGACAGCAGGGGCAATCGCCACTTCTACTGCTTTAGCTTTACGCATTA
AAGGTCTATCACAATGGATTATGTGGGAGTTTGCTAGCTTATTTGAAAACTTAGGGACAG
TACAAGATGGAATGGAAACTTTATCCAAGCCAAGAACAATTGTAGATAAAGCAGAGGCAA
AACCGCTTGAAGTGGCACAAGGTGAAATTCGATTTAATCAGGTTGATTTTGCCTATAATG
CGAAAAAGCCTCTACTGAAAGGCTTTGATTTACATATCAAGGCGGGTGAAAAAGTGGGTT
TAGTGGGGCGTAGTGGGGCAGGAAAATCTACTTTAACGAATTTGTTGTTACGTTTTTATG
ATGTGCAAAAAGGCTCCGTGGAAATTGATGGGCAAAACATTTGTGATGTAACACAAGAAA
GCCTACGCTCGCAAATTGGTTTAGTGACCCAAGACACCTCACTATTACATCGTTCCGTTC
GAGATAATTTGCTTTATGGTCGTCCAACGGCGACAGAAGCAGAAATGCTTAAAGCCGTTG
AGCGAGCCTCTGCCTCTGATTTTATTCCGCTTCTCAGTGATGCTAAAGGCAGAACAGGCT
ATGATGCACACGTCGGCGAACGAGGCGTGAAACTCTCAGGCGGACAACGTCAACGTATTG
CGATTGCTCGTGTGATGTTGAAAGATGCACCGATTTTATTATTAGATGAAGCAACCAGTG
CCTTAGACTCTGAAGTGGAAGTCGCTATTCAAGAAAATTTGACCGAATTAATGGAAGGGA
AAACTGTCGTTGCCATTGCACACCGTTTATCGACCATTATGGCAATGGATCGCTTGATTG
TATTAGATAAAGGCGAAATTGTTGAGCAAGGTAGTCACGAGGAATTATTAGCTCTCAATG
GTGTCTATGCAAAACTGTGGGCTCATCAAAGTGGAGGGTTCTTGCAGGAATTACAGGACG
ATATATAAGATAGAAGAACTATTTAAATCAAAGAGTTGGTAAGAATCAGGAATATAATTA
TTACCAACTTTTTGTTCTACAGCCCTATGGGGTTATTCATACTCTTCTAACCAAATCGTT
AAAATCGCTTCCAAGATATGTTCATTTGACGCTTCTGGATCATCATCAAAATCTTCCATC
TCGCAGATCCATTTGTGCATATCAGTAAAACGCACGGTGGTTGGATCTAAATCTGGGTTC
ATATCATACAGATTTTCTGCGATCATTCTTACATCAGTCCATTTCATTAGTGTGCTGCCT
CATTTGCGTGATTTAAGTTATATTTTGGAATTTCAACAACGAGATCTTCTTCACCCACGA
TACATTGACAAGACAAACGGCTGTCGATTTCTAAGCCCCACGCTTTGTCTAACATATCTT
CTTCTTGATCTGATGTTTCATTTAAGCTGTCAAAACCTTCACGAATTACAACGTGACAAG
TAGTGCAAGCACAAGAACAGTCACAAGCGTGATGAATTTCAACTCCTGCATTGTGAGCAA
CTTCTAATAAGTTTTCACCCGCTTGAGCTTCAACAACCATACCCTCTGGGCAAAATTCTT
CGTGTGGAAGAAAAACAATTTTTGGCATAATGTCCTCTAATATCTTCTGTTTATTTGTAG
GGACACACTGCGTGTGTCCGTTATTTATTTTGCGGACACACGCAGTGTGTCCCTACTGGA
TTTTATCCCATCACCTCATCAACCGCCTTACCTGCTAAGGCTTTTTGAATGGATAAATTC
ATTCGTCTAGCGGCAAATTCTTGGGTGGCAATATCAAGATCTTTAATACCTTGCTGGATA
GCTTGGCGATCTGTTCCTTGTTTTGCGTAAATCAATTTCTGTAATTCCGCTTCAATCCCT
TTAAATTCATCAACCGAAAGTAGCTCTGCACCATCTTCTTGCAACGCAATGACAACGCTA
TCAATCACACGATCTGCCTCCACACGCTGTTCCGCCAGCTGACGGGCTTCCATATCTTGC
TTCGCATTCGTCATTGACGATTTAATCATTTCGGTGACTTCTTCGTCCGTTAAACCGTAA
GACGGCTTAATTTGGATAGACGCTTGCACTTTGGTTGATTTTTCCATTGCGGTGACACTC
AGTAACCCGTCCGCATCGACTTGATAAGTCACGCGAATGTGTGCCGCACCAGCGACCATC
GGTGGAATACCACGCAAGGTAAAACGTCCAAGTGAACGGCAATCATCGACTAACTCACGT
TCACCTTGTACAACGTGAACCGTCATCGCTGTCTGCCCATCTTTAAATGTGGTGAACTCT
TGTGCTTTTGCCACAGGAATAGTGGTATTGCGAGGAATGATTTTTTCCACCAATCCGCCC
ATCGTTTCGATCCCTAGCGAAAGTGGTACAACATCTAGCAACAACATTTCTGCATCAGGC
TTATTGCCGACTAAAATATCCGCTTGAATAGCTGCACCCAACGCCACCACTTTATCGGGG
TCAATAGAGGTTAATGGCGTTTTGCCGAAAAATTCGCCTACTTGTTCACGCACAAAAGGT
ACTCTCGTTGAGCCACCAACCATCACAACTTCACGCACTTCTTGAGCTTCTACCCCAGCA
TCTTTCAAAGCTCGACGACAAGTCATTAACGAGCGTTTTACAAGTGGCTGGATTAGCTCA
TTAAATTGCAAACGGCTGATTTCACCCTGCCAATTTGCAAATTTTGCAGTAAAACTGTCC
GCTTGTGATAAGCCAATTTTCACTTGAGTGGCAAGAGTAAGTAGTTCACGTTGCTGACTT
GCTGTATTTGGCTGAATACCTGCTTGTTCCGCAATCCAATTCGCTAACAGATGATCGAAA
TCATCGCCACCTAAAGCGGTATCGCCACCTGTTGCCAAAACTTCAAATACACCACGGCTC
AGGCGTAAAATCGAAATATCAAAAGTACCGCCACCTAAGTCATATACGGCAATAACACCT
TCTTGACCACTGTCCAAACCATAAGCAATAGCCGCAGCCGTTGGCTCATTTAATAAACGC
AACACATTGAGCCCTGCCAAACGAGCGGCATCTTTGGTACTTTGACGTTGTGCATCATCA
AAATAGGCAGGCACAGTAATCACCACGCCAGCCAATTCACCCGCCAAGCGTTTTTCTGCA
AATTGATTTAAGTGACTTAAAATATCGGCAGACACTTCAATCGGGCTTTTATTGCCTTGT
GGCGTTTGAATTAACGGCAAGCCGTTATCCGTCGCAACAAATTGATAAGGCAGATTTGGA
TAACGCTGTTCAACATCTGCCAAAGAACGACCAATTAAACGCTTTACAGAAATCACTGTA
TGTTGCGGATCAGCTGCTGCTTGCTCAAAGGCTTCCACACCAACAACTTTATTCTCAGCC
GCATAATGTACTACTGACGGCACTAACGCACGCTCTTTCTCATCAAGTAATACCTGAGCT
TGTCCGCTACGCACCGTTGCTACTAAAGAATTTGTCGTCCCAAGGTCAATCCCCACCGCC
AAGCGATGTTGGTGCGGCGCTGCCGTTTGCCCTGGTTCTGCAATTTGAAGTAATGCCATT
TTATTATCTCTCTATAACTCATTCCCCTCCCCCGTTTACGGGGGAAGGGATTATGTTAAT
TCACCGCATACCCCATATCATCAGGCTCAAATGTCGCTTGATAATGGCGTTCAATCGGTT
GTTTTTGTTTTGTGTCTAAATTTATAACTTGATTGCCGTTTAAATCTGCAATCTCAGCTT
GCCAATTTTCACTACGCAGGCTGTGGTAAAAACTAGCAATATCGGCAGTTAATGCCCAGC
CGATAAATTGTGAATAATTTAAGCCAATACTTTCCCATTTCTGCTTTTTCGGGTGGAAAT
AATGAACTAAACCGACTTTTTCGCCTAATCCGCCCCCGTTCACCGCAAAATAACCACCAA
TGGCATCATCAGCAATCAGTAAATGAAACGGTCTTTCGCCCAATTGTTCAAAGGTTTTAC
CAAAATTCCACTCAAACAAACCGCGTGGCAGTTTCTCATTACCCGAACCTAAAATGCGTA
ACCAGCCGTGATCGACTAAAATACCGCCCGTTTCATAAATTACCGCACCCAGTGGCGTAC
TTGTCGGTAACTGCATTCCCACCAATTCTGCCCCTGCATTTTCCACATCTCTCGGCAGGA
TTTCATAATGGTTATTCGCTTGCTTGAACCAATCTTGCATAATTGTCCAAGCGGATTTTT
GTTTATCATTCAGCTCTTCGAGGGTTTTCATATTTATTTTTCTATGTAGGGACGCCACGC
GTGGCGTCCCTACTTTCTTTTATGCGAATACCACACAATTAAAATTCAAACAACTTCTCT
TCTACTCGCTCAATTTTTACTTTTTTAGTTTCAATGTCGCTTCTAAAAAATGATTAAAAT
CACTTCTGTAAATACGATCCTGCTTTATTCTAAATTTATCATATTCCTGTTCAGCTTTTA
ATTTTGCCATTTCGTGACTTATTTTTCCTTTATCTCGTAAAATCGGATAATTTGATAAAG
TTAAGAAGCTATCTAAAAAAGTTTCCCATTCTGCCATTGATGTTAAAATTTGGCGAGTAG
CTCTATTCTCTGCTAAATCTAAATAAGCTGAAACCAACTGTTCTAACTCTTTAATATGTT
GCTCGCTTAAATAATTTTTAGCAATACTGACATCACTCTTTAAAATTTTTCCATCCGGTG
CATTTTTCCAAGTTGTTAATCCCATATTTATAGCTTCTGCATCGGCTTGTGTATAAATCA
ACTCTGCAGCTGTTTTGCCTGTAATCGCCCAATGTAATTTATTTTGAACAGTGGAAAAAA
AGCGTTTTGTATGGGCGGAAGATTTATCATAATCACTGGCTAGAGCATAAATATCGGTAA
TTTTCTCGTAAAATCGTCGCTCAGAAGCTCTAATTTCACGAATACGTTCAACAAGATTAG
TAAAATAATCTAAACCAAACTGTTTACCTTGTTTCAAACGCTCATCATCAAGTACAAAAC
CTTTTAAAATAAATTCACGTAAAACTTGAGTTGCCCAAATTCGAAATTGTGTTGCTTCCC
GACTGTTTACACGATATCCGACAGCAATAATTGCATCTAAATTATAAACATTCGTCAAAC
GAGTAACTTGGCGATGACCTTCTTGTTGAACTATTTCCATTTTGGAAATGGTTGAAAATT
GAACAAGTTCCCCTGTGCTATAGATATTATCTAAGTGTTTAGAAATAGCCGGAACATCAA
CACCAAACAACTCAGCCATACTTTTTTGAGAAAGCCAAAAAGTCTCATCTTGGTAAAAGA
CATTCACTTTTACTGATTCATCAGGTGTTGTATAGAATAATATATTCGCACTCGTTGGAA
TCTGTAAGTTAGACATGTTAATTCACTCGTCAAATAATCGGATATTTTAATTATGGCGAA
TCTGCCATAATTAAAACTCAAACAACTTCTCTTCTACTCGTTCAATTTCTACCAATAATT
TTTTAATAAAACGAAGTTTGTCGTTAATGGCTAGTGCATCCGCCCATTGTTGTGCATTAA
GAGCTTGCTCAAGTTGTTGTAAAATGGCTTTTTGCTGTTGTTCAATCTCTTGGGCGAAAG
CGGTGAGATCCGCTTCGTTTTTTGTGGTTTCAATGCTTTCTAAGGTTTCACGCCATTCCA
TTTGTTGCATTAAAAACGCCATATCTCGGTTACTTTTTTGCTCAATATCTTGCTGTTCAC
CCGTATGAATAGCGATGATCGCTTCAGCACGCAAAATCGGATCTTTGAGAATATGTAACG
CATCATTAATTTCCGCCGATTTCTGCATTGCTAAACGCTGTTCTGTCGCAGAACTTGCCG
CAAAATTATCGGGGTGAAGCGATTTTTGTAAGGCTAAATAACGCTCAGACAGTTGAGCAT
TATCTACTTGGAATTGCACAGGCAGATCAAAAAGCGTAAATGGATTTGACATCAGAACCT
CTTAGACGTTAAAACTTTCACCACAACCACATTCATTCTTCACATTTGGGTTGTTGTACT
TAAATCCTTCGTTTAATCCTTCTTTGACAAAATCTAATTCTGTGCCACTGAGGTAAACAA
GGCTTTTTTCATCTACAATAATTTTAACACCGTGTTGTTCAAAAACGTGATCATCTTCGT
TTAATACATCAACAAATTCAAGGACATAAGCTAACCCTGAACAGCCCGATGTTTTGACAC
CCAGCCTTAAACCGATGCCTTTGCCACGGTTTTCAAGGAAGGTACGAACACGATCTGCCG
CGGTTTCTGTTAGGGTGATACTCATTTTTTCTCCTAATGAATTGATTTACTAAAACGTTT
GTAGGGTGGGTTTTAACCCACCATTAATAAAAGAGATGGTGGGTTAAAACCCACCCTACA
ACCGCTTTAAACGCAAGCGGTCAGATTTTGCAAATTTTTTGCAAAAACTAACCGCTTGTT
AGAGATTACTTACCGTTTTTCTCTTTGTAATCTGCAATCGCTGCTTTAATTGCATCTTCT
GCAAGAATTGAGCAGTGTACTTTTACTGGTGGTAATTCAAGCTCTTCTGCGATGTCGCTG
TTTTTGATTGCTTGAGCTTCATCTAATGATTTGCCTTTTACCCATTCAGTAATTAATGAG
CTTGATGCAATCGCTGAACCGCAACCGTAAGTTTTGAAACGAGCATCTTCAATGATACCT
TGTTTGTTCACTTTAATTTGAAGTTGCATTACGTCACCACACGCTGGTGCGCCCACCATA
CCTGTACCGATATCTGATGCTTTTTTGTCGAATGAACCTACGTTACGTGGGTTTTCATAG
TGATCAATAACTTTATCGCTGTATGCCATTTTTTAATTCCTCTGTTTTATTCTGCCCCCG
TTTACGGGGGAAGTGGTTGAGCGAAGCGAAACCGAAGGGGGATTGAATATATAGAAAAAT
TTACTTGATTATTTGCCCCCATCACCTTGCTTCGCAAGGTACTTCCCCCATTACATGGGG
GAAGAATTTCATTTTAATGATGCGACCACTCAATTGAGTTTAAGTCGATACCTTCTTTGA
ACATATCCCAAAGTGGTGAAAGTTCGCGTAATTTAGTTACTGCTTTTTTCACGATTTCGA
TAGTGTGATCGACCTCTTCTTCCGTTGTCCAACGACCGATTGAGAAACGGATTGAGCTGT
GTGCTAATTCATCGTTTAAGCCTAATGCACGAAGTACATAAGATGGCTCTAAACTTGCAG
ATGTACACGCAGAACCCGAAGATACCGCAATGTCTTTTAACGACATCATCATTGACTCAC
CTTCAACGAAGTTAAAGCTGATGTTCAAGTTGCTATCTACACGTTTACCTGCTTCCATCG
TACCGTTCACATACACTTCATCCATATCTTTGAAACCGTTAAATAAACGGTCACGAAGTG
CTTTGATGCGTGGCATTTCAGTTACCATTTCTTCTTTTGCGATACGATATGCTTCACCCA
TACCCACGATTTGGTGAACAGGTAATGTACCTGAACGCATACCACGCTCGTGGCCACCAC
CGTGAATAATCGCTTCTAAACGTACACGAGGCTTACGGCAAACATATAAACCGCCGATAC
CTTTTGGCCCGTAAAGTTTATGACTTGAGAAAGACATTAAATCTACGTTTAATGCTTGAA
CGTCCACAGGGATTTTACCCACTGATTGTGTTGCATCCACGTGGAAAATGATTTTTTTCG
CACGGCAGATTTTACCGATCTCTTCGATTGGTTGAATAACACCGATCTCATTGTTCACAT
GCATTACGGAAACTAAAATTGTGTCTGGACGAATTGCAGCTTCGAATTTTGCAATATCCA
CTAAACCTGTTGTTTCAGGCTCTAAATAAGTGACTTCAAAACCTTCACGCTCTAACTGAC
GGCACGTATCTAATACGGCTTTATGTTCAGTTTTAACAGTGATGATGTGTTTACCTTTGG
TTTGGTAGAAATGTGCTGCACCTTTAATTGCCAGGTTGTCAGACTCGGTTGCACCTGAAG
TAAATACGATTTCACGAGCATCTGCACCGATTAAATCAGCGATTTGATTACGAGCTACAT
CAACCGCTTCTTCTGCTTCCCAACCAAATTTGTGAGAACGAGATGCAGGGTTACCAAACA
CGCCGTCCTTTGTCATATATTCCATCATTTTTTTTGCAACACGCTCATCAACGGGCGTAG
TTGCTGCGTAGTCCAAATAAATTGGTAATTTCATTGTTACTCCTAACTAAGAGATTTTTA
TAAGATTAATGGTAATGATCGTGGCAGTGAGAAGTCTCACAATCGTGATCGCTATTTTCT
TCAACTAATTCGGCTAAAGTTATCGTATGTAAATACTGTTCGATTTGATTTTCTAAACAC
TCCCACAGCGAATGGGTTAAACAACGACTGTTATTACTGCAATTTCCATTGCCTTTACAT
TTAGACACATCAACACTCTCATTTACAGCGGCAATAATCATTCCCACATTGATTTCTTCA
ACAGATTTTCCTAATTGGTAGCCACCGCCAGGACCTCTCACGCTATGCACAAGACCTTCT
CGGCGAAGTTGTGCAAAAAGTTGCTCTAAATAAGAAAGTGAAATGGCTTGGCGATCTGAA
ATATCTGCCAAACTCACTGGCATATCTTTGCCATGCAACGCAATATCTAAAATTGCAGTT
ACAGCATAACGTCCTCGTGAAGTTAATTTCATACTCAAACTTTTTAAAAATGCTCGATTG
TTAGGAAAGAATTCTATATACCCTACTAATTTAGTCAATATTTTTACACAAATTAAATCA
AAAGGTTTTTTTAATCAATTTGCTAATCTTATTCACATAAACATTATTTTAAAGTTTAGA
TAAAACACTAAGCGGCGAAATTCTAAACTATTTTTATAACCATAGTTAAAATCCCACCGC
TTACGTCAAGATTACAAAGTTAGCAACTATTTGTAATCATATTGATAATAATCATAACGA
TTAGAAGCCTTACGTTTTATACCATTCAAAATAAAACCTTTAATAAAGACCCCTGCACGT
TCAAAACGTTCTTTAGCTAATCCAACTTCTTTAAGTGTAGTTTCACCAAAACGCCCAACA
AGTAAAGATGTTCCCGCATACCTACCAATAATAGCTGCATCTGTAACAGCCAAAATAGGC
GCTGTATCCACTATCACTAAATCATATTCTTTTGCTGCCCATTCTAATAGTGCCTGAAAA
CGAGCATTAGATAGTAATTCAGATGGATTTGGTGGAGTTTCTCCTTTAACAATAATATCA
AAATTATCATAATGTTGAATCACTTGTTCAAAAGGAATTTGCTGTGCAATCACATCACTC
AATCCAACCTCTTTTGCTAAACCTAATAATCGACGCAAATAACTCTTTCTTAAATCTGCA
TCAATTAACAACACTTTATGCCCAGCTTTAGCAAGAACATTAGCCAAATTGGTTGAAATA
AAACTTTTTCCCACAGACGGAGAAGCTCCAGAAATCATTAATATATTATTTTTAGCTTCT
AACATTGCAAAATGCAAACTTGTACGCAAACTACGCAAAGCCTCAACTGCTGGATCTGTA
GGCGTTGACTCCGACAATAATTCAAAACGCTGAACCTTATGCTTAGAAAAAATAGGCTGT
TCATTTGAATATGGAATCGTAGCATACGTTGGCAAGCCTAACACATCTAATTCAGATGTT
CCCTCAATACCTCTATGTAGTAGCGTTTTCGCTATCGCAGTAATTGAGGCAAAGATAAGT
CCTAACATAAATGCCAAGGCAACCACAATCATTTTTCTAGGTGAAACGGCATTAGGAAAA
ACTTGCGCCTCGTCTAAAATACGAACATTTCCTATCGCACTAGCCTTAACAATTTCTAAC
TCTTGCATTTTATTCAACAATTGAATATAAATTTGCTGGCTTACCTCCAAATCTCGAGTT
AACCGAATAACCTCTTTTTGAGTAGTAGGTAAACGTTCTACTTGTTTATTTAAACGAATT
TTTTCCTCATTTAATACTTTACGCTTATCAATCAAAGCAACATAAGCAGGGTGATTTCGA
GTGAACTTTTGAGAAATTTCACTCTCCTTTAATGTTAACTCATTTAAATCTGCTTCTAAC
TGAACTATAGTATCTAATGCTGATTTAGCTTCTAGACTGAGATCTACTGATTCATTTTTT
AAGCGGAATTCATTCAAATTATTCTCAGACGCTGACAAACGAGCTTTAATTTCTGGTAAT
TGTTTAGACAAAAACTCTAAACTCTTAGACGCTTCTGCAGAATTACGAACAATATTTTGC
AGCAAATAATTTTCAGATACACTCTTTACTATCTTCTTAATTTGAGCTTTATTCTCTCCA
TTAATAGAAATTTCAATAATGCCTGTTTGCTTACCACTATCTGTTACCGAAATTTGTTTT
TGTAAAGTGCTAATTGCTAACAACACATCATTCTTTTTAATTTTAAATAATTGTCCTGGC
TTAGCCTCTAATTCAGAAATCTCAAACGAAAAATCTTCCGTTTGATACTTTTTCCCAATG
CTCCCTTCAAGAACTTTTTCATCTGCAAAAAATAATGAGAACTCTCCAGCATTCTCCCCG
ACCTCTAAAATCACCTCTTTCATCTGAGGATTCTTAGGCTCAAATAAAGAGACCGACAAT
TGTGGTTCATATCCCATCAAACGATGAATACCTTTACTAAGAAAAGGGATCGAGAATTGA
GGTTCAACTACCGTAGTTAAATTAAGTTGCTCAACAGTATTGGATAAAACCATTCTTGAT
TTTAGAATTGCAATTTCAGTACTTGAAGATGATTTACCCTCTAAAATTCCTGCGAAATCT
TTTAACCCCCCCCCTGAAGATTTACTTTCTACTTGAATTGAAGCATTCGCAGTGTAAACA
GGCGTAGCTAGTAAAACATAAGCAACAGCAAATAACGTCACCAACAATGTAAAAATAGCT
ATCCACCACTTATAATCTAATAAAGCCCCCAACAACTTTACTAAATCAATTTCATCATGA
TTATTTTCATTCATCTTTTAACTGCCTTAAAATTAGAGTTTCAATTTCCATCTCAATGCT
GCATCCTCAATCAATGCATAAACCTCTCGGAACATATCTTCACTTTGACGATAAGGATCT
GGAATATCTTTATTGCTATCCAACCAATGACCAAATAACATGACTTTTCCAGAACTTTCT
GGTGAAATTTGTCGAACCAAGTCAATATGACCTTTTTCCATGACAAGAATCAAGTCTACA
TTCTTACATAGTTCAGACGTTAATTGCTGTGAACGATGTTCAGAAAGATCCACTCCACGA
GAAATAGCAACTTGTTGCATTGTTGGATCTACACCTTTTCCAACTAAATGGCTACGCTCA
GCTGAAATACCTGCTGAAAAAATACGCTTTTCAGGAAAATATTGTTTTAATAATTTTTCT
CCGACGGGGGAGCGGCATATATTACCGATACAAACAACTAAAATACTTCCAAACATTAAT
TACCAATTCCTCACTCTTAATATAGACTCTGTTAGATTATTGAAACCAGATAATGACGGA
ACAACATGGGCAATCACTCTATTCCAACGAGTTGCTGGCGCTGTTGTCACATAAACAATG
TCATAAGGTTTTAAATAAAACTCTGTTCCTAATACATAGGAAGTTGCATTAGTCAAATCC
AATTGATAAATATCTGCAATCTTATCTGTTTTTTCAGCTTCATTTGAAACCGTTGACTTA
TTTACATCACGTTGACCACGAATAACAAAAATACCCGTTGCATCTGCAGATAATTTATCA
ATTCCCCCACTCTGAGCAATTGCTTCGGTTAACGTCATACCATAATGAGTAATTTTCAAC
ATCTGAGGTTTTGACACTTCCCCCACAATAAACACCTTATTCGCATCATTGCGTGGAATA
TGAACCACATCGCCATCAGATAACAAACGATTCTGCGTTAAATTACCAAATTGAATCAAT
TCTGCTAAAGAGAGTTTCTCCTCTTTACCATGACGAGTAATAGTCACATTATGCCAATCC
GCATTATCAGACAATCCTCCAGCCTTATTTACAGCATCTAACAAGGTGAGCGGAATATTA
GTTAAAAATTGCTGTCCTGGATTCTTGATTTCGCCTGTTATATATGCTTTTTTAGATTGG
TATGAGGCAATTGTTACCTCAATTTGAGGATCTGTGACATAGGCTGAAAGAGCTTTTGCC
AATTTATCACGAACTTGATTTACTGTTAAGCCAACAACATTAAGCTGCCCAACATATGGA
TAAAAAATAGTTCCATTAGCATGCACTTGATTACCTGATTCAGCGGCAGAACGATAAGCA
CCCGCAGGAGTTGTCAATTCAGGATGATCCCAAACTGTGACATTTAATATGTCGCCAACA
CCTATCTTATATTGATAACGCTTAATTTGTTGTTCTAAACCAATGTTATCACTTGCTTTC
ACCGCACGAGGAGCTAACTGCTTTACTAACTGAGGCGTAATTAAATAAGCATCCACAACC
TTCTCAAAGTCCACATTCTCTCCCCTCACTTCCGTATCAACAATAGGAGAATGCGTTGCA
GGTAAAATCATCCCACAACCAGAAAGAGATAAAATCACACCAGTAAAAACAAGAGCTTTA
GTTAACTTACACATAATCCATCCTACTCATTTTATAATTAACAAAATCCATCAGAATAGC
TCAAAACTCACACACCAAACGTCGAATTGAACTTAATAAACATCGTTCCAGTATACAACA
AACCACATTTATTTGCACAGAAAAACTCGAAAAGAAATATCGATTTGACACACACATTTT
GAGGTGTAATAAATCTTCACTATTCTACTATGCCTTCTACTACCCAATTCTTATTCTCAC
TGAATATATCAAAAAGGAATAGGCTAATCTAAATATACTATTTATCTACTTGCATCCGCC
AAACAAAATCCACTATTTTACTTACCGGAGTATACCCAATTAGAGAATTCAACAAAATAT
CACGAATCTTATCGCATTGATTATCTTGACAAGCTAACTCTAATTCTTCAAGTAAAGCTA
GCAATTCATTTAACGGCAAAAAATCTTCTTTTGCAGTCATAATACGATGATGTGCGGTTG
TTTCTACATTATCGCCTGCAATCAATAACTCTTCATAAAGTTTCTCTCCTGATCTAAGCC
CAGTAAACTTAATCTCAATATCACCAGTTGGATTATCTTGATTTTTCACCTCTAAGCCAG
ATAAGCGAATTAAATTTACCGCTAAATCAACAATCTTAACAGGCTCCCCCATATCTAAAA
TAAATACATCGCCACCTTTTGCCATTGCTCCTGCTTGAATAACTAATTGAGCTGCTTCTG
GAATTGTCATAAAGTAACGAATAATATTTGGATCTGTGACCGTAATCGGACCGCCTTGGC
GAATTTGCTCTTTAAATAGCGGAATAACGGAACCTGATGAACCTAAAACATTACCAAAAC
GAACCATAGAGAAAAGTGTGTTATGTTCAACACCGTCTAAGCTGTTTCTCTTTTCCATAG
CCAATGCTTGCAAACACAATTCAGCACTGCGTTTAGTTGCGCCCATTACGTTAGTAGGAC
GCACTGCCTTATCCGTTGAAATCAATACAAAAGAGTTAACTTGAGCTTCAATCGCCGCCT
GCGCAGTATAATAAGTACCAAAAATATTATTTCGCACACCTTCAACTACATTATACTCAA
CCATTGGAACGTGTTTGTAAGCTGCCGCGTGATATACCGTATCCACTTGATAAACCCGCA
TAATTTCAACTAAACGTTTAAAGTTCTGAACGCTCCCTAAGAGTGGAATAATTTCAATAT
GACCTAACTGCTGAGTTTTAACAATTTCGTTTAATTCCCTTTCAATTGCATACAATCCGT
ATTCCGAAATCTCAAATAAAAGCAATTTACGAGGTTGATTACGAATAATCTGACGACAAA
GTTCCGAACCAATAGAACCACCAGCACCAGTTACCATCACAATTTGCTGTTGAATATTTT
TACTGAATAATTCAGGAATTGGCGCCACAGGCTCTCGACCTAATAAGTCAATAATATTAA
TTTCTTTAATATCACTAATAGAAACTTTCCCATCAACAATTTGAGTTAATTCCGGAATTT
CCATAATTTTTACTTTAGCGTCAGATAAAAACTTCACAATCTCATTTTTTCTAGCACGTT
CAACGGATGACAAAGCAATAATGACTTGATCAATCTGATAACGTTGAAATTTCTCAAGCG
CATTCTGAGCAGAAAACACTTTTAGACGCCCTAAGCGAGTATTCGCCAAATTCTCATTAT
CATCAATAAAAAAGATAGGCAAATGCTCGTGAGAACGAAGCAACAACACAGCCAATTGCT
GCCCTGCAGATCCTGCACCATAAATTGCAATTCGCTTACGCGGAGTATCCGCTTGTAAGG
CGTTTTTAACCAAAGCTCTAATAACACCTCGACTCAAATATACCCAAGCAAACATAAAAA
AACCGAACATCAAAGGAATTGATGTCGGAATAACCGCTGGAGTGCTATCGCCTAACAAAA
ATAGTGCAATAACAGTGATCAACGTTGCAATAGAAAGCTGGAAAATTAACGTTTCAGAGA
ATGTATGAATAACAAAGTGATAAACCCCACAAATGGCTAAACTCGCTACAGCAATAATTG
AAACTAAAATTTCACCATAAGGCAAATTTGGAATAGCTTCTGCATTTAAATCAAAGAGAC
GTAAAGCATAAGCTATCCAAATTAAAAATGGAAAAATACAAAAATCAATAAATAATAAAA
TAAATTTTTTATATATTCTTGGAATATATATTGATGAATAAATAAATGACATTAACATAT
TGTTATCTTACCCTGTCTACACTTCTTTTCCTAAAAGTTAGCAACAAAAAATTGTAAATA
CCTATGCAATCTAACCTTTCTATCCATTTGATTTTACCTAATGATATATCTACCCAATCT
GTTGAATAATTGATTTAATACTACTTAATATGTATTTTAAATTATCTTCAGTCAAAGTAG
GATGAACCAAAAACATTAAACTCGTTTCACCTAATTTTTTCGCATTTTCTAAACGCTGTT
CAGCGTCTCCAAGGCGTATTATCAAATGCTTTTTCTAAGTACACTTCAGAACAAGAGCCA
CTATAACAAGGTGTGCCCAATTCACAAATCGCATTCATAATACGATCCCTATTCCAATCT
TGTGGTAATGCCTCAATATTTACCTAAAATCAGCGGTTCATTATACACTAAACTTAGAAT
AGCCCCTACATTTAAAATGGAAACATATAAAAACAACACATAATAAAACAAGTTTATTTT
GTATATTCTTGGAATATATATGATATTAACATATTATTATTTCACTCGATCTCCAAAACC
TTTTCCTAAGGCTGTTAAAACTATATATTTAAAGTAATATTTCAAATTCAGGTTTTTGAT
CATTTCAGAATCGGTTTTTGCTAATAATTCTGGGATAGACATATCAATATCACTTAATTG
AGCTAATCCTGTAATACCTGGTAGAACGTCATATACACTATATTTTTCTCTTTCTTGAAT
AAGCTCTTTTTGATTAAAAAGATTGGGTCTAGGACCTACTAAACTCATTTCGCCTTTTAA
AACATTAATTAATTGAGGGAGTTCATCAATTTTAGTTTTTCTTAAAAAACGACCTAATTT
AGTAATAGAAGATGAACCTGCAAGATGACTCGCCACTGATGCGGTATTAACATTCATAGT
ACGAAATTTAATGAGTTTAAATGGTTTCTTATTTTTACCAACACGTTCTTGAATAAAAAT
AGGCGAACCTGTATCAAAATACCCTAAGATAGTTACTATAACAAGAATAGGAAATGTAAA
TACAAGACCTAAAATAGAGAATAAAAAATCTAAAATTCTGATCATAAATTTTCCTATAAG
CCAATATTACCAATATATTTGAACAGGGAATTGAGACAATGCAGAGTCACAGCTAATTAA
AGTCAAATTTTCTAAGATGCTCTGAGCAGCTGACATTCTATCAAAAGGATCTTGATGTTG
TTGGGAAAATAACCCAGCTATTGCGGCATGGCTTAACGTTATATCTAAAGCTGTAAAATC
ATCATCTTCCAATAATTTTACATAATGGTTAAATATACCTTCCACCTGTGTTAACTTGCA
TTTTCGATATTTCGTTGCAATTTCCCAAATAGTTGCTGAACTCACATATACTTCAGAACT
AGGATTAGAAATAGCTTGAATAACCTTTGGTGATAGTTTTTCTGGCTCAGTCCACCACCA
AATCAACGTATGAGTATCCAATAAATATCTATTTACCATAGCTTTAATTCTTCTTCATCT
AATGGCTCAAAGAAACGCTCATCTAATTTAATCCCTTGCCCAACTAATCTTCCCGCTTGG
CGTTTTTTCTTAACACCTGTTTGAACCATATTTAACTGAGCAATAACTTTACCGCCATGA
GTAAATAGCACTTCTTCGCCAGGCTTCGTTACTAACAGTAATTGCTCTATCTTTTGTGGT
GAAATATTGAGATCTATTTGCATATTTCCTTCCTTACTTTGATTCAGTCAATCTAACACT
TTCCCTAAAATCCCTAATTTGGTATTCAAAATCATATTGACTCATTGATTTTTCATAAAC
CAAATTACCAAACAATTTTTTCACAATATCCAATTTAAACATTAATCTAATAACCGGATT
AAATGCTTTTGTCAAAAAAACTTTTCTGTGAGAAACTTCTGCAATTTCTCTAACCAACTC
TGAAGTAGATACATATTCTTTATTTTGTGGAAAAAACAAACCGCTTTTCTCTTTATCAAT
AATTTGCTTGATAAACTCACAAAGATTATCAATATGCAACATACTTCTCTGATTATAAAA
ATCAGGGAAAATTGGAAGCAATTTAGCAAGTTTAGATAACTTAGGGTAATTTCCTTTCGA
ACCTTTACCGTAAATCATTGGAGGACGAAGAATAGCAATTTTAAAATTATCATCAGCTAG
TTGACTTAATCCCTGTTCTGCTTGCCATTTACTGTCTCCATAAATATCATTTGGAGATGG
TTCGGTCGATGCTGTAATAACTCTATTATTTAATGTACTATCACCATAAACAATTATGCT
ACTCATAAAGATAAATTGTTTAACCCCTGATAATTTGGCCTTTTGTGCCACATCTACAGC
TAATTGAGTATTAACTTGTCTATATAATTCTTTTTGAGAAATGTCTTTGGAAAAATTAGC
AATACCTGCAACATGAAATACCACATCATATTCGGAGAAATCGTAATCTTTCCAATCTAA
ATTTCGTAGATCTAATGTAGTAGTATCATATACATTATACTTAGATAGCCAATACTCTAC
TGATGAACCGATATAACTATTTTTACCTGTAATTAAAATCTTTTTCATTTATATAACTCT
AGCAAAAAAATTATTTATCAAGAAGCTCAACTAACTTCTTTACTTGTTTTTTTATCTCAA
ATTGTTCTAAAAAATATCTACGCCCATTTTCTCCCAAACGTCTCTGTTCTTCATCTGAAC
TTACATACAATTTCTTGATCATTTTAGCAAGCTCTACCGCATTTTCTGCTTCACAAGTGT
ATCCAGCTTGCGCCTCTTCAATAATTTTAGCGCCCTCTCCATTAAGACTTGCAATTATAG
GCTTTCCAGAAGCTAAATAGGTTTGGACTTTGGCTGGTATAGTTTGGCTATAGATATATT
CATTTTTTAAGGTTACTAATAATCCCTTTGCTCTAGATAAAAACTGTGGCATTTCATCTG
AATTATATCGCCCAGCTAAAATTATATTACGAATATTATTTTTAAATATTGTATCTTCCA
ACCAAGAAGACATACTACCAGAGCCTACAAGAACTAATTTTATATCTATTATATCTTGTA
AATATTTGGCTGCATCAACGATCGTCTCTACTGCTTGAGCAGTCCCTAAGTTACCAGTGA
ATACAATACAAAAATTATTATCCAATAAATCTAAAATCTCTTTTGGCACTTTTGTTGGTC
GAGATATATCTGGCAATTCATCTACGGCAAAATTTGGGAAATACCTAATTTTATCTCGTT
CAGTATACTCAGCAACAGGATCTATAAATCCCCTCGACTGTACAAATATCTTGTCAGCCT
TTGAATAGATCCATTTAACCATGTAGCCAATGCCATTCAATATAAATTTATTTTTAATAT
ATCCTGTAGTACTCAAACTTTCAGGCCACAAATCAAGAATCCATAATGTAAGTGGTGTTT
TTGTTTTATGCTTTAAATAAATAGCCGGTATAGCTGCAGTAAGTGGAGATATATTAAAAG
TAAATATATGATCATAATTTTTATATTGTGCAAAATTATAGAAATTACGAACTCCATACC
AAATGAAAGATAAGTAATTAATAGCTAATCCATTAGCACTTTTTTGTCCTCTTGGATATA
ATGGTACTCTATATATCGTTGCTCCAGGTATAAACTCTTCTACTTGTAATCCATTTTTTT
CATAGCCTTCAAAAATATTCCCATCAGGATAATTCGGCTTACCAGTAAAAATATCAACAG
TATGACCTTGTGAAACTAACTCTTTCACAAGATCATTAACAGAGAAAGTTTCAGGCCAAA
AATATTGAGTAACTAGAGCGATTCTCATTATTAATATTTTCTCCAAACAACACGGCTAAC
ATAATCAGTGTAACTTAAAATAATACGAGCAACCTTCTCACTTACATTTGGCATACTATA
ATCCTCAACTAGGAGTAATGTTCTCACTTCTCCTCTTGATTGAGATTCCAAAATGTTTAA
TCCTTGCAATACTCTATCAGTTGTCAGCCCAACCATCATTACTGCAGCTTCTTCCATACC
TTCTGGCCGTTCGTGAGCTTGGCGTAAATTCAATGCGGGGAAATTTAGAATAGAAGCTTC
TTCATTAATGGTTCCACTATCTGATAAAGTTGCTTTAGCTGACAGCTGTAACTTATTATA
GTCACTGAAACCCAGTGGTTTTAACAGCTGTACTAGTGAGTGAAACTTAACCCCCATTTC
CTCAACTCTCTTGCGAGTACGAGGGTGAGTAGATACAATAACAGGATATTTATACTTCTC
TGCAACGGCATTTAACATTTCAACTAAATCTAAAAAATTCTTATCTGAATTTATGTTCTC
TTCTCGATGTGCACTAACAACAAAATATTCATTTTCTTTTAAATTTAATCTTGTTAAAAC
ATCGGAAGCATAAATTTTATCTTTATAATAATTTAGCACTTCAAACATTGGACTCCCTGT
TTTAATTACTTGATCAGGTCTAAGTCCTTCCGCCAGTAAATAATCTCTCGCAATAGAGCT
ATATGTTAAATTAATATCTGCAGTATGATCTACGATTCTACGATTAATTTCTTCTGGAAC
ACGCATATCAAAACAACGGTTCCCAGCTTCCATATGAAATGTTGGAATCTTACGACGTTT
AGCTGGTAATACGGACATACAACTGTTTGTATCGCCTAAGACAAGTAGCGCATCAGGATT
TACTTGTTCTAAAATTTGATCTACTGAAATAATAACTTTTCCTATTGTTTCAGCTCCGGT
AGAACCTGCAGCATTTAAAAAATAGTCTGGCTTTCTAATACCAAGATCAGCAAAAAAGAT
TTCATTCAGCTCATAGTCATAATTTTGACCTGTATGGACTAAAATATGTTCAAAATATTT
ATCACACGCTGTCATTACCCTAGACAAACGAATAATTTCAGGTCGCGTACCAACCACAGT
TATTAATTTTAATTTTTTCATACATTTTTCTCTTCATCATTGAGTTAAAGGCATAAAATA
AGTGTCGGGCTTTTCTCTATCGAAAATTTCATTTGCCCATAACATTACAACCATCTCTTC
ATTGCCAATATTAGTAATATCATGCGACCACCCAGGAACCGTTTCTACAATTCTTGGTTC
ATCGCCATTTGTCTCTAATTGATAATATTCTCCAGTTACAATATGCTTAAATTTAAATAA
AGCTTTCCCTTTTATTACCAAAAATTTCTCATTTTTTGAATGATGGTAATGCCCACCCCT
CGTAATACCTGGGTATGCAGTAAAATAAGAAAATTGACCTGCTGATGGTGTTTTTAGCAT
TTCAACAAAAACTCCTCTCTCATCGCTATATTTAGGCACTGAGTAATCGAAATGATCTGG
AGTAAAAAAGCTTAAGTAAGTCGAATATAAAGCTCGTTTTAACCCTACACCTACTTCATC
TGTTACTAATGATTGTCTTGAGTGCTTAAATGAAGCTAAAATTTCAACTAACTCACTAAC
TGTCACCTTATATTCAGGTTCAACTTGATAAATGCCTGTAGGTTGATACAAACCTTGAAT
AATATTCCAAAAACATTCTACAACATCATCAATATAAACCAATCTAATTACGGCATTCGG
ATCGTGGATTTCAATAGGTAAATTGTGTACTGTATTATAACAGAATGTAGCAACAGCAGA
ATTATAGTTAGGCTTAGACCATTTTCCGAAAACATTAGCTAAACGACAAATATATATAGG
ATTACCGTTTAATTTAGATAAGTTAGAAATAATATCCTCACCAGCTAATTTACTTCTTCC
ATAAGCATTATCTCTTTCAGCTTGAATAGATGAAGATAAAATAAGAGGTGTTTTTTTATT
ATTTTTTTGCAAAAATTTAGCTATTTTTTGAGTTAATTCAATATTACCCTCAATGAATTC
TTCCTCATTTTTAGGACGATTAATTCCAGCTAAATGAACTATCCAATCAGCCTCTAACAA
CATAGAATTAAGTTCTTCTTCTGACGACTGACGATTAAATAGCATGATCTCAATATTATT
TTTTTCAGAAAGATACTGAATTAAATTCTTGGCAATAAAACCATTTGAGCCTGTAACTAA
TACTTTCATATTATTCCTCTGGAGAAATATATTCACCTTTAATCATTGAGCGAATAAATT
CTAGTTTCAAAAGTAATTTTTTCATTCCTTCAACATCTAAACGCTCTGTATTATGCGAAT
TATAATCTGTCACTTCAGAAATTCTTAGATTTCCCGTTTCAACATATTTACCATAATTTA
GATCTCGCTGATCTGCTGGGACTCTGAAATAATAACCTTGGTCGATTGCGTGAAGCATTT
CTTCTCTACTTAATAAAGCTTCAAATGCTTTCTCTCCGTGACGTGTTCCGATAATGTCAA
TCGGATGATTTGGTACAGAAAGTAACTCTGTGATAGCTTTTGCTAAAGTTGCGATAGTTG
CAGCAGGGGCTTTTTGAACAAAAATATCACCATTTTGACCATTTTCAAAAGCATATAGAA
CAAGATCTACTGCATCATCTAACGTCATCATAAAGCGAGTCATCTCAGGATCCGTGACAG
TAAATGCCTTACCTTGACGAATTTGATCTACAAATAACGGGATAACAGATCCTCGAGAGG
CCATTACATTACCATAACGGGTACAACAAATAGTTGTCCCTGAACCCTCTAAATTACGAG
ATTTAGCCACAATAACTTTTTCCATCATTGCTTTAGAAATACCCATAGCATTAATTGGGT
ATACCGCTTTGTCTGTACTTAAACAAACTACTCTCTCTACTTTATTTTGAATTGCAGCTT
CAAGTACATTTTCTGTTCCTAATACGTTTGTTTTAACCGATTCCATTGGGTAAAACTCAC
AAGATGGAACTTGCTTTAATGCTGCTGCATGATAAATATAATCCACACCACGAGTAGCAT
TCAAAATGCTATTATAATCACGTACATCACCTATATAAAACTTTAACTTTGGTGAGTTAT
ATTTTTTACGCATATCATCTTGCTTTTTCTCATCTCGAGAAAAAATACGGATTTCTTTAA
TATCTGTTTGTAAAAAACGCTTTAGAACAGCATTACCGAAAGAACCTGTACCACCAGTAA
TAAGAAGAATTTTATCTTTAAACATAGCCACACTAATACCCTAACTTAAATAAACAGTCC
TATACCATAACAAAGGTCATTCTTTGATATCACAAAGAATTTTATTATACAGTTTATAAT
ATTCTTCAAACTTCATAAACTTATCAAATTTTTTTGCTTGTTCAATACAATCATTTCTAT
TCCACTGGTACGATTTCCAATGATTAATGTGAAAAACGACATGCTCTAGCTCTCCTTTTT
CCACAACTACCCCACATTTATCCGTTAAACATTCTGGGCTTCCCCCCGTATTATAGGTTA
GAACGGGAGTTCCACAAGCCAGAGACTCTAAATTTGTAGTAGGAAAGTTATCCTCATAGG
TAGGATTAAAAAATATATCTGCTGCTTGATATAAGCTAGCTAATTCACTCACACTATCCG
TTCTTTCAATCGCATGAATATTATATCTTTCTAGATATTTTTTCTGTTTTAAGGTTACAC
CTACCATTATAATCTCATATTTATCCGTATCTAATAGATTTGATAATTTTATAAAATCAG
CAAATCCTTTTCTTTTATTCCAAACACTAGCAACCCCTAGTATTTTTAATCTATCATTAT
TAATACATCTGCTTTGTTTAAAATGATGACTATTTGGCTTGAATTGTTCTAAATCAATAC
CATTAGCTATAGTATAACAAGGATACTGCTTTAAAAAACTTTTTCCTACCTCATTTCTTA
ACCATATAGAAGGCGTTACTAAATATAAATTCTTTAATGAAGTAAATAGTACTCTTTTTC
TATGAAAATTATTTAAGCTATTGTCGATAAAACTTTTTGGATACTCCGAAATTTGAGGGC
AGTCATTACATTCCTTTTGCCATTTTTGACAATTAATTGCATCATAGTGAGCACAATGGC
CTGTAAAAGCCCAACAATCATGTAATGTCCATAGGACAGGTTTATTATATTCTCTTAAAA
AATTAAACAATAATTCAATATTTAAATAATAACCATGAATATTGTGTAAATGAATTAAAT
CTGGATCATATTCCTTTATTTTTTTTATCATTTTTTTTGTATAAGAACTAGAAGCAAAAC
CAGCTTTATCTGTAACCCTAGCATAAATAACATGCAATCTGAAATCTAAATCAGATCCTA
TTTTAAATATATTATCATCTAAGATTTTTTTTCCTCTACCATAGACAATAACTCCATCAG
AGCCTTGAGATTGGATAATATATTTCAAATCTTTAACAATTCGACCGGTACTACCAAAAT
TATAAACTGAATTTAATAACAATATTTTCATTTAATTCTCTTTATAGTTCTATTCCAAAA
AAACATAAATAGTGAAATTATCAAGCAATAGTATAGCAACCTAACACTTTCCCTTAAAAT
ATATTGAGAATTCATAAATACAAACCCACAAAAGAATGATACAAATATAATATAAACTGG
GTGATTTTCAGAAGCCTTTAACATCCAGTGGAATAAAAAACCACATAAAAAATAAAACAA
TATATGATAACCTATTCCTTCTCGATAAACCATAACAATTCCTGGCACAGGAGAAAAAGC
ATTTACCATTGCCTGGTCATATAATGGCTGCACATTTAAATAAGAACTAGGCAATGGGTT
TATACTTATTAAGAATGCATCTGTACCACTAAGTTTCTGTTCTAAAGCATATTCCATTTC
ATATACTGAAAAACTGGTCACATAATTCACCCCTCTAAAAAAAACATCTAGGCTAATATC
AAAAATGTAAGATAAATTTAATATGTTATATATAAAACCTTGCTCTGACATCCCCCTTAA
AATAAGAGAGGATATAGAAAAAAAAATCACACTAAAAATAATTATGGATTTATACAAAAA
ACCTCTTTTAAAACACAAAACACTCCCAATATAAAACATCATTAAATCTAAGGATATTAT
TCTAGAATTGAGGCTAAAAGGAACACTTAAAATAAGAAATAGAAAGTTATACTTCAAATA
TTTATTGCGAATAAAGCCACATAGAAAAGATGAAATCGGAGATAACACTTTAAATAAAAT
AACTAAAACCCTATGAGTTTCATTAGTAACATACTTCTGACGATAAAGTAACTCATTAAA
ATCAAATGCAAGAAAACTAATAAATATTGAAAATAAAATTATTATTATACTTATACAGTA
CGGAATTTTAAATTCTAAATTAACATTATTCCATTTTATAGGATAACGTTTAGAAAATAA
TATACCAACTATAAAAAAACACACAGCTGAACATATCAAAACACCGCTCTGTAAAAAAGA
ATAATCATTATAAATCTGATAATAAAATGGAATTTCCTCTGCAAAATCAAAATATTTAGT
TCCTATATAAGTGTATATATGTATAAAAGTAAAGAAAGCTGGAAATATGTATACTAGATC
TTTATTTTTTAACTTATTTAGAGAATAACATAGAATAAAAGATTCTATTAATATCAAAAA
AACAACCATAACATTTATCTCCTAAATAAATTAACAATATTCCTAATAAAGAAGAAAGCT
TTAGTTTGAATAAAAAAACCTAATAAATATCTAATTTTTTTTGTTTTTCTAAATGCCTGT
AACAAAAACCCCCTAATAACAGCGAGATGTTTTAAATTATTAGACGACATTTGATCGCAA
TGTATTCGATAATATAGTAGAACATCATCTAAATTAGAAAACTTCTTATTCAATAATATT
GCTCTAATCCATAATTCATAATCTTCTGCATAAGCTATCTCTTCATTAAACCCTTTTAAA
TCTATAAAAAAATTTCTCTTGGCTAAAATAGATGGATGAACTAATTCACACTTCCAAGCC
ATTTTTTTTATAATATCATTATGTTCAGTAGACATATGTGATCTATAGAGTAGCCTCCTG
CTATACACATCCATATGCTGCATATTACAACCTACTATATCAATATTTTTGTTAGAGAGC
ATAAATTCCACTTGTTTTTCCAATCTAACTGGTAATGAAATATCATCTGAATCCATACGA
GCGATGTAATCCCCTTTAGCTAAATTAATCCCTTTATTTAAAGTCTTTGGAAGTTTTAAA
TTCTGCTCATTTTCAATATATTTAATTCTAGGATCTTCCTCGGCTAACCTTTTTAAAATT
TCTCCTGTATTATCACTAGAGCAGTCATTAATAACAATAATTTCCAAGTTACTGTATGTT
TGCTCCATAATAGATCTAACTGCACTTTCGACAAAATTCTCAGCATTATAGCAAGGGATG
ATAACTGAAACTAAAGGAAGACTAGTCATTTTCAACCTCAACAATTGAAAAATTAAAGTT
ATCCTGCATCATTTCATAGATATTACTTAAATCAGTAGGAAAATCTTTAATTTTTATTAA
ATTAATCTTTACATTAGGTAATCCTATTAAAGAAATAACTGCCCCACTAAAAAAAGTATA
AATCACATAGTCCGTATTTTGAGAGTATCTTTCAAAAAAGAAATCCTCGAAAACTTTTAC
TGTTTCAATATATTTATTTTTAACTGATAAAAAATTATTTTCTCTAGGATGAGGAAAAAA
GCAATCAACATCTAATTTATCTATTAATTTATTAACCGCTCTAATATGTTCAGTAATTTT
ATATTCACCCGTTTTATCCATTTCATAAATAGGCTGACCAACAAATAATACCATTTTATT
AGTACGAGAATAATCCATTTCAGAATTATCTTTATCATACTTTACATCATTAAATAGCCT
AATATATTCTACATTATCTACAATATTAGGCTTATCTTTATAAATACTATAATGTTTTTG
AGACTTATTTTTTAATAATGCCATTGTTGTACTACTACAACATAGAAAGTACCTTAACCA
TGCTATTTTCTTAGAAAAATTTGTATCTCGATAAAAAAAGCTATTTTTATCTAAATTAGC
AGTTCCATCATCAAAAGTTTGAATGACAACATCCTTATTCTTCTGTATAATGGTGTGGAT
GTGGATGTGGATGTGGATGTGGTTATTATCTATACTCCCTAATATAATTTTATTAACTTG
TAAATATTTATTATTTAAGATGCTTTTTAGTCTATATTTGATACACAGCCAGATTAATTC
AAAACCATTTCTGAAATCCACATGAATGAACTCTGAATCTCTTATTTTCGATTTAAGACG
ATTAAAATAGTAATCTGTTTTATTATTTTTTATATTAGAAATAAACCTAAAAATATACTC
TTCATTAGGATTCATCTCTACAATTTTTTCTGCCAACAAAACCTGAAACGGTGTCGTACA
AATAATCAAATTCATCTAACCAACTCTCTTCGTCATAAAATATAACACAGGCAAAATCCC
TCCTGCCCCAACAACACTCGCCCAAGGTATATAGCTAATCTCCGTAAACATTAACCCACC
TAGTGCAATCAAATAAATCCCTGTCGATAAAACAGAGCAATATGAAATCTGTTTTGTTTT
TCCGTGATAGAACAAATAATTTACTAAAAATAAATAGGGAATAATTAAACTTGTTGAAAG
CAAGAATAATGATACATAGTATTTCACCCCCTGAAACTGTTCGCCTAACAACCATAAAAA
GAGTTGTTCAGGAATTAATAGTGTTATCAATGAAGGTATTGGTACAATAAACAATGAATA
CATTGCCCATTTTTGTAAATGTTTTAATGTTACTGTGCCTTGTTTTAATCTTTCAAATAA
ATAAGGAACTAATGCTTTGTTTATTGCCAAAATGACTACCGACAAAATACTCGCAATTTG
TACCCCCATCGCATACAAACCAAGATCAGCTTCGCTAAATCTGTGATAAATAAATATTCT
ATCTAACTGTCCTTTTATAAAGAAACTTCCGTGATGAAATATCATTGGAAATCCGAAAGC
AATTACATACCATAATGCGAGCTTATATTGTGCGATATTAAAAATTTTAGTAACCGTCTT
TCGCTTATAAATAACATAAGCTAGAGCAGCAATAAAAATATTGCTACATAGTACTGCTAA
AATACGCTTTTCTACCAACGCTGTTTCATAGATTTCTAACATGAACACTGTGAATACTGC
ATTGGTTATTGCAGAGCCTAATTGAATCAGCGTATAAGGAAGCGCTTGTTTTTGGCATTG
TCTTATACTAAGTTGTACTACTAGAAATACTTGAAATATGCTACTTAATACTAAATAAAA
CATAATTTCAGATTTTGCTACCCAACAGACAATTAGCCCTAAAGCTCCTATCGTAATAGT
ATAAGCATACCCCGTTGTTACCACTAAATCTAAAGAACGTTTTCCATATCGATAAAAATA
GCGGGCAACAGCACCATCTTGGCTTAGTCCAATAAAAATAGCAAATAATGCCAAAAATGT
TTGGTAGTAAGAAAGCTCCCCAAAACCCTCTACACCTAATTTTCTAGATAAATAGGGCAG
TAAAAGAAAAGGAATTGATTTTGAAACTAACTCTCCAAATAGATAGATTGCACTATCTTT
AATAACTTTCATTGTTTACCAAACTTTCAGCAAGTTGCAGATCCAATGTTGTATCAATAT
CAATAGAGCGGTAACTTGGCATTAAATAAAACTTCACTTCAGGAATAAAGAAATTTTTTT
CTTTTAATAAACTTGCGGTATCGTTGATGTAAATTGCACCATTTGCTCTATAAGCTTTAG
GCAACGACTGACGAGGAGCTTCAAAATCGCTTAATTGATTAATAGGCAGAATTTTATGAT
TTTCATCCAAAATAAACGATTTATAAGGGTGGTGTTCACATTCACATGCTGACACGACTG
ATTTGCAATTTCCTGCCAAGAATAATTCCATGGCATTACGAATATCCAAGCCTGAACGTA
ATGGGCTGGTAGGTTGAAAGTGTGCAGTGACACCCTCTGTTAATCCAAGCGTTGTAACAC
AATGTAAAATAGTATCAATTGTTCTAGTATCACTTTGAGCCAATTCAGCAGGGCGACGAA
ATGGTATTGCTCCATATTTTTCTGCTTCGGCAAGAATTTTATCACCATCTGAGGTTACAA
TAATTTCATCAAAAGATTCAGATTCTTGAGCGGCTAAAATGGCTCGCCCAACTAGAGATA
TTCCTCCAACAAGTTGTAGGTTCTTATCTTTGATTCCTTTTGAACCAGCTCTTGCTGGGA
TAATGGCTACTTTTTTCATATTTATCTCCTTTACATGCCCCCATCCCCCTCGCTATCGCT
CGGGGACTTCCCCCATAAATGGGGGAAGAATTTTTATCTTCAGACTACATTACTTTTTTA
ATACTTCTCCCGTTTACGGGGGAAGGTGCCCGAAGGGCGGATGGGGGAAATCTCTTTGTA
TATTTGTATACATTCCCCTAATTTCAATCACAACTCATACAACCCGCTAGTATCAAAACT
CAACGCTGGAAATTTTATTGATGTAACTACATCGCCTTCCACCACAGGTTGCACACCTAT
GTAGCGTCCGTTTTCTAGCACATAAATTTGGATATGTTGTTCTTCAGGGCGGACAATCCA
ATATTCACTCACACCTTGTTCTTGATAGAGTTCGTATTTGTCTTTCATCTCTCTTTTTGA
ATTACCTGGGGAGAGAATTTCAACGATTAGATCTGGTGCGCCAATACAACCTTTTTCGTC
CAATTTATTCGAGTCACAAATGACACACAAATCGGGTTGCACTACCGTTTTGATTTTGCC
ATTGCTGTCTGGAAAACGAACATCAAAGGGAGCAACATATAATTCACACTGATGACTATC
AAAAACATCTAAGAATGCTTTTGTTAATTTCATCGAAATCCGTTGATGTAATCGATTAGG
CGCTGGGGACATTGCCATTATTTTGCCTTTGATAATTTCAACGCGCTCTTGAAATTTCCA
TTTTAAATAATCGCCATAGCTATAACTGCCGTTTAAATCTAATTGGCTAAGACTTGTGAT
TTCATTCATATTAAGCTCCGAATTGCCTAGCTGTTTATGTAAGTTTTATCTAATGCTTTT
TCTATCTTATTCCCAACTCAAAAATCATTGATTCAACTTGGTAGCTAAATTTGAAACAAG
CGGTAAGTTGAACGCCATTTTCTGTAGAAATAATTTCACTGGTAATTTCGCAAGGTTCAG
ATTCTGTTGCTCGAGCTTTACTGGTTAAAAATGCTAAAGCATCTTCAGCTTCTGCTTTAG
TAGTGTAAAGTTGAGTAAAATTTACAGCACAATCACTGTTATCAATAATAGTTCCCACAT
CAATAGAACAGCAGGAACTTGAATTGCATTCGGACATATCTGACCTCTAAAGTTGAACTA
GATAAACGCCTTACATTCTACATCTTTTCAACAACAACAACAACAACAACAACAACAACA
ACAACAACAACAACAACAAGGGATTTTCGAGGTTTAAATTTACATTTTCTACATCTTTTT
TCTGCCGTTTGACTGGTCGGAACTGTGCTTGTTTGGAAGAAATTTCATTGTACATCTGAA
ATAAGCTTCGTAGAATCCGCACGATTTATTTTGGTGGTTTGTAAAAATATTCTACAACTC
ACCGCTTACACTTAATCAAAAAGGATTACCTAATGAATAAATTTACTAAAACAGCACTTG
CTTCTATCTTTACTTTTTCTGCGGCTGGCGCTTCTGCGGCGGCTTTCCAATTAGCTGAGG
TGTCAACTTCTGGTTTGGGTATGGCGTATGCTGGTAATGCGGCAGTTGCAGATAATGCTT
CTGTTGTAGCAACCAACCCAGCATTAATGACTAAATTCAAACAAGTAGAAATTTCTGTTG
GTGGAGTTTATGTTGATGCGGATGTTGATGTTGAAGGTTCTTTTGGCACTAAAACAACAG
TAAATGGCAATGTAATAGCTTCATCACCTGTCTCAGATGCAAATGCAAAAGATATTATTC
CAAGTGCAATTGTGCCTAATTTATATGTGGTTGCACCAGTTTCTGAGCGTTTTGCTGTGG
GTGGTGGTGTTAATGTTAACTATGGTTTGAAATCAGAATTCCCAACAAATTATAGCGCAG
GCGTATTTGCAGGTAAAACTGAGCTAACTGCTGTAAACTATAACCTAAGCGGAGCTTATG
ATCTTGGCTACGGATTTAGCTTTGGCGTAGGCTTAAATGCAGTACATGCAAAAGCAACAT
TAGAGCGCCATTTTGGTGCTTTAAATCCTATGGCACCGACAGCGACAGCAAGTCGATTAA
AAGGTGATAAATGGGGATTTGGTTGGAATGTGGGTCTAGCCTATGATATTAACGAAAACA
ACCGCCTCGGTGTCGCATACCATTCTCCAGTGGATTTACGTTTCAAAGGGAAATATGTGG
GTACTCAAAGTACCAATGTTGAAATTCCAGGTCGCTTAAACCTTGAATTACCAGCATATT
GGGAAATCTCAGGTTATCATAAACTTACTGAGAAATTGGCTGTACAATATAGCTATAAAA
AGACACATTGGAATAGCTTCCAAGAACTTCGTGCAATAGATAACAACGGTAAAGTGTTGT
TACAAAAAGATGAAAAGTTCAATAATAACTCTCGCATTGCGTTAGGCGTGTCTTATGATG
TGATTGAGGCATTAACATTACGTGCAGGTATTGCTTATGATGAAAGTGCAAGCGTGGCAC
ATCCATCTATCTCAATCCCTGATACAGATCGTACATGGTACACTTTAGGTGCAACTTATC
GTTTTACTCCAAGTTTATCTGTTGACCTCGCTTATGCACATTTGCGTGGTAGCAAAAATA
CCTTTATTGAGAGCCAAGTTACAGCAGTTACAAGTGCAGTGGGTGAATTTAAAGTTAAAT
CAACTGCTAACCTTTACGGCTTAAACGTAAACTACAAATTCTAATTTTCATTTGATGTAA
CCTCAAAGGCGTGTACACTAAGTGGCACGCCTTTTGTTTTAGGATAATCCTATGAAATTT
CAGATATTCTATCAATTTTATGATTCGCCAGTGGGGAAATTGCTTCTTATTGCAAACCAA
ACGGGTTTACTTGGCATTGAATTTGAACAAGAGCAACAAACACTTAACCTTCAACAATGG
AAAAGTTCAGAACAGGCAAGCGGTGAAATTCAACAACTATTTTGCAAAACAGTGCAGGTA
TTAGACCGCTATTTTTCAGGGGAAAAAGTAGCATTTTGTCAGTTGGATTTTTTAAACCCT
CAGGGTACTGCTTTTCAGCAAGCAGTCTGGGAAATATTGCTTGAGATTCCTTATGGTAAA
ACAGTAAGCTACGGCGATATTGCCAAGCAGTTAAATAATCCTAACGCCGTTAGAGCCGTT
GGCGGTGCAGTTGGACGAAATCCAATTTCAATTTTAATACCTTGCCACCGTGTGTTAGGC
AAAACGCAAGCGCTTACTGGTTTTGGTGGTGGGCTTCCTGCCAAACGCTATCTACTTGAA
TTAGAAGGTATTTCTTACCAAAATAAAGGCACTGAATTTGTAAACCCAAAACATAAAAAA
TGGACATCAATATGACAAAGCACAACTTAGCAACTCAACTTGTTCACGTAGGGCGAAAAA
AACGTTACACCCAAGGTTCTGTAAATAGTGTTATTCAACGAGCCTCTTCCCTTGTATTTG
ATTCTGTTGCAGACAAAAAAGAAGCCACCAAAAACCGCTATAAAGGGGCTTTATTTTACG
GCAGACGTGGTACGCTAACCCACTTTGCTCTACAAGATGCAATGTGCGAACTGGAAAATG
GGGCAGGCTGCTACCTTTACCCTTGCGGTGCAGCGGCGGTTAGTAATGCGATTTTATCTT
TTGTACAACAAGGCGATCACGTTCTAATGACTGGGGCAGCCTATGAACCAACGCAAGATT
TTTGTCATATCGTATTGAAGAAAATGGGCGTTTCAACCACTTTCTATGATCCATTAATTG
CAGAAGGCATTGCAACGCTCATTCAGCCAAATACCAAAGTGCTTTTTCTCGAATCACCAA
GTTCATTAACAATGGAAGTTCCTGATATTCCAGCGATTGTTCGTACGGCAAGAGCAATAA
ATCCTGAAATTGTGATTATGATTGACAATACTTGGTCTGCAGGCATTCTTTTTCCAGCTC
TTGAACACGGCATTGATATTTCAATCCAAGCAGGAACAAAATACCTTGTGGGGCATTCTG
ACACAATGATTGGTACTGCCGTTTCAAATGCTCGTTGTTGGGATCAGCTACGAGAGCACT
CTTATTTAATGGGGCAAATGGTTGATGCTGATTCTGCCTATGTCACCGCTCGTGGCTTAC
GCACCTTAGGTATTCGCTTAAAACAACACGAAGAAAGTAGTCTTATTGTGGCTCAATGGC
TGGCTCAACGCTCTGAAGTCAAAGCGGTTTATCACCCTGCGCTACCTAGCTGTCCAGGAA
ACGCATATTTTAAACGTGATTTTAAAGGTTCAAGCGGTCTATTTTCCTTTGAACTTTGCA
AAACTTTATCTGATGAAGAGCTTGCGAATTTTCTCGACCATTTTGAGGTTTTCTCAATGG
CATATTCTTGGGGGGGATTTGAGTCGTTAATTTTGGCTAATCAACCTAAAGAGATTGAGC
GTATTCGCCCCGCCATTGAACGTAAATTAACAGGGACGCTGATTCGTGTTCATATTGGTT
TGGAAGATGTGGAAGATTTGATTGCTGATCTTGAATCTGGATTCGAGCGAATTACATCAT
AAATATCTTCAGAATATATTTGTTTTCATACCTTCCCTCGCTTACGGAGGAAGGTTCCCA
AAAGGCTGATAGGGATTTCAATGACGGAAGTGACGCATTCCAGTTAGTACTATTGCCATT
CCGTGTTCGTTTGCGGCATCGATCACTTCTTGATCTCGCATTGAGCCACCTGGGTGGATA
ACGCAAGTAATGCCGACTTTTGCCGCGGCATCAATGCCGTCACGGAATGGGAAGAAGGCA
TCAGATGCCATTACACAGCCTGCCACTTGTAAACCTTCGTCTTCCGCTTTGATCCCTGCG
ATTTTCGCAGAATACACTCGGCTCATTTGTCCCGCACCGATACCAATCGTTTGTTTATTT
TTCGCATAGACAATCGCATTGGATTTAACATATTTCGCTACTTTCCAGCAGAAGAGTAAA
TCCTCTAATTCTTCTTGGGTTGGTTTGCGTTCAGACACAAATTGTAAATCTTCAACAGCA
ACTTGTCCTTGATCGGCATCTTGGACTAGTAAGCCACCATTGACACGTTTGAAGTCTAAA
CGTGGTTGTGCTTCGCTAAATTCGCCACACGCTAATACACGAACGTTTTTCTTTTTCGCT
AAGGCTTCTTTGGCTGCTTCAGAGATGGTTGGGGCGATGATCACTTCGACAAACTGGCGA
TCTGCGATTGTTTGTGCCGTTTCGCCGTCTAATTCACGGTTAAAGGCGATAATGCCACCA
AAGGCAGACGTTGGGTCGGTTTGGTAAGCTCGGTTGTAGGCTTCTAAAATATCTTTGCCA
AGAGCGACACCGCAAGGGTTGGCGTGTTTAACGATCACACAAGCTGGTTCGTTAAATTCT
TTAACACATTCAAGGGCTGCGTCAGTATCAGCAATGTTGTTGTAAGAAAGGACTTTGCCT
TGCAGTTGAACTGCGGTTGCCACAGATGCTTCTTTGAGTTCGTTTTCAACATAGAATGCG
GCATTTTGGTGGCTGTTTTCACCGTAACGCATTGTCTGTTTACGGATGAAATTTAAGTTT
AATGTGCGTGGGAATTGTCCGCAGACTTGGGTAATGTCTTCTTCCTCAGCACCTTGATAT
GGCGGTATTTTTTGTCCGAAGTAGTTGGCAATCATTGAGTCGTATTGAGCGGTGTGTTCA
AAGGCTTTGATTGCAAGGTTGAAACGGGTTTCTAAGGTGAGTGAGTTTTGGTTTTGATCC
ATTTCAGCAAGAATAGCGTTAAAGTCGTTGTTATTGACGACAATCGCAACATCTTTATGA
TTTTTCGCCGCAGAACGCACCATTGTTGGCCCTCCGATGTCGATATTTTCTACCGCATCT
TCAAGGGTGCAGTTCGGTTTAGCAACGGTGGCGGCAAATGGGTAGAGATTAACCACGACC
ATATCAATTCGTTCAATGCCGTGTTGTGCCATAATTTCATCGTCTGTGCCTCGGCGACCT
AAGATCCCACCGTGTACTTTCGGGTGTAGGGTTTTAACACGTCCGTCCATCATTTCTGGG
AAGCCTGTGTAGTCCGATACTTCGGTTACAGGTAAACCGTTGTCTGCGAGTAATTTTGCT
GTTCCTCCAGTTGAGAGTAGTTTTACACCACGTTGAACTAAGCCTTGAGCAAATTCGACA
ATGCCTGTTTTGTCAGACACACTTAATAATACTTGTTGGATTGGACGATGAGCCATTATG
GGTTCCTTTGTATTTGAATAAAAATAATGTAGGGACACCACGCTTGGTGTCCTTTGAATA
TGTATATAAGATTGAATTAAGTGGACGCCAGGCGTGGCGTCCCTACTTGATCATAGGGGT
AATTATAACGCAACCGTTTGCGTAAATCTATGATTTACAAAACTTAAACTTTAAATTTTG
CGAAAATCTTTTTTTCTCAGTAGAATGAACGAACGTTCAGTAACTTGACTTGTTTTTATG
TTTAAGGATATTTTGCCTCAAAATGAGGTGGCAATGTGTATTCTCAATGCAACAGATAGG
TTGATGGCAAAAGAAGGGGTTCAAAATCTTTCGACCCACAAAATTGCAAAAGAAGCTGGG
GTATCTGTGGGTACGATCTATCTTTATTTTAAGGATAAAGAGACTTTGCTTAATCAGCTT
GTGTTGTATTTGTTTAATACGTTTCATTCTGCGGTAGATCGGGAATATGATCCTGATTTG
CCTCTGTTTGAGCAATATAAAAAATTGTGGAATGCAACTTGGCAGTTTATGTTGGATAAC
CCTAATATTGTTAAAAATATGCATCAGTACGAGTCGCTACCACAATTTCAAGCGACAATG
GTGGAATGTTTGAATGCAGATTGGGTGACGTGGAATAAATTTGTCAAGCAGGGGCAATCG
CAAAATATTATTGCGAACTTACCGCCTTTTGTTTTACTTGCAATTAGTATGAAAACAGCG
TGGGATTTGATGTATCAGCAGTTAATGTTAAATCAACCTTATGCTCAAGAGATGCTTGAA
GAAGTGATTATCCGTACTTGGAAAGCGATTACGATTTAATCAAAATTGATATGGAGAAAA
TATGATAATAAATATGAAAAAGACAACGAAGGGTAAGCAGTTTGCTATTGTTGTGACCTT
ATTGGTTGTGCTTATCATGTTTGGTGGTGTTGTTGGTATGCAACAGTTTATTTCGATGAA
AAAGGCTGAAGCTGCGGCGAATATGCCTGAGCCTGTGAGCAATGTAACAGTGATGACCGT
TAAAAATAGAGAATGGACACCTGTTATTTCTGCGGTTGGTTCTATTCGTCCGAATCAAGG
GGCTATGTTAAGTTCACAGGCGGCTGGCACGGTCACTAAAGTTTTGGTGAAGTCTGGCGA
TAAAGTGAAAAAAGGTCAGCTATTAGTTGAAATTGATAGCAGTGCGGAACAAGCCAGTTT
GAAAGCGACAGAAGCTCAGTTATCGACAGCGAGAGCAAACTATAATCGCTATCGTAACTT
AGTAGCGTCAAGCAGTGCTTCAAAAGCGGAATTTGATAATGCCAAAGCAACTTATGAGCA
ACTTGTGGCGACTATTGAGGCGACAAAAGCTCAGATTGAGCGTCGTCAAATTTATGCGCC
TTTCGACGGTGAAGCGGGTATTGTGAATGTGAATGTAGGGCAATATGTGACGATTGGCAC
AGGAATTGTGCGTGTGGAAGATCAGTCTGCGATGAAAATTCGTTTTACCTTACCTCAGAC
TAACTTAGAAGATATTTTTGTTGGGCAAAAAGTGACCGCAACCATTGATGCTCTACCTGC
TCGTACTTTCCCTGCGAAAATTACCGCTATCGATCCTGCGGTGGATACATCAACTGGTTT
GATTAATCTTGAAGCAGTAGTCACAGAAGGGCAAGATAAGTTGCTTTCAGGTATGTTTGC
TCGCTTAAATGTTGCATTACCAACCTTATACGATCAGGTTGTTGTGCCACAAATTGCGGT
TACTTATACAATGTATGGCGAAACTGTTTATGTGCTTCAACCATTATCTGATGAAGATAA
GGAAAAAGTGACTAAAATGGCTGAAATGAACAAAAGTTTAGACATCAATAAAATCTATCG
TGCTAAACAGATGGAAGTTACGACGGCTGAACGCAGTGGAGTCTATTCTCATTTGAGCAA
AGGCTTAAAAGCCGGTGATGTAATTGTCACTGGTGGCTTACAACGTTTAAAAAATAACGC
CTTAATTCAAATTTCTGATGTACAACCTGTTGGGGTTATTGCACCAGCGACAAAAACAAA
ACTGTAATGGGGTAAGCTGTGAAATTTACCGACATTTTTATCAAACGCCCCGTACTTGCT
ATCTGTATTAGCCTATTGATTACAATCTTAGGCTTACAGTCTATTAGCAAGCTACAAGTG
CGTGAATATCCTGAGATGACGATCTCAATTGTTACTGTGAGTGTTAATTATGCGGGTGCA
GATGCAAGTTTAATGCAAGCACTTGTTACGTCACAAATTGAAGAAGCTGTTGCACAGGCA
GATAACATCGACTATATGACTTCATCAAGTTCACCAAGTACTACGACGGTAACGGCAAAG
ATGAAGTTAAATACCAATGCTCAAGAGGCGTTATCGGATATTTCTTCTAAAGTAAATGCA
ATTCGTGGAAGCTTGCCTAGTGGCATTGATGATCCTGCGATCAGCGTATCATCGGGATCA
AATGATGCGTTTATGTATATTCGTTTTACCTCTGATGATCTTTCATCTCCACAAGTTACG
GACTACCTAAATCGCGTGGTGAAACCGCAATTTTTTACGATCAATGGGGTGTCTAGCGTT
GGTATCTTTGGTGGTTCAACCTTTGGCTTACGCATTTGGTTAGATCCAGATAGAATGGCT
GGCTATAACCTTTCAGGTGCGAATGTGTTATCGGCATTAAGTGCAAATAACCTTTCGACG
GCGGCAGGCAGTGCAAATGGTTATTACACTGTCTATAAAAACAAGGTGTTATCGACAACT
CCAACGGTAGAAGAGCTGGCAAATATTACTGTGGCAACCAAAGCAGATGGTATGCAAATT
AAGTTAAAAGATATTGCGACCGTTGAACTGAATAAATCTTCAGATAATGCTCGAGCCACA
GCAAATGGCAAAGATGCAGTGGTGATTGCTGTTGAGTCTGCAGCAACGGCAAACAAATTA
ACCGTTGCCAAAAATATCTATCCGTTATTTGCACAAATTGAGAAGAATCTGCCCGCTTCC
ATTAAAGCTGAGATTTTGTATGACAGTACTATTGCGATTAATAGCTCTATTTCTGAGGTA
ATTAAAACCATTGGTGAAGCAACAATCATTGTGCTTATTGTGATTATCCTATTCTTAGGT
TCACTCCGTGCGATGATTATCCCTGTTATCACTATCCCGATTTCATTGATTGGGGTGTTA
TTCTTATTACAGATGCTTGGGTTCTCGATCAACTTGCTCACCTTGCTAGGATTGATTTTG
GCAATTGGTTTGGTGGTAGATGATGCGATTGTGGTATTGGAAAATGTAGAGCGTCACGTT
AAAGAGGGTAAAACGCCTTTCGATGCGGCAATTATTGGGACGCGTGAGATTGCATTGCCT
GTCATTTCAATGACCATTACTCTTGCGGCGGTATATTCACCGATGGCATTAATGGAAGGG
GTTACAGGATCTCTGTTTAAAGAGTTTGCTTTAACCCTTGCTGGTGCTGTATTTATTTCG
GGGATTGCAGCATTAACCCTTTCGCCGATGATGTCTAGCCGTGTGTTAAAAGAACATAAA
GAGGGTGAAGAAGGGCGTTTAGTCAAATGCATTCACGCTATGTTAGATAAGATGACAAGC
TGTTATCAAAATATGCTTTCAGCAGTGATGGCAGTGCGTGGCTTTATGCTGTTCTTTGCG
ATTGCTATTTTTGCGAGCTTACCGTTCTTGTTTACTTCATTGTCTAGTGAGGTTGCACCT
TCTGAAGACCGTGGTGTTGTGGTTGCTTTTGGATCTGGTCCTGCAAATACTAACTTGGAC
TATACGCAGGAAGTGATGAAACCTTTTAATGAGAAAGTGGTTAAATTGCCTGAGGTTCAC
GGCGCAATGTCGATTGCAGGCTTTAACGGTGGCAACAGTTCATTGTCGATTATCTCTTTA
AAAGATTGGTCTGAACGTAGCAAATCGCAGTTTGAAGTGAAAGACATTGTTGCAGGTATG
GCAAAACAAGTGGTTGGTATGGATATTAACGCCGTTGCTTTCCCTGAAATTCAGACAGGT
GAAAGTGGGCTGCCGTTCTCACTGGTTATTACGACTGCAGATAGCTATGAAAAACTTGCA
GAAGTCGCCAGTGAAATTTTAGCCAAAGCACAAGCGTCAGGGCAATTTTTCTTCGCTAAC
TTAGACCTTGAATTTAACACGGCAACGATGAAGATGAAGTTTGACCGTGAAAAAATGGGG
ACTTATGGCGTAACGATGCAACAGGTGAGTGGCACTTTAGGTTCGTTCTTGTCGGGGGCT
ATAGTTACTCGTGTTGATATTGATTCCAGAGCTTATCCGATTGTATCGCAAGCGGTGAGA
AATGACCGATTAAATCCAGAAGATTTAATGAACTACTATGTGACAACAGCGAGCGGACAA
TCTATCCCATTGGGTTCTTTTGTCACAATGGAATTAAGTACAGAACCAGCTTCCCTCAGC
CGAATGAACCAGCTTAACTCGGCAACAATTGGCGGTGTGGTGTCGGGTTCTATTGGTGAT
GCCGTAAAATGGGCTGAAGCTGAGTTAGCTCGTTCTTTGCCATCAGGCTATCAATACGAT
TTTAAAGCCGAATCTCGTCAATATATCCAAGAGGGTAACGCATTAATGTTTACCTTTGTG
CTGGCAGTTGTGATGATTTATATCGTCTTAGCTATTCAGTTTGAATCGTGGCGTGATCCG
TTGGTGATTTTAGTTTCTGTTCCGCTAGCAATCAGTGGGGCGTTATTGGTGATGAATATT
TTGGGCATTATGAAAGTATCAGGTGCAACCTTGAATATTTATTCTCAAGTAGGCTTAATC
ACCCTCGTAGGCTTAATAACGAAACACGGTATCTTGATGTGTGAAGTGGCAAAAGAAGAG
CAGTTGCTTCACGGAAAATCTCGCCGTGATGCTATTTTCCACGCTGCAACTATCCGCTTA
CGTCCGATTATGATGACGACTGCCGCGATGATCGCAGGTCTTATTCCTCTGCTTTATGCT
TCAGGGGCAGGTGCAATTGCTCGCTTTAGTATTGGTATGGTGATTGTCGCAGGTTTAGCT
ATCGGTACACTCTTTACACTGTTTGTATTGCCTGTGATCTATACCTACTTAGGCAGTGAG
CATAAGCCGTTGAGAGAGTTTGATGAAGCGAAATATGCTAAGGATTAAACTCTAATTCCT
GATGTAGCGGTAAAATTAATAAGCAACTCGGTAAGGGTTGCTTATTTTTTTGACAGTGCA
GTAGCCAAAACATAGCGACATAGTAAAAAGGTTAAAGCCTGATGAAGCTTTAACCTTTTT
TAATAAAAGATGTAATTTATTGGTGTAATAGACAAATTTGTTGCTAAAAAGTGGCTTAAA
GCCTTATAGTACAAGGCTTTAATCCTTCTTTTTGAAATATGAACAAAAAACTGCCCATTT
TGCCAAAGTCAGAAAATAAAGAAACATGATATACAAAATAATACTCAACGT
>H201 Scaffold5
AAGCACATTTTGAGTTGTATTTGAAGGAATGCGAATGGCGTTTTAATCACAGTAACTTAA
AATCTCAAATTTCCATTTTAAAATAATTAGTTAAGGGCAGCTTAAGTTAGTTATCTAGGA
CAGCCCCTTAAATAGAATAGTTTTTGGCAGATCAGCAAACAAATTTGCCTACTTGCCGCA
ATTAATGAGGTGGCAAAAATGAAGCATGCTAACTCTAAACTAGAAACAGCCAGCTTATTG
ATTTTGGTGATCGTCTAAGCGACCACCATAAGTTTAAAATGAAGATACTTAGAATTAGAG
ATAGATGTACAAATAACAGTGCTTGGATATGCTATCTCAGATATAAATATTTACGCCATC
TATAACGCTTCATTCGCTTTTTTAATACTATCATCTGCTCTGCGTGCTTCACCTTTATGT
TTTTGTTTATTTAACTGGGTTTCAAGTTTTGATTCTACTTCGTTGATAGCTTTATAGAGA
TCTTCATCATGTGCTTTTGCAAATAAATCGCCAACAGGGGTTCCAATAGAAGCCTCAACT
TCGTAACCATTTGGTAATTTGTGGATAATAAAGTGAGGGTTAATTAACTGAGTTTGCCAT
TTATTCAGTTTAGCCAAACGCTCCTCAATGTGCGTACGAATTGCAGGGGTCACTTCCATT
TGTTTGCTTGAAATATTGATTGTCATAGCATTTACCTCTTTTATTATGACCTTGTTGGTC
GTTGAATGGATAGCTTCAAAGTATGCCTTTCCCCCTAAAATTTCAACCCCTAAATTTAAA
CAATTTTCAAAAATTTGATCTACTTAACACTTTTTTGGTTTTTTTGACTATAATTCTAAC
GATATTTTTTGGAGGTATGATGTTATCAGAAGCTCGCTTGGCGAAAATTCGTGAAATGGA
ACAGATTTTAAATGAAGCAAGTAGCTTAATGAATAAAATGGAACAGCTTCAGCAGTCGTG
GACAGTTCTTTTACCTAAAATCCGAGAACTAGAAAATTATTATTCTGAACAGTGGCAAGA
AGATTATAATGCTGATGAACGAGGGGAAATTCCCTCAGAGATGATTCGAGGCGTATTAAG
TGAAGATGCCGTGTATAATTTATTCATTGCTCATCGAGAAATCGCACTGGAGTGGATTCG
CTTGTCAGTGAAATCAATGGAAACAACATAATGATAGATAAACCACTTCCTCCTTTTCAG
CGAGCCTTTTTACATCCAAAGTATTGGGGTTTATGGCTAGGATTGGGAATTTTCAAACTG
ATTTTATGCTTACCTTACCCTATTTTAGCGAAAGTCGGTAAGGGCTTAGGTAAACTGTTT
ACCCGATTAGGTTTGGATAAACGCCGTATGCGAATTGCCAAACGGAATTTGGAACTTTGC
TTCCCAGATTATACCGCTTGTCAAATTGATGAAATTTTAGCTCAAAATGCCGAATCTGTC
GGAATGGCAATTATTGAAACAGGGATGGCGTGGTTTTGGTCAGATGAACGTATTCTTAAA
TGGTCGAAAATAGAAGGATTGGAACATCTGAAAAATCAGCCTGAGGGTTCGGGGATTATT
TTTGTCGGTGTTCATTTTCTGACCCTTGAACTTGGGGCAAGAATTGTCGGGCTTCATCAT
CAAGGGATTGGCGTATATCGTCCGAATGATAATCCGCTGTTAGATTGGATTCAATTTCGT
GGGCGAGTACGTTCTAACAAAGCAATGTTAGATCGCAAAGATTTACGCGGTATGATTAAA
GCTCTTCGTGCAGGGGAAACCATTTGGTATGCTCCCGATCACGATTACGGACGCAAAAAC
AGCGTTTTTGTGCCGTTTTTTGCGGTGAAAGAAGCGTGTACAACAGCTGGAACGAGAATG
TTATTACGTTCCGCCCCAAATAGTATCGTTGTGCCATTTACCCCAATGCGAAACGACGAT
TTTTCAGGTTATACCGTCAAAATCAGGCCTGCAGTAGATTTTAGCCAGTGCAAAAATGAC
GTTGATACTGCAACCTTAATGAACAAGGTCGTAGAAAGCGAGATTATGCAAGCTCAGAGC
CAATATATGTGGCTACATCGTCGTTTTAAAACCCGACCGAATGAGAGCGATCCGAGTTTG
TATTAAACCGCCGACATTAAACCTAGTAGGGACGCCACGCTTGGCGTCCTAGAAAACAAT
TTTTAAGGTAGCAACTGTGTTTGTGAATGCTCATAGTTTCAGAAATTTCAATATGACGAA
AGAGATAGTGAACAAAACCAAAATTGTCCTTGCCACAGGCAATCAAGGAAAAGTGAAAGA
AATGGCTGATGTGTTAGCTGAATTTGGCTTTGACGTGATTGCCCAAAGTGAATTTGACAT
TCAAAGCCCAGAGGAAACAGGCTTAACCTTTGTAGAAAATGCATTGATTAAAGCCCGTTA
TGCCTCACAAATGACAGGTTTACCGGCGATTGCCGATGACTCTGGTTTAGCGGTTGAAGC
ATTGGGTGGTGAACCGGGGCTTTATTCTGCTCGTTATGCAGGTGAAGAAGGAAACGATCA
AGCCAATCGCCAAAAATTATTGGCTGAAATGGCAAATGTTGCCGATGAAGATCGCACGGC
AAAATTTGTCAGTTGCATTGTGATGTTACAGCACCCGACCGATCCTACTCCAAAAATTGC
CATAGGCGAATGTTACGGACAAATTTTACGTGAGGAACGTGGTTCAAACGGTTTTGGCTA
CGATCCACTATTCTTCTATCCGCCTAAAAACTGCACCTTTGCAGAACTTGAAACTGTTGA
GAAGAAAAAAATCTCCCATAGAGCGATTGCATTACAATCCCTGAAACAGCAATTGAAATA
GGAACATTATGATTATTACCACAACTCCAAATATTGAAAATCATCAAATCGTTGAGTACA
AAGGCTTAGTCTTTGGTGAAGTCGTGTCAGATGCAAATGCCGTTGTCGGGGTGTCTATGG
AATATCAGTCTATGGGCGGTGATAAAGGAATGTTTATTGTGGTTGCGACCGGCACAGCGG
TTGTTATTCGCTAATGTTGCAAAAAAATCTTCAAATCACACCGCTTTTTTGGCAAACTAA
AACACTGCTTGAAATGAATGAAGCAGAGTGGGAAGCCCTGTGCGACGGCTGTGGTAAGTG
TTGCTACCGCAAATATATTCAAGGCAGAGGCAAGCGGGAACGGCTGTATTACACCTCTGT
TGCCTGTAATTTGCTTGATGTGAATACAGGTCGGTGTAGCAACTATGCGGAGCGTTGCAA
AATCGAAAAAGATTGTACCAAGCTCACCAAAAAGAACCTATCCGATTTTGGCTGGTTGCC
GAAAACCTGTGCCTATCGACTGATTTATGAAGGCAAGCCGTTGTTTGATTGGCACCCACT
GATTTCACAAGATCCTAATTCAGTGAAAAGAGCAGGGGTGTTAATCCCCAACGGCATTCA
CGAAAAAGATGTGATTGATTGGTTTGAGTTTGTGATTGATACTGTATAAATCTCAATATG
GTTAGTATTCTTTATGAGTAATTTAAATTACTTTTAAAGTTCTAACAAATACGCCTTCAA
CTGATGAATCTTATCCCTCACCGCAGCCGCTTTTTCAAACTCAAGATCTTTAGCAAAATC
TCTCATCTGTTGTTCAAGCACTTTCAGTTCTTTTTCTAACTCTTTGCGAGATTTCGGCGT
GTAAGCGGTCTGATCATCGCTTGATTTTGCAGATTTCTTACTGCGTTTCGGTTTATCCGT
CTGCCCAATATCAAGCAACTCGCCGACTTTTTTGTTCAATGCTTGTGGCACAATGCCGTG
TTCTTCGTTGTATTTTTGTTGTTTCTCTCGACGGCGTTCAGTTTCGGTGATCGCTTTTTG
CATTGAATTGGTAATACGGTCGCCGTATAAAATCGCTTTGCCGTTGAGGTTTCGGGCAGC
ACGCCCGATGGTTTGGATTAAAGAGCGTTCGGAACGCAAAAAGCCTTCTTTGTCAGCGTC
TAAAATCGCCACCAGCGACACTTCCGGCATATCCAAACCTTCTCGCAGTAGGTTGATCCC
CACTAACACATCAAACATTCCCATTCGCAAATCGTGGATAATTTCAACCCGCTCGACTGT
GTCAATATCGCTATGTAGATAACGCACTCGTACGCCGTGTTCGTCTAGGTAGTCCGTTAA
ATCTTCCGCCATTTTTTTTGTCAGCGTGGTGACTAGCACTCGTTCATCTACCGCCACACG
CTTATGAATTTCTGACAATAAATCATCAACTTGCGTTGCCACAGGGCGAACTTCGATAAT
CGGATCTAACAAGCCAGTCGGACGAACCACTTGGTCGATTACATCAGGATTTTTCTCTAA
TTCGTAAGGTCCAGGGGTTGCCGATACATAGATTGTCTGTGGCGATAAGCGTTCAAACTC
TTCAAAACGCAACGGACGGTTGTCTAAAGCAGATGGCAAACGGAAACCGTATTGCACCAA
AGTTTCTTTTCTTGCTCGGTCGCCCCTAAACATACCGCCGATTTGTGGCACGGTAACGTG
GGACTCATCAATAATCAGCAAGCCATCAGACGGCATATAATCAAACAAGGTCGGTGGCGG
TTCACCCTCTTTTCTGCCCGATAAATAACGTGAGTAGTTTTCAATGCCTGAGCAGTAGCC
CAACTCGTTCATCATCTCAATGTCAAACTGGGTACGCTGGGCGATCCGCTGTTCTTCGAG
TAATTTATTCTCTTTGATAAAGTAAGTTCGACGCTCGGCAAGTTCTTTTTTGATCTGCTC
AATCGCTTCTAAAATCCGATCTCTCGGAGTAACGTAGTGAGTTTTTGGGTAGATCGTATA
ACGGGGAACTCGCCCTAAATTATGCCCTGTAAGCGGATCGAATAAGGACAGATTTTCGAT
TTCATCATCAAACAGTTCCACACGCAGAGCGACACCGTCCGATTCGGCAGGGAAAATATC
AATCACTTCACCACGCACACGGAAAGTCGCCCGCTGAAAGGCTTGATCGTTACGAGTATA
TTGTAATTCAGCAAGGCGAGAGAGAATTTTGCGTTGGTCGATCATTTCCCCCACTTGCAG
ATGTAACATCATCTGCATATAGGCATCAACATCCCCCAAGCCGTAAATTGCCGACACCGA
TGCGACTACAATCGTATCCCGTCTTTCTAAAAAAGATTTGGTGGCAGACAGTCGCATCTG
TTCGATCTGCTCATTAATAGAAGCATCTTTTTCAATAAAAGTATCGCTAGCAGGCACATA
GGCTTCGGGCTGATAGTAATCGTAGTAGGAAACGAAATACTCCACCGCATTTTCAGGGAA
AAAGGCTTTCATCTCGGCATAAAGTTGTGCCGCAAGGGTTTTGTTCGGGGCAAGTACCAT
TGCTGGACGGTTTAAAGTCGCAATCACATTGGCAATGGTAAAGGTTTTGCCCGATCCTGT
TACACCTAGCAAGGTTTGATGTGCCAAGCCATCATTCAATCCCTCGATTAATTTGGCAAT
CGCAGTCGGTTGGTCGCCTGAGGGTTTGAAGGGGGAATGTAAAATAAATGGTTTACCCTG
TTTGCTCATTGAAAATCCTTGTCTGAAAATTTGCTAGAATTCTAACATAGAATAAGTGGT
GAGATTTTGGGAATTTCAGCCTAAAAAGAAATTTTGTTATTCATACAATTTACTTTAAAA
ATCCTCTTTGGTGGACGCTCAGAAATCCATTACAATTCTTCGTAAAATAATGCTAAAACT
CACCGCTATGATTGATACACAAACTTTAAAAACAGAACTTCAGCAATTTAATAGCACACA
AAAATCCCTTTTTAGTACTGAAGATATCAAAAATTTACTCGAACAACGTAGCCATTTTTA
TGATGATTTACTGACAACGCTCTGGCAACAATTTGGGTTGATGGAGCGGCAGGACTTGGC
TTTAGTGGCAGTCGGGGGATATGGGCGGAGGGAGATGTTTCCGCTGTCTGATTTGGATAT
TTTGGTGTTGAGTGAACAGCCTTTAGATGAACAGACGCAAAATCAATTAAATCAACTATT
TAACCTCTTGTGGGATTGCAAATTTCAGCTGGGGGCGAGTGTGCGAACCTTGGCGGAGTG
TGTTGAGGTGGGCAGAGCGGAAATTTCTGTGGCAACGAATATGTTTGAGAGCCGTTTTTT
GCTTGGCAATGAAGCCTTGTGGCAACAGCTGATGAGCAAGCTGTTCCACGCGGAGTTTTG
GTCTATCCAAGCCTTTTTTGAGGCAAAAATGGCGGAAAAAAATGAACGTTATGCCCGTTA
TCATAATACCAGTTATAACCTTGAGCCTGATTTAAAACATAGTCCGGGGGGGCTACGGGA
TTTGCACTTGCTCTCTTGGATTATGTTACGCCATTATGGGCTGTATAGCCTAGAGAGTTT
GTTTAGTCGGGGTTTGCTCTATCCTGAAGAATTTATTGAGCTTCAGCAGGCTCAACATAC
GTTATTTAGAATGCGGTTTGCCTTGCATTTGCAATTAAAGCGTTACGATAATCGCTTGCG
GTTTGATCGCCAGTTACAACTGAGTGAGCAGTTAGGCTATCAGGGCGAGGGTAATCAGCC
TGTGGAAGCGATGATGAAAGATTTCTTTCAGGCGACGCAATCTATTTCGCAATTAACGCA
ATTGTTGCTCAATCATTTTCATCAAGAGGTGCTACAGGCTTTGCAAAATGTACAGCAAAA
ACAGCCGCTTGATGACTATTTTTATTTGCAAGGGGAACAGCTAATTTGTAGTAACACTTT
GATTTTTAAGCAACAACCTGAGCGGATTTTGGATCTTTTCTTCTATCTCACTCAGCATAC
GCAGGTGTGTGTAGCCAGTACGACGTTGCGACAACTTCGGCTGGCGTTACAGACCTTAAA
CCAGCCGTTGTGTGAACTGCCTCAAGCTCGACATCGCTTTATTCGGCTGTTTTCTCAGCC
TGATGTGGTTAAAAGAGCCATTATGCCAATGCATCAGTTGGGCGTTTTAACCGCTTACTT
ACCGCAATGGGTTGGTATTCAAGGCTTGATGCAGTTTGATCTTTTTCATATTTATACGGT
GGACGAGCATACGGTTCAGGTGATGCTTAAATTAGAAAGTTTTCTGCAACAGGAAAATGC
CGAAAAACATCCGCTTTGTTGTCGTCTGTTTCCGACACTGGCAGACCGTCCGTTGCTCTA
TTTGTCAGCCTTGTTCCACGATATTGCTAAAGGCAGAGAGGGCGATCACGCTAAAGTTGG
GGCGGAAGATATGCGTGCTTTTGCTCAACAACACGGCTTTTCTCAAGAGCAAAGTGATTA
TATGGCGTGGTTGGTGGCAGAGCATTTGACGATGTCAATTACGGCACAACGTCGGGATAT
TCACGATCCCGATGTGGTGAAAACTTTTGCAAATGTGGTGAAAAATCCGACCGCTTTAGC
TGCTTTAACCTGTTTAACCGTTGCGGATATTTGTGCGACGAATGAAACCCTTTGGAATGA
TTGGAAGCGGTCGCTTTTCCTTAAACTTTTTCAATTTACCGAACAGCAGTTGCAGTTAGG
CAGTGAGGAAACGATTAATCATCAGCAACTGAGCCAAGCCCATCAACAGCAAGCCTATGT
ACAACTTGAGGCGTTACTTTCGGCTGAACAAAAAACACGGCTGTTGCAATTTTGGCAATC
CTGTCCTGAAAGCTATTTTGTGCGAAACAGCCCGACACAGCTTTATTGGCACGCCTTGCA
TTATTTAAAAGATCCTGCGTTGCCGATGGTGTTGATTAGCAATCAGTATGCACGGGGAGC
GACAGAAATTTTTGTGCATTGCCAAGACCAAGCCCAGCTTTTTGCGAGAATTGCACAGAC
GTTAAGTCAGAAGAAAGTGAGTATCCACGATGCTCAAATCCTTACGAGCGATCATGGTTT
GGTGTTGGATAGTTTTATTATTACGGAAATGAACGGCGAGCCACTCGATGATGAGCGAAG
TGAACAAATTCAGTCGGCATTGGTTAAAACTTTGCTTGCGAATACGGAGAAAGTGTTTAA
TCCAAGTAAAAAATCCGTTAAACATCAGGCGTTTAAGCGAAAAACCAAGATCCGTTTTTT
AGCAAATTCCCAGCCAAATCAGACCGCTTTTGAGCTATTTACCTTAGACCGAGAGGGGTT
GTTGGCTCAAATTGGGTATATTTTCGGGCAGCTTAAGTTGAATTTGATTAACGCTAAAAT
TACGACCATTGGTGAACGGGTGGAGGATTTTTTTGTGGTGAGCAATCAGCAAAATGGGGC
TTTGGCGGAGGAAGAACAGGCGATGTTGAAACAACATTTGTTGGCGATGTTAGAACAAGA
ATAGAATGCTATACTGTCTATCAAACAATGAATTAAGAGTAAAAGATGTTATTGTTATAT
TCAGTATTAGTAAAAAGGTAATAAAGAATGCTACTCGCACAAGACCCCGAACAGTTTCGA
GAATCTGCGTATTTACGCCAATTTTGGATAGAGTTGAGGAAAGACACCTTTGCACTCATC
AGCCTTAATCTCTTTATTCTTCTGATGGGATTGGTTTTTTTTGGCTATTTACTTGCCCCT
TATGCAGCCGATCGGCAATTTAGCGGAATGGAATTAATGCCACCATCGTGGAGTGATAGC
GGTCAGATTAGCCATTTTTTTGGCACAGACGATCTAGGAAGAGATATTTTCAGTCGCGTC
CTCTACGGCTTCTACTACACCGTTGGTTCAGCATTGGTCATTACCATTGCTATCGGTATT
TTAGGTGGCATTCTTGGCGTGATTGCAGGGACAAAACGGAGTGGATCTATTTTTATTCTC
AGTCATCTTTTTGATACCTTTTTATTTACGCCGATTTTGCTGATTGCCATCATCATTGCA
ACTTTAATGGAGGTCTCGCTCATTAATGCAATGTTGGCCATTTTTCTTGCTATGTTGCCT
CACTTTATCCATAAAATTTATCAAATGACCCAACGGGAGCTGGCGAGAGAATATGTCATC
ACTTTAAAATTAGAGGGTGCAAGAAAACGAGATTTAATCCGTGAAGTGATCTTACCTAAT
TTAACTGTGATTGCCGTCAAAGAACTTGCGCATATTTTTGTTATTGCCGTGTTAGACATC
AGTGCATTGAGCTTTATTTCACTGGGGGCAACGAGCCCAACGCCAGAATGGGGAGCGATG
ATCCGCGATTCTCTTGAATTAATTTATGTTGCCCCTTGGACGGTCATTCTTCCTGGATTT
GCTATCATTTTTACTCTACTTATCATTACAATGCTTGGAAACAGCATTGTACGGGTGCTT
GAAAAATATCGTTATTAGGGAAGGGAAACAATGGCATTACTGGATATTAGACATTTAAGT
ATCGAAATTGATACGCCAAACGGGCGTATAAAAATGGTAGATAATATCAATCTTACCCTT
GATAGCGGTGAGATATGTGGTTTAGTTGGCGAATCAGGGTCAGGAAAAAGTTTAATTGCT
AAAGTGATCTGCGGATTAGTCAAAGACGAGTGGATCATTACTGCCGACCGCTTTCGCTTT
AACGATATTGAATTACTGAAACTTTCCCCCTATCAGCGCCGAAAACTGGTTAGTGATCAG
ATTTCAATGATTTTCCAAGATCCACTCTCTTGCTTAGACCCAAGCGAACGTATTGGTAAA
CAATTAATCGAAACTATCCGCTTTAAAGGCAAGTGGTGGGAACGTTTTGGCTGGAAAAAG
AAAAAAGCCATTGAATTACTACACAAAGTGGGGATAAAAGATCATAAAGATATTATGCAA
AGCTATCCAACGGATATTACCGAAGGTGAAGCACAAAAAGTGATGATTGCAATGGCAGTG
GCAAATCAGCCTCGCTTGCTCGTGGCTGATGAACCAACCAATACAATGGAATCGACCACA
CAGCTACAAATTTATCGCTTGCTTTCCAGTATGAACAAAAATCTTGGTACGTCTATTATT
CTAGTGAGTAACGATATGCTCAGTATTTACAAGTGGGTAGATTCATTTAACGTTTTGTAC
TGCGGGCAAACCGTTGAAATTGCAGAGAAAGAAACCATTATGGAAACCCCTTATCACCCT
TATACCGCAGTACTATTGCATAGCGTACCCGATTTTTCTAAACCTTTGCCTTTTAAAGGT
CGCTTGAATACCCTTAAAGGCTCAGTTCCAATGTTACAAGATATGCCTATTGGTTGCCGT
CTTGGGCCTCGTTGCCCTTTTGCGCAGAAAAAATGTGTCGTTAAACCACCGCTACGCAAA
TTCCGCCAACACGAATTTGCCTGCCATTTTCCGATTAACTTTAGAGAACAAAATTTCTTA
CGTAAGGAAGAATTTGTGCCAGTGATCGTAAAAGTAGATTAGATGTTATATAGCTTAGTC
CATATTAATGATGATAGAAAAAAGTCTATATCGGTATTTAATACTCGAATATATAATTGG
TCTTAATTTAGAAAAATCCCTTTTCGATCAAATATCCTTTAAATTTTTGTGAAGCTCATC
ACTTTTTTACAAGACAAATTTGTAAAATCCCATTACCATATGCAAGTCTTTTCAACATTA
ACTATTAACTCTCATAGAGGATATTAACAATGGCAAAAATCGTTAAAGTAATTGGTCGTG
AAATCATTGACTCACGTGGTAACCCAACTGTTGAAGCAGAAGTTCACCTTGAAGGTGGTT
TTGTTGGTTTAGCAGCAGCGCCATCAGGTGCATCAACAGGTTCACGCGAAGCATTAGAAT
TGCGTGATGGCGACAAAGCACGTTTCTTAGGCAAAGGTGTATTAAAAGCTGTTTCTGCAG
TAAACAACGAAATTGCTAATGCAATCGTAGGTAAAGATGCATCTAACCAAGCTGAAATCG
ACCAAATTATGATCGACTTAGATGGTACAGATAACAAATCTAAATTTGGTGCAAACGCAA
TTTTAGCGGTTTCTTTAGCAAACGCAAAAGCGGCTGCAGCATCAAAAGGTTTACCACTTT
ATGCTCACATTGCAGAGCTTAACGGTACTCCAGGCGTGTACTCTATGCCATTACCAATGA
TGAACATCATCAACGGTGGTGAGCACGCAGACAACAACGTTGATATCCAAGAGTTTATGA
TCCAACCAGTGGGTGCATCAACATTAAAAGAAGCACTTCGTATCGGTGCTGAAGTATTCC
ACAACCTTGCTAAAGTATTAAAAGCGAAAGGCTTAAATACTGCTGTGGGTGACGAGGGTG
GTTTCGCACCAAACCTTGCTTCTAACGCAGATGCATTAGCTTGTATCAAAGAAGCAGTAG
AAAAAGCAGGTTATGTTTTAGGTAAAGATGTAACTTTAGCGATGGACTGTGCGTCTTCTG
AGTTCTACAACAAAGACAACGGTTTATACGAAATGAAAGGTGAAGGTAAATCATTCACTT
CTCAAGAATTTACTCACTACTTAGAAGGCTTATGCAAAGAGTACCCAATCGTGTCTATCG
AAGATGGTCAAGATGAGTCAGACTGGGAAGGTTTTGCGTACCAAACTAAAGTATTAGGTG
ACAAAGTTCAATTAGTAGGTGACGACTTATTCGTAACCAATACTAAGATCTTAAGCCGTG
GTATCGAAAATGGTATCGCAAACTCAATCTTAATCAAATTCAACCAAATCGGTTCATTAA
CTGAAACTTTAGCAGCAATCAAAATGGCTAAAGATGCAGGTTACACAGCGGTTATCTCAC
ACCGTTCTGGCGAAACTGAAGATGCAACTATCGCTGATTTAGCGGTGGGTACAGCAGCAG
GTCAAATCAAAACGGGTTCAATGAGCCGTTCAGACCGTGTTGCGAAATACAACCAATTAA
TCCGTATCGAAGAAGCATTGGCAGCAGCAGGTACACCAGCACCTTTCAATGGTCGTAAAG
AAGTGAAAGGTCAAGCGTAATTTGCGTTGATTTATTGAATATAGCCACCTTGAGAAATTG
AGGTGGCTTTTATTAGCTACGTGTCATAAAACTTACCCTTTCGGGCGGAGATATAAGGTA
CAAATAGCGTAAGTTATTTCAATCTTGTTAAGTTTGTGATTACTTGATAATAAGTGTTCA
GCAGAAAGAGCTCACCGAGGGTAGCCTATAACAATCAATCGGAGCTAGTTGGAGCCTTCG
TCTTTAAAGACTTGGACGTCAACAATTCTTCAATCTAATAAAATACATCAAGAAATCTTA
TAAGAATTAATTTCATAGTTTGTGGAATGCTATGGTAGAATTGCGAAAAAACTCTGATTT
GATTTCATAGAAGGAGAATAAGATGCCATCTTTTGATATTGTTTCTGAACTTACCATACA
TGAAGTACGCAATGCAGTAGAAAATGCAAATAGGGTATTAAGTACACGTTATGATTTTCG
AGGAGTTGATGCCACAATAGAACTTAATGAAAAAAATGAACTTATACGGGTTACTACAGA
ATCTGATTTTCAACTTGAACAGTTAATTGAAATTTTAATAGGATGCTGTATTAAACGTGG
TATTGAACATACTTCCCTAGATATTCCTTCTGAAAGTGAACATCATGGTAAACTTTACAC
AAAAGAAATTAAATTAAAACAAGGGATTAAGTCCGATATGGCTAAGCAGCTTGTTAAACT
TATTAAAGACTCTAAAATCAAGGTACAAGCTCAAATTCAAGGAGATTCCATACGCATAAC
AGGAAAATCCCGTGATGATTTACAATCGACAATACAGCTTGTGAAAAATGCTGAATTAGG
GCAGCCTCTTCAATTTAATAATTTTCGTGATTGATTTTCCATATATATCTTCTTTCATTT
AATCAATATAAAGAATCTTTTCATTGAATCTAATCGCTCAAACTTACTAGAGTGATTTCT
CTGTTTTCCTATAGGCTGTAAAGAGATACTTATGTCAGAAAAACGCTACGGTGCTGATGA
AATTACCGTTCTCAAAGATCTTGAACCTGTGCAACTTCGCCCAGGTATGTACACTGATAC
CACTCGTCCAAATCACTTAGGGCAAGAAGTAATTGATAACAGTGTCGATGAAGCGTTATC
AGGTTTTGCTAATCAAATTGATGTTATCTTACATAGCGATAATTCCCTTGAAGTCGTTGA
TAATGGACGGGGTATGCCTGTGGATATTCACTCGACTGAAAAAATTTCAGGGGTGGAACT
TATCCTAACAAAACTGCACGCAGGCGGTAAGTTCTCTAATAAAAATTACACCTTTTCAGG
CGGTTTGCACGGTGTAGGGATTTCGGTTGTAAATGCCCTTTCTGAAAGTGTTGAGATCAC
CATTAAACGTAATGGCGAGATTTATACCATTGCTTTTGCAAATGGCGTTAAAGTGGAAGA
GCTGAAAGTGATCGGTTCTTGTCCAAAACGCCAAACAGGCACAACGGTTCGCTTTTATCC
AAATCCAAAATATTTTGATTCGCCGAAGTTTTCGGTTAGTCGCCTACGTCATCTATTGCG
AGCCAAAGCGGTACTTTGTCCGAAATTAACGATCAATTTTACCGACCATATCAATAATAC
CCAAGAAACGTGGTACTACGAAGATGGCTTGCGTGATTATTTAACAGATGCATTGAAAGA
ATATGAATATCTGCCAAATCCTCTTTTTGTTGGTGAAGTGATTGGGGAAACTGAAGCTGT
GAGTTGGGCATTAAGCTGGCTCACAGAGGGTGGCGAGCAGATTAATGAAAGCTATGTAAA
CTTGATTCCAACTGCACTTGGCGGCACACACGTCAATGGTTTGCGCCAAGGTTTATTTAA
GGCGATGGCTGAATTTTGTGATTTTAGAAATCTGTTGCCTAAAGGTGTCAAATTAACTGC
CGACGATGTTTGGGGACGTTGTTGCTATGTGCTATCGCTTAAAATGCAAGAACCACAGTT
TGCAGGGCAAACCAAAGAGCGTTTATCATCACGACAAGCGGCGAGTTATGTTGAAAATAG
TGTAAAAGATGCTTTTAGTTTATGGCTAAATCAAAACGTACAAGTTGCCGAACAACTGGC
TGAAATGGCAATCAGTTCTGCACAAAATCGCCTTAGAGCTGAAAAAAAAGTCGTACGAAA
AAAATTGGTTAGTGGGCCTGCCTTACCTGGAAAATTGGCCGATTGTATCTCACAAGATTT
AACACGTACTGAGCTATTCCTTGTAGAGGGAGATTCTGCGGGCGGTTCTGCAAAACAAGC
GAGAGATAAAGAGTTTCAAGCGATTTTGCCACTTAGAGGTAAGATTCTCAACACTTGGGA
AGTATCACCTGATCAAGTTCTCGCGTCTACAGAAGTGCACGACATTGCTGTCGCATTAGG
CATTGATCCTGACAATGAAGATCTAAGCCAACTACGTTACGGTAAAGTTTGTATTCTTGC
TGATGCGGATTCAGATGGTTTGCACATTGCCACATTATTGTGTGCCTTGTTCCTCCGCCA
TTTCCCAACATTAGTAAAAAATGGCCACGTTTATGTTGCAATGCCGCCACTTTACCGTAT
TGATATTGGTAAAGATGAGGTGCATTACGCATTAGATGAATCTGAAAAAGAGGCTATTTT
AACTCGTCTCGCGAAGAAAAAAGGAAAACCAAATGTTCAACGTTTTAAAGGTTTAGGTGA
GATGAACCCAAGTCAATTGCGTGAAACGACAATGGATCCAAATACACGACGTCTAGTTCA
GCTAACCTTAGAAGATAATAGCGATGATGAAGAGGTTTCAACCTTTGAATTAATGGATAT
GTTGCTTGCTAAAAAACGAGCTGAAGATCGCAAACAATGGTTACAAGATCGTGGTGATGA
GGCGGATTTATAAATAAACCAAATAAAGATTGGCGTTGAAAATTAATAGTATTTTTTTAT
TAATTCAATAGTTTTACAAACTTATAACTATCAATGATAATACTCGTAACCTATTAATAA
GCCATTTTTGGAGAAAATTCACTATGTCTAAATGTCCATTTGATCACGGATCAAAAACCT
TAACAACGGCAGCAGGTGCGCCAGTTGTTGATAATGACAACACAATGTCAGCTGGCCTAC
GCGGTCCACTTCTTTTACAAGATGTTTGGTTTCAAGAGAAATTAGCACACTTTGCTCGTG
AGCGTATTCCTGAGCGTGTGGTTCACGCTAAAGGTTCAGCAGCTTACGGTACATTTACTG
TAACTGCAGATATTACTAAATACACGAAAGCTGCGGTATTTAAACCAGGTGCACAAACTG
AAGTATTATTACGTTTCTCAACTGTTGCTGGCGAGCGTGGGGCTGCCGATGCAGAGCGTG
ATGTGCGTGGTTTCTCATTAAAATTCTATACCGAACAAGGTAACTGGGACTTAGTGGGTA
ACAATACACCAGTATTCTTTATCCGTGATCCATTAAAATTCCCAGATTTTATTCATACAC
AAAAACGTAACCCTCAAAATAACTTGCGTGATGCAAATGCAGCGTGGGATTTCTGGTCAC
GTCACCCTGAATCAATGCACCAAATTATGACATTGTTCTCAGATCGTGGTATTCCAGCGA
CTTTACGTCACATGAACGGTTACGGTAGCCACACTTATAGCTTTGTAAACGCAAACAACG
AGCGTTTCTGGGTGAAATTCCACTTCAAAACACAACAAGGTCACAAATTCTTCACTAACG
AAGAAGCAGCTAAAGTTGTAGGTGAAGATCGTGAGTCTAGCCAAAAAGATTTATATGAAG
CGATTGAGCGTGGTGAATTCCCACGTTGGACTGTTCAAGTGCAGATTATGCCAGAAGCAG
ATGCTCACAAACATAACTATGCCTTTGACTTAACTAAAGTATGGCCACACGCAGATTACC
CAGTGATCGAAGTGGGTGTATTAGAATTAAACCGCAACCCACAAAACTACTTCGCAGAAG
[truncated: 1,903,423 more chars]
