# Supplementary material for: Whole-genome sequence analyses of Glaesserella parasuis isolates reveals extensive genomic variation and diverse antibiotic resistance determinants
Source: PeerJ. 2020 Jun 22;8:e9293. doi: 10.7717/peerj.9293 (PMC7316082; doi:10.7717/peerj.9293)
Supplement: Supplemental Information 42 [file peerj-08-9293-s051.fasta]

>H233 Scaffold1
ATTTTACACCGCATCGTCTCTTGAACAGGCTGCTATTTAATCATTATCACATAGCCTACT
TAACATTGTCGTCTAATCCCAAAATATACGGGCTATTTAAATGCACTATCGGTAAAGTTG
AATTATTCCACTCTCGCAATAACTGTACTTTCATTAAATCTAAAGTATCTAAACCAGCCA
AAGTGTTTGGAGTATATTGAGTCGCAAAGCGAGCCAGTTGCGTAAGCCCAAGACTAGATT
CAATACTTGAACTTATCACAGCAATTAAACCTTGCTGATGAGCCTGTTCAATGAGTGAAA
TACATTTTTCAAGGGAACCAACGAGCGTTGGCTTAATCACAATAGCGGTTAGATTTGGCT
CTTTTTTTACCAAAAAATCAGGCTCTCGTACTGTTTCATCCCAAGCGATATTTATCCCTG
TCTGTTCAGCAAACTGACGTGAAAGTTCTGGAGTTTTGCAGGGTTCCTCTAAAAACTGAA
TGCGCTTTTTGCGTTCAGGGGCAATTTTACTTGCAAAAAGCAACGCCTTTTCTAGCGTCC
ATGAGCGATTAGCATCAAGCCGCAATTTTAAATCGGGAATCGCTTCTAAAAACATATCCG
CAATAAGCCCATCTCGATTAGCTTCATATAACCCTACTTTAATTTTGGCGATTTTTTCCC
CTTGTATTTGGTTCAATTCTGCATAAAGTTCATCTGGGTCGCCATAACAGAGTGGCACAG
TTTGAAAGTTGGCTTCTTCGCTTAATGTTTCATTGAGTTCTGCTAAGGCACAGCTGACCC
CAAATGCAACGGACGGTGGATAGGATGTTAAAGAATCGTCTTGATGATTTAGCCACTTTT
CAATCCATTGGCGAACTGCAATTTCCGCCTCTGCTAAGGTTTCTTGGCTAAATTCAGGCA
ATGGGGCGATTTCCCCCCAGCCTTCTTTGTCAGCATGTTGCAAATGAATAATCAAACCAT
CTCGTTGTTTTAAACGGCGGTTACGTAAGATAATGCCTGTTTCAACAGGTAAGGAATAAC
GGTAAAGTTGAGCGGTTTTCATCGGGGTTAACTTTGTATTTATATTCAGACAACAAATTA
CTCTCAGCCCTCGGTTCAAAAGGGCTGAGATATTTACGTAGCTGATACATAATACCGAAA
AAACATTCAAATTACACCGCTTAATACTCAAAAACCACGCCAGCTTCTTCCGCTTGGGCT
AAGGCTTGGTACATAGAAATCCTTCATATATGTAGATACCATAAGACACAACAAATTTTA
TTTCATAAATGTGTCTAAATTAAATGCTGTCTGTTTTTGCAAAACAGCCTGTGCAATAGT
GACTAATTTACGCATTAAAGCCGTGATAATCACCATTTTAGGTTTGCCGCATTCAAGCAA
TCGCAGTACAATCAGGCGGTTTAATTAACTATGTGACCAAACGTGCACACCGTGATCAAA
TCGGTAAAGGCGAATTCAAAACGAATTTTGGTACAAATAGCTTGTATGGTTTTGGCGCAG
ATTACACAGGAAAAATGACCGATGATGAAAGCGTACGTTATCGCATTGTCGCCTCATTAA
ATCACGCCAATGGCGAATGGAAAGATACCGAAAATAAAACGATCTACCTTGCACCAACCT
TAGAATGGGATATTTCAGATCGTACTCGCTTAAGCATTTTAACCAGCTCAATGTGGCTAG
ATGGGGTAATTACTATCGCAGGCTTCCGAGCGAAGGATACCGATGCTTTAGTAAGTAAAT
TACAACCTAATGGCACTGTTTCAACAGAGAGTGATGAAGATCCAATTTACCGTAAAGGCT
TCGAGCTTCAAGCAGATGTAAACTTAACCGAAAATTGGACTGGAACCTTAGCTTACACTT
ACACAAAAGCAGAAAGCAAGGACTCAACCGGAACCAAAACACGCCGCCCGTTAATTCCAA
CAAATACCCTTGCAGCAAAAACAGCTTATACGTTTAGCAATGGTATGTTAAACGGCTTAA
CCGTAGGTGCAGGTATTCGTTATGTAGAGCATTAGCGTAACGTCAAAAGGTTCACTTTAC
TCACATGCACGTTTACCGTCTGTGACGTTAGTCGATTTAATGGCTCGTTACCAAATCAAC
CAAAACTGGAGCGCACAACTTAATGTGGATAACGTAGGCAATCGTAAATATGTTGCGGCA
TGCGATTACTACTGCTATTACGGCGCTGAACGTAAAGTAAATGCAACAGTAAGTTATAAA
TTCTAAGAATATCTAAATTAATTGGTGCGAGTATCTAGCTCGCACCAGTATTAGCAGCAT
ATAAAAAAATAGGTGTAATAGACAAAATAGTAGCTAAAAATGACAAAAATCATTTTTAGC
TACCATATCTCTATTTCTTCCAAATCCGTGTCTGATAATCACGAATCGAACGGTCTGAGC
TAAACATACCCAAACGAGCCGTATTAAGAATCGCAGATTCAACCCAAGCGGTTTGATCTT
GATAACGTTTTGCGACTTCTTTTTGAGCTTCACGGTAGCTTGCAAAATCTGCTAACACAC
AGAAATAATCTTTGTTTAACAGATCATAAACTAACGGTTCAAAGGTATCTTTATTACCAC
CTGAGAATGTGCCGTCCGCTAATGCGTCAATCGCTTGTTTTAATACAGGATCTTGCTCAT
AGTACGTTTTAGACACATAACCTTTTGCACGCAATTCACGCACAGATTCAACGGTATGTC
CAAAAATAACAACATTTTCTTCCCCAGCAAATTCTGCAATTTCTACGTTTGCACCATCTA
ATGTACCAAGCGTAATTGCACCATTGAGAGCTAATTTCATATTGCCCGTGCCTGACGCTT
CTTTACCCGCAAGAGAAATCTGCTCAGAAACATCTGCCGCAGGAATGATTTTCTCCGCAA
GGCTTACACGGTAGTCTGGTAAGAATGCTACTTGTAATTTACCTTGCATATCAGGATCGT
TGTTAATCACTTTTGCCACAGCGTTGATGGCTTGAATAATTTGTTTCGCCATAAAGTAAC
CTGGTGCCGCTTTACCTGCAAAGATAAACAGGCGTGGTACAACCTCTTGTTGTGGGTTCG
CTTTAAGCTCTTGATAAGTGGCGATGATATTCAACAGGTTCAAATGTTGGCGTTTGTATT
CGTGGAAACGTTTAATTTGAACATCGAAAATCGCATTGCAATTCACTTTTAAACCAAGTG
ATTGCTCAATTTCTTTCGCTAATAGCTGTTTGTTTTGCTGTTTGATGTGATTGTAATCTG
CTTGGAACTGTGGATCTTTGGCAAATTTCTCAATTTGAGCCAACAATTCAAGATCTTTCG
TCCAGTCACCTTTGATATATTTATCTAACAACGCACTTAGTAATGGGTTTGCTTGGCGGA
TCCAACGACGAGGGGTAATACCGTTAGTTACATTATGGAAGCGACCTTTAAACAAGCGGT
TATAAGCTGGGAATAAATCGCTTACCACTAAATCCGAGTGAATTTGTGCCACACCATTGA
CAGCAAAAGATCCTACAACACAAAGGTTTGCCATACGCACACGGTGGTTCATTAAGACCG
CTGTTTCGTCCCACGCATCTGCAAATTCTGCTTCGCTAAATTCCGCTTTCACTTGTTGAT
AAAGCTCGTGGTTAATGCGGTCAATGATGATTAAATGGCGTGGCAACAATTTCGCGACGA
GATTTTGATCCCACTGCTCTAACGCTTCAGGCAATAAAGTATGGTTGGTGTAAGCAAATG
TTTTTGAACAAATTGCCCAAGCTCGATCCCAACATAAACCGTATTCGTCAATCAAAAGAC
GCATTAATTCGGGGATTGCAATCGCAGGGTGCGTATCGTTTAACTGGATCACTTCAAATT
CAGGCAACTGCTCTAAGGTTCTGCCTTGTGCAAGGTGATTTTTTAGAATATCGGCAACAG
AGCAAGCACAGTGGAAATATTGTTGCATTAAACGCAACTCTTTACCTTCTTGATGATTGT
CGTTTGGATATAGCACTTTGGTTAATTTTGACGCATCAACCACTTTGCTTTCAGACTCAA
GATAGTCGCCGTCGTTAAATTGAGCAAGATCGAAGGACGTTTCGCTATAACCTTGCCATA
AACGTAACGGCTGTTGAACCCCTTTATAACCCACTACGGGTAAATCAAAGGCTTCACCAT
AAATTGTCCACGCTGGTTTCCATTCATATTTATCACCGTCACGATGCCATACTTCGCCAC
CAAAGCCAACGGTTTGACGAAAATCTGGGCGATGATATTGTTGAGTATAGAAATCACGGC
TCCACGCATCGCCTTCTTCACGTTGTTCACCTGCCCAGCCAAAGCTCTGTTTGAATAAGC
CGTACTGATAGTGTAATCCGTATCCCACTGCTGGCTGAGCAAGGCTTGCCATTGAATCTA
AATAACAGGCAGCTAAACGACCTAAACCGCCATTGCCTAATGATGGATCACGCTCTTCTT
CGAGAATATCGACTAAATTTTTACCATATTGAGCAAGGGCTAAATAGACATATTGATAAA
CGCTCAGACTCATTAAGTTGTTACCCAGTAAACGTCCGATTAAGAACTCCATTGAGAGAT
AGTTTACTTTGCGAGTGTTTACAAGCGGTGCGTTTTTAGGAAAATTTTGCAAAATCGCTT
GTTGGCTGACTTCGGCAATGAATTGATACCATTGTTGTGTAGAAAGTTGTTCAGGTTTTA
AAAAACGCTCTTCACAGTAGTTTTTCAACGACTGTTCAAACAGCGTTTGGAATTGTTGAG
TAGATGACATGAAGACTCCAAATAAAAATTTTCAAATAGTATAGAGATTATGAATAAAAT
TGCGAGAGTTAAATCATTCTTTTAGAAATGAATGGGGGGGGACATCATAGTATGACATGT
TTAGAAAGGATAAATGGGATAGATTTTTCTCTATCCCATTTAAGATAATTTAAACATCTT
TTGTTTTTTCTCCAGATTTATCATCTTGTTCGGGATCAAATTTTACAACGGGTACACAGC
CTCGACAAGCACCTTGGTCAACGCCAAGATCTTTACATAACTCGTTGTATTTCTCTAATA
ATGTACGAAAAAAAGATTTAGATTCGCTACTCATATTTCACCTAACGAAATAATGTTCTG
TATGAAGAAGTTTGCTTGAATTGACTTATAATAATAACAGCAAAAACGACAATATAAATA
GAGAAAACCACAATCAACCATTGTGGCATAGAGAGATCTAAAAATTGCCAGACCACTTTT
CCACAATCGCCTTTACCTGTAGCTTCAAAGAGATCTGGGAACCATTTGTTCAATGGCAAT
GTTTCAGGGAAATCTACAAAAGGTGAACACTGGTTCCACGGAGCAGGATTGAGTTGATAA
TCCGTATGCTTAATTGCAAGGCTTAAACCTTTTATTGAGCCAAATAAACCAAGCAATAAT
GCAAGCCAACGTACGAGCGTTTTGCGGAGGGCTAAAAAGCCGATAATCCCCGCAATTAAA
ATCGCCAATAGAGCTAATCGTTCATAAATACACATCACGCAAGGGTTTAGTCCCATTCCG
TGTTGAAAATAGAGCGCAGCAGCTTCTAGTGCTGTACAGCTTGCAGTGAGAAGTAGCCAA
GCACTACGACTTATTGATAGCTCTTTAAAATAAGTTAGCATACGGTTTCCTTTATTCTTA
ACGAGTGATTAACCAGCCCCACTCCGTCATTAATTTTGTTAATTGTGGCAGTAAAAATTC
TAATGCGAAGAACCCTACTCCTGATAAAACTACGGTATATGGTAATGCCATATAGACCAT
TCGTCCATAGGATAAACGAATTAATGGTGCAATAGCAGAAGTCAATAAGAATAAAAATGC
AGCTTGTCCATTTGGAGTAGCAACTGATGGTAAATTGGTTCCTGTGTTAATTGCGACAGC
AATCAGGTCAAATTGTTCCCTACTAATAATGCCAGCTTGGAAAGCCGCTTTTGCTTCGTT
AATGTAAACGGTTCCAACGAAAACGTTATCCGAAATCATTGAAAGCAATCCATTAAATGT
ATAGAACAGCACCAATTGTGAGCTTGGTTCAGCGGACAGAACAAATTGAATAATTGGATC
AAAGAGTTTCAAATCTACAATCACGGCAACGATAGAGAAGAAAGCCACAAGCAATGCGGT
AAATGGTAGCGACTCTTGGAAAGAACGTCCTAAGGCGTGTTCATCAGTGATACCACAGAA
AGCTGTACAGAAAATAATAACAGAGAGACCGATTAATCCTACTTCCGCTAAATGCAATGC
CAACGCAATGACTAACCAAACACCAGCTATGGCTTGAATAACCAATTTCATTCGGTCTCG
TTTTGTCATCTCTTGTTCTTTACGCAAGTTATAATGGGCTAATACCACCCAAACTTTACG
CGGCAAGCGGTCACCATAACCAAAAAGTTTGTATTTTTCTACGAGATAACAGGTTGCAAT
ACCTGATACAAGCACAATGCTACTAATTGGAGCTACCCGTAAGAAAAATTCCCCAAATCC
CCAATCAGCTTGAGCAGCAATAATTAAATTTTGCGGTTCACCGACCATTGTCATCACGCC
ACCTAACGCACTACCTACTCCAGCGTGCATTAATAAGCTACGCAAGAAACCACGAAATTG
TTCTAAAATTTGTTTGTTTGTAATTAATTTATCATTTGAAGCATCATCGGACTCATCATC
GTCCAAAAGCCCACCTGATGCGACCTTATGGTAAACTTTATAGAATCCCATTCCAACACT
AATAATCACCGCAATTACCGTTAAAGCATCGAGGAATGCAGATAAGAATGCCGCACTTAA
ACAGAAAGTGAGTGCAAGCATTTTTTTAGAATGGATGGAAATCAGTAGCTTAGTGAATGC
ATAAAGTAACAAGCGTTTCATAAAGTAAATACCTGCCACCATAAAGATCAACAATAAAAC
GACTTCAAAGTTGGCGAGAATTTCTTTTTTGATATGCTCAGCACTCGTCATTCCAATAGC
GACAGCTTCAATGGCAAGTAGACCACCTGGTTGTAGAGGATAACATTTTAATGCCATTGC
TAACGTAAAAATAAATTCAGCCACTAATGCCCAACCAGCAACAAATGGACTAATGAAAAA
ATAGAGCAATGGATTGATAATTAAGAAGGCAATAATACAAGCCTTATACCATTCTGGTGC
GTTACCGAGAAAGTTTTTATAAAAAGCGTCAAGATTATTCATAGATTTAATTAAAAAGTA
AAAATGATTGTGGATTGTAATCTAGTTTAGATTAAACGATAATACCCCAAGAGCCATTAT
ATGGAAGGCAATATCATTTTTGATGAGTACATCACACTTTTTACTATTTATTTGAAGTAT
TTCTTCATTTTTTGAGATAAATCAATGAATCAATCAGACATTTTAAGAGCCCAAAGCCCA
GCAGCCCTTGCTGAAGAGTATTTAATCAAAAGTATTTGGAGTAACCGCTTTCCAGCTGGT
TCAGATTTACCTGCAGAACGTGAGCTTGCAGACATTATTGGTGTTACGCGTACAACGTTA
AGAGAAGTTTTACAGCGTCTTGCGCGTGATGGTTGGTTGAGTATTCAACACGGTAAGCCA
ACTCGAGTAAATAATATTTGGGAAACAGCAGGTCCAAATATCATTAGTACATTAATTCAT
TTAGATGAATCTATTACACCAACGATTATTTCAAATGTTGTTTCATTGCGTACTAGAATG
GGAGAATACTTTATTCCTGAGGCAATTAAAGCTGATCATTTAGCTTCTTCATTACTCTTA
AAAGATCTTGAATTACTTCAAAATACGGCACAAGCTTATGCTGAATTTGACTATAAGCTA
TATCGTGAATTTACTTTTATTGCCAATAAGCCTGTTTATGGGTTGATTTTAAATAGTTTT
AAAGATCTCTATTTAAAAACGGCATCTTTATTTTTCTCTAATCCTAGTTCTCGCCAATTA
AGTTTTGCATTTTACCAAGCACTTCGTACCGCTTGTGAAACTAATGATTACGAAAAAGCC
GTAGAATGTTTAGCAATGAGCAGTCAACGTAGTACCGAAATTTGGGCTGAAATGTTAAAA
AACTTACCGAAAAATTTTGGTGAATAAAACTGCTAAATAGTAAATTTTATATCATAAAAA
ATCTATTGTGTTTTACAAATGGAGCATTTTCCACATACTGAACCTAATAGATTATGCTAT
AATTCTATGTAGGGTATTAACACAATCCAATAATGGAAAATAGATAAGGAAATCGCCCTT
ATCTATTTTCCATTATTAATTTAATTATTCGTTTTGGGAGGATGTATGAAAATCAAAACG
TTACTAATGTGGGCAATTTCGGCATTTTTCGCTGTAATGCTTTCTGCTTGTAATAAAGAA
CCCCAACAAATTGCCTTTGAAGGTAAAACAATGGGAACAACCTACCATATCAAATATATT
GATGATGGTAGCTTAACAAATTTACCTAAACCAGAAGAGGTTCAACGTCAAATGGATACG
TTGTTAAAAATGGTAAATAACGAGATGTCCACCTATCAAAAAGACTCTCAAATTAGCCAA
TTTAATCAAATGAAAGAGGCAGATAAACCGTTTGAAATTGCCTCTGATTTTGCCAAAGTG
GTCAAAGAAGCGGTACGTCTAAATAAAGTGACAGAAGGTGCGTTAGATGTGACCGTTGGG
CCTTTGGTTAATTTATGGGGATTTGGACCAGATAAACGCCTAAATAAAGCACCAACGGAA
GAACAAATTGCAGAACGTGCCACTTGGGTTGGTATTGAAAAATTAGTCTTAGATGATAAC
GCCACAAAAGCCACATTAACAAAAAAAGTACCAGAGCTTTATCTCGATCTTTCAGCAATT
GCCAAAGGATTTGGCGTAGATAAATTAGCGGATTACCTTGAGCAATTAGGGGTACAACAT
TACCTTGTTGAGATCGGCGGTGAATTACGCGGAAAAGGGCTAAATTTAAAAGGGCAACCG
TGGCGTATTGCAGTTGAAAAACCTGAATTTGCTCAAGGAACATCAAGTCAAATTGTTGTG
CCATTGCATAATTTAGGTATGGCGACTTCGGGTAATTACCGCAACTATTTTGAAAATGAA
CAGGGTAATCGCCTATCTCACATTATCGATCCAAAAGCATTACGTCCGATTAGCCATAAC
TTAGCCTCAATTACTGTATTTGCACCAACCACAATGACTGCAGATGGACTTTCAACAGGC
TTATATGTGTTAGGAGCAGAAAAAGCACTGGAAGTGGCAGAACGTGAAAATTTAGCAATT
TTCTTAATTATCAAGAAAGGCGACGGATATGAAACTAAAATGTCGAGTGCCTTTGAAAAA
TTAATTAATCAAAAATAATAGGATAAAAAATGGAAACAATTTTACTAACCTTTGCTTTCT
TTGTAGCCATTGTATTTATGATGTCAATCGGCTTTATTATCAAAGGTAAAACAATTAAAG
GTAGTTGTGGCGGTATTTCTGCATTAGGAATGAAAAAAGTCTGTGACTGCGATGAGCCTT
GTGATAATTTAAAAGCAAAATTAGAAGCAGGCGATGAAGCTGCTAAAGCCGAATATGAAG
AAAAATTTGCCAAGAAAGAGGCTCAGTTTTACGAAGTAAAATAATTTTTTCATCAATAGG
AAGGAAAAATGGAGCAACAAGATATTCGCTGGAAACAGCGTTTTGAAAATTATCAACATG
CTGTTGCTTATCTAAAAGATGATGTAGAAAAGTATGCAGATACTGATCTTGATATTATCA
AAAAAGGGATTATTCAAAGTTTTGAAATCGCTCACGAACTTGCTTGGAAAGTAATGCAAG
ACTATTTGAAATATCAAGGTCTTTTAGATGCAAATGGACCTAGAAACGTAACTCGAATAG
CCTTTCAATATGAGCTTATTTTTGAGGGGCATCATTGGATGGAAATGTTGAATAGCCGTA
ATATGACAGTTCATACTTATGATGCTCAAATTTTGTTGAAAGAATTTGAAAAAATTGTTC
ACATTTATCTTCCCCTTTTCCTTGCATTAGAAAAGAGAATGATGGAATTATGGCAGAAAA
GTTTGGATTAAATGAACAATCTATTAGGGTAATTACTGATATTCTCAAGAAATACCCCGA
AATTGAGCAGGCGATTATTTATGGTTCTCGAGCAAAGGGTAATTATCGGATAGGTTCTGA
TGTTGACTTAACTTTTAAAGGACCAAATCTTAATCAGAACATATTGGGTAAAATCAGGCT
AGATTTAGAAGACTCTAGCCTACCTTATCTGTTTGATCTTTCAATTTATCACGAACTGGC
TCACGAAAATTTTATTCAGCATATCGACAGAGTGGGACAGCAATTTTATCAACGGACAGA
ACAACAATAATGAAATCAAAAACTTACCAACAACATTTTCCTGCACTTACCGATGAACAA
TTAGCGGAAAATGCAAAGAAAAAAGTGATCTGCGGAATGTCGGGAGGCGTAGATTCTTCG
GTTTCAGCCTTTATTCTTCAACAACAAGGCTACCAAGTGGAAGGCTTGTTTATGAAGAAC
TGGGAAGAAGACGATGACACGGATTACTGCACAGCAGCGGCAGATTTAGCCGATGCACAA
GCCGTTTGCGATAAGCTGGGTATTAAACTGCATAAAATCAATTTTGCCGCAGAGTACTGG
GATAATGTGTTTGAGCATTTCCTTGCCGAATATAAAGCAGGACGCACACCAAACCCTGAT
ATTTTGTGTAACAAAGAGATCAAATTCAAAGCCTTTTTAGAATATGCTGCAGAGGATTTA
GGGGCGGATTTTATTGCCACAGGGCATTATGTCCGTCGTCCACCGCTTGATCAACACCCA
AAATTATTGCGTGGACTTGATAGCAACAAAGATCAAAGTTATTTCCTCTACACTCTGAGC
GAGCAACAAGTTGCACAAAGTCTTTTCCCTGTTGGTGATATTGAAAAACCGATTGTCCGA
GCTATTGCAGAAGACCTAGGTTTAGCGACAGCAAAGAAAAAAGATTCGACGGGGATCTGT
TTTATCGGCGAACGTAAATTCAAAGATTTCCTTGCTCGTTATTTACCTGCACAAGCTGGG
GATATTAAAACCGTCGATGGGCAAGTGATTGGTCGTCACGATGGCTTAATGTACCACACC
TTAGGACAACGCAAAGGTTTAGGTATTGGTGGTGTCAAAGGGGCGAGTGAAAATGCGTGG
TATGTAGTGGAAAAAGATCTGGTGAATAATGTGCTAATTGTCGCTCAAGGTCAGGATAAT
TCTGCGTTGCTTTCAAGCGGCCTGATTGCAAGCCAACTTCACTGGGTAGATCGCCAACCG
ATCCGTGAAAAACTACGTTGCACAGTAAAAACACGCTACCGCCAAGCGGATATTTTATGT
GAAATCCAACCGCTTGATGACGAAACCATTCGAGTGATTTTTGATGAACCTCAAATCGCC
GTTACCCCAGGACAGTCCGCCGTATTTTATCAAGGCGAAGTCTGTTTGGGCGGTGGGATT
ATTGAAGAGCAGCTGAAGTAATATCTCCTAATAGTGATATTGTGGAAGATAGATTTATGG
CATAAGAATGGGGATAATAGACAAATTTGCTGCTAATATTTAGAAAAAATAAACATTAGT
AACTAGTTTGTCTACTGTGCCCATTTGTCTGCCATGCCTAAGAATGGGCAACTTAGGTTT
AGTATCTTAGCTTTTTAATGAGATTTGGAAATTAACTCATTTCATAGATAGAATCTTCTG
CTCAATCCCTTTCGCATCTAACCCTAAATCCGCATAGGATTCGGCTTGCGTAGCTTGTGG
GATAAAGAAATCAGGAATGCCCAACATCAATAGCGGTTTGATTTTGCCGATATGTTGCAA
GTATTCATTTACCGCACTGCCAGCCCCACCTTGAAGGGCATTTTCTTCAAGGGTGACTAA
TAATTCGTGGCGGTCGGCAAGCTCAGCAATCAAGGCTTCATCTAGCGGTTTTGCAAAACG
CATATCAACCAGCGTGTAATTGTGGGTTTCTGCCACTTGTTTGGCCTCGTTTAATAATGC
CCCGAAATTGAGAATAGCGACCTTTTCCCCCTGTTTTAACACTTTGCCTTTGCCGATTTC
AAGGGCTTGCATCGGTTGAAGCTCAACGCCTTGTGCATTGCCACGCGGATAACGCACGGC
AACAGGGCTGTTCATTGTGTAAGCAGTGTAAAGCATTTGACGCATTTCATTTTCATCACT
TGGACACATTATCGTCATATTTGGGACACAACGCATAAAACTTAAATCAAATGCGCCTTG
ATGGGTCTGCCCGTCTGCTCCCACAATACCAGCACGGTCAATTGCAAAAATGACAGGCAA
GTTTTGAATAGCCACATCGTGAATAAGTTGGTCATAAGCACGTTGTAGGAAGCTAGAGTA
AATCGCCACTACAGGCTTGTAACCTGCAATCGCAAGCCCTGCTCCAAAGGTCACGGCGTG
CTGTTCGGCAATCGCCACATCAAAATATTGTTGTGGGAAGCGTTTAGAAAACTCAACCAT
TCCCGATCCTTCACGCATTGCAGGGGTAATGCCGATAATCTTCGGATCACGCTCTGCCAT
TTCGCAAAGCCAGTCGCCAAAAATGTTGGAATAGGTCGGTACGGATTTGGTTTGTGGTAA
CTTACCGCTTGTATGGTCAAATTTCGGCACACCGTGGAAACCGATAGGGTCTTGTTCCGC
TGGAGTATAACCTTTGCCTTTTTTGGTTTTAATATGTAAGAACTGTGGCCCTGACATATT
TCGCATATTTTTCAGGGTAGAAATCAGTTCTTCAATATCGTGTCCGTCAATCGGGCCGAT
ATAGTTAAAGCCAAGGGTTTCAAACATTGTGCCAACAGGCGAAACAAAGCCCTTAACGTG
TTCTTCTGTTTTTCGCACAAACTCTTTGATCGACGGAATGCCTGAGAGCAGTTTTTTGCC
CCCTTCACGTAAAGTACCATAAAGCGAACCAGTGAAAAGGCGAGCTAAGTGATTATTTAA
TGCTCCCACATTTTCTGAGATGGACATTTCGTTGTCATTTAAGATAACCAACATATCGGT
ATGAATTGAACCTGCGTGGTTAATCGCTTCAAATGCCATACCTGCAGTGATTGCACCATC
ACCAATCACACAGACCGTTTTACGCCCTGCGTTCTCTTTTTCTGCGGCAACGGCAATGCC
TAAACCAGCACTAATGGAGGTAGAAGAGTGTCCAACGCTCAATACATCAAAAGGACTTTC
TTCACGCCAAGGGAATGGGTGTAAGCCGTCTTTTTGACGAATAGTATGCATTTGGTCACG
GCGACCCGTTAAAATTTTATGTGGATAGGCTTGGTGTCCTACGTCCCAGATAAGTTGATC
GAATGGGGTCTGATAAACATAATGCAAGGCAACGGTCAATTCGACCACGCCTAATCCAGA
GGCTAAGTGACCGCTTGTTTGACTGACGGACTCTAACAAATAGGCACGCAGTTCATCACA
AAGAGGTTGAAGTTTATCTTTTGGTAATAAACGCAAATCATCAGGTGAGTTGATTTGACT
GAGCAATGGATAGGTCTTTTGCATAAGCTTATCTTTAATCGTTGGGTGGGCAACTGCCCA
TCAAAAAAAATCTATTATTAGGCTTTGAGTTCTTCAGTTAAGGTCGGTTGAATACTGTTT
AAAATTTCTTTTACAACACGACCGCTACCTGCCACTACATTACCTGATTTTAAGTAATCT
GTACCACCAACAAAGTTGGTCACTAACGCACCTGATTCACGGGCAATTAAATCGCCTGCA
GCACAATCCCACGGTTTTAATCCGATTTCAAAGTAACCATCAACACGACCAGCAGCCACA
TAAGCTAAATCTAATGCTGCAGAACCAGTACGGCGGAAATCTGCTACGCCATTGTTCATC
AAGGCTTCAATCATATTTAAGTGAGCAGTACGATGTTTTGCGACTTTAAACGGGAAACCT
GTTGCTAACACTGTGCCTTGTAAATCACGACGTTCATTACTAATGCGAAGGCGGAATTCA
TTTAATTTTGTACCTTCGCCACGCACAGCGGTAAATAATTCGTTACGAATAGGATCATAT
ACAACACCCACCTCAGTACGACCATTCACACGAATAGCAATCGACACCGCAAAATGTGGC
AAGCGTTTAACAAAGTTTGTTGTGCCATCTAATGGATCAATCACCCATTGTACATCGTTA
TTTGTGCCAGCTAAAACGCCTGATTCTTCGCCAACAATAGCATGATCAGGATACGATTTA
CGGATCACTTCAATAATGGCTGCTTCTGCTGCTTTATCAATTTCGGTAACATAGTCATTT
GCGCCTTTTTGAGCAACTTGAGTGTCTTGAGGCGCTTGCTCATAGCCTTTAGCAATAATA
TTGCCTGCTTTTCGTGCTGCACGAATAGCGATATTTAACATTGGGTTCATAATTCCACCA
GATTTTAAAGAACGTAAGAGGATTAGGATTATAGAGAAAGTTAGGGAATAAAGGAATAGG
GCGACGAGATCAATTTGTTTTAAATAAGATTTTATCTGGTGTTGTGTAGCAGCTGCACAA
CAGCTAATTTTAAGAAAAGTTATGTAAGAGGGGATTTTCGCTTGTTTCCTCGTTAGATTG
GTCAAAGGCAAGGAAATAGAGATAGAAGGGGATAGTCCCTATCCCTACAATTTAAAACTG
GCTTTCAACTAAGATATTGACGTTTTTATCCGTACAGGAATAGAGCGTTGGCAAATTACT
ATTTTGCTTACGATAGGTAAATTGTAGCCCTAGGTGTTACTCCTAACCAATACCAATTGC
GCTTCCATAGCGTTAAATTTAAGCTATATACTTTGTCAGAACGAACTTTGTCTAAATTGA
TGATTCCACCGAACTCTGTTTTTCATGTAAATAAGCTTAAAAAGCTCTCCTATTGTAAAA
ACGTTTACAAGTAAATGTACTGTGTTTTACAACAATTACAAATGTTTTCGTTTGCTTGAT
TTTGAGGCAATGTAAAGTAGTTTGTTGTTTTTGCTGCGGGTAATGAATTCTATTTATAAT
TAAATATATTCGTATTTTTCTGACAAATTTCTTGCCCCTAATCTACGAAAACTATAAAAT
TCTCCAATTAAAGTGGGAAAAAGTGGTGTTTTGTGGAATTTTTTCCAAATTTCCGAATCT
CTAAGGTTAAGTGAGCAAAAAAATGTTTCGTGGAGCAACTTCAATCAGCATTGATAGCAA
AGGGCGGATCGCTATTCCGACCCGTTATCGTGCCGAGCTTTTGGAGAGTTACCACGGGTC
ATTTGTTTGTACCGTAGATATTCGCCAGCCTTGTTTATTACTGTATCCGTTGCACGAATG
GGAAATTGTCGAGCAAAAATTGCTCGCTCTGTCTAACTTCGATCCTGCACAGCGTCGTAT
TCAACGGGTTATGCAAGGTTTTGCGACAGAATGTGAAATGGATTCTGCTGGACGGATTTT
ACTTAGCCCGACTTTGCGTCAGCACGCTCAATTAGAACAGCAGATTATGTTGGTTGGGCA
GTTAAATAAATTTGAAATTTGGCAAGATCAACAATGGCAGAAACAGATTAGCGAAGATCT
TGCAATTGGTAGCTCAGAAGAAATGCTTCATTGTGAGGCATTAAAGAACCTTTCTTTATA
ACAATAACGGATAATCAAAATGAGTGACTCACCCAAACATATTACGGTGTTATTACACGA
AGCAGTTGATGGTTTAGCCATTAAACCCAACGGTATCTATGTCGATGGTACTTTTGGGCG
TGGTGGGCATTCACGTCTTATTTTAAGCAAATTGGGTGAACAGGGTAGATTGATTGCGAT
TGATCGTGATCCGCGTGCGATTGCAGAAGCGAACACGATCACTGATCCCCGTTTTCAAAT
TGTTCACAGTGCTTTTTCATCCATTCCTGATATTTGTGACGAACTTAATTTAGTCGGCAA
AATTGACGGTATCTTACTCGATCTTGGCGTATCTTCCCCACAACTTGACGAAGCAGAACG
TGGTTTTAGTTTTATGCGTGATGGACCATTAGATATGCGAATGGATACCACCAAAGGCTT
GTCAGCAATGGAGTGGTTAGCACAGGTGTCTGTTGATGATCTCGCTTGGGTGTTAAAAGA
GTTTGGCGAAGAGCGTTTTGCCAAACGCATTGCACAAGCGGTCGTTTCTTACAATAAATC
TGCAACTGAAAAAATTTCCCGTACTTTGCAACTGGTACAAATTATTGCAGATGTCGTGCC
GTTTAAAGATAAGCATAAACACCCAGCAACTCGCTCTTTTCAGGCAATCCGTATTTACAT
TAATAGTGAGTTAGATGAATTAGAAAAGGCATTAAATTCAGCCCTAACTGTACTCGCACC
TGAAGGGCGTTTGTCTATTATCAGCTTCCATTCTCTAGAAGACAGAATGGTGAAGCAGTT
TATGCGTAAGCAGAGCAAAGGCGAGACGGTGCCGAAAGGTCTGCCGATTTTAGAAAGTGA
GTTAAATAAGAATATTCCTTTAAAAACCGTCGGCAAAGCGATTATGCCAAGTGAAGCGGA
GATTGAAGCCAATCCACGCTCACGCAGTGCGGTGTTAAGAGTTGCGGAGAAAAGATAATG
TCGAGTGAACGCTATCCTTTACGTCAAGTGATTTTAGACGATTTAACTAGCCATAATAAA
GTGGCGTTATTGCTACTTGTTGGGGTGGTGATTAGTGCTGTTGCAACGATTTGGATTACG
CACCAAACACGTTTATTAACAGCAGAGCAGGGAAAATTATTGCAAGTAAAACAGAAGCTT
GAAAATCAGTATGTTCATTTGCAATTAGAAGAAAATTCAAAAAGTCAGAAGTTTTTAGTC
GAAGCTGTTGCTGAAAAATTTGGATTACAACCAGTTAAAAAAGAACAAGAAATCATTTTA
GTGGAATAAAAATGAAAAAATCAGTGAAATATAACCCTAAAAATAAAAATACGATGGGAG
ATGAATTAAAAGAGGTAGATATTTCACCCCAGCCTAGTTTTTTGCCTGCCCGATTTGGAT
TTGTTTATCTGTTTATCGGTGTAATGGTCTGTGCCTTGATCGGTCAAAGTTTTTTCTTAC
AAGTCACTGATTCAGAACGTTTAATCAAAGAAGCAAATGATCGCTCTTTACGGACAAAAG
AGCTTCCTTTTACAAGGGGGAAAATTTTAGATAGAAATGGGCGAGTGCTTTCAATTAGTG
TGCCGATGTATTCAATTACGATTGATCCTAAAGAATATTTTGATACTAAACTTCGTCGTA
ATAAATCGTTATGGCGAGTTTTGGCTATGGAAATGGAGGCTTCAGCCAGTAAAATTGAAG
CTAGTGTGAATCGTTTTATTAAAGAAAAACCACAGAATAAAGAAAATAAGTATGATCCTA
GAGCGATTTTAAACAATAAAAATGAGGATTATTGGACATTACTCGCTCGTGCAACTGCAT
TAGATTACAACGTATTAATTCAACGCATACGCAATAATCCAAATTCTATGTTTTTACATT
TGGAAAATGAGTATGCTCAGCTTGAACGCCAAAAAATGCAAGAGTTAGCCAAAGCATTAG
GTATGAAATACAGCGTAATGATGGATAAACTTTATGCTTCAGCAAATCAACGTTTTTTAT
ATATTTCTCGTCACGAATCAGATGTGATAGGAGATTATGCTCGAGCATTAAAAATTGATG
GGCTTGTATTAAAAGCAGAAACTCGCCGTTTTTATCCTCTTGCAGAAGAAATTTCCCAAT
TAATCGGCTTTACCGATGTTGATGATAAACAAGGCTCGGAAGGAATAGAACGTAGCTTTG
ATAGCTTGTTGGTTGGTAAAAACGGTAAACAGGTTATCCGTAAAGATGCTCGTGGTAATG
TGATTGAACATATTCGCGATGAGAAAAAATATGATCCACAAGATGTGATGCTTAGCATTG
ATGAAGAACTTCAATCAATGGTTTACCGTGAAATCAAAAAAGCGGTTATTGAAAACAAGG
CGGAATCGGGAACTGCTGTTTTAGTTGATGTTCAAACGGGTGAAGTGCTGGCAATGGCAA
ATGCACCATCCTTTAACCCAAATAACAGAGCAGAGTTTAAATCAGAATTAGCACGTAACC
GTGCGATTACAGATACCTTTGAACCTGGTTCAACGGTAAAACCACTTGTGGTTTTAACCG
CATTGCAAAATAGAGTGACTTATCCAAGTGAAGTCATTAGTACACGACCTTTTGTGGTTA
ATGGACATACAATTAAAGACGTAGCGCCAAGAGAGAGTTTGACACTTACAGGGATCTTAC
AAAAATCCAGTAACATCGGTGTAAGCCGTTTAGCGTTAAGAATGCCATCAACCGCATTAG
TCGAAACTTATAGCAAGGTCGGTTTTGGTAAAGATACGGGGTTAGGGCTTGGTGAACAGC
GTGGTACGAACGGTGATCGTAAACGTTGGGCGGATATTGAACGTGCGACAATGGCATATG
GTTATGGTCTAAGTGTTACTCCGTTACAACTAGCACGGGCTTACGCAACATTGGGTAGTT
TTGGGATTTATCGTCCGCTTTCGATTACAAAAGTAGATCCGCCTGTCATTGGCGAGCGTG
TACTTCCAGAAAAAATTACCAAAGATGTTGTTCAAATGATGGAAAGTGTTGCAGCTAAAG
GTGAAGGTGGTGCAAGAGCTGCTGTTGATGGATACCGTGTAGCAATCAAAACGGGTACAG
CACGTAAATTAGAAAAAGGAAAATATGTTGGAAAACATGTCGCTTATACTGCAGGTATCG
CCCCAGCCAGTGATCCAAGATTTGCTTTAGTGGTTCTGATTAATGAGCCTAAAGCTGGCA
ATTATTACGGCGGTGCGGTATCTGCCCCACTGTTCTCAAGCATTATGGGACATACTTTAA
AAGCAAGAAACATTAAACCAGATAATCTTACTGAAGATACAAAAAGTGCAGTGAGAGAGA
TGAAAACAAATTCGACAAACTAAGAGGCAATAATGAACCCTTTACTTTCCTTTTTCCCTG
AACTTAACCATTGGGGCGAATTAAAAGAATTAAACAAAATGACCTTGGACAGCCGTCAGG
TTGAAAAAGGTGATCTATTTGTTGCCTTAAAAGGACATCAAGTCGATGGTCGTCAATTTA
TTGAAAAAGCGATTGAACAAGGTGCTTCTTTAGTTTTAGCTGAAGCGGACGATGACGTTC
AAGCGGTGAGATTTGCAGAAAAATTTGCAAATTCGACCGCTTGTGTACTGGAAGTACCAA
ATTTACCGAAACAACTTTCGGCGATAGCAGGTGCCTTCTATGGCAATCCATCAGAAAAAT
TAACCCTTGTGGGTATTACAGGCACTAACGGCAAAACCACTACGGCACAGCTTTTTGCGC
AATGGCGAAACTTGCTTGGCGGTAAATCTGCGGTGATGGGAACTATTGGCAACGGACTAT
ATGGGCAAGTGCAAGAAGCGGTAAATACCACAGGTTCTGCCGTTGAAATTCAACACAATC
TCGCAAACTTTGTCGAATTAGGGGCGGATTTCTGTGCAATGGAAGTCTCCTCTCACGGTT
TGGCTCAATATCGTGCCGAAGCGCTAGACTTTGACTTGGCGATTTTCACTAACTTAAGCC
GTGATCACCTTGATTATCACAACACAATGGAAGAGTACGCCCAAGCGAAGCTCCGCTTAT
TTGGCGAGCTTTCATCAAAACAACAAGTGATCAACGCTGATGATGAAATCGGGCGTGAAT
GGTTGGCAAAATTGCCTGAAGCAGTTGCCGTCAGCACCGACAGTCAGTTCCAACCACAAC
AAGCCCGTTGGATTAAAGCGAAAGCGGTGCAATTTACCCTACAAGGTGCAACTATTGAAT
TTGAAAGTAGCTGGGGTAATGGCGAAATTAAAAGCCGTTTAATCGGAGCGTTTAATGTCA
GCAACTTATTAACCGCTTTCGCTGGTTTATTGGCGTTGGGCTACGATTTGCAAAAATTAG
TCGAAACCGCACCGCTGTTAAACGGTGTATGCGGACGTATGGAGTGTTTAATCAGCAAAG
AAAATGCGGAAGAAAGCCCGATGGTGATTGTTGATTATGCCCATACCCCTGATGCCTTAG
AAAAAGCCTTAGATGCCGCACGTTTACATTGTGAAGGCGAGCTATGGTGTGTGTTTGGTT
GCGGTGGCGACCGTGATACAGGTAAGCGTCCGCTAATGGCACGCATTGCCGAACAGTTAG
CGGACAGAGTGATTGTAACTGATGACAATCCACGCACTGAAGATCCTGATGTGATTTTTA
ACGATATTATGAAAGGTTTCCGCAAGCCAAAAGCGGTGCAGTCTATGCATATTCGTCAAT
ATGCGATTGAACAAGCAATCGCCCAAGCCGAGCCAAAGGATGTGATTTTGATTGCCGGTA
AAGGGCACGAAGATTACCAAATTATCGGTACGAAGAAATATTATTTTTCGGATCAAGAGT
GGGCGAGGAAGTTTTTGGGGTAGTTGGAATTTAATCTATTGCACAAAATAATTTGTAGGG
GCAAATTACATTTGCCCCAAAAGCAATCATAAGGAAGAGGGGCTAATGTAATTAGCCCCT
ACAAAAGTAGATTTTAAATAGTCAAAATAATTTATAAGTAAATAAAGATGATAAAACAAA
CCACCCAACAACTCGCTCAAACCCTAAAGGGTAAACTACTCGGTAGTGGCGAGGTTGTTG
TTGAAAACATCAGTACAGACACCCGTCAAGCGGTCGAAAAAGGTTTATTTTTTGCATTAA
AAGGCGAAAAATTTGATGCTCACGATTATGTAGAAAAAGCGATAGAACAAGGCTGTGTGG
CGTTAGTCGTTGAGCGTGAATTGGCGGTGAATGTACCGCAAATTATTGTGGAAGATACTC
GCTTGGCATTAGGGCAGTTAGCAAAATGGCTGAAAGCTGAAATTAACCCAAAAACTGTGG
CAATGACGGGCTCTTCAGGCAAAACCTCCGTCAAAGAGATGACTGCAAAAATTTTGCAAA
AAGTGACCGCTTGTGAAGATCAAGTGCTTTATACCTTTGGTAATTTAAACAATGACTTAG
GTGTGCCATTGACCCTATTGCGTTTAACCCCTGAGCATAAATTTGCCGTGGTGGAACTGG
GGGCGAACCACATCGGCGAAATTGCTTATACCACCGAAATTGCACAACCTGATGCCTGTT
TAGTGAATAACGTGGCATCTGCTCATCTTGAAGGATTTGGCTCGTTGGCAGGTGTGGCTC
AAGCTAAAGGTGAAATTTATCGTGGCTTGAAGGCTGGTGGTAAGGCGATTGTGAATTTAG
CTCATTACTATCCAGAATGGCAGAAAGAGATTGGCGATCACGAGTTACAGTCGTTCTGCT
ACACCGGCGAAGATAAAGACAGCTATGCAGATTTTTGGGCGGAAAATGTTGAGTTACACC
TCAATGGTTCACGCTTTACCTTACATACGCCACAAGGCGAAATTGAGATCAACTTGCCTT
ATCTAGGCGAACATAATGTGAGTAATGCGTTAGCGGCAACAGCACTCGCAATGGCAGTCG
AGGCGGATTTAACTGCTGTTAAAGCTGGATTGGAACAGCGTTCAGCGGTTAAAGGACGTT
TGTATCCGATTGAAATTAAAGAGAATGTACTGTTTATTGATGATAGTTACAATGCCAATG
TGGACTCAATGAAATCTGCGGTATCAGTGTTAAAACAGTATCAGGCTTTCCGCATTTTTG
TGGTGGGTGATATGGCGGAACTTGGCAAAGACAGCCTAGCTTGTCACCAAGAAGTCGCTG
ATTTCGTTAAACAGGCGAAGCTCGATTTAGTGGTCAGCTTCGGCAAAGAGAGTGAGGTGA
TTAGCGGTAATTCAGCTCACCACTTTAATGATAAAACAGCAATGGCGGCGTTTTTGCTCC
CGATCATTTTGCAAAAAATCGAACAAGATCAAGCGCTTGTATTATTAGCAAAAGGCTCTC
GTAGCCAAAAAATGGAAGAAGTAATTGCTTCCTTATGTCGTTCTTTTGATGTTTCTTTTT
AAGGATTAGCTTATGTTAGTTTGGCTTGCTGAATATCTGGTGCAATACAACACCGCGTTT
AACGTGGTGTCGTACATTACTTTCCGTTCTATTATGGCGTTATTGACAGCGTTAATTATC
GGCTTGTGGATTGGACCAACGGTCATTCGCCGTTTACAAATTCTCAAATTTGGACAGGAA
GTTCGCCACGATGGTCCTGAAAGCCACTACAAAAAACGGGGTACACCAACGATGGGCGGT
ATTATGATTTTATTCGCTATCGGTGTGAGTACGTTGTTATGGGCGGATCTGCGTAACCCC
TATGTCTGGTTTGTGCTATTTATCCTATTTGGTTATGGGGTTGTCGGTTTTGTAGATGAT
TATTGGAAAATCGCCCGTAAAAATACCGATGGCTTGATTGCCCGTTGGAAATATTTTTGG
CTATCGGTGATTGCCTTAGTATCTGCTTTTGGTATGTATGCGATTGGTAAAGATACCGCT
GCCACCCAGTTAGTTGTTCCTTTCTTTAAAGATGTGATGCCACAGCTTGGCTTATTCTAT
ATTGTTCTCACCTATTTTGTGATTGTCGGAACCAGTAATGCAGTGAATTTAACCGACGGC
TTAGATGGCTTGGCAATTGTGCCGATCATTATGGTCGCAGGGGCATTTGCATTAATTGCG
TGGGCAACGGGGAACTATAATTTTGCACAATATCTGCACATTCCTTATATCAAATATAGC
AGTGAATTAGTGATTTTATGTACGGCAATTGCAGGGGCAGGTTTAGGTTTCTTATGGTTT
AACACTTACCCAGCACAAGTCTTTATGGGGGATGTCGGTTCATTGTCACTTGGCGGTGCA
TTGGGGGTGATTGCCGTATTAGTTCGCCAAGAATTATTACTAGTGGTGATGGGCGGTGTC
TTTGTGGTTGAAGCCTTATCGGTGATTTTACAAGTTGGATCGTACAAACTTCGCCAAAAA
CGTATTTTCCGTATGGCACCGATCCACCACCACTTTGAACTTAAAGGCTGGCCGGAACCA
CGTGTTATCGTGCGTTTTTGGATTATCACCTTAATGTTGGTGTTAATTGGATTGGTGACG
TTGAAATTACGTTAATTAATGTAGGGACACACTGCGTGTGTCCGTTACAGTTTTACCAAT
CGAGGAATAATGAAAATAAAGCGGACACACGCAGTGTGTCCCTACATCTGAAAATACCGT
TTCTAGAGAACAACAAAATGCAAAATCAATATCAAGGCAAAACCATCACGATTATCGGCT
TAGGCACAACAGGCTTATCTTGTGTCGAATTTTTTGCGGACAAACAGGCTCAAGTGCGAG
TGATTGATACCCGTGCAAATCCTGCTGGGGTAGATAAATTATCGAGGGATATTCCACTGC
ATACAGGCAGTTTAAACCTTGAGTGGTTATTAAGTTCTGATTTAATTGTGATTAGCCCAG
GACTTGCCTTAGCAACGCCAGAAATTCAGCAAGCTATTCAAGCAGGCGTGGAAGTGGTTG
GCGATATCGAGTTGTTTTGCCGTGAAGCAAAAGCACCGATTATTGCGATTACAGGGGCAA
ATGGTAAAAGTACGGTAACGACTTTGACAACGGAAATGGCAAAACAAGCAGGTATCAAAG
TCGGTATGGGCGGTAACATCGGCGTGCCTGCCTTGAGCTTATTGAAAAGCGATTACGAAC
TCTATGTGTTGGAATTATCAAGCTTCCAGCTGGAAACGACCTATTCTTTAAAAGCGAAAG
CGGCAACCATTTTAAATATCAGTGAAGATCATATGGATCGTTACAATAACTCTGTTGAAG
AATATCGTGCAGCAAAATTGCGTATCTATCAAAATGCGGAAAATATTATTGTAAATGGCG
AAGATCCACAAACTTTCCCAGAGCAAGCGATCAGATCTTTGAAAAAATTTGCAGAAAAAG
ATGCAGAATATACCGCTTGTAATGGTGAACTCTATTCTAGCGATGAAGCAGTTATTGCGA
TTAATGAGCTGAAAATCACGGGTCGTCACAATGTGATGAATGCCTTGGCTTCAATGGCAT
TGGCGGAAGCGGCTGGTGTTGCTCGTTCAGGGATTGTGAAAGCCCTACAAAGCTATTCAG
GATTAGATCACCGTTTCCAGCTAGTACCGACGAATGATGGCGTACGTTGGATTAACGACT
CAAAAGCCACGAATGTCGGCAGTACTGTGGCTGCATTAAATGGTTTACAAGTCGAAGGAA
CGCTTTATCTGTTGTTGGGTGGCGATGGGAAAGATGCTGATTTTTCTGAGTTAAAACCTT
TTATTAATCAGCCAAATACAGTCTGTTACTGCTTTGGAAAAGATGGGGCGGAACTTGCCG
CTTTAACTCAAAATAGCGTTTTAGTGGAAACAATGACACAAGCTGTCGCACAAATTCGTT
TACTATTAAAATCAGGCGATATGGTGCTACTTTCACCAGCCTGTGCCAGTTTAGATCAGT
TTAAAAATTTTGAAGAGCGTGGCAGACAGTTTGTAGCGTTGGCTCAAGGGGTTATCTAAT
GCTAGAAAAAATTCGGATTGAGTGGGATAAGTGGACAAGATTAACGCCTGTTAATGCACT
CTATGATCGAACATTGGTGTGGTTATTTCTCGCATTGCTGATCATTGGATTTGTTATGGT
GACTTCAGCCTCTATTCCTGTGAGTAGTCGGCTACACGAAGACCCCTTCTATTTTGCGGT
GCGAGATGGTTTTTATGTTATCGCATCTATTTGTGCTTGTACTTTCTTTGTTCAAATTCC
AAGTAAACATTGGGAAAAGTATAATGGTTGGTTATTTATTTCAGCCCTACTTTTGCTTGC
AATTACATTGTTTGTTGGAAAAACAGTAAATGGGGCAACACGCTGGATCCCTATCGGTCC
TATTAATTTCCAGCCTGCAGAATTAGCAAAATTTGCGGTGATTTGTTACTTTGCGAGCTT
CTATGTAAGAAAATTTGATGAAATGCGACAAAAAAGCATTAGTTTCATTCGCCCTATGGT
AATCCTGATTTTATTTAGCTGCTTGTTGCTGGCTCAACCTGATTTGGGAAGTATAGCGGT
GCTTTTTGTGCTGACATTTGCAATGCTTTTTATTATGGGGGCGAAAGTTTTACAGTTTAT
TTTTCTTGGTATCGCAGGCGTTGTAGTCTTTGCTCTATTGGTTTTAACATCAGAATATCG
TTTAAAACGTATAACCTCTTTTATGGATCCTTTTGCTGATGCTTATGGTGATGGCTTCCA
ACTATCTAACTCACAAATGGCGTTTGGGCAAGGCGAGATTTGGGGGCGAGGATTGGGTAA
TTCTGTGCAAAAATTAGAATATTTACCTGAGGCACATACCGATTTTGTGATGGCAGTCAT
TGCAGAAGAATTTGGATTAGTTGGAATTGTTATCGTTGTGCTATTATTACTCACCTTAAC
TTTCAGAGCTTTAAAAGTCAGTCGTGAAGCGTTAATACTAGAAGAACGATTTAAAGGTTT
CTTTGCTTTTGGTATTGCCATTTGGATTTTTATTCAAGGCTTTGTAAACCTTGGTGTTGC
TTCGGGGTTACTGCCGACCAAAGGCTTAACTTTCCCATTGGTGAGCTATGGTGGTTCAAG
TTTAGTGATTATGGCGATTGCAATTGCGGTATTAATTCGGATTGATTACGAAAACCGCTT
AGATCGAATTGGGCACGCACATTTAAGTGATGATTAGTGTTGGAAAATAATATGGCAAAA
AAATTATTGGTTATGGCTGGCGGAACTGGTGGGCACGTTTTTCCTGCGATTGCTGTAGCA
AGAGAATTACAACAACAAGGTTGGGAGATCCGCTGGTTAGGAACAAAAGATCGAATGGAA
GCGGATCTTGTGCCAAAGCACGGTATTCCGATTGAGTTTATTCAAATTTCAGGATTAAAG
GGCAAGGGGATTAAAGCGTTACTTACTGCCCCTTTTGCGATCTTAAGAGCAGTGCTTCAA
GCGAAAAAAATTATTAAATCGTACAAGCCTGATGCAGTACTTGGAATGGGCGGTTATGTA
TCCGGACCTGGCGGTATTGCGGCGAAATTATGTGGTGTGCCTGTGATTTTGCACGAACAA
AATGCGGTGGCAGGTTTAACAAATGTATGGCTTTCTAAAATTGCTCGCCGTACTTTACAA
GCCTTTCCAACAGCTTTTCCAAATGCGGAAGTGGTGGGAAATCCTGTTCGCCAAGATCTG
TTTGAAATTGCACCGCCTGAACAACGTTTTGCCGAAAAAGGCTATCCGATCAATATCTTA
GTGATGGGCGGTAGTCAGGGAGCATTGGTGATCAATAAAACCGTGCCGGAAGTAGCGAAA
GTGTTAGGACAAAACGTATTTATTAGTCATCAAGTTGGCAAAGGCAAATTAGCTGGTGTG
GAAGAAGTTTATCAAGCCACAGGCAATGGCACGGCAAGCGAATTTATTGACGATATGAAA
GCCGCTTATGAATGGGCGGATTTGGTGATTTGCCGTTCTGGTGCTTTAACTGTATGTGAA
ATTGCTGCGGCAGGATTACCTGCGATTTTTGTGCCGTTTCAACATAAAGATCGCCAACAA
TTTTTAAATGCAGAGTACCTTGCACAAGCAGGTGCAGCAGTGATTATTGAACAGCAGGAT
TTTACCCCTGAAAGTTTATTAAAAGCATTAGAGCCGTTAATTGCCGACCGTCAAAAACTG
ACGGAAATGGCAATAAAAGCAAGAGCGAAAGCCACACCATTAGCCGCAAAACGAGTGGCA
GAAGTGATTGTGGAAAATAGTTTGTAATCAGAAATGAGCATTGTAGGGACACACTGAGTG
TGTCCACTCTAAAAATTATCCACGGACACACGCAGTGTGTCCCTACGAATACGAAGGAAA
AATGTAATAATGAAAAATTTCCAAGATAAAGTAAAAAAATTAGTCCCTGAAATGCGCCGT
GTGAATCAAATCCACTTTATTGGGATCGGTGGCGCAGGTATGTCTGGGATTGCTGAAGTG
TTATTAAATGAAGGTTACCAAATTTCAGGCTCGGATATTGCGGACGGTGCAGTCACGCAA
CGCTTAGCAAAAGCAGGAGCAAAAGTTTTTATCGGGCATCAAGCAGAAAATATTGAAGGG
GCAAGTGTTGTTGTCGCTTCCAGCGCAATTAATGAAAGCAATCCCGAAGTAGCGGCAGCA
AAAGAAGCGCGTATTCCAGTGATTCAACGAGCGCAGATGTTAGCGGAAATTATGCGTTTC
CGTCACGGTATTGCGATTGCAGGGACTCACGGTAAAACTACCACAACCGCAATGATTTCA
ATGATTTATACGGAAGCAGGGTTAGATCCTACTTTTGTAAATGGTGGTTTAGTAAAATCA
GCGGGTAAAAATGCTCATTTAGGGGCAAGCCGTTACTTAATTGCAGAAGCCGATGAAAGT
GATGCGTCATTTTTACATTTACAGCCGATGGTTTCCGTTGTGACCAACATTGAACCAGAT
CATATGGATACTTACGGTGGCGATTTCGAGAAAATGAAAGAAACCTATGTACGTTTCTTA
CGCAACTTACCATTCTACGGTTTAGCAGTGATGTGTGCCGATGATGAAACGGTGATGGAA
ATTGCCCCGAAAGTCGGTCGCCAAGTGATTAGCTATGGTTTTAGTGAAAAAGCTGATTAC
CGTATTGAAGATTATCAACAAACAGGCTTCCAAGGGCATTACACGGTGGTTTGTCCAACA
GGTGAGCGTATTGAGGTCTTATTAAACGTACCGGGTAGACACAATGCACTGAATGCAACG
GCTGCATTAGCGGTTGCGAAAGAAGAAGGCATTGCGAATGAAGCGATTTTAGCTGCTCTT
GCGGATTTCCAAGGTGCAGGTCGCCGTTTTGACCAACTTGGCTCATTTATTCGTCCAAAT
GGTAAGGTAATGTTAGTTGATGACTACGGTCATCACCCAACGGAAGTGGATGTGACGATT
AAAGCCGCTCGTCAAGGTTGGGAAAATAAACGTGTAGTGATGGTTTTCCAACCGCACCGT
TATTCTCGTACCCGTGATTTATTTGATGACTTCGTACAAGTGTTGTCGCAGGTTGATGCG
TTGATTATGCTCAATGTGTATGCGGCAGGCGAAGCACCGATTGTGGGCGCGGAGAGTAAA
GATCTCTGTCGTTCAATCCGTAATCTTGGCAAAGTGGATCCGATTTTAGTGTCAGATACT
TCACAACTTGGCGAAGTGTTAGATCAAATTATTCAAGATGGTGATTTAATTTTGGCACAA
GGTGCGGGCAACGTGAGCAAGCTTTCGCGTGATTTAGCGGAAAGTTGGAAGGCATAAAGA
AGATTTAAAACAAGCGGTAAGATTTCGAGAAATTTTCGCTATTGTGTAATTGTACAAAAT
AATGTGTAGGGGCAAATCACATTTGCCCCAAATAATCATAGTAACATCAGGGTGAATGTA
ATTCGCCTCTACGGTAAATCCGAAAATTTGCAATAATTTCAATAAATTAACTGTAGGGAC
ACACTGTGTGTGTCCGTTGTTAAAATGGGATATGGTTTATTTTGCGGACACACGCAGTGT
GTCCCTACAATTCCCCATAATAATGTAAAATTTTTGCAATAAATGACCGCTTGTAAAACA
TAAATAAGGTAAAAATAATGAGCTTAAAAAACGAAAAAATTGCGGTGTTATTTGGTGGCG
TTTCAGCAGAACGTGAAGTTTCTCTCAATTCAGGTAAATCGGTCTTTGAAGCCTTACAGA
GTTTAGGCTATAACGTTGAAGCGATTGATACAAAAGAATTTCCGATTGAAAAATTAAAAG
AAAAAGGCATTCAGCGTGTGTTTAATATTCTTCACGGTGGTATCGGTGAAAATGGCGTGC
TTCAAGGGGCGTTAGAGCAACTAGGTATTCCCTATACAGGCTGTGGCGTGATGGCTTCTG
CGATTACCTTAGATAAGTTCCGCACCAAGCTATTGTGGAATGCAGTGGGCTTACCAACAG
CGGCAATGGAAGTGGTACGCCGTGGGCAAGCGGTCAATTCCGATGAAATTATTGCAAAAT
TAGGTTTACCATTATTTGTGAAACCTGCGAGTGAAGGCTCAAGCGTTGGCGTAAGTAAAG
TGAAAACTGCAGAACAGTTATTACCTGCAATCGAAGAAGCATTAAAATATGATTCAATTG
TGTTGGTGGAAGAAAATTTAGCAGGGGCGGAATACTCTGTACCAGTACTTGATGGTGAAG
TGTTACCCGCGGTACAAATTATTCCAGACGGCGAGTTTTATGACTACCACGCAAAATATA
TTTCGGATAATACCCAGTATGTTGTTCCAGCGTTAAATGCAGATCGCCAAGCGGAAGTCG
CTAAGTTAGTGAAGCAGGCTTATGATGTAGTGGGCTGTCGTGGTTGGAGCCGAATTGATG
TAATGGAAGATGGCGAAGGAAACTTCCGTTTAGTTGAAGTGAATACTTGCCCAGGTATGA
CCAGTCATAGTATTTTCCCAAAATCAGCGGCGACTGTAGGTTATAGTTTCGAGCGTTTAG
TTGAACGTGTATTGGAGTTAAGTGCGTAATGGTTGCAGTAATGCGTAAGAAGCCGACTTC
GGTGATTCGTACACAAGCAAGTAAACCGAAATATCCGATTAATTGGTTTGTTTTTGTTAA
GCCTATCGTTGTGTTATTATGTTTCGGTATGGCTTATGCAATCTATACCAATTGGTCTAG
TTTGCTTGCATCACTGGATAGAACTCCAATTCGTTCTTATGCATTAACGCATAAAACACA
ATTTACGACGAATAATGATATTCGCGAAGTTTTAGCTAAAGCCCCCTTGTTAAAAGGCTA
TTTTGAACAGGATATTCAAGAGATTAAAGAAAAGTTTCTAACAATTTCTTGGATTCGTGA
TGTTTCTGTAAGAAAAGTTTATCCCGATAAATTAAGTATTACGTTACTTGAACATCGCCC
AGCAGCAGTATGGAATAATAATCAATATGTGTCTGTTCAAGGAAAAGTTTTTAGTTTACC
GAAAGATCGGTTTGATAACACTGGCTTACCTATTTTATACGGACCAGACGCAGAAAGTAA
GGTTGTGCTTGAAGCGTGGGATAAAATAAAAGCAGATTTAAAATCACGCAATTTAGGATT
ACATTCCATTGCAATGGATAGTCGAGGAGCTTGGTCAATTCGACTTGATAATGGCGTTGA
ACTAAAATTAGGGCGAGGGGAATGGCTATCAAAAATCGATCGTTTTGTGACTATTTTTCC
TGAAATTGACATCCCTGAGGGAAAACGTTTATCCTATGTCGATTTACGTTATGAACACGG
AGCATCCGTCGGATTTAGTAATCAATAATTTATAATACCGCAAACATAATATGACAAAAG
TAGCAGAATCTAGAATTAGAGTTGGTTTAGAAATTGGGACACACAAAATAGTTGCTGTGG
TGGGTGAAGTATTGCCTGATGGTGTGATTAATGTGATTGGTTCCGGAATTAGTCAATCTA
AAGGCGTTCAAGGAGGAGGCATTGTTGATTTAGATGCTGTAACAAGTGCTATTCAACGTG
CGATTGAAGAAGCTGAATCGATTTCTGGATATGATATTGTATGTGTTACTCTTGCCCTTT
CAGGATCTCACATTACAGCTTTTAATGAAAGTGGAACTGTGCCGTTGTCTGGTAGTGTAA
GAAATGAAGATTTGGATAATGCTATTCATATTGCTCGTTCTATTAAATTACCCGATGAGC
TGGAAACATTACACATTATTCCTCAGGAATATAGAGTAGATAGATTACCTGCTACTAAAA
ATCCCCTTGGTTTATCTGGTATGCGTTTGCAGGCTCAAGCTCATTTAATTGCTTGCCATA
ACGATTGGCTACGTAATTTAAAAAATGCAGTGGAGAGAAGTAAATTAAAAATTGATCAAA
TCGTTTTTTCGGGGCTTGCTTCAAGTTATTCTGTGTTAACAGAAGATGAAAAAGAACTTG
GGGTTTGTTTAATTGATATTGGCGGTGGCACTATGGATGTTCTTGTTTATACAGATGGTG
CTTTGCGTTTTAGTAAAGTTATTCCTTTTGGTGGGAATAATGTAACGGACTATATTGCTC
ATGTTTTCACAACCTCTCGCCAAGATGCAGAAAATATTAAAGTACAGTATGGATGTGCTA
TTGCACCCCCAACTCATTTCCCTGAGAAAAAAATTGAGGTAGCAGGCTTGGGTGGACGAA
TGCCAAGAACTTTTACAAAAAGCCAATTATCTAATGTTACATCTCAATGTTACCACGATT
TACTGAGCGTAATTAATCAGGAATTATCCCAATTACGCAATGAACTATATCAAAAAGGCA
TAAAACAAGAATTAATTGCAGGAATTGTGCTTACAGGTGGTGGCTCTCAAATAGAAGATA
TTGTAGAATGTGCAAAATCTGTCTTTGGATCACAAGTTCGGGTTGGTAACCCATTGAATA
TTACAGGATTAACGGATTATGTAAGCAAACCGTCTTATGCAACCGTATTAGGATTGCTAC
AGTATAGTCATTATAATGACGTTGATAGTAGCCAAAGTGGAGAAATTAGTCATAAGGTGG
GCGGCATTATTGATACATTAGGACATAGTGCTAAAAAAGCGTATAATTGGATAAAATCAA
GTTTTTAATAGGCATTAATAACAATATTAAGCCGTGAGGGAGAATCACAAATGTTTGAAC
CTATTTATGAAGCAACGCAAGATGCGGTTATCAAAGTTATCGGTGTCGGTGGCGGTGGTG
GTAACGCACTAAATCATATGGTTAGTAACCAATCTGATGTTGGTAGTGTTGAATTCTTTT
CGGTTAATACGGATGCACAAGTATTACGTAGTAGTGCCGTTCGCAATACGATTCAAATAG
GTGCAAGTGTAACAAAAGGCTTAGGGGCAGGAGCAGATCCAAACATTGGTCATCAAGCAG
CTGAAGAAGATAGAGAAGCATTAACGAATATGCTTACAGGTGCTGATATGGTCTTCATTG
CTGTTGGTATGGGCGGTGGCACAGGTACTGGTGCAGCTCCTGTAATTGCTGAAATTGCTA
AAAGCCAAGGAGCATTAACAGTTGGTATTGTTACTAAACCTTTCTCTTTTGAAGGTAGAA
AACGTTCTAACTATGCGGAACAAGGGATCCGTGAACTTGCAAAACATGTGGATTCACTCA
TCATTATCCAAAATGATAAATTACTAAAAGTATTACCTAAAAGTGTAAAATTTAATGAAG
CCTTTGGCGTTGCAAATGACGTCTTACGCAATGCGGTATTAGGTATTACGGATATGATTA
CTTCCGAAGGTCTTGTGAACGTTGACTTTGCAGACGTGAAAAAAGTGATGTCGGAAATGG
GTAGAGCAATGATGGGAACAGGCATTGCAGAGGGTGAAAACCGTGCAGAAAATGCAGCAA
AAGAAGCTGTAGCAAGCCCGTTATTGGAAGATGTTGATTTATCAGGTGCTAAAGGCATTC
TTGTGAATATTTCTTCTGGCTATGATATTGAACTTGCAGAGGTCAATACCATTATGGAAT
ATGTTACTAGCTTTGCAGATCCTGATGCAGCTATTATTTTTGGTTCTGCTTTCTATCCAG
AAATGGAAGGTAAGATTCGTGTAACTTTAGTTGCAACAGGTATTGGTCAGCCAGATGAAA
TGCCAAAAATTCCATCAATTCAGGCGGTACCGCAATTCCAACAACCTCAACAGAATATAA
ATACAGGATTTCAAAGAACTCAACCTGATTTTATGAATAATATGGGTGGTTATTCTCAAC
AAACACAATATACTCAACAGCAGCAAGTTCAGAAACCACAACAAGTAGATACAGCTCAAA
TGTTTTCCCCAAGCTCAATCCCTGGGTTTATGAGAAATGGTCAATAACCATTTCGGGAAA
TAAGGAAACGATATGATTAAACAAAGAACCCTTAAACAAGCAGCAAAAGTAACAGGTATT
GGCTTGCACAGTGGCAAGAAAGTAACCTTAACGTTGCGTCCAGCACCTGCAAATACAGGG
ATTATTTACGCAAGAACAGATCTTAAGCCTGTCGTTTATTTCCTGGCAAGTGCTGAATCT
ATCCGTGATACACAACTTTGTACTTGTATGATCAATGATGAAGGTGTGCGTATTTCAACA
GTAGAACACTTAAACGCAGCAATGTCTGCGTTAGGTTTAGATAACCTAATTGTAGAAGTT
GATGCAGCCGAAATTCCAATTATGGACGGTAGCTCAAGTCCTTTTATCTATCTCTTATTG
GATGCAGGTATTGAAGAACAAGACGCGCCGAAAAAATTTATTCGTATTAAAGAAAGTGTA
CGAGTAGAAGAAGGGGATAAGTGGGCTGAATTTAAACCTTATAGTCACGGTTTGAAATTA
GACTTTACCATTGACTTTACACACCCAATGATTACCAAAGAAGTGCGTAACTACAAAATG
GAATTTTCAGCACAACATTTTATTCAACAATTAAGCCGTGCTAGAACCTTTACCTTTATG
AAAGATGTTGAATATCTTCAATCCATGGGTCTTGCATTAGGCGGTAGTTTAGATAATGCG
ATTGTTTTAGATGAATACCGCATTTTGAATGAGGAAGGGCTACGTTTTAAAGATGAACTA
GTTCGTCATAAAATGTTAGATGCTGTCGGTGATTTATTTATGTGTGGCTACAATATTTTA
GGTGATTTCAAAGCCTATAAATCAGGTCACGGCTTAAATAATAAATTATTACGAGCTGTA
CTAGCGAATGAAAATGCTTGGGAATTTGTAACCTTTGATGATAAAGCAGAGGTTCCGCAA
GGTTATCAAGTGACAGAACAGGTGTTTATTTAATAGTTATTATCATTTCTCGGAGATTTT
TATTAAATTTTTAAGGTGTTTTTTCTTAAAATTCTAATTTTTAAAAATTTTTGCAGAAAA
ATTGCCGCTTGCTATTCCCTTATTCTACATTTTCGGCTAATCTCGCAGACTTCATTTACC
TTGGTAAATGAAGTCTTTTTTTATTTGTCTTACAGGAAATTTTATGAGTAACCAATCTTT
ATCTTCAAAAATCCTTGGCGGTAATTTAGTATTACGCATTGCCGTAGGTTTAGTGCTAGG
TATCTGCTTAGCATTAGTTAGCCCAGATGCAGCCAAAAGCGTTGGGGTTCTCGGACAATT
CTTTGTAAAATCACTACGTGCAATTGCACCGATTTTAGTTTTTGTTCTTGTAATGGCTTC
AATTGCTAACAAAGAAGTTGGCAGCGATAGCCGCTTAAAATCTATTTTGGTGATGTATGG
CTTAGGTACCTTTGTTGCAGCAGTAACAGCGGTTACTTTAAGCTATTTATTCCCAACGAC
CCTTGAATTGGTCACAAGCCCAGATGGACTTGCACCACCGCAAGGCATTGGTGAAGTATT
GAAAACCGTTATTTTCAACCTAGTAGATAACCCACTTGGTGCAATTACTAACGGTAATTT
CATCGGTATTCTTGCGTGGTCTATCGGCTTAGGTATCGCATTACGTCACGCTGCACCAAG
CACCAAAGTTTTATTAAATGACTTCTCTGATGCGGTATCTTTCGTGGTAAAAGTGGTTAT
TGCATTTGCACCAATCGGGGTATTCGGCTTAGTGGCAGAAACAATGGCAACTAACGGTGC
TGATGCCTTTATCGGCTATGCTCGTCTATTAGCAGTATTATTAGGTGCAATGGCGATTGT
GGCATTCATTCTTAACCCGCTACTAGTGTTCTGGAAAATCCGCCGCAACCCATACCCACT
CACCATCACCTGTTTACGCGAAAGTGGTGTGACAGCATTCTTTACTCGTAGCTCAGCGGC
AAATATCCCTGTAAATATGGGATTAGCAAAACGTTTAGGCATCAAAGAAGAAATTTACTC
TATCGCAATTCCACTTGGTGCTAACATCAATATGGCTGGCGCAGCAATTACCATCACCGT
ATTAACATTAGCTGCGGCTTATACTCAAGGTATCGTACCAGATTTCTCAACAGCAGTATT
ATTAAGTGTTGTTGCTTCAGTATGTGCTTGTGGTGCATCAGGCGTAGCAGGTGGTTCATT
ATTATTAATCCCACTTGCGTGTAGCTTATTCAACATTCCAAACGATGTTGCAGCACAAGT
TATCGGCGTTGGCTTCATTATCGGTGTTATCCAAGATTCAGCAGAAACAGCACTTAACTC
ATCAACTGACGTACTATTTACCGCGGCGGTAAGTATGTCTGATGAGAAGAATAACTAGAA
TTCTTGTATACTTTTAATAGTTAAACACTAGTAAAAGACTTAACTACATCAGTCAAGTAT
TTTAGATAAGCAGAAAAATAGCTGCTATAAAATTGACTATGGTCTTATATTGAAGGCTAT
AGTCGTTTACTAGGTCTAGATTTTTCTCTATTTTATAAATTTTCATTCTAATATTCTCCT
TTCCTTTTCCCTTTCCTGTAATTTTCAGGTACAATCCGCCGATTATTTTTCTTTTATCAA
TAACAATACAATAGGACATTTACTGCCCTTATGAAAATGCAGAACATTCGTAACTTTTCT
ATTATTGCTCATATTGACCACGGTAAATCGACTTTATCTGACCGCTTGATCCAAACTTGC
GGCGGTTTGTCAGATCGTGAAATGGAAGCTCAAGTGTTAGACTCTATGGATCTTGAGCGT
GAGCGCGGTATTACCATTAAAGCACAAAGTGTTACCTTAAATTATCAAGCAAAAGATGGT
CAAACCTATCAGTTAAACTTTATCGATACGCCAGGACACGTCGATTTCTCTTATGAAGTT
TCTCGTTCCCTAGCCGCCTGTGAAGGGGCGTTGTTGGTTGTTGATGCTGGGCAAGGGGTG
GAAGCACAAACTCTTGCTAACTGTTACACGGCAATTGAGATGGATTTGGAAGTGGTGCCG
ATTTTAAACAAAATCGACTTGCCTGCGGCTGATCCTGAGCGTGTTGCAGAAGAGATCGAA
GATATTGTCGGGATTGATGCGATGGAAGCGGTGCGTTGCTCAGCGAAAACTGGCGTGGGG
ATCGATCTCGTTTTAGAAGAAATCGTGGCGAAAATTCCAGCTCCTGAAGGTGATCCTGAT
GCACCGTTGCAAGCCTTGATTATTGACTCGTGGTTCGATAACTATTTAGGCGTGGTTTCC
CTTGTGCGTGTCAAAAATGGTGTGTTGAAAAAAGGCGATAAAATCAAAGTGATGAGTACA
GGGCAGTCTTATCAAGTAGATCGTCTTGGTATTTTCACGCCAAAACAAGTTGATACTACG
GAATTAAAAACAGGCGAAGTAGGTTGGGTAGTCTGTGCGATTAAAGATATTTTAGGCGCA
CCTGTTGGGGATACTTTAACCCATCATCACAATCCTGCAAGCGAAGTGTTACCCGGCTTT
AAAAAAGTAAAACCGCAAGTTTATGCAGGTTTATTCCCGATTAGCTCAGATGATTATGAA
GCGTTTCGTGATGCATTGGCAAAATTGAGCTTAAATGATGCGTCGCTTTTCTATGAGCCA
GAAAACTCAACGGCATTGGGCTTTGGCTTCCGCTGTGGCTTCTTAGGCTTGTTGCATATG
GAGATCATTCAAGAGCGTTTAGAACGTGAGTATGATTTGGATCTCATTACCACAGCACCG
ACGGTAGTCTATGAAGTGGAACAAACGAATGGCGAAATTGTCTATGTAGATAGCCCGTCG
AAGTTGCCTGCGATTAACAATATTGCGGAAATTCGTGAGCCGATTGCAGAATGTAATATG
CTTGTACCACAAGAGTTTTTAGGTAATGTGATTACCTTATGTGTGGAGAAGCGTGGTGTA
CAGACGAATATGGTTTACCACGGTAACCAAATCGCATTGACTTATGAAATCCCGATGGGT
GAAGTGGTGTTAGATTTCTTCGACCGCTTAAAATCGACTTCGCGTGGTTATGCGTCGTTG
GATTATGGTTTCAAACGTTTCCAAGCGGCAGATATGGTGCGTGTAGATATTATGATCAAC
GGCGAGCGTGTCGATGCGTTAGCGTTAATCGTCCACAAAGCCAATGCCCCTTATCGTGGT
CGTGAGTTAGTGGAAAAAATGAAAGAGTTAATTCCACGTCAGCAGTTTGATATTGCGATC
CAAGCGGCGATTGGTAACCATATTATCGCTCGTTCGACGGTGAAGCAGTTGCGTAAAAAC
GTATTGGCGAAATGTTACGGTGGTGACGTAAGCCGTAAGAAAAAACTGTTGCAGAAGCAG
AAAGAAGGTAAAAAACGTATGAAATCTTTAGGTAACGTGGAAGTGCCACAAGAAGCGTTC
TTAGCGATTTTGCACGTTGGGAAGGACTAATAATCCCCCCTCAGCCTTCGGCAGCTCCCC
CCGCAAGCAGGGGGAGCAATTAGATTAAGGAGAAGAAAAAACAGATGAGCAATATTTTAA
CCATTGGTTTTATTGCAGTATTGTACGGTATTTGGAAAGTGTTGGACTCAATGCAATTGC
CAAACACGATTTCTATTATATTAGTAGGTTTAGTTGTTATTTGTGGTGGCTTTTGGTCAT
TTTACAAATTTAGTGCCGAACCTCGCCGCTTGCGTGCGATTGAGCGTGAAGAAAAGCGTT
TAGGCAAACCGCTCACCGCAGAAGAAAAAGCAGCAATTCAACCTCGTTCCTTAGTGGGTG
ATTTTTTTGCTTCACTATTTGGGGTGTTAGTATTAGTCACTATTTTACGTTCATTTATTT
TTGAGCCGTTCCAAATTCCAAGCGGTTCAATGGAACCAACATTACGCGTGGGTGATTTTC
TGTTAGTGAATAAATTTACTTACGGAATTAAAGACCCGATTTGGCAAAATACCCTTGTTC
CGATAGGTAAGCCTGAACGTGGGGATATAGTGGTATTTAAAGCACCAAAACAGCCACACG
TTGATTATATTAAGCGTGTTGTGGGTGTCGGTGGCGATCGTGTGAAATATGATTTTCATA
CCCGTAATTTAACCGTTGTTCACGGCGATTCGGGTAAAGAAGTGGTGTTTAAATACGAAG
GCGGTACACCAAATCCTGACTTTTTCTATCACGGTGAAATGCAAGTTGAACGTACCGAAA
TTGGTGATGTTACTCACCAGATTTTAAATAATCCACACGCCTTTAACTATGAGCCTTATT
TCTTCAAACAAGACGGTATTCCTGCTGGGGAATGGGTAGTGCCAGAAGGGCATTATTTTG
TAATGGGAGATAACCGTGATAACAGCGAAGACAGCCGTTTTTGGGGATTTGTGCCTGAAA
AGAATATGGTCGGTAAAGCAAGTGTGATTTGGTTAAGTCTTGATAAGCAACCGAACGAAT
TTCCAAGCGGATTACGTTTTGAGAGAATGTTTACGGCGATTAAATAAAGAGAACATTTCC
CCCTTTGAAAAAGGGGGATTAAGGGGGATTTTTAAAGCGTGAATTTTATTCAATGTTAGC
AAAATCCCCCCTAGCCCCCCTTTTTCAAAGGGGGGAATTCTATGAAGATAAACTAAAATG
CAATTAGAACTATTACAGAAAAAATTAGGTTATCAATTTGCTAACCTTGATTACCTCACC
CAAGCCCTCACTCATCGCAGTGCTGCGTCAAAAAATAATGAACGCCTTGAGTTTCTTGGC
GATTCCATCTTAAATTTTGCCATTGGTAAAGCCTTATATGAAAAATTCCCGAAAGCTGAT
GAAGGGGAACTAAGCCGTATGCGTGCAGCATTGGTGAAAGAACAGACCCTTGCGGTTGTC
GCTCGTCAGTTTGAGTTAGGCGAGTATATGAAATTAGGGGCTGGAGAATTAAAAAGTGGT
GGCTATCGTCGAGAGTCCATTTTATCCGATTGTGTGGAGGCGATTATTGCTGCAGTATAT
TTAGATGCAGGGATTGATCGGGCTATGGAACGTGTGCATTGTTGGTATCAACAGCTTCTA
AATGATATGCAACCAGGGGAAGCGCAAAAAGATCCGAAAACTCGTCTGCAAGAGTATCTA
CAAGGGCGTAAGCTACCACTACCGACTTACGAAGTGATTGATATTAAAGGCGAAGCCCAT
AACCAAACCTTTAAAGTCAGTTGTAAAGTCGAAAAAGTTGATGAAATCTTTATCGGTAAT
GGCACAAGCCGTCGCAAAGCCGAGCAAGATGCGGCATTGCAGGTGATAAAGGTGTTGGGA
ATAAGATAACCTAATGTAGGGTGTGTCTTGACCCACCATTTTAATTTGTATTTATTTAAG
AGAACACAATGATAGATCAAAAAACATATTGTGGCTTTATTGCCATTGTTGGTCGCCCAA
ACGTAGGGAAATCAACGCTATTAAACAAAATTTTAGGACAGAAAATTTCGATTACTTCTC
GCAAAGCTCAGACAACTCGTCACCGCATTTTAGGGATTAAAACCGAAGGGGCGTATCAAG
AGATTTATGTCGATACCCCAGGGCTTCACATTGAAGAAAAACGAGCGATTAACCGTTTGA
TGAACCGTGCAGCAGCCAGTGCGATTGGCGATGTCGATATGGTAATTTTTGTGGTAGAAG
GCACGAAGTGGACGGACGATGATGAGATGGTACTCAATAAATTGCGTTCGACCAAAGCCC
CTGTGATTTTAGTGATTAACAAAGTGGATAATATCAAGGAAAAAGAAGAATTATTGCCAC
ATCTGACCGCTTTATCGCAGAAATTCCCATTTAAAGAGATCATTCCGATTTCAGCTCAAC
GGGGCAAAAACGTACATATTTTAGAGAAATTTGTGCGAGAGTCACTCAAAGAAGGCATTC
ATCACTATCCTGAAGATTATGTCACCGACCGTTCGCAACGTTTTATGGCGTCAGAAATTA
TCCGTGAAAAATTAATGCGTTTTATGGGCGAAGAGTTGCCTTATTCGGTGACGGTTGAAA
TTGAGCAATTTAAAACCAACGAACGTGGCACTTATGAAATCAATGGTTTGATTTTAGTGG
AACGTGAAGGGCAGAAAAAAATGGTGATCGGTAACAAAGGTCAGAAGATCAAAGTGATCG
GCACTGAAGCTCGTGCGGATATGGAACGCCTATTTGATAATAAAGTTCACCTTGAACTGT
GGGTGAAACTCAAAGCTGGCTGGGCAGACGATGAACGTGCGTTAAGAAGTTTGGGTTATA
TTGACGAATAATGATCGAACAGTGGCAACGTGGCTTTGTATTACATCGCAGAGAGTACAG
CGAAAGCAGTTTACTCGTTGATTTTTTCACTGAAAATCACGGGCGAATTACCTTACTTGC
CAAAGGGGTAAGACGACCACGTTCGCCATTGAAATCCGTTCTTCAACCCTTTACCCCTTT
ATTGCTGAAATGGACGGGTAAAGGTGATCTCAAAACACTTACCAAAGCTGAACCTGCATC
TTTAACCCTCCCGATGCAAACGCTGGCACTGTATAGCGGTTTTTATGTCAATGAAGTCCT
TGCAAGAGTTTTGGAAAATCACACCGCTTACCCTGAATTATTTCAGCATTATCTACACTG
TATGACAAAGTTGGCAAGCCAGCCAAACGAGATCGAGCCGATCTTACGCACCTTTGAATT
TCAAACACTTAAAGCGTTAGGTTATGGGGTGGATTTTTGCCATTGTGCAGCAACAGGTAA
GCCTGTCGATCCAAAAATGAGCTATCAATTTAGAGAAAATGAAGGCTTTATTGCCTCTTT
ATTACAAAATAACTATACCTTTATCGGCAAAGATTTATTAGCTTTTGCAGAAATGAATTT
TTCAGAGAAAGAAACCTTACAGTCAGCAAAACGTTTCACCCGTATTGCTTTAAAGCCTTA
TTTGGGATCAGCACCGCTGAAAAGCCGAGAGCTGTTTCAGTCTGTTTTACCCAATAGATT
AAAAGGGTAGGTCGGGCATTTATGCCCGACCTACTTGGAGATTCCTTTCTTAATCATCTC
TTCAAAAAACGGGTAGTCAACTAAAAACGCATCGTGTCCAAAGTCGGAATGAAATTCGTA
AAAATCGACGGTAATGCCTGCATTTTCTAAACGCTGTTTGCTTTTATGTAGGTCAATCTG
TTTAAACAGTTGATCGCTCGTTACGCCGACAAGGGTGTAATTCGCTTTAATGCGACTGAG
TGCTTCTTGCTCGTTTGCATAGGTTAAAGCAGGATCATAGAGATCTAAGGCTCTTAACAG
GCGTAAGTAACTATTAGCGTCAAAGCGATCTAGAAATTTGAGCCCTTGATAACTTAAATA
AGATTCTACTTGGAAGTGATCACCCCAAATCGTTCCCGTCTGTTTCACTTCTCGCCCAAA
GGCTTTGGCAAGTTGTACATCGGTGCGGTAGGTGAGCATACCGAGCATTCGGGCAATTTT
TAAGCCGTTATCTGGGGGCGTACTGCCATAATAATCGCCGTTGTTAAAATGGGGATCATT
TATTACCGCTTGTCGCATAACGTGATTGAAGCCGATTGCTTCTGCACTCAAGGTAAGCGA
AGAACAGAGATTGACTACATTTTTCACTTGTTCCGGATAATCAATCGCCCACTGTGTCGC
TTGCATTCCACCAAAAGAGCCACCCACGACCGCTTGTAGCTGAGTAATACCGAGTTTATC
GATCAAGGCTTTTTGCACCTTCACAATATCTTGCACGGTGATAACGGGAAATTGACTGCC
GTAGGGTTTATTCGTATTTGGATTGATAGACGAAGGGCCTGTCGTACCTTTGCAACCGCC
AAGCACATTCGAGCAGATAAAAAAGTATTTATCGGTATCAAAAGCTAATCCTGCACCGAT
AAAATCTTGCCACCAGCCTTTATCCGCAGGCGGTGCATAATAGGGTTCGGCGTCACCCGT
TAAAGCGTGACACAACAATACAGCATTGCTTTTTTCCGCATTCAATGTGCCATAGGTTTG
GTAAGTGACATTGATAGGCGAAAGTGTTCCGCCTAAAGCAAGCTCAAGGGGAATATCATC
AAAAAGAGTAATCTGCTGTGCCATAAAAATCCTTGCAAAAAACGGTAAAAAAGCGACCGC
TTGTCTTTGAATAGTTTTAAGTTTACGAATAGGAAATCGTTTCGTCAAGAAATTTTAGAC
ATCTAAACGTCTAGATTTTTAAATGGCTAAATTGATTATTGTATTACTATGGGCACTTAT
GCTGTCGGAAAATCATTTTGGGATATAGAATTACTCATCCTTAGGAATAACCACAGCAGG
ATCCACTTTCCCTTCAAAACCATCAATCAATTTTTTTAGCCCATAATCTTCCTTGTCTGA
ATGAGGGCTGAATAAATCGACTTCTGTATTCAATTTAGGATTACTAATTCCCACCCATTT
TGCAATACCATCGGTAAAGTTTAAGCCAGATTTCATCGCTTTATAGACTTTTCTATCGGT
ATCATCACTAGATATTTTAAAGAGCGGAACATCAAAGTGTAGCTTACTTTTGCCACTGCT
GTTGTGGATTGCAATGTCATTTTCAGTGATATGGTGAGCTAAACCGTGATCGGCAAAATA
GACCATCGAAAACGAGCGGTTAGATTGTTGCTCATTTTTGCGAAGGGCTTCATATAAGCG
TTTTAACACTTCGTCGGTTTTTTTGATGGACGATACATAGCAGTTTACGTTGGAATACTT
TTTGCCTATTTTTTCATCATCAAACATTTTAGGGTAATCAGTTAAACGATCACAGCTGAT
GGGGTGTGAGCCATATAAATGCACCACAACAAAACGTTTGCTATGAGTTTTTTGCTCAAT
AATGTGTTCAAATTTAGGTAATAAATCAAAGTCACTGATATTTTGATGGAAAGAGTCTCC
TGATTTTAAGAATAATTTTTCATCACTTTTGTTAGCAAGAGAAGAAACTGGCGTATCAAA
AGTGCCTAGATAGCCTTGATTTGACAGCCAGTAGGTTTTAATCCCTGCGGATTTAATCAA
ATCTACCATACCAAGACTGTATTCCCCTTCCCATTTTTGTGTATCAGGCTTGGTGAGCAT
TAATTTTAATGAAGCAATGGTGTTGGTTCCGCCTGCGGTCAGCCCATCAATTAAAATGCC
GTTAGCACTGCTCATAAACGGTGTATTTTCAGCAGGGTAGCCATAGGCGTGGTGATAATC
CTTTCTAGCACTTTCGCCGATCACTAAAATGTAATCATCATAACGACTTTCTGCATTGAG
TTGTGACGTTCCCCATTCACTCTGAATGGACATACTATTCAAGCGGTCTAATTCTGTTTT
GACTTTACCGAACGCACTACTTCCTTCTTGTAGAAATTTGAAGGGCGGAGTAGAGATAAA
AACTAATGCAACTCCTAACGCAAGAAAGGTTTTATTTTTGTGGAATTGAATTTGCCATTT
TTGACTAATAAAACGAAATCCTAACAGTGATATAAAAATGCCAGCACAAGCAACAAAGTT
AATGAGAGGGATTTGGCTGAAAAACTCTTTGCTTTCTTGTATATCTGTAGCAAAAACCGA
AGCAACATATTGATACGACGGTGGACCAAAGGTCAAACCAATAGGCGTGTAAAGGGCATA
TAAAGTGACAATCGGCAAAAGCAGATAAAAGAACGTCTTTTTAGAGGCATTCGCAAATAG
AATAACGAGAACCAGCAACAGCACATTGCTGATTTCAGGATTAGGAAAAAAGCCCGAACC
AAGTAGCATTAGGTAACTAACTAAATAAGCTAAACCAAAACTAATGAGAGTAGCGAGTAT
CTTTGTTATATTCATTATGAGGAAAACGAAAATAAAGGGATAGCGATTTTACCGAAAATA
AAGTGGAAATTCTATCCGCCTGCCTACTTTGATCTGTCATTAAGATAATCTATAATATTT
CGATTTTTTTCCCCAACCGTTACACAGAGGTCAAAATGAGCAATCCTATTTATAAACGTA
TTTTGTTAAAGTTAAGTGGTGAAGCATTACAAGGTGAAGAAGGCTTTGGTATTGACCCAT
CTATCTTAGATAGAATGGCATTAGAGATCAAAGAATTGCTTGCAATGGACGTAGAAGTCG
GCGTAGTTCTTGGGGGTGGTAACTTATTCCGTGGTGCTAAACTTGCTAAAGCAGGTATGA
ACCGTGTTGTTGGAGACCATATGGGTATGCTTGCAACAGTAATGAACGGTTTAGCAATGC
GTGATGCCTTACACCGTGCTGATGTCAATGCAAAATTAATGTCTGCATTCCAGTTAAACG
GTATTTGTGATACTTACAACTGGTCGGAAGCTATCAAAATGTTACGCGAAAAACGTGTCG
TGATTTTCTCAGCAGGTACAGGTAGCCCGTTCTTTACTACAGACTCTGCAGCTTGCTTGC
GTGGTATTGAAATTGAAGCTGATGTTGTCTTAAAAGCAACTAAAGTAGATGGTGTGTATG
ATTGCGATCCTGAAAAAAATCCAGATGCAAAACTTTATCAACATTTAAGCTATGCTGAAG
TTATTGAAAAAGAATTGCAAGTGATGGATTTAGCTGCATTCACTCTTGCCCGTGACCACA
ATATGCCAATTCGTGTATTTAATATGGGTAAAGCTGGTGCGTTGAAACAAGTTGTGACGG
GTACAACGGAAGGTACGACGATTGCTTAATTAACGCTATTCAACGAATTAATCCAACTTA
ACTATTTATTTAAGTTGGATTTTTTATTCTTTACTTTGCCATTTCAAATTCAATTAACAT
CATGAGAATATGGATTACTTTAATATGTATCTCTTGAATACGATCAGCATAACGAAAATG
AGGTACACGAATCTCAATATCAGCTAGTTCTGCTATTTTTCCTCCATCCTTGCCTGTCAT
TGCAATAATTTTCATTCCTTTGGCTTTTGCAGCTATGATTGCATTAATAACATTTTTAGA
ATTTCCTGATGTTGATAAGCAAAACAAGATATCTCCTTTTTGTCCGATTGCCTCAACATA
ACGAGAAAAGACATATTCATATCCAAAGTCATTGCTTACGCAGCTTAAATGGCTTGGATC
TGAGATTGCTATGGCTGGATATCCAGGCCTATTTTCACGATAACGTCCAGTTAACTCTTC
AGCAAAATGCATAGCATCACAGTGTGAGCCACCATTCCCACAGGAAAGTATTTTTCCCCC
GTTCTTAAAACTATCAGTAATCAGTAAAGCTGCTTCTTGAATTAGTTTAAGATTATGTTG
GTCATTAATAAAGTCATTTAATACTTGTTGCGCTTCTTGTAATTCTATTAAAATTTGTTG
TTGGTACATAAGGATTCCCTCTTGTGATGAGTTAAGTCAAATAAGTCTACCACAAACCCT
ATAAACTTAGTACTAGGAAAATAGAATGAAATTGGGTAGAATCAATAGGTTTATGTTATT
CAATCAAAGGAAAATACTATGATTAATGAAATTAAGAAAGATACTCAAGAACGAATGGAA
AAAAGCCTTGAGGCCTTAAAAGGACATATTTCTAAAATCCGTACAGGTAGAGCTCAGCCT
AGTTTATTAGATGCTATTCAAGTGGAATATTACGGGTCCGCAACACCATTACGTCAATTA
GCTAATGTTGTCGCAGAAGATGCTCGTACATTAGCAGTCACTGTATTTGATCGTTCGTTG
ATTAGTGCGGTAGAAAAGGCGATTTTAACTTCGGATTTAGGGTTAAATCCTTCTTCGGCT
GGAACTACTATTCGTGTTCCTCTTCCTCCATTAACGGAAGAACGTCGTCGAGATTTAATT
AAAATTGTAAAAGGTGAGGGAGAACAAGGTAAAGTTTCAATTAGAAATATTCGCCGTGAT
GCAAATGATAAAATTAAAACTTTAGAGAAAGAAAAACAGATTAGTGAGAATGATGAGCGT
AAAGCTCAAGATGATATCCAAAAGATTACAGATATTTATATCAAAAAAGTGGATGAGGTT
TTAGCAGACAAAGAGAAAGAATTAATGGATTTTTAACATATGAATTGGGCGGAAATTTTC
CGCTCAATTTATTCTAACTGGTAGAAGAGATTTAAGATGTGGTTATGAATTTCTTTATTG
GTTTCCAATGTCTACATCCTATATAAATAGAGTAAAACCGTTTCATTTTAAGAGAAAAAA
TGATAGAAAAAACCTTTATTGTGGGGAAAGATGCAGCCCTTGAAGAAAGCATCGAAAGAT
TCCAGACTAAGTTGAAAGAATTAGGATTTAATATTGAGGAGGCTTCTTGGCTTAATCCTG
TACCAAATGTATGGTCAGTACATATTCGTGATGTTGATTGTCCACAATGTTTTTCAAATG
GTAAAGGAGCAAGTAAGAAAGCAGCTCTTGCTTCCGCATTGGGGGAGTATTTTGAGCGTT
TATCGACTAATTATTTTTGGGCTGATTTTTATTTAGGAAGGGAAATTGCTGAAGGTGAAT
TTGTTCACTATCCAAATGAAAAATGGTTTCCTATTGAAAATGAAACGGAATTACCTGAAG
GAATATTGGATCCATTTCTACATGACTATTTTAATCCAAATGGAGAATTGACACCAGAAT
TTCTGGTAGATCTACAGTCTAGCAATTCAGAACGAGGAATAGTTGCATTACCTTATATTC
GTCAGTCTGATGGTCATACTGTATATATTCCACAAAGCATTATTGGAAATTTATTTGTTT
CTAACGGGATGTCAGCTGGCAACACTAAGAATGAAGCCAGAGTGCAGGGACTATCGGAAG
TATTTGAACGCTTTATCAAAAATCGTATTATCACTGAGGCAATCAGCTTGCCTGAAATTC
CGCAGTGTATTATTGATGGTTATCCGACGATTAAACGTTCGATTGAGCAATTGGAGCAAG
AAGGGTTTCCGATTCTCTGCTATGATGCTTCATTAGGTGGCGAATTTCCAGTTATCTGTG
TAGTTTTACTTAATCCTAGGAATGGTACGTGTTTTGCTTCTTTTGGTGCTCATCCTAATT
TCCAAGTCGCATTTGAGCGTACAGTAACTGAGCTTTTGCAGGGGCGTAGTTTAAAAGATT
TGGATGTGTTTTCTCCACCATCATTTAATAATGATGATGTGGCAGATTATGCGAATTTGG
AAACTCATTTTATTGATTCAAGTGGTCAGATTTCATGGGATCTTTTTAAATCAGAACCAG
ATTATGAATTTACTCACTGGGATTTTTCAGGCACAACAGAGCAGGAATTTGCTAATTTGA
TGGAAATTTTCAGCCGGTATAAGCAAGAGGTTTATATTATGGACTATGAACATTTAGGTG
TATACGCTTGCCGTATAATTGCTCCTGGAATGTCTAATATTTATCCTCCTGACGATTTGA
TCTATGCGAATAATAATATGGGAATGGAATGGCGTGAAATGTTGCTTGATTTACCCTATT
TCCATCATGAGAAAGAAATTTATCAAGAGCTATTGGACGTGCTGGATGAGCAAGGTATTG
ATGATATGACGCGGGTACGTGAATTTATTGGAGTGGTAGCTGAAAAAGGAAGCGCACTAC
AAACTTTACGTATTGGTGAATTAAAATCTATGCTTCATTTGGCTTTAGGAAATCTTGAAG
AGGCATTAGATTGGGCAACTTGGACAGTTAATATGAATGCTTCCGTATTTTCAGCAGAAA
GAAACAATTACTATCGTTGTTTAATTAGTGTAATTGAATTATTTTTGGATGAGGATAGGG
AACCTGAGCAGTATAGAATGATATTTAACAGAATGTATGGGAAAGATGCTGTAGATTTTG
TTTGGAATATAATGCAGGGAGAAAATCCGTTCCATGGTTTAATTGGTTCTGATGAAACTT
TGAGGAATATGTCAGCTCATCAAAAATTACTAGATGCATACCATAAGCTACAAAAAGTAA
AATAATAGAAATTACATTGATAAATGTAGTGTGATAAAAACGCCTATGAATAGATTCTAT
TTATAGGCGTTTGACTTTCTATTTCATTCTAGTATCTAAGGATGATGTTGGGATAAATTT
AGTATCCTATCTTTCATACAATGAGCTATTTCTGTTAAATATTTTTCTTAAAAAGAGGAA
AATATCTTTATTGAGGACTTAAATTGCAAAACCAAAGGCATAGAATGCAACTAATGCAAT
AGCAATAGCTACTGTACCAACGTTCAATTTGTTAAATTCGCCTGAAATGGTACGTCCAAT
CACTAAGGTTGCAAAACCTAACATAATACCTGTTACGATATTTGCAGTTAAAACAATAAA
CACAGCACAAACTAAGCCTGACATTGCGCCGATAAAGTCATCAAAGTCTAATTTAGATAC
ATTGCTCAACATTAATAAACCAACGTACATTAATGCAGGGGCAGTAGCATAACCTGGAAC
TAAAAATGCGAGTGGTTGGAAGAAAAGCATTAATAAGAACAACACGCCAACAACGACCGC
AGTCAAACCTGTTTTACCACCAACAGCAGTTCCTGCTGCTGATTCAATATATACTGCTGC
AGGCGCGGTACCAAATAAACCTGAAAGTACGCTACTTAATGAATCTGAAGTAAGTGCTTT
ATCACCGTTGATAATTTGTCCATCTTTATCTAATAAATTTGCCTGACCTGCTACAGCACG
AATGGTACCTGTTGCATCAAAAATAGCAGTCATTACTAAGGCAAAGACCACAGGTAAAAT
AGCTGCATTCAATGCACCGACAATATCTAAATTTAAGAATTGAGAGTTTTCACCAAAGGT
AGGTAATTTAAATACTTCACCGCCAAATTTCACATTCGGATCGAAAATTAAACCGATGAT
TGTAATTGCAATGATAACCCAAAGAATAGAACCTTTAATTTGTAAACGCTCTAAACCAAT
AATGGCAGCTAAACCAACTAAAGACATCATTACAGGGAAAGAAGTGAACTCACCCATTTT
TACAGGTAAACCCGCTTGGTTGCTGACAACTAAACCAACGCCATTTGCTGCAATCAATAA
AAGGAATAAGCCGATTCCAATTCCAGCGCCGTGAGCAATACTAGATGGCAGATTACGCAA
AATCCACGCACGGATACCTGTTATGGAAACAATGGTAAATAAAACACCCATAAGGAAGAT
TGCACCTAATGCAACAGGAATACTAATGCCTTGACCTAGCACTAAACTGAATGCAGTAAA
AGCTGTTAATGAGATAGCACAACCAATCGCCATTGGAGCATTTGCCCATAAGCCAATTAG
AATTGAACCTAAACCAGCAACCAAACAGGTTGCAATAAATACTGAATCAGCAGGAAAGCC
AGCCGCACTTAACATATTTGGCACAACGATAACGGAGTAAACCATTGCAAGGAAAGTAGT
TAAACCAGCAATAACCTCTTGACGAACATTAGAACCACGTTCTGCCAGTTGAAAACGAGA
AAGAAGAGACATAATGGAAAAACCTCAATAAATATATAGTATGATTAAAGGGTCGAAGAT
TGTACACAAAGATAAACCAAAAAGCAATCGTTTGCGTAGATGTTAAAAATATTTAGGTTG
AGTGCTATAAGAAACATATAGGTTATTTAATGTATTTAAAGCGCAAAAATAAGAGCATTA
GCGTTTATTAATATCTCCTAATAAGCCTGCATAATGGATCGTTTTAGGGCTTGATTCTAA
TGCAATTTTGAGAGCCATTGTCAATGGAACAGAAAGTAGCATTCCTACTGTACCGAGTAA
CCATCCCCAGAAAAGTAGTGACAAGAATACAATGAGAGTTGAGAGACCAAGGGTTCTCCC
CATCATTCTAGGTTCTAGAATATTGCCAATTACCATATTGATTGCAATGATACCGACGGA
TACTCCCAATCCAACAGAAAAGCCATTCAATAGAAATGCTTGTACAGCAATAGGTACACC
AGCAATGATTGAACCTATGTTTGGAATATAGTTGAGTAGGAAGCTTAATGTGCCCCATAA
TACAGCATATTGTACATCAGCTATTTCAAGCAACACCCAAATAGATATCCCAGTAAGCAG
GCTTACAATCGTTTTTATGCCAAGATAGCTAATAACTCCCTGTAATACTCGGTTGATATG
GCTTTCTTCCGATTCCACATCTTTATTGCCTCTAAGAGCCACGATAAGTTTATGTTTAGC
GGTTGGAGCCTCAAATAACATGAACACAACGACTAATAAGAGTACAAAAATATTTGTGAC
GACGCCTGAGAAGCTAAGTAATAAGCGACTAACAAAGTTCATAATAATGCTTGGGTCTAG
CTGTTCTTGGATCTGTTCACGAGATATTGAAACCGGGATATTCCAGTTATCAACAAGGAG
CATTGCGGCAGCAATACGTTCAGATAGAAGAATTTTGTATTGTGGAATTGATGCTGTAAA
TTCTTGTACTGTACTGTTGATTAGTCCTGCCAGAAAAAAGAATCCAAGTAAAAATAGAAT
AAGGAGTATAGTGATTGCCAGCCACAAAGGGACTTTATGAGAGGTTAGATATTTGATAAT
AGGAGAACAAATAATTGCAATAAAAAGAGATAATAAGAAAGGAATAACGATCTCAACGGA
TAATTTAATACCCGCCAAAATAATTACAATAGCAGCAGTAGCTACCAGAATCTGAGTTAA
AGAAGAATTTTGTTCCATATCTACGAGAATATATTGCTATGTGATTGAGTGATGGTATAT
CAAATGTTTGTATTTTTAGATCCGACTATGTTAATAGCTAGTGATTACTTCTTTCAACAA
CTCCACCGCCAAGAACGCTAAGCTAAAACGCTGTTCATCAGCCACTGTCCAGAATTGTAG
TGCGTTTTCATTTTTATTGAGTAGTTGGCTAATCTGTAAGAGATTCGTTTCTTCATCTTC
ACCATTTTTAACAGGGGTAATTACATTATCAGAGTTAAATTTTACCCACGCTTGTTGTTG
CCACTGCTCACTTAATGCGGTTGCATCTAAAGCATACTCAGATTGCACCCTGATCATCTG
TGAAATACCATAGAAAACAGGCACTTGCACGGAATGGAAAGTCACACTAGCGGTTAGATT
TGGCAGAACTTTTGCAAGTTGTAACTCAAAGGCACGAGAGAACGGCAGATGTTTTTCATC
ACCTTGCACATTGGCAGGCACAGCATCAAACGCCACGCGTGGTTTTTCATCATCAAGGGG
AATACCATTTAACAACTGAGCAGTTTGCCCTGCTAACTCACGCACTTTTTCATCACCAAA
ATAGGCCGATGGCAATAGTGATGTAACAAAAATATGTTGAATAGGCTGGTCCAACAACGG
TTTTAAGGCAAGTGCTAATTGGCTGATTTGTGGATTTGCTAACGCAACAATATTTCGCTC
ACGCACATTGGCGATCATTTCATTGTTTACACTTGGCACAATCACAGGCACATTGCCGAT
TAATGCAGAAATGCCGTAGAGATCTAAAATCACACAACCTGCTTGTACCGCTTGAGCCAG
CAATTCAGCATTTGCCATTTTGCCTGCAAAGAGAACGTGACTAAATTGCGACCAATTGAC
ATCTTCAACAGCGATTTGCTCAACAGCTTTTGCACCGAAACGCAGAGAATGTTCTTCGCC
AAAACTTTCCAATTCAACGGCTGAAATTTGTTCAAAATCTAAACTACTTTGTTCTAAGGC
TTCTAATAATTTCTCGGCTAATAAAAAATCTGCTGCAATTGCTAAACGAATGTTTGCCAT
TTTGTTTCTCTCTTGTCAAAATAAAGGCTAATTTTACTCTTTTTTATCGCAATTGCGAAA
GGAGAAATAGACCTCAGATATTGATTTTTGAATCTCATTATATGTCGTGAATCTTTGATA
TGTATCATTATGAAATTTATCATTATTTCAACCACTTATCTTCATCTTGCTTATGCTCAA
ATTCCGCTTCAAACGTTGTATTATTTTGAGAGGAAGTTCTGTTCATTGAGCCAAAAGACA
TAAATTTCACACGACTTGCAAACAGTTTCATAAACATTGCTTGTAGCAATTGGCGAGTTA
TCGGCAATAGAAGCAATAACGCTAAAATATCGCTCAAAAAACCTGGGATAATCAGCAATA
CCCCTGCGATTGCAAAAAAGATCGAAGACGTCACCGCTTGTGCTGGGATCTTTCCTTGTG
CGATCTCTTGGCGGATCTGTACTATGGTCATTATTCCTCTTAATTTCACCAACCATAAAC
CGACCGCTGAAATAGTGATCATTAATAAAATCAAGGGTAAAACCCCGATAGCAGAGCCAA
CGCTTACTAACAGAGAGATTTCAATGTAGATGTATAAAAATAGCCCAGCTAAAAAGAGAA
GTAATGGCATAGAAATTCCTTATAGAAGTTAGTGGCTGATTAAATAGTGATAATTTGGGC
ATTTTCAACCCTAGCCCCCCACTACGCAAGTAAATTTAGTCTATTTAAAGCTAATCGTTT
GCTTTTTTTCATAAAGAGATAAAAAATTTATTTGTTTTATACAAAAAATATGCTATTTAT
ATGGCCACTCAAGCTTTTATTGATAAATGAAAATGACATTACGTTCTCTTGTTAGCCTTA
TTATTAATCTCGTTGTGATTATTATCGCCGCGAGGGTTAAGTTGGCTCGCAATTAGAATT
GTATAATGAGATCCACAAACCCTCGCTAGTTTTAGTGAGGGTTTTTTATTACATAAAAGC
CTTAACTAAAGTAGCGACACAACATTAAAAAGGTAATTTATGAACGGAGCAAATTTAGTC
GTTGAGTGTTTGAAAGCTCACGGTGTGACATCTCTTTTTGGCTATCCAGGCGGGGCAATT
ATGCCTGTCTATGATGCGATTTACGATTCAGGTTTAGATCATCTACTTTGTCGTAACGAG
CAAGGTGCTGCAATGGCTGCTATCGGTTATGCTCGGGCAACAGGCAAGACAGGCGTTTGT
ATTGCGACTTCAGGCCCAGGGGCAACCAACCTAGTTACAGGCTTAGGCGATGCCTTAATG
GATTCTATTCCTATCGTAGCAATTACAGGGCAAGTGGCTTCAGCCTTTATCGGTACAGAT
GCTTTTCAAGAGGCAGATGTATTAGGCTTATCCCTTGCTTGTACCAAACACAGTTTCATC
GTGCAAAACATTGATGAACTACCTGAAATTATCGCCAAAGCGTTCCAAATTGCACAAAGT
GGTCGCCCTGGTCCTGTGCTTGTCGATATTCCTAAAGATGTGCAATTCGCTCCAACATCA
CTTTCCCCTGTCGTCTATAAAAAAGTGGCGGCTAAAACACAAAATCCATCCGCACTTGTA
CAAGCCAAAGTCTTGTTAGCTCAAGCAAAACGCCCTATTCTTTATGTTGGCGGTGGTGTT
GGTATGGCAGATGGCGTGCAAGCGGTTAGATCTTTCCTAGATGTTGCAAATATTCCGTCT
GTTTCTACCTTGAAAGGCTTAGGAACCATTCCGCCACAACACCCACTCTATATGGGAATG
ATCGGTATGCACGGCACGAAAGCGGCTAACTATGCAGTACAAGAAAGTGATTTACTCATC
GCTTGTGGGGCTAGATTTGACGACCGTGTGACAGGTAAACTTGACACCTTTGCACCGCAC
GCCAAAGTGATTCATATTGATATTGATGTAGCTGAAATCAACAAGCTACGCAAAGCAGAT
GTAGCATTGCAAGGAGATTTAATCGAGGCAGTGACCGCACTTACCCAACCGTTAGAGATT
GAAAGCTGGCGAGCTGATGTGCGTAAGCTGAAAGCGGATTTTGACTTCAGCTATCAAGAA
AATGCAGGCGAAGGCGAAATCGACCCTTGGGCGTTGTTACACACTCTTTCACAACGTAAA
CCGCAAAATGCGATTATTACTACTGACGTTGGCCAGCACCAAATGTGGTCAGCACAGCAT
ATGCAGCATTATGCCCCTGAAAACTACATCACTTCTGCAGGGTTCGGCACAATGGGATTT
GGTCTACCAGCAGCGGTGGGTGCGGTCAAAGCTCGCCCAACGGATCCAACCATTGTGATT
ACGGGAGACGGCTCTTTTATGATGAATATTCAAGAACTCGGCTCAATCAAACGTGGCAAT
TTACCTGTCAAAATTCTGTTACTCGACAACCAACGTTTAGGAATGGTGCGTCAATGGCAA
TCGCTCTTTTTCCACGGTCGCCACAGTCAAACCATTTTAGATGACAACCCAGACTTTGTG
ATGCTAGCTAACGCCTTTGACATTCCAGCAGAACGCATTGAAAAAGCAGGGGAAGTTTCA
ACCGCATTAGACCGCTTACTCAACAGCAAAGGAGCGTATTTATTGCACGTTTGTATCCCA
GATGAAGAAAATGTGTGGCCACTCGTTCCACCAAATGCGTGCAATACAGATATGTTAGAT
GAAGACATTGGGGTTTAAGGAGAAGAAAAATGCAACAATATCAATTCGTTATCAAAGCTA
ATAAACGCCCTGAAACCCTTGAGCGTTTACTCAGAGTGATCCGCCACCGTGGGTTTGAAG
TGCTATCACTCAATGCAGAAAATAATGGTTCGGGAATTACGTTAAATGTCACCGTTCAGA
GTGAAAGAGCGATGGAATTACTACTTAATCAGTTAGTGAAATTGCCAGATGTGGTGGCTA
TTTCATAGTTATTCTGAGGAGAAAACTATGCAAATCTTAAAACGCTTTTTTTGTTACTGT
TTGATTTTATGTTTTATGACCGCTTGTACTAAAACAGAGTATCAAGATGAAAATACCAAA
ACAGAAACAATCCGAGCATTTTTTATTGCTGATAATAAATTATATGTTGTCGGAGATTTG
CATAGTTATTAATTTGAAAGCAGTAACAAGGAGAATGCTGATTATCAAGAGCGGAAAACC
ACCGAATTTATTCTCGTTTTATTCAATCAGAAAAAATGAAATCTGTTACTAAAGCAGAGA
TTATTTATATCAGAAATCAAATGAAAACACCTAATATTGAGTCTAGGGTAAAACTCACTT
CTTTACATAATAAGAAATCATCAGAACAGTTTTATGACATTTATGGGAAGTTGGTCAAAA
TTGAAAATCAAGATGCAGTTCTGAACAAAGCCAAATTAGAACAGCCACTACAAACACAAT
TTATAGCATATTCAGAAAAAATAACTTTAGATAGTGAAGCTACTGGAATGGTTCTTGTTT
GGGGTATAGGAAGCGTGGTTTTCATTCCTCTTTACATTACTCACCGCTTGTATTGATAAA
TAAAATAACGGATTAACGTGATGGAAAGGAGGAAATTCGATAAATAACCCATACAACAAG
CGGTTTGATTCGGCAAAAAATGTGTAATAGACAAATTTGTTGCTAAAAAGTGGCTTAAAG
CCTTATAGTACAAGGCTTTAAGCCCTCTTTTTGAAATATGAACAAAAAACTGCCCATTTT
GCCAAAGTCTGAAAATAAAGAATATAGCAATGATTAAGCAAAAAGTCCCCGTGGGATTTC
CACAGGGTTACGAATGTGCTTTCAAGTGATTGTTTATCATATTACTATTAGAAATAGTAC
TTCGCGCCAATATTTCCTTCTTTGTAATAGGATTTCATTGGGTTATTCCACAATCTATAA
TAAGCTATGTTAGCGTAAATATTGAGGTTTTCAGTAAGATAATAGCCCATACCTAAACTA
GTTTTAAATTCATATCTTGGTAATCTCATTCCATATAATTTAGTTTCAGTGTTAGAAATA
ATATATTTTCCACTTACTATATTATCCATATTGTTCTTATTATAAAGATAAGAAATATCT
AGATTTATATTAAATTTTTCAGATAATGATTGATTTAATCTTAAGCCCAATTCATATCCA
TAATGGGTTTTATGATATTTATCAATACTTAATGCTAAATCTTCTTTTTCATTAATGGAA
TCCTGTTTTAAACGGTTAATATGTAACGCAACATATGGATTAAATCTTAATTTTTCATAT
TGTAGATTTAATCCGGTTTCATTATAAAAAGAATAATTTTGTAATTTTAAATCAGCTTTA
ATTATCTGTGTGCCATTAGGCAATAACAATGTTCTATCTAATTTTCCTTTAATATCAGTA
AAACTGATTTGGCTGAGATAATACCATTTATTCCAATCATATTTTCCGTATAAGGCGAAA
CTGTGTTGTTTTAAATCTACTTTTCCAACTTGTTGATCTTTATTAGATAAAGGAGATAAT
TTTTGATGAACTCGTTGCAATCCCATACCAAATGTAAAGGCATTAAATTGCTTATCTATA
CCAACTAATTGTGAATCTGCACTATTTTTTAAATCTGCAAATCCAAAATTATCATCCTGA
TAAAGTTTTAAACTTTGTGTAGCTAACTGAGTATAAATATGATAAGACTTAATATCTTGA
ATATTTGAGAATTGCTGTTTAGCAATTTGTCTATTCAAGGTTTTAATACTATTCAGTGCT
ACTTGATGTACCGCTGGATATATTTCACCACTTAAAGAATCTACTGCAGAAGCTACCGCT
TGTGGTTTAGCATTAATAAAGGATAATGCCGTACTTCTGAGGTTTCCATTTGTGTTTCCT
GAATCACTCGCACTATCTAAAATAAGATCTAAACTTCTCGCAGTATAAACATTCTTTAAT
GAACTTTCATTGGCAGATTTTAATACAAATTCTGTATCATTTCGTTTATAGGTTGCAATA
ATTTCTTTATTATTCCCTTCTTTTAATTTAATTTCTTTTAAATCAATATAAGGGTTAGCA
CGATCCGATATTTTGTAATCTCCATTATAATTTTGAATAGGATTTTGAGACTCAATAATG
GTTTTTGTTTGAGGATCTCTTGAAACCACTTCATTAATATTTTCAACATCGGCTACAATA
TAGGAACCTTGTAAATTAACTGTTCCATTTACTTTTAATTTAGATTTATCTATATCAATA
ACCGTTCTGGCATTATTTGAAGTAGTATAATTACCCTCAATAATTAACCCCTTTCCATAA
ACCTCCAAGGAACCTTTATTATCTACATTTTTTACTATTTTAACTTCTGTTTGAGAGTTA
TTTAAATTTTTCGTTAATAATGTTCCCTGTGACTGGATTTCTACTGTGGATTGTTTTAAT
TCATTTCCAATTACCAAAGTTCCGTTTTCGATAACTGTATTTCCACTATAAGAATTTGAA
CCAGTAAAATAAAGTGTTCCAGTACCTTGTTTTTTAAAGCCAGCATCACCTTGAATATTA
TTGGACCAAGTGTATTTAGTGCGGTCGGTATGATGTTTATAATCTAATTTTGCTACAACA
TAGGTTTTATTATCATTGGTTAAAAGTTTTGTATCAAATCTAGCTGGCCCGTTTAATGCC
CTTTCTTGATTTAACACGCCCCAACCTACACGTTCATTCGGTTCTTCGGTCACATCTGAC
GAATTTAATTTATTAGCGGTAGATAATATGGTTTGAGTAACTAAATGATGATCCATCCAA
TCAAATTTTTCCCAAACATTAGCCGCGGCAGCAGTAACAACAGGTGTAGCAAAAGAAGTT
CCTTCTGTTCGTACTTGTTTATCAAATAAATACCATTCACCATGTGCAGCAATCCCCCAG
TTTTTTGCTTTATCTCCTATTTGGCTCGCATAATCCATAAGCCCATTATTTTGTGGATTT
ACCGAGGTTACAACAATCCAGCCTTTTCTTGCTCCATCTCTAATTAAAGGAACGTGTCCT
TCTATGGTTGCATATTCATTCTGTCCTGTATTTCTTTTTTTGCCATCATTGCCAGATGCC
CATACAAAAATACTGTCTTTTTCTGCCATTGCAGCCAATTGCTTATATAGGTCTAAGCCT
GCTAACTTTTCCCATCCTTTTTCTTTTACACTATCTCTATGTGGATTATTACCGTAAGAG
TTATTAAATATTCTAACCTTATGATCGTATGCTTCATTGTAATGCTGATTAGATGCACTT
ACAGCTTCCATATAAGCGGATTTTGCAGTATAAGCATAAAGCGTAGCATTTTTATTTTTC
TGATCGATAACACCAGCAACCATCGTACCATGAGAGCTTTTATGTCCGTTTGCTGACGTA
TATAAACCCGCATTTAAAACTATACGACTTAGCCCATTCTCAAATTTAAAGGCTTTGCCA
AGATCATCACGTGTATTAAAATCCATATCAACAATCCCAATTCTATTAGTAAATTTTGTT
TCTTGGGCGGTTTGCTGGTAATTATTTTTATCTAATCTCTCAACTTCAGGATTAACCCAA
GGCTGATTATCCACAGGATTTATTGATGAATTAGATTGCGTAGAAGGATTATTTTCTGGA
GTTGTAGATTCTGAATTATTATTTAAATTTAAAGTAACATCATTATTTTCTAGCGAATTA
TTTCCAGATACATTATTTTCCGTATCAGTATTTTTATTATCATCACTATTTCCAGCAGAT
AAATTATTATTTTCTGGAATTATTGTAGTTAAATCTTGATTGAAAGAAGGCGAATCCTCT
GAACTGTTTTCTTTGCCGGTTTCATTATTTTCTTGATTTATATTTTCTCCAGAAGAATTA
TCATTATGAGTAATATTATTTGTTGGATCATTATTACTCGATATTTCATTATTAGTCGGT
TCATTATTTATTGGTATTTCATTACTGTTAGTTTGGGTTTCTGGAGCAGTTTGAATTTCA
GAGCTTTGAGATTCTTTTTCCTCTTCAGCCTTTTCTTCGGCTTCAGGCTGTTCTTCAACT
TTCGGCAATTCATCAGCTTGAGGATCTTCTTCTGCTTGTGAATTTTCCTCTGTTTGTGGA
TTTTCCTCTTCTCTAGGCGGTTGTTTTTCAGTTTCTGTTTGTGGTTGTTCTTGATGTTCT
ACTTTTGGCTCTTCTACGACTTCTTCTTTTCTATCCTCTTTTGCTACTTCTTGCTTATCT
GTCGTCTCTGCTGTAGCTTGTTCATTGTTAGTATTTTCCGTACTAGGTTTATCTGTAGAA
TTTGGACTGTCCGAAGTTGTTGGATCGTTCGAAGTTGTTTGATTGTCTGAAATGATTGGT
TCATTTGAAGTTGTTGAACTTTCAGCAGAACTTGGGCTGTCGGCCTTAGGCTCATCAGAT
GGTTTTTGACTATCAGAAGTCGCTGAATTTGAACTATCTGTAGGCATTGAATTATCTGGA
GCAGCTGGCAGATTTGGAGTTATCGAAGTATTTGATAAAACAGAATCGTTAGATGTATTT
AAATGATGATTAGTATTGGAAGAATGAGACGTAAGTGCATTATGATTGTCTGTCTGTCTG
TCTGTCTGTCTGTCTGTCTGTCTGTCTGTCTGTCTGTCTGTCTGTCNNNNNNNNNNTTGT
AGTTCCACTACTTTCAGCACTAAAATGGCTACCTATCGACGAATTAACTGGATTTTGTTC
TTTATTATGTTGGGGAGAATTTCCGCCAGTGCCATCTTTCTTACAAGAAGAGAGCAACAC
AGCAGAAGATAAAAGCATAGTAGATAATATTGATTTTTTGATGTTCATAATTTGTATCCC
TTATTTAAAAAATTTATTTTATGAAACTTGGGTGGAGTAATTTCTCGCTTTAATACTCTT
TATGAAGATCGTAATTAATTTTTATGTAGGTGAGCATTAACGGATAGTGAAGATTACTTT
GCACCAGTCCTTATCAGAACTATTTTATCTGAAAAATTCATTTTTCAAAAGATAATGTGT
TATTAGTTATTTATAACTTTTAGAAATAAGAGAAACGCCAGAAACAGCGTTGAAAAATCC
CTCTCTCTCCAAATCTTAACTACACAATCCCCCCCTTTTCCGCTACAATCCCTATAATTT
TTTGCTATATTTTAGAGAGATTTAGAATGTCAAATCCAAAAAGAAAAATACTGGTTACTT
GTGCTTTGCCTTATGCTAACGGTGCGATCCATTTAGGGCATATGCTTGAACATATTCAAG
CGGATATTTGGGTGCGTTTTCAGCGTATGCGTGGCAACGAAATTCACTTTGTCTGTGCTG
ATGATGCTCACGGCACGCCGATTATGTTGAATGCGGATAAACTCGGTATTACCCCTGAAC
AGTTAATCGAAAAAGCCAAAGCCGATCACATTGCGGATTTTGCCGGTTTTAATATCAGTT
TCGATAACTACCATTCCACCCACAGCGAAGAGAACCGTGAATATACTTCCGCTATCTACA
AAAAATTAAAAGCGAACGGTTTTATCAAGAGTAAGGTAATCTCACAGCTATTTGACCCTG
AAAAAAATATGTTCTTGCCTGATCGCTTTGTGAAAGGTACTTGTCCGAAATGTAAAGCGG
AAGATCAGTACGGCGATAACTGTGAAGTCTGTGCTTCTACTTATAGCCCGATGGATTTAA
TCAATCCACGTTCAGTAGTGTCAGGCTCTACCCCTGTGGTAAAACAGTCGGAACACTTTT
TCTTTGACCTACCAAGCTTTGAAGAAATGCTGAAAGCGTGGACACGCTCTGGCTCGCTTC
AACCTGAAATTGCCAATAAAATGCAAGAGTGGTTTGAGAGCGGTTTACAGCAATGGGACA
TCAGCCGTGATGCACCTTACTTTGGCTTTGAAATTCCAGATAGCGAAAACAAATTCTTCT
ATGTTTGGCTTGATGCCCCTATCGGCTATATGGCTTCGTTTAAAAATCTTTGCGACCGCA
CGGGCTTGAACTTTGATGATTTCTGGAAAAAAGAGAGTGATGCTGAGTTATATCATTTTA
TCGGTAAAGACATTGTTTACTTCCACAGTCTATTCTGGCCTGCGATGTTAGAAGGAAGCG
AATACCGCAAACCAACGAACGTTTTTGCTCACGGTTATGTGACAGTGGACGGACAAAAAA
TGTCAAAATCCCGTGGTACTTTCATTCAAGCCAGCACTTATTTAAAGCATATCGATCCTG
AATGTTTGCGTTATTACTATGCGGCGAAATTGAATGATCGCATTGAAGATCTTGATTTCA
ATTTAGAAGATTTTGTACAACGAGTAAACAGCGACATCGTCAATAAGTTAGTTAATTTAG
CTTCTCGTACCGCAGGTTTCATCACAAAACGCTTTGAAGGTAAACTGGCTTCAACACTAG
AAAATCAAGCGCTTTTTGATGAATTTGTTGCACAATCGGAGCATATCGCCACTTATTTTG
AAACGCGTGAATACAACAAAGCGATCCGTGAAATTATGGCATTAACGGATAAAGCCAATA
AATACATTGACGACAAAGCCCCTTGGGTAATTGCCAAAGAAGAAGGCAAAGATGCCGAAT
TACAAGCGGTCTGTTCAATGGGCTTAGAGCTATTCCGTGTATTAATGAGCTATCTCAAAC
CAGTATTACCAAAACTCGCAGAACGTGCCGAAGCCTTTTTACAAACGGAACTGCGTTGGG
ACAACATCGGTTCACCACTATTTGCCCATAGCATTGCACCGTTTAAATCGCTCTTCTCTC
GCTTAGAGAAAAAACAGATTGACGCTGTGATTGAAGAAACCAAAGCACTTTTCGCCGAAA
GCGTAAAAGCAGAAACTGCAAAAAAAGGAAAAGAAATGACCGCTTGTGAAACCAAAGTTG
AACCAATTGCCTCAGAAATCACCATTGACGACTTCGCCAAACTCGATCTGCGTGTGGCAA
AAGTATTGAAATGTGAAGCTGTGCCGAAATCAGATAAATTATTACGTTTTGAACTCGATT
TAGGCGATCATACTCGCCAAGTCTTCTCTGGTATCAAAGCCGCGTACAATCAACCTGAAG
AGCTTGAAGGCAGATTTGTGATTATGATTGCCAACCTTGCCCCACGCAAAATGTCGTTTG
GTATGTCGGAAGGAATGATTTTATCTGCTGGCACAGGCGGTGCAGATCTCTACTTGCTCT
CTGCCGATAGCGGTGTGACAGCTGGTATGCAGGTGAAATAAATTTACTCAGGGTGGGATT
TCTCACCTTGTCTTAACTCAATAATAAGGACAACAAATGATCCAACAAACTCTCGCCATT
ATTAAACCCGATGCGACTAAACGTCATCTTATCGGTGAAATTTTAAGTTATATGGAAAAA
AATGGCTTAGCGATCAAAGCGTTAAAAATGCTTCACTTAACCAAAGAACAAGCGGAAGGT
TTTTATGCAGAACATCAAGGCAAAGATTTTTTTGATCCGCTCGTAGCATTTATGATTTCT
GAGCCTATCGTTGTTGCGGTGTTAGAAGGCGAAAATGCCGTAGAAAACTACCGCTTGTTG
ATGGGAGCAACCAAACCTGAAGAACGCAAACTAGGCACTATTCGTAAAATGTTTGGTTTA
GGCTACTGTGAAAACTCAGTTCACGGCTCAGACTCTGAAACATCAGCAAAACGTGAAATT
GCGTATTTCTTTACGCCGAGTGAGATTGTGTAAATAAAATGTAGGCGCGAATGACTTCGC
CCTGATCCTTCTGCAATTATTTAGGGCAAATGTAATTTGCTCTTACAACCTTATTTATAG
GGGCTGATGTTGGTTGGTATACTAGCTAATCTAATACAGCTCCAATAATTAAAATCAACA
CTTTTGTCTACTATTCCTTTATTTAGCTGTGGATCATTGTGGCGATCCTATTGGTTTTAT
TCTGATGACCGCAAAAGCTGTTCTAGTTATATCTCGTAAACGAAATTCAACGGTGGGTAA
TGATGATATGGGGTGACATTTATATCGTCATCGCCATTTAGTTGAAAATGCATTTGCCTT
TTTAAAACAATATCGAGCCATTGAGACTCGGTACGATAAGTTAGCAAGAAATTATGCAGC
ATCGCTGGCAATATGCTGTATTCGCTGGATTGATTGATGTCTGGTTAAGATTTGAACTCT
TTGGATGTAGGATTGTGGGGACCATTATGATTGTGTTAAAATAATGTTAATAGTTGATGT
TAATAATGTGTTTTAAGGTTGATCTGATAAGATTTATTAAATACTATTATGCACTCGCTA
TTTTATATGAGGATGGCTATGTTAAAACTATTTACAGTTACGTTTGATTTTTTAAAAACA
ACGTTTAATTGTGTTAGAGTATTATGGGTTAAATCAGCTGATAAAGTCCAGCCAACAACA
ATTTTTGATGGTAGAGTAAAAGTAAATAGAGATGGTTCTCTTGAGGTAGATTATTCCAAT
CATCATGTTCGTGAAGCAATAAAAAAACACGTAGATGCATTATCAAATTCTGTACCAAAG
GAAAATTAATTAGGCGTTGTTATTGTAATGTTTGTTCTAGTGCTAGGATATTACTACACG
GACAGATATTCTCCTGAAAAAGTTTTGTTAAAAAGAAGCACTGGTTGGGAAGCTGATGTG
CATTTAGCCAAATTGGGGCTTGGGTTTCTTCTTCGGGGTACTTTTTTATTGGGGCTAATC
TACGTCAGCCCCTAAAGTTTTATGGTAAAAGTCTTCAAATCACCTTTTAAAATATGAATA
AAATGATCTGACCTTCAAAAGTTATACAGCTATTCAAAGGACTGATTTCGATATTGTATC
GGACTTAGTCCTTTTCGTTTGGGGTTTTGTTTTTCTGCGAAGTAGGTACTGTGATTGATG
CGAAAATGATTAAACTCAGTTACATCAGACTTATCATAGTCTCGGTAGAAATCGGTGTAA
ACAATACTGCCGGGCTTCACTTGTTCTTGAATATCGAACCTCTTAAGATGTAGACTGTTT
TGATTGATAAGCAATCACAGACGATGGAAATAATAGGCTGCGGTAGCTTTATTTACATTT
ATCAACTCAGCAGCTGTTCGAGCAGTGATATCTGCTACAAACAGCTCAATAAGTTTATTT
TGTTTATACTGACTTAGATAACTTTTGCTCATAGGGCTATCTTAACCTAATAGGGATTTT
AGTCGTTATCTAGGAGAGACCTATAAATTTACTAGGAGGAAGTTTCTCACCCTGCCTTAA
CTTGAATATAAGGATAACCAATGATCTAAAAAACTCTCGCCATTATTAAACCCGAAGTGT
CTAGCTCCATTCTATTAATGTAAGCGACTTACACCTTCGGCAAAAACAATCTCAACACCA
ACAGTGCGTACATTACTTTTGCTAAAGCAAAGGTTAGAGCGAATAAGATCACGGCAAGGG
ATTGTTCCCATAGGGGAATAGGATCTTCAAGGCTGGTGTATTCATCAAAAGCTAACATCA
ATGAAAATGAAAAAAGGCTGTAAATGAACATTATTACCCCTGAGAAAAAGGCAATTTGAA
TGATGTTACGTTGGTGATATTGCTGTTTGTAGCTGACTAATGCAAATAGAAAAGCTGGGA
CGGTAAATAAGGCAAAAACAACCAACATTCCCCCTTGGCTAAATTCGCTAAAAAGGGGTA
ATAGGGCAGAGCCGAGTATCTGGGTAAGTAGTGGATAAATCCATAAAATATGTAGGCTAG
TTTTTTGCATTGAGATATTCTCTTAATAAAAATAAGGCGGATAAGTTGCGTGCTTCGGCA
AAATTAGGGTCGGCAAGCAGTTCGTCGATTTTGTTTAATGGATAATAGATGATTTCAAGT
GGCTCTGGTTCATCGCCTTCTAGCTGTGATGGATAGAGATCTTGAGCCACGAAAAGGAGC
ATTAAGCCGTACATATGGCTAGGACCGCTATACACTGAACGCAGTGGTTCGATTGTTTTT
GCTCCAAAACCTATTTCTTCTTGTAATTCTCGATTTGCACTCAGTACAGGATCTTCCCCA
CTATCCACAATGCCTTTAGGGAAGGTGAGTTCATAGCGTTCAGGGCCGACAGCATACTCT
TTAACAAGAATCAGTTGATTATTATGAATGGGTAATACCATGACAGATGAACGACGTTGT
GGCGTTAAACGTTCATAGGTGCGTTCTTCACCGTTGGAAAAACGTAAATCGACGGATTGC
ACTTCAAAAATGCGAGTTTTGGCAATTACTGAGATAGATTTGATTTCAGGGGGGTGTTTT
GACATAGCTTTTCTCATCAAAAATAATTTATTCATATTGTAGACTGTTAGTCCTTAACCA
GCAACCAAATAAACGCTCCAAAGTAGCAATGCATAACGAATTCCTTTGCCTAGAGTAATT
AATAATATGCTTTTCCATAAGTTGAATCGTAACCAACCTGCAATACCACAAAAGATATCG
CCAACAATAGGAAGCCAGCTAAATAATAGAATCCATATACCATATTTTTGGCTCAATTTA
AGCGTGAGCTTGATGCTTTTATGTTGTTGGTCATGAAATTTAGGTTGTGGAAAAAATTGA
GCGATAAAATAAGTTGTCATACTACCGAGGGAGTTTCCTAATGTCGCTACAACGAATAAT
CCATACACCGTATTTTTTTGTAATAGTGCTTGCGTTGTATAAGTGGTAAAAATCACTTCG
GAATTGCCTGGTAGTATTGTTGCGCTTAAAAAGCTGCTGACAAACATAATGAGAAGTTGA
TTCTCTTCGCTAAGGAAAATTCCGAGTAAAGCAGTCAAATAATCGGTCATTTTGTAACTA
TTTTGTTAAATTTGTGTTTAAGTTAAGTTTTCAAAAATTGTACTTTTTTTGAAAGATTGA
TATGGATCAAGAAAGAATTCTACTTTATTTATTTTAAACGTAAAAATTATTTAATCATCA
GGTTAACAGGTCTATAATTCTCAACAATTTCTATAATTTTTCAAATTTTCGTTTAAGGAT
AGTAATGTTTTCACCTGCTGAGATGGCAAAAATCGCCGAAGATGGCGCAGTTTATAAAGC
AACCAAAAACCAATTTTATTCTTTCATTTCAGCAATTACTGCTGGCGCTTACATTTCTAT
TGCTTTTGTCTTTTATGCAACTACCCAAGTTGGGGCTGCGGATATGCCATGGGGTGTCGC
TAAACTCATTGGCGGTCTTGTTTTCTCTTTAGGCATTATTATGTGCGTGGTATTTGGAGC
AGAGCTTTTTACTTCAACAACCATGACGATTGTTGCCAAAGCAAGTAAGCGAATTACATG
GGCGCAGATGTTTAAAAACTGGTTTGTTGTGTATGGCGGTAATTTCATCGGTGCGACCTT
TATTGTGCTGTTAGTGTGGTTTAGCGGTGAAATTATGGCTGCAAATGGGCAGTGGGGCTT
GACTATTTTAAAAACAGTCCAACATAAGATCCATCATACTTGGATTGAAGCATTCAGCTT
GGGGATTTTCTGTAATCTGATGGTCTGTATTGCGGTATGGATGGCGTATGCAGGTAAGAG
CCTGACGGATAAAGCGTTCATTATGATTTTGCCGATAGCCATGTTTGTGGCATCTGGATT
TGAACACTGTGTGGCGAATATGTTTATGATCCCAATGGGCGTGTTAATTCACGGCTCTGC
AAGCCCTGAATTTTGGACAGCGATAGGGGTTGATCCTAGTCAATTCGCTGATTTAACAAT
GGCAAATTTTGTGGTGAAAAATTTAATTCCAGCGACCTTAGGTAACATTGTTGGTGGTGC
ATTTTTCATCGGTATGGTGCAGTGGTTTTTGCATCTAAAAAAACATTAATTCAAAACTTG
TAAGCGGTCACTTTTCGCAGTGTTTTTGCAAAATCGCACCGCTTGCGTTCCAATTTATTA
CATTAACTAACGAGGACTTAAAATGACTCAACTAACCGAAGCTCAAAAGAAAGCGTGGGA
AGGTTTTGCACCAGGTGAATGGCAAACTGATGTAAACGTGCGTGACTTTATCCAAAAAAA
CTATACGCCGTATGAAGGTGATGAATCTTTCTTAGCAGATGCAACCGAAGCAACTACAAC
GCTTTGGGCAGAAGTGATGGAAAAAATCAAAGTGGAAAACAAAACCCACGAACCGTATGA
CATTGATTGCGATATTCCATCAACCATCACTTCACACGCACCAGGTTATATCAACAAAGA
TTTAGAGAAAATCGTAGGTCTTCAAACAGATGCACCATTAAAACGTGCAATTATGCCGTT
TGGCGGTATCAATATGGTGAAAGGCTCTTGTAAAGTTTATCGCCGTGAATTAAATCCAGA
AGTAGAGAAAATCTTTACTGAATATCGTAAAACCCACAACCAAGGTGTATTCGATGTTTA
TACTCCAGACATTTTACGTTGCCGTAAATCAGGCGTAATTACAGGTCTTCCTGATGCTTA
CGGTCGTGGTCGTATTATCGGTGACTATCGTCGTATGGCTCTTTACGGTGCTGACTTCTT
AATGAAAGATAAAGTAAAACAGTTTACCTCTTTACAAGAGAAGTTAGAGCGTGGCGAAGA
TATTCAAGCGACAATCCAATTACGCGAAGAAATCGCAGAACAACACCGTGCTTTAGGCAA
AATGAAAGAAATGGCTGCATCTTATGGCTTTGACATTTCAAACCCAGCAACTAACGCACA
AGAAGCGGTACAATGGGTTTACTTTGCTTACCTTGCAGCAGTGAAATCACAAAACGGTGC
AGCAATGTCTTTCGGTCGTGTTTCAACCTTCTTAGATATTTATATTGAACGTGACCTAAA
AGCAGGCAAAATCACTGAAAAAGAAGCTCAAGAATTAATGGATCACTTAGTAATGAAACT
CCGTATGGTTCGTTTCTTACGCACCCCAGAGTACGATCAATTATTCTCAGGCGACCCAAT
GTGGGCAACAGAAACTTTCGCAGGTATGGGCTTAGATGGTCGTACATTAGTAACCAAAAA
CAGCTTCCGTCTATTACATACCCTTTACACAATGGGGCCATCACCAGAACCAAACCTAAC
AATCCTTTGGTCTGAAAGTTTACCAGATGGTTTCAAACGCTATGCAGCGAAAGTGTCTAT
CGAAACTTCATCTGTTCAGTATGAAAACGACGACTTAATGCGTCCAGATTTCCAAAACGA
TGACTATGCGATTGCGTGCTGTGTAAGCCCGATGATCGTAGGCAAAATGATGCAGTTCTT
CGGTGCTCGTGCAAACTTAGCGAAAACCTTACTATACGCAATCAACGGTGGTGTTGATGA
GAAATCAGGTGACCAAGTTGGACCGAAAACTGAGCCAATTATGTCTGAATACTTAGATTT
CGATGATGTAATGACCCGTTTAGACAGCTTTATGGACTGGTTAGCGAAACAATATGTGAC
TGCGTTAAACATCATTCACTTTATGCACGACAAATATGCTTATGAAGCAGCATTAATGGC
GTTGCACGATCGTGATGTATTCCGCACAATGGCTTGTGGTATCGCAGGCCTTTCTGTTGC
AGCAGACTCACTCTCTGCAATCAAATATGCGAAAGTAAAACCAATCCGTGGCGACATCGA
AATCAAAAATAAAGCAGGAGAAGTGGTTGGCGTAGCGAAAAACGTAGCACTTGACTTTGA
AATTGAAGGTGAATACCCACAATTCGGTAACAACGATAACCGTGTAGATGACATTGCAGT
TGATTTAGTTGAACGCTTTATGAAGAAAATTCAGAAGCTCAAAACATACCGTAATGCAAC
ACCAACACAGTCTGTATTAACCATTACTTCAAACGTGGTTTACGGTAAGAAAACAGGTAA
CACCCCAGACGGTCGTTGTTCAGGTGCGCCATTCGGACCAGGTGCAAACCCAATGCACGG
ACGTGACCAAAAAGGTGCGGTAGCTTCATTAACTTCTGTTGCGAAATTACCATTTGCTTA
CGCGAAAGATGGTATTTCTTATACCTTCTCAATCGTACCAAATGCGTTAGGTAAAGATCT
TGAATCTCAAAAACGTAACCTTGCAGGCTTAATAGACGGTTACTTCCACCACGAATCAAC
CATCGAAGGTGGTCAGCACTTAAACGTAAACGTAATGAACCGTGAAATGTTATTAGATGC
GATGGAAAACCCAGAGAAGTATCCACAATTAACAATCCGTGTTTCAGGCTACGCAGTGCG
TTTCAACTCTTTAACTAAAGAGCAACAAATGGACGTAATTACTCGTACTTTCACTCAGTC
GATGTAATTTAGTTTAAACTAATAAGCGGTCAGATTTTGCAAAACTTTTGCAGAAACTGA
CCGCTTATTGTATCTTACGCATTAATTGCGATTAGCAGAAATGTTTAAGGACATTTGTCC
TAATCGTACTTTATTTAAAGGAAAAAGAATGACTGTTTTAGCACGTTATCACTCTTACGA
ATCGTGTGGCACAGTAGATGGGCCTGGGATTCGTTTTATTTTGTTTTTACAAGGCTGTTT
AATGCGTTGTAAATATTGCCACAACCGTGACACTTGGGATCTTGAAGGTGGGAAAGAGAT
CTCCGTAGAAAATCTAATGAAGGAAGTTGTGACGTATAAACATTTTATGAGAGCAACGGG
CGGGGGCGTAACAGCATCAGGTGGCGAAGCCGTGTTACAAATGGAATTTGTGCGTGATTG
GTTCCGTGCTTGTAAAGCTGAGGGTATTGATACTTGTTTAGATACAAATGGTTTTGTGCG
GAATTATTCAGAGCTAGTCGATGAAATGCTAGATGTAACCGATCTCGTTATGCTTGATTT
AAAACAGCTGAACGAAGAAATTCATAAAGATTTTATCGGTGTCTCTAATAAACGTACCTT
AGACTTCGCTCGTTATTTGCATAAACGTAATCAACGTACTTGGATCCGCTATGTGGTTGT
ACCAGGTTATACGGATGCCGATGAAGATATTCATTTATTGGGTCAGTTTATTCAAGGTAT
GGACAACATAGAAAAAGTCGAACTTCTGCCATATCACCGTTTAGGCGCACATAAATGGAA
AACCTTAGGGTTAGAATATGAATTGGAAGATGTGATGCCACCGACGAAAGAATCGTTAGA
GCATATTAAAGGTATTATTGAAAGCTATGGGCATACGGTGAAGTATTAGCGCTTAACCCT
ATCCCAAATTCTGTGTAAACACCCATTTCAACTTAACGGTGATCGTCTAGGCGATCACCA
AAATCAATCATAAATCGATTCATCGCCAGTTTCCAGTTCTGAATCGGCATTGTCGATTTA
TTATGAATGCTATAAACACTTTAATAATCAGCTATATATTTAGATATTTGCCTTCTGGTA
TGGGATCTAAAGGAGGAGAAATATCAATTTCTGAATCTTCAAGTGGTTTTTCTGCTTCTT
TCATATTCTCTTCATTTAACTGAGTTAAAGGCTTATCTTGTACTCTAGGCATTATTGAAG
AGTCTAAGTTTTGTTTGATATCATTAGATACCTTGCTTGAGTCCACCACAGGATCTATTG
ATTCTTCATGTACTCCTATATTATTTTCTATATTTTGTGGTTTTTGTGTCTCTAAAACTC
TAGGGATGTTTGCAATGAAGGTTTTTTCTTCTTTATTGACAAGTTTACGCCCAATTTCTA
CACGAGGATCTAGCCATATTGCTACTACAGCGTCATTAAATTCTTTGTTAAATTCTTCAG
GAATAACAATATTATTTAATATGAAATATCCTTTATCTTCTAAAGCAATGTAACTGAGAG
AATCATCTTTCTTGATATTAGGTAAAATTTTACGCAAACGATCAACCACATTATCTTGAT
TTTGCAGAGTGATGCCTAAATTAGACCAAGATCTAGCTAAAGAAATTGCAAAATCACGCC
CTTCAACGGGCTTTTGATATTTTAGAGTCAGCATTAATGGGCGTGTGCTATTAGTATAAC
TGCCAGTTTCAGAGAATAATGAAATATTATAGATTTTAAATGGTCCCCAGATATAGTCTA
CATCATTGATCTTTAGCCATTTGGCAGAGAGGAAGGGATTAAACAGCAAAGTAGATATCA
AAAAAAAGGTTAAGCGATACATAAAGTAGTATTTCCATTAAAAAACAGATTTATTTCTCA
TTATAACGTTAAATCCGTGATTAAGACATCCTATTATTTATCATAGAAAATAAATTATAA
TCCTATAAAAATGGCGTGAATGGATCCTAAATATTGTTGGAAACTTATTGCGTTTTATTG
AAATTGAGCAATCTAGTCTATTGAACTGTCAATAACTAGATTGCTTAGTTACGACTAGCC
AGCTACCCACAATAATATAGCGAGAATTTGAGGCAAGATAATTCGACAAAACATCACTAA
TGGATATACCGTCGCATAAGAGAGTGCTGCTGCACCATTACCCTCTTTAATACCATTTGC
AAATGCCAAAGCCGGTGGATCCGTCATTGAACCTGCAAGCAATCCACATAGGCTCAGATA
ATTTAATTTACCATAAATACGAGCAACCAGTCCTGTAACAATTAATGGAATAAAAGTAAT
GATCGCACCATAACCAATCCACGCTAAACCATCATTACTTAATAAGGTATTCAAGAAGTT
TCCGCCTGCTTTCCAACCTACAACTGCAAGAAAAAGCACGATACCAATTTCTCTTAATGC
TAAGTTTGCACTTGGTGGCATAAACCAATAGAGTTTTTTGATACTTCCTATTCTTGCTAA
AATTAATGCAACCACCAAAGGCCCGCCTGCTAATCCCAGTTTTAATGCAACAGGGAAACC
TGGCAGATAAATTGGAATAGAGCCTAGTAACACCCCTAAACCAACCCCGATGAAGATAGG
CAACATTTGTACTTGTTGTAATTTTTGTTGAGCGTTACCGATAATCGCCATCACAGCCTC
AATATCTTCTTGGCGGCCAACCAAGTTCAACACGTCACCAAATTGCAATGTCATTTGCCC
GTTAGGAACTAACTCAACCCCCGCACGGTTTAAGCGAGAAATCACTACATCATATTTCCC
TTTTAACATCAATTGGCGAATTTGTTTCCCAAATACTTTTTCATTGGTAACGACAGCACG
TTCTGTACGGTACATTGTGCCTTTTGTCGAAAGTGAAACATTCACTTCTTCACCAAGAAT
GAGTTGCATTTTATGCAACGCAGCTTTTGTTCCCACAAGATGCAGAATATCGCCTATTTG
GATTTGGGTATGCACTTTAGGCACAAACAACTCATCATTACGCTTAATACGAGAATAAAC
CACTTCGTGCAGTTCAAAATCAGGAAGCTCTTGAAGCATCAACCCATTCAAATTTGGATT
TGTAATACGAACATTCATCGTACTTAATCCATCTTTTTTATTGTTGGTTGCAGAATCAAA
CTCATCAGCTTCTTTATCCACATTAATTTTAAAAATAATACGGATAAGCCACATTGCTAA
TAGAATCCCGATAATCCCGAAAGGATAGGCAATTGCGTACCCCATACCCATCACAGCAGT
AATGGACTCACCGCCTAATTCTGTCAGAATTTGCTGCCCAGCACCTAATGATGGCGTATT
GGTTACCGCACCAGAGAAAATACCCAATATCACAGGAAGAGGAACATCAAATATTTTGTG
TAATAAAATCACTAAAATACCGCTTATCCCAACAATCATCACAGCAAAAGCATTAAGCTT
TAATCCCGATTGGCGTAATGAAGCAAAGAAACCAGGACCGACTTGAATACCAATGGTATA
GACAAAGAGAATCAAACCAAACTCTTGAATAAAGTGCAAGGTATGACCATCAAGTTTGAC
ACCATATTGCGTCATAAAATGGGAAACCAGTATCCCACCAAATAACACACCGCCAATACC
AAGGCTTACGCCCCTCACCTTAATATGCCCTATCCATAGCCCAATGACAGCAACTAAGGA
TAATAGGCTCACTGTTAATGCAATTTCGCTCATAAAAGCCTCATCATAAAAAATAAAACT
GCGACGATTCTACCAAAATCCCCAAGCAAAAAATGAGATCTAACTCAAAAAATAATAGAG
AAATGTCTACCATAACAATATTTTTATGCGACTAAATAATCAAATAGCCATTTTGACAAT
GCTAAATCTTTATAATATTATCCGCCCCTTCATAAATCATATATTAGGAGTAATGATATG
GAGCCAATCGTTTTAAACGGTTATCACACACTTATCGCCGCAACGCTTGTTTTGCTTCTC
GGCAAAGTATTTGTAAATAAAATTAAGTTCTTCCAAGACTTTAATATCCCAGAGGCTGTT
GCCGGTGGTTTATTTATCGCTGGTATCATTTTTTGTCTATATAAATTCGCTGGAATTACC
TTTGAATTTGAAAGCTCTTTACGTACAGCTTTCATGTTAGCCTTCTTCTCATCTATCGGC
TTATCCGCAGATTTTTCCCGTTTGAAACAAGGTGGAATCCCACTTGTCATTTTCCTCGTT
ATCGTGAGTATATTTATCCTTGTTCAAAATGGTGTAGGCGTTGGTTTAGCTATGCTACTT
GGTATTGATCCACTTGTTGGTTTAATTACAGGTTCTATTACTTTAACTGGCGGACACGGC
ACAGGTGCAACTTGGGCAACTGTTTTTGCAGAGAAACATGGGCTTGCAGGTGCAATGGAA
ATGGCAATGGCATCTGCTACATTTGGTTTAGTAGCTGGTGGTTTAGTCGGTGGCCCATTA
GCACGCCGTCTTATCAACAAAATGAAAATTACCCCATCTAAACACAGTGTAAAAGTTGAA
AGCGTAGAAGCAAAATATGCTGATGATACATTTGAAGATGCTGACAATGTACGCTTAATC
ACAGCAACATCAACGATCGAAACAATGGCATTATTTGCAGCGTGTCTAGCATTCTCATCA
GTTATGGTTAAAGTATTCCCTGATTCAGGTTTACCTCAATTCGTATGGGCATTAGGTTTT
GGTGTAGTATTAAGAAACGTATTAACGTTAGTGTTTAAATTTGATATGTTTGACCGTGCT
ATTGACGTATTTGGTAACGCATCATTAAGCTTATTCTTAGCAATTGCATTAATGAGCATT
AAACTTTGGGAATTAGCAGACCTTGCTGGCTCAATGTTAATTATCCTTATTGCTCAAACC
ATAGTTATGGTACTTTATGCATATTTTGTGACCTTTAGAGTGATGGGAAGTAATTACGAT
TCAGCCATTCTTGCAGCAGGTCACAGCGGTTTTGGCTTAGGCGCAACTGCAACTGCGGTC
GCGAACATGCAATCTGTCACAGAAACTTTTGGACCATCACATAAAGCATTCTTAATCATA
CCGCTTGTAGGTGCATTCTTTGTGGATGTGGTTAACTTAGGTGTAATTACAGCATTTATG
AATTATTTAACTAGCTAAAATAGCATAGAAATCAGAGTGGTTGCTAAAATTATATAGCAA
CCTTTGTAGTCATGATTGTTAGTCTATTATTATCAATAAAGAGCCAGCTTAATATTTCAG
TATGAGCTTAGCTCTTCAAGAGCCAGCAATTAGATTATTTATGGAAAAAACTTAATAGAG
GCTCTGGGTTCTGAATATACTCAGATAGTTCTTTTTTACTAGGATAACCAATATAAGGAA
TTTGTCCTAGTAATGGAGCATTGATTTTTTTGCTAAGGAGTTCAATTAATTCAGCGTAGT
GACGTAGCCCAGGATTTACTCGATTTGCAATCCATCCGATAAGATTAACCCCACTTTGTT
GAATCGCATCCGCTGTTAAAAGTGCATGGTTAGCGCAACCCTCTTTTATTCCCACAACAA
GTACGACTGGCATTCTATTTTTCTTAACCCAATCAGCAAAACTTAGGTCTTTATTAATAG
GTGTTAACCAGCCATAAGTGCCTTCAATAAGAACATTTGCATATTGTCGGTGTAAACGTT
GAAGATCGTGATCCAGTTTATTAACAGAAATATGACGTACTGCGTCTAGCGCTGCAAATA
CTGGCGTACTAGAATGGATAAAAGAATAGCTATTAATTTCTCTGTATTTTACAGGACAAG
GGCAGCTGTTCTGTATAATGAGGACATCACTATTGTCTTCACAGGCATAATCATCTTGAT
TGGGTTCTGTGGGTAAAGAATCATCGCCACCACACGCAATAGGCTTATAACCGACAATGG
GAATTTCATATTTAGATATTGTTTGTAATAGAGCCCTTGTAACGATAGTTTTTCCTACAT
TTGTATCTGTGCCTGCAATAAATAAACAAGACATTGTATTTTCCTGTTAATGATAAGTTA
AAAAAATTTTTCAAATTCTAATCTGAAATTAAATTTAATATAATGTTTTCGATCAAATTT
TCTGATAATAAAGACAATATGTTCTAAGAAAAATGTAGTTAAAGAGAATTTAAGAGGGGA
TTCCCTCCTCTTAAATTCAATAATATATGAATACTAGGATTTTAGTAAACCAGAGGAGCC
TTCTGAATAATCTTTAGGTTGGTCATCTTCAGATTTAGGTTTATTTTCAATTTTAGGTTG
TTGGAAAAATTCAATTTTTGCCGATTCAGCAGGCAATAATTTTTCAGACCCTTGTGCTAA
ATGCGTATAAAGTTTTTTGTAGTCTTCAGCAAGTGTTGCAAGTAGAGCTGCAGATTGTTC
AAAGTGTTGTTCTAATTGCTGTTTTTGCTCGTCCATTTTCTTAGCAGTATCTTTTAAATC
AGCCTCTAGTTGTAGTTGTTTTTTCACATTGCTATTTGTCGCACGAACAACAACATAACT
GATGATACAACCTATGATAAATGCTGCAATAATTGCAGTCCATACGTTACCAGACCATTG
TTCCATAGTTCACTCCTTTACAGTTAGTTAGCTTGATGTAGCTGTTTTTTATCATTTTCT
CAATTTGATGAGAAGTAAAACCTATAAAAATTTGTTGGAATTTTGAAATATACCGCAAAA
ACCACTCTTTCTTAAAAAAGAATTAGATCTTTAGTAAATAAATCTGTATAATTTTGCCAC
CCTGTTTTTGCATGGTATTCCCGCCATGTAAGTCTGGTCTGAATAGGACTCGAAGGGGTC
AGATTCTACCGTATTAATAGGTAATATCCATTAGGATATTGGGTTTAAACTTTAAATTTT
GGTATTTAATTAATGAAAACTTTTGTAGCAAAACCAGAAACAGTTAAACGTGACTGGTAT
GTAGTAGATGCGACAGGTAAAACTTTAGGTCGTTTAGCTACTGAATTAGCACATCGTCTT
CGTGGTAAACACAAGGCTGAGTACACTCCACACGTTGATACAGGCGATTACATCATCGTT
ATCAATGCGGAAAAAGTAGCGGTAACAGGCAAAAAAGAAACTGATAAAATCTACTACTGG
CACACTGGCTATGTAGGTGGCATTAAAGATGCAACCTTCAAAGAAATGATTGCTCGTCGT
CCAGAAGCAGTGATTGAAATTGCGGTTAAAGGTATGTTGCCAAAAGGTCCATTAGGTCGT
GCAATGTTCCGTAAATTAAAAGTGTATGCAGGTAACGAACACAACCACGCAGCACAACAA
CCACAAGTTTTAGATATCTAATCACGGAGCATAAAAATGACAGCAGCAAATCAAAACTAC
GGCACAGGTCGCCGCAAAAGCTCTTCAGCTCGTGTATTTATCAGACCGGGCAATGGTAAT
ATCACCATTAACCAACGTTCTTTGGAAGTGTACTTCGGTCGCGAAACAGCTCGTATGATC
GTTCGTCAGCCATTAGAATTAGTTGAATTAACAGATAAATTAGACTTATACATCACTGTT
AAAGGTGGTGGTATTTCTGGTCAAGCAGGTGCAATCCGTCACGGTATTACTCGTGCATTG
ATCGAATACGACGAAACTTTACGTCCAGCGTTACGCGCTGCGGGCTTTGTTACCCGTGAT
GCTCGTCGTGTTGAACGTAAAAAAGTGGGTTTACACAAAGCACGTCGTCGTCCACAATAC
TCAAAACGTTAGTATTACAATTTTATATATCCTCTCTATTAAGAGAGGATATTTTCTATG
GACTCTTTTTAGTATGATGTGTATGTTTAGAGCATAGCATATTTAGACACTACTAGAGAT
TGATAAGATTAGCAACAATATATTGTCAATCTTCTCCCGTTATTCCTGATTAAAGCTCAA
TTCTTCAATCGCCTTTAAACATTTTTGTTTTCTATTCTCTGTTTCTTGTATCTTTATTGA
GAGCATATGCCTATACTCAGGGTAATGGTAATTTTGTTCAATGAGCCATGAGAGTTTTTC
ATTCAATGCACGCAACGCTTTATAGTATTCATGTAACTTCTGTTTCTTTGATAATGTATG
AATACTCTTAGTAAATTTATATTGAGAGAAAATAGGGGAATCTGACTTTTTATCCTTGAG
ATGAATACTTTTTTGTAGAGCATCATATTGTTCAATTAAACGTTGAGTATAAACTTCAGT
TATTTCAGGGGAAGTTGACTGCTCAATATGTGAACATGTTTCTAGTATTTCTTGTATGAA
TTCTTTGACGGAGCCATGAGTAAGTTTAAAGCAGTGGCTATAGATAGAGATTTGCAGAGA
CAAGATGGGAGAAAAGTCGTTTAATTTTGTAATGATTGTATCTGTAAAATTACCCATTTT
TTATTCTCTGTATTAAATGTATAGATATTTTAATGTATGTGCATCTCTTTTCAAATTTAT
TTTTGATAAAAATAATCTTTCTATTTTTTCTAAAAATGTGATGAAACTCACATTTTTAGA
AAAAAGGTCATAAATCTTTATTTGCTATGAGTTTTTTATTTTTAAATCATATAGTTATGT
GATTTATTGCAATAGGAGCAATATTTTAAAAAATTATCTCTGAATACTTATTTGGGAGTG
GAGATTTATTAACTTATTGATTTTAAAGAAAATGTTTTTTTATGTAAGATATTGACACTA
CTCTACAAATTTGCAATCATTCGCATGCAATCTGCATTTACCAAACTTACATGGGAGGGT
AATGGCAGATATGGATCGGTTGCTCTTATAGCTTAATAAGAGTAATCTTAGTTAAACTAA
AAACTTAAGGTGAACATTATGAAAAAAACACTAGTAGCGTTAGCAGTAGCGGCATTTGCA
GCATCAGCATCAGCTGTAACAGTTTATGAAAATGAAGGTACAAAAGTTGATTTTGATGGT
CAATTGCGTCTTCTTTTAGAAGAACAAGCCACAAAAGAGAAAGGTCAATCTTCAACAGGT
GGTCACACTAACTTAAAGAATAATGGTTCTCGTTTCGGTATTTCTATCAAACATAATATC
AATGAGAATCTCTACGGTTTTGGTCGTTATGAGACTCGCCTTGGCCGTAATTCTAAAAAT
GATGCAGGATGGGGGGATGTTACAACAGAAGAGGCTTACGTCGGTTTAGGCGGCTATGGT
CATGAAATTTCTTTTGGTAAACAAGCTGTAATCGGTGATAGCATTGGTCAAGCTGGTTTT
GATAAAGTATACGGTGTTGGTAGTACTGGAATTAGAATTAAATATCCAGCAAACTCAGCA
GACAAAAAAGGTTTTGATATCCTTACTTCAGATTCTGATTCAGCAATTAACTATACCTAT
ACAGGCATTGAAGGTTTGACGTTAGGTGCTAACTATAATGTTGCAAATGAGCGTGATGAT
AAGGGAGGCGTAAAAGTAGGTTCTGCTAAATCTGGCTTTGGTTTAGGTGCTAAATACACA
GCTAAGATTGCGGAAAGTCAATCTGTAACTGTGGCAGCAGGTTATACTCATGATGACTAT
AAATCTGGATCTGTTAATAAGAAAGACAAAGATGGTGTATACTTTGGTCTTAAATATGTC
AATGCTCCATTTACTGTAGCTGTTGATGGTGGTCATGGTGTTGAAAAAACAGGTAATGTT
AAAGAGAAAATTGACTTCGTAAGAACTGGCGCAAGATTTGATGTTACTCCAAAATCTGGC
GTGTATGGAAACTACTCTTATGGTACTTACAAAAATAAAGCTTACAAAGCAACAGCTCAT
CAATTCATGTTAGGTGCAGACTATAAATTACATAAACAAGTTGTTACCTTTGTTGAAGGT
CGTTTAATCAAGAACAAAGACAGTAATAACAAAAAAGTTACTGACCAAGCACTTGGTGTT
GGTTTACGTGTATTATGGTAATCTAGATAGTTAGGTACTATAGTTAATTAGCTATGATTT
AAGGGATAAGAGATGTAATTTCTTATCCCTTTATTATTAGTCATTTTTCTGCTTTAGCGA
GTACTTTTCTACTGCAGTCAGCATTCCTCTTAATAAATTCAATTCATTGGTTTCCAATTC
GGCTCGTTGATATAAACGGCGTAGTTTCAGCATAACTGCTTCGTTGCGAATAAAGCCAAG
TTCTTTATATAAACGTTCGGTATGGGCAAAGAAATGTTCTAAGGCTTCTGATGTCGGGTA
TTCTGCAAGCGGTTGAATATCGGTTTTTTCTTGCAAATCTAGCCAAGCCATTCGGAGTTC
ATAACAGGCGAGTTGTACCGCCATTGCAAGATTTAACGAGCCATAGTCGGGGTTGGTTGG
AAAGTTTAAGTGATAATGGCATTTTAATAATTCTTCATTGGTTAAGCCCACCCGTTCTCG
TCCAAATACAATCGCTACTTTACCCTGTTCAGCACGTTGAATAGCTAATTTGCCACATTG
ACGTGGTTCGACCAGTGAATTTTGCAGATGGCGTAATCTGGCACTTGTGCCAATAACAAG
CTGGCAATCTGCGATTGCACTGTCAATATCCGCATAAATTTGTACATTATCCAATACATC
TTTTGCCCCTGCGGCAAGGGCTATTGCTTGTTCGTCAATCGCTTGTTTTGGGGCGACAAG
CCTTAGCCGGCTTAGTCCCATCGTTTTCATTGCTCGTGCAGCTGAGCCGATATTACCGCT
ATGAGAGGTTTCGATCAGGATTATTTGAATTTGATTAAGTAACATTTTTTATATCAATAT
AATAGGATAGTGTTATGCCATTTTAGCATAAAATCAAACCGCTTATTCTTGCTTTATGTA
GGATAAATGTTACACTTATGACTCTTTTAAACATCAGGAATGTGAAACAAATGAAAAAAT
TGCAATTAAAAAAATGGTTTTCAAGCCTTTTTCTACTTTCACCATTAGTCTTTGTAGCTA
ATAATGCTCAGGCTGAAGGAAAGCTGACAGTTTACTGTGGCGTCCAAAATAAAGTATGTG
AAGATCTGACGAAACGTTTTTCACAAAAATATAATGTGGAAACTCAGTTTATTCACGGTG
GAACAGGAACAATTTTAGGTAAGCTGAAAGCGGAAAAAGATAATCCACAAGCGGATATTT
GGTATGGCGGTACTATTGAGCCACATTTCCAAGCAGGGCAGATGGGGCTATTAGAAGCCT
ATCGTTCACCTTTGCAAGCGGAGGTTTTACCTCAATTTAAAGCATTGCAAGAGAGCGAAG
CAGGTAAATATACCTCGATTGCGTATTTGATGGTGCTTGGTTTTGGTATTAATACCGAAA
AATTAAAACAGTTAGGCGTTGAAGCTCCGAAAAAATGGGCAGATTTGCTTGATCCTCGCT
TAAAAGGTGAAGTGCAATTAGCCGATCCTCGCAGTTCAGGGACAATGTATACCACGATGA
TTACGCTTATTCAATTAATGGGCGAGGAAAAAGCCTTTGAGTATTTGAAAAAATTAGATG
GTAACATTTCTCAATATGTGAAAAGCACCTTAGTGACCTCGAACCTTTCTCGTGGGGAAA
GTGCTGTGACAGTTGGCTTTGCTCATGGCTATGCTTCAGAAAAAGAGAAAGGTGCGCCAG
TTGATTATGTGTTACCTAAAGATGGGGTAGGCTATGCTTTAGGGGCTGCAAGTATTATTA
AAGGTGCGAGAAACCTTGATAATGCGAAATTATTTATGGATTGGGTTCTATCTAAAGAGG
TTCAAGAAATTCCTTGGCGTGACCACGGACTTTATCAAACACCAACCAATGTGAAAGCAG
AAGTTGCTCCACAATCACCTAAATTGGACGGCGTGAAATTGGTTGATGTAGATTATGCTC
GTTTTGGGTCAAGCGAGGAAGGGAAGCGTTTGGTAGATAAATGGCTCTTTAATATCAAAT
TATCGAATTGATCTTCTTTATAGAAGGAAGGGATATTTTCATTGGAGATAAGCCCTGGTA
TTCATTCTCATAGATCGGAGACTAGGGCATAAATTATCTTTTTAAGATAGAAGAGTATTT
TTTTCAACCCTGTCCGTAAGGTACGGGGGGAACGTCAAGATAAGTAGTATGTAAAGAATT
ATAAGTTTGGATTGCAATGGGACAGTTTAGGTTTTGTAACACCAGCCATTTCACTTAATT
CATCCATATGATTAATGGTAATATATTTACCTTGTACCGTTATGATGCCATTTTTCTGGA
ATCGACCAAGCAAGCGACTGATAGTTTCAATGGTTAAACCTAAGTAATTTCCAATATCAC
CACGGGTCATTGTTAAGCGAAATTCTCTTGCTGAAAAACCGCGTGCGGCATAACGCTGTG
AAAGATTGTAAATAAACGCCGCAAGTTTTTCTTCCGCACTCATTTTAGAAAGCAACAAAA
TCATCTCTTGATCGCTTTTGATTTCATGACTCATCAAACGCATAATCTGATGGCGGATTT
TTGGCATTTTGCCAGCTAAATCATCTAAAATATCAAAAGGAATTTCGCAGATCATTGACG
TTTCAAGAGCCTGAGCAAAACCGATATGTTTCATATCCATAATCGCATCAAAGCCAACTA
AATCGCCCGGTAAATGGAAAGCGGTGATTTGCTCTTCACCATTTTCACTGATGGTATAGC
TTTTAATTGTGCCTGAACGGATTGCGTAGATAGACTTGAGTTCATCACCTGACTGAAAGA
TGATTTGTGATTTTTGCACAGGTTTCTTACGCTCAATGATATTATCTAATTGAGTTAATT
CGTGTTCATTGAGAGTAAAAGGTAAACATAATTGACTAATACTGCAATTTTGACAGTGAA
TTGTGCAGGCTGTTCTTCCATTTGCTTTAAAATCAGATACAATTTTCATACGCAACCATC
CTAAAATTTGATTTAAGGCAAATTTTAACATTTTTTTAGGGAATAATGAACAAGATTTAT
TTAGATTTGGAGTGAAAATGGCGGCAGAGAAATTGACTAAAAAGAGATTAATTCAAATTA
TTGTGATGTTATTTATCCTGATTTGCGCATTTTTATATCGTACTTATACGTATTCACTAA
ATTAGGAATGTTGCTAAATAAATTATTTTCTACAATCTTTATAAATTGCGAGTAGAATAC
ACCATCTATTATCAATAATATTGTTTATGTCTAAAGATGCTCTATTTTCAGCCCCTATTG
AGAAATTAGGGGATTTCACTTTTGATGAATCTGTTGCGGAGGTTTTTCCAGATATGATTC
AACGTTCTGTGCCGGGTTATTCTAATATCATTACAGCGATTGGTATGCTTGCTTCTCGTT
TTGTGACTGATCAGTCAAATATCTATGATTTAGGTTGTTCTCGTGGGGCTGGGATTTTAT
CGATTCGGCGTAATGTGGAAAAAGCTGGAGTAAGAATTATTGGTGTGGATAATTCTGAAC
CTATGGTAGAACGCTGCCGTCGTCATTTGGAAGCCTATCATTCGGATATTCCTGTGGAAA
TTTTATGTGATGATATTCGTCATATTGAGATTAAAAATGCATCAATGGTTGTCCTAAATT
TCACATTGCAATTTTTGCCAAGAGAAGACAGGCTTGCTCTTTTACGTAAAATTTATCATG
GGTTAAATCCAAATGGTGTGTTGGTGTTATCGGAAAAATTTACTTTTGAAGATAACACAA
TAAATGAACTTCTTATTGATTTGCACCACACGTTTAAACGTGCAAATGGCTATAGTGAGC
TTGAAGTAAGCCAAAAGCGTACAGCCCTTGAGAATGTGATGCGGACAGATAGTATTGATA
CACATAAAGCACGCCTAAAAGAAGCAGGTTTTTCACAAGTAGATCTGTGGTTTCAGTGCT
TTAACTTTGGTTCTATGATTACTATTAAATAATGAAATTAGTGTAGTTGAAGTAGATTAT
TAACAAATTTTGTGTCTCGCTATTTTTGTACGGGCTAAACCAGCTGAAAATTTTTGGCAA
ATTCGGTAAACTACCTTTTTATCATTTCCCTGAAAAGAGTTTCATCAATGGCTGAATATC
AAAAAAATAAAGATCCTCAAAAAGATAAACAGATTGAACAGATAAACATTGCCCCTCACT
CAATTGAAGCAGAGCAAGCGGTATTAGGCGGGATAATGCTGAGTAATGAGTACTGGGACG
GCGTTGCTGAGCGTGTTCAGAGTACCGATTTTTACAATCACGCTCATCGTCTGATTTTTG
AAGAAATGGCTTCATTATCTCGTAACAATCAGCCTATTGATATTATCACACTTGATCAAG
TGCTTAAAAATAAAGGCATATTGCAAGATATAGGCGGTTTTGCCTATCTTGCGGAACTAT
CTAAAAATACCCCAAGTGCGGCGAATATTTTAGCTTATGCAGAGATTGTTAGTGAACGGG
CTATTCGTCGTGAATTGATTGCTGCGGGTAATAAAATTGCAGAAATCAGCTACAATCCTA
AGGGATTGACGGTTAAAGAAGTCTTAGATGAAGCGGAAAGAACGGTTTTCCATATCGCAG
AGATGCGAACTGCAACTGACGAAGGACCGAAAAAAATTGATGATATTTTAATGGAAACTT
TAGCTCGCATAGAATTACTTTCTCGTTCTCAAAATAACAGCGGTGTAACAGGTATATCAA
CGGGCTTTGCTGCCTTAGATCGAAAAACGGCAGGGCTTCAGCCTTCAGATTTAATTATTG
TAGCAGCCCGTCCATCAATGGGGAAAACAACATTTGCGATGAATTTGTGTGAAAATGCAG
CAATGGGTGATGTTGAGGTCGAAGATGAGAACGGCAATAAAGTTAAGCAACCGAATAAGC
CTGTGCTGATTTTCAGCCTTGAGATGCCAGCAGATCAAATTATGATGCGTATGTTTGCTT
CGCTTTCAACGGTCGATCAAACGCGTATTCGTACAGGGCAACTAGATGATGAGGAAATGT
CTAGGGTTGGTAGTACAGTGGGAGTGTTGCAATCCAGAGGTAATATTTATATTGATGATA
GTTCAGGTTTAACCCCAACGGAATTACGTTCACGCGCGAGACGTGTGTACAAGGAAAACG
GTGGATTAAGTTTAATTATGGTGGACTATCTACAATTAATGCGCGCTCCTGGATTTGCGG
ATAACCGAACCCTTGAAATTGCGGAAATTTCTCGCTCACTGAAAGCCTTAGCTAAAGAGT
TACAAGTACCGGTAGTGGCACTTTCTCAGCTCAACCGTAGTTTAGAACAACGTTCAGATA
AACGCCCTGTAAACTCGGATTTGCGCGAATCGGGATCGATTGAACAAGATGCAGACTTAA
TTATGTTTATTTATCGTGATGAGGTTTATCACGATAATCCAGATACAAAAGGAATGGCGG
AGATCATCATTGGTAAACAGCGTAATGGTCCAATCGGACGAGTGCCGTTAGGTTTCCAAG
GACAATATTCACGTTTCACCAATTACGAAGGTAGCTACAGACTAGAGGACGAATAAGATG
TTATGTGCAATTTATAAAAGCCCCAAAAAAGAAGGAATGTATCTTTATGTGGAAAAACGG
GATAAATTTGAGGCCGTACCTCTAGAACTTCGCCAAATTTTTGGTAAACCTGAGTTTGTA
ATGCTGTTTAATTTAGCAGGTGAAAAGCAGCTCAAGCGGGTAGATAATCAAGAAGTTTTG
CAAAAAATCCAAAATGAAGGGTTCTATTTGCAAATGCCTCCACCCCCTGAAAATTTATAC
GCTGAATTTGTAGCAAGACAAGAAGGGTTAAAATAATGCGTTGTCCGTTTTGTGCTACTG
ATGATACCAAAGTTGTAGATTCACGTTTAACCGCAGATGGCTACCAAATTCGTCGCAGAC
GAGAATGCCCTGTCTGTAAAGAACGTTTTACAACCTTTGAAAGTGCTGAATTACTCATTC
CGCATATTGTTAAAAATAATGGTAGCCGAGAACCTTTTGATGAACGTAAATTAAGAACCA
GTTTATCTCGTGCATTAGAAAAGCGTCCCGTGAGTACCGATGATGTTGAGCAAGCGATCC
ACTGCATTGTGTTACAACTTCAAGCCACAGGGGAAAGGGAAGTTGCTAGTAAATTTGTCG
GAGACTTGGTGTTAGGTGAATTAAAGTCCTTAGATAAAGTCGCTTATATTCGATTTGCGT
CAGTTTATTTAAGTTTTGATGATGTAGAAGAATTTAGTAAAGAGATTGAGCGATTAAGGA
ACTGAATATCAATTAAGCAGAGATACCCATCAATGTCTTATTCGGCTCTTTCGCCATTTC
TCGTGCTAATTTCGGCACTAAGTAACCCGATGTAATGCGTTGCAATTCACGATAAATTTC
AAAGGCTCTGCTATCTTCAATATAAAAATGGCTCGCCCCTGCCACTTTGTCTAATAGGTG
CAAATAATAGGGTAAAATGCCATAGCGAAATAATTTATCACTCAAGACTTTGAGTGTTTG
GGCATTGTCGTTGATCCCTTTGAGCAAGACAGATTGGTTAAGCAACACGACATTGCTTTG
TTTTAGCTTCTGCATTTTTTCTGCAAAGATTTCGTCTATTTCGTTGGCGTGATTGATATG
CGTCACTAACACGACCTTCAAACGGCTTTGTGATAGCCTTTCACACAATTCGTCTGTAAT
ACGGTTGGGAATAACCACAGGTAAACGGCTGTGAATACGTACGGTGTTGATATGGGAAAT
CTGCTCTAGTTGGGTGAAAATCCAGTCAATTTCGTGGTCTTTTGCCATCAAGGGATCGCC
CCCTGATAAGATCACTTCTTCCACTTCGGAATGCGCTTTTATATAGTCGAGGCTTTTCTG
CCACGTTGCTTTGCCACTTTTGACTTCATCATAGGGAAAGTGGCGGCGGAAACAGTAGCG
ACAGTTAATCGCACAGCTATTTTTTACCATAAATAACAAGCGGTTATGATATTTATGCAA
AATGTTAGGGGCAGGCGAATGCTGTTCTTCCAGTGGGTCTTGGACAAAGCCATCAACATT
GGTAAATTCTTCTTGTAATGTGATCGCTTGTAAAAAAAGGGGATCTGCCCGATCCCCCTT
TTTCATTTTTTCAGCAAAGGGGCGTGGCACTCTTAACGCAAACAGTTTACGAGCGGTGAG
ATCTTGCTCGAAATCTGCAATGTCTAGCTCGAGGTAATGCAATAAATCTTCTGGTCGATT
AAAGGCTTCAGCCAGATCTTGTAGCCATTGTGCTTTTGTTGGTGCGTCGTAAAATGAGAT
GTTCAAATTTACCCCTTTTGTTTTTTATTGATATTATGTAGCAAATACACAAACTTTCCA
ATCTAGTAGGGACACGACGCCTCGTGTCCCTATATTCACATTAGTTGTGCTTTGATATTG
GACGCCAAGCGTGGCGTCGCTACTGCTCTTTTGTACAAATGCTACATAATTTCATTTTTT
GTTGATTTACTGGCTAATCACACACTGCACTGGTGCGTTGGTTTTATCTACCATCAATGT
TGGTGGTAATTGGCTGTTATTGGTTCCCACCATATATTGCACACCGTTTAAGCAATAACG
CAAATAACCTGGTGTTTTTTCAATAAGGTAAGGGTCGTTTTGTGGATCAATCGCTTTAAA
GGTCGGCACCGCTGGCACTTGTTGTACCTGTTTGGTTAATTGTTCTGTTGGATTGGTCGC
TGGTGTTTGAGCCTGTGCTTCCGTTGGGGAAAGTGCTTCACTTAATAAGTAACCTGCCGC
CGCCCCTGTCACAAAATTGCCTAACCGGTTGCCCTGCGCCTGTTGAGCAGCACCAGCATT
TGGCATTGCTTGATTTGGCGTATTATTAAAGTCCGCATCAGCTTTTTGTTGTGTTGTAGA
TTGCTGAACCGTTGCGGGTGTTTTTTTGCTTGAAGAAAATTTCATTCTACCTGCTTTTTT
CGCCTGAACGGTTGAAACGCTAAGGGCAAGAACTAAGCCCATTAACACTGCTTTTTTCAT
TTTATTTCCTCATTGATTGAAAAGGTGAATTATACCTGAAACGGCTTTATCCGCCATACT
TAAGAAAAATTTTAATTTTTTGCCTGCCATTTTTAGTGTATTATATATGCCTTTTTATAT
CTTAGCCCTTTGGGCGTTACTTTTTATCTAAATTCTGAGGATCACAATGGCTAGTTACAG
CACTAATGATTTCAAACCAGGTTTAAAATTTATCCAAGATGGTGAACCTTGCGTTATCGT
TGAAAACGAATTCGTAAAACCAGGTAAAGGTCAAGCATTTACCCGTACTAAAATCCGTAA
ATTAATATCTGGTAAAGTATTAGAGATCAACTTCAAATCGGGCTCAACCGTTGAAGCAGC
AGACGTTGTAGATTACAACTACACTTACTCTTATAAAGATGAAGATTTCTGGTACTTTAT
GCATCCAGAAACGTTCGAGCAAATTTCTGTAGATGCAAAAGCATTGGGCGACAACGACAA
ATGGTTGGTTGATCAAGCAGAATGTATCATCACATTATGGAACGGCTCTGCAATCGGCGT
TACTCCACCAAACTTCGTTGAATTAGAAGTTATCGAAACCGATCCAGGCTTAAAAGGTGA
TACTGCTGGTACTGGTGGTAAACCTGCGACATTAAGCACAGGTGCAGTTGTTCGTGTTCC
ACTTTTCGTTCAAATCGGCGAAGTGATCCGTGTGGATACCCGTTCAGGCGAATATGTTTC
TCGTGTAAAATAATCCCTCAATCCCCTGACAACTTGTTAGGGGATTTTTTTATCTTCAGC
TAACCAATCTTCGTAGTTTAATAATGGTACAGGTTTAAATTCTTTGATATGTTGATAATT
AAACGTAGGATCTGGCTCTCCCAATTCATCTAACCAATTCCAATTATCTTCAATTGGCTC
AATAATTGCCTCATTACTTTTCTTCTCAATTTTCATTTCATCTCATCTCCGTACTAGGTA
CTAGACCGCTAACAAACCATATATTAATAGGTTAAATATTGTAGGGTAGGTTTTAATCCA
TCAATAAAATCAATATGTTACGATTATATGGTGGGTCAAGACCCACCCTACAAGCTACTT
TACCACTAATCTAATATCTAATTTTTGATAGACATATACTACCCCTAATTGAGAAAGTTA
CAAAAAGTTTATGTCTAACAGTGTGCTTTTTTATCTATAACTCCGAACTTTATAATGAAA
ATTTCTTCTAAGTAAGGTAAAATCTTTACACTTTCATTATTACTCACTAGAGGAACATAT
TATGTCAGTCGCAATTTTAGACCAACTTGAAGAAAAAATTAAACAGGCTGTTGAAACCAT
TCAATTACTTCAATTAGAAGTTGAAGAGTTAAAAGGTAAAAACGAGGAAGCAAATCGTTC
AAGCGAAACTCTACGTCAAGAACACGAGCAATTAAAAACCGAACATCAAAACTTCCAAGA
TCGTTTACGCTCTCTGTTAGGTCAAATCGACAACGTTTAATCTTTTTTGAATAAACGGCT
AATATTTTGATTAGCCGTTTTTTATTGCATCATTTATTATGGCGAAACTCTATTTTTATT
ACTCTGCGATGAATGCAGGGAAATCCACAACTTTACTTCAATCATCTTACAACTATCAAG
AACGAGGAATGAATACCCTTGTTTATACTGCGGCGATAGATGATCGTTATGGCGTAGGGA
AAGTGTCCTCTCGAATTGGTATTTCACAAGACGCTCGCTTGTTCAAAAATGATAGCAATT
TATTTGATGAAATCACCGCTTACATTGCCGATGAAAAATTGCACTGTATTCTGATTGATG
AAGCACAATTTCTTACCAAGCAACAGGTTTATCAACTGACTGAAGTGGTCGATAAATTAA
AAATCCCTGTGCTTTGTTACGGCTTACGCACCGATTTCCAATCTGAATTATTTGAGGGCA
GCCGCTATTTACTGGCTTGGGCAGATCAGCTCGAAGAACTTAAAACCATCTGTTATTGTG
GGCATAAAGCAGGTTTTGTTATTCGTATGAATGAGAAAGGCGAAGCGGTAAAAGATGGAG
ATCAAATCCAAATTGGTGGAAACGATAGCTATCTTTCTGTATGCCGTTTGCATTATAAGG
AAAAATTGGGGATATAACTTAGTTTCTGTCTATTTATCTGAATAGGAATGAATTGCCAAT
TATATTTCAAAGGTGAAAAGCATGTAGGATACAGTGATTGCTTTGTTTTAGGGGAAGCAC
TTGTAATAATCAATAACGGAAGAATGTAAAATGATCGAAGCTGTAATTTTTGATATGGAC
GGTACGTTAATTGATTCCCAACCTATTTGGTATCAAGCAAGTACTGAATTTTTTCAACAA
AACCAATTTCCTGTAACCTTAGCTGAAATGATGACTCTTACAGGGTCACCAGTTGGTACG
CTTGTTGATTATGTGCTACAAAAATATGGCGAAAAAGAAAAGAGCCGTACTCAGTTAATA
GAAGAGTTGATGGCATATGTAGTTGGAAAGGTGCTTGAAGCGAAGCCGTTAATGCCAAAT
GTGAAAGATGTTTTATCTACCTTAAAACAATGGGGGATTAAAATCGCAGTTGCTTCGGCT
TCACCAAGAAATATGCTACAAGACATTGTTGATAGCTGTGGTATAGCTGAATATTGTGAT
TATTTAGCTTCTGCTGAGGAATTGGAGTACAACAAGCCACACCCCACTGTATATTTACAC
GCAGCAAAACAACTTGGCGTTCCAACATCTGCTTGTTTTGCCGTAGAAGATTCGGTTTTA
GGTATGATTTCAGGTAAAGCAGCGAGTATGAAAACCGTTGTTATTCCTGCAAAATCGGAA
TGGGACGACCCTCGCTGGGCTTTGGCTGATTATAAATTAGTGAGTATGTCAGAATTACCG
ATGTTAATAGAATCGTAATGGTTTGATGTAAATCGTAAAGTCCCCTATTGTATGGGGGGC
GTTTTGGGGAAAAATATGGATAGACATAATTTCTCAAAACCTTTTCTTTAATCCCCCCAC
TTTCGCTATAATAGCCCAAATTATTTAGATCAAAGAGAATTCAAATGGCAACAATTACAA
AAAATCCGCTCGTTTTAGTGGACGGTTCGTCCTATTTATATCGTGCATTCCACGCATTTC
CCCCTTTAACTAACAAACAAGGTGAGCCAACAGGGGCGATGTATGGCGTGTTGAATATGT
TAAAAAGCCTGATTGCACAGGTTGAACCAAGCCATATTGCTGTCGTGTTTGATGCGAAAG
GGAAAACTTTCCGTGATGAGCTGTTTGAACAGTATAAATCCCACCGTCCGCCGATGCCCG
ATGAGCTTCGTTCACAGATCCAACCTTTGCACGCAATGATTAAAGCATTGGGTATTCCGC
TGTTGTCGATTGAAGGGGTGGAAGCTGATGATGTAATTGGAACGCTTGCAGTGCAGGCTT
CACAAGCAGGTAAGCACGTTTTAATCAGTACGGGCGATAAGGATATGGCTCAATTGGTGA
ACGATCATATTATGCTGATTAACACGATGAACAATACCTTGTTAGATCGTGAAGGGGTGA
TTGAAAAATATGGTATTCCACCTGAGTTGATTATCGACTATTTAGCCTTATTGGGCGACT
CGTCCGACAATATTCCAGGGGTAAAAGGTGTTGGTGAGAAAACGGCGATTGCGTTGTTGC
AAGGTATTGGCTCAATGCAAGCGATTTATGCAAATTTAGACAAAGTTGCAGAGTTATCAT
TTCGTGGGGCAAAAACCTTTGCACCGAAACTGGAAGCAGAAAAAGAAACAGCCGATCTCT
CTTATCTATTAGCGACAATCAAAACCGATGTTGCCCTTGATGTCACTTACGATCAGCTTG
TTACTCAACCCCAACAGCGAGATCAGCTGGTAGAACTCTTTGGTCGTTATGAATTTAAGC
GTTGGCTGAACGAAGTGATGAATGACTCAAACCCTGTGACACAAACGTCAGCAGAGAAAA
TTCCAAACAATTATCAAGCTACACAAGCGGTCAGTGCTGAACAAAAATCTGCACCTTTTG
CAAAAGTCGAGATAGATCGCACCGCTTACGATTGCGTGAACAGCCCTGAACTCTTTACCA
AATGGCTGGCAAAATTGCAAATGGCACAGCTTGTGGCGGTGGATACCGAAACAGACAATT
TAGATGCAATGCAAGCAAATTTAGTCGGGATTTCGTTTGGTTTAGAAAATGGCGAAGCGT
GCTACATTCCGTTGGCACATAAAGGCAAAATTACACAGCCGACCCAAGTGGATCTGTTTG
GTGAAAGTGAAGCAGAACTCGATGAAGTCGAAGCGTTACTGCCTAACCAGTTGAACAAAG
CGGACTGTTTGGCACAGTTAAAACCGATTTTAGAGAACCCAAATATCCGCAAAGTCGGGC
AGAATATCAAATACGATTTAACGATTTTTGCACGCAACGGCATTGAGCTACAAGGGGTTG
CCTTTGATACGATGTTGCAATCTTACACCCTAGACAGCACAGGTCGTCACAATATGGACA
ATTTGGCAGAGCGTTATTTGGGACATCAAACTATTCCTTTTGAAGAATTGGCAGGCAAGG
GCAAACATCAGCTTACGTTTGATCAAATTGAACTGGATAAAGCAACAGAATATGCAGGGG
AAGATGCCGAAATTACAATGAAATTGCATCAACTCTTATGGTCTGAACTACAAAAAACGC
CTGAATTAGTGAAATTGTTTGAACAAATCGAAATGCCGTTGGTGAGCGTACTTTCTCGTG
TGGAACGAAACGGCGTATTAATCGATCCTGCCAAACTGTTGGCACATTCAGTTGAGATCG
AACAGCGTTTAAAAGAGCTTGAAACCCTTGTACACCAAGAAGCAGGCGAAGTGTTTAACC
TTGCTTCTACCAAGCAACTGCAAGAGATTTTATTTAACAAACTCGGCTTACCGATTTTAA
AGAAAACCCCGAAAGGTGCGCCATCAACCAACGAAGAAGTGTTGGAAGAATTGGCTCAAA
TGGGACACCAAGTGCCTGTTCTGTTGATGGAACATCGTGGCTTGAGCAAATTGAAATCAA
CCTATACCGATAAACTTCCACAGATGATTAACGCCCAAACAGGACGAGTGCATACTTCAT
ATCATCAAGCGGTCACGGCAACAGGACGACTTTCATCAAGCGATCCGAATTTACAAAATA
TTCCGATCCGCAACGAGCAGGGCAGACGTATTCGTCAAGCCTTTATCGCCCATGATGGCT
ATGTGATTTTGGCGGCGGACTATTCGCAAATTGAGTTACGCATAATGGCTCATCTTGCCA
ATGATGCAAATATGATCAAAGCCTTTGCCGAAGGTAAAGACATTCACCGTTCCACGGCGG
CGGAAATTTTTGGCGTGCCGTTGGAAGCCGTAACCAGTGAACAACGCCGTAGTGCTAAGG
CGATTAACTTCGGCTTGATTTACGGAATGTCTGAATTTGGCTTGGCAAATCAACTGGGCA
TTTCTCGTACCGATGCGAAAAAATATATGGAACTTTACTTCCAGCGTTATCCAGCGGTGC
AACAGTTTATGTTAGATATTCGTGAAAAAGCCGCTGAAAAAGGCTATGTTGAAACGTTAT
TTGGTCGCCGTTTATATTTGCCTGAAATCAACTCAAGCAACCAAATGCGACGCAAAGCGG
CGGAACGTGTTGCCATCAACGCCCCAATGCAAGGCACGGCGGCAGATATTATCAAAGTGG
CAATGATTGGGATCGATCAAGCGGTGCGAAATTGCGAAGATATTGCAATGATTATGCAAG
TACACGATGAATTAGTCTTTGAAGTCAAAGCCGACAGAGTAGAGCATTACACCCCACTGA
TTAAAGCTGAAATGGAAAAAGCGATTGAGCTTAAAGTGCCATTGATTGCAGAAGTTGGGG
TTGGAGGCAACTGGGACGAGGCGCATTGATGATTAAGGGGACTAAATTAGCGTCCCCTTA
TAACTATTTTTAATGAATCCAATGAGCTAAATTTATTTAGTCATCACTACTAAATACTCC
TAAAAGCTGTAATAAGCTCACAAATAGGTTGTAGATAGACACATATAAATCAACGGTTGC
ACGGATATAGTTTGTTTCACCGCCGTGGATAATGTTGCTAGTTGAATATAAAATTGCAGC
CGTTGAGAACACTACAAATAATGCACTGATCGCTAAACTTAACGCGGGCATTGCTAAGAA
GATATTTGCCACAATACCCACTAATAACACCACGAACAACGCAATCATCATACCCGATAA
GAAAGACATATCACGTTTAGTAGTTAATACATAAGCAGAACAGCTAAAGAATACCAACGC
AGTCGCCCCTAAAGCCAATGCAACCACATCGCCTAAGCCATTGCTGATATAAGCATTTAA
AATTGGACCCAAGCTATAACCTAAGAAACCCGTTAACGCAAAAACACTTGCTAACCCTGC
TGCACTATTTGCCGTTGCATTGGTTAAGAAAAGTAAGCCATAAAAACCGACTAACATTCC
CCACCAAGGTAAACGTGGTAAATTAAGTGTCATTGTGACAGATGCAACCACTGCCGAAAA
TACAAGCGTTAACGCAAGTAAGAAATAAGTATTACGTAATACTTTATGTGTGCTAAGAAG
GGATTCACTTCTTGTGGAAGTGACTAAACGATCTTGCATAGAATCTCCTGTAAATAAATA
GTTTTTGTGTTAAAAACGCCCACAAATTAGCGAGAAATCATAGAAAAGTCAATGTATTTC
ACAAAACAAAGGGCGTATCTCTACGCTCTTACTCTTTTACTGAACTGCCACAACCCTTCC
TTCTTGATAATCCACTGTCACAGGACTATTCGGCAACAATTTGCCAGAGAGAATTTGCTG
TGCCAAGGTGTTTTCAAGCTCTTGCTGAATTGCACGTTTAAGCGGTCTTGCCCCAAAGAG
TGGATCAAAGCCTGCTTCGCCGATATGATCAACTGCCGCATCGGTCACCGTCACTTCATA
GCCACGCTCCGCCATACGTTTAATTAGACGTTCAAGCTGTATTCTTGCAATCGCACGGAT
ATTTTCTTTATCTAATGGGTGGAATACCACAGTTTCATCAATACGGTTGATAAATTCAGG
GCGGAAATGTTGCCCAACCACATTCATCACGATAGTTTTCATTTCATCGTAACTCATATT
TTCCGCATTCTCTTGAATTAAGTGCGAACCTAAGTTTGATGTCATAATTACGACCGTATT
ACGGAAATCCACCGTACGACCTTGTCCGTCAGTTAAACGACCATCATCAAGCACCTGCAA
TAAAATGTTGAATACATCTGGGTGTGCTTTTTCTACTTCATCGAGCAATACAACCGAATA
TGGACGACGGCGAACTGCTTCGGTTAAGTATCCGCCTTCTTCATAGCCAACATATCCTGG
AGGTGCGCCAACTAAGCGAGATACGCTGTGTTTTTCCATAAATTCGGACATATCGATCCG
CACCATCGCATCTTGGTCGTCAAATAGGAAGTTGGCTAATGTTTTGCAAAGCTCTGTTTT
CCCTACGCCTGTCGGTCCTAAGAATAGGAATGAACCGATAGGGCGATTTGGATCAGACAA
GCCTGCACGACTACGACGGATCGCATTTGCCACTGCATCAACGGCTTCACTTTGACCGAT
GACCCGTTTATGTAGCACCTCTTCCATTCGTAATAGTTTCTCTTTTTCCCCTTCCATCAT
TTTGGATACAGGGATACCCGTGGCTTTAGAAAGCACTTCGGCAATTTCTTCATCGGTCAC
TTTGGTGCGAAGTAGATGATTTTCACCGCCCTCTTCTTCACGTTTTACTGCTTCTTGTAA
CTGTTTTTCAAGGGCTGGGATTTTTCCGTATTGCAACTCCGACATTTTCTCAAAGTTATT
CTCACGACGAGCCTGATCCATTTCAATTCGGGCATTTTCCAACTCGGTTTTAATGTGTTG
CGTGCCTAACAGAGCGGATTTTTCTGCTTTCCATACTTCTTCCAGCTCCGCATATTCACG
TTCACGAGCGGTCAGATCCTCGTCTAATTTTGCAAGACGCTGACGGCTGGCTTCATCTTC
TTCTTTTTGCAACGCTTGACGCTCTAATTTCAACTGAATAATACGGCGTTCAAGTTTGTC
TAACGGCTCTGGTTTAGAGTCGATTTCCATACGCAAGCTCGACGCTGCTTCATCAATTAA
GTCAATCGCTTTATCGGGCAATTGACGATCGGAAATATAGCGGTGCGAAAGGGTTGCAGC
TGCGACAATTGCAGGATCCGTAATTTGAACGTGGTGGTGAATTTCGTAACGTTCTTTCAA
ACCACGCAAAATCGCAATGGTATCTTCAACCGTCGGCTCATCAACCAACACTTTTTGGAA
ACGACGCTCCAGTGCTGCATCTTTTTCAATATATTGACGATATTCATCTAAAGTTGTCGC
CCCGACACAATGCAACTCGCCACGAGCAAGGGACGGTTTCAACAAGTTACCTGCGTCCAT
CGCTCCATCGGTTTTACCTGCACCAACCATCGTATGAATTTCATCAATAAACAGGATCAC
TTGCCCCTCTTCTTTAGCAAGCTCATTCAATACCGTTTTCAAACGCTCTTCAAACTCACC
ACGGTATTTTGCCCCTGCAATTAAAGCCCCCATATCTAAGGAAAGCACACGTTTGTTTTT
TAAACCCTCAGGCACTTCGCCATTAACGATACGCTGTGCTAAACCTTCGACAATCGCCGT
TTTCCCCACACCTGGTTCACCGATAAGCACTGGATTATTTTTAGTACGGCGTTGCAATAC
TTGCACTGTACGGCGGATCTCTTCATCACGCCCGATTACAGGATCAAGTTTGCCTGCCTT
AGCTCGCTCGGTTAAATCAATGGTATATTTTTGTAATGCTTGTCTCGTTTCTTCTGCATT
TTGATTATTCACGCTCTCCCCTCCACGAATTTGTTGAATAGCGGCTGTCACCTTCTCTTT
GGTTAAACCTAAGTTTTTCAATAACTTGCCTAAATCACCATTATCTTCAAGTGCCGCAAG
CACAAATAGCTCTGATGAAATAAAGCTATCACCAAACTGTTGCGACAATTTATCGCATTG
ATTTAACAAGCGAAAAAGTTGTTGCGACGGCTGGGTATTGCCCCCTTGCACCTGCGGCAA
GCGGCTGATAATGCCATCAAGTTCACTGCTTAAACGGTTCGGTTGCACATTTAAACTGGT
AACAAGCGGTGTGATTGAGCCATCATTTTGCTTTAACAACGCAAGCATTAAATGTGCTGG
TTCAATATAAGGATTATCTTTGCCAACGGCTAAAGATTGTGCATCGGCAATTGCAGATTG
GAATTTGCTGGTAAATTTATCAATATTCATAGTTTCCCCTAAATTCTGTTTATTAATGTT
CTGACTTCGAGATTACTCTCGCTTGACGTAACCATAAATTGGGATTGTCAAGGGGATTTC
AAGAGAAAATGTGAAAGAGATCACAAAATTATGAAATCTATTGGGGGAAGAGCAGCTTTC
AAGAAGCTAATGCATGGTCAATTTTTATCAGTATTCAAACGATGAAATTATAGGTCTTTA
AATACGTTTAAAATTTACACTTAGGAATTCCCGCCTCTTGGGGCGGGGAGGATGTCAGAA
TAAAACCTATCCGCTTGTAGTTTAAATTAAGGGTTAGTGACTTAACATTTTGAGTAATTC
TTTTGGCTCAACATAACCAGCGATTAACTCTCCTTCTTTTGTGACCATATTTGGCGTACC
TGTAACCCCAAATTTAATCCCAAGCTCATAATGTTTTTTCACCATATTTGGCGTTTTTAC
CTGTTTTGGTAAGTTACCTTTCTCTGCTTCGTTTAACGCAAAGACTGGATCTTTTTCTGT
CCAAATTGCTTCCATCTGTTTTGCAGTTTCAGTATTCATACCGCCACGAGGGAAAGCTAA
ATAACGAATAGTAATGCCTAAATCATTATATTCTTTGATCTTTGAGTGCAATAAATGACA
ATAATGGCAAGTAATATCCATAAACACAGTGACAACGTGTTTTTCATTTTTCGCAGGATA
CACAATCATCTCTTTCGCTAGACTATTAAGTTCTGCGAGTAATGCACGATTAGTAATATC
AGTAACTTTGCCATCTTTTAATTCAAAAATCTGCCCGTGTATTACATAGCGTCCATCATT
GCTAATTTGCACAACACCTTGATCGGAAATCGCTGTTTTAAAACCTGGCAAGGCAGATTC
TGACAATTTCACATTAGTTGCCCCAATTTTCTCAAGTTGTTGCTGTAAGTTTTTATCATT
CGCCTGTGCCGAACCTAAGATTGCAAGGCTAATTAGGGTCAATAGAATTTTTTTCATTAT
AAATCCTTCTAGAGTTTAAGTTTTGTTTCAATATTCCGTGCTTTCACTAAGAATGCTTTA
CGTTCTTTATCTGGCATACCAGATCCTATACCAGGCAATTTTACTGTCATTGGATTAACC
GGTCGCCCATTGATATGAAATTCATAATGCAAATGTGCACCTGTTGAACGTCCTGTATTT
CCAGACAACGCAATACGCTGTCCTTTTTTCACACTTTGCCCAACTTTAACTAACGATCGG
CTTAAGTGCATATATACCGTAGTATATTGTCCCCCATGGCGGACTTTAATATAACGACCA
GCACCGTTTGCTTGGTAAGCGATATGTTCAACAACACCATCTGCAGGGGCAATAATCGGC
GTACCGCTTCGTACAGCAAAATCAACACCTTTGTGAGGAGCAACTCGTCTTGTTACTGGA
TGTAAGCGACGAGGATTAAAATGTGATGAAACTCTTGGTGTAAATGGCAATGGGTAACGA
GCAAATCCTTTACCTAACGTTTCACCGTGACGGTTATAATAACGTCCATTATCAGCTTGA
ATGGCATAATAACTTTTCTTGCCACTGATGATATGAATAGCTTCAACATTACCTAAATCA
GTAACCTTACCATTGATATACTCACGCTTCACTAAAATTGCAAATTTATCGCCTTTTTTC
AATTTATTGGTGGAAATCTGCCATTGCAGACCGTTAGCTAACTGATTAATTTGACGTTGA
GATAAACCTACCGCCTTTAAGCTGGCACTAAAACTACCATCAATGGTGCCTTTAATCACA
TCTTGTTGCCAAACACCTTTTTTCTGAATAGTTTGTACTGCAAATTGATCTTGTGCTTTA
CGCTCAAAAATTTTCTCTTCTTTTTCTGAGATAAGCCAGTTCATATATTCCAGCTCACCG
TTATTGTCTAAAATCCAGTAGAACTGTTGCCCAACTTTAAGCTCGGCTAACTGTGGAAAA
GTTTTTTCTAAGGCTTTTGCTGTAGCATGTGTTAATCCTGACTGCTCTAGTACATCTTTT
AGCTGATCGCCTTGAGTTACGATATAACTAAACTGATTTTGGATACGTAATGCTTGATCT
GCAATATCTAGCAGATCTTCTAACACACTTTCTGCTTCTTCTGATAATTTTTCACTTTCA
GGTACAACCGCAGACTGACCTTCTACTTCATCATCAACATCACTTAACTCATCTTCATAA
GAGGTTGCATTTTCATCAACAGGCTCGGCATTCACTTGTTCCTGTTCCTCTTTAGCAGAG
GCAGTAAAATCAATGCTGATATACTTAGGCTCACCATGAGATAATCCTGTTGAAACTTCA
GGCAACGACTGAGTAGCCAACGTAATCGGGATTTCTTGAGCCTCTGAAGAATTTGAACTC
GGTCTTTTTAAGGTTAAAGCGATACCGATAAAGATAGATAATATAATCACCAAAAACACA
AATGCCTTAGTTCTATTCTTCTTACGACGCCGATCTCTAGCAAAAATAACGTGTTGCAAA
ATTCTATCCTAAATAATTTCTTCTATGCTAACTTATTATAGACAAAGGAATGGGCAAAAA
ATTCCCATAGCTTTCTTGTAAAACAGCAAAAAATCCGCTAATTTTAAATCCTTAAATCCT
TAAATTTATTAATGTTATGCAGATCAAGCAAATTAAGCCGATCCACAATTTAACGAAGCC
CCTTGTGCAACTGAAAGCGATTAATGTTAATTTTGGTACACAAGTTGCCCTTGAAAATAT
TCATTTAAACATCTACCCCAATTCTATCACAACTATCGTTGGTCCTAATGGGGGGGGTAA
ATCTACCCTATTAAAAGTATTGCTGAAATTACAGCCAGCAACATCAGGGGAGGTTATTCA
CCAACCACAGCTAAAAATTGGCTATGTGCCACAAAAATTGCATCTGGATCACTCTATTCC
CATTACCGTTGAAAAATTTCTATCTCTCAAGCCTAACAGCACTAAACCCTTGATAGATGA
AGCATTGTCCCTATTTTCAATCACTCACCTTGCTAAGCATAGTATGCAAAAATTATCTGG
CGGTGAGTTACAACGAGTACTGCTTGCCCGTGCAATTTTAGACCGTCCACAACTGCTTGT
CTTAGATGAACCAATGCAAGGGGTGGATATTACAGGGCAAACGGAACTCTATCAACTATT
AAATAAAACTCGTGAATGGTTAAACTGTGCTATTTTAATGGTTTCTCACGATTTAAACAT
TGTAATGGCAAATACGGACGAAGTACTATGCGTTAATCGCCATATCTGCTGTGCTGGTAC
ACCTGAAAAAATTTCAAGTGACCCAAGTTTTATCCACTTCTTTGGCGATCAATTTGCGAA
AAACGTGGCATTTTATTCTCATCACCATAATCACCACCACGACTTACAAGGCAATGTATG
TCGTTGTAACGGACATCACTAATTGAGGCAATATGTTTGAGATTTTATTTCCTGCGTGGT
TAGCAGGCGTATTTTTAACCTTCATCACCGCACCGCTTGGAGCTTTTGTCGTCTGGCGAA
AAATGGCATATTTTGGTGATACCCTCTCTCACTCCGCATTACTTGGGGTTGCATTAGGAA
TTTTCCTACAAATCGATCCCTATATTGCTGTTATTCTAATGACCGTCATACTCGCCTTTT
GCCTCGTCTGGTTAGAACAGCACTCTACTCACTCAGTCGATACTCTATTAGGCATTATCG
CTCATTGCAGTTTATCCTTAGGCGTTATCACCATCAGCCTATTAGACAATGTTCGTGTTG
ATTTAATGTCCTACCTATTTGGTGATCTTCTTGCAATTGGTTTTAACGACGTACTCTTTA
TCAGCATCGGGGTTATCGGCATTGCGACACTACTGGCTCTGTATTGGAAAAAGCTACTCG
CCATCACAGTCAGCCCTGAATTAGCTCAAATTGAAGGCCTAAATGTCGCACGCCTACGCC
TCTTATTAATGTTGCTCACCGCATTAACCATTGCATTAAGTATGAAATTTGTCGGGGCTT
TAATCATCACCTCACTACTGATTATCCCCTCTGCAACCGCAAGACGCTTTGCCAAAACCC
CTGAAACAATGGTTATTTACGCCATCGGATTAAGCATATTATCGGTCAGTGGCGGATTAT
TACTCTCTGCCCTCAAAGATACACCAGCAGGACCTTCAGTGGTTGTTTGTGCAGGAACAC
TCTTTTTACTCTCATTAATTAAAAAAGAGGCGAATTAAGATCAATAAAATATAATTTTCC
TATTGAATTTTTTGTCAAATTTCGCTTAAATCCCACCGCTTGTTAATGATAACAAGCGGT
GGGATTTTTATATTTTTTTGAAGTAAATAAAGAAGTAAATTATGTGTCAATTATTAGGAA
TGAATTGTAATACGCCGACCGATATTACTTTCTCGTTTGAAGGATTTCGACGGCGTGCAG
GTTTAACCGACCACCATACCGACGGCTTCGGCATTGCCTTTTTTGAAGGCAAAGGTGTGC
GTATTTTTAGAGACAATCGCCCAGGTGCCTCATCACCAATGGCAGATCTCGTCAGTCAAT
ATCGAATTAAATCCTTTAACGTTATCGCCCATATCCGTAAAGCAACCTGTGGCGATGTCA
ATTTAGAAAATACCCACCCATTTATCCGCGAAATTTGGGGTGAAAACTGGGTATTCGCCC
ACAACGGCACGGTTGATGTCAAAGTTTGCCCGAATAATCACTATCAGCCTATAGGCTCAA
CGGACTCTGAAGCCGCATTTTGCTGTATAGTTGCCAGCCTAAAACAACGTTTTCCACAAA
AACCAAGTGAAAAAGAGATTTTTGACGCAATTGTAGATTTTGCCAGTGAAATCGCTAAAC
ACGGCGTATTTAATTTTATTCTTTCCAATGGGCACTGGATGATCGCACGTTGCTCAACAA
ACTTACATTATATCTGTCGCAAAGCCCCATTCGGCACAGCATTGCGTGATGATGATGTAA
TGATTGATTTCCGTGAATATACGGAAGAAAGTGATAAAGTCACCATTATTACAACCCAGC
CTCTCACAAAAAATGAGAACTGGACAAAAATGAAAAATGGGGGCTATGTCTTCTTTAAAG
ATGGTGATGTACTCTTTGAAATTGAAGGTACACTACCTGAATGTAAACCTCACGTTTAAA
ATAGATTGCCCCTTTCTATACTCAAAAGGGGCAATTTACTTTTCTACTTAATCGGCGTTG
CCGTGCGTTCTAACACTTCGAGCAACTCACTGATATTCTGTTTACCCTGTGTTTTAAGCC
ACTGGCGAGCGGCTTCAACACCTTCGGCTTTATAGGCTTCTGCACCGCCTGCCCAAGTGG
CACGTCCGCACAGTACGCCGTTAAATTGACTGCCTGCTTGGTGAGCAAATTCAAGGGTTT
GTTGGAACAGTTTGGCTGAAACGCCTGCACTTAAGAAAATAAACGGCAGATCCGTTGCTT
CGCTTTGCTCTTTAAAGAATTCCGCCGCTTCTGCTTGGCTGTAAAGCACTTCACCGTCAG
TAAAGCCTTCCACATAGCTCATCACCACAGGCACTTCCACTTTCAACACATCTACCCCAA
AACGTTTGTCCGCAAAGAATTTCATCGCTTCAATCACTTTGCGCGGTTTCACTTTGGCGT
TATAGACTTTATCTTCGTTTGAGCCATCGTAGGTCAAAATCTCTAAGAACAACGGAATTT
GTTCCGCATTACATTCCGAAGCAACACGTTCAACAAAGGCAGCTTTGCGGTCGTTAATTT
CGTGTGGTTCATCAATGTCAAAATAAATCAACAATTTAACCGCTTCCGCCCCTTTTTCTT
TTAAGCGATAGACGGACACATCATCAATCAAATCAGGGAAACGACCCACAGCGGTTTTAT
CATAGCCTGTTTTTTCGTATGCCATAATTAATCCGCAATTTGCATCACGTTTCTCTGAAG
CCACCCAGCCAAATTCTGGATCAAGCAAGATCGACGACGCATAGGGGGTTAATTCTTGAG
AGATCAAAGTTTTAAATTCGCTGACCTGCTGAGCGGTAATATCATCGCCCATCATTCGGC
GTAACGCACCACGTTGGTCAATCGCAAGAGCAGCAATAATGCCCTCTTTGGTGCAAAGTT
TTTTCATTAAATCTTGTTTAGACATACTACTACTCCTATTCATCATCGCCTAACGCTAAG
TTTTTAAGTTGTTGAGCCACATCGTGAATTTGTTCTTTGGCATTTTCCAGTAAGCCATCC
GTGCCTTCTTCACTCACATAGCTAATCACCATCGGTAAATTCATTCCGCTATATAACCCT
GATAATTTCGGCAAGTAACGCATTGCCACATTACACGGCGTGCCGCCCATAATGTCGCAA
AAAACAACAATCTCACCGCTGGCATTCGCCAGTGCTTGCTCAAATTTCACTTGGAAATCT
TCACTGCCTTCGTGTGGATATAAGCAAACGGTTTGAGCATTGTCGATTTTGCCTAAAATC
ATTTCGGCAGTATCCAGTAAGCCTTCCGCAAACTCTCCGTGACTGATTAAAATTAAGCTC
ATAGTTGCTCCTTTTGGTAGTTTTGAATTTTTTATTCCCCCCTTTGAAAAAGGGGGGCTA
GGGGGGATTTTAAGATAGTGCGATTAACTGTTTAGATCTTTAAATCCCCCTCAATCCCCC
TTTTTCAAAGGGGGAAGTTTGACGATATTCGGGGTGTGTTGTCCTTATAAATTCTTCGTA
TTCAACTCTTTATAAATCGGCTTATCGCTAAATGTTAAGCTATCGATCTTCACCCCTTCC
GTTTCAAAGACGATAATCTCATTCTCGCCTTTGTGCAGTAACGGTGCAGGCAGATAGAGA
TAACAAGTTGGGCCTTCATTCCAGTAACGTCCTAAATTCTCACCATTTACCACAATTACC
CCCTTGCCGAACTCACGGGTATCAATAAAGGTATCTTGCGGTTCTTGGTCTAGGTGTAAC
TTAAATTGATAGAACGAAGGCGTTTGGCTATCTTTTTCGCCATCAAAATCAATCTCTTCC
AAGCGGTCAAAATCAATCGCATAATGTTGCCAGCCTGTGTGGAAATGCAGATCAAGCACA
GCCCCTGCACCGATACCTTTATGTTGTGTCGCTGCAAGTAGCTTACCGCCGTAATTCACT
CGTCCCATATTTTCCACTAATAGATCAAGTTGGAACTCGCCATTTGGTGTCTGTAACATC
ACTTCATTGCCGATCTCGTGTTGATACTGGGTGGCAACTTTTTGTTTATCGTTGAAAATC
TGAATGCGATCTCTGCCTTGGTAAATTCTCAGCTTGATCTCACCGCTATATGCTGTCGGT
TTGGCTCGATAAAGCAGATAGCCGTAGTAATGCCCTAGCTGTTCCATTGTTTGAGTGAAC
GAGCTTTCATAGCATTCGCTGATTGTGTCTAAGGTACCAAACAGCGAGACTTCATTTTGC
ACTGCAAGCGGTGGGTAAGCGGTGATATTTGGCAAAATCGGATCGACAATCGGGCTGGCA
TCGGGATACTGCCCTAGCACTTTTTGTAGCAGGTAGAATTTCTCTGACGGTTCGCCCCAT
TCGTGAACTGGGGCATCATAGTCGTAGCTGGTTACTTGCGGTAAATCGGTGTCTAACCGT
GCGGAACAGCCGTTCCAAAAGCCAAAATTCGTTCCGCCTTGAAACATATAGAAATTGATA
CTTGCCCGTTCGAGTAGCTCTTTGGTGCAGTCCGCTAAATCTTGAGCATCACGGCGGATC
ACAGGCTCTTTCCAACGGTTAAACCAACCGTCCCAAAATTCCATACACATCAACGGGTAA
GATTTGCCATGCTTATCAATATAACGTTGCAACTCATCTAAATTTTCATTGGAACGAGAG
CCGAAGTTCCCCGTCGGCAAAATATCATCTTCGATCAACGCCCCTGCTTCTAAGGCGTTC
TGCCACGCACCGTCTGATGTGAAAAGCGGTACGTTCACCCCGTGAATTAACATCAACGCC
CGAATAGCTCTTAGGTAGTTTTTATCATTGCCGAACGAGCCGTATTCGTTCTCGATTTGC
ATCATTAGAATATTACCGCCTTGGGTAATTTGGTAAGGGGCAATGCGTGGAAGCAGTTCT
TGAAAATAGCGGTCGATTTCAGCGATAAACAGCGGATCGTTTTGGCGTAAGCGGATATTT
GGAATATTGAGCAACCACGCAGGCAATCCGCCAAACTCCCATTCCGCACAGATATAAGGT
GTTGGGCGAAGAATAACGTACAACCCTAGATCTTTTGCTGTTTGCAAAAATTTGACTAAA
TCCGCCCGCTTGCTGAAGTTAAATTGATCAGGCTGTGGCTGATGTAAGTTCCACGGCACA
TAGGTTTCCACCGTGTTACACCCCATTGCCTTTAAGTTATAGAGCGTTTTGTACCAGTAT
TCCGGCACGATACGAAAATAATGTACTGCACCTGACAGGATTTTGAACGGTTTTCCGTTG
AGTAGGAAATCCTTTTCACCGATTTGGAAAGGCATAGTTCACCTCGCTTAAAAGATATAA
AACCGAATAAATCTAGAGAAGAACGATTGGGTTTTAGATCTTGGTTATTTGTAACATTTT
GAATGAATTTGACCGCTTGTTTTAGGGCGCCAAGCGTGGCGTCGCTACATTCGATGGTAT
TGTAGGGACACGACGCCTCGTGTCCCTTTTAAATTACCCTTTCGCCAACAATCCAGCCCA
AGAGAGCAAGATACAGAGTGCGATGATGATCATAATCGCTTTGTTAGAGTTCATTTTCGG
TCTGCCGAGTAACCAGTAGATGAAGAACACCACTAACGCAGGGACTAATCTTGGTAAGAT
AAGGTCTAAGTTCGCTTGGGCGGAAACGACTTTCTCACCGATAGTAGCAACAAACGGTAC
TTTGACATTCACCATCGTGGCACACATTACCCCTACAACGAATACCCCAAGCACTGTTGC
GGCGTTGGTTAGTGCGTTCAAACGGTGACTTAGGTTGGTGACTAAGTTTACCCCTTCACG
ATAAGCGATTTTGAGTTGCACCCAACGGAATACCATTGTTGCAATCGCTACCGCAACCCA
TAAGCCGACACCAAGCGGATTGCCGTTTACTGCCATTGTTGCGGCAATCGCCCCCATAAT
TGCTGGGACGAGTGAGCCGAATAGGGCATCACCGATAGCGGCAAATGGTCCCATTAAACC
TGATTTGATACCTGCAACGGCTTCAAGTGATTTCACCCCTTGTTTTTCTTCAAGTGCCAA
GTCGATACCTTTAACAATAGTGTTAAAGAATGGGCTGGTGTTGAAGAATTGGTTGTGCAT
CACCATCATTTTTTGTAGTTCAGGTGTGTTGTCGCCGTACATTTTGCGTAGCTGTGGCAA
CATAATCCATAAATAACCTGAACCTTGCATACGTTCGTAGTTCCAACCAACTTGGTTGAA
GAATAAGTTACGGATATTGATTTGGCGGAAGTCCGCATCTGTTAATTTATAGCCTTTTGG
ATTTCCGACTTGTTGATTAGAGTTCGTCATCTTCAATTTCTCCTTTGTCAGAAGTGGTAT
TTTGTTTTGCAACTGGGGCTGAGCCACCTTCTACGCTACGTTGGTAAACAATGTAGGCGA
ATGCAAATCCGATTGCTGCCATTGCAAGCATTGGTACGCTGCTGATTGAGTTGCTTACAC
CTGTTGATGCACCTACAGCATTGATGTTACCGAAGAGAGTAATGAAGATTGCTGTGAGTG
AGAATGCAAGGATTAAGTATGCAATGTGACGTTTTGTTGGTAAGTAACGAAGTAAGATTG
CGAAACCTAACGCTGGTAATACGCCACCTGCAAGGGTTAAACCATCTGCGATAACTTTTA
AGAAGCCTGTTTGCATTGCTTCTGCTAGGCTTGCCACAAATGGACCACCAAACACTAACG
CTAAGAAGATTGGTAATGCACGAGATAGACCCCAAGCGATTGCACCGCAGAGATAGTTTA
CCGTGATTGCACTATAAGCGTGGTCTTGGATATTTTTGTCGATACGGTGAGCGAAGAATA
CGTTAGACATTCTCGCTAAAATATCGGTATAAACCATTAACGCTGCGATTGGTACAGCTA
AGGTTGTTAAGGCTAATTGTGGATCCATTCCAGCTGCAACAGAGAATGCAGTTGCGATAA
CAGTACCTGAGTTTGCATCAATACGAGATGCACCACCGAAGGTACCTACACCTAAAATGG
TTAATTGCATTGAACCACCGATTAACAATCCAGTTGTTAAATCGCCCATAATTAAACCTG
TGATAAAGCCTGCAAACACAGGTGAACCAGCACTAGATACAATCGTGATTTCATCTAGGA
TTTGATAGAACGCATAGAGCGTTATCAAAAGTATTTGCCACCATTCGATCATAATCGTTA
CTCCTCTATAAAAGTTTCATTAAATCGACTTTTTCTTCATTAGGCACTAACTGAGCAGTA
AGCTTCACGCCTTTTTCAGAAAGTTTTCTAAACACTTCCACATCATCTTCAGTAACGTGT
ACTGTTTTTTGGATAGGACGTGTTAGATCCGTTTTAGGCATATTCCCTGCATTTACTTCT
GGCAGATTTACGCCTGCCTCCACAAGCTGTAAGATCGTTTGTGGGGTTCTTGTCACCAAC
AACACACGTTGAGAGTCATAACGCCCTTCGTTAATGTTGGCAGCTGCTTTTTCCACAGGT
AAAACACTTAAATTCACCCCTGCTGGGCAAGCCAAGCGTAAGCCTGCTTTATCAATGTCA
TTATTTGCCGCGACTTCATCGACGACCATAATGCGAGTGATATTGAGATAAGACGTCCAT
AAGTTTGCCACTTGACCGTGGATTAAACGTCCATCAATGCGTACATTTAAAATTGCCATT
TTTGCCTCCTGTATATCAATATGGATAAATCGTTACACCTTGCACCACACGATTAACCTC
GCCTGTCGGACAAGGGTTATCCGTGGTGTAGCCGAGATAGAGCGAGCTATAAAACGAGTA
AAGTTGCCCAATCACTAAGAATGGGAAAATCCGTGCTGCGTCATCTAATTTGTGAATTTC
AGCTCGGATCGAACCGCTTGTATCGCCTAGTAACACCACTTCTCTGGCTTTTTTATCTCT
GATTAACTCTTGATACAGGTCACGGTCATATTGTGCGGTATAAGGTTGCTGAGATAAGAA
GATAAAAATGAGCGTTTCATCTTGAACAAGGGATTTTGGTCCGTGGCGGAAGCCCATTGA
CGACTCAAAGAAGCCAAGACGTTCACCAGCGGTGAGTTCAAGTAGTTTTAAAGAGGTTTC
ACGGGCAAGCCCTTGGAAATGCCCACTGCCTAAATAGACGATCCGTTTTAATGGCAGATG
GGCTAAACGTTGGATTTCGAGCAGATCCCGTTCTAGTAACTGTTCTGTCACCGATACCGT
TTCCTCAACCCAGCTATCATCAAATACATCGGGTAAAAATGCCATTAATGCCGCTAACAT
CATATTGCTGGCACTGGAGGTCATTGCAAAGCCTCTATCGTGGGTTGATTCTGGTAATGC
TAATGGATAAGCGGTCGGATCTTGCTGACATTTTTTAAATAATGCCCCATTGACATTATT
CGTTATGGCTAAATGATACGCTTTCTCTACAATTTCATCGACAAGCTCTACTGCCCCAAT
ACTTTCAGGACTATTACCAGAGCGAGCAAAAGAGACTAAAAGCGTTGGTTTATCCGCAAA
AAGATATTGATAAGGATTGGATACAAGATCAGTACTTGCAATCGCTTCGACAGCACAACC
TAAATGCTGGCTTAATATCGGTGCAACAACCTCACCAATAAAAGCAGAAGTACCTGCCCC
CGTAAAAATAACACGAAGTTCGCCTTGTTTTGCATATTCAACAAGAGGCTGAAGAAATGG
AATAACAAGTGACGATTTCACAATAGAAACCGTTTCACGCCAAGTCGCTGGCTGTTGGGC
AATTTCCTTTGCCGTCCAAAAAGCGTTCTGCTTTTCTAATGTTTGGTTAGCAATATTGAG
GATCATTGCATTTCCCTCACAAATAAATGGATTTATTTATAAGGAAAGAGAATAAAACTA
CGCAATTAACACTTGCACCCCGACATTTTCGAGATACTCTCGATAACTTAGAGGAATTTT
ATTATCCGTGACTAACACATCTATTTGATTGGCTTGGCAAATAACAAAATGGCTATATTG
ACCAAATTTGCTTGAATCAGTCACCACAATCACCTGATCCGCTGCATCGCACATTAAGCG
ATTTAGCTGAGCCTCTTGCTCGTTAAAGGTTGTGACCCCTTTTTGTAAGTCAAAACCATC
AACACCCAAAAAGACTTTATCAAAGCGATAATGTTGCAAATTATTATCCGCCATTACTCC
CGAAAACGACATCGCATTTTTCCGTAAAACCCCACCCGTCATTCTTACTTCAACATTTGG
ACAAGAAACCAATGCCATTGCGACATCAAGTCCATTTGTCAATACTGTCAAGTTAAGATC
GCCGATAGCACTTACGATTGCTTTCGTTGTCGTTCCAGAATCCAAAATCACCTTTTCACC
CTCTTTTAGTAAAGAGGCAGCTAGATGACCAATCTGTTGTTTGAGTTCGGGATAATTATT
GCGTTTATCCGCAATAGAAAGTTCCGCCATTAATCTGGAATTTAATACCGCAAAACCGTG
TGATCTTGTAATATAGCCCTGTTGCTCTAACACATTGAGATCTGAACGGATAGTAACCGT
CGAAACCCCGAAATGCTGAGACAATGCTTCAACTCGATGACTGCCTGTTTTTTGCAATAA
TGCCAAAATGTCAGAACGTCTTTCTACGCTACTTTTCATTTTCTCTCCTACATCAAAACA
ACCACCACATACTACGATTGCTTTCGAAAGTAAGTTTACACCCCTTAAAAACAAAAACAA
TCGAAAATATTCGAAAATGAGAGAAAGATCACAAAATTTACATTTTGTGTTTTAAGCAAG
AAAATGTTTTGTCACGTTTATAGTAATTTGAGCTTGGAAAGTTTCCTACTATACTTCTAT
ACCAAGACTAAGTGATTGTGATATTCGTGCTCAAAATGGTTACTATCATTTTGAGTTATG
GTGATATAATCAAAGTAATGAATGATGAACTTTCAGTAACTTATTGATTGATAATGAATT
TTAGATAAAGAGAGATGTTATGACATATTGGTTCAAAAATGTAATGATTTACCGTTTAAC
CAGTGAATTACGCTTCACTAGCAGTGAATTAGACGCACAATTACAGCAAACAAAATTCAC
CCCTTGCCAACAAAGCGATATGCAAAAATTTGGCTGGTCGTCACCGCTTGCAGGAAGTGA
ACTGTTGCACTTTGCACAGGGTCAGCAGTTCCTACTGGTTTCTCATAAAGAAGAAAAATT
ATTGCCAGCTCACGTCGTCAAAAAAGAAACGGAAAATCGCATTGAAACCTTAGAACAAAA
AGAGCAACGTAAGCTGAAAAAAACGGAAAAGCAGGCGATCAAAGATGATGTTGTGGCAAT
GTTGTTGCCTCGTGCGTTTAGTAAACACCAATTTACGGCGATTTGGTTAGACTTAGATAA
ACAGCTCGTTTATGTAGATAGTGGCTCGGTAAAACGTGCCGAAGACACCCTTGCTTTATT
ACGCAAATCCCTTGGCTCTCTGCCTGTTGTGCCGATTTCCTTCACGCTACAGCCGAGCGA
AGTGATGACAAATTGGGTGGCAAAAGGGCATACACCAAGCTGGCTGACACTTCTGGAAGA
AGCAGAATTAAAATCTTTTGATACCGACAGCGTAATCCGTTGTAAACGCCAAGATTTAGA
AAGCGACGAAATTAGCCAACATTTACAAGCGGGCAAATTTGTCACAAAACTTGCGTTAGA
TTGGGAAAATCATTTTTCTTTTGTGTTGAACGAAGATGCCACTCTTGCCCGTGTCAAATT
TGCCGATGAAGTGCGTGAAAAGAACGATGATATTTTGAAAGAAGACAAAGCCCAACGTTT
CGATGCGGATTTTCTGTTAATGACGGAAGAATTACGTCTGTTTACAGAAAAATTGACGGA
AGAGTTTGGGGGGGTAAATTCCTTGTTATCTTTTTAGCTGGTCTACTATTTCTCAGCCAA
TATTTTTTTATTTGGAAACTTGATTGTTTTTTTTTGAGCTAGAATGGTTCTATTTTAGAA
CGATTCGCTTTTTTTGCTGGGCGTTCTTAAAGTATGACACTCAAACCCGATCTTTTTTTG
AAGATCGGGTTGATTATTCTTTAGTTGGCGCTGAATTATAATTTAACTATTCTATCATTT
TGTTTAATAGTAGAATGATGAAAGATTGTGGAATAGATGTTATAGAGGGTTATGCAAACA
TTTTTTTTTCGTCATTCATTGACTTGGGTTATTTTTGCTTTTTTAGGCTTTTGCTTTTTC
CCAGTAAAAGCATTGCAATATGGACTGTTTGAAGCAACTTCAGCCGAATTTCAACAGGCT
ATGGGGTGGAATGATATTAACCTTACTTGGATATGGTTTTTTCCCCTACTGCTTTATCTG
TATCCGAACAAAACACCTTCAACATTACGAAGTAAATGTGAGTTATTCGGGGCAGTTGGG
CTGTTTCTCTTTATCTTTCTTTCCGCAATTTTAGCAAAAATCAGCTTAGGTTATGCGGTT
TTTTTCTTAATTGTTGCGTTGATTGCGTTAGCGACAAATGCCCTTGCTGAATTAAAAATA
ATGCAGGGTGACAGATTTATTATTGCCTCATTGATTAGCATTATTTTGTTGATCTTTTTC
TTTATGGTCTATCCAACACTGGCAATTTTCATCTCAATGTTTTACGACGGCAGTGAATTT
GTACCAAGTCAAGTGTTGTCTATCTTACAACAGCCTTATGTATTAAGAGTGATTGGTAAT
TCATTAAGTGTTGCGACAACTGTTGGGATTTTATCTACGTTGTTTGGTTTAGCCTTTGCT
CTTTATACCACACGGATTGCAAAACGCACGGCGTTTATTGGTAAAATTTTCTCTATCTTA
CCCATTGTAACACCGCCATTTGTTGTTGGCTTAGGTGTCACCCTTATGTTAGGACGTTCG
GGCTATGTGACTGCTTTTTTAGTCGATTATCTTGGCTTTAGTAATAACTGGCTTTATGGT
TTTACAGGGATAGTGATTGCCCATACCCTCGCACTGACCCCAATGTCTTTTATGATTTTA
GACGGTGCATTAAAATCTATTCACCCATCTGTCGAAGAAGCCGCTTATACTTTACGATCT
AACCGCTATCAAGCCTTCTTCTATATTATTTTTCCATTACTCAAGCCAGCGTTAGCCAAC
TCGTTTTTAGTTGTGGTGATCCAATCGCTTGCAGACTTTAGCACCCCTTTAGTTTTAGGT
GGAAGTTTTGACGTTATTGCCACTCAAATCTATTTCTATATTGCTGGTTCACAGTTAGAT
TATGCTTCGGCAAGCACCTTAGGTGTGATCTTGTTACTCTTTTCCCTTACGATTTTTGTG
GTGCAATATCTCTGGATTGGCAATCGATCTTATATCACCGTATCAGGTAAATCTTATCGA
GGTGATGTACAAGCATTACCAAGCGGTATGAAATGGGCAATTATTTGCACTTTAGGTTTT
TGGGTTCTGTTTAACTTTGTACTATACGGTAGTATTTTTTACGGTAGCTTCACCGTAAGT
TGGGGAATAGACCACACACTGACATTCAATAACTACCTCAATCTTTTTGGACAAGGGTTT
AATAGTGGAGCGTGGCCATCTTTAATCCAAACGGTTATTTTTGCCGCTAGTGCAGCACCG
ATTACGGCTATTTTTGGTTTGTTGATTGCTTATATTACTGTTCGCCGTGATTTTAAAGGG
AAAAAGCCCTTAGAATTTCTGACGTTACTTTGTTTTGCCGTACCAGGAACAGTGACTGGG
GTATCCTATATTCTGGCTTTTAACCATCAACCTATTTACCTGACAGGAACAGGGCTTATT
ATTATTTTGTCTATGGTGATGCGGAATATGCCAGTAGGAATGAGGGCGGCTATTGCTGGA
TTAAGACAGTTAGATAAAGCCTTAGATGAAGCCTCGCTCTCACTGAAAGCTGGAACATTA
AAAACAATCTGCTTTGTCGCTTTACCGCTTTTAAAACCAGCGTTACTTTCTGCCTTAGTT
ACGAGTTTTATTAGATCAATGACAACAGTCAGTGCGATCATCTTTTTAGTTACAGCAGAC
ACACGCGTCGCAACCTCATATATTTTAAATCGAGTAGAGGATGGGGAATATGGAATGGCG
ATTGCCTATGGCTCAATGTTGATTGTAGTCATGATGGCAATGATTTTCTTATTTGATTGG
CTTGTTGGCGACATGCATATAGCCCGTTCAAAGCAAAAAGATGAATTTGGAGAGAAAAAT
GGAACAAAAAAATGATTTTCTCGTGTTGAAAAATATCAGCAAATCTTTTGGTAAACATAG
GGTTATAGATAACTTAAACTTTTCAATTAAACAAGGCACAATGGTCACGTTACTCGGTCC
TTCTGGCTGTGGCAAAACCACTGTGTTACGTTTAGTTGCAGGTTTAGAAAGCCCCACAGC
AGGACAAATTTTTATTGACGGCGAAGATGTTACCCACAACGCAACGCAACAGCGAGATAT
TTGTATCGTATTTCAGTCTTACGCACTTTTCCCACATATGTCGATTGGTGAAAATGTGGA
ATATGGGCTAAAAATGCAGGGTGTATCCAAAGAAGAGCGAAAACAGCGAGTAAAAGAAGC
ATTAGAGTTAGTCGATCTGACAGGGTTTGAAGATCGCTATGTCGATCAAATTTCAGGCGG
ACAGCAACAACGAGTGGCATTAGCAAGAGCATTAATTCTCAAGCCTAAAGTTCTCTTATT
TGATGAACCTCTAAGTAGTCTAGATGCGAATTTACGCCGTTCAATGCGAGAAAAAATCCG
CGAGTTACAACAACGGCTCAATATCACTTCACTCTATGTTACTCACGATCAAAGTGAAGC
TTTTGCAGTGTCTGATGAAGTGATTGTGATGGATCAGGGTACCATTATGCAAAAAGATAC
GGCTAAAAATCTCTATTTACAGCCAAACTCTCTCTTTGTTGCTCATTTTATGGGGGAATC
AACCATTTTTTCAGGAAAACGACAAGGCAATCAAATTAATATCGGTGAGTTTTCTTTTAC
CCTTGAAAATGCAGCACGTTTTCAAGTACCTGATGAGGATTGTCTTGTCGGATTACGACC
AGAAAGTATCCGCTTGTTAAGTGATGGAACTGCAGCTCAATATTGTGAAATTAGGCAGGC
TGTCTATATGGGAAACCATTGGGAAATTACCGTACTTTGGCAAGGGAAAACATTAATGAT
TAACCTTAACCCAGAAGATTATGATGAATCCCAAAGAAATTGTTATATAGAAATAAAAAA
TAAAGGGGTGTTTTTGTTGAAAGATAATGCTTAAAGCATATTTTGACTAAAAATCTAGCA
TTCATTCTTAATTTTTAAAAAAAGAGTTGCACGGATTTTTTTATCCCCTATAATACGCCA
CATCAGACGCGGGGTGGAGCAGCTTGGTAGCTCGTCGGGCTCATAACCCGAAGGTCGTCG
GTTCAAATCCGGCCCCCGCAACCAGTTTTAAGGCTCATCGTTTTGGTTAAGACGATGAGT
TTTGTTCTATCTAGGCATTTGAAATTGTAAAATGTTAGATAAAACAAGCCGCTTGAAGCC
TCAACTGTTGTAGTTTGAGGCTTTTTTGTGGCTACATAGTCAGCTTTGTTGTGTTAAAGG
GACTTTTTCAAGTCCTTTTTTTATATCTGTCAAATGGAGGTTTCCTTGGCAACATTAGAA
CAAAAATTACAAGAGCTTGTCGCCGATCCCATTGATGCAATGGGATTTGAACTTGTCGGC
GTTGAGTGCCAACGTGCAGGTCGTTTTTTAACTGTACGCTTATATATTGATAAAGAAGGC
GGTGTTACGATTGATGATTGTAGCGATGTTAGCCGTCAAGTGAGTGCGATTTTTGATGTG
GAAGATCCGATTGCGGATAAATATAACCTAGAAGTATCTTCCCCTGGGTTAGATCGTCCA
TTATTTACATTAGCCCACTATCAACGCTTTGTTGGGCGTGAAATTGTTGTTCATTTACGC
ATTCCAATGTTAGATCGCCGTAAATGGCAAGGTAAATTAGTGAGTGTTGAAGGTGATTTA
ATTACCTTAAAAGTTGATGGTAATTTACAGGCTTTTGCCTTTGGCAACATTCAAAAAGCA
AATTTAATCCCCGTTTTTAATTTCTAAGGAAATCAAAACCAATGAGTAAAGAGATTTTAT
TAGCCGCAGAAGCGGTATCCAATGAAAAATTATTACCAAAAGATGCCATTTTTGAGGCAC
TTGAAACAGCATTAGCCATTTCAACGAAAAAGAAAGCGGCTGCAGAACGTGAAGATCGTA
AAACGGGCAACGGCATTGATATCGATGTGCGTGTTGTGATTGATCGTAAAACCGGTGAAT
TTACCACCTACCGTCGTTGGTTAGTGGTTGAAAAAGTGCACTACCACACACGTGAAATTA
CCTTAGAAGCGGCTCAATTTGAAGACCCGAACATTCAATTAGGTGACTATGTTGAAGATG
AGATTGAGTCTATCGCATTCGACCGTATAACAATGCAAACCGCTCGCCAAGTGATCACCA
CGAAAATTCGTGAAGCGGAACGTAACAAAGTGATTGAACAATTCCGTTCAGAAGAAGGCA
AAATTGTTATCGGTACTGTAAAAAAAGTAAGTCGTGAAAGTATTATTCTTGAGCTTGCAG
GTAAAAAGGACGATACCACTAAAGCTGAAGCGGTGATTATGCGTGAAGATATGTTACCGC
GTGAAAACTTCCGTCCAGGTGACCGAGTGCGTGGTGTACTTTATGCAATTAAGCCTGAGT
CAAAAGGTCCTCAACTATTCGTTACTCGTGCAAAACCAGTGATGTTACAAGAGTTATTCA
AACTTGAAGTACCTGAAATCGGTGAAGAAGTGATTCAAATCAAAGGGGCTTCTCGTGATC
CAGGTTCTCGCGCCAAAATTGCCGTGAAAAGCAATGATAAACGTATCGATCCAGTAGGTG
CTTGCGTCGGTATGCGTGGTGCGCGTGTACAGGCAATTACTAACGAACTTGGCGGTGAGC
GTGTAGATATCGTGTTGTGGGACGACAACCCAGCACAATTTTTGATTAACGCAATGGCAC
CTGCTGATGTTAGCTCAATCGTTGTTGATGAAGACAATCACTCAATGGATATTGCTGTTG
AAGCAAACGCGCTTGCACAAGCTATCGGTCGTAATGGTCAAAATGTACGTTTAGCCACCC
AATTAACAGGTTGGACATTAAATGTGATGACAACCGATGAGTTAGAAAAAAAACATCAAG
CAGAAGACAATAAAGTGATTAATCTCTTTATGGACGCTTTAGAAATTGATGAAGAATTTG
CTCATCTTTTAATTGAAGAAGGCTTTACCTCATTAGAAGAAATTGCTTATGTACCAGTTA
AGGAACTGACAGCAATTGATGGCTTAGAAGATGAAGATCTAGTTGAAGAACTTCAAGCGC
GTGCTAAAAATGCGATCACAGCTAAAGCGTTAGCGGAAGAAGAAGCATTAAAACAGGCAC
ATATTGAAGATAAATTGTTAAATCTTGAAGGTATGGATCGCCATATCGCCTTTAAATTAG
CAGAAAAACAGATTACCACTCTTGAAGACCTTGCAGAGCAAGGTGTTGATGATTTAGCTG
ATATTGAAGAATTAACCGCAGAAAAAGTCGCAGAATTAATTATGGCTGCACGTCAAATTT
GCTGGTTTAGCTAAAAACAGGGAGAGAAAGAATGAGTGAAAATGAAATCAAAACAGACGC
ACCGAAGAAATTAAGTTTACAGCGTCGTACTAAAACAACCGTGAGCGGTACGACTGCAGG
CGGTAAGACAAAAGAAGTGCAAGTGGAAGTGCGTAAATCTCGCAAAGTAGATACTGAAGC
AGCTAAAAAAGCCCAAGAAGAAGCACTGAAAGCGAAACAAGAAGCGGAAGCTAAAGCGAA
AGCAGAAAAAGAAGCAGCAGAAAAAGCAGCGAAAGAAAAAGCTGAAGCGGAAGCCAAAGC
GAAAGAAGAGGCTAAAAAAGCAGAAGCAGCCAAAGCCGAAGAAGCAAAAAAAGCGGTACA
TCAAGTGCCTGTAATGCCAAATAAACAACCAAAACCAGCGCAACCAAAAGCAGAAGCTCA
ACCAAAACAAGAAAAAGCGGTTGATCCTGAAAAAGAGGCAAAACGTAAAGAAGAAGCTGA
ATTGCGTCGTAAGCAAGAAGAAGTGGCTCGCCAAAAAGCGGAAATGGACGCAAAACGTGC
AGCAGAAAATGCTCGTCGTTTAGCAGAAAATACTCGTCGTTTAGCAGAAATTGCCCGTGA
AGAAGCGATTGAAAATGGTGAAGACTATGAAGATGACCGCTTTACTTCTAAATATGCGTT
AGAAGCAGAACGTGATTCTGAGCGTCGTAGTGAAGGCAATCGTGGACGTGGCAAAGGCGG
TGTAGCGAAAACCAAAAAAGGCGGACGTGATGATGAAAACGGCAGTAAAAATGAACGTCA
ATCTGACCGCCGTAACCAAAAAGATACCAAAGGCAAGGGTAAACACGCGAAGAAAGGCAG
TGCATTACAACAAGCCTTCACTAAACCAGCTCAAGCAGTTACGCGTGATGTGGTGATCGG
TGAAACTATTACTGTGGCAGAACTTGCGAACAAAATGGCAGTAAAAGCGACCGAAATTAT
CAAAACAATGATGAAAATGGGAGAAATGGTGACCATTAACCAAGTGATTGACCAAGAAAC
TGCACAGCTTGTTGCAGAGGAAATAGGACACAAAGTGATTCTGCGTAAAGAAAATGAGTT
AGAAGAAGCGATCTTAGAAGATCGTGACTTACACGCAGAAAAAGTAACCCGAGCGCCAGT
TGTGACCATTATGGGACACGTTGACCACGGTAAAACCTCATTATTAGATTATATCCGTAA
AGCGAAAGTAGCAGCAGGTGAAGCTGGCGGTATTACTCAGCATATCGGTGCATATCACGT
TGAAACCGACGACGGTAAGATGATTACCTTCTTAGATACACCAGGACACGCGGCATTTAC
CTCAATGCGTGCGCGTGGTGCGAAAGCAACGGATATCGTTGTTCTTGTAGTAGCAGCTGA
CGATGGCGTAATGCCACAAACCATTGAAGCAATCCAACACGCGAAAGCAGCTGGTGCGCC
GATTGTGGTTGCGGTAAACAAAATTGATAAACCAGAAGCAAACCTAGAGCGTGTAGAACA
AGAGTTATTACAACACGAAGTGATTTCTGAGAAATTCGGTGGTGATGTTCAATTTGTTCC
TGTTTCAGCGAAAAAAGGAATGGGGATTGACGACTTACTTGAAGCCATTCTTCTTCAATC
GGAAGTATTAGAATTAAGTGCAGTGAAAGAGGGTATGGCAAGCGGTGTGGTTATCGAATC
TTACCTCGATAAAGGTCGTGGTCCAGTTGCAACTATCCTTGTTCAATCAGGTACGTTAAA
CAAAGGCGACATCGTACTTTGTGGCTTTGAATATGGCCGTGTTCGTGCAATGCGTGATGA
AAATGGTAAAGACATTGAATCAGCAGGCCCATCAATTCCTGTGGAAGTATTAGGACTTTC
AGGCGTACCAGCCGCAGGTGATGAAGCGACAGTGGTGCGTGATGAGAAAAAAGCGCGTGA
AGTGGCGTTATACCGTCAAGGTAAATTCCGTGATGTGAAATTAGCTCGCCAACAAAAAGC
GAAACTTGAAAATATGTTTAGCAATATGGCGGAAGGCGATGTTGCAGAATTGAACGTGAT
TGTGAAAGCAGACGTACAAGGCTCTGTAGAAGCGATTGTTCAATCTTTACACGAGCTTTC
AACGGCAGAAGTAAAAGTGAAAGTGGTTGGCTCTGGCGTAGGTGGTATTACGGAAACCGA
TGCAACCTTAGCGGCAGCGTCTAACGCTATTGTACTTGGCTTTAACGTCCGTGCAGATGC
CTCAGCACGTCGCATTATCGAAAGCGAAAACATTGATTTACGTTATTATTCAATCATTTA
TGAGCTATTAAACGAAATCAAAGCAGCAATGAGCGGTATGTTACAACCTGAATTTAAACA
AGAAATCATCGGCTTGGCAGAAGTGCGTAATGTCTTCCGTCACCCGAAATTTGGTGCAAT
TGCAGGTTGTATGGTTACTGAAGGTATCGTCAAACGTAACAACCCAATCCGTGTATTACG
TGATAACGTGGTAATTTTTGAAGGCGAGTTAGAATCTCTCCGTCGTTTCAAAGACGACGT
TTCAGAAGTCCGTAACGGTATGGAATGTGGTATCGGCGTGAAAAACTACAATGATGTAAA
AGTCGGCGACCAAATCGAGGTATTCGAAGTGGTTGAGATTAAACGTTCGATTTAATCTAT
TGATATTAGGGCAAATGTCATTTGCCCCTACAAATTTAACGGCATAATGATTTCTCGTTA
TGCCGTTATTTTTTATTCTTCCAACAAAAATTTCTGTTAGAATAAATGCAACCCTATTCA
GCATTGGAGGTAATATGGCTCAAATTTATATTCAATCGGATTACTTTCATCAACAAATGG
CGTGTATTGTGCAAGCAATTCAATCAGGAATGGAAAAACAAGCACTAATTTCTTACGTTC
AAAACGTAGAAAAACAAATTGCCGATAAGGTGGAAGAGCCTGCATTTAACTACGATCTAG
AAAGAATGAAAGCACACGTTGAAAGCAAAGAGATTGCTGTGCCTAAATGTAATTCACCAG
AGGAGCTGGATAAATGGCTAATGTCGCTATAAATGGAATGGAAGTTACATTAGGTGAATT
GTTTTCTAAGGAGCTGAAGAATTTTCCTCAATCGGATCGTCTGCTTATTAACAAATTTAT
TTGGCATATTCAAAATTTTGGCTTTACCAACCTTGAAGGCAGGAATAAATCTTCCGACAA
CGTGCATAAAAACGATCCGCACTTTGCTCAAAAAGTAAAATATGCGCGAGAAAATCATCT
ATGGCATTACCACATTGGTATCCTTGCCTTTGATTTAAGTAAACCTTTTGGCGATAGAAC
GTCTGAATATGTGCTGCATTATCAGCGTTTTAGTGATCGAATAAAAATAGTCGATTATTC
AGCTCACCCGCCTTTTAATTTACCCACAGCTTCTTACCTTAGATAAATGACATTACTGGT
ATCCTTTAAGAGTGGAAAAAGTGTCAGTTTATGTAAATTCAAAGTCCCCCCCGTCAGAAC
AAAATCAATAGGATTTCCACAACTATCTACTGCTAAATGAATTTTTGTGCTATTACCTGC
CACACTTTTGCCAATCGCTTGCGGATTTTGACCGCTTGCACCTGTTGCATGCTGGTGAGC
CTTGATGACACTGCTATCAATAAAAATCCATTCAGAATCAATATATTGTCTAAATGATTT
TAGCACTTATTAGATTTCCGCCTATTATTTCTAACTTTTATTGATAAAAGTTGAAAAATT
CTTGTTATTTTATCTTTAGTTTTGTGTGACCCATTGTTTTTTTTTTTTTTTTTTACAATG
GAATGGGGATAGGTATTTTCGAGATTCCCCCGCTTAACACGTATAAAAGAGCTCAAATAT
GCACCTCACATTATTTTTAGATAAACAGCAAGATAAATTTAAATTAAATCTTTTAAGTCT
AGTATTACTAAGTATATTTTTTAGTCCAGTAGGTTCAGCAGCATGGCTTGAAGATGGTTC
TACTCCAGGGAATCAAGGAAGTGACGATGCTTCTATTGGTATTGGTCGAGGTAGTTGGGT
TGGGCCTGGTTCTATTACTATTGGTGAGAACTCAGACGCTAGTGGTAGGACTTCTGTTGC
GATAGGTTATCGTGCAAAAGCAATACCATTCAAATCTATCGCCTTAGGCACAGGAGCCAA
TGCTAGAGCGAATGAAGCAATTGTAATAGGTCAAGAGTCTGTAGCAGAAGCGGTACACTC
TATTGCTATCGGGACAAGTACCAATGCGGGTGGGGAATACTCCATATCAATCGGTTATAG
TGCAAGAGCAAGATTAGAATCTGTCTCCTTAGGCAAACAAGCCAATGCGGGACATACTCA
AACAATTGCAATAGGTCCAAAAGCTATAGCAAGTGGGGCACAATCTGTTGCTATCGGGGG
AGATACCAAAGCGGAGGGGCATGGCTCCATATCAATCGGTAACGATGATTTAAATGGTAC
TGAATATCAGACTGTAAATGGATTTGAACAGCATGCTAAAACCACGGCAACAGGAAATGC
TGCCATTGCAATTGGTGGAAAATCAAAGGCAGTTGGGCATGGATCAGTTGTGGTCGGTCC
AGTCTCACAAGCAAGCGGTAAAGAAGGTGTAGCAATCGGTGCGAAAAGTACTTCAAATGG
CGAATATGGTGTGGCTGTCGGTGGCAGTTCTGTAGCGGGCAGTCATGCGGCATCTTTAGG
CTATAAAGCTACTGCATATGGCATAGGTTCTGTCGCTGTGGGTGAACGGGCAACTACCAA
CCAAGTAAGTAGAGCAACCGCACTTGGTAACAATTCAATTGTTCTTGTTGGTGGTGGCGT
GGCGTTAGGTTATGGTTCGAAAGCAGACACGCTTGGGAATATAGATGGGGAGAAACAACC
CCATTCTATAATAACAGACAGTACTGTTGAGAATGGTTTTAAATCAACACAAAGTGTTGG
TAACAGTCCTAACAGTCATCCTAAAGGATCTAATGACTTTCTTATCGGTGCAGTTTCTGT
GGGTAATGAGATAATCAAACGCCAAATCACCAACGTTGCGGCAGGTACAAAATTAACTGA
TGCAGTAAACGTGGCGCAGCTTCAATCGCTCACAATGAAAATTGGTGGAGATTCCAACGC
TGAAGAACAACCAAAAGTTGGCTTGTGGGAAGGTACGCTCAAAGTAAAAGGCGCAGATGG
TCTTACTTCCCACGCTAGCGGCGATACGATTACGGTTAAATTAACCGAGGAAACTAAACA
AAAAATTGATAATGCCACTAAATCAGGTACGTTTGGCCCTACAACTAATGGCACATTGTC
AATAGGGAAGCCAGGATTTGCAACTGTTAATGCTGTAGTCAATGCTGTAAATGAGGCAGG
CTGGAAACTGAAGACCGATCAGAGAGACGGTGGTCAAGCTACTTCTTTTGATTCATATCT
TATCAAAATGGGTGATACTGTAACCTTTACCGCCGGAGATAATATTAAATTAGAACGAGA
GAACGGAAATATTAAGATTTCTACGCTTGGTAAGTTAATTAAAGAAACGCAAACCTTAGA
GGGTGGCGGTTTGAAAATTACTTATACTGATAATTCACACCATATTATTACCAACGGTAG
AGATGGTGCACCAGGCCCTGCGGGCCCTAGAGGTGAACGAGGAGAACGAGGACTAGAGGG
TCCAAGAGGACCACAAGGTGAACCAGGTCCAATGGGTCCAGTAGGTCCTGCGGGAGAGCG
CGGTCCTGCGGGAGAGCGAGGTCCAGCAGGTGCAATGGGTCCAACAGGTCCTCGGGGCCC
TGCTGGTGAAGCAGGTCCTAGAGGTGAACGAGGAGAACCAGGAGCACCAGGTCCAATGGG
TCCACAAGGACCGCAAGGGAAAGAGGGTCCAGTTGGTCCTGCGGGTGCAAGAGGTCCAGC
AGGTGAAGCAGGTCCTAGAGGTGAACGAGGAGAACAAGGACCACAAGGTGTACCAGGTCT
GCAAGGTCCGAAAGGGGATGCTGGTCCTGCGGGAGAGCGCGGTCCTGCGGGTGCAACAGG
TCCTGCGGGTGCAACAGGTCCTGCGGGCGCAACAGGTCCGATGGGTCCAGCAGGTCCAAG
GGGAGAGCGGGGTGAACCAGGACTACAAGGTGCACCAGGTCCAGCAGGTCCTAGAGGTGA
AAAGGGTGAACCAGGTCCTGCAGGTGCTAAGGGTGAGCGAG
>H233 Scaffold2
TCTTCTGTATAGATTTCTTTAATTTACAATGAGTTATCTTCATTTTTGTAGGTTAGCATA
CTAGCTAATCTACGTCAGCCCCTAAATCTTTCATCAAACCACGTCTACCATCACAGGTAA
TCTATTGAATTATATAGCTTTTTTCTCTTAACCTATTCAGGGCAAGTTTGTAGTAAATAT
CTTTTTCGGTTCGCACAAAGTAATGTGAAATCACATTATTTGAATTAGAATCCATTAGCA
CTAATACGCCAAAATAACGACAGAAAAACGTTGTATCCATAATGATGTTNNNNNNNNNNN
NNNNNNNNNNNNNNNNNNNNNNNNNNNNNNNNNNNNNNNNNTAATCAGTCCAAATTTTAA
TTGGATCTAATTTAGATTTTAAGATAAACGTTTTATAACATTCATTACAAAAATAACGTT
GAGTATTATTTTGTATACAATGTTTCTTTATTTTCAGACTTTGGCAAAATGGGCAGTTTT
TTGTTCATATTTCAAAAAGAAGGCTTAAAGCCTTGTACTATAAGGCTTTAAGCCACCTTT
TACCAACACTTTTGTCCACTATGTCGTTAATCCCTAGTATAAGATAGGAATTTTTTCCTA
CTCCGCCAACCCCTGATCCCACTCTAATGCTTCTTCAGGTAATTTACGTTGTAATAAAAA
TCTGCGATTAGCTTCTGCCTGAGGTTGAACAATCTTACTTGATGGAGTTGAGAAGCTAAT
TCCACCGTTAAATAATTGGGACATTGTGCCTGAGTTCATACTGACACCATTGAGGCTGAT
ATCCATTGTGTAGCCTGAGGAAGCCCAGAACTCGCTATTTTTACGGACAAGGTGTTTATA
TTGATTGGCTATGCGTAAATGGATCAGCACTCGATCACCGAGTTCGCTTAAACTGAGTTG
TTGTACCATACCCACTTGCATTCCTCGATACATTACAGGGGCTTGTAGGGTGATGCCATT
TGCGTCGCTGGTTTCCACAATGATTGGGAAGCCGTTACCATATTGTGTATCTGCGGTGTC
TGTTGCCCCTAATTTGAACTGCGTTTTTCGTTTGCCATTGCCTGCTTCTACGCTGATGTA
GTTTTGAATAGCAGCATCAAGATTTTTGAAGCCTGTTGTGTCAATTTCAGGGGAAACAGC
ATTAAATTTGCTACCTGCTTTGGCGACAATGGCATAATATTGTCCTTCGATGTAAGCGGT
GGCTTTCACCTGTTTTCTTGCATTGTCTAGCTGTAGCGTTTCAACATTGCCGATAGTTAA
TCCCATATACTTAATCGGCATTCCTTTGCTTAATTTAGAGGCATCTTGAGCAATCAAGGT
AATATAAGTATTACCAGAAATCGCTTTCGTGTAACTGCTATATAAGGTCTTGCTATCTTT
AGTTCCCTGATTATCAAAGCTAATCGCCCCTTTGAGTGTTCGCATTAGTGAACCCATTTT
GAGATTAACACCGTTGGTCGATACGTTTACCTCTACCGCTGGTTCAACCCAGAAACGACT
AGTTTCCGTCAGTAGATGGCGATATTTAGGTTCAATAAATAGATCAACTTCAAACTTCGT
TTTTTGTGGGCGAATGTTAAGCACCTCACCTATCGGGAAGTTGCGATAAAGCACTTGTGA
GCCTTTATCAATACTGGATAATTCTGTAGCAGATAAACTCAGCGTTGCTTTTTTCTCACT
ACCTACAATACCAGCTTCTGCACTCTCAATATCTTTGAATAATGGGTATTGTTTTTTCGC
TTCCCCTTGAGCTTTATCTGAGAGGATACGAACACCGCCAGCAAGCCATTCTGATGGAGA
AGCGGATTGCACTCTTAGACCATCTAAGCCAACGGCTACATCTAAATGCGAGATCGCCAC
AAATTTACTGTTCCCCGCGACAAGGGTACGATAAGGCGGATAGATGATGCCTTGAAATTC
TACGCCGTTAAGCGATAACTGGCGTTTCACAATTTCGCCAATTTGTATATCGTTATAATA
AATGCCCTGCCCTTCGCTTACACCATAAGATTGTGGCGATGAAAGGGTAATTGCCAGCAC
ATTAGGGCGAGTGAGTAAATAATCAGTTTCTTTTTGTACATTAAAGGTTAATTGAGGTTC
GCCTTCTCCCTTTTCGATTTCAAAATAAGCACCTCTCAATAGCTCACCCACTTTACTCAA
TTGTTCTTTATTGAGTGCAAATTTAGGTTCTTTCAGTAAAATTTGACTGCCAGAACGTAA
TAGATCCGTGTGTGCAGGGTCGATCAATAATTTACCTTGAATAGTCGCTTGGGTTGGTTT
GCTTTTGAAGTAATCTTGTTCAATTTCATTCAGCTCAAGGTGTGAAAGTACGCCAACTTG
CAGGTTTTGGTAATAAACAGGCGTTTCATTTACTTTTAAATTCGACATCATTGGCAAGGT
GATGTTTACTTCTGTTCCTCGTTGAGCCAATTTTAAGTTATCGAAAAGTTGAAAACGTTC
GCCCTGTTCGGCATTGGTTGCCATATCAGGCGAGTCAAAAGCAACTGCCCCTTGCACCAT
AGAAGCAAGACTATCCACATTGAGATTGACCCCAGTGAGATTTGCATTAAATTGAATACC
GCTGATATTCCAAAAGCGACTTTCTTTTTTGACAAGATTGGCGTACTTTTTATCAATAAC
TACGTCTATTTCGACATTTTTTTGATCTTGGGTAAAGCGGTAATCAGCAATGCTTCCTAC
TGGCACTTTTCGATAATAAACGCTTGCCCCCACAGTCATTGAGCCTAAATCTGAAGCAAC
TAATTTCACCAATAAATCACCATCAGCAACGGTCACTGCAGGTGGTTCATCTTCAGCCAC
AAATTCATCTTGACTAGAGGCATCTTCATCATCATTTGGCAATAAAGTGATGTAGTTACC
TGAAACAAGCGCATCTAACCCTGACACTCCGGCTAAAGAGGCACTCGGTTTGACTAGCCA
GAACTTTGTCCCTTCTTTTAATACCGATTTCGCTTCGGGATTAACTTCTGCTTCTACCTC
AATCTCTTTTAACTCATTGATGAAATAGACTTTTTTTACTTGACCAATTTGCAAGCCTTG
ATAACGAATAGCAGTTTTTCCTGCGGTAATCCCATCGCCCTTACTAAAACGAATGGTAAT
TTTCTGTCCCTGCTCTTGAAGAATTTGGAAAAAAAGCAAACAGCCGATCACAAAAGCAAC
AATCGGCAATAACCAAAATGGCGAAATTTTGCGAAGTTGCCGTACTTTAGCTGGAACAGT
ATTGGGAATATTTTCAGACATCGTTTTACCACTTTTAAATACACGCAAGCGGCGAGATGT
TGCAAAAGGTTTGCGAAATCTCACCGCTTGTTCTTATTAACTTATTGAAAAAGAAGAGTT
ATTTTTTATCTTTTTCATCACATTTTTGAATATTGCTACATTTACCATACAAATATAAGC
TATGGTTTGCAAGCTCAATTCCGTGTTGTTGGCTGATTTCACGCTGACGGCGTTCAATTT
CAGAGTCTTTAAATTCAAACACTTTACCACAATCCATACAGATAATATGGTCGTGTTGGT
GGTTCATATTTAATTCATAGACAGCTTTATTCGAATCAAAATTATGGCGAGTTAAAATGC
CAACTTCTTCAAATTGATTTAATACGCGATAAACTGTTGCTAACCCGATTTCAGACTGAC
GTTCTAGCAATAATTTATAAATGTCCTCAGCAGAAAAATGCTGCATACTATCACGGGTGA
TTTGCATTAACTCAAGGATTGTTAAACGTGGTTCAGTAACTTTTAAACCCACTTTTTTCA
ACAGTTTCACATTTTCTTCAGACATATATCCTCCAATAGATATATTAAGCTAATTCCGCT
AAATACATTTCATCAAAAATTTGTTTACACCAACGGTTTACACGTTCTTCGGTGAGTTCT
GGCTGGCGATCTTCATCAATACATAAGCCAACAAAGGTTTCATCATCAACTAATGCTTGT
GAAGCCTCAAAAGTATAACCTTCCGTTGACCAATGACCGACAATAGTCCCACCGTTAGGT
TCAATAACATCACGCACAGTTCCCATTGCATCGCAGAAATATTCTGCATAGTCTTCTTGG
TCACCACAACCAAAGATACCCACGATTTTTCCTGTAAAATCAATTTCTTTTAACGTCGGC
ATAAAATCGTCCCAATCTGCTTGAGATTCACCGTAATACCACGTTGGAATACCAATTAAT
AAGAAATCGTAGGCTTCAATATCTTCCTTCGTACTTTTTGCAATATCACGAATATCCACT
AGGTTTGCACCTAGTTGTTTTTGAATCATTTTAGAAATATTTTCTGTGTTTCCAGTATCA
CTACCGTAAAATAAACCGACAACTGCCATTTGAAATACCTATTTACTTAATTCAATGGAA
TCCCCATTGAGATAATCGTTTAAAATGAGTTCAATTAACTGCCCTCTAGACAGTCCTTTT
ACCGCTGCTTCTTGTTCCAATGCCACCACTAAATCCGAATGCAATTTAAGCTCAATCCGT
CTTAATCCTGACGAACGATCTCGCCTGAGTTGATTACGTTTATTAATTCTAACTTGTTGC
TCTCGGCTTAGAGGATTTGTGCGAGGTCGCCCAACCTTTGGCATATTTTCAAACAGATCA
AGCGTAATACAATCCGAATCTTGCTTTGCCATTACTACAATTTTTGGGCTGAGTGCTTCT
TACTCAGATGAGAATGAGAAGCTAATTATTAAAGTGCGAACTATAGCACAATATAGAATT
ATTGGAAACGCCCTATCAAAATATTCATTATAAATTGAGATTACCTAAAACATAATTAGC
TATTATTCTGCTGCCATATAACTAAATAAAAAATGTAAACTAATTTTATTTAGTCATTAC
TTAACCTATGTCGGTAATAAGCCACAACCATAATCACCAATCCCCCGATAATCATTGGCA
ATGAAAGCAACTGCCCTCGTGTAATTAAATCTGCTGCCGTATTAACATTCGGATCGAACT
CTCGGAAGTATTCAACGATAAAACGGAAAACCCCATAGCCAACTAAGAACAATCCAGCTA
CAGATCCCACTGGACGAGGTTTACGGATATAGCCATTGAGGATAAAGAACAGCACCAAAC
CTTCTAAAACTGCTTCATAAAGCTGAGAAGGGTGACGAGGCAAATAACCGCCACTAGGAA
ACATTATCGCCCAAGGCACATCGGTCACACGTCCCCAAAGTTCATCATTAATAAAGTTAC
CAATACGTCCTAATCCTAAACCAAAAGGAATAAGCGGTGCGATAAAGTCAGCGGTTTGCC
AAAAGTTGCGATTTTGACGGCGAGAGGTCCAAAGCATTGCGACAATCACACCAAGTAAAC
CGCCGTGGAACGACATTCCCCCTTCCCAAATACGAAATAAATAGAGAGGATCTTGTAGGA
AACGGTCAAAGCTATAAAAGAACACATCACCAATTCTTCCCCCTAGAACAACGCCCCAGA
AGCCATTAAACAGCAGTTGATCGACCTGTTCGACACTCCATACTCCATTAGAATTTTTCG
CACGTTTGGTACCAAGCCAATAGGCAAAACCAAAACCAAGCAGGTACATAATGCCGTACC
AGTGCAAAGAAACTGGACCTAGCTGTAACGCAACTGGATCGATATTAGGAAAAGTTAAAA
ACTGTTCAGACATAAATTTCCTTTATTTTAAAAACATATTCACGGCAATACACATCAAGA
AAACGGCAAAAGCACGTTTTAAAATCGGCACTGGCAATTTGTTCGCTGCCGTTGCCCCTA
ATTTTGAGGTAAAAATAGAGGTCAGCGTAATCCCCACCAACGCAGGTAAATACACATAAC
CGACCGCATATTGTGGCAAATTAGGATTATCCCAACCACTAATCACAAAGCTAATGGCCC
CAGCTAATCCTAACAAACCACCACAAAAAGAAGAAGTACCAATAGCTTTTTTCAGCTCAA
TCCCTCTGCTATTTAAAAATGGCACAATAAAAGCACCGCCTGCAATGCCAGCAAAACTGG
ATAATATCCCGATTATCCCCCCAGCAATCACAGTAGATTGAGTAGTCAAAGACTTAGGCT
CTGCCTGCTTTGGTTTGAGAGATAAAAACATCTTCAGCGAAAGATACAGGATCATTACAG
CAAAGATTTTTGTCATCACATTTTTCGGCAAATCACTCACAATCAAGCCTGAAATAAACA
CCGCCACCATCAACGCAGGCACAAAAAACTTCACAACTGACCATTGCACATTGCCTAACT
TATGATGACGTTGTGCCGCTGAAAAAGTGGTTAGCACAATCGTTGAAAAAGATGTACCCA
ATGCAATCGACATCAACAAATCATCTGGCACACCAATTTGAGGCAACAAATACACAAGGG
TTGGAACAATAATCATACCGCCACCGATACCAAACAACCCTGCTAAAAAACCAGCAACTG
AGCCTAAAATCAAGCAACAGACAAACATTTCCACCATTATTTTTTCTCCTTAAACGCCCG
ATATGGTTTACGAAGCTCACGTTTTGGTTGAGTACGAAACTCTTTTCTTTCGTGGCTAAA
TTCTTTGGTATCTCGATTTTTCTCGCTTTCGACTTTTTTCTGCTTATCCATCAACACCTG
AGCAAACTCTTTCATCACCTTGCGGTACACATCACGTTTAAACGACACCACCTGTCGCAC
AGGATACCAAAAGCTCACCCACCGCCAGCCATCAAACTCTGGCGTTTTACTGGTTTTAAG
ATTAATTACCCCTTCATCTGCCACTAATTGCAACAGAAACCAACGCTGTTTTTGACCAAT
ACATACAGGTTGAGTTTGCTCATTACGAACTAACCGTTTTGGTAATTTATATCTCAGCCA
ATACTTCGATGCCCAAAGTAATCGCACATCCTTTTTCGTTAAGCCGACTTCTTCATAAAG
CTCACGGTACATTGCTTGCTCAATGTTTTCCCCCTCATTAATCCCCCCTTGAGGAAATTG
CCAAGAGTTTTGACCAAACCGCTTCGCCCACAGAACCTGCCCTTGCTTATTACAGATAAC
GATACCAACATTCGGGCGGTAACCATCGAAATCGATCAATTTAGACCGCCTTATTTAATC
AATTTGAAAATGGTGTGATTGTTTCATACTTCGGCTATTTGAACAACTAGCAAGGCGAAA
ACAAGCGGTAAGATAACCAAATTTTTTCACAACGGTGGATAACTCTGTGGATAACTTGGA
AATTTGTTGATAACTTTTTTGGGATAAACGATCTAACCGCTTGATCTCTCTTTAGATCTT
ATTTCCTGTTCTCGATCATTTTTGATCCCTTTTCACTGTATAAGCACACATTTGATCGCT
CATTTTGTTTGCTTTCTAGAATAACTTAGCCATTTTTCAGACTAAATTGCCATTCTATTC
ACATTTGATATGCTTTTATCCCCATTCCCTGTGGATAAAATTGTGATAGATCGGGATAAT
GATCGTGTATAACCTAAAATCAGCCCAGATATTTTGATTTTTCCCTTTAAAAAACAATAT
GTTATTTTATTCTTCTTATCAGAAAAAACAAGTGCTCATTTATTAAACATAATATAAACA
TTAACAACTATCAAAATAGTGAATTTGTGGGAAAATCATGTTTAATGTTAGAATCCAGTC
CGTTTTTCTAATTGTTCTACAAAATTTTCGTTTAAATTTAGCTTCTCGGCTAAGTGGGAT
AAAAATACGATCTCTTTTCTAGAGAGCTCTTGACAGACCAAGCGTGCAGCGAGGTAAACT
TGTGCCGCTAAAGCGGTGTCGTTTCCGACAGTTTTTGCAATTTCATTCACGGATACTGGC
TCGTGCATTTCATGCAGTAACCATTGTTGTAATTCAGGGTCATTACCGCCCTCTTTTAAG
ATTAAAGCTTCTTCGTTCTCATCCAGCTCACCGTCTGCTAATGCAGCTGCAAGCATTGTA
CGTAAAATAATTGCTCCCTTCTCTTCAGAGCTGTCCGCTTCAAAAGCCGCTTGGCTCAGC
TCTGTGGTTTGAATTGTCGCTTGGTTCTTTTGGTAATCTTGATAGGCTTTGTAAGCCAGT
CCGCCAAGTGCGGCTAAAGATCCGAGTTTAGTCAAATTAGCCCCGCCGTTTCTGCCTAAC
ACCATCGATAGAATACCGACCAATGCGGCACCGCCGCCAACTTTGGTAATAGTATCTACG
TTGCCCGATTTGATCTCACCGGCAGTATTTTTGGCAGAACCCAATACAGAGCTTAATACG
TTACCTAAGTCCGATTTACTTTGATTAGCGGTGTTGCCGACAGATTTTAAAACGCCGTTT
AAAATGCTATTAAAATTCATATTGCTTTCCTTTTGGTTAATTTGGTTAATAAAAAATAAT
AAAGAGTAGACATTATGTTATCAAAATAATTCAATTTTTTTCTGCAATAAATTTCTTTGC
CAACGCCGACAGTGCATCGGTCACATAAACTAACAGCAAATAACAGAGCAGATAAAGGGT
AATTTCAGAGTAATGGAAAAAACTCATCGCCAGCTTGAACTGCATACCTAAGCCACTTGC
CCCGACAAAACCGACAATCAGCGTTGCCCGAATAATGTTTTCCATACGATAAAGAATGTA
ATTGAGAAAAGCACGCATCACCGCAGGATAAATCCCGTAAAACAGAATTTGGTTTTGCGA
AGCTCCGTTTTGCATTAAATGGTGTATCGGTTTTTCATCCATATCTTCAACCACTTCGCT
GCACAGTTTGCCTAATACACCGAAATTGTGAATGGCTAATGCTAATGCACCTGGAATGAT
CCCTGGTTTGAAGATAAAGACTAAAATCATCGCCCACATTAATTCGGGTACGGATCGACT
AAACAGAAATAACCCCCGACTGAGATAATAGGCGGCACGGTGATACCAGTATGTTCTGTG
GCGAAAGTGTCCTTGTACCACGTTGCGAGCGGACGGCAGAACCAAAAGGAACATTGTCAT
GCCTGCAATCCCTGTTGCCAGAATACTCATCACAAAGGTTTCCCACGAGAGCCATAGGGC
TTTTTGCCACATTTCAGGGTCAAGATAGGCTGGAAGATCTTCACCTATGCCAGCCATTCC
AGCTAAAAATTCCGTGAGATAATCCCAATTTTCCGCTCGAAACAGTTCACTCAGTGCAGT
GGGTTGATCTTTAAGAATATAGCCCCACGACAGCCCGATAAGTCCTAATACTGCCCAAAA
AGAATAGCGGATAAAATAGCGGTCGATATGTTTTCTCATTTTACTCGGCTCCTGATGGCA
TAGCTCCAGCGGTCAATCAGAACGATTAACCCGATAAGGAAGATCAAGAATGTCCAAACC
TGATCATATTTCAGATCTTGTAAAGAAAGCTGAATTTGCATACCGATCCCCCCTAAACCG
ACAAAAGAAAGTACCGATGAAGAGCGGATCGCACATTCAAGGCGATACATGGTATAGCTC
AACATCGTCGGCAAGGCTTGGGGTAGATAGCCATAAATCAAACATTGCATCGGCGTTGCC
CCTGCTTCTTTTAACGCAAAAATAGGTTTGGAAGGCACCGCTTGTAACGTATCTGCATAG
ATTTTGCCTAAGTAGCCAGAATAAGGAATAGCAAGGGCAAACACTGCACCTATCGGATTT
AACCCGACAGCCGCAACAAAGAACCATGCCCAAATCAATTCGTGAATAGCACGTAGAAAG
CCCAATATCGCACGGGCAGCCCCCTGCAAAATGAGTGAACGAAACAGCACACCAGAAGCA
AAAATGCTTAAGCAAAATCCACCAAACATAGACAAAGAGAGTGTAATCAAGGCATAAGCA
AAAGTGAGCCAAGTGGATTGCAAGGCGAGTTTCAGTAAATCAGCAGAAAAGTCAGGGGAC
AATAAGCTGGAAAATAGTCGATTAAGCGTTGCCCAACCACCAGAATGCATCAACCCTTTG
TCGTTATCGACGGCAAATAGGCTCAACAAAAATGCAAGCAACAACATGCCCGTCAGCAAA
TTTCGCCGTTCATTTAGTCCAAGCGGTCGGTTATATTTCATTTTTTACCAATCCGTATAA
GACATTGAGTTGCTCTTGAGTGACTTGCTCTGTTTGCAAATCAAACACAATTTTTCCCTG
TTTAATGCCGATCATACGATCAAAATAGGCTTTGGCATATTCCACCGAATGCATACTGGC
AATCAATGTTTTCCCCTGCTCTCTCACCAGCCCTGTCAATAATGCCAAGACATTTTGTGC
ATTAACAGGATCGAGTGCAGACACTGGTTCATCAGCTAAAATCAATTTAGGGTTTTGCAC
TAACAGACGAGCTATTGCAACACGCTGCTGCTCACCACCCGACAGTTCGGCAGTTGGCTG
ATCGATTTTATCCAATAGCCCAACGGCAGCAAGTGCTTGCTCGGCAAGATGTCTTTCTTG
CGGTTTAACTAAAGAGAACAAAGATTGCCAAAAGCCCCACTGGTTCAGCCTGCCAGCCAA
GACATTGTGGATAACTTCCAGTTGTTTGACTAAATCATACTGTTGATGAAGCATACCAAC
TTGTTGAGCAAACTGCTTGTTATCTGGGTAATCTTGAATATTGCAATTTTCCAGCCAAAT
CTCACCGCTTGTTAAAGGCACGGAACGCATAATGCTATTCATTAATGTCGATTTCCCCGA
ACCGCTCGGCCCAACTAATGCCACGATTTCACCTGAATGAATGGTTAAACAGATGTCGTC
TAAAACGGCTTGCTTGCCGAAATGTTTGGTGGTGTGGTGGAATGATAAGAGAGATTGCAT
ACAGGAATTATTGTCTATGTTGCTTACAGGTCAATATTGTAGGGTGGGGCTTGACCCACC
ACATGAATGTGATTTTAAATGGTGGGTCAAGACCCACCCTACAAAATAACATTATTTAAT
CAACTTCAGCTCTTTCGCCACTTTCTCAATATCTTGATAGTTGCTGTTTTGCGTTGGGAT
AAACTTCTCGGCAGAGAGTAAATTCATCACCTGCGAGCTTGACGCATCGGCTTTTAATAA
TGCAGCTTTGACTTTCTCTTTGGTACCGTCACCAAATTTTTTATCAACAAGATTAATGGT
CCAGTTGTAATCATAGTAATCTGGTGTGGTGTAAAAAAGCTCGACTTTATCGTGATTAAC
CTTGCCTTCTTTCACCATTTTATCCCAGTACTGCTTATTCACTGCACCGATTTGTACTGA
ATCTGCTTCTACTAAGCCGTAGGTTTTATCGTGCGAACCGCTGTAAGTCGGTTGAGCGTC
TAAGTCTTTTTCTGGGTTAATTCCAGCTTCCGTTAAGAAAAAGCGAGGCATTAAATGACC
TGATGTCGAACTTTCGCTACCAAAAGCAAGGGTGTGACCTTTAACATCTTTAATCTCTTT
CACATTATCTAAGCCTTTTTGCTTGATAAAGACGGACTTAAATTTCTCATCTTGCGGACG
TTGTGCGATAGCTTCAGCACCTTGCACTTTGGCACGAGCTTGTACCCCCGTTAAACCACC
GAACCAGACTAAATCAATTTCACCACGACGGAATGCGGTGACTACGGCAGCATAATCGGT
GACAGGTACGTATTGCACCTTTAACCCTGTTTCTTTGCCTAAATACTCAGCAAAACTGTC
GAATGAACGGGTCATTTCGGCAGCGTTATAGTCAGGAATAGCACTGATTTTAAAGGTTTT
ATCGGAAGGTGATGCGATAGCAACTGAGCTAAACAGCACGCTGAGAGCGGTGAAAGCAGT
TGCAAAACTTGCAAAAAGCGGTTTCATGGTGTTCTCCAAAAGAAATGTAAATAAATTGTA
ATGTTCAAAATGAACGTGCAAAAGATACGCTATTTTTTATAAAAAACAAGAGATTTCTGC
AACAGATAGAAATTATAGAAAAAGTTGGCAAATGGCGACAGTTTCTCTATAATCCGCAGA
GTTATACTTTGTATAATTTTAAAGGAACCTATATGCAAGTGGCTGTCAAAAAATGGGGAA
ATAGCGTAGGCATTCGCATTCCTGCTTTATTATCTAATTCATTGAAATTACAGGCAGAGA
GTTTAGTCGATATTCAAGAAGTTGATGGTCGCCTAATTATTGAGCCGATTAAACCTAAAT
ATAATTTAGAGCAACTTCTTTCAGGTATTACTGAAGATAATTTGCACAATGAAGTCGATT
TTGGCAAGCCTGTTGGCAAGGAAATGCTATGACTACTCAAGAGTATATCCCTGACGTTGG
TGATATTATTTGGCTTGATTTTGATCCGCAAGCAGGACATGAACAAGCTGGCCATCGTCC
AGCATTAGTGTTAACGCCCACGATTTATAATCGTCAAACAGGGTTGTTAATTTGCTGCCC
GCTCACAACAAAAGTAAAAGGCTATCCTTTCGAAGTCAATATTGCAGGTACCCCCCAAAA
TGTTGTGCTTTCCGATCAAATTAAAAGCCTTGACTGGCGTATTCGTCACGCTAAATTTAA
AGGTAAAATTAACCATCATCAGTTAAGCGAAGTAAAAGCTAAAATTGCGACTTTGCTACA
AATCAGTGAATAATTTCTATGGCATTAATCGAATACAATCCCCCTGTTGAACCTTGGCTT
GACGAAGTTTATCGTGATAATCATATTTTAGTGATTAATAAACCAAGTGGCTTACTTTCT
GTTCCTGGAAATCGCCCTGAATATCAAGACAGTGCGATGGTGCGTGTACAACAGAAATAT
GGTTTTACTGAGCCTGCTCACCGTTTAGATATGGCGACAAGTGGTATTTTGTTGTTTGCA
TTAAGCAAACAGGCGGAAAAAGAACTCAAACGTCAATTTCGTGAACGTGAGCCGAAAAAG
CACTATCAAGCGTTAGTTTGGGGCAAATTAGGCGAAAAAGTTGGCGATACGGGGACAATG
AATTTTCCGTTAATTTGCGACTGGGAAAATCGTCCACGCCAAAAAATTTGCTACGAACGG
GGCAAACAAGCGGTTACTTTCTATGAAATTCTTGCACATTATCCCAATAACACCACAAGG
GTGACATTAACCCCTTATACTGGGCGTTCACACCAATTACGCGTACACTGTTTAGCCTTA
GGTCATCCAATTGTAGGGGATAAATTTTATGCAAATCCGTTGGCAAAAAGTCTATCGCCA
AGGCTCTGTTTACACGCAGAAGCATTAACCATTACGCACCCAGTTACGCAAGAACTGATG
ACATTTGAAGCGAAACCTGAATTTTAAAAGGTAGATAGAATGAACTTTCAATGGCAGAAA
TATCCTGAAAATACGCAAAAATTATTCAAACTTTCGATCCCGATTTTCATCTCTCAATTA
GCTGCTTCGGGAATGGGACTGGCGGATATTATTATGGCTGGGTTAGTCAGCGATGATGAT
GTGTCGGCGATAGCGGTCAGTAATTCGATCTACTTTCCCTTGTTTTTATTTGTGTTGGGG
ATATTAAATGCGATTACTCCAACGGTTTCTTATCTAAACGGTTCGAGCCAACGTTCCTTG
ATTGCACATCAAATCCGTCAAGGCGTTTGGATTGTGTTGATGCTCAGCCTGCCGTTAATT
TTTATCTATCTCAATGCCCATTTGATTTTAGATCTAATGGATACCCCAAAAGCCTTTTCA
GGAAAAGCACAAGATTATCTTACCGCTTTAAGTGTCGGGATTATTCCAGCTTTGCTTGCG
GTGAACTTACGCTGTTTTAACGACGGACTATCCAACCCTAAACCAGCGATGTATATCACC
TTTTTTGGCTTAATTTTAAACATTCCGCTCAACTATATTTTTATTTTCGGCAAACTGGGT
ATGCCTGAATTAGGGGCGGTCGGTTGTGGTGTGGCAACGGCAATCGTAAACTGGGTAATG
TTTGGGTTGATTTTACACTATTGTTATACCAATCCAGCACAAAAGGATATTCGTCTATTT
GAAAAATGGATCGAAAAACCCTGTAAAGCAACCTTAAGCAAACTGTTCAAACTTGGTACA
CCGATAGGGTTTGCACTGTTTACCGAAGTGATGCTGTTTGCGGCATCTTCCTTGATTATC
TCTCCGCTTGGCTCACAAGTGGTGGCAAGCCATCAGGTTGCCTTACAAACCAGCTCGCTC
TTTTTTATGATCCCACTCTCATTTAGCATTGCCACAACCATTTTAGTTGGGCAAACGTTG
GGAGAAAAGCGTGTTGCAGAAACAAAATATCTGACTTATCACGCCATTTTTACGGGTGCA
ATGGTCGCAATGGGGCTAGCAATGGTGATTTTACTGCTCAAAGATCTGATCCCCTATGCC
TTTACCAGCGATCCGACTTCTATTGCAATCGCATCTAGTTTATTGATTTTTGCAGCGATC
TATCAAATCCCCGACTCTATCCAAGCGGTATGCAATGGCATTTTGCGTGGTTATAAAAAT
ACCAAACCTATTTTGCTAACAACCTTAATTTGCTACTGGTTAATCGGAATGCCACTAGGT
ACTATTTTGGCTCGCACCGATTGGATCGTTCAGCCGATGGCGGCGGCAGGATTTTGGCTG
ACATTCTGTGTCTGCTTAAGTTTAGCCGCAGGGCTATTTTTCTACTTTATGCGGAAAATT
CAGGCTATGCCAGAAGAGATTTTAATTAAAAAACTAGAGTCTATTAAATAGCACTTAAAG
TTATGTCTATCCTTTATTGTACCAGATAGGGATAGACATAACTTTACTCATTGTCATTTT
ATATTAGGTATTCATATATAGCTGAATTATCCAGCTTATCTCTTTATCATTTATCCGATA
CCCCTCTTTCAAATTCGGCCCACAAGAGTTCGAACCAATACCACTCATTTTATAATCGAC
ACACAGAATGTGATACGGCGATTTTTCTAGCTCGTAATGATGTTTTTTCAGGGTCAATTC
TTCCTGTGTATAAGGGGAAAAATTGAAGCTGAACGGCTGTGGTGCGGTAATCTCGAGATC
TTGGATGTGAAGATATTCACAACCGTAGTGACTGCCGTTTTCCTGTGGTTTGAAGTAGTC
TTGATGATTTTGCTCGGCAGTGGTTTGGTATAGACCTAGTCGGCTTGCGTGGTGTTTGTC
GATGTAACTTTCACTCTCGCCATAGCCGAAATGTCCTGATCCATCAGGAAGATATGGGGC
GTGATCGCACCATTCCCAGATAAAACCACCGCAAGCCCCTGCATATTTTTCAAAGGTTTG
GAAATAATCTTCTAAATCACCGTTAGAGTTCCCCATTGCGTGCGAGTATTCGCAGAGTAG
GAATGGTTTGGTTTGTGGCTGTTCAAAATAGCGATCCATATCTTCTGTGCTGGCATACAT
TTCGCTATGAAAATCTAACGGGGTAAGATCATTTTGATGTTCAGAATGTTGATAAATGGC
ACTTTCATAGTGAACCAGACGGCTTGGATCTCGCTGTTTGATCCATTTTGCACTGGCTTC
AAAATTTTCCCCATAACCTGCTTCATTACCTAGCGACCAGATCAGTACTGATGGGCGATT
TTTATCTCGTTCTACATTGGCGTAGGTACGGTCTAAGATCGCTTGTTTGTAGTCTGGGTG
TCGGGCGAAATAGCAGAAATTGTCTATCGTTTGTTGCTGAATACGTTTGTTATCATCTTG
TTTTGCTACATTCAACAAAATGCTGTGTTCAGGCGTTGGAACGTATTGCATACTGGCACC
GTGACTTTCGATGTCACTTTCGCTAATCAGGTAGAAGCCGTAGCGGTCGCATAACTCGCT
AAACCAAGGGGCATTTGGGTAATGGGCGGTACGAATAGCGTTGATGTTATGTTGTTTCAT
CAGTCTAAAGTCCTGCTCTGCTTGTTCACGGCTGATAACATAACCTGTTAGGGGATCGCT
GTCGTGGCGGTTTACCCCACGGAATTTGATCGGGTGGTTATTGAGTAATAGTATGCCGTC
TTTGACTTCTATGCGACGAAATCCGACCGCTTGTTCAATCACCTCGTTTCCATAGGAAAG
GCGTAAGGTGTAAAGTTGTGGCTGTTCGGCATTCCAGAGCTGTGGTTTGTCAATTTTTAC
CTTGAAGTGATCGCTTGTCTGTTCGGCGATTAGGCGATGTTGTGGATCAAACAGTTGGAA
AGTGAGCTGTTGTGGAGATTGCACAAAGGTACATTCGACCGATAAATCCGCTTGATCTAA
TGCTTCGGACAGGCTGGTTTTGATAAAGAAATCTTGTAGATAATTTTGTTCACGTTCCAG
CAGATAAACATCTCGGAAAATCCCTGACATACGGAATTTGTCCTGATCTTCCAAATAGCT
ACCATCACACCATTTAAGCACCACGACATTGAGCTGATTTTCTCCAGAGATTAAAAAGTC
AGTGACATCAAATTCGTTCGTACAATGACTGACTTGCCCATAGCCAACAAATTGTTGATT
GAGATAGAGATAAAGACAAGCGTCCACCCCTTCAAAATTCAGTAAATAGCGTTTTGTCGA
TTTAGGCTCATAGTGGAATATCCGTTGATATACACCGCAAGGATTATCGTGTGGCACATA
AGGCGGATCGAAAGGAAATGGGTAGTTGATATTGGTATATTGATGTTGATCGAAGCCTTG
TGTCTGCCAGTTTGATGGCACTGGAATGCGATGCTCAAAAGGCTGAGAAAGAAAATTTTC
AGGTAAATCCATCACACTTGTAAAATAGTTAAATTGCCATTCCCCATTGAGCAGGGTAAA
TAGGCTAGATTGTTCACGCTCAAGGGGATAGACCTTATCTTGTGTCGCAAAGGGGATGAA
ATAGGCGTGACGGGGTGTGGTGTTAATGTGAAGTAAAGTGGGATCTTGGTGATAATTTGG
TAACGGCATAACATCAATTCCATTGCTTAGAAATGGCAAAATGCTATCACTCGCAATCCC
TGACTTCAATCTATTGCAATGTAACATTTTAGAAATGTGATGAAGCTCACAATTATTTTT
ATGTTCATTTCTAAAGTTATAGTTTACAACCACATTTTACCAATTCTTAAACTCATATAT
ACAACTGCTTTCAATACAAAAAACCATTAATTTCTTAATATTTGGTGATCACAATCTCAC
TGCTTGCAAAACTGACTTTAAGTGTATTACTGCGACATTCTACCTTAAATATCTGTTCAT
TTTGGCGGATTTCGTTTTCACAGGGCTTCCCTGCCATTAGTAACGCAATCTGATTTTCGG
CAATTTGTAGGGCTTGCTGTTGCTGAAAAATAAGCGCGCTTTGCTTATTTTGCGTATGTT
GCCAACGGCTATAAGCTAAATATATCACTGAAAAAATCAACATAACGACCATTAATGATG
TCAGGCTTTCTGCTTTAATGAGCTTATTCATTTGCTAATATGTTCCGTGAATAAGGCAAA
TAGTGCCAAGATGAAAATTTATTTTCCAGATGTTGAATAACTTCTTTTTTATAACTGAGA
TTTCTTTCTTCTCGTAAATTATCATAGGTGGAATAAAGTGTGCCATACATTCTTTTTCTT
CCTGTGAGATCAAATAAATAATCGGTAATGACAATACCGTAAAAATCTTTTTCTAACTTT
TCATTAATATCTTGTAATGCAATCACAATTTTTGGATTCTCTAGACTACTTTCTGGCAAC
TCCGCTAAATGATTGATTTTATATATTTCCGATTTATAAGGTAATAAATTCAACCAGTTT
TCAATTTTATCCACTTGAATATATTTTTCTTTGGTTGGTTTAAAAGGATCAAAAATAGAT
GAAAATTGACAATGAAAACTGTATTTCATTACCTTAAACTCAAAAATAACATTAGTCTGT
TTCTGATTTTGGCATTCTATTTCAGGATCTATTGCTAACTTTTCAATAAGTTGATATTTA
TCGGTAAGATATTGCTGATAATAGAATAGGCTCACTTTTTCTTGTTTTAATAAGCTATCT
TTATTGAGAAAAATGACTGCAAACAGACCGCTTAATAATATCAAGGTAATTAATAAACTA
CTGGCTGAATAATAACGTTTCATTTATCACTTCCATTTAATAGGTAACTATAAGCGGTAG
CTTTATATCTTAGTTGGTTATCTTTGCTAGACGAGAGAGCCAGTTCTATTTTCAATAATC
TATTCTGCTCAAGCCACTCAAAAGATAAATTTTCGACATTATAATCAGACATATCTGACA
TTTTTCGCCAGTTGCCTTTTTGGCAATTTGTTAGAATTTTTTCACAGTCTGCTTGGTAAC
AGAACTGAATTTGACTATCTTCATAAATAAAAATCGCTTTTTTCTCAAATTTAAAACCAA
AAAATTCTTGGCTCACATCTTTGGTATTATTTACACCATTTGTTTCGCAAGATTGTTTCT
TATTTCGATTACCTACACAGCCATCACTGCTTAAATCATAGAAAAACATTAGACAATTTG
GATTGTTCAGGGAATAACGCTTATGATTATTTTCAAATAAATGATAATTTGTTTCTTTTC
TATTTTGTCCTTGATAATTAAAATGTTGAATATGTTGTTGAAAATATTCAAGTAATTGAT
GAGTATGTTTTTGCAAATTCAATAATTCCCGTTGTTTGATTTGATTTCGATAGCTATCAC
TATAAAAAGAAGATAAACTCCATAAAATAATGCAACCTAGAAATAATGATAATAATATTT
CAACCAAACTAAATGCGTGATTAACAACTGGTGCGTTTGCCTTTTTGAATAACATTAATC
ACTCCATTTTGTTCCACTTGTAATATTTCATAGATTTTATTTACCGTAACTCTTAAGCAC
TTCGACTCTAATCGCCCAGACTTTCCATCAACATTAATAAAAACTTTAGGATATAAACTA
TTATTTTTGACTACGGCGTTTTCTGTTTGATAGAGATAATAGCTTTTTTGAATATCACAA
CTTGCGATATTTAAACAGTTACAAGCGATCTGTTTATCACTGACTTTTTCAATTGCGACC
ATACACCATTTTTTATCTGCTAAATTCTGGCTGATAGAAATAGAATAATTATGTTTTTGA
TAACGTGCTTTAGCTTGAATTTGATAAATAAAAGACTTTATCTGATCGATTTCATTATTT
AAAACGATATGATCTTGTAAATAAAATAAGGTGGGGGAAAAGAAATAGAGTGCGATTGCC
ATTATGCTCATCGCAAATAAAGTTTCAATAATAGTGATCGCACGAAACATAATATCTCTC
CCAAAGTGAGAGAGATATTAGATGTTGAAAGGATTTTGTAAATCGGCAATTTTTATTTTT
TCGACATAGATCGAAAAATTAGAAAGATGTTGTATCTTGGAATAGACCTACTTTTAAGTC
TGTGGCAGTATAGATAATTCTGCCATCAACTTCGACTTCGCCATCAGCCAGCCCCATCAC
GAGCTTACGGTTGATCACTCGTTTCATATTGATACGATAAATCACTTTTTTGGCAGTCGG
TAGAATTTGCCCCGTAAATTTCACTTCGCCAACCCCTAAGGCTCTGCCCTTGCCTTTACC
GCCGACCCAGCCTAAGTAAAAGCCAACCAGTTGCCACATTGCATCTAAGCCTAAGCAACC
AGGCATTACAGGATCGCCGATAAAGTGACAGCCAAAGAAAGGCAGATCTTGGTTAATATC
TAATTCCGCTTCAATATACCCTTTCTCAAACAGACCTTCTTTGTCGGTGATTTTGGTAAT
TCTGTCCATCATCAACATTGACGGTGCTGGCAGTTGTGGACCTTCGCTACCAAAAAGTTC
GCCTCGTCCTGACGCTAAAAGATCGTTGTAATCATAACTTGATTTGATGTTAGGTGTACA
AGTGTTCATTATTTTGTTCCTGTAAGAAAGTAGAAAAGTCCGTTATTGACGGTTTATGTT
ACGTTTGCTTGATAAACACATCTTAACAGACTTTTAAAATAGCGAACAGTTGTAAGCTGA
CTTGTCGGATCAGTGACCCTTTAACAGTTTGCGAATTTTGTGGAAAATCGAACCGCTTGC
GTCTTCATTTTCATTCTGTTCGATCCCTTGATGAACTAACGCGAAAAGTGATTTTTTCTC
ACTATTTTCAGGTAGATCTTCATCATAAAACGGATGCTGTAACAGAATTTGTAAGGCTTC
AAAGACATCTTCGACCGCCCAAATATGAAATTTTCCTGCTTCAATCGCCGATAATACTGC
AGGTTTTAAGCTCAAATGGGAAACGCATACCGCAGGAATAATCACCCCTTGTTTCCCTGT
TAATTCCCTTGCTTCACAAACATTGAAGAAACCTTCAATTTTCTGATTAACACCGCCCAC
GCTTAACACATTCCCAAATTGGTCAATCGCCCCTGTCACTGCAAGGGATTGTGGCAATGG
CAATTTGGTTAAGGCACTGATAAGCACACAGAAAATGGCTAACGATGAACTATCACCATC
AATTTCACCATAAGATTGCTCAAAGGCAACGGACGCTGAAAACGGAAGCTGTGTCGGTAA
TTCCAGTAAATTTGCCAAACAAGATTGAGCGATAATAATCCCTTTAGAGTGAATATTGCC
CCCAAGTTCCACTTTGCGTTCAATATCGTGAATTTCTCCATCACCATATTGCACGTTACA
GCTAATGCGTAATGGCTCACCAAAACTATGGGGAACGCCATCAAACTCGACCACAGATAA
GCCGTTAATTTGCCCGATGGTTTCTTCTTCCGTTTCAATATAAAGCTGATGATTTAAAAT
ATCATTTAAAACAAATTTATTTAATACGCCAGATTGTTTTTCTAAATAATCAAAATAATC
TTGAATATGGTTAAATTGAGTTTGTTTTGGATAAAAATGTTGTAAGCCTAATAAATGTTT
TTTTAATAATGTCGGTGAAATAGAAATTAATGTCTGGTTTTCACTTTCACGAATATAATA
ATGTAAAAGTTGATTTAAGCCTTTTTTAGAAAAGGTTCTATTGAGATATTTTTTAGCTGA
AGATTGGATATAGCTACCCCATTGTTCGCTATTTTCTTCATCAATATTCAAATACGACTC
GATTTCAGCATATTGGCAAAATTGATATAAATCTTCATCATAATTATGCAAAGTCGCAAT
ATCATCTCGACTACCCACTAATATCAATTTGAATTGAGATTGAATAGGCATAATTGCTTC
AGGTAATTTTCCCGCAATAATCGGGTCAAACTGCCCAAATAAAAGAGCTTGTTTTAATTT
ATCCCATTGCACAATATCTAATAATAATGCACTCACATTTAAAATCAGAATACCCTTATG
AGCTTGCTCAATTGCCCCTGCCACCGTTTTAATTTGGTTTTCCTTTTCTAAATAAAGGCT
ATATCCAAATAAACTTTGGTGATTAAATTCTGTTTTCAACACAGTTTGACAATGCAAATT
TTCAAAATAGTCCGTGATTTCATTTAAAAATTCGGGAAATAATTCCGTTTTCAAAATGAG
TGCCGAACCAAATTCACTCAGGGCAAATTGTTGCATTGCCTGCTGTGTATTTGGTTGAAA
ATCCAAAAATCTCACCGCTTGATCGGTCTGTTTGAAAGGATAGTGAACGCTTAATGATTG
CAACGATAATGGAGATACTTGCACAAATTTGCCTCTTTATAGAAATTTGCTTCATTATAC
CTATAATTACGCTATACTTCACAAATAATTCGGAGGCAAAATGCGATACCAAAAACTTGA
AATTCAAGAAGCAAGTTGGAAATGGAAATACTTGCTGAAAAAATATCGTGAAGGCGAAAA
TATCACCAAATACGACGAACAGAGCTTGATCGAATTGAAAGTTCAATTATTAACCACCTT
ACAAAACTCGCCCGAAGAGATCGAGCAATGGATTAAGGCGGAAATGACATCTGAGCAACG
CAAGAAAATGCGTCAATCTATTCGAGCAAGACGCAAGCGTTTTTTCAATGCCGAAAAGCA
ATCTACCCGTAAAAAATCTATCGATTTAGAATACGCCAGCTGGCAACGCCTGTCCAAGCA
AGCCAAAGAAATGGATCTGACCTTGTCTGAAACCATTCATTATTTGATTGATGAATTAGA
GAAGAAACAGATTTATGCAGAGCAAGTGGATAAGATGAAAGCAAATTTGAAGGCGTTGTT
GGGATAGCGTCATTTAAAACATAGGGAGTAACAGGCAAAATGGCCCCTAAAAAGTAGCCT
TGAATTGTGCTTTGTGTAATTACTTCCCTTTCACCTCAATAATCATCACTTCCGACTGTG
AACCTAGTCGCATCGGTATCCCCCAAAATCCGTATCCCGAAGTAACAAAAAAATGTCCAT
TACCGATTTTTTCATAACCGTGAGCAAGTCGGTAAATAAAGTGAGTAATGATATTCGCTG
GGAAAATTTGCCCATTATGGGTATGGCCCGACACTTGAATATCAATAGGCAGTTGAGCAT
GTTGCTCAATTTGTGTTGGGCGGTGATCCATTAGGAAAACGGGTAAATTTTTATCTACCA
GAGCCAATAACTCTGCTGTTTCAGGGCGATTTTTCACTAATTCATCATTACGACCGATGA
TCGTAAATTTTCCGTCTAAAGTAACCGCTTGATCCCATAGCACAGTAATGCCAGCTTTAG
TGATTTCTTGATAAATTTCAGCTTCAGCCCCAAAAAAATCGTGGTTTCCCATTGTAGCAT
ATACCCCAAGCGGTGCTTTTAACTTTGCCAAATGCGGTTGCATATTTTCCGCCAAATAGG
CTTCAACATTATCGTCCATAATGTCGCCAGGGAGCAAAATTAGATCAACTTGTTCTTGAT
TAAAGATGGTTGCTAACTTATCTAGCTGTTTCCCCCCGAAAAATTTCCCTAAGTGGAAAT
CGCTGGCGACGCCAATTTTAAGTGGCTGTATAGGTTTATCTAATGTGACTTGATAATGCA
CCACTTTGGTTGAATAGGCGTTGTAAATAGTCAGCCCAATTAACCCGAATAAAACAGGGA
TATAGCTTATTTTAAGCCAGCGATTAAGGCTATTCGGCGAGAATATCTGTTTGCCGACAG
TATAAATCCCCCAAAAACAGAAGCTGATGAAGAAGATAAATAAAAGTAATGTGAGTATTA
AAGCAATTAAGCGGAAGTTTGGCAAAATGCGTGTAACGTGCAATATCATCAACAGATTTG
CAACGATATAGATAGAAAATGTAACGATCTTACGACTTCTATTTGATAAATCGCCTAACC
AAGTTGCTGTTTTAGAAAAGCAAAAGAGCAGAAATTGAAGAGCGATAACTGAAACGGCTG
TGATAATGTAATAGCGGTATTCCATATTTATTCTTTCCAAGAAAAAAGCCCAACAAAAAC
GGTTGGGCTTAAAGTATAGCAAATACAAGTGTAAGGAGAAAATAAGTCTTTAATTAGCTT
ATTTTGCTAATTTTTGACGAATCGCATTTGCTAATTCTGTGCTAACTTTTTCAAAGTGAG
CCATTTGTCTTTCCACGATTTCAGGAATAGTTACACCTGATAAACCTGCTGCAAAGTTAC
CTGCTAAGCGATCTTTTTCTTCCGCTGTGAACAAGTTGTAAAGTGCGGCTGGTTGTGAGT
AGTAATCTTCATCGTACTCACGGAAGTTAAAGTGTGCGGCTTCACGCTCAATTTGTAATG
GTAATTGATCGTGGGTTGGCACATAAGTGTCAAAACGGTTCGGTGCATAGTTAGGGTGGT
TGCCACCGTTTGCATCTACACGCATTGCACCATCACGGTGAGTCGTGTGGTATGGGCATT
TTGGTGCATTTACAGGGATTTGGTGGTGGTTTACACCTAAACGGTAACGCTGTGCATCTT
GGTAAGAGAACAGACGACCTTGTAACATACGGTCTGGCGAGAAGCCGATTCCCGGAACGA
TGTTAGATGGTGCAAATGCCGCTTGTTCTACTTCTGCGAAGTAGTTTTGTGGGTTGCGGT
TTAATTCTAATACACCCACTTCGATCACTGGGTAATCTGCGTGTGGCCATACTTTAGTTA
AGTCAAAGGCATAGTTATGTTTGTGAGCATCTGCTTCTGGCATAATCTGCACTTGAACAG
TCCAACGTGGGAATTCACCACGCTCAATCGCTTCATATAAATCTTTTTGGCTAGACTCAC
GATCTTCACCTACAACTTTAGCTGCTTCTTCGTTAGTGAAGAATTTGTGACCTTGTTGTG
TTTTGAAGTGGAATTTCACCCAGAAACGCTCGTTGTTTGCGTTTACAAAGCTATAAGTGT
GGCTACCGTAACCGTTCATGTGACGTAAAGTCGCTGGAATACCACGATCTGAGAACAATG
TCATAATTTGGTGCATTGATTCAGGGTGACGTGACCAGAAATCCCACGCTGCATTTGCAT
CACGCAAGTTATTTTGAGGGTTACGTTTTTGTGTATGAATAAAATCTGGGAATTTTAATG
GATCACGGATAAAGAATACTGGTGTATTGTTACCCACTAAGTCCCAGTTACCTTGTTCGG
TATAGAATTTTAATGAGAAACCACGCACATCACGCTCTGCATCGGCAGCCCCACGCTCGC
CAGCAACAGTTGAGAAACGTAATAATACTTCAGTTTGTGCACCTGGTTTAAATACCGCAG
CTTTCGTGTATTTAGTAATATCTGCAGTTACAGTAAATGTACCGTAAGCTGCTGAACCTT
TAGCGTGAACCACACGCTCAGGAATACGCTCACGAGCAAAGTGTGCTAATTTCTCTTGAA
ACCAAACATCTTGTAAAAGAAGTGGACCGCGTGGGCCAGCTGACATTGTGTTGTCATTAT
CAACAACTGGCGCACCTGCTGCCGTTGTTAAGGTTTTTGATCCGTGATCAAATGGACATT
TAGACATAGTGAATTTTCTCCAAAAATGGCTTATTAATAGGTTACGAGTATTATCATTGA
TAGTTATAAGTTTGTAAAACTATTGAATTAATAAAAAAATACTATTAATTTTCAACGCCA
ATCTTTATTTGGTTTATTTATAAATCCGCCTCATCACCATGATCTTGTAACCATTGTTTG
CGATCTTCAGCCCGTTTTTTAGCAAGCAACATATCCATTAATTCAAAGGTTGAAACCTCT
TCATCATCGCTATTATCTTCTAAGGTTAGCTGAACTAGACGTCGTGTATTTGGATCCATT
GTCGTTTCACGCAATTGACTTGGGTTCATCTCACCTAAACCTTTAAAACGTTGAACATTT
GGTTTTCCTTTTTTCTTCGCGAGACGAGTTAAAATAGCCTCTTTTTCAGATTCATCTAAT
GCGTAATGCACCTCATCTTTACCAATATCAATACGGTAAAGTGGCGGCATTGCAACATAA
ACGTGGCCATTTTTTACTAATGTTGGGAAATGGCGGAGGAACAAGGCACACAATAATGTG
GCAATGTGCAAACCATCTGAATCCGCATCAGCAAGAATACAAACTTTACCGTAACGTAGT
TGGCTTAGATCTTCATTGTCAGGATCAATGCCTAATGCGACAGCAATGTCGTGCACTTCT
GTAGACGCGAGAACTTGATCAGGTGATACTTCCCAAGTGTTGAGAATCTTACCTCTAAGT
GGCAAAATCGCTTGAAACTCTTTATCTCTCGCTTGTTTTGCAGAACCGCCCGCAGAATCT
CCCTCTACAAGGAATAGCTCAGTACGTGTTAAATCTTGTGAGATACAATCGGCCAATTTT
CCAGGTAAGGCAGGCCCACTAACCAATTTTTTTCGTACGACTTTTTTTTCAGCTCTAAGG
CGATTTTGTGCAGAACTGATTGCCATTTCAGCCAGTTGTTCGGCAACTTGTACGTTTTGA
TTTAGCCATAAACTAAAAGCATCTTTTACACTATTTTCAACATAACTCGCCGCTTGTCGT
GATGATAAACGCTCTTTGGTTTGCCCTGCAAACTGTGGTTCTTGCATTTTAAGCGATAGC
ACATAGCAACAACGTCCCCAAACATCGTCGGCAGTTAATTTGACACCTTTAGGCAACAGA
TTTCTAAAATCACAAAATTCAGCCATCGCCTTAAATAAACCTTGGCGCAAACCATTGACG
TGTGTGCCGCCAAGTGCAGTTGGAATCAAGTTTACATAGCTTTCATTAATCTGCTCGCCA
CCCTCTGTGAGCCAGCTTAATGCCCAACTCACAGCTTCAGTTTCCCCAATCACTTCACCA
ACAAAAAGAGGATTTGGCAGATATTCATATTCTTTCAATGCATCTGTTAAATAATCACGC
AAGCCATCTTCGTAGTACCACGTTTCTTGGGTATTATTGATATGGTCGGTAAAATTGATC
GTTAATTTCGGACAAAGTACCGCTTTGGCTCGCAATAGATGACGTAGGCGACTAACCGAA
AACTTCGGCGAATCAAAATATTTTGGATTTGGATAAAAGCGAACCGTTGTGCCTGTTTGG
CGTTTTGGACAAGAACCGATCACTTTCAGCTCTTCCACTTTAACGCCATTTGCAAAAGCA
ATGGTATAAATCTCGCCATTACGTTTAATGGTGATCTCAACACTTTCAGAAAGGGCATTT
ACAACCGAAATCCCTACACCGTGCAAACCGCCTGAAAAGGTGTAATTTTTATTAGAGAAC
TTACCGCCTGCGTGCAGTTTTGTTAGGATAAGTTCCACCCCTGAAATTTTTTCAGTCGAG
TGAATATCCACAGGCATACCCCGTCCATTATCAACGACTTCAAGGGAATTATCGCTATGT
AAGATAACATCAATTTGATTAGCAAAACCTGATAACGCTTCATCGACACTGTTATCAATT
ACTTCTTGCCCTAAGTGATTTGGACGAGTGGTATCAGTGTACATACCTGGGCGAAGTTGC
ACAGGTTCAAGATCTTTGAGAACGGTAATTTCATCAGCACCGTAGCGTTTTTCTGACATA
AGTATCTCTTTACAGCCTATAGGAAAACAGAGAAATCACTCTAGTAAGTTTGAGCGATTA
GATTCAATGAAAAGATTCTTTATATTGATTAAATGAAAGAAGATATATATGGAAAATCAA
TCACGAAAATTATTAAATTGAAGAGGCTGCCCTAATTCAGCATTTTTCACAAGCTGTATT
GTCGATTGTAAATCATCACGGGATTTTCCTGTTATGCGTATGGAATCTCCTTGAATTTGA
GCTTGTACCTTGATTTTAGAGTCTTTAATAAGTTTAACAAGCTGCTTAGCCATATCGGAC
TTAATCCCTTGTTTTAATTTAATTTCTTTTGTGTAAAGTTTACCATGATGTTCACTTTCA
GAAGGAATATCTAGGGAAGTATGTTCAATACCACGTTTAATACAGCATCCTATTAAAATT
TCAATTAACTGTTCAAGTTGAAAATCAGATTCTGTAGTAACCCGTATAAGTTCATTTTTT
TCATTAAGTTCTATTGTGGCATCAACTCCTCGAAAATCATAACGTGTACTTAACACCCTA
TTTGCATTTTCTACTGCATTGCGTACTTCATGTATGGTAAGTTCAGAAACAATATCAAAA
GATGGCATCTTATTCTCCTTCTATGAAATCAAATCAGAGTTTTTTCGCAATTCTACCATA
GTATTCCACAAACTATGAAATTAATTCTTATAAGATTTCTTGATGTATTTTATTAGATTG
AAGAATTGTTGACGTCCAAGTCTTTAAAGACGAAGGCTCCAACTAGCTCCGATTGATTGT
TATAGGCTACCCTCGGTGAGCTCTTTCTGCTGAACACTTATTATCAAGTAATCACAAACT
TAACAAGATTGAAATAACTTACGCTATTTGTACCTTATATCTCCGCCCGAAAGGGTAAGT
TTTATGACACGTAGCTAATAAAAGCCACCTCAATTTCTCAAGGTGGCTATATTCAATAAA
TCAACGCAAATTACGCTTGACCTTTCACTTCTTTACGACCATTGAAAGGTGCTGGTGTAC
CTGCTGCTGCCAATGCTTCTTCGATACGGATTAATTGGTTGTATTTCGCAACACGGTCTG
AACGGCTCATTGAACCCGTTTTGATTTGACCTGCTGCTGTACCCACCGCTAAATCAGCGA
TAGTTGCATCTTCAGTTTCGCCAGAACGGTGTGAGATAACCGCTGTGTAACCTGCATCTT
TAGCCATTTTGATTGCTGCTAAAGTTTCAGTTAATGAACCGATTTGGTTGAATTTGATTA
AGATTGAGTTTGCGATACCATTTTCGATACCACGGCTTAAGATCTTAGTATTGGTTACGA
ATAAGTCGTCACCTACTAATTGAACTTTGTCACCTAATACTTTAGTTTGGTATGCAAAAC
CTTCCCAGTCTGACTCATCTTGACCATCTTCGATAGACACGATTGGGTACTCTTTGCATA
AGCCTTCTAAGTAGTGAGTAAATTCTTGAGAAGTGAATGATTTACCTTCACCTTTCATTT
CGTATAAACCGTTGTCTTTGTTGTAGAACTCAGAAGACGCACAGTCCATCGCTAAAGTTA
CATCTTTACCTAAAACATAACCTGCTTTTTCTACTGCTTCTTTGATACAAGCTAATGCAT
CTGCGTTAGAAGCAAGGTTTGGTGCGAAACCACCCTCGTCACCCACAGCAGTATTTAAGC
CTTTCGCTTTTAATACTTTAGCAAGGTTGTGGAATACTTCAGCACCGATACGAAGTGCTT
CTTTTAATGTTGATGCACCCACTGGTTGGATCATAAACTCTTGGATATCAACGTTGTTGT
CTGCGTGCTCACCACCGTTGATGATGTTCATCATTGGTAATGGCATAGAGTACACGCCTG
GAGTACCGTTAAGCTCTGCAATGTGAGCATAAAGTGGTAAACCTTTTGATGCTGCAGCCG
CTTTTGCGTTTGCTAAAGAAACCGCTAAAATTGCGTTTGCACCAAATTTAGATTTGTTAT
CTGTACCATCTAAGTCGATCATAATTTGGTCGATTTCAGCTTGGTTAGATGCATCTTTAC
CTACGATTGCATTAGCAATTTCGTTGTTTACTGCAGAAACAGCTTTTAATACACCTTTGC
CTAAGAAACGTGCTTTGTCGCCATCACGCAATTCTAATGCTTCGCGTGAACCTGTTGATG
CACCTGATGGCGCTGCTGCTAAACCAACAAAACCACCTTCAAGGTGAACTTCTGCTTCAA
CAGTTGGGTTACCACGTGAGTCAATGATTTCACGACCAATTACTTTAACGATTTTTGCCA
TTGTTAATATCCTCTATGAGAGTTAATAGTTAATGTTGAAAAGACTTGCATATGGTAATG
GGATTTTACAAATTTGTCTTGTAAAAAAGTGATGAGCTTCACAAAAATTTAAAGGATATT
TGATCGAAAAGGGATTTTTCTAAATTAAGACCAATTATATATTCGAGTATTAAATACCGA
TATAGACTTTTTTCTATCATCATTAATATGGACTAAGCTATATAACATCTAATCTACTTT
TACGATCACTGGCACAAATTCTTCCTTACGTAAGAAATTTTGTTCTCTAAAGTTAATCGG
AAAATGGCAGGCAAATTCGTGTTGGCGGAATTTGCGTAGCGGTGGTTTAACGACACATTT
TTTCTGCGCAAAAGGGCAACGAGGCCCAAGACGGCAACCAATAGGCATATCTTGTAACAT
TGGAACTGAGCCTTTAAGGGTATTCAAGCGACCTTTAAAAGGCAAAGGTTTAGAAAAATC
GGGTACGCTATGCAATAGTACTGCGGTATAAGGGTGATAAGGGGTTTCCATAATGGTTTC
TTTCTCTGCAATTTCAACGGTTTGCCCGCAGTACAAAACGTTAAATGAATCTACCCACTT
GTAAATACTGAGCATATCGTTACTCACTAGAATAATAGACGTACCAAGATTTTTGTTCAT
ACTGGAAAGCAAGCGATAAATTTGTAGCTGTGTGGTTGATTCCATTGTATTGGTTGGTTC
GTCAGCCACGAGCAAGCGAGGCTGATTTGCCACTGCCATTGCAATCATCACTTTTTGTGC
TTCACCTTCGGTAATATCCGTTGGATAGCTTTGCATAATATCTTTATGATCTTTTATCCC
CACTTTGTGTAGTAATTCAATGGCTTTTTTCTTTTTCCAGCCAAAACGTTCCCACCACTT
GCCTTTAAAGCGGATAGTTTCGATTAATTGTTTACCAATACGTTCGCTTGGGTCTAAGCA
AGAGAGTGGATCTTGGAAAATCATTGAAATCTGATCACTAACCAGTTTTCGGCGCTGATA
GGGGGAAAGTTTCAGTAATTCAATATCGTTAAAGCGAAAGCGGTCGGCAGTAATGATCCA
CTCGTCTTTGACTAATCCGCAGATCACTTTAGCAATTAAACTTTTTCCTGACCCTGATTC
GCCAACTAAACCACATATCTCACCGCTATCAAGGGTAAGATTGATATTATCTACCATTTT
TATACGCCCGTTTGGCGTATCAATTTCGATACTTAAATGTCTAATATCCAGTAATGCCAT
TGTTTCCCTTCCCTAATAACGATATTTTTCAAGCACCCGTACAATGCTGTTTCCAAGCAT
TGTAATGATAAGTAGAGTAAAAATGATAGCAAATCCAGGAAGAATGACCGTCCAAGGGGC
AACATAAATTAATTCAAGAGAATCGCGGATCATCGCTCCCCATTCTGGCGTTGGGCTCGT
TGCCCCCAGTGAAATAAAGCTCAATGCACTGATGTCTAACACAGCAATAACAAAAATATG
CGCAAGTTCTTTGACGGCAATCACAGTTAAATTAGGTAAGATCACTTCACGGATTAAATC
TCGTTTTCTTGCACCCTCTAATTTTAAAGTGATGACATATTCTCTCGCCAGCTCCCGTTG
GGTCATTTGATAAATTTTATGGATAAAGTGAGGCAACATAGCAAGAAAAATGGCCAACAT
TGCATTAATGAGAGAGACCTCCATTAAAGTTGCAATGATGATGGCAATCAGCAAAATCGG
CGTAAATAAAAAGGTATCAAAAAGATGACTGAGAATAAAAATAGATCCACTCCGTTTTGT
CCCTGCAATCACGCCAAGAATGCCACCTAAAATACCGATAGCAATGGTAATGACCAATGC
TGAACCAACGGTGTAGTAGAAGCCGTAGAGGACGCGACTGAAAATATCTCTTCCTAGATC
GTCTGTGCCAAAAAAATGGCTAATCTGACCGCTATCACTCCACGATGGTGGCATTAATTC
CATTCCGCTAAATTGCCGATCGGCTGCATAAGGGGCAAGTAAATAGCCAAAAAAAACCAA
TCCCATCAGAAGAATAAAGAGATTAAGGCTGATGAGTGCAAAGGTGTCTTTCCTCAACTC
TATCCAAAATTGGCGTAAATACGCAGATTCTCGAAACTGTTCGGGGTCTTGTGCGAGTAG
CATTCTTTATTACCTTTTTACTAATACTGAATATAACAATAACATCTTTTACTCTTAATT
CATTGTTTGATAGACAGTATAGCATTCTATTCTTGTTCTAACATCGCCAACAAATGTTGT
TTCAACATCGCCTGTTCTTCCTCCGCCAAAGCCCCATTTTGCTGATTGCTCACCACAAAA
AAATCCTCCACCCGTTCACCAATGGTCGTAATTTTAGCGTTAATCAAATTCAACTTAAGC
TGCCCGAAAATATACCCAATTTGAGCCAACAACCCCTCTCGGTCTAAGGTAAATAGCTCA
AAAGCGGTCTGATTTGGCTGGGAATTTGCTAAAAAACGGATCTTGGTTTTTCGCTTAAAC
GCCTGATGTTTAACGGATTTTTTACTTGGATTAAACACTTTCTCCGTATTCGCAAGCAAA
GTTTTAACCAATGCCGACTGAATTTGTTCACTTCGCTCATCATCGAGTGGCTCGCCGTTC
ATTTCCGTAATAATAAAACTATCCAACACCAAACCATGATCGCTCGTAAGGATTTGAGCA
TCGTGGATACTCACTTTCTTCTGACTTAACGTCTGTGCAATTCTCGCAAAAAGCTGGGCT
TGGTCTTGGCAATGCACAAAAATTTCTGTCGCTCCCCGTGCATACTGATTGCTAATCAAC
ACCATCGGCAACGCAGGATCTTTTAAATAATGCAAGGCGTGCCAATAAAGCTGTGTCGGG
CTGTTTCGCACAAAATAGCTTTCAGGACAGGATTGCCAAAATTGCAACAGCCGTGTTTTT
TGTTCAGCCGAAAGTAACGCCTCAAGTTGTACATAGGCTTGCTGTTGATGGGCTTGGCTC
AGTTGCTGATGATTAATCGTTTCCTCACTGCCTAACTGCAACTGCTGTTCGGTAAATTGA
AAAAGTTTAAGGAAAAGCGACCGCTTCCAATCATTCCAAAGGGTTTCATTCGTCGCACAA
ATATCCGCAACGGTTAAACAGGTTAAAGCAGCTAAAGCGGTCGGATTTTTCACCACATTT
GCAAAAGTTTTCACCACATCGGGATCGTGAATATCCCGACGTTGTGCCGTAATTGACATC
GTCAAATGCTCTGCCACCAACCACGCCATATAATCACTTTGCTCTTGAGAAAAGCCGTGT
TGTTGAGCAAAAGCACGCATATCTTCCGCCCCAACTTTAGCGTGATCGCCCTCTCTGCCT
TTAGCAATATCGTGGAACAAGGCTGACAAATAGAGCAACGGACGGTCTGCCAGTGTCGGA
AACAGACGACAACAAAGCGGATGTTTTTCGGCATTTTCCTGTTGCAGAAAACTTTCTAAT
TTAAGCATCACCTGAACCGTATGCTCGTCCACCGTATAAATATGAAAAAGATCAAACTGC
ATCAAGCCTTGAATACCAACCCATTGCGGTAAGTAAGCGGTTAAAACGCCCAACTGATGC
ATTGGCATAATGGCTCTTTTAACCACATCAGGCTGAGAAAACAGCCGAATAAAGCGATGT
CGAGCTTGAGGCAGTTCACACAACGGCTGGTTTAAGGTCTGTAACGCCAGCCGAAGTTGT
CGCAACGTCGTACTGGCTACACGCACCTGCGTATGCTGAGTGAGATAGAAGAAAAGATCC
AAAATCCGCTCAGGTTGTTGCTTAAAAATCAAAGTGTTACTACAAATTAGCTGTTCCCCT
TGCAAATAAAAATAGTCATCAAGCGGCTGTTTTTGCTGTACATTTTGCAAAGCCTGTAGC
ACCTCTTGATGAAAATGATTGAGCAACAATTGCGTTAATTGCGAAATAGATTGCGTCGCC
TGAAAGAAATCTTTCATCATCGCTTCCACAGGCTGATTACCCTCGCCCTGATAGCCTAAC
TGCTCACTCAGTTGTAACTGGCGATCAAACCGCAAGCGGTTATCGTAACGCTTTAATTGC
AAATGCAAGGCAAACCGCATTCTAAATAACGTATGTTGAGCCTGCTGAAGCTCAATAAAT
TCTTCAGGATAGAGCAAACCCCGACTAAACAAACTCTCTAGGCTATACAGCCCATAATGG
CGTAACATAATCCAAGAGAGCAAATGCAAATCCCGTAGCCCCCCCGGACTATGTTTTAAA
TCAGGCTCAAGGTTATAACTGGTATTATGATAACGGGCATAACGTTCATTTTTTTCCGCC
ATTTTTGCCTCAAAAAAGGCTTGGATAGACCAAAACTCCGCGTGGAACAGCTTGCTCATC
AGCTGTTGCCACAAGGCTTCATTGCCAAGCAAAAAACGGCTCTCAAACATATTCGTTGCC
ACAGAAATTTCCGCTCTGCCCACCTCAACACACTCCGCCAAGGTTCGCACACTCGCCCCC
AGCTGAAATTTGCAATCCCACAAGAGGTTAAACAGTTGATTTAATTGATTTTGCGTCTGT
TCATCTAAAGGCTGTTCACTCAACACCAAAATATCCAAATCAGACAGCGGAAACATCTCC
CTCCGCCCATATCCCCCGACTGCCACTAAAGCCAAGTCCTGCCGCTCCATCAACCCAAAT
TGTTGCCAGAGCGTTGTCAGTAAATCATCATAAAAATGGCTACGTTGTTCGAGTAAATTT
TTGATATCTTCAGTACTAAAAAGGGATTTTTGTGTGCTATTAAATTGCTGAAGTTCTGTT
TTTAAAGTTTGTGTATCAATCATAGCGGTGAGTTTTAGCATTATTTTACGAAGAATTGTA
ATGGATTTCTGAGCGTCCACCAAAGAGGATTTTTAAAGTAAATTGTATGAATAACAAAAT
TTCTTTTTAGGCTGAAATTCCCAAAATCTCACCACTTATTCTATGTTAGAATTCTAGCAA
ATTTTCAGACAAGGATTTTCAATGAGCAAACAGGGTAAACCATTTATTTTACATTCCCCC
TTCAAACCCTCAGGCGACCAACCGACTGCGATTGCCAAATTAATCGAGGGATTGAATGAT
GGCTTGGCACATCAAACCTTGCTAGGTGTAACAGGATCGGGCAAAACCTTTACCATTGCC
AATGTGATTGCGACTTTAAACCGTCCAGCAATGGTGCTTGCCCCGAACAAAACCCTTGCG
GCACAACTTTATGCCGAGATGAAAGCCTTTTTCCCTGAAAATGCGGTGGAGTATTTCGTT
TCCTACTACGATTACTATCAGCCCGAAGCCTATGTGCCTGCTAGCGATACTTTTATTGAA
AAAGATGCCTCTATTAATGAGCAGATCGAACAGATGCGATTGTCTGCCACCAAATCTTTT
TTAGAAAGACGGGATACGATTGTAGTCGCATCGGTGTCGGCAATTTACGGCTTGGGGGAT
GTTGATGCCTATATGCAGATGATGTTACATCTGCAAGTGGGGGAAATGATCGACCAACGC
AAAATTCTCTCTCGCCTTGCTGAATTACAATATACTCGTAACGATCAAGCCTTTCAGCGG
GCGACTTTCCGTGTGCGTGGTGAAGTGATTGATATTTTCCCTGCCGAATCGGACGGTGTC
GCTCTGCGTGTGGAACTGTTTGATGATGAAATCGAAAATCTGTCCTTATTCGATCCGCTT
ACAGGGCATAATTTAGGGCGAGTTCCCCGTTATACGATCTACCCAAAAACTCACTACGTT
ACGCCGAGAGATCGGATTTTAGAAGCGATTGAGCAGATCAAAAAAGAACTTGCCGAGCGT
CGAACTTACTTTATCAAAGAGAATAAATTACTCGAAGAACAGCGGATTGCCCAGCGTACC
CAGTTTGATATTGAGATGATGAACGAGTTGGGCTACTGCTCAGGCATTGAAAACTACTCA
CGTTATTTATCGGGCAGAAAAGAGGGTGAACCGCCACCGACCTTGTTTGATTATATGCCG
TCTAATGGCTTGCTGATTATTGATGAGTCCCACGTTACCGTGCCACAAATCGGCGGTATG
TTTAGGGGCGACCGAGCAAGAAAAGAAACTTTGGTGCAATACGGTTTCCGTTTGCCATCT
GCTTTAGACAACCGTCCGTTGCGTTTTGAAGAGTTTGAACGCTTATCGCCACAGACAATC
TATGTATCGGCAACCCCTGGACCTTACGAATTAGAGAAAAATCCTGATGTAATCGACCAA
GTGGTTCGTCCGACTGGCTTGTTAGATCCAATTATCGAAGTTCGCCCTGTGGCAACGCAA
GTGGACGATTTATTATCGGAAATTCATAAGCGTGTAGCAGTGGACGAACGAGTGCTAGTC
ACAACGCTGACCAAAAAAATGGCGGAAGATTTAACCGACTACCTCGATGAACATGGCGTG
CGAGTGCGTTATCTACACAGCGACATCGACACAGTCGAGCGGGTCGAAATTATCCACGAT
TTACGAATGGGAATGTTTGATGTGTTAGTCGGGATCAACTTGTTGCGAGAAGGCTTGGAC
ATGCCAGAAGTGTCGCTGGTGGCGATTTTAGATGCCGACAAAGAAGGCTTTTTGCGTTCC
GAACGTTCTTTAATCCAAACTATCGGACGTGCCGCCCGAAATCTCAACGGCAAAGCAATT
TTATACGGCGACCGCATCACTAACTCAATGCAAAAAGCGATCACAGAAACCGAACGCCGC
CGAGAGAAACAACAAAAATACAACGAAGAACACGGCATTGTGCCACAAGCGTTGAACAAA
AAAGTCGGCGAGTTGTTGGATATTGGGCAGACAGATAAACCAAAACGCAGTAAAAAATCT
GCAAAATCAAGCGATGATCAGACCGCTTACATTCCAAAATCTCGTAAAGAGTTAGAAAAA
GAATTGAAAGTGCTTGAACAACAGATGCGAGATTTTGCTAAAGATCTAGAGTTTGAAAAA
GCGGCAGCGGTGAGGGATAAGATTAGGGAGTTGAAGGCGTATTTGTTAGAACTTTAAAAG
TAATTTAAATTACTTCATAAAGAATACTAACCATATTGAGATTTATACAGTATCAATCAC
AAACTCAAACCAATCAATCCCATCTTTTTCGTGAATGCCGTTGGGGATTAACACCCCTGC
TCTTTTTACTGAATTGGGATCTTGTGAAATCAGTGGGTGCCAATCAAACAACGGCTTGCC
CTCATAAATCAGTCGATAGGCACAGGTTTTTGGCAACCAGCCAAAATCGGGTAGGTTCTT
TTTGGTGAGCTTGGTACAATCTTTTTCGATTTTGAAACGCTCAGCATAGTTAGTACAACG
TCCTGTATTCACATCAAGCAAATTACAGGCGACGGACGTGTAATACAGTCGTTCCCGTTT
GCCTCTGCCTTGAATATATTTGCGATAACAACATTTACCACAGCCGTCACACAGCGCTTC
CCACTCTGCTTCATTCATTTCAAGCAGAGTTTTGGTTTGCCAAAAAAGCGGTGTGATTTG
AAGATTTTTTTGCAACATTAACTAATCACAACCGCTGAGCCAGTCGCAACTACAATAAAC
ATACCTTTGTCACCGCCCATCGATTGATATTCCATGGACACACCGACAACTGCGTTTGCG
CCAACTTTTTTCGCTTCTTTTTCTAATTCTTGTAAAGCTTCTTTTCTCGCACTATTTAAT
TTGCTTTCATAAGCGCCTGAACGTCCGCCAATGACATCTGTGGTACCTGCTAAAAAATCA
CGGATAAAGTTTGCACCTGACACGACTTCACCAAAAACTAAGCCTTTGTACTCAACGATT
TGATGGTTTTCAATATTTGGGGTTGTGGTAATAATCATAATGTTCCTATTTCAATTGTTG
TTTAAGGGATTGTAATGCAATCGCTCTATGGGAGATTTTTTTCTTCTCGACGGTTTCGAG
TTCTGCAAAGGTGCAGTTTTTAGGCGGATAGAAAAAGAGTGGATCGTAGCCAAAACCGTT
TGAACCACGTTCCTCACACAAAATTTGTCCGTAACATTCGCCTATCGCAATTTTCGGGGT
AGGATCGGTCGGGTGTTGTAACATCACAACGCAACTGACAAATTTTGCAATGCGATCTTC
ATCGGCAACATTTGCCATTTCAGCGAGTAATCTTTGGCGATTGGCTTGATCGTTCCCTTC
TTCACCTGCATAACGAGCAGAATAAAGCCCCGGCTCACCGCCCAATGCTTCTACCGCTAA
ACCTGAGTCATCGGCAATCGCAGGTAACCCTGTCATTTGTGACGCATAGCGAGCTTTAAT
CAGTGCATTTTCCACAAAGGTTAAGCCAGTTTCTTCTGGGCTTTGAATGCCAAATTCACT
TTGGGCAATTACTTCAAAGCCAAATTCAGCTAATACATCAGCCATTTCTTTCACTTTGCC
TTGATTGCCTGTGGCAAGGACAATTTTGGTTTTGTTCACTATCTCTTTCCTCATATTAAA
ATTTCTAAAACTATGTGCATTCACAAATACAGTAGGGACACACTGAGTGTGTCCGTTATC
AATATTTTTCGACATATTATTGATTTAATTAACGCCCTGCGGACACACGCAGTGTGTCCC
TACCTTAAAAATTGTTTGCTAGGACGCCAAGCGTGGCGACCTTACTAGGTTTAATGTCGG
CGGTTTAATACAAACTCGGATCGCTCTCATTCGGTCGGGTTTTAAAACGGCGATGTAGCC
ACATATATTGGCTCTGAGCTTGCATAATCTCGCCTTCTACGACCTTATTCATCAAAGTTG
CGGTATCAACGTCATTTTCACACTGGCTAAAATCAACTGGCGGGCTGATTTTGACGGTAT
AGCCTGAAAAATCCTCGTTTCGCATTGGAGTAAACGGCACAACGATACTATTTGAAGCAG
AACGTAATAACATTCTCGTGCCAGCTGTCGTACAGGCTTCTTTTACGGCAAAAAACGGCA
CAAAGACGCTGTTTTTGCGTCCGTAATCGTGATCGGGGGCATACCAAATGGTTTCGCCTG
CACGAAGAGCTTTAATCATACCGCGTAAATCTTTGCGATCTAACATTGCTTTGTTAGAAC
GTACTCGCCCACGAAATTGAATCCAATCCAACAGCGGATTATCATTAGGACGATAAACAC
CGATGCCTTGACGCTGTAGTCCAATCATTCTTGCACCAAACTCAAGCGTCAGAAAGTGAA
CACCAACTAAAATAATTCCTTTACCCTCTGGCTGATTTTTCAGATGTTCTGCCCCCTCCA
CTTTACATAGTTTAAGAATACGTTCATCTGACCAAAACCATGCCATACCTGTTTCAATAA
TTGCCATACCAACGGATTCAGCGTTTTTAGCTAAAATCTCATCAATTTGACTAGTGGTAT
AATCAGGAAAACAAAGTTCCAAATTCCGTTTGGCAATTCGCATACGGCGTTTACCAAAAC
CTAAGCGAGTAAACAGTTTGCCTAAGCCCTTACCGACTTTTACTAACATAGGGTAAGGTA
AGCATAAAATCAGTTTAAAAATTCCTAATCCGAACCATAAACCCCAATACTTTGGGTGTA
AAAAAGCTCGTTGAAAAGGGGGAAGTTGTTTATCTATCATTATATTGTTTCCATTGATTT
CACTGACAAGCGAATCCACTCTAGTGCGATTTTTCGATGAGCAATGAATAAATTATACAC
GGCATCTTCACTTAATAGGCATCGAATCATCTCTGAGGGAATTTCCCCTCGTTCATCTGC
ATTATAATCTTCTTGCCACTGTTCAGAATAATAATTTTCTAGTTCTCGGATTTTAGGTAA
AAGAACTGTCCACGACTGCTGAAGCTGTTCCATTTTATTCATTAAGCTACTTGCTTCATT
TAAAATCTGTTCCATTTCACGAATTTTCGCCAAGCGAGCTTCTGATAACATCATACCTCC
AAAAAATATCGTTAGAATTATAGTCAAAAAAACCAAAAAAGTGTTAAGTAGATCAAATTT
TTGAAAATTGTTTAAATTTAGGGGTTGAAATTTTAGGGGGAAAGGCATACTTTGAAGCTA
TCCATTCAACGACCAACAAGGTCATAACAAAGAGGTAAATGCTATGACAATCAATATTTC
AAGCAAACAAATGGAAGTGACTCCTGCAATTCGTACGCACATTGAGGAGCGTTTGGCTAA
ACTGAATAAATGGCAAACTCAGTTAATTAACCCTCACTTTATTATCCACAAATTGCCAAA
TGGTTACGAAGTTGAGGCTTCTATTGGAACCCCTGTTGGCGATTTATTTGCAAAAGCACA
CGATGAAGATCTCTATAAAGCTATCAACGAAGTAGAATCAAAACTTGAAACCCAGCTAAA
TAAACAAAAACATAAAGGTGAAGCACGCAGAGCAGATGATAGTATTAAAAAAGCGAATGA
AGCGTTATAGATGGCGTAAATATTTATATCTGAGATAGCATATCCAAGCACTGTTATTTG
TACATCTATCTCTAATTCTAAGTATCTTCATTTTAAACTTATGGTGGTCGCTTAGACGAT
CACCAAAATCAATAAGCTGGCTGTTTCTAGTTTAGAGTTAGCATGCTTCATTTTTGCCAC
CTCATTAATTGCGGCAAGTAGGCAAATTTGTTTGCTGATCTGCCAAAAACTATTCTATTT
AAGGGGTTGTCCTAGATAACTAACTTAAACTACCCTTAACTAATTGTTTTAAAATGGAAA
TTTGAGATTTTAAGTTACTGTGATTAAAACGCCATTCGCATTCCTTCAAATACAANNNNN
NNNNNNNNNNNNNNNNNNNNNNNNNNNNNNNNNNNNNNNNNNNNNNNNNNNNNNNNNNNN
NNNNNNNNNNNNNNNNNNNNNNNNNNNNNNNNNNNNNNNNNNNNNNNNNNNNNNNNNNNN
NNNNNNNNNNNNNNNNNNNNNNNNNNNNNNNNNNNNNNNNNNNNNNNNNNNNNNNNNNNN
NNNNNNNNNNNNNNNNNNNNNNNNNNNNNNNNNNNNNNNNNNNNNNCTATTTAAAATGTC
ACATCATCAATTGGAAATACATTTCTTTCCTTAATTACTCGACGGATTACATCACCTAGA
GATTCAATAACACTTGTCGTATAATATGCCGAATTCCTGCTCACCTATAAAAATACCTGT
ATCTAGATGTATTATCACAGAAACAGGTATTTACACAAATTTATTCCATGCTCTATAGAA
AGTTAGAACTTCATCTCTACTGAAAGGACATAGTTTCTACCAGGTGCGGCATATCTTACG
TAATCTTTCACATTAGTATGCTGATGAATCGCATTAAGCGAAGATTGACGTACGGATTCC
CAAGTGGTGTAACGGTAATTCATCAGATTATATACACCCGCTCGTACCGTTACATGTTTC
CAAGGGGTGACATATCCTGTTAAGTCAAAGGTATGCCAAGAGCGTGTTCTTTTTTTCGTA
GCAGTTCGTTCATAATTGGCAAAACCGACTTGTTCATTACCTCTTAACTCATCTGGATTT
TTTCCGCTAGAGTGAGTCATTGTTAGATTCACGCCCCATTTTTCATCTGGTTGATCGTAA
CCGATGCCTACGACATAGCGAGCAGGCTGGATGGTGTCTAACAATGGGGTACGAATGTTC
ATATACCCAGGATAATTTTTCACCTCTTTCACTCGCATTTTGCTATATGCCAATGTTGTA
TAAATGCCCTCTGGAATCTTATCAAATACCCCATTCCAATCTAACTTACCAATCAGATTA
ATACCGTCTAATTTAATATCTTGCACATTGAAATAGTTAATCATTGATTGAGTTTGGTGC
ATTTTTTCTGCTGGGGCAATCAACTGTTTATAGTCATTTTTGAAATAACTGACTTCAACG
ATACCAAAATCACCTTTGAATGTTGCTGCAATCTCTTGGTTTAAGGATTTCTCAGGAGAT
AATTTCTCTGCTTTTTGGTAAGCATCGCTCGAACCTGCCATTGCACCATCATAGCGTAAG
CCAAATAGCTCTTGGAAACTTGGCACTCTAAAGCCTGATGATGCTCGATAAGAGAGTGAT
AGGAATGAAGTTGGCTTAGCGACTACGCCGACATTCCACGCACTGTTTTTATAATCGCCT
TGATTTGCCCAGCGGTGAGTACTGCGGAATTTATGCTTATCGAAACGGTAGCCTAAACCA
ATATCCAAATATTTGGTTATGGCAAAATTATCTCGCAGAGCGATGTAGTGATTATGTCCT
TTGATTTTGCTTGTAGCACAATCAGCCCTGCCTGCAATAGTGCCACTATAATTACATTCA
TTTTTACTATAAATTGCCTGATCTTTTAGCTCATAGATGTAAGGATTATTTTGATAACCG
TTACCATTAATGCGATGCCAAGTTCCCACAGAAAACTTACTCAAAATTTCGTGGCGTTTT
AAGGTGGAATTGAAACGGTCTGAACCTAATAACATATTTAATTGATGTTTGCCCAATCCC
GTTTGTACGGTTTTATCTAACGAGAGCTGAATAGTGTCGTGTTTTTCTTCATAAGAACTT
TGCTCATTTTTAGTTGAGGACCAAAGTTTATCAAGAGTTGCACGGCAGTTCTTATCTATG
GTTGGATATTCGGAACAGTTGTTCTCTCTCAAGCGGGTAGATAAATCAATTTTTTGCTGA
TCGAAACTCAAAGAGAGGCTATCAATCAGACGATCTTTATCTTGATTGGTATAACGATAT
AAAGCACCTAAGCGATCACGAGTGTGCCACTCATCAATAAAACGAGCTTTTGCCCAACGT
AAACCTTTTGATGATTTCACACCATCTTCTGTAAAGTAGTCAATAGCAACACCATCTAAA
GCATTACTACGATATAACCCTTTAGCATTATTCATTGGATACCACGTATTACCATTTTTT
AAATCTGATAGCTGCCAATAAGCAGGATAGGTCATATCACGAGTATCATAGCGTTGCTTG
CTATGTTCATAAACACCAGCCACATAATGTTTTGGTGAAAGGCTATAACCTAATTTAACC
AACCAAGAATCAGATTTATATTTCACTGGATCAGGCAAAGCTCGTTCTTCACCTGTATAT
TCTTTAGCACTAAGTTGCTCTGTTAGATACTTTTGCCCATCATAAGACACTTTAGCCTGC
TGACGTGGTTCGCAGTTCAAACTTGGACAATCATTCTTAACTTTAAACCAATTGCTATCT
TGAGGATTATTGTCTGCGAGATCCACTCTTTGAATACGCTTAGAACGACTTTCCGCATCC
TTATGAGCTTTCGTTTCTTTACCATCACGATGAGTGTAAATCACAAGTGCATCAAAGCCA
TTATGGGTACCAGCAAAAGCAAGTGAGTTTAGCCATTGCTGATTTTTACTACTGTAAGCA
CTTTTGGTATCCAATCCCCAAGATTGCCCTGGCTTAATAATGTCGCTTACCTCTTTGGTA
CGGAATTGCACCGAACCACCTAACGAGCCACTACCAAACTCAGAAGAGCTAGCCCCTTTA
CTAATTTGGATTGAACGCAGATTTTCGTATTCTATTTCATTAATGGCACCGCTTGAGGAA
CGTGAATATTGGCTTACATAGGATTGAACCTGTGGCAAACCATCTAACGCCAATCCAACA
CGATTACGATCTACCCCACGAATGGAGTAGCCTGTTGTTGCACCTCGTCCTTGTTCTACT
ACAGAAATACCGGGGTCGTAACGAGTCAGATCTCGCATCCCTAACACTTGATCTTTACTG
AGTGAGTCTGGCGTTTTCACCACTTTCCCTAAGCCTGTCACTTCGTTCTCTTTTTTATGC
ACTTTCTTTTTGGTACCTGTGACATAAACATCGTTCAATTGTACCGCTTGTTCTGCATAG
CTTTGTGCGGCAAAGAGGCTAAGAAGAGCAAGGCTAATAAGATTTAATTTATTTTTCATA
GCAAATTCCTTATTATTTTTTTACTTGTTGTTTTGCACCAAAGACAGCACCTACACTGCC
ATTGTCTGATTTATGGAAGAATTGTCCGCCAAGCTCTGCTGCCGTTGGACCATAGAAGCC
ACCATTAACTGCTACATCGCTAAATTTCACATTGTCATAACGTGAACTGCCTGAGTCTAG
AGCGAAGCCAGCATCTGAGGTTTTAGCTTTTCCGGTAAAACCATTACCATTAATTTTTGC
ATCTACGGTAAATACAGGATTTACACCGTTTTTATCAAATAACTTACCGCTTAAATTTTT
GTTGCCAAAATCAACATCAAATTCTGTGCGATAGCCAGCCTTTCTATCATCATCTGCTGT
AGCAACCCAGTTATTTTCTTTTGAAACCTGAGCATCCCAAGTACCAATATATTTATAGTT
TCCGCCTTTTGGCATCTTATCTGTTGCGGTACGTTCGCCTTGTAGGAATAAACTATTATC
TTTAGCTTTTTCGCCCTCTGCTTGTTGCCATAATTGACCAAACTTCATATATTCTAGATT
ACTACAGCAGGCTACGGCTACCATTGTTTTGCCATTGATTTCAATAGTGTGCTTATTTGT
AAACCCGCTACCTGCCAGATCCATTTTTTTCCCATCAATAATTAAAACGGAAGCATCGCC
AAAATTGGTAAGTTCTGAAGAATTAAAATGAGTTAAATCAATTTTTGAGGCATCAATAAT
ACGAACGGTGTCAACATTAGAGCCATTGTGTTTTGCTGAAAAAACGGCAAAAAGAGATTT
GTCGTTGGCTACAAATTTACCGGCCATTTCTTCCGCTTTTGGACCATAGAAACCACCTTC
TAAAGACTGAGAATCGACACTAAAGAAGTTATATGATTCACCTTTCCCTTTGTTTTTATC
ACTTGCTGTAGCAGAACCCGTAAAACGATTGCCTCTAATATCAGCATTGACTGTATAAAT
CGTTTTCTCTTTATCGGATAACTTACCTGTCATTTTTTTAGTTGCAAAATCAACTTCAAA
CTGGCTAGTGTATTTATGCTTTGAAGGTTTCGCATCTCCTGAAACCAACCCTGCCCGTTT
ACCTATAAAGTTAGTATAATAATCATCGTTTAAATAATTAGGTCTTCCCTCTTCATTATT
TAAATTCGCATTGGAAGTAAAATCCCAACTTCCTTTATAAGTTAAAGGCTGATTAACGGG
TAATTCTTTTGCAGGTGAATTACCTTTATAATACACATATCCCTTTTCATTAAAACCAGA
GTGTTCCCCATCAATAACATATCCTGAGCGAACGTACTGAAGAGAAGAATCTTTTGTTTT
TACATCTGGATAGCTATATTTAGAAGAATTTGCTTGATATGGCACATCATCCAAATTTCC
GTTCGTAATCACTTCTATATCTGAAATATCAACTTTCTTATTTTCAAAAGAACTCACCGG
AACTTTTACAACATACCCCAAAGCAGGTTCCATCAATTCCCCTAACTGTTCTTTTACTTT
CTTATCCGTTTCCACATCCTGATACTCTTCTTTAGACACGCCCGTTGTCTTATTAGGCTG
AACATCTTCTAAATCAAAACTTCCTTTTCCGCCAGAACAAGCGACAATAAACAGCGAAGT
AAACGCTAACGCATAGGGATTAAGTTTAAAATGCATATTTGCCTCCGATATAAAAACACT
GCATTTATTTTGTAGGTTGGGTTATAAAGCCAATTTTAGTTAGCCCAACGTTTTGGGCTA
ATTCAAGGACTTTCACGATATGTTGATATTCCACGGAAATATCCGCAGAAATAGCAATAA
CGGTATTTTTATTTTCCTGAAATTTTGTCAGAAAAGATTGTTTTAATTCTTCTTCATTCA
CTAGCTTTTCGCCTAAATAAATGCCAGTAGGATTAATCGCCACCCTGAAAATATCTTTTG
CTTCATCTTTTTTCTCAACATTGGCGGTTGGTAGTTCAAGCGGGATAGATTGCGTTAATA
TAGGCATTGTGATCATAAAAACAATTAATAACACCAACATTACATCTACTAATGGCGTGA
CATTAATTTCTGACATTACCGAATTTTCATTTTTATCAAAACTTCCAAATGCCATTATTT
ATTTTCTCCATAGTGATGTAATAAATAGATAAATAACTCGTTTGCGTAATGATCTAAATC
TTGAGAAAGATTACGATTAAGGCGAGTAATTAAGTTATAAGCAAGCACCGCAGGAATGGC
GACAAATAATCCCATTGCCGTTGCAACTAAAGCCTCACCTATAGGGGCAGATACGGTTGC
AATACTGACTTGCCCTTGCTGACTAATATCCATAAGTGCATTAAAAATTCCCCAGACTGT
GCCAAATAATCCAATAAACGGCGCAACTGCACCAATAGAAGCGAGTGCAACTAAACCGCC
ATCATATTTACGCAACGATTGAGTGATGGCATTTCGCAAATGCAATGTCAGGAAATCTTT
AAATGGAAGTTGATGAGATAAATGGTTCTTTTCTTTAGCTTGATATAATTCACATTGTTT
AAAAGTTAGCTGTAAAATATCTGCAATTTCAGACCGCTTGTTTTGAATATATTGCTCTGC
TTGAGTAAGATTTTCAGCAGATTTGACTAATTTAAAACTTTGTTGGTTATTTTTTCTTAT
ACCAATCATTTTAATTAAACGAATTAAAATAATAGTCCAAGATAAAATACTCATTACAAC
TAAAATTCCAAAGGAAATGGAAAGTACAATATCTTGTTGTTGAAGAAGTTGAATTAAATT
CATAAATTACCTCAAATAATTTAGGCTGCTGCCCCACATTTAAAATGAATACTAAAAATC
ACACTGCCTACCACTGCACTATTATTTATTTTGGCAGGCTGGTAGGTGTGTCCCGATGCC
ATTCTGCTTGCTTGATTATCCAAACGTTTAATACCCGAAGAAGATAAAATCTCTACATTT
GTCGCTTTACCATTCGTTCCTATTGTTACCTTTAATTTCACACTGCCTACATCATCAGAT
TCATCAGAAATATCTGAACAACGCCCTCGCATTGCATTGCCATAACCCGCACCAAGAGAA
GCATCTACTTTGGCGTTTCCAGTGACAGACTTACTCCCTTCAACACCATTTTGATTTCCT
TGTTGATGATTTTGGGCAACTTGGCTTGTGTTTGTTTTTTCATCTGAGTGTGCTTTAGGC
GATAACACTTTCTTTTTCTCTACTTTTTTGGTGAGCTTTTCTGGGGATTTTTTTATCTCT
TTTTTCACTTTTACTTCAGATTTCTCCCCTTTTTTAACGAGATCTGCTTGTGAAACATCT
GCTACTTCTGTACTGAGTATTTGCTCTGGCTCTTGTGTCACCTCTGGCTCACTTTCACTT
TTCACTTCAATGGGTTCTTCGCTTCCTAAATTTACTTCAACCATTTGTAAATTTTCTAAG
TCCCCAAAATGATTGAGATCTCTATCCCAAGATAGTTGTGAAATCATATATGCCAACCCG
ATATGAACAAGAGTTACAGATAAAAAAATCGAAATGTTATAAAACCTGTTATAAAACCAT
TGCAACATAATATATGAGTATATTAGAATAAATCCAGTGATCAAATAAAAATCATTATCA
ATATGATATCTGATAAGTTTGACAATTACAACATTAATTCAAACAATGTAAGCGCCAGTT
AAGTTATTGTTAATAAAAATCAACAGTCTTGACATTGCTTCATGCTTTTATAGGAACGTT
ATGAATCACTCGTTTATTAGTGCAACACTTTTATTAGTCTTAGCTAACTACTCTATAGCA
AAACTGTCTCAGGATAGTATTACTGAACATCTAAATGATAATAGAGTCCAAGCAGAAAAA
GCCGATATCCTCATTCACAGCCATCAATTTAAGGTTCATCAAATCGCTAAGGAGGAAACG
GATAAGAGTAGTATTACAATGACTTCAAAAGAGTTGGTAAAATATCCAGATTTAGTGATA
AGAGCATTATTGCCTGCGGTAATGCAAGGTAATATTGACAATGTCGAATTGCTTTATCCC
ATTTACCAACAGCTTCCTGCACAATTTCACGATCCAATTCTCACCAAATGGGCATCGGCA
ATTGTGGCAAAGAAAAATCAGCTATATACGGAAGCGATCAAGTTATATCGTCAGATCCTT
GCCGAACAAACAGATATTCAGCCTGTTCGCTTACAACTTGCGGTAGCTTTATTTGAAAAT
AACGAATTGGAGGCTTCGGAAGATCAGTTTAAAAAACTGCGTTCAGAACCGCTTATCCCT
GAAATTACCCAACTTATCGATCAATACATTAATGCGATAAATCGGCGAGATCGTTGGACG
TTTTCAGGTGGGCTTACTTATCTTAACGATCCTAATATCAATAATGCACCAAAAGCAGGA
ACAACCTACGGCAACTGGCACGCACCAAAACGAGAATCGGCAGAAGGTGCTGGTTTTAAC
TTCGATCTCGGTAAAAAATGGTCGTGGGGAAATGGCTTCTTTAATGAACTACGTCTTGCC
ACCAACGGCAAATATTATTGGGATAATAAAAAATACAACGAAATGAGCTTACGAGGCAGT
GTGGGGCTAGGTTTTCAAAATGCAAAATATAACCTGAGGCTGTTGCCATTTATGGAACAA
ACACTTTATGCAGGTGGCTCTAATCAAAGTGATACATTAAGACGTTTTTCTAAATCAGGC
GGTTTAACCCTTGAAACAAACTATTGGTTATCACCTAAATGGCAACTCAACGCTAACTAT
GAATATGCCGAACAACGCTATGTAAGTCGCTTGCACCTCAATGGCAATTATCACTTTATC
TCTGGTGGGTTAGTTTATTTAGCCAATGCAAACCAATATTGGTTTGCAAATTTAAACTAC
AATCGCACCGCTACTCGTGATAAAGATGATAGCTTTTTCCGTCGGGGAATTAGTTTAGGT
TGGGGACAAGAATGGGGCAAGGGGCTTTCTACTCGCCTCTCCGTAAGTGTAGCTCAAAAA
CGCTATAAAGGGGCAATGCTTTTCGGCATTATTCAACGTAATAAAGAATATGGCTTCAAT
ACATCAATTTGGCATCGTGCCGTGCATTTATGGGGAATCACCCCTCGCTTAACCTACAGT
TTTACTAAAACGCAAAGTAACCACATTTTTTATAGCTATGATAAACATAGGGTGTTTATT
GAGTTGAGCAAACAAATTTAAACTTATTGTTTGTTATACCTCTGCACCTCACTCTGCAAA
TCTAATCCTTTCAACCACGCCATTTTTTCTTTGATCTGCTTTTCCATTCCACGTTCGGTT
GGGAAGTAGAATTGGGTGTCTTTCAGTTCAGGGGGGAAGTAGTTTTCCCCTGCGGCGTAG
GCGTTAGGTTCGTCGTGGGCGTAGCGGTATTCTTCGCCGTAGCCTAAGGATTTCATTAAG
CTAGTCGGTGCGTTTCGCAGATGTTCGGGAACATCGTAATCCTTGCCTTCTTGAGCTAGG
CGTTTGGCTTGTTTGAATGCGGTGTAAACGGCATTACTTTTTGGGGCAACGGCAAGGTAA
ATCACCGCTTGAGCGATAGCCCGTTCGCCTTCGTAAGCCCCTACTCTGGTATAACAATCC
CACGCTGCAAGGGCGACTTGCATTGCCCTTGGGTCGGCATTGCCTATATCTTCTGAGGCT
ATCGCAAGTAGTCGGCGAGCAACATACAGTGGATCGCCTCCAGCGGTTAAAATACGAGCA
TACCAGTACAATGCACCGTCAGGGGAAGAGCCTCGAATGGATTTATGTAAGGCGGAAATC
AGGTCGTAATAGCGGTCGCCACCTTTGTCAAAACGGGCTTGGCGTTCGCCTAACACTTCG
GTGAGCAAGGCTTTATCCAGTAATTTTCCTTGTGGTAATTGCTCTGCCATATCGCACATT
AATTCAAGGCAGTTGAGAGAAAAACGTCCGTCACCATTGACATAATCCGCCAGCAGTTGA
AGCACATCATCTTGAATGATGAGTTTTTCATTACCTAGTCCACGCTCTTTATCTGCAATG
GCATTTTGTAAAATTTTTAGAATATCGACCGCTTGTAATGGTTTGAGAATGTAAATTCTT
GCCCTTGATAGCAAGGCGTTATTCAGTTCAAAGGACGGATTTTCAGTGGTTGCACCGATA
AAAATAATGGTGCCGTCTTCAATGTGGGGTAAAAAGGCATCTTGTTGGCTTTTGTTAAAA
CGGTGAACTTCATCAACAAAGAGTAAGGTGCGTCTGCTAGATTGTCGGTTGAGTTTGGCT
TTTTCGATGGCATCTCGGATCTCTTTGATACCGCTAGTAACAGCTGATAGACGTTCAACT
TCGGCATCAAGTTCGTTTGCGATAATTTCTGCAAGGGTGGTTTTGCCTGTTCCTGGGGGA
CCCCAGAAAATCATTGAGTGGCTATGCCCAGCTTCAATGGCTCGGCGAAGGGGTTTGCCT
TCGCCGATCAGGTGTGATTGTCCGACATATTCAGCTAGAGTGCGTGGTCGCATTCGAGCG
GAAAGGGGACGAAAATCCGCAGAAAAATCGAAAGATAAGCTGTTCATTAGCGTAAATGTA
GCCCTCGGCGTATATGTCGCATCAGTAAGAAAATCCACGGCCATAAGATGCCGCTTATGA
TCGCCCCGATGATTTCTTGGGTGTTAAATTCTGCACTATGTAGCACTAGTTCGATAAAGA
AGATAAAGAAACGAATAAGTGCGATATATGCCATCACAAGTAAGCTCTGTAACCATAACG
AGAGATTACGCAAGATAAGATGATATTTGGCAACAAAATAGATCGCAATTGACAATACTA
ACGCGTGAATGCCTAAAATTGAGCCTAAGATCAGATCCCAAACAATTCCTGCTAAAAAAG
CGGTGCCGACACTAACTTTATCAGGCAGAGCTAATACCCAGTAGATAAGTACTAATACAA
CCCAAGTTGGGCGTAATCCTTGTAAATCCACAGGCCAAGGCATAATCTCTAGGACAAAAG
CGATGACGAAAATGAAGGTCAGCACTAACATTTGGAAGATCATATTTTCACGCATTATTC
TGCCCCTTGCTCTGTGCTGTGATTAATACCGTTATCGACTTCTGGCTGTGTTGCTGGATT
TACAGTTTCTTCAGGTTCGACAGTTTCTTCTTTTTGTTCATCACTACTTACTTGTTCTTT
TTTACTATTTTTCAAGCGGTCTAATGGGTTTAGACTTTTACGTCTTTCTTCCACAGCATC
ACGCACATCTTGCGGTGAAAGGCTTGATGCATTGCGGATTTCTTCGCTTGTTGGCCATAA
CAGTAATAAATAACGCAGGCGATCAAGTGAGGCGAGCGGTCTAGCCGTTGCTCTGGCAAA
ATGGTTTGAACCATCATTTTGTACGGTTTCAATTACGGCAACGGGATAGCCTTCAGGGAA
ACGTCCGCCTAAGCCAGAGGTGACAAGCACATCACCTTTGCCAATATCCACGGTTCTTGG
TAAGTTATCCAAAATCAATTCATTGCTGTGTCCGTTGCCATTGGCTATTGCTCGAACATC
GTTACGCAAAATTTGTACGGGAATGGCGTGAGTGACATCGGTTAAAAGTAATACTCGACT
ACTGTTTTTCCCGACAGAAATCACTTGCCCCACAACGCCTCGTTCATCAATTACGGGCTG
ACCAACAAAAGCACCGTCACTTTGTCCCTGATTTATTACTACTTGTTGGCGGTAAGCGTC
CATTTCTGCGGTCAGCACTTCAGCTACTTTTTTATATTCATCTTGGCGTAAAGGGGAACT
AAGTAGTAAACGTAAACGTTGGTTTTCTACTTTGAGTTGATCGAGTAGCAATAAGTCTGC
GTTCTTTTCACGCAGTTGTTCTTTTAATACTCGGTTTTCAACTTGCAGTTTTTGACTGTC
GATAAAGTTGTTACTTACACCGTCTAATACGGTGCGAGGGGTATTTGCAAAATAATACAA
GCCACTGACCGCTGTTTCGAGGACATTACGCATTTGGATCATTGCACTGCTTCTACCATC
AAGTAAAATCAGGCTGATAGAGATCGCAATTGCAAAGAATAGTCTTACGCCGATAGGTGG
TGCTTTCGCAAAAATTGGTTTCATATTTCAGTTATATTTAATGGATCTTGTTAAATGCAA
AATGGACAATAGCCGTTGATATTGTCCATTTTTATGCTAATAACTCAAGGTTGAATTAGT
TGTCGTCACTAAAGAGATCGCCACCGTGCATATCGATCATCTCAAGTGCTTTACCGCCAC
CACGAGCTACACAAGTTAATGGATCTTCGGCAACGATAACAGGCACGCCCGTTGCTTCTG
AAAGTAATACATCAAGATTTTGTAATAAAGCACCGCCACCTGTTAATACCATTCCACGTT
CAAAAATATCGGCGGCCAACTCTGGTGGACATTGCTCTAGAACCCCTTTTACTGCATCAA
CAATGCCTGTTAAAGGTTGTTCAATCGCTTCTAACACTTCTTTTGAGCTTAACACGAATG
TACGAGGCGCACCTTCTGCAAGATTGTGACCGTGAACTTCCATTGTGCGAATTTCATCTT
GATTTTGAATATAAGCTGTTGCTATCTCTTTTTTGATACGCTCTGCAGTTGTTTCACCAA
TCGCAGAACCATAGTGACGGCGAACGTAAGCGATGATTGCTTCATCTAATTTATCACCAC
CAATACGCACCGAAGCAGAATGAACGATACCGTTTAATGAAAGTACCGCAACTTCTGTTG
TACCACCGCCAATATCAATTACCATTGAACCAGCAGCTTCTGCTACAGGTAAGCCTGCAC
CAATCGCCGCAGCCATAGGCTCTTCAATTAAATAAACTTCACGAGCACCAGCGCCAATCG
CCGACTCTTTAATTGCCTTACGCTCTACTTGAGTTGCCCCTGCTGGTACACACACTAACA
CTCGAGGACTTGGACGCATAAAGTTATTGCTATGCACTTGTTTGATAAAATGCTGTAACA
TTTTTTCTGTCACATAGAAATCAGCAATCACCCCATCTTTCATCGGACGAATAGCTAAAA
TGCTTTTTGGTGTACGACCTAGCATTGATTTTGCATTACTACCTACTGCTGCAATACTTT
TTGATGAACCAGCACGATCTTGACGTACCGCAACTACCGACGGCTCATCAAGCACGATAC
CCTGCCCTTTTACATAAATTAACGTGTTTGCAGTACCAAGGTCAATTGAAAGGTCGTTTG
AAAATAATCCTAGAAATTTCTTAAACATAAAAGGGATCCATTAAATTTAGTTAAAAGCGA
AATAAGCCCATAGACTTAGGGCAAAAAATTGGGCATAAATATAGCAAAAAAGTCCTAATA
ACTCCAACGAATAATTTATCTTTTGCAAGTTTTATTACGAAATCCTCCGCTTGTAAAAAA
TCGGTTAAATGATTTTAAGATTTCTTCAAAATAAACGTGAAAAAAATCCCCCAAAAAGTT
AAATAAATGGTACATTTGCAATGTTTTAATTCATTATTATTTTAACCAACCTACAGGAGT
CTTTATGCTTATTGGTGTACCAAGAGAGCTGTTAGACGGTGAAACTCGTGTGGCAGCAAC
GCCAAAAACCGTAGAACAGATTAAGAAACTTGGTTTTGAAGTCATCATTGAAGAAAATGC
TGGCTTTAAAGCAAGTTTTGAAGACGATGCTTTCGCTCAAGCAGGTGCGACTATCGGCAA
CGCACAAGCCGTTTGGAATGCAGACATTATTTTTAAAGTCAATGCACCAACCGATGCCGA
AATTGCATTAATCAAGGAAGGGGCAACGCTTGTGAGCTTTATTTGGCCTGCTCAAAATCC
TGAATTAATGCAAAAACTTTCTGCAAAGAAAATCAATGTGTTAGCGATGGACGCTGTGCC
GCGTATTTCTCGTGCGCAAGCCCTAGATGCTTTAAGTTCTATGGCGAACATTGCTGGTTA
TCGTGCCGTTGTTGAAGCCGCTCACGAATTTGGTAGCTTCTTTACAGGTCAAATTACCGC
CGCAGGTAAAGTGCCACCTGCGAAAGTACTTGTGATCGGTGCAGGCGTTGCAGGTTTAGC
CGCAATTGGTGCAGCAAACAGCCTTGGTGCCATCGTGCGTGCGTTCGACTCTCGTCCTGA
AGTAAAAGAACAAGTACAATCAATGGGTGCAAGTTTCCTTGAAATTGATTTTAAAGAGGA
AGGTGGCAGCGGTGATGGCTATGCAAAAGTGATGTCGGAAGAATTTAACCGCCGTGCATT
AGCACTCTATGCTGAACAAGCAAAAGAAGTGGATATTATTATTACCACCGCACTTATCCC
AGGCAAACCAGCCCCACGCTTAATTACCAAAGAGATGGTTGCCACAATGAAACCAGGTTC
GGTGATTGTGGATTTAGCGGCTGCAACGGGCGGTAACTGCGAATTAACCCAAGCAGGTAA
AGTGGTTACCACAGAAAACCAAGTGAAAATTATCGGTTATACCGATTTACCAGGTCGTTT
ACCAACTCAATCATCTCAACTTTACGGCACCAACTTAGTCAATCTCTTGAAATTACTCTG
CAAAGAGAAAGATGGCAACATCAATATCAATTTTGAAGATGTAGTATTGCGTGGCGTTAC
CGTAATCCGTGATGGCAAAGTCACTTGGCCGGCACCACCAATTCAAGTATCTGCACAGCC
ACAACAAAAAGCGGCAGCAAAACCTGCGGAGAAAAAAGAAGAAAAACCGGCAGATCCTCG
CATTAAATATGGCTTATTAGCCTTAGCGGTGATCGCATTCTTATGGTTAGCCTCTGTTGC
ACCAGCGGCATTCTTATCTCACTTCACCGTCTTCGTTCTCTCTTGCGTAGTGGGTTACTA
TGTAGTTTGGAACATCAGCCACGCATTACATACGCCATTAATGGCAGTAACCAATGCGAT
TTCAGGTATTATCATTGTCGGTGCGTTACTACAAATCTCTCAAGGCAGCTTCTTTATCAG
CGTACTTGCCTTTATTGCGATTTTAGTGGCGAGTATCAACATCTTCGGTGGCTTCAAAGT
TACCCAAAGAATGCTAGCAATGTTTAGAAAAGGTTAAGGAGAAAGAGTATGTCTTTAGGT
TTAGTACAAGCGGCATATATTGTCGCAGCCGTTCTCTTTATTATGAGCCTTGCAGGGCTT
TCTAAACACGAAACGGCAAAAGCAGGTTGTTGGTACGGCATTGTGGGTATGACCATTGCC
CTTATCGCAACTATTTTTGGGCCACAATCACAAGGAACCATTTGGATTTTAATCGCAATG
GCAATCGGTGGTGCTATCGGTATTCGTCAAGCATTAAAAGTGGAAATGACCGAAATGCCT
GAGCTTGTGGCAATTCTTCACAGCTTCGTAGGTTTAGCGGCGGTATTAGTCGGCTTTAAC
AGCTACGGTCTTGCACACGAAACAGATCCAGTGCTACAAAATATCCACAATGTTGAGGTA
TTCCTTGGTATCTTCATCGGTGCGGTCACTTTCACAGGTTCAGTGGTTGCTTTCGGTAAA
TTACGAGGCATTATCAATTCAAAAGCATTAATGTTGCCACACCGCCACAAATTAAACCTT
GCGGCACTTGTGGTTTCTGCACTATTAATGGTTGCCTTCTTAAATAATCCTGAGAACATT
TTCCCTGTATTAGTGATGACTGCAATCGCTTTAGCTTTCGGTTGGCACTTAGTGGCTTCT
ATCGGCGGTGCGGATATGCCAGTGGTTGTTTCTATGCTTAACTCTTATTCAGGTTGGGCA
GCCGCAGCAGCAGGCTTTATGTTAAGCAATGACTTGCTAATCGTCACAGGGGCATTAGTC
GGTTCTTCAGGTGCGATCCTTTCTTACATTATGTGTAAAGCAATGAACCGCTCGTTCATC
AGCGTTATCGCAGGCGGCTTTGGTAACGATGTTCAAGTCAGCTCAGATGAAGAACAAGGC
GAACACCGTGAAACCACCGCAGAAGAAGTGGCAGAATTACTTAAAAATGCAAGCTCTGTG
ATCATCACCCCAGGATACGGTATGGCGGTGGCACAAGCACAATATCCTGTTGCTGAAATC
ACACAGAAACTACGTGATCGTGGCGTCAATGTTCGCTTTGGTATTCACCCGGTTGCAGGA
CGTTTACCAGGCCATATGAACGTATTACTTGCTGAAGCGAAAGTGCCTTACGATGTCGTA
TTAGAAATGGACGAAATCAATGATGATTTCTCAGATACTGACGTAGTCTTGGTTATCGGT
GCAAACGACACAGTAAACCCAGCGGCAATGGACGATCCAAATAGCCCGATTGCAGGTATG
CCAGTACTTGAAGTTTGGAAAGCCCAAAACGTTATCGTGTTCAAACGCTCAATGGCAGTG
GGCTATGCAGGCGTACAAAACCCACTGTTCTTCAAAGAAAACACTCAAATGTTATTTGGT
GATGCGAAAGAACGTGTGGACGATATTTTAAAAGCCTTATAAGTAGCAAAAAATAACCGC
AACTTATAACAATAAGGTGCGGTTATTTCTACCTATATTTATGTTCAAAAACGAGCAGTC
CTTGCTTCTCTCTATGTTTGGCATCCCCTAAAGTACACAAGTAACATCGAAAGAGGCAGT
ATAATTTCTTGGAAACCTTTCATATTGAGATGTAATGAGTTCTGCCTTGCTTATAAACAC
TCCTATCTCTCTAAGTAATAAACTATATGTTGCCCAAAATTATCTGTTAGAATGGCTCCA
AACGACCCAACTTGTGGGATTTTTGTGTAGTAAATTAAGTTATACTAAGCTCTATATCAT
TTATTTCTTGGACTTTAGGATCAACCGTACCTAATCAAATACATTCTCAATTAGAGAATG
TTCGACCATTTCCTGTCTTAGGGTAGACATGATTTTTATATACTAAAGAATAAAATAATC
GAATATTTAACGATTCTTATCAGATTTTTTGTTAGGATAGCACTTTAATTTTTCTATTTG
TTTTTTGAGTGATTACAACGAGGTTTTTATGAACCCAAGACGCAAATCTAGACTGAAAGT
GGTGATGGCAGTGTTAAGTGGGCTTGCCGTTGCTGTTGGTTTAACCTTATATGCGTTAAG
CCAAAACATTGACTTATTCTATACGCCATCAGAGATTATCTATGGTAAAAATAATGATCC
AGAAACCAAGCCTGAAGTTGGGCAACGTATTCGTGTAGGGGGTATGGTGGTTGATGGGTC
GGTAAAACGTGATGATAAGACCCTTAAAGTGACCTTTGATCTCAATGATATTGGGCCTGC
AATTCAGGTGGAATATGAAGGGATTTTGCCTGACTTATTCCGTGAAGGGCAAGGGATTGT
GGCACAAGGTACTTTAGTTGAGCCGACAAAACTGAAAGCAACCGAAGTGTTAGCTAAACA
CGATGAAAACTATATGCCACCTGAATTAGGCGATCAGATGAAAAAGCAACATCAGCCGAT
GGGGATTTCAGAAGCAGATCTCAAAGGAAAATCAGAACGTGATGCAACGCAGATCTCTCA
GCCGTTTGGAGAAAATAAATGATTGCTGAATTAGGTAACTATACCCTTGCTCTTGCTCTC
TCATTGGCAATTTTATTGGCGATCTTACCGCTTGTTGGCGCTCATAAACAAAATGCTAGT
CTGATGGCATTGGCTCGTCCGATGACGTGGGCGGTTTTTTTAGCATTATCAATCTCGTTT
GGCTCGCTTTTTTATCTGTTTGCGGTCAATGATTTTACTGTGCAGTATGTGGTGAATAAC
TCAAACAGTACGTTACCGTTAGAGTATCGCCTTTCCGCTGTTTGGGGTTCTCACGAAGGA
TCTTTGTTGCTTTGGATTTGGCTACTTTCCCTTTGGAGCGTTGCCGTTGCGATATTCAGC
CGACAAATGCCTGAAGAAGCCATCGCTCGTGTATTGGGGGTAATGGGCTTGGTTAGCATT
GGCTTTTTAGTCTTTATTCTGTTTACTTCTAACCCGTTTAACCGAACTTTCCCTGATTTT
CCTGTTGATGGTCGAGAGCTTAATCCGATGTTGCAAGATGTTGGCTTAATCTTCCACCCT
CCGTTACTGTATATGGGCTATGTGGGCTTTTCTGTTGCCTTTGCTTTTGCTATTGCGTCG
TTGATGACAGGTCGTCTTGACACTGCTTGGGCGAGATGGTCACGTCCTTGGACTATGGCA
GCGTGGGTATTTTTAACATTAGGTATCGTACTTGGCTCTTGGTGGGCATATTACGAGCTT
GGCTGGGGCGGTTGGTGGTTCTGGGATCCTGTGGAAAATGCCTCGTTAATGCCGTGGATT
GCTGGTACGGCATTAATTCACTCTTTAGCGGTCACGGAAAAACGTAGTACTTTCAAAGCG
TGGACGGTCTTGCTAGCTATTCTTGCTTTTTCACTCTGCTTACTCGGCACATTCTTAGTG
CGTTCAGGGATTTTGGTATCGGTTCACGCTTTTGCTTCTGATCCAACTCGGGGCTTATAT
ATTTTGGCTTATCTCGTGGTGGTTATTGGCGGTTCGCTACTGCTTTACGCTTATCAAGGC
AGTAAAATCAAGAGCTTAGACAATTCCGAACGTTACTCACGAGAGTCAATGTTATTACTC
AATAATGTGCTATTAATGGCGTTCTTATCGGTAGTCTTTTTAGGCACGATTTTACCGTTA
ATTCATAAACAAATTGGTTTAGGGACAATTTCTATCGGAGCGCCTTTCTTCGATCAAATG
TTTATGATCTTAATGGTGCCTTTTGCATTTTTATTGGGGATTGGACCGCTTGTAAAATGG
CGTCGAGATCAGGTTTCTGCTATCCGTAAGCCAGTCCTCATTTCATTAGCCGTAATGGTA
TTGCTTGGTTTTGGCTTACCTTATCTTTTTGCCAGCAAAATTACTGTCAGCGTGGTATTA
GGGACAATGATGTCCGTCATTATCGTGGCATTGAGTTTGTATGAACTACATCAACGAGCA
ACGCATCGTCATAGTTTCTTGCAAGGCATTTTGAAACTTTCTCGTTCCCATTGGGGAATG
GTGTTGGCTCATTTAGGGGTTGCAATGACTGTGTTTGGTATTGCCTTTAGCCAAAATTAC
AGTATCGAAAAAGATGTACGAATGAATGTAGGCGACAAAGTTGAAATTTTAGATTACAAC
TTTACCTTCAAGGGTATTCGTGACTCAAATGGGGCAAACTATATTGGTGGCACAGCGGAT
ATTGAAATTCATCGAAATGGTAAATATGAAGCCACACTACACGCAGAAAAACGCTTTTAC
AATGTCAGTAAAATGGGTATGACTGAAGCTGCGATTGACTGGGGATTTAGTCGAGATCTC
TATGCAGCCTTAGGTGAACGTTTAGAAGATGGCTCTTGGGGCGTACGTTTATACTACAAA
CCGTTTATCCGTTGGATTTGGTTCGGTGGTTTGTTTATGGCGATAGGTGGCATACTTTGT
ATGATGGATAGACGTTATCGCTTAAAACAGAATAATTAACTATGTTTATCGCTCTTCATA
AGGAATAATCGGCATGGTAGACAAAATAGTTGCTAATGTTTATTTTCTCTAAATATTAGC
AACTATTTTTATTTGAAAAATCTTGTATAGACAACATATTACACCTTTTATTTACGAAGT
AATTTATAAAACAGAGTAAGTAAGACTGTTGGCAATAATCTCGGTACCACTCGCATAGTA
AAAGTGATAAAACCTGAAACGATATTCTGCATACCCACTTGGTGTTTTAATTTAAACAAG
CGCCATTCTGCCTTAGCCTGAGCGATACCACGACGGCGACCAACCATACCATTTCCAACA
CGAGCATAAACCAAAACCTCAGGCAAATTCGCTACTTTTTTGCCTAATGCGACCAATTTA
ATCCAGAGATAATAATCTTCTTGTAAGTCTTGATAGCCACCACATTCAAGCACAGCATTT
TTTTGGTAGGCGACCGTCATATGATTAAATGGGCAACGTTTCTGTGTAAACTCTACAATG
GCTTTGGTTTCTGTTGGCACACGACGATAGCTGACAATATCATTAATATCTGAGCCAAAT
TCAGCAATTTGTCCGCCAAAAATAATGGTATCGGGATTTTGTTCAATAAACGTAATCTGT
TTTTCAAAACGTTCTGGAATACAAATATCGTCCGTATCCATACGGAATACCCATTCATTT
CTGCAGTGGGTTAAGCCGTGATTGAGTGCTTTTCCTAACCCTTGATTTTGCTCTAGTCTA
ACGATATTAAGCGGTAAGATGTCCGCAAAATTTTGCACAACTTGCTCTAATTCAGGGGTA
ATGGCTCCGTCAAATACAACAACAATTTCGTCCGCTTGAACCGTTTGATTTTTTAAACTT
TCAAAACATTCGGTTAAATATTTTGATTTTTCCTTAAAATATAAGGACATTAATACGGAA
AACTTCATTAAATAAACCTTTTCATATTGATTGCAAGTTTTGGTGAAATAAATGTGAGGG
TAGCAATCACCAAATGTTTAATATTTTTACTTTGTAGGAACATCTGCCAATAATAACAAG
CCGCTTTACGAGATAAATTCATTATATGTGGGTAAGAAAGCATATATAATGCATTAAAAG
CAAAGTTTTTTTGTTGAATATCTGTTTTTACATATTTTTGTTTAATAGTTTCAATCGCTA
ATTCAGTATTTTGTGTATTTGTCGATACACTTGCTCGTTTAGTATGGAAAGTACAGGTTG
TTAAGGCTTGAGAAACATGTTTTGGTTTAAATTCGTTATGCGAAATGACTTTCAAAATAA
AATCATAGTCTTCTAGAGATTTTAAATCCGTTGATAATCCATTGACTGCAAAGAAAAATG
ATTTTTTAATCGCAATCATCGGCATTCCACCTACTTTATTTGCCAGTAAAATATTCTCTA
AAGTGACCGCTTGTTCATTTTCATAGGGGCGAGTGATATAACTAAACCCTTCATTTACCA
TCACACATTCAGCAGGGTGATAAATAAAATTAATCGTCGGGTTTTCATTAATTGTTTTTG
CCAGTATTTCACATTTTGGATGAGCAAAACGATCATCATCATCTAAAAAGAGTAGCCACT
CGTTTTCAGCAAATCTTGCTCCTACATTACGACTTTCTGCTGCTCCTAAATTCTGTTCAT
TCCTAATCACATTGGCAGGAAATGGGTAGAGATGTTTAATTTCTACTGGCTCAACAGAGT
GATCATCGACAATAATCACTTCAAAATTATATTCCGTTTGATATTCCAAACTTGTTAATA
ATGCAGGAATTTCATTTTTTCGATTATAAGAAGGAATAATAATACTAAACATTTTCTGTC
TTGTTATTTAAAAATAGAATTTTATTTTTACCTTCATTGCCAAATAAAGATAAAAACATT
AATAACACTAACATAATGCCAGGGAAAGCATAGGCATCGGCTTTTACATTTAAAATGGAG
AGAATAAGTAAGGTAGATAAGATAAAAATCCAACTACCGTCAAACCAATTTATTGCCACT
TTTCGTACGAAGTAACACATAAATAAGAAGCAAACAGAGAGATAAATAAATCCGCCATAT
AATGTTTGGCGTAAAAAACCAGAGTCTGTTCTGCCGTAGTAGCCACCTTGAGGATAAAAA
TAACGTCCATCACCAATTAAAATCTGTTTTAATTCAGGGATATAAAGATGATTTTGAACT
AGATTATCCGTAGATGAACTAACTAAACCATAGCCGTGAATAACATTGATTAAAGGCTCT
AAAGCGTGTTGTACATATTTATTTTCTGCAAAATTAAAGGCTAAAAATAAACAGATAGCT
CCAAAGAGCAAAATGGCTGGTATATATTTCCATCTAAAATAGACAAGAAAACTAATTGCA
GAAATAAATAAAAAAGTACGTCCTGAAATTAAACCAATACATAATAATAAGAAGACAAAT
ATCGGACTGATATTATTATATTTTGCATTATAAGCAAGTAAAAAATGCAATAAGAAAGCA
TAGAATAAACTAAGCTGGAAGAATACAGTAGAAGTTAAATTATATAAACGGTATTCTTGT
TCTGAACCATAGAATTTAGGGAAAACCGCATTCGTTGAAATACCTAAATCAATCATAAAG
GGAATACCTGCCAGTGCGGTAAAACCCACTACTGCTTGAACAATAATACCGATTTTTAAA
TCCCTAACCATCATTTCTTTTGCATTAGTTTTTTGATAATAGCAGAGATTATAAATGGCA
ACGCCACAGGTAAATAAAATTAAGCCTTTAATATACATTCCTACGGCATAAAATTCTTTA
GTGCCGTGAGATAACATCGGAATAACCGCTACAATAATTAGGATAAAAATTGCGACAAAA
CTATCCAGTGGTAATGTAATTCCTTGTAAACGTTGTTTGCGGTAGATTTGGTAAAGCAAA
TATAACATCGCTATTCCACCACAGAAAAATGCCATTCGGAAAAAATGGAATAACCACGGA
TCGTAAATATAAAATAGATTAATGAATGCTGACATTTTATTTTCCTAAATTACGTTTTAT
TGCCAGTAATTTTTTCAGTGGGTATTTTGCTAATTTTGCCCCAAAGCTGTGTGAAATAGA
TCCACGAATACTTTCTAAATTACTATTTAATTTTGGGTTTTCAATCACCATTAATGGACG
AACCACTTTAATATCTAAATTAAAGGTGTTGCCAAACAAAATAAAATCATCTGCTAGCCA
AAATGGTAGGTTTTGTTCTATCTGTTTTAAAAAAGTGCGAGTCGCTGATTTTTTAATTAG
ATATGCTACTGTTCCTGCAAAATAATTTTTATAAGGATAAACAACCGCAAAAGGACAAGC
GGTAATTTTTGGCTGTAAAAATGCAAAGGTTGTTGGATAATTAATTTCTAATTCAACATC
ATTAAATGTCGCAATTTTAGATTGCCCCACTAAAATAATATCTGCGGATGGCTGTTTATT
TAAAATACGGTTCAAATTTGCCTGAAAATCCTGATTAAACAGTGCATCATCTTCGCAAAC
TAAACTATATTCATCATCACCAATCGTTTCATCATCACAAATTTGCTGATAAACACCAAG
ATGGCTTAATGTACAACCAACTTCGCCTTTCGTCACTTTACGAGCGTAATGTTGCTCAAA
ATGAGCGAGATTAAAACGTGAAGATAAACTTTGTTCATCTTCATTCATCGTATTAAAGGC
AGAAAAAACGCTAAAATCAGCGGTATCTTGCTGTGAAAAAAACAGTTCCCGTCTATGACT
ATCTTTATCTAAAGAGATTAAATATTTTTTCATTTTATTCTCGAATATCAATAATGGTTA
CGCCTAATTTTTCAAAGAGTTGGTAAACTTGAATAAAGTCTGGATTTTCGACATTAATTC
TTAATGCAACCACATCAATATTTGGGATTTTGTCTTTTATATTTAATACCGCACTACTAA
AATAAGTATATATACGACATCTTTTATGTTTAAATTCCTGAGCTAAATAGTCTTCTAAAA
TTAGTGGCGTTTCAATATATTTTACTTGATTTAATTTATATTGTTCTCTTGGGTGTGGTA
AATAAGCGTGAATATCAAACCACTTGATGACCTTTTCCGCTAATTCAATATTTTTCTGTT
TATCTAAATAAACGGGCTGACCTAATAAAATATTTATGGTTTCACCTTCTGCTACATCAC
TTTCTGTTTGCGGAAAGAGTTCCAGATATTCAGTATTTTGAATAATGTTCGGCAAATCAG
CATAAATCGTAAAATGTTTTTTGGATAACGCCTTTAATTTTGCCACGCTGTATTTATTGC
AGAATAACGTATTAATAAAACGGCGAATACGAGTTTTTGGCTCATCGACATAATACACAC
TATGGCTTACAATATTTGCTGTGCCATCATCAAATGTATAAAACTCATTAAATTGAATAC
TGCTTAGAATAAACTGAATTTGAATGTCATTAATGCTTGCGACAAATACTTTATCAAACT
TCTTAAATGCAAATTTAAGACGCAAACTAATAATCTCTTTTAATAGATTAAAACGATCAA
TATGTTGATCCATCTGAAAGAAAGTATCACATTTTTTCGCTAAACGTTGCACATAATATT
CAAATTTCTGATTTTTTGCCGAGCAGAGCATCACACCATAAAATTTTTCATTTGGATAAA
GATTAATAATTCGCTCTGCAATCAAAACCTGCAAAGGCGTATAGCAAATGATCAAATTCA
TACGGTTTTCCCCACTTTAGATGTCATAAAATAAAGTATCAGGATCATCACAGCTGAACC
AATAATACTTGCATAAGGTACAAATTCAATAGAAGTAAAGGTTAATCCGATTAAACTCAA
AATATATATTACCGTTGAAGCCACTGAACAGATTGAGATTAATTTATTCTTACTGTGATA
AAACAGGTAATTCACTAAAATAAAATAAGGAATAACAAGCGCGGTCGAAAGTAAGAATAA
AATAATATAGTATTTTGTTCCAACAAATTGAACCCCTAATAACCAAACTATAAATTGCTC
AGGAATAACCCACATAATTAATGAAGGTAACGGAACAATGGCTAAGGAATAAAATGCCCA
TTTTTGCGTTTGTTTTAAATTAATTCGACCTTGTTTTAATCCATCAAAAAAATAGGGAGT
GAGTGCTTTATTTACTGCTTGTAAAATAATCATCAATATCGCAGCAATTTGAGCCCCCAT
CGCATATAAACCTAAATCAACTTGATTAAATTGATGATAAATAAATACACGATCTAACTG
CCCTTTTAAGAAAAAACTCACATTATGCAAAATTAATGGCGTACCAAAAGCAAGCACATA
AAAGAGTGCTGATTTATATTGCTTCCATTGATATTTTTTACTTACCGTCTTTTTGCTATA
AACTAGATATGCCAATAAAAATACCAGTACATTGCCTAATAAAATCCCAAGTAACCTTTT
TTCGACCAATTCTGTTTGATAAAGTTCGAGAAGTAATACCGTAAAAACAACAGTGCCTAA
GCTAGAAGCAAATTGCAAAATGGCATAGGAAATCGCCTGTTTTTGACACTGTCGAATGCT
CAGCTGAACACCTAATAAGGCTTGAAAAATAGCAGACAAGGCAACATAGGTAAGAATTTC
TGATTGTAAAATCCAGCAACCCAGTAAAATTAAGCTACCTATCGCAAGGGTATAAGCATA
GCCAGAAGTCACGACTAAGTTAAGGGAGCGTTTACCATAAACATAGAAGTAACGGGTTAC
CGCCCCTTCTTGACTTAAACCGACAATAATAAAGAAAAGCACAAGATAAGTTTGGTAATA
TGCAAGTTCCCCAAACCCTTCTACGCCTAATTTTCGAGATAAATAGGGCAATAGCAAAAA
TGGCATTGCCCGTGAAGTCAGTTCACCGATTAAATAAACTGCACTGTCTTTGATGGCTCT
CATTGCATCTCTTTCTCAATCAAGCTATCCGCCAGTTGCAAATCTAATGTGGTATCAATA
TCGACTGAGCGATAGGTTGGCATTAAATAGAAACGCACAGGTGGAATAAAAAAGTATTTT
TCTTGAAGTAGGCTGGCGATATCGTTGATATAAATCGCCCCATTCGCACGGTATGCTTTT
GGTAATTGCTGACGTGGTGCTTCAAAATCTTTGATTTCATTCATCGGGAGAATATCATCT
CCATTTAAAACAAATGATTTATACGGGTGGTGTTCACATTCACAAGCGGATACCACAGAC
TTACTTTTTCCACCTAAAAAGATTTCCATCGCATTGCGAATATCTAACGCATTGCGGAGT
GGGCTAGTTGGTTGGAACAGTGCTACAACGCCTTCACGGATATTTAAGGTTTCTAAACAG
TGTACAACGGCATCAATCGTACGAGTATTACTCTGTGCAAGTTCTACAGGACGATGAACG
GCAGTTGCACCATATTTTTCACCTTCCTGTAAAATACGATCACCATCAGATGTCACAACG
ATTAAGTCAAACATTCCAGACTCTTTTGCTGCTAGAACTGCACGGCCTACGAGCGAAATT
CCGCCGACTAATTGTAAGTTTTTATCTTTAATCCCTTTCGAGCCTGCTCTGGCTGGAATA
ATTGCAATTTTTTTCATAAATCTAACCGCTAGTAATATGGTTAATAAGACTTGCCATTTT
AATTTTAAAGAGCGAGTTAAACAATAGACAACGGAAAAGGAATGAGGAATAATAAATCTC
TTTTACTTACTTGACAAAATTGCCTACTCATTATGTTTGCTATCACAAAATTTATTACTG
CGGTCATTCTTCCACCATTTAACATTCTGATTTTATGGTTGTTTTCTTTAATTTGTTTCC
GCTTAAAATGGAAAAAATTAGGTTATCTCTCAACTTTTTTAGGTGTAGCAATGCTCTATA
TTTTCAGTATTCCCTATACTTCGCAAAAATTGCATGATTCTCTGGTAACGGAAGATAACC
TTAGTATTGAAGATTATAAATCGGCTCAAGCTATCGTTTTACTTAGTGGTGGCTTGCGTG
ATAGTAAAGAGTTATTTGGCAAATTAGCGATCAGCGAAATAGCATTAGAGCGGGTACGTT
ATGCTGCTTTTTTACAAAAAGAAACGGGCTTACCTTTATTAATTACGGGAAGTAGCCCAA
AAGGGACTTCAGAAGCTGCCGTCATGAAAAAAGAGCTCGAACAATTTTTCCATATTCCAA
CACAATGGTTGGAAGAAAAAGCCAAAACGACGGCTGAAAATGCGAAGTTTTCTAAACCGA
TTTTAGAAAAAGAAGGTATTAATAAGATTGTGCTAGTGACAAACCAGTGGCATATGCAAC
GAGCAAGAATGCTATTTGAGCGAGAAGGTTTTAAGATATTACCTGCAAGTGTTGGCGCGG
GGAAAATGCCTGAAACCTATGGATTAAATGTATTTTACTTTATCCCACAATCAGGGGCAT
TACATAGCAATATGCACGCCCTGAAAGAATGGATTGGATATTGGAAAGAGAAATAACGGA
CATTATTAGGTTAATACATTTAGTAGATCAGCCCTAGTGTAAAAACAAATATCACTAAAA
ATTCAAATAGGCCGACTTGTTTAATTTTCCAGTTTCTTTTTGGCACAATAACCGCTCTAA
TTAACCCAATGAAATAGGCAAAGCTAATGCCATAATCGCCTAAGGCGAGATAAACAAAGA
TAAATATACAATGAAGTCCTATACTGAACTTACAGTAAAGAGGATTTTTCCGCTCTCGAG
CAACGCTTTTTACATAAATTGTTGTCCCAATAAAAAATAACGTAGGGTGGAGTAAAATCT
CAAAATTATATTGGTTTGTTGCTAAATAGAAACTTGCCATTCCAATTATGCCGAAGGTTA
AAATACCTGCAATATCATTGATTAAGTTTCGTTCATCTTTTTGTTTTGCATAGTAAATTT
GGAACCCTGCAAGCGGCAGGATTGGGATTATAAATTGCAAAATAGAAAAATGACTTAAGA
GTACGGGAAATATAAATATGCCGCTAAATACGGCATAAATAATCATCCAGCGTTTATATT
TTTCATTTTGTTTTTTGCTAACGACGGAGAAAAAAGGATAGGAAAAGAGATAAGTAAAAA
ACCAGCTAAGCCCAAGCCAAAAATGATTCATTACAAAATGGCTAGCAGAAATACCATAAA
TAAATGGTACAAATGCCATCACTAACGCTCCGTACTGATTAGAAATAATCGGCTTTTCTT
TAAATATCATGCTTATTTCTCTACTATTTTGTCTTGGTTCCCATATCCAGTTTTAAATTT
GATACTCTACTATATTGATTTACTTTACTTGCAGCTTATTCCCTACAAAGATTTTATTTT
GTTTTAAACCATTTAGCTGGCTCAATTTTTCAGGTGTTGTTTTATACATGCGAGCAATGG
AATAAAGTGTTTCATCTTTCTGGACAACATGATATTTCGCATTGAGATCAACCGTTTTTT
CTGACGCTTTAGACGATTGTTTTTGCTTAGTTTCCGTCGTTATTTTTGCTTTCTCTTTAG
TTTTTTCTTTAGGCGAAGTCACCGCTGCTTTAGCTTTTTTATCTTCCTTAGAGCGATTTT
CTACCTTTTTTTCAGCTTTCGATTTCTTGGTTAATTTTTCATCATTAACTGCTATTTGAT
TTTGCTGTTTTGGTAATCTATTTTTATATGCAATTAACCCTTGATAAATCGCCTTTGCAA
TCTGACGGCGATACGCTTTTGTGGCTAAACGTTGTTCTTCCGTTGCATTAGATAAAAAGC
CTGTTTCCACTAGAATTGAAGGAATATCAGGGGAACGTAATACGCTAAGGCTGGCGTGTT
GTGGCGAACTTTTTGCTAATTGCGTAACATTTCTCAGTTTGTCTAAGACTGTTTTACCTA
ACTCATAGCCTGAACGTTGTGCGTGAGAAAACTGCAGATCAAGCACTGTCTGGTTCAAGT
AACGTTCATTATTATTTGCTAAAACCGAACCTGCCCCACCTAATAATTCCGATTGCTTTT
CGTGATCTTCCAACCATTTTCCTAATTCATCATTTGCACGGCGATTAGATAAAACCCAAA
CCGAAGCCCCCTTTAGATTATCTGAACTTGGTGAAGAATCAGCGTGGATTGACACTAGAT
AATGTGCCTTATTTTTACGAGCAATTTCAGTTCGATTAGGTAGTTGGATAAAATAGTCAC
CATTGCGTGTCATTACTGCCTTGAAATTAGGATCTGCATCTAACAACGCCTTTAATTCTC
TAGCAATTGCTAAAGTCACCTCTTTTTCTTTGACCCCTAAATTTTTACCGATAGCCCCTG
GATCTTTGCCCCCGTGTCCAGCATCAATGGCAATGGTTAATTTTGCTTGTGCGGAAAGAG
CAAGAAATAAACTCATTACCGTAAAGCAAACATAATGTCGTAATTTCTGCATAGTATTAC
CCTAAGCGGTCTGATATTCTAAATAATTTTCCAAAATCTGTTTTGCTAAGTCGTTTTGAG
GCATAAGAGCCAGATTTCGCCCTGTTTCTGCATAGTCAATTTGAATAATAAAGTCCGCAG
ATGGGATCATTCCTTCCCCCCGACTTGCCCATTCTAGTAAGCAAACCGTTTGTGGACGGA
AGTAGTCTCTAATTCCCATAAACTCCAACTCTTCAGGATCACTCAAACGATATAAATCAA
AATGATATAAAGCATAAGGGGGAAGCTGATACTCTTCAACTAAAGTATAAGTTGGACTTT
TTACATTCCCATTATGCCCAAAAGCCCTCACAATGCTACGTGTCAGTGTCGTTTTTCCAG
CCCCTAATTCTCCGTTTAGATAAATCACAACGGATTTTTCATTATGATTGTCTAAATAGC
GTTGAAGTTGCTGGGCAAAACGCTGACCAAAATTGAGCATTTCTTCTTCAGTTGCAAAAT
AAAATGATTGCATTATTGTTAATCTAAATTAATAAAATGGTGACGATAAAACTTCAACTC
TTCGATGGACTCTTTAATATCATCTAAAGCTAAGTGGCTGTTTTTCTTACTAAATTGTTT
AAGCATTTCAGGCTTCCAACGGCTCGCAAGCTCTTTTAATGTACTCACATCTAAATGGCG
ATAGTGGAAGTAGTCCGCCAAATCTGGCATATATTTATAAAGGAAACGCTTATCTTGTGC
AATACTGTTACCACAAATCGGCGAAGCCCCCTTCGGCACCCATTTCTTCAGGAAATCTAA
TGTCTGTAATTCGGCAGCACGTTCAGTTAATTTACTCTGCTTCACACGCTCAACCAACCC
ATTTGCAGTATGGGTTTTCACACACCATTCGCTCATTTTATTTAATAATTCATCGGGTTG
ATGTACGGCAAGCACAGGGCCTTCTGCCAAAATGTTCAGATCTTTATCGGTGATAATGGT
AGCAATCTCTATAATTCGCTCTTTTTCAGGATCAAGCCCTGTCATTTCGAGATCGATCCA
AATTAAATTTTGTTTATCTTGTTGACTCATCTTTTTCAATTAATTATCTAAAATTCCACA
GGATATTATTTATTGTAGCATTTCATGCACCACTTTCATAAACCCATCAGCAGTAGCATA
AACTTCTTCTTTGCCTTGAGCTTTTAAAATCATATCGGAAAGCTCACGGAATGCGGAATG
TCCGCCTTTACGCGTTAAGACTAAATCAGCTTGATTTTTGACATAATCAAAGGCATCGCC
CACGGCAACCGCTAGTCCACAGACTTCAAATGCAGGTAAGTCCAACGTATCGTCGCCTAA
AAATGCAGTTTCTTCGGCTGAAACCCCCGCTTGTTGCATTAACTCAAAACAGGCATCACG
CTTAGACATTTTGCCAAGTTGGAAAAGGGGAATGCCTAAATCTTTGATGCGACGGCGTAA
AATCGGGGTGTCACCGCCCGATAGCACTGCAACTTGAATGCCGCAAGCAAGAAGCATTTT
GATCCCTAAACCGTCTTTCACATTGAAGTATTTTAATGCTTCGCCATTTTCGGTGTAATA
AAGGCTACCATCAGTGAGTACACCGTCCACATCGGTAATCACAAGTTTAATTTTTGTCAG
TCTTTGCATAAGTATCCTTGATTTCAGTTAAGTGGAGTTTTATGATCTTGCCCATTATAG
CCTTTTGGAGTAGCCAATGTCGATTTCTCAAAATTTAGCGACAATTTCTCAACAAATTCA
ACAATATTGTCAGCAAGCTAATCGCCCTGAACAGAGTGTTAAACTGCTTGCGGTGAGCAA
AACTAAACCCATTTCAGCCATTGCCGAAGCCATTGAAGCAGGGCAACGTGCCTTTGGCGA
AAATTATGTGCAAGAAGGTATTGAAAAAATTCAGCATTTTGCGGAGAACGACACATTAGA
ATGGCACTTTATCGGTTTATTACAATCGAATAAAACGCGTGTAGTGGCGGAGCATTTTGA
CTGGGTACAAACGATAGATAGGCTCAAAATTGCACAACGTTTAAGCGAGCAACGTCCTGA
ACACCTGCCTGTACTGAATGTTTTAATTCAAATTAATATCAGTGATGAAGCATCTAAATC
GGGTATTTCTGCAAAAGAAATGCTAGAATTAGCCACTCAAATTAGCCAACTGCCACGTTT
GAAATTGCGTGGTTTAATGGCAATTCCGAAGCCTGAAAGTGAGCCTGAGCAACAGAAAAT
CGCCTTAGCTCAAATGAATGAACTGTTTCTTCAATTACAATCTCAATTTGAAGGGATTGA
TACGCTATCAATGGGAATGTCTGATGATATGCCAAGTGCAATTGAATGCGGTTCGACAAT
GGTGCGTATTGGTACGGCGATTTTTGGGGCAAGATCTTAAATTTGATTGCACTTAAAGAC
AAATATTCTTATCCTTTCCACATTTGAAAGTTCTAAGGGAGAAGCTATGCGACCTAAAGC
AAAATTTAGAAAAGATTACCGTCAGCCTGATTTTACTATTCATCAAATTTATCTTGATGT
TCAGCTTGATCCTGAGCAGACGATTGTCACATCGACGTTGTCGGTCATGCGTAAGAATGC
AGAAGCGACTACGTTACGTTTAGATGGGCATAGCTTTGAATTTTTATCGATTAAATTTAA
TGGCGAGCCATTCAAAGAATATCAAAAAGATGATGAGGCTTTGACTTTAAATTTAGCCGA
TTTCCCTGCGGATCAATTCGAGCTGGAAATTCAGACAAAACTCAATCCATCAACGAATAC
GTCACTACAAGGGTTATATCAATCAGGCGAAGGGATCTGCACGCAATGTGAAGCGGAAGG
TTTCCGTCAGATTACTTATATGCTTGATCGCCCTGATGTGCTTGCAAAATATCGCACCAA
AATCACCGCTTGTAAAAGTAAATATCCATACCTGCTTTCTAACGGCAACCGTATTGCTCA
AGGGGAGCTGGACGATGGTCGTCACTGGGTGGAGTGGGAAGATCCGTTCTTTAAACCAAG
CTATTTATTTGCCTTAGTCGCAGGGGATTTTGACCTGTTACAAGATAAGTTTATCACGAT
GAGCGGACGTGAAGTTGCCCTTGAAATCTATGTGGATAAAGGAAATCTTGACCGTGCCAC
TTGGGCAATGGAGAGTTTAAAACGTTCGATGAAATGGGACGAAGAGCGTTTTGGGCTGGA
GTACGATTTAGACATTTATATGATCGTGGCGGTCGATTTCTTTAATATGGGGGCAATGGA
AAATAAGGGGTTAAACATTTTTAACTCGAAATTTGTGCTGGCTAATCCGCAAACTGCAAC
GGACGATGATTATTTGAATGTTGAAGCGGTGATTGCTCACGAATATTTCCATAACTGGAC
GGGCAACCGTATTACTTGCCGTGACTGGTTCCAACTCAGTTTAAAAGAAGGTTTGACCGT
TTTCCGTGATCAAGAATTTACTTCAGATTTATGGTCAAGATCGGCAAAACGGATTGAAGA
TGTGCGATTGTTGCGTGCGGTGCAATTTGCCGAAGATGCAAGCCCGATGGCTCACCCTAT
TCGCCCTGAAAAAGTGATTGAAATGAATAATTTCTATACGGTTACCGTCTATGAAAAAGG
GGCTGAAGTTATTCGTATGATCCACACCTTACTCGGCGAAGAGCGTTTCCAAAAAGGAAT
GAAACTCTATGTGGCAGAAAATGATGGCACAGCGGCAACCTGCGAAGATTTTGTGTCTGC
AATGGAACGTGCTTCGGGAGTTGATTTAGATCTGTTCCGCCGTTGGTATAGCCAATCGGG
TACACCTGAATTAACGATTTCAGATGAATATGATGAAAAACGTCATACTTACCGTTTGCA
CGTTTCTCAAAACACACCACCAACCGCCGATCAGCTTGAGAAAGTGAATTTACACATTCC
GTTGAAAGTAGCGTTATATGGTCAAGATGGTAAGAAAATCAAGTTACAACACGAATTATT
AACTGTCAGTGATGTGTTAGATGTGGTCCACGAACATCAAACCTTTGAGTTCCACAATGT
GCAACAACGTCCAGTGCCTGCCTTGTTATGTGATTTCTCAGCCCCTGTGCGTTTAGATTA
TGACTATTCAACAGAACAGCTTTTAACGCTCTTGAAGTTTGCTGAGAATGATTTCGTGCG
TTGGGACGTGGCACAAATGTTGTTTAACAATGAGCTGCGTGAAAATCTAAGTCGTCACCA
ACAGGGCGAAGCAATGGCATTCTCACAAGGTCTGTTAGAAGCGCTCACCTTTGTGATCGA
CAATGCAAATAAAGACCCAGAACTTGCCGCTTTAACCTTAACCTTGCCAAAAGAAACGGA
ATTTGCGGAGTTGTTTAAAGTGATCGATCCTGCAGGTATTGCGGCTGTTCGTCAATTTAT
GCAACAAGCGATTGCTGATGAATTAAAAGATCACTTCTTAGTCGTTTACAACCAAAATAA
ATTAACGGAATACCGTGTGGTTGCCGAGGATTTGGCAAAACGTGCATTACGCAATGTTTG
CTTGTCTTACCTTGCCTTTACTGAAGTAGGGAATACCTTGGTGCACAAACATTATCATCA
AGCAAATAATATGACGGACACTTTGGCAGCACTCACGGCTTCGACCAAAGCACAACTTGC
TTGCAGAGATCAGCTTCTTGCCGATTTTGAACAAAAATGGCAACACGATGGCTTAGTGAT
GGATAAATGGTTTGCTTTACAGGCGACACGTCCTGATGAAAATGTGCTTGAAATTGTGCA
AAATCTATTAACGCACCCAAGTTTTAACTTCAAAAATCCAAACCGTGTACGTTCATTAGT
TGGGGCATTTGCAAGTCAAAACCCAAGTGCATTCCACGCCATTGACGGCTCAGGTTATCG
TTTCTTGGTCGATATGTTGATTAAGATGAACGAAAGCAATCCGCAAGTGGCGGCACGCTT
AATTGAGCCGCTAATTAAACTTTCTCGCTATGACACTCAACGTCAAACCTTGATGCGTCG
CGGCTTAGAGCGTTTGAAAGGCTTGGATAATCTTGCTCGTGATCTGTTTGAAAAAATTGA
AAAGGCGTTGCAGTAATGATCTGGCATAAAGCATTATTTTCTTTTCACGGAAGGTTAAAC
CGCAAAGGCTTTTGGATCGGCTTTGGGATTAATTTTGCATTTTTGTTTATTTTTGCAAAT
TTTATCTTAAATCTGACCGCTTTCAGTTGGATCAGCGTTCTACCTTTGACTGTTTCCCTT
TATAGTTTATCGGCGGTTATCGTTAAACGCCTACACGACCGTAATCGTTCAGCAAAAGCC
TTATTTATGGTTGCTGTGCCGATATTGTGCTATCTCAGCTCATTAGGGGCAGAAGGAACA
ATGGCATTTGTGCTAGGCGTTATGATGCCGATGTTTATCGGAACGATTTTAGTGATGGAA
TGGGGTGTTTTTGCAGGAAATCCTGAAGCTAATCAATATGGTGAGAAAGGATTGAGTGTG
AGATTTAAATAATTGTAGGGTGGGTCTTGACCCACCATTCCGTTGTAATCTCTTGAATTT
ATTGGTGGGTTAAAACCCACCCTACAAAACTGTTTTTTAAATCTCCCCCAGCCCCTCTTT
TTCAAAGAGGGGCGTTTACAAATTTTAATAACAAACAAATACAAAATGACCGAAATAAAA
CTTAACTACCACAAAACCCATTTTTTAACCTCTGCACCTGATATTCACCATTTACCAGAA
GACAGTGGCGTGGAAATTGCCTTTGCAGGGCGTTCAAATGCAGGGAAGTCGACGGCATTA
AATGCCTTAACTAATCAAAAAAACTTGGCTCGTACCTCTAAAACCCCAGGGCGTACGCAG
TTAATTAACTTATTTGAAGTAGAACCAAATTGTAAATTAGTCGATTTACCAGGCTATGGC
TATGCGGCCGTGCCTGAGCAGATGAAACTTCAGTGGCAACGCTCTTTAGGTGAGTATTTG
CAGAAACGTGAATGTTTACGGGGCGTGGTAATTTTAATGGATATTCGCCACCCGTTGAAA
GATCTCGATCAGCAGATGATCGAGTGGGCGGTATCTGCGAAGTTGCCTGTATTATTGCTA
CTTACCAAAGCAGATAAACTTAGCCAAAGTGCGAGAAGCAAAACCGTCAAAATGGTGCGG
GAAGCGATTTTACCGTTTCAAGGCGATGTGCAAGTNNNNNNNNNNNNNNNNNNNNNNNNN
NNNNNNNNNNNATTAGTGGTAGATGCTTATAAGTTGGGCTATGAGATTTCTGAAGCGGAA
GAAGTGGAAGAAGAGAATGGCGATCTCGTGTTTGTATGCGATATTGTCAGCGAAATTAAA
CTAGATGCGGAACTTATTACCGCTCAACAAAAAGAGCTACTGCCGTTAATCGAAAAATCG
GGTGCGGTCTACGAAGGCTGGGGAACTTATTTTGAAGATCCGAACAGTGATGAAGATGAA
TATGGTGATGACGGCGAATTTTTCGATGACGAAGATGATGATTTTGATGATGAAAGACGT
TAACCATTAGCAGAATTATGAAAATAAATGATAACCCTATGTAGAATATTTACCATGTAA
GAATCAAGTAATAAGGAGGAGCAATGCTAACAAATTGGTCAGAAGGTTATGTTAATGATA
TTAATTATACGACAGGTTATTACGATGGATTAAATAGCCACCAATTAATTTGTCCATTCT
TAATAGCAAATTTACAGCCGCCAAAAGTCATTAATGCGTGTGAGTTAGGTTTTGGGTTTG
GTGTATCGCTTAATATTCATGCAGTAGCAGGAACAGTAAAATGGTACGGGACTGATTTTA
ATCCTTCTCATGCGTTCTTTGCTCAACAATTAGCAAACCAAGGCAATCCAGATAAAGTCG
TTATTGCAGATCAATCTTTTGCCGAATTTTGTCATCGAGATGACTTACCTGATTTTGATT
TTATTGCTCTACATGGTATTTGGTCTTGGATTTCACCACAAAATAGAGAAACTATCGTTG
ATTTTATTCAACGTAAATTAAAAGTAGGTGGTGTAGTCTATATTAGCTATAACACATTAC
CAGGATGGGCAGGAAAATCACCAATTAGATATTTATTAAATCAATACTATAGTAAATTAT
CTGCTACTCTAGAATCAAAAGATCAAGCGATTAAATCAGCATTAGAACATACAAAGAATA
TGCTTTCAGTGAGTAATAGTCTCCTTTCTCTCTCACCTTATTTGTTGGAACAAGTTGAAC
AGATCAAAGAACAAAATTCTAATTACGTCATTCATGAATTTACTAATCAGAATTGGTATC
CAATGTATTTTTCAGAAATTGAATCCTGCTTGAAACAAGCTAAATTAAGTTACGCATGCT
CCGTTTCTTATTTAGATGATTTTGATGAGGTTTTATTTGATGAAGAGCAACAAAAATTAT
TATCTAGCATTCAAGATCCTTCTTTATTTCAAACAGCAAAAGACTTTATTTTAAATAAAC
AATTCCGCCGTGATTATTGGGTTAAAGGAAAATCTCAACTTACTAATCAACAAGGAGAGA
AAGAATGGAAGAAATTAAATATATTACTTGTTTCATCTACAACAAAAATTTCGACCACGA
TTAAAAACTACCGACAAACGGAATTTAAAGAAGAATTATTAAAACCTATTATTGAAAAAT
TATCTGATTATAAGATTCACTCGTTAGAATCTTTGTGTGAAGCCTTAAAAGGGGATATGC
CTCCAAATGCATTATTTAGAATAATTGCCCTATTAGTAGCTCGAAAAGAAGTTGTCATTA
CTCAATCGGCTGAAACAATAGAAGCAGCTACAAATTCCTGCCAGAAATTTAACCGAGCTA
TATTGGATAATCCTTTTGCTTTTAATAACGTTAACTATCTGGCAAGTCCTGTGTCAGGTG
GTGGGATTTATTATTCTAATATTGAATTACTCTTTTTATCTGCATATGTACAGAAAATTC
CAGAGAAACAGTGGGAAAAATATGTACGTACTATTTTAACAGCACATAATCAACTATTAC
GTAAAGATGATAATATTCTATCTTCTGAAGAAGAGATACTTGGAGAAATATCTCGTCTGA
AGAAAGAATTTTTAGATGATAGATTTGAAATTACAAAAAGTTTAAAGGTGGTCTAGCCCC
TTTTTCACCCAATATTGATACGGCTTAGTGTCCGTTTGACTTTTTAATAGCTGATGATCC
ATAAATTGACAAAAACTCGGAATATCACGAGTAGTTGCAGGGTCGTCAGCAATAATTAGC
AACACTTCACCGTCTGCCATATTGCGAATGGTTTTACGAGTAAGCATTACGGGTTCAGGG
CAACGTAGCCCTAGGGTATCTAAAGTGTGGTTAATGGTTAGTTCGGTCATCGTTATTATT
CAAAATTAAAAATTACAGGATATATATGCAACAGCTTTTCTCTCAACATATCGCACGCAT
TCAACAAATCGTACAGCACGCCTTAGAGCTGGCTCGTCTTGACGGACTTTGGATTTATGC
AGGGCAGGCAAAATATCATTTTTTAGACGACCAAACATCGCCATTTAAAATCAATCCGCA
TTTTAATTATATATTCCCTGATCCCACTGCAGAACAAAGTTGGCTTTTTTTAGACGGTAA
AAATAAACCGAAACTCTATTTTTATGCACCGCAAGATTATTGGCATTGTATGCCAAATCC
GCCGACATCGGCATTTTTTGCTGATGAGTTTGAATGGCAAATGCTCACGGATAGCCAACA
AATTCAACAATATATCCTTAATCCGACCCATTGTGCCTTTATTGGTGAACAAACGGAGCT
TGCCAAATCGCTAGGTTTTGAGCATATCAATCCACAGAAAATGCTAAATGTACTGCATTT
TGAGCGTTCGATCAAAAGCGAATTTGAAATTGAGTGCATATATCAAGCTCAACTCACCGC
TTTAACAGGACATCAAGTGGCAAAAGAGGCTTTCTTTGCCGGTAAAAGTGAGTTTGAAAT
CAATCTAGCCTATCTTCAAGCGACCAAGCAATCGGATAACAATGTGCCTTATGGCAATAT
TGTTGCCATTAATCAGCATAGTGCGATTTTACATTACACAAAATTGGATTTCACGCCACC
TTGCGAACGCCACAGTTTTTTACTTGACGCTGGCACAAGCTATCTTGGTTATGCATCTGA
TATTACTCGAACTTATGCCCTTGATCCACAAAGTGAATTTGCAGCAATGATTGCTCAAAT
GGAGCAGTTTAAACTGGATACGATTGCTGATATGCAAGTTGGGATTAATTATCTAAGTTA
CCATACCCAAATGCACCGTTGGATCTCGCAAATGCTTCATCAGTTTGAGTTTGTGAAATT
ACCTGCCGATCAAATTTTTGAAGAGGGTATTAGCCGTACTTTCTTCCCACACGGTTTAGG
GCATCAGCTTGGTTTGCAAGTCCACGATGTTGCAGGTTTCCAACAAAACCATCGTGGCAC
TCGCAAAGCTCCGCCTGAGATTTACCCAAGTTTGCGCTGCACTCGTGATTTAGCCGAAGG
TATGGTTCTCACCATTGAGCCAGGGTTCTATTTTATTGAGATGTTGCTAAATCAATGGAA
AAACCACCCGCTTGCACCTTTCTTTAACTCGCAGAAAATCGACGAATTTAAAGGCTACGG
TGGCATTCGGACGGAAGATAACATTGTGATGAGAGCGACGGGTGCAGAAAACTTAACGGC
AAAAGCTGAAAGTATCAGTAGCAGATAAGTAATTATTACAGATCCCATTTAGCTTAAAAT
ATCTAAATGGGAAGTTGGTGTACTCATAAATAATATTTCTAATCTAAAGAAAATAGATCT
AATAATGTGGCAAAGCTTTGCGATTTCACTATATTGTGAAACTCTTCAATGTAAACTTTA
TCTAGATCTGTTTCCCTGATTGCTGCGTATAAATTGCTATATAAGCCATTAGAAGTGATT
TTTCTTGCAACAACATAGCCTTTTTCTAAATATGGTTTTACAGCCCAATAAGGTAAGGCT
GCAATACCTCTTTTACTGGCAACAAGCTGAATGATTGCGATAGTTAATTCACTAGTGCGT
CTTGTTGGGTTTATTCCTACTGGTTGTAAGATTTTTTTCAATAAATCTAACATATTGTCG
GGAACAGGATAATGAATTAGTGTTTCGTGACGAAAATCTTCAGCTTCCCAAATTTCTTTT
TGTGCCAAAGGGTGATCTTTGGCACAAATAGCAACCATTTCATAAGAAAATAAAGGTTTA
TAAATAATACCAATGGACTCTTCTATTTCTGATACAACAGCCCAGTCTGCTCGGTGAGCA
AGCAATAGACCAACAGTATCAGTATGAAAACCAGACACAATATCTAATTCTATTCCCCCC
CAATTTTGTCTAAAAATATCCATTGCTGGCATTAACCAATCAAAACAAGTGTGGCATTCA
ACAGCAATCCGTAATTCTCCAACTTCTCCTTGTTTAATTCGGGTTATATCTGATTCAGCT
TCTATTATTTTAGGTAAAATTTCATAAGCGAGCTGTACTAAACGTTCTCCAGCTGGAGTA
AAATGGATTGGCTGAGTTTTACGTTCAAATAGAGTTAGATCATATTGATCTTCTAACAAT
TTAATTTGATGAGATAATGCTGATTGTGTTAAATGAATACATTTGGCGGCAGCTGAAACA
CTGCCGCTTTCTTTTAAAGCAATAATAGTTCGTAAATGACGAAGCTCTAAGAAAATTGGT
TTCATTAGTCTGAATTTTGAATGTAACAACTACAATTGACCTAGAATAGCATGTATTTAC
TATATTAGAAAATCGTTTTCCTAATCAGCATTACTTTATTTTTTATTAGCATGCTGGGTT
AAATACATAGTTTCTATTATCTATATCATTTTATAAATGGCAAATAGCCTTCTATTTAAA
TATTACTTAAAATATGAAAAAAACTATTTACTACCATAAATTAGCAATATTACTTTCTCT
ATTTTTTTCAAATGAACCGATTGTTGCTAAACATATAGCACAGAAAATATGTATAGTTGT
AGGTATTTATGATGGCGATACTTTAACCTGCTTGCACAATCGGACACAACTTAAAGTACG
CCTGCAATATATTGATGCCCCAGAATTTGCCCAGCCTTTTGGTAATAAGGCGAAGCAATC
GTTAGCTCAACTGGCATTTAAAAAAGAGGTTGAACTTGAGATTACGGGGTATGATAAATA
TCAACGGCTGTTGGCAGTGGTTTATGATCAGACGGGTGAAAATCTTAACTTAATTCAGGT
GCAACGAGGAATGGCGTGGGCGTATCGCCAAACGCAACCGATGTATCTGCAAGCTCAGCA
ACTTGCTCAACAGCAAAGAATAGGTTTATGGCAAGATAAAAATCCGATCAATCCTGCGGA
CTGGCGTGCAAGTAAGCGGTCAGATGAACATTCATTTTGGCAAGGTTTTTCGCCTAAGGC
ACCGCTTGTCACTATAGATTGTAATGTGAGGAAAAGTTGTAACGATCTTCCCGATTATGA
CACGGCGAAACGCTACTTTAAACAATGCCGTTGGCGAGAGCTAGACGGCAATAATGATGG
TATCCCTTGTAATAAACTTTATAGAAAGGCTCAGCGACAATGATTAATCACACTTTTCGT
TCCTATTTCCCTTTTTTTCAAGATAATCCCGATGCGGTATATTTAGACACTGCCGCAACG
ACACTCAAACCGAAAGTGTTGATAGACGCAACGCTCAATTTTTATCGTTCATCTGGTTCA
GTTCACCGTAGTCAATATGATTTTCCTCAAACGCAACGTTATGAATTAGCAAGGGATTTA
GTGGCAAAACGTTTCAATGTTGCAACACGAGATGCGGTTATCTGGACAAGTGGCACAACC
CATTCACTTAATTTAGTCGCAAATGGTTTAGCTGACAGTATTGAAGCTGGTGATGAAATT
GTGATTTCTGTGGCAGAACATCACGCTAATTTTATTCCGTGGCAACAACTTGCTGAGCGT
AAACAAGCGAGGTTGATTGTGCTACCGCTTAATAGCGACTACCAAATTGCCCCTGAAATG
CTACAAACAGCCTTATCAGAACGCACTAAAATCGTTGCGTTTAATTTGGTGTCAAATGTA
ACAGGGGTTAGGCAGCCTGCAGAGCAATTGATACCGCTTATTCGTCAGCAATGTTCAGCC
AAAATTGTGCTTGATGTTGCACAAGCGGTCTGTTGTGAACAAATTGATGTACAAGCACTT
GATGCCGATTTCTATGCGTTCTCTGCACATAAGATGTACGGACCAACCGGGGTTGGTGTA
TTAACAGGGAAATTGAGTAGCCTTGAGCAACTCCGCCCTCTTTTATTTGGCGGAAAAATG
TTACAAGAGATTACTGAGCAAAAGCTCACGATGGCAACATTGCCTTATCGTTTAGAAGCA
GGAACACCAAATATCGCAGGAATTATCGCTTTTGGTGAGGTGCTGGAGTGGTTGGAAAAA
TGGGATTTTTCAGCCTTAAACTCACCGCTTTATCAGCTTGCTAAAGAGGCTCGCCAACGG
TTAGCAGCTTATCCAAATATACGCATTTTAGCGGAAGGAAGTTTAAGCCCAACGATTAGC
TTTGTCTTTCATCATCAACATCACGCAGATATTGCGGCGATTTTAGCCGAGCAACAGATC
GCATTGCGTAGTGGTGAACATTGTGCCAAACCCTACTTACGTTATTTAGCACAAAATGGC
ACCTTGAGAATATCTCTTGCTCATTACAATGTGCAAGCGGATCTTGACCGCTTTTTTACC
GCATTAGATTTTGCTCTCGACATTTTAGAAAATTAATCTCAACTTAGATCAAAAAATCGT
AAATTTCCCGATTTTCTGCTAGAACGAAAGGGCGTTATAGGGTAATCTTTGCAAGTTTTT
TGATTTATTTTTTAAAATTAAATTTATAGGTATTGATATGGTAAAAAAAATTGCAGTATT
AACCAGTGGCGGCGATGCGCCTGGTATGAATGCAGCGATCCGTGGTGTTGTGCGTGCGGG
TTTAAGTGAAGGTTTAGAAGTGTATGGTATTCAAGACGGTTATTACGGTTTATATCACGA
CCGTGTTATCAAACTTGAACGCCGTTCAGTGTCTGAAGTGATCAACCGTGGCGGTACATT
CTTAGGTTCTGCACGTTTCCCTGAATTTAAAAATCCAGAAGTGCGTGCAAAATGTGTAGA
AACCTTGAAAAAATATGAAATTGATGCGTTAGTAGTTATCGGCGGTGACGGCTCTTATAT
GGGGGCAAAACTATTGACCGAAGAACACGGCATTGCGTGTATCGGTCTACCTGGCACTAT
TGATAATGACGTTGCAGGCACGGATTACACTATCGGTTTCCAAACAGCACTTGAAACCGC
ATTAGAAGCAATTGACCGCTTGCGTGATACTTCAACTTCTCACCAACGCATTTCTATCGT
TGAAATTATGGGGCGCCACTGTGGTGATTTAACCTTAAGTGCGGCATTAGCAGGCGGTTG
TGAATACATTATCATTCCAGAAAAAGGTTTTGATAAAGAGTCACTAATACGCAACATCGA
AGATGGTTTCAATAAAGGAAAACGTCACGCAATTATTGCGATTACAGAATTAATGACAGA
TGTACACCAATTAGCGAGAGAGATTGAAGAACGCTTTGGCCACGAAACCCGTGCTGCTGT
GTTAGGCCATACCCAACGTGGTGGTGCACCTTGTGCATTTGACCGTATTTTAGCTTCTCG
TATGGGCGTTTATGCAGTAGAACTCTTGATGCAAGGCTACGGTGGTCGTTGTGTGGGTAT
TCAAAATGAAAAATTAGTTCACCACGATATTATTGATGCAATCACCAATATGCGTCGTCC
GTTTAAAGAAGAAATCTTTAATACCTCTAGAAAATTATTCTAATAAAAAGTGGCGCTAAG
CCACTTTTTTATTATCCGTATCTTTAACCAAATCACTGAATGAGTCGGTGTTCTATTCGG
CTTTATCCCAAAATACTAATTGCTTTATTTACTCATAGGTAATTTGTCAATTTTGTGCTT
TAAGGAAAGGCAATAGCAATAATGCGATGCCAGAGGCTGCACAAGCAATCACGACAAAAA
ATCCGGACCAGTGGTGTGATTCCATCACTAATGCTAAAGGATAACCAGCTATAGCAGCAC
CTAAATATGCAAATAATCCCACAAACCCTGTTGCTGAAGCTGGAGTTTTTTTATGGGAAC
ATTCAGCAGCTGCCATACCAATAAGCATTTGAGGACCAAATACGAAAAAACCTACTGAAA
AGAAAATTCCTGCTTGTAATATGAAATTTTCTTTTGGCATAAGCCACATTGCAATAATGG
AGAAAAAAATACCAATAGCAAATAACAATGCCATTGGACCACGATTGCTAGCGAATAATT
TATCTGATCCCCAACCAGCAACTAGAGATCCTATAAATCCTCCTACTTCAAAGAGTGAAA
GTGCACTATTAGCAGAAACAAGATCATAGTGATATTTTTCAGTTAAATAGATATTTCCCC
AATCGTTAATGGCAGTTCTAACCACATAAACAAGAGCATAACTTAATGCTAATAGCCAAA
TGTATTTATTAAAAAAAACATATTGATGTAAGATCTTATTCCATGTGAGATATTTACCCT
CTTTCTCTTGAGCAAGCTCTAAGTTATCATTGCGCCATTTTCCTATGCTAGGTAATCCCA
TGGTTTCTGGAGTATTCTGTAATCGAAAAAATAGGAATATACTGATTAATATTGCTAAGC
CCCCAGCAGCGATAAATCCATATCTCCAACTATAATGTAAGGTGAGATAACCAATAATTA
ATGGGATCATCGCTCCACCAACATTGTGCGCAGTATTCCAAATAGACCACCATAAGCCTC
TTTCATTTCTTGAATACCAAGTTGTTAGTAACTTAGAACAAGAGGTCCATCCCCATCCTT
GAAACCAAGCATTAATAACCCACAATATAGTAAACATGAGAACAGAGCTAGATAGGCCAA
ATAATATATTTGTGATTCCTGTAAGAAATAATCCATAAGCCATAAAATGTTTAGGATTTT
CTTTATCTAGGTAAACACCTGAAATAAATTTTGAAATACCATAGGTTATGTAGAATAATG
TTGAGATTATCCCTATATTATTTTTATCAATGCCTAAATCAGTAATTAGAGTAGGAACGA
CATAATTAAAGCTTTTCCGAGTCAAATAGAAGCCAGCATAACCAATATACATTTCTATCA
TAATATGTAGTCGCCAGTAGTGATAAATTTTATGACTTTGATTTTCCATTATTTTTATAC
GTAAGGTAAATTAACTATAAGTGTTGTTCCATGTTGAATTGGATTTTTTTCAATAGGAAT
AGAGATAATTTCAAATGTACCACATAAAATATTCACTCTCTCTTGCATTCCACGAATTCC
AAATCCTGTTAATATCTGATATGTATCAAATCCAACCCCGTTATCTGTAATAATAATATG
TATATTATTTTTTATTTCAATTTCTATTTTTACCTTATTTGCTTTAGCATATTTTATAAT
GTTATTCAAACTTTCTTGACATAATCTATATATAGTAATTTCCAGAATATGTTCTAATTT
TAAATTTTGATCATTTTTCCATATTAATTCAGTATCAATTTGATTATCTTGAAAATTTAG
TTCAATAAATAGATTTTCAATAGCTTGGGGTAAATCTAAATCATCAAGTAGACGAGGTCG
AATTCGATTTAGTAGTACTTTTGTTGTATCATAAATATTAAGAGATAATTGCTCTATTGT
GGTTGATATTTTTTCATAATTAGGTGCAATCCTTTTTAAAATGTTTGCTTGAGTTCTAAT
GGCTGTAATATTTTGCCCGACCTCATCGTGTAATTCTCTAGAGATTTCTTGACGAATAGT
TTCTTCAGTATTAATCAGCTGCCGAGTTAGTAATCTATTTTTATTTAATTCTATTGATAA
ACTCTGGTTCAAGTTACGCTGATCTTGAATCGCAAGCCCTAGAAATATTCCTGTGATAGT
TTGGGTTGAAATAGATAGTAATAAATCAGCTATAGTGAGATTAGAAAAACTATGTGTAGT
ACCAATAAGTGCTATACTATTAAGAAGGACTCCTAAAAATGCACCTTGCCAACCATACTG
AAAAGCTAATAATATAATAGGGATTGCAAGGTAGAATAAAGCAAACCTATAGAAGGTATC
TGGCAATTTCATTTGAATATAGATATTTAAAACAAATAGTAAAATATAAATAAAAATGTG
CTTTATTCTTAAAGTTACCGGCTTCTTTATTAGAGAAGAAGTAAGAGGAAGCCATTCAGT
CTTAAATAAAAACTCATTGATTAAATAGCAAGCAGGAACAATCAATACCCCACCAGTAAA
ACTTACAAGAAATGTGAAGTAAAATTCTGATGAGGAAATGGCTACAGCATTGATCATACT
AATTGAAACTATAGTGCTAAGTTGAATTGATAATTTTTTCCATTGATTTCCACTATAGTA
TAAATATGATAAGTAAATAATTGGGATACTACATATACTTAAAATAAAAATAGAATATTG
ATATATTTCTGGAAATAAATAGTTTAATAAAATCAATATACTAATTTCAGAACTATATAC
AATAGGCCAGAATTTAGGTTGAATATGCAATATAATACCACTACGTAAGGCAAACGGCAA
AAATAGACAGGCCAAAACAATATCTGAAAGTAAATAATCTGAGATTATCCATAAGCAGAA
ATAAGAACAAGTTATCAAAAACCAAGTGTATAATGTAGTAAATATAATTTTCATTTTAGT
TGTGAATTTAATAAATTCGCTAATTCAACATTATTTTTGACATTGAGTTTATTTATTGCA
TTAGATCTATGAACATGTACTGTCTTAAAACTCAAATTAAGTTTTTCGCCTATTTCCTTT
GGTTCAAAACCTAAGATTAATAACTCACAAATTTCCCTTTCTCTTTTTGTTAATTGCCCT
ACCAGATTAGACTGTTTAGATGAAACTAATTTTGTGGTTAGTTCTGGCATTAGATATACA
CCTCCTGAGCATACTGTTTTAACCGCTTGAATTAACTCATCAGGATTACATCGTTTGCTT
AAATACCCTTTTGCTCCTAATTCTAACGCTTTTTTTATAATTAAATCTGAGTCATTTACA
CTTAGCATAATACAGTGGATACCTGACGGTATATCTTTTAATAAATCTAAGCCACTTTCA
TCTGGCATTGAAATATCAATAATACATACATGAGGTTTTAAATAAGGTAAATGTTGACGA
GCTTCTTTAGCAGAAGAAAATTCTCCAATAACAGTAACGTCACTCTCTAAAGAAAGGAGT
TGAGAAAAACCAGAGCGTACAATGACATGATCATCAATAAGAACAACATGAATCATAAAA
TCCTTCCAATTAATAATAGCGTATTTCTATAAAAAATACGGTGGAAAAGTCCACCGTATT
CTTGTTACTCAGCATATTCTATCTTTTACGAATTTTTTTCTCTTCTGCGATTGCAACGAA
GGCTAACAATCCAATACAAGTAATTGCTGATGCATGAAGTGCTGCAAAAGTACCACTCCA
TCCGGTTAGACCAAAAATTGGAGTACCGTCAGCAATCATTCCTAATCCTAGTTTTGCAAA
ACTATCTCCAATTAAGTAAGCAAAGGTACCTTTTACACCATCAGCAACAGCAATTGCTTT
TTTAGGGACAAACCCAACAGCAGCCACGCCAATCAGTAATTGAGGACCAAATACTAAAAA
GCCTAAAGCAAACAATGTCGTTAAATACATAAATTCATTAGTTGCAAACTGATAGAACTC
AAGAGTAAAAACAATCAGACCTAGGGCAATACAAGCGGTTAAGGCACGACGACCATTTGC
TAAATCAGATAAATATCCCCATAAGAATGTACCCACTAATGCCCCGACTTCAAATAGAGC
AAAACCGGAAATAGCAGCATCTTTTGAAAATCCTAATTCTTGATAGGCATATACTGGGGA
CCACTGATCAATACCAATACGAACAATATATAGAAAAATGTTAGCAAAGCATAGTAGCCA
AATAACTTTATTTCTTAATACATATTGAACAAATATCTGCCATTTGGTCAGTTGATTTTC
TTCAGTATTACGATCTTCCTCACTAATTTCCTCCCCAAATAATTCTTCCGCTTTACCTAA
ACCATATGCCTCAGGAGAATCAGAACCATAGCGTAATCCTATAAATCCAATAATTAATGC
AATAATTGATGGAAATACAAACATTCCAATGACATGTCCATTAAAGAAGACATTAGCTCC
GAATAATGCAACTCCAGCAGCTGCCGCACCACCTACATTGTGTGATAAATTCCAGAAACC
CAAAAATGTTCCTCGTTTCTTTCTAGGCGTCCATTTAGTAATTGTGGAGTAGCTAGATGA
TCCCCCTGTACTTTGGAAAAAGCCACTAAGTGCATAGAATGAAATCATTAAGAACAGTGC
AATGCTCCCTCCTCCCATACTAGCACTAAAGCCAAGCATACAGATAGCTGAAAGAATAAG
CATAAATGGTACAAATTGTTTTGTATTTTTACCATCAGCATAATAAGAGACTACGGTTTT
CCCAATACCATAAGTAATTGAAAAACCTAAGCCAATAAGTCCTAAATCTGTTTTAGTTAA
ACCGTAAGTTTCGATCATATCATTTTGTGCGATGTTGAAATTCTTACGAATCAAGTACAT
TGCCATATAACCGATAAATACAACTAAATAAGATTGCATAAAAGGTTTGAACCACATTTT
CCGTCTTTCTTCTAGGGATAGATCTAAGACTGGGCGTCTAACTTCAGCTAAAAATGAAAA
CATAATTTCCTCTGATATTTTTAAAAAGATGTTTAAATTTTAAGAAAATTATTTCATTGC
TCCTTGAGAGAATCCCCTAAATAGAATAAGAAAATTTCCTAGTTTAGATACCGTTAACTG
TATTTTGTGACTAAGATCACATTTTAGGGTTTATTGTGAATTTCTAGGAACAATAACGGA
CAGATGGTTTTTCCCTTCAACCTTGGATATTTCTGCTATAACCGCAGGAGAAAAATGTAC
TCTCTGCTGTGTTAGTTGATAGACTAAGTCAAAGACAAGGGGCAAGTGAGAGATAATCAG
CACATGCTTCGCTCCCTCTTCTCGTAGAAATGCAAGATAATCAATCACTGTGTCGGGATT
TCCGTCAGGGGTAATCTCTTCCCATGTTTCCGCAAGATTTGCAAAATTTTGCATAGTGTT
GACCGCTTGCATACCTTGTTCTACGGCTTGTGCCGTTTGCTGTGTGCGAAGGTAGGGGCT
AATAATCACTTTATCTAATTTAATTTGTTGATTTTCAAGCCTTTTTGCAAGCCATTGCCC
TTGTTGATATGCCATCAATTTACCCTGTTCAGTTAAGTTTCTCTGTGCATCAGTTGGGGC
ATTGAAACCTGCTTCGCCGTGTCGCATTATCCAAATATTCATCGGTTTATCCTCTTCGTG
GTTTAAACAGAACACTTTTAGGCGTATAATGCACGGCGTTTTTTGTTGTTGCAAGCAACA
GATAAAAGATTTCTATTTTTCACAATTTAAACAATGGAGTAATTGAATAATGTCTCGTAA
ACTCAGAAGAACCAAAATCGTTTGTACAATGGGTCCAGCTACAGATCGTGGCAATACGTT
AGAAAAAATCATTGCTGCTGGTGCAAATATGGTTCGTATGAACTTTTCTCACGGTGTGCC
TGAAGATCATATCTCTCGTGCAGAAAAAGTGCGTGAAATTGCAAAACGTTTAGGCAAACA
CGTTGCGATTTTAGGTGACTTACAAGGCCCTAAAATCCGTGTTTCTACCTTCAAAGAAGG
CAAAATTTTCTTAAACATCGGTGATAAATTTACCTTAGATGCAGAATTACCAAAAGGCGA
AGGTCATCAAGAAGCGGTTGGTTTAGACTATAAAAACCTACCAAACGATGTCGTTCCAGG
CGATATTCTTTTATTAGATGATGGTAACGTTCAATTAAAAGTGCTTTCTATTGACGGCGC
TAAAGTATTTACTGAAGTTATCGTGGGCGGTCCATTATCAAACAACAAAGGTATCAACAA
ATTAGGTGGCGGTTTATCTGCTCCAGCATTAACGGACAAAGATAAAGAAGATATTAAACT
TGCAGCGAAAATTGGCGTGGATTACCTAGCGGTATCTTTCCCACAATCAAGTGCAGATTT
AAACTATGCTCGTCAATTAGCAAAAGAAGCGGGATTAGACACTAAAATTGTCGCTAAAGT
AGAACGTGCTGAAACCGTTGCAACTGAAGAAGCAATGAACGACATCATTTTAGGTGCAGA
CGTTATTATGGTGGCTCGTGGTGACTTAGGTGTTGAAATCGGTGACGCAGCATTAGTTGG
CGTTCAGAAAAAACTTATCCGTCGTTCACGCAAATTGAACCGTGTTGTAATTACCGCAAC
GCAAATGATGGAATCAATGATCAAAAAACCAATGCCAACCCGTGCAGAAGTTATGGACGT
AGCAAACGCAGTATTAGATGGCACTGACGCGGTAATGCTTTCAGGTGAAACGGCAAACGG
CGACTACCCAGTTGAAACAGTAAAATCAATGGCGGAAGTCTGTTTAGGTGCTGAAACAAT
GCCAAGCATCAATGTTTCACGTCACCGTATGGAAGGTAAATTTGAAAATGTAGATGAAGC
TGTGGCAATGTCTGCAATGTACACTGCAAACCACTTAGAGGGCGTTTCTGCAATTATCGC
ATTAACCAACTCAGGTGAAACCGCAAAATTAATGAGCCGTATCAGCTCAGGCTTACCAAT
CTATGCTCTTTCTCGTAACGAACAAGCGTTAAATCGTTGTGCGTTATACCGTGGTGTAAC
CCCAGTTCATTACGATCAAGACAGCCGTACTATTGAAGGTGCGAAAAAAGCAATCGCTCT
ACTGAAAGAACAAGGCTACTTAATGACCGGCGATTTAGTGCTACTAACTCATGGTGATGA
GTTAAAAGAAGGTGGTACAAATACTTGCCGCATCTTACGCGTAGAATAATCTACTAAGTC
GATAAAAATCCACGCAAATGCGTGGATTTTTTTATTCTCTCAAATTTAATCTAACGAATT
TCGCCTACTGAGACTTTGGCATCGGTATGTTTATTGCCAATAATTCGATCTTCACATTTA
TTGTTTTCATCACAAATAGAGACAACAACACTCTTCTCATCTTCTAGTGCTTCAGATTGT
AGAGATTTAACTCCCGACTTATTATTTTCAACTAAATTACTCTGTTCGCGAGATAGATAA
GTTGGCTTGAGTCCGTTAAGTTTATCTAATATCGTATTTAATTGACGCTCATTAAGTCTT
TTGATATTCCCATCTCCAGCCAACTCATCATCACCATAGTTTGTTTCTCTCGGTTGCTCA
TAAAATGTAAAATCAGTATTTTTTAGCACGATAGGCATATCTTTATGGCTGTAATAGGCT
TTAGCGCCATTTGGAGCTAGTGCGATAACCGTTGCATTCTCAATCGTTGTCTTTGTAGCA
TCACCTAGTGCTAAAGCAAAGTTAGCTGCATTCGCATCATTATCAGCAGAGCCTGTAATA
CCAATTTCAGGTGCAGGTTTAGGTCCAGTATTTAACAAAGTAATCGTTAAATCATTTTTT
GATTTTTCACCGCGTAATGTTGCATTTTTATCTGTCATCAACGTATAACCTTGATGGCTT
TTCAGGTTAATCGAACTGCTATTTCGCCCTTCTAAATCCCCAACAACATACATTGTTGCC
GCTTTCATTTTTGAACTCGGTGAAACATTCAGTTTTTCAGCCCCCTGAATATTTAATGAT
GTGTGATCTAAAATCGTTTTATCTGCACTTAACCCAATTTTATGGATACGATCGTAATCA
GATTCAAAAGACATATTTCGATCAAAAGTAACATTAAATTGGCTGTCGGTTAAATTAATA
TTTTTTGCCATAAGATTAATAAAACCATCATTCGTTTTTATATTACTATTACGAATATTA
ATTGTCGTTTCTAAATGGCTTTTAGGTGTTTTAATAACTTCTTGTTTAATTTTGTCATAA
CTATTATTTGTAGCTGTCCACCAATCAAATGCATATAGGAACTCATTATTAATCCATTGA
CGTAAATTATTATTGAATTTCCATCGTCTTTGAGTATGATTTCTTTCTGTACGCAACGCT
CTATCTTTGGTATTGAAAATCGCATAGTCATAGCTTGGTTTTTCTTTATTATAGGAATAT
CCCCCATAAATATAGAAATTACCTCTTCCTATATGAGTAAGACGATCAATATCAACATTA
TTAAAGCCACCAACAATGACAAAATCATCAACTTTATCAAGCTGCAAATTACTAATATTT
ACGCTAAAAGGCGATCTTTGAGTATCTTCTAAACAATAGGCAAGATTAATACAAGTTCTA
GAATCTTCTAAATTTCTTCTTAAACCATTTCTGCCCAATACAATAGCGCCATTATTGAAA
TTAAATTTACTATCTATAATCTGAATATCTGAAATGCCTTTATCCGCAAAATTTTTATCC
ATTAAATCTGTCGCAATAAATAAACGCCCATTTTTAGTATCTATATTTGCTTTATTAAAA
CGAATATAGCTAGGATTAGTATAATTTAATTGTGTATTTAATAATAAAACTGAATCAGTA
TCTTTATATGAATCTATATTTATATCACCTGAAATATCAAAATTATGTGCATTTAGATTT
ACTTCTCCTGAAATACCAAGTAAAGAACCTAAAAAATTACTGCTTACAAAAGAATTCTCA
CCTACTTTTTTATTTCCAATATCAAGATTATCGGCTAGTTTCAGATTAACTTTTGTCTTT
AATTTTTTAGAACCATCATCATAATAGTTTTTATCTTCTCGAATTAAATCGCCACTCAGA
TTAACTTTTTTTATAGCTGGTTCAAAATAACTACTAGTTGAAAAATCAATGCTATCTTTA
ACAGTAAGTTTTGCGCCTTTTTCAGCATTTAAGTTAATTTCATTCTTTTTCGCTTTTATT
TCTAAACTTTCAGCTTGAATATCACTATTTTTTCCAAATTGGATATCATCAGAAAATAAG
GTTATTTTTCCAGAGCGAGACATTACAACATTATCAGCCTGTAATAATCCATCATTATTA
ACAAGGTTATTAATTAACTCACTTTTTCCCTTAGCAGTTAGCTCAATATAACCATCTTCA
GTAATAATAGAACCTGAATTTTTCACAATACTATTTACTGTATTTTCTTCAAGATCTAAA
TCAATAGATGTTGTATCTAATTCTAAGCTAAATTTTCCGCCAGCCCCCAACACTACTTGT
CCGGGGCTTTCAATGGTTTCATCACGTTCAAAATCAATCCACTTAAATCCCCAAGGATTA
TTTTCACGACAATCACTTGCTTCTCCCCAAATACTATTACAATAGCGACCTTTAACTTTT
TTCTCTTGTTTAAAGTATTTAGCTTCAATTATTCCCTTATTTTCAACATCATTTCCAAGT
AAAGCGACAAACGCATTTTCGCCATTTGCAACAATTTTACCCTCATTAATAATTTTTCCT
TCAGCGGTTTTATGATTTTGGCGTGGAGTAAAGTTGAAATTATTACTATTGCTAATTTTT
TCAAGATCTTTAGTTGTAGCAAGTAAGCTACCCACATTCACTTGAGCATCTTTCGTAATA
ATAATTCCGTTAGGATTAGCAAGAAACACACGACCATTTGCTTGCAATTTACCTTGTATT
TGACTTGCATTTCCGCCCATAACACGATTATAAGCAATAGCGGTTGAATCAGGCTGTTTA
AATTCAACACTATTTTGTTTTCCAATATCAAAACTTTCCCACTCAATACTCACTCTGGGT
GATTCTTGAGTAATTGTCATTGTCTTATTTAAGGTGTTAATTTGTGCATTGCCGTCTGTA
ATTTTATGATTTTGAGGTAAATCTGCAGCATAAATATTTGCTGTACTAAGTGCCGTTGAA
ATAGCTATGGAAAGTAAAGTTTGTTTACGCATTTATGTTCTCCTTAATTAAAATGTTTTA
ATTGCAGATAACCAAAATTGATTTTTATCTACATTGTTATATTTTTTACCAATAGGTTTT
GAATAAGCTAAATTGATAGAATAATGATTAGGTTCAATTAAATTCAAACCAACTCCGATG
CTTTTTAAACGGACTTTATTCTCAACAGACTCTGATAATTTCTCGGTATTTTTATATTGT
TTTCCAAAACCCTCATCATAAAAGAGTGAGCTTACTAACATACTTTTTGAGAAAACAGGT
AAGTAATGTTTTAGTTCCGCTTGGATAATATGCCCCTCATCAACAGAAACAGTGCCTGCT
TGATATCCTTTTACTCCTGATAATCCACCTAATAGGAATTTATTGCCACTATCTAGATTT
TTATCGGTTAATTGCCCACTAACAGCCAACGTAATACTGAAGGATTTAGGTAAAAATTGT
TCGTGAGATAGTGAATAATTAAATGTCGTAAATGTACGTTTAGGTTGGTAATTCTCTGAT
AAATAGTGTTTTTTCTCATTCGTTGAATGGCTTTCTTTCCCAAAAATAGTATTGAAAGAA
AAATAGGTAACGCCTTCTTTTATACTATTCCAAGAACCACCCAGTCCTATGCTAGTCGTA
TTTACTTTCCGTTTTTGTTGTAAATCAACAGATTTTTGTTCATCTGATAATTTCTGATGA
TTAAATGCTAATTTGCTATCTAATCTTAAACTTGCAGTTCTAATAGTAGGGTGAGTAATA
TAACCACCTAAATTATAAGTACTTCCTTGAGCATTAAGGTCTTTAAAATTCGCACCTAAT
TTATATTTTAAATAGTTTGAATTTACGCCAACTCTTGTGCCATATCCATCAATAATAAAA
GAATAATCTGCTCTTAGGTTATACAAATCGAAGGTATTAGAAGCAAGTACATCAAAATGT
AATTCATCGCCAAGCCCAACTAGGTTATAAATTTTATTTCCTAATGTTGTTCTATATTTT
CCAGTATTATTATTTCCTTGATTATCAATGGAAATATATCCATTCCAACGTTTATTATCT
TTAAGATTAACCGTAAGATCTGTTTTACCCGTATTTTGTCCTGCTTTCAAAGATAATGCT
GAGGTAATTCCTTTAATGTCATTGAGTAATAGAGCCAACTTTTCTAGCTCATTCTTAACC
AAATATGAATGACTTTTTACAGTGGTATTCACCATCCGCATAACCAAATCTTCTTTTAAA
CGGCTTCCATTTCTAACTACCACCTGATCAAGCGCTCCCTTTATCACGAAAATTTGCAAT
TCACCATTATTAATTTCTTGTGGTGGAATAAAAGCTTTAGCGACAAGATAATTATTATCA
CGATAATAGTTAGTAATTTGTTGAGCTAACCGATTTAAGTCATCTAAGGTAATTTCTTGA
TGAAGATAAGGCGAGGTGATAGATGTCAGATTATCTTTAATTTCATTTCCGTCCAACTCA
AGCAATTTCACTGAATCTAAACGGAATTTAAGACTTTCTTTGTTGGCTGGAAGATTCTCT
TCTCGTGTTGGTGTTTTGAACAGCTCACCAGAGGGTTTTACTTTTGCTGCTTGCATCTGG
CGTGTCTGTTCCAACTGCTTGTTCAATGTTCCTGAATCTAGCATTGGATTTGCATAAGTA
AATCCAGCAACACACGAAAGAATGATTCCAGTAATTACATTTTTTCTATGAAAATGTTTC
ATTTTGATAGGTCTCCTTTATTAACAATCTGTTAAAACTCTTTTTATCGTTTATTTTTAA
TCAAATGATAAGAATTATCAATATCATTATTGATAATTTACAATATCTTTTGTAGGATAT
TTATTATTCAAACTAAAAGGAGCAATTAAAATGAGACTATCAAAAATTTATACAGCCCTC
TTTCTCTCTTTGCCTACTTTATCCCTTGCAGATAACAATGTTTCAGCTGAACTCGCTGAA
ATCTCTGTTATTGCAAGTAGAGACGCATTTCACTGGACAAATCACACAAGTCAGAAAGCG
ACCTTAAACAAAAATCAATTATTAACCCAACAACCAATAAGTACGGCAGATGCACTTAAA
CAGATTACAAACGTGGACATTGCTGGCGGCTCAAGAGGAATAGCGCAAAAGCCTATTATT
CGAGGCTTAAGTGGCAATCGTGTTGTTCAGGTGATTGATGGGGTTCGCCAAAATTTTGAC
TTATCTCACCGAGGTTCATATTTTTTACCTATGGCACTAACTCAAGAAATAGAAGTGATC
AAAGGCCCTACAAGTACTTTATGGGGAAGTGGTGCATTAGGAGGAATTGTTGCGATCAGA
ACACCAAATGCACTTGATTTATTAAAAGATAATCAACAAATTGGAGCAAAAATTCATCAA
GGATATCAATCTGCCAATTCTCTCTCTGAAACAGATGTCAGTGTCTTTGCTGCAAATGAG
AAGTTTGATGGACTAGTGAGTGGCTTTTATAACCACGCTGATGATTTGCGTTTAGCAGAC
AGTAAAAAATTAGTAGACAGTCGCTATACTCAAAAAGGCGGACTTTTTAAATTTGGTTGG
CAAATTAATGATGAAAATCGCCTTGAGCTTTCTCATCGTTTAAGTCATTTTGAACAAATT
GCCCCAACTAACAATGAAGTTGCTGAAGAATTTACCGACCAAGATGTGATACAACTTATT
GGAAACTGGCACCGAAATAATCTAAATGCTGCTCCTACCGAGATGTCTGCTTTCTATGAA
GGACTCACATCAGTACTTGGAAGTGTAAGTTATCGAGCTAAACAAAAAATCACAGACCAA
AGTAGCGCACTACACTACTACTTTAACCCTAAAGATAATGATTATATCAATAGCCAATTG
ACACTATATCGTAACAGCACAAAAGAAAAAGAACAGCGTATTGCAAGCGGTTTGCAAGAT
CAAACAAAACTCAGCTCTGTGGGTTTAAGCATACGCAATTCGACGGATCTAAATTGGTTA
GCCCTAAACTATGGTGTAGATTTTATTTCAGACCGAGTAGTAACGCAGCGTGAGAAAAAT
GCCACAACACCATTCCGCCCTAATAATTATGACGCTAAATCTAAAAACAATGCATTTTAT
CTTTTAACACATATTCCATTATGGAATGAACGCATTATTGTTTCGCCAAGCGTTCGTTAT
GATCATTTTAAAACGCAAAGCGACGAAGCCAAATATAGTGCAAGTCGTTGGTCTCCATCA
ATCGCAGCGACTTGGAAAGCAACGGATTGGCTAGATCTAAGTGCTCGTTATAATGAAGCT
TTCCGTACGCCATCAATGCAAGAACGTTTTGTTAGCGGCTCTCACTTTGGTACAAATTTA
ATGGGACGCTCATTTAATAATACCTTTGTAAGTAATCCAAACTTGCGCCCAGAAACCGCG
AAAAATAAAGAAATTGCGGCGAAAGTTCATTTTGATAATCTCTTTGTGCATCAAGATAAA
TTCATATTCAATGCGACTTATTTCCAAAATGATGTCAAAGATTTTATTCATCTTGATATT
TTCCGAGCTTCACAAAGAGATATGATTCCATCTCTCTCGCAGTATCGAAATGTAGAAAAT
GCTCGCTTAACAGGGTATGAACTAGAATTCGCTTACCAGCAAGAACGTTTAGCATTGGGA
TTGAATTATGCTCAAACAAAAGGCAAAAATCGCCAGACACAGGAAGCCTTATCCAATATT
CCAGCGAATAAATTAGGCTTTACTATTGATTACGCGATAGTGCCTCAAACATTTATGGTT
GGAGCGAATATCACTCACTATGCAAGTCAGAAACGAGTGCCTAAAACACACGCAATGACT
TATCCAAGTTATACTCTCACAGATTTAAAAGCAAGTTACACCCCTTCTGGCGAATGGCGT
AATTTACGTTTGGATATGATGATCGAGAATGTCTTTGATAAAAAATTCCAACCTGCATTT
AGCTTAATGGAAGGGGCTGGACGCAATATTAAATTGAACGCTTCTTATCAGTTCTGATTT
TTAACAAATATTGTCTTAAAAAATCCACGCAAATGCGTGGATTTTTTTATATACTGCTTC
CATCAATTCCTATCAAAATTTTGCTTATGTTATCCCTACTTTATGCCTTAAAAACGGAGA
ATGTGATTTCTGAATTAAACTATCAATTTGCAAAGATGATTGATCAGAAACAGCAGGATT
ATAACTATACAGCTCAACAGCAGAATTTAGCTATCTTTCTGAGTGCATTAGTTTCTTTTA
ATGTGATGCAAGGACATAGTTGTGTTCGTTTAAATTCTGATTTAACAACCAATCCTTTTG
GCTTGCAAAAAAAGAATTTCAGCAGTGATTTTCATACGGAGATTTTGCAAAAAATTGAGG
GAATTTCACCGCTTAAGTGGCAGTCGTTGCTACATAACCATATTGCTTTTAGCCAAGATC
CTACACAGGTTGCCCCTTTATTATTTCAACAGGGGCGGCTGTATTTTTATCGCTATTGGC
AGGCAGAGTATCGTATAGCACACTATTTACAACACGCGGTAAGTTTGGATTTAAAAAAAG
CAGATATCGATCTTCATCGTCAAATTCTACAACGCTTTTTTCCAAAACAAGCTGACACGG
ATTGGCAAAAAGTTGCTGTTGCAACGGCATTAACTAAACGCTTCTGTCTGATTTCAGGCG
GTCCAGGTACAGGCAAAACCCGAACAGTTGCCATTTTACTTGCAGCATTACAGCTTAAAC
AGTTAAAACAGAACCAACCGCTTTTTAAGATTGCCCTTGCTGCTCCGACAGGAAAAGCTG
CCGCTCGTTTAAAAGAAGCTATTTCAAATAATCTCGCTAGCCTTGATATTCCTGACAGTT
TGAAAGCAGAAGTACCAACCAGAGCCTCAACAATCCATTCGTTAATCGGCATTAATCCCC
ATAGTGATCTACCTCGTCATCACGCTCAAAATCCACTGCATTTAGATCTGTTAGTCGTGG
ACGAAGCGTCAATGATCGATCTCTTCATACTGGAAAAACTGTTGAATGCCTTAAAACCAG
ATACCCGTTTGATTATGCTTGGGGATAAAGATCAACTTGCTTCTGTAGAAGCTGGAAATT
TAATGGGGGAGTTGGGTAGTTTGATCAGATTTGGTTATAGCAATGAGCATAGTGACTATC
TAACTGAGGTAACAGAACATCAAATTTATCCTACAGTGGAAAATGTCCCCGCAATTTGTA
ATTCATTATGTCATCTTCGTCGAAGTTTTCGTTTTGACGAAAATTCAGGGATTGGGCAGT
TAGCTAAACAAGTGAACACCCAACAAGCGGTGAAATCGTGGCAGATTTTAACGAATAGGG
TTTATGATGATTTAACATTAGCGTGTTACCCTAAAGTCACGGATTTTCCTGAAAAATCAC
AATGGATACAACACTGTGTAAATAGCGTGGTAGAAAAAGCGGTGGAGTTATATTCCGATT
ACTTGAACAAAGTGAAAGCTCGAGTACTTTCCCCAGAAGCCGTGTCTATCGGTGAGATAT
TTAAAGCATTCCAACAAGTACGCTTTTTGTCAGCCTTACGCGTCAGTGAATTGGGCGTAG
AACGATTAAATCAAACCATTGCAGAAGCCTTATTACAAGCACGTTTATTACATTTTAAAC
ATAGCCGAGACAGCTACATTGGCAAGCCAATTTTGATTACCGAAAATGCCCCTCAACTTC
ATATCTTTAGTGGTGATATTGGCTTAATTCTTCCAGATGAAGCAGGAAGATTGAGAGTAT
ATTTTGAAACAGAACAAAATGGAAAACATTTAGACATTTCCCTTAGTCGTTTGCCAAGTT
ATGAACCCGCCTATGTAATGACCGTGCATAAATCACAAGGTTCTGAATTTGATCATACTT
TATTGGTAATGCCACTTTCTCATTCGCCAGTATTAACAAAAGAACTGATTTATACGGCGA
TTACCCGTGCTAAAAAACAGTTTACCTTGTTTAGTGAAGAAAAAATTTGGAAACAAGCAG
TAAAAGCAGAAATTCAACGACAAAGTGGATTAAAAGAACAAATATTGGCAGATATTTTAA
TGAAATGATTTGGAATAAGTGGACTATAATCCACAGAAATACTTTAGAAGATGTTAATGG
CAAATTGCAGAAAATTCTGTTTCACATTAGAATAGGGTACATATTCTTATTGATCAATGA
GGAAAAACATGGAAACTATAGAAAAAATCCAAAAACAAATCAGCGAGAATCCTATTCTTC
TTTATATGAAAGGCTCTCCTAAATTCCCATCCTGTGGCTTTTCTGCTCGTGCTTCAGAAG
CTATTGTAAATTGCCAAGTTCCATTTGGGTATGTTGATGTTTTATCGAATCCAGATATTC
GAGCTGAATTACCAAAATACGCAAATTGGCCAACATTTCCTCAATTATGGGTAGATGGAG
AATTAATTGGTGGTTGTGATATTGTTCTCGAAATGTTCCAAAAAGGTGAATTGCAGACCT
TGTTGAAAGATACTGCAAAAAAATATTCTCTATAGCGTCTAACAATCACATTATTTTGCA
GAGCTTGTTGTATAAAACAGCTCTGCCCTCAATTAACTTCTTGATTTTCTTTCAATTACT
GATCATAGTATCGCTCTATAATACTTATTTCAAATAATACTTAATTTTGGCATCATGATT
AAACGTCTCATTTAATTAGAGATTATTCCTTTCTATACTTTTTAATTATTTGTTAAAAAA
TTAGAGCTATATCACAATATTCCTCCCAAAATTTAGGTAGAATACTGATGATTTCATTTA
TTCAATTGTATAAAGGACACAACTATGGATGACAAATCTCAATTACGCCAAGCAGCACTT
GATTTCCACGAATTTCCTATCCCTGGTAAAATTGAAGTTACCCCGACTAAATCCCTCGCA
ACGCAACGTGATCTTGCATTAGCTTATTCGCCAGGGGTTGCTGAGCCGTGTTTAGAAATT
GAAAAAGACCCAGCGGCTGCCTATCGTTATACTTCAAAAGGTAACTTAGTTGCCGTGATT
TCAAACGGAACTGCCGTGTTAGGTTTAGGCAATATCGGTGCATTAGCAGGTAAGCCTGTG
ATGGAAGGGAAGGGCGTTCTGTTTAAGAAATTTGCAGGAATTGATGTATTTGACATCGAA
ATTAATGAGAAAGATCCTGAAAAATTAGTTGAAATTATCGCTTCTCTTGAACCTACCTTT
GGTGGTATCAATCTTGAAGATATTAAAGCACCAGAATGTTTTTATATCGAACAAAAATTG
CGTGAACGATTGAACATTCCTGTATTCCACGATGATCAGCACGGTACTGCAATCATCAGT
GCGGCAGCAGTGATTAATGCGTTGCGTATTGTGGATAAAAAAATTGAAGAGGTGCGTTTA
GTTGCATCAGGTGCAGGGGCGGCTTCTATTGCTTGCTTGAACTTGCTTGTATCCTTAGGT
ATGAAGCGTGAAAATATCGTTGTCTGCGACTCAAAAGGGGTGATCTATAAAGATCGTGAC
GATCGTATGGACGACACCAAGAAACATTATTCGATTGATGATAATGGCTGGCGGACATTA
GGCGATGCGATGCCAAATGCAGATATTTTCTTAGGCTGTTCTGCGGCGGGTGCTTTAACG
CAGGATATGGTTAGAACAATGGCGGCTCACCCGATTATCTTAGCATTAGCTAACCCAAAT
CCAGAAATTACACCGCCAGAAGCGAAAGCTGCTCGTCCAGATGCGATTGTCTGTACAGGA
CGCTCAGACTATCCAAACCAAGTGAATAATGTACTTTGCTTCCCATTCATTTTCCGTGGT
GCATTAGATGTAGGCGCAACAACAATCAATGAGGAAATGAAGCGTGCGGCGGTTTATGCG
ATTGCAGATTTAGCTCTTGCAGAGCAAAATGAGGTGGTCACTTCTGCCTATGGTGGCGAG
GGGACAACCTTTGGTGCGGATTATATTATCCCACGTCCATTTGACCCTCGTTTAATTGTA
CGCATTGCCCCAGCAGTTGCAAAAGCAGCGATGGAATCAGGTGTTGCTACTCGCCCGATT
ACGGATTGGGAAGCCTACCACGAGAAATTAACTCAGTTTGTCTATAAAACCAACCTCTTT
ATGAAGCCGATTTTCAGCCAAGCAAAAGCAGAGAAAAAACGTATCGTGCTTGCAGAAGGG
GAAGAGGACAAAGTATTACACGCGACACAAGAAGTGGTTTCTATGGGCTTGGCATATCCA
GTCTTAATTGGACGCACGGAAATTATCAAAGCTAAAATTAAAAAATTAGGGCTACACATT
GTTGCTGGGCAAGATTTTGATGTTGTTGATAATGAACATAACAGCCAACACGATGAGTTA
TGGAAACGTTATTACAGCATAATGAAACGCAAAGGGATCACCGAAGCGATAGCTAAGCGT
GTTGTGACTTCAAATACAACGGTGATTGCTTCACTACTCGTTGAAATGGGCTATGCTGAT
GGATTAGTGTGTGGTTTATTTGGTACATATAGTCGCCATTTAGAAGCTATCCGTGACATC
ATTGGCGTAAAAGAAAGTGTGAAAGTACCCGCTGCACTAAACAGTTTAGTTTTACCAACA
GGAAACGTTTTTATTACTGATACCTATGTTAATGCAGATCCAACGGCGGAAGAACTCGCT
GAAATTACCTTAATGGCAGCAAGAGAAATTCGTCGTTTTGGTATTGAACCTGCGGTGGCA
TTGCTTTCACACTCTAATTTTGGTTCATCAAATCAACTAGGTGCACCAAAAATGCGTAAA
GTGTTAGAAATTGTGAGAGAGCGAGATCCTGCCTTGATGATTGATGGTGAAATGCACGGC
GATTTAGCCTTATCGGAAAAATTACGCCGTGATTATATGCCAGATAGTCCATTAAAAGGT
TCAGCAAATTTACTTGTAATGCCAAATATGGAAGCAGCTCGTATCAGCTATAACCTATTA
AGAGCAACGACAACAGCAATTACTGTAGGACCTATTTTATTAGGTATGAATAAGTCTGCA
CATATTCTTAACCCTGTATCCTCTGTTCGCCGTATCATCAATATGGTGGCGTTCGCGGCA
GTGAAAGCCTAGTAAAAATGAAATGAGCGTGATTTTTCACGCTCATTTGCTTCTTATTCC
TCAAGTGTTTTTCTAAAATTGTTTTTGATGATTACGGCTGCCTTGTTTTTATAATCGCTT
TGGATTCTTTATCCATGATAACTTCAATTTTATGATCTACAACCACATTCATATTAATCG
TAATACCTTCAGGTGGTGTTTCAAGTTGTACTTTGGGAGTACAAGCGGTTAGATTTAAGC
AAAGAATTGCAAAAAGGGAGTATATGACTTTCATTCTTTAGGGGATTTGGTCTTATTTAA
TCATCTTTTTTCTTTAACAATGAAATAATCTCTTTCAAAGCAATGATTTCTTCATTTTTC
TGAGCCAACATCTCGTCTTTATGGGTAATAGTGAGTTTTAGTTTTTCGATTTCGGCGGTG
AGGTTTTCAGGATCTCCATAATAGTTAGTATTATTAGCGTGTTCATTCATTAAAAATAGA
ACACCTTTTCCTTCACTATTCATCAGTTCCAACACATCAATATTAAAAATCTGGGCGATT
TGTTCGAGTTTATGCAAATTGAGCTTGGTTTCCCCACGTTCAATTTTAGCGTAACCATTA
GTGGACATATTCATTTTTTCAGCCATTTCTTCCTGTGACCACTGATTCATTTCACGCACC
ATACGGATTTTCCCATTTACACTCACAAATCGTCCCTCTCTTTCTTTTTCCACCCACAAA
TTGAGTGGATTTCCCACACAGTTTGTTGTTAGTAGAATGTGAAGCCTACTTTTAAAATAG
CTCGTATTTTACACATATTTTCCCTAAATAACACATTAAAATGAGGTCTTTCTATGCGTT
TGTCAGTTAAAACAACAGCTATGGCGATTTTAGTTTCATTAGGAGTAACGGCTTGTGGTT
CAGGCGGTGGTGGCGGAGGCTCATCTACATCAACGAATAATCCAGATCAAGCAAAGCAAA
TTGAAGCCTTAAAAAGACAGGTGGAAGCTGAGCAACAAGCGGTTAAAAATGCACAAACTA
GTGCAAATGAAGCAGCCGAAAAAGTAAAAACTGTAGAAGCAGCTAAAGCAAAGGCGGAGG
CTGAATTGGCAAAAGCACTGCAAGCTTTAAAAGATGCTGAAAATGCAACTGCAGAAGAAA
AAGCGAAAGCTCAATCGGCTGCAGATAAAGCGGCTAAAGATTTAGCTGAAGCTCAAGACA
AAATTGCGTCATTGGAAGAAGAATTAGCTCCTATAAGAGCCGAAGCAGAAAGAAAACGCT
TAGAAGCGGAAGAAGAAGCTAAAAAATGGGCATTTTTAACCCAAAGTGGAGAATGGCGAC
ATATAGCAAGAGGTGATGGTTTAAAAGGATATGCCGAACATGCTTATATTGATGGAAAAG
CATGGTATCTTTACCCAATCGGGGCATCTGAGAGCTTAGTTTTACAAAATGGGATTGATT
TTAATAAAAATACAATTTCCAACCATGTACAGATTTTACCTGTATATGCAAGTCGCCAAT
CAATTTCTGGCGAAAAACAAACATTCCAAGTTGCTAACGTTCATTTTATTAACCAAGAAT
ATTCTACGTATTTAAATTGGTCTTATCCTGATAATATAAGTGACGATGATTTGAGAAGAT
CAGCAGGTTATGTCGCTTTGCCGACATCTCAAAATTCAGAATATATTAAAACCCCTGTAA
TCGCAACTTATCAAGGTAAAGCATTAGGAATAGAAAACTATAATGTAGATACAAAAAATG
TATATGAAGGAGAATTTTCTTTAATTGCAGATTTTAAAAATGAAAGTGTAAAAGGGAATA
TAGCCAATCTAAATGGTAAAAATTATGTCTTGGAAAAGGGAAATATAAATATTTCAGATC
AAGGAAATCTTATTTTCTCTGGAAAAGTAGATAATAACCTAGATTATAAAGGTGTTTTTT
CTGGACCTAATGCAGAAGAAGTCGTTGGAACCGCTGGGACAGATATTAGCTTTGGTGGCA
AACGCCAATAATCAATCGTAAGGGCGGGGATCATCCCCACCTAAAATCTAAGCTATTGCA
GAAATGCCTTTATGTTGTACTAAAGAAAGCAGTTTCAGTGCAGCACCACTTGGTTTTTTT
ACACCTCGTTCCCATTCGGAAACAAGATTGCTACTTACATTTAAGTAGTGAGCAAAAACA
GCTTGAGAAAAATTTTCTTTCTCTCTGATTTCTCGGATCTCGTTGGGAGCGAGCGTTTTG
ACTGGCGTTAAACAACGTTTATCAAAACTCCGCATTGTTGTTTTATCAACCAAACCAACG
TCGTGTAAATCACTCATCAATTCGTGGATCGCCGCATTTGCTGGGCTGTTGTATTGGCTC
ATTGGATACCTCTATAAATGCTTTGCCATCAAGGGATTTGGGTAAACGCTGTTTGATAAC
GCCAGAACCTAAATCGGCATCAATCAGACCATTTTCAATGTCGTTAATGGCATTTCTTAA
CGTATCGTTTGAAATACGTTCTTTACGGGCAAATTTATCAAAATGTTTAGATTTAAAAAT
TCTCATTAAATTTATACCGCTATCATCTTTAGCGTGATAGTAAAAAATAAACAGAAAAAG
TCAATAAATCTATCTTATGAAAAAACTCCTACCCCTTACCCTTTTTATCCCCCTAGTAGC
AAACGCTACTCCCGAATTGGAAATCAAATCCGCCGAGCCAACATTACCAGTACAAGCGGT
TATTTTTTCAGAAAAATCGGCAAATAATGGGGAAATCACTTTAACCCAAGAGCTGATCAG
TAAGCCCGAACTTACTCGTCAAATGTTAAATCGGGCGATTGATAGCCGACAATTTCATTT
ATTGCCTGAGCTGGTTCGGATTTATCAACAAACGCCCAATCCCGATTTGATACTGATCGA
TTATGCTAACGGCATTATTTTGGCAAGTCAGGGGGACTATAAAACAGCAATCGATCTCTA
TCGTGGCATTATTGCGAAGCACCCTAATTTTCAGCCTGTGCGTTTTCGTTTAGCACAAAT
GTTGTTTGAAGATCGGCAAAACGAAGCCTCACTTGCACAATTTCGTAAGCTACAAGCGGA
CGGATTGCCTCCACAAATTGCAAATGGGGTGGAACAATATATTGCTGCCATTCAGAAACG
TTCAGACTGGTCATTCGATTTTGGTGTGAATTATTTGCACGAAAGCAATGTTAATAATGC
CTCAAGCTCGCCTTATGTTCGAGTGGGGAATGTGCCGTTTAAGAAAACGGAAGAATCATT
ACCGCAATCAGCAAATGGGTTGAGCTACCATCTGAATTTGGCTAAGAATTGGAATGTTAG
CGGATCCCATTATCTACATTTTGAGAACCAATTTAGTGGAAAATCCTATTGGGATAATCA
TCAATTTGACGATCAGCAAAACCGTTCAAGTCTTGGCTATCAATATCAAAATGCTCAAAG
TCGTCTTGCTTTTTTGCCTTATTATGAAATGCGTTGGTATGGTAATCATCGCTATAATCA
CGGCTATGGCGTTCGGGGAGAAGTAGAGCATTGGCTTACATCACAATGGCAGCTTTCTAC
GGCTGGCGAAATGGGCAAGCTCAAACATCGGGGCGAAAATCAGCTTGCAGATAGCACAAC
ATTATTTGGTTCTGCTACGCTACTCTATGCCTTTGATGCGAAAAGTTATCTCTATGGTGG
TGTAGATTTGTTGCGAGATCGGACGTTAGAACGTTCTTTAGCCTCAAAACGTTATACAGG
GCGAATTGGTTGGGGGCAAGAATGGTGGGGCGGAATTTCCAGCCGTATTCAGCTCAGTTA
TGGCAAACGTGAATTTGACCAAGCTCACCGCATTTTTAATCAGATACGCAAAGATAGAGA
GTTAGGTTTGAATGTTACACTTTGGCATCGTAACCTGCATTTTTGGGGAATTACACCGAA
AATCAGCTATCAATATCAGCGAGTGAACTCAAATTTAGTGGATCTTTATTCGTATAAACG
AAATCGAGTTTATTTGAGTTTTGAGAAAAGTTTCTAGTAAATAAGTGGCTTAGATAATTC
TGAGCCTTTAGCATGTACTGAGTGCGGTTATTGTTTATCTAATTGTTTATAGATTGAGTG
CTCAATATTCTGCTCAAACTGAGAACCGTAGTTAATCAATTTCCACAGGTCGAACATATT
CTCTTTATGGTTATAATTCAAATTGACTTTCGCTTGTTTATGCTCAGTCAATCTAGAATG
GATTTTAGCTGATAAATCCATATCGCCTTTACTGTCTAAATTCACCGTTGCGGTGAAATC
GTCAATCTCACTTTTATTGACCATATAAGCCAAAATCTGTTCCGTATAGCCCCCTTGTTT
AATCGCTTCAAGCAATTCAGGGGTAAATTTTAGGTAAGATCTATCCGCTTGTGTCAATGT
TCCATTGCAGATGTAGCAAGGTTTACCCGACAGCCAAAACGGAAAGATACCGTTGAATTT
GCCAGTTAAATCCAGTTGGTGATACTGTGCCAATTCTAAAATGCGTTCAAAACGAATATC
AAACAGCTTTAAATAAGCGATTTTCGTTTGTGGCAGGGCAAAGTGTTCGATATTTAAACG
TCCATCAAGCAAATTTAAACTTAACTCTCGTAAAAACAGAGGCTTACGTTTAGTGTAAGG
TAAGTGTCCTTGAATTTTTACTTTGACATTGGTTATCGGAATACCCATATTCACTTCATC
AATATTCACATCAAGGGCTTTTTTCACACCAATATCTACTTCGCCCTGTTTGTATTGATA
AGGGAGTGAGAAATCAATGCCCTTGATCTCACCGTTTGGTAGAGAAACCGCACCGTTGCG
AATAGCAAAATGCCCGCCAGCCATCAGCCCACGAGCTGCATTCGCACTAAATGACGTTTC
ACCTTTGATGGTACCGTTTGTGATGACCCATTGGTTTCTAAAAGGAAAAAGGCTTTGGAA
TACATTTGCAGGTTGCTCTGACCAATATAGCTTACCGATTAAATCACTGGCATTATTGGT
TAATTTTCGGCGAGCAAAGAGTTTAATCGGTCCTAATTGATTGGCGGTAACATCACCCCT
AAAGTTAAGATTTTCCACTTCGCCGTAAAAATTTAAGTGTGCCGTTGGCTTTTCTAAAGT
GCCACCATAGGCAAAATTAATCTGCGGAGAAAAGAGTTTTATTCCCCCAGTGAGATGAAA
TTTATCGTAATCAAAGTTAATCGGCTCATTCAAAACCAGCTCTGTTTTGGGAATGGATAC
CCCATTTTTACCAATCTGTTCCAGACTGCCTTTAAATTCAGATAGTTGCACTAAATCTTT
ATGCCACACACCACGCCCAGACACTGCAAGCGGTCGGTTTAAGGCTTTTATTTGCGAACT
GCCCCAAAAACGCCAATTCCATTGATCTTTCACCGCTTTTTTATCGGTTGGATCTTGGAA
AAAGTGTAATGCTCCCGCTTTGAAATTGTTGGCATAACCGTCCAACCGCATTTCAATATT
TTTAAAGTCAGGGCTTTCTCCACGGAAAATCGCTTGCAATCGACCGTGAATGCCCTGCTT
ATCTACCCGTACGCCAGCAAGGGGAAAACGCAAATCGTTGATGGTAAGAAAGCGTTCAGT
CCCAGTTAGACGTAACAAAGCACCTTGCAAAAAGCGTAAGGTGAGATCATCAAATTTTCC
CCTTACATCTAAAGGAATAGTGCTATATAAAATATGCTCACCTTGTTTGATATTACCTGT
AATTTGTAGTGGCAAAATCAAACTGTCTTGCTGAATTTCCCCTTGTGGACTACTGATCAC
CACATTGCCTTTCCCTTTGGCATTTTGAGTAAGCAGACTGATACGAACCGCCGTTTTTAT
CGGATAAAGCTCATCTAAAGAAAAACGGTTTGGGGTAATGGTGGTGGTCAGATACGCATT
GAGCGGAAAATCATTTGAGAGTTGCCAATCAATTTTCCCTTTTTCAATCGTCAGGCTTTG
TGTATCAAAACGAAACGGCAAGTTGAATTGATTTTCAGGTGTTATAGCGGAATGTAGTTG
CCAATTTCCGTGAAGTTGCTGATCTTGTTTATGCCAGCTGAGCGTTGAATGACCTTGTTG
CAAACTTGGTTCAGCGATCAAGGTTTTAGGCAAATTCCATTGATAATTTAAACTCAGTTG
TTGGGGCAACGCTAAAAAATGTTCATCTAGCTGTGCAGAAAGTGTTGCAAGATGTTGCTC
ATCCTTATTCGGCTGATAGCTAAGTTGTGCACTGAGTTGCTGATTTGCAAAATTCGCATC
TAATGTGACCGCTTGTTGCTTAATATAAGCGGTCAGTTTTTGCTGAAAAAATGCAAATTT
GATTTCACTAGGTGATTGCAGTAACCCTTTCAAACGTTCGTGCATTTCATCGGGAAGATT
TTTCCACGCTAAAGATTGGATTTCTAGGCTACCTTCTGGCAATAACGCAAAGATCGTTTT
AATGGTTTCTGTGGGATCGGTTTGGCTTTTTTCCGATTTAGGAAAAAGCGTTAAGCAGGC
ATAATCAATGGTTGCTTGATTAAGACGAATACTCCGTTCATCAATCCATTGCACCGCAAG
GCGATCTGCCGAAACAATCGGACAATTTTGATAGTAAAGGGTAAATTGTGGCAAGATGGC
TTTTTCTAAATGTGGCTCAATGCCGTCGGGTGTTTCTATTTTCCAGCCCGTTGGCAATGA
CAAATTAATCGCAGAAGCTAATTGAGAGCCTGAAAGCAATGATGCACCACCAGCCATTAA
AATGGCAAGTACCGCACCGATAATCAATAAACTTCTGCGTAACATTTAGAGAATATTTGT
TAATGGATAAAGCATTGCAAGGAAGGTAGCGACCGTCCAAGCAGTTGGATTTTTGATGTT
TTTTCCCTGTTTGCCGAGTAGCAACCAAGCTAACATCATCAAAATCACAAACTGAACCCC
AAAGAAGATAAAGTAAGGATAAATCACCATCTCAGGCATAATCGCAAGTTGTTGATATAA
CACGAAAATCACCCAAACATAGTTGATGATTAATACCATAAGTGCTAACAATACCAACAG
TTTTAAAAAGCCTTCCAAACGGCTTTTCGCTAGCATTAAATACCAACCGCTTAATAAAAT
ACCGAGTAAAATCTGAGCAAAATTATTGGCTCTAATCCAGTTAAACAGCGACGGTACTTC
ATACCAATAAATCAGCAAATATTGCAGCATACCAATGGCGGTGATGCCTAAGCCACAATA
AATTACCGTACGATAAATCTCTTTATCTTTAGGTAATTTCCAATAGATAAACGGCAGAAT
AACAGAAGCAAATCCAGCGACTAATGCAGGCGAATGCTTCGGGGTAAAGACAAGAGAATA
GAGAAAATCACCCACCGCAAAGACCAAGAACCAAGGCAGAATAGCCGTTAAACGCCCTTT
TTGCCCTGGGCAAATTTGCCCTTTCCACAGCACCACGAAGCTAATCAAACAAACGCTAAA
AAAGGTGAGCAGATAAGGCGAAACAAAGATTGCATTTTGTGGTGCAAAATAGTGATTGAG
TGACATTTCAATCAATAACATCGTCACCAACGGCAAAATAGCGTGCGTGGCGATTTCTAA
TTTAGAAGGTGTATCGTGATCGTGAGCCATAGTTTCAATTCAAAAATGATTTTAGGGCGA
GATTATGCCATAATATTGGCACTTTTTTCTATTTTTAAGAGGATTTTACGATGCGAATTT
TACATACAATGTTGCGAGTAGGAAACCTAGAACGTTCTATCAAATTTTACACAGAAGTGC
TTGGTATGCGTTTATTACGCACCAGCGAGAATGAGCAATATAAATATACCCTTGCATTTT
TAGGCTATGCAGATGAAAGTGAAAGTGCCGTGCTTGAGCTGACTTATAACTGGGGAGTTG
AGAGCTATGAATTAGGCACTGCCTACGGACACATCGCTATCGGTGTAGATGATATTTACG
CAACGGTTGAAGCGGTTCGTCAAGCTGGTGGAAAAGTCACTCGTGAGGCTGGTCCTGTGT
TAGGTGGTAGAACCGTGATTGCGTTTGTGGAAGATCCTGACGGTTACAAAATCGAATTCA
TCGCTAACAAAGATGCACAAAAGGCGTTAGGTTAATGGCTGAAACAGAAGCAACCAATTA
CAATCTATTGAAAAATCGCTTTCGTGGCTATCTTCCTGTTGTGGTTGATGTCGAAACGGG
GGGATTAAATGCTCAAACGGACGCATTGTTAGAAATTGCGGCGATTACACTAAAAATGGA
CGACGATGGCTATTTGCATTTAGATGAAAAATTTCATCGCCACGTTAAACCTTTTGAAAA
TGCCAATATCAATCCAGAGGCATTAAAAGTAAATGGAATTGATGTAGATAATGCAGAGCG
TGGTGCTGTGCCAGAAGATGTTGCCATTACCGAGATGTTTAAAATGGTACGCAAAGCGGT
AAAAGACAACGGCTGCCAACGTGCTGTGATTGTGGCACACAATGCGACTTTTGATCAGGC
ATTTCTACAAGCGGCGGTAAAACGCATTAATGCCAAACGAGATCCGTTCCACCCTTTTGC
AATGTTTGATACTGCAACCTTGGCTGGTTTTATGTATGGACAAACGGTCTTAGTCAAAGC
CTGCCAAATGGCACAAATTCCTTTTGACGGCAAACAAGCCCATTCTGCCTTGTACGATAC
GGAACGCACTGCAGAGCTGTTTTGTGCAATGGTGAATAAGTTGAAGGATTTGGGTGGGTT
TCCTGATTTAAAGGCTAGAATGTAGTAAAAGGTGAGAAATTAGAGGCACAGCTTAATTTC
TCACTGCTATTATACTTAAATATACTATTTGCGATATTTCCCAGCCATTGCCTGATAAAT
GGCATTCTCATTTTTGAGCAGGGTGTATTTATTTTCAAGCAATGAAAGTTCTGAGCTACG
TTCGGTGTTCATTGCACTTAGCCATTCACGCAATTCAGAGATACCTTGTTCGTAGCGGTT
TTTATAATATCCGCTGATTTTTCTATCGTACCCATATTTTTTCTGTAAATTCGCATAGCC
ACTTTTTGACAGTTGGTAAGTGGAATAGTAGGTGTCGATTTCATTTAATGCGGTTGTTAC
TGTCTGTTCATAGTTCAATTTAGCCAGCTTATAACCCTCTTCTGAAATCTTAATGTTATT
TTGTACTCTGTTCCAATCTAAGAACGGCAAATCAAAAGACACCACGCCACCAGCAACAGG
GTTATCTGACGTATTGTTAAACTTCGTTGAACTTCCTGTTAGGCTTCCCCCTAATGTGAC
CGTCGGGAACCAGCTATTTTCAGTTGCGGTGAGGTTTTTAAATGCCCCTTGTAAACGTTT
TAGGCTTGCCAGTACATCTGGACGATTAGCAATGGTTGAAACAGGAACATTCACATCAAC
ATCTTGTAATTTAACCTTAAGAATACTTGGATAATTGACTACAAGCGGTTCGTTTGGTTT
TAAATTTAGCAAATTACGCAAAACTTGTTCACTTGATTTTTGAGCTGATTGTAAGTTGAT
TAAGGCATTTTGTGCAGAAAGCACCGCTTGCATTGATTGATCTACGCTAAGTTGGTCGAT
TAATCCCTGTTTGAATTTGTTGCTTAAAATGTGGTTGAGCTGCTCATAGCTTTTCACACT
CTGCTGCGTAATGCGGATCGCATCTTGATAATAGGCAAGATTGTAATAGCTACTTACAAC
GGCATTAATTAAGGATAATCTCGCCGCTTGTAAATCTTCTTGGGTTGCTTTGTGTTCCCA
CTCTGCCGCACTTGCGGTATCTCTTAAACGCCCCCATAAATCAAGGGTATAACTTAGGTT
CAAGCCAATTTGATGACCAATACTTGATGTTCCTGTCGAGTTTAGGTTACTGCTAGATCC
AACCCCTTTGGAAGCAGAAGATTTTTCCGAAGCGGTGAAAGTCGGAACTAAATTTGCACC
CACTAAGTTTGCGTTATATAAGGCTTTATTCACAGAAATAGCTGTTTTTGCCAAATTGAT
ATTATTGCCAAGTGCCGTTTCAACTAAGCGGTTAAGCTGAGTATCATTATAGCCTAACCA
CCATTGCTCATTGATTTGATATTGTTTGGTAATATCTTGATATTGTTGATAATCTTGCTG
TGCTTTTTGTAGAGAGCCATCGTTGCTCATATTGGTACAAGCTGAAAGTACCAGTGCAGA
AAGTAATGTAAAAGTAAGTTTTGACACTTTCATTAAAAATTCCTTGATTAAAAAATAATG
GGGCGTATTTTAAAGAAAACGCCCCATTTCGACCAGCTCTAAACTGAACGATCATTCATT
TTTTGCAAAAATTTACATAATGTATTGACTTGTTGATCAATTTCCATCGTTATATAATTT
TAAATATAATGATTTTATCTTAATCACAGGAGCTAGATTATGAAAAAATTTCTTTCTGCA
TTCGCTTTGTTGGCGTTTGTGACAAGTGGTGTGTCTGCCAATGAGCAGCCGATCAGTACC
CATTTGGGCGATTTACCCAAAGCTGAGCGTGTACAAAAAATTATCAGTGCAGGTAATCCA
AGTGATGTTGTGTTACTTGCTGTTGCCCCTGAAAAATTAGCCGGGTTTGCCGGCTTCAAA
ATGCAATCGACATCAGGCAAATTATTCCCTGAAACGTTACAGAAATTAGAAACGCTAGGG
AGAGTTTCGGGCAAAAATAGTAGTTTATCGCCTGAAAAAATCGTAGCGTTATCCCCTGAC
TTGATTGTCGATGTGGGTAATGTGTCACCAAACTATCTTGATCAAGCAAAGAAAACTCAA
GCTCATACTCAAGTGTCTTATGTTTTATTGGACGGTAAACTTGAACGTACCCCGGAATTG
TTGCGTGAATTAGATAAAATTGTGGGGCAGACGAAACAGGCTGAAACCTTGGCAAAATAT
GCGGAAGAAACCTTAAAACAAGCGGTTGGTTCTGCGAAAAATGTTGCAAAAACCGCTTAT
CTTGCACGAGGTGCCGACGGCTTGGAAACAGGCTTTAAAGGTTCAATCCATACGGAGGCG
ATGGAACTGGTCGGGTTGAAAAATGTGGTGGAAGGGGAACATAAAGGTTTGGCGAAAGTG
TCAATGGAACAGCTTTTGCAATGGAACCCTGACATCATTTTTACGCAATTTCCTGAATTT
TATCAAATGATTTGGGAAGCACCGCAATGGCAAGCACTAGATGCGGTGAAAAATAAGCAA
GTCTATTTAATCCCACATCAACCTTTTGGTTGGTTAGACTCGCCACCAAGTTTAAATCGT
TTGTTAGGTATGAAATGGCTACAACACCATTTGTCAGGCGGTGAACCGAAGGCATTTATT
CCTGAGTTAAATACCTTTTACAAGTTGTTTTATCATATTGATTTAACTGACGCACAGGCT
AACGAATTATTACCGAAAGGTAGATAAATGTTCGGTTGAGATGATCTCCAAACGGTCGCT
ACTGATATTGAGTTTGCTCTTATTACTGGCTATTTTGCTTTCGCTTAATCTCGGAAAGTA
TCCGATTTCGCCGACAGCACTGTGGCAAGCGGTCGTTTGTGCTTTCTCTGTTGAATGCGA
AACCAACCAAGTTCAAACGGTGTTATGGCATATTCGAGTGCCACGGATTATTGTTGCTTG
CTTAGTCGGGGCTGCACTAGCTTGTGCAGAGGCAACCTATCAGGGGATGTTTAAAAACCC
GTTGGTTTCCCCCGATATTCTAGGCGTATCGGCAGGGGCTAGTTTTGGGGCTTCGTTGGC
GATTTTTTGCAATTTGCCGATGTGGTATGTGCAACTTTTTGCATTTGTCGGCGGTATTAG
TGCGGTATTGTTGGTAACTGTGATACTGGAAACGAAAAACCTAACGATTGGCTATGCCAG
TCAGCCTTTGATCTCAGGGATCGATTTTCGTCTGGGAACAAATGACATCTGCTGTGTGTT
AGGGGCAAATGGGGCAGGGAAAGTACCTTTTTACGCACGTTATTGGGTACTCAAGCAAAA
TTGCACGGGGAAATTTTCTTTGCAAACCAACCGCTTGTTACCTATTCACCACAACAGTTA
GCCCAACAAATTGCCTATGTGCCGCAAGCGCATCAAAGTTTATTTCCCTTTACAGTTGAA
GAGATGGTTTTAATGGGGCGTTCGGCTTATCTAAAATGGTATCAAAGCCCTAGCCATAAA
GATAAACAACTTGCTTTTAACGCATTGGAACAGCTAAATATTGTACATTTAGCTCAACGT
TACTATCCACAATTAAGCGGTAGTGAGAAACAGTTAGTGTTGATAGCCAGAGCCATTGCA
CAGCAAGCCAAGATGTTGATTATGGACGAACCAACTTCAAGCCTTGATTTCGGTAATCAA
ATTCGTCTGCTGAACCAAATTAAACGACTACATCAACAAAATATGGCGTTACTGATCACT
ACACATCACCCACAGCACTCCGATTACCTTGCAGATAGCGTTGTGATTTTAGATAAACAA
CATCAGCCAGCCTTTCAACAAGGGAAAAAAGCCGCTATGCTCACTCTTCATCAACTAGCC
AAAACCTATCGTATTGATATGACAAGTTTGGCTCAACATTTACCTTTTAAGGAATAACAT
GAATTCATTCTACGACATTGATTTTGCTCAACTTTATAAACAACATCTGATTGCATATCG
TTATCATGATGTTACCGCTGAGAAATGGGATAAGAAAGCGGTTAGATTTGCCGAAACTTT
GTTGAAAAAGAGAACAGTTATACCCGTCAATTTCTAGATAAAATGAAGATTGAACCGACA
GATAGTGTATTGGATATTGGCTCAGGACCGGAAACGCTTGCCATTCCCCTAGCCCGTTTA
TGCAAACAAGTTTACGCCTTTTATATCTATCTGTTAAACCGTCTTTATCAGCGTGGTATT
CAGGCAGAACTGACTTTTTTACAGGGAGAAACAGGGGGCTTGCAAGGGGAAACATACCAA
GATCTGCAAAATGCCGTGGAGTTTTCGCTAGGGACATTAACCGAACTAGAACGACAAAAA
TTACAGGCCTTCTATCAGCAAAAACAGCAATCTCAACAAAAAATCAGCCACGATCAAGCC
CGTTGGGCGTTTATTTCGTGGCAGGTGTAGAATATCGACAAATATAAGCGGTGTGATTTT
GCAGAATTTTCTATATAACCTAATTGCGATGGTATAAAGAAAAAGTCTTCACCCTAGCTC
AAATCCTGAGACATTCCTTTAAGAGAATATATCAGGCTTTCCAAAACAATATTGCCCTAA
TTACATGTTCAATACTTTCATTTTGCATATTAAAAAACAGTGGCAATCTCACTAACCGCT
CGCTCTCTTTAGTCGTCCATTTGTCTTCTCCACAAAATCGGCCAAACTGCTGCCCTGCAG
GGCTTGAATATAATGGCACATAATGGAAGACCGTCAAAATTCCTTTTGATTTCATTGCAT
TAATAAAATCCGTTCGCACCTTGAGATTTTGCCATTTTATATAAAACAGATGGGCATTTG
CTTGGCACTCTTGGGGAATGTAGGGCAATTCCACAATCCCTTTCTCTGCCAAAGGCTGTA
ATGCGTCAAAATAACATTGCCAAATCATCTGCCGTTTTTGTTGGATTTGTTCTAACCCTT
GTAACTGAGCATAAAGGTAAGCCGCTTGTATTTCTGACATTAAAAAACTTGAGCCGAGAT
CTCGCCAACTATACTTATCTACTTCGCCACGAAAAAATTGCTGACGATCTGTGCCTTTTT
CTCGAATAATTTCAGCACGAGCGGTCAGTTCAGGCTGATTAATGACAATCGCCCCACCTT
CTCCCCCTGCGGTGATATTTTTCGTTTCGTGGAAACTGTAACAGCCAATATGCCCAATCG
TGCCAAGTGCTTTCCCTTTATAAAACGCATTAATCCCTTGAGCCGCATCTTCTACCACCC
ATAAGCGATATTTCTGTGCCAATGCCATAATGCTATCCATTTCACACGCCACACCCGCAT
AATGTACAGGGACAATTACCTTCGTTTTGGGGGTAATCGCTTGTTCTATCAAGGCTTCAT
CGATATTCATCGTATCCGGTCGAACATCTACAAACACGATTTTCGCCCCACGCAGTGCAA
AGGCATTTGCCGTAGAAACAAAGGTATAGCTTGGCATAATCACTTCATCACCCGATTGAA
TATCAAGTAAAATCGCTGCCATTTCTAGCGCCGCCGTACAAGAAGGTGTCAGTAACACTT
TATGTGCGTGAAACCGTTGTTCAAGCCATTGCTCACATAGACGGGTAAAGTGACCATCTC
CAGATAGCTTATCTGAACAGATCGCTTGCTGGATATAATTTAGCTCTGTACCTAATACAG
GCGGTTGGTTAAAAGGAATGTTTTGCATCATCGATAAAACCAATAATAAGTGCCGCTGAT
TTTTCCGTTTAAGCGTTGATAAAGCCGAATTGCAGCTAAATTGCTCAGCTGGGTGGTAAT
CACCATTTTCGTCGCTTGCTGACGTTTCGCCCAAGCGATCGCATTCATTAATAAGCGATA
GCTAACCCCCTGCTTCCGCCATTTTTCTGCGACCGCCAACAAGCCAATATGTGCCGTAGT
CTCTTTTACTCGAAGGGTAATCATCCCTTGTATTTCACCGCTTGTGGCTTCACTGAGTAA
ACAAATATCGTCAAATTCTCCCTTAACTGCATTTTTAATCCATTGCCAATAAAATCGACG
ATTTTCTAACAATGAAAACCAAGGCGAACGAAAACGCGTTTGTGAAAACAAATGCGAAAA
GGGTTCAAGTTGAACCAAATCCTGTTCCGTTGCCACACGACAAGCGGTCAGTTCAGGTGA
AAAATGTGCAAGATCATATTCAAAAACAATCTCACCTTCTACAAACTGAAAATCTTGCTG
CTGCACCCAAGCTATTTCCGTTATTGCCCAGCTTGGCAATTTTGTTTGAATGAGAGAGAA
ATCAGCGAGAACTAAATCCGAGTTGCTCCCTTTACTAATAAGATCCAGATCAGCGATATT
TCGACCAAAAAAATTAGAAAGCCAAAGGTGCTTATACATTTTTCCTCTCTTATTCATTAA
TTATCTTTCACATATTTAAACTAGGCTGATTTTAGTCATGTTTTTTCATTATATTGAATA
GGAGCAAACATATATCCGATATTTTTTATTGTACGTTATATATTGCTAAGTGACGATAAA
ATAATTTACACATTCAATCTAGCCAAAAGTTTTGTAAATAGGTACAATCAAACGCTTGCA
TTTTATTAACATTTGCGAAGAAAAATTTAACTTTGGAGAACGTTATGTCGTGGAACGAAT
CAGGCAATCAGCAAGATCCTTGGGGTAAACCAGGGCAAAAAAAGCCTGAACAAAAACAAC
CATCGGGTCAAGAAAAAGAGCCGAATAAGCAATCAAATGAACAGCAACCACCTGATTTAG
AGGAAGTTTTTAATAGCTTATTGAGAAAAATGGGTGGCGGTAAAGGCAATGGTTCAAACC
AAAATAACCGTCCAGCTGTTTCTGCAGGAAAATTTTTACCTGTATTACTCGGCTTAGGCT
TAGTTGTATGGGGAGCTTCAGGGTTTTATACCGTCCAAGAGGCAGAACGTGGTGTAGTTA
CTCGTTTCGGTAAATTACACGAAATTGTTTTACCTGGTCTAAACTGGAAACCAACTTTTA
TTGATAATGTAACGCCAGTGAATATTGAACGTGTGTTAGAACTGAGAACTAACGGCTCTA
TGCTTACCCAAGATGAAAATATGGTGTTGGTAGAAATGACCGTTCAATACCGTATTGAAG
ATCCAGCGAAATATCTCTTTAGCGTGACCAAACCTGATGATAGCTTGAAACAAGCGACTG
ACAGTGCATTGCGTTATGTGATCGGACATATGACAATGGACGATATTTTAACCACAGGGC
GTGCGATTGTGCGTGAAAAAACGTGGAATGCCTTGCGTGATATTATCAAAAATTATGATA
TGGGATTATTGATCACCGACGTGAACTTCCAATATGCTCGTCCGCCTGAAGAAGTGAAAG
CGGCATTTGATGATGCCATTAAAGCACAAGAAGATGAGCAGCGTTTAATTCGTGAAGCCG
AAGCCTACGCAAGAGGGCAAGAGCCAATTGCTCGTGGTCAAGCACAACGTATTTTAGAGC
AAGCAAATGCCTACAAAGAGCAAGTTGTGTTAAATGCTCGAGGTGAAGTACAACGCTTTA
CTCAATTATTGCCTGAATATAAAGCCGCACCAGAAGTCACTCGTGACCGCTTGTATATTC
AAACAATGGAAAAAGTGATGAAAAATACACCGAAGTTAATGGTAGATAGCTCAAACGGCA
ATAATCTAACGGTGTTACCTATTGATAGATTGATGGCTAAATCAACGACAAATGAAGCGG
TAAAAACACCATCATCACAACCTGTTATTCAACAACAGCCGCAACTTGCTCAACCTGTTA
GCCCTGCTCAATTACCTGCAGTGGAACAGAATGAGCCTGTGCGTAAAGGGAGATTTTAAG
AATGCGTAAGTTACTTTTACCTGTTTTAGCTGTTGTGACATTTATCCTTTTCCAATCGGT
TATCGTAGTAAAAGAAGGTCAGCGTGGCATTATGTTACGTTTTAACAAAGTACATCGTGA
TGCCGATAATAAAGTGATTGTTTATAAACCAGGTTTACACTTTAAAGTGCCTGTTATCGA
TCAGCTAAAAACCTTAGATGCTCGTATTCAAACCCTTGATGGACAAGAGGATCGCTTTGT
CACAGTCGAGAAAAAAGACTTGCTAGTGGACTCTTATGTGAAATGGAAAATCAGCGATTT
TGGTCAATTTTATACTTCAACTGGTGGCGATACACAAAAAGCTTCAACCTTATTACAACG
TAAAGTCAATGACCGTTTACGTTCTGAAATCGGTTCTCGTACCATTAAAGACATCGTTTC
AGGTTCTCGTGGTGAACTGATGGCAGGAGCGCAAAAAGCCTTGAATGATGGCGAAGATGG
TGCAGAACGATTAGGGATTGAAGTAGTTGATGTGCGTGTAAAACAGATCAACTTACCAAA
TGAAGTATCAGCCTCTATTTATCAACGTATGCAAGCTGAACGTGCCGCCGTTGCTCGTGA
ACACCGTTCACAAGGTGAAGAAAAAGCAGAATTTATTCGTGCTGATGTTGATAAAAAAGT
GGTACTCATCTTAGCCAATGCAAATAAAACCGCTGAAGAACTAAAAGGTCAAGGTGATGC
AGAAGCTGCTAAAATCTATGCTGAAGCATTTAAACAAGAACCTGAATTTTACAGTTTTGT
GCGTAGTTTAAAGGCTTACGAAGAAAGTTTTGCTGCAGGCTCAAACAATATGATGTTGCT
TAAACCAGACAGCGAATTTTTCCGCTTTATGAAAGCACCTACAAAATAGTTATATCCAAA
GACCCGATAAAGCGGGTCTTTTTTATCTTTAAAATAGAAAGCTACAACCAGGTTGTAAAA
TTTTAGGTTGTTATATAACAGTTTATATTAACCAAAATGTAGGGACACACTGAGTGTGTC
CGCTCATAAAAGATCATGTTGAGGACACACTCAGTGTGTCCCTACAGTATGCCTGAAAGA
TTGAGGTTTAGCGTAACTGTAACAACCAAAAAAATCTAACCGCTTGTATGCTTTTGACAT
TCACTAAACCTAACTAAAAGAGGCAATTTATTATGGGTAAAAGTGTTGCAATCCTTGGAG
CTCAATGGGGCGATGAAGGTAAAGGCAAAATCGTAGATTTATTAACGGATCGTGTGAAAT
ATGTGGTTCGTTACCAAGGTGGACATAATGCAGGTCACACCTTAATTATCAACGGCGAAA
AAACCGTACTTCGCCTTATTCCATCAGGTATTTTGCGTGAAAACGTGACCTGCTTAATCG
GCAACGGTGTAGTCCTTTCTCCTGCGGCATTAATGCAAGAAATGGGCGAATTAGAGTCCC
GTGGTATTAATGTGCGTGACCGTTTAAAAATCTCTGAGGCTTGCCCATTAATTCTGCCAT
ATCACGTTGCAATGGATCACGCTCGTGAAGCGGCGTTAGGTAAAAACAAAATCGGCACAA
CAGGTCGTGGTATCGGTCCAGCTTACGAAGATAAAGTCTCTCGTCGTGGTCTGCGTGTCA
GCGATCTATTCAACCGTGAAGCCTTTGCAGAAAAATTAAAAACTATTTTGGAATATTACA
ACTTCCAACTAGTTCACTACTACAAAGTTGAGCCTGTAGATTACCAAAAAACCTTAGATG
ACCTTTTTGCGGTGGCAGACATCATCACAGGTATGGTTGCAGATATTACAACCCTATTAC
ACAAAGCACGAGCCAATGGCGACAATATCCTGTTTGAAGGTGCGCAAGGCACAATGTTAG
ACATTGACCACGGTACTTATCCATTTGTAACCAGTTCAAATACGACTGCTGGTGGTGTTG
CAACGGGTTCTGGCTTCGGACCTCGCAATTTAGATTATGTATTAGGCATCATCAAAGCCT
ACTGTACTCGTGTGGGTTCAGGTCCGTTCACTACTGAACTTTTTGATGAAGTCGGTGCAG
AAATTGCTCGTAAAGGTAACGAATTTGGTGCAGTCACAGGTCGCCCACGTCGTTGCGGTT
GGTTCGATGCCGTTGCCGTTCGCCGTGCAATTCAAATTAACTCAATCTCAGGCTTCTGTA
TGACCAAATTAGACGTACTTGATGGCTTTGAGGAATTAAAAATCTGTGTCGCATACAAAT
TACCAAATGGCGAAATCGTAGAATACTCACCGCTTGCGGCGGCAGACTGGGAAGGGGTTG
AACCGATTTATGAAACCTTACCAGGTTGGAAAGAGAATACTTTCCGTGTAACTAAATTAG
AAGATTTACCGCAAAATGCGATCAACTACATCAAACGCATTGAAGAAGTGTTAGGTGTAC
CAGTCGATATTCTTTCAACAGGCCCAGACCGTGTTGAAACAATGATTTTGCGTGATCCGT
TTGCAGAGTAATTAGATTTTAACGATAACAATCTCCTAGTTTGTAGAAATTAGGGGATTT
TTTGTATAAAACAGCTCGGATCTGACCGCTAGTTTACATTTATGTTGCGAACTTAGTGAC
AAAGTAGTGTAAAATAGCCAAGTTTTCGTGATTTATTATTCATAGAGGAAAAAGAATGAA
AAGAGTCGTCATCACAGGTATCGGCATTATTTCGAGTATCGGTAATAACAAAGAAGAAGT
ATTAGCTTCATTAAAAGAAGGTAAATCAGGCATTGAATTTGTACCTAAATTTGCTGAAGT
GGGTATGCGTAGCCAAGTTGCTGGAACAATTAAATTAAACCCTGCGGAATTAATTGACCG
TAAAATTTATCGCTTTATGGGCGATGCAGCTGCTTATGCTTACCTTTCAATGAAAGAAGC
AATTGAAGATGCTGGTTTAACCGAAGAGCAGGTATCTAATGATCGTACAGGTTTAATTAT
CGGTGCTGGTACAGGCTCTGCACATAGTCAATTAGTGGCTTGTGATGCAGTGCGTAGTCC
TCGTGGTGTAAAAGCAATTGGCCCTTATGCCGTAACTAAAACAATGGCTTCAAGTGTATC
TGCTTGCTTAGCAACCCCTTATAAAATTCGTGGTGTAAGCTACTCTATCAGCTCTGCTTG
TGCAACCTCAGCACACTGTATCGGTCACGCAATGGAGTTAATCCAATTAGGCAAACAAGA
CGTGGTTTTCGCTGGCGGTGCAGAAGAGTTATCTTGGGAATGTGCAACGGAATTTGATGC
AATGGGTGCAGTTTCAACCAAATACAACGAAACCCCAACTAAAGCTTCTCGTGCTTACGA
TGCCAACCGTGACGGCTTCGTCATCGCAGGTGGTGGTGCTGTTGTTGTGGTTGAAGAGCT
TGAACACGCCCTTGCTCGTGGTGCAAAAATTTATGCGGAAATCGTAGGCTATGGTGCAAC
ATCAGACGGTTACGATATGGTTGCCCCAAGTGGTGAAGGTGCGGAACGTTGTATGAAACA
AGCGATGGCAACAGTTAAAGGCGAAATCGAATACATCAACGTACACGGTACATCAACACC
AGTGGGTGATGTGAAAGAATTAGGCGCAATCAAAAATGTCTTTGGCGATAAAACCCCAGC
GATTTCATCAACTAAATCAATGACCGGTCACTCATTAGGTGCAGCAGGTGCTCACGAAGC
GATCTACTCGCTATTAATGTTAGATAACGATTTCATTGCACCAAGTATCAACATTGAAGA
ACCTGATGAACAAGCACAAGGTGTGAATATCGTAACAGAATGCCAAGACAAAGCGTTAAC
AACCGTAATGTCTAACAGTTTCGGCTTCGGCGGTACAAACGCTTGCTTAGTCTTCCAAAA
ATATCAAGGCTAGTCTTGCTTAATTTATGAAATCTGATATAAGGGCGTGGGAATTTTCCC
ATGTCTTTTTTATTTATTTGGAGTGAATAATGTTAAAGTTTAAATATTTATTATCTATTT
TAGTATTAGCAATTTCGGCAAATGTAGTGGCAAGTGGTGTATCAATGGAAATGTTCCAAA
TGAAACGCCAAATTAACCTATTAACAAATGCCCAAACAGCTGAAGAATTTACGCAAAATG
CAGATAAATTTATCGAAGTGTCTAAAAAAGCCCAAGCAACTATGCCAAACAGCTTAGATG
GCGATCAAGAAAAATTCAAAGGCTATCAACAAGGTATGCAAGAAGTCATCGATGTTGTTG
CTCAAGCAAAAAACTTAGCAAGTCAAGGTAATTTAACGGAAGCAAAAACAGTTATTGCGC
GTTTAGATAGCTTAAGAAAACTGTATCATTCGGCATATAAATAAACGGACGAAAATGGTG
TAATAGACAAATTTGTTGCAAAAAAGCAGCTTAAAAAAGTCTCTCCCACAATTTGTGTAA
ATACCTGTTTCTGAGATAATACATTCAGACACAGGTATTTTATTATGAACGAAAAACAAC
TTC
>H233 Scaffold3
TATTCTGACCATTTGCCCCCGTTTTTGAAGTCACTTTCACATTTTTACCCGCTTCAACCT
CAGTTCTTGCCGCTGCGGTTGTGGTATTAATTGCTGCTGCGACTTCATCTCCTGTTACAA
AAGCATTGCCCTTGGTTTCAGCCGTAACTGTACGTTTATCCTCAGCAGCCTTCAATTTAG
ATTTCACCACCGATAAATCATAAATCGTTTGATCTTTGTCACCTTTACTTGCTGTAACGC
CAACCGATTTGTCCGTTGATTTAACCTCTGTTTTTGAAGCTGCTGCCTTAGTATTTAACT
GGCTCACATTCACCGCATCAGTATCTGCTGTACCAGCCGCCACATTGGTAATTTTCGCAT
CATTAACATTAACTGTTTTATCTGTAGAACCTGCAGACAAGGTAATCTTAGCCCCATTCG
CCTTGGTGGCGTCGTTACCATTGGCAATCGAGGTAATGCCTTTTAATTCCGAATTTCCAG
TTGGACCCGCAGGACCTTGTGGTCCCGCTGGACCCGCAGGGCCTTGTGGTCCCGTTGGAC
CCGCAGGGCCTCGTGGTCCTGCTGGACCCGTATCACCTTTGTCACCCTTAGCCCCTGCTG
GACCCGCAGGACCAGTTTCACCTTTCTGACCTGTATCTCCTTTTGGACCCGCTGGACCCG
CAGGGCCAGTTTCACCTTTCTGACCTGTATCTCCTTTTGGACCCGCTTGTCCTGGATCGC
CTTTTGGACCAGCAGGCCCCGTTGGACCTGTTGAACCAGCTTCGCCTTTTGGTCCTGGAT
CACCTTTCTCACCCTTAGGTCCAGCTGCTCCTGCCTCTCCTTTTGGACCTGCAGGACCAG
TTGCACCTTGTGGTCCAGTTGGACCTGCTGGACCCGCAGGACCTACTGGACCTTGAGCAC
CTGCTGGACCCGCTGGACCCGCAGAGCCAGTTTCTCCTCTATCGCCTTTTGGACCTTTTT
CGCCACGATCTCCTTTTTCACCTTTCTTGATAATGTCATGCATACCATCCGTATAAGTAA
TTTTCAAATCACCATTTTCCCATTCAGTCTTTGTAATTAACTTACCAATCGTAGAAATCG
TAATATTTCCGTCCTTTTGTTCTAATTTAATATTATTTCCAGCGGTAAAGGTTACGGTTG
CCGTATCGCTCATTTTGACAAGATGTTCCGTAGCTGGATTTGTTGCTTCACCCCCCATTC
CCTTAGCAATTGCAAGTTTCCAACCTAAATTGTCAATCTTATCAATTTTGCTTTTAGTAT
CATCGGTTAATTTAACCGTAATCGTATCGCCACTAGCATGGGAAGTAAGACCGTTGTCGC
CTTTTACCTTGAGCGTACCACTCCACAAGCCGACTTTAGGTCTGTCAGCACTGCTTAAAT
TAGCATTTACACTGTTATGCTTACTCTCATTTCCCTCAATTTTCAGGGTTAAAGATTTAA
GCTGCGCCACGTTTACCGCATCGGTTAATTCTTTACCTGCCGCCACATTGACGATTTGGC
GTTTGATGAGTTTATTACCTGAGCCCATACCGACAGAAACTGCACCAATATCATTACCAT
CAACATTTTGTGTGGATTTAAAGCCGTTATCAACACTGCTTACCCCTGTTGTTACAGAAT
AAGACTGTTTTTCCCCTTCAATACCCCCTCTCGTTTCTGCTCTTGACCCATAACCCAATG
CCACACCGCCGCCCACGGTGACAACGGTATTATTACCAAGTGCGGTTGCTCTAGCAGCAC
CATCATTTGTCATGGCACTTTCACCCACAGCAACAGAGTGCATACCACCGGCAGAGGCTT
TATAACCCAAGGCAGTAGAATGACTTTTAGCACTTGCTTGGTATCCAATGGCCACTAATT
GTCCATCTGTCACATCGATATTGGCACCCACAACAACAGAGTCTGCCCCTGTTGTTTTCG
CAGAATTACCTATCGCAATGGAATCTTCCCCAGCACCTTTCGAGTCCCTACCAACAGCAA
CGGCGTTTTTTCCAGCAGTTGCACCACCACCAACCGCAATACCGTACTCAGCGGTAGACT
TACTTCTCGCACCGATAGCAATGCCTTCAGTATGACTTGCAGATGCTAGAGGACCTACAA
CAATAGATCCGTCGCCCGTAGCCAAAGACAGACCCCCAATAGCAACAGAGGCTTTACCTT
TCGCAGTTGTTGTGCGGCGGGAGCTTCCATTATTAGCATTATTAGCATTATTAGCATTAT
TAGCATTATTAGCGTGATAATCCGTTTGATCTAAATCATCTCCACCGATTGATATGGAGC
CATACCCCTCCGCTTTGGTATCTGCCCCGATAGCAATAGATTGTGACCCAATTGCTTTAG
CAAGGTTACCTATTACAACTGTTTGAGTAGTATCCCCTTGGGCATTTCCGCCTAAGACAA
CAGATCTCCCTCCCGCTTTTGAGCTAGTCCCGATGGCAACTACATTCTCCCCATTTCCTA
CAGTATTGTTGCCTATCGTAATAGAGTTGTTGTGTGTTCCTGTATTTGCATCATAACCTA
TCGCAATATTATGCCTACCTTCAGCTTTTGAGTTCTGACCGATAGCAATAGCACCATGCG
AAGCCTTACTCCCTTGACCAATACCAATAGTACCATCGTCAGATCCATTACCCGATGGAC
TAGCACCACCTGCAAAATATGCAGCTGAACCTGCCGGTGGACTAAAAAATATACCTAGTA
ATACTAGACTTAAAAGACTTAATTTAAATTTATCTTGCTGTTTATCTAAAAAATAATCTG
AGGTGCATACTTGAGCTCTTTTATCCGTGTAAGCGGATGTTTTGGTGTGAGACTTTACTA
ACTCAGACACAACCACCCAAGCCTGTTGAGCATGACTCCAAATAACTCTAAATATTTTAT
TCATAATAACCTTCTCTACTGTTTTTCCTAATAAAAAATCATAAACCTTTATTTACATTT
TCAGGATGTACAAATGCCCCCATCGCCCTCGCTTTCGCTCGGGCACTTCCCCCGCAAGCG
GGGGAAGTTAACTCCTTGACAAACCATATATTNNNNNNNNNNNNNNNNNNNNNNNNNNNN
NNNNNNNNNNNNNNNNNNNNNNNNNNNNNNNNNNNNNNNNNNNNNNNNNNNNNNNNNNNN
NNNNNNNNNNNNNNNNNNNNNNNNNNNNNNNNNNNNNNNNNNNNNNNNNNNNNNNNNNNN
NNNNNNNNNNNNNNNNNNNNNNNNNNNNNNNNNNNNNNNNNNNNNNNNNNAGCTTAAAGC
CTTGTGCTATAAGGCTTTAGCCCACTTTTTACCAACACTTTTGTCTACTATGCCTAAAAT
TTGAAAAACTCAAAAAATTGATGTAATCTTACAGCAACAAAAATAAGTGTTATGTCCAAT
AACCCAAATCACAAATTTGCTTTCCGAGTAGCCCCTGTTATAGGGGCTTTTTTTATGTTT
TTCAATTTACTTTATGAGACTTTTTCCATTTCCAAAATACAATGGCTCCGCCAATCAATA
ACATAAGCCAAATTGCCATCTGTCCTTTTTGAATTTGTTGATGTAGCCAGTCTAGGTTTT
TTGCACCAAAATCCCCTAAATAGATCCAAATGGGTACGGAAATAATTGCTGCAAAGAAAT
CCACTAACACAAAGCGAGTAAAGGTTACTCGGCGTGTGATACCCGAAACCAGATACACCA
CAGCACGAAGACCAGGTAAAAAACGTGCTACAAAAAGCAATTTCCAGCCCTGTTTTTCAA
AGCGTTCCTGTACTGTTGCGAAGCGTTCTGGGGTTGCAATACGGCGAATAAGAGGGAATT
GCAAAATCTTCTCGCCGTAAATACGACCTAGCCAGTACATTGTGCTGTCGCCCACTAATA
CGCCCAGCATACTGACAAACAACATCCAATGAACATTCGTGTATCCTAAACCGGAAATTA
CCCCACCAGACACTAATGTGACATCTTCAGGAATAGGCAAACCAAAGCCACAGGCGAGCA
ATACTAGAAATACCGCCCAATAACCATAGCTGCTGAAAAACTCAATTAATAGTTCCATTC
TAACGTCCTTATTGATTTAGGTTGCGAACCGAACTACGCACCACTAATTCTGGATAAAAT
TCCAATACTTTAGGAGTAACAGGCTCAGACGGTTGCTCATTATGCTGTTGAATACGCTCT
AATAAGGTATCAATTGCCATTTGCCCTAAACGTGTTTTAGATTGATGAATAGTTGTCAAA
GGCGGTGCATAGAAACGTGAACTATGGATATTATCATAGCCAATCACGGAAATATCCTGC
GGAACAGAAAGCCCTTTTTCTGTAATGGCTGAAATCACACCTAACGCCATTGCATCACAA
CCACAGATCACAGCGGTGGGTAACTTATCCTGTTTGAGCAAATTATTCATACTTTCATAA
CCGCCCTCAGGCTGAAAGTCATTTTCAAAAATCCACTCTTTGCGGATCAACAGACCTGCT
TCCGTCATTGCCTTAACAAAACCATCATAACGGGCTTTTGCGGTTGTTTTATAAAGATAA
CCCGCAATAATCGCAATATCACAATGTCCATTATCAATTAAATGTTTGGTTGCCATATAA
CCACCATCAAGGCTGTGATCTATAATACGGTCACTCTTACCATCATTCGGACCCCAATCC
ATAACCACCATAGGTACATTCGTGCCATTAAATAACGCCAAGGAATTTTCCGTATATTCG
GAACACATTACCAAAATGCCATCAACCCGTTTTTTAATTAACATATCTAAATGGTTTTGT
ACTTTTTCAGCATCATTTTGGGTATTACATAAAAATAGCGAATAGCCTTGACGATAGCAG
TATTCTTCAACGGCAAGCACAATTTCCGCAAAGTACGGGGCTTCGCTTGTTGTGATAATC
ATACCAATTGATTTTGTTGTATTCACTTTTAAGCTTCGAGCAACGGCACTAGGCGAGTAA
TTTAGGCTGGCAATCGCATCCCATACGGCTTTTGTAGTATCTTCTGCCACAAAGCGAGTT
TTATTGATAACGTGAGAAACGGTAGTGGTTGAAACCCCAGCCAATTTAGCAACATCTTTG
ATGGTAGCCATAGATATTCCTCCTAATAAAAATTGGGTTCTATTATAACGAAAATTTTCT
AAAAATTACTGAATTTAATCTTTATATACGTACTAAAATACAGGAAATATAACAAACCCG
ATGAGTTAAAAGAATAAATGTCTATTCGCCACTAACTGCTCACGGGTTAAGCTAAACACC
CCTAACCCACCATTTTTAAATTCAAGCCAGTGGAATGGCACGCTTGGGAATTGTTCAATT
AAATGAACCATACTGTTACCCACTTCACAGACTAATACGCCGTGATCGGATAAGAAATCT
GCCGCTTGAGCTAAAATGCGTTTGGTAATATCCAAGCCGTCCGCCCCAGAACCTAATGCC
ATTTCGGGCTCGTGGTGGAATTCTTCTGGCATATCGTCTAAGTCTTCTTGATCGACATAA
GGCGGATTAGTTACGATTAAATCATAGCGATCTTGTGGTAGATCGTTGAACAGATCTGAT
TGGAATGGGAATACACGATGAGCCATATTGTGTCGTTCAATGTTGATTTCAGCCACATTT
AACGCATCTACAGAGAGATCAACCGCATCAATTTCAGCATTTGGGAATTTGTCGGCACAA
GCAATCGCAATACAGCCACTTCCTGTACACATATCTAAAATGCGTTTTGGTTCAGCTCGT
AAAATCCCCGTAAAACCTTGTTGAATTAATTCGCCGATAGGGGAACGTGGCACTATCACT
CGTTCATCAACGTAAAACTCTAAGCCAGAGAACCACGCCGAATTTGTTAAGTAAGCAACA
GGTTTGCGTAAGCCTAAACGTTGCTCGACCATTTCAATAATACGTTCTTTTTCTACACGG
GTTAAGCGTGAAGCGTAGAGTGTTTCTGGCACGTCCATTGGCAATGCAAGAGAGGTTAAA
ACCAGTTGATTGGCTTCATCCCACGCATTGTCGTGTCCGTGTCCGTAATAGAGATCAGAG
GCGTTAAAGTAGCTGTATGCCCAACGCATCATATCTAAAATAGTGGCAAGATCGTCAGCA
ACAGGCGATGAAGCGATTTCATCAAGAAGTTCAAGGTTATGTTCGTACATATTTAATACC
TATTTTGAAAAATTGCCGTTTTATACCATATTTCCCTTTGTGTTAGAATGGGCTGATTAA
TTTAAAAGGAAATATTATGTTAGAAAATGATGAGTTAGCTTTGTTTCGAGAAGCGATTAA
GGGAACAAAGAAAATCAAACAAGATACCTTTGTTCCTAAAGTTGAACCGCGTAAAAAAAT
CAATGAGATCAGAGAATTAAAAGAAAAAGCGGATACATTGTTTTATTTTTCCGATGAATA
TGAGCCGTTATTAACCGAAGAAAATGATAAAGTGAAATACCGTCGAGAAGATGTCGATCC
TTATATTTTAAAACAGCTTCGCCGTGGCGACTTTCACCCTGAACTCTTTTTAGATTTACA
CGGTTTGACCAAAGAAAATGCCAAAAAAGAGCTGGCAAGTTTAATTTTAGCTTGTGAGCG
AGAAGGGATTTATTGTGCCAGCATTATGACAGGCTATGGCACAAGGGCGTTGAAATATCA
AATCCCTCGTTGGCTTGTTCAACATCCGAAAGTCATTGCATTACACCAAGCACCGAGAGA
ATGGGGTGGTAACTCCGCCATTCTAATTTTAATTGAGCAACCAGAAAAATTAGATAAAAA
ACGATAAGAAGCTGTCTTTTTACCCTAAGAATATTCCAATAAAGGCATAGAGACAAAATT
AAAGGAACCTGATATGGATCTGCACCTCAAAGAGGTTTGGCTTTACCAATTAACTAAGGT
GCAGAATAGAAACCTAAGCAATATACCTCTAACCAGCAACAGTAGGTAAAATACCGTTTT
GCATTAGGAATGGGATAACAATAATCACAATACCCATAATGAAAGCCAGAATTAAACCTA
CTGTTCCACCTGCGACACGGTAAGGCAAGTTAGGGTGCGCTTGGCGAGCTTTCCACGCTA
AGCCGATAGGTAAAATTAACCCATAGAAAGCAAAGAGTAAACCAGCGTAACCTAATGCTG
CAATAAAGCCATTTGGATAGAATAAGGCAAATGCAAGCGGTGGGATAAAGGTTAAAGGTG
TCAAAATCGCTCGATTTGCTGGCAAGTTTACACGTTTTAGTAAATCGCCTACCCCTTCAA
AAATCCCCATAGCTACCCCTAAGAAAGAGGTGATTAAAGCCAATGCTGAGAAAATACGCA
CCATTTCGCCTAAGAGGGTACTACCTGTGATTTGGCTGGTTGCTTTAACTAAACCATTTA
AGGTTGGATCTTGGTTTAATAGAGAGACAAATTCGCCTTGGCTTAATACGCCGTGTGTTG
CTAACTGCCATAGTAAATAAGCACCGAGAGGGATCACTGTACCGATAATCACCGCAATTC
TAATTTTACGAATATCCGCATCAAGGTAGCTATTAATACTACCCATAATAACGTGGAAGC
CGTAAGAGGTGAAGAAAATCGGGATCACTGAAATAACTAATAAGTTATCTAGTGGCACTG
CGGTTAAGTTCTCTAATTTTGCTTTTGGAAACATCATTAACAGTACAAATACAAATGCAA
CGATTTTACCGATAAAAAGAACACGAGTTAAACCGTCTACCCCTTTAATACCTACGACAA
CAAATACCCCTAAAATAAAGGTGAAAAGCAAAATGCCAACTTTTAAGGTGGTATCACCTT
CTCCCATTTCAGGTAATAGTCCTGAAACAAGAGAGCCACCGCCTGTAATGTAGGCAGCTA
AAAGTGCATAAAGCAGTACAAGTAAGCACACTGTCGCTAATACGCGACCAGGCATTCCAA
AATACTGTTCAGCAAGGGTTGCTACCCCAACATCTTGCTGTGCGGCGGTCTGATAGACTT
CCATAAACAGTAATCCAGTATAAGTGAGAAGCAACCATAATCCCACCAACAATACCAACG
TCATTCCAAAGCCCATTCCTGCGGAAGTTAATGGCATTGCTAACATTCCTGCACCAATGG
TTGTGCCTGCAATCATTAAGGCACTGCCTAAAATTTTATTTTTCATAAAAACTCCTGAAA
TAAAAATCCTAGGCATTCTAGCAAAACAAAATTAAAACGTAACGAAAAATTCTCAATGTA
AAAAAATTATTACACTCAGTGTATTTTTTTATAATACAAAATGACTTAATTTTTGTACTT
GCTATTCAACAAATTATCCAACCACTTTTGGTAGCCATCCACTTTCAATCAAGAATGGTA
CCATCACGATAAATACCCCAATAAGTAAAGCGAGTAATAGGGAAATAGAACCACCTTTTA
CTTGATATGGTAAATTTAGATTTTGACGACGTAATTTCCAAACCATTGCAATTGGTAACA
CAATCGCATAGAAAGCAAACATTTGCCCAGCATAGCCTAGAGCTGCAATAAAGCCTTGTG
GATAGAAGAAGGCAAATAACATTGGCGGAATAAAGGTTAATGCACCTAAACTCACTCTTC
CTGCATTTATATTTACACGTTTTAAAAGATCTTCCAATGCTTCAAATAGACCAAGTGCCA
CACCTAAGAATGAAGTGATCAAGGCTAATGCCGAGAAAATTCGCACCATTGCACCAATAA
TTGAACTACCTGTAATTTGTCTAGCCGCTTCAGCCAAACCATTTAATGTCGGATCTTTTT
CCAAAATTTGTAAAAATTCTGTTTGAGTTAATACGCCGTGCGTTGCCAATTGCCATAAAA
TGTAGGCAACTAACGGAATGGATGTACCCACAACAATAGAAATACGCAACGCTTTCACAT
TGCCTTCTAAATATTTGTTCAAACTTGGAATTGAACCGTGGAAACCAAATGCTGTAAAGA
AAATTGGACTTGCTGAAATTAATAACGCATTATCAATAGGCATTGCCATTAAGTTATCTA
TAGATACGTTTGGCAAGAGTAAAAATAACACCAAGATAAAAGCAAGAATCTTAGTGGTAA
ACAATAGACGATTTACTGCATCAACACTGGTCGTACCTAAAATAATAAATACACCAAATA
CGAGTGTAAAAATCACACCTGAAATACGCGTAGTGGTTTCAGCATCAATAATAGTTGGTA
AAAATGCAGCAAGAAGTGAACTACCGCCTGATACATAAGCGGATAAAATAGCGTAAAGAA
ATACAATTAAAACCGTTGTTGAAACTACACGCCCGAAAGTGCCATAATATTTTTCTGCCA
AAGTACCAAGCCCTGCATCACTGTCCACAGTTTGATACACTTCAACGAATAATAAGGCAC
TAAAGCAAAGTAATAACCAAAGTGCAACCAAAAGTAAAAACGTAAAACCAAAGCCGATAC
CTGCCGATGTTAAAGGCATAGCAAGCATTCCAGCCCCGATTGTCGTACCTGCAACAATTA
AGGTACTTCCTAATGTTTTGTTTTTCATACAATTACCTGTCAATAAAAATGAACATGTAT
ATTTTAATTAAAATACAGAATTTAGCTAGAAAAAATCACACAGAATAGAAAAATATTTCT
AAATAGTAAACTTTCTTTTACAAAAAACATGCTATCTCAAAATAGTACTACTGACTCTTC
ATCAAAAGAGAAAAAGTAATATCTCAAATTATAGGTACTTTTTATTAGAAAAAATCAATT
TACTAAATTATCGCTTTAGCATTATTTATACTCTTAGTAGAGAGATAGCATAATGTGTGT
AAAATATCTTGGGGCTGTCCTAGATAACGACTAAAAGCTCTATAATGGCAGGCAAAATAC
CCGCTTGTGGCGAAAGGCTGGGAAGATAACTGGGCAAATATTGCCACATTTTTTGATTAT
CTGGCTNNNNNNNNNNNNNNNNNNNNNNNNNNNNNNNNNNNNNNNNNNNNNNNNNCGGAA
ACCGGCGATGAATCGATTTATGATTGATTTTGGTGATCGCTTAGACGATCACCGTTAAGT
TGAAATGGGTGTTTACACAGAATTTGGGATAGGGTCACTGCTGGGAGTTTGATTTTTTCT
AAGGTTTTTAAAGGGTTGGTTGTCAAAAATTTTGCGATGACGGCTGATAGGGTGGCTCTT
TCCCTTGCGACTGAAGCAAGTTGTACTTCGGTGAGCCGTTGATTTTGCCACGCTCTGAAA
TGCTCTTTGGCAAGTTCGTTCAATTTGACTTCGCCAAGCGGTGTGCAGGCAATGCGTAAA
ATGCGGAAGCGTTCTTCACGTTTGCCCCATTTGTGGCAGGTCACTTCTTGTAAATATTTC
ATCAGTAAGGCGGAAAATGTGACATCTGGGGTGTTTGTGTAACACCCTGCTTCAATTTCT
GCTTCGATAAAATTCGCCCAATTGACCGCTTCTGTGCGTGTTGTGAATGTTGCGGTTTTG
GTTATACCTTGTCTGCGCACTTGCGCTCGCCATTTTTTGCTGTTTTTAATGATGGTTGCC
ATTGTTCTATCCCTTGTGTATCAAGCACGCATCGTTATTTTCAATGTGTGCAGTTGATGT
GTGCAAATGTGTGCAATTAATTTTAGAACAGATCGAAATCGATCAGAAAATGACTGTTTT
TTATAAAAAAACAGGGGGTAGAAAACGTGGTTTTTAGTGGGTAATTAACTATTAAATACT
AGGTAAGTATTTGTTTTTATGGGGAATTTATAAAATAAAAGCAGAAACGGGGAATTTCTG
CTTTAGGGAAAATGGTGCGACTAGCTGGACTCGAACCAGTGACCCCCACCATGTCAAGGT
GGTACTCTAACCAACTGAGCTATAGTCGCATAAAAACGAGGTCTATTCTAAAGAAAAAGC
AAAAACAACGCAATAGCGAGGGAAACCAACCGCTTGTTTTTAATCCAAATTTAAGCGTTT
TTGTGTAAAAATATGTTTATCTTCCCAACGTAACATCGTCAAATGATTACCCCAAACACA
GCCTGTATCCAACGCATAAATCGTATCTGGAGTTTGATAACCAATTAAACTCGCCCAATG
CCCAAAAATAATCGGTTGCTGGCGATAAAACGGATTATCTAGTTCAAACCAAGGTTTTAA
GCCCTCTGGGGCTTCTTCGACTGGTAATTTACAATCAAAATCCAACCGCTTATCCGCATA
ACAAAAACGCATACGCGTAAACACATTTAATGCATAACGCCAACGCTCAATGCCTTGCAA
ATCCGCACGCCACTGGTCTGGTGAATTGCCATACATCTGAGCAAGAAAATCTGCAAATTG
CTCACCTTGTAACACCGCTTCCACTTCCCTTGCACAAGCTAAAGTGGTCGCTAAATCCCA
TTCTGGGCTTACTCCTGCGTGGACTAACAAAAATTGATGAACAGGGTGTTGTGCCACAAG
CGGTCGAGAGCGTAACCAATTTTGCAATTCCAAACGATCTTCCGCCTCAAAAATCGCATC
AACCTTATCTTTAGGCTTCACCGCTTTAATTCCCTGCAGTGTCGAAAGTAAATGCACATC
GTGATTACCCAACACCACAGTTGCCCTCTCCCCCAAAGCCTTCACATAACGCAAACAAGC
CAAAGAGTTCTCGCCACGAGCAACCAAATCACCCGTTAGCCAAAGTTCATCATACTGCGG
ATCAAAATTAGCTTGCTCAAGCAACAACTGAAATTCATCAAAACAGCCGTGCAAATCTCC
CACGATATAGGTCGCCATCGTTCTTCCCTACTCTACGCTCTGCAAAATACGATCTGCAAA
TTTCCCGATACTCACCGCAAAATTATTCGACTTATTCCAATCTAAAATCGTACGGAAATT
ATTCGACACCAAGAACGCTCGCCCTACCTCTTTATCAGGACGAACCAACCACAACTTCTC
TGAACTCAACGCATTCAGTTTTGTTGTTTCTTGAGCCGTTGGATAGGCTAAATAAACACC
CCACGCCTGCCACTCAGCAAGGCTTTTTGCTTTATTCAACTCAATCCCAGAAAAAGAGAG
ATCGATAGGTTGAGCCAACTTAACCTCTACCCCCCACGGCAAGTCCTTATCCCAGCCAAC
AGTTGCCAGATAATTCGCAATAGAAGCAAAGGCATCATACTGATTTTTCCAAATATCCTT
ACGCCCATCGTTATCGCCATCTGCCGCATAGTTCAAATAAGAGGTTGGCATAAACTGCGT
CTGCCCCATTGCCCCAGCCCACGAGCCTTTCATCTCGGCACGCACTAAGGTTCCCTGTTG
CAACATCTTCATTGCATTGACAAATTCTTGAGTAAACAACTTCTCTCGGCGACCATCAAA
TGCGAGTGTCGCCAACACAGACAACACATCAAAATTGCCCTGATAACGCCCGAAGCTACT
TTCCATACCCCATAACGCCATCAAATACTCTTTTTGCACCCCATATTTCTGGCTTGCTTT
GGTTAATTGAGGCTGATATTGCCACCAACGTTGTGCCGCCACGTCCACTTTTGCTTGGGT
TAAGGTCTTATTCAAATAATTCGTCACCCCATTTGGATTTGGCGGTGGCGGAGGTAAATT
AGGATCACGTCGACGACTAGCTTGTTGCTGATCTAACTCAACGGCACGAGGCACATATTG
AATATTCAACGCCGTATTTAGCACCTCTGCGGAAACCCCCTCATTCGCCGCTTTTTTCTT
TAAAAAACTCACATAATCATCAAAATGAGCTAAAGAACGAGCATTAGGATACTTAACCTC
CAACGCCACCTTAGGATACTCTTGCTCAGAATTAGCACACCCTGCCAACACCAAGCACGC
CATTGATATGGTTAAATAGGATCTCTTTATCATCTTACTTTATCTATTGACCATTCTACT
TGGTCTAATCACATTATCCGCAGTAATTTCAGCAACGCCTAAAAACAGCTTTTCTGCTGA
AAACAACCGTACTTGTCCATAAATTCCCTGCAGATTATCAAATTTCACACGTTGCCCAAA
ACCCACTGCTTTTGTCTGTTCATCAGTTAAATCCAAATGAGGTAAACGAGCCACTGCACT
ATCCATCGGCAACAACAACTGATCTAACTCAACAAGCGGCTGATTTTCCGCTAAATTTTG
CAAGGCTTCCAAGCTCATCATCTTCTCAACAGGATAATCAGCAACTACCAAACGACGCAA
CATTGTAACGTGAGCGCCACAACCCAACGCCTCCCCCAAATCATCAACCAACGTCCGAAT
ATAAGTTCCCTTAGAACAATGTACTTCCAACGTCAAATAAGGGGCTTGATACTCAACAAA
TAACAGCTCAAAAATCGTAATCGGGCGAGCCTCACGCTCCACAGTAATACCTGCTCTCGC
ATATTCATAAAGGGGTTTACCATTATGCTTTAAGGCAGAAAACATCGTTGGCACTTGCAA
AATTTCACCACGAAATGCCTCAAGTGCCGTCAAAATATCTGCAATTTCGACCTTAACTTC
ACGCGTCTGCACCACTTGCCCATCAGCATCAGAAGTATCCGTCCGCTCCCCCAATTTTGC
GATCACCCGATAACGCTTATCCGCCTCTAACAAAAACTGAGAAAACTTAGTCGCTTCACC
TAGACAAATCGGCAACATACCCGTAGCAAGCGGATCTAACGCTCCCGTATGCCCTGCTTT
ATTCGCATTAAACAGGCGTTTTACCTTTTGCATAATATCGTTAGAGCTTACACCCTGCGA
CTTATCCAACAAAAACACCCCGTGGACATCACGCCCTTTTTTCTTTGGTCTGCCCATCGT
TACTCTTCTTCAACGTGACGCTCTTGGTCTTTACGGATCACATTTGTCACCAAGTTTGAC
ATACGCATACCCTCGACCAACGACTGATCGTACACAAAACGCAATTCAGGCACGATACGC
AAACGCATCGCCTTACCCACTAAGGTACGAATATAGCCCGAAGCCTTATTTAGCCCCTCT
AACCCACGTTCTACCGCACTTTCATCACTATCAAACAAGAAAGTCACAAACACTTTGGCA
TAGGCTAAATCACGACTGATTTCCACATCAGACACCGTCACCATACCAATACGCGGATCT
TTCACCTCACGTTGTAAAATAATTGCAATCTCTTTTTGTAGCTCTTGTGCTACACGATCT
GCTCTTGAAAACTCTCTTGCCATTGTTTTTTCTCTTAAATAAATAATGGGGCGTAAGATA
CGCCCCTAAATTGTCTGTCTCATTGCTTGTAACAGCAATGTAATTGCCTGTGATAATAGT
CCAAAAAGGCTTATTTCACAAGCAAATGATATACAAGCGGTCACTTTAGCCTGATTTTTT
GCAAAAAGTGACTAAAACTGATACTTCATTCCTACACTCACGTTTTGCCATTTTTCCCCA
CCTTTTTGACGAGCAATCTCATATTCCCCGAAAAGATGAAGAGCTTTGCTAATTTGATAA
TTCAATCCCAACTTCGCCATAGTGGCATATTTTGCAGGTGAAATACCCTGTAATTCAATT
TCACTTTCCGCACCGATATAGCGAGCATTAAAGCCAAACGCATTTTCTGCTTTTGGGGTC
ATACGGTGAGATAAGGTCGTATTTAAGCTCAAATCTCCCCATTTCATGGTGGCACGTAAC
CCTAGCAAATAACTATTTAAGTTATATTGAGTACGATTCGCTTGAATACCAAAGTTTTTT
CCTTCGTCAAAGGCTTTTTGATAAACAGAATCAAATTGGTATCCGATAAACGGACTTATT
TCACCTTGTTCAAATTTAATACGATGTCCTAATTCCGTATAGAAATGATAAAGCTTTGAT
TTAACCTCTGTTTCGACACGGCGTGTTTCATTTGGCATTAAAATTGAACGCTTAATCTTG
TTTTTCGCATTTGCCATTCCAAGCTGTGCTAGCAAATAGTTATTGTCTAATAATAAGTGT
CATATTTGAGGAATTATCTCCCCCACCACAAGCTGTTACCAATAGTGATACGAAAGCCGC
TTCCGAATATCTACGCACTTTCTTCATAACATTTCCTTCACTCACCACTCAAACACATAA
CAAAGATTAAAATCCAGGCAATTTTATCACTAAATAATCAGAATAAATAGGAAAAACCGC
TTTTCTGCGGTTTTTCAAATGAAAATACAATCTATATCAAATTTATGATGATTTTATTAA
TCCTAGCAAGTCAGAAATCTGCTCTAACTTATAATCTGCCAACGACCAACGTGGATCATC
CCACTCTGCCTTAGCAGGAATAACGACAGTTTTCATATTCGCTGCTTTGCCTGAAATCAT
ACCTAATACAGAATCTTCAACGGCAAAGCATTCATTGACTGTGGCACTGAGTTATACCAC
TCCATAGAAAAAAAACATATAAACAGAATTGAGCATTTTTAGAGCCAAGATAAACGTCAT
TTACTCAAGTTTAACAGTATTTCCAAAGTACATTTGGAATTGTATTTGAAGGAATGCAAA
TAGCGTTTTAATCACAGTAACTTAAAGCTCAAATTTCCATTTAAACATAATTAGTTAAAG
GCGGTTTAAGTTAGTTATCTAGCCCCTATTTATTATAGTTAAAAGCCCCTTTATCCGCTG
ATAAAAGGGGCTTGGAACTACTTGAAATTTATTCCTAAACTATCTCGTAGTAATCTGACT
TTAAATTAAAAAAACTAACAGATACAAAGTCTGAGAAATAGTGTTTAACTACATGGGGTT
AAATACGTTTAAAGTCTAAGTGAACAAGTTTTGGTTTAGTTGGATGACGTTGAATCGCTT
GTACTTTTACTTGCTCTTCTTTACCCGCAACAACGATAGTTAACACTTCGTTGTAGAACG
CATCGTGTACTTGTGCGTTGTTTACTTTATCGTGGTCTAAAATGATTGATACAGCTTCTG
CTTTACCACCGTAGATGATTGCAGGAACTTGACCATTGTGACGCAGGCGGCGGCTCGCAC
CCTTACCTTGCGCCGAACGAACTTCAGCTTCAAATTTGAATGACATAATTAAATTCTCAT
AAATAAAAAGGGAACCTAAGGTTCCATTGATACAAAAATAGCAGGCGACCCAGCTATTTC
CCTAAATTTGACGGTTAAAAAACCGAGTGCGTATTCTAATGAAAATTTAAGAAAAATCAA
ACATTACTTCGCTGTTTCTACTTTTTCAACAGTATAGTTCAGTAAGTAAGCGCAATTTTT
CGTAATTTGGTAAGAAACTTCACAAAAGTATTGTAAAATGCGTCGTTTTTTTATTCTTTC
TATCGTTTTATTTAATAGGAGTAATGAATGACTATCGCTCAGTCAAACACACATCTTAGC
CCTGAGAACATTCAAAATGTCAAAAATGCCATTTTGCATAAACTTGTTTTTGCTCTTGGT
GTAGAACCGCGTGAAGCAAGCAAACGTAACTGGTTAAATGCGGCATTGCGTGTTGTGCGT
GATCTTTCTACGGAATCTTGGTTACAAACTCGTCGTAGCCAAGCGGCAAATACAAGCCGT
CGTGTTTATTATCTTTCTATGGAATTTTTAATGGGAAGAACCTTCAGTAATGCTATGATT
GCAGAAGGTGTTTATGATCTAATTCGAGCTGCGTTTGACGAGCTAGGTCAAAATCTTGAA
GACATTATTAATGAAGAAGGCGATCCAGGCTTAGGTAACGGCGGCTTAGGTCGCTTGGCT
GCATGTTATATGGACAGTCTTGCAGCAATGAAGATCCCTGCGATTGGCTACGGTATTCGT
TATGAATACGGTATGTTCCGCCAAGAGATAAAAAATGGCGAACAAGTTGAAAATCCAGAT
TATTGGTTAGAAAATGAATTTGCGTGGTCTTACTTACGTTCAAGTAAAAAATTCCCTGTA
CGTTTTGGTGGCAGAACTTGGCAAGAAGGCAAAAAAACCGTATGGCAACCTGATGAAGAA
ATCATTGCTCAAGCCCACGACCAGCTTGTCCCAGGATTTAAAACCACTGCAACCAACAGC
TTACGTCTATGGTCTGCACACGCAGGGGAAAAACTATTTGGTTTAGCAGACTTTAACCGT
GGTGACTATTTTGCAGCAATGAGCCAACAAAATAGCTCAGAAAACGTTTCTCGTGTACTT
TACCCAGACGATTCAACTTACAACGGTCGTGAATTACGTTTACGCCAAGAATATTTCCTT
TGCTCTGCATCAGTACAAGACATCGTTCGTCGTCATGAAGTGGAATCGGGATCTTGCTTA
AATCTTGCGGAAAAAGTGGCAATCCACCTTAACGACACCCACCCTACCCTTGCGATTCCT
GAGTTAATGCGCATTTTAATTGACGAAAAAGGTTATAGTTGGGAACAGGCATGGAATACG
ACTCGCAAAGTATTCTTCTACACCAACCACACTTTAATGAGCGAAGCGTTAGAAACTTGG
CCTGTGGAGATGGTGGCTCGTATCTTACCACGTCATTTACAAATTATTTTTGAAATCAAC
GATTGGTTCTTACAAGAGGTTCGTCAGCAATTCCCAAATGATGAAGAATTAATCCGTCGT
GTATCTATTATTGACGAACAAGGCGACCGTCGTATTCGTATGGCGTGGTTAGCCGTGATT
GCATCAGGCAAAGTCAATGGCGTAGCCAAAATTCACTCAGACTTAATGGTGGAGTCTATT
TTTGCCGATTTTGCGAAGATCTACCCAGATCGCTTCACCAACGTAACAAATGGTGTAACC
CCACGTCGCTGGATTCATATCGCTAATCCTGGACTTGCTGCAATTTTAGATAAACGTATT
GGCAAAGAATGGCGTACCAATTTAACTCAGTTAGACAAGTTCAATGCCTTTGTTGATGAT
ACTGATGTTCAAGTAGAAGTGGCTGCGGTTAAAGTAGAAAATAAACGTAAACTCGCCGCT
TATGTAGAACAAACTCAAGGAATTAAACTCAACCCTGAAGCGATTTTTGACGTTCAAATT
AAACGTATTCACAAATACAAACGTCAGCAATTAAATGTGTTACACATCATTGCTCACTAT
AACCGTATTTTAAGAAACCCAACAGCAGATTGGCAGCCACGCGTCTTTATCTTTGCAGGT
AAAGCAGCAAGTGCTTACTATGCAGCGAAAAAAGTGATTCGTTTAATCAACGATGTTGCA
AATGTGATCAACAACGACAGCCATATTCGTGATTTAATCAAAGTTGTCTTTATTCCGAAC
TACAGCGTAAGCCTTGCACAATTAATTATTCCAGCAGCAGATGTGTCTGAGCAAATTTCC
CTTGCTGGTACAGAAGCATCAGGTACATCAAATATGAAATTTGCCCTAAACGGTGCATTG
ACAATTGGTACCCTTGACGGTGCAAACGTGGAAATTTTAGATCGTGTAGGTAACGACAAC
ATCTTTATCTTCGGTAACACCGTAGAACAAGTGGAAGAGTTACGTCGCAACGGCTACTCA
CCATATCACTACTACGAAAAAGATGCAGAATTAAACGAAGCAATTTCACAAATCTTAAAT
GGTAAATTCTCACCAGAAGATCCATATCGTTATCAAGAGTTAATTCTCTCATCAGGTGAC
TTCTATCAAGCCTGTGCGGATTTCCGTAGCTATGTAGATGCTCAAGAGAAAGTAGCAACC
TACTTCCGTAATAAGAAAGCGTGGACACGTTCTGCGATCATCAACATTGCGAATATGGGC
TACTTCTCATCAGACCGCTCTGTGTTAGATTATGCGAAAGATATTTGGAAAATTGAACCA
ATGAACGAAACGCAATTATCTTCTCAGCCGAAAGTAGCGGATATGATGAGTAATGCGAGT
AAGTTGTTAGTTATAAAATGATTTTATAACTAATAGACTAAGATACACTCTCTAGACATT
TGGAAATTCTCCATTCTACTATTGAATAAAAATGGAGAATTTCTATCTGTGCTCATTTAT
ACCTTCCTCCAATAAATTAGTGTCTGACATAGCCCCACACAAAATTTAACGAATAACCTC
GACAAATATATGAAATATTTGGGTATAATCGTCCGCTTGTATGAGGGAGAAATTAAGTGA
TGGAAAGTTTTTTACACGGTTTTGTGGTCTGTTTTGGGCTGATTGTGTCTATTGGTGCAC
AAAATGCATTTTTATTGAAGCAGGGGATTTTAAAACAGCACGTTTTTTGGGTAGCTCTAC
TCTGCTTTCTTTGTGATGTTGCGTTGATGAGTATCGGTGTATTGGGGCTTGGTTCGCTTA
TTTCGCAGTCACCTACCGCTAGTTTATTTCTTGCTCTGTTTGGTGCGATTTTTTTATTCA
CTTATGGTAGTCGCTCTTTTATCACTGCTTATCAAGGCTCAAGTCAGCTATTGGCACAAC
AAGGGCAAGCTAAGTCGTCTTTAAAGAAAGTGATCGCCATTACCCTTGCGATTACATTAC
TTAATCCACACGTTTATATTGACACTGTGGTGATTGTCGGTGGTATTGGCGGCACTTTAA
GTTTCACAGAAAAAATACACTTTTTACTTGGAGCATTAATTTGTTCATTTTTATGGTTTT
TTGGGGTCGGTTATGGTGCTGGTTTACTTTCCCCTTACTTTGAAAAACGTCGAACTTGGC
AGATTTTAGATTTTGTCACAGGGTTAATTATGTATGGCATTGCATTTAGTTTAATCGTGT
ATACAGTGAAACTTATTGAATGAAGTAGTCGCCCTTTATTTCTATTCTTCTATCATCAAC
CATCCTCTTTATAATGTTAATTTTTTGTAAAAATTCGACTTATATCACAGTTTTTCTTTA
AAAAATCCGTCATAATTGGGGGGATTTGTGTGACTGATTTATAAGTAAGCATTTCTCTTT
GACTTTTTGCCTTTATTTGTACTGAAATGTATATAATGGCAGCAAATTTAACAACTTTGT
AAACAGATAAAAATAAGGTTAGGTCTTTATGCAACATAAAAACTTTGACGATTGGATTGC
AACTACTGCATTAGGTGGGGCAAATCAGTCTTATGTTGAGGAAATCTACGAGCAGTATCT
AGAAGATACTGATAGCGTTGATGCAAGTTGGCAAGCGGTATTTGCTCAGCTGCCAAAAGC
TACCCAAGTAGAGCAACCTCATTCCAGCGTTCGTGATTATTTCCGTCGTTTAGCGCGTGA
AAATCGCAGTGAGGCGGTGACAGTGATTGATCCTGAAGCCAGTGCAAAACTCGTTAAAGT
TTTACAGTTCATTAATGCCTACCGCTTCCGTGGACATTTGGAAGCTAAATTAGATCCGCT
TAATTATTATCGTTGGAAAACCTCACAGGTTCCTGAACTCGATTACCGTTACCACGGTTT
CAGTGATAAAGATTTAGAAGAAACCTTTACTATCGGGCGTTATGTTTATAACAAAGATAC
GATGAAGCTAGGCGAACTTGCTGAGGCGTTAAAGGAAACCTATTGCGGTAGTATCGGTTT
GGAATTTATGCACATTCAGGATATGGAGCAGAAAAATTGGCTTCAGGCGAAAATAGAGAG
TGTGCTGAATAAGCCGTTGTTCACTAAAGAAGAAAAAGTAAATTTATTAACGGAACTGAC
CGCTGCTGATGGTTTGGAGCGTTATTTAGGGGCGAAATTCCCTGGTGCAAAACGTTTCTC
GCTTGAGGGGTCTGATGCTTTTATTCCGATGATGAAAGAGATTATCCGTCACGCTGGTCG
TCAAGGTATGGAAGATGTAGTGATGGGAATGGCTCACCGTGGTCGTTTGAATATGTTAGT
CAATGTGTTAGGTAAGAAACCTGCTGAACTTTTTGATGAGTTTGCTGGTAAACACGCTGA
TGATAATCGTACAGGTGATGTGAAATACCATCAGGGCTTCTCGTCTGATTTTGATGTGGA
CGGTAAACACGTTCACCTTGCTCTTGCGTTTAACCCTTCGCACTTGGAAATTGTTAGCCC
TGTGGTGATTGGTTCTGTGCGTGCAAGACAAACTCGTATTCACGATACTGAACATAAGAA
AGTATTGGCGATCACGGTTCACGGCGACTCGGCGGTGGCAGGTCAAGGGGTTGTTCAAGA
AACCTTGAATATGTCAAATGCGAGAGGTTACAAAGTAGGCGGAACAATCCGTATCGTGAT
CAATAACCAGATCGGTTTTACGACTTCTAATCCAAACGATACCCGTTCTACGGAATACTG
TACCGATATTGCCAAGATGATCCAAGCCCCGATTATTCACGTTAATGGTGATGATCCTGA
AGCGGTGGCATTTGCAGCGAGAATGGCGGTGGAATATCGTTGTTTATTTAAACGTGATAT
TTTTATTGATTTAATTTCTTATCGTCGTCACGGTCATAATGAGGCTGATGAACCTTTGGC
TACTCAGCCGATGATGTACGGTATTATTAAGAAACACCCTACACCTCGTAAAGTTTATGC
GGATCGTTTGATTGCTGAAGGGGTGATTACAGGTGATGATGAAATTGAGATGATGAACCT
CTATCGTGATGCGTTAGATAATGGTGATCGTGTTGTGCCTGAATGGCGAGAAATGGATAC
TGCGTCAATGGATTGGTTGCAATATCTTAATTATGAATGGACGTCGCCGTATGAAAGCAA
ATTCCCTGAAGCTCGTTTCTTAGAAATCGCGAAACGTGTGTGCGAATATCCAGAAGCGTT
ACGCCCACACCCTCGTGTTGAAAAAATTTATAACGACCGCCGTGAGATGTATCAAGGCAA
TAAACTGCTTGACTGGGGTATGGCTGAAACGATGGCTTATGCAACCCTGCTTGATGATGG
TACTCACGTTCGTCTATCGGGTGAAGATGCTGGTCGTGGTACCTTCTTCCACCGTCACGC
TGTTGTGCATAATCAAAATGATGGTACAGGCTATGTGCCTTTAACACATTTGCACGCAAA
CCAAGGGCGTTTTGAGGTGTGGGACTCGGTACTTTCCGAAGAAGCGGTACTGGCATTTGA
ATATGGTTATGCAACGACCGATCCAAAAACATTGACGATTTGGGAAGCTCAGTTTGGTGA
CTTTGCGAACGGTGCTCAGATTGTTATCGACCAGTTTATTAGTTCTGGTGAACAAAAATG
GGGACGTATGTGCGGTTTAGTGATGCTACTGCCACACGGCTATGAAGGTCAAGGTCCTGA
ACACTCATCAGCTCGTTTGGAACGTTACTTACAACTTTGTGCAGAACAAAATATGCAAGT
CTGTATTCCATCAACACCAGCACAGGTTTACCATATGTTACGTCGTCAAGCGATCCGTAA
AATGCGTCGTCCACTGATTGCGATTTCGCCAAAATCACTGCTACGCCACCCGCTTGCTGT
TTCAACTTTAGATGAGTTGATCAACGGTGAGTTTAAAACGGTGATCGGGGAATTAGATAA
TCTCGATCCTGCACAGGTTAAGCGTGTGGTACTTTGTTCAGGTAAAGTCTATTACGATTT
ACTAGAAGAACGTCGCCAGCGTGAGAAAACCGATGTAGCGATTATTCGTATTGAACAACT
TTACCCTTATCCACATGAAGATGTGAAAAAAGCACTTATGCCTTATGCTCATGTTACTGA
TTATGTTTGGTGTCAAGAAGAGCCATTAAATCAAGGGGTTTGGTATTGTAGCAAACACAA
CTTCGAAGCCTCTATTCCAGAGAATGCGACATTGAAATATGCAGGTCGCCCAGCTTCCGC
TTCACCAGCGGTCGGATATATGTCACTTCATACCAAACAGCAGACGCAGTTGGTTGATGA
GGCATTAACACGTTAATTTTATAAGTTCCCTTCCGCCGCTTGCGGGAGAAGGTGCCGAAG
GCGGAAGGGGGGAAACAAGCGGTGAGTTTAGCTCAAATGTTGCAACTTCGTTGCAATTCC
CCCACCCACCCCTCCCCCGTAAACGGGGGAGGAGAACTAAATTAGAAAAGGAAACAACAA
ATGACAATCGAAATCCTCGTTCCAGATTTACCCGAATCCGTTGCAGATGCGACCGTTGCA
ACTTGGCATAAAAAAGTTGGCGATAGCGTAAAACGTGATGAAGTTATTGTAGAAATTGAA
ACCGATAAAGTGGTTCTCGAAGTGCCTGCGACTAGCGATGGTGTGATTACCGAAATTCAA
CAAGGCGAAGGGGCAACTGTTGTAAGTAAACAAGTTTTAGGTATTTTAGTTACTCAGCAA
GCAGGTGATGTGTCTTTAGCGACAATTAAACCAGTAAATGAAGCAACCCCTTCAGATCGT
CAAACCGCCTCTTTAGAGCCAGATAATAGCTCGGCTGACGCATTAGGTCCAAGTGTTCGC
CGTTTACTTGCAGAACACGGTTTAGAAGCTAGTGAGGTGAAAGGTTCAGGTGTAGGTGGC
AGAATTACTCGTGAAGATATTGAATCTGTTGTGGCTAAACGTAATGCGAAAGTGGCTGAG
AAAGTTGAAAATACGATCAGCACAGTGGCTTACTCTGCTCGTAGTGAAAAACGTGTGCCT
ATGACCCGCTTGCGTAAACGCATTGCAGAACGTTTATTAGAGGCGAAAAATACTACGGCG
ATGCTCACCACATTCAATGAAGTAGATATGAAGCCGATTATGGATCTGCGTAAGCAATAC
GGTGAAAAATTTGAAAAACAACACGGTGTGCGTTTAGGCTTTATGTCGTTCTATATCAAA
GCAGTGGTGGAAGCATTGAAACGTTATCCCGAAGTGAATGCTTCTATTGATGGCGATGAT
GTGGTGTATCACAACTATTTTGATGTCAGTATCGCTGTTTCTACCCCTCGTGGTTTAGTT
ACCCCTGTGTTACGCGATTGCGACAAACTTTCAATGGCAGACATTGAAAAAGCCATTAAA
GCACTGGCAGAAAAAGGACGCGATGGCAAATTGACTGTAGAAGACTTGACAGGTGGAAAC
TTCACTATCACTAATGGCGGTGTCTTTGGTTCATTAATGTCCACGCCGATTATCAATCCA
CCGCAAAGTGCTATTTTAGGTATGCACGCTATTAAAGATCGCCCTGTGGCTGTAGACGGT
CAGGTGGTTATTCGTCCAATGATGTATCTTGCATTGAGCTATGATCACCGTTTGATTGAT
GGGCGAGAGTCTGTTGGTTTCTTAGTAGCCATCAAAGATTTACTCGAAGATCCAACACGT
TTGTTGTTAGAAATTTAGAATGAACATTTCCCCCTTTGAAAAAGGGGGGAAAACAGTTTT
AATCACATAGGAACCCCAACTCTATGAACCTACACGAATACCAAGGCAAACAGATCTTTG
CCAAATATAAACTTCCTGTCAGCCAAGGCATTGCTTGTAAAACAGCAGATGAAGCGGTTG
AAGCAATCAAACAACTCAAAGGCGATGCTTGGGCAATTAAGTGCCAAGTCCACGCAGGCG
GTCGTGGTAAAGCTGGCGGTGTCAAACTGGTACGAAATGAAGCAGAAGTGCGTGAATTTG
CAGACAAATGGCTCGGTAAACGCTTAGTGACTTTCCAAACAGACGCAAATGGTCAGCCTG
TTAATACCCTATATGTTGAGGAAACAGCAGGGATTGCCCGTGAACTTTATTTAGGGGCAG
TAATTGACCGCTCATCACAAAAAGTCGTTTTTATGGCTTCAAGTGCTGGGGGAATGAATA
TCGAAGAAGTTGCGGCTAAAACCCCTGAATTGCTACATAAAGTCGCTATCGATCCGCTTG
TAGGTGGAATGGCATATCAAGGGCGTGAACTAGCGTTTAAACTTGGTTTAACAGGCGATC
AAATCAAACAATTTAGTTTTATCTTCACACAGCAGGCTAAACTCTTTGTAGAAAAAGATC
TTTCCTTACTCGAAATCAACCCACTTGTCGTTACCACTGAAGGCAATTTACTTTGCTTAG
ATGCCAAAATGGTGGTAGATGGTAATGCGTTATATCGCCAGCCTGAACTTGCCGCAATGC
ACGATCCTAGCCAAGATGACCCGCGTGAAGCCCTTGCCGAGTCGCACCAACTTAACTATG
TTGCCTTAGATGGTAACATCGGTTGTATGGTAAACGGTGCTGGACTTGCAATGGGAACAA
TGGATATCGTCAAATTACACGGCGGTTTCCCAGCAAACTTCTTAGATGTAGGTGGTGGTG
CAACCAAAGAGCGAGTTGCGGAAGCATTTAAAATCATCTTGTCTGACAAAGCAGTGAAAG
CTGTTCTCGTCAATATTTTCGGCGGTATCGTCCGTTGTGACTTAATCGCTGACGGGATTA
TCGCAGCCGTTAATGAAGTAGGGGTAAACGTACCTGTTGTCGTTCGCCTAGAAGGAAACA
ACGCAGAACTTGGACGTGAAATTTTAGCGAAAAGTGGCTTAAATATCATTGCAGCAGCAA
CCTTAACAGATGCGGCTGTAGAAGCAGTAAAAGCGGCAGGGGGTAAATAATGTCTATTTT
AATCAACAAAGATACCAAAGTAATCTGCCAAGGTTTTACAGGCGGACAAGGCACATTCCA
TTCACAACAAGCCCTTGATTATGGCACACAACTTGTCGGCGGTGTTTCACCAGGCAAAGG
TGGCACAACGCACTTGGGTTTACCAGTATTTAATACCGTGCGTGAAGCAGTGGAAGCTAC
AGGGGCGACAGCAACGGTTATTTATGTACCAGCACCGGGTTGTAAAGATGCTATTTTAGA
AGCCATTGATGCAGGTATTCAGCTTGTCGTTTGTATCACAGAAGGTATCCCAACCTTAGA
TATGCTTCAAGTGAAACAGCGTTTAAACCAAACAGGCGTGAGAATGATCGGCCCTAACTG
CCCTGGCGTGATTACCCCAAATGAGTGCAAAATCGGGATTATGCCAGGCAGCATTCATAA
AAAAGGTAAAATCGGGATTGTTTCTCGTTCAGGAACATTGACTTATGAAGCAGTTAAACA
AACAACAGACTACGGTTTTGGTCAATCGACTTGTGTTGGGATCGGTGGCGACCCTATTCC
AGGTTCAAACTTCATTGATATTCTAACACTATTCCAAGCTGACCCCGAAACTGAAGCGAT
TATAATGATCGGTGAAATTGGTGGTTCCGCAGAAGAAGAAGCAGCAGCCTTTATCAAAGC
GAACGTGACTAAACCTGTGGTGAGCTATATTGCTGGCGTTACCGCACCAAAAGGAAAACG
TATGGGACACGCAGGGGCGATTATCTCTGGCGGAAAAGGCACTGCAGATGAAAAATTTGC
AGCTCTTGAAGCCGCAGGCGTAAAAACTGTGCGTAGTTTGGCTGACATTGGGGTAGCGTT
GCAAGCGGTGTTAAATAAATAACCGCTTGTTGATCAGAACCGTAGAAGCATGCCTAATCT
GGCAGGAGCTGTAATTATAGAACTGGCAGATTAGGTTTAATCTTTACGATGAAACTTGCT
CTTTAGAGCAATTATTTACTGTCTTACACAGAAAAACTATCTTCAGAACCTTTTCTTATA
TTTAGTGGGGGGAATTAAAGAACCCAGCTTCTTTTTTCTCCCTTGCTCTTTCCAAAATAT
TCTGAATTTCGAGCATTGTTTCCTGATCTTCAGCTAGTGCAATTTTTCGCATTTCTTCAT
TCTTAAAGAGTTCTAAATTAGGATCATAGACTTCCGCCATTAATTTCACATTATGGCGAT
CTCGTTCAAAATAGTAGTCACAAATTTCATCAGCAACTTCTTCCTCAACACCTAGCATTT
TTAAGGCCGCACGTCCACTGCGTAAGGCAGAATCAAAGGTCTCACGCACTTGTTTATCTG
CTCCTGCTTTGTAAAGTTCAAAGACATGAACTCGATCGTATGCCCTTGCGATAATTTTGA
TATTCGGGTTCATAGAACGAGCCAGCTCCACAATATGTATCGCTTGATGTTTATCATCTA
CCGCAACGATTAATAATTCCGCAGTTTCAATCCCTGCATTGTGAAGTAATTCTGGACGAG
TAGCATTGCCATAATAGCTTTTAATTCCGTACTTTTTCGCCCCTTCGATTTGCGCTTCGT
TAAGATCAATAATAGTAGGGTGATAGCCAGACATCGTGAGGATATGATTGACGATTTGTC
CATAACGCCCAATCCCAACTAAGATAATCGGGTGCTGTTCTTCAATATGAGCGGCTTCAC
GTTCCCCAGCTTTGTTTGCAAAACGAGGTGCTACGAATTTGTTATGTAAAATGATGGTGA
TTGGGGCAAAAATCATTGAAAATACGACAATAGCGGTTAGATTTGCTTGAATTTCTGCAG
AAATCACCCCTTGTGTTGCCGATGCTGCATATAGTACAAAGGCAAATTCACCACCTTGAG
CCATCACAACAGCTCTATCCATTGCATCGCTGGTGCTACTTTTAGCAAGTTTGGCTATTA
ATAAAATACACAATGATTTCACTGCCATCATTGCAATCACTGCCGAAAGGATTAGAACCC
AGTTATCAAACACAATGTTTAGATCTAATGCCATTCCCACACCTAAGAAGAATAAGCCAA
GTAATAACCCTCTAAATGGCTCAATATCGGCCTCTAATTGGTGACGGAAACTTGATTCGG
AGAGTAAAACCCCTGCGACAAAAGCACCCATTGCTGTTGATAATCCACTTTCCTCCATTA
ATAACGCAGAGCCTAAAACCACAAATAGTGCGGCTGCCGTCATTAATTCACGGATTTTGG
TTTTTGCTAGAATACGGAAAATCGGGTTGAGTACCCAAATACCGACCACCACCAATGCGG
TCACAGATAACCCTGCGATACCGATTTTCTGCCAAATAGGTTGGGGATCGGCAATATGAG
TTGGATCTGTCGGTGCAAGAAAGGTGACCATGGCTAGTAGAGGCACAATAATCAGATCTT
CAAAAAGCAAGATTGACACCATTCGCTGACCACGAGGACTAGCAATATCGCCTCGTTCGC
TCAACACTTGCATTACAATTGCAGTAGATGTTAAAACAAAGCCCGCCCCACCAACAAAAG
AGATTTTCCAAGAATAGCCGAAAGCCATACCAACAAACGTAAGCAAGACCGCACAAACGA
CCACTTGCATACTGCCTAAGCCGAAAATTTGACGACGCAGCCCCCATAAGTGAGATGGTT
TCATCTCTAACCCAATGATAAACAGAAACATCACGACACCTAATTCGGCAACGTGAATGA
TCGCTTGGGGATCTGAGAAAAGTTTTAAACCAAAAGGACCTATCGCAAGCCCTGCAACTA
AATATCCCAAAACAGAGCCTAAGCCCAAACGTTTAAAAATAGGTACCGCAATAATTGCCG
CCCCTAAAAGGGTCACTACACTAACTAATTGACTTGCACCTTCTGCTGCCATTGATTACC
TCAAAAAATAAAATTAGATAAATGCTTAATTTGAAAATTAAATATCTACTATAGTGAAAT
AATAGCTCTAAGTTACTTCATAGGAGCAGAGTGATATCTCCTCCTAAACAATACGAAACA
AGGGCGGACACATCGGTCCGCCCCTACTTTGGTAATAAATTGATAAAAAGAGATCGCTTG
TAGGGATTATTTAATAACCTCTACACCACCCATATACGGTTTCAACACTTCAGGCACGGT
AATAGAACCATCTGCATTTTGGTAGTTTTCAAGTACGGCAACAAGCGTACGTCCGACAGC
TAAACCTGAGCCATTTAAGGTGTGAACTAAGCGAGTTTTCTTATCCCCTTTCGCTTTGCA
ACGTGCTTGCATACGGCGAGCTTGGAAATCCCACATATTTGAGCAAGATGAAATCTCACG
GTAGGTGTTTTGTGCTGGCAGCCACACTTCTAAATCGTAGGTTTTGCTTGAACCAAAGCC
CATATCGCCAGAGCAAAGTAACATTTTGCGGTATGGCAGATTGAGCAACTGCAACACTTT
TTCTGCGTGTCCTGTTAATTCTTCAAGGGCTTCCATTGATTTTTCAGGGGCGACGATTTG
TACCATTTCTACTTTATCGAACTGGTGCATACGAATTAAGCCACGGGTATCACGACCGTA
AGAGCCTGCTTCTGAACGGAAGCACGGGGTGTGAGCGGTCAGTTTCAGTGGTAAACTTTC
TTCGTCTAAGATTTCATCACGCACAAGATTAGTGACTGGCACTTCTGCGGTTGGGATTAA
AGCGTAAGGTTTTTGTACCGCATTTGGATCTTGTCCTTCTAACGGTTGAGTATGGAACAG
ATCTTCGCCGAATTTTGGTAATTGTCCTGTGCCGTAAAGGGTATCGTGGTTTACAAGATA
AGGCACATAGGTTTCCACATAGCCGTGTTGTTCTGTGTGTAAATCTAACATAAATTGAGA
TAAGGCACGGTGTAAACGTGCAATACCACTTTTCATAACGACGAAACGGCTTCCAGTTAA
TTTCACACCAGCAGGGAAATCCAAACCGCCTAAGCCTTCACCAAGGGTAACGTGATCTTT
GATTTCAAAGTCAAATTGACGTGGCGTACCCCAACGAGATACTTCAAGATTTTCGCTATC
ATCTTTACCCTCTGGCACTTCATCGGCAGGTAAGTTAGGAATGCTTAATAACAGTTCACG
AATTTCCGCTTGGACTTTATCCAATTCCACTTTTGCTGCATCTAATTCGTTACCCATCGT
GTCCACTTCTGCTAATAATGCAGAAATATCTTCGCCACGCGCTTTCGCTGCGCCGATATT
TTTTGAACGAGCATTACGTTCTGCCTGTAAATTTTCTGCTTTAACTTGCAATGCTTTGCG
TTGTTCTTCAAGGCTAGTAACACGAGCAACATCAAGGTTGAAGTTACGTTTGAGTTTTAA
AATTTGTGCGACTTCCTCAAGGTTCGTACGTAGAAGGTTTTGGTCGATCATTTTTGTGTC
CTTATAAAATCCCCCCTAGCCCCCCTTTTTCAAAGGGGGGAACTAAGAAAAAGGTTAATT
GGTTTTATATTCGTTTTTTGATAATTTGAGTAATATGTGTAATCACATTTTCAATACTAG
AAATAACTTCCCTATTATTGAAACGCAATACATACAATCCTAGTGAGTTTAATGCCTGAT
CTCTTATTTTATCTGCTTCTATATGCTCTACTTCATAATGTTGGCTACCATCAAGTTCAA
TTACAAGTTTTGCTTTTGGGCAATAAAAATCAACAATATAAGTTAAAATTGGCTTTTGAC
GGTAAAATTGTAGATCTAAAAGTTGTTTTCTACGCAATCTAGACCATAAGATATGCTCTG
CCTTTGTCATCGTATTGCGTAATGTTCTTGCATTTGGTTTAAGTTGGAATAGATAAGGTT
CCATAAATATTCCTTAACATTCCCCCCTTTGAAAAAGGGGGACTAGGGGATATTTCCTAC
CTATTCGCATTCTTCATAATCCGCTGTTTAGCAACTTGCCACTCACGGTCTTTAATATCT
TCACGCTTATCGTGCAATTTTTTCCCTTTCGCCAAGCCGATTTTGACTTTCGCCCACGCA
TTTTTCCAGTAAAGCGACAGAGCGACAACGGTAAACCCATCACGGCTGACTTTACCATAA
AGCGTGTCTAACTCACGCTTATTTAACAATAACTTACGGGTACGGGTTGGATCGCATACA
ATATGGGTAGAAGCAACATTTAACGGGGTAATAGTGCCGCCGAATAAAAAGGCTTCGCCG
TTGCGAAATGTCACATAACTATCACCGATATTGGCTTTGCCTGCTCGCAGGGATTTGACT
TCCCAGCCTTGTAATTCTAGACCAGCTTCGATTTCTTCTTCGATAAAATATTCGTGTCTG
GCACGTTTATTTAAGGCAATCGTATTTGAAGCTACTTTTGGTTTTTTACTCATAGTGCTA
TTTTTTATTAAGAAAATTAATGAGATTGTACCTTAAATCCAGCCTATTATGTAGCAAATG
CCCAAATTTTTTATATTACATTTGCTTACTAACACTATTCTGTTGGGAATTTATCAATCA
AACCTATCTGCAAGCAAAAATTGCAATACAGCATCCATTCTTAAATGGGGGATTGGCTGA
TCAAAGTCGATTTTTTTCGGTTCAAACTGGTCAAACTCAAAGCGGTGATTTTGCCAGTAG
TTGATGTCGGGTAAGCGGTTTGGGACGCTACCAGGGTAGAGTGTAACCAGTTTTTTATCA
CTAGAGCGAATCCCACGGATCGCTTTGAAACTTTGTCCATTTTGTGTGGCGATCACAGGA
TCGGTCGCTCGGATAGCGGAAATCGCTTGGTAGCCTGTGTCAATGCCTTCAAATTCAGCG
TGTCGCCCCCCTTCTTGCACTAACTGTCGCATTAGGCTTTCTAAATTCGGTAGTTGGTCG
CTGGTGATATGATCGGCTTTGGTGGCAACAAACAGTAACTTGTCGATATTTGATGAAAAT
AGGCGACTAAAAAGCGAGCGGCTGCCATAATGGAAATGTTTAAATAGCTGTTGTAAGCCT
GTTTTCATTTCAATAAAGGCTTGATGGCTGTGATTTAACGGGGTAAGGCAATCCGCTAAG
ATCACTTGGCGATCAAACTGTGAGAAGTAATCTTCATAAAATGGTTTGACGATTTTTTGT
TGATAGTGGCGATAGCGTTTTTTCAGGGTGTGAAAAATGCTATGTTCAGGGCTTTTTTCT
AGCTGTTCCCATTCATTTTCGCTTAAATCAAGCAGGGGGAAGAACTGATAGACAGGCGCA
CCCCGTTCGGTATTTGGCAGGACAAATCGCCCTGGTTGGATATATTGCATTCCAACTTCT
TTGCATTTGAGTAGGTAAGCGGTGTAATCTTCACTTAATTTTGCAAGTTGGTTTTCGTCC
GTTTTGGCGGTGAGATCGAGTTGTTTTACTTGTGCAAGCCAAGCCTGTGCTAACTCTGCA
CGTTCGCCTTTATGTACCAGTTGTTGATGTTGCGACCACTCTTTGAAACTTTGTGAGAGT
AGCGGTAAATCTAATAACCATTCCCCTGGGTAATCAAAAATATCGAGATAGAGTGTACTC
GTTTCTTTGAGATGGCGAAGCAGGCTATCTCGGCGTTGGTAGCGGATCGCAAGGCGAATT
TCGCTGATCCCCGTAGTCGATGGACACCAAGTCGCAGGTTCGTTCTCGAAGCAGTGGCGG
TTTTTGTCGTATTCAAAACGGGGAATGGTGAGATCGTGTTGTTCTACTCGTTTTACGGAA
AGAATTTGTCCGTTTCGAGCAGGGGCAAATAGGTTTAAGTGGGCGTTGTCGCCTGTGCCA
ATGTGTAGCAGTTGATCGACAAAACTGGTGATGAATGCGGTTTTACCACTGCGACTTAAG
CCTGTCACGGCAAGGCGTAGATGATTATCTAAACCACGTTGTACGAATTTGTGTAACTGA
TGTTGAAGTTGATTAAACATATACCGAAAATTACCAGCCTAATGCTTTATGAGCAACGGC
ATTGCGAGCCAGTGAAAAATGAGATAAACCAAATAGGGCAAGGTTACGAGCGACTTGAAT
AGGCAAAAATTCGCAACCAAAAATCGAAATCAGACCGCTTGTGCTTTGCATAATTCGGGT
TTGGTCGGCTTGGCGGTGTTGTTCAAACTGTTGTAGCCATTTTGCTTCGCCGAAATCTTC
GCCTTGTGCAAAGGCTTGACCGACAAGGGTTGCCAATTCAAATAGATCTCGCATACCGAG
ATTAAACCCTTGTCCTGCAACAGGGTGTAGTAACTGAGAGGCATTGCCGACAATGGCTAA
TCGGTGGTGAATATGGCTTTCGCTTTTTTGCGAAGAAAGGGGATAAACAAACCGCTTGCT
GACTTGTAAAAATTTGCCGAGCTTCCAGCCGAATTGTTGTTGCAAGGCGTGTAAAAAGTC
GCTGTCTGACCTTGCCATTGCTTCTGTCGGATCTTCCATACACCAAACCAGCGACATCAT
TTTTTCATTAAGTGGTAATAATGCAAAAGGCCCCTGTTTTGTGAAACGTTCAAAGGCGTG
GTTTTGGTGTGGTTCAGACAGGATAACATTGGCAATAATGGCGGATTGTTGATAATCCTT
GATAAATTGGGTTGTTACGCCACATTGATGGGCAATCTGAGATTGAATGCCGTCACAGGC
AACTAACAATGTGGACGTTAATTGTGTTCCGCTGTTTAGGGTAATGTGGCAGTGCTGTTC
TGTGCGTTCGATATGGGCGACGGTATCAGGGCAGAATAGCTGAATGTTTGGTTGCTTGGC
GATTAATGCGGTCAGTTGCTCGCCCAGTTTGGTTAATTCCACTACCACACCTAATTCGGA
TAAACGTAGTTCGTCGGCTTTTAAGGTTGTTTTGCCGAAATGTCCTTGATCTGAAACGTG
AATTTGTTTGATGGGGGTTGCAATACGGTAAACCAGTTGAGCTAAATTTTGTTCCGTGGC
AAGCGGTCGAATTTGAGCTAACTTTTGCAAACTGCCGTAAGCAAAGGCGATTGAACGTGC
GTCAAAACCGCCTTGTTGTGCATAGTTTGGCTCATTTTTTTCTACGATTGCAATTTGCAA
TTGGTGTCCGCTTACTGAACTTAACGCTAAGGCAAGTACAGAACCCGTCACCGCACCGCC
GACAATTACCACATCAATGTTTTGTTTCATATCTTATTTATTCTCAAAATTTAATGTAGG
GACACACTGCGTGTGTCCGCCAAAACATCTCTACATTTTTCAAGGGAAGGACACACGTAG
TGTGTCCCTACTATTTCACGTCGATCAATACCTTACCACTTTCCGCTTTCAATAATCTGC
CGACAGGGTAAAGGGCGACATTGGCATTTTTTGCAATTTGTTTCACGCTTTCAACCGCTT
GTGGCTTAACGGCAATTAATAAACCGCCTGATGTTTGTGGGTCGCATAAAATCGCTTTTT
GTTCATCACTTAATGGCGAAATCAGATGTCCGTAGCTGTCGAAATTACGGGTAGTTCCGC
CTGGCACAGTACCTTGTGCGATGTACTCTCTGACACCGTCTAAGGTTTGGATTTGATCGA
AATAAACTTCGGCACGCAAGTTTGAACCTTGGCAGATTTCTGTTAAGTGTCCGAGTAACC
CGAAACCAGTGACATCGGTCATTGCCGTGATCTCATCAACTTTGGCAAATTCAGCACCGA
TCAAATTCATCTGACACATCACATTTCTAGCTAAATTTTTGTGTTCAGGTTTTAATTTAC
CTTGTTTTTCTGCTGTGGTAAGTACGCCGATCCCAAGTGGTTTTGTTAGATATAAATCGC
AATCGGCTTGTGCTGATGCGTTCTTTTTCACTTGTTCGGTAGAAATAATTCCTGTAACCG
CTAAACCAAAAATCGGTTCAGGGGAGTCAATTGAGTGTCCACCAGCTAACGCAATGCCTG
CTTGTTGGCACGCAAAACGACCGCCATCAACAATTTTTTGTGCAACTTCAGCAGGTAACT
TATTGATTGGAAAGCCTAAAATTGCAATCGCCATAATCGGTTTACCGCCCATTGCAAAAA
TATCACTGATTGCATTAGTCGCAGCAATTCGCCCGAAATCAAAAGGATCGTCCACAATCG
GCATAAAGAAATCTGTCGTGCTGACAATACCAACACCGTTGCCGATATCATAGACAGCCG
CATCGTCTTTGGTTTCATTACCGACTAACAAATTCGGGTCGATAAACTTCGCCTGTTCTG
TGTGCAGAATTTGTTCAAGCACTTTCGGGGAAATTTTACAGCCGCAGCCAGCACCGTGAC
TATACTGTGTTAAGCGAATGGGTTCGTTTTGCATGGTTGTCTCTTTGTTCTTATTTAACC
TAAATAAAGATAACGGAATTGTAGCAGAAAATTAAGATATTTATACAACTGCTACATAAT
ACCAAATTAAACAACCCTAATTCTGGATAAGAAAAACCCATTTAAAAACATTCTGTTGAA
CACTTTTAAATGGGTTTTCCCCTTTGCGATGTTTCGCGTTACGCTGATAACTTCCTTTAC
CTTTGCGGTTTCGCTCTACTCGACTTCTAAACAGTTTATCCGTCACCAAGGCTTTAATTG
CACTCTCTTGAATTTCACCACGCTGATGGGCATAGCATTCTGATTTTGTTGATTTTTTCA
TTATTTTTTCCTTTTTGTTAAACACGAGATAATATATCTTCATTGTTGTTAGAAGATATG
TGCGAAATTTTGCCAAATTTCTGTTTAATTGTATATATGCACAGATAAAAAAACGGTATA
ATCTACGGCGTTATTCCGCCTAAATTGAACTTCTTTTCAATGCAAACGGTCTGAATTAAG
AAGAATTTTACAAAATCCAAAGAGGTGAATATGAAAAAAGAAGAAGTTGGACACCATTTC
TTAGCTCGTTTGGGTAAAACACGTTTACGCCCAGGTGGCAAAGTGGCAACGGACTGGCTC
ATTGCAAATGGCGATTTTCGGAAAGATAAAAAAGTGCTTGAAGTTGCTTGTAATATGGGA
ACGATCGCAATCGAAATTGCGCAACAATTTGGTTGCCAAGTGATCGGTATCGATCTTGAT
GAAGAAGCCCTCGAGAAAGCACAACACAACATTAAAGAGCATAAAGTTGAAGAATTAGTG
CAAATTCAACGTGCAAATGCCACCAAACTGCCATTTGAAGATAATAGTTTCGACATTATT
ATCAACGAAGCAATGCTGACAATGCTACCGCAAGAAGCCAAAGAAAAGGCAATTCGTGAA
TATCTGCGAGTATTAAAGCCAAACGGTTTATTACTTACCCACGATTTACTGCTCAATGGC
GATAACAGCGAAGAGGTGATCGCTAAGTTGCGTGATGCGATTAATATCACCGTAGCACCC
TTAAATAAGCAGGATTGGAAAGATACATTCCTTCATTGTGGCTTCCGCAATGTTGAAACC
TTTAGTGGTGAGATGAGCTTGTTATCTCCAAAAGGGTTAATTCAAGATGAAGGGGTTTTA
GGGGCAATGAAAGTGGTGGGTAATGCGTTAAAACCGGAAAACCGTGATACTTTCAAGAAA
ATGTTCCAGACCTTTAATGACCCTGAAAATCAACTAGGCTTTATTGCGGTTTGTAGTCAA
AAATAATGTAAATAACGAAAAAGAGGTAAATGTAGGGAGACGCTGAGCGTGTCCATTGTG
GTAAGGGTACGAGATATTTTATCTTTACCTTAAAAACGGACACACGCAGTGTGTCCCTAC
CACAACAAAACAACATTATCTTGTTAATTGATATTTGTCAGTGATCCATAGTAGGTACAT
TAAACGCCCCTTTTTTTATCATCATAACAATAAATAAACGCAAAACACGACAGGATAGAT
TATGTTTGAAATGTTCAAGGATTGGTATAAACAGAAATTTACTGATCCACAAATTGTCGC
ACTTCTTGCCATCTTAATTATCGGCTTTGGAACGATCTACTTTTTCAGTGATCTCTTAAT
GCCCCTTTTGATTGCCATTGTTTTTGCTTACCTTTTAGAATGGCCTATCCGCTTTCTAAC
CACCAAACTCAAATTACCAAGAATGCTCAGCTTAGTGATTGTCTTAGGCGGATTTATTTC
TCTCTCTGTCTTTTTGTTTGTGGTAATGCTTCCAAGTCTATGGAACCAAGCAGTGACCTT
CCTAAAAGACCTGCCGAGTATGTTTAACTTGCTCAATGCGTGGCTTGAGGCTCTGCCAGA
ACACTATCCAGAATTGATTGACTATGCAATGCTCGACTCCCTAATGGCAACGGCAAAAAC
TAAAATTCTTACCTTTGGCGACTCCTTATTGTCGTTTTCATTCAACTCCCTTGTTAGCCT
TGTCGGATTGGGTATTTATGCGTTTTTAGTGCCTTTAATGGTCTTTTTCTTACTCAAAGA
TAAAACGTTGTTTATGCGTTCTGCACTACGTTTTATGCCTAAAAACCGCCACCTTGCTAC
TCGTGTTTGGGGGGAAATGCAATTACAAATCGCCAACTACATTCGTGGCAAATTTTTAGA
AATTCTCATTGTTGGCGTTGCAACTTATATTATTTTCCTTTTCTTTGATTTACGCTATCC
ATTGTTACTCTCAGTAGCAGTCGGTTTATCGGTATTAGTGCCTTATATTGGTGCCGTATT
AGTGACAATTCCTGTTGCGTTAGTTGCACTCTTTCAATTTGGCTTATCCCCTGATTTCTA
CTACTTGCTACTCGCTTTTGTGATCAGCCAACTTTTAGATGGCAACCTTGTTGTGCCATT
TTTATTCTCAGAAGCGGTAAATTTACACCCATTAACGATCATCGTTGCCGTAATTATTTT
CGGCGGTCTTTGGGGCTTCTGGGGGGTATTTTTTGCCATTCCATTAGCAACTTTAGTCAA
AGCGGTGATTAATGCCTTGCCTAATGTAGAAGAATCACAATCTTAGGCTTGCAAGCGGTT
GAATTTCACTATAAATTTGCAAATTATAAATTTAACTAGGGACACTTCATAAGTGTCCCG
CTTTATTTGATTAATTAAGGAACTGTTGTGCGTGTAACCGATTTCCATTTTGACCTACCT
GATGAACTTATCGCTCGCTACCCAACGGCTGAACGAAGTGCAAGCCGTTTACTTTATCTC
AACGGCAATACAGGCGAATATCAAGATCAACAATTCAATGATTTACTTGAACATATCCAT
AGCGGTGACTTACTGATTTTTAATAACACCCGTGTTATCCCAGCTCGCCTTTATGGACGC
AAAGCCAGTGGCGGTAAGTTAGAAGTGTTGGTGGAACGTGTATTAGACGAACATCGCTGT
TTAGCTCATATCCGTTCATCAAAAGCCCCGAAAGAGAATGCTGAAATCTTTCTAGGGGAA
GATAAATTAGGCGAAGGAAATGGCTTTAAAGCGATAATGGTGGCTCGTTACGATGCGTTA
TTTGAGCTGAAATTTGAAGAAGCACAGCCTTTATTCGATCTGCTACAACAGGCAGGACAT
ATGCCACTACCGCCTTATATCGATCGCCCCGATGAAGATGCCGATCAAGAGCGTTATCAA
ACGGTATATAGCAAAGTGTTAGGTGCAGTTGCAGCCCCAACGGCTGGCTTGCATTTTGAT
CATCAAATGCTACAAAAACTGCAAGAAAAAGGAGTACAAACCGCCTTTGTTACCTTACAC
GTCGGGGCTGGCACATTCCAACCAGTGCGAGTAGAAACCATTGAAGAACATAAAATGCAC
GCAGAATATGCCGAAGTATCGCAGGAAGTGGTCGATAAAATTCTTGCCACCAAAGCACAA
GGCAAACGAGTGATCTGCGTTGGCACAACCTCTGTTCGCTCTATCGAAAGTGCAGCACAA
GCGGCAGAAAAAGAAGGCAAATTAATCGCCCCATTCTATTCAGACACAACAATTTTTCTA
TACCCTGGAAAAACCTTCCGTATCGTTGATGCCCTAGTCACCAACTTCCACTTGCCGGAA
TCCACCCTAATTATGTTGGTTTCCGCCTTTGCCGGCTTCAAAAACTGTATGAACGCTTAT
CAACACGCCGTTGAAAGTCAATACCGTTTCTTTAGCTACGGTGACGCAATGTTTATCACG
AAAAATGAAAATGCGTTGGGGGATGTTCCCTAAAAACGAAAACGCTTAGAAATTTACGCT
ACCCACCACGCTTCCTAGATTCTACTTATAGCAACTGTATTCTTACACAGTTGCTATGTA
GTCAATAAATATGTATAAAAATTATTCTACTTGAAACAAAAAAGGATTAATCGCACTGCG
TGCCAGCCCTTTTTGCTCCATTTCAGCATCAAGGAAAATCGTACCTAAATCATCGGCGAT
TGGCTCAACATGCGGATCTTTATCTTGATACATCACTTTCAGATAACTCTCACAATCACC
ACAACTTTCCGCTTTCACCTCTGCGTCCATACTGTCTAAGCTCCAGTAATCGAGCTTGCC
TGTCTGCTCACAATTACTACACTTCGCACGCACCATATTCCACTCGCTTTCACATAGAGA
ACAGTGCAAATAACGTAAACCTTGCGTTTCCCCAAAATGAACCACACTGGCAATCGGGGC
AGAGTTACACACAGGGCAAGTATGGCGTTCTTCACCGTACTCCGCTTTGGTATTGCGAGG
AAGTTGCTGAGTTAATTGCACCCAATAAAGCGACAAGACCGCCCATAAGAAAACCGCCTT
GTCTGCGCCCACCTCTTCATAACGCTCATTCAACAAATGATCCGCCAGCATTTCAAGCTC
AGAATTTGAGGCTTTCTCTAACCATTCCAATGTCGCCAACACAGTATCCGACGCATAAGG
CTTAAACTTATCAATAAACGCCAACAGCAATTTCTGCCACTCATCTGACCGCTTAAAGGT
TTTCACATCTAAAGGCTTCACTCCCTGATGAGCTTCCAAATAAGCGGTAAGTTCGCCCAC
TCTATTTGCAATAGGCTGATTTTCTAATAAATCAAGCTGAACCTCGACAATATTTGCCAC
AAATTCCAAATAATCCCCAAAAGGATTATGTTCAGCCAATTGTCTTAAACGTTTAGCTCG
GCGAGCATATAAATTTTTAGGATTGGCATACAACAACGGCGGATTGTGAAAAGAGCTTGC
AGCTTGTTGAATTTCTTCTTGGGGTAAAATACGAATACTCATAATTTTTTATACCTATAT
TTACTAAAAATTAAATATTACTTGCTATTCAACATCTTTCGGCAATTTATATAACTGATG
TTTATATAAATAACTGCCTAACAATGCGTGGGCCAGTGCCTCTTTTTTCATTGCTTCAGA
CTGCTCTTTTGGGTTAAGGCGTTCATTCGCTTTATCATATTCATAACCTTGAGGAGATTG
ATTTGGCTTAAGAATAATCACATCTTTGCCTTTCATCATTGCTTGCGTTTGGTCGTACTG
CATAAACGCACGATTTGGATCGACATTTTGAGTTAAGTCAAAGCCAATCATCGGATAATC
GCCACTAATGCCTGCGACAGATAACAATGTCGTTGGCATATCAATTTGGCTGACCAAACG
ATTATCACGGCGAGGCTCAATATGTTCCCCTAAAATTAAGGCTGGGATATGGAAATGTTT
GATCGGCACAAGACTATCACCCGCTACTCGCGAGTCGTGGTCAGCAATGACAAGGAATAC
CGTATCTTTCCAATAATTTGATTGTTTTGCTAATTTGAAGAAATGCCCTAACGCATAATC
CGCATATTTTGCCGCATTATTGCGGGTCTGTTTCTCTTTATCAAACAACTCAATTTTACC
GTCTGGGAACTCAAATGGATCGTGGTTACTTGAAGTAAAGACTAAGCTAAAAAACGGTTT
ATCGCCTTTTGCTAATTCGGTAAAGGTTTCGTGTGCTTTATCAAATAAATCTTCGTCACT
CATCCCCCAAGTGGAAACAAACTTCGGATTTTTATAATCTTTCTCATCAATGATGGTTTC
AAAGCCATTTCCATAAAAATAGCTCGCCATATTGTCGAAATGTTTTTCACCGCCATAAAT
GAAAGAGGTGCGGTAACCTTGACGACGCAATAATTCTGCAATGGTAAAGAAACCGTTTTG
GCTTTTGGTTAATTTCACTGTTGCACGCGCTGGCGTTGGTGTAAAACCTGCAGTAACAGC
TTCAATACCACGCACAGAACGTGTGCCTGTTGCGTAGATATTTTCAAACAACCAACCTTC
TTTAGCAAGTTGATCAAATTCAGGAGTAAGTGGCTTACCGCCCAATGTGCCGACAAACTG
AGCGCCAAGGCTTTCTTCTAGCACAATAACGATATTTTTAGGCTTACCTTGATAGCTTGC
CACATTCTTGGTTAATGTCGGAATAACCGTTGAAATATAATCCGAAGCGGGGCGATTACG
GCTATTTTTTACAATCTCAAACATCTCTTGTTCAGACATTTTGCCATATTGCTCTGAAGA
TTTTTCTTCATCTTTCAGCTGTTGTACGGCATATAATACAGAGTAGCCTGAATTGAGAAC
CAATGAATTAACCAGTGGATCGCTTGAAAATGCCACCATTGCAGGGTTAATGCCACGATG
TCCCAATGATGATCTTGCCCCAGCAAACGCCACAGCAATAATCAACAATGCCATTACAGG
ACGCAGTTTCCAGCTAGGTAAACGCAGATGTTGAACAGCCCAGCCAGACAGTTTCCAATA
AATAATGCCTGCGACTGTAGTTGCAACCAAACTGCTAATCACTGCAGTCAAATGCCCATT
GGCTAACATTGTAAATACTTCTTTTGGATAAAGTAGATACTCAATAAATAGGCGATTTGG
GCGGAAATCATAGGTTTCAATAAACGCAGGGGTGGCGACTTCCATAAATAGAATAAACAC
ACTGCTTATCGTAAGCCAAACGCGTAAAATACCTTTCCAAAGTGTGCCTAACCCATTGTT
ATGCACCAATAACACCGTAAATAATGCTGGTACGCCAAAGAGATAACAAATGGAGACAAT
ATCCATCCGCAAGCCTTGTAGGAAAAGAGGAAGCCAGCCATCAACCGCAGAAACACGATC
TGCTTGCCAGAGGGATAAACCAAGGCGTGATAGACTGAAAATAATGAGATTTAATCCGAT
AAAGAAAAAAATCGGAAACAAAATAAATCGGGTATTTTTTTGCATAAAAATTACTCTAAA
ATTGTAACGTAATCCCCAACTCGAATAACACCGCTTGTTTGTGGTACTAAATGTACTCCA
AAAATAGGCTTGCCTTTCTCATTGGTGTGGTGTTGTTTTAAGGTCCGAAAAGGTTCTGCA
TTCGGATCCAATTCAAGGGTCTGTGGATCTCGGGTGATTAAAATACAGCGTGTGCAAGGT
TGAGCTACCTCAAATTCTACTGTGCCAATTTTCACCTGCTTCCACCTTTCTTCTTCAAAG
GCTTGAATGCCATCTATGACAACATTTGCTCGAAACTGTTCCATTGAAACAGGCACAGGC
GACCATTGTTGTAGTTGTTTTAAGGATTGCTCAGATACCAATAAAAGCGGATTACTGTCT
GCAAAACTTAACGGTTGAGGTTCACAATGTTTTACCATTCGTTGTGGCTGTTCGCCTAAC
CAACGTAACTGAACTTCACGCCCAAATTTTTGGCTTAACCATTGATTTACTGTACTATTC
GCCACCCAAGATGGAAAATGGTTTCCCCACACTTCGCTAGATTGCTGTTGCGTAAAATCA
TTATACCGTGCCACACACCGCTCGCCACAATCAGATTGAATGACAATTCCCGTTGAAATG
GGAAATGCAGCTAAACGATATAACATCTGTTCTTTGCGAGCCGTGATAAAAGTTCCATCT
ACTTCGGTAATCATAAATTCACGGTCAAAATTCAGCCCTTGTGGCAAAACAAAAGCCTGC
TCTACCCGATACGCCTTAGTGGATTTAATTGGATAAAGACAAATTTGTGTGACTTGCATA
AGCTCCCCTCTAAATTTAGGCGATAAACAATAGCAGAAAATCATCTACTTTTATATCTTT
CTCAAGTAAAATATCGGGATTATTTGAAAAGGAATAGACTATGGCAAAGAAACCTACCCT
AGATTTTGAAACCACACTCAAAGAGCTTGAGGAAATCGTCAATCGTCTTGAAACGGGCGA
TCTTCCTTTAGAAGAAGCCTTAAATGAGTTTGAAACCGCAGTAAAATTGGTGCAACAAGG
GCAAGAACGCTTACAAAAAGCGGAACAACGTATCCAAATTTTGCTACAAAAAAATGAACA
CGCAGATCTTACGGATTACCCATAATGAATTACGACCTTTTCGCTGAATTAAGTCAATAT
CAACAACGTATCAACCATTTTCTAAGCGAGCAACTTTCGCAATATCCAGCCTACAACACA
CCGCTTATTGACGCGATGTCTTATGCTGTTTTGCTTGGTGGCAAACGAGTTCGCCCCTTC
TTAATTTATGCTACAGGGAAAATGCTAGGCGTACCACTTGCTCAACTTGACCATTCAGCA
GGGGCAATGGAAGCCATTCACGCCTATTCATTGGTTCACGATGATTTACCTGCAATGGAT
AATGATACCCTTCGTCGAGGCAAGCCAACTTGCCATATTGCTTTTGATGAAGCAACAGCT
ATTTTGGCTGGCGATGCACTACAAAGTTTTGCCTTTGAATTACTAGCGTTTGACCCAAGT
CTAACCGCAGAGCAGAAGGTGGCACAAATGCAGTGGCTTGCAAAATCCGCTGGGGCAAAA
GGTATGTGTTTGGGGCAAAGTTTAGATTTACAATCTGAGCATAAAGCCATTGCCCTTGAT
GAACTTGAACGTATTCATCGTAATAAAACCGGGGCGTTGATCCTTGCCTCTGTAATGATG
GGATTTAATCTATCCGCTTACGCCCAAGATCATCAGATTAAACAACAACTTGTGCAATAT
GCTAAAGCAATCGGGCTGGCTTTCCAAGTACAAGACGATATTCTTGATGTGATTGGTAAT
AGTGAGGTCATTGGTAAAACCGCAGGTTCAGATCAAGCGTTGGATAAAAGCACTTATCCA
AAACTGCTGGGTTTAGAGGGGGCGAAACAAAAAGCGGAGAGCCTCTACCAGACAGCCCTA
AAAGCACTAGAAACCTTGCCTTTTGATACTACGGCTCTTGTTGCTTTGGCTGAATTTATT
GTGAAACGTGAAAATTAACCCCTGTTTACAGGCATAAGAGTAGTACTTATGCCTATTTAC
TTATCAATGATTTAACCCAAGCATTATCATAAACAATGCCCCTTGCACTTCAGCTTCAGG
AACATCTCTGCCATTCAAATTGACTTTCCCCTGATCAATGGATAGCTTCATTTTCAGGCT
ATCTTTATCCAAAGTAGCTAATGAGCTGGCTTGAGCTTGATAGGCAAACTCACTGATCGT
TTGTTTTGCCTTCTGTTCAGCGTCTTCTTTCGGGAAACCATCTAGTTGATTTAGCTGTGC
CATGAATAATTCTAATGAAGGCAACTTGAATTGAGTTTCTAACACAGACGCTTTAAAGAT
TTTTAGAACATCTTCCATTCCTTTGAATTGACTTGGATCAAATTTATCTAAATTTAGATT
TAAAGATAGGCTATTTTTCCCTTTCGCATTCTCTAAGCTAAGCTCTTTAATTTGTAATTT
AGGTGATTTGTTAAGAAGTGATAACACCACATCGCCAGCTTCCACAGATTCTAATTTTTC
CAAGGAAGAGGCATAATGCATTAATTCATTAGCACTCTCTGCATCAAGCTCTGCCGAGCT
ATCAATGTTGAGCTTACCTAAGTTAAGTTTATCTTGAGCGAGCAACTCACCAGTAAGGCT
ACCCGTTGAAGTCCAGCGATCCTTTTCTAACGTATTTTTACCCTGACTGGAAAGGTTTGT
GAAAGCAAAAGGTGCTTTTCCGTCAGACGAGTAACGAACCATTTTAGAACTGAACTCATA
ATTACCCAAACTAAGCTCTGGATATTTCTCATTTGAGGTAAAATCCGCTTTGTAAAGGGT
ATCTTGGATTTCTATCCTAGTATTTGTTTGATCTTGATATTGATAGGACGGAATTTGGCT
ACTGAATTTCCCCGATTTTTGTGCTGGATCGTACTCGAACTCAATCTGGGTCTTTGCAAG
ATCCCAAGTTTCACCTTTGAAAGCATTGAGGCTAAACTCACCGCTTAAATTACCTGCGTA
GCTAATATCCGTTTGCCCTTCGGTAAATGGGGTCTGTAGCTTGAATTTTTCAGGTAAATA
AAGTTTGCTCTCAACGCTCATCATTGCAGGCATTAAGTTCACTTGGCTAAGGCGATTTAA
CGGTAATGGACCATGAAAGAGTTTATCATCGCCTTGTAGCTGATAACGTTCATCAACCGT
TCCTACCTCTAAGGTATATTTCACATCAGAACTGAAAAAATAGCGTTCAAATTTAACATC
TTTAATTTCTGCATCTATGCCATAGATCTTCAGTGATTTCAGGCTTTGATTACCTTGTTG
AACCAATTGCTGATAGCGTTGTTCTGCTTGTTGCCCTGTGTACCAACTGCCCCCAACAAC
AGCAATGCCAAGAATGCCAGCCAGAGCAAGGGTGATTTTAGTTAATTTCATTGTTGTTCC
TCTTTATTATCTCTCAATTAAAATGGTAGAAAGCCTTTAGTTATGCCTTTTCCGCTCTTT
CTACTAACCACTCACAAGGCGTAAAACGCTCGCCATATTGTTGTGTATGTTTGCGTAACT
GACGAACAAGCTCTTTAGCCCCAATCTTGTCAATATAGGCATACACACCGCCTCGGAAAT
CTGGGAAATCCACCCCAAATACAGAAGCAACGTTACCTTCATCGGTGGAACGAATAACTT
GATCTTGTAAACACCAGCAGGCTTCATTCAACATTCTCAATACACAACGACGGGCAATAT
CTTCGGCTTCCATTTCATTTTGCATAATGGTTTCCATTGTGTGATAAACACTCTTATCCT
CTTGAGTGCGTTTTCCTCTTGTGTCGTAGAGATAGAAGCCCCGTTTATTTTTTCGCCCTT
TACGATCATCGCCAGTCAAACGCTCAATAGTCGTCGGTAAAGCAAAACGTTTACCCAATT
CACTCACCATCGCTGGATTAGATTTAACAATAATATCCAAGCCAATTTCATCGATCATTG
CAAGCGGTCCGATCTTAAAGCCAAATTCCTGTAAGGCACGGTCGATAAATTCGATCCCCT
CCCCTTCGGATAAACACTCGATTGCTTCAAGTAAGAACGGCGTAAGAATACGGTTAATAA
AGAACCCTTCTTTATCCGCAACAAGCATCGGAATTTTTCCTTGCTGGATCGCAAAATGAA
TTGCCGTTGAAACCGCTCGCTGGCAAGTTTTTTCGTGTGGAATAATTTCCACCATCGGAC
GTTTAGTCACAGGGCTGAAATAGTGAAAACCGATTACATTTTCAGGGCGTTTGGCGACAG
AAGCAATATCACGGATCGCAAAGGTTGAGGTATTTGTGGCAAAAATCGCATTTTCTTCGT
AGTAATTTTCACTCTCTTGCACCATCTGCTGTTTGAGTTCTAATTTTTCATAAACTGCCT
CTACGATAAAATCTGTCGATTTCGCCGCAACTAAACGCTCACCACCCGTAATTAAATTCA
TTCGTTGGATCATCTCACCGTGGCTAAGCTGTTTCTTATCCACCGCTTTTTGCATTAAGC
CATAGCAAGTTTGCAATGCTTTTTGAATTTCCGACGGGTGAATATCCTTAATTCTAACTG
GAATTTGAGCATTATTTGCCGTCAAATAAGCAATCCCAGCCCCCATATAGCCACTGCCCA
ACACCGTTACTTGTTGCACATCTCGCACCTGAGCCAAGTGCTGATATTGCTCTTTCATTG
CACGTTCAGTCTGCTTCAAATTCATTAATACCTGAGCTTGCTCCGTGTGCATTAACTTCA
CCAACGCATTTTGCTCTAAAGCTAACCCAGCTTTAAAATGTGGCTCTTTTAACAATGCCA
ACATTTCCTCAACTGCAGGATAGTTGCCAAAAGCCTTATCCCACACTCGATTTTCAATAT
GAGCCAAATATTTTTCACGGATAAACTTATTGCCCTCAAGCTGTTTACGCCATCTTTTGA
GCTTATCAAGCGGATTTTTATGGTCAATTTTTTGCACTTTATGATTAAGCAACAACTGAT
ATGCCGTTTCAAATAGATTGCTAGCAGGAATAAGTTTATCCACCAAACCAATTTTTAACG
CTTTTTCCACCCCAATTTTCTGCCCAGATAAAAGCATTGTGACTGCATTTTGCAAGCCGA
CTAAACGAGGCAAACGCTGTGTTCCCCCAGCAAAAGGCAAAATCCCCGAACGAATTTGTG
GCATTGCAAATTTGGTATAACTTTCCTCGCTGGCAATACGATAATCACACGCCAACGCCA
GCTCTAGCCCCACACCATAACAGCCGCCATCAATCACTGCAACCACAGGCATTTTGAGCG
TATTAATTTCACGCATTACTAACTGAGCATTATGAGATAAGGTTTTCAACTGCTCATCAT
TTTTACCACGCAAATAATCAGGATCATACCCCTGAATAAAACCTTTCGTTTTACCCGAAA
CAAAAATCACGCCTCGAGCCTGTTGATAAATCACAGAACCCATCACATCGCGTAAATCTT
CGATAAACGGCTCAGGCAACCAGTTTTGCGATTTACCTTTTACATCAATACGAACAATGG
CAATTCGATTATCATCAATCTCAACGTGAAAAGGTGAGATATATTGTGCTTGTGTTGTCA
TACTGTTACTCGCTTTCCAAAATCATTGCAGAACCTAATCCACCTAATCCACTTGAGGCA
ATCAACGACAATCCGCCTCCCTTACGTTTCAACGCTTTCAACGATTGAATTAAAATGCGT
AAACTGGTCGCCGCACGAGGATTACCAAAAGCAATAGAACCGCCCAAATGGTTCAACTTC
TCAGGATCAATTTCCCCAATACAAGCGGAACGATTAAGCTGTTTTTTAGCAAAATCATCT
GAAGCAAACAGCTTCATATTCACCAGCATCTGGCTGGCAGAGGTTTCGTGAATATCAATA
AAATCCAAATCAGACAAGGTCACCTTTGCACGCTCAAGGGCAAGATGGCTTGCCACCGTT
GCCCCCATAAACATATTTTGCCAAATATCATTGCCTGTAATGGCGTAGCTACGAATATAA
CCTAATGGGTCTAAGCCTAATTCTTTCGCTTTTTGCTCTCTCATCAGTAGCACCGCAGCC
GCTCCATCTACAGGTCGTGGCATATTTGCTTCTGTGACTGTTGCATAGCTCTTATTCATT
AACGGCGAAAATTTTTCATAGTAAGCCGCTTTAGAGGCCGAAGAAATCAAACTATCAGAC
ACCACAAAATCAGTATAAGGACGAGGGAATGAAGGCATCACTTCATCTTTTAACAACCCT
AATTTCCACGCATTTTGTGCTTTAATGTGAGAATTTAACGCATATTCGTCCTGAGCTTCA
CGGCTAATGTGGAATTGCTGTGCCATCTGCTCAGAAATTTCCGCCACAGACATTTGGGTC
ATATAATCTTTGAGATTAACTCCGTGAGGTTTAAGCTCTTTCCACGAAAATTCACGGAAC
AAACGATACTTATCATCTAAGGTTGGCGCATTAAAAATCGCCTTGAGCTTGTGAATAACA
CGAGGGCTGATACTAAAAGGCGCATTAGAAATAGAATCCGCCCCCCCTGCAATCCCTGCA
GAAATCGAACCGCTAATAATACTTCCAGCCACATTTACCAACGCCTGTAACCCAGATAAA
CAAGAGCTACTCAAAGTATAAGCCTGCACATAAGGCATATTTAACGCCAACGCAATTTCA
CGAGAAGGGTTAGGAATATCAGGCTGTTGAATAACTTGTCCGAAAACAAGCTGTTCAATA
TGTTGATGACCAACGGCAGCACGACTAAGTAGCTCGTTTGTTACCATTGTGCCTAAATCT
GTTGCATAAGAAGATTTAAATCCTGTATCACGATGAACAAAAGGTGTGCGTAATCCAGCG
ACAATCGCCACTCGCTCGCCTTGTGCCGTTAAGAGATTTTGTTTAGCCATTTTATAGATA
ATTCAAGATAGAAATGATGCGGATTTTATCACGCTTTATCTAGAATAAAAAATGGCTCAA
TCACATTTGATTGAACCATTCCATTCGCAGTAACAATTTATTTATAGATCATCAATGACC
ACATAAACCTTATTCACAGGTCCGTGTACGCCGACAACTTTGATTAACTCAATATCTGCC
GTAGCACTTGGCCCTGAAATAATGTTTACACAAGATGGCATTCTTTCGCCTTGTTGGGCT
TTGTCGTGTAGGATTTTAGCTAACTGTGCCACACGGGGTAACACGGTGCTGGCACGCAAG
ACGACAATGGATTTTTCAGGTAACAGGCTGACTGAACGTCCAAATTCTTTATCTGAAAAC
AGTACAATACCGCCAGATTCCGTTAAGCCGTATTCGCCGTAAACCACGCCGATATTGGCT
TTTTCCGCTTTGTCGATATTCACACTGCCATCTGCATTGTGATCCCAAACATAGCTGTCG
TATTTAGCTTGTAGTGCTGGCGTAATGCCTAAATCAACTAAACGGCTGTCGTTATTAATA
ATCACCGAGCCACCGCCATATTTATCACAAAGTGCGGTCACTTCTGCGATCAGATTTTCT
TCTTTCACCACCGCCACATCGGTCATCATCACTTTAGCAAAGCTAACAAATTCCTCGACT
AATTGAGCTTGAGTGCGATCTGTTAAGCGTGTCGTTGGATAATCATTGACTAATTTCGGC
ATTGGTTCAGGCACGAGCTGACGTGGTCTGCCCATTCTTTCCGCCAGTTTATTTAGAAAA
TTTTCACGGTTTTGTAAATCCATTCTCTTATCCTCTATTGTTGAACCATTCACGGAAACT
TTCGCCTTCAGCTGACGGTAAATCACGGGCTTTTGTCCATTCTGCAAGTGCGCCTACTTG
AATTGGTGCTTTGCCGTTTTTGATGAATTTACCTGCCACTTTTGCCCCGATATTCACCCC
GACTTTCCATAAAGTTGGGTGCGAGTTAGCAAAGTTGAAACCGAAAATCGATAAACGCTC
TGCTGCTGGAGTCATACCATTTTGAGCGATATGTTCACGGTGTTTTAAGATCAGTTGTGC
CAGTGGAATTTTCACTGGGCAAACGGAGTTACAAGCGGTACAAAGCGAACAAGCATAAGG
CAGTTCTTTAAATTCTTCATAGCCACCGAGTAATGGCGAGATCACCGATCCGATTGGTCC
TGGATAGATCGAGCCGTAGCCGTGTCCGCCGATTTGACGATACGCAGGGCAAGTGTTCAA
ACACGCACCGCAACGGATACAACGTAAAACTTCTTTAAATTCGCTTTCAAGGATTTTTGA
ACGTCCGTTATCCACGATAACTAAGTGGAACTCTTCCGGTCCGTCCGTTTCGCCTTCAAG
ACGTGGTCCTGTTAGCCAAGTGTTATAGGCAGTGAGTTTTGCACCAACCGCACTTCTCGC
TAGCATTGTGATTAACACATCAACTTCTTGGAAGGTTGGGGCTAAACGTTCCATACCCAT
TACGGCGATATGGGTTTTCGGCACCGTTGTTGCTAAACGCAAGTTACCTTCGTTAGTGAC
TAAACAGACAGAGCCTGTTTCCGCTACGGCAAAGTTACAACCGCTAATGCCGATGTCTGC
CTCAAGGAAATCTTTGCGGATCACTTGACGCACAAAGGCGGTCATTTCTTCTGGCGTTTC
TGAGCCGTTATAGCCGAGTTGTTCGTGTAACTCTTGACGGATTTTATAGCGATCTTTGTG
AATTGCAGGTACAACGATGTGAGATGGCTTATCGCCAACGATTTGCAGTAAATATTCGCC
TAAGTCCGTTTCAACCACTTTAATGCCCTCGTTTTCAAGGACATCGTTTAATCCGATCTC
TTCCGTCACCATTGATTTGGATTTAACAATCTTCTTAGCATTTTTTTCTAAGGCGATTTG
ACGGATATAAGCGGTCGCTTCTTCGGCAGTTTCTGCAAAAAAGACTTTACCGCCGTTTTG
TTGCACTTTTTCGCTCAATTGGTAGAGATATGCATCTAAATTGGCAAGAACGTGGTTACG
GATCTGTTTTGCCGCATCACGCCACTCTTCCCAGTGACCAAGTTCGTCCACCATTCTTTG
ACGGTTCGCCCCGATAGTTTCTTGGGCTTTCACTACCGCTTTACGCATCATTGCGTTATG
GATTTGATCGTCCACTCGTTTTTTAAAGGCAATATTGCTAGTTTTTAATGACATCTTATT
TGCCCTCCTGCATTAATACTTCGGCAATGTGCATTACCTTAATATTTTTCCCTTCACGGC
TTAAACGTCCGCCGATGTTCATTAAACAGCTCACATCTGCCCCGATCAAATACTCAGGCT
CAACATCAGTAATATGCTCTACTTTTTCTTTAACCATTTCGCCTGAAATTTCCGCCATTT
TGACCGAGAAAGTTCCACCGAAACCGCAACAGGTTTGCTGATTTTGAATTGGTAACAGCT
CTAAGCCTTTGACGTTTTGTAATAAGGTGATTGGTTCATTCACAATACCTAATTTACGCG
ATAGGCTGCAAGATGGGTGATAAACAGCTTTGCCTGTTAAGGTTGCGCCAACATTGGTAA
CACCCAGTTTATTGACGATAAAATCCGTTAAATCATAAAAACGGTCAGCGACTTTTTTCG
CACGAGCCGCCCATTCTGGTTCGCCAAAGCGTTCAAAATGGTCAGGATAGGTTTTAATTG
CATAAACACAAGAACCTGCAGGGGCAACAATTGGATAATCATTGACTTCAAAAGTTTCCA
CTAACTTTTTCATTCCCTCAAGGGCTTGTTTTGTATAACCACTGTTAATTGCAGGCTGTC
CACAACATCCTTGTTTTTCAAGGAAAGTGATTTTACAACCCAGTTTTTCTAACAATAGCA
CGCTATTTTTGGCAACGCCTGCTTTGATGATATCGGCAATACAGGTGACGTAAAAATTCA
CGTTCATAAAAACTCCAACAAATAAAAATAGTAAAAAAGCTAAAAAACAAGCGGTTGGAT
TTTATTGGCTAAAACACACCGCTTGTTTCTTCATAAATTTAACTTACCGATAATTATACA
TTGTAGAACAACGGCACAATAAAGAGTGCTGAAAGTGCGGTAATTACACCGTAAACAAAC
ATTGGCATAACCGTATGCTTGATAATTTCACCTTCTTTATTATTGATGTTCAATACCGAA
CATACTGCTACGATGTTGTTGATACACACCATATTACCCATCGCACCGCCCACAGATTGT
GCAGCAAGAATTAGACTCACAGATAATCCTGTTTCCATTGCTGTTGAAAGCTGTACGCTA
CCAAAGGTTAAGTTCGATACGGTATTTGAACCTGAGAAGAACGCCCCCACAGCACCTAAA
TAAGAGGCGAAGATAGTCCAGTATTCCCCTGTTGCTTGTGCGAAACTTTGACCGATGATT
TTCACCATTGAACCATCACCGCCTACAAGCATTAAGTTTACCATTATTAACGCACCCACA
AGCGCAAAGAATGGGTTTTTCGTTTGTTTTAAGCTTGTTGCGAAGATCTCTTTGGTATTT
TTCGCTGATACGGCAAATACAGGGATTGCAATTAATACGGTAATCACAAACGGGATTAAT
GCTGGCACATAAAGCAATTTGTAGCTTGAGCTAATTGTTGTGCCGAAAATTTCTTTTAAG
CTGAAAATTAACCCGTGGCTAATATCGAATACACCAAGCGAACCTAATTTTACGCTGAAC
CAAGAAGTTGCATCGTTCATCATTGCTTTTAATGGTAACTGTTTAATACGAGTTACAATT
AAGATCGCAATTAATAAACCTGTTGGGAATAAAGCTTTCACTACTTGTGCAGTGGTTACG
GCATTGCTATCAACGGTATTATCCACTTTCGCTAAACCGATACCTTTGTTTGCCACTAAA
ACAGAGATCACCATACCGATTGCACCGCCCACTAATGACGGGAACTCGTAGTTTAATTGA
GCAATTAGGAAATAAGGGATCACACAAGCAAAAATACTGATGTAGATAAACACGATATTT
TTACGAATTTCAGACCAGCTCACGATTAAACGCAATGCCATTACTGGAATGATAAATGCG
GCAATAGAGTGAATAAATGCAGTGATAGAACCGATTTCTAAAATTTGCTCTTCACCTAAT
TGTAACGCTCCCATACCAAACCAAGTCGGCGTACCCACCGCACCAAATGAAACCGGTACG
GAGTTCATCACTAATGCCAACATTGCCACTTTAAGCGGGTGGAAACCGATACCGACTAAA
ATCGGTGCTGCAATCGCCGCAGGTGTACCGAAACCACTCGCTCCTTCAATCATAAAGGCA
AATGCCCAACCGATGATCATTAACTGAGCCACAGGGTTTGGGTTGATATTCGATAACCAT
TTACGCAACACATCGGTTGCACCGGATACTTCTGAAAAACGGTTGAAAAGCACTGCACCG
AAAATGACGGTAATCGGTGTTTGTACCGCAATCAAGGCAGAAGCAATATTCGCACTGACC
GTTTGAATATCGGTGCCGAAATAGATTAGCTGGATAATTAACACCACTACCGCAATCCAT
GGTAAAGCGACATAGGAAGGTAATGCGTTGCGTTTTACCATTAAATAAATCAGTAAAACG
ATAGGAAAAATACTGAGAAACAGAGCCATAAAATACCTCAAAAAAGAAAACACCATAAAG
GTCCATATTGAGGCTCGTATTCTAGTGAAAATTTGTAAACAAAAAAGCAAAATGTTATTA
AATTGTGAAATTAATCACATAAATCCTCATCGTTTGCTCAAAATAAAATCACAATTATTT
TACAAACAATTAAGAGTGATTATTTTTTAATCGCTTGTCAATCATTTTTTAACTTATCCA
AAATCATAAACCGACAACGGTAACTATTTTGCTCATCTATTTCAGACCACTTCTCTGCAA
CCCGTTGCCACTGAGTTTCATCAAACTCAAAAAAAGTATCGCCCTCTATATTGGCTTGAA
TTTCAGTAAGATAAAGTTTATCGGCAAAAGGCATTGCTTGTTTGTATAACTCACCACCGC
CGAGAATCATTATTTCATCGCTATTAGCAAAATTTTTGGCTAATTCCACCGCTTGTTCAA
GGCTTATTGCAGAATAAGCTCCATCAATAGCAAAACCAGAGCGAGAAAGAATAATATTCG
GGCGTTTCGGCAACAGCCTACCTATAGATTCATAGGTTTTTCGCCCCATAATCACAGGTT
TACCCAAAGTATTTTCCCTAAACCACGCCAAATCCACAGGCAAATGCCACAGCATTGCAT
TGTCTTTTCCGATCACTTTATTTAAAGTTCGAGCTACGATTACGCTAATTTTCATTCTAT
TCCCGATTACATTTTGAAATAAGCCCCATTTTAGCAGATAATAGCGGTCACTTTCTTTTC
TTTTTTACACATCATTATGGCAAAAACAATCGTAGTAAAACTAGGCACTAGCACCCTAAC
CCACGGCACTAAAAGTCTAAGCCGTCCACATATGCTAGAAATCGTAAAACAAGTTGCTCA
ACTACACGAACAAGGACATCGCATTATTATTGTAACCTCTGGGGCGGTTGCCGCTGGGCG
TGATTACTTAGGGCATCGTGAATTGCCAAAAACGTTGGCAACCAAACAGCTTCTAGCCGC
AGTCGGACAAAGCCAGCTTATTCAAGTGTGGGAAAGCCTCTTTTCCATTTATAACATCAA
AATCGGGCAAATGCTTTTAACCCGTGCAGATATTGAAAATAAAGATCACTTTTTAAATGC
AAGAGATACGCTCACCGCCTTGCTCGATCAACAAATTATCCCGATTATCAATGAAAATGA
TGCAGTGGCAACGGCAGAGTTTCGTATCGGCGATAACGATAATTTATCGGCACTCGTAGC
AATTTTATCTCAAGCAGAGTTATTGATTTTGCTCACCGATCAAGAAGGGTTATACGACAG
TGATCCACGTTCAAACCCAAATGCCAAACGCATTCCTGTTGTTGAAAAAATCACCCCTGA
AATTCGCCAAATGGCAGGGGGAAGTGGTACAACCTTAGGCACAGGCGGTATGAGTACCAA
AATCACCGCTGCCGATATTGCCATCCGTTCTGGCGTTGAAACAGCGATTGCTTCTGGCGA
ACGTCCTAATGTGATTTTTGAAGTGGCACAAGGAGCGGAAATTGGCACACGCTTCTTAGC
TCAACACGACAAAATCGAAGGACGCAAACAGTGGCTCTTTGGTGCGCCGCCTGCTGGCAC
AATTTATATCGATCAAGGGGCAGAAAACGCATTAGTAGAACAGCATAAATCGCTCTTACC
TACTGGTATTGCTAAAATCGAAGGGCAATTTGCGCGTGGTGAAGTGGCAAAAATTTGTAA
CCTTAACGGCAAAGTGCTTGCCCTTGGCATTAGTCGTTATAACAGTGATGCTCTAGCATT
AATCAAAGGCAAAAAATCTAGCGAGATTGAAACCATTTTGGGCTATGAGTTTGGTTCAGT
AGTATTCCACCGAGATGAAATGGTGGTGCATTATTAATCAATAGATCGTAGGGGGAAATA
TGGAACTTGGACTTGATGTTGCGATTATCTTATTTGTTGCGGCTTTCGTGGCTGGTTTTA
TTGATGCCATTGCTGGCGGTGGTGGTTTGATTACTATTCCAGCGTTATTAGCGGTCGGTA
TTCCCCCTGCGGTTGCGTTAGGCACGAATAAATTACAGGCTTGTGGCGGCTCGTTTTCCG
CTTCGCTCTATTTTGTGCGTAAAAAAGCGGTCGATTTGAGGCAGATTTGGTTGCTTATTT
TGCTGACCTTTATCGGCGGTTCAATCGGGACTATTTTAGTGCAGATGATAGATGTCAATG
CATTAAAAGTTGCCCTCCCCTTTCTAATCTTAATTATTGGCTGTTATTTTCTCTTTAGTC
CAAGCCTAGGCGATGAACAACGTCGCCAAAGAATGAGCTTTCCGATGTTCGCTTGCACGG
CGGCAATGGGAATAGGCTTTTATGATGGGCTATTCGGGCCTGCCACAGGCTCTTTCTTTA
CGCTCGCTTTTGTGTTATTACTTGGTTTTAGCCTGACCCAAAGCGTTGCTCACTCCAAAG
TGTTAAATTTTACCTCTAACCTTGCTTCGCTGATTTTCTTCATCATTGGCGGTGCGATTT
TATGGAAAATCGGTTTTCTAATGATGATTGGACAATTTATCGGGGCTTCATTGGGGGCGA
GAATGGTTGTCACCAAAGGAAAACAGATTATTCGCCCGTTGATTGTTATGATATCGTTTA
TTATGGTGGTAAAAATGTTGTGGGATCAGAGCTATTTTGCTTTTATAGGATAATGAATGA
ACAAAGAAAAACGTATTGAAATTTTAACCCGTTTACGCAATGAGAACCCTCACCCAACCA
CAGAACTCAATTATTCCAACCCTTTTGAATTATTGATTGCGGTCATTTTATCTGCTCAAG
CAACGGATGTGGGGGTCAATAAAGCCACGGCAAAACTTTATCCTGTGGCAAATACGCCCC
AAGCGATTTTAGATTTAGGGCTTGATGGGCTAAAAGAGTATATTAAAACCATTGGGCTTT
ATAACAGCAAGGCAGAAAACATTATTAAAACTTGCCGTGATTTAATTGAAAAACATAATG
GCGAAGTACCTCAAACGCGTGAAGAATTAGAAGCCCTTGCAGGTGTAGGACGTAAAACGG
CAAATGTGGTGCTAAATACCGCATTCGGTCAGCCGACTATTGCCGTTGATACGCATATAT
TCCGTGTTTCTAACCGTACTAATTTCGCCCCAGGGAAAGATGTGGTTAAGGTGGAAGAAA
AGTTACTGAAGGTGGTGCCTGATGAATTTAAGGTTGATGTTCATCATTGGCTGATTTTAC
ACGGTCGCTACACCTGCATTGCTCGCAAGCCTCGCTGTGGCTCTTGTATTATTGAAGATT
TGTGTGAGTATAAAGAGAAGACGGAGATTTAATCGGTATAATGCAGCAGTTGCATAAAAG
TCAATTTTAGGAAAATTTATGTAGGGGCGAGGTTTATCCTCGCTCGTAAGTCCTGATGTT
CAAAAGCATAGTAGACAAAAGTATTGGTAAAAAGTGGCTTAAAGCCTTCTAGTACAAGGC
TTTAAGCCTACTTTTTTGAAATATCAACAAAAAACTGTCCTTTTTGCCTTAAGCACAATA
TCCAAAAGTATGGAAAGAAAAATAATATTCAGAGATACTTTTGTTCGTNNNNNNNNNNNN
NNNCCGTGTCATCAAAACAGAAAAAGACTTCTATTACAAACTCGCATTGAACATACTTCA
AGAAAAAGGCTATAGAATTCAATCCATTACAAATGATAGGCGTAGAGGGCTGTTAAAAGA
TTTATTCAATCCCCCAATTCAAATGTGCCACTTTCATATGGTCGCCATTGTGATGAGAAA
ATTAAGAAAAAGACATCAATCACAAGCGGGTAAAGAATTAAAGATTATTGTAAAAACGCT
AAAAGAAAGCCACAAAAACGAATTTTATTTAAGATTACATCAATGGTATTTAAAACATAA
AGAGTTTTTAAATGAACGATCTAAATATCCCAATGAGAAAGGATATTTTCCTTATAAACA
CCGTAATGTAAGAGGGGCTTATACTAGTTTAAAATACTATATGAAATTTTTATTCACCTT
TGAAGAATATGCTCACCTAAATATAGAAAAAACAACAAATAGGTTGGAAGGGTTATTTAA
AGAACTAAAGCAGAAATTATCGGTTCATAATGGATAACGAAAAAGCATAAGATTATGTTT
ATAAAGGATTTTTTAAATAAAAAGAGTTGGTAATAATTAGGGAAAATAATTAAAACCAAC
ACTTTTGTCTACTATGCCCCAAATTAAAAACATCACAGTAAGCTAAAAGTACGGTTGTTT
TGCGTTAATTCCAGCGATAATTAGATTTACGGCGAGGAAGAAGGGCTGGAATAAGTAATC
CAAATATTAAACCTAAGCCTAGAACAGCTCCTCCGTAGATAAAATATTGGATCATAATTT
CGCGAGATGCGACATCTTGTATTGCTTCTAAATCACGATTTTTATTTTTAATAATTTCTA
ATTCTCGCTTTAGAAGTGCATTTTGTTCAAGTAATTCACTACTTTGTAATGCAGATTGTT
GAACTCTACGTTGCATTTCAGCGGTACGTTGTTGCCAATCTCTATCAATATTATTGAGTT
TGGTGGTTAATTCTTGAACTTGTTGTTGTAATAACGGTGTTAATTCTTTTGAGCTTGGCG
TAGATGTTAATTCAGAATTTAAAATCCACGCTTCACGGTTTTTACTATCACGAATGAGAG
AATAACGATCTTTGGTTTCGATTAAGGTAACTTTTTCACCGGCTTGAATTGAACCAAAAA
TCTTAAATTGATCGCCTGGACCTTTACGCAAATAGGTATTTAAATTTTCAGTAACGTACT
GTGTTTGAGCAAAAGAGGGAAGTGATATTGCTAAAAGCAGAGTTGAGCAGAAAAGAGAAA
TATGTTTTTGCATAAACAATCCTTAAAAAATCATAAAAGAAAAGTGCGAATAGCCGCACT
TTTCTGAATAAAGTCACTATTCTAAATTAATAGAAAATTGCATTCAAAATATAGAAAATT
AAAATTGAGAAGAATGCACCAGCAGGTAAGGTTACAACCCAAGATGCAACGATATTACGA
ATAACTGTTAAGTTTAACGCTGCAATACCACGAGCAAAACCTACGCCTAATACCGCACCT
ACTAAGGTTTGTGTTGTTGAAATAGGTAAACCTGTACCAGAGGCAACAACAACGGTCATT
GCTGTTGCAAATTCTGCTGAGAAACCACGGCTTGGGGTTAGGTCAGTAATACCAGTTCCG
ATCGTTCCCATTACTTTGTAACCCATTACCGCTAAACCAGCAACGATACCCGTTGCACCT
AATGGTAAAATCCAAGGGGCGAGAATTGATTTCGCTTCAATCACACCGCCGTTCTCAACG
ATAGATACTACGGCAGATAAAGGCCCAATCGCATTAGCTACGTCGTTTGAACCGTGGGCA
AATGCCATTGAACAAGCGGTGAGTAACATTAAAATGCTGAATACTTTTTCTACACCACCA
AATGCACCGCCTTGTACACGGTTAGCAAAAGATTGGCTACGGAAGTAGAAGAAACAAGTG
ATGATAGACGTAATTGAGATTGCACTTGAAATCACTAAGGTTTCAGTCATTGTAAGCTGT
AAACCAACGTGTTTTAAGCCTTTTGTCATTGTAACAATACTCAAAATGAATGTGGTTAAA
CCCATATAGAATGGACCATATTTTTGAGCATTTTTCATCGGATTATCAGTATCAAAAATC
AGTTTTTGTGTGCTAGTAAAAATAGCATAAGCAATGATCCCCGATACAACAGGCGTAACA
AACCAGCTACCTACGATACCAGACAAATCACCCCAATGAACCGCTTCCGCACCAACGGTG
ACTAACGCAAAACCGATAATTGCACCGATAATAGAGTGAGTAGTGGATACTGGCCAGCCC
ATTTTAGAGGCAAGTAATAACCAAGTACCTGCAGCAAAAAGTGCCGACATCATACCTAGT
ACAAGGGTGTCTGGTCTGCCAGAGAATTGGTGAATATCAATGATGCCACTTTTGATGGTT
TCAGTTACTTCACCGCCTGCTAAATAAGCACCAGCAAATTCAAAAACCATTGCAACTAAA
ATTGCCTGTTTTGCAGTGATAGTGCCTGAACCTACAGAGGTTCCCATTGCATTTGAAACA
TCGTTTGCACCGATACCAAATGCCATAAAGAAGCCAAACACTGCGGTGATGAGGACAATC
ATCGAGCCATATTCTTGAATCAGTTCCATTATTTAAGTCCTCTTTCGATTATGAACGAGC
TAACATTAACTCAATGCGTGAACCGATACGTTGTGCTTGATCTGCAAGAACTCCGACCCA
TTCGATAATTTTGTATAAGAACATAATGTCAATTGGATTGTATTGTTGTTCAATCGCTAA
CATTGCTCGGCGTAGTACGATTTGAAGTTGATCCGTATCGTCTTCGATAACATCTAACTC
TAAAATCATATTGTTCACAAAATTTAATTCGCGACCGCGGAAGCCTGTTTCAAGTAGGTG
ATCCATTTCATTAATTACTTTATCAACGTGAACTGCTGCATCAAGGCTACGGGTTAAGAA
TTGTTGGAAAACAGGTTGGATTTCTTCAGGAATGTTTAATTGACGACCGATTGCACGACC
AGAAATATCTTTAGCATAGTTTGCTAATTTATCTAACTGTGTAACGAGTTCAAGTAAGTC
AGTACGTTCAACAGGCATAAATAAACCACGCGGTGATTTTAAACGAATTTCACGTTTAAG
GGTATCTGCGCGGTTTTCTAAATCAATGATTTGACGACGGATATCTTCCGCTACTTCCCA
ATTGTTTTGAAAACTCGCTTCAAAAAATGGGATTAGTAATCCACAACATTCAGTCACTTT
TTTTGAGTGCTTTTGTAATGGCTTGAGTGGCGACTGTGCGAATAATCCTAAAATATTATT
CTTTGCCATAGGTATATCTCCAATAAAATTTAACAGCGTTGATTTGCACTTTTGCAAATC
GGTGTAAATTTTACCGTATGTTTTCAAGAAGATCACGGATTAATGTTTAACAAGCGGTGA
TATTTGGTGTTTTTTTAGCAAAAATGGTAAAATAATCACAGTGTTTATCTTTGATAGCTG
TTACAAATCAAAATGTTACCCCCACAAAATCCTCACTTTTAAATTTACAATATCGCTTAG
AAGTATTATTATTCAAGGCGTTTTGCCTATGAATGAGGCATTCAGTTTATTTATGTTGAA
ATTGATTAGAGGGTAGGTATGCAAAACCTAGAAAATATCGTTGCTGAAGCGTTGCAAGCG
GTTGAAAAAGCCAGTGATGTTGCAAGTCTTGAAGCATTGCGTGTTGAATATTTTGGTAAG
AAAGGTCATTTTACCTTGTTAATGCAAGGCTTGCGTGATGTGCCAGCAGATGAACGTCCT
GCGGTGGGTGCAAAAATTAATGAAGCAAAACAGAAAGCACAAGATGCGTTAAATGGGAAA
AAAGAGCAGTTAGAAACAGAAGAGCTCAATGCTAAATTATCCAGTGAGAGTATTGATGTG
AGCTTACCTGGTCGTAAAACAGAGTTAGGTGGTTTGCACCCTGTGTCGATTACAATTGAA
CGTGTGGTGAAATTCTTCTCAGAACTTGGCTTTAGTGTAGAGAAAGGTCCTGAAATTGAA
ACGGATTATTATAACTTTGATGCGTTAAATATCCCTGCACATCACCCTGCTCGTGCAGAT
CACGATACTTTCTGGTTTGATGCAGAGCGTTTGTTGCGTACACAAACATCAGGCGTTCAA
ATTCGTACGATGGAAAAAATGCAACCGCCTATTCGCATTATGGCGCCAGGGCGCGTTTAT
CGTAACGACTACGATCAAACTCATACGCCGATGTTCCATCAAATTGAATTGCTTTATGTA
GATAAAAAAGCGAACTTTACTGAGTTAAAAGGCTTATTGCACGATTTCTTAAGAGCTTTC
TTTGAAGAAGATCTGCAAGTGCGTTTCCGTCCGTCTTATTTCCCATTTACAGAGCCGTCG
GCAGAGGTGGACGTAATGGGTAAAAACGGTAAATGGCTTGAAGTGTTAGGTTGCGGAATG
GTTCACCCGAATGTACTTCGCAATGTGGGCATTGATCCTGATGAATACACTGGTTTTGCG
GTTGGAATGGGCGTTGAGCGTTTGACGATGTTGCGTTATAACGTGACCGATTTACGTTCA
TTCTTTGAAAATGATCTGCGTTTCTTAAAGCAGTTTAAGTAATCTAATCATTTTGCGGAT
ATATGCAGTTTGCGGACACACGCAGTGTGTCCCTACTATATTAATGGCTTATTTTCTCTT
GTAGGGACACACTGCGTGTGTCTATCATAACAAGTGGTAAAATTTGTAGAAAACGTTACA
AATATAGGATAGAAATAATGAAATTCAGCGAAAGTTGGTTGCGTGAGTGGGTTAATCCAG
CGATTACCACCGAACAGCTATGTGACCAAATTACTATGTTAGGTTTAGAAGTTGATGCCG
TTGAAGCGGTTGCAGGTGAATTTAACGGTGTTGTGATCGGCGAAGTGGTTGAGTGCGCTC
AGCACCCTGATGCCGATAAATTGCGTGTCACCAAAGTGAATGTGGGTGGCGAACGTTTAT
TAGATATCGTTTGTGGCGCACCAAACTGCCGTCAAGGTTTGAAAGTGGCTTGTGCAACAG
ATGGGGCGGTGTTACCAGGTGATTTTAAAATTAAGAAAACTAAATTGCGTGGTCAGCCGT
CAGAGGGAATGCTTTGCTCATTCTCAGAATTAGGGATTAAAGAAGATCATAGCGGTATTA
TTGAGTTGCCAGCAGATGCTCCAGTCGGTATTGATTTCCGTGACTATCTCAAATTAAATG
ACAGAGCCATTGAAATTAGTTTAACGCCTAACCGTGCGGACTGTTTAAGCATTGCAGGAA
TTGCGCGTGAAGTTGGGGTTGTTAATCAATTAGCGGTGAATGCACCTGAAATTCAAGCTG
TGCCTGCAACTATTGCAGATAAAGTGACGATTGAACTTCAAGCCCCTGAAGCTTGCCCAC
TCTATTTAGGTCGTGTGGTGAAAAATGTGAATGTCAAAGCACAGTCACCATTATGGTTGC
AAGAAAAATTACGCCGTTGTGGTATCCGTTCTATCGATCCGATTGTGGATATTACCAATC
TGAGCTTACTGGAACTTGGTCAGCCAATGCACGCTTTTGATGCAGCAAAAATCAATGGTG
CAATTCAAGTGCGTATGGCAAAAGAGGGTGAAGAACTCGTATTGCTTGATGGCACGACAG
CAAAACTTCAGCCAAATACTTTGCTAATTGCAGACCAAAACGGACCGCTTGCAATGGCTG
GTATTTTTGGTGGTGAAGCGAGTGGCGTAAATGCCGAAACCAAAGATGTGGTGTTAGAAG
CTGCATTCTTCGCACCGCTTGCAATTACAGGTCGTGCAAGACAATATGGCTTACACACAG
ACGCATCTCATCGTTTTGAACGTGGCGTTGATCCAGAATTAACGCGTAAAGCAATGGAAA
GAGCGACAGCGTTACTGCTTGAAATTTGTGGCGGTGAAGCTGGTGAAATCGTAGAAGCGG
TAAGTTCAGCCCATTTACCAACGTCAAAACAAGTGGTTTTACGTCGTAGTAAATTAGATA
GCTTACTCGGTCATCATATTGAAACAGAAGCCGTAACTGATATTTTAGCTCGCTTAGGCT
TAAACCCAAGCTATGCAGACGAGAGCTGGACAGTTCAATCACCAAGCTGGCGTTTTGATA
TTGAGATCGAAGAAGATCTTGTGGAAGAAGTGGCTCGTATTTACGGCTATAACAGCATTC
CAAATCACGCACCGCTTGCTCATTTACAGATGAAAGGTTTCCCAGAGAAGCTTTTAGAAG
CTATTCGTGTGAGAACGGCTTTGGTGGATAGCGATTATCAAGAAGTGATTACTTATAGCT
TCGTTGATCCAAAAGTACAAGAACTGCTACACCCAAGCCAAGAAGCGTTAATTCTGCCAA
ATCCAATTTCAAGTGAAATGTCGGCAATGCGTGTGTCGCTTTTAACAGGCTTACTTGAAA
CCGTTGCTTATAACCAAAATCGCCAGCAAAATCGAGTGCGTATTTTTGAAAGTGGTTTAC
GCTTTATTCCTGATACCAATGCAGAAAATGGCATACGCCAAGAATTTGTATTAGGTGCAG
TGATTGTAGGGGATAAACGTCCAGCACATTGGGAACATAAAGCAGAAAACGTCGATTTCT
TTGATCTAAAAGGGGATTTAGAACGTGTTTTATCACTAACAAATGCTAGCAATCGTTTGT
GTTTTGTTGCAAAATCATATCCTGCGTTCCACCCTGGACAATCTGCTGCTATTTTACTCG
ACGATCAAGAGATCGGCTATATCGGCACAATTCACCCTAAAGTTGTTCAAAAACTCGGAT
TGTCAGGTAAACCTGTTGCCTTTGAATTATTATGGTCTGCAATTGCAGAGCGTTCAGTAC
CAAATGCAAAAGAAATTTCACATTTCCCTGCAAATAAACGTGATATTGCCGTGGTTGTGG
ATAGCAATTTACCTGCAGGTGATCTACTTGATGTGGCTCGACAAGCAGGTGGCGCTAAAC
TTGTGGCAGTGAATTTATTTGATGTTTACCAAGGTACAAATTTACCTGAAGGTAAGAAAA
GTTTGGCGATCAGCTTAACAATTCAAGACACTGAAAAAACCCTTGAAGAGGAAGAAATTA
ATGCGGTGTTTCAAGCTGTTCTCGAAACACTTGCACAACGTTTTAATGCTTATCTAAGAG
ATTAGATTTTAAGGATAAATTATGGCACTTACCAAAATTGAAATCGCAGAAAACCTTGTC
GAAAGATGTGGTTTAGATAAACGTATCGCAAAACAATTTGTTGAGGACTTTTTTGAAGAA
ATTCGTCGCTCGTTAGAAAACGGTGAAGAGGTAAAACTGTCAGGCTTTGGCAATTTTACG
GTTCGTGATAAAAAAGCTCGTCCAGGTCGTAATCCTAAAACTGGCGAAGATATTGCAGTT
TCTGCTCGCCGAGTTGTGGTTTTTAAAGCGGGACAAAAATTGCGTGAACGTGTCGAAAAT
GCGAAGGTAAAAGCCTAAATGATTATTCTGCGAAATCCTGTATTTCGCAGAATATTTTTA
AGGATCGCAATGTTTTCTCAGTTAATAAAAAAGCATTTTTCTTTATGCACAATGCTGTTT
TGTGCATTTTTGTTGTCCGCTTGTGTATCAAAAATCACTACGGTTCAAGATAAAAGCGGA
AATAAACATAAAGGGCAGCTTTCAGACTCCATTTTTGTAATTAGCAGTTTAAGCGAACAT
CAAAGAGAGTGGGAAGGTACACGCTACCGTCTAGGCGGTATAACAAAAAGCGGTATTGAT
TGCTCTGGTTTTGTGCAACTTACTTTCCGAGAGTTATTTGGTATTGATTTACCTCGAATA
ACAGTAGATCAAGCAAAAGCAGGCATACAAATCTCAAAGAGTGAATTACGTACGGGTGAT
CTTGTCTTTTTTAAAACTGGTCGTGGGCCAAATGGCAGACATGTTGGCATTTACGTCAAA
AATGGGCAGTTTCTTCACGCATCTACAAAAGGCGGCGTAATTTATTCAGATCTTAATTCA
CCTTATTGGTCTAGAAGTTTTTGGCAAGCAAGAAGATTGTAAACCTACATTTAATTAGAT
GTAATTCATGTTTACTATACACATTTGTTTAAATGAATACTGAACTGAGATGAAGCATGA
ATACTACTAAAATTAGTACAGGCTCCAAAATTCGGTAATTATCTTCAAAAGATTACGGAT
TTTGCGATATAATTCCCTAAATTCTCCAGTTGTGTGCTCAAGGATTTAATTATGTCAAAC
ACCACTCAAAACGAATCTTGTATTGTTATTGCAATTGCAGGGGCTTCAGCTTCTGGTAAA
AGTCTTATTGCTTCGACTATTTACAAAGAATTGCAAGCGGAATTGGGGCAAGATGATATT
GGTATTATTTCTGAAGACGCTTATTACCGAGATCAAAGCCATCTTGCAATGGAAGAACGG
GTAAAAACCAATTACGACCACCCAAACTCAATGGATCACGAACTGTTAGTTACCCATCTT
AAAAGCCTCAAACAAGGGCAAACTGTTGATATTCCAGAATATGATTATGCAGAACATAAT
CGCAAAAAAACCGTAACCCACTTCACTCCTAAAAAAATCATCATTCTTGAAGGTATTTTA
TTACTTACTGATGAAAAAATTCGTGATGAAATTAATGTGTCTATTTTCGTTGATGCCCCT
TTAGATATCTGTTTTATCCGTCGTTTACAGCGTGATATGGAGGAGCGTGGCAGAACAATG
GAATCTATCGTAAATCAGTATCGTAAAACGGTTCGCCCGATGTTCTTACAATTTGTTGAA
CCATCTAAACAGTATGCGGATATTATTATTCCAAAAGGTGGTAAAAACCGTATTGCGATT
AATATCTTGAAAGCACAAATTAAACAGCTATTAGGACATAGTTAATATATTAGGGGGAAT
TATGCGTTTATGTGACAAAGATATTGAACGTTATCTTGATGAAGGGATTATCAGCCTAAC
GCCTTGCCCATCAAATGAAAAAATCAGTGGAGCGACGATTGATGTCCGTTTAGGTAATTC
TTTCCGTGTGTTTCGTGAACATTCAACGCCTTATATTGATTTAAGCGGCCCACGTGAAGA
AATGACGGCACAGCTTAATCGTGTAATGAGTGATGAAATCCTGATTGCCGATGATGAAGC
CTTTTTCCTACACCCTGGGGAACTGGCTTTAGCAACAACGCTTGAATCAGTGAAACTACC
TGCCAACATAGTCGGCTGGCTTGATGGTCGTTCTTCTTTGGCTCGACTTGGGTTAATGGT
ACACGTTACTGCCCATCGTATCGATCCAGGTTGGGAAGGCAAAATCGTACTTGAGTTTTT
TAATGCGGGAAAGTTACCGCTTGCATTACGTCCTAATATGGCAATTGGTGCATTGAGCTT
TGAAATTTTAAGTGGTTACGCAGAACATCCATATAATGCTCGTAAAGATGCAAAATATAA
AAATCAGCAAAGTGCGGTGTTTAGCCGAATCGATAAAGATGAATAATCATAATTAACTTC
CCTACGAAAAATGCCTTTAGTCGTCAAATACTAAAGGCATTTTGTCTACTATGCCGCCTA
ATAATTAGGGGAAATAATTAAAACCAACACTTTTGTCTGCTATGCCTCATTCTTGATTAT
TCATTATGAATTTCCAAATTACCTGCCTGCTTCGCTTGGGCGGTTTTGGCTTTATCATTG
CGCGCTTGAGCTATCGCATTTAAGTATTCGCAACTCACATCGCCTGTTATATATTCCCCA
GTGAAAACAGAAGCGTCAAAGTTGTGAATATCTGGATTTTCTAACTGAACAGACTTAAAG
AGCGCCGATAAGTCTTGGAAAATCAGGCGATCTACACCAATCATTTCAGCAACTTGTTCC
ACGCTACGATTATAAGCAACCAGTTCTTCACAGGTTGGCATATCAATACCATATACATTT
GGATAACGTACTTCAGGGGCAGCTGAGGCAAAATAGACTTTATTTGCCCCCGCTTGTCGA
GCCATTTCAACAATCTGCTCTGAGGTAGTGCCACGAACAATTGAATCATCAACAAGTAAT
ACATTTTTTCCTTTAAATTCAGAGGCAATGGCATTCAACTTGCGACGGACTGAATTTTTT
CGTTGTGCCTGCCCTGGCATAATAAAGGTTCGAGCAACGTAGCGATTTTTCACAAACCCT
TGGCGATAAGTTTTTTTCAGTACTGTTGCAATTTGTAAGGCAATATCGGTAGAAGTTTCA
GGAATCGGGATAACCACATCAATATCCGCCAGAATATCTGTCCACTCTTTCGCAATTTTT
TCGCCTAAGAATTTCCCCATATGTACTCTTGCTGAGTAAACAGATACGCCATCAATAACA
GAATCTGGACGTGCGAAATAGACATATTCAAAGATACAAGGGTTTAATTTCGGATTATCG
GCACAAATTGCTGAGTAGAATTGTCCATCAAAGGTAATATAAATGGCTTCGCCTGCTTGT
ATATCTCGAACATATTCAAAGCCTACAACATCAAGTGCAACACTTTCTGATGCGAACATA
TATTCTGTTTTACCGTCAATTTCTCGTTTGCCAAGTACAAGCGGTCGGATACCGAGTGGA
TCGCGAAATGCCACCATTCCGTGTCCGATAATCATTGCTAAACAAGCATAAGCCCCACGA
ATCACTTGGTTAGTTTTGCGAACGCTTTCAAAGATATTTTCAGGCGTTAGGGGTTCGTGT
GGATATTGATCGAGATAGTAAGCAAATATATTGAGTAAAGATTCTGAATCTGAGTTTGTA
TTAACGTGGCGTTTGGCTAGGTTGAACAGTAGGCGTTTTAACTCTGCATTGTTGGTGAGA
TTGCCGTTATGTACTAGGGTTAAACCATAAGGGGAATTTACATAAAACGGTTGTGCTTCG
GATACACTTGAGCTACCTGCAGTTGGATAACGGACGTGTCCTATACCAACATTTCCCTGC
AAACGTAACATATGTTCTTGACGAAACACATCACTGACTAAGCCATTTGCTTTACGCAGG
CGGAAGCGGTTTTCATCGTCAATAGTGACAATCCCTGCCGCATCTTGCCCCCTATGTTGT
AATAACGTAAGTCCGTCATATAACGCCTGATTTACAGGGGATTGACCGATAATCCCAACA
ATGCCGCACATAATTACCTCTTAAATTAGCTAGATTTTAAAAAACTGGAATTTGCTTGTA
ACTGTTCAAAGAACCACTTCACAATGAAATCAAAGTGTGGAATAAGTTGTGATTCCTTCC
ATAATTCGCTTTGGCTAAATGCCGTAAAGGTATCAAGGAAAAAGAGTATCGCTGCGACAA
TAAAAATGCCTCTTAATATACCAAAACCAGCACCAAGTACACGGTCTGTACCACTTAAAC
CTGTTTTATCAACAAGTTGGCTGAGTAGTGCGTTAATCACGGCACTGATGATGAGTACGG
CAATAAATAAAATCGCAATCGCAATACCATTACGCAAATATTCGGAATTTTGGATATAGA
CAGAGTTGATTTGTAATAAGTAATTACTTAAATAAGGATAAAAATGGCTAGAAACCAAAA
AAGCTGCTATCCACCCCACAAGCGCAAAGACTTCACTAACAAAGCCTCGCCATACACTGA
CTAATAAAGAAAAAACGATAATTCCGATAATAATCGCATCAACCATAAATACCTCAATAT
TGCCTTTCGGCAAAACGGAAACTATTCTACAAAAAAAGAAAACGTTTGCGTAGTCCATTT
TTCAACACTTGTTGAAAAAATAGCATACATCAAACAATATAATGCGCCCCTAAACTCACT
TTCCTACTCAGCATCGCCTTTACCACACTTTGTGCGGCTTTGAGAGCGTGGTAAATTTCA
ATACCTTGATAGGCTTGATATTCAAGAGGGCAATAACGTTGCTCTAACTGCGTCAAGCAG
TTTAATAATTGAAGCAAATTCGCTTCTGTTCGATAAACATTAGCATATGTCGCCATCTGA
GAGCGAATGGTGCTTAACACCTCACTTGCTGTCAGCATTTTATCACCCTTTGGATTTGCT
AACGACTGGAAAAATTGCTCAATGTTACGTTCACACGCTATATCGTTGGAAAGCGGTCGG
TTTTCCGCTAAATTTTGCAAAATCCGTTGGATTGCTCGTTTAGCAAAAACCAAACTGCCT
CCGACAGAATTGCCACCTAAACGGTTCGCCCCTTCAATACAAGAAGAAACTTCGCCCACC
GCAAAAAGCCCTTTCACCTCACTTTCGGCAAATTCATCAATTACAATACCACCATTACAA
CTGTGAGCAAATGGGGTAATCGCCACTCTATCTCGTACAAGGTTAATCCCGACTTCTTTC
TCTAACCAGCTTAAATACACGGTGTAAAATTCCGTTTGATCTTGATACAGCTCAGGGGAA
TAGTGCAGATAGATGCCTTTTTCTTCTGGGTGTTCGAGCAAGTGCTTCATCATCACCAAA
TCAAACTCAACGCAGGGGAAATCAATGCTAAAAGGGGCATAATCACTGCGAGCGGTCATC
ATCTGTTGAAACTGCTGTGGTGAAAGGTGTGGAAACAGATCTCGCCCTTGGCTGTCAGTC
ACTTTACTGACATATTTTAAGGTATGCTCTCCAAACAGCACTTTGTATTTAGGTTCAACA
AAAGCAGGGATAAATTGAATAAATTCTAAGTTAGTCAGCCTTGCCCCTGCTCGTTCAGCA
ATGGCGTGGGTTGAACCAATCACATTGGCTGGATAGAGGTTATCTTTATACAACCCTGCA
ATTCCCCCTGTTGCCAAAATAATTTGGCTGGTTTTGCAAAACACATAGCGGATCTCACCG
CTTGTTTTATAGGCAAACAACGCTCCTTGAACTTGCTGATTATCGCTGACAATATGTAAC
AGTGTTGCATCTTCATAGACCATCGCCCCCTGTTCTTTGATAATCTGCCTTGCTCTTTCC
GCTGCTTCTCGCCACTGATTAATCAAATAAATCGGGCGTGGATATTTCGCAAAGCAAGCG
GGGCGATTGTCATTCCGTTTCCAAGGTTTAAAGCCAATACGTTCTAATAGCTCAATCGCC
TGTGGCGAATCTTCAATATAGGCTTGCACAATTTTCGGGTTATTCATTCCCTGTGCAACA
CGCTCAATATCTTCTTGAAAATGTGCTTTATCCTGTTGCTCGCCGGTTACTTGAATACCA
AGTGTTGCTTTTAACGGAAAAAAACTTGCACCACTGCCGATAGGGGCTTTGGTAATTAAT
GTCGCTTGAATACCCTGAGCCTTAGCTTCAGCACAGCACGCAAGCCCTGCGATACCACCA
CCGACAATGAGAAGATCGGTTTGTAAATAAATATAAGTTTGTTTCATTTAAATACAGGAG
AATTATGTGGAAGTCCCCTACCAACTAAATCAATATATTACGATAAAATAGAGAGATAAA
ATCCACCATATATTTTAAGTAATGTACCACCATTTCATCTAGGCGGAACACCTCTGAACC
AATTTGTAAAAAAAAGATATATACTGTTTAAGTCTTAATTATTCACTACGCCAAATCAGC
GTTGCCATTCGTCCTGTGACTTTGTCTCTACGGTAAGAGAAAAATTGTTCTGCATCGCAA
TAGGTACAATAATCCCCCCCTGCAATTTCCGTAATTCCAAGTTTATTTAAGCGTTGGCGA
GCAATCTGGTAAAGATTACCTAGGAACTTACCGCTTATATATTCATATGCCACAAAGGCT
TCTCTCGCTTGTGGATCAAAGGCACAGAATTGTTCTATTACATCTTCACCAACTTGAAAT
GCCGTTGGGCCGATTGCAGGACCAAGCCAGACACAAATATTCTCTGGCTCACATTTAAAT
TCTGCCACTGTGGCTTCAAGCACACCATCGCATAAGCCACGCCAACCTGCGTGAGCCGCC
GCAATCTCTTTGCCATCTTTACTGCAAAAAAGCACTGGTAAACAATCCGCTGTCATCACT
AAACAGACTTGGTTTGCTTGATTGGTATAAACTGCGTCTGCTTCAATGTCGTTTTGTTCA
TAGGGCAGACGTAGCACCCTTGTGCTATGGGTTTGCGTTAAATAGAGCGGAAAATGTGGC
AAATTCCCTTGTTCTTGCAAGATCTCACGGTTAGTTTGCACTGATTGTGGATCATCAGTA
ACGTGATCACCTAAATTCAAGCTATCAAAGGGAGCTTGGCTTACCCCACCTTCTCGAGTG
GTAGTGAATGCGTGAACGAAATCAGGAACAGACCAAGTTGGCAGAATTTTTTTCATTGTT
TATTTTCTCACCGCAATCGCTTCAATCTCAATGCCAACATCTTTTGGTAAACGAGCAACT
TCAACACAAGAGCGAGCAGGGAAATTTGGGTGATTGTTTTCACGGAAAAAGGCTTCATAT
TCGGCATTTACTGTGGCAAAGTCATTGAGTTCTTTCACAAATACAGTGGTTTTTACAATA
TCTGCCACAGATAAACCCGCTTGTTCAATGATTGCTTTCACATTTTCAAGGGATTGGCGA
GCTTGGGCTTTAATATCCGCAGGGACTTCGCCTGTTTTTGGATTAACCGGAATTTGCCCT
GATGTTAGCACTAAATTGCCTAAATCAACCGCTTGTACATAAGGTCCGATTGCTTTTGGG
GCATTTTCAGTATGAATAACAGTTGTCATAAAAATCTCCTAGTGAAATAAATTAAATTCA
ACATTGAGAGTTTGAAAGTTTTTTTGTGGTTTGTAAAGGTGATTTTTATTGAAGATTACC
ACTGGTTCACTTAAAATTCGTACTACTTTAATCTGTACAAATAGGATATTTATTATGCCA
CAAATTGCAAATGCCCTTAACGATAGAATGTCTATTCGCATTAGTACGGAAGACAAGCAG
ACTTTAATTAGAGCCGTTGCACTCACCCATACGAATATTACAGAATTTGTATTACAACGC
ATTTTGCCTAGTGCCAGAGAAATTATTCAGCAGTATGATAATCGGCAATTTTCACCGCAA
GATCTCTCGTTGATTATGGAATTGCTTGATAATCCGCCGAAAGCTAATACAAAACTACAA
CAAGCGGCGAAATTAGCAAAGGAAAGCTATCATGAAGAGTAAGTTTATTGAAGAGCCTTT
AACGAAGCATCATCAACGAGAAGCCTTTGATTGCGGAAATCTAGAGATGAACCGATTTTT
TAAACAATACGCTCGGCAATCTCACGAAAAAGGGACATCAAAAACTTACATTAGCCGACA
CTTAGACAGTCAACAGATTATCGGATTTTATACAATCACCTTAAGTGCATTAGACCAGCA
ACACTTACCCGAACTATGCAAAAAACGTTTTGGCTACTACCCTATTCCGCTCTTTACATT
AGCAAGACTTGCAGTGGATATTCGCTATCAAAAACAAGGCATTGGCGGAATGCTGTTAGT
TAAAGCTCTCAAACGCTGTGCCATCGTTGCCGAACAAGTCGGGGGAATTGGGCTTCTCAT
TGAAGCAAAAGATGAAGACATTTCTCGTTGGTATCAATCTTATGGTGCTATTCCATTGGA
AAATATGCCATTAACCTTAATTCTACTCTTTGATACAATCAAAGGACTTTAACTTTTTAC
CTATAATCGAGAATAATTTATGAGCATTAACGTTACCGAAATTGTTTTACACCAACTTCA
ACAAACCGCAGGGGAAACTGCTGAGCTTCATACTGTTTTACGTGAAGATCTGCTTGCGAT
CAGCCCTGAAGTTGAGCAGATGATGTTGCAACTACATCAAGCCTATCAAAATAAAGCGAA
AGCCTATGGCATATTTCAATCGGAATCCATTTTTGCACAACAATTAAACCGCTTGTTAGA
AGGCGAAAGCGAATTTCTGCCTTTTAGCCACAGTTGTGCCAAAATGTTAGCAACAGAATT
AGTCAAATATCCTTTTGCTTCAGGCGGAACTTTTATCCTTTGCCGTTATACCTTTTTAGC
GACGGAATATCTCTTTATTGCATTAATTGATAGCCGTGCGTCTATGTTGGTTGATGATAA
ACTGGAAGTGAAACGCACGGAATATCTCGATATTACACAATATGATATTGCTTGCCGTAT
CAACCTTACCGAACTCAAACACAACGCACAATCTAACCGCTATTTGACCTTTATTAAAGG
GCGTGTTGGACGTAAAGTTGCCGACTTCTTTATGGATTTTTTAGGGGCTGAAGAAGGGTT
AAATCCGCAAGTGCAAAATCAAACGTTGCTTCAAGCGGTGAGTGATTATTGTGAACAAGG
CGAGTTAGACAGTAACCAAACTCAAGCGGTTAAAAAACAGGTGTTTGAGTACTGTAAAGG
GCAAATCAATAGTGGGGAAGAAATTGCGATCAGCGAATTATCAGCTTCAATGCCAACCTT
AAAAGAGATTGATTTTGCTGACTTTGCCGAGCAACAAGAATATGGCTTAGAAGAAACTAT
TCCGCCTGTGCGTAATGCGTTAAAAACGTTAACCAAATATTCAGGTTCAGGAAAAGGGGT
GACGATCAGTTTTGATGCGGAATTATTATCCCAACGTATTATTTGGGATGAACTAAATGA
TACTTTGACAATCAAAGGATTACCTGCGAATTTACGAGATCAATTAGAACGTAATAAATA
ATGACATTTTATCGGCGATTTCGGTATAATCGCCAAAAATTTTAAGAGGAAGGTTATCGC
TATGAAAATGAAATCGCTTGTTGCTGTATTATTACTTGCTTTAGGTGTAACAGCTTGTTC
TACGGTAAAAAAAGTCGTTTATCGTATTGATGTGCCGCAAGGCAACTATTTAGAGCAAGA
AAAAATCGATCAACTGCAAGTTGGTATGAATAAAGAGCAGGTTCAATATCTGCTTGGAAC
ACCTATGCTACGAGATTCCTTTGCTCAAGATCGTTGGGATTATGTGTTCATTTTGCGTAA
AGGCTATGAAGATCCTATCCAAAGAACTATCTTTGTTTACTTTGATAATAAAGGCTTAGT
GAGCAATATTGCTCTAGATAACGCCACTGCACAGTGATACGAAAATTAGAGCAAAACAAC
ATAGTATTATCTCATAGCAATTTAACAATCGTGTCTAACGTCTATTGGCTATCAGAACTC
AAACATAAGTACATGAATTTTTATCCTCCATTATTGAGCTGAAAGCAGTATTTTATTTTT
ATAATTACCTATGGTTTCTCAAAATTGCCTCGGCGTAATGTCTGGCACGAGCCTTGATGG
CGTAGATTTGGCGTTAGTCAATTTTAGCCAAACGCCCAAATTAATTGCTGCCGACTTTAC
CCCAATGCCCGACACACTTCGTGTTGCGCTGTCGCAGTTAGTCAAAAAAGGGGAAACAAG
CCTACAAACATTAGGCGAACTCGATCACCAATTAGCCTTGCTCTATGCCGACAGTATTCA
GTGGTTTTTAGCAAAACATCAACTTAATGCAGATGATATTGTGGCGGTGGGCTGTCACGG
GCAAACCGTTTGGCATTCACCAAAAGGGCAATATCCTTTTACAATGCAAATTGGCGATAT
GAATTTATTGGCGGCTAGAACAGGTATAACTACTGTCGGTGATTTTCGCCGTCGGGATAT
GGCTTTTGGCGGACAAGGTGCGCCGCTGGTTCCCGCTTTTCATCAAGCGGTGTTTAGTTC
CCCTGAACGTCTAACCGTTGTGCTAAATATCGGCGGGATCAGCAATATTTCTGTGCTTAA
TCCTAATCAGCAGACTATCGGCTATGATGTCGGGGCAGGCAACACACTGTTAGATATTTG
GATCGAAAAACATCTCGGCAAGCGGTATGATGCGAACGGCGAATGGGCAAGGACAGGGAA
AATTCATTCCGCTTTACTTGCATTGTTGTTAGATGAACCCTTTTTCCAACTACCACCGCC
GAAAAGCACAGGGCGAGAGCTGTTTAACTTGGAATGGTTGGAACATAAATTAACCCAAAT
TGAACCGCTTCCCGCTGAAGATGTGCAGGCAACGCTGGTTGAATTTACCGTACAAAGCAT
AGTGCAAGCCTTACGGCAAATTGAAAACCCGAACGCTTACCATAGCGTATTATTGGTATG
CGGCGGCGGAGCGAAAAATCCATTGATAATGGAACGGCTACAAACCCATTTAATAGATTG
GCAGGTCTCCACTACAACGGAATATGGCTTAGATGTCGATTATGTGGAAGCCGCGGCGTT
TGCGTGGCTTGCGTATCAACGGATATACAATCTGCCTGCGAATTTGCCTAGCGTCACAGG
GGCGACACAGGAGGTCAGTTTAGGGGCAATTTTTCCCAATATATAAAAGGAACAAAAATG
GCAGAACAAGATCTTCTAAAAACCTTAGGGCAATTAATTACCGAACAGCGTAATCCAAAC
AGTATGCAGATTGATACACTTTCTGCCTATGAAATTGTACAAATCATCAACAACGAAGAT
AAACAGGTGCCACTGGTAATTGAAAAAGTATTGCCTCAGATTGCTCAAGCCGTTGAGAAA
ATTGTCGAAGCTTTTCAGCAAGGCGGGCGGCTAGTCTATATCGGCGCTGGCACAAGCGGA
CGACTTGGCGTGCTAGATGCGTCCGAATGTCCGCCAACGTTCGGGGTATCGCCTGAAATG
GTCAAAGGCATTATTGCTGGGGGCGAGCGTGCCTTGCGACATCCAATCGAAGGGGCGGAA
GATAACAAAGAAGCGGGTAAACAGGATCTGCAAGCGGTCGAATTTAGCCAAAAAGATGTC
TTAGTCGGCATTGCTGCCAGCGGCAGAACGCCTTATGTGTTAGGCGCGTTAGCATACGCT
AAACAGCTTGGTGCAACGACAGTGTCGATTGCCAGCAACCCTAATTCTGCAATGAGCCAA
ATTGCCGACATTGTAATTGATACCGTCGTTGGGGCAGAAGTGTTGACAGGGTCGAGCCGA
ATGAAATCAGGAACAGCACAAAAATTAGTGTTAAATATGCTTACTACGGCAAGTATGATC
TTAATCGGCAAATGCTATCAAAACTTGATGGTTGATGTGCAGGCAAGCAATCAAAAACTT
GTCGCCCGTGCTATTCGGATTGTTATGCAAGCGACTGAATGCTCCCGTGAAATTGCAGAA
ACCACGTTAGTCTTAGCTGAGAATAATGCGAAATTGGCGATTATGATGATCTTGGCAGAT
CTAGATAAAGACGGGGCAGAGCAGCTGTTAAGTCAACAGCAGGGAAAAATATCTCGATAC
ACAATAGTGTAGATAGAACATAATCAATGAATTCTTAATCATATAAAATAACAATGAAAA
CCCAAGTAAAACAACACCTAACCGATCTCGAAATTGCTTTGCGAGTACATAATCTCTGGG
AAGCAACTCCGCCTTCCGCAGAAGCCTTAGCCAATGATGAACCTTTTTGTGTTAGCACAC
TCTCTGCAACCCAATGGTTACAATGGATCTTCTTACCAAGAATGCACGCCCTATTAGAAG
CCAATGCCGAATTGCCTCGCAATTTTGCTATTTCGCCTTATCTAGAAGAAGCCTTGAAAG
ATTTAGATTATCTCCAAGCCTTAAACGCGCCCCTCGTTAAACTTGAAACCTTGTTGAAAA
GCGAATGAAATTAGAGATTATCTATCAAGATGATGAACTTATTGCGATAAACAAACCTGC
AGGAATGTTGGTTCATCGAAGTTGGCTTGATAAACACGAAACAGTTTTCGCAATGCAAAC
TTTACGAGATCAAATTGGGCAACACGTTTTTCTGATCCATCGTTTAGATCGACCGACTTC
TGGCGTGCTTCTTTTTGCCTTAAATAGCGAAATGGCACGGACGATAAGCCAGCTTTTTAA
ACAACATCAAATACAAAAAAGCTATTTAGCCGTTGTTCGAGGTTATCTACAAGGGGAAGG
GCAGATTGATTATCCTCTTAAAGTGCAACTCGACAAAATTGCGGATAAATTTTCCCAAGA
AAAAGAGGCACAAGAAGCGATTACCGATTATCGAAACATTGCTACCGTTGAAATGCCCTA
CCCTGCAGGAAAATTTGCAACCGCACGTTATAGTCTGGTACAACTCTACCCCAAAACAGG
CAGGAAACATCAGCTTCGTCGTCACTTAAAACATCTGTTCCACCCAATTATGGGCGACAC
CAATTACGGAGACCTGCATCAAAACCGAGTATTAACAGCAAACACAGGCTGTGATAGACT
TATGCTCCATTCCAATAGTTTGCAATTTATTCACCCGAAAACCTTGCAAACAATTGAGAT
AAAAGCACCGCTTGACGAACAGTGGAAAGCACTTTTTACGCAATTTGGTTGGAACTTTAC
TAAATTTTATTAGACTTATCATGGTTCTATATGGATAATACACTACTGAGTTTAACTCAC
GAACAGCAACAACAAGCCGTTCAACAAATTCAACAACTTATGCAACAAGGTATCAGCAGC
GGCGAAGCAATTGCGATTGTCGCTCAACAACTGCGTGATACCCATCAAAAATCAGAGGAA
AAATAGATGAAAAAATATCTTATTACTATAACTAGTCTGCTTCTACCATCTACAATGGGA
TTTGCTGCAACAGCAGATATTACCCCAGAGCCCCCTATGATGGTGCTCACCACAATTGAC
TTTAGTGGGGAAGTCCCTAAGTCACTAAATAGCACAACATACTCTATCAGTAATAAAAAA
ATTCAATTATGCTGGGAAGTAATTAATGTACCTTTTACTGCTCAAAATAAAACGACTGAA
ATATTTAATAGCCCAGCAAAATCTACAATGAGGGGGGGACAAGGCGATAATGTAGTATCA
ACAAAAGATGGGAAAATGCATACTATTACAAGCCAAATGAAAAGTGTAAATAACGAATTC
ATTCGTCGTTGTTGGAAATTTGATAACACGGATCCAATTGGCGACTATACATTAGATCTA
CAAATTAATGATACAATATTCCCAACACAAAAATTCAAAATTGTGAAATAACCCTTATAG
GTTACTTCTTCTGCTCTTCCGCTCGTTTACGTCTAATCTCTTTAGGATCGGCGATTAACG
GGCGGTAGATCTCAATGCGATCGCCATTTTCCACCATATCCGTTAATTTCGCAGGACGAC
TAAAAACACCCACTTTATTTTCTCGTAAGTCAATTTCCGTATGTTTTTGCAATACACCCG
ATTGCAAAATCACATTTTGAATGGAAAGTGGATTGTCTAATTCCATTTTCTTATAAAAAT
ATTTTTCAGGATAAGCGTAAATCACTTCCACCACGATTTTTTGCGTATCAGACACCATAC
ACCTCTTTTGCTCGCTGTTTAAACGCATTCACCATTTTGAGCGTTAATTCATTGAAAATT
TTGCCAAACACTATACCAATCATCGGGCTTGAAAATTCAAATTCTAAATTTAGGCTGATT
TTGCAACTCTGTTCATCAAACGACTGAAAAGTCCAAGTTCCATGTAAATACTTGAACGGC
CCATTTAATAATTCCATTGTGATTTTTTCATTTGGTATCATCGTATTATGGGTGCTAAAA
CGTTGGCTAATCCCCAATTTTTGAATGACTAATTCTGCATTGAGTTCATTGTCGCCTAAA
CTTAAGGTCGTTGCCCCAACACAGCCTGATAAAAACTGCGGATATTTTTCATAGTCATTG
ACTAGACGATACATCTGTTCAGCACTATAAGGCACAAGAGAGGATTGATTGACTGTTGGC
ATAGTATTTTTAAGTAACTAAAAAATGGCGATAGTTTACCACAATTTTGTATCAACCAAT
GGAAAGCAAATCAAAAGAAAAAAATTGTAGATCAAACTCTACCTTAATTTTTCAATGTTA
TTAGCAGCCTTTTGTAACAAAGGTGTTTTGAATAGCATTACTATACTCTCTTTATGAAAT
ATGGTTTGAACACTGATGCTACGAAAGAAATTAAATATTTCTGTAACTACTGCATAATGC
TGGTTTAATTAATAACGCCACCGCTTCACAAGCAATGCCTTCGCCACGTCCGGTAAAACC
TAATTTTTCTGTGGTTGTGGCTTTTACATTGACGCAAGAAATATCGCAGTTGAGATCGTC
GGCGATCACTTGACGCATTTGGTCAATATAAGGTCGCATTTTCGGGGCTTGAGCGATAAT
TGTCACATCAACATTCCCTACCACATAACCCGTTGCTTGAACTTGGCGGTAGGCTTCAAT
CAATAATTTACGGCTGTCAGCATTTTTGTATTGCATATCCGTGTCAGGAAAGAGCTTACC
AATATCCCCAAGAGCAGCAGCACCAATCAGAGCATCGCTTAAAGCGTGTAGAGCAACATC
ACCGTCACTGTGGGCGATAAAGCCTGTATGATAGGGAACGGCAACGCCGCAAATCATTAA
TGGACGATCTTGTCCAAAAGCGTGAACATCAAAACCGTGTCCAATTCTAATCATCTTATT
ATCCTCTTGTTAGATAAAATTCTGCGAGAGCTAAATCTTCAGGACGAGTGACTTTAAGGT
TATCGCTACGCCCATTAATTAATAACGGGTGGAAGCCTGCAAATTCCATCGCAGAAGCCT
CGTCAGTGATGGTTAAGCCTTGCTTAAAAGCCGATTGTAAAGCCTCTTTGAGCAATTTCG
CTGGAAAGAACTGTGGCGTTAAGGCGTGCCATAGGGTTGAACGATCTTCCGTATGAGCAA
TCTGCGAGCCATTAGCCCGTTTCATCGTATCAATTGCAGGGGTTGCTAAAATTGCCCCTT
GATTATCTTCAATCTGCAAAAGTTTGTCTAAATCTGACCGCTTAAGACAAGGGCGAGCCG
CATCGTGAACTAATGCCCAAGCCGTATCATCGTCAATGGCATTAAGGGCATTAAATACCG
AATTGGCTCGAGTTTCGCCACCAAACACAATCTGAATTTTGCCAGAGTTAAGCAGAGCAA
TATCGCCATAATAGCGATCCTCTTTGGATACCGCCACAATAATTTGGCTGATCGCAGGGT
GTTCAAGAAAAGGTTGTAGCGTATGTTCCAACAGCGTTTTACCCAGCAAGGTTAAATACT
GTTTAGGCACAGCCACATTCATTCGGCTACCTACGCCAGAAGCAGGAATGATCGCAATGA
TTTTTCGCTTGCTATTCATTAACGTTGCTCTCTTGGGACGATGCGATAAAACGTTTCATC
TGGTTTAACCATTTCACGATCAAGCCTTGCTCGTTCTTCAAGGGCATTGATACCCGTTTT
TAAATCTTCGATTTCGGCTTGAATAAGTTGATTACGAGCGGTCAGTTTCTGATTAGTTTC
TTTCAGTTGAGAGACTTCTTGTTTAGCTTGTTGGTATTCATTCCAACCGTTTTGCCCAAA
CCAAAACGCATACTGGAAACCACCTAATAAAAGTGCTAAAACGACAACTAAAACTCGCAT
TCTTTTACCCCATTCAATAAAAAAGATGAACTATTCTACCCCGAATTACAAAAAATATAA
TCTAGATCAAAAAAATTTTTTATCAATTCTCAAAAATTTGAAGTATGTAACATTTTTTTT
GGATAATTACTCTATAATCTCTCCAGTTTTTAAATTTTAATCTTTAATCATATATGAGGT
GAATTTATGTTAAATCGTGTTGAACAAGAACTTGCACTTTTAGGCATTACAAACGTTAAA
GAGATTGTTTATAACCCAAGTTATGAACAACTCTTTGAAGAAGAGATGAAACCTGAGTTA
GAAGGTTTTGAAAAAGGACGTTTAACGACTTCAGGTGCGGTCGCTGTTGATACAGGGATT
TTCACAGGTCGCTCACCAAAAGATAAATTCATCGTATTAGATGAAAATACCAAAGATACC
GTTTGGTGGACAAGCGACGAAGTGAAAAACGATAACAAACCAATGAGCCAATCAACTTGG
CAAAGTATCAAAGAACTTGTTACCAACCAATTATCAAATAAACGTCTATTTGTTATTGAC
GCATTCTGCGGTGCGAACAAAGACAGCCGTGTTGCAGTGCGTATTGTAACAGAAGTTGCG
TGGCAAGCACACTTTGTAAAAAATATGTTTATCCGTCCATCAGAGGCTGAATTAGCGAAC
TTCACACCAGATTTCGTGGTAATGAATGGTTCAAAAGTAACTAACCCGAACTGGAAAGAG
CAAGGCTTAAATTCTGAAAATTTCGTAGCATTCAACATTACTGAGAAAATCCAATTAATC
GGCGGTACTTGGTACGGCGGTGAAATGAAAAAAGGTTTGTTCTCATTGATGAACTACTGG
TTACCATTAAAAGGCATTGCATCAATGCACTGTTCTGCAAACGTGGGTGAAGATGGCGAT
GTAGCGGTATTCTTCGGCTTATCAGGTACAGGTAAAACCACATTATCAACCGATCCAAAA
CGTAAATTAATCGGTGACGACGAACACGGTTGGGACGACGATGGCGTATTCAACTACGAA
GGTGGTTGCTATGCGAAAACTATTAACCTTTCAGAAGAAAACGAGCCTGACATCTATCGT
GCGATTAAACGTGACGCATTATTAGAAAACGTTGTAGTTCGTGAAGATGGTTCAATCGAT
TTCGCAGATGGTTCAAAAACAGAAAACACTCGTGTTTCTTACCCAATTTATCACATTGAT
AACATTGTTGAGCCAGTATCAAAAGCAGGTCACGCAACGAAAGTAATCTTCTTAACTGCT
GACGCATTCGGCGTATTACCACCAGTATCTAAATTAACTCCAGAGCAAACCAAATACTAC
TTCTTATCTGGTTTCACAGCGAAATTAGCAGGTACAGAGCGTGGCGTAACTGAGCCAACC
CCAACATTCTCAGCGTGTTTCGGTAAAGCGTTCTTATCATTACACCCAACACAATACGCA
GAAGTGTTAGTAAAACGTATGGAAGCATCAGGTGCAGAAGCATACTTAGTGAATACAGGT
TGGAACGGTACTGGTAAACGTATCTCAATTAAAGATACTCGTGGTATCATTGATGCGATT
TTAGATGGTTCTATCGAAAAAGCAGAAATGGGTTCATTACCAATCTTCAATTTAGCAATT
CCAAAAGCATTACCTGGTGTTGATCCTGCGATCTTAGACCCTCGTGATACCTATGCAGAT
AAAGCTCAATGGCAAGCGAAAGCGGAAGATCTAGCGGGTCGTTTCGTGAAAAACTTTGAG
CAATATGCAACCAACGATGAAGGTAAAGCATTAATTGCAGCAGGTCCAAAACTATAGCTG
CTTTATACGTAGGAGTTAATATCCTATGTTATAAAAAATGAATGTAAAAGGGCTGGTGAT
GGTATTTCCTGACTCAGCTCTGGTTTATTTCGATGTAATAGATAAACCTGATACAGTAAA
CAATAACAAGCAGGTTAAAACATAAAAATCATGATAAAAAATACTAAAATAAACTACAAA
AGCGAATTTTATTTTAAGATTACATAACTGTTATTTAAAACAGAAAGAATTTTTAGATGA
ACAGTCTGGATATCCCCCAATGGAAAAGAGAGTTTTCCTTAAAACACCGTAATATAAGAG
TCCTATGCCAGTTTAAATTATTATATGAAATATTTATGTACATCTGCCGAACATTCTCAT
TTAAATATAGAAACAACAAATAGCTAAAAAATTATTTAAAGAACTGAAATAGAAATTATC
GTTCATAATAGATTAACTAAAATGCATAAGATTATGTTTATAATGACTTTTTTTAAATAA
AAAATTAGCGGTAATTAGAAAAATAATTTTAAAACCAACACTTTTTGTCTACTATGCCAA
TTATTTACTCTCCTACTTACTATAAGAGGAAGATTATTAGAATTATATAGCCATTTTTAA
ATCCAAACATTCAACTTTTCCAAATTCCTCTTGAAGTACTCCCGCCCTGTAAAATATTCC
ATTGCTTGCTGAGGATATAGCGTCGCTAATTTTTCGGCTAATTTCGGAGATTGAGTTAGT
CGCCAAAAGTCCACCAACTGTTGCTCTAACTGATAACGAGCTTTTTCTGATAATTGTGCT
ATATCACAAGCGGTAAGTTTATCGATCTCTTTTGCAATCTGCTCAGGCTGTCCGACCAAA
TAGCCTCGCTGGGCTTTACTCAAGCTACTAAACCACATTCCATCTTGTTTAGGCAATGTG
TCTAAAAATGCAATTAAATCCGCTAGCATTCCCTGTTTTAATTCAAACTCCACTTCACAA
ATGGCTTCTTCCCCAAAAGGATTTTTCACTTTGCCTTGATCGAGAGCAATTTCAATTTGA
GCCGTCGGCGTTGTAATCAACCATTTCTCTCGCACAAAATCGGTGCTAAAGGTTGGTTGT
AATTGACTGTCTAATAAATCTGCTTGCGGAAAGGGTAAATTAAAGTGAAAAACTAACCGC
TTAAAATCTGGCTTAGCATCAGGCAATGCTAGATTATATTCAGGGCGAATATGCAATCCA
CCTACAATTTCGCCTCTCATTTTAAGGGTTAATTCATATTGCTGATTTTGATGACGAACC
CGTAATCCCATTTTGTTGTTCGCAAAAAAGAGAGCGGGGCTATCATAATAGGTATTTCCT
AACAGCTCTTTTCCTTGTTCTAAGATAGGTTGAGCATTTATCCACTGCTTTAACACCGGA
ATATTTTCAGGCAGTAGCATTATTTTAAGTTCGATTTCGTTTTCCATAGGTATATAAAAA
ATGGAGGGGCGTTTAAAACGCCCCTCAGGCTGCTGACAAACCATATATTAGATGGATTGA
ATATTGTAGGGTGGGTTTTAACCCACCAATAAAATCAATATGTTACGGCTATATGGTGGG
TCAAGACCCACCCTACAAGCCACTTTGTCAATAATCTGAAGGGCGTTTAAAACGCCCCCA
GAGTGATAAGAAGTTACTGATTATTTTGCGGTTGTGCTTGTGGCTGTAATGGCACTTGAA
TAGAAGAGTTTTGTGCTTTTTGTTTCTCATCTTCCGTTAAAGTCACATTTCCTGCACTAG
TACGACGTTGTAACTCGTGATTTTGCAACAGCACATTAATACGGCGTTGCTGATACTCCA
ACTGTTCAGCTGTCGGCTGATCTTTGGCTGGCGCATTATAGCTTACTTGCTGTACAGAAT
TTGAGAAAGGCAAGGTTTGCAATACAGGTTGCTCCGCTTGAGCCACTTCCTCACTGCTAT
TCATCATATTCACACCCCAAACGGCTACCAAGCAGACAGAAGCTGCAATCCCCGCCTGCA
TTAACGGTGTTGCCCAGCGTTTCAATTTGAGTAAAATACCTCTTGGTTTCTCACTTTGTT
GAGCTTCAGCCACCGCCTCAATCTCCTCATTTTCGAGCAACGCAGCCATTTTTGCAGAGA
AATCACTACCCAAAATCTGCTCTTCACCTCGCATCACGCTACGAATAGTATGGTAGTTCG
CCCACGTTTTTTGTAACTCAGCACTATTGCATAAAGTTTCAGCGAAATCACCGCTTTCTT
TATGTCCGTCCATATAGGCGGAAAGTGTTTCTTTATGTTGCATAGATAACTCCAAAGTAT
TTTAATTCTGCTACAAAAGCGGATTGATTTTGGCATCAATCGCTCCCCTTGCTCTAAAAA
TTCGGGAACGAACCGTACCTACAGGACATTGCATTGCTTCTGCAATTTCTTCATAACTCA
GCCCTTCAAGCTCACGCAACGTTATTGCCGTTTTAAGCTCATCAGGTAGGTTTTCAATTG
TGTCAAACACGACACGTTTTAATTCTTCAGACAACACCAAATTTTCTGGTGTATCAGCCT
CACGCAACTGCACCCCACCATCATAAACTTCTGCATCTTCAGCTAAAATATCTTCTTTCG
GTGGTCGTCTGCCTAAGGCGGTTAAATGGTTTTTTGCCGTATTTACAGCAATTCGATAAA
GCCAAGTATAAAAAGCACTCTCCCCACGGAAAGCATTTAATGAACGATAGGCTTTAATAA
AAGTTTCTTGCACAATATCTGGAATATCGTCTCTTGCGATATAGCGAGTAAGCAACCCAG
CTACTCTATTTTGGTAACGCACGACGAGTAAATTAAACGCTTTCTTATCACCATTTTGTG
CAAGCTCAACCAATTCTTGATCGGCTCTTTGCTCACTCATCGTTTTGCGTTCTCCTAACT
TCTACGCTGTTTTTATTTTTCTTGAATGCACGCTTGTTAGTGTGCGATATTTCTTTAAAG
TTCATAAAAATAGTTTGATTGATTAAAATTTAGACCAATGTTTACAAATTGAAAGTATTT
ACTCTCACTTTTCTCATCACTGCCCCTAATAGTAATAACAGTACACACAGTACATACAGC
AAGCTATTACCATATTGAGCAAACAGCGTTTGCCCTTTCATTGCAGGCACGCTGGCAGTT
AAGGCGGTGGCTTCAAATTGTGGAGCTTGGGCGGTGACTTTGCCGTAGGCATCGACAAAG
GCGGTAATGCCTGTGTTTGTCGCACGAATTAGCGGTTTGCCTAGCTCTAAAGCTCGCATT
CTTGCCATTTGAAAATGTTGCCAAGGACCTATACTCGTGCCAAACCACGCATCGTTGGAA
ATCGTGAGAAGATAATCGGCTTGGTGAGCTTTTTGATTTTGCTGAACTTGATCGGTGAAG
ATAATTTCGTAGCAAATCGCTAAATTAAAGGCTCTGTTAGCCGCTTGTAGTGGCGACTGG
ATAAATGTCCCTTGCGATAAATTTATAGGTAAAACAAAGACTTCCCTCATCCAATCTAGC
AAATTGCCAAAGGGAACATATTCGCCAAAAGGGACAAGGTGATGTTTATTGTAACGAGGC
GATTGTTCGAGCGAGTAGGGTTGCTGCGGATTGCCTAGTACGGTGGCACTGTTAAATATA
TCTGTTGGAGTTTGGTGTAGCGTACCAATAATAATTTCACTGCCTGTTTTAGCCCCAACG
GTTTGTAACTGTTGTAGTAAAGGTTCAATTTGAGCTTCTACAGCAGGAATTGCCGACTCA
GGCAAAACGATTACCTGATATTTACCAAGTAACGGTAATATCAGTTGCTGATAGGTTCTT
ACGGTGTAGTTAAAATGGGCTGGATCCCATTTCATTTTCTGCTCGATATTACCTTGTACC
AGTGCCATTGTTGTTGGCGGTTGTTGTTCATCGATTTCAACAAAACGAATAAATTGTGAA
CCAAAGGCAAGGGCTAATAGACTAACTAAAGTTGCACAGGAAGTGGTTGGAAATGAAGCT
TTTTTTGCGAGATCACGGCAGATCGCTACAAGATAACCACTGATAACGATTACAAAAAAG
CTCAACCCCTCTACACCTAAAATCGGTGCAATTCCTGCAAACGGGCTGTCAATTTGACTA
TAACCAAATTGTAGCCACGGGAAACCTGTAAAAACAACGCCCCGTAGATATTCAGCAGCG
GTGAATATGACTGCAAGCAGCCAAGGATTAGCCAGTTTAAACCGTTGTACCAGATAAGCG
AATAAGCCAAAATAGAGAGCCAGATAAGCTGAGAGTAACAGGACAGCAATATAGCTGACA
ATTTCAGGTACACCACCAAACTGGATCATACTGACGTGAACCCAGTTTACCCCAATACAA
AAATAGCTTACTGCCCAGAGGAATGTTCCCCATAGGGCGATTTTCTTATTGTTGTGTGTA
GCAAGCCAAATCAGACCGCTTGCAGATAAGAAGATGATAAACCAATAGTCGAAAGGGGAA
TAAGCTAGGGTTCCTATTCCGCTTGAAACTAAGGCGACCGCACAAGCGGTTAAAAATGAC
GATTTTTTTACAGCTCTCATTCGTCTTGTTTCTCTTGTTGCATTAACGCTAATTGTTCAT
CACTGACAGTCACTCGCAGTTGGATTAAACGACGACTGTCGGCAGAGGTGACTTTAAACA
TCATTCCGCCTAATTCGATTTCTTCGCCTCGTTTTGGTAAATACCCAAAGACTTGCATTA
CTAAGCCGCCGACGGTATCCACTTCTTCATCATCAAATTCAATTGCAAATTGCTGATTAA
AACGTTCAATATCTGTTAAGGCTAACACAGCGTAGGTGTGTTGAGAAAGCTGACGAATAG
GTTCGATTTCTTCTTCATCAAATTCATCTTCAATATCCCCAACAATCTGCTCAAGAATAT
CTTCAATGGTCACCAAACCCGAAACCGCTCCAAATTCATCAACTACAATAGCCATATGAA
AACGTTCGGAACGGAACTCTTTTAACATACGATCTACCCGCTTGCTTTCAGGGACAATCA
CGGCTGGGCGTAGAATTTCTGCCATATTGAATGGCTCCGAATCGGAACGTAGGTATTTGA
GCAGATCTTTTGCCAGCAAAATACCTTCAATGGTATCTTTACCGCCACGTACCACAGGAA
AGCGAGAGTGTGCCGATTCAATAATCACATCAACACAAGCCTCTAATGGCTGATCGGCAT
CAATAAATACAATTTGTGGACGAGGAATCATAATATCTCGCACTCGCAGAGAGGAAATTT
CCATTACCCCCTCAATCATCTCTTTAGTATCCGTATCAATTAGCTCATTCTCAGCAGAAT
CACGGATCACTTCGACCAAATCTTCACGATTTTTTGGCTCTTGTTGAAATAAGCCACCAA
ATAGCGACTTTAAAAAGGACTTATTATCTTGCGTAGTTACGCTATGTTGTTCATCACTCA
TTTTATTTTCTCGTTATAAGTTAAGCAGGGGGAAATTATCATAATTCCAATAAAAAATCG
ACAATGATTGAAACTTCGCCCTTTCTATTTACACAAATTTAGCATAGGATATAGCAGTTT
TTTACCCTTATACCCTTTTAGGAGATTATGTTATGAAATTAGGTAAAATTGCCCTTGCAA
TGACAGCTCTTATCGCTGGAACAACGGCATTTGCAGGTACAATCACGGGTTCTTCAAATG
TAACTTTTCTTGCTTTTGATGGACAAAAAGTAAGAAGAAATACTAATTTACAGGTAAATG
ATACCAATCTACACCAAGTTGTAGTAGAAATATCCAGTATCTATCAGTCTGGTTCTGATA
GTGCCTTTTTTGAGTCTCAACCTATTATTCTCACTTTTGAAGGAAGCACTGAAGATATTA
AAATCCTTGCACCTAGTTTAAATAGTGAATTTGATATAGCACAATTTAAGAAATCACCCA
GTTTCAAAATTGAAACTGTTTCAGGAAAAAAGCTAACATATAAGCAAGATTTCCTAAAAG
GAGAAGGTTTTATGCCTAATTCAAATATTATCAATAACTTGGCAAACTACAATATTGGTG
AAGGTGTTGCTGCTGTACAAAAATTTGCATTATCAACTATGCCAATAACAATGGCAAATA
ATACCAATAAAGTTAATAAGGGGAAAATTGTTGTGCAAGGAGAAAATGTCACAGAACAAC
AACTTCAATACTGGTTCCAACAAGCAGACAAAGAAACACAAAAACGTTTCTTAGATTGGG
CTAAAAAACAGTAATCTACGAAGAAAACCGGCATAGTAGTCAAAATAGTTGCTGATTCGT
CAAAAACTATGCCAAGTGGACAAAATTGTTGCTAATGTTTATTTTGGCATAGTAGACAAA
AGTGTTGGTAAAAAGTGGCTTAAAGCCTTCTAGTACAAGGCTTTGAGCCCACTTTTTGAA
ATATGAACAAAAAACTGTCCTTTTTGCCTTAAGCACAATATCCAAAAGTATGGAAAGAAA
AATAATATTCAGAGATACTTTTGTTCGTNNNNNNNNNNNNNNNNNNNNNCAATTAGCCGA
AAAATATCACTGTTCCATTAGAACTATTCAACGTTATATTGAAAAGTCCTCTAAAGCTGA
ATTTATTCTATTACAACAAACTTATATAAATATTATTGCAGATGTAACCTTCTTCGGTCG
TGAATTTGGTGTATTAGTTTTAATGGATACACGAGCTAAAAAAGTCGTTTATCACCGTGT
CATCAAAACAGAAAAAGACTTCTATTACAAACTCGCATTGAACATACTTCGTAAAAAAGG
CTAAAAGAAAGCCTCAAAAATGAATTTTATTTAAGATTACACCAATGGTATTTAAAACAT
AAAGAGTTTTTAAATGAACGGTCTGAATATCCCAATGAGAAAGGATATTTTCCTTATAAA
CACCATAATGTAAGAGGGGCTTATGCTAGTTTAAAATACTGTATGAAATATTTATTCACC
TTTGAAGAATATGCTCACTTAAATATAGAAAAAAACAACAAATAGGTTGGAAGGATTATT
TAAAGACCTGAGGCAGAAATTATCGGTTCATAAAGGATTAACGAGAAAATATAACATTAT
GTTTATAAAGGTTTTTTGAATAAAAAGAGTTGGTAATAATTAGGGGAAATAATTAAAACC
AACACTTTTGCCTATAATACTCTTAAAATTGTAAAATATGCTGCTTCGCCACCTCTCTTG
CCAATTTATCAATATGTAGAACATCGGCAATTTCTTTAACTTGAACAGGGGCAATATTTT
CGACAACTTGACGATTAACTTCGACAATATCTGTAAAACGGATTTGATCGTTTAAAAATG
CCTCTACTGCAATTTCATTTGCTGCATTCATTGCCGTTGTAGCATATTGTCCCTCGGCAA
AAGCCTCTATCGCCAATTTTAAGTTAGGGTAACGAGCAAAATCAGGTTCAATAAAGGTGA
GTTCTTTTAATTTAAAGAAATCTAATGGAGCAACGCCAGCGTAGATACGGTTTGGATATG
CCATTGTGTGAGCAATCGGGGTTCGCATATCAGGATTGCCCATTTGTGCAATGACGCTAC
CGTCAATGTAACGTACCATTGAGTGAATGATAGATTGTGGGTGAATGATGATCTCCATTT
CGTCGGCAGAGGCATTAAAGAGCCAACGAGCTTCAATGTATTCCAATCCTTTATTCATCA
TTGTAGCTGAGTCCACAGAAATCTTTTTGCCCATAGACCAATTAGGGTGTGCAACAGCTT
GAGCTGGGGTGATTTGACCAAATTCATTCAATGGTTTTGTACGAAAAGGCCCGCCTGACC
CCGTGAGAATAATTTTACTTACCCCTAGTTCTGCAAGCGGGCAGAAACCTACTTTTTCTT
GTGCTTCTGGCGGCAATGATTGAAAAATGGCGTTATGTTCACTATCGACAGGGAGCAATT
TAGCACCTGACTTGCGAGCTTCATCAATAAAAATTTGTCCGCAAGTGACCAATGATTCTT
TATTTGCCAGCAAGACTTTTTTGCCTACTTGCACCGCTGAGAGCGTCGGTAATAAGCCTG
CCGCGCCCACAATTGCCGCCATCACCATATCCACCTCAGGGTGTGAAGCCAGTTCGCAAA
TCGCTTTTTGCCCTGCGAGAACTTCGATTTTCAATCCTAAAGCGGTGAGATTTTCTTTTA
ATTTTGCAGCTGCCTGTTCATCATCTAATGCCACAAAACGCGGTTGATATTGTTGGCATT
GTTCGGTAATTAATTCGACATTTTTTCCGCCAACTAAAGCGAAAACTTGATACTGCTCAG
GGTTATTATCGACCACAGAAAGGGTGCTTTTTCCGATAGAGCCTGTTGAACCTAAAATGA
CTAATTTTTGCATAAATATCCTACATTATTTTATATTTTATTCAGTTTTTGATCTCTATT
ATATCAAAGTAGAGACGCCACGCTTGGCGTCCATAATATCGTTTTATGTAATGTAACATA
AAATGGACGCCAAGCGTGGCGTCCCTACTTTTAAGTTATTATGCTAGTTTGACAACCTTT
TCGCATCAATCACATCATCAATTTGTAGAATACGTTTTAGTAACTTATCCAACAATTCCA
CATTATTTAGCTCAATTTGAACGTCCATTGTTGCAATTAAACGTTTTGGTTCGGTGCGAC
TTGATACGCCTAACACATTTACTTTTTCATTTGCCATAATACCGCTAACATCACGCAATA
AGCCATTGCGATCATTTGCAATCACCCGAATGGTCAAACTAAATTTGCCTGAAGCATAGC
TCTCACCCCATTCTGCTTCCACCACTCGTTCAGGGCTACTACTGCGTAAATCAAAGAGCT
GTTCGCAATCAGAACGGTGTATAGAAATACCTCGCCCCTGTGTGATATAACCAACGATCT
CGTCACCTGGAATAGGCTGACAACAACGGGCAATGTGGTGCATTAGATTTCCAACTCCCT
CAACTACAACAAAACCACTACGGTTTTTCTGTTGCTGTTGAGATTTATTTGCCACCTGTT
TTAAGATCGCTTCATCGGCTTGCTCGGCAGTGGTTTTGATGAGCTTACTCTGCAAATAGT
GCATTAATTGATGTAAGCGTATATCACCGCCACCAATGCCTGCATAAAGATCATCAATTT
GTTTTAAGTTGTAGCGAGGTAGGGCTAAATCCTCAATCTGTTTTTGGCTAAAGTTGAATT
TAGCCATCTCCGCTTCTAACATCTCTTTACCAAGCGGAATATTTTTATCACGATCTAGCT
TTTTAAACCAAGCAACAATTTTAGATCTAGCTCTTGCTGTATTCACAAAGCCTTGACTTG
GAATTAACCAATCTCGGCTTGGGTTTGGGTTTTTCTGCGTAATAATCTCAACTTGATCAC
CCATTTGTAAAATATAGGTGAACGGCACAATTCGTCCTGCAATTTTAGCTCCGATACAAC
GGTGACCAATTTCGCTGTGGATTGAATAAGCAAAATCAAGAGGGGTGGCATTTTTCGGTA
AATCAACCACTTCCCCTTTCGGAGTAAAGACATAAACACGATCATCAAAGACTTGAGAAC
GCATTTCAGCCACCACATCGCCCGAATCGGCAATATCTTTCTGCCAATCCAGCAACTTGC
GTAGCCAAACGATTTTTTCTTCATAGCCTGAACGCCCAGCCGTTGCACCTTCTTTATATT
TCCAGTGTGCCGCAACGCCCAATTCTGCATCATCGTGCATTTTTTTCGTACGAATTTGCA
CTTCAATGGTTTTATTACCTTGGCCCAAAACAACCGTATGGATAGACTGATAGCCATTAG
GTTTAGGATTAGCAATATAATCATCAAAATGTTCAGGCAAATGTTTATAATGTGTATGTA
CAATGCCAAGAGCGGTATAACAATCTTGCAAATTCGGCACAATCACCCGAACCGCACGCA
CATCAAACAACTGCTCAAAACGCAGATGTTTTTTCTGCATTTTTTTCCAGATACTATAAA
TATGTTTAGGGCGACCATAAATTTGCACACTCTCTAACTCATCTTGCAGACAGGCGGTCA
GATCCTCGACAAAATTTGCAATATATTGTTCCCGATCTAAACGGCGTTCACCTAAATCAT
ATTTCGCAATTTGACGATATTCCTGAGGGTGTAAGGCTCTGAAGCAGTAATCTTCCAGCT
CCCATTTTAACTGCCCAATTCCTAGACGATTAGCGAGCGGTGCATAAATATGAGAACACT
CTTTTGCGGCTAATACCAGATCTTCTTCGCTTAAGCGTTCGGTATCACGCAAATAGACAA
TTCGCTCTGCAAGTTTAATCACAACACAACGGAAATCGTCCACCATTGCTAAAAGCATAC
GACGAATATTATCAATTTGAAGATCGGAAGCGTGACTGGCATTAAGTTGGCGAACGTTAT
CCATCTCCAACACACCTTTGACGAGATTTTTCACATCATTATCAAAATGCTCTTTAATCT
GCACTAAATCAATGATGTTTTGCTTCACAAGAGGGAAAAGTAAGGCAGCGACAAGGCTAT
CATCGTCCATATTCAAACTATGCAAAATTTCGACCAATTCAACCCCAAACCACATCAAGT
GATTTTGTTCAATATCGATTTTTTCCTGTGCATATCGCCACGCAATCAGTAATTGTTCAA
AGGTAATAGGAGACATCTGTAGCCCAGCACTCCAACTAGCCAACTCAAAATTGTTCGGAT
CGAGCCGGTGTGAATGGCGAATCGCAACCATAAGTCCTCCATAACGCTTAACTGAAAGGG
TTCTTGACAGAATTTGACAATGTAAAACTGCTTTGAAGTATTATAACTGAAATCACTCCA
AAATCGTGGGGATTTTTTAGATTTACAAAATTTTAAAAAAATCTTACCACTTTATACGTC
ATAAAATGTTATTCACTTGTTATAAATCAAACCTATTAAGACAATTATTTGCACCAACCG
CATGGATTGATTAAAATGCTCCGTCTTTTCGGGTGGTTTCCACCTTTTTTTATTCTGTGG
GTAACAATGACAATTTTAGCATTAGGTATCAATCATAAAACGGCATCAGTGAGCTTGCGA
GAAAAAGTAGCGTTTATAGAAGACAAACGTCAGCGTGCATTTGAGCAAATTCGTGATCAA
AGCCTAGCAGAAAGTGTTGTAATTTTATCTACTTGTAATCGTACTGAGCTTTATTTCCAT
CAGCCTGAAGTTCCCCCTCAAGAAGAACACCCTGATAATATTGCTTGGCGTGAACAGTGT
TTTAATTGGTTTGCTGAAATTCATCAATTAGATAAAGAGGAATTAAGCGAGGCCTATTAT
TTCAAGCAAAACCTTGAAGCTGCTCGTCATTTAATGAGTGTCGCTTGTGGTTTAGACTCG
TTAATTTTAGGAGAACCACAAATTCTAGGGCAAGTGAAACAGGCATACCAAGAGAGTGAA
GAATTTTATCATTCTCAAGGAAGTGGCGTTTCCACCAATCTTTCTCGGCTATTTCAGAAA
ACCTTTGCTACAGCAAAGCGAGTCCGCTCTGAAACTGAAATCGGTAGTAGTGCGGTATCC
GTTGCGTATGCTGCTTGTGGCTTAGCTCGCCAAATTTTTGATGATTTTAAAAAACTCCGT
TTTTTATTAGTTGGTGCTGGTGAAACTATAGAACTAGTGGCTCGCCATTTAATTAATCAC
GGGGCAAAAAATATTATGATTGCTAACCGAACTCATATTCGAGCAGAAATGTTAGCGGTG
AAACTAGATATTCCAATGCAAATTCTTTCGTTAAGTGCATTGCAAATCGGTTTAAATCAA
GCAGATGTAGTGATTTGTTCAACAGGTAGTCCAGATATTTTGATTACTAAAGAAATGGTT
GAACAAGCACAGAAACAACGCCGTTTTGACCCAATGTTATTGATTGATATTGCTGTTCCT
CGTGATATTGATGAAAAAGCGGGAGAACTAGATAGTATTTATGCTTATAGTGTAGATGAT
TTACAAAATATCATTCAGCAGAATATAGCTCAACGTCAACAGGCAGCAGAGCAAGCGAAA
GAAATTGTTATTGAGGAGGCAAAAGATTTCTTTGTTTGGTTGAAACAGCAACAATCAACC
AATTTAATTAAACATTATCGCCAAAATGCTGAAGAGATTCGTTTAGATTTACTTGAAAAA
GCGTTAAGTGCCTTGCAACAAGGGCAGGATTGCGAAAAAGTACTAAATGAATTGAGTTAT
AAACTGACAAATCAGTTATTACACATTCCAACACAAGCCTTGCAAGCAATGGCAAAAAAT
AGCAATGTTAAAGGTCTGCAAAGTTTTTCTAAAGCATTGAAATTAGAAGAATAACTCTTT
GTTAGGGTACTATTTTGCCCTAACTCTCTTCATCACCCACTCTTTATTATTTTCTCCGTT
TTCTTTTAAAGTACGATATAATGTACGTATTTTGCGTAAGATGTTCGTAAACCGATTTTA
AATGAGGTTGTAATATGACTCCTGTTGTTGCCCTTGTGGGCAGACCTAACGTAGGAAAAT
CTACGTTATTTAACCGCTTAACTCGCACCCGTGATGCGTTAGTGGCAGATTTCCCTGGCT
TAACCCGTGACCGTAAATATGGTCACGCAAATATAGCTGGACACTATTTTATTGTGATTG
ACACGGGCGGTATTGATGGCACTGAAGAAGGTGTTGAAGAGAAAATGGCAGAACAGTCGC
TGTTAGCGATTGAAGAAGCAGACGTAGTGTTATTTTTAGTTGATGCTCGTGCTGGGTTAT
TGCCTGCGGACGTAGGTATTGCACAATATTTGCGTCAGCGTGATAAAACAACCGTGGTGG
TTGCAAATAAAACGGACGGTATTGATGCAGACTCTCATATTGCGGAATTTTATCAGTTAG
GTTTAGGTGAAGTAGAACCAATCGCTGCGGCACAAGGGCGTGGTGTGACACAACTTATCG
AACAGGTTTTAACTCCCCTTGCGGAAAAATTAGACGCACAAGCGGTCGATTCCGATGAAA
ATGTTGCAGATGATGAGCAAGATGAATGGGATAGCGATTTTGACTTTGATAACGAAGAAG
ATACGGCATTATTAGATGAAGCATTGGAAGAAGATCAAGAAGAAGCTGACGATAAAAACA
TTAAGATTGCTATTGTTGGTCGTCCAAATGTGGGTAAATCGACATTGACTAACCGTATTT
TAGGTGAAGAACGTGTAGTGGTTTACGATATGCCAGGGACAACGCGTGATTCGATCTATA
TTCCTATGGAACGTGATGGTCAGCAATACACTATCATTGATACTGCAGGGGTGCGTAAGC
GTGGTAAGGTGCATTTAGCGGTGGAGAAATTCTCAGTGATTAAAACCTTACAGGCGATCC
AAGATGCGAATGTGGTTTTACTGACAATTGATGCTCGTGATGGTGTGTCTGATCAAGATT
TATCGCTATTGGGCTTTATTCTAAATGCTGGGAAGTCGTTGGTGATCGTTGTCAATAAAT
GGGACGGTTTATCGCAGGATATTAAAGACAATGTGAAATCAGAGCTTGATCGCCGTTTAG
ATTTTATTGATTTTGCACGAGTGCATTTTATTTCTGCTCTGCACGGTAGTGGCGTGGGCA
ACTTATTTAGCTCAATCCAAGAAGCCTATCAATGTGCGACGAAGAAAATGACGACATCAA
TGCTAACTCGAATTTTGCAATTAGCAACGGATGATCATCAGCCACCGTTAGTAAATGGCC
GCCGTGTGAAATTAAAATATGCTCACCCAGGTGGTTATAATCCGCCGATCATTGTGATTC
ACGGTAATCAAATCGAGAAATTGCCTGACTCTTATAAGCGTTATTTGTCGAACTATTTCC
GTAAGAGTTTGAAAATTATTGGTTCGCCGATCCGTGTGTTGTTCCAAGAAGGAAACAACC
CATTTGCTGGTAAGAAAAATAAATTAACCCCAAGCCAGTTGCGTAAACGTAAACGCTTGA
TGAAATTTATTAAGAAAAGTAAAAGATAAGAGATTGACGTTATGATGATGCAATATTCCC
CGCAATTTAACAATGCGAAAGTATTAGTTCTTGGCGATGTGATGTTAGATCGCTATTGGT
TCGGTTCGACTAACCGTATTTCTCCAGAAGCACCAGTACCTGTTGTCAAAGTACAGGAAA
ATGAAGATCGTGCAGGCGGTGCGGCAAACGTGGCAATGAATATTGCAAGCCTAAATGTGC
CTGTCACTTTGCACGGTTTAGTTGGTAATGATGATGCAGGGCGTGCGTTGGATAAACTAT
TAAGCGAACATCGTATTCAAAATCAATGTGTTGCAGTAGATTCTCACCCAACGATTACTA
AATTACGCATTCTTTCTCGTCATCAGCAATTATTGCGTTTAGATTTTGAAGAAGGTTTTC
ATAATTTAGATTGTCAAGCGTTACTTGCAAAATTAGCAGCGGAAATTACCGCTTACGGTG
CGTTGATCTTGTCAGATTATGGCAAGGGTACGCTTGATACCGTTCAGCAAATGATTCAAA
TTGCACGTCAAGCGAATGTGCCTGTGTTAATTGATCCAAAAGGTACAGATTTTGAGCGTT
ATCGTGGGGCAACGTTGCTTACGCCAAATATGTCTGAATTTGAAGCGGTAGCAGGGCATT
GTCGTGATGAAGATGAAATCGTGACTAAAGGCTTAAAAATGATAGCCGATTTTGATTTGT
TGGCATTGCTGATTACTCGTTCAGAAAAAGGTATGACGTTACTTCGTCCAAATCAAGAGC
CATTCCATTTACCGACGCAAGCGAAAGAAGTTTATGATGTAACAGGGGCTGGCGATACGG
TAATTAGTGTGCTGGCAACGGCGATTGCAGATGGTCGTCCTTTGGAAGAAGCGTGCTATT
TAGCGAATGCGGCGGCTGGAATTGTGGTGGGTAAATTAGGGACATCAACCGTTAGCCCAA
GTGAACTAGAGCAGGCAATTCATCAACGTGCTGAAACAGGTTTTGGGGTTGTGTCTGAAG
ATGAATTGAAGGCGATTGTTAAACAATCAAAAACTCGTGGTGAAAAAATCGTAATGACTA
ATGGTTGCTTTGATATTCTTCACCCAGGACACATTTCTTACCTTGAAAATGCACGTAAGT
TAGGTGATCGTTTGATTGTTGCAGTAAATACGGATGAATCAGTGAAACGCTTAAAAGGGG
AAAGTCGTCCGATTAATGATTTAGATGCACGAATGGCGGTGTTAGCTGGGCTTGCTTCGG
TCGATTGGGTTGTGCCGTTTGGTGAAGATACGCCACAACGTTTAATTGGGGAAATTTTGC
CTGATTTATTGGTAAAAGGCGGCGATTATAAGCCGGAAGAGATTGCAGGTAGCCAAGAAG
TTTGGGCAAATGGTGGCGAGGTTCGTGTACTCAACTTTGAAAACGGTTGTTCGACCACAA
ATGTGATTAAGAAAATCCGATCTTTGTGAACCTTTTGCTAGAATAGCCTTCTAAGTAGCA
GGAATTTTTTATCTACAATATTCATAGGAAATTAAAATGAAGTTTACACAAGTAAAATCA
TTATTTATCGCAGGTTTTGCTTTATTTGCATTTTCTTCAGCTAATGCGGAAGAGAGAGTC
GTTGCAACAGTAGATGGTTATCCCATTATGCAGAGTCAAGTAAAACAGGCTTTGGGTAAA
AAAGCGAATACGGAAGCTAATCGTAAAGCGGCTTTGGAGACTATTATTGATGATTTCGTT
GTGCAACGTGCGATTAAAGAATCTGGTATAAAAGTAGACTATGCTTATGTTGATCAGATG
ATGGAAGATGTTGCTGCTCAAAATGGTATAACATATGGCCAACTACTTGATGCTTTGGAT
TATCAGGGCATTAGTCTTAGTCAGTATCGTCAACAACTTGCTCATCAGCTTTTAATAGAA
CAAGTTCGGCAACAAAGTATTGGAAATTCTATTCAAGTAGAGCCGAAAGATGTTCAATCT
TTAGCGAAGGATATGCTAGATAAAGCAAAAACAAACGGTACATTTGAAACAGTTTCCGCT
ACAGAATATCGCATTAGTCACATATTGATTAAAACGACGCCAATCTTAAATGATATGCAA
GCTAAGGCAAAATTACTATCAATTACCGCTGACATTAAATCTGGTAAAATAACATTTGAA
GAAGCAGCGAAAATTAACTCTGTAGATTATATATCTGGTATTGATGGGGGAGATCTCGGT
TTTAATTTTCTAGATGTCTATGATTCAACTTTTGCTAACATTGCAAGTAAAAGTAAAATT
GATGTGATTTCATCTCCTTTTAAATCACAATTTGGTTGGCATATACTAAAAGTTACTGAT
ACTCGCAGAGGAGATCGTACGGAAGATGCTTATTTACAGAAAGCTTACGAGCAGCTTGTT
GATAAACAAGTGCAAGTGGCATCAAAAGATTGGATAAAAGTATTGAGAAGTAAATTAGAT
ATAAAATATTTTTAATTTATCTAATAATTAAGGGAGCCTCGCATATGCGAGGTTCTTTAC
TTTATTAAATTTATAAAAATTAGTGGGAACATAACCGCTTATTAAGGTATTCAATGAGTT
CAAATTCAAAAAAACATTTAGGGCATACCGCTCGTAAACGCTTTGGTCAAAACTTTTTAC
ACGACCAAAACGTTATTCATAATATTGTTGCGGCAATTAATCCGCAGCAAAATCAATTTT
TATTGGAAATTGGCCCAGGCTTGGGGGCATTAACTGAGCCAGTGGCAGATCTCGTAGATC
ATCTTACTGTGGTCGAATTAGACCGTGATCTTGCAGAACGTTTACGCCATCACCCGTTTT
TACATCAAAAATTAACTGTGATTGAACAAGATGCGTTGCGTTTTGATTTCCGTGCCTATT
TTGATAGCCTAGCCTTGAATGGCAAAGCGGTCAAAGTGTTTGGTAACTTACCTTACAACA
TTTCAACTCCGTTGATGTTCCATCTCTTTAAGTTCCACGACTTAATTCAAGATATGCACT
TTATGTTGCAAAAAGAGGTGGTTAAGCGTTTATGTGCTGCACCAAATAGCAAAGCCTACG
GGCGTTTAACCATTATGGCGCAATATTATTGTCAAGTAATGCCCGTGTTGGAAGTGCCGC
CAACAGCATTCAAACCTGCTCCGAAAGTAGATTCTGCGGTAGTGCGGTTAGTGCCATATA
AAACACTACCCTACCCTGTGAAAGATATTTACTGGCTAAATCGTGTGACCACACAAGCCT
TTAATCAACGTCGTAAAACATTACGCAACGCACTTGCTACGCTGTTTAATGTAGAGCAGT
TAGAGGCATTAGGGGTAGATTTGAATGCACGAGCGGAAAACTTATCGCTTGCGGATTATG
CCCGTTTAGCAAATTGGTTATGTGATAATCCACCAGAAATAGAAAAAACAGAACTAGTCT
TGTTTGATGAATAATAAAAGTTAGTCCCTTCTATTGTCGGAAGTTAAGTCAATATTCAGG
TGCTAGTATATTGATCATAGACAAAAGTGTTGGTTTTAATTATTTCCCCTAATTATCAAC
TAACTCTTTTTATTCAAAAAATCCTTTATAAACATAATCTTATGCTTTTTCGTTAATCCA
TTATGAACCGATAATTTGGTGTAATAGACAAAATAGTTGCTGATCTGTCAAAAACTACGC
CAAGTGGACAAAACAGTTGCTAATGTTTATTTTCTTTAAATGTTAGCAACTCTTTTTATT
TAAAAAGTCTTGTATAAACAATATCTTACGCTTTTTCGTTAATCCGTTGTGATTATTTAA
TTTTCGCTTAAGTTCACTAAATAATCCCTCTGAGCGATTTGTCGTCTTTTCTATATTTAA
TTCAGAATGTTTTTCATAGATAAAAATAAAATCCATATAACGCTTTAAACTGGCATAAGC
ACTTCTTACATTGCGATGTTTATAAGGAAAATAACCTTGATATCTTTGAATAGTTCTGAC
TGAACAACGAGATTTAACAGCAAGTTGTTGATAGGTTTGTATTCCAGATGTGTAATAAGT
CCAAATTTTAATTGGATCTAATTTATTTTTTTAAGATAAAAATTTTATAACATTTATTAC
CAAATAACATTGGATATTATTTTGTATACTATGTTTCCTTAATTTTCAAACTTTGACAAA
ATGGGAGATTTTTTGCTCATGTTTTAAAATAGGGGCTAAAGCCTTGTAATATAAGGCTTA
GGCCACTTTTTAGCAATTATGTTGTTTTATATGAAAAATTATTCTTCAAATGGTGCATTA
AATCTTTCAATTCTAGCACCTAATTTTTGTAGTTTATCTTCAATGTGTTCATATCCACGG
TCGATATGATAAATACGATCAACAATAGTTTGACCATTTGCAATACAACCTGCCAGAACT
AAACTGATAGAAGCTCGTAGGTCTGTTGCCATTACTTCTGCGCCAGAGAGGCTTTCGACA
CCGTGACAGATCGCTGTGTTACCTTCAATTTCTGCTTTTGCTCCCATACGGATTAGCTCT
GGAATGTGCATAAAGCGGTTTTCAAAGATCGTTTCGGTAATTTTGCTGGTGCCGTTGGCG
ACTACATTTAATAATGTAAATTGAGCTTGCATATCCGTTGGGAAGCCTGGGTGAGGCATT
GTGCGGATATTGACTGCTTTTGGTCGCATACCTAGAGAGTCGAGGGTAATGCTGTTTTCG
GTCACGTCAACTTGCATTCCTGCTTCGCGCAATTTTTCAATCACGGCATCTAATGTATCC
GCTTTCGTGCCTCGACAAGTAATTCGTCCGCCAGAGATTGCGGCAGCAACAAGGAATGTA
CCTGTTTCGATACGATCTGGGACAATGTGGTGTTCACAGCCACCTAAACGCTCTACGCCC
TCAATGGTAATGGTGTCTGTGCCTGCCCCTGTAATTTTTGCTCCCATTTTGTTGAGGAAA
ATGGCGGTATCAACAATTTCAGGTTCACGAGCGGTATTTTCAATAGTGGTTGTGCCTTTT
GCAAGGGTTGCCGCCATCATCACAGATAATGTTGCACCTACGCTGACTTTGTCCATCAGA
ATACGCGTACCTGTTAATCGGCCGTTCACTTCTGCTTTAACGTAGCCTTCATCAAGGGTG
ATGATCGCTCCCATTTTTTCTAAGCCTGCAATATGCATATCGACAGGTCTAGCACCGATG
GTACAGCCACCTGGTAATGAAACTTGACCTTGATGGAAACGAGCAACTAGGGGGGCTAAC
GCCCAAATTGAAGCTCGCATTGTTTTGACAAGCTCATAAGGTGCAACATAATGGTCAATT
TTGCTGGCATCAATATGTACTGCGTTATTTTCCGCACGTTCAACGACAACACCTAGTTTA
CGTAGAATTTTGAATGTGGTTTCAACATCTTTCAAATCAGGGACGTTCGTAAGAATAACG
GGTTCTTCCGCTAAAATAGCCGCAAATAAAATCGGTAATGCTGCATTTTTGGCACCTGAA
ATATCAACAGTTCCGCTTAAAGTGAAAGGACCGTGAACACGAAATTTTTCCATTTTAATT
CCTTTAGATGATGTGATTAGCTTGGCATATTGAGCAAGCGCTCTCTTTTCCATTGTTCTT
TAGTGAATGTTTTGATCGTTAATGCGTGGATTGCATTGGTTGCAAAAAATTCAGTTAAAG
GACCATAGATCATCTGTTGTTGTTTTAGTTTAGACATTGTGGCGAAGCTGTCGCTTACTG
CGATAACACCATAATGGGAATTTTCACCTTGTACATAAACTTCATCAAGTTCTAAGGCGC
TTTTTAGGATTTCTTCAATTTGTTTAGGTTCCATTGTTATTTCTTCTCACAAAATAGGAA
TGTTTTAAACCAGTCTGCTAAATCAAATAACTCCGCAAGGCTGTGTACCGCTTGCGGAAC
ATTAAATAAACAGTTTTTATTTTTTTGTTGATAATGGTGAAGTAGTTCAGCCAGTAACGT
AAAGCCTGAGGAATCAATGCTAGTGAGACCTTTTAAATCCCAATAAATGTGTTGCGAACT
TTTGGGAGATAAAAAAGAAGCACGTTGCTTCCAGAGTGGAAGCAACGTGTCACGGGTAAG
CTCACCTGATAGTTGAACCATCAGGCTTTCATTGTTCTGCTGAATGTGCCATTGTAATGG
ATTTTTTGTTTGCATACCCGAATTATTTTAATGTGATAGGTTGTTTTGCAGATTGTGCAA
CCTGAGCTGTTAAAGCATCAATTCCTTGTTGGCGTAAAATACCGCTCCATTCGTTTTGTT
TGGTTGCGACCATACTCACACCTTCGGCTGACATATCATAGGTCTGCCATTCACCTGTTT
TACTATTTTTACGCCATTTGAAATCTAATTTGATTGGCTTGGCGTTGCCTGATTGTAGAA
CATTGACGCGAATACTGACGATAGATTTGTTGTCTAGCGGTTTTTCACTTTCAATTTGAA
CTTGTTGATCGCTGTATTGTGTTAATACTTGCGCGTAAGATTGCTCAATAAATTGACCAA
ATGCAGTGAAAAAAGCTTCACGCTGAACATCAGTCGCTGACGCTAAATTTTTACCTAAGA
CTAATTGACCGGCATATTTAACGTGAATATGTGGCATAAGATCATTACGAACGATAGTGC
GTAAATAGTTTGGATCTTTCTTAATTTTGCTTTGATTTGCTTTGATATCACCAAAAAGTT
TATCTGCCGTTTGTTGCATTAGGACATAAGGGCTAGTAGAAGCCAAAGCCGAGTTTGAAA
CGAATGCAGAAATTGCAACAAAGCCTGCAATAAAAAGGTTTTTAAGGGTTTTGATCATCA
TAAAACTCCACAATGTGATTTTAAAAGTGAGCAATTATTCCGCTTTAGGTTCAGCGGTGT
CTTCTGTTTTGTCAGATTTCTTATCACCATATAAGAACTGACCGATTAAATCTTCCAGTA
CCATTGCTGAGTTGGTATCAGCAAAGCTATCCCCCTCTTTGAGCATTGCTGTTTCTCCTT
CAAGGACAAAGCCCACATTCAGTGCAATGTACTGCTCGCCCAGTAAGCCTGCTGTTTTAA
TAGAAAGAGAACTTGTATCAGGAATTTGATTAAATTCTTCATTAATAGCAAGGGTGACTT
TCGGGGTATAGGTTTTAGGATCGAGTTGAATATCAGATACTCGTCCAATTACTACACCGC
CAACTTTAATTGGCGCACGGACTTTTAGTCCGCCAATGTTATCAAAAGTTGCATAGAGTG
AGTAGCTTTTTTCCGAAGAGAAGCCTTGTACGTTAGCAACTCGTAAGCCCAAAAAGACTA
AAGCTCCTAATCCAAGAAGTACAAATAAGCCTACCCAAAATTCATATTTAATTGATTGAC
GCATAATTTTTCCTATTCAAATACACTAACAAGCGGTGTATTTTGTCTGCTATTTTACAA
TAATACCTTTGCTTGTTTAACCGCCGAACATTATTGCCGTTAAAATAAAATCAAGCCCTA
AAATAACCAGTGAAGCGTGAACGACGGTTCTTGTTGTTGCTTGGCTAATCCCCTCTGAGG
TTGGTAGGGCATCATAGCCATTAAATAGAGCTATCCACACCACTGCAAAGGCAAAGACGA
TACTTTTAATGAAGCCATTAAGCAGATCGCTCATTGTTACGGTACTTTGCATTACTGACC
AAAAGCTACCTGCATCGACCCCTTTCCAATCTACGCCAACAAGTGAGCCACCCCAAATAC
CGATAGCAGTAAAAATCACCGCTAAAATCGGCATTGCAATAATGCCCGCCCAAAAACGTG
GTGCGATAACACGGCGTAGCGGATCGACTGCCATCATTTCTAAACTTGAGAGCTGTTCTG
TTGCTTTCATCAAGCCGATTTCTGCAGTGAGGGCAGAGCCAGCTCGCCCAGCAAAGAGCA
ATGCGGTGACGACAGGGCCGAGTTCACGCAAGAGCGAGAGAGAAACGAGCTGTCCTAAGC
TGGTTTCTGCCGAGAAATCGACTAAGACGACATATCCTTGTAAACCTAGCACCATTCCGA
TAAATAAGCCTGATAGCATAATAATCAGTAAGGATTGTACGCCCAAAACGTGTAACTGTT
TGATAAATAAAGGGGTATGTTTACGAAATTCTGGCTTACCGACTAAAGCCCCCCACAACA
TAAAGGTGGCTCGTCCCATTGCTCTAATCGCCTGAATAACGGAAGCACCTATTGAGGATA
TAAACTCCATCATTGAAATAGCTCCTCCGTATAATTTTGAGCAGGATAGTGGAACTGCAC
TGGTCCATCGGCTGTTCCTGATAAGAATTGAATCACTTGTGGATCTTGACTTGCTAATAA
GCTTTCAGGTGTTCCTTCGGCAATAATGCGTTTATTCGCAATAATATAGGCGTAATCGGC
AATACTTAGCACTTCATTCACATCGTGTGAAACGACGATTGAGGTTAGATTGAGTGCTTG
ATTGAGCTTTTTGATTAATTCAACGATAACGCCCATACTGATCGGATCTTGCCCTGTAAA
AGGTTCATCATACATAATAAGATCGGGATCTAGGGCAATCGCTCGTGCTAATGCCGCACG
GCGAGCCATACCGCCAGATAATTCCGAAGGCATTAGCTGTGCCGCCCCTCGTAGCCCTAC
GGCTTCAAGTTTCATTAAAACTAATTTACGGATTAATTCTTCGGGCAAGTTGGTGTGTTC
ACGAATAGGGAAAGCAACGTTGTCAAAAGTTGAGAGATCGGTAAATAACGCACCAGATTG
AAACAACATTCCCATTCTCTGACGAAGTTGATATAACGTTTTATTGTTTGCTTGGCAAAC
ATCTTGTCCATCAAAGAGAATTTCGCCGCTTTCAGGTAAAATTTGCCCACCGATAAGGCG
TAGCAAGGTGGTCTTGCCGATCCCTGATGGCCCCATAATCGCTGTGATTTTGCCTTTTTG
GACTTGTAGATTTAGGTTGTCGTAAATAACTCGCTCACCTCGTTTAAAGGTGAGGTTTTT
TACTTCAACCAAATTTTTTATCTCACGCATTCGCTTTCTTCTAGTTTAAAAATACAATTT
CTTAAAAAATTAAAGGGAGTGTATTGACTGAAAAATGGCTTGTGATAATTAATGAATGAG
CAATTAAAGTCAATGTTCTTTAAAGTAATTGACAAAATTCCGTTTACAAAAAAGCATATC
GGCTCCAAGAATACCAATATGCTTAATGTTTATTATCAATGCCCTTATTGTATGTAGGTA
AACACTTTAACGACTTTGACGACACCATCGACGTGACGAGCGACGTTGGCGGCGGCATCT
GCTTGACTACTTGATAAGTTACCCATTAAGAATACTTCACCATTTTCAGTAATCACTTTG
ACATCTGTTGCTTTAACAGAGCCGTTCACAAAGAGTTTCGATTTGATTTTGGTGGTAATC
CAGCTATCTTTGCTAATTTGTGCAACCCCAATTTTTGGACCGATACGAACTTCGTTATAA
ACCGTAGATACGCCTTCTACCCCTGTAGCGATACTACTCGCCGAGTCTTTGGAAAAATCA
TTAGGGACTTGACCTATCAGCAGGACTTTGCCGTTATAAGAAACGACATTGATACGAGCT
TCGCTGTTAAGTTGTTGATCTTTATTCAGATTATAAGCCACTTTTTCTTCCAGTGTTTCA
TCATCTAACTGACGACCTGCCGTTCTTGGATCCGTTGCAACCTTCGTTACGACCGCTGCT
CCACCTACAACAGCAGTGGCTAAACAACCTTGTAATGATAGAAATGTTAAGCCAAATAAG
CTTGCAAGGGTAATGCGTTTAACGAGTTTTAACATAGTCCTCTCCTATTTCAATGTTAGT
GTGATGTAGTTGGAAACAGCAGATTATCCACCAGCTCACAGATTAAATTCACGCAAAATT
GATGCCCTTCGATTATTCGCATCTCATTAATTGATGGCATCTCAATATCTAGATCGGTAT
TATCAAGCAGCCCTTTAGTATGATCATTTAGACTACTGGTAAACGCAAAAATTTCCAAAT
TTTCGTTATTTGCACAATGTATCGCATTCAAGACCGCTTGTTCATTACCTAGTGGGGAAA
ATGCAATAAACAGATCTCCCTCTTTTGCAATCACTTGTAGCTGTTTACGGAAGATTTCAT
TGAGATCTTGATCTTGGTTTAAACAGCCCACAAGCATTCCATCAAATTGCAGTAAATGTG
CCGATAAGCTAGGTCTTACAAGATCATATCGGTGCAACAAATTACTCACCAGCAATTGTG
CATTGGCATAAGAGCGTCCATAGCCACAAACGATCACTTTATTGCCTCGCAACAAACAAG
ATACGATACGATTAGCCGCTTCGTTTAATACTTTTGGCAGTAATTCTGCTGCAGCAATCT
GAATTTGAATACTTTCACTAAAGCGATCTTGAATTTTTTCTAACATACTATCCTAAAAAA
TTTTTGATCCAAATCGGTGAACAATCACCTTCAAATGCCACAACATCAAAACGACAATTT
GCCGTATCTAAAGATTGATTTCGTTGTGCAAGCCATAAATTTGCTGCTTTTTGCCATTTC
TGTTGCTTGCGAAAATCAATACTTTCTACCGCAGAGCCAAAATAGGCATTTTTGCGTTGG
CGAACTTCGACAAAAATCAAGGTATCGCCTTCTTGCATAATTAAATCCAGTTCGCCACAT
TTGAACTGCTGATTTTGAGCAATAAACCGCAAGCCATTCTTTTCTAAGAAAATTTTGGCT
TGCTGTTCAAAATATGCACCTTGAGAACGCATCTTAATTGGCATCAACAATAGAACCGCC
ACGATATTGTAGCCAGTTCATTTCACGCTCAAGATTACAATTCGGACCTGCTCTTAGTAC
CCCCGTTAATCCGTGAACTTTGTAACCTGGAATTTGACGGAACTCATTGAATTTATTCGC
AATAGACCAAGTGTCAGATCCCATTGCGTATAAACGCATCATTGAAAAATCGCTCTCTGC
AATTTGCTCTGCTTTTTTATATTCGCTAGATGAAGGATCGGATAAGAGTGGAATTTCACT
AAATTTCACCCCATCCATCGTTAAACGGAAATCAGGCCCATTGTTCGGCGAATTACTACG
CGAAGAAGTATAAATTGGGAACTGATTAGCAAGCGGTGAGTTATCTAAACTTTGTTTCAA
ATCAGATAATTGCTCCGCTGTTCCTAATGCATACAAACCACTACCTTGTCCTAATACCGA
ACCCTGCAATAAAGAAGCGACTTCAAACGCTTGATTGTAGTAACGAATGTCCGTATCTCT
GTTAGTAAGCTGACGCCAACGCTGGGCAAAGGCTTCCGCAGAACGTGTACCAAAATCGCC
ATTTGGTGCAACCACAACTGCATTTTGTAAGCCATCTTTCAGGAAACGTTCAGCTGCAAA
ACGAGCTTCTGCTTCTGGTGATAAACCGTAGTAGCATACTTTGGCGACAGCTCTTACGTT
TGGGGTAGAATTTAATGCAAGTACGTTAATATTGCTAATTTCAGGACTAATTAGCATTTC
ATCTACTCTTGGTTTTAACAATGGACCGATAATAGTTTGAGCCCCTTGTTGTTTCGCCTG
CATTAATAAATCATTAATGGGTGCGCTATCAGTATCAAATACCTGAACTGGCATCGTTGT
TATTCCTTTAGCATCATCAAAACCACGTTTAATGATTTCACCTAAAATTTTTGCATCGCC
ACCTAAAGGTAATAATAATGCTACGCCATTTAATTGTGTTTGTTCGAAAGAAGATACGTT
GCGTAATTCAATCGGGAGTAAAAGTGCCGCTGAATGATTAGGGTACTGTTGCTTCCACAT
TTCAATCACTTGAGGCAATTGTGCTGGATTAGACATATTTTGATTATAAGCAACCACTAA
GGCTAACCAACCAGCTAATCCGATTTCACCAGGGCCTGCCACCGCTTTTTCTAACATACC
ACGGTTAGCATTGCGTAACATCTCCCAAATTTTGTCGTTATTCGCTTGGCGACTTTGAGT
ATCCGTCATATAGCGATCCATCAATGCTCTTGCATTAACTGCCGCAATGACATCATTTTG
ATTTTCAGCAATACGGGCTTGAGTTTGATACACACGCAGACGTTGAGATTGGCTTAATAG
TGTTTGTGGTAAAGCTCTCAATACACCTTGAGCCTCTGAATTGTTCCCTTGTAATGCAGC
TAATTGAGCAATTAAAAGACGATGTTCAAGTTTTTGCTCATCGTTTAGTTTAGCTACCAA
AATCTCTGAAAAGGTATTCTGAGCTTCAACAACCTTATTTTCTTCAATTAACTTGCGAAC
AGCTAACAAACGATAACTTTGCTGTTCTTCAATATTGCGGCTCTGTTCGGCTTTATTGAT
ATAAAATTCAGAGTTACCATAAGCCTCGTTTTTTAATGTTTCAGTCACTTTATTACCTGA
ACAGGCTGCCAACAACAAAGCAAGGGCAGTAGGAATAAAGATCGTTTTCATTTTTTGGCG
AAAGCCATAACTTTGTACTAAAATAGTTGGCATCTTATTGCTCCATAAATTTGGCTATTA
TCTAGACTTAAGTTAGTCTGTGAATATTAGGCAGATCTTACTTATCAACTAAGAGAAAAT
CAAATGAAAAACGAATACTCACCTAAACAAATCGGTACATTATATATTGTTGCAACCCCA
ATCGGAAATTTAGAAGACATTACTCAGCGAGCCTTAAATACTTTTGCTGCCGTCGATCTT
ATTGCAGCAGAAGATACCCGCCATAGCGGTATTCTGTTAAGCCATTATGGTATAAAAAAA
CCTTTCTTCGCACTGCACGACCATAACGAACAACAACGTGCCACCGTGCTTGTCGAAAAA
TTACAACAAGGACAAAACATCGCCTTAATTTCTGACGCAGGCACGCCATTAATCAGCGAT
CCTGGTTTCCATCTCGTTCGACATTGCCGCCAAGTTGGTATTAACATTGTGCCTATTCCT
GGGGCTTGTGCTGCAATTACCGCACTTTGCAGTTCGGGTATCGCATCTGACCGCTTTTGT
TTTGAAGGGTTCCTACCAGCAAAAAGTAAAGCTCGTTGTGACAAATTTAACGAATTAGCC
ACAGAGCCTCGCACACTCATTTTCTATGAGTCCACCCATCGCATTTTAGACTGCTTAACG
GATATGCAAAGCGTGTTTGGTGGAGAACGCTATGTTGTAATGGCAAGAGAGCTAACCAAA
ACTTGGGAAACTATTCACGGTGACCCGCTTGCACAATTAATCGACTGGCTACAACAAGAT
AGCAATCGTATTAAAGGCGAAATCGTCTTAATCGTTGAAGGGAAAACTGCAGATGAAAGC
GAAGAATTTTCTCCGCAAGCACTTAAATTACTCTCCCTATTAAGTGAAGAATTACCACTG
AAAAAAGCGGCCGCAATTGTTGCAGACACTTTTGGCTACAAAAAAAATGCACTTTATCAA
TATGGGTTAGAGCATTTTAAATAAAAAAGAGTGCTTTTATTTAAGAAATAAAAATAATTC
CTATCTAATTGTTTTAAAAAGAAATTATTCTCATTAAACTGATTGATTTTTTCTATTATA
TGAATAAATTATATTCATTTATTCAATTATTTTTTTAGGTTATAATCCGCCTCGCGGATC
ACATTATATAGGAGAAAAAAAATGGTAAACTCTATCGGTTTAGACAAGGTTTCTGCTGAG
AAATTAGCAAAAGAGTTAAATGGTTTATTAGCAAGCTACCAAGTGTTTTACACCAATGTG
CGTGGTTATCACTGGAATATCAAAGGTGTAAGTTTCTTTGAATTACACGCAAAATTTGAA
GAAATCTACGATGATTTAGTGGTTAAAGTAGATGAAATCGCAGAACGTATCTTAACCTTA
GGTTATACGCCAGATAACGCATTTAGCCAATACTTACAAGTTTCACTTGTTAAAGAAGAC
ATCGGTGCAAGTTCAGCACAACACTGCTTAACAGGTACTTTAGAAGGATTCCAAACTTTA
CTTAAACAACAACGTGAAATTTTAGCGTTAGCAAATGCTGCAGAAGATGAAGGTACAGCG
TCACAAATGAGCGACTACATCAAAGAGCAAGAGAAATTAGTTTGGATGTTCTCATCAGCT
GCAACTTGTGGTGTGTGCCAACAGTAATTTAAAATCTTCAAAGGACCTCTTTGGTAGTAA
AACCACAGAGGTCTTTTTATTTTCTATAGAAATCGGCACAGTAGGCAAAAGTATTAGTTT
TAATCATGTTCTCTAATTCTCTCCAATACTTTTGTCTCCACTTCTTTGTATAGCTGAAAA
ACAGGTAGAATATTACTAATAAATAACCACGGATTTCTCTTATTAAAACAAACTCTGCTG
TCCACTCAAAAACTCAGGTGTCTCTTTTGCTTTAAATCCATAGCTCGCCAAATAGCCTTT
CAGACTTTCGATATTGTAGAACGAATGGCTATTGGTTGTGTTTTGAAAATAGAGATAAAG
CTGATCAAACTCCGCTTTTCGCTGATTTAACAATGTTGCCAGTTGTTGTAATTCGGTTTC
GCTATAACAATAATCGTGGCGTTCTTGTGCCGATTGGGCTTTCGACCAGTGGGGATTGCG
ACCGTGTAATCGTAGGTAAGCGGTGCGTTGGTTGGCATAAAATTGAAAGGCAGGCAAACC
GATATTCTGCGGATAATCCACGTTACACCAAATCAAATTTTCCTTGCCGTGAAAATAATC
CCGCACCGACTGCGTATGCCAACTGGCGTGGCGAAACTCAATGGCAAGGGGATAATCACT
AAACCACGACACCAGCTCCGCCAGATAGTAACGATTGGCGTGCTGACGTTCAAAACTGGT
CGGGAATTGCACAAATAAATTGGCTAAACAATGGCTATCACACAGAGGTTGTAACGCAGC
CAAAAATGCCTGCGCTTGCTCGGCGGTAGCGGTACGTTTATGGCTAAAATCTTGATGCAG
TTTCACCGAAAATTTTAACCGCCCTTCCGCCTTTTTTAATATACCTTGCACAGCCTTATA
GCCAATCGTGGCGTGAAAGGTACTATTGATCTCAACGGTGTCGTAATGCTGGCTGTAAAC
CGACAAAAAATCCGCTTTGTCCGTTCCAAACGGATAGAGCGTACCGACTAAATCCGTATC
GCTATAACCGCCCGTGCCGATGTAGATGTGGGGTGTGTTCATTAGGATGTAAGCCACTTC
TATTCAACTCATGTCTACTATAATATTAAAAACGCAGTGGAAATCCCACTGCTTTTAACT
TATTGATCTAACTGAAATTAAAATTTCCAATCTAATCCTAAATTTATTTGATAACTTTGT
TTATATCCATTACCAAATAATTTATCTACATCAAGATATAAATGAGTATTATTGCCTAGA
CGAGCTTTCATACCTAATCCTAACGTTGTCCAAGTTCCACGATGATTGATATTATGTTGA
ACTCTGTCTGTGGCACTACGAATGATATTAATATCTTGTGTAGCGTTAAATTCTCTATGC
ATTGCGACTTTAGTATAGAAATTCAAAATTTGATTGAGTTGATATTCTGCCTTAGTCCCA
ACGCTACCTACTAAGCTATTGATTTCGTCAGCCGTTACATTCAAGCCATTTCTAATATAG
TTCGTAGAACTTAGGTGAGTATAGAATAACTGCGTATATGGTTCGATTTCCCAGCGGTTA
CTCAATTCAAAACCTTTACTATAAGCCAGTGATGCAGAATAGAGATTGTGATGATATGTC
TGCGAAGCATTGGATTTTAGTTCACTAGATGCTTTTGCCATTCTCACTGCAACATCAAAA
TAATGTCGCTCTTCTGTTTCGTAAGCACCATATAATGCCATACCGTATGTTTGGGTTTTA
TATGTTTCAGAGAATTGGGCAAAGTTAGATACAAGGGTGGCATAACGGCTTTCTGCAATC
GTTCGCTGTGTTTCTTGTTCTGCAGTGGTGATTGTGATTTTATTGTGGTTTGCCGATGCA
CTCGAAGTTTCCGTTTGTCCGTTTGTTGGAGCTGTAGCATCTGCTGGTTGTTCTACAGGT
GTAGATGTTGCAGAGCCAGAAGCCTCCGCTTGATCGCCTTTTGGAGCTTCCGTTGTCGGA
GTTGTTGGTGCTGCTGGAGATTGGGTTGTAGTTTCGGAAGTTTCAGGTGTATTTGATTTT
GTCTCCGCAATATAGCTACCATTTTTAGCTACTAACACATTATTGTCAGTAAGATGCACA
TTATTTTCATTCGTTGTGTTAATAGTGACTTTTCCATTAATATTGCCTTGGATAGAGAGT
GTGTTTTCTCCTATATTTAGCTTACTACTCTCACTCGCCTGAACATTATTTAATTCCAAT
GCCGTTGGTGCGCATATCAATACTCAACTATTCAGCCAACACTAAGAATGTGAGTAAGAC
GATTTCATTAACTAATTTTTTTGATAATTGACAATAAAAGTTGAAAAATTCTTGTTATTT
TATTCTTTATTTTATGTAAATGTTGTTTTTTTTTTACAATGGAGTGGGGGCATCTGTGCA
CCCTGAAAATGTAAATAAAAGTTTATGATGCTTTATTAGAAAAAGCGTTAGAGAAGAAGA
TTATTATTATGAATAAAATAT
>H233 Scaffold4
GTTTGACCCGTATCACCTTTCTCACCCCTAGGACCTGTTTCGCCTCTAGGACCTACTGGA
CCCGCAGGACCTGCTGGACCCGCAGGGCCTGTTTCACCTCTAGGACCTGTATCTCCTTTT
TCACCTTTTTTGATGATGCTATCCGTATTATCTGTATAGGTAATTTTTAGATCGCCATTA
TCTAAGGTTTTAGTCTCTTTAATTAACTTACCAATCGTAGAAATCGTAATATTTCCGTTA
TTTTGTTCTAATTTAATATTATTTCCAGCGGTAAAGGTTACGGTATCGTTCATTCTGATA
AGATGTGCCCCAGGTGGAGTTGCTTGACCCCCCGTTCCTGGAGCAATTGCAAGTTTCCAA
CCAGCATTTGAAAATTGCATGTAGTTCACCGCATCGTTATTTTGTGTACCTGCTTGTAAA
TTGGTGATCTTAACTGGGGAAGTGCTGTCTGCACCTGTTACTTTTAGATTACCGCCAGTG
CTGGTAATCTTAGGTCCATTATCGCCATATTGAACGCTGCTGAATGTTGGTGCATCTTTC
ATCAACACATGGAATTCTAGATTTTTACGATAAATTTCAATGTTATCGCCTTTGTATCGA
ACACCACCACCGTTTTGGTATGTTGCGTTACTTGTAATGGTAACGGTCTTATCTTCGTTA
GCCTTCCATTTTTGACCCGAAGTATCATTTGTTGTACCTGTACCTGTTTTTTCGCCTTTG
AATATCAAACTTCCTGCTCGAGCATTATGGAGTTGAGTTTTGATTGCATCATCTAGGGAT
ACTGTAATGGTTGAGCCAGACGCTTTGGTCTTGATTTCGCCATTTGTGCCTAGCACTTTA
AGCGTACCATCCCAAATACCCACTTTCTCATTATTAGAATTGCCTGTATCGCCTGCAATT
TTCATCGTCAAAGATTTAAGTTGTGCCACGTTTACTGCATCAGTTAATTGTGTACCTGCG
GCCACATTGACGATTTGACGTTTGATTATGCTACTACCTCCCTTACGACCAGTATGGTCA
CCAACAGAAACCGCACCAACATTATTACCTAAATTTTGTCGTGTAGATTTAAATCCATTC
TCAACAGTGTTTTCTCCTTCTGTCACAGAAAAAGTTTGTTTTGCTCCTTCAATACCCCCT
GCCGTGTCTGCTTTAGAGTAATAACCCAATGCAACACCACCGCCAACGCTAACAGATGAA
TTGTTACCCAATGCAGTGCCTCTATTAATATTCATATTTGCAATAGCATTTTCACCGACT
GCAACAGAGCCTACTCCTAGTGCACTTGCTTGATAACCATAAGCCGCAGAATGATTGCCT
ACTTGTGATCTTGCCCCAACGGCTGTGGAATTTTCTTCATAGACTGCTTGAGCGTCATAA
CCTATCGCAATATTATGCCTACCTTCAGCTTTTGCTAAACCACCAATAGCAACACCACCA
TACCCAGCAAGACTACTGTAACCAATAGCAATAGAATCGTTGTTATATCCCCTACTACTC
CCATCTCCACCATCTACAAAATATGAAGCTGAACCTACTGAACTAAAAAATATACCTATT
AATACTAGACTTAAAAGACTTAATTTAAATTTATCTTGCTGTTTATCTAAAAAATAATCT
GAGGTGCATACTTGAGCTCTTTTATCCGTGCAAGCGGATGTTTTAGTATGAGACTTTACT
AACTCAGACACAACCACCCAAGCCTGTTGAGCATGACTCCAAATAACTCTAAATATTTTA
TTCATAATAATCTTCTCTACCGCTTTTCCTAANNNNNNNNNNNNNNNNNNNNNNNNNNNN
NNNNNNNNNNNNNNNNNNNNNNNNNNNNNNNNNNCGGTTGGAAGGGTTATTTAAAGAACT
GAAGCAGAAATTATCGGTTCATAATGGATTAACGAAAAAGCATAAGATTATGTTTATAAA
GGATTTTTTAAATAAAAAGAGTTGGTAATAATTAGGAAAAATAATTAAAACCAACTCTTT
TGTCTACTTATATTGCATTGGTATATCCTCTTCCATTTTAGAACGCTATCAATTATACAA
CATCATTATGTAGATGAAATGCTAAAAATCAAACGAAAATCTGAGAATAAAGTGAAAGAT
ATTTCCGTATTAAATGCTCAAATATCCTTAAAAATCACCTACTTAATGAGATTAATTATC
ACTACATAGCATTCTGAAAATTATTTTTTGAGATAGATCACAAAACTATTTTTTTGTGTT
ACAAAATTGTAAAAATTCATTATAAAATATCCAAATTAATGGCAAAATGCTTCCATATTA
GGTTTATATACTTTACTTTCCCAAGGAGGAAATCGTGCAAACTGTCAATGTAGATGTTGC
AATTGTGGGTGCAGGTGGCGGTGGTTTAAGAGCCGCAATCGCAGCAGCAGAAGCTAACCC
GAATTTGAAAATTGCATTAATTTCAAAAGTTTATCCTATGCGTAGCCATACGGTTGCTGC
AGAAGGTGGGGCGGCGGCAGTCGCTAAAGAGGAAGACTCTTACGATAAACACTTCCACGA
TACTGTGGCAGGTGGCGACTGGCTTTGTGAACAAGATGTTGTTGAATATTTCGTAGAACA
CTCGCCAGTTGAAATGACGCAATTAGAGCGTTGGGGCTGTCCGTGGAGCCGTAAAGCTGA
TGGTGATGTGAACGTTCGTCGTTTCGGTGGTATGAAAATTGAACGTACTTGGTTCGCAGC
CGATAAAACAGGTTTCCACTTATTACATACCCTATTCCAAACCTCAATCAAATATCCGCA
AATTATCCGTTTTGATGAGCATTTTGTCGTGGATATTCTCGTTGATGAAGGTCAAGCTCG
TGGCTGTGTTGCAATGAATATGATGGAAGGAACTTTCGTTCAGATCAATGCAAATGCGGT
AGTTATCGCAACAGGTGGTGGTTGTCGTGCTTATCGTTTCAACACCAACGGTGGTATCGT
AACGGGTGACGGTTTATCAATGGCGTATCGCCACGGCGTGCCACTTCGTGATATGGAATT
TGTACAATATCACCCAACAGGCTTACCAAACACAGGTATCTTAATGACCGAAGGTTGTCG
TGGTGAAGGCGGTATCTTAGTCAATAAAGATGGCTACCGTTACTTACAAGATTATGGTCT
AGGCCCAGAAACTCCAGTTGGCAAACCAGAAAATAAATATATGGAATTAGGCCCTCGTGA
TAAAGTTTCCCAAGCATTCTGGCAAGAGTGGCGTAAAGGTAACACCTTAAAAACTGCCAA
AGGTGTTGATGTGGTTCACCTTGACCTACGTCACTTAGGTGAAAAATATTTACACGAACG
TCTGCCATTTATCTGTGAATTAGCACAAGCCTACGAAGGCGTAGATCCAGCGAAAGCACC
AATTCCAGTTCGTCCAGTTGTTCACTATACAATGGGTGGTATTGAAGTTGATCAGCACGC
AGAAACCTGTATCAAAGGCTTATTTGCAGTGGGCGAATGTGCATCTTCTGGTTTACACGG
TGCAAACCGCTTAGGTTCTAACTCATTAGCAGAACTTGTGGTATTCGGTAAAGTTGCAGG
TGAAATGGCTGCAAAACGTGCTGTTGAAGCGACCGCTCGTAATCAAGCCGTAATTGACGC
TCAAGCAAAAGATGTCTTAGAACGTGTTTATGCCTTAGCCCGTCAAGAGGGTGAAGAGTC
TTGGTCACAAATCCGTAACGAAATGGGCGACTCAATGGAAGAAGGCTGTGGTATCTACCG
TACTCAAGAAAGTATGGAAAAAACCGTAGCGAAAATTGCAGAGTTAAAAGAGCGTTACAA
ACGTATCAAAGTGAAAGACAGCTCAAGTGTATTTAATACAGACTTGCTCTACAAAATTGA
ACTTGGTTATATCCTTGACGTAGCACAATCTATCTCATCTTCTGCGGTAGAACGTAAAGA
GTCTCGTGGTGCACACCAACGTTTAGACTACGTTGAACGTGATGATGTGAACTACTTAAA
ACACACCCTTGCATTCTACAATGCAGACGGCGCACCAACAATCAAATACAGCGACGTGAA
AATTACCACATCACAACCGGCTAAACGTGTTTATGGTGCAGAAGCAGAAGCTCAAGAAAA
AGCAGCGAAAAAGGAGTAACAGAAGATGACTAACCAAAGTAAAATGACGGTAGAAGTACT
TCGTTATAACCCTGAACAAGATAACGAACCGTACTTATCAAAATATGAAGTACCTTACGA
TAGCCAAACTTCGTTACTTGATGCACTTGGCTACATCAAAGATGAATTAGAGCCAGAGCT
TTCGTACCGTTGGTCTTGCCGTATGGCGATCTGTGGCTCTTGCGGTATGATGGTAAACGG
CAAACCAAAGCTTGCATGTAAAACATTCTTACGCGATTACAGGGGTTATATGCGAATTGA
ACCGCTTGCAAACTTCCCGATTGAACGTGACTTAGTTGTTGATTTAAGCCACTTCATCGA
AAGTTTAGAAAGCATCAAGCCATACATTATTGACAACAAAGCGCCTGAACTTGATGGCAA
ACCACACCCATCAGCAGAGCTTGCGAAAAGCCGTACCAAACAAACCCCAGCACAACTTGA
GAAATACCGTACCTTCTCAATGTGTATTAACTGCGGTTTATGCTATGCCGCTTGCCCACA
ATTTGGCTTAAACCCTGAATTTGTTGGCCCAGCAGCATTAACCTTAGCTCACCGTTACAA
CCTAGATAACCGTGATAATGGTAAAGCGGAGCGTATGAAAATTATCAACGGCAAAAACGG
TGTATGGAGCTGTACATTCGTCGGCTACTGCTCTGAAGTTTGTCCGAAGCATGTTGGTCC
AGCCTCTGCGGTAAACCAAGGTAAGATCGAAAGTGCTAAAGATTATGTCTTTGCAATGTT
AAAACCGCAAAAGTAAGGAGAGAGTAAAATGACAACAACAGCAAGTAAACGCAAAAAATA
TGTGCGTGAAGTGAAACCAACTTGGTGGAAAGCGTTAGATTTTTACAAATTCTACGTTTT
GCGTGAAAGTACCTCTGTTCCTACCATTTGGTTCTGTTTAGTGCTTTTCTACGGCTTAGC
ATGCTTAGGAAAAGAGAACGGATTTGTAGAGAATTTCATTCCATTCTTACAAAATCCATT
AGTGGTAGTTTTAAATATTATTACCCTTGGTGCAGTATTATTAAATAGCTTTACCTTCTT
TGGTATGGCACCTCAAATGATGAACGTTATCGTGAAAAATGAACGTATTGACGTTAAACT
CGTTTCTCGCGTATTTTGGGGTATTACTGCTTTCGTAAGCCTTTTAGCTTTAATCTTGGT
ATAGGGAGAGCATAAAAATGGATAAACTTAATCCTCCACGTTCAAATGAACCTGCAGTAT
GGCTACTTTTCGGTGCTGGCGGTGCTATTAGTGCAATCTTCTTCCCTGTGCTTGTATTAA
TCTTAGGTTTCTTACTGCCATTCGGACTGATTACACCAGATAATATTATTGCATTTGCAC
ACACTTGGATCGGTAAATTAGCAATTCTTGCATTACTGATTTTCCCAATGTGGTGTGGTA
TGCACCGTGTTCACTTAGGTTTACACGACTTTAAAATTCACGTTCCTGCAGGCGGTTGGA
TTTTCTATGGTTTATCTGCACTTTATAGTGTATTAGTGATTTTTGCGGTGATTAATTTAT
AAGTTAAAGTCTTGTTGAACAGCTATTCCCTGTAAGAAATAGCTATTTATAGTAGACATT
TTTCTTGTCTTCTTTGAGATAAGCTCATATAATTAGGACATCTACAGTATAAATGTAGAT
GTCTTTCTATGAGGAAACTTTGGGCTTCTCGCAGTAGTCTTTAATTTACTTGGTCAGGTT
CGGAAGAAAGCAGCCAGAATTAGAATAGCTAAGTGCCGAGTCTATGCTTAAAGTTTCCTC
TCCCTTAACTAGTCTTTTGGGAGAAGAAAACATACGCACTGCTTTATAAGATTAGTTCCT
CTGTTAATGTCAGCTTTCCGTTAATCATGCAGAGCTCTTTTGTACTCATTAACCCACATT
GCTGTAGCACCACACACGGCAACAGGCATTACCACTAAGTTAATAAATGGCAACATCGTA
AAAATACTTACCAAAGCCCCAAAAGTAAAATTCATTGTACGATATTGTGCTAATGCATTT
CGCATACGTTGAAATTGAATTTTATGGTTATCAAAAGGGTAGTCACAATATTGAATTGCA
ATTAACCAAGCCCCGAAAATAAATGTCAAAATAGGGATAATAGTCTGCCCTAAAACAGGG
ATAAAACCTAATAAAAATAAGGCAATCAAACGTGGAATGCTATACCACATTTTTTGCCAC
TCACGTTTGAGCATACGAGGTACATCTTTTAGCATTTCATTAAAACTCATTTCCGTGAGA
TTTTCACCAGTGAGTTGTTGCTCAACTTTTTCTGCGAGTAACGCATTAAATGGGGCAGCA
ATAAAATTCGCTAAAGTGGTGAAAGCAAAGTAGAAAGCGACTAAAACCATTAAAAAAGCT
AATGGAATAAGGATAAAACTCAACCATTCTAACCATGAAGGCAAGAGCGAATCTAACATT
CCCCCTACATTGGCAAAAAAGAGCCAAATTAGGCTAATCATCAACACTGCATTGATAATT
ACAGGAAAAATAATAAATGGCATTAACTGACGCTGTAACATTAATCGCCAACCATAGATG
AAATAGTGAAAACCAGCACCAATTTGTGTTTCTGGGGTAGAAAATAGCGAAGACATAATT
AACCTTTCTATTCAAATTTTTAGAAGAAATATGGTAAGCTATGCATACATTTTTACAAAG
TGTTAAATTTCAATTTTGATGATTTTATGAGCTAAAGAGGACAAAATGGAAACTCATATT
CTTTTCTTTATTTTAGCAGGATTATTAATCGCTGTTTTAATTGGATACAGTATTTGGTCT
GCACGCAGAGAAAAATCTCGTATTTTTTCAAATACCTTTTCCACTCGTCCGCCTTCATCT
CCAATTAACAATGAAATTACAGCAGATATTCCAACAACGCTAAATCCTCAAGGTGTCGTA
GCTCAGCAACCATTCAATACTGAAACACCTGCTGATTTTATTCAATCTCAGCAAGAAGTT
GAGAATAGTGTCAAAAATATTCGTATTAGTTTACAAACTCAAGAAATATCTCAACCTTTA
TATCAAGAGTCTATGCCAGAATCTCAATCTGAAGCATATCAACAAAATCAGATACAAGAA
CAGACTGTCCAAGTAGAGCAAGTTGAAACAATAGAACAAACTACGGAGCATAATATAATC
ACTTTGTATGTTGTTGCACCAGAAGGCGTTCAATTTCAAGGTAATGCCATTGTACAAAAT
TTAGAAATGTTAGGTTTTCATTTTGGTGAATACCAGATCTTCCACCGCCATTTAGATAAT
CCTGCAAGTCCTGTATTGTTCAGCGTGGCGAACATGATGCAACCAGGAGTCTTTGATTTA
GCAAGAATGGAACAGTTTTCTACAGTGGGATTAGTATTCTTTATGCACTTACCTTCAGTA
GGTAATGATCTAGCTAATTTAAAATTAATGATTCGTACCGTAGAGAGCTTTGCTCAATCT
GTTGGCGGTTTTGTCTTAGATGAACAACATCAAATTTTTAACGAGGAATCTCGCCAAAAT
TATCTACTACGAGTAGCCAATTAATTTGCAGTACATTGTTTAAATATGACCGCTTGTAAG
CGGTCTTTTTTATCGAGAAATTTACAGATGCCACACTCTATTGAAACCCAACTTGAACAT
TTGCGTGAAAAATTGCGTGAATATGAATACCACTACCACGTTTTAGATAATCCGCTTGTG
CCCGATGCAGAATATGATCGCTTGATGAACGAGTTAAAAAATCTGGAATGGCAACACCCC
GAATTGATTACGTCCGATTCACCGACGCAACGAGTCGGTGCTAAGCCGTTAGATGGATTT
GCTCAAATTACCCACGAAACCCCAATGCTTTCTCTGGATAACGCCTTTTCAGATGATGAC
CTCACAGGCTTTTTGCGTCGTATTGAAGATCGTATTGCAATCAACAGTAATCAAATTGAA
TTTTGTTGTGAGCCGAAACTTGATGGCTTAGCGGTGAGTATTCTGTATGTTGACGGAGTG
CTAACCCAAGCGGCAACTCGTGGCGACGGAACAACAGGGGAAGATATTACCGCCAATATC
CGCACGATCCGTAATATTCCGTTAAAACTAAAAAGTAGTAATCCGCCACATCGTTTAGAA
GTGCGTGGTGAAGTTTTTATGCCACAGCAGGGCTTTGAACAATTAAATGAAAAAGCACTG
GCAAAAGGTGAGAAGACCTTTGCTAACCCGCGTAATGCAGCGGCAGGTTCACTTCGTCAG
CTCGATCCGAAAATCACTAGACAACGTCCGTTAATGTTGAATGCCTATAACATTGGGGTT
TATGAAAGTGATGATGAACTCCCTACGACACATTTTGACCGCTTGCAGTGGTTAAAAACC
CTGGGGATTCCTGTCAATGCTGAAATTACCTTAGCAACAGGTTCTCAAGCCTTGACTGCG
TTTTATCAAAAAATCCAAGCCAAACGTAGTTCGCTGGGTTACGACATTGATGGCACGGTG
TTGAAAGTCAATAAGATTGTGCTGCAAGAACAGCTTGGCTTTATCTCAAAAGCACCTCGT
TGGGCAATTGCTTACAAATTCCCTGCACAAGAAGAGATGACGATTCTGAACGATGTTGAA
TTTCAGGTCGGCAGAACAGGGGCAATTACTCCAGTGGCAAAATTAGAACCTGTCTTTGTG
GCTGGGGTAACGGTGAGCAATGCCACCTTACATAACGGTGATGAGATTGAGCGTTTAGGG
ATCGCAATTGGTGATACCGTGATTATTCGCCGAGCAGGTGATGTAATTCCGCAAATTGTG
GGCGTTGTGGCTGAACGTCGTCTTGACAATGCAAAAAAAATTGCTTTTCCGACCGCTTGT
CCTGTGTGTAACTCAGCTGTGGTGCGTGTCGAGGGCGAAGCGGTTGCTCGTTGTACTGGG
GGATTATTCTGCGGAGCCCAACGTAAAGAGGCGTTAAAGCATTTCGTTTCACGCAAAGCA
ATGGATATTGATGGCGTGGGTGAAAAACTGATTGAACAACTGATGGAACGTGAGCTGATC
CGTACCCCAGCAGATCTATTTAAACTCGATCACACCACCTTGATGCGTTTAGAGCGAATG
GGGGAGAAATCTGCCAATAACGCACTACAAAGTATCGAAAAGGCAAAAAATACCACCCTT
GCCCGCTTCTTATTTGCTTTGGGTATTCGAGATGTCGGCGAATCTACCGCACAAAATCTC
GCAAATCACTTTGGTACGCTTGATGCGATTCGCCAAGCGGATTTAGACACGCTAAAACAG
GTACAAGATGTAGGGGAAGTTGTGGCAAACCGTCTATTCCAATTCTGGCAAGAACCACAT
AATATTGAAGTCGTGGAAGATCTGATTGCTCAAGGGGTGAAGTGGCAAGATGTGGTGCCA
CAAGAGATTGCAGACAATCCATTAAAAGATAAAACAGTGGTACTAACAGGGACATTAACA
CAGCTCACCCGTGATCAAGCAAAAGCCTTATTACAGCAATTGGGTTGTAAAGTATCTGGC
AGTGTATCAAGTAAAACGGATTATTTGATTGCAGGGGAAAAGGCTGGTTCAAAATTGGCA
AAAGCACAGGAATTGGGAGTGAAAATTTTGAGTGAGGACGAGTTAATTGGATATTTTACG
ACTATAGTATCGTAATATGTGAAGCAAGAGTTTGATTTTAACTTTAGGGCTAATCTAATA
CAGCCCCTAAAGTTAATCACAAGCAATACTTTCTATATGATATAAATGCTCTCTAATAAG
CCCTAAAAACGCCTCTCCAAACCTCTCCAGTTTTCTCTCACCTACCCCATTAATGGAAAG
CATTTCATCTGCCGTCGTTGGCATAAATTCTGCCATTTCTTGTAGGGTAGCGTCATTGAA
AACCACATAAGGAGGGATATTTTCCTTATCGGCAATCTGTTTGCGTAAAAAGCGTAAACG
GGCAAAAAGATCTTTATCATACCGCTTGCTAGCTTGCTGTTTCTGCACATAAGTTGTCGC
CGAAAAACTTAAACGTGGGGAAGCCAGTGCCAAGGCTGTTTCACCGCGTAAAATGGGGCG
AGCTTGTTCTGTGAGTTGTAGGGCAGAATGATTAACAATGTTTTGGCGAATAAAGCCAAG
ATGAATGAGCTGGCGAGTTACGCTAATCCAATATTCTTGCGATTTATCCTTGCCAATCCC
ATAGACAGATAGAGTGTCGTGTTGATATTCACGGATTTTTTGCTGATTTAAGCCCCGAAG
AACTGCAATAATATGATGTAAGCCGAAGCGTTGTCCTGTGCGGTAAATAACGGACATCAC
TTTTTGGGCATCAACTAAGCCATCATACTTTTTCGGTGGATCAAGGCAAATGTCACAATT
TTGACAAGCAACTTGGCGTGTTTCACCAAAATAGTTGAGTAACACAAGGCGACGGCAAGT
TTGTGATTCGGCAAAAGCCCCAATGGCTTGCAATTTATGTTGCTCAATTTGACGTTGTTC
ACTTTCTGGTTTTTCTAGTAATACCTTGTGTAGCCAACCATAATCCGCAGGATCGTAAAA
TAACACCGCTTCCGCAGGAAGATCATCTCTCCCTGCTCGTCCTATTTCTTGATAATAGGC
TTCAATGCTTCTTGGCAGATCAAAATGCACAACAAAACGCACATTGGATTTGTTGATCCC
CATTCCAAAGGCAACAGTAGCAACGACAATTTGAATATTATCTCGTTGAAACGCATTTTG
AACGGTTTCCCGTTGTTGCATCGTCATTCCTGCGTGATAGCCCATTACAGAAAAACGGCG
AGAAGAAAGTTTTTCCGTGAGTTCTTCAACTTTTTTACGGCTATTACAATAAACAATCCC
ACTTTTCCCTTGCTGACTGCTGATAAATTTGATCAGTTGATCCACAGGTTTAAATTTTTC
TTGCACCGTATAGCGAATGTTAGGACGATCAAAACTTCCTAAATAAGTATGGGGATCTTC
TAACTTAAGATGATGAATAATATCAAAACGGGTTGTCGGATCGGCAGTTGCAGTCAGTGC
AACAAGCGGTATGTTTGGGAAAGTTTTTCGCAAACCGCCTAACAAGGTGTATTCAGGGCG
AAAATCGTGTCCCCATTGAGATACGCAATGTGCTTCATCGACTGCAATCAGGCTAATTTT
GCACAATGAGATAAATTGAAAAAAATTTGATGTCATTACCTTTTCGGGTGAAAGGTAAAG
TAGCTTGAGTTGTCCCGAAATCGCTTTTTGTTCAACCGCTTGCTGTTCTTCAATCGTTTG
GGTGGAATTGATATAGCCTGCTTCAACACCATTGGTGAGCAGTTGATCTACCTGATCCTT
CATTAGCGAAATTAAAGGTGAGATCACGAGAGTTATGCCTTCAAAACAGAGGGCTGGCAC
TTGATAACAAAGGGATTTTCCGCCCCCTGTCGTCATAATCACCAAGCAATCTTTGCCCGA
CAAGATCGCTTCAATCACTTCTGATTGACCTTGTCGGAAAGATTGGTAGCCGAAAACGTT
ATGTAAAACCGTTTCAGCTTTGGCAAGCGGTATAACTGACATTAGCTAAAAGAGATCTTT
TCGCCGTGACGAGCGACTGCCTCTTCTAAATGTGTCCAAAATGAACGCCCTTCCGCACTG
ACCCAATCGCCATCACGATAGGCAAAGTGATAACCTCCTAATTTACTTGCCAGCCAAAGT
TCAAGCATAGCTTCTTGCTTGTTAATGACAATTTGTGAATCATCATCAAAAGTAATAGTA
AAAACAGCCCCTTGTGTTTCACAATCGACATCGCAACCTTGTTCTTCAAGTTGTTCTTCA
ATATGTTCCCACACTTGTTCAATCGCTTGATGAAATTCTGCTAAATTCATAAATAATCTC
TTCGTAAAGTCAAAATTTGAAAGGCGTTATTTTGGATTTTTCTGAACATTTTTTCAATCG
AAATCTGAAGGATTACATCCAAGCGTTGCTACGAATAACGCCGACAGCAATGCCTTCGAT
TTCAATATAAGATTGACGAGGATCGATGATAATCGGCTCTAATTCATCATTTTCTGGGTG
TAAATAGATTAAGTCACCTTTTTTCTCTAAGCGTTTGACGGTCACTTCATCATCAACACG
AGCGACAACCACTTGCCCATTACGAACAGATTTGGTTTTATGCACTGCGAGTAAATCACC
ATCTAAGATGCCAATTTTCTCCATTGAGTTTCCATTCACCTTAAGAAGGTAATCAGCGGC
TGGTGAAAACATTGCTCCATTCACAGGATAATGTTTTTCAATATGTTCAATCGCCTCAAT
CGGCGTACCTGCTGCAACTTTACCAATTAAAGGCAAACCCTCTTCATCATTTGCGGCTTC
ATCTTCCACTAAAATACGGATCCCACGCGAAGTTCCTGAAAGCATTTCAATATAGCCTTT
ACGAGCAAGAGCTTTAAGATGTTCTTCTGCGGCATTTGGCGATTTAAACCCTATTTCGCG
TGCAATTTCTACACGAGTTGGCGGCATCCCCGTACTTTCAATATGATTTTTTACAAATTC
AAAGATTTCTTGCTGACGAGCCGTTAGGTGCTGACGTTTCATAAGTTCCTCACTGTCTTT
ATATACAGAAATTTATGACATTATATACAGTAAAATTTCATTTGCAACGAAATAATTTTA
GATTTATGTAAGAAATTCAAACACAGTAAACTAAGTTTTACCCATACCCCAAACTGACTT
TTCACATATAAAGACTATATTCCCTAAATATCTAAAAATATTTTGTCAGAAATCTCTGTT
ATCTTCGTCTAATCAATAAAACCACAAAACAAAAGGGACATTATGATTAAAAATGTATTG
GCAGGATTTGGTTTACTAGGCTTACGTTTATTTATTGCTTATGAATTTTTTGAAGCAGGG
TTAGAAAAATGGTATGGGCAAAATTGGTTTGCTGATATTCAAGAGCAGTTTCCGTTTCCA
TTTTATTTACTACCTTCTGAAATAAACTGGGCATTTGCTATGGGAGCAGAATTGTTATTC
CCACTGTTATTAGTAGTAGGGCTATTTACTCGCTTTAGTGCTTTAGGTTTATCTGTACTC
ACTATCGTAGCTTGGTATGCAGTACATTCTGGTATGGGGTATAACGTCTGCCAAAATGGT
TACAAGATGGCACTGGTTTACCTAGTAATTTTAGCACCTTTGATGTTTCAAGGTGCAGGT
ATGGTTTCTGTGGATTTTTGGCTACAGAAAAGGTTTTCAGCCAAACTAACTTGGTTGAAA
TTTTGTTAATCATTATAAAGGTGATCTCAATGAAAAAAACAACATTAATGGCACTTGCAG
GTGCATTATCAATGGCAGTTTCAGCTCAAGCTCAAACTGATAAGACAGCAGAAACTTGTG
TGGAAATGCAAGGTGAAAAGTGTGTCAAAACTAAAGCGACTGAAGGGAAATGTGGTGAAG
GGAAATGCGGTTCTGATGCCAAAAAATCAACTACACCGAAGTCTGCAGAAGGCAAATGTG
GGGAAGGTAAGTGCGGTGCTGAAGCGACTAAAATGCCAGCTGCAAAAACAGCAGAAGGCA
AATGTGGCGAAGGTAAATGCGGAAGTAAATGATGGGAAAATAATGGTGGGGTTAACCTAC
CATTTCACTATTTTTGAATAAAATTGAATTATAAGGAATGATGATGTTAGTGGGTTCAGG
CTTGGGCTATCGCCGTGATCTTGCCAATGGTTTTTTACAATTACCTACACAAAGTGCGGT
TCAATTCATTGAAATTGCTCCTGAAAATTGGGTCAAGATGGGTGGTTCAGCTCGCTATCA
ATTTGACCAGGTTGCGGAACGTTTTCCTGTTGCGGTACATGGTTTATCTCTTTCTTTAGG
GGGGCAAGCACCTCTTGATAAGGAGTTATTAAAGTCAATTAAAATATTGATGAAGCAATA
TGGATCAACATTTTTTTCAGAACATTTGAGCTATTGCGAATGTGAAGGGCATTTATATGA
TTTATTACCTATGCCTTTTACTGATGAAGCTGTATTGCATACGGCACAACGTATTCATGA
AGTCCAAGATTATTTAGGTTTAAAAATTGCACTTGAAAATACCTCATATTATTTACATTC
ACCCACTAGCACCATGAATGAAGTCGAGTTTCTAAATGCGATTGCTCAAGAAGCAGATTG
TGACATTCATCTTGATGTAAACAATATTTATGTAAATGGGGTCAATCATGGTTTGTTAGA
CCCTTATCAATTTATCGATCAAGTGGATCATAAAAGGGTAAGTTATATCCATATTGCAGG
ACACAATGAAGAGCAAGAGGTGTTACCCGAAGTAAATACAGGTGAGGAAGCCTTTAATAA
AGTTCAAGGTGAATTGCGTCATTTACCGCAATTGTTAATTGACACTCACGGAGAGAAGGT
TAAAGGTTCTGTATGGGATTTGCTTGCTTACACTTATCAACGTTTACCCCATATTCCGCC
AACATTATTAGAACGTGATTTTAATTTTCCACCGTTTATGGAACTTTATGCTGAGGTGGA
ACATATCGCTCGGTTACAACGACAATACGCTAAGTAGAGGAAAAAATGGCCGATAAACAG
ACTGCTCTTGCACAAACACAACGAGCTTTTGCCAATGCAATAAGAAGAAAAGATTGCACT
TTGCTTCAGGGTGTAGAGCCTCATCGTTTACGTATTTATGCGCAGTTAGTTCGTAACAGT
ACTTTAGGATTTATTCAGCGTTGTTTTACTGAAACACCAAAGCACTGTGATCCTGAGCAA
TGGCAACAGCTTCAAGAAGATTTTATCCAAACGGGACAAGCTCATTCACCATATTTCCAA
GAAATTGCACTTGAATTTTTGCATTTTTGTCAGCAACAACAGAGAGTAAGTGCTGATATT
TTAGCATTAATGGATTTTGAATATTCTCAGCTACTTGCCGAAGTGGCGTTTGCGGAGAAC
CCTACACATTTTTCTTGGGATGCCGACACACTAATGCAACTTTCACCTGTTACTTACCTC
AAACATTATGATGTAAGTTTTTTGAAAAATCAGTTTGAGCAAATAATTTCCCAACCAAGT
TATCTTATCATTTGGCGAAATCGTAAATTTGATGTTTACTACCAAGAAATAAGTGAGTTG
GATTTTTATTTATTATCCTGTTTACAAGAGCAACCCTTAAGTTTAAATCAATTAACGGAA
GAGCTAACTCAATTGTTATCCGTAGAACAAATCTCCATACCTTTAATTCAGAATATTTGG
CAAAAGTGGATTAACGCACAGGTGATTTTTCCTTCTCAAATTAAGCAACAAGCCGAGTAA
AAAATGCAAACTGACTATTTAACATGCATTCCCTCTGAGCAACTAGGAAAAATTCGCAAG
CAAATGTTGCAATTTGCCCGCTTGCAACTTAATGATCAATCTCTCGCTGAAGACATGGTT
CAAGAGGCATTAAGCAGTGCCTACCAATATGCCAATAAATTTCTAGGAGAAGCCTCTCTC
AAAACTTGGATTTTTGCTATTTTGAAAAACAAAATCATAGATAATCTAAGACAGCGACAG
AAATGGGTGACTGAAAGCGACTTAGAGTACGATAATATTCATCTTGCAGAGCAGATTTTT
AAGCAAGGGAAATGGGACGATAATGCCTTTCAACCAAGTGAATGGCAGGGAGTAGAACAA
AGTCTTTATCGCAAAGAGTTTTGGATAATTTTTGAGTATTGCCTTAATCAGTTGCCTGCG
ATACAAGCTCGTGTATTTATGATGCGACATCATTTAGAGTTAGATAGCCAGATGATTTGC
CAAGAGTGTGATATTTCTACCAGCAATTTACATACCTTGTTATATAGAGCTAGGCTACAA
CTACAAGTCTGTTTATCACAAAAATGGTTTGGAGAATAAAATGCTTAATTGTCAACAAAT
TAGTGAATTAATCTCTTTACAACAAGAGCAATCTCTTCGTAAAAGCCAGTATATTCAACT
AAAAATCCATTTGATGCTTTGTCCTTATTGCCGAGCCTTTAAACGTAATACGGATAAGTT
AAACCTATTTTTAAAAGGCTTTTGTCAAGGTTACGAAGGTGATGGATTAAAAGTAGAAAA
ATCAACGAGAGAGTAATCTGTTAGTATGAGAGAAATGGGAATGAGGCCTTGTCATTTCAT
GTTATAAAACATCGTATTTGAAGAAGTACGATGTTTTTTTATTCCTCAACTTTTATGAAT
AAACTCAGATTTCCTTAAGAAATTTATGCTAAACTGCGCATCGTTTTAATCCGATCATAA
CTATAAAAGGATATAAAAATGTCTATGCTATTAAACCTGTATCGTAAAGCGTTGAACCTA
CCGCTTTCGCTGTTAGTGAAAACACGTTCAATTCCTACAGATCCTGTGAATGAATTAGGG
CTGAAGTTAGATCAACCTATTGTGTATGTGTTGCCCTACACCTCACAAACGGATCTGTTA
ATTTTGCAAAAAAACTGCCAAGCTCTGAACTTGCCTGATCCGCTGGTAAATAATGATATT
CAAGGGGTATCTTTGTCTCGTTTTGTCTTTTTAGATGAAGGGCGTCGTTTCTTTAAATCC
AAAGGGGCGAAAAGTGAAACAGAGTTGGTTTTCTATCGTTATTTAGATTTAAACCGTAAT
GATGAGCAGTTAGACATTCAAGTTGTTCCTGTCTCTGTGCTTTGGGGACGCGCACCGGGT
AAAGAGAAAGGTTTGCCAGTATTACGTCTGCTGGGAACTTTCCAACGCTTAGTGACAATG
CTTTGGTTTGGACGTGATAATTTTATCCGTTTTTCACAAGCGGTTTCTTTACGCTATATG
ATTACCAATCACGGAACCGATGAAAATCTGGCTCAAAAATTGGCCCGTGTGGCAAAAATG
CATTTTGCTAAACAGCGTTATTCGGCAACAGGTCCTCAACTGCCTGATCGTCAAGCGATG
TTCAATAAATTACTGCAATCCCCTGCAATTTTGGCTGCGATTGAAGATGAAGCGAAAAAA
CCAAAAAGTTCGCTTGAAAAAGCTCGCAAAGAAGCTGAGAAAATTCTGGATGAAATCGCT
GCAAATGTTCGTCACGACAGCTTAAGAAGCGCAGATCGTGTGTTAAGTTGGTTGTGGAAT
AAACTCTATCAAGGGATCAACGTGCAATATGCAGAGCGTGTGCGTAAATTGGCATTAGAA
GGACACGAGTTAGTATATGTGCCGTGCCACCGTAGCCATATGGACTATCTGCTTCTCTCT
TATATTCTGTATCATCAAGGCTTAGTGCCGCCACATATTGCTGCTGGGATCAACCTAAAC
TTCTGGCCTGCAGGTCCTATTTTTAGAAGTTGGGGGGCGTTCTTTATTCGTCGTACTTTC
AAGGGCAATCGTCTGTATTCTACGATTTTCCGTGAATACCTTGCAGAGCTGTTCTACCGT
GGTTATTCCGTAGAATACTTTATTGAGGGCGGTCGCTCACGCACAGGGCGTTTGCTTGAT
CCAAAAACAGGAATGATGTCGATGACGTTACAAGCATTGCAACGTGGCTTAACTCGCCCG
ATCAGTATTGTGCCTGTTTATATTGGTTATGAACACGTTTTAGAAGTAGATACTTACGCT
AAAGAATTACGAGGTGCAGAGAAAGAGAAAGAGAATGCTGGCTTGGTGTTACGTGTGATT
AAGAAACTGAAAAAACTAGGGCAAGGCTATGTGAATTTTGGCGAACCTATTCCACTTAAT
CACTATCTCAATCAGTATTTTCCTGAATGGAAAGAACCGCTTACAGATGAAAATGGTCGT
CCAAAATGGTTAAATAGTGCCGTTGAAGCGGTATCTAAACAAGTGATGGTGCATATTAAT
AATGTCGTCGCAGTCAATGCGAAAAATCTCATCGGCTCTGTGTTGCTTGCTTCACGCCAA
CGTTCTTTAACGCGTGAACAGCTTATTGAGCAGGTTGAAAGCTATATGCAACTGTTCAAA
AATGTACCTTATACAGCGGAGGTCACTTTGCCAACGGATACAGCTGAAGCGATGTTAGAT
CACGTTATTAATTTACCTCGTTCAGGTGTTATCTCAGAAAAAGACAACTTTGGTGAAATT
ATCCGTTTAGATCGTCAATCTGCAGTATTAATGACCTATTATCGCAATAACATTCAGCAT
TTATTTGTTTTTCCATCATTGGTCGCAAGTATTGTGTTACATCACGAGACGGTATCCAAA
GATTTGATTATCCAGAGTGTTAATCGCATTTATCCGTTCTTACAAGCAGAACTCTTTATG
CACTTTAAAACAGAGGAAGTTCGTGGGCATATTGAGGCAATTTTAGCGGAATTTGTTGCT
CAAAATCTGATTAAGAACGAAAGTGAAATGTTTGTGATTAACCGCCAGCGTATCCGTTCG
TTGCAGTTACACTCTTCTGGTGTGCGAGAGTTATTACAACGTTATTACATCAGCTTGAGT
ATTTTGATTGAACAACCTGAAATTAGTCGAAATCATCTTGAGCAAGAAAGCCGTTCAATT
GCACAACGTCTGTCTGTGCTACACGGTATTAATGCTCCAGAGTTCTTTGATAAAGCATTG
TTCTCGACTTTTAGCGCTACATTGAAAGAGCAGGGGTATTTTGATGAAGAAGGCAATACG
ATTGTATCAAAAGTTCAATCTATTGAAGAGTTGATCAGAGGATTGATCTCCGTTGAAATT
CAACATACTGTTCAAGGAGCGATGGTCAAGTTGGAAGAGGTAAATAATATATAAATATAG
GGAGCTTTCTAATTAAATATTGTAGGAATACTTGGTGAGTTGTGTTCCTACATTTCTTTT
CTTGTGGAACAGCTACAAAATATAAAATTTTTTGCAATAACCGACCGCTTCTATCATTTT
TTCCTTGTAATTCCTGCAAATTTTGCTACATTCCACAGGTTGTTTTTCTTGTTTAAAAGG
TCAAAAAATGAACCAACAACTTGAGTTAATCAAATCTTCCATTAAATCTATTCCTGACTA
TCCAAAAGCAGGCATTATCTTCCGTGATATTACTTCTTTATTAGAAGTGCCTGCCGCATT
CCAAGCCTCTGTTGGTGCAATTGTGGCTGAGTTTAGAGATAAAGGGATCACCAAAATTGT
GGGGACCGAATCTCGTGGATTTATCTTTGGTGCGCCAGTGGCATTAGCTTTAGGTGTGCC
TTTTGTACTTGTGCGCAAACCGAAAAAATTACCTCGTTCGGTAATTTCGCAATCTTATGC
CCTTGAGTACGGCGAAGATACCTTAGAGATCCATACAGACTCTGTTCAAGCTGGGGATAA
TGTGCTTGTCATTGATGATTTACTTGCAACAGGCGGTACGGTGGAAGCAACAGTACAACT
TATTCGCCGTTTAGGTGGTACAGTTGAGAATGCAGCCTTTGTGATTTGGTTGCCTGATCT
TGACGGTAAAGAACGCTTAGAGAAAATCGGTGTCAATTCTTATACCTTAGTGAGCTTTGA
AGGTCACTAATCTTATATTTCTCCCTTTGCAATCCCCCCTTTGTAAAAGGGGGGGGGGAG
GGGGGGGATTTCAAGAGCTACGCAACATCTAAAGAGGTCAAATGTCCTATCAAGTTCTAG
CACGCAAATGGCGACCACAGCGGTTTAGCGAAGTGGTCGGGCAACAACACGTTTTATCCG
CTCTCGAAAATGGTTTGCGAGAAGGGCGGTTACATCACGCTTATCTTTTTTCAGGAACGC
GTGGCGTAGGGAAAACGTCAATTGCTCGCCTGTTTGCGAAAGGCTTGAACTGTGAAACGG
GGATCAGTGCTGATCCCTGTGGTCAATGTGCGAACTGTAAAGCCATTGAAGAAGGGCGAT
TTATCGATCTGATCGAAATCGACGCTGCTTCACGCACAAAAGTCGAAGATACCCGTGAAT
TGCTCGACAATGTGCAATACAAACCAACCGTCGGACGTTTTAAGGTCTATTTGATTGACG
AAGTGCATATGCTCTCTCGTCACAGCTTCAATGCGTTATTAAAAACCCTTGAAGAACCGC
CTGAATATGTCAAATTCTTACTTGCGACCACGGATCCGCAAAAACTGCCGATTACCATTC
TTTCTCGTTGTATGCAGTTCCATTTGCGTGCGTTGGAACAATCGCAAATTCAGCAACACC
TTGAATTTATATTAACCCAAGAGCAAATTCCCTACGAATTGTCAGCACTTGCTAAACTAG
CAAAAGCGGCACAAGGCAGTATTCGTGATGCGTTGAGCTTAACCGATCAGGCAATTGCTG
TCAGTAATGTGAATATCACCTTGCCGATTGTAAGCCAAATGCTCCGCTTAATTGACGATC
ATCAACCGTTAGAATTGGTGCAAGCCCTTGCAAATGCGGACGGCGAAAAAGCAATGGCAG
TAATTCAGTCTGTGGCGGAAAAAGGTGTCGATTGGCAACAACTGTTAAGCGATACGGCAG
AAACCTTGCACCAAATTGCGATGTTGCAGTTGTTGAAACATCCTCATCAAGAAGAAACCC
CACTGCATTTTTTAGCGAAACAGATCTCTCCAGAAGATGTGCAGTTTTTCTATCAAGTAA
TGCTTACAGGCAAAAAAGAGTTGCCTTTTGCCCCTGAGCAACGTTCAGGCGTGGAAATGA
CTATTTTAAGAGCCTTGGCTTTCCACCCTAAAAATATGGCAACCACGACAACAGTTGCTA
CACCTACACCAACAACGCCCGTTGCACCTATGCAATCGCCAAATAGTATTAGCCAGTTAA
GAGAACGTTTAGCTCAACAGCAAAATTCAGCTCAAACAGTGACAACACAAGCGGTCGAAA
CTGAACAACAGTTTGCAAAAAATCTCGCCCAACAACCCGCTACCCCAACTGAAGTGAGTG
CAGAAAGTATATCGCCAGCCTTAAAAGCAATGCAGGCTCGTCAGCAATTAAAAGCGAAAC
AAGAGCAACAAGACGAAAAAAAAAAGTCTGATTTAACCTCCATTCAACCACCCCAAACGG
TGAATAAAAAGAGCGTTCAACAAGGTTTAATGAACCTAGTGACCGCTCAAGATCAACGGC
AACAAGTCGAAAAAACACCTCAAAAAACTATCGCTTCACAAAATGATGAAGACTACCGTT
GGACTTGGCTTAATCCTGAGTTAGAAAATCAAGAGGAAGCCCCGAAGCCTTCAGAAATTA
AGCAAGCCATTTTGCAAGAGCGAACACCTAAGCTAGTTAAAAAAACGATTGAGCTTGGTT
GTGAACGAGATAAATGGAGCCGAATTGTAAACAGTTTAAAACTGGGCGGAGTTTCTCGTC
AGCTCGCTTTAAACAGCTATTTAGAAAGCCATAACAACAATCATCTTTTGTTGGTTTTAA
ACCCCACAATGGCACATTTAAACAGCAATGAAGCGACCCAAAGTTTATACAATGCCCTCT
CACAACAAGGCTTTAGTAGTGAAATGCGAATAGGCGAAAGTGATGAGTTCCAAACCCCAT
TAGAAATTCGTCGAGTTATTTTTGAACAGCTCACGCAAGAGGCTAAACAAGCACTACAAG
CGGACGAAAAGTTAAAACTTTTACAACAAGCCTTTGATGCTCAAATGGACGAAGCAACTA
TTCGGGCAGTGGCGGAGTAGAAAATATGTACGCACTCGAAATAAAAAACCTAATCAAACA
ATATCCAACAGGTGTTCAAGCTCTTAAAGGCATAGATCTCTGTGTTGAACAGGGAGACTT
TTATGCATTGCTTGGGCATAATGGTGCTGGCAAGTCCACGACGATTGGAATTATTAGCTC
ACTAGTGAATAAAACAAGTGGGACAATAAAAGTGTTTGGCTACGATCTTGATAAACAAAA
AATTCAATTAAAACAACAGATTGGATTAGTTCCCCAAGAGTTTAATTTCAATCAGTTTGA
AAAAGTGATCGACGTTTTAATTAACCAAGCAGGATTTTATGGCATTAAGCGTAGTCAAGC
CTTAATCCAAGCGGAAATTTGGTTGAAAAAATTAGACTTATGGGAAAAACGTGATCATTT
TACCCGTGAATTATCAGGCGGTATGAAACGCCGAGTGATGATTGCCCGTGCATTAATGCA
TAACCCTAAACTGCTGATTTTAGATGAACCAACAGCAGGGGTAGATATTGAACTTCGCCG
TAGTTTGTGGGATTTTTTGCGAGAGCTTAATCAGCAAGGGACAACCATTATTCTGACTAC
GCACTATTTAGAAGAAGCGGAAACTCTGTGCCGTAATATCGGAATTATTCAGCAAGGGCA
AATCATCGAGAATACCTCAATGAAAGCGTTATTGGCAAAACTCGAAACGGAGATCTTTTT
GCTAGATTTAAGTGAAAACCGACCGCTTGTTATTGACGGTTATCCGTTTAAATGGGTAGA
TGAAACCACTATCGAAGTAGAAGTAAACCGAAAACAAGGGTTAAACAACTTATTCCAACA
GCTTAGTTCACAACATATTGAAGTGTTAAGTATGCGAAATAAGTCCAACCGCTTGGAAGA
GTTGTTTATGCAATTAAAATAGCCAATAAAATTAGATAAATATATGATCGGATTTTCAAC
ACTCGCAATAAAAGAAACAAAACGTGTCTTACGCATTTGGCGACAAACATTAGTACCGCC
AATTATTACAACGACACTCTATTTTTTAATCTTCGGTAAACTTATCGGACACCGTATCGG
TGAGATGAGCGGTGTAAGCTATATGCAATTTATTGCTCCTGGGTTAATAATGATGTCAGC
AATTACCGCTTCTTACACCAACACAGCTTCATCATTTTTCCTAAGCAAATTTGTTCGCAA
CATTGAAGAGTTGCTTGTGTCACCGCTATCTACCCATACGATTATTTGGGGATATGTGGC
AGGCAGTATAATGCGAGGCGTAATGGTCGGTATCCTTGTGACAGCGGTGACATTGTGCTT
TGTTTCTTATCAAATATACTCTTGGGGCATCATTATCCTTACGATGTTGATGACGACTAT
TGCCTTTGCTCTAGGGGGATTGATTAATGCGGTATTTGCGAAAACCTTTGATGACATTGG
CATTATCCCTACCTTTGTACTAACACCCTTAACCTATCTTGGCGGTGTGTTTTATTCCAT
TAGCTTATTGCCTGAATTTTGGCAACAAGTGTCCCAATTTAACCCGATTGTTTATATGAT
CAGCGGTTTTCGCTATGGCTTTTTAGGTATTAGCGATGTGTCGATCTACTATACTTTTGC
TGTGTTAATCTTATTTATCCTAGCACTTTACGCTTGGGTTTATGGCTTAATTGAGAGAGG
GGTTGGGTTGAGGTCTTAAGGATTATTAAGTAGGGGAGCCGTGCTTGGCGTCCAAAACAC
AAATGTCACGCTTGATGATGTTTTGATTTCCCCTAACTTTTCTTAAAATGATTAAACCTG
TTGAGAGGTTAATTCTCGTTGAGAAGCGACTGCTAAAAAATGGCTTCTATCTCGATAAAA
ATTACTATGTGAAACACGATTGTCAATTCTGTCTAGCAGGTATTGTGGTAAGACTATGTT
TACTCGTTGCTTTTTTCCCAAGAATGCAGAAATATCTATATCAACAAGCAACCAACTATC
ACAGTGGGAAAAATCTTCTTGTTGTTTGTAGTGGATAAATCCCTTATCTTGAAGCGTGCT
AATATCAAACTCATCTTCTACCATCATTTCTAACATTGTATGAATGGCATCTTTTACATT
AGGGATAATTTCATCAATTGCATCGGCCGCACTAAAGCAACTATATTCATCAGTAAATAG
TGCAGGTACACAAAGTCCAAATGCTTCATTCTCATTATGTGGAGTTTCTACACCAACGGT
AAATAACATAATCCTCTCCTTTGCTAAGCTCGGCAGAGCTATAAAAGCCCTGCCGATTTT
TTGATGGAACGCAAAGTGCCAATAGGTAAATCTTGTTTGGGGTGTGGTACAGGAAATCGT
TTTCCTGTAATCGGTGATTGCCATATTTGGTGATCGCCTTTTCCGTGCCTAACAAAGAAA
CAACCAGCTTCTTTCAATTCCTTGATTAAGTCGCTTGAGTGCATTCGTCCTCCTTTGTCT
TAATCAAGAGCAATTATATACACACAAATACACACAATCAATGCGTATTGTTTAATCTTT
TTGACTTTTTGGCTCCACATTTAGCAATTTCTACTCTATACTTGCTTGTATAAAAAGGTT
TGTGTAATAGATGATAATAAACAAAAATAATAAAAAGGGCATAAAAAAACCCGATACCAA
AAAACAGTATCGGGGGAGGTCTTACCTAAGGAAATGAAAAATAAAACTAGCACATTATGC
GTATTCTAAGACTACCCCAATAAAATTTAGTTCAATAAAATGCTAAAAAATTTAAAAAAA
TTATATCTTATTGAAATAATTAATAAATTAATGAGATAACGAGGCGAATAAATGGTTCAA
ACCACCTTTTTTATTTACGATTACGAAAGTTTTGGTGTCGATCCTGCTACAGATCGTCCT
GCACAATTTGCAGGGATCCGCACCGATAGCGATTTCAACATTATCGGTGAACCTGTAATG
TTCTACTGCCAACAAACAGAAGATTATTTGCCTTCACCAGAAGCTGTGATGGTAACAGGG
ATTACACCACAGCTTTGTAATCAACAAGGGCTACCTGAACCTGAATTTGCCGCTCGTATT
CACGCCGAATTTAGCCAACCTAACACCTGCGTAATGGGATATAACAACATTCGCTATGAT
GATGAAATGACCCGTTATACCTTTTTCCGCAATTTTTTCGATCCTTATGAATATAGCTGG
AAAAACGGCAATTCTCGTTGGGATCTTCTTGATGTTGTGCGTGCCTGTTATGCTTTACGT
CCAGAAGGGATAGAATGGGCGTATGATGATGAAGGTATGCCGAGCTTTAAATTAGAAAAT
TTGACCAAAGCAAATGGTATTGCTCACGACAACGCTCACGATGCAATGGCTGATGTGTAT
GCTACTATTGCAATGGCAAAGTTAATCAAACAAAAACAACCTAAATTATTCGACTTTTTC
CTGCAAAATCGAGGTAAAAAAGCCCTAGAAGAGATGATTGATGTCGGTGAAATGACACCG
CTTGTTCACGTTTCTGGAATGTTAGGCAACTATCGAGGCAACACCGCTTGGGTTGTGCCA
TTGGCTTGGCATCCGACTAATCGAAACGCAGTGATTGTATGTGATCTATCGGGGAATATA
AACGACCTATTGAATGAGCCAAGCGAAATATTGCGTGAACGTCTTTATACCAAAAAAGTA
GAATTAGAAGCTCAAGGGCTTTATGCTGTTCCACTAAAACTCGTGCATATTAATAAATGC
CCAATTTTAGCTCCAGCTAAAACGTTACTGTCTGAAAATGCAACACGTTTAGGCATCGAT
CGTCAAGCCTGTTTAGAAAATTTAAAACTGCTAAAATCCCAAAAAAGCCTTGTGCGAGAA
AAGGTTATTGATATCCTTTCTGAGGAAAGGAATTATCCAGCGTCAAATAATATAGAAACC
ACGTTATACGATGGCTTTTTTGAACCTGCAGATAAAAACAATATGGCGATTTTGCGAAAT
CTAAAACCTGAAGAGCTTGCACATCACGGCTTGAAATTTAGCGATCCAAGAATTGAACCT
CTACTTTTCCATTATCGAGCAAGACATTACTCAGAAACCTTAACACGCGCAGAACAAGTA
CGCTGGCAAAAGTATTGCTATCAACAACTTGAAACAAAAGCAGAGGCCTTTGAACAAGCG
GTTGATCTGTTATCGGCTCAATATCACGATAATTCTGAAAAGATAAAATTATTGACAGAT
CTCACCGCTTACGCAGCACAATTAATGCAGCCTAAAGCCACCAAGTCCGTCAATTCACCA
GCTTCAGAGCTATTAGTATCGGAATTAAATCAACTTGCTGATCAAGGGCTGAGTAAAGCG
GATAAATTAAAAGCGATTGGGGCTTTGCTTAATAAAAAATAAACTTGTTCTCGCTATAGA
CAATGGCTAGGCAAACGATTACTATCACTCCAATTTTTATAAACACGACGATAAGGAAAA
CGATATGAATAAAACATTAATTGCTCTTGCTCTTGTGGCTTTTTCTGCAACTTCTTTTGC
AACAACAAACGGAAAACAAGCAGTCGCTTCTGAGGAAACAAAAGCTGCAAATGCCCTCGT
ATTACAAACAGACTTCGGTTTAAAAGATGGTGCAGTATCTGCAATGCAAGGGGTGGCTTT
TGGGGTTGATCGCAAGTTAAAAATGTTTGATTTAACTCACGAAATTCCTGCATATAATAT
TTGGGAAGCCTCTTATCGTTTATACCAAACCGCAACCTATTGGCCTGCTGGCACCGTTTT
TGTTAGCGTTGTCGATCCAGGCGTTGGCACAGATCGTAAATCGGTCGTATTAAAAACTAA
AACAGGACACTATTTTGTAACCCCTGATAATGGCACATTAACGTTAGTGGCTGAATTTTT
AGGGATTGAGAGCATTCGTGAAATTGATGAAACAAAACACCGCTTGGAAGGTTCTGAAAA
ATCTTATACTTTCCACGGACGCGATGTCTATGCTTATACAGGAGCAAAATTAGCGTCTGG
GCAGATCCGTTTTGAAGAAGTCGGTGCAGAGTTACCTGCCAAAGTCACCGAAATTAGCTA
CCAAAAACCTGCTATTGAAGAAGGTACATTAAAGGGCAACATTCCTGTACTAGATATTCA
ATATGGAAATGTCTGGACAAATATCAGCCACGAATTACTTGAGCAATCAGGTATTCAAAA
AGATGGTAAGGTCTGTGTTGAAATCAAAGAAACAACGGCAGATGAGGTCAAAGTCCGTTA
TAGTGGCTCAATGCCATATAAGAGCAGTTTTGGTGATGTTGAAGAAGGCAGACCATTGAT
GTACCTCAATAGTTTATTGAATGTTTCTTTTGCCTTAAATATGGATAATTTTGCGGGAAA
ATACAAAATTAAATCAGGGGCAGAATGGTCTGTTTCTGTGAAATCTTGTGAAAAACAACA
ATAAAGAAAATAATCGTAGGGACACACTGAGTGTGTCCGTCAACGTATGTCTGTTGATAC
GAATTGCGGTTTTTGTTGGAACGAATGGACACACGCAGTGTGTCCCTACAAAATGGTATA
TTGTTATGGTTGGAAGGATTAAGGATAATTAAATGAAATATGATTTACATAGCCATAGCA
CTGCGTCCGACGGCGTGCTTACCCCCACGGAACTCGTTAAACGAGCGGTAGAACAAAATG
TAACAATGCTAGCCTTAACCGATCACGATACCGTCGCAGGTATCACCGAAGCGAAAATGT
TTGCCCAAAACCAACCGCTTACCTTTATCAGTGGTGTAGAAATTTCTGTGTTATGGGAAG
GGAAAAGCCTTCACCTCACTGCCTTAAATATTGACGAAACCCACCCTGCTATCGTCAATT
TACTTGCTAGCCAAAAACAATTACGCCAAGAACGTGCCGAATTGATTGGCGAAAAGCTCT
CCAAAGCAGGTATCCCTAACGCATATCAAGGGGCAAAAGCCATTGCAAGCGGTGAAGTTA
CTCGCGCTCACTACGCCCGTTTTCTTGTGGCAGAAGGCTATGCACGCAATGATGAACACG
CCTTCAAACGCTATCTAGGGATCGGCAAAACAGCTTATGTAAAGCCCGTATGGTGCAGCA
CCGAAGAAGCCATCGCAGCGACGCACCAAGCTGGTGGCGTTATCTGTTTTGCACACCCAT
TACGCTATAAATTAACAGCGAAATGGATCCGCCGTTTTATTGAAGAGTTTAAACAGGCTG
GCGGAGATGGCATAGAGGTAACGGGAGCCGCCCAAACGCCAGACCAGCGTCAGCTTCTTG
CTCGTTGGGCAAAAGAGTTTGATCTCTATGCCTCTGTCGGCTCAGATTTCCACTACCCGA
CAGGCTGGGTTGAGTTAGGGAAGGATTTGATATTACCTTCAAGCTGTAAGCCGATTTGGG
CATTGTTTAGTTAATTGATTTATATTAGGTGAAGTGCATAGTAGGAAATGATTTTAACTC
AAAGTGTGTGTACTCACATTGATTGATGTTGTATCTACTATGCTATTTATTTAATCAATT
TTATAAACTGTTTTTTTCCCCTCGAGCCAAACTAATCACCCCAGAACGAACGATTTCAAT
AATTGTTGTTTCTGCTTTCACTGTTTCAATAAAAGCATTGAGTTTATCACTAGCACCAGA
GAGCTGAATGGTATATTGTTTTGGCGTAATGTCCACGATTTGTCCACGGAAAATGTCAAC
CATTCGCTTAATTTCATCTCGTGTACTACCTACAGCTCGAACTTTTAGTAGAAGTACTTC
TCGCTCAATATGTTCGCAATGGCTAAGATTTGTCACTTTGAATATATCAATTAGCTTATG
CAGTTGTTTTTCGATCTGCTCCAAGACTTGTTCATCACCTTGTGCCACAATGGTCATTCG
AGATAAACTCGGATCATCCGTTGGGGCAACCGTAAGACTTTCAATATTAAAACCACGTTG
AGAGAATAGCCCAACGACACGGGATAAAGCTCCCGATTCATTTTCTAATAGGACGGATAA
TATTCTACGCATCTGTTCTCTCCGTTTTACTTAACATCATATCTTTCATTGATTCACCAC
GAATTTGCATTGGGTAAACGTGTTCTGTTTCATCTACTAACACATCAACAAAAACAAGTT
TATCTTTAATTGCAAAGGCTTGTGCTAATTTTTCCTCTAATTCATCAGGGGTGTTAATTT
GAATACCGACGTGTCCATAAGCTTCTGCCAGTTTGACAAAGTCAGGTAGTGAGTTCATAT
AAGATTGAGAATGGCGACCTGCATAAATAATATCCTGCCACTGTTTCACCATACCTAAGA
AGCGGTTGTTTAAACTCACAATCACCACAGGGGTATCATATTGTTTTGCTGTAGAAAGTT
CTTGAATATTCATTTGAATACTGCCGTCACCTGTGACACAAACAACCGTTGCTTCAGGGT
GTGCAAATTTCACTCCCATAGCCGCAGGTAAGCCAAAGCCCATTGTGCCTAAACCACCAG
AGTTAATCCAACGACGCGGTTTATCGAAAGGATAATGTAACGCAGCAAACATTTGATGTT
GTCCTACATCAGAAGCAATATAGGCATCGCCATTTGTTAATTTATAAATGGTTTGAATAA
CCTGTTGAGGTTTAATCACATCACTTTGCTCAAAACGTAAACATTGACGAGCTTTCCACT
CATTAATTTGTTGCCACCAAGCGGTCAGATCTGATTGACCTTTTGCCAGATTTTCTTCAC
CTAACAATGCTAAAAATTCTTCTAATACAAATTTTGCATCGCCGACAATGGGAATATATG
CAGGGACGGTTTTAGAAATAGAGGTAGGATCAATATCAATGTGGATCACTTTAGCATTTG
GGCAGTATTTTGCGAGATTATTGGTAGTACGATCATCAAAACGCACACCGATACCCAAAA
TTAAATCACTTTCGTGCATTGCATTGTTAGCTTCATAGGTACCGTGCATACCTAACATAC
CTAGGAATTGCTTATCTGTACTTGGATATGCTCCTAATCCCATTAGAGAACTTGTGACAG
GTAGATTTAATTTCTGAGCAAATTCGATCAACTCTTTATTTGACTCTGAAATCACTGCAC
CACCACCCACAAAAAGTACAGGTTTTTTAGCCACTAAGATCGCTTTTAATGCCTTCTTAA
TTTGCCCTTTGTGTCCTTGTACCGTGGGGTTGTAAGAACGTAATGATACAGAATCAGGGT
AGTGGTAACTGAATTTATTTGCTGGATTTACCATATCCTTTGGCACATCAATAACGACAG
GGCCAGGGCGACCTGTTGAAGCGATATAAAATGCTTTTTTTATGATCTCAGGAATTTCTT
CTGGATTGGTGACGAGGAAACTATGTTTAACCACAGGGCGAGAAATACCAACCATATCAC
ATTCTTGGAAAGCATCGGTTCCGATAAGGCTTGAAGGCACTTGTCCTGAAAAAACGACCA
GTGGAATGGAATCTGTGTAGGCGGTTGCAATCCCTGTGATCGCATTTGTTGCCCCTGGGC
CAGATGTGACTAATACACAACCGACTTTACCTGTAGAACGTGCATAGCCATCAGCCATAT
GTACAGCCGCTTGTTCGTGACGGACAAGAACGTGTTTGATTCCCCCTAAGGTGTGAATTG
CATCATAAATATCGAGGACTGAGCCACCTGGGTAACCAAAAACGTATTCCACGCCTTCGT
CACGCAAGGATTGCACAATCATTTCCGCTCCTGAGAGTTTTTTCATTGAATCCTCCAACA
AAATTAACATAAGGTTTACATCATAAAAACAATGTTGGGCATTTTGCAAAAAATCTGACC
GCTTGTCTAGCTATTAAAAACAATGTTTTCTTTAATTTTTAGATTTAAATTCTAAAAAAT
AATAAAAATTGATTTTTTTATAAAAAATGTTGTTCTTTTATTTATTTTTATTAATATAAC
TTATATTTTATAAATTTTCAAATATTGAGGTATTTATATGCAAAACTACAACATTGCCGT
GTTAAGTGGTGACGGGATTGGTCCTGAGATTATGGCTCAAGCGATTAAAGTGCTTGATAC
TGTTCAACAAAAGTACGGGTTTAAATTAAATTATAACTATTATGATATTGGTGGCGTTGC
CATTGATAATCACGGAAAAGCATTACCAGAAAGCACATTAAAAGGGTGTGAAGAAGCCGA
CGCTATTTTGTTTGGCTCTGTAGGCGGTCCAAAATGGGAACATCTTCCACCAAATGAGCA
ACCAGAGCGAGGTGCTTTGTTACCACTTCGTAAACACTTTGCATTATTCTGCAATCTTCG
CCCTGCTACACTTTATAAAGGCTTAGAACAATTTTGCCCATTGCGTGCGGACATTGCAGC
AAAAGGCTTTGATATGGTAACAGTCCGTGAATTAACGGGTGGTATCTATTTTGGGCAGCC
TAAAGGTCGTGAAGGCGAGGGAGCAAATGAGAAAGCTTTTGATACGGAAGTTTATCATCG
TTATGAAATTGAACGTATTGCAAAAGTGGCATTTGAAACGGCAATGAAACGCACCAAACA
CGTTACTTCCGTCGATAAAGCCAATGTGTTAATGAGTTCAATCCTTTGGCGCGAAACCGT
AAACGAAGTAGCAAAACAATATCCTGAAGTGAAATTGGATCATATCTATATTGATAATGC
AACAATGCAGTTAATCAAGCAACCTGATTTCTTTGATGTGTTGCTTTGCTCTAATATCTT
TGGCGATATTATTTCTGACGAGTGTGCGATGATTACTGGCTCTATGGGAATGTTGCCTTC
TGCGAGTTTAAATGAAAAAGGATTTGGTTTATACGAACCAGCGGGTGGTTCAGCACCGGA
TATTGCAGGTAAAAATATTGCGAACCCAATCGCTCAAATTCTTTCTGCAGCGATGATGTT
ACGTCATAGTTTTGGGTTGGAGGAGGCTGCGAAAGCGATTGAAAATGCGGTTCAAAAAGT
ATTAGCCGAGGGTTACCGCACGGCAGATCTTGCTGATCATACTACGATGTCCGTAACTAC
CTCGGAGATGGGAAATTTGATTGAACAATATATTGGCTAAGGTTATACCATTTTATTTAT
GGTTAAGAAGATACATTAGTTCTTCTAAAAACAGTATCCAAAGTCACGATAAATGGGCAT
AGTAGACAAAATAGTTGCTGATTCGTCAAAAGCTATGCCAAGTGGACAAAACAGTTGCTA
ATGTTTATTTTCTCTAAATGTTAGCAACTCTTTTTATTTAAAAAATCCTGTATAAACAAC
ATCTTACGCTTTTTTGTTAATCTGTTATGATTATTTAATTTTCGTTTAAGTTCACTAAAT
AATCCCTCTAAACGATTTGTCGTCTTTTCTATATTTAATTCAGTATGTTTTTCATAGATA
AAAATAAAATCCATATAATGCTTTAAACTGGCATAAGCACTTCTTACATTGCGATGTTTA
TAAGGAAAATAGCCTTTTTTATTGGCTTTATCACTCCTTTCTTTTAAAAACGCTTGGTGC
TTTATGAACCAAGAATGTAATCGCCGATAAAATTCATTTTTTGAGCTTTTTGTGAGTGTT
TTTGTAATTATTTTTAATTCTTTACCCGCTTGCGATTGATGTTTTTTTCTTAATTTTCTC
ATCACAATTGCTACCATATGAAATTGACACATTTGTACAGGCGTATTAAGTAAATCTTTC
ATCAAACCTCGTCTACCATCACAGGTAATCGATTGAATTATATGGCCTTTTTCTCTTAAT
CTGTTCAGGGCAAGTTTATAGTAAATATCTTTTTTGGTTCGCACAAAATAATGGGAAATG
ACGTTATTTGAATTTGAATCCATTAGCACTAATACGCCAAAATAACGTCCGAAAAACGTT
GTATCCATAATGATATTCAGGTATCGATTTGAAGGCGGTTTTAAAGCCGTTTTAGGTGCT
TTATCAATATAGTTCTGATTGAACAATGATATTTAACGGCAAGTTGTTGATAGGTTTGTT
TTCCTGATGTGTAATCAGTCCAAATCTTAATTTGTTCTAATTTATTCTTAAGGGAAAATG
TTTTATGACACTTATGACAAAAATATCGTTGAATATTATTTGATGTACCATGTTTCTTTA
TTTTCAGACTTTGGCAAAATGGGCAGTTTTTTGTTCATGTTTCAAAAAGAGGGCTTAAAG
CCTTGTACTATAAGACTTTAAGCCACTTTTTAGCAACAAATTTGTCTATTACACCAATAA
ATTACATCTTTTATTAAAAAAGGTTAAAGCTTCATCAGGCTTTAACCTTTTTACTATGTC
GCTATGTCTTGGCTACTGCACTATCAAAAAAATAAGCAACCCTTACCGAGTTGCTTATTA
ATTTTACCGCTACATCAGTAATTAAAGTTTAATCCTTAGCATATTTCGCTTCATCAAACT
CTCTCAACGGCTTATGCTCACTGCCTAAGTAGGTATAGATCACAGGCAATACAAACAGTG
TAAAGAGTGTACCGATAGCTAAACCTGCGACAATCACCATACCAATACTAAAGCGAGCAA
TCGCACCTGCCCCTGAAGCATAAAGCAGAGGAATAAGACCTGCGATCATCGCGGCAGTCG
TCATCATAATCGGACGCAAGCGGATAGTTGCAGCGTGGAAAATCGCATCACGGCGAGATT
TTCCGTGAAGCAACTGCTCTTCTTTTGCCACTTCACACATCAAGATACCGTGTTTTGTTA
TCAAGCCTACGAGGGTGATTAAGCCTACTTGAGAATAAATATTCAAGGTTGCACCTGATA
CTTCCATAATGCCCAAAATATTCATCACCAATAATGCACCACTAATTGCTAACGGAACAG
AAACTAAAATCACCAACGGATCACGCCACGATTCAAACTGAATAGCTAAGACGATATAAA
TCATCACAACTGCCAGCGCAAAGGTAAACATTAATGCGTTACCCTCTTGGATATATTGAC
GAGATTCGGCTTTAAAATCGTATTGATAGCCTGATGGCAAGGAACGAGCTAACTCAGCTT
CAGCCCATTTTACGGCATCACCAATCGAACCCGACACCACACCGCCAATTGTTGCAGAGT
TAAGCTGGTTCATTCGGCTGAGGGAAGCTGGTTCTGTACTTAATTCCATTGTGACAAAAG
AACCCAATGGGATAGATTGTCCGCTCGCTGTTGTCACATAGTAGTTCATTAAATCTTCTG
GATTTAATCGGTCATTTCTCACCGCTTGCGATACAATCGGATAAGCTCTGGAATCAATAT
CAACACGAGTAACTATAGCCCCCGATAAGAACGAACCTAAAGTACCACTCACCTGTTGCA
TCGTTACGCCATAAGTCCCCATTTTCTCACGGTCAAACTTCATCTTCATCGTTGCCGTGT
TAAATTCAAGGTCTAAGTTAGCGAAGAAAAATTGCCCTGACGCTTGTGCTTTGGCTAAAA
TTTCACTAGCGACTTCTGCAAGTTTTTCATAGCTATCTGCAGTCGTAATAACCAGTGAGA
ACGGCAGCCCACTTTCACCTGTCTGAATTTCAGGGAAAGCAACGGCGTTAATATCCATAC
CAACCACTTGTTCTGCCATACCTGCAACAATGTCTTTCACTTCAAACTGCGATTTGCTAC
GTTCAGACCAATCTTTTAAAGAGATAATCGACAATGAACTGTTGCCACCGTTAAAGCCTG
CAATCGACATTGCGCCGTGAACCTCAGGCAATTTAACCACTTTCTCATTAAAAGGTTTCA
TCACTTCCTGCGTATAATCCAAGTTAGTATTTGCAGGACCAGATCCAAAAGCAACCACAA
CACCACGGTCTTCAGAAGGTGCAACCTCACTAGACAATGAAGTAAACAAGAACGGTAAGC
TCGCAAAAATAGCAATCGCAAAGAACAGCATAAAGCCACGCACTGCCATCACTGCTGAAA
GCATATTTTGATAACAGCTTGTCATCTTATCTAACATAGCGTGAATGCATTTGACTAAAC
GCCCTTCTTCACCCCCTTTATGTTCTTTTAACACACGGCTAGACATCATCGGCGAAAGGG
TTAATGCTGCAATCCCCGAAATAAATACAGCACCAGCAAGGGTTAAAGCAAACTCTTTAA
ACAGAGATCCTGTAACCCCTTCCATTAATGCCATCGGTGAATATACCGCCGCAAGAGTAA
TGGTCATTGAAATGACAGGCAATGCAATCTCACGCGTCCCAATAATTGCCGCATCGAAAG
GCGTTTTACCCTCTTTAACGTGACGCTCTACATTTTCCAATACCACAATCGCATCATCTA
CCACCAAACCAATTGCCAAAATCAATCCTAGCAAGGTGAGCAAGTTGATCGAGAACCCAA
GCATCTGTAATAAGAATAACACCCCAATCAATGAAATCGGGATAGTGATAACAGGGATAA
TCATCGCACGGAGTGAACCTAAGAATAGGATAATCACAATAAGCACAATGATTGTTGCTT
CACCAATGGTTTTAATTACCTCAGAAATAGAGCTATTAATCGCAATAGTACTGTCATACA
AAATCTCAGCTTTAATGGAAGCGGGCAGATTCTTCTCAATTTGTGCAAATAACGGATAGA
TATTTTTGGCAACGGTTAATTTGTTTGCCGTTGCTGCAGACTCAACAGCAATCACCACTG
CATCTTTGCCATTTGCTGTAGCTCGAGCATTATCTGAAGATTTATTCAGTTCAACGGTCG
CAATATCTTTTAACTTAATTTGCATACCATCTGCTTTGGTTGCCACAGTAATATTTGCCA
GCTCTTCTACCGTTGGAGTTGTCGATAACACCTTGTTTTTATAGACAGTGTAATAACCAT
TTGCACTGCCTGCCGCCGTCGAAAGGTTATTTGCACTTAATGCCGATAACACATTCGCAC
CTGAAAGGTTATAGCCAGCCATTCTATCTGGATCTAACCAAATGCGTAAGCCAAAGGTTG
AACCACCAAAGATACCAACGCTAGACACCCCATTGATCGTAAAAAATTGCGGTTTCACCA
CGCGATTTAGGTAGTCCGTAACTTGTGGAGATGAAAGATCATCAGAGGTAAAACGAATAT
ACATAAACGCATCATTTGATCCCGATGATACGCTGATCGCAGGATCATCAATGCCACTAG
GCAAGCTTCCACGAATTGCATTTACTTTAGAAGAAATATCCGATAACGCCTCTTGAGGAT
TGGTATTTAACTTCATCTTTGCCGTTACCGTCGTAGTACTTGGTGAACTTGATGAAGTCA
TATAGTCGATGTTATCTGCCTGTGCAACAGCTTCTTCAATTTGTGACGTAACAAGTGCTT
GCATTAAACTTGCATCTGCACCCGCATAATTAACACTCACAGTAACAATTGAGATCGTCA
TCTCAGGATATTCACGCACTTGTAGCTTGCTAATAGACTGTAAGCCTAAGATTGTAATCA
ATAGGCTAATACAGATAGCAAGTACGGGGCGTTTGATAAAAATGTCGGTAAATTTCACAG
CTTACCCCATTACAGTTTTGTTTTTGTCGCTGGTGCAATAACCCCAACAGGTTGTACATC
AGAAATTTGAATTAAGGCGTTATTTTTTAAACGTTGTAAGCCACCAGTGACAATTACATC
ACCGGCTTTTAAGCCTTTGTTCAAATGAGAATAGACTCCACTGCGTTCAGCCGTCGTAAC
TTCCATCTGTTTAGCACGATAGATTTTATTGATGTCTAAACTTTTGTTCATTTCAGCCAT
TTTAGTCACTTTTTCCTTATCTTCATCAGATAATGGTTGAAGCACATAAACAGTTTCGCC
ATACATTGTATAAGTAACCGCAATTTGTGGCACAACAACCTGATCGTATAAGGTTGGTAA
TGCAACATTTAAGCGAGCAAACATACCTGAAAGCAACTTATCTTGCCCTTCTGTGACCAC
TGCTTCAAGATTAATCAAACCAGTTGATGTATCCACCGCAGGATCGATAGCGGTAATTTT
CGCAGGGAAAGTACGAGCAGGTAGAGCATCAATGGTTGCGGTCACTTTTTGCCCAACAAA
AATATCTTCTAAGTTAGTCTGAGGTAAGGTAAAACGAATTTTCATCGCAGACTGATCTTC
CACACGCACAATTCCTGTGCCAATCGTCACATATTGCCCTACATTCACATTCACAATACC
CGCTTCACCGTCGAAAGGCGCATAAATTTGACGACGCTCAATCTGAGCTTTTGTCGCCTC
AATAGTCGCCACAAGTTGCTCATAAGTTGCTTTGGCATTATCAAATTCCGCTTTTGAAGC
ACTGCTTGACGCTACTAAGTTACGATAGCGATTATAGTTTGCTCTCGCTGTCGATAACTG
AGCTTCTGTCGCTTTCAAACTGGCTTGTTCCGCACTGCTATCAATTTCAACTAATAGCTG
ACCTTTTTTCACTTTATCGCCAGACTTCACCAAAACTTTAGTGACCGTGCCAGCCGCCTG
TGAACTTAACATAGCCCCTTGATTCGGACGAATAGAACCAACCGCAGAAATAACAGGTGT
CCATTCTCTATTTTTAACGGTCATCACTGTTACATTGCTCACAGGCTCAGGCATATTCGC
CGCAGCTTCAGCCTTTTTCATCGAAATAAACTGTTGCATACCAACAACACCACCAAACAC
GATAAGCACAACCAATAAGGTCACAACAATAGCAAACTGCTTACCCTTCGTTGTCTTTTT
CATATTTATTATCATATTTTCTCCATATCAATTTTGATTAAATCGTAATCGCTTTCCAAG
TACGGATAATCACTTCTTCAAGCATCTCTTGAGCATAAGGTTGATTTAACATTAACTGCT
GATACAGCAACTCCCACGCTGTTTTCATACTAATTGCAAGTAAAACAAAAGGCGGTAAGT
TCGCAATAATATTTTGCGATTGCCCCTGCTTGACAAATTTATTCCACGTCACCCAATCTG
CATTCAAACATTCCACCATTGTCGCTTGAAATTGTGGTAGCGACTCGTACTGATGCATAT
TTTTAACAATATTAGGGTTATCCAACATAAACTGCCAAGTTGCATTCCACAATTTTTTAT
ATTGCTCAAACAGAGGCAAATCAGGATCATATTCCCGATCTACCGCAGAATGAAACGTAT
TAAACAAATACAACACAAGCTGATTAAGCAAAGTCTCTTTATCCTTAAAATAAAGATAGA
TCGTACCCACAGATACCCCAGCTTCTTTTGCAATTTTGTGAGTCGAAAGATTTTGAACCC
CTTCTTTTGCCATCAACCTATCTGTTGCATTGAGAATACACATTGCCACCTCATTTTGAG
GCAAAATATCCTTAAACATAAAAACAAGTCAAGTTACTGAACGTTCGTTCATTCTACTGA
GAAAAAAAGATTTTCGCAAAATTTAAAGTTTAAGTTTTGTAAATCATAGATTTACGCAAA
CGGTTGCGTTATAATTATCCCTATGATCAAGTAGGGACGCCACGCCTGGCGTCCACTTAA
TTCAATCTTATATACATATTCAAAGGACACCAAGCGTGGTGTCCCTACATTATTTTTATT
CAAATACAAAGGAACCCATAATGGCTCATCGTCCAATCCAACAAGTATTATTAAGTGTGT
CTGACAAAACAGGCATTGTCGAATTTGCTCAAGGCTTAGTTCAACGTGGTGTAAAACTAC
TCTCAACCGGCGGAACAGCAAAATTACTCGCAGACAACGGTTTACCTGTAACCGAAGTAT
CGGACTACACAGGCTTCCCAGAAATGATGGATGGACGTGTTAAAACCCTACACCCGAAAG
TACACGGTGGGATCTTAGGTCGCCGAGGCACAGACGATGAAATTATGGCACAACACGGCA
TTGAACGAATTGATATGGTCGTGGTTAATCTCTACCCATTTGCCGCCACCGTTGCTAAAC
CGAACTGCACCCTTGAAGATGCGGTAGAAAATATCGACATCGGAGGGCCAACAATGGTGC
[truncated: 1,923,507 more chars]
