# Supplementary material for: Whole-genome sequence analyses of Glaesserella parasuis isolates reveals extensive genomic variation and diverse antibiotic resistance determinants
Source: PeerJ. 2020 Jun 22;8:e9293. doi: 10.7717/peerj.9293 (PMC7316082; doi:10.7717/peerj.9293)
Supplement: Supplemental Information 43 [file peerj-08-9293-s052.fasta]

>H223 Scaffold1
TTCGGATATGACACAAATGGCAACTTCTGCCATGGGTGCGGCATTAAGTGCTTTAGGTAA
CACAAACGAAAGCGAACGCAGCCAAACGCAAGCGGCGATTAGCCAAAATGTCAATGTGCA
AATTACCGACAGCGAGAAACAAAAATCCCTCACTGGCAAAACCGCGGAAGAAACCTTGCA
AAGCCTAAATCGGGATGTAGCAAATGCTAACCAGAAGTTGGAGAAGCAGGATTTACAAGC
TCTCCAAGAACGCCAAGAAGCAACACAAATTGTGGCAGAAATGGGCGCAAAAGCGGTCGG
TGATTTAGCCAAAATGATGAACTGGGAAGAGGGTAGCCCACAAAAAATCGCANNNNNNNN
NNNNNNNNNNNNNNNNNNNNNNNNNNNNNNNNNNNNNNNNNNNNNNNNNNNNNNNNNGGT
AAACCAATCGGCACAAATGGCATGGAGAACGGAGAAGTTTAATCGACAGTTGCACCCTGA
TGAAATGAAATGGATCAAAGCACATGCGAAAGAATTTGCTGAGCAGGAAGGATTAACTGT
TGAAGAAGCAGAAAAACGCTTGAGCCAACAGGCAGCTAAGGGCATTGATATTTTGTGGTT
CTTAATGCTTGATGACAAAGTAGATACATCCGCACAGGCTTTTTTAAGTAAGCAAAGCCC
AAAAACCTTTATGGATAGCCAAGGTAATGTACAGCATTATTTTGTGGCTAAAGATAATGA
CTTTTTTGAGTCAAGAAAATATGCGAGTGAAGCCAATACTTACAATCAACAACAAGGCGA
TAAGTTTATTGAACGTAATCTCCAATCGGGCGTTATTCGTTCAGCTAAGGATGGTTTTGA
GGATAAAGTAAGCAATGTTTATGAAAAAGTAAAAGAAGCTCCGTCAGAAACAGGTAAAGC
GGTAGCAGAAAATATTTGGATGAGTGCGAAGGAGTGTGGAAAAGCACCGATAGATTGTGT
TGCAGATGTAGTAAGTAATATGTTGATGACAGGAAAATCAGCAGTAAGTGAGATTTATCA
CAATATCAAAGGTACGGAGCAGGTTGATGTAAGTACTCTTTACGGTAAGGATGTTAGTGA
TGAAATGCTGATGGTATCAGGTTTACAGCTTACCGGCTCAGCAACAGAAATTTTAGGTGC
TGGGAAAGTTGCTAAGGTTGGTGGGAAGGCTGTTGTTGATGGAGTTGGAACCATTGTAGA
AAAAGGGTTGAAATCTATTGATTTACAAAATCTATCTAAAGGAGCGACACTTAAACTTCC
TGATGGCAAATATACATATTTAGGAGATGGTGTATTTGAAGGTCCTGATAAGGGAAAAAT
TATTAATACAGGTAAAGTTGATCCTGCTACGGGAAATTCTATTTATCAAAGAATAAATCC
TAATGGAAGTTTTAGTTCATCATTTCTTAATGATTTCGGATGATGGAATGCAAATTAGTA
ACGTGAATAAGCCAGATGGATTGTTTAATATCAATAATCAAAATAGACCAACACCGCAAC
AATCAGAAAAATATGTAGGGCAAATGTTGCCAAAGGTTGCTCATGCACAAATTAGTTACA
AAAATGGTAAGGAGGTTCCTTATGGTACGGAAGGTTCTGTTAGACCGGATTGGTGTATTG
GAGAAATTTGTAGTATTGAAGTCAAAAATTACAATATACATTCAAATAGAGCTAATTTAA
TTAGTGATATTGTTGCTCAATCTAAAGAAAGAGAAAAACATTTACCTAAAGGAATGATTC
AAGAGATTAAAATTGATTTAAGAGGACAATCTTATTCAGATGAAGATCTTTTTGAAATTA
GAAATCAAATTGAAAGTAAATCTAAGGGTATTATATCTAAAGATGCTATTGATTTTATAG
AAAATTAACAGAGGTATTAATGAATTTTAAAGCTGGACTTAGGGGACCAATGAGTATAAT
CCCAATTTCTAACAGGTATGAATTATATAATCTATTAAAAAAGCTAAATAAATTTCTTGA
AGAGAATAAGATCAATAACCATCTTCTTATTTCAGATAGGCTTTTTAAAAGATATGTAAC
TTATGAAGAAGCCAAAGGAGTAGAACATATTTTGGATAATGTTTTTGAACCATTTTTATC
TAGTCTTTCAGAAAGAGAAAAAGTGATTTTTTTGAAATTTAGGACTTCTTTTTCACGACT
GCTAGAACAATTGAGGTTTTTACTTTCAAAAGGAGAAAAAAATGGAGTTATTAAAATAAC
AATTTCAGACTTACCTTATGAGATATATGATAAATATAAAGATGATAATTTTTATGATAA
TTTATCTATAGATGATGAACCATATTGGATGAGGAATCTATCTAGTGAAAGTTATTAAAC
TTTAGGAGGTGTTTCACAAAGTATGCTGTTTATAATTTAATCTCGTTAGAAGCTTTGAAA
ATACAGGTTTCTTCATCATAAGAATTTTTAATAGCATACAATGTAGAACACAGGGGTAAT
ACAAGCGGTTATTTATGATTAAAATTTTGCAAATTCTAGTGGTAAATCTACCGCTTGTAG
GCGGTCAAAACATTTACAGCGAAGCAGCACAGTTGGAAGCGAAGCAACGCTTATCCAAAG
GGAACCCTTATTCAACCAACAGAAATCAAAATAGAGAGAAAATAAAATGAGTATTTTAGA
TAAAAACAGCATTGACATTATAAACATCGAGGGTAACCAGTGTTTTTTAATTATTACTGA
CCATTTAGAATGGAAATGATGAACATCTCTATTTTCTCAAAGATAAACTAAATCTATATC
TTTATTATTTGGAAAGTGGAGAAGTGTATTTAAATACTTCAGAAGCAAAAGAGAAAGAGA
TGGTAATAAAACTAATATGTAAATTCAAACCAAGAAAGTATGATATGATTATCTTGAATA
ATATTAAAGATGCTCTAAAAAACCAAAATGTGGATTTTATATATGAGATAGCGATTAAGT
AGGAAGTGTTCCATAATGTATGCTGCTTATAATTTTACCTTGTTAGAAGCCTTGAAAATA
CAGGCTAATACAGGCTTCTTCATCATAACAATTGTTCACAGCATACAATGTGGAACATAG
AGAGGATACAAGTGATTAAAGGTATGTCACAGGAAGTATATATTGATCTAAGAGGGCAAT
CTTATAGTAATAAAGATCTTATTGATATACGAAATAAAATTATACTAAACAGCAATGGAG
TTCTTGATAAAAGAAATATTCATTTTATGGAGAATGAAAAATGATATATGCAGGTTTTTC
TTCTTCATTATTAACTCATTATTTTTCATCTAATGATAGAATGGAGTTAGATTCTTTCTT
TCGTTGTTTAATAAAATACTTATATATTAATTGTATCAATAATCATAAATTGATTTCAGA
TAGATTGTATAGGAAGTATATAGCAAAAGAAAATATAAAAGACCTCTGTTTGCTACTAGA
CTCTATAAAAATAGGGTTTATTGGTTATTTGAATTCAAATTCAAATTCAAAATTTGAAAC
ATACAGAGAATACTTTAGAGCTCTTAATAAAATTTCTTTAGATTCTTTAGAGCTTTTAGA
ATTAGGTGAGGACGATGTCAAAATACAGATCCATTTGATGCTACCTTATTGTATAGAGGA
AAAGAAACTTCCCGAGTCGTTTCTTGATAATTTGCCAAATAATGCGAAACCTTTCTGGTT
AAGAGAAATAAGTATGAAAGAGTATGTGAAAAAATACTCTACATAAACTTGATATTTAAG
AAACAATTTTGAGAAATAGGAAAGCAGAGGTGTTCCACAAATATGCTGTCTATAATTTGA
CCTTATTAGAAACCTTGAAAATACAGGTTTATTCATCATAAGAATTTTTTACAGCATACA
ATGTGGAACACAGGTGTAATACAAGCAGTTATTTATGATTAAAATTTTGCAAATTCTAGT
GGTAAATTTACCGCTTGTATTTGATACAAGTGGTGTTTCGCTTGCTTCAGGCACAGACTT
AATTGCTTCCAAATAGCTTGGCAAAGCTATTGACGCAATACAAAAAGCGGGCAGTGTGAG
CGAAGGGTTAGCCAATAGTGATGCCAAAATCTCAATTAGCATAGGGGCAAGCAAATCCGT
TTCAACCAGCCACACCCAACAAACCACCCATCAAGGCAGTGAGTTAAGTGCAGGTGCGGT
CACTGTTCGGGCAACAGAGGGCGATAACACCATTGTCGGCTCAAAAGTGGATGCCAAGGA
GGTAGCTCTTGAAGGTAAGAACATCAATTTACTTGGCACAACAGACACTCAAAGCAACCG
TAGCGATAACAAGAGCAGCAGTTGGAGTGTGGGCGTGTTTGTGGGTAAATCTGGCGGTTC
GACCGGTTTAGGTATTGAAGGTGCGGTAAGTGTGGGCAAAGGGCATTCAAACAGCGACTC
GCAAGTACAAAACCATACGGAAATCAACGCCGACCGTTTAACGATTAAAGCAAATGAAAC
CACTGCCTTAAAAGGGGCAACGGCGAATATCAATCATTTAGCACTTGATACAAAAAACTT
ACATATTGAAAGCGTGCAAGACACGGAAAATTATAGCAAATGCGAACCAAAAACTTGGGG
TTGCTTTTACAAATAAATCGTGACAACGTGTCGATAACGTGATGACAATAAACTTAAATT
CCGCAAAATATCTGCTGTTTAATCTTTTAAATTTCCCTTATCAAAATTCTCATAATGTAT
TTGCAGATTATGTTACAATTCGAAGTGCAGTATAATTAGGCTTGCCCACTGCACGAGAAT
TTACACATAATCTGCTGTTATGCGAAATTAGTTACTAAGAAATTATTTTATATGGCAAAT
ATTACCTTAAAAGACATCACTCCACGTCATTTTTATGAAACGGTGAAATTGTTAAAAACA
GGGGATTGTCGTATCTACATTACATTGAATACGCTTGAAATTCGTTTGCCATATAGTGAT
GTTGAAAGCGGAGAAGAAACGCAATTGCGATTTGATAGGCTTGAACATGCTAAATTGTTT
TTGGAAGAGTTAGTAAATTCAAGCGTTCCTATTGATTGGGACGAATTTATAGCAAATTTT
CGTTATAAACCTAGACATAAATTCTATATAAATAAAGCCGACAAATTGTCGGCTATTTTT
TAGAGTAGGAGTGAAAGTGGTCTAACCTCTAGCTATACGCCCTGATTCATCTTCAGGAAC
TCTCCATCTCCAATATAATTCGGTTCTCACCCAAACAACATCATTTTCTGTGTGTTTTTT
AAATTCTTCTAATAATTTTCGATTGAGAACCTGATTTCCTTCGCTATTCTCAATTAGATA
CTGTTCAAGGTTATTTTTTACTAAATAATCAACAACATCATCTTGGTACAAACAGGCTTC
TCTTTCTAGCTTAGAAAGCATCCATGAAATTATATTATTTATTGACACTTTCCAAAGACT
CCTCAGGAAATCGCCCTTTTTCCAATTTTTTTCCAGCAAACCATTGACAGATGTAATACC
CATTGAATTCTCTTGGTGCATCAATAGCTAACCCTGTGGAGCTTTTTTCGACAGATTGCA
CGGTCATATCAGGTCCTCCTGATTTTAGTCTGACGATATCACCCACGTTAAACTGATTTT
CTCTTGTATACATTATAATTACTCCTTGATATGGATTGTTTAAATTATGCTTAGAAAAGT
TCGGGAGTTACACCCGAACTTTACCGCAATATTCTGCGGTAGTTTTAAATTTTTTTGTTT
TCTCTAAATGTTGCACCAGCAATAAACGCTTCTTTGGAATCAGGATTGAGTCTAGCTATC
ATATCCAATTTAGTATCATTAAGGTAGTTTTCAATCATAAAATTTACTACATCAGTCCAT
TTAGTTACTTTTCCCGTTTTTGCTGTAATTTCTACAGCAACACGTTCTATTTTCATATGG
GTTTCAGCAGGAACACCTAAGTTTTTTCTTTTATTCATTTCGTTTCTCTTAATTTTTGAT
GATATTTGTGAGCATTCATAATAGCTCATAAATTTATTTTTTATTCTGTGATATTTTTCA
CTTGCTCACAAATGCTTTTTGATTTATTTTAATATCACTTGTGATACTGTGAGCATTTAT
AATGATTTACTTTATTGATTGGTTAGAAATAGAGCAAGATTTTGGGGTAGAGATCCCCGA
AGTTGTTTTACGTTCTATTTTTGATTTTGGAATGATAGGAGTTCATTTAGATACAGGTGA
AATGCAATCTGGTATTAGAACTGGAACCTACCATCATAAAGGAAGCTATTGCGATAAAGT
AAGTATCAAAATTTCAGGCTCTGTTATTCATATGTCGGGAAATCCCAGTCGTTGGGGTAG
AGTTGAAAACTTAATTGGCTTTGATAGCCTTGATAGCTGTGTCGCTTGTTTCAATTCTAT
TCTTTTTTCACTCAAACTTCCGACTTTTACACGTTGTACTGAAGTTTTTTATGGTCAAGG
GCAAGACGGTTCAAAAGTAACAAAGTTTTCTAACGGTGCAATTATAAAACGTATTGATAT
TACAACTAATAAGTGTGTGGGTAAGGGCAATGAACGTACTTTTCTAAGAGCCTTATCTAG
TCAGCGTTATCGAAATTCTATTGGTCGACTTCATACTAATGGTTGTACAGCAGATTGGTT
AAGTGCAAAAGGTAATTCAAACTTAATTTATCCTAGCTGTTACATAAAACACGAAGAAAT
AAGACTTCATTCTTATGAAAAAATTAAACGTAAATTTGGAGAAAAATCTAAGGAATTCAA
TTATTTAAAAGACGTTTATGATTATTGTGAAGAGAATGGTGTAGTACGTTTTGAGCAGAA
ATTGAAATCAAGATACTTAAAACGTGAAAATTTGTGTTATTGGGGATTAAGTGATTTTTC
TCGGTTAGAAAAGCTTCAACAGGAGTTTATTGATGTGTATAAGAAATTAAATTTAGGTCA
ATATGATTTAGAAACGATTGCTGAACAATTAGTATCTCAAGGTGTCGTTGATACTTTAAG
AAAAGCTACGCCATCGGCTTATTATGCAATGTTATGGTTATCAGGTAAAGATTTAGGATT
GAGAAAACGTCAATTTGAAACACATAGGGCAAGATTAAGAAAAATTGGTATTGATATCGC
AAATCCTTGTGATGTTGAAAAATTTCAGGCTGTTAGGGTGGTATCTTGCGATCAGATTTT
TGTACGTCCATTCAAAGCACCTGATTTTTATCAGTTTCCAAGCAATGCACCTACTAATCT
TCGATTGGTTGCGTAGTATATTTTTACTTTTAGTAACTATTTTTTAAATAAATCTACTTA
ATAGGAGAATGATTATGCGTACTGGTTTTTATATCGTAGGAATTTTAAAAGGTTATAAAC
CAACATCTTTTACAAATAGAGAAACAGGAGAAATTCGAGAACGACATAATATAGGGGTTC
AGTTACAAGAACCTGATGGATACGGTGGTTATAACACTTCAATTCAAGAAATTAAAATTG
ATGATCGTTCAATGAATGAAGCTCTTAAAAATACATTGCAACGATTAAAAGATAAGCTAG
TAATGATTTTAGTTTATCCCAAAGAATGGGCAATGGAAAACGGGCGTAAAGGTATTACAT
ACAATTTTGATGAAAATTCAGTTATTGAAGAATTAAAACAATAATTGATCCTCATTAAAT
GGCGTTTATTTTATGACTAATGAAACTGTTGTTACGGCAAAATTCTGTCATCCATATATG
AATTTCGGTGGAGAAAATGGCTGTGATGAAATTGTTTTGAAACTTCCACAGTCCGAAGTG
GCGAAACTTCAAACTGTGGAAATTCAAAATAAACCACAGCTAGGCGAGTTTGATACAGGC
TTGTTTAGTTATGGTTTGGGGCTTGTCCTAATGTTTTATGTTCTTGCATACGGATTAGGA
CAAATAATAAAAATGGTTCGTTAGAACCGAGTTTATTTTAGGTGTTTGTTATGAAAATGA
AAAATGCTTTATCAAATATGTATATTAAAGCAGGTGTAATTGCTACTTTAGCAATGTCTT
CAACGGCTTTTGCAGAAACATCACAATCAACAAATTATCTTGATGGTTTGGTTGCTAAAT
TAGATGTAGCTCCGATTATCACTGCTATTGTTGCTGTAGCTGGTAGCATTATGGGTTTAA
CCGTTGTTGTGTATGGTATTCGCAAAGTTTTTCGAATGTTAAATGTTTAATTATTCAAGG
GGCTAAAAGCCCCTTTTTAAATTGGAGAATGGTATATGTGGGAGTTAATGAGCTTTTTTA
CGGGGGTTCTATGTGCTTGGGCCGTTATTCAAGGATTAAAAAGTTAGTTGTTTATTTTTG
TATTGCACAGCTAATCTATTCTTCAACGCTTGTTTATGCAAATCCAGCAGTTGCACTGGT
TGCTAGACCATTATTAAGTAGAGTGCTTTCAAATGTGGTTGTAAAAAGAGCTGCTACTGT
TGCTGCTAATGATGCTACTTATGCTCGATTAGTAACATTACAAACATTTAAATCTGTAGG
TCAAGTTGCTGCTAATGATGCTCGATTTGCTATTACGGCATCTTCATCCTTAAGACACGC
TAAAGATATATCTTGGGTAAGTTTAGCATTATCAAGTGGAGTTATTTCATTATCAGATTT
AAATATTTCAGAAAATGAGAAAATAGGGGTGCAATTTGAGCCAAATGCAGTTAAGTTATC
TGATGGTCGTTATGCTATTAATGTGAATGGGAAAACTAAAGTTATATCTAAAAATGCCAC
AATACAAGATCCTGTAATTTTCCGTTATTCAAAAGAGGTTTCTTCAGTTCCAGCGGAAGA
CATTTATGAGGCAGACAATTTAAATAATCTTTATCGCTTTTATTATGAAACAAGATTAGG
GTCATTTATTCAAGCTAATTCTATTGATACATTAATTCAAGAAATAGGGGAGGCTGGTAT
AAGAGAAAATTTTGAGAAAGTTTCAGCAAATAACACTGAATATTCTTACTTATCATCTAA
AAGGGAAACAATTGTTAAATATTTACGACAAGAAGATCGTGATGATTATACTAGAGTATC
TGTAAGATTAACTTATATTACAACAAGTTTAAAATCTAATTTTGATGTTTTAACAAGGAA
TAATACAGGCTCAGAAACATTTTTTACATTTAATAATCCTAATGAAAATGATTATGAAAA
GTCAGAGTTTTCTTTAAGTACAACTTACAACATTAATTTCAATCCTGATTTTCAAGCTCA
AGAAGAAACAGAAATAGAGTTAGGGAATATATCAGAGCTAAACCCTGATTTATATAGTCA
ACCATTAACAGCTCAACAGTTGGCTTCACTTTATAATGCATTATTATTATCAGCAGCGAG
CCAAATTGATTATCAAGGAATTCCTTTTAGTATTAGTGATCCTATAACAGCTCAAGAAGT
TGCAGCAGAATTAAACTCATTAGGAGAATCTGCTAGAGTAGGTGATTTGTTTTCTAAAGC
TGGTCACTCAAATAGTATTGAATTGTCATTACCTGAAGTAAATTCAAGTACAACTGTGAT
TACACCTACAAATCCTACAACAGGTAAGGAAATAGAAGAGATCGATCCTAGCGAAGCTGA
ATATCCTGAGTTAGAAATGCCAACAGCAGAAGAAATACTAGATCCTTTTAAAAAATTTTT
TCCAACATTGCAAAATTTCAAATTAAAAGGACATTCTGCAACTTGCCCAACGTGGTCTTT
TGATATTTGGAATAAGCATTTTACGATTGATAGCCATTGTGAGTTATTGGAAGAACAACG
CCAGTTGATACAAGCTATTTTTGGTATTTTATGGGCTTTTATTGCATTACGTCATCTGCT
TACTGCATAGGGAAATTTTTATGGGAAAACTTATTTTATCTTATTTAGTGGTTTATTAGG
CTTTGTTTTTAAAGGCATTGTTGCAAAATTCTTTGTGTTTTTTGCTTTATTTTATATTAC
AACGGAGTTTATTCCTGTTGTAATTGATTCATTTATTCCTGATAACCTTATTCCCGATTT
AAATTCACTGTTTGGATATTTGCCTAGCAGTATGTGGTATTTTCTGAATTTAATTGAATT
TCCTTTGGGTGTTTCATTATTTATTTCTGCATTACTTGCTCGTTTTATTATTCGTAGATT
ACCAATTATAGGATAAAGGTTATGGCCATTTCAGCTTATGTAGGCGTTCCTGGTAGTGGT
AAATCTTATGAAGTGGTTAAATCCGTGATTTTACCAGCGATAGAAACAGGACGTAGGGTA
GTATCTAATGTTTACGGCTTGGATAAGGAAAAAATATATCAGTATTTATTGAAAAAGAAC
CGAAAACTGACCGTAGAACAGCTTGGCGATCTAGTTTATGTAGAGAATGAGCAATGTTTA
GATCCAAAATTTTTACCGTCAATGGAAGAACAAGATACATTTTGCAAAGCGGGCGATTTG
ATTGTAATTGATGAAGTTTGGCGAATTTGGGGAAGTGATAAAGATATTCCTAAAAATCAT
CGCTCATTCATTGCGGAACATCGCCATTTTGCACACGCTGAAACAGGTGTTACTTGCGAT
CTTGTTGTGATAAATCAAGACGTTGCTCAAATTCCAAGATTTATTAAAGATCGCATTGAA
ACGACCTATCGAATACAAAAGCATGTTGCATTGGGTTTTCGTAATCGCTACCGAGTTGAT
GTATTTCAGGGAGTAAAATTATTCAAAAATAATCGAATCAATTACTATCAAGAAAAATAT
GATAAAGATATTTTTGCATTATATAAATCTTATGAAAATACTAATGCAAAAGAAAGCGTA
ACAGATAAACGGCAATCTATTTTTTCATCAACAAAAACGTTATTTTTTATCGTGGCAACA
CCAATTTTAATTGGTGTATCTGCTTATTTTGTGTATGACTATTTCAATCAATATTTACAA
CCTGAACAAGCAGAAATTAAAACATCATCAACGGCAAATGAACCTCAGAATAAAATAAAT
GTTGCTGTTGAAGTGCCTAAGGTTGTCAAACCATTATCAACAAAATGGCGAATAACAGGG
GAGTTACGCAAAAATAATCAAGCCTTTGTTATTCTTTCTGATAATCAAGGTCGATTACGC
CTTGAGCCAAGAAGTCAATTTATTTTTAGTGGTCGAATGTTACAAGGAGAAATTGACAAT
CAGATTGTCAATTATTATTCGGGGGAAATGAAATGAAGCGTTATTTAGTCGCACTTTTTG
CTTTTTTATCTATATCAGCAACAGCAAAAAATGTAGATTTTAAATTGGAAGCTGTACCGC
TACCAAAAGCAATATCAATGATTTATGATGAAGTATTAGAAAAGCCATATATGCTTGATC
CTAAACTGGCTGGTGATACTCGCTTAATTAGTTTTCATACGACTGAAAAACAGGATTTTA
ATGAGTTTATTCAGCGTTATTTTGAGAATATGAATATTAAAATCTATGAGAAAAAAGGTG
TTGTTTACATTGCACATATTGAACCAAAACCAGTAAAAATTGTGAAGAAGAGCTTTGTTT
ATAACCCTGTTCATCGTGATGTTGAATATCTTGCAGGTTTTATTCAGGACGGAGAAGGGC
AGGTTTCAGCAAGTGGAGATAAGCTCGTTTATTACGGAACACAAGAAAATATTAATCGAG
TGAAAAGCGTATTGAAATCGGTGGACACAAAAACACGTGAAGTTGTGGTTACAGGCTATT
TGTTTGAAGTGCAAACGGAAGAAAAACACGGAAGTGGTATTAATTTTCTTGCTAAATTGC
TATCAGGCAAGCTCGGTATTTCGATTGGAACACAGCAAAATTATGAAAATTTTATCACGA
TCAACGCCGGCAATTTAGATGCAATGATTGAGCTTTTCAGAGAAGATAGTCATTTTCGAG
TGATTAGCTCGCCTACATTGAGAGTAAAATCAGGCTCTACAGGAAATTTTTCTGTTGGTT
CCGATGTACCTGTTTTATCAAATGTTACCTATCAAGACACAAGGGCTGTGCAGTCGATTG
AATATCGTTCTTCAGGTGTCATTTTTGAGATACAACCGTTAATTAAACACCAGTCCATTG
ATTTGAAAATTCAGCAACAATTATCAAATTTCGTGAAAACAGCAACAGGAGTAAATCAAT
CACCTACGTTGCTAAAACGTGATTTAGTTACCGATGTGAGTGTAAAAAGTGGCGATGTGA
TAGTACTCGGTGGGCTTGCTGAAAATAAAGTAAGCAAAGGCGAAACAGGTTTTTCATTTT
TGCCGAAAGGTTGGTTTACTGGTAAATCTACATCAGATACGAAAACAGACATCATTTTGT
TATTACAGGTTAAAGAGATCTAAAAAGAACTGCGTAGCATTCATTTGTAAGTTAAAAAAT
AATCGGAACTTGTTTACGATTATTTTTTGACTTGAACAACTGGAGCGAAGCGAAAGGCGT
TAGCAAAATAACTTGAAAAATATTTTAAACAATGTATATTAGAGAAACTGTGTAAGCTAC
CTTAGTGCTACTTATATGGGTGATTAGCTACCATAAATGCTTACTTATATTTAGGTATGT
TTCGCTACCGAAAATGCGAACTTCATAGAAATAAAAGGTGCAAATGCACCTTTTATTTTT
TCTTATAGCTCTTTTCCTTTGGGTATAAGTATTAGTTTAGAATTAATCTCATCAATATCA
AAAGATAACCTTACTAGTAGAGCATACGCAGTTTCTGCAATTACAATAAGCCTATGTTTT
TCCCTTGTGAGATAATCAACACCTCCATCATAAAAAGCTCTTGCTGGATCATAAAAATAA
TTACTGTCTAATTTATTCATTTTGTTTTCCTTGGGCAGGTATCTAAGAAATATCCACGCC
CACAGCTGTGCGAGGACGTGGATATTTCTTAGATGAACCGCTTACATTATGATGAAATTT
TATAGTTTCAACGAATAAATTCAAGATGCTGATTGAATATGTTCTTTTGAAGATAGAAAG
TAACTTGTTTGAGTAGCATTTTATACTTTAGTATAAGCCTGTGATTTATCTAGAACGTGG
TGTGTGTTTACCTGATAACTAATTTCGCATAACTTATATTATGTTAAATAACAAATTTAA
GCGGATAAATTTAAGGCTTTTCTTTCTTTTTCTCTTCCCTTTTTTACTGAGATCAATTTA
TTTTCAAGTGTAAAAGGCGTATCATAGGCACGCAGTCACGTTTATCCAAAACGTGTTAAT
TTTTTCTTATCACATAGGTGTAATTTTTTTTCTTATCACATAGGTGTTTCGACAATGTCA
AAAAATATTCTTATTCTTAACTGTGGTAGCTCATCTTTAAAATTTGCTATCCTTGATCCT
GTTTCTGGCGATGAAAAATTATCAGGTCTAGCTGAAAATTTTAATTTAGTTGATGCTCGT
ATTAAATGGAAATTAAACGGTGAGAAAGGTGCTGCAGATTTAGGTGCTGGTGCAGCTCAC
AGTGAAGCACTTAACTACATCGTGAAAAACATTTTAAGTGCAGAATTAAAAAACAGCATT
GGTGCTATCGGTCACCGTATCGTTCACGGTGGTGAAAAATATACTTCATCTATCGTTATT
ACAGATGAGGTGGTTGCAGGTATCAAAGAAGCTGCAGCATTTGCACCACTTCACAACCCT
GCTCACTTAATCGGTATTGAAGAAGCATTCAAAGCATTCCCTGAATTAAAAGAGAAAAAC
GTTGCGGTATTTGATACAGCATTCCACCAAACAATGCCTGAACACGCTTATCTCTATGCA
CTTCCATACTCTTTATATAAAGAGCACGGCGTGCGTCGTTATGGTTTCCACGGTACAAGC
CACTATTATGTGAGCCGTGAAGTTGCTAAGGTTGTGGGTGTTGAGCCTTCAAAAGTGAAC
GTGATTACTTGCCACTTAGGTAACGGTGCTTCAGTTGCAGCAATCCGTAATGGTGAATGT
ATTGATACATCAATGGGTTTCACTCCATTAGAAGGTTTAGTAATGGGTACTCGTTCAGGT
GACTTAGACCCTGCAATCATTTTCTTTATGCACAATACTTTAGGTATGTCTGTAAAAGAA
ATTGAAGAAACATTAGTGAAAAAATCTGGTTTATTAGCTTTAACAGAAGTAACAAGTGAC
TGCCGTTATGTAGAAGATAACTACGCAACTCACGCAGAAGCAAAACGTGCAATGGATGTG
TTCTGTTATCGTTTAGCGAAATACATCGGTTCATACATGGCTGCATTAGGTGATGATCAC
TTAGATGCAATCGTATTTACAGGCGGTATCGGTGAAAATGCAGGTCCAGTGCGTGAATTA
ACTTTAAACTACCTAAAACTGTTCGGTATTAAAGTTGATAGCGAGAAAAACATGGCTGCT
CGTTTTGGTAAATCAGGTGAAATTACGGCTGCAGATTCTACATTCCGAGCATTCGTTATC
CCAACAAATGAAGAACTTGTTATTGCACAAGATACCGCACGCTTAGCGTTATAATATCTG
GAACCTGTCAATTTGGCAGGTTCTTTACTTTTAACATATTACAAGCGGTTCGATTCCACT
TAAAATTTGCAAAATTTTTCGATCATCTACCTGCTTGCTTAAATGGAAAGAAAAGATGTC
TAGAACAATTATTTTAATTCCGATCAGTACTGGTGTTGGTTTAACCAGTGTTAGCCTCGG
CTTAGTACACTCCCTTGAACAAAAAGGGGCGAAAGTTGGTTTCTTAAAACCAATTGCTCA
ACCAATCAGCGGTGAAGATACCCTTGACCGTTCAACCACTATTATCCGCCTTTCACAAAG
TACCGAAACAGGTACGCCATTTATGCTAAGTGAAGCGGAAACATTAATTGCAAAAAACCA
AACCGATGTATTACTTGAAAAAGTGGTTGAGCGTCATCAAAAACTCGCTAAAACAAGCGA
TATTATTGTGATTGAAGGCTTAATCCCAACACGGAAAAATTCTTATGCAAACAGCATTAA
CTATGAAATTGCACAAGCATTAGACGCTGAAATCGTGTTAGTTGCAGCGCCAGCGGCAGA
CAAACCAGCTCAGCTTAAAGAGCGTATTGATGCGGCAGCTTCTTTATTTGGTGGTCGCCA
CAACCCTAACCTACTCGGTGTGGTTATTAACAAATTTAATGCCCCTGTTGATGAGTCAGG
TCGTACACGCCCAGATTTAACCGAAATCTTCGACTCGTTCCAACACAGCAGCAATAACAT
TCTTGAAATGGAAAACCTGTTCAAAGCTGGTCCAATCAAATTACTAGCTTGTATTTCGTG
GAAATCAGATTTAATTGCAACCCGTGCAATCGATCTTGTAAAACACCTAGGTGCGGCAAT
TATTAATGAAGGTGAAGTACATAAACGCCGTATTCGTAGTGTAACATTCTGTGCAAGAAG
CCTACCACATATGGTTGATCACTTTAAAGCGGGCAGTTTATTAGTTGCTTCTGCAGATCG
TCCTGATGTTATCGTTGCAGCATCTTTAGCAGCAATGAATGGCGTGGAAATCGGTGCGTT
ACTCTTAACGGGTGGCTACAAAATTGATACTCAAATTGCCAAACTTTGCCAACAAGCCTT
TGAAACTGGCTTACCAATTTTCCGTATTGAAGGCAACACTTGGCAAACTGCATTAAGCCT
ACAAAGCCTCAGCCTTGAAGTACCAGTTGATGATAAAGAGCGTATTGATGCGATTAAACA
ATATGTCTCAGAACAATTTGATGCAGACTTTATTGAAGGTATTTCTAAAGGTGCAGTTCG
CGCTCGTCGCCTCTCCCCTGCTGCATTCCGTTATCAATTAACCGAACTTGCGCGTGAAGC
GAAAAAACGCATTGTGTTACCAGAAGGTGATGAGCCTCGTACCGTTAAAGCGGCTGCACT
CTGTGCGGAACGTGGCATTGCAGAATGTGTACTTTTAGCGCCACCTGCTGATGTTCAACG
TGTTGCTGAAGCTCAAGGGGTTACTTTAGGCAAAGGCATTACCATTATTGACCCAGCTGA
AGTGCGTGAAAACTATGTAGCTCGTTTAGTCGAATTGCGTAAAAACAAAGGTATGACTGA
GGTTGTTGCTCGTGAACAGCTGTTAGATACTGTTGTACTCGGTACAATGATGTTAGAAGC
AAACGAAGTAGATGGCTTAGTTTCAGGTGCAGTTCACACGACTGCAAATACAATCCGTCC
ACCAATGCAAATTATCAAAACAGCACCAGGTAACTCTATTATTTCATCTGTGTTCTTTAT
GTTATTACCAGATCAAGTACTTGTTTACGGTGACTGTGCGGTAAACCCAGATCCAACACC
TGAACAATTAGCCGAAATCGCTATCCAATCGGCTGAATCGGCAAAATCATTCGGTATCGA
TCCTCGTGTTGCAATGATTTCTTACTCAACAGGAACTTCTGGTGCTGGTGCAGACGTAGA
AAAAGTAGCTGAAGCAACTCGTATTGCGAAAGAAAAACGCCCAGACCTTATTATTGACGG
TCCATTACAATACGATGCGGCAATTATGGAAGATGTGGCTCGCTCTAAAGCGCCTAACTC
CCCTGTTGCAGGTAAAGCGACCGTATTCGTCTTCCCAGACTTGAACACAGGTAACACAAC
TTATAAAGCGGTTCAACGCTCTGCGGATCTCGTGTCTATCGGTCCAATGCTACAAGGTAT
GCGTAAACCTGTGAATGACTTATCTCGTGGTGCTTTGGTTGATGATATTGTTTATACCAT
TGCATTAACAGCAATTCAGGCGACTCAGTAAAAAATAAACTGCTAGTTCAAAGACTGAAT
CCAGTTGCTACTGGACTCAGTCCGTTTAAATACGTCAGTTATACAGCCCAATATATTATT
CTTTAGGATATGTTAGAATAATTCTTTTGCCTCTTGAAGCAATGATTCTGGTATTGAAAG
TCCCAGTTGTCTTGCTGTTTTTTGATTAATGGATAATTCCATTTTACTTACAGACTGGGT
TGCGATATTACCTGCTTTTTCACCTCTGAGGATTTTTGCTGCAACTTTACCTGTTTCTGC
ACCAATATCATATTGATTCACTGCGTAAGCAGCTAGAGCTCCTCTTTTTACAGTGTCTTT
ATCCGCAGCAATAACAGGAATTTTTGCTTCAAGTGCTGCTTTGTGTAATGCTTCATAGGC
AGATACTACAGCATTATCTTCTGTAATATAAATAGCTTGCACCTTTCCACTTAAACTACG
AGCAGCTGTGCCAATATCTGCACTACGCTGCACAGCTACAGGCATAATCTCAATATTAGA
ACCTCTTATTGCATTCCTTAATTCTTCTAACACAACAGCTGAATTTACCTCTCCTGCACT
GTAAACATATCCGAGAGCTTTAATATTTGGTACTAGTTTTTGGATTAGTGCCAATTGTGG
TTCAATTGGTTTATGATCTGAAATGCCCGTTACATTTGTTTTACTTGGTTCCCAAGATTT
AATCAGCTTGGCAGCTACAGGATCTGTTACACCTGAAAATACAATAGGAATTGAACGTGT
TGCTGCAACAACAGGTTGAGCACTTGGTGTCGTAATAGGAATAATAATATCTGTTTTATC
ACCTACAAATTTACGTGCAATTTGAGCTGCAGTTGATGTACTACCTTGAGCAGATTGGAA
ATTAATACTAATATTTTTTCCATCAACAAAGCCTTCTCTAGCGAGTTCTTCAATAACACC
CTGCCGAATAGTATCTAATGCAGGATGCTCTACAATTGCAGTAATTGCAACATTATGGAT
TTTATCCTGCGCAGATGCATTAAATGCGAAAGCAGCAAGTGCAGAAAAAAGAATTGTTTT
TCTCAATTTCATATGAATTTCCTTAATTTAACTTGATGTATTAATGTACTATTAAAATAG
TACAAAGAAGGATATAAAAATTAATATACTATTGCAAGAAAATTCTAATCGAAATAAGGA
AATAATATAATAAACGTTTGTTTTTTAAACTAGACAGAAGGGGGAATGCACTATTTCCCC
CTCAGATAACTCATTTAACCAACTTTAAATGAGATGATTTTTTCTTAGTAATTTTTTTGA
GTGACTGCGCTCTATTTACTCTATCTAAATATGTGTCTTCTTGATAGAAAGCTTCTTCTT
GAAACATTACACCGTCACCATTTTCCTGTGCATAAATAGCCTCGACAGCACCGAATGGAA
TATAAACTCCACGAGTAATTCCCTGAAATCTTGCATTGAAACTAATTGCTTCATCAGTAA
CAACATATTGTCCTATAGAGCGGGGAGAAATATTTAAGATAATTTTACCATCACGCACAA
ATTCTTGGGGAACATCTGTATCTACGTACTCCGAATTTATTAATAAATATGGGGTATTTT
CATTATCTAAAATCCAATTATAATAGGCTTGGTATAAATAAGGTCTTAAAGGTTTCATAT
CAGTCTTTATCATCCATTAAATTTTTGGGTGTACTACCTCCAATAGATTGCACAAAGCTA
TCTCGTTTAAAAACTCTATTCATATATGCTTTAACCGCTTTTGAGCCTGCTCCATTAAAT
TCTACACCTAGAGTATTCATTCTCCACAATAAAGGGGCTACATAGCAATCAACTAGACTA
AAATCTTCACTCAAAAAATAATCAGAATCTGAAAATACTGGACCTAATGCTAATACTTCT
TCGCGTAGCTGATTTAATGCTCTTTGAGCTTCAGCTGTAGTTGGATCACGTTCAATAAAA
TCAATTAAAGAGAACCAATCATTTTGAATACGATGTATATTTAAACGACATTGAGCTCTC
AGTATAGGATAAACAGGCATTAATGGCGGGTGAGGAAATCGTTCATCAAGATATTCCATA
ATGATTCGTGCATTTGATAATATGAGATCACGATCAACCAACACTGGCACAGTACCTCTA
GGATTGACTTCAATTAAATCTTCCGAAATTGTGCCTGGTAAAATATTTTCAATTTCATAA
GCAACGCCTTTTTCAGCTAAAACGATACGTACTTGATGACTATAAATATCTGTTTTAGTA
GAAAAAAGCGTCGGAACAGAACGTTTATTTGCACTCATCATTTATTTCTCCCAATATTTA
AATTTTCTCAATATTCGATCTTCCGATTTTAGCATAGATTATCTGTTAAATAACAGTGCT
ATTTTTCTTATCCTATATCCTTTACTTAGGATTGATTTAGAGCAACTTCTTGAAAATTTT
TATATAAACCTTTTGACGATAGAGTATAAAACGTCTAGCATATAACAGGAATCTTTTATC
AAAATAGAGGAATATAGATGGAAAATAGCAAAAAACAATCATTTCAAGATATGCTAGATT
ATGTGCATCTTTATCGTTTAAAAAATAAATTATTACGTGAAACAGCAGATAATGATCGCA
AAATCCGTGATAATCAAAAGCGTATTTTATTACTTGATAATCTAAATCAGTACATTACTG
ACAATATGTCTATCCAAGACATACGTGTAATCATAGGTAACATGAGAGATGACTATGAAA
ACCGAGTTGATGATTATACTATCCGTAATGCTGAACTTTCTAAAGAACGTAGAGAAATTA
GACGTAAAATGGCTGAACATTCTAGTAAAAAGTAAATGAACAGAACGGTAAGTCGCCAAA
CCTACCGTTTTTCATATCCTACTGTTCAATCCACACCACAAAATCTGCAACAGTATGAAA
TGAACCAAACACAAGAATAATGTCTTGTTCGTTCGCTGTTTCAAAAAGAACTTGGCTTGC
TTCAATAACATTTTCATAGGCAACGGCTTTGGCATTTGGTAAAGCAGTAAGTAATTTACT
TTTTACCTCTGTGCCACGTTGCCCCCGATAACCCTGTAACCCCGCACAATACCATTCGTC
AATCAGATCTTCCAAAGGCTCAACAATACCCGATAAATCTTTATCCACTAAGGCACTGAA
TACTGCATATATTTTGCGGTTTGGTTGAATCCATTCTGCAAGACGATCCGCTAAATAACG
TGCAGCGTGGGGATTATGTCCAACGTCAATAAACACTTGTGCAAGCGGTCTGTTTTGTGA
AAATTTTGCAAAATCTTGTTCGCCTAATAATTGAAAACGTCCTGTCATCTTCGCCTCTTC
GACCGCTTGAGCAAGGATTTCATCACTGAGTTCAAAAGGTAACTGAGTTAAAACCGCTAA
AGCTGTGGCACAGTTTGGCTGTGGAATTTTAGGCAGTGGAACAGTCAAAGATTTGGTTTT
CGATTGCCATTGCAAGCGGTCAGATTCTGCTGAAAATGTCCAATCTATATCTCGTCTAAA
AACGTGACATTGCAACTCTTTTGCATAGTCTAAGATACTTTGGGGGCAATCAGGCTCGCC
AATAACCACAGGAATATTTGGACGGAAAATCCCTGCTTTTTCACGACCTATCGCTTCACG
GTTATCGCCTAAAAACTCAACGTGGTCAATATCAATCGAAGTGATTACCGCAAAATCAGG
ATCGACAATGTTTGTGGCATCTAAACGCCCACCTAATCCTACTTCCAAAATCGCTACATC
AATCTTTGCCTTACGGAACAGATCTAACGCTGCTAAAGTACCGAACTCAAAATAGGTTAA
AGAGGCTGATTTGTGCTGTTCAATATAGTCAAAAGTTGTAATTAAATCAGCATTTCCGAC
CGCTTGTCCTTGAATACGCACACGTTCGTTATAGTGGATTAAGTGTGGTGATGAATAGAC
CCCGACCTTTAAACCTGCTTTTAATAACGCCATTTCTAGCAATTTGCAGGTTGAACCTTT
GCCGTTTGTACCTGCAACCGTAATCACATAAGGGGCTGGCTTGAGTAAATCCAATTCTTC
CGCGACTTTTCGGATACGTTCCAAGCCCATATCAATCGGTTTGAAATGGCTTTTTTCTAA
ATAGGAAAGCCATGTTTCCAATGAATCCGTGGCTTTTGGTGAAATTAATACGTTCATTAC
ACTTCTTCTGCAACAAGTTCGCCCGTTTTAAATGGCATCGGCTGATGAGTAATTTTCGCA
AGTAAACGAGCAAGGGTATCACGCATTTCTTTGCGGTGTACGATCATATCAATCGCCCCT
TTTTCCATTAAGAACTCACTGCGTTGGAAGCCTTCTGGCAATTTCTCACGCACAGTTTGT
TCAATCACTCGTGGACCAGCAAAACCGATCAAGGCTTTAGGCTCTGCGATATTAATATCG
CCTAACATTGCCAAACTTGCCGACACACCGCCTAAAGTTGGGTCTGTTAAAACAGAGATA
AACGGCACGCCTTTTTCTTTCATTTTTGCCAATACCGCACTGGTTTTCGCCATTTGCATT
AATGAGAATAACGCTTCCTGCATACGCGCACCGCCTGAAGCAGAGAAACAGATAAACGGA
ATATTTTCGCTTAATGCTTTTTCTGCTGCACGAACGAATTTTGCTCCAACAACAGATCCC
ATTGAGCCGCCCATAAACTCAAAGTTAAAAGAAGCAACAACCATAGGCATATCATATAGC
TTGCCATACATTACGATGAACGAGTCTTTTTCACCTGTTTGTTTTTGAGCCGCAGTTAAA
CGATCTTTATATTTTTTGAGATCTTTAAACTTCAACACATCTTGTGGTTCAAGTTCTGCA
TCTAATTCTTCCGCAGTATCTTGGTCTAAAAGGGATAATAAACGTGTACGCGCATCAATA
CGCATATGATGATCACATTTTGGGCAAACCTGCATATTGCGTTTAAGTTCCTCGCTATAA
AGAACCTGCTCACAACTTGTACATTTTGTCCAAACGCCCTCTGGAATTTTTGATTTACCA
CTTGATGATGAGGACGTTTTTCCTAAAATTTTTTCAATCCAGCTCATTGTTACACCTTAA
TTGTGTTGAGAAAATTGGGCGTATTAAAACATAAAATTATATAAAAATACATATGTAAAA
TAGCCCTAGATGTTTTATTGTGGATCAATTAAGTCAACTAATTTCATAATGACTTCGTCA
ATTAAATAATCCTCTGCTTTAGTCGCATACTTAGCTTGGCGTTCTTTTAAATCTAAGGCT
CTTACTTGGTGACATAAAATAACACCTGTTACCTTACCTGATTCTGTACTACTACCATCA
AGTACAACAGTTATATTCTGCGAACGAGCCGCATTGCCACCCGCAGATATTGGGCAACAA
ATTGCTGTGCCTAATGCTTGATTCAATAATTCGTCCGATACCACAATAAAATAATGAGGA
GAGCGAAGCTCGTGACCTTTCGTTGGATTCGGATCAACATACCAAATCTCTCCTTTTTTC
GGAACACGCATTACCATACTTCTTTCCCAGTGGGTTGAGATTGGGAAAATTCTGCCACTG
TTGTATTCAATTCCGCAACTTCTTGACTATCAATACCTGCTAACAATTCTGCAACTGTCT
TACGACCTCGTGCTTGACGCTTAATAGGGGTGAGTATGACACTTTCTCCCCTTGTCTCCA
AATTGACTTTATGACCAATTTGCCACCCCATTTGTTGCAATATTGCCATTGGTACAGTCA
AGACAGCGGCCCCACCTTGTTGTCTTAATGTCGCTTGCATAACTACCTCTTTCAGTGTTA
CTTTGTGCAACATTATAGAGCAATTTATCTCACACTCAAGTGATGATTGTGTGCTAATTT
ATTTCTGCTTGTTCAAACTGTAAAAAGAATATCGTAGCTTGGAATATTTACATTTTTATT
CTATTCGCAAATAATTTACTAAAAATCACCGCTTGCCCCTTGCCAAAAGGTATAAATCCT
CGTATAAATCCACCTATTTGCAAACACATATTAAGAGGAAAACTATGTCAATGTTTAACC
ACATTCAAGCAGCACCAGCCGATCCAATTTTAGGTTTAGGCGAAGCATTTAAAGCAGAAA
CTCGCCCTGAGAAAATCAACTTAGGGATTGGGGTTTATAAAGATGCGAAGGGGCAAACGC
CTATCGTTAAAGCGGTAAAAGAGGCAGAAACGCGTTTACTGGCTAAAGAGAATACCAAAA
ATTACTTAACGATTGACGGTATTGCTGATTTCAATGCACAAACTCAAGAGTTATTATTCG
GTGCAGGTGCGGAAGTGATTACCTCTGGCCGTGCTAAAACAGCACAAAGCCTTGGTGGTA
CTGGTGCGTTACGCATTGCGGCAGAATTTGTTAAACGCCAAACCAATACGCAAAACGTAT
GGATTTCAACCCCAACTTGGCCAAACCACAATGCAATTTTCAACGCAGTGGGTATCAATA
TTAAAGAATATCGTTACTACAACAAAGAAATCAAAGCATTAGATTGGGATAATCTCATTG
CAGATTTAAGCCAAGCAGGTAAAGGCGATGTGGTGCTTTTCCACGGTTGCTGTCACAACC
CAACTGGAATTGACCTAACTCCAGAACAGTGGCAAATCCTAGCCAATATGTCTGCGGAAA
AAGGCTGGTTACCATTATTTGACTTTGCTTATCAAGGCTTTGCAAACGGCTTAGAGGAAG
ATGCCTTTGGCTTACGCACCTTCGTGAAAAATCACCGTGAAGTGTTAGTGGCAAGCTCTT
ACTCTAAAAACTTTGGTTTATACAACGAGCGTGTTGGGGCATTTACCTTAGTTGCAGATA
GTGCAGAAGTGGCAAATAATGCGTTCAGCCAAGTAAAATCGATTATTCGTGTACTCTACT
CTAACCCATCTTCACACGGGGCAAGTGCCGTTGCGACAGTGTTAGCTGATCCACAATTAA
AAGCTAACTGGATTGAAGAACTGGCTGAAATGCGTAACCGTATCAAAGAGATGCGTGCAA
AATTTGTGGCATTGTTGAAAGAGAAAGGTGCAACTCAAAACTTCGATTTTATCATTGCAC
AAAACGGTATGTTCTCGTTTAGTGGCTTAACCCCTGAACAAGTGGATCGTTTACGCGATG
AATTTGCGATTTATGCAGTGCGTTCAGGCCGTATCAATGTGGCAGGTATTACCGAAGATA
ATATCAACGCATTGTGTGAAGCGATTGTAAAAGTACTTTAATTTTAAATGCATAGTAGAC
AAGCCTTTATACTTTAATTATTTTTGTCTGCTATGCTCGTAGTTTTTCAGGAGAGAATAA
TTTACTCTCTATTTTCCTTTAATGTATATAACCCCAACGCCATACTCGCCCCAACAATCA
CAATCCCTGCAAACACAAGTTGCATTGGTGAAATGGTTTCGCCCAGTAGCAGATAAGCAA
TAAATGCGGTTGAGATCGGCATTAATAATTCAAGTATTTGATAAGTAATGATACCTTGTT
TCTGAATAACGTGAAAAGCCAGTACCATACCTGCGCCTATGGCATAAATACCGACTAAAA
TCAGGCTAACTAGAAGAAAAGTTGAAATTTGGTTGAGTTCGGACAATTTGCCGCTTTGTT
GGCTAAATAAGAGGCTCAATATACCGGCAGTAAATGAGGTGAGAAAACTTAATGTCACTA
CACTTATATGGTGATTAACGAGTTTCACCAATAAATTTTGTACGTTACGGATTAAAATAG
AGAGCAACAAGAAAAAAGAACCCAGTATAAAATACTCCCCTACTTCGATCTGCTTTCCAT
ACCAAACAAAGCCCAAAGCCCCTAAAATCGTCAATAAACTTCCGAACCAAAAGGTTTTGC
TTTTGAGTTTTTGTCGTTCATCTTGAAAGAAAATCCCAGCGACTGCAATCCCAAAAGGCA
TTGCTAACACCCCTGAAACAGACGCAGTCACTGCATTAGTTAATGCCACACCTCTCAGCC
AAAAGTACATATTGCCACACATCATCACGCCCATCAGCATACCTATCAATGCTAATTTAG
GTGTTTCGATTAATTTACGCAAATCATAGCGGTGCTTTAACCAAACTAATCCAAGTAGCA
CCACTCCGCCAACCGTAAATCGCACCCCATTATTGTTTAACGCATCAATATGTAGGCTAA
AATAGCGAAGAAAGACAATATTTAATCCAATCGCAAGTATATAAAGAAGATTAAGGATCA
GGGGATTTTTTAGCATAATCGGTATAAAATAGCGAGAGATACGCTATTTTAGCGGTAACC
ACAATAATTTCAAACAAAAAGGGCGATATGAAACAATTTGATGCAATCATCATCGGTGCT
GGAGCGGCAGGTTTATTTTGTGCGGCACAGATCGGGCAAGGGGGAAAATCAGTACTGGTG
CTAGATAACGGCAAAAAAATCGGGCGGAAGATTTTAATGTCGGGCGGTGGCTTTTGTAAT
TTTACCAATCTAGATGTCACTCCCAACCATTATATTTGCCAAAATCGCCATTTCGTCAAG
TCAGCACTGGCTCGCTATACCAACTGGGATTTTATTTCGCTGGTGGCAAGCTATGGCATC
TGTTATCACGAAAAAGAGTTGGGGCAACTGTTCTGTGATGAAAGTTCGCAACAGATTGTC
GATCTGTTACAAGCTGAATGTGAGAAAGGCAAAGTTGATATTCAACTTCGACAAGCGGTC
AATTCCATCGAAAAATCTGCAAATTTTTTCCACATTCAGACCGCTTGCGAAAGCTATCAG
ACGGAAAATCTGATTATTGCCACAGGTGGTTTATCAATGGCTGGCTTAGGGGCAAGCTCA
TTCGGTTATAAAATCGCCGAGCAGTTTGGTATTCCCGTTATCCCCGTTCGTGCAAGCCTT
GTGCCGTTTACTTGGAAAGAGTGTGATAAGATCTTCGCTACCTTATCTGGTATCGCTTTA
CCCGTTAGCGTAAGCAATCGTAATAAAACCTTTAGCAATCAGATGTTGTTTACTCATCGT
GGATTATCTGGACCTTCTATTCTACAAATTTCAAACTACTGGGATTTGGGTGAAACGGTG
GAAATTGATTTACTGCCGTCCTCCTCTATCCTTGATATTTTGAACGAATTGCGTCAATCT
TCGCCGAAATTGCAATTAAAAACCGTATTATCTCGCTATTTACCGAAAAAATTAGTCGAA
CTGTGGATTGAGCAACAGATGATCAAAGATCAGATTATCGCTCAACTGAATAAGTCGGAT
CTTGCTTTTTTAGATCACTTTATTCATCACTGGCAGTTTTTACCAAACGGTACTGAAGGC
TATCGCACCGCTGAAGTCACAATAGGTGGGGTTGATACTGATTACATTTCGTCCAAAACA
ATGGAAGCGAAAAACGTGCAGGGGCTATATTTTATCGGCGAAGTGCTTGATGTGACAGGC
TGGCTTGGTGGCTATAATTTCCAATGGGCGTGGTCGTCGGCATTTGCTTGTGCGGAAGGG
GTAAAAAGTAAATGAAACATTTGTAGAAGATCAATTCTGATCTTCTACAAAAACTATCAA
TATTTATAGGAGGGTTACTTATGAAAGATATTTCGCTTTTAATTCTTTCACAACTGCTTT
TTGTTGAGCGTTCAACTCTTTAATCATTGGCTCACGGCAGTAGCCCGCTTGTACGCCTTC
TTCTTCCAATAAACCTTTGATGGTTTGATATAAACCGTTACCCAAAATACCTTCGATTAA
ATCGTTAGTCACATTTTGAATTTCAAGGGCTTCTTTGACTTTTCCTTGTTGTGCTAATTC
AAAAATTTGACGAGCACGGATACCATTGACGTTGAAGGTACTACCGATTGCACCATCTAC
ACCTAATACTGTTGCAGGTAACATCATCTCATCAAAACCTGCATAGATTAAGTGGTTCGG
GAATGCTTTGCGTAAACGTTCTAATAGATAGAAATCGCCTGCGGTGAATTTCACACCAAT
GATTTTTTCATTTTGGAACAGTTCTGCAAATTGTGAAACGCCGATGTTTACTCCTGTTAA
GAATGGGATAGAGTAAACGATCATTTTGTTGCCTGTTTCACGAATAATGGTTTCGTAGAA
GTTTTTGATTTCTGGGAAGCTGAATTTGTAGTAGAACGGCGTTACTGCAGATAAGCTATC
ATAGTCTAATTCAGTTGCATATTTACCAAGTTCTACTGCTTCTTTTAAGTTAACGCTACC
CACTTGAGCGATTAATGCAATGTCATTTTTCGCTTCGTCTTTTGCGATACGGAAGATCTC
TTTTTTCTCTTCCGTTGAAAGCATAAAGTTTTCACCAGTTGAACCGCCCACATACAAGCC
ATCGACTTTCATTTTGTCGATATTGTGGCGGATAATTTGGCGTAAACCTTTTTCGTTGAT
TGTACCATCTGCATTAAAAGAAACTAATAATGCACTGAAAATACCTTTTAAATTTTTCAT
ATGGGTTCCTTTATTAAAGTAAAGTATAGATAAATGATAGCGGTCTGTTTCACAAAAAAA
CTATCAAACTGACCGCTTGTAAACTACTTAAGTCGTTGATCTAAAATTACATTCAACGTT
TTCTGTTTTTGTTGAATAGCTTTTTCTGGTTCAGCTTTCACTAACATGGCATAAATTAAA
TCTAGTACAAAAAGCTGAGTCATTTTTGTACCAATTGAATCTCCCTGCATATGCCCCTGA
CGGTTACCATTAATTAACACATAATCCGCTTCTTCTGTAATAGGCGAACGCAAATTATGG
GTAATAGCAACTGTTATTGCCCCATTATCTCTTGATATTTTTAGAGCTTTTGTCGTTTCT
TCTGAATAACCAGAATGGCTAATGCCAATAACAATGTCTCCTTTTTTCAGCAATGCTGCT
TGCATATACATAAAATGGTTATTAGTCACGGCAGCCGCGTGTAGCCCTATTCTCATTAAT
TTATGTTGGGCATCTTCTGCCGTTAAACCTGATGAACCTACACCAAATAAGAAAATACGA
TCTGCTTTACGCAATTCTTCCACCACTTTTTCTAGTTCTGCATAATCGAGTAGATTGACG
GTTTCTGCAATCACATTATTCAGCGTATTCTGCAACTTAATTGCAATTTCTTTAGGTGTA
TCAGTTTCCGCAACGTCCGTATCTAACAACGTACTACTCTCTTTTTGCTGAGTAGCCAAT
TCAATGGCAAGATCGAGTTTAAAGTCTGTATAACCTTTAAATCCCAATGTTCGACAAAAA
CGAATAAAGGTTGCTTCGCCGACATCTAATTGATTTGCCACTTTAGATAAAGAACATTGG
TTCAATAGATCGGGCTGAGATAAAATCGCCGTCGCAATTTTTTTCTCTGTTTTAGTTAAA
CTATTTTGTAACGCACCAATCGTATCTAGAATTTTACCTCGGGCTGACATTCTAGCCTCC
TATCATCTCCACTGGCACTTTCACCACTAATTTTTTCAATGGCTTACTTTCGGTCACAAA
ATTGCCTGGTGTGTGTGGCTCATAAGGTAAGAAAATAGCAAACATATTAGGTTTTAAAAT
TACAACATTTTTATGTTCTAAGGTTGGTGTAAGCTGATAATCGTCCTCATCACGATATTC
ATCATAAAGTGCTAAGTTAGGATAGGCTAAACTATATTCAATCGCTTCTTCACCTGATAT
CAACAATTGAATATCAATAAATTTACGATGGAGCTCCGCTTTTTTTCCTTCTGGGGAAGA
GGTTTCAAATTCCATCACATTCATTCTTACACCCTCTTCTAAATCTTGCCAACCTAGTGG
CAGATTAACTAAATCAAGGGTTTTAAGTTTGGCACATAGTCTGGCAAAGACAGGCGGAAG
TGAAAGAATATAATCATCACGAGAAAGATCACCTAATAACATATAGCCTCCTAATGTTTC
ATCGCACATTAAATGAAACAATTACTCCATAAAAAATAACACAAAAGAAAATATACTCCA
TAGAGTAAAACTTTCTCGACCAAATGACAAGGTATAAACCTAAAAAATGAGAGGTAAATC
ACAATTTACTTGATTTAAAGAACCTCTCCCACAATTTGTGTAAATACCTGTTTCTGAGAT
AATACATTCAGACACAGGTATTTTTATTATGAACGAAAAACAACTTCACGCCTTGGCAGC
GGAATTTGCCAAAAACCTAAAAACACCAGAAGACCTCAATCAATTTTCACGGATGCTTTT
AAACGTCGCATTATACTTTTGGTGAAAAAATAAATGCTTCATTGCTGATGGGGGTTGGTC
CCGTAGAAGATTTGTCTAATGAGTAAGTTTTATCGAATTCAAAAGGAAAATTTTTAATCA
TGTTGCTTTTTTCTATAAAAGAACCATGATAGACACGATTATTTTTGCCTTCCAATAGAT
TAGATACTTGATTTACCAAATTCAGTACCAATTCATCACTAATATCTAGTACCGATGATT
AGTTAGTGTGTGATAATTTAAGCTTCACCCGCTGAATCTGCCCAGCTACGTCCATCAAAA
CCACGCCAGCCAGTGCCAAATCGTCCATTTCGACTAATTCCGTCGCCCCTTGTAGCTTTT
CAATCAGGTCATACAAGCGGTCTTTTATTTGCCATTTTTCGCTATCAGTCATCATTTACC
CCTTAAGCTCTTTTCTCACAGAACTCATAACGGCTTTCGCACCACTTTTGATTAAGTGGA
TTCGTCGCAAAGTTTAACGCCTTATCCCACGCATCGCCTGCCTGTAAATACTTGCCTTCA
CGCTCAAGTGTTGAAGTAAGCTCACTAAAATACTTAAACCGCTCACGTTTGAGTGCATCT
GGTTTCTTTTTCATTTCTTTCCCCTTATGGTTAAAACACATTATTAACGCCCTTCTTATT
ATTCCCCTCGCCCGCTTGCGGCAGAGGGTGGAGAAAATCCGCAAGGATTTTCGGAGGGAG
AGGGGATTTAAAGAGCGTTTAAATGAGCTTTAACTTATTAAGTCAATAACTCTGCCCATT
GCTATAAGAAATAGAAAAAGCACAATAAAAGAGAGACCTAACGCTAATGGGACAAGAAAA
AAACCTGCAACAACATAAAACAGAATGTCCATCACTTCCCCCCTTGCTCAAACGGCTTAA
TCACAAAATCTTCCACCCCTTGCTTAATCGTCACGCCAGCAATCCCTTTTGCCACTTCAG
GCTCAAGAAGTAGGGCTTCTTTGTTGATTTCGTTTTTAGTGCGAATAAAGCGGTCAAAGC
CCATACGTTGCATAAAATCAAGCACCTCATCCGCCCCACGAATTGCCACAGAAGGCGGTC
GTTGTCGCCATTGCACTTCGCCTGTCACAAAGTTAGCGGTTTTACTCTTGCCGTTTTCCG
TCAATTCATCACGGTGTGCTTCGCAGTATTCCTGCACCGCTTGCTGTAACGGCTCAATCT
CTGCCTGTAAACGTTTCAACTCGGGGGCGTAACGCTCACTGGTTTCTGCGATAATGTCGT
TCATCTCCGTCGTTAAACGGGTATGCTCACGACTTAAATCCCCGATCTCTTTAATCGCAC
TTTGCACTTGCTCTTCCGTGGTAAAACGCAGTTTTGCTGGTTGTTTTACTCGGGTTTTTG
TGGGTTGTTTTGCCATTTTCTTAACTCCTAAACTTTCGCTTCCCACCACACTCTAATCCC
TTCAATCATCGTGTAGTAACCTTTCCATCTACCTAAATCTTCGCTATGCCCTTGGGCATA
CCAGTGTGCTTTTCTTGACTCAATTAACGCTCTTGCCACCCCCTCATTACCTGAAATATC
CACCTTGATTCGTGGTTTAATCTTCGTAAAATCAATCATCAACACCGTAAAACCTAACGC
ATTGATATGCCCAATCGCCTTTTGTGTTTGGCGTAAATACTTCACCGCCATCTGATTTGC
TCTATTAATTGTGCGTGCCATCTCACACCACCTTTTCTTTTCCCAACTTCACAACGATCA
CCCGTTGCCCTTTATTTCTTCGGTGATAGCTCGGCGTGGACCATTTCCGCACCGTTTTTG
CTGTCACCCCTAACTTGATTGCTAACTCTTCGGCTGTACCGTCAGCCACATTCTCTTCGC
CACGATACGCCGCATAGATCTGACGGTATCTCATTTGCCACCTAACCAATCAACATCTTG
GTATACTCTTTAATCAACCGTTCATCAATTTGACATTCATTGATATGACTTAACCGCACC
ACACCACGCATCAGTTTGCTTAATCGGCGAGCATTGCCCCGACACGCCTTTAACAGTGGT
GCGTTAAACTCATCCGTGCCTAAAGCAGACTCCGCCAATAACGCCAAATCATCATCAGGC
AGGGCATTACCCAAATCACACGCAAACGCCACTCGGCTATAAAGCTGGGCAAGCTCATTA
TTTTTGCCTTTAAGATTGACGATTAAGCGGGGCATACCTGCCAACACCACGCCAATCCCC
GTCAAGTCGTGGATACGGCGGACAAACTCAAGCGAGCGAGTGGAAAGCAACTCCGCTTCA
TCAATCATCAACAACCGCTCAGAGCCTTTTAACTTACTCACAATGCCGTCAAGAACATCA
TTGTTATTACCCCGTGCATTTGCCCCAACTGCTTCAGCAACCTTGCGAAGTAACACTTTA
GGCGAACAACTAGGATCGATTTCAAGCAAAATCGCCGAGCTGTTTTCACGGGCGTACTGC
TTCATCATCTGCGTTTTACCCAAGCCAGCCGCACCAAAAATCACATTAATTTCGCCTTCA
ACGTGTGCAAATTGCATTACTTCCATTCCACGTCGTGCCGCCAACGTAGGCACAAATTTA
GCGTTATACTTAGCTTCCACCACTTTCGCCTTGTGGCGTTCAAGTAGTTCATCTACTTTG
CGGTCAAGGCTCTCTGTATCACCTTGATATTTACCGTTTAAATACTGGCTCACCGCAGCA
ACGGACACCCCAAACGCATTTGCCACTTGTTTTTGCCCTAACCCTTGGGCTTTCATAAAT
TCATTAAGCTGTTGGTTTTTCATCGTTTAGCCTCCTACTGCTAACTTTTTTTCGTACTCA
TCTCTATCTGCCTGTGTAAAAAAGATCGGCACAGGCTCTTTTTTCGGTTTTTTGGTTGCC
AATAAGCTAAAATCAGGCTTATGTTCAATCGTAATAACAGGGTTACGCTCTGCCATAATT
TCTGCCACTTGTTGCTCTTTCCGTTTAAGTCTGCCTTAGCTCGCTCCTCACGCTTCTGCT
CAACAAAGGACTGCGGAAACGCATCTCGTTTATTCCCTTCAAACTCTGCATTGCAGATAA
ACCGTCCGTCTTTGGTTCGCACCTGCACCCACATCGGATCGTGAATATCCACCCCGATAA
CAACTTCTTCCCCTTGGTAATCCAACAAATTCAAGCTGAAATACTTATGATTGTTCCACT
CAATCAAGCCTCTATTCGTTGTGCGGATAAATTCAGGACGTTGAATATCCCTTAATTCCA
CATCGCTCAACCACACCACTTTTTCAATGTCGGTCACTCGTTGGTATTTCACCGCTGGCG
TACAGCGAATTTCACTGTGAACGTGTTCATTGTTGTACCAATCAATCACTTCTTGAATAA
CTGCCTTCAACTCTTCCCAGCTTGGCAACTCTCTGCGAGCTTTCTTCTGTAAAGCGGTCA
GTTCCTTGCCATTTTTTGCATTCGCATACGCCAACTGTCTAGCCAACATCTTACGAGTGG
CTTCAGGATCGGCATTTTTGCCGTAGTAAGTTTCAAATCGCTCTGCAATTCGTAAACCCA
CCGTCTTATTTAACCGCTCAATAATCCCACGCCCTTGCGGATTACCTGCAATCCCTGTTG
CGTGGTGGATAGAGAAACGTGGTAAAATCCCTGTGACTTCTGCATCAAGTATTTTATTTT
TCTCACCACCACCGTTATCGGAGTAATAAATCGCTGGCACACCGTGTGTCGCAATACCGT
GTCGTAACGCATCTAGCACCGCAAAAGCGTTTTCACTCAACGACAGCGACCAACCCACGA
TTTTTCGACTTGCCCCATCAACAATCATTGTCAGCTCAGGTGTAAACGGTCTGCCGTGTA
CAGGGTGGGCAACTTTTAATTTCAGCGAGTGACCATCACCAATCCAGATATCATTTGCCA
CAAATGGCGACCAATCACGCATCACATAAGGCAATAACTGCTTATATTTCGAGCCACTTA
AGCGACCTTTCTCTAAGATATGGATCGGCAACTTCGCCATTGCTCGCCTTACTTTGCTGA
TATTAGGCATTGCCTCTAACATCATCGGATTGTCGGCATACCGTTCAACCCACTCCGCCT
CAAAGTAACGGTAACTTTCTTGCACGCTTAACTCATTCTTCTGACGGTAAATCCCCAACA
ACCAAGAAAGCCACCAAATTTCTTCTGCCTTAACTTCCTGCCTTACGAGTGGGGCAAAAA
GTTTTAACCGTTGCTCAACGCTTGTCACCTTGCAGTAATCCACCACCCAGCCATTTAAAG
TACGAACGCTTACTGTCCGTTTTTTCGATTTTTTAGCGTTAGCCGTTTCAACCAACACCG
CAAGATGCGGAGGCAATCTGCCACTTTTTGCAAGTTCGCAAACATAAGTGACCGCTTTAA
TTCGGCTCATTGATTGCTCCAAATCCAACACATACTGGATCAGCCCTATGCGAGCATCAG
CAATCTCACGCTGTTTGGTTGTCAAGTTCGCCAAATCCACATCGGCTTTCACCGCAGGTA
ATTTTTTCGGCTTACTTTCCACCACCGCCACTGCAAAACGTGAGCGGATTTCGGTTTGGA
CGGCTTCGGGCATTGAGATAAGTTCGTACTCTAAGCCACCGCCACGCCCTTGACGTTTTT
GTGATTTCCAATTTTCTCGTTTAGCTTTTTCAAAAATCCTTCTACTACTGCTTGGCAAAC
ACTTAAGATTTAATTCAGCCAATTCATTTGCGTTATAAAATTTTTGCAATGCTCCCATAC
CAACCTCGCTAAATCATTTGAGAAAATTGATTTTTTAAGTGAGCAATCTGATTACTCCTA
AACACTTGTTTTTGTTCTTTTTTTGCATAATGTGGAAACACTTTTTCTAATGGCTCATCA
ATAGCAATAGCAATAGCTTTCGCAATTCTTTGGCTGCTTTTACCTTGTTTAATTGCACTT
GAAACAGCTTGAGAACTTACACCCAGAGCTTCAGCAATCATCGAGGCATTTAAGTTTTTT
CTTTTTAATGCTTGATAAATTTCTTTTTGGTTCATAAAATCCCCTTTCAACCAATTACTT
AAACTGGTTAAATCAACTAATTAAGAAAACAGGTTTATTATATGCCAATAATTTTTGGCA
CGTCAAATAATTTTGTATTTATTTGAGGATTTTTTATGCAACTAGCAATTACCCGTGAGG
ATATGGGCATTAGATTAGTAGAAGAAAGAACACGTTTAGGCTATTCTCAAGCTAATTTTG
CCCATCAAACAGAAGTGAATCGTGAAACATTAAGATTAAATGAGTTAGGGCGAAGTGGAA
TTTCAGCAGAATTTTTAGGACGCGCAGCACAACTAGGCGTAGATGTTCAGTATGTAATTA
CAGGTATTCGTTCACAAGAAATAGAAAAAAATCAGCAAGCAAGTGTTCAAGGTAACAGCA
ATAATGTGATTTATGGCGATAGTGGTATCATTAATAGTGGAACGATTAACAATATAACAA
CGGAAAAATACACAACCAAAACAAATGCCGTTGTTAAACCTAATGAAGAGCATATTAGAG
AAGAAACTGCTAGAAAATTACAAGATTTAGTTAAAGAAGTAGTTGAGCTAGAAGAAAAAA
TCAAGACTACCCCTAAATCATTCCAAGCTGTTTGGGCTTCACTTAACAAGCACTGCGGTG
TTGTGAGTTACCGATTAATCCCAGTAGAAAAAACAGATAAAGCCATTACTTATTTAAGAA
AATGGATTGGTCGCTTATCTTCTTCTAAATCAGCTCCTAAAAAAGTAGGAAATGAATGGA
GAGCCAAGAAATATGCCTATATAAAGATCAATACTAAAGGTTTAGAGCAATGGCTTAGAG
AGCACTTACAATCTAAATATGCTGTTGGCAGCATTACAGAATTGAGTAATGATCAACTTG
AAAAAGTCTATCGCTCAGTTGCAAGTAAAAAACGCTCAATATCCAAGTAACTATGACGTT
TAGCGTCTAAGTTATTTTTTATGTGAACTTTAGCAGTTTTTATAAAATCTCTTATTTTTC
AATAAATTAAAGAAAGTTAGACGTGTCCTAGTTATTTTGTGAAAACGTCATAGTTTATTA
AATTAACTATGACGTTAATTTCAACATTATGCGAGGGTATATTGTCAAACTAAGTGGAGC
TGATTTCAGACAATAGAGAAGAGTACAAACCAATTAAAATCACCAACCAAGAAGCCCAGA
ACCTACAAATCATCGGGCAAGTGGTTCATATCGGACACAGCCTAATTTAAAAATTTAAAA
TGGGTTTTAAAATTTCTTAAACCCATTTTAAAAACCGATCAAACCTGCTAAACCTATGCA
AAAAATATTGCAAAAACTGCCCATTTTCAACCATTTTTGCCCATTTTACTTTTTGCATAA
CTCCCCCCCCCCAACAAAAAATGCGGTAAGCCCCATCACACAAAGCCCCACCGCATTTTT
TCGGCCCAAATTTTTTTCTTTCTTTCTATGCAAAAATAGTCAGTACCCCACAAAACTCTT
AACGACATTTTTATCCGAGATTCTTCATCGCCATCTTGAGCATCACCACCAGCTAAAATG
TTTTTGTTGGCTTGCTCAATTTTTTGTAGTTGTCGTTGATATTCACCACCCTTTTTGTCT
TTTGGAAAATTTGGGTAGCTATCTTCTGCTTTCTCCACATCAGGAACAATCTGTTCCTCT
TCGTTTTTTCTATTAAAAGGCCACATTTTCTACCCAAACCACGAATTATTACGAGCAATA
AGCTCACTATAAGCACGAGAACACGCATCTATGATGTCATCGTGCTTCCCATTAGGAAAA
AGGCGCATTTCGTCAATTACAGATTGATTCCATAACCCTTTAACCATTTTTACATTACCA
ACATTCACTTGTGCTGCGAACGGTTCAGCTCGAGTTATCTTATCTCCACTCTCAGGGCTT
GATTTAACCGTAAACCCTTGCAACATTCGAGTAAGATAGAGTATTTGCGTTTTACCTGCT
TGTCCTGGGTCTTGCGGTATGCTGATTGTGGTATTTAAGCCATCAGAAATAGCCGCATTC
TTTATCATTAAATCCCTTTCATCTGGACCTAAATCGCCATGAGCGAGGTCGGCAATAATT
ACAGAACCATTAGCATCCAATCCAAGTTTAATACCTGCCGTTGGGTCACCGCCTACTGTT
GCACCTAAGTCCCAACCTCGAACCCATTTTGTTACACTAACAGGAACAGCCTCAATCACT
TCAATTTTAGACGGTTTAAATACACCACCATCAAGAGGCGCTGGACGTTGCATATATTGA
CCGGCAAACATATAAGGTGCTGCCTTTTCCATTTGGCGTAATTGCTCAATACTATGTTTT
TCTGGCCATAATGCCTTACCATCATCAGTAATAGCTGCAAGATTTAAATGCTCCCACTCT
TCGCCATTTCCACCACCTAACAACCAGCCTGACAAATCGTTTTCGTGCAATCTTTGCATA
ATCACGATGATTGGCGTGTTTTTAGGACTGTTCTTACGACTTTCTACGGTGTTCTGAAAC
CAGTCAATCACATTCTGACGCATTACATCAGAACGAGCTTCATCGGCTTTGTGTGGGTCA
TCTATCAGAATTGCTCCGCCAAACCCCTCTCGTTGTTTACCAGCACCAAAACCTGTAATC
GTACCGCCAGCACCCGTTGCATAGAAAACACCACCACTTGTTGTAGTCCAATGGTTTTTA
GCTTCGCTATCAAGAACAACATTTGGGAATATTTCTTGATAGGCTTCGTGCTGAATAAGA
GAGCGAATATTTGAACTGTTATTTACCGCAAGTGTGGCAGAGTAACTAGCGTGAATAAAT
TCACAATCAGGCACCAACCCAAAGCACCACGCCACGAAATTAACCACAGCAATTTCTGTT
TTTGAGTATCGAGGTGGAATGTTGATAATCAGCCTTTTTGTTTCCCCATTGAAAACCCGC
ATTAAAGCTTCACAAATTAACTGATGATGTTTTGCTTTTAACCATTTGTAACCACGTTTT
TGTAAAAACATCCAACGAGTAAAAAAATATAAGTCTGTTTGAGCTAATTCAGCAGCAGTA
AATTTCTTTTCATCGCTGAATACGTTCATTACACTTCCTCAAGTAATTCTTTGGCAATTT
CTCTGAATTCGTTAGGAGTCAAATTGATTGTTTTATTGGTTACATCGGCAGACACTTCCA
CTTTATCCTTAAACATACCAAGATGTTTACCTAATAGCTCAAGTGCTTTATTTGCTGCGT
GAGGCTCAAAACAAACTTTCTCTACATCCATAGGAACAATAGAACCATCAACCTTGCTTA
GTTCTGTTTCTGTGATTTTCTGCTTACCTGTACTCATTGAGATAATTTCAAGTAATCCCT
TTAAAACATCATCTTGAGTAACATTTACTCGCTCAGCTCGTTTGTTTTGTGCTTCTTGAA
TTGCTTCTTGAATGTCAACAAAAGTCAACAATCTTTGCCCAATGCTTCGTGCTGTTTTCT
CACTGTAACCAGCTCTAATCGCTGCTTGTGTTGCGTTAAGATCAATTAAATATTCTTCAA
CAAACCGCTGTTGCTTGTCTGTTAGTTTAGATTTACCCACGCCTTTAGACGTGGATTTAC
CCTCGTCTTTCTTGGTCATAAGATAAATCCTTAAAATTTGTTATATATAAATTACATCAC
TTGCGTATTTTCTCGGGAATTTATCTAACAACCCCAAAACCATATGTAAATTATGTAGCA
TTTGATTTACATAAAATAAAAGAGCGATCATCTGACCGCTCTTTATCGTGGCACAAACGT
TAATCCGCTATTTAAAACCTTGCTTAGTTCGTGCTTGCCACTCTCTAATGCTATCAATCT
GACCCGCACACAAGTCACGTTCTCCCATCACCTTAACGAGATACTCGATAGCATCACCAT
AGGTCGTGCCACTAAATTCTGACCGCTCGCACTGCATTAAAAAGGCTTGCGGTGGATATA
AATACTCAATCTTTGTCTTTGCTGTGCAACCGCTTAAGCTCATCGACAACAGAACGAGGC
AAAGCAGTAACGCCACACGGCTCTTTCTGTAAAATAACTCTAATCTGTTCATTACTCTGC
TCTACCTGCTTTCGTAGTTTATTTGCAATACTTTGCTGATATTCCACCGCTTGTCGCTTT
TGTTGCAGTTGCATTGTCAGCTTATTGTTTGCTTCTTGCTGTTGCTCAATAGTTTGGGCT
TGCGTCTGGTTCTCGGCTGCTAATGCACTTATCCTCTGTGACTGACCCCACAACCACGCA
CACAAGCCCAAAATCAATGCCATTAAGATTTTATTAACCCAGCTAAACATAACGTCTTCT
CTTTCTCACGACGGATTTCTAACCCTCGTAACTTCTTGCCACCTGAATAAACCCACTTAG
GCAACTCATTACACGCACCGATATAATCGCCTGATTTGATTTTACGAAAGAACGTAGATT
TACTCACGGTGCCACACCCAGCATTAAACGTCAGCGAAGTAGCAACATCAAACACCGATT
GCGGAATATCACCACCATTTGCGTAACGGTTCACACATTTTTCTGCGTGCTGAATATCGA
CCAACCAACGCTCCGCAATCTCTTTGTCCGTGTAAACTTTTCTTTCAATCTTACCGCTTG
ACGCTTCCGTTGAACCAATACCAACAGTAAGCACATTTGCAGGACACAAATAAGGCTCAC
GTTTACAACCTTCTGCATCGCCGATAATCTCAAGCCCTTGCTGACTTGTACAAAATTGAC
CGTGAAAATCTGTATTTAATACCGCAATAATGGCACTGACAGCACAAACCCCACCGCCAA
CTTTACTTAATGTTTTTATTCGGCTCATATCTTAATCCCCTTGAGAGTTGTTGTTTACGT
ATCTGATGCATTTCTTCAAGGTGGCGCATCTCTGCTTTATGCTTTTCTTCAGCTCTTTCT
TCTTGGCGTCTTTTTATTTTCCCTTCTCGGCATTTTGAGTACATATTAACTAACGCTGTA
ATAATCCCTAGAGCCAAACTAATGAACATTAAATTTTGTTGATCGCCTAACCATGCTAAC
CAACCTGTAAGCCCAGTCCATGCATAGCTCTGCATTCCTGCATCTCTCATAGCATTTTTC
ATACCTTAGCCCTCATATCAGGCAATAAAAAAGCCCACCGAAGTGAGCCTATAAAATAAA
ACTAATCCCAAAACAAGCAGCACCAATCGCAAAACCAAGAGCAGCAATTGTTGCAGCATT
TGCTAAACGTTTACCCACAATACCAGCATCTTTTTCACTCATTTTCCCACCTACCTTTAC
TTGATGTTTTGGGCTATACTTAATCATCTTCGTTAATCATTCCGTTTCAATGGTTAATGA
AAAATCCCCAAACAATTTCGCCGTTGTTTGGGGATTATTTTTTGCAATAAAAAAGCCCCA
AGCATTTCTGCTCAGGGCTGTAAAATCATTTCGCTTTCTCTCGCTTATACGAGTTGCAAG
CATAGCTGAAATGTACCACTTTTCTCGCACGATGTCAATCACTTTTTGAGCGATTAAACG
CATTATTTTTTTGAAACACAAAAACCACTTGCAACGCTAGGTCGCAAGCGGTCTGTTTGT
CGTTTATTGTTGCTTAAAATCTTGCTAATCGTTGTTGATTAAGCTGTGGTAATGCTTGCT
CAATAAAAGGATCAAGCCATACGTTAAATTCGTGTGCGATGTCGTAGGCTTTTCCTGCAA
TATCGTTTTTAACATAGCGAGAAATGCCTAAATCTTCGTACAGTTTACGATGGAAAACCT
CTACTTCTTTTGCAAAAGCTCTTGCTCTTACAAGATATTTGGCGATCCTTACTGCCTCAT
CATTTGGTGTAGCAATATTCTGTTTTGGCTCATCAATAATCAACTCACCTTCAAGATAAA
TTTTGTGAACATACTCCACCGCCATTCCGACTTGTTCAGGGGTTAGCTCGTCAATATGCT
CAACATTAAAACGCTGATGAATAAGTGAGTAGGCATCAGAATAGATTAAACCTTTTTACT
GACTAAAGCACTGACTGCTTGTCGTAAGCCTGTGCGTTCGTCTGTGGTTGTTTTGCGTTC
GGCTTTGCCAAAGTGCCAGTAATTGTAGAGAGCTTCAAAACATTCTTCTTGATACTGAAT
TACACGATCTTTCAGATCGGGACGAACTTTTTCAGGGTTAATGCTAAATAACCAGCCATT
GAGTTTTTTAAGTGGCATACAGATCATTTTTTGTAACCCGCCATTTGTAGGCATAGAGAT
ATCTCTACACCCGAATTTACCACCTGATTTACTTAGCTTTTGCTGTTGTCCGCCCCAGTC
TAACCCCATAGCTTCAACGATAGGTTTAACAGCTGTGTAGATAACATCTTCGACTTTGAG
AGTGATAAGTTCTGAACCGTAGAAAGAGATTGTTTGAGTTGAAATTTGAGTAGTCATCTG
TTTATTCCTTTTGAGAGAAATCCCGATAAATCGGGCGGTCGGCAGCTCAAAACCTGTAAA
CAGTCAGGCGGAATTATTTCCCTTTCGGGTATTGTATTCTTCGCACTGCCGACCATTGAA
TTAAATTTGTTACTTTTGTTCTAAAGTTCTTTGGTAACAAACAATAGAAACAAAAAAAAA
TCACGCTGACGGGGTGAATTACCGCTGTTTATAAGGCTTTTGAGACCTTTGGGGTAAATA
CTACTCTGAAGTTTTGGGGTTGTCAAATAAAATAATGTAGTTTTTACTATTGCAATTAAA
TATAGTTTAAACTATAATAACTTTGTTTTTAGCAAGGGCTAAAAATGAAGAAACCGCCCT
TCTGGTGAGCGGTCTCAAAAAAGGAGCTAGGATATGCCTTGGAAGCTAATCATCCTAGTT
ATCTTGTTGGTGGTAAGCAATTACGCTTACTAGTTAATAGATAACCCTGCGGGGGATATG
TGAGAGTGTCCCCCAACGGCTCCTAATATAACAACTTCAGTTTTAAAAATCAACCAAAGG
TAGCGAAAATGGCACTAACAAAAAAAGAAATTCAAGAGAAAAGCGATAAAAAGCGTGGGG
TGCGTATGGTTGGCTTTAAACTCCACGAAGAAGTGATCGCTTTACTAACCGAACTCTCTG
AACAATCGGGTCTGTCTAAAACGCAAATTGTTACTCAAGGTATTAAGCTGTTTGCAGAAC
AAAATAAGGCGTAGCAATACGCCTAAAACTTCAGTCTAATCAATCCCGAACCAAATACCG
CTCCTTCCATAAAATCTCGTGCGGTGCGTAAACGGTTGTCATAGGTTCTCGGTGAGATCT
GCATTTCAAGACAAATATTCTTCTTATCCTGCCCTTGTAAAAACACCGCCATTAGCACCT
GATAGGCTTCCAAATTCAAATCGTGTAACGTCATCACAGCTTCATCTAGCTTAATATAAG
CTTCTTCTGCAAGATTACAAATCGAATATCGAGTGATAACCACTTTAGATTCACGCATAA
AAGATTGTAATGATGGATAACCACGACACCCACGATGAGAAGCCCAACGACGGACCCAAA
CGCGTAGAATATCGTCAATGCTGATATGTAGTCTAATCATTTCAACTCCTTAATCTTCAC
CACAACTCGACCATCTTTCACAATTTCAGGAATAAATTCAGACTCACCTTTATCATTTAT
CCTGACTTCGCCTACTGCTTCAATACTCTCTTTTACAACATATTTCCAACTATCATCTTT
CAGTATTTTGGCGTGAGTAAGGCTATCCATAATCACCTTCCAAAGGTTATCTAAATCCCG
ATCTCGACGATCTGGCAAATACACCCTAACATCAACAGCGACAAGCCCATCAAAAGGCAA
CTCAGCAAAACAAGCCAATAGAGCCAATTCCCTAAAACGTTTACCTTTGTCGCTAATATA
ATGCTTACCTTGTCGGGTATGTCTCCAATAATGGTTTACGCTTGGTGGAAATGGCAACGC
AATCTCTAATTCTCTGCTCATAACTTTCCCTCTCTGCGTAAAATTGCCTGTGTTCTGAAC
ACACCCTCAGCGTGAGCGTGTCGCACAAACTCTGTTTCCAATTTCCGAGTTCTACGATCG
CATTCATCGTGGCAACTACTGCAAGCCCACGCACCGATAATATCATCAGGCTTTTGCCCA
ACACCATTTAACCCAGCCATTCGATAATGAGCCAGCACACTTGTTTCAGCATTGAAATTA
CAAACACCTGGTAAGCGTACTTGGCACTCTCTGCCTTTGGCTTCTTTTCTTAAATTGATT
TTCACCATAAAAAAATACCTACAATAACCACAAAATGCTTGATTATTTTTATTTTAGGGT
TATAATAACTACAACTATTAACCAATAGAGGAGAAAACGTGGATAGTGAAACGATGATAA
AACTTCTCAAAAAGAACGGTTGGGAGCTAGATAGCATAGTCGGTAGCCACCACCACTTTG
AGAAGAAAAATCAAAAGGGAGCAGGCAAAGTGACTGTTCCCCACCCGAGAAAAGACTTAG
GCTTTCTCGAAAAGAAAATCAGAAAACAAGCGGGGCTGTAAAGCCCCCATTATCCACGTT
TAACCAATAAGGAGCTTTTATGTTATACCCACTCATTTTTGAACAAGTTTCCGACGGCTA
TGTCGTTGCTATCCCAGATATTGACGGCTGTTATTCTGCTGGAGATACCCTAGAAGAAAC
TTATAGCAACGTAAAACAAGCTATAGCACTTCATCTCGAATCTGTCGTCAAAGATGGGGG
AGAAATTCCAACGCCTACCGCTATCGAAAACCACAAAAACGACCCTGATTTAGACGGTCA
TAACGTATTTTTCGGTGTGGTTGATGTCGATTTATCCCACCTAATGGGCAAAGCAGAGAA
AATCAACATCACCCTCCCTAGCTATCTCATCAAACGCATTGATGATTTTGTTGCGGTTCA
CAAAGAGTATAAAAACCGTAGCAACTTCTTAGCTAAAATCGCAGCGGATAAAATCTTAAC
CGCTTAACGCTTACACCTACGCTTAACCACTAAGCGTAGGTTATTTCATCTCCCAAAAAT
TCCATCTGTCATTAAAATGCACCCCATTAGAAACACCCCACGAAGTTGCATACTCGATTA
AACTTGCCATTCGTTTTACGCTCATTTGAGCCGTACTCTCACGAATATTCACTAATTCGC
CTTCCAATCCTGTGACCAAACAAGAGCCTTCTTTCGTTGCTTCAGCGTGGGCAGAAATTA
AAATGACCTTCCACGTTTCAGGCGGTAGCCATTCGCCGTTAAATTGCACCTGTCTGGCAA
TATCGCCGCACATTGCGTGGAATTTGGCATTTTGCTCAAGGTTACGAGTAATAGGCTTCA
CATCAATCACTAACGGCTTTTTCTCATCTATCGGCAACGCTTTCACAAATTCAAGGGCAT
TGTTTTTGATTTGCTCAGTGCGTAAAAAGTATTTTTGCTTATGCTCCATACCTACCAACC
TTTGTTCCATACCTACCAACCTCCTTACTTCTTAACCTGCTCTTTCGTAAAATACCCACA
AGACTTCGTTCTGTTCATCGCACAATCCTTGCTGATGTTGGGGAATCGCCCTGTGTAATG
ACCGTTACAGCGATAAGGCTCTTCAACGTGCCACCCCCAGTCGTCATTAATACTTAAATC
TTCCAGCTCTCCGCCACATTTGGGGCATTTGTAATCACTCATACCCACCTACATCAAAAC
TCACCTAAAACCCCCTAACCTGTTTCAACAAACCACCCCAGAAAGCCCTCACCTTTTCAC
GATCGACTGCTTTCACTTCTTGAGGTAATGCCAGTTTGGGTTCTGGTAAAACCTCCCTTG
TTTTTAACCGCTTGCTCATTTTGACGAGGGATTTTTTAATCTCATCTTTGAGTTGCTTAT
CGCTCCATTCACCAGTCCGACAACGCACATACAAATCGGTAATCAAGTAATACTCCGCCG
TAGAAACAAACTTAAACTTCTGGATTTCTTCCATACCAAATGCCATAAACGCTTGTAACC
GCTTGTAAAGTTTATCCTCATCAGGCAAACCTAACGCTTCGTAGTCCACCGCTTTGCACC
ACTCCACAAACTCGCCTACGCTTGGCCAGAATGGATTTTTTCATTCACCAACGTTTCAAG
CCAAATCCGTTTTGCTTCACGGTAACTGTCTGCATCAGGAAATGAATTTTTCCACGCAGG
AAAAATCGCCCGAAGCTGAATGAATAATTGATTAACGGCTCTAATCGCACCGTCTGGAAT
TGCCGTTGTCTTTGCTGGCACTTGGTAATTTGGCTCTTGCCCGACAAGGCTTTTCAAGTT
CATTGATGCCACGTTTTGCATTAACTTCCCCTTAGCGTGATAGACATACCTTCCGCCCAG
TTGCCTTCGTCATCAGGGATAAATGGCTTGGAAGTATTACGAGCGGACGGATTTTGTGGA
TTTTTTGCAGAAACTCCGTCATTTTGCCAATCCCAACCAGCATTGAACCCACGCCAACCA
CGCTCAATCGAAATCACAATGGCTTGTTGAATAGGAATTTTGGCTTTGTCCGCCTCACGC
TGAAAACCCTTCAACGCAGTTTCAGTGATCGGAGCTTTGAAAGATTTCCGATGAACGATG
AAATCTTTTGCCAGTTGTTCGGTAATCCCAAACTGCTCAAGCAACATCAACGTTTCAGAT
TTTTTCTCGCACGCGTTAACACCCGTTAGGGTGTTATTTTTGGTATTGTTATTTTGTTTA
GTGGTATTTTGTGTGTGAGCTGAGTTCACAGGTGAACTTACTTCACAGGTCGGAATTTTG
TCGAAATTAACCGAAAAAACATTCATTCCACGATACCCTTTAGACTTAGTTAAAAGCCCC
ATTTCCACCAATTTGTCACAAGCATCAATGACACCACGATTACTTAAATTACATTTTTCC
ATCATTTGAGAAATAGAAACGGCATCTTTTTGCTTATTCCAGCCCGTTGTTTGCCTAACA
ACAAGCATATAACACTTAAATTCAGCCCCACTTAACACGCTCATTAATTCATCAACAACC
GCATTTGGCACTTGAAATGAATTTGGAATAAATTTACTCATAGTCCTAACTCCGAAGCAT
AACGTTGTGCTATCCACTCAATACCTTTGCCAGTAACACGGGTTTGCGTAAAATTATGTC
CGTGTTCTGCTGTACCTGTTTTCACAGTAAACAGCTCTTTTGAATGAACGGTTTGATACG
GCAATAGATTGCCAGATTGACGATACAACACACGATCACGCAATAAACACTCAATCATCA
TCTTTTCAGGGAAATTTAAAATCTTGGCAGTTTCACGCAGGGATTTACTCGTGCCGACTT
CTACATAGTGATCAACAAAATCCGCTTTCGGTTTCATTGTTTGGTTTTCGAGTAACAAGG
TTTGCTTTTCTTCTTCACTTTCAACTAATGCCTTAAGAGCTTGAAGATAGTTGCTCGGTA
ATTTCTGTTGATTTTCTAACTCTTGCCAACGATCAACTAAACGAGCAGTAAATTCAGGAG
AGAATTGAGCCACAATCACATAAGTATCACGTTTATTAATATGATACTCGTAATAGACTT
GCCCATTTTGCTCATGGGTGTACGGACTTTCCGCATACCCCCCAATTACCCCTTTATTCA
TCAGGTTTCTAATAGATAAGCACACATCACGGTGTCTGCTTTCTGTGATTCGTGCAATCT
CCCGACTACTCATCGTCAGGGTTGCATTTTCTCTCTGATTAGTAGATAATAACTCTGTTT
TCATAAACATTATCTCCCTTTGATATACCCACGTTCCAGCGTGGGTTTTTATTTTCCAAT
AGCATGAACGCCCTTCTCTGCAAATAGCTTGAGGGCATCCAGTTCACTGTTTGTCAAACG
ATTCAAACCTTTCTCTGATACCTCCAATTCTAAAAAATCAAGGTAAGCACAGAATTTGTC
TAAATGTTCTGCTTTGAAACGGCAAATCGTTGAGGCATCAACCCCAACATATTCTGCCGC
TTGAGCATCTTTCGTCTCTGATGCCTTCTGTCTGATTAAGTCCGCATTCTTCATTGCAGA
CTTGCTTAATTCATTGCGTGCCATTGCACACTCCTTTGGGTAAATTAGGTTCGTGAAAGT
AAATCTGCGTAGCTCAAGTCAAAATCTTCAGCTCTTACTTTTCCGTTAGTTGCTTTTTCT
AGCTTTAAAGCATGCTCTAACGAAACCTTAGAAGAGCCATTTAGCCACTTACTCACAGCG
TTTTGACTCACTCCGCAAGCATTAGCAACTTTCACTTGAGAACCTAACGTTTTGATAGCT
AATTCAATGTTCTCATTCATAAAAACAACCCTGTTGTTATCCTTTGTCTTGATTAAGGCA
TTATATTATAGCCTTGGTTGTTTTAATGCAAGTATTTTATAGCTTTATGTTTTTTTGATG
ATTTAAAACTTTGGTTTTAAAATAAGATGAAACTAGGAGTATTTATGAACACACTTTCTG
AGAGATTAAAATTCGCTAGAACTCAAGCAAACTACACTCAAGTTAAGCTTGCTGAAGAAG
TTGGTGTATCTCAAAACACCATTCAGAAAATTGAAAAAGGCGGAGAAACTAAATACGTCA
ACCAGTTGGCAAAAGCTTTGAAAGTTAATCCAGAATGGTTGCAATTCGGTACTGGTGAGA
TGACTGCAAAAACAAGTGATGATGTAGATGTCATTGACAAGGATAAAGATTATAGCGACA
CACACATTAGTATTGATATGTATGACATTAAATTATCAGCAGGTAATGGAAAACCTGTGA
TTGAATGGGTTCCTCGAAAATCAGATGAACCACTTTTATTTCGTGAAGCTTGGTTCAAAG
CAAAACGTTTATCTCCTAAAAACTGCAAGGCAATGTATGTTCGTGGGCATAGCATGGCTC
CCGTATTAGAAGATTGGGATACAGTTATTGTTGACATTTCTGATACAGAAATCGCAGATG
GTGAGGTTTACGCTGTTGTTTACAATAAGCACTTCTATATTAAACAAATCATTAGAACAG
GCAAAGGCATTCAGCTTGTGAGTTTTAATCCTGAGTACGATCCTATTGATGTAATGGATG
ATGACCTAAACAACTTACAAATCATCGGTAGAAAAGTTTGGCGTGGCGGTTGAGCATAGG
AGTTATTTGTAGGCTGAGTTGGATTTATTTGTAAAAATTTTATTTTCCCACAGTTAAATA
TGTACAAGTAACTAATAAAAATGATAACCTAATAGGTAATGAATTATGGAAATTATTTTT
GCAACCAAAAAAATGCAAAAAATAATGAATAGTGACAGAGAAATGCAGAAAGAATATGGC
TCTAATCGAGCAAGAAAGTTGCAACGAGTTTTATATTCTCTCGCAGCTGTAGAGAATTTA
AGCTATTTAGGCACTCCATATAGCCCTCCGCATCGATGTCACGAATTAACGGGAGATAAG
AAAGGTATTTTAAGTCTAGATCTTGATCACCCGTATCGCTTATTGTTTGAACCCTATCAC
GACCCTATTCCCACAAAAGAAGATGGCGGTTTAGACTGGTCAAAAATTACCTGTATCAAG
GTTTTATCCATTACTGATACACATTAAAGAGATATATACCTATGAACAATCAATTTACAC
CAGACTATGCTATCTCTCCAGGAGAGATTTTAGAAGAAGAGCTTGAATTGAGATCAATGA
CTCAACGTGAACTTTCTGAAAAAACAGGATTATCCCTTAAACATATAAGTCAGATTATCA
ATGCAAAAACATCTATTACTCCAAATACTGCTTTACTATTTGAGCGTGTATTGGGGATGC
CTGCTAGATATTGGCTAAACTTAGAAATGTTGTATCAAGAAGCATTGGTACGAATAGCAG
ATAAAGAAAAATTAAAATCCCATGCCGAATGGTTTCAAAAATTCCCTAATGCTATATTAC
AAAAACTCGGTTTTACTCAGAAATATACAGAAGTTTCTGACAAAGTTGATAACTTACTTC
GTTTCTTTGGGATAGGTTCTCCGGATGACTATGAAGTAGTTTGGAGAGAAATAGGAGTTC
AATACCGACAAAACGTCCGTTCAAGAATTTGCCCTTATAGCAGTTCTGCATGGTTAAGAG
CAGGAGAAATTCAGGCTCATAAGATAAATTGCGCCCCTTACTCACAGGATGATTTCAAAC
AAGCATTGGAAGAAATAAAACAATTTACTCAAGAAACAGACCCTAAAATTTTTGTCCCAA
AACTAGTAGAGACTTGTTCAAAGACTGGTGTTGCAGTAGTGTTTGTTCCTTGTTTTCCTA
ATACTGGAATCAGCGGTGCTACTCGTTGGTTATCGCCAGATAAGGCAATTATTCAACTGA
GCTTACGATATAAAACGAATGATCACCTATGGTTTACTTTCTTTCACGAGGCTGGACACA
TTCTTTTACACGGTAAAAAGTCATTGCATTTAGAATATAATAAACCATCCATATCAATCG
ACGAAGAAGCTGAAGCAAATGAATTTGCTCAAAAACAGCTTATTCCTCGCACTGTATGGC
GTCAAATAGTAGAAAAAAAGATGTTTACAGAAGCCCATATTAGAGCAATAGCAAAAGAGT
TGGGCATTGCAGAAGGTATTATTGTTGGGCAATTACAACACCATGGGCTAATTCCTTACC
AAGCACTAAATCATTTAAAAGTAAGATATACTTGGGAATAACCAAAACCGCCAACTACGG
CGGTTTTCTTTTATCCCCTACCCCACTTCTACAAGTATTATCCTCACCCAAAATCTACTA
TACTAACTACTCCATATTACTACTAACTAACCCCACCTAACACTCACTACAAGCGGTCAC
ATTTCATCATTTTTTTGCAAAAACATCTTCCTGACACCAAGCAAATGATTAAAAAACAAG
CAATCAAACACATACCGAAAAATTTTTTCCTATTTAAAAACAACCACTTAACAACAAAAG
CTATAAATAACTATAAAATAAAACAACTTTAACTATTTACATAATACAACCAAAGCTATA
TTATACACCCATCAAAACGAGCTACGGCTCAATGCTCTTTAACAACACGAATAACCCACA
TCACCAAACAAGGTTGGTCGCCTGTACCAGTGGGGCTGAGGCAAACAGGAATTGCTATTC
ATAGCGACATTTACAGAGAACTGGAACATCTCACATCAATGCGGATTTATCTACAACGAA
CTGAGATAGGAAAGGAAATGTTAGACAAGTGTCGCTATGAATGGCAACAAACAGAGGACA
CGGCAATGACTAAAATCATTATCGAACGCAACCCAACAAGCAATAAATACTGCGAAAAAG
CAGAAATTCGCACAACGGGTAAAGCTGGCAGACTGGCGAGAATGTTCGCAAAAAGCCGAG
CAAAACAAACCGCTAACACCCTTTCAAGAGTAGATATTGCCTGCCTTGAAAGGCCAAGCA
AAAAAATGATTGATATTGCAAATTACGCTTGCAACAAAGGAAAAATCACACCAACAACAG
TTCGAGCTAAAGAGAAAATCAAACGTGGTTGTCGGGAGTTGATACGGATTTGACCATTTT
GTTGTAGTGGGGACAGAACCACATTTTTTGGTCTGTTTTTTAGTTGGTGAACAATGAAAA
AGCAACAGACAGCAAACGTTAGCTAAAAACGTGACAGCTCGGAGAGACGGCATCTAGCCA
TTCAAAACCGCTCTTATTCCCACAGCCACATATCAGCCTAGTTACCTGATATGCGTTACT
AGAGAGCGGTTTTGAATGGCAACAAACAAAAGAGGTTAAACAAAATGAACACAGAAAACT
ACTCAAAAGCGGAAAGTATAACAAGCTCAACCGTTAATTCCGTGCAAAAACACCAAATTA
TAGAAGCGGTTCTAAGTTCCATCAAAATTACTCCGTATTATGACGGTTTGGAACTAAATG
CTTGCAAAGCCATTTCTGCGATCAACAAATACAGTGATGCTGAAGTAATAAGTGAAATTA
TCAACAATGAAACGGGAGAACGATTTCTAAAATCTAGTTCTGACTGAACAAAAGTGTATG
CGGTAAGCACTTAAAACACCCGTAATCATAATGATGATCCGTTAGCTCACTGTAACAGGT
GGGTGTTTTTCAATAAAGGAATAAAAATGACCTTAAAAAAATGTTTACTTCTCCTGTTGC
TTATCAACCTTAACCCTATTGGCTGGTGGTTGAATAGCTTTGCATTTAACAATTTTTTCA
ATGATCAACCCCATTATCTCCAAGAAGATAAAAAAGCCTTGCCAGAATGCAGTAGCAGCA
GTCAAATAGAATAAATAAACAAGAGCATAAGAAGGTAATGCTGGCAATGGACGTGCTTCT
AAGCCGTATTTAAAGCTTAAAGGCAAGTACAACCAACAAAGAATAAACGATAAGCACCAA
GTCGTAATACGCATAATAATATGGTCGAAATGTTCTTTTAAGAGAGAAAAAAGAGATGCA
ATCAACGCTTCCCACATACTGAAATCGCCTTTTGTTGATGAATATAAATTGAGCACTTAC
ATTCTAGCACAACTCAAGGGGATTTCAGTCTGTGGGATTGACACCGCCCAAAATCAAAAA
AGGGCATTACGCCCCTTTCTGATTAAATAACTCAACCGCTTGCACAATCACCTGCGTTTG
TGAAATACCGTGTTGCTCGGCAAGGCGTTCAATAAGCTCAATCGTTTCTTGATGAAGTTT
AAAGCCTTTGAGCTTAACACCACGCTTAGCTTCGCTTCTTGCTTGCAGTTCCTGAAGAGT
TAAACCAGATTTTGGGCGACCACGAGAGCGTTTTTCAGTTTGCATAGAAATTCCTTGTTG
ATCTTTTAAGCCAAAAGGCTTATAGTTGGAGCCGTCAGGGGGACATCCGACCTTCCCCCT
TCGGGAGTTACCTTAAACTACACTACCTGAACAACAGGTTAGTAATACTACGGTAACTAG
GATTAGAACTCTGAAAATCTTCATATCCTAGCTCCATTTAGTAGCCCAGTGAAAGCTGGG
CTTCTCATTTTTAGAACCATTCCGAAAACAAACATATTTTAGGTTAAACCAAATAAATAA
TCAAGACCTTATTCAAGGTTAAACTAAAATAATTGATATTTTTATGTTTGACAACCGCCC
CCCTTCGGATTAAGATAACCGCACTACACAACGAAAGTCGGTTACTCGCTCCGATACAAA
GCGGTTTTTTTTGTACCTAAAATTTAGGTAGCGATCAGTTATGATCGGGTCGAGAGAGCC
TAATACAATACCCTTGTGGAAATAAGCTCCGCCATCTTTCGTTGGTAGTTGAAGCCCGAT
CACCTACTAAGAGATCGACTACTGAACTAAAACGAAAGGTACAAAATTATGTCAAATCAA
CTTACTTTCCAAAACGTAGCATTAACTGCGATCCAACGTAACAACCAAACTTATATTTCA
TCAAGTGATTTAGCATTAGCTTTACAATATCAACATACTAATTCTATTGCTAAAATTTAT
GAAAGAAATGCTGATGAATTTACTGCCGATATGACAACCGTAGTCAAATTGACTACGAAT
GGCATTAACGGTTCTAACCGCCAAATTGAGCAGAGAATTTTCAGTCTGCGTGGTTGTCAC
CTAATCGCAATGTTCGCCCGAACCAAAGTCGCCAAAGAGTTTCGCAAATGGGTGCTGGAT
ATTCTTGATCGTGAGATTTCGCAAAATGAACAACAAATCGCACCGCTTACAATTACCCCA
GAGCAACAACGAGCTATACAGGAAGCGGTACAACAGGCTCACTATCGNNNNNNNNNNNNN
NNNNNNNNNNNNNNNNNNNNNNNNNNNNNNNNNNNNNNNNNNNNNNNNNNNNNNNNAGGC
ATTTCTCGCTATGTTAAAAACGATATTGCAGGAAAAGCCTACGATATCGCACACGAATTT
AACGTATGGCTTGATCCTTTTATTGAACAAGTCTTACCCCAGCTTAATCAACAACGATTA
GCAAGATTTTAACCACAACCCAACCCCACCGCACTTTCCCCGAAAGCCTGCGGTGGCTTC
CTACACCCAAAATTCAACAAAAGGAATGAAAAATGAACACACTTATTAAAAAATTCAACC
TGAAATACCTACTCTGTGCCTTGCTTATCGCCTTTGTGATAGGTGGAAGTTTAACAGGCT
GTGAAGAGCCTGAACCTGTCTCTACTCTGCCAGTAGAAAGCAACTTCCAAACAGAAAAGA
TTTGGACAGAAGCCGACTTCAAACGAGCTGAAATCGCCCCTGAAGAAGTGAATTACAACG
CATTAGCCCTACACCTTCCACCGCCTGATAACGTTACAGAGAACGATGTAGAGCTGATTA
AACAACACAATGATCAACAATTACAGAAAATAATTGCGAGAGTGAAAAGATGAACAAACA
ACCAACTGCCAAAGTTAATGTCATCCCTGATAAAAACGGCTTATATCGAGGCTACATCTA
CACCGACGGAAAACAACTTGAACGCACAAGCGGTTACTTCTCAAAAACAAACTGCATCAC
CTACCTAAACCAACGTGTAGATTACTGGAATGAACGTAAAAACTTGAATATTCCGAAATA
TGTAAGGAAAGACTTATGAAAATGCCTGACCCCAACAACTACGACAGCGACTGGGACTAC
TACGAAGCGTGCGAAGCCTACCAGCCTACTTAGATGGTAAACCGCACTCATCACAGCCTA
TTTTCGTTAAACAGAAACTTGCTCAAAATGACCCAGATAGTAACTCATTTGTAAACCCAA
AAGAGAGATTTTAAAATGCTAGACCTAATTCTATCCACCGAAAGCAAAGTCCTTTCAACC
AACATCAAAACCTTTGAAGAACAAGCTAACGCCTACCTTGCAACGCTCACGACCACCTTT
GAAACCGATGACGATTTTGCTAAGGCGGATAGCGAAGTGAAAGAACTTAAAGAAATTGAA
GATAAAATCCGCACTGCGATTGAGCAAACACATAACGGAGAAATTGCAGAGTTAATTTCA
ACGGCAGAACAAATCGCAGAACGGTTTAGACAAGAGCGTTTAAGCCGTGAAAAAATGGTT
AAAAGCCGAAAAGCAGAGATTAAAGAAACCATTATTTCTCAAGCCTTTCAGCGAATTTTA
ACAATCAAAGGCAGTCACGAAAGCGATGTGTCGCTTGCTCTTGAGCGTATATTCCAAAGG
ACAATATCAAAAAACGCCTTGAGGAGGCAACCAAACGCAGAAGTACACTGGCAACCTTAA
CAAGTGCGGTGAACGCTGAAGAAACCGCCATTACCGCAAAAATCGGAGCAGAGGCAGCTC
GAATTTCTGCACGCAGAAAGCTCATTCCAATTCATTACGAATACCTGTTTAAAGACTGGT
TAGTGTTGATTGCAGGAGATGATGAGTTAGAGCCAATCATTCAGCAACGCATTGCCGAAG
AAGAAAAGCGTGAAGCCGAAATAAAAGCCAAAGCAGAACAAGAGGCTAAAGCAAAAGCCG
AAGCGGAAAAAGTGCAAGCTGAGGCAAAAGCCATTGCGGACGAAATGGAACAGCAACAAG
CGGTCGAAAAGCCACAGGATTTTGCAAAAACGGAAAATACAGAGCCGTTAGAGGATTTTG
TGATTACTATCCGCCTCAACCAAACCATTCAATCCCGCGCCGTCAGTATTGCTCGTGAGC
TTAAAGGGAGATTTGGGGATACAATAACTTTGAATAAAGTAAAATGAATTTCGCTAAGTG
TGAAAAATAAACTTGACCCTAACTTATATTTCTATCTATAATTTCACTCGTTGTGAAATT
ATAGCAATAAACCTCGAATTAATTTGAGTTAGTAATAACTCGGAGGAAACTCCAACCTGC
TTATAGGTACTGTAGCTCGAGTAAAAGTAAGTTTTATCGAGCTATGTCGCCTACGGCGTT
CCGCAATGTGCTGAGGACACACATTGCGGTTAGAATAGGGTCAAGTGGTGCGTGTGCTAT
TTTGATACTCCTCGAGGAGTTACAGTAATCCCGCTGTAACGAGTATTAAAATGAGGTACA
TAATATGTTATCCAATAATCAAATTCACAATACACACCAGACCCAGAATAGCACCAACAA
AAAAAGAAGAAAACAACGTAAATTTCTGCTTAATTTGGCAGTTAAAATTTTTCGATTTAT
TCTTCGTTGGTGGCTTTTTGAGGATTTCTTCAATGACGAATCAAAATAATATTCTGGGTT
ACCCTACTTTCTAAATAAGGAATAATTATGCTTAATTATGCTTTAAAAACACTCAGACAA
TTTGAAGGAATTACTCAAACAGAGCTAGCTCAACAACTTAATGTATCAGTTTCTCACATA
TCTGAAATTGAGACTGGGAAAAATACCATCACATTAGAAATGTTGAATAAATATGCTAAT
TACTTCGATGTCCCAGTTTCTCATCTAATGCTATTTGCAGAACAAATAGAGAATGAAAGT
TTACGTTCTGAAAAGGTAAGAAAATTTATTGCAAAAAACCTATTAAAAGTTATGGATTGG
GTTATTAAAAAAGATGAAAAAGAAAAAACTCATCACTCACAATAAATCATACGCTATAGA
TAAAAGTCCTCTCTATAATATTCAATACACCAAAAGATTATCTGATATTCTCCAAATTAA
TGAAAAAACAATCTTTTCATTGATTGAAAACAAAACTAAGAATTATAACTGTTTCTTACA
AGGTAAGAAAAAAAGAGAAATTCAATCTCCAATTAATGAACTTTATCTTATTCATAATCG
TATCGCTTCACTATTGGCAAGAGTCAAACTTCCTGAATATCTTTATTCTGGTGTAAAAAA
TCGATCATATATTGATAATGCAAAAGCACATTTAACCAGTAAGGAAATCATAACAACTGA
TATTACTGCGTTCTTCCCTTCTACTACTAGAACAATGATTTTCTGGTTCTTCAAAAATAA
ATTAAAATGTTCTCATAAAATTGCTAATATTCTAGCTGATTTATGCTCTATTAATGAACA
CTTACCGACTGGTAGCCAAATTAGTATGCCATTAGCTTACTTGGTGAATGCAAGTATGTT
TGATGAATTAAATAATTTAGCTGAGAAAAATAAATTAATAATGACTGTATATGTTGATGA
TGTAACTTTTTCTGGAGAAAAGGTACCAAAAGGCTTCAAATATCAAGTAGAAAGAATCAT
TAAAAAGCATAAACATAATATAAAAGCTGAAAAGACAACGCTTTATAAAAACCAATCAGT
AAAAGAAGTAACTGGATTAATTCTAAAAGATAATACATTGTTACCCCCTAATCGCCAATT
TAAAAAACTTCATCAACATTTAACACTTTGGAAAACACTAATAGCAAAACCTAGAAACGG
TATAAAAATCGAATGGCTATACCATAAAATAGTGGGCATATTAAATAATATATCTTATTT
TAAATCAGGATATAAAAACGTAGTTTTCGCTATTCAAAAAGAATATCATCAATATAAAAA
TACGCCTGCTAATTATAAAAAAGCAGATTGACACCGCCCCAACTTCGGATTAAGATACCC
CCACTTTCGACAGAAAGTTAGCAAGCCACAATTCAGTGGCTTTTTTCACAGAACCCCTAT
TTCACAAGGGATTTTCGCATAAACAAAGGTATTTATTATGACTAAAACTCGATTGCTTGT
TCCAAAAAAAACTCGCAATGTTTCAGCCAAGCAGTACTTGAATGAAGCGAAAAAAGCGAG
TGTGAATAACAATATCCAATCTGTTACTTTCGTTCCGCCGACAATCGGTTCAAGTGGTTA
TGGTTCATTCCAAATCACTTATAAAACACCGCAACTTTGTTAATACGGTACTCAATATGA
AAATGAAAAAACACCAATGTATCGCCAATTTTCTTATTGGTTTTGGCTCGATACTGAATA
TCTCCTCTGTTTTTGCAACGATCAACATCGGTAGCCATCAAGATGATTTTCGTAATATAC
AAAACGATTTCAAACAGCTTGGTAAAGATATGAGAAAAGGAATGCAAGAGGTTGCAAATG
CAGAACGAAAATAAACAGGACATTGTCGAAGTTGTAACCAAAGATCCTGAGTTGCTTACT
GAGGTTATCAATACAGAAGCTGCTCAGACCATCATCGTTCAACAAGCGATGTCTCTTCAT
CATGGGCCGCTACCTCCAGCAAGAGAAGTTGCTGAATACGCTAAACATATTCCTGATTTT
GGCGATAGAGTAATGAAATATGCAGAAGAAGCTAAATCGGAAAGATTTGAACTAAATAAA
ACTTCATTATCACAAAAAACACTTGGTTTATGGTTTGGAATGCTAAGTGTGGTCATTGTT
GCCGCATTCTGCTTTTTCTTAGTTATTGAAGGAAGCCACGGTCTAGGTGCTAGTGTAATG
ATAGGTGTGCTAGCAGCGATTGCAGGTATATTTGTTATCGGTAAAAAGATAGAAACGCCA
AAATCTGAAGAAAATAAAGAAGATTAGCCTTTTAAATCCCACTTTACACAGTGGGATTTT
TATTTGACACCGCCCCCCATTCAGTTTAAACTGCCCCCACTTTCAACAGAAAGTCGGGAT
TGGTCTCCCGAATAACGTGGGCGGTGAAAAATAATAGTCGCCTAAATGGTGGCTTTTTTT
ATAGCCGAAATCTAGTCAAATCAAACTTTTCAAAAGGTATTACCAAATTGGTAACCCCTT
TCAAAGTAGTCAATGATGGGCTAGGTAGAAGTTCCGAAAGGAACGCCGTTACTCACGTTC
GGTAAGACCAATTCTGCCTAGTTCATCACCAATGATTGGTCTCTGTGGTGATGAGTTCTA
AAACTTATAACGTGAGAACATCAAAATGACAACTTTAACATTCAAAACAACTACCCTTTC
GGTTATCAATAAAAACAACCATACATTCTTAACGGCAAAAGATCTAGGAAACGCATTAGC
ATATTCTGATCCTGTTGTTGCAATCTCAAAAATCTACGACCGCAACGCAGACGAATTTAC
CGCAGAAATGACCGCACTTATCGAACTGCAAACCGCAGGTGGAAAACAACAAGTCCGCGT
CTTCTCATTGCGTGGCGCGCACCTAATCGCAATGTTCGCCCGAACCAAAGTCGCCAAAGA
GTTTCGCAAATGGGTGCTGGATATTCTCGACCGTGAGATTTTGCAAAATGAACAGCAAAT
CGCACCGCTTACAATTACCCCAGAGCAACAACGAGCTATACAGGAAGCGGTACAACAGGC
TCACTATCGAACAGGATTACACNNNNNNNNNNNNNNNNNNNNNNNNNNNNNNNNNNNNNN
NNNNNNNNNNNNNNNNNNNNNNNNNNNNNNNNNNNNNNNNNNNNNNNNNNNNNNNNNNNN
NNNNNNNNNNNNNNNNNNNNNNNNNNNNNNNNNNNNNNNNNNNNNNNNNNNNNNNNNNNN
NNNNNNNNNNNNNNNNNNNNNNNNNNNNNNNNNNNNCAACCGCATTACAAAGCTTAACTC
AAAAACTGGCAAATCGTTTTGAAATTGCCGACGGTTCAGACTTAATGACAACGTTAAAAA
ATACGGCATTCAAGGGCAATGTAAATGACAGCCAAATGACCGCACTTTTAATCGTAGCTA
ATCAGTACGGTTTAAATCCGTGGACGAACGAAATCTATGCTTTCCCGAATAATGGTGGGA
TTGTACCGATTGTGGGCGTAGATGGTTGGTCACGCATTATGAACGAACACCCACAATTTG
ACGGTATCGAATTTACTTTTGTGGACGATAACAGTTGCACTTGTACGATTTATCGTAAAG
ATCGCAATCGCCCTATTGTCGTTACAGAATATATGAGCGAATGCCAGCGTAACACACAGC
CGTGGAAATCCCACCCAAAACGAATGCTACGCCACAAAACGATGATCCAAGCGGCTAGAC
TTGCTTTTGGCTTTACAGGTATTTATGACCAAGACGAGGCAGAACGCATTGTCGAAAGCG
ACAAAGAGCCGATAAACGTAACACCAAAACCAACCATCATTGAGGCAGAGGCTGTTGTGT
TACTCACCACAGAACAACGCCAGCAACTCGATCAACTTATCCAAATTACCCAAACCGATG
TTGCTAAAGCCCTTGCGTATTATGGTGTAAACAGCCTTGATCAACTGCCTAAGAATGCAG
CAGAACATTTCATTAAAAAATTGAATGAACGTGTTGATAAGTCACAGGCTCAAAGCGAAA
ACTTAGGGGAAAACATACCACTATGATAGATAACCTAATCACACTCAACTGTGAGCAAGG
CACAGAAGAATGGCTCACCGCACGATTAGGTATTCCTACTGCAACAGGGGTGTCAAATAT
CGTCACCCCAAGCGGTAAAAAATCAAGTGCGTGGACAAGCTACCTTGCAGAACTGGTCGC
AGAAAGTATCGAGGGCTTAACAGAAGGCTACAAATCCACTGATATGTTGCGAGGTAATCA
ACTGGAAGAACAAGCAAGAATGGCGTATGAGTTCGCCACAGGCAATGATGTTGTTCAAGT
TGGCGGTGTTTATCGCAATGCTGACAAAGATATGATGATAAGTCCAGATGGACTTATCCC
AACTTTACGAAAAGGTTTAGAAATCAAATGCCCCCAAATGAAAACGCACATCAAATATAT
CATTGAAGGCGTTGTACCCAGCGAATACATCATACAGGTGCAAGTCGCTTTATGGGTTAC
GGGTTATGACAGTTGGGATTTTGTCAGCTACTGCCCCGAATATCAAAAACAAACGCTTTT
TATACACACCGCCGAACGCGATCCTGTGTTGATGAAAGCCTTTGATAAGTACATTCCACA
ATTTATTGAAACGCTGAAGGCGTTTAGAATGTAAACCTAACTAAGCCACAACACAATGGC
TTTTTACTACTCCCCTTTCTGCGATTGCTTAAACAGCTCAACGGCTTGAGCAATTAACAA
TCCTTGAGAAATACCGCACTGCTTGGCTAACAGCTCAATTTCAGCCACCAACGCTTGCGG
AAGTTTATAAGTTTTGGCTTGCATACCCTTTTTTGCATCACTGCGAGCCACAATCTCACT
TCTTGACAATGCCATAATAAATCCTTAATATCAGTTTTGAAGAGCAGGGAGATTTCTCCC
CCTGCTTAGTTCATTCAACTTAGTACGCTGGGGAGCTAATTACTAAGAGAATGATAACTA
GGATAATGTATTTAAACATTTGATTATCCTCTTCAAAGTTGGGTAGATTAAAGGTCAGAC
CCAGCTCGTTTTCAGCACCATTGCTGAAAACAAGTGCATTATAGATTAGTGTACTAATAA
ATCAAGAAGTTTTAAGAAAAGCCATCGTTTTTACGGTGGCTTTTTTATTGCAACATTTTC
ACCAAAACCAACCGCTTGTCGCAATACAGGCGGTTTTTTATTGCAAGGAAATCAACAATG
ACAGAACAAACACAAAAGAAATACGAACTACTCAAAGACGATACAGTAAACCATCACGGC
AGAACTCTCTACCGAATTAAAGCTCTTATTACATTTGGTACTGTTGTAGCAGGTGAATTA
GGCGGCTATATCGAAACCGAAAAAAACTTAGATCATAGCGGCAATGCTTGGGTGTACGGT
AATGCTCAGGTGTACGGTAATGCTCAGGTGAGATCTTTTGCGTTTATCTATGAACGGAAG
ATGATTTTCTCGGCAAGCAATGTGGGTTCAGAAAATGGAACGCTTACTGTCTTTAATGGA
AAAGATGGGTTAATTGTTACTCGTGGTTGCTTTACAGGCACGGTGGACGAGTTTTTATCA
AAATCAAAAGAAGTCCACGACGACAAAACTCATCACGAATACAAACTGCTGATTGAAGTT
GCTCAAAGCAGAATTCTTAACTAACTCGCTATCTAGGCGAGTTTTTATTATCCAAAGGAA
CCGTTATGAAAACACTCAATCCTTTCAAACTGCGTAAGCAGTTAAATTATTATGTAACGC
TCTGCTCACGGCAAGCCCTTGCCCTTATTCGAGCAAACGAACACGTTTCAGAACTTATCG
CACAGAATTTCAAGCAACAGCAAGAACTAGAACAAATCAAAGCCAAAGCAGAAAGCCTAG
CCAAAGCGTTAGAGTTTGAGAAATTTCAAGTCCGACGCTACGAAGAAATTGAAAAAGTCG
TAACTCACGGGCAAGGGTTTAATATTTAATAGGAGAAACAAAATGATTACAGAACAAGAA
AAACAAGAAATTTTAAATGGTGCTTACGGTATTACTCGTAATGGTTTTAAATGTAAGTAT
ATAGGAACAAACACATTACAGCGGTATGTATTTGCCTTTTTCAATGATAAAGATGAAATA
TTACATGTCATTGATATGCTAGGAAAATTTAATAGATTTAAGCATGCTGAAGAAGGTGAG
TTTGATGTTGTAGGTTTATGGAAAGATAAACCTGAACCATTTGATTTAAAAAGAGCTTTG
AATGGTAAACCTTTAATTGACTTACATAATAATGAAAAATGTTGGTTATATAAAAGTCAT
AAAAACGGTAATTTAATTATTGAATATGAAAATACAGATAGTCATTTAGAAAACATTGAA
CCATTGGAGTATTTACATAATGATTTAGATTTAAGTAAATGTTTTAGTATGTGGAAAGAT
CCTCAGCTAAAATCAAATACTATCACCCTTACTCTTCCCTGCCCATTAAGAGAACCAAGG
GATGAAATGTGGTTTCTAACGTTTGATGATTATATGAAATCAGCTTATGGTAAAAATATT
CCGCTAGATAATTTTAAGCGTAAACATTATTTTGGTTCAGAAGCAGATGCCCAAGCGTGG
ATTGATGCATTAAAGAACAGTCGCAGATAGGAGTAATTATGGATTTATTTTTAAAAAGTG
TATTTGTTATTAGTATAACAATATTGTTTTATATGTTATATTCTATAGATACCAACTCAT
TTAAATTAGCATATTATTTTAATCCACCAAAAGATGTATTAGATACTTACCATAAATTCT
GTTCAGATAGAAAAGATAGAATATTCTTATGGGCATTTATAAACAATAATTTGTCTAATT
CTTTTATGGAAAAATATTCTAATCAATTTCATATTTATATTCTTAATGGAGAAACTTCAT
TTAAATTATCAATGTTTCCTAAAAGATTTAAAGATAACATATATCTTCAATTTCATAGAA
AACTGATAATTAAAGATTTTGAAGAATGTATGTTAAAAGACTTAGAACAAGTCAAACAGA
CATTCAATAGTAAACAAACCGCCTAGTGCAGTTTTGTTATTTTAGGAGGTTAAAAATAAC
CAACACAGCCCACGAACGTGGGCTTTTTTATAAGGATTACAAAATGGAAACAATCATCAT
CACTTCAGCATTTACTTCATTTATTGTTTCATTACTTGTGCATTGGTTTACCATTACACA
AGTAACAAAATGGTTTGATAAATTCTTTTTCGAGCAAAATCAGATAATGGAAAAATATGC
TGATGATATAAAAGAAATTATTCATAAGAGAAAATCATAAGCAGACTTTACAGAAATTTC
GACCGAGTGCGGTTAGACGAATAACGCCTTGTTGTAATTCAACATCTTTGAACAGATTTT
TCTCTAAACTCTCTTTTAACGCTAACCGTTCATTATCAGATAAAATCTTATTGTTATGCA
TAACCTGAGTAATCTGAGGATCGCTTAGTTTATCAATATCAGATTTTATACGGTTAATTT
TATCAGCAACATCAGCTTTAAGTGCAATATATAGTGGATTTTACAAATGTGCAGTATATG
CATTTTCAGCCGTTTTGTATTCCGTATAAGATACATCAACTAACTTCAATCGAATTAGGT
TATCAATAGATGGCTCTATAAGCTCATTTCTTTGGCATTTTGGGTTACCTAAATAAATAT
GAGTGTACTTTTCTTGATAACCTCCTTTTTCTAAGTTAATGATAATTTTAGAGATGGTTT
CATCCCCATTGTGAAAAAGATAATGCAAATTCTGAGCATCTAGCGGACTAAGCATTTTTA
TCATTTCTGAAAATGATGGATGAATATCATCTGCTTTTGAACTATCCATAGCAGACGTAA
TAAGGTTAGAAAACATATCTCGTATTTCATCCTTGTTGATACGAAATTTCGCAGATTCTA
ATGTAGCTCCAACTACATCTATATCAGGCTCTATTCGATTTTCATCAGGAATTTGAGCAG
ATTTATTTGTGATTTCTTCTTTAAATTTTTCAACATTATGGGCAACTTCTAGTTGTTTTT
TCTGGCGTTTTTCATCCCATTCCGCACCAAAAACAACATACCATATATCACTCACCGTTT
GTCCAATACCCTTAGATGCTGTTGTTGCAATATCCTTGCTTGCTGTTGCAACAATACTTG
TAGCAACTGTTGATAATGGTTCACTCATAGTAAAGTCCTCTTTGTTAATGTAATAGATTA
AAGTTTGATCGCAATAATCTTATCACTAGATAAAGAGGATTTCATTATGTTTGACAACCG
CCCCCCATTCAGTTTAAACTGCCCCCACTTTCAACAGAAAGTCGGGATCGCAGTCCTGAA
TATCCAAGAGCGGTGAAAAAATGATAGTCGCTCAAAGCGGCTTTTTTTATAGCCAAAATC
TAGTCAAATCAAGGCACTTCCAAATTGGAAGTCCCCTATGTTGTCAATGATGGGCTAGGT
AAGGAGACCGAAAGGTCTGCCGAACTCTTGGATCGGTACTGCGAACCTTGCCTAGTTCAT
CACCAGTAATCGCAGTTGCTTGTGATGAGTTTTTAAACTTTATCCAAGAGAACAACATTA
TGACAACTTTAACTTTTCAAAACACTACTCTTTCGGTTATTGATCAAAACAACCAAAAAT
GGATACCTGCTTTAGAAGTTGGCAGAGCGTTGGATTATAAAAATCCATCATCTGATATTG
CAAAACTTTACGAACGTAATAAAGATGAATTTACTTCATCAATGACTGCTATCATCGATA
TGGACACCACAAGCGGTATTCAAAAAGTCAGAATTTTTAGTTTACGTGGCTGTTGGCTAT
TAGGTATGCGTAGCCACACCAAAGTCGCCAAAGAGTTTCGCAAATGGGTGTTGGATATTC
TCGACCGTGAGATTTTGCAAAATGAACAACAAATCGCACCGCTTACAATTACCCCAGAGC
AACAACGAGCTATACAGGAAGCGGTACAACAGGCTCACTATCGNNNNNNNNNNNNNNNNN
NNNNNNNNNNNNNNNNNNNNNNNNNNNNATTTAACGTATGGCTTGATCCTTTTATTGAGC
AAGCGTTACCACAACTTAATCAACAACGATTAGCAAGATTTTAACCACAGCCCAACACCG
ACCGCACATTGCAAAAATCGTGCGGCGGTTCCCCACACCCAAATTAAGAGAAAATGACGA
TGAAATACGCAAAAATCCTACTATTTTTAACCGCTTTCTACCTCGTAGCCGACCACCTCG
AGTTATACAACGACTGCGACGGCTACATCTGCGAAACCCGAAAATAACCCACTTATAGGA
GAAAATGAATGACCGAAACCATCAGCGTAAACCACCGCACTTTTCAAACGCTCGCTATAC
AATCCGTCAGATACTGCATAGGGCGAATGACCTACGCAGTCAGTGATTGTGCTGATTTCA
TACGCCAACATTGGCAAGATCTCAGCCAAAATACAAAAAACGTTATCATCAGAGACTTAG
ACACAGGGCTGGAGTTACACGAAGATGATGTAAGAGATGGTAGAGAATTTTGTTACTTAG
GTCACGATTGTGACTACCGAACGTGGAAAAACCTAAGAGAATGGATCAACGAACAAGCCT
AGCGAAAGCTAGGTTTTTTATTGGAGGAAAAAGATGGAAACACAAAACATCGTAACTAAT
GAACAGGTATTTGAAAAATTATGTGCTATCGAAGAATTACTACTGAGTCCTCAAATAGAA
AAAGGTTTGTGGAGCATTAAGGATGTTGCTAATTATATGGACCTATCTTATGGGCACGTT
TATGAAAATATCGTAACAGACCCTCGTTTCCAGCCCCTGTGGATATTCCTGGAAAAGATG
GAGCTAAGCCCAAAAAGCTATACATAAAAACAGAGGTTATCTCTTACTTTGAAAGGCACA
AACAAAAGAAAAATAGAATTTAACCTAATATCCCTGCAACATCACTCATATCAGGGGCAT
AATAAGTATTCAATAATATTTTAATATCCCTATGCCCTGATATTTTAGCCAATGTCATCA
CATCTACTTTTTTAGCTAATCGAGATAAGGCTTCCCGTCTTGTATCGTGGAAATGTAAAT
CTTGATCTGCCAAGCCTGCCAACTCTTTCATCTTACGAAAGATTGCATCGTGAGAACTTG
ACTTAACTTGAAAAACAGTTTGATTACACTCAGATTTCACTTTTTCCAAATGACGCAAAA
TCTTAATTGCAGTAGAAGATAAAGGAACTGTTCTCGCAAAGCCATTTTTAGTTTTTGGTA
AAAATGCTGTTGATTTATTAAAATCAACATCTTCCCATTTCAAATTACAAATCTCACCGA
CCCTCATAGCTGTTTCGATAGCAAATAGAATAGACGCTCCCACTCGACTAATCATTGTTT
CTGGCTGCTTATCAAAATCAAATCCAGACACAAATAGCAATCTATCTATCTCATCTTGAG
AATAACGCCTTGTCCGTGGCGGTGGCTCTTTTGGTTTATCAACAAGGGATAATGGATTAC
TTTTTAGAAACTCCCACTTAATTGCTTGTGAAACAACGGCAGATAAACTAACTCTTTCTC
GAAGAACACTTAAAACAGATACTTCGGTTAATCTCTTGTTTTGCCATTTCTCAAAATGCT
CTTTGTTTAAATCTTCTAGCTCAACACGCCCTAAAGGTGTTTTAGCAATACGATTTAATC
TCAAACTTTCTTCTCTTGCTCCACCTTTATTTACAGTCACTTCCGCAACATATTTATCAA
TTAATTCTGCAAAAGTCATCTTAGGGATAGAGCTATATTCTCCAGCTTCAATTTGAGATT
CAACACTTATAGCCCATCTACTCGCCTCTACCTTAGTTGAAAAAGTAGCATTTTTACGAA
TACCTTTTTTATTAATCTGTACTCGCCATTTATCCCCTCTTTTAATGATGGTAGCCATAT
ACTTTCATAACCTCTGGTGTAATTCGTGGTGTAAATTTGGTGTAATCGAAGTATAAACTA
GAATAAAAAAGAATAAAATAGGCTCAATTAACTATATACAAAAACATACTGTGTATCACT
GTATCTTCACTGTAACTAATTGAAAAGTAATGAATTTTTGGAAACAAAAAAGCCTAGCTT
TTAAACTAGGCTTTTGATTATTGGTGCTCTGGGCGAGACTCGAACTCGCACATCCTCTGG
ACACTACCCCCTCAAGATAGCGTGTCTACCAATTCCACCACCAGAGCGTAAATTCTATTT
TTATTGAGGAATATCGCTATTTTCTATTTTAGCTGGAGTAACTTCTTGTTTTTGCTCTAC
GTTACTTAAATCTTCAAATTGGCTTTTTGGTGCTGCAGTTTGTGAATTTAAGTTGCCGAT
AACGAGGCTTACGCTAAAAAAGATAATCGCTAAAATCGCTGTTGTTCTTGATAAAAAGTT
TGCAGAACCTGCTGAACCAAATACCGTTCCAGCTGCACCAGCACCAAATGAAGCACCAGC
GTCTGCACCTTTACCCTGTTGCATTAAAATAAAGCCAACGAGGAAGATTGCAACAACGAG
ATAAACAATAGTCAGTACATTAATTAACATTGTGTTCTCTTTAATCTGTTCAAAATAAAA
TTCCGCAGGTTGCGGAATTAACTTTCGATGGCGTGAATAATAGCTATCTTTACTTTTCCT
TGCAAGTGGATTTTATCAATTTCTGTGTATTCGGTTTATTTTTCAACATTTTGCGTAGAT
TTACGGGCATAACGTGATTTAGAACCCATTGTAAGCGGTGTTATTTTCGCCAAATTTTGC
AAAATCTGCTGATTTGGAGAACGTAATAAACTCGGCAATCGTTGGTTTAAATCTGCCATA
AATTGTTGATAACTGGCTTGTTTTTTGCTGATGTCTGTTAGTTGCATTTCCCAGTGAGCT
GTCATATCAGGCTGTGTTGCAACATCTGGCAAGGCACTAATTAAGGTTCGTCCTGCTTCT
GTACTATGAATGTTTCTGCCTTTTTTGATTAAAAAGCCACGTTTGAATAATAATTCAATA
ATACCAGCTCGGGTGGCTTCTGTACCCAAGCCGTCGGTTTCCCTCAACACTTTTTTGAGC
TGTTTATCCTGTACAAAGCGAGCAATGCCCGTCATTGCGGATAACAAGGTCGCATCAGTA
AAATGGCGTGGGGGCTGTGTTTTTTTGCTGACGATCTCACCGCTTTCACACCATAACTGC
TGATCTTTTTTAACCACAGGTAGCAAAGGTTCAACGATTTCATCATTATCTTCTTTGCCT
AACAAGGACTTCCAACCTGCAACAACAAGGTTTCTGGCTTGCGCAACAAAAGTTCCCCCT
GCGATATTTAACACAATTTTTCCTTTACGATATTCTGCATCAGGGCAAAATTGCATTAAA
TATTGTCGAGCAATAAGCTGATAAATCCGCTGTTCATTCTGAGTTAAGTGAACTTGCCCT
TGACGTGCCGTTGGGATAATAGCGTGGTGAGCTTCTACCTTACTATCATTCCAGCAACGG
TTTTTCTTATTCGGATCAACGGCATCGGGCCTTTGTTCATACTCAGGTAAATGATGAGAA
ATTGCCGACATCACTTTTAGGCGATCGGCAAAATGTTCATTCGGCAAATAACGGTTGTCG
GAACGAGGGTAAGTAATCAATTTATGGGTTTCATACAGCCGTTGGCAAACATCAAGCACA
TCTTGGGCAGATAAGCCAAAACGGCGAGCCGCATCAATTTGCAAGGCTGAGAGTGAATAA
GGGAGTGGTGCTGCTTCACTTTCCATTTTATCTTGATATTCGGTAACGCAAGCGGCTTGA
TCCGTGATACGTTTTACTACATTCTCAGCAAGTGGGCGAGAAAGCACTCGTCCATCTTCA
TCTTGATAATCTTCGCAGGCTTTACTGGGTTGCCATTGTGCTTGAAAACGCTCTTGGGTT
TCAGGGACAACCACATTTGCCAACACTTCAAAATAATCTTTTGGGATAAAATTTTCGATC
TCAAGATCCCGTCGAACAATCAAGCCCAACACGGGCGTTTGTACACGCCCAACGGAAAGC
ACGCCTTTATAACCTGCCCAACGCCCTTGTAGCGTATAGGCTCTGGTCATATTGATCCCA
TATAGCCAGTCTGCCCTTGCACGCGCTAAAGCCGATGTAGCAAGCGGTATGAAATCTCGG
TTAAATTGCAATTTTTCAATCGCTTTTTTGACGGCATTAGGGTTGAGATCACTAATCAAA
CACCGTTGAATTTGGGATTTACGCTCAGGGGATAAATTTAAGTAGCCAAAAACTTCGTCC
ACCAACAGTTGCCCTTCACGATCAGGGTCGCCTGCATTGACTAAAATATCCGCTTGTTTA
ATTAAACGCTCTACCACTTTAAACTGCTTGAGCGTCTCTTTTTTGGGGATCAGTTTCCAC
TGGTCAGGAATAATCGGCAAATGCTCCATTCGCCACATTTTGAAACGTTCATCATAAGCG
TCGGGTTCGGCTTGTTCTAACAAGTGACCGATACACCAAGTGACCACATTGTCTTCGCCA
CACTGAATAAAGCCGTCCCCACGGGTATGGGGTTTCGGCAATACATCAGCAATCGCACGC
CCTAAACTTGGCTTTTCTGCAATGAATAAACGCATAAGTCGCTTATAAACCTTGTGATGA
TAAGATCATTTGGCAAAGTTGTGGCGGTTGTGGAATGGTTTTTGCTTTTGGCGTTGCTGA
TGGTGGTGCAGGCTCAAACCAAGAATAAAGTTCTTCGCCACAGCCATCACCAGCAGGCAC
AAGGGCTTGATTTTCACAGTTCACCGCATCAGCAGGGCAAGTTAAACGAACGTGAAAATG
CGAGTCGTGGGCGTACCACGGACGAATTTTGCGTAGCCAGTTGCGATCCATTCCTGCGGT
ATTACAGAGTTTCACTTTAATCGCTGGATTGACAAAAATACGATCAACTCTTGGATCTGA
CGCAGCGAGTTTGAGTAGTTTTGTATGGTTTGCCGTCCATAGACGTTCATCTACTACGTT
AGTCTTACGATCAACCATAATGGTCGCTAAACCAGCTGGATTTCGAGCTGTTTCATCGTC
CATTGGACCAAAACGAAGCCAAATATCGGCATCTAGCCCCGTTTGATGGCTAGCGTGTCC
AGAAGAAAAACGCCCACCTGCAGGCATTCCCATATCCCCAATTAAAATCGGTGGAATGCC
TGATGCTTTAGCATTTTTTGCTAAGGTTTTTAAGTAGCTTAATAATTGAGGGTGTCCGTA
GTAACGATTTTTGACAGAACGAATAACTTGGTAGCCTTCGCCTTTTAATGCAAGCGGTTG
AGCGCCAATAATACAGCCGTTGCTATACCCCCCAATGGATTGAGCTTTGCCTTCAATAGG
CGTACGGATTTTTTCCCATTGAGTTGCAAAAACGGTAGCGGATAAGAGTGCTAAACCTGA
AACAAAGGAGGTTTTAATCAATTTCATTTTCTTCTCCAGACCTATACTAATTTAATATGT
ATGGTAATCTCTTCCCTATCGTGATACAAATGTTTTGCCTGAATAGCAAATTTCAGCCCT
TGTTTCTCTAATAACGAAGCAATCGTATCTAAACACAGTTGCACTTCTTGATAACGTTTT
TTCATTGGCAATTTCAGGTTAAAAATTGTTTCCCGACACCAACCGTTAATCAACCATTTT
GCAATTAACTTACTAATTCGCAACGGCTGTTCAACCATATCGCACACCAACCAATCGATC
TGCTTACCTTTTGGCGGTTGGAATTTAAAACCGTCTTCCGCACAATGCTCAATACGCCCC
GTGTCGTGCAGACTTGCCGCCATCTTGCCGTGATCGACCGCATAGACAAACAAACCACGC
TTGACTAACTGATAAGTCCAGCCTCCTGGGCAAGCCCCTAAATCGACACCGTACATCTGC
TCGGTAAAACGTTTTTTCTCCTCTGCTTGTGGTACAAAGGTCAAAATAGCTTCTTCCAAT
TTCAATGTCGAACGGCTTGGCGCATCTGCTGGAAATTTCAAACGAGGTATCCCCATAAAA
AAGGGTGATCGGTTATGGTTATAGGCATATCCGACATAACACCTGCCCGATCCCACAAAT
AGAATATGCAAGCTAATACTTTGCTTCGCCGTTTCTTTTGCCCCTAACCAGCCCTGTTTT
TTCAATGCACTCCGCAACGGCACGGTAAATTTACGACAAAAAGTCAAAAGTTCTTTGGCT
TCATTCGTATCAGGCGTTTCAACAAAAATCTCATTGCTGTTTTTCGGATTTAAGGCTTGA
TATTGTGCCACAATCGGCGAAATCCGATCCCCTTCGGGTAAATCCTGCAACAACTCGCCT
ACCACAATCATTTGACGAACAAAAATCAACTGATTAAAGGCTAATTCTCTGGCTAATCTA
TCCGCTTCCCCTGCCTGATAGCACTCAAAAATTACATAACCACTGTTCTCTTTGAGATTA
GCAAACCCATAAATTCCCAATTGAGCCGCTTTATCATTGATTTCACCTGTCACTTCCTTT
TCAAAACCTGCACGGCAGTATAAGGCTAATTTATTCATTACTTTTGACTTCTCACACTAA
TATAAACCAACGCTGCCCAGCCCACTAAAAATAGTGTACCGCCAATAGGCGTTGTCCACA
CAAAAATTCGGCTTGCCCCTAAGGCTAACGCATATAAACTGCCACTAAACAGCAAAATCC
CTAACGCCCAACTACCGCCAATAATGTTAAAGGCTTTGGCTCTACAAGCGGGCGGATTTT
GCGAAAAATTTGCAATTTGAAATAAACCCAACGCCATCAATGCTAACGTATGAAACATCT
GATATTGCAAGCCTGTTTCAATCCACGCCAACGCTTTCTGATCCAAGACTTTCTCCAAAC
CGTGAGCCGCAAAAGCCCCAAAAGCGATACAGAAAAAACCACTTAGGGCTGAAAAAAGAA
GAAATTTGTTTTTCATCGTATCTCCTTAAAATTTCCGTGCAATATATCACATTCCTTTTT
AAGCAAAAACAAAAGGCTAAGCACTTTCGCACTTAGTTTTTAATAGTACTACGTTAAAAA
CACTTTTATACGTTGTTAAATTAAACAATTACATAACAACCCCTTGCTTAATTGTCATTC
AGTTACTACAATTCCCGAAATTATCCGACCCCGAGCCTGTTTTCCTAAGTCTAGCGATAT
GGAAACTGTGCCTGTAATTTGTTGATTACACAGGGAAAGTTGAGAAATCGGCTCTCCTCT
CATATTTAGAAAGGTGTCACATTGCAAATCCCAATTAGAAATGTAGGGAACGAGTTCGAG
CAAGCTTTGATCGACCGTTTCCAACGTCAATACACTTATTTACGGTTGTCGATTACCGAT
GTCTGTAACTTTCGTTGCAACTATTGTTTGCCCGAGGGGTATCGTCCGCCGTCGCATAAA
CAAACCTTTCTGTCTGTCGATGAAATTCAACGTGTTGCTCAAGCCTTTGCCAATTTAGGC
ACGGAAAAAATCCGTATTACTGGTGGTGAGCCGACTTTACGCAAGGATTTTCTAGAAATC
GCCCACCGCCTTTCACAAACGGCAGGTATTCGCCAAATTGCATTAACTACCAACGGTTAT
CGAATGGAACGTGATGTTGAGTTATGGCAACAAGCTGGAATTACCCATTTAAACGTGAGT
GTTGATAGCTTAGACCCTCGCCAATTTCATTTGATTACGGGGGAAAATAAACTAGAAACG
ATATTAAACGGTATTGAGCGTGCCTTTGAGATTGGCTATAAAAAAGTCAAAGTTAATGCT
GTGTTGATGAAGCAATATACCGCTAAAGGTTTGGACGATTTCTTGCATTGGATCAAAGAT
CGCCCTATTCAAATGCGGTTTATTGAGTTAATGGAAACCGGCGAAATGGATCACTTTTTC
CAGCAACAGCACCTTTCAGGGCAATCCATTTTAGAACGATTAACCCAAGATGGTTGGCAA
TTACAACCCAAAGCGATGTCTGATGGACCTGCTAAAGTTCTCGCCCACCCTGATTATCAA
GGGGAAATCGGTTTGATTATGCCTTATGAAAAGAATTTTTGTGCCAGCTGTAACCGTTTG
AGAGTGTCGGCATTAGGCAAATTGCACCTTTGTTTGTTCGGCGAAGAAGGGATTGATATT
CGGGATTTATTGCAATCGGACGAGCAACAATTTCAACTCGAAGCCAGATTAAAATCCGCT
CTGCAAGGCAAGCGTGAACACCATTATTTGCATATTGGCGATAGTGGCGTGAGAAATAAT
TTGGCGTCGATTGGGGGGTAATCTGTAGGGACACACTGCGTGTGTCCAAAAATCTATTAT
GAAACATTGTAGGGACGCTTGGCGTCCATTTTCTGATTTTTCAAAGGTATATTTAATTAA
TGCGGACACACGCAGTGTGTCCCTACATCATTGATATTTTACAAAGAGAAAATAATGAAC
ACCTTTACCCATATAAACCAAAACGGCGAAGCTAATATGGTTGATGTTTCCGCCAAACAA
GATACCGTGCGAGAAGCTCGTGCGGAAGCCTTTGTGACAATGAACCCTGAAACGTTACAG
ATGATCATTTCAGGCAACCACCACAAAGGCGATGTTTTTGCCACTGCTCGCATTGCCGGC
ATTCAAGCGGCAAAAAGAACTTGGGAACTCATTCCCCTTTGCCACCCACTTCTGCTTTCT
AAAGTGGAAGTGCAACTTGAAGCATTGCCTGAAAAAAATCAAGTGCGGATTGAATCCCTG
TGCAAACTGTCGGGCAAAACCGGCGTAGAAATGGAAGCCTTAACCGCAGCCAGTGCCGCT
GCTTTGACGATTTATGATATGTGCAAGGCGGTACAAAAAGATATGGTGATTGAACAAGTT
CGATTGCTCAGTAAAAGCGGTGGGAAATCAGGCGATTTCGTTGCCAAACCATAATATTTT
GTAGGGGCAAATCATATTTGCCCCAATAGACCCCAAATTATTAATAAGATTAGTTAAAAA
TGATTAAAGTACTCTTTTTCGCCCAAACCCGTGAATTAGTGGGCGTAGATAGCTTAGAGG
TTGAAGCAACCTTTACCACGGCTGAACAGCTTCGCCAACATTTAGCCGAACGTAGCGACA
AATGGGCATTAGCATTACAAGCAGGGAAATTGTTAGTCGCCATTAATCAAACCATTTCCC
CTTTGTCTGCTGAAATTAAAGACGGCGATGAAGTGGCTTTCTTTCCACCAGTAACTGGGG
GCTAAATGGAACAAACACTTATTCAAGTTCAACAAGATCCCTTCGATCAAAATGCGATCT
ATAAATGGTTGAGTGAACAACATTCCGTTGGTGCAACTACCCTTTTTGTCGGCAAAGTGC
GTGAAATGAATTTGGGCGATAGCGTGTCAGGTTTATACTTGGAACACTACCCTGCAATGA
CCGAAAAAGCCTTGCGAGAAATTGTTGATGAAGCAAAAAGCCGTTGGGAACTGCAACGCG
TTGCGGTTATTCACCGTATCGGACAGCTTTATACGGGCGATGAAATCGTCTTAGTCGGCG
TCAGTTCCGCTCATCGTGGCAACGCCTATCACGCCAATGAATTTATTATGGACTATCTGA
AAACCAAAGCCCCATTCTGGAAACGTGAAACCACCGACCACGGCGACCGTTGGATTGAAG
GGCGTGAGAGCGATCAGGAAGCGGCGGATAAGTGGTAACAAGCGGTCAGATTTAAGGAAT
TTTTTGCAAATGAATTTATATATCGATCTCCAAATTGCCTCTGAAAATACAGCAGGCTTA
CCGACGGCAGCTCAATTTCAACACTGGGTGGATAAAGCGTTAGCCATGGAAGCGAAAACG
GCGGATTATCCTGAAACGGAAATCACTATTCGTATTGTAGATGAAGCCGAAAGCCACGAG
TTAAATTTAACCTACCGTGGCAAAGACAAACCGACTAACGTACTCTCTTTTCCGTTTGAA
GTGCCGGAAGGGATTGAGTTACCGCTGTTAGGGGATTTAATTATCTGTCGTCAGGTCGTC
GAAAAAGAAGCGGTTGAACAAGAAAAACCGCTCGAAGCTCACTGGGCGCATCTAGCCATT
CACGGCACATTACATTTGCTTGGCTACGACCATTTAACCGATGAAGAAGCCGAAGAAATG
GAAAGTCTGGAAACGGAAATTATGCAGTCGCTAGGGTTTGATGATCCCTATATTGCGGAA
AAAACGATTGAAGAATAATGCGTCATCTAACGGTTATCGATCATCTCCCATCTTCTTTTG
AGACTGCCGATGTCGGCGGTATTTTCTTACCTGATTCGCCGATATCTCTCCCCTTTTCTA
ATGCTAAAACCTTACTCGGTCAAGAATTTCCTTATGCAGTTTATGATATGCGAGCCAGCA
GCGGAGTTTGTCTTAATCTTGACGCATTGGCGATTGTGGCAGGCACTATTCAAGAAGGTG
GCACGCTCTATTTGGTCTGTCCAGAATGGGATAATTTAGAGCAACAAGTCGATTTTGATG
CGTTACGTTGGAACGCTCAACAGCCGATTGCTACACCGAATTTCTTTCGTTATTTTAAAG
CGTTAGTTAATGAAATTCTGCCCCCGTTTACGGGGGAAGTACTCTGCGAAGCAGGGGGAA
GGGGGGAAATTGTTTTTACCCAAGATCAGCAAAATATCTTCGATAACTTACCGCTTGATC
CTGCCGATATTCATCTTATTCTCGCCCCTCGTGGTCGTGGCAAATCGACATTATCGGGCA
AGCTCGCAGAAAAGCTCTCTCAGCAATATGCGGTATCTATTACCGCTCGTAGCCATTCAG
CCTTGCCAAATTTTTGGAAGGGGATTGAAAGTGATAAGGTTAAATTCTTTGCCCCTGATC
GTTTAATTCAGATGATCGAGCAGAAAAATATTTCGCCAAATCAATGGTTGTTTGTTGATG
AAGCAGCGAGTTTGCCTTTGCCGATGTTGCAACAGTTTTGTGCCTATTTTGATAAAGTGG
TGCTCACCACCACAACTCAAAATTATGAAGGTACTGGACGTGGTTTTTGTTTGAAGTTTT
TGCCGACATTAAGCCGTTCTACGAAACAGTGGACATTAAGCCAACCGTTGAGATGGGGGG
AGAATGATCCGTTGGAAGCTTTTATTAATCAATTGTTGCTGTTGGAAGATAAAATCCCCC
CCTCAGCCTTCGGCAGCTCCCCCCGCAAGCAGGGGGAGCGAAGCGTAGAGCAATATACTA
ATTTCTATCATCTACTCGCCCAAGCACATTACAAAACAACGCCAACGGATTTACGTCGTC
TGTTTGATGCACCTGATCAACACTATTTTTATCTTGAAGAGCAAGAAAGGCTGATTGCAG
GTTGCTGGGCGGTGAATGAAGGGGGATTAGATGAGGAACTCACTCAGGCTATTTGGCGTG
GTGAACGTCGTCCGCAAGGGAGTTTGGTTGCTCAATATCTCTGTTTCCAAGGCAATTTAC
CTGACGCTTGTCGTTTGAAATCTGTGCGAATTTCCCGTATTGCGGTACAGCCTGAATATC
AAAAGCAAGGCTATGGCAAGCGGTTGGTTTCGCAGATTATTTCGCAAATGCCACCGCTTG
TAGATTTTGTTTCGGTCAGTTTTGGGCTTACTCCTGAATTATTGTATTTTTGGCAATCTT
GTGGCTTTAATTTAGTTCAGATTACGCCAACCCCTGAAGCAAGCAGTGGCTATCACAGTG
CAATGATGATTTATCCGCTCTCTGAACAAGGGAAAATATTTGCTCAACAAGCACAGCAAC
AGTTTAAACGAGATTTTCCGCTGTTGCCTTTTGCCGATCGTTTTCAGCATATTGCTATTT
CTACTTCCTTAAATTCGCTTATTTTGGATCATAACGATGAAAGAAACCTACAAGGATTTA
TTTATGCTCAACGAACCCTTACTGCTTGTTATGTCAGCTTAAAGCGTTTATATATCAATC
ACAACTCGTTTGATTTTCTATCAGATATCTTTACTAACTCTGATGAAAATAAGAAATCAA
AACAAAAACAATGGGTTATAGAACTTAAAAATAAACTGAAAACAATTTCATCAATCGGAA
AAACCTAACGAAACCGCTTGCGATTTTGTGAATGCGATCACATTTTTTTTGCTTTTTTTG
GAGTAAAATTCCAATAGTTACTATCTATAGTGACAATTTTATCTCATTCAGAAATCCATA
AAGGAGCTAATTATGAAAAAAGCGGTACTTAGTACAATCGCATTAGCAGTAGGTTTAGGT
GCAGTAGCTACATCAGCACAAGCAGCGGATCGCATTGGTGTGACAATCTATAAATATGAT
GACAACTTTATGTCGTTAATGCGTCAAGAAATTGAAAAAGAAGTGAAAGTAGTGGGTGGT
GTTGATTTATTAATGAACGACTCTCAAAACGCTCAATCAATCCAAAACGACCAAGTTGAT
GTATTAATTTCAAAAGGCGTTAAAGCTCTTGCGATCAACTTAGTTGACCCATCAGCAGCT
CCAACCATTATCGGTAAAGCAAAACCAGAAGGTATCCCTGTGGTATTCTTTAACAAAGAC
CCAGGCGATAAGGCAATTGCTAGCTACGACAAAGCATTCTACGTTGGTACTAACCCACAA
GAGTCAGGCGTAATTCAAGGTGAATTAATCGCAAAACACTGGAAAGCAAACCCAGCGTAT
GACTTAAACAAAGACGGTAAAATCCAATACGTTATGTTAAAAGGTGAACCAGGTCACCCA
GATGCTGAAGCTCGTACTAAATATTCTGTTGAGCAAATCAACAAATTAGGTATCCAAACA
GAAGAACTCTTCGTGGATACAGGTATGTGGGACGCAGCTCTTGCAAAAGATAAAGTAGAT
GCTTGGTTATCTAGCTCAAAAGCAAGCAACATTGAAGTTGTGATTGCAAACAACGACGGT
ATGGCGATGGGTGCATTAGAAGCAGCTAAAGCACACGGTAAAAAATTACCTATCTTCGGT
GTTGATGCGTTACCAGAAGTACTTCAATTAATCCAAAAAGGTGAAATTGCAGGTACTGTA
TTAAATGACGGTGTAAACCAAGGTAAAGCAGTTGTGCATCTCGCTAAAAACTTAGCCGCA
GAGAAAGCACCAACTGAAGGTACTAAATGGGAATTAAAAGAGAAAGTATTACGTATTCCT
TATGTTGGCGTAGATAAAAATAACCTTTCTGAATTCTTAAAATAATGATTTGTAGTAATG
GGGGAAGGGATCTTCCCCCTATTTTGTGAGGTTGGATATGACAGAAAACACACAACATCA
AGAGAGCCAAGTGCTTCTCCAAATGACCAATGTCAGTAAATCCTTTCCTGGTGTAAAAGC
ATTAGATAACGCAAACTTGACTGTTCGTTCTCATTCGGTTCACGCTTTAATGGGTGAAAA
TGGGGCGGGTAAATCAACGTTACTTAAATGTTTATTTGGTATCTATGCCAAAGATGAAGG
CGATATTCTATTTCTAGACAAACCTGTTAATTTTAAAACCTCTAAAGAAGCCTTAGAGAA
TGGAATTTCAATGGTTCACCAAGAATTAAACCTTGTCCGTCAGCGTAACGTAATGGACAA
TCTTTGGCTTGGTCGCTACCCATTGAAAGGTGTTTTTGTGGATCACGCAAAAATGTATCG
AGACACAAAAGCGATTTTTGATGAACTTGATATTGATATTGATCCAAAAGAAAAAGTGGC
AAATCTCTCTGTATCACAAATGCAGATGATCGAAATTGCCAAGGCGTTCTCTTATAACGC
TAAAATTGTGATTATGGACGAACCAACGTCTTCACTTTCAGAAAAAGAAGTGGAACATCT
GTTCAAAATTATTGAAAAACTAAAAAATCGTGGCTGTGGCATTATCTATATTTCTCACAA
AATGGACGAAATTTTCAAAATTTGTGATGAAATTACGATCTTGCGTGATGGTAAATGGAT
CAATACTGTCCCAGTAAAAGAAACGACAATGGACGGCATTGTATCAATGATGGTAGGACG
TGAATTAACTCAACGCTTCCCACCAAAAACCAATACACCAAAAGAAGTGATTTTAGAAGT
ACAACACCTGACTGCCAAAAATCAACCGTCTATCCAAGATGTCAGCTTTGAATTACGCAA
AGGGGAAATCTTAGGGATTGCAGGCTTAGTTGGGGCAAAACGTACGGATATTGTCGAAAC
CATTTTCGGCGTGCGTGAGCGAAAAGAAGGCTCAGTGAAATTGCACGGAAAAGAAATGGC
AAATCACACCGCTTTAGAAGCCATCAACAACGGCTTTGCACTGGTGACGGAAGAACGCCG
TTCAACAGGGATCTATGCGAACTTAAGCATTGAATTTAACTCATTGATTTCTAATATGAA
ATCCTACTTAGGTTCGTTTGGATTACTCAGCAGTGCTAAAATGAAGAGCGATACCCAATG
GGTGATCGATTCCATGAATGTGAAAACACCATCTCATAAAACAAATATCGGATCGTTGTC
AGGTGGTAACCAACAAAAAGTAGTTATCGGACGTTGGCTATTAACGCAACCTGAAATTCT
TATGCTTGATGAACCTACTCGTGGTATCGACATCGGCGCAAAATATGAGATTTATCAGCT
CATTATGCAACTGGCTCAAAAAGATAAAGGCATTATTATGATCTCATCAGAAATGCCTGA
ATTATTAGGGGTGACAGACCGAATTTTAGTGATGAGCAATGGTAGAGTTGCAGGGATCGT
AGAAACAGCTAAAACATCTCAAGAAGAGATTTTACAGCTTTCTGCGAAATATTTATAAAA
GAAGGAAGTGAATTATGTCCACACTTACTCAAACTAAATCTTTAGATTTTCTTAAACAAA
ATGCGATTTATTTTGTATTGCTTGTGTTATTAGTGATCATTATCGCACAAGATCCAAGTT
TCTTAAGTTTACGCAACTTTAGTAACATCTTAACCCAATCTTCAGTGCGTTTAATCATTG
CACTTGGGGTTGCTGGTTTGCTTGTATCACAAGGTACTGACTTATCCGCAGGTCGCCAAG
TTGGTTTAGCCGCTGTGGTTGCTGCAACAATGCTACAAGCAATGGATAATATGAACCGAG
TGTTCCCAAATCTAGGCGAAATTCCAATTCCAGTGGTTATTTTAACTGTATGTGCTATCG
GTGCTGTCATCGGTTTAGTCAATGGTTTAGTTATCGCCTATCTCAACGTAACGCCGTTTA
TCGCGACAATGGGAACAATGATCATCGTCTATGGTATCAACTCACTCTACTATGATGCTG
TAGGTTCATCACCAATCGCAGGCTTTGACGAAAGTTTCTCAACCTTTGCACAAGGCTTCT
TCCAAATCGGTAGCTTTAGATTGTCTTACATTACCATCTATGCGGCGATTGCCTCAATCC
TTGTTTGGATTATGTGGAACAAAACTCGCTTTGGTAAAAATATCTTCGCTATCGGTGGTA
ACCCAGAAGCTGCAAAAGTATCTGGTGTAAACGTTGCTCGTAACTTAGTGGTTATCTATA
TGATCGCTGGTGTTTTCTATGCATTCGGTGGTATGTTAGAAGCTGGCCGTATCGGTAGTG
CAACTAACAACTTAGGCTTTATGTACGAGTTAGATGCGATTGCGGCTTGCGTAGTAGGTG
GTGTATCTTTCGCTGGAGGTGTAGGTACAGTAATCGGCGTGGTAACAGGAGTACTAATCT
TCACCGTTATCAACTACGGCTTAACCTATATTGGTGTAAACCCATACTGGCAGTACATCA
TCAAAGGTAGTATCATCATCTTTGCAGTTGCAATTGACTCGCTCAAATATGCGAAGAAAA
AATAGTCATAGATAGGGCTTAAAATCTTTTATAATACAAGGCTTTAAGCTCTTTTTTAAA
AATGAATAAAAAGAGTTGGTAATAATTAGAAAAATAATTAAAACCAACTCTTTTGTCTAT
ATGCCAAACACATTTCACAACAATTCGCTGCTAAATAATATCTATATTTTTATAGCAAAT
ATTACCAGCCTTTTACCATCGCACCTTTGAACACTTCGTTCGCTTTATTGAACACTTCTT
CAGATTGATAGGCTTTAATAAAATCTTTGACAATTTCCTTATCTTTGTTATCTTCACGAG
AAACTATTAAATTCACATAAGGTGAATTTTTATCTTCTACAAAGATGCCATCTTTGGTTG
GCGTCAAACCAACTTGACCCGCATAAGTTGTATTAATGATAGAAAATGCTACATCATCAA
GGGTACGAGGAAGCAATGGCGCTTCAACTTCTTGAATCTCTAAATTTTTCGGGTTTTCCA
CAATATCGACACGAGTTGAAAGTAAGTTAGTATTGTCTTTTAACTTAATTAACCCTTGTT
TCTCAAGTAGAATTAGTGCTCGACCTAAATTTGTTGGATCGTTTGGTACCGCAATTTTAT
CGCCTTCTTTAAGTTCATTAATTGACTTAATTTTTTTAGAATAGGCTGCAATCGGATAAA
CGAATGTATTACCTACTGGTATTAATTTGTAGCCTTTATCTGCGATTTGTTTGTCTAAAT
ACGGCTTGTGTTGGAACGCATTGACATCTAAATCGCCTTTATTTAAGGCTTCGTTGGGTG
TTGCGTAATCGGTGAAAATCACTAACTCTAAATCACGGTTATACTTCTCTTTGGCAACTT
TAGCTGCCACTTCCATGACTTCATGCTCAGGTCCTGAAATTACACCAACTTTTAATACTT
CTTTTTTCTCATTACACCCTGTTAAAACCAAGATAGAAACAAAGGTTAATCCTAGCAAGT
GTTTGAAATTCATATTATATCCTCTCAATAATAAAAAAGAGTGACTAGTACCTAGACTAA
ATCACTCTCTTTTATTTAGTTAAATTACCAGCCTTTTACCACGCCATCTTTGAAGTGTTT
TTGAGCTTCTTGGAACACTTCTTCAGTTTGGTATGCTTTCACGAAGTTTTGTACTGCTTC
ACTTGCTTGGTTATCTTTACGAGCCACGATAATGTTCACATAAGGTGATTCTTTATTTTC
AACGAAAACACCGTGTTCTGTCGCATTTAAACCAACTTGACCTGCATAAGTGTTATTTAC
AACCGCTAAATCTACATCATCCAATGCTTTTGCAGCAACAGAAGTATCAACTTCCTGAAT
TTTTAAGTTTTTTGGATTTTCAACGATGTCTAATGAAGTAGAGAATAAGTTAGTGTTATC
TTTTAACTTAATTAAACCTTGTTTTTCTAATAAAATTAATGCACGAGCAAGGTTACTTGG
GTCATTTGGTACAGCAACTACAGCACCATCTTGTAACTCAGCGACATTTTTGATTTTTTT
AGAGTAACCAGCTAATGGATATACAAAAGTATTACCCACGATCACTAAGTTATCTAAACC
TTTTGATGAAGAGTCTTTATCCAAATAAGGTTTATGTTGGAAAGCATTTGCATCTAAATC
GCCTTTGCTTACCGCTGTATTTGGTAACGCATAGTCATTGAACAATACAAATTCAACTTC
TAAACCATATTTTTCTTTTGCAATTTGAGCTGCTTTTTCAGCAACAGTATGCTCAGGACC
AGACATTACACCCACTTTAATTTTTTGTGCTTGTGCTGCTGGAGCAGGTGCTGCCGCTGG
TGCTTCTGCTTTTTTCTCTTCTTTACAGCCAGTTAATGCTAAAGCAGAAACCACGGCTAA
ACCTAATAATTTTTTAAAGTTCATAGGAAAGTCCTCTTAAAAGTTATGTTTGCAAATTAA
CGATGATCGTAACGTTTTGCGAGATTATCGCCTATTTTTTGGCTAATCATCACAATCGCT
ACGATAATAACAGTTGCGATCCATTTTACATAGACCATATTACGATGTTCGCCGTAACTG
ATAGCTAAGTTCCCCAAGCCACCACCACCAACAGCACCAGCCATTGCTGAATAGCCAATT
AAAGCGACCAACGTTAGCGTAATGCCATTGATTAAAATCGGCAAAGATTCAGGCAAATAG
AATTTAGAAACCACTTGCCAATTTGTTGCCCCCATTGATTTTGCCGCTTCCGTCAAACCA
CTTGGAATTTCTAAGAGTGCATTTGAGGTTAAACGTGCAAAAAACGGAATAGCAGAAACA
CTTAATGGCACAATCGCCGCCGTCGTTCCTAGTGTTGTACCAACCAGTAAACGCGTAAAA
GGCAATAACACCACAAGTAGAATAATAAAGGGAACTGAACGCCCAATATTGATAATCACA
TCAAGCACTTGATGTAAACCTTTATGCTCTAAAATTTCTCCCTTGCCTGTTAAAAAAGCA
ATGAAGCCAATCGGCATACCAACAACAACCGCCAAAGCTGTTGCAGCAAACCCCATATAG
AGCGTTTCTAATGTGGACAACGCCACCAATTCCCACATTTTTGGTGTGAGTTCATTGATA
AAATCATTCCACATAACCTAATACCTCAACTTTGACATTATTATCAATCAAATAAAATCT
TGCTTCTGCAATCGCATCGTGATTACCTTCTACTTCAGCAATCACAAAACCAAACTTCAC
ACCACCCGCATAATCAATCTGCGACATCAAAATACTAAAGTCGATTCCAAATTTCTTCGA
TGCGTGAGAAAGTAATGGTGCATCAACAGAACGCCCTGTAAATTCAAATTTAATGATCGG
CTTACTAGTTGGCGTTTGTGTTTGAGAAAGCTGTTCCATGTATTCCTGCGGTAATTCAAT
ATGGAAAGTAGATTGAATAAAACGTTGTGCCAATTCTGTTTTTGGATTGGAAAAAATCTC
ACTAACCGAACCGCTTTCCACCAAATGCCCTTTCTCAATCACTGCTACACGATCACAAAT
ACGTTTAACCACTTCCATCTCGTGCGTAATCAACAAGATCGTCAAGCCTAAGCGTTTATT
AATATCTTTCAGCAACTGTAAGATCGACTGCGTTGTTGCAGGATCTAACGCACTGGTTGC
TTCATCACACAGCAATACCTGCGGATCATTTGCCAATGCACGAGCAATTGCTACACGCTG
TTTTTGACCACCTGAAAGATTGCTCGGATAAGCATCGTGTTTATCCGCCAAACCAACTAA
CTCTAGCAACTCACTGACTTTTTGCTGAATTTGCTCTTTCGGCGTATGGTTTAACTCTAA
CGATAACGCCACATTCTCAAACACAGTACGAGAAGAGAGCAAATTAAAATGTTGGAAGAT
CATACTGATCTTACGACGAGCAAGGTTTAACTCTTTCTCAGAAAGCGTCGTTAAATCTTT
ACCATCAACAATCACTTGCCCGATAGTTGGACGTTCTAATAAATTTACGCAACGAATGAG
CGTACTTTTACCCGCCCCCGAAGCACCGATAACACCATAAATTGTACCTTTTGGCACTTC
AAGGCTAACATTATCAAGGGCAGTAATTTTCTTCCCTTTCACCTCAAACTGCTTGCTGAT
ATTTTTCAGCTGAATCATAGTTATCAATCCACACTTTATCAAAAATTAAAATCTAGGCTA
TTTTAGACGTCTAGATTGCTATGTCAATTCAAAAATGAAATTTTTTATTCAAAAATGGAA
TATTATGATAGATAGCTTTCCTAAATGCCTTATGGAACTACTGAAATAGATTCACATCAA
ATTTCTACAACTTCGTCTATTGATTATCCTCGATAAGAAAATTAAATTTTTACAAGCCTT
TTCCAACATTCCTGATTATAATAGTCCGAATTTTTTAGTCCTTATTTAGAAGCCCGTGGA
TATCATTATTAATTTTGCGATTTACCTTCAGTTTTTTATCGGTTTATTCGCTATCGTAAA
CCCATTCGGAACTTTACCGATCTTTTTTAGTATGACTGCTCATCAGTATGAAGCTGATCG
CAATCGTACTAATTTGATCACCTCCGTTTCTGTTGGGGTTATTTTGCTTGTCAGTCTATT
TTTTGGAAAAGTGATTTTAGATGCTTTCAGTATTTCCCTGAATTCTTTCCGTGTCGCTGG
GGGGATTTTGATTGTGAGTATTGCGATGACGATGATTAGCGGTAAATTGGGCGAACATAA
GCAGAATAAGGAAGAAAAAAATGCTGACCTGTCTGAATATGAAAATATTGGGGTTGTGCC
TTTAGCGATGCCGATTATGGCAGGTCCTGGGGCAATCGGTTCAACTATTGTTTGGGGAAC
ACGTTATCATACTTGGGTAGATCTGGTTGGATTTAGTGTGGCAATCATCTTATTTGCTGG
TATCTGTTATATTTTATTCCGCTTCTCAGCCCCTTTGGTGAAACGCCTTGGTAAAACTGG
CTCGAATGTTGTTACTCGTATTATGGGCTTAATTCTAATGGCATTAGGTATTGAAATTAT
TGTAGCTGGATTAAGCAACCTATTTCCTGGATTAACGGCAATTCATTAAAATGGCATTTA
TTCAACGCATTATGCAATTTATCAAAAAAGGGCTTTTTGTGACCGCTTGTATCGTGGGGT
TTGTTGCCTGCGATCCAGAAGAGAATAACGGTTCCGTTAGACCTTTGCCTAATACAGAAC
CAACCAATGTTTTAAGCCGTGCAATTTACGCAACCGAGCTACAATTAGACCCTCATTTTG
TCAGAATATCTGCTGAGGCTGGGGTTGTTCGAGATCTATTTTTAGGCTTGATGGCGTTTG
ATCCTAAAGGGCAAATTCAGAATGCTGTGGCAAAAGAGTGGTTTAGTGAAGATGGTAAAA
ACTGGCTGTTTATTTTAGATGAAAATGCGAAATGGTCGAATGATCAAGCGGTGACTTCCG
CAGATTTTGTTGCAAGCTGGCAACGGTTGAGTGACCCTAAAAATGCCTCACCACTAGCAC
ATTATTTAGTCTATATGGGGATTGTTAATAGCCGAGCTGTCTTGGCTGGTGAATTACCCC
CTGATGCTTTGGGAGTTAAGGCGTTAAACCCTTACACTTTACAAGTTCAGCTGGAAAAAG
CGAATTATCAACTGCCTAAAATGCTGGCTCATTCTGCATTGTTGCCAACCTATCTAGGTC
AGAAACCAAACTCAACGGATCTCGTTAGTAACGGTAGTTATCGCGTTGAGCATCTTGAAA
AAAATCTGTTGCAACTGAAAGCAAGGGATAAAAATACGCCTTTCCAAGTAGTGCAATATC
ATTTAATTACCTCAGTACAAAATCCAAGCCGTTTCGATATTATTGAAAATCCGTTGGAAA
ACTATCATCAACACGAAAAACGTTTTGCTCGCTTGTGTAATTACTTTTATGAATTTAACT
TCAATGATCCGTTATTTGCTCAGAAGCCAATACGTCAAGCAGTGCGAGCAATGATTTCCC
CGATAGAAATCAGCAAAGGCAATGGCATACCTTCACATTTAATGATACCGAAACAACTAT
TTAGTGAAATGGGACATTCGCTTTCTCATACCAATGTAGAGCAGTTATTAAATGAACAAG
GGATCCATTCCGGCAATCCGCTAAAATTAACCTTGAGTTATGATAGACAAGGGCAACATT
CACAAATTGCTGAAAGAATAGTAAGAGCATTAGGGCAATCTGAACTATTTAGAGTACAAT
TACAAGCGGTTAGCTGGGAAGAATTACTTGCAAAACGAGAGCACAAAGATTTCCAACTAA
TTCGTTCAGGCTGGTGTGCGGATTATCCTGATCCTGTACTCTTTTTAACGCAATTTCATA
GCCAAAGCCCTGATAATAAAAGTAGTTATAGCAACGCTAAAGTAGATGAACTGTTGTTAC
AATTACAAGAACAGCCTTTAGATACAGCTAAAAGGCAAAGAATAATTGCTACGATAGCTC
ATCAATTGGAAGAAGATGTCGCAATCTTACCGCTTTTTCAATATCAACGCCGAATGAGCA
TTGCTCCAACAATTCAAGGCTTTGATGAACAAAATGCAAGTGAAACTATTTATAGCAAAG
ATTTAACTCGACAATATCATAAGGATAAGTAAATGAACCAACTTACCGAACAGCAATTAG
CTGGCATTAAAAGTGTTTTACAAGGTTTTCAACATTCAACCTTACAAAAAGATTTAATCG
CATTAAATGCGTTAAAAAAAGCCGAATTAGGCGCTGGGATTTTACGTCTTGAATTTACGC
TACCTTTTGCGTGGAACAGCGGATTTGAACAATTAAAGGCAACAACGGAAGCAAAACTGA
AAGAAGTCAGTGGTGCAAGCGGTGTGAAATGGGTTTTAAATTACCAAATTGCGACCTTAA
AACGTGCCAATAGTCACCCTGCAGTAAATGGTGTGAAAAACATTATTGCGGTCACATCGG
GTAAAGGTGGCGTGGGTAAATCTACCACATCGGTCAATCTTGCGTTAGCTCTTAAAGCAC
AAGGGGCAAGGGTGGGTATTTTAGATGCGGATATTTATGGTCCATCTATCCCACATATGT
TAGGCGCTGCAAACCAACGTCCAGTGTCACCAGACAATAAACATATTACCCCGATTGAAG
CCCACGGTTTATACTCTAATTCTATCGGCTATTTAATGGATCCTGATAACGCAACTATTT
GGCGTGGACCAATGGCAAGCAGTGCATTAAGCCAGTTACTCCAAGAAACGTGGTGGCCTG
ATTTAGACTATTTGGTCATTGATATGCCCCCAGGTACAGGCGATATTCAACTCACCCTTT
CACAACAAATTCCAGTGACAGGGGCAGTAGTGGTGACTACGCCACAAGATATTGCGTTGC
TTGATGCAATCAAAGGGATCGCAATGTTCCAAAGAGTATCAGTGCCAGTGTTAGGTATCA
TTGAAAATATGAGCGTACATATTTGTGCAAATTGCGGACACCACGAAACCATTTTCGGCA
CAGGTGGTGCAAATAAAGTGGCAGAAAAATACCAAACGCAAGTGTTAGGGCAAATGCCAT
TACATATTCGTTTACGTGAAGATTTAGATAAAGGTACGCCAACGGTAGTAGCAGATCCTA
ACCACGAAATCAGCCAAGCCTATCTCGATTTAGCCTTAAAAGTGGCGACTGAGTTGTATT
GGCAAGGTAGTGTAATCCCGTCAGAAATTATGATTCGTGAAGTGAAGTAATCGTGATATC
AAAATAGGAGCTTATAACAAAATTTGTTATAAGCTCCTATCATATCTACCACTGATAACC
TACCCCCACAGAGCCACCCATTTCGCCACGCGTATTTGCATTACCTTGTAATTTAAGGAT
AAGCTTACCGTTGTCTGACGCTCTTGAATAACCAACAGCCAATGCAGATTGACCTTTGAA
AGTACCCGCTGATGCTGCAATCATTGACTTACCTGGGATATAAACCTGCGGTAAGCCTGC
CGCTGCATTAGAGCCTGCAATACCTGCACGAAGCTCTTTATTTTGACGGTTGATCTTATT
GTGAATATCGCCCATCTGCGCTTTGTACTGAGAAGTTAAGCTATACAACTGGCTACCATT
AACAGCATCTTTACTGGTTGCTGAAATCTCACCATTGGCGACATTAGAGATATTCGCGTT
GTTTACACTAATTGCATTAACAGGATTACCCTTATCATCTTTCGCATCTACCGCATTAAT
TGTCGGACCCTTATCACCAAACTGAACTCTAGTGAAGTTCACTTTCTCTGCTGTTGCATA
GGTAATCTTACCGTCAGTATCATGTTTCACAGTCATATTTTTGCCTGCGATCATCTCAAC
CGTATCAGCAGGATTGATTAGCTCGCCATTGGTTTTTAAATCACCAGTAGTCTTGTTCTC
GCCGTCCGTTGTCGCAGAAGTTTTCAACTTGAAGCCAGAGTTATTGATTGCTTCGGCAAC
ATTTTGCACCGTTGCCACTTTATGCAAGCCTGCTTTTTCGATGGCTTTTTCAGCATCATA
AATCTTAGCTTTAGCTTTATCTTTATCTTTCACATCTTGATCAACTTGATCGCCTAATGC
TTCAAGTGCTGCTAACGTTTTTTCTGCTGCTGCCAAAGCGTCTGCCAATTTCTTCGCTTC
ATCAGCAGAAATCACGCCTTTTACAGAGCCATTAGGATTATTAGTGAGCTTGCCACTGTC
AACATCCACTTTCACCACAGTTGTGGTTGAAACAGTACCATCGGTATCCAATTTCTTCAC
AGTACCTGTGCTGACTACTGTGCCTTTGCCATCAGCAAATTTCAGATTGTCATCAGGGTT
CACTTTCTCATCTGAGTTATTGAACCCAACACCTGTTGTATCTGTTTGTTTGCCCACAGT
AAAGCCAGATTTTTGGATTGCATCGGCAACGGTATTACCAGTTACAAAGTTATCTCCTTT
ATTTTCAACAAGATCTTTGCTGTTACTGTCTTTTTTAGGCGTTAAAGGATTTTTACCGTC
AAATGGTTTTCCTGTTGTTGGATCAATATCATCTTTTGCATAATACTTATCACCAACTTT
TATAGCATCAACCACTTTATCTGTAGTTGTACCATTTCCAGCAGTTTCGGTAATTGTTAC
TTTAAACTCATTTGATTTCACCACTTCGCCTTTTTCAAGAGAAACTATGATTTCACGAGT
ACCATCTGCTGCTGTTTTACCTGTAACAGAAATACCGTTTTCACCTTTGAAATTAACTTT
GTTTGCGTTTTTCACCGTGTCAACATAGCCATTACCCTCTTTGGTTGAAACAACCCAGCC
CATTTTCGCTACATCGCCAACGGTTACAGCTGAAGATTCCCATTTCGCTTTATCTTCATT
GTATTTTTTCGTTTCTTCTGTAGTTGGATTATCTTTCAATTTCGGATAAGTCAAATCAAC
TAACTTATCTGTAACTGTAGTTCCTGTTGTGCCGACAGGTTTTGTCTCAACCTCTTTCGT
GTTCAAGCTAGAAGCAATGCCGTTAATATTTGTGACATGTTCAGGGTCAGTGCTTTTCGC
CTTAATCACCACGTCATTTTTGGCAACTGGTTGTGCCGCAGTCCCTGTTGTTGCATTAAC
TGGGTTACCATCTTGATTCACAATTGTGCCAGCTGGGTAGTATTGATCCCCAATTTTTAC
TACTGGGTTTCCGCTTCCGTCAACATACTGGAATGGCGAATTTTCAGTGATGTTATTCAC
CATTAAATACAACTGCGATCCATTAATCGCATCCGTTGAAGTTTTAGAAATTTCACCAGC
CGCCACGTTTTGAATACGTTTTTCAGCTCCTGAATAACCCACAGATACAGCCCCCACTGC
CGTTGCACCTGCGAAGTCACGATAAACCAATCGTCCTACATAGGCTTTGTCAATGGTTCC
CGTTGTACCCCCTGTGGTGGTTTTGCCAAGGGTGAATTGTTTATGTGTTTCAACAACATC
ATTTAATAAAGTCACTTTTTTATCTATTTTAGTATCTACATCTAATGTGACTTCTTGCCC
ATCTTCTGTTCTATATTTTGCACCTTTTGGAAGTAATGTACCGCTAGCGATTACCGTTCC
AGCTTTATATTCCTCATTTATCCCCGGTGCCTTATTTGGATCGTAGTCTGAGTAGTTTCT
CAAAATACCTTCCCAAGTGCCTTTGGTATGGTTTTCACGAATATCACCATAACCTGTAGT
AACAATAGAGCCAGCCCCTAGCGCCACAGATTTAGTACCACTTACATCAAGCCCTACATA
TGCTCCCGAACCGATCGCCACAGCATCCTCAGCCAAAGCTCTTGGTGCGTCATAACGCAT
TTCGCCATTAACCGTGTCTGGTGCTCCAGTATAAGTACCAATTGCAATCGATCTATCTCC
AGAGGCAACAGAAAGTGTCCCCATACCGATAGCACGTTCTCCAGAAGTAATTGTCCCTAC
CCCTAGAGCTAGTGATTCTTTACCTCTTGAAATTGCTGCTGTACCAAGGGAAATAGCCCC
ATCTGCCAAGGATTGAGCCTTAATCCCTATCGCAATAGATGACCCCCCTGTAGTTCTCGT
CCCTTGAAATTCATCATAATATTTAATAATAAGACTATGTATTTTCTCTTCTCTAGATGC
AGGTGTACCATCAGCTCCAGTTGTCGCTGCGCCCATTTCTGCTGCTAAATTTTCTATACT
CAAATATGCTTTTTCTGTAGCTTCTTCATCAGTTAATGGTGTATCCCCAGCGGCAATTTG
AGCTTCTACCTTATATTTTTCTAATAATCTACCTAGATAATTAGCTGGGTCTTTTGTTTC
TAAAACTGCAAACAGAATCTGTTCATTAGTCATACTACCATCAATAACTACTGTATTAGC
TTTTTTTTTCTCTTGTTCGTATTGAACATTAGTATATTCTTTTATTGATGATGTTTTTAT
CCCCAAAAATTTTTTAATTATTTCTTTTTTCTCAGAACTTAATAAAGGTACCTGATTATT
GTTGTCAGTCTCCGTAGTACTTCTAGTCACAACTACTATAGTTTTGCTTGTTGAGATTTG
ACTAGTCTTACTTGGGTCACTTGCATCTTTTGGATCTATCGATATTTTTTTAACACCACT
TAGCACGCTATACGGGTTAGATATTACCTCGTCAAGAGTTGCATCATAAACAAATGTTGC
ATATTGAGTATTTGCCCCTGATGTTAAATTTTTTTCAGGATCTTTTATACCAGCATCATC
TCCACCGATAGTAATAGATGAATAACCTGCTGCAAGCACATCGTTACCTATTGCTATGGT
TTGTTGTTTTGTTGCATTAGATTTAGAACCTATTACTGTTGTTTGTGTCCCATTAGCATT
ATTTGAAGATCCAACTGCTACAGAATTTTCACCATTTGCAGATGTATCCGTTCCTATTGC
TACTTTTCCTCCACCGGTTGTTCCAAGTGTAGCATTACCTATTGCAACGGTGTCGCCTCT
GGTTTCTATTTTGACATATGCGTTACCAGATACAACGTTAGCCCCATTTGCTGTAGCAAC
ACCTGCCGCTTCCGCCACAGGCACAGCCAACGCTGCAGCTGTTGCCACCGCCGCCACAAA
AGATTTCATTTTCCCTTTTGAACGCGTTAATTCTGAACATACCGCGATTTCGCCATCGTG
TCTGCGTTTGGTCATAAATATTTTGTTCATAAATAAGATCCTTATGTTATAAGTCGGCAG
ACTCTAGGCTAGAAAATAATCTATGTCAAGACCGTAGATGTACTTCCACTTATTAGTATG
AAATTTTCTTTTTACAAAAATGTAAAATGTTTAAAGCAACCAATCATTAACATATTATCC
AATTTTGAGGATAACATTTTTATGTATTATGAACTCACCTCATCAAAGGAAAGGATATTG
AGAATTATATTTATTCAAGGAATCCAACAAGAAAATGTATAAAATACAAAAATCAATTAA
ATAAAAAGTAATTTAGTCAGCTAAGGTTACTCTCATAACTTATTAAACAAAATTTACGCT
AATTTAAAAATAAGACACCGCATGTAAATTCACCTCAAAAAAAATAACAAAAACAATGAG
TTAAATTATATTGTGTGTGATTTTTCGTTTTTTTTTTGAAAAAGATGAGTTAAATATTGA
TATGATTATACTTATTTTCCTTAAAATACTAATAAGCTGTGTTTCTATACTCTTCTCAAG
AAAGGATCAATAAATGACAACACATCTCTCTTTTATTGAGCGTTATCGCCAATTAATTCA
AATTCCTACCATAAGTAGCCTGAATGAAAAATATGACATATCCAATAAAGCATTGATTGA
GTTATTGGCTTATTGGTTTAGCGATTTAGGATTTAAAACAGAAATCATTGCCATTAACGG
CTCTCATCAAAAATATAACTTACTTGCAACTTATGGCAAAGGAGATGGTGGCTTATTACT
GGCTGGGCACACAGATACTGTGCCTTATGATGAGGGGCTCTGGAATTTCAATCCTTTTCA
GCTTACAGAAAAAGAAGGGAAATTCTACGGATTAGGTACTGCAGATATGAAGGGCTTTTT
TGCTTTCGTGGTTGATGTTCTCAATCAAATTAATTTAGCAAAACTTAAAAAGCCATTACG
GATTTTAGCTACTGCGGATGAAGAAACAACGATGCTTGGTGCAAGAACCTTTTCACAACA
TGCACATATTCGCCCAGATTGTGCGATCATTGGAGAACCTACTTCTCTCAAACCTATCCG
AGCACATAAAGGCCATCTTGCTCAAACAGTTCAGGTTATTGGTAAATCTGGCCATTCCAG
TAATCCTGCCAATGGAATTAATGCTATTGAAATTATGTATGAGGTGGTGGGTAACTTACT
TCAACTCAAAAATAGCTTAAAACAAAAATACCATAATGAGTTATTCTGTGTTTCTTATCC
TACCCTCAACTTCGGAAATATTCATGGTGGTGATGCCCTAAATCGTATTTGTGCTTGCTG
TGAGCTACAACTAGAAGTTCGACCATTACCTAATTTAGCCATCCAAGATGCAGAGGATTT
AGTGCGACAATATCTTGCGCCTCTTATTGAGACTTGGGGGGATCGCATTCAAGTTAAAGC
CTTACATGCGGGTATTCCTGGCTATGAATGCGAACATTCCGCCCAGATCGTAAAGGTGGT
TGAAAAATTATTAGGAGAAGAATGTAAAGCAGTTAATTACTGCACTGAAGCACCTTTTAT
TCAACAACTCTGCCCAACACTAATTTTAGGCCCTGGGAACATTGAACAGGCTCACCAACC
TAACGAATATTTAGATGCAAAATTCATTGAACCCACAAGAGAATTATTAGCAAAATTAAT
TCACCATTTTTGCTAGATAAAAAAAGCCCCTGTACGGGGCAACTCTTTTGATCTAATTCT
AGGAGGTATGAATTACTGTTTTATAAAAGGAGACAAATAAAACAAGACCAAAAGCAAAAA
ACTAAAGGAGGAAATCGTTTGGCTCCTCCTGCTGGACTTGAACCAGCGACATACGGATTA
ACAGTCCGCCGTTCTACCGACTGAACTAAGGAGGAACATAACGCTCGCATAGTAGGGAAA
ATTTCTGACATCGTCAAATGTCTAAACCAAACTTTTCAATTCTTGAACAATGAGCGAATT
TTAACCTTATTCTTTACTACATATATAACAATTTGACTGTTTAAGCAACTTCATTTCTCG
TATAGAAAAATTTAAACCATCAATTACTAAAAGCCGTCCAGACAATATTTGACCAATATT
AAGTAAAACTTTAATTGTTTCTAATGCTTGCAAGCTGCCAATAATACCGACAATAGGAGC
AATGACCCCAGCTTCAACGCAACTAAGAGTGTTTTCTCCAAACAACTGGCTTAAGCAGTG
ATAACAGGGATCTTGTTTTTGGTAAAGAAAAACACTCACTTGCCCTTCAAAGCGAATAGC
TGAGCCTGATACAAGCGGTTTCTTTACATTAAAACAAATTTTATTGAGTGTATTACGGAT
TGTCATATTGTCTGTACAATCCAAAACTACATCAAATTGGGGAATCAATTTAGCCCATTC
ATCTTCTTCTAAATACGCATTAATGGTTTCGATTTGAATATGGGGATTCAGTTCATGTAA
ACGCTTTTTAGCCGATTCTACTTTTGGCATGCCGATAGTTGCATCAGAATGTAGTACCTG
TCGTTGTAAATTAGAAAGTGAAACCGTATCAAAATCAACTAAGGTTAAATATCCAATACC
ACTGCTTGCTAAATACTGGCTCGCTGCACAACCTAATCCACCCAATCCAACAATTAAGGC
TCGGCTTGCTTTTAACTTTTCTTGCCCATCAAAATCAATGCTTTTCAATATAATCTGACG
ATTATATCGTAATATTTCTGAATTCAGCATTGTCATTTAACTTTATATCCCTTCTGCTCC
AACATTTGCTTAAGCTGATCTCGATTATCACCTTGGATTTCAATCACACCATCTTTAACT
GAGCCACCACAGCCTGTTTTGCGTTTAAGTTCAGAAGCTAGTGCCACCAAACCACGATCA
TCTAAATCAACACCTGTAATTACGCAAACGCCCTTCCCTTTACGACCACTTGTCTGGCGT
TGAATACGCACAATGCCATCACCTTTCGGACGTTCAGCCTTCGGTTTTTCTGGTGTAATT
CGACCAATTTCTGTGGAATACACTAAAGTCATTTGTAAAATTTCCTTCTACACGAACCGC
TTATTAGGCGATAGATTGATTAATTGATTTTAATACTGCAAGAGGATCAGTCGCTTGGGT
AATAGGACGACCGATCACCAAATAGTCTGATCCTGTTTCAATCGCTTGTTTTGGAGTCAT
CACACGACGCTGATCGCCAAAATCACTCCCTTCAGGACGAATACCTGGCGTGACAAGTTT
AAAATCTTTGCCACAGTGAGTTCTTAATACCTCAACTTCTTGTGGAGAGCAGACTACACC
ATCTAACCCTGCACGTTGGCACAAATGGGCAAGACGAATAACTTGTTCCATCGGTGACGC
ATTAATCCCGATTTGCAATAAATCTAAATCTTCCATACTGGTTAGCACAGTCACACCAAT
CAATAATGGTGCATCTTTGCCGTAAGGCTCTAAAATTTGTTTTGCGGTTTCCATCATTCG
TAAACCGCCGCAGGCGTGTAAATCCACCATCCACACCCCCAAATCTGCCGCCGAATGCAC
GGCTCTTGCAACGGTGTTAGGAATATCGTGATATTTTAAATCTAAAAAGACATCAAATTT
GCGGTCTTGTAACTGTTTCACAAAGTGTGTACCCAATGTGGTAAACATCTCTTTGCCCAC
TTTTAAGCGACAAAGGGACGGATCGACTTGATCAACGAAATTGAGGGCTTCGGCTTCTGT
TTCATAGTCAAGGGCGACGATAATTTTGTTGTCCATTTAAATTCTCCTATGTTAAATCAC
TTCTGTAATACTTTGCATCGGTTTAATGCTTTCCCAAGTTCGACAAGATGGGCAGTGCCA
AGACAAGCGGTAGCTTTGATAACCACAATGAATACAGCGATATTGAAATCCCTGTTTAAT
TCGATCACCGACCATTTTATGTAATAGAACTAAACTCTCTTTGCCTCTGCCCTCCTCCGC
TTCATTTACTTGATAGTAAATAAAACGATGGAAAGTCATTAAACTTGGGAATTGTCTAAC
TTGTTGATAAAGCCGTGATTGTGCGGCTTCTACACCATCTTTTTGTTCAATAAATTCAGC
TAACGCCAAATCAACACTGCTGTTGTGTTTAATTTGGTTGGCTTTGATTAAGAACAGCTC
AAAATTATTTTGTTCATTTAACGCAATATAACATTGCTTAATTTTATGTAAAACTTCGCT
GATGTAGTTCGGTTCTTGTTCTAATACCGCTTCAAAATAGCGTAATGCCGTTCGCATTTC
TTGTTTTTCAAAGAAAAAATCCCCCAAGAGTATTGAGGCTCTTGCACAGTGAGGAACGTA
AGAAAGGGCTTTTTGTAATGCTGTTAAAAATGCTTTTTCATCGTCCGATCTGACCGCTTG
TGCATATTCACAATAATAGTGAGATAAAGGGATCTTATCCATTTCAGGCTCTATTCTAAG
CCTTTTTTCAGCGACATTAATCGCTTTTTTCCATTCTCGTGTTTTGTGATAAATCACTGC
AAGCTGACTTAATGAATTGACTGCAAACTCAGGTTCATCAAGCAAGGTAATATAGTAATT
TTCTGCCCGATCATAAAAACCTGCAGCCATAAAATCTTTGGCAAGTTGTTGTTTTGCTAG
TAATTTTTGTTCAAAGGAATAGTGAGGACTGTTTTCAATCCCTTGATGAATCCGCAAAGC
TCTATCAACTTCCCCTCTTGATCGGAATAAATTGCCTAGAGTAATTTCGGCTTCAAATTG
TGATTCTGTTGAAATCTGGTTCTCAGACTCCTGCTTTTGTAGCATAGAAAGGAAAAGATC
AACCGCCTTTTCCTGCTGATTAGATAAAAGAAAGTTCAAACCCGTGACATAGTCACGGGA
AAATTTGTTATTAATTGCATCTTGATCCTTTTTTGCACTACGTTGCCCCATATACCAGCC
ATACAAGGCTGCAATAGGCAACAAAAGGAACAACAATTCCAGCATTATTCAGCCTTTGGT
AAAGTAAGTTCGCTAATTTGTTGAGCTTGGCGTTTTACACGGCGATTTAAGGCAATATTT
TGTAATTTCACTTTTAAATAGAAAAATCCCGTGATTAACCAACCTAAAATTAAACCAAAT
CCAAACAAAATGGCAACAAGGCTAGATAAACGTAATTCGCTTTTTGCGATGATGTAGTTG
AATGTAATAAGCTGATCGTTATTTGCCCCAATAGTCACGGCAACAAGAATGATAGCAAGC
ACAATAATGATGCCCAAAATATATTTCATCTGCGTATCTCCATTATTACATTAGTTTATA
AAAAAACGACACCCCACAGTGTCGCTTTCAGAGAATTAGGCTAAATCAACACGTTCTTTC
AGTTCTTTGCCTGCTTTGAAGTGCGGAACATACTTAGCATCTAACTTAACGCTTTCGCCT
GTTTTTGGATTACGTCCAACACGAGGCTGACGATAATGTAGAGAAAAACTGCCAAAGCCT
CTTACTTCAATGCGTTCACCTTGTTCTAACGACCCCATAATCTGTTCTAAAATTTCTTTT
ACACTTTCATCAACAGATTTAACTGATAGAGAGGGATATTGAGCTACGAGATTTGCTATT
AATTCCGATTTAGTCATATTTTCTCCTTATGCGATAGGTGAAGCGGATATGCTTTCACAT
ATCCGCTTACGAAGAGAGTAAATTACTCGCCTTTTGCTGCTTTGAATGCTTCAGCCATTG
CACTTGGAATAGCTTCTTCTTGCTTATTCACTTGTGCAAGTGCTGCTGATTCTTCAGCTT
CGTCTTTCGCACGAATAGAAAGGTTTACAATGCGAGCTTTACGATCAACACCTGTGTATT
TCGCATCGATTTCGTCACCTACAGAGATAACTGTTGTGATGTCTTCTACACGATCACGGG
TTGCTTCAGCTGCACGAACATAACCTTCTACACCGTCTGCTAATTCAACTTTAACGCCTT
TAGCATCAACTTCAACCGCTTTACCTTTCACGATTGCACCTTTTTTAGTGCCTTCAACGA
AGTTTGTGAATGGATCAGATTCTAATTGTTTGATACCTAAAGAGATACGCTCTTTCACTG
CATCAACTTGTAATACAACAGCTTCTACTTCGTCACCTTTTTTGTAGTTACGAACAGCTT
CTTCGCCAGCCATATTCCAAGAAATGTCAGATAAATGAACTAAACCGTCAATGCCACCTT
CTAAACCGATAAAGATACCGAAATCAGTGATTGATTTGATTTTACCTTTTACTTTATCGT
TTTTGTTGTGAGTTTCAGCGAAGTGTTCCCAAGGGTTTGCTTTACATTGTTTCAAACCTA
AAGAAATACGACGACGTTCTTCATCAACTTCAAGTACCATTACTTCAACCACATCACCTA
CGTTTACCACTTTAGATGGGTGAATGTTTTTGTTTGTCCAGTCCATTTCTGAAACGTGAA
CTAAACCTTCAACGCCGTCTAAAATCTCAACGAAACAGCCGTAGTCTGTTAAGTTAGTTA
CTTTACCAGATAATTTGCTGTTTACTGGGTGGTTTTGTGCAATAGCTGCCCACGGATCTT
GACCTAATTGTTTTAAGCCTAATGATACACGCGTTTTCTCTTTGTCGAATTTAAGTACTT
TAACAGTAACTTCTTGACCCACTGCAACAACTTCACTTGGGTGTTTAACACGTTTCCACG
CCATATCTGTGATGTGTAATAAGCCATCAACACCGCCTAAATCTACGAATGCACCGTAGT
CAGTTAAGTTCTTCACAGTACCTTTCACTTCAGAACCTTCAACTAAGTTCGCTAATACTT
CTTCACGATCAGCAGAGCTTGTTGTTTCGATTACTGCACGACGAGATACCACAACGTTGT
TACGTTTTTGGTCTAATTTGATTACTTTAAGTTCTAAAGTTTGACCTTCAAGATTTAAAG
AATCACGAACTGGACGGGTATCAACTAATGAACCTGGTAAGAATGCACGAACACCGTTTA
ACTCAACAGTGAAGCCACCTTTTACTTTACCGTTTACAAAACCAACAACGGTTGCTTGTT
CTTCGAAGGCTTTCTCTAACGCAGCCCAAGACTCGTTACGTTTCGCTTTTTCACGAGAAA
GTTTGGTCTCACCGAAACCGTCTTCTACTGCATCAAGAGCAACATCAACAACATCACCAA
CTTGAACTTCTAATTCACCTTGTGCGTTGAAAAACTCTTCAGCAGGGATCGCTGATTCTG
ATTTTAAACCAGCATCTACAAGTACATAGCCTTTTTGAATTGCAACTACAGTACCTTTAA
CAATAGAACCTAAACGGGTTTCTTGACCTTTTAGTGATTCTTCAAATAGTTGAGCAAAAG
ATTCAGTCATAATTAATCTTCTTAAATAAAATAAAACGTCCATTTAGCATCCATCTAAAT
GGGGTTAGGGATAACAACTTAACAATCCTTTGTTAAGCAAACAAAATTACAATTTTTGAG
CAATATAATCCAATGCTTGTTGAATAACTTCCTCAATGGATAAATGCGTTGAATCTAAAA
TCATCGCATCTTTAGCTGGAACAAGAGGTGCAACAGGGCGATTTCTGTCCCGAAAATCAC
GCTCTTTTATCTCGGCTAAAATCTCGTCAAAGTTAGCATTAAATCCCTTTTCTTGCAACT
GTTTTACACGTCTTTTTGTGCGTTCTTCTGCACTTGCATCTAAAAAGAACTTAATTTCAG
CTTCTGGAAAGACGACAGTCCCCATATCTCGCCCATCGGCAATTAATCCTTTAGGACTTC
TAAAATCTCTCTGACGTTGTAACAAAGCCTCACGCACTTGAGGATAAACCGCAATTTTTG
ACGCATTTTGACCCGCTTGTGCCGTACGAATTTGATCGCCAACGTTTTCACCGTCCAAAA
TGACCTGAATTTCATTATTCTCAGGCACAAATTTCACATTAAGATTTCGCCCCAGCTGTG
CAAGAGCCGTTTCATTCTCAAAAGCAATCCCCTGTTTTACTGCAGCCAATGCTAAAATAC
GGTAAATTGCTCCTGAATCTAAAAAATCAAAGCCTAATTTCTCTGCAAGGGTGTGACACA
AGGTTCCTTTTCCTGCACCACTTGGCCCATCAACTGTAATTACAATACCCATATTTATCC
TTTATAACTCTGGAAATTCACCAATAACCACTTCAACTTCTTTCTGTATGCCTTGACGAG
AAATTAATACCTTTACCTTACTATTTGGTTTCATTTCTGCAATCAATTCCATCATTTGAG
CTGGAGTTTGGGCTTCTGTATCATTTAAACGTAAAATCAAATCACCAGCTAAAATCCCTG
CTTTATCCGCAGGTCCACCTTCAGCTACTGTAGTAATTAAGATCCCTTTTTCACCGACTC
CTAGCTGTTTAGCCGTATAGTACAACGAGCTATTAACACCAAAATAGCCTCGAATAACAC
GCCCGTCACGAATAATTTTTTCCATCACCTTATTTGCTAAGGAAATCGGAATCGCAAAAT
TCAATCCTTCTGCCAATTCATCACTGTTTTTTCCTAAACTTAAAGTGTTAATGCCAATCA
ACTCACCAGCCGTATTTACCAAAGCTCCGCCTGAATTACCCTTATTAATAGAAACGTCAG
TTTGAATAAAGTTTTGCCGACCCATTTCAGATAATGCATTGCGCCCCGTTGCACTAATAA
TGCCTTGCGTAATACTCTGCCCTAAATTTAACGGATTGCCAATTGCTAAAACCACATCAC
CGATTTTAGCCACGCGTTTTGAATTTTGAGGAATTGTAGGCAAGTTTTCTGCTTGAATTT
TGAGAACAGCAAGATCAGTTAAGGTGTCAGATCCTACCAATGTCGCACTTGAAATCGTCC
CCGATTGCAGTGCCACTAAAATTTGATCTGCATTTTGGATAACGTGTTTATTCGTTAAAA
TATAACCCGTTGAGGTCATAATCACGCCCGATCCCAAATTGTTTACTTGTAACTCCCCTG
TATCAGAATGGGTAGAATCAAAGGCCTGATTATAAACATTGACTACCGCAGGCGACGCAA
TTCTTACCGCATCGTGAAAGCTGATAATCTCTGTTTGAGTGCTTTTGTTTAAGCAAGGGG
CAACATAAAGAATCAAGCCAGCACAAAAAAGCCCAAAACCTACCGCTTGTGCTATTTTTT
TAACGATCACATTTGCTCCTTGTTAGCGTAGGGACACACTGCGTGTGTCCACCAACCATT
ATTAATAAAAATTTTGAACGGACACACGTAGTGTGTCCCTACATTTTATATAAATTTAAT
TACAGCGACTTCGATAATTTTTTCAAATAATCTTTAAATTCACCACCAAATTTATCGTGG
TTCAAACTGTATTCTACAAAGGCTTCCATATAGCCTAATTTGTCACCACAGTCGAAGGTT
TTACCTGTCATATGAAAGGCTTCCACCTCTTGTTGTTCAATCAACATATCAATCGCATCG
GTTAATTGAATTTCATCGCCCACACCGACCGGTGTTTTGGCAAGTAAATCCCAAATTTCT
GCAGAGAAGACATAACGTCCCACAACGGCAAAATTAGACGGAGCTTCTTCAATACTTGGT
TTTTCAATAATGTTAGCAATCTTCGCTGTACCTGCAGGTTGTAATTCTGCACCTTGGCAA
TCTACAATACCATAGTTACTCACATTTTCTTTCGCCACAGGTGCAACCATAATTTGGCTT
TTGCCTGTTTCTTTGAAACGTTGAATCATTGCTGCTAAGTTTTCTGTTTTTTGATCTGCA
GTAAAATCTGCCAATAACACATCAGGCAATACCACTGCAAAAGACTCATTTCCTACCACA
GCTCGACCACATAATACCGCGTGCCCTAATCCTTTCGCTTGCCCCTGACGAACGTGCATC
AAGGTCACATCTTTAGGTACAATCGAACGCACTTCATCTAATAGCTGACGTTTCACTCGT
TTTTCTAACATTGTTTCGAGTTCAAACGATGTATCAAAGTGGTTTTCGATAGCGTTTTTA
GATGAATGAGTGACAAGCACAATTTCTCTTACTCCTGCAGCCACACACTCATTTACAATA
TATTGAATCAACGGTTTGTCTGCAATGGTTAGCATTTCTTTTGGGATTGCTTTGGTTGCA
GGAAGCATACGAGTACCAAGACCTGCGACAGGAATAATCACTTTCATAGAAAAATCCTTA
ATATATTTAGATAAAGTAAACCGCCTACCTTAAGTAAGCGGTCCGTTTTGCACAAATTTT
TTCAAAAAATTGAACACTGCGTTTCAATTTATCTGTTTGTAACATTTGGTTCAAGGATCA
AATTCACATTACGTTAGTTCAAGAACTTCAGTAAATATCAATATACCTTATTCTGAAGGA
TTTTCATCTGCTAACGCTTTGATTCTTTGATAAATTTCTTCACGGTGAACCGAAATTTCC
TTAGGTGCTTTCACCCCTAATTTAACCTGACTACCACGAATACTTAGGACAGTAATTTCT
ACATCATCACCCATCAATAAACTTTCGCCAATCTTACGGGTTAGAATAAGCATAACTATC
TCTCCTTTTAGATTTAATCAGGGCAAGCCAAAGTCATTCTAACTTGCCCCTTATAATTAG
AGTTTTGCTTGAATCCAATTCGTCGCAACATTGAGGGCTTGGGTTATATTTTCTGGTTGG
CTACCGCCTGCCATTGCCATATCAGCTCTACCACCGCCTTTACCGCCAACTTCTTGAGCC
ATTAACCCAACAAGCTCGCCTGCATTTACTTTGTCTGTAAGATCTTTTGTTACACCTACG
ATCAAATTAACTTTTTCATCAGTTTGTGTTGCAAAGACAATCACCGCTGAACCTAGTTGA
TTTTTCAAGTCATCGACCATCGTTCTTAATGCTTTTGCATCAACGTTTTCTAAACGTTGA
ACAACCACATTAACCCCGTTGATTTGTTGAGCTTGTTTTGCTAATTCTCCACCAGCTTGA
GCTGCAAGTTTATCTTTGAGCTGTTGTAGCTCTTTTTCTACTTTCTTACTTTTCTCTTGT
AGTTGTTGGATTTTCTCAACAAGGCTTGCCGTATCTGCTTTTAATAACTCAGCACTTTGG
TTAAGAATTTGTTGTTGCTGATGTAATAAGCCGATTGCATTTTCGCCTGTCACCGCTTCA
ATACGGCGAACACCTGCGGCAACCGCACCTTCAGATACCACTTTGAATAAGCCAATCTCA
CCTGTTTGTTTAACGTGAGTACCACCACAAAGCTCTACAGAAAACGCTGTCATATCTACA
ACGCGAACTCTATCTCCATATTTCTCACCGAACAGTGCCATCGCACCTTTTTGCTTCGCT
GATTCAAGATCCATTACTTCAGTTGTAACTACAATGTTTTCACGAATTTTCGTATTAATA
ATACGCTCAATCTCTTCTAAGTCAGCTTTTGAAATCGCTTCACCTTGAGAAAAGTCAAAA
CGAAGTGAATTTTCTGACACAAGAGAACCTTTTTGTACAACGTGATCACCCAACACTTGA
CGAAGTGCCGAATGTAACAAGTGAGTTGCACTATGGTTTAAGGTAATAGCGTGACGACGT
GTCGTATTCACTTCTGCTTTCACCTTATCTCCGACTGATAAAGTGCCTGAAGCTAATTGA
CCAATATGCCCAAAGACTTGGCCATATTTTTGCGTATCATTGACTTCAAAATTGCAAATT
TCTGAAGCAATCACACCGCTATCACCAACCTGACCGCCCGACTCTCCATAGAAAGCGGTA
CGATCCAAGACAACGACTGCATTTTCCCCCGATTGAATAGCTTCAACCGCCTTACCATTG
CTAAATAACGCAACGACAGTCGCTTCACATTCTGTGACCTCATAGCCTTTGAACTCCGTT
GAGCCATTAACTTTAATCACATTATTGTAATCTGTACCAAAATTACTGCTTGCCTGCGCT
CTTGCACGTTGAGCTTGCATTTCACGCTCAAAGCCAGCTTCATCAATGGTAATACCACGT
TCACGGCAAACATCTGCCGTTAAATCCAGTGGGAAACCATAAGTATCGTAAAGTTTAAAT
GCCACTTCACCTGATAAAACCTTATTCTCTACTTTGGTTAACGCATCTTCTAATAACGCT
AAACCACGCTCAAGGGTACGCGCAAACTGATCTTCTTCTGCTTTTAACGCTTTCTGAATA
TGCGCTTGTTTCTGCGTCAAAATCTCACCAGCCTGCCCCATTGCTTTTGCAAGGGTTGGC
ACTAATTGATAGAAGAACGCTGATTTCGCACCAAGAATGTTTCCGTGACGCACCGCACGA
CGAATAATACGACGCAACACATAACCACGACCTTCATTTGACGGCATCACACCATCAGCG
ATCAAATACGCACAAGAACGAATATGATCTGCAATTACGCGTAACGATTTATTGTCTAAA
TCTGTCACATTTAACAAAGAAGCAATCTCTTTGATTAACGCTTGGAAAATGTCGATTTCG
TAGTTTGAATTAACGTGTTGCAACACCGCACTGATACGCTCTAAACCCATACCCGTATCT
ACCGACGGCTTAGGTAATTTCTTTAAAGTACCATCTGCTTGACGATTAAACTGCATAAAG
ACCACGTTCCATACTTCAATGAAACGGTCGCCATCTTCTTCTGTTGAGCCTGGTGGACCT
CCCCAAATATGGTCACCGTGATCGTAGAAGATCTCAGTACAAGGACCACAAGGACCCGTA
TCACCCATTTGCCAGAAGTTATCTGACGCATAAGGCGCGCCTTTATTATCACCAATACGC
ACAATACGCTCAGCAGGCACACCAATCTCTCTATTCCAAATATCATAGGCTTCATCGTCT
GTTTCATAGACTGTCACCCACAATTTCTCTTTTGGTAACGCTAACCACTGCGGTGATGTT
AAAAATTCCCACGCAAATGCAATCGCATCGGGTTTAAAATAATCACCAAAACTAAAGTTA
CCTAACATCTCAAAAAAGGTATGGTGACGAGCGGTATAACCTACATTCTCAAGGTCATTA
TGCTTACCGCCAGCACGCACACAGCGTTGAGAGCTGGTTGCTCTGTTATAACTACGCTTG
TCTAATCCTAAGAACACATCTTTAAACTGGTTCATTCCTGCATTCGTGAAAAGCAAGGTT
GGATCATTTTCAGGTACAAGCGAGCTACTTGGCACAATCGTATGCCCTTTGCTTTGGAAA
AACTCCAAAAAGGCTTGTCTAATCTCTGAAGTTGTTTTCATTAAAGTCACTCAAATGGAT
ATAAAAAACTGTATATCTATGTTTTTACTAAAGTATATTAGTAATTCACACACCTATTTT
ACACATTTTTTTCAATACTTGTATTTTTTACTGCATAAATTATTGACATTAAGTCAAAAA
ATAGACCGCCAGAGTAACTGAATGCGATAACTCAGCTACACAAGCGGTCTTTTTTCACGT
TTTATTTACCAATCAATAGCTTGAGTTATTCACTTGCTAAAGGAACAACGAGCATATCTA
CCGTTACACTGTTCATCACTTGACGAGTAGAAGACATAAATTTGCTCCAAAAATCCTGGT
GATGACCAGTGACCAATAAGTCCACTTGGTACTTCTCTACCGCTTCTTCCAGCACTTGAC
TAAAATCACCACTACCATTTAAACGTTCAGTAACAGGGTAAGTAATTTTACCAGAGAGTT
CCTCTAATGCTTTTATCGTTTCTTCTGACACAGAATCTTGAACAGACGACATATTAATAT
CAATCAACCCAGTGTAGAGATCCGAAAAGTTCACATCAACGTGGATAACGGATAATTTTG
CATTACATTTTTCAGCAAGACTCGCACCTTTACGCAATAATACAAGGCTTTCTTCAGAGA
GATCTACGGCAACTAAAATATGTTTATACATAATATACTCCTTGTTGTGTTTAGTAATAA
CTGAGCCATCTCAGCTTTCGAGCTAATACTACCACACTCCTTGTAGTTAAAATTTGAACT
ACTTCTCAATTTTGAAAATTCTTTGAAAAATTTGTCAAGTTATTTGCATTTCTTATCTAA
CTTTTTAATCTAAATTAAAAAGATATCGTGTTAAAAATCATAACTACAAACAATTTGATA
TACCAATATTTATTTTTGTGATCCCTGTCGAAAAACATTATTTTTCTACTTTTCTCTCTT
TTCATCATTGGCATACTGTAATCTCTTTGATTAGGTATGTTGATGATGTCTATTGATCGT
GTCTGTTTAATGCTCTTTTTCGGTTTATTGCCGTTGATTGTTCTGCCTGCTTCGTGGCTT
GGCTATGTGGTGGTATTTTCTCTTGCCCTTGCATTATGGGGAGTATGGCGTGGGAAATTA
GGGATCTTGCTGTTGGGTGGTGTGTTAGCGGTGAGTTACGCCCAGATTATGCAACTTGCA
AAAAAACATCAGGAACAGACCGCTGTTAAGGTGCAAGAGCGGGTGTTAGTGAAGCAAATT
TTAAAACAGCAAGAATATCAAACTGCCGTTGTAGAGCGTGCTAATGGGGACTATGTTTAT
GTCAATTGGCAAGCTGATGAGCCATTGATACTGGAAGCAAGTTATAACGCGGAACTGGCA
TTGAAGCCTTTGTCCGCTCGCTTAAATGATGGCAATTTTGATCGACAAAAATGGTATGTG
GCTCAACATATCTCAGCAACAGCTACGGTCAAAAAAGCAGTAAAAGTGAACGAACAACAA
GGCTTGCGTGCAATTTGGCTTGATCGTATGCGAGAACAGACCGCCCCTTTTGCAACGCAA
GGGTTACTGCTTGCCCTTGCTTTTGGTGAACGGGCTTGGTTAAGCCAAAGCCATTGGGAG
ATCTTTCAGCAAACAACCACTGCTCATTTGATTGCCATTTCAGGCTCGCATATTGTTCTG
GTTTATCTGTTAGCCTTTTGGGCGGCGAAAGCTGGGCAGTGGTTATTATTGCGATTTCGT
TGTCTGAAAGCGGTGGGGTTGTCCTTGTATTTTGCAAGGGGAGTAGGGTGGTGTGTGGCG
TTGGGATATAGTTTTTTGGCAGGCTTCCAAATTCCAACGGTACGGGCAATGGTGGCGATT
TCATTGGTTTTGCTGGTGCAATATGCTCGTCGTCATTATACGCCTTGGCAGTTATGGCTT
CGTGGTGTGGTGCTATTAGTCGTCTTTGATCCGCTGACGTTACTTTCCGATAGCTTTTGG
CTCTCTGTTTTGGCTGTTGCTAGCCTAATTATTTGGTATCAGGCTTTTCCACTCAAGCGG
TTTGATTTTGTCAAAAATATGCAAAATCGAGTGATGAAGTTGCTGTTAGAGTTGTTTCAT
CTGCAGTTAGGCATTTGGCTAGTGTTCTCGCCTATTCAACTCGGTTTTTTTGATGGCACA
TCACCTTTCGCTTTGTTAGCCAATTTGATCATTGTTCCACTTTATAGCTTTATTCTTATC
CCATTGATTTTATTTAGTTTATTAACAGATAACCTATTTCAAACTTGGTGGCTTTGCCAT
CAACTTGCAGAGTGGGGGATTGATTGGATTGAGCCATTTTCCCATCATTGGCTCTATTTA
AGTGTCGATCAACAATGGGGATTAATATGCCTTAATTTATTGATTATAATAGGATTATAT
GGTGTTTTTCAGCAACGTTTTTCTCTCTATTATGGGTTAGCAACAGTGGCATTGCCTTTA
GCATTGTGGATCGGATTTCATTTTGTAAAAGATACACTTAAACCACCACTTGTAAAATGG
GTGAATTTTGATGTGGGGCAAGGGTTGGCAATGGGATTGATTTATCAACACCAAGGTAAA
CAGAAAGCCATTCTCTATGATACAGGCGTTGCGTGGCAAGGTGGCACAATGGCGGAATTG
GAAATACTGCCCTATTTACGCCGTGAAGGGATAGTGGTCGAAGCTATTTTTGTTAGCCAC
GATGATAACGATCACGCTGGGGGCGTTTTGCCATTACTACAAGCCTACCCAAATGCACGG
TTGATCCTTTCGGGTAAAAATCATTATAGTAACCAAGTCGCCGAGCCTTGTATAGCAGGC
AATCAGTGGCAGTTCAGCACAATGCACCTTGAAGCGATTTATCCTTTACAACTGAGCGAG
CGAGCTAAAAATGAACACTCTTGTGTACTACGAGTGTCGATTGGGCAATATCAATTACTT
TTCACGGGAGATAGTGGGATTGCAGAAGAACGACAATATGCAAGCCAGATCGGTAAGATC
GATTTTCTTCAAGTAGGACACCACGGCAGTAAAACCAGTACCAGCCAAACTTTGTTAGCT
CACATCCAACCCACTTGGGCGATTATTTCGGCTGGGCGTTGGAACCCGTGGAAAATGCCA
AATAGTCAAGTTATTCAACGGCTTGAGCAGTATCAAGTGAAGTGGCTTAATATTGCTCAA
GTGGGAATGATCCAAGTCGATTTTTATTCAGATAATTACAACATTTCCACCGCAAGAAAC
CGCTTTAGTCCTTGGTATCAGGGGATAGGGGCAAATGAATAAGTTGAGTTTTGTAGCCTG
CGGATAAGCTAATTTTACATCAACGATACCCATTCGGATTGTTCTTTTGCCAATGCCACA
TATCTTTCATCATCTGTGGCAAATCACATTCAGTTTTCCAGCCTAACTTTTCCCACGCTT
TTTGTGAATTAGCATAGCATACCGCAATATCACCTGAACGGCGTTCAACAAACTGATAAG
GAAGATGCAGATCATTGGCTTGCTCGAAGGCTTTTACCATATCTAACACCGAATAACCTA
CGCCTGTTCCAGATTGTAAACGTGAAAGCCGGCATTATTTTGATGTGTTTCCAATGCTTT
AAGATGCCCAATAGCCAGATCAACGACGTGAATATAATCTCGTACGCCCGTGCCATCGTG
GGTAGGATAATCTGATCCAAAGATAGAAAGTTGTGAGAGTTTACCAATCGCAACCTGACT
AATATAAGGCAATAAGTTATTTGGAATGCCATTAGGATCTTCGCCAATCAAACCACTTGG
GTGAGCTCCAACTGGATTGAAATAACGTAATACCGCTGCAGAGAATTGTGGATTAGCCTT
AACGGTATCTTCTAAAATCCGTTCCACCATATATTTTGATGTGCCATAGCAACTGTTTAT
CGACTATATCTCAATTAGATAAGTACCCAAATAATAACATTACTTGGTTTCTTATCTGAA
TTGAATCTATATTAATTAAACTAAAACACCTTTTTAAACGGCTTCACAATCACTTCGCCA
TAAACCCCTGCTTCCACATAAGGATCTTGGCTTGCCCACTGTTTTGCTTCTTCAAGTGAA
TTGAATTTTGCAATAACAGTTGAACCTGTAAAACCTGCTTCACCTGGGTTTTCATCATCA
ATCGTTGGGTTTGGACCTGCGGTTAAAAGGCGATCTTCGGCTTGAAGTTGTTTTAGACGT
TCGAGGTGTTTTCCACGCACGGCTAAACGTTTTTCAAGGGTGTTTGGTATGTCTTGAGCA
AAAATTACATAGTACATAATGTCCTCCATTAAGGTTCAATTAAAGCTAAGGCTTGGTCAA
GATCTGGGTTGTTTTCTCGTGGGATAACACGAGGTTTGCCGTTGCTATCTACAGCAACAA
AGGTAAAGAGTGCTTCGGTGACACAGTGGCGATCTCTCATTCCTTCATACACTTTTTTGA
TCCATACTTCGACTTTGATTTGAAGTGAGGTGCGTCCGACTTTGGTGCATTTGCCGTAAC
AGCAAACCACATCACCGACTGATACAGGCAGTAAGAACGACATTTTATCTACTGAAACAG
TCACTACTCTGCCTTTAACTAGCTCTTTTGCTAAAATCGCACCGCCCATATCCATTTGTG
ACATTATCCAACCACCAAAAATATCGCCGTTGGCGTTGGTGTCTGATGGCATTGCGAGGG
TGCGTAAAATTAATGTGCCTTCAGGCTGGCGTTTAGTTTGTGTTTCCATTATTTTCCTCT
TTTTGTTCTAGTTGTTTTAGGTGGGGGTAGAGATATAAGCCTGTGCCGATAACGGCAATG
AGGCTTAATCCTGTTAAACCGAACACCTTGAAATTTGCCCAAACATCGTCAGAGAAGAAC
TCACTGATGATGATGTTGATGATCATACAGAAGATGAAAAAGCCTGCCCAACCTAAATTG
AGCTTTTCCCATACGTTTTGTGGCAGTTTGAGTTCTTTGCCAAGTAACATTTGGATAAGA
GGCTTTTTGAATACGTATTGGCTAACGAGTAACGCTACCGCAAAAATGGCATTGACAATG
GTGACTTTCCATTTAAGGAATGTAAGGTCGTTAAAGTAAGCGGTAAGTAAGCCGAAGAAA
ACGACCGCTATTCCCATAATCCATTGATTTTTTTCGATTTTTTTATAAAGCAACTGTAAA
GCGATAAATTGAACCACGGTAGCGGCAACTAGCACTAATGCTGCTTCTTGTACGCCATAG
GTTTTATAGACGACAAAAAAGAGGATCAGTGGAATAAATTCAAGTAACTGTTTCATTGTC
AATCCTATTGGCGATACACTTGATAGAAACGGAAACCAAATACAACAACAAATAAGCTGA
TAAAGGCTCCGACCACTTGTGAAAGAATAATCCCGACATCTCCGCCAATTCTACCGATTA
ATGAACCTAACAAGCTAGGAAAGAAATAACTTAAGATACAAAATAGGAAAAGCGGCACCA
TTCTGCCTCGACTTAATCCCCAAGTAAAACGTAAGGTTTGCATAATGCCTTGTGGGGCTT
CAAGTAAATAGACATAGACGACAAGGCTAAGTTTGATAAACAAATAGATACCTGTTGCCA
TAAGCAGTAAGATCATTATAGCAAGATTGCCTTGTTGCCCGACGGTGCCACCAAATGAGA
TACCGATTGAAAGTGGCATTACCATAAAGATCGACAACAAAATGATTGGAAAAAAGGCTT
TGAGAGTTGCCCCGATATTTTGGCTGAAATGTTGATAAGTGCCACTGTTGATAGATTTAA
TGTTTAAAATCAATAGGATATTAATAAACATACTAATCAGAGCAGAAAGAATGGCAGGGG
CAAGTTGTGAGGCTAGTAAAGCTAACATCTCCTGATTTGATGTATTTCCTGCCTGTATTT
CTACTCTAGGAAAGAGAAAAATGGTGGATAATTGTAATAAAATTAATAATGTGGCACCCG
TAAGCGTAAAGCTCCCTTGATTACGGATAAAATTCCAACTATCTTGTAACAAACTTGGAA
ATTTAATCGGCATTTGACTTCCTTAAATTAATGTGGTGAAAATTCAACATAATACAGTAT
GGTATAGCATTTGCTACATCATTCTGCGTAACTATATGGAAAGTATAGCAACTGTTGTGA
TAATTCGCTATTGTAGATTTTGTAGAGATGAGTAGAATGTAACTTGAATTATTTAACGAT
AAAGGCAAATTATGTATCACACCTTGCAAGCAGGACAGCGTTACCTCAATACCTTCCCAA
ATCAGAAGAAACTCGGACTGTTTATGCCCGATTATCGTTTAATCCGCTTAGTTAAATTTT
CGTCACATTTTATGCCTGCTTTTGCTTGTTTTGCATTAGTTTGGCAATACTTTTTCCACG
ATCCTGAACAATCCATTCTAGCCAATGCGACCTTAACGGCGTTGTTTGCATTGAGTATCC
CATTTCAAGGGTTATTTTGGCTTGGGCGACGGGCGAAATCGCCGCTACCCTTGGGGTTGT
TGCAATGGTATGAAGAACTTCGTCAAAAGTTGATCAGTGAGCAACATAATATCGCTGACC
AAGCGTTTCCTTCTTATCAAGATTTTGCGAATTTGTTGCAACTAGCTGAAAAGACGTGGG
GACAGAGCTATTTTGATGAGTTGTAGTTAACATGCTGATTTTTCTGCTCTTCCCTTCTCT
TTCTAAAAAAAGCACTGATTTTTTGGCTACACTCATCAGCCATCACGCCACCTCGAATTT
GCAGAAAATGGTTCATTTTATAGTCTTCAAAAAGATGAAAGCGAGAGCCTAGCGCCCCTG
TTTTGTAATCCGATGCTCCAAAAACTAAACGTCCAATACGGCTATGTAAAATAGCTCCAG
CACACATTGTACAAGGCTCTAGGGTCACATAAAGGATTGTATCTAATAGGCGATAGTTTT
GTAATTGCTGTCCTGCCATTCGGATTGCCTGAATTTCTGCGTGAGCGGTTGGATCAGAGA
GAATAATTGCACGGTTCCACCCCTCTCCGATAATATTGCCTGTTTTATCGACCAACACTG
CCCCAACGGGAATTTCCCCTTCTGCTTCGGCTTTATCTGCAAGGGATAAGGCGTATTGCA
TAAAGTAAACATCCTGTTCGGTTAAGGTTAAATCGCAATGGGATTGGGTGGGTTGGATAA
ACATAATTTAATTAAAATGGTAGGGACACACTGCGTGTGTCCATAAATCACAATTTAGGT
ACAAGTAGCGGACACACGCAGTGTGTCCCTACGCATCAGATTATCGACGACCACGCTCGT
TAAAACGTTTTTCTTTAAATCCACCTTCTTTGCGGTCTTTAAAGCCACGTTCTTCACGGC
GACCCTCTCTGCCACCTCGTTCGTGACGGTCTCCACGACCTTTACCACGTCCGCCTTTAT
CTTCATAAGAGTTAGCATTAGTTGCACTGCCCACAGGACCTAAGAAAGACATTTGCATTG
GTTTGCTTAACACTCGTGCTTTCTGTGCGAAATGTTGCACTAAATGTTTCGGCATACCCT
GTGGTAATTCAATGGTTGAGTATTTATCGTGTAACTTGATATGTCCGATATAACGGCTGT
TAATATCACCCTCGTTGGCAATCGCTCCAACAATGTGACGCACTTCAACACCATCTTCAC
GACCAAGTTCGATACGATAGAGATCCATCGCAACGCCGTTGTTATCACGATGCTCACGAC
CGCCACCACGACGTTCCGCAGAACGTGGATTTTCACGTCCTTTTCCACGCTCAGCACGAG
AAGGGCGAATTTCAGGATCTGGCGGAAGAATAAGTTTTTGTTTTTCTTGCAACAACATCA
TCATTGCTGCAGCTAATTCTTCGTGATCTTGGTCTGCCGTGAATAGATCTTCTAATAATT
CACGATAAAGCTCTAAATCGTGATGTTCTAATTGTAATGAAATGCGTGCTTTAAATTTCT
CACGACGTTTTTCCATTAAAATTTCGTGATTTGGTACTGGCACTTCATCAATCGGCTTCT
TGATTAAGTGTTCAATGTTTTTCAATAAACGACGTTCACGCGGCTCTACAAATAATAATG
CACGACCTGAACGACCAGCACGACCAGTACGACCGATACGGTGAACATAAGATTCTGCGT
CAAGTGGAATGTCGTAGTTTACTACCAAACTGATACGCTCAATGTCGATACCACGAGCCG
CCACGTCCGTTGCCACAATCACATCTAAACGACCTGATTTTAGTTTTTCCAATGCTTGTT
CACGCGCTTGTTGGGTCATATCACCGTTTAATGCGGCTGCACGATAGCCATTACGCTCAC
AGAGTTCAGCAATATCAATGGTGCCCGTTTTGGTACGAGTAAAGATAATCGCCGCATCAA
ACTCTTCTACTTCTAAAAAACGCAATAACGCATCATTTTTACGGAAGCCGTTCACTAACC
AGTAGCTTTGTGCAATATCTGGTGCAGAACGTTGGGTTGCCTGAATTTTAACCTCTTGCG
GATCTTTCATAAAACGCTTGGTAATACGGCGAATTGGCTCTGGCATTGTGGCAGAGAAAA
GTGCCGTTTGGTGATCTTCAGGTAATTCCGCCATAACCGTTTCAACGTCTTCGATAAAGC
CCATACGCAACATTTCGTCTGCTTCATCTAATACAATCGCTTTCAACATAGAAAGATCTA
AGGTGCCACGGCGAATATGGTCAAGAATACGCCCTGGCGTTCCTACCACAACTTGCGCAC
CATTTTTTAAAGCACGGATTTGAATATCATAACGCTGACCACCATAAATCGTGACCGTGC
GAATACCTTTCATATTTTTGCTGAACTGCTCACAAGCATCTGCCACTTGGATTGCTAATT
CACGGGTTGGCGCCATCACCAACATTTGTGGGTGACGCTGTTCTGGATCAATTTGAGCCA
AAATAGGCAAAGAGAATGCCGCTGTTTTACCACTTCCTGTTTGTGCCATACCTAACACAT
CACGACCATTTAAAAGGTGTGGAATACAGGCTTGCTGGATCGGTGATGGGGTTACAAAAC
CCATTTCATTTACAGCGTTAAGGATAGATTGTGGTAAGCCTAAATCGGCGAAAGTTAAAG
TTGTTTCAGTCATAAAATTCCAAAATTGGTTATTTTAGGGAATGTGTTTTTCCACAAAAC
TGATCCCCCTCTTTAGAAAAGCAAGGTTATCAGGTTCATTGTAGGGACACACTGTGTGTG
TCCGCAAGCTATCAAATTCACATAAAAATTAGGCAATCGGACACACGCAGTGTGTCCCTA
CAGAGCATCATTTATCAGAATTTGGCAACCCATCTTTAGAAAAGATGGGGAGCGGATCAA
TCCAACATTTCACTAAAAAATAAAAATTATATTGTTGAGCTTTTTAGGTAAGAAAAATAA
ATAGAAAGCAAACCAATGCTTTATATAACTTGTCACACAGTGTAAGCGGTTTGATTTGCA
AAAAATTTTGCGAAACCTACCGCTTAAATCGTCCTAATTTTTCCCAACAACAACGGGATC
TGTTTGTTTTGCTCTTTGATGTAATTGAGCTAATTCAAACAACGCAAAACGATACTCAAC
AAAGTTATATACTTGATTTGCAATAGCTAGACGGAAAAGGCTTTTAGCCTCTTCAAGCTG
ATTCATTTTGAGTGTTTGTTTTGCAAGATAAAAATATGTTTCGGTTAAAATCTCTGCATA
AGCTACCGTATTCGGTTCAGCTTGAGCAATCATTTTTAAACGAAGTTGTTCAAGAGTAAA
ATCCCCTAACAAGTAAGACACTAAATGTGTCCCCCAAAAGTCTTTTGACAAATGCTTGGC
ACGTTTTAACAAATTTGCTTTTGCATCACTTGGGTTTAATTCTAACTCATTGAAATATAA
CCATAATACACGGTAAGGATCGGACTTATCTGCTTTATAGAAACGCAATAAATCACGTTC
TGCCTCAGAATAACGACCACTATAGTAAAATGCTAAACCACGATTTAAACGGGTATAATC
ATAATTTGGATCGAGTTCCAACACGGCATTAAAAGCATCTATAGAACTGTCATAATCATC
TTCAAGCAATAAATATAACCCTAAATAATTATAGGCAGCTGCCATTTTAGGTGCATATTC
AACCGCTTGCGTAAAATCATAACGAGCCAACGACCAAAGTCCTAAACTGTCGTAAATAAC
GCCTCTTTCAAAATGTAATTCGGCACGTTCAGCTTGGCTTAATTTCGCTTCTTGCAACAC
TTGCGTTAAACGAACAAGCATTACTTCCTGTTCAAAACGCAACTGAGGATTGAGTTCCGA
TAAAGGTAATTTTGTCGGGGCAATCATATCTGACACTCTGTTCACACAGCCTGTCAAAAA
AATCATTACCAAAACTAACCAGCAAAAACGAAAATTAAACAACTTAAAACGTTGTGGCAT
TAATAAAACCTTAGGTATTTATCATTCTTAAAATGAAGATCCCTTCCCCTGTTCGAGGAA
GAGATAGATGTGATTATTCTGCTAATTCTTGAATTTCTTCAACAATTTCTGTTGCAGTTG
CATCACCATTCAGATCTTTCATAGTTAAGCGGATACGACCTTGACGATCGATTTCTACCA
CTTTCACCTGAACTTCTTGACCAACAGATAAGTAATCTGCAACACGTTCTACACGAGCTT
CCGTGATTTGAGAAATATGCACTAAACCTTCTTTACCGCCAAGGATAGACACGAATGCAC
CGAAATCAACCACACGAGTTACTTTACCTTTGTAGATCGCATTCACTTCGACTTCTGCAA
CGATCTCTTCGATACGTTCCATCACACGTTTTGCAGCGCTGTTGTCTGTCGCCGCAATTT
TCACTGTGCCGTCATCGTCAATGTCGATTGATGTGCCAGTTTCTTCGGTTAATGCACGAA
TTGTCGCACCACCTTTACCAATCACATCTTTGATTTTCTTCGGATCGATCTTCATTGTAT
GAATACGAGGTGCGAAGTCAGAAATTTCTGAACGTGGTGCAGGGATCGCTTGTTCCATTA
CGCCTAAAATGTGCATACGCGCACCTTTTGCTTGATTTAATGCGATACGCATAATTTCAG
GGGTGATCCCTTCAATTTTGATGTCCATTTGTAATGCAGTCACACCTTCACGAGTACCTG
CTACTTTAAAGTCCATATCACCTAAGTGGTCTTCATCACCTAAAATGTCTGAAAGTACCA
CAAATTTCTCTTCTTCTTTCACTAAGCCCATTGCGATACCTGCAACAGCCGCTTTGATTG
GCACGCCAGCGTCCATTAACGCAAGAGAAGCACCACATACAGAAGCCATTGATGAAGAAC
CGTTTGACTCAGTAATTTCAGATACCACACGCACAACATACGGGAACTCTTCTGCCGTTG
GCATTACTGCTAACACGCCACGTTTCGCTAAACGACCGTGACCGATTTCACGACGTTTCG
GCGAACCGATACGACCTGTTTCACCTACTGAATATGGAGGGAAGTTGTAGTGGAATAAGA
AGCGATCTGATTTTTCGCCTGTTAATTCGTCAATAATTTGTGCATCACGCTCTGTCCCTA
ATGTCGCAACCGCTAATGCTTGTGTTTCACCACGAGTAAACAACGCTGAACCGTGCGTAC
GAGGTAAAACGCCTGTGCAAATATCTAATGCACGCACGGTATCCACTGTACGACCGTCAA
TGCGTGGTTCGCCTGCGATAATACGGCTACGCACGATTTGGCTTTCTAATGCGGTAATAA
TATCTACAATCTTGCCGCTTGAAATGGTTTCATCTTCTGCAGTTAATTGAGCGATAACGT
CCGCTTTGATTGCGTCAATTTGTTCATAACGTGCTTGTTTTTCAGTGATACGGTAAGCAT
CGCCAAGACGAACTTCTGCTAATGCTTTAACTTTATTGATTAAATCCGTATTTGGCTCTG
GAGCAACCCAGTCCCAACGTGGTTTACCTGCTTCTTTCACAAATTCTTTGATGTTTTCAA
TCACCACTTGTTGCTGTTCGTGACCAAACACCACTGCTGCTAACATCTGTTCTTCAGTTA
AAATATCTGCTTCAGATTCAACCATTAATACCGCTTTGTCTGTACCAGCCACTACTAAAT
CTAAACGGCTTAAACGTTGTTCTGATGTAGTTGGGTTAAGTACAAATTGGTTATCAATGA
AACCAACACGAGCCGCACCGATTGGACCATTGAAAGGCACGCCAGATAGAGATAATGCAG
CTGAAGCACCGATCATCGCCACTAAATCTGGGCTGATTTGTGGATTAACAGAAACCACTG
TTGCAATCACTTGAATTTCGTTGAAGAAACCTTCAGGAAAAAGTGGACGAACTGGACGGT
CAATTAAACGCGCGATTAAGGTTTCGCCTTCAGATGGACGACCTTCACGTTTGAAGAAAC
CACCCGGAATACGACCTGCAGCGTAAGTACGCTCTTGATAATCCACAGTTAATGGGAAGA
AGTCTTGACCTTCATTCACCTCTTTTTTTGCCACCACAGTAACAAAAACGGTAGTGTCGT
CCATACTTGCCATTACTGCTGCCGTTGCTTGACGAGCAATAGCCCCTGTTTCTAAAGTTA
CGGTATGCTGACCGTATTTAAATTGTTTGACGATTGGAGTCATTTGAATGTTCCTTATGA
ATTTTTGGATTTATTGTTGTTTTATTTCCTAAAAATTGCGACTAGCAAAAGTAATCTCAC
ACATCAAATTACTTTTGATAGCCGCCTCTTAGAATGCGAAGAAATAAAACTTGGCTATTA
TACAGAGATTTTCTGAAAAATCGCCTGTTATTTCGGAATTTGTAAGAAATTTACGCAAAG
TGCCCGCTTGTTTCGATCAGCTCTTATTTTTGTGATGCTCGTCGAAAAAACCTAGCACGG
CAAAGCCACTCAGCTATGCATAACCTAGTACGCATTTTGTGTGCTAGGTACAAAATAGTA
TATTGTATAAACACCAAACATCAATTAGTCTTATTTTTGTGACACTCATCGAAAAATGTG
TTTTTTCTGCTTGTGTAAATATAAAACGAGCCAATAATCCTATTATCCTTGATATTTATT
AATTTTGGTATAAAATTTGATACAAAATGAATATAATGCGTAAGCCTGTTCTATGGGTAG
GCTCAACCCTAGATGATATTAGGTTATTCCCTGATCATATTAAAAGAGAAATCGGTCATG
ATCTTGACCTTGTTCAGCAAGGGTTAGAACCAAGAGATTTCAAACCTATGCAGAATCTTG
GTAGTGGAATCCTTGAAATTCGAATCAAAGAGCAATCGGGTGCTTATCGCTTGGTCTATG
TTGCGAAATATCATAATGCGATTTATTGTTTACACGCCTTTCAGAAAAAGAGTGAAAAAA
CCGCTAAACGAGATATAGAAATCATTAAAGCTAGATTTAAAGCTATTCATCAAGGAGAAA
AATCATGATTGATACTGAAATTCGTCATATTACTTTACCCACAGATAACATTTTCAGTGA
TCTTGGCTTTGAGCCAGAAGAAGCAGAACGCCTAAAACAAGCAAGCCAAGCTCTCATTGA
AGCTAAAATCTCTTTAATGAATAATGTGACAGAATGGATTAATGCAAATAATCTCAAGCA
GGCAGATGCTGCAAAAATTCTTGGTATTACACGTCCAAGAGTTTCTGACGTAGTTAATCA
TAAAATTGAAAAATTTACACTAGACGCGTTGTTTATGATGATAAACAAAACAGGAAAAAC
CATTCAATTTTCTATCACATAAAAACAGAGCTTTCGCCCTGTTCAGATTGCTGACAAACT
CTTTTATTTAAGCAAATTGAAATATTTTGATTTCAAAAATATCTTAATATGAAATGATTG
TAGGGACGCCACGCTTGGCGTCCATTGCAAAAACGAAGTGTGGTTTATGTTCACGGACGC
CAAGCGTGGCGTCCCTACAACAATATTATTTATTTGAGGTTTGTCAATAGTCTAAACAGG
GCTTTCGCCCTGTTCCCTACTTATTCATACAACACTCTTCCACCCCACAACAACCTGCAT
TAAGATTAATCCGCTTGTTATGATAAGGGTACAAGGTGCAACGGTGTCCAACGCTAATAA
CAGTGCTGTTTGGCAACTCTTCCCGAATAGTGCGGTAAAGAATAGACTCCGTTGGCTCAT
CGAGGGCTGAGGTTGTTTCATCAAGGAAAATTAATTCAGGCTTACTGAGTAAAATTCGCA
CAAAAGCAACCCGTTGTAATTCACCTGGGGAAAGGGTGAGTTGCCAGTCGTTGTCGTCAT
CAAGTGCGTGGGTATATTTATCCAAACAGCATTTTTCCATTGCTTGTTTAATCTGCTCGT
CTGTCGCTTCAATATGTGGATAACAGATGGCTTCTCGCAATGTTCCCTGTGGCATATATG
GGCGTTGTGGTAAGAACAACGGCTGTTCGCTACACGGGCGCTCGGCTGTGCCAAAGGTTT
CAAAAGGATAAATACCTGCCAACGCTTTCAGCAACGACGTTTTGCCTGTGCCTGAAGCAC
CTTGAATTAGCAAGGCTTCGCCACGTTTTATGTCAATGTTGATATTTTTCATCAGAATAT
TACCGCTTGCATCTTTCATACCAAAATCTTTCAGCATAAATCCTGTGGTGCAAGGATATG
GCTGGTGGACTGGCATTTCGTCTAGATGATCAAGAGTAGTAAAGAAACCGTACAGACGGT
TTAAACGTGCTTGATACAGGGTAAATTCATCATAGAACAGACGGAAAAACGACAAAGCAC
GCATTAAGCGGTTGAAAGATTGTACCGTTTGGTGCATATCGCCTAGGGTCACTTGCCCTG
CAAAAAAGCGTTGCGACTGCAACATCAGCGGTAAGATCATTGCAATCTGTGTTACCCCTG
TGTTAAAGCCGTCTAAGCCCAACATTTTTTGGACAATTTTCCAACGGTTATCAATCACCG
CAGAAAATTTTGCCTGTAAATTTCGGCGTTCTTTAGCTTCCCCTGAATAAAAGGCGATAC
TTTCGGCATTATCTCGCACACGAATGAGCGAGTAACGGTAATCCCCTTGTAGCTTCTCTT
TATTGAAGTTCAACGCAATCAGTGGGCGACCAATAATTACAGAAAGCAAGGTAGCGACAA
TAATAAAAATATAGATAAAGAACACTACACCTTTCGGGATTTCTATGCCGAAGATCGCCA
AGATCCCCGATAGTCCCCACAAAATAATGGTAAATTCAATGGTGGAAACGACCGCATTAA
TCACCCCACGCACCGCATCTAGCGTTCCACCGATAAACTCTGTCGCGTCTTGTTCGATAC
GTTGGTCGATATTGTCGGGCAACTCTTTTTCATACTTCACGAGATAGTAATTTTTATTGG
CTAACCAGCGGTCAAGCATTTCGTGGTTGAGCTTTTCCAACCAACGAATTTCAAAGACTT
GCTGTAAGAAATAGTTGATGATGGCGTGGATAATTTTCACAATCACCAACATTAAATTGA
TGATCGCAAAAAACCAGAAGGCATCAGCTTGCTGTTTTTGTAGCGAGCTGTACAAGCCGT
TGTAGAAAAAGGTGTTGAGTACGCTAATGCGAACTTCCATTAACACCATTAATAATAACA
GTAGCACTAAGCCAACTGTTTTGACTTTGTTGGATTTCTCCCAGCAAGGTTTGGTGATAT
GCCAAAATTTTTGTCCGAAAGCAGTTCGCCCAACGAGTTTACCTGTTAGATATAGTCCGA
TAGACACGCAAGCGAGTGCGATTATCAACCAATAGACGCTGTTATTAACTTCTGTTTGCC
AGTTGTTCATAATTCATTTACGATAAAAGGGCGAATGTCGCCCTGAGATAGAAAGAATAC
AAGCGGTGGGATTTGAACGAAAATTTGCAAATTAGTAGGATCTTTCCCTTCGCTCCCCCC
GTTTACGGGGGGAGCTGGGCGAAGCCCTGAGGGGGGGGATAAAACAGCAGTTGAATGTCG
ATAATCCCCCCTTCCGCCTTCGGCACGTTATTCGCTTCGCTCACCCTACGGGTCGTTGGC
AAAGCCAACGCTCAAATGCTATCGCATTTGTCCTTCCGTAAACGGGGGAAGGGAAACAAA
AGCGATTTTATTCAACTACTACGCAATATCGAAAAATTCGCAAAATTCCGCCAAGATCGC
ACCGCTTGTTACATTAAAACTCAACTTTTGCGTTTAACAAAAATTCACGTCCGTTACCGT
AAGCAACTGGAATTACGCTGTTACTCGTGCCTTGTGTTGAAACATAGTAAGTTTTATTAC
CTAAGTTTTTACCGTTAAGTTGTAAACTGACTTTTTTATTGCTGATTTTGGTTTCATAAG
CAATAAAGGCATCTGAAACAACAGCGTATGGAAATTTATAAGCTTCGATATTCGCTTCAT
CGTAAGTGTTGTAAGCTTTCCAAGAGCCTAAATATCTCGCTCCCGCACCAACACGAATAT
TGCCGAATGAGAAATGCCCTAAATCATAAGTTAAGAATAAGCTCGCTTGATGTTGTGGCA
CACCTTCAAACTCTTTACCGTTGAAATAGCTGCATTTACTGTTTTCACGAGTTTTGGTAT
CTGTATAAGCATAAGTTGCTGTAACACCCAGTCTTTCAGTTAAACGACCGTGTAAATCCC
ATTCAAGTCCACGAGAATTCACTTTTCCAACAAGATATTGATAGCTATAGCCGTCACTTC
CTGTGTAGGTATCTGCCACATTTTTCTTATTAATATTGAACAGTGCTAAATTGGTACTGA
AGAAGGCATTTTCATATTTTGTACCCACTTCAAAGGACTCGCCTTGTTCTGGTTTTAAAC
CTGATTCAGTGATTGCTGAACGGCTTAAATGTGGGCGGAAAGATTGTGCATAGTTACCAT
AAACAGCCCAGTCAGGCGTAAATTTATAGACTAAACCACCTTGATATAAGAATTTACCGC
CGTGTCCGTCTGTATATAAACGATCCGCAACGGTTGAACCGCCACGACCTGCTTCCTGAT
CGTAGTATTCATAACGAATACCACCCGATAAAATCAATTTATCGGTTAAATAGGCAGAAT
CTTGAAGGTAAATACCAGCCGTTTTTAATGTTGCAAATTGATGACCATTATTGGTCGCTA
GCGGCATATTTGCCACGCTGGCGGTATTATAAACTGGGTTGCTTAATAAAATATTGCTAT
TACCGCCTTGATAACGAGCAATATCTAATGTAGTGCGAGCAAGATCTACCCCAGCAACGA
CACGATGTGCAACATTCCCCGTGGCAAATTCGCCAACCGCATTGATACTTCCACTGTGGT
TACGCTGTTCTGAGCCTTGAATACCTTCTAAACGGCGAGTGACACGCTCTCTGTTTAAAT
CAATCGCTGTTACACGCGCTTGCCAATAATTATAGGTATCTTTGGTATAACCATAGGTTG
TATTCAGTGTCCAAGCATCATTTAATTTGTGTGTTGCTTTTACAGAAACAGCATCAATTT
TACCCACTGCTTCATTAAATGGCTCGTCTAAACGACGTTCTTTTGGAATATTGACGATAC
TCCCTTTGCCTGTACCGTTAGCGATAATATAAGTACCACGGTCGAATGGATCGGTATATT
CTTGATGTTCATAACCTACAATAATTTCGGTTTTATCATTTTGCCAAGCGAGAGATGGTG
CATATAAAGTACGCTTAATTTCACCAAAATTACGCCAATAATCTTTATCATTTTGGTCGA
AAATAAAACGGTAGGCAAAGCCATTACCTAAGCCACCTGTGGCATCAAGATTTACGCCCC
AAGCATTATTACTCCCCATAGAAGCACCTAGCACATATTTCGCTTCTTGTTGTGGTTTTT
TCGTCACTACATTGATAATACCACCTGGGTCTTGAATCCCATAAAGCACAGATGCAGGAC
CTTTTAACACTTCAACGCGTTCTGTGGTTGCTGAAAAGTTATGTGAAGGACCAGACACCA
TTGCGTAAAATGGAGTTATCACGGTTTGCACCAAAACCACGTTTTAACACCGCATCCATT
AAACCACCAAGTGTATTGGCTTGTGTCATACCACTGATAGTCGCTAATGCTTCATCAAGT
GTTTGAGGTTTACGATCTTCGATTAATTGGCGATTGACCACATTTACTGTTTGCGGAGAA
TCAATTAACGGGGTCGTGTCTTTATTAGCAATATTGCTTTGGCGAGATTGATAACTACCA
CGGTTATCTTCTAATTGTGCTGTTGCATTTACATTCACTTCCGCTAGGGTGCTTGTTTCA
GCAATAGCAAAGGTAGGAACAGCAAACAGTGCTGCATAAAGAACATTGTGTTTGAATTTC
ATAGATTTGCTCTCTGTAAAGGTAAAATAAATCTTCTTGAAAATAATTCTCAAATCGTCG
AAATAATACAATACTTTTGAATAAAGATCTCCAGCTAAATCCTTTTAGCAAACTATATTT
TACATTGATTTTAAATTCAATTTTAAAAACAAACATTGCTTTACAGTAATTATTACATTA
AAAAAGCGACAAAGTTAAAAATAACTTTGTCGCAGATTATTACATAGTATTGTTTTGTAA
ATTTTTATTTAAAGATCACATCATCTTTTGGATCATATTTTGACGCATCAATTGGTGAAT
TTTCTTCAAAGTATTTTTTCAACATTTCAGCATCAATAAAGCCTGTATTCACATAGCTTG
GGTGTTTTTTCAGGATTGGATAACCATCGCCACCTGCTGCACAGTAATCAGGTACAGACA
CTTTGTAAGTTTTATTGAGATCAAGAGGTTTACCACCGACTTTCACATCAGACACCTGTT
TTGCAGTACGATCAACAACCATAGACACGCCAGCAAATTGTGGATACGCTCCCATATCGA
CTTCTTTTAGGGCAACAACATTAAGGTAATCAATTAACTCTTTACCTGTTAAATCAACGG
TTGCAATCATATTACCGAACGGCTGAACAGTAAGCAGATTTTTGTAAGTGACCTCACCTT
CATTGATTGAAGCACGGATACCGCCAGAGTTCATAATACCAATATCCGCTTTCACACGTT
CCATTTGTGATTGAGCAATTAAGCGACCTAAATTCGTTTGGTGGAAACGGATAACTTTAC
GATCACCCTCAAGGATACCACCTTTCACTTCACCGACTTTCACACCCAATAATTTATCGC
CTTCATCTTGATATTTTTTCAAGTGCTCAAATACAGCTTTATCTTCAGGGATCTCTTCTT
GATACAGTTTATACTCGCTCTTACCGTCAGCTAACTTAATTTTTTGTTTAAGATTGACAG
GGATAAGCTCATATTTGACTAGCTTCGTTTCACCATTTTTAAATTCAAAATCAGCACGAC
CTAAGAATTTACCCCATTCACCTGCTTGAACGATCCAAGTACCGTTTTGGAAATCAGGTT
TACACTCTTCACCTGGTGTATATTTGAGTTTAAATACGCCTTTCTCATCAACACAAACGG
TATCGTGAGTATGTCCGCCGATAATCAAGTCAAAAGCCCCTTTATCCAAGCCACGAGCAA
GAGATACATCGCCTGGAGCATTCATACCGTGTTGTTCATCAAAGTAGTAGCCCATATGGG
TAAGCGCGATACTTACATCTGGTTTTTCGGTTTTCTTCACTTGGGCAAGGGTTTCTTTTG
CGGTTTTAATTGGATCATTAAACACCACATTTTCAGTCACATCAGGGTTACCAAGTTTTG
CCGTATCTTCTGTAGTTAAACCGATTACCGCAAATTTCAAGCCACCTTTATTAAGCGTAA
CATAAGGTTTTACAAGGTGTTTGTTTGTTTTTTTGTTGATAACGTTTGCAGAAATGAACG
GGAATTTAGCCCATTTTTCTTGCATATCAAGCACTTGCAGAGGGAAGTCAAACTCGTGAT
TACCCAACACTGCCACATCAAAACCAAGCATATTCAAGCCTTCAATATCTGGTCTTGCAT
TTTGCATATCAGACTCAGGTACTCCCGTATTGAAGTCACCTGCGTGAAGTAAAACAACCT
CACCGCCTTTTTCAGCCACTTCCTTACGGATTTTGTCGATCAAGGTTTTTTGAGCAGCAA
ATCCATATTCACCCTTATCATTTTTCCAGAAATGACCGTGGGTATCATTAACGTGTAATA
CGGTAAACTTATAGGTTTTATCCGCTTCATACGCCATCGCAGTAGTAGCTCCCATAAGAG
CCAAAGCAAGTAGAGTTTTATTAAATTTCATATAAGCTCCTTTAGTTTTGACAGAAATAA
GTGAAAAACTCACTGGATTACAAACATAAAATCAGTAACCAAGTAAGCCCTGTGATAAGC
ATTGCAACAAAAACAGCGGCAGAGCCAATATCTTTCGCACGACCTGATAATTCATGATAT
TCAGACCCGATACGATCCACCACAGACTCTACAGCACTATTGAGTAGCTCAGCCACTAAC
ACAAGCAACACCGAACCGACTAATAGAATTTTTTCGATTGCCCCATTGCCTAAATATAAA
CCGACAGGAATGAGAAAAAAAGAAAGCCACACTTCTTGACGAAATGCGGCTTCGTGAATA
TATGCACTTTTCAGACCTTTCATTGAATAGCCTGTAGCACGGACAATACGTTGAAAATTT
GCTTTGTTTTCAGGTTTCATTAACTTTATAAATAGAATACGACTAATTAGTCTTATTCTA
ACGCAATTACCTGTTTATGGAAACAATTCATTTAATAGTGAATATGTATTTATTTTTGCA
ATGGAAATCTAACCAGTGCTTGATATTACATATTAATTTGTATTAAAAGCAGAAATTCCT
ATAATTTTTCCACATTATCTATTTCGCTAACCCACCTAACCGCTTCATTCCAATCTTCCC
TCCAATCTTTCAATAATTCAACCCAAGAAACGAGATTATTTTCCCACTCATTTCCATTAT
CACTTTGAGCTAATTGCGCAATTTGTTGTAAATGAACCAAGCCCACAGATGCCAATGCCC
CCTTGATTTTATGCGCTTCATCCGCAACACATTTACGTTTCTGTATATCACCAGTCTCTT
GCCAATCCTGTAAATAATCATTTAAATTCTCTAAATAATTAGGCATTAAGTTGGTAAAGA
GATCTAATGTTGATAACACATTCTTTTTACCCATTACCTCAACCAACTCTTGAAGCATTT
TAGGATCAAAAGACATTTTACTTATCGGTTCTAACAAGACTACATCGTCCGAGGATTCCT
CTAAAAACCCTTCATCAAAATATCTATTTAAGCATTCAGATAAAGCCTCTAATGATAGTG
GTTTACGTAAAACATCATCCATTCCTTGTTGCTGATATTCAGCTTTGGTTTGCATAATAT
TTGCTGTCAAAGCAATTAATAAAGGCAGATAATCAACATCTCCTTCCTCATACCTCTGAC
GTAATTTTTGTGCTATTTCTACTCCCGTAGTATCAGGCAACTGAATATCTAATAAAATTA
AGTCATAACTATTTTTATCAAATAACTCAAATGCTTCTGCTCCTGTCATTGCAACATCAA
CATTACACCCAAACTTATCCAACATAGCTTTTGCGACGACAATATTGACTTCAATATCCT
CTACCAGTAATACTTTTAGTGCATGTGTGTTTATTGCTACTTCTTTATAATGATTTGCTT
CATCAGCTTGAATGATAAGAGTAAAAACAGAACCTTGATTTAATTCACTCTCAACAGTTA
AATCTCCGCCCATTAAGCGAGCTATACGTTTCGATATTGCTAAACCAATACCACTTCCCT
GAGCTTTCTTACCCTGGGAATTTTCTGATTGATAAAACATTGCAAAAATTTTACGCTGCT
CACTTTTCTTTATGCCAATCCCTGAATCTTTCAAAATAAAAGCATAATGATCATGATCTC
GACGTTCCACTTTTAGTGAAATCTCTCCCCCAGAAGGGGTAAATTTGACGGCATTATTCA
CTAGATTCCATAAAATTTGACTAAGTCTAGCATTATCTACACAGACAAAATCAGGTAAAT
TATCATCGTACTGAATTGTAAATTTAATTTTTTTCTGCTCTGCCATTAAATTAGCAAAAT
GGCTGATGTTACTGATTAATTGTGAGAATTCTACTTCACTACGAAATAACTCAATGCGGC
GACTATCAATTTTTTCCAAATCAATAATATCACTGAAAATATGCCCTAACGATACAGCAC
TAATATTAATTGTTTTTAAATACTCTCTTTGTTGTGCAGATAATTCACCTTCTAATAAAA
TACGGCTTAAGCCAATGATACCATTTAGAGGTGTTCGTAACTCATGACTGATTGTAGCCA
TCAATGTTGACTTATCTCGGCTATTTTTTTCAATCATTTCTTGATATCTTTTACGCTCAG
TAATATCTCTTCCAAACCCCATAATACAGTGACATTCATTTACTCTATCATAGTAAGGCA
CCTTACGAATTTCAAAGCAGGAAAGTTTATTGTTAGAATGGCGAATCCACTGTTCGTAAG
TAACTCCAGTATTACTAATTAGAGTATCTCTATCTGTATCTAGAATTAATTTAGCGGTTT
CTTTAGGATAAATATCTTTTGGAGTAAGATGAAGTAACTCTTTTTCTGAACGTCCCGTTA
AAACTTCCATTGCCCTATTACATCCGAGAAACTCCCCATGTTGATTACGATAAAAAACAA
GATCTGGAGAAGCATCGAAGAAAGAACGTAAAAATTCAGCCTGTTGTTCTAACTCTACAT
TTAAACGAGCATCTTGTTCACGTAACAAGGAAAGATCATTCAACGATTGCTCCAAACGAA
TACGAGAACGTTCAAGTTTTTCTAAAATTAGATTAAAAAAATAAATCACGAAAGGAGCCG
ATGTTAGACCAAAAATAATAGAACGAAAAATATCGCTAGTATTTATGCTCCCAGTAAATA
TCCAGCTCAATAGGCTTTGTGTAAAAATTGCAAACACCGCTAAAATAATCAAACCCAATA
ATGCGGATTTCCCTTTACCTAAACGTAATACCCAATTGACATAACGCTGGGCATATTGCT
TTGGATTTTTCATTATTACCTCATCAATATTCGCCACTACTCATAAGAACCAATCTTAGT
TGATTGATTCTTTTAATTCATCAAAGAGGCTAAAAAATTTAATTGATATTAAACGCTTCA
ATATAAGGAAGAATTCCTTTTTTAAGCATCTTAGGCACGGTATGTTCATAATTTCCATTA
AATCTAACTTCAAAATTAATACCAAAACGATTATCATAGTAGAAATCGTTTATCGTATCG
CTTTTCCCCATCGGAGTTGAAATCAAATGTCTAGAAGTATAAAAATTTGCACTCCAACAA
CAAGTGCTATAATTTAAACCCAATTGACTCTCAACCGGTTTTTTTAAAGCAATATCTTGA
TAGTGGCTCATTACTATTGATAAATTATTGCTCAATGACCAAGCTATAATACCTCCAACT
TGCTTAATATCCTGCCCATAGCGATTATCACTTAAATTTTGATCTATATAGTTTTTGCTT
GCATAACGATAATTAAGCTGAATCACGTTATTATTTTTAGGCTTAAATTGTAATGAAACA
TTTGCTAACGATGTTTCGTTTAGACGTGTATCATATTGATAACTTCCATGCCAATTCCAG
TTTGAATGAAATTTCCAGTTAGATTCTAATGACCAAGAAGATGAGTGTTTTGTATCGCTA
TTTAACGACTCACTATCAACTCTTGAAGGAGATAAATATTGAATCTGTCCTGCACTAAAG
TTAAATACTTCTTTTCCTGTTTTGTCGCTAAAAAATCGTGTAGTACCGCCTAACGTAACC
TGATTAGCAGAGGCAATGCGGTCCAACCCACTATAACTACGCTCATTAAATAAAGAGTAA
TAATCCTGCTGCAATAAAACGGAGTCATAACCTAAACCTAAATATTTAGGATTTCTAACT
CCAATATTTCCTTGATTTTTATATGGACGATATAAATATTGTATTGTTGGCTCAAAAACT
TGTGAAAACCCATTAAACAAAGGTCTTTCCTTTTCCAAGACAGTTTTAAAATCCAACTTA
AATTGAGGTAATACCCGGAGTATATGTGACTCTATCGGTATTACTTGTGCTTGCCCCAGT
TTCTGTAAATAATAGGTGGTATATAGCTTAGTTTCTAAAGCTAAACTTCCTAACCGGTTA
ACAAAAGGAACATTTAAACTAGGTTCTAAATGAAAACGCCATGCTGATGGCATGAGTTTA
TTTTGATTAACAAAATGCGCCATCTGCCCAAACATCTTGAAATCAACATCAGAAACTAAA
TTATTTTTATAGTAATTAAGCTCAATCTTTGGTAACACATGATAGGTAGTGCTATCATTT
TCTACATAAAATGACTGAAATTTTTTTCCTGAAATAGAAAAATTATAATCTGAATGATAG
TACCCTAATTTAAACTGCTGTACCGCATAACCATCAGTACTATTCCCGTACATAGAATTA
AAATCAGAAAAGTACCGACTATCACTAACTCTTTTATAATCAACAGCTAATCTCCAATTA
TTAAAAAAACTCATATCATGTTGCCAAAATAGCATATAACGAGATTTACTATGATTTGCC
CAATTTTCAAGTCGATCCTTACCTAAATATTCACCGGCTATTTTACCTTCTCCTAAATAA
GTTAAATAACGCAGTTCAGGTGCAATCTGCCAACCACGTTTTGAATAGTATGTTGGTACA
AATGTCATATCCATGTTAGAAGCAATATTCCAATATATTGGCTGTGCATATATATAACCA
TCTCGTCTTGAATGACCAACACTCGGAGCCAATAAACCAGAACGACGACGATCCCCTATT
GGAAATTGCAAATAAGGAGAATAGAAAATAGGTATACCCAATACTTTAAAACGCGCATGC
CATACTTCAGCATATTCCTCTCCAACATGCTGAACCATTTCATTAGCTTCAATAGCCCAG
GAGTTATCATGAGGTAAACAAGCTGTAAAAGTTGCATTTTTCATTCGACGGGCTTGTTCA
GTTATCATGACTTCATCAGCAATACCTCTTCCTTGTCGATCAACTAAATGGTAATCGACC
CTGCCTAACTGAGCATCATAGTTGTTCAAATTAATCTTTGCATTATTACCTATCGCATTA
ATGAAATTATCCCGATAATCGAATTTACCGATTAAATAAGCAAAACGCATCTGTTCGTTA
TTCTGTTCTACCTTAGCTTTTTCTGCAATAAGAGAACGATTACCTTGCTTAACACTAACT
TCACCAAAATATGTTGCCTCAGAAGGATAATTCATTTCCATACGATCTGACTCAATATAC
ACAGGTAGAAGAGTCTGATCACCTTGTATAATATCCCCCTGAAAAGTAGGAATTCCTTGT
AAACATTGCATTCTCAAATCTGCTATTACATATTGACTACAGCAAGCTGCAACAATAGCA
ATAGAAAGTAAACTATAGCGATATGGTTTCATAATTTGATTCTACTCACATTTGTAAACA
AATAAGCCTATGTAACTGCCTTATTTGCAAACATTATCATTAAATGATTCTTGAAAATTG
TTGTCGTTTTGCTTGTTGTCTTGAATAAATATCAAAGCACATACAGATATTTCTGATCAA
TAAACGCCCTCGAGGCGAAACAACAATACCCTTTGCACCAATATCAAGCAAACCATCTTT
TTCTAACGGTGCTAATAATAATAAATCCTCTGCAAAGTACTGATTAAAATCAATCTGATA
ATCTTGCTCAAAGCGGTCATATTCTAGCTTAAAATTACAAATTAGGGCTTTGATCACATC
ACGGCGTAAACAGTCATCTTTAGTCATACTCAAACCTTTGTGTAATGCAATACCACGCAT
TTCCACCTCGGTATAATACTGTTTCAGCTCTTTATGGTTTTGAGCGTAGCTATCCCCCAG
TAAACTAATTGCCGATACCCCTAAGCCTAACAAATCCGCATCTTCTTGGGTAGTATAGCC
TTGGAAATTACGGTGTAATTCCCCTTTTGCCTGAGCAATCGCCAATTCATCATTAGGCTT
TGCAAAGTGATCCATACCGATAAATTTATAACCTGCGTTACCTAAAGTTTCAATCGTTTT
CTGTAAAATTTCGAGCTTCGTTTCAGGGGCTGGCAACATTTCATCTTTAATTTTGATTTG
TGCTGCAAAACGACTTGGTAAATGAGCATAGTTAAACACGCTCATTCGATCAGGATTTAA
CTCAATCACACGGTCTAAGGTAAACATAAAACTTTCTACTGTTTGTTTCGGTAAACCGTA
GATCAAATCAATATTAGTTGAGGTAAAACCTAGCTCTCTTGCACGTTTCATTAAGGCAAA
AATGAACTCTTCATCTTGCTCACGATTAACCAGCTTCTGAACTTCTTTATTGAAATCTTG
GATCCCCATACTAATTCGGTTAAACCCAATTTCACGCAAATGATCGAGCATTTCCAACTC
AATCTCTCGCGGATCCATTTCAATACTGATTTCCGCATCATCGATTACGTTAAAATGTTT
GCGTAACATCGCCATTAGACGTAGCGACTGTTCTTCATCAAGATAGGTTGGCGTACCACC
GCCCCAGTGGATTTGAGTTACTGTTCTATCCTTAAATAAATCCGCACGGTATTTAATCTC
TTTTTCTAAATAATCCAGATAAATATCGACTTTATGCTGGTGGCGTGTAATGATTTTATT
ACAAGCACAGAAATAACAGAGTTTATGGCAAAATGGAATATGCACATAAAGTGAAAGTGG
CTTATTAGGATAACGTGCAGCAGCAGCTTTGAAATCATCATCATTATAAGACTCATTAAA
CTCTAACGCTGTTGGGTAAGAGGTATAGCGAGGTCCTGATTGATTATATTTTTGGATAAG
ATTAATATCCCAAATAATGTCTGTCATTGTTATTTTAACTCTTGTTTAAATTGCTCTATT
TCGCTTAATAATTGATGAAGTTCTTGCTTAATCTGCTCAGATAACTCTGCCTCTTTTGAT
TCACGCTCTAAGTCAAGTCTCATTCGCTCATTACGTTTTAATTCCTTACGAGCCTCTAAA
ATTGGCATTGATTCAACCACTTGATACAATGACCACATTGCTGGATATTGACTTAATTTT
TTGCCTAGTACATCAAGTAATGGTTTTAATCGTAATACCCCTTCAGAAAAACCACATTGC
TCAGCTAACATTGCTCGTCCAATGACATCAATGCTCTCGATAATCGAACGATAGCGATTA
AGTTGTGCCTCTTTTAACTGTTTTTTCTGTTTTTTTAATTTAAGCCATAAGGAAATTGCG
TAACCTGCCATCGACAGCACAATCAAAATTGCCAAAATAATTAGAAAAAATCGCATCATC
ATTTTTAACGGAATTTATTAATGTCCATCGTTTCAAATTGACGCAGCAAATCTTCTGCTT
CGTCTTCTTCATCTTGAATCCCTAACTCAGTCATTAATTCGTGAACGCGATCTAAACATT
CATCAACAAATTTCTGATCTTGTGCAGACAATGTTTTACCTGCTTCTAAATCGTCTAATA
GCTGATTTAAACATTCATTATTTTCTAAATGTTCTAACTCTTGCTCTGGACTTAAACGAG
GTTTCTCAACTTCAATTGGCACAGGTTTAATAACACGGTCTTTTTCTGGTTGATTAACAA
ATTCCACCATTAACGGCACTTTTTTACGGCTACCGATACGAGGATCTTTTACCTCTTTCT
CTACTTTTTGTTTTTGCTCATTCCCTTCATTAGTGCGAGAGCCTGACGGCAAACCTTTAT
GTTTACGTTTTTTCTTTTCCTCACGCGCAGCTAAATCTAATTCATAACGTGTTGGTTTAC
GGCCCTTAGACACTTTTGCTTTAGGTTGTAAGGGTTTATCTGCCTTTCTTGCAGGCATAA
TGTCGGTAAGACGACGACTTTTCTTTTGACGACTCATAATGTAATTAGTGAATAAAAATA
AATTCAGATTGTATCACTAACTGGAAAAAATAGAAAAGGGTGATATAAATCAATCCATGC
CTATACTCAGGAATTTAATTATTTTTTATCATCTTCATCTGTGAAGGTTCCAAGGTTGTC
GCCTCTTTCCCTAACAATAAACTCACCGCCATTGCACTTCGTGCAAAAAATTCACGAATC
CGCACTTTATAGTGAGCATCTGGATATTTTGCCGTAAAACAGACCGCTTCAATTTGGTGA
AATTTTGCAATGAATAAGGCTCGTTCACAATGAAACTGCTGAGAAATGATGATAAAGGGT
TGTAATTGAAACACTTTATCCGCCCGAATAATCGAATCTAACGTATTATAACCAGCATAA
TCCTGTCTAATTCGCTGCCACGGAATCCCCATTTGGCGTAAATCACGGGTCATCATTTTG
GGCTCATTATAGTAAGCGGTCTTATTATCACCGCTAACTAATAAATAATTGACCTTGTTA
TGCTCAAATACCGCTTTAGCTGCATCTAAACGATATTTGTAGTAAAGATTAGGCGAGCCT
GACGGATAATATTTTGCGGTTCCCAGAACCAACGCATATTCCCGTTGGGGTAATTGTCGT
ACATCAATATAAATTTGATCTCGCACCCAATAGCCTGTTGCAAAATCAATAGCAAACATC
AGCAAAAAAAGAGGAAAGCACAATCCCAATATGCCTTTCATCAGCCAAATGCTTACGCGA
GCTACCCAACGTCTCCCCGTTGTTTTTGCTGTCGATTGCTCTGTTTGAGATTGTTCCGCC
ATCATCTACTTCTGCTGAGATTGTTTCGCTTCGGCGTGTGTAATATACATCGTCGCCCCA
ATAATAATTGCTGCCCCTAACCATAGCTTACCTGGCGGCACCCAGTTAAAGACAAGCCAA
CCTGCCAAAACGTTCAATGGCAACTTAATAAAATCAAAAGGTTGAATATAAGAAGCATCG
GCCAAACTATAGGCTTTAGCGACAGCAAGCTGTGCCAATGCGGTAAAAAATCCCAATAAA
ATTAAGAAACCAAAATCACTAAATGATGGCAAACTAAATCCTTCAGGGCTTAAATTCGTC
AATGCGATCAACAAGTTAAATGGGGTAATTAAAATAAATAGATAGGCTACCATTGTGGTT
GGCGAATCTTCGCTAGAGAGCTTTTTCACCATCAACGAATAACACGCCCAGAAAAATGCG
GCAGCAACAGGCAATAACACCACCCACTCAAAATTTTCTGACCAAGGCTCTAAAATAATC
ATCGCCCCCACAAATCCCAAGAAAGTCGCAATCCAGCGTTTTGTATCCACATTCTCTTTC
AAAAACAGCCCTGAGCCAATAGTTACAAACAGAGGTGATGTCATCAACAACGCAATCCCC
TGCCAAATGGGAATAGGATAAGCTAAAGCCATTGTCCAACACTGAATACCGATTGCCGAC
AAAAACACCCGAAAACAGTGCATACCAAAATGCTTCGTCCTCAACGACTGAAAAAAGCCC
ATATTTGCCATACTTGGCATTAAAAAGACAAAAGCAACAAGGTATTGCACCAGAGCAATA
ACACTGGCATCAATTGTTGAAACGGAAGTTAATTTAGGAATAAGCGTATTGACACAAGCA
AATAAAAAGCCTGCGGTAATAATTGCAATAGCGCCTTTGACGGGGTGGTGATGTGACATA
ACTACTTAAAAATGAAAACAAAATAAGCCACTAGCATAGCCGAGCTATAATAAATTGCAA
GTTTGATTTTCAGGTTACACATTACCAATCGATATATAACATAGTAAATAACGTAATAAT
CTCAACCTAAAGCGTTATCGTCTAACTTCCTGAGCAATTTGATAATCGTCAAAACTTCAT
CAACGGAAATCTCTATATTCCCTACGAACGACTTAATCGGGTCAATTTTCTATTTTGTGG
GGAAATTATATGAAACATCAATCAGACAGCAGCCATTTTTCGGCAGAACGACGTTCGTTT
CTCAAAGGTGGTGCTGCGTTAAGTGGGGCGGCACTTGCAGCAAATGCTGTTCAAATTCCA
ATTGCAAAAGCTAATCCAAAACCAACCGCTTCTACAGCGAATGAAAAACTTGTTTGGAGT
GCTTGTACCGTAAACTGCCACAGCCGTTGCCCGTTGCGTATGCACGTTCAAGATGGAGTG
ATTAAATATGTAGAAACTGATAATCTTGGTTTAGACAATTACGACGATTTCCACCAAGTG
CGTGCTTGTGCAAGGGGACGTTCAATGCGTCGTCGTGTTTATAACCCAGACCGTTTGAAA
TACCCAATGAAACGAGTTGGCAAACGTGGCGAAGGTAAGTTTAAACGTATCACTTGGGAC
GAAGCCTTTGAAGAAATTGCATCCAATTTAAAACGCATTATTGCTCAATACGGTAACAAA
AGCCTTTATTTGCCGTTTGCCACAGACACTCTAGGAGCAACAGTTGCAGCATCTTATCCG
CCACCACGCAGTATTTCCAGCCGTTTTATGAACAGTATCGGCGGTTGTCTAGGGCATCAC
GGCACACCACCCATTTAGGTTCACCTGAACGAGCATTTAATGCGTTAAACCGTGTTGGTA
CGTCGGATTTAAGTAATGAAATCGCAACAGGTTCCGCGTTCTTTGCCCTTGGCTCGGCTT
ACTGGGCGTTAGCGGTCAGCCGTTATTTGCAAAAAGATCGCCCAAACTTACCGCTTGTTA
GCTTTGTTTCATCTATTGAACACAAACTACCAACAGCGTGGCAACCGTTAGGGCGTGTAG
TGGTTGCTATTTCAGGTTTAATTTTTATCGGGGCAATGGCAAAACTCTACCTAATCCCAT
CTGTGCCAACGTGGAATAGCGTCTATACGCCAGTATCGTTTTTCTTAACGGTTATATTAG
CTGGTTCTGCTTTGGCAGTCGGCTTATTACAAGCGGTACGTTGCGGTGAGTATTTACAAA
AAACCTTGGTTGGTATTGCAATCGTTGGGGCGATTGCCACTGCAATTAGCACCTACTTGA
ACTATCAATGTCTCTTAGGGGTAAAAACGGCGATATTCACTGCATTAGATCTCGTACCTG
ATTATCTCACTATCACCTTTATCCACTTTGGATTGATTATTGTCGGTATTGTCTTATTGC
TAGTAGCACTGAAAAAACGCACTACACTCATCAGCTTCAGCGGATTTGCGTTAATCCTGA
TCGGCGAATTACTCGGTAGAACCTTGTTTTACGGATTACATATGACGGTAGGATTGAAAG
CGTTAGGGGGCTAACTTATATAGCATTTCTTTCACTTCCCTCTTACGAGGGAAGGTGGAA
TAGCATAACCTGATAACATGTCAAAGATACTTGAATTAAACAAGAAAAATTTGACAGAAG
CAAAGGCAAAGTGAGATGGTGGTAAGAACGCTCCAAATTACTTTGTCATCGTCCCGACCA
AAAAAGTAGATTACTTCTTCCACCCCTTCAACGCATCTGCAAAAGCATTGTTGCCAAAAC
TTTGACGTTCAGGCTTTTGCGAGCGGTCGGATTTGCCAAACTCTTTGCGTTTCTCACCGC
TTGTATCACGTTTATCCGTTGGCTTATCGTCCAAACGCATCGTTAAGGCAATACGTTTAC
GAGCCACATCCACTTCTAACACCTTCACTTTAACCACATCACCTGTTTTCACCACTTGGT
GCGGATCTTCAACAAAGCTGTTCGACAACATTGAAATATGCACTAAACCGTCTTGATGAA
CGCCAATATCCACAAACGCCCCGAAGTTAGTTACGTTAGTGACAGTGCCTTCTAAAATCA
TACCGACTTTCAAATCGCTGATTTCTTCTACGCCGTCCATAAAAATTGCCGTTTTGAACT
CACCACGAGGGTCACGCCCTGGCTTTTCAAGCTCTTTGAAAATATCGTTTACCGTTGGCA
AACCAAACTGTTCATCGACAAAATCTTTGGCATTCAAACTATGAATTTTCGTTGAATTAC
CCATCAACTCACCTAACGTAGAAGCGGTTGCTTGCAAGATTTTTTCCACCACAGGATAGG
CTTCTGGGTGAACACTTGAGGCATCAAGCGGATTTTTTCCGCCTAAAATTCGCATAAAAC
CAGCACACTGCTCAAAGGCTTTTGGTCCTAAGCGAGCGACTTTTTTCAGGTCAGAACGAG
AATTAAAACGCCCATTTTCATCACGGTAAGCCACAATATTTTGAGCTAAGGTTTTCGTCA
TACCTGCCACACGCGCAAGCAATGGTGCAGAAGCGGTATTTAAGTCCACGCCCACCGCAT
TTACGCAATCTTCGACCACCGCATCCAGTTTACGTGCCAGTTGCGACTGATTAACATCGT
GCTGATACTGCCCTACACCAATCGCTTTAGGTTCAATTTTCACCAATTCCGCCAACGGAT
CTTGCAAACGGCGAGCAATCGACACCGCACCACGCAAGGATACATCAAGCTCAGGGAACT
CTGTTGCGGCCAATTCTGAAGCCGAATAAACAGATGCTCCAGCTTCACTCACCACCACAG
TTTGCGGTTTATTCTCTTTGATCTCTTTAATCACTTCTTTAGCAAAGCGTTCCGTTTCAC
GGGAAGCCGTGCCGTTACCAATCGCAATTAAATCCACATTATGCTGTTTAATCAGCTTAT
AAATGGTCACCATTGCCGCGTTCATCTGTCCCGTATGCGGATAAATCGTGGCGGTATCCA
ATAATTTACCCGTATTATCGACCACAGCCACTTTCACTCCAGTACGCAAACCTGGATCTA
ATCCCATTGTATTTCTTGCCCCTGCCGGTGCAGCCATTAATAATGCGGATAAATTACGCG
CAAATACATCAATTGCTTCTTCTTCCGCTTTTTCTCGCAATGCCCCCATTAATTCCGTTT
CAAGGTGCAACAAGGCTTTGATTTTCCATGTCCACGCAATCACCTGCGAACGCCAGCTGT
CTGCCGGTTGCTGACGAAGTTGTACGCCTAAATGCTCACGAATAATCTCTTCACAATAAC
TTGAACGGCTACCTTCTTCCGCATCAGGATCGGCATTCAAATTGAGCGACAAAATACCCT
CATTACGCCCACGGAACATCGCTAAGGCACGATGTGACGGCACATTTTTCAACGGCTCAC
TGTGAGCAAAATAGTCACGGAATTTCTCGCCTTCTTCTTCCTTACCGTCAATCACCTTTG
CTTCTAGGGTGGCATTAGCGGTCAGATATTGACGTAATTTTGCAAGCAGATCTGCATCTT
CGGAAAAACGTTCCATCAAAATATATCTTGCCCCATCAAGTGCAGATTTCACATCTGCCA
CACCTTTTTCTGCGTCCACATAGGCTTCAGCGACTGTTTCAGGCACTTGGCTAGGATCGT
TCCAAAGACTATCCGCCAACGGCTCAAGCCCTGCTTCAATCGCAATTTGCCCACGAGTAC
GGCGTTTTGGTTTATACGGCAAATAGAGATCTTCAAGCTCCGTTTTACTCTGCGTTTGTT
CAATTTTCTCACGCAGTTCATCGGTGAGCTTGCCTTGCTCTTCAATGGATTTCAAAATAG
TTTGACGGCGGTCGTTTAGCTCACGCAAATAGAGTAAACGAGTTTCAAAATGACGAAGTT
GAGTATCGTCCAATCCGCCTGTGACTTCTTTACGATAACGAGCGATAAACGGAATGGTAT
TTCCTTCATCAAGTAAAGTCATCGCTGCAAAAATTTGTTCAGATCGCACCGCTAACTCTG
CGGCAATAATTTGGCTGATTTGGTGGTTGAGTTCTGTCATTGGGTATCCTGTAAAAACAC
ATTAAATTTACAAGGCATATTTTAGCAGGGAAATGGGAAAATTTCTGAGAAAAAAGAGGT
TACATATTAGTATAAAACCTCTCATTCCGAGAGGTTTTATTGCGCTCTAATTATCTTTTC
TTCGCTTTTGGATTTGGAAGGTCTGTGATAGAGCCTTCAAATACCTCTGCTGCAAGACCT
ACAGACTCGTGTAGAGTTGGGTGAGCGTGGATAGTTAATGCAATATCTTCTGCATCACAG
CCCATTTCAATCGCTAAACCGATTTCACCTAACAATTCACCGCCGTTAGTACCCACAATT
GCACCACCAAGTAAACGATGTGTATCTTTATCGAAGATTAATTTTGTCATACCGTCTGCA
CATTCAGACGCAATCGCACGACCTGAAGCAGCCCAAGGGAACTTCGCCACTTCGTAGTTT
AAGCCTTCTTGTTTACACTCTTTCTCAGTTTTACCTACCCAAGCTACTTCTGGCTCAGTA
TAAGCAATAGATGGGATCACTTTTGGATCGAAGTAATGTTTTTGTCCTGCAATTACTTCT
GCAGCAACGTGACCTTCGTGAACACCTTTGTGTGCTAACATTGGCTGACCCACGATGTCA
CCGATAGCGAAGATGTGTGGCACGTTAGTTCGCATTTGTTTATCTACCGCGATAAAGCCA
CGATCATCAACATTCACACCTGCTTTACCTGCATCTAATAGTTTGCCGTTCGGTACACGA
CCGATAGCTACTAATACTGCATCATAGCGTTTAGTATCGTTGCACGCTTTGCCTTCCATT
GAAACATAGATACCGTCGTCTTTTGCTTCAACTGCAGTCACTTTAGTTTCAAGCATTAAT
TTGAATTTCTTCTCAATGCGTTTGGTGAAAATTGCTACAACGTCTTTATCCGCTGCTGGA
ATAACTTGGTCGAACATTTCAACCACTTCCACTTCTGAACCTAAGGCTTGATATACCGTA
CCCATTTCTAAACCGATGATACCACCACCCATAATGAGTAATTTTTTCGGAATTTCTTTT
AATTTAAGTGCGTCTGTTGAGTCCCAAATACGCGGATCGTGGTGTGGGATAAATGGTAAT
TGAATTGGGCGAGAACCTGCTGCAATAATCGCATTGTCGAATTTAATGGTTGTTGGGTGT
CCATCACGGTCACGAGCAACTAGCGTATGTGGATCAGCAAAGGTTGCCTGACCTTCAACA
ACAGTCACTTTACGCGCTTTTGCCATACCTGCTAAACCGCCAGTCAGTTTTGCAACTACC
GCTTCTTTACCTGCACGCACTGTGTCTAAATCAATGGTTGGTTCGCCAAATGTAATACCA
TTATGCTCTGCGCGTTTTGCTTCTTCAATGATTTTTGCAACGTGTAATAATGCTTTAGAC
GGAATACAACCTACGTTTAAGCACACACCACCAAGGGTTGAATAACGTTCAACTAAGACT
GTTTCTAAACCTAAATCGGCACAACGGAAAGCCGCAGAATAACCTGCTGGACCTGCACCG
AGTACCACTACTTGTGTTTTAATTTCTTGGCTCATAAAATTTTTCCTCTTATGTAGGGAC
ACACTGCGTGTGTCCGCGGACGCAAGCATTGCGTCCCTACAATAAGCGGTCTTTTTTGCA
GAAAATTTTGCAAATCTGACCGCTTATATCAATTACATTACTAAACGACGAATGTCCGCA
AGTACACCGTTAATGTAGCTTAAGAAACGAGCACCATCCGCACCGTCAATTACACGGTGG
TCGAAAGATAATGATAACGGAAGCATTAAGCGTGGCTCAAATTCTTTACCGTTCCATTGT
GGCATCATTTCTGATTTCGATACGCCTAAAATTGCAACTTCAGGGGCATTCACGATTGGT
GTGAAGTGGGTTGTACCGATACCGCCTAAGCTTGAAATGGTGAAACAACCGCCTTGCATA
TCTGCTGCAGTTAATTTACCTTCACGCGCTTTCTTAGACACTTCCATTAATTCACGAGAA
AGCTCAACAATGCCTTTCTCGTTCACATTTTTAAATACTGGAACAACTAAGCCGTTTGGT
GTATCTACTGCAACGCCGATATTAATATATTTCTTAAGGGTAAGTTTTTGACCGTCTTCA
GAAATTGAGCTGTTGAAACGTGGGTACGCTTCTAACGCTTTCGCTACCGCTTTCATAATG
AACACCACTGGCGTGATTTTCACATCTAATTTTTGTTTTTCAGCCAGTTTGTTTTGTTCT
TTACGGAAATTCTCTAAATCTGTGATGTCCGTACGATCAAAGTGTGTAACGTGTGGAATC
ATCACCCAGTTACGATGTAAGTTCGCACCTGAAATCTTATTGATACGGCTTAATTCAACT
TCTTCAATTTCACCAAATTTGCTGAAATCGACTTTCGGCCACGGTAATAAGCCTAAACCT
GCACCGTTCGCTACGCCATTGCCTGCTGCTGGAGCTTTACCTGATTTCACATCTTCAAAT
ACTTGAACCGCAGTTTTCACATAAGCTTGAATATCTTCTTTAACGATACGACCTTTGCGA
CCTGTACCTTTGATACGATCTAAGTTTACACCAAACTCACGCGCTAAGCGACGAATCACT
GGGGTTGCGTGAGCATAAACTGCACTTGCAACCACTTGTTCTTGGCTTAAACCAGATACA
TTACCTGATTGCGCTGGCGCTACTGCAACTGGTGCAGGCGCTGCCGCCGCTTGTGGGGCT
GGAGCAGATGCCGCCGCTGGCGCTGCACCTGCGACTTCAAATTTCATAATTAATGAGCCA
GTTGAAACTTTATCGCCGACTTTCACTAAAATTTCTTTTACCACACCTGCGATTGGTGCT
GGCACTTCCATAGAGGCTTTATCGCCTTCTACGTTGATGATAGATTGATCAATGGCAACA
GTATCACCCACCTTCACCATAATTTCAGTCACGTTGACTTCATCGCCACCGATATCTGGT
ACATTCAATTCTTTGATCGTTGAACCACCCGCTTGTGGAGCTGGTGCTGCTGCAACAGGT
GCCGGAGTCACTACTGGTGCTGCACCTGCAACTTCAAAACGCATCACTAATTTGCCAGTT
GAAACTTTATCGCCAACATTGATTAAAATCTCTTTAACCACGCCTGCTACTGGAGCTGGC
ACTTCCATAGATGCTTTGTCGCCTTCTACGTTGATAATAGATTGATCAACAGCAACGGTA
TCACCTACTTTAACCATAATTTCAGTTACGTTGACTTCATCGCCACCGATATCTGGTACA
TTGACATCAACAACTGCACTCGCTGTCGGTGCTGCCGCTGGTGCAGCTTCTGCGACCGCT
TGTGGTGCTAGTGCTGAACCTGCTGCTTCTAAAACTAACATTGGTGAACCTGTGGTCACT
TTATCGCCCACTTTCACTAAAACTTCTTTTACCACACCTGCTTCTGGTGCTGGTACTTCC
ATAGAGGCTTTGTCACCTTCTACATTGATAATAGATTGGTCAGCAGCAATGGTATCGCCC
ACTTTGACCATCACTTCGGTTACGGTAACTTCATCACCACCGATATCTGGAATTTGAATT
TGTTTTGACATTTTTGTAATCCTTCTTATAAGCGGTGAAATTTGTAAAAAATTTACTTAA
TCACACCACTTGTAGGGACGCATTGCGTGCGTCCGTTGAATATCGAAGCCAAATTTCTCG
GACACACTCAGTGTGTCCCTACATTTATTCGACGATTTGATTATGCGTATAACGGATTAA
TACGATCTACATTTAAGCCAAATTTCGCAATGGCATCAGCAACCACTTTGGTTTCTACTG
TGCCTTCTTTCGCTAATTGACTTAATGCAGCAACAACAACATAACGTGCATCTACTTCGA
AGTGTTCGCGTAAGTTTGCACGGCTGTCTGAACGACCGAAACCGTCTGTACCTAAAACAT
GGTAGTGCTTGCTTGGCACATACGCACGGATTTGTTCTGCGTAAAGTTTCATATAGTCAG
TTGAAGCGACTGTTGGTAAATCTGCTAACACTTGTGAAACATAAGGTACGCGTGGGGTTT
CTGTTGGGTGTAATAAGTTCCAACGAGCCGCATCCGCACCGTCACGACCTAATTCGTTGA
ATGAAGGTGCTGAGAAGACATCTGCAGTGACACCATATTCATTAGCAAGGATTTGTGCCG
CTTCACGTACATGGCGCATGATTGCACCTGAACTTAACAATTGAACGTGACCTTTGCCTT
TACCTTCTACTGTTTCAAACTTATATAAACCTTTACGGATACCTTCTTCCGCACCTGCAG
GCATTGCTGGTTGTTCGGTAATTTCATTTAATGTCGTGAGGTAATAGAACACATCTTCTT
GTTTTTCACCGTACATACGGTTGATACCGTCTTGAACGATAACAGCCACTTCAAAGGCAA
ATGCTGGATCGTAAGTGATACAGTTCGGGATAACGCCTGCTTGGATATGGCTATGACCAT
CTTCGTGTTGTAAACCTTCACCGTTTAAAGTTGTACGGCCTGATGTACCACCGATCATAA
AGCCACGCGCTAATTGGTCACCTGCTAACCACATCATATCGCCAACACGTTGGAAGCCGA
ACATGGAGTAGTAGATGAAGAATGGGATCATCGGCTGGTTGTTCACGGAGTATGAAGTTG
CTGCTGCAACCCAAGATGCCGTTGCACCTAACTCGTTGATACCTTCTTGTAACACTTGAC
CGTCTGTTGCTTCACGGTAGTAAGCGACTAAATCACGGTCTGATGGCACATAGTTTTGAC
CATGTGGGTTATAAATACCGATTTGACGGAATAAACCTTCCATACCAAAGGTACGAGCTT
CGTCCGCAATGATAGGAACGATGGTTTGACCGATATTTTTATCTTTTAATAAGATATTTA
ATACACGAGAGAATGCCATTGTGGTTGAAATGCCACGTGGTTGTGCATCTAATAATGCTT
GGAATTCTGATAATGCAGGTACTTGGTACTCAATATCGAATTTCGGTTTACGTGCTGGTA
AATAACCATTTAATTCTTTACGACGACCGTGTAAGTAGTTGTACTCTTCTGAACCTTCTG
GGAAAGTCACATATTCTAAGTTTTCTACTTGTTCATCCGTTAATGGTAAATGGAAGTAGT
CACGGAAGCCTTTTAAGCTATCTAATGACATTTTTTTCGATTGGTGAGCAGTATTTTTAC
TTTCTGCTTCAGGGATTTTATAGCCTTTTACTTGGTGAGCTAAGATAACAGCTGGTTTAT
TTGAACGTTTTGCACGTTCAAATGCTGCATACATTTTTTCTGTATCATGAGCTCCGCGGC
GTAATTTCCAAATTTCTTCATCTGTCATATCTGCAACTAATGCAGCAGTCTCAGGATAAC
GGCCGAAGAAGTGTTCACGTACATAAGCACCATCTTTAGATTTGAAAGTTAAGTAGTCGC
CATCAACCACTTCCATCATTAATTGTGCTAACTTACCTGACGTATCTTTAGCGAATAATT
TATCCCAGTTGCTGCCCCATAATACTTTGATGACTTCCCAGCCGGCACCTGTAAATAAAC
CTTCTAATTCTTGAACGATTTTACCGTTACCATTTACTGGACCGTCTAAACGTTGAAGGT
TACAGCTAATAACGAAAATCAAGTTATCTAATTTTTCACGCCCTGCAACGGTTAATGCAC
CTTTAGACTCGATTTCATCCATCTCACCGTCACCTAAGAAGGCATAAACGGTTTGACCTG
ATGTATCTTTAATACCACGATTTTGTAAATATTTTAAGAAACGTGCTTGATAAATCGCAT
TAACCGGCCCTAAACCCATAGATACGGTAGAGAATTGCCAGTATTCAGGCATTAATTTCG
GGTGTGGGTATGAAGATAAACCATCAGCAAAAGCTTCTTGACGGAAATTATCTAATTGCT
CTGCGGTTAAGCGACCTTCTAAGAAAGAACGTGCATAGATACCTGGTGCGGCATGACCTT
GAGAATAAACTAAGTCACCGCCGTCTTTATCTGTGGCTGCTTTGAAGAAATGGTTAAAAC
AAACTTCATACATGGTTGCAGCAGATTGGAAAGTTGAAATGTGACCACCAAGATCCAAAT
CTTTCTTCTGGCTACGTAATACCATTGCAATCGCATTCCAGCGAACTGCTGAACGAATAC
GACGCTCAATTTCTTGATTTCCTGGATAAACAGGCTGTTCAGACACTGGAATGGTGTTTA
CATAATCAGTTGTTACGCCTGATGGAAGCCCTACACCCTGAGTGCGAGCATGTTGCATTA
CTTGTTGAATAATAAATTGAGCACGCTCAGTGCCCTCTTCTTTAACTAAAGAGTTTACTG
AGTCTAACCATTCTTGCGTTTCGAATGGATCTACGTCATGTGCTAACATTTCTGACATAG
TCTTTTCCTTTTTTTTTCTCTGATGAATAAAACATTGCAAAATTGTTACAATTTTGCCAA
CCGTTGAAACTTTAACCAAAAGTCCGTTATTTATTTTTGTTTTAGATCAATAAAACACGG
CAAATAGCCCTACTGATATTCGTAGAGCTACTTTTAGGAAAGCGTCTATCGCCTTGATTT
TCAACGACTTTTTTTTGATTTATCAAAAATTGTTGAAAATTTATAGACAAATTTGACCTC
AAGATAGCAAAAACCACTTATTTTGTCTATTTTTCAAAGCCTAAAATGTTAGCTTCATCA
CAGATTATTTCTTTAGGCAAACGTTTGCTTTTTGTGATACACTCCTCACCGCTTGTATTA
CACTCAATCCAAAGGTACAAAATGACAACCAACATCGAAATCGCCATTGTAATGGGTTCA
AAAAGCGATTGGGCAACTATGTCCGAAGCAACCCAAATTCTCGATCAATTTAACATTCCT
TATCACGTTGAAGTCGTTTCAGCTCATCGTACGCCCGATAAACTGTTTGAATTTGCCGAA
ACCGCAGAACAAAAAGGTTACAAAGTGATTATTGCAGGAGCTGGCGGGGCGGCTCATCTA
CCTGGTATGATTGCAGCGAAAACCATTGTTCCTGTCTTGGGTGTACCTGTAAAAAGCTCA
ATGCTCAGTGGCGTGGATAGTCTTTACTCTATCGTTCAAATGCCAAAAGGCATTCCTGTC
GGCACTCTTGCTATTGGTCCAGCTGGGGCTGCAAATGCAGGATTATTAGCGGCACAAATT
TTAGGTGCATTTAACCCTGAAATTGCACTAAAATTACGATCTTTCCGCAATGAACAAACA
CAATCTGTGTTAGACAATCCAGACCCACGAATTTAAATGAGTAAAAAATTATTAATTCTC
CACACAGGTGGAACCATTTCAATGAGCGAAGGTGAAGACGGCAAAGTATCGCCTTCAGCT
CAAAACCCACTTTTAACGGCATTAGCTAAACTCAATCACCCTGCTCAACTTTATCTAGAA
GCGATTTTACACGTTCCTTCGCCCCATATTACCTTGGCACATTGGCAGTTGCTAAAAGAT
CGGATCGAACAGGCAGTGTTAGCCGAAGGTTATGATGGCATCGTGATTACACACGGCACA
GACACCTTAGAAGAAACAGCTTATTTCCTTGATTTAGCCTTGAAAGTGAATGTTCCCGTT
GCCATTACAGGGGCAATGCGTTCTAGCAATGAATTAGGCTCTGACGGTTTAATTAACCTA
CAAAGTGCTATTTTGGTGGCATTAAGTAATGAAAGCCAAAATAAAGGTGTTTTGGTGGTG
ATGAATGATGAAATTCATAATGCCAAATTTGTGACCAAAACCCATACCACTAACGTAGCA
ACCTTCCAAACGCCCACATTTGGGCCTTGTGGTTTGGTTACCAAAAACTGTGCAATTTAT
TTCCAACATCTGACCGCTTACGAACGCTTTCCGATTGATCGTTTGGAAAAATCAAACATT
CAACTGGTCAAAGCCTATGTCGGTATGGATAGCTTCTTACTAGAACAACTGGCTCAAAGC
CGTTGTGACGGCGTAGTGGTTGAAGCTTTAGGGGCAGGAAACCTACCGCCATCTTGTCTA
GCAGGGATTTCCGCCCTATTAAATGCAAATATCCCAGTGGTATTGGTGTCCCGTGCCTTT
AACGGTATTACGCAAGATGTGTATGATTATCTTGGTGGCGGTAAGCAACTGAAACAACAA
GGGGTCATTTTCACCCAAGGATTAAGCGGACAGAAAGCTCGCATTAAGTTGATGGTTTTG
TTGAATCAAACGTTGGAAAAACCGTTGGCGGAATATTTTTAAATAATTAAACGTAGGGAC
ACACTGCGTGTGTCCGTATTTCTATTGGGTACTCAATACAATATTTGTCACGGACACACG
CAGTGTGTCCCTACTATTAAGGATAACTATGCAAAAAAGCACACTCTACCCCCCTATTTA
TGTTCTTGGTAACGGGCAACTTGGCAGAATGTTACGTTATGCAGGTATGCCTTTGGATAT
TGAAGTCCAGCCATTAGCCTTTGACAATCCCGTATTCGATCTCGCAGAAAACAGTTTGAT
TACCGCTGAAATTGAGCGTTGGGCAGAAACGCCTTTAACAAATTTATTAAGCAACCATAA
AAACTTTGTCAATCTTTCCGTTTTCGGACAACTTGCCGACCGTTTTACCCAAAAATCACT
GCTCGATCAACTTAATCTCTCTACATCGCCTTGGCAGTTATTAAGTTCCCCTGAGCCATG
GCAGCAAGTCTTTGAAAACATTGGCGAAAAAGTGGTAGTAAAACGTCGTACAGGAGGCTA
TGACGGGCGTGGGCAGTGGATTGTCACTAAAGATAATGTCGAACAAATTACCCCTGAATT
ATTTGGTGACGTAATTGCAGAAAAATTTATTCCCTTTGACGGCGAAGTTTCCTTAGTAGG
TGCAAGGTTCCGTAATGGTGAAACCCGTTTCTACCCAGTAACCCATAACTTACAACAAAA
CGGTATTTTGCGTTACAGTGTTACGGATATCACACTACCCCATCAGCAAATATTCCAACA
ACAAGCAGAACAAATGCTTTCTGCGATTATGCACGAACTCAATTATGTTGGCGTAATGGC
AATGGAATGTTTTGTAGTAGGCGAAAAACTGCTGATAAATGAACTCGCCCCACGCGTACA
CAATAGTGGACATTGGACGCAGTTAGGCTGTTCAATCAGTCAATTTGAATTGCATTTGCG
TGCATTACTTGATTTACCAACCCCAGAGCTTAAACCGATTGCACCAAGTGTAATGGTGAA
CCTTATTGGGATCGAACATCATAATGAATGGTTAGATATTCCATTTAGCCAACTGCATTG
GTATGGAAAAGATGTTAGAGCAGGCAGAAAATTGGGGCATATTAACCTTTGCCACCCTGA
TAAAACCGTTATCATTGAAAACTTGCAAAAACTCAAACCTTATCTCTCTGAGGATTTTTA
TTCGGGGTTGGATTGGGTAAAAAATATCATCGAACATACGTAATTTCGTTAGCCATTAAG
AAAGTTTTTGTAATATCGTCAAAACTTATAATAATATACTGTACTTCTACTTACATTTCA
TATTTAAGGAATAAAAATGGTTATATTACATACTAATCTTGGTGATATCAAAATTATGCT
AAATTTTGAGAAAGCACCTATTACTTCTGCAAATTTTGAGTCTTATTGTAAAGAAGGTTT
TTACAATAATACTATTTTCCACCGTGTTATTGATAATTTCATGATTCAAGGTGGAGGCAT
GGAAGTAGGAATGATAGAAAAACCAACCAGAGAACCAATTAAAAATGAAGCAAGTAACGG
TTTAAGTAATAAACGGGGTAGTATTGCGATGGCTCGTACAGCAGATCCTCATTCAGCCAC
CTCACAATTTTTCATTAATGTTGTAGATAATGCTTTCTTAGACTACCGAACAAAAGAACT
ATTTGGCAAAACTGTAGTTCAAGAATGGGGGTATGCTGTTTTTGGAGAAGTTGTAGATGG
TATGGATATTGTAGATAAAATAAAAGTTATCTCTACACATAATTATGGATGGCATACTGA
TGTCCCTAAACATGATATAATCATTACTTCTGTAAGTATTGAATAAATCACAATGTCCTC
TATTCCTCTCTCAATCTAATTATTTTCTACTTTAAAATAATCGTGAGTAATTTATGAATA
ATATTGATCAACAAGAAGTGGAGAAATTTGAAAAAATGGCAAAAACTTGGTGGGATCCTC
AAGGAGACTTTAAGCCTATTCATCTACTTAATCCACTAAGGCTTGCCTATATCAATGACA
AAACAAATGGGCTATTTGGAAAAAAAGTACTTGATATCGGATGTGGGGGAGGAATTCTAA
GCGAATCAATGGCTGGCTTAGGAGCTATTGTCACTGGCATTGATATGGCAGCAGATGCTC
TACTAGTTGCTAGACAACATGCAGAATCTAATCACTTAAATATTTGCTATCAGCAAATTA
CTGTAGAAGACTTTCTAAAACAACATTGTATAACGGATACTGAAAAATTTGATATTATTA
CCTGTATGGAGGTGCTTGAACATGTACCCAATCCTCATTCTATTATTCAGAGTTGTAAGA
ATTTATTAAAGGAAGATGGTTTACTCTTTATTTCAACCATTAATAGAACAGCGAAAGCAT
ACATGTTGATTATTATAGGCGCGGAATATGTTCTCAAAATGCTTCCTAAAGGCACTCACA
ATTTCGAAAAATTTATTAAACCCTCGGAATTGCTAAGATGGTGCTCTCAAGAAGATTTTG
AATGTAAAGAAATCGTCGGATACCATTTCAATCCTTTAACAAAGAATTTTTGGATCAATA
AGGATATAAATTGTAATTATATTGCCGTACTACAAAATAACTAAAACTAGCTACAGTAAT
GGCAAAAAGAGAAATGATACAGTATTAAGTCAATAGCATAAAACCAAATGCTTAAAAAGT
GATTGAAGTAGACTAATCCCAGTATAATCTACTTCAATATTTTCATTATTTTAGTGCACT
CTTCAATGCATCTGCTTTATCCGTTTTTTCCCAAGGGAAATGCTCACGACCAAAGTGTCC
GTAAGCGGCGGTTTCACGATAAATCGGACGGATTAAATCTAACATTTTGATTAAGCCGTA
TGGGCGTAAGTCAAAATGTTCACGCACTAAACGTACTAACACTTCATTGCTCACTTTGCC
TGTGCCAAAGGTTTCCACCATAATTGATGTCGGCTCTGCGATACCGATAGCATAAGAAAG
CTGAATTTCACAACGATCTGCAAAGCCTGCTGCCACAATATTTTTCGCTACATAACGAGC
TGCATAGGCTGCTGAGCGGTCCACTTTTGACGGATCTTTACCTGAGAATGCACCGCCACC
GTGACGAGCAGCACCGCCGTAGGTATCAACGATGATTTTACGTCCTGTTAAACCACAGTC
ACCCATTGGGCCACCGATCACGAAACGACCAGTTGGGTTGATAAAGTATTTAGTATTTTG
GCTTAACCATTCACTTGGTAATACTGGCTTAATGATCTCTTCCATCACACCTTCAAACAC
CGTTTTCTGATCAACGTGTTCAGCGTGTTGAGTTGAAAGCACCACGGCATCAATGCCTTT
AATTTTGTTATCTTCGTAAATAAAGGTTAATTGGCTTTTCGCATCTGGGCGCAACCAGTC
TAATTTGCCTGATTTACGCACTTTCGCTTGTTGTTCCATTAAGCGGTGAGCGTAAGTGAT
TGGTGCCGGCATTAATACTTCCGTTTCATTTGTCGCATAACCGAACATAATCCCTTGGTC
GCCTGCACCTTGCTCTAACGGGTTAGCACGATCCACACCTTGATTGATGTCTGGCGATTG
TTTACCGATAGCATTTAATACAGCACAAGAGTGCGCATCAAAGCCCATATCTGAATGGGT
ATAACCAATGTCGCAAATCACTTGGCGAGTTAAGTTTTCAATATCCACCCAAGCAGAAGT
GGTGATTTCACCGCCCACAAGCGCCATACCTGTTTTTACATAGGTTTCACACGCTACACG
TGCTTTTGGATCTTGTTTGAGAATTTCGTCTAATACGGCATCTGAAATTTGGTCTGCGAT
TTTATCTGGGTGACCTTCAGATACCGATTCTGATGTAAATAGATTGATAGCCATAATTAT
TCCTTGTAGGGTACGCAACTAACGCACCATGATTGTTATTTGGTGCATTAACGCACCCTA
AGAAATTCAACAAGCAGTAAGATATTGCAAAAGAATACGACAATGCTTACCGCTTGTAAG
AAATTTGTTTTAGAAGTTTTTCCGTCTAGATGGCTATAATACGTTGTTTAAGTAATAATG
ACAAATATTTTTTTGAATATTTATGCTTTCTAAACATAGAAATAATTCTCTAGCTCTTAG
AAGAAAAAAAGGGGGAGGACCATTTATGAAAATCTCTTAAGAAACATAGGAACAATAGTA
TATTTATTGCTTTTTTCAAAAATCACCTTAGAATGTCTAGGTTATTTATTTCTACAGGAG
TATAAAAATGGGTACACTAGGTTATGCATTATTAACAGTTGTTGGTGCATTAGGCATAAT
TGTGATGTTTGCAATCAACATTTTCTAATGTTGCAGTTTAATGAAGTGGTGAGTTGGGTA
ACTAGCTCACCATTTTTATTTATGAGATAAGCTATGTCAAAAATTACCTTTGCTTCTTTA
AATTTTAATCAATCCAATACCCCTGTTTCAGCACAGTTTGATGATATTTATTTTTCTACA
CAAGATGGGCTGGCGGAGAGCCATTATGTCTTTCAAGAGGGTAATCAACTGTGGGAAAAA
TGGCAACGACACCCCCGATCTTTCTTTGTGATTGCTGAAACGGGCTTTGGAACAGGACTG
AATTTTTTTGCAGTGGCAGAAAAGTTTAAGGCATTTTTAGCGGAATATCCGACTTCGCCA
CTTAAACGGCTCTATTTTATCTCTTTTGAAAAATTTCCGATAAAAACCGAACAATTACAG
CAAATTCACCAACATTATCCGCAATTTGCAAACTTTTCGGCACAATTAACCGCTTGTTGG
CAGCCTAGACAGAGCGGTTGTCAGCGTTACCATTTTGAACAGATTTACCTTGATATTTGG
TTTGGTGACCTATTAGAGAATTTGCCACAACTGGGCGACTATTATAACAATCTGATTGAT
TGCTGGTTTTTAGATGGTTTTTCGCCAGACAAAAATCCTGAAATGTGGAACGAAACCCTG
TATCAGCAAATGTTTCGCTTAACACAAGCGGGCGGATCTTTTGCAACTTTTACCGCATCA
AGCAATGTCCGTCGTGGTTTACAAGCGGTCGGTTTTGAAGTGAAAAAACGCAAAGGCTTT
GGCAAAAAACGAGAAATGCTGTGGGGCGAGAAGCCTGACAATCAAACAGAAAACAGCATT
CGCTTTCCTTATTTTTATCAATCTAACCAAACAGAGAGTGATGATGTGGCGATTGTCGGT
GGTGGTATTGCAAGCCTTGCCGTTGCCTTGTCTTTGCTAGAACGTGGCAAACAGGTCACA
CTTTATTGTAAAGATGAACAGTTAGCAAAAAATGCGTCAGGCAATTTACAGGGGGCGATT
TACCCACAGTTAAGCGACGATGATGAGCGAAATGTGCGTTTTTATGTGCATAGCTTTGAT
TATGCGTTGCAACGTTTTAAGCAGTTGGCTCAAGTGGTCACATTTGAACACAATTTTTCA
GGGGTGGCGTTATATGCTTATAACGATAAAACCGCACACAAACTACAAAAAATGGCGGAG
CAAGGTTGGGATAGTGAACTTTATCAACTCTGTTCAGCTCAAGATTTGAGTGAAAAAATA
GGCTTAACGGTACAAAATGGTGGTGCTTTTATTGCTCAGGGCGGTTGGCTTTCACCTGTG
CAGTTTGTACAAAATGCTTTTACCTTATTGCAACAACGAGGTTTGAAAGTGGTGTTAAAC
CATCAGGTGGAAAACCCTGAGTGGTTTGCAGGAAAATGGCAATGGCAACATCAAGGGCGA
ACCTTCGCCCATCAAACCTTAGTGTTGGCAAACGGGCATTTATTAACTGACTTTACTCAA
AGTCAAGGCATTCCCCTTTATCCTGTGCGTGGGCAGGTCAGCCAAATCCCAACGACAGAA
GCCTTGTCGAAGTTAAAATGCGTGGTTTGTTATGATGGCTATTTAACGCCGATCTCAGCT
CAACAAACCCATTGTATCGGGGCAAGCCATTTAAGAGATAATGCCGATGAGCAGTTCAGT
TTAGTTGAACACGAGCAAAATATTGCAAAACTTCAGCAGAATTTGACCGCTTGTGAATGG
ACGCAACAGATTGATTTTTCAGGAAATCTTGCCAAAGTCGGCATTCGGGCGGCATTTCGA
GATCGTGTGCCGATGGTGGGGGCTGTACCAGATTTTGAAGCACAAAAAAGGCAATATGCT
AACTTGTATAATCAACTTCGCCGTCGAGAGCCGATTGAAACTGCCAACTGCTATCCAAAT
CTCTATTTAGTGGCAGGGCTTGGCTCACGAGGTTTAACCACCGCCTTTTTATTGGGCGAG
TTGTTAGCCAGCCAAATTTGCGGTGAACCGCTTCCCCTTAGCCAAGATATTTTGCAAGGG
TTAAGTACAAATCGAACGTGGATACGGAATTTGTTGAGGGGAAGACAGATAACATAAAGG
GCTAAATATATAGGCATAATAGACAAAATAGTTGCTATGCCCCCAATGAAAACAACTTTA
TTTGTTCAGGCCCCTATCAAAAGTGCTTTTGGGTTTCAAGAGAAAGTAACTTTATGGGGC
TTATCAGGCGGGATTATCAATATCAATAAATTCGACCTCTAATCCATACTCTTTTGCCAG
CCATTCACCTAAGGCTTTCACGCCATCTCTTTCGGTTGCGTGGTGTCCGCAAGCAAAATA
GTAAATGCCTTGTTCTCGTGCCGAATGGGTCGTTTGCTCTGAAATCTCACCGCTAATAAA
GGCATCAATCTGTTTATTTGCGGCTAAATCAATATAACCTTGTCCTCCACCGGTACAGAT
AGCCACGGTCTTAATTAATTTTTGTGGAAAATCTGCAATAAATTCGTCACATAAAATCGG
TTTACGCTTAAGAGCTTTTTCTAGTCTGTTCGCTAACTCTTGTGCTGCAATCGCTTCATC
TAATTCACCATAGACGGGAATAGAGAGAGCTTTATCTTCCAGACCTTGTAAGTTTTTTAC
CCCAATATGTTTTGCAAGTTGAGCGTTGTTGCCTAATTCCGCGTGCATATCAAGGGGAAG
ATGATAGCCAAACAGATTGATGTCGTTGACTAGCAGTTGTTTGATCCGCTTTCCTTTCAT
ACCACGAATACAAGGGTTTTCGCTTTTCCAAAAATAGCCGTGATGAACAAGGATTGCATC
GGCTTTTTTCGCAATAGCCTGTTCAATTAAGGGTAAACTAGCGGTGACACCTGTGATAAT
TTTGCGAATTTTACGGCGACCTTCGACCTGTAAGCCATTTGGAGCATAATCTGCAATGGC
TTTACTATTGAGTTTTTCATCAAGAATTTGTTCAAGTTGTAGATTAATGAGCATTATCAC
TCCTCTAGGGTGATCTTTTATCTAGGATATAGATGCATACGCCATACATTTAGCGAAATA
ATTTATTGCTTAAAAGTCAATACGTTATAAGTAATTATAAATTTAGATATGGAGGCGTGT
ACCGATATGTTGGATCTGTTCATTGCCTTTACTTATCAACAGGATAAGTATCAATTATAG
TGTTAATACTCCAACCTTACTACCATAATCAAGCCCGATCATAAATATACTGCAAAATTG
CGAAAATTTGTATAAAAATGAGTAAAAAAGATCTGAATTAAAGATCTAGTTCGCCTTTTG
TGTGGCTTGGGAAGATCGAGATTTTGCACTTGCGTAAAAATCGACACATTTAGTGTGCGG
GCGTGGCGAGGGTTTGACTGCGATTTTTGGGGTGGGAAAAGGGTGAAAAAATGGGCGATT
TTTTATTTTTTCACTTTGGTTAGCAGATCGGTTTAGTATAATAACGTGGGGCAGAATTAT
TTATCATCAGGCAAACGAAGGCTTGATATTTCAGGCGTAAGTAATGGGCAGGGTCGGTTG
TAGGCAATAAAAAGCCCCGACAATTCGGGGCGGTAGGTTATTGTTCGAGAAGTATGTAAG
GCTTGAAGGTAATCACTTCTTTGCCTAGCCATTGGTTAATCTCGGCAAGTCGTTGTTGCA
GTGGTAAGATCTCATTAATGAAGAACACTTTGCCAGCTTTTTCAATGTCCCCAAAGCCAC
CTGTATTATTCGGGATAATCCCCATCAGTTGCGGTGGCACGCGATGGGCTGCAAGAATAT
CATCTCTGCTGGTGTTTTTAATGTTCAGAAACTCATCTTTTGCGACCACATCTGACAGCG
GAATCACTTTAATCCCATTCTCTTTGCCATCAGGTGCATACAAAAACAGGTTTTTGAAAT
TGCCCTTGCCTTTAGCTTGTTGGAGTTGCTCTTTTAAATCATCAACGTCTGTTTCACTTG
CCATCGGGTCGGTCATATAAATAATGCTTCCTGCGTGCGCCCCATTTAAATAATACTTAC
GGCGAAAAAGCGTGGCAGATTCATTGAGAAAAGCAGATTGAAGTGAAGCCAAATAATCAG
GCACGCCGTAGATTTCTTGATTGACATCAGGCTGTTTCAAATGGAAAACGCTATCGCTTG
GAAATTCGTACTCCTGATAGCCATTAGCCAGCAAAAAGAACTTACCTTGCTCTCGACCAC
GGCGGACATATTTCGCAAGCGGTGCGTTTAGCCCTAAAATTTGCTTTTCCTTGCCCATTC
GTTTTTCAAGGTAAGCATTACCGAAAATCAGATAGTCCTGCACCACTTTTTCCAACTCAT
AACGTGGCAACAACGGCGATGTTTGACAGGTGCTCATCAGAATATTTTTCTTCACTGCTA
ACGCACTCTGATGATGTGCAGATGATTTTACTGCCCGTGCCAATCCTGAAAAATCGACAG
GCGGATTGTAATATTTCTCATACATCAACACCGATTCGAAATAATTCAGAATATCGGCAT
TGTCTAACACTGGCGTTGGGTCGCCAAAAGTAAATTGTTCAATTTTCATAAATCACCTAG
TTATTAAAAGGAATAATGGTCCGCTTAGAAGCCTGTGCATTGCCGTAAGGTTTATTCACT
AAACAGCTCATAATCGCCCACGCAATATCGCCGTGACTGGCTTCGGCAGAACGGTCAGAC
ACATAAGTCATCTGCCGACCGCTTCGGGTGGTCTGTTTCTTAATCGTCATAAAACTTGTA
GCGATCTCTTTGCCGTCAAATTTCAACCGTTTTTTCTGGATAAGATTGAGCGTTTTTAGC
ACCATCTCATTTTTTAAATCCACGTTGTAAGTAATCCCAACGGCACGGGGAAAGAATTTT
TTCACATTTTGGTAAACGCCATCGCCCATACCTGTACGGTCAATGGTGATTTTCGTCACA
TTGTAAGATTGGGTGTAATGGCGAATTTTGTCGGCTTGTTTCTCAAAATCTAAGCCGTGA
AAGGTTTCCGTATGCAACACACGGTAATCACCGCCTTCTACTCTTGGTGGTGCAATAATT
GCCAAGGCAGCACGGTCGCCCGTAAATGCTGGGTCATAACCGATCCAAACTTCCCGATTA
CCAAAAGGACGTTGATAAAACGGCTTGAAGTCTTTCCATTCTTCGTATGAGTCCACCTGA
CAATGTTGCAACTCATCAAATTTAAACACGCTGGAATTATCATCGGCGAACTGGCACATA
AATAATTGCTCAAATTCTGCCGTTGAGTTCTCAAACTTCAAATCGTCAATATTGAACAAG
TTACAACCGCCTAATTCGGCATCATAGATGTTCACAATCTGTCGCCATTGACGGTCGGCG
CACAATTTACCTGCACGCAAATTAGCGTGAGAAATATCAATTTCCACCCGTTCACTTTCA
GGGCGATCACGGTTGAAGGCTTTACCCGACCAAAAGTCATAGGCAGAATGGGCAATGGTC
GTTGGGGTTGAAAAGTAGGTTTGCCGATACTGTTTCTGTGAAGCCATTGCGGAAGCGACT
TTACGCATTTCGTCAAATTTCGCCACCCAAAAGATTTCATCAAAGTACAAATTGCCGTGA
TAAGACTGAGCCGTTGCCGAATTGGTACCTAAGAAAATCAACTCAGCCCCATTCGGTAAT
AAGATCGTTTCGCCTTTTAGCTCCACATCGGCGGTTTTGCGTGCATACTGGGTAATGTAA
GAGCGGAACATTAACGCCTGCTTCTTACTTGCCGACAAGAAAATCTGATTTCGCCCTGTT
TTTAACGCATCAATAAAGGCTTCGTGAGCGAAATAATAAGTCGCACCAATCTGACGACTT
TTGAGAATGTTACGAATACGGTGCTTTTCACCTGCTTGATACCAATTCCGCTGATATTGG
AACATTCCTTGCATAAAGCCATTAATCAACAGCTCTTCTTGCTCAGGGCTAATCGGATTT
TTCTCAGCAGGTTTACGTTCACCCCGATTACGATTTTGAATTTTGGGATTGAGATCGGCT
TCATTACCGCCGTTGTTATATTTCTGAATGCGTGCGGCATCTTTCATTTGACGCATTAAA
AAATCCAATTCTTTAAAATCGTACCCTGTTTTCACGTCCTTTTGTAACAGCAACATATAA
CGGCTCTCAATATTACCGCTCACACGTTCAAACAAAGATGCTTCGTCCCATTTTTCCCGT
TTTTTCCAGCTGGCGATAGTGGACACGGGAATGTTAAGCATTTTGGCAATTTCCGTGAGT
GAATAGCCAGCCCAATACTTTAATTGTGCTTCACGGTGGGTATTCATATTAATTAAAGCG
GTCTTTTTCGCTTGGTTTGTTGCAATATCCGTCATTGTTTTGCGTCATCGTTGAAAATAT
GGCTATTGTTATGAAACGGACAGCGTTTGTAGAACAGTCCCCTTTGTTAAATCCTGCTTA
ACAACCGCAACGCTTTGCACCTGTTTGAAAATCCAATCACCATATCGGCAATTTTGAACA
TTCTCATTTCGAGGAAGCATTTATGCCGAAAAAATCCAACTGGTTTGTGGTAGCCACAGA
AGGAGCAACGGTGGACGGTCGTCAGATCGAACGCCAGTGGCTTTCTGATATTGCCGAAAC
GTACGACCCGAAAACCTACGGCGCTCGTATCAACCTTGAACATTTTCACTTGTTTTGGTT
CGACCCTGAACTTGCCCATTCAAAATGCTACGGTGATGTGTTAGCCGTTAAGGCAGAAGA
GAATGACGAAGGCAAATTACAGCTTTATGCACAAATTGAGCCAACGGATGAATTAGTCGA
GTTAGTGAATAGTAAGCAGAAGGTTTACACCTCAATCGAAGTCCGCACCAATTTTGCCAA
AACAGGCAAAGCCTATTTGACAGGTTTAGCGGTGACTGACACGCCAGCAAGCTTAGGCAC
CCAATATCTCTCTTTCACAACGAAAAATGGTGAACAGCAAGGCGAAATCTTTACCACTGA
AGCGGTGGAATGTTCGCTTACCTTTGCAGAAGAGCCAGTGTCATTCTTTGAAAAAATGAA
AGCGATGTTTAGTAAAGAAAAAGCTGACACAGCCCAACATAAAGCCGACGTTGAAGCACG
TTTTGCTGAACACGAACAGACACAGTTGCTTTTAGCAGAAAAATTTACAGAGCTAGAAGA
GAAGCTAAAACAAGCCGAAGCGGAAAAAATGGCATTGTGTGCAGATTTTGAAAAATTATC
CGCCGATCTCACCGCTTTACAAAGCCGTGTTGATGTTATCGGCAGTGAGCCAGAACACGG
CTACACGCCACGCCCTGAAATTACGGGTGGTGAATTAAATAATGAACGTGTTTTCTAAAA
AGGACAGAATATGAGAAAAGAAACAGCGACCAAATTTAACACTTACCTTGCAGGTGTAGC
ACAAGACAACGGTGTGGATTACAACCACATTTTTACGGGTAAAAAATTCACTGTTGAGCC
AAGTGTTCAACAACGTTTAGAAAAGCAAGTGCAAGAAAGTTCAGCATTCTTACAGCTGAT
TAACATTGTACCTGTGATTGAAGCTAAAGGAGAAACCTTAGGCTTGGGGATTGCAGGAAC
GATTGCCAGCGTGACCGATACCACAAAAAATGGACGTAAAACACAAGATTTATATACATT
GAATGCGGTTGCCTACCATTGCCAACAAATTAACTACGACAGCCATTTACGTTATGCCAC
ATTAGATATGTGGGCAAAATTCCCTGATTTCCAACGTAAAGTCGGTGAATTAAAAGCGGA
ACGAATGGCACTTGACCGTATTATGATTGGTTTTAATGGTACATCTCGTGCAACAGACTC
TAATCGTGTCACTAATCCGTTATTACAAGATGTGGCGAAAGGCTGGTTAGCTAAAATCGA
AGAACACGCTCCGCAACGTGTGATGAAAGAAGAAGTCGAAAGCTCTAATAAAATTGAAGT
GGGCAGTACAGCAAAAACCTTTAAAACATTAGATGCATTAGTCTTTTCAGCAGTCAATGA
TTTAATTGAACCACAATATCAAGACGACACACAGCTTGTCGCCATTATGAGCCGTGATTT
ATTGGCAGATTACTACTTCCCATTAGTCAATGAAGCTAAACCAACGGAAAAACTAGCAGG
CGACACTATCGTCAGCCAAAAACGTTGCGGTGGTTTGCGTGTTATTCAAGTGCCGTATTT
GCCTAAAGGGACAATCTTAATTACACGCCTTGATAATCTGTCGATTTATTATCAAGAAGG
CGGAATGCGTCGCACTTTAAAAGATAATGCGGAATACGATCGCTACGAAGATTTTGTTTC
TTCTAACGATGATTTCGTTGTCGAAAATTATGCACAAGTCGCATTGTTGAAAAACATTAG
TGTGCTCGGTTCACCTGATACTACTGGAGTAGGCGGTTAATGCGACCAACTCAAGCCCAC
TATTTGCGAGTAACTGCGGAGCTTGCTCAATCTTCTGAGCAAGCTCAACTAGAAAACCTC
GACGAATACGAAAAAATGCTCTACTTACTGGCACGTCATAAAAAAGACCTGAAAGCCATT
GCCTCAATGGAACAGCGAGCCAGTTATAAGAAAAGCATTCTTCACCACTATTTGCCGTGG
ATTGAAGGGGCATTGAGTGCTGGCAACGGCAAACAGGACAATGTACTGATGACGTGGCAA
GTATGGTCGGTGGACTGTGGCGAGTATCACCTTGCTTTACAAATTGCCGATTACGCCATT
CATCAAGACCTGACATTGCCTGACGGCTTTAGTCGTTCGCTTTGTTCAATGCTGGCTGAA
GAGTTTGCTGACGCAGCGAAAAAAGCTCTGAAGGTGCAAAAGCCGTTTGAAGTAAGCTAC
TTGTTACGAGTGGACGAACTCACCAAAGAGAAAGATATGCCAGACGAAAGTCGAGCAAGG
CTCTATCGTGAAATCGGCTTACTACTTGAAACGACACAGCCTGAAAAGGCACTCAGCTAC
TTAGAACGGGCATTAGAACTGAATTTAAATATCGGTGTGCAAGGCAGTATTAAAAAATTG
CGGAAGCAGTTAAACCAAGCCGACACCGACTAAACCGAGCAAACCACGCAGCCGACGGGG
CGGGCGAAAAAGCGATATTGATTGCCTTGATTAGCCCCCACCCCGTTTTTTTATTGGCAA
GCGGTCAGATTATGGAGATAGATTGCAAATGAGCCACGTCATCAATATACCTAAAGTGGT
CGTGGATAAAAATCAGGTATCTTCACCCACGCAAATTACCATTAGCAATAACGGCTTTTT
CCCAGATATAGAGCTTGTCGACGTTCGCCACGCAATGCGAGCCGACGGCACAGTTACAGA
TGAACGCCTAACGTTTGCCGTGATTGAAGCAATGGCAACCGTCAATGCGGAATTACACAC
GTTACAAATGGAATACGCCACCTTTGACGACATACCGTCAGATCATATCAACGGCGAAAA
CCTGATGATTACTCGTTACAAGCGAGCCGTATTCTGTTTTGCAATGGCAAATCTCTATGA
ACGCTACCGCAGTTTTGACAGCACCAAAGAAGGTGCAGAAAAAGCGGAGCAGTTTGAAAA
TTCCGTAGATGACCTACGCCGTGATGGTCGGTTCGCTATTCGGGATATGCTCAAACGTAA
ACGTTGGACATCGGAGCTTATCTAATGATTTTAACCGCAACCCAACACGACACACTCGAC
CAACTGATTTTCAGGCATTACAGCAGAACGGCTGGCTTGGTGGAAATTGCATTGGAATAC
AATCCGCAACTGGCAAATGTGGCAATTTTGGAAATGGGGCAACGGGTCGAAATGCCCGAC
ATCACCACCACAATCACGATTACCAAGCAAACGGTGAGCCTATGGGATTAATCAAAATGG
ATAGAAATGACAACACGTCACTATTGGGGGCAGTCGTGACAGTTTTAACCAGCCTAAGCC
TTTCCGATTGGGGCGTGATTATGGGGATTTTATTCGGCTTGTTTACCCTATTGATGAATT
GGTACTACAAAGACCGAGAAATCAAACTGAAAGAAAAAGCCCTTGAGCGTTACAAAATCA
ACTTAAAGGACATTTTAGACGATGAACAAAAATCTTAAATTCGGCGGAGCGATGGTCTGC
GGTATCGGTGCAATTATCGGCTTAGTACAGCTTAATCACCCTGAAATCCGCACCAGTCAA
AAAGGCTTAGCGATTATCGGCAATGCTGAAGGGTGCAGACGAGATCCTTATGTTTGCCCT
GCGAATATACTATACTCACCGTCGGCATTGGCTCGACCGAAGCCACAAGCGGTAAGATTG
AACGCAAAATTTACAGCGACAAAGAAATTGCTGACCGTTGGGCAAAAGATTTAGCCGAAG
CGGAACGGTGCGTAAACCGCTACGCCAACGGCAAAAAAATGCCACAAGGGGCGTTTGATG
CTTTGACATCTATTACCTTCAATGCAGGTTGTGGAACAATGCGACATTCGACCTTGTTCA
AACTCGCCAATCAAGGTTACAGCCCTGCAATGTGTGAACAGTTTAGTCGTTGGGTTTATG
CCAATGGCAAAAAACTGCGTGGCTTAGAAATCCGACGTGAAAAGGAAAAAGCATTATGTT
TAGCATTATAAGCGGTATGATTGAGAAAAGTTTTGGCAAAGCGATGATTATCGCCTTGCT
GATTGGTGTCTGCATTAATGCCTTTCTCTGTTATGAACGCAAAACACTGCAGGCGGACAA
CCAATCCAAACAAGAAGAAATTGCTTTAGTGCGAGCGGATAACCAAAGCCTAGCCAACCA
GCTAGAACAGGCAAACCAACATATTCTGCAGTATCAAAAGCAGGTGGATAAATTACATCA
ACAAATTTTAACTAAGCTCACCCAAGCGGAGAAACGCACCAATGAAATTTTACTTGAATT
GGAAAACAATCAATCTTGGAGCTATCAGCCTGTGCCTACTGGCGTTAGTCGGTTGCTCAA
CCAAAGAAGCGGTACAGTATCGAACAGTAAAGCCAATTCCGCTACTTTGCCCCCAAATAA
AGCAGTGTCACAGCCCCAAGTTCGAGATAAAGACCAACGCTGATCTTGCAAAATCCCTCG
ACCAAAGTTTAACGACCATTGAGCTTTGTCAGGTGGAAATTCAAGGCTGGGAAGCGTGTG
TGGAAAGTTACAATAAACGTATTGCAGAATAATGATTGCCCCGAATAGTCGGGGCTTTTT
GTTGACAGCTGAAAATAAAAAGCCGACAATGCAGAATATATTGTACGTTTTCTATGTAAT
GGAGGGACAATATGAATAAAAATGCACCTTATATTCGTGAAATTGTTGAACGCACAAAAC
AAGTTGGTGGCACACGAATTGTCGGTAAAACCAAAGAAGAAATTCAAAAAAATGCTATGT
TGGTACTACAACAACAATTAAAACAATCAAATCAAAATGTTAGAACGCAAACATATTAAA
TTTGTTGAAATCCATCGCCTGTTTACTGAAATTAGCCTTGCTTTAGGTTTTAGTGAACAG
GATATTGAAACCCATTCGGCAAATTTGGCAGAATTAATCGCCTTATGGCAACAACAGCAA
TTTGTTGAAATTTACATTGAAAACCAAGATCGCCTATTTGGTCGGGCAAAAGATAGTAGC
TTATCTTATGGTGCTTCGCCCTATTATATCGGTTTATACCACGCTCGCCTAAGTTATACT
GAAAACGATCCACTTGTTGTCCTTACTTTTGAATATGAAGATAACCCAGAAGAAACAGCT
GTATCGGTTCGTTTTATGGTAGATCACGATACTTTATTTGGAACCAAAGAAGAGAAATAT
ATTCAACAAAGAATGAAAGCTATTCGAAAACGGATTGATGATTTTATTCAGCTAGGTAAT
CAGAAATAATCATCGCCCCGACCCATCGGGGCTTTTTGTTACCACCAAATCCACACCCAC
AACCATTCGCCCCACCTTTGCCAGTTGCTCACAATATCGCTATTTAACTCAACGAGAAAA
AGCGATGAAAGACCAAATTGACCGAGCCAACGAGCTTGCCGAAAAAGAAAGAGAGTTCGC
CCTTGCAAAACTTCGCAACAAACCGACCGCTTACAGCCTGACCCATTGCGAAGATTGCGA
CGAACCAATCCCCGAAGCCCGTCGCCAAAACGTGCAAGGTTGTACTCGTTGCATTGACTG
CCAACAAATTTACGAATACAAACAAAAAGGCTATCGCAAATGATTAAACCTGACAAACTG
CGTGACTTGCTCACCAAAACCATTCCTTATTTTGCGAAAAATCCCGAACAGTTACAGATT
TTCTATGCCAACGGCAAAATTTGGACGACAGGGGCGACATCGCTCAGTTACCAATATCAT
TATGACTTAGAAATTGTGGTGGAAGATTTCCCAGAACACCCCGATTTGCTGTTTGTGCCT
GTGATGGAATTTGTCCGCTTGCAACAACCGGAGCTGATGACCAATCCGAACAAACAGGAC
AGCATCACCTTTGAAGCTGACCCAAACAACAACGCCACCCACGACATTTACATCAAAATA
CCGCTGACTGAGCGTGTTATTGTCAAACAAGAAGGCGATCATTACCAAGTTCACCACGCC
GAAGAGCCACAACCGACCGAATGGCAAGCAATGGAACGGCTGACAATTTTTGTGAAAGGG
GAAAAGGTGTATGAGCAAATGGGAGCGGTGGAATAATGGCGACAGACGACATTATCAAGG
TTAAATCAGCGTTTAATGCGTTGCTCAAAAATATCAGCAAACCACGGCGACGGTTGCTAT
ATCAACAAATCGGGCGTGAATTGGCTCGTAGCCAACGCAGACGCATTACCGCACAGCAAA
ATCCTGACGGCACGGCGTACACGCCACGCAAAGTACAACGTAAAAAACGCAAGGGAAAGA
TTAAACAAAATGCGATGTTCTTAAAATTGAAGTCGGCCCGATTTATGAAGTTAAGAACAG
CTGGGGATAATATCGAGTTGGGTTACAGTGGCAGTGACGCACATATTGCACAAATTCACC
AATACGGATTGGAAGGGCGAGTGGTGAGAAGTGCAAATTGGAAGGTGAAATACGATCAGC
GTGAGTTGTTAGGCTTTACCGATGAAGATATTGAAATGATTGAAAATTTTGTGATTAAGG
CGTTGGCTGGGCAGTAAAAAGGCGGTTAGACCGCCTTAGAAATTATATTTTTACATTATT
ACTAATTCTTTTAATTGCTGCGATTTCTTGTTCAACAGTATTTGAATATTGTTCAGAAGT
TTTTTTCAATTCTGTTCTTGCTTTTGGAATAAACAACGAAACAAGAATAATAAATGGATA
AAAAATGAAATTAATTGCAGCAACTATCAAGGCGATAAAAAACGCAAAACCCATAAATGC
GTGAGCCAAAATGGCTAGGATAAAAGAGCCGATAATAAAATAAGCTAATAAGTCCATATT
TACCCCCATTAAAGTTATTATCTAGGTTAAATATATGAGCAATTCATTAAAACTTCAAGT
ATTACTTTCAGCCGTCGATAAAATTTCGACTCCATTGAAATCTGTTGCAACTCAGGCAAA
CAAAATGTCTGAAGCATTATTGAAAACCAAGGCAAATTTAAAGTCTTTAGAACAACAGCA
AAAGCTGATTGATCAATTTAGACAGACAAAAAAGGCCGTTTTCGAAAGTAATAAGGAAAT
TCAAGAAGCGAAAAATAAAGCACAAGCATTAGCACGACAGCTAAATGCCACCGCACAACC
AACACAAAAAATGCAAAAAGCCTTTGAAAAAGCACGTAATGCGGTAAAAAAACTCGAAAT
TGAACAAACTAAACAGAATCAAAAATTGCGTGAAACCCGTGCAGATTTAGAACGTAGTGG
TATTAATACCAGACGTTTATCACAAGCACAGCAAGAGCTTAGCCATAAAATGAAGCTGGC
TAATCAGCAAATTACTGACCAAGAAAGCAAGTTGATAGCTCTCAATAAGCGAGCTAAAGA
ACATTCTACTTATCGTCAAAATGTACAAGCTCTTAAAGAACAAAGTGTTCAAATGGGGGA
GGTTGGTCAGCGTGCGATGTTACAAAGCTATATTATCGGCACGCAGTTAACAAAACCTGT
CGCATTTTTCATGGAATTTGAAGACGCAATGGCAGGTGTTGCACGCCAAGTACAAGGGCT
AAAAGATGCAAACGGTAAATTCACCCCAGAATATGATATTTGGAAAGAGAAAATCCAAGC
ATTATCAAAAGAATTGCCTTTGACGACCACTCAAATTGCAGAAATGATTACTGCTGCAGC
AAGAATGGAGACGCCAAAAGAGTTGCTGGAAGATTTTGTCCGTTTAAATACGCAAATGGC
AACTGCATTTGATGCCACAAATCCTGATGAATTAGTTGAACAATTCGGAAAAGTAGCTAA
AAACTTCCGATTATCAGCAAATGCAGGAAGAGATTTAGCGGATGTTATTAACTATTTGGA
TGATAACGCTATATCAAAAGGCACGGATATTATTGGTTTTATGAACAGAGTTTCGGGGAT
CGCAGGCATTGCTAAAATTAGCGAAAAAAATATGGCTGCACTCGGCTCTACATTACAAAC
TGCTGGAGCAACTGAAGAGCAATCGGCAACTGCAGTTAATGCTATTTTTACGAGATTATC
ATCTGCAAGCAAAAAGAAACCTGTAACAAATGCTTTATCTAGTATTGGCATGAGTGCAAG
TTCTGTTGAACTTGGAATGGCAAAAGATGCACAGAAAACGATACTTAACATTGTTGGTGC
TATCCAAAAGATACCCGAACATAAACGACTTGGTGTCATTGCTGATCTTGTCGGGACCGA
ACATTCTAAAACGCTTGCTTTGCTTGTATCCAACACAGAAGAATGGAAGCGACAAATTGC
CCTAGCGAATAGTGATGAAGCACTTGGAAGCATGTCGAGAGAATTTGAAACAAGGATGAC
GACATTGTCGTCAAAATGGCAAATTTTCAAAAATGACTTGTTTAATACTAGTGCCGATAT
TGGTTTTGAAATGAAAGAACCTATTGTGGAACTGATGGAGTCAATCAGTCATGGACTCGA
AATAGTAAGGGATTGGATTAAAGCAAATCCTGAAATGGCAAAATCAATAGTAAAATGGGC
AATCGGACTGACTGTAGGCGTTGGATTATTTGGTTTATTAGCTGCTACAGCAGGTTTGGC
ATATTACCCATTTGCAAGACTGTTCTTATTATTAGGTAAAACCAATAATATATTTAGTGC
AAGTAAAGGTATATTTTTTGCAAAAACGCTTGCGGATGGTACAACCAAGGCATCAGGGCT
TGCTCGGGGATTACAAATTGTAAAAAATACTTTCGGTTTATTAAAATTAGCTGTTACTCC
AGTTGGTATTGCTGTTTTAGGTATCGCTTTTGCCGCATTGATGATTTATAAGCATTGGGA
AAAAGTCAAAGCCTTTTTCGGTGGTTTTTTACAAGGTTTAATGCAAGGGCTTGCACCTGT
ATTGGAAAAATTCAAACCGCTCACGGCTATTTTTGGCTCATTGGTTGGGTGGATTAGCCA
AGCGGTAAGGTGGGTGATGAATTTACTTAGTCCAACTGATAAAAGTGCGGAAAGTTTAAA
TGCTGCTGCGGAAGCAGGTAAAAAATTTGGTGAGTGGACAGCAAATGCGATTGAAATTGC
CCTTACACCACTAAGATTATTGATGGACGGTATTAAATGGGTGATTGATAACTTACCAGG
TCTTGAAGCTGGAACAAAAATCACTCAACAGGTCAATCAAGCCAAAACCGCAGAAAGTGA
GCGTATTGTAAAATCGGGTACAACTGCTGAAAAAATTATGGACGCTGCAGGTGATAGCCG
TTTATTTGCTAATGGTGGCTACACAGGCAACGGTGGCAAGTACGAGCCGAAAGGCATTGT
ACACGGTGGTGAATATGTTATGACCAAAGAAGCCACAAGCCGAATTGGTGTGGCTAATCT
CAACCGCTTAAATTACGGCGGTGTTGCAGGTATGGCTGCTTTAGCTTCAACGGTGGCACT
GGCACAGCCTATGTCTGCGGTAAAAGTGGATAACCGTCCGCTGATTGCCCCAACGCAAAT
CCAAAGACAAACCCCACCGCCTGTTAATCAGTCGGTCAATATCACTGTCAATGCAACCGC
AGGACAGAGTGCGGAAGAAATTGCTCGCCTTGTTGCACGGGAACTTGAAAAGCAGCAACG
CAACGCCCAAGCAAAAGCTCGCAGTCGATATTGGGATAAGTGACCTTGAATGCTTAAAGT
GATCTCTTTTGATCTTATTTGACATAGAAAAGGTTATATTTTAGGATATAACCCATTGAC
AAAATAAGGAAGACCAAATGGAACATTTAAAAAATATCACTAATGGTTTTTGCTCTCTTT
TTTCTGCAATTGCTGAACCTAGATCGTATCAACCTATCAGAAATGGTTTTCAGTTAGATA
GAGAAAATTTACAATCGGATGTCAATAATGTTATGCAAACGCTAAATCGCAATACACAAA
AGGTATATAGACAATATGGCAGCCAAACACGTTAAAGCGCAAGCGAGAGATAGTCGTGGG
AATGAAATAGCCATAGCAAGTACAAATTCTGATAGTCCGCTATTACCTGTTGAGCAACTT
GAACGATTACATCAATTTCGTCCTGATTTAGTGGATTTTGTAGTAAATGAAACCCAAGAA
GAAGCAAAAACAAGACGCAATGAAAACAGAAAAATCAATTTTTATACTTTTATTGAACGT
ATAATCGGTTTAGTTTTCTCTCTTATCATTGCATTAGTAGGAATACTTGGTGCTATTTAC
TTAGGTTTAGAAGGTCACGATTGGTTAGCTGGAACACTTGGAACAGTCACAATTGGTACA
CTTGCTGTAGCGTATTTAAAAAATAAATAACCCTTTATCTTATACTCTAGCCCCGAATTA
TCGGGGCTTTTGCTTGTAAATTGACAATTTTCTTATTCAACGTTAGGATCTGACAAGTTC
CCTTTATGAAGCGGAGAAAAACAATGATTATTTTACAAGCTCAGCCTATGGCACAAGTGC
CGCATAATGCAGTATTTGCAGTGATTGAAACACACCAAAAGCCATTGCGTGAAGTACCAG
CACTCAGCCCACAAGAATATAAAGTTTTTGCGAATGTTGAACGTTATGCCCAGCAAATGA
CAGAAGAAAGTCTAATGCGGGCAATGGGATTGATTAAATAAGTATTAGCTAAACCCAAGC
GACTTCGGTCGCTTTTTTGTTACCACCAAATCCACACCCACAACCATTCGCCCTTTGCTC
TCACCTTTCGCACAATATCCCCATTTTTAACTGACGGATTTTTATTGTGCATCACGACCA
CCCACGCCGATTAGATAACTTGCTACGCCTTGGCACAATAGCCGAAGTGGATTATGCCAA
CGCCACCGCACGAGTGACGGCAGGCGGTATTACCACCGACTTTCTGCCGTGGATTACCTT
GCGTGCTGGCGATGTAAAAACGTGGTCGCCTGTTAGCGTAGGTGAGCAAGTTTTAATTCT
TGCGGTCAGTGGCGAATTTAACTCAGGAATTATTCTTGCTGGTGTTTATGCGTCCAATGC
TCCGAGCCAAAGCAAAGATGAGTTTTCTATTCATTTCCCTGACGGTTGTGTCATTCGCTA
CAACCACGCAAGCGGTCATTTATCGGTGGAAAATTGCAAAACCGCAACTATTCAAGCCAC
ACAAAGCATTACAGCAGATACACCGTCTTTGACTTGCACAGGTGATGTCACCATTCAAGG
CACGCTCACAGTGCAAGGGGCGATCAGTACATCAAGTTCAGTGACGGCAAGCGGTGAAGT
GAGTGGTAAAGGTATCAATCTCTCCACCCATACACACAGCGGTGTAGAAAGCGGTAGCAA
ACGAACAGGAACACCATAATGAACCGAAACACAGGCTTAACGATCAGCGATGAAAGCGAG
CATATCAAGCAGTCTATTGCCGACATTTTACTGACGGCAAAAGGCTCTCGTGTAATGCGT
CGGACCTATGGCAGTAATTTGTATCAGCTTATCGACCGCCCGATTTCCAGTGCCTTACTT
CTGCAAATTTCTGCCGCTTGCGTAATGGCGTTGAAAATGTGGGAACCCCGAATTGATGTG
ACGGCGTTTAAGGTTGAGATTGCAGACTTAAACCGCCCCCACAGTTTAACTGGCACCATT
GATGCCACCGTAAAAAGCAGTAACACCAAATTAACAATGACGGATTTAACCTTACGATGA
GCCAATTAGTTGATTTATCCAAACTCCCAGCCCCTGATGTCATTGAAGAGCTTGACTACG
AAACCTTATTGGCTGAACGCAAAGCCAAGTTTCTGTCGCTTTACCCTGAAAGCGAACGTG
CCTTTTGGCAAGCACGGTTAGCGTTGGAGTCGGAGCCGATTACGAAGTTGTTGGAAGAAA
ACTGTTATTTGCAGTTACTTGAACGCCAACGAATTAACAATGCCGCAAAAGCCACAATGT
TAGCTTATGCAACAGGAACAGACTTAGATGTGATCGCTGCAAATTTTAATGTGCAGCGAA
TGATTGTACAGGAAGCGGATTTACAAGCTAACCCGCCGATACTCGAAATCAAAGAAAGTG
ATGAAGATTTACGTTTAAGAGCTCAATTGGCATTTGAAGGCTTATCTGTGGCTGGTCCAC
GTTCTGCTTATGTATTCCACGCCCTTTCTGCTCATCCTGAAGTCGGCGATGTTTCTGTGG
TTTCACCACAACCAGCCTATGTAACCGTGACAATCCTTTCCCGTTTAGGCAAAGGCATAC
CTAGCCAAGCGGTATTACAAGCGGTTGAAGCAAGGCTAAATGATGACAATGTTCGCCCGA
TTGCAGATAGAGTGACGGTACAGGCTGCTACTATTCAGGATTATCAAATCAGAGCCAAAT
TACATATGTTTCGTGGTCCTGAATATGAACCGATTAAACAAGAAGCGCAAAAACGTTTGG
AAAAATACGCCTTAGAGCGCCGTCGACTAGGGCGAGATATTACCTTATCAGGTATTTATT
CTGCATTGCATATTGAAGGAGTTCAACGGGTCGAATTATTAGAGCCACGAACAGATCTGA
TTTTGCCCAATAATAAAGCAGGATTTTGTACACAAATTAGCTTAGAAATGGCGGTTTCTG
ATGATTATTAATCACGCCCCACTTTTACCAAATGGAGCGACTACGCTTGAAAAACGAGCA
GCAGAATGTTTACAACAAGCGGTCAGAAATCCGATTGTGATTGCAGATTTAATCAATCCA
GAACGTTGTCCAGAAGCATTATTGCCTTATCTAGCGTGGGCATTTTCAGTCGATAAATGG
GACGAACAATGGAGCGAAGAAGTCAAACGTATTGCAATTAAAAATGCGTTCCTGATCCAT
AAACAAAAAGGCACATTAACCGCTATTCGACGTGTCGTAGAGCCTATTGGCTATTTGCTC
GAAGTGAAAGAGTGGTGGCAAGAAACACCAATGGGAACGGCAGGGACGTTTAAGCTGACC
GTTGAAGTGAGCGAAACAGGGTTAAATGAACAAACTTACAATGAACTTGTACGATTAGTC
GATGATGTGAAGCCTGTTTCACGCCATTTAACTCTTGCAATTGCTGTTACACCAACAGGC
GAAATGAATGTATTTATTGGACAAAATAGCGGTGAGACGATCACCGTTTATCCACAATAG
GAAACACTATGGCAAAAACCTATTACTCCGTTTTAACCACCTACGGTTCACAACTTTTTG
CAAATGCGATGACAAATCGCCAAGCAGTGAACATTACCCATTTTGCCGTTGGTGATGGCA
ATGGGCGAGCTGTACAGCCTGATTCTACTCGCACATCACTTGTGAGAGAAGTCCACAAAT
CAGCAATCAGTGCAGTCAGTCGAGATCCGAGAAACAATCGCCAAGTCATTTTTGAGCTAA
CCTTACCTGAAAATGTCGGTGGCTTTTGGATTCGTGAAATGGGGATTTTTGATAATGCAG
GGCGATTGGTTGCGATTGCTAACTGCCCCGATACCTATAAACCACGATTAGAAGAAGGTA
GTGGCAAAATTCAAGTGTTGCGAATGATTTTATTAGTGAGTTCGTCGGACGCTGTCACGT
TAAAGGTTGATGATACAGTGATTTTTGTGACACGGGGACAGTTTACCCCAAAAACCATCA
CCGCAAATAGTATCAATGGCTTTGATGACACAGGACATTCTCACGCAATTGACACGGCAA
CCACATCTCGCAAAGGAATTACCCAACTCACCAACGACACAGGACTAGACTCTGAAGTAT
TAGCATTAACCGCAAAAGCAGGTAAAGCCATTGCTCAGTCTGTGGCACAGTTGCAACTTA
GTACAACCAATGCGCTAAATCAAAAAGTCAATAAAACCGACATCAGTAACGCTGTCAATT
CAACATCTCAAACTACGGTAGCTTCTTCACAAGCGGTAAAAACGGCTTATGATTTAGCTA
ATAGCAAATACACAGCTCAAGATGCCAGCCCAACCCAAAAAGGCTTAGTTCAACTCGCCA
ATAACCTAACCACCGATGATGCCACAAAGGCACTGACGGCGGCGCAGGGCAAAGCCCTCA
AAGACAAGATTGATGGGATTGAGATTGGGGGGCGGAATTTAATTAAAAATTCTCGGCTGC
TAAACGGCACCAATCACTGGACTGTAATTGGGGGACAAGACCTAAGGAATGGCATCGCAG
TTTTAAAAAGTTTAGATACATCAAGGGAATGGTGGTGGAGGCAAAGTTTTAATCTGCCCG
AGAAGCAATATACATTTAGCGCTGAGGTCAAACCCGAAAGAACTGCGTTTTATATCCATC
TGCAGAATGAGAGGGGGTGGCTTGATTTTTATGCAAGAAATTTGACTCCTGGCGTATGGC
AAAAAATATCGATTACATTTGTAAGTGCAGTAAGGCAAATTACGTTTGTTAACCCAGGCG
AAGGACTTGTCGAATTGCAAAATCCTATGCTTGTCGAAGGTAATCGAGCTATGACTTGGG
CTCCAGCCCCAGAAGACGCAGAAGATTACAACCGTCAAAACTACGTCGCCAAATCTGGCG
ATACGATGACTGGCATACTCAATATCAACCACGCCGCCTCTTATCTAAGAGGTACAAATA
ACGATGTGGATGATTGGTTTGTCGGACGAGTTAGGGATAATGACAACGACGTGGCGCTTG
TGTCATATCAATACAGTACCGGCGTCCACCTCAAGGCGGACAGAGTTGAGAGCAACAAGC
CCATCTATCATGGAGCGAATAAAGTCTTTGACGAGGGCAACCTGCTCCCGGTCAAGCAAA
TCAACTTGCGGTCTCATATCCCTAATACTCAAATTGAGTACCAAAACGCCACGCCCACAG
AGTTGCCTATGGGTAGCTATATAGGATTTACAACCAATGCGCAGCTAAGTGGCAATGGCG
TATTCAGCGGGTGGGGTTTTGTTAGCAAAACAGATAATACCCAAGCCTTTCGCCAAGCTG
TAAACTTTGATAGGCATTTTGCCCAATGGGGCAACAATGCCAGTGGCTGGGGGAGCGTGC
ATGAGTACTTTATGCTCCGCCCACAATTAGGAGCAAGCAACCTTAATAACGTCACTATGT
GTGGCATGTACTCTCAAATGTCAAATGCTAACACTCAGCCTAACCTCAACTACCCTGCAC
AAGAGGCGGGGACGTTGCTGGTTACACCATCGGCTTATGGTTATCAGCAAGAGTACACAA
CCTTTTACAGCAATAAAAAATTTGTGAGAGGCAGAGAAGGCAACAGATGGCTGCCGTGGA
AGCAGATTGACGGAGCGGATTGGAGTGAAGTGAGAAATAAGCCAACGACCGCATCAGGTT
TAGGTATTAATGATTTTGATAATAGAGTGACAGCGTTATTTACTTATCAAAAAATCGGCA
ACTTCGAAATCCGCAAATACCCTGATGGGACGATGATTCAGACTCACTGTTGGACGTTGC
ACGACCTAATTAACTGGAGTCAACAGTCTTTTGTGTGGGCGCATGCCTTTGTAGGGACAC
CGCAAATTTATCCTCATATCACTACATCTGTTAATCATTCACATGATGTCGGGGTTAACG
TGTTAAGTATCAGTAATAACACAACGGTGTACTATCACCTTTTTGAGCACTCATCAATCA
ATCAGCGGGAGTGCCGCATACAGTTTTTAGCCATCGGGCGTTGGAGGTAGAGCGCATGAC
AATTTACTACAAAAACGGTTTTTATGATAACAGCTACGGCGGTTTCGTGCCGGATGGAGC
TCACAAAATTACTGATGACACCTACCGCTTGTTACTTGAAGGACAAGCTCAAGGTAAGCT
AATCGTTGCCGATGATGAAGGGCTTCCGATTTTAGTTGAACCAGCGCCAATGCCTATTGA
AGAACAACGTCAACAAACCCGTAATGCCATCAACACCCTACGAGACAAGAAAATCAACGG
CGGTATTTATGTGCCAGCTATCGACAAGTGGATTGATACCGATGCCACCGCTGAACGCAA
TATCTTGTCAGTTAAGGCAACTTTTGACTTATTCGGCGACCAACAAATACCTTGGACCTT
TGCTGATAATTCGGTGGCGATGATCAATAAAGAAAAATTGTTAGTCATTTGGCAGGTGTT
AATGGAAGCCAAGACGGGCAATCACGCTAATGCCTTGAAGCATAAAGCAATGGTGGAACA
AGTAAAAAATCCACTTGAATATGATTATTCGAGTGGGTGGACGCAGACTTATGAGGAGTT
TGTAAATGAACAAATCTAAATTGCTATTGTGGTTGTATCACGTTGTGATTGCCATCGACC
AACTATTTAACGCCCTAACAGGCGGTGCGGCAGATGAAACCTTTTCAAGCCGTTGCTACC
GTGGGGCAATACTTGCCGAGAAGCCACGCAAGCGGTGGCGTTTTTGGTTTGCTTTTGTCA
ATGGGCTGTTTTTTGATAAACAGCATTGCCAAACCGCCTACGAAAGCGAAGTTAAACGAA
AACAGTATCCCCCTGAGTTTAGCAAAATCCGCTGATTGTCATCCCCAAATCCACACTTCC
AACCGCTCGCTTCAGGGCGGTTTTCTTTTCACAATAGCCTTCAATTTATCCCCTTTTATT
TAAACAGAAGGATTTTCTATGGACTATCTACACGGTGTTCGAGTACTGGAAATCAACGAA
GGTACACGCCCAATTCGAACCATTGCCACCGCAATTATCGGAATGGTGTGTACTGCCGAT
GATGCCGACAGTGCAACTTTCCCCCTCAATAAACCTGTTTTAATTACCGATCCTGTCGCT
GCAATTGGCAAAGCTGGCACACAAGGCACATTGGCACGCAGTCTTGACGCTATCGGTGAT
TCCGTTAAAACCCCTGTGATTGTGGTGCGTGTTGCCCACGATGAAAACGCCGATACACTC
ACCGCAAATGTGATTGGTACAGTGACCGATCAAGGCGAATACACAGGCTTAAAAGCCTTG
CTGGTGGCAAATACCGTCTGCGGTTTTAAACCACGCATCTTAGGCGTGCCTGAATTGGAT
AATCAAGCGGTGGCAACGGAGCTTGCCAGTATCTGTAAAAAATTGCGTGCTTTTGGCTAT
ATCAGCTCAAACGGCGCGAAAACCCGTGATGCGGCTATTCAATATGCCCGCAATTTCGGA
CAACGTGAATTGATGATGATCCACGGTGATTTTGTTTCTTTTGACACTGCAACAAAATCC
TACAAACCGAACTCTGCCGTTGCTCGTGCATTGGGCTTGCGTGCCTTGTTAGATAAAACC
GTCGGCTGGCACAAAAACCTGTCTAACGTAGTAATTGATGGGGTGACGGGTGTCACTATC
CCGATGTCTTTTGATATTCAAGATTCAAGCACTGATGTGAATATGCTCAATGAGAAAAAC
ATTTCCGTGCCAATCAACTTCAACGGCTATCGCATTTGGGGCGGTCGTACCTTATCGAGC
GATAAACTTTTTGCTTTTGAGCAGTACACCAGAACCGCTCAGATTATTGCGGACACCTTC
GGCGAAGCGTTCGACTGGGCAATTGATAAACCGCTTACACCAAGTTTGGTGAAAGATATG
CTGGAAATGATCAACCAAAAATTCCGTTACTGGAAAAATTTAGGTTATATCGTGGACGGT
AAGGCGTGGGTCGATGCCGATATTAACACCAAAGACATTATCAAAGACGGTCAGTTCTTT
ATTGATTATGACTATACCCCGATGCCGTCGTTGGAAAACCTGAATTTACGTCAGCGTATT
ACCGACAAATACTTGATGGACTTTGCGGCGAAAGTGGCTGCGGCATAAAAATCCCCCCTC
CCTCCCCTTTTTCAAAGGAGGGAATGTTGAATAAGGAAAAAATATGGCTTTACCACGATT
ATTAAAATTGATGAACGTCTTCAATAACGGTTTTGGTTATGAAGGCGTGGCAGAAGAAGT
CGAATTGCCGAAATTGACGATGAAGCAAGAAGATTTCCGCACAGGCGGTATGTTGGGCGA
AGTGTCGGCAAATTTAGGCTTAGAAAAATTAGAGATGACCCACAAATACGCTGGCATTGT
GCCAGAGTTATTCAAAGGGTTTGCCACAGATACCATTGACAGCGAATTAATTCGTTTTGC
GGGTAGCTATCAACGTGACGACACTGGCGAAATTACCGCCGTTGAAGTGTTGGTGCGTGG
TCGCCACACAGAGTTAGACGGTGGCAGTAGCAAAACAGGCGAGAAAACCGAAACTACGAT
TAAATCGGCACTTTCCTACTACAAGCTAACGGTGGACGGCAAGGAATTGATTGAGATTGA
TTTAATCAATTCGGTGTTCAAAGTGGACGGCAAAGATCGTTATGCACAACACCGTGCGGC
GATTGGGCTTTAATATCTAAGATGAAAACGGACACACGCAGTGTGTCCCTACAAGGAAAA
AACAATGAAAAAGAAAACTGATCCAAATGTTACAACAGTCAAATTAAAAGCAGGTATTGT
GCGTGGTGAACAGACCATTACCGAAATTCAGGTGCGTAAGCCAAACATTCAGGCACTCAA
AGGCTTGAAGTTGCTTGATTTAGTGCAGTCGGATGTAAACAGCATCATCACTTTACTGCC
TCGTATCACTCAGCCGATGTTGCACAAAGCCGACATTGAGCGCTTAGATGTGGCTGATTT
TACTAAACTCACTGAGGCTGTCTTTAACGTGATGAACTTGAATGAAGATGACATCGAAAG
TGACGAAGAGGGAAAGTCCGACTCATCCCTTATTGCGTAGAAGATGCCATTGCTGACATC
GCTATTGTGTTCCATTGGCAACCCAATGCCTTTGACGATATGTATCTTGATGAATTAATG
CAATGGCGAGAGCAAGCACGAAAACGGACAGAAACCAACGAAGAATAAGACAAGCGGTCG
GATAACGAGAAAAATTTGCAAAAAAATCTCAATATCTGACCGCTTGTTATATTAAGGAAA
TTAAATGCTCCAAAACTCCGCTATGATGTGCCTTGGGTTGTTTGTTTTTATGCGACAAAC
CGTACCCTACCAAGAAACCAGCCGAGAATTATCGTGGAACCACCCGACAAACAGTGTTGT
GGGGAAATTGCCACGCACGCAGTTTACAGGCAAAGCCAGTGAAACGATGACGATTAGCGG
CACATTAATCCCTGAACTAACAGGCGGTCGATTAAGTTTAACGGCGTTGGAATTAATGGC
AGAGCAAGGCAAGCCCTATCCGTTAATTGATGGGGCAACGTTTATGGTGTTGGGCTGGTT
TGTGATTGAAAATATCAGCGTGCAAAGTAGCCTTTTCTTTGGTGACGGTGCGCCACGTCG
CCTTGATTTTTCCCTGTCGCTAAAACGGGTCGATGACTCAATGATGACCGAAATCAGCGA
CGACATTATGAGCTTCCTATGAATTTACTTGATAGATTAAAGCAAAACGGTCACCGTATT
CCCGCCTTTCATCTCACCGTTCGACCAAATCCGAAAAAATCCACAGGCGGAACGAAAGAC
ATCACTACTCTACTCTCTCAACGCTTGATGAATTTAACTCTGACGGACAGTCGGGGTTTT
GAAGCTGACCAGCTCGATTTTACCTTAGACGATACTGACGGCTTGCTAGAACTGCCGAGC
CGTGGAGCGATTTTATCTCTTGGGTTAGGTTGGAAAGATGAAGCCTTGACCTTTAAGGGT
GAATACACCGTGGACGAAGTAGAGCATTCAGGCGCTCCCGACTGTGTCACCATTCGGGCA
AGGTCGGCGGACCTGCGTGGCAGTTTAATGAACCGACACGAGCGAAGTTTTCACAAAACC
ACGCTAGGCAAAATTGTGCAACAGATTGCCGACGAAAATCAACTGCAAGCGATGGTGGGC
GATGAGTACAAAAACCTTGAGATTAAGCATATTGACCAAACGGACGAAAGCTCAATCAGC
TTTTTAACTCGCCTTGCCGAAGAACACGATGCGATAGCCACCGTCAAAAATGGGCGATTA
TTGTTTATTAAATCGGGCAAATCCACCACTGCAAGCGGTCAGAAACTGCCTGAATCTATC
CTCACCCGACAAGATGGCGACAGTCACCGCTTTGCCATTGCTGAAGGGGATAACTATAAA
GCGGTTAAAGCCTACTGGCACGACACCGCAACGGGCAAGCGTGGAGAAGTGATTATTGAT
GAAAATACCGAAGTGAAGAAGGTCAATAAAACCACCAAAAAAGGCAAAGTCAGCAAAAAG
CAGACCAGCGTTATTCAGCAAAATAAGCCTGTGGAAAGCGACAACGATCAGATTAAAACC
CTACGCCACACTTACGATACCGAACAGACAGCCCTTAATGCCTGTAAACGCCACTTTGAA
AAACTGCAACGTGGCGTGGCGACCTTTAGCCTAAACCTTGCGGAAGGTAATGCGGAGCTA
ATCCCCGAAGTGACAGTAAGCGTGGTGGGTTTTAAAACCGAGATTGACTCGAATGCGTGG
ATAGTGACGCAGGTTACTCATTCGCTTTCTGCGGACAGCGGATTTACTACGGCGATTGAG
TGTGAGTTGAAGGTGACGGAAGAAAAATAAAAGCCAATTAGGGAAGATAGTTTTATTTTC
GATACAATCGTAATTTACGAATAATATCCGAGAAGATATCAACTGATTTTTGAGAGTCTA
TACGATCATTTGTAGTAAATAATGTTAAATCAATTAAATCGTCATTAATTACATTCGGTG
GAATTTTATAATCACGACAATATTCCCTTAGGGTTGTTAGAACAATATTAAAATCGAAAG
TTAGCAACGGAATAGAACAGTTTTCTTTTCCGCTTAATTCAATGATATTTCTGAATTTTG
ACTCAATCGCTTCTAAACGTTCTTTTTTGTTTTGTCGATATTTTAGATAATGATCTGTAA
CGAAACCCAAGCAAAAAGTAAATGTGGGAAGTATCAATTTTTCGACAATATCCAACCAAG
CCAATGCCATATTGTCCCCTTATAAAATAACATTTTCATTTTTTGCCAACATAAATAAGC
GCTTGATAAGTTCAGGGTAAAAACCATCTTTAGGTAAAATATTTAATTTAGATAATACTT
CCTCATAAGAAAAATGATCTGATTTCACTAAACCAATAAATGCCTCACCTAAAAAAGATG
AGTCTGGTACATATTCTAAATCAGAAAAATCAACAGTCACTTTATCATTCTCTTTAAAAG
CTTGTAGCAAATATTCTTTACGGAATGCTTCACCGCTACTTAGTGGGTTGTCCGTTACAA
AACGACCCCAAGGATCTGTCGAAAAATCTTTACATACATTGATTATTTTTTCTGTCATAA
ATCCACCTATTTTCTAAATTTAAAATTCCACTCGACTGCCGTTCCTGGCAACGAACAAGA
AAAGAGAGAGTACTGATTACCGATAAAAGTCCGCTCGCATCGAATATCTTCAGAGAGTAA
CATTAAAGAAATATCGGATAATTTCATCGAAGTGTTGAAAACCGCATCTAAACCATTACC
ACGACCAGAGCCAAAGAAGCGAGAGTTGCCGGCTTCTAAAAGCTCTTGAAAAATTTGTTT
TTTCGTCAATTTTGCTAATCGGTTCAATTCATAATCAGGGAGCTCAGAAAAATGTAGATA
AGAATTGATTAAACCTGTACCAAAATCATATAACGCAAAAACAATACGTTGCTCTCTATC
ATCATACCATAGCATACACCAAAATAATTTTAATTTGTATAAGTCTGTTTCAGTTAATAA
CTTGTTATGCGGTGAAACAAACGGATTTCTATCTACAGGGTAGGCGTGGTGGCTGATGTT
TTGCAACAATTCTGTCATCGTTAGTAATAAATCACTAAAAAACTGATTGATATCAGATTC
TGAGTGTAGTTCAGATAGAACCGCTTTCAGTTCGTCTTTAAAGCCTTTGACATAATCAGC
CAGCATATTACGGCATTCCGCAATTGAAAATGCACTATAAGCCTTGAACGGGAAAACGAC
GGATGTTTTTCCGTTTGTCTCATAGCAACCTGACTCAACCGCTTTACGAAAGAGCGTATT
TTCAAAGAAAGATTGATAAACAGGCGATTTTTCACAATTCAACACAATCGCCTTTTTATT
TTTTTTGTAGAGCTGGATGTAATGTAAATGCGAAAGTAAGACAAGTGAAGCAAGAGTTGT
CACTTTTTCTGTGTGTGAAAAATCAATCTCGACAACACGATATAAATGGCTTGCTATATG
CAGGTTTTGCAAAAAAAGAATCGTACTTTGGGGATTTTCTGTGTAAAGACAAATCTCACT
AGGTGCAATAATTTTTGTTTTTCTTTTCATTTTACCCCTACCCAAACACCCTTTTCAATA
TTTCCCCAATTCTACTCTTGGTCTGTCTTGTTTCTTGTTGAAATAACGCCACTCGATTTT
TTTCGATGGCTAAATCCATTTCTAGTTTAGTGACTTTGGATTTTTCTTCAGAAAGGGAAA
GACGGTGGTTTTCTTTTTCTTGGTAAAAGGAGAACAGGATATTTTTAATTTCGTAGAATT
TAAGAAATTCTTCATCGTTGAATTTTATAAACATAAAATCGCCACGCATTTGTGTGCAAA
TATCTTGAAGGGCTTTGAAAAATTGTGGATCGGTGGATTTAAACCCCATTAGTTCTTTGG
TGAGTTTTTTTCTATCCAAAGGCGAAATAAAATGTTGGTGAATTTCGACTTTGGTTTGTG
AATCAATTTTCACGCCATTTGCCATACCTACGGAACCGCTAAAATATTGGTGGCTAACAT
CGCCCATATTTACTCCTTGGCTAAATAGTTATTTAATTCTTTTGATCTTTGTCGCTCTCG
TTACTTTCTTCATTTTCTGAATCATTTAAGAGATTTTGAATAGTTTGTTTCGATTTTTTA
CTCTGTTTTTTCCCACCTTTGCCACAAACATTTTCACAAGGCACACCATCGCCGTCACGG
TCTAACCGTACAAGACCACAGATTTTAAGATGATAATAGGCTTCATCACAGTTCACCATT
TCTTTACAGTATCTTTTATCGCAATCGTATTCTTGGGCAAGACTGGGGAATGTAAAGAAA
GCAGAACAAACAAATAAAAATACTTTAAACTTTTTCATAACATTCCCCCTTATTCGCTTT
TATTGTTTGCAATAGGCTTTTTATAAAAATAATTAATCAGGCAATGCCCCTGTTTCCATC
ATTTCATTAAACTCATCTTCATCTAAAATTGTTACGCCTTGTGATATAGCTTGGCGTACT
TTAGACGGACCAGCATTACTGCCAGTAACTAAAAAATCTAAATTCTGTGTGATACTTTTA
CGAACGATAAAGTCATTTTCTTTTGCTTTTCTTTCAAGGCGTTCTCGAATATCCTTACGA
AAACCTGTAAAGCAAATTTCAAAATTTCTTCCATAATCAGATTCATTATCAATATAATTA
GATATACCTTGTTTCTCTAGCCATTCTTCTACAGGATAGCTTTCCCCATTTTGTTTTATT
GAACCAATAATACGTTCTAGTTTAAATGTTCTAGTTCCGTTTGCAGAATAACAAAAACCA
TTAATATAAGTATTATCAACATCATCAACTCTAACTTCTCTATGCGTTAAATTTCCTTTT
GAATCTTCATAAAGAAAACTAATTTTATTAGAAGATTTTCTAAATTGATTTTTGGGTGAT
TTAGTTGATGAATCAGAATAAATTTGTGGTCTAGGAGGAGTAATAGGAGGTTTACTTGTT
GCAACTTTATATTCAACAGTTCTTTTATTTGCATTATATATTGTAATATCGGTTGATTTG
TTTATTGGTAATTTAGTAGTTTGTTCCTCTTTTTCCTTCTGCTCTTCATTATTAGCCCAA
AAACCTAAGCAAATAAGAATGCAAACGACAAGGGCAGCCCATTCTCCACCAAATGTAGAA
CCAATCGCACCAATAATCCCTATAAAAATGAAAAGCCCCAAACAACCAGCCATTACTTCA
CCTCTATTTTCTAATCCCAACCACTTCCCCAACATCACCACTAAACACTTGCTGGTTATT
ACCGTTGCCGTGAGCGGTTTGATGTGTGCCACTTTTTGCAAAATCACCCTCTTCTAGGCT
GGTGAGTAATTTTAATTTTTGTTTGAAATCCAATTTGGCAAAGCGTGCTAGAAGTTCGGT
TTCCATTTCGTCTTGGGTATTTTCTTCTTTCCCTAAAATCACTAAATCAAGAGAAATATT
ATTTTCATCAGCGTATTTGAAGACTAGCTCGGACAAGGTCGGTTTTTGTTTTGTTGGAGA
TTTCCAGTTTGCTAAGGTCGAAGCTGAAACCCCTAATTTACCAGCTAATTCTTTATCTGT
TTTTGAACCCGTTTTATTTTTCAATCGTTCAATAATTAGGCAGTTAGAAAATTTATCCAT
AAAAACCCCTTGTTTAATCCTTTTTTAGGATTGCAAAATCCTGTTTTAGGATTTAATATA
CATCACAACAAAACGAAACCGATCAAAATGGATCGTTTTAATAAAATGAGCTAACAATAT
CAATAAACACAAGGGGTGTCTAGATGGAAAAAGGTGATCTCAGTCACAAAACTGGGAGAA
AAATCCGCCCGACGCGTGAAGTGTCTGTGGCGTTTCATATGACGTTAAACGAGGAAGAAG
GCATTGCCTTTGAGAAAGAACGTGAACGTTTGGGGCTTGCCACTAAGGCGGCATTGGGGC
GGATGTTAATCCGTCAGGGATTGGGGTTGGCTGTTTGATGAAAGAAGCCTTAAAGGCAAG
GGAGGAAAAAAATGAGTGATTTTGTAAAAGCAATTCCATTTTTTGCGGAATTTGCAAGAA
AAGAAGGTCCAGAAGCATTGGCTAACTTTTTTGAGTTTATTGCGGCTAATTCGGAGGTTG
AGCCAGAGGGAGAAAGTATTTCAGAAGAAAAAAGCCCTGTTAAAACAGAGCTTGAAACAC
CTAACGAAACAATACCGCCCATTCTTCTGGTACAGACTTCGGAATCTTTATCCGAAGCCG
ACAAGCTGTGGGTGGAGCAGACTTTTGATAGAGTGTGTAAAGTGATGTCGCCAGAGGATA
GTATCCGTCTTCGAGCAATATTGATAACCATGAAGACAATTCTTTCTCGAATGACGCTCT
TGTATTCCCATAGTTGCCAACTAGCAGCGTTATTGTTTCAGTCGCGGTTGCTATTGCGTC
CTCTACCCGTGGATTCTCACGAAGTGAGATCGCATAAGCTAGCCCTAATAGAAGAATGTG
AGCGTGTGAGTCTGGAACCTTCGAGAAGATTCCTCTAAGTAAATTAAGCGGTTCAGAGAT
TTCTTGTAGTTCACGCATAGGTACTCCTTGTTGAGTGAGTGGAAGTTTGATTATAAACAA
AGGCAAATTTTGAAAGCAATTAATGTGTTTAACACGAGGAGAAAAGGGAATGTGTGAGAA
AGTTAAATGCCCTGTGAGTGCAGGGCTTGCAGAATGGGCTGACATTGGCAGTTTTAGCGA
GTATTTACGCTTTCGAAAAAGTTCAGCAAATGACCGTGGAGCGTTTCCAAATCGTCAAGG
AGAAAATCATCGTCCGTCTGCTCAATTAATTGAGAGATGTAAGTTGCGTAGCCTTGCAAA
GCGTCAATCTGTGATGGTTCGACAAGTTTTTGAAACTCGTCAATCAGCTGAAAATAGCGA
GTGCGTAGGGTGTTAAATGTTGCTTCGTCCGTAGTTTGTAGAGCCGTTTCTAAGGCTTGA
AAGGTAAGCGGTAATTTGCGTGGGTCGAACTGCAAGCGACTTTTTAAGGTTTTAAGTTGG
TCTTTGGTAAGTTGTGCAACAATCGCTTTTGCAAATTGTCGCTCTGGATTAAGCATTGAA
ATATTTTCAAATTGTGTTGGGTTCATTCTGATTTCCTTTTTTGAGTGAATGGAAATTGAA
TTATAAACAAAGGTAGGTGATATCAGCAAAATATAACCAAAAACAAACCGCTTGCATATT
GGGGAATGTGCAAGGGGAAAACTGAGTTGAAAACGTGGGGGCCGTTGGGGAACGGCAGAA
AAAAGTGGAAAAAGGATATCGCCGAAAGGCAGGGGAATAAATGGCAAATTTAGATCATCA
TTGCGTAAATTGTGGCAGTAAAAATTTACGGGTGAGAACATCGGAAAAAATCGGCTTGTT
GCTGATTGATGCAAAGATTTTCTGCAATAGTTGTGGCTCTGAACATCATGTGCAAAGTCA
GATTATTCGAGTGAGAACACCAACCTATCACGAGCGACCAGAAGCGTTGCGTATCAATAA
GCCGTTATTGCAAGTTGACACGAATACACCAGATTTATTTAACGGTGTGGTGGAAGACGC
AAAGACGGAATAAAACCTAAAACATAGTGTAAAAAATCGCCTTTTTATTAAAGGGCTGGT
TTTTTGCACCCTGAAAACAGGAGATTGAACAATGAGTAAACAATTTAGACGTAATCAACG
CTGGCGTATGAACAGACAGATGAAAGACCGCCGTCGGTTAAATCTGTTTTTGGTGGAAAA
ACGTGTGCGTCATTTGGAAGGTCGTCAGGAAGTGGTGACGCTGGATTTAGAAAATACCCA
CGATTTATTGACGGCGCTAGAAACAAAGGTGGCAACGTTGGTGGCTGAGAAGAAAGCCCG
TGAGCAAGCAGAGAAAGAGTTGCAATGGGTTGCCTATCCAAAACCGAAAAGCCTTGTTTG
TCGTTTGTGGCAGTGGTTGCTTGGGGTGTTGTGTAGTAAGGGTAATCCGTAGGAGTGAAC
GATGACACGGTCAGAATGGGAGGCTTATCTCAAAGCTCAAGAAGCGGAAGGGGTAAAGCA
GGTGCAAAATTTGAAAGCTAAAGGGTTGAAGGGTTGGGCGTTGATCGATCAGTTTGTTGC
TGGTCGAGTATTAGCCAGCCAAATTTGCCCTGAGAAACCTGAGCTGAACCGTGTCGATAG
AGCTTTTTTAAGTCTGGATTATCTGCAACGAAGACGTTTATTAGGTATGGCAAATTTACT
TGCACAAGAGCAAGGGCAATCCGTGGAAATCAATGCAAATAAGCCTCTTGATGAATTTAA
ACAAGCGGAACGTGCGTGGATTGCCTGTGCTTTGCGAGAAATGCGAGAGATTAGCGGTAA
ATTCGGGCAGAACCTGAAATTTTATGAGTTCCACGAAACAGCAAAACGGAAGGGAAATTA
TGAATAGAGAGCAACAATTTTATGATTTACAAAAAATCTATTGGCAGGCGTACAAGCAAT
ATGGGCAAGCGACAACGAAGCAAGCTAGGCAAACACAGTGGGGTAACCTACGAAGATTAT
TCGATATCGGGCTGGAAATGAGAGAAAACAGTTATGGCAACATCAATCATCACATTAGAT
CAGTATTGCATTGAGCAACGTAGCCAAGGCGAGCAAACCGAATATGTGTTGTGGAAAGGT
GATGCCTTTATCGCCAAAGCCGATAACGTGACCTATGTGTTAGATGCGTTACTTGATGAC
TTTAAGGCGTTACGCCAAACCACGATGCAACGGGTTAATAACCCAAAAATTAAAATTACG
ATGGCGATTCGATAGGAGATAAACAATGAACCGCAAAATTATTTTTAGTCCGAATAGTAG
TGAGCAATTCGAAATTCAGCACACGGTAACAAATGGCTATCGTGTTTTTAGATTAACCGA
ACACGGCAAGATTAGCCAAATTGGCGATTTATATCGTAATGCCACTGAGCTTACTGAAGG
TTTGGTGCAGTTGGCGATTTTTAGTGGTGAGGAAGATGGCACGCTGGCAGATGTTTCCAA
TGCGATTCAGTCTGTCGCTGATACGATTAAAGAATACTGCACGTTGAATGCGGGTTATGA
CTGTTAGTGTTGGGCAGTATCGCACCTTTTACCCTCGTTTCATTTATGGTAAGCGGTGCT
ATAGCCTCGAATATCGGCAAATTAGTCGTACCTTTGATTTGTATCGCAATGGTCGGTTAT
TAGGGAAATATATCCATAGTGATTTTGTCCTACTTGCTGTTATTAGAAATATCACGGGAT
ACAAGGGCGATGAGGTTCCTGAAAAATATCGTCCTTTATTGCAACAAGTTGAGAAAGGTT
TTTCTCTTTGCTACCAAGGGTTAGTAGATGAATAAGGAAAATTGGATTTTATCAGACAGT
GAACAGGCGGAAATTTTTCCGCCTATTGTCGTTGCTGAACAAGCTCCCTCCTTTGTCTAT
TTTCCTTATTCATCTGTTACTTCATCATCAGTTGTTCGTAAAAAACCTCACGATTTACAC
CGCTTGTCTATGGTGCAACAAGAGCTATTTGAGCTTGATCCCGATCATCATTATGAACGT
CAAGCACAGTTCGATAAATTGCCCCGTCAGTTGAGCGATTATTTAGGCAAGTTATATCAA
AAACGTTTGAAAGCCTATGGTTCTAACTATGCAAGTCAATGGTTCAAACAGAAAATGGCT
GAGGTCTTACCTCGAGTGAAAATGGTGATGTCGCAATATGCGGATGTGCTGAGCTTGTGG
CATTTACCTTATCAAGATTTAAGTTTTCTTGATGGGATAGATATGCCAGAAAACGATTAA
AAATACTGGAAAGCTATTCCGAAAGAGGAAACAAATGAGCAGTATCAAGAGCGTGTGGAA
CGAAAAATTAGACGCTATAAGGTAGTAATGCCTGATATTGCTGAACGTGTAAAAAATAGT
AAGGCAATCTTTAGCCATCATCAATTGACTCCTCTTTGTTATCAGCGTCCAGATCAGCTT
GAACAATTGGCAAATACGCTTGCGTTCACTATGGGAGAACGTCAGCAAGAGTTCGGAAAT
CAGTGTGTTCATCAAGCAAATAATGGTGAAACTGCACTTGCGTTATTGCGAGAGTTGTAT
CTTGAATTGGTGGAAATTTGTGAGCAGTATCAGATCCCTGCTCCTTATGCCAAGAAAGCC
AAAAAACTTAAAATCGGTAATGATGAAGTCGTTTCGGGGCTGTTGAAATTGGCGTGTCCG
AATTATTGGCATAATAAGTTAAAACGTGCGGCTGTGCGTATGAAAGAGCATTTGGCAATT
GCGGTTGGAATGGTGAATATTAATACTGGTGGATATGTCAGTAATGAACGCTTGCACGCC
CATCAACAACAACGCCGTGCGAATTTTGAGTTTATTAAAAATTCTATTATCACTAATTTA
CTTAATGATGAAGAACAAGTTGAGTTATTAGAAACGTGGCTCAAGTCAAATAGTAATCCG
AAAAAACGCCGTATTGAGCTGATGACGAGAATGAATGGTTTTGACCAAATTGCTGAGAAG
AATGGCGATGAGGGTGTTTTTGTGACCTTGACTGCTCCGTCAAAATATCACGCAATGCTA
CACGAGGGGGGTATTAATCCAAAGTGGAATGGTTCTGCTCCCCATCAAACCCAGAAATAT
CTTTGCAGTGTTTGGGCAAAAATTCGAGCCGAATTAAAACGTCGTGGTATTCAGATCTAT
GGTTTCCGTGTTGCCGAACCTCACCACGATGCCACACCGCACTGGCATTTAATCCTTTAT
ACCCGTCCTGAACAGGTTCGTGACTTGAAACGTGTCTTTTGGCATTACGCTTTAGAAGAA
GATGGTGATGAGGCGGGGGCGAAGAAACGCCGTTGTACTTTTAAGAAAATAGATCGTTCT
AAGGGGTCTGGAGCTTCTTATCTTGCGAAATATATTTCTAAAAATATCGACGGCAAGGGA
ATGAGTGACCTATTAGATGAAGAGACAGGTACGCCAGTAAATTTAGCTGCAGAACGTGTA
GAGGCGTGGGCAAGTGTGTGGCGTATTCGTCAGTTTCAGCAGATCGGTGGGGCGAGTGTT
GGGGTGTGGCGTGAATGTCGTAAGCTAGGCGATGAACAGCAGGAAGATGAGGTAATTGAT
ACCTTAAGAGCAATCGCCGATGTGGGTGATTGGGCTGTCTATACGGAATTTCAAGGTGGT
GCATTAGTACTGCGTAAAGAATTGAAAGTACGTCTGCACTACGCTTTGTATGGGCAAGAT
AAATATCAACAAGACCGTAAGAAAGTAAATGGTGTTGCTAACCAGTTAAACGGTACGGTA
GCTATTACTCGTAAAAAAGAATGGAAAATTGGCAGAAAGCCGACAAATTGGGAGGAAATG
AGACAACAGAAATTATTAGGCTACCACGAACAAGCCGAGCATAGCGAGGCAAAAATAGGC
AAGCTTGCTCGCCCTTGGACTTGTGTCAGTAACTGTACGGGGTTAAAAAATAATCAGGTT
AGTCAGGAGGTAAGAGAAAGGATAAAAAATGAGCTAATCACAATGCGAGGGTGGGTCACC
GATTATCAAATTGATGATTTATTAAACGGTAAACCGCTGAAAATTTACAGTAATGAGCAA
ATCGGCATCTATGTGAGATATAGCCGAGGACAGCTTATTGAAGAAAAACGGTGTTTTAAT
TAACAGAAGGTATTTGTTATGGATTTTATTACTTGTAATGCGTTTGTTGTATTTTCTACT
GAGAATGGATATACACTCAGTCTTAGCCCTATTAATATCAGAAAGGATAAGATTTTATAT
GTTGATCTTGCTAGTGTTATTTCTGAGTTCGGTGAGTTTAATAAACTGAGAAAAGCTAAA
TCAAGAGAACCTGCGAAATTCCATATTCTTTCAGGAGAAATCCAAGGAGAGTTTACTAAA
TTGACTTTTGATGAGGAGTATTTTAAGTTGATTTGTAAAAATGTACCTAATCCTCTTACG
AGTGATGTATTTTCATTTTTTGATGATAATCAAGATACTTGCTCAATTGTTGTAGATATC
AGTTTTACTGATTTTTTAGAAAAATACTCTGAACAGTTTGAGGGGTGTTGGTAAATATGT
CTGATATTAAACAAACCATCGCCCAACGTGGCGAGCAGTACGGGGATTTTACAGATACGG
CAATTACAGCCCAAAAGATGAAAGGGTTGTTATTTGATGATGTGCCTGATGATTTTTATA
CGCCCCGTCAACGTGAGGCGTTAGAGATGATCTGCACGAAATTAGCCCGTATTTCAACGG
GTAATAATCCAAGTTATGAAGATAACTGGCGAGATATTGCGGGCTATGCGGTGTTAGGGG
GGAATTTAACGGAGGTAGATGATGGAACAAGAAATTGTACAAGCGGTCAGTAATGAGCAG
AATTTAGTAACAAAAAATGAGCCTGATATTGAATTTATTAGGTTAGGCGAAGCAGTGAGA
TTATTTGGAGTATCTCGAGCTACATTTGACCGTTGGCAACGGAAAGATTCGGAGTATTAT
ATTCCAGACTTTCCAAAGAAAATTAAAATTGGGAATTTTTCCTTTTATGTTCGGTCGGAA
ATTCGAGCTTATATGCAAAAGCTGATAGATGAACGCTAAAAAAAGCCCCACATTATTATG
ATGTGGGGCTTTGTTTTTAGACAAGTGGCTTCCAGCGTAAGCCTTGTTGTTCAAGGTAAT
TTCCCCAGTAGTCCATTATTTCTATTCGTTCCTTGAGATAGTCGTGACGATTATAAACTC
GTCTTACTGAGGATCCTTTAATTTTATGAGCAAGTACCATTTCTATAGCATCGGGATTAA
AATTCTGTTCATTAAGATGTGTGCTGATTAAAGCACGCATTCCGTGTGAGGTGAAAATAC
CTTTATAGCCGTTCCTTTTCATTGCTCGATTAACTGTTTCGCTACACATTGGGCGGTCGC
CTCCCTTAAAATGTGGGAAGACAAAACGGGAATGTCGGCTGAATGCTTTCATTCTTTGCA
GTATGTCAAGTGATTGCTTGGAGAGTGGCACGATATGCTCTCGTTTTTTGTAGCGTGATC
CTTTCATTTTTTCTTTGGGGATTCGCCAAAGTCGGTTTTCCCAATCTATTTCTCGCCATT
CTACTGCAACGGCTTCAGATGGGCGAACACCAGTAAGCAGGTTCCAGAAAATCAGATGTT
GGGTATATGGCTCAATATTGGCAAACATCATCTTGGTAATGAAGGTTGGAAGTTCTTCAA
TAGGTATTGTAGGATTGTTTTCTGCAGGCTTGTAATGAAATGCTTTTTTTGCTTTGTGGC
AGTTGTGCATTTCGATAAGTCCGCAATTTTCGGCGTGGTCCATTATGCCTTCAACGCTAC
GCAGTACTTTTTCAATGACAGAGGTATGACCTTTACGATAGACAATTTGTAAGGTATCAA
CTAATAACTTTGAAGTGATACGTTCAACTTGAATGTCGGCAAGAGTTGGGAAAATGTGTA
ATTCTAAACGTCTCCAATCTTCTTCCATTGTTTCTTTCGTTACTTTAGAAGATTTAAATA
CTTTCCATTGTAACGCTACTTTGTAAAACGTTTTTTCTAGATTATCTAGTATTTTTCGCT
CAATTTTGCGTTTGTGTTCTTGTGGGTCAATACCTTGTCTGATGAGTTCTTTGAGTTCAT
TTTTCTTTTCCCTTGCCTGTCTAAGCGAGAGAGTCGGGTAATAGCCTAACGTGATGGATG
TTCTCGCTTTGGTTATAGGCTTTTTATAATCAAGACGCCAAACTTTATTTTTCTTTGTTA
CTTGTAAAATTAAACCTTCGCCATCTCGTAGTAGTTCGCCTTCGGTGGCATTTTTGATGT
CTAAGTTTGATAGAGGTTTTATTAAAATTGCCATATTAATCACCTAAAATGAGGCGTATC
AATAGCCTAAAATATACTGCTATTTCTACTGCCTTAGAGCCGTTTTAGTCTGATCTAGCG
TGATCTTTTATACAGGTGTGAAAATACTGTAACATATTGATTTTGCTAGAAAATGATCGG
GGATGATATTATGGGGGTTGGGGTGTGGAGGCGTGTACCGGAGTCGAACCGATCTACATG
GATTTGCAATCCAGTGCATAACCGCTTTGCTAACACGCCCTAAGAAAATATATTGGAGCG
GGAAACGAGGCTCGAACTCGCGACCCCGACCTTGGCAAGGTCGTGCTCTACCAACTGAGC
TATTCCCGCATTTGAATTGTTCTTGAAAACGGTGTGCATTTTACCTATTTCTAAATAAGT
GTCAAATATTTATTTTATAAAACAAATTTAATTGATGAAAAAAAGGGCATTGATTGTGTT
TATCTCAATAAATGGTTAAACGGCTGAATAGTCACTTGCTCACCTACGGCAACATTGCCA
CGTTCTTGCTCAAGCACAATAAAACAGTTGCTTTCATTAAACGCACTAAAAATATGTGAG
CCTTGTGTACCGATGGTTTTCACTTCAAGTTGTCCATTTTCATTCGCATAGAAAAAGCCC
CGTTGGAAATCTTGGCGACCAACAGCTTTCTTAAGCGGAACAGCGGTGTAAGCGGTCAGA
TTTGGTGAAAAGTTTGCAATATGTTGATCGGATCTACCCACTAGTTTTAATAATGCAGGC
TGAACAAGTTGATAGAAAGTGACTAAAGCAGACACAGGATTACCCGGTAAACCAAAGAAC
CACGCTTTTTCCAATTTACCAAATGCAAAAGGTTTACCCGGTTTCATCGCAATTTTCCAA
AAACCGATTTCCCCGAGTTTTTCCAAGACATCTTTGGTGAAATCCGCTTCACCAACGGAC
ACACCACCACTTGTGATTAATACATCGGCGTTTTGTTGTGCTTCGGTAAAGGTCTTTTCA
AACAGACTAGGATCATCAGGCAAAATGCCGTAATCGACAATTTCACAATGCATTTTTTCC
AGTAAAAGGCGGACGGTAAAACGGTTGGTGTCGTAAATCTGTCCTTCTTGTAACGGATTT
CCAACAGACACTAATTCATCACCTGTTGAAAGAATAGCGACTTTCAAACGTGGATAAACG
GCAACTTTATCAATCCCTAGCGAAGCCAATAGCGGTAGGCTTGCTACATTTAATAGGCTA
CCTTTAGCAAGAACCAATGCCCCTTGCTTCACATCTTCACCAATACGACGGATATTATCC
CCCAATTTCTTCGGTAAGCGATTAATGGTGACAGTACCATCGGCATTCAGCGTCGTATCT
TCCTGCATCACTACGGCATCAGCTTCCACTGGCACTTTTGCCCCCGTCATAATTCGTACA
CAGCTTCCTTGTGGCATTTCAGCCAGAAACGGATTACCTGCAAAGGCTTTACCTGCGATT
TGTAGCGTAGTGGAATGTTCTAGATCTACCATTCGTACCGCATAGCCGTCCATTGCAGAG
TTATCAAAATTCGGCACGTTAATCGGTGAGAAAATATCCTCGGCACAAATTCGGTTTACC
GCTTGATCAAGCGGAATAATCTCTTGTGATGTTGGACATGGTAGTTGGTTTAGCATCGTA
TCGAGTGCTTGAGAAAGTGGAAGTAAAGACATTGGGAAATTCCTTGTTAGGTGAGAAAAC
CACGATAAAATCAATGTTACACTAATTCCCTTCCCCCGTTTACGGGGGAAGGTGCCGAAG
GCGGAAGGGGGGATTTCAAATTACGATGGCTTCGCCATATCCCCCCCTCAGGGCTTCGCC
CAGCTCCCCCCGCAAGCAGGGGGAGCGAAATGAAAAATGGGAATTACCCAATTTGTGCCT
GTGTAATAAAATCTTTCAACCCGAGCAAAATATTATTAATAGCAACCGCAGAAAGAATTA
AACCCATTACACGACTAATAATCGCCGCCCCTGCGTGTCCGATAAAATGTTGAATACGGT
TTGCCACTAAAAAGAGAATATAGGTAATTAACAGTACAGATAACATAATCCCCGTGGTAA
TCACCTGATCACCAAAACTGTAGCGATGGTTATCGGTCAATAACACCACCGCCATCATTG
CCCCTGGTGATGCAATTGACGGCACTGCCAACGGATATACCGCTAATTCGTGTAGATTAC
TTTTCATTTTGATCTCTTGATCTGGCTTACTTTCACCAAAAATCATTGTTAATGCAAAAA
GCAATAATACCAAGCCTCCAGCAATTTGGAATGCCGATAATGGAATTTGCATTGCATCAA
GTAGCCATTGTCCTAACACCAAGAAAAAGAGTAAAATCCCTGCTGCAATTAAAATCGCAT
TACGGGCAATCTTACGGCGATCTTCTGGTGATAAACCAACGGTTTTTGCCAAATAAACTG
GAATGGAGCCAATAGGGTCGATGACCGCCCAAAGAACAACGAATTGGACAACTAACGAAT
CAAACATTTACTTTTCCTCATAAAACAAAATCTTCGTTATTGTGCAATAAATTTACCCTA
AAACCAAACAACTTATTTAATTTTCAATGATTTTTTTTACAGATTTAACCTTAAAACGTG
GTCAAACCATCTTACTTGAACAAGCAAATGCAACTATTCATACAGGGCAGAAAGTCGGCT
TAATCGGCAAAAATGGCTGTGGTAAATCGTCACTGTTTGCCTTATTAAAAAATGAACTAC
AAGCAGAAGGCGGTGATGCCAGCTATCCGAAAAACTGGTCGATTGCGTGGGTAAACCAAG
AAACACCCGCATTAGATATCTCTGCGTTGGATTATGTAATCCAAGGTGATCGGGAATATA
CCCAACTCACTGCCCAACTTGAGCAAGCCAACCTTGAGAATAACGGCAATTTGATTGCCA
CCTTACACGCCCAACTGGATACCATTGACGCTTGGACAATTCAATCTAGAGCTTCAACTC
TACTTAATGGCTTAGGTTTTAGTACCGAACAGCTTCAACTGCCAGTAAAATCCTTTTCAG
GTGGTTGGCGAATGCGGTTAAATTTGGCTCAAGCTTTAATTTGTCGTTCCGATTTGTTGC
TACTTGACGAGCCAACCAACCACTTAGATTTAGATGCTGTGATCTGGCTTGAACGCTGGT
TAAGCAACTATCATGGCACCTTATTACTCATTTCCCACGACCGAGATTTTCTCGATCCGA
TTATCGACCGAGTTCTGCATATTGAACAGCAAAAATTGTTTGATTACACAGGTAATTACA
GTGCGTTTGAAATCCAACGAGCGACGAAACTCGCTCAACAAAATGCAGCTTACCAGCAAC
AGCAACAAAAAATCGCCCATTTACAAAAATTTATCGACCGCTTTAAAGCCAAAGCCACCA
AAGCAAAACAGGCTCAAAGTCGTGTCAAAGCCCTTGAAAAAATGGAACTGATTGCCCCAG
CTTATGCCGACAGCCCATTTTCCTTTGAGTTTAGAGAACCACTTTCACTGCCTAACCCTT
TGTTAATGATGGAAAAAGTCAGTGCAGGCTATGGGGAAAGAACCGTGTTGCAATCGGTCA
AACTTAATCTTGTACCAGGTTCTCGCATTGGTTTATTAGGACGAAACGGTGCAGGGAAAT
CCACCTTAATTAAGCTACTTGCAGGCGAAATTCAAGCACAATCAGGACATACACAACTAG
CAAAAGGCGTTCAACTTGGTTACTTCGCTCAACATCAATTAGACACCTTGCGAGCAGATG
AAAGTGCCTTGTGGCATTTAGCTCGCCTTGCCCCAGAAAAAACCGAACAAGAACTACGCA
ACTATTTGGGTGGCTTTGCGTTTCACGGCGATAAAGTCAAACAAACGGTCAGTTCTTTCT
CTGGCGGTGAAAAAGCTCGCCTTGTGCTTGCGCTTATCGTATGGCAACGCCCAAACTTAC
TGCTACTCGACGAACCGACCAACCACTTAGATCTCGATATGCGTCAAGCCTTAACAGAGG
CGCTGACACAATATGAAGGATCGTTGGTGATCGTATCCCATGACCGTCATTTATTACGCA
GTACCGTCAATGAATTTTACTTAGTTCACGACGGCAAAGTGGAAGAATTTAACGGCGATT
TAGAAGACTATCAAAAATGGCTAAATGAGCTAAATGCTCAGTTAGAATGTGTAAAAAAAG
CGGACAATTCGACCGCTTGTAACAATGAAAACAGTGCGGTAAACCGCAAAGAGCAAAAAC
GCCAAGAAGCCGAATTACGCCAACAAGCTGCCCCACTTCGTAAAAAGCTGACGCAGTTGG
AAAAAGAGTTAGAGAAGCTCACCGCTAGTTTAACAACCCTAGAAGAAACTCTGGCTTCCC
CTGAAATCTATGATGCAGAAAATAAAGCCAAATTGACAGAGATCTTGGTAAAGCAAGTGG
CAACCAAAAAACAGTTGGAAGAAGTTGAAATGGAATGGCTGGAAGTGCAAGAGCAGTTGG
AAGTATTGATGAACGGATAATTTAAAACATTGGCATAGTAGACAAAAGTGCTGGTTTTAA
TTATTTCCTTTAATTATCACCAACATTTTGGTCTATTATGCCAAATGTTTTCGTAGCAAC
TGTGTTCACACACAAAAAAGTTATTCAATTTTGACCCACAGATTCTGTGGATAAGTAGCG
TGTAGCATCCCATTTTTCATTGCGTTTAACCAACGCATTTATAATGGTGAGCAGTTTGCG
CATACACGCCATAATAGCGACTTTCTTCGCTTTGCCTTTTGCAACCAATCGGGCGTAAAA
GGCTTTAAAAACGGGTTCAAAACGAATTGCCGATAGTGTTGCCATATATAAGGCATTACG
AACAATCGCTCGACCACCATAGCAAAAGGATTTTCCTTTCCATTGACCGCTTTCCTGTGG
ATGCGGAATAACGCCAACGAGTGAGGCGATTCTTTTGCTACTTAGCTTGCCTAATTCCGG
CAGGCTTGACATCATCACGGCAACGCAATTTTTGCCAACGCCTTTGATGTCTGATATAAG
GTCAGCTTTATCACTAAAATGCTTACTTTGGTCGTCGATATCTTTATCAAGTTCGGCGAT
TAATTTATCAAGCATTTCAATGTGTTGTTGGATATTGTCCAACTGGGTTTCGTGGCTTTG
TTGCAAACGATTTAGCTCTGCTACTCGCATATCCACAAGCAGACGACGGCGAACCACAAG
GGCTTCCAGCTGTTCTTCTTGCCCAGAAAGCGGAACATACAACTGATGCTCTACTTCGCC
TTTAAGCTCACAAGTGAGCCCATAGAAAGCGAGATTAACCGCATCTTTTGCATCGGTTTT
GGCTCTCGTTTGAGATTTTGCAAACTCACTGCCTTTCAGTGGATTGGCAATAAATACACG
ATAACCTGCTCGAGCAAGGGCTTTTTTAAGGGGCATAGTTTTTACTGAACCAGCAACTAT
TTTGTCTACTATGCCGAAAGATAATACAATTTGAGAATAATAAAGGCAGAAGATACCCTC
TGCCTTTATTAGAAAACTACGGTTTGCCTTCTGCTTCTCGGCTTGCAACTGCATCGCCTA
AATCCTGATTATCCACAGATTTTTCTTCAGGTTTATCATCTTGAACCGTTGATGCTTTAT
CTTCATCATCGTTCCCCGAATTACTCCAGCCTGATGGTTCACCAACAGGTCTGCGGTTCA
TTAAATCATCAATTTGCTTGCGATCAAGCGTTTCGTACTTCAATAAAGCATCTTTCATTG
CGTGCAAGATGTCGATGTTATCTAACAATGTCTGCTTCGCTCGCTCATAGTTACGATCAA
TGATTTTACGCATCTCTTGGTCAATCAAATTTTGCGACGCTTCGGAAACCCCTTTAATTG
CTCCCATTCCATCTTCATTTTGATAGAACAATGGCCCTAGCTCTTTTGAAAAGCCCCATT
GCGTTACCATCGCTCTCGCAATTTGTGTCGCACGGTGAATATCTGATGAAGCCCCTGTGG
TAATTTTATCTTCACCAAAAATAATACCCTCAGCAATACGCCCTGCAAATAAGGTAGAAA
GTTGGCTTTCTAATTTCGTAAAGGTTTCACTAACACGATCCCCCTCAGGTAAAAACTGCG
CAAAACCTAATGCTTGCCCACGAGGTACAATAGTCACTTTATTCAGCGGATCGTGTTCTG
GCATTAAATAACCAACAATAACGTGTCCTGCTTCGTGATAAGCCGTATTGATAATCTCTT
TTTCCGTCATTGTATTTGAACGACGTTCTGGCCCCATATTGATTTTATCTCTAGCTTTCT
CAAAATCGTCCATCGTTACAACACGTTTATTTTGACGAGCTGCAAATAACGCAGCTTCAT
TTACAAGATTAGCAAGTTGAGCACCTGAATAACCTGGAGTACCACGAGCAACAACCATCG
GATCTACATCTGGTGCAAGCGGTACTTTTTTCATATGCACTTTCAAAATCTGCTCACGCC
CTTTCACATTCGGCAGATCCACTGTCACTTGGCGGTCGAAACGACCTGGACGAGTTAATG
CGTTATCAAGCACATCTGCACGGTTAGTCGCAGCGATAATAATGATACCTTCACTACCTT
CAAAACCGTCCATTTCCACAAGCATTTGGTTTAAGGTCTGTTCACGCTCATCGTGACCAC
CACTAAAACCTGCACCGCCACGCTTACGACCTACCGCATCAATCTCATCAATAAAGATAA
TACAAGGCGCATTTTTCTTCGCCTGATCGAATAAATCACGCACACGAGAAGCACCTACCC
CCACAAACATTTCAACGAAATCTGAACCAGCCATTGAAAAGAATGGTACATTCGCTTCCC
CTGCAATCGCTTTTGCTAATAAGGTTTTACCCGTACCTGGAGGCCCAACCATCAAAATCC
CTTTTGGAATACGTCCACCTAATTTCTGGAATTTTGTTGGATCACGCAAGAAGTCCACAA
CTTCAGCAACTTCCTCTTTTGCTTCATCACAACCTGCCACATCAGTAAGACGTGTTTTGA
TTTGATCAGGGGCAATCATTTTTGCCTTGCTCTTACCAAAGCCCATCGCACCACGACCGC
CACCGCCTTGCATCTGACGCATATAGAACACCCAGAAGCCAATGAGCATAATCATCGGAA
ACCAAGAAATCAAAATTTGCGATAACAATCCACGACGTTCTGCAGGTTCACCAATCACCT
TGACGTTTTTATTTAAGAGATCATTTAACAAATCACGGTCATACATCGGCATTACCGTTT
GATATTCTGAACCATCAACCTTTGCCACAGTAATCGTTTCATCGTTACTCTTAAAATTCA
CTTCTCTGAGGCGATTTTGTTTCAGATCGTCAATGAAAGTCGAGTACTCCACCGTATTCG
CACTATTAAAATTGCTTTCAAAGCCTTGGAAAGCCGTCATCAACGTAATACCAATTACCA
CCCAAAGCAAAATATTTTTAAACATATCGTTCAAGGTTTGTACCTCTTTTTAATTAAAAA
CTTGTCAAGACTACTATAATTTCACAGGATAAGCTACATTATCCTTTATAGCCTGTCGCC
ACAATATAAACTTCACGAGAGCGATCACGAGAAGCCTCAGGTTTACGCACTTTTACTACA
CTAAATAATGAACGAATTTCACGCAGATAATCATCAAATCCTTCCCCCTGGAACACTTTG
ACAACAAAACTGCCTTTTGGTGCTAACACTTGACGGCACATATCTAACGCTAATTCAACC
AAATACATCGCACGAGGAATATCCACAGAAGGCATACCGCTAAAGTTTGGAGCCATATCT
GACATCACCACATCAACTTTTCCTTCCCCCACTCGCTCTAACAACGTATTTAGAACGCTT
TCCTCACGGAAATCGCCCTGCAAAAAATCGACCCCGACAATCGGGTTCATATCCAAAATA
TCACAAGCTATCACACGCCCTTTATCACCAATTTGCGTGACAACGTATTGAGACCACCCC
CCTGGAGCAGCCCCCAAATCCACTACAGTCATACCGTGTTTAAACAAGCGGTCAGTTTGT
TGAATTTCATCTAACTTAAAATAGGCACGAGAACGAAGTTTTTGCTTGTGTGCCTTTTGA
ACGAATTGATCTTTGAAATGTTCTGCAAGCCAACGAGATGAACTTGCACTGCGTTTTCTA
CCCATTCTCTACTCTGATTATCCAAATTAAATAACAAATGTAGGAACACACTGCGTGTGT
CTACTATATTAAATTCAAACGGACACACGCAGTGTATCCCTACATTGAAATATAAATCTA
TAAAAAATTGCTCTCTATAATAAGGGTGAAATGGCTGATTTCAAGGGAAAAGTTAAAATT
TTGTGGCAAAATGATTGAATTTGCAAAAAACAGCTCGGATCTGACCGCTTATATTTGCTC
GACACCCTAATTTTTCGTTATAATCGCCACAATTTTTGCCAATTTGGCATCTTTTTATTT
AAACAGAGGACAGATTTATGGGCTTTTTAGCTGGAAAACGTATTTTAGTAACAGGTTTAG
CAAGCAACCGTTCGATTGCTTACGGTATTGCAAAAGCAATGAAAGCACAGGGGGCAGAAT
TAGCCTTTACCTATTTAAACGACAAACTTCAACCACGCGTTGAAGAGTTTGCCAAAGAGT
TTGGTTCAGACATCGTATTACCATTAGATGTCGCAACCGATGAAAGCATCATAAACTGCT
TTGCAGAATTAAGCAAAAAATGGGAAAAATTTGACGGTTTCGTTCACGCAATCGCCTTCG
CACCAGGTGATCAATTAGACGGCGACTATGTAAATGCTGCAACCCGTGAAGGCTACCGAA
TCGCCCACGACATCAGTGCATACAGCTTTGTGGCAATGGCACAAGCAGCACGTCCATTCT
TAAACAAAGACGCAGCATTATTAACCCTTTCTTATTTAGGTGCAGAACGTGCAATTCCTA
ACTATAACGTGATGTGTTTGGCAAAAGCATCACTTGAAGCCGCAACTCGTGTAATGGCAG
CGGATTTAGGTAAAGAAGGAATCCGTGTGAATGCGATCTCAGCAGGTCCAATCCGTACGC
TTGCTGCATCAGGTATCAAAAACTTCAAGAAAATGCTTGCAGCATTCGAACAAACTGCCG
CATTACGCCGTACCGTAACGATTGAAGATGTGGGTAATTCAGCAGCATTCTTATGTTCTG
ACCTTGCTTCAGGCGTAACAGGTGAAGTGTTACACGTTGATGCAGGCTTTAGCATTACTG
CAATGGGCGAATTAGGTGAAGAGTAATTGCTTTATTGAAGTGATTTATAGGGACAGGCTC
ATGCCTGTCCTTTCTTATAAAAGTTTGAAGAATATTTAATCTATTCTCTATTATTACAAA
CTATACAATATATCTATACAATTTATTTATTTTCCAAAATCTCAATCATTTTTTCTAAGG
ATTCAATACGAGATTCAAGAGATTTAATTTCTCGCTCACGGCTATTGAGAATTTCATTTT
TTGCTTCAAGAGCAGTTTTTAAAGTTTTAATTTCGGCTTCTAATACAACACTGTTACTAC
CAAAAGCGAGAGATATATTACTTGAATGGCTATAATTACCGATATTAATTCCCGCTTCAT
CAGAACGAAATAATTCCCACCATTCAACATTTAATACTTCAGCAATTTGTGGTAGACGAT
CTAAACTGACTTGCGTTTCCCCACGTTCAATTTTGGCATACCCTGTTTCAGACAAATTTA
ATCGTTCTGCCATCATAGCTTGGGTCAATTGTCTTTCTTCACGAAGATTACGAATGTTAT
GTCGAATTTGCTCAGTAAATTTCATAAAAAACTCTTTTTGGGTAGGTAAATAATAAATAT
TTGGGTAAACCACTATAACAAGTCGTTACTGGTTTGAGTATAACCGAAAAGCTACTATAT
GCCTACGTTTTAAACGTGCTTTTTTATTTAATTTCAACTATGGAGTTTTATATGGCTTAC
CTTCACGATTATGATTTGGAATTTTTAAAAGATTGTCGTTCAAATGAACTAGATGATTTA
GTTTATGTACTTACTCACGATAAAGATGGCTCTCCTCGTCTTACAGAAACCCTTACAACA
ACAGATAAATATAAGCGTTATTTCCCACAACATAATGCATATTGGGATGAAATCGCTGAA
GAAATTCAATACTTTGGCGGTAATACCTTTACTAATTTAGTTAAAGGGCATGGTGTAGTT
TATAAGGAAATACTTTGTGATGTTTGTAAGAAATTGAAAGTAAAATATAAAAAAACAGAA
TCGACTCGAGATATTGAAAATGCACTCTTAATGAAAATCTTACAAACATCTCTCGAGAAA
CTTAGCGATCAAGAATTAACAAACCTATCAATAGAACTGGGCATTGATAAAGCTGAGTTT
GTTGTTGGTGGGAAATTGAAAATAGCAGCATTTCAAGCACTTTTCAAAGCTGGAAGTTTT
AAGTCTTACCAATTGACAGCAATAATTGCTAATGCAGTTATGAAGGCGTTAACAGGCAAG
GGACTAACATTTGTAGCTAACTCAGGTATGATGAAAATATTAAGTGCTTTAACTGGACCT
ATTGGCATAACAATCAATATTCTAGCGATAGCTGTCGATATTGCTGGTCCAGCTTTTCGA
GTAACTATTCCTACCGTTATTCAAATCGCTTATTTAAGAAAGCTTACAGATAATAGACAG
GAAATAGAAGAAAGACTGCAAACTGAAAATGCGAAATCAAATGAATCAAAAGTTAAAGAA
AATGAAGAAATGCCAATACGTTCTAAAGAAGAAGCAGAACTTGAACAACGTATCCTTAAA
GGTATAAAAAAACTACGAGAACAACATCACTTCACTCAAGCTATGATGGCTCAAGAATTA
AATATTTCAACAGCAGAATACATACTTTATGAAAGTGGAAAAAAAACACTAAATGTTCGT
CTAGTGAAGATGATTGCGGATATTTTCAATATTTCAACAGCGGATTTAGCCAAAGCAGGA
GAAATTACAGAAAATCAGACTGTAAATAACACTTAAAAATAAAAAACTTATATAACAATC
AGTTTCTCTGTTAATTTAATTATCTTTTAATAGCCCCCTAGGAATATCAATATTTCTAGG
GGATATTACAAAAATTACTCACTATCACTGCTTACAAAGTACTACAAATTCTGAAGTACT
GGAACAAGATTAGGCTGTTGCTCAATAATCGCAAGCAATTTCCGTGCCGCACCATTTGGG
GTTCGTCTGCCGATTTCCCACGACTGCACAAGATTTTGGCTTACGCCTAAAAGGGAAGCA
AATTCCGCTTGTTTCATCTGGTGCTGGGTCCTAATCGCTTTGACATTCGGGATTTTATGG
ATATGAATACGATGTGGTGGTACTTCTATTTCGCCTTTTTCAATGGCGACCATTTCTCTC
GCACTTTCCATTAGACGTTCAAAAAGTTCTTTTTCCATCTTTACTCCTCACTTAATTGGG
ATACAACCGCTTTTAACATTGCTTTTTGTTTATCACTCATATTGTCTTGTTTGCTTTTAG
CATACATCATCATTAATAATAATTTTCCCTGTTTGGTTACAACATAGTAAATCACCCTTA
CACCACCACTTTTGCCCTTGTTATTACTTTCTAGTTTCCAGCGAATTTTTTGGCAACCAC
CAGTATTCTGAATAAAATCGCCTAATTCGTGAGATTCTAATAAATAAGCCTGAAATTTCT
GATATTCATCATCAGACATTAATGCTTTTCGGTCTTCTTCAAAAACTTTGGTTTCAATAA
AAGTAAGATATTCTTCTGTTTCCATTCAAACAACCTTAGTATAACGTACACAGTACAACT
TTTCAGCTATTTTATAGCCTAAGGTATAAAAATATTTTGGCTAGCTTGCTTTGCTATTTT
TTCGATAGCGATCGAAAAAATCATAAATTTCTCAGACAGTCTGCCTGAAATCCGCTATAA
TTTTCTAGTTATATCGGTGCATTTCGCACCGCTTTTTATTTTTATCAATACGAGAATCTA
TGTTCCAAAATAACCCCCTATTAGCTCAATTAAAACAACAGATTGAAGCAAGCAAAGAAT
ATGTTGAAGGCGTTGTAAAAACGTCAGATAAAAGTTATGGCTTTTTAGAATGTGAGAAAA
ATAGCTATTTCATTCCCCCTGCGGAAATGAAAAAAGTGATGCACGGCGATAAGGTCAAAG
CTGTTGTGAAGCGTGATGGCGATAAAGAGCAAGTTGAAATTGACTCGTTATTAGAGCCAA
TGTTAGAACGTTTTATCGCTCAAGTGCGTTTTAACAAAGACGGGAAATTGCAATTAGCCG
TTGATCACCCAAGTATCAATAACTTTATTCCAGCCAATACGCAGAAAAAAGTCACAGAAA
CCCTTGAAAATGGCGACTGGGTGGTGGCACAGTTGAAAACACACCCTCTTCGTGATGATC
GCTTTTTCTTTGCTCAAGTCACGCAATTTATCTGTAAAGCGGACGATAATTTCGCGCCGT
GGTGGGTAACTTTAGCTCGCCACGAACAGCCTCGTGAACCTGTTGCGAATGAGAAAAGCT
ATGAATTACAGGATCAAGTCGAGCGAGAAGATCTCACTCACCTCTATTTTACTACCATTG
ACAGTGCCAGCACTAAAGATATGGACGATGCGTTATACGTTGAACCAATTAGCGAGAACG
GCACGCAAACAGGCTGGCGTTTAGTCGTTGCGATTGCCGATCCGACCGCTTACATTCCTG
AGCAGTCTGCAATTGAAAAAGCCGCTCGCCAACGCTGTTTCACCAACTATCTTCCTGGTT
TTAACATTCCGATGTTGCCACGAGAGCTGTCCGATGATCTTTGCTCTCTCGTGCCGAATG
AAAAACGCCCAGCATTAGTCGGCTATATTGAGACAGATTTAAGCGGTAATGTGGTAGGTG
AAGCTCGCTTTGTGTCAGCTTGGGTTCAATCTAAAGCTCGTTTGGTCTATGACGAAGTGT
CTGATTATCTTGAAAAAGTCGAAAATCACTGGACACCAGACTGTGCAGAAACCGCACAAC
AAATCGACTGGTTGCATCAATTTACCCTTGCTCGTATCGACTGGCGTAGCAAAAATGCCT
TGCTATTTAAAGAGCAAGGCGATTACAGCTTTGAGTTAGCTGAGGACGGCGCAGTCAAAG
CAATTCACATTGAATATCGCCGTATCGCTAACCAAATGATCGAAGAGGCAATGATTATTG
CCAACATCTGTGCCGCACAGTTTTTAGATAAATATGCACACACAGGCGTATTTAATACCC
ACTCAGGTTTTGATAGCAAAAACCTAGAGCCTGCTCGCAAATTCTTACTGGATACGCTTT
CCAATGATGAAAATAGAGAGAGTTTATCTGAACGCTACTCCCCTGAGCGTTTAAGTACCC
TTGAAGGCTATTGCGAAATGCGTCGTGATATTGAGCAATTCCCTGAAAATTTCTTAGAAA
TGCGGTTACGTCGCTATTTAACTTTTGCTGAATTTAAAGCAACATCAGCTCCGCATTTAG
GTTTAGGTATCAGCCATTATGCAACTTGGACATCGCCAATTCGTAAATATGGCGATATGG
TCAATCATCGTTTAATTAAACAAGTTCTTGCAAATCAAACAGCAAAACCTGTCGAAGAAA
CCGTTTTAACTCGCTTACAAGAAGCTCGTAAGCAAAATCGTATGGTTGAACGTGATATTG
CCGACTGGCTTTATGCTCGTTATCTTGAGCCTATGGTGGAACAAAACGTAGAATTTGACG
GCGAAATCCAAGATGTTTCTCGTGGTGGCTTGCGTGTTAAAGTCATTGAAAATGGCGCTT
CGATTTTTGTACCATTCTCAACATTGCATAATAACAAAGAAGAAATGATCTTCTCTTCAG
AGGAAATCGCTCTTTACATCAAAGGCGAAAAAGCTTACCAAATCGGGCAAGCGGTGAAAG
TGAAACTCAAAGAGGTTCGTGTAGAAACGAGATCGGTTGTGGGTGACGTTTTAATCTAAA
TAAGATTCAAAACTATTTCTATGATTACTCTCTTCTGTCCTTTATGACACTTTTATGAAC
ATCAGGTAAGAAAAAATTTTACCTGATGTATATTTTTAAGGGAACAAATATGTTTTATAA
AACTTATTCAAAAATAATTTTACTTAGCACCCTAACATTATTTACTGCTTGTTCTACAAA
AATATCTGAGCAGCCTAATACAGAAATAACAAAATTAGGAGCTAAATTTCACCAACGTAA
ATTTATTCCATCTAATGTACCATTAGTGAATATATCGGATATTCAGATAAATAATAACAT
TGTTAATCAAAAGGATTTTTTACAACAACTTGCTCATATTCAAAACCATTCAACTAACCT
AATGAAGCATCATGTAAAAACATATAATAAGCTCTTTACTTGGTTATCCCATGGAGGAAA
AATTAAAGATTTAAAACATTACGGAGTCCAAATTCAACAAATGCGAGGGCAGGATGGGTA
CCAAAATGTACTGATGACAGGCTATTATATCCCTGTAATCCCAGCAAGAATACGTCCAGA
AGGTGAATTTCATCATCCTCTTTATGCAATTCCTAAAGGGAATAAGAAATACTCAAGGGC
TCAAATTTACCGCGGTGCGCTGGCTGGCAAAGGTTTAGAATTGGCTTATACTAATTCAAT
GCTAGAAAACTTTTTGATGGAAGTTCAAGGTAGTGGCTTTGTTGATATCGGTGGTGGTAG
GCTACATCATTTAGCCTACGGAGATAAAAATGGCTATGCTTACACCAGTATCGGTCGTTT
GTTAGTAGAAGATGGAGAAATAGCGAAAGAGAATATCTCTATTCAAGCAATTCGTAAATG
GAGTAAAGAAAACCCTCACAGATTGCAGTCACTACTGGAAAGAAATAATTCTTTTGTTTA
CTTCCGCCGAGATCCAACACTAGAAGTAAAAGGATCAGCAAGAGTCCCATTAGTTCCTTT
AGCATCAGTTGCATCAGATAAGCGCCTCATTCCAACAGGAAGTGTATTATTAATTGAGAT
GCCTATACTTGATCACAATGGTAACTGGAATGGTCGCCATGAATTCCGCCTAATGGTAGC
ATTAGATGTTGGGGGCGCAGTGAAGGGACAACATTTCGACCTTTATCAAGGAATTGGACA
TCAAGCAGGACAAAAAGCAGGTCATATGAAACATTATGGCAGAGCTTGGCTACTAAATTA
GGAACATAAAATTTGATTTTTATCAAAAAAATAAAAAAATTATGTTTTTATGCAAATAAA
ATTTGAAAAACTCAAAAAATTGACGTAATCTTACAGCAACAAAAATAAGTGTTATGTCCA
ATAACCCAAATCATAAATTTGCTTTCCGAGTAGCCCCTGTTATAGGGGCTTTTTTTATGT
TTTTCAATTTACTTTATGAGACTTTTTCCATTTCCAAAATACAATGGCTCCGCCAATCAA
TAACATAAGCCAAATTGCCATCTGTCCTTTTTGAATTTGTTGATGTAGCCAGTCTAGGTT
TTTTGCACCAAAATCCCCTAAATAGATCCAAATGGGTACGGAAATAATTGCTGCAAAGAA
ATCCACTAACACAAAGCGAGTAAAGGTCACTCGGCGTGTGATACCAGAAACCAGATACAC
CACAGCACGAAGACCAGGTAAAAAACGTGCCACAAAAAGCAACTTCCAGCCTTGTTTTTC
AAAGCGTTCTTGTACTGTTGCGAAGCGTTCTGGGGTTGCAATGCGGCGAATAAGAGGGAA
TTGCAAAATCTTCTCGCCGTAAATACGACCTAGCCAGTACATTGTGCTGTCGCCCACTAA
TACGCCCAGCATACTGACAAACAACATCCAATGAACATTCGTGTATCCTAAACCAGAAAT
TACCCCACCAGACACTAATGTGACATCTTCAGGAATAGGCAAACCAAAGCCACAGGCGAG
CAATACTAGAAATACCGCCCAATAACCATAGCTGCTGAAAAACTCAATTAATAGTTCCAT
TCTAACGTCCTTATTGATTTAGGTTGCGAACCGAACTACGCACCACTAATTCTGGATAAA
ATTCCAATACTTTAGGAGTAACAGGCTCAGACGGTTGCTCATTATGCTGTTGAATACGCT
CTAATAAGGTATCAATTGCCATTTGCCCTAAACGTGTTTTAGATTGATGAATAGTTGTCA
AAGGCGGTGCATAGAAACGTGAACTATGGATATTATCATAGCCAATCACGGAAATATCCT
GCGGAACAGAAAGCCCTTTTTCTGTAATGGCTGAAATCACACCTAACGCCATTGCATCAC
AACCACAGATCACAGCGGTGGGTAACTTATCCTGTTTGAGCAAATTATTCATACTTTCAT
AACCGCCCTCAGGCTGAAAGTCATTTTCAAAAATCCACTCTTTGCGGATCAACAGACCTG
CTTCCGTCATTGCCTTAACAAAACCATCATAACGGGCTTTTGCGGTTGTTTTATAAAGAT
AACCCGCAATAATCGCAATATCACAATGTCCATTATCAATTAAATGTTTGGTTGCCATAT
AACCACCATCAAGGCTGTGATCTATAATACGGTCACTCTTACCATCATTCGGACCCCAAT
CCATAACCACCATAGGTACATTCGTGCCATTAAATAACGCCAAGGAATTTTCCGTATATT
CGGAACACATTACCAAAATGCCATCAACCCGTTTTTTAATTAACATATCTAAATGGTTTT
GTACTTTTTCAGCATCATTTTGGGTATTACATAAAAATAGCGAATAGCCTTGACGATAGC
AGTATTCTTCAACGGCAAGCACAATTTCCGCAAAGTACGGGGCTTCGCTTGTTGTGATAA
TCATACCAATTGATTTTGTTGTATTCACTTTTAAGCTTCGAGCAACGGCACTAGGCGAGT
AATTTAGGCTGGCAATCGCATCCCATACGGCTTTTGTAGTATCTTCTGCCACAAAGCGAG
TTTTATTGATAACGTGAGAAACGGTAGTGGTTGAAACCCCAGCCAATTTAGCAACATCTT
TGATGGTAGCCATGGATATTCCTCCTAATAAAAATTGGGTTCTATTATAACGAAAATTTT
CTAAAAATTACTGAATTTAATCTTTATATACGTACTAAAATACAGGAAATATAACAAACC
CGATGAGTTAAAAGAATAAATGTCTATTCGCCACTAACTGCTCACGGGTTAAACTAAACA
CCCCTAACCCACCATTTTTAAATTCAAGCCAGTGGAATGGCACGCTTGGGAATTGTTCAA
TTAAATGAACCATACTGTTACCCACTTCACAGACTAATACGCCGTTATCGGATAAGAAAT
CTGCCGCTTGAGCTAAAATGCGTTTGGTAATATCCAAGCCGTCCGCCCCAGAACCTAATG
CCATTTCGGGCTCGTGGTGAAATTCTTCTGGCATATCGTCTAAGTCTTCTTGATCGACAT
AAGGCGGATTAGTTACGATTAAATCATAGCGATCTTGTGGTAGATCGTTGAACAGATCTG
ATTGGAATGGGAATACACGATGAGCCATATTGTGTCGTTCAATGTTGATTTCAGCCACAT
TTAACGCATCTACAGAGAGATCAACCGCATCAATTTCAGCATTTGGGAATTTGTCGGCAC
AAGCAATCGCAATACAGCCACTTCCTGTACACATATCTAAAATGCGTTTTGGTTCAGCTC
GTAAAATCCCCGTAAAACCTTGTTGAATTAATTCGCCGATAGGGGAACGTGGCACTATCA
CTCGTTCATCAACGTAAAACTCTAAGCCAGAGAACCACGCCGAATTTGTTAAGTAAGCAA
CGGGTTTGCGTAAGCCTAAACGTTGCTCGACCATTTCAATAATACGTTCTTTTTCTACAC
AGGTTAAGCGTGAAGCGTAGAGTGTTTCTGGCACGTCCATTGGCAATGCAAGAGCGGTTA
AAACCAGTTGATTGGCTTCATCCCACGCATTGTCGTGTCCGTGTCCGTAATAGAGATCAG
AGGCGTTAAAGTAGCTGTATGCCCAACGCATCATATCTAAAATAGTGGCAAGATCGTCAG
CAACAGGCGATGAAGCGATTTCATCAAGAAGTTCAAGGTTATGTTCGTACATATTTAATA
CCTATTTTGAAAAATTGCCGTTTTATACCATATTTCCCTTTGTGTTAGAATGGGCTGATT
AATTTAAAAGGAAATATTATGTTAGAAAATGATGAGTTAGCTTTGTTTCGAGAAGCGATT
AAGGGAACAAAGAAAATCAAACAAGATACCTTTGTTCCTAAAGTTGAACCGCGTAAAAAA
ATCAATGAGATCAGAGAATTAAAAGAAAAAGCGGATACATTGTTTTATTTTTCCGATGAA
TATGAGCCGTTATTAACCGAAGAAAATGATAAAGTGAAATACCGTCGAGAAGATGTCGAT
CCTTATATTTTAAAACAGCTTCGCCGTGGCGACTTTCACCCTGAACTCTTTTTAGATTTA
CACGGTTTGACCAAAGAAAATGCCAAAAAAGAGCTGGCAAGTTTAATTTTAGCTTGTGAG
CGAGAAGGGATTTATTGTGCCAGCATTATGACAGGCTATGGCACAAGGGCGTTGAAATAT
CAAATCCCTCGTTGGCTTGTTCAACATCCGAAAGTGATTGCATTACACCAAGCACCGAGA
GAATGGGGTGGTAACTCCGCCATTCTAATTTTAATTGAGCAACCAGAAAAATTAGATAAA
AAACGATAAGAAGCTGTCTTTTTACCCTAAGAATATTCCAATAAAGGCATAGAGACAAAA
TTAAAGGAACCTGATATGGATCTGCACCTCAAAGAGGTTTGGCTTTACCAATTAACTAAG
GTGCAGAATAGAAACCTAAGCAATATACCTCTAACCAGCAACAGTAGGTAAAATACCGTT
TTGCATTAGGAATGGGATAACAATAATCACAATACCCATAATGAAAGCCAGAATTAAACC
TACTGTTCCACCTGCGACACGGTAAGGCAAGTTAGGGTGCGCTTGGCGAGCTTTCCACGC
TAAGCCGATAGGTAAAATTAACCCATAGAAAGCAAAGAGTAAACCAGCGTAACCTAATGC
TGCAATAAAGCCATTTGGATAGAATAAGGCAAATGCAAGCGGTGGGATAAAGGTTAAAGG
TGTCAAAATCGCTCGATTTGCTAGCAAGTTTACACGTTTTAGTAAATCGCCTACCCCTTC
AAAAATCCCCATAGCTACCCCTAAGAAAGAGGTGATTAAAGCCAATGCTGAGAAAATACG
CACCATTTCGCCTAAGAGGGTACTACCTGTGATTTGGCTGGTTGCTTTAACTAAACCATT
TAAGGTTGGATCTTGGTTTAATAGAGAGACAAATTCGCCTTGGCTTAATACGCCGTGTGT
TGCTAACTGCCATAGTAAATAAGCACCGAGAGGGATCACTGTACCGATAATCACCGCAAT
TCTAATTTTACGAATATCCGCATCAAGGTAGCTATTAATACTACCCATAATAACGTGGAA
GCCGTAAGAGGTGAAGAAAATCGGGATCACTGAAATAACTAATAAGTTATCTAGTGGCAC
TGCGGTTAAGTTCTCTAATTTTGCTTTTGGAAACATCATTAACAGTACAAATACAAATGC
AACGATTTTACCGATAAAAAGAACACGAGTTAAACCGTCTACCCCTTTAATACCTACGAC
AACAAATACCCCTAAAATAAAGGTGAAAAGCAAAATGCCAACTTTTAAGGTGGTATCACC
TTCTCCCATTTCAGGTAATAGTCCTGAAACAAGAGAGCCACCGCCTGTAATGTAGGCAGC
TAAAAGTGCATAAAGCAGTACAAGTAAGCACACTGTCGCTAATACGCGACCAGGCATTCC
AAAATACTGTTCAGCAAGGGTTGCTACCCCAACATCTTGCTGTGCGGCGGTCTGATAGAC
TTCCATAAACAGTAATCCAGTATAAGTGAGAAGCAACCATAATCCCACCAACAATACCAA
CGTCATTCCAAAGCCCATTCCTGCGGAAGTTAATGGCATTGCTAACATTCCTGCACCAAT
GGTTGTGCCTGCAATCATTAAGGCACTGCCTAAAATTTTATTTTTCATAAAAACTCCTGA
AATAAAAATCCTAGGCATTCTAGCAAAACAAAATCAAAACGTAACGAAAAATTCTCAATG
TAAAAAAATTATTACACTCAGTGTATTTTTTTATAATACAAAATGACTTAATTTTTGTAC
TTGCTATTCAACAAATTATCCAACCACTTTTGGTAGCCATCCACTTTCAATCAAGAATGG
TACCATCACGATAAATACCCCAATAACTAAAGCGAGTAATAGGGAAATAGAACCACCTTT
TACTTGATATGGTAAATTTAGATTTTGACGACGTAATTTCCAAACCATTGCAATTGGTAA
CACAATCGCATAGAAAGCAAACATTTGCCCAGCATAGCCTAGAGCTGCAATAAAGCCTTG
TGGATAGAAGAAGGCAAATAACATTGGCGGAATAAAGGTTAATGCACCTAAACTCACTCT
TCCTGCATTTATATTTACACGTTTTAAAAGATCTTCCAATGCTTCAAATAGACCAAGTGC
CACACCTAAGAATGAAGTGATCAAGGCTAATGCCGAGAAAATTCGCACCATTGCACCAAT
AATTGAACTGCCTGTAATTTGTCTAGCGGCTTCAGCTAAACCGTTTAATGTCGGATCTTT
TTCTAAGATTTGTAAGAACTCTGTTTGGGTTAATACACCGTGCGTTGCCAATTGCCATAA
AATGTAGGCAATTAGCGGAATAGATGTACCCACAACAATCGAAATACGCAACGCTTTCAC
ATTGCCTTCTAAATATTTGTTCAAACTTGGAATTGAACCGTGGAAACCAAATGCGGTAAA
GAAAATTGGACTTACTGAAATTAACAGTGCATTATCAATAGGTATTGCCATTAAGTTATC
TATAGATACTTTTGGCAACAGTAAGAATAACACCAAGATAAAAGCGAGGATTTTCGTGGT
AAATAATAAACGATTTACCGCATCAACACTGGTCGTACCTAAAATAATAAATACACCAAA
TACGAGTGTAAAAATCACACCTGAAATACGCGTAGTGGTTTCAGCATCAATAATAGTTGG
TAAAAATGCAGCAAGAAGTGAACTACCGCCTGATACATAAGCGGATAAAATAGCGTAAAG
AAATACAATTAAAACCGTTGTTGAAACTACACGCCCGAAAGTGCCATAATATTTTTCTGC
CAAAGTACCAAGCCCTGCATCACTGTCCACAGTTTGATACACTTCAACGAATAATAAGGC
ACTAAAGCAAAGTAACAACCAAAGTGCAACCAAAAGTAAAAATGTAAAACCAAAGCCGAT
ACCTGCCGATGTTAAAGGCATAGCAAGCATTCCAGCCCCGATTGTCGTACCTGCAACAAT
TAAGGTACTTCCTAATGTTTTGTTTTTCATACAATTACCTGTCAATAAAAATGAACATGT
ATATTTTAATTAAAATACAGAATTTAGCTAGAAAAAATCACACGGAATAGAAAAATATTT
CTAAATAGTAAACTTTCTTTTACAAAAAACATGCTATCTCAAAACAGTACTACTGACTCT
TCATCAAAAGAGAAAAAGTAATATCTCAAATTATAGGTACTTTTTATTAGAAAAAATCAA
TTTACTAAATTATCGCTTTAGCATTATTTATACTCTTAGTAGAGAGATAGCATAATGTGT
GTAAAATATCTTGGGGCTGTTCTAGATAACGACTAAAAGCTCTATTTTAGGTTAAAATAA
CCAAATGAGAAAAAGTCGTCTAAGTCAGCATAAACAAAATAAACTCATTGAGCTGTTTGT
GGCAGGTGTCACTGCTCGAACAGCGGCTGAGTTGGTAAATGTAAATAAAACGACAGCAGC
CTATTACTTCTATCGTCTGCGATTGCTTATCTATCAAAACAGCCCACATATGGAGATGTT
TGGAGGTGAAATTGAAGCTGATGAAAGCTATTTTGACGGCACTCGCAAAGGTAAACGAGG
TCGTGGAGCTGTGGGTAAAACCGCTGTATTCGGGCTTTTAAAGCGTGATGGTAAGGTGCA
TACCGTCAGTCAGAACTGGAAACTGGCGATGAATCGATTTATGATTGATTTTGGTGATCG
TCTAGACGATCACCGTTAAGTTGAAATGGGTGTTTACACAGAATTTGGGATAGGGTCACT
GCTGGGAGTTTGATTTTTTCTAAGATTTTTAAAGGGTTGGTTGTCAAAAATTTTGCGATG
ACGGCTGATAGGGTGGCTCTTTCCCTTGCGACTGAAGCAGGTTGTACTTCGGTGAGCCGT
TGATTTTGCCACGCTCTGAAATGCTCTTTGGCAAGTTCGTTCAATTTGACTTCGCCAAGC
GGTGTGCAGGCAATGCGTAAAATGCGGAAGCGTTCTTCACGTTTGCCCCATTTGTGGCAG
GTCACTTCTTGTAAATATTTCATCAGTAAGGCGGAAAAGGTGACATCTGGGGTGTTTGTG
TAACACCCTGCTTCAATTTCTGCTTCGATAAAATTCGCCCAATTGACCGTTTCTGTGCGT
GTTGTGAATGTTGCGGTTTTGGTTATACCTTGTCTGCGCACTTGCGCTCGCCATTTTTTG
CCGTTTTTAATGATGGTTGCCATTGTTCTATCCCTTGTGTATCAAGCACGCATCGTTATT
TTCAATGTGTGCAGTTGATGTGTGCAAATGTGTGCAATTAATTTTAGAACAGATCGAAAT
CGATCAGAAAATGACTGTTTTTTATAAAAAAACAGGGGGTAGAAAACGTGGTTTTTAGTG
GGTAATTAACTATTAAATACTAGGTAAGTATTTGTTTTTATGGGGAATTTATAAAATAAA
AGCAGAAACGGGGAATTTCTGCTTTAGGGAAAATGGTGCGACTAGCTGGACTCGAACCAG
TGACCCCCACCATGTCAAGGTGGTGCTCTAACCAACTGAGCTATAGTCGCATAAAAACGA
GGTCCATTCTAAAGAAAAAGCAAAAACAACGCAATAGCGAGGGAAACCAACCGCTTGTTT
TTAATCCAAATTTAAGCGTTTTTGTGTAAAAATATGTTTATCTTCCCAACGTAACATCGT
CAAATGATTACCCCAAACACAGCCTGTATCCAACGCATAAATCGTATCTGGAGTTTGATA
ACCAATTAAACTCGCCCAATGCCCAAAAATAATCGGTTGCTGGCGATAAAACGGATTATC
TAGTTCAAACCAAGGTTTTAAGCCCTCTGGGGCTTCTTCGACTGGTAATTTACAATCAAA
ATCCAACCGCTTATCCGCATAACAAAAACGCATACGCGTAAACACATTTAATGCATAACG
CCAACGCTCAATGCCTTGCAAATCCGCACGCCACTGGTCTGGTGAATTGCCATACATCTG
AGCAAGAAAATCTGCAAATTGCTCACCTTGTAACACCGCTTCCACTTCCCTTGCACAAGC
TAAAGTGGTCGCTAAATCCCATTCTGGGCTTACTCCTGCGTGGACTAACAAAAATTGATG
AACAGGGTGTTGTGCCACAAGCGGTCGAGAGCGTAACCAATTTTGCAATTCCAAACGATC
TTCCGCCTCAAAAATCGCATCAACCTTATCTTTAGGCTTCACCGCTTTAATTCCCTGCAG
TGTCGAAAGTAAATGCACATCGTGATTACCCAACACCACAGTTGCCCTCTCCCCCAAAGC
CTTCACATAACGCAAACAAGCCAAAGAGTTCTCGCCACGAGCAACCAAATCACCCGTTAG
CCAAAGTTCATCATACTGCGGATCAAAATTAGCTTGCTCAAGCAACAACTGAAATTCATC
AAAACAGCCGTGCAAATCTCCCACGATATAGGTCGCCATCGTTCTTCCCTACTCTACGCT
CTGCAAAATACGATCTGCAAATTTCCCGATACTCACCGCAAAATTATTCGACTTATTCCA
ATCTAAAATCGTACGGAAATTATTCGACACCAAGAACGCTCGCCCTACCTCTTTATCAGG
ACGAACCAACCACAACTTCTCTGAACTCAACGCATTCAGTTTTGTTGTTTCTTGAGCCGT
TGGATAGGCTAAATAAACACCCCACGCCTGCCACTCAGCAAGGCTTTTTGCTTTATTCAA
CTCAATCCCAGAAAAAGAGAGATCGATAGGTTGAGCCAACTTAACCTCTACCCCCCACGG
CAAGTCCTTATCCCAGCCAACAGTTGCCAGATAATTCGCAATAGAAGCAAAGGCATCATA
CTGATTTTTCCAAATATCCTTACGCCCATCGTTATCGCCATCTGCCGCATAGTTCAAATA
AGAGGTTGGCATAAACTGCGTCTGCCCCATTGCCCCAGCCCACGAGCCTTTCATCTCGGC
ACGCACTAAGGTTCCCTGTTGCAACATCTTCATTGCATTGACAAATTCTTGAGTAAACAA
CTTCTCTCGGCGACCATCAAATGCCAGTGTCGCCAACACAGACAACACATCAAAATTGCC
CTGATAACGCCCGAAGCTACTTTCCATACCCCATAACGCCATCAAATACTCTTTTTGCAC
CCCATATTTCTGGCTTGCTTTGGTTAATTGAGGCTGATATTGCCACCAACGTTGTGCCGC
CACGTCCACTTTTGCTTGGGTTAAGGTCTTATTCAAATAATTCGTCACCCCATTTGGATT
TGGCGGTGGCGGAGGTAAATTAGGATCACGTCGACGACTAGCTTGTTGCTGATCTAACTC
AACGGCACGAGGCACATATTGAATATTCAACGCCGTATTTAGCGCCTCTGCGGAAACCCC
TTCATTCGCCGCTTTTTTCTTTAAAAAACTCACATAATCATCAAAATGAGCTAAAGAACG
AGCATTAGGATACTTAGCCTCCAACGCCACCTTAGGATACTCTTGCTCAGAATTAGCACA
CCCTGCCAACACCAAGCACGCCATTGATATGGTTAAATAGGATCTCTTTATCATCTTACT
TTATCTATTGACCATTCTACTTGGTCTAATTACATTATCCGCAGTAATTTCAGCAACGCC
TAAAAACAGCTTTTCTGCTGAAAACAACCGTACTTGTCCATAAATTCCTTGCGGATTATC
AAATTTCACACGTTGCCCAAAACCCACTGCTCTTGTCTGTTCATCAGTTAAATCCAAATG
AGGCAAACGAGCCACCGCACTATCCATCGGCAACAACAACTGATCTAACTCAACAAGCGG
CTGATTTTCCGCTAAATTTTGCAAGGCTTCCAAGCTCATCATCTTCTCAACAGGATAATC
AGCAACTGCCAAACGACGTAACATTGTAACGTGAGCGCCACAACCCAACGCCTCCCCCAA
ATCATCAACCAACGTCCGAATATAAGTTCCCTTAGAACAATGTACTTCCAATGTCAAATA
AGGGGCTTGATACTCAACAAATAACAGCTCAAAAATCGTAATCGGGCGAGCCTCACGCTC
CACAGTAATGCCTGCTCTCGCATATTCATAAAGGGGTTTACCATTATGCTTTAAGGCAGA
AAACATCGTTGGCACTTGCAAAATTTCACCACGAAATGCCTCAAGAGCTACCAAAATATC
CGAAGTGTCTACCTTAACTTCACGACTTTGCACCACTTGCCCATCAGCATCAGAAGTATC
CGTCCGCTCCCCCAATTTTGCGATCACCCGATAACGCTTATCCGCCTCTAACAAAAACTG
AGAAAACTTAGTCGCCTCACCTACACAGATCGGCAACATACCCGTAGCAAGCGGATCTAA
CGCCCCCGTATGCCCAGCTTTATTCGCATTAAACAGGCGTTTTACCTTCTGCATAATGTC
GTTAGAACTCACGCCTTGCGACTTATCCAATAAGAAAACACCGTGAACATCACGTCCTTT
TTTCTTTGGTCTGCCCATTGTTACTCTTCTTCAACGTAGCGTTCTTGATCTTTACGGATC
ACATTTGTCACAAGGTTTGACATACGCATCCCTTCCACTAAGGATTGATCGTAAACGAAA
CGAAGTTCAGGCACGATGCGTAAACGCATCGCCTTACCCACTAAGGTACGAATATAGCCA
GATGCTTTATTTAAGCCTTCTAAGCCACGTTCTACCGCACTTTCATCGCTATCAAATAGG
AAAGTGACAAACACTTTGGCATAGGCTAAATCACGACTGATTTCGACATCAGATACCGTT
ACCATACCAATACGTGGGTCTTTCACTTCACGTTGTAAAATAATTGCAATCTCTTTTTGT
AGCTCTTGTGCTACACGATCTGCTCTTGAAAACTCTCTTGCCATTGTTTTTTCTCTTAAA
TAAATAATGGGGCGTAAGATACGCCCCTAAATTGTCTGTCTCATTGCTTGTAACAGCAAT
GTAATTGCCTGTGATAATAGTCCAAAAAGGCTTATTTCACAAGCAAATGATATACAAGCG
GTCACTTTAGCCTGATTTTTTGCAAAAAGTGACTAAAACTGATACTTCATTCCTACACTC
ACGTTTTGCCATTTTTCCCCACCTTTTTGACGAGCAATCGCATATTCCCCGAAAAGATGA
AGAGCTTTGCTAATTTGATAATTCAATCCCAACTTCGCCATAGTGGCATATTTTGCAGGT
GAAATACCCTGTAATTTAATTTCACTTTCCGCACCGATATAGCGAGCATTAAAGCCAAAC
GCATTTTCTGCTTTTGGGGTCATACGGTGAGACAAGGTCGTATTTAAGCTCAAATCTCCC
CATTTCGTGGTGGCACGTAACCCTAGCAAATAACTATTTAAGTTATATTGAGTACGATTC
GCTTGAATACCAAAGTTTTTTCCTTCGTCAAAGGCTTTTTGATAAACAGAATCAAATTGG
TATCCGATAAACGGACTTATTTCACCTTGTTCAAATTTAATACGATGTCCTAATTCCGTA
TAGAAATGATAAAGCTTTGATTTAACCTCTGTTTCGACACGGCGTGTTTCATTTGGCATT
AAAATTGAACGCTTAATCTTGTTTTTCGCATTTGCCATTCCAAGCTGTGCTAGCAAATAG
TTATTGTCTAATTGGTAACCCGCATAAATCGCACCACCTTGCTGATGCAATTTTGCAGAT
CCTGCTGTGCGCTCGAAATCGGCTTTTTGTCTGCTATGGTATGCAGAGATGCCAAATAAT
AGATGGTCTGTTTGCTTATCTGCACCCACATAACTTTGATTGCCTCCAATTTCAGCATTA
GCATAACCATCTTGCGAAATTTGATAAGATTGACGATTTGTTACTGCATATACATCACTT
TTCTCATCTTGAAGCGAGTGGAATGCTCTCTCTGCAATGTTTTGACTGAAAAGTCGATTT
TCATTGACGATCATATTTTGTGATGATGCGTAAATTTCAGCCGATAAAGACTCTACGGTA
CTTGCAACTGACATAGGCTTCGCATTAATAATAGATACACTATCTGCTTTAATCGAACTC
GTTGGATTTGTCGCCACTTCATCAAGCACTTTATCTAAGTTTGCACTTGTATTCTCTGCA
CTACGAGAAACAGCACCAACACTTCGCAATACATTTGCAGTTTGATTACGTTTATATGTT
GCTTGGATCTCGTTACCTTGTTTTTCTATCTTACTGACTAAAATATAAGGTGCAATGTGA
TCAGATACTGTATAAAAATTATTGTAATTGACTAAATTACCTGCTTTTAAAATGGTTCTT
AGACTCTCACTTTGCGTTGGTACATCATTGATTTTCTCCACATCCGCTAAAATTCGAGAA
TTTTGCATATCGGCAGTGCCTTTAATTTCAAGCAATGCCGTATGAATATCAATGACAGTA
CGAGCATCTTTATCCGCTGTATAATTACCATCAATACTTAGTCCTTTACCGTAAACATCA
AGTGAGCCGTTATTCGTAACGGATTGACCGATTTCTACTGGTTTTTCGTTATTTTTTGCA
AGTAACGTACCGCTTGTATTAATCGTTACGTTGGAATTATCTAACTTGCCAGACAAACCT
AAAACACCGCCATCAATAAAAGTATCGCCTGTATAAGTATTATGTCCTGTCAAATAAAGC
GAGCCAGTGCCTTGTTTCTTAAAACCCGCATCGCCAGCAATATCATTACGCCAAGTTAGG
CGATCTTGATCGGCATAATTTCGATGATCGAACTTCGCAACAACAAATTCCTCACCTTCG
ACTAATAGCCGTTTATCAAAACGTGCAGGACCTTTTAATGCACGCTCAACATTAAGAACA
CCCCAACCAATTTCAGCATTAGGATCCGTTGTGACCTCATTCGTCCCCAATTTATTTGCT
GTTGATAGAATTGTTTGAGTGACCAAATGATTACTCATCCACGGAAATTTTTCCCATACT
TGAGCAACTGCAGCAGAAACAACTGGTGCGGCAAAAGAAGTACCTTGTACCCCTAAATTG
CCAAATACCTGATGATCGCCATAAGTTGCAATTCCCCAATTTTTTGCATCTTCTCCTACT
CTGCTCGAATAGGGACTTTTCCATTGTCCTGTAATTGAAGCAACAGCAATCCAGCCTTTT
TTCGCTTGCTTATATGCCACAGGAATATGAGCTTCCGTAACCGCTTGAGCGCCATATCCT
TTTAACTGCCCCTCATTACCTACTGCCCAAACAAAAATACTGCCATTTTCAGCCATTTCT
GCTATTTGCTTATGTAATAAGTGACTCGTTAAATACGTCCATCCCCTATATTTCACCAAC
TCATTGCTAGGTGCTGTACCATAAGAGTTATTAAAGATTTTTATTCCCTGTTCTTGAGCC
GCTTCAAAATGCAAATTACTCGGGCTCGTCATTCCCGATGATTCTGCAGTATAGCCATAA
ATCCAAGATGTCGAGTTATACTTAGCAATGACCGCAGCAACTTGCGACCCGTGATCATGT
TTTTGCCCCTTAGCTTGCCTCCATAAACCTTGATTTAGAAGTAAACGATTTCCAAAAGTT
TTATCATCTTTGACGAAATCCGTATCAATAACGCCAATCTTTTGAACACTATATTCATCA
CTTATTGTCGCTTGTTGTTGAGGACGTAACTTTTCGATTAATCCATTACGGCTAGCAAAT
TTATCTGCTTCATCAAATAATCTAGAAGGATCTTTAGGTTGATAATCTGGAGGTAAAATA
TGATCACTGACTGTTGATGTCATTGGAACATCAACATTTGGCGATTCCGTAGTTTTAGTC
GTTGTATCAGCTGGCTCTTCGTCCTTTTCTTCACTTGATATAACAGGTGTATCCGATGCT
GTTTCATCTGACTTCGGCGCTTCTGGCGTAGTAGGTTCAGGTGATGGGTTTACTGTTACA
TCAACATTTTCATCACTTGGGGAAACAGGTGTTTCGGATACCGCTTCATCTGACTTCGGC
GCTTCTGGTGTAGTAGGTTCAGGTGATGGGTTTACTGTTACATCAACATTTTCATCACTT
GGGGGAACTGGTGTTTCGGATACCGCTTCATCTGACTTCGGCGCTTCTGGCGTAGTAGGT
TCAGGTGATGGGTTTACTGTTACATCAACATTTTCATCACTTGGGGAAACAGGTGTTTCG
GATACCGCTTCATCTGACTTCGGCACTTCTGGCAAAGTAGGCTCAGGTGATGGATTTACT
GTTACATCAACATTTTCATCACTTGGTGTAACAGGTGTCTCAGAAGCAGTTTCATCTGAC
TTCGGCGCTTCTGGTACAGTAGGCTCAGGTGATGGATTTGTTACATCAACATTTTCATCA
TTTGGTGTGACAGGTGTCTCAGATGCAGTTTCGTCTGGCTTTGGTATTTCTGGAACAGTA
GAAATATTAGGTTCTGAAATAACAGAATCAGATTTTTGGTTCTCTGATTCCCCCAATATA
GGTGAAGAAACCGAGGTTTCATCTATTTTTTCTGAACCACTATTAATAAGTGTCATATTT
GAGGAATTATCTCCCCCACCACAAGCTGTTACCAATAGTGATACGAAAGCCGCTTCCGAA
TATCTACGCACTTTCTTCATAACATCTCCTTCACTCACCACTCAAACACATAACAAAGAT
TAAAATCCAGGCAATTTTATCACTAAATAATCAGAATAAATAGGAAAAACCGCTTTTCTG
CGGTTTTTCAAATGAAAATACAATCTATATCAAATTTATGATGATTTTATTAATCCTAGC
AAGTCAGAAATCTGCTCTAACTTATAATCTGCCAACGACCAACGTGGATCATCCCACTCT
GCCTTAGCAGGAATAACGACAGTTTTCATATTCGCTGCTTTGCCTGAAATCATACCTAAT
ACAGAATCTTCAACGGCAAAGCATTCATTGACTGTGGCACTGAGTTATACCACTCCATAG
AAAAACAAAACCATATAAACAGAATTGAGCATTTTTAGAGCCAAGATAAACGTCATTTAC
TCAAGTTTAACAGTATTTCCAAAGTACATTTGGAATTGTATTTGAAGGAATGCAAATAGC
GTTTTAATCACAGTAACTTAAAGCTCAAATTTCCATTTAAACATAATTAGTTAAGGACGG
TTTAAGTTAGTTATCTAGCCCCTATTTATTATAGTTAAAAGCCCCTTTATCCGCTGATAA
AAGGGGCTTGGAACTACTTGAAATTTATTCCTAAACTATCTCGTAGTAATCTGACTTTAA
ATTAAAAAACTAACAGATACAAAGTCTGAGAAATAGTGTTTAACTACATGGGGTTAAATA
CGTTTAAAGTCTAAGTGAACAAGTTTTGGTTTAGTTGGGTGACGTTGAATCGCTTGTACT
TTTACTTGCTCTTCTTTACCCGCAACAACGATAGTTAACACTTCGTTGTAGAACGCATCG
TGTACTTGTGCGTTGTTTACTTTATCGTGGTCTAAAATGATTGATACAGCTTCTGCTTTA
CCACCGTAGATGATTGCAGGAACTTGACCATTGTGACGCAGGCGGCGGCTCGCACCCTTA
CCTTGCGCCGAACGAACTTCAGCTTCAAATTTGAATGACATAATTAAATTCTCATAAATA
AAAAGGGAACCTAAGGTTCCATTGATACAAAAATAGCAGGCGACCCAGCTATTTCCCTAA
ATTTGACGGTTAAAAAACCGAGTGCGTATTCTAATGAAAATTTAAGAAAAATCAAACATT
ACTTCGCTGTTTCTACTTTTTCAACAGTATAGTTCAGTAAGTAAGCGCAATTTTTCGTAA
TTTGGTAAGAAACTTCACAAAAGTATTGTAAAATGCGTCGTTTTTTTATTCTTTCTATCG
TTTTATTTAATAGGAGTAATGAATGACTATCGCTCAGTCAAACACACATCTTAGCCCTGA
GAACATTCAAAATGTCAAAAATGCCATTTTGCATAAACTTGTTTTTGCTCTTGGTGTAGA
ACCGCGTGAAGCAAGCAAACGTAACTGGTTAAATGCGGCATTGCGTGTTGTGCGTGATCT
TTCTACGGAATCTTGGTTACAAACTCGTCGTAGCCAAGCGGCAAATACAAGCCGTCGTGT
TTATTATCTTTCTATGGAATTTTTAATGGGAAGAACCTTCAGTAATGCTATGATTGCAGA
AGGTGTTTATGATCTAATTCGAGCTGCGTTTGACGAGCTAGGTCAAAATCTTGAAGACAT
TATTAATGAAGAAGGCGATCCAGGCTTAGGTAACGGCGGCTTAGGTCGCTTGGCTGCGTG
TTATATGGACAGTCTTGCAGCAATGAAGATCCCTGCGATTGGCTACGGTATTCGTTATGA
ATACGGTATGTTCCGCCAAGAGATAAAAAATGGCGAACAAGTTGAAAATCCAGATTATTG
GTTAGAAAATGAATTTGCGTGGCCTTACTTACGTTCAAGTAAAAAATTCCCTGTACGTTT
TGGTGGCAGAACTTGGCAAGAAGGCAAAAAAACCGTATGGCAACCTGATGAAGAAATCAT
TGCTCAAGCCCACGACCAGCTTGTCCCAGGATTTAAAACCACTGCAACCAACAGCTTACG
TCTATGGTCTGCACACGCAGGGGAAAAACTATTTGGTTTAGCAGACTTTAACCGTGGTGA
CTATTTTGCAGCAATGAGCCAACAAAATAGCTCAGAAAACGTTTCTCGTGTACTTTACCC
AGACGATTCAACTTACAACGGTCGTGAATTACGTTTACGCCAAGAATATTTCCTTTGCTC
TGCATCAGTACAAGACATCGTTCGTCGTCATGAAGTGGAATCGGGATCTTGCTTAAATCT
TGCGGAAAAAGTGGCAATCCACCTTAACGACACCCACCCTACCCTTGCGATTCCTGAGTT
AATGCGCATTTTAATTGACGAAAAAGGTTATAGTTGGGAACAGGCATGGAATACGACTCG
CAAAGTATTCTTCTACACCAACCACACTTTAATGAGCGAAGCGTTAGAAACTTGGCCTGT
GGAGATGGTGGCTCGTATCTTACCACGTCATTTACAAATTATTTTTGAAATCAACGATTG
GTTCTTACAAGAGGTTCGTCAGCAATTCCCAAATGATGAAGAATTAATCCGTCGTGTATC
TATTATTGACGAACAAGGCGACCGTCGTATTCGTATGGCGTGGTTAGCCGTGATTGCATC
AGGCAAAGTCAATGGCGTAGCCAAAATTCACTCAGACTTAATGGTGGAGTCTATTTTTGC
CGATTTTGCGAAGATCTACCCAGATCGCTTCACCAACGTAACAAATGGTGTAACCCCACG
TCGCTGGATTCATATCGCTAATCCTGGACTTGCTGCAATTTTAGATAAACGTATTGGCAA
AGAATGGCGTACCGATTTAACTCAGTTAGACAAGTTCAATGCCTTTGTTGATGATACTGA
TGTTCAAGTAGAAGTGGCTGCGGTTAAAGTAGAAAATAAACGTAAACTCGCCGCTTATGT
AGAACAAACTCAAGGAATTAAACTCAACCCTGAAGCGATTTTTGACGTTCAAATTAAACG
TATTCACAAATACAAACGTCAGCAATTAAATGTGTTACACATCATTGCTCACTATAACCG
TATTTTAAGAAACCCAACAGCAGATTGGCAGCCACGCGTCTTTATCTTTGCAGGTAAAGC
AGCAAGTGCTTACTATGCAGCGAAAAAAGTGATTCGTTTAATCAACGATGTTGCAAATGT
GATCAACAACGACAGCCATATTCGTGATTTAATCAAAGTTGTCTTTATTCCGAACTACAG
CGTAAGCCTTGCACAATTAATTATTCCAGCAGCAGATGTGTCTGAGCAAATTTCCCTTGC
TGGTACAGAAGCATCAGGTACATCAAATATGAAATTTGCCCTAAACGGTGCATTGACAAT
CGGTACCCTTGACGGTGCAAACGTGGAAATTTTAGATCGTGTAGGTAACGACAACATCTT
TATCTTCGGTAACACCGTAGAACAAGTGGAAGAGTTACGTCGCAACGGCTACTCACCATA
TCACTACTACGAAAAAGATGCAGAATTAAACGAAGCAATTTCACAAATCTTAAATGGTAA
ATTCTCACCAGAAGATCCATATCGTTATCAAGAGTTAATTCTCTCATCAGGTGACTTCTA
TCAAGCCTGTGCGGATTTCCGTAGCTATGTAGATGCTCAAGAGAAAGTGGCAACCTACTT
CCGCAATAAGAAAGCGTGGACACGTTCTGCGATCATCAACATTGCGAATATGGGCTACTT
CTCATCAGACCGCTCTGTGTTAGATTATGCGAAAGACATTTGGAAAATTGAACCAATGAA
CGAAACGCAATTATCTTCTCAGCCGAAAGTAGCGGATATGATGAGTAATGCGAGTAAGTT
GTTAGTTATAAAATGATTTTATAACTAATAGACTAAGATACACTCTCTAGACATTTGGAA
ATTCTCCATTCTACTATTGAATAAAAATGGAGAATTTCTATCTGTGCTCATTTATACCTT
CCTCCAATAAATTAGTGTCTGACATAGCCCCACACAAAATTTAACGAATAACCTCGACAA
ATATATGAAATATTTGGGTATAATCGTCCGCTTGTATGAGGGAGAAATTAAGTGATGGAA
AGTTTTTTACATGGTTTTGTGGTCTGTTTTGGGCTGATTGTGTCTATTGGTGCACAAAAT
GCATTTTTATTGAAGCAGGGGATTTTAAAACAGCACGTTTTTTGGGTAGCTCTACTCTGC
TTTCTTTGTGATGTTGCGTTGATGAGTATCGGTGTATTGGGGCTTGGTTCGCTTATTTCG
CAGTCACCTACCGCTAGTTTATTGCTTGCTCTGTTTGGTGCGATTTTTTTATTCACTTAT
GGTAGTCGCTCTTTTATCACTGCTTATCAAGGCTCAAGTCAGCTATTGGCACAACAAGGG
CAAGCTAAGTCGTCTTTAAAGAAAGTGATCGCCATTACCCTTGCGATTACATTACTTAAT
CCACACGTTTATATTGACACTGTGGTGATTGTCGGTGGTATTGGCGGCACTTTAAGTTTC
ACAGAAAAAATACACTTTTTACTTGGAGCATTAATTTGTTCATTTTTATGGTTTTTTGGG
GTGGGTTATGGTGCTGGTTTACTTTCCCCTTACTTTGAAAAACGTCGAACTTGGCAGATT
TTAGATTTTGTCACAGGGTTAATTATGTATGGCATTGCATTTAGTTTAATCGTGTATGCA
GTGAAACTTATTGAATGAAGTAGTCGCCCTTTATTTCTATTCTTCTATCATCAACCATCC
TCTTTATAATGTTAATTTTTTGTAAAAATTCGACTTATATCACAGTTTTTCTTTAAAAAA
TCCGTCATAATTGGGGGGATTTGTGTGACTGATTTATAAGTAAGCATTTCTCTTTGACTT
TTTTGCCTTTATTTGTACTGAAATGTATATAATGGCAGCAAATTTAACAACTTTGTAAAC
AGATAAAAATAAGGTTAGGTCTTTATGCAACATAAAAACTTTGACGATTGGATTGCAACT
ACTGCATTAGGTGGGGCAAATCAGTCTTATGTTGAGGAAATCTACGAGCAGTATCTAGAA
GATACTGATAGCGTTGATGCAAGTTGGCAAGCGGTATTTGCTCAACTGCCAAAAGCTACC
CAAGTAGAGCAACCTCATTCCAGCGTTCGTGATTATTTCCGTCGTTTAGCGCGTGAAAAT
CGCAGTGAGGCGGTGACAGTGATTGATCCTGAAGCCAGTGCAAAACTCGTTAAAGTTTTA
CAGTTCATTAATGCCTACCGCTTCCGTGGACATTTGGAAGCTAAATTAGATCCGCTTAAT
TATTATCGTTGGAAAACCTCACAGGTTCCTGAACTCGATTACCGTTACCACGGTTTCAGT
GATAAAGATTTAGAAGAAACCTTTACTATCGGGCGTTATGTTTATAACAAAGATACGATG
AAGCTAGGCGAACTTGCTGAGGCGTTAAAGGAAACCTATTGCGGTAGTATCGGTTTGGAA
TTTATGCACATTCAGGATATGGAGCAGAAAAATTGGCTTCAGGCGAAAATGGAGAGTGTG
CTGAATAAGCCGTTGTTCACTAAAGAAGAAAAAGTAAATTTATTAACGGAACTGACCGCT
GCTGATGGTTTGGAGCGTTATTTAGGGGCGAAATTCCCTGGTGCAAAACGTTTCTCGCTT
GAGGGGTCTGATGCTTTTATTCCGATGATGAAAGAGATTATCCGTCACGCTGGTCGTCAA
GGTATGGAAGATGTAGTGATGGGAATGGCTCACCGTGGTCGTTTGAATATGTTAGTCAAT
GTGTTAGGTAAGAAACCTGCTGAACTTTTTGATGAGTTTGCTGGTAAACACGCCGATGAT
AATCGTACAGGTGATGTGAAATACCATCAGGGCTTCTCGTCTGATTTTGATGTGGACGGT
AAACACGTTCACCTTGCTCTTGCGTTTAACCCTTCGCACTTGGAAATTGTTAGCCCTGTG
GTGATTGGTTCTGTGCGTGCAAGACAAACTCGTATTCACGATACTGAACATAAGAAAGTA
TTGGCGATCACGGTTCACGGCGACTCGGCGGTGGCAGGTCAAGGGGTTGTTCAAGAAACC
TTGAATATGTCAAATGCGAGAGGTTACAAAGTAGGCGGAACAATCCGTATCGTGATCAAT
AACCAGATCGGTTTTACGACTTCTAATCCAAACGATACCCGTTCTACGGAATACTGTACC
GATATTGCCAAGATGATCCAAGCCCCGATTATTCACGTTAATGGTGATGATCCTGAAGCG
GTGGCATTTGCAGCGAGAATGGCGGTGGAATATCGTTGTTTATTTAAACGTGATATTTTT
ATTGATTTAATTTCTTATCGTCGTCACGGTCATAATGAGGCTGATGAACCTTTGGCTACT
CAGCCGATGATGTACGGTATTATTAAGAAACACCCGACACCTCGTAAAGTTTATGCGGAT
CGTTTGATTGCTGAAGGGGTGATTACAGGTGATGATGAAATTGAGATGATGAACCTCTAT
CGTGATGCGTTAGATAATGGTGATCGTGTTGTGCCTGAATGGCGAGAAATGGATACTGCG
TCAATGGATTGGTTGCAATATCTTAATTATGAATGGACGTCGCCGTATGAAAGCAAATTC
CCTGAAGCTCGTTTCTTAGAAATCGCGAAACGTGTGTGCGAATATCCAGAAGCGTTACGC
CCACACCCTCGTGTTGAAAAAATTTATAACGACCGCCGTGAGATGTATCAAGGCAATAAA
CTGCTTGACTGGGGTATGGCTGAAACGATGGCTTATGCAACCCTGCTTGATGATGGTACT
CACGTTCGTCTATCGGGTGAAGATGCTGGTCGTGGTACCTTCTTCCACCGTCACGCTGTT
GTGCATAATCAAAATGATGGTACAGGCTATGTGCCTTTAACGCATTTGCACGCAAACCAA
GGGCGTTTTGAGGTGTGGGACTCGGTACTTTCCGAAGAAGCGGTACTGGCATTTGAATAT
GGTTATGCAACGACCGATCCAAAAACATTGACGATTTGGGAAGCTCAGTTTGGTGACTTT
GCGAACGGTGCTCAGATTGTTATCGACCAGTTTATTAGTTCTGGTGAACAAAAATGGGGA
CGTATGTGCGGTTTAGTGATGCTACTGCCACACGGCTATGAAGGTCAAGGTCCTGAACAC
TCATCAGCTCGTTTGGAACGTTACTTACAACTTTGTGCAGAACAAAATATGCAAGTCTGT
ATTCCATCAACACCAGCACAGGTTTACCATATGTTACGTCGTCAAGCGATCCGTAAAATG
CGTCGTCCACTGATTGCGATTTCGCCAAAATCACTGCTACGCCACCCGCTTGCTGTTTCA
ACTTTAGATGAGTTGATCAACGGTGAGTTTAAAACGGTGATCGGGGAATTAGATAATCTC
GATCCTGCACAGGTTAAGCGTGTGGTACTTTGTTCAGGTAAAGTCTATTACGATTTACTA
GAAGAACGTCGCCAGCGTGTGAAAACCGATGTAGCGATTATTCGTATTGAACAACTTTAC
CCTTATCCACATGAAGATGTGAAAAAAGCACTTATGCCTTATGCTCATGTTACTGATTAT
GTTTGGTGTCAAGAAGAGCCATTAAATCAAGGGGTTTGGTATTGTAGCAAACACAACTTC
GAAGCCTCTATTCCAGAGAATGCGACATTGAAATATGCAGGTCGCCCAGCTTCCGCTTCA
CCAGCGGTGGGATATATGTCACTTCATACCAAACAGCAGACGCAGTTGGTTGATGAGGCA
TTAACACGTTAATTTTATAAGTTCCCTTCCCCCGCTTGTGGGGGAAGGTGCCGAAGGCGG
AAGGGGGGAAACAAGCGGTGAGTTTAGCTCAAATGTTGCAACTTCGTTGCAATTCCCCCA
CCCACCCCTCCCCCGTAAACGGGGGAGGAAAACTAAATTAGAAAAGGAAACAACAAATGA
CAATCGAAATCCTCGTTCCAGATTTACCCGAATCCGTTGCAGATGCGACCGTTGCAACTT
GGCATAAAAAAGTTGGCGATAGCGTAAAACGTGATGAAGTTATTGTAGAAATTGAAACCG
ATAAAGTGGTTCTCGAAGTGCCTGCGACTAGCGATGGTGTGATTACCGAAATTCAACAAG
GCGAAGGGGCAACTGTTGTAAGTAAACAAGTTTTAGGTATTTTAGTTACTCAGCAAGCAG
GTGATGTGTCTTTAGCGACAATTAAACCAGTAAATGAAGCAACCCCTTCAGATCGTCAAA
CCGCCTCTTTAGAGCCAGATAATAGCTCGGCTGACGCATTAGGTCCAAGTGTTCGCCGTT
TACTTGCAGAACACGGTTTAGAAGCTAGTGAGGTGAAAGGTTCAGGTGTAGGTGGCAGAA
TTACTCGTGAAGATATTGAAGCTGTTGTGGCTAAACGTAATGCGAAAGTGGCTGAGAAAG
TTGAAAATACGATCAGCACAGTGGCTTACTCTGCTCGTAGTGAAAAACGTGTGCCTATGA
CCCGCTTGCGTAAACGCATTGCAGAACGTTTATTAGAGGCGAAAAATACTACGGCGATGC
TCACCACATTCAATGAAGTAGATATGAAGCCGATTATGGATCTGCGTAAGCAATACGGTG
AAAAATTTGAAAAACAACACGGTGTGCGTTTAGGCTTTATGTCGTTCTATATCAAAGCAG
TGGTGGAAGCATTGAAACGTTATCCCGAAGTGAATGCTTCTATTGATGGCGATGATGTGG
TGTATCACAACTATTTTGATGTCAGTATCGCTGTTGCTACCCCTCGTGGTTTAGTTACCC
CTGTGTTACGCGATTGCGACAAACTTTCAATGTCAGACATTGAAAAAGCCATTAAAGCAC
TGGCAGAAAAAGGACGCGATGGCAAATTGACTGTAGAAGACTTGACAGGTGGAAACTTCA
CTATCACTAATGGCGGTGTCTTTGGTTCATTAATGTCCACGCCGATTATCAATCCACCGC
AAAGTGCTATTTTAGGTATGCACGCTATTAAAGATCGCCCTGTGGCTGTAGATGGTCAGG
TGGTTATTCGTCCGATGATGTATCTTGCATTGAGCTATGATCACCGTTTGATTGATGGAC
GAGAGTCTGTTGGTTTCTTAGTAGCCATCAAAGATTTACTCGAAGATCCAACACGTTTGT
TGTTAGAAATTTAGAATGAACATTTCCCCCTTTGAAAAAGGGGGGAAAACAGTTTTAATC
ACATAGGAACCCCAACTCTATGAACCTACACGAATACCAAGGCAAACAGATCTTTGCCAA
ATATAAACTTCCTGTCAGCCAAGGCATTGCTTGTAAAACAGCAGATGAAGCGGTTGAAGC
AATCAAACAACTCAAAGGCGATGCTTGGGCAATTAAGTGCCAAGTCCACGCAGGCGGTCG
TGGTAAAGCTGGCGGTGTCAAACTGGTACGAAATGAAGCAGAAGTGCGTGAATTTGCAGA
CAAATGGCTCGGTAAACGCTTAGTGACTTTCCAAACAGACGCAAATGGTCAGCCTGTTAA
TACCCTATATGTTGAGGAAACAGCAGGGATTGCCCGTGAACTTTATTTAGGGGCAGTAAT
TGACCGCTCATCACAAAAAGTCGTTTTTATGGCTTCAAGTGCTGGGGGAATGAATATCGA
AGAAGTTGCGGCTAAAACCCCTGAATTGCTACATAAAGTCGCTATCGATCCGCTTGTAGG
TGGAATGGCATATCAAGGGCGTGAACTAGCGTTTAAACTTGGTTTAACAGGCGATCAAAT
CAAGCAATTTAGTTTTATTTTCACACAGCTAGCTAAACTCTTTGTAGAAAAAGATCTTTC
CTTACTCGAAATCAACCCACTTGTCGTTACCACTGAAGGCAATTTACTTTGCTTAGATGC
CAAAATGGTGGTAGATGGTAATGCGTTATATCGCCAGCCTGAACTTGCCGCAATGCACGA
TCCTAGCCAAGATGACCCGCGTGAAGCCCTTGCCGAGTCGCACCAACTTAACTATGTTGC
CTTAGATGGTAACATCGGTTGTATGGTAAACGGTGCTGGACTTGCAATGGGAACAATGGA
TATCGTCAAACTACACGGCGGTTTCCCAGCAAACTTCTTAGATGTAGGTGGTGGTGCAAC
CAAAGATCGAGTTGCGGAAGCATTTAAAATCATCTTGTCTGACAAAGCAGTGAAAGCTGT
TCTCGTCAATATTTTCGGCGGTATCGTCCGTTGTGACTTAATCGCTGACGGGATTATCGC
AGCCGTTAATGAAGTAGGGGTAAACGTACCTGTTGTCGTTCGCCTAGAAGGAAACAACGC
AGAACTTGGACGTGAAATTTTAGCGAAAAGTGGCTTAAATATCATTGCAGCAGCAACCTT
AACAGATGCGGCTGTAGAAGCAGTAAAAGCGGCAGGGGGTAAATAATGTCTATTTTAATC
AACAAAGATACCAAAGTAATCTGCCAAGGTTTTACAGGCGGACAAGGCACATTCCATTCA
CAACAAGCCCTTGATTATGGCACACAACTTGTCGGCGGTGTTTCACCAGGCAAAGGTGGC
ACAACGCACTTGGGTTTACCAGTATTTAATACCGTGCGTGAAGCAGTGGAAGCTACAGGG
GCGACAGCAACGGTTATTTATGTACCAGCACCGGGTTGTAAAGATGCTATTTTAGAAGCC
ATTGATGCAGGTATTCAGCTTGTCGTTTGTATCACAGAAGGTATCCCAACCTTAGATATG
CTTCAAGTGAAACAGCGTTTAAACCAAACAGGCGTGAGAATGATCGGCCCTAACTGCCCT
GGCGTGATTACCCCAAATGAGTGCAAAATCGGGATTATGCCAGGCAGCATTCATAAAAAA
GGTAAAATCGGGATTGTTTCTCGTTCAGGAACATTGACTTATGAAGCAGTTAAACAAACA
ACAGACTACGGTTTTGGTCAATCGACTTGTGTTGGGATCGGTGGCGACCCTATTCCAGGT
TCAAACTTCATTGATATTCTAACACTATTCCAAGCTGACCCCGAAACTGAAGCGATTATA
ATGATCGGTGAAATTGGTGGTTCCGCAGAAGAAGAAGCAGCAGCCTTTATCAAAGCGAAC
GTGACTAAACCTGTGGTGAGCTATATTGCTGGCGTTACCGCACCAAAAGGAAAACGTATG
GGACACGCAGGGGCGATTATCTCTGGCGGAAAAGGCACTGCAGATGAAAAATTTGCAGCT
CTTGAAGCCGCAGGCGTAAAAACTGTGCGTAGTTTGGCTGACATTGGGGTAGCGTTGCAA
GCGGTGTTAAATAAATAACCGCTTGTTGATCAGAACCGTAGAAGCATGCCTAATCTGGCA
GGAGCTGTAATTATAGAACTGGCAGATTAGGTTTAATCTTTACGATGAAACTTGCTCTTT
AGAGCAATTATTTACTGTCTTACACAGAAAAACTATCTTCAGAAACTTTTCTTATTTAGT
GCGGGGAATTAAAGAACCCAGCTTCTTTTTTCTCCCTTGCTCTGTCCAAAATATTCTGAA
TTTCGAGCATTGTTTCCTGATCTTCAGCTAGTGCAATTTTTCGCATTTCTTCATTCTTAA
AGAGTTCTAAATTAGGATCATAGACTTCCGCCATTAATTTCACATTATGGCGATCTCGTT
CAAAATAGTAGTCACAAATTTCATCAGCAACTTCTTCCTCAACACCTAGCATTTTTAAGG
CCGTACGTCCACTGCGTAAGGCAGAATCAAAGGTCTCACGCACTTGTTTATCTGCTCCTG
CTTTGTAAAGTTCAAAGACATGAACTCGATCGTATGCCCTTGCGATAATTTTGATATTCG
GGTTCATAGAACGAGCCAGCTCCACAATATGTATCGCTTGATGTTTATCATCTACCGCAA
CGATCAATAATTCCGCAGTTTCAATCCCTGCATTGTGAAGTAATTCTGGACGAGTAGCAT
TGCCATAATAGCTTTTAATTCCGTACTTTTTCGCCCCTTCGATTTGCGCTTCGTTAAGAT
CAATAATAGTAGGGTGATAGCCAGACATCGTGAGGATATGATTGACGATTTGTCCATAAC
GCCCAATCCCAACTAAGATAATAGCGGTTAGATTTGCTTGAATTTCTGCAGAAATTACCC
CTTGTGTTGCCGATGCTGCATATAGTACAAAGGCAAATTCACCACCTTGAGCCATCACAA
CAGCTCTATCCATTGCATCGCTGGTGCTACTTTTAGCAAGTTTGGCTATTAATAAAATAC
ACAATGATTTCACTGCCATCATTGCAATCACTGCCGAAAGGATTAGAACCCAGTTATCAA
ACACAATGTTTAGATCTAATGCCATTCCCACACCTAAGAAGAATAAGCCAAGTAATAACC
CTCTAAATGGCTCAATATCGGCCTCTAATTGGTGACGGAAACTTGATTCGGAGAGTAAAA
CCCCTGCGACAAAAGCACCCATTGCTGTTGATAATCCACCTTCCTCCATTAATAACGCAG
AGCCTAAAACCACAAATAGTGCGGCTGCCGTCATTAATTCACGGATTTTGGTTTTTGCTA
GAATACGGAAAATCGGGTTGAGTACCCAAATACCGACCACCAATGCGGTCACAGATAACC
CTGCGATACCGATTTTCTGCCAAATAGGTTGGGGATCGGCAATATGATTTGGATCTGTCG
GTGCAAGAAAGGTGACAATGGCTAGTAGAGGCACAATAATCAGATCTTCAAAAAGCAAGA
TTGACACCATTCGCTGACCACGAGGACTAGCAATATCGCCTCGTTCGCTCAACACTTGCA
TTACAATTGCAGTAGATGTTAAAACAAAGCCCGCCCCACCAACAAAAGAGATTTTCCAAG
AATAGCCGAAAGCCATACCGACAAACGTAAGCAAAACCGCACAAACGACCACTTGCATAC
TGCCTAAGCCGAAAATTTGACGACGCAGCCCCTATAAGTGAGATGGTTTCATCTCTAACC
CAATGATAAACAGAAACATCACGACACCTAATTCGGCAACGTGAATGATCGCTTGGGGAT
CTGAGAAAAGTTTTAAACCAAAAGGACCTATCGCAAGCCCTGCAGCTAAATATCCCAAAA
CAGAGCCTAAGCCCAAACGTTTAAAAATAGGTACCGCAATAATTGCCGCCCCTAAAAGGG
TCACTACACTAACTAATTGACTTGCACCTTCTGCTGCCATTGATTACCTCAAAAAATAAA
ATTAGATAAATGCTTAATTTGAAAATTAATTATCTACTATAGTGAAATAATAGCTCTAAG
TTACTTCATAGGAGCAGAGTGATATCTCCTCCTAAACAATACGAAACAAGGGCGGACACA
TCGGTCCGCCCCTACTTTGGTAATAAATTGATAAAAAGAGATCGCTTGTAGGGATTATTT
AATAACCTCTACACCACCCATATACGGTTTCAACACTTCAGGCACGGTAATAGAACCATC
TGCATTTTGGTAGTTTTCAAGTACGGCAACAAGCGTACGTCCGACAGCTAAACCTGAGCC
ATTTAAGGTGTGAACTAAGCGAGTTTTCTTATCCCCTTTCGCTTTGCAACGTGCTTGCAT
ACGGCGAGCTTGGAAATCCCACATATTTGAGCAAGATGAAATCTCACGGTAGGTGTTTTG
TGCTGGCAGCCACACTTCTAAATCGTAGGTTTTGCTTGAACCAAAGCCCATATCGCCAGA
GCAGAGTAACATTTTGCGGTATGGCAGATTGAGCAACTGCAACACTTTTTCTGCGTGTCC
TGTTAATTCTTCAAGGGCTTCCATTGATTTTTCAGGGGCGACGATTTGTACCATTTCTAC
TTTATCGAACTGGTGCATACGAATTAAGCCACGGGTATCACGACCGTAAGAGCCTGCTTC
TGAACGGAAGCACGGGGTGTGAGCGGTCAGTTTCAGTGGTAAACTTTCTTCGTCTAAGAT
CTCATCACGCACAAGATTAGTAACTGGCACTTCTGCGGTTGGGATTAAAGCGTAAGGTTT
TTGTACCGCATTTGGATCTTGTCCTTCTAACGGTTGAGTATGGAACAGATCTTCGCCGAA
TTTTGGTAATTGCCCTGTGCCGTAAAGGGTATCGTGGTTTACAAGATAAGGCACATAGGT
TTCCACATAGCCGTGTTGTTCTGTGTGTAAATCTAACATAAATTGAGATAAGGCACGGTG
TAAACGTGCAATACCACTTTTCATAACGACGAAACGGCTTCCAGTTAATTTCACACCGGC
AGGGAAATCCAAACCGCCTAAGCCTTCACCAAGGGTAACGTGATCTTTGATTTCAAAGTC
AAATTGACGTGGCGTACCCCAACGAGATACTTCAAGGTTTTCGCTATCATCTTTACCCAC
TGGCACTTCATCGGCAGGTAAGTTAGGAATGTTTAATAGCAGTTCACGAATTTCCGCTTG
GACTTTATCCAATTCCACTTTTGCTGCATCTAATTCGTTACCCATCGTGTCCACTTCTGC
TAATAACGCAGAAATATCTTCGCCACGCGCTTTCGCTGCGCCGATATTTTTTGAACGAAC
ATTACGTTCTGCCTGTAAATTTTCTGCTTTAACTTGCAATGCTTTGCGTTGTTCTTCAAG
GCTAGTAACGCGAGTAACATCAAGGTTGAAGTTACGTTTGAGTTTTAAAATTTGTGCGAC
TTCCTCAAGGTTCGTACGCAGAAGGTTTTGGTCGATCATTTTTGTGTCCTTATAAAATCC
CCCCTAGCCCCCCTTTTTCAAAGGGGGGAACTAAGAAAAAGGTTAATTGGTTTTATATTC
GTTTTTTGATAATTTGAGTAATATGTGTAATCACATTTTCAATACTAGAAATAACTTCCC
TATTATTGAAACGCAATACATACAATCCTAGTGAGTTTAATGCCTGATCTCTTATTTTAT
CTGCTTCTATATGCTCTACTTCATAATGTTGGCTACCATCAAGTTCAATTACAAGTTTTG
CTTTTGGGCAATAAAAATCAACAATATAAGTTAAAATTGGCTTTTGACGGTAAAATTGTA
GATCTAAAAGTTGTTTTCTACGCAATCTAGACCATAAGATATGCTCTGCCTTTGTCATCG
TATTGCGTAATGTTCTTGCATTTGGTTTAAGTTGGAATAGATAAGGTTCCATAAATATTC
CTTAACATTCCCCCCTTTGAAAAAGGGGGACTAGGGGATATTTCCTACCTATTCGCATTC
TTCATAATCCGCTGTTTAGCAACTTGCCACTCACGGTCTTTAATATCTTCACGCTTATCG
TGCAATTTTTTCCCTTTCGCCAAGCCGATATTGACTTTCGCCCACGCATTTTTCCAGTAA
AGCGACAGAGCGACAACGGTAAACCCATCACGGCTGACTTTACCATAAAGCGTGTCTAAC
TCACGCTTATTTAACAATAACTTACGGGTACGGGTTGGATCGCATACAATATGGGTAGAA
GCAACATTTAACGGGGTAATAGTGCCACCGAATAAAAAGGCTTCGCCGTTGCGAAATGTC
ACATAGCTATCGCCGATATTGGCTTTACCTGCTCGCAGGGATTTGACTTCCCAGCCTTGT
AATTCTAGACCAGCTTCGATTTCTTCTTCGATAAAATATTCGTGTCTGGCACGTTTATTT
AAGGCAATCGTATTTGAAGCTACTTTTGGTTTTTTACTCATAGTGCTATTTTTTATTAAG
AAAATTAATGAGATTGTACCTTAAATCCAGCCTATTATGTAGCAAATGCCCAAATTTTTT
ATATTACATTTGCTTACTAACACTATTCTGTTGGGAATTTATCAATCAAACCTATCTGCA
AGCAAAAATTGCAATACAGCATCCATTCTTAAATGGGGGATTGGCTGATCAAAGTCGATT
TTTTTCGGTTCAAACTGGTCAAACTCAAAGCGGTGATTTTGCCAGTAGTTGATGTCGGGT
AAGCGGTTTGGGACGCTACCAGGGTAGAGTGTAACCAGTTTTTTATCACTAGAGCGAATC
CCACGGATCGCTTTGAAACTTTGTCCATTTTGTGTGGCGATCACTGGATCGGTCGCTCGG
ATAGCGGAAATCGCTTGGTAGCCTGTGTCAATGCCTTCAAATTCAGCGTGTCGCCCCCCT
TCTTGCACTAACTGTCGCATTAGGCTTTCTAAATTCGGTAGTTGGTCGCTGGTGATATGA
TCGGCTTTGGTGGCAACAAACAGTAACTTGTCGATATTTGATGAAAATAGGCGACTAAAA
AGCGATCGGCTGCCATAATGGAAATGTTTAAATAGCTGTTGTAAGCCTGTTTTCATTTCA
ATAAAGGCTTGATGGCTGTGATTTAACGGGGTAAGGCAATCCGCTAAGATCACTTGGCGA
TCAAACTGTGAGAAGTAATCTTCATAAAAAGGTTTGACGATTTTTTGTTGATAGTGGCGA
TAGCGTTTTTTCAGGGTGTGAAAAATGCTATGTTCAGGACTTTTTTCTAGCTGTTCCCAC
TCATTTTCCGTTAAATCAAGCAGGGGGAAGAATTGATAGACAGGCGCACCCCGTTCGGTA
TTTGGCAGGACAAATCGCCCTGGTTGAATATATTGCATTCCAACTTCTTTGCATTTGAGT
AGGTAAGCGGTGTAATCTTCACTTAATTTTGCAAGCTGGTTTTCGTCCGTTTTGGCGGTA
AGGTCAAGTTGCTTAACTTGAGCAAGCCAAGCCTGTGCTAACTCTGCACGTTCGCCTTTG
TGTACCAGCTGTTGATGTTGCGACCACTCTTTGAAACTTTGTGAGAGTAGCGGTAAATCT
AATAACCATTCCCCTGGGTAATCAAAAATATCGAGATAGAGTGTACTCGTTTCTTTGAGA
TGGCGAAGCAGGCTATCTCGGCGTTGGTAGCGGATCGCAAGGCGAATTTCGCTGATCCCC
GTAGTCGATGGACACCAAGTCGCTGGTTCGTTCTCGAAGCAGTGGCGGTTTTTGTCGTAT
TCAAAACGGGGAATGGTGAGATCGTGTTGTTCTACTCGTTTTACGGAAAGAATTTGTCCG
TTTCGAGCAGGGGCAAATAGGTTTAAGTGAGCGTTGTCGCCTGTGCCAATGTGTAGCAGT
TGATCGACAAAACTGGTGATGAATGCGGTTTTACCACTGCGACTTAAGCCTGTTACGGCA
AGGCGTAGGTGGTTGTCTAAACCCCGTTGTACGAATTTGTGTAACTGATGTTGAAGTTGA
TTAAACATATATCGAAAGTTACCAGCCTAATGCTTTATGAGCAACGGCATTGCGAACCAG
TGAAAAATGAGATAAACCAAATAGGGCAAGGTTACGAGCGACTTGAATAAGCAAAAATTC
GCAACCAAAAATCGAAATCAGACCGCTTGTGCTTTGCATAATTCGGGTTTGGTCAGCTTG
GCGGTGTTGTTCAAACTGTTGTAGCCATTTTGCTTCGCCGAAATCTTCGCCTTGTGCAAA
GGCTTGACCTACAAGGGTTGCCAATTCAAATAGATCTCGCATACCGAGATTAAACCCTTG
TCCTGCAACAGGGTGTAGTAACTGAGAGGCATTGCCGACAATGGCTAATCGGTGGTGAAT
ATGGCTTTCGCTTTTTTGCGAAGAAAGGGGATAAACAAACCGCTTGCTGACTTGTAAAAA
TTTGCCGAGCTTCCAGCCGAATTGTTGTTGCAAGGCGTGTAAAAAGTTGCTGTCTGACAT
TGCCATTGCTTCTGTCGGATCTTCCATACACCAAACCAGCGACATCATTTTTTCATTGAG
TGGCAATAAGGCAAAAGGCCCTTGTTTCGTGAAACGTTCAAAGGCGTGGTTTTGGTGTGG
TTCAGACAGGATAACATTGGCGATAATGGCGGATTGTTGATAATCCTTGATAAATTGGGT
TGTTCCGCCACATTGATGGGCAATCTGAGATTGAATGCCGTCACAGGCAACTAACAATGT
GGACGTTAATTGTGTTCCGCTGTTTAGGGTAATGTGGCAGTGCTGTTCTGTGCGTTCGAT
ATGGGCGACGGTATCAGGGCAGAATAGCTGAATGTTTGGTTGCTTGGCGATTAATGCGGT
CAGTTGCTCGCCCAGTTTGGTTAATTCCACTACCACACCTAATTCGGATAAACGTAGTTC
GTCGGCTTTTAAGGTTGTTTTGCCGAAATGTCCTTGATCTGAAACGTGAATTTGTTTGAT
GGGGGTTGCAATACGGTAAACCAGTTGAGCTAAATTTTGTTCCGTGGCAAGCGGTCGAAT
TTGAGCTAACTTTTGCAAACTGCCGTAAGCAAAGGCGATTGAACGTGCGTCAAAACCGCC
TTGTTGTGCATAGTTTGGCTCATTTTTTTCTACGATTGCAATTTGCAATTGGTGTCCGCT
TACTGAACTTAACGCTAAGGCAAGTACAGAACCCGTCACCGCACCGCCGACAATTACCAC
ATCAATGTTTTGTTTCATATCTTATTTATTCTCAAAATTTAATGTAGGGACGCCACGCTT
GGCGTCCATTAAATATGGACTTTACGCAAATTTAGAGAACGAACGCCAAGCGTAGCGTCC
CTACTATTTCACGTCGATCAATACCTTACCACTTTCCGCTTTCAATAATCTGCCGACAGG
GTAAAGGGCGACATTGGCATTTTTTGCAATTTGTTTCACACTTTCAACCGCTTGTGGCTT
AACGGCAATTAATAAACCGCCTGATGTTTGTGGGTCGCACAAAATCGCTTTTTGTTCATC
ACTTAATGGCGAAATCAGATGTCCGTAGCTGTCGAAATTACGGGTAGTTCCGCCTGGCAC
AGTACCTTGTGCGATGTACTCTCTGACACCGTCTAAGGTTTGGATTTGATCGAAATAAAC
TTCGGCACGCAAGTTTGAACCTTGGCAGATTTCTGTTAAGTGTCCGAGTAACCCGAAACC
AGTGACATCGGTCATTGCCGTGATCTCATCAACTTTGGCAAATTCAGCACCGATCAAATT
CATCTGACACATCACATTTCTAGCTAAATTTTTGTGTTCAGGTTTTAATTTACCTTGTTT
TTCTGCTGTGGTAAGTACGCCGATCCCAAGTGGTTTTGTTAAATATAAATCGCAATCGGC
TTGTGCTGATGCGTTCTTTTTCACTTGTTCGGTAGAAATAATTCCTGTAACCGCTAAACC
AAAAATCGGTTCAGGGGAGTCAATTGAGTGTCCCCCAGCTAACGCAATGCCTGCTTGTTG
GCACGCAAAACGACCGCCATCAACAATTTTTTGTGCAACTTCAGCAGGTAACTTATTGAT
TGGAAAGCCTAAAATTGCAATCGCCATAATCGGTTTGCCACCCATTGCAAAAATATCACT
GATTGCATTAGTCGCAGCAATTCGCCCGAAATCAAAAGGATCGTCCACAATCGGCATAAA
GAAATCCGTCGTGCTGACAATACCAACACCGTTGCCGATATCATAGACAGCTGCATCGTC
TTTGGTTTCATTACCGACTAACAAATTCGGGTCGATAAACTTCGCCTGTTCTGTGTGCAG
AATTTGTTCAAGCACTTTCGGGGAAATTTTACAGCCACAGCCAGCTCCGTGACTATATTG
TGTTAAGCGAATGGGGTCGTTTTGCATAGTTGCCTCTTTGTTCTTATTTAACCTAAATAA
AGATAACGGAATTGTAGCAGAAAATTAAGATATTTATACAACTGCTACATAATACCAAAT
TAAACAACCCTAATTCTGGATAAGAAAAACCCATTTAAAAACATTCTGTTGAACACTTTT
AAATGGGTTTTCCCCTTTGCGATGTTTCGCGTTACGCTGATAACTTCCTTTACCTTTGCG
GTTTCGCTCTACTCGACTTCTAAACAGTTTATCCGTCACCAAGGCTTTAATTGCACTCTC
TTGAATTTCACCACGCTGATGGGCATAGCATTCTGATTTTGTTGATTTTTTCATTATTTT
TTCCTTTTTGTTAAACACGAGATGATATATCTTCATTGTTGTTAGAAGATATGTGCGAAA
TTTTGCCAAATTTCTGTTTAATTGTATATATGCACAGATAAAAAAACGGTATAATCTACG
GCGTTATTCCTTAAGGTAGTAATGCACAGTTTTTTTAATAAACAATATTGTAGGGACGCC
ACGCTTGGCGTCTGTTTTCTAGGATTTCATAAAATATCTAAATGGACGCCAAGCGTGGCG
TCCCTACGTTCTTACTGTGTATAACTGCTATTGAATGTTTGTTATTCCGCCTAAATTGAA
CTTCTTTTCAATGCAAGCGGTCTGAATTAAGAAGAATTTTACAAAATCCAAAGAGGTGAA
TATGAAAAAAGAAGAAGTTGGACACCATTTCTTAGCTCGTTTGGGTAAAACACGTTTACG
CCCAGGTGGCAAAGTGGCAACGGACTGGCTCATTGCAAATGGCGATTTTCGGAAAGATAA
AAAAGTGCTTGAAGTTGCTTGTAATATGGGAACGACCGCAATCGAAATTGCGCAACAATT
TGGTTGCCAAGTGATCGGTATCGATCTTGATGAAGAAGCTCTAGAGAAAGCACAACAAAA
CATTAAAGAGCATAAAGTTGAAGAATTAGTGCAAGTTCAGCGTGCCAATGCAACCAAACT
GCCATTTGAAGATAATAGTTTCGACATTATTATCAACGAAGCAATGCTGACAATGCTACC
ACAAGAAGCCAAAGAAAAGGCAATTCGTGAATATCTGCGAGTATTAAAGCCAAACGGTTT
ATTACTTACCCACGATTTACTGCTCAATGGCGATAACAGAGAAGAGGTGATCGCTAAATT
GCGTGATGCGATTAATATCACCGTAGCACCATTAAATAAGCAGGATTGGAAAGAGACCTT
CCTTCATTGTGGTTTCCGCAATGTTGAAACCTTTAGCGGTGAGATGAGCTTGTTATCACC
AAAAGGGTTAATTCAAGATGAAGGGGTTTTAGGGGCAATGAAAGTGGTGGGTAATGCGTT
AAAACCGGAAAACCGTGATACTTTCAAGAAAATGTTCCAGACCTTTAATGACCCTGAAAA
TCAACTGGGCTTTATTTCGGTTTGTAGTCAAAAATAATGTAAATAACGAAAAAGAAGTAA
ATGTAGGGACACGCTGAGCGTGTCCATTGTGGTAAGGGTACGAGATATTTTATCTTTACC
TTAAAAACGGACACATGCAGTGTGTCCCTACCACAACAAAACAACATTATCTTGTTAATT
GATATTTGTCAGTGATCCATAGTAGGTACATTAAACGCCCCCTTTTTTTATCATCATAAC
AATAAATAAACGCAAAACACGACAGGATAGATTATGTTTGAAATGTTCAAGGATTGGTAT
AAACAGAAATTTACTGATCCACAAATTGTCGCACTTCTTGCCATCTTAATTATTGGCTTT
GGAACGATCTACTTTTTTAGTGATCTCTTAATGCCACTTTTGATTGCCATTGTTTTTGCT
TATCTTTTAGAGTGGCCTATCCGCTTTTTAACGACTAAATTAAAATTTCCAAGAATGTTA
AGCCTAATCCTTGTTTTAGGTGGTTTTATCTCTATTTCTGTCTTTTTATTTGTCGTTATG
CTTCCAAGCCTTTGGAATCAAGCCATGACCTTTCTGAAAGATCTTCCTAGCATGTTTAAT
TTACTGAATGCATGGCTTGAAGCACTGCCAGAACACTATCCAGAATTGATTGACTATGCA
ATGCTCGACTCCCTAATGGCAACGGCAAAAACTAAAATTCTTACCTTTGGCGACTCTTTA
TTGTCGTTTTCATTCAACTCTCTTGTTAGCCTTGTCGGATTAGGTATTTATGCGTTTTTA
GTACCATTAATGGTCTTTTTCTTACTCAAAGATAAAACGTTGTTTATGCGTTCTGCACTA
CGTTTTATGCCTAAAAACCGCCACCTTGCTACTCGTGTTTGGGGGGAAATGCAATTACAA
ATCGCCAACTATATTCGTGGGAAATTTTTAGAAATTCTCATTGTTGGCGTTGTAACTTAT
ATTATTTTCCTTTTCTTTGATTTACGCTATCCATTGTTACTCTCAGTAGCGGTCGGTTTA
TCGGTATTAGTGCCTTATATTGGTGCGGTATTAGTGACAATTCCTGTTGCGTTAGTTGCA
CTCTTTCAATTTGGCTTATCCCCTGATTTCTACTACTTGCTACTTGCTTTTGTGATTAGC
CAACTTTTAGATGGTAACCTTGTTGTGCCATTTTTATTCTCAGAAGCGGTAAATTTACAC
CCATTAACGATCATCGTTGCCGTAATTATTTTCGGCGGTCTTTGGGGCTTCTGGGGGGTA
TTTTTTGCCATTCCATTAGCAACTTTAGTCAAAGCGGTGATCAATGCCTTGCCTAATGTA
GAAGAATCGCAATCTTAGGCTTGCAAGCGGTTGAATTTCACTATAAATTCACGGTTTTAT
TTATCTCATTATACTTATGGACGCCAAGCGTGGCGTCCCTACTATTTTTTAAGGAACTGT
TGTGCGTGTAACCGATTTCCATTTTGACCTACCTGATGAACTTATCGCTCGCTATCCAAC
GGCTGAACGAAGTGCAAGCCGTTTACTTTATCTCAACGGTAATACAGGCGAATATCAAGA
TCAACAATTCAATGATTTACTTGAACATATCCATAGTGGTGACTTACTGATTTTTAATAA
CACCCGTGTTATCCCAGCTCGCCTTTATGGACGCAAAGCCAGTGGCGGTAAGTTAGAAGT
GTTGGTGGAACGTGTATTAGACGAACATCGCTGTTTAGCTCATATCCGTTCATCAAAAGC
CCCGAAAGAGAATGCTGAAATCTTTCTAGGGGAAGATAAATTAGGCGAAGGAAATGGCTT
TAAAGCGATAATGGTGGCTCGTCACGATGCGTTATTTGAGCTGAAATTTGAAGAAGCACA
GCCTTTATTCGATCTGCTACAACAGGCAGGACATATACCACTACCGCCTTATATCGACCG
TCCAGATGAAGATGCCGACCAAGAGCGTTACCAAACGGTGTATAGCAAAGTGTTAGGTGC
AGTAGCAGCCCCAACGGCGGGCTTGCACTTTGACCATCAAATGCTACAAAAACTGCAAGA
AAAAGGAGTACAAACCGCCTTTGTTACCTTACACGTCGGGGCTGGCACATTCCAACCAGT
GCGAGTAGAAACCATTGAAGAACATAAAATGCACGCAGAATATGCCGAAGTATCGCAGGA
AGTGGTCGATAAAATTCTTGCCACCAAAGCACAAGGCAAACGAGTGATTTGCGTTGGCAC
AACCTCTGTTCGCTCTATCGAAAGTGCAGCACAAGCGGCAGAAAAAGAAGGCAAATTAAT
CGCCCCATTCTATTCAGACACAACAATTTTTCTATACCCTGGAAAAACCTTCCGTATCGT
TGATGCCCTAGTCACTAACTTCCACTTGCCAGAATCCACCCTCATTATGCTGGTTTCTGC
TTTTGCGGGCTTCAAAAACTGTATGAACGCTTATCAACACGCCGTTGAAAGTCAATACCG
TTTCTTTAGCTACGGCGATGCAATGTTTATTACGAAAAATGAAAATGCGTTTGGGGATGT
TCCCTAAAAACGAAAACGCTTAGAAATTTACGCTACCCAACACGTTTCCTAGATTCTACT
TATAGCAACTGTATTCTTACACAGTTGCTATGTAGTCAATAAATATGTATAAAAATTATT
CTACTTGAAACAAAAAAGGATTAATCGCACTACGTGCCAGCCCTTTTTGCTCCATTTCAG
CATCAAGGAAAAGCGTACCTAAATCATCGGCGATTGGCTCAACGTGTGGATCTTTATCTT
GATACATCACTTTCAGATAACTCTCACAATCACCACAACTTTCCGCTTTCACTGCTGCGT
CCATACTGTCTAAGCTCCAGTAATCGAGCTTGCCTGTCTGCTCACAATTACTACACTTCG
CACGCACCATATTCCACTCGCTTTCACATAGAGAGCAGTGCAAATAACGTAAACCTTGCG
TTTCCCCAAAATGAACCACACTGGCAATCGGGGCAGAGTTACACACAGGGCAAGTATGGC
GTTCTTCACCGTACTCCGCTTTGGTATTGCGAGGAAGTTGCTGAGTTAATTGCACCCAAT
AAAGCGACAAGGCCGCCCATAAGAAAACCGCCTTGTCTGCGCCCACCTCTTTATAACGCT
CATTCAACAAATGATCCGCCAGCATTTCAAGCTCAGAATTTGAGGCTTTCTCTAACCATT
CCAATGTTGCCAACACAGTATCCGACGCATAAGGCTTAAACTTATCAATAAACGCCAACA
GCAATTTCTGCCACTCATCTGACCGCTTAAAGGTTTTCACATCCAAAGGCTTCACTCCCT
GATGAGCTTCCAAATAAGCGGTAAGTTCTCCCACTCTATTTGCAATAGGCTGATTTTCTA
ATAAATCAAGCTGAACCTCGACAATGTTCGCCACAAATTCCAAATAATCCCCAAAAGGAT
TATGTTCAGTCAATTGTCTTAAACGTTTAGCTCGGCGAGCATATAAATTTTTAGGATTGG
CATACAACAACGGCGGATTGTGAAAAGAGCTTGCAGCTTGTTGAATTTCTTCTTGGGGTA
AAATACGAATACTCATAATTTTTTATACCTATATTTACTAAAAATTAAATATTACTTGCT
ATTCAACATCTTTCGGCAATTTATATAACTGATGCTTATATAAATAACTACCTAATAATG
CGTGTGCAAGTGCCTCTTTTTTCATCATCTCAGATTGTTCTTTTGGGTTAAGGCGTTCAT
TCGCTTTATCATATTCATAACCTTGAGGAGCTTGATTTGGCTTAAGAATAATCACATCTT
TGCCTTTCATCATGGCCTGCGTTTGGTCGTACTGCATAAAGGCACGATTTGGATCGACAT
TTTGAGTTAAGTCAAAGCCAATCATCGGATAATCGCCACTAATGCCTGCAACAGATAATA
ATGTCGTTGGCATATCAATTTGGCTGACCAAACGATTATCGCGGCGAGGCTCGATATGTT
CCCCTAAAATTAAGGCTGGAATATGGAAATGTTTGATTGGCACAAGGCTATCGCCCGCCA
CTCGCGAGTCGTGGTCTGCAATAACAAGGAATACCGTATCTTTCCAATAATTTGATTGTT
TCACCAATTTAAAGAAATGCCCTAACGCATAATCCGCATATTTTGCCGCATTATTACGAG
TCTGTTTCTCTTTATCAAACAACTCAATTTTACCGTCTGGGAACTCAAATGGATCGTGGT
TACTCGAAGTAAACACTAAGCTGAAAAACGGTTTATCGCCTTTTGCTAATTCAGTAAAGA
TTTCGTGTGCTTTATCAAATAAATCTTCGTCACTCATACCCCAAGTTGAAACAAATTTCG
GATTTTTATAATCTTTCTCATCAATGATGGTTTCAAAGCCATTTCCATAAAAATAACTCG
CCATATTATCGAAATGTTTTTCACCGCCATAAATGAAAGAAGTGCTGTAGCCTTGGCGAC
GCAATAATTCAGCAATGGTAAAGAAACCGTTTTGACTTTTGGTCAATTTAACTGTTGCAC
GAGCTGGGGTTGGTGTAAAACCTGCAGTAACTGCTTCAATACCACGCACAGAACGTGTGC
CTGTTGCGTAGATATTTTCAAACAACCAACCTTCTTTAGCAAGTTGATCAAATTCAGGAG
TGAGTGGCTTACCGCCCAATGTGCCGACAAACTGAGCGCCAAGGCTTTCTTCTAGCACAA
TAACGATATTTTTAGGCTTACCTTGATAGCTTGCCACATTCTTGGTTAATGTTGGAATAA
CCGTTGAAATATAATCAGAAGCGGGGCGATTACGGCTATTTTTTACAATCTCAAACATCT
CTTGTTCAGACATTTTGCCATATTGCTCTGAAGATTTTTCTTCATCTTTCAGCTGTTGTA
CGGCATATAATACAGAATAGCCTGAATTGAGAACCAGTGAATTAACCAGTGGATCGCTTG
AAAATGCCACCATTGCAGAATTAATGCCACGATGTCCCAATGATGATCTTGCCCCAGCAA
ATGCCACTGCAATAATCAACAATGCCATTACAGGACGCAGTTTCCAGCTAGGTAAACGCA
GATGTTGAACAGCCCAGCCAGACAGTTTCCAATAAATAATGCCTGCAACTGTGGTTGCAA
CCAAACTGCTAATCACCGCAGTCAAATGCCCATTGGCTAACATTGTAAATACTTCTTTTG
GATAAAGTAGATACTCAATAAATAGGCGATTTGGGCGGAAATCATAGGTTTCAATAAACG
CAGGAGTTGCGACTTCCATAAAGAGAACAAACACACTGCTTATCGTGAGCCAAACGCGTA
AAATGCCTTTCCAAAGTGTGCCTAACCCATTGTTATGCACCAATAACACCGTAAATAATG
CTGGTACACCAAAGAGATAACAAATGGACACAATATCCATTCGCAAGCCTTGTAGGAAAA
GAGGAAGCCAGCCATCAACCGCAGAAACACGATCTGCTTGCCAGAGGGATAAACCAAGGC
GTGATAGACTGAAAATAATGAGATTTAATCCGATAAAGAAAAAAATCGGAAACAAAATAA
ATCGGGTATTTTTTTGCATAAAAATTACTCTAAAATTGTAACGTAATCCCCAACTCGAAT
AACACCGCTTGTTTGTGGCACTAAATGTACTCCAAAAATAGGCTTGCCTTTCTCATTGGT
GTGGTGTTGTTTTAAGGTCCGAAAAGGTTCTGCATTCGGATCTATTTCAAGGGTCTGTGG
ATCTCGGGTGATTAAAATACAGCGTGTGCAAGGTTGAGCTACCTCAAATTCTACTGTGCC
AATTTTCACCTGCTTCCACCTTTCTTCTTCAAAGGCTTGAATACCATCTATGACAACATT
TGCTCGAAACTGTTCCATCGAAACAGGTACTGGCGACCATTGTTGTAGTTGTTTTAAGGA
TTGTTCAGACACCAATAAAAGTGGATTACTGTCTGCAAAACTTAACGGTTGAGGTTCAAA
ATGTTTTACCATTCGTTGTGACTGTTCGCCTAGCCAACGTAACTGAACTTCACGCCCAAA
TTTTTGGCTTAACCATTGATTTACCGCGTTGTTCGCCACCCAAGATGGAAAATGACTTCC
CCAAACTTCGCTAGATCGCTGTTGAGTAAAATCGTTATACAGTGCCACACATCGCTCGCC
ACAATCAGATTGAATGACAATTCCCGTTGAAATGGGAAATGCAGCTAAACGATATAACAT
CTGTTCTTTGCGAGCCGTGATAAAAGTTCCATCTACTTCGGTAATCATAAATTCACGGTC
AAAATTCAGCCCTTGTGGCAAAACAAAAGCCTGCTCTACCCGATACGCCTGAGTAGATTT
AATCGGATAAAGACAAATTTGTGTGACTTGCATAAGTTCCCCTCTAAATTTAGGCGATAA
ACAATAGCAGAAAATCATCTACTTTTATATCGTTCTCAAGTAAAATATCGGGATTATTTG
AAAAGGAATAGACTATGGCAAAGAAACCTACCCTAGATTTTGAAACCACACTCAAAGAGC
TTGAGGAAATCGTCAATCGTCTTGAAACGGGCGATCTTCCTTTAGAAGAAGCCTTAAATG
AGTTTGAAACCGCAGTAAAATTGGTGCAACAAGGGCAAGAACGCTTACAAAAAGCGGAAC
AACGTATCCAAATTTTGCTACAAAAAGATGAACATTCAGATCTTACGGATTATCCATAAT
GAATTACGACCTTTTCGCTGAATTAAGCCAATATCAACAACGTATCAACCATTTTTTAAG
CGAGCAACTTTCACAATATCCAGCCTACAACACACCGCTTGTTGAAGCGATGTCTTATGC
TGTTTTGCTTGGTGGCAAACGAGTTCGCCCTTTCTTAATTTATGCTACAGGGAAAATGCT
AGGCGTGCCACTTGCTCAACTTGACCATTCAGCAGGGGCAATGGAAGCCATTCACGCCTA
TTCATTGGTTCACGATGATTTACCTGCAATGGATAATGATACCCTTCGTCGAGGCAAGCC
AACTTGCCATATTGCTTTTGATGAAGCAACAGCTATTTTGGCTGGCGATGCACTACAAAG
CTTTGCCTTTGAATTACTGGCATTTGACCCAAGTCTAACCGCAGAGCAGAAGGTGGCACA
AATGCAATGGCTTGCAAAATCCGCTGGGGCAAAAGGTATGTGTTTGGGGCAAAGTTTAGA
TTTACAATCTGAGCATAAAGCCATTGCCCTTGATGAACTTGAACGTATTCATCGTAATAA
AACTGGGGCGTTGATCCTTGCCTCTGTAATGATGGGATTTAATCTATCCGCTTACGCCCA
AGATCATCAGATTAAACAACAGCTTGTACAATATGCTGAAGCAATCGGGCTGGCTTTCCA
AGTACAAGACGATATTCTTGATGTGATTGGTCATAGTGAAATCATTGGTAAAACCGCAGG
TTCAGATCAAGCGTTGGATAAAAGCACTTATCCAAAACTGCTGGGGTTAGAGGGGGCGAA
ACAAAAAGCTGAGAGCCTCTACCAGACAGCCCTAAAAGCACTAGAAACCTTGCCTTTTGA
TACTACGGCTCTTGCTGCTTTGGCTGAGTTTATTGTGAAACGTGAAAATTAACCCCTGTT
TACAGGCATAAGAGTAGTACTTATGCCTATTTACTTATCAATGATTTAACCCAAGCATTA
TCATAAACAATGCCCCTTGCACTGCAGCTTCAGGAACATCTCTGCCATTCAAATTGACTT
TTCCCTGATCAATGGACAATTTCATTTTCAGGCTATCTTTATCCGAAGTAGCTAATGAGC
TGGCTTGAGCTTGATATGCAAACTCACTGATCGTTTGTTTTGCTTTCTGTTCAGCTTCTT
CTTTCGGTAAGCCTTCCTGTTGATTTAGCTGTGTCACTAATACTTCTAACGAAGGTAACT
TGAATTGAGTTTCTAACACTGACGCTTTAAATATTTTTAGAACATCTTCCATTCCTTTGA
ATTGACTTGGTTCGAATTTATCTAAATTTAAATTCAAAGACAGACTATTTTTTCCTTTTT
CGTTCTCTAAGCTAAGCTCTTTAATTTGTAATTTCGGCGGTTTAGTAAAAGCCGATAGTA
CCACATCACCAGCTTCCGCAGACTCTAATTTTTCTATGGAAGAAGCATAATGCATTAATT
CATTAGCACTCTCTGCGTCAAGCTCCATCGAACTATCAATGTTAAGCTTACCTAAGTTAA
GTTTATTTTGAGCTATCAACTCTCCAGTAAGGCTCCCCGTTGAAGTCCAGCGATCCTTTT
CTAAAGTATTTTTACCCTGACTGGAAAGATTTGTGAAAGCAAAAGGTGCTTTTCCATCAA
ACGAGTAACGAACCATTTTAGAAATGAACTCATAATTGCCTAAACTAAGCTCAGGGTATT
TTTCATTTGAGGTAAAATCAGCTTTGTAAAGGGTATCTTGGATTTCTATCCTAGTATTTG
CTTGATCTTGATATTGATAGGACGGAATTTGGCTACTGAATTTTCCTGATTTTTGTGCTG
GATTGTACTCGAACTCAATCTGGGTCTTTGCCAGCTCCCAAGTTTCGCCTTTGAAAGGAT
TGAGGCTAAACTCACCGCTTAAATTACCTGCATAGCTAATATCCGTTTGCCCTTCAGTAA
ATGGGGTCTGTAGATTGAATTTTTCAGGTAAATGAAGTTTGCTCTCAACGCTCATCATTG
CAGGCATTAAGTTTACTTGGCTAAGACGATTTAACGGTAGTGGGCCGTGAAAAAGTTTAT
CATTGCCTTGTAGCTGATAACGCTCATCAACCGTTCCTACCTCTAAGATATATTTCACAT
CAGAACTGAAAAAATGGCGTTCAAATTTCACATCTTTAATTTCTGCATCTATGCCATAGA
TCTTCAGTGATTTAAGGCTTTGATTACCTTGTTGTACCAATTGTTGATAGTGTTGTTCTG
CTTGTAGTCCAGTGTACCAACTGCCCCCAACGACAGCAACGCCAAGAATGCCAGCAAGGG
CAAGGGTAATTTTAGTTAATTTCATCGTTGTTCCTCTTTATTATCTCTCAAGTAAAGTGA
TAGAAAGCCTTTGGTTATGCCTTTTCCGCTCTTTCTACTAACCACTCACAAGGCGTAAAA
CGCTCGCCATATTGTTGCGTATGCTTGCGTAACTGGCGAACAAGCTCTTTTGCCCCAATC
TTGTTAATATAGGCATACACACCGCCTCGGAAATCAGGGAAATCCACCCCAAATACAGAA
GCAACGTTACCTTCATCAGTTGAACGAATAACTTGATCTTGTAAACACCAACAGGCTTCA
TTTAACATTCTCAATACACAACGACGGGCAATGTCTTCAGCTTCCATATCGTTTCGCATA
ATAGTTTCCATCGTGTGATAAATGCTTTTATCCTCTTGAGTGCGTGCCCCTCTTGTGTCG
TAGAGATAGAAGCCTCGTTTATTTTTACGTCCTTTACGATCATCTCCCGTCAAACGCTCA
ATAACCGTCGGTAAAGCGAAACGTTTACCCAATTCGCTCACCATTGCAGGATTAGATTTA
ACAATAATATCCAAGCCAATTTCATCGATCATTGCAAGCGGTCCGATCTTAAAGCCAAAT
TCCTGTAAGGCACGATCGATAAATTCGATCCCTTCCCCTTCGGATAAACACTCAATGGCT
TCAAGCAAGAATGGCGTAAGAATACGGTTAATAAAGAACCCTTCTTTATCTGCGACAAGC
ATCGGAATTTTTCCTTGCTGGATCGCAAAATGAATTGCCGTTGAAACCGCTCGCTGACAA
GTTTTTTCGTGCGGAATAATCTCCACCATCGGACGTTTAGTCACAGGGCTAAAATAGTGC
AAACCGATTACATTTTCAGGGCGTTTAGCGACAGAAGCAATGTCACGGATTGCAAAGGTT
GAGGTATTTGTGGCAAAAATCGCATTTTCATCGTAATAATTTTCGCTCTCTTGCACCATT
TGCTGTTTGAGTTCTAATTTCTCATAAACCGCTTCAACGATAAAATCTGTCGATTTCGCC
GCAACTAAGCGTTCACCGCCCGTAATTAAATTCATTCGTTGGATCATTTCACCGTGACTA
AGCTGTTTCTTACTCACTGCTTTTTGCATTAAGCCATAACAAGTCTGCAACGCTTTTTGA
ATTTCTGACGGGTGAATATCCTTAATTCTGACAGGAATTTGAGCATTATTTGCCGTCAAG
TAAGCAATACCTGCCCCCATATAGCCACTGCCCAACACCGTTACTTGTTGCACATCTCGC
ACCTGAGCCAAGTGCTGATATTGCTCTTTCATTGCTCGTTCAGTCTGCTTCAAATTCATT
AATACCTGAGCTTGCTCCGTGTGCATTAACTTCACCAACGCATTTTGCTCTAAAGCTAAC
CCAGCTTTAAAATGTGGCTCTTTTAACAATGCCAACATTTCCTCAACTGCAGGATAGTTG
CCAAAAGCCTTATCCCACACTCGATTTTCAATATGAGCCAAGTATTTTTCACGGATAAAC
TTATTGCCCTCAAGCTGTTTACGCCATTTTTTAACCTTATCAAGCGGATTTTTATGGTCA
ATTTTTTGCACTTTATGATTAAGCAACAACTGATATGCCGTTTCAAATAGATTGCTAGCA
GGAATAAGTTTATCTACCAAACCAATTTTTAACGCTTTTTCCACTCCAATTTTCTGCCCA
GATAAAAGCATTGTGACTGCATTTTGCAAGCCGACTAAACGAGGCAAACGCTGTGTTCCC
CCAGCAAAAGGCAAAATCCCCGAACGAATTTGTGGCATTGCAAATTTGGTATAACTTTCC
TCGCTGGCAATACGATAATCACACGCCAACGCCAGCTCTAGCCCCACACCATAACAGCCG
CCATCAATCACTGCAACCACAGGCATTTTGAGCGTATTAATTTCACGCATTACTAACTGA
GCATTATGAGATAAGGTTTTCAACTGCTCATCATTTTTACCACGCAAATAATCAGGATCA
TACCCCTGAATAAAACCTTTCGTTTTACCCGAAACAAAAATCACGCCTCGAGCCTGTTGA
TAAATCACAGAACCCATCACATCGCGTAAATCTTCGATAAACGACTCAGGCAACCAGTTT
TGCGATTTACCTTTTACATCAATACGAACAATGGCAATTCGATTATCATCAATCTCAACG
TGAAAAGGTGAGATATATTGTGCTTGTGTTGTCATACTGTTACTCGCTTTCCAAAATCAT
TGCAGAACCTAATCCACCTAATCCACTTGAGGCAATCAACGACAATCCACCTCCCTTACG
TTTCAACGCTTTCAACGATTGAATTAAAATGCGTAAACTGGTCGCCGCACGAGGATTACC
AAAAGCAATAGAACCGCCCAAATGGTTCAACTTCTCAGGATCAATTTCCCCAATACAAGC
GGAACGATTAAGCTGTTTTTTAGCAAAATAATCTGAAGCAAACAGCTTCATATTCACCAG
CATCTGGCTAGCAGAGGTTTCGTGAATGTCAATAAAATCCAAATCAGACAAGGTCACATT
TGCACGCTCAAGGGCAAGATAGCTTGCCACCGTTGCCCCCATAAACATATTTTGCCAAAT
ATCATTGCCTGTAATGGCGTAGCTACGAATATAACCTAATGGGTCTAAGCCTAATTCTTT
CGCTTTTTGCTCTCTCATCAGTAACACCGCCGCCGCTCCATCTACAGGTCGTGGCATATT
TGCTTCTGTGACTGTTGCATAGCTCTTATTCATTAACGGCGAAAATTTTTCATAGTAAGC
CGCTTTAGAGGCCGAAGAAATCAAACTATCAGACACCACAAAATCAGTATAAGGACGAGG
GAATGAAGGCATCACTTCATCTTTTAACAACCCTAATTTCCACGCATTTTGTGCTTTAAT
GTGAGAATTTAACGCATATTCGTCCTGAGCTTCACGGCTAATGTGGAATTGCTGTGCCAT
CTGCTCAGAAATTTCCGCTACAGACATTTGGGTCATATAATCTTTGAGATTAACTCCGTG
AGGTTTAAGCTCTTTCCACGAAAATTCACGGAACAAACGATACTTATCATCTAAGGTTGG
TGCATTAAAAATCGCCTTAAGCTTGTGAATAACACGAGGACTGATACTAAAAGGCGCATT
AGAAATCGAATCCGCTCCCCCTGCAATCCCTGCAGAAATCGAACCGCTAATAATACTTCC
AGCCACATTTACTAACGCCTGTAACCCAGATAAACAAGAGCTACTCAAAGTATAAGCCTG
CACATAAGGCATATTTAACGCCAACGCAATTTCACGAGAAGGGTTAGGAATATCAGGCTG
TTGAATAACTTGCCCGAAAACAAGCTGTTCAATATGATGATGACCAACGGCAGCACGACT
AAGTAGCTCGTTTGTTACCATTGTGCCTAAATCTGTTGCATAGGAAGATTTAAATCCTGT
ATCACGATGAACAAAAGGTGTGCGTAATCCAGCAACAATCGCCACTCGCTCACCTTGTGC
CGTTAAGAGATTTTGTTTAGCCATTTTATAGATAATTCAAGATAGAAATGATGCGGATTT
TATCACGCTTTATCTAGAATAAAAAATGGCATAGTAGACAAAATGGTTGCTAATTTCGTG
AAAACTATGCCTATATGACAAAGTGGTTGCTAATGAATATTTTTAATTATTCTTAGCAAC
TCTTTTTATTTAAAAAATCCTTTATAAACATAATCTTATGTTTCTTCGTTAAGCCTGCAT
GATGGGATAATTTCTCCTTAAGTTGTCCAAATAAGTTTTCAAGTCTATTTGTCGTTTTTT
CGATATTTAAATCGCTATACTTTTCATAGGTAAATAGATAATCCATATAACGTTTAAAAC
TATGATAAGCACTTCTTACATTCCGATGTTTATAAGGATAATAGCCCTTTTCATTCGGTT
TATCTGGCCGTTCTTATAAAAATGCTTTATGTTTTAAATACCAATGATGTAATCGTAAAT
AGAAGTCTTTTTTAGCGCTCTGTTTAAGTGTCAATGCAATGATTTTTAATTCTTTTCCAG
CTATATTTCGTAATGCTCTCATCACAATGTCTACCATATGAAAATGGCACATTTGCGTCG
GTGTATTCAATAAATCTTTCAATAAACCTCGCCTGCCGTCACAGGTAATTGATTGAATTT
TATAGCTTTTCATACGAAATGAATTAAACGCTATCCAGTAATAAACACCTTTTTAGAAAG
CGAATCCATCAGGACTAAAATACCAAATTCACGACCAAAGAAGGTGGTATCCGCAATAAT
ATTTAAATAACGTGATTGGGGTGGATTTAATACTGTTTTAGGGGCTTTTTCGATATATCT
TTGAATCGTTCTGATTGAACAATGATATTTTTCGGCAAGTTGTTTATAGGTTTGTTTTCC
GATTGAATAATCATTCCAAATATTTATTGGATTTAATTTCTTTTTAAGGGTAAATGTTTT
ATTACAAGCATTACATTTATAGCGTTGAATATTATTTCTTATACCATGTTTGCGAATGTC
GCTACTGTGGCAAAAATGACATTTTTTGGTTCATAATTCAAAAAAGTGGCTTAAAGCCCG
TAATATAAGGCTTTAAGCCACTTTTTAGCAACCATTTTGTCTACTATGCCTGTTATCTAG
ATTATTAAGCTAGAATGCCTTTAACTTTTGGTTAAAGGCATTTTTTATTACGATTAGATT
TGCTTGAGCAACACTATATAATACAGGTTATAAGATTTTACGTTACTTTTAGAATAATAT
AATTACTTCGCCCCCGCCGAAAATTCAAATCCCCAATTATAATATTGGCTACATTCAGCG
TGTCCGCGGAAGAAATTGATATCTTTACGAACAGACATTTGTGAGCCAATAAAATCAATG
GAGGCAATGGCACAGAAAGTACGCTGATCACTTTGTTTACCCATTTCAACCACGATTTCA
GGTTGATTTGGTACTTTTACTGTAACAACAGCATCAGATTGCGCCCAGTTTGCCACACCA
TCGTAAATAAAGCAGTACACCACCAAACGCCGTAGATCTGGAATGCCTTTTGGGTTTACC
AAAATATTTTCGCCACCCTCACTACTACCACTACGATCATCACCACAATGCCACACCCAC
GGAAGATCGGTATAACGCCCTTGGCGGCTTAGTTGGTTGCGTGCACCACCTCGTCCTTTG
GAAAATTGTAAACCATCAATCATTCCGGCAGTGCCGTCAGTGAGTTCCCAATAAATTCCT
AAATCTAAATCGATTTCTTTATTGCCACCAAATAGGCTGGAAAAGAAACCGCCTTTTTTC
TGTTGTGACCAATTTAAGTTGATCGTGATTTGTTGATCAGAGGCTTTGGAGAGATCAATC
TTATGACTATCGCCTTGTTTTTCTAGTGTAATTTTACTTAATGAAACGGCCATTTTATTT
TCCTATCCTACGTTTACACCATATTGTTTGCAAAGTGCAAATAGTCCGCCTGAATAGCCT
TGTCCAATTGCACGGAATTTCCATTCGCCGTTATGACGATAAATTTCGCCGAAAACCATT
GCGGTTTCTGTGCTGTAATCTTCCGATAAATCAAAGCGAACCACTTCTTCATTCGTATCG
TTATTCACTAAACGAACAAAAGCATTGCTGACTTGCCCGAAATTTTGACGGCGAGCGTCT
GCCTCGTGAATAGTGACGGTAATAAAGAGTGATTTAATATCACTTTGAACCTGATCGAGT
TTTACGATCACACTTTCATCATCGCCATCACCATCTCCAGTTAAATTATCGCCAGTATGT
TCAACACCACCACAAGGTGAGTGTAGTTGATTGTAGAAAATAAAATGACTATCTGAAGGC
ACTTTGCCATTTTCTGTCGTCATAAAAATGCTAGCATCTAAATCGAAATCCTTCCCGTCA
GTAGATCTCGCATCCCAGCCTAAACCGACTAATACATTTTTTAAGCTTGGATCTGTTTTA
CTTAATGAAATGTTTTGTCCTTTTGTTAAAGAAATTGCCATTGTTTACTCCTATTTTTTG
TAAAAAATCATTAAAAAACGACCGCTCTTACACACCGGCAATCTGTACCATAAGTAAGCG
CCCACCTTCGCCTTTTTGCAGTAGAATTTGTCCACCTTCTTCTAATTTCACTTTTTCACC
AATGGCAATAGGTTGCTTAGTTTTAACATTAACCATTTGTGGTAAATGTTCATTTACCAG
CCACCAATCCCCTTGATGGAAACGAAAATAACCCATTCGTTGTGCATCAGTCGCTTTGAG
CTTTTCATTTGGGAAGATACGCGTATCTGCGTGCCATTTATAAATCCCCTGTCCGTCATA
GACCATAATACGGTGATTATCCGGGCGATAGTTACCGTTTGGTGCAGCTGAATAGAGATT
TAATACCGGTAATTTCCCTTGATGTGGTGTGCCACAAAATGGACATTTGGGCTTGGTTGA
ATTATCAAAGGCATACCATTTTTGTTCACACTGTGGGTTACTACAAGGCTGCAATAAATC
AACGGTTTTGACCAAAGCCTGCTCCCATTCATCGGCGGTTGGTCGGCCTGCCGGATTGTG
TAAATCAGAAATAAATGCTCGCTCAAATAATGCACTGAGATAAGGTCCGGTAACTTTGTA
AGGGACTTTATCCGTATCTTTCCACGGTAATTCTGTTGGGCGAAGATTGGCGACTTTTAT
GCGGTTACTTTTGTCTATCGGGTGCTCAATAAAGAGTGCTTTTTCACCCATTGCCAATTC
TTCATCTCGCTGGCTATCATTCATATCAAACACTTTATCGCCTCGAAGTGGATGGCGGTA
AAGCAAATACATATAAATCAATACTGCAAGAGCGTGCAGATCGCTAGTTCGGCTTGGCAG
TTTACGTTTAGGATCTTTTTTATCCAAATGTTGGGTTGCCACCACTTCTGGGGCAATAAA
ATCCGGTGTACCAACAACTGTAGGTGGATGTTTTCCTGGCACAACCAAACCATCAATATC
AATTAAACAGGCTTGTCCCGTTGTCGGATCAATTAAACAGTTTTTATAACCCAAATCACT
ATGGCTTAGTCCTGCCATATGCATTCTGCGAACAGCGCGGGCCAGCATCAAACAAACTTT
TAAATGCAGCATCCAGTCGCCCAATTCTTTGGGATCGAGAAATTTGTTGCGATTGGAGGC
TGATGCAAACCATTTACCGTCTTTATCTTTTCCCTTAATTTGTAACATATCGTTATTACG
GCTACCATATTGAAAGAAAAAGCAATCTCGGTAAAAAGGGCTAACAACCCCTAACTTACC
CTGATACTCAACTACTGCGGTAGGCCAACAAAATAACTTTTTCAGATACTCACCACCTTC
TTGCTCAAAAATACGTTTTCGGTAGGTTTCAGTAATCATTTCTAACCGATCTTTGGTTTC
CTGATCAGCTGTTTCACGAAAAAATGCCACTACATAATCTTTATTGGGCGAAAACATAAC
ATCTTTCATTCCGCCTTGTGCTTTAACTTCGTCAACAAACTCAATGGTTTGCCCATTTGT
GGCGGTTAAACGGATAATTTGGCTCATTGGTTTACTCCTTGATTATCCAATCCCTGATCG
CTCGCTTTCTCAAGAGTAATCGTTGTTGTTATGTTATTTTGCGTAACGTTAATGGTGCGC
TTGCCACTTTCTTCAAGCTCTTCGTTATCGGTTTCTTGCGCCACCTTTTCTACATTTTCT
AACAGGCTCTCTTCGCTATTTTTCTGCGTGCTATTGGTTGGATCATTTGTTAATGATGCT
GTCTGACTTGTTTCACAAGCGGTCAAATTTTGCTGCTGATTTACTAATCCAACCCATTCA
GATTGCGGGATAAACATTGCCAAAGTGCGGTCATCGTGTTCACCTTTTGACCAGAAATCT
AACCATTGTTCCAAAGTTTCAGCAGGATTTTTAGCTTGTAACGGCGCTTTCAATTCATTC
CATAAATCTTGCCAAGCCTCAACAGTTTGCAATTTAGCGTCTGTTTTGAATTTAGGATCG
GAAACCCCATCAGTCATCAACATTAAGATTGGTGGATAATCTTGTAGGTCGGTACTGATC
CGAGAAATCAGTTTTTCTGGCTCAATTTCAGCACGGTTTAAAAAGACGGTTTCACCTGAA
TAGCTGCCAGTATCTACTTCGCCCAATAATTTCACTTTTGGGAAACCTAAATCTAAAATG
GCTGCGGCACCATCGCCTACCCAATAACACGCCGTAAACCATTGGTTATTCTCAAGAGGC
AGAGTTAATGCCAGTAACAACGTACAAGAGAGGGATTTCACTGGAATTTGCTCTTTTTCC
GCCGCACTTTCTTGGGCGTAAAAAGCCGCTTGCACAGCTTGAAACAACAAACCATTCGCT
ACTCCTTTTAATTTCTCCGTTTCTGAAAAAGAGGTAATAGCCTGATATTTTTCATTTTGT
TCCAGCTGTTCCAACACTTTTTCTTTGGCAGCCTCTACCGCTAATTTTGAACCTAAGCGT
GAAAATTCTGCACTACCGGCACCATCTGCAACAGCAATAAAATGTACCCCACTTTTTTCG
TGGAAAGTCATCGCAAAATCATCATCGCAACAAGTGCCTTTATGGGCGTGAGAACGGCCA
CGCATTCTTGCTGCTAATAATTTGCCAAAATTTGTTGGAATTTCACCGCTTGCACTGTCT
TTTTTCCAAAAACGTTCGTTTGGATTGCTTGGAATGTTATTCCAAAGTTTTTTAGGGTTA
GGGTTGATCCAAAGTGTTCCTAATACGGTATGACCATCTTCCAATAAAAAAGAAAGTTGA
ACTTCGCCACTCATCGTAGGTGTGCCTTCAATAGCTTTTTGGTCAACATTCCAACTTAAG
CCGCAGGCTTGCGAAAAACGAACTTCTTTAATCAAAACACCATCATTTGGCTTAAAAAAA
TAGGGTTCATCTTGTTTAGCATTTTCAAGCTGAATGGTTGGCGATGTTTTTTGCACGGTT
GTCTTTTCTGTTGGCATTATGATTTTCACGTTTTCTATTCCTCGCCGAAAATTAAGCAAC
GTTTCAGCAAAAAGCTGAACTAATGTTGCGTGTTGAGTAGCAAAAGCGTCAATCGTTTTC
TCGTCTGTTTGATCTAACCAAGATTTAGTTTGTTGAAGTTGGTCCAATGCGTTCATTATT
AGCCTCTCGCTCGGTTAATTTCAAAATCGCCACCTTCAGGATCAAAACCAAAAAAGCAAT
CTTGTTGGCATTTTGGGCAAACCGCCTCACCTAAACCATCAATGCAGAAAACCTGCCCAC
AATCACACATCGCAAAAGCAAAAGGTGAGCCACAATGAGGGCAACCACCGCCACCAATGA
GCTGTGAAGATTTTACCGTTTGATTATTTGGGCGATTATCTGACCAATCTTCATAATCTT
TTTCGAGCGCATAAGCACCGACATAGTGATATTCCGCATCACCAAATATCACTTCGCCAA
AACGCTCCCATTTCATTAAATAAGGCAATTTCACTTTGCGACATAACCCCGTAACAATGG
CGTAATTCTCATCAAGTGCGGTTAATTCTTCGTTATTTTTGGCTAATGAAATAGCCTTGT
TTTCCAATAACTCTTTATTGAGTGAAACGGGTGTTTCAATACCGAGAGAACGGCTTTGGC
TACTGATTGAGGTCGCAATTGTTTCACATAACGCCTGATAAACACGTTCGATATCCGCAT
CGTCTAAGCGATAAGTAAGATCGGCGATTTCATTTAACGTAGATAAGTCGGCAAATTTGC
CAATGCCGATATTGATCAACTTAGCTCGATGTTTAAATGCCATTTTCCAGCGTTGAATAG
CTTTACTTGTGTCATCCGTACTTGAGCCGTCCGACATCACATAAACTAACGGTTTCCAAT
CACCTTTTTGTTCTACCGTACTGAGGATAATGTCCTTATCCATACAATCCATTAAGTGAT
TTAATGCGGTGCCAATAGAAGTGCCTGAACCAATAGGTAAGCGTGGGGGATAGAAATTCA
TCAATTCAGTGAGAGGCGCAAGTGTGCCAGCCGCTCCGGCAAAACCAATCACAGAAAGAT
AAACTGCCTCTAAAGCATAAGGATCTCGTCTTAATTGATTAACCAAGCGGTTCATTCCTT
CTTGCATTTGGCGAATATTCTCGCCTGCCATACTTTCGGAAATATCAATTACAAGATAAA
CAGGTAAACGGCGCATAATTCTTCCTTATAAAACAATGTTGATTTCATCTGGCGGAGGTG
GCAAAGAATTACTTGTCGGAGCGCCAACGCTGACGCTTGTTTGTGCCACTGAAGCAGAAA
CCCATTGGAAAAACTGGGCAAAACTGTTTGAATCCATCGTATCTAAAGAAACAACGGTAT
CCGTTAATTTTTTAAGTACATTCGGATCTGCCTTAGGACCTGCTGCACAAGCAACAATAT
TGCCAAAATTAAGGGATTTAATCAGTGGAACAGCATTGTTGTAAGCCATTACATCTGACG
GTTTGCCATCAGTCAGTAAGATCAAGATCGGTCGCCAATCGCCTTTTTGGTTGGCTGAAC
CTAAAATACGTTCTTTTTGCACCGTACTGGCTAACTCTTCCAACATTTTGCCTAAGAAAG
TTGGGCCGCTATCTGGTGTACTAACCGTTGGTAGTGTTACATCTTCAAGTGCGGTCAAAG
GAAGTACATTTTTGATTTCACTGTCAAAGGTAAAGATCGAGAGATAAACGCTATCTAGCG
CATAAGGATTTTGTCGTAATGCCGACAAGAGAGATTGTAATCCGACATTCACTGCCTCAA
TGGGTTCACCTTTCATTGAGCCGGAAGTGTCAATGCAAATATAAGTGAGAAGTCGTCTAG
ACATAATTTAACGATTTTTAAGCGAGTAAGGTAGGCGGAGAAACTCCGCCTATTGATTTA
TAGCACAATATTTAATTCTGCCGGTGGTGGAGGCAATTCGTTTAATCCACCGACATCTTT
TTTATTTAAGTCCACTTTTTGGCTTGAAACAGAAATCGATGCCGATACCCATTTAAAGAA
AGCCTTGATCGAGTTAGCATCTGCGGTATCTAGTGAAACCACTGTTTCTGTGATCTGTTT
TAGCACATTTGTATCAGCGCCAGCACCGGCAGCACAAGCAACAAAAGTACCCGTTTTCAC
TTGGCGAATAGCATTGATCCCTTTTTGTAAATCATCTGTTGGTAATCCGTCTGAAAGTAA
AAATACAACAGGTTTCCAATCGCCTTTGACTTCTGCTGATCCTTTTTGAACTTCTCGGTT
AATGCAGTCTGCCAATAAAGTTAATGCTTCTCCCATTGCCGTTACGCCCGAGGCTTGAAT
ATCCGGCATTTGGAAACTCATTAATTCCGTTAAAGGTGTCACTTGCTTAGCGTGGCTATC
AAAAGTGATGACCGATAAATAAGCCGTTTCCAGTGCATAAGGATCTTGGCGTAAAGCCGA
AACCAACATTTGTAAACCATTACGAACCGCCTCAATAGCTTCTCCCATCATTGAACCGGA
AGTATCTACTAATAGATAAACAGGTAAACGACGCATAATTTTCTCCTAGTTAGATTTTTG
TAATGAAATTGGCTTAGATTGATTAGCTTTTTTCTGCCATTTATCTACGTTATAAATGAG
ATAAAATAGAAGTATGCTAAGCGTAATATCAAACACATATTGCACTAATATTGCATTTAG
CAGGAAGTGGTATACATTGAGCGTGTGCAGCTCACCTATTTCTCTTATAATAGATCCTAA
AATCATAATAGATCCTAAAATCAAGGACGGAAAAGTTAAAAAAGTTAAAAGCCACCAAAT
AAGAAGAAACACTCCAAATTTCGTACTTTGAACCGAACCAAATGCTAATTGTTGGCTCTG
TATAATCACTTCTTTGAAGGCAGAATAGGGCTTCCACAAGTTGGCTATTGGGATAAACCA
CCACCAAACAACGCTAGCGTGGCTGTATCTTAGATTTTTTGCTCCTAATATAGAGAGATT
AACGTGAGCTTTATATAGCCACACTAAATAGACAATCGCAAATAGTAAGGATAGTAAGGA
GATAAGAGCGTAAAAACGATCTATCTTATCGCCATACCTTTCAATCCAATCAAAAAAACT
AAGATCTGCATCAGTAATGGAGTTATTTTCAATTCTATTAAAAAATATTTTGGTATAAGC
CCAAATAACAAAAGAAAAAAGTTCTGTAGCAAATACAAGGGCTAATAATGACAAACAGAT
TTTAGTTAAGTACTTATTTTTTAACATTATTTACCTCAATAACAACTTTTTGTTTCAATG
CCATTTTTACGGTTTAATTCTCTTGCTGCTTCGCAGGCTGAACGAGATTGTTTTCCTGCA
CAATTTTGGTTAAACCAATTAGTCATTTGCTGATGTTGAGCAACTTTACTGTTATAACTA
TTTACAGAAGCCTGTGAATACCGATCAACATAAGTATTTTTCAGCTCTTCACTTAACCAT
TTGGCTTGATTATAAATTTCTACGCATTGCTCCATTTCTGCATCGGAAATGACCGGAACA
TACCCTCGAGTAGAAGACGTGGGTGGAGCGGTATAATACTGATTAGCCATTGTAAAACCT
GCTAACAAACTACAAGCGGTAAAAAAAGTGAGTTTTTTTACTAACATTTTTTTATTCCTG
TGTTTCTTTTTCAGGGAAAATAAATGAGGCAATCACACCAATAGCTAATACACCTAATAC
GATAAATAAGCTGGTGTTTGGTGAAATATGAAAGCCTGTATCTATCCAGTGGTTAAAAGA
TTGGAGCACAATTTTTGCAGCAATAAAGAACAACAAGACAATTACTGCTTTTTCAAGGTG
AACAAGATATTTAGTTAAGGCAACTAAAATAAAATAGAGGCTACGCAAACCAAGAATGGC
GAAAATCATTGCTGCATAAACTAATAACGGCTCTTGTGTTACCGCAATAACCGCTGGCAC
GGAGTCAAAAGCAAAAGCGACATCGGAAGTTTCAATTGCCATTAAGCAAAGGAATGCCGG
TGTAACGTATTTCAAACCTTGGCGTGTTGTTGAGGCAGTTTGCTCAGTATTCATTTCTGA
ATGTTTAACAAAAAAACGCTCGCCAAAAAGTTTGGTATAAATCGGCATAAGTTTACCGGT
TAAACGCACACTCCAATGGTTCGAGTAATCTTCAATTTCTTCTTCATCATCATTGCCACT
TTTAAGCATTTTCCAACCGCTCCAAATCACAAAAGCAGCGAAAACAAACCCCACCCAAGG
GCTTGCAGCAAATAATCCTGTTCCGATGACCACAAAGATGGCGCGGAAAATTAATGCCCC
GATAATCCCCCAGTAAAGAATTCGGTGTTGAAGTTTGCCTGTAATACCAAAAGAGGCAAA
AATGGCCACAAATACCATTAAATTATCAATAGATAAGCTCTTTTCTAAAACATAACCGGC
AAGATATAAATCTGCCCACTCTGCATCAAAACGAACCCATAAATAGACATAGAAGCAAAG
TGCTAAACCAATCCAAAAGACAGACCAAAGAGCCGCATCTTTTACGCTAATTTCTTTGCT
ATTACGGTGGGCAAATAAATCTAAATAAACAGACAGCGCAATAACGCCAAAAAAGACAAT
GATTGTTTCGAGAGGAAAACCGAAGTGTGCCATAATATCCTTACCAGACAAAAATAAACT
AAAAACTTCCCTATTCTAAAAAAAAAAAACGGTTGTCAAGCAAAATCATCAATAAAATGA
AATTTTACAAATTGCATCTTATATGTACTGCTTAAGTTATAATAAGCAGTCTACATTTTA
TAACGCCTATAAAATGATATTGTAGATAAATATGTTTTTTACAAATTATTTATCTAATAG
GAAAATATTTTTCACTTATTACAAACCTTTTATAAATTTAATCCTATCCTCTAATAAACA
TCTTTTTTCATTTTTAATGGAACAATGGTAACTCACTGTTTATAAAGCAGTTCTATTAGA
TATAAAGAGCAAAGAAAGTAATATCAGAAATAATATTTAAATAACGTGATGGAGCGGAAC
TTAATGTTGTTTTAAGAAAGTTTTCTTGATATGTTTGAATTTTTCCAATTGAACAATGAT
ATGTTTCGAAAAATTATTTATAGGTTTATTATCTAATTTAATAATCACTCCCAATATCCA
TTAGATTTCTTTTTAAAGATAAATATTTTATTACGGGCATTATATTTATAAAATTGATTA
TTTTACACACAAAACCTGAATTATCCTAGTACGGATAGGCGTACTAGGATGAAAGTAAAT
TATAGATCATCAATGACCACATAAACCTTATTCACAGGTCCGTGTACGCCGACAACTTTG
ATTAACTCAATATCTGCCGTAGCACTTGGCCCTGAAATAATGTTTACACAAGATGGCATT
CTTTCGCCTTGTTGGGCTTTGTCGTGTAGGATTTTAGCTAACTGTGCCACACGGGGTAAC
ACGGTGCTGGCACGCAAGACGACAATGGATTTTTCAGGTAACAGGCTGACTGAACGTCCA
AATTCTTTATCTGAAAACAGTACAATACCGCCAGATTCCGTTAAGCCGTATTCGCCGTAA
ACCACGCCGATATTGGCTTTTTCCGCTTTGTCGATATTCACACTACCATCTGCATTGTGA
TCCCAAACATAGCTGTCGTATTTAGCTTGCAATGCTGGTGTAATGCCTAAATCGACTAGA
CGGCTGTCGTTATTAATAATCACCGAGCCACCGCCATATTTGTCACAAAGTGCGGTCACT
TCTGCGATCAGATTTTCTTCTTTCACCACCGCTACATCGGTCATCATCACTTTAGCAAAG
CTAACAAATTCCTCGACTAATTGAGCTTGAGTGCGATCCGTTAAGCGTGTCGTTGGATAA
TCATTGACTAATTTCGGCATTGGTTCAGGCACGAGCTGACGTGGTCTGCCCATTCTTTCC
GCCAGTTTATTTAGAAAATTTTCACGGTTTTGTAAATCCATTCTCTTATCCTCTATTGTT
GAACCATTCACGGAAACTTTCGCCTTCAGCTGACGGTAAATCACGGGCTTTTGTCCATTC
TGCAAGTGCGCCTACTTGAATTGGTGCTTTGCCGTTTTTGATGAATTTACCTGCCACTTT
TGCCCCGATATTCACCCCGACTTTCCATAAAGTTGGGTGCGAGTTAGCAAAGTTGAAACC
GAAAATCGATAAACGCTCTGCTGCTGGGGTCATACCATTTTGAGCGATATGTTCACGGTG
TTTTAAGATCAGTTGTGCCAGTGGAATTTTCACTGGGCAAACGGAGTTACAAGCGGTACA
AAGCGAACAAGCATAAGGCAGTTCTTTAAATTCTTCATAGCCACCGAGTAATGGCGAGAT
CACCGATCCGATTGGTCCTGGATAGATCGAGCCGTAGCCGTGTCCGCCGATTTGACGATA
CGCAGGGCAAGTGTTCAAACACGCACCGCAACGGATACAACGTAAAACTTCTTTAAATTC
GCTTTCAAGGATTTTTGAACGTCCGTTATCCACGATAACTAAGTGGAACTCTTCTGGTCC
GTCCGTTTCGCCTTCAAGACGTGGTCCTGTTAGCCAAGTGTTATAGGCAGTGAGTTTTGC
ACCAACCGCACTTCTCGCTAGCATTGTGATTAACACATCAACTTCTTGGAAAGTTGGGGC
TAAACGTTCCATACCCATTACAGCGATATGAGTTTTTGGCACCGTTGTTGCTAAACGCAA
GTTACCTTCGTTAGTCACTAAACAGACAGAGCCCGTTTCCGCTACGGCAAAGTTACAGCC
ACTAATACCGATGTCTGCCTCAAGGAAATCTTTGCGGATCACTTGACGCACAAAGGCGGT
CATTTCTTCTGGCGTTTCTGAGCCGTTATAGCCTAGCTGTTCGTGTAACTCTTGACGGAT
TTTATAGCGATCTTTGTGAATTGCAGGTACAACGATGTGAGATGGCTTATCGCCAACGAT
TTGCAGTAAATATTCGCCTAAGTCCGTTTCAACCACTTTAATGCCTTCGTTTTCAAGGAC
ATTGTTTAATCCGATCTCTTCCGTCACCATTGATTTGGATTTAACAATCTTCTTAGCATT
TTTTTCTAAGGCGATTTGACGAATATAAGCGGTCGCTTCTTCGGCAGTTTCTGCAAAAAA
GACTTTACCGCCGTTTTGTTGTACTTTTTCGCTTAATTGGTAGAGATATGCATCTAAATT
GGCAAGAACGTGATTACGGATCTGTTTTGCCGCATCACGCCACTCTTCCCAGTGACCAAG
TTCGTCCACCATTCTTTGACGGTTCGCCCCGATAGTTTCTTGGGCTTTCACTACCGCTTT
ACGCATCATTGCGTTGTGGATTTGATCGTCCACTCGTTTTTTAAAGGCAATATTGCTAGT
TTTTAATGACATCTTATTTGCCCTCCTGCATTAATACTTCGGCAATGTGCATTACCTTAA
TATTTTTCCCTTCACGGCTTAAACGTCCGCCGATGTTCATTAAACAGCTCACATCTGCCC
CGATCAAATACTCTGGCTCAGCATCGGCAATATGCTCTACTTTTTCTTTAACCATTTCGC
CTGAAATTTCCGCCATTTTGACCGAGAAAGTACCGCCGAAACCGCAACAGGTTTGTTGAT
TTTGAATTGGTAACAACTCTAAGCCTTTGACGTTTTGTAATAAGGTGATTGGTTCATTCA
CAATACCTAATTTACGCGATAGGCTGCAAGATGGGTGATAAACAGCTTTGCCTGTTAAGG
TTGCACCAACATTGGTGACCCCCAGTTTATTGACGATAAAATCTGTTAAATCGTGAAAAC
GGTCAGCGACTTTTTTCGCACGAGCCGCCCATTCTGGTTCGCCAAAGCGTTCAAAATGGT
CAGGATAGGTTTTAATTGCATAAACACAAGAACCTGCAGGGGCAACAATTGGATAATCAT
TGACTTCAAAAGTTTCCACTAACTTTTTCATTCCCTCAAGGGCTTGTTTTGTATAACCAC
TGTTAATTGCAGGCTGTCCACAACATCCTTGTTTTTCAAGGAAAGTGATTTTACAACCCA
GTTTTTCTAACAATAGCACGCTATTTTTGGCAACGCCTGCTTTGATGATATCGGCAATAC
AGGTGACGTAAAAATTCACGTTCATAAAAACTCCAACAAATAAAAATAGTAAAAAAGCTA
AAAAACAAGCGGTTGGATTTTATTGGCTAAAACACACCGCTTGTTTCTTCATAAATTTAA
CTTACCGATAATTATACATTGTAGAACAACGGCACAATAAAGAGTGCTGAAAGTGCGGTA
ATTACACCGTAAACAAACATTGGCATAACCGTATGCTTGATAATTTCACCTTCTTTATTA
TTGATGTTCAATACCGAACATACTGCTACGATGTTGTTGATACACACCATATTACCCATC
GCACCGCCCACAGATTGTGCAGCAAGAATTAGGCTCACAGATAATCCTGTTTCCATTGCT
GTTGAAAGCTGTACGCTACCAAAGGTTAAGTTCGATACGGTATTTGAACCTGAGAAGAAC
GCCCCCACAGCACCTAAATAAGAGGCGAAGATAGTCCAGTATTCCCCTGTTGCTTGTGCG
AAACTTTGACCGATGATTTTCACCATTGAACCATCACCGCCTACAAGCATTAAGTTTACC
ATTATTAACGCACCCACAAGCGCAAAGAATGGGTTTTTCGTTTGTTTTAAGCTTGTTGCG
AAGATCTCTTTGGTATTTTTCGCTGATACGGCAAATACAGGGATTGCAATTAATACGGTA
ATCACAAACGGGATTAATGCTGGCACATAAAGCAATTTGTAGTTTGAGCTAATTGTTGTG
CCGAAAATTTCTTTTAAGCTGAAAATTAACCCGTGGCTAATATCGAATACACCAAGCGAA
CCTAATTTTACGCTGAACCAAGAAGTTGCATCGTTCATCATTGCTTTTAATGGTAACTGT
TTAATACGAGTTACAATTAAGATCGTAATTAATAAACCTGTCGGAAATAAAGCTTTCACT
ACTTGTGCAGTGGTTACGGCATTGCTATCAACGGTATTATCCACTTTCGCTAAACCGATA
CCTTTGTTTGCCACTAAAACAGAGATCACCATACCGATTGCACCGCCCACTAATGACGGG
AACTCGTAGTTTAATTGAGCAATTAGGAAATAAGGGATCACACAAGCAAAAATACTGATG
TAGATAAACACGATATTTTTACGAATTTCAGACCAGCTCACGATTAAACGCAATGCCATT
ACTGGAATGATAAATGCGGCAATAGAGTGAATAAATGCAGTGATAGAACCGATTTCTAAA
ATTTGCTCTTCACCTAATTGTAACGCTCCCATACCAAACCAAGTCGGCGTACCCACCGCA
CCAAATGAAACCGGTACGGAGTTCATCACTAATGCCAACATTGCCACTTTAAGCGGGTGG
AAACCGATACCGACTAAAATCGGTGCTGCAATCGCCGCAGGTGTACCGAAACCACTCGCT
CCTTCAATCATAAAGGCAAATGCCCAACCGATGATCATTAACTGAGCCACAGGGTTTGGG
TTGATATTCGATAACCATTTACGCAACACATCGGTTGCACCGGATACTTCTGAAAAACGG
TTGAAAAGCACTGCACCGAAAATGACGGTAATCGGTGTTTGTACCGCAATCAAGGCAGAA
GCAATATTCGCACTGACCGTTTGAATATCGGTGCCGAAATAGATTAGCTGGATAATTAAC
ACCACTACCGCAATCCATGGTAAAGCGACATAGGAAGGTAATGCGTTGCGTTTTACCATT
AAATAAATCAGTAAAACGATAGGAAAAATACTGAGAAACAGAGCCATAAAATACCTCAAA
AAAGAAAACACCATAAAGGTCCATATTGAGGCTCGTATTCTAGTGAAAATTTGTAAACAA
AAAAGCAAAATGTTATTAAATTGTGAAATTAATCACATAAATCCTCATCGTTTGCTCAAA
ATAAAATCACAATTATTTTACAAACAATTAAGAGTGATTATTTTTTAATCGCTTGTCAAT
CATTTTTTAACTTATCCAAAATCATAAACCGACAACGGTAACTATTTTGCTCATCTATTT
CAGACCACTTCTCTGCAACCCGTTGCCACTGAGTTTCATCAAACTCAAAAAAAGTATCGC
CCTCTATATTGGCTTGAATTTCAGTAAGATAAAGTTTATCGGCAAAAGGCATTGCTTGTT
TGTATAACTCACCACCGCCGAGAATCATTATTTCATCGCTATTAGCAAAATTTTTGGCTA
ATTCCACCGCTTGTTCAAGGCTTATTGCAGAATAAGCTCCATCAATAGCAAAACCAGAGC
GAGAAAGAATAATATTCGGGCGTTTCGGCAACAGCCTACCTATAGATTCATAGGTTTTTC
GCCCCATAATCACAGGTTTACCCAAAGTATTTTCCCTAAACCACGCCAAATCCACAGGCA
AATGCCACAGCATTGCATTGTCTTTTCCGATCACTTTATTTAAAGTTCGAGCTACGATTA
CGCTAATTTTCATTCTATTCCCGATTACATTTTGAAATAAGCCCCATTTTAGCAGATAAT
AGCGGTCACTTTCTTTTCTTTTTTTTACACATCATTATGGCAAAAACAATCGTAGTAAAA
CTAGGCACTAGCACCCTAACCCACGGCACTAAAAGTCTAAGCCGTCCACATATGCTAGAA
ATCGTAAAACAAGTTGCTCAACTACACGAACAAGGACATCGCATTATTATTGTAACCTCT
GGGGCGGTTGCCGCTGGGCGTGATTACTTAGGGCATCGTGAATTGCCAAAAACGTTGGCA
ACCAAACAGCTTCTAGCCGCAGTCGGACAAAGCCAGCTTATTCAAGTGTGGGAAAGCCTC
TTTTCCATTTATAACATCAAAATCGGGCAAATGCTTTTAACCCGTGCAGATATTGAAAAT
AAAGATCACTTTTTAAATGCAAGAGATACGCTCACCGCCTTGCTCGATCAACAAATTATC
CCGATTATCAATGAAAATGATGCAGTGGCAACGGCAGAGTTTCGTATCGGCGATAACGAT
AATTTATCGGCACTCGTAGCAATTTTATCTCAAGCAGAGTTATTGATTTTGCTCACCGAT
CAAGAAGGGTTATACGACAGTGATCCACGTTCAAACCCAAATGCCAAACGCATTCCTGTT
GTTGAAAAAATCACCCCTGAAATTCGCCAAATGGCAGGGGGAAGTGGTACAACCTTAGGC
ACAGGCGGTATGAGTACCAAAATCACCGCTGCCGATATTGCCACCCGTTCTGGCGTTGAA
ACAGCGATTGCTTCTGGCGAACGTCCTAATGTGATTTTTGAAGTGGCACAAGGAGCGGAA
ATTGGCACACGCTTCTTAGCTCAACACGACAAAATCGAAGGACGCAAACAGTGGCTCTTT
GGTGCGCCGCCTGCTGGCACAATTTATATCGATCAAGGGGCAGAAAACGCATTAGTAGAA
CAGCATAAATCGCTCTTACCTACTGGTATTGCCAAAATCGAAGGGCAATTTGCGCGTGGT
GAAGTGGCAAAAATTTGTAACCTTAACGGCAAAGTGCTTGCCCTTGGCATTAGTCGTTAT
AACAGTGATGCTCTAGCATTAATCAAAGGCAAAAAATCTAGCGAGATTGAAACCATTTTG
GGCTATGAATTTGGTTCAGTAGTATTCCACCGAGATGAAATGGTGGTGCATTATTAATTA
ATAGATCGTAGGGGGAAATATGGAACTTGGACTTGATGTTGCGATTATCTTATTTGTTGC
GGCTTTCGTGGCTGGTTTTATTGATGCCATTGCTGGCGGTGGTGGTTTGATTACTATTCC
AGCGTTATTAGCAGTCGGTATTCCCCCTACGGTTGCGTTAGGCACGAATAAATTACAGGC
TTGTGGCGGCTCGTTTTCCGCTTCGCTCTATTTTGTGCGTAAAAAAGCGGTCGATTTGAA
GCAGATTTGGTTGCTTATTTTGCTGACCTTTATCGGCGGTTCAATCGGGACTATTTTAGT
GCAGATAATAGATGTCAATGCATTAAAAGTTGCCCTCCCCTTTCTGATCTTAATTATTGG
CTGTTATTTTCTCTTTAGTCCAAGCCTAGGCGATGAACAACGTCGCCAAAGAATGAGCTT
TCCGATGTTCGCTTGCACGGCGGCAATGGGAATAGGCTTTTATGATGGGCTATTCGGGCC
TGCCACAGGCTCTTTCTTTACGCTCGCTTTTGTGTTATTACTTGGTTTTAACCTGACCCA
AAGCGTTGCTCACTCCAAAGTGTTAAATTTTACCTCTAACCTTGCTTCGCTGATTTTCTT
CATCATTGGCGGTGCGATTTTATGGAAAATCGGTTTTCTAATGATGATTGGACAATTTAT
CGGGGCTTCATTGGGGGCGAGAATGGTTGTCACCAAAGGAAAACAGATTATTCGCCCGTT
GATTGTTATGATATCGTTTATTATGGTGGTAAAAATGTTGTGGGATCAGAGCTATTTTGC
TTTTATAGGATAATGAATGAACAAAGAAAAACGTATTGAAATTTTAACCCGTTTACGCAA
TGAGAACCCTCACCCAACCACAGAACTCAATTATTCCAACCCTTTTGAATTATTGATTGC
GGTCATTTTATCTGCTCAAGCAACGGATGTGGGGGTCAATAAAGCCACGGCAAAACTTTA
TCCTGTGGCAAATACGCCCCAAGCGATTTTAGATTTAGGGCTTGATGGGCTAAAAGAGTA
TATTAAAACCATTGGGCTTTATAACAGCAAAGCGGAAAACATTATTAAAACTTGCCGTGA
TTTAATTGAAAAACATAATGGCGAAGTACCTCAAACGCGTGAAGAATTAGAAGCCCTTGC
AGGTGTAGGACGTAAAACGGCAAATGTGGTGCTAAATACCGCATTCGGTCAGCCGACTAT
TGCCGTTGATACGCATATATTCCGTGTTTCTAACCGTACTAATTTCGCCCCAGGGAAAGA
TGTGGTTAAGGTGGAAGAAAAATTGTTGAAAGTCGTGCCTGATGAATTTAAGGTTGATGT
TCATCATTGGTTGATTTTACACGGTCGCTATACTTGTATTGCTCGCAAGCCTCGCTGTGG
CTCTTGTATTATTGAAGATTTGTGTGAGTATAAAGAGAAGACGGAGATTTAATCGGTATA
ATGCAGCAGTTGCATAAAAGTCAATTTTAGGAAAATTTATGTAGGGGCGAGGTTTATCCT
CGCTCGTAAGTTCTGATGTTCAAAAGCATAGTAGACAAAAGTGTTGGTCAAAAGTGGCTT
AAAGCCTTATAGTACAAGGCTTTAAGCCTACTTTTTGAAATATGAACAAAAAACTGTCCT
TTTTGCCTCAAGAACAATATCCAAAAGTATGGAAAGAAAAATAATAGAGATACTTTTGTT
CGTCCTGTCATAAAACTTTTTCTTTCACAAAGAAATTAAATCCAATAGATATTTGGACTG
ATTACACAATAGGAAAACAAACCTATAAAAAGTCGTTTATCACCGTGTCATCAAAACGGA
AAAAGACTTCTATTACAAACTCGCATTGAACATACTTCAAGAAAAAGGCTATAGAATTCA
ATCCATTACAAATGATAGGCGTAGAGGGCTGTTAAAAGATTTATTCAATCCCCCAATTCA
AATGTGCTACTTTCATATGGTCGCCATTGTGATGAGAAAATTAAGAAAAAGACATCAATC
ACAAGTGGGTAAAGAATTAAAGATTATTGTAAAAACGCTAAAAGAAAGCCACAAAAAAGA
ATTTTATTTAAGATTACATCAATGGTATTTAAAACATAAAGAGTTTTTAAATGAACGATC
TAAATATCCCAATGAGAAAGGATATTTTCCTTATAAACACCGTAATGTAAGAGGGGCTTA
TACTAGTTTAAAATACTATATGAAATTTTTATTCACCTCTGAAGAATATGCTCACCTAAA
TATAGAAAAAACAACAAATAGGTTGGAAGGGTTATTTAAAGAACTAAAGCAGAAATTATC
GGTTCATAATGGATAACGAAAAGCATAAGATTATGTTTATAAAGGATTTTTAAATAAAAA
GAGTTGGTGATAATTAGGGGGAATAATTAAAACCAACACTTTTGTCTACTATACCCCAAA
TTAAAAACATCACAGTAAGCTAAAAGTACGGTTGTTTTGAGTTAATTCCAGCGATAATTA
GATTTACGGCGAGGAAGAAGGGCTGGAATAAGTAATCCAAATATTAAACCTAAGCCTAGA
ACAGCTCCTCCGTAGATAAAATATTGAATCATAATTTCGCGAGATGCGACATCTTGTATT
GCTTCTAAATCACGATTTTTATTTTTAATAATTTCTAATTCTCGCTTTAGAAGTGCATTT
TGTTCAAGTAATTCACTACTTTGTAATGCAGATTGTTGAACTCTACGTTGCATTTCAGCA
GTACGTTGTTGCCAATCTCTATCAATATTATTGAGTTTGGTGGTTAATTCTTGAACTTGT
TGTTGTAATAACGGTGTTAATTCTTTTGAGCTTGGCGTAGATGTTAATTCAGAATTTAAA
ATCCACGCTTCACGGTTTTTACTATCACGAATGAGAGAATAACGATCTTTGGTTTCGATT
AAGGTAACTTTTTCACCGGCTTGAATTGAACCAAAAATCTTAAATTGATCGCCTGGACCT
TTACGCAAATAGGTATTCAAATTTTCAGTAACGTACTGTGTTTGAGCAAAAGAGGGAAGT
GATATTGCTAAAAGCAGAGTTGAGCAGAAAAGAGAAATATGTTTTTGCATAAAAAATCCT
TAAAAAATCATAAAAGAAAAGTGCGAATAGCCGCACTTTTCTGAATAAAGTCATTATTCT
AAATTAATAGAAAATTGCATTCAAAATATAGAAAATTAAAATTGAGAAGAATGCACCAGC
AGGTAAGGTTACAACCCAAGATGCAACGATATTACGAATAACTGTTAAGTTTAACGCTGC
AATACCACGAGCAAAACCTACGCCTAACACCGCACCTACTAAGGTTTGTGTTGTTGAAAT
AGGTAAACCTGTACCAGAGGCAACAACAACGGTCATTGCTGTTGCAAATTCTGCTGAGAA
ACCACGGCTTGGGGTTAGGTCAGTAATACCAGTTCCGATCGTTCCCATTACTTTGTAACC
CATTACCGCTAAACCAGCAACGATACCCGTTGCACCTAATGGTAAAATCCAAGGGGCGAG
AGTTGATTTCGCTTCAATAACACCGCCGTTCTCAACGATAGATACTACGGCAGATAAAGG
TCCAATCGCATTAGCTACGTCGTTTGAACCGTGAGCAAATGCCATTGAACAAGCGGTGAG
TAACATTAAAATACTGAACACTTTTTCTACACCACCAAATGCACCGCCTTGTACACGGTT
AGCAAAAGATTGGCTACGGAAGTAGAAGAAACAAGTGATGATAGACGTAATTGAGATTGC
ACTTGAAATCACTAAGGTTTCAGTCATTGTAAGCTGTAAACCAACGTGTTTTAAGCCTTT
TGTCATTGTAACAATACTCAAAATGAATGTGGTTAAACCCATATAGAATGGACCATATTT
TTGAGCATTTTTCATCGGATTATCAGTATCAAAAATCAGTTTTTGTGTGCTAGTAAAAAT
AGCATAAGCAATGATCCCCGATACAACAGGCGTAACAAACCAGCTACCTACGATACCAGA
CAAATCACCCCAATGAACCGCTTCCGCACCAACGGTGACTAACGCAAAACCGATAATTGC
ACCGATAATAGAGTGAGTAGTGGATACTGGCCAGCCCATTTTAGAGGCAAGTAATAACCA
AGTACCTGCAGCAAAAAGTGCCGACATCATACCTAGTACAAGGGTGTCTGGTCTGCCAGA
GAATTGGTGAATATCAATGATGCCACTTTTGATGGTTTCAGTTACTTCACCGCCTGCTAA
ATAAGCACCAGCAAATTCAAAAACCATTGCAACTAAAATTGCCTGTTTTGCAGTGATAGT
GCCTGAACCTACAGAGGTTCCCATTGCATTTGAAACATCGTTTGCACCGATACCAAATGC
CATAAAGAAGCCAAACACTGCGGTGATGAGGACAATCATCGAGCCATATTCTTGAATCAG
TTCCATTATTTAAGTCCTCTTTCGATTATGAACGAGCTAACATTAACTCAATACGTGAAC
CGATACGTTGTGCTTGATCTGCAAGAACTCCGACCCATTCGATAATTTTGTATAAGAACA
TAATGTCAATTGGATTGTATTGTTGTTCAATCACTAACATTGCTCGGCGTAGTACGATTT
GAAGTTGATCCGTATCATCTTCGATAACATCTAACTCTAAAATCATATTGTTCACAAAAT
TTAATTCGCGACCGCGGAAGCCTGTTTCAAGTAGGTGATCCATTTCATTAATTACTTTAT
CAACGTGAACTGCTGCATCAAGGCTACGGGTTAAGAATTGTTGGAAAACAGGTTGGATTT
CTTCAGGAATGTTTAATTGACGACCGATTGCACGACCAGAAATATCTTTAGCATAGTTTG
CTAATTTATCTAACTGTGTAACGAGTTCAAGTAAGTCAGTACGTTCAACAGGCATAAATA
AACCACGCGGTGATTTTAAACGAATTTCACGTTTAAGGGTATCTGCGCGGTTTTCTAAAT
CAATGATTTGACGACGGATATCTTCCGCTACTTCCCAATTTTTTTGAAAACTCGCTTCAA
AAAATGGGATTAGTAATCCACAACATTCAGTCACTTTTTTTGAGTGCTTTTGTAATGGCT
TGAGTGGCGACTGTGCGAATAATCCTAAAATATTATTCTTTGCCATAGGTATATCTCCAA
TAAAATTTAACAGCGTTGATTTGCACTTTTGCAAATCGGTGTAAATTTTACCGTATGTTT
TCAAGAAGATCACGGATTAATGTTTAACAAGCGGTGATATTTGGTGTTTTTTTAGCAAAA
ATGGTAAAATAATCACAGTGTTTATCTTTGATAGCTGTTACAAATCAAAATGTTACCCCC
ACAAAATCCTCACTTTTAAATTTACAATATCGCTTAGAAGTATTATTATTCAAGACGTTT
TGCCTATGAATGAGGCATTCAGTTTATTTATGTTGAAATTGATTAGAGGGTAGGTATGCA
AAACCTAGAAAATATCGTTGCTGAAGCGTTGCAAGCGGTTGAAAAAGTCAGTGATGTTGC
AAGTCTTGAAGCATTGCGTGTTGAATATTTTGGTAAGAAAGGTCATTTTACCTTGTTAAT
GCAAGGCTTGCGTGATGTGCCAGCAGATGAACGTCCTGCGGTGGGTGCAAAAATTAATGA
AGCAAAACAGAAAGCACAAGATGCGTTAAATGGGAAAAAAGAGCAGTTAGAAACAGAAGA
GCTCAATGCTAAATTAGCCAGTGAGAGTATTGATGTGAGCTTACCTGGTCGTAAAACAGA
GTTAGGTGGTTTGCACCCTGTGTCGATTACAATTGAACGTGTGGTGAAATTCTTCTCAGA
ACTTGGCTTTAGTGTAGAGAAAGGTCCTGAAATTGAAACGGATTATTATAACTTTGATGC
GTTAAATATCCCTGCACATCACCCTGCTCGTGCAGATCACGATACTTTCTGGTTTGATGC
AGAGCGTTTGTTGCGTACACAAACATCAGGCGTTCAAATTCGTACTATGGAAAAAATGCA
ACCGCCTATTCGCATTATGGCACCAGGGCGTGTTTATCGTAACGACTACGATCAAACCCA
TACACCGATGTTCCATCAAATTGAACTGCTTTATGTAGATAAAAAAGCGAACTTTACTGA
GTTAAAAGGCTTATTGCACGATTTCTTAAGAGCTTTCTTTGAAGAAGATCTGCAAGTACG
TTTCCGTCCGTCTTATTTCCCATTTACAGAGCCGTCGGCAGAGGTGGACGTAATGGGTAA
AAACGGTAAATGGCTTGAAGTGTTAGGTTGCGGAATGGTTCACCCGAATGTACTTCGCAA
TGTGGGCATTGATCCTGATGAATACACTGGTTTTGCGGTGGGAATGGGCGTTGAGCGTTT
GACGATGTTGCGTTATAACGTGACCGATTTACGTTCATTCTTTGAAAATGATCTGCGTTT
CTTAAAGCAGTTTAAGTAATCTAATCATTTTGCGGATATATGCAGTTTGCGGACACACGC
AGTGTGTCCCTACTATATTAATGGCTTATTTTCTCTTGTAGGGACACACTGCGTGTGTCC
ATCATAACAAGCGGTAAAATTTGTAGAAAACGTTACAAATATAGGATAGAAATAATGAAA
TTCAGCGAAAGTTGGTTGCGTGAGTGGGTTAATCCAGCGATTACCACCGAACAGCTATGT
GACCAAATTACTATGTTAGGTTTAGAAGTTGATGCCGTTGAAGCGGTTGCAGGTGAGTTT
AACGGTGTTGTGATCGGCGAAGTGGTTGAGTGTGCTCAGCACCCTGATGCCGATAAATTG
CGTGTCACCAAAGTGAATGTGGGTGGCGAACGTTTATTAGATATCGTTTGTGGCGCACCA
AACTGCCGTCAAGGTTTGAAAGTGGCTTGTGCAACAGATGGGGCGGTGTTACCAGGTGAT
TTTAAAATTAAGAAAACTAAATTGCGTGGTCAGCCGTCAGAGGGAATGCTTTGCTCATTC
TCAGAATTAGGGATTAAAGAAGATCATAGCGGTATTATTGAGTTGCCAGCAGATGCTCCA
GTCGGTATTGATTTCCGTGACTATCTCAAATTAAATGACAGAGCCATTGAAATTAGTTTA
ACGCCTAACCGTGCGGACTGTTTAAGCATTGCAGGAATTGCGCGTGAAGTTGGGGTTGTT
AATCAATTAGCGGTGAATGCACCTGAAATTCAAGCTGTGCCTACAACTATTGCAGATAAA
GTGACGATTGAACTTCAAGCCCCTGAAGCTTGCCCACGCTATTTAGGTCGTGTGGTGAAA
AATGTGAATGTCAAAACACAGTCACCATTATGGTTGCAAGAAAAATTACGCCGTTGTGGT
ATCCGTTCTATCGATCCGATTGTGGATATTACCAATCTGAGCTTACTGGAACTTGGTCAG
CCAATGCACGCTTTTGATGCAGCAAAAATCAATGGTGCAATTCAAGTGCGTATGGCAAAA
GAGGGTGAAGAACTCGTATTGCTTGATGGCACGACAGCAAAACTTCAGCCAAATACTTTG
CTAATTGCAGACCAAAACGGACCGCTTGCAATGGCTGGTATTTTTGGTGGTGAAGCGAGT
GGCGTAAGTGCCGAAACCAAAGATGTGGTGTTAGAAGCTGCATTCTTCGCACCGCTTGCA
ATTACAGGTCGTGCAAGACAATATGGCTTACACACAGACGCATCTCATCGTTTTGAACGT
GGCGTTGATCCAGAATTAACGCGTAAAGCAATGGAAAGAGCGACAGCGTTACTGCTTGAA
ATTTGTGGCGGTGAAGCTGGTGAAATCGTAGAAGCGGTAAGTTCAGCTCATTTACCAACG
TCAAAACAAGTGGTTTTACGTCGTAGTAAATTAGATAGCTTACTCGGTCATCATATTGAA
ACAGAAGCCGTAACTGATATTTTAGCTCGCTTAGGCTTAAACCCAAGCTATGCAGACGAG
AGCTGGACAGTTCAATCGCCAAGCTGGCGTTTTGATATTGAGATCGAAGAAGATCTTGTG
GAAGAAGTGGCTCGTATTTACGGCTATAACAACATTCCAAATCACGCACCGCTTGCTCAT
TTACAGATGAAAGGTTTCCCAGAGAAGCTTTTAGAAGCTATTCGTGTGAGAACGGCTTTG
GTGGATAGCGATTATCAAGAAGTGATTACTTATAGCTTCGTTGATCCAAAAGTACAAGAA
CTGCTACACCCAAGCCAAGAAGCGTTAATTCTGCCAAATCCAATTTCAAGTGAAATGTCG
GCCATGCGTGTGTCGCTTTTAACAGGCTTACTTGAAACCGTTGCTTATAACCAAAATCGC
CAGCAAAATCGAGTGCGTATTTTTGAAAGTGGTTTACGCTTTATTCCTGATACCAATGCA
GAAAATGGCATACGCCAAGAATTTGTATTAGGTGCAGTGATTGTAGGGGATAAACGTCCA
GCACATTGGGAACATAAAGCAGAAAACGTCGATTTCTTTGATCTAAAAGGGGATTTAGAA
CGTGTTTTATCACTAACAAATGCTAGCAATCGTTTGCGTTTTGTTGCAAAATCATATCCT
GCGTTCCACCCTGGACAATCTGCTGCTATTTTACTCGACGATCAAGAGATCGGCTATATC
GGCACAATTCACCCTAAAGTTGTTCAAAAACTTGGATTGTCAGGTAAACCTGTTGCCTTT
GAATTATTATGGTCTTCAATTGCAGAGCGTTCAGTACCAAATGCAAAAGAAATTTCACGT
TTCCCTGCAAATAAACGTGATATTGCCGTGGTTGTGGATAGCAATGTACCTGCAGGTGAT
CTACTTGATGTGGCTCGACAAGCAGGTGGCGCTAAACTTGTGGCAGTGAATTTATTTGAT
GTTTACCAAGGCACAAATTTACCTGAAGGTAAGAAAAGTTTGGCGATCAGCTTAACAATT
CAAGACACTGAAAAAACCCTTGAAGAGGAAGAAATTAATGCGGTGTTTCAAGCTGTTCTC
GAAACACTTGCACAACGTTTTAATGCTTATCTAAGAGATTAGATTTTAAGGATAAATTAT
GGCACTTACCAAAATTGAAATCGCAGAAAACCTTGTCGAAAGATGTGGTTTAGATAAACG
TATCGCAAAACAATTTGTTGAGGACTTTTTTGAAGAAATTCGTCGCTCATTAGAGAACGG
TGAAGAGGTAAAACTGTCAGGCTTTGGCAATTTTACGGTTCGTGATAAAAAAGCTCGTCC
AGGTCGTAATCCTAAAACTGGCGAAGATGTTGCAGTTTCTGCTCGCCGAGTTGTGGTTTT
TAAAGCGGGACAAAAATTGCGTGAACGTGTCGAAAATGCGAAGGTAAAAGCCTAAATGAT
TATTCTGCGAAATCCTGTATTTCGCAGAATATTTTTAAGGATCGCAATGTTTTCTCAGTT
AATAAAAAAGCATTTTTCTTTATGCACAATGCTGTTTTGTGCATTTTTATTGTCCGCTTG
TGTATCAAAAATCACTACGGTTCAAGATAAAAGCGGAAATAAACATAAAGGGCAGCTTTC
AGACTCCATTTTTGTGATTAGCAGTTTAAGCGAACATCAAAGAGAGTGGAAAGGTACACG
CTACCGTCTAGGCGGTACAACAAAAAGCGGTATTGATTGCTCTGGTTTTGTGCAACTTAC
TTTCCGAGAGTTATTTGGTATTGATTTACCTCGAATAACAGTAGATCAAGCAAAAGCAGG
CATACAAATCTCAAAGAGTGAATTACGTACGGGTGATCTTGTCTTTTTTAAAACTGGTCG
TGGGCCAAATGGCAGACATGTTGGCATTTACGTCAAAAATGGGCAGTTTCTTCACGCTTC
AACAAAAGGTGGGGTAATTTATTCAGATATTAATTCACCTTATTGGTCTAGAAGTTTTTG
GCAAGCAAGAAGATTGTAAACCTACATTTAATTAGATGTAATTCATGTTTACTATACATT
TGTTTAAATGAATACTGAACTGACATGAAGCATGAATACTACTAAAATTAGTACAGGCTC
CAAAATTCGGTAATTATCTTCAAAAGATTACGGATTTTGCGATATAATTCCCTAAATTCT
CCAGTTGTGTGCTCAAGGATTTAATTATGTCAAACACCACTCAAAACGAATCTTGTATTG
TTATTGCAATTGCAGGGGCTTCAGCTTCTGGTAAAAGTCTTATTGCTTCGACTATTTACA
AAGAATTGCAAGCGGAATTGGGGCAAGATGATATTGGTATTATTTCTGAAGACGCTTATT
ACCGAGATCAAAGCCATCTTGCAATGGAAGAACGGGTAAAAACCAATTACGACCACCCAA
ACTCAATGGATCACGAACTGTTAGTTACCCATCTTAAAAGCCTCAAACAAGGGCAAGCTG
TTGATATTCCAGAATATGATTATGCAGAACATAATCGCAAAGAAACCGTAACCCACTTCA
CTCCTAAAAAAATCATCATTCTTGAAGGTATTTTATTACTTACTGATGAAAAAATTCGTG
ATGAAATTAATGTGTCTATTTTCGTTGATGCCCCTTTAGATATCTGTTTTATCCGTCGTT
TACAGCGTGATATGGAGGAGCGTGGCAGAACAATGGAATCTATCGTAAATCAGTATCGTA
AAACGGTTCGCCCGATGTTCTTACAATTTGTTGAACCATCTAAACAGTATGCGGATATTA
TTATTCCAAAAGGCGGTAAAAACCGTATTGCGATTAATATCTTGAAAGCACAAATTAAAC
AGCTATTAGGACATAGTTAATATATTAGGGGGAATTATGCGTTTATGTGACAAAGATATT
GAACGTTATCTTGATGAAGGGATTATCAGCCTAACGCCTCGCCCATCAAATGAAAAAATC
AGTGGAGCGACGATTGATGTCCGTTTAGGTAATTCTTTCCGTGTGTTTCGTGAACATTCA
ACGCCTTATATTGATTTAAGCGGCCCACGTGAAGAAATGACGGCACAGCTTAATCGTGTA
ATGAGTGATGAAATCCTGATTGCCGATGATGAAGCCTTTTTCCTACACCCTGGGGAACTG
GCTTTAGCAACAACGCTTGAATCAGTGAAACTACCTGCCAACATAGTCGGCTGGCTTGAT
GGTCGTTCTTCTTTGGCTCGACTTGGGTTAATGGTACACGTTACTGCCCATCGTATCGAT
CCAGGTTGGGAAGGCAAAATCGTACTTGAGTTTTTTAATGCGGGAAAGTTACCGCTTGCA
TTACGTCCTAATATGGCAATTGGTGCATTGAGCTTTGAAATTTTAAGTGGTTACGCAGAA
CATCCATATAATGCTCGTAAAGATGCAAAATATAAAAATCAGCAAAGTGCGGTGTTTAGC
CGAATCGATAAAGATGAATAATCATAATTAACTTCCCTACGAAAAATGCCTTTAGTCGTC
AAATACTAAAGGCATTTTGTCTACTATGCCGCCTAATAATTAGGGGAAATAATTAAAACC
AACACTTTTGTCTGCTATGCCTCATTCTTGATTATTCATTATGAATTTCCAAATTACCTG
CCTGCTTCGCTTGGGCGGTTTTGGCTTTATCATTGCGCGCTTGAGCTATCGCATTTAAGT
ATTCGCAACTCACATCGCCTGTTATATATTCCCCAGTGAAAACAGAAGCGTCAAAGTTGT
GAATATCTGGATTTTCTAACTGAACAGACTTAAAGAGCGCCGATAAGTCTTGGAAAATCA
GGCGATCTACACCAATCATTTCAGCAACTTGTTCCACGCTACGATTATAAGCAACCAGTT
CTTCACAGGTTGGCATATCAATACCATATACATTTGGATAACGCACCTCAGGGGCAGCTG
AGGCAAAATAGACTTTATTTGCCCCCGCTTGTCGAGCCATTTCAACAATCTGCTCTGAGG
TAGTGCCACGAACAATTGAATCATCAACAAGTAATACATTTTTTCCTTTAAATTCAGAGG
CAATGGCATTCAACTTGCGACGGACTGAATTTTTTCGTTGTGCCTGCCCTGGCATAATAA
AGGTTCGAGCAACGTAGCGATTTTTCACAAACCCTTGGCGATAAGTTTTTTTCAGTACTG
TTGCAATTTGTAAGGCAATATCGGTAGAAGTTTCAGGAATCGGGATAACCACATCAATAT
CCGCCAGAATATCTGTCCACTCTTTCGCAATTTTTTCGCCTAAGAATTTCCCCATATGTA
CTCTTGCTGCGTAAACAGATACGCCATCAATAACAGAATCTGGACGTGCGAAATAGACAT
ATTCAAAGATACAAGGGTTTAATTTCGGATTATCGGCACAAATTGCTGAGTAGAATTGTC
CATCAAAGGTAATATAAATGGCTTCGCCTGCTTGTACATCTCGAACATATTCAAAGCCTA
CAACATCAAGTGCAACACTTTCTGATGCGAACATATATTCTGTTTTGCCGTCAATTTCTC
GTTTGCCAAGTACAAGCGGTCGGATACCGAGTGGATCGCGAAATGCCACCATTCCGTGTC
CGATAATCATTGATAAACAAGCATAAGCCCCACGAATCACTTGGTTAGTTTTGCGAACGC
TTTCAAAAATATTTTCAGGCGTTAGGGGTTCGTGTGGATATTGATCGAGATAGTAAGCAA
ATATATTGAGTAAAGATTCTGAATCTGAGTTTGTATTAACGTGGCGTTTGGCTAGGTTGA
ACAGTAGGCGTTTTAACTCTGCATTGTTGGTGAGATTGCCGTTATGTACTAGGGTTAAAC
CATAAGGGGAATTTACATAAAACGGTTGTGCTTCGGATACACTTGAGCAACCTGCAGTTG
GATAACGGACGTGTCCTATACCAACATTTCCCTGCAAACGTAACATATGTTCTTGACGAA
ACACATCACTGACTAAGCCATTTGCTTTACGCAGGCGGAAGCGGTTTTCATCGTCAATAG
TGACAATCCCTGCCGCATCTTGCCCCCTATGTTGTAATAACGTAAGTCCGTCATATAACG
CCTGATTTACAGGGGTTTGACCGATAATCCCAACAATGCCGCACATAATTACCTCTTAAA
TTAGCTAGATTTTAAAAAACTGGAATTTGCTTGTAACTGTTCAAAGAACCACTTCACAAT
GAAATCAAAGTGTGGAATAAGTTGTGATTCCTTCCATAATTCGCTTTGGCTAAATGCCGT
AAAGGTATCAAGGAAAAAGAGTATCGCTGCGACAATAAAAATGCCTCTTAATATGCCAAA
ACCAGCACCAAGTACACGGTCTGTACCACTTAAACCTGTTTTATCAACAAGTTGGCTGAG
TAGTGCGTTAATCACCGCACTGATGATGAGTACGGCAATAAATAAAATCGCAATCGCAAT
ACCATTACGCAAATATTCGGAATTTTGGATATAGACAGAGTTGATTTGTAATAAGTAATT
ACTTAAATAAGGATAAAAATGGCTAGAAACCAAAAAAGCTGCTATCCACCCCACAAGCGC
AAAGACTTCACTAACAAAGCCTCGCCATACACTGACTAATAAAGAAAAAACGATAATTCC
GATAATAATCGCATCAACCATAAATACCTCAATATTGCCTTTCGGCAAAACGGAAACTAT
TCTACAAAAAAAGAAAACGTTTGCGTAGTCCATTTTTCAACACTTGTTGAAAAAAATAGC
ATACATCAAACAATATAATGCGCCCCTAAACTCACTTTCCTACTCAGCATCGCCTTTACC
ACACTTTGTGCGGCTTTGAGAGCGTGGTAAATTTCAATACCTTGATAGGCTTGATATTCA
AGAGGGCAATAACGTTGCTCTAACTGCGTCAAGCAGTTCAATAATTGAAGCAAATTCGCT
TCTGTTCGATAAACATTAGCATATGTCGCCATCTGAGAGCGAATGGTGCTTAACACCTCA
CTTGCCGTCAGCATTTTATCACCCTTTGGATTTGCTAACGACTGGAAAAATTGCTCAATG
TTACGTTCACACGCTATATCGTTGGAAAGCGGTCGGTTTTCCGCTAAATTTTGCAAAATC
CGTTGGATTGCTCGTTTAGCAAAAACCAAACTGCCTCCGACAGAATTGCCACCTAAACGG
TTCGCCCCTTCAATACAAGAAGAAACTTCGCCCACCGCAAAAAGCCCTTTCACCTCACTT
TCGGCAAATTCATCAATTACAATACCACCATTACAACTGTGAGCAAATGGGGTAATCGCC
ACTCTATCTCGTACAAGGTTAATCCCGACTTCTTTCTCTAACCAGCTTAAATACACGGTG
TAAAATTCCGTTTGATCTTGATACAGCTCAGGGGAATAGTGCAGATAGATGCCTTTTTCT
TCTGGGTGTTCGAGCAAGTGCTTCATCATCACCAAATCAAACTCAACGCAGGGGAAATCA
ATGCTAAAAGGGGCATAATCACTGCGAGCGGTCATCATCTGTTGAAACTGCTGTGGTGAA
AGGTGTGGAAACAGATCTCGCCCTTGGCTGTCAGTCACTTTACTGACATATTTTAAGGTA
TGCTCTCCAAACAGCACCTTGTATTTAGGCTCAACAAAAGCAGGGATAAACTGAATAAAT
TCTAAGTTAGTCAGCCTTGCCCCTGCTCGTTCAGCAATGGCGTGGGTTGAACCAATCACA
TCGGTTGGATAGAGGTTATCTTTATACAACCCTGCAATTCCCCCTGTTGCCAAAATAATT
TGGCTGGTTTTGCAAAGCACATAGCGGATCTCACCGCTTGTTTTATAGGAAAACAACGCT
CCTTGAACTTGCTGATTATCGCTGACAATATGTAACAGCGTTGCATCTTCATAGACCGTC
GTCCCCTGTTCTTTGATAATCTGCCTTGCTCTTTCCGCTGCTTCTCGCCACTGATTAATC
AAATAAATCGGGCGTGGATATTTCGCAAAGCAAGCGGGGCGATTGTCATTCCGTTTCCAA
GGTTTAAAGCCAATACGTTCTAATAGCTCAATCGCCTGTGGCGAATCTTCAATATAGGCT
TGCACAATTTTCGGGTTATTCATTCCCTGTGCAACACGCTCAATATCTTCTTGAAAATGT
GCTTTATCCTGTTGCTCGCCGGTTACTTGAATACCAAGTGTTGCTTTTAACGGAAAAAAA
CTTGCACCACTGCCGATAGGGGCTTTGGTAATTAATGTCGCTTGAATACCCTGAGCCTTA
GCTTCAGCACAGCACGCAAGCCCTGCGATACCACCACCGACAATGAGAAGATCGGTTTGT
AAATAAATATAAGTTTGTTTCATTTAAATACAGGAGAATTATGTGGAAGTCCCCTACCAA
CTAAATCAATATATTACGATAAAATAGAGAGATAAAATCCACCATATATTTTAAGTAATG
TACCACCATTTCATCTAGGCGGAACACCTCTGAACCAATTTGTAAAAAAGAAAAGATATA
TACTGTTTAAGTCTTAATTATTCACTACGCCAAATCAGCGTTGCCATTCGTCCTGTGACT
TTGTCTCTACGGTAAGAGAAAAATTGTTCTGCATCGCAATAGGTACAATAATCCCCCCCT
GCAATTTCCGTAATTCCCAGTTTATTTAAGCGTTGGCGAGCAATCTGGTAAAGATTACCT
AGGAACTTACCGCTTATATATTCATATGCCACAAAGGCTTCTCTCGCTTGTGGATCAAAG
GCACAGAATTGTTCTATTACATCTTCACCAACTTGAAATGCCGTTGGGCCGATTGCAGGA
CCAAGCCAGACACAAATATTCTCTGGCTCACATTTAAATTCTGCCACTGTGGCTTCAAGC
ACACCATCGCATAAGCCACGCCAACCTGCGTGAGCCGCCGCAATCTCTTTGCCATCTTTA
CTGCAAAAAAGCACTGGTAAACAATCCGCTGTCATCACTAAACAGACTTGGTTTGCTTGA
TTGGTATAAACTGCGTCTGCTTCAATGTCGTTTTGTTCATAGGGCAGACGTAGCACCCTT
GTGCTATGGGTTTGCGTTAAATAGAGCGGAAAATGTGGCAAATTCCCTTGTTCTTGCAAG
ATCTCACGGTTAGTTTGCACTGATTGTGGATCATCAGTAACGTGATCACCTAAATTCAAG
CTATCAAAGGGAGCTTGGCTTACCCCACCTTCTCGAGTGGTAGTGAATGCGTGAACGAAA
TCAGGAACAGACCAAGTTGGCAGAATTTTTTTCATTGTTTATTTTCTCACCGCAATCGCT
TCAATCTCAATGCCAACATCTTTTGGTAAACGAGCAACTTCAACACAAGAGCGAGCAGGG
AAATTTGGGTGATTGTTTTCACGGAAAAAGGCTTCATATTCGGCATTTACTGTGGCAAAG
TCATTGAGATCTTTCACAAATACAGTGGTTTTTACAATATCTGCCACAGATAAACCCGCT
TGTTCAATGATTGCTTTCACATTTTCAAGGGATTGGCGAGCTTGGGCTTTAATATCCGCA
GGGACTTCGCCTGTTTTTGGATTAACCGGAATTTGCCCTGATGTTAGCACTAAATTGCCT
AAATCAACCGCTTGTACATAAGGTCCGATTGCTTTTGGGGCATTTTCAGTATGAATAACA
GTTGTCATAAAAATCTCCTAGTGAAATAAATTAAATTCAACATTGAGAGTTTGAAAGTTT
TTTTGTGGTTTGTAAAGGTGATTTTTATTGAAGATTACCACTGGTTCACTTAAAATTCGT
ACTACTTTAATCTGTACAAATAGGATATTTATTATGCCACAAATTGCAAATGCCCTTAAC
GATAGAATGTCTATTCGCATTAGTACGGAAGACAAGCAGACTTTAATTAGAGCCGTTGCA
CTCACCCATACGAATATTACAGAATTTGTATTACAACGCATTTTGCCTAGTGCCAGAGAA
ATTATTCAGCAGTATGATAATCGGCAATTTTCACCGCAAGATCTCTCGTTGATTATGGAA
TTGCTTGATAATCCGCCGAAAGCTAATACAAAACTACAACAAGCGGCGAAATTAGCAAAG
GAAAGCTATCATGAAGAGTAAGTTTATTGAAGAGCCTTTAACGAAGCATCATCAACGAGA
AGCCTTTGATTGCGGAAATCTAGAGATGAACCGATTTTTTAAACAATACGCTCGGCAATC
TCACGAAAAAGGGACATCAAAAACTTACATTAGCCGACACTTAGACAGTCAACAGATTAT
CGGATTTTATACAATCACCTTAAGTGCATTAGACCAGCAACACTTACCCGAACTATGCAA
AAAACGTTTTGGCTACTACCCTATTCCGCTCTTTACATTAGCAAGACTTGCAGTGGATAT
TCGCTATCAAAAACAAGGCATTGGCGGAATGCTGTTAGTTAAAGCTCTCAAACGCTGTGC
CATCGTTGCCGAACAAGTCGGGGGAATTGGGCTTCTCATTGAAGCAAAAGATGAAGACAT
TTCTCGTTGGTATCAATCTTATGGTGCTATTCCATTGGAAAATATGCCATTAACCTTAAT
TCTACTCTTTGATACAATCAAAGGACTTTAACTTTTTACCTATAATCGAGAATAATTTAT
GAGCATTAACGTTACCGAAATTGTTTTACACCAACTTCAACAAACCGCAGGGGAAACTGC
TGAGCTTCATACGGTTTTACGTGAAGATCTGCTTGCGATCAGCCCTGAAGTTGAGCAGAT
GATGTTGCAACTACATCAAGCCTATCAAAATAAAGCGAAAGCCTATGGCATATTTCAATC
GGAATCCATTTTTGCACAACAATTAAACCGCTTGTTAGAAGGCGAAAGCGAATTTCTGCC
TTTTAGCCACAGTTGTGCCAAAATGTTAGCGACAGAATTAGTCAAATATCCTTTTGCTTC
AGGCGGAACTTTTATCCTTTGCCGTTATACCTTTTTAGCGACGGAATATCTCTTTATTGC
ATTAATTGATAGCCGTGCGTCTATGTTGGTTGATGATAAACTGGAAGTGAAACGCACGGA
ATATCTCGATATTACACAATATGATATTGCTTGCCGTATCAACCTTACTGAACTAAAACA
CAATGCACAATCTAACCGCTATTTGACCTTTATTAAAGGGCGTGTTGGGCGTAAAGTTGC
CGACTTCTTTATGGACTTTTTAGGGGCTGAAGAAGGGTTAAATCCGCAAGTGCAAAATCA
AACGTTGCTTCAAGCGGTGAGTGATTATTGTGAACAAGGCGAGTTAGATAGTAACCAAAC
TCAAGCGGTTAAAAAACAGGTGTTTGAGTACTGTAAAGGGCAAATCAACAGTGGGGAAGA
AATTGCGATCAGCGAATTATCAGCTTCAATGCCAACCTTAAAAGAGATTGATTTTGCTGA
CTTTGCCGAGCAACAAGAATATGGCTTAGAAGAAACTATTCCGCCTGTGCGTAATGCGTT
AAAAACGTTAACCAAATATTCAGGTTCAGGAAAAGGGGTGACGATCAGTTTTGATGCGGA
ATTATTATCCCAACGTATTATTTGGGATGAACTAAATGATACTTTGACAATCAAAGGATT
ACCTGCGAATTTACGAGATCAATTAGAACGTAATAAATAATGACATTTTATCGGCGATTT
CGGTATAATCGCCAAAAATTTTAAGAGGAAGGTTATCGCTATGAAAATGAAATCGCTTGT
TGCTGTATTATTACTTGCTTTAGGTGTAACAGCTTGTTCTACGGTAAAAAAAGTCGTTTA
TCGTATTGATGTGCCGCAAGGCAACTATTTAGAGCAAGAAAAAATCGATCAACTGCAAGT
TGGTATGAATAAAGAGCAGGTTCAATATCTGCTTGGAACACCTATGCTACGAGATTCCTT
TGCTCAAGATCGTTGGGATTATGTGTTCATTTTGCGTAAAGGCTATGAAGATCCTATCCA
AAGAACTATCTTTGTTTACTTTGATAATAAAGGCTTAGTGAGCAATATTGCTCTAGATAA
CGCCACTGCACAGTGATACGAAAATTAGAGCAAAACAACATAGTATTATCTCATAGCAAT
TTAACAATCGTGTCTAACGTCTATTGGCTATCAGAACTCAAACATAAGTACATGAATTTT
TATCCTCCATTATTGAGCTGAAAGCAGTATTTTATTTTTATAATTACCTATGGTTTCTCA
AAATTGCCTCGGCGTAATGTCTGGCACGAGCCTTGATGGCGTAGATTTGGCGTTAGTCAA
TTTTAGCCAAACGCCTAAATTAATTGCTGCCGACTTTACCCCAATGCCCGACACACTTCG
TGTTGCGCTGTCGCAGTTAGTCAAAAAAGGGGAAACAAGCCTACAAACATTAGGCGAACT
CGATCACCAATTAGCCTTGCTCTATACCGACAGTATTCAGCGGTTTTTAGCAAAACATCA
ACTTAATGCAGATGATATTGTGGCGGTGGGCTGTCACGGGCAAACCGTTTGGCATTCACC
AAAAGGGCAATATCCTTTTACAATGCAAATTGGCGATATGAATTTATTGGCGGCTAGAAC
AGGTATAACTACTGTCGGTGATTTTCGCCGTCGGGATATGGCTTTTGGCGGACAAGGTGC
GCCGCTGGTTCCCGCTTTTCATCAAGCGGTGTTTAGTTCCCCTGAACGTCTAACCGTTGT
GCTAAATATCGGCGGGATCAGCAATATTTCCGTGCTTAACCCTAACCAGCAGACTATCGG
CTATGATGTCGGGGCAGGCAACACACTGTTAGATATTTGGATCGAAAAACATCTCGGCAA
GCGGTATGATGCGAACGGCGAATGGGCAAGGACAGGGAAAATTCATTCCGCTTTACTTGC
ATTGTTGTTAGATGAACCCTTTTTCCAACTACCACCGCCGAAAAGCACAGGGCGAGAGCT
GTTTAACTTGGAATGGTTGGAACATAAATTAACCCAAATTGAACCGCTTCCCGCTGAAGA
TGTGCAGGCAACGCTGGTTGAATTTACCGTACAAAGCATAGTGCAAGCCTTACGGCAAAT
TGAAAACCCGAACGCTTACCATAGCGTATTATTGGTATGCGGCGGCGGAGCGAAAAATCC
ATTGATAATGGAACGGCTACAAACCCATTTAATAGATTGGCAGGTCTCCACTACAACGGA
ATATGGCTTAGATGTCGATTATGTGGAAGCCGCGGCGTTTGCGTGGCTTGCGTATCAACG
GATACACAATCTGCCTGCGAATTTGCCTAGCGTCACAGGGGCGACACAGGAGGTCAGTTT
AGGGGCAATTTTTCCCAATATATAAAAGGAACAAAAATGGCAGAACAAGATCTTCTAAAA
ACCTTAGGGCAATTAATTACCGAACAGCGTAATCCAAACAGTATGCAGATTGATACACTT
TCTGCCTATGAAATTGTACAAATCATCAACAACGAAGATAAACAGGTGCCACTGGTAATT
GAAAAAGTATTGCCTCAGATTGCTCAAGCCGTTGAGAAAATTGTCGAAGCTTTTCAGCAA
GGCGGGCGGCTAGTCTATATCGGCGCTGGCACAAGCGGACGACTTGGCGTGCTAGATGCG
TCCGAATGTCCGCCAACGTTCGGGGTATCGCCTGAAATGGTCAAAGGCATTATTGCTGGG
GGCGAGCGTGCCTTGCGACACCCAATCGAAGGGGCGGAAGATAACAAAGAAGCGGGTAAA
CAGGATCTGCAAGCGGTCGAATTTAGCCAAAAAGATGTCTTAGTCGGCATTGCTGCCAGC
GGCAGAACGCCTTATGTGTTAGGCGCGTTAGCATACGCTAAACAGCTTGGTGCAACGACA
GTGTCGATTGCCAGCAACCCTAATTCTGCAATGAGCCAAATTGCCGACATTGTAATTGAT
ACCGTCGTTGGGGCAGAAGTGTTGACAGGGTCGAGCCGAATGAAATCAGGAACAGCACAA
AAATTAGTGTTAAATATGCTTACTACGGCAAGTATGATCTTAATCGGCAAATGCTATCAA
AACTTGATGGTTGATGTGCAGGCAAGCAATCAAAAACTTGTCGCCCGTGCTATTCGGATT
GTTATGCAAGCGACTGAATGCTCCCGTGAAATTGCAGAAACCACGTTAGTCTTAGCTGAG
AATAATGCGAAATTGGCGATTATGATGATCTTGGCAGATCTAGATAAAGACGGGGCAGAG
CAGCTGTTAAGTCAACAGCAGGGAAAAATATCTCGATACACAATAGTGTAGATAGAACAT
AATCAATGAATTCTTAATCATATAAAATAACAATGAAAACCCAAGTAAAACAACACCTAA
CCGATCTCGAAATTGCTTTGCGAGTACATAATCTCTGGGAAGCAACTCCGCCTTCCGCAG
AAGCCTTAGCCAATGATGAACCTTTTTGTGTTAGCACACTCTCAGCAACCCAATGGTTAC
AATGGATATTCTTACCACGAATGCACGCCCTATTAGAAGCCAATGCCGAATTGCCACGCA
ATTTTGCTATTTCGCCTTATCTAGAAGAAGCCTTGAAAGATTTAGATTATCTCCAAGCCT
TAAACGCTCCCCTCGTTAAACTTGAAACCTTGTTGAAAAGCGAATGAAATTAGAGATTAT
CTATCAAGATGATGAACTTATTGCGATAAACAAACCTGCAGGAATGTTGGTTCATCGAAG
TTGGCTTGATAAACACGAAACAGTTTTTGCAATGCAAACCTTGCGAAATCAAATCAGGCA
ACACGTTTTTCCGATCCATCGTTTAGATCGACCGACTTCTGGCGTGCTTCTTTTTGCTTT
AAATAGCGAAATGGCACGGACTATGAGCCAACTTTTTGAACAACATCAAATACAAAAAAG
CTATTTAGCCGTTGTTCGAGGTTATCTACAAGGGGAAGGGAGGATTGATTATCCTCTTAA
AGTGCAACTCGACAAAATTGCGGATAAATTTTCCCAAGAAAAAGAGGCACAAGAAGCGAT
TACCGATTATCGAAACATTGCTACCATTGAAATGCCCTACCCTGCAGGAAAATTTGCAAC
CGCACGTTATAGTCTGGTGCAACTCTATCCCAAAACAGGCAGGAAACATCAGCTTCGTCG
TCACTTAAAACATCTGTTCCACCCAATTATGGGCGACACCAATTACGGTGACCTACATCA
AAACCGAGCATTAACAGCTAACACAGGTTGTGATAGACTAATGCTCCATTCCAATAGTTT
GCAATTTATTCACCCGAAAACCTTGCAAAAAATTGAGATAAAAGCACCGCTTGACGAACA
GTGGAAAACGCTTTTTACGCAATTTGGTTGGAACTTTACTGAATTTTATTAGACTTAACG
AGGTTCACAATGGATAATGCTCTACTGAGTTTAACTCACGAACAGCAACAACAAGCCGTT
GAACAAATTCAACAACTTATGCAACAAGGTATCAGTAGTGGTGAAGCAATTTCGATTGTC
GCTCAACAACTGCGTGATACCCATCAAAAATCAGAGGAAAAATAGATGAAAAAATATCTT
ATTACTATAACTAGTCTGCTTCTACCATCTACAATGGGATTTGCTGCAACAGTAAAGATT
GCCCCAGAGCCCCCTATGATGGTGCTCACTACAATTGACTTTAGTGGGGAAGTCCCTAAG
TCACTAAATAGCACAACATACTCTATCAGTAATAAAAAAATTCAATTATGCTGGGAAGTA
ATCAATGTACCTTTTACTGCTCAAAATAAAACGACTGAAATATTTAATAGCCCAGCAAAA
TCTACAATGATGGGGGGGCAAGGCGATAATGTAGTATCAACAAAAGATGGAAAAATGCAT
ACTATTACAAGCCAAATGAAAAGTGTAAATAACGAATTCATTCGTCGTTGTTGGAAATTT
GATAACACGGATCCAATTGGCGACTATACATTAGATCTACAAATTAATGATACAATATTC
CCAACACAGAAATTCACTATTGCAAAATAGCCTTCTATAATATTGTATATGAAGAAGTCC
TAATTATTTTAGGGGCTTATGTAGGTTAGCCCCTAACTTTTTGCATAGGACATATCTATT
GCATAATGTTATTCCCTTAGTTTTGTTTCAAAATCTGCTGAATTTTACTATCCGCATTAG
TAATAATTCTAAAAGTCACTCGCCTTGATTTATTGGGATTTTCATTCCCAAACATATCTA
GAATAGGCTTAGAAGATGAAAGTCCAACAGCAGCTGTATGATCTCTTAACCATTGGCGGT
GTTCATTTGGGATTGAATCCTTTAAATCCATCAGAACATAATTAAGTACCGAATTGGTTC
GTGCTTGAGATAACTTCATATTTTCAAAATAACCATAAAGTTTTTTTATCTCCATATTTT
GATTCTTAATTTGATTGGGATAAAAGCTCCACTCACTACTTGTATGCCCTTCAATACGGA
TTTCATTAATCGAATCTTTATAAGGTAAAATTGCATTAATATATTTAGGAAAAAAATAGG
CTAGAGATTGCTTATAATTATCTTTTAAATTTGATGAGGCATTATCAAATAAAGAGTCTG
AGGATTTAAATACAAATGTTAGCGTATTGGCATCAATTTCTGCATTTAGATTTTTTTCAT
CCAATAGTTCTTTAGGAAAAGCAGTCGATAATGCTTGGTAAATTGCAAGTTGGTTATTTT
GGTACGCTTCTGCAATTCCTTTTATTTGTTTTAAGTTCTCGTCTATTTTATCTTTCTCTC
TTAATATTTCTTTATAAGAAAGCTCAATATTTTCAAGATCTTCTAGCTTAGATAGTAATT
GCTCATTTTCCTGAATCAAAATATTTCTTTCTTCCTTAAGTTTTTCATAAGTTTCAAGAA
ATTTTTTTAGATCTTTATTTTCCCCTAAAATATCGGTATACGCTTCTTTTTCTAAATAAG
CTATTCGCATAAATGCAACAGAAATAAAGATAAAAATGATCATTAAACCAGACATCAAAT
CCGAAATTGTTAGCCAATGTTGGCTATCATTATCTTTCCTTTGTAATATAGACATATATT
ATTTCTTACCACCAAAAAGACCTTTGAGCAATCCTTTATTACTATGAGTTTGCTCTATTA
ATTCATTAACAAATTTTTTATTTTCTTGTGAAAGAATTTCTGTAACAACTTTAAACTGCG
TGATCTGTTCATTAGTAACGCGTTCTATAGCTTTATTAAAACCTTTTTGCATCTCTTTTA
CTGATGTATCAAAATCAGTTTGTATATTGCTAATTCTGCTTACTAAAGATTGATTAATCT
CATTCAATGATTCTTTTATTTTTGCTGTTACGTCTAAAAAATCATCGTTGATTTGTTGAT
TTCTAGATATGATATTTTTATTGTTGTTTTCAATATTATTAATACGTTCTAATAAATGCT
GATCAAATCGCTTAGCTGTTTCTTCTATATTAAGATATAATTGAGAAAACTGTTTTCTTA
TTTCAGGGAAGGCTTCAAGAGTCTTATCTTTTATATCAGTAAAAATCATCATTTCCTCAC
CAATTTTTCCGATTTGTTTTTGATTAAATTTAATTAATTTCTCAAAATCTTTAATTAGCT
CAGGAATTTTAGAAATAGAATTCTCAATCATCAAAATAGAATCTTTTACCTCAACTAAAG
TTCTTGCATTTAACTCATGTTTTTGACTTAGACCTTCAAGCAAAGATTTATAGTCATCCT
GCCATTTAAGCATATTTTTTACACTTTCATCTAATCTAGCAAAGTTTTCACCAAATTGTT
GAGCTAAACTATCATTAAAATTAACTACAATAGATTCTAATGCCTCTAAAATATGATTGG
TAGTTTGTTCTGTTAAATCACTAGTAAAATTATCTAATTGATTAAATAATTTTTTCTCAA
ATAATTTATTACCTTTATTACTTTTTTCTAATTGTTCAATCGTTTGATTAAATAATGTTG
GTAATGTATTTTTTAAGCTTTCTGTTTGGATCTTAATTTGTTCTTCAAAAAATTTATTTT
CTTTTCTTTCATTTTCCTTACCTAAATAAAGCATGATAATTTTAAGAAGAATAGATAACG
CCATACCAATAACGCTTGTAAAAAAAGCAATTTTCATTCCATCTAATAAAATAGGAATAG
AGGCATCTAAATCTTGTACATTAAAATCATATAGTGCAACACTAATACCAACAAAAGTAC
CTAAAATACCTAATGAAGTAAGAATAGTTGGTGTCGCAAACATCATTCGCTCACCTAATT
CAATAAATTGAAGATTTCGAGAGAAAAATGAACTAACTACGAACAGAAAAATACCTAGCA
TTGCTATCGAAAAAAGAAATGTGATAATCATATAAGACCTTTTAAATGAATAACCGCTTA
GTAAATATACTAAGCGGCAAAAGATGAAATGAAATTAACGAGCAATAAGAGCGATACTAC
AATCGTCACCATCATGTCCTTCTAAAAATTTTTCTGTATAAAAGAACTTGGTCAAATGCA
TTCTAAGTAGCTTATTTTCTCGTAAATTTTGTAATAAGGTGGATAGGCTTAGAGCAACAT
TTTGTCCATTATTTGATACTAACTTAAATGCAGCACCATCGCTCATTGTTACTAAACCAC
TTAGGTTTAAATTTTTAAAAATACCATATTGAACCTTATCAGGATTTAATGAAGGAGAAA
TAAACACTGTTTCATTCGCATATTCACCTTTACCCACATCGCCTAGATGCTCAAGTTTAT
ATTCAATTTGATTATCCCCACCTCTCTCAGCAACCTCTTTGACTAAAGCACCATCTCCGA
CTTTAAACCAAAATGTGTGACATTTACCTGTTAATCCTACTAGCAAAGTACAACAAAAAT
CTTTATTCTCTCTACGATATTCTTTAGCGAGATCATCCAAAATTCCTTTAGCGTGTTTAG
TTAAAATTAATGCCCAGCGTTTTACAATGTCATCGGTGATATCTATATCTTCATCTAAAG
CATTAAATTGGCTGCGATATAAGGTGTGAATAAGGCGGTAAACTCCTGAAACCACTCTTT
GTGAACCAATATCGGAAACAGGGCAACTTCCTGCCCCATCTGCACTAATTACAACTGAAA
ATGGTGCTTCATCTGTTGCAGAAACAGCAAGTGCTGCATCTTGACAAGGTTGGGGTGGCA
TCGGTTTTCTATGTTTCAAACCTACTACAGCTTCATATTCAGCTTTCCAACTTCTATCGA
GAAGAGCAATAGGGGCTGGTTCAGCTATTCTGAGTTTTTCTTGCTCTATTTTTTTCTTTA
ATTCTTCCTCTTCTTGAGCCAAATCATTTTTTTGTTGGGCTATTTCTTTAAGACGCTCTT
CATCGCTTAATGTTTTTTCTTCTCCTGAGCTAACTTCATTAGTTAAAACCTCTTCATTTA
ATGGAACATTTGTTGTTTCAGTTAGTTGATTTTGTTCCTCTATTGGAGATTCAGAAGATG
ATAAATTCTGGCTATCTGTCATTTTTAAAATACCTTTAAATTGGATTTTGAATTTAAATA
TTGGGTAAAGAAGGTCGAACAGCATTGGTATGTAAACCTCGATTTAACTCTCGTAAATAT
TGGTTAAGCGCAGCTCGCCACTCAGCTAATGTTGGGCGTTGTTTGGGATTAGTTGCTCCA
ACAGTGAATGCTTTTGCAAATAATTGCTGTAAATAATCAGGAAGATGTGTCCACATTACA
TGCCAACAACCTTTAGGAATGTCGTTTTTATTTTTCGATACATAAGGAAATACCCCCTTA
CATAAATTTTTCACAGGATCTTCCCCTCCTACAATGTCATAAGGATGACGCCCCAGCATC
AAACACTTAAACAAGATAATAGCAATCGAAAAATACTCACTTTCGAGAGTTCGCTTAATA
TCTTTAAATGCTTTATTCTGATGTTCTTTAGGAGTCAAATCTGCACTCCCCACTTCACAA
GGGAAAAATTGTCCATTGATTTCAATTTGATAACTATCACAATCTACAAAAGTAACTTTA
TCGCTGGTAGGATCTAACAACACATTATTTAAATTGTAATCTCCCACCATAATATTTTGC
TGATGAAGCTGATTTACTTCTGACAAAAAGTTAAGTAAATAACTTAAAATTCGTTTGCGA
TTAATCCCAGGAAAATGATCCTCATACGCCATTGCGTGTGCGAGTTTTGCCATAGTAACG
CCAGCAGCACGGTACATTGCATAACCAATCCACTGTTTTTTCTCATCATAAGCCAATATT
AAAGGCCAAGCGAGGTTTGAATTGGAGCGTAAAGATTCAATACGATGCATTAAATCAATT
TTTTGCTCTAATTGCGTTCCACGCTTCGCTAAAATAGGTTGATGATAATACTTAAACACA
ACATTTGGCTTGGCTTGTAAAGAGAAGACTTCCGCCTCCCCTCCTTTACCTAGCGAACTA
CCTAATGTTACGGCACTATTTTGTTTATCATAAACATTCATAAGATCGTTCTACAAAATT
TAGATCGAAGTCCAAGAATTGACTGGTGGTAAATTTACTTGAGCAGATGTTGAACCTGAG
CTGGAAACACGACTCATACTTGCCGATAACCATTCAAAGAAATCAGAGAAATTTAAGCCT
TGTAATTTTAGTGCAGGACGGTTACTAAATTGACCCAGAGTTGCCATATCTGCATTGTTT
ACGCCAACAACCAGCGAAACAAGTTTTTTGTTTTCAGACAAACTTTTTGTTTTCGCTGCA
ATATGTTGCCACTGATCCGTTGGTGCTCCATCACTAATCACAACTAACCACGGTTGATAA
TATGGAGTTCCTGTTTGACGATATTCTTCTTTACGTTCATCTAACATTCTTAATGCTTGT
TCAACCGCACTACCTAATGGAGTTAAACCCGTTGCTTCAAATCGATTGTTATAATCAATA
TTTTTAGCTACTGTAAAAGGCATCTCTTCTTGAACATTTCCACCAGCAGTAATAATTGCG
AGTTCAACAGAATATTTGGCTAAATCATCATTTTGTACTGAATTAATAAACTCAATAACA
CCAGCATTAAGTTGGTCAATAGGATCTCCATCCATTGAACCAGAAGTATCTAGCACCAAA
ATACAAGCACAACGTGGAGATGGGTTATCAATTAAGTCATTTAAATCAGACATATAATTT
CCTTTATAAATTGGTAAAAACTCACCAAATTGTACAAAAAAAAAACAACTCCGCAACTTT
GTATTAATAAAAATTAGTAAAAAATAGGAGAAAAATCTGTTTCAAACAGCAACTATTTAC
AATGGTGTTCTATGATAAGCTAACTATCTATAATAAAGATGAACGCTCTATTAACTTGTA
GAAAGAAGGATTACGATATATCTTGATTTAAGTAAAATTCGTTACTTCAATAACCTAAAG
GTAATGTTGGTAGGTTGTTTGGAATTGCAACATATAGCAAAGCAGTAATTAATTTGATAT
TCAAATAAAGTCGTGAATTTGCATTAATTTTAATAAAACATACACTCTGTTAATAAATCT
TACAGCTATGTGTATTCAAAAAAAGCCAGCAAACCAATTACTGCTATACAGAGAGCAATT
TCCTTTTAAAACTTTGCTATATATTTAACTATAATGTCTTCGATGATTTTAGAATTGGAG
TACATAAATTAATGGCTACAGATTTACTTCTTCTGCTCTTCCGCTCGTTTACGTCTAATC
TCTTTAGGATCGGCGATTAACTGGCGGTAGATCTCAATGCGATCGCCATTTTCCACCATA
TCCGTTAATTTTGCAGGACGACTAAAAACACCCACTTTATTTTCTCGTAAGTCAATTTCC
GTATGTTTTTGCAATACGCCCGATTGCAAAATCACATTTTGAATGGAAAGTGGATTGTCT
AATTCCATTTTCTTATAAAAATATTTTTCAGGATAAGCGTAAACTACTTCCACTACGATT
TTTTGCGTATCAGACACCATACACCTCTTTTGCTCGCTGTTTAAATGCATTCACCATTTT
GAGCGTTAATTCGTTGAAAATTTTACCAAATACCATACCAATCATCGGGCTTGAAAATTC
AAATTCTAAATTTAAGCTGATTTTGCAACTCTGTTCATCAAAGGGCTGAAACGTCCAAGC
ACCCTTTAAATATTTGAACGGTCCATTTAATAATTCCATTGTAATTTTTTCATTTGGAAT
CATCGTGTTATGAGTGCTAAAACGTTGGCTAATCCCCAATTTTTGAATGACTAACTCTGC
ATTGAGTTCATTGTCGCCTAAACTTAAGGTCGTTGCCTCAACACAGCCTGATAAAAACTG
CGGATATTTTTCATAGTCATTGACTAGACGATACATCTGTTCAGCACTATAAGGCACAAG
AGAGGATTGATTGACAGTTGGCATAGTATTTTTAAGTAACTAAAAAATGGCGATAGTTTA
CCACAATTTTGTATCAACCAATGGAAAGCAAATTAAAAGAAAAAAATTGTTGAGCAAACT
CTACCTTAATTTTTCAATGTTATTAGCAGCCTTTTGTAACAAAGGTGCTTTGAATAGCAT
TACTATACTCTCTTTATGAAATATGGTTTGAACACTGATGCTACGAAAGAAATTAAATAT
TTCTGTAACTACTGCATAATGCTGGTTTAATTAATAACGCCACCGCTTCACAAGCAATGC
CTTCGCCACGTCCGGTAAAGCCTAATTTTTCTGTGGTTGTGGCTTTGACATTGACGCAAG
AAATATCGCAGTTGAGATCGTCGGCGATCACTTGACGCATTTGGTCAATATAAGGTCGCA
TTTTCGGGGCTTGAGCGATAATTGTCACATCAACATTCCCTACCACATAACCCGTTGCTT
GAACTTGGCGGTAGGCTTCAATCAATAATTTACGGCTGTCAGCATTTTTGTATTGCATAT
CCGTGTCAGGAAAGAGCTTACCAATATCCCCAAGAGCAGCTGCGCCAAGCAGAGCATCGG
TTAAAGCGTGTAGAGCAACATCACCGTCACTGTGGGCGATAAAGCCTGTATGATAGGGAA
CGGCAACGCCGCAAATCATTAATGGACGATCTTGTCCAAAAGCGTGAACATCAAAACCGT
GTCCAATTCTAATCATCTTATTATCCTCTTGTTAGATAAAATTCTGCGAGAGCTAAATCT
TCAGGACGAGTGACTTTAAGGTTATCGCTACGCCCATTAATTAATAACGGGTGGAAGCCT
GCAAATTCCATCGCAGAAGCCTCGTCAGTGATGGTTAAGCCTTGCTTAAAAGCCGATTGT
AAAGCCTCTTTGAGCGATTTCGCTGGAAAGAACTGTGGCGTTAAGGCGTGCCATAGGGTT
GAACGATCTTCCGTATGAGCAATCTGCGAGCCATTAGCCCGTTTCATCGTATCAATTGCA
GGGGTTGCTAAAATTGCCCCTTGATTATCTTCAATCTGCAAAAGTTTGTCTAAATCTGAC
CGCTTAAGGCAAGGGCGAGCAGCATCGTGCACTAATGCCCAAGCGGTTTCATCTGTGATA
GCATTGAGAGCATTAAAAACCGAATTTGCGCGTGTTTCTCCCCCAAGCACAATCTGGATT
TTGTCGGATTTAAGCAGAGCAATATCGCCATAATGGCGATCCTCTTTAGATACCGCCACA
ATAATTTGGCTAATCGCAGGGTGTTCAAGAAAAGGTTGTAGCGTATGTTCCAACAGCGTT
TTACCCAGCAAGGTCAAATACTGCTTAGGCACAGCCACATTCATTCGACTACCTACGCCA
GAAGCAGGAATGATCGCAATGATTTTTCTCTTGCTATTCATTAACGTTGCTCTCTTGGGA
CGATGCGATAAAACGTTTCATCTGGTTTAACCATTTCACGATCAAGCCTTGCTCGTTCTT
CAAGGGCATTGATACCCGTTTTTAAATCTTCGATTTCGGCTTGAATAAGTTGATTACGAG
CGGTCAGTTTCTGATTAGTTTCTTTCAGTTGAGTGACTTCTTGTTTAGTCCGTTGGTATT
CATTCCAACCGTTTTGCCCAAACCAAAAAGCATATTGGAAACCACCTAATAAAAGTGCTA
AAACGACAATTAAAACTCGCATTCTTTTACCCCATTCAATAAAAAAGATGAACTATTCTA
CCCCGAATTACAAAAAATATAATCTAGATCAAAAAAATTTTTTATCAATTCTCAAAAATT
TGAAGTATGTAACATTTTTTTTGGATAATTACTCTATAATCTCTCCAGTTTTTAAATTTT
AATCTTTAATCATATATGAGGTGAATTTATGTTAAATCGTGTTGAACAAGAACTTGCACT
TTTAGGCATTACAAACGTTAAAGAGATTGTTTATAACCCAAGTTATGAACAACTCTTTGA
AGAAGAGATGAAACCTGAGTTAGAAGGTTTTGAAAAAGGACGTTTAACGACTTCAGGTGC
GGTCGCTGTTGATACAGGGATTTTCACAGGTCGCTCACCAAAAGATAAATTCATCGTATT
AGATGAAAATACCAAAGATACCGTTTGGTGGACAAGCGACGAAGTGAAAAACGATAACAA
ACCAATGAGCCAATCAACTTGGCAAAGTATCAAAGAACTTGTTACCAACCAATTATCAAA
TAAACGTCTATTTGTTATTGACGCATTCTGCGGTGCGAACAAAGACAGCCGTGTTGCAGT
GCGTATTGTAACAGAAGTTGCGTGGCAAGCACACTTTGTAAAAAATATGTTTATCCGTCC
ATCAGAGGCGGAATTAGCGAACTTCACACCAGATTTCGTGGTAATGAATGGTTCAAAAGT
AACTAACCCGAACTGGAAAGAGCAAGGCTTAAATTCTGAAAATTTCGTAGCATTCAACAT
TACTGAGAAAATCCAATTAATCGGCGGTACTTGGTACGGCGGTGAAATGAAAAAAGGTTT
ATTCTCATTGATGAACTACTGGTTACCATTAAAAGGCATTGCATCAATGCACTGTTCTGC
AAACGTGGGTGAAGATGGCGATGTAGCGGTATTCTTCGGCTTATCAGGTACAGGTAAAAC
CACATTATCAACCGATCCAAAACGTAAATTAATCGGTGACGACGAACACGGTTGGGACGA
CGATGGCGTATTCAACTACGAAGGTGGTTGCTATGCGAAAACTATTAACCTTTCAGAAGA
AAACGAGCCTGACATCTATCGTGCGATTAAACGTGACGCATTATTAGAAAACGTTGTAGT
TCGTGAAGATGGTTCAATCGATTTCGCAGATGGTTCAAAAACAGAAAACACTCGTGTTTC
TTACCCAATTTATCACATTGATAACATTGTTGAGCCAGTATCAAAAGCAGGTCACGCAAC
GAAAGTAATCTTCTTAACTGCTGACGCATTCGGCGTATTACCACCAGTATCTAAATTAAC
TTCAGAGCAAACCAAATACTACTTCTTATCTGGTTTCACAGCGAAATTAGCAGGTACAGA
GCGTGGCGTAACTGAGCCAACCCCAACATTCTCAGCGTGTTTCGGTAAAGCGTTCTTATC
ATTACACCCAACACAATACGCAGAAGTGTTAGTAAAACGTATGGAAGCATCAGGTGCAGA
AGCATACTTAGTGAATACAGGTTGGAACGGTACTGGTAAACGTATCTCAATTAAAGATAC
TCGTGGTATCATTGATGCTATTTTAGATGGTTCTATCGAAAAAGCAGAAATGGGTTCATT
ACCAATTTTCAATTTAGCAATTCCAAAAGCATTACCTGGTGTTGATCCTGCGATCTTAGA
CCCTCGTGATACCTATGCAGATAAAGCTCAATGGCAAGCGAAAGCGGAAGATCTAGCGAG
TCGTTTCGTGAAAAACTTTGAGCAATATGCAACCAACGATGAAGGTAAAGCATTAATTGC
AGCAGGTCCAAAACTATAGCTGCTTTATACGTAGGAGTTAATATCCTATGTTATAAAAAA
TGAATGTAAAAGGGCTGGTGATGGTATTTCCTGACTCAGCCCTGGTTTATTTCGATGTAA
TAGATAAACCTGATACAGTAAACAATAACAAGCAGGTTAAAACATAAAAATCATGATAAA
AAATACTAAAATAAACTACAAAAGCGAGTTTTATTTTAAGATTACATAACTGTTATTTAA
AACAGAAAGAATTTTTAGATGAACAGTCTGGATATCCCCCAATGGAAAAGAGAGTTTTCC
TTAAAACACCGTAATATAAGAGGCCTATGCCAGTTTAAATTATTATATGAAATATTTATG
TACATCTGCCGAACATTCTCATTTAAATATAGAAACAACAAATAGCTAAAAAATTATTTA
AAGAACTGAAACAGAAATTATCGTTCATAATAGATTAACTAAAATGCATAACATTATGTT
TATAATGACTTTTTTTAAATAAAAAATTAGCGGTAATTAGAAAAATAATTTTAAAACCAA
CACTTTTTGTCTACTATGCCAATTATTTACTCTCCTACTTACTATAAGAGGAAGATTATT
AGAATTATATAGCCATTTTTAAATCCAAACATTCAACTTTTCCAAATTCCTCTTGAAGTA
CTCCCACCCTGTAAAATATTCCATTGCTTGCTGAGGATATAGCGTCGCTAATTTTTCGGC
TAATTTCGGAGATTGAGTTAGTCGCCAAAAGTCCACCAACTGTTGCTCTAACTGATAACG
GGCTTTTTCTGATAATTGTGCTATATCACAAGCGGTAAGTTTATCGATCTCTTTTGCAAT
CTGCTCAGGCTGTCCGACCAAATAGCCTCGCTGGGCTTTACTCAAGCTACTAAACCACAT
TCCATCTTGTTTAGGCAATGTGTCTAAAAATGCAATTAAATCCGCTAGCATTCCCTGTTT
TAATTCAAACTCCACTTCACAAATGGCTTCTTCCCCAAAAGGATTTTTCACTTTGCCTTG
ATCGAGAGCAATTTCAATTTGAGCCGTCGGCGTTGTAATCAACCATTTCTCTCGCACAAA
ATCGGTGCTAAAGGTTGGTTGTAATTGACTGTCTAATAAATCTGCTTGCGGAAAGGGTAA
ATTAAAGTGAGAAACTAACCGCTTAAAATCTGGCTTAGCATCAGGCAATGCTAGATTATA
TTCAGGGCGAATATGCAATCCACCTACAATTTCGCCTTTCATTTTAAGGGTTAATTCATA
TTGCTGATTTTGATGACGAACCCGTAATCCCATTTTGTTGTTCGCAAAAAAGAGAGCGGG
GCTATCATAATAGGTATTTCCTAACAGCTCTTTTCCTTGTTCTAAGATAGGTTGAGCATT
TATCCACTGCTTTAACACCGGAATATTTTCAGGCAGTAGCATTATTTTAAGTTCAATTTC
GTTTTCCATAGGTATATAAAAAATGGAGGGGCGTTTAAAACGCCCCCAGAGTGATAAGAA
GTTACTGATTATTTTGCGGTTGTGCTTGTGGCTGTAATGGCACTTGAATAGAAGAGTTTT
GTGCTTTTTGTTTCTCATCTTCCGTTAAAGTCACATTTCCTGCACTAGTACGACGTTGTA
ACTCGTGATTTTGCAACAGCACATTAATACGGCGTTGCTGATACTCCAACTGTTCAGCTG
TCGGCTGATCTTTGGCTGGCGCATTATAGCTTACTTGCTGTACAGAATTTGAGAAAGGCA
AGGTTTGCAATACAGGTTGCTCCGCTTGAGCCACTTCCTCACTGCTGTTCATCATATTCA
CACCCCAAACGGCTACCAAGCAGACAGAAGCTGCAATCCCCGCCTGCATTAACGGTGTTG
CCCAGCGTTTCAATTTGAGTAACATACCTCTTGGTTTCTCACTTTGTTGAGCTTCAGCCA
CCGCCTCAATCTCCTCATTTTCGAGCAACGCAGCCATTTTTGCGGAGAAATCACTACCCA
AAATCTGCTCTTCACCTCGCATCACGCTACGAATAGTATGGTAGTTCGCCCACGTTTTTT
GTAACTCAGCACTATTGCATAAAGTTTCAGCGAAATCACCGCTTTCTTTATGTCCGTCCA
TATAGGCGGAAAGTGTTTCTTTATGTTGCATAGATAACTCCAAAGTATTTTAATTCTGCT
ACAAAAGCGGATTGATTTTGGCATCAATCGCTCCCCTTGCTCTAAAAATTCGGGAACGAA
CCGTACCTACAGGACATTGCATTGCTTCTGCAATTTCTTCATAACTCAGCCCTTCAAGCT
CACGCAACGTTATTGCCGTTTTAAGCTCATCAGGTAGGTTTTCAATTGTGTCAAACACGA
CACGTTTTAATTCTTCAGACAACACCAAATTTTCTGGTGTATCAGCCTCACGCAACTGCA
CCCCACCATCATAAACTTCTGCATCTTCAGCTAAAATATCTTCTTTCGGTGGTCGTCTGC
CTAAGGCGGTTAAATGGTTTTTTGCCGTATTTACAGCAATTCGATAAAGCCAAGTATAAA
AAGCACTCTCCCCACGGAAAGCATTTAATGAACGATAGGCTTTAATAAAAGTTTCTTGCA
CAATATCTGGAATATCGTCTCTTGCGATATAGCGAGTAAGCAACCCAGCTACTCTATTTT
GGTAACGCACGACGAGTAAATTAAACGCTTTCTTATCACCATTTTGTGCAAGCTCAACCA
ATTCTTGATCGGCTCTTTGCTCACTCATCGTTTTGCGTTCTCCTAACTTCTACGCTGTTT
TTATTTTTCTTGAATGCACGCTTGTTAGTGTGCGATATTTCTTTAAAGTTCATAAAAATA
GTTTGATTGATTAAAATTTAGACCAATGTTTACAAATTGAAAGTATTTACTCTCACTTTT
CTCATCACTGCCCCTAGTAGTAATAACAGTACACACAGTACATACAGCAAGCTATTACCA
TATTGAGCAAACAGCGTTTGCCCTTTCATTGCAGGCACGCTGGCAGTTAAGGCGGTGGCT
TCAAATTGTGGAGCTTGGGCGGTGACTTTGCCGTAGGCATCGACAAAGGCGGTAATGCCT
GTGTTTGTCGCACGAATTAGCGGTTTGCCTAGCTCTAAAGCTCGCATTCTTGCTATTTGA
AAATGTTGCCAAGGACCTATACTCGTGCCAAACCACGCATCGTTGGAAATCGTGAGAAGA
TAATCGGCTTGGTGAGCTTTTTGATTTTGCTGAACTTGATCAGTGAAGATAATTTCGTAG
CAAATCGCTAAATTAAAGGCTCTGTTAGCCGCTTGTAGTGGCGACTGGATAAATGTCCCT
TGCGATAAATTTATAGGTAAAACAAAGACTTCCCTCATCCAATCTAGCAAATTGCCAAAA
GGAACATATTCGCCAAAAGGGACAAGGTGATGTTTATTGTAACGAGGCGATTGTTCGAGC
GAGTAGGGTTGCTGCGGATTGCCTAGTACGGTGGCACTGTTAAATATATCTTTTGGCGTT
TGGTGTAGCGTACCAATAATAATTTCACTGCCTGTTTTAGCCCCAACGGTTTGTAACTGT
TGTAGTAAAGGTTCAATTTGAGCTTCTACAGCAGGAATTGCCGACTCAGGCAAAACGATT
ACCTGATATTTACCAAGTAACGGTAATATCAGTTGCTGATAGGTTCTTACGGTGTAGTTA
AAATGGGCTGGATCCCATTTCATTTTCTGCTCGATATTACCTTGTACCAGTGCCATTGTT
GTTGGCGGTTGTTGTTCATCGATTTCAACAAAACGAATAAATTGTGAACCAAAGGCAAGG
GGCAATAGACTAACTAAAGTTGCACAGGAAGCGGTTGGAAATGAAGCTTTTTTTGCGAGA
TCACGGCAGATCGCTACAAGATAACCACTGATAACGATTACAAAAAAGCTCAACCCCTCT
ACACCTAAAATCGGTGCAATTCCTGCAAATGGGCTGTCAATTTGACTATAACCAAATTGT
AGCCACGGGAAACCTGTAAAAACAACGCCCCGTAGATATTCAGCAGCGGTGAATATGACT
GCAAGCAGCCAAGGATTAGCCAGTTTAAACCGTTGTACCAGATAAGCGAATAAGCCAAAA
TAGAGAGCCAGATAAGCTGAGAGTAACAGGACAGCAATATAGCTGACAATTTCAGGTACA
CCACCAAACTGGATCATACTGACGTGAACCCAGTTTACCCCAATACAAAAATAGCTTACT
GCCCAGAGGAATGTTCCCCATAGGGCGATTTTCTTATTGTTGTGCGTGGCAAGCCAAATC
AGACCGCTTGCAGATAAGAAGATGATAAACCAATAGTCGAAAGGGGAATAAGCTAGGGTT
CCTATTCCGCTTGAAACTAAGGCGACCGCACAAGCGGTTAAAAATGACGATTTTTTTACA
GCTCTCATTCGTCTTGTTTCTCTTGTTGCATTAACGCTAATTGTTCATCACTGACAGCCA
CTCGCAGTTGGATTAAACGACGACTGTCGGCAGAGGTGACTTTAAACATCATTCCGCCTA
ATTCGATTTCTTCGCCTCGTTTTGGTAAATGTCCAAAGGCTTGCATTACTAAGCCGCCGA
CGGTATCCACTTCTTCATCATCAAATTCAATTGCAAATTGCTGATTAAAACGTTCAATAT
CTGTTAAGGCTAACACAGCGTAGGTGTGTTGAGAAAGCTGACGAATAGGTTCGATTTCTT
CTTCATCAAATTCATCTTCAATATCCCCAACAATCTGCTCAAGAATATCTTCAATGGTCA
CCAAACCCGAAACCGCTCCAAATTCATCAACTACAATAGCCATATGAAAACGTTCGGAAC
GGAACTCTTTTAACATACGATCTACCCGCTTGCTTTCAGGGACAATCACGGCTGGGCGTA
GAATTTCTGCCATATTGAATGGCTCCGAATCGGAACGTAGGTATTTGAGCAGATCTTTTG
CCAGCAAAATACCTTCAATGGTATCTTTACCGCCACGTACCACAGGAAAGCGAGAGTGTG
CCGATTCAATAATCACATCAACACAAGCCTCTAATGGCTGATCGGCATCAATAAATACAA
TTTGTGGACGAGGGATCATAATATCTCGCACTCGCAGAGAGGAAATTTCCATTACCCCCT
CAATCATCTCTTTAGTATCCGTATCAATTAGCTCATTCTCAGCAGAATCACGGATCACTT
CGACCAAATCTTCACGATTTTTTGGCTCTTGTTGAAATAAGCCACCAAATAGCGACTTTA
AAAAGGACTTATTATCTTGCGTAGTTACGCTATGTTGTTCATCACTCATTTTATTTTCTC
GTTATAAGTTAAGCAGGGGGGAAATTATCATAATTCCAATAAAAAATCGACAATGATTGA
AACTTCGCCCTTTCTATTTACACAAATTTAGCATAGGATATAGCAGTTTTTTTACCCTTA
TACCCTTTTAGGAGATTATGGTATGAAATTAGGTAAAATTGCCCTTGCAATGACAGCTCT
TATCGCTGGAACAACGGCATTTGCAGGTACAATCACGGGTTCTTCAAATGTAACTTTTCT
TGCTTTTGATGGACAAAAAGTAAGAAGAAATACTAATTTACAGGTAAATGATACCAATCT
ACACCAAGTTGTAGTAGAAATATCCAGTATCTATCAGTCTGGTTCTGATAGTGCCTTTTT
TGAGTCTCAACCTATTATTCTCACTTTTGAAGGAAGCACTGAAGATATTAAAATCCTTGC
ACCTAGTTTAAATAGTGAATTTGATATAGCACAATTTAAGAAATCACCCAGTTTCAAAAT
TGAAACTGTTTCAGGAAAAAAGCTAACATATAAGCAAGATTTCCTAAAAGGAGAAGGTTT
TATGCCTAATTCAAATATTATCAATAACTTGGCAAACTACAATATTGGTGAAGGTGTTGC
TGCTGTACAAAAATTTGCATTATCAACTATGCCAATAACAATGGCAAATAATACCAATAA
AGTTAATAAGGGGAAAATTGTTGTGCAAGGAGAAAATGTCACAGAACAACAACTTCAATA
CTGGTTCCAACAAGCAGACAAAGAAACACAAAAACGTTTCTTAGATTGGGCTAAAAAACA
GTAATCTACGAAGAAAACCGGCATAGTAGACAAAAGTGTTGGTAAAAAGTGGCTTAAAGC
CTTCTAGTACAAGGCTTTAAGCCCACTTTTTGAAATATGAACAAAAAACTGTCCTTTTTG
CCTTAAGCGCAATATCCAAAAGTATGGAAAGNNNNNNNNNNNNNNNNNNNNNNNNNNNNN
NNNNNNNNNNNNNNNNNNNNNTCTAAAGCTGAATTTATTCCATTACAACAAACTTATCTA
AATATTATTGCAGATGTAACCTTCTTCGGTCGTGAATTTGGTGTATTAGTTTTAATGGAT
ACACGAGCTAAAAAAGTCGTTTATCACCGTGTCATCAAAACAGAAAAAGACTTCTATTAC
AAACTCGCATTGAACATACTTCGTAAAAAAGGCTAAAAGAAAGCCTCAAAAATGAATTTT
ATTTAAGATTACACCAATGGTATTTAAAACATAAAGAGTTTTTAAATGAACGGTCTGAAT
ATCCCAATGAGAAAGGATATTTTCCTTATAAACACCATAATGTAAGAGGGGCTTATGCTA
GTTTAAAATACTGTATGAAATATTTATTCACCTTTGAAGAATATGCTCACTTAAATATAG
AAAAAAACAACAAATAGGTTGGAAGGATTATTTAAAGACCTGAGGCAGAAATTATCGGTT
CATAAAGGATTAACGAGAAAATATAACATTATGTTTATAAAGGTTTTTTGAATAAAAAGA
GTTGGTAATAATTAGGGGAAATAATTAAAACCAACACTTTTGCCTATAATACTCTTAAAA
TTGTAAAATATGCTGCTTCGCCACCTCTCTTGCCAATTTATCAATATGTAGAACATCGGC
AATTTCTTTAACTTGAACAGGGGCAATATTTTCGACAACTTGACGATTAACTTCGACAAT
ATCTGTAAAACGGATTTGATCGTTTAAAAATGCCTCTACTGCAATTTCATTTGCTGCATT
CATTGCCGTTGTAGCATATTGTCCCTCGGCAAAAGCCTCTATCGCCAATTTTAAGTTAGG
GTAACGAGCAAAATCAGGTTCAATAAAGGTGAGTTCTTTTAATTTAAAGAAATCTAATGG
AGCAACGCCAGCGTAGATACGGTTTGGATATGCCATTGTGTGAGCAATCGGGGTCCGCAT
ATCAGGATTGCCCATTTGTGCAATGACGCTACCGTCAATGTAACGTACCATTGAGTGAAT
GATAGATTGTGGGTGAATGATGATCTCCATTTCGTCGGCAGAGGCATTAAAGAGCCAACG
AGCTTCAATGTATTCCAATCCTTTATTCATCATTGTAGCTGAGTCCACAGAAATCTTTCT
GCCCATAGACCAATTAGGGTGTGCAACAGCTTGAGCTGGGGTGATTTGACCAAATTCATT
CAATGGTTTTGTACGGAAAGGCCCGCCTGACCCCGTGAGAATAATTTTACTTACCCCTAG
TTCTGCAAGCGGGCAGAAACCTACTTTTTCTTGTGCTTCTGGCGGCAATGATTGAAAAAT
GGCGTTATGTTCACTATCGACAGGGAGCAATTTAGCACCTGACTTGCGAGCTTCATCAAT
AAAAATTTGTCCGCAAGTGACCAATGATTCTTTATTTGCCAGCAAGACTTTTTTGCCTGC
TTGCACCGCTGAGAGCGTCGGTAATAAGCCTGCCGCGCCCACAATTGCCGCCATTACCAT
ATCCACCTCAGAGTGTGAAGCCAGTTCGCAAATCGCTTTTTGCCCTGCGAGAACTTCGAT
TTTCAATCCTAAAGCGGTGAGATTTTCTTTTAATTTTGCAGCTGCCTGTTCATCATCTAA
TGCCACGAAACGTGGTTGATATTGTTGACATTGCTCGGTAATTAATTCGACATTTTTTCC
GCCAACTAAAGCGAAAACTTGATACTGCTCAGGGTTATTATCGACCACAGAAAGGGTGCT
TTTTCCGATAGAGCCTGTTGAACCTAAAATGACTAATTTTTGCATAAATATCCTACATTA
TTTTATATTTTATTCAGTTTTTGATCTCTATTATATCAAAGTAGAGACGCCACGCTTGAC
GTCCATAATATCGTTTTATGTAATGTAACATAAAATGGACGCCAAGCGTGGCGTCCCTAC
TTTTAAGTTATTATGCTAGTTTGACAACCTTTTCGCATCAATCACATCATCAATTTGTAG
AATACGTTTTAGTAACTTATCCAACAATTCCACATTATTTAGCTCAATTTGAACGTCCAT
TGTTGCAATTAAACGTTTTGGATCGGTGCGACTTGATACACCCAACACATTTACTTTCTC
GTTTGCCATAATACCACTGACATCACGCAACAAGCCATTGCGATCATTTGCAATCACCCG
AATGGTCAAACTAAATTTGCCTGAAGCATAGCTCTCACCCCATTCTGCTTCCACCACTCG
TTCAGGGCTACTACTGCGTAAATCAAAGAGCTGTTCGCAATCAGAACGGTGTATAGAAAT
ACCTCGCCCCTGTGTGATATAACCAACGATCTCGTCACCTGGAATAGGCTGACAACAACG
GGCAATGTGGTGCATTAGATTTCCAACTCCCTCAACTACAACAAAACCACTACGGTTTTT
CTGTTGCTGTTGAGATTTATTTGCCACCTGTTTTAAGATCGCTTCATCGGCTTGCTCAGC
AGTAGTTTTGATGAGCTTACTCTGCAAATAGTGCATTAATTGATGTAAGCGTATATCACC
GCCACCAATGCCTGCATAAAGATCATCAATTTGTTTTAAGTTGTAGCGAGGTAGGGCTAA
ATCCTCAATCTGTTTTTGGCTAAAGTTGAATTTAGCCATCTCCGCTTCTAACATCTCTTT
ACCAAGCGGAATATTTTTATCACGGTCTAGCTTTTTAAACCAAGCAACAATTTTAGATCT
AGCTCTTGCTGTATTCACAAAGCCTTGACTTGGAATTAACCAATCTCGGCTTGGGTTTGG
GTTTTTCTGCGTAATAATCTCAACTTGATCACCCATTTGTAAAATATAGGTGAACGGCAC
AATTCGTCCTGCAATTTTAGCACCGATACAACGGTGACCGATTTCGCTGTGGATTGAATA
AGCAAAATCAAGAGGGGTGGCATTTTTCGGTAAATCAACCACTTCCCCTTTCGGGGTAAA
GACGTAAACACGATCATCAAAGACTTGAGAACGCATTTCAGCCACCACATCGCCCGAATC
GGCAATATCTTTCTGCCAATCCAGCAACTTGCGTAGCCAAACGATTTTTTCTTCATAGCC
TGAACGCCCAGCCGTTGCACCTTCTTTATATTTCCAGTGTGCCGCAACGCCCAATTCTGC
ATCATCGTGCATTTTTTGCGTACGAATTTGCACTTCAATGGTTTTATTACCTTCGCCCAA
AACAACCGTATGGATAGACTGATAGCCATTAGGTTTAGGATTAGCAATATAATCATCAAA
ATGTTCAGGCAAATGTTTGTAATGTGTATGTACAATGCCAAGAGCGGTATAACAATCTTG
CAAATTCGGCACAATCACCCGAACCGCACGCACATCAAACAACTGCTCAAAACGCAGATG
TTTTTTCTGCATTTTTTTCCAGATACTATAAATATGTTTAGGGCGACCATAAATTTGCAC
ACTCTCTAACTCATCTTGCAGACAGGCGGTCAGATCCTCAACAAAATTTGCAATATATTG
TTCCCGATCTAAACGGCGTTCACCTAAATCATATTTCGCAATTTGACGATATTCCTGAGG
GTGTAAGGCTCTGAAGCAGTAATCTTCCAGCTCCCATTTTAACTGCCCAATTCCTAGACG
ATTAGCGAGCGGTGCATAAATATGCGAACACTCTTTTGCGGCTAATACCAGATCTTCTTC
GCTTAAGCGTTCGGTATCACGCAAATAGACAATTCGCTCTGCAAGTTTAATCACAACACA
ACGGAAATCGTCCACCATAGCTAAAAGCATACGACGAATGTTATCAATTTGAAGATCGGA
AGCGTGACTGGCATTAAGTTGGCGAACGTTATCCATCTCCAACACGCCTTTGACGAGATT
TTTCACATCATTACCAAAATGCTCTTTAATCTGCACTAAATCAATGATGTTTTGCTTCAC
AAGAGGGAAAAGTAAGGCAGCGACAAGGCTATCATCGTCCATATTCAAACTATGCAAAAT
TTCGACCAATTCAACCCCAAACCACATCAAGTGATTTTGTTCAATATCGATTTTTTCCTG
TGCATATCGCCACGCAATCAGTAATTGTTCAAAGGTAATAGGAGACATCTGTAGCCCAGC
ACTCCAACTAGACAACTCAAAATTGTTCGGATCGAGCCGGTGTGAATGGCGAATCGCAAC
CATAAGTCCTCCATAACGCTTAACTGAAAGGGTTCTTGACAGAATTTGACAATGTAAAAC
TGCTTTGAAGTATTATAACTGAAATCACTCCAAAATCGTGGGGATTTTTTAGATTTACAA
AATTTTAAAAAAATCTTACCACTTTATACGTCATAAAATGTTATTCATTTGTTATAAATC
AAACCTATTAAGACAATTATTTGCACCAACCGCATGGATTGATTAAAATGCTCCGTCTTT
TCGGGTGGTTTCCACCTTTTTTATTCTGTGGGTAACAATGACAATTTTAGCATTAGGTAT
CAATCATAAAACGGCATCAGTGAGCTTGCGAGAAAAAGTAGCGTTTGTAGAAGACAAACG
TCAGCGTGCATTTGAGCAAATTCGTGATCAAAGCCTAGCAGAAAGTGTTGTAATTTTATC
TACTTGTAATCGTACTGAGCTTTATTTCCATCAGCCTGAAGTTCCCCCTCAAGAAGAACA
CCCTGATAATATTGCTTGGCGTGAACAGTGTTTTAATTGGTTTGCTGAAATTCATCAATT
AGATAAAGAGGAATTAAGCGAGGCCTATTATTTCAAGCAAAACCTTGAAGCTGCTCGTCA
TTTAATGAGTGTCGCTTGTGGTTTAGACTCGTTAATTTTAGGAGAACCACAAATTCTAGG
GCAAGTGAAACAGGCATACCAAGAGAGTGAAGAATTTTATCATTCTCAAGGAAGTGGCGT
TTCCACCAATCTTTCTCGGCTATTTCAGAAAACCTTTGCTACAGCAAAGCGAGTCCGATC
CGAAACTGAAATCGGTAGTAGTGCGGTATCCGTTGCGTATGCTGCTTGTGGCTTAGCTCG
CCAAATTTTTGATGATTTTAAAAAACTCCGTTTTTTATTAGTGGGTGCTGGTGAAACTAT
AGAACTAGTGGCTCGCCATTTAATTAATCACGGGGCAAAAAATATTATGATTGCTAACCG
AACTCATATTCGAGCAGAAATGTTAGCGGTGAAACTAGATATTCCAATGCAAATTCTTTC
GTTAAGTGCATTGCAAATCGGTTTAAATCAAGCAGATGTAGTGATTTGTTCAACAGGTAG
TCCAGATGTTTTGATTACTGAAGAAATGGTTGAACAAGCACAGAAACAACGCCGTTTTGA
CCCAATGTTATTGATTGATATTGCTGTTCCTCGTGATATTGATGAAAAAGCGGGAGAACT
AGATAGTATTTATGCTTATAGTGTAGATGATTTACAAAATATCATTCAGCAGAATATAGC
TCAACGTCAGCAGGCAGCAGAGCAAGCGAAAGAAATTGTTATTGAGGAGGCAAAAGATTT
CTTTGTTTGGTTGAAACAGCAACAATCAACCAATTTAATTAAACATTATCGCCAAAATGC
TGAAGAGATTCGTTTAGATTTACTTGAAAAAGCGTTGAGTGCCTTGCAACAAGGGCAGGA
TTGCGAAAAAGTACTAAATGAATTGAGTTATAAACTTACAAATCAGTTATTACACATTCC
AACACAAGCCTTGCAAGCAATGGCAAAAAATAGCAATGTTAAAGGTCTGCAAAGTTTTTC
TAAAGCATTGAAATTAGAAGAATAACTCTTTGTTAGGGTACTATTTTGCCCTAACTCTCT
TCATCACCCACTCTTTATTATTTTCTCCGTTTTCTTTTAAAGTACGATATAATGTACGTA
TTTTGCGTAAGATGTTCGTAAACCGATTTTAAATGAGGTTGTAATATGACTCCTGTTGTT
GCCCTTGTGGGCAGACCTAACGTAGGAAAATCTACGTTATTTAACCGCTTAACTCGCACC
CGTGATGCGTTAGTGGCAGATTTCCCTGGCTTAACCCGTGACCGTAAATATGGTCACGCG
AATATAGCTGGACACGATTTTATTGTGATTGACACGGGCGGTATTGATGGTACTGAAGAA
GGTGTTGAAGAGAAAATGGCGGAACAGTCGCTGTTAGCGATTGAAGAAGCAGACGTAGTG
TTATTTTTAGTTGATGCTCGTGCTGGGTTATTGCCTGCGGACGTAGGTATTGCACAATAT
TTGCGCCAGCGTGATAAAACAACCGTGGTAGTGGCAAATAAAACGGACGGTATTGATGCA
GACTCTCATATTGCGGAATTTTATCAGCTAGGTTTAGGTGAAGTAGAGCCAATCGCTGCA
GCACAAGGGCGCGGGGTGACACAACTTATCGAACAGGTTTTAGCTCCCCTTGCGGAAAAA
TTAGACGCACAAGCGGTCGATTCCGATGAAAATGTTGCAGATGATGAGCAAGATGAATGG
GATAGTGATTTTGACTTTGATAACGAAGAAGATACGGCATTATTAGATGAAGCATTAGAA
GAAGATCAAGAAGAAGCTGACGATAAAAACATTAAGATTGCTATTGTTGGTCGTCCAAAT
GTGGGCAAATCGACACTGACTAACCGTATTTTAGGTGAAGAACGTGTAGTGGTTTACGAT
ATGCCAGGGACAACGCGTGATTCGATCTATATTCCTATGGAACGTGATGGTCAGCAATAT
ACTATCATTGATACCGCAGGGGTGCGTAAGCGTGGTAAGGTGCATTTAGCAGTGGAGAAA
TTCTCAGTGATTAAAACCTTACAGGCGATCCAAGATGCGAATGTGGTTTTACTGACAATT
GATGCTCGTGATGGTGTGTCTGATCAAGATTTATCGCTATTGGGCTTTATTCTCAATGCT
GGGAAGTCGTTGGTGATCGTAGTCAATAAATGGGATGGTTTATCGCAGGATATTAAAGAT
AATGTGAAATCAGAACTTGATCGCCGTTTAGATTTTATTGATTTTGCACGAGTGCATTTT
ATTTCTGCACTGCACGGTAGTGGCGTGGGCAACTTATTTAGCTCAATCCAAGAAGCCTAT
CAATGTGCGACGAAGAAAATGACAACATCAATGCTAACTCGAATTTTGCAATTAGCAACG
GATGATCATCAACCACCATTGGTAAATGGTCGCCGTGTGAAATTAAAATATGCTCACCCA
GGTGGTTATAATCCGCCGATCATTGTGATTCACGGTAATCAAATCGAGAAATTGCCTGAC
TCTTATAAGCGTTATTTGTCGAACTATTTCCGTAAGAGTTTGAAAATTATTGGTTCGCCG
ATCCGTGTGTTGTTCCAAGAAGGAAACAACCCATTTGCAGGTAAGAAAAATAAATTAACC
CCAAGCCAGTTGCGTAAACGTAAACGCTTGATGAAATTTATTAAGAAAAGTAAAAGATAA
GAGATTGACGTTATGATGCAATATTCCCCACAATTTAACAATGCGAAAGTATTGGTTCTT
GGCGATGTGATGTTAGATCGCTATTGGTTTGGTGCCACTAATCGTATCTCGCCTGAAGCA
CCTGTGCCTGTTGTTAAAGTACAAGAGAGAGAAGATAGGGCTGGCGGTGCAGCAAACGTG
GCAATGAACATTGCAAGCCTGAATGTGCCTGTCACTTTGCACGGTTTAGTTGGTAATGAT
GATGCAGGACGTGCGTTGGATAAACTATTAAGCGAACATCGTATTCAAAATCAATGTATT
GCGGTAGATTCTCACCCAACGATTACTAAATTACGCATTCTTTCTCGTCATCAGCAATTA
TTGCGTTTAGATTTTGAAGAAGGTTTTCATAATTTAGATTGTCAAGCGTTACTTGCAAAA
TTAGCAGCGGAAATTACCGCTTACGGTGCGTTGATCTTGTCAGATTATGGCAAGGGTACG
CTTGATACCGTTCAGCAAATGATTCAAATTGCACGTCAAGCGAATGTGCCTGTGTTAATT
GATCCAAAAGGTACAGATTTTGAGCGTTATCGTGGGGCAACGTTGCTTACGCCAAATATG
TCTGAATTTGAAGCGGTAGCAGGGCATTGTCGTGATGAAGATGAAATCGTGACTAAAGGC
TTAAAAATGATAGCCTATTTTGATTTGTCGGCATTGCTGATTACTCGTTCAGAAAAAGGT
ATGACGTTACTTCGTCCAAATCAAGAGCCATTCCATTTACCGACGCAAGCGAAAGAAGTT
TATGATGTAACAGGGGCTGGCGATACGGTAATTAGTGTGCTGGCAACGGCGATTGCAGAT
GGTCGTCCTTTGGAAGAAGCGTGCTATTTAGCGAATGCGGCGGCTGGAATTGTGGTGGGT
AAATTAGGGACATCAACCGTTAGCCCAAGTGAACTAGAGCAGGCAATTCATCAACGTGCT
GAAACAGGTTTTGGGGTTGTGTCTGAAGATGAATTGAAGGCGATTGTTAAACAATCAAAA
ACTCGTGGTGAAAAAATCGTAATGACTAATGGTTGCTTTGATATTCTCCACCCAGGACAC
GTTTCTTACCTTGAAAATGCGCGTAAGCTAGGCGATCGTTTGATTGTTGCAGTAAACACC
GATGAATCCGTAAAACGCTTAAAAGGGGAAAGCCGTCCGATTAATGATTTAGATGCACGA
ATGGCTGTATTGGCTGGGCTTGCTTCAGTTGATTGGGTTGTGCCATTTGGTGAAGATACG
CCACAACGTTTAATTGGTGAAATTTTGCCTGATTTATTGGTAAAAGGTGGCGATTATAAG
CCAGAAGAGATTGCAGGTAGCCAAGAAGTTTGGGCAAATGGTGGTGAGGTGCGTGTTCTT
AACTTTGAAAATGGTTGTTCGACCACTAATGTGATTAAGAAAATTCAATCTTTGTGAACC
TTTTGCTAAAATAGCCTTCTAAGTAGCAGGAATTTTTTATCTACAATATTCATAGGAAAT
TAAAATGAAGTTTACACAAGTAAAATCATTATTTATCGCAGGTTTTGCTTTATTTGCATT
TTCTTCAGCTAATGCGGAAGAGAGAGTGGTTGCAACAGTAGATGGTTATCCCATTATGCA
GAGCCAAGTAAAACAGGCTTTGGGTAAAAAAGCGAATACGGAAGCTAATCGTAAAGCGGC
TTTGGAGACTATTATTGATGATTTCGTTGTGCAACGTGCGATTAAAGAATCTGGTATAAA
AGTAGACTATGCTTATGTTGATCAGATGATGGAAGATGTTGCTGCTCAAAATGGTATAAC
ATATGGGCAACTACTTGATGCTTTGGATTATCAGGGCATTAGTCTTAGTCAGTATCGTCA
ACAACTTGCTCATCAGCTTTTAATGGAACAAGTTCGGCAACAAAGTATTGGAAATTCTAT
TCAAGTAGAGCCGAAAGATGTTCAATCTTTAGCGAAGGACATGCTAGATAAAGCAAAAAC
AAACGGTACATTTGAAACAGTTTCCGCTACAGAATATCGTATTAGTCACATATTGATTAA
AACGACGCCAATCTTAAATGATATGCAAGCTAAGGCAAAATTACTATCAATTACCGCTGA
CATTAAATCTGGTAAAATAACATTTGAAGAAGCAGCGAAAATTAACTCTGTAGATTATAT
ATCTGGTATTGATGGGGGAGATCTCGGTTTTAATTTTCTAGATGTCTATGATTCAACTTT
TGCTAACATTGCAAGTAAAAGTAAAATTGATGTGATTTCATCTCCTTTTAAATCACAATT
TGGTTGGCATATACTAAAAGTTACTGATACTCGTAGAGGAGATCGTACGGAAGATGCTTA
TTTACAGAAAGCTTACGAGCAGCTTGTTGATAAACAAGTGCAAGTGGCATCAAAAGATTG
GATAAAAGTATTGAGAAGTAAATTAGATATAAAATATTTTTAATTTATCTAATAATTAAG
GGAGCCTCGCATATGCGAGGTTCTTTACTTTATTAAATTTATAAAAATTAGTGGGAACAT
AACCGCTTATTAAGGTATTCAATGAGTTCAAATTCAAAAAAACATTTAGGGCATACCGCT
CGTAAACGCTTTGGTCAAAACTTTTTACACGACCAAAACGTTATTCATAATATTGTTGCG
GCAATTAATCCGCAGCAAAATCAATTTTTATTGGAAATTGGTCCAGGCTTGGGGGCATTA
ACTGAGCCAGTGGCAGATCTCGTAGATCATCTTACTGTGGTCGAATTAGACCGTGATCTT
GCAGAACGTTTACGCCATCACCCGTTTTTACATCAAAAATTAACTGTGATTGAACAAGAT
GCGTTGCGTTTTGATTTCCGTGCCTATTTTGATAGCCTAGCCTTGAATGGCAAAGCGGTC
AAAGTGTTTGGTAACTTGCCTTACAACATTTCAACTCCGTTGATGTTCCATCTCTTTAAG
TTCCACGACTTAATTCAAGATATGCACTTTATGTTGCAAAAAGAGGTGGTTAAGCGTTTA
TGTGCTGCACCAAATAGCAAAGCCTACGGGCGTTTAACCATTATGGCGCAATATTATTGT
CAAGTAATACCCGTGTTGGAAGTGCCGCCAACAGCATTCAAACCTGCTCCGAAAGTAGAT
TCTGCGGTAGTGCGGTTAGTGCCATATAAAACACTACCCTACCCTGTGAAAGATATTTAC
TGGCTAAATCGTGTGACCACACAAGCCTTTAATCAACGTCGTAAAACATTACGCAACGCA
CTTGCTACGCTGTTTAATGTAGAGCAGTTAGAGGCATTAGGGGTAGATTTGAATGCACGA
GCGGAAAACTTATCGCTTGCGGATTATGCCCGTTTAGCAAATTGGTTATGTGATAATCCA
CCAGAAATAGAAAAAACAGAACTAGTCTTGTTTGATGAATAATAAAAGTTAGCCCCTTCT
ATTGTCGGAAGTTAAGTCAATATTCAGGTGCTAGTATATTGATCATAGACAAAAGTGTTG
GTTTTAATTATTTCCCCTAATTATCACTAACTCTTTTTATTCAAAAATCCTTTATAAACA
TAATCTTATGCTTTTTCGTTAATCCATTATGAACCGATAATTTGGTGTAATAGACAAAAT
AGTTGCTGATCTGTCAAAAACTACGCCAAGTGGACAAAACAGTTGCTAATGTTTATTTTC
TTTAAATGTTAGCAACTCTTTTTATTTAAAAAGTCTTGTATAAACAATATCTTACGCTTT
TTCGTTAATCCGTTGTGATTATTTAATTTTCGCTTAAGTTCACTAAATAATCCCTCTGAG
CGATTTGTCGTCTTTTCTATATTTAATTCAGAATGTTTTTCATAGATAAAAATAAAATCC
ATATAACGCTTTAAACTGGCATAAGCACTTCTTACATTGCGATGTTTATAAGGAAAATAA
CCTTGATATCTTTGAATAGTTCTGACTGAACAACGAGATTTAACAGCAAGTTGTTGATAG
GTTTGTATTCCAGATGTGTAATAAGTCCAAATTTTAATTGGATCTAATTTATTTTTTTAA
GATAAAAATTTTATAACATTTATTACCAAATAACATTGGATATTATTTTGTATACTATGT
TTCCTTAATTTTCAAACTTTGACAAAATGGGAGATTTTTTGCTCATGTTTTAAAATAGGG
GCTAAAGCCTTGTAATATAAGGCTTAGGCCACTTTTTAGCAATTATGTTGTTTTATATGA
AAAATTATTCTTCAAATGGTGCATTAAATCTTTCAATTCTAGCACCTAATTTTTGTAGTT
TATCTTCAATGTGTTCATATCCACGGTCGATATGATAAATACGATCAACAATAGTTTGAC
CATTTGCAATACAACCTGCCAGAACTAAACTGATAGAAGCTCGTAGGTCTGTTGCCATTA
CTTCTGCGCCTGAGAGGCTTTCGACACCGTGACAGATCGCTGTGTTACCTTCAATTTCTG
CTTTTGCTCCCATACGGATTAGCTCTGGAATGTGCATAAAGCGGTTTTCAAAGATCGTTT
CGGTAATTTTGCTGGTGCCGTTGGCGACTACATTTAATAATGTAAATTGAGCTTGCATAT
CCGTTGGGAAGCCTGGATGAGGCATTGTGCGGATATTGACTGCTTTTGGTCGCATACCTA
AAGAGTCGAGGGTAATGCTGTTTTCGGTCACGTCAACTTGCATTCCTGCTTCGCGCAATT
TTTCAATCACGGCATCTAATGTATCCGCTTTCGTGCCTCGACAAGTAATTCGTCCGCCAG
AGATTGCGGCAGCAACAAGGAATGTACCTGTTTCGATACGATCTGGGACAATGTGGTGTT
CACAGCCACCTAAACGCTCTACGCCCTCAATGGTAATGGTGTCTGTGCCTGCCCCTGTAA
TTTTTGCTCCCATTTTGTTGAGGAAAATGGCGGTATCAACAATTTCAGGTTCACGAGCGG
TATTTTCAATAGTGGTTGTGCCTTTTGCAAGGGTTGCCGCCATCATCACAGATAATGTTG
CACCTACGCTGACTTTGTCCATCAGAATACGCGTACCTGTTAATCGGCCGTTCACTTCTG
CTTTAACGTAGCCTTCATCAAGGGTGATGATCGCTCCCATTTTTTCTAAGCCTGCAATAT
GCATATCGACAGGTCTAGCACCGATGGTACAGCCACCTGGTAATGAAACTTGACCTTGAT
GGAAACGAGCAACTAGGGGGGCTAACGCCCAAATTGAAGCTCGCATTGTTTTGACAAGCT
CATAAGGTGCAACATAATGGTCAATTTTGCTGGCATCAATATGTACTGCGTTATTTTCCG
CACGTTCAACGACAACACCTAGTTTACGTAGAATTTTGAATGTGGTTTCAACATCTTTCA
AATCAGGGACGTTCGTAAGAATGACGGGTTCTTCCGCTAAAATAGCCGCAAATAAAATCG
GTAATGCTGCATTTTTGGCACCTGAAATATCAACAGTTCCGCTTAAAGTGAAAGGACCGT
GAACACGAAATTTTTCCATTTTAATTCCTTTAGATGATGTGATTAGCTTGGCATATTGAG
CAAACGCTCTCTTTTCCATTGTTCTTTAGTGAATGTTTTGATCGTTAATGCGTGGATTGC
ATTGGTTGCAAAAAATTCAGTTAAAGGACCATAGATCATCTGTTGTTGTTTTAGTTTAGA
CATTGTGGCGAAGCTGTCGCTTACTGCGATAACACCATAATGGGAATTTTCACCTTGTAC
ATAAACTTCATCAAGTTCTAAGGCGCTTTTTAGGATTTCTTCAATTTGTTTAGGTTCCAT
TGTTATTTCTTCTCACAAAATAGGAATGTTTTAAACCAGTCTGCTAAATCAAATAACTCC
GCAAGGCTGTGTACCGCTTGCGGAACATTAAATAAACAGTTTTTATTTTTTTGTTGATAG
TGGTGAAGTAGTTCAGCCAGTAACGTAAAGCCTGAGGAATCAATGCTAGTGAGACCTTTT
AAATCCCAATAAATGTGTTGCGAACTTTTGGGAGATAAAAAAGAAGCACGTTGCTTCCAG
AGTGGAAGCAACGTGTCACGGGTAAGCTCACCTGATAGTTGAACCATCAGGCTTTCATTG
TTCTGCTGAATGTGCCATTGTAATGGATTTTTTGTTTGCATACCCGAATTATTTTAATGT
GATAGGTTGTTTTGCAGATTGTGCAACATGAGCTGTTAAAGCATCAATTCCTTGTTGGCG
TAAAATACCGCTCCATTCGTTTTGTTTGGTTGCGACCATACTCACACCTTCGGCTGACAT
ATCATAGGTCTGCCATTCACCTGTTTTACTATTTTTACGCCATTTGAAATCTAATTTGAT
TGGCTTGGCGTTGCCTGATTGTAGAACATTGACGCGAATACTGACGATAGATTTGTTGTC
TAGCGGTTTTTCACTTTCAATTTGAACTTGTTGATCGCTGTATTGTGTTAATACTTGCGC
GTAAGATTGCTCAATAAATTGACCAAATGCAGTGAAAAAAGCTTCACGCTGAACATCAGT
CGCTGACGCTAAATTTTTACCTAAGACTAATTGACCGGCATATTTAACGTGAATATGTGG
CATAAGATCATTACGAACGATAGTGCGTAAATAGTTTGGATCTTTCTTAATTTTGCTTTG
ATTTGCTTTGATATCACCAAAAAGTTTATCTGCCGTTTGTTGCATTAGGACATAAGGGCT
AGTAGAAGCCAAAGCCGAGTTTGAAACGAATGCAGAAATTGCAACAAAGCCTGCAATAAA
AAGGTTTTTAAGGGTTTTGATCATCATAAAACTCCACAATGTGATTTTAAAAGTGAGCAA
TTATTCCGCTTTAGGTTCAGCGGTGTCTTCTGTTTTGTCAGATTTCTTATCACCATATAA
GAACTGACCGATTAAATCTTCCAGTACCATTGCTGAGTTGGTATCAGCAAAGCTATCCCC
CTCTTTGAGCATTGCTGTTTCGCCTTCAAGGACAAAGCCCACATTCAGTGCAATGTACTG
CTCGCCCAGTAAGCCTGCTGTTTTAATAGAAAGAGAACTTGTATCAGGAATTTGATTAAA
TTCTTCATTAATAGCAAGGGTGACTTTCGGGGTATAGGTTTTAGGATCGAGTTGAATATC
AGATACTCGTCCAATTACTACACCGCCAACTTTAATTGGCGCACGGACTTTTAGTCCGCC
AATGTTATCAAAAGTTGCATAGAGTGAGTAGCTTTTTTCCGAAGAGAAGCCTTGTACGTT
AGCAACTCGTAAGCCCAAAAAGACTAAAGCTCCTAATCCAAGAAGTACAAATAAGCCTAC
CCAAAATTCATATTTAATTGATTGACGCATAATTTTTCCTATTCAAATACACTAACAAGC
GGTGTATTTTGTCTGCTATTTTACAATAATACCTTTGCTTGTTTAACCGCCGAACATTAT
TGCCGTTAAAATAAAATCAAGCCCTAAAATAACCAGTGAAGCGTGAACGACGGTTCTTGT
TGTTGCTTGGCTAATCCCCTCTGAGGTTGGTAGAGCATCATAGCCATTAAATAGAGCTAT
CCACACCACTGCAAAGGCAAAGACGATACTTTTAATGAAGCCATTAAGCAGATCGCTCAT
TGTTACGGTACTTTGCATTACTGACCAAAAGCTACCTGCATCGACCCCTTTCCAATCTAC
GCCAACAAGTGAGCCACCCCAAATACCGATAGCAGTAAAAATCACCGCTAAAATCGGCAT
TGCAATAATGCCCGCCCAAAAACGTGGTGCGATAACACGGCGTAGCGGATCGACTGCCAT
CATTTCTAAACTTGAGAGCTGTTCTGTTGCTTTCATCAAGCCAATTTCTGCAGTGAGGGC
AGAGCCAGCTCGCCCAGCAAAGAGCAATGCGGTGACGACAGGGCCGAGTTCACGCAAGAG
CGAGAGAGAAACGAGCTGTCCTAAGCTGGTTTCTGCCGAGAAATCGACTAAGACGACATA
TCCTTGTAAACCTAGCACCATTCCGATAAATAAGCCTGATAGCATAATAATCAGTAAGGA
TTGTACGCCCAAAACGTGTAACTGTTTGATAAATAAAGGGGTATGTTTACGAAATTCTGG
CTTACCGACTAAAGCCCCCCACAACATAAAGGTGGCTCGTCCCATTGCTCTAATCGCCTG
AATAACGGAAGCACCTATTGAGGATATAAACTCCATCATTGAAATAGCTCCTCCGTATAA
TTTTGAGCAGGATAGTGGAACTGCACTGGTCCATCGGCTGTTCCTGATAAGAATTGAACC
ACTTGTGGATCTTGACTTGCTAATAAGCTTTCAGGTGTTCCTTCGGCAATAATGCGTTTA
TTCGCAATAATATAGGCGTAATCGGCAATACTTAGCACTTCATTCACATCGTGTGAAACG
ACGATTGAGGTTAGATTGAGTGCTTGATTGAGCTTTTTGATTAATTCAACGATAACGCCC
ATACTGATCGGATCTTGCCCTGTAAAAGGTTCATCATACATAATAAGATCGGGATCTAGG
GCAATCGCTCGTGCTAATGCCGCACGGCGAGCCATACCGCCAGATAATTCCGAAGGCATT
AGCTGTGCCGCCCCTCGTAGCCCTACGGCTTCAAGTTTCATTAAAACTAATTTACGGATT
AATTCTTCGGGCAAGTTGGTGTGTTCACGAATAGGGAAAGCAACGTTGTCAAAAGTTGAG
AGATCGGTAAATAACGCACCAGATTGAAACAACATTCCCATTCTCTGACGAAGTTGATAT
AACGTTTTATTGTTTGCTTGGCAAACATCTTGTCCATCAAAGAGAATTTCGCCGCTTTCA
GGTAAAATTTGCCCACCGATAAGGCGTAGCAAGGTGGTCTTGCCGATCCCTGATGGCCCC
ATAATCGCTGTGATTTTGCCTTTTTGGACTTGTAGATTTAGGTTGTCGTAAATAACTCGC
TCACCTCGTTTAAAGGTGAGTTTTTTTACTTCAACCAAATTTTTTATCTCACGCATTCGC
TTTCTTCTGGTTTAAAAATACAATTTCTTAAAAAATTAAAGGGAGTGTATTGACTGAAAA
ATGGCTTGTGATAATTAATGAATGAGCAATTAAAGTCAATGTTCTTTAAAGTAATTGACA
AAATTCCCTTTACAAAAAAGCATATCGGCTCCAAGAATACCAATATGCTTAATGTTTATT
ATCAATGCTCTTATTGTATGTAGGTAAACACTTTAACGACTTTGACGACACCATCGACGT
GACGAGCGATGTTGGCGGCGGCATCTGCTTGACTACTTGATAAGTTACCCATTAAGAATA
CTTCACCATTTTCAGTAATCACTTTGACATCTGTTGCTTTAACAGAGCCGTTCACAAAGA
GTTTCGATTTGATTTTGGTGGTAATCCAGCTATCTTTGCTAATTTGTGCAACCCCAATTT
TTGGACCGATACGAACTTCGTTATAAACCGTAGATACGCCTTCTACCCCTGTAGCGATAC
TACTCGCCGAGTCTTTGGAAAAATCATTAGGGACTTGACCTATCAGCAGGACTTTGCCGT
TATAAGAAACGACATTGATACGAGCTTCGCTGTTAAGTTGTTGATCTTTATTCAGATTAT
AAGCCACTTTTTCTTCCAGTGTTTCATCATCTAACTGACGACCTGCCGTTCTTGGATCCG
TTGCAACCTTCGTTGCGACCGCTGCTCCACCTACAACAGCAGTGGCTAAACAACCTTGTA
ATGATAGAAATGTTAAGCCAAATAAGCTTGCAAGGGTAATGCGTTTAACGAGTTTTAACA
TAGTCCTCTCCTATTTCAATGTTAGTGTGATGTAGTTGGAAACAGCAGATTATCCACCAG
CTCACAGATTAAATTCACGCAAAATTGATGCCCTTCAATTATTCGCATCTCATTAATTGA
TGGCATCTCAATATCTAGATCGGTATTATCAAGCAGCCCTTTAGTATGATCATTTAGACT
ACTGGTAAACGCAAAAATTTCCAAATTTTCGTTATTTGCACAATGTATCGCATTCAAGAC
CGCTTGTTCATTACCTAGTGGGGAAAATGCAATAAACAGATCTCCCTCTTTTGCAATCAC
TTGTAGCTGTTTACGGAAGATTTCATTGAGATCTTGATCTTGGTTTAAACAGCCCACGAG
CATTCCATCAAATTGCAGTAAATGTGCCGATAAGCTAGGTCTTACAAGATCATATCGGTG
CAACAAATTACTCACCAGCAATTGTGCATTGGCATAAGAGCGTCCATAGCCACAAACGAT
CACTTTATTGCCTCGCAACAAACAAGATACGATACGATTAGCCGCTTCGTTTAATACTTT
TGGCAGTAATTCTGCTGCAGCAATCTGAATTTGAATACTTTCACTAAAGCGATCTTGAAT
TTTTTCTAACATACTATCCTAAAAAATTTTTGATCCAAATCGGTGAACAATCACCTTCAA
ATGCCACAACATCAAAACGACAATTTGCCGTATCTAAAGATTGATTTCGTTGTGCAAGCC
ATAAATTTGCTGCTTTTTGCCATTTCTGTTGCTTGCGAAAATCAATACTTTCTACCGCAG
AGCCAAAATAGGCATTTTTGCGTTGGCGAACTTCGACAAAAATCAAGGTATCGCCTTCTT
GCATAATTAAATCCAGTTCGCCACATTTGAACTGCTGATTTTGAGCAATAAACCGCAAGC
CATTCTTTTCTAAGAAAATTTTGGCTTGCTGTTCAAAATATGCACCTTGTGAACGCATAT
TAGTTTGCATCAACAATAGAACCGCCACGATATTGTAGCCAGTTCATTTCACGCTCAAGA
TTACAATTCGGGCCTGCTCTTAGTACCCCCGTTAATCCGTGAACTTTGTAACCTGGAATT
TGACGGAACTCATTGAATTTATTCGCAATAGACCAAGTGTCAGATCCCATTGCGTATAAA
CGCATCATTGAAAAATCGCTCTCTGCAATTTGCTCTGCTTTTTTATATTCGCTAGATGAA
GGATCGGATAAGAGTGGAATTTCACTAAATTTCACCCCTTCCATCGTTAAACGGAAATCA
GGCCCATTGTTCGGCGAATTACTACGCGAAGAAGTATAAATTGGGAACTGATTAGCAAGC
GGTGAGTTATCTAAACTTTGTTTCAAATCAGATAATTGCTCCGCTGTTCCTAATGCATAC
AAACCACTACCTTGTCCTAATACCGAACCCTGCAATAAAGAAGCGACTTCAAACGCTTGA
TTGTAGTAACGAATGTCCGTATCTCTGTTAGTAAGCTGACGCCAACGTTGGGCAAAGGCT
TCCGCAGAACGTGTACCAAAATCGCCATTTGGTGCAACCACAACTGCATTTTGTAAGCCA
TCTTTCAGGAAACGTTCAGCTGCAAAATGAGCTTCTGCTTCTGGTGATAAACCGTAGTAG
CATACTTTGGCGACAGCTCTTACATTTGGGGTAGAATTTAATGCAAGTACGTTAATATTG
CTAATTTCAGGACTAATTAGCATTTCATCTACTCTTGGTTTTAACAATGGACCGATAATA
GTTTGAGCCCCTTGTTGTTTCGCCTGCATTAATAAATCATTAATGGGTGCGCTATCAGTA
TCAAATACCTGAACTGGCATCGTTGTTATTCCTTTAGCATCATCAAAACCACGTTTAATG
ATTTCACCTAAAATTTTTGCATCTCCACTTAAAGGCAATAATAATGCCACGCCATTTAAT
TGTGTTTGTTCGAAAGAAGATACGTTGCGTAATTCAATCGGGAGTAAAAGTGTCGCTGAA
TGATTAGGGTACTGTTGCTTCCACATTTCAATCACTTGAGGCAATTGTGCTGGATTAGAC
ATATTTTGATTATAAGCAACCACTAAGGCTAACCAACCAGCTAATCCGATTTCACCAGGA
CCTGCCACCGCTTTTTCTAACATACCACGGTTAGCATTGCGTAACATCTCCCAAATTTTG
TCGTTATTCGCTTGGCGACTTTGAGTATCCGTCATATAGCTATCCATCAATGCTCTTGCA
TTAACTGCCGCAATGACATCATTTTGATTTTCAGCAATACGGGCTTGAGTTTGATACACA
CGCAGACGTTGAGATTGGCTTAATAGTGTTTGTGGTAAAGCTCTCAATACACCTTGAGCC
TCTGAATTGTTCCCTTGTAATGCAGCTAATTGAGCAATTAAAAGACGATGTTCAAGTTTT
TGCTCATCGTTTAGTTTTGCTACCAAAATCTCTGAAAAGGTATTCTGAGCTTCAACAACC
TTATTTTCTTCAATTAACTTGCGAACAGCTAACAAACGATAACTTTGCTGTTCTTCAATA
TTACGGCTCTGTTCGGCTTTATTGATATAAAATTCAGAGTTACCATAAGCCTCGTTTTTT
AATGTGTCAGTCACTTTATTACCTGAACAGGCTGCCAACAACAAAGCAAGGGCAGTAGGA
ATAAAGATCGTTTTCATTTTTTGGCGAAAGCCATAACTTTGTACTAAAATAGTTGGCATC
TTATTGCTCCATAAATTTGGCTATTATCTAGACTTAAGTTAGTCTGTGAATATTAGGCAG
ATCTTACTTATCAACTAAGCGAAAATCAAATGAAAAACGAATACTCACCTAAACAAATCG
GTACATTATATATTGTTGCAACCCCAATCGGAAATTTAGAAGACATTACTCAGCGAGCCT
TAAATACTTTTGCTGCCGTCGATCTTATTGCAGCAGAAGATACCCGCCATAGCGGTATTC
TGTTAAGCCATTATGGTATAAAAAAACCTTTCTTCGCACTGCACGACCATAACGAACAAC
AACGTGCCACCGTGCTGGTCGAAAAATTACAACAAGGACAAAACATCGCCTTAATTTCTG
ACGCAGGCACGCCATTAATCAGCGATCCTGGTTTCCATCTCGTTCGACATTGCCGCCAAG
CTGGTATTAACATTGTGCCTATTCCTGGGGCTTGTGCTGCAATTACCGCACTTTGCAGTT
CGGGTATCGCATCTGACCGCTTTTGTTTTGAAGGGTTCCTACCAGCAAAAAGTAAAGCTC
GTTGTGACAAATTTAACGAATTAGCCACAGAGCCTCGCACACTCATTTTCTATGAGTCCA
CCCATCGCATTTTAGACTGCTTAACGGATATGCAAAGCGTGTTTGGTGGCGAACGCTATG
TTGTAATGGCAAGAGAGCTAACCAAAACTTGGGAAACTATTCACGGTGACCAGCTTGCAC
AATTAATCGACTGGCTACAACAAGATAGCAATCGTATTAAAGGCGAAATCGTCTTAATCG
TTGAAGGGAAAACTGCAGATGAAAGTGAAGAATTTTCTCCGCAAGCACTTAAATTACTCT
CCCTATTAAGTGAAGAATTACCACTGAAAAAAGCGTCCGCAATTGTTGCAGACACTTTTG
GCTACAAAAAAAATGCACTTTATCAATATGGGTTAGAGCATTTTAAATAAAAAAGAGTGC
TTTTATTTAAGAAATAAAAATAATTCCTATCTAATTGTTTTAAAAAGAAATTATTCTCAT
TAAACTGATTGATTTTTTCTATTATATGAATAAATTATATTCATTTATTCAATTATTTTT
TTAGGTTATAATTCGCCTAGCAAATCACATTATATAGGAGAAAAAAATGGTAAACTCTAT
CGGTTTAGACAAGGTTTCTGCTGAGAAATTAGCAAAAGAGTTAAATGGTTTATTAGCAAG
CTACCAAGTGTTTTACACCAATGTGCGTGGTTATCACTGGAATATCAAAGGTGTAAGTTT
CTTTGAATTACACGCAAAATTTGAAGAAATCTACGATGATTTAGTGGTTAAAGTAGATGA
AATCGCAGAACGTATCTTAACCTTAGGTTATACGCCAGATAACGCATTTAGCCAATACTT
ACAAGTTTCACTTGTTAAAGAAGACATTGGTGCAAGTTCAGCACAACACTGCTTAACAGG
TACTTTAGAAGGCTTCAAAACTTTACTTAAACAACAACGTGAAATTTTAGCGTTAGCAAA
TGCTGCAGAAGATGAAGGTACAGCGTCACAAATGAGCGACTACATCAAAGAGCAAGAGAA
ATTAGTTTGGATGTTCTCATCAGCTGCAACTTGTGGTGTTTGCCAACAGTAATTTAAAAT
CTTCAAAGGACCTCTTTGGTAGTAAAACCACAGAGGTCTTTTTATTTTCTATAGAAATCG
GCACAGTAGGCAAAAGTATTAGTTTTAATCATGTTCTCTAATTCTCTCCAATACTTTTGT
CTCCACTGTCTCCACTTCTTTGTATAGCTGAAAAACAGGTAGAATATTACTAATAAATAA
CCACGGATTTCTCTTATTAAAACAAACTCTGCTGTCCACTCAAAAACTCAGGTGTCTCTT
TTGCTTTAAATCCATAGCTCGCCAAATAGCCTTTCAGACTTTCGATATTGTAGAACGAAT
GGCTATTGGTTGTGTTTTGAAAATAGAGATAAAGCTGATCAAACTCCGCTTTTCGCTGAT
TTAACAATGTTGCCAGTTGTTGTAATTCGGTTTCGCTATAACTATAATCGTGGCGTTCTT
GTGCCGATTGGGCTTTCGACCAGTGGGGATTACGACCGTGTAATCGCAGGTAAGCGGTGC
GTTGGTTCGCATAAAACTGAAAGGCAGGCAAACCGATATTCTGCGGATAATCCACGTTAC
ACCAAATCAAATTTTCCTTGCCGTGAAAATAGTCTAGCACCGACTGCGTATGCCAACTGG
TATGGCGAAATTCAATCGCAAGGGGATAATCACTGAACCACGACACCAGCTCCGCCAGAT
AGTAACGATTGGCGTACTGACGCTCGAAACTGGTTGGGAATTGCACAAATAAATTGGCTA
AACAATGGCTATCACGCAACGGTTGTAACGCAGCCAAAAATGCCTGTGCTTGCTCTGCGG
TAGCGATACGTTTATGGCTAAAATCTTGATGCAGTTTCACCGAAAATTTTAATCTCCCTT
CAGACTTTTCTAGCATACCTTGCACTGCCTTATAGCCAATCGGGGCGTGAAAGGTACTGT
TGATCTCAACGGTGTCGTAATGCTGGCTGTAAACCGACAAAAAATCCGCTTTGTCCGTTC
CAAACGGATAGAGCGTACCGACTAAATCCGTATCGCTATAACCGCCAGTGCCGATGTAGA
TGTGGGGTGTGTTCATTAGGATGTAAGCCACTTCTATTCAACTCATGTCTACTATAATAT
TAAAAACGCAGTGGAAATCCCACTGCGTTTAACTTATTGATCTAACTGAAATTAAAATTT
CCAATCTAACCCTAAAGTTATTTGATAACTTTGTTTATATCCATTACCAAATAATTTATC
TGCATCAAGATATAAATGGGTATTATTGCCTAAACGAGCTTTCATACCTAATCCTAACGT
TGTCCAAGTTCCACGATGATTGATATTATGTTGAACTCTGTCTGTGGCACTACGAATGAT
ATTAATATCTTGTGTAGCGTTAAATTCTCTATGCATTGCGACTTTAGTATAGAAATTCAA
AGTTTGATTGAGTTGATATTCTGCCTTAGTCCCAACACTCCCCACTAAGCTATTGATTTC
GTCAGCCGTTACATTCAAGCCATTTTTAATATAGTTCGTAGAACTTAGGTGAGTATAGAA
TAATTGTGTATATGGTTCGATTTCCCAACGACTACTCAATTCAAAACCTTTACTATAAGC
CAGTGATGCAGAATAGAGATTGTGATGATATGCCTGCGAAGCATTGGATTTTAGTTCATT
AGATGCTCTTGCCATTCTCACTGCGACATCTAAATAATGTCGATCTTCTGTTTCGTAAGC
ACCATATAACGCCATACCGTATGTTTGGGTTTTATATGTTTCAGAGAATTGGGCAAAGTT
AGTCTTGCCTTTTTCAACATCTAAAGCAAAGCCAAAGCGAGCTGTACCATTACCCAACGT
CGAGGACTTGTCATAACCTACTTGTAATCCAAAATTGTTGAATTTATATCGTTCCTGAGT
TATTCGATCAGAACTTGAATTAACCCATAATCCACCTAGCTCAGAAACCGTCGGGATCAT
ACCATTTACCGTTGCAGTTAAATACGGATAAGCATCACTTGAACGGCTATGCTCTAATCT
GTTACGAATAGAATTTAATGCAAAGTTAGATACAAGGGTTGCATAACGGCTTTCTGCAAT
CGTTCGCTGTGTTTCCTGTTCTGCAGTGGTGATTGTGATTTTATTGTGGTTTGCCGATGC
ACTCGAAGTTTCCGTTTGTCCATTTGTTGGAGCTGTAGCATCTGTTGGTTGTGCAGATGT
AGATGTTGTAGTGTCAGAGCCAGAAGCCTCCGCTTGATCGCTTGTTTGAGCTGTATCTGT
TGGAGGTGTCGCTGTTGTATCTGACGAACCAGTTTGTTCACCTGTTGTTGCTGGAGTGCT
ATCTGTAGGTTTAGCAGGGGCTACATCAGTATTAGTGCTGTTAGTCGCTGTATCTCCCGT
TGTAGCAGGCGGTGTAGTTTCATTGCTAGTTGCAGATGTATCTGCTGGTTGTGTCACTGT
TGTATCTGACGAACCAGTTTGCTCACCGGCTGTAGCTGATGTTGCGTCAGTATTACTGCT
GTCAGTCGCTGTATTTCCCGTTGTAGCAGGTGATGTAGTTTCATTGCTAGTTGTAGATGT
ATCTGCTGCTGGAGGTGTCACTGTTGTATCTGACGAACCAGTTTGTTCACCTGTTGTTGC
TGGTGTGCTATCTGTAGGTGTAGCTGGTGGTGTTTCAGTATTATTGTTGCCAGTAGTTGT
ATTTTCTGATACAGGTTGAGTTACTTCTGCTTTTGACTTCACAACATAGCTGTCTTTTTC
AGCTTCTAACACTCTATTTTCAGGAAGAATAACACTATTTTGGTTATCTGTATTGATCCT
TAGTTTTCCAACAATCTCACCTGCAATAGAAAGACTATTAATATCCGTATTACCAATATT
TATCTTGCTATCATCACTCGCCTGAACATTATTTAATTTCAATGCCGTTGGAGTTGAACC
ATCAAACCCACTACCTGCGACAGTATTAATCTGAGCCTGATCAGCTAAAACTAAATTTTC
TGCAACAGACAAATTTTTATTTAATGTAATTTGGCTATTTCCAGTCACGGTTAAATTTTT
AACATTTTCTAACGATAAAATACCGCTAAAACTTGGTTTTACGTTATTTAATGTTACTGA
AACATTTGTTGCTTCACCTGTAAGGATTTTTGTTACCGAATTTGAGGCGCTCGTTACATT
GATCTCACGGCTATAAGATTGATCATTATCTACCCCTGCTAAATATAAATCTTCCACTAA
CCTCACATTTTCCCCTAACTCAATCGTCACTGGGGTAGTGTTGTGAGAAGAACTAGCGCT
ACTATCTTTACTATCAGCAATAATTACTGAGTATAGTTTAGTTTCTGTTAAATCAGCATT
TCTTACTATCAGAGTATCGTGTCCCCCATTACTTTTTGTAGTATCGCCATTCCCAAGCAA
AATAATCGGGCGAGTGTCCGTAGGCTCGCTTTCAACATTTGTTCTAACGTTATCTAGGGT
TAATTTATTTCCATTTGTTACAATTAAAGTTGGAACCGCTTCTAAACTGTTAGAACCTAT
TGAAGTGAAAATACTGTCTAAACCTCGACTAGGCTTTAACGATAAATTCATATTGGAAAA
AGTCACATCTTTTCCTAATGATAAATCATAACCTTCAAAATGTAGGCGATTTCCTTGTCC
CTCAATTGTGACTTGTTTATTAAAACTAAAAAAACCACTACCTCGTATTAACCGAGTATC
GCCTTCTAAACGAATAATATCGCCGTCACTAGCTTGATTAAGTAAAGCCTGCAAGCGTTC
ACCACGATTATCTGCTGAGTTGCCCGAAACCGTGTAAGTCTGAGCATTCGCATAATTCAT
TTCAGGAATAGGGGATAAACATAATAAGATAGCCAACGCTAACGAGGATTTTCGGAAATA
CATAGACGATCCTTATAAAGATATAAAAAATTAAATTATTAATTCTAATGAGTTTTACTG
AGAGAGTAAAGCAGTATAATGACTAGAAATTATACTTTTCACTATTTTTGCTATGTATGA
AAACTATCAAAATACGATATAAAATTGATAAAACCACAACTAACTAATGAAATTCCTTGC
AAAAAATGCTACATTTCTCAAGTTGATTTTTATTTATGTACGGAGAAATCTGAATGAAAC
TGACCGCTTTAACAGCGTTATCTCCTATTGATGGTCGTTATCAAGATAAAGCGACTGCAC
TTCGCCCTATTTTCAGTGAATTTGGCTTGCTTAAATTTCGTGTTACCGTGGAAGTTCGTT
GGTTACAAAAACTGGCTTCTCACGCACAAATCAACGAAGTTTCAGTTTTATCTAAAGACG
CAAACGATCACTTAAATCAAATTGTCGAACATTTTTCGATTGAAGATGCCGAGCGTATTA
AAACGATTGAGCGTACGACCAACCACGATGTCAAAGCGGTGGAGTATTTCTTAAAAGAGA
AGTGCAAAGCCTTGCCTGAACTGCAAAAAATCAATGAGTTTATTCACTTTGCTTGTACTT
CTGAAGACATTAACAATACTTCTCACGCCTTGATGCTTAAAACGGCTCGTGAAGAAGTTT
TATTGCCTGAATGGAAAAAAGTGATTGATGCTGTTGTGGAATTGGCTCATCGTTACAAAG
ATATTCCGTTACTTTCTCGTACGCACGGTCAGCCGGCAAGCCCAACCACGATTGGTAAAG
AGATGGCAAACGTGGCATATCGTTTGAAACGTCAGTATAAACAGTTAGAAAACCTAGAGA
TTTTGGCAAAAATTAACGGTGCAGTGGGAAATTATAATGCGCATCTATCCGCTTACCCTG
AAGTTGATTGGCACACCTTTAGCCAAGAGTTTATTCAATCTTTAGGGGTAACTTGGAACC
CATACACCACTCAAATTGAACCGCACGATTACATTGCAGAATTTTTTGATTGCGTCTCTC
GCTTTAATACGATTGTGATTGATTTTGACCGTGATATGTGGGGCTATATTGCGTTAAATC
ACTTTAAACAACGCACCATTGCAGGCGAAATTGGTTCTTCTACAATGCCACATAAAGTTA
ATCCAATTGACTTTGAAAACTCCGAAGGCAACTTGGGTTTAGCCAATGCGGTGATGAACC
ATTTAGGGCAAAAATTGCCGATTTCTCGTTGGCAACGTGATTTAACCGACTCAACCGTAT
TGCGTAATTTGGGCGTAGGTTTAGGTTATGCTTTGATTGCTTATGCAGCTACTTTAAAAG
GAATTAGCAAGTTAGAAGTGAATGAACAACACTTGCGAGATGAATTGGATCAAAACTGGG
AAGTGTTAGCTGAGCCAATTCAAACGGTAATGCGTCGTTATGGTATTGAAAAACCGTATG
AAAAACTTAAAGAGCTAACCCGTGGCAAACGTGTAGATGGTGAAGCGATGCGTCAATTTA
TTGATGGATTGGCATTGCCACAAGCAGAGAAAGATCGCTTAAAACAGATGACCCCTGCAA
GCTATATTGGCTATGCGGTGGAACTTGTTGAAAAGCTGTAAAGTTTCTTAATGGTAGGGG
CACACTGCGTGTGTCCTACATTTTCGCTTTTCAAACTGTATATTCCATTCGTTTCGTAAA
TTTTTTGTTAAAACGCACCGCTTGTTGTATATTCACTTTTACTTTCTATTTTCAAACAAG
GAGCTAATATGCTGAATATCGTTTTTCTTGACCGTACAGGCATTCCTGCCACTCACAACA
TTCCACGTCCATCTTTTCCGCATAATTGGATTGAATATGATCGTACTTCTGCTGAAGAAA
CCTACGAGCGAGCAAAAGATGCCGATATTGTGATTACTAGCAAAGTATTATTTGGACGAG
AGTTGTTAGCTAAATTGCCTAAACTGAAGCTTATTGCAATTACTGCGACAGGTACAAATA
ATATTGATCTCGTTGCAGCAAAAGAACTAGGCATTGCGGTGAAAAATGTAACGGGTTATT
CCAGTGTGACAGTGCCAGAACACGTTTTAGGGATGATTTTTTCATTAAAACACAGTTTAA
TGAGCTACCATCATGATCAAGTCACCAGCGACCGTTGGGCAACTTGTGGGCAGTTCTGCT
ATGTCGATTATCCGATTACCGATGTGCGTGGCTCCACCCTTGGCGTGTTCGGCAAAGGCT
GTTTAGGGACAGAAGTAGGGCGTTTGGCAGAGTTAGTCGGTATGAAAGTGCTTTATGCAG
AACATAAGGGGGCAACGACTATTCGTGACGGCTATACCCCTTTTGAAGAGGTGTTAAAAC
AAGCAGATATTGTTACTTTACATTGCCCATTAACTGAAACGACCCAAAACCTGATTAATG
CAGAGACCTTGGCATTAATGAAACCGACTGCGTATTTGATTAACACAGGTCGTGGCCCTT
TGGTCGATGAAGCTGCTTTACTTGATGCCCTAGAAAATGGCACAATTGCAGGGGCAGCAT
TAGATGTGTTAGTCAAAGAACCACCAGCGATTGATAATCCGCTTATTCAAGCGGCAAAAC
GTTTACCGAATTTATTGATTACGCCACATGTTGCGTGGGCGAGTGATTCAGCCGTCACAA
CTTTAGTTAATAAAGTGGCGCAGAATATTGAAGAATTTGTCAAAACAGGCAAATAATTTG
TGATTAACTTAGGAGTTCCTATGAAAAAAACAGTTTTAACCCTTGCTTTAACCGCACTTT
TCGGATTTTCAACTTCAGCTATGGCAAATTCAGCTGCTCAAATTGAAGTGAAAGTGCAGC
AACTTGATCCACAAAATGGCAACAAAGATGTGGGAACAGTGACTATTACCAAATCGCCTT
ACGGTTTAGTATTTACCCCAAATCTTAAAGGATTATCACATGGCTTACACGGTTTCCATA
TTCATGAAAACCCAAGCTGTGAACCAAAAGAGAAAGATGGAAAATTAGTTGCAGGCTTAG
GTGCAGGCGGTCACTGGGATCCTAAAGGAGCGAAAAAACACGGTTATCCTTGGTCTGATG
AAGCCCATTTAGGTGATTTACCTGCTTTAGCGGTTGATCATGATGGTAATGCAACTAATC
CTGTACTTGCACCACGCTTGAAAGAGCTTGATGAAGTTAAAGGTCGCTCGCTGATGATCC
ACGCAGGTGGTGATAACCATTCAGACCACCCAGCACCACTTGGCGGTGGCGGAGCAAGAA
TGGCTTGCGGTGTTATTAACTAATTTTTTGTTGATATAACAGAAATCTCTGAGACAAGCG
GGTAGATTTTGGTAGAATTTTACCAATTTCTACTCGTATTAATTTTTATGAACTTAACAA
CTCCTTTATTTATTGCCTTTCGCTATTGGCGTTCTAAAAGTGGCGACCGTTTTGGTCGAT
TGGTCACAAACCTTGCAAGTCTAGGCATTGTGTTGGGTGTGATGGCTCTTGTGATCGTCC
TGTCTGTGATGAATGGCTTAGAAAATATGCAGAAACGCAATCTGCTTTCTACCTTACCCC
ATGCGATTATTTCACCCATAAATGAAGCTTGGAACAAAGAACAGCCGTTAAATTTACCTA
CTTATGTGGAAAAATCTGTTCCTATTAGCCGTGCCAATGTGATGATTCAAAGTCAGCATG
GCATGAATGCGGGACAATTAATTGGTGTTGAGAAAAATAGTGATGATCCGTTATTAACGG
AAGTAAGTGATTTATCAGAACGGTTACCAGCAGGCTATTTTAATGTGTTGATCGGTTCAC
GCCTAGCCAATCAGTTAGATCTAAATGTGGGTGATAAAATCCGTTTGATGATTACAGAAA
ATAGCCAATATACTCCATTTGGTCGTGTGCCTGTTCAGCGTCTTTTTACTGTTTCAGATA
TTTATTATTCAAATAATGAAGCGAGTGCTTATACCTTATTTGCAAATTTGGCTGACTTTG
GACGTTTGTTACGCATTGAAGAAGGCAAGAGCCAAGGTGTTCGTTTATTTTTAACTGATC
CTTTTTTAGTCACGGAGTTACCTTCGGCATTTCCTGCTGATAAATGGCTGGTTAATGATT
GGCGTGAACAGAAAGGAGAATTTTTCCAAGCGGTGAGAATGGAAAAAAATATGATGGGCT
TATTGATTAGCCTGATTATTATCGTGGCTATTTCAAATATTGTGACATCATTAAGTTTAA
TGGTGGTTGATAAACAAGGGGAAATTGCGATTTTGCAAACCCAAGGATTAACCAAAGGAC
AAATAACACAAATTTTTGTGGCTCAAGGTGCAATTGTTGGGGTAATAGGTGCATTAGTCG
GGGGAGTATTTGGTGTGTTAGCAACGGTTTACTTAGGAGATTTTATTCGCTTAATTAACC
CTACGGGAATGATGTTGCCGACAGAGATTGTTTCAAGACAAGTCATGGTGATTGTACTTT
CTTCGATTGTATTATCGTTGGTTTGCACACTGTATCCAGCCTATCGAGCGTCAAAAATCG
AACCTGCGGAAGCATTACGCTATGAGTAGAAAATCACCTATTCCTGAAATGCCTTGGACG
GCAAAACATCAATGGCAACTTAAACCCAGTTCACTCTGTGTGATCTCTATGGCAACCATT
CTAATGGGAATTGCTGATGGATTATTAGTGTTGGCAAATTTAGGTTCAAGCCCGTGGACG
GTTTTCTCACAAGGCGTAGCGTTACAAACGGGATTGTCTATCGGCACAGTGGTTGCCATT
ATCAGCGTTATCGTACTGCTACTTTGGATCCCACTTCAACTACGTTTCGGGCTAGGCACA
CTACTCAATATTTTTTGGATCGCTCTCTTTATTGATTTAACCGTACAATATGTGCCAGCC
CCCGAAAGCCTATTATCACGCTTCATCCTAATGATAGGGGCTATTTTACTGTTTGGCATT
AGCACAACCTTCTACCTTTCGTGCCACTTAGGTGCAGGGCCTAGAGATGGCTTAATGGTC
GGAATGTGTCAGAAATACGGCTGGAAAGTAGGGATAGTTCGCACGACAATTGAAGTGACA
GTATGTGTGCTTGGTTTTATCTTAGGCGGAACAGTCGGCATTAGCACCTTGTTTTTTGCC
TTGTGTGTGGGTTGGATTATTCAATATACGGCAATGGTTTTGGGTTGGGAAAATTTAAAG
AAACGAGTTCAAAGATAAACTCTAAGATCTTTGGAATAGGGGCTATTGATCTTTTGAGTT
TAAATCTTAACCAAACAACAATCTCCCCCAGCGAATACAACAAATCATTGCTAGCGATGC
CGCATAATTTCTTGCTAACTTATCGTACCGAGTCGCAATGGCTCGGTATTGTTTTAAAAA
AGCAAACGCATTTTCAACTAAATAGCAATAACGAATATAAACACCAGTCTATATCATCAT
TACCCACCTTTGAATTTCGGCTGTGAGGTATAACGGCATAGTAGACAAAATGCTTGCTAA
TGAATATTTTAAATTATTCTTAGCAACTCTTTTTATTTAAAAAAATCCTTTATAAACATA
ATCTTATGTCTTTTCATTAATCCTGTATGATGCGATAATTTTTCCTTAAGTTGCCCAAAT
AAGTTTTCAAGTCTATTTGTCGTTTTTTCGATATTTAAATCGCCATGCTTTTCATAGGTA
AATAGATAATCCATATAACGTTTAAAACTATGATAAGCACTTCTTACATTCCGATGTTTA
TAAGGATAATAGCCCTTTTCATTCGGTTTATCTGACCATTCTTCTAAAAACGCTTTATGT
TTTAAATACCAATGATGTAATCGTAAATAGAAATCTTTTTTAGCGCTCTGTTTAAGAGTC
AATGCAATAATTTTTAATTCTTTTCCAGCTATAGATTGATGTTTTTTTCTTAATGCTCTC
ATCACAATAGCTACCATATGAAAATGGCACATTTGCGTCGGTGTATCCAATAAATCTTTC
AATATACCCCGTCTGCCATCACAGGTAATTAATTGAATTTTATAGTCTTTCATACGAAGT
GAATTAAATGCTATTCTGTAATAAACATCTTTTTCTGTTTTAATAACACGATGGTGAACC
ACCTTTTTAGAAAGCGAATCCATCAGGACTAAAATACCAAATTCACGACCAAAGAAGGTG
GTATCCGCAATAATATTTAAATCACGTGATAGTGGTGGATTTAATGCTGTTTTAGAGGCT
TTTTCGAGATATCTTTGAATTGTTCTAATTGAACAATGATATTTTTCGGCAAGTTGTTTA
TAGGTTTGTTTTCCGGATGCGTAATCAGTCCAAATCTTAATTGGATCTAATTTAGTTTTG
AAGATAAACGTTTTATGACATTCATTACAAAAATAACGTTGAATATTATTTCTTATACCA
TGTTTGCGAATGTCGCTACTGTGGCAAAAATGACATTTTTTGGGTTCATAATTCAAAAAA
GTGGCTTAAAGCCCGTAATATAAGGCTTTAAGCCATTTTTTAGTGGCCATTTTGTCTACT
ATGCCAATCTTTTTAATGAAACTAAATATTGGCGAAAAGCTAAAATAGATATAATCTCCA
TTAAGTGTTATATAAAAGATTAAGGGCTGACGTAGATTAGCTAGTATGCTAACCTACTTC
AGCCCCTAATTTTTAGACTATTGTGATGATTTACCACAGTTCTTAAGACCTCGCTGGTTT
ACTTTGGATATTATTCGTACATTTAGATATACTGGTATTCGTAGAAGACAATTAGTACTG
CTAAGGGTAAAAGATGTGAGTATAGAACGAGGAATTATCATGATACCTGCTCATATTAAT
AAGAATCACAATTATCATGAAATTCCGATTTCTAATAAATTGCGACCACATATTGAGAAG
GTTATTTATGAGCATAAGCATAGAAGATCAGCAGATGATGAACAGTTCTTCAATTTGAAT
AAGTTCTCTAGCTATACACTAAATAGAGGGCAAAAGATGAGTATTCATCAATTACAAAAT
ATGTTTGTATGGATTTCAGATAAGGTTGGTTTTAAGGTATCACCTCATCGTTTCAGGCAC
ACTATCGCAACGCAATTAATAAGAGGCCTGAAAATCTTTATGCAACTAAGCAATTACTGA
ATCCCAGTGATGTGAAAGTGACTATGAGCTACATTGACTATAACGCAGAGATGATCAGAC
ACAAAACTGACAAACTACTGTAATTTTGCTATTTTAAATTCTTTTATGAAATAGCTTTAC
ACTCAAACAAAAAGCGATATAGTAACTCGTATTTACACTTAATTTATGTAACACAAGTTT
TCTGAACTGTATGTAAGGTAGGATTGCATAGCACACAGTTAATTCAAAATTCATTTTGCA
TTGCTTAATCTGCTTTGATTATCAATGCTCACAGCAAGCTACGTAAAACCAAATTTTACA
TAGCCAGTGGTGCCAGTGGTCGGACTCGAACCGACACGCTTTATGGGCGGCGGATTTTGA
ATCCGCTGCGTCTACCGATTTCGCCACACTGGCAAGCTGAATGAGTGCATTATAGGGGGC
TTCGGTTAAGGTTGCAAGTAAAAATCGTGTGGTTTCAATCGGTTGTTTTTATTTTCAACA
CTATTTCAATACTAGGCGGTGTAAATGCCGATTAAAATCGAAATAAAGATCCCCATTCCT
ACATAGTGATTATTTAAAAAGGCTTTGAAACAGGCTTCTCGTTCACGTTGTTTGGTGAGT
TTGCATTGGTAGATAAATAAGGTAGCAGTTAGCCCTAATGCAATAAAGTAAGCGGTTGAA
TAGTGGCTTATTTTTCCAAAAATCGTGAGTAGGACTAATGCAGTTGCTTGCAATAAGGCA
ATGATTTTATTGTCGTATTGAGCAAATAAAATTGCAGTTGATTTTACACCGATTCGTAAA
TCATCATCTCTATCCACCATTGCATATTGGGTGTCGTAGGCAACCGTCCAAGCAAGATTA
GCAAAAAAGAGTAGCCAACACTCTAGGGGTAAGGTTTCACTTACCGCTCCGTATGCCATT
GGAATTGACCAACCAAACGCCATTCCCAGTACAAATTGGGGTAAATGTGTGTAACGTTTC
ATAAAAGGATAAACAGTGGCTAAAGCAACGGCAATCACAGATAAGCGAAGAGTATAAAGG
TTTAATTGTAATACCAACAGAAAGGCAATAAAAATCAGTGTGGCAAAGAGTATTTTGGCT
TCTTTTGCTGTGGCTCTGCCTGTGGCAAGTGGACGTTGTGAAGTTCGTTTTACGTTACCG
TCAATGTGGCGATCGGCATAATCGTTGATGACACAGCCTGCCGCACGCATCACAATTACG
CCAAGCACAAAGATGATTAAAATAGGCAAAGGCGGAACGCCATCTGCCACTGCAAATAAC
GCCCATAAGGTCGGCCAAAGTAATAAAAAAGTACCGATTGGCTTATCTAAACGCATTAAC
TGCATATAAGCCAACCATTTGTCTTGACTAAAATGTGATTTCATTCTTATTTTTCGTTAC
AAATATGCACAGCGACATCACTGTGAATAAGATGGTTTTGCAATTCTATTGGTAACGGGC
GATCGGTAAAGAGATAATTCACTTCTCTGACATCGCCTAAACGCACAATCGCATTGCGAG
CAAATTTGGAATGATCGGTAACAAGAACCACATTACGAGCATTTCGCATTAACGCACGTT
TAACTTGTACTTCGTGGTAATCATAATCCATCATTGAACCATCAGATTCTACCGCACTAA
TGCCTAAAATGCAGTAATCTAAACGAAATTGATTGATGAAATTGACGGTTGCTTCGCCAA
TAATACCGCCATCGGTGCGTAAACCACCGCCTGCAATTGTAATTTGAAAATCTTCTTTTT
CTTTAAGGATATGAGCGGCGTTTAAATTATTGGTGACGATTCGAAGGTTTTTATGGGAAA
ATAGTGCAAAGGCAACTGCTTCAGGGGTAGTGCCAATGTCAATAAAGAGTGAAGCACCAT
CAGGGATCATCTCAGCGACTTTCATTCCGATACACTCTTTTTGCAGAGAGAAGAACTGTT
TACGTTCAATGTAATCGCTATTTTCGCTGGTAGAAGGCGCACCTGCACCGCCGTGATGTC
GGCGAATTAAGTTATTTTCGGCAAGTTCATTCAGATCACGTCGGATTGTTTGAGAGCTCA
CATTCAATTGAGCAACAAGCTCTTCCGTGCTGACATAGCCTAATTGATTAACCAATTCGA
TAATTTTATTGTGGCGAATGGACTGTTTCATTTTTATTCTCCCAATTCACATTTGCAAAA
TTTTTCCTAAAAGTGACCGCTTATGTAGTGTGCCCCTACAGATAAACTTAATTAGACGTA
TCAATCTCTTCAAAAGATTTCACGAGATCATCGATCGCTTTCATTTGTGAAACAAAGGCT
TCTAACTTAGACAACGGAAGGGCTGATGGACCGTCGCATTTTGCTTTGTTGGGATCTGGG
TGAGCTTCTAGGAATAAACCTGCCAAACCAATCGCCATACCTGCACGAGCAAGTTCTGTT
ACTTGATCACGACGACCGCCTGACGCTGCGCCAAATGGGTCACGGCATTGTAATGAGTGG
GTGACATCAAAGATCACTGGGCAACCTTTTGACACTTTTTTCATTACGTTAAAACCAAGC
ATATCCACGACTAAGTTATCGTAGCCAAAGTTTGTGCCACGGTCACATAAAATTACTTTA
TCGTTACCACACTCTTCAATTTTTTCTACGATATTTCCCATTTGTCCTGGGCTTAAAAAT
TGTGGTTTTTTCACGTTGATAACTGCACCTGTACGAGCCATTGCCTCGACTAAATCTGTT
TGACGAGCAAGGAATGCAGGTAGCTGGATAATATCAACCACCTCTGCAACAGGCTGGCAT
TGATAGATTTCGTGTACGTCGGTGATGATTTTGACACCGAATGTGTCTTTCAACTCTTGG
AAAATTTTTAAACCTTCTTCCATACCAGGCCCACGATAAGAGTGGATAGATGAGCGGTTG
GCTTTGTCGAAAGAAGCCTTAAAGACATACGGTACACCTAATTTTTGCGTAACTTCGACA
TATTTTTCACAGACTTGCATTGCCATATCACGGCTTTCAAGTACGTTCATTCCCCCGAAT
AATACGAAAGGTTTGTTATTTGCAATGTCGATATTGCCGAGAGAGATTGTTTTTTGTTGC
ATAAGAAATCCTTAATAATTTCGCAAACTAAATATGATTTCCCTCTCCCGTTTACGGGAG
AGGGTGGAGCAAATTCGCAGAATTTGCGGAGGGAGAGGGCTTTGCAAATATTTCACAAAA
TCTAACCGCTTGCGCCCTCTCTCTGCTCAAAATAGCCTCACGCTATTTTTAGCTGTCTCT
CTCCCGCAAGCGGGAGAGAATGTTTGTATTTAATGTAAAACACTCGCCTTACTCTGTTTC
TCAATCCCTGCAATTTCAAGTTTTAACATCATTGCAGAAGGATCGTCAGGGCATTGATCG
ATAAAATAGCTTAAATCATCAAAAGCTGCTTGATAGCAATCCATACTCGCTAAAATCATT
CCACGATCACGGATTTCATACGGATCTTCAGGACTAATAGCCAATCGATATTCGATTAAA
CGCAGTGCTTCTTCATATTTACCTTCACGAGTTAAAGCCATTTTAAATACCGTTTCTAAC
CGCTCTAATAGCTCATCTTCTTCCGCTATGCGCAAATACTCTTGGTCTAATTCTACGCCG
TAGCCCATTTCCCCTTCGAGCCATTTTTCCAATTTTTCACGGCTTAGCTCAGAGCCGTCC
CACGGATTGATAAATTTCACATCTGTTCTGCCTTGCTCATTTTTCAATTCAGCACGCAAA
ATTAATTGTGTCGGGAAATTGACGGGATACAGGGGTAAATTCAGTGAAGCTGCTAAATAA
AGCACCACAGCTCCTAGAGAAACAGGCATTCCACGGTGCTTACGAATCACCTGATTAATC
AATAAATTATCCGTATAGAAATACTCTGCGTGATGACAATGAAAGCCCCATTCTTGATAA
ACTAAAGTTAATAGTTGGTTCAAACGTTCTGCATCTGTTTCCCCATTCACATCATAGCGA
GCTTTTTTGACAAGTGCCGACATCAAGCCTAACACCTGCGGTTCAGACAGGTTATCGTCA
ATCATCAAGGTTAAGCGAACTAACTCACGGTAAAGAAATTTCTGAAGCTGAACTTTACTC
ATTACGCTTTTTGGCTTTTTAATCTCTTGGAAAATATCGTTAATTATGTTGTCCATATTG
CTATTTGTTATGTTATTAGGCTAATTGATACTGATGTTTTGTTTTTTGAATATCACCACT
CAATAAGCCTTGTTCTAACCACTGTTTAATCTGTACTTGTTGTAATCCAGTATCTTGTTT
TAATTGGTTAATTCCCACTGGTTGGCTATACTCCTCCATTTTTTCAAGAAAGAGTTGGTA
CATAATGGCATTTAGTTCTCTTTTTGGATTTTTATCATCGGAGTGATGCGCTGGTTGGGT
TGTCGTTATTTCAATAATTGGATCACTTTCTTGTGAAAATAGATCAACTTGAGCAGAATG
AGAAGAAACGACTTCGCCACTGACTATTTTTTCTAAATTAATCATATTGTCTAACCATTT
TCCGCCCATTCTAACAAGTTCAGCATTTGCACTATTCTGATCTTCTGACGGTTTAACCCA
CAATGGTACCCATTGTTTTTTCAAGTTTTTTTCAGCACCACTAAAAGTCCCCCCTTTTTT
ACCTGAGTGAACCACAATTGCTGCATCAGATAAGCAATAAATATAATCATTTCGAGCCAT
TGCATTATATTTACTGAAACCATTTTCTGGATTAAAAGGCGAAATCAATGTTATTCTACC
TTCCATAAGTCCACTACGCCATTTTATATCTGTTGCCAAGCGAAATAAGTTGTCGGCAAT
AACCCCAATTACCTCACCGCCATGTTCAATTGCACCAAGCATAGCGGCTTCGTCAATTCC
TTTTGCTCCACCAGATACTATCATCATTTGTTCTTTTGCAGCAGATAGTCCTAGTTGATA
GGCATATTGATTATCTTCCGAAGATGACTTGCGTGAACCAACAACTGCAACTTTAGGCAT
ACTTTTATTTAATAAATCGGGATTACCACAACCAAATAGAACAGGTGGTGCATCTTGTGT
TAACAATTTTCTCAACCGCTGAGGATAACTCGTTTCAAATTGGGCTCGTGTGATAACCCA
AATACCAACCCGTTGCCAACGCTCTACAGCTAATGCCAATTCATTCCCTCTATTGAGAAG
TTTCTGTAGCCGTTCTACTGTAACAGGATTTTCTGATTTACGACTATCTTGCCAAGAATA
AAGCCAATCTACATTGTGTTCTAAACAATCTGACGGTTGTTTACCTTGATTATTGAGCCA
AATAGCAAATCGTTTCCATTCTGCGACAGATAAAGGTTTCACATCTTGCGAATGGCTTAA
TTCGCAGGTCAATAACAACATTGCTTGGGTATTTGCTTGAAAATTCATATTTACTCTTTT
ATAGAAGAAGTCGCAAGTGCAACAGGATAAACTGCACTGCAACCTTGCTCTCTTAATAAA
GTAGCCACAACAGTTAATGTCCAGCCAGAATCTATTACATCATCAACGAGTAATACAGGG
GACGGATCAATTGCAGAAACCGCAAAAACGCCATCCAAATTTTTACATTGATGAAAACGG
TTATTTTGTGCTTTTTGTGGTTGATTAGATTTTACTTTATGTATCGCATCAATAAAAGGC
AAACCTAATCTTATAGCCAATCTTTTAGCAAAATCAGGTACTAAGTGAGGGTGATTTAGT
GAGGGAATACAGCAAACCCATTTAGGAAAAGGATTAGGCTTCCATCTTTGTGTCATCATC
TCTACCATAGCATCAACTAAAGCATCATCAAAGTATCCAGAATGCTTACCTTGGGCAACT
AAGTTTCCCAAAGTTCCATTCCCCCAACGAGAAAGCACCCTCCCCTTTTCTGCAGATAAA
TGTGCAGGGATATTGCTCTTAAATCCGTACTCGATAAAAGATCCTACAGGAAACTGTTTT
TTAGGTTCTATAATTTCCTCAGAATGCTTTAAGAAAAGAGTTGCTTTTTGAAGCAAAATT
GGATCTATCTTTGTTGATAAAATTTCACGCCCTAAACAAACATCACATTTACCACACTCG
GATAAATATTTATCATCTAGTGCTTTGCGTAAGAAATTCATTCGGCACTGATTATAACTA
AGATAACGCTGAATTTCTTGCCATTCTCGCTCTCGTTGTTGGGTCAAGTAAGTAATACGC
TCTGTATTCAATCTATATTGATGAATAGTTCGTTTCCAAAGGCTTCCAACCTTAATGATA
GGTGCGGGATCTTCTAAGCTAAGAAACTTTAACGCCTGCTCAATTTTTCCTTGAGACAAA
TTGATATGTTTAGCAATACTTGGTTTAGATAGTCCGTTACTTTGCTCTAAAAGATGTAGA
ATTTCATTAATATCTCGTTCTTTTGGAAAGGCTGTTTGACGAAAATAATGATGGATATAT
TCATCTTCTTCCCCAGACATCAAAACACCTATGGCCTTATCAATCTTACGCCCAGCTCGC
CCAACCTGTTGATAATAACTAATAATTGAATTTGGAACTTGATAATGAATGACAAAGCTT
AAATCAGGCTTATCATAGCCCATTCCCAATGCCGTTGTTGCAACTAATGCTTTGATTTTG
TTATGTTTTAGTTGCTGTTCTAAATACTCTCGATATAGTTCACTGTTTTCAAAGCTGGGG
TGAGTAACGTTACTATAATAAGCATAAGCCTGAATACCATTCTGTTGCAACCAATCTGAA
ACAAGCTCTGCATCTCGGATAGTTAGAGTATAAATAATACCAGAACGGTGAAATTGCTTT
AATTTTTCAGCAATCCACGCCAAACGTTTAGCAGTATCAAATTGCGTAATCGCTTGAAGA
TACAAACTTTCTCGCATTAAATCGCCACGTTGAACATAGATATTTCCAAGTTGCTGTTGA
ATATCTTCAACAACTCTATTATTCGCTGTTGCCGTTGTACATAGCACAGGGGTGTTATTA
GGAATTTGTTTCAAAATTCTCACTATGCGACGATAATCTGGGCGAAAATCGTGTCCCCAA
TCTGAAATACAATGAACCTCATCAATTACCATCAATGCAATATTAGAGGAAATGGGGCGT
AATAAGGTTTCAATAAACTCTTCATTTGCTAAACGCTCTGGTGACACGAATAGACAGTCA
ACTTGGTTTGCTTTTATCTCTTGTTTAATTTTTTCCCAATTGTCTGTATTAGCAGAATTG
ATTGTTTTGGCTACCAATCCAAATTCACTAGCAGCCTCAATTTGATTTCGCATCAACGCT
AATAAAGGAGAAATAATTAATGTCATTCCCCTATTTTGTAGCCTGCATAATTTACAGCTA
ATAAAATAAACGGCACTTTTTCCCCAGCCAGTTCTCTGAACTACCAGCGTTTTTTGCCGT
TTATTCACAGTTGCATCAATCGCCTCCCATTGCCCTTCACGAAATTGTGCAGAGGGATCA
TTAAGTGCTTGTTTTAATATCAATTCTGCAGTTCTTTTATCCATACATCCTCCATTATCC
ATCAAGAAGATTTAGTCCATATTGCTACTGTTACTCTATCATTACCGCCATAATCTTGGA
ATGTGGTGACTGCATTCCATTGATTTTGTTGGAAAATATCTTGAACACTCGCCGCTTGTT
GCCAGCCGTGTTCTAACATTAACGCCCCATTTTTAGTTAAATAAAACGGTGCGTTTTGGA
TAATTTTTTGCAAATCACTCAGCCCGTTTTGTTCGGCAACCAGTGCGGTTAATGGTTCAA
AACGAACATCACCTTGTGTTAAGTTTTCATCGTCTTTATCAATGTAGGGCGGATTACTCA
CAATAAGATCAAAGCGTTGATTTTTCAAGGCTTCAAACCAATCACTTGGTAAAAAGCGGA
CATTTTCAAATCCTAATTTCTGACGATTTTTCTCTGCAAGTTCTACTGCATCAGGCTGTT
TATCTATCCCAATAATATCCGCTTTTTTACCTAACTCACTTGCTAACGCTAAAGCAATTG
CCCCTGTGCCAGTGCCTAAATCTAAAATATGCAATTTTTCTTGAGTCGCTAACCGCTTGT
ATGCCCATTCCAACGCAACTTCGACCAAACGTTCCGTATCAGGACGGGGGATTAAAGTTG
CCATTGATACCGCCAAAGGCAACGACCAAAACTCTTTTTCGCCCAAGATGTATGCCATCG
GCTCACCTTTGGATCGGCGAGCAAGTAGCTCGGCAAGTTGGCGTAGTTCGCTTTCGTTCA
GTTCTGTTTCGGCAAAAGCAAAAATTGCAGATTTTGAACGTTTTGTTACCGCTTGTAGCA
GAATGTTGGCATCGGCTTTGGCGTTTAAAAACGGATCTTGTGATCCGTTTTCAAGCAGGG
TTTGTTCGGCAAAAATGAGCCATTGTTGGTAGGTTTTACTAAAAATCTTCACCACTTCAA
AACGTTCACATACGAGCTCAAATTCATCGCTAATCGGTTGATTTAATTGTTGACTAAAAA
AATGTTGATGTAACGATTTCCATTCATCCAAAGAGCCTTCGCCTTCTGCAATTGCAAAGG
CTTCAGATACTTTGCCTAAGGTATTAAAAGTCACTTCCGTCAATTTTATTGTCACTAAAG
GCTGATTTTGGCTATCTAAAATAGTATGCAATTCATCTTGAACAGGATATTTATCTCCAT
TTTCAAGGGAATAGAACATTTTGCCAGAGCAAGTCGCTGTTTTTTTACCAGCCAGAACTA
ATGTGGCTAAATAATTTGGTGTGATGCCGAATTGCCATTGCGAGTGAATTTGAGCCATAG
AGAATATCTCAATATGGGGGATTTCTCCCCCTAAGAATAGATTAATTCTGATCCGACAAC
GCCGCCAACTGATCCGCTTGATATTCGGTAATAATCGGCTGAATTAACTCATCAATTTTA
CCATTCATCACTTCGTCTAAACGGTAAACGGTCAAGTTAATGCGGTGATCGGTTACACGC
CCTTGTGGGTAGTTGTAAGTACGGATTTTGTCTGAACGGTCGCCTGAGCCAAGTAGGTTA
CGGCGAGTATCCGCCTGCTCTTGCGCTTGTTTTTCTTTCTCAACTTGAACAATGCGTGAA
GCAAGTACCGCAAGTGCTTTGGCTTTGTTTTTGTGCTGTGAACGTTCGTCTTGACACTCC
ACCACAATACCTGTTGGAATGTGGGTAATACGCACCGCAGAGTCGGTGGTATTAACGTGC
TGACCACCCGCACCTGATGAACGGTAGGTGTCAATACGCAGATCCGCAGGGTTGATTTCT
GGCATTTCGCTTTCTGGTAATTCAGGCATTACTGCGACCGTACAAGCGGAAGTGTGAATA
CGCCCTTGCGATTCGGTTTTCGGTACACGTTGTACACGGTGACCGCCCGACTCAAATTTG
AGCTGTCCATAAACGCCTTCACCACTGATTTTAACGATAATCTCTTTATATCCGCCTTGT
TCGCTTTCGTTAGCACTTAATTCTTCAATTCTCCAGCGTTTGCTTTCTGCATAACGGCTG
TACATACGGTATAAATCTCCTGCGAAAATACCTGCTTCATCACCACCTGTTCCGGCACGA
ATTTCAAGGAAGCAGTTATATTCATCATTCGGATCTTTTGGTAACAATAAGATTTGCAGA
TGTTGTTCAAGTTGTTCGATTTCAGCTTTGTTTGCTTCGATCTCTTCTGCTGCCATCTCT
TTCATATCGGGATCATCAAGTAAGATTTGTGCTTCTTCTATGTCGCTATATAATTTTTTC
CAACGATTAAAAGTGCCAACCACTTCTTCCAGCTGAGAGTACTCTTTGGAATAAGCACGG
AATTTTTCTTGATCGCTGATGATAGTTGCATCGCCAAGTAAGGCTTGTAGCTCTTCGTGG
CGTTCGCTTAGGCTGTCTAGTTTATTAATAATAGATGCTTTCATTGTCTTGTTTATCTGT
ATTTCAAATATCGCTATTGTAACGGAAAATCACAATCTGATAAACGCAAAAAAGCCTAGA
TATTCTCTAGGCTTCTAGCAAAACACTTTGTAAAAGAATTATTTTACTAAGTCTTTTAAT
GCTTTACCTGCAACGAATGCTGGAACGTTAGCTGCTGGGATTTCGATTGCTTCGTTAGTT
TTTGGATTACGACCTGTACGAGCTTTACGGTGATTTACTTTGAAAGTACCGAAACCGATA
AGTTGAACAGAATCACCTTTTTTAAGGCTTTCAGAAATTGCGTTTAAAGTTGCTTCTAAT
GCTGCTTTAGCATCTTTCTTGCTTAAATCTGCACCTGCTGCGATTGCATCGACTAACTCA
GTTTTGTTCATAGTTTTATCCTCTAAAGATGTGTATCAGTTAAGATGGCGTTAATTGCCA
AATAAAATTGCAAAATGCAATGTGTAGCTTAATTCAAACAGCCCATTTCTCAAAGCAAAT
AATGCAAAATTTGTTAGCTAAATCACATTTTTTGATTAAAATTTAACCCAATGTTACTAA
TCCCACTCGTTCTAATCTCATTTTTTAGCCCTAAAATGAGTTCAACGTCCCTTTCTTCAC
ACTCGTTAAGCAAACGATAAACTTGCCATTGCACATCTAATTCATCTTGAATTTCAGGGG
CATTTTTAAGCTCTTGTTCGTTTAAACTGCGATCTGCTTGTGTTTCTAAGTAGGTTGCCA
CTGTCGAAAGTGAAATTTGGCTAATCTTGATTGCCTGCTCCAACGTTTCTCCTGCGATAA
TGCTATGTAAAACTTCCGCTAAGGCGTGGCAGGCATCTTCAGCAGGGAATACGCCGTAAA
AATCAAATTCATTCACATCAGGAATAATCGCTTCCAATTTTTCGAGTTGGTTCTCAAAAT
TGATTTTTGCCCCTTTGACAGTCAGATGTTCCCAAACTAAATTGAGAATATTTTGAAAAG
TTTTAGCATCATCTGACCGCTTACTGACCTCGCAAAAGAGTTGAAAGTTAGGCAACATAC
GTTCGCATAAACACGCCATAAAGGTAAGATGTTGCCAAGTTTCAAAACGCTCGATACGTT
TATGAATAGGGTTTCTCATTCGTTATCCTTATTTGTGATACTGCTGTGAAAAGGCATGAA
CGCTATCCACAAACAGTTTCGGACTTTCTATCGGAACATCTTGATGGATACCGTGTCCCA
GATTGAAGACGTGTCCTGAGCCTTGCCCAAAGCCAGCTAAAATCGCTTTGACTTCTTGTT
CGATACGTTCAGGGCTTGCATAAAGTACGCTTGGATCCATATTGCCTTGCAATGCAACTT
TGTGTCCGACACGACGACGAGCATCAGCAATATCTACCGTCCAGTCTAATCCTACTGCGT
CACAACCTGTGTCAGCGATAGCTTCCAACCATAGACCACCGCCTTTTGTAAATAAGGTCA
CAGGCACTTTTCTTCCGTCGTTTTCACGGATTAAGCCATCGACGATTTTGTGCATATAGC
GTAAGGAAAATTCGTTGTAATCACGGTGTGCCAATACGCCACCCCAAGTGTCAAAGACCA
TTACCGACTGAGCACCAGCTTTAATTTGTGCATTCAGGTAAAGAATAACGCTGTCAGCCA
GTTTGTCTAACAGAGCGTGTAGCAACGCAGGCTCGGCATACATCATTTTTTTGATTTTGG
TAAAGGCTTTGCTACTTCCACCTTCCACCATATAAGTCGCTAATGTCCACGGGCTGCCCG
AAAAACCAATCAATGGCACTTCGCCTTTCAACTCACGGCGAATGGTACGCACCGCATTCA
TCACATATTGCAGTTCTTGTTCAGGATCAGGAATAGGCAGATGATCGACATCGGCTTTAC
GCTCAATCGGACGAGCAAATTTAGGGCCTTCCCCTGCTCCAAAACTTAAGCCTAATCCCA
TTGCATCTGGAATAGTTAAAATATCAGAGAATAAAATTGCCGCATCTAACGCATAACGAC
GTAAAGGCTGAATAGTCACTTCGCACGCTAAATCCGCATTGCGACATAACGACATAAAAT
CCCCTGCTTCTGCACGGGTCGCCTTATATTCAGGCAAATAACGCCCTGCTTGACGCATCA
TCCAAACAGGTGTCATATCAACAGGTTCACGCAATAATGCTTTTAAATAACGATCATTTT
TTAACATTGTCATACTATTCTCTCAAAATAAAAATGCCCTATCGGGCTTGATAGGGTAAA
TCATATCATAAATTACAGGGATTTGACGCTAATCTTCACACTAACTTGTTCGCCTGATTG
CACTAATTGATAAATCCGTGCAGTTTCAACGCAAACCATCGTTCGATATCCCGTTTCACT
CATTCCGCTCATTGCCTTATGCCACGGGTTCCAAACCACTACTTCGCTGGCATTTTGATG
TTCAACCATCATTTGACGGGAATAGCCAAGATCTTGGATCAGCGTTGGTTGTTGGTTAGC
ACGATAAATCTCATCAACTAATTCTGCAATTTTGCGTGGCGAACTAACCGCTTGCTGTTG
CTGAATAAGGGAATTAAAGGTCTGTTCTGGTAAGCCAAACAGTTCCACCTGCTCAATGTT
TTTGACATTAAAATAACTATGTAATGCCACTTGTGCTTCGCCTTGAGCTAAATGGGTAAA
ACGCAACTGACAAGTTAGCCCTAATTCCATCTCCATTTTTGCTTCTAATTGCTGGTTTTC
ATCAAACAAACTGAACTCAAGTTTGACCTGATCCGTTTGGACTTGATAGTGAGATAGCTC
CCACAAGCGATTACGAGCGGTACCGTGTGGGGGGTGTTTTACACCACCAAACCACGGATA
ACAAATCGGCACGCCACCACGAATAGCATTGCCTTGCTCAAACGGCTCAACTTCACTGAG
CCAAAAAACATCTTGCTCAGCGTGAACAGGTTGCCAGCTCAATAAATGCGCACCTTGTAA
AGCCACCTTCGCTTTCACTTTCGGGTGAACAATTTCAAGCACTGGAATTTGGTTGTAATC
GACCAATACAAGCTCTGGGGTAAGTTGTTTTGTCATATTTGCTCCTTTTATATAGACAAA
AGGGATGTAACGATACATCCCTATTCTTATTATTGATTTAGATTTTGTTTTGCTGCGGCA
ATCGCTTCAGCTACACGCTCTAAGTTCACGCCGCCTTTGGCACAGCGTTTTGTCAAACAA
GAGTCTAACGATAAAATCGGATAAACATCATCATTAATCACAGAATGGAATTGTTTAAAC
TTATCTAAATTTAGCTCTTCTAATGCTTTCTTCTGGCTAATTGCATAAACGACTGCTTCA
CCAACAATGTGGTGTGCCTCACGGAACGGAATACCTTTTGCAACCAAGTAATCTGCAAGT
TCTGTTGCATTTGCATAACCTTGCTGTGCAGCTTCTTTGGTACGCTCAGTATCGACTTTA
ATATCTTCTAACACTAATGCTGAAATATTGACACACGCTTGCCATGTTTCAATCGCATCG
AAAATCCCTTCTTTATCTTCCTGCATATCTTTGTTGTAAGCCAACGGCAAGCCTTTTAAA
GTTGCTAATAAACCGCTTAACGCACCAAACACACGCCCAGTTTTACCACGCACAAGCTCA
CAGGCATCAGGGTTTTTCTTCTGTGGCATTAATGATGAACCTGAAGTCACACGATCTGAG
AGTTCGACAAAGTGAGATTCACCACTGTTAAAGATGATGAGATCTTCGGCAAAACGAGAA
AGGTGCATCATACTAATAGAAGCCGCCGCTAAAAGTTCTAAAACGTGATCACGGTCAGAT
ACACTGTCTAAACTGTTACGCGTCGCAGTTTCAAATCCAAGATCTTGTGCGAGTAAATCA
CGGTCGATAGCATAAGCCGTACCCGCTAACGCCCCTGAACCCAGTGGGCAAGTATTCATT
CGGTTATAAGCATCGGTTAAACGGCTGTAATCACGATCTAACATCTCGTAATATGCCATA
CACCAATGGGCAAAGGTGATCGGCTGAGCACGTTGTAAATGGGTATAACCCGGCATGACA
GAAAGTTGGTTAGCTTCTGCGGTTTCCACCAATTTTTCTTGTAACGCACGGATAGACTCT
TGTAGTGAAAGCACTTGGGCTTTACACCATAATTTCATATCTACGGCAACTTGGTCGTTA
CGGCTACGTCCTGTGTGCAGTTTTTTACCGAGATCGCCGACTTTTTTAATCAGTTGTAAC
TCAACCCAGCTATGAATATCTTCGGCATCTTCCTGTAGCACAATGGCTAAATTAGGGGCA
ACTTCTGCACGCAACTGCTTTAACGCCGCAATTAATTCGACTAATTCCGCTTGATTGATG
ATCCCTACGGAGTGAATGGCTTTTGCCCAACCAATTGAGCCGTCAATATCTTGTAACGCC
AAGCGGTAGTCAAAACGCAATGAATCGTTGAAATATTTGAATTGTTGATCTGCTTGTTGT
GTGAAACGTCCACCCCAAAGTGCCATATCCAGTATCCTTTATAAATTAAATTGCAAATAA
AAGGCGGTTTCTCACCGCTTGTCTTGGTGATTATTATGCATAATTATGCAATTAAACTCA
ATAATTATTTGTATTAAGCTTCTATACTTCCATCTTGTAACAATATTATGCAACAATCTA
GCGACTTTGTAATGCATCTAAGCCTAATATTAAACTTACTATGGAAAACTTTAGACAAAG
TTGGTCTGAAATTATGAGAAGATACTTCAATAATTTCCTTAAAATTGCAAATTTTTGCTT
TCATTCCCCCCCCATTCGCTATATCATTGCAAGCTATTTCAAGAACATATTTATTATGTT
GCTAGGTGCTGAATTTTTAGTCAGCTTTTTTGCATTTTCTCAATTTATGCCCTAGGGGGA
AAACAAAAATCAATGGAAAAGTTAGAGCAAAAACCAATTATTGAGCTTCGTTCTATAACG
AAACGTTATGGTGAAAAAACAATTATTGATGGCTTAGATCTTACAATTAATGACGGTGAG
TTTTTAACCATTCTTGGTCCGTCTGGCTGTGGTAAAACAACGGTATTGCGTTTAATTGCA
GGTTTTGAAGATTTAACTGATGGTTCAATTATTCTTGACGGACAAGATGTATCGAATGTT
GATGCAGAGCAACGTCCAGTAAATACGGTTTTCCAAAGTTATGCACTTTTCCCTCATATG
ACCATTTTTGATAATGTCGCTTTCGGTTTGCGTATGCAAAAAGTGCCAGAAGCGGAAATC
AAGCCTCGTGTAATGGAAGCGTTGCGTATGGTGCGTTTGGAAGAAATGGCACCGCGTAAG
CCGTCACAGCTTTCAGGAGGTCAGCAACAACGTATTGCGATTGCTCGTGCGGTGGTTAAT
CAGCCGAAAGTGTTGTTATTAGATGAGTCGCTTTCTGCTCTTGACTATAAATTGCGTAAA
GAAATGCAACACGAATTAAAACAGTTGCAACGTCAATTAGGTATTACCTTTATTTTCGTT
ACCCACGATCAAGAAGAGGCATTAACAATGTCGGATCGTATTATCGTAATGAACAAAGGT
AAGATCCAACAAGATGGCTCGCCTCGTGAGATCTATGAAGAACCAAGTAACTTGTTCGTA
GCGCGTTTTATCGGCGAAATCAATGTGTTTGATGCAACGGTGATTGAGCGTGTGACAGAA
AAAACGGTAAAAGCCAATGTGGAAGGTCGTGTTTGCGAAATTCATACGGAATTACCTGTT
CATCCAAATCAAAAACTGAAAGTATTGCTTCGTCCAGAAGATATTGTAATTGAAGAGCTT
GATGAAAACGAAAGTGCAAAAGCGGTGATTGGACACGTTAGCGATCGTACTTATAAAGGT
ATGACCCTTGAGTCTAATGTGGTGTTAGATCATAACCAAATGAAAGTGTTAGTGAGCGAG
TTCTTCAATGAAGACGATCCGCATATGGATCACTCTGTAGGACAAAAAGTGGCATTAACG
TGGCACGAAGGCTGGGAGGTTGTACTCGACGATGAAGACTGCTAGTAAGAAATTTCAAAA
TATTACTGTAGCGGTTATCTTCGGTTGGTTAATTTTCTTTGTATTAATCCCGAACTTACT
GGTGTTATTCACCAGTTTTATGACCAAAGACAGTAGTAATCTGATTGAATTTACGTTTTC
CCTTGAAAGCTATGGTCGTTTGATTGATCCACTTTACTCACAAGTATTGTGGAACTCGCT
CTGTATGGCTGGGATTGCAACCATTATTTGTTTGGTGGTGGGCTATCCGTTTGCCTTTAT
GATTGCGAAATTGCCTGCGAAATATCGTCCATTTTTGCTCTTTTTGGTGGTGTTGCCATT
CTGGACGAACTCGCTTATCCGTATTTACGGAATGAAGATTTTCCTTGGCGTTAAAGGCGT
TCTAAACGAAACCTTGCTATCTTTGGGTATGATTAGCGAGCCAATCCGTATATTAAATAC
CGAAATTGCGGTGATTATCGGTTTGGTTTACATATTGTTGCCTTTTATGATTTTGCCACT
CTATTCTTCGATTGAAAAAATTGATGGACGTTTATTAGAAGCAGCAAAAGATTTGGGTGC
AAATGCGTTCCAACGCTTTGTTAAAGTAATTATTCCATTAACAATGCCGGGAATTGTGGC
GGGTTGCTTATTAGTTTTGCTTCCTGCAATGGGTATGTTCTATGTGGCAGACTTATTAGG
CGGTGCGAAAGTATTGCTTGTAGGTAATATCATTAAAAGTGAGTTCCTTGTCACGCGTAA
CTGGCCATTTGGCTCTGCAATCAGTATTGCATTAACTGTCTTGATGGCATTAATGATTTA
TGTGTACTACCGTGCAAATAAACTGATGAATAAGAAAATGGAGTTAGAATAATGAATCGC
GTATTGAAAAGCTTTTTTATGTTTGTCGTGTACGCATTCTTGTACATTCCAATCATCATT
TTAATCATCAATTCCTTTAATGCTGACCGTTATGGTTTAAGCTGGAAAGGTTTTAGCTGG
AACTGGTATGAGCGTTTATTTAACAATGATACGCTAACTCAAGCGGCAACAAACTCAATT
ACCATAGCCTTTTTCTCAGCGACTTTTGCAACGTTAATCGGTGCATTAACGGCGATTGCA
CTCTATCGCTATCGTTTCCGTGGAAAACAATTTGTTGGTGGTATGTTGTTTGTGGTAATG
ATGTCACCTGATATTGTAATGGCAGTATCTTTACTTGCCTTATTTATGTTAGTCGGTGTA
GCGTTGGGCTTCTGGTCTTTATTATTTGCACATATTACGTTCTGCTTACCTTATGTGGTT
GTGACGGTATCCTCACGTTTAAACGACTTCGATGCGAAAATGTTAGAAGCGGCAAAAGAC
TTAGGGGCGAATGAATTTACCATTTTGCGTAAAATCTTATTCCCATTGTTGCTTCCTGCG
ATTGTTTCAGGCTGGTTATTGAGTTTTACCATCTCGTTAGATGACGTTGTGGTTTCTTCT
TTCGTAACAAGTGCAAGCTATGAAGTGTTACCATTGAAGATTTTCTCACTGGTTAAAACA
GGGGTAACCCCAGAAGTTAATGCGTTAGCGACTATTATGATTGTATTCTCACTTGCGTTA
GTGGTATTAAGTCAGTTAGTTCTGCGTAAGAAAGATTAATACTATTCACAAGTACACTAA
AGCAAAAGCTTAATTTTCATACAAAAGAGATCCTATGTAGGATCTCTTTATTTTTTCTAA
ATATCGTCGTTTTGTATTATTGAGTGGTGCTATCAAATAAAGGAAGCCAACCTTTAGAGC
TTACGGTATGTTTAGGGAGATAATGATTGCGCCTGAAAATATACTGTTCTAAAATGATAG
TGTTAAAATCCACATAAAATTATTGATGTAAAATCTATTTATTTGAGAATTTAGGAACAA
TAACGTGTCAAAAACAATTCAAGCTTTACGCGGAATGAATGACCTTTCCCCAACTGAAAC
ACCATTATGGCAGTGGGTTGAAAGTAATATCCGTGATACTTTCGCAAGTTATGGCTACAC
AGAAATGCGTAGTCCGATTATGGAATCCACCGACTTATTTAAACGTGGTGTCGGTGAAGC
GACAGATATTGTCGAGAAAGAGATGTTTACCTTTACCCGTAGCGAAGAAGCTGGCGAAAG
TTTTACTCTTCGCCCTGAAGGTACGGCAGGTTGTGTGCGTGCGGCGATTGAACATGGTTG
GATTTACAACCAAGAACAACGCCTATGGTATATCGGTCCGATGTTCCGCTATGAGCGTCC
GCAAAAAGGTCGTTATCGTCAATTCCACCAAGCTGGCGTTGAAATTTTCGGGATCCAAAA
TGCTGAAGCGGATGCGGAATTAATTGTGCTAACCGCTCGCTTATGGGAAAAATTAGGTAT
CCGTGAACACGTCACTTTACAGCTTAACTCAATCGGCGGATTGGAAGTGCGTACTCGATA
CCGTGAAGCTCTAGTTGCTTTCTTGCAAAATCATTTAGACGTATTAAAGCAAGATCCAGA
CAGTGAACGCCGTTTAACAACCAACCCATTACGCATTTTGGATACCAAAAATCAAGCGTT
ACAAGCAGTATTAAACGATGCACCAAAACTTCACGATTTCTTAGATGATGAATCGAAAGC
ACATTTTGCAAGACTTTGTGCAATCCTTGATGAAATGGGTATTGCCTACGAAGTCAATCA
AAAATTAGTGCGTGGTTTGGATTACTACAATAAAACCGTATTTGAGTGGGTCACCACAGC
ATTAGGTGCACAAGGCACAGTTTGTGGCGGTGGTCGTTATGATGGCTTAGTCGCACAACT
AGGCGGACACGCAACGGAAGGTGTTGGCTTTGCTATGGGCTTGGAGCGTTTAGTCTTGCT
AGTGCAAGAAGTAAACCCGGATGTGCAATTACCAAGAGCCGTTGATATTTATGTAGTTCA
TTCAGGTGAAGGCACAACGGCAGTTGCATTCCGTTTGGCTGAAACCTTACGTAATGCGTT
CCCACAACTTCGCACAATGTTACATACAAGCGGTGGGAATTTTAAAAAACAATTCAAACG
TGCCGATAAATCAGGGGCGAAAATTGCTTTGGTGTTAGGTGAAAGTGAAGTCGCCGAGCA
GAAAGTGGTAGTAAAAGACCTATTTGGTGAAGCGGAGCAAATGACCATTACCCAAGCTGA
TTTAATCAACGAATTAACAACGCGTTTTGCATAGGGAGCAGAAATGAGCGATTATCTTAA
TAAAACCGAAGAACAGCAGTTTGAAGAAGCAAAAAGCTGGTTTAAAGAAAATGGCACACC
GATTGTTGTGGCAATTTTTCTAGTTGCAGTTGCAACATTTGGCTGGAACTACTGGCAAAA
ACACCAAATTGAAGTAGCTCAAACCACATCAGCAAGCTATCAACAAGTGATGGAAAGCTA
TTTGCAAAATCCTGAGAAAAACGCACCGCTTATACAAAAATTTATTGCGGAGAATAAAGA
CTCAAGCTATGCGGTATTTGCTCAACTCGAAGAAGCAAAACAAGCGGCAGATAAAGGCGA
TTTTGCGACAACAAAAACGTTATTAACACAGGCTTTAGGTTCGACAACAGATGCAACATT
ACAAAACGTGATCCGTTTTCGTCTTGCCACAGTGGATTATCAGCTAAAAGAGTTTGATGC
AGCATTAGCAACACTTTCTCAAATCAAAGACACCGCTTGGGATTTCCGTAAGCAGTTATT
AACAGGTGATCTGTTAGCCGCAAAAGGCGACAAGGCGGCTGCGAAAAGTGCTTATGAACA
AGCTAAAGAAAAAGCAGGTGATGCAAATCAAATGCTAATTGATGTGCGTTTAAATAATCT
GTAAAAAGGTAATAGTAGAGAAATCCTTAATGAATGTTAAGGTTATCTGCTTCTTGGTAA
TTAAAGAAAATAGCTCCTAGAGGCAGATATTTCACGGAATTAAAGTTAAGGTGTTACTGA
ATGCTATTTGTATCTTCTGGTAGTCAATGCCATGTGATTTTTAAATGATAATAACCTTTT
ATAGTTGAATTAAGTTCTAACATACTCTCTCTTTCTTCTCTATTAATAAATTATATTTTT
ATATATAAATTAAACAAGTAATGCTTGATTTTCTTCGCAAAAAATTACCTTCTATGAACA
GAGTATGGAAAATGTTATAAAGCAATAATATTGCTATCTATTTATATGGTATGTGGATAT
TTCACGTCAATAAATCTGGAAGATTTTGATGATTGGAGGAACAAATGCAACACAAAAAAA
TCGCCTTTATCGGTGCTGGTAATATGGCATTTGCGATCATTTCAGGATTAATCAAAAGCG
GTTATCCTGCCGAGCAAATTATCGCTCGTAATAAAAGCAATGAAACTCGCCGCTCGCAGT
TAAGAGCAATGGGCGTTCAGGTGGATTTGTCTAACCTCGATGCTGTGACCCAAGCTGACG
TGGTGATTTTAGCGGTTAAACCGCAGATGATGGCGGAAGTATGCAGTGAGTTTTCTCAAG
TGGATTTTAGTGCAAAATGGGTGATTTCCGTTGCGGCTGGAATTTCTGTTGCCCGTCTTG
AGCAACTGTTACCAACAGCAAGCAACATTGTTCGGACAATGCCGAATACGCCATCGCTCA
TTGGTGAAGGCATTGCAGGATTATTTGCAAAAAAATCGGTAGATCCGACCGCTTGTCAAT
TTGCAGAACAGCTACTGTCTGCGGTAGGCAAATGTTATTGGGTGGATACGGAAGCGGAGA
TCAACCAAATTATTGCTATCACAGGTTCTAGCCCTGCTTACTTCTTTAAGTTTATGGAAG
CAATGCAAGAAGCGGCAATTAAAATGGGCTTTAGCGAACAAAATGCTCGTTATTTAGTGC
AATCGGCAGCATTAGGGGCAGCAAAAATGGTGGTAGAAAATCCAGAAGTTGCCTTAGCAA
CCTTACGCGAAAATGTCACTTCAAAAGGCGGCACAACGGCTCAAGCATTGGCGGTATTTG
AACAACGTGAGCTAAATGTAACCGTTGAACAAGCGATGAATGCGGCAATTAAGCGTGCAG
AAGAGATGGAAAAATCCCTATGATAAAATTTACCCCTTTTCAATGGTCGTCGTTTAACTT
CTTCGGCTTTTATTGTGCCTATGGCGTGCTGTTGCCGTTTCTACCTGTTTGGTTGAACCA
TCATGGCTACGATTCGGGAATGATTGGCTTGTTAATCGCTTCAGGTTATCTATTCCGCTT
TTTAGGGGCAATGACCTTTTCTAAACGCATTACCCACCCCAACCAGCTACTTTCTTTTGC
TCGTTGGCTAACGTGGCTCGCCATTGCCACTCTGTTTTTAGTTGCCTTTGGGGTACAAAC
AATTTGGATTTTATTCCCTGCAATCGCACTGTTCCATATCTTCAACGGCGGAGCAATGCC
GATAGCTGATACCATAGCTTCCACTTGGCAACAGCAAGTCGGGATTGATTATGGCAGAAC
ACGTTTATTTGGCTCGATTGCCTTTGTTGTAGGCTCAGTCAGCACAGGTTATTTAATCGG
CTGGCTAGAGGAAAGTGCGATTATCGGCATTTTAATTGGCTGGCTGGTCTTTCTAGGCTC
AGGCTTAACAGTTAAACCGACCCAAGCCTTTGTACAGACAGAAGAAAAAGCCCAATCAGA
GTTAAGCTATCTGCAATTAATGAAAGTGCCAACCACATTCAAAATGTTGATTGCCATTTC
CTTAATTCAATCTTCTCACTCCGCTTATTATGCTTATAGCACGATTTACTGGGCATCAGC
AGGGATTTCGACCCAAAGTGCAAGTTTATTATGGGGATTGGCAGTTGTTTCAGAAATTCT
GTTTTTCTTCTTTGCCAACCGTTTATTTAAAACGTGGAAAATCAGCCATTTAATGATTTT
ATCTGCCGTTGGATCAATGATGCGTTGGATCTTACTGGCTTCGACCACAAATATCGCTAT
TTTAATGGCAATCCAAATGTTCCATTCGATCTCTTATGGAGCAGGACATTATGCAATGAT
CCGCTACCTTTCCACCCAACCAACGGAACAAATGGCAAAACTACAGGCTCTCTATTTCAG
CTTTGCGAGCTGTATTTTTATGGCGTTGTTCACCTTTATCGCTGGCTTGGTCTATCAAAT
TTCGCCGACAGGTAGCTTCTGGTTAATGGTGTTGTTTGCACTGCCTGCGATTTTTATTGT
ACCGAAGCGGTTTGGAGTGAGGGTTTAGATGAATGAATACCTAACATATCAATTCAATAA
TAATTTAAGGGACTGTATTAGATTAGCCCTAAATTTCACACCATTTTCGCAATGTTTTTA
ACTGCTCTTTTGGTGTCCCAAAGTTAAACCGAAATTCACATTCTTTCAAGAATAAAGGAA
AACTTTTTCGGTCAATCCCATTATATTTTCGGAGTATCCGCTTGGCTTGACTCCAAAAAT
TTTCAATGCCGTTGATGTGATTTTGTTTCACTGCAAACAGCTCCGAATGGCTAATTCGTT
CGTGGTGAAATTTGCTTACATCAAGGGCATCATAGCTCCAATAAGTATCAGTATAAACCC
AGCTGTCAGGCTTGATCTTCCTTGCTATAACAGGCATTAGCGTTGTTGTCTTCGTATCAT
TGACGACCACAGTAAATACTTTTCCTTGCCGTTTCAATATCCCCAAAACAGCCACTTTTC
CTACCGCCCACGACCTCGTTTTCCTTCACAAGGTCCACCAAAATAGCTTTCATCCAACTC
AATTTGTCCGTCAAATACTTCATCCGCTTCAAGTGCTAAATGATGGCTGATAACCTCGCG
GATTTTGCGGTAAAACAGCGCAGCAGAGTTAGCATTTATCTCTAACAAATTTGCCGCAGA
ACGGACAGTGACTTCTAATACAAAAAATTCAAGGAGCTTTTTTGTATGGATTTCTTTAAT
TTACAATGAGTTATTTTCATTTTTATAGACTAACATACTTGCTAATCTAATCGCTCCCTT
ACATTATTGGTATTTAAAACATAAAGCGTTTTAGAAGAACGGTCAGATAAATCGAACAAA
AAGAGTTATTATCCTTATAAACATCGGAATGTAAGAAGTGCTTATCATAGTTTTAAACAT
TATATGGATTATTTACCTATGAAAAGTATAGTGATTTAAATATCGAAAAAACGACAAATA
GACTTGAAAATTTATTCGGACAACTTAAAGAGAAATTATCGCATCATGCAGGATTAACGA
AAAGACATAATGTTATGTTTATAAAGGATTTTTTAAATAAAAAGAGTTGCTAAGAATAAT
TTAAAATATTCATTAGCAACCATACACTACTCACAGTTGCGTTATGCTTGGGATTCAAAA
CGTCTGGCTGCTTCGTCCCAATTCACCACATTCCAAAATGCTTTAATATAATCAGGACGA
CGGTTCTGGTAACTTAAGTAATATGCATGTTCCCATACATCTAAACCTAAAATTGGATAA
CCAGACACACCAGCTACATCTTTACCCATTAACGGAGAATCTTGGTTAGCTGTCGATACT
ACAGATAACTTTCCATCTTCTAGTACTAGCCACGCCCATCCAGAACCAAAACGAGTGGTA
GCAGCCAGCTCAAATTGTTCTTGGAATGTTTCAACAGAACCAAAATCCCGTATTATGGTC
TCTTTGAGTTTTCCTTGTAAGGTCGTACCAGTTTTTAACCCTTTCCAAAACAACGTGTGA
TTAACATGTCCTCCTACATTATTACGCACAGCTACTCGTTTTTCTACAGGAACTTGCTCA
AGATTTGAGATCAGCTTTCCTGGACATTGTCCTAGGAAATCAGGATATGCCTCTAATGCG
ATATTTGCATTATTAATATAGGTTTGATGGTGTTTGGAGTGATGAATCTCCATTGTTCTT
GCATCAAAATACGGTTCTAATGCATCATAGGTATAATCTAACTCAGGTAATGTGTATGCC
ATATTATGTTCCTCAAAAATAATCAGTAACAATTGAGTGTAAACTCTCAACTATAGTAAC
AAATAATAAGAAGATAATATATATTTTTTTGATCTATCGCAAATTACAGCGACCTCGTAA
TAGCTATTTTTAAATGTAGCTTTGTTTGATTATCAAACTCCTTTATAGCTTGGTAAATAA
AAAATACCATTCAAATATATAGAAAAATTAAGAATCTAATCTAAATCACCACACTCTTAA
TCTGCAAATACGCCATCTGCCCTATTTGCAAGCACAGATCATCAAACGCCCACAAGCTAA
TACTCGCCCAAATTTCTTGAGCTTCCACCTCAACGGCAATATCATAGCGGTCAGATTGAG
GCTCGATTTTACAAATTCGCCCTTGCAAAATATTCCGAATAGAACTTTGCTCAGGTTTGG
ACAGAGTAATAGAAACATTTTGGCTACCAATGCTAATTCGCATTAAATCCCCTAATTGAT
AGCGAGGCTGTTCCGTAACCCAAATCAACTGTTGTCCCAATGTCAGCCCTTGCATACGGT
AAGGATTTTGTGCAACCACAGGCAACTCAAGTAAACTCAACCGTTGAGCTTCAGGCTGCC
ACGCAGAAAAGGCTGGGCTATGCCAAACATTCAACGTTTTATCAAAAGCAACCACCTTCC
CCTCTTCCAACAACAACAAATTATCCGCCAAACGAATAACCTCATCAAGGCTATGGCTTA
CATACAAAATCGGAATATCCACCGTTTTTGCCAACCGCCCCAAATAGTCCATCAACTCAT
TCTTACGCGGTAAATCTAAAGCTGAAAGAGGCTCGTCCATCAACAAAATATCTGGCTCGC
TCAACAACACACGCCCAATCGCCACACGTTGTTTTTCACCACCAGACAAGCTGATCGGGA
AACGATCTAACAGATGTTCAATCCCCAACAATTTAACTAATTGTGAAAAATTCGCCTCAT
CAAACCGCTTACAGCCATACTTTAAATTCGCCTCAACTCGATAATGCGGAAATAAGCGAT
GTTCTTGGAAAACATAGCCCACCTTACGTTTTTCAGGGGGCAAATTTATCTTCTGACGAT
CATCAAACAACACTCGCCCATTTAACACAATTCGCCCTTCCGTTGGTGTGACTAGCCCTG
CGATAAGGTTAATTAAACTCGACTTCCCTGCCCCTGAGCGACCAAAAATTGCCGTCACCC
CTTTAGCATTTAACGCCACATCAACAGCTAAATCCAAGTTTCCTAAACGATGTTTAACTT
TAAGTTGCAAAGATTGTGCCATTACTGTCCCTTAATTTGTTGGAAACGTTGCTGACGTTG
TGCCAATAACTCAGAAAAAAATAACGCAACTAACGAAATCACAATCGCAATCACACAAAG
CCGAGCAGCCGCCATTTCACCGTCAGGGGTTTCAATAAACGTATAAAGTGCCGCAGGAAT
AGTTTGGGTTTGATTAGGGATATTAGACACAAAAGTAATGGTCGCACCAAATTCCCCTAA
CGAACGAGCAAAACCTAACACTGCTCCTGCAATAATCCCCGAAAAAGAGAGAGGAAGATG
GAGCGTAAAAAACACCTTTAACGGGCTTGCCCCTAAAGTTCTAGCCGCCTGTTCCAATTT
GGGATCAATAGCATCAAAGGCTAACCGAATAGAGCGAACCATCAACGGAAAAGCCATTAC
CATTGAAGCAAGCACCGCCCCTTTCCAAGAAAAACTTAACGAAAATTCAAACCACTGCCA
CAAGTACTGCCCAACCGCCCCTTTCTTCGCCATTAAAATCAGCAAAAGATAACCGATCAC
CACAGGGGGCAAGACTAACGGCAAATGGATAATGCCATTAAATAAATGCTTACCCCAAAA
CTCTTTTCGAGCCAACAACCACGCAGCCCCAGTTGCAAAAGGCAACGCAAATAAGACCGC
TATACTGGCAATTTTTAGGCTTAAATAAATGGCATTAAGTTCTTGTTGGGAAAAAGAAAA
TATTAACATTTCATTCACTACCATAGTCCGTATTCTACAATATTTATTCTTTTTATCTAT
CTATTTAGAAAAATAATAAGAGTTATGGCATTATCGCTTTCTTCTTTCATCTACTTTATA
ATAGAATATAGGGAATATCTTTATTCGACCTGTAACGTATGAAACTCAACATTCCGACCT
ATCTGACTTTATTTCGTGTGGCGTTAATTCCGCTGTTTATTGTTTCGTTTTACTTGCCTA
TTCAATATTCTGCTGAAATTACCACGTTGATTTTTTTTATTGCTTCAATCACCGACTGGT
TTGACGGCTATTTGGCTCGCAAATGGAACCAAACCACCCGCCTAGGTGCATTTTTAGATC
CTGTGGCCGATAAAGTCTTAGTTGCGATTGCATTGGTGTCTGTGGTCGAATACTACCATA
CTTGGTGGATCACTATTCCTGCAGGTATTATGATTGCCCGTGAGATTATTATTTCGGCGT
TGCGTGAGTGGATGGCGGAATTAGGTGAACGTGCAAGTGTTGCGGTGTCTATTTGGGGTA
AAGTAAAAACCACAGCACAGATGTTAGCTTTAGGTGGTTTATTATGGCGACAAGCACCGT
GGATGGAATATACCGCCTTTGCTTTGCTTTATATCGCTGCGATTTTAACCATTTGGTCGA
TGTTGCAATACTTAAAAGCATCTAAAGGAAGTTTATTAAAATCTTAAATACTTTGTAGGG
ACATACTGCGTGTGTCCGTCTAATCTTTATTTTACGCAAAAACGATATTCAGCGGACACA
CGTAGTGTGTCCCTACAATCCTATGTCAAAATTCAATTCCAAACAATTTCTTGCCGATAC
GCCACATAACCCTGGTGTTTATCGTATGTATGATGATAAAGGCACAATCATCTATGTCGG
TAAGGCAAAAGATTTAAAAAAGCGTCTATCGAGCTATTTTCGTAGCACTCTTGCCAGCCG
AAAAACTGAAGCCTTGGTATCGCAAATTGCTCATATTGATACCACCATTACCCATTCGGA
AACCGAAGCCTTACTGTTGGAACACAATTACATTAAGGAAAATCAACCGAAATACAATGT
GCTGCTTCGTGATGATAAATCTTACCCTTATATTTTGCTCACCAAACACCAGCACCCACG
TTTAGCCAGCTTTCGGGGAAGCAAAAAAATTGCAGGGGAATATTTTGGACCTTACCCAAA
TGCAGGGGCGGTGCGGGAAACCTTAAATCTGCTACAAAAACTGTTTCCGATCCGCCAGTG
TGAAGACAACTACTACAAAAACCGTTCTCGCCCTTGTTTACAATATCAAATCGGGCGTTG
CCTTGCCCCTTGCGTTGAAGGCGTTTATTCCCAACGAGAATACGATCAACAGGTGGAGTA
TGTTCGCTTATTCTTACAAGGTAAAGATCAGCAAGTAATCGAACATTTGATTAGCAAAAT
GGAAAAAGCCGCGGAAGATCTGGATTTTGAAGCAGCTGCTCGTTTTCGAGATCAAATTCA
GCAGGTGCGAGCGGTCACTGAAAAGCAATTTGTATCGAATGAACGTCTAGATGATCTCGA
TATTATCTCGATTGCCTATCAACACGGTATCGCTTGCGTGCATATTCTGTTTGTACGACA
AGGGAAAGTGTTGGGTAGCCGAAGCTATTTCCCCAAAGTGCCGAACCATACCGAACTTGC
CGAATTGAGCGACACTTTTATCGGGCAGTTTTATTTGCAGATGAACCAACATCGCACCAT
TCCGCACCAAATCATTATCGATCACCCCGTGAGCGAAGTGGAAGCCTTAGAAAAGGTATT
GTCGGAACAAACAGGACATAAAGTGAGTATTACCGATAAGGTGCGTGGCGAGAAAAGCCG
TTATCTTGCGCTTGCCAAAACGAATGCAATGGCAGCATTGACCTTACAACTCAAGCAAGA
CGCTCGTATCCAAACCCGTTATGAAGCCTTGCAAGCGGTGCTTTCTTTGCCAAAAATTGC
AAGAATGGAATGCTTTGATATCAGTCACACGATGGGCGAACAAACAGTCGCTTCTTGTGT
TGTATTTGATGAAAACGGCCCGTTAAAATCTGACTATCGCCGTTTTAACATTGAAGGTAT
TACAGGGGGCGATGATTATGCCGCAATGGAACAAGCCCTGCTCAAACGTTACGATAAACC
GCTTCCGCCTGAAAAAATCCCCGATATTATCTTTATTGACGGCGGAAAAGGGCAGTTAAA
CCGAGCCTTAGAAACCTTTGCCAATCTCAAAGTGGAATGGGATAAATCCAAACCATTACT
TATCGGCGTAGCAAAAGGCGTAGAACGCAAGGCAGGGTTAGAAACCTTGCTGATCAGCAA
ATGGGACAAGGAAATCCACTTACCGCCCGACAGCCCAGCGTTACATTTAATTCAGCATAT
CCGTGATGAATCCCATAACCACGCCATTAGCGGACACCGTAAAAAACGGCAAAAAGCCTT
TACCGAAAGCGGTTTAGAGGCAATCGCTGGCGTTGGAGCCAAACGCCGCCATTTGTTGCT
AAAATATCTCGGTGGTATGCAAGGCGTCAAATCAGCAACACTTGATGAAATTAAATCGGT
TCCTGGAATTTCAGTATCTTTGGCTGAGATTATTTTCGATACCCTAAATTATAGTGAATA
ATATTGGTAGGGAAGCCTTCCCCCACCAATATTATTCACTATAAATTTCTCAACGCTTCA
ATACGTTTTTCTAACGGTGGGTGGCTCATAAAGAACTCTTTTGCTTTACCGTTGATCATC
ATCGCATTTAATGAACCAGGTAATTCTTCTGGTGCGTGAACACGTTGTAAACGTTGCAAC
GCCGCAATCATTTTCTCTTTACCCACTAATTGAGCAGATCCTGCGTCTGCACGGAACTCA
CGGTAACGAGAGAACCACATTGCAATGATGGTTGCTAATACGCCGAAAAGAATTTCCAGA
ACCATTGATACTAAGAAGTAAGTGCCGCTACTTTGTGTTTCTTCGCCATCGTCATTACGG
CTACTGGATACTGCCGTTGCAATCATACGAGAGAGGAAGATAACAAAGGTATTTAATACC
CCTTGCAATAAAGTCATTGTGACCATATCGCCATTAGCAATATGTGCTACTTCGTGTGCC
ACAACTGCTTCTGCTTCGTCTTCTGTCATTGTGTTTAACAAACCTGTACTCACTGCAACT
AGCGAGTTACTTTTGGTTGCCCCTGTTGCGAAAGCATTTACATCAGCTGAGTGGTAAATT
GCAACATCTGGCATTGGAATACCCGCTTGTTGCGATTGGCGTTTCACTGTTTCAACCAAC
CAACGCTCTGCATTGTTGCGTGGTTCAGTGATAATTTCTGCTCCCACTGATTTTAATGCC
ATTGTTTTTGACATAAATAATGAGATTAAAGAACCAGCAAAACCAAAAAGCACAGACATA
ATTAAAATTCCACCCGTACTGTTTCCAGCAATGCCAGTAACACTTAAAATAATCCCTAGC
ACAATCATTACTGCAAAGTTTGTCGCAAGGAAAAGTGCGATACGCATCATATAGATAATT
CTCCAAAGTTAATAAATTGTTGTTATTCGGTAATAAGCGATTACCGAATGCTTAACATAA
TGATTATTTAACAAAAATCAAGGATTAGACAAAAATTATTCCCATAAATTTAATTGCTTC
GTAATTTTTTCTTCAGGAAAATGCACATTCAATCCGATCAAACGAATTTTTCGTCCCTTT
CGTCGTTGCCAAATCTGTTGTAATAGCTGTAAAAAATGGTGTGCTGCGATACCGTCTGTG
GTTCGCTCTAGTGTAGTTTGGGTGAAATCATCAAATTTCAGTTTAATTCCGATCTTTTTT
AAATCGCTCAGTGGCTTATCGCCCCAGTTGCGTTGAAGCCGAAAGAGTAAGGTTTGATAG
TGCGATTTCACCACTTCTTCCGCCTCAGTGAGTGTATCAAGATCAGAAAGTAAGGTATTT
TCCACTGCAAGCGATTTTCGAGGGCGGTGAGGCTCGACTTCTCTTGGATCGATGCCGTGA
CAGAAATCCCATAAGCGTTGCCCAAACTTACCAAACTGTTGATAAATCAAAGCCTGATCT
GCTTGTTGAATATCGCTACAGGTGATAAATCCAAGTTGTGCCAGCTTTTCTTGGGTCACT
TTGCCCACCCCTGAAATTTTCTTTAACGGCAAGGTTTTCACAAAATCCGCAACCTCTTCG
GGGCAAATAACAAATTGTCCGTTGGGCTTATTTTGATCAGAAGCGATTTTTGCTAGAAAT
TTCATCGGTGCAATACCTGCTGATGAAGTAAGTTGTAGCTCTTGCCAAATATCCTGACGA
ATGGCTTGGGCTATCCAAGTTGCAGAGCCTGAATGTTGCTTACAAGCGGTCACATCGAGG
TAGGCTTCATCTAAAGAGATCGGCTCAATGATGTCGGTATAACGGCGAAAAATGCAATGA
ATTTGCTCTGATACCGCCTTATAAAGCGACATATTGACAGGCAATAAAATTAAATTCGGG
CAACGTTTTAACGCTTGAGAAGTGGACATCGCACTATGCAAGCCGAATTTACGCGCTTCA
TAATTACAGGTTGTCAGCACCCCACGTTGATTAGCTTTTCCCCCTACTGCAACAGGCTTT
CCTTTTAAACTTGGATTATTGCGAATTTCAATAGAAGCATAAAAGCAATCCATATCAATA
TGAATAATTTTTTTGTTGTAATTCATTGCTCGCCTATATTTGTAAACTGTGAGAGAAATC
TGACCGCTTATGTATTCTTAATGATACAACAAAATACTGTAAATAAAAACAGTTTATCTT
CGTTAAATTATCTATTACATTCCTTACTTTATTGGCAAAAGGAGAAATTATGCTATACGG
ACTAATGATCGCCTTTGTCCCACTGTTCTTAGGGTATCTTTTCCAAACGACAAATCAACA
GATACTCAATTGGGTCAATCGCATTACGCTTTACTGCTTATACCTGATTTTATTGATTAT
GGGGATTTCGCTTGGGCAATTAGATGAATTAACGACCAAACTACCACAAATTGGAGCAAC
GGCATTTGGTTTAAGTGCAATTCTACACCTTTGCAACATTGTCTGTTTACTCATTTTTGA
TAAGTGTTACCCGATCAAACGTGAGGCTCATAGCCTTGAAGAATTGCCATCTCGTTGGAA
GGTTTTGCTTGAGTCGGCACAACTCTGTGCAACGGTTTTTGTCGGGGTAATTTTAGGCTT
TTCAACTAAAAATGTGGTTGATTTCCCTTTACATTCAAGCACCTATGTCCTAGTGGTAAT
GATTTTCTGTGTCGGGGTTCAACTTAGAAACAGTGGCATTCCACTGCGTGATGTATTTTT
AAATACTCGTGGTATTTTGACTTCCGTCGTCTTTATCGCAAGCGGTCTGATTGGCGGTAT
TCTTTGTGCTTATCTGCTTGATTTGCCGATGATTAAAGCTCTTGCCTTTGCTTCTGGTTT
TGGTTGGTATTCCCTTTCAAGCGTATTAGTCAATGATGCTTGGGGAGCAATGGACGGTAG
CATTGCCTTTTTCAACGATCTCTCAAGAGAAATCTTCTGCTTATTTGCGATACCGTTTTT
TATGCGTCACTTTCCCTCAACAGCCGTAGGACTTGGCGGAGCTACCGCACTTGATGCCAC
ATTGCCGATTATTCAAAAATCAGGAGGTATTCAGATTGTGCCTCTTGCAATCAGTTTCGG
CTTTATTATCAATTTGGTTGTGCCGATTTTATTGGCGTTTTTTATTGGGTTTACTTAAGA
ATATACCTAAGTAGTAAGTCGTAATATCCCCACTCAAAATACTGCCCAGGGTCGATTTTT
CGTTCTGGGGCAATTTGATTGTGACCTGCGATACGTTCAGGCGTAATTTGCGGATAAGAT
TGCATAATCGCTTGTGTAAGGCTGGCTAAGGTTTGATATTGTGCCTCTGTAAAAGGCTGG
TTATTACTGCCTTCCAGCTCAATTCCGATAGAAAATTCATTGCATTTTTCACGCCCTTCA
AAGCAAGAAACGCCAGCGTGCCAAGCCATATCGTTAAAATTGACATATTGAGTAATTTGC
CCTTCTCGATTAATTAAACAGTGAGCGGAAACCCGTAAATCTTTAATCTCTTCAAAATAG
GGGTGAAGGGTTGGGTCTAACTTGCCTTCAAAAAAACGGTCAATAAAATCACCGCCAAAT
TCATCAGGGGGCAAGCTAATATAATGAATGACCAAAAGAGAAATATCATCTTGATAGGGT
CTTGGATTAAAGTGCGGTGAAGGTACTTGTTTGGTATTTAACAGCCAACCATTTTCAATC
TTTAACGTTTTCTGCATAGTTTAAAACGACTAAATAAGCTAAAATAGTGCCATTTTACAA
GAAAGAGAATAAAAATGCTGAGTTATCGTCACAGTTTTCACGCAGGCAACCACGCCGATG
TCCTTAAACATATCGTTTTAACCCTCATTTTGCACGCCTTAAAACAGAAAGAAAAAGGCT
TTTTCTACCTTGATACCCATTCGGGTGTGGGGCGTTATAGCTTGCAAAGTAGCGAAGCGG
AAAAAACAGGGGAATATATTGAAGGTATAGCTCGCCTTTGGGAGAGAACCGATCTCCCCG
AAGAAGTTGTCTTGTACCTAAATGAAATCAAAAAAATTAACAAAGATAAGCTACGTTTTT
ACGCAGGCTCGCCGTTACTTGCCGTGCAACAATTACGTCCACAGGACAGAGCGTTACTCA
CAGAGTTACACCCTAACGACTTCCCACTACTTCGCAATGAATTTGCCAAAACACCTAATG
TGGTGACAAAACGTGAAAACGGTTTTCAGCAGTTAAAATCTGCCTTACCGCCAAAAGAAA
AGCGTGGTTTGGTGCTGATCGATCCGCCTTATGAATTAAAAGAAGATTATGAACTGGTGG
TAAAAGCCATTGAAGAAGGCTACAAACGCTTTGCCACAGGCATTTATGCGATTTGGTATC
CTGTGGTGCTTCGCCAACATACCAAACGTATCGTAAGAGGCCTAGTTGAAACGGGGATCC
GCAAAATTTTACAGATTGAATTAGCCGTTCGCCCTGACTCAGACCAACGAGGTATGACTG
CAAGCGGTATGATTGTGATTAATCCACCGTGGCAGTTAGAAAGTCAAATGAAAAAGATTT
TACCCTATTTAACTGATGTGCTTGTGCCAGAAGGAACAGGCAGTTGGACGGTAGAGTGGA
TTACGCCTGAGTAGATATATCAAATAAGTATAAGGAAACTAACAATGCAACAATACAAAC
ACGACTTTATCGAATTTGCCTTAAGCCGAAATGTACTGAAATTCGGCGAATTTACCCTAA
AATCAGGCAGACAAAGCCCTTACTTCTTTAATGCAGGATTGTTTAATACAGGCAGAGATC
TCGCCAAATTAGGCGAATATTACGCTAAAGCAATCCAAGCCAGCCAAATTGACTATGATG
TACTATTCGGACCTGCTTACAAAGGCATTCCGATTGCAACTACTGTAGCAGTGGCGTTAG
CAAATCAATTTGATGTAGATAAGCCTTGTTGCTTTAACCGTAAAGAAGTTAAAGATCACG
GCGAAGGCGGAAATCTTATTGGTAGTCCATTAAAAGGCAAAATTTTATTGGTGGACGATG
TAATTACTGCAGGCACAGCAATTCGTGAATCAATGGAAATCATTCAAGCCAATAATGCAA
CCTTAGCGGGCGTGATGATCGCGTTAAACCGTAAAGAAAAAGGCAAAGGCGAACTTTCGG
CGATCCAAGAAGTAGAACGTGATTACGGTTGTCAGGTTTTCTCTATTATTGATTTTGATG
ATCTTGTTAGCTTCTTAGAAAGATCAGAGCAATATACTGAATATTTGCCAAAAATGAGAG
AATATCGCGAGAAGTATGGTATTAAATAATCGGTTTAAAATTTAACAATATACTGAAAGA
TTGTTGTTTTGTGTCTATTTTTGTAAATATTAGTGACTATTTTATGTAAGCAACTTTTTA
AGGCATATTAGACAAAATGGTCACTATGCCTATTGCAGGCGTAATAGACAAATTTGTTGC
TAAAAAGTGGCTTAAAGCCTTATAGTACAAGACGTTAAGCCTTCTTTTTGAAATATGAAT
AAAAACCTGTCCTTTTTGCCTTAAGAACAATATCTAAAAGTATGGAAAGAAAAATAATAT
TCAGAGATACTTTTGTTCGTCCAGTCATAAAACTTTTTCTTTCACAAAGAAATTAAATCC
AATTAAGATTTGGACTGATTACACATCTGCAATAATATTTAAATCACGTGACAGTGGTGG
ATTTAATGCTGTTTTAGGGGCTTTTTCGAGATATCTTTGAATTGTTCTAATTGAACAATG
ATATTTTTCGGCAAGTTGTTCATAAGTTTGTTTTCCGGATGCGTAATCAGTCCAAATCTT
AATTGGATCTAATTTAGTTTTTAAGATAAACGTTTTATGACATTCATTACAAAAATAACG
TTGAATATTATTTCTTATACCATGTTTGCGGATATCGCTACTGTGGCAAACTAGCTATAA
TAGAAACGGCACTTTAAGTGCCGTTTCTATTTCTATGATTAAGATCTTTTCATAATCTCA
AAAAACTCATCATTGGTTTTTGCGACCATCAATTTATCAATGAGAAATTCCATTGCTTCC
ACTTCACCCATTGGGTTAAGGATTTTGCGTAAAATCCACATTTTTTGCAATTCATCTGGG
CTTGTGAGTAGATCTTCTTTACGCGTGCCTGAACGGTTAAAGTCAATCGCTGGGAATACA
CGGCGTTCTGCAATTTTGCGAGAAAGGTGTAATTCCATATTACCTGTTCCTTTGAACTCT
TCAAAGATAACTTCGTCCATTTTTGAACCTGTATCCACAAGTGCCGTTGCAATAATGGTT
AAGCTACCGCCTTCTTCTACGTTACGAGCAGCACCAAAGAAACGTTTTGGGCGGTGTAAG
GCGTTAGCATCGACACCACCAGAAAGAATTTTACCAGACGCTGGGGTTACTGTGTTGTAA
GCACGGGCTAAACGTGTGATAGAGTCTAATAAAATAACGACATCTTTTTTATGTTCGACT
AAACGTTTTGCTTTTTCAATTACCATTTCAGCAACTTGAACGTGGCGAGTTGCAGGTTCA
TCAAAGGTTGAAGCGATCACTTCGCCTTTGACCGAACGTTGCATTTCAGTTACTTCTTCT
GGACGTTCATCAATTAACAAAACGATTAATTCACACTCAGGATAGTTGTGCGTAATGCTT
TGAGCAATGTTTTGAAGTAAAACGGTTTTACCTGCTTTTGGTGGTGCAACGATCAGACCA
CGCTGACCTTTACCGATTGGTGAAGCCAAATCTAAGATACGCGCAGTTAAATCTTCTTTT
GAACCATTACCACGCTCCATACGCAAACGTGAGTTAGCGTGAAGTGGCGTTAAGTTTTCA
AAGAGAATTTTGCTACGAGAAACTTCAGGTTTGTCATCATTAACTAAATCTACTTTGAGC
AATGCAAAGTAACGTTCGCCTTCTTTCGGTGGGCGGATTTTACCTTCGATTTTGTCACCA
GTTTGAAGATTGAAACGGCGGATTTGACTTGGGGAAACATAGATATCATCAGGGCCTGCA
AGGTAAGAACTATCGGCAGAACGGAGGAAACCAAAACCATCAGGTAAGATTTCTAACACG
CCTTGACCGAAAATGTCTTCACCACTTTTTGCGTGTTGTTTCAAAATGGCAAAGATAATA
TCTTGTTTGCGTAAGCGAGCTAAGTTTTCTAGCCCCATTTGTTCTTCACCGATACGGACA
AGTTCCGATACAGGTGTATTTTTTAACTCTGTAAGATGCATAGAAATAATAATTGTGTTA
TTTAAAGATTGGATTAAAACAGGTTAATTCAGATTTGTTTGTATGAATTGTGGTGGCGAA
GAATACAGCGAAAAGGAAAATTTTGCAAATTTTTTCTGTCTTATTACCGCTTGTTTGTGT
GAAAAAGGGTAAAATAGTTGAAAAAAAGGGGAAAAAATGGCTGATAATATCAATGAAGTT
CGCTTGGATAAGTGGCTATGGGCGGCACGCTTTTACAAAACTCGTTCAATTGCAAAGGCG
ATGATTGAAGGTGGTAAAGTTCATTACAATGGGCAACGGGCTAAAACCAGTAAAATTGTC
GAAGTCGGGGCAACAATTAAATTACGCCAAGGCAACGATGAAAAAGAAGTTGTTGTCACT
ACGTTGAGCGATCAACGACGTGGTGCGCCTGAAGCACAACTGCTTTATCAAGAAACGGAA
AAAAGTATTCAAGAACGAGAAAAAATCGCCTTTGCCCGTAAAGCAAATGCGTTATCAATG
CCACACCCAGATCGTCGCCCAAATAAAAAAGAGCGACGGGATTTGATTAAATTTAAATAT
CAAGAGAACGATTTGTAATTACTTAAATCGTCCCCATATATGTTTTGTAATGGCGGTGAT
TTTTCTCACCGCTTGTATTTTATGAAGGATTGTTAATGACAACTTATACACAAGATAACG
ATAAACTTTATCGCTTTTTATTTCAAAACCGTGCGGTGCGTGGCGAATGGGTTCGCTTAA
ATGACACCTTTACGGAAACCTTAAATACCCACCACTATCCATCAGCAGTACAAAATTTGC
TAGGTGAAATGTTGGTAGCAACCAGTTTATTAACGGCAACACTCAAATTTGAAGGGACAA
TTACCGTTCAAATTCAAGGTGACGGAGCGTTAAAATTAGCGGTGGTAAACGGCAATCATC
AACAACAATTTCGCGCTTTAGCTCGTGTTGAAGGTGATATTGCAGACAATGCAACACTTG
CTGAAATGGTTGGAAATGGTGTTCTCGTTATTTCGATTATTCCAGAAAAAAGTGAACGTT
ATCAAGGGGTTATAGCCTTAGATAAACCTACTGTTAGTGAGTGTTTAGAAGACTATTTTG
CTCGCTCAGAGCAGCTCGCTACACAGCTTGTGATCCGTGTTGGTGAATATCAAGGCAAAG
CCGTTGCTGGTGGAACATTACTACAGATCGTGCCAGATGGCACTGGTTCACCAGACGACT
TTGAGCATTTGGCGACATTAACTTCGACGATCAAAGATGAAGAGCTATTTGGTTTAACGG
CAGAAGAACTACTCTATCGTTTATTCCACGAAGAAACAGTGGAAGTTTATCAACCGCAGT
CCACAGAATTTAAATGTGGTTGTTCAAGAGAGCGTTCGGGGGCGGCAATTTTGTTACTGC
CTGAAGAAGACATTGCAGAGATGTTAGCCGAAAAACAGGGGGTAATTGATATGCAGTGTG
AATGTTGTGGCACGCAATATTTCTTCGACCAAAAAGCGATTGATGAATTAAAAGCGGATA
GTTAATTTGAAGCACAAGCGGTAAGATATGTAAAACATTTTGCAAATCCTACCGCTTGTA
ACTTAGGAAAATACAATGAGCGAACAACAAATATTACGCCAAGTTGTACTCGATACTGAA
ACTACGGGAATGAATTTCAATGGTGCTCCACACATTGGGCATAACATCATTGAAATTGGT
GCAGTCGAAGTGATTAACCGCCGTTTAACTGGGCGGACTTTTCACGTTTATATCAAACCG
CCAAGAGAAGTCGAGGCAGAGGCAATGCAAGTTCACGGTATTACCAACGAAATGTTGGCG
GATAAGCCTGCATTTGCTGAAATTGCCGATGAGTTTATTGAATTTATCAAAGGGGCAGAG
CTGATTATCCATAATGCCCCCTTCGACGTAGGATTTATTGACCACGAGTTTTCCTTCTTG
CCAAATCCCCCTGAAAAAGTGGCACAGATGTGTACCGTCACGGACAGCTTGCAACTTGCT
CGTAAGATGTATCCAGGGAAACGTAACAATTTAGATGCGTTATGTGACCGCTTGGGGATT
GATAACAGTAAACGTGTCCTGCACGGTGCATTACTGGATGCGGAGATCTTGGCTGATGTG
TTCCTGATGATGACAGGCGGTCAAATTGCCCTTATTGGTGAAGATGAACACGAGCAAGCA
AAAACATCTTCAGTAGAGCAAGTTTACCAGCCGTTAAATATCGACACCTCTAACTTGATT
GTCTTAGCTCCTGACGAAGAAGAATTAGCAGAACATCTTAAATATCTTGAGTTGATAAAT
AAAAAATCAAAAGGAAATTGCCTTTGGACGAGAGAACTGGCGACAGAAAACACGACAGTG
AATTAAAAAGAGAGCGTTTTGTATAGTAAAAAGACAATCAATAAATTTTTTCAAAAAAGT
GTTTGACGGTAGAGAGCGAAATCATTAATATACGCCTCGTTCGCTGCGGAGTGGTAGTTC
AGCTGGTTAGAATACCTGCCTGTCACGCAGGGGGTCGCGGGTTCGAGTCCCGTCCATTCC
GCCAACTAATTTAAGAAGCATATAAAAAGCCAACCATATATCTATGGTTGGCTTTTTATT
TAGACTATCTATACGTGGTAACAGATATAGGTGTAATAGACAAATTTGTTGCTAAAAAGT
GGCTTAAAGCCTTTTTCAAGTCTATTTGTCGTTTTTTGATATTTAAATCGCCATGCTTTT
CATAGGTAAATAATCCATATAATGTTTAAAGCTATGATAAGCACTTCTTACATTTCTATG
TTTATAAGGATAATAGCCCTTTTCATTCGGTTTATCTGGCCGTTCTTCTAAAAACGCTTT
ATGTTTTAAATACCAATGATGTAATCGTAAATAGACGTCTTTTTTAGAACTCTGTTTAAG
CGTTAATGCTATTGTTTTTAATTCTTTTCCAGCTATAGATTGATGCTTTTTTTCGTAGTG
CTCTCATCACAATAGCTACCATATGAAAATGACACATTTGCGTCGGTGTATCCAATAAAT
CTTTCAATATACCCCGTCTGCCGTCACAGGTAATTGATTGAATGTTATAGCCTTTCATAC
GAAATGAATTAAATGCTATTCTGTAATAAACATCTTTTTCCGTTTTGATGACACGATGGT
AAACCACTTTTTTAGAAAGCGAATCCATCAGGACTAAAATACCAAATTCACGACCAAGAA
GGTGGTATCCGCAATAATATTTAAATCACGTGATAGTGGTGGATTTAATGCTGTTTTAGG
GGCTTTTTCGAGATATCATTGAATTGTTCTAATTGAACAATGATATTTTTCGGCAAGTTG
TTGATAGGTTTGTTTTCTGGATGTGTAATCACTCCAAATCTTAATTGGATCTAATTTAGT
TTTTTAAGATAAACGTTTTATGACATTTATGACATTCATTACAAAAATAACGCTGAGTAT
TATTTTGTATACCATGTTTCTTTATTTTCAAACTTTGGCAAAATGGGCAGTTTTTTGTTC
ATATTTCAAAAAGAGGGCTTAAAGCCTTGTATCATAAGGCTTTAAGCCACTTTTTAGCAA
TAAATTCGTCTATTACACCTATTTTATTTATACATCATAAGTCGTCGATGCCGTATTCCC
TCCACGCCCCGTCCAGTTGGTGTGGAAGAACTCGCCACGTGGTTTGTCGGTACGTTCGTA
AGTGTGTGCACCGAAGTAGTCACGTTGTGCTTGAAGTAAGTTTGCAGGCACTCGCTCAGA
GGTGTAACCGTCTAAGAAGGTGATCGCACTTGCCATACAAGGCATTGGGATTCCCACTTC
GATAGATTTCGCTACCACTTTACGCCAGTCACTTAATGCGTTCTCTAAAATGCCTTTGAA
GTACGCATCTGAGCCTAAGAACACTAAATCTGGGTTCGCTTCATACGCATCACGAATGTT
GCCTAAGAAACGGCTGCGAATGATACAACCTTCACGCCATAATAACGCTGTTGCACCGTA
GTTGATGTCCCAACCGAAGTTTTCAGAGGCTTCACGAATGAGCATAAAACCTTGTGCGTA
AGAGATGATTTTTGACGCTAATAACGCTTTACGCACCGCTTCGATCCAAACTTGTTTATC
GCCTTCAACTTTGCCGATGGTTTTGTTGAACAGTTTAGATGCAGCAACACGTTGATCTTT
GAATGAAGATACGCAACGAGCAAACACTGACTCGGTGATTAAAGTTAATGGAATACCGAA
ATCTAATGCGTTGATCCCTGTCCATTTACCTGTACCTTTTTGACCTGCGGTATCAAGGAT
TTTTTCCACTAACGGCGTGCCATCTGTGTCTTTGTAACCTAAAATATCCGTTGTAATATC
AATTAAATAGCTATCTAATTCAGTGTTTTTCCATTCGGCAAAGATCGCTTGCATTTCATC
ATAGCTTAAACCTAAACCGTCTTTTAAGAACTGGTAGGCTTCACAGATTAGCTGCATATC
GCCGTATTCGATACCGTTGTGTACCATTTTCACGAAGTGGCCAGCACCTTCTTTACCCAC
CCAATCACAGCAAGGCTCGCCTTTGTCGGTTTTCGCTGAAATTGCTTGGAAAATCGGTTT
TACATATTGCCACGCTTCTTCGTTACCGCCCGGCATAATAGAAGGCCCGTGACGTGCGCC
TTCTTCACCGCCCGATACGCCCGAACCGATAAAGCGAATGCCTTTTTCTGCCAACGCTTT
CACGCGGCGGTTGGTATCAGGGTAGTTTGAGTTACCGCCATCAATGATGATGTCGCCTTC
TTCTAAGTGCGGTAATAACGCTTCGATAAATTGATCGACCACTTCACCTGCACGCACCAT
TAACATCACTTTGCGTGGTTTTTCTAATTTAGCGGCTAAATCTTCTAAGGAATACGCCCC
GATAATATTCGTGCCTTTCGCCGCACCTTCTAAAAACTCGTCCACTTTTGAAGTAGTACG
GTTATACGCCACGACTTTAAAGCCGTTGTCGTTCATATTTAAAATAAGGTTCTGACCCAT
TACCGCTAAACCGATAACGCCGATATCGCCTTTTACTGACATTTTTTTGCTCCTGTTGGG
TTGTTGAATACTTTATTGTTTTGGGGCTAATGTGATTAGCCCCTACAGTTTTTATATCTA
ATACACATCGTAGGAGCAAATCATATTTGCCCCAAATCCCGTACCAATTTATTTTAGGGC
TAATGTGATTAGC
>H223 Scaffold2
AATAACGTTGAGTATTATTTTGTATATCATGTTTCTTTATTTTCTGACTTTGGCAAAATG
GGCAGTTTTTTGTTCATATTTCAAAAAGAGGGCTTAAAGCCTTGTACTATAAGGCTTTAA
ACCACTTTTTAGCAACAAATTTGTCTATTACACCAATAAATTACATCTTTTATTAAAAAA
GGTTAAAGCTTCATCAGGCTTTAACCTTTTTACTATGTCGCTATGTTTTGGCTACTGCAC
TGTCAAAAAAATAAGCAACCCTTACCGAGTTGCTTATTAATTTTACCGCTACATCAGGAA
TTAAAGTTTAATCCTTAGTATATTTCGCTTCATCAAACTCTCTCAACGGCGTATGCTCAC
TACCTAAATAGGTATAGATCACAGGCAATACAAACAGTGTAAAGAGTGTACCGATAGCTA
AACCTGCGACAATCACCATACCAATACTAAAGCGAGCAATCGCACCAGCCCCTGAAGCAT
AAAGCAGAGGAATAAGACCTGCGATCATCGCGGCAGTCGTCATCATAATCGGACGTAAGC
GGATAGTTGCAGCGTGGAAAATAGCATCACGGCGAGATTTTCCGTGAAGCAACTGCTCTT
CTTTTGCCACTTCACACATCAAGATACCGTGTTTCGTTATTAAGCCTACGAGGGTGATTA
AGCCTACTTGAGAATAAATATTCAAGGTTGCACCTGATACTTTCATAATACCCAAAATAT
TCATCACCAATAACGCCCCACTAATTGCTAGCGGAACAGAAACTAAAATCACCAACGGAT
CACGCCACGATTCAAACTGAATAGCTAAGACGATATAAATCATCACAACTGCCAGCGCAA
AGGTAAACATTAATGCGTTACCCTCTTGGATATATTGACGAGATTCGGCTTTAAAATCGT
ATTGATAGCCTGATGGCAAAGAACGAGCTAACTCAGCTTCAGCCCATTTTACGGCATCAC
CAATAGAACCCGACACCACACCGCCAATTGTTGCCGAGTTAAGCTGGTTCATTCGGCTGA
GGGAAGCTGGTTCTGTACTTAATTCCATTGTGACAAAAGAACCCAATGGGATAGATTGTC
CGCTCGCTGTTGTCACATAGTAGTTCATTAAATCTTCTGGATTTAATCGGTCATTTCTCA
CCGCTTGCGATACAATCGGATAAGCTCTGGAATCAATATCAACACGAGTAACTATAGCCC
CCGACAAGAACGAACCTAAAGTGCCACTCACCTGTTGCATCGTTACGCCATAAGTCCCCA
TTTTTTCACGGTCAAACTTCATCTTCATCGTTGCCGTGTTAAATTTAAGGTCTAAGTTAG
CGAAGAAAAATTGCCCTGACGCTTGTGCTTTGGCTAAAATTTCACTGGCGACTTCTGCAA
GTTTTTCATAGCTATCTGCAGTCGTAATAACCAGTGAGAACGGCAGCCCACTTTCACCTG
TCTGAATTTCAGGGAAAGCAACGGCGTTAATATCCATACCAACCACTTGTTTTGCCATAC
CTGCAACAATGTCTTTCACTTCAAACTGCGATTTGCTACGTTCAGACCAATCTTTTAAAG
AGATAATCGACAATGAACTGTTGCCACCGTTAAAGCCTGCAATCGACATTGCGCCGTGAA
CCTCAGGCAATTTAACCACTTTCTCATTAAAAGGTTTCATCACTTCCTGCGTATAGTCCA
AGTTAGTATTTGCAGGACCAGATCCAAAAGCAACCACAACACCACGGTCTTCAGAAGGTG
CAACCTCACTAGACAATGAAGTAAACAAGAACGGTAAGCTCGCAAAAATAGCAATCGCAA
AGAACAGCATAAAGCCACGCACTGCCATCACTGCTGAAAGCATATTTTGATAACAGCTTG
TCATCTTATCTAACATAGCGTGAATGCATTTGACTAAACGCCCTTCTTCACCCCCTTTAT
GTTCTTTTAACACACGGCTAGACATCATCGGCGAAAGGGTTAATGCTGCAATCCCCGAAA
TAAATACAGCACCAGCAAGGGTTAAAGCAAACTCTTTAAACAGAGATCCTGTAACCCCTT
CCATTAATGCCATCGGTGAATATACCGCCGCAAGAGTAATGGTCATTGAAATGACAGGCA
ATGCAATCTCACGCGTCCCAATAATTGCCGCATCGAAAGGCGTTTTACCCTCTTTAACGT
GACGCTCTACATTTTCCAATACCACAATCGCATCATCTACCACCAAACCAATTGCCAAAA
TCAATCCTAGCAAGGTGAGCAAGTTGATCGAGAACCCAAGCATCTGTAATAAGAATAACA
CCCCAATCAATGAAATCGGGATAGTGATAACAGGGATAATCATCGCACGGAGTGAACCTA
AGAATAGGATAATCACAATAAGCACAATGATTGTTGCTTCACCAATGGTTTTAATTACCT
CAGAAATAGAGCTATTAATCGCAATAGTGCTGTCATACAAAATCTCAGCTTTAATGGAAG
CGGGCAGATTCTTCTCAATTTGTGCAAATAACGGATAGATATTTTTGGCAACGGTTAATT
TGTTTGCCGTTGCTGCAGACTCAACAGCAATCACCACTGCATCTTTGCCATTTGCTGTGG
CTCGAGCATTATCTGAAGATTTATTCAGTTCAACGGTCGCAATATCTTTTAACTTAATTT
GCATACCATCTGCTTTGGTTGCCACAGTAATATTTGCCAGCTCTTCTACCGTTGGAGTTG
TCGATAACACCTTGTTTTTATAGACAGTGTAATAACCATTTGCACTGCCTGCCGCCGTCG
AAAGGTTATTTGCACTTAATGCCGATAACACATTCGCACCTGAAAGGTTATAGCCAGCCA
TTCTATCTGGATCTAACCAAATGCGTAAGCCAAAGGTTGAACCACCAAAGATACCAACGC
TAGACACCCCATTGATCGTAAAAAATTGCGGTTTCACCACGCGATTTAGGTAGTCTGTAA
CTTGTGGAGATGAAAGATCATCAGAGGTAAAACGAATATACATAAACGCATCATTTGATC
CCGATGATACGCTGATCGCAGGATCATCAATGCCACTAGGCAAGCTTCCACGAATTGCAT
TTACTTTAGAAGAAATATCCGATAACGCCTCTTGAGGATTGGTATTTAACTTCATCTTTG
CCGTTACCGTCGTAGTACTTGGTGAACTTGATGAAGTCATATAGTCGATGTTATCTGCCT
GTGCAACAGCTTCTTCAATTTGTGACGTAACAAGTGCTTGCATTAAACTTGCATCTGCAC
CCGCATAATTAACACTCACAGTAACAATTGAGATCGTCATCTCAGGATATTCACGCACTT
GTAGCTTGCTAATAGACTGTAAGCCTAAGATTGTAATCAATAGGCTAATACAGATAGCAA
GTACGGGGCGTTTGATAAAAATGTCGGTAAATTTCACAGCTTACCCCATTACAGTTTTGT
TTTTGTCGCTGGTGCAATAACCCCAACAGGTTGCACATCAGAAATTTGAATTAAGGCGTT
ATTTTTTAAACGTTGTAAGCCACCAGTGACAATCACATCACCGGCTTTTAAGCCTTTGCT
CAAATGAGAATAGACTCCACTGCGTTCAGCCGTCGTAACTTCCATCTGTTTAGCACGATA
GATTTTATTGATGTCTAAACTTTTGTTCATTTCAGCCATTTTAGTCACTTTTTCCTTATC
TTCATCAGATAATGGTTGAAGCACATAAACAGTTTCGCCATACATTGTATAAGTAACCGC
AATTTGTGGCACAACAACCTGATCGTATAAGGTTGGTAATGCAACATTTAAGCGAGCAAA
CATACCTGAAAGCAACTTATCTTGCCCTTCTGTGACTACTGCTTCAAGATTAATCAAACC
AGTTGATGTATCCACCGCAGGATCGATAGCGGTAATTTTCGCAGGGAAAGTACGAGCAGG
TAGAGCATCAATGGTTGCGGTCACTTTTTGCCCAACAAAAATATCTTCTAAGTTAGTCTG
AGGTAAGGTAAAACGAATTTTCATCGCAGACTGATCTTCCACACGCACAATTCCTGTGCC
AATCGTCACATATTGCCCTACATTCACATTCACAATACCCGCTTCACCGTCGAAAGGCGC
ATAAATTTGACGACGCTCAATCTGAGCTTTTGTCGCCTCAATAGTCGCCACAAGTTGCTC
ATAAGTTGCTTTGGCATTATCAAATTCCGCTTTTGAAGCACTGCTTGACGCTACTAAGTT
ACGATAGCGATTATAGTTTGCTCTCGCTGTCGATAACTGAGCTTCTGTCGCTTTCAAACT
GGCTTGTTCCGCACTGCTATCAATTTCAACTAATAGCTGACCTTTTTTCACTTTATCGCC
AGACTTCACCAAAACTTTAGTGACCGTGCCAGCCGCCTGTGAACTTAACATAGCCCCTTG
ATTCGGACGAATAGAACCAACCGCAGAAATAACAGGTGTCCATTCTCTATTTTTAACGGT
CATCACTGTTACATTGCTCACAGGCTCAGGCATATTCGCCGCAGCTTCAGCCTTTTTCAT
CGAAATAAACTGTTGCATACCAACAACACCACCAAACACGATAAGCACAACCAATAAGGT
CACAACAATAGCAAACTGCTTACCCTTCGTTGTCTTTTTCATATTTATTATCATATTTTC
TCCATATCAATTTTGATTAAATCGTAATCGCTTTCCAAGTACGGATAATCACTTCTTCAA
GCATCTCTTGAGCATAAGGTTGATTTAACATTAACTGCTGATACATCAACTCCCACGCTG
TTTTCATACTAATTGCAAGTAAAACAAAAGGCGGTAAGTTCGCAATAATATTTTGCGATT
GCCCCTGCTTGACAAATTTATTCCACGTCACCCAATCTGCATTCAAACATTCCACCATTG
TCGCTTGAAATTGTGGTAGCGACTCGTACTGATGCATATTTTTAACAATATTAGGGTTAT
CCAACATAAACTGCCAAGTTGCATTGCACAATTTTTTATATTGCTCAAACAGAGGCAAAT
CAGGATCATATTCCCGATCTACCGCAGAATGAAACGTATTAAACAAATACAACACAAGCT
GATTAAGCAAAGTCTCTTTATCCTTAAAATAAAGATAGATCGTACCCACAGATACCCCAG
CTTCTTTTGCAATTTTGTGAGTCGAAAGATTTTGAACCCCTTCTTTTGCCATCAACCTAT
CTGTTGCATTGAGAATACACATTGCCACCTCATTTTGAGGCAAAATATCCTTAAACATAA
AAACAAGTCAAGTTACTGAACGTTCGTTCATTCTACTGAGAAAAAAAGATTTTCGCAAAA
TTTAAAGTTTAAGTTTTGTAAATCATAGATTTGCGCAAACGGTTGCGTTATAATTATCCC
TATGATCAAGTAGGGACGCCACGCCTGGCGTCCACTTAATTCAATCTTATATACATATTC
AAAGGGCACCAAGCGTGGTGTCCCTACATTATTTTTATTCAAATACAAAGGAACCCATAA
TGGCTCATCGTCCAATCCAACAAGTATTATTAAGTGTGTCTGACAAAACAGGCATTGTCG
AATTTGCTCAAGGCTTAGTTCAACGTGGTGTAAAACTACTCTCAACCGGCGGAACAGCAA
AATTACTCGCAGACAACGGTTTACCTGTAACCGAAGTATCGGACTACACAGGCTTCCCAG
AAATGATGGACGGACGTGTTAAAACCCTACACCCGAAAGTACACGGTGGGATCTTAGGTC
GCCGAGGCACAGACGATGAAATTATGGCACAACACGGCATTGAACGAATTGATATGGTCG
TGGTTAATCTCTACCCATTTGCCGCCACCGTTGCTAAACCGAACTGCACCCTTGAAGATG
CGGTCGAAAATATCGACATCGGAGGGCCAACAATGGTGCGTTCTGCCGCGAAAAATCATA
AAGATGTTGCGATTGTCGTCAATAACAACGACTTTAACGCTATTCTTGCTGAAATGGATC
AAAACCAAAACTCACTCACCTTAGAAACCCGTTTCAACCTTGCAATCAAAGCCTTTGAAC
ACACCGCTCAATACGACTCAATGATTGCCAACTACTTCGGACAAAAGATACCGCCATATC
AAGGTGCTGAGGAAGAAGATATTACCCAAGTCTGCGGACAGTTCCCACGCACATTAAACT
TAAATTTCACCCGTAAACAGACAATGCGTTACGGTGAAAACAGCCACCAAAATGCCGCAT
TCTATGTTGAAAACGAACTCAAAGAAGCATCTGTGGCAACCGCAGTTCAACTGCAAGGCA
AAGCCCTTTCTTACAACAACATTGCTGATACTGACGCAGCCCTTGAATGTGTTAAAGAAT
TTAACGAGCCAGCTTGTGTGATCGTTAAACACGCTAACCCTTGCGGTGTCGCTCTTGGCA
AAGATATTTTAGAAGCCTACAACCGAGCTTACCAAACCGACCCAACGTCTGCCTTTGGTG
GCATTATCGCCTTTAACCGTGAATTAGACGGCGAAACGGCACAAACAATCGTAGATCGCC
AGTTTGTCGAAGTGATCATCGCTCCAACAATCTCTGAAGCAGCCAAAGAAGCATTAGCAA
AAAAGAAAAACGTTCGTGTATTAGCGTGTGGCGAATTTAGCGAAGCACAACCACGTTTAG
ACTTCAAACGTGTCAATGGTGGCTTACTAGTCCAAGATGCCGACCAAGGACAAGTTGCTG
TTGAAGATTTACAATTTGTGTCTGAACGCAAACCAACCCAAGAAGAATTAGACGATTTAC
TCTTCTGCTGGAAAGTAGCGAAATACGTTAAATCCAATGCGATTGTCTATGCGAAAAATA
AACAAACGATTGGTATCGGTGCGGGACAAATGAGCCGAGTGTATTCTGCGAAAATCGCAG
GGATCAAAGCGGAAGACGAAGGTTTACAAGTGGCAGGCTGTGTAATGGCATCTGATGCCT
TCTTCCCATTCCGTGACGGCATTGATGCCGCGGCAAAAGTCGGTATTACTTGCGTTATCC
ACCCAGGTGGCTCAATGCGAGATCAAGAAGTAATTGATGCTGCCAACGAACACGGAATGG
CAATGGTACTAACTGGAATGCGTCACTTCCGTCATTGAAATCCCTATCAGCCTTTTGGGA
ACCTTCCTCCGTAAGCGGGGGAAGGTATGAAAACAAATATATTCTGAAGATATTTATGAT
GTAATTCGCTCGAATCCAGCTTCAAGATCAGCAATCAAATCTTCCACATCTTCCAAACCA
ATATGAACACGAATCAGCGTCCCTGTTAATTTACGTTCAATGGCTGGGCGAATACGTTCA
ATCTCTTTAGGTTGATTAGCCAAAATTAACGACTCAAATCCCCCCCAAGAATATGCCATT
GAGAAAACCTCAAAATGGTCGAGAAAATTCGCAAGCTCTTCATCAGATAAGGTTTTGCAA
AGTTCAAAGGAAAATAGACCGCTTGAACCTTTAAAATCACGTTTAAAATATGTGTTTCCT
GGACAGCTAGGCAGAGCAGGGTGATAAACCGCTTTGACTTCAGAGCGTTGAGCCAGCCAT
TGAGCCACAATAAGACTACTTTCTTCGTGTTGTTTTAAGCGAATACCTAAGGTACGTAAG
CCACGAGCGGTGACATAGGCAGAATCAGCATCAACCATTTGCCCCATTAAATAAGAGTGT
TCGCGTAGCTGATCCCAACAACGAGCATTTGAAACGGCAGTACCAATCATTGTGTCAGAA
TGCCCCACAAGGTATTTTGTTCCTGCTTGGATTGAAATATCAATGCCGTGTTCAAGAGCT
GGAAAAAGAATGCCTGCAGACCAAGTATTGTCAATCATAATCACAATTTCAGGGTTGATT
GCTCTTGCAGTACGAACAATCGTTGGAATATCAGGAACTTCCATGGTTAGTGAACTTGGC
GATTCGAGAAAAAGCACTTTGGTATTCGGCTGAATTAGCGTTGCAATTCCTTCTGCCATT
AATGGATCATAGAAAGTGGTTGAAACCCCCATTTTCTTTAATACGATACGACAAAAATCT
TGCGTTGGTTCATAGGCTGCTCCAGTCATCAGAACGTGATCGCCTGGTTGTACAAAGGAT
AAAATCGCATTACTGACTGCCGCTGCACCGCAAGGGTACAGGTAGCAACCAGCTCCATTT
TCTAGTTCACACATTGCATCTTGTAGAGCAAAATGAGTTAGTGTGCCACGTCTGCCGTAA
AATAAAGCCCCTTTATAGCGGTTTTTGGTGGCTTCTTTTTTGTCTGCAACAGAATCAAAT
ACAAGGGAAGAGGCTCGTTGAATAACACTATTTACAGAACCTTGGGTGTAACGTTTTTTT
CGCCCTGCGTGAACAAGTTGAGTTGCTAAGTTGTGCTTTGTCATATTGATGTCCATTTTT
TATGTTTTGGGTTTACAAATTCAGTGCCTTTATTTTGATAAGAAATACCTTCTAATTCAA
GTAGATAACGTTTAGCAGGAAGCCCACCACCAAAACCAGTAAGCGCTTGCGTTTTGCCTA
ACACTCGGTGGCAAGGTATTAAAATCGAAATCGGATTGCGTCCCACAGCTCCTCCAACAG
CCCTAACAGCGTTAGGATTATTTAACTGCTTGGCAATATCTCCGTAGCTTACTGTTTTAC
CATAAGGAATCTCAAGCAATATTTTCCAAACAGCTTGCTGAAAAGCAGTACCCTGAGGGT
TTAAAAAATCTAGCTGACAAAACGCCACGTTTTCCCCTGAAAAATAGCGGTCTAATACTT
GCACTGTTTTGCAAAATAGTTGTTGAATTTCACCGCTTGCCTGTTCTGAACATTTCCATT
GTTGAAAGTTAAGTGTTTGTTGCTCTTGTTCAAATTCAATGCCAAGTAAACCCGTTTGGT
TTGCAATAAGAAGCAATTTCCCCACTGGCGAATCATAAAATTGATAGAATATCTGAAATT
TCATAGGATTATCCTAAAACAAAAGGCGTGCCACTTAGTGTTCACGCCTTTGAGGTTACA
TCAAATGAAAATTAGAATTTATAGTTTACGTTTAAGCCGTAAAGGTTAGCGGTTGATTTA
ACTTTAAATTCACCCACTGCACTTGTAACTGCTGTAGCACCAGTTCGAAGTTTCTGAGCA
TCTACCACTTGGCTCTCAGTAAAGGTATTTTTGCTACCACGCAAATGCGCATAAGCGAGG
TCAACAGATAAACTTGGAGTAAAGCGATAAGTTGCACCTAAAGTGTACCATGTACGATCT
GTATCAGGGATTGAGATAGATGGATGTGCCACGCTTGCACTTTCATCATAAGCAATACCT
GCACGTAATGTTAATGCCTCAATCACATCATAAGACATACCTAACGCAATGCGAGAGTTA
TTATTGAACTTCTCATCTTTTTGTAACAACACTTTACCGTTGTTATCTGTTGCACGAAGT
TCTTGGAAGCTGTTCCAATGTGTCTTCTTATAGCTATATTGTACAGCCAATTTCTCAGTA
AGTTTATGATAACCTGAGATTTCCCAATATGCTGGTAACTCAAGGTTTAAGCGACCTGGA
ATTTCAACATTGGCACTTTGAGTCCCCACATATTTCCCTTTGAAACGTAAATCGACCGGT
GAATGGTATGCAACACCAAGACGGTTGTTTTCATTAATATCATAGGCTAAACCCACATTC
CAACCAAAGCCCCACTCGTCGCCTTTTAATCGACTTGCTGTTGCTGTCGGTGCCATAGGA
TTTAAAGCACCAAAATGGCGCTCTAATGTTGCTTTTGCATGTACTGCATTTAAGCCAGCA
CCAAAGCTAAATCCGTAGCCAAGATCATAAGCACTGCTGAAGTTATAGTTTACCGCACTA
AGTTCTGTTTTACCTGCTAATACGCCAGCACTATAGGTTTTCTCAAATTCTGATTTTAAG
CCATAATTAACATTAACACCGCCACCCACAGCAAAACGCTCAGAGATTGGGGCAACAACA
TATAAATTAGGGACAATTGCACTTGGAATAATATCTTTTGCATTTGCATTTCCTGTTGCT
GATGATGGAATCGCTCTTCCATTAAAAGAACCTTCAACATCAACATTAGCATCAACATAA
ATCCCACCTGCAGAAATTTCTACTTGTTTGAATTTGGTCATTAATGCTGGGTTTGTTGCC
ACAACAGAAGCATTATCTGCAACTGCCGCATTACCAGCATACGCCATACCTAAGCCAGAA
GTTGAAATTTCAGCTAATTGGAACGCTGCCGCAGAAGCACCAGCTGCAGAAAAAGTAAAG
ATAGAAGCAAGAGCTGTTTTAGTAAATTTATTCATTAGGTAATCCTTTATAGAATCGACT
GTATCAAAATTAATTTATTTCACGTAAAAAAATAAATTAAAGAACTGAAATGAAAATATA
TTGTTATTCTACGTAGCTTAATCATCGGTCGCAATAAAATTCCTCTAAAATACAAAGAGT
TCCGACCAGTCAAATAAAAAGATGACATCTTAAAATGGATGTTTTTTAAACTAAAAATTG
TTGTTGTTGTTGTTGTTGTTGTTGTTGTTGTTGTTGTTGTTGTTGTTGTTGTTGTTGTTG
TTGTTGTTGTTGTTGTTGGAAAAAGGTAGTATAATCAATGGTATAAGAATACAGTTTGCC
AGTTTTGAGAGGTAAAATATGTTCGAATGTAATTCAAGTTCCTGCTGTTCTATTGATGTG
GGAACTATTATTGATAACAGTGATTGTGCTGTAAATTTTACTCAACTTTACACTACTAAA
GCAGAAGCTGAAGATGCTTTAGCATTTTTAACCAGTAAAGCTCGATCAACAGAATCTGAG
CCTTGTGAGATTAGCAGTGAAATTATTTCTACAGAAAATGGCTTCCAACTTACCGCTTGT
TTCAAGTTTAGCTACCAAGTTGAATCAATGATTTTTGAGTTGGGAGTAAGATAGAAAAAG
CATTAGATAAAACTCACATAAACAGCTAGGCAATTCGGAGCTTAATATGAATGAAATCAC
AAGTCTTAGCCAATTAGATTTAAACGGCAGTTATAGCTATGGCGATTATTTAAAATGGAA
ATTTCAAGAGCGCGTTGAAATTATCAAAGGCAAAATAATGGCAATGTCGCCAGCGCCTAA
TCGATTACATCAACGGATTTCGATGAAATTAACATTAGAATTAGCGAAGGTATTTAATAA
CCAACAATGCCAAATGTATGTAGCTCCTTTTGATGTTCGTTTTCCAGACAGCAATGGCAA
AATCAAAACGGTAGTGCAACCCGATTTGTGTGTCATTTGTGACCCGAATAAATTGGACGA
AAAAGGCTGTATTGGCGCGCCAGATCTAATCGTTGAAATACTCTCCCCTGGTAATTCAAA
AAGAGAAATGAAAGACAAATACGAACTCTATCAAGAACAAGGCGTAAGTGAATATTGGAT
AGTCCGCCCTGAAGAACAACATATCCAAATTTATGTGCTAGAAAATGGTCGCTACATAGG
TGTGCAACCTGTGGTAGAAGGCGATGTGGTTACATCAATAAAATTTCCAGCATTGAGTTT
TGATACTAGTGGGTTGTATGAGTTGTGATTGAAATAATGGTGGATTGATTTGGGTATCCG
CCCGGAACGGATTAAACCCTCACATCCGGAACAAAACGGACGACACGAACGAATGCACCG
TAGCTTAAAAGCCCAGCTGTCGCCTCAGCATAGCTTTGAAGCACAACAAGCGTTCTTTGA
CCGGTTCTTGCGAGAATATAACGAGGAACGCTCGCACGAAGGTATCGGTCGTAAAACACC
GGCTGAATGCTATCAGCCATCAATGCGGACTTATACCGGTAAGATTGAGCCTTACGACTA
CAGCGATAATGTTGAAGTCCACAAAGTAAGATTAAATGGCGAAGTAAAATGGCAAGGAAA
TATTTATTACCTAAGCCAAGTTCTCGCCAGTGAGCCAGTTGCCTTTGAGCCTTACGCTGA
CGGCATTTGGCACATTTATTATCGTTTTCATTTCTTAGGTATTTTTGATGCCCGAGAAAT
GAAAATTAAACCTGCCACTCAGTGGCACGTACAACCCAAGTGAATGTAAACGATGTCCTT
AGGGAAAATGTAAACGATGTTTGGGTTGTACAGGGGCATGTAAAGGAGATAAATATGAAA
AAAGTAGCCATTATCCCAGCAAGAGCTGGTTCAAAAGGAATCAAAGATAAGAACCTACAA
CTTGTTGGAGGAATATCTTTAGTTGGACGAGCCATTTTAGCCGCTCAAGAATCAGAGGCT
TTTGACGAAATTATTGTAACCTCAGATGGTGATAAAATTCTTGCCGAAGCAGAAAAATAT
GGAGCAATGCCATTTCGCCGCCCTGTAGAATTAGCTCAAAGTGGTACGAGAACAATTGAT
ACCATTTTACATTGTGTAACAACGCTTGGATTAACAGAAGGTATCACAGCACACTTCCAA
CCAACTAGCCCATTACGTTCAGGTTTGGATATTCGTAATGCCATGGAATTATTCTTGGCA
GGAAATTGCAAATCAGTTGTGTCAGCATGTGAATGTGAACACCACCCGTATAAATCTTTC
ATTTTGGACGAAAATCACAAAATTCTACCTATTAATCAATTAAGCGATTTTGAAGCTCCT
CGTCAGTCATTACCTAAAGCCTATAGAGCAAATGGCGCAATTTACATTAATGATACAGCA
AGTTTATTAAAAGAAAAAAATTTCTTTATTCCCGAAGTGAAGTTTTATTTAATGCCAAGT
TACCGCTCTATTGATATTGATACAACATTGGATCTGCAACTTGCGGAAAGTTTGGTAAAC
AATGAAAGTTATTAAAGATAGTGCAATCTATCTATTTGGAGAGTTAGTTTCAAAATCAAT
TCCTTTTCTTTTACTGCCCTATTTATCTAGAAAATTAGGTGTAGAAGGATTTGGAGAACT
CTCTTATTATCAAACATTTTTAGCATTATTTGCTATTTTTATTGGGCTAAGCCAAGATGG
TGCTGTTGCACGATATTTTTATCGATATGGAAAACGTTCTTTAGATTTAGTGGTAACAAC
GGGGTATGCTTATACTATTACGATAGGAGCTTTAGGGCTAATTGCCTGTTGGGTAGCAAA
ATCTGAAATTATGTTTTATTTAGTATTAAGTAGCATATTTCAAGTATTTCTAGTAGTACA
ACTTAGTATAAGACAATGCCAAAAACAAGCGCTTCCTTATACGCTAATTCAATTAGGCTC
TGCCATAACCAATGCAGTATTTACAGTATTAATGTTAGAAATCTATGAAACAGCATTGGT
AGAAAAGCGTATTTTAGCAGTACTATGTAGCAATATTTTTATTGCTGCTCTAGCTTATGT
CATTTATAAGCGAAAGACGGTTACTAAAATTTTTAATATCGCACAATATAAGCTCGCATT
ATGGTATGTAATTGCTTTCGGATTTCCAATGATATTTCATCACGGAAGTTTCTTTATAAA
AGGACAGTTAGATAGAATATTTATTTATCACAGGTTTAGCGAAGCTGATCTTGGTTTGTA
TGCGATGGGGGTGCAAATTGCGAGTATTTTGTCGGTAGTCATTTTGGCAATAAACAAAGC
[truncated: 2,076,075 more chars]
