# Supplementary material for: Whole-genome sequence analyses of Glaesserella parasuis isolates reveals extensive genomic variation and diverse antibiotic resistance determinants
Source: PeerJ. 2020 Jun 22;8:e9293. doi: 10.7717/peerj.9293 (PMC7316082; doi:10.7717/peerj.9293)
Supplement: Supplemental Information 44 [file peerj-08-9293-s053.fasta]

>H259 Scaffold1
GCCCAGTTATCTTCCCAGCCTTTCGCCACAAGCGGGTATTTTGCCTGCCATTTTTGCGAA
AGTGCGGTCAGATTTTCGCGAGCCTGTGCTTCCGTCGGGGCTTGATAAACCTGCTTTAAA
TCTGCGGTGACGGCTTTGTAATCTTTCCACGAAACGAATTTCAAGCTGTTACGCACTAAA
TGCACAATGCAAAGCTGAATCTTCGTTTTAGATAACCAAGATGGTCGGTCAGTTCATCAT
TTAACGCAGCCTCGACGGTGATTTTCTTGAGCATCCGTGAAAATTGATTGAGGTCTTCTG
GTGTTTTTAGGTTTTTGGCAAATTCCGCTTCCAAGGCGTGAAGTTGTTTTTCGTTCATAA
TAAAATACCTGTGTCTGAATGTATTATCTCAGAAACAGGTATTTACACAAATTGTGGGAG
AGGCTCCTTATCTGGTCAAGCATCTACAGAATCATTTACTAACGGTTCATATAACTTAAG
CTTCTTTGGACCAAACGCTGAAGAAATTGGCGGTAAAATGTCATTAGATGGTAATAACTA
CGGCTTAGCAGGCACTCGCGGCGAAATCCAAAAATAATTTGATATTGTAGGTCGGGCATT
TATGCCCGACACCCCAATCAATAACCATTTGTCGGGCATAAATGCCCGACCTACATTTTA
TGAAATCATCTCAATTTCCTTTTATTCTTTTATTTGTAAGTCCGATACTTTTGGCAAATC
CTTTTGCTGATCCTGTTAGCTTTGAACGGTTGTCACAAGCGGTCGGTTTTGAGCAAAAAT
TTGCAAAAAAATCGGCGGATCTGACCGCTTCCCCTAAAACCTCTTTGCCATTGGCGAATC
CGCAAAGCCTTGAAGCCCAAATAAACCGAGCGATTATCGAACAACAGTGGCAGCGTTTAC
CGACATTGTTACAGGCTTATCAGCAACAATCTCATTACGATATAACCCTTGTTCATTATG
CTTTAGGGGCATTTTATTACGGGCAGCAACGTTATCCTGAGGCAATTGAACATTATCAAG
CGGTTTTAGCGCAACAGCCGACATTGGCTTACCCTCGTTTTGATTTAGGGGTAATGCTTT
ACGAAAATCAGCAATACCGCCAAGCCACTGAACAGCTGACAATGACGAAAGCAAATTTAG
ACCCGTCAATGCAACAGCTGACTGAACGTTATTTGGCTAGAATGGAGGAAGAGCAGAGTT
GGCAACTGGATTTCAGCCTACAATATGTGCGTACCGATAATGTAAATAATGCGTCATCTT
CGCCTGTGGTGAATATCAACGGACGGCAATTTGTCAAAGATCAAGCCTCCTTACCGCAAT
CAGCAGAAGGTTTTCGCTATGGTATTGGCGTATCAAAAGCCCATAATTTAACCGGTAATC
ACTACTTTAACGGCTCAGTTCATTACAGCGGTGTTTACTACTGGGATAATCAGGATTACA
GCGAACAATCGCTCCGTTTTAGCTTGGGCTATCAATATCGCAATGCCAAAATGGGCTTAG
GTATTACGCCTTTTATTGAGCAAAATTGGTTGGGTAGCCCACGTTATAGCAGACTATTCG
GTGCAACCTTACACGGTTATCGCTACTTAACGCCAAAATGGATCGCTTCCTCTCGTTTAA
CGCATAGTCAAAAACGTTATCACGACAGTTTAACTGCAAGCCGTTATGACGGTTTTAAAA
ACAGTGGCGCTTTGACATTACGTTGGCAAGCGGTCAGATCTTGGCAAATTTTTGCAAGTA
TTGAAGCCAATCGAGAGCAAACTAAAGAAAAAGCCTCTTCTTCCCATAAAATTGGGGGAA
CGCTTGGTGTTATTTACCGTTGGAAACATTGGGGCAGCGAACTCAGTGGAGGCTATGCCA
AACGCAATTTTGAAGGGAAACATTACCTTTACGGCTATAAGCGTGTAGATAATGAATATC
GGGCGAATTGGTCGCTGTGGAATGAGCAGTGGGCATGGAAAGGGTTAATGCCGAAGCTGA
ATTTTAGTTATGTGAAAATTCAAAGCAATATACCTGATTTCTATTCAAGAAAAAATGGAG
AATGGTTTTTGACGGTGGAAAAACGGTTTTAGGCTTGATTTCCTACCACCACATAATCCA
ACGGCTCATCCCAACTCTCTAACGGCAAATATTCCAACTGCTGACATTGATGAGCTAGCC
CAACGCTGATTAACTGTTTAGCTTGAGAAAGGGTGCGGTCGTAAAAGCCGCCACCCATTC
CCAGCCGATTGCCTTGTGTGTCACAGGCAACCAGTGGGACGAAGATCATCTCTAACTCAT
TGAGTGGCAACACATTTCGTACATCTAATTTCGGTTGCAAAATCCCAAAGCGATTTCGTT
CTAACTGTGCTTCCCCTTGATATTGGAGAAAAAGCAGTTGGTTGGCTGAAAAGGGGTGTA
GCACGGGAAGATAGATTTTTTTGCCTTGTTTGATAAGTCTATCCATTAACGCAAGCGGTG
AGATTTCACCGTTAAATGGCAAATAAAAGGCAATATGTTGAGCGGAATAACGTTCAATGA
GTTCTAATGATTTTAGGATAATATCTTGTGCCGCAAAGGCTTGTTCATCAGCGGTTAAGG
CTAGACGTTTGGCTCGCATCTGCTTGCGAAGTTGATAGCGTTGTTCGCTTATAGAAAGTG
GAGAAATATCGTTCATAAAAAAGACCCGAAGTGCCGTCATCAGTTGTGGTCCTTGAACCA
GACGGTCCAAGGGAGTCGAACATTATCGTTTTTAGGCTTCTCGTAAACGAGCCTGCTCAC
CAACAATATAAGAGCTCAACTCAAAGTGTTTTAAATATCGGCTCAGGGACGTAACTAACA
ACGCACACCTCAGGCAAAGAGAATACTAACGGAATTTGCTAATTTTTCCTAGTGTTCAGA
TCAATAAAATCATAGAAATTCGCTTTATTCGTTATTTTCTTGACCAACAGAAACCGAATC
CATCCCACTAGATTGGAATTTTGCAAGAGAACTATCTAGTTGCTCTACGCACGCCATTAA
CACATTTTTGTTTTCAGCATTTTTGCGTTGTTCTTGTTCTAATTCATAGTTGAGATTTAA
GGCAACGATCGACAACACTTTTTCAAGCTGAATAATACCAGATTGCTCTTTTAGCACTGC
AACTCGATCTTCTAACCGCTTGGCTGAAGCCAATAACGCTTCTTGTTGTTCTGGCGGGCA
GTATAAACGTAGCACTTGTCCAAAGAGCGATAATTCAATGTTATTTTTCGACATTGTTGA
GAAATCCTTACGAACACAAAAATTTTTGCTATTATGCCACCCTTTGAACAAATCACAAAT
AATCTAATATGGCAATTTCACAATCAAACGACTTTAAACAACTCATTTCTGAGTTACATA
TCGACTATACCCCTGCTGAATTTCACGGTTTTTTAAGCGGATTAATCGCTGGCGGTATTC
AAGATGAGTCTTGGAAAACATTAACCTATCAATTTACCAATGATGGACACGCATTTTCTC
AAGCTCCACTTGCAAAATTAACCGAGTTTTATCAACAACTTAGCGATAGTTTTGATGAAG
CTAACACACTCTTTTCATTATGGTTAAATGAAGAAGATGGTTTTGCAATGGCAGATGGTA
TTGCAGAATGGACTGGGCATTTTTTACTTGGGTTAGGTTTAGCACAGCCCACTTTGCAGC
AAGAAACTGACGAAGTTGGTGAAGCCATTGATGATTTAGATGAAATCGCCAAATTAGGTT
ATAGTGAAGAAGATAAAAATGATGAATTGCTTGACTCAGGCGAAGAAATTATTGAGTATC
TGCGAGTCGTCACACTCTTTTTACATAGCCATTTCGCCAAACCTAAAATGGCGGAAAAAC
CAAAGGTTCATTAATATCAGGGGCATACGCCCCTTTTATTATGCCGCTTGGCGATGATAA
TGCCTTAACGCCTGCTCTTTTTGACGGGCTGAGCTAAAAGATGAAATCCTTTTTAAATAA
CCGATAACTCTAGTGGCGTGATCGATGTCTTTAGAACCGCAACAGCTACATTGTGAAAGG
GTGCGTTTATCAATATGGTCACAGGTGTTACATAAGGTGATTTTCACATTGATACAAAAA
TAGTTACAGCCCGTTTTTGCCGCAATGTCCAATAGTGAGCGGTAGCTTTGCTGGCTCAGG
GCTTCTTCTAAATTCAGATGTAATGCTGAACCGCCATCAAGGTATTCAACCAACGCTTTT
CCGTGTAATAGAAATTTATCTAACGCATTGATTTGTTCATCTTCTACCACATAGAAATAA
GAGTTATAGCACTCTCTCGGTACAACATAGCCCGCTTCTTTATCCCACTTCGCATTTTTC
ACCCCTAAATTTTCCGCAGGGACAAATTCGGTATTAAATTTCACGCCGTAGGTTTTATAA
GCGGTCTGATTGGCTTGATAAATTGCAAATAGTCGCTCACGCACAAAATCAATATACGCT
GAATTGTAACCTACCTTAATTCCCCGAAACTCAGCCGCTTCGACCATTCCGTTAATGCCA
ATAGTCAGGAACTGCTTATCTAATGAAATAAACCCTGCGTCATAAACGGGCAACATTCCT
GCTTTAAGATAATCTTCCATTAGCTTTCGATAAGCATATTGATATTGATGGATCTTGCTG
ACTTCTGTCGCCAAATCTCGTCCATCTTGCTCCAAACGGTTCATATTGAGTGTAATTACA
TTAATTGAGCCAGTTGCAACACCACCAGCCCCTAAGGAGTAAGAAAAAGAGTGATCGGCA
ATTTCATTGCGTAAACGGCAACAAGATGCAAGCGAATCAGGATTATCCGATTGATAAATA
AAGAAGGAATTTCCTTCGGCTAAGGCTTTTGCCATTTTATCGGCAAACTCACTGTCTTTG
CATTTGCCATTTTCAGTCAGCATTGCCGCTGTCACGACTGGAAAGGTTAAAATCGCTTTT
GTCCGCTCTTGATTAAACCACTGCATAAAGAAATCTTGCAACGCTGATGTGGTTTGCCAA
TTCGGTGCGGTGAGATCAGAAAAGACAAAATTGCCGAACATCGCATTAAAATAGTAATGG
TCGTAAATGGAAATATTCCAAAAGACACTTTGATAACCACGAGCGGCAGCAGGTTGATTA
ATGCTATACACCACTTGCTGTAAATGGTTGGCAATTTCGTGTTGATGTGTTTGAAGATAA
TTATCGCCATAATCCTTACGAGCAAAATAGTCAAAATAGGTCAAAAACTCGACGGTTGCC
ACTGCCCCTGCAAATTGAGAGCTAATCGCAAAGACAAGGTTAATAAAAGATCCACAAAAA
GAGGCAAGGTGTTGTGGTGCTCGAGATTCCCCACCCAGTTTGGTTAAACCGTCTCTTAAA
AAAGGATAAAGTGTTACCGATACACAATAAGGCTTCAGACTGGTTTCATCGTGAACATAG
ATTTCGTGTGCTTCAATTTGACGCAGATATTCGTCCGCAAGGGATTGACCAAAAATCTCT
GCAATTTTACCGCTTACTTTGGCTCGATTGATTTGTACAAAGAAATCCTTCATCAATTCC
TGTTCCATTGTTGCTAAATTCTTTTGGGTAACATTAGCGTTAGCGTCCATTTTTGAACCG
TCCGCCGCATTTTTAGCGTGAATGTATTGGTCGATAAAATTTAATTTGCCGAGTAGTTGC
GAGTGTTCAAGTCTAATCATTGTTTATCCTGTCTAAAATGTGCATTTAGCACTTCACCTG
TTTGAAGATTAATAAATCGTTGGTTTGTGGTAATACAATTTAACCCGCCAAGTTCAGCAA
TCCAGCGACCTGTTTTGACATAGTCCAACACTGCTAAAATCTCTGGTGGCAGTTGCTCAA
GCTCTAGTCCTGTATAAAGACAGGTTTTTAAGCCAAACTGGCGAGCAAGCTGTAACCGTT
GCAATAACTGTTCAGGCAGCCATTCTCCCCCCATAAATAATACGCAACTGATCAGCCCTT
GATATTGCACTAATCGCTGTTGTAAGTAAGTTTCTGAGAGAATCTGACCGCTTCCAAGTT
TCCAACTTTCTATGCTGTGGCAACCTTTACAACCTAAAGGACAACCTGAAATTAGAAAAG
CTAAAGAGGTTTCATTGGGGACTTCTTGCCACACAATCTGTTCTGAAATAAAACGGATCT
GTTTCATTATATAACCACTATATCTTGTGGCTTTAAACCATTAAAAACACAATATGTAGT
AGTTTATGCATTTTAATGTAAAGGGAATTGATAAAAATCAAAGTGAGTGAAATCACTTTG
ATAAGCTCAAAAGAAAAGGAAGAAAATCAAAAGGATAGAAAATGTAAATTTTTTCGTATG
ATTAATGCCCCAGCCAATTTCTCAACATCTGTTCCCCGTATTCCGTAATAAAAGACTCAG
GGTGAAATTGCACGCCATAGATCGCAAGAGAGCGATGTTTAACTGCCATTAATACGCCTT
GATCGCAAGTTGCAGTAGCAACAAGCGGTGTGTTTTCTAATGATTTTTGCGAAATTGCCC
AAGAATGGTATAAGCCGATATTGAATTGCTTCGGTAAATTTTTAAACAATGGGTTGGCTT
GTTGCTGAATTAATGGGCGTTGCTGTCCGTGGCGAACTTGATTAAGATTGTAAAGTTCAC
CGCCAAAAAATTCGCACAAAGTTTGGTGTCCAAGACAAACCCCTAAAATTGACTTATGTT
GGTGATAACGTTCTAGCATTGCAAATAGTTGTGGATATGCTCTTGGTACATCAGGACCTG
GTGAAATCATAATATGACTAAAACGTTCCACATCGTCTAAATCTAACTCTTCCACCGACA
CCACCTGCATTTCAACCCCGATTTTGCGTAATAAATCAACAAGGTTAAAAGTAAAAGAGT
CGTGATTATCAATAATAAGCAACATTAAACATTATCCTGTGTTATCGGTTTTTCAACCAG
TAAATGTAAACGAGTCGTATCCCAATCGGTTTCAAGTAATTCAACTTGTGGCGTTGTCTG
ATGTGCCTTAGCGGAAAGCTGTTGGAACCGCTCGACTTTCCCTAGTAATCCCTGTTTACC
GACCAGTGCTGTTACACTTTGGTTATATTGATTGCTCGCTGTATTCAAGGTGTTACCCAA
TTTAGCAAGACGCTCTGCAATGACGCAAACCTGGTTATAAATATCCCCTGCTTTTTCACT
GATCTCTCGTGCCTCTGCATTACCTCGCTCAATTCGCCATAAATTTGCGACTGTGCGTAA
AATCGGCATTAATGTTGTGTGAGAAACCAAAATGACATTACGTTCATAGCCATAATTAAA
GAGCTGTGGATCGTGCTTCATTGCTTCAATATAAGCAGGTTCAATCGGTACAAACATCAA
CACGAAATCAGGACTTTTTATCCCAATCAACTGGCTATAATTTTTCTTAGACAATCCATC
AATGTGAGTACGAAGTGAACGGCAGTGTTCATCAAGTGCTTGTTGAATTGCAAAATTATC
TTCGGATCGTACCGCTTGATCGTAGGCAATCAAGGAAACTTTACTGTCTAAAATCAAATG
CTTATCGTCAGGCAACTTCACCACAAAATCAGGAGCAAAGCGTTTTCCCTCTTCATCTCG
GTAACTCTCTTGGGCAATATAATGTTCCCCAGCCAAAAGCCCTGCTGTTTGTAACGCACT
TTCTAACTGAATTTCTCCCCAGTTTCCTGCAATTTTATTATTGCCTTTTAATGCCGTGGT
GAGATTTTGTGCTTCCTGTGACATTGACAGCCCAATCTCAAGCACGCGTTTGATCTCAGC
CCCTAAATCCGCATTGCCTTTTATTGCTTCACTATGCACCTCATTGACACGTTTTTGGAA
ACTTTCGATCTGCTCTTTAAAAGGCTTGAGCAGTAAGTCGAGTGCTGACTGATTACTCTC
AGAAAAGGATTTACTCTTTTCTTCCAGAATTTGTTGAGCAAGATGTTGAAATTCAACATT
TAACTGCTGGCGGACTTCTAGGAAATTCTTCTGTTGAGTTTCAAAATTTGCCTGTTTTTC
CGAAAATGTCGTGCGTAATTCCGTTAATTCTTGCTGTGATTGGGAAAATTTAGCCTGTAA
CTGACCGCTTTCTGCTTGCTGATGTTGTAGCTGTAACTGAGTTTGTTGTAACTGTTCTTC
CAAACTTTCCGCTTTAGTCTGAGCCGAACCGATCCGCTCTTTTAATTCATTAATATAACG
TTCTAGTTGGTCTTCCTGTAATTCTGCCTGCTTAAGCTGTTGCTGAAGTTTTTGAATCGC
TAAATCTCGTTCATTTAAACGCTCAAGGGTTGATTCTGCTTTTGTCTGTTGCTGAACGGC
AAATTGTTCTACTTGATTTTTTTCAAGGGAAATTTGCTCATATTTTTGCGAGAGCGTTGA
AAACTGCTGTTGCAATTGTTCAAGATCCTGTTGTCGTTCTTGACTATCTCGTTGTGAACG
GGAATAGCTAAAAAAGAGCCAAAGTGAGATCAATAAGAGTAATGCTATCGTTGCATAAAG
CCAAATTGGGTCGAGATTCATAGGAATATATACTGTAAAAATAACTAGTGTTATTTTAAC
GAGTTTTGCTGTTAAAAAGCAAGGGGGAAAAGTAGAGTCAGAATGGGACAGATGTGCTCT
ATATAAAAAATTGCTACAATAGCCCACTATTATAGCCTTGCCTATATACAAGCTATCATT
TTTTACAAATAGGATTTTATATGACCCAATATCTTTCAACTTCATTTCCAGCTCACCGCC
CTCGCCGTTTACGCAAACACGATTTTAGTCGCCGTCTAGTTGCTGAAAATAGCTTAACTA
CGAGTGATTTAATTTACCCTGTATTTATCATTGAAGGGGAAAATCAACGTGTAAGAGTGC
CTTCAATGCCAGGTGTTGAACGTTTAACTTTAGATCAATTACTGATTGAAGCGGAATTAT
TAGTCAAATATGGTGTGCCAGCTATCGCACTTTTCCCTGTAGTTGGCGATGCAAAAAAAT
CACTGATGGCAGAAGAAGCTTATAATCCTGACGGTTTGGCACAACGTGCAGTAAGAGCGT
TAAAACAAGCCTTTGGAGAAAAATTGGGCGTGATTACAGATGTGGCGCTTGACCCATTTA
CGACTCACGGACAAGACGGCATTATTGATGAAGATGGTTATGTGGTAAACGACATTACGA
CTGAAATCCTAGTGAAGCAAGCGCTTTCTCACGCACAAGCAGGCGCAGATGTTGTCGCAC
CAAGTGATATGATGGACGGGCGTATTGGTGCAATCCGCCAAGTGCTAGAAGCTCACGGTT
TTATCAATACTCAAATTATGGCATATTCTGCAAAATATGCGTCAAACTATTACGGACCTT
TCCGTGATGCTGTTGGCTCTGCGGGTAACTTAAAAGGTGGTAACAAGAAAACCTATCAGC
TTGATCCTGCAAATGGAAATGAAGGTCTGCACGAAGTCGCTCTTGATATTCAAGAAGGAG
CAGATATGGTGATGGTCAAGCCAGGTATGCCTTATTTGGATTTAGTTTACCGTGTAAAAG
AGACTTTTGGTGTGCCAACTTTTGCCTACCAAGTATCAGGGGAATATGCGATGCATATGG
CCGCGATTCAAAATGGTTGGCTCAAAGAAAAAGAGTGCATTATGGAATCACTGCTTTGTT
TTAAACGTGCAGGGGCAGATGGGATTTTGACCTATTTTGCGAAACAGGTAGCAGAGTGGT
TGTATCAAGAAAAGTATAAATGAGCTGAGTTACGGAGAACATGGCGCTACTATTCCAATA
CCTTCCATATGGAACTTTAATTTTGAAGTAGAATTACTGGACATTGCCCCTATATTGCTT
TTAACTCTATACTATTATTTATGATTGATGGAATGTAAAATTTTTCCAATCTGAATATTG
GGTAGAATAATTAAATGAATTAATAAAAATTCTGGTATGTCAGGAAATAAAATGCTTATG
AATTTGCTACATCCAACCGATTTAAAACAGTGCCAACTCACTCATCTTCATTCCTTCACT
AAAGGAATGACCGTATATAAGCAAGGCGAAACCGCTAAAGAGTTTTATTACGTCAATAGT
GGGCTTATCGGGCTTTATCACACCTTAGATAACGGCAAAGAGAGCCTTGTTCGCCTATAT
CAAAAGGGCGACTACTTCGGTTATCGAACTTTGTTTGGCGATAATGGCTACCATTGCAAC
GCCAAAGTTTTGGTTGAAGCAGAGATCATTCGGATTAAGCCCAAAGACATTGATACTTTC
TTCGTAGAAAATCCACAGATGAGCAAATTTTTGTTGCAATCCCTTGCAAATGAACTGCGA
GAAGCGGAACAACGCTTGGCAAAAAGTGCCTATTTACGCACCCTTGATCGTGTTATCGAC
AGCATTTATTTTCTCACGGAAAACTTCCCTTACTATAACTGGACGCACCGTGAAATCGCA
GAATATGCCGGTTGTGAAACGGAAACGGCGATCCGCATTACTAAAGAGTTGAAACGCAGC
GGGTTATTGCAAGATTGGCATAAACAGAAGTAGGTCGCTATGTTTGAAAACGCCCCCAAA
GCCCATTTTCATTTGATGGCAAAACCGAGTAGCTTTCAATGCAACATCAAATGTGAATAC
TGCTTTTATCTTGAAAAAGAATATACCATTGAGCAAGATGTGCGTTTTATGAATGAAGAC
ACCTTGCGAAATTATGTGCGTAATTACATTCAATCCAGTGCAGGACAGCGAGTAGAATTT
GCGTGGCAAGGGGGGGAGCCAACGTTATTAGGCTTGGATTTTTTCAAACAAGCGGTCAAG
TTTCAGCAAGAATTTGCAAACGGTAAAACGATCACCAATGCTTTCCAAACCAATGGCATT
GCACTAAATCGCCAATGGGCAGAATTTTTCAAAACACATCAATTTTTGATTGGCATTTCG
ATTGATGGCTTGAGTGAAGTGCATAACAAATATCGCATATCAGTCAATGGTCAGCCGACC
TTTGAACGGGTTAAACGAGCGGTAGATTTATTGAAAGACTATGGCGTTGAGTTTAATACA
TTGACGGTGATTAACGATCAAAATTGGCATAAAGGCAGAGAAACCTACCTTGCTTTAAAA
GAGCTGGGTTCAACCTTTATGCAATTTATCCCGATTGTTGAAACAGGCTGTGGCACAACA
CCTTTTGCAAAAAAGGACACAAAACCGACCGCTTTCTCTGTGCCACCACAGGGCTATGGG
CATTTTCTGCTTGAAGTGTTTAAAGAGTGGGTGCAACAGGATGTCGGCAAAATTTATGTG
CTGGAATTTGATAATCTGCTTGGGCAATGGCTTGGCTACCCGTCAAGTAGTTGTGTTCAT
CAGGAGAGCTGTGGCACATCACTGATTGTGGAAGCAAATGGTGATGTTTATTCCTGCGAC
CATTTTGTTTATCCAACCTATAAAGTGGGTAATTTAAACGAACAGCCGTTGGGCGAGATT
GTGCATTCCCAACCACAATACCAATTTGGACAACAAAAAAGAACTGCACTCACTCAGGCT
TGCTTAGCTTGTGATGTGCGAACGTTTTGTCACGGCGGTTGCCCGAAACATCGAATGATT
AGCTTACCAAATGAAGCAAACAAACACAACTACCTGTGCCAATCCTATCAACTCTTTTTC
CGAAAAACCGCCCCATTTATGCGAAAAATGCGAGATATTATTCGTAGTGGTGGATCGGCT
GGGGATATTGTGAATTTTATTGGCGATAAAGATGCTAACAAGAATATATAACAAACATTA
TTCATTGGATAAAAAAAGAATACAGCCATATGACCTTTATGCTAATAAAAGAGTTATAAA
AAAGGTAGTCCTGAGGTCAGCTGAAGAAAGAAAAATCTTATATTTATCAATGAGTTTCTA
ACCTTTATCTAAAAAAGAAGGTGTAATAGACAAAATAGTTGCTGATTCGTCAAAAACTAT
GCCAAGAGGACAAAACAGTTGCTAATGTTTATTTTCTCTAAATGTTAGCAACACTTTTGT
CTACTATGCCTTTTAAGTTAACTACTCACAATCACCCTCAAGCTATCCAATCGCCAATTT
GCTTGGTCTAGATGTTTCAGTGATGCTTCTCGCAACTGCTCTAGGGCTTGAATTTCATCA
GCACGAATGTTTTTATTCACCGCTTGTAGTGATGTCAAGCGGTGTAATTCAGCACCTAAA
GTGTGATCCGCATTCTGTTTTGCCTGTTCAATTAAGGATTGTGCCTGTGGCACAACTTTT
TCATCGCTGAATGCAATCAGCTTCTCAATATCACCACGAGCCATCTTCGCAATTTTATTT
GCCATCTGTTTATTGACCGGCTTGAGCTGTTTTTCCAACCCTGCAAACGACACCTGCGAT
GCCATATCGTTGCCTTTGTTATCCAGCAAGATACGCACAGGCGTTGGCGGTAGGAAACGG
GTGAGCTGTAAATCTTTTGGTGCTTGGGCTTCTACGATATAGATCGCTTCAAGCAGTAAC
GTGCCTGCCAGCAAGTTTTTATTAACGAGTAATGAAACAGCACTCTTACCAATATCGGCG
GACGTAATAAGATCGATACCGTTGCGGATCATCGGGTGATCCCACGTTAAGAACAACACA
TCTTCTCGCATTGAGGCAAGTTCACGGTCAAAAGTCACGGTGTTGCCTTCTTCAGACAAG
CCTGGGAAATCAGGCACAAGCATATGTCCTGTCGGGCTAATCACAATGCTTTTCTCGCCT
AAATCTTCCTGCTCTAAGCCAATTACATCAAATAAATTCAAGGCAAAATTGACCAACTGC
GGATTGTCGTCTTGTTCAGCAATAGCTTGAGCTAATTGTTGAGCAGTTTCACCGCCGTTC
GAGTTGAGTTCTAACAGACGATCTCGCCCTTTTTCTAATTCCACTTTAAGCTGTTGTTGG
CGTTTATGGGTTTGTTCCACAAAGGCTTCGAAGGCTTCGCTACGTTCAGGATTGAGTAGG
TAAGCGGTGAGTTCCGCATTAAATTCTCTAAATAACGTTGCCCCCATCGGACAAGTTTCT
TCAAAGGCATTTAAGCCACGATGATACCATTCCGCCAAGATCAACTGGGTGGAGTGATTG
AAACAAGGCACATAGATTTCAATATCGTGTTTTTGCCCGATACGGTCTAAACGCCCGATA
CTCTGCTCGAGTAAGTCTGGATTATCAGGCAAATTAAACAGCACTAAACGGCGTGCAAAC
TGGAAGTTTCGACCTTCTGAACCGATACTTGAGCTAATCAGCACCTGCGAGCCATCTTCT
TGTTGAGCAAAGTATGCAGAGGCTTTATCTCGCTCCACAATCGACATTTTTTCGTGGAAC
ACCGCAGAGCGAATAGCTTCTTTTTCACGCAACACTTGTTCTAGCTGAATGGCGGTATCC
GCTTGCTTACAAATCACCAGAATTTTTTCATCACGATGATTTTTCAAAAACGTAATTAAC
CACTCAATGCGTGGGTCAAACTCGTGCCACTTCGCATTTGGGTTCATACGTTGGAATAGG
CGTTCAGGGTAGAGCAGATCTTCCATCTTATTTCCCCCCATCATACACATTACTTTCAAA
GCATTTGCATATTGTGTAGGCATTTCCAACACAATTTCATTGTAAATACGATGTGGGAAG
CCTTTTACGCCTTGGCGAGTATTGCGGAATAGCACACGGCTTGTTCCGTGTCGGTCAATT
AACTCACTAATTAACTCTTGGCGGACTTCCCGACGCTGTTCTTCGCTAGCATCCGAATTA
ATAATACGGAACATCGGCTCAACATCTTCTTCCGCCAGCAATTCGCTGATACTTTCCTGC
TCTTTGGCACTTAACGGCTTATCGTTAAGCAAGGTAGCGACCGCATCGGCGACTGGCTGA
TACTGTTTTTGCTCTTCCACAAAGGCTTGATAATCGTAGAAACGGTCAGGATCTAGCAAG
GCTAAACGAGCAAAATGGCTCTCTTGTCCTAATTGCTCAGGGGTCGCCGTGAGTAACAAG
ACCGCTGAAATCTGCTTGGAGAGCTGTGCGACAAACTGATATGCCATACTTGGATTTTGC
TCGTCCCATTCCAAATGGTGAGCTTCATCAACAATCAACATATCCCAATCGGTATCAAGC
ACTTGTTTTGCACGCTGTGGATTTGCCGATAACCAATCGATAGAGGCAATCACTAAGGCT
TCCGTTTCAAAAGGATTTTCACTGATGTCGTTATTATCTTCATCTTTCTTCGTGAAATCG
GCACAACGTTCTTCATCAAACAGCGAGAAATTCAGGCTAAAGCGACGAAGCATTTCAACC
AGCCATTGATGTTGCAAACTTTCCGGCACAAGCACCAATACACGATCTACTCGTCCGGAG
AAAAGCTGTTGTTGCAAAATCATACCTGCTTCAATGGTTTTACCCAACCCCACTTCATCT
GCAAGTAACACACGGGGAGCAAGACGTTGCCCGACTTCTTTGGCAATATGTAATTGATGG
GGAATTAGGCTTGCACGAATACCACGCATTCCACGCAGTTCAGATTGAAACTGGGCTTGT
TGATGCTTCAAAGCACGATAACGCAGGGCGAAACGATCACTGCGATCAATTTGGGCAGAG
AATAGACGATCCTGCGGTTTACTAAAACTCACTTTATGATCGAGTTGCATTTCAGGCAGA
ACGCTCTCTACTTGAGTATCGACACGTTTACCTAAATAGAGTGCAACCCCTTGATTTTCA
ACGACATCTTCAATATCTAACTGCCAGCCATCAATACTGGTAACACGATCGCCTTTTTGG
AATTGCACACGGGTTAAAGGGGCAACGGCAACAGCGTACACACGTTGTTCGTCCGATGCA
GGAAATGAAAGGGTCACAGTGCGGTTATCCACTGCAGTGACAATGCCTAATCCTAAGTTA
TTTTCCGACTCACTAATCCAACGTTGTCCGACTACAAAGCTCAAACTTACCTCTCTGCGG
TTCTACTAAAATTTTCGGAGACTATCTGATCTTGGTGGAGTAAGCGGTCAGATTTTGCCA
TTATTGTTTCCATAATTTGAACTGATTAATCAAACCATTCGTTGAACTGTCGTGGCTAGT
AATGGTTTCGTTATTTTCTAGCTCTGGCAAGATACGGTTAGCAAGTTGTTTACCTAACTC
AACACCCCATTGATCAAAGCTATAAATATTGAAAATTACGCCTTGAACGAAGATTTTATG
TTCATACATTGCAATCAACGCTCCTAAGGTGAATGGGGTGATTTTTTGGACTAGAATTGA
GTTCGTTGGTTTGTTGCCCGTAAATACTTTAAATGGCACAATTTCTACAACTTCTTCTAA
AGATGTACCCGCTTGTAAGAACTCTTGTTCCACTACTTCTTTTGACTTACCAAAAGCAAG
TGCTTCAGTTTGTGCGAAGAAGTTTGAAAGCAATTTAGGGTGATGATCGCCAATCGGATT
ATGGGTTTGTGCAGGTGCAATAAAATCACAAGGGATCAATTTTGTACCTTGGTGAATTAA
TTGATAGAAGGCGTGCTGTCCATTTGTACCTGGTTCACCCCAAATGATAGGCCCTGTTTG
GTAATTGACAAATTTTCCATCTCGCCCAACATATTTACCGTTAGATTCCATATTGCCTTG
TTGGAAGTAAGCCGCAAAACGGTGCAGATATTGATCATAAGGTAAAATTGCTTCTGATTC
TGCACCTAAGAAGTTATTGTTCCAAATACCGATAAGGGCGAGTGTCAATGGGATATTTTG
CTCTGTTGGAGCATTAAGGAAATGTTTATCCATTGCGTGAGCACCATCAAGTAGTTGCTC
AAAGTGTTCAAAACCGATAGAAAGAGCAATAGATAACCCAATCGCAGACCAGAGTGAGTA
GCGTCCACCAACCCAATCCCAAAATTCAAACATATTTTCTGTATCAATACCAAATTTAGC
GACCTCTTTGGCATTCGTTGAAAGAGCTACGAAATGTTTCGCCACAGCAGATTCGTCTTT
TGCAGTATCTAATAACCATTGACGTGCTGAAAGAGCATTCGTCATTGTTTCTTGAGTAGT
AAAGGTTTTTGATGCCACAAGGAAAAGGGTTGTTTCTGGATTGATTTTCGCTAAGGTCTC
AGCAATATGCGTGCCATCGACATTAGAAACAAAGTGCATTGTTAAGTGATTTTTGTATGG
ACGTAATGCTTCAGTGACCATATATGGGCCTAAGTCTGAACCGCCAATCCCAATGTTTAC
CACATCAGTAATCGCCTTGCCTGTGTAGCCTTTCGACACCCCTGAAATAACACGCTCACA
GAAGCCTTTCATCTTCGCTAAAACTGCATTCACTTCTAGCATCACATTTTTGCCATCTAC
TTCAACAGGGGTATTCGAGCGGTTGCGTAAGGCGGTATGAAGCACCGCACGATTTTCCGT
ACGGTTAATTTTTTCGCCATTAAACATTGCGTAAGTGGCTGATTTAACTTGGCATTCATC
GGCTAATTGACGCAATAGTGCAAGGGTGTGCTGGTTGATCGCATTTTTAGAAAAATCAAC
GAGAATTTGATCTTCAAAACGTAAGGAATATTTATCAAAACGTTTTGGATCTTCATTAAA
TAGTTGTGGAATCGTCAAATTCTCAGCTTTGTGCTGTTCAAGGGCATTCCAAGCGAAAGT
TTGGGTTGGATTGATGTTTTGCATTTAATTATCCTCTAAAATTTAATTTTGTGATTCAGT
TGATGATGTTGAGCTTAGTTCATCTAAGCGTTTTTCTAATTCATTCAATTTTTCACGGGT
ACGAAGTAAAACTTGAGATTGAACTTCAAACTCTTCACGAGTGACCACATCAAGTTTAGC
AAGCTGGGCTTGTAAGATTTGTTTAAATTTTTCTTCTAAATCATTGCCTACATTTTTTAA
ACCTTGTGGTAATGCGTTGTGAAGTTGCTGTGCGATAGACTCTAAATTTTTTGGATTAAG
CATAATGTTCCCCTTGTAAATTAGGGCATTAATTCTAAAGAATTTCAGTAAAGATAAAAA
GCAAAGAATAGAGAGAATTTGAAAAATCAGAGAATTATTTGATCTAGAGAAATAAGAAGA
TGGCTGGGGTACTAGGATTCGAACCTAGGAATGCTGGGATCAAAACCCAGTGCCTTACCG
CTTGGCGATACCCCAAAAGAAAAAAACTAACTTGCGTTAGTTCATTCGATTTGAAATAAG
ATGGCTGGAGTACTAGGATTCGAACCTAGGAATGCTGGGATCAAAACCCAGTGCCTTACC
GCTTGGCGATACTCCAGTCGTTTTATTTGCAAGCTTAAAATGGTGCGGGACGAGGGACTT
GAACCCACACACCTCTCGGCGCCAGAACCTAAATCTGGTGCGTCTACCAATTTCGCCAGT
CCCGCAAATGGTGGCTACAACGAGATTCGAACTTGTGACCCCAACATTATGAGTGTTGTG
CTCTAACCAGCTGAGCTATGTAGCCATTTGCGTCACCATATCGGCTTTGCGGGGCGTATT
ATGCTGATTTCACTCTACCTCGTCAAATACTTTTTTGAAAAAAGTAAATTTTTCTGCTTG
TTTGACTAGAGATTCGGCAAATTGTCAGAAAAAACAACAATAATCTCTATAAAAGACTGA
TTTTATAATAAGTTAACGATTGCCGTTTTAAAATTCCATTTCTTGTTTTATCTGTTTTAA
TATAGGTTCAACATCTGGTAATACATCTTCCCACAACTGAAACGTATAAGCTGCTTGTCC
AACTAACATTCCTAAACCATCTTGGTATTGTGTTGCCCCTTGTGAACGGGCGTATTCAAG
AAATGGGGTCTGCATATTTGGAGCATATTGCATATCATAAATGTTGGCTTGTGTAAGTAA
TCGTGCTGGCAATTCGACACACTTGCCTTGCAATCCAAGCGATGTCGCATTGATAATTAA
ATCGAACGACTGTTCGGGAAGTTCATCGAAACAAGCGGATTGAATTTGCCCAAACTTTGC
AAACTTTTTAGCTAAACTGGCCGCTTTATCTGCCGTTCGATTGTAAATGGTGATCTGCTG
TTGAGCTTGTAATAAGGGATAAAGCACACCTTTGGTTGCTCCCCCAGCCCCTAAAATCAG
TATCCGTTGATGTGGTTTAGGCCAACCTAAACGGGCAAGATCGGACACTAATCCAACACC
ATCAGTATTATCCGCATATAAACGCCCATCATCTAACCGCTTGAGCGTATTACAGGCTTC
GGCTTGTAAGCAACTTTCGCTATAAAGATCCGCAAGGGCAAAGGCTCTCTCTTTAAAAGG
GGCTGTGATATTTGCACCTTTCGCACCTTCTGCAAAAAATTGTTTGAGTTGCTGTTCAAA
CTGTTGTTCATCGCCTAATTTCGCTACATAAGAGATCGCTTTGCCCGTTTGTTGCCCGAA
AAGTGTATGTATTCTTGGGGATTTGCTTTGTGCAATCGGATTTCCCCACACTGCGTACTG
GTTCATTGTCTATCCTTGTCGAAAAATATGTTGGCTAAAAATGTCACGGATTTCAGACGG
ATTTGATTTTCCGCCTGTGGCTTGATCTAATACTGGGAACGAGTTGCCAAATTGCTGTCG
CACTTCGTCGGCAGTTCGGCAAGGTGGGAGCGTCGTTAAATTTGCACTGGTAGAAGTGAG
TGCAAAACCTGTCGCTGTACAAAGTTCAACAACCGCTGGCACTTGGCATAATCGCACGGC
AATGGTTTCAAACTGCCCTTTCAAATAACGTGGAACCGTTGCTTTGGCTGGCATTATCCA
AGTAATCGCCTGCTCGCCAAGCGTTTCAAAACGTTGCCATTCCACCTCTGTCAAATGTGT
ATCATCAATGTAGGGCAGAAGCAGTTCTTTATGGTGAGCAATTAAAATCAACCCCTTGTC
TTCTGGACGATTTTTTAATTGAAGTAGGGATCTCACCGCTTGTTCACTTTGCGGATTGCA
ACCTAATCCAAAAACGGCTTCAGTAGGATAGGCAATCACTTGATTTTGTTTAAGTTTTTC
AATAAGTTGATTAAAAGAATACATTATTCGCTTTCACTAAATAGATGCTGACATTTTCTG
TTTGCACAGAGAAAATAGGTTTTCCCACGCACTTTTTTTATGGTGGCGAGTTCACCCAAA
CATTGTGGGCATTGTTGTTTTACAGGCTTGGTAGGTAAGGTAAATTTACACTCAGGAAAA
CCTGAACAGCCATAAAATGTTTTACCTGAACGCCCTGTGCGTGCCACTAATTTATGTTTT
TGACATTCTGGGCAGTCAAATTCTTCTTCGATTTCAGTTTCTTCGTGTACTGTAAAATGG
CAGTCAGGATACTGGCTACAACCGATAAACATACCAAAATGCCCTTGTTTTAATTGCAAT
GGCGATTGACATTCAGGGCATTGTTCATCAAGGGTTTTGATGATATGACTTGCTTGGTGG
ATAGGTTTGAGATAATCGCATTGCGGATAGCTACTACACCCTAAAAAAAGTCCCTGCTTT
CCCCGTTTTAGTTGTAATGGGGAATGGCATTGCGGACATAATTCTGTCTGTTTCGTGGAC
TTAAAAAGGCTCATTTTTAAACTATATTAACTCAAATTCAATCACAAAAAAGTCGTTATC
GTTCGGGTAAATCTCTTTGATCACTTGTTTTAGTTCGGCAAGTGTCATATTTTCCTGTTT
AGCATGTGTTTCATTAAGCCGTTCAAACTGAATAGGGGTAACAGACAGCACACGAATACG
GGCAAACAAGCGGTCTGTTTCATTTGTAAAAACACTCAACTCTTGACCCGCTTGAAAATA
GCTTTCTGACTTATCTCGAATGGTAATGGCCTTTTTACCACTGACAATATCTGCTTCAAA
ACGGCTAAAAAAAGTAATTTTATTCATCATAGTCACCATAATCCAGATCCAATAAATGCC
TAAAATGATCGTTATAAAAACCGTGGCTAACCATATATCGCCACATTTTTTGCTTCGCTT
TTATATCCCAATGTGATGGTCTTTTTTTCTCAAAAAGACGTTCGGCAAGTTCAAAAAAAT
CAACTTCCGCTTCATCAATGGCTTGGCTAATCACCCACTCTTTTACCCCTTTGAGCTGTA
ACTCTTGTTTTAGACGGCGTGGTCCATAGCCTTGTTGTGAACGATAGCGGACGTAACTTA
TCGCAAAGCGTTCATCACTTTGCCATTTATTCGCTTTTGCTTGTTCAATGGCTTGCTCAA
TTTCTTGTGCATTATATTCTTTAAGTTGTAATTTGCGGCGAATTTCAGCTTCGCTATATT
CTCGTTTAGAAAGTAGATAAAGCAAATAGCTATTCGCAGAATATTTATGTGTCATTTATT
TACCGCAGTAAAATAAAAATGCGGTTTTCACAAACCGCATTTCGCTATTATAGTTCTTCT
TCGTTAAACTCTTCGACATCGCTCTCGTCGATACTGTCGCTTGCCGTTACTTTTAATAGG
CTATTTGGGTTTGAAGCCAGTGTATTTCGGATTTCTTGTTCGAGTTTATCTGCAATTTCA
GGGTTCTCTTTTAACCATTTCACTGCATTATTTTTACCTTGTCCAATTTTCGTTCCATCA
TAAGAGAACCACGCCCCTGATTTCTTAATAAAGCCGTTTGCTTCAGCTAAAATCAGTAGT
TCGTTCATACGAGAAATTCCTTCGCCGTACATAATATCAAATTGTACTTCACGGAATGGC
GGTGCAACTTTGTTTTTCACCACTTTTACTTTGGTTTCACTACCAATAATTTCATCGCCA
TCTTTGACTACACCGCAACGACGAATATCTAAACGAACAGAGGCATAGAATTTCAATGCA
TTACCGCCTGTTGTCGTTTCTGGATTACCAAACATTACGCCAATTTTCATACGGATTTGG
TTAATAAAGACCACTAAACAGTTGGTATTTTTGATATTTGCAGTGAGTTTACGCAACGCT
TGTGACATTAAACGTGCTTGTAAGCCCATATGCGAGTCGCCCATATCCCCTTCAATTTCA
GCTTTTGGCGTAAGTGCAGCGACAGAGTCCACAATAATAACATCAACTGCCCCTGAACGA
ACTAACGCATCACAGATTTCAAGAGCTTGTTCACCATTATCTGGTTGAGAAATCAATAAA
TCATCTGTATTTACCCCTAAATTGCGAGCATAGACAGGATCTAAAGCGTGTTCAGCGTCA
ATAAAAGCACAGGTTTTATTGCCTTTTTGAGCTTGAGCAATTAAAGAAAGTGTTAATGTT
GTCTTACCTGACGATTCTGGCCCATAGATTTCAACAATACGCCCCATTGGCAAGCCACCA
ATACCTAAAGCAAGGTCTAGCCCTAGTGAGCCTGTTGAAACAGACTCAATATCTAATTGC
TCAGTCTGCCCTAATTTCATAATAGAGCCTTTACCAAATTGTTTTTCAATTTGAGCTAGT
GCCGCTTCTAAGGCTTGTTGTTTCTGTTCTGGTGGAACTTGTTTAATGACGGTATTGTTT
TTTGAAGATTTTTTATTCTCAGCCATAATGCTTTCCTTTGTTCATTGTTTGGATAGGGCA
AATGCATTGCCATAAAACTGTAAATTATTATACTGTTTAACCATACAGTTGCAACTGTTT
TTTTCAGTTTTTCGATCTATATCACAAAATTTACAACTTTATCGAAAAATCCTATCGCTT
GTAATCGGCACTGCCCTTTGAAGATCAAAAGGATTTAAGGCATTAATCACCATTATTTGT
TCATAATCAAAAAGTGCTTCTACAGGTATATCAATTAAGCTAATTTTTTGTTCGTCTAAT
AAATAACTTAGTTGTGTACCTTTTAATAAATAATGATTTGGGCTATACCATTTTCCTTGT
TTTAAAAAAAGTAAATTACCAATAGAGCAATCACTAATAAAGCCATTATTAACAAGAATA
ATTTCATCACCAGCGGTTTGTTTTAATTTATCTAATTCAACTCGGTCAGTATATTTGAAT
TGATAATCAAAATTTTCTACATAAACGCATTGAAAGGTTTTTATTGCTTTAGGTATATAA
TGGAAAAACTGAACTTGATATTCTTTTGTGTTATAATCAATACGACAACGTACTAATCCT
TTTTGATATGCTTCAGGCACTTTAATAATATCTAACAGTTCAAAACTATTTTCGTGCTTA
AAATAATATATAAATGCATTATTCATTCGTTGTTGATGATAAAAAATATTTTGTATCTTA
CCATCAATAATTGCTACCGTTTCAAAGAGTGGATATTGGCACATAAACTTTCTCTAAAAT
TTCATTATATTCTCCATCTAGCTGACTTAATGCAGTAATTCCGCCACCGCTACGAAAATA
ATATGTATCCCCTTGTTTTTCAATATAGCGAATAGCCACCGCACTCTCTACATTTTCACC
ATCAAAATAACCGAAAATCCCCGTATAATAACCACGTTCTTGTTGTTCTGCTTGTTGAAT
AATTTCAACGGTTTTCACTTTAGGCGCACCGCTAATTGAGCCTGCTGGCAAGAGTTTATC
CAACATTGTGCCAATATTTTCTTGCCAATTTTCATCAAGTTCCCCACAAATTTCAGAACT
CGTCTGATAAATCGCCCCACGATGTGTTTCCACTTTTTCAACATAGCGATATTTCGTGAC
CTGAATATATTTTGATACTAAAGCTAAATCATTCCGAATTAAATCAACAATGGTATTATG
TTCGGTAAACTCTTTTTCTGAATTTAATAATTTGTTTACCGCATCTTCTTCATTTGCATT
TATTGTTCCTTTCATAGGATAAGAATAGATTTTATTCGCTTTAATACGAATGAAACACTC
AGGGGAAAAACAGACAAATCTTTCATCTAATAACAATTTGTATTTAGCTTTACTTTGCTG
AAAAATTTGTGCTAAATGATAATTTGTTTTAATTTCAGTTTGCTGAGTTAAGTTTAAAAG
ATAACTATTCCCAATTTGGATCTGTTGTTGAACAAAATCAAAGGCTTTTTTATATTTTGG
ATAATCAGGTGGAATAATCTCTAACTCAAAATTTCCATTTATTTTTAATGGTTGAATGAA
CTTTTGTTGTCCATTAAAATCAAAATAAAGCCCTTTATCTTCAATTTCAGATAAAGGATA
AATTAATGGTTTCTGTTTTTCAAAATCAATTAAAAAGAAAAAAGGCAAACGCATTTTCCC
ATATTGATTGGCTAGTTGAATAAATTGTTGCATTTTAATATTTCTATTATTCGGAGTTAA
AACCTATGTCCCATTCACATTCTTATATGGAGACGCACGCCCAACAAAATAAGACTATCC
TATTGATTAATTTAGCTATTATAACGACTTTTATGGTTGTTGAAGCAATCTCTGGCTATT
TCTTTAATAGCCTTGCCTTACTTGCTGATGCCAGGCATATGGCAAGCGATAGTTTATCGC
TCTTATTGTCACTTTTTGCATAACCTTGCAAAACGTTTTCACGAAATGGATATTCACGCT
ACATTGCAAAATGATTTAGCTGTTTATTTTGAACAGCACGGAAAAACAGAGAGCACCCAC
CATCATTAACTATTTGATATTAATCAAATAGTTAATAAAGACCGACTAAAATAGTCGGTT
TTTTGTTGCCTTTAGTTAAAAAAAGCATAACATTTTCAACATAGTGCAACTTTGGAGAAA
AATATGGACAACTTAATTTGCTATAAACAGATGCCAGTTTGGGATAAGGAAAGCCTACCA
CAGATGTTTCAAGAGAAACATAATACTAAAGTAGGAACTTGGGCGAAATTAACAATCTTA
AAGGGATCATTGAAATACTATGAATTAACTGAGGAAGGTGAAATCGTCAGAGAAATGATT
TTCGACGAACAAAACCAGCCACCTTTTGTGGAGCCACAAATTTGGCATAAAGTTGAGCCA
TTAAGTGAAGATCTGGCGTGTCAGCTCGCTTTTTATTGCTCGCCGGAAGATTATTTCGCT
AAAAAATATAATCTCACTGCAACACATTCTGAAGTATTAAATGCGATAAATTATCTTTCG
ACAGGCAAAGTGTTAGACCTTGGCTGTGGAAGAGGGCGAAATGCACTTTATCTTAACTTA
AAAGGGTTTGATGTAACCGCAGTTGATCAGAATGAAGAAAGTATCCATTTCCTCAATTCA
ATCATCGAAAAAGAAGATGCACAACATATCCAAACGGGTATTTACGACATTAACCAAGCC
AATATACAAGGCGAATTTGATTTTATTGTTTCCACTGTCGTAATGATGTTCCTAAATCGT
CATTGTATCCCTGCAATTATCGAAAATATGCAAAAAAATACCAAAGTCGGGGGATATAAT
CTTATTGTCTGTGCAATGAACACGCAGGATTTCCCTTGTCCAATGCCTTTTTCATTTACA
TTCCAAGAAGATGAACTGAAACAGTATTATCAAGGCTGGGAACTTGTTAAATACAATGAA
GATTTGGGGCATTTACATAAAACCGATGAACACGGCAATTGTATTCAGCTACGTTTTGTG
ACAATGTTGGCGAAGAAGTTGGGGTAGATCGCCTAGTTCTAATCTTCAACTCAATTTTAT
GGCATAATGGAAACTTTATAAGAATCTATTGTTATCAATGACAATAGATTTAGACCATTG
ACAAACTATATATTAGATGGATTGAATATTGTAGGGTGGGTTTTAACCCACCAATAAAAT
CAATATGTTACGGCTATATGGTGGGTCAAGACCCACCCTACAAGCTACTTTGTAAATAAT
CTGAATCTATTGTTATCAATAACAATAGATTCTTCGTTTTATACATTATTTGGATTTTAT
CAATGCAAGAACCTTACTATCGCAGGCGTTTTTCCGTTGCACCAATGCTCGATTGGACAA
CTCGCCACTGTCGCTATTTTCACCGTCAATTTACTCAACATAGCTTACTTTATAGTGAGA
TGATTACCGCACCCGCAATTTTGCACGCGAAATATGATCTGCTTGCTTACGATCCCACAG
AAAACCCTGTGGCGTTGCAATTAGGGGGAAGTGATCCTGAACAGTTAGCGAAATGTGCAA
AATTAGTGGAAGAACGGGGCTATGCGGAAATCAATCTGAATGTCGGTTGCCCATCAGATC
GTGTTCAAAATGGTATGTTTGGTGCCTGTTTAATGGGAAAAGCGGATTTAGTCGCTCGCT
GTGTAGAAGCAATGAAAAAAGAAGTGAGTATTCCTGTTACCGTTAAACATCGTATTGGCA
TTGACGATCTAGATAGCTATGAATTTCTATGCGATTTTATTGAGAAAATTCAGCCTTACT
GTAACGATTTTATTGTTCACGCGCGTAAAGCGTGGCTGTCAGGTTTAAGCCCGAAAGAAA
ATCGTGAAATCCCACCGCTTGATTATGAACGAGTTTATCAACTCAAGCGGGATTTTCCAC
ATCTTAAAATGAGCATTAACGGCGGGATTAAAACGATTGAAGAGATCAAACATCACTTGC
AATTTGTTGATGGCGTGATGGTTGGGCGTGAAGCCTATCAAAATCCGTCTTTGCTTGGTT
ATATTGATCAAGAACTGTTTGACCCAAACGCCGATATTGTTACACCAAAACAAGCCGTTG
AAAAAATGCTACCTTACATTGAACAGCAACTTTCACAAGGCGTTTATCTCAATCATATTG
TCCGCCATATTCTTGGAGCATTCCAAAACTGTAAAGGGGCAAGACAGTGGCGTAGGCATT
TAAGTGAAAATGCGTGCAAACAAGGGGCGGGTGTAGAAGTGGTTGAACAAGCATTATCTT
TTTTGCCTTACTAGTTGCAAAATCTATTAAATACTTAACGACTCAGGTGCTTATGGTTTA
TTGCAGGTGTAATAGACAAATTTGTTGATAAAAAGTAGCTTAACGCCTTATAGTACAAGG
CCTTAAGCCCTCTTTTTGAAACATGAACAAAAAACTGCCCATTTTGCCAAAGTCTGAAAA
TAAAGAAACATGGTACATCAAATAATATTCAACGATATTTTGTCATAAGTGTCATAAAAC
ATTTTCCCTTAAGAATAAATTAGATCCAATAAAAATTTGGACTGATTACACATCCGGAAA
ACAAACCTATCAACAACTTGCCGAAAAATATCATTGTTCGGTTAGAACTATTCAAAGATA
TATTGATAAAGTCCCTAAAACAGCTTTAAAACTACCTTCAAATCGATACCTAAACATCAT
TATGGATACAACGTTTTTCTGTCGTTATTTTGGCGTATTAGTGCTAATGGATTCTAATTC
AAATAATGTGATTTCCCATTACTTTGTGCGAACCGAAAAAGATATTTACTACAAACTTGC
CCTGAATAGGTTAAGGGAAAAAGGCTATATAATTCAATCGATTACCTGTGATGGCAGGCG
TGGTTTGATGAAAGATTTATTTAATACGCCGGTACAGATGTGTTAATTTCACATGGTGGC
AATTGTGATGCGGAAATTAAGAAAAAAACATCAATCACAAGCGGGTAAAGAATTAAAAAT
AATTGCAAAAACACTCACAAAAAGCTCAAAAAATGAATTTTATCGGCGATTACACTCTTG
GTTTATAAAACATCAAGATTTTTTAAAAGAAAGGAGTGATAAAGCGAATGAAAAGGCTAT
TTTCCTTATAAACATCGCAATGTAAGAAGCACTTATGCCAGTTTAAAACGTTATATGGAT
TTTTATTTTTATCTATGAAAAACATTCTGAATTAAATATAGAAAAGACGACAAATCGCTT
AGAGGGGTTATTTAGTGAACTTAAGCGAAAATTACATAATCATAACGGATTAACAAAAAA
AGCGTAAGATGTTGTTTATACAGGATTTTTAAATAAAAAGAGTTGCTAATATTTAAAGAA
AATAGATATTAGCAACTGTTTTGTCTACTATGCCCCTTTATCTACTATACTGGATTAACC
ATTAATCATCTAAGAAACTGCGTAGAGTTTCGGAACGGCTAGGGTGGCGGAGCTTGCGTA
ACGCTTTTGCTTCAATTTGACGAATACGCTCACGAGTTACATCAAATTGTTTACCCACTT
CTTCAAGGGTGTGATCGGTATTCATATCAATACCAAAACGCATACGCAATACTTTTGCTT
CACGAGGTGTTAATCCCTCCTCTAATACAGCATTCGTTGCAATTCGCAAACTTTCTGCTG
TTGCAGAATCAAGAGGCAACTCAAGAGAGCTATCTTCGATGAAATCCCCTAAATGTGAAT
CATCGTCATCCCCCACTGGTGTTTCCATTGAGATTGGCTCTTTAGCAATTTTGAGGACTT
TACGAATTTTATCCTCTGGCATTCCCATTTTTTCTGCTAACTCTTCAGGTGTTGCTTCAC
GTCCCATCTCTTGTAAGCATTGGCGAGAAATACGATTTAATTTGTTGATCGTTTCAATCA
TATGCACAGGAATACGAATAGTACGAGCCTGATCTGCAATTGAGCGAGTAATCGCTTGGC
GAATCCACCAAGTCGCATAAGTTGAGAATTTATAACCACGGCGATATTCAAATTTATCTA
CTGCTTTCATTAAGCCGATGTTACCTTCCTGAATTAAATCAAGGAATTGTAAACCACGGT
TGGTATATTTTTTAGCAATAGAGATAACAAGACGTAAGTTGGCTTCTACCATCTCTTTCT
TCGCTTTGCGTGCTTTTAATTCGCCATCTGCAATGCGTCCGCCAATTTCACGGATTTGCG
TAATGGTTAAACCTGTTGTTTCCTCAAGTTTCTGCAAGTTTGCGATATTTACACGAATAT
TATCTACATAGTTGGCTAATTTTGGCACACCACCCTTTTTAGCATTGATCGCTTTATCAA
TCCACGCCTCAGATAATTCATTACCTTGGAATACTTTGATGAAATCCGTCTTTTTCATGC
CTGCATATTCTACAGCATAGCGTTGAATTTGACGTTCTTCTGCTCGCACTTGCTTCATCA
TTTTTTGCATCGTTTCCACTAACAAATCAAATTGTTTTGGCACTAAGCGAAATTCACGGA
AAATATCGGAAAGTGCTTGAATTTGATCTCTTGAACGCTTGCTAGTACGTCCATGTTTTT
GGATTGCTTGTAAGGCTTTTTGATGTTGCTCTTTTAATAGCGTAAATTTCTCACGAGCAA
GTTCTGGATCAATGCTATTATCATCACCACCATCGCCTGATGATTCACCATCTTCACTTT
CATCATCAATATCTGCAACGGTATCACTTTCGCTTTCTTCATCTAGATCGGCATCGAGGT
CATCTACAGGGGTACTTTCTACCGCATTCGGATCAACGAAAGCGGTTACAAGATCGGATA
AACGTACAGTGCCTTCTTCGACTTGATCATAACGAGCAATTAATTCACTTAAGGCCTCAG
GGTATTCTGCAATGACACACTGAACTTCGTTAATTCCTTCTTCAATGCGTTTTGCAATAT
CAATTTCACCTTCACGTGTAAGCAACTCAACCGTTCCCATTTCACGCATATACATACGAA
CAGGATCGGTAGTTCGACCAATTTCAGATTCTACCGTAGAAAGTACTTTAGTCGCCTCTT
CCACTACGTCTTCATCGGCAATATTGCCTGCAAGCATCAAATCATCGGCATCAGGGGCAG
TTTCCAGCACCTTAATCCCCATATCGTTAATCATTTGAATAATGTCTTCAATCTGATCTG
CATCGACAAGTTCTTCTGGTAAGTGGTCGTGAACTTCTGAAATCGTTAAGTATCCTTGCT
CACGCCCTTGAGCGATAAGAAGTTCTAACTGAGATTGTTGTTCTTCTAATTGAGAGTATT
GTTCCATAGCTTTATCCGTTCTTAAGAGCAAAAATAAGTAGTGGATTATACCACTGCTTG
AGGTGCGATAAATAGTTTTGCAAAAAATTATAAGTATTTGACCGCTTACCGCCCAGTCAA
TAACATCATTAATTCCTGTTTTTCCTGCTGATTTAAACCTGTTGTACGATCTTTTGCCAT
TAAAATTTCAATTTGTCGATCAAGCAGTTTCTTATAGAAAAAATCAAGCGTATCAATAAA
AGTGTTTTCGACATTTTCAGAAGATACCAAGTGATCCCAATTTGCCAGCAGTTCCAAGTG
GCGATAGTTTGGACTCTCTCGCAAATGTTCCAATACACCGCCCATCGAAATACCCAGATT
AGCGTGACAAATATTGACTAATTCCAGAAAAAGATCGAAACCTTTTTCCTGCAAACTCTG
TAAAAATGTCACATCTTCAGGCACATTTTGAACCAAATGAGGATTTTGAAGTAGTAACGC
AATCAGTAACCGCATCGGTGTCCTTTCAATATGTGGCATATTGTGGCGTTTAGGTGCAGT
TTCAACACTTTTCTGAGGCAACATCACCTCTAATTGTGTTGGATCAAGAATACCTAGTTT
TTGCCCCAATATATTTCGTAAATACAAACGTAGCATTTCACCTGGGATACGCTTGATCAA
AGGCAATGCTAATGAAGCGAGCTTAGATTTTCCCTCTTTAGTAGAAAGATCGACCTGCGT
AAGCAAAGAATCAAATAAAAATTCACTCAATGTCAATGCTTGTTCCAAATAGCGTTCAAA
ACCCTCTTTACCCTGAGAGCGAATAAAGGTATCAGGATCTTCCCCATCGGGTAAGAAAAT
AAATTTCAGTTGTCTGCCATCGTGTAAATAAGGCAACGCATTTTCTAATGCTCGCCACGC
AGCATCTCGCCCTGCACGGTCGCCGTCGTAGCAACAGATCACTTGCTCTGTTGATCTGAA
CATTAACTGAATTTGTTCACCTGTTGTCGCCGTTCCCAAAGAGGCAACAGCATTATTCAC
CCCAAATTGAGCTAAAGCCACTACGTCCATATAGCCCTCAACGACAAATAAAAAGTCAGG
GTTTTCATTATGTTGTAAGGCTTGATACAAACCATAAAGCTCATTGCCTTTATGATAAGT
GGCAGATTCAGGGGAATTAAGATATTTGGGTTTTTCGTCGCCTAATACACGCCCACCAAA
AGCAATCACTCGACCACGCTTATCTCGAATTGGAAACATCACACGATTACGGAAACGATC
ATACACATTGCCACGATCATTTTTAGAGAGCATACCCGTATCAAGCAACTTTTGAACTTC
TTCAGGATTATTTCCAAAGCGACGAAGCACTGCGTCCATCGCATTCGGAGAAAAACCGAT
TTCAAAGCGATCAATAATCTCTTGAGATAAACCTCGTTGCTGCAAATAGGCTTGACTAGC
ACTATCTTGCGTTAATTGCTGTTGATAGAACTTAGCGACCAAATCTAACAATTCATAAAG
ATTACGCCGAGTTTTATAACTGGCTTGTGGTTTGCCATCTCTATTGATCACATTTTCACG
AGGCACTTCTAACCCGTGCAATGCAGCAAGTTCCTCAATTGCTTCAGGAAACTCTAACTT
GTCATATTCCATTAAAAAGCTAATCACATTACCGTGTACACCACAACCAAAACAGTGATA
AAACTGTTTAGATTGGCTCACTGTAAAAGAGGGACTTTTTTCGTGATGAAAAGGACAACA
GGCTTGGTAATCTCGCCCTGCTTTTTTGAGTTTAACACGACTATTGATCAGCTCGACAAT
ATCGGTTCGAGCAACAAGATCATCAATAAATGAACGAGGAATAGAGCCTTTCATTGATTA
TCTCCTTGCTAGCAAGTGGGTAGTTTCGCAAACTTTTTTACAATGCTCACCGCTTGTAAT
GGACGGTATAAACATTGAAACCGTGATTCCTTAAAGGTTTCACGGTTCCAATTTAACTTC
TGTTACCTAATTTAAAATTAGTATAAACGAGTGTTACGCGCGTTCTCACGGAAGTTACGT
TTAGCGTGACGTTTTGCTAAAGACGCTTTTTCACGTTTACGAATTGTAGTTGGTTTTTCA
TAGAACTCACGAGCACGAACTTCAGCTAAAAGACCTGCTTTTTCGCAAGAGCGTTTAAAA
CGACGTAATGCTACGTCAAATGATTCATTTTCACGAACTTTAATTACTGGCATAAGCCAT
CACCTCAGGAAATATATGTTTAAATGAAGCCGCACAAATTGGTGGCGGCATAGAACTAAA
AAAGGTGAGGCATTTTAGCTTAGACTAACTAATAAGTAAAGAGCACCTTGTCAAAATAAT
CTACAAACATACAGCTTTTCCAAAATAACTTTACTTTGGTATTCACTGAACAATAATCTT
GGAACCATTAGAAAATACGATGCTTCTTGCCTCATAAATTGCATTTAATGCAATATTATT
TCTAAAACTATCCTGTATATTCTGAGGCAAAGTATCCAATGAAATAGAAAAGCATTTTCC
TATATATTTACAATCTTACTCCATCACCAACTGGTAACTTGGTTTTAGAAAACATGTATA
AAAACGAAGTATCTATAAATTCTTAAAAATACTTCAATACTTTTATTCTTGTAAAGAAAA
AATACCGATTTTCTAATAATCTCAAAAACTGGTATTTACATAAATTACTCCTCAATATCT
AAATATCAATCTTATTGAATTTTGTTTATAGAGAAGTATATTTCATTTCAATTATACGAA
ATGGACAAATATTATTTAGTATCTATGACTGGTGTTGCTTCTTCAGTCTGAGAAGACACT
GCGTCCTTTATCCCATCCACTTTAGTTTCAACTAATTGTTTAGTTTCTTCTACTTTAGTT
TCTGTTGTTTGTTTTACCTCAGCAACTTTCTCTTTTGCTTGATCACAAGCGGTTAAAGAA
AGTGTTGCTGCACCTAAAACTAAAGCGGCTAATAAAGATTTTTTCATAAAAATAATTCCT
ATAAATTAAGGTTTAAATTGCCACATTTAGAGTAAATACTTAGGAATTAGTTCCCTAAGC
ATTTACAAGTGATTAAAGATCAACCTTTTATTTTTGCACCCCTAGGTGCAGAATAAACGT
GGCTCACTGCACTACTATGTCCGCCAAAGCCTTTTCCGTAGAAATAGTATTTTGAGTTCT
GCCACTCTTTTGCTTGAATTAAGGCAATTTCTTCCGCTGGTGCTGCTGCAACCGTCATTT
CTACTTGCGTATGTGCAACACGAGAGAATGTGCCTAGTTTCCCTTCAAACTGATATTGAC
TTTGATAAACCTTAATCGGTTTTGGAATCGGAGCTGCAACTTTCTGCTCAGATTCGACCG
CTTGAGGCCCTAGTTCTTCCAATTTAATATGGCGACGTTCGTGATTTTCTTTAACTAAAT
CTCGGTTAGTCGGTTGAGAAACCACAAGTCCGAATGGTTTAGCCGATAAAGCCACTGCTT
TCGGATCAACTTCTGCGGATTCTGCTTCAACTTTCGTACGACGTTTGTGGTTGTCTTTGA
CTAAATCACGATCTGAACTTTGAGTTACGAAATAACCAAATGGTACCGCTGAATCTTGAT
GAGCCTGAGTGTTAGCTTCCTCTTTTGCGGGTTCAGCTACTTCTCTTGCTACAGATTGAA
CTGGCTGTTCTTGCTGTTGTAACATCTCATCAACAGATAAGAAACGAGGTTTCTCTTCCG
CAACAGCTTTTGGCATTTCGCTAAATTTAATCCAAACCTTACCGCTTGCAAGTTCAGGCG
AAGCGACAGCCGAAGTTAATGGCATTACTGCTTTTACTTCCTCACGACGCTCACGACGAC
GCTGATTGCCTACGCGTAAATGGCGAGGTAAACGGCGTTGGCGAGGCTCACGTTGCTCTG
TACGCTCTTCTACTACAGGCTCTGCCACAAATGAATCAGCCGCATTCTCTTCTGCTGGTG
GTAAAGAAGCGGTAATTTCCGCTGAATGTTCTGCAGTTTCAATTCGCACTTTCTTACGTA
AGTCACGACGCTGGCGACGCTCAGCCACTTTCGCTTCACGCTGTTGCGGAACTGAAACAC
CTACCACTTCTTCTACAATTTCACGACGTTTCTTAGGCTCTACTGGAACGACTTCAGCTT
CTTTCGTTGCTTCAACGACCGTGTTTTTACGCTCTTGGCGTTCGTTGCGGTTTGGTTTTT
CACGGCGTTGCTGACGACGTTCACGCTGGTTACGAGCCTTACCTTTACCTTGCTTCTTCT
CAGGTTCTTTCTCTTCGCTTGCAAACATTGCTTTGATTTTCGCAATAATTCGACTGATTA
ACGAAGGTTTTGCTGGCTCAACTGGTGTTGGTGCAGGCTGTAAATTTAACTCTGAACTTT
GTAATACTGATTCAACGGTAATCACTGGCTTATTACGGCTAACCAACGCTTCTTCCGAAT
GGTGATGATGAATGTGATTTTCTTCATCTTGTTCTTGGTAGCGTTTCACTAAATCGTAAC
TTAAGGTTGGAACGATCTCATTCTCACGCAGGCGATATACGCTAAAGTGTGGGGTTTCCA
TACTTTCGGTTGGTACAACAATCACTTGGACATCGTGGCGTTTTTCAATGTCGCTAATCG
CCTTACGTTTTTCATTTAATAAGTACGAAGCAATTTCCACAGGCACAATAGCGTGAACCT
GTACTGAGTTTTCTTTAATCGCTTCTTCTTCTAATAAACGTAAAATGGAGAGTGCAATCG
ACTCGTTATCACGAATTTTTCCTGTACCTTGACAGCGAGGGCAAACGTGTGATGACGCTT
CACTTAATGATGGACTTAAGCGCTGACGGCTCATTTCAAGTAATCCGAAACGAGAAATGC
GTCCAAACTGGATTCTTGCACGATCTTGGCGTGTCGCTTCACGGATACGATTTTCCACTT
CACGTTGATGACGAACTGGAGTCATATCAATAAAGTCGATCACGATTAAACCGCCCAAGT
CACGCAAACGTAACTGACGAGCAATTTCGTCTGCCGCTTCTAAGTTGGTATTTAATGCTG
TTTCTTCAATGTCTCCACCACGGGTCGCACGAGATGAGTTGATGTCGATAGCTGTCAATG
CTTCGGTTACATCAATCACAATAGAACCGCCTGACGGTAAACGCACTTCACGTTGGAATG
CTGATTCGATTTGGGATTCGATTTGATAGTGACTGAACAACGGTACTTCACCTTCATACA
GGCGAACACGGTTGATAAAATCAGGACGCACAAGGCGGATATGATTTTTTGCTTTCTCAA
ATACCTTACGATTATCGATCAAAATCTCACCAATATCACGACGAAGATAATCACGGATTG
CACGCACAATCACATCACTTTCTTGATGAATTAAGAACGGTGCAGGGCGAGATTCTGCCG
CTTTTTTGATTGCTTCCCAGTGATGTAATAAAACTTTTAAGTCCCATTGTAGCTCTTCAG
GGGATTTACCCACCCCAGCAGTACGCACAATTAAACCCACATCTTCAGGTACATCTAAGC
AATCTAACGCTTCTTTCAGATCTAAACGCTCGTCCCCTTCAATACGACGAGAAATACCGC
CAGCACGAGGGTTATTTGGCATTAAAACAAGATAGCTACCAGCCAAAGAGATAAAGGTCG
TTAAAGCCGCCCCTTTATTACCACGCTCTTCCTTGCTGACTTGAACAATAACTTCCGCCC
CTTCTTGAATAATATCTTTTATGTTTGGGCGACCTTGGAATACATAACCTTGAGGGAAGT
ATTCACGAGAAATCTCTTTTAACGGAAGGAAACCGTGACGCTCTGCACCGTAATCAACGA
ATGCTGCTTCAAGACTAGGTTCAACACGGGTAATTTTACCTTTGTAGATATTTGCTTTCT
TTTGTTCGTGTCCCGGACTTTCAATATCCAAGTCGAACAGTCGTTGCCCATCAACAAGGG
CAACACGCAACTCTTCTTTTTGAGTTGCATTGATTAACATTCTTTTCATTGTGTTTTCTC
ATTTTATTTTTGTTAGTGCTATTCATAGGGTTTGGGTTTGTATTTTTGCTAATCTGTCAA
TCTCCCGACTGTCTAAGGACAAACTGACGTGAACCCTATGATCTAAGGTGATCTGTTTTA
TGTCTTACACTCAAAATCTGACCGCATAATCAATCACGATATTTGCATTTTTAACCGTTA
CAAGCGGTACTTTTGTCTGATTTTCTACAATTTTATTCAGTAAAATTCAATAGACAGAAA
AAGCGAGTCATTATGGCATTTTAAGAGAAAAATAGAAAGGCAAAAGTAAATAACGTACCA
TAAATAACATTGAATGTATTTTATACAATGTTTGCGGCTGCTAACGAAAAAGGTAGTCTC
TCTAATAACTTCTGATGAATCTGACCAAATGCCCCATTACTCATCACTAAAATATGATCC
GTTGGTTTAGCTTCCTTGACAATCAATTCCACTAATTCATCTAGGCTTGCCGACCATTGT
GCCGGCTGGCTTAGTGCATCTGTAATCGTGCTGACTTGCCACGGAATGGTATCGGGTTGA
TAAACAAAGACGGCATCAGCGTCTTTTAACGATGGAGCAATTTCCTCTTTGTGAACGCCC
ATTTTCATTGTGTTTGAACGGGGTTCTAATACTGCCAAAATGCGTTGTTCTTTACCTACT
TTGCCACGAAGTGCGTCGATGGTTGCTAAAATAGCGGTTGGGTGGTGGGCAAAATCATCA
TAAACGGTAATGCCATTCACTTCCCCTTTGACTTCTAAACGGCGGTTGGCATTGATAAAG
CTGTTTAAACCTAAACAGGCTTGCTCAACGCTTACCCCCGCGTGATGTGCTGCGGCAATC
GCCATTAAGCCATTGTGCATATTGTGAGCGCCGAGCAAGTTCCATTCCACTTCCCCTGCT
TTTTGCTGTTTATGGTAAATCGCAAAATGGGAGTAATCCGAACTTAACGGCTCGGCGTAC
CAATCTTGATCTTGCCCGATAAATTGCTGCTCGCTATAACAGCCCATTTTTAAGGTGTTT
TGGACATTTTCATCTGATGTTGCAGACAAAATGCAGCCATTTTGTGGCATTGTGCGGATA
AGATGATGGAACTGGCGTTGAATTGCTTTTAAATCATCAAAAATATCTGCGTGGTCAAAA
TCAATGTTGTTGATAATTAAGGTTTTTGGATTGTAATGTACGAATTTAGAACGTTTGTCA
AAAAAGGCTGAATCATATTCGTCCGCTTCAATCACAAAGAAATCGCTTGAGCCTGCACGA
GCTGAAATACCAAAGTTGCCTGCAACACCGCCGATTAAGAAACCTGTATCAATGCCAGCT
TGATCTAAAATCCAGCTTAACATTCCCGTTGTGGTGGTTTTGCCGTGCGTGCCTGACACA
GCAAGCACCCAACGATCTTTGAGTAAATGATCTCTTAGCCATTGTGACCCTGAAGTGTAT
GGCAAGCGGTGATTTAAGATATGTTCTACGCAAGAATTACCACGGCTAATCGCATTGCCG
ATAATAATCATATCGGGAACAGGATCGAGCTGTGCAATATCGTAATGGGGGATAATTTCA
ATGCCACTTTTTTCCAAAAAGGTACTCATTGGTGGATAAACATTGGTATCTGACCCTGTG
ACTTTATAACCTAACTCTCTTGCAATAATCGCCACGCCACCCATAAAGGTTCCGCAGATC
CCTAAAATATGAATATGTTGCTGTTTCATAGCATTCCTTACATAAAAATTGTGAACAGTA
TCACAAAACAAAACTTTACTCGAAAACAGGGTTTCAATGGGCGAGTATAATAAAGCAAAC
TGTATTGAATAGCTAATAAGGAGATAAAAAATGAAAACATTAGGCGAATTTATTGTTGAA
CGCCAAGCAGAATATCCAGGAGCTACGGGGGAACTCAGTGGTATTCTATCGTCCATTCGT
TTGTCAGCCAAAATCATTCACCGTGACATTAACCGAGCAGGTTTAACCCAAGATATTTTA
GGTGTATCTGGCGATGAAAACATTCAGGGCGAAACCCAGATGAAGCTCGATGTATTTGCC
AACGAAACAATGAAAAAAGCATTAATTGCTCGTGGCGATGTGGCAGGATTTGCATCTGAA
GAAGATGATACTTTCGTGGCGTTTGATACAGAACGTGGTCGAAATGCAAAATACATTCTA
ATGACAGATCCCCTTGATGGTTCGTCCAACATTGATGTGAATGTGTCTGTCGGAACAATC
TTTTCGATCTACAAACGTGTATCACCGATTGGTACACCAGTGACGATGGATGATTTCTTA
CAGCCTGGACGTAAACAGGTTGCAGCAGGCTATGTGACCTATGGTTCATCAACAATGTTA
GTTTATACGACGGGTAATGGCGTAAACGGCTTTACCTATGATCCTTCTTTAGGTTTGTTC
ATTCTCTCTCACCCAAATATGAAAATGCCGTTTGAAGGCAAATATTATTCGATTAACGAA
GGGCAATATCTCAAATTCCCAGAGGGCGTGAAGAAATTCATTAAATTCTGCCAAGAAGAA
GATAAAGCAACGGGGCGCCCATACTCTTCTCGTTATATCGGCTCATTGGTTTCAGACGTC
CACCGTAACTTGTTAAAAGGCGGTATCTACATTTATCCAAGTACGAAAAACCACCCGAAC
GGTAAATTACGCCTACTTTACGAAGGCAACCCGATGGCATTCTTAGCTGAACAGGCTGGC
GGTATGGCAACAGACGGATTTAATCCGATTTTAGACATTAAACCAACTGAATTACATCAA
CGTGTGCCATTCTTTGTGGGTTCAACAGCAATGGTACAAAAAGCGGGCGAGTTAATGGCT
GAATTTCGCTAGTAAATAATGGAAAGAAACTCACCGCTTGTTTACGCAAGCGGTGAGTTT
TTTATATCATTTTGTTATAAAGACCACATTTTTGTTCTTTACCTTCAGCAAAATAATCGG
TATCTTGCTTGCAATTTTTCACTCTTGATTGGAGATATTATGAAACTAAATACTAAATTC
CCTCTCTTAGCCACGACATTATTGGTTTCAACTGTTGCTCAAGCAGCAGATAAAACGTTT
ATTAACTGTGTTAGCCGTTCACCAACAGGTTTTAGCCCTGCATTAGTGATGGATGGTATT
TCTTATAATGCCAGTTCACAACAAGTCTATAACCGTCTTGTTGAGTTTAAACGTGGTTCA
ACAGATATTGAGCCAGCGCTTGCAGAAAGCTGGACAGTGAGTGATGATGGTTTAACTTAT
ACCTTTAATTTGCGTAAAGGTGTGAAATTCCACTCAAATAAAGAGTTTACCCCAAGCCGT
GATTTTAATGCGGACGATGTGGTGTTTTCATTCCAACGTCAGTTAGATCCAAATCACCCA
TATCACAATGTATCTAAAGCAACTTATCCGTATTTCAAAGCAATGAAATTCCCAACATTG
TTGAAATCAGTGGAAAAAGTTGATGATCATACAGTGAAAATTACCTTAAACCGTCAAGAT
GCAACATTCTTAGCGAGTTTAGGTATGGACTTTATCTCGATTTATTCAGCGGAATATGCG
GATAAAATGTTAGCGGCAGGCAAACCAGAAACCATTGATACAACCCCTATTGGTACTGGT
CCGTTTGTGTTTGCAGGCTATCAAGTGGATCAAAAAAGTCGCTATTTCGCACATAAAGAG
TATTGGAAAGGGAAAGCTGATATTGACCGCTTGATCTTTGAAATTGTCCCTGATGCAACG
GCTCGTTATGCAAAATTACAAGCGGGTGCTTGTGACTTAATTGACTTCCCAAACGCTGCA
GATCTTGAGAAGATGAAAACCGATCCGAAAGTGAATTTACTTTCTCAATCAGGGTTGAAT
ATTGCTTATATTGCGTTCAATACTGAAAAAGCACCGTTCGATAATGTGAAAGTACGCCAA
GCGTTAAACTATGCGGTGGATAAAAATGCCATCATTGATGCCGTTTATCGTGGTGCAGGT
GTGGCGGCGAAAAACCCACTTCCACCAACAATTTGGGGCTATAACAACGAAATCACTGGT
TATGAATATAACCCAGAAAAAGCAAAACAGTTATTAAAAGAAGCTGGCTTTGAAAATGGT
TTTGAAACGGATATTTGGGTACAGCCTGTGGTGCGTGCTTCTAACCCGAACCCACGTCGT
ATGGCGGAATTAGTGCAAAGCGACTGGGAAAAAGTGGGCGTGAAATCAAAACTGGTTAGC
TATGAGTGGGGCGACTACATCAAGCGTACTAAAGCAGGTGAATTAACAGCTGGTACTTAC
GGTTGGTCGGGAGATAATGGTGATCCTGATAACTTCTTATCGCCATTATTCGGTAGTGAA
AACGTGGGTAACAGTAACTACGCTCGCTTCAAAAATCCTGAATTAGATGCGTTATTACAC
AAAGCGGTTGGTTTATCTGACAAGGCAGAGCGTGCCAAAATTTATGAACAAGCACAGGTA
TTGTTAAAAGAACAAGCCCCTTGGATCAACGTAGCACACTCAATTAACTTTGCCCCAACA
AGTAAACGTGTTCAAGACTATAAACAAAGCCCATTTGGTTATACTTACTTATATGGTACG
AAGTTGGCGGATTAATCTGTCTTAACAGGAAAGGGAAGCAATAAGCTTCCTTTTTCATTT
CATTACCGATGAGAAGATAAATCAGCTATAATTCTTCCCAAAAATAAAGAAATAAAATAC
ACATCTTAAATAAGGGAGAATATATGGAAATTAAATCGTCACGGAAACGCTTAACCCTCA
ATGATATTGCACAACTTGCGGGTGTATCAAAAACCACAGCAAGTATGATCTTAAATGGGC
AGGCAGAACAATTTCGCATTAAGCCTGAAACCCGCCAAAAAGTTGAAGAAATCGCAAAAC
AGCACGGTTATCGTGCAAATGCTTATGCAAAAGCACTTAAACTACGTCGCACCAATGTTA
TTGGTCTGGTCATTCCTGATTTAACCAATTATGGCTTTGCCTCTACAGCAAAGACTTTAG
AGAAATTGTGCCGAGAGAATGGTTTGTACTTAGTCATTGCTTGTTCTGATGATAATCCTC
AACAGGAGAAACAAGCGATAGATCGTTTACTTGACCGTCAAATTGATCTCTTAATTACCG
CTCCAACACATCAAGATCCAAAATACTATAAATCCGTATTAAAGCACACTCTTCTATTAC
AACTTGACCGCTATGTTCCTCAACTTGAATTAGGTTATGTGATTAGTGCTGATACCGAAA
AAATTGCAGAACTAGTATCTCTAACGATCCAACGCTATCAACTTAAAGAATATTTTTATT
TTGGCGGTCAATGCTCACTTTCTCCTAGTGAATCTCGTTTAGCTGGTTTTCGCCAAGGCT
TAAAGCAAGGTAACTTACAAGAAGAAAGCGGTTGGATTTTACATAAAAATTACCAACCTG
AATCAGGTTATCAGTTGATGGCAGAGCTGGTTGAACGTTTAGGGCGTTTGCCTGAAGCAG
TATTTACCGCGTCTTATACCATTTTGGAAGGTGTTCTACGTTACCTCACTGAACACAAGC
AAATGGATAAACTGTTGAACGGTCAATTACATTTAGCCACTTTTGATGATCACGATTTAC
TTAACGCTCTGCCGTTTCATATTCATTCGATTAAACAGAATCATCAACAAATTGCATTTT
CGCTGTTTAATCTGATACGCCAAAAGTTGCAAGGAAAGCCAATGGAGCAGTTAAAAGTAG
AATGTGAAATTATTTGGAGAAGATAAGATGATTACAAGTATAGCCTAGATTTTTCTCCCT
ACAATAATAGTTAATCCATTCTTGTCTTACTATATTGTAAACAAAAATTTCCAAAATTCT
TTTTTCGGAGTATCATAAGCGGACAGATCAAAGGCTTATTTTACAAAAGGAAGAGAAGAT
GCGATTTGCGATTGAGTGTATTGAACGTGTGGGCGTTGCTCAAGATATTTTAAGTTTATT
GGCAACGCAAGGCATAAATTTAGAAGGGATCGAACTGCAAAAATTAGGCGAAAAAGGGCT
TGTTTATTTGCGTACTGAAGCAATGGAGACTAGCCAGCAAGCTAATTTTGTCAAACAGTT
GAAGAAAATTCCAAGTATTACTGCTGTTCAAGAAATTCATCATCTTCCACAAGAACGTAA
AAATCTTGAGTTGAGAGCCTTAATTGAGGCGTTGCCTAATCCTGTTTTATCGCTTGATCT
CAACGGTAAAATTGCCTTTGCTAATTCTCAAGCCTGTAAAGTTTTATTACCGATTTATCG
CCAGTCGCTACCTAAGAAAAAACAAGAGCAAATTCTTTCTCTTGAAGGCGTTGATCTCAA
CGAAATTATCGTCAATCTCAATCGCACCAAATGGTATCAGTGGGTTTTGCAACAAGGGCG
TTCTATTTTACCGACAACGTTACAGCCAATTTCTCACCCTATTCAATTTAATGATCAAGT
ATGGCGAATGGATTTACTGCCGATTGAATTGTGGGAGGCGGCACAAAACCGACCGCTTGG
GTATGTTGTTACTCTGCAATCTCAGCAAACAATGCAACTCGATTTACGTCAATTTATGGC
AAATCAAAACAGTGATTTCGATCATATTTTGACGAAGAGTGCCAAAATGAAAGCGGTGAT
TGAACAAGCCAAGAAATTTGCGACACTCAATGTGCCTTTGCTTATTCAAGGCGAAACGGG
AACAGGTAAAGATTTGTTTGCCAAAGCGTGCCACCAATTTAGTTTTCGTCGGGATCAAAA
ATTCATTGCCGTTAATTGTGCTGGATTGCCTGAAGAAGAGGCTGAGAGCGAAATGTTTGG
ACATCACGGTGGCGACCGTACGCACGTTGGCTTTTTTGAGTATGCCAATGGCGGAACAGT
ATTGCTCGACTCGGTTGCAGAACTATCCCTTGAAATGCAAGGCAAATTATTACGTTTTTT
GAATGATGGATCATTTCGCCGCGTAGGTGAAGATAAAGAAATTCAAGTTGATGTGCGTGT
TATTTGTACATCACAAAAACCGCTTGCGACCTTAGTTACGGAAGGAAAAGTACGCGAAGA
TTTATACCATCGCTTGAATGTGCTTACCTTGAATTTACCGCCGTTGCGTGAAAGACAAGG
GGATTTAATGCTACTGACCGATCACTTTATTACCCAAATCAGTCAGCAACTAGGCATTCG
TAAACCGCTTTACGATGAACATTTTATCAAAGCCCTACAAGCTTATCATTGGTCTGGAAA
TTTACGCGAACTTTATAATGCCATTTATCGAGCTTGCTCTTTAGCTACCGATCAACTTAA
AGCGAGTGATCTTAACTTGCCTGAAACGGTGCCAAGCCATTTTGAAATCTCACATTTAGA
GCAAGGTTCATTAGAAGAGCTGGTTAATCGTTTTGAAGCCTCACTGCTACGCAAGTTCTA
TGCGGAATATCCAAGTACGCGTAAATTGGCTCAACGCTTAGGGGTTTCACATACTGCCAT
TGCCAATAAATTGCGGAGTTATGGGATTAGCAAATGATGAAAGGGTTTAACCTGATTTTT
ACGCAACTTATGCTATGGGGATTTGCATTTTTAGGTGCATATCCCACCGCTTACGCTTCG
CCTAAAATTCCACAAGCGTTGCTAACAAACAGTCTGGTTTACTGTACCAGTGCTTCTGGT
TTTTCTTTTAATCCTCAAAAAGCCGATGTTGGCTCAAATATGAATATCGTTACAGAACAG
ATTTACGACAAACTGATTGAATTTGATCCTGAACAAAACCAGCTGAAACCAGCCCTTGCA
GAACGCTTTGAAATCAGTGAAGACGGTTTAACCATTACGCTATATTTACGCAAAAAAGTC
TCTTTTCATCATACAAAATGGTTTACGCCGACACGCTATTTGACAAGCGAAGATGTGATC
TTTTCCTTAAATCGAATTTTGGGCAAAGTTGATGAACTGCCTGAGCTTAATCGAGAAGTA
CTACATCAAGTTCGTCACCGAATTGCAGACCGCACCCATTTCTCTTATTTTGAAAGTGTC
GATCTTGCTAATCAGATCGTCGAGATTTCAGCGCCTTCATCGCATATCGTTAAAATTCGT
TTGGCACAGCCTGATAGCTTAATTTTGGCCCATCTTGCCAGTCAGTATGCGGTGATTTTA
TCGAAAGAGTATGCCTTACAACTCAATGCCGATGATAATTTAATGCAACTCGATATTCTG
CCTGTTGGCACGGGGGTATATCAGCTTGATAATTATGTACAAAACGATTTTGTTCGCTTA
CAGCCTAATCCTCGCTATTGGGGCAAAAAAGCCAATATCAGTAATTTAGTGGTGGATTTC
TCTACCTCTGGCACAGGGAGAATGGCAAAGTTTTTGAACAACGAGTGCGATATTTCTGCC
TTTCCAGAACCAAGTCAGCTCTCTATTTTGGATAAAACGCAAGGCTATGTAATTGAAACG
GCTGGGGCAAACCTTGCCTTTTTAGCCTTTAATTTCCGCCAAGATAAAATGAAAGATCCA
GCATTACGCCAAAAAATTGCGACAAGTATTGATCGTGAGCGTCTAGCGCGTATTCTGTTC
TACGGTGTTGCTGAAGTGCCACAGAATGTACTACCGAAAGCGTTGTATGCTCAAGCAAAT
CCAACAAGCTACCCTTATTATCCGCCTGATACGAGTAAAAAAATGGAGGAAACAGACCGC
TTAACACTGTGGGTAATTGATGAAAAACGTGTTTATCACTTGCACCCGTTAAAAATGGCG
GAATATCTGCGAGCAGAGTTAGCGAAAGTGGGAATTACGCTCAATGTTCGCCAAGTGAGC
CGAGCCTACTTAACTCAGCAACTTGAAAATCATCAGGCAGACTATGATTTAATTCTAAGT
GGTTGGTTAGCCAATAATTTTGATCCTGATAGTTTTCTCTCTTCGATTTTAAGTTGTCGC
TTGCAAGATGCGGTGACCAATCTATCGAATTGGTGTAGCGTGGAATTTGATGAATTGCTT
AAATTAGCAAGAACCGCTGAAGATCCACAAAGCCGAATGCAATATTATCAACAACTTCAA
ACTCTACTTGAAGAACGCTTACCGCTGTTACCTTTGGTGAATGTCAAACGGTTGTTAGTT
GCCAATAACAGCGTTAAGAATGTCAAAATCAGTGCGTTTGGGCAGGTTAAATTATCTGAC
ATTAAGGTGAAATAAAATGTTGTTCGTTCTTATTCGTAAGCTCTTGTTAATCATCATTTC
ACTGATGATTTTATCGCTTATCAGTTATTTTATTTTGCTGAGAAATCCGCATTATTCTGT
CATTGAACAAGGCTTCTCAGGCTATGCAATTTATTTGCAACAATTGCTTGAAGGGAATTT
AGGCGTTAGCGAAATGACAGGTGAGCCTTTAACGAAATTAATTTTAAATGTCTTTCCAGC
CACGATCTCGCTCTGTTTATCGGCTATGTTACTTTCGCTGATGCTAGGCATTCCGCTTGG
CTTTTTTGCGGCGCTACAACGGCAAAATATGATTGGCAAACTGTTAGGCTCACTGGGATC
ATTAAGCCTTGCTGTGCCTGTATTTTGGCTTGCCATTGTCTTATTGGCGTATGCTTCTAG
CCATCATTGGGCAATTTCAGCTGTCGGCGAACTCCACCCCATTTATGCGGTGCCAACAAT
CACAGGCGTTAAAATTTTAGATATTTTTCTTTCAGATGCACCACATAAATTAAAAATGAT
GCAAAGCGCCTTGCATCATCTTGCACTGCCCACCCTTGTATTAGCTGTGCCAGCGACGTT
AGAAATTATCCGAATGACAAAACAACGTACGGAATATGTGCTGAAACAAAATTATGTCAA
AGTCGCTCGTACACGAGGCTGGTCGCCACTTAAAATCTGGTGGGTGCATATTTTACGCAA
TACCTTGCCTCCACTTATTCCGATGATCGCAAGAAATATCACTTTAATTTTCGCCTTTGC
TATGCTTGTCGAAAATGTGGTGAGCTGGGGAGGCGTAGGACGTTGGATAGTTAATGCCCT
TGCACTAAAAGATTACAATGCGATTTCCGCAGGCGTGCTTGCGATTGGTATTTTTGTTCT
CAGTGTGGATTTACTGGCAAGCCTATTAACTACCCTACTTGACCCATCGCAGAAAAAAGA
TTGGTATGCCAAGGTATAAGAAACAATGGGGACTTTTAGGGGTGCTATATCTCGTGCTGT
TAAACATTTTTTACTCTGCTAATACGCTTTGTTTTCTGCATTTAATTTAGAAAATAAAGT
TTGTTGTGTCTCATTGTATCTACTCATTCTTCCGTGCATTTGCTATACTTTTATCCCTTT
AACTTATTTATTCATCGGATACTGCAATGCAATTAAAATCCTACCCAGCGCCAACCTACG
CACAACGTGCCAAAATCGCGTTTCAATATATGATGCCACAGCTATATTTAACCCAAACCG
CAGGCTGGCTGGCGGAACGTAAATGGGGGGCAATCACTCATTTCATCATCAATGTTTTTG
CGAAAAAATACCAAGTCAATTTAGCAGAAGCCGAAAAGACTAATGCTTCTGATTATGTAT
CATTTAATGAATTTTTTATTCGTCCATTAAAGGAAAATGCTCGCCCGATTAACCAAGATC
CGCAAGCACTCTGTTTACCTGCGGACGGTTGTGTGAGTGAGTTGGGTAAAATTGAAGAGA
ACCAATTATTACAAGCGAAAGGTCACCAATTTAGTTTAGAAACATTACTTGCTAATGATC
TTAATCTGGCAGATAAATTCAAAAACGGCAATTTTATTACCACTTATTTATCGCCAAGAG
ATTATCATCGTGTGCATATGCCGTGCGATGCAACATTGCGTAAGATGATCTATGTGCCTG
GTGAGCTGTTTTCGGTCAATCCATTTTTAGCAGAACACGTTCCAAATCTTTTTGCGCGTA
ACGAACGTGTGATTTGTGAATTTGAAACGGCATTTGGCCCTATGGTGCAAATCCTTGTAG
GAGCAACCATTACCGCAAGTATGAGTACTGTTTGGGCTGGAGTAATCAATCCGCCAAGAG
CAAAAGAGGTGACGGTTTATGAATATCTCACCACAGGTGAAACCGCAGTACATCTGAAAA
GAGGGCAAGAAATGGGAGCATTCCGTTTAGGCTCTACGGTGATTAACTTGTTCCCGAAAG
GTGCCGTGGAGTTGGAAGCTCACTTAAAAGCAGGCGAGACAACCAAAATGGGTGAACGTT
TAGGTAAAATAAATCTCTAAAAGTGGGGCGTTCATATACGCCCTTTGTTATGTGTAAGGA
AAACAGATGAAAGCCAAGTTACTTATTCCACTGATTGTTTTTTTAGGGTTAATTATTACC
TTTACTATTCAGCTTCAACGCAATGCCAATGGAGAAGATCCAAAAGCACTTGAGTCTGCT
CTCGTAGGTAAAACTATCCCAGAATTTAAGTTAGAGTCGTTACACGAAGCAACACAGATG
TTAGATTCATCTGTGGTTAAAACAGGAACGCCACGCTTATTAAACGTATGGGCAACCTGG
TGTCCAACTTGTTTTGCTGAACACCAATTTTTAACTGTTCTTGCTAAGCAAGGGGTTGAA
ATTGTCGGGATAGATTATAAAGATGAGCGCGCTAAGGCTTTAAAATTTTTAAAAGATTAT
GGCGATCCTTACAAAACCATTGTTTATGATCCAAAAGGATCTTTAGGGTTAGATTTAGGG
GTTTATGGTGCGCCTGAAACCTTTATTATTGATGGTAACGGTAAAATTCATTACCGCCAC
ACAGGAGATGTGAATGAAAAAGTGTGGAATGAAGTGCTAAAACCAATGTATGAGAAATTG
AAGTAATGGCTATGAAGAAATTATTTGCACTCTTATTGCTTGTCTCCGCATTAAGCATAG
CTTCGACGGATATTCAGCAATTTGATAATGCACAGCAAGAATCTGATTATCGTGCGTTAA
TCCAAGAGCTACGTTGTCCCCAATGTCAAAATAACAATATTGCAGATTCAAATGCAACCA
TTGCGACAGATATGCGTAACAAAACCCTTGAGCTATTGAAACAAGGTAAAAGTAAAGATG
AAGTCGTTGGCTATATGGTGGAACGTTATGGTAATTTCGTTACCTATGATCCGCCTATCA
CACCAGCGACCATTCTACTCTGGCTTATGCCGTTATTATTAATTGGGGTAGGTTTAGGCA
TTATGTTTAAACGTAAAAAGCGTGTACAAGCGGTCAGTTCTGAGCAGAAAAATGCAAATG
TGGTTGATACAGCTCGCCTTAATCAGATTTTAAACGAAAAGGATAAATGATGAATTTTTG
GATTTTAGTCACGATTATTACGCTGATTATTGGCGTAGTGGCGTTCTACCCTTTATTGAA
ACAGCGTCAAAATTTAAGCACACAAAAGCGAGATAGCCTCAATAAAGCCTTCTACTTTGA
CCGTTTAAAGGAAGTGGAACAAGAAGCGGAAGCAGGTATTATTGAAGATAGCGAGCAGAC
GAAGCTCGAACTTCAACAAAGCCTGCTTGACGATATTCCTGAGCATCAAACACAAGCGGT
AAGTTCGGCAAAATCATTTGGACATCTTGGCAAATTATGGTTTATCGCCTTGATTTTATT
GATTGGCGGTATTAGTGCTGGGATCTATTGGAACATTGGTTCGTGGTTTAGTGGCACAAT
GCTTGAAATGAGCCACAAAAAGCTTGATTATTTTTATGAAAGAGTAAAAACAGAAGAAAC
CGATCCCCTTTCAGAACAAGAGCTGAACCAATTTGCAATGGCACTGCGTGTTGAACTACA
AAAAAATCCGAATGATGATAAACATTGGTTTATGTTAGGTCAGTTAGGAATGGCGTTGGA
TAATGGACAGCTAGCTCTTGATAGCTTTGCTAAAGCGAGCAAACTAAAACCAGAGAATAT
GCAGTATAAGTTACGCCACGCTGAAATTTTATTGTTCTCTGAAGACCCAAAAGATAAATC
ACAAGGTGAGTTATTGCTCAAAGAAGTGATTAGGGCAGATCATACAAATACCAATGCCTT
GAGCTTATTGGCTTTCCGTGCGTTTGAACAGGAAGACTATAAAATGGCGGCAATGACGTG
GGGAATGATGTTGAAGCTAATGCCTGAAGATGACCCTCGTCGTCCTACGATTGAGCGTAG
TATTCAATCTGCGTTGTCGATGATAAAATCAGGAGAAATAAAAACCCCCTAACTCACCGC
TTGTTATTTTATAGACTAGATGTAATGCAAAAACCTCTCGCAATTTTTTTAATGGGACCA
ACAGCATCGGGGAAAACCGATCTTGCCATTGCCCTACGTCAGCAGATTCCTGTTGAGGTA
ATCAGTGTGGATTCCGCCTTAATTTATAAGGGTATGGATATAGGCACGGCTAAGCCGAGT
AAGGCTGAACTCGAACTTGCCCCCCATCGTTTAATTGATATTCTTGACCCATCAGAAAGC
TATTCGGTAATGAATTTTCGTGAAGATGCGTTACGAGAAATGGCGAATATTACGGCTCAA
GGTAAAATTCCGTTGTTAGTGGGCGGAACAATGCTTTATTACAAATCATTGCTTGATGGT
TTATCGCCATTGCCTTCAGCAGATCCAGCTATTCGGGCAGAAATTGAAGCAAAAGCAGAG
CAAATCGGTTGGGCAGGTTTGCATCAAGAGCTGGTTAAAATTGACCCGATTTCAGCTGAG
CGGATCAACCCTAATGATAGCCAGCGTATTAATCGGGCGTTAGAGGTCTTTTATATTTCG
GGAAAAACAATGACGGAACTCACCGCTCAACAAGGCGAAGGTATTCCTTATGAGATAACG
CAGTTTGCGATAGCCCCTCAAGAGCGTGCCGTGCTACATCAACGGATTGAGCAACGTTTT
CATAAAATGATCGATTTAGGCTTTGAACAAGAAGTTCGACAGCTTTATCAACGGGGCGAT
TTAAATGTTGATCTGCCTTCTATTCGCTGTGTCGGTTATCGACAAATGTGGGAATATTTG
GAAGGACAAACTTCTCTTGATGAAGCAATCTTTAGGGGCATTTGTGCAACTCGTCAGCTG
GCTAAACGCCAAATTACTTGGCTAAGAGGTTGGATGAGTGGGTTGGAATGGCTTGATAGT
TTGGATCCTGAAAATTCTTATAAAAAAATGATCGAAAAAGTACAGCAAAAGCATTTGAAA
CTGTGGTAATATCGCAATGCCTTTGGCAAAGCATTAAACAACAATAATTAGAAGGAACAT
AAAATGGCAAAAGGTCAATCTTTACAAGATCCATACTTAAATGCACTTCGCCGTGAACGG
ATTCCAGTTTCCATTTACCTCGTGAATGGCATTAAATTACAAGGTCAAATTGAGTCTTTC
GATCAATTCGTTATTTTATTAAAAAACACAGTGAGTCAAATGGTTTACAAGCACGCAATT
TCAACCGTTGTGCCAGCTCGTGCGATTTCTCACAACAATAACTCTAACCACGCTCATCAA
GCCGCACCAGTGCAATCTGCTGAAGTGGTAGAGAAAGTGGAATAATTTTATTACTACGTT
AGACCTCTTGAATGAACCAAACACAGCAAATTCTGTGTTTGGTTTTCCGTTGCCTGAAAA
AACACAAAACACGCCTGACAAAGAGCGTGCTATTGTGGTACATCTTTATCTCTCTCAAAC
TAAAGATGTGGAAAATCTGATGGAATTTCAAACTCTTGCCGAGTCCGCAGGGGTAGAGGT
TGTCGCTACATTGACAACCACACGTTCCGCACCCCATATCAAATACTATGTTGGTCAAGG
TAAAGCCCAAGAAATTGCGGATGCAATCAAAGATTTTGATGCGACCGTCGTTTTAATTAA
TCACCAACTCAGCCCTGCTCAAACGCGTAATCTACAATCCCTTTGCGATTGCCGAGTGGT
GGATCGTACAGGCTTGATTTTGGATATTTTTGCCCAAAGAGCAAGATCTCACGAAGGTAA
GTTACAAGTCGAGCTGGCACAGCTTCGCCATTTATCCACTCGCTTAGTCCGCCGTTTAGG
TAACCAAGATCAACAAAAAGGCGGTGCGGTAGGCTTACGAGGCCCAGGGGAAACCCAGTT
AGAAACAGATCGCCGTTTAATTAAAGTGCGTATTCAGCAGTTACAAAACCGCTTGGAAAA
GGTAAGTAAACAGCGTGATCAGAACCGCAAAACTCGTCAAAAAGCAGACATTCCAACCAT
TTCCCTTGTGGGTTATACCAACGCAGGTAAATCAACCCTATTTAATGTGATTACTGATGC
AGGTGTTTATGCGGCAGATCAACTGTTTGCTACCCTTGACCCGACATTAAGACGAATTCA
AATTCAAGATGTTGGCACAGCGATTTTGGCAGATACCGTTGGCTTTATTCGCTTTTTGCC
CCACGATTTAGTTTCTGCGTTTAAATCCACCCTACAAGAAACCACAGAAGCGACATTGTT
GCTACACGTTATTGATGGTGCAGACGACCGTAAAAATGAAAATATTGATGCAGTTAATCA
AGTGTTAGATGAGATTGAAGCATTAGAAATTCCGACCTTGCTCGTGTATAACAAGGTGGA
TCGCTTGGACAGCATTGAGCCACATATCGAATACAACGATGACGGCAAACCTGTGGCGGT
TTATCTTTCGGCACAACAAAATCAAGGCATTGATCTGCTATTTGAAGCAATGCGAGTCAG
ACTTAAAAACGAGCTGGTCTGTGAAAGAGTACTGCTACCCACAACAAGCGGTCAGATTTA
CACTAAATTTTACCAACAGCAATGTATCAAATCAGAGCGTTTCACCGAATTTGGCGATCG
TTTAGTGGAAATTGAAGTCGATAAAATTCAATGGCAAAAGTGGCTTAAACAATACCCTGA
ACTCACAGAATTTGTTGAGTTTGCGAAATGGGAAGCAGAGAGTTAATATTGACCTAAAAA
CAAAATATCGAGCGTATCTCACCGCTTGGTTAAGGAAATAAGATGACGAAACAATTCAAA
TTAATCGGTTTTGACCTAGATGGAACGCTAGTCAATAGCTTGCCCGATTTAGCCTTATCG
CTTAACTCTGCCTTCGCCGAAGTTGGCTTGCCACAAGCCCCTGAAGAGCTTGTACTGACT
TGGATCGGCAATGGAGCTGATGTGCTTTTTGCGAAAGGAATGGAATGGACAGGAAAAGCA
GATGAATTTTCACAGGAAGAATTAGCCCAAATTAAACGCCGATTTGGATATTTTTATGGC
GAAAATGTCTGCAACATCAGCAAACTCTATCCAAATGTTAAAGAAACATTAGAAACACTT
AAAACACAGGGCTATATTTTAGCCGTAGTCACAAACAAACCAACTAAACACGTTTTACCT
GTGTTGCAAGCCTTTAAAATCGATCATCTCTTTTCTGAGGCTCTTGGTGGACAATCTCTG
CCTCAAATAAAACCACACCCAGCCCCACTTTATTACCTTTGTGGCAAATTTGGTTTATAT
CCCCACGAAATGTTATTTGTCGGCGATTCTAAAAACGATATTTTGGCAGCGAAAGCGGCT
GGTTGTAAAAGCGTAGGTTTAACCTATGGCTATAACTACAACATTCCCATTAGTGAATCT
GAGCCTGATTATGTTTGTGAGGATTTTGCTGAGATTTTGAACGTCATACACCAGTAACTA
GTAAGGTAGCATTTGAATAATAGGCATAGTAGGCAAATTTATTACCCATCTATCAAAAAT
TATTGGCATAGTAGACAAGAGTGTTGTTTTTTTGCAAACTATGCCTCTAATGGACAAACG
TTGAACAGTTCTAATGGAACAGTGATATTTTTCGGATAATTGTTTATAGGTTTGTTTTCC
TATTGTGTAATCATCTATTGGATTTAATTTATTTGTGGAAGAAAATGTTTTATGGCAGGA
CGAACAAAAGTATCTCTGAATATTATTTTTATTTCCATACTTTTGGATATCGTTCCTAAG
GCAAAAAGGACTGGTTTTTATTCATATTTCAAAAAGTGGCTTAAAGCCTTATAGTACAAG
GCTTTAAGCCGCTTTTTACCAACGCTTTTGTCTACTATGCCTAATCATATCTAATGATAT
CAGCGGTAAAACATTTAATAATGTAATAATCATTATATCTGTTTTTGATTTTCAGCCCAC
CAAGCTGCGCCTATCAATCCTGCATCTTGAGCATAATAAGCAGGAACAACTTCAGGACGA
TAAATTTCAGGCATTTCGGAAAGGAAATGGGTTACTCTGGCTAAATAACCTTCTGCTAAT
CCAACACTTCCGCCAAGGGTAATTCGTTGAATGTCTAAGTTAATTTTGAGATCAGCAATT
AAATGAGCAATCGCTTTTGCAGATTTATCCACTAAAGCAGCCGCTTGTGGATCGCCTGCT
CTAAAGCGTGCAAACACTTCTGGCGGTTCGCAAGGGTTATCCCATTTGGCTGCATCACGA
GCAATCGCACGCCCTGCAGCAACCGCTTCGACACAGCCGACACGTCCACAGCCACACACT
TCCCCATTTGGATCAGCAAGGCTATGTCCGATATGTCCAGCTACGCCGTTTGTGCCAGTA
AAGAGTTTGCGATTTAAGATAATACCGCCCCCTACGCCTGTCGAAACGGTAATAAAGGCA
AAATTTTCAATGTCATCTTGACGTAAAAATTCAGCACAACCCGCCGCTTGGGCATCATTT
AACAGTGTAATCGGCTTGTCCGTGTGTTTGGCAACGCTTTGCTCAAGGGGAAAGAATGCC
AGATTGCCTAAATTTTTCGGGTTAAGTGCGGTTAGAATACCCTTTTGAATAATTCCCGTT
GAAGCCACCGAAACCTGATCAAATTTCCCTTTGAACTGCGTTAAAATTTGTGCCAAAGCG
CTGTCTAGAGCTTCTGCACTTGGATTTTGTGGTGTGTGAATTTGTGTACGTTCCGCCACT
ATTGCTTCTTTTCCCTTTAAGGTAACAAGAGCGGCAGCGATTTTGGTTCCACCCACGTCA
ATGGCTAAACAAGCGGTCATATTAGGCTCCTGTTTTGCGATTATCAATGGCGGTCACAAA
CCAGCTCACAATATGCTCAAGGCGAGTTAAAGCAGAGCCAACGGTTACAGCATAAGCCCC
ATTTTCAACCGCAACGGCAGCAAGTTCAGGGGTATTGTAACGCCCTTCAGCCATTACACG
ACAACCACTGGCGACTAAATCACGCACCAGTTGTACATCTGGCTCATCAGGGGTTTCACC
GCCTGTATAGCCTGACATTGTGCTACCGATTAAATCTACGCCTAACTCTTGGCAGTGCAT
ACCTTCTTTGTAGTTTGAGCAGTCCGCCATTGACATTGCTCCTAACTCTTGGATACGTCT
TGCACAGGCTTCAATCGTGGTTGGACGAACACGATCTGTACCATCAAAGGCAATAATGTC
TGCTCCTGCGTGATACAAATCGTCAATATCTTGTAAGAATGGCGTGATACGAACAGGGCT
GTCAGGTAAATCACGTTTTACGATACCGACAATCGGCACATCAACGACTTTACGCACCGC
TTTTAAATTATCAATGCCTTCAATACGAAGCCCTGCCGCTCCGCCAATGACTGATGCTTT
TGCCATTGCCGCTACAATCTCTGGCGAGTCCATCGGACCGTCATCAACAGGTTGGCAAGA
AGCAATTAAACCATTTTTTAATTGTTCTAAAATTTGTTGTTTGGTTAATCTCGACATAAA
AACTCCATTAGCATTAAACAAAAAGAAAATTTACTCCAAAGCATACCCCTACAAATGAAG
TAATGCAATCAATAGCATTAAAAAGTGAGAGATAGATCAAATTTTTCTACAAATAAAAAA
CAAAACGGTGAATTTATTACAAATTCACCGTTCAAGATAAGTCGTTATAAAACGAGTTTT
AATCGATTATTTAAAAAATTCAACGGCTAAACGAGCACCGACTTTCGCATTATTTTTCAC
CAGCTTGATATTCGCTTCTAAGCTCTTGCCTTCGGTCATTTCAACGATTTTACCGAGTAA
GAATGGCGTAATATCTTTACCTATAATGCCTTTTTCTTCGGCTTCTTTTACTGCTGTATC
AATAATACCGTTGATATAACTTGGTGCTAATTCATCTTCTTGTGGAATTGGGTTTGCAAC
GACCACGCCACCTTCTAAGCCTAGCTGCCATTTCACTTTGATCATTTCAGCAATTTCAGT
TAATTCTTCACACGATAACGCCAATGGTAAACCGCTATCACGAGTAAAGAATGCTGGTAG
ATTTTTGGTTTTATAACCAACGACAGGCACACCTTTGGTTTCTAAATATTCTAAGGTTGC
ATCAAGGTCAAGGATAGATTTCGCCCCTGCACAAATAACGGTTACGCTTGTTTGTGCTAA
TTCATCAAGGTCCGCAGAAATGTCTAATGTGGTTTCCCAGCCTTTATGTACGCCACCTAA
TCCTCCTGTTACGAAGAATTTAATACCTGCAAGGTGAGCACAAATCATTGTAGAAGCAAC
CGTTGTTGCCCCTAATTTTTTAGACGCAATAATCTGTGGTAAATCACGGCGAGAAACTTT
TGCGATCCCTTTGCTGCTACCAAATAACTCTAATTCATCATCAGAAAGACCAATACGGAT
TTTGCCGTCAATGATTGCAATCGTCGCAGGTACAGCACCGTTATCACGGATAATTTGCTC
AACTTCCCTTGCCATTGCAACATTTTGTGGATATGGCATACCGTGAGAAATAATGGTCGA
TTCTAAGGCAACAATCGGCAAGTCTTGAGCCATACCACGTTGCACTTCATCAGATAAAAT
AAGGTAGTTATTCATAATAATGCTCCATTTCGGTTTCTAATTGAGATTTGGTTAAATTTG
GTCGAACAGTAAATTCCGACTGAATTGTATGATAGGCGTTGGTTAAACCAGCTAAGATCG
CTTTGTCTTGCTCATAATTATTAAGCCAAGCATAAATAAATGCTCCACTAAAAGAGTCGC
CTGCACCTGTGACATCAATCACTTTGTGGCTATCCATTTTTTTAACGGAATACCAACGGG
TTTCATCCTGAGATGCACTCAAAATAGCTTTAGAACCTGCGGTTAATACAATTTGTTTTA
CGCCTTTTGCTAACAATATTTTAGCGGCTTCTTCAATTTTTTGATCGGTATCTAATAGCA
TATCTAAATAGGCTGCAAGTTCCCCTTTATTGATGATTAAGCAACTTACACCTTGTAAAT
CTTGAGGAAGACGATCCATTTTCGGTTCGGAAACGGCAATCAACACCAAAGGAATGTGAT
AACCTTCGGCACTTTTGCAAAGGTATTCAATGGTCGCTTTTGGGCAATTCAGATCAGCCA
CAATACAACGAGCATTTTTAATTAATGCAGTGTGTTTATTCAGGGCTTCAGGGGTTAAGC
TGTCATAAATCGACATATCCGCTAAGCCTAGATACATTTCGCCTTCTTTGTCTAGTAATG
CGGTATAACAGCCTGTAGATTGTCCTTCTACGGCAATCACATTATTCATATCCATAAACT
CAGACGAGAAGGATTTAATTCTCTCCCATTCAGGATCGTTGCCAACCGTAGAAATAAAGC
TCACTTTCTGCCCGAGTCTGCCTAAATTCTCAGCCACATTACGAGCAACACCGCCAATCG
TTGTTGTGGAATTTACTGGGTTTGACGTATAACCTCGAAGTTCTTCGTCCGTTTTAATTT
TTTTATCAACATTCGCCGCACCAATACATAAAATAGCGCTACGCTCATTAAGAACATAAG
CTCTGCCTAATAAATATTCTTTTTTTATTAGGGCGGAAATGATGTTGGCAATCGCTGAAC
GAGATAATCCCATATATTCAGCGAGTTCTTGCTGTGAAATGAAAGGGTTTTGACGTATTA
AATCTAAAATCGTTTTTTCGTTCTGATTCATTGCCGAACTCCATTAGGACAAATGTTTTA
ACGAAAGGACATTTGTCATATTATTAAATCCATTAGAAACAGCGTCAATGTCTTTTTCAA
AAATTTGTGAACAAGCTCACAAAAATAAAGACTGAATCCTGTTCAGCCTTATAGAGTATT
GCAAAAAACTTGAAGAATCTAACCGCTTGTATTATTGAAGTCGTTTAATCGCATCAATCA
CGAGATCCCAAAAACGTTCTCGATCTAAAACTTTTGCCACATAAGTGTTACATTCTTTTG
GCGGATAACGGAAATCTGCTACCGTCATTCCAAGTGTATGTGTTCCTGTTAATTCAATAT
TCACAGGGACTTTTTGTGTTTCGATAAGCGTCGGATCAATCACATAAGCTACAGCACAAG
GATCGTGAACAGGTGGATAATCAAACCCTTGAGCCTGTTTATACATTTTGCCGAAGAAGT
CTAACAGCTCCACCACAAATTTGGCTAAAGCGTTTCGAGAAACTTTTTCCAAGGTTTGAT
TGCCAACAACTGTCGTTACCGCAAGTAAATCAATATCTGGATTGCCGTAAGCAAGCAAAA
TGGCAATAGCATCATCGTGTCCAGGATCGCAATCCAAAATAATTTTTTTACGCATATTAT
CTTCCTTTAGTTCAGTAAAAATTACCGTGGGTAAACTACAATAACTCTAACTCTATAAGG
TGTAAAAGAAGCTGGCGTGAAAAAATGAGAGCTACTTCACATTTTTGATAAATAAAGTCC
ATTTTCTGTCAATTTATTTTTTAACTATGTAAAAAGTTAAAGATCTTAGTTTGAAAACTT
GGTATATTGTGCAGCCCATCATTTTTGATGAGTTAGTTGTTATAATCACTATAACATTTA
TCATATATCTCTTCTCTTTCTTTGAATGGAGTCCTTAAATGGGTACGTTAAATAGTTTAT
TTGGTATAGTTGTTCTATTAGGAATAGCTTTTCTTTTGTCAAATAACAAAAGAGCAATTA
ACTTCCGCACAGTTTTTGGTGCATTAGCTTCACAAATCGGTATTGCCGCATTAATTCTTT
ACGTTCCAGTGGGTCGTAATGCATTAGGTGCAATGGCAGAGGGGGTTGCTAAAGTGATTA
GCTATGGTAACGAAGGCGTTGCTTTCTTATTTGGCGGTCTTGTTAGCGATAAAATGTTTG
AAGTCTTTGGAGGCGGTGGTTTCGTCTTCGCATTCAGAGTTCTTCCTATCATTGTCTTCT
TCTCTGCATTAATTTCATTACTTTACTATGTTGGAATTATGCAATGGGTCATCAAAATCA
TTGGTGGTGGCTTACAAAAAGTACTTGGTACATCTCAAGCGGAATCAATGTCAGCAGCTG
CGAATATTTTCGCAGGTCAATCAGAAGCACCATTAGTGGTTAAACCTTACATCAGCAAAA
TGACTGAGTCAGAACTTTTTGCAGTAATGTGTGGTGGTTTAGCTTCTATCGCAGGTTCTG
TAATGGCAGGTTACGCAGGTATGGGGGTTCCACTTACATACTTGATTGCGGCATCATTTA
TGGCTGCACCTGCAGGTCTTTTATTCGCTAAAATTATTCTTCCACAAACAGAAAAATTCA
ATGACAGCATTGAGAACGTTGAATTAGAAAAACCAGCAAACGTATTAGATGCAGCTGCTG
CTGGTGCAAGCTCAGGTATGCACTTAGCATTAAACGTAGGTGCAATGTTAATTTCGTTCA
TTGCATTAATTGCATTAATCAATGGTGTTTTAGGCGCTGTCGGTGGCTGGTTCGGTTATG
AAGGTCTAAACTTAGGTCTAATTCTTGGTTGGATATTTAAACCATTAGCTTGGGCAATCG
GTGTTCCTTGGAATGAAGCTGAAGTCGCTGGTCAAATGATCGGTCTTAAATTAGCGATCA
ATGAGTTCGTGGGTTACTTAGAATTTGCTAAATACTTAGGCCCCGAAGCTCCAATGGCAT
TAACAGACAAAACTAAAGCTATCGTTACTTTCGCACTTTGTGGTTTTGCAAACTTTAGCT
CTATCGCAATCTTAATCGGTAGTTTAGGTTCTATGGCACCAAATCGTCGTGGTGATGTAG
CTCGCTTAGGTATCAAAGCGGTAGTTGCAGGTTCTCTTGCAAACTTAATGAGTGCTGCGA
TTGCAGGTCTATTTATCGGAATTGGTGGTGCGGTTTAACACTCTCAATTCTTGAACGAAA
CACCACAGGAAACTGTGGTGTTGTCGTTTATGGCAAAGTTAAACGATTGCTTTAAGTAAG
GAATAAAGAATGAGTTTAAAATCTATTGCAAAACAAGCCTTATCTTTAATGGATTTAACC
ACATTAAATGATAATGACACCGATGAAAAAGTGGTAACATTATGCCAACAAGGCAATACG
CCATTTGGTACGCCTGCGGCGGTGTGTGTTTATCCACGTTTTGTGCCTATTGCACGCAAA
ACCTTAAAAGCACAAGGTACAGAACAAGTTAAAATTGCGACTGTCACCAATTTCCCTCAC
GGTAACGATGATATTGACATTGCAGTGGCAGAAACCAAAGCTGCGGTGGCTTATGGTGCT
GATGAAGTCGATGTGGTTTTCCCATATCGTGCATTGATCGCAGGTAATGAACAAGTCGGT
TTTGAGCTTGTCAAACAGTGTAAAGCGGCCTGTTCTGCCAATAATGTTGCATTAAAAGTG
ATTATTGAATCAGGCGAGCTGAAAACAGCGGAATTAATTCGTAAAGCGAGTGAGATTTCA
ATTAAAGCAGGGGCAGATTTTATCAAAACATCAACGGGTAAAGTGCCTGTGAATGCTACC
CTTGAATCTGCTCATATTATGCTAGAAACCATTCGTGATTTAGGTGTTGCAGATAGCGTT
GGTTTTAAAGCCGCTGGCGGTGTAAAAACCACCGAAGAAGCAGAGCAGTACCTCGCATTA
ACTGCTGAAATTTTAGGACAAGATTGGATTAACCAAGCTCATTTCCGCTTTGGTGCATCT
AGTTTATTAGCGAATTTACTTGCTACATTAAACGATGAACAAGTAAATCAAAATGTAACG
GGATATTAATCTCTCAACAAACAACGAGGAACAGACTATGACTCCACATATTAATGCACC
AGCAGGTGCATTTGCCGATGTTGTATTAATGCCAGGTGACCCACTTCGTGCTAAATATAT
CGCTGAAACTTTCTTAGAAAATGCAGAACAAGTCACTAATGTCCGTAATATGCTCGGTTA
TACTGGAACTTACAAAGGTCGTCGTATTTCTGTAATGGGACACGGTATGGGTATTCCATC
TTGCTCAATCTATGCGAAAGAATTAATCACCGAATACGGTGTGAAAAAAATTATTCGTGT
AGGTTCTTGTGGTGCAGTACGCCAAGACGTGAAATTACGCGAAGTCATTATCGGTGTTGG
TGCTTGTACTGACTCTAAAGTAAACCGTATCCGCTTCAAAGACAACGACTTTGCGGCAAT
TGCTGACTTTGATCTTACTTTAGCGGCTGTACAAGCAGCAAAAGCGAAAGGCATCAATGT
GCGTGTAGGTAACCTTTACTCTGCAGATCTTTTCTACACTCCAGATGTAGAAATGTTTGA
TGTAATGGAAAAATACGGTATCTTAGGTGTTGAGATGGAAGCGGCTGGTATCTACGGCGT
TGCTGCAGAATTTGGGGCAAAAGCATTAACCATCTGTACTGTTTCAGACCATATCCGTAC
GCACGAACAAACTACCGCAGAAGAGCGTCAATTAACCTTCAACGATATGATTGAAATTGC
GTTAGAGTCTGTGTTGATTGGTGATCAGCAAGGTTAATTAAAGGCATACCCCCTGATTGA
TTAATCCGCATTTTTGTGAAATGAAGTATTACAAGAATGCGGATTTTATCATAACTGTGC
CGTAAAGTTCTCTCCTTCAGAGCGGAGATATAAGATATAAACGGTGTGGGTCGTTTCAAA
TCTAATTAATCAGGTATTTGTTGTTGCTTGATGTATTGGTGAATAATCGAATGGGGGAAC
CACCGCGGCTGCCAGCAAATCGTGTTTAATTTCAGTTTCTTCTTTTCATAGATCAAATAT
AAAATGTGGAAAATCACGCTCTAAACTTTGTTAATGCAATTACGCAAAGCCTTTAAGTTC
GAGATAATGCCCAACGGCGAGGAAATCCGCATAATTAAACAGTTCTGCGGCTATGCTAGG
GCATAGTAGACAAAATGGCTGCTAATTTCGTGAAAACTATGCCTATATGACAAAGTGGTC
GCTAATATTTAAGGAATACAAACATTAGCAACTATTTCATCCGCCCATGTGTTCAACATG
AGTAAAAAGAATTTAACAGACAAAGTATGTGATTGATATAAGATTCATTTAAATTCATAA
CGAGGAATTGTTTCTAGTCTATTCATCTCATTTATATGCACACGGCCCCCACTGTTGCAT
GAGCATCGTACTTCCTATTTATTGTTACTAATTCACCATTGTCTTTTTTTATAGTAAGTT
TAACTGAATCAAAAGATAGATATTCGCTGGTTACAATAGTTGCATTACCTTCAGATGTAT
ATTTTTCAGCCGTACACGCTACTGATATAATGCCTATTAATAAAATACTAGATAACTTTT
TCATATAAGCCCTTTGTATAAAATAAGCCAATTTTAAAGAAGTGACACATTTAAATCATA
AGGGTGCAACTTAAGACAGCAAAAATTCTGATAAGTTGCATTTTTGAGTGAAATTGCCAC
ACTTGGATTAGGTAAACGTTCGCCTTCGACTTGTGGTTGGCTGATTTTGATCTTTAATTC
GGGATTAGCTTGCAAAGAAAATTGCTCATCTATCCGCTTACACCACTGCTCAACGTTCTC
GTTTTCGTACATTGGGATAATAATTTCAATATGCTCCCAGCCTTCTTCTGGATAGCTTTT
ACCTTTAGGGAACGGCAACTCAATCACGGAAACTGCCTGTCCGCAAAAATGCACTGGCTG
ATTTAGAGTAAACAAACCTATCGGGCGACCATTAACTTCACTCTCTTTTAATAAGGTTGA
GCCAGTCAGCAGCATTGCTTTCCATTGGTTAGCGACTTCATCACTATTCATTCGCACCGC
CAGATGATCGATCTGATATTGGCTCAAATCAATCTGAGCAATCTTAGCAATCTGCGCTAT
TTTTCGCTCAAATTCAGCAAGTTCACCAAAACAAGCGGTTAGATTTGTGAAAAAGTTTGC
AAATTCGGAGCATTTATCAGTATTTTTTAGTATCATTGCACACATTTTTTAGTATTGAAA
ATAGGTATAAACGTGAATATTCAACACATTCTATCGGAAAAAATCAAGCAAGCAATGATT
GTCGCAGGGGCAGAGCAAAATGTTGAGCCATTAGTGCGTCAATCAGGCAAAGTCCAATTC
GGTGATTATCAAGCGAACGGCATTATGGGGGCAGCAAAAAAATTAGGCTTAAACCCGCGT
GAATTTGCTCAAAAAGTAGTGGATAACGTTGATTTAAACGGCATTGCAGAAAAATTAGAA
ATCGCAGGCCCAGGTTTTATCAACATTTTCTTAGCCCCAACTTGGTTAGCTCAACAAACA
GAAAACGCATTCAGTGGCGACAAATTAGGCATTAACTTAAATCAAGCTCAAACGGTGGTG
GTCGATTATTCATCACCAAACGTTGCTAAAGAGATGCACGTTGGGCATTTACGTTCCACC
ATTATCGGCGACGGCGTAGTGCGTGCCTTAGAATTTTTAGGCAACAAAGTTATTCGTGCT
AACCACGTCGGCGACTGGGGAACGCAATTTGGTATGCTGATTGCTTACCTAGAAAAAATG
GAAAACGAACACGCGTCCGAAATGGAGTTAAGTGATCTTGAAGCCTTTTATCGCGCAGCA
AAAGAGCATTATGATAGTGATGAAGTCTTTGCGGAAAAAGCTCGAAATTATGTGGTGAAA
TTGCAAAGTGGCGACGATTATTGCCGTACGATGTGGAAGAAGTTGGTAAACATCACAATG
CAACAAAACCAACATAACTACAACCGCTTGAATGTGACGCTTACTGAAAACGATGTAATG
GGCGAGAGCCTTTACAATCCAATGTTGCCTGAAATTGTGGCGGATCTAAAAGCTCAAGGT
TTAGCCGTTGAAGATGATGGGGCGTTAGTGGTTTTCCTTGACGAATTTAAAAATAAAGAC
GGCGACCCAATGGGCGTGATCGTGCAGAAAAAAGATGGCGGTTTCCTTTACACCACCACC
GATATTGCTGCTGCCAAATACCGCTTTGAGACCTTAAAAGCAGATCGTGCGTTGGTCTTT
TCCGACACTCGCCAAAGCCAACATATGCAACAGGCTTGGTTAATCACTCGCAAAGCAGGT
TATGTGCCAGACAGCTTCAGCCTTGAACATCACAACTTCGGAATGATGTTAGGCAAAGAT
GGCAAACCATTCAAAACCCGTACAGGTGGCACGGTTAAATTAGCGGATTTACTTGATGAA
GCCGTTGAGCGTGCAGAAAAATTAATTGCAGAAAAAAATCCGGATTTAACCGCTTGCGAA
AAACAAGCTGTGGTGGAAGCCGTGGCAATCGGGGCGGTGAAGTACTCCGATCTCAGCAAA
AACCGTACCACAGACTATGTATTTGACTGGGATAATATGTTGAGCTTTGAAGGCAACACC
GCACCTTATATGCAATATGCCTATACCCGTGTGCGTTCGATCTTCAGTCGTGCAGGGATC
GACCCGAACAGCTTAACAGGCAATATCGTTTTAACCGACGAAAAAGAACGCAACCTTGCG
ATTAAATTATTGCAGTTTGAAGAAGCGGTGACGGTGGTTGCCAAAGACGGTACACCGCAC
GTTCTCTGCCAATATCTCTATGAATTAGCAGGTATTTTCTCTAGCTTCTACGAAGCCTGC
CCGATACTTAATGCCGAAGAAAGTATTAAGCAAAGTCGCTTGAAACTCGCTCACTTAACG
GCAAAAACCTTAAAACAAGGGTTGGATCTGTTGGGTATTAAGACGGTTGAGAAGATGTAA
GGCATAGTCCGTAAAAAACAACACTTTTATCTACTATGCCAACAAAAATATCGGCATAGT
AGACAAAATGGTTGCTAAAAAGTGGCTTAAAGCCTCATAGTACAAGGCTTTAAGCCCTCT
TTTTGAAACATGAACAAAAAACTGCCCATTTTGCCAAAGTCTGAAAATAAAGAAACATGG
TATAAGAAATAATATTCAACGCTATAAATGTAATGCCTGTAATAAAACATTTACCCTTAA
AAAGAAATTAAATCCAATAAGTATTTGGAATGATTATTCAATAGGAGAACAAACCTATAA
ACAACTTGCCGAAAAATAGCATTGTTCAATTAGAACAATTCAAAGATATCTCGAAAAAGC
CCCTAAAACAGCATTAAATCCACCACTATCACGTGATTTAAATATTATTGCGGATACTAC
CTTCTTTGGTCGTGAATTTGGTATTTTAGTCCTGATGGATTCGCTTTCTAAAAAAGTGGT
TTACCATCGTGTCATCAAAACGGGAAAAGATGTTTATTACAGAATAGCGTTTAATTCACT
TCGTATGAAAGGCTATAAAATTCAATCAATTGTCTGTGATGGTAGACGTGGTTTGATGAA
AGATTTATTTAATACACCAGTACAGATGTGTCAATTTCATATGGTAGCGATAGTGATGCA
AAAATTAAGAAAAAAACATCAATCACAAGCGGGTAAAGAATTAAAAATAATTGCAAAAAC
ACTCACAAAAAGCTCAAAAAATGAATTTTATCGGCGATTACACTCTTGGTTCATAAAACA
CCAAGCATTTTTAAAAGAAAGGAGTGATAAAGCGAATGAAAAAGGCTATTTTCCTTATAA
ACATCGCAATATAAGAAGTGCTTGTGCCAGTTTAAAGCGTTATATGGATTTTATTTTTAT
CTATGAAAAACATACTGAATTAAATATAGAAAAGACGACAAATCGCTCAGAGGGGCTATT
TAGTGAACTTAAACGAAAATTAAATAATCATAATGGATTAACGAAAAATCGTCAGATATT
GTTTATACAGGATTTTTTAAATAAAAAGAGTTGCTAACATTTAGAGAAAATAGATATTAG
CAACTGTTTTGTCCACTTGGTATAGTTTTTGACGAATCAGCAACTATTTTGTCTATTACA
CCAAATAAAAGGGCTGAATACGATTAAATATCGCATCCAGCCCTTAAGATAACAATCTAA
TCTTCTTAAACTAAAAACAGATTATTTGATGATTTTCGCAACAACACCCGCACCTACTGT
ACGACCACCTTCACGGATAGCGAAACGTAAACCTTCGTCCATTGCGATTGGGTGAATTAA
GCTTACTGTCATTTTGATGTTGTCGCCTGGCATTACCATCTCAACACCTTCTGGTAATTC
GATAGTACCCGTTACGTCAGTTGTACGGAAGTAGAACTGTGGACGATAGCCTTTGAAGAA
TGGAGTATGACGACCACCTTCTTCTTTTGATAATACGTAAACTTCTGATTCGAAGTCTGT
GTGTGGAGTGATAGAACCTGGTTTAGCTAATACTTGACCACGTTCGATTTCTTCACGTTT
GGTACCGCGTAATAATGCACCTACGTTCTCACCCGCACGACCTTCGTCTAATAATTTACG
GAACATCTCAACACCAGTTACAGTTGTTTTAGTTGTATCCTTGATACCAACGATTTCAAC
CTCTTCACCTGCTTTAATGATACCACGCTCAACACGACCTGTTACTACTGTACCACGACC
TGAAATTGAGAATACGTCTTCGATTGGTAATAAGAAAGGTTTATCAATCGCACGCTCTGG
CTCTGGAATGTAGTTGTCTAAGTGGTTTGCTAATTCAAGAATTTTCTCTTCCCACTCTGG
CACACCGTTTAACGCTTGTAACGCTGAACCACGCACGATTGGTGTGTCATCACCTGGGAA
GTCATATTGTGAAAGAAGTTCACGAACTTCCATCTCAACTAATTCTAATAACTCTTCATC
GTCAACCATGTCGCATTTGTTTAAGAATACGATGATGTATGGAACACCTACTTGGCGACC
TAATAAGATGTGCTCACGAGTTTGTGGCATTGGACCATCTGTTGCTGCAACTACTAAGAT
TGCACCGTCCATTTGTGCCGCACCAGTAATCATATTTTTAACATAGTCCGCGTGTCCTGG
GCAGTCAACGTGTGCATAGTGACGTGATTCTGTGTTGTACTCAACGTGTGAAGTATTGAT
GGTAATACCACGCGCTTTCTCTTCTGGTGCGTTGTCGATTTGATCAAACGCACGCGCAGC
ACCACCGAATTTTTTCGCAAGAACGGTTGTGATTGCTGCTGTTAAGGTTGTTTTACCGTG
GTCAACGTGACCGATTGTACCTACGTTTACGTGGACTTTATCGCCACGATTAAATTGTTC
TTTAGCCATTGTAAAGTTTCCTTTGTTGATGAAATCCCGTAGCACGATATGCACCACAGG
GTTTAGAGTAAAAACCTATTATATTGCCATTTATGTTATTTATGAACTTATTTTTTAAAC
GATATTGGTTTAAAAAAGTCCAGTTAAACAAATATGGTCAAGATGGCATTCTACCACATT
AACCAAATTTAGAAATCAAATACTTATTTATGCTAAGGAAAAGATGAAGATAGAAAGTAA
TGAAGTGGTGCTGATAGGCGGACTTGAACCGCCGACCTCACCCTTACCAAGGGTGCGCTC
TACCAACTGAGCTATATCAGCGTTTGGAGCGGGCAGCGGGAATCGAACCCGCATCATTAG
CTTGGAAGGCTAAGGTAATAGCCATTATACGATGCCCGCTGTTCTAAATTCGTCTGTCCC
AAAGAAATTCAATTAAAGAAATGGTGGAGGGAGAAGGATTCGAACCTTCGAAGGCTGAGC
CAACAGATTTACAGTCTGCCCCCTTTGGCCACTCGGGAATCCCTCCACGATAATTGAATA
CTTGATAACGCTAGAATGGTGCCGACTACCGGAATCGAACTGGTGACCTACTGATTACAA
GTCAGTTGCTCTACCTACTGAGCTAAGTCGGCGTTGCGTCGTAAGCAATTAAGGCGCATT
ATAGGGATTTCGAAAAACCTTGCAAGCATTTTTTTCAAAAAAATTAAAAAATCCATTCTT
TCGCTTGTTAAATACGCAAATTGCTGATTTTTTAGATGTTTTTACTAAATGTTGTAAGAT
AAAATATCTACTTTCATTATTTCTATTGTATATTTCGGGTTATTAAAACCGTAACAATAT
AAATTATATTCAGCAAAAATAGAGAACTTGGCAATGGGCATCACTAAAATTACGCCTTTT
TTAACCTTTAATCGTCAGCAGTGGGCTGCATTACGAAAGTCAGTGCCGTTAAAACTGACC
GAACAGGATTTAAAACCGCTTTTAGGTTTTAATGAAGAGCTTTCCCTAGAAGAAGTTAGT
ACAATTTATCTTCCACTTGCTCGTTTGATCAACTATTACATTGATGAAAATCTCAAACGC
CAAGAAGTGTTACATAAATTCTTAGACGTAGAATCGCCGAAAGTTCCCTATATTATCAGC
TTAACGGGCAGTGTTTCTGTCGGAAAAAGCACTTCTGCCCGTATCTTACAAGCCTTACTG
TCAGAATGGCCTGAAAAACGTAAAGTAGATTTAATTACCACAGATGGCTTCCTCTATCCA
TTAAAAACGCTACAAGAGCGAAATTTAATGAAGAGAAAAGGCTTTCCTGAGTCTTATGAT
ATTCATCGCCTTATTGAATTTGTTTCTGATATTAAATCGGGCAAACGCAACGTCAAAGCC
CCCGTTTATTCACATCTCACTTACGACATCATCCCCGATCAATTTAATGAAGTTGATCAG
CCTGATATTGTGATTTTAGAGGGGCTAAATATGTTGCAAAGTGGTATGAACTACCCACAT
AGCCCACATAGTGTCTTTGTTTCCGATTTTGTTGATTTCTCAATTTATGTTGATGCTGAT
GAAACCTTATTGAAAGATTGGTATATCCACCGTTTCTTAAAATTCCGTCGCAGTGCATTC
TCTGATCCTAATTCTTACTTCCATCACTACTCAAAGTTAAGTGAACAGGAAGCAATCACA
ACAGCTTCAACAATTTGGGACGAAATTAATGGATTAAATCTACGCAAAAACATTTTGCCA
AGTCGAGAGCGAGCAAATTTGATTTTAGTAAAAGGCGAAGATCACGCCATTGAAACCGTC
AAATTAAGAAAATAGTAATGAGTGGCTTTCAGTTCAAACAGTTTTTCATTGCACACGACT
GCTGTGCAATGAAAGTCAATACAGACGGCATTTTACTGGGCTCAATTGCAGATCCTAGCA
ATGCACGCCACATTCTCGACTTAGGCACGGGGACAGGGCTTATTGCAATAATGTTAGCCC
AACGTACCGCTAGTGCACAAATTACTGCACTTGAACTGGAAGAAAACGCGTTTCACCAAG
CTCAAGAAAATGCCCAACGTTGTCCGTGGAATAACAGAATTGACGTACTACAAGCGGATA
TAATGACGTGGAAATCTACCAAAAAATTCGACCTTATCGTATCGAACCCACCTTATTTTG
AACATAGTCTCGCAAGCCGAAATAAGCAACGAGATCTTGCAAGAGCTGTGACTTATAGCC
ATTTTGATTGGCTAAAACGGGCTCAACAGTGGCTAACCCCAAATGGCAGAATTAGCTTTA
TTTTGCCTATCGATGCTGGAAAAAAATTGTTGGAACAAAGCCATTTATTAGGGCTATATT
GTATTGAATACTGGGAAATCTGCACAAAAATCGGACTATCACCTAAACGAGTTATCCTCA
CTTTTTCACCGCAATATGCTGAAATGGCTTTGCAGACATTGACGATTTATGATGAAAATC
AGCGATATACTGCTGACTTTACTCAGTTCACAGAAATATTTTACCTAAAAGTAAACTCTA
AATAATAGGTATGTGGTAAGTATGTATCTATATGATACACATAACTAGCTCTAAAATTCC
CTTGAAAACTTTCTTATGTGCACCATATGATTTAATTTTCACTTCACCAACCCACCGCTT
GCTTGTAAATCTGCGTGGTAGGAAGAGCGGACGAAAGGCCCACAGGCGGCGTGTTCAAAG
CCCATTTCGTTGGCTTTTTCACGGAACATATCAAATTCCGTTGGGTGAACGTAACGTGCC
ACGGGTAAATGGTGGCGACTTGGTTGTAAATACTGCCCTAATGTCAGCATTGTGACACCG
TGATCACGCAAGTCTTGCATCACCTGTAAAATCTCTTCGTTAGTTTCCCCTAAACCGACC
ATAATGCCTGATTTAGTTGGAATATCTGGGAAAACCGCCTTAAATTCTTTGAGTAGTTTG
AGCGACCATTCATAATCCGCACCTGGACGAATTTCTTTATACAGGCGTGGCACGTTCTCA
AGGTTATGGTTAAATACATCTGGCGGATTTTCTTTTAAAATTTCAATTGCTTGTTCAACA
CGACCACGGAAATCCGGCACTAAAATCTCAATTTTAATCCCTGGGTTTAACGCACGGATC
TCTTTCACACATTCCGCAAAATGCCCTGCACCACGATCAGGCAAATCATCACGATCCACA
GACGTAATCACCACATATTTGAGCTTCATATCCTGAATGGTTTCCGCCAGTTTCTTCGGC
TCGTCTTTATCTAAAGGCAACGGCTTGCCGTGAGCCACATCGCAGAATGGGCAGCGACGA
GTACAAATTGCACCCATAATCATAAAAGTTGCCGTGCCGTGGTTAAAACATTCGTGTAAG
TTCGGGCAAGAGGCTTCTTCGCACACAGAGTGCAAGCCGTGGCGACGCATACCGTTTTTG
ATACTTTCAATTTTTGCTGAGTTGGCTGGCAGTTTAATCTTCATCCACTCAGGTTTTTTC
AGTAATTCTTGGTTGGGATCGATATTTTTAACAGGAATAATGGACGTTTTAGCTGCATCA
CGATATTTCACGCCACGTTCCATTTTAAAAGGTGTACCCATTCGATAATTGTCCTATTTG
TTAATAATTTGTTGCTTATTATAGCCGAGAATTTGGGTAAAGTAATCGACCAATTTAGGC
GAAACCTTGTCGCAATCGGCTTCAGCTTCAGCGACAAAATCAGCTAATTGACACATTTCC
AATCCTGCATAGCCACAAGGATTGATATTGCGAAACGGTGTTAAATCCATCTGGATATTC
AATGCCAGTCCGTGAAACGAACAGCCTTTGCGAATGCGTAAACCAAGCGAACAGATTTTC
TTACCGTCCACATACACCCCAGGTGCGTCTGGTTTGGGATAGGCATTAATTCCATAATCA
GCAAGGGTTTTCACTACACATTGTTCCAATGCTGTCACCAAATCTCGCACGCTCAAATCG
TTACCTTTTGTCTTGTGGCGTTTGATGTCGATCAGCACATACATAATTTGCTGTCCTAAA
CCGTGATAGGTAATCTGCCCACCACGATCCGATTGTACCACGGGGATATTCGTGGGATTG
AGCAGATGCTCAGGTTTCCCAGCAGAACCTTGAGTAAACACCGACGGGTGCTGAACCAGC
CAAATTTCGTCGGCTGTTTGTTCATCACGGCTATCGGTAAAATCCTGCATTTTGTGCCAA
ATTTCTTGGTAATCTTGCACACCAAGTTGGCGAATGATAAGTTGGGGCATAGGTTACAAT
ACCATTCTCACGCCTTCAATTTTGGCTAAGTCGGTATAGAGTGTTTCGACTTGTTCGATA
TTTTCGGCTTGAATAGTGATGGATACAGAGTGATAAGTGCCTTTGCCACTCTCTTTAAGA
GATGGATTATAGTCGCCTTTAACCACTTTTTGTACTTCGCTAACGACATCATCGATTAAA
CCTTCACGAGCTACACCCACGACTTTAAAGGTGAACGAGCAAGGAAATTCAAGTAAATCT
TTGAGTTTTTGTTGTGGAATATCGGCTAAATTTACGCTTTTTGTTTCAGTCATTTTATTG
TCCTTTATGAATATGAGAGCGGTGTGATTTTGCAAAAAATTTGCAAGATCGCACCGCTTG
TTTGAATGGCACCCTAAATGAGGGCAATTCTAATAATTACAAGGGTTTAATTAAACAGAC
CTTTAACCGTTAAAACGATCCAATCCCACGCTTTGCCAAAGATACCTGCTTCTTGAACAT
CGTGCATTACTTGTAAATCAACACTCGCCACATCTTTGCCATTGAGTTGATAAATCACTT
TTCCAACGACTTGCCCTTTCACTAACGGGGCTTCCAAATTTGTTTTTTCTAGGGTATAGC
GAGCTTTAAGTTCTGCTGTTTTACCTTTTGGAACGGTAATGTAACTATCTTGTAATGTGC
CTAGTTGAGCTTTGCTTAAATCACCATAATACACCGCTTGTTCAAGCACGCTTTGCCCTG
CTGAAAGTGGTTTGACAGTTTCAAAGTTAGCAAATCCCCACTGTAACAGTTTTTTACTTT
CCACTTCACGCCCTTTATAGGTTGGTACGCCCATAACCACTGAGATTAAACGGGTATTAC
TATTGTATGCTGAGGCTACAAGGTTATAGCCTGCTTGATCGGTATGTCCTGTTTTCATTC
CATCGACATTGATGGATTTATCCCACAATAAGCCATTGCGGTTAGGTTGGGTAATTTTGT
TGTAGGTAAACTCTTTTTCTGAATAAATTTTGTACTCTTCAGGCAAGTCACGAATGATAT
GAGCGCCGATAATCGCCATATCTCTTGCTGATGAATATTGTTCTGGGTGGTCTAAACCGT
GTACAGTCGCAAAATGCGTATTTTTCAAACCAAACTTCTGCACAAATTTATTCATACTAT
CAATGAATGTTTGCTCTGAACCCGAAATATGCTCTGCAATCGCAACACAAGCATCATTAC
CCGACACAACGATAATCCCTTTGTTCAAATCTTCAACAGACACCTGCTGATTAACATTCA
AGAACATTTTAGACGAGCCTGGGAATTTTTGTCCCCAAGAGTTTTCGGTGACGGTGACTA
AATCGCTGTTTTTGATTTTACCTGTTTTCAAGGCTTCACCAACCACATAGCTCGTCATCA
TTTTGGTTAAACTTGCAGGTGCTTGGCGTTGATCCGGATTAAGGCTGGCTAATACTGCAC
CAGAATTGTAATCCATTAAAATATAGGTTTGAGCATTAAGTTGGGGGGCTGCAATGCCAT
AATCAATATCTTGAGCATAAGCCATATTCACACTTGAATAAGCAATAGCACATAGACTGA
CCGTTTTGAGTACTTTACTTTTTAACATATAAAAAATCCTATCTATTTTTCTGAATAACT
GAATACAGTGTAACCTAAACGGTTGAGCTGCTGTTTAACGTGTTGAGCTTCTTCAGCTGA
AGAAACATCAATAATCACTTCATATCTCTTTTCTTTCGTGACAATATGGCTATTCACTGT
CGAAATCACTTTCTGTACTTTTTTCGCCATACGTTCATTCTTAAGTTGAGTGACCTTTAA
CACAAATTTTGGCTGAGAAACAACCGCTTGCGGTGTAGGTTCGGTATCGGCTTTAATGGC
AAGTGTTTCACCATCCCCTTTCACTTTAAGGTTCAACCCTTCTTGTTGTGCAATTTGATA
GAGTGCTTCCGCCCCTTTCCCAATAATATAGCCTTCTTTATCTACCTGCATAGCTTCCAC
TCGTACTTTTGCTGTACCAGCACCCACCATACCAATCACTTTAGCAGCACCTTTAGATAA
ATCAATAATGCGAGTTTTACTAAATGGCCCACGATCATTAATCCGTACTATTACTTTTTT
GCCATTGCGTAAATTTGTTATTAAAGCATAAGATCCCAGCGCAAGAGTTTTATGAGCCGC
AGTATAACCATTTTTATCAAAAATCTCACCGCTTGCGGTTCTGCGTCCGTGGAATTTATC
CGCATAATAACTTGCAGTTCCAACTTCGCTGTACTGACGAGAAGCTTCTTTACCCATTAC
CGTATGCGTTGTCCCCTTCTCTTGATAGGATTTTTGATTATTTGATATTTTAACGCGTTC
TAAATCTGCTCCTTTTACCCCATAAAGTTTTTTTGTTTGATTATCACTAGGAACGGTTGT
TTTTGTACTTTTAGTGTTAGAGCTTACAGCTTTCTTCTTTACCTTTTTCTTAGATGTTAC
TTTTTTTGTCGATTTTTTCTTTACGATAAGCTGCGTTTTAGTTGTTTGTTTCTTTGTATT
TGTTGCCATTGTTTCCAATGGTGTAAACATTATCATTGCAGCTAATAATAGCGTAACAAT
TTTGCCTATTTTCATTAAATTCCCCTTTTAATCATAGAATATTTATTTTTCTGCTAATTT
ATATGGATTGCTTTTCTCTTTTCGTTCACGATGAACATAACTCGACATCATTAAACCAAA
AGCTGCCATTAAGGTAACATAAGAGGTTCCGCCATAACTAAACAACGGCAATGGAACGCC
AACTACAGGTAAAATACCGCTTACCATACCGATATTCACAAACACATATACAAATAATAA
GAGAGCGGTTCCTCCCGATAAAATTCGTCCAAAGGCTGAGGCAGATTTTGCCCCAATCAT
TAATCCCCTTGCGATAATAAATAGGTAAATAGCTAATAATACCAAAACACCAATTAAACC
AAATTCCTCACTGAGTACCGCAAAGATAAAGTCCGTATGTGGCTCGGGCAAAAAATCTAA
CTGAGATTGCGTACCTTCCATCCAACCTTTTCCTTCAATACCGCCAGAGCCAATAGCAAT
TTTGGATTGAATAATGTGATAACCTGTTCCTAGCGGGTCTTTATCGGGATCAATTAACGT
CATTACCCTTGTCTTTTGATAATCGTGCATCAAATAAAACCACATTATCGGAATAAATCC
TGCTAGAAAGACAATACCAGCCCCAATAAGTTTCCAACTTAACCCAGCAAGAAATAAAAC
AAACAGCCCAGCGGCACAAACTAAAATAGAAGTACCCAAATCAGGCTGCATTGCAACTAA
TAATGTTGGCGCAATAATAATCGCCAGAGCAATACTGGTATCGCGTAGATTTGGCGGTAA
GGAACGATTACCTAAATAGCTTGCCACCATTAACGGTACAGAAAGTTTGGCAATCTCTGA
GGGTTGAAATCGAATAAATCCAAGATTTAGCCAACGTTGCGCGCCCTTACTGATTTCACC
TGCCACATCAACCAAAATCAGCAAAATAATACAAACCACATATAGGCAGGGTGATACTTT
TTCGTAAAAACGAGGGGGGAACATCGCCATCACAAACATTACCCCTAAACCCAGACACAC
TTGGATTACTCTGTTGGTAAACATTTTTTCACTGCCACCGCTTGCACTATATAAGACTAA
CAAACCATAGCCAGTAATTGCCAGCAAGCCGATTAATAGCCATAAATCTAAGGCAAAGAT
CTTCCAAAATCGTCCTAAAAATGATGATTTATTCACTCAATTCCTCTGCTTCTGGGGGTT
CACGTTCTTCTACAGGCAACGGTGCTGTAGCTTCGGTTTGGTGTAACAAAGCATAATCCA
TAATCTGTCTTGCTATCGGTGCTGCGGTACTACCGCCACCGCCCGCATTTTCTAAAATAA
TGGAAACCACAATTTTAGGGTTATCATAGGGAGCATACCCAATAAACCAACCGTGATCGT
GTAAATTCTTTTTTAAACCTTTGGCATCATAACTTTGTCCGTTTAAACTAAAGACCTGAG
CTGTTCCTGTTTTACCTGCAGCTCGATACGCAGTACCAGCAAAGGCTTTTCGCCCAGTAC
CGTTGCTCGCATTAATTACGTTATACATACCCAGTTTTGAGATCTGCCAATAAAGGCTTG
GCACATCAGAAATATCCTCGTATAACAACGGATCTTTATAAGGAATAAGCTCACTCGACA
TTATCTCTTTCATCAAGTGAGGCGTATTCACCCGCCCATTGTTAATCAGCACTGCCGTTG
CTTTTGCCAGCTGTAACGGTGTTGAAATCCAATAACCTTGCCCAATGCCGACGGAAATAG
TATCCCCTTGTAACCAAGATTTTCTATAACGTTTCTGTTTCCACTCACGACTTGGCATAA
TTCCGACGGACTCTTCAGCCAAATCAATCCCCGTTTTCACACCAAAGCCGAATTTCTTCA
TCCAATCCGACATCTTATCAATCCCCATATCATAGGCGAGTTGATAGAAAAACGTATCAG
ACGACTCGACAATCGCCCTATTCACATCAGTTCTACCGTGCCCCCCTTTTTTCCAGTCAC
GGAAACGCTGTGTAGAACCAGGTAAAATCCAAAAACCAGGGTCATAAATTGTCGTGTTTG
GAGTAATCTTACCTTCCGTTAAACCTGCTACTGCCATAAACGGCTTAATGGTTGAAGCGG
GTGGATAAGTCCCTTGTGTTGCACGGCTATACAATGGGCGGTCAGGATCTTCTAACAACT
GCTTATAATCTTTACCCGACACCCCATCAACAAACAGATTATTGTCATAACTTGGGTTTG
TCACCATCGCCAAAATACTGCTGTCAGTCGGATCTAAAACAACCACCGCCCCTTTCTGAT
TATCCAATAAGTTCGCCACATAGCGTTGCAAATCAATATCAAGGCTCAAACGAATACTGC
TTCCAGCCACTGCAGGCTGATCACGCAATTTACGAATAATTTTACCACGGTTATTAATTT
CCACTTCCTCAAAACCTGTTACACCGTGTAACTGCTCTTCATAAAATTTCTCAATGCCCA
GCTTCCCAATATCGTGCGAACCCGCATAATTTCCAAATTTCCCTTCCTCTTGCAAACGTT
TCTTATCCCGATCATTAATCTTCGCAACATAACCGAGGATATGGGTCAAAATATCCCCAT
AAGGATAATTTCGTTTAAAATAAGGGTGAACGTCCATACTTGGAAAACGATACTGATTAA
CCGCAAAACGAGCCATCTGCTCTTCGGTTAAATCAGGCTTTAATAAAATCGGAGTATAAC
GAGTTGTACGTTTTTTCTCTTTATGAAAGTTCTCAATATCTTGATCGGTTAAACCCACCA
ATAATTTTAATTCTTCAAGGGTCTGATCTAGGTTATAGATCTTCTCTGGCACAATATACA
AACCAAAATAGGTCAAATTTTCAGCTAAAACCTTACCATTTCGGTCATAAATCAGCCCCC
TTGTCGGAGGCACAGGCAATAACTTAATCCGATTTCCATCAGAACGAGTTTGATAAGAGG
CATAATCAACAATTTGCAAATGATAAAGATTTGTTAGCAAAATACCTGTTAAAGCAATCA
CCCCCACAAACGCAATCAAGGCGCGACGTACAAACAGATTTAACTCTGCTTGCCCGTTAC
GCACCTTGTCATAATTTTGCGGTTTTGCGAATTTACCAAACATTTGCCATTATTCTCGAT
GATAAGGGTGATTTGTTGTCAAAGACCACGCACGATATAAACTCTCAGCCACCACCACAC
GCACTAATGGGTGAGGCAAGGTTAATGGCGACAGCGACCAACTCTGCTCTGCCGCCGCTT
TACATTCAGGTGAAAGCCCCTCTGGACCACCAATCAATAGACACACATCACGCCCATCAT
TCTTCCAGCTCTCTAACTGCTGGGCGAGTTGCTCTGTCGTCCAAGGCTTACCAGGAATAT
CAAGGGTCACAACCTTCGCACGCCCACAAGCTGCCAACATCGCCTTGCCTTCTTGCTCTA
GAATGCGTTTAATATCCGCATTCTTACCACGCTTACCTGCAGGGATCTCAATCAGCTCAA
AAGGCATATCTTTTGGAAAACGACGCTGATATTCCTCAAAACCTTTGGTAACCCAATCAG
GCATTTTAGTTCCCACTGCCACTAATTGAATTTTCATCTACACCCAAAGTTTTTCTAATT
GATACATCTCACGACTATCTTGTTGCAAAATATGCACAATCGCCTGCCCAAAATCGACCA
CGATCCAGTCAGCAACTGCTTTACCCTCGTGAGCAAACACTTCCACACCAGCTTTCTTAC
TTTCCACAATCAAATTATCTGCAGCAGAAGCAACGTGACGACTTGATGTCCCCGTACACA
CAATCATCGTTTCAGTAATGCTCGATTTCCCTCTTACATCAATCGCTTGAATATCCTGAG
CTTTCAGCCCTTCGAGGGTTTCTGTTAAAAATTGAACTAAATTTATGGTCATATCTTCTA
TTCAGTCTATCAAAAATTGGTGGATTATAGCATATAAAAGGACGCGATCAGGAAAAAGTA
ATATGTTTACAAAGGTTTCATAAGTATCATCTCTCTTATATGATGATTTAACTATTTACC
TGTAATAGCAAGTATCTACTTATCAGTATTTAAGAAAGTCATAATATAAATGCCCACACT
ATATCATTAACACTTAATAGAAAAATCCTATTACAGATGCATGAATTCTAAACGTACAAC
AACCATTATTAATATTTTTATTTGACAGTTAAATTAAATTAATTAGAATAGGGTAAAAAA
GCATTATGACACAAATGACTTACTCTATGCGGGAATAGCTCAGTTGGTAGAGCACGACCT
TGCCAAGGTCGGGGTCGCGAGTTCGAGCCTCGTTTCCCGCTCCATTATTGTGCCCGAGTG
GCGGAATCGGTAGACGCAAGGGATTTAAAATCCCTCGCCTTTCGGGGCGTGCCAGTTCAA
GTCTGGCCTTGGGTACCATGTTAAATCTCTTTGAGAAATTCTGTTAAAAAATCACTTAAT
TAATACCCTGAAGTTTGAAAATTACCCCTAGTTATTTCCGAAGAGGTTTTAATGCTCTTT
CCGACACTCTCGTCTGGCATACTAATTCAACGCTATAAACGTTTCTTAGCTGATGTAAAA
CTTCCAAACGGAGAACAAATCACAATTCACTGTCCCAATACTGGAGCTATGACTGGTTGT
GCTAATCCTGGAGACATTGTTTGGTTTTCAACATCAAATAACCTCAAACGTAAGTATGCC
TATACTTGGGAGCTCACTCAAACTCAGTCAGGTGATTTTATTTGTGTAAATACACATAGA
GCAAACCAACTTGTTTCTGAAGCATTAAAGAATAAATGGATCCGTGAACTCGTAGATTAC
GATGAAATCTTACCCGAACAGAAGTATGGTCAAGAAAATAGTCGCATTGATTTCCTCTTA
AAACAACAAAATTTGTTGGACTGTTTTGTAGAAGTAAAAGCAACTACGCTACTCACTGAA
AACGGTATTGGAATGTTCCCTGATACAAAAACTGAAAGAGGACAAAAACATCTAAGAGAA
TTGATAGCAATTTCCCAGCAAGGGCAACAGGCAGTCATTTTTTTTGCTATTTTACATACA
GGTATTAAGGCCTTTGAGATAGCTAAGAAAATTGATGCAAAATACGCTCAAATTTTTAAG
GAAGGGATGGATAATGGGGTAAAAATGTTGGTATATAAAACTGAAATGCTTTTCTCTGGA
AAAACACCAACAGGAATAGAATTAATTACCCCTTTAATTTAGACACTCTAAATATTTTTT
TAAAATAGCATTAATCGCATTCGCATAGCTTTCAGATTTTGTGCCAAAAATAACGTGTAC
GTTATTTTCAACAATTTGTACCACTTCTGCGGCACCAAATGCTTTTAAGCCTTTACGGTC
AATTTTATCTTTTGATTTTAGTTGAACTCTTAATCGAGTTAAACAGAAATCAAGATATTC
TATATTTTCTGCACCACCTAATGCAGTGATAATTTTAGGGGCGATTTCATCGGCAGAAAG
AGAAAGTTCTACCGTTTCTTTTTCTGAGTTAAACAGGTTTTTTAATAAATTTGAACATAG
CGAACTCCTATAAAGTGAAATATGAACAGCGTATATTTTAGACCTAATTATGATAAATTC
TATTCATTTTACAAAAATATTGGTTAATATTACCGCTTACACTTGAAACTGATGATATTG
CCCTTAAATATGCACGCAGTTTTTTAGAAAAATAGGAATTTCAATGACAACGATTGTATG
TGTTCGCAAAGATGGCAAAGTCGCTATCGGCGGTGACGGACAAGCAACTTTAGGCAATTG
CGTAGAAAAAGGTACAGTGCGTAAAGTTCGCCGTTTATATAAAGATAAAGTGGTAACAGG
CTTTGCAGGCTCAACGGCAGATGCCTTTATTTTGCGTGATCTGTTTGAGAAAAAACTTGA
ATTACATCAAGGGCATTTAGTCAAATCTGCGGTTGAACTTGCAAAAGAATGGCGTACCGA
GCGCTCACTTCGCAAATTAGAAGCGATGATGATCGTCGCAAACGAAAGTGAGTTTTTGCT
GGTTTCAGGTAGTGGCGATGTAATTGAGCCTGAATTTGATGTATTAGCCATCGGCTCTGG
TGGTAACTATGCAAAAGCTGCTGCTCTTGCCCTATTAAGAACGGAAAATAATCTTTCTGC
TAAAGAAATCGTGGCAGAAGCGTTAAAAATTGCTGGGGATATTGATATTTACAGCAACCA
TAATCACGTGATTGAAGAAGTATAGTAGAGACACACTGCGTGTGTCCAAAAATAAATATA
TTGATGTGAATTAACGGACACACGCAGTGTGTCCCTACAAAATGGAATAAAACTATGTCA
ATGACCCCTCGTGAAATTGTGTCTGAATTAGACGCACATATTATCGGACAAAATGAAGCT
AAACGAGCAGTAGCTATTGCCTTGCGTAACCGCTGGCGCCGTATGCAGTTGCCAGAAGAA
CTGCGTCAAGAAGTGACCCCGAAAAATATTCTGATGATCGGTCCAACAGGCGTGGGTAAA
ACCGAGATCGCTCGCCGTTTGGCAAAACTTGCCGATGCACCGTTTATTAAAGTTGAAGCC
ACGAAATTTACCGAAGTCGGCTATGTGGGTAAAGAGGTGGACTCGATTATTCGTGATCTT
GCTAATGTTTCAATGAAATTGGTTCGCCAACAAGCGGTCGAAAAAAACCGTATGCGTGCG
CAAGATGCAGCGGAAGATCGCATTTTAGATGTGTTATTACCGCCAGCGAAAGATCAGTGG
GGAAACGTGCAAGAGAGCGATAACACTTCTACTCGCCAAATCTTCCGCAAAAAATTGCGT
GAAGGTCAGCTTGACGATAAAGAGATTGAAATTGATGTCGCAGCCCAAGTGAGCGTTGAA
ATCATGACTCCACCGGGTATGGAAGAGATGACTTCTCAACTGCAATCTCTCTTTGAGGGA
ATGTCGCCAAACAAAACGAAAAAACGCAAAATGAAAATTAAAGATGCGTTAAAAGTGATG
GTGGACGAAGAAGCGGCGAAGCTGGTTAATCCTGAAGAGTTGAAACAGCAAGCGATTGAA
GCGGTTGAACAACACGGTATCGTCTTTATTGATGAGATTGATAAAATCTGTAAAAAAGGC
GAACACAGTGGCGGTGATGTTTCTCGTGAAGGTGTGCAACGTGATTTACTGCCGATTATC
GAAGGTTCGACAGTCAATACTAAACACGGTATGGTCAAAACCGATCACATTCTCTTTATC
TGTTCTGGTGCCTTCCAAGTGGCTCGTCCGTCTGATTTACTGCCAGAATTACAAGGTCGT
TTACCAATTCGTGTAGAGCTTAAATCACTTAATAAAGAAGATTTCGAGCGTATTTTAACC
GAGCCGAATGCGTCTTTAACCTTACAATACCGTGAGTTAATGAAAACCGAAGGCGTGGAT
ATTGAGTTTACCAAAGATGGTATCAGCCGTATCGCCGAATCCGCATTCCGAGTGAACGAA
AAAACTGAAAACATCGGTGCAAGACGTTTGCACACCGTGTTAGAACGCCTAATGGACAGT
ATTTCATTCGATGCCAGCGAACGTTCAGGCGAGAAAATCGTAATTGACGAGAAGTATGTG
TCTGATGCGTTGAATGATGTGGTTGAGAATGAAGATTTAAGTCGGTTTATTCTTTAACTA
TATACTTACAGTACAAATGGAAATTAAAATTACAAAAATATGCATTACAAGCGGTGAAAC
TCTCTCAATTTTTTACAAAATTTTGCTACAATCTATCCACTCACATTCCATTTGCAAAGA
GATGAATAATGACAAACATCAGCACTTTTAACCGTTCTTGGTCACGAGTTATTTTAAATG
CTTTACTCCGCTACGGCGTAAAACATATTTGTATTGCCCCAGGTTCACGCTCAACGCCTT
TAACCCTTGAAGCATTACATCTGCAAAAACAAGGTCAAGCTGAATGCCATAGCCATTTTG
ATGAGCGTGGTTTAGGCTTTTTTGCACTAGGACTTGCAAAAGCAACGCAAGATCCCGTTG
CAATTATTGTAACTTCTGGAACTGCGGTCGCTAATCTTTACCCTGCGGTGATCGAGGCGA
GTATCACACACCATAAACTTATCGTGCTTTCCGCAGATCGCCCCCTTGAGCTGATCGGCT
GTGGGGCCAATCAAGCGATTGAACAGCAACATATTTTTAGTCATTATCCTATTGCAAATC
TCAATTTACCAAAACCAAGTTCGCAATATAGTGCAAGCTGGTTAGTTGGTCGTGTAGAGC
AAGCCTGTTCTAAACAAGCTCAAAAAGGTGGTGTTATCCATATTAATGTGCCATTTGCAG
AGCCTCTTTATGAAGCTGATGAGGAAAGCATTGGACAAGATCCGTGGTTGCACGCTATTC
AAGGTTGGCTGAATAAACCTCAAGTGAAATGGTACGATCAACAAGCAACCCAACAAGATG
TGTTGATGCACGAAAATTGGGATTATTGGCGAACCAAACGTGGGGTAATTGTAGTAGGTA
AGTTACCGCTTGAGCAGGGAATGGGATTAAAACTGTGGGCGGAAACGCTTGGCTGGTGTT
TGATCAGCGATGTGCAATCTGGGGTTGATGCATCTCTACCTTATGCAGACATTTGGCTGT
CAAACAAAACAGTAGAACAACGTTTATTACAGGCGGACATTGTTATTCAGTTTGGTTCAC
AAATTGTGAGCAAGCGAGTTAATCAATTTTTATCGGCTTTTAAAGGCGAGTTCTGGCTGG
TTGAGGAAACGACAGATTATCTTAATACCTATGCTCATCAACAAACTCGTTTTGTAGCAA
AAGCACACCACTTTACCCGTGTTCACCCACCACTTCGTCAAAAACCGTGGCTGTTGGAAC
CTTTGGCTCTTTCACAATTCTGTGAAACCTTTATTGAACAGCAGGTGGGTGGCAATCTCA
ATGAAGCCTCTCTAGCACATCATATTGAACGAGTGTTGCCAGCTAATGGTAATTTATTTA
TTGGGAATAGTTTATTTGTCCGCTTAGTTGATGCCTTGTGTAAATTGCCTGAAGGCTACC
CGATCTATACCAATCGAGGTGCAAGCGGTATTGATGGGCTAATCGCAACCCTTGCAGGTA
TTGTAAAAGGTAGCGGACAGCCGACAGTTGCAGTGATTGGGGATATTTCCGCCTTGCACG
ATTTGAACTCCGTATCACTCTTACGCCAGATTAGCCAGCCGACCATTTTATTTGTCATTA
ACAATAATGGCGGTGCAATTTTTGATATGCTTCCGGTCGATCAAAAAGCGAAAGATAAAT
TCTATCGTCTTAGTCATAATCTTGAGTTTTCACAGATTGCGACAATGTTCGGTTTAGAGT
ATCTACGTCCTTATACTTGGGCGGATTTGGGAACAAAACTTAAACAAGCCTATGCTCGTC
GAGGTGTTACTATTGTGGAAATCAAGGTGAATGATCAGGAAGGTAGTAGCCTTTATAAAT
CCTTGATTGAACAGATCTCTCGTGCTTCTATCGACTAATGTTAGCAACAACTTGGCACAG
TCATTCAGGAACACCCGTGGTCTTTCTCCACGGGTTTCTTGGTTCTCAACAAGATTGGCA
ACCCGTCCTCTCGCTATTGCAAAATGAGATTGCAATCCGACCGCTTACCCTTGATCTTGC
TGGTCATGGTCACAGCCAAGCTATCTCGTGCCATAGTTTTCAGCAAGCCAGAGAACAGCT
TCACCACATCTTGCAACAACATCTTGCTGAACAGCCCTTCTATCTTGTCGGCTATTCATT
AGGCGGTAGATTAGCTTTAGATTACGCCCTCACAACCCAAAATCCTTATCTTAAAGGGAT
CCTACTCGAAGGGGCAAATATCGGCTTAAGCAGTGATGAAGAAAAAAAAGCACGTTGGCA
AAATGATTGCTACTGGGCAGATCGCCTAAGCAATGAACCGCTTGCAAATGTTTTAGAAGA
TTGGTATCGACAGCCTGTCTTTGCTAATTTAAGCGAAAGCAAGCGGACAGATTTCATCAA
AAAAAGGCTAAATAATCACGGGCAAGCACTAGCTCAAATGCTCAAAGCCACTAGCCTTGC
AAAACAATCCTATTTTTCCCCAGAGCAATGTCATCAGTTTCACGGGAAAATGCTATTTAT
TATGGGAGAGCGGGATAGTAAGTTTCATCAAATGGCAGAACAACATCAGCTCCCCTATCA
TCAAATTGCAAATGCAGGACATAACACCCATTATGAAAATCCAGGTGCATTTGTAAAACA
CCTTATTCAGTTTATATCAAAGTAGGAATTACAATGGCTTTACATCGTTGCCCCGAATGC
CGTAAAAAAATCAGTGAAAGTGCCGTTACTTGCCCACATTGTGGCTTTTCGTTCAATGAA
GCTGATTTGGAAATTTATAAACAAAAGCTAGAACAGCGTCGTTTGCATAATCAAGAGATA
AACCGCAAAAGCGTCAAACTTCACTTGATTTGGTTAGGTATTTTTGTGTTGGTTATTGGG
CTGGCGAGTTTATTATCTGTATAAATGAATGATGATGTAAGTATAAAAAAGGATAGTAGA
TAAAACTGTTGTCCCAAGAATAGGCATAGTAGACAAAATGGTTGCTAATGTTTATTTTCT
CTAAATGTTAGCAACTCTTTTTATTTAAAAAAACCCTGTATAAACAACATGTTACGCTTT
TTCGTTAATTCATTGTGATTATTTAATTTTCGCTTAAGTTCACTAAATAATCCCTCTAAA
CGATTTGTCGTCTTTTCTATATTTAATTCAGAATGTTTTGTCTATTACACCTAAAATTAT
GGTTATACTTTATAACGTATATTTATAATTCTTCTGCTTGTTCTAGGATTTTATCTTGCT
CTTTTATTAATTTTTCTAATTTCTTTTTTTCTCGGTTAGCCTCATCTTCTGCTTCCCATA
CATCATAAGCTTGAACAATTTTTGCAACGACAGGGTGGCGAACAATATCCTTACTGTCAA
AAAAGTTAAAACTTAACTCTGGAACCTCTTTTAATACTTCCATTGCGTGTTTTAAGCCAG
ATTTTTGGCTACGCGGTAAATCCACTTGAGTAATATCGCCCGTAATGACTGCTTTAGAAT
TGAAACCAATACGAGTTAAAAACATCTTCATCTGCTCAATGGTTGTATTTTGGCTTTCAT
CTAAAATAATAAAGGCATCATTCAGTGTTCGCCCACGCATATATGCAAGCGGTGCGATTT
CGATCACATTTCGCTCCATCAGCTTTTGTGCCTTCTCGAAACCTAACATTTCAAACAGTG
CATCGTAAAGTGGTCGAAGATAAGGCTCGATTTTTTGCCCTAGATCCCCTGGTAAAAAAC
CGAGCTTCTCACCAGCTTCCACTGCGGGACGAGTGAGCAAAATACGGCGAATCTCTTGGC
GCTCAAGAGACTCTACTGCTGCAGCAACAGCTAAAAAGGTTTTTCCCGTTCCTGCAGGCC
CAATACCAAAGCTAATATCGTGACTTAGAATATTACGTAAATAGGCTTGTTGATGTTCGC
CACGTGGTTTAATTACGCCGCGTTTTGTTTTAATTGCAATTTCATGAGCCGAACTTGTCC
ACTGATTTTGCAACAACATTCGGCTTTCTTGAATCGCTAAATGAACATCTTCCAAATCTA
GTTCTTTTACTTTTCCTTTAATTGGAGCAGTTTCGTTGTAAAGTTGCTGAATTAATTTCG
CACAATTTTTTAATAATGTTGCAGAATAATGATTTTCTTCAACTGCTTGAATAGTAAAGG
TAAATGCATTACGCGCAACAATAAGGTTAAAACTTTTTTCAATAAGGGTAAGATGCTCGT
CAAAAGAACCGCATAACGATTGAAGACGAGCATTGTCTTGAGGCTCAAGAGTGAAAATAA
GTTCGTTCAAAGGATTTCCTCTATTTTGTACTGATTCTCAGCGACTTTTAAAATTCGCCA
TATTTTAAGTGATCTTAGCACAAAATTATAGTAGAATACCTCTGTTCTCATCGGGGTGCT
TTGTATAGCAAGGCTGAGAAATACCCATAGAACCTGATCTGACTAATATCAGCGTAGGGA
TTTGAGACAGACAATCTATATCCGCCTGTTTTAGATCCTTCTATTTTCACTTTTAGAAGG
AATATTCAATGAAATTCAATCTTTTCACCCTTTCTGCGTTAGCCGTTGCAACCACCACTT
TTGCTCAACAGCCAACACTCACGGTTTATACCTATGATTCTTTTGCTTCAAAGTGGGGGC
CTGCTGCTAAACTTGAAGCGCTATTTGAAAAACAATGCCAATGCGATTTGAAATTTATGC
CTTTTGAAGATGGGGTAACAATGTTCAATCGTATTCGTTTGGAAAAAAATAAGACTAAAG
CCGATGTAATGTTAGGTATCGATCATTTCTTAATGCCCGAAGCTGAAAAATCAGGCTTAT
TTGTAGAACACAATCTGCAAAACAATGCCAATAACTTACCGCTTGAATGGCGAAGCAAAA
TATTTTTACCCTATGATTTTGGAGAATATGCTTTTATCTACAACAAAGAAAAAGTCAGTA
ATCCACCAAAAAGTTTAAAAGAACTTGTTGAACGCCAAGATCTTAAAGTGATTTATCAAG
ATCCTAGAACCAGCACCGTTGGACGAGGATTGCTCTTTTGGGTAAATCAAGTTTATGGCG
AACAGGCAGAATCAGCGTGGCAGAATTTAGCCAAACATACCGTCACTGTGGGAAAAGGCT
GGTCTGAAACTTATGGTGCATTTTTGAAAAACGAAGCAGATTTGGTGTTGAGTTATACAA
CATCTCCGCTATATCATCAATGGCACGAACAGACGGATAAATACGTCGCGGCAGATTTTG
CAGAAGGACATTTAGTGCAGGTGGAAGTAGCCGCAATCACAAAGAGCAGCAGACAACTCA
AATTAGCTCAACAGTTTCTAAGCTTCCTACAACAACCAGAATCGCAACGAATTATTTCTT
ACTATAATGTAATGAAGCCTGTTGTGACTACTAAGGCAGATCCTTTATTTAACACATTGC
CAACTTATCAAACTATAAGTTTCACTCTTCCTGATAACAGTGAGATAAAGCGCTGGATAA
ATACTTGGTTAAATACTGTTAGCCAATAGTTTTTAGAATGGCTAAATAAGCTCAAAGGTC
ACAATAACCTACCCCAACTCCTGCGGATCAATATCCACCGTCAATCGAATATCGTTTCGC
AGGAACTGTTCTTTTTGCTCATCAAAACGATCTAACAACTGTTGGATCGCACTTCTTGCC
GAATGTTGAATTAATAACTGCCAGCGATAATGTCCTGCTTTTTTTGCCATCGGGGCGTTG
AAAGGCCCAAGTAACTGAAAGCCTTGCCAGCCGTTTTCGCTGATAATTTGGTGTAAACAA
GCGGTCAAATCTTGCAGAAAATTTGCAACTTTGTCGCTATCTCTACCCGTTGCACGAATA
AGCACTTGTGAAGAAAACGGTGGTAAGCTCATTATTTTTCGCATCGCTAAGGCTTGGCTG
GCAAAGGCAAGGTAGCCGTCGTTGAGTAAGCTGGTGAGTAACGGGTGATCGGGGTAATGC
GTTTGTAACACCACTTCTCCTTGCTTTTCCGCCCGTCCTGCTCGCCCTGACACTTGTACA
TAAAGCTGTGCCAAACGTTCTTCTGCACGGTAATCGGTGGAAAACAGGCTACTATCCACA
TTCACGATGGCGACTAAAGTCACATTCGGGAAATGGTGTCCTTTGGCTAACATCTGTGTG
CCGATCAAAATTTGGCTTTTGCCTGCTTGGATTTCGGCAAGGTGTTGTTCCAACGAGCCT
TTACGAGCGGTGCTGTCACGATCAATGCGAGTAATACTGTACTGCGGAAAACGCTGTGCC
AGCACTTGTTCCAGCTGTTCTGTGCCGATCCCAGTGGTAATCAAATTGACTGAGCCACAA
TGTCCGCACTGGCGTGGAATGGCTTTTTGCGAAGCACAGTGATGGCAACGCAATACTCGC
TGTTTTTGGTGATAGGTAAAGGGCTTATCACAGGACGGGCAATCGGCAATCCAGCCACAT
TCGTGGCAAAGTAAAACAGGGGCAAACCCCCGTCGGTTTAAAAACAACATCACTTGATTG
CCTTTTTCCAAGTGAGCTTGCATCATTGCTAACAACTTTTCCGATAAGCCCGAATAAATC
CGCTGTTTTTTCAAATCAATTAAGGTTTGTTTGGAAAAATGTGCATTACCAGCCCTTGCA
GTAAGCTGAAGTTCGATAAATTTACCGTTTTGTACATTTTGCAAACTTTCAAAACTAGGC
GTTGCCGAGCCGAGAATGATAGGAATGTTGTTATTTTTCGCTCGAAGCACTGCCAGATCT
CGTGCGTGATAACGCCAGCCGTCTTGCTGTTTGAACGAGCCATCGTGTTCTTCATCAATA
ATGATTAAGCCAAGTTGCTGAAACTGGGTGAACAAGGCGGAACGTGTGCCGATCACAATT
GCACTTTCGCCGTTTTTTGCCCGAAGCCACGCATTGAGCCGTTGAGTGTCGTTAAGATGC
GAATGCAATGCGTCAATTTCCACATTAAAACGAGCTTGGAAACGTTGAATGGTTTGGGGG
GTCAGCCCGATTTCAGGCACCAGCACTAACACTTGCTCGCCCCGTTTCAGCACTTCTTCG
ATCACTTGCAGATAGACTTCCGTTTTCCCTGAGCCAGTGACCCCATTGAGCAAAAACGCT
CCGAAGCCTTGTTGATAATGCAAACGGCTGACGACAAGGGTCTGCTGTTTATTCAAAGTT
AAACGGTTTTGAGTGTTGCAAATCGGCTGTTCGCCTAATTTTTCCTGCCAGCTTTGCACG
TTAAAAGGGATTTCCAGCTTTTCCAGATACCCTTTTTCAAACAAAGCTTTCCATACCGCA
GGGCTACAAGCGGTCGGTTTTTCAAAGAAATTTGCAAATTCCGCCAGTTTGCTTAATAGC
TCTTGTTGTTTTTTTGCCTTTTGAACCACGCCGTTGGATAGAGCTTTTCTGCCGTTTTCC
GTGACAACAAAATAGTCGGGGGCAGTGCTTTCACTACTTTCCCCTTGTCGTAGTTTGACA
GGCAAAGCACTTTGTAGCACTTCGCCGAAAGGGGCGTGATAATAACGGCTTGCCCACTGT
AAAAGTTGCCACATTTCAGTGTCAAACAGAGCTTGTTCATCTAACAGTTGCTCAATCGGT
TTCAGTTTTTCGGTGGGAATATCTGATGTGGTCGGAAAGTCCACCACAATCCCGATTTTA
CGTTGGCGACCAAAAGGCACAACAACCCTAGCCCCCTTCACCACATTTTCAAAATGCGTT
GGAAGCAGGTAATCGAAATAACGTGCCAACGGCACAGGTAGAGCAATTCGGATGAGGTTC
ATTAGGGTTTCACTTTGCGAAAACTATCAACACTTAATAAGATAATGGATACCGCCAAAC
ACGCCATTAAAATATAGGATTTGGCATCTAAAACTTCACCGATGGCAAAGGAAATAAATA
ACATCACCAAAGGTTCGGCATAGCCAAGCAAGCCTAATACATTAATCGGCAGTAAATTAC
TTGAAGCGATATATAAAATAAATGCCATTCCATTTACTAGCCCTAATAATGCCAGATAAA
AATAGAGATATTCATTTTGCATTAAAATATAATCCTGATCAACTTGAGCAATATAATAAA
TGGCAAAGGGTAATAACAATAATAATTCTACAAAGAAAGTGGCTAAATTATTAATATGAA
AATAGCGACGTAAGACAATATAAATAGGGTAGCCAAAACCGGCAACAAAAGTTGCCCACG
AAATACTTGCGGTTAAAAAGATATTAATTGTGACACCAATAGTTGCAAAAAATAAAGCAA
GCCATTTTAATAAAGTAAAATGCTCTTTAAAAACCAATTTTCCTAAAGCAACGGCGACAA
TCGGTAATAATAGATAACCGATAGAAACTTCAATAGCTTGATTATTATTCGGTGCCCAGA
GAAATAACCAAAGCTGAATAGCTGTATTTAATGCTAAGAGCAGAAGAATAAAAATAAGAT
AAGGTGTCTGTTTTACTCTATAATATAAATCTTTAAAGGCTTTTTGTTGATGAAATAAAA
AGATCGCCAGTAAAATAAATGGCATTAATACTACAATACGAAAGCCAAAAATACTATCGC
TTTCTAAAGGGCGAAGTAAAACCGCAAAATAATAGCCAGCACCAAATAAGATATTTGCAG
AAAGTGAAAATAAGATCCCTTTTAACATTATTCCCCCCGACGCTGTTTACGAATAGCAAT
AATGCCGTCAAGCACTAACAGACATATCGACAGCATCAAACACGCCATTAAAATATAGGA
AGATTGATCTAACACTTCGCCGATAATAAAGGCAACCATCAGCATTGCAAGCGGTTCAAT
ATAGCTTAATAATCCCAAAACATTAATCGGCACAAGGCTACTTGCCATTATATAGCCAAT
TAATGCCGTACCACTGACAATGCCTAATAACACTAACCAAAAATAAAAATTCGGATTATT
TTCGGTGACAAATTGCATATCGGTATTGAGCATAAAATAAGTGGCTATCGGCAACATTAA
TATAATTTCGCAGACAAAGCTGGATAAATGCGACATATCAAAATGTTTACGCAAGCTGAA
ATAAACAGGGTAGCCGATTAATACCATTAAAGTTGCCCAAGAGAGTGAACCTGCGGTCAT
TAACGTAATGAATACCCCAACAGACGCGGAAATAATGGAGATAATTTTTAAGAGAGATAA
GGTTTCATTAAATAAAAACCGCCCAACAGCCACCATTACAATCGGCATTAATAGATAACC
GATAGAGACATCAATGGCATAGCCGTTGTTGGGGGCATAAAGGAAAAGCCACATCTGCAA
GCCTGTGACCGCAGTGGTTGTTAGTAATACCAAAATTAAATGGGGGTGCTGTTTTAGGCG
TTTTAAATAGCGGTTAAATTCGTCGTTTTTTTTGAAAATAAAGAGTGCAGAAATCACAAA
AGGCAGGCTTACCCACATTCTAAAACCGTAGATTTCTTCACCAGAAAGCGGTTTTAAATG
GGTGGATAAATAATAGAGTACACCGAATAAAATAGAGGCGGTGACGGAAAATGTGATGCC
TTTTATCATTAAAAAATGAACCTATAACCTATATGAACATCTGTGTTATAAAAGTAGGGA
CGCCACGCTTGGCGTCCATTGCAAAGACGAAGTGCGATTTATGTTCACGGACGGGCGCCA
AGCGTGGCGTCCCTACAATGTTACATAATAGATTTTTGGACGCACACAGTGTGTCCCATA
TATTTTAAATGGAAATGCTTAATTAATCCTGACGATAACTCTGCAAAAACTTCGCTAATC
GTCCAATCGCTTCTTCCAGCTGATCAACATACGGCAATGTCACCACACGGAAGTGGTCTG
GTTTATGCCAGTTAAAGCCTGAGCCTTGAACCAACAATACTTTTTCCTGCTGAAGCAGAT
CGTAAACAAATTTTTGATCGTCTTTGATACCGTACATTTCCGTATCAATTTTCGGGAACA
TATACATCGCCCCTTTTGGCTTCACACAGCTAATCCCAGGGATTTTGGTGAGCAATTCGT
GAGCCTTATTACGTTGTTCCAATAAACGACCACCCGGTAAGATAAATTCGTTAATGCTTT
GATAACCGCCTAACGCTGTTTGAATAGCGTGTTGCATCGGGGTGTTGGCACATAAACGCA
TTGATGCAAGCATATCTAAGCCTTCAATAAAGCCTTTTGCCTGATTTTTCGGGCCGTTTA
ACACCATCCAACCTTGACGGAAACCTGCCACACGGTATGCCTTTGACAAACCATTATAAG
TCACCGTTAAAAGATCAGGGGCAAGAGGGGCAAGATGATGATGTACCGCACCGTCATAGA
CAATTTTCTCGTAAATTTCGTCTGAGAAAATAATCAAGTTATGTCCACGGGCAATCGCCA
CAATATCCAATAATAACTGACGACTATACACTGCTCCCGTTGGGTTATTCGGGTTAATCA
CCAAAATTGCTTTGGTTCTTGGAGTGATTTTCGATTTAATATCTTCAATATCTGGGAACC
ACTCATTTTCTTCATCGCAAAGGTAATGAACCGCTTTACCGCCCGCAAGAGTTGTCGCCG
CTGTCCAAAGTGGATAATCTGGCATCGGAATTAAAATCTCATCGCCATCATTTAACAAGG
CTTGCATTGACATTGTGATGAGTTCAGATACGCCGTTACCAATGTAAACATCACCGACAT
CTAAATCACGCATACCTTTTAATTGATAATATTGCACAATCGCCTTACGAGCAGAGTACA
AACCCTTAGAGTCGCAATAGCCTTGAGCGGTTGGTAAGTTACGAATAACATCAACTAAAA
TTTCCGCAGGGGCTTCAAAACCGAATGGGGCTGGGTTACCAATGTTTAATTTTAAAATCT
TATGTCCTTCTTCTTCCAGACGGGTCGCTTCCTTATGTATAGGCCCACGAATATCGTAGC
GGACGTGAGCTAATTTATCGGTTTTTGCAAAACGTTCCATTGTTTCTCCCTAAAATAGAG
GGTTAATTATCTGTTAATTTATAAAAATCACTCTACTGTACTCCGATTTGTTAGGAAAAA
AAAGTGGAAATAGGCTAAAATAGACTTCTTTTTGTCAAGCGGTGAGATTTTTAGGATTTT
TTGCAATGTCTGTGTTTAGTCAGTTAAAGCAACAACTTTATCAACAACTACAACAAAAGC
CTGTGGCACAAGGCTTAGTACAGTTGCAAGCAGAAATTGCAATAGACCTTGAAAATCAAC
AATTACTAGCTTGGCTAAAAGCACAACCGCTTTTCCCCCACTACTACTGGCAAAATCGAG
ATACAGAACAAACGATAGTGGCAGTCGGTGCGGTACAAACCTTTGAGCATTTAGACGATG
TAGAACAATTTAGCAAACAGTCTGATTTAATGGTCGTCGGCGGAATAGAATTTGAAGGAC
AATGCCATTTTGTGTTGCCACGCTTACTGTTAGTAAAAAATGAGAAGAAAATCACCGCTT
GGTTAAATCTAGATGGTCGCCATTTTGAAAGCGAACAAAAGGAATGTATCGCTTTGTTAG
CTCAGTTTGAGCAGACAGCCGAACTTCACCCCATTGAAAATAGCTTGTTAAGCACAAAAG
TTGCCTGTGATTTTTCACGTTGGCAACAGAACATTGAATTAGCGATAGAACAAATTCAAC
AACAGCAAATGAATAAAGTGGTGTTAGCCAATGCGACCATCAAAACTTTTACACACCACA
TTTCCCCCTACGTTCTGCTTTTTGCCAGCCAACAAAAAAATCTAGGCTGTTATCATTTCT
TATGGTCGGAAAAACAAGGGGAAGCCTTTATCGGCTCGACACCCGAACGGCTCTACTTAC
GCCAGCAACGTCAATTTTTTACCGAAGCCCTTGCAGGCACAGTGGCGGTGACGGACGATC
CTGTTCAAACGGAACAAAATGCCCTATGGCTACTCAACGATCAAAAAAATATCTATGAAA
ATTGGCTGGTAGTAGATGATATTTGTAGCCATCTGGCGGATTGTGCGACGGATATTCAAG
TCAGCGATGCAGAGATCAAGCGGTTACATAACGTGCAGCATTTACGCCGAAAAATCCAAA
CGCAACTGACAGAGCAGGTCAGCGATGCAGATTGCCTTGCTCGTATTCACCCAACCGCCG
CCGTCGCAGGACTGCCACGCCCTAAGGCGAAGCAGTTTATTCAACAACAGGAATGTTTTG
AGCGGGGCTGGTATGCAGGGGCATTAGGCTATTTCACCCCTGAACAAGCCGAGTTTTGCG
TAATGTTACGTTCAGCCCTTATTCAAGCTAATCAAATCACCTTTTACGCAGGGGCAGGAA
TTGTCGAAAAATCTGATCCTCAATCAGAATGGCAAGAAATTGACCGCAAAGCTCAGGCAA
TGGCAGGGTTAATGGAGTAATTTCTTTTTCATATTTTACTTCTGCGCCTTAGATTTTCTT
CACAATAGTCATAATGTGGTAGTCGAAATTAGAATAAACAGACTAGGATATATCTGTTGA
GCTTAATTAGAAGTCAGCAATAAGAAACCATTGGGGGGTAGCACATAACAATCAGTAGGG
GTGGTAGGACTCTGCCTTTTAGTAAGCAGGTGCTAATTATTCATTATATTACAGAAACAT
TCTATTTATTTTACAGGTATATCACGTAGTTTTTTAAGGAATACAATTTAATATTGCATA
GGATTTATAATATGGTAAAGAAACTTTCATTTTTGACGTTATTAATGTTGTTCATTCCAG
CTACAGCGTGGTTAATTGGGTGGCAATGGAATTTGCAAACTAATCTTGGTGTTAATGTTT
TCGATTGGGCGTTGTTTATTTTAACGGAAACGGGTTCAACGCCTTATGCGTTAATCACTT
GCGTGCTGTTTATGTTGTGGCTGATGTGGCTTGCTCGCTCTCGCTATTCGTGGTTTTTAG
TAGGCTTTATTTGTGCAACGTCGGTAGTTGGAACACAGGCAATTAAAGAGGGGGCGAAAG
CGGTCTTTAAAGAGCCTCGTCCTTTTGTGACACAGATGTTTCAGGCGGATACTGAGGCAT
TTTATGCTTTACCTAAAGCTGAGCAGGAAACGGCGGTATTGAAATTTGTACAACCTGAAA
ATCAGTTTGTGATTGAACATCAAGCAGATGAGCTGGGCTACTCTTTCCCGTCAGGGCATA
CGATTTTTGGGGTATCTTGGCTATTGATGTTTGCAGGGTTGCTGTTTGGTATTCGTGGAC
AAGCGGTGATTTTTGCTCAATTTTTTGTGATTTTGTGGGCTGGTTTGATGTTGATCAGCC
GTTTGCGGTTAGGAATGCATTATCCTATCGATCTGTTTGTCAGTACTTTGATTGCGTGGG
TTTTCCACTTGATCATCTTCTTATGGGTAATCCCACTCTTAGAAAAATGGACATTATTTA
AAAAGCGAGGCTAACTATGGTTTATTACGGTTTGGATATTGGCGGTACAAAAATTGAATT
GGCTGCCTTTAATGAGAAATTAGAGAAGTTACACAGCGAGCGAGTGCCAACCCCACAAAC
GAGTTATGAGGATTGGTTAAGAACAGTGGAAACCTTAGTGCGTAATGCCGATGCAAAATT
TGGCGAGCACGGCACTGTGGGGCTTGGTGTACCAGGTTTTGTTAATCATAAAACTGGGTT
AGCGGAAATTGCCAACATTGCGGTGGTTCACGGCAATAAAATTATTCAAGATTTGGAAGC
ACGTTTAGGGCGTGAAGTGCGTGTTGAAAACGATGCAAACTGCTTGGCTTTATCGGAAGC
GTGGGACGAAAGCAATCTGCAATATTCAACGGTGTTAGGGTTGATTATTGGTACAGGTTT
TGGTGGCGGTATTGTGTTGAACGGTAAAGCTCACTCAGGTCAAATCGGTATGGCTGGCGA
GGTGGGGCATATTCAGCTTAACTACCACGCGTTGAAATTGCTTGGTTGGGATAAGGCACC
GATTTATAAATGTGGCTGTGGTAATATGGCTTGTTTGGATAGCTATATCTCAGGACGTGG
TTTTGAGATGCTTTATAATGATTTAGTCGGCGAAAAAGTTGATGCAAAAAACATTATTCA
GCGTTTTTACGATAAAGATGAGAAAACCGTTGAGTTTGTTGAGAAATACATTGAGTTAAT
GGCAATTTCGGTGGCAAATTATATTACGGTACTTGATCCAGATATGATTGTGTTTGGTGG
TGGTTTGTCTAACTTTGATTATATTTATGAAGTCTTGCCAAAAGCCTTACCAAAATATTT
ATTGCGTAATACGGAAGTGCCAGTGATTAAAAAAGCGATCCACGGTGACTCAAGCGGTGT
GCGTGGGGCGGCAGCGTTATTCTTGAAATAGTAGGTCGGGCATTTATGCCCGACAATCAT
TTATAAAATACCGCAAAGTTAGGCATTTATACCCGACAATTTTTCATAAAATATGGCAAA
GCAGGCATTTATGCCCGACAATTTTTCATAAAACACGGCAATGTCGGGCATAAATGCCCG
ACCTACGGAAAATAAATATGCTTCAAATCACCCCAATTCCAGCCCTTTCTGATAATTACA
TTTGGATTTTACAAAAAGAGTGCCAAGCGATTATTGTCGATCCAGCAGAGGCTCAAGCTG
TATTCGCTTTTCTTGCAAAACATCAGCTTAATCCCACCGCTATTTTGCTTACCCATAATC
ATCACGATCATACTGATGGCGTGGCTGGTTTAGTGGCACAATTTCCCGATATGCTTATTT
ATGGCTCAGAAGAAGTGAGCCAATTTGCCAATCAGATTGTTTACCCTGAGCAACAGTTTG
AACTGTTAGGGTTAAAGGTGCGAGTGATTGAGAGTGCAGGGCATACGGCGCAACATATTA
GCTATTTGGTTGATAATGAATATCTCTTTTGTGGTGATGCGTTATTTTCAGGCGGTTGTG
GGAGAGTGTTTACAGGGGATTACCAAGCTCAGTTTGATGCCCTACAACGTTTTAAAGCCT
TGCCTGATTTTGTGAAAGTCTATGCTGGTCACGAATATACTCAAAGCAATTTGAAATTTG
CCGAAGCGGTAATGGCAACAAGCTGTAGTTTAATGGAACATCAAGAGCGAGCGGATATTT
TGCGTTCACAACATAAACCAACGCTACCGAGTACGATTGGTGTTGAAAAACAGATTAATC
CATTTATGCAAGCGGTGACTTTAGATGAATTTATTATATTAAGGCAGAAAAAAGATAATT
TTTAATACATATAAGCTAAATCCTATCTAGCACATCATTCTTAATTTCCCCTATCTCTCA
TCATATGATATAGTTAAAAACGTTTTCATGTTTATTGTTCAAATAGGTAAGTTGCTGTGA
ATATAGATCTTCAAAATATGCCTCAGCATGTGGCGATTATTATGGATGGTAATGGACGTT
GGGCTAAGCAACGAGGGAAATTACGAGTATTTGGTCACAGAAAAGGGGTAAAAGCTGTTC
ATTCAGCTGTTAATTTTGCCTTAACGCAAGGAATTAAGGTATTAACGCTATACGCATTTA
GCAGTGAGAATTGGTCTAGACCGAAGTTGGAAGTTGCCGCATTAATGACACTATTTATAG
AAACATTGGATTTAAATATAAAAAAACTACACAGCAATAATATTCGCTTAAAAATTATTG
GTGATAAAACTGCTTTTAGTGAAGCACTGCAAGAAAAAATTGAACTGGCTGAACAACTGA
CAAATAAAAACACTGCATTGACTTTAAACATTGCTGCAAACTATGGCGGACAATGGGATA
TAGTCCAAGCAACCAAACGTATTGCACATCAAGTAAAAAATAATGTCATACCTATCGAAG
ATATTACAACTGATTATTTCCAGCACAATTTATCTACTAAGGATCAACCACAGGTCGATT
TATTAATTCGTACTAGTGGAGAACAGCGAATTAGCAATTTTTTATTATGGCAAATTGCTT
ATGCCGAGTTAGTATTTAGTCCGGTTTTATGGCCAGATTTTGATGAAAAGGCATTTACAG
ATGCCGTTATTGCTTATCAACAACGTGATCGCCGTTTTGGTGGTTGTTAATCTATAAGGA
AAATTCAATGCTTAAAGAACGCATTCTTTCGGCAATCGTGATGATTATTTTAGCAGTGGT
TGCATTGTTTTGGCTTTCACCCTTAGCTTTTACGATTGGCTTATCCGCTATTGTTGTGTT
AGGTATGTGGGAATGGGCTCAGTTTGCGGGTTTTAAACGTCCGATAGCACGTGCTATTGT
TGCTTTTGTGGTGACCTGTTTATTGATTTTTCCTATTATGGCAGAAACAAGTTATATTCA
AGCTACACGTTTTTTAACAGATGAAACAATACCACTATTATTTGTAGGTTGTTTTTGGTG
GTTCATCGCATTTGGATTGGTTATTACTTATCCTAATTCAGCTTCAATTTGGAGTAAGTC
AGTAGCAGCCAAATTTATTTTTGGTTTTTGTACACTCGTCCCATTTTTAATCGGTACTTT
AGCGTTACGTTTTTATCAATATAATCTTGAACAATATCAGGGAACTTATTTACTTCTCTA
TGTGTTTTTATTGGTCTGGGGAGCGGACTCAGGCGCCTATTTTGTAGGTCGTGCATTCGG
TAAACATAAACTTGCACCTAAAGTGTCACCAAGTAAATCTTGGGAAGGGGCTATTGGTGG
TGTGATAACTTCTGCTGTTATTGCAACGATTTTCTTAAGTGTAGTGCCTGCAAATGTGTT
TGGGCGTGAGTTAAATACTTCTGCATTTGTTGTACTTTCAGTTATTACGGTAGCGATTTC
GATTTTAGGCGACTTGAGCGAAAGTATGTTTAAACGCCAAGTAGGCATTAAAGATAGCAG
TAATTTAATTCCAGGTCACGGCGGTATTTTGGATCGTATTGATAGTTTAACGGCCGCCGT
GCCTATTTTTGCTATCGGCTTTTTCTTTTTCCTATAGGGTAGCGCAATGACTTCAATGCT
CGCCTTTTTTATTCTGATCTGCGTGTTGGTATTCGTACACGAATACGGGCATTTTTGGGC
AGCGCGAAAATGTGGCGTAAAGGTTCTACGTTTTTCTATTGGCTTTGGAAAAGTATTATG
GCGTAAGAAAGATAAACAAGGGACTGAATTTGCATTTTCATTAATTCCTTTAGGCGGTTA
TGTGCAAATGCACAATGGCGAAGCAGAACATCAATTGCCAGATTCGCAATCTTTGCATAC
AAAGACTGTTTTGCAGCGTGCTTTTATCGTTCTTGCAGGTCCAGTGGCGAATTTTTTATT
TGCGATTTTGGCGTATTGGGCGGTGTTTAATGTTGGGGTTCCAACGGTTAAGCCAGTGAT
CGGATCTGTGATTCCAGATTCTATTGCAGCTTATGCAAAGCTGGAAACAGAATTGGAAAT
TAAAACGGTAGATAACCGTTCCGTTCAAGATTGGGAAGATGTTACCCTAGCTTTGTTGGG
CAAGATTGGAGAAGCTGAAGTTGTTATTGAAGGCAACCATATTGATGAAAATATTTCTCG
TCAATTTACGCTAGATTTGAGAAATTGGAATGTTGATGGAAATAAGGAAAATCCGTTAAC
TACTTTAGGTATTCGTCCTAAAAGTGCGACGGTTGAACCAATTATTAAAAATGTAGTCGA
AAATTCGGTTTCGGCAAGATCAGGGATTTTAGCTGGCGATAAAATTATTTCTGTTAATCA
GCAACCTTTTGAATGGCGATATTTGTTAGAGCAGGTGCAAACAGGTAATATTATTGATTT
GACGATTGAACGGAATAACCAGCAATTAGCTTTTCAGTTGCAGCCTGAATATTCAAAGGA
AGATGAGCGTTATTTAATAGGCTTAGTGCCAACGTATCAACCATTAGAATCAAAGTATCA
AAGTGAATTAAAGTATGATATTCTTTCTGCGCTTGGAAAGAGCTTAGAAAAAGTCGTATC
ATTAAGTTATACGATTTTACAATTTATTGGAAATTTAATTACAGGCGAGCTTTCTCTTAG
TAATATGGGCGGGCCAATTTCAATGGCAAAAGGGGCTGGGGCAACGGCTGAAATTGGTTT
TGTCTATTACTTAGGATTTATGGCATTGATAAGTGTGAACCTTGCAGTGATGAACCTGTT
CCCTATTTTGCCTTTAGATGGAGGACAGTTGATTTTACTAGCAGGGGAAGCAATGAGAAA
GAAACCTATTTCTGAACTATTTCAATTGCGATTTCAACAGATTGGTGCAATGTTTGTTAT
AGGTTTGATGTTATTTGCATTATTTAATGATTTAGTCCATTTATAATCAAGTGGTTAGAT
TTCAATATTATTTTACCAACGAATAGGATCATTTAAATGAAAAAACTATTACTTTCAACA
TTATTAGTTGCAAATGGTGTTGCTTTTGCTTCACCTTTTGTGATCAAAGATATTCGTATT
GATGGTATCCAAACATCTGTAAGCCAAACAATGATCCCTACATTACCTGTAAAAGTAGGG
CAACTAGCGACTGATAATGATATTGCAAACGTTATTCGTCATTTATTTGTACAAAATCGT
TTTCAAAATATTAGTGCAACCCGTGAAGGAGATATTTTAATTATTAAAGTAGTAGAGAAT
CCAGTCATCAATAATGTTGATATTGAAGGTAATTCTGCAATCCCCAAGGAGCCACTGGAA
CAAAATCTAAAAGCGAATCTCATCACTAAAGGAGAATTATTTAATTCTACAAAGTTAGAC
GCATTTAAATCAGCACTTATTGAGCATTACCACTCTATAGGTCGTTACAATGCTACCATT
GATACTGTTATAACAAACTCAGACAATGGAGGTGTAAATATTAAATTAGATATAAAAGAG
GGAGATGTTGCCTATGTAAAAGCTATTAATTTTGAAGGAAATCAAGCTTTTACATCAAAA
GTATTAATGAAACAACTGGATATTCAACCTGATGTTTCTTGGTTCAATATTTTTCAAAGT
AGTAAATTTGAACAAACAGCATACAATCAAGATTTAGAAAATCTACGTAATTTCTACATG
AACCAAGGATATGCAAAATTTAATGTTGAAGCTGAACAACCCGTATTTAGTGATGATAAA
AAAGAAGTATCTTTAACATATAAAATCAATGAAGGAATACCTTATACTGTAAGTGAAATA
CGTATTGTTGGTAATACTGCAAAATTAGATAACGAGTTAAATGAACAGCTCAAATATTAT
AAAACAGGCGAGCTCTTTAGCAAAAATGAACTTTCAAAAATTGAAGACAATATTAAACAA
GTATTTGGAAATAATGGTTTTGCTTCCGCTAAAATAGAGCTTCATCCAACCTTCGATGAT
ACAAATAAAACAATTCGTCTCACATTTGTTGTGGATGCTGGGCAGCGTGTTTATGTAAGA
CAGATTCGTTTTGAAGGAAATGATGTGACTGCAGATTCAACGTTACGTCGAGAAATGCGT
CAGCAAGAAGGAGCATGGTTGTCAACAAGTCTAGCTGCTTTGGGGAAGGCTCGTCTAGAA
AGAACGGGGTTTTACGATAGTGTAGAAATGAGCTATCCAAATGTCCCAAATACGGCGGAT
CAAGTTGATATTGTATATAAAATAAAAGAACGCAATACAGGAAGTATTAATTTCGGTGTT
GGTTATGGAACAGAAAGTGGTTTAAGTTATCAAGCTGGGATAAAACAGGATAATTTCTTA
GGTATGGGCTCTACAATTAGTTTAAATGGTACCCGTAATGACTATGGTACAAGTATCAAT
TTAGGGTATACTGAACCATACTTTACTAAGGATGGAGTAAGCCTTGGTGGAAATATCTTC
TACGAGGATTATGATAATTCAAAAAATAATAGTGTCGCAAGTTATAAACGACAAACCTAT
GGAGTCAATAGTACTTTAGGATTCCCTGTAAATGAATACAACTCCTATTTCCTTGGTCTA
GGCTACACTCAAGATCTGATTAAGAATGCTCGACGTGAATTTAATCGTGAACTTTATGTA
CAATCCATGAAATTCCCGATTGATAATGACTTAAATGTCTATAAAAAAATTAAAGCAAAT
GACTTCGATTTTTCTTTTGGTTGGAACTATAATAGTCTAAATCGAGGTTTTCTCCCAACA
GAAGGGACTTTAACAAGCATTAGTGGACGTATTACCACACCAGGTTCAGACAATAAGTAT
TATAAAGTTAGTATTGATTTTAAAAACTATTTACCAGTCAATCGCGAACATAAGTGGGTT
ATCTCAACTAAAGCGAATATTGCTTATGCAAATGGTTTTAGTGGTAAAGAATTACCATTC
TATCAAACTTATACTGCAGGAGGTATCGGCTCTCTGAGAGGTTTTGCTTATGGAGCTATT
GGACCAAAAGCAATCTATCTGGGTAAAGATAACAATGGTAATATCCGATTCAATTCTGTA
AATGGAGATATTGTTGGCGGTAATGCAATGGCATCTGCAACTTTAGAATTAATTACTCCA
ACACCATTTGTAAGTGAAAAATATCAACATAATGTAAGAACTTCATTATTTGTGGACGCT
GCAACAGTGTTGAATACAAAATGGAAAACTAATCCAGTAGTAAACGACATTCAATATAAT
TATTCTAGTTTAGAAAACTTTAAAGATTATAAACGTTTTCGTGCATCTACAGGTATCGCA
TTCCAATGGAATTCCCCGATAGGTCCATTGGTATTTTCTTATGCGAAACCAATTAAAAAA
TATCAAGGTGATGAAATTGAACAGTTCCAATTTAGCATTGGTGGTTCATTCTAATCTTAT
AAACAAGCGGATAGATTTGTTCATTTTTTTACGAGTCTATCTTTCCTAACTTCAGAAAGG
ACATTTTAATGAAAAATTTATTTAAACTTGCCGCAGTTGCTTCAGCTTTAGCTTTTAGTG
CGAATACAGTAAATGCAAATGAAAAAATTGGATTTGTTGATCCTAATTTCTTGATACAAA
ATCATCCACTTACCATTGAAGCAAATGATAAATTCACTAAATTTATGAAAGACACTGAAT
CTAAATTTGCACCAAGGGAAAAACAATTAGCAGCAGAAAATAAAGCATTATCTGATGAAG
AAAAAGCATTATTGGATGAGCGTAAAAAAATTGAAGAAGATGCACAGAAGTTACAAAAAG
AACAAGTAACCTTAGAAGCTGCAATGAAGAAAAAGGTAGCCCAACTTGAAAAAGATGCAC
CTAGGTTAAAAGCGAAAGAGATCCAAGCACGTCAGGATAAAATTAACGCAGAAGCTAAAC
CATTCCAAAATAAAGTTTCTGCATTGCAACAACGTGAAGTAGAATTTGGAAAAAAAGCAG
AAGAGTTCCAAAAACGTGCTGATGAGTTTCAAAAGAAAGTAGCGGCTTTCCAAGAAGAAA
TTGCTAAGGTACAAAAAGAATCTGGTGTAATAACTCCTGAACAAGTACAACAAAAAGTCG
TTGAAGATATTAATGCGAAAATTAAACAAGTCGCGGAATCTAAAGGCTATACTTTAGTTC
TTCCTCCATCGGTCGCATTATATGCTAAAGATGGAAATGCAGCAGATATTACAGAAGAAA
TTCTAGTTGCAATGGGTGGAAAAATGCCAGAGGCTCCAAAAACTGAAGTGCCTGCAGCGG
AAGTCACAAAACCAGAAGAAGTGAAAAAATAATGGCTGAATTCCGTTTAATTGAATTAGC
GGAGCAGATCGGCGGTACTCTAAAGGGTAACGCCGATTTGGCTATTTTAAGCATTGCTCC
TTTAGATAAAGCAACTTCTAATCAAATTACCTTTATCTCTAATGCAAAATATCGTCCACA
GTTATCGCAATGCCAAGCGGGAGCTATTATTGTTTCTGAAGCTGATGTCGAATTTTGTGC
CGAAGGTCAAAACTTGATCGTGGTTGGAAACCCTTATGTTGCTTATGCGATTTTAGCTCA
ATATATGGATACAACCCCAAACCCTGCCGAAAATATCGCTGAAAGTGCCGTGATCTCACC
TGATGCTAAATTGGGTCATAACGTTTCTGTCGGTGCAAATGCTGTGATTGAAAGTGGTGT
TGAAATCGGTGATGATGCGGTGATTGGTGCTGGCTGTTTTGTCGGAAAAAACAGTAAAAT
TGGTGCAAGAACCAAATTATGGGCAAATGTGTCGGTTTACCATAATGTACAAATCGGCTC
AGATTGTTTAATTCAATCTTCTGCCGTTATTGGTAGTGACGGTTTTGGCTATGCAAATGA
GAAAGGTCAATGGATTAAAATTCCTCAGACTGGTGGCGTGATTATCGGTAATCGTGTTGA
AATTGGGGCTTGTACCTGTATTGATCGTGGTGCTTTAGATCCAACGGTGATTGAAGACAA
TGTGATTATTGATAACCTATGTCAAATTGCACATAACGTACATATCGGTTATGGCACTGC
GATTGCTGGAGGTGTCGTAATGGCTGGTAGCCTGAAAGTAGGACGCTTCTGCCAAATTGG
TGGGGCAAGTGTAATCAATGGGCATATGGAAATTTGTGATGGGGCAATCATTACTGGAAT
GGGAATGGTAATGCGACCAATCACAGAGAAAGGAATTTACTCATCGGGTATTCCTTTGCA
AACTAATAAAGAATGGCGTAAAACAGCTGCTCTTGTAATGAATATTGATGAAATGAATAA
ACGTTTGAAAGCATTGGAAAAACGTTTAGCTGAATAATTGATTGAGGTCTTAGTAGTGAC
AACCAAATTACAAACAGAAAATCGTGAACCAAGAATTATTGAAGTAACTGAAATTATGGA
AATGCTTCCACATCGTTATCCATTCCTATTAGTTGATCGTGTGGTTGATTTTGAAGAAGG
TAAATGGCTCCGAGCTGTAAAAAATGTGAGTGTAAATGAGCCTTGTTTTACTGGGCATTT
TCCAAATCAACCCGTTTTCCCAGGTGTACTTATTTTAGAAGCAATGGCTCAGGCAACAGG
GGTTTTAGCAATTAAAAGCTACGGCAAATTGAAAGACAATGAACTTTACTATTTTGCAGC
AGTAGATAATGCTCGCTTTAAACGCCCTGTAGTACCAGGCGATCAAATGATCATTGAAGT
GACCTTTGTTAAAGAGCGTCGAGGTATTACGGCATTTACAGGTAAAGTTTATGTAGATGA
TACGCTAGTTTGCGAAGCAGACCTAATGTGTGCACGTAAATAATCTTGCTTGAATAAAGA
GGAAAATACTATGCCATTAATTGACGCTTCAGCCAAAATTCACCCAACAGCCTTGATCGA
AGAAGGTGCTAAAATTGGTGCAAATGTAGAAATCGGTGCATTTTGTGTTATCGGCAAAGA
TGTTCGCATTGGGGCTGGTACAAAAATTCACTCTCACGTTGTTATTCAAGGTGATACAGA
AATTGGTGAAGATAATCAAATTTTCCAATTTGCAAGTATTGGTGAAATTAACCAAGATCT
TAAATATCAAGGTGAACCAACTAAAACCATTATTGGACATCGTAACCGTATCCGTGAAAG
TGTGACTATTCATCGTGGTACGGTTCAAGGCGGTGGTGTTACGCGTGTAGGTAACGATAA
CTTATTTATGATTAACTGCCATATCGCTCACGATTGCTCTATCGGTAATCGCTGTATTAT
TGCGAATAATGGCACTTTAGCAGGACACGTTACTCTTGATGATTTTGTGATTGTTGGCGG
AATGTCAGCTATTCATCAATTTGTCGTTGTGGGTTCGCACGTTATGTTAGGTGGTGGTTC
AATGGTGAGCCAAGACGTTCCGCCTTATGTAATGGCTCAAGGCAACCACGCCCAACCGTT
CGGTGTTAATCTTGAGGGATTAAAGCGTCGTGGCTTTGAGAAAGCAACAATGCACGCAAT
CCGTAATGTGTATAAGTTAATTTACCGCAGTGGTAAAACCTTAGAAGAAGCTATTCCAGA
AATTGAACAGTATGCCAAAACAGAGGCAGCGGTCAGTTTATTCTTGGATTTCTTTAAGCG
TTCTAGACGAGGAATTATTCGTTAATTTGTTCATGCTCTCTTATTGAGGAATTAAAATAT
TCGAGCATACATTCTGTATCAATGGCAAAAATGTATCCATATAAGATGTTGTTCTAAAGA
ATATAGATACATCGATTTTTAATCTGACATATTAATAGTAGTTATTCTATAAAAACCTGT
TGACAAACGCTCTATTTTAGAGGATTCTCTCATTCACTTTTTACGCTTAATATTTAGAGA
ATAGCGATGAACCGTTTTTCTATGATTATTACCACGATGATGACCATTATGTGCCAACAT
AGTGCGGGTGTTCGTGGCTAGAAAACGGAACAAGATTCACAGAAACCCGCTTAAACAAGC
GGGTTTTTTTGTAACAAAATTTGCAAACATTAACTATTATCTTCAGGAGAAATTATGCGA
GTTCTAAAATTTGGAGGTACTTCTTTAGCCAATCCAGAACGCTTTTTACAAGCCGCCGAC
ATCATCGAAAAGGCACATTTGGCAGACCAAGCCGCTGGCGTACTATCCGCCCCAGCGAAA
ATCACTAACCATCTTGTCGCCGTTGTCGATAAAGCCCAAACAGGCGAATCCTACGAATCT
CATCTCACCGAAGCCACCGACATTTTCAATAACATCATCAACGGATTATATGCCGTCAAT
AACAATTTCGACCGTGAAGGATTAAGTGCCTTTATCAAAGCAGAACTAGACGACATCTGC
AATATTGCAGCTGAAGCAGCAAAAAATAAATTCTGCCCAGATAATATCGGTGCAACAGTA
CATAGCCGTGGGGAAAAATTGTCGATTGCGATGATGAAAGCGTGGTTTGAAGCAAAAGGC
TATGAAGTTACTCGCGTTGATCCTGTCGAAAAATTATTAGCTAACGGGAGCTATTTAGAG
TCTTCTGTGGACATTGCTGAATCGACTAAACGTATTGAAGCCCTTTCGATTCCAAAGAAA
AATGTGGTGTTAATGGCGGGCTTTACGGCAGGTAATGAGCAAGGCGAATTGGTGTTACTT
GGTCGTAATGGTTCAGATTACTCTGCAGCCTGTTTAGCGGCTTGTTTAAAAGCAGATGTG
TGCGAAATTTGGACGGATGTGGACGGCGTTTATACTTGCGATCCTCGTTTAGTGCCAGAT
GCGATCTGCTTAGAGTCTATGAGCTATCAAGAAGCGATGGAGCTTTCTTACTTCGGTGCG
AAAGTGATCCACCCTCGTACCATTGGTCCGTTAGTGCCGTTAAATATTCCGTGCTTAATT
AAAAATACCCATAATCCGGAAGCAGCAGGCACAATCATTAACGGTAATGTAGTAAATGAT
AATTTAAAAGTGAAAGGGATCACGAACCTTGATAATGTGGCAATGTTCAATGTTTCAGGC
TCAGGTATGCAAGGTATGGTTGGTATGGCGGCTCGTGTGTTTACTGCGATGTCGCAAGCG
GGCATTTCTGTGAACTTAATTACACAATCTTCTTCTGAATATAGCATTAGCTTCTGTGTG
CCAGTCAAAGCGGTTGAGAAAGCGCTAACTGCGTTAAACAGTACCTTTGCTCAAGAGCTT
AAAGAAGGTTTATTAGATCCTGTGGAAGTGATTAAAGACCTTTCTATCGTGTCGGTGGTC
GGCGATGGTATGCGTACCGCAAAAGGGATTGCGGCTCGCTTCTTCTCTGCGCTTGCTCAA
GCAAATATCAGCATTGTGGCGATTGCGCAAGGTTCATCAGAGCGTTCAATTTCTGCCGTT
GTGCCATTAAATAAAGCCATTGAAGCGGTTAAAGCTACACATAAAGCGTTATTCAATAAC
AAAAAAGTGGTCGATGTCTTTTTAGTGGGTGTTGGCGGTGTGGGTGGCGAATTGATCGAA
CAGATCACAACCCAGAAGGAATATCTTGCAAAGAAGGATATTGAGATCCGTGTTTGTGCA
TTAGCTAATTCAAATAAAATGTTGCTCAACGAAAACGGCTTAAGCCTTGATAACTGGCGT
GCGGATTTAGAGTCGGCGACACAGCCATCTGACTTTGATGTGTTGCTTTCATTCATTAAA
TTACATCACGTTGTTAATCCTGTTTTTGTCGATTGTACGACAGCACAATCGGTGGCAAAT
CTTTATTCTCGTGCATTAAAAGAAGGCTTCCACGTGATTACACCAAATAAGAAAGCGAAT
ACCTCAAGCTATGCTTATTATCAGGAAATGCGTGAAAATGCTCGTCAAAGCCAACATAAA
TTCTTATATGAAACCAATGTGGGCGCAGGCTTGCCTGTAATTGAAAACCTACAAAACTTG
CTTGCTGCAGGCGATGAAGTCGAGAAATTTGAAGGGATTTTATCTGGTTCGCTTTCTTTT
ATTTTCGGTAAATTAGAAGAAGGTTCAAGTTTGTCTGAAGCAACCACCATTGCTAAAGAA
AAAGGCTTCACAGAACCTGATCCACGTGATGATTTATCAGGGCAAGATGTGGCTCGTAAA
TTGCTGATTTTAGCCCGTGAATGTGGCTATCCATTAGAGCTGGAAGATATTGAAGTGGAA
GGTGTTTTACCAAAAGGTTTCTCTGAAGGCAAAACTGCAGCAGAATTTTTAGCGATGTTG
CCGGAGATTGATGTGGAATTTGCAAAACGTGTGGAAAACGCGACCGCTTGTGGCAATGTG
TTGCGTTATGTGGGCTCCATTGAAAACGGTAAATGCCGTGTCGCAATCAAAGAAGTAAAC
GGTGATGATCCACTTTATAAAGTGAAAAATGGTGAAAATGCCCTTGCGTTCTATACCCGT
TATTACAGCCCGATCCCACTGTTACTGCGTGGCTACGGTGCGGGTAATGATGTGACGGCA
GCGGGTATTTTTGCGGATATTTTGCGTACACTGAATTAAATCTACATTTGCAAAATTTTG
TTCCAAACTAACCGCTTATAACGGATGCCAAGCGTGGCGTCCCCACAAAAATGGTTATAA
AAACAAAGGAAAAAAATGACATTACGAATTTATGCTCCAGCTTCAAGTGCAAATTTAAGT
GTCGGGTTTGACTCTCTTGGCACAGCCATTTCGCCGATTGATGGCTCATTACTCGGCGAT
GTAGTACAAATTGAAGAGTGTGATCAACCGTTTGAGTTGGAAAGTGTCGGTTATTTTGTG
CGTAAACTGCCGAAAGAACCGCAAAAAAATATCGTCTATCAAGCTTATGTACTGTTTAGC
GAACGCTTGAAATTGCGTGGTGGTGTAGTGAAAAATCTACGCCTAACCCTTGAGAAAAAT
ATGCCGATTGGATCGGGCTTAGGCTCAAGTGCTTGCTCAATTGTGGCTGCACTCGTAGCG
CTGAATAAATTCCACGATGAACCGTTTTCAAAAATGGAATTGTTGGAAATGATGGGCGAA
CTAGAAGGTAGAATTTCTGGCTCAATCCATTACGACAACGTTGCACCTTGCTATTTAGGC
GGTTTGCAACTGATGACTCAATCTCTCGGCAATATCTGCCAGCCGATTCCGTTTTTTGAC
GAATGGTATTGGGTGCTGGCTTATCCTGGGATTGAAGTTTCCACCGCAGAAGCCCGTGCG
ATCTTGCCGAAAAGCTATACACGCCAAGAGATGATCTCACAAGCTCGCTATTTAGGCTCT
TTCGTTCACGCTTGTCACACTCGTCAAGATGTACTTGCCGCAATTATGATGAAAGATCTT
ATTGCTGAGCCGTATCGTGAATCATTACTGCCAAACTTTGCCGAAGTCCGCCAAGGTTGT
AAAGATTTGGGGGCGTTAGCGGTGGGTATTTCGGGGTCAGGCCCAACTATGTTCGCCATT
GCACCAGATTTAGAACACGCTCAAAAACTGGTCGATTATCTTGAAAAAGATTATCTACAA
AATAATGAGGGTTTTATCCATATTTGTAAGGTGGATAATTTAGGAGCGAGAGAGTTGAAG
TAAGCTCGGCATACATAATTATTCTCATAGACTCCGCCCTTATTAAGGGCGGAAAAGCAA
GAGAAAATATAAAATGTCTTAGTAAAGTAAATTCCTACCCCCTCAAATCATTCGCCTGTT
GCAATAAATTACGGCTCTCTTTAAGGAACTGTTCGGAATAATCGCCAAACCAACAATGCA
CTTTTTCAAAGGCATCAATAAAGCCCTGTTTATCGTTTTGCTGAAAGAATGCCAAGCTCT
TTTCAAAACTCTGTTGTAGCGAGGCAATGACATCTAAATTTTCAGGCTTATCGGCAATAA
TTTCCGCATACAATTTCGCATCTTGGGCAAATAGACGACCGATCATCGCCAGCTCTAAAC
GATAAATCGGTGACGAAAGTGCAAGTAATTGTGGTAATTTGACCGCTTGTTGCGATAAAT
GTAAGCCATAAGCAAAGGTGGAAAAGTGGCGTAGTGCTTGAATGTAGGTCATTGCGTGAT
CGTGTTCTGTGGCATCGATCTCTTCAATCTTCGCTCCCCAAATCCGCATTTGGTCAAGCA
ACCATTGATAACGTTCGGCAAAACGCCCGTGACAACAAGCGATCACTTGTTTGGCAAAAC
TTGCAATATCAGGCCCAAACATTGGATGAAGCCCGACGACGGCTCCGGAATGCACTTCTA
ACATCTTCGCTAACGGCTGTGCTTTGACTGAGGTGAGATCAGCTAAGATCATCTGTTCGT
TCAAATACGGCTGTAAACGCTCAAGGGTGTCTAAGGTGTTGGCTATCGGCACACAAACCA
CCACTAAATCCGCTCCGTGCATAATCTGTTCGGCTTGCTCCCAGTCATCTCGATCAAGGC
GTTCGACCGAGTAGCCCGATAATTCAAAATAGCGGGCAAACAGTCCGCCTAACTTGCCCA
AGCCACCAACAACCACGATTTTCCGCATTTGCTCATTTGTCGCTTTAAAGCCGTGTTTAT
TCTCGTTGGCATAAGATTCCCGCATTAGACGACGCAACACATCTTCAATCAAATCAGCAG
GAATGCCCTGACTTTCTGCTTCTTGACGGCGAGCGGCAATCATTGAGGCTTCACGTTCAG
GGGCATAAATCGGCAAACCGTGCCGGTGCTTAATTTTGCCAACTTCTGCCACCAGTGAAA
GACGTTTTGACAATAATTCAATTAACTGTTGATCGACTTGATCGATCTGTTCACGAATAG
GATTTAATGGGTTCATACTACTTTCTTAGGGTTTCTGCAAAATCGGTTAATAAGGTTTCC
GTTGTCTGCCAATCAATACAAGCATCTGTAATAGATACGCCATATTGCATCTGTTCAAAA
GGTTGCTCGGATGATTGATTGCCTGCAAACAGGTGGCTTTCGATCATTAAGCCGATAATA
GATTGATTGCCTGCGACAATCTGTTGTAGCACATTTTCCGCCACCAACGGCTGACGGCGG
TAATCTTTATTAGAGTTGCCGTGGCTACAGTCGATCATAATCGCTTCAGGCAAGCCGGCT
TTGCGTAATGCTTGCTCGCACTCTTGCACATATTGTGCTTCAAAATTCGGGGATTTTCCA
CCACGTAAAATAACGTGTCCATCAGGATTGCCTTTGGTTTGCAATACCGTCACTTGCCCC
TGTTGGTTAATGCCAATAAAACTATGCCCCATTGCAGAAGCCTGCATTGCATTAATCGCC
ACGCCCAAATTTCCGTCCGTGCCGTTTTTAAATCCCACCGCCATTGATAAGCCAGATGCC
ATTTCTCTGTGGGTTTGAGATTCCGTTGTTCTTGCTCCAATCGCTGACCAACTAAACAGA
TCAGCAAGATATTGTGGGCTAATCGGATCTAAGGCTTCGGTTGCAAGTGGCAAGCCCAGT
TCAGCTAAATCCAACAATAATTTACGTGCAATGCGTAACCCTTTTTCAACATCGAAGGTG
CCGTTTAAATGTGGGTCATTAATTAAGCCTTTCCAACCCACCGTAGTTCGTGGTTTTTCA
AAGTACACTCGCATTACAATGTAAAGTTTATCTGACACTTTGTCAGCTAACACTTTTAAT
TTTTGGGCATACTCTAATGCAGATACAGGATCGTGAATGGAACAAGGGCCGATAACAATA
AGCTGGCGTTTATCACGTTTATGAATAATATCTGAGATCACTTTTCTTGATTCTTCAATC
TGTTTACGCAGATGCTCCGGCAACGGAAACTCTTGTTTTAATCCCTTTGGCGTTAGCAAA
ACTTTTTCATTACAAATGTTTACGTTGTGTAAACTATCCTGATTAAATACAGTGTTCATT
TTTATTTCCTATAATTGTAAAAAAATCAATACAGAGGTAATTTACAACGTAATTGGCAAA
GTTTCAATGGTTTTTTGAGTTTAATCTATCAAGCTGTCAAAGCCCTATAATATTTCGGGC
GGACACATCGGTCCGCCCAAACAATGATTTTATAAATAATCTTGAATTTTCTGTTTCACC
TGCTCTACTGAAATTCTCTCCATCAGTCCATCACCTTTCGCACTTGTCGCCCAAGGCAAC
TGATCCCAAGGTTTTCCACGACTTTCTAATACAACCTGATCATAAACAGACACCACTTTA
TCTAAATCTAAATAAGGGCCTGTACGGCGTGGGTTATGAATCGCATATAGACCAATCACC
TTCGTATTTTGAGTTGTCGCAATATGAGCTGGCCCCGAATCCGAAGATAGCACCAAATCC
GCTTGACGAATTAATGCGGCAAGTTGTTTTAAATTGGTTTTTCCTGCAAGATTAAGGCTG
TTCAGTGCAAGTTGTTGAATTTTTGCTGCTACTTCCATCTCATAAACCGATGGAGAGCCT
GCAATAATCACATTGATGTTTTGTGCTAATGCAAACTGTGCAATTTGCCCATAATTTTCA
GGCGACCAATCTTTCTCTTTTTTGCTAGAACAAGGGGCAATGACTAAATTTTTTCTTTGT
TTATCAATAAATTGCGACGTATAGGCTAAATCTGCTTCACTTACAGGTAAATCCCAAGTT
GGGCGTAGATCTTGCACACCAATCGCTTTAGCAAACATCATTTGACCGTCTAAAACGTGG
GGGGAAGCGGTCTGTTCCACCTTTTTATTTGTAAATAGCCACTGTCCTTCTCTTGCCCGA
TCTTGATTAAAACCTACTTTCTGTTTTGCTCGAATACCTAACGATAAAATAGATGCACGC
AATGCCGTTTGCATATTTAACAGATAATCAAACCGCTTACTGCGAAGCTGTTTCCATAAC
GCCAAAATCCCTTTCCATCCCGTTTTTTTATCATAAGGCACAAGGGTTACATTCGGAATG
CCTTGCATTAAAATCGACTCTGTTTTACCAATAATCCAAGTGATTTCAGCTTGCGGATAT
TGGCGTTGAATGGCTTGCACGACAGCAAGGGTATGGCAAACATCACCAATCGCAGAAAGG
CGTAAAATACAGATTGATTGTGGGCTGTTCATCTTCATTCCTATAAACATTTCGCAGGTT
TTGGCAAGCCTGCAATTTTGGTTGCCTGTTTTGCTGGGCCTTCGGGGAATAAACGTTGTA
AATAACGGCTACTGCCTTTTTCTTCACCAAATTTCTGTGACAAGGCTTTTACCAGCATTC
GGATTGCAGGGGATGTTTTGTATTCTTGATAAAATTCTCGCACAAAATAGACGATTTCCC
AATGGGCTTCGCTAAGTTCAAGGTTATCTTTTTGAGCGATAACTACGGCAAGTTCAGGCG
ACCAGTCGTCTAAATTTTTCAAATAGCCGTGTTCGTCTGTGGGGTATTGTTGATGATTGA
GTTCGATAAAATGAAGCATACAAGATGAGGGTGTAGGATGAAAACTCTAAAAAAAGAGCC
CAGCATTCTAAAAAGAACTTAATTAAAATGCTTGGCTATAAATATATTACTTCGTCAAAT
CAATCTGATAAATCGCAAAGCCTGTTTCATCAGTGCCAACGAATGACATTGGATATTGTG
CTTTTTCTGCAATAAAGGCTTTCGCTTTATCGCTTGGCGACGTTTCAAAATAAGGCTCAT
CAGATGGGCCAGTGTGAGCAAGTGCTACGATTAAATCCGCCCCGCTTTTTTTCACGATTG
GCACATATTTTTCAGCCGTTTTCACAATATCACGAGCTTCCACTTTGCCGTCTAAATGGG
CTTTATCCCAAACCATTACTTGTGGTGGAACGAAACCGATATAACCGACATTTAAAGTAT
GTTTCACGCCATCTTCATCAACCACTTCTTTTTTCTGAATGAAGTATGGTTGGTAAACTG
GCTCATCAGTACCTGGTTTAACGCATCAATCGCAGGGTTAGATTTACCCTCTTTATAACC
GACCGCAGCTTGATAATCCGCAATCGGATTACCTTGAATTAAGTCACCATTATCAACAAG
TACACTATTTTAAGCTTCTTTTCGAGCTTGTTCAATTAACGTTGCGGCACGAGTAAAACC
AAATTTTGTTGTTGGCGCATCTTTATAATAGTCAAAATCCGTTAAAAAACTGTGAATATC
CGTTGTGCCAATGACACGTAAGAAACTTTGCTATCACCAGCTGCAAATGCAAAGCGATTT
GCACTAATGGCTAATACAGTGGTCGCACCAATTTGAAGAAAACGTCCTCTGTTCATCATA
ACAAGTATCCTCATTGATATAAAAAAAGGAGGGTATTATAGTCAATAATACTCTAAAATG
CCTTAATCCTTTTATCAAATCTGTGATCGACTTCACAAAATAGATAAATTAAGGCTGTAT
AAAAACCGCTATTCTAATTTCTGAAGCGGTTACTTTAGGGGGAATATAGAACAGATAAAA
ACTAGATTATCTATGTAATTAGAAATAAATAATACATATAAATCTACTTAAGATCCCTAT
ACCTCATAAAAATCCCTGCATGATAAGCAGGGATCTTATTAGATTAAACTTTTAATAGGT
TACTCTTTTGACTTCCAAATTAACGGATCAACACCACGGCGAATAAGCTCTGGGTGATCT
TCAATTTTGAATACAGGCTGCTCTACCCCTGCTTTCACTTGTTTTTGGTAATCTTTTAAG
ATAACCCAAACAATTGGAGCAAGTAAAACGATAGACACTAAGTTGATCATCGCCATTGAT
GCCATTACGGTATCGGCAAACGCCCAAACAATACCGCCATCACGCACAGCACCGAAGTAA
ACGAAAAATAACACGATTAAACGGAAGGCTAATACGAAACTTGGTTTGTTACGGATATAG
CGAATATTGCTTTCTGCATAAGCATAGTTACCGATAATTGAAGTGTAGCAGAATAACAAT
AAGATAAAGGCTAAGAAGTGTAAGCCAAATTCACCGATGTGGAACTCTAACGCTTTTTGG
GTTAAAGATACGCCACGCAATGATTCGCTACCATAATCGTTAGACATTAAAATAATGATT
GCGGTACAAGTACATACAATAATGGTATCCACAAATACCCCTAACATTTGAATTAAGCCT
TGACTTGCAGGGTGTTTTGCATCTGACGTTGCCGCTGAGTTTGGTGCAGAACCCATACCC
GCTTCGTTTGAGAATAAACCACGTTTAATCCCCATTAACATCGCTTGTGAGAATAATGAA
CCAAAGATACCGCCAGCCATTGCAGAAAAGTCAAAGGCACTGGTAATAATTTTATTTAAA
ACTTCAGGTACTCGCTCAATATTCATCCCTAAAATGATCATTGCCATAATTAAGTAGAAT
AACGCCATCATCGGCACAACTTTCGCTGAAACCTGACCGATACGTTTAATCCCACCGAAG
ATAATCGCTGCAGTCACAATCACTAACACAATGCCCACATAATGCGGATCCCATTCCCAC
GCATTACGCGTTGCTTCAACGATAGAGTTTGCTTGAACCGCATTGAACGCAAAACCGAAG
GTAAAAATTAAGGTAATTGCAAAGGCAATCGCAAGCCAAGGAGCTTTTAAACCACGCTTA
ATGTAATAAGCTGGGCCTCCACGGAACATACCGTTTGGATCACGCACTTTATAAACCTGT
GCCAATGATGATTCTGCAAATGCACTACTCATACCAATTAACGCTGTGATCCACATCCAG
AACACTGCACCTGGTCCGCCTAATGCGATAGCAGTCGCAACTCCACCGATATTACCCACA
CCCACACGGCTTGCCAAGCCTGTTGCAAAGGCTTGGAACGGGGTTAATGACTCGCCCTCT
GCAGCACGGCCAGACCACATTTCACGGATACTACGAGGTAATAAACGTAATTGAACTAAG
CCAGTGGTAATGGTAAAGAATAAACCAGCACCTAAAAGGGTTAATACAGTAATATCCCAA
AGTGGACCGTCAATCGTGTTCACGATCCATTTTAAAACATCTTCAAAAATTGAAACGATG
CTATCCATCGAAAAGACCTCATAAAAAAGTAAAACAATTTCGGCATTTTAACGATTTTTT
ATCTTTTGAAAAGATTTTTTTAATTAAAATGATAAAAAAAGTTAATGATTAGTTATTTAG
CGAGCTGGACTGGTTTAAATAACAAATTCTGTCTAATTAGCAAATAATACAAGGGACACC
ACGCTTGGTGTCCATTGAATATGACATAACTTAACGCTTAAACAAAAGATTTTGGCTTGT
ATCTAACAAACTACTGTGGAATAAGGTAAAACCAAAACCGATCAAAAGTAATCCAATCAG
CAATTTTCCGAATAAAACAGACCGCTTGTGAGCAGAAAATGAAAGATACCAATGGCTAAT
ATGCACCGCTTTACGGCGAGCGAAAAGTACCAAACAGGCAAAAAGCGTTAGCGTTAGCCC
CGTTCCCGTTGCCATTAATAACGCAGAAGCTACCCCCCACAGGTACAAATCCAAGGTATA
AGCTAAAAACAGCACTAAAATTGCCCCTGAACACGGGCGTAAGCCAATGCTAAAAATCAA
CATCAGCGTGCTTTTCCAATCCGTTGCAGTTGCCATTTCAGATGAACTTGGCAAATGTTT
ATGCCCACAGCCACAATCTGCAGAATGTTGATGATGAGCAGTAATAAGCGGTGATTTTGG
GGCTATTTTTTGCAAATGGCGAATTTGAAAGCCCTTTGGCTTTGCTCTCACGCTTTTTAA
CGCTTGATAACACCAATAAAGCCCAAACAACATCATTACAACAAAACTGCCTCGCTCAAC
CCATTTTAACGCTAGATTAAAATAGCTACGAGAAAGGGTAAAAATCACCACAATAATCGT
CACTAACCCAATCGCCACCAAGCCTTGCACTAATGCAGATAATAAAGTGATTTTCACCGC
TTGTGGCAGTTTGGTTTGTTCAAAAGAGAGATAACTTGTTAGAATAAATTTGCCGTGACC
TGGGCCGACGGCGTGAAACACGCCATAGATAAAACTCACCGCCATTAAGCTCAGCCCTGC
CTGTTGCTGGTTTTCGTTTAGACGATTTAACGCCCCTGAAAGGGCAAAATTAAATTCCCT
CTGCCACTCGCTGACTTTAAATAAGAGATAGGGATAAGCCTGATAAATCGCAAAAAGAGC
CACCAATCCGACCGCTATCCCAGCCCAATACTTTGCCTTTATTGACATACAATACTCACT
TTTTGCGCAAATTGTGCGCCTAAAGACAAGCCACGTTCTGCTGGCATATCGGGGGTTTCA
TTTTTATCTAATGTCGATGCATACAACCGCAAAGATTGATTTACCGTCGGCTCAATCATC
TCAACTTTACAAAGATTTTGCTCTGTGCTACTGACATCACTCGCTTTTTCGTAATTCATT
GCTAAGTAATAACTTGGCTCAAAGGTAAAAAAACGGAATGACTGCCCTTTTACCGCTTTA
GGTTCAGCCAGTAGCAAGGTGAAATGGTAAATAATACGATTATGCTGAATTTCAACGGAC
GAGTTATGCGGTTTAGCTTTAAACTTAATCGGTTCATTTTGCTGATTATAAAGCTCGCTA
AAATAGTGGGTACTCACCGCAGATTCATCTAACTCACGCAAAATTTTATTCATTGCCTGT
TTTTTATCCTTACTGCTGTTGATTTCATAGATCAGTTCAGCTGATGTAATCTCATCAAGT
GTCCAGTACAATTCAAAACCTTCCAGCTTACCTTGTTGAATTAGCACTTTATTTTTCATA
TCAAGGAAAGAGTGTGGATGAGCAAAAACAGAAAAAGAGAGTAACAGCGAAATCGTGCCG
ATAAGAAAACGCTTAAGCATTTGAAATCCTTATAATGAAATCAATTTTAAAATCATTATA
TCAGACTTTTATAAGGGCTTTTTGTTCCGACATGCTTCAATAAAAAAGCGAACAGACAAA
ATCTGTTCGCTCTTAAAAATTAGGCTGAGTCGGTCGATAAGCCGAGTTCTGTCGTGGACA
ATCATTCCTCTAGGCGTACATTCACACATACGCTCGAGCAACCTACCCGAATCCCAAGCG
GGCAACTCGTTGGATTCCTATTTGGTCTTGCTACGAGTGGAGTTTACCGTGCCGTGAAAT
GTTACCACTCACGCGGTGCGCTCTTACCGCACCCTTTCACCCTTACCAGCAGAAACTGGC
GGTCTGCTCTCTGTTGCACTAGTCGTAGGCTCACGCCTCCCAGACGTTATCTGGCACTCT
GCCCTGTGTAGCTCGGACTTTCCTCTCGTTTACTTGTCCCACTAGGTCGTTCTTACGAAC
GGTTAAGGGCTTCAATAAACCAGCGATTGTCTAACCAACTCAGGCTGGCGAGTATAGCGG
ATTTATGAACTTTTGCAACAAAATGAATTGTCTCATCCCTATTATCAACGTTGATTGAAT
CACTTGGAATATATGATTTATATTCAACAATTTTCAAATTAATGCATACAAGCCAGCTCT
TTTCTTTAATGTATTATGCTACCAAGTCTTATCCTCTTAACGAGCAATCCCCTTATGTCT
TAACAACGCATCTAACGTAGGTTTGCGACCACGGAAGCGTTCAAACAAGACCATCGGCTC
TTCTGAACCGCCACGGGTTAAGATATTATCTAGGAAAGACTGCCCAACCTCACAATTAAA
AATACCTTCCTCTTCAAAGCGTGCAAAGGCATCTGCCGATAATACTTCTGCCCATAAGTA
GCTGTAATAGCCTGCGGCATAGCCCCCTGCGAAGATGTGGGAGAAGCTGTGTGGGGTACG
CACGAAAGTCGGTAATTCCACCACTGCAACCTGTGCTTTTACCGCTTTTAGCGTATCTAA
CACAATATTTTCTTTCGGCTCACTCATATGTAAACGGAAATCGAATAAACCAAATTCTAA
CTGGCGTAACACAAACATTGCTGCTTGGAAGTTTTTCGCTTTCAGCAACTGGGTCAATTT
CTCTTTTGGTAGTGGCTCGCCTGTTTGGTAATGTCCTGAAATAAAGGCAAGGGCATCTTC
TTCCCAGCACCAGTTTTCAAGGAATTGACTTGGTAGCTCAACTGCGTCCCACGGCACGCC
GTTAATCCCTGAAACGTCACCCACATCAATTTCGGTCAGCATATGGTGAATACCATGCCC
AAACTCGTGGAACAGCGTAGTAACTTCATCGTGTGTAAACAGAGCTGGTTTATCGCCAAT
CGGTTTATTGAAGTTACAGGTTAAGTAGGCAACAGGTTTTTGTAATGAACCGTCCGCTAG
ACGTTTTTGATTGATACAATCGTCCATCCAAGCACCGCCACGTTTATTTTCACGGGCATA
TAGATCCAAATAGAATGAACCACGCAAGCGGTCAGTTTCATCGAAAATATTGAAAAAACG
GACATTCTCGTGATAGCTATCAAACTCTTTCTGCTCTTCCACTCGCATACCAAAAATGCG
TTTCACCAGTTCAAATAAACCTGAAAGCACACGTTCTTCAGGGAAATAAGGGCGAAGCTC
TTCATCGTTGATTGCATATAAGGCTTGTTTCTGTTTTTCGCTATAAAACGCAATATCCCA
CGGCTGTAACTCGCTTACGCCATAGCTCTCTTTTGCAAAGGCTTTTAGCTCAGCTAACTC
TTTTTTGCCTTGCTCTTTAGAACGATTTGCTAAACCTTCCAAGAAATCAACCACTTGCGT
TGGGTTTTCCGCCATTTTTGTGGCAAGGGAAAGCTCGGCATAGCTTTCAAAACCGAGTAA
TTTGGCTAATTCTAAGCGTAACTCAAGGGTTTCAGCCATAATGGCTGAGTTATCCCATTT
ACCTGCGTTTGGGCCTTGATCTGACGCTCGTGTGTTATAAGCTTCATACATTTTCTGGCG
AAGCTCACGGTTTTCACAATAGGTCATCACAGGCAAATAGCTTGGAAATTCAAGGGTAAA
GCGGTAGCCTGATTTCTCTTTACTTTGTGCTGAAAGTTTCGCCCCTTCAAGTGCTGACTC
TGGCAAACCTTTTAGATCCGCTTCGTCTTCAATCACAATATCCCAACCCATTGTTGCATC
AAGGACATTGTTGCTAAATTGTGAGCTAAGTTCAGATAAACGAGCAGAAATTTCGCCATA
GCGTTTTTGTTTATCTGCTGGCAATGAGATCCCTGATAACTCAAAATCACGCAAGCTGTT
TTCAATCGCTTTTTTCTGAGCGAGCGAATAAGTGGCAAACTCAGGGCTATTTTTCAGTTT
GACATAGCCTTGATACAACCCCTGATGTTGCCCAACCCAAGTGCTGTATTCGGATAACAT
CGGCAAACACGCTTGATAAGCTTCACGCAATTCAGAGCTATTTTTTACTGAATTGAGATG
CCCAACAGGCGACCACGCACGAGAGAGTTTATCCCCTGTGATTGCTTGCGGTAGGTAGAA
GTTTTCCCACGTTGGTGTATTAATTTGAGAAACTTGTTCAATCGTATCACGGCATTGTTG
AATTAACTGCTCAATAGCAGGCACAACGTGTTCAGGTTGAATTTGAGAGAATTTAGGTAA
ACTTGTGTTGTTTAAAAGTGGATTTGACATTCGATTTCCTCTTTATTTGATAAAAGTGCG
ACATCTTACCATTTTAGCGATTATTTTCATTAGTTGATTGTGATTTATGGGGGAAGCCGT
TAAAATTTCAGTTATATACAAACTGCAAACTGCAAAAAATTAAACACAACCGACCGCTTA
GGAAAACGCAATGTCTTTAGATTTATCGGATATTCGACAACAAATCATTCAAATTGACCG
CAACTTATTGAAATTATTATCGGAGCGTCATCGGCTTGCGTTCGATGTAGTGAGAAGCAA
AGAGATCACGAAAAAGCCTCTACGAGATATCGAACGTGAAAAACAACTGTTACAAGAATT
GGTTAGTTTTGCTCAAGCGGAAAATTATCAACTTGACCCACAATATGTTACGCAAATTTT
CCAACGTATCATTGAAGACTCTGTCTTAACACAGCAACATTACTTGCAAAATAAACTGAA
TCAGAATCAAGAAAATGCCACCATTGCATTTTTAGGTATGCGTGGCTCTTATTCTCATCT
TGCTTCTCGCCAGTTTATGAAAAACAGCACGGCTTCTTTAGTGGAACTCAGTTGCGAATC
TTTCGATTCAGTTTTTGAAAAAGTTCAGCAAGATGAAGCCGATTATGGCGTGTTGCCGTT
AGAAAATACCACATCAGGTTCTATCAATGAAGTTTATGATTTGTTGCAACATACAGACTT
AACCCTTGTAGGCGAATTAGCTTATCCTATTAAACACTGTGTTTTAGGAACAAACAATGC
TGATTTTGCCCAAGTGGATACCATTTATACCCACCCACAACCTGCACAACAATGTAGCCA
ATTTATTCATAGTTTAGATAAAGTGCATATCAAATACTGTGAAAGTAGTTCTCACGCTAT
GCAGTTAGTGGCTCGTTTAAATAAACCAAATTGCGTTGCGTTAGGTAATGAAGATGGCGG
GAAATTGTACGGTTTAAGCGTGTTAAAAAGTGGTATTGCGAATCAAGAAAACAATATTAC
TCGCTTTATTGTAGTGTCTAAAAAAACTATCAATGTTTCGCCACAAGTACAGACCAAAAC
CTTGTTATTAATGACGACGACTCAACAAGCGGGTGCTTTGGTTGATGCGTTGATGGTGTT
CAAGCAACACGGCATTCGTATGATTAAACTTGAATCTCGACCTATTTATGGTAAACCGTG
GGAAGAGATGTTCTATGTGGAATTAGATGCCAATATTCACAATGAAAATACCCAAAATGC
CTTGAAAGAACTTAAAACAGTGACGAGTTTCTTAAAAGTATTGGGTTGCTATCCAAGTGA
AATTATTGAGCCAGTCCAAATCAACAATATAAGTTAGGAAATCTCTTAGATATTCCTAGC
ATGTTACTTATAATGGCAGCTGCCAATTAATTTCTTCGACTCCGTGAGAACGAAGGTAAT
CATTGGTTTTTGAAAAATGGCGACAGCCTAAAAAGCCACGATGTGCAGAGAGCGGTGATG
GGTGAGGGGCTGTGAGAACGCAATGACGAGAGCGATCGATAAATTGTCCTTTTTTCTGAG
CATGGCTTCCCCAAAGCAAAAATACCAGATTTTCACGATGTAGATTGAGTTGATGGATCA
CCTTATCAGTAAAGGTTTCCCAACCGATATTGGCGTGTGAATGTGCTTTTCCTTGCTCAA
CGGTGAGAACCGTATTTAACAATAGCACCCCTTGTTTTGCCCACTCAATGAGATAGCCGT
GTGATGGTATTTGAAACCCAACATCTTGGGATAATTCTTTGTACATATTAACCAGCGAGG
GAGGCGGAACAATTCCTGGTTTTACTGAAAAAGATAAACCGTGTGCCTGATTGGGGCCGT
GATAAGGGTCTTGCCCTAAAATAACTACCTTCACATCTTTGAATTCAGTTAAAGCAAAAG
CACTAAACACTTCATTTTGAGGTGGGTAAATTACTTTTCCAACTAAACGTTCTTGATGTA
CATATTGCAAAATATGTTGAAAATAGGGTTGTGTTTTTTCTTCCCCAATGGCATCAGTCC
AACTGTTCATATTCTATCCTATTATTAAATTGTTAAAAATTAAAATGAACTGTTAACTCT
TGTCTATTTTTTAAGCCATCATCAGTTTTTTTTGATAAAAATGCTTAAATTTTTCTCGCT
TTTTAAAGGATTAAAGTTAGAATGCTCAAAATTTTTTGAAACTTTAAACTTTTTTTATAA
TTTACCCAACATACTAGGAGCTAAAAATGATCAAAGGTGTACAAATCACTGAATCTACCA
ACAAAAACTTATTAAACTCTTTCTGGTTATTAGATGAAGAGAAAAATGAAGCACGTTGCT
TAGCAGCTAAAGGTGATTTCCAAGAAGACCAAATAGTTGCAATCAGCGAATTAGGTCAAG
TTTCATACCGTGAAGTCCCAGTTAATGTTGCACCAACCATTAAAGTTGAGGGTGGTCAGC
ACTTAAACGTAAACGTATTACGTCGTGAAACATTAGAAGATGCAGTGAAAAACCCTGAGA
AATATCCACAATTAACTATCCGTGTTTCTGGTTATGCAGTTCGTTTTAACTCATTAACAC
CAGAACAACAACGTGATGTTATTACTCGTACTTTCACTGAAAGTTTATAATTACATCTTT
TCTCAGGCCCTACCGTAAGGTAGGGCTTTATTGTATCTATTTTGACATAGTAGCAGATAT
GTTTTCTACTATATCATTATTTTAAACCCAATTTCTTCTCAAGATAGTGGATATTCGTTC
CACCCTTGCAGAAGTTTTCATCAGAAAGAATCTGTTTATGAAGTGGGATATTGGTTTTAA
TTCCTTCCACGATCGTTTCTGACAATGCATTTTCCATACGACGAATTGCAATATCACGAT
TTTCAGCAAAGGTAATCAATTTACCAATCATTGAATCATAATGCGGTGGGACTGAATAGC
TAGCATAAATGTGAGAATCCCAACGAACACCTAATCCACCTGGAACGTGTAAACGGGTGA
TTTTACCCGGTGATGGTAAGAATGTACTTGGGTCTTCCGCATTAATACGGCATTCAATTG
CGTGACCACGCACTTTAATATCTTCTTGTTTAACTGAGATTGGTAAACCTGCAGCAACAC
GAAGCTGTTCTTTTACAAGATCAATACCTGTAATCATTTCTGTCACAGGGTGTTCTACTT
GTAAACGGGTGTTCATTTCAATGAAATAAAACTCGCCATTTTCAAATAAAAATTCAAATG
TACCTGCACCACGATAGCCGATTTCACGGCACGCATTCGCACAACGTTCACCGATAAACT
GACGTAATTCAGGGGTAATGCCTGGCGCTGGTGCTTCTTCTACCACTTTTTGGTGGCGAC
GTTGCATAGAGCAATCACGCTCTGCCAAATAAACCGCATTGCCGTGTGTATCTGCAAGCA
CTTGGATTTCGATATGGCGTGGATTTTCAAGGTATTTTTCCATATAAACCATATCGTTAT
TAAAGGCTGCTTTCGCTTCTGCTTTGGTCATCGCAATAGATTCTTCCAAATCTTTTTCGT
GATGAACCACACGCATACCACGACCACCGCCGCCACCAGATGCTTTAATGATCACTGGAT
AACCAATCTTCTGTGCAATTTCTTTATTTTTGGCGACATCATTACCGATAGGGCCACCAG
AACCAGGCACACAAGGTACGCCTGCTTTTTTCATCGCGTTAATTGCAGAAACTTTATCGC
CCATTAAACGAATTACATCTGCTGTTGGACCAATAAAGATAAAGCCTGAATTTTCTACTT
GTTCTGCGAAGTTTGCGTTTTCAGATAAGAAACCATAACCAGGGTGAATCGCATCAGCAC
CAGTTACTTCTGCAGCGGCAATAATCGCAGGAATATTTAAGTAACTTTTTGTTGATGGCG
CAGGACCGATACATACTGTTTCATCCGCAAGGAGAACGTGTTTCAACTCACGGTCTGCCG
TTGAGTGAACAGCAACCGTCTTAATGCCAAGTTCACGGCACGCACGCAGAATACGCAATG
CAATTTCGCCACGGTTTGCAATGACAACTTTTTCTAACATAAGAGATACCCTTAATTGAA
AGCGGTCTTTTTCGTGCAATTTTTTGCAAAAATCTGACCGCTTGTAAGAAATGGATTATT
CAATAATGAAGAGTTTCTGATCAAATTCAACCGCTTCGCCATCGTTTACAAGGATTGCTT
TGATTACCCCTGCTTTGTCTGACTCGATACGGTTCATCATTTTCATTGCTTCAACGATAC
AAAGTGTGTCGCCTACTTTCACGGTTTTACCCACTTCAACAAATGGAGCTGCTTCTGGGC
TTGGGCTACGATAGAATGTTCCTACCATTGGTGAAAGAATCGCGTGACCAGATACTTCCG
CTGTTGGTGCTGGCGCTGCCGCAGGTGCTGTTTGAGCTGCTGGTGCAGGGGTTGCTGCAG
GTGCTGGCGCTGCTTGTGGTGCAGCAACATATTGTACTGCCGCAGGTGCAACTGCTGGTG
CTGCACGGCTAATACGTACTGTGCCTTCTTCTTCAGACACTTCTAATTCAGTAATGCCTG
ATTCTTCAACTAACTCGATAAGTTTTTTAATTTTGCGAATATCCATAATGAGATCCGTAT
TTGAATGTAAAAATAAACAAACTCTATGTTCAAAGAACATAGAGCAAAATTTTGCGTAGA
TTACCTGAAATTTTATTAATTTGCGACGAAAATCTGATAAATTTGCCGAATTTATTAGCA
AATTTGCCACTAATCGTAGCAGTTCAGTTTTCTTTTTTTACTTCAGACAACAAAAAATGG
ATTTATTTCCCTCTCTTTAGAAATTGAATAGCATAATCTAAGGCGTAATCGTAACCTTTT
GCCCCTAATCCACAAATCACGCCTTTTGCGACATCACTTAAATAGGAATGATGACGGAAA
GGTTCACGGGCGTGTACGTTGGATAAATGGACTTCAACAAAAGGAATAGCAACTGACAAT
AAAGCATCACGCAAGGCAACGCTGGTATGAGTAAACGCACCGGGGTTAATGATAATGAAA
TCGGTATTTTGGAATGATTGATGAATACGGTTAATAATCGGCTCTTCGCCATTTGCTTGA
AAATACTCTAGACAATAGCCTCTTGCCTTCGCTAATTGTTGGAGGTGGTTTTCAATATCG
GCTAAGGTTTGTGAACCATAAATATGGGGCTCTCGTTTCCCTAGCATATTTAAATTAGGT
CCGTTTAATAACAAGATTTTTTTCATTATATTATCCTTACAAGCGGTTAAAAATGAGCAA
GATTTTGCAATGTTATCAAATTCTAACCCTCGCCCCTTGTGGGAGAGGGGAGAGAATTTA
GCTACTTATGTTGTAATTACTTTTATCATTCAACATTCGAACAACTTAATGGATATAAAT
TCAATTTTTCCATCAGCACTCTATCGCCATCTTCTTCTGGGTTTTCCGTCGTTAATAATT
TATCCCCATAAAAGATCGAGTTTGCGCCGGCCATAAAACACAAGGCTTGCATGGCTTCCG
GCATATTGCTACGCCCGGCTGAAAGGCGAACATAACTTTTTGGCATCGTAATACGCGCAA
CAGCAATGGTTCTCACGAATTCTGTCCAATCGAGATCTTCTGCATTTTCAAGTGGTGTGC
CTGCCACTTTAACCAATTGGTTAATCGGCACGCTCTCTGGTTGAGGATCAAGATTGGCTA
AGCTGGCGATAAGTCCGGCTCGTTCAGCTCTTGTTTCATTCATACCAACAATACCGCCGC
AACAGATTTTTAACCCTGCGGAGCGCACTTTACCTAAGGTATCCATTCGATCATCGTGAG
AACGAGTGTGAATGACCTGATGATAGCGTTCCGGATCGGTATCTAAATTATGATTGTAGT
AATCTAATCCGGCTTCTTTTAAATCTTCCGCCATACCTTCTTCTAACATACCGAAAGTAC
CGCAAGTCTCTAAACCTAGGGATTTGACCGCTTTAATGATGGCGGAGACCGTCTCAATAT
CTTTAGGTTTAGGACCTCGCCACGCTGCTCCCATACAAAAACGGCTTGCTCCTCGAGCCT
TGGCAATTTGGGCTTTCTCAACAATATAGTTCACATCAAGCATACTTTGCTTTTCAACAC
CCGTGTCATAGCGGGCAGATTGTGGGCAATACTCACAATCTTCAGCGCAACCGCCCGTTT
TAATGGAAAGTAGCGTAGAAAGTTGAATGGCATTTGGATCAAAATGTTGTCGATGAATTT
CTGCCGCCCGAAAAACTAAGTCCATAAAAGGCAAATCAAAAAGTTCTTCAACTTGGCATT
TACGCCAATATTGTGCCGTTGGATGCGGCGTGAGCTCATTTTTGGCTTTTAAACGTAGCG
AATAGGTCGTCATACAAGATCTCCAAAAAAGAGGCACAAGCCGTTGCTTGTGCCATTCAG
TGCGAAAATTACTCTTCGATAGAACGTAATAAGTCGTTAAGACCCACTTTACCTAATGTT
TTCGCATCCACTTTTTTCACGATCACTGCACAGTATAAGCTGTGTGAACCATCTTTTGCA
GGAAGGCTACCTGAAACCACCACAGAACCGGCAGGAACACGACCGTAATGGATTTCGCCC
GTTTCACGATCATAAATTTTGGTGGATTGACCGATAAACACACCCATTGAAATCACACAG
CCATCTTCAACAATCACACCTTCTACGATTTCAGAACGTGCGCCGATAAAGCAGTTATCG
CCGATAATGGTCGGGTTTGCTTGTAACGGCTCTAACACACCGCCGATACCTACGCCACCT
GATAAATGCACGTTTTTACCGATTTGCGCACAAGAACCCACCGTTACCCAAGTATCCACC
ATTGTACCTTCGCCAACATAAGCACCGATGTTTACGAATGATGGCATTAATACTACGTTT
TTCTCGATGTGTGAACCTTGACGAACGACCGCACCTGGTACAGCACGGATACCGTCTGCT
TTAAACTGTTCTTCGCTATATTTACCGTATTTGGTCGGCACTTTGTCGTAGTATTTAGTT
TCTGCACCATCAATGATTTCGTTGTCGTTGATACGGAATGAAAGTAAAACCGCTTTTTTC
ACCCATTGATTAACAACCCATTCACCATCAATTTTTTCTGCAACACGCAGTGAACCATTA
TCTAATCCTTTAATCACTTCTTCGACAGCCGCACGAGTTTGTGCATCAACAGTTTTTGGA
GTAATTTCAGCACGACGCTCGAACGCCGCTTCAATAATTGCTTGTAATGACATTTGCATT
TCCTTCTTGTAAGTTAAATAAAAACGGCGAACGTTTTAACATATAAGCGATGGGATTGCT
ACTAAATTTCACAAAATAATGTAATAGATACATATAAGCGGCATGATTCTACGGATTTTT
TACAAATCCAGATTTTCTCTTTGACTAGTTACTTCAAAATCTGTAATATTCGCACCCTAT
GCAAAAGGTAAAACTACCCCTAACTATTGACCCATATAAAGACGCTCAGCGTCGAATGGA
CTACGAAGGCTACATTTCTGCGAACCTACTTAGCCGTTTGGGTGAATCTGTTGGTCAAAT
GCTGGGCGATGCACAAGTTACTTTATCGTTATATGTTGATCCGCAAAAACTCACAGTGGT
TAAAGGCACTGCGAAAGTTGATGTGGAGCTAGACTGTCAACGTTGTAGTAACCCATTTAC
GCAAACACTCGACTGCACATTTTGTTTCAGTCCAGTGTCTAATATGGATCAGGCGGACAA
TTTGCCCGAGATTTATGAACCAATTGAAGTTGATTCTTTTGGTGAGATAAATTTGCTAGA
TATGATAGAAGACGAATTCATTCTGTCATTACCCCTAGTGCCGATGCATACCGATGAACA
CTGTGAAGTGTCCGAAAGCGAATTAGTTTTTGGCGAATTACCAGAAGAACTGGCAAAGAA
ACCAAATCCTTTCGCAATATTAGCTAATTTAAAGAAAAACTAGATCTAGTAGGAGTATAG
CCAATGGCTGTTCAACAAAATAAGAAATCTCGTTCACGTCGTGATATGCGTCGTTCACAC
GATGCATTAACCACAGCTGCAGTATCTGTAGATGCACGTGGCGAAACCCACTTACGTCAC
CACGTTACCGCTGACGGTTATTACCGTGGTCGTAAAATCAAATAATCAATTGGATCTCGT
AGAGGTTTAAATTGACTCATCTAACTCTTGCGTTAGATGCGATGGGCGGGGACTTTGGTC
CCCGTATTACTATCCCCGCATTATCACTTGCGTTGGCTCAACATCCAATACTCAGTTGCA
TCTTGTTCGGAGACCAAGCTGAAATATCCCCCTATCTCAATAAACTTTCTCCCGATATTC
AACAACGTATCGAATTAGTCCATACAACAAAAGTGATCGAAGCAGACTTGCCTTTTGTGC
AAGCGATTCGTCAAAGTAAAGGCAGTTCAATGCGTTTAGCGATTGAAGCGGTAGAAAATG
GAAATGCTCAAGGCTGTGTAAGTGGCGGAAATACAGGTGTACTAATGGGGCTGGCAAAAC
AATTGATTGAACCCTTGCCAAACATTGATCGTCCCGCATTAACATCTTTGATTCCAACAA
TTAACGGCAACTCAAGTGTGATGTTAGATCTTGGTGCAAACGTTGAAGCAGATAGTGAAC
TATTGCTTCAGTTTGCGGAAATGGGCAATGTGTTTGCAGAAGTGATGTTGGATTTGGTCT
ATCCACGTTTAGCGTTGCTGAATATTGGAACAGAAGAGCATAAAGGAACACAGCAAATTC
GAGATGCTCACCAGCAATTAAAACAATGTAATCATCTAAATTACATTGGCTTCTTAGAAG
GGGATAAATTAATGAATCATCTTGCTGATGTAATTGTCTGCGATGGATTTAGCGGTAATG
TTGCACTTAAAACACTTGAAGGTGCGGCAAAAAATATCCTTTCACTCTTTAAAAAAACAA
CGGAAGATTCACATCTTTGTCGCAATACCAAACGTTATTTACTACGTTTAATCTTTTATC
GTTACTATAAAAAGCTACAACAGATCAACCCTGATCGCCATAACGGTGCCACACTGCTCG
GCTTATCGTCCGTGGTTGTAAAAAGCCATGGTGGAGCAAGTGAGCGAGCGTTTTTCTATG
CAATTGATTACGCCAAACAACAAATTAAAAATAACATCCCTACAAAAATCTCCCAAAGAC
TTATTCTAAACAATTAAGCTCGCTGTATCACAGGTAAAGTTTTATTCAGAAAAAACTTTT
CTTTTTTTTAAAAATCGCTACTATACGCCGTCCTCAAATATAACCCAACATTTGAGGCGT
TGTTTCCAACCTATCCAATCCTAGGGAGCAATAGGGTAAAAACAAAAAAGCTGAAACGCT
TTTTTTAATAAGTAGCGAGTCAAATGCCCCAAGGCATCTTATCTTTCAAGATAAGAAAGC
TTAGGCTTCCCGCAAGGCACCCGACTTATTTTTTTAACCTCTTATAGAAGGTCTATTTTC
AAATGACAACAATTCCTGTAAATCCGATCAATCAAGCAACTAACGAATATTACTTAACTC
GTCAAAACGAAATGGAATCGAATGTTCGTAGTTATCCTCGTAAATTACCGCTTGCAATTG
CAAAAGCACAAGGTTGCTGGGTCACTGACGTTGAAGGTAACGAATATTTAGATTGCTTGG
CTGGTGCAGGTACTTTAGCACTCGGACATAATCACCCAGCCGTTATTCAGGCTATTCAAG
ATGTATTAGCAAGTGGTTTACCGCTTCATACCCTTGATTTAACTACGCCGTTAAAAGATG
CTTTTACCGAAGAACTACTCTCTTTCTTCCCGAAAGGTGAATACCGTTTACAATTCTGTG
GCCCTTCTGGTGCGGACGGCACAGAAGCAGCAATCAAATTAGCGAAAACCTATACAGGTC
GCGGTAATGTAATTGCATTCTCAGGTGGCTACCACGGTATGACCCACGGTTCGCTCTCAA
TGACAGGTAACCTTAATGCGAAAAATGCCGTGCAAAACTTAATGGCAGGCGTACAGTTTA
TGCCATATCCGCACGAATACCGTTGCCCATTAGGTATCGGCGGTGAAGCAGGTGTTGATG
CTTTAACTTACTATTTTGAGAACTTTATCGAAGATGTTGAAAGCGGTGTGGTAAAACCAG
CAGCTGTTATTCTTGAAGCAATTCAAGGTGAAGGCGGTGTGGTTACCGCACCAGTGAAAT
GGTTACAAAAAATCCGTGAAGTAACGAAAAAACACGGAATTGTGTTGATTTTAGATGAAG
TTCAGGCAGGGTTCTGCCGTTCAGGTAAAATGTTCGCCTTTGAACACGCAGGCATTGAGC
CAGATGTTGTGGTAATGTCAAAAGCTGTAGGTGGTAGCTTACCGCTTGCTGTACTTGCGA
TCAAAAAAGAGTTTGACGCTTGGCAGCCAGCAGGACACACAGGTACATTCCGTGGTAACC
AATTAGCAATGGCAACAGGTTATGCGTCACTTAAAATTATGCGTGAGCAAAATCTGGCGA
AAAACGCAGAAGAGCGTGGTGCATTCTTAAAAGCAGAATTGCAAAAACTAGCACAACAAT
ATCCGTGTATCGGTAACGTTCGTGGTAAAGGTTTGATGATGGGGATCGAAATTGTTGATG
AGCGTCAGCCACAAGATCGCATCGGTTCTTATCCAGCAGATGGCGGACTTGCTGCCGAAA
TCCAAAAAGCCTGCTTTAAAAACAAATTATTGTTAGAGCGTGGCGGTCGTGGCGGTAACG
TTGTGCATATCCTTTGCCCATTAATCATCACTCAAGCAGAATGTGAAGAGATGATTAAAC
ATTTCAGCAAATCGGTTGCCGATGCGTTGAGCACAGTGCGTGGATAATTCGTTAACAAGC
GGTCGGGAATTGCAAAATTTTTACCAAATGTGACCGCTTGTAGGGTGCACCTTTCGTCTA
TTAATACGGTGCGTTGATACGCACCCTACGAGAAAAGAAAAATGGCTGATATTTCAAAAC
ACAAACAAGCCCTATTCTGCAATGACGCTCAATCTATTGCAGACTACCAAAGCTCAATGG
AAACCGCCGTACAAGCGGTGAGTAACTGGCTACAAAATGAAAAAATGTACACCGGCGGTA
GCATTAAACAGCTACGCTCAGAAATTGCCTTTAACCCATCAAAAGAAGGCTTGGGCGTTG
CTAAATCCCTAGATCGCTTAATTGAATTATTCCTCAACAAAAGTTTAAAAGTACACCACC
CACACTCTTTGGCTCATTTACACTGTCCAACAATGGTCACCAGCCAAATCGCCGAAGTAT
TAATCAATGCCACCAATCAATCAATGGACTCTTGGGATCAAAGCCCAGCAGGTTCATTAA
TGGAAGTGCAACTCATCGAGTGGTTGCGTGAAAAAGTAGGCTACGGCAAAGGACAAGCGG
GTGTTTTCACCTCAGGTGGTACGCAATCTAACCTAATGGGCGTATTACTTGCTCGTGATG
CGTGCATTGCAAAACACTGGAAAAATGCCGACGGTACAGAATGGTCAGTGCAACGTAACG
GTATTCCGCCTGATGCAATGCAAAAAGTAAAAGTGGTTTGCTCGGAAAATGCACACTTCT
CTGTGCAAAAAAATATGGCAATGATGGGAATGGGATTCCAATCTGTTGTAACTGTACCGT
GTAATGAAAATGCTCAAATGGACACCAATGCGTTGGAAGCAACCTTAGCCAAACTTTATT
TAGAAGGCAAAGTTGTGGCTTGCGTTGTGGCAACAGCAGGCACAACGGACGCAGGGGCGA
TCGATCCACTCAAAGCCATTCGTGCGATTACCAACAAATTCGGTGTTTGGTTACACGTTG
ATGCGGCGTGGGGCGGTGCATTACTGCTATCCAATGAATATCGCCACTTCCTAGACGGTA
TCGAGCTCACCGACTCAATCACCCTTGATTTCCACAAACACTTCTTCCAAAGTATCTCTT
GTGGAGCGTTTTTATTAAAAGATGAAAACGAATACCGCTACATCGACTACAAAGCAGATT
ATCTCAACTCAGAGTATGACGAAGAACACGGCGTACCAAACTTAGTAGCAAAATCACTAC
AAACCACCCGTCGTTTTGACGCATTAAAATTATGGTTTACGGTGGAAGCCCTTGGTGAAA
ATCTTTACGGCTCAATGATTGACCACGGCGTGAAATTAACTCGTGCCGTTGCAGACTACA
TCAAAGCGACCGACGGCTTAGAGCTATTAGTTGAACCACAATTCGCTTCCGTGCTGTTCC
GTGTTGTACCGCAAGGCTATCCGACAGAGTTTGTCGATGCCTTGAACCAAAACGTCGCAG
ATGAACTCTTTGCCCGTGGCGAAGCGAATATCGGCGTAACCAAAGTGAACAACATACAAT
CGTTAAAAATGACCACCTTAAGCCCGATTGCGACCTTAGAAAACGTTCAGGCTTTATTAG
CTCAAGTATTGAGTGAAGCAGAGCGTATCAAAGATGCAATTGCAAAAGGTGAATATACAC
CGGCGATTGATTAAACATAAAGAGTTTCTAGGATGATGAATAAAAATTAATTTATACGCT
ATAAAACGAATAAGAAATCATCAATAACTCTTTTATTTAGTTCATTTTTAGTTAAATTCA
TGCTAACCCTATAAAATAGATAACACCCTATTTTATAGGGTAATTTTTTATTTATCCCTA
AGATTTAAACAATTAGTAAGCTGATAGGAAAAAGATGACAAACAGCAGATTGCGTACTAC
CATATAGCCAAATTTTATTAGATAACGAGTTCAAATGATGCACCGTAGATTTCAAACCAT
TGCGATTGTCGGCAAACCTCGTCACGATATAGCTTTAGAAACGCATTTAGCTGTGTATAA
CTGGCTAAAAGATCGTAAATATAATGTGTTAGTCGAAGAAAAAATTGCCACTCAACTCAA
TTTAGCTAACCCGATGAGCATTGCAGAAATTGGCGAATGGGCGGATTTAGTAATTGTGAT
TGGTGGTGACGGTAATATGCTGGGTATGGCTCGGCAATTAGCGAAATATCGTGTACCACT
GATTGGCATTAACCGTGGAAATCTTGGTTTTTTAACAGATATTGCCCCTCAAACAGCCTT
TGAGCAACTGCATAGTTGCCTTGAGCGTGGCGAGTTTATGATTGAAGAACGTTTCTTACT
TGATGCGAAAATTGAGCAAAATGGTAAGATCATTGAAGCAAATAATGCCCTCAATGAAGT
TGTCGTTCACTCTAGCCAAATCGCTCGTACTATTGATTTTGAAGTGAGTATTGATGGCAA
ATTTGCTTTTTCGCAACGTTCCGACGGGTTAATTATTGGAACACCTACAGGTTCAACCGC
CTATTCGCTTTCCGCTGGTGGACCAATCTTAACCCCTAATTTAAATGCGATTGCTCTTGT
TCCGATGAACCCACACAGCCTTTCTTCTCGTCCTTTGGTTGTCGATGGCGATAGTGTTAT
TTCAATGCGTTTTGCTGAGTACAATCAGCCAAATTTAGTGATTAGCTGTGATAGCCAACG
TTTACTGCCGTTTAGCCCTGATGAACGTATTCTTGTGCAAAAAAGCCCGGATAAGTTGCG
TCTATTGCATTTAAAAGATTACAACTACTTTAATGTTTTAGGTTCAAAATTGGGCTGGTT
GAGTAAGTTATTTTGACATAATATGTTTCAAAAAATTGGCATAGCGACTATTTTGTCTAC
TATGCCCCAATATTGCTGGGAATAATCCCCTAAATGATTTCTTAAAATTTTAATTTTTGT
ACGACTATCGTATAGCATCAGAAGTTGCATTTAGCGCCTGACGCTGTGCTTCAAACAACT
GCTCAATCCCTTTCTGTGCTAAATCAAGGAGTTGCAATAATTCCATATGGCTGAACGGTT
CACCTTCGGCAGTGCCTTGTACTTCCACTAAACGACCGTCTTCAACCATCACCACATTCA
TATCGGTTTCTGCGTTAGAGTCTTCCACATATTCCAAATCACAGACCGCTTGCCCATCAA
CAATCCCCACAGAAATTGCTGCCACCAATCCTTTCATCGGGTTTTCTTTCAATAAGCCAT
CGGCGATCAATTTGTTAATCGCATCGTGTAACGCTACGCAAGCCCCTGTGATAGACGCTG
TGCGTGTACCGCCGTCGGCTTGTATCACATCACAATCTACCGTAATCGTACGCTCACCTA
AGGTTTTTAAATCAACGACAGCACGCAAAGAGCGAGCGATTAAACGCTGAATTTCCATTG
TACGACCGCCTTGTTTGCCTTTCGCCGCTTCACGTTGGGTTCGGCTATGGGTTGCTCTTG
GTAACATACCATATTCGGCAGTCACCCAGCCTTGTTGTTGCCCTTTGAGAAAACGTGGTA
CAGTTTCTTCGACAGTGGCATTACACAGCACTTTGGTTTCACCAAATTCCACCAACACAG
ACCCTTCGGCATAGCGAGTATAGTTACGAGTGATTTTTACAGGACGAGTTTGATCAACAG
GACGATTATTTGGACGCATATTTATTCCTTTTCTCTAAAAAATTTCCCCTATTCTAGCAG
AATACCAAGTACAATATGCCAAATTTTGTAACAAAGAGAAAAGAGTACAATGATTTACAG
TATGACCGCTTTCGCCCACCTTGAGCTTAAAAAAGAGTGGGGTAACGCCGTATGGGAAAT
CCGTTCGGTTAATCAACGTTTTTTAGAAACTTATTTCCGTCTGCCTGAAGCCTTTCGCAA
TTTGGAAATGACCTTGCGTGAACGTCTGCGTACGACACTAACCCGTGGTAAAGTAGAGTG
TAGTTTACGCATTGAATTAAATGCTAATCAAAACAATGGCTTAGCTTTAAATCAAGAGTA
TGCCAAACAGGTGATAAGTTCATTACAATGGCTAAAAGAAACGGCTCAAGAAGGCGAAAT
TAACTTGGTGGATATTCTGCGTTTCCCTGGGGTTGTCGATAACCAAAATCAAGATCTCGA
CCAGATCAGTCAAGATTTATTAGACGGTTTTGAGCAGATCCTTGTAGAATTTATTGCAAT
GCGTGGACGTGAAGGGACGAATTTACAAGCCTTAATTCAACAGCGTTTAGACGCTATTGC
CACAGAAGCAACAAAAGTACAGGCTCAAATGCCGAGCGTTTTACAGTGGCAAAAAGACCG
CTTGCAACAGCGTTTTGATGAACTGAACTTGCAACTTGATCCACAACGTTTAGAGCAAGA
AATGGTACTACTGGCTCAAAAAGTCGATGTGGCGGAAGAGTTAGACCGCTTACAGCTACA
CGTCAAAGAAACCACGTCTATTTTGAAAAAAGGCGGTGCAGTTGGACGTAAATTAGACTT
TATGATGCAAGAGCTAAATCGTGAAGCGAATACGCTGGCATCAAAATCGATTAACGCTGA
TGTCACTAATTCTGCCGTTGAGTTGAAAGTGTTAATTGAACAGATGCGTGAGCAAATTCA
GAATTTGGAGTAGTCAATGAGTCAAACCTTAACCCCATTTCATACCTTTCATTTGCCTGC
AAAAGCATCGGTCATTATCGAGTTCAACAGTATTGAACAACTATTAACCGAATGGCAAAA
AGCTGATCACGCACAACAACCGATTTTATTGTTAGGGCAAGGCTCTAATGTGCTGTTTTT
AGATGATTTTGACGGCACAGTATTAGTCAATAAGCTCAAAGGGATCGAGCATCGTCAAGA
CGATCACTTTCACTATCTACGGGTCGCTGGCGGTGAAAATTGGCACGAGTTGGTGCAATG
GACGTTGAAACAAGGAATTGGTGGGCTTGAAAATCTGGCGTTAATTCCTGGTGTTGCTGG
TTCTGCACCGATTCAAAATATCGGGGCTTACGGGGTGGAATTTGAGCGTGTTTGCGATTA
TGTCGATGTGCTAAATCTTAAAACGGGTGAGCAGTTCCGTTTAACGAAAAACGAGTGTGA
GTTTGGCTATCGAGAAAGTGTATTCAAGCATCAATATCGTGAGCATTATGCGATTGTGGC
TGTCGGTTTGAAGTTAGCAAAGGCGTGGCAACCTGTTTTAAATTACGGTTCTTTGGCACA
ATTTGATCCAAACACAGTAACGCCACAGCAAGTGTTTGATGAAGTCTGTGCCGTACGCCG
AACGAAATTACCAAATCCTGATGAGTTTGGTAATGCGGGTAGTTTCTTTAAAAATCCCGT
AGTGGAATTTACAAAATTTCAACAGATTCAGACCGCTTACCCGAATATTCCACACTATCC
GCAAGCGGACGGTTCGGTCAAATTACCTTCGGGCTGGTTGATTGACCAAGCAAATTTAAA
AGGCTTCCAAATCGGTGGAGCGGCAGTTCATACCCAACAAGCGTTGGTGCTGATTAATAA
AGAGAATGCTACTGGGACTGATGTTGTGGCACTAGCCAAAGAAGTCCGTCGTCAAGTCCG
TGAAAAATTTGGCGTGGAATTACACCCAGAAGTACGTTTTATGGGACGACAGGGCGAAGT
GGATAGTGAATTTGTGACAAGGTAATTGGCAATGGGATTTGATCAACATTTAATTACATC
GGCATTAACGCAAGGACAAGCTCTTGTATTTAAAGAGATTGACTCCACCAACGAATACCT
ACTGACTCACTATAAAACCTTGCCATCAGGCTCACTTTGTGTTGCAGAGTCCCAAACGGC
GGGGCGTGGCAGACGTGGACGGCAGTGGTATTCACCTGAAAGTCAAAACGTTTATTTTTC
AATGTTATGGCACTATCCTTCATTGGATATTCCACAGCTCTCATCACTAAGTTTAGTGGT
ATCAGTATTAATTGCCGAGACCTTCCAAACACTGAACGTACCGCATATTCAAATTAAATG
GCCCAATGATATTTACTATCAAGGTAAAAAAATGGGGGGCATTCTAATTGAGAGCCGTGT
CGATAAAACGGGAATTTACCTTGTGATTGGCATCGGCTTGAATTTAGGAATGAACACTGT
CGATAAAAATGTGGTAACGCAGGCTTGGAGCGATCTCTCAGAACATCAGATAGATCGTTC
CCAACTGGTTGCTGAGCTAGCTAAACGTTTACAAAATGCCCTAGTGACTTATCCACAAAC
CACCTTTGAACCCTACGCAGAACGTTGGCAACAGTTTGATATTTTCCGTCATCAAGCGGT
TAGATTAATCACTGAAAATGAAGAAATTCACGGGATTTCCCTTGGAATTAATGAAGAAGG
GGAATTGATTCTGCAACAAGGGGAAATTATCCGCCGTTTTGCGACAGGTGAAATGTCATT
GAGAGGAAACTAATCGTCCCTATCTCAATTCATATTTTAGGGATGCCGTAATCAAAAGAG
TTAGTGAAAGTTAGAAAAACAGAACCAACTCTTTTGTCCACTATGCTTTTTTAGGCTGTA
AAAATAGTTATATACTTTCTAGTTGCTTGCTTCGTTGAAAAATGAATTGAATTAACGTAT
TATCAACATCCATCACTACTTTTCCCTTAAATACATGAAAGCACTATTCATCTTACTCGG
TTTTATCTCAATGATATTAGGTTTAATCGGTATTATTGTACCTGGATTACCAACCACTCC
GTTTTTGCTTTTAGCATTATATTGCTTTGGCAAAGGTTCTAAACGACTAAAACAGTGGTT
TTTATCTACCTCTATCTATTCCAAATATCTCAAGTCTTTCGATCAAACACGAGCCATGAC
ACTTAAACAGAAAATCAGTATTTTGGCGTTTTCTGTGCCATTCTGTATTTTTGCTTTCTT
TGTAATCCCTCACATCATCGGCAAACTGATCTTAATTGCTGTGATTATCTTTCAATATTA
TTACTTCATCTTTAAGATTAAGACTTTAGAAAAATAGGCTCTCAAGGTAAAATAACAAGC
TGTCTAAATTTGCAAAAAGAGAAAGAAAATGACCGCTTGTTTAAGCAAAGAAATCTTAAA
AATTGGCTTAGTTTCCGTGTCTGACCGAGCTTCTGCCGGTGTTTATGCTGATCAAGGCAT
TCCTGAATTACAGGCTTGGTTACAAACTGCCATTACCACACCTTTTGAGCTTGAAACTCG
CCTAATCCCTGATGAACAAGCACTTATTGAGCAAACATTGATTGAATTAGTCGATAACCA
CGCTTGCCATTTAGTCCTAACCACAGGCGGTACAGGCCCTGCTAAACGTGATGTTACACC
CGATGCGACCTTAGCTGTTGCCCATCGAGAAATGCCTGGCTTTGGCGAACAGATGCGACA
AGTGAGCCTACATTTTGTACCAACGGCTATTCTCTCTCGTCAAGTGGGAGCAATTCGACA
TAGCTCACTGATTTTAAACCTACCAGGACAGCCAAAAGCAATTAAAGAAACTTTGGAAGG
GGTGAAAGATCAAGATGGAAAAGTGCTTGTTCGTGGTGTTTTCAGTGCAGTTCCCTACTG
TTTACAACTTTTAAGCGACATTTATATTGAAACTCACCCTGAAATTTGTGAGAGTTTTAG
ACCGAAATCAGCAAGAAGATAGGATAACTTATGAAAAAAATTGAAGCCATTATTAAACCA
TTCAAATTAGATGATGTCCGTGAAGCATTGACGGACGTGGGCATTACGGGAATGACGGTT
ACTGAAGTGAAAGGCTTTGGTCGTCAAAAGGGGCATACGGAGCTTTATCGTGGGGCAGAA
TATGCGATTGATTTTCTGCCGAAAGTAAAATTAGAAATTATTGTGGCTGATGAGCAAGTT
GATGAATGTATTGAAGCGATCATTGATACGGCACAAACAGGCAAAATCGGCGATGGTAAG
ATTTTCGTGTATGATGTAGAACGTGTTATTCGTATTCGTACGGGTGAAGAGAACGAAGAA
GCAATTTAAGGAATAAAATGAAAAAAACAGGTTTATCGTGGTTGTGGTTAAGTGTCGTGG
TATTAATCACAGATTTATTGAGCAAATACATTGTGGTACAACGCTTTGAGCTTTATGAAA
GCGTGAATGTTCTGCCGATCTTTAATCTTACTTATGTGAGAAACTATGGGGCGGCGTTTA
GCTTTTTAGCGGATCATTCAGGCTGGCAAAAATATTTCTTTTTAGGTTTAGCTATTGTCA
TTTCTATTGCATTGATTGTAATGCTGTTTAAAAATAAAGCGGAGCTCAAACTGCAAAATT
CAGCTTATGCCTTAATTATTGGTGGGGCAATCGGCAATGCGATTGATCGTGCTTATAATG
GCTATGTGGTTGATTTTTTAGATTTTTATTGGGACATTTATCACTATCCTGTATTTAACA
TTGCCGATATTGGTATTGTGGTGGGGGCAGGATTGCTGATTTTAGAATCCATTTTAGAAC
ATCGTAAAAGTAAAAAGAGTAATTAAATGAACATTATTTTAGCGAACCCAAGAGGGTTCT
GTGCAGGTGTAGATCGTGCTATTTCAATTGTAGAGCTTGCCTTAGAAATTCACGGTGCGC
CGATCTATGTGCGTCACGAAGTTGTACACAATCGCTTTGTGGTGGACGGATTAAAAGCCA
AAGGGGCGATATTTGTTGAAGAGCTTGATGAAGTGCCAGATGGTGCTATTGTGATTTTCT
CTGCACACGGCGTTTCTCAAGCGGTTCGCCACGAAGCCAAACGTCGTGAATTGAAAGTTT
TTGACGCAACCTGCCCGCTTGTAACCAAAGTGCATATGCAAGTCGCTCGAGCGAGTAAGA
AAGGCACAAAAGCGATTTTAATCGGACACGAAGGACACCCCGAAGTCGTCGGCACAATGG
GGCAATATGATAATGAGAAAGGTGGCATTTTCCTTGTAGAAGATGTGGAAGATATTGCTA
AACTTGGCTTAAAAGAAGATGAAGATCTTACTTTTATGACCCAAACCACCTTATCTATTG
ACGATACAATTGATGTGATCGAAGCCTTAAAACAGAAATACCCTGCAATTCAAGGTCCGC
GTAAAAATGATATTTGTTATGCCACCACGAACCGTCAGCAAGCGGTAAGAGAATTGGCAA
AATTAGCACAGTTAGTGCTAGTAGTTGGATCTAAAAACTCGTCCAACTCAAATCGCTTAG
CCGAGTTAGCTTCTCGAATGGGAACACCCTCACAGTTAATTGATGGGCCACAGGACATCG
ATCCAAACTGGCTACAAGGGGTGACAACGATCGGCATTACCGCGGGTGCATCTGCCCCTG
AAGTGTTGGTGCAGTCTGTGGTTGAACACTTAAAAACACTCGGTGTCACCAAAGTTGAAG
AACTGGAAGGTTGTGAAGAAAATACCGTTTTTGAAGTGCCAAGAGAGCTACGCATTACGG
AGGTAAACTGATGAGTCGTTTTAGAATTGAATGGGAATGCCGTCGTGGTATGCGTGAATT
AGATAAAATGATTATGCCGTTTTATCAAGAACATTTTGATAGTTTGACCGCAGAGCAACA
GTACACTTTCGTGGAAATGCTTCGCTATACCGATCCAGAGCTGTTCCGCTGGTTTATGAA
TCAAGACACACCTCCAACAGAAGCGTTACAAGAGATGGTGAGATTGATTCAATCGAAATT
GGTCTATTGAGTAATGATATGTAGGTAAAGTATTTAGCATGTTAGATAAAATGGTTGTTT
ATAATCCCTGTTTGTGTGTGGGAAAACCCAAAAGAACTATAGAAATATTTTCTTTGGAGC
TAACGTTGATCAGCCCCTATTATTAAGACTTATATCATTATCTAAATGAAAAAAGAAAAA
TCCGAATTTCCCTTGGCACAATCTCGTGTGGATGCCCCTTTTGCCAAAGGCGTGTTGGCG
TGGTATCAGCAATACGGGCGTAAACATCTGCCGTGGCAACAAAATAAAACCTTGTATGGC
GTTTGGCTATCTGAAGTGATGTTACAGCAGACTCAAGTGGCAACGGTTATTCCCTATTTT
GAGCGTTTTATTCAACGTTTTCCCACTATTATTGATTTAGCGAATGCACCCATTGATGAA
GTGTTGCATTTATGGACGGGGTTAGGCTATTACGCAAGAGCAAGGAATTTGCATAAGGCT
GCACAACAAATTAGAGATGAATTTGGCGGTCAATTTCCGACAGATTTTGCTGATGTGTTT
GCACTTTCAGGTGTCGGCAGAAGTACGGCTGGGGCGGTACTCTCTTCGGTACTTGATGCA
CCTTACCCGATTTTAGATGGCAATGTTAAACGTGTGCTTTCTCGTTATTTTGCGGTTGAA
GGTTGGTCGGGCGAAAAAACGGTTGAAAATAAATTGTGGGATCTGACCGCTCGTGTTACA
CCAACTTCGCAAGTGGCGGATTTTAATCAGGCGATGATGGATTTAGGGGCGATGATTTGT
ACACGCTCTAAGCCGAAATGTTCTCTCTGTCCGTTAGAAAAGGGTTGTCAGGCAAATGCC
CAGCAGGCTTGGGCGGATTTTCCAGCCAAAAAACCGCAAAAGGCGTTGCCTGAAAAACAG
AGCTACTTTTTGATTTTAAAACAGGGGACAAAGGTCTTATTAGAAAAGCGTGAAGCAAAA
GGGCTTTGGGGTGGGCTTTATGTCTTTCCGCAATTTGAACATTTAGAGGATCTCAAGCGG
TCAGTTTCAGACAAGAATGTGAAATTTACCCGATTAATTGCCTTTCGGCATACTTTTAGC
CATTTCCATTTGGATATTTATCCTATTTTGGCGGAACTTAGTTTACAAAAAAATGCCGAA
ATCCTACCGCTTGGGGTGGCAGAAAATCAGGGAAATTATCATTTGCGTGTATCTTCAACA
GCGGATTATTGGTATGATTTAACTCAACCTAGCGAAGTGGGTTTAGCAACCCCGATAAAA
CGCATTTTAGACGAATTAACTTTGACATTAGGACAGAAAAATGGCGCGTAATGTATTTTG
TGCATATTTGAAACAAGAAGCAGAAGGTTTAGATTTTCAACTTTATCCTGGGGAATTAGG
TAAACGTATTTTTGACTCAATCAGTAAACAAGCGTGGGCAGAGTGGATCAAAAAGCAGAC
AATGTTAGTCAATGAGAAGAAGCTTAATATGATGAACCCTGAACATCGTCAGCTTCTTGA
AACAGAAATGGTGAATTTTTTGTTTGAAGGAAAAGAAGTCCATATTGAAGGTTATGTGCC
TGTAGAGTCCAAATAAAGAGATAACCTAATGAACAAATATAAAAAATTCCTGCCGTTATT
GGTACTGATCCCTTTTTTAGCATCTTGTGGAAGTGATACGCCGACGAGAAAAGGTTCTAA
AAAGCCTCGCCCTGATTATTCTAAAAATACCAATGGATTAGATATTTTGATGGGGCAATT
TTCACGTAATATCGATCAAATTTGGGGCGTTAATGAACTGCTCCAAGCAAGCCAGAAAGA
CTATGTAAAATATACGGACAAATATTACACCCGTAGCCATATTAGTTTTGAAGATGGTCA
AATTACCATTGAAACTTTGGCGGATCACAACCGCTTGCGTAATTCGATTATTCACACATT
ATTGATGGGATCAGATGCTACAGGGATAGATTTATTTGCTTCGGGTGATGTTCCTATTAG
CAATAATCCTTTTTTAGCAGGTCAAGTTGTGGATCAATATGGGCGTTCTGTAACCAATGT
GGCGGTTGCTAATGATTTTGCAACTTACCTATTGCAAAATAAATTAAAAACACGCCGCTT
GAAAAATGGACATACCGTTACTTATGTCACGATTCCAATGATTGCAAACCACGTTGAAGT
TCGTGCAAGACGATATTTGCCATTGGTTCGTCAAATGTCAAAACGCTATGGCATTGATAT
GAGCTTAATTCTGGGTATTATGGAAGTTGAATCAGCATTTAACCCTTATGCAGTAAGTTA
TGCGAATGCGATTGGTTTAATGCAAGTTGTACCTCGTACAGCTGGACGGGATATTTTTGC
GCGTAAAGGTTTTGGTGGCCAGCCTAATCGTGATTATCTTTATAACCCAAGTCAGAATAT
TGATGCTGGTACAATGTTCTTAACGATTTTGCGTGATGAGTATCTAGAAGGAATAACTGA
TCCTACATCAAAACGTTACGCAATGATTTCAGCATACAACAGTGGGGCTGGAGCGGTATT
GAGAGTGTTTGATAATGATAAATTAATGGCGATTGAGCGAATTAATAACTTAGATCCGTC
AGCAATTTATCGAATTTTAACCACCGCTCATCCATCTTCACAAGCAAGAAACTATTTGGT
TAAGGTAAATAAAGCCCAACAAAAATACCGTAACGTGAGATAACACGTTGTTTTTTAAAC
AAATTGAATAAAAAGCGATCCGTTAAACAGATTTTTTTATTTTTTTGAAAAAAACGTTTG
ACGAGAGGGGCGGAAATCAGCATAATGCACCCCGTAGCGACGAGATGCCTCGATAGCTCA
GTCGGTAGAGCAGGGGATTGAAAATCCCCGTGTCGGTGGTTCGATTCCGCCTCGAGGCAC
CATTTATGTTACAACTCTTTTCCTCCTTAGTTCAGTCGGTAGAACGGTGGACTGTTAATC
CATATGTCGCAGGTTCGAGTCCCGCAGGAGGAGCCATATTTTTAGCCCCGATGAGAAATC
ATCGGGGTTTTTCTTTTTCTCTCTATACCTAGGCATAGTAGAAAAATGGTTGCTAAAAAG
TGGCTTAAAGCCTTATAGTACAAGGATTTAAGTCCTTTTTTTTTAAATAACCATCTGTCT
TCTTTCACAAAGAAATTACGTCTGGTAGATATTTAGTTGATTACACAAGTAAAACAAACC
TATAAACAATTAACAGAAAGGTATCAATGTTTCATTAGAGCTACTCAACATTATTTTGCA
TAAAAAGAACAGTAGATACCATAATGTTAAATTTTCCCCATCCGTCTTTCGGGCACCTTC
CCTCCGTTTGTGGGGGAAGGGGTTAATGAGTAATAAACTAAGGTTCGATGAAAGTACGCA
GGAAGTTTGGTAGAGAGGGAACTATCTCTCCAACGCCATCGCCAACAAAGTAATCGGGTG
TAGGCAGGTTAAGTTGGTGGACATATCAATCTGCCATTTACAGGTTTCGCACTCGGAAAC
GACATAATCAAAACCGCCGTTGTTGATGTGTTGGAACAACGGATTGCCGATGGCTTGTGA
GGTTTCGTAGTTTTCCGCTTTGAAGCCGTAAGTCCCTGCAATACCACAACATTGTGATGG
TAACATCACAATTTCAATCCCTGGGATATGTTTTAATACATCAAGGGTGTAAGGCGCCCA
ACCTGCTTTATCAACGTGACAAGCGGTGTGATAGGCAATGCGTAATGGCATCTGTTTGAA
TTTTGGTTTTTTGCCTTGATTAAACAGTTCATAGAGATATTTAGTGACGATATGAACGTG
TGGACGGACTTTGGCGTTGTTCATTCCTAAAACGTGATGATATTCGTCACGCAAATTCAT
CGTACAGCTTGATGATGTCCCTACTACGTCAAGCTCTCGGTTCATCACCACTTTTTCAAG
TTCAGCAAGGTTGAATTTTGCTAACCCTTTTGCTCTTTCTGGGAAGCCATTTACAGCCAA
TGGCAAACCACAGCACTTCTCTTTTTCAAGTAGCATTACGCCGATATCCATTGCGTTAAA
CACATCAATCAACTCTTTACCAAGTTGTGGATTGTTGTAGTTCACATAACAGCCGTGATA
GTAAGCCACTTTTTCACGATAAAGGGCTTGGCGTTCTTGCTCTTTTTTCATATACCAGTT
ACGGAATGAACCAAAAGCGTATTTTGGCAACGAGCGATGACGGCTCACTTTGATGGTTTT
TTCAAGCAAGAATTTGGTTGCTTTTAGACCAGTAATGGTATTCACAATCGGTGCTAGAGG
GGTATTCATTTTACCCATCAGATCGGTATTACTTAAAATCGCATCACGCAGTTTGTGCAT
TAGCGGTTTGTTTTGGCGATCTAAATGACGGTTTCTCGCTCGCACAATAATGTCACCAAT
TTTGACATCAGACGGACAAGCGACTTCACAACGTTTGCAGTTGGTGCAGTATTTGAGTGC
TTCATCATAAAGTTCAGAGCTTTTTAAGCGTAAACGCTCACCATCTGGACCTGATTGTTT
CGGACCTGGATACATCGGGTTATTACGCGAAACAGGGCAAACCGCCGTACAAGCGGTACA
TTTAATGCAACTTTCAAAGGACTCGTCAAAACCGTGATGCACAACGGCAGAATGGGTATT
TTGTTGAGCTTGTTCAATTAAACGTTGAATGTTGTTCATATTATGCCCCCACAATTTCTT
CTGCAACGGCAAGTGCCGTTACCACTGCCACACCTGAGCCACAGCCTAATTCAAGGCTAT
TAAAACCGCCAATGACGTTGCCAGTTGCATATAAATTCGCCATAAATTGCCCATCTTTGC
GAACTTGGCATTTTTCGTTGATCGCAACCCCTGCCGATTGATACGGTTGTGGCGATGAAA
AGCGATTAGCCGTCCACGACAAGCGGTCGGTTTCATTGAAATCTTTGCAACCAACAATAT
CGGCTTGGAACACTGGTTCAAAAATGCGATCAAAGTCTGCTTTTAAGCCGTTGCTGAAAT
AGCTTCCTGTGGCGAGTACAAAATGTTCTGCACTGATCGCATTGTCTTGGTGAAGCTGAG
TATAAATCCGTTGTACTTTGCCATTTTCAATATCGGCTTTTAATGCTCTGTCGCCGTTTA
ACATCAAACCGCCCAAGCGTTCAAAACGGTGGCGAAGTTGTTTATGTTGGCGAATACCGA
GCAATGATGGCGGTAAGGTTGGTAATTCAAAAATCGTTGCTTCCACCGCTTGTTGTAACT
GGTTGAAGAAACTTTGATCGTCCAAGCCAAAACAAGCTGGTAAGAAGATCGCTTCTGCCC
CTTTGGTTGCCGTTTTGATTTCTGCCACAAGATCACGGAAAGCCAGTTTGTGTTCTAACA
CTTGAGCGATATTCACACTACGGAACTCACGGGCATTGTTACGCAGTTGATCCAGCTCTG
GAATGTTGAGATAGCCAGTGCTTAATTCGCAGTGGGTAAATTGTGGGTTCTGTTTTAGGT
TATCGGCTAACAGTTGTGGCTGGAAGTCGTGATAGCCTTCGATCCCCAATATCGCAATTG
TTTTATAGGGGAAAGGTTCGCTACCTTTGACTGTTGGCACACTGTTTGGCGATAACCACG
CTCCACGCAAGCCACCTAAAGGCGTTACTCGTAGGTGATTTTGTGCGGTAGATCCGACCA
AATCGAGCTTGAGTGATGTGGCGAGTTGCTCAAATTGTGTCGCTTTGGCAAGGACTTTCT
CTTTGCCAAGTAAGCTGTAAGGGTGTTGTGGCAACTGTTTTGCGAAAGTTGCATAGGATT
TGCAAAAATCAGCGACAAACTCACCGCTTGGCAAACGGCTGAGTAAATCCATTGAACCCG
ATGAGAAATCAATCGCTGCTTGACCATTGTTGATAATCACACAACGTTTACCCTGTTCTT
GTAGGGCAACCCCACAGGTTAAGCCTGCAAGACCGCCACCGATAATGACTACATCAAAAT
TCATTGCTATCTGTCCCCTGTTGAGCTTGTTCTGCAAGCGGTTGCACATCATTTAGACCT
AATAAACTGTAATAGATCCAACTGGTAAAATCGGCTTCTCGAATGGCATCGCCCCACGCA
ATCGGCTCAATCCCACGCCAGCGTTCTTCCATAAAAGAAGCCAGTTGAGTGGTGGATTGC
CGTGGTGTTGCCACTTCAAAACGGGTCATCAGCCCAGCGGCACGGCAGGCACAGAGTTCT
GCTTGGCAGGTTCCCATACCAACGCGGGTACGGCGACGTAGATCGACAAGATTATTGACA
CTTAACTCGTCCACTGCATAGCGAACTTCCCCTGCGGTGACCGCTTCACACTCACAAACA
AGAGAGCGATCAAGGCGTTCTTTATCCAATAGGCGAGTAGCACGAGAACCGTGACGGTAA
ACTGCAGAATAGCGAATGGTACTTGGCAGTGAAATGACTTTGCTGTTGGTTTCTGCTCGG
CTTTCACTTGAACCCGGTAAGGCTTTTTCTGCAGTAACACAGCGGTCGGTTTTGTTTAAT
TTTTTGCAAACAAGATCCGTTGCCCACTCAGCCATTAAGCGATAGGTCATTAACTTACCG
CCTGTAATAGTAATAAAGCCTTCTAAGCCATCACGCTCTTGGTGATCGAGTAAGACGATA
CCACGGCTGACATTACGTCCTGATGGATCATTATCGGTAGCCACTAACGGGCGAACCCCA
GCGTAAGCACGCAATACACGGGTATGTATTAAACTTGGTGCAAGTTTTTCGCCTTCTCTA
AAGAGAATATCGACTTCTTCAGGGGTGACGATCATATTGTCGATTTGATCGTAAGGAATA
CGGCTTGATGTTGTTCCAATAACGCTAATAGTGTCGCCTGGCACGAGAATATCCGCATCG
GCAGGCTTACGGCAACGGTTGATCACCATTTTGTTGATACGGTGTCCCATCACCAGTAAT
GCGCCTTTGGCGGGGAACATTCTGATTTTCAAATCGGCATATTCAGCAATGCCTTGTCCC
CAAATACCGCCAGCATTCACAACCACAGGGGCAAAGAATTGACGTTCCACTCTGTTTTTA
TGGTCGTAAACGTTCACGCCAATCACTTTACCGCCTTCACGAATTAACCCTTTCACTTCG
CAATAGGTAAAGACTTTCGCACCATTCTCTGTGGCATCTAACATATTTGATGCTGTTAGG
CGAAATGGATCAATGGAACCATCAGGCACAACCACTGCACCGACAAGGGCTGGATTTACC
GAAGGCTCCATTTGCATCGCAAGTTTTGGATCGATAGCCACCGCTTCAATGCCTGACTCC
GTACAGGCTTGAATAAAGGTTTTTTGATAGGCGAGATCATCTTCAGGCAAAGTAATAAAC
AACCCTTCCGTTTCATCAATACAGTGACGAGCAATCCGACGTAAGATTTTATTTTCTTCA
ATGCACTCCGTTGCAGACTCACGATCATTTACCGCATATCTTGCTCCACTCTGCATCAGC
AGTGGTTGGTTGGGCAGCAGAGTACTACGGCTGGGACGGTGGCTTCTATGTAATGATCGC
AGGTGGCGTATTAGCAGTATTGTTAATGTTCATCACAATGCTTGAAGAAGGCAAACATAA
AGCGAAATTAGAAGATAGCGATGGTAAATAATTAATGATTAAAAGGAAGACATTTTGGTC
TTCCTTTTTTATATCTACAAAAAGAGGAAAACAGTATGAAACTCACAAAATTTGCATTAG
GTTTAGTCGCAACAGCAGTATTAGCAGGTTGCTCAACATCAACCTCAGTTGCAACACAAT
CAGATAAATTAATTATCGCTCACCGTGGTGCTAGTGGTTATTTACCAGAACATACTTTAG
AGAGTAAAGCCCTTGCCTTTGGACAACAAGCGGATTATTTAGAGTAAGATCTTGCAATGA
CCGAAAACTTCAAAGTAGAAGATGGTAAACAAGTTCAAGTCTATCCAAACCGCTTCCCAA
TGTGGAAATCTGATTTCAAAATTCACACCTTTGAAGACGAAATTGAATTTATCCAAGGCT
TAGAAAAATCCACCGGCAAAAAAATCGGCATCTACCCTGAAATCAAAGCACCTTGGTTAC
ACCACAAAGAAGGCAAAGACATTGCGTTAGAAACTTTAAAAGTGTTGAAAAAATACGGTT
ATGACCAAAAATCAGACCTTGTTTATCTACAAACCTTTGACTTCAACGAGTTAAAACGTA
TCAAAACCGAATTGTTACCAAAACTTGGTATGGACGTGAAACTTGTACAATTAGTGGCTT
ACACTGACTGGCACGAAACGGAAGAAAAAGACAAATCAGGTAAATGGGTAAATTACAACT
ACGACTGGATGTTCAAACCAGGTGCGATGGCAGAAGTAGCAAAATATGCTGACGGTGTTG
GGCTGGGTTGGTATATGCTCATTGACGACAAACAATCTAAAAAGGGCAACATTGTTTACA
CTCCATTAGTTAAAGAGTTAGCCCAATATAAGATGGAACTTCACCCGTACACAGTACGCA
AAGACGCACTACCTGAGTTCTTCACTAACATTGATGAAATGTATGATGCCCTACTCAACA
AAGCTGGTGCAACAGCTGTATTCACTGACTTCCCTGATACTGGGGTGGAGTTTTTAAAAA
AAGGTAAATAAAAACGGGTTAGACTATAAATTTTTTAATAGACCTCACTATCTATGGATG
TAGTAGTGAGGTTGATTAGATTATTTTACCCTCAACTTCGCCAACACGGCTTTCAGTTGT
TTATCCAACGGTGCTGTCACGACCATTTCTTTGCCCGCTTTGGGGTGAACAAATCGAATA
GAATGGGCGTGTAAAAATAAACGGTTTAAACCCGCTTGTTGCATTTTTTGGTCAAATTCA
CGGTCGCCGTATTTATCATCAAGGGCAATTGGGTGTCCTGCGTATTGAGTATGCACACGG
ATTTGGTGCGTTCTACCTGTCACAGGCGAAGCCTTGACTAAGGTCGCTATCGGATAACGT
TCTTCAATTACAAATCGGGTCTCGGACGGTTTGCCTTCTTCACTTACTCGTACAATACGT
TCACCACTGGCTAATTCGTTTTTCAATAGCGGTGCTTTAATCACTTTAACGTGCGATTGC
CACTGCCCACGCACGAGCGCGAGATAATCTTTCTGTACCACTTTTTCACGCAACTGTTCG
TGCAAACTACGCAATGCGGAACGTTTTTTCGCTACTAACAACAGCCCCGATGTATCTCGG
TCGATACGGTGAACTAGCTCTAAAAAACGGGCTTGTGGGCGTAACGCTCGTAAGGCTTCA
ATCACACCGAAGCTCAAACCGCTACCACCGTGGACGGCAATGCCTGACGGTTTGTTAATC
ACTAACATCACTTCATCTTCATAAAGAATTTGATGTTCAAGCTCTACAACTTTGTTGAGT
TTGGTCGAAATCGGTGCTTCATTTTTTTCTGCCACACGCACAGGCGGAACTCGCACAATA
TCGTCCGCTTGCAACTTATATTCGGGTTTAATCCGCCCTTTGTTTACTCTCACTTCGCCT
TTACGCACAATACGGTAAATCAGGCTTTTTGGTACGCCTTTGAGCTTGGCGAGTAAAAAG
TTATCCAAACGTTGCCCAGCTTCATCATCACTGATCGTAAAAAATTGAACGCTGGCACTA
ATTACTTTTTCTGTTGTCATTTTGATATAAAGAAAGGAAAAATGAATTGGATTTTATCAC
AAATTCTGTCTCGTGTTAGAATAGGCTGAAATTGATATAGGAGAACATAATGAGTACCAC
AGAAAAAACAAAAGAAATCATACCTGAAATCACTTTACCCCCTGAAGCGAAAGAGATTAT
TACTGATGTAAAAAATCTTGAACTTCAACAACTCCTGGAAAATTGGATTATTCCCTATGG
CACTAAATTGTTAATTGCAATTGCGATTTTTGTTATCGGGCGTTATTTGGCAAGGGCTAT
CAGTACCCTTATCGGCAAAGCGGTATTAGCATCAAGCAAAGATGAAATGCTACAAGGTTT
TGTTCGATCTATCGCTTATTTTCTGTTTTTGCTGATTACAGTGATTGCCTCACTTTCACA
ATTAGGCATTAATACGAGTTCGTTAGTGGCATTGATAGGTGCGGCTGGTTTAGCCATTGG
TTTAGCCTTGCAAAACTCATTACAAAACTTTGCTGCTGGGGTAATACTATTAATCTTTAA
ACCATTTAACAAAGGCGATTTTATTGAAGCTGGTGGTAAATCAGGTAAAGTTGAGCAAAT
GGGGATTTTGATGTTAGAGCTAAGAACGGTCGATAATAAAACGGTGTTGATCCCAAACGG
TAAAGTATTTGCCGACAGTATCACCAACTACTCCCGCAATGAAACTCGTCGCATCGACTT
CATTTTCGATATTAGCTATGAGTCCGATATTGAGAAAGCTAAAGAGATTATTGCTCAAAT
TCTGTTTGAAGATGAAAATGTTTTACACTATCCAGAGCCTACCATTGCAGTCGGTAACTT
AGCGGCAAGCAGTGTGCAGTTATTTGTGCGTCCGTGGGTACAGACGAATAACTATTCAAC
TACACAATTTGCGATTTTGGAAAAAGTAAAAATTGGCTTTGATAAGGCTGGGATTTCGAT
TCCGTATAATCAGTTAGATTTACATTTGCCTGAGCAGACCTCGGTAACCTTTACTAAATA
GTGAATCCTAATAATTAGGGGAAAAAATATATTCTGTTTTCCATAAATAGAATATTATTT
TGTGAGTTCCCCGCTATTTATAGTGGGGCTCATAGAATTTTTCAGGTTATTTAGGTATTA
TTTTTTCCGATTATAAATTTCCTTAGCCTTAGGCACTAAACGTGCTAAATTCGCTTGGCG
ATCTTCGTTTGACGGGTGAGTAGAAAAAATAGACAAACCTGAACTACCATTCGCTTGGCT
CATTTTCACCCACACATTTGGTGCTGCTTCTGGGTTATAACCTGACTCTGCCATTAACAT
CAAACCGACTTCATCGGCTTCTGTTTCTTGACTACGAGAGAAGGGTTTATTGGCAACTAA
ATCCACCCCTGTACTGAGCAAGCCTTCTGTATTCACGCCTGTTGTCGCAGTCACTGCAAC
ATCAGCAAGTACACCAACAATACCTGTCACTGTGCTAACAGTACGATCTGATTTGCCGTG
TTCTTGCAAAGCGTGAGCCATTTCATGTCCCATCACAACCGCAATCTCGTCATCAGATAA
ATTCAACTTATCCACCAGCCCTGTGTAGAATGCCATTTTTCCACCAGGCATCGCCCAAGC
ATTCAATTCACTTAATTTCAGCACAATGATTTCCCATTGAAACGGCACACCTGTTTTATT
TGCTCGTTCCGCATAAAGCTTCATCTTATTGAAAACCGAATGAATGCGATGAGCTGTCGT
TGAGCTAGTATCTAACATACTTTTTGCTCTTGCTTCCTGCTTCACTTTAGCATAATTACT
TTCTGCTTCTTGATTAATTTGGGCTGTGCTAACACAAGCGGTTAAAAGTAGTGAACAAAT
TGCTATAACGCTAAGATTCTTGAAAAATTTCATACTTAATTCCTATCATAAAAAATGCCA
AAGCGTTTACTTTGGCATTATATTCGGTTAATAGTTTAATTATTTTTTCGCACGTTCGAA
AGACTCTAAGATCTCTTGACGAGCTTCATTCACATCGCCCCAACCTTCAACTTTCACCCA
TTTGCCTGCTTCTAATGCTTTGTAGCTTTCGAAGAAGTGTTGGATTTGTGCTTTTAATAA
TGCTGGTAAGTCGCCAACATCTTTAATGTGATCGTACTCTTTGGTTAATTTGCTGTGTGG
AACTGCAACTACTTTCGCATCGCCACCTGCTTCGTCAGTCATTTTTAACACGCCAACTGG
ACGGCAACGAATCACTGAACCTGGTTGAAGCGGGTATGGCGTTGGAACTAATACGTCCAC
AGGATCGCCATCAGAAGAAAGGGTATGGTTTACATAACCGTAGTTCGCAGGATAGAACAT
TGCTGTTGCCATAAAACGATCCACGAAAATTGCACCACTTTCTTTATCCACTTCATATTT
GATTGGATCTGAATTTGCAGGAATTTCAATTACAACATAAATATCATCTGGTAACTCTTT
ACCAGCAGGTACGTTTTCTAAGCCCATTTTGGTTTCCTTCTATTAAATAAGGGTGAAAAA
TTGGCGAGATTATAACGGATTCATTGCCAATCAGCAAAGCAAGCGGTGAGATTCTCACAA
AAATTTGCAAAAAATAATAGGGTTCTGACCGCTTGTAGTAATCAAGTAATTACCCACCTT
ACCGCAAACAAATGTTCAACCTTACGCTGTTGTTCTAATTTATCTCGGATACGAGCAAAT
AACCTATCTCGCTCTTCCTCAATTTCCTCTTCCACATCAAAAATATTTGCCCTTAATTGT
CGGCGTTTTTTCTCTAAATCTTTCAATTGTGTTTCAAAATTTGCAAGTTGTTCTAAATTT
GCTGCTTGGTTTTTCTCACGTTTGACTTGTTTGATTTTTTCACTCACTTCCACAATGGCT
TCCTGAGCAGCCTTGATTTTATCTTCTGCCCATTTATCCAAACGTTCGCTTTCTTGTTTT
AATAACGCCATTTGTGTTTCAGCCTGTTTTGCACTTATGCCCTGAATAGCTTGATTGACA
TTGCTTTGTAAGTCATCGGGTAAAGCAACATTATCTGCGTTTACCTGAGCCGATACGCTA
AACAATTTTCGGCAAAAATCCTCATCTAACCATGCGTTGGTTCAAAAAGTTAATTACTAC
CACATCAAATTTTTGCCCATAACGATGGCAACGACCAATGCGTTGTTCCACTCGTTGCGG
GTTCCAAGGCAAATCGTAATTGATAAGCAAGGAACAGAATTGCAAGTTTACCCCTTCGGC
TGCTGCTTCAGTGGCAATCATAATCTGTGCATTGTTCTTAAAGTGATCAATCAACGCCGT
ACGCATATCCACTTGTGGAGAACCTGTTATTCGACCGGCATTATTTTCATCAGCAAGCCA
CTGTTCATAAACGCGTTTGGCATCAGTGTGATGATTAGCACCTGAAAAACTCACCACTTG
ATTGGCATAGCCATTGGCAATCAAAAAGTCATATAAATAGGCTTGCGTTCGCACACTTTC
TGTAAAAATAATCGCTTTTTGAGCTGCACCAAGTTCCGCCATTTTGGCAAAACCGGTTTG
TAGTGCGGTTAAAAGTGAACTTGCTTTACTATCGTGGCGTAATTGTTTGGTTTGTGCGAT
AAAACCTTCAATTTGAGCGATTTCATCATCTAGTGTTTGACGATCATCCGATGTTAATCC
TTCATCATCATTTGACTCATCATCTTCCCACTCTTCATCCAACTCATCGGCTAAGTCTGC
TTCACTCTCTCTCAAATCAAGTAATAAATATTCTTGTTTAGCCTGTTGTTCTTTGAGTGT
ATAAAGGCGTTTTAAGATAATGCTAAGCGTATCCGCCACGGCATAAGGGCTGGAAGCCAA
TAATTTACGCAAAATCAAGCCAATCAAATGACGTTGTCGCTTCGGTAACGCCAAGCTATG
TTCTTTGCTGATAAAATCCGATACAGCTTGATATAACGCCTGTTCTTCATCGCTTGGATA
GAAATTTTGGGTAAGCGTATGGCGTTTGGTATAGCGGATATATTCCAACACATCTTTGCG
TAACGTTCGCTTTACCACAGTTTGCAGACGGCTTTTTAATTCCGCCATATTGTGCTCATT
GACAAACTCACGGCGAAACACCTTTTCATCACCAAATAAATATTCGTCAAGCAAGGTAGA
TAAACCATAAAGTTCCATCAAACTATTTTGCAATGGTGTTGCAGTGAGTAGTAACTTTTT
ACGCCCATCAAATGCCGAGCGTAATGTTTGCCCCATTTTATTACTGGTACGATGGGCATT
ACGCAGTTTATGCGCCTCATCCATCACGACGCAATCAAACAGTTCTCCGGCCAAAAAATT
CGCGAGTTTGGTTGCATATTGGTAAGAAATAATTATGACTCTCTTGCCCATGTTGGCTTG
CAAAAAACTTGGCAAGCTGCCTTGATATTCTTGTTTTAATAGCGATTTATCCAAAATCAC
ACAAGGTAAACCAAACTTTTCAGCCAATTCATTTGCCCACTGTTTCCGCAACACCGCAGG
GCAGATTACCAACAAACGGCGTTTTCGTTCCGCCCATAATTGGCAAAGCACCAAACCAGC
TTCCACCGTTTTGCCCAAACCCACTTCATCGGCAAGCAATACGCCACGCTCAAGCGGATT
TTTCAGTGCAAATAACGCTGCATCAATCTGATGGGGATTAAGATCTACTTTAGCATTAAA
TAAACCGTCTGAAATACGAGCCACTCCATTTTCGGAACGACACAAAATTTCATTGGCAAA
ATACTTCGCTTGATACGCTGTGATATTCATACAAATTTTCCAATTACCTACTGCATCAAC
AAATGAAACAATTCAACATTAATATAAAAATTTTCTTTTCCTATTTTGGTTTTCGCTAAA
ACACCTAAAGCAACCAATTCGTCAAGACGCTTAACGGCTGTATTACGATGGATTTGACAA
TCTTCCATTACAAAGTCAATTTTTGTATAGGGATATTTGAATAAATTATTTAATAATTCA
TGACTATACACTTTAGGTAAATTTTCACGAATCATCTGTTTTTGCTTCATCATTAGAGCT
TTGATTTCATTAATCAATTTAACCGATTGAATAGCCGTTTCAGCAATACCATTAAGCATA
AAAATCAGCCAAGGTTCCCATTGTTGGGTTTCTCGTACTGCTTGTAACAATTGATAATAT
TCACCTTTGTTGCGATTAATGTATCGTGATAAATACAAAACAGGCGTATCTAACAATCCT
TGCTGAATCAAATACAAAATATTGATAATTCTCCCTGTACGACCATTTCCATCGTAAAAA
GGATGAATACTTTCAAATTGATGATGAATTAATGCCATTTTAACCAAAGGGTCATAATCC
ATTTGTTCAGAATCGTTGATAAACCTTTCTAAACCAGCCATCAGATTTTCGATTTCATCA
TAGGTTTGAGGTGACATATACACCACTTCTTGCGTGGTTTGATTCACTAAACCAGTTCCT
GCTTGTTTGCGGAAGCCTGCGTTATTACCTTCCAACTCACGCTGTATCTCTTTAATTAAA
TTTAGGGTTATCAAACCACTTTTTTGTACTTCATGAAATCCTAAACTCATTGCCTGAACA
TAATAATGAACTTCTTTAGCTGCCCCAGAAGCAAATTGCTGTGTGGCGTAATTACTCTGA
TATAAGTCATCTTGTGTGGTTACAATATTCTCAATTTCTGAACTTTCTTTTGCTTCTTGC
AAAGGCAAAGTACCAAGCAAAATATTGGGATTTGGCATCGTATGCACGACACCTTTTAAC
TCCCCCAATGCACGATGTGCGTGGGTACAGGCTTTAAAAACAGATTTGCTTTCCAAATCT
CCCAACGCGAATAAATCAGGAATGACGTAATTCATACTTCGTTCTCATCAACATAAAAAT
TAGGAATAATGTGCACATTCACACAACATACACAAGAAAATGGGATTTCTTGTGTATGTT
ATTCCGATATGCACACAAAATCCACTTTTCTTGTGTACGTTATTCCTACTTTACCATTTC
AAGCATCTACACCACTATTGCAACATCATCTTAAACATCTGTTTGAGATAAACCTGATTG
CCGTCCATAAATAAAATATGTTTCTCGGCGAAATCTTGTGTTGTTAAATGCCCCACATTG
AGCAAATCTGCCTGTTTGGTAATAGACAAAATAAAGGCAGATAAAATCGGGGTCTCAATC
TTCAATTCACGAGCTAATTTTTGCAACTCATCGTATAACCCAAATTTGGCATTGTCTAAA
TCCATATTGCGAATGCCTTTCGGATCAATCAAGCTAAGCCATTGTTTACCTGTTTGATTG
TCCACAAGCCACAGCAAAAAGTCGGGATAGAAATTGCCCGCCAAAGCAAAACCCAAGCCT
TTGGACTTATTGGCAGCATTGCGTAATAGATACAAATCTTTGCCTTGCGTCCACTCGCTC
AACTTGCCACTTGCTTTAGCATTGACTAAATCACTGATTAAACGCAGTTCACTTTCATCG
CCAATGGCAAGCGGTTGAATACTAAACGGCAAATCTTGGCGTTCTAAGCAAGCAAAAATG
GGGGCATACAAATGCCCATCAAAACAGAGCATTTGCAACCCTTTGTCGCCACCATAAACA
GGTTTTACCCCATTGCTAAACTCGCTAATGCCATCTGCTAAGGCTTCTAATCGTTGTTTG
ATTTCATTACCTTCGTCATTATCAGGCAAACTAAATTGGTATTTATCCAACATAGAGCCA
TTGCTGTCATCCACCGTAACCACTTCATAAAACTGCCCTTCGTAGGCAGCTTTTAAGCGG
TTATAAAAGGCTTTCACATATTCCAGCAATAAATCGATCAAAATCTCTTGCTGCAACGCC
ACTTGGGCAAAACTATCCATCTTTAACGCCGCTTGTGGCATATACAAACGATACCAATGA
CTTTGCTCGGCAAATTGGCGTAACTTCGCTTTATCTAATCGCAAGTTATACCAAGATTGC
TGATGTTTAAAACGTGCCACTTGCAGATAAATCTTATCCCAATCAAAAAAATCAAACAGT
GCCGAATTTAACTTCACTTCATCACGCTGTTCGCCTTGCACTTGAGTGATTGCAGTGCCT
TTGGTGGCAAAACTTTGCACTTTTGGATAGCGATCTAGGCTAATTTCAATCCCTTTAATT
TTGTTCTGCCATTTTTCAGGAATTTCAAACAGATAAATCTGCTTTTCTACTCGCTTAAAC
GACTGCTTACGATTGCCTTTGACTTCTTCTTTGAGTTTTAAGGTTTTCAGTTTGATGGCA
GGCAAGCGTTTTTGTACAGGGAAATCCAACGTCAGCATTTCATCGCCGGTTTGGATATCT
TCATCGTCCAAATAGCCACGGAACACTTCCATATAATCGGCATTGATACCAAAAATATTG
AGCGTTTCCAGTTTTTCTAAAAAGACACCTTTCGGGCGAACGCTTGGCAATGAACGTTTG
AGCGACCATTCACGCCCTTTTAATCGCACGCCACGCCCAAATAACTGAATAATCTGGCTA
CCTTCGCCTTTGCCCATATTGAGCAAGCCCATCGTAGAAACACGCCAGCTTGACCAACCT
TCGGTAAACTTACGCGAACCGATTAAGATATTTACGGGAGATGTTTTATGATTAATTTCA
GCAAATAAACCGCCATTAAACTCATCGCTCACCGCCTCAAACTCATCGGCAAAATTTTCT
TGTGCGGTTTTCAGTAAACCAGAAGCATCGCCGATATTGATAACACCAAATTTCTCGCCT
TGTTCGCCAAGGGATAATGCCAGTTCGCCATCGCTTTTTTTCAAATGGGTTAAACGCAGA
CGGCTTGAATGTGTCGCCCCAAAAATCTTACGCAACATATCTTGATACAAAGCATCCACG
TCATCGACAAAAGAGAGTAATGGCACAAAACGCCCTTTGAAAAGGTGTTCATTATTCTTA
CCCAATATTTGAGGATTATCTAGTATGAGTTCTTTCAACCACTTTTTTACCTGTTGAGAT
TGATTCACAAAGAAAGCCAGCTGTCGAATAACAGTTAAAATATCAGATTTTTCTACTTTT
TGTTCTTCTGTTTCTTTATTACTTTCTTTAACACGATGCCCCACAAACACCATCAATGGC
TTTTCAATATTCCATTCCGCCAATGTCGATTTGTGCTGTTCAAACAAATAAAGTTGTTGA
TAAAACGACAACAAACCTGCCACAAAATAAACAGGCAAATGCTCATCAAAACCTTGTTTT
TCAATATTTAAAATCAGGCTCTCTTTACCATAGCCATCGTGATAAAAATGCTTATAGGAA
TAATCAAACAACACCGATTTAGCATAAGTTTCAAGCACTGCAGTGGTGCGAACCTTTGCC
ATATCCAGCTCATCAAGGGTTAATTTGGCTAAGTCGTCTTCTGATAAACCTTTCAACGAA
CCTTTATTAAACAATAACTTGGCTTTTGCTTTTAGCTTATCTTCCACTTGCTTAGCAATG
GTTTTGCCGCCTGCCACCGCTTGCCCAAGCGTTGCCGAATATTCAAAGGCAAAACCGCCT
TTGACTAAGGCTTCACGGCGTAACAGCCACTGTTCGCCCGATGTGCCACGATGCCCTTCG
TCCACCAACACCAAATTATTGCCTTCAAAGGCATCTACCGACACGGTTTTATCGCCCGAT
TTGTCGGCAAGTTTATTGACATCAATGATTTCAACGCCCAAGCCAACACCCACCTCATCT
TGGCTAAAATTAAATGCCGTCTGCGAGATAACATTTTTATCAAAAAAACTGGCTTGAAAG
CCTGACAATTCAAGCTCTTCTTTATGCTGACGGCTTAAACCTTCGTTTGGGGTAAGCACA
ATCACTTTATCGGGGCGTACAAGCGGTTGGTTTTTGCCGAAATAATGCAAATACTGCAAA
ATATTGACATGCATCAACAAGGTTTTGCCCGAACCTGTAGCATTCCAAAACGCGATTTTG
TTTAAATCATTTAAGCGATACACTTCAAAATCTTGTGCATTTTTGCCCATCTCTTTGGCG
TATTGCACTAACTGCTGATTAAGTGCGGTCTGTAATTCGGCTTTTTTATTAAAATACCAA
TCCAAATAAATTTCGGTAAACAATAGCGATAGATACTGGAAGTATTTTGGACGCAAAATA
TGACCGCTTGTGCGATTACGCTTTTCCGTGATTTTTTGCCAATAATGCACCAACCGCAAA
TCATAAGCGGCAAGCTCCGCAAGGCTTAGCGGATTATCGTGTTCAAAAAATAGCTCATTG
CTTAGGCGGTGATAAAAATGGCTCTGTCCATCGCTGGCGATATGGTCGTCATTTTCTACG
CTTTCCAACAGGCTTTTAAACTCATTTAACGATGTTTTGTGAAATAACGAAAACAGCCAA
CGATTTAAAATTAAATGCTCATCAAAATGGAATTTGGTATTTTGGGGTGCTTTTGCCATT
ATGCATCCCCCTCAAACATCAAGGATAAAAACGCATCTTCAATGCTGACAATCTTCAAAC
TACCACTTTGCTCGCCGTCCCACACGGTTTCAAGGGTATGGTCGCCATTGACATAGACTT
GGCTATACTCACTATCAGCAGGGTTGATGCCCAAACGGTCGAACTGTGCTTGCAAACCGT
CATAGTCGATACGTTCACAATCACGCCAAAAAATCAGCGTTTTTTCGTCCGCACTTTGGT
TCGGCAGACGGCATTCAATCGCCACAAAACCTTGCTCGGCACGTTTATCATCCACATTGA
TAACTTTCGCCCCAATCAGGTAATTAAAGGTTTCCACCAAATCCACTTTTTGCCATTCAT
AGGCACCGGCACTGGTGGTGCTAATGTTTAAGCCATAATCAAAGGGTTTCTCAAAATGCG
ATACATTAAGCAAACTGCCACGACTTTCTAAATTAAGCATATAGTGGAGCAAATAGTCTT
GTTGTACATCGTCTGAAAGATTGTCAAACAAACCACTGTGGCGAAGTTCAAGGTTATTCA
GCGTATCTTCATAGCTTTCCAGTTTCAGCACTTTAACAATTTGCGGTACACCTTGTAGAT
TTTCCGCACCATCTTCCGCAACGGGCTTACCCTCTTTCCACGCTTTGCTATAAACCACTT
TTTGCACACGCGGTTTCAACACCGTATCAAAATATTCGCCTTGTTCCACAAGAATATATT
GACGATTGCCGTTATCTTCGCGGTTTAGGTTAATTACAGCGTGAGCGGTGGTGCCTGAGC
CTGCGAAGTAGTCTAGGATAGTTTGATTTCTGTCATCAATTAAAGTTACTAGTGTTTGAA
TAAAAGTAATGTTTTTAGGTGCGTTAAAAACATCATCTTTATGAAATAAATTTTTCAACA
ATGTTCCTGCGGAAGTTGTTTTGAAATCTAATTCAATTGTAGATTTAACATTTTGAATTA
CTCCACTATATTTTTTATTAGACAGAATACTTTTTAATCGAATGGTTGTGCTAAAGTTCT
TTTCATATATTTTATTATCTTTAAACTCCAAAGCCTTATTTTCAAATAACCCCAAAATTT
TTCTATCTGTATAAGTATTTTCTACAAATGAATTTCCAAGATAAGAGATATATCTTAAAT
AACCTTGAGAAATTAAACTTTCATCTACTTCACTTAATTGTGTTTCTTTTTTCAAAATTA
GATTTTGTGATTTTTCATGATAATAAACAGTATAGTGTTTATCTGAATTTAAATTTTGTA
CTAAATTATTAAATTTATTTTCACCAACCAACACTCGCTTACCACTATTATGGACATAGT
TACCATGTTCATCTTGTGTTAAATCTTTAATATCTTTTGGAATATTTTCTACGAAATAAC
TTTTTGAGTTATCTAAAACATAAATTAGACAATAATCATTACACACGGAAATAAATTTAG
AGTTTTTTCTACCTTTTGGGTTGTTTTCAACAGTTAATAGAGAAATAAAGTTTTCTCTAC
CGAAAACATTATCAGAAAGTAATTTCAAATTAGCTTGCTCATTATCATCAATACTTTGGA
AAATCACACCTGCTTGATTTAGTAAGGGTTTAGCAAGTGTCAAACGACTATGTATCAGTG
TTCCCCAACTTGAACTTTGATATCCATCTTTATAAATAAACCCATCTCCACCCGTATTAT
ACGGCGGATCAATATAAATACATTTTACCTGTTCACGATAACGGGCTTGTAATAAATTTA
AGGCTTGGAAATTATCTGAATGAATAAGAGTGCCGTTGATATGGCTATCAAAGTCGCCCA
GTGAGCGTGAAAGTTCGGAAATCAGTGTTGATTGGAATGTGGCAGAAAAGAGTGATGTAT
CCACAACAAGATGTTGTAAATCATTATAACTATTTGAATTTAAAGGCGTTTTACCCCCCC
CGTATTGTTTGCTTTTTGAGCATTTAAAAATGCTTGAGCATCTGCAGACGGCAGGTTAAA
TAGGCTTTGCCATTGGGCAAGCTGTTTGCTGTTATTGGCAATTTCTTCAATAAATCTGCC
CGCTTGTTCGAGCTGCAAAATATGGTTAAGGGTAATTAAATAGTGATGCCCCGCCACAAA
TTTCTTTTTCAGCCACAATTTTTTCTGGAAATTTTCCAACTGTGCCAAAAAGGCAATAAG
CTCTAAAGCAATGCTGCGTAAGGTTTGGATTAGGCGTAAATTCGCTTCAAGCGGTGCGAA
ATGGCTAATATTTTGCACATCGTCCAAACTCATCACTTCGTTTTTGATATAAAAATCCAA
TTCACGGCGTAAAAAACCGCCTAAATCTTTATGGATAAAATAGTCGGCACTGTTTTTTTG
CGTGTAGTCGCTTAGGTGTTTTTCCAATAAAGTGCGGTTAGGATTTTTCTCGGTTGGGCA
ACGCTCAGCTAAGGCAATCCACTTGGTTTGTAGCAAGTCGTGAGCTTGCAACGTGGCTAA
ATCTTGCTCCAAGATTTTCTCTTGTTTTGCTGATTTTTCAAAGGGTTTGTAATCAAACAA
AATAGTTAAGGTTTTGCCGTCTTCGCTTTGGCTGATCGGCTGAATATCGATGGTTTCGAT
TTCGCCATCTTCATTTTCACGTTCAATGGTTTGAGCCGTGGCAAGGGTAAACAAGCGTTT
GGCATCGTTGTCTTTGCGATTGTCTTTGGCAATATCGGCACTGTTTAAACGGAAAAAGAC
GGTACGACCATCATCAAGGCTAAAACGATAATTGCTGAAATTCTCGCCCGATTTGGTGTA
GTACTGGTCTTTATTCGCCCAATGTAGCAACACTTCTTCGCCTGCATAAGGCACGGCATA
AGTATCGCCTTTATAACGGCGTTGGCTGATAAAATCGCCCTCTTCGTAATAGCGACTGAA
AAAGGTTAAAAGATGGCGATAAACCGCCGTCTCGTGATCAGCACTGCCTTTTTTGGCTTG
TTCGATTTTGCTTTGCAGTTCTTGGACTTTTGGCGATTGGTTTGGGTCAATGCCTAGCTC
TTGAGCTTGTTTTTTGGCTTGCTCCAGTTCCGCCTGCCAGCCTGCGATTTGCTCACTTTG
GTTATCACCCAACGCCTGCTTCACTTTTTGTGGCAAGGTTTGCGAAAGATACTTTTCAAT
CTCTTGGCTACGCGTGTTTAAAATCCGATAAATCCCAAAATCCAAATCTGCTCGGTTGAT
TTGGAAGATTTCTTTGAGTTTATGAGTGAGTTCGATAAGTTGGGACATAAGAATTCCTTC
AATTTTAGGTAAATTTGGGGAATTATAGCAAAGATAACTTGAGTGTTAAGGCTCTTACTC
CGCAAAAATTTGCAAAAAATAATAGGGTTCTGACCGCTTGTGATTTTATTTAGTGCAATG
ATAAATTCTAATAATGTCAATTTACGCAATAACAAAAACAGCTATAATCAAACTCGCAAA
AACAACTACAGTATGTAAACACAACATCAAACATTCAACATTAACAACACAGGATTTTTA
TTATGGCTAACTATTTCAACACATTAAACTTACGTGAAAAACTTGACCAATTAGGTCGTT
GTCGTTTTATGGATCGTAGCGAATTTGCTGACGGTTGCAACTTCTTAAAAGGCAAAAAAA
TCGTGATCGTAGGTTGTGGTGCGCAAGGTTTAAACCAAGGTTTAAATATGCGTGATTCTG
GTTTAGATATTGCTTACGCATTACGTGCAGAAGCGATTGCAGAAAAACGTGCTTCATTTA
CTCGTGCAAGCGAAAATGGTTTTAAAGTTGGCACATACCAAGAGTTAATCCCAACTGCAG
ATTTAGTGATTAACTTAACCCCGGATAAACAACACTCAAAAGTGGTTGCAGATGTGATGC
CATTAATGAAACAAGGTGCTGCATTTGGTTATTCACACGGTTTCAACATTGTTGAACAAG
GCGAGCAAATTCGTAAAGACATCACTGTGGTGATGACAGCACCAAAATGCCCGGGTACAG
AAGTGCGTGAAGAATATAAACGTGGTTTCGGTGTGCCGACATTAATCGCTGTTCACCCTG
AAAACGACCCGAAAGGCGAAGGTATGGCGATTGCAAAAGCGTGGGCAAGTGCGACAGGTG
GCGACCGTGCGGGCGTGTTAGAATCTTCATTCGTGGCAGAAGTGAAATCTGACTTAATGG
GTGAGCAAACCATCCTTTGCGGTATGTTACAAGCAGGTTCTATCGTGTGCTACGACAAAT
TAGTGGCAGACGGTAAAGATCCGGCATATGCAAGCAAATTAATTCAATACGGTTGGGAAA
CCATTACTGAAGCGTTAAAACAAGGCGGTATCACATTAATGATGGATCGTCTTTCTAACT
CAGCAAAAATCCGTGCCTTTGAATTAGCGGAAGAAATTAAAGTCCAATTAAACGATCTTT
ACTTAAAACATATGGACGACATCATCAGCGGTGAGTTCTCATCAACAATGATGGCAGACT
GGGCAAACGGCGATGCAAACTTATTCAAATGGCGTGAAGAAACAGGCAAAACAGCTTTCG
AAAATTCACCAAAAGCAGAGGGTATCAAAATTTCTGAACAAGAATACTTCGATAACGGTG
TCGTGATGGTTGCAATGGTGAAAGCCGGTGTTGAAATGGCATTCGATGCAATGGTTGCAA
GCGGTATCTACGAAGAGTCTGCATACTATGAGTCATTACACGAGCTTCCGTTAATCGCAA
ACACTATCGCGCGTAAACGTTTATACGAAATGAACGTAGTTATTTCAGACACTGCAGAAT
ACGGTAACTACTTATTCTCACACGTTGCAACGCCAATTCTTGCAGAGAAATTAATCCCAA
TGTTACAAAAAGGCGATTTAGGCGAACCAACACCAACCGTTGAAATCGACAATGTGTACT
TGCGTGATATTAACGATGCCATCCGCAACCACCCTGTTGAGTTAATCGGCCAAGAATTGC
GTGGTTATATGACAGATATGAAACGCATTGCTGTTGGTGACTAATTTTTAGTGATAAAAA
AGCCTGCTATGGAAATAGCGGGCTTTTTGTGTTTGGTTTAATTAATATGAGGCTTTGGTA
TTCTACAACTAGCCCTTACGTTCGCAAAGCAAGAGCAGTAGTGCATTATCATAACTTGCA
AGATTAAATTGAATTAGGGGCTGACGTAGATGATCTGCACCCCAAAAGTTGGGCTAAACA
ACCAACTAATTAAGGTGCAGATTTTTATGACTAAATACACCCAATCTTTCAAACAAAAAG
TCATCGAATTTTATTAAAACAAAGCGACATAACTACAACAAAAAAAGCAAGATAAATAAC
AATTTCGCTTTTTTCACATACAGCAATAAAATTTCATTTTTTAGAGAAAAGGGCTTTAAC
TATTCCACTAGCTAAAGCCCTTTTAGTCTTTTTTACGTCTTTAGTGACGTTTTCAATCAA
TCAGAAAACCGTTTTTTGACGGTGCAAGCAAACAATCTGATTGAAAGGTAAAACCTATTT
ACTTAATACAACCTTGAATTAAATAACCTGCTGATTTTCCAACAAGGAAAGGGGCGTTAA
TATCCGTGCAACGAATAATTTCCACTTTACCGCCTTTCTCTTGGTAAGTATCAACAAATA
AGCCGTCTTTACGTCTTACCGTGTAACCGTAAGACGGTTCAAAAATATTGCCTTTTTTGC
CTTTATCTTTACCGTTTGCAACATAAGCCAAAACAATGCTATTTGACCAGATTTTTTCTA
AATTGCCGTCTTTTTCTTGCGAAGCTGCACCGATTTTTACCGTTTCAACGCCAATCAATT
CAGCAAAAATTTCAGGGGTTAAAATACCTGTGCGAGTGTATTTGATACGTTCTAAAAGGT
TTGTATTTTCTTTTAAAATTTTCCAAACATCTGAAGCAATTACACAAACATTAGGCAAAC
GCCCAATAGTAGCAGAAACAGCTTCTAAACCATCATTGATGAATTTTAAAGGGCCAGATT
TTGCATTTGTGAAACGTTGTGTTTCAGTCAGTGTAACAACATTTTCAGCTGAATAATTAG
CTGCATTTTGTGCAATTTCAGCAACAGCCACTTCACGCCCTAACGCAATGACATCTTGAA
CAACAGAAAGAGCGTATTTTTTCAAAGGATAGCTGGCATCATTATCTTCACGATAATCAA
TAGGGTATTCAATATCGTGTTCTTTTAATTCTACGCTTAAACTTGTTACATCTTCAGGCG
TTAAGCGGTTAGAGTCGCCGTGTAATTCTCGAACGGTTGAACGAGTGCGAAAAGCTAAAC
GCCCAAACTGTGGGATTTTGCCCGCTTCTTTTGTAAGGTTATCAAATTTAGGAATATACA
AATTTAAACCTCCATTAAATTTCCCAAATAATTCTAAAAAATGAAACCTAAACTTTGCTT
TATCACCTTGTGCCTTTTCGTAAGCTTGTTCAATACAACTGTCTAAAGTTTCGATTAAAT
TATTGTAAGCAACTTCAGCATTGTTCATATATCGCTCTGTTTTAATCATTCAACCAATAC
CGCAAACTTTAAACTGATTTATAAAACTGCTCTTTTAAACTACTTTAATAAAACACTTAT
ACTGCAATACATAACTAATGCCAAATACAACAAGCAAGAATCAAATTTAAGGCGTTTACG
AGCGTTTATAAACACACTAAAAGACAAAAGAGCTACACTTGTTCGGCTTAAACAGAAAAA
GGGCTTAAAAGGGCGTTTTTGTGGGGATTAGTAAAAATTAGGGGAAATTTGACCGCTTGC
AAGAAAAGATTTGAATGGTTCAACTTAATGAAAGAAATTCTATTTTATAAAAATCAAATA
GTTATGAGTAAACAACAATGATTTTAAAGTTGAACATTCAATTTTTTAATTAAACACTTG
CTATTTATCTTAAAACGCGTATGACTGTTCTCAAGGTGTCGTAACCTTACACAAAGCGGA
TAACCGCACCCGATAGATCAAGCGGTTTTTTGTACCTAAAATTTGCAATTTTGGGGCAAA
AGGCACAATTTATTTAAACTCAATACCGAGGGGGCGAGGAATACAACACCCGAAAGGGAA
ATAACTCCAGCCGTCTTTGTGTGGCTTACGAACCCCTTGGCACCCTATTTTATAGGGTAA
AATTTCGTAAATACACAAAGGAGTTCATTATGAACGCTCAACAATTTTCATTCAAACTTT
ATTCACGTCTTATCAATAACCGTTCACAGCTTTTGATTTCTCTGCAAGATTTATATATTG
CGATTGATAAGGCATTCCAGTATCTGGCACATTAAAACTGATGTTACCTAAATTAGGCTT
TATTCTTAATCAAGACTACATTGAGGTTGAAAGCTGGCGATCTGATCAATTGGCAATTAC
TTTTTTAATTACACCCGAAACAGCTTTAATTTACTTAAACACTTTTGAAACAACGGATAA
AGTAAAAAATGCATTAAAGCGATCGCTCAATTACTTTCAAGTAAATCTCCTGAACTTGAA
CAAAGTATAATAAATCAAGAAATCACAAAACAGCACTACATTACGCAAACACAAGCATTT
TTTGAACAATATTTTTCTTATAAAGGCGTTCATTTTTATTAAGTAAAGATGATTTAATAG
TACTTGAGCGAATGAAAGGAGCTTGCACCGCTTTTGAGCAAATGCTACTTGAAGTGAATA
ATAACCGTTCATTAAGCTATGAAGCCTTAGCCGATTTATTTTCTTGTTGTACCGCTCCTC
TATTTGACGTGCTGAAACGTATAAAAGACGTAGGCGATGAAACCAATACAATTAAAGCCT
TAGGGGCTGTTGATCTTTTGAGTTTAAATCTTAACCAAACAACAATTTCCCCCAGCGAAT
ACAACAAATCATTGCTAGCGATGCCGCATAATTTCTTGCTAACTTATCGTACCGAGTCGC
AATGGCTCGGTATTGTTTTAAAAAAGCAAACGCATTTTCAACTAAATGGCGATAACGATA
TAAACACCAGTCTATATCCTCATTACCCATCTTTGAATTTCGTCTGCGAGGTATAACCGG
AACTGCTTTTGTTGTCGTCAAAATAAGTGCTCGTAAGGCTTCACAATCATAACCTCTGTC
TGCAACAATGGTCTCACTGTCAGGTAACAATTCCACAAGCTCAGGTGCAGCTTTACTGTC
GTGAACTTCACCCCCGTCAGAACAAAATCAATAGGATTTCCACAACTATCTACCGCTAAA
TGAATTTTTGTGCTATTACCGCCACACTTTTGCCAATCGCTTGCGGATTTTGACCGCTTA
GTTTGTACGGAATGGTTAGGTTTTGGCGAACTAAATTATACCAAATTTCTATGTCGTTTG
TTTTTTTGTACTTAAAAGATCAACACGCTCTAGACATTTTGAATAAATTAAGAGCATACA
AGAAAATTTTTTAAAAAAGTGCTAGACAAGCGAGAGTGAAATCACTAATATACGCCTCCG
TTGCGACGCAGTACTGAAAACAACGCGTTCGTAGCTCAGTTGGATAGAGCGTTGGCCTCC
GGAGCCAAAGGTCGCAGGTTCAAATCCTGTCGAGCGCGCCAGAGGTAATGCAATATCGAC
TAGAAATGGTGGCTATAGCTCAGTTGGTAGAGCCCTGGATTGTGATTCCAGTTGTCGTGG
GTTCGAGTCCCATTAGCCACCCCATTAAATATATGCAGTGGCATATCAGACGGCGAGTAG
CGCAGCTTGGTAGCGCAACTGGTTTGGGACCAGTGGGTCGTAGGTTCAAATCCTATCTCG
CCGACCACTTTATTTTGCTCTTTAACAACTTATCAGACAATCTGTGTGGGCACTTGTTGA
TTGACTTTGTTTAAAAATATTTTTTTAATTTTGAAGTCTTGATAAGTGCTTAACTTGAAA
TTCATATTAAGTGATTTTTATAGTCAGTACATATTGAGCGATTAAACTTTTTAAATTGAA
GAGTTTGATCATGGCTCAGATTGAACGCTGGCGGCAGGCTTAACACATGCAAGTCGAACG
GTAGCAGGGAGG
>H259 Scaffold2
GTGATTTGGCTTGCGATTAAAGATGCATCAAAAAAATGGACAATGCCGATTCAGAACTGG
AAACTGGCGATGAATCGATTTATGATTGATTTTGGTGATCGCCTAGACGATCACCGTTAA
GTTGAAATGGGTGTTTACACAGAATTTGGGATAGGGTCGTTTAATACTGGTTTTATTATG
TTGTACTTCCACGACTAATTAAATGGTAGCAGTTACCACAATTTCCACTTTCCAATTGGG
GTTAGCCAATTTTGCTTCAACAGCAGCTCTTGGCGGTGCATTACCTTCAGCAACCCATTC
GTCCCAAGCTCGGTTCATTTCATCAAATTCAATCATATTGCTTACAAAAACTTGAGCCAT
CAAAATTCGACTTTTATTTGTGCCTGCTTGGGCTAACCATTTATCAATTTCGGCTAACAC
TTGCTTTGTTTGACCGTACATATCTTGCGAATCATCTTCAGGGACTTGTCCTGCAAGATA
GGCTACACCGTTATAAATTGCCATTTCAGATAGGCGTTTACCGACTTGAAATCGTTGGAT
CATTGTTTCTCCTAATGAAAGCGGTGAGTAGATAGCAAATTTTTGCTATTCTCTCACTGC
TTGAAAATGAATTACTCGACTTTGACAATCCAGCCTTCAGGTGCCTCTACATCGCCAAAT
TGAATTCTGGTTAATTCAGCGTATAAACGTTTAGTGATAGGGCCAACTTCTGTTTCAGAA
TAGAATACGTGGAAGTTATCCCCATTTTGAATACCACCGATAGGGGTAATTACGGCTGCG
GTACCACAAGCACCAGCCTCTGCAAACTGATCTAGTTGATCGATATAAACATCGCCTTCA
ATCGTTTCCATACCTAAACGCTCTTTAGCGAGATGAAGTAACGAGTATTTTGTGATACTT
GGTAAAATAGACGATGAAGCAGGGGTAATAAATTTGTTATCTTTTGTAATACCAAAGAAA
TTTGCCGCACCGACTTCTTCAATTTTAGTATGTGTTTTTGGATCAAGGTAAATTGCATCT
GCGAATTTACGCTCAACGGCTAATTCGTGAGGCAACAGGCTTGCTGCATAGTTTCCGCCC
ACTTTTACACCGCCGGTACCGTTTGGTGCAGCACGGTCATAATCAGACACAAGGAAATTC
GCTGGAGCTAAGCCACCTTTGAAGTAAGCACCAACAGGCACACAAAAGACAGAGAAAATA
TATTCCGGTGCAGCACGAATGCCAATATTTTCACCCACACCAATCACAAATGGACGTAAG
TAAAGCGTTGCTCCTGTTCCATAAGGCGCTAACCATTCTTGGTTTGCTTTGACAACCTCT
TTACAAGAACGGATAAACATTTCCACTGGCACCTGTGGCATTAAAAGGCGATCACAGGTA
GTTTGCATACGTTTGGCGTTTTGATCTGGACGGAAAAGATTAATCGAACCGTCTTTGCAA
CGATAGGCTTTCAAGCCCTCAAAACATTGCTGACCATAGTGCAATGCAGTAGAACCTTCG
TGAATATGTAAAGTGCTGTCGGTAGTTAATTCCCCCTCATTCCATTTACCCTCTTTCCAA
TGTGCAATAAAACGATAATCTGTTTTGATATAAGAAAATCCGAGGTTTGCCCAGTCAATA
TTTTTAGTCATTGTTGTGTCCTTTATTTTTTTATATGAGATATGAGAAATTTACAACGTT
TCTAAAGAAAAATGAATGTTTTCAATGAAAAAAATAGGATTTTTTATCGAAAGTGCGGCT
TTGGGTGGCAATTTTTGTATATTCTGGTAGAATAGTAGGAAATTCTGCTATAAAAAAACC
GCCCAACATGGGCGGTAGCTAAACCAAAAGGTTCAAAATATACAGGAAGTGAAACGAGTA
ACTTTTTTGTTACTCTAGTCTAGTTTCCTAGACCAATATGCAAACACAACATCATACTTA
AAATTCAAAAATAGCTAAAAGACAGCTATCACTATCCATCTAAGCATGGTGCTGAATTTT
AGAGATGTTTGACCAGTTATACAAACGAGATTTTTTAATTTTATTTATCAAAAAAAGTAA
TCTAAAAAACTCACTTTTTCTAGTAAAAATTATGAACAATAAAAAGTTACCGCCACTCAA
TGCTCTCAAGGCATTTGAATCTGCTGCTCGTCATCTTAATTTTACGAAAGCAGCAGATGA
ACTATTTGTTACCCAGGCCGCAGTTAGCCATCAGATTAAATTACTTGAAGATTTTTTAAA
TATTCAACTTTTTCATCGGAAAAATAGGGTGTTAGAATTAACGGAACTTGGTTTGCAATA
TTTTGATGAAATTCGTCCGCTATTAGAGCAAATTGCTAAAGCAACGGATAAAATTCGTTC
TAAAAATAATAGACAAATTCTTACAATTAGTGTGCCTCAAACTTTTGGTATGCATTGGCT
TGTTCCTCGGTTGAGTAAGTTTCATGAGCGGTTCCCCCATATTGAGGTCAGGATTAAAGG
TGTAGATCAAGATGAGGCTCAGCTTGGAAAAGAAATTGATGTTGCTATTTATTATGGTTC
AGGTAAATGGGAGAATGTGGAATCTATTCGCTTAACAGAAGCTCCATTAGTAATTTTAGC
TTCTCCTAAGTTCTTAGAGGAAAATCCGTTAAAATCACCAAAAGATCTGATTGGAAAAAC
ATTATTGCATGTATTTAGCCGTAATAAATGGAAGCGAACGATTGAATATTTTGGTTTAAG
TGAACAAATTGATGTTGAGGAAATTGGTCCAATTTTTAGTCATACATTTATGGCATTACA
AGCAGCTTTGTATCAGCAAGGTATTGCTATTGCCAACAAGACTATTGCTCAGCATGAATT
AGAACAAGGAAATTTAATTGAGCCTTTTTCTACAGGATTAAATGATGAAAAATCATTTTA
TGTTGTTTATCCATCTCAAATATCAGACAATCCTAAAGTACAGCATTTTGTTGATTGGAT
TACGAAAGAAATTAATATATCTGAGTAGTATAATAACTCAAGAGGAAATATGAAGTATCA
GTGGATTTTATTTGATGCGGATGAAACGTTATTTTCATTTAATTCATATTTAGGTTTACA
AGCAGTTTTAGCTTGTTATGGTATAGAGTTTTCCCAAGATAATTATGAAGCTTTTCAAGC
TGTGAATAAGCCCTTGTGGCTTGCATATCAAAATCAAGAAATCACAATTGAACAGCTTCA
AATATGTCGATTCTCTAACATTGCAAAAAAAATTGGAAAAGACGAATTAGCTTTAAATAA
TGAATTAATGTTAAAAATGGCTGTAATAAGTAAACCATTATCTGGAACTATAGAGGTATT
AGAAAAATTGTTTGGAATAATTAGAATGGGAATTATTACAAATGGTTTAGAAATATTGCA
AAAGAAGCGTCTGGAAAATACTAATACAGAAAAGTATTTTGATATTGTGATTAGTTCGGA
GGTTGCAGGGGTGCCAAAGCCAGATGAAAGAATTTTTAAGTTTGCTTTTCAACAAATGGG
AGATATAAATAAGTCTAGAATATTGATGGTAGGAGATACTCTTTCTTCTGATATTTTAGG
TGCAAATCAAATAGGTATTGATTCTTGCTGGTTTAACCCTTGCAAGGAAGTTAATCATAC
AGAAATTAAGCCAACTTATGAAATTACTGATTTAAAGCAATTACTTAATATTGTACTAAG
TTAGAAATAAAGGATATATACGTGAAATTACAGCAGTTACGCTATATTGTTGAAATCGTT
AATCAAAATATGAATATTACAGAAGCTGCTGAGGTACTTTATACATCTCAGCCTGGAATT
AGTAAGCAAGTCCGTTTGTTAGAAGATGAATTAGGTATACATATTTTTGAACGATGTGGA
AAACATATTAAAGCGCTTACTCCGGCAGGGGAACGTATTATTACAATTGCTCGGGAGATG
TTGGCACAAGCCCAAGGGATTAAATCTATTGCAGAAGAGCAAACAAGTCCGCATAAGGGA
ATACTCAGAATTGCAACTACAAATACCCAAGCTCGTTACGTATTACCAAAGATAATTGAA
AAATTTAAGAATAAATACCCCTCCGTAAGTTTACATCTTCATCAAGGATCTCCAACACAA
ATATATGATGCATTAATGGCAGGAGAGGTTGATTTAGCTATTATTACAGAGGCTCAATAT
CTTTTTGAAAATGTTATTCTGTTACCTTGTTACATGTGGAATCGTTCAGTGATTGTAAAA
CCAGATCATCCTTTGGCCAAGCTAAATAAGCGAAATAATAAATTAACTATTGAAGAGTTG
GGACAATATGATTTAATCACTTATACATTTGGTTTTACGGGGCGCTCAGATCTGGATAAG
GCTTTTAATAAACATGGTATTCTACCTAGAATAGTATTTACAGCTACTGATGCTGATGTT
ATTAAGACCTATGTTCGTTCTGGCTTAGGTATTGGAATTATGGCAACTATGGCATATACG
AAGGAAGACAAAGATTTAGTTGCTATTGATGCAAGCCATCTTTTTCAATCTAGTATGACA
CAAATAGCTTTTAAGCGAGGTGTTTTTTTACGTAATTATATGTATGATTTTATCAATTAT
TTTTCTGCTCATTTAACTAAAATAAAAGTTGAAGAAGCTGAGCAACTTCGTGATAATAAT
GCGATTGCTAGGCTTTTTGAGTACGTTAGTTTAGAGGAAATTTAATGAATGCATTAAAAA
ATTAGAAGTATTAATTATTTCTTTTATTTGTATTGTTCAATCTATAAGGGCAGAAGAGTT
TCATATCAAGTATAAGTCTAATTATATAATGCCAACATATATCCATTTTAAAAAGAGTGA
TGAATATTATTCAATAATATCTAAAATTAACATTCCTTTATATAATATAGTATTTAATAC
AGGTGGTAAAATACAAGGTAAACAATTTAATATGTTGAATTACCAAGATATAAGAAATGG
GAAAACTTATGCTAAGGCAGAGGTTAAGGGAACAGTAATTCAATACGGGAAAGTAGTAGA
ACCACTTAAACAGGAGATCTTAACTTTACCAACGTTTGATTTATTTTCTATTGCATTTCA
ACTCAGCTATTATGGAGTATTACCGTATAATTTTCAAACGACAAATGGTAAAAAACTTTA
TCCACATAAGGATACGATTGTAAATGAATCTAGAGCTATTCTTAGAATAGGAGAAATAGA
CGTTGAGGAAATAACTTACAGATTCAAAACGGGTGCTAAACAGATTATAGTGAAGAAATT
TTCAGGTGAAAAAATTTCCTCGTTATATTTCTTATAATAGGGATGGGGATAATTATGAGT
TAATTTTTGATAGTTTTTTGAACTAATTTTAACTAACACTAGTTCTGATTAATCATTATT
GACATATATGTAATATATTAGAGTTGCAAAAAATTATTAAGCAATGTAAATTTTTGTGAA
AAGTGTAGGAGATGTCACATTTTTCTATTTTTCTTGATGACAACGTTTGGGAAATCAGTA
GAGTAGTTGCTTATCCATCTTATGGCTTTTCTTTGAACCTTTAGTATTATGGACGATAGT
TATATATTTCCCTTAAGCTCTCCAATAATTCGGATTTTACAAATTACCGATTCACATTTA
TTTGCATCAGATACTTGTGAACTATTAGGGGTTAATACCACTCAAAGTTTTCAAGCTGTG
CTTAATATGATCATGAAAGAATCATTTGAGTATGACTTGATTCTTGCAACAGGCGATCTT
GTTCAAGACCATAATCGAGAGACATATCATCGTTTTGCAAAAATGGTTAAACCGTTGGTT
AAACCACTCTTCTGGGTAGCTGGAAATCATGATTTACAACCACAGATGCGTAATGCTTTG
TCTATTTATTCTCAAATTAAACCTGAAAAGCATATTTTAGTTGGTGATCATTGGCAGATA
ATTCTTCTTGATAGCCATATTCAAGATAGCCCTAAAGGTAGATTAGAGTCTTCTGAGCTT
GCTTTTTTAAAAAGAAAGTTGGAAGTCCATCCTGAACGATATTCTTTAATTGTTTTACAC
CATAATATTCTGCCAACAAATTCAGCATGGCTTGATCAGCATAGCCTTTCTAATGTAAAT
GATCTACTTGCTACATTAAAAGCTTTTCCGAAAGTGAAGGCTATTGTACATGGGCATATT
CATCAAGAGGTTGATGCTCAATGGAATGGGTATCGTATATTATCAACGCCTTCAACGTGT
ATACAATTCAAACCACATTGTAATGATTTCACATTAGATGCGATTCCTCAAGGGTGGCGT
GAGCTTTGTTTAAATATTGATGGCTCTATTGATACTGTGGTAAAGCGTTTAGATAACAAC
AATTTTTTACCCAATTTTCAAGCATTGGGATACTAGAGAAATTTATCCTTTTTAAGCAGC
CATTAAGATTAGGAGTAATAGACAAACAGTTGTTAGAAATATTTATTCTCAATTATTTTG
TATTCTATTTCTATTCAATTTGATTTTTGCAGCGTCCCCCTTTTTGTAAACAGCAGATAT
TATACAGTGTCACATCTGAGATATTCATCAATGCTTCTTCTGTTAAAAATGCTTGATGCC
CTGTTAAAAGCACGTTATGGCAAGAAGACAAACGGCGGAAAACATCATCTAAAATCACTT
CATTTGATTTATCTTCAAAGAAAAGATCACGTTCGTTTTCATAAACGTCCATACCTAACG
CACCGATTTTACGACGTTTTAATGCTTCAATCGCTTCAGGAGTATCAATTAATGAACCAC
GGCTGGTATTGATGATCATCACGCCGTCTTTCATTTTGTCAAAAGCCTCTTTATTCAACA
GATGATAGTTCTCTGGCGTAGCTGGGCAATGTAGGGTTATCACATCGGACTTAGCATAAA
GTTCATCAAGTGTGACATATTTTGCCCCAATTTCTTCCACAATAGGATTTTTAAATGGGT
CAAAGGCAAGAATATTCATTCCAAAGCCTTTTAAAATTCGCGTTGTTGCAATACCAATTT
TCCCTGTGCCAATCACCCCAACGGTACGTTTGTACATATTAAATCCGATTAGCCCTTCAA
GAGAGAAGTTTGCTTCACGGGTACGCTGATAAGCTCGATGAATACGGCGGTTTAATGTCA
TCATTAAGCCAACGGTATGTTCAGCCACAGCTTCAGGGGAATACGCAGGTACGCAAACAA
CTTGAATACCAAGTTCTTTGGCTGCTTGTAAGTCTACATTATTAAAGCCTGCACAACGCA
AAGCGATCATTTTCACGCCCACTTTTGCCAGTTTCTCAAGCACTGCTCGGCTACCATCGT
CATTTACAAAAATACAAACAACATCGCAACCTTCCGCCATTTTAGCTGTACGCTCATTGA
GCATAAAATCAAAAAATTCAAACTCAAAATGGTATTGTTGATTAGCTATTTCGAGGTATT
TTCGATCATAATTTTTGGTACTAAAAACGGCGACTTTCATTGTGCTTTCCTAAATAAGTT
TATCATTCACTAATTCAAATGCATTAGATAGTTTTATTGAGAATTCTTGAGGAGTATATT
TATCTATTTTTTCTTTCCATATTCTAATCATCTCATATCTATTTGTTAAGCTAGTGTCCC
AACATTCAGAAACTAAAGATAAATCAATACAATTCAATATATGTTTAATACGAGCCACAT
ACTTAAACAAAAAATTATAGTGTAGTTTAGATAATTCATGAGTACCTAAAACTTTAAAAA
TAAATTTTAGATCTTCATCAATATCCTCTATTCTCTTTTTTCCTCCTGCAGAATATTGAT
CTCTCATATTTGGACAAATAATAGAATAGTAAGAAACCCAAAATGCACATAGTCTCGAAT
AATTTGAATTAAAAACTTCAGGGTAAAGGATAAATCCCTCAGCAATAAGATCTCGTTTTT
GCTCTTTTTCTAAGTTTGTAAAATCAATAATTTCAAAATTTCTACTAAAAGTACTTTCCT
CATCAATCCACCATAGTGAATTATCTTTTCCTAACTTAGATTTATAATATTTCTTAATAG
ATTTAACTGGTTGTTCCTGATTTCTTAATTCATCATATGATATATTCATTAAGTCAAAAA
TAGATTCACCTTTCGGTAAATTCATATCTATTTCATATCTAGGATAATGAGTAACAGAAA
TTCCAAATAAACAATCCTCATAAATTCTGTACTTAATATCGGGTATTCCTCCACACTTAC
CAAAGAACATATAAATTTTCTTTACACACTCAATTCTAGACGATTCAAGTACACTATTGC
CTATGGACTTCCATTTATCATCCTTAGTAAATTTAACCTCAACTCCCCAGTAATTATTTA
TAACAATATCAGGGAAATCTCTGTCTGCTGTACGATATAAATTCCCTTTAAATAAAGTAC
CATCAGCACAAACTTGCATACAGTTAAAAACCAAACTTTCAAATTTGTTCCCTGAATTTA
TTGATGGATCTAAATTTTTTAGTACCAGATCACGAGTTTTATCTAATAACTCTTCAAATT
TCTGTTTTTCATTTATATCCGCTGTAGTATAAATCATTTCAGGGTTTCCTTTACAGATTG
AGCAAGATGCCATGCAAATACAGGGGCTACTGCATTGCCTACCTGCCTATAAGCATCAGT
CGTCGAATTTAAAAACTCAAAGTTATCTGGGAACGACTGAATACGAGCTGCCTCTCTAGC
AGAGAGCCTCCTCGGCAAGCTATAGTGAAATTCAATATTTCCATGATGCTCAGCCCTCAT
TGTTGGACCTGGGCGATCCGCTTTTGTTTTGGTGTTTCCTTGAGTTCCTTGAAATAACTT
AGCTTTAGAATAGCCACTATTTGGTAGAGAAAAATGTTTTTCATCATTTTCTAAATCACC
GATTGCCCTTTTTAAATCAACCCATTTTTCTGTAGATTGAAATAAATCCTCGCTATCTGA
ATGAGTTTCTCGGGGAAAGAAAAATTCTGATGTCAAATCATTGCGAACACCGACAATTAT
TACCCTTTCTCGAGTTTGAGGAACACCATAATTAGCTGTATTCAATAGTTGGTATTTAAT
TTTATAGCCAATCTTTCCAAAATCTTCGACAATAGTATTTATAGCTAAACCATTTTGCCA
TGTAAGCAATCCTTTCACATTTTCAGCTAAAAATAGTTTAGGCTTTACCTTATCTACAAC
ATCAACCATACTGAGATAAAGATTTCCACGTTCAACCGCTAATCCTTGTCGCTTTCCAGC
TAAGCTAAAATCTTGACAAGGAAACCCACCTAGAACAACATCAGCTTCAGGCAATGTACT
TTTATCAACTAGTGTAATATCTCCACATACTACGGGAGTTTCAGGGAAATTATGTTTTAA
AGTCTTACAAGCTTTTTCATTAATATCGTTCGCCCAAACCACTTCGAAGGGATTTTCATC
GTATCTTTTATTTAAAAAGTCAAACCCACCTTTAAATCCTAAATCCAACCCTCCAGCTCC
AGAGAATAACGAAATAACTCGGAATTTCTTACTCATATATCCCTTACACTTGAACAATAT
CAATACGATTATGCTGTTCTGCCACTCTTGCTCGAATTTTCGCTTCGAGTTGGTCGATCA
ATTTATCATTGTCAAAACGCTCTTTTTGACGAACGCCATCAAGATAGAAACCGCTCATTT
TATTTGAGCCGGTCACGCCAAGATCAGACACTAACGCTTCACCCGGACCATTCACCACAC
AGCCGATAATGGATACGTCCATCGGTGTAATAATATCTTCCAAACGTTGTTCAAGGGCAT
TGACCGTGCCGATCACATCAAATTCTTGACGAGAGCAAGTTGGGCAAGCGATAAAGTTGA
TCCCACGAGAACGGATACGCAATGATTTTAGAATATCAAAGCCCACTTTGATCTCTTCAA
CAGGATCTGCGGCTAATGAAACACGAAGCGTATCACCGATCCCCTCTGAAAGTAATAAAC
CTAAACCGATTGCTGATTTCACAGCCCCTGCTCTTGCACCGCCTGCTTCCGTAATGCCTA
AATGGATCGGTTGTTTGATCGCTTTAGCTAACAAGCGGTAAGATTCGACGGCTAAAAAGA
CATCGGACGCTTTCACACTCACTTTAAATTGATCGAAGTTAAGACGATCTAAGATCTCAA
CGTGGCGAAGTGCTGACTCTAACAGGGCTTCTGGCGTTGGCTCACCGAATTTCTCTTGAA
TATCTTTTTCAAGAGAGCCTGCATTTACCCCGATACGAATAGGAATATTTTTATCTCTCG
CACAGTCCACCACCGCACGAATACGCTCTTCCTTGCCGATATTACCTGGATTGATACGCA
AGCAATCCACACCATATTCCGCCACTTTCAACGCAATACGGTAGTCAAAGTGAATATCTG
CGACAAGCGGTACTTTTACCTGCTGTTTTATCAATTTAAAGGCTTCTGCTGCGTCCATTG
TTGGCACAGACACTCGCACAATATCCGCCCCGACACGCTCAAGAGCTTTGATTTGTGCTA
CAGTCGCTTCCACATCTGTGGTTCGTGTATTCGTCATTGATTGAACAGCAATCGGTGCAT
CGCCCCCCACAGGCACATTACCGACATAAATTTTGGTCGATTGACGACGCTTAATAGGTG
GTTCTTTTAACATATTATTCCGCTAAAGGTAATTTGAAACGTGCAACTCGTCCATCTACT
TTCAGTGGAACAACTTGCCCTTTGTAATAAATTTTGACGTTAGCAGGCGCCCCCACAGTT
AAACGATATTGTTCGTTATCGTTAAAACTTAATACTTCACCTGCCTTATAAAGTCTTTCT
GCTAAGCGTTTGTTTTGTGCAGTACGCACAGTAATCCAACTTTCAGCCCCCGTAATCTCA
ATCCGCAGTTCTTCCTCTACTGCCGTTTGTGTAGGTTCTTCCGCTTGATTATTTGCTTCT
GTTTGTGTAAGCACAGGCTCAGTTTGCACAGATTGAACTAGCTCAGCTTGCTCTACGGCA
ACAGGCGTGCTGCTCTCTGCCACTGCTGTAGTAGTGGCAGTCGTTTGGTTCTCTGAAGCT
ACTTGAGCTACAGGCTCTTGATGATTACTTTCCACTGCTGGTGTTGCAGGTTCTGCATTT
TTAGCAGGCAATGTTACCGCTTGCGGAACTTCTGCTGGGGTTGGTTGCGGTTCAACCGGT
GTCACTTGAGGCTCTTCGACAACTTTAGCCGTTGCTTCTGTGGTATTCACAATCAACTGC
TCACGGTTAGCCTGATCTTTCTGATGCTCTTGCCACCACCAAGCCAACGTCATACCAACG
GCACTTAACAACACAATCCACGTCAGCCCTTTTACCCAACGCATTTGCGACTTATGGTTT
TTAACCGCAATCGGTGCAGCTTTTCGGACTTCTTTTGGAATTGTCACTTCACCGTAATTC
ACTGAATTTACAAGGGTTTCAGGCAAACGCAGAAAACGCACATAATTACGCACATAACCA
CGCACGAAAGCTGGTGGCACGCTTGGCAAAATAAAAATATCATTTTCTATCGCTTCGAGG
TGGCTTTTTTTCAGATTTGTTTTTCGAGCCACGTCCTCAATCGTCAAATTTAATGCTTCA
CGAGCATTTTTTAGCTGTTGTCCTAAAGAAAGTGTCATTGTTTCCGTCATTGTCATTGCT
TTTTCTATATAAAAATTAGGTGAGAAGTTTAAAGAGGTATAGCTTGTTTTGCAATCCTCA
ATTCATTAATCAAAGCGAATTTCCCTAAATTAGCTAGAGTATACGAACGCCATTTGTGAC
GCTCGCTCAACTTACTTCACACTACCACAATTTAAACAGTAGAGATAACTCTGCTTAGGA
TCATTAAATTTTGCCAACATACCAAGCTGTTGCTGAGTTTGTTGAGGCAAAGGCAAATTC
AACCATTCAACAGCTTTTAATTGTAATTGCAATTTGAAATCACGCATTACTTGGCTTATC
AAATCATCACTTTCATCAATTAGCCACTGTGTGCTAAAGCGTTCGATTTCTGTTTCCCCT
TTCGCTTTACGTTTTTCATTGATTAAGATTGTTAAAGCGTGATAGGCATCATCAAAATCG
CCCAACTCATCAACCAACCCTTTTTCAAATGCACTTTCCCCAAGCCAAACTTGCCCTTGA
GCCACTTTATCTACATCACCTTTCGACATTTTTCGCCCCTTGCTGACTAATTCAAGGAAA
CGGTCGTAGCCATTTTCAATGCTAATTTGAATTAACTCACTTTGCTCTTTTGATAGCGAT
TTTAATGCTGTTTGTTGTGCAAAAGGCGATGTACTAACACCATCTTCATTCACACCTAGT
TTTTTCGCCGTTTTCTCAAAACTGACAGCTAAACCAAAAATACCGATAGAGCCTGTCAAA
GTAGTTGGGCTTGCAATGATTTTATCACTTGTTGCCGCAATCCAGTAACCACCTGAGGCA
GCCATTCCGCCCATCGATGCCACAACAGGTTTGCCCGCTTGTTGCAAATCCTCAACCTCT
TGGCGAATTAATTCCGATGCCATTGCACTCCCACCTGGGCTATTAATCCGCAATACTACG
CCTCGCACGTCATCATCTTCACGAGCTTTTCTCAGCAATTTTACAATCGTATCACTGCCA
GCAACTTCATCATCGCTTTCCCCTAACACAATCGCCCCTTCAACATTCACAATAGCTATT
TTATCCTTGCCTACCACATTAAAGCGGTCAGATAACGACAAAGAATAGTCAAAAAAGTCG
ATATGGTTATAGTTTCCGTCTTGATCTTCACCAAATTGCTCAATCAAGTCGAGACGAATT
TGACGATGTGTTGCCACGTCCGTCACCCATTTTTGCATTAAGGCGTATTGAGCATCATCA
CCTTTCACCGCTTTATATTGAGCGATTAAACGGTTTGCTTCTGGCACTATTGTATTTGCA
TCAATCTGGCGATTTTTAGCAATCGCACTGCTGAAATTTGCCCATAATTGAGATAGCCAT
AATTGAGCATTTTGACGAGCTTCTGCCGACATATCATCACGCAAAAACGGTTCAACGGCA
GACTTATAGGTTCCAACACGGAAAATATGCGGAACGACTTCAATCTTGTCTAGCAACGAC
TTGAAATAGAGAGTGGAATAATTTAAACCGTGTAAATCAACAAATCCTGCTTTGTTTAGA
TAAATTTTATCCGCATAACTCGCAAGGTAATATTGTTGTTGGCTATATCCTTCACCAATT
GCAATCACAGGTTTATTTGATTGTTTAAAACGCTCAATCTCTTTGCCTACAAAGGTTAAA
GAAGGAATATCGCCCCCTTCAAAATAACTTAAATCAAGCACTAATCCTGTAATTTTTTCA
TCATACTGTGCTTTCTTTATTGCACGCACTACATCAAAAGTTGATATTTTAATCGGCTCA
TTTGTACCACCTAATTCAGAACGTAAAAAGCGATTAAAATCACTAAATTCATCGTGATTA
TCCGCTAAATAACCATCTAAATTGAGTAATAAAGCCCCTTTACTAAATTCGACAGGTGTT
TTGCTGTTAGCAGCATCACTTGACCATAACGCCATAAAAGCAAACCCTAACATCACAAAT
AAAATAAATACCAGACTTATCACAAATTCTCGAATACAACGAAATAGACGATAAGCCCCT
TTGAGTAGATGTAGCATAAAAAATCCTTAGAAGTGAAGAGGGCTATTAAGCCATCATAAA
ATAGTAAGGAAATATAATCCTTTCAAAAACTAGATTTGATTGTGCTTTTGTAAGCATAGA
TAGAAATATGTCTCTTTAATAATTCTATCTGATTTTTTCTTTGAAATGAATATTTGGCAG
AATGAACATTTAGTTTTAGAATGGGAAACTATGATTGATCAGAAAGTATAAAAAATGGCA
AATAAAAATCCTTTTTCTCTTGATGATATAACTCAAGACCACTCTACTTGGCAGACATTT
AAACGCCTATGGCCTATGATTTCCCTTTTTAAAATAGGGATTATTGTGGCGATGGTGGCA
ATGATATTTAACGCTGCTGCCGATGCATACTTGATCACAATGCTTAAACCTTTGATTGAT
GATGGCTTTGGCGTTGACTCTGATCGTAACTTTTTAAAAGTGATGGCATTTATTGTCGTA
GGCCTAATTTTTGCTCGTGGTATCACCAGCTTTATTTCTGCCTACTGTTTGGCGTGGGTG
TCTGGTAAAGTTGTGATGACAATGCGTCAAAAAGTATTTAAGCATTTAATGTTTATGCCT
GTAACATTTTTTGACCAAAACTCTTCAGGAAGATTACTTTCCCGTATTACCTATGATTCT
GAGCAAGTAGCAAGTTCTTCGGCAAATGCGTTGCAAAGCATGGTCCGAGAAGGGATCTAC
ATTGTCTTTCTCGTCACAACAATGTTTTATTATAGCTGGCGTTTATCCCTTGTTCTTTTC
ATCATTGGTCCTGTGATTGCGGTATTAATCCGAGTTGTGTCAAAACGCTTTCGTAAACTC
AGCCGTAATATGCAAGAATCTATGGGAAGCATGACCGAAAGTGCCGAACAGATGTTGCGT
GGACATAAAGTGGTGTTATCGTTTGGCGGACAGAAAGTCGAAGAAGAACGCTTCAACCAT
ACCAGTAACGATATGCGTCGCAAAGGAATGAAAATGATGGCAGCAAGTACGATTGCCGAT
CCAATTATTCAAGTGATCGCTTCTCTAGCCTTAGCGGTGGTGCTTTTTGTCGCAGGTTCG
CCTGAAATTATCGGCGATGATTTAACAGCTGGGGAATTTGCCGCAGTGATTGGGGCGTTA
ATGGGAATTCTACGTCCATTAAAAACTTTAACCAACGTTAATGCCCAGTTCCAACGAGGA
ATGGCGGCAAGCCAAACGCTCTTTACCTTATTTGATTTACCAACAGAAAAAAATGAAGGC
ACTTATCAAATTGAACGAGCCAAAGGCGACATTCGTTTTGAAAACGTTACCTTTACTTAT
TTTGGTAAAGAACAACCCGCTTTAAAAAATATCTCGTTTAATTTACCTGCAGGGAAAACC
TTAGCGTTAGTTGGGCGTTCAGGCTCAGGGAAATCGACCATTGCGAATTTGATTACCCGT
TTTTATGAAATTGATTCGGGCAATATTTATCTTGATGATCATAAAATTCAAGAGTATACT
TTAAACAATTTGCGTGAACAGTGTGCAATTGTTTCTCAACAGGTTCATCTATTTAACGAC
ACCATTGCGAATAACATTGCCTATGCAGCTAAAGACAAATACAGTCGTGAGCAGATCGAA
GCTGCAGCTAAAGCCGCTTATGCGATGGAATTTATCGAAAAAATGCCACAAGGCTTGGAT
ACAGTAATTGGTGAAAACGGGGTAAGTCTATCTGGTGGACAGCGTCAGCGTTTGGCGATT
GCCCGTGCCTTATTAAGAAATTCGCCTGTTTTAGTCTTAGATGAAGCTACTTCAGCGTTA
GATACCGAATCAGAGCGTGCAATTCAAGCAGCCCTTGATGAACTACAAAAAGATCGCACT
GTTTTAGTGATTGCTCACCGTTTGTCTACCATTGAAAACGCCGATGAGATTTTAGTGGTG
GATCAGGGAGATATTATCGAACGAGGATCACACAAAGTCTTGCTGGAAAAAGGTGGTGCT
TATAAACAGCTATATCAAATGCAATTTAGTGAATAATATACATTCTAATAATTTAGAGAG
ATTAGGTTGAATAGTAAATTTTGTGAGCTAGTTCTCAGAAATATAATTTATGTTATACAT
TTCTTACAAAATTTAGGTAGAATACAAGAAATCAGACTATATTCTAGGAGTTATTATGAA
TTATCCAATACTTATAAACCAATTAAAAGAAGAATTTTTTAGTGGCTGGAAACCCTTTGA
GGTAGCTTGGCTTTTCTTATTTATTGCAGCTCAAATTGGCGTATATATTTACTACCCCGA
TTCTATCATTGGAATGGTGGCAGGTATTTCAGGTATTATCTGTAATGTTTTTGTTGGTAA
AGGAAAAATCAGTAATTATTTCTTTGGTTTAATTTTTGCATACAGCTATTTCTACGTTGC
ATGGGGGGCAAATTTCCTTGGTGAAATGAATACAACGCTCTATGTTTATATCCCTGCGCA
ATTTATAGGCTATTTCCTTTGGAAACAAAATATGCAAAAAGCCGAAGGAAGTGAGGCGGT
GATCACAAAAGCATTAACTATTAAGGGATGGACTGGATTATTAACTTTTATGGTTATTGG
AACATTATTATTGGTTCAAGCCTTGAAGGCCGCTGGTGGCAGTTCGACAGGTTTAGATGG
TTTAACTACAATTATTGTAGTTGCGGCTCAAGCATTAATGTTACTACGTTATCGTGAACA
GTGGCTATTATGGATTGCCTTAAATATTCTCTCTATCGTTCTTTGGGCTGAAAATCCATC
AATGTACATAATGTATTCTGCATATTTATTAAATTCCCTTTATGGGTATTATAACTGGAC
AAAACTACAAAAAGCCTAATAAATAAAATCTCTTATAAATCAAAGGTTGAGACTTCTCAA
CCTTTCGTTTTTCCGCTATCCTTGGCAAAAATTTTTTTCTTAGATAACACATTGCAACTG
ACATTACCGATCCATCAAATTGATGATGATACTTTTGACAACTTTTACGCCGAAAACAGT
TTATTGCTGTTGGGGTCGCTACGCCAAAATTTTGTGGATGTTCAGCAACCTTTTTTCTAT
ATCTGGGGCGGTAAGAGCAGTGGCAAGAGCCATTTACTCAAGGCAGTAAGCAATCATTAT
TTGCTTAATCAACAATCAGCAACCTATATTCCGTTGGATAAATCCCATTACTTCGCCCCT
ACGGTATTGGATAATGGGGATCAACTTGATGTGGTTTGTCTTGATGATATACAAGCGGTG
GCCGGTGATGAAGAGTGGGAATTGGCTATTTTCGATCTGTTTAATCAGATTCGTGAACAG
CAAGGGTTGTTTAATCAATGTAAGAAAACATTATTGTTGATCAGTGCCGATTGTCCGCCA
CATCAATTAGCTATTCACTTGCCTGACCTGCGTTCTCGCTTAACTTGGGGCGAGGTATAT
CGTTTGGCGGATCTTGATGATGAACAGAAACGCATTATTTTGCAACGTAATGCACGCAAT
AAGGGGCTAGAGCTTTCAGATGAAGTGGCGAACTTTTTACTCAAGCGGTTAGATCGTGAT
TTACAAGCCCTAATGCATAAATTAATGTTGTTAGATCACGCCTCGTTACAGGCTCAACGT
AAGCTCACACTTCCTTTTGTCAAAGAAATTTTAGGACTATAAATGGATCAACTTTCGCTC
ATTAATATTGCTTGTGAACGTGGTGAAACTCGCTTGTTTGAAGGCTGTTCATTGACTATT
TCGAGTGGTCAATGGTGGCAAATCGAAGGGCATAATGGCATTGGAAAAACCAGTCTATTG
CGGATTTTAGCTGGGCTTGCAGTGGCGGTAGAAGGCGAGGTGCAGTGGAATGGTGTTAAA
ATTCAGCAACAACGAGATCAATACTACACTAATCTCTTTTATTTAGGGCATCACGCAGGG
GTTAAGCCTGAACTGACCGCTTGGGAAAATCTGCGTTTTTTCCAAAAAATTCAAGGGTTG
CCTTTAGATGATGAAGCCCTTTGGAATGCCTTAGGAAAAGTGTCGTTGATTGGGCGAGAA
GATTTGCCTTGCTCGCATTTGTCGGCTGGGCAACAACGTCGAGTGGCTCTGGCAAAATTA
TGGCTGACCAAAGCGACGTTATGGATTTTAGATGAGCCTTTTACTGCGATTGATAAAAAA
GGGGTTGCGGAACTGATCGCCCATATCGAACAACATTGTGAGCAAGGGGGTATGGTGATT
TTTACCAGCCATCAAACCGCAGAAAGTAACAAAGTTCAAGTGTTATCGTTAGATCCATTT
AGAGTATAAAATAACCCTATGATTTTACTGACTATTATCCAACGAGAATTAACCATCGCC
TTTCGTAAACCTGCGGAAATTTTAAACCCTTTATGGTTTTTCTTGATTATTATCACAATG
TTTCCGCTTTTAATGGGGCCTAATCCTGAATTACTCGCTAAAATAGCCTCTGGAACTGCG
TGGGTTGCGGCGGTGCTTTCAGCCTTGCTCTCTTTTGAGCGACTATTTCGTGATGATTAT
TTAGATGGTTCACTAGAGCAGTTGATGTTGCTACCCGTCGGTTTGCCGCAAGTGGCGTTA
GCAAAAGTGATCGCACATTGGCTATTAACTGGCTTGCCTTTAATTCTGCTTTCGCCGATT
ACGGCGATTTTACTTTCTCTTGAAACAGAAGTCTGGTGGGCATTGGTTTTAACCCTATTG
TTAGGTACGCCGATTTTAAGTTGCCTTGGGGCAATCGGGGTTGGATTAACTGTCGGGTTG
AGAAAAGGTGGTACGCTACTCAGTTTATTGATCTTACCGCTCTTTCTACCTGTATTGATC
TTCGCCGCTGCCGTGTTAGAAGCCTCAACCTTAAATATGGGATATACAGGGCAACTTGCT
ATTTTAGGGGCAATGTTAGCCCTCGCATTAACCTTTTCGCCTTTTGCAATCGCAGGGGCG
TTAAGGGTTAGTTTACAGTAACAAGCGGTAATTTGAACCCTATTTTTTGTAATAACTTGG
AGTTTTTATGTGGAAATGGTTACACCCTTACGCAAAGTCTGAAACACAGTACCATTTGCT
AGGGAAGGTGCAGCCTTGGCTTGCAGTCTTAAGTTTTTTATTGCTTTCAGCAGCATTTAT
TATTGGCTTGGCATTCGCCCCAAAAGATTATCAACAAGGCGATAGCTATCGCATTATTTT
CATTCACGTTCCAGCGGCAATTTGGTCGATGGGTGTTTATGGCTCAATGGCAGTTGTTGC
ACTCATTGCAGCGGTATGGCAAATTCGTCAAGCACATCTGGCAATGATCTCAATGGCACC
GATTGGAATGGTCTTTGCCTTCCTTTCTCTTGTGACAGGAGCAATTTGGGGCAAGCCGAT
GTGGGGAACTTGGTGGGTATGGGACGCACGTTTAACCTCTGCCTTAGTACTATTTTTTCT
CTATCTTGGCGTAATGGCACTCTATTCAGCTTTCCAAGATAAAAATACGGGTGCAAAAGC
GGCTGGTGTACTTTCAATGGTAGGCGTAATCAACTTACCGATTATCCACTTCTCTGTGGA
ATGGTGGAACACGCTACACCAAGGGGCAACCATCACTAAATTTGATAAGCCTTCAATGGC
AACCGAAATGTTAATCCCATTATTATTGGCGATTTTTGGCTCAATGATCTTTATGATTTG
GTTAAGCATTGTGCGTTATCGCAGTGCATTACTTCAAGATGAACGCAAACGCCCTTGGGT
GCGTGAACTCGCAAAATTAAGTAAATAGGAGAAAATATGACCTTTCAATTTGCATCACTC
AGTGATTTTTTCTCAATGGGCGGTTACGGCTTCTATGTATGGCTCTCTTATGGAATTACT
TTTCTTTCTGTCGGTCTGTTAGTTTGGCAAAGTAAACGTGAAATTCGTCAGACGTTGCAG
TTGGTGAAAAAAGAGCAAGCGAGAGAAGATCAACTCAGTAACAAGCGGTAATATACCAAA
TAATCTTTTCTAAGGTAGGCAAGAGCCTACCTTTCTTTTTGTTAAAAAATTGTGATATAA
CTCACAAATCCAACATTTGCTTATTTTAATAAATTACTGTTTTGATAAACTAATCTGGTT
TATTGATCTACATCATTTTATTTTGTGGGGGCTTTATGTCGGTATCACATCAATCATCAA
ACCCAATAACAAGGAATGGACTTATTCTGTTATTTGATATTGTTTTATTCTTTGTCTTAT
TAAATACATTACCTTTTGAACCCACTGTAAGTAAAGGTTTAGCCTTATTAGTATTTGTTG
CAGTTTTATGGCTTACGGAAGCTCTACACGTTACAGTAACGGCTCTACTTGTGCCTGTTC
TGGCGATTGGTCTAGGGGTAGTAAAATCTAAAGAAGCCTTAAGTGCTTTTGCTGATCCAA
CTATCTTCCTTTTCTTTGGTGGTTTTGCTTTAGCTACAGCATTACACATTCAACAGCTTG
ATCGCCTGATTGCAAATAAAATTATGGCAATGGCAAAAGGAAAATTATCCGTTGCGGTGA
TTTACCTATTCTCTGTTACTGCATTTCTTTCAATGTGGATGAGTAATACAGCAACCGCAG
CAATGATGTTACCGCTTGCAATGGGGATTTTAAGTAAATTAGATAAAGAAACTCACCACA
ACACCTATGTCTTTGTATTATTAGGGATTGCTTATAGTGCAAGTATTGGTGGAATGGGGA
CGTTGGTTGGTAGTCCACCAAATGCGATTGTGGCATCACAGCTGAATTTAACTTTTGCAG
ATTGGTTAAAATATGGCTTGCCGATTATGTTTATCTTGATGCCATTAATGATCGCAACGC
TATATGTGGTATTTAAACCGAAATTTGATGTTACTTTTGAGCATAGTTTTGAAAAAATTG
AGTTAAATCGCGAGCGTATTATTACCCTTTCTATCTTTGGCGTTATCGCAATTTGTTGGG
TATTTGGCGATAAAATTAACCCACTAATTTCTGGCTTATTAGGGCTACAAGGTAAAATTG
GTAGTTTCGACAGTATCGTTGCTCTTTTTGCTGCAGTCTTAATTTGTATCACTAGAGTTG
CTTCGTGGGACGATATTCAGAAAAATACCGAATGGGGCGTATTAATGCTTTTCGGTGGCG
GTTTAACCTTAAGCTCAGTGCTAGGTCAAACAGGGGCTAGTAAAGTAATGGCAGATGGTA
TCGTATTCTTAATTGAAGACGGATACTTCTACCTTATCGGATTACTGGTTGCAGCATTTA
TTATTTTCTTAACAGAATTTACCTCTAATACAGCAAGTGCTGCATTATTAGTACCAATCT
TTATTTCTATTGCTCAAGCCTTAAATATGCCGCCAGTAGGGCTTGCATTAATTATCGGCT
TAGGTGCGTCTTGTGCCTTTATGTTACCAGTTGCAACACCGCCAAATGCGATTGTATTTG
GTACAGGGCAAATTAAACAGAGTGAGATGGTGAAAGCTGGTTTCTGGCTTAACATTATCT
GTATTTTTGTCATTGCAACGGCAGGGTATTTGTTCTGGTTGTAATCCGTATCTTTATGCA
AAAAGCGGTCACTTCGTGGCCGCTTTTTGCATCTTAAGGAAGATAGGATATTGGCTCGAT
TTGAATGTTTTTGAGAAGATTGTGTCAAAGAACATAATTACTTTATTTTATGAAGAAATT
CATAAGATCAACGAATAATTTGATCTACATTACCCAAAATATAATTGAAACTGTTATAAT
CGCCCCGTTTTTTATTTTTGAAAATCAAAAGAGGAACTAACTATGTCCGTAAAAAAAATG
GCAGATCTTGACCTAGCAGGCAAACGCCTTTTCATTCGTGCAGACCTTAACGTGCCTGTT
AAAGATGGCAAAGTTACATCAGACGTTCGTATCCGTGCAACAATCCCAACATTAAAATTA
GCCTTACAAAAAGGGGCTAAAGTAATGGTGACGTCGCACTTAGGTCGTCCGACTGAAGGG
GTATTTGAAGAAGCAAACTCTTTACAACCTGTGGTTGATTATTTAAATGCTTCAGATTTA
GGTGTTCCTGTTCGTTTAGTGCGTGATTACTTAGATGGCGTTGATGTAAAAGAAAACGAA
ATCGTGGTGCTTGAAAACGTGCGTATTAACAAAGGTGAGAAGAAAAACGATCCTGAGTTA
GCGAAAAAATATGCGGCACTTTGTGATGTATTTGTAATGGACGCATTCGGTACCGCGCAC
CGTGCAGAAGGTTCAACTTACGGCGTGGCAGAATACGCACCAGTTGCTTGTGCAGGTCCA
TTACTTGCAGCAGAATTAGATGCTTTAGGTAAAGCATTAAAAGAGCCACAACGTCCAATG
TTAGCAATCGTGGGTGGTTCAAAAGTTTCAACTAAATTGACTGTATTAGACAGCCTTTCA
AAAATCGCTGACCAATTAATCGTAGGTGGCGGTATCGCAAATACTTTCATTGCGGCAGAA
GGCAACAATGTAGGTAAATCTTTATACGAAGCGGATTTAATTCCTGAAGCACAACGTTTA
TCTAAAGCAACAAACATTCCTGTGCCAGTTGATGTGCGTGTTGGTTTAGAGTTCTCTGAC
ACTGCTGCGGCAACGCACAAAGCAGTAAACGAAGTAGCTGCAGAAGAATCAATCTTTGAC
ATCGGTGATAAATCAGCGGAAGAGTTAGCAGAAATTATCCGTAATGCGAAAACAATCCTT
TGGAATGGTCCAGTTGGTGTATTTGAGTTCCCTAACTTCCGTAAAGGTACTGAAGTGGTT
GCTCAAGCTATCGTTGATGCGACAGCAAACGGTGCATTCTCAATCGCAGGTGGCGGTGAC
ACATTAGCAGCAATTGATATGTTTGGTATCGCAGATAAAATCTCTTACATCTCAACAGGT
GGCGGTGCGTTCTTAGAGTTCGTAGAAGGCAAAATCTTACCAGCGGTTGAAATTTTAGAG
AAACGTGCGAATAGCTAATTTTATTCACTTTCCCCCTTTGAAAAAGGGGGATTAAGGGGG
ATTTAAAGATCTAAATGTTCGTGTAATCGAGTAAAAATCCCCCCTAGCCCCCCTTTTTCA
AAGGGGGGAAGATAAAAATCCCAAACTAGAAGGAAACAAAAAATGGCAAAATTATTAGAC
ATCGTAAAACCAGGTGTTGTAACAGGTGATGACGTACAAAAAATCTTTGCTTATGCAAAA
GAACACAACTTCGCACTTCCTGCGGTAAACTGCGTAGGTTCAGACTCAGTAAACGCAGTA
TTAGAAACTGCAGCACGCGTTAAAGCACCAGTTATCGTGCAATTCTCAAATGGCGGTGCT
CAATTCTACGCTGGTAAAGGTATCAAACCAGCAAGTGGTGCTCGTGCAGATGTATTAGGT
GCAATCGCAGGTGCAAAACACGTTCACGAATTAGCGAAAGAGTACGGTGTTCCGGTGATT
CTTCACACAGACCATGCTGCGAAAAAATTACTTCCGTGGATTGACGGTATGTTAGAAGCA
GGTGAAAAACACTTCGCTGAAACAGGTCGTCCATTATTCTCTTCACATATGATTGACCTT
TCAGAAGAGCCAATCGAAGAAAATATGGAAATTTGCAAAAAATACTTAGAGCGTATGAGC
AAAATCGGTATGACCCTTGAAATCGAAATCGGTATCACTGGTGGTGAAGAAGATGGCGTA
GATAACAGCGATGTTGATGAGTCACGTTTATATACACAACCAGAAGATGTGTTATTCGTT
TACGATTCATTAAACCCAGTAAGCCCACGTTTCACTGTTGCAGCAGCGTTCGGTAACGTA
CACGGTGTTTACAAACCAGGTAACGTAAAATTAAAACCATCTATCTTAGGTGCATCACAA
GAGTTCGTATCTAAAGAGCGTGGCTTACCTGCGAAATCAATCGACTTCGTATTCCACGGC
GGTTCAGGTTCTTCACAAGAGGAGATCCGTGAAGCAATTGGCTACGGCGCAATCAAAATG
AATATCGACACAGATACACAATGGGCATCTTGGGCGGGTATTTTAGATTACTACAATGCA
AACAAAGATTACTTGCAAGGTCAATTAGGTAACCCAGAAGGCCCTGATTCACCAAACAAA
AAATACTACGATCCACGCGTTTGGTTACGCAAAATGGAAGAGTCTATGTCTAAACGCTTA
GAGCAATCTTTCATTGACTTAAATTGTGTAGATGTATTGTAATTTTTAAATATAGCTTTT
CGTTTCCCTTCCCCCGTTTACGGGGGAAGGTGCCGAAGGCGGAAGGGGGCAATTAATTTA
AACGAAAATTTTGTAACATCGTTGTAATTCCCCCCACTCTAACCTTACCCCGTAAACGGC
GGAAGGGATTATTTCTTAGCCTTTCAAAATAACTATGGCACTTCCACTTCTCGATATTCA
GTCCGTCAGTAAACGCTTTACTGATCGCATTGGCATTTTCCGTAAGCAAGATTTTTATGC
GGTAAAAAATGTTTCCTTTAGCTTATATCACCAAGAAACCCTTGCGATTATCGGGGCGAA
CGGAGCGGGGAAATCCACCTTAGCCAAAATGCTCGTAGGTATTACTGAACCAACGTCGGG
CAAAATGTTTTTCAAAGATCACGAATTGACCTACGGTGACTACGCTTTTCGAGCGAAGAA
GATTAGAATGATTTTCCAAGATCCAAATGATGCCTTTGATCCCAATTATAATATCGGGCA
GATTTTGGATTCGCCACTGAAACTTGCTACCCATCTTTCTGAAGAAAAACGTAACGAACG
GATATTTAAAACCTTAAAATTAGTTGGTTTGTATCCTGAACACGCCTTGATTCATATAAA
AGAGGCATCAAGTAGCCAAAAACAGCGGATTGCATTAGCAAGAGCGTTGATTCTCAATCC
TGAAATTATCATTATTGACGACACACTCAGTGCCTTAGACTTTTCGGTGAAAACACAATT
AACTAACCTAATGTTAAATTTACAGGAACGTTTGGGATTATCCTATATCTATGTTGGACA
GAATCTCGGTATGATTAAGCATATCGCAGATAAATTGATGGTAATGGATCAAGGTGAAGT
AGTCGAATATGGCAGTACCAAAGAAGTGCTATTGAACCCTCAACACCCAATCACAATACG
TTTAATCGAAAGCCATTTTGGCAAACGCCTCACCCCAGATGCTTGGGCAAATTAAAAAGG
AGATGTTATGCAACTTATTGATGCAATCAAACAACGCAAAACAATAAAAATGTTCAATAA
TCAAGTTCAGATTAGCCGTGAAGAACTCACCGAAATGATCAAACTTGCCCAGCTTGCTCC
ATCAAAAGCCAATCTTCAACCGTGGCGGTTTGTGATATTGGATCAGGCAGAACAAAAACA
GAAACTGTTGGATAAAGTCGCCTTTAACGCACCGCCTTGCGAAAGTGCTTCAGCGGTAGT
CGTCATTTTGGCGGATCTTCATTATGAAAAGTTACTTGGCGATGTGTTAGATCATTCTAT
TGCAAGCGGCTGTTTACACCAAAATTTTCGCGAAAATTCCTTTAATTTCTTAATGGGCGT
ACACAATACACTCAGCCCACAGGATATTCGAGATCAAGTGTTGATTGATACGAGTTTAGC
GACAATGCAGCTAATGTTAGTTGTCAAAGAGAAAGGTTACGATAGCCACGCTATTGGTAT
TTTTGATCGTAAGGCAGTGTTAGAAGTCCTAGAAATTGACAGCGAACGTTATGCCCCAGT
GATGTTATTAGCGATTGGCAAAGCGGCTGTGCCAGCCTTACCAAGCGTCCGTTTACCGAC
AGAATATACGGTTTCGTGGAATGATGGAAAACAATTCCGTAAATAATTTACCCTGATTCA
AGCAGTCAGATTTGTTAATTCTTTTACAAAAAATTGTTAAAATCTCACCGCTTTTATTTT
ATTGAGAAACAACTATGAATACATTAAACAACATTCAGTTAAAACAAAGTATTTTTAGCA
AAATTATCTTTGCAAGCCGTTGGTTACAACTTCCTATTTATTTAGGTTTAATTGTGGTAC
AAGGGATTTATGCCTATAAATTCTTAAAATCCTTATGGAATTTAGTGGTTAATCTCGGTG
TGATGGACGAAAACACTATTATGCTAGCAGTGTTAAATCTTATTGACGTGGTAATGATTG
CAAACCTATTAATTATGGTGATTGTCGGGGGGTATGAAACCTTTGTATCACGCTTAAATG
TTGATAACCACCCAGACCAGCCGGAATGGCTCGATCACGTGAATGCTTCTGTGCTAAAAG
TGAAGCTCTCAATGGCGATTATCAGTATTTCATCTATTCACTTACTGCAAACATTTATCA
ACGCTGCAAAGTTAAGCCCTGAAACAATGATGTGGCAATTATTAATCCATATCGGCTTTA
TTTTATCGGCGATTGGCGTGGCTTATACGGATAAATTATTAAATAGTGTCGCACACGCGA
AACATTAGTTAGATGTTTTTAAGTATACTTGATATAACTTGGCTAGGCATAGTATTGACA
GTATTCCTGAAGTTTGTCTACTATGCTCTATCCTATCTATACCGATCTAAAAAACGATAA
TAATTCACCCCAATTTTAAGTGCCATTTGTTTGACAAGTTTTCCGCCAAATAAACTTGGC
ACTTTCAGGGCTTCAAAAATACGCAAACGCTCGTCATTGCCCTCAATGGCTTCGGCGATA
ATACGACCTGCAAGCCCTGTTAGTGCAACGCCGTGACCTGAAAAGCCGTGAGCAAAATAA
ACATTAGACTTCACTCGACCGAAGTGAGGTGAGGCATTTAGAGTCATATCAATCGGCCCA
CCCCAACCATAATCAATTTTGACATCTTCAAGTTGAGGGAACACATCAAGCATATTACGA
CGCATTTTTGCCATCATATCGACATTTGAACTGGAATCGCTACCAAAGAGTAAGCGGTTA
TCCGCACTCAAGCGGTAATAATCAAGCAAAATATTGTTATCGCAGACAGACATACCATTA
TTGATAACACTATCCGCCATTGCTTGAGTTAATGGCTCGGTCGCAATGATAAAACTTTCC
ACAGGAAGAATTTTTCGAGCAAGTTTGAAACCAATTTTTTTATTAGATTTAGCGTCAATG
TAGGCATTTGTTGCTAATACAACATTATCTGCGGTAATAGTGCCTTGTGGAGTAATAACT
TTAACTTGTTTACCTGAAAATTGCAGATCAAGGGCTGGGGTGTGTTCGTAAATTGTGCCC
CCTTGCTCTAAACAGGCTGCGGCTAAACCGAGACAATAATTTAGTGGATGTAAATGTCCT
GATTGACTATCGTACAATGCACCACAATAAATTTTACTGCCTAAATGTTGCTCTAACTTT
GCCTTATCCCATAGTTGCATATGTTGATAGCCAAATCGTTCACGGCTCTCTTTTTCAATT
GCAACTAAATCGTCCATTCGACGATGATTTAACGCAAGCGTTGCATATCCTTTCTTCCAG
TCACATTGAATGTTGTAGGTTTTGACACGCTCGTCAATAATGTTGATCGCCTCAAGGGAC
ATATCCCAAAGTTTGCGGGCATTTTCTTCGCCAACTTGTTCAATATATTCATCAATCCCT
TCTTCAAAGCCATTGATTGCTTGTCCACCATTACGTCCCGAAGCACCATATCCAACCCTT
GCACCCTCAACAACAATCACATTCTTACCTTTTTCTGCTAGCTCCAATGCGGTTGAAAGA
CCTAAAAAGCCTGCACCAATTACGCAAACGTCCGTAGATTGATTGCTTGAAAGATGAGGT
AATTGAAAATGAATATTACGAGTATCGGAATAGTATGTGCGAATATGTTCTTGATGTGCA
AAAGTCAGCATAAAAACCGTTTTAATGACACTAAATGAAATTAGGAAGTTAATTTGAAAT
GGCACACCCGAGAGGATTCGAACCTCTGACCGCTCGGTTCGTAGCCGAGTACTCTATCCA
GCTGAGCTACGGGTGCGTATTTGAAAAGAAACGGTGTTATTTATTTTATCAGCGACCATT
TTATCCTGATAGATAAAAATAAAATGGCGCACCCGAGAGGATTCGAACCTCTGACCGCTC
GGTTCGTAGCCGAGTACTCTATCCAGCTGAGCTACGGGTGCGTGATAAAGTAAATGGCGG
TGAGAGAGGGATTCGAACCCTCGATGGAGCTTTTTAACCCCATACTCCCTTAGCAGGGGA
GCGCCTTCAGCCTGCTCGGCCATCTCACCACTCACTGTGTCTGTGGGCGTGCATATTACT
AGGTTCTGGAAATATGTCAAATTATTTTTGCAAAAAAATTAAAATTACAGACCGCTTGCC
TAGTTACTAATCAAAACGGTGAATTTATAACATTTCTTACATAAAGGCTAAACTTTTCAT
AGGGTTAGTTTTTTTCATACCAAATTTTATTGATATAGAGCGTCACTTTTCCAACAGGAG
TTTCAACTTGAATTTCATCATCAATTTGTTTGCCAATTAATGCTCTTGCAACGGGGGAAT
CAATCGAAATCCATTGTTTTGCAGGATCAAATTCATCACAGCCCACAATCCGATACTGCT
TGATTTCACCCTCTTCATTTTCTAGTTCAACCCAAGCACCGAAAAAGACTTTGCCTTCTT
GAGTAGGGTGGTAATCGACAATTTGTAGCACTTCTAAACGTTTTGATAAAAAACGTACAC
GGCGATCAATTTCACGCAAACGGCGTTTACCATAAATATATTCCGCATTTTCACTACGAT
CACCTAATGCCGCAGCCTCAGATACCGCCTGTGTGACCTTTGGTCGTTCATCTTTCCAAA
GATATTTCAACTCTTGGTCTAATACTTGCCAACCAGAACGAGTTATGTAATTTGATTTTG
CCATTAGCTTGCAAACTCCACAATGCCCGTAACTTTTCCTGCTTCATTTACCGCTATTAA
CGAGTGAATGTGTTTCTCTTTCATATACTCTTCTGCGTGAGCAAGGAAAGTGCTATCTAA
AATCGTTTTTGGATTACGGCTCATAATCTCTTGAGCAGTTTTATTTAGGCTTTCTGCACC
AAATTTAGCAAGTGTACGACGAATATCACCATCGGTAATAATACCCTGCAATTGCTCATT
TTCCATAACAATAGCTACCCCCATTCGTCCTTCATTCATTACATTCAAGCAATCGCTAAA
ACTGCAAAGCGGACAGATAATAGGCAATTTTTTCTGCATAACATCACGCACACGACAAAG
CAATTTTCTACCAAGGCTGCCACCAGGGTGGAAACGAGCAAAGTCTTCCGCTTTAAAATC
TCGAGCTTTAATCAGAGCAATCGCTAAGACATCGCCCAATGCCATAGTCACTAAACTTGA
GGTCGTCGGGGCAAGGTTATTTGGACAGGCCTCACGCTCAATACTAATATCAAGGGTTAT
ATCTGCGTGATGAGCCAATGTTGATTGCAGATTTCCCGTCATTGCAATAATTTTATTCCC
AAAATTTTTCAAACTTGGGATCAGTTTATTTACATCATCAGTTTCACCGCTGTAAGAGAT
TAAAATCACTACATCAATCGGTTTCAACATACCTAAATCGCCGTGAAAGGCTTCCGTTGG
GTGTAAAAAGAAACTTGGTGTGCCTGTTGAAGCAAAGGTTGCAACCATCTTCTTACCAAC
TAATCCTGACTTACCAATACCTGCAACTACAACTCGTCCTTCGCAGTTTAATATCATATC
AACGGCTTGATTAAAGGCTTCAGATAAGTGTTGATTGAGGCGAGAAATAGCTTGTGTATA
AAGGTGTAGAGCCTCATTTGCAATTGGAAGATGGTTCATAACGAATCCCTGCTTAAAATA
AAATATTGAGCGAATTATACGCTAGTTTAAGAAAATAAGACTATCTAATCTCCATGAAAT
TATATAGTCGTTCTGCTCTTGATTTATCTATTTTCTCAAGTTGAGATAGTGCTGTTTTTT
GCTTCTCAATATCCTTCTTCATATTGGCACATAAGGCGATATTTTCTAGTGTATCTGCTT
GATTGTAATAGGCTTCTTGACTGGTTAATGCCGTTTCAAATTGCTGATAGGCTTTGTCGA
ACTGTTTTTGTTTGCACAGAAAGGTACCGTAGTTATTCAATACATCAGGGCGAACTTGAT
TGTTTTTGCTCTGTGTTTTACTTAACTTCAAGGCTTGCTGGTAGGCTTCTTCTGCTTTTT
GGTTATCGCCAGTTTGTTGGTAATAATAGGCAAGCGCAGAGTGCGGTAGGTAGTCTTTTA
CATCATGTTCAAGCGCTTTGTCAATGTTCTCTTTCGCTTTTGGAAAATCAGATTGTTCAA
GGTAAGCAAGGGCCAAATTAATGCGAGCTTTGACGGCTTCCGAGCGGTTAAAATCCACCT
GAGTAGTTTGGTTCGCACAAGCAACAAGCCATAATGCCACGCTACAAGCGGTCAAATTAC
GGAAAAATTTTGCAAAGGTCATTTGACTTCCCTCTATGTAGGGACACACCGCGTGTGTCC
GCCGATACGAATTACGATTGTTGGAACGGACACACGCAGTGTGTCTCTACCTTGAAATAT
ACTACTGATTTTGAACCGCAATCCCTTCGCCGAATTTACGTTTTTCAAAGGTGCGTTTAG
TGCGGTCAATCACATCACCTGCAAGTTGCCCACAGGCAGCATCAATATCATCACCACGAG
TTTTACGCACTGTCACCGTAAAACCATATTCCATCAAAGTTTTTTGGAAGCGATCAATAC
GTGTATTTGAACTCTTCGCATAAGGTGCTTCCGGGAACGGGTTCCACGGGATCAAATTGA
TTTTACTTGGGGTATTTTTTAATACTTCAGCAAGCTGATGAGCGTGTTCCACATCATCAT
TGACATGGCTTAGCATCACATACTCAATCGTCACTTTACCGTGATTAGCGTTTGATACTT
CTAAGTATTTATTCACCGAATCAATTAACATTTTAATGTTATATTTTTTATTCAGCGGAA
TTAATTCATTACGCAACTCATCATTTGGTGCGTGCAATGAAATTGCTAATGCAACATCAA
TCTGCTCACGCATTTTATCCAACGCAGGCACAACCCCTGATGTTGAAAGAGTCACACGGC
GTTTAGATAGACCATAAGCAAAATCGTCTAACATAATTTCCATTGCTGGAATAACGTTAT
TCATATTTAGCAATGGCTCACCCATTCCCATCATCACCACATTGGTAATCGGACGAATGC
CCGTTACACCAAAGTTACCGATAATTTTTGATGCACGCCACACCTGCCCGATAATTTCAG
ATACGCTTAAATTACGGTTAAAGCCTTGCTGTGCCGTTGAACAGAAAGTACAAGCCAAGG
CACAACCCACCTGCGAAGAAACACACAAGGTGGCACGATCATCTTCTGGGATATATACCG
TTTCAATTTGCTGATCGCCAACCCACATCGCCCATTTGATTGTGCCGTCGGCAGAACGTT
GTTCTACGGCAACTTCAGGTGCTTTAATCTCAGCGATCCGTTTTAATTTTTCACGCAACA
CCTTATTGATGTTGGTCATATTATCAAAATTATCTTCACCAAAATGATAAATCCATTTCA
TCAGCTGATCAGCACGAAATGGCTTCTCGCCCATTTCCGCAAACAGTTCACGCATCTGCT
GACGGTTTAAGTTTAATAAGTTAATTTTTTCAGTTTTGGTTGAATTGCAACTTGCATCGG
TTGCTTGAATTTGTTCAGACATTGTTTGAAAGCCTCGTTGTTACACGGTTTGTGGCAAAA
GGTTAGTTTTGCTGGAATTTAGTTAAATTAAAGGCGGCAATTCTACTGTTGTCTGCTCAT
TTAGGCTAGTGATTTTTACAAGATTTGAAAAGTTGAAATAATGAATTTTTCGACGGGGAT
CACAAAAATAGTTCGGCTTGCGATAAACAAGCCGATATTCACTTAAATGCTCGCAATTTG
CTCAAATGTTTTTGGTGATTTCTCAACCATTTTTAATAATAAAACCGCTTGTGAAAGATT
TAATTTTTGGCGAATGGCTTTCACTTCTTCAGGGGTAATTACTATCGGATCGGGAACTTC
TACGACAGTGGTTTTTAGTGTGATTTTGCCTTTTAAATGCAACTCTAATGCTTGCATCCC
TTCCATTAGTTCATTAAATAATTTTCCCATATATTACCTCACTAAAGATTTTAAATAGCT
TAATGTATTCGCCAAAACCACACGTTCTTCATTAGATAAATCGTCTTGTTGGTTTTTATT
GTAGGCGTGGAACAACTAAACTTGTTTCCCTTGCACATAATAGTAATAGATTACCCTAGC
TCCGCCTCTTTTTCCTTTTTGTCTAATAATATCTACAATACGCAATTTTCTTAGTCCCCC
AGTACCTTGAATAAGCTCTCCCTTATCGGGAAATTTTAATAACTCATTTTGTAATAATCT
AAATGTGTCATCGTCAAGATACTTTTTTCTATATTCCTCAAAAGGCGGTAATTCCACAAA
AGTGACATTCATTATTCTACTCCTATTTTTAAGTTAAATATACGTTTAAAACGTATAGTT
TATGGAAAAACAGAAAAAGCCTAATCGAAATACAAAAAAGGGAAAGAACAAGAGATAAAT
TTTTCGACAGGGATCGAAAAAATAGTAATAAAGTTAAAAACAAGCGGCTAGATAAGACAA
AAAGTTTGTAAAATAAAGTGATTGATGAAAAGTAAGTGGTGGGCGATACCGGTCTCGAAC
CAGTGACCCCCTCCTTGTAAGGGAGGTGCTCTCCCAACTGAGCTAATCGCCCGAATACCT
TGCGGTTTCGACTAGTTTAAACACTTGGATTAAGTGGTGGGCGATACCGGTCTCGAACCA
GTGACCCCCTCCTTGTAAGGGAGGTGCTCTCCCAACTGAGCTAATCGCCCACTTAAGATA
AGCATTTAAACTAATGGGAAGTTTGAAAGGTTGGTACTTTAAAAAAGTGGTGGGCGATAC
CGGTCTCGAACCAGTGACCCCCTCCTTGTAAGGGAGGTGCTCTCCCAACTGAGCTAATCG
CCCTTTTCAAACTAAATTAGATTGTAACAACGGACTTCAAAAGTTGAAGTGGTGGGCGAT
ACCGGTCTCGAACCAGTGACCCCCTCCTTGTAAGGGAGGTGCTCTCCCAACTGAGCTAAT
CGCCCGTCGTTGTGGGGTGGCATTATAGAGTTCAAAAATTTTCAGTCAATCCATTTTTGC
TATTTTTTACTTGTTCGTTGAATTTTTCGCCCAAATTGCTGATTTTCTACTAGGATTTCC
GCTCAAGAGGGGTAAAATACGGAAATCTTTTTGTTTATCAAAATCAAAAAAATATAGGCG
ATAATATGAAAATTGAAACCCTTTTCCCTTTAGATCCGAATGTAAAAGTGCGTACTCGTT
TCGCACCAAGCCCGACAGGCTATTTACACGTTGGTGGCGCAAGAACCGCACTTTATTCTT
GGTTGTATACTAAACATAACAACGGCGAATTTGTATTACGCATTGAAGATACTGACCTTG
AGCGTTCTACCCCCGAAGCAACCGCTGCGATCATTGAAGGAATGGAATGGCTTAACTTGG
CGTGGGAACACGGCCCTTATTTCCAAACAAAACGTTTTGATCGTTATAACCAAGTGATCG
ATCAAATGATTGAAGAAGGCACAGCATACCGCTGCTATTGTTCCAAAGAGCGTTTAGACG
AATTACGTGCAAACCAAGAAGCGAATAAAGAGAAACCTCGTTATGACCGCCATTGCTTAG
GCGATCATTCACACGATCCAAGCGAACCGCACGTTGTTCGTTTTAAAAATCCAACAGAAG
GCTCAGTGGTCTTTGATGATGCCGTGCGTGGACGCATTGAAATCAGCAACAGCGAATTAG
ACGACTTAATTATCCGCCGTACCGATGGTGCACCGACCTACAACTTCTGTGTGGTTGTAG
ATGACTGGGATATGGGCATTACCCACGTTGTTCGAGGTGAAGATCATATCAACAACACAC
CACGCCAAATCAACATCTTAAAAGCGTTAGGAGCAGAAATTCCAACTTACGCGCACGTTT
CGATGATTAACGGCGATGATGGTCAGAAACTCTCTAAACGTCACGGTGCAGTCAGCGTAA
TGCAATATCGTGATGATGGCTATTTACCGGAAGCCTTAATTAACTATCTCGTACGTTTAG
GCTGGGGACACGGCGATCAAGAGATCTTCACTCGTGAAGAGATGATTGAGTTATTCGACA
TTCATTCTGTCAGCAAATCAGCAAGTGCCTTTAACACTGAAAAATTACAGTGGTTAAACC
AACACTATATGCGTAGTTTGCCTGCAGACTATGTAGCAAAATACCTTGAATGGCATATGA
ATGATCAAGGAATTGATTTCTCTCAAGGACCTGCATTAGCAGAGATCATTCCAGTCTTAA
GCGAACGTGCAAAAACCTTAAAAGAATTAGCAAGCCAAAGCCGTTATTTCTATCAAGAAT
TTGATAGCTACGATGAAAAAGCGGTCGCAAAAAACTTCAAAGCAGAAGCAGTTGCACCAC
TTGCAAAATTATTGGAAAAATTGACCGCTTGTGATGATTGGAGTGTTGAAAATATCCACG
ATGCAATGAACCAAACCGCCGCAGAGCTTGAGATTGGTATGGGTAAAGTGGGTATGCCAT
TCCGCCTTGCCGTAACAGGCTCAGCGCAGTCGCCATCTATGGATATTACTGCGAAATTAG
TTGGCAAAGAGAGAACGCTTGCGCGTATTCAAAAAGCGATTGCGTTTATTGAAGCACAGA
ACTAGTTAGTTTTTAATCAATTAATCTGTTTGCACTGTTTTCAGATTGACAGAAAAAAAG
CGAGAGCATATCATTTCTCGCAATTTTGGGGATATAGCTCAGTTGGGAGAGCGCTTGAAT
GGCATTCAAGAGGTCGTCGGTTCGATCCCGATTATCTCCACCAAATTGATTTCAGCAGAT
CTAGACAAACATAATATAAAGCCTTGAAATGTAAAAACTTCAAGGCTTTTTTATTTCTCT
TTTTTGTTGGATGTGAACAAAAAGGTATAGTAGACAAAAATAGCGGAGTTTTACGGCACG
GAGCTGTAAGCAATAAAATAAGATTGTTATGCTTCAGCATAATAACATTACTCACAAATA
CTGAAATAGATGAATCTAACAGTAACGCAGACACCTAAATAGTGATCCTCTATCACTCCT
TGAATGGTTGGGGCTGGTAATAACACGATGGTAAATAGAATTCTTTTTTGCTCTCTATTT
TGTACTTTTATCTTAACAACCTCTGACTATTTAACACAACAGTCACAGACGACAAAGCCA
TAGCAACTGCCGCAATCATCGGGTTTAATAACCAGCCAGTAAAAGGATAAAGTACACCGC
AAGCAATCGGAATGGCAATGATATTGTAAATAAAGGCACCGACTAGGCTCTGTTTCATAT
TCTGTACAACCTGTTTTGAGAAGGGCAAAATTGCTGCTAGTGGTTGTAATCCCGATTGCA
TTAATGAGAGATCCGCAGTTTCTATCGCAATTTCACTACCATTGTACATTGCAACACCGA
CATTCGCTTGAGCTAATGCGGGAGAATCATTGATCCCATCACCGATCATTGCCACCTTCC
GCCCTTGCTGCTGTAACTTCGTTATTTGTTTAGCTTTCTGCTCCGGCAACACTTCTGCAA
TCACTTCATCTAAACCCAATGTTTCGGCATAATAGTTTGCTGTAGCTTGGCGGTCGCCTG
TGAGCATTATGCAGCGATAGCCCTGCTGTTTAAATTGTGTAATAACCGCTTGGCTTTTAG
GGCGAAGTTGATCTTGCAAATAGATCACGCCAATGAGCTGTTCATTGAGTGAAACGAAAA
CTTGCGTAGTCAAATCTTGCTCTTCACAAAAGTCAGAAGCAACAAATTGCCGATTGCCTA
CTTTTACATTGTTTTCTCCCACTTGAGCTGAAATCCCTAAACCTTTGGCAACTTTTATGT
TACTCGCAGGATAAGCGGTCAGATCAGGGTGATATTTTACAATCGCTTTAGCAATCGGGT
GAGCCGTTTGCTGTTCAAGGCTTTTGGCTAAACGTAGTACTTCGTCAGCAGATACATTGC
CTAAAGTGTTAATCTGTGTAACCTGCATTTCGCCAGTGGTAAGGGTTCCTGTTTTGTCAA
ACACCAAAGTATCAATTTCACTACTCGCTTGTAGTGCTTCAATATTTCTTACTAATACAC
CCAATTCAGCCGAACGAGCGACGCCTGCAATGGTGGAAAGTGGAATAGCCAATCCTAAGG
CACAAGGGCAAGCGATGATTAAAACTGTTGTGAAAATAGATAATGCAAAGGCAAAATCCT
GACCTAATGCCAACCAAACTAATGCACTGAACAAGGCAATACTCACCACAATAGGCACAA
ACACCGTCGCAACCTTATCGACCCATTGTGCTAATGGTGGTTTAGAGGATTGTGCATGAC
GGACTGCGGAAATAATCCGAGCTAGTGCAGTTTGCGAACCCACTTGCTCGGCAAGATAAA
TACCAGCACCATCTTGAACAATGGTTCCAGCTCGCACTTTATCGCCTACTCGTTTCTCAA
CAGGTAACGCTTCGCCTGTGAGCATTGATTCATCTACCCATAATGAACCGCTCTGCAACA
CGCCGTCCACGGCAAATCTGTCTCCTGTCAGAGCCTGAATCCGCATCTGTGGTTTGATAC
CTTTAGTTGAAATGGTTTTTGTAATTTCTCCGTCAAAAACAACCGCTTGCTGCGGTGCTA
AATCCAGCAATTTTTCTAAGGCAAGCGATGAACGCTGTTTTACTTTTAACTCAAGATATT
TTCCTAGATTGAGAAAGCCGATGATCATCACACTGGCTTCATAGTACAAATGGGAATGGG
ATTGAGGAAATAGCGTTAAATACAGCGAATAAAGAAAGGCAACGCCTGTGCTAATTGCAA
TTAAGGTGTCCATCGTGGCTGCACGATGTTTTAGGCTTGTCCACGCCCCTGTAAAAAAGT
GTTTGCCGCTAAAAAACATAGTGCTGGCGGTGATGACCGCCCAAGCAAACCAAAGCGGAC
GATTTTCTACAGTTGGCGACGTACCGAACCACATTCCGTATGCCATTAACATTACTCCAA
CCGCTAATGCAACAGTAAATTGACGACGCTTCTGGGTTAAGGCTGCTGCAGTTTGGGCTT
GCTGCTTTGCCCGACGAATTTCTTCGCTTTCTAGCAATTCTGCACCGAAACCGATTTTTG
TCACCGCTTGTACTACCGCATCAGCCGTGACCTTACCTTGTACAAAGGCAGTTTGATCAG
CTAAATTGACTGACGAGCCTCTCCCACAATTTGTGTAAATACCTGTGTCTGAATGTATTA
TCTCAGAAACAGGTATTTACACAAATTGTGGGAGAGACTTTTTTAAGCTGCTTTTTTGCA
ACAAATTTGTCTATTACACCATTTTCGTCCATTTAACTTTAGGCTAGATGTTTATTTATA
TACCGAATGATACAGTTTTCTTAAACTATCTAAACGTGCAATAACTGTTTTTGCTTCCGT
TAAATTACCTTGACTTGCTAAGTTTTTTGCTTGAGCAACCACATCGATGACTTCTTGCAT
ACCTTGTTGATAGCCTTTGAATTTCTCTTGATCGCCATCTAAGCTATTTGGCATAGTTGC
TTGGGCTTTTTTAGACACTTCAATAAATTTATCGGCATTTTGCGTAAATTCTTCAGCTGT
TTGGGCATTCGTTAATAGGTTAATTTGGCGTTTCATTTGAAACATTTCCATTGATACACC
GCTTGCCACGACATTTGCTGAAACTGCCAATACTAAAATAGATAATAAATGTTTAAACTT
TAACATTATTCACTCCAAATAAATAAAAAAGACGTGGGAAAATTCCCACTCCCTTATATC
AGATTTCAAAAATTAAGCAAGATTAGCCTCGATATTTTTGGAAAACTAAGCAAGCGTTTG
TACCGCCAAAGCCGAAGCTGTTAGACATTACGGTTGTTAATGCTTTGTCTTGGCGTTCTG
TCACGACATTCACACCTTGTGCTTGTTCATCAAGTTCTTCAATGTTGATACTTGGTGCAA
TGAAATCGTTATCTAACATTAATAGCGAGTAGATCGCTTCGTGAGCACCTGCTGCACCTA
ATGAGTGACCGGTCATTGATTTAGTTGATGAAATCGCTGGGGTTTTATCGCCAAAGACAT
TTTTGATTGCGCCTAATTCTTTCACATCACCCACTGGTGTTGATGTACCGTGTACGTTGA
TGTATTCGATTTCGCCTTTAACTGTTGCCATCGCTTGTTTCATACAACGTTCCGCACCTT
CACCACTTGGGGCAACCATATCGTAACCGTCTGATGTTGCACCATAGCCTACGATTTCCG
CATAAATTTTTGCACCACGAGCAAGGGCGTGTTCAAGCTCTTCAACCACAACAACAGCAC
CACCACCTGCGATGACGAAGCCGTCACGGTTGGCATCGTAAGCACGAGAAGCTTTAGTTG
GGGTTTCGTTGTATTTGGTTGAAACTGCACCCATTGCATCAAATTCCGTTGCACATTCCC
AAGATAACTCTTCTGCACCGCCAGCGAAAACCACGTCTTGTTTGCCTAATTGGATTAACT
CCATTGCGTGACCGATACAGTGTGCTGAGGTTGCACAAGCAGAGCTGATAGAGTAGCTTA
CACCACGAATTTTATAAGGGGTTGCTAAGCAAGCAGATACACTTGAAGCCATTGTTTTAG
TTACGGCATAAGGGCCAATTGCTTTTACACCACGAGGACTACGCACTGCATCACAAGCCA
CTAATTGACTATGTGCAGAGCCTGTACCAGCACCGATAATTAAACCTGTACGATCATTAG
ATACCTGCTCTTCGGTTAAACCAGCATCTTCAATTGCTTCTTTCATTGAAAGGTAAGCAT
AAGCAGCTGCATCGCCCATAAAGCGATAAATTTTACGGTCAATTAATTCCGCAGGGTTTA
ATTTAATTGTTCCAGCAACTTGGCTACGCATACCCACTTCAGCAAATTTAGGTACAAATT
CAATGCCTGATTTACCTTCTTTTAATGAAGCTAATACTTCTTCTTTGTTATTACCGATAC
TCGAAATAATGCCGATACCTGTGATGACTACTCTTTTCATTCTTTTTCCTCTATGAATAT
AAATCACGAAAACTTGGCTATTTTACACTACTTTGCCACTAAGTTCGCAATATAAATGTA
AACGAGCGGTCAGATCCGATCTGTTTTATACAAAAAAAGCAGGAACCTGGGAGCTTATGC
TCTTCATTGAAGTCTAATTATTTAACAATTTGCATCAATTCATCAAAATTACTCACTACA
TCATAGCGGATTTTTTGTTCGGTAGTATTTTGGTTAAGTATGTCAAAGAAACGTTTAGCA
CTTTTGATCCTATTGTATTCATTAAAACGGAGTTCGCCTTCTTCACTTGTGCCTTTTGTT
TCAGCGATAAAATAAATCTGACGAGTTTGTTGTTGCTCAAACACAATTGCCCAGTCAGGA
TTGTAATTGCCGAAAGGTGTTGGAATATGGAAACTGTCTGGTAATTTCGCATAAACTATG
ACTTCACTAGCATTATCCAAAGCTTCAGCAAACGTAGTTTCAATGACAGAATCTGTCGGA
ACATATTCCCAAATATGTCGTGTAGCTTTAAATGCCTCTTTTTTTATCTCATTGCTAATA
AAAATCTCGCTGTCAGGATAACCTTGCTGCAACGGATGATAGGTCAGATTTTGAATGACC
ATATTGGCTTGTTGCTCATTAATAATTCGGCTGACTTCACGAATAAAGGCCTCAGGGTTA
TATTTATACTGTGCAAAAATTGCATTATTGATACCTTTTAAAATTTCAACAATAGTACGG
CGAGTCAGATTCGTTTTATTGGCAACTTCCCCAATTAAATCATAAGTAACTTGCGAGTTT
GCCGACATTGCTGTTTTTTCTGTTTGAGTACGATATTCCCCAAAACTCTCTTTTACTTTT
AAGTCATTATAGTCAATTTGTTCTTTTTGTGTTGTTGTACCCAATTTATAACTAATTGAT
TCAACAAAACGATTATCCCGTTCACAAGCGATTCGGGTAATTTGAGATATACTATCAGCA
ATTAATTTTTCACTATCTAACTGAATTTCAAATACAGCTTTATGATTGATTCGTTGCCAT
AATGCTTGAAATTCTTTTCGTTGTAGATTTGTTTTATTAATAGGATTCATTATTTTTTGA
CTACTGTTTTCAACCATACCTTCAAGGGCTTTTGGATCGAACACTCCATCAATCAATGTA
AATATATGTGTTTGGTACGCGGTTAAATTATCTGGTAATTTTGCAAAATTTTGCTCCTGC
TTAGCTTGATGATAGTTATCGGTAATCTGATCGTTATCATCAATATAATCATTTTTTAAT
AGATAGCGATAAATCTGTTTTGCTTCTTGTTCACTAATTTGATGTTTTTTGCCATCGTTG
AGAATAATAACCTTGCCTGTAAAATAAGCTTCATCCGCTTTGCTCGGACGGCTTGAAATT
GCTTCTAGCATTTCTGCTTCTAAATTTTTCACAAAGGTTTTATAGCTTTCATTCGTGACA
ACAGTTAAGTTATTGATTTGATGTATTTCTCGGCTATTTTCTCCCAAATATTTAGCATCC
ATTCGTTCCCCTTTATTATTCACTGCTAAACGTAATCCTCGTCCGACTTCTTGACGGCGG
GAAATATCATTATCAGAATATTTTAAAATACAAATGGTAAATACGTTGGGGTTATCCCAC
CCTTCACGCAAAGCGGAGTGAGAGAAGATAAAACGAGTAGGTTCTTCAAAGGAAAGTAAT
CGTTCTTTGTCCTTCAAAATCAAATCATAAGCATCGCTATCATTAGAAATCTGTGCCTCT
TCAGCTTTCTTATCTAAGCTTGGATCAACCATTCTTTTTGATTTTTTATCAATAGAAAAA
TAGCCATTATGGGTTTTATTCACATCAATATTTTGCAAATAGTTCCAATATCCGTATCCA
TCTAAATCCAATTCAGAAAACTCATTGATAACTTGCTTATATTGCTCTTTAAAAATACGA
ACATATTCACCATCAATAGGGTTATTGTCTTCATCATATTGACGATATTTGGCAACTTCA
TCAATAAAGAATAGACTTAGTACCTTAATGCCACGATCGAATAATTGGCGTTCTTTTATT
AAATGTGAGCGAATAGTTTCACGAATCTGAATGGTTCGCACAGCTGTCTCATTGACATCT
CCCAACGCTTCACCGATATGAATTTTAACGCCATTAGTAAAATACACGGTGCTTTCTCGA
AAATTAATATCCTCTACCACATAGCGGTGATATTGTTGTGCTTTGGTAATTTCAAATAAA
TTATCGCCTTTACTGATTTTACGAATTTCTCGTTTAAAACCATTTTTAGTTGCTATTTCT
AATTCTAAGCGGGCAATTGGTAAAGATTTCGAAATTTCAATATTTTCTAAATATAAATAA
CCGCTTGTACCAGAAAGATTTTGGACTTCAATTCCCTTTACAGTAATTTTTTTAACTAAT
TTTTGGTTATAAGCATTAAGAGCATCAAGACGATAAACTAAGTTATAGTTACGTTTATGT
GTTGCAGAATAACGTAAAATAAATAGCGGATTAAAATTTGCTAATGATTGCAACGTTTTA
TCCGCTTGCATTTTCTGTGGTTCATCTAAAATTAAAATTGGACGATTTTTGCGAATAACA
TCAATCGGACGGCGAGATTGAAATTCGTCCAATTCTTCATAAATTCGGCGTTGATCCTTA
CCTGTTGCATTAAAAGCTTGGACATTAATAATCATTACATTAATGCCACTATCAGCACTG
AAATTTTCCAAATGATGTAATGATTTTGAATCATAAATGAAACAGCGAGCTTTTTTGCCA
TATTCCTGCTGGAAATGTTCTTCCATCAGTTTAAAGCTTTTATCTACACCTTCACGAATC
GCAATGCTTGGTACGACAATAATAAATTTTGACCACCCATAGTGTTTGTTTAGTTCAAAC
ATTGTACGGATATAACAATAAGTTTTCCCGGTTCCTGTTTCCATTTCAATATCAATATTG
AGCTGGCTAGAAGTTAAATTTTTGCCTTTACCATTATCGTCAGTGATAAGTTTATCGGAA
GGGGTTAAACCACTTTCACCTTGTACTTTTTGAATATTACTCAGTACATTGTTTAAATGA
GTGATAGGAGCATTACGAAATCCGATATCACCATTTACGATATCCTCGTCAAAACTTCCC
GCTTGTGATGGCATATTTAAGCTAAGTTGAATTTTAGAGCCTTTATTTAAGCCTTTATCT
CGTTGATAGCGATGACCTGTTGATTTAGGTTGACCTGTAAAACAATCTACCACTGCTTTG
GCTGCTGCAAGTTGATAACCTAGGGTTCTAAATTGAAGTTTCATTTTATTCCCCCTTTAT
AAAAAACGTACTTCTGTATCTGGTGATAGTTGTTTAAACCGTTCTTTAATATTGGTTTTA
TCGTGATCGGCAATAATAGCAGATTCGCAGGAGACTACTCGTAAAGGCATCGCTTGAGCA
ATCTCATTGATTATCTCACGAGTAAGCGGATCAAAACAGGCAACAAGGCTATTTTCTCCT
ACAAAGTAGATCGTTGCGTTATCAATAGTTTTACGCGTAATGGATAGGGAAAGCTCAATG
CCCCAGTCAAGCATCACTTGAAATAAGAGATCTTCTGCCGAACGATCTTCTTTAATATGA
GAAGTCATTTGATCAAGCAGAGATTGGGAAAGTTTATCAGGTGTGTAATACACATCCTTC
ATATTAGTAGAGTCAATTTTTAAGACTCTAAAGCCAATATCTAGTTGTGGAGTTGAATTT
ATTAAAGCATAATCTTGGCGATCCGATCCGATCCGTCTGCTCTGCGATAATTCTATTTCC
TGCACGGCGAATGCGTTCTTTGGAAATCTCGGCAATAGTTGAATAGCCAGCTTTATAAGC
TTCTGATTTCTCGTCTGTTTTTTCAGGTAATTGTACCATAATAAAACGGCGATTTCCGTT
ATCTTCGGCGTTAAGTTGCATAACTGCGTGAGCAGTGGTTGAGCTACCTGCGAAGAAATC
CATCACAAGCATATCTTTTCCAAAAATACTTAAAATACGCTTCATAAATGCCATTTGTTT
TGGATTATCAAAAGATAATTTCATTTCTTGAAGTAATGAATAATCTGGTCTTTGATCGTC
GCTCATAATTGATTTTGGACGCTGTGTTTCATTTTCGTGTAAATAACGTTTAATAGCTGG
TAAACTTCCATCGGTATGAAAGTGAATTCTATTTTCTTTAATTAATATAGATAATTTTTC
TTCAGAATATCTAAATCCACCAGGTGGAATAGGATCCTCTTTTCCTGTTAGGGGATTTAT
AATAGGAGTTTTATTACCATTTTTTACTCCTCCTAAATCGCCTTTACGATATAACCCAGT
GTCATCAAAATACCAGTAATTGGTAAAATCAATGAATCTAGGATATTTAGTAAGCTCTTT
TAATTCTTCAGTAATTTCATTATGTGTTAATCCTTTATTCTTTAATGTTCTAACTGAAGA
TAGATACTCTTTAAGGTTATTCTTTTCCACTCCCCATTTATTATTACTATGTAATTTGGA
TAATATGTTAATATCTTTTGAATATGTAAGACAATATTCATGACTTACAGATACAAATAA
ACTTTGATTTTTTGAACTATTCGTATTTCTAATTATTTCAGCAATAAAATTATCGCTTCC
AAAAATTTCATCTGTAATCTTTCTTAAGTTATGAATTTCATTATCATCTATAGAAATAAA
AATAACACCATCATCACTCAGTAAATTTCGAGCTAATTTAAGGCGACTGTACATCATAGA
TAGCCAATCGGAGTGAAAACGTCCATTGCTTTCTGTATTAGCTGTTAGACGATTACCTTC
TTCATCAATTTGGTTAGATCTTGCCAAAAAATCATTATAATTTTCTGCAAAATCATCGTT
ATAGATGAAATCATTTCCAGTGTTGTAAGGCGGATCAATATAAATCATTTTTACCTTGCC
AAGATAGGTTTCTTGTAGTAGTTTTAAAGCCTCTAAATTGTCACCTTCAATAAATAAATT
TTGTGTGGTATCAAAATTAACACTTTCTTCTCTGCAAGGGCGAAGAGTTTTTGCAATAGG
TTCGTTGGCAGCCAAAATAGCCTGTTTTTTTCCAACCCAGTCTAAGCGATAACGCTCTTG
ATTTCCTTCGACTAAGACTTCAGAAAGTTCTTGTCGAAGTAAGTCAAAATCTACACCTTT
TATTATTTCTCCTTGCTCATTACGCATTTCAGTAATGCAATTTGGAAAAAGAGCGGTCAG
TTTTTCAATATTTTTTGCAACCAAATTCTCGGTGTGCATTTTGAGTTCAGTGGACATAAA
TACTCCATATTCTTTTAGTCTAAACAATATTATTTAATCAAAAATAAGAAAGCTGTTTTT
CAAGTTCTTTTAATTTTAAATTAATCTCTACTTTACGATTGAACTGCTTTTCAGCTTTAA
GTTTCTTTTTAAGTTGATTTATTTCTTGATGTATATGTTCCAATTTTTTATTTAATGCTA
ATTTCTCTTCAATAGATGATAATGTATCTGTATTAATTGGTAATAATTCAGAAATGATAT
GCTCATATAAATCAACTAAATGTAAAAACAGTGGCAGGTTAGAACGTTCATTTTCTTCAA
ACCATTTTGAACGATAATAACTGCCTATGATTGTTTTCAATTTATTTGTTGGATTTCCTT
TATCACAATATCAAGTAACTGTTGACGCATATCTCTACCGTCTTTTGTTCGCTTATTAAA
AGCTTCATAAGCTTCAGCAATGGGCGTTGAATTTGCGGGCAATATCTAACAGGTGTTTAG
CTTTAGTGTAATCATAAACTACTTTACCGTTTTTTTGAATATAAACAATATAATAAGGGT
AAAGGCGATTTGGATTGTTATGTTGGTTGTCTGTATGGCGAGATTTTAGAGTAAAAATAA
CTCCTGTAATTATTTATTTGAGAACGAATATCTTCACCAAGAATAGAGTTAATATTATCA
ATAATTTTCATAGGACAAGATCAATAAGAAGAAATCATGCCTTATTTTAAACAAAACAAG
TTGCTTTGTCTTATATATAAAACTTAGCAACTTGTTCTTTGGGCAAGAATTTTTAGGTAT
TAATTACGCCGCAAACGGATCACGCAAAATCATGGTTTCAACACGGTCTGGGCCTGTTGA
AAGAATATCGACTGGTACACCTAACACTTCTTCAATGCGTTTGATGTAGTTGATCGCATT
TTGCGGTAAATCTTCTAATTTAGTTACACGGAAAGTATTCTCTTTCCAACCTGGTAAGGT
TTCATAAATCGGTTCAACCCCTTCCCAGTTTGCCGCCGCAAGCGGTGAGTATTCTACGAT
TTCGCCATTTTGTAATTTGTATGCGACACAGATTTTTAATTCCTCAAAGCCATCAAGTAC
ATCTAATTTAGTCATGCAGAAGCCTGAGATTGAGTTAATTTGAATTGCACGGCGAACAGC
AACGGCATCAAACCAACCACAACGACGTGGGCGACCTGTGACCGCACCAAATTCGTTACC
TTTACGAGCAATTTCTGCACCGACTTCATCGAACAGTTCGGTCGTAAATGGACCAGATCC
CACACGGGTACAGTAAGCTTTAATGATACCTAATACATAATCTAAATTACGAGGCCCGAA
ACCAGAACCTGTTGCAATACCACCAGCGGTGGTATTTGAACTGGTTACAAATGGATAAGT
ACCGTGGTCAATGTCTAACATTGTGCCTTGCGCACCTTCAAATAGGATATTGTCGCCGTT
GGCACGAGCTTTGTGTAATAGGGTTGTAATATCTGCAACCATACCTGTGATGATGTCTGC
TACCGCAAAAACATCATCTAAGGTTTTTTGGTAATCGACTGGCTCAACTTTGTAGTAGTG
AACCAGTTGGAAGTTGTAGTATTCCAAAATAGTTTTTAATTTTTCCGCAAAGGCTTCACG
GTTGAATAGATCGCTGACACGCAGACCACGACGAGAGACTTTATCTTCGTAAGCTGGACC
GATACCACGACCTGTTGTGCCGATTTTGTTTTTACCTAACGCCGCTTCACGAGCGTGATC
CATTGCAACGTGATATGGCAGAATTAATGGGCAAGCCTCAGAGATTTTTAAACGGTCACG
CACATTAATACCACGGGACTCTAATTCGCCCATTTCTTGCATTAATGCCGCAGGAGAAAG
GACTACACCGTTGCCGATTAAGCAGGTCACGTTTTCACGCAAAATACCTGATGGAATAAG
GCGAAGTACGGTTTTTTCGCCGTTGATAATTAAGGTGTGACCTGCATTATGTCCACCTTG
GTAACGAACCACATATTTCACACGATCCGTTAATAAATCTACGATTTTGCCTTTACCTTC
ATCGCCCCATTGAGCCCCAAGGATTGCAACACTTTTACCCATAATAAATTGCCTCTTTTA
GTTAGGTTTAGTGAATGTCAAAAGCATACAAGCGATTAGATTTTTTTGGTTGTTACAGTT
ACGCTAAACCTCAATCTTTCAGGCATACTGTAGGGACACACTGAGTGTGTCCTCAATTGA
TCTTTTATGAGCGGACACACTCAGTGTGTCCCTACATTTTGGTTAATATAAACTGTTATA
TAACAACCTAAAATTTTACAACCTCGTTGTAGCTTTCTATTTTAAAGATAAAAAAGACCC
GCTTTATCGGGTCTTTGGATACAACTATTTTGTAGGTGCTTTCATAAAGCGGAAAAATTC
GCTGTCTGGTTTAAGCAACATCATATTGTTTGAGCCTGCGGCAAAACTTTCTTCGTAAGC
CTTCAAACTACGCACAAAACTGTAAAACTCAGGTTCTTGTTTAAATGCTTCAGCATAGAT
TTTAGCCGCTTCTGCATCACCTTGACCTTTCAGCTCTTCGGCGGTTTTATTTGCATTGGC
TAAAATCAGCACCACTTTTTTATCAACATCAGCACGAATAAATTCTGCTTTTTCTTCACC
TTGTGAACGGTGTTCACGAGCAACGGCAGCACGTTCAGCTTGCATACGTTGATAAATTGA
CGCAGATACTTCATTTGGTAAGTTGATCTGTTTTACACGCACATCAACCACTTCAATCCC
TAAACGTTCTGCACCATCTTCGCCGTCATTTAAGGCTTTTTGAGCGCCAGCCATCAGCTC
GCCACGAGAGCCTGAAACGATGTCCTTGATTGTACGAGAACCGATTTCTGAACGTAAACG
GTCATTGACTTTACGTTGTAATAAGGTTGAAGCTTTTTGTGTATCGCCACCAGTTGAAGT
ATAAAATTGACCAAAATCGCTGATTTTCCATTTCACATAAGAGTCCACCAGCAAGTCTTT
TTTCTCGACGGTGACAAAGCGGTCTTCTTGTCCATCAAGGGTTTGAATACGAGCATCTAA
GGTTTTTAGCTGATCGATAACAGGCACTTTAAAGTGTAAACCTGGTTCATACACAATCAC
TTTATTATCGGCATCACGATGCACTTTGTTGAAACGCAACATAATGCCTCGCTGACCTTC
TTGTACTACGACAACCGATTGGAAAAGGATAAATGCAACAACGGATAGCACAGGTAAAAG
TAATTTACGCATTCTTAAAATCTCCCTTTACGCACAGGCTCACTCTGTTCCACCGCTGGC
AATTGTGCCGGGCTGACAGGTTGAGCAAGTTGCGGCTGTTGTTGAATAACAGGTTGTGAT
GATGGCGTTTTTACTGCTTCATTTACTGTCGGTTTAGCCATTAATTTATCAATAGGTAAC
ACCGTTAGATTATTGCCGTTTGAGCTATCTACCATTAACTTCGGTGTATTTTTCATCACT
TTTTCCATTGTTTGAATATACAAGCGGTCACGAGTGACTTCTGGTGCGGCTTTATATTCA
GGCAATAATTGAGTAAAGCGTTGTACTTCACCTCGAGCATTTAACACAACTTGCTCTTTG
TAGGCATTTGCTTGCTCTAAAATACGTTGTGCTTGACCACGAGCAATTGGCTCTTGCCCT
CTTGCGTAGGCTTCGGCTTCACGAATTAAACGCTGCTCATCTTCTTGTGCTTTAATGGCA
TCATCAAATGCCGCTTTCACTTCTTCAGGCGGACGAGCATATTGGAAGTTCACATCGGTG
ATCAATAATCCCATATCATAATTTTTGATAATATCACGCAAAGCATTCCACGTTTTTTCA
CGCACAATCGCACGCCCTGTGGTTAGAATGTCGTCCATTGTCATATGTCCGATCACATAA
CGCAATGCACTGTCGGTCGCTTGTTTCAAGCTATCATCAGGCTTAGTTACGCTAAAGAGA
TATTTCGCAGGATCTTCAATACGGTATTGAACAGTCATTTCTACCAACACCATATTTTCA
TCTTGGGTCAGCATAGAGCCGTTAGTTCTCAGTTCTAACACACGTTCAATATTCACTGGC
GTTACATTATCAATAAAAGTCGGTTTCCAGTTTAGACCCGGTAAAACAATTTCGTGTAAT
TTGCCAAAACGGGTAACTACGCCACGTTCTGCTTCTTGGACGGTATAAAACCCTGAAGCT
CCCCATACAACTAAGCCTAAGCCGAGTAATACAGGTAAAAATTTTCCTGCAGAAACAGCT
GGACGGTTATTTTGGTTTGAGCCATTGCCTCTACCACCACCCATTTTTTTCAATAAACTA
TTAAAAACTTCTTCTAAATCAGGTGGTTGCTGTTCATTTGATTGCTTATTCGGCTCTTTT
TCTTGACCCGATGGTTGTTTTTGTTCAGGCTTTTTTTGCCCTGGTTTACCCCAAGGATCT
TGCTGATTGCCTGATTCGTTCCACGACATAACGTTCTCCAAAGTTAAATTTTTCTTCGCA
AATGTTAATAAAATGCAAGCGTTTGATTGTACCTATTTACAAAACTTTTGGCTAGATTGA
ATGTGTAAATTATTTTATCGTCACTTAGCAATATATAACGTACAATAAAAAATATCGGAT
ATATGTTTGCTCCTATTCAATATAATGAAAAAACATGACTAAAATCAGCCTAGTTTAAAT
ATGTGAAAGATAATTAATGAATAAGAGAGGAAAAATGTATAAGCACCTTTGGCTTTCTAA
TTTTTTTGGTCGAAATATCGCTGATCTGGATCTTATTAGTAAAGGGAGCAACTCGGATTT
AGTTCTCGCTGATTTCTCTCTCATTCAAACAAAATTGCCAAGCTGGGCAATAACGGAAAT
AGCTTGGGTGCAGCAGCAAGATTTTCAGTTTGTAGAAGGTGAGATTGTTTTTGAATATGA
TCTTGCACATTTTTCACCTGAACTGACCGCTTGTCGTGTGGCAACGGAACAGGATTTGGT
TCAACTTGAACCCTTTTCGCATTTGTTTTCACAAACGCGTTTTCGTTCGCCTTGGTTTTC
ATTGTTAGAAAATCGTCGATTTTATTGGCAATGGATTAAAAATGCAGTTAAGGGAGAATT
TGACGATATTTGTTTACTCAGTGAAGCCACAAGCGGTGAAATACAAGGGATGATTACCCT
TCGAGTAAAAGAGACTACGGCACATATTGGCTTGTTGGCGGTCGCAGAAAAATGGCGGAA
GCAGGGGGTTAGCTATCGCTTATTAATGAATGCGATCGCTTGGGCGAAACGTCAGCAAGC
GACGAAAATGGTGATTACCACCCAGCTGAGCAATTTAGCTGCAATTCGGCTTTATCAACG
CTTAAACGGAAAAATCAGCGGCACTTATTATTGGTTTTATCGATGATGCAAAACATTCCT
TTTAACCAACCGCCTGTATTAGGTACAGAGCTAAATTATATCCAGCAAGCGATCTGTTCA
GATAAGCTATCTGGAGATGGTCACTTTACCCGTCTATGTGAGCAATGGCTTGAACAACGG
TTTCACGCACATAAAGTGTTACTGACACCTTCTTGTACAGCGGCGCTAGAAATGGCAGCG
ATTTTACTTGATATTCAATCGGGTGATGAAGTGATTATGCCAAGCTATACCTTTGTTTCT
ACGGCAAATGCCTTTGCACTGCGTGGGGCGAAAATCGTGTTTGTAGATGTTCGACCAGAT
ACGATGAATATCGATGAAGCCTTGATAGAACAAGCGATTACCCCCAAAACGAAGGTAATT
GTCCCTGTACATTATGCGGGTGTGGCGTGTGAAATGGATAGCATTATGGCATTGGCACAG
AAATATCGCTTATGGGTGGTAGAAGATGCGGCTCAAGGGATTAATGCGTTTTATAAAGGG
AAAGCACTTGGCACGATTGGGCATATTGGCTGTTACAGTTTCCACGAAACGAAAAATATC
ACCGCAGGGGGAGAAGGCGGGGCGATTGTCATTAATCAGCCTGAACTGACCGCTCGTGCT
GAAATTATTCGAGAAAAAGGCACAGATCGTCAGCAATTTTTTCGTGGCGAAGTAGATAAG
TATAGTTGGCGAGATCTCGGCTCAAGTTTTTTAATGTCAGAAATACAAGCGGCTTACCTT
TATGCTCAGTTACAAGGGTTAGAACAAATCCAACAAAAACGGCAGATGATTTGGCAATGT
TATTTTGACGCATTACAGCCTTTGGCAGAGAAAGGGATTGTGGAATTGCCCTACATTCCC
CAAGAGTGCCAAGCAAATGCCCATCTGTTTTATATAAAATGGCAAAATCTCAAGGTGCGA
ACGGATTTTATTAATGCAATGAAATCAAAAGGAATTTTGACGGTCTTCCATTATGTGCCA
TTATATTCAAGCCCTGCAGGGCAGCAGTTTGGCCGATTTTGTGGAGAAGACAAATGGACG
ACTAAAGAGAGCGAGCGGTTAGTGAGATTGCCACTGTTTTTTAATATGCAAAATGAAAGT
ATTGAACATGTAATTAGGGCAATATTGTTTTGGAAAGCCTGATATATTCTCTTAAAGGAA
TGTCTCAGGATTTGAGCTAGGGTGAAGACTTTTTCTTTATACCATCGCAATTAGGTTATA
TAGAAAATTCTGCAAAATCACACCGCTTATATTTGTCGATATTCTACACCTGCCACGAAA
TAAACGCCCAACGGGCTTGATCGTGGCTGATTTTTTGTTGAGATTGCTGTTTTTGCTGAT
AGAAGGCCTGTAATTTTTGTCGTTCTAGTTCGGTTAATGTCCCTAGCGAAAACTCTACGG
CATTTTGCAGATCTTGGTATGTTTCCCCTTGAAAGCCCCCTGTTTCTCCCTGTAAAAAGT
CAGTTCTGCCTGAATACCACGCTGATAAAGACGGTTTAACAGATAGATATAAAAGGCGTA
AACTTGTTTGCATAAACGGGCTAGGGGAATAGCAAGCGTTCCCGGCTCTGAGCCAATATC
CAATACGCTATCTGTTGGTTCAATCTTCATTTTATCTAGAAATTGACGGGTATAACTGTT
CTCTTTTTCAACAAAAGTTTCGGCAAATCTAACCGCTTTCTTATCCTATTTCTCAGCGGT
AACATCATGATAACGACATGCAATCAGATGTTGTTTATAAAGTTGAGCAAAATCAATGTC
GTAGAATGAATTCATGTTATTCCTTAAAAGGTAAATGTTGAGCCAAACTCGCCATATCAA
TACGATAGGTTTTGGCTAATTGATGAAGAGTAAGCATATCGGCTTTTTTCCCTTGTTGAA
AGGCTGGCTGATGTTGCTTATCTAAAATCACAACGCTATCTGCAAGGTAATCGGCGTGCT
GTAAAGGGAAATAAACTTTGATGCGCTTGCGGCACATAGGCAATTTGTTGGGCTAACTGT
TGTGGTGAATAGGTAACAAGCGGTTGGTTTGCAAAGAAAATTTCCCTATGCAATTTTGCT
TGAGTACCCAATAACGTGCGTAAAAAGGTACTTTTCCCTGCCCCATTTGCCCCTAACACA
CAGCAGATGTCATTTGTTCCCAGACGAAAATCGATCCCTGAGATCAAAGGCTGACCGGCA
TAGCCAATCGTTAGGTTTTTTGTTTCCAGTATCACAGTTACCAACAATACCGCACTAATA
CCGCCGACAAATGCAAAAAGTTGCACATACCACATCGGCAAATTGCAAAAAATCGCCAAC
GAAGCCCCCAAACCAGCCCCTGCCGATACACCTAAAATATCGGGAGAAACCAACGGGTTT
TTAAACATCCCCTGATAGATTGCCCCTGCACAAGCTAGTGCAGCCCCGACTAAGCAAGCA
ACAATAATCCGTGGTACTCGAATATGCCATAACACCGTTTGAATTTGGTTGGTTTCACAT
TCAACAGAGAAAGCACAGACGACCGCTTGCCACACTGCTGTTGGCGAAATCGGATACTTT
CCGAGATTAAGCGAAAACAAAATAGCCAGTAATAAGAGCAAACTCAATATCAGTAAATTG
CGTAAAAATGATGTCAGGGTTCCATTGCAAAAGCTGTTCCATTTAATTTTTTGTACATGC
TCAGCTTTGGGTAAATTGCCAAAATGGGTACTGATCGGCTGCTCATTGGCAGACACACCA
CTTGTCACAAACGCCAATAAAGCGAATGCAGAAAGAAATTTTTTCATAATCTAGCTTCTG
TGATTAAGACAAAATCATTATATTTAAAATTATATAACGATAGAAATTGATCAACAAGTC
AATACATTATGTAAATTTTTGCAAAAAATGAATGATCGTTCAGTTTAGAGCTAGTCGAAA
TGGGGCGTTTTCTTTAAAATACGCCCCATCATTTTTTAATCAAGGAATTTCTAATGAAAG
TGTCAAAACTTACTTTTACATTACTTTCTGCACTGGTACTTTCAGCTTGTACCAATATGA
GCAACGATGGCTCTCTACAAAAAGCACAGCAAGATTATCAACAATATCAAGACATTACGA
AACAATATCAAATCAATGAGCAATGGTGGCTTGGCTATAATGATACCCAGCTTAACCGCT
TAGTTGAAACGGCACTTGCCAATAATATCAATTTGGCAAAAACGGCAATTTCCGTGAATA
AAGCCTTATATAATGCAAACTTAGTGGGGGCAAATTTAGTCCCAACTTTCACTGCTTCGG
AAAAATCTTCTGCTTCAAAAGGTGTTGGTTCTAGCAGTAACCTAAACTCGACTGGCACAT
CAAGTATTGGACATCAAATTAGCTTAAACCTAAGTTATACCCTTGATTTATGGGGGCGTT
TAAGAGATACCGCAAGTGCGGCAGAATGGGAACACAAAGCTACCCAAAAAGATTTACAAG
CGGCGAGATTATCTTTAATTAATGCCGTTGTGAGTAGCTATTACAATCTTGCCTATTATC
AAGACGCAATCCGCATTACTCAACAAAGCATAAAAAGCTATGAGCAGATCAACCGCATTT
TAAGCAATAAATTCAAACAGGGATTAATCGACCAGCTTAGCGTAGATCAATCAATGCAAG
CGGTACTTTCTGCACAAAATACCTTAATCAACTTACAATCGGCTCAAAAATCCAGTGAGC
AAGTTTTGCGTAATTTGCTAAATTTAAAACCGAACGAACCGCTTGTAGTCAATTATCCGA
GTATTCTTAAGGTCAAATTACAAGATGTTGATGTGAATGTTCCTGTTTCAACCATTGCTA
ATCGTCCAGATGTACTGGCAAGCCTAAAACGTTTACAAGGGGCATTTAAAAACCTTACTG
CAACTGAAAATAGCTGGTTCCCAACGGTCACGTTAGGGGGAAGCCTAACAGGAAGTTCAA
CGAAGTTTAACAATACGTCAGATAACCCTGTCGCTGGTGGCGTGGTGTCTTTTGATTTGC
CGTTCTTAGATTGGAACAGAGTACAAAATAACATTAAGATTTCAGAAGAGGGTTATAAGC
TGGCTAAATTGAACTATGAACAGACAGTAACAACCGCATTAAATGAAATCGACACCTACT
ATTCCACTTACCAACTGTCAAAAAGTGGCTATGCGAATTTACAGAAAAAATATGAGTACG
ATAGAAAAATCAGCGGATATTATAAAAACCGCTACGATCAAGGTATCTCTGAATTGCGTG
AATGGCTAAGTGCAATGAACACCGAACGTAGCTCAGAACTTTCATTGCTTGAAAATAAAT
ACACCCTGCTCAAAAATGAGAATGCCATTTATCAGGCAATGGCTGGGAAATATCGCAAAT
AGTATATTTAAGTATAATAGCAGTGAGAAATTAAGCTGCGCCTCTAATTTCTCACCTTTT
ACTACATTCTAGCCTTTAAATCAGGAAACCCACCCAAATCCTTCAACTTATTCACCATTG
CACAAAACAGCTCTGCAGTGCGTTCCGTATCGTACAAGGCAGAATGGGCTTGTTTGCCGT
CAAAAGGAATTTGTGCCATTTGGCAGGCTTTGACTAAGACCGTTTGTCCATACATAAAAC
CAGCCAAGGTTGCAGTATCAAACATTGCAAAAGGGTGGAACGGATCTCGTTTGGTATTAA
TGCGTTTTACCGCCGCTTGTAAAAATGCCTGATCAAAAGTCGCATTATGTGCCACAATCA
CAGCACGTTGGCAGCCGTTGTCTTTTACCGCTTTGCGTACCATTTTAAACATCTCGGTAA
TGGCAATATCTTCTGGCACAGCACCACGCTCGGCGTTATCTACATCAATTCCATTTACTT
TTAATGCCTCTGGATTGATATTGGCATTTTCAAAAGGTTTAACGTGGCGATGAAATTTTT
CATCTAAATGCAAATAGCCGTCGTCGTCCATTTTTAGCGTAATTGCCGCAATTTCTAACA
ATGCGTCCGTTTGAGCATTTAATCCCCCCGTTTCGACATCAACCACAACAGGAAGATAGC
CACGAAAGCGATTTTTCAATAGATTGTAATTGGTTGCTTCTGTTTCAGCCATTAACCTAA
CGCCTTTTGTGCATCTTTGTTAGCGATAAATTCGATTTTGTAACCATCAGGATCTTCTAC
GAACGCAATCACAGTTTTGCCACCTAACACAGGACCAGCCTCACGAGTGACCTTTCCACC
TGCTTGACGAACCGCTTCAACGGTTGCGTAAATATCATCCACCCCAATCGCAATATGACC
ATAAGCAGTACCTAACTCATAGCTCTCAACTCCCCAGTTATAAGTCAGCTCAAGCACGGC
ACTTTCACTTTCATCTGCATAACCTAAAAATGCAAGGGTATATTTATATTGCTCATTTTC
GCTGGTGCGTAATAAACGCATACCAAGCACTTCTGTGTAAAATTTGATAGAACGTTCTAG
GTTTCCTACTCGCAACATTGTATGTAAAATTCGCATCGTAAAATCCTCTTAAAAATAGAA
AAAAGTGGCGATATTATGGCATAATCTCGCCCTAAAATCATTTTTGAATTGAAACTATGG
CTCACGATCACGATACTCCTTCTAAATTAGAAATCGCCACGCACGCTATTTTGCCGTTGG
TGACGATGTTATTGATTGAGATGTCGCTCAATCACTATTTTGCACCGCAAAATGCAATCT
TTGTTTCGCCTTATCTGCTCACCTTTTTTACTGTTTGCTTGATTAGCTTCGTGGTGCTGT
GGAAAGGGCAAATTTGCCCAGGGCAAAAAGGGCGTTTAACGGCTATTTTGCCGTGGCTTT
TAGTCTTTGCGGTAGGAAATTTTCTCTATTCCCTTGCCTTTACCCCGAAACATTCCCCTG
CTTTAGTCGCTGGATTTGCTTCTGTTATTCTGCCGTTTATCTATTGGAAATTACCCAAAG
ATGAAGATATTTATCGCACGGTGATTTATTGTGGCTTAGGCATCACCGCCATTGGTATGG
TGCAATATTTGCTGATTTATTGGTATGAAGTACCGTCGCTGTTTAACTGGATTAGAGCCA
ATAATTTTGCCCAGATTTTACTCGGTATTTTATTAAGTGGCTGGTATTTAATGCTAGCGA
AAAGCCGTTTGGAAGGCTTTTTAAAACTGTTGGTATTGCTGGCACTTGTGGTATTAATCA
TCAACTATGTTTGGGTGATTTTCGTGTTATATCAACAACTTGCTATTATGCCTGAGATGG
TGATTTATCCTTACTTTATCTTCTTTGGGGTTCAGTTTGTGATTTTGATAATGTTAGCTT
GGTTACTACTCGGCAAACAGGGAAAAAACATCAAAAATCCAACCGCTTGGACGGTCGCTA
CCTTCCTTGCAATGCTTTATCCATTAACAAATATTCTCTAAATGTTACGCAGAAGTTTAT
TGATTATCGGTGCGGTACTTGCCATTTTAATGGCTGGTGGTGCATCATTGCTTTCAGGCT
CTCAATTAGCTTCTGCGATTAATTTGTCATTGCCAACGGGCTGGAAAATAGAAACACCCG
ACGGCATTGAGCCACATTTAGAAAAAGCCATCTTGCCACAATTTACCCTTTACTATCAAA
ATTGTCCGATTGTTTCGGCAGATCGCCTTGCGGTGCAATGGATTGATGAACGGAGTATTC
GTCTTAATCAAGCAACCATTGATTATGCCTGCTTAACGCTTTTTCCTAAATCGGAAAAAA
GCCAAACCGATCCCATAGAAACTATTAAAACGATCCTTGCGTTACTGCCAGAAGGTAACA
TAGAAATCAAATCTTTGGCGTGGAAAAATCTTCCCAACGAAATGCATGAACGTTTGAAGG
GATTACTGCAATCACCAAGTGAAATTAAATTTGCATTTTTTCAGCAAAAACTGACCGCTT
ACATTAAGCAACAAGCGGTCACATTTGACGCAAATTTTGCAAATCAGCAACTCACCGCAC
AACTTAGCTATCAACCAAATAATGATGAGCAACATCACGTAACACTTTCTGCTCAGTTAG
ATGAACATTTTCTAGCATTGCCCCAGCAACTTAGCTTGAATTATCAGTGGCATTTGCCTG
AAGCCTTGATTGCGGAACCAAGTTTGCAACAAGGACATTCAACGCTCAACTGGTATAAAC
AAGATCAACAACTTCACGGAAATTGGCAGTTAAATTCCGCCATAACACCTGAAAATCAGT
TCAACTTGCCGTTTCATTTTGATACGCAAAGCCTGACGATTGAAAAAGGGAAAATTGATT
GGCAACTCTCAAATGATTTTCCGCTCAATGCATATCTGACAACTACGATTAGTCCTAACC
GTTTTTCCTTAGATGAGCTTTATCCGATAAAAACGGCGGTGCGTATCAGCTTACTTACTC
AAAATGCCAAAGGGAAAGGCAATGTTGTGATCAGTAGTCCACAAGGGGAAATTCAGCAAG
ACAGTTTGATTTTGCCACTACAAATTACAGGTAATATCAAACAAGGTGAGCATATTTTAT
ATAGCACTATTCCTTTAGATGTAAGGGGAAAATTTGATGATCTCACCTTACGCTTTTTGC
AAGGTGCTTTGTTACGTCTAACTGGGACTGAACGCTTTCTTACCATCAACGATTTGCGTT
TTCCCCTTGCTGGCGTACGGGTAGATAAGCAGGGCATTCACGGTCGATTGCAAGCGATTT
TCCGTGGAGAAAGCCCTGACTTTAAAAATATTGAAATGCGGTTGGACGGTTATGCCAACA
ATTTCAAAGCGGGAGCATTACACTTTTTCCAAGATCCAACCGATAAAAAAGCGGTGAAAG
ATCAATGGAATTGGCGTTTTTGGGGCAGTTCGCAAATAAAAGCCTTAAACCGACCGCTTG
CGGTGTCTGGGCGTGGTGTGTGGCATAAAGATTTAGTGCAACTATCTGAATTTAAAGGCA
GTCTGGAGCATATTCGGAAAAATGGGGTATTTATTCCAAAATTAGAGCTGGTATTAAATG
AACCAATAAAATTTGATTATGAGAAATTTCATCTTACAGGTGGCGTAAAGCTTTCAGCCT
CACAAATGGATTTCGCCTATGGTGGATTATTAGAAAAACCAACAGCTAACTTAAAATTTT
ACGGCGAAGTAGAAAATCTTAACTTTAGGGGCGATGTGACGGCGAATAAACTCGGCCCGA
TTAAGCTCTTTGCTCGCCGAAAATTAACCAATAATGCCAGTGATTTAATCGGTAAGCTAT
ATTGGTCAGAGCAACCTGCAAATGTATTCCAAAGCCTTTTTCCTTTTAGAAACCAATGGG
TCATCACAAACGGTACCATCAAAGGTGAAACGTCATTTAGTGCGAATGCAGCTCGTGGGT
TGATGGCTGGCGGGCATTTTGCTATTCGCAACGGTGCGGTTTCTCTACCAAACGGTGAGA
TCAAGGGCATTGATTTCTCACTCCCTTATCAATACAAACAGGGCGAAGTAGATATTGGTG
TGAAAAAAGCCCTTGATGTGAATATTGATGAAGTGAATATGGGTATTCCGATAACCAATG
TCAAAGTAAAAATTCAAGGACACTTACCTTACACTAAACGTAAGCCTCTGTTTTTACGAG
AGTTAAGTTTAAATTTGCTTGATGGACGTTTAAATATCGAACACTTTGCCCTGCCACAAA
CGAAAATCGCTTATTTAAAGCTGTTTGATATTCGTTTTGAACGCATTTTAGAATTGGCAC
AGTATCACCAACTGGATTTAACTGGCAAATTCAACGGTATCTTTCCGTTTTGGCTGTCGG
GTAAACCTTGCTACATCTGCAATGGAACATTGACACAAGCGGATAGATCTTACCTAAAAT
TTACCCCTGAATTGCTTGAAGCGATTAAACAAGGGGGCTATACGGAACAGATTTTGGCTT
ATATGGTCAATAAAAGTGAGATTGACGATTTCACCGCAACGGTGAATTTAGACAGTAAAG
GCGATATGGATTTATCAGCTAAAATCCATTCTAGATTGACTGAGCATAAACAAGCGAAAG
TCAATTTGAATTATAACCATAAAGAGAATATGTTCGACCTGTGGAAATTGATTAACTACG
GTTCTCAGTTTGAGCAGAATATTGAGCACTCAATCTATAAACAATTAGATAAACAATAAC
CGCACTCAGTACATGCTAAGGGCTCAGAATTATCTAAGCCACTTATTTACTAGAAACTTT
TCTCAAAACTCAAATAAACTCGATTTCGTTTATACGAATAAAGATCCACTAAATTTGAGT
TCACTCGCTGATATTGATAGCTGATTTTCGGTGTAATTCCCCAAAAATGCAGGTTACGAT
GCCAAAGTGTAACATTCAAACCTAACTCTCTATCTTTGCGTATCTGATTAAAAATGCGGT
GAGCTTGGTCAAATTCACGTTTGCCATAACTGAGCTGAATACGGCTGGAAATTCCGCCCC
ACCATTCTTGCCCCCAACCAATTCGCCCTGTATAACGTTTTGAGGCTAAAGAACGTTCTA
ACGTCCGATCTCGCAACAAATCTACACCACCATAGAGATAACTTTTCGCATCAAAGGCAT
AGAGTAGCGTAGCAGAACCAAATAATGTTGTGCTATCTGCAAGCTGATTTTTGCCCCGAT
GTTTGAGCTTGCCCATTTCGCCAGCCGTAGAAAGCTGCCATTGTGATGTAAGCCAATGCT
CTACTTCTCCCCGAACGCCATAGCCGTGATTATAGCGATGATTACCATACCAACGCATTT
CATAATAAGGCAAAAAAGCAAGACGACTTTGAGCATTTTGATATTGATAGCCAAGACTTG
AACGGTTTTGCTGATCGTCAAATTGATGATTATCCCAATAGGATTTTCCACTAAATTGGT
TCTCAAAATGTAGATAATGGGATCCGCTAACATTCCAATTCTTAGCCAAATTCAGATGGT
AGCTCAACCCATTTGCTGATTGCGGTAATGATTCTTCCGTTTTCTTAAACGGCACATTCC
CCACTCGAACATAAGGCGAGCTTGAGGCATTATTAACATTGCTTTCGTGCAAATAATTCA
CACCAAAATCGAATGACCAGTCTGAACGTTTCTGAATGGCAGCAATATATTGTTCCACCC
CATTTGCAATTTGTGGAGGCAATCCGTCCGCTTGTAGCTTACGAAATTGTGCAAGTGAGG
CTTCGTTTTGCCGATCTTCAAACAACATTTGTGCTAAACGAAAACGCACAGGCTGAAAAT
TAGGGTGCTTCGCAATAATGCCACGATAGAGATCGATTGCTGTTTTATAGTCCCCCTGAC
TTGCCAAAATAATGCCGTTAGCATAATCGATCAGTATCAAATCGGGATTGGGCGTTTGTT
GATAAATCCGAACCAGCTCAGGCAATAAATGAAATTGTCGGCTATCAATCGCCCGATTTA
ACATTTGACGAGTAAGTTCGGGCTTACTGATCAGCTCTTGGGTTAAAGTGATTTCCCCAT
TATTTGCCGATTTTTCTGAAAAAATAACCGCTTGTACTGGTAATGTTGGCTCGGCGGATT
TGATTTCCAATTCGGGAGTAGCGTTTGCTACTAGGGGGATAAAAAGGGTAAGGGGTAAGT
GTTTTTTCATAAGATAGATTTATTGACTTTTTCTGTTTATTTTTTACTATCACGCTAAAG
ATGATAGCGGTATAAATTTAATGAGAATTTTTAAATCTAAACATTTTGATAAATTTGCCC
GTAAAGAACGTATTTCAAACGATACGTTAAGAAATGCCATTAACGACATTGAAAATGGTC
TGATTGATGCCGATTTAGGTTCTGGCGTTATCAAACAGCGTTTACCCAAATCCCTTGATG
GCAAAGCATTTATAGAGGTATCCAATGAGCCAATACAACAGCCCAGCAAATGCGGCGATC
CACGAATTGATGAGTGATTTACACGACGTTGGTTTGGTTGATAAAACAACAATGCGGAGT
TTTGATAAACGTTGTTTAACGCCAGTCAAAACGCTCGCTCCCAACGAGATCCGAGAAATC
AGAGAGAAAGAAAATTTTTCTCAAGCTGTTTTTGCTCACTACTTAAATGTAAGTAGCAAT
CTTGTTTCCGAATGGGAACGAGGTGTAAAAAAACCAAGTGGTGCTGCACTGAAACTGCTT
TCTTTAGTACAACATAAAGGCATTTCTGCAATAGCTTAGATTTTAGGTGGGGATGATCCC
CGCCCTTACGATTGATTATTGGCGTTTGCCACCAAAGCTAATATCTGTCCCAGCGGTTCC
AACGACTTCTTCTGCATTAGGTCCAGAAAAAACACCTTTATAATCTAGGTTATTATCTAC
TTTTCCAGAGAAAATAAGATTTCCTTGATCTGAAATATTTATATTTCCCTTTTCCAAGAC
ATAATTTTTACCATTTAGATTGGCTATATTCCCTTTGACACTTTCATTTTTAAAATCTGC
AATTAAAGAAAATTCTCCTTCATATACATTTTTTGTATCTATATTATAGTTTTCTATTCC
TAATGCTTTACCTTGATAAGTTGCGATTACAGGGGTTTTAATATATTCTGAATTTTGAGA
TGTCGGCAAAGCGACATAACCTGCTGATCTTCTCAGATCATCATCATTTATATTATCGGA
ATAAGACCAATTTAAATAAGTAGAGTATTCTTGGTTAATAAAATGAACATTAGCAACTTG
GAATGTCTGTTTTTCGCCAGAAATTGATTGGCGGCTTGCATATACAGGTAAAATCTGAAC
ATTATTGGATATTGTATTTTTATTAAAATCAATCCCATTTTGTAAAACTAAGCTCTCAGA
TGCCCCGATTGGGTCAAGATACCATGCTTTTCCATCAATATAAGCATGTTCGGCATATCC
TTTTAAACCATCACCTCTTGCTATATGTCGCCATTCTCCACTTTGGGTTAAAAATGCCCA
TTTTTTAGCTTCTTCTTCCGCTTCTAAGCGTTTTCTTTCTGCTTCGGCTCTTATAGGAGC
TAATTCTTCTTCCAATGACGCAATTTTGTCTTGAGCTTCAGCTAAATCTTTAGCCGCTTT
ATCTGCAGCCGATTGAGCTTTCGCTTTTTCTTCTGCAGTTGCATTTTCAGCATCTTTTAA
AGCTTGCAGTGCTTTTGCCAATTCAGCCTCCGCCTTTGCTTTAGCTGCTTCACTTGCTTT
TACTTTTTCAGAAGCTTGGTTTGCATTATCCTGCGCAGATTTAACCGCTTGTTGCTCTGC
TTCCACCTGTTTTTTCAAGGCTTCAATTTGCTTTGCTTGTTCGGGGTTATTAGCCGGTGC
AGATGAGCCACCGCCACCACCGCCTGAGCTACAAGCTGTTACACCTAATGAAACTAAAAT
CGCCATTGCTGCTGTTTTAACTGACAAACGCATAGAAAGTCCTTATTTTAATGTGTTATT
TAATGAAAATATGTGTAAAATACGAACTATTCTAAAAGCAGGCTTTACATTCTGCTAACA
ACAAACTGTGTGGAAAATCCACTCAATTTGTGGGTGGAAAAAGAAAGAGAGGAATGATTT
GTGAGTGTAAATGAGAAAATCCGTATGGTGCGTGAAATGAACCAGTGGTCACAGGAAGAA
ATGGCTGAAAAAATGAATATGTCCACCAACGGTTACGCTAAAATTGAACGTGGTGAAACT
AAGCTCAATTTGCATAAACTCGAACAAATCGCTCAAATTTTTAATATTGATGTGTTGGAG
TTGATGAATTGTGAGGGAAAAGGCGTTCTCTTTTTAATGAATGAACACGCTAATAATACT
AACTATTATGGAAATCCTGAAAATCTCACTGCCGAAATTGAAAAACTAAAACTCACTATT
GCCCATAAAGACGAGATGTTGGCTCAGAAAAATGAAGAAATCATTGCTTTGAAAGAGATT
ATTTCATTGTTAAAGAAAAAAGATGATTAAATAAGATAAACCTAATAAATCAAATCCCTT
CTAAGAATGAAAGCTATATACTCACTTTTTACAATTTTTTGCTTAAATTTGACCGCTTGC
ACTCCCAAAGTGCGACTTGAAACACCACCTGAAGGTATTACGATTAATATGAATGTGGTT
GTAGATCATAAAATTGAAGTTACCATGGATAAAGAATCCAAAGCGATTATAAAAACAAGG
CAGCCGTAATTATCAAAAACAATTTTAGAAAAATACTTGAGGAATAAGAAGTAAATGAGC
GTGAAAAATCACGCTCATTTCATTTTTACTAAGCCTTCACTGCCGCGAACGCCACCATAT
TAATAATACGGCGAACAGAAGACACTGGGTTAAGAATATGTGCTGATTTATTCATACCTA
ATAGGATAGGTCCTACGGTAATTGCTGTTGTCGTCGCTCTTAATAGGTTATAGCTGATAC
GAGCAGCCTCCATATTTGGCATTATAAGTAAATTTGCCGAACCTTTTAATGGGCTATCTG
GCATATAATCACGGCGTAATTTTTCCGATAAGGCTAAATCACCGTGCATTTCACCATCAA
TCATTAACGCAGGATCACGCTCTCTCACAATCTCTAACACTTTACGCATTTTTGGTGCGC
CTAGCATATTTGATGAACCAAAATTAGAGTGTGAAAGTAGTGCCACCGCAGGCTCAATAC
CAAAACGACGAATTTCTCTTGCTGCCATTAAGGTAATTTCAGCGAGTTCTTCCGCCGTTG
GATCAGCATTAACATAGGTATCAGTAATAAAAACGTTTCCTGTTGGTAAAACTAAACTGT
TTAGTGCAGCGGGGACTTTCACACTTTCTTTTACGCCAATGATGTCACGGATAGCTTCTA
AATGGCGACTATATGTACCAAATAAACCACACACTAATCCATCAGCATAGCCCATTTCAA
CGAGTAGTGAAGCAATCACCGTTGTATTTGAGGTCACAACACGCTTAGCTATCGCTTCGG
TAATCCCTTTGCGTTTCATTATGCTGTAATAACGTTTCCATAACTCATCGTGTTGGCTGT
TATGTTCATTATCAACAACATCAAAATCTTGCCCAGCAACAATGTGTAGCCCTAATTTTT
TAATTTTAGCTTTGATAATTTCCGTGCGTCCAATTAAGACTGGATATGCCAAGCCCATAG
AAACCACTTCTTGTGTCGCGTGTAATACTTTGTCCTCTTCCCCTTCTGCAAGCACGATAC
GTTTTTTCTCTGCTTTTGCTTGGCTGAAAATCGGCTTCATAAAGAGGTTGGTTTTATAGA
CAAACTGAGTTAATTTCTCGTGGTAGGCTTCCCAATCCGTAATCGGGCGAGTAGCAACGC
CTGATTCCATCGCTGCTTTTGCAACTGCTGGGGCAATGCGTACAATTAAACGAGGGTCAA
ATGGACGTGGGATAATATAATCCGCACCAAAGGTTGTCCCCTCGCCACCATAGGCAGAAG
TGACCACCTCATTTTGCTCTGCAAGAGCTAAATCTGCAATCGCATAAACCGCCGCACGCT
TCATTTCCTCATTGATTGTTGTTGCGCCTACATCTAATGCACCACGGAAAATGAATGGGA
AGCAAAGTACATTATTCACTTGGTTTGGATAGTCTGAACGACCTGTACAAACAATCGCAT
CTGGACGAGCAGCTTTCGCTTCCGGCGGTGTAATTTCTGGATTTGGATTAGCTAATGCTA
AGATAATCGGGTGAGCCGCCATTGTTCTAACCATATCCTGCGTTAAAGCACCCGCTGCAG
AACAGCCTAAGAAAATATCTGCATTTGGCATCGCATCGCCTAATGTCCGCCAGCCATTAT
CATCAATCGCATAATGTTTCTTGGTGTCGTCCATACGATCGTCACGATCTTTATAGATCA
CCCCTTTTGAGTCGCAGACAACGATATTTTCACGCTTCATACCTAAGGATACAAGCAAGT
TCAAGCAAGCAATAGAAGCCGCCCCTGCACCTGATGCAACTAAACGCACCTCTTCAATTT
TTTTATCCACAATACGCAACGCATTAATCACTGCTGCCGCACTGATAATTGCAGTACCGT
GCTGATCATCGTGGAATACAGGAATGTTCAATCGTTCACGCAATTTTTGTTCGATATAAA
AACATTCTGGTGCTTTAATATCTTCAAGATTGATACCACCAAAGGTAGGTTCAAGAGAAG
CGATAATTTCAACTAATTTTTCAGGATCTTTCTCATTAATTTCGATGTCAAATACATCAA
TTCCTGCAAATTTCTTAAACAGAACGCCCTTCCCTTCCATCACAGGCTTACCTGCTAATG
CACCGATATTGCCTAAACCTAACACGGCAGTTCCGTTTGAAATCACGGCAACTAAGTTAC
CTTTTGAAGTATAACGATAGGCAGCCGCTGGGTCTTTTTCAATTTCTAAACACGGCTCAG
CAACCCCTGGCGAATAAGCTAATGCAAGATCACGTTGCGTTGCGAGGGATTTAGTCGGGG
TAACTTCAATTTTACCAGGGATAGGAAATTCGTGGAAATCAAGTGCTGCTTGGCGTAATT
GAGATTTGTCATCCATAGTTGTGTCCTTTATACAATTGAATAAATGAAATCATCGGTATT
CTACCTAAATTTTGGGAGGAATATTGTGATATAGCTCTAATTTTTTAACAAATAATTAAA
AAGTATAGAAAGGAATAATCTCTAATTAAATGAGACGTTTAATCATGATGCCAAAATTAA
GTATTATTTGAAATAAGTATTATAGAGCGATACTATGATCAGTAATTGAAAGAAAATCAA
GAAGTTAATTGAGGGCAGAGCTGTTTTATACAACAAGCTCTGCAAAATAATGTGATTGTT
AGACGCTATAGAGAATATTTTTTTGCAGTATCTTTCAACAAGGTCTGCAATTCACCTTTT
TGGAACATTTCGAGAACAATATCACAACCACCAATTAATTCTCCATCTACCCATAATTGA
GGAAATGTTGGCCAATTTGCGTATTTTGGTAATTCAGCTCGAATATCTGGATTCGATAAA
ACATCAACATACCCAAATGGAACTTGGCAATTTACAATAGCTTCTGAAGCACGAGCAGAA
AAGCCACAGGATGGGAATTTAGGAGAGCCTTTCATATAAAGAAGAATAGGATTCTCGCTG
ATTTGTTTTTGGATTTTTTCTATAGTTTCCATGTTTTTCCTCATTGATCAATAAGAATAT
GTACCCTATTCTAATGTGAAACAGAATTTTCTGCAATTTGCCATTAACATCTTCTAAAGT
ATTTCTGTGGATTATAGTCCACTTATTCCAAATCATTTCATTAAAATATCTGCCAATATT
TGTTCTTTTAATCCACTTTGTCGTTGAATTTCTGCTTTTACTGCTTGTTTCCAAATTTTT
TCTTCACTAAACAAGGTAAACTGTTTTTTAGCACGGGTAATCGCCGTATAAATCAGTTCT
TTTGTTAATACTGGCGAATGAGAAAGTGGCATTACCAATAAAGTATGATCAAATTCAGAA
CCTTGTGATTTATGCACGGTCATTACATAGGCGGGTTCATAACTTGGCAAACGACTAAGG
GAAGTGTCTAAATGTTTTCCATTTTGTTCTGTTTCAAAATATACTCTCAATCTTCCTGCT
TCATCTGGAAGAATTAAGCCAATATCACCACTAAAGATATGAAGTTGAGGGGCATTTTCG
GTAATCAAAATTGGCTTGCCAATGTAGCTGTCTCGGCTATGTTTAAAATGTAATAAACGT
GCTTGTAATAAGGCTTCTGCAATGGTTTGATTTAATCGTTCTACGCCCAATTCACTGACG
CGTAAGGCTGACAAAAAGCGTACTTGTTGGAATGCTTTAAATATCTCACCGATAGACACG
GCTTCTGGGGAAAGTACTCGAGCTTTCACTTTGTTCAAGTAATCGGAATATAACTCCACC
GCTTTTTCTACCACGCTATTTACACAGTATTGTATCCATTGTGATTTTTCAGGAAAATCC
GTGACTTTAGGGTAACACGCTAATGTTAAATCATCATAAGCCCTATTCGTTAAAATCTGC
CACGATTTCACCGCTTGTTGAGCATTCACTTGTGCTGCCAATTGCCCAATCCCTGAATTT
TCGTCAAAACGAAAACTTCGACGAAGATGACATAATGAATTACAAATTGCGGGGACATTT
TCCACTGTAGGATAAATTTGATGTTCTGTTACCTCAGTTAGATAGTCACTATGCTCATTG
CTATAACCAAATCTGATCAAACTACCTAACTCCCCCATTAAATTTCCAGCTTCTACAGAA
GCAAGCTGATCTTTATCCCCAAGCATAATCAAACGAGTATCTGGTTTTAAGGCATTCAGC
AGTTTTTCCAGTATGAAGAGATCGATCATTGACGCTTCGTCCACGACTAACAGATCTAAA
TGCAGTGGATTTTGAGCGTGATGACGAGGCAGATCACTATGGGGATTAATGCCGATTAAC
GAATGGATTGTTGAGGCTCTGGTTGGTACTTCTGCTTTCAAACTGTCAGGAATATCAAGG
CTAGCGAGATTATTTGAAATAGCTTCTTTTAAACGAGCCGCAGCTTTTCCTGTCGGAGCA
GCAAGAGCAATCTTTAAAAGTGGTTGGCTCTGTTCTAATTGTTTAAGCTGTAATGCTGCA
AGTAAAATAGCAACTGTTCGGGTTTTGCCTGTGCCAGGCCCGCCTGAAATCAGACAGAAT
CGTTTAGTTAATGCCGTTGCAACCGCAATTTTTTGCCAATCCGTATCAGCTTGTTTTGGA
AAAAAGCGTTGTAAAATTTGACGATGAAGATCGATATCTGCTTTTTTTAAATCCGAACTT
ACCGCTTGTTGTAAATAACGTGCTACACGATACTCTGCCTGCCAATAACGATAAAAATAT
AGACGATCCTGTTGAAATAATAAAGGTGCAACCTGTGTAGGATCTTGGCTAAAAGCAACA
TGGTTATGTAGCAACGACTGCCACTTAAGCGGTGAAATCCCCTCAATTTTTTGCAAAATC
TCCGTATGAAAATCACGGCTGAAATGCTTTTTTTGCAAGTCAAAAAAGTGGGTTGTTAAA
TCAGAATTTAAACGAACACAACTATGTCCTTGCATAACATTAAAAGAAACTAATGCACTT
AGAAAGATAGCTAAATTCTGCTGTTGAGCTGTATAGTTATAATCCTGCTGTTTCTGATCA
ATCATCTTTGCAAATTGATAGTTTAATTCAGAAATCACATTCTCCGTTTTTAAGGCATAA
AGTAGGGATAACATAAGCAAAATTTTGATAGGAATTGATGGAAGCAGTATATAAAAAAAT
CCACGCATTTGCGTGGATTTTTTAAGACAATATTTGTTAAAAATCAGAACTGATAAGAAG
CGTTCAATTTAATATTGCGTCCAGCCCCTTCCATTAAGCTAAATGCAGGTTGGAATTTTT
TATCAAAGACATTCTCGATCATCATATCTAAACGTAAATTACGCCATTCGCCAGAAGGTG
TGTAACTTGCTTTTAAATCTGTGAGAGTATAACTTGGATAAGTCATTGCATGTGTTTTAG
GTACACGTTTCTGACTTGCATAGTGAGTGATATTAGCTCCAATCATAAATGTTTGAGGCA
CTAACGCATAATCAATAGTAAAGCCTAATTTATTCGCTGGAATATTGGATAAGGCTTCCT
GTGTTTGGCGGTTTTTACCTTTTGTTTGAGCATAATTCAATCCCAATGCTAAACGTTCTT
GCTGGTAAGCGAATTCTAGTTCATACCCTGTTAAGCGAGCATTTTCTACATTTCGATACT
GCGAGAGAGATGGAATCATATCTCTTTGTGAAGCTCGGAAAATATCAAGATGAATAAAAT
CTTTTACATCATTTTGGAAATAAGTCGCATTGAAGATGAATTTATCTTGATGCACAAAGA
GATTATCAAAATGAACTTTCGCCGCAATTTCTTTATTTTTCGCAGTTTCTGGGCGCAAGT
TTGGATTACTTACAAAGGTATTATTAAATGATCGTCCCATTAAATTTGTGCCAAAGTGAG
ACCCGCTGACAAAGCGTTCTTGCATTGATGGTGTACGGAATGCTTTATTATAACGAGTAC
TAAGATCTAGCCAATTTGTTGCTTTCCAAGTTGCAGCGATGGATGGAGACCAACGGCTTG
CACTATATTTGGCTTCGTCACTTTGTGTTTTAAAGTGATCGTAGCGAACACTTGGCGAGA
CAATAATGCGTTCATTCCATAATGGAATATGTGTTAAAAGATAAAATGCACTGTTTTTAG
ATTTAGCGTCATAATTATTAGGGCGGAATGGTGTTGTGGCATTTTTCTCACGCTGTGTTA
CTACTCGGTCTGAAATAAAATCTACACCATAGTTTAGGGCTAACCAATTTAGATCCGTCG
AATTTCGTATGCTTAAACCCATAGTGCTGAGTTTAGTTTGATCTTGCAAACCGCTTGCAA
TACGCTGTTCTTTTTCTTTTGTGCTGTTACGATATAGTGTCAATTGGCTATTGATATAAT
CATTATCTTTAGGGTTAAAGTAGTAGTGTAGTGCGCTACTTTGGTCTGTGATTTTTTGTT
TAGCTCGATAACTTACACTTCCAAGTACTGATGTGAGTCCTTCATAGAAAGCAGACATCT
CGGTAGGAGCAGCATTTAGATTATTTCGGTGCCAGTTTCCAATAAGTTTTATCACATCTT
GGTCGGTAAATTCTTCAGCAACTTCATTGTTAGTTGGGGCAATTTGTTCAAAATGACTTA
AACGATGAGAAAGCTCAAGGCGATTTTCATCATTAATTTGCCAACCAAATTTAAAAAGTC
CGCCTTTTTGAGTATAGCGACTGTCTACTAATTTTTTACTGTCCGCTAAACGTAAATCAT
CAGCGTGGTTATAAAAGCCACTCACTAATCCATCAAACTTGTCATTTGCGGCAAAGACAC
TGACATCTGTTTCAGAGAGAGAATTGGCAGATTGGTATCCTTGATGAATTTTTGCTCCAA
TTTGCTGATTATCTTTTAATAAATCAAGTGCATTTGGTGTTCTGATCGCAACAATTCCTC
CTAATGCACCACTTCCCCATAAAGTACTTGTAGGGCCTTTGATCACTTCTATTTCTTGGG
TTAGTGCCATAGGTAAAAAATATGAACCACGGTGAGATAAGTCAAAATTCTGGCGAACGC
CATCAATCACTTGAACAACACGATTACCACTTAAGCCCCGAATAATCGGCTTTTGTGCAA
TTCCCCTTGATCCGCCAGCAATATCCACGTTTGTAATCCTTTTAATCGCATCCGCTGTAC
TTATGGGTTGTTGAGTTAATAATTGGTTTTTATTTAGGGTTGCTTTCTCACTTGTGTGAT
TTGCCCAATGAAATGCATCCCTACTTGCAATCACAGAGATTTCAGCGAGTTCAGCTGAAA
CATTGCTATCTGCAAGGGATACGGTAGGCAAAGAGAGAAAGAGTGCTGTATAAATTTTTG
ATAGTCTCATTTTAGTTGCTCCTTTAGTCTGACTAATAAATATCCTACAAAAGATAATGT
AAATTATCAATAATGATATTGATAATTCTTATCATTTAGTTAAAAATAAATAGAAAAAGC
GTTCTAATACATTATTAATAAAGGAGACCTATCAAAATGAAACATTTTCGTAGAAAAAAT
GTAATTACTGGAATCATTCTTTCATGTGTATCTGGCTTTACTTATGCAAATCCAATACCA
GATTCAGGAACATTGAACAAACAGTTGGAACAGACACGCCAGATACAAGTAGCAAAAGTA
AAACCATCTGGAGAACTGTTCAAAACACCAACACAGGAAGAGAATCTTCCCGCCAACAAA
GAAAGTCTTAAATTCCGTTTAGATTCAATCAAATTACTGGAGTTGGACGGAAACGAAATT
CAAGATAATCTGACATCTATTACCTCTCCTTATCTTCATCAAGAAATCACCTTAGATGAC
TTAAATCGGTTATCGCAACAAATTACTAACTACTATCGTGACAACAATTATCTTGTTGCT
AAAGCCTTTATTCCACCACAAGAAATTAATAATGGTGAATTGCAAATTTTCGTGATAAAG
GGATCGCTTGATCAGGTAGTTGTTAGAAATGGAAGCCGTTTAAAAGAAGACTTGGTTATG
CGGATGGTGAATACTACTGTGAAAAGCCATTCGTATTTGGTTAAAAATGAACTAGAAAAG
TTAGCTCTATTACTTAATGACATTAAAGGAATTACCTCAGCGTTATCTTTGAAAGCAGGA
CAAAATACGGGTAAAACAGATCTTACTGTTAATCTTAAAGATAATAAACGTTGGAATGGA
TATATTTCCATTGATAATCAAGGAAATGATAATACTGGAAAATATAGAACAACATTGGGA
AATAAAATTTATAACTTAGTTGGGCTTGGTGATGAATTACATTTTGATGTGCTTGCTTCT
AACACCTTCGATTTATATAACTTAAGAGCGGACTATTCTTTTATTATTGATGGATATGGC
ACAAGAGTTGGCGTGAATTCAAACTATTTAAAATATAAATTAGGTGCGAATTTTAAAGAT
CTTAATGCTCAAGGGAGTACTTATAATTTAGGTGGTTATATTACTCACCCTACTATTAGA
ACTGCAAGTTTAAGATTAGATAGTAAATTAGCATTTAATCATCAGAAATTGTCAGATGAA
CAAAAATCTGTTGATTTACAACAAAAACGGAAAGTAAATACGACTAGCATAGGAGTGAGT
GGTTCTTGGAATAGTATAAAAGAAGGTGTTACCTATTTTTCTTTCAATACTATTTTTGGG
AAAGAAAGTCATTCGACCAATGAGAAAAAACACTATTTATCAGAGAATTACCAGCCTAAA
CGTACATTTACGACATTTAATTATTCATTATCTCACGAGCAATTTTTACCTAAATCCTTC
AGTATTACGTTTGCCGCCAGTGGGCAATTTGCTGATAAAAATCTAGATAGTGGAAATAAA
TTCCTACTAGGTGGATTATCAGGGGTAAAAGGATATCAAGCAGGTACTGTTTCTGTTGAT
GAAGGGCATATTATCCAAGCGGAACTAAAACATTACTTACCTGTTTTCTCAAAAAGTATA
TTAGTAAGCTCACTCTTTTATGATGAGGGTTTTGGAAAACAATATAAAAATACTGAGAAA
TTATCCGAATCTGTTGAAAATAAAGTTCGTTTAAAAAGTATCGGTGTTGGTTTGAATTTA
ATTGAACCTAATCATTATTCTATTAATTTTGCTTATGCAAAACCTATCGGTAAGAAATAT
AACAATGTAGATAAAAATCAATTTTGGTTATCTGCAATTAAAACATTTTAATTAAGGAGT
ACATAAATGCGTAAACAAACTTTACTTTCCGTAGCTATTTCAACAGCACTTAGCACAACA
AATCTTTATGCTGCAGACTTACCTCAAAACCATAAAATTACAGACGGCAATGCAAAAATT
AATACCTTAAATAAGGCAATGACCATTACTCAAGAATCACCTAGAGTGAGTATTGAGTGG
GAAAGTTTTGATATTGGAAAACAAAATAGTGTTGAATTTAAGCAGCCTGATTCAACCGCT
ATTGCTTATAATCGTGTTATGGGCGGAAATGCAAGTCAAATACAAGGTAAATTGCAAGCA
AATGGGCGAGTGTTTCTCGCTAACCCTAACGGAGTTATTATAACCAAAGGTGCTGAAATC
AATGTGGGTAGCTTACTTGCAACAACTAAAGATCTTGAAAAAATTAGTAATAGTAATAAT
TTCAATTTTACTCCACGTAAAAATCATAAAACTGCTGAAGGAAAAATTATTAATGAGGGT
AAAATTGTTGCAAATGGCGAAAATGCATTTGTTGTTTTAGTTGGAAATGATGTTGAAAAT
AAGGGGACAATTGAAGCTAAATACTTTAAACAAGAGAAAAAAGTTAAAGGTCGTTATTGT
AGTGGTTGGAGTGCAAATGATTGTTATGAGGGTAATCATTGGGGATTTAAGTGGATTGAT
TTTGAACGTGATGAAACTATTGAAAGCCCTGGACAAGTTGTCTTGGGCGCTGGCGGAAAA
TTTAGCTTAGAATTAGATACGACATCTATTGATTTAGATATTGAAGAAAATACAGTAAAT
AGTATTGTGAAAAATTCAGGTTCTATTATTACCGAAGATGGTTATATTGAGCTAACTGCT
AAGGGAAAAAATGAATTAATTAATAACCTTGTGAATAACGATGGCTTATTACAGGCGGAT
AATGTTGTAATGTCTCGATCTGGAAAAATAACTTTATTTTCTGATGATATTAAATTTGGA
AAAAATAGTGATATTCAAGCCGAAAATTTAACAATAAAAGCGAAAAAGAATGAAATTAAC
TTAAATGCTGAAAAAGGTGCAAAACTTACAATTAAAGATAGTATTGATTTTGCAGTCAGT
AGCTATCTAGACCCAGCTATAAAGAAAGTTAATCTTAGTGGTGATTTAAGTCGGGAAGAT
AAAAACTATTATGATGACGGCTCTAAAAAACTAAAAACAAAAGTTAATCTAAAGCTGGCA
GATAATCTTGATGTTGGTAATAAAAAAGTAGGTGAAAATTCTTTTATCAGCAGTAATTTT
TTAGGTTCTTTACTGGGTATTTCAGGAGAAGTAAATCTAAATGCACATAATTTTGATATT
TCAGGTGATATAAATATAGACTCATATAAAGATACTGATTCAGTTTTATTATTAAATACA
CAATTAAATTATACTAATCCTAGCTATATTCGTTTTAATAAAGCAAATATAGATACTAAA
AATGGGCGTTTATTTATTGCAACAGATCTAATGGATAAACATTTTGCGGATAAAGGCATT
TCAGATATTAAGATTATAGATAGTAAATTTAATTTTAATAATGGTGCTATTGTTTTAGGT
AGAAATGGTTTAAGAAGAAATTTAGAAGATTCTAGAACTTGTATTAATCTTGCCTATTGT
TTAGAAGATACTCAAAGATCGCCTTTTAGCGTAAATATTAGTAATTTGCAGCTTGATAAA
GTAGACGATTTTGTCATTGTTGGTGGCTTTAATAATGTTGATATTGATCGTCTTACTCAT
ATAGGAAGAGGTAATTTCTATATTTATGGGGGATATTCCTATAATAAAGAAAAACCAAGC
TATGACTATGCGATTTTCAATACCAAAGATAGGGCGTTGCGTACAGAACGAAATCATACT
CAAAGACGATGGAAATTCAATAATAATTTACGTCAATGGATTAATAATGAGTTCCTATAT
GCATTTGATTGGTGGACTGCCACAAATAATAGTTATGACAAAATTAAACAAGAAGTTATT
AAAACACCTAAAAGTCATTTAGAAACGACAATTAATATTCGTAATAGTAATATAAAAACG
CATGATGGTTTTATTAATCTTATGGCAAAAAATATTAATTTAACCGATAGTCAATTTAAT
GTTACGTTTGACCGAAATATGTCTTTTGAATCTGATTACGATCGTATCCATAAAATTGGG
TTAAGTGCAGATAAAACGATTTTAGATCACACGTCATTAAATATTCAGGGGGCTGAAAAA
CTGAATGTTTCACCAAGTTCAAAAATGAAAGCGGCAACAATGTATGTCGTTGGTGATTTA
GAAGGGCGAAATAAAAGTTCAATTAACCTGAAAAGCCATCAAGGTTATACGTTGATGACA
GATAAAAATGCAACATTACGCGGTGAAAAATCAAAAAATGATTTAACTATTACCTTGTTA
AATACTGGTCCTAAACCTTCACCTGAAATTGGTATTACAGGTTCTGCGGATAATGATGCA
AATGCAGCTAACTTTGCTTTAGCCCTTGGCGATGCTACAAAGACTACGATTGAGAATGCC
ACGGTTATTGCACTAGCTCCAAATGGTGCTAAAGCCTATTACAGCCATAAAGATATGCCT
ATCGTGTTGAAAAATACTGATTTTACATTTTATGAGCAACCGAGAGGAACAAACTACGGT
GATGATGAGCTAGCCGGAGAAGGAAATATCAAAAGACTTAATGAGCGTCAATTAAATACG
ATATTAGATAAACTTAACGGACTCAAGCCAACTTATCTATCTCGCGAACAGAGTAATTTA
GTTGAAAATAATAAGTTCGGAGTTAAATCTCTACAACCTGAAACACTAGAAGATGAGAAG
AGCGTTGTTGTCTCTATTTGTGATGAAAACAATAAATGTGAAGATCGAATTATCGGCAAT
AAACATACCGATGCTAAAGTTTCGGTAGGTGAAATTCGTTAGACTAAATCGAGAAGACAT
AGGTATTTGTTTGTTGAATACATAAAAAAATCCACGCATTTGCGTGGATTTTTTGCTAAT
GAGTAGAATTATTCTACACGAAGAATACGACAAGTATTTGTACCACCTTCTTTTAACTCA
TCACCATGAGTTAATAGCACTAAATCACCAGACATTAAATAGCCTTGTGCTTTTAATAAA
GATAATGCTTTTTTCGCACCTTCAATAGTACGGCTGTCATGTTCATAATGAACTGGCGTT
ACACCACGGTATAATGCACAACGATTTAACGCTTGTTCGTTACGAGAAAGTGCATAGATC
GGTAAACCAGAGCTAATACGACTCATTAATTTTGCGGTTTCACCTGAATGGGTTAATGCA
ATGATTGCAGAAACACCTTCAAGGTGGTTTGCGGTGTACATTGCTGACATCGCCGTTGCT
TCATCAATGCTTGCAAATTTACCTTCCATACGGTGACGTGAAACATTGATGCTTGGCATT
GTTTCAGCACCTAAACAGACTTCCGCCATTGATTTTACTGTTTCAACTGGGTAGTCGCCG
TTTGCCGTTTCACCTGAAAGCATTACCGCGTCAGTGCCATCTAATACTGCGTTTGCTACG
TCCATAACTTCTGCACGGGTTGGCATTGGTTTTTTGATCATTGATTCCATCATTTGCGTT
GCGGTAATTACAACACGGTTCAATTTGCGTGAACGACGGATAAGTTTTTTCTGAACGCCA
ACTAATGCTGCATCACCGATTTCCACACCTAAGTCACCACGAGCCACCATAATAACGTCT
GCACCTAAAATGATGTCGTTCATTGCTTCTTCAGTTGCAACGGTTTCAGCACGCTCTACT
TTAGCGACAATTTTAGTGTCTAATCCCGCTTCTTTTGCTAATTGACGAGCATAGTTTAAA
TCTGCACTTGATTGTGGGAAAGATACCGCTAGGTAATCCACGCCAATTTTCGCTGCAAGT
TTAATATCTTCTTTATCTTTGTCCGTTAATGCTGGAGCAGATAAACCGCCACCTAATTTG
TTGATACCTTTGTTGTTTGATAATGGACCGCCCACGATAACTTCAGTAAATACTTTAGCG
CCGTCAATAGAAAGCACTTTTAATTGAACGTTACCATCATCTAATAAAAGAATATCGCCT
GGAACGACATCGTTTGGTAGGTTTTTATAGTCTAAACCAACCGCTTCTTGATGACCTTCG
CCTTTTGGTAATTCTGCATCTAAGGTAAATTTATCACCGATGTTTAAGAAAATTTTGCCT
TCTTTGAAGGTTGAAACACGGATTTTAGGGCCTTGTAAGTCACCTAAAATCGCAACGTGT
TTGCCTAAACGTTTTGCAATTTCACGCACTTTTTCTGCACGAGAGATATGATCTTCAGGC
ACACCGTGAGAAAAGTTCATACGAACCATATTTGCACCAGCAGCAATGATTTTTTCTAAC
GTATTGCCACGATCTGTAGCTGGACCCATTGTACAAACGATTTTGGTTCTTCTGAGTTTA
CGAGACATTAGTTATTACTCCATTGTTTAAATTATGAAAAATAGAAATCTTTTATCTGTT
GCTTGCCACAACAAAAAACGAGGTGCATTATACGCCTAAAAGCGTTCTGTTTAAACCACG
AAGAGGATAAACCGATGAATATTTGGATAATGCGACACGGTGAAGCAGGTTTCAATGCCC
CAACTGATGCACAGAGAAACTTAACTGAACAGGGTAAATTGATGGCATATCAACAAGGGC
AATGGCTTGCAAAAAGGCTTGAAAATCAACAAATTAAATTAGATAAAGTGATTATTAGCC
CCTACCTTCGCACGCAGCAAACGGCACAAGCCGTAGAACAAGGTATGCAAGCGGTCAACA
CTATGCAAAGTTTTGCAAATCTTGCGGAAACATGGGAAGAGATTACCCCTGACGGAAATC
CCGACACAGTGATTGATTATCTTGCATTCCTACGAGAAGAGGGAGCAAAGCATGTGCTGA
TTATCTCTCACTTGCCCCTTGTCTTTGACTTAGTCTATCAACTAACACAGCAGAGAGTAC
ATTTTTCTCCTGCGGTTATAGCAGAAATATCCAAGGTTGAAGGAAAAAGCCATCTGTCCG
TTATTGTTCCTAGAAATTCACAATAAACCCTAAAATGTGATCTTAGTCACAAAATACAGT
TAACGGTATCTAAACTAGGAAATTTTCTTATTCTATTTAGGGGATTCTCTCAAGGAGCAA
TGAAATAATTTTCTTAAAATTTAAACATCTTTTTAAAAATATCAGAGGAAATTATGTTTT
CATTTTTAGCTGAAGTTAGACGCCCAGTCTTAGATCTACCCCTAGAAGAAAGACGGAAAA
TGTGGTTCAAACCTTTTATGCAATCTTATTTAGTTGTATTTATCGGTTATATGGCAATGT
ACTTGATTCGTAAGAATTTCAACATCGCACAAAATGATATGATCGAAACTTACGGTTTAA
CTAAAACAGATTTAGGACTTATTGGCTTAGGTTTTTCAATTACTTATGGTATTGGGAAAA
CCGTAGTCTCTTATTATGCTGATGGTAAAAATACAAAACAATTTGTACCATTTATGCTTA
TTCTTTCAGCTATCTGTATGCTTGGCTTTAGTGCTAGTATGGGAGGAGGGAGCATTGCAC
TGTTCTTAATGATTTCATTCTATGCACTTAGTGGCTTTTTCCAAAGTACAGGGGGATCAT
CTAGCTACTCCACAATTACTAAATGGACGCCTAGAAAGAAACGAGGAACATTTTTGGGTT
TCTGGAATTTATCACACAATGTAGGTGGTGCGGCAGCTGCTGGAGTTGCATTATTCGGAG
CTAATGTCTTCTTTAATGGACATGTCATTGGAATGTTTGTATTTCCATCAATTATTGCAT
TAATTATTGGATTTATAGGATTACGCTATGGTTCTGATTCTCCTGAGGCATATGGTTTAG
GTAAAGCGGAAGAATTATTTGGGGAGGAAATTAGTGAGGAAGATCGTAATACTGAAGAAA
ATCAACTGACCAAATGGCAGATATTTGTTCAATATGTATTAAGAAATAAAGTTATTTGGC
TACTATGCTTTGCTAACATTTTTCTATATATTGTTCGTATTGGTATTGATCAGTGGTCCC
CAGTATATGCCTATCAAGAATTAGGATTTTCAAAAGATGCTGCTATTTCCGGTTTTGCTC
TATTTGAAGTCGGGGCATTAGTGGGTACATTCTTATGGGGATATTTATCTGATTTAGCAA
ATGGTCGTCGTGCCTTAACCGCTTGTATCGCCCTAGGTCTGATTGTTTTTACTCTTGAGT
TCTATCAGTTTGCAACTAATGAATTTATGTATTTAACGGCATTGTTTGCTTTAGGCTTTT
TAGTATTTGGTCCTCAATTACTGATTGGCGTGGCTGCTGTTGGGTTTGTCCCTAAAAAAG
CAATTGCTGTTGCTGATGGTGTAAAAGGTACCTTTGCTTACTTAATTGGAGATAGTTTTG
CAAAACTAGGATTAGGAATGATTGCTGACGGTACTCCAATTTTTGGTCTAACCGGATGGA
GTGGTACTTTTGCAGCACTTCATGCATCAGCAATTACTTGTATTGGATTGTTAGCCTTCG
TTGCAATCGCAGAAGAGAAAAAATTCGTAAAAGATAGAATATGCTGAGTAACAAGAATAC
GGTGGACTTTTCCACCGTATTTTTTATAGAAATACGCTATTATTAATTGGAAGGATTTTA
TGATTCATGTTGTTCTTATTGATGATCATGTCATTGTACGCTCTGGTTTTTCTCAACTTC
TTTCTTTAGAGAGTGACGTTACTGTTATTGGAGAATTTTCTTCTGCTAAAGAAGCTCGTC
AACATTTACCTTATTTAAAACCTCATGTATGTATTATTGATATTTCAATGCCAGATGAAA
GTGGCTTAGATTTATTAAAAGATATACCGTCAGGTATCCACTGTATTATGCTAAGTGTAA
ATGACTCAGATTTAATTATAAAAAAAGCGTTAGAATTAGGAGCAAAAGGGTATTTAAGCA
AACGATGTAATCCTGATGAGTTAATTCAAGCGGTGAAAACAGTATACTCAGGAGGTGTAT
ATCTAATGCCAGAACTAACCACAAAATTAGTTTCATCTAAACAGTCTAATCTGGTAGGGC
AATTAACAAAAAGAGAAAGGGAAATTTGTGAGTTATTAATCTTAGGTTTTGAACCAAAGG
AAATAGGCGAAAAACTTAATTTGAGTTTTAAGACAGTACATGTTCATAGATCTAATGCAA
TAAATAAACTCAATGTCGAATTAAATAAAAATAGATTACTCACTCGGCAGCTGATTAATA
CTGAAGAAACTATTCGTCAAGAAATCTCTAGAGAATTACACGATGAGGTCGGGCAAAATA
TTACAGCCATTAGAACTCAAGCAAATATTTTAAAAAGGATTGCACCTGATTATGAAAAAA
TATCAACCACAATAGAGCAATTATCTCTTAATATTTATGATACAACAAAAGTACTACTAA
ATCGAATTCGACCTCGTCTACTTGATGATTTAGATTTACCCCAAGCTATTGAGAATCTAT
TTATTGAACTAAATTTTCAAGATAATCAAATTGATACTGAATTAATATGGAAAAATGATC
AAAATTTAAAATTAGAACATATTCTTGAAATTACTATATATAGATTATGTCAAGAAAGTT
TGAATAATATTATAAAATATGCTAAAGCAAATAAGGTAAAAATAGAAATTGAAATAAAAA
ATAATATACATATTATTATTACAGATAACGGGGTTGGATTTGATACATATCAGATGTTAA
CAGGATTTGGAATTCGTGGAATGCAAGAGAGAGTGAATATTTTATGTGGTACATTTGAAA
TAACGATTGGGGAAATATCTATTTAACTGAAAAATATCACTATGATCTTGTTTCTGCTAA
TAGTGCACTTTCACTCTTTGAAGTAGGAGGATTTATAGGATCTCTAGTTGCTGGTTGGGG
ATCAGATAAATTATTCGCTAGCAATCGTGGTCCAATGGCATTGTTATTTGCTATTGGTAT
TTTTTTCTCCATTATTGCAATGTGGCTTATGCCAAAAGAAAATTTCATATTACAAGCAGG
AATTTTCTTTTCAGTAGGTTTTTTCGTATTTGGTCCTCAAATGCTTATTGGTATGGCAGC
TGCTGAATGTTCCCATAAAAAAACTCCAGCTTCAGCAACAGGGTTTGTGGGATTATTTGC
ATATTTAGGTGCTGCCATAGCTGGTTATCCTTTAGCATTAGTGATGGAATCACACCACTG
GTCCGGATTTTTTGTCGTGATTGCTTGTGCAGCCTCTGGCATCGCATTATTGCTATTGCC
TTTCCTTAAAGCACAAAATTGACAAATTACCTATGAGTAAATAAAGCAATTAGTATTTTG
GGATAAAGCCGAATAGAACACCGACTCATTCAGTGATTTGGTTAAAGATACGGATAATAA
AAAAGTGGCTTAGCGCCACTTTTTATTAGAATAATTTTCTAGAGGTATTAAAGATTTCTT
CTTTAAACGGACGACGCATATTGGCGATTGCATCAATAATATCGTGGTGAACTAATTTTT
CATTTTGAATACCCACACAACGACCACCGTAGCCTTGCATCAAGAGTTCTACTGCATAAA
CGCCCATACGAGAAGCTAAAATACGGTCAAATGCACAAGGCGCACCACCACGTTGGGTAT
GGCCTAACACAGCAGCACGGGTTTCGTGGCCAAAGCGTTCTTCAATCTCTCTCGCTAATT
GGTGTACATCTGTCATTAATTCTGTAATCGCAATAATTGCGTGACGTTTTCCTTTATTGA
AACCATCTTCGATGTTGCGTATTAGTGACTCTTTATCAAAACCTTTTTCTGGAATGATAA
TGTATTCACAACCGCCTGCTAATGCCGCACTTAAGGTTAAATCACCACAGTGGCGCCCCA
TAATTTCAACGATAGAAATGCGTTGGTGAGAAGTTGAAGTATCACGCAAGCGGTCAATTG
CTTCTAATGCGGTTTCAAGTGCTGTTTGGAAACCGATAGTGTAATCCGTGCCTGCAACGT
CATTATCAATAGTGCCAGGTAGACCGATACACGCAATGCCGTGTTCTTCGGTCAATAGTT
TTGCCCCCATATAAGAGCCGTCACCGCCGATAACTACTAACGCATCAATTTCATATTTTT
TCAAGGTTTCTACACATTTTGCACGCACTTCTGGATTTTTAAATTCAGGGAAACGTGCAG
AACCTAAGAATGTACCGCCACGGTTGATCACTTCAGACACTGAACGGCGTTCAAGTTTGA
TAACACGGTCGTGATATAAACCGTAATAACCGTCTTGAATACCATATACTTCTAAACCTT
CACTTAAACCCGCACGCACAACACCACGGATCGCTGCATTCATACCAGGAGCATCACCGC
CACTGGTTAATACTGCAATTTTTTTTACCATATCAATACCTATAAATTTAATTTTAAAAA
ATAAATCAAAAAACTTGCAAAGATTACCCTATAACGCCCTTTCGTTCTAGCAGAAAATCG
GGAAATTTACGATTTTTTGATCTAAGTTGATATTAATTTTCTAAAATGTCGAGAGCAAAA
TCTAATGCGGTAAAAAAGCGGTCAAGATCCGCTTGAACATTGTAATGAGCAAGAGATATT
CTCAAGGTGCCATTTTGTGCTAAATAACGTAAGTAGGGTTTGGCACAATGTTCACCACTA
CGCAATGCGATCTGTTGCTCGGCTAAAATCGCCGCAATATCTGCGTGATGTTGATGATGA
AAGACAAAGCTAATCGTTGGGCTTAAACTTCCTTCCGCTAAAATGCGTATATTTGGATAA
GCTGCTAACCGTTGGCGAGCCTCTTTAGCAAGCTGATAAAGCGGTGAGTTTAAGGCTGAA
AAATCCCATTTTTCCAACCACTCCAGCACCTCACCAAAAGCGATAATTCCTGCGATATTT
GGTGTTCCTGCTTCTAAACGATAAGGCAATGTTGCCATCGTGAGCTTTTGCTCAGTAATC
TCTTGTAACATTTTTCCGCCAAATAAAAGAGGGCGGAGTTGCTCAAGGCTACTCAATTTC
CCTGTTAATACGCCAACCCCAGTTGGTCCGTACATCTTATGTGCAGAAAACGCATAAAAA
TCGGCATCAAGTGCTTGTACATCAATTTGTTCACAACAGACCGCTTGTGCAACATCAAGC
ACAATTTTGGCTGAACATTGCTGACGAATAAGCGGTATCAATTGCTCTGCAGGCTGTCTA
ATCCCTGTTACATTTGACACCAAATTAAACGCAACGATTTTAGTGCGTTCTGATAAGGCT
GTTTGTAGCGTTTCAGGGGCAATTTGGTAGTTGCTATTAAGCGGTAGCACAATCAATCTA
GCTTGTTTACGCTCAGCAAGTTGTTGCCACGGAATAAAATTAGCGTGATGTTCTGCCACA
GAAATCACAATTTCATCACTAGCTTCAATACTGTCAGCTAAACCATTTGCGACCAAATTA
AGTGAATGGGTTGTGCCACTTGTCCAGATAACCGCATCTCGTGTTGCAACATTGAAACGT
TTTGCCACTAAATCCCTTGCTAATTCATAACGTTGCGTTTGAGGAAAATCATATTGACTA
CGGTGAACCGAACCAGATGAACGATAAAAATTGAGCGTTGCGTCTATCAACACTTTCGGT
TTGAGTGTTGTTGCGGCAGTGTCTAAATATACCGCATCGGGACTATCTTGAAAAAAAGGG
AAATGGGAACGAAAAGTATGATTAATCATTGTCGCTGAGCCTTTCTATAAAGTTTATTAC
AAGGGATACCATCATTATTGCCGTCTAGCTCTCGCCAACGGCATTGTTTAAAGTAGCGTT
TCGCCGTGTCATAATCGGGAAGATCGTTACAACTTTTCCTCACATTACAATCTATAGTGG
CAAGCGGTGCCTTAGGCGAAAAACCTTGCCAAAATGAATGTTCATCTGACCGCTTACTTG
CACGCCAGTCCGCAGGATTGATCGGATTTTTATCTTGCCATAAACCTATTCTTTGCTGTT
GAGCAAGTTGTTGAGCTTGCAGATACACAGGTTGTGTTTGGCGATACGCCCACGCCATTC
CTCGTTGCACCTGAATTAAGTTAAGATTTTCACCCCTCTGATCATAAACCACTGCCAACA
GCCGTTGATATTTATCATACCCCGTAATCTCAAGTTCAACCTCTTTTTTAAATGCCAGTT
GAGTTAACGATTGCTTCGCCTTATTACCAAAAGGCTGGGCAAATTCTGGGGCATCAATAT
ATTGCAGGCGTACTTTAAGTTGTGTCCGCTTGTGCAAGCAGGTTAAAGTATCGCCATCAT
AAATACCTACAACTATACATGTTTTCTGTGCTATATGTTTAGCAACAATCGGTTCATTTG
AAAAAAATAGAGAAAGTAATATTGCTAATTTATGGAAGTAAATAGTTTTTTTCATATTTT
AAGTAATATTTAAATAGAAGGCTATTTGCCATTTATAAAATGATATAGATAATAGAAACT
ATGTATTTAACCCAGCATGCTAATAAAAAATAAAGTAATGCTGATTAGGAAAACGATTTT
CTAATATAGTAAATACATGCTATTCTAGGTCAATTGTAGTTGTTACATTCAAAATTCAGA
CTAATGAAACCAATTTTCTTAGAGCTTCGTCATTTACGAACTATTATTGCTTTAAAAGAA
AGCGGCAGTGTTTCAGCTGCCGCCAAATGTATTCATTTAACACAATCAGCATTATCTCAT
CAAATTAAATTGTTAGAAGATCAATATGATCTAACTCTATTTGAACGTAAAACTCAGCCA
ATCCATTTTACTCCAGCTGGAGAACGTTTAGTACAGCTCGCTTATGAAATTTTACCTAAA
ATAATAGAAGCTGAATCAGATATAACCCGAATTAAACAAGGAGAAGTTGGAGAATTACGG
ATTGCTGTTGAATGCCACACTTGTTTTGATTGGTTAATGCCAGCAATGGATATTTTTAGA
CAAAATTGGGGGGGGATAGAATTAGATATTGTGTCTGGTTTTCATACTGATACTGTTGGT
CTATTGCTTGCTCACCGAGCAGACTGGGCTGTTGTATCAGAAATAGAAGAGTCCATTGGT
ATTATTTATAAACCTTTATTTTCTTATGAAATGGTTGCTATTTGTGCCAAAGATCACCCT
TTGGCTCAAAAAGAAATTTGGGAAGCTGAAGATTTTCGTCACGAAACACTAATTCATTAT
CCTGTTCCCGACAATATGTTAGATTTATTGAAAAAAATCTTACAACCAGTAGGAATAAAC
CCAACAAGACGCACTAGTGAATTAACTATCGCAATCATTCAGCTTGTTGCCAGTAAAAGA
GGTATTGCAGCCTTACCTTATTGGGCTGTAAAACCATATTTAGAAAAAGGCTATGTTGTT
GCAAGAAAAATCACTTCTAATGGCTTATATAGCAATTTATACGCAGCAATCAGGGAAACA
GATCTAGATAAAGTTTACATTGAAGAGTTTCACAATATAGTGAAATCGCAAAGCTTTGCC
ACATTATTAGATCTATTTTCTTTAGATTAGAAATATTATTTATGAGTACACCAACTTCCC
ATTTAGATATTTTAAGCTAAATGGGATCTGTAATAATTACTTATCTGCTACTGATACTTT
CAGCTTTTGCCGTTAAGTTTTCTGCCCCCGTCGCTCTCATCACAATGTTATCTTCCGTCC
GAATACCGCCGTAGCGTTTAAATTCGTCGATTTTCTGCCAGTTAAAGAAACGAGCAAGCG
GGTGGTTTTTCCATTGATTTAGCAACATCTCAATAAAATAGAACCCAGGTTCAATGGTAA
GCACCATACCTTCGGCTAAATCACGAGTGCAACGCAAACTTGGATAAATCTCAGGCGGAG
CTTTGCGTGTGCCACGGTGATTTTGTTGGAAACCTGCAACATCGTGGACTTGCAAACCAA
GCTGATGCCCTAAACCGTGTGGGAAGAAGGTACGGCTAATACCCTCTTCAAAAATTTGAT
CGGCAGGTAATTTCACAAACTCAAACTGATGAAGCATTTGCGAGATCCAACGGTGCATTT
GGGTATGGTAACTTAGATAATTAATCCCCACTTGCATATCGGCAATCGTATCCAGTTTAA
ACTGTTCCATTTGAGCAATCATTGTGGCAAATTCACTTTGTGGATCAAAGGCATAAGTTC
GAGTAATATCAGACGCATAACCAAGATAGCTTGTGCCAGCGTCAAGTAAAAAACTGTGGC
GTTCGCAAGGTGGCGTGAAATCCAATTTTGTGTAATGTAAAATCGCACTATGCTGATTGA
CGGCAACAATATTTCCATAAGGCACATTGTTATCCGATTGCTTGGTCGCTTGAAGATAGG
CTAGATTAATTTCAAACTCACTTTTACCGGCAAAGAAAGCCTCTTTTGCCGCGTGATGTC
CTGTTAAAGCGGTGAGTTGAGCTTGATATATGCACTCAATTTCAAATTCACTTTTGATCG
AACGCTCAAAATGCAGTACATTTAGCACTTTCTGTGGATTGATATGCTCAAAACCTAGTG
ATTTTGCCAACTCCGTTTGTTCGCCAATAAAGGCACAATGGGTCGGATTAAGGATATATT
GTTGAATTTGTTGGCTATCCGTGAGCATTTGCCACTCAAACTCATCAGCAAAAAATGCCG
ATGTCGGCGGATTTGGCGTACAATGCCAATAATCTTGCGGTGCATAAAAATAGAGTTTCG
GTTTATTTTTACCGTCTAAAAAAAGCCAACTTTGTTCTGCGGTGGGATCAGGGAAAATAT
AATTAAAATGCGGATTGATTTTAAATGGCGATGTTTGGTCGTCTAAAAAATGATATTTTG
CTTGCCCTGCATAAATCCAAAGCCCGTCAAGACGAGCCAGCTCTAAGGCGTGCTGTACGA
TTTGTTGAATACGTGCGATGTGTTGAGAGAAAAGCTGTTGCATATATATCCTGTAATTTT
TAATTTTGAATAATAACGATGACCGAACTAACCATTAACCACACTTTAGATACCCTAGGG
CTACGTTGCCCTGAACCCGTAATGCTTACTCGTAAAACCATTCGCAATATGGCAGATGGT
GAAGTATTGCTAATTATTGCTGACGACCCTGCAACTACTCGTGATATTCCGAGTTTTTGT
CAATTTATGGATCATCAGCTATTAAAAAGTCAAACGGACACTAAGCCGTATCAATATTGG
GTGAAAAAGGGGCTAGACCACCTTTAAACTTTTTGTAATTTCAAATCTATCATCTAAAAA
TTCTTTCTTCAGACGAGATATTTCTCCAAGTATCTCTTCTTCAGAAGATAGAATATTATC
ATCTTTACGTAATAGTTGATTATGTGCTGTTAAAATAGTACGTACATATTTTTCCCACTG
TTTCTCTGGAATTTTCTGTACATATGCAGATAAAAAGAGTAATTCAATATTAGAATAATA
AATCCCACCACCTGACACAGGACTTGCCAGATAGTTAACGTTATTAAAAGCAAAAGGATT
ATCCAATATAGCTCGGTTAAATTTCTGGCAGGAATTTGTAGCTGCTTCTATTGTTTCAGC
CGATTGAGTAATGACAACTTCTTTTCGAGCTACTAATAGGGCAATTATTCTAAATAATGC
ATTTGGAGGCATATCCCCTTTTAAGGCTTCACACAAAGATTCTAACGAGTGAATCTTATA
ATCAGATAATTTTTCAATAATAGGTTTTAATAATTCTTCTTTAAATTCCGTTTGTCGGTA
GTTTTTAATCGTGGTCGAAATTTTTGTTGTAGATGAAACAAGTAATATATTTAATTTCTT
CCATTCTTTCTCTCCTTGTTGATTAGTAAGTTGAGATTTTCCTTTAACCCAATAATCACG
GCGGAATTGTTTATTTAAAATAAAGTCTTTTGCTGTTTGAAATAAAGAAGGATCTTGAAT
GCTAGATAATAATTTTTGTTGCTCTTCATCAAATAAAACCTCATCAAAATCATCTAAATA
AGAAACGGAGCATGCGTAACTTAATTTAGCTTGTTTCAAGCAGGATTCAATTTCTGAAAA
ATACATTGGATACCAATTCTGATTAGTAAATTCATGAATGACGTAATTAGAATTTTGTTC
TTTGATCTGTTCAACTTGTTCCAACAAATAAGGTGAGAGAGAAAGGAGACTATTACTCAC
TGAAAGCATATTCTTTGTATGTTCTAATGCTGATTTAATCGCTTGATCTTTTGATTCTAG
AGTAGCAGATAATTTACTATAGTATTGATTTAATAAATATCTAATTGGTGATTTTCCTGC
CCATCCTGGTAATGTGTTATAGCTAATATAGACTACACCACCTACTTTTAATTTACGTTG
AATAAAATCAACGATAGTTTCTCTATTTTGTGGTGAAATCCAAGACCAAATACCATGTAG
AGCAATAAAATCAAAATCAGGTAAGTCATCTCGATGACAAAATTCGGCAAAAGATTGATC
TGCAATAACGACTTTATCTGGATTGCCTTGGTTTGCTAATTGTTGAGCAAAGAACGCATG
AGAAGGATTAAAATCAGTCCCGTACCATTTTACTGTTCCTGCTACTGCATGAATATTAAG
CGATACACCAAACCCAAAACCTAACTCACACGCATTAATGACTTTTGGCGGCTGTAAATT
TGCTATTAAGAATGGACAAATTAATTGGTGGCTATTTAATCCATCGTAATAACCTGTCGT
ATAATTAATATCATTAACATAACCTTCTGACCAATTTGTTAGCATTGCTCCTCCTTATTA
CTTGATTCTTACATGGTAAATATTCTACATAGGGTTATCATTTATTTTCATAATTCTGCT
AATGGTTAACGTCTTTCATCATCAAAATCATCATCTTCGTCATCAAAAAATTCGCCGTCA
TCGCCATATTCATCTTCATCACTGTTCGGATCTTCAAAATAAGTTCCCCAGCCTTCGTAG
ACCGCACCCGATTTTTCGATTAACGGCAGTAGCTCTTTTTGTTGAGCGGTAATAAGTTCC
GCATCTAGTTTAATTTCGCTGACAATATCGCACACAAACACAAGATCGCCATTCTCTTCT
TCCACTTCTTCCGCTTCAGAAATCTCATAGCCCAACTTATAAGCATCTACCACTAATTTT
TCGAGTTTATCGAAATCGTGGTGAGCAACGTGGTGTTCGATAATATAAAGGGCTTCAGGA
TCGCTGCCATCGTCTAATAAAGATTTGATGATTTCATCGGTTTCTTGGCGTAATTCGGTT
AAGTTGTACATAAGATTAGCCCTCTTGGGTTTGTGTAAAAATTTCGGCGAACCAACTATC
TAATTTAGTCGCAAGTTTATCAATACCAATACGATTTAACGCAGAATAGGCTTCAACTTG
CACATCGCCTTGAAACGGTAAAATCGCTTCACGCACCATTTTAACGGTTTTGCTTCTCGC
ACTTTGGCTAAGTTTATCCGCTTTGGTAAGTAGCAATAACACAGGTAATTCCGCAGACAC
TGCCCATTCGATCATCTGCTGATCGAGATCTTTCAACGGGTGGCGAATATCCATTAAAAT
CACTACCCCCCGTAAACATTCACGTTTCTGCAAGTATTCACCTAAAGAGCGTTGCCACTG
AAGTTTCACCTGTTCAGGCACCGCCGCATAGCCATAGCCAGGTAAATCGACTAATTTACA
ATTTGGTTCTACTTCAAATAAGTTAATTAACTGCGTACGCCCTGGGGTTTTAGAGGTACG
AGCCAAGTTTTTTTGATTAGTTAAGGCATTTAATGCCGTTGATTTCCCTGCATTTGAACG
CCCTGCAAAGGCAATTTCCACGCCACTGTCTTCAGGTAAATGGTGAATATCAGGTGCAGA
GGTTAAAAAATGGGTTTTGTGGTAGTTAAGTTTTATTTCAGTCATTTTGTATTTGTTTGT
TATTAAAATTTGTAAACGCCCCTCTTTGAAAAAGAGGGGCTGGGGGAGATTTAAAAAACA
GTTTTGTAGGGTGGGTTTTAACCCACCAATAAATTCAAGAGATTACAACGGAATGGTGGG
TCAAGACCCACCCTACAATTATTTAAATCTCACACTCAATCCTTTCTCACCATATTGATT
AGCTTCAGGACTTCCTGCAAAAACACCCCATTCCATCACTAAAATCGTCCCGATAAACAT
CGGCATCATAATGCCCAGCACAAATGCCATTGTTCCTTGCGCTCCCAATGAACTGAGATA
ACACAATATCGGCACCGCAACCATAAATAAGGCTTTTGCTGAACGATTACGGTCGTGTAG
GCGTTTAACGATAACCGCCGATAAACTATAAAGGGAAACAGTCAAAGGTAGAACGCTGAT
CCAACTGAAAGCGGTCAGATTTAAGATAAAATTTGCAAAAATAAACAAAAATGCAAAATT
AATCCCAAAGCCGATCCAAAAGCCTTTGCGGTTTAACCTTCCGTGAAAAGAAAATAATGC
TTTATGCCAGATCATTACTGCAATGCCTTTTCAATTTTTTCAAACAAATCACGCGCAAGA
TTATCTAAACCTTTCAAACGCTCTAAGCCGCGACGCATCAGGGTTTGACGTTGAGTGTCA
TAGCGAGAAAGTTTAATTAACGGCTCAATTAAGCGTGCCGCCACTTGCGGATTGCTTTCA
TTCATCTTAATCAACATATCGACTAAGAAACGGTAGCCAGAGCCGTCAATAGCGTGGAAT
GCACTTGGGTTTTGGCTTGCAAATGCCCCAACTAATGAACGTACACGGTTTGGATTTTTG
AAGTTAAAACTTGGGTGCGTTAATAAATTTTGCACAATTTCAAGCACATTTTCATCAGGA
CGTGTCGCCTGTAAAGCAAACCATTTATCCATCACTAAGCCATCGTGTTGCCATTTTTGT
TCAAAATCGGCAAGAAGCTGATCTCTGCAAGCAAGTTGTGCTTTGGTCGAAGCCGTGAGT
GCTGCCAAAGTGTCCGTCATATTATTTGCTTGATGATAATGTTTGTGCACCAAGGTATTC
CCTACTTCAGTAAAGGCAAGGTAAGACAAGCAAACATTGCGTAATGCACGTTTTGCCAAA
TCCTCGGCAACCACACGGTATTCCGTTAATTTATTTTGGTTGTAAACGACTAAGAAGTGA
TCTTTTAATTCATCAGCAATCGCTTGTTGCATAAATTGACGAACAGCCGCAATACCTGCA
GGATCGATCACTTTAAATAACTCTGCAAATTCCGTTTCTTTTGGCAAGGTTAAGGTTAAA
GCGGCAAGTTCTGGGTCTTTATTTGCATTGTCGATAACAAAGGTGAGCGCTTCTAACAGA
CCTTGTGAGAATGCCATTGCTTCGCCCTGTTGGTAGCGACTTAGATTTTCACGCAGCTCA
TTGTTAAACAACATTTGTGCCACGTCCCAACGCACAAAATCATTCTCAGCAAATTTCAAG
AGCGTCAAAAGCTGTTCTGTCGAATAATCATAATCTAAACGCACAGGGGCTGAGAAATCA
CATAACAAGGCAGGCACTGGACGTTGTTGCACATTGTGGAACTCAAAGGTTTGATGTTCG
TGGACCACATCTAACACATCACTGACAGTTAATAATTCGTGTTGTAACTTGATTTTCTTA
CCATCTTGACCATATAACGCTACTTTCAACGGAATGTGTAAATTCACTTTCTCTAGCTGA
TCAGCGGTTGGTGGTGTGTTTTGAGAAACGTGCAAGCGGTAAGTATGACGTTTTTCATCA
TATTCATCAGCAATCGTTAATTCAGGCGTACCCGATTGACTATACCAACGGCGGAACAGA
TCTAAATCAACTCCCGAAGCACGTTCCATTGCAGACACAAAATCTTCACAGGTTGCCGCT
GTGCCATCATTTTCTGCCACATAGAGTTTCATTCCTTTTTGGAAACGCTCTTCGCCGAGT
AGGGTGTGGATCATACGAATAACTTCAGCCCCTTTTTCATAGACGGTAACCGTATAGAAA
TTATTCATTTCAATCACTTTTTCAGGGCGAATAGGGTGAGCCATTGGGCTTGCATCTTCA
GCAAATTGTACCGCACGCAACAAACGCACATCTTCAATCCGTTTTGCCGATCTTGACCAT
AAATCTGAAGTAAACTCTTGGTCACGGAAAACGGTCAAACCTTCTTTTAAACTGAGTTGG
AACCAGTCACGGCAAGTAATACGGTTGCCCGTCCAGTTATGGAAATACTCGTGAGCAATC
ACCGCTTCAACATTCAAATAATCATCGTCCGTTGCAGTTTGCGGATTAGCCAGCACAAAT
TTCGAGTTAAAAATGTTTAACCCCTTATTTTCCATTGCCCCCATATTAAAGAAATCGACC
GCCACGATCATATAAATGTCTAAATCGTACTCCAGCCCAAAACGCTCTTCGTCCCATTTC
ATCGAACGTTTTAAACTCTCCATCGCCCAAGTGGCACGGTCAAGATTTCCACGATCCACA
TAGATTTCAAGGGCGACTTCACGTCCGCTCATCGTGATAAACTTATCTTGTAACAGGTCA
AAATCCCCTGCGACTAAGGCAAATAAATAGCTTGGTTTAAAGAACGGATCTTCCCACTCC
ACCCAGTGACGACCATCGTCCAGCTCCCCTTGAGCAATACGGTTGCCGTTAGAAAGCAGG
TATGGATATTTACTTTTACAAGCGGTGATTTTGGTGCGATATTTTGCAAGCACATCAGGG
CGATCAAGCATATAAGTAATCTGACGGAAACCTTCCGCTTCACATTGCGTGCAGATCCCT
TCGCCTGATTGATATAACCCTTGTAGTGACGTATTCGTTGATGGATTGAGTTTTGTCTGA
ATTTCCAGCTCGAATTGATCCGCAGGGAAATCGGCTAAATTTAAAGTCAAAGCCTCATCA
TCTTTTTGATATTCTTTGAATGGCTCGCCATTAAATTTAATCGATAAAAATTCAAAGCTA
TGCCCATCTAAACGTAACGTAGTCGCTTCTGCATTTTTACGCATGACCGACAACGTCGAT
GTGACAATCGTCTGCTCAGGATCAAGCTGAACATCAAGATAAATTTGATGAATCGTAAAA
TCAGGCTGACGGTAATCTTTTCTAAATTTTGCTTTAGGTTGCATAGCTTTTCCCTTAGGT
TTTTTTGAATATGGAAAGGATAAGAGTATTTGTCTTTAAGTGCAATCAAATTTAAGATCT
TGCCCCAAAAATCGCCGTACCAATACGCACCATTGTCGAACCGCATTCAATTGCACTTGG
CATATCATCAGACATTCCCATTGATAGCGTATCAATCCCTTCAAATTGAGATTGTAATTG
AAGAAACAGTTCATTCATTTGAGCTAAGGCGATTTTCTGTTGCTCAGGCTCACTTTCAGG
CTTCGGAATTGCCATTAAACCACGCAATTTCAAACGTGGCAGTTGGCTAATTTGAGTGGC
TAATTCTAGCATTTCTTTCGCAGAAATACCCGATTTAGATGCTTCATCACTGATATTAAT
TTGAATTAAAACATTCAGTACAGGCAGGTGTTCAGGACGTTGCTCGCTTAAACGTTGTGC
AATTTTGAGCCTATCTATCGTTTGTACCCAGTCAAAATGCTCCGCCACTACACGCGTTTT
ATTCGATTGTAATAAACCGATAAAGTGCCATTCTAATGTGTCGTTCTCCGCAAAATGCTG
AATTTTTTCAATACCTTCTTGCACATAATTTTCGCCAAAGGCACGTTGCCCTGCTTCAAT
GGCTTCGGCAATGGCTGAAATGGGTTTAGTTTTGCTCACCGCAAGCAGTTTAACACTCTG
TTCAGGGCGATTAGCTTGCTGACAATATTGTTGAATTTGTTGAGAAATTGTCGCTAAATT
TTGAGAAATCGACATTGGCTACTCCAAAAGGCTATAATGGGCAAGATCATAAAACTCCAC
TTAACTGAAATCAAGGATACTTATGCAAAGACTAACAAAAATTAAACTTGTGATTACCGA
TGTGGACGGTGTACTCACTGATGGTAGCCTTTATTACACCGAAAATGGCGAAGCATTAAA
ATACTTCAATGTGAAAGACGGTTTAGGGATCAAAATGCTTCTTGCTTGCGGCATTCAAGT
TGCAGTGCTATCGGGCGGTGACACCCCGATTTTACGCCGTCGCATCAAAGATTTAGGCAT
TCCCCTTTTCCAACTTGGCAAAATGTCTAAGCGTGATGCCTGTTTTGAGTTAATGCAACA
AGCGGGGGTTTCAGCCGAAGAAACTGCATTTTTAGGCGACGATACACTGGACTTACCCGC
ATTTGAAGTCTGTGGATTAGCAGTTGCCGTGGGCGATGCTTTTGATTATGTTAAAAATCA
GGCAGATTTAGTCTTAACGCGTAAAGGCGGACATTCCGCATTCCGTGAGCTTTCCGATAT
GATTTTAAAAGCTCAAGGCAAAGAAGAAGTTTATGCTACTGCTGATGGGTTTATGAAAGT
GGTGCATGAAATGCTACAATAAATAATATCCTGTGGAATTTTAGATAATTAATTGAAAAA
GATGAGCCAACAAGACAAACAAAATTTAATTTGGATCGATCTCGAAATGACAGGGCTTGA
TCCTGAAAAAGAGCGAATTATTGAGATTGCTACCATTATCACCGATAAAGATCTGAATAT
TTTGGCTGAAGGCCCTGTGCTTGCCGTATATCAACCCGATGAATTATTAAATAAAATGAG
CGAATGGTGTGTGAAAACCCATACTGCAAATGGGTTGGTTGAGCGTGTGAAGCAGAGTAA
ATTAACCGAACGTGCTGCCGAATTACAGACATTAGATTTCCTGAAGAAATGGGTGCCGAA
GGGGGCTTCGCCGATTTGTGGTAATAGCATTGCACAAGATAAGCGTTTCCTTTATAAATA
TATGCCAGATTTGGCGGACTACTTCCACTATCGCCATTTAGATGTGAGTACATTAAAAGA
GCTTGCGAGCCGTTGGAAGCCTGAAATGCTTAAACAATTTAGTAAGAAAAACAGCCACTT
AGCTTTAGATGATATTAAAGAGTCCATCGAAGAGTTGAAGTTTTATCGTCACCATTTTAT
TAATTTAGATTAACAATAATGCAATCATTTTATTTTGCGACCGAAGAAGAAATGCTTAAT
TTTGGTCAGCGTTTTGCCCAGCAACTTCAACGCTATTTAGACAATCATAATGAAAAATCC
GTTGTGATTTATCTAAACGGAGAATTAGGGGCTGGAAAAACGACACTGACACGTAGCATT
GTGAGGGCTTTTGGGCATAATGGGAATGTAAAAAGTCCAACTTATACTTTAGTTGAAGAG
TATCAGCTTCCCCCTTATGCTTTATATCATTTTGATTTATATCGTTTGAGTGATCCTGAA
GAGTTGGAGTTTATGGGAATTAGGGACTACTTCCGTCCACAAACGGTTTGCTTACTAGAA
TGGGCAAGTCGGGGGGAAGGAATGATCCCATCTGCGGACTTTATTATTCAAATTGACTAT
GCAGAAACAGGGCGAAATCTAGCTCTTATGCCTCAAAACAACTCGGCAAAACAGATTGTA
GATTATTTAGAACATCAGACCGCTTAGGGTAATACTATGCAGAAATTACGACATTATGTT
TGTTTTACGGTAATGAGTTTATTTCTTGCTCTTTCCGCACAAGCAAAATTAACCATTGCC
ATTGATGCTGGACACGGGGGCAAAGATCCAGGGGCTATCGGTAAAAATTTAGGGGTCAAA
GAAAAAGAGGTGACTTTAGCAATTGCTAGAGAATTAAAGGCGTTGTTAGATGCAGATCCT
AATTTCAAGGCAGTAATGACACGCAATGGTGACTATTTTATCCAACTACCTAATCGAACT
GAAATTGCTCGTAAAAATAAGGCACATTATCTAGTGTCAATTCACGCTGATTCTTCACCA
AGTTCAGATAATCTAAAAGGGGCTTCGGTTTGGGTTTTATCTAATCGCCGTGCAAATGAT
GAATTAGGAAAATGGTTGGAAGATCACGAAAAGCAATCGGAATTATTAGGTGGGGCAGGT
TCGGTTTTAGCAAATAATAATGAACGTTACTTGAACCAGACAGTGCTTGATCTGCAGTTT
TCTCACGCACAGCGTTCAGGTTATGAGTTAGGTAAAACAGTCTTAGACAAACTGCGAAAT
GTTACGCAATTAGCAAAAAGTTCGCCACAACACGCCAGCCTTAGCGTATTGCGTTCCCCT
GATATTCCTTCAATTCTAGTGGAAACAGGCTTTTTATCTAATGCAACGGAAGAACAACGT
TTAGCTACAAAGGCTTATCGCCGTCAGATTGCAAAGGCGATTTATCAAGGATTAATTGCA
TATAAAAATAGATTACCAAAACAGCCAAATCAAATAGCAGTTAATGATGAAAAATCAACC
AAGAAATCGAAAGCTAAAAAAAAGGTAGAGAATCGCTCTAAAGAAGATAAAAAAGCTAAA
GCAGCGGTGACTTCGCCTAAGGAAAAAACTAAAGAGAAAGCAAAAATAACGACGAAAACT
AAGCAAGAACAATCGTCTAAAGCGTCAGAAAAAACGGTTAATCTCAATGCGAAATATCAT
GTTGTCCAGAAAGATGAAACACTTTATTCCATTGCTCGCATGTATAAAACAACACCTGAA
AAATTGAGGCAGCTAAATGGTTTAAAACAAAATAAAATCTTTGTAGGGAAGAAGCTGCAA
GTAAAGTAAATCAATATAGTAGAGTATAAAATTTAAAACTGGATATGGGAACCTAGACAA
AATAGTAGATAAATAAGCATGATATTTAAAGAAAAGCCGATTATTTCTAATCAGCACGGA
GCATTAGTGATGGCATTTGTACCATTTATTTATGGTATTTCTGCTAGCCATTTTGTAATG
AATCATTTTTGGCTTGGGCTTAGCTGGCTTTTTACTTATCTCTTTTCCCATCCTTTTTTC
TCCGTCGTTAGCAAAAAACAAAATGAAAAATATAAACGCTGGATGATTATTTATGCCGTA
TTTAGCGGCATATTTATATTTCCGGTACTCTTAAGTCATTTTTCTATTTTGCAATTTATA
ATCCCAATCCTGCCGCTTGCAGGGGTCCAAATTTACTATGCAAAACAAAAAGATGAACGA
AACTTAATCAATGATATTGCAGGTATTTTAACCTTCGGCATAATTGGAATGGCAAGTTTC
TATTTAGCAACGAACCAATATAATTTTGAGATTTTACTCCACCCTACGTTATTTTTTATT
GGGACAACAATTTATGTAAAAAGCGTTGCTCGAGAGCGGAAAAATCCTCTTTACTGTAAG
TTCAGTATAGGACTTCATTGTATATTTATCTTTGTTTATCTCGCCTTAGGCGATTATGGC
ATTAGCTTTGCCTATTTCATTGGGTTAATTAGAGCGGTTATTGTGCCAAAAAGAAACTGG
AAAATTAAACAAGTCGGCCTATTTGAATTTTTAGTGATATTTGTTTTTACACTAGGGCTG
ATCTACTAAATGTATTAACCTAATAATATCCGTTATTTCTCTTTCCAATATCCAATCCAT
TCTTTCAGGGCGTGCATATTGCTATGTAATGCTCCTGATTGTGGGATAAAGTAAAATACA
TTTAATCCATAGGTTTCAGGCATTTTTCCTGCTCCAACACTTGCAGGTAATATCTTAAAA
CCTTCTCGCTCAAATAGCATTCTTGCTCGTTGCATATGCCACTGGTTTGTCACTAGCACA
ATCTTATTAATACCTTCTTTTTCTAAAATAGGTTTAGAAAACTTCGCATTTTCAGCCGTC
GTTTTGGCTTTTTCTTCCAACCATTGTGTTGGAATATGGAAAAATTGTTCGAGCTCTTTT
TTCATGACGGCAGCTTCTGAAGTCCCTTTTGGGCTACTTCCCGTAATCAATAAAGGTAAG
CCCGTTTCTTTTTGTAAAAAAGCAGCATAACGTACCCGCTCTAATGCTATTTCGCTGATC
GCTAATTTGCCAAATAACTCTTTACTATCACGCAAGCCACCACTAAGTAAAACGATAGCT
TGAGCCGATTTATAATCTTCAATACTAAGGTTATCTTCCGTTACCAGAGAATCATGCAAT
TTTTGCGAAGTATAGGGAATACTGAAAATATAGAGCATTGCTACACCTAAAAAAGTTGAG
AGATAACCTAATTTTTTCCATTTTAAGCGGAAACAAATTAAAGAAAACAACCATAAAATC
AGAATGTTAAATGGTGGAAGAATGACCGCAGTAATAAATTTTGTGATAGCAAACATAATG
AGTAGGCAATTTTGTCAAGTAAGTAAAAGAGATTTATTATTCCTCATTCCTTTTCCGTTG
TCTATTGTTTAACTCGCTCTTTAAAATTAAAATGGCAAGTCTTATTAACCATATTACTAG
CGGTTAGATTTATGAAAAAAATTGCAATTATTCCAGCCAGAGCAGGCTCGAAAGGGATTA
AAGATAAAAACTTACAATTAGTCGGCGGAATTTCGCTCGTAGGCCGTGCAGTTCTAGCAG
CAAAAGAGTCTGGAATGTTTGACTTAATCGTTGTCACTTCAGACGGCGAACGTATTTTAC
AGGAAGGTGAAAAATATGGTGCAACACCACTACTTCGCCCTGCTGAATTGGCTCAAAGTG
ATACTCGCACTATTGATGTTATTTTGCACTGTTTAGAAACCTTAAACATTCGTGAAGGCG
TTGTCGCTCATTTCCAACCCACTAGCCCACTTCGCAATGCGTTAGATATTCGCAATGCGA
TGGAAATCTTTTTAGGTGGAAAAAGTAAGTCTGTGGTATCCGCTTGTGAATGTGAACACC
ACCCGTATAAATCATTTGTTTTAAATGGAGATGATATTCTCCCGATGAATGAAATCAAAG
ATTTTGAAGCACCACGTCAGCAATTACCAAAAGCATACCGTGCGAATGGGGCGATTTATA
TCAACGATATCGCCAGCCTACTTCAAGAAAAATACTTTTTTATTCCACCTGTGCGTTTCT
ATTTAATGCCAACCTATCGCTCAGTCGATATTGATACCACATTAGATTTGCAACTGGCGG
ATAGCTTGATTGAGAAAGAGATGCAATGAGAGCCATCAAAGACAGTGCAGTTTATTTAAT
CGGTGAACTGACTTCACGGGCAATGCCATTTTCCAAGCCTTATTAGGTGTTCAGCTGAGC
ATTCGACAGTGTCAAAAACAGGCGATTTCCTATGCCATTTTGCTCTTTGGAGCTATCTGT
TTATTTTTAGCCTTTAATGTTGCAGAAAATAAATATGTACAACACGCTTTAGAGCCTTTA
ATCAATGTTATTCACGGCTATGGTTTAGTTAGTTCATCTACGGATAATCTAGTTCAAAAT
CATCTTTATATCCCTGAATTAAAACAGATTTTAATTGGTGACGGACGTTATTTTTATCCT
CAAGGTGGCTACTACGGAAAAACAGACTCTGGTTTTTTACGCCAAACATTATATGGCGGA
TTTATTTATCTCTCTGTTTGCTTCTTATTTATGTGTTACTTCGTACGAAAAGTGGCAATA
AATTGGTTTGACGGTAGTTGGATTTTTATCTTATCTACCTTACTTATTCTCTCCATTTTA
AATGTAAAAGCCGATGCCTATGCTTTCCCTGGCATTATGTTAGTGTTATTAATGTTTTTA
TCTTTATTTGGCAATGAAGGTAAAAATAAAATTCTATTTTTAAATAACAAGACAGAAAAT
GTTTAGTATTATTATTCCTTCTTATAATCGAAAAAATGAAATTCCTGCATTATTAACAAG
TTTGGAATATCAAACGGAATATAATTTTGAAGTGATTATTGTCGATGATCACTCTGTTGA
GCCAGTAGAAATTAAACATCTCTACCCATTTCCTGTCAATGTGATTAGGAATGAACAGAA
TTTAGGAGCAGCAGAAAGTCGTAATGTAGGAGCAAGATTTGCTGAAAACGAGTGGCTACT
CTTTTTAGATGATGATGATCGTTTTGCTCATCCAAAATGTGAAATACTGGCAAAAACAAT
TAATGAAAACCCGACGATTAATTTTATTTATCACCCTGCTGAATGTGTGATGGTAAATGA
AGGGTTTAGTTATATCACTCGCCCCTATGAAAATGAACAAGCGGTCACTTTAGAGAATAT
TTTACTGGCAAATAAAGTAGGTGGAATGCCGATGATTGCGATTAAAAAATCATTTTTCTT
TGCAGTCAATGGATTATCAACGGATTTAAAATCTCTAGAAGACTATGATTTTATTTTGAA
AGTCATTTCGCATAACGAATTTAAACCAAAACATGTTTCTCAAGCCTTAACAACCTGTAC
TTTCCATACTAAACGAGCAAGTGTATCGACAAATACACAAAATACTGAATTAGCGATTGA
AACTATTAAACAAAAATATGTAAAAACAGATATTCAACAAAAAAACTTTGCTTTTAATGC
ATTATATATGCTTTCTTACCCACATATAATGAATTTATCTCGTAAAGCGGCTTGTTATTA
TTGGCAGATGTTCCTACAAAGTAAAAATATTAAACATTTGGTGATTGCTACCCTCACATT
TATTTCACCAAAACTTGCAATCAATATGAAAAGGTTTATTTAATGAAGTTTTCCGTATTA
ATGTCCTTATATTTTAAGGAAAAATCAAAATATTTAACCGAATGTTTTGAAAGTTTAAAA
AATCAAACGGTTCAAGCGGACGAAATTGTTGTTGTATTTGACGGAGCCATTACCCCTGAA
TTAGAACAAGTTATGCAAAATTTTGCGGAGATCTTACCGCTTAATATCGTTAGACTTGAG
CAAAATCAAGGGTTAGGAAAAGCACTCAATCACGGCTTAACCCACTGCAGAAATGAATGG
GTATTCCGTATGGATACGGACGATATTTGTATTCCAGAACGTTTTGAAAAACAGATTGCG
TTTATTGAACAAAATCCCGATACCATTATTTTTGGCGGACAAATTGCTGAATTTGGCTCA
GATATTAATGATATTGTCAGCTATCGTCGTGTGCCAACAGAAACCAAAGCCATTGTAGAG
TTTACACAGAAACGTTGCCCATTTAATCATATGACGGTCGCCTACCAAAAAAATGCTGTG
CTTGAATGTGGTGGCTATCAAGACTTACAAGAAGATTATTATCTCTGGATTAAATTGGTC
GCATTAGGCAAAAAAGTAGCGAATTTGCCTGAGGTTTTGGTTTATGCTCGTGTTGGAAAT
GGTATGGTTGGTCGCCGTCGTGGTATCGCTCAGGCTAAGGCAGAATGGCGCTTGTTTAAA
TTAAAACACCAAGTGGGTATGCAGAATATCGTTTCAGGTTTTATCACTTTTACTATGCGA
GTGGTACCGAGATTATTGCCAACAGTCTTACTTACTCTGTTTTATAAATTACTTCGTAAA
TAAAAGGTGTAATATGTTGTCTATACAAGATTTTTCAAATAAAAATAGTTGCTAATATTT
AGAGAAAATAAACATTAGCAACTATTTTGTCTACCATGCCGATTATTCCTTATGAAGAGC
GATAAACATAGTTAATTATTCTGTTTTAAGCGATAACGTCTATCCATCATACAAAGTATG
CCACCTATCGTCATAAACAATCCACCGAACCAAATCCAACGGATAAACGGTTTGTAGTAT
AAACGTACGCCCCAAGAGCCATCTTCTAAACGTTCACCTAAGGCTGCATAGAGATCTCGA
CTAAATCCCCAGTCAATCGCAGCTTCAGTCATACCCATTTTACTGACATTGTAAAAGCGT
TTTTCTGCGTGTAGTGTGGCTTCATATTTACCATTTCGATGAATTTCAATATCCGCTGTG
CCACCAATATAGTTTGCCCCATTTGAGTCACGAATACCCTTGAAGGTAAAGTTGTAATCT
AAAATTTCAACTTTGTCGCCTACATTCATTCGTACATCTTTTTCGATACTGTAATTTTGG
CTAAAGGCAATACCAAACACAGTCATTGCAACCCCTAAATGAGCCAACACCATTCCCCAA
TGGGAACGAGAAAGTTTCAAAATGCCTTGCAAGAAACTATGACGATGCGTTGCTCGTTGA
TGTAGTTCATATAAACTCAATGCCACGATAATGACGGACATCATTGTCCCTAATACCACG
CTGACAGTAATTTTGCTGGCAAAAAGATAAGGTAAGCCAAAGCCAAGCAATATCATTACG
GCTAATGAAATGAGGACTGGCTTACGGATAGCAGAAATCTGATCTCGACGCCATTTTACA
AGCGGTCCAATTCCCAATAAAAATGCAAAAGGCACCATTAAGATCATAAACATCTGATCG
AAGAAAGGCGCTCCGATAGAAATTGTCCCTAAACCAATTTGTTTATGAATTAACGGTAAA
ATCGTGCCTAAAAAGACCACCGATAAGAACGCCATTAATAGCACATTATTGAGTAATAAC
ATTGACTCTCGTGAGTAACGTTCGGAATTGTCTAAGCTCTTGATTTTACTGCCTTGATAA
GCGTAAAGCAGTAGCGAACCGCCAATAACCACCACGAGATAAGCCAAAATATATAAGCCC
CGAGTTGGATCAGAAGCAAAAGCGTGAACCGATACCAAAATCCCTGAACGCACTAAGAAT
GTGCCGAGTAAGCAGAGTGAAAAAGCAAGAATAGCCAGCAAGACCGTCCACGCTTTGAAT
GTACTACGTTTTTCCGTAACCGCTAAAGAGTGAATTAATGCCGTACCAGCAATCCACGGC
ATTAACGAGGCATTTTCCACAGGATCCCAGAACCACCAACCGCCCCAGCCAAGCTCGTAA
TATGCCCACCAAGAGCCGAGTACGATACCTAATGTTAAAAATACCCACGCTGCCATAGTC
CAAGGACGTGACCATCTCGCCCAAGCAGTATCAAGACGACCTGTCATCAACGACGCAATA
GCAAAAGCAAAGGCAACAGAAAAGCCCACATAGCCCATATACAGTAACGGAGGGTGGAAG
ATTAAGCCAACATCTTGCAACATCGGATTAAGCTCTCGACCATCAACAGGAAAATCAGGG
AAAGTTCGGTTAAACGGGTTAGAAGTAAACAGAATAAAGACTAAAAAGCCAATGCTAACC
AAGCCCATTACCCCCAATACACGAGCGACGGCTTCTTCAGGTATTTGTCGGCTGAATGTC
GCAACGGCAACGCTCCAAAGAGAAAGTAGCCAAATCCAAAGCAACAAAGATCCTTCGTGA
GAACCCCAAACAGCAGAAAGGCGATACTCTAACGGTAAAGTACTGTTTGAGTTATTTACC
ACATACTGCACGGTAAAATCATTGACCGCAAACAGATAAAAAAGCGAGCCAAACGAAATA
GACAAGGCTAAAAAAACCGCCCACGTCATCGGACGAGCTAACGCAATCAGACTTGCATTT
TGCTTATGAGCACCAACAAGCGGTAAGATCGCCAATAAAATTGCCAATGCGAGAGCAAGA
GCAAGGGTATAGTTACCTAATTCAGCAATCATTTATTTTCTCCAAACGGCTGAGAGATCT
GCGTTGCATCACGTTCTGATTTTCCTTTGAGATCTGCTTCTGAAATCCCCATCGGCTGAT
GTTGCTTTTTCATCTGATCGCCTAATTCAGGTGGCATATAGTTTTCATCGTGTTTAGCTA
ACACTTCGGTTGCTTTCAGTTTTGTCGGCTCAACTAAAGTACCTTGTGCCACAATCCCTT
GCCCTTCACGGAATAAGTCAGGCAAAATCCCTTCATATTCCACCTGAATTGCAGGCCCAA
TATCATTGAGATCAAAGGTCACTTTAAGGGTCTTATCATCACGTTTTACCGACCCATCAA
CCACCATACCCCCTACACGAATACGTTGCCCAACTTCAGGCTTGGTTTCTGGATCATTAT
TTTTACCATAGATAATCTCTGATGGCGTATAGAATAAGTCAATGTTTTGGCTTAACGCAT
ATAAGGTTAAACCAACAGCAACGGCAAGCCCACTTAACACTGCCATCACCACTTTCAGTC
TAGATTTGCGTCTTGGGTTCATAAAAACCTCGTTGTAATCACTCAAAAAACAAATAGAAA
AATTAAAGTGCTATCCTAACAAAAAATCTGATAAGAATCGTTAAATATTCGATTATTTTA
TTCTTTAGTATATAAAAATCATGTCTACCCTAAGACAGGAAATGGTCGAACATTCTCTAA
TTGAGAATGTATTTGATTAGGTACGGTTGATCCTAAAGTCCAAGAAATAAATGATATAGA
GCTTAGTATAACTTAATTTACTACACAAAAATCCCACAAGTTGGGTCGTTTGGAGCCATT
CTAACAGATAATTTTGGGCAACATATAGTTTATTACTTAGAGAGATAGGAGTGTTTATAA
GCAAGGCAGAACTCATTACATCTCAATATGAAAGGTTTCCAAGAAATTATACTGCCTCTT
TCGATGTTACTTGTGTACTTTAGGGGATGCCAAACATAGAGAGAAGCAAGAACTGCTTGT
TTTTGAACATAAATATAGGTAGAAATAACCGCACCTTATTGTTATAAGTTGCGGTTATTT
TTTGCTACTTATAAGGCTTTTAAAATGTCGTCCACACGTTCTTTCGCATCACCAAATAAC
ATTTGAGTGTTTTCTTTGAAGAACAGTGGGTTTTGTACGCCTGCATAGCCCACTGCCATT
GAGCGTTTGAACACGATAACGTTTTGGGCTTTCCAAACTTCAAGTACTGGCATACCTGCA
ATCGGGCTATTTGGATCGTCCATTGCCGCTGGGTTTACTGTGTCGTTTGCACCGATAACC
AAGACTACGTCAGTATCTGCGAAATCATCATTGATTTCGTCCATTTCTAATACGACATCG
TAAGGCACTTTCGCTTCAGCAAGCAATACGTTCATATGGCCTGGTAAACGTCCTGCAACC
GGGTGAATACCAAAGCGAACATTGACGCCACGATCACGTAGTTTCTGTGTGATTTCAGCA
ACAGGATATTGTGCTTGTGCCACCGCCATACCGTATCCTGGGGTGATGATCACAGAGCTT
GCATTTTTAAGTAATTCTGCCACTTCTTCTGCGGTGGTTTCACGGTGTTCGCCTTGTTCT
TCATCTGAGCTGACTTGAACATCGTTACCAAAGCCGCCTGCGATAACGCTGATGAACGAG
CGGTTCATTGCTTTACACATAATGTAAGAAAGGATTGCACCTGAAGAACCTACTAATGCA
CCGGTTACGATTAGCAAGTCATTGCTTAACATAAAGCCTGCCGCCGCCGCTGCCCAACCT
GAATAAGAGTTAAGCATAGACACAACCACTGGCATATCCGCACCGCCGATAGAAGCCACT
AAGTGCCAACCGAAAGCTAAAGCGATTGCAGTCATCACTAATACAGGGAAAATGTTCTCA
GGATTATTTAAGAAGGCAACCATTAATAGTGCAGAAACCACAAGTGCCGCAAGGTTTAAT
TTGTGGCGGTGTGGCAACATTAATGCTTTTGAATTGATAATGCCGCGTAATTTACCGAAA
GCAACCACTGAACCTGTGAAAGTGACCGCACCGATGAAGATACCAAGGAATACCTCAACA
TTGTGGATATTTTGTAGCACTGGATCTGTTTCGTGTGCAAGACCGTAGCTGTTAAAGCCG
ACTAATACCGCCGCTAAACCTACGAAGCTGTGAAGAATTGCCACAAGCTCAGGCATTTCG
GTCATTTCCACTTTTAATGCTTGACGAATACCGATAGCACCACCGATTGCCATTGCGATT
AAAATCCAAATGGTTCCTTGTGATTGTGGTCCAAAGATGGTTGCGATAAGGGCAATGGTC
ATACCCACAATGCCGTACCAACAACCTGCTTTTGCCGTTTCGTGTTTAGAAAGCCCTGCA
AGGCTCATAATAAAGAGAACGGCTGCGACAATATATGCCGCTTGTACTAAACCTAAAGAC
ATACTCTTTCTCCTTAACCTTTTCTAAACATTGCTAACATTCTTTGGGTAACTTTGAAGC
CACCAAAGATGTTGATACTCGCCACTAAAATCGCAATAAAGGCAAGCGCACTGATAAAGA
AGCTACCTTGTGAGATTTGTAGTAACGCACCGACAATGATAATACCTGAAATTGCATTGG
TTACTGCCATTAATGGCGTATGTAATGCGTGGCTGACGTTCCAAACTACATAGTAACCCA
CTACGCAAGAGAGAACGAAGACGGTGAAGTGAGATAAGAATGCCGCTGGTGCAACAGAGG
CTAACCATAAGAATGCGATCACCGCTAAGGCTAATAAGCCATATTTAATGCGAGGATCTG
CCGGTTTTTCTTCTTTTTTCTCCGCAGGTTTTGCTGCCGATTTTTGTTGTGGCTGTGCAG
ATACTTGAATTGGTGGTGCTGGCCAAGTGACTTCGCCATCACGGATTACGGTAACGCCAC
GCAATACTACATCTTCAAAGTCGATATTGATGTTGCCATCTTTCTCTTTGCAGAGTAATT
TCAAGAGATTGACTAAGTTGGTGCCGTAAAGTTGAGATGATTGAGTTGGTAAACGACCTG
GTAAATCAGTATAACCGATAATTTTTACTTGGTTTTCTGTGGTAACCACTTTACCTGCTT
GGGTTAATTCGCAGTTACCGCCCGTTGCAGCCGCTAAATCCACAATCACCGAACCTGGTT
TCATTGTGGCAACCATCTCTTTGGTAATTAAGCGTGGGGCTGGTTTGCCTGGGATAAGTG
CGGTGGTAATAATAATATCCACTTCTTTTGCTTGTTCAGCATAGAGTGCTAATGCACGGC
GGTTAAATTCTTCCGACATCACTTTTGCATAGCCATCACCGCTGCCACCTTCCTCTTTAA
AATCAATTTCAAGGAAACTTGCACCCATTGATTGTACTTGTTCTTTTACTTCAGGACGAG
AGTCGAACGCACGCACGATGGCACCAAGGCTGTTTGCTGCACCAATTGCGGCTAAACCTG
CAACGCCTGCACCGATCACAAGTACTTTCGCAGGTGGCACTTTACCTGCGGCGGTAATTT
GACCTGTAAAGAAGCTACCAAATTCGTGAGCGGCTTCAACAACGGCACGATAACCAGCAA
TGTTCGCCATAGAACTTAAAGCATCTAAGGCTTGCGCACGAGAAATACGCGGCACTGCGT
CCATCGCTAACACATTGATTTTCTTCGCAGAAAGTTTTTGCATTAATTCAGGATTTTGAG
CAGGCCAAATAAAGCTCACAAGCGTTGCCCCTTCCTTGATTAATGCAATTTCCGCATCGG
TTGGTGCATTGACTTTAAAAATAATGTCTGCATTCCAAACGGCTTGTGTGTTGGCGATAG
TCGCACCTGCTTGAGCGAAAGCATCGTCTTCAAAACTTGCTTTAAAGCCAGCATTTTCTT
CAATGATGACTTCAAAACCAAGTTTCTTAATCTGTTCTACGGTTTTTGGCGTTGCTGCCA
CACGAGTTTCACCGTCTAACAGCTCTCTTGGTACACCAATAAGCATAAAGACTCCTGTAG
GTTGGTTAAAATAATAATGAATTAAAACGTTGCAAATGTACCATTTATTTAACTTTTTGG
GGGATTTTTTTCACGTTTATTTTGAAGAAATCTTAAAATCATTTAACCGATTTTTTACAA
GCGGAGGATTTAGTAATAAAACTTGCAAAAGATAAATTATTCATTGGAGTTATTAGGACT
TTTTTGCTATATTTATGCCCAATTTTTTGCCCTAAGTCTATGGGCTTATTTTGCTTTTAA
CTAAATTTAATGGATCCCTTTTATGTTTAAGAAATTTCTAGGATTATTTTCAAACGACCT
TTCAATTGACCTTGGTACTGCAAACACGTTAATTTATGTAAAAGGGCAGGGTATCGTGCT
TGATGAGCCGTCAGTAGTTGCGGTACGTCAAGATCGTGCTGGTTCATCAAAAAGTATTGC
AGCAGTAGGTAGTAATGCAAAATCAATGCTAGGTCGTACACCAAAAAGCATTTTAGCTAT
TCGTCCGATGAAAGATGGGGTGATTGCTGATTTCTATGTGACAGAAAAAATGTTACAGCA
TTTTATCAAACAAGTGCATAGCAATAACTTTATGCGTCCAAGTCCTCGAGTGTTAGTGTG
TGTACCAGCAGGGGCAACTCAAGTAGAGCGTAAGGCAATTAAAGAGTCGGCGATTGGCGC
TGGTGCTCGTGAAGTTTATTTAATTGAAGAGCCTATGGCTGCGGCGATTGGTGCAGGCTT
ACCTGTAGCAGAAGCTGCTGGTTCAATGGTAATTGATATTGGCGGTGGTACAACAGAAGT
TGCGGTACTTTCATTAAACGGTATCGTTCATTCTGCTTCGGTGCGTATTGGTGGTGATAA
ATTAGATGAAGCAATCATCGCTTACGTTCGCCGTCACTATGGTTCTGCGATTGGTGAAAC
AACTGCAGAGCGTATCAAAAAAGAGATAGCAACAGCTTATATTCAAAATCAAGATGAAAT
TCGCACAATGGAAGTTCACGGTCACAATCTTGCAGAAGGTGCGCCTCGTACATTCGTGTT
AAGCTCAAAAGAAGTGTTAGAAGCGATTGAACAACCTTTAACAGGCATTGTTGATGCAGT
AAAAGGGGTTCTAGAGCAATGTCCACCAGAGTTGGCTGCCGATATTTTTGAACGTGGAAT
GGTATTAACAGGTGGCGGTGCTTTATTACAAAATCTTGATGTATTACTTTCAGAAGCAAC
GGGCGTGCCTGTTATCGTTGCCGAAGATCCATTAACTTGTGTAGCTCGTGGTGGCGGTAA
AGCACTTGAGATGATCGATATGCACGGTGGCGATCTCTTTAGTGACGACAACTAATTCAA
CCTTGAGTTATTAGCATAAAAATGGACAATATCAACGGCTATTGTCCATTTTGCATTTAA
CAAGATCCATTAAATATAACTGAAATATGAAACCAATTTTTGCGAAAGCACCACCTATCG
GCGTAAGACTATTCTTTGCAATAGCGATCTCTATCAGCCTGATTTTACTTGATGGTAGAA
GCAGTGCAATGATCCAAATGCGTAATGTCCTCGAAACAGCGGTCAGTGGCTTGTATTATT
TTGCAAATACCCCTCGCACCTTATTAGACGGTGTAAGTAATAACTTTATCGACAGTCAAA
AACTGCAAGTTGAAAACCGAGTATTAAAAGAACAACTGCGTGAAAAGAACGCAGACCTAT
TGCTACTCGATCAACTCAAAGTGGAAAACCAACGTTTACGTTTACTACTTAGTTCCCCTT
TACGCCAAGATGAATATAAAAAAGTAGCTGAAGTGCTGACCGCAGAAATGGACGCTTACC
GCCAACAAGTAGTAATAAATCAGGGACAAAGTGACGGTGCTTTTGTTGGTCAGCCTGTAA
TTGATGAACGAGGCGTTGTGGGGCAAGTGATTTCTGTCGGGAAAAACAGTAGTCGAGTAT
TACTTTTAACCGATGTCACTCACGCCATTCCCGTACAAATTTTGCGTAACGATGTTCGAG
CAATAGCCAATGGCAACGGACACAGCAATGAATTGATTTTGGATAACTTACCAAGAACTG
TGGATATTGGCAAAGGTGATGTACTTGTCACCTCTGGCTTAGGCGGACGTTTCCCTGAAG
GCTATCCCGTTGCCGTAATTGAAACCGTACAAAATGATGGTTCAAACCATTTTGCCAGAG
CAACGGCTAGACCGCTCGCCTCACTTGATCGCCTGCGTTATTTATTACTGTTATGGCCAA
CAAGCGAAGAAATCCGCAATGCATCAAGCCTTTCACCGCAAGATGTGCGTGATGCTGTGG
AAGAAAGACGTAAAAGTCTAAACCCATTAGACCGCTTGAAAAATAGTAAAAAAGAACAAG
TAAGTAGTGATGAACAAAAAGAAGAAACTGTCGAACCTGAAGAAACTGTAAATCCAGCAA
CACAGCCAGAAGTCGATAACGGTATTAATCACAGCACAGAGCAAGGGGCAGAATAATGCG
TGAAAATATGATCTTCCAAATGTTAGTGCTGACCTTCATTTTCGTCATCGCTTTTGTCCT
AGAGATTATGCCTTGGCCTGTGGATTTACAAGGATTACGCCCAACTTGGGTTGTATTAGT
GCTTATCTACTGGGTATTAGCTCTGCCTGATAAAGTTAGTGTCGGCACCGCTTTTTTAGC
AGGAATTGTTTGGGATCTGATCTTAGGCTCAATTTTAGGCATTCACGCGTTAGTATTGTC
AATTGCGATCTATTTTGTTGCTAAATATCATCTTATCTTGCGTAATCTCTCGTTATGGTT
ACAGAGCTTACTTGTGATGGCATATATCGCACTTATTCGTTTCTTTATCTTCTTTATCGA
ACTAGTGCTACATAGTGCAGAATTTAACACCCAAGAAATCATCGGGGCGATCATAAGCGG
CATCTTATGGCCGTGGATTTTCTTACTGATGCGACATATACGCCGAGGGCTACATTTACG
CTAATGAACAGCTTATCTTTCGATTTTTCTGCGGATTTTCGTCCCCTTTCCGCTCGAATG
CGACCACGCACTCTAGCTGAATATGTCGGACAATCACACCTGATCGGCGAAGGCAAACCC
CTTCGCCGAGCCATTGAAGCAGGACATAGCCACTCAATGATTTTCTGGGGTCCCCCAGGA
ACAGGCAAAACCACCCTTGCAGAAATTATCGCAAACGAACTTGATGCCGAAGTTGAACGC
CTATCCGCCGTCACCAGCGGTATCAAAGAGATCCGAGAAGCCATCGAAAAAGCCAAACTC
AACCGACAATCTGGCAGACGCACGTTACTTTTTGTTGATGAAGTTCACCGTTTTAACAAA
AGCCAACAAGATGCCTTTTTACCCCATATTGAAGACGGCACCATTATTTTTATCGGTGCA
ACCACTGAAAATCCGTCCTTTGAACTGAATAACGCCTTGCTATCAAGGGCAAGGATTTAC
ATTCTCAAGCCACTACAAGCGGTCGATATTCTAAAAATTTTGCAAAATGCCATTGCAGAC
AAAGAACGTGGATTAGGCAATGAAAAGCTCATCATTCAAGATGATGTGCTTCAACTGCTG
GCGGACTACGTCAATGGCGACGGACGTTTTTCTCTCAACTGCCTTGAATTAATGTGCGAT
ATGGCAGAACAATTACCACAAGGAAAATTGCTGGATAAAGCCTTGCTCACCGAAGTGTTG
GGCGAACGCCAAGCCCGTTTTGACAAAGGTGGCGACCGCTATTACGACCTGATTTCCGCC
TTACATAAATCCATTCGAGGCTCTTCCCCTGACGGTGCATTGTACTGGTATGCTCGTATT
TTAACCGCTGGAGGCGATCCACTGTATGTTGCTCGCCGACTACTTGCGATAGCCTCAGAA
GATATAGGCAATGCCGACCCAAGGGCAATGCAAGTCGCCCTTGCAGCGTGGGATTGTTAT
ACCAGAGTAGGGGCTTACGAAGGCGAACGGGCTATCGCTCAAGCGGTGATTTACCTTGCC
GTTGCCCCAAAAAGTAATGCCGTTTACACCGCATTCAAACAAGCCAAACGCCTAGCTCAA
GAAGGCAAGGATTACGATGTTCCCGAACATCTGCGTAACGCACCGACTAACTTAATGAAA
TCCTTAGGCTACGGCGAAGAATACCGCTACGCTCACGACGAACCTAACGCCTACGCAGCA
GGGGAAAACTACTTCCCCCCTGAACTGAAAGATACCCAATTCTACTTCCCAACCGAACGT
GGAATGGAAAAGCAGATCAAAGAAAAAATGGCGTGGTTGAAAGGATTAGATTTGCAGAGT
GAGGTGCAGAGGTATAACAAACAATAAGTTTAAATTTGTTTACTCAACTCAATAAACACC
CTATGTTTATCATAGCTATAAAAAATGTGGTTACTTTGCGTTTTAGTAAAATTGTAGGTT
AAACGAGGGGTGATTCCCCATAAATGCACGGCACGATGCCAAATTGATGTATTGAAGCCA
TATTCTTTATTACGTTGAATAATGCCGAAAAGCCTTGCCCCTTTATAGCGTTTTTGAGCT
ACACTTACGGAGAGGCGAGTAGAAAGCCCCTTGCCCCATTCTTGCCCCCAACCTAAACTA
ATTCCCCGACGGAAAAAGCTATCATCTTTATCACGAGTAGCGGTGCGATTGTAGTTTAAA
TTTGCAAACCAATATTGGTTTGCATTGGCTAAATAAACTAACCCACCAGAGATAAAGTGA
TAATTGCCATTGAGGTGCAAGCGACTTGCATAGCGTTGTTCGGCATATTCATAGTTGGCG
TTGAGTTGCCATTTAGGTGATAACCAATAGTTTGTTTCAAGGGTTAAACCGTCTGATTTA
GAAAAACGTCTTAATGTATCACTTTGATTAGAGCCACCTGCATAAAGTGTTTGTTCCATA
AATGGCAACAGCCTCAGGTTATATTTTGCATTTTGAAAACCTAGCCCCACACTGCCTCGT
AAGCTCATTTCGTTGTATTTTTTATTATCCCAGTAGTATTTGCCGTTGGTAGCAAGACGT
AGTTCATTAAAGAAGCCATTTCCCCACGACCATTTTTTACCGAGATCGAAATTAAAACTG
ACACCTTCTGCCGATTCTCGTGCCGATTCTAGTTTTAGTACGTACGAGTTGCCGTAGATT
GTTCCTGCTTTCGGTGCATTATTGATATTAGGATCGTTAAGATAAGTCACGCCACCCGAA
AACGTCCAACGATCTCGTTGGTTTATCGCATTAAGATATTGATCGATAAGTTGGGTAATT
TCGGGGATAAGCGGTTCAGAACGCAGTTTTTTAAACTGATCTTCTGAAGCCTCTAATTCG
TTATTTTCAAATAGGGCTACCGCAAGTTGTAAACGAACAGGCTGAATATCTGCTTGTTCG
GCAAGGATCTGACGATATAACTTGATCGCTTCCGTATGTTGCTGATTTTTCTTTGCCACA
ATTGCCGATGCCCATTTGGTGAGAATTGGATCGTGAAATTGTGCAGGAAGCTGTTGGTAA
ATGGGATAAAGCAATTCGACATTGTCAATATTACCTTGCATTACCGCAGGCAATAATGCT
CTTATCACTAAATCTGGATATTTTACCAACTCTTTTGAAGTCATTGTAATGCTACTCTTA
TCCGTTTCCTCCTTAGCGATTTGATGAACCTTAAATTGATGGCTGTGAATGAGGATATCG
GCTTTTTCTGCTTGGACTCTATTATCATTTAGATGTTCAGTAATACTATCCTGAGATAGT
TTTGCTATAGAGTAGTTAGCTAAGACTAATAAAAGTGTTGCACTAATAAACGAGTGATTC
ATAACGTTCCTATAAAAGCATGAAGCAATGTCAAGGTTGTTGATTTTTTATTAACAGTAA
CTTAACTGGCGCTTACATTGTTTGAATTAATGTTGTAATTGTCAAACTTGTCAGATATAA
TTGTTGATAATGATTTTTATTTTGGTTGCTAGACTTATTCTAATATACTCATATATTATG
TTGCAATGGTTTTATAACAGGTTTTATAACATTTCGATTTTTTTATCTGTAACTCTTGTT
CATATCGGGTTGGCATATACGATTTCACAACTATCTTGGGATAGAGATCTCAATCATTTT
GGGGACTTAGAAAATTTACAAATGGTTGAAGTAAATTTAGGAAGCGAAGAACCCATTGAA
GTGAAAAGTGAAAGTGAGCCAGAGGTGACACAAGAGCCAGAGCAAATACTCAGTACAGAA
GTAGCAGATGTTTCACAAGCAGATCTCGTTAAAAAAGAGGAGAAACCTGAAGTAAAAGTG
AAAAAAGAGATAAAAAAATCCCCAGAAAAGCTCACCAAAAAAGTAGAGAAAAAGAAAGTG
TTATCGCCTAAAGCACACTCAGATGAAAAAACAAACACAAGCCAAGTTGCCCAAAATCAT
CAACAAGGAAATCAAAATGGTGTTGAAGGGAGTAAGTCTGTCACTGGAAACGCCAAAGTA
GATGCTTCTCTTGGTGCGGGTTATGGCAATGCAATGCGAGGGCGTTGTTCAGATATTTCT
GATGAATCTGATGATGTAGGCAGTGTGAAATTAAAGGTAACAATAGGAACGAATGGTAAA
GCGACAAATGTAGAGATTTTATCTTCTTCGGGTATTAAACGTTTGGATAATCAAGCAAGC
AGAATGGCATCGGGACACACCTATCAACCAGCCAAAATAAATAATAGTGCAGTGGTAGGC
AGTGTGATTTTTAGTATTCATTTTAAATGTGGGGCAGCAGCCTAAATTATTTGAGGTAAT
TTATGAATTTAATTCAACTTCTTCAACAACAAGATATTGTACTTTCCATTTCCTTTGGAA
TTTTAGTTGTAATGAGTATTTTATCTTGGACTATTATTTTAATTCGTTTAATTAAAATGA
TTGGTGTAAGAAAAAATAACCAACAAAGTTTTAAATTAGTCAAATCTGCTGAAAATCTTA
CTCAAGCAGAGCAATATATTCAAAACAAGCGGTCTGAAATTGCAGATATTTTACAGCTAA
CTTTTAAACAATGTGAATTATATCAAGCTAAAGAAAAGAACCATTTATCTCATCAACTTC
CATTTAAAGATTTCCTGACATTGCATTTGCGAAATGCCATCACTCAATCGTTGCGTAAAT
ATGATGGCGGTTTAGTTGCACTCGCTTCTATTGGTGCAGTTGCGCCGTTTATTGGATTAT
TTGGCACAGTCTGGGGAATTTTTAATGCACTTATGGATATTAGTCAGCAAGGGCAAGTCA
GTATTGCAACCGTATCTGCCCCTATAGGTGAGGCTTTAGTTGCAACGGCAATGGGATTAT
TTGTCGCCATTCCTGCGGTGCTTGCTTATAACTTAATTACTCGCCTTAATCGTAATCTTT
CTCAAGATTTAGATCATTACGCAAACGAGTTATTTATCTATTTATTACATCACTATGGAG
AAAATAAATAATGGCATTTGGAAGTTTTGATAAAAATGAAAATTCGGTAATGTCAGAAAT
TAATGTCACGCCATTAGTAGATGTAATGTTGGTGTTATTAATTGTTTTTATGATCACAAT
GCCTATATTAACGCAATCTATCCCGCTTGAACTACCAACCGCCAATGTTGAGAAAAAAGA
TGAAGCAAAAGATATTTTCAGGGTGGCGATTAATCCTACTGGCATTTATTTAGGCGAAAA
GCTAGTGAATGAAGAAGAATTAAAACAATCATTTCTGACAAAATTTCAGGAAAATAAAAA
TACCGTTATTGCTATTTCTGCGGATATTTCCGTGGAATATCAACATATCGTGAAAGTCCT
TGAATTAGCTCAAAATGTTGGGCTAACCAAAATTGGCTTTGTAACCCAACCAACTAAATA
AATGCAGTGTTTTTATATCGGAGGCAAATATGCATTTTAAACTTAATCCCTATGCGTTAG
CGTTTACTTCGCTGTTTATTGTCGCTTGTTCTGGCGGAAAAGGAAGTTTTGATTTAGAAG
ATGTTCAGCCTAATAAGACAACGGGCGTGTCTAAAGAAGAGTATCAGGATGTGGAAACGG
ATAAGAAAGTAAAAGAACAGTTAGGGGAATTGATGGAACCTGCTTTGGGGTATGTTGTAA
AAGTTCCGGTGAGTCAAAGTGGAGCAAGAAGAACGGAAATCTCAAATCCAGAAGCAATTA
CTGATGAAGATCTTAAGAAAATACCAAATCACGAGATTATCAAAGGTGTAGCTAATCAAA
ATTATGGCTGGGTAGTAGATAAAACAGCAGATAAAACGATGAAGTATGTTCGTTCTGGTT
ATGCAATTGATGTAGATCATTATGGTACTCGTGATAAAGGTTATGTGTTTTATAAAGGCA
TCACTCCCTCAAAAGAATTACCGCAGGGACAAACCCTTACTTACCGAGGTGAATGGGATT
TTACCTCGGATGCTAATTTAGATGCCAAAAGACCTAATAGTAACCCTGAATTTAATGGGT
ATGGTCCAGGGCAGAGAATTGCAACAACATCTGCAAATGCTAAAGGTAGAACCTATACAT
CTGAATTTGAAGTTGATTTTTCAACAAAAAAATTAAAAGGAAAATTAAATAGCAAAACAG
CAAATGCAGAATCATTAGAGCGTTACAGTATTGAAGCAGAACTTAAAGGAAATCGTTTTA
GAGGTAAAGCAATAGCCAAAGACACTAGTGATGCAATTTTAGGTAAGTCTTCTGATTATC
TTGAAGGTGGTTTCTATGGACCTAAGGCAGAAGAACTTGCAGGAAAATTTATCACAAATG
ACAAATCTCTTTTTGCCGTTTTTTCAGCAAAACACAATGGCTCTAATGTTGACACCGTTC
GTATTATTGATGCCTCAAAAATTGATTTAACTCATTTTAATTCTTCAGAACTTACCAATT
TTGGCGATGCTTCCGTTTTAATTATTGATGGGAAAAAAATGGATCTGGCAGGTAGCGGGT
TTACAAATAAGCACACTATTGATATCAATGGTAAAAAAATGGTAGCTGTAGCTTGCTGTA
GTAATTTGGAATATATGAAATTTGGTCAATTATGGCAGCAAACAGAGGGCGAAAAAGCCA
AAGATAATAGTTTATTCCTACAAGGCGAACGTACTGCAACAGATAAGATGCCAAAAGGCG
GAAGCTATAAATATATTGGTACTTGGGATGCTCAGGTTTCAAAAGAAAATAACTGGGTTG
CTACAGCAGATGATGATAGAAAGGCTGGCTATCGCACAGAATTTGATGTTGATTTCGGCA
GCAAAAATTTAAGCGGTAAGTTATTTGATAAAAACGGTGTAAATCCTGTGTTTACCGTAG
ATGCAAAAATTAATGGTAATGGTTTTACCGGAAAAGCTAAAACCTCAGATGCTGGCTTCG
CTCTAGACTCAGGCAGTTCACGTTATGACAATGTGAAATTTAGCGATGTAGCAGTTAATG
GTGGCTTCTATGGTCCAACGGCAGCAGAGCTTGGCGGACAATTCTTCCATAAATCAGACA
ATGGCAGTGTAGGTGCTGTCTTTGGTGCAAAACAACAAGTAAAAAAATAATAAGGAATTT
GCTATGAAAAATAAATTAAATCTTATTAGCCTTGCTCTTCTTAGCCTCTTTGCCGCACAA
AGCTATGCAGAACAAGCGGTACAATTGAACGATGTTTATGTCACAGGTACTAAAAAGAAA
GTGCATAAAAAAGAGAACGAAGTGACAGGCTTAGGGAAAGTGGTGAAAACGCCAGACTCA
CTCAGTAAAGATCAAGTGTTAGGGATGCGAGATCTGACTCGTTACGACCCCGGTATTTCA
GTGGTAGAACAAGGGCGAGGTGCAACAACAGGCTACTCCATTCGTGGGGTAGATCGTAAT
CGTGTTGGCTTGGCATTGGATGGTTTACCACAGATTCAGTCCTATGTAAGCCAATATTCA
CGTTCCTCAAGCGGTGCCATTAATGAAATAGAATACGAAAATCTGCGTTCGATCCAAATT
AGTAAAGGGGCTAGTTCTTCTGAGTTTGGTAGTGGTTCGCTAGGCGGTTCGGTGCAATTC
CGTACCAAAGAGGTAAGCGACATTATTAAGCCAGGGCAATCTTGGGGATTAGATACCAAA
AGTGCTTACAGTAGTAAAAATCAGCAATGGCTAAACTCACTTGCTTTTGCTGGTACCCAT
AATGGCTTTGATGCACTTGTGATTTACACTCATCGTGATGGTAAAGAAACGAAAGCTCAT
AAGGATGCGGAAAGTCGTTCTAAGCGTATTCAAAGGGTGGATCTCGCAGACAATAATCCT
CAAGATAGCAATTGGTTTAAAGTTAAGAATGATTGTCCAAGTTTGAACTGCGAACCACGT
CAGCAGGCTAAAGTGTCTTATGATGGGCAAAAGTATCTAACAGAGCAACTTAGTGCTAAA
GAATATACAGGTGAAGAACGAGCTTTGCCTGATCCAGTGAAATATAAATCTGATTCTTGG
TTGGTTAAATTAGGTTATAGCCTTTCACCAAAACATTATGTGGCTGGTGTTTATGAACAT
AGCAAGCAACGCTATGATACTCGCGATATGACCTATCCTGCTTATTGGCAGCTATCAGAT
TTAAAAAATGGTAATACGTGGTATCCAATGAATAATGCTAAAGGGTTATATCGTAGTAAT
GCTTTAGATGGTGTTGCTATTGACTACTTTACAGAAGATGGTGTGAAATCATCAAAAGGT
TTACGTTGGGCAAAAGCTCGTTTTATTGATGAGTGGCACACTCGTGATCGCTTAGGTGCT
TTATATCGTTATACCAATCAAGATAAAGATCGTCTGATTGATAGCCTCTCTTTGAGTTTC
GATCAGCAAAAAATTGATTTATCTACCCGCTTGAGAGAGAACAACTGTTCCGAATATCCA
ACCATAGATAAGAATTGCCGTGCAACTCTTGATAAACTTTGGTCCTCAACTAAAAATGAG
CAGAGTTCTTATGAAGAAAAACACGATACTATTCAGCTCTCGTTAGATAAAACCGTACAA
ACGGGATTGGGCAAACATCAATTAAATATGTTATTAGGTTCAGACCGTTTCAATTCCACC
TTAAAACGCCACGAAATTTTGAGTAAGTTTTCTGTGGGAACTTGGCATCGCATTAATGGT
AACGGTTATCAAAATAATCCTTACATCTATGAGCTAAAAGATCAGGCAATTTATAGTAAA
AATGAATGTAATTATAGTGGCACTATTGCAGGCAGGGCTGATTGTGCTACAAGCAAAATC
AAAGGACATAATCACTACATCGCTCTGCGAGATAATTTTGCCATAACCAAATATTTGGAT
ATTGGTTTAGGCTACCGTTTCGATAAGCATAAATTCCGCAGTACTCACCGCTGGGCAAAT
CAAGGCGATTATAAAAACAGTGCGTGGAATGTCGGCGTAGTCGCTAAGCCAACTTCATTC
CTATCACTCTCTTATCGAGCATCATCAGGCTTTAGAGTGCCAAGTTTCCAAGAGCTATTT
GGCTTACGCTATGATGGTGCAATGGCAGGTTCGAGCGATGCTTACCAAAAAGCAGAGAAG
TTATCTCCTGAGAAATCCTTAAACCAAGAGATTGCAGCAACATTCAAAGGTGATTTTGGT
ATCGTTGAAGTCAGTTATTTCAAAAATGACTATAAGCAGTTGATTGCTCCAGCAGAAAGA
ATGCACCAAACTCAATCAATGATTAACTATTTTAATGTGCAAGATATTAAATTAGACGGT
ATTAATCTGATTGGTAAGTTAGATTGGAATGGGGTATTTGATAAGATTCCAGAGGGCATT
TATACAACATTGGCATATAGCAAAATGCGAGTGAAAGAGGTGAAAAATTATCCTGGGTAT
ATGAACATTCGCACCCCATTGTTAGACACCATTCAGCCTGCTCGCTATGTCGTAGGGATC
GGTTACGATCAACCAGATGAAAAATGGGGCGTGAATCTAACAATGACTCATTCCAGCGGA
AAAAATCCAGATGAGTTAAGAGGTAATGAACAAGTCGGTTTTGCCAATTATGAACGAACT
GCTACGAAAAAAAGAACACGCTCTTGGCATACCTTTGACTTAACAGGATATGTCACCCCT
TGGAAACATGTAACGGTACGAGCGGGTGTATATAATCTGATGAATTACCGTTACACCACT
TGGGAATCCGTACGTCAATCTTCGCTTAATGCGATTCATCAGCATACTAATGTGAAAGAT
TACGTAAGATATGCCGCACCTGGTAGAAACTATGTCCTTTCAGTAGAGATGAAGTTCTAA
CTTTCTATAGAGCATGGAATAAATTTGTGTAAATACCTGTTTCTGTGATAATACATCTAG
ATACAGGTATTTTTATAGGTGAGCAGGAATTCGGCATATTATACGACAAGTGTTATTGAA
TCTCTAGGTGATGTAATCCGTCGAGTAATTAAGGAAAGAAACGTATTTCCAATTGATGAT
GTGACATTTTAAATAGCATAGTTTTTGGCAGATCAGCAAACAAATTTGCCTACTTGCCGC
AATTAATGAGGTGGCAAAAATGAAGCATGCTAACTCTAAACTAGAAACAGCCAGCTTATT
GATTTTGGTGATCGCCTAAGCGACCACCATAAGTTTAAAATGAAGATACTTAGAATTAGA
GATAGATGTACAAATAACAGCGCTTGGATATGTTATCTCAGATACAAATATTTACGCCAT
CTATAATGCTTCATTCGCTTTTTTAATACTATCATCTGCTCTGCGTGCTTCACCTTTATG
TTTTTGTTTATTTAACTGGGTTTCAAGTTTTGATTCTACTTCGTTGATAGCTTTATAGAG
ATCTTCATCATGTGCTTTTGCAAATAAATCGCCAACAGGGGTTCCAATAGAAGCCTCAAC
TTCGTAACCATTTGGTAATTTGTGGATAATAAAGTGAGGGTTAATTAACTGAGTTTGCCA
TTTATTCAGTTTAGCCAAACGCTCCTCAATGTGCGTACGAATTGCAGGAGTCACTTCCAT
TTGTTTGCTTGAAATATTGATTGTCATAGCATGTACCTCTTTTATTATGACCTTATTGGT
CGTTGAATGGATGACTTCAAATTATGCTTTTCCCCCTAAAATTTCAACCCCTAAATCTAA
GTAACTTTCAAAAACTTGATCTACTTAACACTTTTCTGGTTTTTTTGACTATAATTCCAA
CGATATTTATGGGAAGTATTCTATGTTATCAGAAACTCGCTTGGCAAAAATTCATGAAAT
GGAACAGATTTTAAATGAAGCAAATAGCCTAATGAATAAAATGGAACAGCTTCAACAGTC
GTGGATAGTTCTTTTACCAAAAATCCGAGAGCTAGAAAATTATTATGCTGAACAGTGGCA
AGAAGATTATAATGCTGATGAACGAGGGGAAATTCCCTCAGAGATGATTCGAGGCGTATT
AAGTGAAGATGCCGTGTATAATTTATTCATTGCTCATCGAGAAATCGCACTGGAGTGGAT
TCGCTTGTCAGTGAAATCAATGGAAACAACATAATGATAGATAAACCACTTCCTCCTTTT
CAGCGAGCCTTTTTACATCCAAAGTATTGGGGTTTATGGCTAGGATTGGGAATTTTCAAA
CTGATTTTATGCTTACCTTACCCTATTTTAGCGAAAGTCGGTAAGGGCTTAGGTAAACTG
TTTACCCGATTAGGTTTGGATAAACGCCGTATGCGAATTGCCAAACGGAATTTGGAGCTT
TGCTTCCCAGATTATACTGCTTGTCAAATTGATGAAATTTTAGCTCAAAATGCCGAATCT
GTCGGAATGGCAATTATTGAAACAGGGATGGCGTGGTTTTGGTCAGATGAACGTATTCTT
AAATGGTCGAAAATAGAAGGATTGGAACATCTGAAAAATCAGCCTGAGGGTTCGGGGATT
ATTTTTGTCGGTGTTCATTTTCTGACCCTTGAACTTGGGGCAAGAATTGTCGGGCTTCAT
CATCAAGGGATTGGCGTATATCGTCCGAATGATAATCCGCTGTTAGATTGGATTCAATTT
CGTGGGCGAGTACGTTCTAACAAAGCCATGCTAGATCGCAAAGATTTACGCGGTATGATT
AAAGCTCTTCGTGCAGGGGAAACCATTTGGTATGCTCCCGATCACGATTACGGACGCAAA
AACAGTGTTTTTGTGCCGTTTTTTGCGGTGAAAGAAGCGTGTACAACAGCTGGAACGAGA
ATGTTATTACGTTCCGCCCCAAATAGTATCGTTGTGCCATTTACCCCAATGCGAAACGAC
GATTTTTCAGGTTATACCGTCAAAATCAGGCCTGCAGTAGATTTTAGCCAGTGCAAAAAT
GACGTTGATACTGCAACCTTAATGAACAAGGTCGTAGAAAGCGAGATTATGCAAGCTCAG
AGCCAATATATGTGGCTACATCGTCGTTTTAAAACCCGACCGAATGAGAGCGATCCGAGT
TTGTATTAAACCGCCGACATTAAACCTAGTAGGGACGCCACGCTTGGCGTCCTAGCAAAC
AATTTTTAAGGTAGGGACACACTGAGTGTGTCCGAAAAATGAATAAATAACGGACACACG
CAGTGTGTCCCTACTGTATTTGTGAATGCTCATAGTTTCAGAAATTTCAATATGAGGAAA
GAGATAGTGAACAAAACCAAAATTGTCCTTGCCACAGGCAATCAAGGAAAAGTGAAAGAA
ATGGCTGATGTGTTAGCTGAATTTGGCTTTGAAGTAATCGCCCAAAGTGAATTTGGCATT
CAAAGCCCAGAGGAAACAGGCTTAACCTTTGTAGAAAATGCATTGATTAAAGCCCGTTAT
GCCTCACAAATGACAGGTTTACCGGCGATTGCCGATGACTCTGGTTTAGCGGTTGAAGCA
TTGGGCGGTGAACCAGGGCTTTATTCTGCTCGTTATGCAGGTGAAGAAGGAAACGATCAA
GCCAATCGCCAAAAATTATTGGCTGAAATGGCAAATGTTGCCGATGAAGATCGCACGGCA
AAATTTGTCAGTTGCATTGTGATGTTACAACACCCGACCGATCCTACTCCAAAAATTGCC
ATAGGCGAATGTTACGGACAAATTTTACGCGAGGAGCGTGGTTCAAGCGGTTTTGGTTAC
GATCCACTATTTTTCTATCCGCCTAAAAACTGCACCTTTGCAGAACTTGAAACCGTCAAA
AAGAAAAAAATCTCCCATAGAGCGATTGCATTACAATCCCTGAAACAGCAATTGAAATAG
GAACATTATGATTATTAGCACAACCTCGAATATTGAAAATCATCAAATCGTTGAGTACAA
AGGCTTAGTCTTTGGTGAAGTCGTGTCAGATGCAAATGCCGTTGTCGGGGTGTCTATGGA
ATATCAGTCTATGGGCGGTGATAAAGGAATGTTTATTGTGGTTGCGACCGGCACAGCGGT
TGTTATTCGCTAATGTTGCAAAAAAATCTTCAAATCACACCGCTTTTTTGGCAAACTAAA
ACACTGCTTGAAATGAATGAAGCAGAGTGGGAAGCCCTGTGCGACGGCTGTGGTAAGTGT
TGCTACCGCAAATATATTCAAGGCAGAGGCAAGCGGGAACGGCTGTATTACACCTCTGTT
GCCTGTAATTTGCTTGATGTGAATACAGGTCGGTGTAGCAACTATGCGGAGCGTTGCAAA
ATCGAAAAAGATTGTACCAAGCTCACCAAAAAGAACCTATCCGATTTTGGCTGGTTGCCG
AAAACCTGTGCCTATCGACTGATTTATGAAGGCAAGCCGTTGTTTGATTGGCACCCACTG
ATTTCACAAGATCCTAATTCAGTGAAAAGAGCAGGGGTGTTAATCCCCAACGGCATTCAC
GAAAAAGATGTGATTGATTGGTTTGAGTTTGTGATTGATACTGTATAAATCTCAATATGG
TTAGTATTCTTTATGAGTAATTTAAATTACTTTTAAAGTTCTAACAAATACGCCTTCAAC
TGATGAATCTTATCCCTCACCGCAGCCGCTTTTTCAAACTCTAGATCTTTAGCAAAATCT
CGCATTTGTTGTTCAAGCACTTTCAGTTCTTTTTCTAACTCTTTGCGAGATTTCGGCGTG
TAAGCGGTCTGATCATCGCTTGATTTTGCAGATTTCTTACTGCGTTTCGGTTTATCCGTC
TGCCCAATATCAAGCAACTCGCCGACTTTTTTGTTCAATGCTTGTGGCACAATGCCGTGT
TCTTCGTTGTATTTTTGTTGTTTCTCTCGACGGCGTTCAGTTTCGGTGATCGCTTTTTGC
ATTGAATTGGTAATACGGTCGCCGTATAAAATCGCTTTGCCGTTGAGGTTTCGGGCAGCA
CGCCCGATGGTTTGGATTAAAGAACGTTCGGAACGCAAAAAGCCTTCTTTGTCAGCGTCT
AAAATCGCCACCAGCGACACTTCCGGCATATCCAAACCTTCTCGCAGTAGGTTGATCCCC
ACTAACACATCAAACATTCCCATTCGCAAATCGTGGATAATTTCAACCCGCTCGACTGTG
TCAATATCGCTATGTAGATAACGCACTCGTACGCCGTGTTCGTCTAGGTAGTCCGTTAAA
TCTTCCGCCATTTTTTTTGTCAGCGTGGTGACTAGCACTCGTTCATCTACCGCCACACGC
TTATGAATTTCTGACAATAAATCATCAACTTGCGTTGCCACAGGGCGAACTTCGATAATC
GGATCTAACAAACCAGTCGGGCGAACCACTTGGTCGATCACATCAGGATTTTTCTCTAAC
TCGTAAGGTCCAGGGGTTGCCGATACATAGATTGTCTGTGGCGATAAGCGTTCAAACTCT
TCAAAACGTAACGGACGGTTATCCAAAGCGGACGGCAAGCGGAAGCCGTATTGCACCAAA
GTTTCTTTTCTTGCTCGGTCTCCCCTAAACATACCGCCGATTTGTGGCACGGTGACGTGA
GACTCATCAATAATCAGCAAGCCGTCAGACGGCATATAGTCAAACAAGGTCGGGGGCGGT
TCGCCCTCTTTTCTGCCCGATAAATAACGTGAGTAGTTTTCAATGCCTGAGCAGTAGCCC
AACTCGTTCATCATCTCAATATCAAACTGAGTACGCTGGGCGATCCGCTGTTCTTCGAGT
AATTTATTCTCTTTGATAAAGTAAGTGCGACGGTCGGCAAGCTCTTTTTTAATCTGCTCA
ATCGCCTCTAAAATCCGATCTCTCGGCGTAACGTAGTGAGTTTTTGGGTAGATCGTATAA
CGGGGAACTCGCCCTAAATTATGCCCTGTAAGCGGATCGAATAAGGACAGATTTTCGATT
TCATCATCAAACAGCTCCACACGCAGAGCAACATCGTCCGATTCGGCAGGGAAAATATCA
ATCACTTCGCCACGCACACGGAAAGTCGCACGCTGAAAGGCTTGATCGTTGCGGGTATAT
TGCAATTCAGCAAGGCGAGAGAGAATTTTGCGTTGGTCGATCATTTCCCCCACTTGCAGA
TGTAACATCATCTGCATATAGGCATCTACATCTCCCAAGCCGTAAATTGCCGACACCGAT
GCGACTACAATCGTATCCCGTCTTTCTAAAAAAGATTTGGTGGCAGACAGTCGCATCTGT
TCGATCTGCTCATTGATAGACGCATCTTTTTCAATAAAAGTATCGCTGGCAGGCACATAG
GCTTCAGGCTGATAGTAGTCGTAGTAGGAAACGAAATACTCCACCGCATTTTCAGGGAAA
AAGGCTTTCATCTCGGCATAAAGTTGTGCCGCAAGGGTTTTGTTCGGGGCAAGCACCATT
GCTGGACGGTTTAAAGTCGCAATCACATTGGCAATGGTAAAGGTTTTGCCCGATCCTGTT
ACACCTAGCAAGGTTTGATGTGCCAAGCCATCATTCAATCCCTCGACTAATTTGGCAATC
GCAGTCGGTTGGTCGCCTGAGGGTTTGAAGGGGGAATGTAAAATAAATGGTTTACCCTGT
TTGCTCATTGAAAATCCTTGTCTGAAAATTTGCTAGAATTCTAACATAGAATAAGTGGTG
AGATTTTGGGAATTTCAGCCTAAAAAGAAATTTTGTTATTCATACAATTTACTTTAAAAA
TCCTCTTTGGTGGACGCTCAGAAATCCATTACAATTCTTCGTAAAATAATGCTAAAACTC
ACCGCTATGATTGATACACAAACTTTAAAAACAGAACTTCAGCAATTTAATAGCACACAA
AAATCCCTTTTTAGTACTGAAGATATCAAAAATTTACTCGAACAACGTAGCCATTTTTAT
GATGATTTACTGACAACGCTCTGGCAACAATTTGGGTTGATGGAGCGGCAGGACTTGGCT
TTAGTGGCAGTCGGGGGATATGGGCGGAGGGAGATGTTTCCGCTGTCTGATTTGGATATT
TTGGTGTTGAGTGAACAGCCTTTAGATGAACAGACGCAAAATCAATTAAATCAACTATTT
AACCTCTTGTGGGATTGCAAATTTCAGCTGGGGGCGAGTGTGCGAACCTTGGCGGAGTGT
GTTGAGGTGGGCAGAGCGGAAATTTCTGTGGCAACGAATATGTTTGAGAGCCGTTTTTTG
CTTGGCAATGAAGCCTTGTGGCAACAGCTGATGAGCAAGCTGTTCCACGCGGAGTTTTGG
TCTATTCAAGCCTTTTTTGAGGCAAAAATGGCGGAAAAAAATGAACGTTATGCCCGTTAT
CATAATACCAGTTATAACCTTGAGCCTGATTTAAAACATAGTCCGGGGGGGCTACGGGAT
TTGCATTTGCTCTCTTGGATTATGTTACGCCATTATGGGCTATATAGCCTAGAGAGTTTG
TTTAGTCGGGGTTTGCTCTATCCTGAAGAATTTATTGAGCTTCAGCAGGCTCAACATACG
TTATTTAGAATGCGGTTTGCCTTGCATTTGCAATTAAAGCGTTACGATAACCGCTTGCGG
TTTGATCGCCAGTTACAACTGAGTGAGCAGTTAGGCTATCAGGGCGAGGGTAATCAGCCT
GTGGAAGCGATGATGAAAGATTTCTTTCAGGCGACGCAATCTATTTCGCAATTAACGCAA
TTGTTGCTCAATCATTTTCATCAAGAGGTGCTACAGGCTTTGCAAAATGTACAGCAAAAA
CAGCCGCTTGATGACTATTTTTATTTGCAAGGGGAACAGCTAATTTGTAGTAACACTTTG
ATTTTTAAGCAACAACCTGAGCGGATTTTGGATCTTTTCTTCTATCTCACTCAGCATACG
CAGGTGCGTGTAGCCAGTACGACGTTGCGACAACTTCGGCTGGCGTTACAGACCTTAAAC
CAGCCGTTGTGTGAACTGCCTCAAGCTCGACATCGCTTTATTCGGCTGTTTTCTCAGCCT
GATGTGGTTAAAAGAGCCATTATGCCAATGCATCAGTTGGGCGTTTTAACCGCTTACTTA
CCGCAATGGGTTGGTATTCAAGGCTTGATGCAGTTTGATCTTTTTCATATTTATACGGTG
GACGAGCATACGGTTCAGGTGATGCTTAAATTAGAAAGTTTTCTGCAACAGGAAAATGCC
GAAAAACATCCGCTTTGTTGTCGTCTGTTTCCGACACTGGCAGACCGTCCGTTGCTTTAT
TTGTCAGCCTTGTTCCACGATATTGCTAAAGGCAGAGAGGGCGATCACGCTCAAGTTGGG
GCGGAAGATATGCGTGCTTTTGCTCAACAACACGGCTTTTCTCAAGAGCAAAGTGATTAT
ATGGCGTGGTTGGTGGCAGAGCATTTGACGATGTCAATTACGGCACAACGTCGGGATATT
CACGATCCCGATGTGGTGAAAACTTTTGCAAATGTGGTGAAAAATCCGACCGCTTTAGCT
GCTTTAACCTGTTTAACCGTTGCGGATATTTGTGCGACGAATGAAACCCTTTGGAATGAT
TGGAAGCGGTCGCTTTTCCTTAAACTTTTTCAATTTACCGAACAGCAGTTGCAGTTAGGC
AGTGAGGAAACGATTAATCATCAGCAACTGAGCCAAGCCCATCAACAGCAAGCCTATGTA
CAACTTGAGGCGTTACTTTCGGCTGAACAAAAAACACGGCTGTTGCAATTTTGGCAATCC
TGTCCTGAAAGCTATTTTGTGCGAAACAGCCCGACACAGCTTTATTGGCACGCCTTGCAT
TATTTAAAAGATCCTGCGTTGCCGATGGTGTTGATTAGCAATCAGTATGCACGGGGAGCG
ACAGAAATTTTTGTGCATTGCCAAGACCAAGCCCAGCTTTTTGCGAGAATTGCACAGACG
TTAAGTCAGAAGAAAGTGAGTATCCACGATGCTCAAATCCTTACGAGCGATCATGGTTTG
GTGTTGGATAGTTTTATTATTACGGAAATGAACGGTGAGCCACTCGATGATGAGCGAAGT
GAACAAATTCAGTCGGCATTGGTTAAAACCTTGCTTGCGAATACGGAGAAAGTGTTTAAT
CCAAGTAAAAAATCCGTTAAACATCAGGCATTTAAGCGAAAAACCAAGATCCGTTTTTTA
GCAAATTCCCAGCCAAATCAGACCGCTTTTGAGCTATTTACCTTAGACCGAGAGGGGTTG
TTGGCTCAAATTGGGTATATTTTCGGGCAGCTTAAGTTGAATTTGATTAACGCTAAAATT
ACGACCATTGGTGAACGGGTGGAGGATTTTTTTGTGGTGAGCAATCAGCAAAATGGGGTT
TTGGCGGAGGAAGAACAGGCGATGTTGAAACAACATTTGTTGGCGATGTTAGAACAAGAA
TAGAATGCTATACTGTCTATCAAACAATGAATTAAGAGTAAAAGATGTTATTGTTATATT
CAGTATTAGTAAAAAGGTAATAAAGAATGCTACTCGCACAAGACCCCGAACAGTTTCGAG
AATCTGCGTATTTACGCCAATTTTGGATAGAGTTGAGGAAAGATACCTTTGCACTCATCA
GCCTTAATCTCTTTATTCTTCTGATGGGATTGGTTTTTTTTGGCTATTTACTTGCCCCTT
ATGCAGCCGATCGGCAATTTATCGGTATGGAATTAATGCCACCATCGTGGAGTGATAGCG
GTCAGATTAGCCATTTTTTTGGCACAGACGATCTAGGAAGAGATATTTTCAGTCGCGTCC
TCTACGGCTTCTACTATACCGTTGGCTCAGCATTGGTCATTACTATTGCTATCGGTATTT
TAGGTGGCATTCTTGGCGTGATTGCAGGGACAAAACGGAGTGGATCTATTTTTATTCTCA
GTCATCTTTTTGATACCTTTTTATTTACGCCGATTTTGCTGATTGCCATAATCATTGCAA
CTTTAATGGAGGCCTCGCTCATTAATGCAATGCTTGCCATTTTTCTTGCTATGTTGCCTC
ACTTTATCCATAAAATTTATCAAATGACCCAACGGGAGCTGGCGAGAGAATATGTCATCA
CTTTAAAACTAGAGGGAGCAAGAAAACGATATTTAATCCGTGAAGTGATCTTACCTAATT
TAACTGTGATTGCCGTCAAAGAACTTGCGCATATTTTTGTTATTGCCGTGTTAGACATCA
GTGCATTGAGCTTTATTTCACTGGGGGCAACGAGCCCAACGCCAGAATGGGGAGCGATGA
TCCGCGATTCTCTTGAATTAATTTATGTTGCCCCTTGGACGGTCATTCTTCCTGGATTTG
CTATCATTTTTACTCTACTTATCATTACAATGCTTGGAAACAGCATTGTACGGGTGCTTG
AAAAATATCGTTATTAGGGAAGGGAAACAATGGCATTACTGGATATTAGACATTTAAGTA
TCGAAATTGACACGCCAAACGGGCGTATAAAAATGGTAGACAATATCAATCTTACCCTTG
ATAGCGGTGAGATATGTGGTTTAGTTGGCGAATCAGGGTCAGGAAAAAGTTTAATTGCTA
AAGTGATCTGCGGATTAGTCAAAGACGAGTGGATCATTACTGCCGACCGCTTTCGCTTTA
ACGATATTGAATTACTGAAACTTTCCCCCTATCAGCGCCGAAAACTGGTTGGTGATCAGA
TTTCAATGATTTTCCAAGATCCACTCTCTTGCTTAGACCCAAGCGAACGTATTGGTAAAC
AATTAATCGAAACAATCCGCTTTAAAGGCAAGTGGTGGGAACGTTTTGGTTGGAAAAAGA
AAAAAGCCATTGAATTGCTGCATAAAGTGGGAATAAAAGATCATAAAGACATTATGCAAA
GCTATCCAACGGACATTACCGAAGGTGAAGCACAGAAAGTGATGATTGCAATGGCGGTGG
CAAATCAGCCTCGCTTGCTCGTGGCTGACGAACCAACCAATACAATGGAATCAACTACAC
AGCTACAAATTTATCGCTTGCTTTCCAGTATGAACAAAAATCTTGGTACGTCTATTATTC
TAGTGAGTAACGATATGCTCAGTATTTACAAGTGGGTAGATTCATTTAACGTTTTGTACT
GCGGGCAAACCGTTGAAATTGCAGAGAAAGAAACCATTATGGAAACCCCTTATCACCCTT
ATACCGCAGTACTACTGCATAGCGTACCCGATTTTTCTAAACCTTTGCCTTTTAAAGGTC
GCTTGAATACCCTTAAAGGCTCAGCTCCAATGTTACAAGATATGCCTATTGGTTGCCGTC
TTGGACCTCGTTGCCCTTTTGCGCAGAAAAAATGTGTCGTTAAACCACCGCTACGCAAAT
TCCGCCAACACGAATTTGCCTGCCATTTTCCGATTAACTTTAGAGAACAAAATTTCTTAC
GTAAGGAAGAATTTGTGCCAGTGATCGTAAAAGTAGATTAGATGTTATATAGCTTAGTCC
ATATTAATGATGATAGAAAAAAGTCTATATCGGTATTTAATACTCGAATATATAATTGGT
CTTAATTTAGAAAAATCCCTTTTCGATCAAATATCCTTTAAATTTTTGTGAAGCTCATCA
CTTTTTTACAAGACAAATTTGTAAAATCACATTACTATATGCAAGTCTTTTCAACATTAA
CTATTAACTCTCATAGAGGATATTAACAATGGCAAAAATCGTTAAAGTAATTGGTCGTGA
AATCATTGACTCACGTGGTAACCCAACTGTTGAAGCAGAAGTTCACCTTGAAGGTGGTTT
TGTTGGTTTAGCAGCAGCGCCATCAGGTGCATCAACAGGTTCACGCGAAGCATTAGAATT
GCGTGATGGCGACAAAGCACGTTTCTTAGGCAAAGGTGTATTAAAAGCTGTTTCTGCAGT
AAACAACGAAATTGCTCATGCAATCGTAGGTAAAGATGCATCTAACCAAGCTGAAATCGA
CCAAATTATGATCGACTTAGATGGTACAGATAACAAATCTAAATTTGGTGCAAACGCAAT
TTTAGCGGTTTCTTTAGCAAACGCAAAAGCGGCTGCAGCATCAAAAGGTTTACCACTTTA
TGCTCACATTGCAGAGCTTAACGGTACTCCAGGCGTGTACTCTATGCCATTACCAATGAT
GAACATCATCAACGGTGGTGAGCACGCAGACAACAACGTTGATATCCAAGAGTTTATGAT
CCAACCAGTGGGTGCATCAACATTAAAAGAAGCACTTCGTATCGGTGCTGAAGTATTCCA
CAACCTTGCTAAAGTATTAAAAGCGAAAGGCTTAAATACTGCTGTGGGTGACGAGGGTGG
TTTCGCACCAAACCTTGCTTCTAACGCAGACGCTTTAGCGTGTATCAAAGAAGCAGTAGA
AAAAGCAGGCTATGTTTTAGGTAAAGATGTCACTTTAGCGATGGACTGTGCGTCTTCTGA
GTTCTACAACAAAGACAACGGTTTATACGAAATGAAAGGTGAAGGTAAATCATTCACTTC
TCAAGAATTTACTCACTACTTAGAAGGCTTATGCAAAGAGTACCCAATCGTGTCTATCGA
AGATGGTCAAGATGAGTCAGACTGGGAAGGTTTTGCGTACCAAACTAAAGTATTAGGTGA
CAAAGTTCAATTAGTAGGTGACGACTTATTCGTAACCAATACTAAGATCTTAAGCCGTGG
TATCGAAAATGGTATCGCAAACTCAATCTTAATCAAATTCAACCAAATCGGTTCATTAAC
TGAAACTTTAGCAGCAATCAAAATGGCTAAAGATGCAGGTTACACAGCGGTTATCTCACA
CCGTTCTGGCGAAACTGAAGATGCAACTATCGCTGATTTAGCGGTGGGTACAGCAGCAGG
TCAAATCAAAACGGGTTCAATGAGCCGTTCAGACCGTGTTGCGAAATACAACCAATTAAT
CCGTATCGAAGAAGCATTGGCAGCAGCAGGTACACCAGCACCTTTCAATGGTCGTAAAGA
AGTGAAAGGTCAAGCGTAATTTGCGTTGATTTATTGAATATAGCCACCTTGAGAAATTGA
GGTGGCTTTTATTAGCTATGTCCCATAAAACTTACCCTTTCGGGCGGAGATATAAGGTAC
AAATAGCGTAAGTTATTTCAATCTTGTTAAGTTTGTGATTACTTGATAATAAGTGTTCAG
CAGAAAGAGCTCACCGAGGGTAGCCTATAACAATCAATCGGAGCTAGTTGGAGCCTTCGT
CTTTAAAGACTTGGACGTCAACAATTCTTCAATCTAATAAAATACATCAAGAAATCTTAT
AAGAATTAATTTCATAGTTTGTGGAATGCTGTGGTAGAATTGCGAAAAAACTCTGATTTG
ATTTCATAGAAGGAGAATAAGATGCCATCTTTTGATATTGTTTCTGAACTTACCATACAT
GAAGTACGCAATGCAGTAGAAAATGCAAATAGGGTATTAAGTACACGTTATGATTTTCGA
GGAGTTGATGCCACAATAGAACTTAATGAAAAAAATGAACTTATACGGGTTACTACAGAA
TCTGATTTTCAACTTGAACAGTTAATTGAAATTTTAATAGGATGCTGTATTAAACGTGGT
ATTGAACATACTTCCCTAGATATTCCTTCTGAAAGTGAACATCATGGTAAACTTTACACA
AAAGAAATTAAATTAAAACAAGGGATTAAGTCCGATATGGCTAAGCAGCTTGTTAAACTT
ATTAAAGGCTCTAAAATCAAGGTACAAGCTCAAATTCAAGGAGATTCCATACGCATAACA
GGAAAATCCCGTGATGATTTACAATCGACAATACAGCTTGTGAAAAATGCTGAATTAGGG
CAGCCTCTTCAATTTAATAATTTTCGTGATTGATTTTCCATATATATCTTCTTTCATTTA
ATCAATATAAAGAATCTTTTCATTGAATCTAATCGCTCAAACTTACTAGAGTGATTTCTC
TGTTTTCCTATAGGCTGTAAAGAGATACTTATGTCAGAAAAACGCTACGGTGCTGATGAA
ATTACCGTTCTCAAAGATCTTGAACCTGTGCAACTTCGCCCAGGTATGTACACTGATACC
ACTCGTCCAAATCACTTAGGGCAAGAAGTAATTGATAACAGTGTCGATGAAGCGTTATCA
GGTTTTGCTAATCAAATTGATGTTATCTTACATAGCGATAATTCCCTTGAAGTCGTTGAT
AATGGACGGGGTATGCCTGTGGATATTCACTCGACTGAAAAAATTTCAGGGGTGGAACTT
ATCCTAACAAAACTGCACGCAGGCGGTAAGTTCTCTAATAAAAATTACACCTTTTCAGGC
GGTTTGCACGGTGTAGGGATTTCGGTTGTAAATGCCCTTTCTGAAAGTATTGAGATCACC
ATTAAACGTAATGGCGAGATTTATACCATTGCTTTTGCAAATGGCGTTAAAGTGGAAGAG
CTGAAAGTGATCGGTTCTTGTCCAAAACGCCAAACAGGCACAACGGTTCGCTTTTATCCA
AATCCAAAATATTTTGATTCGCCGAAGTTTTCGGTTAGTCGCCTACGTCATCTATTGCGA
GCCAAAGCGGTACTTTGTCCGAAATTAACGATCAATTTTACCGACCATATCAATAATACC
CAAGAAACGTGGTACTACGAAGATGGCTTGCGTGATTATTTAACAGATGCATTGAAAGAA
TATGAATATCTGCCAAATCCTCTTTTTGTTGGTGAAGTGATTGGGGAAACTGAAGCTGTG
AGTTGGGCATTAAGCTGGCTCACAGAGGGTGGCGAGCAGATTAATGAAAGCTATGTAAAC
TTGATTCCAACTGCACTTGGCGGCACACACGTCAATGGTTTGCGCCAAGGTTTATTTAAG
GCGATGGCTGAATTTTGTGATTTTAGAAATCTGTTGCCTAAAGGTGTCAAATTAACTGCC
GACGATGTTTGGGGACGTTGTTGCTATGTGCTATCGCTTAAAATGCAAGAACCACAGTTT
GCAGGGCAAACCAAAGAGCGTTTATCATCACGACAAGCGGCGAGTTATGTTGAAAATAGT
GTAAAAGATGCTTTTAGTTTATGGCTAAATCAAAACGTACAAGTTGCCGAACAACTGGCT
GAAATGGCAATCAGTTCTGCACAAAATCGCCTTAGAGCCGAAAAAAAAGTCGTACGAAAA
AAATTGGTTAGTGGCCCTGCCTTACCTGGAAAATTGGCAGATTGTATCTCACAAGATTTA
ACACGTACTGAGCTATTCCTTGTAGAGGGAGATTCTGCGGGCGGTTCTGCAAAACAAGCG
AGAGATAAAGAGTTTCAAGCGATTTTGCCGCTTAGAGGTAAGATTCTCAACACTTGGGAA
GTATCACCTGATCAAGTTCTCGCGTCTACAGAAGTACACGACATTGCTGTCGCATTGGGC
ATTGATCCTGACAATGAAGATCTAAGCCAACTACGTTACGGTAAAGTTTGTATTCTTGCT
GATGCGGATTCAGATGGTTTGCACATTGCCACATTATTGTGTGCTTTGTTCCTCCGCCAT
TTCCCAACATTAGTAAAAAATGGCCACGTTTATGTTGCAATGCCGCCACTTTACCGTATT
GATATTGGTAAAGATGAGGTGCATTACGCATTAGATGAATCTGAAAAAGAGGCTATTTTA
GCTCGTCTTGCAAAGAAAAAAGGAAAACCAAATGTTCAACGCTTTAAAGGTTTAGGTGAG
ATGAACCCAAGTCAATTGCGTGAAACGACAATGGATCCAAATACACGACGTCTAGTTCAG
CTAACCTTAGAAGATAATAGCGATGATGAAGAGGTTTCAACCTTTGAATTAATGGATATG
TTGCTTGCTAAAAAACGGGCTGAAGATCGCAAACAATGGTTACAAGATCGTGGTGATGAG
GCGGATTTATAAATAAACCAAATAAAGATTGGCGTTGAAAATTAATAGTATTTCTTTATT
AATTCAATAGTTTTACAAACTTATAACTATCAATGATAATACTCGTAACCTATTAATAAG
CTATTTTTGGAGGAAATTCACTATGTATAAATGTCCATTTGATCACGGATCAAAAACCTT
AACAACAGCAGCAGGCGCCCCTGTTGTTGATAATGACAACACAATGTCTGCTGGCCCACG
TGGTCCACTTCTTTTACAAGATGTATGGTTTCAAGAGAAATTAGCACACTTTGCTCGTGA
GCGTATTCCTGAGCGTGTGGTTCACGCTAAAGGTTCAGCAGCTTACGGTACATTTACTGT
AACTGCAGATATTACTAAATACACGAAAGCTGCGGTATTTAAACCAGGTGCACAAACTGA
AGTATTATTACGTTTCTCAACTGTTGCTGGCGAGCGTGGGGCTGCCGATGCAGAGCGTGA
TGTGCGTGGTTTCTCATTAAAATTCTATACCGAACAAGGTAACTGGGACTTAGTGGGTAA
CAATACACCAGTATTCTTTATCCGTGATCCATTAAAATTCCCAGATTTTATTCATACACA
AAAACGTAACCCTCAAAATAACTTGCGTGATGCAAATGCAGCGTGGGATTTCTGGTCACG
TCACCCTGAATCAATGCACCAAATTATGACATTGTTCTCAGATCGTGGTATTCCAGCGAC
TTTACGTCACATGAACGGTTACGGTAGCCACACTTATAGCTTTGTAAACGCAAACAACGA
GCGTTTCTGGGTGAAATTCCACTTCAAAACACAACAAGGTCACAAATTCTTCACTAACGA
AGAAGCAGCTAAAGTTGTAGGTGAAGATCGTGAGTCTAGCCAAAAAGATTTATATGAAGC
GATTGAGCGTGGTGAATTCCCACGTTGGACTGTTCAAGTGCAGATTATGCCAGAAGCAGA
TGCTCACAAACATAACTATGCCTTTGACTTAACTAAAGTATGGCCACACGCAGATTACCC
AGTGATCGAAGTGGGTGTATTAGAATTAAACCGCAACCCACAAAACTACTTCGCAGAAGT
AGAACAAGCGGCATTTGCACCATCTAACATCGTTCCGGGAATCGGCTTCTCGCCAGACCG
TATGTTACAAGGTCGTCTGTTCTCTTACCAAGATGCACAGCGTTACCGTTTAGGTGTAAA
CCACCACCAAATCCCTGTAAATGCACCAAAATGCCCATACCACACGACTCACCGTGATGG
TGCAATGCGTGTAGATGCAAACGGTGGCAACCACCCTAACTATGCACCGAACCGTTTTGA
CACTTATGTGCCAACCCACGATCAATTACCATTACAAATTGAGCGTGAAGCCGCACACTT
TAACTTCCGTGAGTACGATGAAGATTACTACTCACAACCAGCCGCACTTTACAACTTGTT
CACAGCGGAAGAAAAAGATCGCTTAGCAGGTAACTTTGCTGCAGGTTTATCAGGTGTAAC
TATTCCTGAAATCGTGGAAAGACAAATGGCTCACTTTGAAAAAGTTAGCACAGAATTAGC
AAATGCGATTCGTCAAAAATTAGCAAAATAAGCTAATTAAAGACTTATTTTCTCCTTACA
CTTGTATTTGCTATACTTTAAGCCCAACCGTTTTTGTTGGGCTTTTTTCTTGGAAAGAAT
AAATATGGAATACCGCTATTACATTATCACAGCCGTTTCAGTTATCGCTCTTCAATTTCT
GCTCTTTTGCTTTTCTAAAACAGCAACTTGGTTAGGCGATTTATCAAATAGAAGTCGTAA
GATCGTTACATTTTCTATCTATATCGTTGCAAATCTGTTGATGATATTGCACGTTACACG
CATTTTGCCAAACTTCCGCTTAATTGCTTTAATACTCACATTACTTTTATTTATCTTCTT
CATCAGCTTCTGTTTTTGGGGGATTTATACTGTCGGCAAACAGATATTCTCGCCGAATAG
CCTTAATCGCTGGCTTAAAATAAGCTATATCCCTGTTTTATTCGGGTTAATTGGGCTGAC
TATTTACAACGCCTATTCAACCAAAGTGGTGCATTATCAAGTCACATTAGATAAACCTAT
ACAGCCACTTAAAATTGGCGTCGCCAGCGATTTCCACTTAGGGAAATTTTTCGGGGGGAA
ACAGCTAGATAAGTTAGCAACCATCTTTAATCAAGAACAAGTTGATCTAATTTTGCTCCC
TGGCGACATTATGGACGATAATGTTGAAGCCTATTTGGCGGAAAATATGCAACCGCATTT
GGCAAAGTTAAAAGCACCGCTTGGGGTATATGCTACAATGGGAAACCACGATTTTTTTGG
GGCTGAAGCTGAAATTTATCAAGAAATCACTAAAGCTGGCATTACTGTGCTATGGGATCA
AGCGGTTACTTTAGACGGAAAATTTACGATCATCGGTCGTAATGATGAATTAGTGAAAAA
TCGCCCTGAAACAGCAGAGTTATTGGCTCTGGTAGATAAAAATTTACCCGTTTTCCTAAT
GGATCACCGCCCAACACAAATTGAGCAACATGCTCAACTGCCTATTGATATTCAAGTGTC
GGGCCATACCCATAATGGGCAAATTTTCCCAGCGAATATCATTACTCACTTTATTTACCG
ACTTGCTCACGGTTATGAAAAAATCGGTAATGGACATTTTTTTGTTACTTCGGGATACGG
ATTTTGGGGGATACCGATGCGACTAGGTTCACAGTCGGAAGTGATGATTATTGAGGTGAA
AGGGAAGTAATTACACAAAGCACAATTCAAGGCTACTTTTTAGGGGCCATTTTGCCTGTT
ACTCCCTATGTTTTAAATGACGCTATCCCAACAACGCCTTCAAATTTGCTTTCATCTTAT
CCACTTGCTCTGCATAAATCTGTTTCTTCTCTAATTCATCAATCAAATAATGAATGGTTT
CAGACAAGGTCAGATCCATTTCTTTGGCTTGCTTGGACAGGCGTTGCCAGCTGGCGTATT
CTAAATCGATAGATTTTTTACGGGTAGATTGCTTTTCGGCATTGAAAAAACGCTTGCGTC
TTGCTCGAATAGATTGACGCATTTTCTTGCGTTGCTCAGATGTCATTTCCGCCTTAATCC
ATTGCTCGATCTCTTCGGGCGAGTTTTGTAAGGTGGTTAATAATTGAACTTTCAATTCGA
TCAAGCTCTGTTCGTCGTATTTGGTGATATTTTCGCCTTCACGATATTTTTTCAGCAAGT
ATTTCCATTTCCAACTTGCTTCTTGAATTTCAAGTTTTTGGTATCGCATTTTGCCTCCGA
ATTATTTGTGAAGTATAGCGTAATTATAGGTATAATGAAGCAAATTTCTATAAAGAGGCA
AATTTGTGCAAGTATCTCCATTATCGTTGCAATCATTAAGCGTTCACTATCCTTTCAAAC
AGACCGATCAAGCGGTGAGATTTTTGGATTTTCAACCAAATACACAGCAGGCAATGCAAC
AATTTGCCCTGAGTGAATTTGGTTCGGCACTCATTTTGAAAACGGAATTATTTCCCGAAT
TTTTAAATGAAATCACGGACTATTTTGAAAATTTGCATTGTCAAACTGTGTTGAAAACAG
AATTTAATCACCAAAGTTTATTTGGATATAGCCTTTATTTAGAAAAGGAAAACCAAATTA
AAACGGTGGCAGGGGCAATTGAGCAAGCTCATAAGGGTATTCTAATTTTAAATGTGAGTG
CATTATTATTAGATATTGTGCAATGGGATAAATTAAAACAAGCTCTGTTATTTGGGCAGT
TTGATCCTATTATTGCAGGTAAATTACCTGAAGCAATTATGCCTATTCAATCTCAATTCA
AATTGATATTAGTAGGTAGTCGAGATGATATTGCAACGTTACATAATTATGATGAAGATT
TATATCAATTTTGCCAATATGCTGAAATCGAGTCGTATTTGAATATTGATGAAGAAAATA
GCGAACAATGGGGAAGCTATATTCAATCTTCAGCTAAAAAATATCTAAATAGAACCTTTT
CTAAAACAGGTTTAAATCAGCTTTTACATTATTATATTCGTGAAAGTGAAAACCAAACAT
TAATTTCTATTTCACCGACATTATTAAAAAAACATTTATTAGGATTACAACATTTTTATC
CAAAACAAACCCAATTTAACCATATTCAAGATTATTTTGATTATTTAGAAAAACAATCTG
GTGTATTAAATAAATTTGTTTTAAATGATATTTTAAATCATCAGCTTTATATTGAAACGG
AAGAAGAAACCATCGGGCAAATTAACGGCTTATCTGTGGTCGAGTTTGATGGTGTTCCCC
ATAGTTTTGGTGAGCCATTACGCATTAGCTGTAACGTGCAATATGGTGATGGAGAAATTC
ACGATATTGAACGCAAAGTGGAGCTGGGGGGCAATATTCACTCTAAAGGGATTATTATCG
CTCAATCTTGCTTGGCAAATTTACTGGAATTACCGACACAGCTTCCGTTTTCAGCGTCCG
TTGCCTTTGAGCAATCTTATGGTGAAATTGATGGGGATAGTTCATCGTTAGCCATTTTCT
GCGTGCTTATCAGTGCCTTAACCAAGTTGCCGTTGCCACAATCCCTTGCGGTGACAGGGG
CGATTGACCAATTTGGGAATGTATTAAGCGTAGGGGGCGTTAATCAGAAAATTGAAGGCT
TCTTCAATGTTTGTGAAGCAAGGGAATTAACGGGGAAACAAGGGGCTATTATTCCGGCGG
TATGCGTTTCCCATTTGAGCTTAAAACCAGCGGTATTATCGGCGATTGAAGCAGGAAAAT
TTCATATTTGGGCGGTCGAAGATGTCTTTGAAGCCTTGCAAATTCTGTTGCAACACCCGT
TTTATGATGAAGATCTGCCTGAAAACAGTGAGAAAAAATCCATTTTTGCGTTAGTTCATC
AAGGGATCGAACAGAGCGAAAATGAAGATACAAGCGGTTCGATTTTCCAAAAAATTCGCA
AACTGTTAAAGGGGCACTGATCCGACAAGTCAGCTTACAACTGTTAGCTATTTTAAAAGT
CTGTTAAGATGTCTTCATCAAGCAAACGTAACATAAACCGTCAATAACGGACTTTTCTAC
TTTATTACAGGAACAAAATAATGAACACTTGTACACCTAACATCAAACCAAGTTATGATT
ACAACGATCTTTTAGCGTCAGGACGAGGCGAACTTTTTGGTAGCGAAGGTCCACAACTGC
CAGCACCGTCGATGTTGATGATGGACAGAATTACCAAAATCACCGACAAAGAAGGTCTGT
TTGAGAAAGGGTATATTGAAGCGGAATTAGATATTAACCAAGATCTGCCTTTCTTTGGCT
GTCACTTTATCGGCGATCCTGTAATGCCGGGTTGCTTAGGCTTAGACGCAATGTGGCAAC
TGGTTGGCTTTTACTTAGGCTGGGTCGGCGGTAAAGGCAAGGGCAGAGCCTTAGGGGTTG
GCGAAGTGAAATTTACAGGGCAAATTCTACCGACTGCCAAAAAAGTGATTTATCGTATCA
ATATGAAACGTGTGATCAACCGTAAGCTCGTGATGGGGCTTGCTGATGGCGAAGTCGAAG
TTGATGGCAGAATTATCTATACTGCCACAGACTTAAAAGTAGGTCTATTCCAAGATACAA
CATCTTTCTAATTTTTCGATCTATGTCGAAAAAATAAAAATTGCCTATTTACAAAATCCT
TTCAACATCTAATATCTCTCTCACTTTGGGAGAGATATTATGTTTCGTGCGATCACTATT
ATTGAAACTCTATTTGCGATGAGCATAATGGCAATCGCACTCTATTTCTTTTCCCCCACC
TTATTTTATTTACAAGATCATATCGTTTTAAATAATGAAATCGATCAGATAAAGTCTTTT
ATTTATCAAATTCAAGCTAAAGCACGCTATCAAAAACAGAATTATTCTATTTCTATCAGC
CAAAATGTAGCAGATAAAAAATGGTGTATGGTCGCCATTGAAAAAATCAGTGATAAACAG
ATCGCTTGTAACTGTTTGAATATCGCAAGTTGTGATATTCAAAAAAGTTATTATCTCTAT
CAAACAGAAAATGCCGTAGTTAAAAATAATAGTTTATATCCCAAAGTTTTTATTAATGTT
GATGGAAAGTCTGGGCGATTAGAGTCAAAGTGCTTAAGGGTTACGGTAAATAAAATCTAT
GAAATCTTACAAGTAGAACAAAATGGAGTGATTAATGTTATTCAAAAAGGCAAACGCACC
AGTTGTTAATCACGCCTTTAGTTTGGTTGAAATATTATTATCTTTATTTCTAGGTTGCAT
TATTTTATGGAGTTTATCTTCTTTTTATAGTGATAGCTATCGCAATCAAATCAAACAACG
GGAATTATTGAATTTACAAAAGCATACTCACCAATTACTTGAGTATTTTCAACAACATAT
TCAACATTTTAATTATCAAGGACAAAATAGAAAAGAAACCAATTATAGTTTATTTGTAAA
CGATAATAAGCGTTATTCACTGAACAATCCAAATTGTCTAATGTTTTTCTATGATTTAAG
TAGTGATGGCTGTGTAGGTAATCGAAATAAAAAACAATCTTGCGAAATAAATGGTGTAAA
TAATACCAAAGAGGTAAGCCGAGAATTTTTTGGTTTTAAATTTGAGAAAAAAGCGATTTT
TATTTATGAAGATAGTCAAATTCAGTTCTGTCACCAAGCAGATTGTGAAAAAATCCTAAC
AAATTGTCAAAAAGGCAACTGGCGAAAAATGTCAGATATGTCTGATTATAATGTCGAAAA
TTTATCTTTTGAGTGGCTTGAGCAGAATAGATTATTGAAAATAGAACTGGCTCTCTCGTC
TAGCAAAGATAACCAACTAAGATATAAAGCTACCGCTTATAGTTACCTATTAAATGGAAG
TGATAAATGAAACGTTATTATTCAGCCAGTAGTTTATTAATTACCTTGATATTATTAAGC
GGTCTGTTTGCAGTCATTTTTCTCAATAAAGATAGCTTATTAAAACAAGAAAAAGTGAGC
CTATTCTATTATCAACAATATCTCACCGATAAATATCAACTTATTGAAAAGTTAGCAATA
GATCCTGAAATAGAGTGTCAAAAACAAAAAAAGACAAATGTTATTTTTGAGTTTAAGGTA
ATGAAATACAGTTTTCATTGTCAATTTTCATCTATTTTTGATCCTTTTAAACCAACCAAA
GAAAAATATATTCAAGTGGATAAAATTGAAAACTGGTTGAATTTATTACCTTATCAATCG
GAAATATATAAAATCAATCATTTAGTGGAGTTGCCAGAAAGTAGTCTAGAGAATCCAAAA
ATTGTGATTGCATTACAAGATATTAATGAAAAGTTAGAAAAAGATTTTTACGGTATTGTC
ATTACCGATTATTTATTTGATCTTACAGGAAGAAAAAGAATGTATGGTACACTTTATTCC
ACCTATGATAATTTACGAGAAGAAAGAAATCTCAGTTATAAAAAAGAAGTTATTCAACAT
CTGGAAAATAAATTTTCATCTTGGCACTATTTGCCTTATTCACGGAATATATTAGCAAAT
GAATAAGCTCATTAAAGCAGAAAGCCTGACATCATTAATGGTCGTTATGTTGATTTTTTC
AGTGATATATTTAGCTTATAGCCGTTGGCAACATACGCAAAATAAGCAAAGCGTGCTTAT
TTTTCAGCAACAGCAAGCCCTACAAATTGCCGAAAATCAGATTGCGTTACTAATGGCAGG
GAAGCCCTGTGAAAACGAAATCCGCCAAAATGAACAGATATTTAGGGTAGAATGTCGCAG
TAATACACTTAAAGTCAGCTTTGCAAGCGGTGAGATTGTGATCACCAAATATTAAGAAAT
TAATGGTTTTTTGTATTGAAAGCAGTTGTATATATGAGTTTAAGAATTGGTAAAATGTGG
TTGTAAACTATAACTTTAGAAATGAACATAAAAATAATTGTGAGCTTCATCACATTTCTA
AAATGTTACATTGCAATGGATTGAAGTCAGGGATTGCGAGTGATAGCATTTTGCCATTTC
TTAGCAATGGAATTGATGTTATGCCGTTACCAAATTATCACCAAGATCCCACTTTATTTC
ACATTAACACCACACCCCATCACGCCTATTTTATTCCCTTTGCGACACAAGATAAGCTCG
CCCCCCTTGAGCGTGAACAATCTAGCCTATTTACCCTACTCAATGGTGAATGGCAATTTA
ACTATTTTACGAGCGTGATGGATTTGCCTGAAGATTTTCTTTCTCAGCCTTTTGAGCATC
GCATTCCTGTGCCATCAAACTGGCAGACACAAAGCTTCGAACAACATCAATATACCAATA
TCAACTACCCATTCCCTTTCGATCAGCCTTATGTGCCACACGACAATCCTTGCGGTGTAT
ATCAACGGACATTCCACTACGAGCCTAAATCGACAAAACGCTATTTACTGAATTTTGAAG
GGGTGGACGCTTGCCTTTATCTCTATCTCAATCAACAATTTGTTGGCTATGGGCAGGTCA
GTCATTGCACAAACGAATTTGATGTCACCGACTTTTTAATCTCTGGGGAAAATCAGCTCA
ATGTCGTGGTGCTTAAATGGTGTGATGGTAGCTATTTGGAAGATCAGGACAAATTCCGTA
TGTCAGGGATTTTCCGAGATGTTTATCTGCTGGAACGTGAACCAAATTATCTACAAGATT
TCTTTATCAAAACCAGCCTGTCTGAAGCATTAGATCAAGCGGATTTATCGGTCGAATGTA
CCTTTCTGCAATCGCCACAACAGCTCACTTTCCAACTATGTGATCCACAACATCGCCTAA
TCGCCGAACAGACAAGCGATCACTTTAAGGTAAAAATTGACAAACCACAGCTCTGGAATG
CCGAACAGCCACAACTTTACACCTTACACCTTGCCTATGGAAACGAAGTGATTGAACAAG
CGGTCGGTTTTCGTCGGATCGAAGTCAAAGACGGTGTACTCTTGCTCAACAACCACCCGA
TCAAATTCCGCGGAGTAAACCGCCACGACAGCGATCCCCTAACGGGTTATGTTATCAGCC
GTGAGCAAGCAGAACAGGATTTTAGGCTTGATGAAACAACATAACATCAACGCTATTCGT
ACCGCCCACTACCCGAATGCCCCTTGGTTTAGCGAATTATGCGACCGCTACGGCTTCTAC
CTGATTAGCGAAAGTGACATAGAAAGCCACGGTGCCAGTATGCAATACGTTCCAACGCCA
GAACACAGCATTTTACTGAATGTAGCAAAACAAGATGATAACCAACGTATTCAGCAACAA
ACGATAGATAATTTCTGCTATTTTGCCCGACACCCAGACTACAAACAAGCAATCTTAGAC
CGTACCTACGCTAATGTAGAACGAGATAAAAATCGCCCATCGGTACTGATCTGGTCGTTG
GGTAATGAAGCAGGTTACGGGGAAAATTTTGAAGCCAGTGCAAAATGGATCAAACAGCGA
GATCCAAGCCGTCTGGTTCATTATGAAAGTACCATTTATCAACATTCTGAACATCGCAAT
GATCTTACCCCGTTAGATTTTCATAGCGAAATGTATGCCAGCACAGAAGATATGGATCGC
TATTTTGAACAGCCACAAACCAAACCATTCCTACTCTGCGAATACTCGCACGCAATGGGG
AACTCTAACGGTGATTTAGAAGATTATTTCCAAACCTTTGAAAAATATGCAGGGGCTTGC
GGTGGTTTTATCTGGGAATGGTGCGATCACGCCCCATATCTTCCTGATGGATCAGGACAT
TTCGGCTATGGCGAGAGTGAAAGTTACATCGACAAACACCACACAATCCGACTAGGTCTA
TACCAAACCACTGCCGAGCAAAATTATCAAGACTACGTCAAACCACAGGAAAACGGCAGT
CACTACGGTTGTGAATATCTTCATACCCAAGATCTCGAGATTACCGCACCACAGCCGTTC
AGCTTCAATTTTTCCCCTTATACACAGGAAGAATTGACCCTGAAAAAACATCATTACGAA
CTAGAAAAATCGCCGTATCACATTCTGTGTGTCGATTATAAAATGAGTGGTATTGGTTCG
AACTCTTGTGGACCGAATTTGAAAGAGGGGTATCGGATAAATGATAAAGAGATAAGCTGG
ATAATTCAGCTATATATGAATACCTAATATAAAATGACAATGAGTAAAGTTGTGTCTATC
CCCATCTGGTATAATAAAGGATAGACATAACTTTAAGTGCTATTTAATAGACTCTAGTTT
TTTAATTAAAATCTCTTCTGGCATAGCCTGAATTTTTCGCATAAAGTAGAAAAATAGCCC
TGCGGCTAAACTTAAGCAGACACAGAATGTCAGCCAAAATCCTGCCGCCGCCATCGGCTG
AACGATCCAATCGGTACGAGCCAAAATAGTACCTAGTGGCATTCCGATTAACCAGTAGCA
AATTAAGGTTGTTAGCAAAATAGGTTTGGTATTTTTATAACCACGCAAAATGCCATTGCA
TACCGCTTGGATAGAGTCGGGGATTTGATAGATCGCTGCAAAAATCAATAAACTAGATGC
GATTACAATAGAAGTCGGATCACTGGTAAAGGCATAGGGGATCAGATCTTTGAGCAGTAA
AATCACCATTGCCAGCCCCATTGCGACCATTGCACCCGTAAAAATGGCGTGATGAGTCAG
ATATTTTGCTTCTGCAACACGCTTTTCTCCCAACGTTTGCCCAACTAAAATGGTTGTGGC
AATGCTAAATGAGAGTGGGATCATAAAAAAGAGCGAGCTGGTTTGTAAGGCAACCTGATG
GCTTGCCACCACTTGCGAGCCAAGTGGTGAGATAATCAAGGAAGATGCCGCAAACAGCAT
CACTTCGGTAAACAGAGCAAACCCTATCGGTGTACCAAGTTTGAACAGTTTGCTTAAGGT
TGCTTTACAGGGTTTTTCGATCCATTTTTCAAATAGACGGATATCCTTTTGTGCTGGATT
GGTATAACAATAGTGTAAAATCAGCCCAAACATTACCCAGTTTACGATTGCCGTTGCCAC
ACCACAACCGACCGCCCCTAATTCAGGCATACCCAGTTTGCCGAAAATAAAAATATAGTT
GAGCGGAATGTTTAAAATTAAGCCAAAAAAGGTGATATACATCGCTGGTTTAGGGTTGGA
TAGTCCGTCGTTAAAACAGCGTAAGTTCACCGCAAGCAAAGCTGGAATAATCCCGACACT
TAAAGCGGTAAGATAATCTTGTGCTTTTCCTGAAAAGGCTTTTGGGGTATCCATTAGATC
TAAAATCAAATGAGCATTGAGATAGATAAAAATTAACGGTACGCTAAGCATTAATACAAT
CCAAACACCTTGACGGATTTGATGTGCAATCAGGGAACGTTGGCTCGAACCGTTCAGATA
AGAAACCGTTGGGGTAATCGCATTTAATATCCCCAGCACAAATAAAAACAAGGGAAAGTA
GATCGAATTACTGACTGCTATCGCCGACACATCATCATCGCTGACTAACCCAGCCATAAT
AATATCCGCCAGTCCCATTCCCGAAGCAGCTAACTGAGAGATGAAAATCGGGATCGAAAG
TTTGAATAATTTTTGCGTATTTTCAGGATATTTCTGCCATTGAAAGTTCATTCTATCTAC
CTTTTAAAATTCAGGTTTCGCTTCAAATGTCATCAGTTCTTGCGTAACTGGGTGCGTAAT
GGTTAATGCTTCTGCGTGTAAACAGAGCCTTGGCGATAGACTTTTTGCCAACGGATTTGC
ATAAAATTTATCCCCTACAATTGGATGCCCTAAGGCTAAACAGTGTACACGTAATTGGTG
TGAACGCCCAGTATAAGGGGTTAATTTCACCCTTGTGGTGTTATTGGGATAATGTGCAAG
AATTTCATAAAAAGTAACCGCTTGTTTGCCCCGTTCGTAGCAAATTTTTTGGCGTGGACG
ATTTTCCCAGTCGCAAATTAACGGAAAATTCATTGTCCCCGTATCGCCAACTTTTTCGCC
TAATTTGCCCCAAACTAACGCTTGATAGTGTTTTTTCGGCTCACGTTCACGAAATTGACG
TTTGAGTTCTTTTTCCGCCTGTTTGCTTAATGCAAACAACAAAATACCGCTTGTCGCCAT
ATCTAAACGGTGAGCTGGCTCAGTAAAACCATATTTCTGTTGTACACGCACCATCGCACT
GTCTTGATATTCAGGGCGATTTCCGGGAATAGAAAGTAAGCCACTTGGCTTATTAATCAC
TAAAATATGATTATCACGATAAACTTCGTCAAGCCAAGGCTCAACAGGGGGATTGTATTC
GATTAATGCCATTGTATTTTTGATATTTAGTAAAAACGGTAATGATATTATCAAAGATAA
AATGATTTCCCAAACGAATCACAGAAATCTCTTGTTTTTTATAAAAAATAGCGTATCTTT
CGCTCGTTCATTTTGAACATCACAATTTATTTACATTTCTTTTGGAGAACACCATGAAAC
CGCTTTTTGCAAGTTTTGCAACTGCTTTCACCGCTCTCAGTGTGCTGTTTAGCTCAGTTG
CTATCGCATCACCTTCCGATAAAACCTTTAAAATCAGTGCTATTCCTGACTATAACGCTG
CCGAAATGATCCGTTCGTTCGACAGTTTTGCAGAGTATTTAGGCAAAGAAACGGGGTTAA
AGGTGCAATATGTGCCTGTCACCGATTATGCTGCCGTAGTCACCGCATTCCGTCGTGGCG
AAATTGATTTAGTCTGGTTCGGTGGTTTAACGGGGGTACAAGCTCGTGCCAAAGTACAAG
GTGCTGAAGCTATCGCACAACGTCCGCAAGATGAAAAATTTAAGTCCGTCTTTATCAAGC
AAAAAGGCTTAGATAACGTGAAAGAGATTAAAGATGTCAAAGGTCACACCCTTGCTTTTG
GTAGCGAAAGTTCGACATCGGGTCACTTAATGCCACGCTTTTTCTTAACAGAAGCCGGAG
TTAACCCTGAAAAAGACTTAGACGCTCAACCGACTTACAGCGGTTCGCATGATAAAACCT
ACGGCTTAGTAGAAGCAGGTTCAGTGCAAATCGGTGCGGTGAATAAGCAGTACTGGGATA
AAATGGTGAAAGAAGGCAAGGTTAATCACGATAAAGTCGAGCTTTTCTACACCACACCAG
ATTACTATGATTACAACTGGACCATTAATCTTGTTGATACAAAATTTGGTGACGGTACCA
AAGAGAAAGTCAAAGCGGCATTATTAAAAGCCGATGCGTCAAGCTCGCAGGTGATGAATT
TACTCTCTGCCGAGAAGTTTATCCCAACGCAAAACAGCAACTATCAAGATATTGAGAAAG
TAGCGAAAGAGTTGAAGTTGATTAAGTAATCGCTTATTTTCTTCGTGAAAATCTTCTGCC
AAATCTCCCCTAGCCCCTCTTTGCTAAAGAGGGGAATTTGTTTATCGTAAATTTTAAGAT
CGAAGTACTTCATAAACGTAAAGTATTTGATTTTTCAGATGAATGTATATTTCCTTCGAT
CTGTTCCCCCTCTTTAGCAAAGAGGGGCTAGGGGAGATTTGGCAGACTAAAATAGCGAAG
TGAGAGCGTAATATAGAAGACAATTTTTTAACACTGAATTGATATTGATAAAATATGAAA
ACCCCACTTCTTCAATTCCACCACACCACCAAACATTTCGGCAAGCAAGCCGTTTTAGAC
GACATCTGTTTAACCATTCATTCAGGTGAAATCGTGGCATTAGTTGGGCCGAGCGGTTCG
GGGAAATCGACATTAATGAATAGCATTATGCGTGCCGTACCTTTGACAAGCGGTGAGATC
TGGTTGGAAAATTGCAATATTCAAGATTACCCAGATAACAAACAGTTTGCTCAACAAGTC
GGTATGCTTCATCAACAGTATGATTTAGTCAAACAACTGGAAGTTATCCACAATGTCTTG
GCTGGCAGGCTGAACCGGTGGGGCTTTTGGCGATCTCTGTTCTCTTTGGTTAAACCGCAA
GAAAAACAGATTGCAGAGCAAGCACTTGCTGCCGTCGGGCTATTGGATAAAATCGATCAG
CCGACAGCTGAACTGTCGGGCGGTGAGCAGCAGCGTGTTGCAATAGCTCGTCTGTTAGTT
CAAAACCCTAAATTGGTTTTAGCCGATGAACCAGTGTCCGCACTCGATCCTGTTAATGCA
CAAAATGTCTTGGCATTATTGACTGGGCTGGTGAGAGAGCAGGGGAAAACATTGATTGCC
AGTATGCATTCGGTGGAATATGCCAAAGCCTATTTTGATCGTATGATCGGCATTAAACAG
GGAAAAATTGTGTTTGATTTGCAAACAGAACAAGTCACTCAAGAGCAACTCAATGTCTTA
TACGGATTGGTAAAAAATGAAACATAACCGACCGCTTGGACTAAATGAACGGCGAAATTT
GCTGACGGGCATGTTGTTGCTTGCATTTTTGTTGAGCCTATTTGCTGTGGATAACGACAA
AGGGTTGATGCATTCTGGTGGTTGGGCAACGCTTAATCGACTATTTTCCAGTTTATTGTC
CCCTGACTTTTCTACTGATTTACTGAAACTCGCCTTGCAATCCACTTGGCTCACTTTTGC
TTATGCCTTGATTACACTCTCTTTGTCTATGCTTGGCGGATTTTGCTTAAGCACCTTTGC
ATCCAGTGTGCTGTTTCGTTCACTCATTTTGCAGGGGGCAGCTCGAGCGATATTGGGCTT
TCTACGTGCTATTCACGAATTGATTTGGGCATGGTTCTTTGTTGCGGCTGTCGGGTTAAA
TCCGATAGGTGCAGTGTTTGCCCTTGCTATTCCTTATTCTGGCTACTTAGGCAAAATCTA
TGCAGATACGTTACAAGCGGTGCCTTCCAAACCTATTTTTGCGTTAAAAGAAGCAGGGGC
AACGCCGTTACAATGTCTGATTTATGGCTATTTGCCCCAAGCCTTGCCGACGATGTTGAG
CTATACCATGTATCGCCTTGAATGTGCGATCCGCTCTTCATCGGTACTTTCTTTTGTTGG
GTTAGGAGGGATCGGTATGCAAATTCAGCTTTCCCTACAAGATCTGAAATACGATCAGGT
TTGGACATTCTTGATCTTTCTTGTTGGGTTAATCGTTTTGGTTGACCGCTGGAGCTATGC
TGTCAGCAGCCGAGTAAAATGAGAAAACATATCGACCGCTATTTTATCCGCTATTCTTTT
TGGATAGTATTAGGACTTATCGGGCTGTCGTGGGGCTATATTCTTAAAGATCAACCCACT
GCACTTAGTGAACTGTTTCGAGCGGAAAATTGGGATTATCTTACGGAATTTTTAGTTGGA
ATGGCTGGTGTGGGTGAAGAGCTACCTGCCTATCTTGACCCTGAAATGTGGCAAAAAGCC
CTATGGCTCTCGTGGGAAACCTTTGTGATGAGTATTCTGGCAACAGGCATTGCAGGCATG
GCGATGTTCCTTTTGGTTCTGCCGTCCGCTCGCAACGTGGCACAGGGACACTTTCGCCAC
AGAACATACTGGTATCATCGTGTCGCTTATTATATCAGTCGGGGGCTATTTCTGTTTAGT
CGATCCGTACCGGAATTGATGTGGGCGATGATTTTAGTCTTTATCTTCAAACCAGGGATC
ATTCCAGGTGCATTAGCATTAGCCATTCACAATTTCGGTGTATTAGGCAAACTGTGCGGC
GAAGTGGTTGAAGATGTGGACGAGAAACCGATCCGCCATTTAATGCAAAATGGGGCTTCA
CAAAACCAAATTTTGTTTTACGGGATCTATCCTGCTGTGATGCGTACTTTTCTCAATTAC
ATTCTTTATCGTATGGAAAACATTATTCGGGCAACGCTGATTGTCGGTTTTGTTGGGGCA
AGTGGTTTAGGTATGCAGTTTAAACTGGCGATGAGTTTTTTCCATTACTCTGAAATTACC
CTTTATCTGCTCTGTTATTTGCTGTTAGTTTATGTGACCGATGCACTGTCGGCGTTGGCA
AAGAAATTTATTGCAGAAAAAAATTGAATTATTTTGATAACATAATGTCTACTCCTAACT
ATTTTTTATTAACCAAAAGGAAAGCAATATGAATTTTAATAGCATTTTAAACGGCGTTTT
AAAATCTGTCGGCAACACAGCTAATCAAAGTAAATCGGACTTAGGTAACGTATTAAGCTC
TGTATTGGGTTCTGCCAAAAATACTGCTGGTGAGATCAAATCGGGCAACGTAGATACTAT
TACCAAAGTTGGTGGTGGGGCAGCATTGGTCGGTATTTTATCAATGGTGTTAGGCAGAAA
CGGCGGAGCTAATTTGACTAAGCTCGGCTCTTTAGCCGCACTTGGTGGATTGGCTTACAA
AGCCTATCAAGATTATCAAAAGAACCAGGCAACAAGCCAAACGACAGAACTAAGCCAAAC
AGCTTTTGAAGCGGATAGTTCGGAAGAGAAGGGAGCAATTATTTTACGTACAATGCTTGC
AGCTGCATTAGCAGACGGTGAGCTGGATGAGAACGAAGAAGCTTTAATCTTAAAAGAGGG
CGGTAATGACCCTGAATTACAACAATGGTTACTGCATGAAATGCACGAGCCAGTATCCGT
GAATGAAATTGCAAAAACTGTCGGAAACGACACCGCTTTAGCGGCACAAGTTTACCTTGC
TGCACGCTTGGTCTGTCAAGAGCTCTCTAGAAAAGAGATCGTATTTTTATCCCACTTAGC
CGAGAAGCTAAATTTAAACGAAAATTTTGTAGAACAATTAGAAAAACGGGCTGGATTCTA
ACATTAAACATGATTTTCCCACAAATTCACTATTTTGATAGTTGTTAATGTTTATATTAT
GTTTAATAAATGAGCACTTGTTTTTTTCGATAAGAAGAATAAAATAACATATTGTTTTTT
AAAGGAAAAAAGCAAAATATCTGGGCTGATTTTAGGTTATACACGATCATTATCCCGATC
TATCACAATTTTATCCACAGGGAATGGGGATAAAAGCACATCAAATGTGAATAGAATGGC
AATTTAGTCTGAAAAGTGGTTAAGTTATCCTAGAAAGAAAATAAAATGAGCGATTAAATG
TGTGCTTATACAGTGAAAAGGGATCGAAAATGATCGATGGCAGGAAGTAAGATCTGAATT
AAGATCAAGCGGTTAGATAACTTATCCCAAAAAAGTTATCAACAAATTTTCAAGTTATCC
ACAGAGTTATCCACGGTTGCGAAAAAATTTGGCTATCTCACCGCTTGTTTTTGCCTTGCT
AGTTGTTCAAATAGCCGAAATATGAAACAATCACACCATTTTCAAATTGATTAAATAAGG
CGGTCTAAATTGATCGATTTCGATGGTTACCGCCCGAATGTTGGTATCGTTATCTGTAAT
AAGCAAGGGCAAGTTCTGTGGGCGAAGCGGTTTGGTCAAAACTCTTGGCAATTTCCTCAA
GGGGGAATTAATGAGGGGGAAAACATTGAACAAGCAATGTACCGTGAGCTTTATGAAGAA
GTCGGCTTAGCGAAAAAAGATGTGCGATTGCTTTGGGCATCGAAGTATTGGCTGAGATAT
AAATTACCAAAACGGTTAGTTCGTAATGAGCAAACTCAACCTGTATGTATTGGTCAAAAA
CAGCGTTGGTTTCTGTTGCAGTTAGTGGCAGACGAGGGGGCTATTAATCTTAAAACCAGT
AAAACGCCAGAGTTTGACGGCTGGCGGTGGGTGAGCTTTTGGTATCCTGTGCGACAGGTG
GTGTCGTTTAAACGTGATGTGTACCGCAAGGTGATGAAAGAGTTTGCTCAGGTGTTGATG
GGTGAGCAGAAAAAAGTCGAAAGCGAGAAAAATCGAGATAACAAAGAGTTTACCCACGAG
AGAAAAGAGTTTCGTACTCAGCCAAAACGTGAGCTTCGTAAACCATATCGGGTGTTTAAG
GGGAAAAAATGATGGTGGAAATGTTTGTCTGTTGCTTGATTTTAGGCTCAGTTGCTGGTT
TTTTAGCAGGGTTGTTTGGTATCGGTGGCGGTATGATTATTGTTCCAACCCTTGTGTATT
TGTTGCCTCAAATTGGTGTGCCAGATGATTTGTTGATGTCGATTGCATTGGGTACGTCGT
TTTCAACGATTGTGCTAACCACATTTTCGGCAGCACAACGCCATCATAAACTTGGTAATG
TGCAATGGTCAGTTGTGAAGTTTTTTGTGCCTGCGTTGATGGTGGCGGTGTTTATTTCAG
GCTTGATTGTGAGTGATCTGCCAAAAAGTGTAATGACAAAAATCTTTGCGGTGATGATCC
TGTATCTTTCGCTGAAGATGTTTTTATCGCTCAAGCCAAAGCGAGCAGAGCCTAAGCCTC
TGACTACTCAATCTACGTTGATTGCTGGAGGGGTAATCGGGGTGTTATCCAGTTTTGCTG
GCATTGCAGGCGGTGCTTTTATTGTGCCATTTTTAAATAGCAGAGGGATTGAGCTGAAAA
AAGCGATTGGCACTTCTTCTTTTTGTGGTGGTTTATTAGGATTAGCTGGAGCGATTAGCT
TTGTGATTAGTGGTTGGGATAATCCGAATTTGCCACAATATGCGGTAGGTTATGTGTATT
TACCTGCGTTGTTGGGAATTACGCTGACATCTATTTTTACCTCAAAATTAGGGGCAACGG
CAGCGAACAAATTGCCTGTGCCGATTTTAAAACGTGCTTTTGCCGTTTTCTTGATGTGTG
TTGCCGTGAATATGTTTTTAAAATAAAGGAAATTTATGTCTGAACAGTTTTTAACTTTTC
CTAATATCGATCCCGTTGCGTTGCAGTTAGGTCCGGTTTCTTTACACTGGTACGGCATTA
TGTACCTGCTTGGTTTTGGCTTTGCCTATTGGCTTGGTACCAAACGTGCGAAAAATTCTA
ATGGGGTATGGAGTGTCGAACAGGTCGATCAACTGCTGTTTAATGGCTTCTGGGGCGTTG
TTCTAGGGGGAAGAATTGGTGATGTGTTCTTTTATAGCTTTGACCGTTTCCTACAAGATC
CTCTCTATTTATTTCGTATTTGGGAAGGGGGAATGTCGTTCCACGGTGGTTTACTTGGTG
TGATTGTCGCAATGCTTTGGACCTCTCGCCGTCAAAATCGCAACTTTTGGCAAACCGCTG
ACTTTATCGCACCGCTTATTCCTTTTGGTTTAGGATTAGGACGTATTGGTAACTTTATTA
ATGATGAACTTTGGGGACGTGTGACAGATGTGCCTTGGGCGATAATGTTTCCAAGTGGCG
GTTATTTGCCTCGTCACCCCTCTCAACTTTACGAAGCGGTTTTAGAAGGCTTAGTGCTGT
TCTTTATCCTCAATGGCTATATCCGTAAGCCTCGACCGACAGGCTCGGTGGCAGGCTTGT
TCTTAGTTGGCTACGGGGTGTTCCGTTTTATCGTTGAATACTTCCGAGAGTTCGATCCAA
ATGTAAATACGGCAGCGGATTTAATCACACGAGGGCAGTTGCTTTCATTGCCAATGATTA
TCGGGGGATTGGTGATTATGGTTGTGGCTTATTACCGACATAGGTTAAGTAATGACTAAC
TAAAATTAGTTTACATTTTTTATTTAGTTATATGGCAGCAGAATAATAGCTAATTATGTT
TTAGGTAATCTCAATTTATAATGAATATTTTGATAGGGCGTTTCCAATAATTCTATATTG
TGCTATAGTTCGCACTTTGATAATTAGCTTCTCATTCGCATCTGAGTAAGAAGCACTCAG
CCCAAAATTGTAGTAATGGCAAAGCAAGATTCGGATTGTATTACGCTTGATCTGTTTGAA
AATATGCCAAAGGTTGGGCGACCTCGCACAAATCCTCTAAGCGGAGAGCAACAAGTTAGA
ATTAATAAACGTAATCAACTCAGGCGAGATCGTTCGTCAGGATTAAGACGGATTGAGCTT
AAATTGCATTCGGATTTGGTAGCGGCATTGGAACAAGAAGCTGCGGTAAAAGGGCTGTCT
AGAGGGCAGTTAATTGAACTCATTTTAAACGATTATCTCAATGGAGATTCCATTGAATTA
AGTAAATAGGTATTTCAAATGGCACTTGTCGGTTTATTTTACGGTAGTGATACTGGAAAC
ACAGAAAACATTTCTAAAATGATTCAAAAACAACTAGGTGAAAATCTAGTGGATATTCGT
GATATTGCAAAAAGCACGAAGGAAGATATTGAAGCCTACGATTTCTTATTAATTGGTATT
CCAACGTGGTATTACGGTGAATCTCAAGCAGATTGGGACGATTTTATGCCGACATTAAAA
GAAATTGATTTTACAGGAAAAATCGTGGGTATCTTTGGTTGTGGCGACCAAGAAGACTAT
GCAGAATATTTCTGTGATGCAATGGGAACTGTGCGTGATGTTATTGAACCTAATGGCGGT
ACAATTGTCGGTCACTGGCCTACGGAAGGTTATACTTTCGAGGCTTCACAAGCATTAATT
GATGATGAAACCTTTGTTGGTTTATGTATTGATGAAGATCGCCAGCCAGAACTCACCGAA
GAACGTGTAAACCGTTGGTGTAAACAAATTTTTGATGAAATGTATTTAGCGGAATTAGCT
TAATATATCTATTGGAGGATATATGTCTGAAGAAAATGTGAAATTGTTGAAAAAAGTAGG
TTTAAAAGTTACTGGGCCACGTTTAACAATCCTTGAGTTAATGCAAATCACCCGTGATAG
TATGCAGCATTTTTCTGCTGAGGACATTTATAAATTATTGCTAGAACGTCAGTCTGAAAT
TGGATTAGCAACAGTTTATCGTGTATTAAATCAATTTGAAGAAGTTGGCATTTTAACTCG
CCATAATTTTGATGCGAATAAAGCCGTCTATGAATTAAATATGAACCACCAGCACGACCA
TATTATCTGTATGGATTGTGGTAAAGTGTTTGAATTTAAAGACTCTGAAATTGAACGCCG
TCAGCGTGAAATCAGCCAACAACACGGAATTGAGCTTGCAAACCATAGCTTATATTTGTA
TGGTAAATGTAGCAATATTCAAAAATGTGATGAGAAAGACAAAAAATAATTCTTCTTTTT
CAATGAGTTAATAAACACAAGAGCGGTGAGATTTCGCAAACCTTTTGCAAAATCTCGCCG
CTTGCTTGTATTTAAAAGTGATAAAATGATGTCTGAAAATATGCCAAACAGTATTCCTGC
TAAAATTAGACAGCCTCGTAAAATTTCGCCATTTTGGTTATTGCCAATTGTCGCTTTTGT
GATTGGTTGTTTGCTTTTTTTCCAAATTCTTCAAGAGCAAGGACAGAAAATTACCATTCG
TTTTAGTAAAGGCGATGGGATTACTGCAGGAAAAACCGCTATTCGTTATCAAGGCTTGCA
AATTGGTCAAGTAAAAAAAGTCTATTTTATCAATGAGTTAAAAGAGGTTGAGGTGGAGGC
GGAAGTTAATCCCGAAGCGAAATCGGTATTAAAAGAAGGAACAAAGTTCTGGCTAGTCAA
ACCGAGTGCCTCTTTAGCTGGGGTGTCGGGGTTAGATGCACTTGTTTCAGGTAACTACAT
CACTTTATTGCCGAATGATGATGAAGATGCCTCTAGTGAAGATGAATTTGTGGCTGAAGA
TGAACCACCTGCAGTGACCGTTGCTGATGGCGATTTATTGGTGAAATTAGTTGCCTCAGA
TTTAGGCTCAATGACTGTGGGGGCAAGCGTGTATTATCGAAAAGTGCCAGTGGGAAGCAT
TGCCGATTACCGCTTTACTCCAGATCAAAAGAATGTCGAAATTGACGTAGTTATTGATAA
AAAATACGCCAATCTCGTCAAAAAAGAAAGTCGCTTTTGGAACATTAGCGGTATTCAATT
TAATGCCAATCTTACTGGCGTAAATCTCAATGTAGATAGCCTTGCTTCAATGGTGCAAGG
GGCTGTTGCTTTTGACTCGCCTGAGATGGCAACAAATGCCAAACAGGGCGAACGTTTTCA
ACTTTTCGATAACTTAAAATTGGCTCAACGAGGGACGGAAGTCAATATCACCTTGCCAAT
GATGCCGAATTTAAAAGTAAATGAAACGCCGGTATATTTCCAAAACCTGCAAGTTGGCGT
ACTTTCGCACCTCGAACTGAATGAAACCGAACAAGATTACTTTGAAACCAAACCAACCAA
AGCGACAACTCAAGGTAAATTATTGATCGACCCTGCACATACGGATTTATTACGCTCAGG
CAGTCAAATTCTCCTGAAAGAACCTAAATTTGCACTCAATAAAGAACAATTGAGTAAAGT
GGGTGAGCTATTGAGAGGGACTTACTTTGAAATTGAAAAGGGTGATGGCGAGCCTAAACT
GACGTTTAATGTACAAAAAGAAGCTGATTATTTGCTCACTCGTCCTAACGTTTTAGCAAT
TACCCTTTCATCGCCGCAATCTTATGGTGTAAGCGAAGGGCAGGGCATTTATTATAACGA
TATACAAATTGGCGAAATTGTGAAACGCCAGTTATCGCTTAACGGCGTAGAATTTCAAGG
CATCATCTATCCGCCTTATCGTACCCTTGTCGCAGGGAACAGCAAATTTGTGGCGATTTC
ACACTTAGATATTGCTGTTGGCTTAGATGGTCTAAGAGTACAATCTGCTTCTCCATCTGA
ATGGCTTGCTGGCGGTATTCGTATTCTCTCAGATAAAGCTCAAGGGGAAGCGAAAAAACA
ATACCCATTATTCAAAGATATTGAGAGTGCAGAAGCTGGTATTGTAAGCGGTGAGAAAAA
GGCAACGCTGAGTTTGTCTGCTACAGAATTATCTGGCATTGATAAAGGCTCACAAGTGCT
TTATCGCAACTTCCCGATAGGTGAAGTACTTAATATTCGCCCACAAAAAACGAAGTTTGA
AGTTGATCTATTTATTGAACCTAAATATCGCCATCTGCTGACGGAAACTAGTCGATTTTG
GGTTGAGCCTGCGGTAGAGGTAAACGTGTCTACCAACGGTGTTAATCTCAAAATGGGTTC
ACTAATGCGAACACTCAAAGGGGCGATTAGCTTTGATAATCAAGGAACTAAAGGTAACAA
AACCTTATACAGCAGTTACACGAAAGCGACTTCTGGTAATACTTATATCACCTTGATTGC
TCAAGATGCTTCTAAATTAAGCAAAGGAATGCCGATTAAGTATATGGGATTAACCATCGG
CAATGTTGAAACGCTACAGCTAGACAATGCAAAAAAACAGGTTAAAGCCACCGCTTACAT
CGAAGGACAATATTATGCCATCGTTGCCAAAGCAGGTAGCAAATTTAATGCCGTTTCCCC
TGAAATTGACACAACAGGCTTCAAAAATCTTGATGCCGTTATTCAAAACTACATCAGCGT
AGAAGCCGGAAATGGCAAACGAAAAACACAGTTCAAATTAGGGGCAACGGACACCTCAGA
TACACAATACGGCAACGGCTTCCCAATCATTGTGGAAACCACAGACGCAAATGGCATCAC
CCCTCAAGCCCCTGTAATGTATCGAGGAATGCAAGTGGGTATGGTACAACAGCTCAGTTT
AAGCGAACTCGGCGACCGAGTGCTGATCCATTTACGCATAGCCAACCAATATAAACACCT
TGTCCGTAAAAATAGCGAGTTCTGGGCTTCGTCAGGCTATACAATGGATATTAGCCTCAA
TGGTGTCAGTATCAACTCAGGCACAATGTCTCAATTATTTAACGGCGGAATTAGTTTCTC
AACCCCATCAAGTAAGGTTGTTCAACCTCAGGCAGAAGCTAACCGCAGATTTTTATTACA
ACGTAAATTACCTGAAGAAGCATTAGAGTGGGATCAGGGGTTGGCAGAGTAGGAAATTCA
TGTAACAGACAAAACATTCTGAATTAAATATAGAAAAGATGGCAAATCGTTTAGAGGGAT
CATTTAGTGAACTTAAGCGAAAATTAAATAGGTGTAATAGACAAATAGTTGCTAAAAAGT
GGCTTAAAGCCCTATAGTACAAGGCCTTAAGCCCTCTTTTTGAAATATGAACAAAAAACT
GCCCATTTTGCCAAAGTCTGAAAATAAAGAAACATGGAATACAAAATAAGACTCAACGTT
ATTTTTGTAATGAATGTCATAAAACCTTTATCTTAAAAACTAAATTAGATCCAATTAAGA
TTTGGACTGATTACACATCCGGAAAACAAACCTATCAACAACTCGCCGTTAAATATCATT
GTTCAGTCAGAACGATTCAAAGATATATCGATAAAGCACTTAAAACGGCTTTAAAACTGC
CTTCAAATCGATACCTGAATATCATTATGGATACAACGTTTTTCTGACGTTATTTTGGCG
TATTAGTGTTAATGGATACGCTTTCAAATAATGTCATTTCCCATTATTTTGTGCGAACCG
AAAAATATATTTACTACAAACTTGCCCTGAATAGGTTAAGAGAAAAAGGCTATATAATTC
AATCGATTACCTGTGATGGTAGACGTGGTTTGATGAAAGATTTAGAGGCTGACGTAGATT
AGCTAGCATGCTAACCTACAAAAATGAAGATAACTCATTGTAAATTAAAGAAATCTATAC
AGAAAAAGCTACTTGAATTTTTTGTGTTAGAAGTAACTGCTCGATCAG
>H259 Scaffold3
TACCATAGTTATGATGCCCTTGATGTAAGTGAATTTCACCACGAACGAATTAGCCATTCG
GAGCTGTTTACAGTGAAACAAAATCACATCAACGGCATTGAGAATTTTTGGAGTCAATCC
AAGCGGATACTCCGAAAATATAATGGAATTGACCGAAAAAGTTTCCTTTTATTCTTGAAA
GAATGTGAATTTCGGTTTAACTTTGGGATACCAAAAGAGCAGTTAAAAACATTGCGAAAA
TGGTGTGGCTAATCTAATACAGCCCCTTAAATTATTATTGAATTGATATGTTAGGTATTC
ATTCATCTAAACCCTCACCCCAAACCGCTTCGGCACGATAAAAATCGCAGGCAGAGCAAA
CAGCACCATTAGCCAGAAGCTACCTATTGGCGAAACTTGATAGACCAAGCCTGCGATAAA
GGTAAACAACGCCATAAAAATACAGCTTGCAAAGCTAAAATAGAGTGCTTGTAGTTTTGC
CATTTGTTCCGTGGGTTGGGTTGAAAGGTAGCGGATCATTGCATAATGTCCTGCTCCATA
AGAGATCGAATGGAACATCTGCATTGCCATTAAAATAGCGATATTTGTGGTCGAAGCCAG
TAAGATCCAACGCACCATTGAGCTAATGGCAGATAAGATCATTAAATGGCTGCTTTTCCA
CGTTTTAAATACACGGTTGGCAAAGAAGAAAAACAGAATTTCAGAAACAACTGCCAATCC
CCATAATAAACTTGCACTTTGGGTCGAAATCCCTGCTGATGCCCAGTAAATCGTACTATA
AGCATAATAAGCGGCGTGAGAAGATTGAATTAAGGAAACGGCAATCAACATTTTGAATGT
GGTTGGCACTTTCATTAATTGCAGATAGCTTAAATCTGATTGGGCTTTTTCTTCCGTTTG
TACAAAGGTTTGGGTCGGATTGACCGTTAAGCCAGTGCCTAAAAAGACTAGCCAGCCGAT
CAAAATGCCGATAATTGCACTTTCCCCTAGCCAGCCGACTAAATAGCCTGTGCTAACTGA
GCCGACCACAAAGGCAATCGAACCGAACAAACGTGTTCTGCCATAATCAATCCCGACTTG
CTGTTGCCAAGTGGAAGCTATGATATCAGCTATCGGCATTGCTCCGCCGTTGAAGATATG
GAACAGTGCGATTGCAGGGAATAAAATCCAAATTGTTTGTACCCCAAAGGCAACTAAAAA
CAGAGTGGCAATGGCGAGCCACGTTAGCCAACGAGCAAGAGAAAGTAGCTGGTTGGGGTG
GGTAATGCGTTTAGAAAAGGTCATTGCCCCTAAAAAGCGGAATAGATAACCTGAAGCGAT
TAACAAGCCAATCATTCCCGAATCGTAGCCGTGATGGTTCAACCAAACAGGTAGAAACGG
CAACAGCACGCCATAGGCACAGTAAAAGCCGAAGAAGTTAAACGACGACCATTGAAAAGG
GGTAAATTGTATCATAGAGATTTTTCCATCTCTTCTGCACGTTTAATTGCCGCATTCATC
GCTTGTTCAACGGTTGCATTTAGCTCACGTTGTTCAAATACCGCCAATGCTTGAGCCGTT
GTACCGCCTTTTGAGGTGACATTTTCGCGTAAGGTTGCTAAGGTGACTTCTGGATTTTCC
ACCACCATTTTTGCCGCTCCTAAAGCCACCGATTGTACTAAATAACGGGCATCTTGTTCA
CTAAAGCCCATTTTAATTGCCGCTTCTTGCATTGCTTCCATAAACTTAAAGAAGTAAGCA
GGGCTAGAACCTGTGATGGCAATAATTTGGTTGATCTCCGCTTCTGTATCCACCCAATAA
CATTTACCTACCGCAGACATTAGCTGTTCTGCAAATTGACAAGCGGTCTGATCTACCGAT
TTTTTTGCAAATAATCCTGCAATGCCTTCACCGATGAGCGATGGCGTATTCGGCATTGTC
CGAACAATGTTGCTTGCTGTTGGTAACAGTTGCTCAAGACGAGCAACAGAAATTCCAGCC
GCAACGGAAATCACCCATTTTGCACGAAAATCCACTTGAGCAAACTCACTGCACACTTCC
GCCATCATCTGCGGTTTAACTGCCAAAATCACTACGTCAGCTTGGGTCACAGTATCAAGG
TTAGACAAATCCACCTGAACGCCCATTGCTCTTAACTGCGAGCGGCGAGTTTCATTGCTT
TTATTACGAGCGATAATTTGCTCGGCAGGATAACCGCTTTTGATTAATCCTGAAATGATC
GCAAACGCCATATTACCGGCACCGATAAAGACGATTTTTTTGTGTTGCATTTGTTCCTCC
AATCATCAAAATCTTCCTGATTTATTGACATGAAATATCCACATACCATATAAATAGATA
GCAATATTATTGCTTTATAACATTTTCCATACTCTGTTCATAGAAGGTAATTTCTTGCGA
AGAAAATCAAGCATTACTTGTTTAATTTATATATAAAAATATAATTTATTAATGGAGAAG
AAAGAGAGAGTATCTTAGAACTTAATTCAACTATAAAAGGTTATTATCATTTAAAAATCA
CATGGCATTGACTACCAGAAGATACAAATAGCATTCAGTAACACCTTAACTTTAATTCCG
TGAAATATCTGCCTCTAGGAGCTATTTTCTTTAATTACCAAGAAGCAGATAACCTTAACC
TTCATTAAGGATTTCTCTACTATTACCTTTTTACAGATTATTTAAACGCACATCAATTAG
TATTTGATTTGCATCACCCGCTTTTTCTTTGGCTTGCTCATAAGCACTTTTCGCAGCCGC
CTTGTCGCCTTTTGCGGCTAACAGATCACCTGTTAATAACTGCTTACGGAAATCCCAAGC
GGTGTCTTTGATTTGAGAAAGTGTTGCTAATGCTGCATCAAACTCTTTTAGCTGATAATC
CACTGTAGCAAGACGAAAACGGATCACGTTTTGTAATGTTGCATCGGTTGTCGAACCTAA
AGACTGTGTTAATAACGTTTTTGTTGTCGCAAAATCGCCTTTATCTGCCGCTTGTTTTGC
TTCTTCGAGTTGAGCAAATACCGCGTAACTTGAGTCTTTATTCTCCGCAATAAATTTTTG
TACAAGCGGTGCGTTTTTTTCAGGATTTTGCAAATAGCTTTCCATCACTTGTTGGTAGCT
GGCTGATGTGGTTTGAGCTACTTCAATTTGGTGTTTTTGCCAGTAGTTCCAGCCAAATGT
TGCTGCTGCAACTAGAAAAATTGCCACAACAATCGGTGTGCCATTTTCTTTAAACCAGCT
TTTTGCTTCTTCAAACTGCTGTTCTTCGGTTTTATTAAGATAATCGCTCATTTCTGCTCC
CTATGCAAAACGCGTTGTTAATTCGTTGATTAAATCAGCTTGGGCAATGGTCATTTGCTC
CGCTTCACCAAATAGGTCTTTTACTACCACTTTCTGCTCGGCGACTTCACTTTCACCTAA
CACCAAAGCAATTTTCGCCCCTGATTTATCGGCACGTTTGAATTGTTTTTTGAAATTCCC
ACCACTTGTATGTAGCATTGTGCGAAGTTGTGGGAACGCATTACGCAAGGTTTCAGTCAA
ACGGAATGCAACTGCCGTTGTGCCTTCACCTGAATGAACTACATAAATATCAACAGCTCT
TGGTAATTGCACATTCGGGTTCACTTCTTGCACTAACAAGACTAAACGCTCTAAGCCCAT
AGCAAAGCCAACACCTTCCGTTGCGTGTCCGCCTAGTTGTGCGACTAAGCCATCATAGCG
ACCACCGCCACAAACTGTACCTTGCGCACCTAATGCTGTGGTGACCCACTCAAATACGGT
TTTATTGTAGTAATCCAAACCACGCACTAATTTTTGATTGACTTCGTAGGCAATACCCAT
TTCATCAAGGATTGCACAAAGTTTAGCAAAATGTGCTTTCGATTCATCATCTAAGAAATC
GTGAAGTTTTGGTGCATCGTTTAATACTGCTTGTAACGCTTGATTTTTGGTATCCAAAAT
GCGTAATGGGTTGGTTGTTAAACGGCGTTCGCTGTCAGGATCTTGCTTTAATACGTCTAA
ATGATTTTGCAAGAAAGCAACTAGAGCTTCACGGTATCGAGTACGCACTTCCAATCCGCC
GATTGAGTTAAGCTGTAAAGTGACGTGTTCACGGATACCTAATTTTTCCCATAAGCGAGC
GGTTAGCACAATTAATTCCGCATCCGCTTCAGCATTTTGGATCCCGAAAATTTCAACGCC
AGCTTGGTGGAATTGACGATAACGACCTTTTTGCGGACGCTCATAGCGGAACATCGGACC
GATATACCATAGGCGTTGTTCTTGGTTGTAAATCCAACCGTGTTCAATCGCCGCACGCAC
GCAACCTGCCGTACCTTCAGGGCGAAGGGTAAAACTTTCGCCCGCTTCTTCGCTACGGGT
AAAGGTAAACATCTCTTTCTCGACAATATCTGTCGCTTCACCGACACCACGTTTGAATAA
GTCGGTAGATTCCATAATCGGACTACGCATTTCTGTGTAGCCATAACTTGCGAAAATATC
ACGGATATTACTTTCAACCCACTGCCATAATGGTGTTTCAGTTGGGGAAAGGTCATTCAT
TCCGCGTAAAGCTTGAATTGTTTTTGACACGTTATTGTTCCTAAATTCTCAAATAAATAG
ATTTTACATCAATAATTTTATGTGGATTTTAACACTATCATTTTAGAACAGTATATTTTC
AGGCGCAATCATTATCTCCCTAAACATACCGTAAGCTCTAAAGGTTGGCTTCCTTTATTT
GATAGCACCACTCAATAATACAAAACGACGATATTTAGAAAAAATAAAGAGATCCTACAT
AGGATCTCTTTTGTATGAAAATTAAGCTTTTGCTTTAGTGTACTTGTGAATAGTATTAAT
CTTTCTTACGCAGAACTAACTGACTTAATACCACTAACGCAAGTGAGAATACAATCATAA
TAGTCGCTAACGCATTAACTTCTGGGGTTACCCCTGTTTTAACCAGTGAGAAAATCTTCA
ATGGTAACACTTCATAGCTTGCACTTGTTACGAAAGAAGAAACCACAACGTCATCTAACG
AGATGGTAAAACTCAATAACCAGCCTGAAACAATCGCAGGAAGCAACAATGGGAATAAGA
TTTTACGCAAAATGGTAAATTCATTCGCCCCTAAGTCTTTTGCCGCTTCTAACATTTTCG
CATCGAAGTCGTTTAAACGTGAGGATACCGTCACAACCACATAAGGTAAGCAGAACGTAA
TATGTGCAAATAATAAAGACCAGAAGCCCAACGCTACACCGACTAACATAAATAAGGCAA
GTAAAGATACTGCCATTACAATATCAGGTGACATCATTACCACAAACAACATACCACCAA
CAAATTGTTTTCCACGGAAACGATAGCGATAGAGTGCAATCGCCGTTAATGCACCGATTA
AAGTTGCAAAAGTCGCCGAGAAAAAGGCTATGGTAATTGAGTTTGTCGCCGCTTGAATTA
GCGTATCATTGTTAAATAAACGCTCATACCAGTTCCAGCTAAAACCTTTCCAGCTTAAAC
CATAACGGTCCGCATTAAAGGAATTGATGATTAAAATGATGATTGGAATGTACAAGAATG
CGTACACGACAAACATAAAAAAGCTTTTCAATACGCGATTCATTATTCTAACTCCATTTT
CTTATTCATCAGTTTATTTGCACGGTAGTACACATAAATCATTAATGCCATCAAGACAGT
TAATGCAATACTGATTGCAGAGCCAAATGGCCAGTTACGCGTGACAAGGAACTCACTTTT
AATGATATTACCTACAAGCAACACTTTCGCACCGCCTAATAAGTCTGCCACATAGAACAT
ACCCATTGCAGGAAGCAAAACTAATAAGCAACCCGCCACAATTCCCGGCATTGTTAATGG
AATAATTACTTTAACAAAGCGTTGGAACACATTTGCACCCAAATCTTTTGCTGCTTCTAA
TAAACGTCCATCAATTTTTTCAATCGAAGAATAGAGTGGCAAAATCATAAAAGGCAATAA
TATGTAAACCAAACCGATAATCACCGCAATTTCGGTATTTAATATACGGATTGGCTCGCT
AATAATACCCAAAGATAGCAAGGTTTTGTTTAGAACGCCTTTAACGCCAAGGAAAATCTT
CATTCCGTAAATACGGATAAGCGAGTTCGTCCAGAATGGCAACACCACCAAAAAGAGCAA
AAATGGACGATATTTCGCAGGCAATTTCGCAATCATAAAGGCAAACGGATAGCCCACCAC
CAAACAAATAATGGTTGCAATCCCAGCCATACAGAGCGAGTTCCACAATACTTGTGAGTA
AAGTGGATCAATCAAACGACCATAGCTTTCAAGGGAAAACGTAAATTCAATCAGATTACT
ACTGTCTTTGGTCATAAAACTGGTGAATAACACCAGTAAGTTCGGGATTAATACAAAGAA
AATTAACCAACCGAAGATAACCGCTACAGTAATATTTTGAAATTTCTTACTAGCAGTCTT
CATCGTCGAGTACAACCTCCCAGCCTTCGTGCCACGTTAATGCCACTTTTTGTCCTACAG
AGTGATCCATATGCGGATCGTCTTCATTGAAGAACTCGCTCACTAACACTTTCATTTGGT
TATGATCTAACACCACATTAGACTCAAGGGTCATACCTTTATAAGTACGGTCGCTAACGT
GTCCAATCACCGCTTTTGCACTTTCGTTTTCATCAAGCTCTTCAATCACAATATCTTCTG
GACGAAGCAATACTTTCAGTTTTTGATTTGGATGAACAGGTAATTCCGTATGAATTTCGC
AAATACGACCTTCCACATTGGCTTTTACCGTTTTTTCTGTCACACGCTCAATCACCGTTG
CATCAAACACATTGATTTCGCCGATAAAACGCGCTACGAACAAGTTACTTGGTTCTTCAT
AGATCTCACGAGGCGAGCCATCTTGTTGGATCTTACCTTTGTTCATTACGATAATACGAT
CCGACATTGTTAATGCCTCTTCTTGATCGTGGGTAACGAAAATAAAGGTAATACCTAATT
GACGTTGCAACTGTTTTAATTCGTGTTGCATTTCTTTACGCAATTTATAGTCAAGAGCAG
AAAGCGATTCATCTAATAACAACACTTTCGGCTGATTAACCACCGCACGAGCAATCGCAA
TACGTTGTTGCTGACCTCCTGAAAGCTGTGACGGCTTACGCGGTGCCATTTCTTCCAAAC
GCACCATACGCAAAGCTTCCATTACACGAGGCTTGATTTCCGCTTCTGGCACTTTTTGCA
TACGCAAACCGAAAGCGACATTATCAAAAATGGTCATATGAGGGAAAAGTGCATAACTTT
GGAAAACCGTATTTACTGGACGTTGCTCTGCATCAACATTCGATACATCTTGTCCGTCAA
GAATAATTGAACCATCAGTTAAATCTTCAAAACCTGCAATTAAACGCAATACCGTTGTTT
TACCACAGCCAGACGGACCAAGAATGGTTAAAAACTCACCGTCATTAATTGTAAGATCTA
AGCCATCAATAATTGTTTTTTCACCATAACGTTTCGTTATAGAACGAAGCTCAATAATTG
GTTTTTGCTCTAACTTTTCCATTGATTTTTGTTTTCCCCCTAGGGCATAAATTGAGAAAA
TGCAAAAAAAGCTGACTAAAAATTCAGCACCTAGCAACATAATAAATATGTTCTTGAAAT
AGCTTGCAATGATATAGCGAATGGGGGGGGGGATGAAAGCAAAAATTTGCAATTTTAAGG
AAATTATTGAAGTATCTTCTCATAATTTCAGACCAACTTTGTCTAAAGTTTTCCATAGTA
AGTTTAATATTAGGCTTAGATGCATTACAAAATCGCTAGATTGTTGCATAATATTGTTAC
AAGATGGAAGTATAGAAACTTAATACAAATAATTATTGAGTTGAATTGCATAATTATGCA
TAATAATCACCAAGACAAGCGGTGAGAAACCGCCTTTTATTTGCAATTTAATTTATAAAG
GATACTGGATATGGCACTTTGGGGTGGACGTTTCACACAACAAGCAGATCAACAATTCAA
ATATTTCAACGATTCATTACGTTTTGACTACCGCTTGGCGTTACAAGATATTGACGGCTC
AATTGGTTGGGCAAAAGCCATTCATTCCGTAGGGATCATCAATCAAGCGGAATTAGTCGA
ATTAATTGCGGCGTTAAAGCAGTTGCGTGCAGAAGTTGCCCCTAATTTAGCCATTGTGCT
ACAAGAAGATGCGGAAGATATTCATAGCTGGGTTGAGCTACAACTGATTAAAAAAGTCGG
CGATCTCGGTAAAAAACTGCACACAGGACGTAGCCGTAACGACCAAGTTGCCGTAGATAT
GAAATTATGGTGTAAAGCCCAAGTGCTTTCACTACAAGAGTCTATCCGTGCGTTACAAGA
AAAATTGGTGGAAACCGCAGAAGCTAACCAACTTTCTGTAATGCCAGGTTATACCCATTT
ACAACGGGCTCAGCCGATCACCTTTGCCCATTGGTGTATGGCATATTACGAGATGTTAGA
ACGAGATTGCAGCCGTTTAACCGATGCTTATAAACGAATGAATACTTGCCCACTAGGTTC
AGGGGCGTTAGCGGGTACGGCTTATGCAATCGACCGTGATTTACTCGCACAAGATCTTGG
ATTTGAAACCGCTACTCGCAACAGCTTAGACAGTGTATCTGACCGTGATCACGTTTTAGA
ACTTTTAGCGGCGGCTTCTATTAGTATGATGCACCTTTCTCGTTTTGCCGAAGATCTCAT
CATCTTTAACAGTGGTGAATCTCACTTTGTCGAACTCTCAGATCGTGTGACTTCAGGTTC
ATCATTAATGCCACAGAAGAAAAACCCTGATGCCTGTGAGCTTGTGCGTGGTAAAACTGG
GCGTGTGTTTGGTGCGTTAAGCGGTTTATTAGCAACTTTAAAAGGCTTGCCGTTGGCTTA
CAACAAAGATATGCAGGAAGATAAAGAAGGGATTTTCGATGCGATTGAAACATGGCAAGC
GTGTGTCAATATTTCAGCATTAGTGTTAGAAGATATTAAAGTCGATACTGAGCGTACCAA
AGAAGCTGCACAGCAAGGTTACGCAAATGCAACAGAACTTGCAGATTACTTGGTTGCAAA
AGGTATTCCGTTCCGTGAGGCACACCACATTGTTGGTGAAGCAGTAGTTTATGCAATTAG
CCAGAAGAAAGCCTTAGAAGAGCTAAATTTAGATAAGTTTAAACAATTCCATTCTGTGAT
TAATGATGATGTTTATCCGATTTTATCGTTAGACTCTTGTTTGACAAAACGCTGTGCCAA
AGGCGGCGTGAACTTAGAGCGTGTAGCTGAAGCGATTGCCGCAGCAAAACAAAATCTAAA
TCAATAATAAGAATAGGGATGTATCGTTACATCCCTTTTGTCTATATAAAAGGAGCAAAT
ATGACAAAACAACTTACCCCAGAGCTTGTATTGGTCGATTACAACCAAATTCCAGTGCTT
GAAATTACTCACCCGAAAGTGAAAGCGAAGGTGGCTTTACAAGGTGCGCATTTATTGAGC
TGGCAACCTGTTCACGCTGAGCAAGATGTTTTTTGGCTCAGTGAAGTTGAGCCGTTTGAG
CAAGGCAATGCTATTCGTGGTGGCGTGCCGATTTGTTATCCGTGGTTTGGTGGTGTAAAA
CAACCCCCACACGGTACCGCTCGTAATCGCTTGTGGGAGCTATCTCACTATCAAGTTCAA
GCGGATCAGGTCAAACTTGAATTTAGTCTGTTTGATGAAAATCAGCAATTAGAAGCAAAA
ATGGAGATGGAATTAGGGATAACTTGTCAGTTGCGTTTTACCCATTTAGCTCAAGGCGAA
GCACAAGTGGCATTACATAGTTATTTTAATGTCAAAAACATTGAGCAGGTGGAATTGTTT
GGCTTACCAGAACAGACCTTTAATTCCCTTATTCAGCAACAGCAAGCGGTTAGTTCGCCA
CGCAAAATTGCGGAATTAGTTGATGAGATTTATCGTGCTAACCAACAACCAACGCTGATC
CAAGATCTTGGCTATTCCCGTCAAATTATGGTTGAACATCAAAATGCCAGCGAAGTGGTG
GTTTGGAACCCGTGGCATAAGGCAATGAGCGGAATGAGTGAAACGGGATACCGCACGATG
GTGTGCGTTGAAACTGCACGGATTTATCAATTAGTGCAATCAGGCGAACAAGTTAGCGTG
AAGATTAGCGTCAAACCCCTGTAATTTATGATATGATTTACCCTATCAAGCCCGATAGGG
CATTTTTATTTTGAGAGAATAGTATGACAATGTTAAAAAATGATCGTTATTTAAAAGCAT
TATTGCGTGAACCTGTTGATATGACACCTGTTTGGATGATGCGTCAAGCAGGGCGTTATT
TGCCTGAATATAAGGCGACCCGTGCAGAAGCAGGGGATTTTATGTCGTTATGTCGCAATG
CGGATTTAGCGTGCGAAGTGACTATTCAGCCTTTACGTCGTTATGCGTTAGATGCGGCAA
TTTTATTCTCTGATATTTTAACTATTCCAGATGCAATGGGATTAGGCTTAAGTTTTGGAG
CAGGGGAAGGCCCTAAATTTGCTCGTCCGATTGAGCGTAAAGCCGATGTCGATCATCTGC
CTATTCCTGATCCTGAACAAGAACTGCAATATGTGATGAATGCGGTGCGTACCATTCGCC
GTGAGTTGAAAGGCGAAGTGCCATTGATTGGTTTTTCGGGTAGCCCTTGGACATTAGCGA
CTTATATGGTTGAAGGTGGAAGTAGCAAAGCCTTTACCAAAATCAAAAAAATGATGTATG
CCGAGCCTGCGTTGCTACACGCTCTGTTAGACAAACTGGCTGACAGCGTTATTCTTTACC
TGAATGCACAAATTAAAGCTGGTTCTCAGTCGGTAATGGTCTTTGACACTTGGGGTGGCG
TATTGGCACACCGTGATTACAACGAATTTTCCTTACGCTATATGCACAAAATCGTCGATG
GCTTAATCCGTGAAAACGACGGAAGAAAAGTGCCTGTGACCTTATTTACAAAAGGTGGTG
GTCTATGGTTGGAAGCTATCTCTGACACAGGTTGTGACGCAGTAGGATTAGACTGGACGG
TAGATATTGCTGATGCTCGTCGTCGTGTCGGACACAAAGTTGCATTGCAAGGCAATATGG
ATCCAAGCGTACTTTATGCAAGCCCTGAACGTATCGAACAAGAAGTCAAAGCGATTTTAG
CTGGCTTTGGGCAAGGCTCAGGACACGTCTTCAATCTGGGACACGGTATCCATCAAGATG
TTCCGATAGAAAGTCCGAAAGTGTTTGTGGATAGCGTTCATGCCTTTTCACAGCAGTATC
ACAAATAAGGATAACGAATGAGAAACCCTATTCATAAACGTATCGAGCGTTTTGAAACTT
GGCAACATCTTACCTTTATGGCGTGTTTATGCGAACGTATGTTGCCTAACTTTCAACTCT
TTTGCGAGGTCAGTAAGCGGTCAGATGATGCTAAAACTTTTCAAAATATTCTCAATTTAG
TCTGGGAACATTTAACTGTCAAAGGGGCGAAAATCAATTTTGAGAACCAACTCGAAAAAT
TGGAAAGCATTATTCCTGATGTCAATGAATTTGATTTTTACGGCGTATTCCCTGCCGAAG
ATGCTTGCCAAGCATTAGCAGAAGTTTTACATAGTATTATCGCCGGAGAAACATTAGAGC
AGGCAATTAAAATTAGCCAAATTTCACTTTCGACTGTGGCAACCTATTTAGAAACACAAG
CTGATCGCAGTTTAAATGAACAAGAACTGAAAAATGCACCAGAAATTCAAGACGAATTAG
ATGTGCAATGGCAGGTTTATCGTTTGCTTAATGAATGCGAAGAAAGGGACATCGAACTTA
TCTTAGGGTTAAAAAATGAGATTAGAACGAGTGGAATTAGCAATGTTGGGTTAAATTTTA
GTCAAAAAATGTGATTTAGCTAACAATTTTTGCATTATTTGCTTTGAGAATCGGGCAGTT
TGAATTAAGCTACACACCGCATTTTGCAATTTTATTTGGCAATTAATGCCATCTTAACTG
ATACACATCTTTAGAGGATAAAACTATGAACAAAACTGAGTTAGTCGATGCAATCGCAGC
AGGTGCAGATTTAAGCAAGAAAGATGCTAAAGCAGCATTAGAAGCAACTTTAAACGCAAT
TTCTGAAAGCCTTAAAAAAGGTGATTCTGTTCAACTTATCGGTTTCGGTACTTTCAAAGT
AAATCACCGTAAAGCTCGTACAGGTCGCAATCCAAAAACTAACGAAGCAATCGAAATCCC
AGCAGCTAACGTTCCAGCATTCGTTGCAGGTAAAGCATTAAAAGACTTAGTAAAATAATT
CCTTTACAAAGTGTTTTGCTAGAAGCCTAGAGAATATCTAGGCTTTTTTGCGTTTATCAG
ATTGTGATTTTCCGTTACAATAGCGATATTTGAAATACAGATAAACAAAACAATGAAAGC
ATCTATTATTAATAAACTAGACAGCCTAAGCGAACGCCACGAAGAGCTACAAGCCTTATT
GGGCGACGCAACAATCATCAGCGATCAAGAAAAATTCTGTGCTTATTCCAAAGAGTACTC
TCAGCTGGAAGAAGTGGTTAGCACCTTTAATCGTTGGAAGAAATTACATAGCGACATCGA
AGAAGCACAAATCTTACTTGATGATCCTGATATGAAAGAGATAGCAGCTGAAGAGATTGA
AGCAAACAAAGCTGAAATCGAACAACTTGAACGACATCTGCAAATCTTATTGTTACCAAA
AGATCCGAATGATGAATATAACTGTTTCCTTGAAATCCGTGCTGGCACAGGCGGTGATGA
AGCAGGTATTTTCGCAGGCGATTTATACCGTATGTACAGCCGCTATGCGGAAAGCAAACG
CTGGAGAATTGAAGAGCTAAGTGCTAACGAAAGCGAACAAGGCGGATATAAAGAGATTAT
CGTCAAAATCAGTGGCGAAGGCGTTTACGGACAGCTCAAATTCGAGTCTGGCGGTCACCG
TGTACAACGTGTACCAAAAACCGAATCGCAAGGGCGTATTCACACTTCCGCTTGTACGGT
TGCAGTAATGCCTGAGTTACCAGAAAGCGAAATGCCAGAAATTAACCCTGCGGATCTGCG
TATTGACACCTACCGTTCATCAGGTGCGGGTGGTCAGCACGTTAATACCACCGACTCTGC
GGTGCGTATTACCCACATTCCAACAGGTATTGTGGTGGAGTGTCAAGACGAACGTTCACA
GCACAAAAACAAAGCCAAAGCCCTTGCGGTACTTGCTTCACGCATTGTTCAAGTTGAGAA
AGAAAAACAAGCTCAAGAGCAAGCGGATACTCGCCGTAACCTACTTGGCTCAGGCGACCG
TTCAGACAAAATCCGTACTTACAACTACCCACAAGGTCGTGTAACCGATCACCGCATTAA
CTTGACCGTTTACCGTTTAGACGAAGTGATGAATGGTAAAATTGATGAGTTAATTCAGCC
GATTATTACCGAATATCAAGCGGATCAGTTGGCGGCGTTGTCGGATCAGAATTAATTAAG
GAATTGTATGAGTTATCTTACATTTATGGATTTTTGCTCTGGTATTGGAGGAGGGCGATT
AGGATTAGAGCTTAATGGTATGCAGTGTGTTGGGCATAGTGAGATCGATCCTGAACCAGA
TACTACTTATCAGATTTTCTTTAATGATCGGAACAATCTTGGGGACTTGACACAAATTGA
TATCCAAAAACTTCCTGACTTTGATGTAATGCTGGCAGGATTTCCTTGCCAGACATTTTC
GATAGCTGGAAAAAGAGAAGGTTTTGAAGATGATAGAGGGCAGATTATTTATCATCTCGC
GGATATTTTAACGTGGAAAAAAGTTCCTTATTTTATTCTAGAAAATGTAAAGGGATTAGT
TAATCATAATAAAGGTCAGACACTAAAATCTATTATTCAGTTATTAGAGCAATGTGGTTA
TGATGTTTATTATCAAGTATTAGATAGCCAATTTTATGGGGTTCCACAAATGCGAGAGCG
TATTTATTTTGTTGGGATCCGTAAAGACATAAAGCATAAACCTTTTGAATTCCCAACCCC
TGAACCAATTAAAGATATTGCTGAATGTTTAATTGAAGAACGAGATTATATATTTGATGA
AAATAATCCGACTTTTCAAAAATACCTTCATAATAAATATAATAACAATAAAGTAGAACT
GAATAATATCTTGCAAAAAGATTATCAAGTTATTGATTGGCGTCAATCTGATTTTAGATG
CTATGAAAAGAAATCCCCAACCTTACGAACAGGGCGGCACGGGATCTTATATACAAAAGA
TGGTAAGTTACGTAAATTAAGTGGCTATGAAGCCCTGTTACTGCAAGGATTTCCTAAACA
CATTGCAAGTAAAGTCGTAGAATATAATATCCCTGAAAATAAAATTTTATCTCAAGCAGG
AAATGCAATGACAGTTACGGTTATTCAGAAAATTGCTGAACAATTATTAAAGGTAATTGA
AAAATGAATTTAGTTGAATTAGGTTCAAGAACGGCTCACAATGGTTTTAAAAATGAACAA
GATATTGCGGAACGTTTTAATCAATGGCAATCTTCATTAGAAGCACAGCAATGGCTAACT
ATAATGGGCTATGATTTAACAAAAATTATGTCGGTTAAAGCTATTGTATTGCATGGCTAT
AAAGCAGATATAAATGTAAAAATTTTTGTATTTATGCAAGAGGCTGTTGATATACGTAAT
ATCCAAGTAAAACTAGTGAGTAATAAGAAAGGATTTAATCAAATTGATAAAAGATGGGTT
AGAAATTATCAAGAAATGTGGAATTTTGATGATCGGCTCTTAATTTTATTAAAATATTTT
ACAGGAGAATTACCACCTTATTTAAGTGGAACTAAGAGTAAAAAACGAATGTTTATTACA
GAATTTTCTCTTGAAGAACAACATTTGATTTTGAATTGGTTTCAACAAAATAAAATTCTT
GTGCTAACTGATATTATTCGGGGAAGAGGAGATTTTTCTGCTGAATGGGTATTAGTAGCC
CAAAAAATACAGAATAATGCACGCTGGGTATTAAAAAATATTAATGATGTTCTACAGCAT
TATGGACAAGGCGATATTAGTATTTCACCAAGAGGCTCAATAAAATTTGGGAGAATTACT
ATTCAACGTAAAGGAGGAGATAATGGTAGAGATACAGCTAATATGTTGCAGTTTAAAATA
GATCCAACCGAATTATTTGATATTTAATAAAGAATATGACCTACCAACAATGGCTCACCT
TTGCCGAACAAACCTTGCTTGAAAACGGATCACAAGATCCGTTTTTAAACGCCAAAGCCG
ATGCCAACATTCTGCTACAAGCGGTAACAAAACGTTCAAAATCTGCAATTTTTGCTTTTG
CTGAAACAGAACTGAACGAAAGCGAGCTACGCCAACTTGCCGAGCTACTCGCTCGCCGAG
CCAAAGGCGAACCGATGGCATACATCTTGGGCGAAAAAGAGTTTTGGTCGTTGCCTTTGG
CGGTATCCACGGCAACCTTAATTCCCCGCCCTGATACGGAACGCTTGGTAGAAGTTGCGT
TGGAATGGGCATACAAGCGGTTAGATTCAAGTAAAAATTTGCAAATTCTTGATCTTGGTA
CAGGAACGGGGGCGATTGCTTTAGCATTAGCGAGTGAATTGGGAACGAAAGCAGAGATTA
TTGGGATAGATAAACAGCCTGATGCGGTGCAACTGGCAGAGAAAAATCGCCAGAAATTAG
GATTTGAAAATGTCCGCTTTTTACAAAGCGATTGGTTTGAAGCCTTGAAAAATCAACGCT
TTGATCTTATTGTGAGTAATCCGCCTTACATTGATAAAGACGATGAAAATTTAACACAAG
GTGATGTTCGTTTTGAACCATTAACCGCACTGGTTGCCGAACAAAACGGGCTGAGCGATT
TGCAAAAAATTATCCAAAACGCACCGCTTTATTTAACCCCAAACGGGGCATTAATGTTAG
AACACGGCTGGCAACAAGCTGCGAGTGTTCAAGATATTTTCCAACAAAATCAATGGAATG
CAGTCACTACGTTCCAAGATTATGGCGGTAATGATAGAGTAACAGTAGCAATATGGACAA
CATAATTAACGATATTTTCCAAGAGATTAAAAAGCCTAAAAGCGTGGTAAATAAAGTTCA
GCTTCAGAAATTTCTTTACCGTGAGTTAGTTCGCTTAACCTTGATGATTGACGATAACCT
GTCTGAACCGCAGGTGTTAGGCTTGATGTCGGCACTTGTCAAAAAAGCTCGCTATGATGT
GAATGGGGAAAGCGATGAAGAACGTTTAAACCAACTATTGAGATTGGTTTATCAAGAATG
GGGCTTTCATTGTCATCACGCTGAGTATTTCTATACAGATAACTTATTGATTAATAAGGT
TATTCGTAAATTTCGTGGAATGCCGGTCTCTTTAGGAGCAGTAGTACTTTATTTGGCGGC
TTCGCTGAATTTACCCTTGTACCCTGTCAATTTCCCGACGCAATTAATTTTGCGTGCTGA
ATTGAAAAATGAGCAAGGCAGAACAGAGGTGAAATTTATCAATCCGTGGGATGGCTCTGA
GCTAAGCCGTGAAAAATTGGAAAAATGGCTCGAAGGGGAAATGGGCTACGGCGTAGAATT
AAACCAAGAGTATTTGCGTATTGCGGAAGAAGATGAGCTATTAGAGCGGTTAGAAACGGT
ATTTAAAATGGCTTTAACTCGTGAAGGTAAATATGAAGAAGCACTGCGTTTAATCGAATA
TCGATTGGCTATTAGTCCTGAAGATCCTTATGAAATCCGTGATCGTGGAATGATTTTAGC
GAGTATGGATTGCTATCAAGCAGCTTTTGATGATTTAAGCTATTTTATCGATCAATGCCC
TGACGATCCTTCTGCAATGATGTTAAAACTTGAAATTGCAGGGCTTGAGAAACAGAGTAA
GGCGAGTGTAGTACACTAATTTTAATTTAAACAAGGATACTTTATGCAACAAAAAACAAT
CTCTCTCGGCAATATCGACATTGCAAATAACAAACCTTTCGTATTATTCGGGGGAATGAA
CGTACTTGAAAGTCGTGATATGGCAATGCAAGTCTGTGAAAAATATGTCGAAGTTACGCA
AAGATTAGGCGTGCCTTATGTCTTTAAAGCTTCATTCGACAAAGCAAACCGCTCATCTAT
TCACTCTTATCGTGGGCCTGGTATGGAAGAAGGTTTAAAAATTTTCCAAGAGTTGAAAGA
CACATTCGGTGTCAAAATCATCACCGACGTACACGAAATCTATCAATGCCAGCCTGTTGC
AGAGGTGGTTGATATTATCCAGCTACCTGCATTCCTTGCTCGTCAAACAGATTTAGTCGA
AGCAATGGCACGTACAGGTGCAGTTATCAACGTGAAAAAACCACAATTTTTAAGCCCAGG
ACAAATGGGAAATATCGTAGAAAAAATCGAAGAGTGCGGTAACGATAAAGTGATTTTATG
TGACCGTGGCACAAACTTTGGCTACGATAATTTAGTCGTGGATATGCTTGGTTTTAACGT
AATGAAAAAAGTGTCAAAAGGTTGCCCAGTGATCTTTGATGTCACCCACTCATTGCAATG
CCGTGACCCATTTGGCGCAGCGTCAGGCGGTCGCCGTGATCAAGTCACCAAACTTGCCCG
TGCAGGTATGGCGATTGGTTTGGCAGGTTTATTCCTAGAAGCTCATCCAGATCCAAACAA
AGCAAAATGCGACGGTCCATCAGCCCTTCCGTTGTCTAAGTTAGAAGCCTTTGTTTCTCA
AATGAAAGCGATTGATGATCTCGTGAAATCTTTTGAAGAGATTGATACGTCTAATTAAGT
TTATCTGTAGGGGCACACTACATAAGCGGTCACTTTTAGGAAAAATTTTGCAAATGTGAA
TTGGGAGAATAAAAATGAAACAGTCCATTCGCCACAATAAAATTATCGAATTGGTTAATC
AATTAGGCTATGTCAGCACGGAAGAGCTTGTTGCTCAATTGAATGTGAGCTCTCAAACAA
TCCGACGAGATCTGAATGAACTTGCCGAAAATAACTTAATTCGCCGACATCACGGCGGTG
CAGGTGCGCCTTCTACCAGTGAAAATAGCGATTACATTGAACGTAAACGGTTCTTCTCTC
TGCAAAAAGAGTGTATCGGAATGAAAGTCGCTGAGATGATCCCTGATGGTGCTTCACTTT
TTATTGACATTGGCACTACCCCTGAAGCAGTTGCCTTTGCACTACTTTCCCATAAAAACC
TTCGAATCGTCACCAATAATTTAAACGCCGCTCATATCCTTAAAGAAAAAGAAGATTTTC
AAATTACAATTGCAGGCGGCGGTTTACGCACCGATGGCGGTATTATTGGCGAAGCAACCG
TCAATTTCATCAATCAATTTCGTTTAGATTACTGCATTTTAGGCATTAGTGCGGTAGAAT
CTGATGGCTCAATGATGGATTATGATTACCACGAAGTACAAGTTAAACGTGCGTTAATGC
GAAATGCTCGCAATGTGGTTCTTGTTACCGATCATTCCAAATTTGCTCGCAATGCGATTG
TGCGTTTAGGTGATGTCAGAGAAGTGAATTATCTCTTTACTGATCGCCCATTGCCAATAG
AATTGCAAAACCATCTTATTCACAGTGATGTCGCTGTGCATATTTGTAACGAAAAATAAG
AATGAAATCACATTTTAGTCAAGACAAATGGTTGGCTTATATGCAATTAATGCGTTTAGA
TAAGCCAATCGGTACTTTTTTATTACTTTGGCCGACCTTATGGGCGTTATTTGCAGTGGC
AGATGACGTTCCGCCTTTACCTATTTTAATCATCTTTGTGCTTGGCGTAATTGTGACGCG
TGCGGCAGGCTGTGTCATCAACGATTATGCCGATCGCCACATTGACGGTAACGTAAAACG
AACATCACAACGTCCACTTGCCACAGGCAGAGCCACAGCAAAAGAAGCCAAAATACTCTT
TGCCACACTGATTTTTATTGCCTTTCTGTTGGTATTACAATTAAACCTTTATACTCTTGG
CTTATCTGTGATTGCCGTTGCTTTAGCCACTGTTTATCCTTTTATGAAACGTTACACACA
TTTACCCCAATTTGTACTGGGAATGGCGTTTGGTTGGTCAATTCCAATGGCATACGGAGC
GGTAAGTGAAACCTTACCCCTAGAGTGTTGGCTACTCTTTTTTGCTAATCTTGCTTGGAC
GGTTGCTTACGACACCCAATATGCAATGGTGGATAGAGATGATGATTTACGAATCGGTGT
AAAATCAACTGCAATTTTATTTGCTCAATACGACAATAAAATTATTGCCTTATTGCAAGC
AACTGCATTAGTCCTACTCACGATTTTTGGAAAAATAAGCCACTATTCAACCGCTTACTT
TATTGCATTAGGGATAACTGCTACCTTATTTATCTACCAATGCAAACTCACCAAACAACG
TGAACGAGAAGCCTGTTTCAAAGCCTTTTTAAATAATCACTATGTAGGAATGGGGATCTT
TATTTCGATTTTAATCGGCATTTACACCGCCTAGTATTGAAATAGTGTTGAAAATAAAAA
CAACCGATTGAAACCACACGATTTTTACTTGCAACCTTAACCGAAGCCCCCTATAATGCA
CCCATTCAGCTTGCCAGTGTGGCGAAATCGGTAGACGCAGCGGATTCAAAATCTTCTGCG
TATATGAACGGTAAATCTGGCAAAATCAAAAATACCACCTCAATGCCTGAGTGGTGAAAT
CGGTAGACACAACGGATTCAAAATCCGTCGCCCCTAAAGCGTGTCGGTTCGAGTCCGACC
TCAGGCACCATCGTCTTAGACTGCACAAAAGACAAATTTCTTTACTAATTAAAATGGAGA
GATTTGTATGCCACAGTCTATCAAACCGTTTATTGTTACAGTAATGTTCAAAGGTGGAGT
AACAAAATCAACGAATGTTGCAAATATAGGTGCTTTCTGTGCTGATCACGGTATTAAAAC
CTTAATGATCGACACTGATGTTCAACCTACCCTATCGTCTTATTATCATATTGAAGATTC
TGGACCTTTTGGATTGTATGAATTTTTCACTCGTCCTGATCTTCCATTAAAGGAGATTAT
TTCTCGGACCGAATTCTCTAACTTGGATTTAATCCAATCTAACGATCCACTAGATAAGCT
CTCTACCGAGCTTACAAGTACACCAGGAGGTATCCTAAAATTTAATCAGCTTGTTAAAAA
AATTGATGGCTATGATTTAATCATCATTGACACTAGAGGTACACGAGGCATAACTGTTGA
TATGACAGTCCTTGCTAGCGATCTTATCCTTTCTCCACTAAGACCAGAGTTGGTATCTGC
TCGTGAATTTATGCGTGGTACCTTAGGTATATATAAAAATCTACACATTTTTACAGACTA
CGGTATACATCTTCCACCACTCAAAGCAGTAATTAACTGCGTTGATCATACTAATGATTC
AAGAGAGGTTATCGCTAATCTCAAAGATTTATTTGCAAATACAGAGAACTCAAATATTGA
ATTACTTGATTTTGTAATCCCTTCTCGGGTCGCATATCGAGAAGCAGCTACTAGAGCTCT
ACCTGTACACAAACATAGTTCTAAAGAAGCTGAAAATATCAGGATTTTGTGTTCATTACT
TTTCCCACAATGGGTGGATAAATTCACTACAAAATGTAAGTAATAGGGGGAAAGTATGAC
TAAATCATCTACTACATATCAGCCAACACTAGTTTACTCAATGAATGCTGAACAGGGGGT
ATTAGGCGGCTTACTCATCAATAATGAATTATGGGATGACGTTTCTCTCTTGTTGAATGA
ACATAATTTTTACATTGGGGCACATAAAATCATTTTTAGGGTTATGTCTCAACTTTTTGA
GGCTAATTTACCTGTAGATGTAATTACTTTGGAACGGAGACTGAAAGAACTAAATTTATT
AGATCAATTAGATTTTTCTTATCTCATTGAGCTTAGTAAAAATACTCCTAGCTCTGCTAA
TACCGCAGTTTATGCTTCTATTGTTAGACGTGACAGTCAAGCTCGTGAGCTATTTGTTCT
CGGTAATGAGCTCAAAACAGAGTCTATCAAGGTCAATTCACAAGAATCGCTAGAGACTTT
ATTAGAAAAGACAGAAAAAAAACTGACGGATCTTACCCTAAATGTTCATGAAGAAACCAC
TGTTGACCTAGCAGGTGTCCTTAAACAAGTTTTACAAAAAATGGATGCTAGTTGTAAAAC
TAATTCTGTGGTTACAGGAACATCGTTTGGTATTGAACGATTGGATTCAAATACCGCTGG
AGCACAAAATAGTGACCTAATTATTCTTGCGGCTAGACCATCAATGGGGAAAACAGCCTT
ATCTATTGTATTTGCTGATGGTGCTCTAGAGTCTCAGAAAGATAAATCTGTGCAGTATTA
CAGTCTAGAAATGCCAGCAGATCAAATTCTGCAGCGTTTTATTTCTATGAAATCTCGGGT
GGAATCGCAAAAGTTGCGCCAAGCAATGCTCATGAACGACGAAGATTGGGCTAGATTTTC
AACGACTTTTGAATATATCAATAATAATTGGGTAAATAGGTTGCTTATTGATGACAGTAG
CTATTTAACTCCACAAATACTGAAAACAAAGGTTCGCCGAAATGTACGGAAATATGGTCA
GCCTTCGATGATTATTATTGATTATCTTCAGCTAATGTCTGATCCGACCGCAAAAGATGG
GAGAAATAGAAATCTTGAAATTGGGAATATTTCTAAGTCACTGAAAGAGTTAGCGAAAGA
AATCAATTGCCCTGTGGTAGCTCTTTCTCAACTCAATAGAAATTTGGAACAACGAGCAGA
TAAACGCCCAATGCCTTCAGATTTAAGAGATTCAGGCTCCTTAGAACAAGATGCAGATCT
CTTATTATTTGTATATCGAGATGATGTCTATTACCCAGATTCGGAGTTAAAAGGAATTGC
TGAAATCATCATTGGCAAACAACGTAACGGTCCGATCGGTACGGTAATGACGAAGTTTTA
TGGTCAATACTCTCTCTTTGAGAATATACCTGATGAAGAATATAAATTTGGAGCAGATTA
TGAGTAGTGGAAAAAATCCATTTGCTAATGGAAAATCAAAAGAAGAAAGACGACTAAGTA
TGTTGCAGCAATTAACTCAGCCTGCAATCCACAATACATCACCAGACTATAATACACCTA
CAGCTCATACTGTTTCAGGTGAACATAAAAAACGTTTAATTGTAGTTACGTTGGATAAAT
TACGCCCCTATGAAGGCAATCCTCGTAAAACCAAAAATCCAGCCTATGAAGAAATTAAGG
CATCTATTAAATCAAGAGGACTCGATCACGCACCTAATGTTACACAGCGTCCAGGCGATA
GTTTTTATACTATTGCTGACGGCGGTAATACTCGCTTACAAGCTTTGAAAGAGTTGTTTA
CAGAAACCCAAGATCCTCGTTTTTGGTCTATTGAATGTGTCTTTAAGCCTTGGGAGGGTG
AAGCTAATGACATCAATTCTAAGCTCAATATGCTTATTGGGCATTTAGCGGAAAATGATA
TTCGTGGGGAGCTTTCATTTATTGAAAAAGCCTTGGGAATTAGAGAGGTTAAGGCATTAT
ATGAAGAAAAATATAAAGAATATTTTTCTCATCGTAAATTATCAGAAAAGCTTGGTGAAA
ATGGATATCCGATCTCAAACCAAATTATTGCCAGAATGGAGCAATGTTTAACTTATTTAT
ACCCCCATATTCCTAATATACTGTTATCTGGATTTGGTAAAGCACAAATAGAGAAACTAT
TAACTATCCATAGAAACGCCCAAAACTCTTGGGACAAGTATAAAGAAGAATTTCCTGTAA
ATAGTGATTTTTCTAAATTATGGATGAATACACTCTCTCCTTTTGATGAGTCACCTGAAA
ATTTTGCCATCTCTGAATTTGAGGATGTACTGATTGGCAACATTTCTGAAGCCTTTGCAT
ATCAAGTTACTTATGAAGCTCTTAAATTAGAAATCAATTTGGAAGAGCGAAAATTACAAC
GTTTGCTAGAAAAGCAGCCCGAAATCATTCAACGTGCAACGGATAGCGAGCATCGTATAC
ATGAAATTCAAGATAAGGAGAATCATAAAGAAACAGCTGAAACCCCAGTTACATCACAAA
AAGAAGCTAAAGATGCTACTCCCTATTCTATGTCGGTATCTACAATATCGAATGAGCCAG
AATCTGTGGATGAAGTCGATCACCAATTCAATATTCCAAACGGAGATTCTAGTAACTTAG
CATCTATATCAATGCCAAGTATTGATACCGATAATGAACTCTCTGAAGCTATCGCACAAC
ACTTTGCTGGATATGGATTAACCCCAGGTGTCAATCCAGAAACTCAGAGAGCTGAAGAAG
CGATAGAAAATGGATTGGAATTCGCAAATCAAGGTAAGCAACCCGTCACTAATATTTGGA
AAATTTATCCAAATCGCTCACATAAGATGGATGCCTTTTCTCTCGCTCTAGATATTGCAG
AAGAATATGGTATTGCTCATCTTATTCAGCACGTGGTCTATGAACTCGTAGACTACAGTT
TTACTGTATTACCATTAGATATTACTGAGCCAAATAAAACAACGGTCTTTATACACTCTC
TACTGTCTATATTGATGACCGATAACATAGATAAAAGAGATGTAGAGCGACTATTAACAC
TATCTGCTACAGCATTGGTTGGTACATTACGAGATGCACCAGAAATCTCTGACCTAGTGC
TCGTTCGTATTTTCCGCCTTATCCGTATTGTCCGTTATATAAAAGAACAAGTCCGTATGG
GAGTATAAGATGCTTAATACAACACTCAATCAAGCCATTATTTGTGAGATTTTATCTCAT
ATTAGAAGAGGTGAAATCCATTATTGCCACCAATTAGGTTTTGATGAATCTGAATTATCA
GCAATTGATAATTTAACAACACAGGAGATTCAAGATTTAAGTGAAAGCCATATTTCTTTT
GCATCTATTCAAGTAAATCATGGCACATTTTGGAATCTCGTTGAAGCAGTTCGAGAGAAT
ACTCGCCAACGTAATATTATTGATAGAGCGTTGGAATTGGGTGCATCATCCGAGATGCTG
AATCATCGTTTTGGTTGGAGTTCTGCTGAAGTTTCGGCAAGAAGAAAATTACTTGGTATC
AAAGAAGCAATGGGCAGAAAACGTAATGCAACAGAAGAGGAAGAGCATCTTGTTTGGCAA
CTGTGGAATTCTCATAAGGACTCTTTAACTCAAAATGTTGAACAATCCGAAGAAGGTTTA
GACTTACTGATGTTTATTGCTGAAGAATCCAAAGTAAGTTTGACTGAAGTCTCCCGTTTA
GTTTCTTTATGGGAAAAAGGGAATCTCTAGATAAGAAAACCGAGATAGGGGGCTATCTCG
GTTTGATACTTTTCATTATCCATACGCATGGAGCTGCACATGAACAAGCAAATTATAAAT
ATTCAAACTGAAGTTGCAAGAAAAAAATTGATTGAAAAAGTAGAACAAAAAAATGAGCTT
GAAAAAAATCTCTTTCAAGGTTTGTTATATGTTGGTAATCGCCATGAAACGGTACCACTT
AGATTATTAACAGATCAATACTTAACACCTAGAGCAAAAACAGCTTGGCAACTTATTAAA
TTGAATGCATATCAGTTTCAAGGCTCAGTATTTCCTTCGTATGAAGAATTAAGCTTATGG
TTATCAGATAGAGCTTTTCAAGGAAAGACTGTTTCAAGAAAGGTGGTGAGCCAAACATTG
TTGATCCTTAGATTAACTCGTTGGCTTACATTGTGTGAGACTGTTCGAAATGCTCATGGA
CAAGTATTAGGTAATGTGTACATCATGAATGATGAGCCACTAAGTCTCACAGATGCTATT
CAACTCAACAGTGACTATCTGCGTATTGTTGAAAAAGCAGCTTTACATAAAGATCCATTA
GTTAGAGATATTGCCTCAGCAATAATTACTCGAATTTTGGAACATAAAGACCAATTATGG
CACTTTATATCTCATATTGGTGTAATAAAAGAACGTTATAAGCATCATAAGGATAGTGTT
GTCATCGAAAAAACAGCTACTGAATTACCTGAAAATATAGCTATTGCCGTCCAAGAAACT
CAGGAAAAACTACTGAGTTCCGATATGGAACTCAGCAAATATAATAGGGAACTTGGTGAA
ACATCAGTAAACCCACAGAGTTCCAATATGGAACTCTGTCACCAACATGAAGCTAACCCA
TTGATTTTAGGCTTAGTTCCATATCGGAACTATGTGGAAGTCCATAGTACTAGTACTAAA
AGTACTAATATAAAGTACAGTACTAGTACTGGAGACGATTCTCATTTGAATGACTTAGAT
GGATTCCAACTTAGTGCATTGGAGAAAAATTCGATTTTGTCGGCATTACAGCCGTTTGAC
GACGATACTCGCAAGGCAATCTTGTTTGAAGCTAAAGAACGCATATCGAAAGGTGATATC
AAAAAACCAGCGGCATATCTTTTCAAAATTGTTCAGCGAGCGATTGTGGGAGAATTCAAA
CCATATTTGATTAACAAAGCTCAACAAGCGGAAAACAAACAACATTATGACAAATACCCT
TCTAGGGCTACGAAATATCTACCAAATACTGTTCACTCTCCATCAGAGGCTGAACGAAAT
CAATCACTTGAGATAATTCGTCATCTATCTCAGTCGATGAAATCTAGCTAACGATACAGC
TGTGGGTAACAACTGGTACAAAAAACATACAAAGTGTTACCACTGGCGACAGTTGGTACA
AAAAATATATAAAGTGCCACCCTAGGTGGCAGTTGGTACAAAAAATACACAAAGTGCCAC
CCTAGGTGGCAGTTGGTACAAAAAATACACAAAGTGCCACCCTAGGTGGCAGTTGGTACA
AAAAATACACAAAGTGCCGCCCCAGGTGGCAGTTGGTACAAAAAACATACAAAGTGTTAC
CGCTGGCGACAGTTGGTGCAAAAAATATACAAAGTGTCGCCCTAGGCGACAGTTGGTACA
AAAAATACACAAAGTGCCACCCTAGGTGGCAGTTGGTACAAAAAATACACAAAGTGCCGC
CCAGGTGGCAGTTGATACAAAAAACATACAAAGTGTCGCCACTGGCGACAGTTGGTGCTA
TTTTTAATCAAAATAAAAGGGGTAAATTATGACTCAGGAATATAACCATGAATTAGGTGC
ATTACGTAGTAATATTACGCTCACACTTCATTCTCAATATGCCACTAAAATGTGGTTAGG
ACGCCCAATTGTTCGAGAGGGCGATAAGATCATTAAACCACAAATCCTTAGCATGCCTGC
ATGTCTCTCGATTCTTTCTCAAATTCAAAAAGATGCTAGTAACGACGACCCTTACGCAGA
CTGGTATTTGATAAACTTTGAAGATAAAGTTTTACAATACACTGCTGAAATGAAAAAACT
TATCAGTGATCTTGTTGATATTTATGCCGATAATATTCCTGAAGGTATTGATATTTCTCG
CTGTGCCAATATTTCACCTGTCACTTATCCTATCTATGTAAACTCTCAATTAGGTTATAA
ACTAATTTATCTATTATCAGAATTCGATATGCTTGCTCGCTCTGTAATGACAGCATCGCA
TATTGCTATCATGACCAAAGATCAGGCTCGTGAGTGGCTAGAAACTGGTGCAGGACTTAT
TCGAAAATGTTTTGGTGTCGTTGATAATTATAAAAATTCAGGGATAACTCGACAGGATGC
TCGAGATAATAATGTCCGCTACCAAGAGGCGATAAAACGACTCAGATTTGAATTACCAAC
AGATATCCTTAGTGGTGAAAAACGAGCTATGTTTGCTCCAAACATTAAAAATCAGCAAGC
TGGCTCAGAACTTGATGATGTAACAAGCGATTCAGAAGTAATGGAGTAAATTCATGAATG
TGTACAGTCTCATCCCTGAAGATATGTATAAAACGTTGACGCAGAAAACCAACCTGAATG
GGTTTATTCGTAGTCTATTCGGTAAGATTGAAAATATAGAAACTTATGAGCTCTTACTTG
ATGAAGCTCATAAAGTGCGTCAGGGCTTTATTGAACTTCAGCCCACTATGATAAAGGGAA
TATCAGAGAACCTGATCTCTACATTGCCCCTTCTGTTTATCAAGGATAATGCTAGCCGCT
CAGGTGCAAGCTATTTACGATGGCGAAATATCAGTAATTCTAAAAATGGAGAATTTGCTT
GGAGAAGTATTATTTTAGATCCTAACCAGCCTGAATCACTAAAGGCATCTTTGGTACAGG
CTGAAAAAGAGCGTATTACATTAAATATGCAAATGGCAATTATTGCTCACATTATTCGAC
AGCTAACAGAGTGTAAAGATAAGCTGAATCAAATTGAACAGTATGTTAAATAATGTATGC
AAAGCCTAGAAATATCATGTATGCATAGCCTAGAAATATCATGTATGCATAGCCTGTAAT
AAAAGGCCTTCAAGGGTAAGGGTGCAAGCCCCCTTACCCTTGACGAGAAAAAGCCTTTGT
CTTACGGAGTAATAATGTCGATTGTAAAAACCAGATTTAGTATTGAAGTGGATAATGAAT
TATCAATCGATCACTAAATTGAGTAAGATAGAAATTCATGGCAAAACAAGTTCAATTAAT
TGATCTCTTTAAGTGATAAATGTCGTCTAATAAAGCAACTACTTATACTTACAAGGAGAA
TGACTATGTCTGGCGTGAATAAGGTCACAATTATTGGTAATCTTGGTACAGATCCTGATG
TTCGTACTATGCCTAATGGTGATGCTGTAACAACACTCAGTGTTGCTACAAGTGATGTGT
GGAATGATAAGAATACGGGGGAACGGAAAGAAGTCACTGAATGGCACCGTATTGTATTAT
TTCGCCGTCAAGCTGAAGTGGCAGGGCAATACTTACATAAAGGTTCGAAAGTATACATTG
AAGGAAAATTGAAAACACGCAAATGGCAAGATCAAAATGGTGTCGATCGCTATACCACAG
AAATTTGGGCTTCTGAGTTACAGATGTTAGACAGTAAACCAAGCAATTTTCCACCACCTT
TAGGTGAGTCGCAGACAAAATCTCAACAAAAACACTCTCCACAACCTGAACCACCGATGG
ATAATTTCGATGATGATATTCCATTTTCTCCAATTCACCACGGTTTTAGCAAACATTCTA
TTTATGTAATTTAACTAACACAACCTTACGTTGGGCCAGCGTAGTAAAACAAGTGGCCAC
CATAGATATTCATTTAATCTATTCAGGTACTCATTTTTAAGGGGAATTACATGCGTTACA
TCAAACACAGTTTATGTATTATTTCTATGCTACTAATTTCAAGCTGTGCTGAACTTTCGG
AAATTAATAGTAAGGTTGGAGATTGGGCTGGTAACATTAATCAATCTATCAATTCAAATA
GACAGGTAACTGAAGACTCTATTACTTCAAAAAGAGATATAGATACACTCTATGTGCGTA
TTAAGCGAGAAATCGGTTTCGCTACCAAAGAAGAAGCCATGAAATGTAATCCAAATGTTG
ATATTAGCTGTAAATGGAAAGAAGCTGCTATCACTGAAGGTGGATATGTTCATGAAAGAA
CGCCTGGTGTCTACTATCGTATGGCTGAAACATTCGGTAATAAAGGTCAATATTATGTAG
ATGTGACACTAGAAAAAGATGGCAAAGGCACCCAAATATTTTGGAAGGTTCGTGGGAGTA
AAAGTTTTGCAGCTGAAATTAAAGCTGATATTCTAAAAGCTATTAAATAAAAAAATTGGA
TTTACATATAATTCTATTGCTATTAACTATTTTCTGTAAGAATAGAGTTTATAACAACAC
AGATAGACCCTAGAAAGACCACAACGATCTAACTAGGTTGGCATACTTGGCATCCGAAAG
GATGCCGTTTTTTATTTCCCTTTCCCAAACAATTAATAATTGTTCTCTATTTTTTGCATA
TCTATTATTAAATTCTTCAAGTATTGCAGGAGATATCGTATGAAGCTCTATCTTTGTGAA
AAACCTTCTCAGGGAAGAGATCTAGCTAATGTATTAGGCGCCACGGTGAATGGTGATGGA
CTTTTAACAACACAAGATAAATCTATTGTCGTGACTTGGGGATTCGGTCATTTAGTTGAA
CTATATCAACCAGAAAATTACGATGAAGCATGGAAACGCTGGTCATTTGAAACTCTCCCG
ATTATTCCTGTTCAATGGAAAATGTCAGCTAAAAAAGAATCTAAGAAACAATTCAATGTA
GTGATTGGACTTATCAAGAAAGCCTCTTCAGTAGTCATTGCCACCGATGCGGACCGAGAA
GGTGAAATGATTGCTCGTGAACTACTTGATTTAGCAGGATACCGTGGGCAAATTCAGCGT
TGCTGGCTATCTGCTCTTGATGATGCCAGTATTCGCAAGGCATTACAATCTCTCAAACTA
GGCAAAGAGACAGAGTCTCTCTATTATGCAGGCATGGGACGTAGTCGTTCAGATTGGTTA
ATTGGTATGAATTTTTCTCGTTTGTTTACTTTGATGGCTCAGTCAAAGGGATATTCAGGA
AAACCACTGAGTGTTGGGCGAGTACAAAGCCCTACGCTCGCACTTGTAGTAAATCGTGAC
AGAGAAATTGCAAATTTTGTACCTAAATCACATTATGCGTTATCCGTTCAGTTGGCAACT
TCTACTGGTGAAAAATTTATCGCTGGACTTTCAGTACCTGAGCAATATTTAGATGAATCA
GGACTTTGTCTTGATAGTCGTGTCATACAACAAGCTGAGACCCAAATTAAGCAAGCAGGT
ACAGCTAAGGTCGTTTCTGTCGAAACCAAGCGAGAGAAAAAAGCCCCACCATTGCTCTAT
GCTTTAAGTGATTTACAGGGAGAATGTAACCGTTTGTTTGGTTTTGGTGCACAGCAAGTC
TTAGATATTGCACAATCCTTATATGAAATACATAAAATTACGACATATCCTCGCTCTGAT
TGTGGCTATCTCCCAGAATCACAATTTACAGATGCCCCTATGGTGATTCGTGCATTAGTC
AGCTCAGATGCCCATTTGCAAAATTTATTGCCACGTCTAAATATACAACAAAAAAGTAGA
GCTTGGGATGATAAAAAAATCACTGCTCACCACGGTATTATCCCAACTATCAAAAAAGCT
GATCTTAGCAAACTAAATGATGATGAAATGAAAGTCTATGATCTAATTCACCGTCGTTAT
TTGGCTCAGTTCTTACCTCATTTAGAAACAGATAAAACTATCGTCACACTCCAGTCTGCT
GGGCACACATTGATTGCGAGAGGGAATGTCATTGTTACTCCAGGATGGCGTATCTTATTT
GGTCAACATGCTGATGAAGAAGATGGAGGAGACGACAAACAGGGACTTCCTGTATTAAAT
ACTCATCAGCAGTGCCAAGTGACTCAAACTGATATTCGAACTCTGCGAACTAAACCTCCC
GCTCACTATACTGAAGGTACATTGCTTGAAGCAATGAAAAATGCCGCTCGCTTTGTTACC
GATCCACGGCTAAAACAACGATTGCGGGAAACAGAAGGGCTTGGGACAGAAGCTACAAGA
GCAGGACTAATTCAAGGTTTGATCGACAAAGGTTTTTTACTTAAAAAGAAAAAATCTCTT
CTCGCTTCTGCCGAAGCTGTGGCTCTTATTGATAGCTTACCTGATTTATTGAAAAACCCT
GGTTTAACCGCACTATGGGAACAAGCTCTTAACCAAATAGCAGAAGGTTCTTTGACCCTC
ACTGAGTTCATGAAAAAGCAGGAAGATTTTATTCGTCATTTAATGAAGGTCTGTTTATCT
CAAGGTATGAATATGGGTAATGTTGAAATCAAAAAATGCCCTAAATGCGGTTCTCCAATG
ACTAAACGTAACGGTAAGAATGGACTTTTTTGGGGTTGTACAAAATACCCATCTTGTGAT
GGCATTGAAAATATTGGGACAGTAAAGAAAAAGCGCAAATTTACAACGAAAAAGGACGAT
CAGTTTCGGGGAAAAGTCTTAAGCTAAACCCAAATAGATCTTTGCTCTTTAGCGTGCTAA
AATTCAAACGATATATCCGTTTTGGTCATTTGTCGGTATCAAATGACAATCCAAAATACT
CTCGGCACTCTGAAAGAGAGTTATAAGTTCGCTTATGAGTGTTTATTTTACTTAGGCTTT
CGCTATCTCTACGTTATTTGTTGCAAAGACAAAAATGGATTTTGACAAAATCTATTTCTG
TCTTTGCAGCAATGCACATTTATCTTAACCAGTGCCCACTGGTGAAAAAATGGGTGCCCT
TTGTGCCATTTGGTGCGTGTTATGCCGATAAAAGACCACATCGTTATCGGATAGTGTAGA
TGCAAATAGTAATGTCTTGACGAGAACAGATGCTATTTATTAGTCTGTATTATATGGTCA
AATTTATCTGGATTTTAGTCTTTGTATGTAATCATTGATTTTTAATCTTATCCTAATCAA
AGCCCTAGAAGTAAAATTCTAGGGTTTTTATTTTCTCTCTTGTGTATCGGATTAAATATC
TAAATTCAATATTCAATTTATTGTTTAATAAAAACATACTTAGGTTTATGTTTATCAGCA
TTAAGCAGCTATCGTTGATAGCACTTAGTAAGTCGCATAGTTCCTGAAAAGCGACGCTCT
ATCGTGTATAGATGAACTAAAACTCCCAAATATCGCTCAGCATTCTGAAAAGCGATTCTG
CTTTTGATGAACTTTGTTCCATTATGCAGGAATGTCTCTTTAACCATATTCTTCCATAAG
AAAAATCTCTTGTGGTCCCAAACAATTAACCCTAGCGGGGAACATTTTTCCCGTGTTGGG
CAAGGATGTTTCTCCGCTTTTTTTACATTTGGAGAAACAAACTATGACTACTCAAACTTC
TACTCAAAAAGCTAGCTACTTTAACTTACACACTTCTGGTATTGGTTATATTAACGATAT
TCGTATCGTAAAACCAAAAAAAGGAAATGAATTTGTAGCTTGCCGTATCGCTGCATTAGT
TGGCTCATCTGACGAACCTGAATATCGTTATTTCGATATGAATGTCGTTGGCGCTGAAAC
TGAAAAACTTATCAGACGTTGCCAAGAAGCTGTAGAGGCGAAAAAGAAAGTGCTTATTTC
GTTCGTAATGGCAGATCTCTGGGTCGATACGTTCACTTACACAAGTGATAGTAAATACCA
TAAAAAAGGCGATACTGGTACGACCTTAAAAGGTCGCTTGATTCGCATTAAGATGCTTAA
AATTGATGGCGAATTGAAATACCAAGAGCCTAAACGAGATACAGATGAATCAAATGCTTA
ACCTATAAAGCCCAACGACTGTTGGGCTTTGTTCAACTAGGAGTTTACCATGTTTATTAC
CAACTTTTATTCTAAACCTTTTCCGCTCGTAGAGATATATGACCGTATTCGTGCGGATGT
TCTAGTGCAACGCATTACCGATAGTGTGTATCAATCAATGGTTTTAGAACAATGGTTTTA
TAACGTTTTATTACGATTAAGTGATTATGCTTATCGTCTAAACAATGAAGAAAGGCAATG
TTTTATCTCGGCAGCATTAAAGCAAGGATTTGATCTTTCTATCTCATCTATTGCTAATGC
CAGATTAAAATCGGATGAAGCAGTCAGTGAGGCTTATAGTGCTTTATATGACGATGATTA
CGATGATGACGATTAGACAACTTTCTTTACTTTTATAAATCCGATTACATATTCACCCAC
TGGGGAACATTACCCGAGCGGGTGTGTTTCCCCTTTTTATTTAGGAGAAATACTATGTCA
TTTTTCAATATACCACTTAATTGCTCGCCCAAATGTGCTGCTTGGGAAGATATCCTTTTA
CATTATAGTGATTGGGTTAATGATGATGAAGTATGGGAATTTGCTCGAGAAAGTAAAAAG
CTTCCTGTTCTAGGTAACTTCTACCAACATTTAGTACTTGAGCGAATAATTTCACATTTC
TGTGATGAAACAGGCTTAGAAATAGATGATTTAAACATCTTCTTTTGGATCAATTCGATT
GATACTCATCTTGTGATCAATGATTGGGACATTTGTACCGTCGATGATTATTGGAACTGT
GTCAAACAAAATCGAATTCACTAAATTTTACACTAACAACCCTTGAAGGGAAATACACTC
CCTTTGGGAATCGTATTTTCCTTCATTTTTTGAGGAATATACGATGACTACTAACACTTA
TACTAAATTTGCACCTAATGTTTTTATTGCTAAATGTCCTGATGCTCACGCTAAAGGTGA
ATGCATTGTACTTACCAGCAAATACGGCAATGAAACAGAGGTTGAAATACATAATCTTGT
CAAACAACAAGATGGGTTTTACTTCTATTCATTTGTTCGTTGTGATGGCTTAAATAGCCA
ATCTCGTGCAGCGACGAAAGCCGAACGCTATCAAGGATATGCGGATAGTGCAATGGTGCG
TAGCGAGAAATATTGTGAAGCAGCTAATGAGGGACGTGAATTTCTTCGTTTAGGTGAGCC
AATTAAAATTGGACATCATAGTGAGAAACGACACAGAGCTTTAATTGATCGCAATGCTCG
TAGAATGGATAAGGCCGTTGAAGAGATGAAAAAAGCCGAAAGTTATGACGGCAAAATTGC
TTATTGGGAATCCATGGCTGAGAAAATTGATTTATCAATGCCAGAAAGTCTTGAATACTT
TACGGCCAAATTGGCGCAAGCCAAAGAGACGCATAAAGAATTGAAAGACAACCCAGAAAA
ACGCTCTCACGCCTATTCACTTACTTACGCTAAAAAATCAGTCAATGAATTAGAGCAAAA
AGTGAAACTAGCCCAAATTCTTTGGGGTTAAATTAACATTCTTTACCCACTAGGGAATAC
ATTTCCTAGTGGGATGTATTTCCCTTTTATTTAGGAGAATACATAATGAACGCATTATTA
TCTTATGAACAGCAACAAAAATTAGAGCAAGCCAAAATGCTATATGAAAGTGTTTTACAG
GAAACGGCTGCGATTTATCCTAACGATAAATCTGCGACCATGTCAGACCCTTGCATCCCA
GCGTTAATGTTAAAAGCTCTGATTGGTTTTGAAGAGCGAGAAGTCTTTGCAACGATCTTT
TTAGATAATCAGAATCGTGAAATTAAGACTGAAAAGTTGTTTTTTGGTACGATTAATGAA
TCTAGTGTCTATGTGAGAGAAATTATCAAAATGGCCTTATTATGTAATGCTGCTGCGATT
ATTATTTCTCATAATCATCCATCAGGTATGATAAAACCAAGCAATGCTGATCATATGATC
ACACGCAAGATATCAGAAGCCTGTTGTTTGATGGACATCCGTTTACTCGATCACATTATC
GTATCTAGACAAGATTTTTACTCTTTTGTTGAATCTGGCGATTTGTCTTAACTATAATAT
CTATACCTATTCATGTAGGTATAGATATCCTAATTCAAAACCGAATTAAAATTGTTGAAA
TTTTAATTCGGTTTTTTTCTTAATAAAAGCAACGATTTTTTGCATAGTATTCTTTAGTCA
CTTATTACTAAAGGAGCACGCTATGAAAACATCTACACTATTATTGTCAATTCTCAGTGC
CTTTATTGTCACAGGGTGTGCAAAACAGACAAACTCATCTAATCAAAATAATTCTTCCCC
AAATGATGTAATTGCGCCAGGCATTCCGATTCCTGAAAACCAATTGGCTGTAGATGTGAA
TTCATCATCCCCAACGTCTTTAAATCCTAACCCTGCACCTATTGAAGTAGCAAGAACTGT
ATCTGAGGATATTTATACTTCTAACTTTGAGCAATACCCTGAAGTAGTACGTTATGGACG
ATATACCCTTGTCAGTAGCTCACCTGTCGGTGGACAAAAATATCTTCTTGAGCAAGTAGT
TAATATTGATATGATCGGTAAAAAGAAAAAAGTCTATTATAATTTGACCGTTGAACAAGG
AATTTGGAATACGCTAAAAGATACAGGATATACTCTCTGTTCTATTTCTAGCCCTGAAGT
AAGAAGCCTCTTTAATCATCAACTTCCTAAAGTACATTATCAATTTGGTCCAATGAAATT
ACGAGATGCGTTACAGATGTTAGCAGGTGAAGCATATGAATTAACAGTTCATGATACTTT
ACGACAAATATGTTACGAAAGACGAGCCTCCATACCTAAACCAATAGAGCCGAAAGTACA
AATTGAAGCTATCGTTCCTGAGGACTACTAATTAACTGTTTTAAACTTCAATAGAATTTT
TTCTTATACTCACTTTTCTTTTTTGGCATAGTCACTTCAACTTACTATCAATATTGGAGT
GACTATGAAATTTCATATTACCACTTTATTTGTACTATTTGGTACAGTTCTAAGCACATC
CTTCTCATTCGCAAATCAAACCTCTGTAACAAATACCATCTCTCAAGCCCAGTCGACACA
ACAAAGTGTGGAGAAAAGTCTCAATATTCAGCATTCACAAAGCTCAGAAAATAAATGGAC
TGAATGGGGATTGACGCAAACAGAATGGCTAAGATATGAAGAACTCAAAAAAGGGGCTCG
TGGAATTTGGTCTCCAAATCTAGATCCCCTCACTATGCTAGGTGTTGAGGCCCGTAGTGA
CAATGAAAGAAAACATTATGCCGAACTATTGGCTAAAAAAGAGTATCAAAGAGTGGAAAA
GGAGTTTGCCTTCCAAATAGCATATAATCAAGTTTTTGAAAGATTATATCCTAATCAACT
TCCTTTCCGAATGGATGACTCAGGACAACCTACCTCTGCAATTAACCGAGTTATTTATTT
CACCCGAACAGACTGCGAGCCTTGCATTGATAACTTAAAACGTTTACAGGAATATATTCA
AAATTATCCTCTTGATATTTACGTTGTAGATAGTATGCAAAATGATGAAACAATACGAAA
TTGGGCATTGAAGAATAATATTGATATTGCAAAAGTAAGAGCTCGACAAATCACGTTAAA
TCACGACAGTGGATACTGGCTAAAATATGCAAAAGGAAAAATGCCTGCAGCATTTAAAAT
CAAAGGAGATGGGGAATGGCAGTCGCTCGTCTATTAATATACTTACCATTACTAATGATA
CCAGCATCAATTGCTAAACCATTCTATGGTTTTGGTAAAGAGATTGATATCTACATTAAA
GAATCCTCTCAACGCTATCAAGTCAATGAAAAAATGTTACGTGGCTTGGTTAAAATTGAA
GATGGATGGTATGGCAAAAGATCTCCAACAGGTGCTCTTGGAGTCGGTCAGTTTACTGTT
GGAACATGGAATTGGCTTGCTTCAATGCCTGAAGGAAAGGCAATTGGTATGAGTGTTATT
ACAAGTAAAAATAGAGGGACACATAAAGATCCTCGCCATAATAAGTATATCAATACACTT
GCGACAGGGCTTCTCGCTCGTTGGCATACAGAACAATTTAATCAACGTGGTATAAAAGTA
ACAGATGCTAATTTATATATGGCTCATAATATAGGCTTGGACGGATATCACCGAGCTTTA
CTTGGTAAGTCAACAAAAGACGATATTCGTAATATGAAACTAAATGGTATGACGAGAAAC
ATGAGTGTACGAGATTTTATTATTTATCAAAAAAGTCGTTACTATCAGCATGCACTCATT
GCAAATAACATTCCAATAAATAATCTACCTATTACACAGAATACAAAAAGTCGTATATCT
AAATCAAAGAATGATTTACCTTCAATAAGATGGATTGAACCAACAACCGCTAATAAAATT
ATTTGGATAAACCCATTATGATGAAATATAAGCTCTCTTTTTATTCGCTGTTTTTCTTTA
TTCCTTCTCTCGTATCTGCAGAATTAAATATCATTGCTGATTTCGGTGGAGAAAGCGCTG
TTCGATTTTATGAACCGATACAGCCTGTACATACAGAGGATGCACCAATACATCCAAATG
CGGTTCCCGCTCAACTTTCAGAAGAACAGTTACTACCAGTGATTTCTCATAAATGGTCTA
TAGGTACGGTACAAACGAGAAAATTTAATCTGCCTGGTGCTCTACCAATATTCTTAATTG
GCTATGATGTATCATCCCAAAGTTGGCTAGAAAAAAATAAACAAAAATTGATTGAGTTAA
ATGCCACGGGATTAGTAATAAATGTGCAAACGGTTAGTCAAATGCAAGAATTGAGAGCGA
TTGTGCCAACATTAACTCTGATACCTTCACCCGCAGACACCCTCGCAGAAAGGCTAGGTA
TATCACATTACCCACTTTTAATTACATCAGAAGGAGCATCGCAATGAGTAATAAATTTCT
AGTAGAATCATTGCTTCGACCGCCTGTTGAGTTTTATACATCTGCTGTTTGTGGAGCTTC
GGCGGCTCTCTGTGCGATTGCCCCTTGGACAGTGGCTTTAACTCCAAGTATTGGGTATGG
GCTTTCTGCAGGCTTTACTGTACTAGGTATAAAACGAGCTCTTGAAGGCTGGAAAGTTGT
CAAATACCATAGAAATCTTAAGCGTTTACCGAGATATGCTATGTCTAGTAAGGAAATCCC
TGTTATGAAAAAACATTTATTTTTAGGGCTAGGATTTCGATGGACACAAAAACATACTCA
ACGATTGCATGATTGCTTTCAAGCAAATGGAGAAAAATATTTAGCCCCATCAAAATGTTA
TACCTTTGTGAAAGAGTTTGAGAAAAAACATGAAGAAAGCTTCATCACCAAGTTAACTTC
CAAAGATAGTCCCTTTAACCCATTTAGACCCTTGCCACCAGTAGAGGGGATTCCTGCTAT
TCATGGTATTGAGTTAAATGAGGTAAATGTAACTATCCCTCTCGCTAGTCGTGTAGGACA
TATGTTAGTGTTAGGAACCACTCGTGTAGGAAAAACTCGATTAGCTGAATTATTGGTTAC
TCAAGACATTCATCGTGGAAAAACCTTTAATGAGCGTGAAGTTGTCATTTTCTTTGATCC
TAAAGGTGATGCTGACATTTTAAAACGTATGTATGCTGAAGCTAAACGAGCTGGTCGAGA
GAATGAATTCTATGTATTTCATTTAGGTTGGCCCGATATTTCAGCACGTTATAATGCGGT
TGGTCGTTTCAACAAAATTACGGAAGTTGCCTCTCGTATTTCTGGTCAACTAAGTGGGGC
TGGGAATTCTGCCGCATTCAAAGAATTTGCATGGCGTTTCGTAAATATCATTGCTAGAGC
TCTCGTTGAGCTTGGTAGACGTCCTGATTATGAACAAATTGCAAAATTTGTACGTAGTAT
TGATTCGTTATTCTTGGATTACGCAAAATTTTATTTTGATCAACGAGATAAAAATATCTG
GTTAGCAATTGCTGAAGTAGCTGCAAATATAGATCAAAAAAATTTATCTCTGGCAATGCG
TGGTCGTAGTGAAATGGTAGTCGCTGTTGACCAATACATTCGGGATAACAAGATATTCGA
TCCTGTTTTAGATGGATTATGCAGTGCTGTGCGGTACGATAAAACGTACTTTGATAAAAT
TGTCGCTTCATTACTTCCGTTACTTGAAAAACTAACATCAGGTAAAGTAGCCGAATTACT
CTCCCCAGACTATTCTAATATCTCGGATACACGCCCTATATTTGACTGGGAAGAGATTAT
TCGTAAACGTGGTATTGTCTACATAGGATTAGATGCATTATCTGATTTGACGGTTGCATC
TGCAGTTGGAAATTCTATGTTTGCAGATCTTGTTTCAATGGCTGGTCATATCTATAAATT
TGGTATTAATGAAGGGCTTCCACAATCTCTCACTCATAAAAATAGTAAGATTGCTATCAA
TGTACATTGCGATGAATTTAATGAGTTGATTGGTGATGAATTTATTCCATTAATCAATAA
AGGCGGTGGTGCTGGCGTTCAAGTAACTGCATATACTCAAACTATTTCTGATATTAAAGC
AAGAACAGGAGATGCATCTAAAGCAGGACAAATAGTTGGAAACTTCAACTCACTTGTGAT
GTTAAGAGTTAAAGAACAAGCAACAGCAGAAGTACTCACCAAGAATTTACATGAAGTTAC
TGTACTAGAAGTCATGGCATTATCTAGTACTACGGATAGTTCAGATCCTGGCTCAGATAA
ACATTTTGGTTCGAATACAGGCGATCGTGTTACACAGAAACAGAAGCCAATGTTATCTGC
AGCAGATATTACGAATCTACCTAAAGGACAAGCTTTTGCTTTAATTGAAGGTAGCCAACT
ATGGAAAATACGTATGCCGTTACCCGTAGAAGATAAAGATGATCTAATGCCTAAAGATCT
TCAGCAATTAGCAAAATATATGCAAGACAATTACCAAACCACTGAAACATGGTGGGAAGG
TGTGAATAGCTACCAACCTAATTCTGATGCTGTCGCAGCGTTTGAAAACCTTAGTAAAAC
TTTATTCCCAGAAGAGAAAAACAATGAAAACACATTTAGAAGTATTGATAACTGATATTC
CTGATCGCTTTATTGATTTAGAGAGCCCTAATTTTCTTTGTTCTAGTGCAGGGAAGTTTG
ATCAAGAGCGTTTAGATTTTTTTGCCAAAACCATTTTTCCATATTGGCATGACAATCAAT
GCTCTTTGCATCGACTATCTGATTATTTGAATTCATTTGATATTGAAATGTGGACAGCTC
CTGATGTAGGTAAAGCAACCAATTCTAATAACGAATTCTGTTTTTGGCTTCGATTTAATA
AGAAATATCCAGGTGAGATTTTAGTTCAATGTGAAATTTTGTCTCAAAGTAAGGTGCACT
AATGACAGAAAATCAACAATCAACCCCTCAACAGGTGGTTCAAAAACAACCTAATTTTCT
CTGTACGATCACCAAAACATTAATAGCCTCACTCATCTTAAGTATTATCATAGAATGGCT
ATGTATTACTTTTGTGTGGCCAGAACAAGGTGCTATGCACAGTAAAAATGTTATGAAAGA
AGAATTTGGCTGGTTTTCTGCCCAATTTCAACAAAGTTTACTTTATAGCTATCCAGTCAT
ACTTGCTGAACAAACCATTGTATTTATTCATGAATGGTTATTTATTAAAACAGGTTTACA
GACTTGGTTACATAATACCCCACAAGACGCTGGCGTTAGTGCCTATATTTGGTTCTATGC
AAGATCGTACATTGAGTCAACTTTATATGTCATTATTATTTTTATTATTCGACTCTTAAT
TATTATTCTTACTAGCCCATTATTTATATTAGTCGCAATTGTCGGCTTAACTGATGGACT
TGTTCAACGAGATTTACGCCGCTTCGGGGTTGGTAGAGAATCGGCATTCAAGTATCACCA
TGCAAAAAAATCAGTAGCCCCCGTTATGTTTATCGCATGGATCATTTATCTTGCTATACC
TATATCTATTCATCCAAATTTAATTCTCATACCCGCAGCTATTCTATTCGGTATTATGAT
TGCTTTAACTGCATCAAATTTCAAAAAATATCTCTAATTGACACTAGACTTATCATCATA
AAACCATCTCCGTTAAAACCATAACCGAGATGGTTTTTTTATAGAAATTGTTTGATTTCC
TTGTACAGTTTCACATTACATTATTCACCTATTTTTTGCATTATCTTCTCGCAGTAACTA
ACAGATGGGAGTTCATAATGCAAAAGCAATTAACCATTTTTCTTCTGATATCTACATTTT
TCTCTTTCCCTGTTTATGCCAATGAAAAAGCCGAGCTTGAGCAGGCTATTCGTCAATTAG
AGTCAGCTCAACAAGCTTTGTATCGAGCACAAAAACATGCTAGTAACATCCGAGTTAAAG
ATAGAGTGTATTTTGACTATGCAAAGGCTAAACAAGATATTGCTATTGTTCGTGATGGTA
TTGATCGTTACATAAATAGTAATCGAGCTCAACCACGTGACCCAAGACAAATCCGAACGT
TATCGGGAGAGTATGACAAAGTTAGAGTGAATCAAAAATGAGTAATACTGCTGTAGAAGC
TTTTAAGATTGGAGCAAATAGCCCTGTAGGTGAACTCAACTATCTTCTCTTAGGTTTGAT
TTTTTCGGCCCTATTTCTCATTTTTGCTTACATCATCTTGAAGAATTATGACGCACTTGT
GAAAGGTAAAACAACCATTCCCAAGTTCCTAAAATTAATTGTGAGATTTGCCATAGTCAT
TGTGATTCTCACCTATTTCTTACTGCGTTAGTTAGGTCAATTTTTCATTAAGGATCCATT
ATGAAAAAATTTATCAAAAGAGCATCTAAATCTCTTAAATCATTTAGAAATCAAGTTATC
ACCTCCGTATCTTTAACTATCCTAAGCGTTAATGAAGCACTTGCTGATTTACCAAAAATG
CAAGCACCTTCTCGTGGTGAAGGTACAGGTATCATGCAAACGATAAAAAATCATGGTTAT
GATGCTGTTATCCTAGGTGGACTCTTGCTTGGTGCTTATGCATTTATGAAAGTGGCAGGC
TCTTTGATCTCTGAATTTGGTGAAGTGCAAGCAGGTCGTAAGAAATGGGGTGATTTAGGG
ATGCTTGCACTTGTTGGTGCCATTTTACTTGTGGTTATCATTTGGCTAATTACCGAGGCA
AGTAAGATTCTATAAGGATATTTGTATGAAAGAAGAAGCATCAACAGAAACAATTGCATT
TATTCCAGAACGTCTAAATCGTCGCCCAGCAGTATTTAGAGGGATGACATTTATTGAATT
AATTTTAGTGATGTTTATTGGTGCAGTAATTGGTGCTTTATTGGGACTGTTGATGATCCT
TCTTTTCCCAGTTGATTGGTATGCAATTCCCATGGGGATGTTAGCAATTGGCTACTTATC
AATGCGATTCGGCGGTGCTTATATTTCTCGCCTTAAACGTGGAAAACCTGATACTTGGTT
GGAACGCTACATAGAACTCAAAAAGAGTCCGTCACGATTTATTACAACGAATACATACTG
GTCTATCAAACGTACACCTAAACAACGGGGTAAAAAATGAGTAAATATAAACATGCACTT
ACAAGCGAAAGATTTCATATTCAAAGTTTACGGTTAGTTATTCTCATTCTTACAATTATT
TCAGGTATTTTTGCTTATGGGTGGTATTCATCTCCTAAATATTTAACTATTCATAATCCA
CCTGATTTACGCTCTGGCTCTGTAAGAGCATGGTGGGAGGTACCACCATCCACGGTGTAC
GCATTTTCATTCTATATTTTCCAGCAGTTAAACCGTTGGCCACAAGATGGCGAAGTGGAC
TATAAGAAAAATATTGAGGCACTTCAAGCCTATTTGACACCACACTGCTACCAATTTTTA
TTGAGAGATTATGAAAATCGTAACTTATTAGGTGAACTACGAAATCGTGTTCGTGGTGTA
TATGAGATTCCAGGGCGGGGATTCAGTCAATCAAGAGTAACGATTAATAGCCAAGATGAT
TGGGATGTTACATTAGACTTAAGTACCGATGAATATTATTTAGATAACCCTGTTAAACGA
GTACTTGTTCGCTATCCATTACATATTGTTCGTTACGATCTGAATCCTGAAGCCAACCCT
TGGGGGCTTGCTCTTAATTGCTATCGCTCAACACCTAAACGTATTGAAATCAAGGTTGAA
GAAGAGAAAAAATAATGGGAGTAATTTTATGACAATCAATAAATCAACATTACTACTAAC
TACGTTACTGTCACTTCCTGCACAAAGTGAAATTCTTATGCAATGGAATCGAGTTCCACT
CCCTATCGATCTGAATGTCAATCAAGAACGCATCGTTTTTGTCGATAAAAATGTTCAAGT
AGGTTTACCGTCAGAATTAGATGGTAAATTACGAGTACAAAGTACAGGTGGTGCAGTCTA
CCTGAAAGCTAACGAAACTTTCGATTTAAACCGTATCCAATTAAGAGATATGGAAACAGG
GCAAATTGTCCTACTTGATGTGCGTAGTAAAGCAAATACAGGTAAATTAGAATCCGTCAG
AATTATTTTCGATGAATCTGTTTCTAATAATAAGACTGGTATTGCTCAAACAGATATATC
TGACCCAGATGTAAGCATGGAAAATCCAGTAAAAAGTCAATTACCTCCCCCAGCAGCACT
CACTAGATATGCAGCTCAATCCTTGTATGCCCCATTAAGAACGGTAGAACCTCTCCCTGG
TGTACGTAGAATAGCGGCAAAACTACCAAAAAGCCTGCCTACATTGATGCCAAATTTAAG
TATTTTAGCTACACCATTAGATAGTTGGGGACTTGATGGATACGTTGTCACCGCAGTAAG
ACTAAAGAATTTAGCTCCTTACCAAGTTAATCTAGACCCACGGTATTTACAGGGATATTT
CTACTCAGCCACTTTTCAGCATAATTGGTTAGGGAAAAAAGGTACGCCAGAAGATACTAC
TGTAGTTTATTTAGTCACTGAAGGTGCTCCAAATCAAGCCTTTGTACCTAATGTTATTGT
GAAAAAAACATCCTCAACATCTACCAAAACTAAATAGGAGATAGATATGAGTACAGTTAA
ATCAAATGGGTTACTGAAAATTATCGTCCCTATTGTTGTTTTTGCTTTCGCTTTTATCTT
ATTTGTTACCTATAAAAACAACCAAAATAATCAGGTATCTCAAAATGAAGCCTCTGATGT
CGTTTACGATCTCACTGAAACTGAGCAGAAAGAGCTTGGTCTTACTGCGGGAGATACGCC
ACATGATACCCTGAAAACATTATTGGGTGCAGTTAAAGAAACCAAAGCAGAAGTACAACG
AACAAACGAAGAGAATGAGCGTCTTAAAAAAGAAAATCAGGCATTGAAAATTCAGTCTTA
CGATGTATCTCGTCAAATTGATGATGCTATTCAAACAAAACAACAAGAATTAATGGCTGA
TTTTGAACGTAGATTTCGTGAAGTAACAGATAGATTCTCAAATCTCTCTAATGACACCCC
AAGCTCAAACGATATTCCTATTGGTTTAGGAATGGAAGGGGAATCTCAATTTAATAGTTC
TCATTCTAATACGGGTAATGCTTATCCAGATGAAGGAAGCCAATCTGCAGTAAAATGGAT
TAAGCCATCAGATGTAACATTGACGGATCGTAATGGTAAACCTGTATCCTCAAACTTTAC
TGGAGAAACTGTTGCAACCTTCCCAAATCCATTTAAAGCATTAGATGACTCAACTCTCGG
TCAGGCGGCTGTAGAGCTCCACGGACAACCCAATTCTCGTGAAAAACAGACAAAAAAACC
TTTTTATACTTTACCCGCAAATTCTACGCTGATGGGTTCTGTCGCAATGACTGCATTATT
GGGACGAGTGCCTATTGATGGAAATGTTACAGATCCTTACCCTTTTAAAGTTGTAATCGG
TCGGGAAAACCTTATGGCAAATGGTATTCAGCTTCCTGATGTTGAAGGTGCCATTGTTTC
AGGAACTGCAAGTGGAGATTGGACATTGTCTTGCGTAAAAGGAAATGTCGATAGTATTAC
ATTCGTATTTAGTGATGGACGTATTGCCACGCAGGAGAACCAAGGGAGTAACAATGGAAA
ATCTCTAGGATGGTTATCTAATCCAAATGGATTACCATGTATACCAGGTGAAAGAAAAAC
AAATGCACCAGAATATTTATCATCTCAATTTTTATTATCCGCAGCAGGAGCAACTGCTCA
AAGTATGGCTCAAAGCCAAACTACAACAGTGGTTGATGGTAATTCCGTTGTTGGTGCCGT
CACAGGTAGTCAAGGTAAATATATATTAGGGCAAGCGCTCGGAGGCGGTTTAAAAGAAAT
GGAAAATTGGTTTAGACAACGCTATGGGCAAATGTTTGATGCTATTTATGTCCCACCAGG
ACAAGCTGTTGCGGTTCATATTTCTCAATCAATTAATATTGATTACGATTCTGCAGCTCG
TAAAGTGAAATACCCAAAAAATTCTGGAACTAGCCAAATAGATTAAGGAGATACAGATGA
AATTCCCAGTTTTACTGTTAGTTAGCTCATTTATTTTAGCTGGATGTTCTACATCACAAG
ATGAATTATTACCAACAGGTAGTGAAACAATGCAAGACATTTGGCAACAAAATGGTGGGG
GAACACAAAGTGGTCTACAAGAAGCCAGAAATGCACTTCAGTTTGTAAGACCCATTAATA
GTAGCTTTTCAAATGCTGCTGAATACACCCATTACACTCGCACAGCTGCAAATGAAGCAA
CAAATTTATTTCCAAGATTGCCTAATCCTGATCTTGTAATGTATGTATTCCCGCATTTAT
CTCAAACTGCAGAACCAGTTCCCATCCCAGGCTATACAACTGTATTTCCATTTTACGGAC
GAGTTCAATATGCCCAACCAGGCGAGCGAACACGTGAATATTAGTCGTAAAGGATAAAAA
CCATGTTAAATAGATTATTTGGTCGTAAACAACAAGTTTCAGAAAGTACAGAAAATGCAC
CTGAAGCACCAGTCTCCCAACATGTTGAATTCATTCGACGACAAGGTAATTACACTCAAA
AAGAACATTTAGAACAATACAAGCCATCGCTATCCTTTGTGGATAGGCTTCCTTGGGTTG
AGTTCTTAGATGAAAATAAAACATTACTTCTTGAAGATGGTCGTTCTGTTGGTGCCGTTT
TTGAGATTACTGTGATTGGTACTGAAGGTCGTTCTGCGGAATTTTTGGCTAATGCAAGAA
CCCAAGTCTGCCATGCAATTCAAGATAGTTTTCCTGAATTAGATATGTCGCCTTGGGTTG
TGCAGTTTTATTGCCAAGATGATGAGATGTCCATGGAATATGAAGATATTTTACGTAACT
ATGTAAAACCTAATGCTCAGGGAACTCAATTTACAGAGCAATGGCTTAACATTATGGGAA
AACATTTACGTGATGTATCCAAACCAGGTGGTCTATTCGAAGACAAAGCGGTCACAGGTA
CACAATGGCGAGGGCAACAACGTCGTACTCGAATGGTCATTTATCGCTACGTTGAAAAAC
ACATTACACTAGATCAAGCACTAGAAGACTTAAATGCAACCTGTGATAGTGTAACGAATG
CACTTTTGGGGGCTGGCATTCGAGCTCAGCGTCTGAACGGAAACGCAATTCATCAGTGGC
TTTTACGTTGGTTCAACCCTGTACCTGAAGACTATGATAATCCTGAAGAATTCTATAAGG
CTTGTCATTACACTATTAAACAGAACAATAATCCTGATGATCTGTATTTAGTGAATGATT
TTGCAGAAACGTTACTCGTCAATACACCAAGAACAGAAGGAAGTTATTGGTATTTTGATA
ATTGTCCACATGAAGTAGTTGTGGTTGATTCCTTACGAAGAGCTCCAGAGGTTGGTCATC
TTACAGGGGAAGTCAAACGTGGAGATAATGTTAATAGTTTATTTGACCTATTACCAGAAA
ATACCATTATGGTTTTAACTGTTGTCGTTTATCCACAAGACCTACTAGAAAACCATATAC
AGAGTATTAAAGATAGTGCTCTAGGAGAAAATACAGAATCTATTTATGCCAAAAAAGATT
GTGATCGAGTTAAAGATATTTTGAAAGACAAACACAAAATGTATCGCTCTTCACTGGCAT
TTTATCTGCGAGCTAATACCACTGATGAATTACGAAAACGCTCACGCCGTCTACGAACAA
CCTTACAGTCAACAGGATTAGTTGCAGTTAAAGAAGGTATGGAAATTGCACCACTAAGTA
GCTATATTCGATGGTTGCCTATGTGTTTCAATCCCGCAGACGATCGTCATGCACTCTATA
CTAAATTCAATTTTGTACAGCATATTGCTAACTTATTACCTGTATTTGGACGAGGTATTG
GTACTCGTCACCCTGGCATTACCTACTTTAACCGTGGTGGTGCCCCCTTAGATTTTGATC
CCTTAAATAAAGATGACCGAGCAAAAAGTGGACATGCACTTATTCTTGGTCCGACTGGAG
CGGGTAAATCAGCTACCTTAAACGGAAAAATTGCACAGTTGATGGCAATTCATCGACCTC
GATTATTTGTCATTGAAGCGGGAAATTCATTTGGATTAATGTCTGAATATGCAGAACGCT
ATGGATTAACTGTCAATCGTGTAACTTTGAAGCCTGGTGGGGGTGTTTCACTACCATTAT
TTGCCGACTGTCATCGACTTGTGGCAGATCCTGAATTATCGAAAACCCAAAGAGAATTAT
TGAAAGAAATCCAAGGAAATCATGTGGAGGATTCGTCCTCTATTGAAACTGTTGATGAAG
AAGAGGGAGATGATCAGCGGGATATATTAGGAGAGATGGAAATTGCCGCTCGTCTAATGA
TTACTGGTGGAGAGGTTAAGGAAGATGAAAAACTAACCCGACCTGATAAAGCGATGATTC
GCAAAGCAATTCTATTGGCTGCTCAAAAAACATATTCACATGGGCGAACAACATTAACTC
AGGATATTAGAGACGCTTTTTATGAATTAAGCCAAGATGAATCTCTCCCTGAAGCACGTC
GAACACGTGCTTATGAAATGGGTGAAGCTATTGGGATGTTTTGTTTACCTGGTAGTTTTG
AAGCAGAACTTTTCAACAGAGAAGGTGAAATCTGGCCCGATGCAGATATTACGCTTGTTG
ATTTAGCTACGTTGGCAAGAGAAGGCTATGAAGCTCAATTAGCTATTGCTTATATCTCTT
TGATTAATCATATCAATTCATTAGGGGAAAAATATCAATTTTCAGGTCGCCCTATTGTCA
ATATTACGGACGAAGCTCACATCATTACAGTAAATGCAATGTTAGCTCGCTTTTTGACGA
AAGCAGGTAAAATGTGGCGTAAGCTAGGTATTTGGCTATGGCTTGCCACACAAAACCTGA
AAGACTTCCCTGGCGATGCGTCTAAACTGCTCTCAATGCTAGAGTGGTGGGAATTATTGT
GTCTTGAGAAAGATGAAGTAGAACAAGTTGGGCGATTTAAGCAACTAACTCCAGAACAAA
TTTTCTTAGTTACATCAGTTAAAAAAGAAAACCGAAAATATACAGAAGGTGTCGTGTTAT
CAAGTAAGATGGAAGCCTTATTCCGAGTCGTGCCACCAAGTTTATACCTTGCGCTGGCGA
TGACTGAACCAGAAGAAAAAGCCGAACGTGCTACGTTGATGCAAAAATATGGTATTTGTG
AACTTGATGCAGCAATTAAAGTTGCAGAAAACATTGACAAAGCAAGAGGAATCACACAAT
GAAAAGAAAAACACTATTTTCTATCTCACCACATGAACCCAGTATTGTGGAATTGAAAAA
AATGCTATCCGAACAACAACAAAAACAGGTCGAAGCATTGATTACTTATATTAAACAAAG
AGTAGGGACACTTAAATATATTAAAACGCATCCATACCGTGTAACAAATATGAATTATAT
TCGTCTACGATTAATAGGAATTAAAAATAATCAGGAAGAATCTTTTGATTTAATGATGGT
GCTCGCAGGCTATACGGAATTACCTACGCTCGAACAGCCAAACACCTATCGTTTAAATAT
CAATGTGACTGATACAACAGATGCTTTTTGGTTAGTTGAGTTACTTAAACATGAGTTATC
CACACAAACTGTGGATAATCATATAGCAATATCAGATACGGAAAGTTAACAATTTGATTT
TACGAGGGTATTTTTATGAAGGCTCAAACTGAAGATAAAAACATCAATAATGACACTGTG
CCACATAGTAAGTTTTGGTCATTACTGAAATTTATCTTTGTGTTTGTATTCATCATTTTG
ACGCTGCTTGCTATTGCGCATTTGGCCGTAAACTATGGTGTAGAGTTTGACAAAATTACG
AATTTTATACAAAAAACTTGGTATATATGGTTAGCTTTTCGGATAGTTATTTATGGCATC
ATTATTATCTTCATCAATAAACTTGCAAAAATATCTGAGCAATATAAATCATTATTTAGA
CCTTTAGGAGTTGCTGTTGCAATTATCGAATTAACCAGCTTAATTCAATTATTACAGGGG
TAAGCCAATGAACATATCATTAACAGTAGATAGTTATTTTGAATATTTCCTAACATTACT
TGGCTGGATTATTAATAATGGAATTTGGGATCTGCTTGTTCAAACTGGCATATTTGCTGC
ACCAATCTTATTCCATGTGATAGGACTCTTTTTGAAAGTGAGAGAGCAAGGAGATGATGA
AGGAGAAAAAGGGCGTTTACTCGCAAGCTGGATTGAAACTAAGATATATATTGCGTTAAT
CATCATGGTATTAACTTGCCTTCCTTTATTTAATGTTTCCTACACAACGCTACAGTTTAA
TACTGAAAGAATGAAGTCTTGTGGTCACTCAATATACAAACCGAGTGATACAGGATTATC
CAGTTTATCAAGTGAGTTGAATGGTAAAAGTGCGACATTGCCATTGTGGTGGGCGTTTAC
CTATTCAGTAGGGAAAGGCTTAACTCATGGAGCCGTGTCTATTATTCCATGTAAGGCCGA
TTTGAGACAAATTAGATTCGAGGTACAAAATACCCAGATTGCAAATCCTGTACTCAGACA
AGAAGTACAAGATTTTGTAGAACAATGTTTTATTCCATCTAGAACTAAAATAAAGCGAGA
GCAAACATTCTTAAATGAGGCACAGGCTCGTGATATAGATTGGATTGGCTCTAGTTTATT
TATAAATATATCTGGGTTTTACGATAATTATCGTTCTAAGTTGCCTCGTTCTCAATGGAG
TTACTCTTTACCTAGAGATTCTGGTTTACCCAATACAGGAAACGGGGGATTTCCTACATG
TAAAGAATGGTGGGCAGATAGTAGAATAGGATTAAGAGCAAGATTATTAACTCAATTTGA
GCCAAGCTTATTGAATCGGATGCAAAAAATATGGGGAAATCCTAGTGAATATGAGGATTC
CATAATTAGACGATTAGTTAGTCCGCAGAATATTACTGTTTCATCAGGCTATGCTTATGG
AGGATATGGTGGTAATACCGATCCTAGTTGGTCTAATACTATTGCGAGAACTGCAGGAAC
GGCAGCAAATTCTATCGCTAGTGTAGCAATGTTTCCAGCATTTGACTCTATTAGACAATC
TTTACCTATGGTTCAAGGCTTAATAATATTAGCTTTAATTGTATCTATACCTATTATTAC
TATATTCAGTGGGTATAGTATTAAAACTATAATGACAATATCTACGATGTTAGTAGGATT
GTTCTTTTTGTCATTTTGGTGGGAGTTAGCTAGATGGCTTGATAGCTGGATACTATCAGC
AATGTATGATAGTGATACACACTCAAGATGGAACCTAGCGGGAATACAAAATACCCAAGA
TGATTTGATTTTACAATTTGTATTAGGGACAATGTTTATCGTATTACCGACATTATGGTT
TGGAATGTTAAGTTGGGCAGGGTTTAGTTTTGGAACTGTTATTGCTAATTCAGTAACGAG
AGGAACAAACTCATCTTCCAATAAATTTCCAGTACCAAAATAATTTGATAAAAGTAGGCA
TCTATATGATGCCTACTTTTTAATTTTTCTTAGAGAAATTATCAGATGGATACCCTAGTT
CACGATTTAACATACTAAATACTAGTATATATAAATAACTAAACAACATAACAATTCCAA
ATATACTACCGACAAATAAAATTCTAACGCCATAGTATAGTAATTTACCCATTCTAGACT
TTAATAAGTAATTTTTCATTATTTATCTCCCATAGCACTATAAACTTATGGAGAAACTCC
AGTTTTTCTCATAATTTTAGTATCGAAATTATGTTTGATCTGTTTTTTAGGATTACACTC
AAAAATTCCTTTTACGACCTTATCTTTTGTGTTTTGAATTAATAATCCAGGCTCTATTAA
TTCCTTAGGTTTATTATTAGGATGCGCATGTCCAATAATATACGAATTACCTTGATTATG
CAATTCAATGCCAATTGATGTAAAGCCCGAACCAATATCAATGGATGTCCCTTCATGTTT
CATTACATCGTTGATAGAGTTACTGAATATTAGGTTGTCATAGGAAAAAATATAATCTGA
CTGAGATTTTTTAATTGTAAGTTGTTTATTTTCAGTGGTTGTACAAGAGTAGATAATATT
AGTACTAGCATCACTAGCCAGTGCATTGCCAGAAAAAAGTATCATTGAAATCAATGAGAT
TGTAATTTTACGCATATGAATACTCCTTAGTAATCATTAATTGTTAGAAATATAATCTGC
TTCTTGATTACGACGTCTTGAATTTACACCATTATTGTCCACAGATCTATTTCTAATTGC
AATAGCTAGTTTTTCCATATCTCCAGACTCAGCTGCAGCTTGCGCAGCTGCTATAACACT
TTTAGTTTTATTTAGAGTTCCGTAGTTATATGTGTAAGAAATTAAAGCTGCTTGAGCACT
CGGAGTTAGATTATTCCATGTAGAACTTCCAATTTCTCTTTGTATTTGAGTAGAATATTC
ATGGGTTCTTCTAGCTAAATCCCTTTCTGCATCTTCTCTTGTTGTAGTTGTATTTGAGGT
TACTTTTACAACTGTTCCATCTGCCCTAGTAATAGTATCAGAACCATATCCAACTCTAGG
AGCATTAACATCATATTTAGCCGTTGAGATAAAACCTTCAAATTGTCTCAATAATCCCAT
TGCTTGATCTTTTGCACTGCCAGCAATAACCTCTATAGGTGAATATGGCGTATTACCATT
GATACTTGAAGTATAGCTTGCATAGATATTTCCTAGACCACTCGAATCACTACTTGGAAT
TGGAATATATCTATCAAGAGAAGTAAATAAATTACTATTGCTCGTATCTAGTATATTTGC
TCCAGAATCTTTAGATAAATTATGTAATTTCTTATTGTCATCAGGGGTATTACTATCAAG
AGCTCTCTGTTGCTCCACCATTCTATTATTTAGTATAGCAATTGCTGTATTATTACTAAT
CGATCTTTGCAACTCCATTTCCAGTTTAACCTGCTCGATTTCTCTATCAAGCATTTTTAA
TGATTTTTCTAGTTCTTCTTGAGCTCCTTCATTATTAGAAACATTAGGCTCTTTCATTCC
AGTTAGAATAACTCGGCGTAGAACTAAAGCCTTTTCCAATTCCTTGGATATTGCTAATTC
TTGAGCTAATCTAAAGCCAAGAATAGATGCATCAGGATCTTCTTTTAGAGATTCGATTAG
CCCCCTAGTTACCGCTACAGTTGATGTGCTAAGTTGATTCAACTTTTCTGCCGAAATAGC
TTCAGCATTAAGTAACTCTTCTAGTTGAGTTGCTTTTATCTTTGTCTGATTTTCTATCTC
AGGAGCTAAGCCCGTACCTGCTTTTGTTTTTTTATTTCCACAATTATCACATGTGGTCAT
CGTTTTCTCACCTAAAATACGTTTCGCATATTCAGCCATATCCTCGGGAGATTGCCATTC
CGTACATAACATACCATCACACTGAGTCTTTGGGATAGATCCTTTAGCTGTTGGAGCTCG
ACCAAGAGACATATTAAACCCTGCCCCAACAACATCTTTAATAACATCTATGGCTTGTTG
CCCCATACCACCTTTTTTCACACCACCAATCCAAGTTATACCTTTACTACCTTGCTCTTG
TTCAGATTTTTTCTTGGCTTTTTTGGCATCTGTTTCTGTAGCTGCAATCTCTTTGTAATT
TTCCAATCCTGCCATTTTAGCCCATTTACTATCCATAACGTAATCAGCTAAATGATTGGA
CATGTCCTCACAACTTGTTTTTAATGAGTCAAAATCTAATTTAGCTTGATACATACCATT
ACTAAGTATGTCATAAAGTTGAGGATTGGCTCGTTGAATAATCATTGCGGGTAAGCTTGC
AACAGCTCCTGTTGCAGATTCAATAACATTGCCATACAAATCTTTAAAGCCTTCAGTGAT
ACCATTTAGCTGATTTTTGATTGTGGTTTTAATATCAAAGTTACCGCAAGTTAAATTGGA
TTTCCAACCGATTCCAATGCTTAGTTCATTTGGTCTTTTTCTTGATGGTGGTGGCATAAC
AGCGGAGCCACCCCCAATTTGATAAAAAACTTTATCGGATAAAACAGTACCTTGCACATA
TTCTGTATTAGCTTGGCTACTTTCCGATACGATACCAATCGAAATAGCGAGTGCTAAAAC
GCTAAGTTTTTGCTTTGTTTTCATATCATCACCTATTGTGTATGTGTATTTATCCAATCA
CTGTTACCTAAAAATTTTTGACCTCTCTTTTTGCAACAAGCATAAGGTCTCCATAACGCC
CAACTGTAGTTTTCTGTATTTGATACTTTATCTCCATGTGCAGCAACAGAACTCCCATTT
GGGAACACTGAGCAGCTACGTTCAGTTTTAGGGCTTAACATTTGCCAACGATGTGTTTTT
TTATCACCCTCTTTGACTTCTTTTGGATACCATTTTCCCTCTCCACCACGCTTAGCCGCT
GGAATGTAAACATGTAGTTGTCCAGTACGGCTAACAATATCCCCAATTCTCTGAGCAATA
ACTGATGAGGCTTTATAATCATGGGTTTGTGTAATGCTTCCTCCACGTGGATAAATATTT
CCCCATAAATCACCATTTTGACTAACCTCTCTCATTCCAGGAGTGATAGCTTCAGGGTAA
AACATTTCTGGCATACCAAAACGCCATGCAAAAAAATCTAAACTACTTAAGAAATATGGT
TGAAATGCATTTGTTTGACTTTGGCAGGAATATCCCATACTACTGATCATCTGCAATGCA
ATCCCACCTGGATGACCGATAGCTTCTCCATTTTTGAAAGTAAACTGAGTATACATTTTA
CTTGGAGTTTGATGTTGTCCCCCCATCACACCCGTATTCATGAAATTAATCTCTTTCCAA
GGACTTTGATTGTTATGGTTATACACAGATACAACCATTTCAGGAATAAAGTGGTGAACC
TTCATTGATGTTCGAACGCTACATTTCCAGTAGGTACAATGTAGCCAGTAGCATATCCCT
ACTATTTTGTAATCAGCACAACCCGTTGATGCTCCTGATGCCATTATTGATGCGGTATTC
AGCGTGTTAGCTTCTATTGCTTGTACAGCAGGAGTATAGTAAGTCGCTATGGAACAAGAT
ATTAAAAGCGGTTTTAAATATGTTTGTAAGATTTTAGCTTTCATATAGGTACCTTACTGA
TGTGACTTATAAAGACTGATTGCTTTGGCTACATCTTGCTCACCATATATAACAGACGGA
TTAGGTGAATCTTCATTGAAAACAATCGCAGGAACTTTCATGATCCCATTTTTCCAACCT
TTTGTTACACCATGGTATGCTTGTATCAGTTGATTTTGAAAATTCACCCATGATTTATCT
TGCATCAAACGTTTGGCTTGTTTTTCTGCAATTAGTGGATCTTGCCCTAAGGATTGACTA
ATTTGCTCTTCAATAATCTCCACAGCATCAAGCTGATATATGTAATCGGCCAAATTAGTA
TTTTTTATAGGGTAGTTTTGGGTGGTATATACTGTTACCATTACACTAGAATTTTCTTTG
GTGTAGCCATAATAAGATAGAAATAACAGTACTGTGCTGAGTAAAATTCTACGCATAATT
ATCCTCACAAAGATTTAATCAACGTAACATTAAGAAGTTAGCGATATAAATGAAATGAAA
AAGTATGTTTAGATTTGTGACAGTTTTTAAACTATAAAAAAGAAAAATATAGTTTTAAAT
TGAAAGATGTGTAGCAGTTATCATAATAAAGCTATCTTTGTTATCGTTGATAACTAAGTT
AGGTGGCTAGAACCTATAAGGCCACGTTTTACTGCGGTAAAATGGTTCATATCCCAAATG
TTCTCAGCATTCTGAAAAGGACTCTAACATACTGTTCTTCGATATCTAGTGTTGTTAGGA
ATGCATCTTATACTTTTCATTAACCTGTCCCAGGAAAACTTTATTCCTAGGGATAAGGTT
CTCCTTGGACATTACCTTGGAGAAATCTCTATGAGCAATTCACACGACATCGGTGCATTT
GAACCTTTTGCGCCTAAATCTACATCTATCTTTAATAAATTTGGTAACAAATTAGGTAGT
GTTTTTGTTTCTGCAAAAAAAAGCAGTGACCAAAAAATACATTGAAGTAACCAAAGGTAT
CAATGAGCGTATTGAAGCTGAAGACGAACGAATTCAGGCTGAAATTTTTGCTCACCTTGA
AGAACAAGCAGAAGAGTTTGAACAAGAAACTCGCCGACTCAAAAAGCGTTGGTTCTTTGT
TTCTAGTTTACTTATTGTACTTTCATTTATTGGAGGTGCCGTAAGTACCTTCTTCTATGT
AATTAAGTAGATATCCACCTATGGGGGAAAATTGTTTCCCCTACGGAAACAGCATTTTCC
CCCTTGTAGTCTAGGAGATAATATGCTGGAGAAATCTAAAATTCACATTCTACTATCAGC
AGTAGGAGATCGGCTTTCTAAAGATTGGAAAGAACGAGCTAATTTTACAGATGACTTAAA
AAAACCAGGCATATCATGCTTGGTTAAATCGTCAACCTTCTGAAAAAACAGTAAGATTCT
TATATAAGTTGCCAACTAAATATGGCCTATTATTTAGATTTCTTACTGTAACAGAAAAAG
AAGATGGATCATTGGTAATTTCGAAAGAAATAAACAATGAGAAAAATTAACAAATTGGAA
TCCTTGGGTAATAACGGAATCTATGAACATTTAACCCTTTGGGGAATATATTCCCCAAAG
GATATGTTCTCCATTGACTTTATAGGAGAACATATTATGAACACTAGTTCCCAACAACCT
AAATTCGATATTTACCAAAATGTTACAGATCGTATTGTAAAAGCTTTAGAAACAGGTACT
GTACCTTGGTTAAAACCTTGGTCTAGTCCTGACTGTAATCTTAGTTTGCCACGTAATGCT
GTATCAGATCGCTACTATAACGGAGTTAATATACTATTGTTATGGATGGCGAATGAAGAA
AATGGTTATCAACAATCAAAATGGATAACTGCTGAATCTGCAAACAAATTAGGTGGACGT
ATCAAAAAAGGTGAAAAAGCAACCGTGATTGTCAACTATTGTCCGATTGAACGAGAAAAA
TTGGATGCCGATGGCAATCAGCTTATAGATGATGACGGAAATGTTGAGATGGAGCATTTT
GCTTATCTCAATAAACATTGTGTGTTTAACATTGAACAATGTGAGTCATTGCCAGACATT
CTCTATGAATCTGTGCCAACTTCTAAGTCTGAGAATAATTCTGTTCCTTATCAAGAATTT
GCAGAAATTCGTCAAATAATGGAAGGGATTGAAGTACAGGTAAATGTGAAACCGAGTAAT
AGAGCTTTCTATAATCCTAATGAAGATATTATTGTAATGCCAGAAATGAAGCAGTTCACA
AATGAACAGGGCTTTTATGAAGTGTTATTACACGAAATGATACATTCGACGGGGCATAAA
ACTCGATTAAATAGAGAAGGGATAGCTTCTGGTAAGTCCAAGTTTGGTAACAAAGTCTAC
GCATTTGAAGAGCTTGTTGCAGAAATGGGCGCCGCCTTTTTATGTAGCCATCTTGGGTTT
AATACTGTTCCAAAAAATGCAAGTTATATTGCGAGCTGGATTAAACTTCTGAAGGAAGAT
AAGAAAGCGATTTTTAAGGCAGCAGGAAAAGCTCGCGAAGCATGTCAATATATGTTTGAG
ACATTGCAAGTTGTTCAACAATATGAACGTTTTAACTATGAAGCATAGGAGAATAGCTAT
GGAAAATTTGGATCAAGAAATTGATACCATTTACCTAAAATATTGCATATTGTACGAGCA
AGCATATGATCAAAATGGTGATTGGATACCACATATCCGAGAACAAATTATTACATGTGA
GCAATCGTTACAAGCACTCTACGAGAAGAAATTCGGAGTATCATATAATGATAACCTTGC
TGGCTGGCTAGCTTTCTGGGTATCATTAGGTAGAAAACACTTCAAGTGATAATCCGAACA
TATGAACCTCACAAGTTAGCATACTAACTGAAATTTACCCATTAGGGGATACATTATCCC
CTTGGGCATAGTGTATCCCTTCCTTTTTCTACAAAATTAAGGAGTACACTATGCCAAATT
GGTGTGAAAATAAACTACAAATTTCTTGCGATCACGCACAAGCCGAACAAATTAGACCTA
AACTATTTAGCCAAACGGAAAACGGTCAGTGGTATTTAGATTTTGGGTTACTTGTTCCAA
TGCCTGAATCAATCTATATTGAATCAAGTAGTTGCGGAGATAGGGCAATGGATTTTCTAA
AACTTTCACCAAACAAACGTTTAACACTTTCACTACTCAAAAAGTATGTTTTCTCACCAG
CAATTGATAGGATATACGCTAAAGCTAAGCACCATCGTTGGAGCGTAGGCGATTTCAATC
ACTGGTTACAAAAACGTCCTGATGAACAAAAAGCATTATGGTTAAATTTGCCACTAGGTC
AGCAATACCTCTCTAATTTATCTCAATACGGATATAAAGATTGGTATGACTGGTCAAATG
CGAAATGGGGGTGTAAATGGAATGTGTGTCCAGATAACTGTCAGGTTATTTTTAATGATG
ATGGTTCTATTGACTGCATATTTGATACACCATGGGGACCACCAGATGCTTGGTTTAGTT
CATTATGTACAGCATTCCCTCTCATTGAGTTTACACTTTCATTTTTTGAACCTGGTATGT
GGTTCGCAGGGGAATTTATCGCTGATATGAATGGTTCTTTCTATCAGTTAGATAAAGATG
ACGATGAAATTCAACAATTTGCTGAAAATATATTCGATGAAGAATTCATCTGTGATGATT
AAGTAGTTTTACAATACAACCGTCCACCCTAGGGGTAATTCCCTAGGGGATTACTACATC
AACTTGTTACTCATTTATATCTATTAGCATTAATATCATGAAGCATTTTACCCATATCAC
TTCACTTATGTCTTATCATTCTATTAGCTATTTTTATGCTGATTTATCACTATGGATAGC
TTAGTTGGTATAAATGTCTCATCAATTGCAACTAAAGAAAAATCATCCTCAGAGAATGCT
TCTGTATATTCAGCTACAAAATTTTGTAATGGCACTAAACCGTAATCGGGTATATCATGC
GTATGTGGAGAGTAAACTAGAGCATTTGCAAAATTATAAGTTTCATCTATTTCATAGATA
TAAAACTCCCATTTTGTATTTGGAATATAAAAGCGAATATAGCAAGTTACTTCTTCACAG
TCGGTATAGATTAAAGGAATTTGTAATTTTTTATTTTTTATTTTTTATAAAGTCTAAAAT
AGCTTTTTTCATTTCATTACTCCTACTCTTGATAGCTGCTAATAATAAACCTATTTCCAT
ATTACCCACGATACTCTTAATATTTATCCCTTTAGATACTATTAACTTTGAATAATTTCC
AAACTCTAATTACTGTACTTTGGCTTGTATTTAGAGCCAATGCTGTTTTTGCTATAGATA
CCCCCATTTTCCTCTGCTCTATAATAGCTTTGTGTAATGCTTTATTAGGCTGACGCCCAC
GGTATTTACCGTTTTGTTTTGCTAAAATAATACCTTGTTTTTGTCGTTCTTTCCGCTTTC
GGTAATCATCGTGAGCAATGCTGACGGCTAATTTGAAGAACATATTTTGCATTGCCGAAA
ATAAATCAGACATCAAGAAGCTCGGATCAAAAACGCTACTTTTTCCATTGAGCTCTTTGG
AAATTGTATCGAAATCAAAAACCTCAGGAACTTGAATTTTTGCACCCTTAGATTTAATTG
CATTAATCAATTCCAATGCCTTTTTAGGTTCTAGACGAGTAAGGCGATCAATACTCTCTG
CAACTACAATATCATTTTGCTGTAAATCATTAATCAAACGAAATAATTCAGGGCGTTGCT
CCCATTCTGTTACGCCAGATATCTTTTCTCTATAAACTGCGGCAACATAGAATCCTTTTT
CTTGTGTATCTTTGATAAGTTTTTCTTGTCGTTGTAAATCTTGATGATCAGTGGATACTC
TCATATAAATTCGTGCGGTTAACATTTATGTACCTTCATTTAGATCTATAAATTATGCCT
GTACCATTTAACTCTATTTAATTGCTATATGGTGGTAGTATTTAAGTTATTTATGCTAGT
AGCTTTGAACTATACTCAAATGACAGTATTAATTTTGATATTTTTAAACATGCTGAACCA
GCATAAACTCTTCACACAAATTTTATAGTTTTCCCCAAGAATCATTCCAAATCTATGATT
ACTTTTCTCTCTTAAACAGAATGACAAACTTTTAGACTGTCACAACAAAATTACAACATA
TCTTTCTATTATGAAATATTTACTCATATTTCCCGTACTGTGCTGTTTAGAAAATTTTTC
TCATGCTCAAAATATTGAACCAAGAATTGGAAAAATATGTCATGCTGAACCAGAGTACTC
TAATTATAATTATGCGGGGCTTTGGGAACTTGGGGACGACGGAAAACTACAGTGTAACTA
TTGGCAGTTTTTATCAGACGAGCAAAAAAAGGAGGCTATTGAGTTACGTTTTGGATCACG
GTTAGATAATAAAGATTCTTATGACAATAACATAGATGATGAAACTGACCATGAGCTTGA
AATTTATATATATGAAGAATAGTGGCAAAAAGGAAAAGGCTAAGGGATAATAAGGGTAAA
TTTTTCAAGGGCAACCCGCTCCACTGAAGTGGAGCGGGCTTACCCAAAAAGGTTCATTTA
CTTATGAAAAGGCTAAAGGGCTAAAAGGCTTGATAAAACATCTAAAGTGTCACACAATAT
TATCAAGCGAATATTTGAACTATAAAAAAGAATGACAAAAAAATTTCATATAGAAGCCAT
ACAGAAGTGGGAATCACAAGAGTACGAGAATACCTCTTTTGATATGAGTCATCTTAATGC
ACACGAACTAATCATTCATAGTAAAAAAATGGATTATAAACTCGTTGTTACTTACGGATT
GCACTGTTTTACGAAGAATGATTCACCATTTTCACTACCTATATTAGTAAAGGATTCTTC
TGGAGATACTCGTCAATTTGACGTTGAAAGATACTTAGCATCCAAAGAGTTGAGGAATAT
ATTATTTTCCGAAGATATTTTAGGACAGTTGAGATTTTATAAAAGTGATCAAAAACGGTA
TTTCACGATTCATAAAATGAATAATTTTACTAACAAAATTGAACCATATAAGATATGCGT
GACTTTTTTTAAAGAAAACCGTTTATTGCGATTGCACGTTCTGACAGCCTATTTTGTGAG
AGAAGGAACAGGAACAGAAGATAATCCAATCCCCTCAAATACTCCATCATTTACTATTTT
TAAACTGCTTTCTGATCTTATAAAAAGTCCAAAATCCAGTAGTTCAGGAGCTAAAGAAGG
ATATAGATAAAATATCGCCCCGACCAATCTAGACTGGTCGGGGCTCAGCTACACTTATAG
ATAACAAGTATAGGGCAGGTCGCTATTAAAATATGCTCTGGGCAAACTCCATTTCTGAAG
CAGCGGGGTGCGACTCGTAGAAAGAGTCCCTGTATCCACCCTATGAGTATTATAGAGATA
TTATTTTTTTATGCAACTCCTTATAGTTTTTTAAATTCTCTTAAATCAAATTTACATTTC
TATTGTGAGCAATAATGATGATTTAACCGATTAAGTTTATGCCCTTGTTGGTAAATATCA
TTGTGTTGAATAAGGCGTTGTTGTGAGTATTCAGGGTTTAGTTCATCTCGGGTAAAACCA
TATTCTGCCTGTGCCTGTTGGGTGAGATAGCCACAACTATCATAGGTATAACGCTCCTGC
TCACGGTTTTGGTCATATTGGAAAAATAAGGCATAGTAGACAAAAGTGTTGGTTTTTTTG
CAAACTATGCCTCTAATGGACAAAAGTGTTGGTTTTAATTATTTTTCCTAATTATTACCA
ACTCTTTTTATTTAAAAAATCCTTTATAAACATAATCTTATGCTTTTTCGTTAATCCGCT
ATGAACCGATAATTTCTGTTTCAGTTCTTTAAATAACCCTTCCAACCTATTTGTTGTTTT
TTCTATATTTAAGTGAGCATATTCTTCAAAGGTGAATAAATATTTCATATAGTATTTTAA
ACTGGTATAAGCCTCTCTTACATTACGGTGTTTATAAGGAAAATATCCTTTCTCATTGGG
ATATTCAGACCGTTCATCTAAAAACTCTTTATGTTTTAAATACCATTGATGTAATCTTAA
ATAAAATTCATTTTTGTGGCTTTCTTTTAGCGTTTTTACAATAATCTTTAATTCTTTACC
TGCTTGTGATTGATGCTTTTTTCTTAATTTTCTCATCACAATGGCGACCATATGGAAGTG
GCACATTTGAATTGGTGTATTAAATAAATCCTTTAATAGCCCTCTACGTCCATCATTTGT
AATGGATTGAATCATATAGCCTTTTTCTCGAAGTATATTCAATGCGAGCTTATAATAGAG
GTCTTTTTCTGTTTTTACGACACGATGATAAACGACTTTTTTAGATAAGGTATCTATTAA
AACTAATACACCAAATTCACGACCAAAGAAGGTCACGTCTGCAATAATCTTGAGATAGGT
TTGTTGTAAAGGAATTAATTTAGCTTTGGGGGATTTTTCAATATAACGTTGAATAGTTCT
AATGGAACAGCGATATTTTTCGGCTAATTGTTTATAGGTTTGTTTTCCTATGGTGTAATC
AGTCCAAATATCTATTGGATTTAATTTATTTGTGGAAGAAAAGGTTTTATGACAGGATGA
ACAAAAGTATCTCTGAATATTATTTTTCTTTCCATACTTTTGGATATTGTTCTTAAGGCA
AAAAGGACAGTTTTTTGTTCATATTTCAAAAAGTGGGCTTAAAGCCTTGTACTATAAGGC
TTTAGCCCACTTTTTACCAACACTTTTGTCTACTATGCCCCTTTTAATTTCACTTGAAAT
CATCAAGACTGTAGCGATAGTGGGTGCTATTCCCCTTGCTGTCCGTATAAGTGGTTAGCC
TGCTGGCGAAGTCGTAGTGAAAATGTGCCGTGCTACCGTCTGCGTAAGTGACCTGTACCG
CTTGGTGTCGTTCGTCATAACGGTAAGTGGTGTGATGTCCTTCCGCATCCGTGATACCCG
TAAGCTGTCCCCATTCATTGTAACGGAAAGCGGTACGATTGCCCGAGCAATCCTCCGTTT
CCACCAGTTGGTGTTGGGCGTTGTAGCGAAAATGCGTGCGGTTGCCTAAAGGGTCTATCA
ATGCCGTGCGTAAACCTTTCTCGTTATACACAATATGCTGGCTTTCCCCTTCTGCATTGG
TAAACATTATCAGATTGCCTTGTCCGTCATAAGCATAACGGCTTGTATGTCCCATCATAT
CAATCTGCTCAATTAAGCGACCTTGGTTGTCATAACCATAATACTGTCTTTGATTGTCTG
AACGTATCTGTTCAACCAACTGCCCTTGTGCATTGTAGCGAAATTCGGTTTTTCGTCCGG
CACTGTCCGTTTGTGACAGTAGCCGCCCTAACTTGTCTCGTTCAAATTGCTGTGTGCTAC
CATCTGCAAACACCCGTTTGACCAACGCTTGATGATGGTCAAAGTGGTATTGTTCAATAC
GGCCTAGATTATCCGTCACTTCGGTATAGTTCGGAAAATAACGGAATTGCCAATCTTCGC
CTAAATTCGTGCGGTTGCGAATGACCTTGCCACCCAGCTCATATTTATCGTACTCATAAC
GAGAAACCAAACCCGCCGCATTTTGATGTGAGGTTAATAAATGATGTTGGTAAGCAAATT
GGCGTACCTTTTCGCCTTGTGCATTTTCAACAGCAATTAAATCCCCCTCAAGGTTATAGC
GGTAACGTACCAGTAAATGCGTTAATGCCGTATCTTCTGCTTGCTGCCACGCCACCGACA
CAAGACGTAAGCGGTTTTCAGATACCGCCTCAAATACCAATCGGAAAACCCGACCGTTAC
CATCCATAATTTTGTGCGGCAAACCTCGTTCATCATAGTAAAACTGCTGTTGATTGGCGT
GACTGTCATACACTCGCACTAAGGCAAAATGGCGATAATCCCCACGCAACGATTTAAAAC
AGAACGTCAAAGACCGGTCTAAACCACTGATTTCAATCTCGCCATTCGCCAACAACGTTA
CCCACATTTGCTCTGCCTGAATAAACACACCGGCACCACCTGCCGTTAATTCAGGAAGTA
ATATCTCTCGACCTTGTTCATCAATATACACAAAACCTCGAGATTGACGCTCAACACGCT
GACATCCCGGTACCGACCAGCCTTGTCCCAACCAGCCCACACCAAGTTGGTCTGAATAGT
AACTCCGTGCTGATGAATCCCCTAATGATTTTTATCAAAATCATTAAGTTAAGGTAGATA
CACATCTTGTCATATGATCAAATGGTTTCGCCAAAAATCAATAATCAGACAACAAAATGT
GCGAACTCGATATTTTACACGACTCTCTTTACCAATTCTGCCCCGAATTACACTTAAAAC
GACTCAACAGCTTAACGTTGGCTTGCCACGCCTTACTTGACTGTAAAACTCTCACTCTTA
CCGAACTTGGCCGTAACCTGCCAACCAAAGCGAGAACAAAACATAACATCAAACGAATCG
ACCGATTGTTAGGTAATCGTCACCTCCACAAAGAGCGACTCGCTGTATACCGTTGGCATG
CTAGCTTTATCTGTTCGGGCAATACGATGCCCATTGTACTTGTTGACTGGTCTGATATCC
GTGAGCAAAAACGGCTTATGGTATTGCGAGCTTCAGTCGCACTACACGGTCGTTCTGTTA
CTCTTTATGAGAAAGCGTTCCCGCTTTCAGAGCAATGTTCAAAGAAAGCTCATGACCAAT
TTCTAGCCGACCTTGCGAGCATTCTACCGAGTAACACCACACCGCTCATTGTCAGTGATG
CTGGCTTTAAAGTGCCATGGTATAAATCCGTTGAGAAGCTGGGTTGGTACTGGTTAAGTC
GAGTAAGAGGAAAAGTACAATATGCAGACCTAGGAGCGGAAAACTGGAAACCTATCAGCA
ACTTACATGATATGTCATCTAGTCACTCAAAGACTTTAGGCTATAAGAGGCTGACTAAAA
GCAATCCAATCTCATGCCAAATTCTATTGTATAAATCTCGCTCTAAAGGCCGAAAAAATC
AGCGCTCGACACGGACTCATTGTCACCACCCGTCACCTAAAATCTACTCAGCGTCGGCAA
AGGAGCCATGGATTCTAGCAACTAACTTACCTGTTGAAATTCGAACACCCAAACAACTTG
TTAATATCTATTCGAAGCGAATGCAGATTGAAGAAACCTTCCGAGACTTGAAAAGTCCTG
CCTACGGACTAGGCCTACGCCATAGCCGAACGAGCAGCTCAGAGCGTTTTGATATCATGC
TGCTAATCGCCCTGATGCTTCAACTAACATGTTGGCTTGCGGGCGTTCATGCTCAGAAAC
AAGGTTGGGACAAGCACTTCCAGGCTAACACAGTCAGAAATCGAAACGTACTCTCAACAG
TTCGCTTAGGCATGGAAGTTTTGCGGCATTCTGGCTACACAATAACAAGGGAAGACTCAC
TCGTGGCTGCAACCCTGCTTACTCAAAATCTATTCACACATGGTTACGTTTTGGGGAAAT
TATGAGGGGATCTCTCAGTGCTCAGCATGTTTGAGTGCTTTACTCGCCGCGGGTTGAGAA
ATATGTAAAACTTCAGCCGCACGCGTTAAGGAACCACAAGTCATTACAGCATAAAAGATA
TCGAGATGTCTTAATTTCATTCCATGTAGCCTACTGATTATTTATTTCTACGGACTATTC
TAACGAATAAAGTATAAATAATCAGATATACTCGTCATAATTCAAATTTTGGTTTAGTTG
TCACGAGAATTAATTCGTAAACGTGCAAGCTAAATAGATTGACTAGGGGAATATACGGGG
TAAGAAAGCGGCTCGGCATACTGCCCTATAATAAATTGTTAGGAGAAGTACGCCGAGTAG
TGTGTAGCTATTAGGTAAAGTATGTACCAATTTCAATAAATATTTTAATTAAGATACTGT
TTGAAATATCAACAATAAAGGCACCGACCATAGGAACGACAAGGAAAGCTTTATGTGATG
GTCCAAATGCTTTTGTGACTGTTTGCATATTCGCAATTGCTGTTGGTGTTGCTCCCATAC
CAAAGCCACAGTGACCCGCGCTGATCACGACAGCATCATAATCTTTGCCCATCATTTTGA
AGGTGACAAAGCAGGCAAATAGCACCATGACAACAGTTTGTACAGCAATGATAATTAATA
CTGGCCCTGCCATGCTTGCCAATTGACCAAATTTTAATGACATTAACGCCATTGCCAAGA
AAAGCGATAAAGCAACGCTACCTAATACATCGACGGTCGGCTCAAACACTTCGTGTTTAA
ATACATGAGTCAGTGTATTACGGATAATAATACCGACAAATAAACACCAGACAAAAGTAG
GCAGTTGCAGAAAAGTATCTTTAAACAATGCACTGATATAGCCACCAACAACAATACAGA
TAATCAGCATTGAAATGGTTTCAATAACGTTATTTGCATTGATTTTTCTTTTGACGCTTG
GTTGCTCAAAAGCTTCAACGATAGTGTCGCGCTCTTGCTCGGTTGTTTTAGGAATAGAGA
CCTTTTTCAAAAGATGACGGGCAACAGGGCCGCCAACTAAACCACCCAACACTAATCCAA
GTGTTGCACAAGCCATCGCTAATTCAACGGCGCCTGTTACACCATATTTATCAGCGAGAA
TAGGGCCCCATGCTCCGGCATTACCATGACCACCTGTTAGAGTAATTGAACCTGCAATTA
AGCCAATAAATGGACTTTCATTCATCATGACAGCCATACTCATGCCGACAGTATTTTGAA
TGGCGATTAGGATCGTTACTGCAATAGTTAATAGAACTAACGGCTTTCCTCCTTTAATCA
GTCGAGAAAAGTCAGAACTTAGCCCGATAGAGGAAAAGAATGTGAGCATTAATAAACTTT
GCAATGAAGCATCAAAAGTAAACGAATAACCTGATGTTTTATCAATAATTAACAGAACAA
TTGCAACAATAAAGCCACCAACGACGGCTTCTGGTATGTGGTTTTTTTGTAGGAACGGGG
TAAATTTTACGACAAACATTCCTATGAGTAGCGCGATACATGCGACTAATAATGTATAAC
TGGCATCTAGGATCATTTTTTTACCTCTATTAGTTTACCAGAATTTTCACTATAACAATT
TAACAATAGTGAAAAATGAAGTTACTTTGGTTAACTAATCTTTAACAATGAGTTTTATTA
GGGTATCCATAACTTTTAGTTAATAGGGTCATAATTTTAGTGTGATCTTAATCATGAAAT
ATTAAAAAGATTAAAATAACAACAATGGTATTTAATGATGGGTAAACCTAAATACCATGC
GGGATCCGCACTATTTTCGGTGATAGCAAAAAATAAAAAAGTATAAATAATAAACAAAAT
TATAAGAGAAGGAGAACATGATAAGCGCAGGCCGAGCAATTTAAAGAAGTGTGATATACA
ACATAAAACAGCAGCATGACCTTTCTATATTTCGTTGCTTATCGAAGTGTTAATTTTCGG
GTGGATTACTCTGTTTGTTGATTAATAACGGAGAAAAATATGATAGCTGTAATATTTGAG
GTGCAAATACAACCCGACCAACAAACTCGCTATTTGACTTTAGCTGAGGAGTTAAGACCA
CTATTAAGTCATGTAGCTGGTTTTATTTCAATTGAACGTTTTCAAAGTCTAGCTACAGAA
GGAAAAATGTTATCGCTATCTTGGTGGGAAAACGAATACGCAGTTCTGCAATGGAAAAAT
CATGTTTTACATGCGAAAGCTCAACAAGAAGGGCGAGAGTCAATATTTGATTTTTACAAA
ATTAGTATTGCTCATATTACTCGCGAATATTCATTTAAAAAGGACAAGGATAATGTTTGA
TGTTCACGTTGTTTTAGATAATCAAATAGGACAATTAGCATTACTAGGAAAAACATTAGG
TAATAAAGGTATTGGATTGGAAGGGGGAGGGATATTTACGGTTGGTGATGAATGCCATGC
TCATTTTCTTGTTGAACAAGGAAAGGAAGCTAAAATAGCGCTAGAGCAAGCTGGACTGTT
AGTACTTGCGATCCGGACACCATTAATTCGTAAGTTAAAACAGGAAAAACCGGGGGAACT
TGGCGAAATAGCACGAGTATTGGCGGAGAATAACATTAATATTTTAGTGCAATACAGTGA
CCATGCTAACCAACTGATATTAATAACGGACAATGATAGTATGGCTGCATCTGTTACGCT
CCCTTGGGCAATAAAGTGAACTTGCGATGGCTAATTTAATACGAAAAGAGGTTACCTTTG
AGTCCTCAATAGCCGCGATAGGGGCGGCTATGTCTGACATTTCACGAGTTAAAATACTCA
GTGCTTTGATGGATGGGCGAGCTTGGACGGCCACTGAGCTAAGTTCTGTGGCGAATATAT
CAGCTTCAACGGCGAGCAGTCATTTATCTAAATTATTAGATTGCCAGCTAATCACAGTAG
TAGCTCAAGGCAAGCATCGTTATTTTCGGCTAGCAGGAAAAGATATTGCTGAATTGATGG
AAAGTATGATGGGGATCTCCTTAAACCATGGCGTACATGCCAAAGTTTCCACGCCAGTGC
ATTTACGAAAAGCACGTACTTGCTATGATCATTTAGCTGGCGAAGTTGCCGTTAAGATCT
ATAATTCCCTTTGTCAACAGCAATGGATCACTGAAAATGGTTCAATGATCACATTAAGTG
GTATTCAATATTTTCATGAAATGGGAATTGACGTTCCTTCCAAACATTCACGTAAAATCT
GTTGTGCGTGTTTAGATTGGAGTGAACGCCGTTTCCATTTAGGTGGGTACGTTGGAGCCG
CATTATTTTCGCTTTATGAATCTAAAGGGTGGTTAACTCGACATCTTGGTTACCGTGAAG
TTACCATCACGGAAAAAGGTTATGCTGCTTTTAAGACCCACTTTCACATTTAAGTTGTTT
TTCTAATCCGCATATGATCAATTCAAGGCCGAATAAGAAGGCTGGCTCTGCACCTTGGTG
ATCAAATAATTCGATAGCTTGTCGTAATAATGGCGGCATACTATCAGTAGTAGGTGTTTC
CCTTTCTTCTTTAGCGACTTGATGCTCTTGATCTTCCAATACGCAACCTAAAGTAAAATG
CCCCACAGCGCTGAGTGCATATAATGCATTCTCTAGTGAAAAACCTTGTTGGCATAAAAA
GGCTAATTGATTTTCGAGAGTTTCATACTGTTTTTCTGTAGGCCGTGTACCTAAATGTAC
TTTTGCTCCATCGCGATGACTTAGTAAAGCACATCTAAAACTTTTAGCGTTATTACGTAA
AAAATCTTGCCAGCTTTCCCCTTCTAAAGGGCAAAAGTGAGTATGGTGCCTATCTAACAT
CTCAATGGCTAAGGCGTCGAGCAAAGCCCGCTTATTTTTTACATGCCAATACAATGTAGG
CTGCTCTACACCTAGCTTCTGGGCGAGTTTACGGGTTGTTAAACCTTCGATTCCGACCTC
ATTAAGCAGCTCTAATGCGCTGTTAATCACTTTACTTTTATCTAATCTAGACATCATTAA
TTCCTAATTTTTGTTGACACTCTATCATTGATAGAGTTATTCTACCACTCCCTATCAGTG
ATAGAGAAAAGTGAAATGAATAGTTCGACAAAGATCGCATTGGTAATTACGTTACTCGAT
GCCATGGGGATTGGCCTTATCATGCCAGTCTTGCCAACGTTATTACGTGAATTTATTGCT
TCGGAAGATATCGCTAACCACTTTGGCGTATTGCTTGCACTTTATGCGTTAATGCAGGTT
ATCTTTGCTCCTTGGCTTGGAAAAATGTCTGACCGATTTGGTCGGCGCCCAGTGCTGTTG
TTGTCATTAATAGGCGCATCGCTGGATTACTTATTGCTGGCTTTTTCAAGTGCGCTTTGG
ATGCTGTATTTAGGCCGTTTGCTTTCAGGGATCACAGGAGCTACTGGGGCTGTCGCGGCA
TCGGTCATTGCCGATACCACCTCAGCTTCTCAACGCGTGAAGTGGTTCGGTTGGTTAGGG
GCAAGTTTTGGGCTTGGTTTAATAGCGGGGCCTATTATTGGTGGTTTTGCAGGAGAGATT
TCACCGCATAGTCCCTTTTTTATCGCTGCGTTGCTAAATATTGTCGCTTTCCTTGTGGTT
ATGTTTTGGTTCCGTGAAACCAAAAATACACGTGATAATACAGATACCGAAGTAGGGGTT
GAGACGCAATCGAATTCGGTATACATCACTTTATTTAAAACGATGCCCATTTTGTTGATT
ATTTATTTTTCAGCGCAATTGATAGGCCAAATTCCCGCAACGGTGTGGGTGCTATTTACC
GAAAATCGTTTTGGATGGAATAGCATGATGGTTGGCTTTTCATTAGCGGGTCTTGGTCTT
TTACACTCAGTATTCCAAGCCTTTGTGGCAGGAAGAATAGCCACTAAATGGGGCGAAAAA
ACGGCAGTACTGCTCGGATTTATTGCAGATAGTAGTGCATTTGCCTTTTTAGCGTTTATA
TCTGAAGGTTGGTTAGTTTTCCCTGTTTTAATTTTATTGGCTGGTGGTGGGATCGCTTTA
CCTGCATTACAGGGAGTGATGTCTATCCAAACAAAGAGTCATCAGCAAGGTGCTTTACAG
GGATTATTGGTGAGCCTTACCAATGCAACCGGTGTTATTGGCCCATTACTGTTTGCTGTT
ATTTATAATCATTCACTACCAATTTGGGATGGCTGGATTTGGATTATTGGTTTAGCGTTT
[truncated: 1,850,225 more chars]
