# Supplementary material for: Whole-genome sequence analyses of Glaesserella parasuis isolates reveals extensive genomic variation and diverse antibiotic resistance determinants
Source: PeerJ. 2020 Jun 22;8:e9293. doi: 10.7717/peerj.9293 (PMC7316082; doi:10.7717/peerj.9293)
Supplement: Supplemental Information 45 [file peerj-08-9293-s054.fasta]

>H257 Scaffold1
CGAGTTTTAGCTCTAGGGACACCCAAGCTGTGGATAACGTTATGGTTTATGTTGCTAGTT
TACTATAATTTTAATATACAAGGGGCAAGTATTGCAATGGATATGGTGAAAATCCTCTCT
AAAGAGGGAGTAAAAGATTTCCACTTTTATACCTTAAACCGTTCAGAATTAAGTTATGCT
ATTTGTCATACTTTAGGGGTAAGACCTGAATAAGCTATTCACTATAGACCAACCCGATCT
TCGCAGATCGGGTTGTCTCTATTTGGATGCTTATCTTTCTGTATTCAAAAACGTAACTTT
CTTGTAAAATCCAACCGCTTATCACGACATTTTATAGAGGATTTATAATGACATTAAAAA
TTGGCGTTGTCGGTGCTGGTGGCAGAATGGGTCGTCAGTTAATCCAAGCCGTAAATAACG
CAGAGGGCGTGGAATTAGGTGCAGCATTTGAACGTAAAGGATCATCATTAGTCGGGGCTG
ATGCTGGCGAGTTGGCTGGTATTGGGCATTTAGGCGTGACTGTCACGGACGATTTAGCTT
CACAGCTCAATCATTTTGATCTATTAATTGATTTTACTCGCCCTGAAGGGACGTTGGAAC
ACATCGCTTTTTGTGTCGCACATAATAAAAAAATGGTGATCGGCACAACTGGTTTTGATG
ATGCGGGCAAACAGGCGATTAAATCTGCATCAGAGGAAATCAGTATCGTCTTTGCTTCAA
ATTACAGCGTTGGGGTGAACTTAGTATTTAAACTGTTAGAAAAAGCGGCAAAAGTGATGG
GCGATTATTGCGATATTGAGGTGATTGAAGCTCACCACCGCCATAAAGTTGATGCGCCAT
CTGGCACGGCACTTTCAATGGGTGAGCATATTGCCAAAACCTTAGGTCGTGATTTAAAAA
CGCACGGCGTATTTGCGCGTGAAGGGATCACAGGGGAACGTAAACGTGATGAAATCGGTT
TTGCGACGATCCGTGCAGGTGATGTAGTCGGTGAACACAGTGTTTGGTTTGCCGATGAAG
GCGAACGTGTTGAAATTGCCCATAAAGCTTCAAGCCGAATGACGTTTGCTAACGGTGCTG
TGCGTGCAGCAAAATGGCTTCAAACCAAACAAAACGGTCTTTTTGATATGACCGATGTGT
TGGATTTAAACAATTTATAATAAAGAAAAGCGGTCAGATTTAATCAAAATTTTGCAAAAG
GATAGATATGAAATATAACAACATTGAAAGTACTTTAGTCCAACTGGGTAATCGTACTGA
TGAGCGTACCGGTGCGGTGGCGACCCCGATTTTCCTTTCGACTGCCTATGGACATATGGG
GATCGGCGAGTCTACTGGATTTGACTATACTCGTACCAAAAACCCAACTCGTAGTGTACT
TGAGCAAGGCATTGCGGACTTAGAGGGCGGCGATGCAGGTTTTGCGTTAGCCTCAGGTAT
GGCGGCAATTCAACTGGTGATGTCGCTCTTTACTGCCCCTGACGAGTGGATTATCTCTAG
CGATGTTTATGGAGGAACTTACCGCTTGTTAGATTTTAGCTATAAAAATAACAATACTGT
GAAGCCTGTTTATGTGAACACGGCAGATCTTGATGCTATTGAGAAAGCGATTAATCCAAA
TACTAAAGCGATTTTTGTTGAAACACCGTCTAATCCATTGATGGAAGAGTGTGATGTCGC
AGCGATTGCGAAAATTGCTAAAAAGCACAATTTACTGCTGATTGTCGATAATACTTTCTT
AACACCAGTATTATTCCGCCCGATTGAACTTGGGGCAGACATTGTTATTCACAGTGCAAC
CAAATATTTGGCAGGACATAATGATGTGTTAGCTGGCTTAGTGGTAGCAAAAGGGCAAGC
GTTATGTGACCGCTTGTTCTATTTGCAAAATGGTGCTGGGGCAGTGCTTTCACCGTTTGA
CGCTTATATGATTATTCGTGGCTTAAAAACCCTTGCGTTGCGTGTTGAGCGTCACCAACA
AAATGCGACTGAACTCGCTAAATTCTTAGCGGAACAACCGCAAGTGCAAGATGTGCTTTA
TTCTGGTAAAAGCGGTATGTTATCTTTCCGCTTGAAAGATGAAAACTGGGTTAATCCATT
CTTAAAAGCGATCAAGATGATTACCTTTGCGGAAAGTTTAGGCGGTACAGAAAGTTTTAT
TACTTACCCTGCAACCCAAACCCATATGGATATTCCTGAAGCAGAACGTATCGCTCGTGG
TGTGTGTAATAAGCTCTTGCGTTTTTCGGTGGGGCTTGAACACGTTGAGGATATTAAAGC
AGACTTGCTACAAGCCTTTGCTCAGTTGAAGTAAATTGGTGTAATAGACAAATTTGTTGC
TAAAAAGTGGCTTAAAGCCTTATAGTACAAGGCTTTAAGCCACTTTTTTTTGAAATATAA
ACAAAAACTACCCATTTTGCCAAAGTCCGAAAATAAAGAAACATGGTATACAAAATAATA
CTCAACCTTACTTTTGTAATGAATGTCATAAAACGTTTATCTTAAAAAATGAATTTTATT
AGCGATTACGTCCTTAGTTTATAAAACACCAAACGTTTTTAAAAGAACGAAGTGATAAAG
CCAATAAAAAAGACCATTTCCCTTATAAACGTCGTAATGCAAGAAGTGCTTATACCAGCT
TAAAGCGTTATATGGATTTTATTTTTACCTATGAGAAATATTCTGAATTAAATATAGAAA
ATACAATAAATCGCTTAGAGGGATTATTTAGCGAGCTTAAGCAAAAATTAAATAATCATA
ACTGATTAACAAAAAGGCGTAATATGTTGTTTATACAAGATTTTTTAAATAAAAAGAGTT
GCTAAGAATAATTAAAAATACCCATTAGCAAGTATTTTATCTATTATCCCTATCAGTTAG
ACAATCTGTTTTTTTGTAATGCGCGATGTTTTACTTGATGTACAATATTTGTAATCACCC
CAGCGATATTGACGTCACTCCATTCTTTAATACGTAAATTAGGTTCTGAGGTGTCTAAAG
AAAATAAAATTTTCTCTCCATTAATCTCACTGAAAAATTGGTAGAACTTGTACTCTTGAT
TTTTCTCTAATACCAAAAGATCGTTAATTTCAGCAGATTGATTATTCTCTACAATTAACA
AATCATCTAATTCGATCCCCCATGCAATTAAATTAGGGTTTTTCACATGAACCAGAAAGG
TTTCAGAAGGACGACGAACATAAAGAGAATAGAGATCCAGTTTGATTGGGTGCTTTATAT
TAGAATCTCGATAAAGGGGTAAAGGCTGATGGGATTGTGCCAATGTTAGTGATCTAAGAT
ACGCCATAAAAATCCTCTAAAATAAATCTGTGTGTTTATACAGTTATTTTACTGTTTAAA
CACACAGTGTCAATAGGAATTTTGCGTTTTAGTGTAAATTTTTACAGGTAAATCATCAAT
CAATATTTTTTAGCTGTTCTTCAGATAATGTTTCTTGCTCACTATTTTCTGTTTTACCAT
CTTTTACTTTAAACTCTAAATTTTGAAAATAGGCTTCTCGGAAAGTAATGTAAGGATCTT
GAGATTGCTTCAATAACGCTTCTTGTCCTATAAGCTGTGCACGGGAATCTAATCCTTGTA
CGACATATTTTGTGATACTCCAAGGTGTAGCGAGTAAAGATAAAACTGGATAACTAGTAT
CTACTAATCGACCTAAATCTTGACGAGGCGTTGCGGGTCCATACATTGGTAACATCACAT
AAGGTCCTGTAGGCACATTATACGCGCCTAGAGTATCCCCAAATTCTCTACGTTTATCAA
TTTTAAGATCATTGGTCATACTCGCGAAGTCAATTAACCCGCCTAATCCAAAAATAGAGT
TAAACCAAAAGCGAGTAAAGTGTACCATTGCTTTTTGTCCTTCCCCTTCAATTAATCGGT
TTACAAAGCTGGCAGGTTCATCGAGGTTATTTGCCACATTGACTAAACCTGTTTTAATTG
GGCTTGGCATATAATCTCGCCAGCCCTTTGCTACAGGTTTAAGAATATAAGGATCGAGAT
ATTCGTAATTGACTTTCCACATTGCTCGGTTAAATCCTTCCAATGGATCTGAACGGGTGC
CAGTTTCAGGATCAATAGAAGAGGTGCAAGCGGTTAGAAAAGCGGTACTGAGTACTAAAA
ATAGAAGTTTAATTTTTTTCATATGACTACTTTAAAAATGGGTTATGTTGTTTTTCACGT
CCTACTGTGGTATGAGATCCGTGTCCAGGAATAATGATAAAATCATCTTCTAAATCAAAT
AGTTGTGTTTTTATTGTATAAATGAGCTGCTCAAAATTACCTTGGTATAAATCGGTTCTT
CCAATACTATCTTTGAAAAGCACATCGCCACTAAAGGCAATTTTATTCTCAAAATCAAAA
AAGCCGATATGACCTGGTGAATGGCCTGGTAAATGGCGAATATGGAATGTTAAAGCTCCA
ATTTGAATTTTATCACCTGCATTTAGCCAGTGATCCGGTAAGAAAGCGGGCGATGAAGGA
AGCCCGTAGCTCTGACAAATATTAGGAAGTTGTTCAAAAAGAGGTTGATCGTTTTGATGA
GAGCCAAAGACATCAACATTAAAATGTTTTCTCAATTGATCAACAGCCATAATATGATCA
AGATGACCGTGAGTAATCAATAGCTTCTGAACATTTAATTGTTGTTCTTCTACAAACCGA
ATTATTTTGTCTGCATCATCTCCAGCATCAATAATTGCTGCATTTTTTTCGTTATCCCAA
ACAACAGAACAATTTTGTTGGAAAACACTTACAGGGATAATTTGCAAATTAAACATAAAA
TCAAACCGCTTATGAACCGCGCCAAGTACGAACAGGGCCAGTGTCGACGTGGACAAAATT
ACTGTGAGGATAATAACCAACCCCCCCGTTATTCAGGCTTTCTGCTGCCGCTTTTATGCG
GGCAAGAGGAACACCTTCAATACGGAAATCAATGGCTTTACCTAAAATATGGTAGCTATT
GCTAGCAACGCCTCGACTACGACGGCGTAATCTAGCATTTGTTTGAGCAGAACGATATCC
GCTTACAATAAGAATTTCAGATTTACGAAGACCCAAGCGAGCTTGAATTTGAGTTAATTT
TACGAATAGTTTTGGGTCAATTCGCTTAATTCTGTTGATATGCACATCGCGCATAATATG
ATTTAATTTGTTAAGATCCTTTGCAGCAAATCCGTTAGTGTGATAATTAGCAGATAAGGT
CTCGCCTGTACTTAAGCGTTTTAAACGTAGAATAAGAGGTTTTGGAGTTGACGTTACCGC
ATGAACTAAATTAGGTAACAAGGTTGCACCCAAAACTATTCCGCCTAATGCAAGCCATCT
TCGGCGTTGTAAATTTGTTTGTTCCATTTTATCCTCGCATTTGGGTTATTTACCGACAAT
CTCTCCTTTAATCTCTTGAAGGTAAATATATTCAACCTAACGTCGACATTTTATCAAAAA
GGAAGTTCTAAAAAATAGCCTATCGTTTTCGGAAATTTTTTATTTTGTGGACTAGATCAC
ACTTTTTACTTTTTCCCAATCTAAGTTGATTTTAGGTAATGATTTATCAAATTGATAAAT
ATCAGGTAAGGTGTATATTTTACCGCCTTCAATCCAGGATGTTACATAATATAAATAAAC
AGGATTATCTGAACGAATAGGTGCAGAAGTTGTTTTTTTGCTTGCAAGAACGTCCTGTTT
TCTCTGCGCTGACCACCCAGCTTCTGCTAATAATAACGTAGCTAGTTCATCTGCTTTAGC
TACACGAACACAGCCAGAGCTTAACGCACGATTTTTTTTACTAAATAACCCTCTATTTGG
TGTATCGTGCAAATAGATTGCATCGGAACTTGGCATATTAAATTTATAACGCCCTAAAGC
ACTATCATCTCCCGCTTTTTGACGGATATGATACGGGAAATTATTTTTTCCTTCATAAGC
TGCCCAGTTGATACTATGAGCACTGAATTTATTCCCTTTCCCATCTAAAATTTCATAGCC
TAATTTATCAGCAAGGATTGGATCTTTACGAAGTTTTGGTACTAAATCTTTATTCTTAAT
TGTTGATGGAACATTCCAAGGCGGATTGACGACAACGTTGCTCAGTTTGCTGTACATGAC
AGGTGTTTTGCGATCATTTCTTCCCACGATTACTTTAGACTGTAAAACAAGTTTGCCCTC
TCTGAAATAATAGAGCTGATAGCTTGGGATATTGACAAAAATTCCATTATTAAAACTTGG
AATAAGACGTAAACGCTGCGCATTAAGTGCTAATTGAGTAAATGAAGGCGTGTTTACACT
ACCTTTATTCTCTTTTGTAGATTTTGCTGATTTATTACCACCCTGATTGAGAGCATCATT
AGATGATATTTCAAATAATTTTTGTACGGTTTCTTGGTAAATATGGTTTTTAGGTATTAG
ATCCGTGACAAACTGAGCGTAGCGATCTTGCTTAATCGCTTCCAACCAAGTAGCAATACG
ATATTCTGTTGGTGTTTTAATTGAATAACTTCCTAAATGATATAACCATTGATTTGCAAA
TTGATCGACATTTTCTGTGTAATAGAGATAGTCTAAGAAACTATCTGTGAGTAGAATATC
GCGAGCAAATCCCTCATTCATATTTAGAATTTGTTGTAACGCATTAGCCGATTTAGGCGA
AACGCCGCTTACAGCGAATACTGCATATTCTTTTAAAAACTGTTTTTCTGCCACTTTATC
TTTCCACAAAGGGGCAAACTCATTATTGAGATAGACTTTTGCTGTCGTATTGGATAATAG
TAAATGATAGCCTAATGTTTCTTGTTGAATACGTTGTTCGGCATGAATTAATTTTTCGGC
TTCAATGCGTTTTCTTTCAGCCAATTGAAATTGATATTCTGCATCTTGTGTCAGTTCAGC
AATACGGACTAATTGCGCTTTAAAACTTAACTGAGGCAAAATTTGTTCATCAGGAACAGG
CGTTGCAGCATTATGTTGAGAACTAACATTCAACGCACTTCCATTTTCAGCAACCACAGC
ACTAGAAAACAATATTACTGACAAAAAAGTTAAACTTTTCATTCAATTTAATCCATTAGG
AAAATGAGTAATAAATCAGACCGCTTAAACAGCGGCCTGATAAACTTCCACATTATAAAC
GTATTTATTATTTTTTATCAAATTGTAACCAATCAACCATCATCTGCTCTGTTTCTTTTA
AGAAGAAATCAGGAGCTTCATAGTCTTTTGGTAACTGTTCAAGATCTTTGATCTGTTTTT
TACCTTCGCGTTTAAAGCGTGCATTTAAATCTTTCAAACGACGTGCTTCATCAGCTTTAC
TCTCTTCTTGACGAGAAGCTAAATTAAGTGAGGTAAATTTACGATCATCTCTTTCCTTAT
TAATTGCGATAGTTTCATTTAAAGCAATAAATTCAGGATTTTTAGCAATACGTTTTTCGT
GTTTTTCAGTGAGTTGTGCAACTACATCTCTAGCTTTTGCGACTTCTGAATAAGTTGCTG
CAGGAATTTTATCCCAAGGCAAAGCATTATCTTCAAATCCTTCCCCTGTTTTTTCTGCAT
TGATAATTTCAGGGAAACGAATATCTGCTTCAACCCCTTTAATTTGGGTGCTGCCACCAT
TAATTCGATAGAATTTTTGGATTGTATATTGGATAAAACCTAACGGCTCTTGATCCAAAT
CATAAACCATATTTAAAGAACGGTTTTGTTGAACAGTACCTTTACCAAAACTTTGCTGCC
CGATAATAATCGCACGATTGTAATCTTGCATTGCAGCCGCAAAAATTTCAGAAGCCGAAG
CACTATGACGGTTAATCATCACTAAAATGTTGCCATCATATAATGTTGTACTATCGGTAT
CTTCGTGAACACGAATACGATTAAAAGCATCTCTAACCTGAACAACAGGACCATCTTTAA
TAAATAATCCCGTTAATTCCACTACCTCAGGCAAAGAACCGCCACCATTTTCACGCAGGT
CAATAATCAACCCATCTGCTTTTTTGGTTTTCATCTGTTCGAGAAGTTTACGCACATCTG
CAGTCAAACCAATATAGAAACTTGGAATTTTGATCACAGCAATATTTTTTCCGTCTACTT
TATCAACAGTTAATTTCGCTGCACTGTCTTCAAGACGAATTTTATCCCGAACTAAACTAA
TAATCTTGGTTTTGCCGCCTTTAGCAGGTTCAATTTCAAGATAAACCGTCGAACCTTTTT
TACCTTTGATATTATCGACAACATCATCTAAACGCCAGCCAATCACATCTTCGATTTTAT
CTTTTGATTGCCCCACACCAACAATTTTGTCACCTGCTGCAATTTTTTTACTACGCGCTG
CTGGCGCACCAGGTACCAAAGATTTGATGATCGTAATATCATCTTCCATTGAAAGCGTCG
CACCAATGCCTTCTAAAGACAAGTTCATACTCTCTTGGAAACGTTTAGCTGCACGAGGTG
AAAGATAACTTGTATGCGGATCAATTTCTCTTGCAAAAGCGTTGAGATAAGTTTGCAAAA
TATCATCGGCTTTATTTTGTGTTAAACGACGAATTGCCAAGTTATAACGTTTAGTCAGTG
TTTTCTTGATTTCAGGCCATTTTTTATCTTTCAAATAAAGATTAATAATATCGTTTTTTA
CTCGTTGCAACCAAAGCTCATCAGCTTCTGTGGTAGTTTTCGGGAACGGTGCTTTTTCAC
GATCATTTTCAATTTGATCCTGCCCTTTTAAATCAGGCTCTTTATCTAACAAAGACAAAG
CATATTTATAACGTTCATAACGACGTTTTGTCATTAACTCATACATTTCAAAGGCAATAT
CTAGTTTGCCTTCATAGAGTTCTTCATCTAACTTGGTTGCATACTTAGCACGCAATTCAT
CAATATCAGACTGTAAAAAGGTATTGTGAGAACCATCAAGCCAATCAATATAACGATTAA
AGATTTTCTCAGAAAAAGCATCATCTAGTTGAAACTTATGATAATGCGATTGTGTTAAAC
GAGCTGTAACACGTTTAGTTGAAATACTATGTTGTTCTGTTGGTTTTGGAATGATTAATT
CACTTTCTTTTATTTGAGGTTCTGCAGCAAAACTATTTATGCTACAAACTCCCAAACATA
ACCCAAGTAATGTGGTGAATTTATTATATTTCATATCAATCCTATAAATGCGACTATTTC
TTGCCTTTGGCAAATTTGCTTTCTAATGCGGACAAACTTTCTAAAGATGCTTTTGGCATT
TCTTGTTTTTTCGTTTCAGCCCGTTTTTTGGCATGTGCTTCACGTGCTTTTTGTTTAAAG
AAAGTTTTACGCTCTTCCTTGCGTTTCTCTTTTAATTGTAGAGCTTTACGTTCTGCATAA
GCTGCTTTTGCTTCGGCTAAAGATTGCGCTGCATGTTCTGCTTGTGCAGCTTCAACAACA
CCCGCTTCTTCTCCTTGAAGACCGACACGTACAGCACCTTCTTTACATGCGTGTAAGTAA
CGCCAGCTCATTGTATAAACGCGTAATGCTTGACGAAGCCCCGTTTTACTGATTTTTTCA
TCATCACTCAGCGCTTCAACTAAATCTTGGAAAAGTCCAATTTTTAGAGGTTTAGCTTCG
CCTTCTAAACTAAAGCAAAGCGGAAATTTTTCAGCCAAATAAGCAATGATTTCTTTTGTA
GATAAAGCGGTTTTTAGGTTTTGAATGGTATTAAGTTGTTGTTCAGACATAAAATGTTCC
AATCTAAAAAATGAATGTTAGGTAAGCGAATAAAAATGCTACCTACTATATTTTATTTAG
TTACAGTAGTCCATAGACTTTCCAATAAGTTCCTTATTCTTTAGTAAAAATTTTATTTTT
TAAAATAATATTTGCCTTATACAGTGATAAGTGTTGTAATGCTGCCCGTTGAAATTTTCA
ACCATTTTTAGGGGCTGACGCAGATTAGCTCTAATTTTCACACCATTTTCTCAACGTTTT
AAGTTGCTCTTTTGGTGTTCCAAAGTGAAACCGAAANNNNNNNNNNNNNNNNNNNNNNNN
NNNNNNNNNNNNNNNNNNNNNNNNNNNNNNNNNNNNNNCGATAAGCATCTGTATAAACCC
AGCTGTCGGGCTTGATTTTCCTTGATATAACAGGCATTAGCGTTGTTGTCTTCGTATCAT
TGACTACCACAGTAAATACTTTTCCTTGCCGTTTCAATATCCCAAAGACAGCCACTTTTC
CTGCCGCTCCACGACCTCGTTTTCCTTTACGATGTCCACCAAAATAGCTTTCATCCAACT
CAATTTGTCCGTCAAATACTTCATCCACTTCAAGTGCTAAATGATAGCAGATGACCTCGC
GGATTTTGCGATAAAACAGGATTGCTGAATTGGGCTGAATACCGAGTAAATCTGCGGCTG
ATCGAGCAGTTACTTCTAACACAAAAAATTCAAGTAGCTTTTTCTGTATAGATTTCTTTA
ATTTACAATGAGTTATCTTCATTTTTGTAGGTTAGCATGCTAGCTAATCTACGTCAGCCT
CTAAATCTTTCATCAAACCACGTCTACCATCACAGGTAATCGATTGAATTATATAGCCTT
TTTCTCTTAACCTATTCAGGGCAAGTTTATAGTAAATATCTTTTTCGGTTCGCACAAAAT
AATGGGAAATGACATTATTTGAAAGCGTATCCATTAACACTAATACGCCAAAATAACGTC
AGAAAAACGTTGTATCCATAATGATATTCAGGTATCGATTTGAAGGCAGTTTTAAAGCCG
TTTTAGGTGCTTTATCGATATATCTTTGAATCGTTCTGACTGAACAATGATATTTAACGG
CGAGTTGTTGATAGGTTTGTTTTCCAGATGTGTAATCAGTCCAAATCTTAATTGGATCTA
ATTTAGTTTTTAAGATAAAGGTTTTATGACATTCATTACAAAAATAACGTTGAGTCTTAT
TTTGTATTCCATGTTTCTTTATTTTCAGACTTTGGCAAAATGGGCAGTTTTTTGTTCATA
TTTCAAAAAGAGGGCTTAAGGCCTTGTACTATAGGGCTTTAAGCCACTTTTTAGCAACTA
TTTGTCTATTACACCTATTTAATTTTCGCTTAAGTTCACTAAATGATCCCTCTAAACGAT
TTGCCATCTTTTCTATATTTAATTCAGAATGTTTTGTCTGTTACATGAATTTCCTACTCC
GCCAACCCCTGATCCCACTCTAATGCTTCTTCAGGTAATTTACGTTGTAATAAAAATCTG
CGGTTAGCTTCTGCCTGAGGTTGAACAACCTTACTTGATGGGATTGAGAAACTAATTCCG
CCGTTAAATAATTGAGACATTGTGCCTGAGTTGATACTGACACCATTGAGGCTAATATCC
ATTGTATAGCCTGACGAAGCCCAGAACTCGCTATTTTTACGGACAAGGTGTTTATATTGG
TTGGCTATGCGTAAATGGATCAGCACTCGGTCGCCGAGTTCGCTTAAACTGAGCTGTTGT
ACCATACCCACTTGCATTCCTCGATACATTACAGGGGCTTGAGGGGTGATGCCATTTGCG
TCTGTGGTTTCCACAATGATTGGGAAGCCGTTGCCGTATTGTGTATCTGCGGTGTCCGTT
GCCCCTAATTTGAACTGTGTTTTTCGTTTGCCATTTCCGGCTTCTACGCTGATGTAGTTT
TGAATAACGGCATCAAGATTTTTGAAGCCTGTTGTGTCAATTTCAGGGGAAACGGCATTA
AATTTGCTACCTGCTTTGGCAACGATGGCATAATATTGTCCTTCGATGTAAGCGGTGGCT
TTAACCTGTTTTTTTGCATTGTCTAGCTGTAGCGTTTCAACATTGCCGATGGTTAATCCC
ATATACTTAATCGGCATTCCTTTGCTTAATTTAGAAGCATCTTGAGCAATCAAGGTGATA
TAAGTATTACCAGAAGTCGCTTTCGTATAACTGCTGTATAAGGTTTTGTTACCTTTAGTT
CCTTGATTATCAAAGCTAATCGCCCCTTTGAGTGTTCGCATTAGTGAACCCATTTTGAGA
TTAACACCGTTGGTAGACACGTTTACATCTACCGCAGGCTCAACCCAAAATCGACTAGTT
TCCGTCAGCAGATGGCGATATTTAGGTTCAATAAATAGATCAACTTCAAACTTCGTTTTT
TGTGGGCGAATATTAAGTACTTCACCTATCGGGAAGTTGCGATAAAGCACTTGTGAGCCT
TTATCAATGCCGGATAATTCTGTAGCAGACAAACTCAGCGTTGCCTTTTTCTCACCGCTT
ACAATACCAGCTTCAGCACTCTCAAGATCTTTGTATAACGGATATTGTTTTTTCGCTTCC
CCTTGAGCTTTATCTGAGAGAATACGAATACCGCCAGCAAGCCATTCAGATGGAGAAGCA
GATTGTACTCTTAGACCATCTAAGCCAACAGCAATATCTAAGTGTGAAATCGCCACAAAT
TTGCTGTTCCCTGCGACAAGGGTACGATAAGGCGGATAGATGATGCCTTGAAATTCTACG
CCGTTAAGCGATAACTGGCGTTTCACAATTTCACCGATTTGTATATCGTTATAGTAAATG
CCTTGTCCTTCGCTTACGCCATAAGATTGCGGCGATGAAAGGGTAATTGCTAAAACGTTA
GGACGAGTGAGCAAATAATCAGCTTCTTTTTGTACATTAAACGTCAGTTTAGGCTCGCCA
TCACCCTTTTCAATTTCAAAGTAAGTCCCTCTCAATAGCTCACCCACTTTACTCAATTGT
TCTTTATTGAGTGCAAATTTAGGTTCTTTCAGGAGAATTTGACTGCCTGAGCGTAATAAA
TCCGTATGTGCAGGGTCGATCAATAATTTACCTTGAATAGTCGCTTTGGTTGGTTTGGTT
TCAAAGTAATCTTGTTCGGTTTCATTCAGTTCGAGGTGCGAAAGTACGCCAACTTGCAGG
TTTTGGAAATATACCGGCGTTTCATTTACTTTTAAATTCGGCATCATTGGCAAGGTGATA
TTGACTTCCGTCCCTCGTTGAGCCAATTTTAAGTTATCGAAAAGTTGAAAACGTTCGCCC
TGTTTGGCATTTGTTGCCATCTCAGGCGAGTCAAAAGCAACAGCCCCTTGCACCATTGAA
GCAAGGCTATCTACATTGAGATTTACGCCAGTAAGATTGGCATTAAATTGAATACCGCTA
ATGTTCCAAAAGCGACTTTCTTTTTTGACGAGATTGGCGTATTTTTTATCAATAACTACG
TCAATTTCGACATTCTTTTGATCTGGAGTAAAGCGGTAATCGGCAATGCTTCCCACTGGC
ACTTTTCGATAATACACGCTTGCCCCCACAGTCATTGAGCCTAAATCTGAGGCAACTAAT
TTCACCAATAAATCGCCATCAGCAACGGTCACTGCAGGTGGTTCATCTTCAGCCACAAAT
TCATCTTCACTAGAGGCATCTTCATCATCATTCGGCAATAAAGTGATGTAGTTACCTGAA
ACAAGTGCATCTAACCCCGACACCCCAGCTAAAGAGGCACTCGGTTTGACTAGCCAGAAC
TTTGTTCCTTCTTTTAATACCGATTTCGCTTCGGGATTAACTTCCGCCTCCACCTCAACC
TCTTTTAACTCATTGATAAAATAGACTTTTTTTACTTGACCAATTTGCAAGCCTTGATAA
CGAATAGCGGTTTTTCCTGCAGTAATCCCATCGCCTTTACTAAAACGAATGGTAATTTTC
TGTCCTTGCTCTTGAAGAATTTGGAAAAAAAGCAAACAACCAATCACAAAAGCGACAATT
GGCAATAACCAAAATGGCGAAATTTTACGAGGCTGTCTAATTTTAGCAGGAATACTGTTT
GGCATATTTTCAGACATCATTTTATCACTTTTAAATACAAGCAAGCGGCGAGATTTTGCA
AAAGGTTTGCGAAATCTCACCGCTCTTGTGTTTATTAACTCATTGAAAAAGAAGAATTAT
TTTTTGTCTTTCTCATCACATTTTTGAATATTGCTACATTTACCATACAAATATAAGCTA
TGGTTTGCAAGCTCAATTCCGTGTTGTTGGCTGATTTCACGCTGACGGCGTTCAATTTCA
GAGTCTTTAAATTCAAACACTTTACCACAATCCATACAGATAATATGGTCGTGCTGGTGG
TTCATATTTAATTCATAGACGGCTTTATTCGCATCAAAATTATGGCGAGTTAAAATGCCA
ACTTCTTCAAATTGATTTAATACACGATAAACTGTTGCTAATCCAATTTCAGACTGACGT
TCTAGCAATAATTTATAAATGTCCTCAGCAGAAAAATGCTGCATACTATCACGGGTGATT
TGCATTAACTCAAGGATTGTTAAACGTGGCCCAGTAACTTTTAAACCTACTTTTTTCAAC
AATTTCACATTTTCTTCAGACATATATCCTCCAATAGATATATTAAGCTAATTCCGCTAA
ATACATTTCATCAAAAATTTGTTTACACCAACGGTTTACACGTTCTTCGGTGAGTTCTGG
CTGGCGATCTTCATCAATACATAAACCAACAAAGGTTTCATCATCAATTAATGCTTGTGA
AGCCTCGAAAGTATAACCTTCCGTAGGCCAGTGACCGACAATTGTACCGCCATTAGGTTC
AATAACATCACGCACAGTTCCCATTGCATCACAGAAATATTCTGCATAGTCTTCTTGGTC
GCCACAACCAAAGATACCCACGATTTTTCCTGTAAAATCAATTTCTTTTAATGTCGGCAT
AAAATCGTCCCAATCTGCTTGAGATTCACCGTAATACCACGTTGGAATACCAATTAATAA
GAAATCGTAGGCTTCAATATCTTCCTTCGTGCTTTTTGCAATATCACGAATATCCACTAG
ATTTTCACCTAGTTGTTTTTGAATCATTTTAGAAATGTTTTCTGTGTTTCCAGTATCACT
ACCGTAAAATAAACCGACAACTGCCATTTGAAATACCTATTTACTTAATTCAATGGAATC
TCCATTGAGATAATCGTTTAAAATGAGTTCAATTAACTGCCCTCTAGACAGCCCTTTTAC
CGCAGCTTCTTGTTCCAATGCCGCTACCAAATCCGAATGCAATTTAAGCTCAATCCGTCT
TAATCCTGACGAACGATCTCGCCTGAGTTGATTACGTTTATTAATTCTAACTTGTTGCTC
TCCGCTTAGAGGATTTGTGCGAGGTCGCCCAACCTTTGGCATATTTTCAAACAGATCAAG
CGTAATACAATCCGAATCTTGCTTTGCCATTACTACAATTTTTGGGCTGAGTGCTTCTTA
CTCAGATGCGAATGAGAAGCTAATTATCAAAGTGCGAACTATAGCACAATATAGAATTAT
TGGAAACGCCCTATCAAAATATTCATTATAAATTGAGATTACCTAAAACATAATTAGCTA
TTATTCTGCTGCCATATAACTAAATAAAAAATGTAAACTAATTTTAGTTAGTCATTACTT
AACCTATGTCGGTAATAAGCCACAACCATAATTACCAATCCCCCGATAATCATTGGTAAT
GAAAGCAACTGCCCTCGTGTGATTAAATCCGCTGCCGTATTTACATTTGGATCGAACTCT
CGGAAGTATTCAACGATAAAACGGAACACCCCGTAGCCAACTAAGAACAAGCCTGCCACC
GAGCCTGTCGGTCGAGGCTTACGGATATAGCCATTGAGGATAAAGAACAGCACTAAGCCT
TCTAAAACCGCTTCGTAAAGTTGAGAGGGGTGACGAGGCAAATAACCGCCACTTGGAAAC
ATTATCGCCCAAGGCACATCTGTCACACGTCCCCAAAGTTCATCATTAATAAAGTTACCA
ATACGTCCTAATCCTAAACCAAAAGGAATAAGCGGTGCGATAAAGTCAGCGGTTTGCCAA
AAGTTGCGATTTTGACGGCGAGAGGTCCAAAGCATTGCGACAATCACACCAAGTAAACCG
CCGTGGAACGACATTCCCCCTTCCCAAATACGAAATAAATAGAGAGGATCTTGTAGGAAA
CGGTCAAAGCTATAAAAGAACACATCACCAATTCTTCCCCCTAGAACAACGCCCCAGAAG
CCATTAAACAGCAGTTGATCGACCTGTTCGACACTCCATACCCCATTAGAATTTTTCGCA
CGTTTGGTACCAAGCCAATAGGCAAAGCCAAAACCAAGCAGGTACATAATGCCGTACCAG
TGTAAAGAAACCGGACCTAACTGCAACGCAACGGGATCGATATTAGGAAAAGTTAAAAAC
TGTTCAGACATAAATTTCCTTTATTTTAAAAACATATTCACGGCAACACACATCAAGAAA
ACGGCAAAAGCACGTTTTAAAATCGGCACAGGTAATTTGTTCGCTGCCGTTGCCCCTAAT
TTTGAGGTAAAAATAGAGGTCAGCGTAATCCCCACCAACGCAGGTAAATACACATAACCG
ACCGCATATTGTGGCAAATTAGGATTATCCCAACCACTAATCACAAAGCTAATCGCTCCA
GCTAATCCTAATAAACCACCACAAAAAGAAGAAGTGCCAATCGCTTTTTTCAGCTCAATC
CCTCTGCTATTTAAAAATGGCACAATAAAAGCACCGCCTGCAATGCCAGCAAAACTGGAT
AACACCCCAATTACCCCTCCAGCAATCAACGTAGATTGAGTAGTCAGAGGCTTAGGCTCT
GCTTGCTTTGGCTTGAGCGATAAAAACATCTTCAGCGAAAGATACAGGATCATCACCGCA
AAGATTTTTGTCATTACACTTTTTGGCAGATCACTCACAATCAAGCCTGAAATAAACACC
GCCACCATCAACGCAGGTACAAAAAACTTCACAACTGACCATTGCACATTACCAAGTTTA
TGATGGCGTTGTGCTGCCGAAAATGTGGTTAGCACAATCGTTGAAAAAGATGTACCCAAT
GCAATCGACATCAACAAATCATCTGGCACACCAATTTGAGGCAACAAATACACAAGGGTT
GGAACAATAATCATACCGCCACCGATACCAAACAACCCTGCTAAAAAACCAGCAACTGAG
CCTAAAATCAAGCAACAGACAAACATTTCCACCATCATTTTTTCCCCTTAAACACCCGAT
ATGGTTTACGAAGCTCACGTTTTGGCTGAGTACGAAACTCTTTTCTCTCGTGGGTAAACT
CTTTGTTATCTCGATTTTTCTCGCTTTCGACTTTTTTCTGCTCACCCATCAACACCTGAG
CAAACTCTTTCATCACCTTGCGGTACACATCACGTTTAAACGACACCACCTGTCGCACAG
GATACCAAAAGCTCACCCACCGCCAGCCGTCAAACTCTGGCGTTTTACTGGTTTTAAGAT
TAATAGCCCCCTCGTCTGCCACTAACTGCAACAGAAACCAACGCTGTTTTTGACCAATAC
ATACAGGTTGAGTTTGCTCATTACGAACTAACCGTTTTGGTAATTTATATCTCAGCCAAT
ACTTCGATGCCCAAAGCAATCGCACATCTTTTTTCGCTAAGCCGACTTCTTCATAAAGCT
CACGGTACATTGCTTGTTCAATGTTTTCCCCCTCATTAATTCCCCCTTGAGGAAATTGCC
AAGAGTTTTGACCAAACCGCTTCGCCCACAGAACTTGCCCTTGCTTATTACAGATAACGA
TACCAACATTCGGGCGGTAACCATCGAAATCGATCAATTTAGACCGCCTTATTTAATCAA
TTTGAAAATGGTGTGATTGTTTCATATTTCGGCTATTTGAACAACTAGCAAGGCAAAAAC
AAGCGGTGAGATAGCCAAATTTTTTCGCAACCGTGGATAACTCTGTGGATAACTTGAAAA
TTTGTTGATAACTTTTTTGGGATAAGTTATCTAACCGCTTGATCTTAATTCAGATCTTAC
TTCCTGCCATCGATCATTTTCGATCCCTTTTCACTGTATAAGCACACATTTAATCGCTCA
TTTTATTTTCTTTCTAGGATAACTTAACCACTTTTCAGACTAAATTGCCATTCTATTCAC
ATTTGATGTGCTTTTATCCCCATTCCCTGTGGATAAAATTGTGATAGATCGGGATAATGA
TCGTGTATAACCTAAAATCAGCCCAGATATTTTGCTTTTTTCCTTTAAAAAACAATATGT
TATTTCATTCTTCTTATCGAAAAAAACAAGTGCTCATTTATTAAACATAATATAAACATT
AACAACTATCAAAATAGTGAATTTGTGGGAAAATCATGTTTAATGTTAGAATCCAGCCCG
TTTTTCTAATTGTTCTACAAAATTTTCGTTTAAATTTAGCTTCTCGGCTAAGTGGGATAA
AAATACGATCTCTTTTCTAGAGAGCTCTTGACAGACCAAGCGTGCAGCAAGGTAAACTTG
TGCCGCTAAAGCGGTGTCGTTTCCGACAGTTTTTGCAATTTCATTCACGGATACTGGCTC
GTGCATTTCATGCAGTAACCATTGTTGTAATTCAGGGTCATTACCGCCCTCTTTTAAGAT
TAAAGCTTTTTCGTTCTCATCCAGCTCACCGTCTGCTAATGCAGCTGCAAGCATTGTACG
TAAAATAATTGCTCCCTTCTCTTCCGAACTATCCGCTTCAAAAGCTGTTTGGCTTAGTTC
TGTCGTTTGGCTTGTTGCCTGGTTCTTTTGATAATCTTGATAGGCTTTGTAAGCCAATCC
ACCAAGTGCGGCTAAAGAGCCGAGCTTAGTCAAATTAGCTCCGCCGTTTCTGCCTAACAC
CATTGATAAAATACCGACCAATGCTGCCCCACCACCAACTTTGGTAATAGTATCTACGTT
GCCCGATTTGATCTCACCAGCAGTATTTTTGGCAGAACCCAATACAGAGCTTAATACGTT
ACCTAAGTCCGATTTACTTTGATTAGCTGTGTTGCCGACAGATTTTAAAACGCCGTTTAA
AATGCTATTAAAATTCATATTGCTTTCCTTTTGGTTAATAAAAAATAGTTAAGAGTAGAC
ATTATGTTATCAAAATAATTCAATTTTTTTCTGCAATAAATTTCTTTGCCAACGCCGACA
GTGCATCGGTCACATAGACTAACAGCAAATAACAGAGCAGATAAAGGGTAATTTCAGAGT
AATGGAAAAAACTCATCGCCAGTTTAAACTGCATACCTAAACCACTTGCCCCAACAAAAC
CGACAATCAGCGTTGCCCGAATAATGTTTTCCATACGATAAAGAATGTAATTGAGAAAAG
TACGCATCACAGCAGGATAGATCCCGTAAAACAAAATTTGGTTTTGTGAAGCCCCATTTT
GCATTAAATGGCGTATCGGTTTTTCATCCATATCTTCAACCACTTCGCCGCACAGTTTGC
CTAATACACCGAAATTGTGAATGGCTAATGCTAATGCACCTGGAATGATCCCTGGTTTGA
AGATAAAGACTAAAATCATCGCCCACATCAATTCCGGTACGGATCGACTAAACAGAAATA
GCCCCCGACTGATATAATAAGCGACACGATGATACCAGTATGTTCTGTGGCGAAAGTGTC
CCTGTGCCACGTTGCGAGCGGACGGCAGAACCAAAAGGAACATCGCCATGCCTGCAATGC
CTGTTGCCAGAATACTCATCACAAAGGTTTCCCACGAGAGCCATAGGGCTTTTTGCCACA
TTTCAGGGTCAAGATAGGCAGGTAGCTCTTCACCCACACCAGCCATCCCAACTAAAAATT
CCGTAAGATAATCCCAATTTTCCGCTCGAAACAGTTCACTAAGTGCAGTGGGTTGATCTT
TAAGAATATAGCCCCACGACAGCCCGATAAGTCCTAACACAGCCCAAAATGAATAGCGGA
TAAAATAGCGGTCGATATGTTTTCTCATTTTACTCGGCTCCTGATGGCATAGCTCCAGCG
GTCAACCAGAACGATTAACCCGATAAGGAAGATCAAGAATGTCCAAACCTGATCATATTT
CAGATCTTGTAAAGAAAGCTGAATTTGCATACCGATCCCTCCTAACCCAACAAAAGAAAG
TACCGATGAAGAGCGGATCGCACATTCAAGGCGATACATGGTATAGCTCAACATCGTCGG
CAAGGCTTGGGGTAGATAGCCATAAATCAAACATTGCATCGGCGTTGCCCCTGCTTCTTT
TAACGCAAAAATAGGTTTGGAAGGCACCGCTTGTAACGTATCTGCATAGATTTTGCCTAA
GTAGCCAGAATAAGGAATAGCAAGGGCAAACACTGCACCTATCGGATTTAACCCGACAGC
CGCAACAAAGAACCATGCCCAAATCAATTCGTGAATAGCACGTAGAAAGCCCAATATCGC
TCGAGCTGCCCCCTGCAAAATGAGTGAACGAAACAGCACACCGGATGCAAAGGTGCTTAA
GCAAAATCCGCCAAGCATAGACAAAGAGAGTGTAATCAAGGCATAAGCAAAAGTGAGCCA
AGTGGATTGCAAGGCGAGTTTCAGTAAATCAGTAGAAAAGTCAGGGGACAATAAACTGGA
AAATAGTCGATTAAGCGTTGCCCAACCACCAGAATGCATCAACCCTTTGTCGTTATCCAC
AGCAAATAGGCTCAACAAAAATGCAAGCAACAACATGCCCGTCAGCAAATTTCGCCGTTC
ATTTAGTCCAAGCGGTCGGTTATGTTTCATTTTTTACCAATCCGTATAAGACATTGAGTT
GCTCTTGAGTGACTTGTTCTGTTTGCAAATCAAACACAATTTTTCCCTGTTTAATGCCGA
TCATACGATCAAAATAGGCTTTGGCATATTCCACCGAATGCATACTGGCAATCAATGTTT
TCCCCTGCTCTCTCACCAGCCCAGTCAATAATGCCAAGACATTTTGTGCATTAACAGGAT
CGAGTGCGGACACTGGTTCATCGGCTAAAACCAATTTAGGGTTTTGAACTAACAGACGAG
CTATTGCAACACGCTGCTGCTCACCGCCCGACAGTTCAGCTGTCGGCTGATCGATTTTAT
CCAATAGCCCGACGGCAGCAAGTGCTTGCTCTGCAATCTGTTTTTCTTGCGGTTTAACCA
AAGAGAACAGAGATCGCCAAAAGCCCCACCGGTTCAGCCTGCCAGCCAAGACATTGTGGA
TAACTTCCAGTTGTTTGACTAAATCATACTGTTGATGAAGCATACCGACTTGTTGGGCAA
ACTGTTTATTATCTTGATAATCTTGAATGTTGCGATTTTCCAACCAGATCTCACCGCTTG
TCAAAGGTACGGCACGCATAATGCTATTCATTAATGTCGATTTCCCCGAACCGCTCGGCC
CAACTAATGCCACGATTTCACCTGAATGAATGGTTAAACAGATGTCGTCTAAAACGGCTT
GCTTGCCGAAATGTTTGGTGGTGTGGTGGAATGATAAGAGAGATTGCATAATGGAATTAT
TGTCTATATTGCTTACAGGTCAATATTGTAGGGTGGGTCTTGACCCACCACATGAATGCG
ATTTTAAATGGTGGGTCAAGACCCACCCTACAAAATAACATTATTTAATCAACTTCAACT
CTTTCGCTACTTTCTCAATATCTTGATAGTTGCTGTTTTGCGTTGGGATAAACTTCTCGG
CAGAGAGTAAATTCATCACCTGCGAGCTTGACGCATCGGCTTTTAATAATGCCGCTTTGA
CTTTCTCTTTGGTACCGTCACCAAATTTTTTATCAACAAGATTAATGGTCCAGTTGTAAT
CATAGTAATCTGGTGTGGTGTAGAAAAGCTCGACTTTATCGTGATTAACCTTGCCTTCTT
TCACCATTTTATCCCAGTACTGCTTATTCACCGCACCGATTTGTACAGAACCTGCTTCTA
CTAAGCCGTAGGTTTTATCATGCGAACCGCTGTAAGTCGGTTGAGCGTCTAAGTCTTTTT
CAGGGTTAACTCCGGCTTCTGTTAAGAAAAAGCGCGGCATTAAGTGACCCGATGTCGAAC
TTTCGCTACCAAAAGCAAGGGTGTGACCTTTGACATCTTTAATCTCTTTCACGTTATCTA
AGCCTTTTTGCTTGATAAAGACGGACTTAAATTTTTCATCTTGCGGACGTTGTGCGATAG
CTTCAGCACCTTGTACTTTGGCACGAGCTTGTACCCCCGTTAAACCACCGAACCAGACTA
AATCAATTTCGCCACGACGGAATGCGGTGACTACGGCAGCATAATCGGTGACAGGCACAT
ATTGCACCTTTAACCCTGTTTCTTTGCCTAAATACTCTGCAAAACTGTCGAACGAACGGA
TCATTTCGGCAGCGTTATAGTCAGGAATAGCACTGATTTTAAAGGTTTTATCGGAAGGTG
ATGCGATAGCAACTGAGCTAAACAGCACGCTGAGAGCGGTGAAAGCAGTTGCAAAACTTG
CAAAAAGCGTTTTCATGGTGTTCTCCAAAAGAAATGTAAATAAATTGTGATGTTCAAAAT
GAACGTGCAAAAGATACGCTATTTTTTATAAAAAACAAGAGATTTCTGCAACAGATAGAA
ATTATAGAAAAAGTTGGCAAATGGCGACAGTTTCTCTATAATCCGCAGAGTTATACTTTG
TATAATTTTAAAGGAACCTATATGCAAGTGGCTGTCAAAAAATGGGGAAATAGCGTAGGC
ATTCGCATTCCTGCTTTATTATCTAATTCATTGAAATTACAGGCAGAGAGTTTAGTCGAT
ATTCAAGAAGTTGATGGTCGCCTAATTATTGAGCCGATTAAACCTAAATATAATTTAGAG
CAACTTCTTTCAGGTATTACTGAAGATAATTTGCACAATGAAGTCGATTTTGGCAAGCCT
GTTGGCAAGGAAATGCTATGACTACTCAAGAGTATATCCCTGACGTTGGTGATATTATTT
GGCTTGATTTTGATCCGCAAGCAGGACATGAACAAGCTGGCCATCGTCCAGCATTAGTGT
TAACACCCACGATTTATAATCGTCAAACAGGGTTGTTAATTTGCTGCCCGCTCACAACAA
AAGTAAAAGGCTATCCTTTCGAAGTCAATATTGCAGGTACCCCCCAAAATGTTGTGCTTT
CCGATCAAATTAAAAGCCTTGACTGGCGTATTCGTCACGCTAAATTTAAAGGTAAAATTA
ACCATCATCAGTTAAGCGAAGTAAAAGCTAAAATTGCGACTTTGCTACAAATCAGTGAAT
AATTTCTATGGCATTAATCGAATACAATCCCCCTGTTGAACCTTGGCTTGACGAAGTTTA
TTGTGATAATCATATTTTAGTGATTAATAAACCAAGTGGCTTACTTTCTGTTCCTGGAAA
TCGCCCTGAATATCAAGACAGTGCGATGGTGCGTGTACAACAGAAATATGGTTTTACTGA
GCCTGCTCACCGTTTAGATATGGCGACAAGCGGTATTTTGTTGTTTGCATTAAGCAAACA
GGCGGAAAAAGAACTCAAACGTCAATTTCGTGAACGTGAGCCGAAAAAGCACTATCAAGC
GTTAGTTTGGGGCAAATTAGGCGAAAAAGTTGGCGATACGGGGACAATGAATTTTCCGTT
AATTTGCGACTGGGAAAATCGTCCACGCCAAAAAATTTGCTACGAACGGGGCAAACAAGC
GGTTACTTTCTATGAAATTCTTGCACATTATCCCAATAACACCACAAGGGTGACATTAAC
CCCTTATACTGGGCGTTCACACCAATTACGCGTACACTGTTTAGCCTTAGGTCATCCAAT
TGTAGGGGATAAATTTTATGCAAATCCGTTGGCAAAAAGTCTATCGCCAAGGCTCTGTTT
ACACGCAGAAGCATTAACCATTACGCACCCAGTTACGCAAGAACTGATGACATTTGAAGC
GAAACCTGAATTTTAAAAGGTAGATAGAATGAACTTTCAATGGCAGAAATATCCTGAAAA
TACGCAAAAATTATTCAAACTTTCGATCCCGATTTTCATCTCTCAATTAGCTGCTTCGGG
AATGGGACTGGCGGATATTATTATGGCTGGGTTAGTCAGCGATGATGATGTGTCGGCGAT
AGCGGTCAGTAATTCGATCTACTTTCCCTTGTTTTTATTTGTGTTGGGGATATTAAATGC
GATTACTCCAACGGTTTCTTATCTAAACGGTTCGAGCCAACGTTCCTTGATTGCACATCA
AATCCGTCAAGGCGTTTGGATTGTGTTGATGCTCAGCCTGCCGTTAATTTTTATCTATCT
CAATGCCCATTTGATTTTAGATCTGATGGATACCCCAAAAGTCTTTTCAGGAAAAGCACA
AGATTATCTTACCGCTTTAAGTGTCGGGATTATTCCAGCCTTGCTTGCGGTGAACTTACG
CTGTTTTAACGACGGACTATCCAACCCTAAACCAGCGATGTACATCACCTTTTTGGGCTT
AATTTTAAATATTCCACTCAACTATATTTTTATTTTCGGCAAACTGGGTATGCCTGAATT
AGGGGCGGTCGGTTGTGGTGTGGCAACGGCAATCGTAAACTGGGTAATGTTTGGGCTGAT
TTTACACTATTGTTATACCAACCCAGCACAAAAGGATATTCGTCTATTTGAAAAATGGAT
CGAAAAACCCTGTAAAGCAACCTTAAGCAAACTGTTCAAACTTGGTACACCGATAGGGTT
TGCACTGTTTACCGAAGTGATGCTGTTTGCGGCATCTTCCTTGATTATCTCACCGCTTGG
CTCACAAGTGGTGGCAAGCCATCAGGTTGCCTTACAAACCAGCTCGCTCTTTTTTATGAT
CCCACTCTCATTTAGCATTGCCACAACCATTTTAGTTGGGCAAACGTTGGGAGAAAAGCG
TGTTGCAGAAACAAAATATCTGACTTATCACGCCATTTTTACGGGTGCAATGGTCGCAAT
GGGACTGGCAATGGTGATTTTACTGCTCAAAGATCTGATCCCCTATGCCTTTACCAGCGA
TCCGACTTCTATTGCAATCGCATCTAGTTTATTGATTTTTGCAGCGATCTATCAAATCCC
CGACTCTATCCAAGCGGTATGCAATGGCATTTTGCGTGGTTATAAAAATACCAAACCTAT
TTTGCTGACAACCTTAATTTGCTACTGGTTAATCGGAATGCCACTAGGCACTATTTTGGC
TCGCACCGATTGGATCGTTCAGCCGATGGCGGCAACAGGATTTTGGCTGACATTCTGTGT
CTGCTTAAGTTTAGCCGCAGGGCTATTTTTCTACTTTATGCGGAAAATTCAGGCTATGCC
AGAAGAGATTTTAATTAAAAAACTAGAGTCTATTAAATAGCACTTAAAGTTATGTCTATC
CTTTATTGTACCAGATAGGGATAGACACAACTTTACTCATGTCATTTTATATTAGGTATT
CATATATAGCTGAATTATCCAGCTTATCTCTTTATCATTTATCCGATACCCCTCTTTCAA
ATTCGGCCCACAAGAGTTCGAACCAATACCACTCATTTTATAATCGACACACAGAATGTG
ATACGGCGATTTTTCTAGCTCGTAATGATGTTTTTTCAGGGTCAATTCTTCCTGTGTATA
AGGGGAAAAATTGAAGCTGAACGGCTGTGGTGCGGTAATCTCGAGATCTTGGGTGTGAAG
ATATTCACAACCGTAGTGACTGCCGTTTTCCTGTGGTTTGACGTAGTCTTGATGATTTTG
CTCGGCAGTGGTTTGGTATAGACCTAGTCGGCTTGCGTGGTGTTTGTCGATGTAACTTTC
ACTCTCGCCATAGCCGAAATGTCCTGATCCATCAGGAAGATATGGGGCGTGGTCGCACCA
TTCCCAGATAAAACCACCGCAAGCCCCTGCATATTTTTCAAAGGTTTGGAAATAATCTTC
TAAATCACCGTTAGAGTTCCCCATTGCGTGCGAGTATTCGCAGAGTAGGAATGGTTTGGT
TTGTGGCTGTTCAAAATAGCGATCCATATCTTCTGTGCTGGCATACATTTCGCTATGAAA
ATCTAACGGGGTAAGATCATTGCGATGTTCAGAATGTTGATAAATGGTACTTTCATAATG
AACCAGACGGCTTGGATCTCGCTGTTTGATCCATTTTGCACTGGCTTCAAAATTTTCCCC
GTAACCTGCTTCATTACCCAGCGACCAGAACAGTACCGATGGGCGATTTTTATCTCGTTC
TACATTAGCGTAGGTACGGTCTAAGATTGCTTGTTTGTAGTCTGGGTGTCGGGCAAAATA
GCAGAAATTATCTATCGTTTGTTGCTGAATACGTTGGTTATCATCTTGTTTTGCTACATT
CAGTAAAATGCTGTGTTCTGGCGTTGGAACGTATTGCATACTGGCACCGTGGCTTTCTAT
GTCACTTTCGCTAATCAGGTAGAAGCCGTAGCGGTCGCATAATTCGCTAAACCAAGGGGC
ATTCGGGTAGTGGGCGGTACGAATAGCGTTGATGTTATGTTGTTTCATCAAGCCTAAAAT
CCTGTTCTGCTTGCTCACGGCTGATAACATAACCCGTTAGGGGATCGCTGTCGTGGCGGT
TTACTCCGCGGAATTTGATCGGGTGGTTGTTGAGCAAGAGTACACCGTCTTTGACTTCGA
TCCGACGAAAACCGACCGCTTGTTCAATCACTTCGTTTCCATAGGCAAGGTGTAAGGTGT
AAAGTTGTGGCTGTTCGGCATTCCAGAGCTGTGGTTTGTCAATTTTTACCTTAAAGTGAT
CGCTTGTCTGTTCGGCGATTAGGCGATGTTGTGGATCAAACAGTTGGAAAGTGAGCTGTT
GTGGCGATTGCAGAAAGGTACATTCGACCGATAAATCCGCTTGATCTAATGCTTCAGACA
GGCTGGTTTTGATAAAGAAATCTTGTAGATAATTTGGTTCTCGTTCCAGCAGATAAACAT
CTCGGAAAATCCTTGACATACGGAATTTGTCCTGATCTTCCAAATAGCTACCATCACACC
ATTTAAGCACCACGACATTGAGCTGATTTTCCCCAGAGATTAAAAAGTCGGTGACATCAA
ATTCGTTTGTGCAATGACTGACCTGCCCATAGCCAACAAATTGTTGATTGAGATAGAGAT
AAAGGCAAGCGTCCACCCCTTCAAAATTCAGTAAATAGCGTTTTGTCGATTTAGGCTCGT
AGTGGAATGTCCGTTGATATACACCGCAAGGGTTATCGTGTGGCACATAAGGCGGTTCGA
AAGGGAATAGGTAGTTGATATTTGTATATTGATGCTGATCGAAGCCTTGTGTCTGCCAGT
TTGATGGCACAGGAATGCGATGCTCAAAAGGCTGAGAAAGAAAATCTTCAGGCAAATCCA
TCACGCTCGTAAAATAGTTAAATTGCCATTCACCATTGAGTAGGGTAAATAGGCTAGATT
GTTCACGCTCAAGGGGGGCGAGCTTATCTTGTGTCGCAAAGGGAATAAAATAGGCGTGAT
GGGGTGTGGTGTTAATGTGAAATAAAGTGGGATCTTGGTGATAATTTGGTAACGGCATAA
CATCAATTCCATTGCTAAGAAATGGCAAAATGCTATCACTCGCAATCCCTGACTTCAATC
CATTGCAATGTAACATTTTAGAAATGTGATGAAGCTCACAATTATTTTTATGTTCATTTC
TAAAGTTATAGTTTACAACCACATTTTACCAATTCTTAAACTCATATATACAACTGCTTT
CAATACAAAAAACCATTAATTTCTTAATATTTGGTGATCACAATCTCACCGCTTGCAAAG
CTGACTTTAAGTGTATTACTGCGACATTCTACCTTAAATATCTGTTCATTTTGGCGGATT
TCGTTTTCACAGGGCTTCCCTGCCATTAGTAACGCAATCTGATTTTCGGCAATTTGTAGG
GCTTGCTGTTGCTGAAAAATAAGCGCGCTTTGCTTATTTTGCGTATGTTGCCAACGGCTA
TAAGCTAAATATATCACTGAAAAAATCAACATAACGACCATTAATGATGTCAGGCTTTCT
GCTTTAATGAGCTTATTCATTTGCTAATATATTCCGTGAATAAGGCAAATAGTGCCAAGA
TGAAAATTTATTTTCCAGATGTTGAATAACTTCTTTTTTATAACTGAGATTTCTTTCTTC
TCGTAAATTATCATAGGTGGAATAAAGTGTACCATACATTCTTTTTCTTCCTGTAAGATC
AAATAAATAATCGGTAATGACAATACCGTAAAAATCTTTTTCTAACTTTTCATTAATATC
TTGTAATGCAATCACAATTTTTGGATTCTCTAGACTACTTTCTGGCAACTCCGCTAAATG
ATTGATTTTATATATTTCCGATTGATAAGGTAATAAATTCAACCAGTTTTCAATTTTATC
CACTTGAATATATTTTTCTTTGGTTGGTTTAAAAGGATCAAAAATAGATGAAAATTGACA
ATGAAAACTGTATTTCATTACCTTAAACTCAAAAATAACATTAGTCTGTTTCTGATTTTG
GCATTCTATTTCAGGATCTATTGCTAACTTTTCAATAAGTTGATATTTATCGGTGAGATA
TTGTTGATAATAGAATAGGCTCACTTTTTCTTGTTTTAATAAGCTATCTTTATTGAGAAA
AATGACTGCAAACAGACCGCTTAATAATATCAAGGTAATTAATAAAATACTGGCTGGATA
ATAACGTTTCATTTATCACTTCCATTTAATAGGTAACTATAAGCGGTAGCTTTATATCTT
AGTTGGTTATCTTTGCTAGACGAGAGAGCCAGTTCTATTTTCAATAATCTATTCTGCTCA
AGCCACTCAAAAGATAAATTTTCGACATTATAATCAGACATATCTGACATTTTTCGCCAG
TTGCCTTTTTGACAATTTGTTAGGATTTTTTCACAATCTGCTTGGTGACAGAACTGAATT
TGACTATCTTCATAAATAAAAATCGCTTTTTTCTCAAATTTAAAACCAAAAAATTCTCGG
CTTACCTCTTTGGTATTATTTACACCATTTATTTCGCAAGATTGTTTTTTATTTCGATTA
CCTACACAGCCATCACTACTTAAATCATAGAAAAACATTAGACAATTTGGATTGTTCAGT
GAATAACGCTTATTATCGTTTACAAATAAACTATAATTGGTTTCTTTTCTATTTTGTCCT
TGATAATTAAAATGTTGAATATGTTGTTGAAAATACTCAAGTAATTGGTGAGTATGCTTT
TGTAAATTCAATAATTCCCGTTGTTTGATTTGATTGCGATAGCTATCACTATAAAAAGAA
GATAAACTCCATAAAATAATGCAACCTAAAAATAAAGATAATAATATTTCAACCAAACTA
AAGGCGTGATTAACAACTGGTGCGTTTGCCTTTTTGAATAACATTAATCACTCCATTTTG
TTCTACTTGTAAGATTTCATAGATTTTATTTACCGTAACCCTTAAGCACTTTGACTCTAA
TCGCCCAGACTTTCCATCAACATTAATAAAAACTTTGGGATATAAACTATTATTTTTAAC
TACGGCATTTTCTGTTTGATAGAGATAATAACTTTTTTGAATATCACAACTTGCGATATT
CAAACAGTTACAAGCGATCTGTTTATCACTGACTTTTTCAATGGCGACCATACACCATTT
TTTATCTGCTACATTTTGGCTGATAGAAATAGAATAATTCTGTTTTTGATAGCGTGCTTT
AGCTTGAATTTGATAAATAAAAGATTTTATCTGATCGATTTCATTATTTAAAACGATATG
ATCTTGTAAATAAAATAAGGTGGGGGAAAAGAAATAGAGTGCGATTGCCATTATGCTCAT
CGCAAATAGAGTTTCAATAATAGTGATCGCACGAAACATAATATCTCTCCCAAAGTGAGA
GAGATATTAGATGTTGAAAGGATTTTGTAAATAGGCAATTTTTATTTTTTCGACATAGAT
CGAAAAATTAGAAAGATGTTGTATCTTGGAATAGACCTACTTTTAAGTCTGTGGCAGTAT
AGATAATTCTGCCATCAACTTCGACTTCGCCATCAGCAAGCCCCATCACGAGCTTACGGT
TGATCACACGTTTCATATTGATACGATAAATCACTTTTTTGGCAGTCGGTAGAATTTGCC
CTGTAAATTTCACTTCGCCAACCCCTAAGGCTCTGCCCTTGCCTTTACCGCCGACCCAGC
CTAAGTAAAAGCCAACCAGTTGCCACATTGCGTCTAAGCCTAAGCAACCCGGCATTACAG
GATCGCCGATAAAGTGACAGCCAAAGAAAGGCAGATCTTGGTTAATATCTAATTCCGCTT
CAATATACCCTTTCTCAAACAGACCTTCTTTGTCGGTGATTTTGGTAATTCTGTCCATCA
TCAACATCGACGGTGCTGGCAGTTGTGGACCTTCGCTACCAAAAAGTTCGCCTCGTCCTG
ACGCTAAAAGATCGTTGTAATCATAACTTGGTTTGATGTTAGGTGTACAAGTGTTCATTA
TTTTGTTCCTGTAATAAAGTAGAAAAGTCCGTTATTGACGGTTTATGTTACGTTTGCTTG
ATAAACACATCTTAACAGACTTTTAAAATAGCGAACAGTTGTAAGCTGACTTGTCGGATC
AGTGACCCTTTAACAGTTTGCGAATTTTGTGGAAAATCGAACCGCTTGCGTCTTCATTTT
CATTCTGTTCGATCCCTTGATGAACTAACGCGAAAAGTGATTTTTTCTCACTATTTTCAG
GTAGATCTTCATCATAAAACGGATGCTGTAACAGAATTTGTAAGGCTTCAAAGACATCTT
CGACCGCCCAAATATGAAATTTTCCTGCTTCAATCGCCGATAATACTGCAGGTTTTAAGC
TCAAATGGGAAACGCATACCGCCGGAATAATAGCCCCTTGTTTCCCTGTTAATTCCCTTG
CTTCACAAACATTGAAGAAGCCTTCAATTTTCTGATTAACACCGCCCACGCTTAACACAT
TTCCAAATTGGTCAATCGCCCCTGTCACCGCAAGGGATTGTGGCAACGGCAACTTGGTTA
AGGCACTGATAAGCACACAGAAAATGGCTAACGATGAACTATCACCATCAATTTCACCAT
AAGATTGCTCAAAGGCAACGGACGCTGAAAACGGAAGCTGTGTCGGTAATTCCAGTAAAT
TTGCCAAACAAGATTGAGCGATAATAATCCCTTTAGAGTGAATATTGCCCCCCAGTTCCA
CTTTGCGTTCAATATCGTGAATTTCTCCATCACCATATTGCACGTTACAGCTAATGCGTA
ATGGCTCACCAAAACTATGGGGAACGCCATCAAACTCGACCACAGATAAGCCGTTAATTT
GCCCGATGGTTTCTTCTTCCGTTTCAATATAAAGCTGATGATTTAAAATATCATTTAAAA
CAAATTTATTTAATACGCCAGATTGTTTTTCTAAATAATCAAAATAATCTTGAATATGGT
TAAATTGAGTTTGTTTTGGATAAAAATGTTGTAAGCCTAATAAATGTTTTTTTAATAATG
TCGGTGAAATAGAAATTAATGTCTGGTTTTCACTTTCACGAATATAATAATGTAAAAGTT
GATTTAAGCCTTTTTTAGAAAAGGTTCTATTGAGATATTTTTTAGCTGAAGATTGGATAT
AGCTACCCCATTGTTCGCTATTTTCTTCATCAATATTCAAATACGACTCGATTTCAGCAT
ATTGGCAAAATTGATATAAATCTTCATCATAATTATGCAAAGTCGCAATATCATCTCGAC
TACCCACTAATATCAATTTGAATTGAGATTGAATAGGCATAATTGCTTCAGGTAATTTTC
CCGCAATAATCGGGTCAAACTGCCCAAATAAAAGAGCTTGTTTTAATTTATCCCATTGCA
CAATATCTAATAATAATGCACTCACATTTAAAATCAGAATACCCTTATGAGCTTGCTCAA
TTGCCCCTGCCACCGTTTTAATTTGGTTTTCCTTTTCTAAATAAAGGCTATATCCAAATA
AACTTTGGTGATTAAATTCTGTTTTCAACACAGTTTGACAATGCAAATTTTCAAAATAGT
CCGTGATTTCATTTAAAAATTCGGGAAATAATTCCGTTTTCAAAATGAGTGCCGAACCAA
ATTCACTCAGGGCAAATTGTTGCATTGCCTGCTGTGTATTTGGTTGAAAATCCAAAAATC
TCACCGCTTGATCGGTCTGTTTGAAAGGATAGTGAACGCTTAATGATTGCAACGATAATG
GAGATACTTGCACAAATTTGCCTCTTTATAGAAATTTGCTTCATTATACCTATAATTACG
CTATACTTCACAAATAATTCGGAGGCAAAATGCGATACCAAAAACTTGAAATTCAAGAAG
CAAGTTGGAAATGGAAATACTTGCTGAAAAAATATCGTGAAGGCGAAAATATCACCAAAT
ACGACGAACAGAGCTTGATCGAATTGAAAGTTCAATTATTAACCACCTTACAAAACTCGC
CCGAAGAGATCGAGCAATGGATTAAGGCGGAAATGACATCTGAGCAACGCAAGAAAATGC
GTCAATCTATTCGAGCAAGACGCAAGCGTTTTTTCAATGCCGAAAAGCAATCTACCCGTA
AAAAATCTATCGATTTAGAATACGCCAGCTGGCAACGCCTGTCCAAGCAAGCCAAAGAAA
TGGATCTGACCTTGTCTGAAACCATTCATTATTTGATTGATGAATTAGAGAAGAAACAGA
TTTATGCAGAGCAAGTGGATAAGATGAAAGCAAATTTGAAGGCGTTGTTGGGATAGTGTC
ATTTAAAACATAGGGAGTAACAGGCAAAATGGCCCCTAAAAAGTAGCCTTGAATTGTGCT
TTGTGTAATTACTTCCCTTTCACCTCAATAATCATCACTTCCGACTGTGAACCTAGTCGC
ATCGGTATCCCCCAAAATCCGTATCCCGAAGTGACAAAAAAATGTCCATTGCCGATTTTT
TCATAACCGTGAGCAAGTCGGTAAATAAAGTGAGTAATGATATTCGCTGGGAAAATTTGC
CCATTATGGGTATGTCCCGACACTTGAATATCAATAGGCAGTTGAGCGTGTTGCTCAATT
TGTGTTGGGCGGTGATCCATTAGGAATACAGGTAAATTTGTATCCACCTGAGCCAATAAC
TCTGCTGTTTCAGGGCGATTTTTCACTAATTCATCATTACGCCCAATAATGGTAAATTTT
CCGTCTAAGGTGACCGCTTGATCCCATAGCACCGTAATACCAGCTTTAGTGATTTCTTGA
TAGATTTCAGCTTCAGCCCCAAAAAGATCGTGGTTTCCCATTGTGGCATATACCCCAAGC
GGTGCTTTTAGCTTTGCCAAATGCGGTTGCATATTTTCAGCAAGATAGGCTTCGACATTA
TCGTCCATAATGTCACCTGGAAGTAAAATTAAATCCACTTGTTCTTGATTAAAGATAGTT
GCTAACTTATCTAGCTGTTTACCGCCAAAAAATTTCCCTAAGTGGAAATCGCTTGCAACA
CCAATTTTGAGTGGCTGTATGGGTTTATCTAATGTGACTTGATAGTGAACCACTTTGGGT
GAATAGGCATTGTAAATGGTCAGTCCAATTAACCCTAATAAAACAGGTAAATAGCTTATT
TTAAGCCAGCGATTAAGGTTATTTGGCGAGAATATCTGTTTGCCGACAGTATAAATTCCC
CCAAAACAGAAGCTGATAAAAAAGATAAATAGAAGTAATGTGAGTATTAAAGCAATTAAG
CGGAAGTTTGGCAAAATGCGTGTAACGTGCAATATCATCAATAGATTTGCTGCGATATAG
ACAGAAAATGTGATGATCTTGCGACTTTTATTTGATAAATCGCATAGCAAAGTTACTGTT
TTAGAAAAACTAAAGAGCAGAAATTGAAGTGCGATGACTGAAACGGCGGTGATAATGTAA
TAGCGATATTCCATATTTATTCTTTCCAAGAAAAAAAGCCCAACCAAAACGGCTGGGCTT
AAAGTATAGCAAATACAAGTGTAAGGAGAAAATAGGTCTTTAATTAGCTTATTTTGCTAA
TTTTTGACGAATCGCATTTGCTAATTCCGGGCTAACTTTTTCAAAGTGAGCCATTTGTCT
TTCTACGATTTCAGGGATAGTCACACCTGATAAACCTGCAGCAAAGTTACCTGCTAAGCG
ATCTTTTTCTTCCGCTGTAAACAAGTTATAAAGTGCTGCCGGTTGTGAGTAGTAATCTTC
ATCGTACTCACGGAAGTTAAAGTGTGCAGCTTCACGCTCAATTTGTAATGGTAATTGATC
GTGGGTTGGCACATAAGTATCAAAACGGTTCGGAGCGTAGTTAGGGTGGTTACCACCGTT
TGCATCTACACGCATTGCACCATCACGGTGAGTCGTGTGGTATGGGCATTTTGGTGCATT
TACAGGGATTTGGTGGTGGTTTACACCTAAACGGTAACGCTGTGCATCTTGGTAAGAGAA
CAGACGACCTTGTAACATACGGTCTGGTGAGAAGCCGATTCCCGGAACGATGTTAGATGG
TGCAAACGCTGCTTGCTCTACTTCTGCGAAGTAGTTTTGTGGATTGCGGTTTAACTCTAA
TACACCCACTTCGATCACAGGGTAATCTGCGTGTGGCCATACTTTAGTTAAGTCAAAGGC
ATAGTTATGTTTGTGAGCATCTGCTTCTGGCATAATCTGCACTTGAACAGTCCAACGTGG
GAATTCACCACGCTCAATCGCTTCATATAAATCTTTTTGGCTAGATTCACGATCTTCACC
TACAACTTTAGCCGCTTCTTCGTTAGTGAAGAATTTGTGACCTTGTTGTGTTTTGAAGTG
GAATTTCACCCAGAAACGCTCGTTGTTTGCGTTTACAAAGCTATAAGTGTGGCTACCGTA
ACCGTTCATATGACGTAAAGTCGCAGGAATACCACGATCTGAGAACAATGTCATAATTTG
GTGCATTGATTCAGGGTGACGTGACCAGAAATCCCACGCTGCATTCGCGTCACGCAAGTT
AGTTTGTGGATTACGTTTTTGTGTATGGATAAAATCCGGGAATTTTAATGGATCACGGAT
AAAAAATACGGGTGTATTGTTACCCACTAAGTCCCAGTTACCTTGTTCTGTATAGAATTT
TAATGAAAAACCACGCACGTCACGCTCTGCATCGGCAGCCCCACGCTCACCAGCAACAGT
TGAGAAACGTAATAATACTTCAGTTTGCGCTCCCGGTTTAAATACTGCAGCTTTTGTGTA
TTTGGTAATATCTGCAGTGACAGTGAATGTACCGTAAGCTGCTGAACCTTTAGCGTGAAC
CACACGCTCAGGAATACGCTCACGAGCAAAGTGTGCTAATTTCTCTTGAAACCATACATC
TTGTAAAAGAAGTGGACCTCGTGGGCCAGCAGACATTGTGTTGTCATTATCAACAACAGG
GGTGCCTGCTGCTGTTGTTAAGGTTTTTGATCCGTGATCAAATGGACATTTATACATAGT
GAATTTCCTCCAAAAATAACTTATTAATAGGTTACGAGTATTATCATTGATAGTTATAAG
TTTGTAAAACTATTGAATTAATAAAAAAATACTATTAATTTTCAACGCCAATCTTTATTT
GGTTTATTTATAAATCCGCCTCATCACCACGATCTTGTAACCATTGTTTGCGATCTTCAG
CCCGTTTTTTAGCAAGCAACATATCCATTAATTCAAAGGTTGAAACCTCTTCATCATCGC
TATTATCTTCTAAGGTTAGCTGAACTAGACGTCGTGTATTTGGATCCATTGTCGTTTCAC
GCAATTGACTTGGGTTCATCTCACCTAAACCTTTAAAGCGTTGAACATTTGGTTTTCCTT
TTTTCTTTGCAAGACGAGCTAAAATAGCCTCTTTTTCAGATTCATCTAATGCGTAATGCA
CCTCATCTTTACCAATATCAATACGGTAAAGTGGCGGCATTGCAACATAAACGTAGCCAT
TTTTTACTAATGTTGGGAAATGGCGGAGGAACAAAGCACACAATAATGTGGCAATGTGCA
AACCATCTGAATCCGCATCAGCAAGAATACAAACTTTACCGTAACGTAGTTGGCTTAGAT
CTTCATTGTCAGGATCAATGCCCAATGCGACAGCAATGTCGTGCACTTCTGTAAACGCGA
GAACTTGATCAGGTGATACTTCCCAAGTGTTGAGAATCTTACCTCTAAGCGGCAAAATCG
CTTGAAACTCTTTATCTCTCGCTTGTTTTGCAGAACCGCCCGCAGAATCTCCCTCTACAA
GGAATAGCTCAGTACGCGTTAAATCTTGTGAAATACAATCTGCCAATTTTCCAGGTAAGG
CAGGGCCACTAACCAATTTTTTTCGTACGACTTTTTTTTCGGCTCTAAGGCGATTTTGTG
CAGAACTGATTGCCATTTCAGCCAGTTGTTCAGCAACCTGTACGTTTTGGTTTAGCCATA
AACTAAAAGCATCTTTTACACTATTTTCAACATAACTCGCCGCTTGTCGTGATGATAAAC
GCTCTTTGGTTTGCCCTGCAAACTGTGGCTCTTGCATTTTAAGCGATAGCACATAGCAAC
AACGCCCCCAAACATCGTCGGCAGTTAATTTGACACCTTTAGGCAACAGATTTCTAAAAT
CACAAAATTCAGCCATTGCCTTAAATAAACCTTGGCGCAAACCATTGACGTGTGTGCCGC
CAAGTGCAGTTGGAATCAAGTTTACATAGCTTTCATTAATCTGCTCGCCACCCTCTGTGA
GCCAGCTTAATGCCCAACTCACAGCTTCAGTTTCCCCAATCACTTCACCAACAAAAAGAG
GATTTGGCAGATATTCATATTCTTTCAATGCATCTGTTAAATAATCACGCAAGCCATCTT
CGTAGTACCACGTTTCTTGGGTATTATTGATATGGTCGGTAAAATTGATCGTTAATTTCG
GACAAAGTACCGCTTTGGCTCGCAATAGATGACGTAGGCGACTAACCGAAAACTTCGGCG
AATCAAAATATTTTGGATTTGGATAAAAGCGAACCGTTGTGCCTGTTTGGCGTTTTGGAC
AAGAACCGATCACTTTCAGCTCTTCCACTTTAACGCCATTTGCAAAAGCAATGGTATAAA
TCTCGCCATTACGTTTAATGGTGATCTCAACACTTTCAGAAAGGGCATTTACAACCGAAA
TCCCTACACCGTGCAAACCGCCTGAAAAGGTGTAATTTTTATTAGAGAACTTACCGCCTG
CGTGCAGTTTTGTTAGGATAAGTTCCACCCCTGAAATTTTTTCAGTCGAGTGAATATCCA
CAGGCATACCCCGTCCATTATCAACGACTTCAAGGGAATTATCGCTATGTAAGATAACAT
CAATTTGATTAGCAAAACCTGATAACGCTTCATCGACACTGTTATCAATTACTTCTTGCC
CTAAGTGATTTGGACGAGTGGTATCAGTGTACATACCTGGGCGAAGTTGCACAGGTTCAA
GATCTTTGAGAACGGTAATTTCATCAGCACCGTAGCGTTTTTCTGACATAAGTATCTCTT
TACAGCCTATAGGAAAACAGAGAAATCACTCTAGTAAGTTTGAGCGATTAGATTCAATGA
AAAGATTCTTTATATTGATTAAATGAAAGAAGATATATATGGAAAATCAATCACGAAAAT
TATTAAATTGAAGAGGCTGCCCTAATTCAGCATTTTTCACAAGCTGTATTGTCGATTGTA
AATCATCACGGGATTTTCCTGTTATGCGTATGGAATCTCCTTGAATTTGAGCTTGTACCT
TGATTTTAGAGTCTTTAATAAGTTTAACAAGCTGCTTAGCCATATCGGACTTAATCCCTT
GTTTTAATTTAATTTCTTTTGTGTAAAGTTTACCATGATGTTCACTTTCAGAAGGAATAT
CTAGGGAAGTATGTTCAATACCACGTTTAATACAGCATCCTATTAAAATTTCAATTAACT
GTTCAAGTTGAAAATCAGATTCTGTAGTAACCCGTATAAGTTCATTTTTTTCATTAAGTT
CTATTGTGGCATCAACTCCTCGAAAATCATAACGTGTACTTAACACCCTATTTGCATTTT
CTACTGCATTGCGTACTTCATGTATGGTAAGTTCAGAAACAATATCAAAAGATGGCATCT
TATTCTCCTTCTATGAAATCAAATCAGAGTTTTTTCGCAATTCTACCATAGTATTCCACA
AACTATGAAATTAATTCTTATAAGATTTCTTGATGTATTTTATTAGATTGAAGAATTGTT
GACGTCCAAGTCTTTAAAGACGAAGGCTCCAACTAGCTCCGATTGATTGTTATAGGCTAC
CCTCGGTGAGCTCTTTCTGCTGAACACTTATTATCAAGTAATCACAAACTTAACAAGATT
GAAATAACTTACGCTATTTGTACCTTATATCTCCGCCCGAAAGGGTAAGTTTTATGGGAC
ATAGCTAATAAAAGCCACCTCAATTTCTCAAGGTGGCTATATTCAATAAATCAACGCAAA
TTACGCTTGACCTTTCACTTCTTTACGACCATTGAAAGGTGCTGGTGTACCTGCTGCTGC
CAATGCTTCTTCGATACGGATTAATTGGTTGTATTTCGCAACACGGTCTGAACGGCTCAT
TGAACCCGTTTTGATTTGACCTGCTGCTGTACCCACCGCTAAATCAGCGATAGTTGCATC
TTCAGTTTCGCCAGAACGGTGTGAGATAACCGCTGTGTAACCTGCATCTTTAGCCATTTT
GATTGCTGCTAAAGTTTCAGTTAATGAACCGATTTGGTTGAATTTGATTAAGATTGAGTT
TGCGATACCATTTTCGATACCACGGTTTAAGATCTTAGTATTGGTTACGAATAAGTCGTC
ACCTACTAATTGAACTTTGTCACCTAATACTTTAGTTTGGTACGCAAAACCTTCCCAGTC
TGACTCATCTTGACCATCTTCGATAGACACGATTGGGTACTCTTTGCATAAGCCTTCTAA
GTAGTGAGTAAATTCTTGAGAAGTGAATGATTTACCTTCACCTTTCATTTCGTATAAACC
GTTGTCTTTGTTGTAGAACTCAGAAGACGCACAGTCCATCGCTAAAGTTACATCTTTACC
TAAAACATAACCTGCTTTTTCTACTGCTTCTTTGATACAAGCTAATGCATCTGCGTTAGA
AGCAAGGTTTGGTGCGAAACCACCCTCGTCACCCACAGCAGTATTTAAGCCTTTCGCTTT
TAATACTTTAGCAAGGTTGTGGAATACTTCAGCACCGATACGAAGTGCTTCTTTTAATGT
TGATGCACCCACTGGTTGGATCATAAACTCTTGGATATCAACGTTGTTGTCTGCGTGCTC
ACCACCGTTGATGATGTTCATCATTGGTAATGGCATAGAGTACACGCCTGGAGTACCGTT
AAGCTCTGCAATGTGAGCATAAAGTGGTAAACCTTTTGATGCTGCAGCCGCTTTTGCGTT
TGCTAAAGAAACCGCTAAAATTGCGTTTGCACCAAATTTAGATTTGTTATCTGTACCATC
TAAGTCGATCATAATTTGGTCGATTTCAGCTTGGTTAGATGCATCTTTACCTACGATTGC
ATGAGCAATTTCGTTGTTTACTGCAGAAACAGCTTTTAATACACCTTTGCCTAAGAAACG
TGCTTTGTCGCCATCACGCAATTCTAATGCTTCGCGTGAACCTGTTGATGCACCTGATGG
CGCTGCTGCTAAACCAACAAAACCACCTTCAAGGTGAACTTCTGCTTCAACAGTTGGGTT
ACCACGTGAGTCAATGATTTCACGACCAATTACTTTAACGATTTTTGCCATTGTTAATAT
CCTCTATGAGAGTTAATAGTTAATGTTGAAAAGACTTGCATATAGTAATGTGATTTTACA
AATTTGTCTTGTAAAAAAGTGATGAGCTTCACAAAAATTTAAAGGATATTTGATCGAAAA
GGGATTTTTCTAAATTAAGACCAATTATATATTCGAGTATTAAATACCGATATAGACTTT
TTTCTATCATCATTAATATGGACTAAGCTATATAACATCTAATCTACTTTTACGATCACT
GGCACAAATTCTTCCTTACGTAAGAAATTTTGTTCTCTAAAGTTAATCGGAAAATGGCAG
GCAAATTCGTGTTGGCGGAATTTGCGTAGCGGTGGTTTAACGACACATTTTTTCTGCGCA
AAAGGGCAACGAGGTCCAAGACGGCAACCAATAGGCATATCTTGTAACATTGGAGCTGAG
CCTTTAAGGGTATTCAAGCGACCTTTAAAAGGCAAAGGTTTAGAAAAATCGGGTACGCTA
TGCAGTAGTACTGCGGTATAAGGGTGATAAGGGGTTTCCATAATGGTTTCTTTCTCTGCA
ATTTCAACGGTTTGCCCGCAGTACAAAACGTTAAATGAATCTACCCACTTGTAAATACTG
AGCATATCGTTACTCACTAGAATAATAGACGTACCAAGATTTTTGTTCATACTGGAAAGC
AAGCGATAAATTTGTAGCTGTGTAGTTGATTCCATTGTATTGGTTGGTTCGTCAGCCACG
AGCAAGCGAGGCTGATTTGCCACCGCCATTGCAATCATCACTTTCTGTGCTTCACCTTCG
GTAATGTCCGTTGGATAGCTTTGCATAATGTCTTTATGATCTTTTATTCCCACTTTATGC
AGCAATTCAATGGCTTTTTTCTTTTTCCAACCAAAACGTTCCCACCACTTGCCTTTAAAG
CGGATTGTTTCGATTAATTGTTTACCAATACGTTCGCTTGGGTCTAAGCAAGAGAGTGGA
TCTTGGAAAATCATTGAAATCTGATCACCAACCAGTTTTCGGCGCTGATAGGGGGAAAGT
TTCAGTAATTCAATATCGTTAAAGCGAAAGCGGTCGGCAGTAATGATCCACTCGTCTTTG
ACTAATCCGCAGATCACTTTAGCAATTAAACTTTTTCCTGACCCTGATTCGCCAACTAAA
CCACATATCTCACCGCTATCAAGGGTAAGATTGATATTGTCTACCATTTTTATACGCCCG
TTTGGCGTGTCAATTTCGATACTTAAATGTCTAATATCCAGTAATGCCATTGTTTCCCTT
CCCTAATAACGATATTTTTCAAGCACCCGTACAATGCTGTTTCCAAGCATTGTAATGATA
AGTAGAGTAAAAATGATAGCAAATCCAGGAAGAATGACCGTCCAAGGGGCAACATAAATT
AATTCAAGAGAATCGCGGATCATCGCTCCCCATTCTGGCGTTGGGCTCGTTGCCCCCAGT
GAAATAAAGCTCAATGCACTGATGTCTAACACGGCAATAACAAAAATATGCGCAAGTTCT
TTGACGGCAATCACAGTTAAATTAGGTAAGATCACTTCACGGATTAAATATCGTTTTCTT
GCTCCCTCTAGTTTTAAAGTGATGACATATTCTCTCGCCAGCTCCCGTTGGGTCATTTGA
TAAATTTTATGGATAAAGTGAGGCAACATAGCAAGAAAAATGGCAAGCATTGCATTAATG
AGCGAGGCCTCCATTAAAGTTGCAATGATTATGGCAATCAGCAAAATCGGCGTAAATAAA
AAGGTATCAAAAAGATGACTGAGAATAAAAATAGATCCACTCCGTTTTGTCCCTGCAATC
ACGCCAAGAATGCCACCTAAAATACCGATAGCAATAGTAATGACCAATGCTGAGCCAACG
GTATAGTAGAAGCCGTAGAGGACGCGACTGAAAATATCTCTTCCTAGATCGTCTGTGCCA
AAAAAATGGCTAATCTGACCGCTATCACTCCACGATGGTGGCATTAATTCCATTCCGCTA
AATTGCCGATCGGCTGCATAAGGGGCAAGTAAATAGCCAAAAAAAACCAATCCCATCAGA
AGAATAAAGAGATTAAGGCTGATGAGTGCAAAGGTGTCTTTCCTCAACTCTATCCAAAAT
TGGCGTAAATACGCAGATTCTCGAAACTGTTCGGGGTCTTGTGCGAGTAGCATTCTTTAT
TACCTTTTTACTAATACTGAATATAACAATAACATCTTTTACTCTTAATTCATTTTTTGA
TAGACAGTATAGCATTCTATTCTTGTTCTAACATCGCCAACAAATGTTGTTTCAACATCG
CCTGTTCTTCCTCCGCCAACGCCCCATTTTGCTGATTGCTCACCACAAAAAAATCCTCCA
CCCGTTCACCAATGGTCGTAATTTTAGCGTTAAGCAAATTCAGCTTAAGTTGCCCGAAAA
TATACCCAATCTGAGCCAACAGCCCCTCTCGGTCTAAGGTAAATAGCTCAAAAGCGGTCT
GATTTGGCTGGGAATTTGCTAAAAAACGGATCTTGGTTTTTCGCTTAAATGCCTGATGTT
TAACGGATTTCTTACTCGGATTAAACACCTTTTCCGTATCCGCAAGCAAAGTTTTCAGCA
ATGCCGATTGAATTTGCTCGCTTCGCTCATCATCTAGTGGCTCGCCGTTCATTTCCGTAA
TAATAAAACTATCCAACACCAAACCGTGATCGCTCGTAAGGATTTGAGCATCGTGGATAC
TCACTTTCTTCTGACTTAACATCTGTGCAATTCTCGCAAAAAGCTGGGCTTGGTCTTGGC
AATGCACAAAAATTTCTGTCGCTCCCCGTGCATACTGATTGCTAATCAACACCATCGGCA
ACGCAGGATCTTTTAAATAATGCAAGGCGTGCCAATAAAGCTGTGTCGGGCTGTTTCGCA
CAAAATAGCTTTCAGGACAGGATTGCCAAAATTGCAACATCCGTGTTTTTTGTTCAGCCG
AAAGTAACGCCTCAAGTTGTACATAGGCTTGCTGTTGATGGGCTTGGCTCAGTTGCTGAT
GATTAATCGTTTCCTCACTGCCTAACTGCAACTGCTGTTCGGTAAATTGAAAAAGTTTAA
GGAAAAGCGACCGCTTCCAATCATTCCAAAGGGTTTCATTCGTTGCACAAATATCCGCAA
CGGTTAAACAGGTTAAAGCAGCTAAAGCGGTCGGATTTTTCACCACATTTGCAAAAGTTT
TCACCACATCGGGATCGTGAATATCCCGACGTTGTGCCGTAATTGACATCGTCAAATGCT
CTGCCACCAACCACGCCATATAATCACTTTGCTCTTGAGAAAAGCCGTGTTGTTGAGCAA
AAGCACGCATATCTTCCGCCCCAACTTTAGCGTGTTCGCCCTCTCTGCCTTTAGCAATAT
CGTGGAACAAGGCTGACAAATAGAGCAACGGACGGTCTGCCAGTGTCGGAAACAGACGAC
AACAAAGCGGATGTTTTTCGGCATTTTCCTGTTGCAGAAAACTTTCTAATTTAAGCATCA
CCTGAACCGTATGCTCGTCCACCGTATAAATATGAAAAAGATCAAACTGCATCAAGCCTT
GAATACCAACCCATTGCGGTAAGTAAGCGGTTAAAACGCCCAACTGATGCATTGGCATAA
TGGCTCTTTTAACCACATCAGGCTGAGAAAACAGCCGAATAAAGCGATGTCGAGCTTGAG
GCAGTTCACACAACGGCTGGTTTAAGGTCTGTAACGCCAGCCGAAGTTGTCGCAACGTCG
TACTGGCTACACGCACCTGCGTATGCTGAGTGAGATAGAAGAAAAGATCCAAAATCCGCT
CAGGTTGTTGCTTAAAAATCAAGGTGTTACTACAAATTAGCTGTTCCCCTTGCAAATAAA
AATAGTCATCAAGCGGCTGTTTTTGCTGTACATTTTGCAAAGCCTGTAGCACCTCTTGAT
GAAAATGATTGAGCAACAATTGCGTTAATTGCGAAATAGATTGCGTCGCCTGAAAGAAAT
CTTTCATCATCGCTTCCACAGGCTGATTACCCTCGCCCTGATAGCCTAACTGCTCACTCA
GTTGTAACTGGCGATCAAACCGCAAGCGGTTATCGTAACGCTTTAATTGCAAATGCAAGG
CAAACCGCATTCTAAATAACGTATGTTGAGCCTGCTGAAGCTCAATAAATTCTTCAGGAT
AGAGCAAACCCCGACTAAACAAACTCTCTAGGCTATACAGCCCATAATGGCGTAACATAA
TCCAAGAGAGCAAATGCAAATCCCGTAGCCCCCCCGGACTATGTTTTAAATCAGGCTCAA
GGTTATAACTGGTATTATGATAACGGGCATAACGTTCATTTTTTTCCGCCATTTTTGCCT
CAAAAAAGGCTTGGATAGACCAAAACTCCGCATGGAACAGCTTGCTCATCAGCTGTTGCC
ACAAGGCTTCATTGCCAAGCAAAAAACGGCTCTCAAACATATTCGTTGCCACAGAAATTT
CCGCTCTGCCCACCTCAACACACTCCGCCAAGGTTCGCACACTCGCCCCCAGCTGAAATT
TGCAATCCCACAAGAGGTTAAATAGTTGATTTAATTGATTTTGCGTCTGTTCATCTAAAG
GCTGTTCACTCAACACCAAAATATCCAAATCAGACAGCGGAAACATCTCCCTCCGCCCAT
ATCCCCCGACTGCCACTAAAGCCAAGTCCTGCCGCTCCATCAACCCAAATTGTTGCCAGA
GCGTTGTCAGTAAATCATCATAAAAATGGCTACGTTGTTCGAGTAAATTTTTGATATCTT
CAGTACTAAAAAGGGATTTTTGTGTGCTATTAAATTGCTGAAGTTCTGTTTTTAAAGTTT
GTGTATCAATCATAGCGGTGAGTTTTAGCATTATTTTACGAAGAATTGTAATGGATTTCT
GAGCGTCCACCAAAGAGGATTTTTAAAGTAAATTGTATGAATAACAAAATTTCTTTTTAG
GCTGAAATTCCCAAAATCTCACCACTTATTCTATGTTAGAATTCTAGCAAATTTTCAGAC
AAGGATTTTCAATGAGCAAACAGGGTAAACCATTTATTTTACATTCCCCCTTCAAACCCT
CAGGCGACCAACCGACTGCGATTGCCAAATTAATCGAGGGATTGAATGATGGCTTGGCAC
ATCAAACCTTGCTAGGTGTAACAGGATCGGGCAAAACCTTTACCATTGCCAATGTGATTG
CGACTTTAAACCGTCCAGCAATGGTGCTTGCCCCGAACAAAACCCTTGCGGCACAACTTT
ATGCCGAGATGAAAGCCTTTTTCCCTGAAAATGCGGTGGAGTATTTCGTTTCCTACTACG
ATTACTATCAGCCCGAAGCCTATGTGCCTGCTAGCGATACTTTTATTGAAAAAGATGCCT
CTATTAATGAGCAGATCGAACAGATGCGACTGTCTGCCACCAAATCTTTTTTAGAAAGAC
GGGATACGATTGTAGTCGCATCGGTGTCGGCAATTTACGGCTTGGGAGATGTAGATGCCT
ATATGCAGATGATGTTACATCTGCAAGTGGGGGAAATGATCGACCAACGCAAAATTCTCT
CTCGCCTTGCTGAATTACAATATACTCGTAACGATCAAGCCTTTCAGCGGGCGACTTTCC
GTGTGCGTGGTGAAGTGATTGATATTTTCCCTGCCGAATCGGACGGTGTCGCTCTGCGTG
TGGAACTGTTTGATGATGAAATCGAAAATCTGTCCTTATTCGATCCGCTTACAGGGCATA
ATTTAGGGCGAGTTCCCCGTTATACGATCTACCCAAAAACTCACTACGTTACGCCGAGAG
ATCGGATTTTAGAAGCGATTGAGCAGATCAAAAAAGAACTTGCCGAGCGTCGAACTTACT
TTATCAAAGAGAATAAATTACTCGAAGAACAGCGGATCGCCCAGCGTACCCAGTTTGACA
TTGAGATGATGAACGAGTTGGGCTACTGCTCAGGCATTGAAAACTACTCACGCTATTTAT
CGGGCAGAAAAGAGGGCGAACCGCCCCCGACCTTGTTTGATTATATGCCGTCTGATGGCT
TGCTGATTATTGATGAGTCCCACGTTACCGTGCCACAAATCGGCGGTATGTTTAGGGGCG
ACCGAGCAAGAAAAGAAACTTTGGTGCAATACGGTTTCCGTTTGCCATCTGCTTTAGACA
ACCGTCCGTTGCGTTTTGAAGAGTTTGAACGCTTATCGCCACAGACAATCTATGTATCGG
CAACCCCTGGACCTTACGAATTAGAGAAAAATCCTGATGTAATCGACCAAGTGGTTCGTC
CGACTGGCTTGTTAGATCCAATTATCGAAGTTCGACCTGTGGCAACGCAAGTGGACGATT
TATTATCGGAAATTCATAAGCGTGTAGCAGTGGACGAACGAGTGCTAGTCACAACGCTGA
CCAAAAAAATGGCGGAAGATTTAACCGACTACCTCGATGAACATGGCGTGCGAGTGCGTT
ATCTACACAGCGACATCGACACAGTCGAGCGGGTCGAAATTATCCACGATTTACGAATGG
GAATGTTTGATGTGTTAGTCGGGATCAACTTGTTACGAGAAGGCTTGGACATGCCCGAAG
TATCGCTGGTGGCGATTTTAGATGCCGACAAAGAAGGCTTTTTGCGTTCCGAACGTTCTT
TAATCCAAACTATCGGACGTGCCGCCCGAAATCTCAACGGCAAAGCAATTTTATACGGCG
ACCGCATCACCAACTCAATGCAAAAAGCGATCACAGAAACCGAACGCCGCCGAGAGAAAC
AACAAAAATACAACGAAGAACATGGTATCGTGCCACAAGCGTTGAACAAAAAAGTCGGCG
AGTTGTTAGATATTGGGCAGACGGATAAACCAAAACGCAGTAAAAAATCTGCAAAATCAA
GCGATGATCAGACCGCTTACATTCCAAAATCTCGTAAAGAGTTAGAAAAAGAATTGAAAG
TGCTTGAACAACAGATGCGAGATTTTGCTAAAGATCTAGAGTTTGAAAAAGCGGCAGCGG
TGAGGGATAAGATTAGGGAGTTGAAGGCGTATTTGTTAGAACTTTAAAAGTAATTTAAAT
TACTTCATAAAGAATACTAACCATATTGAGATTTATACAGTATCAATCACAAACTCAAAC
CAATCAATCACATCTTTTTCGTGAATGCCGTTGGGGATTAACACCCCTGCTCTTTTTACT
GAATTGGGATCTTGTGAAATCAGTGGGTGCCAATCAAACAACGGCTTGCCCTCATAAATC
AGTCGATAGGCACAGGTTTTCGGCAACCAGCCAAAATCGGGTAGGTTCTTTTTGGTGAGC
TTGGTACAATCTTTTTCGATTTTGAAACGCTCAGCATAGTTAGTACAACGTCCTGTATTC
ACATCAAGCAAATTACAGGCGACGGACGTGTAATACAGTCGCTCCCGTTTGCCTCTGCCT
TGAATATATTTGCGATAACAACATTTACCACAGCCGTCACACAGCGCTTCCCACTCTGCT
TCATTCATTTCAAGCAGAGTTTTGGTTTGCCAAAAAAGCGGTGTAATTTGAAGATTTTTT
TGCAACATTAACGAATCACAACCGCTGTGCCAGTCGCAACTACAATAAACATACCTTTGT
CACCGCCCATCGATTGATATTCCATAGACACACCGACAACTGCGTTTGCTCCAACTTTTT
TCGCTTCTTTTTCTAATTCTTGCAAAGCTTCTTTTCTCGCACTATTTAATTTGCTTTCAT
AAGCGCCTGAACGTCCGCCAATGACATCTGTGATACCTGCTAAAAAATCACGGATAAAGT
TTGCACCTGACACGACTTCACCAAAAGCTAAGCCTTTGTACTCAACGATTTGATAGTTTT
CAATATTTGGGGTTGTGGTAATAATCATAATGTTCCTATTTCAATTGTTGTTTAAGGGAT
TGTAATGCAATCGCTCTATGGGAGATTTTTTTCTTCTCGACGGTTTCGAGTTCTGCAAAG
GTACAGTTTTTAGGTGGGTAGAAAAAGAGTGGATCGTAGCCAAAACCGTTTGAACCACGT
TCTTCACACAAAATTTGTCCGTAGCATTCGCCTATCGCAATTTTCGGGGTCGGATCAGTC
GGGTGTTGTAACATCACAACGCAACTGACAAATTTTGCAATGCGATCTTCATCGGCAACA
TTTGCCATTTCAGCGAGTAATCTTTGGCGATTGGCTTGATCGTTCCCTTCTTCACCTGCA
TAACGAGCAGAATAAAGCCCCGGCTCACCGCCCAATGCTTCTACCGCTAAACCTGAGTCA
TCGGCAATCGCAGGTAACCCTGTCATTTGTGACGCATAGCGAGCTTTAATCAGTGCATTT
TCCACAAAGGTTAAGCCAGTTTCTTCTGGGCTTTGAATGCCAAATTCACTTTGGGCAATT
ACTTCAAAGCCAAATTCAGCTAATACATCAGCCATTTCTTTCACTTTGCCTTGATTGCCT
GTGGCAAGGACAATTTTGGTTTTGTTCACTATCTCTTTCCTCATATTAAAATTTCTAAAA
CTATGTGCATTCACAAATACAGTAGGGACACACTGAGTGTGTCCGTTATCAATATTTTTC
GACATATTATTGATTTAATTAACGCCCTGCGGACACACGCAGTGTGTCCCTACCTTAAAA
ATTGTTTGCTAGGACGCCAAGCGTGGCGTCCCTACTAGGTTTAATGTCGGCGGTTTAATA
CAAACTCGGATCGCTCTCATTCGGTCGGGTTTTAAAACGACGATGTAGCCACATATATTG
GCTCTGAGCTTGCATAATCTCGCTTTCTACGACCTTGTTCATTAAGGTTGCAGTATCAAC
GTCATTTTTGCACTGGCTAAAATCTACTGCAGGCCTGATTTTGACGGTATAACCTGAAAA
ATCGTCGTTTCGCATTGGGGTAAATGGCACAACGATACTATTTGGGGCGGAACGTAATAA
CATTCTCGTTCCAGCTGTTGTACACGCTTCTTTCACCGCAAAAAACGGCACAAAGACGCT
GTTTTTGCGTCCGTAATCGTGATCGGGGGCATACCAAATGGTTTCGCCTGCACGAAGAGC
TTTAATCATACCGCGTAAATCTTTGCGATCTAACATTGCTTTGTTAGAACGTACTCGCCC
ACGAAATTGAATCCAATCCAACAGCGGATTATCATTAGGACGATAAACACCGATGCCTTG
ACGCTGTAGTCCAATCATTCTTGCACCAAACTCAAGCGTCAGAAAGTGAACACCAACTAA
AATAATTCCTTTACCCTCTGGCTGATTTTTCAGATGTTCTGCCCCCTCCACTTTACATAG
TTTAAGAATACGTTCATCTGACCAAAACCATGCCATACCTGTTTCAATAATTGCCATACC
AACGGATTCAGCGTTTTTAGCTAAAATCTCATCAATTTGACTAGTGGTATAATCAGGAAA
ACAAAGTTCCAAATTCCGTTTGGCAATTCGCATACGGCGTTTACCAAAACCTAAGCGAGT
AAACAGTTTGCCTAAGCCCTTACCGACTTTTACTAACATAGGGTAAGGTAAGCATAAAAT
CAGTTTAAAAATTCCTAATCCGAACCATAAACCCCAATACTTTGGGTGTAAAAAAGCTTG
TTGAAAAGGGGGAAGTTGTTTATCTATCATTATATTGTTTCCATTGATTTCACTGACAAG
CGAATCCACTCTAGTGCGATTTTTCGATGAGCAATGAATAAATTATACACGGCATCTTCA
CTTAATAGGCATCGAATCATCTCTGAGGGAATTTCCCCTCGTTCATCTGCATTATAATCT
TCTTGCCACTGTTCAGAATAATAATTTTCTAGTTCTCGGATTTTAGGTAAAAGAACTGTC
CACGACTGCTGAAGCTGTTCCATTTTATTCATTAAGCTACTTGCTTCATTTAAAATCTGT
TCCATTTCACGAATTTTCGCCAAGCGAGCTTCTGATAACATCATACCTCCAAAAAATATC
GTTAGAATTATAGTCAAAAAAACCAAAAAAGTGTTAAGTAGATCAAATTTTTGAAAATTG
TTTAAATTTAGGGGTTGAAATTTTAGGGGGAAAGGCATACTTTGAAGCTATCCATTCAAC
GACCAACAAGGTCATAACAAAGAGGTAAATGCTATGACAATCAATATTTCAAGCAAACAA
ATGGAAGTGACTCCTGCAATTCGTACGCACATTGAGGAGCGTTTGGCTAAACTGAATAAA
TGGCAAACTCAGTTAATTAACCCTCACTTTATTATCCACAAATTGCCAAATGGTTACGAA
GTTGAGGCTTCTATTGGAACCCCTGTTGGCGATTTATTTGCAAAAGCACACGATGAAGAT
CTCTATAAAGCTATCAACGAAGTAGAATCAAAACTTGAAACCCAGCTAAATAAACAAAAA
CATAAAGGTGAAGCACGCAGAGCAGATGATAGTATTAAAAAAGCGAATGAAGCGTTATAG
ATGGCGTAAATATTTATATCTGAGATAGCATATCCAAGCACTGTTATTTGTACATCTATC
TCTAATTCTAAGTATCTTCATTTTAAACTTATGGTGGTCGCTTAGACGATCACCAAAATC
AATAAGCTGGCTGTTTCTAGTTTAGAGTTAGCATGCTTCATTTTTGCCACCTCATTAATT
GCGGCAAGTAGGCAAATTTGTTTGCTGATCTGCCAAAAACTATTCTATTTAAGGGGTTGT
CCTAGATAACTAACTTAAACTACCCTTAACTAATTGTTTTAAAATGGAAATTTGAGATTT
TAAGTTACTGTGATTAAAACGCCATTCGCATTCCTTCAAATACAACTCAAAATGTGCTTT
GGGAATACCGTTAAACTTGCGTAAATGACGTTTAGCTTGGTTCCCAAAATTCTCAATTCC
GTTTACATGATTTTGTTTTTCTGCGAAATGAGTACTGTGATTGATACGAAAATGATTAAA
CTCACTCACATCAAGAACATCATAGCTTCGATAAAAATCGGTGTAAACAATGCTGTCAGG
CTTCACCTTTTCTCGAATAATCGGTAAAAGTGCCGCAGATTGAATATTCGGTACAACGAC
GGTATACACCTTACCATCACACTTTAAAAGCCCGAATACAGCGGTTTTACCCACAGCTCC
ACGACCTCGTTTACCTTTGCGAGTGCCGCCAAAATAGCTTTCATCGGCTTCAATTTCACC
TTCAAACATCTCCATATGTGGGCTGTTTTGATAGATAAGCAATTGCAGACGATAGAAGTA
ATAGGCTGCTGTCGTTTTATTTACATTTACCAACTCAGCCGCTGTTCGAGCAGTGACACC
TGCCACAAACAGCTCAATGAGTTTATTTTGTTTATGCTGACTTAGGCGACTTTTTCTCAT
TTGGTTATTTTAACCTAAAATAGAGCTTTTAGTCGTTATCTAGGACAGCCCCCTATTTAA
AATGTCACATCATCAATTGGAAATACATTTCTTTCCTTAATTACTCGACGGATTACATCA
CCTAGAGATTCAATAACACTTGTCGTATAATATGCCGAATTCCTGCTCACCTATAAAAAT
ACCTGTATCTAGATGTATTATCACAGAAACAGGTATTTACACAAATTTATTCTATGCTCT
ATAGAAAGTTAGAACTTCATCTCTACTGAAAGGACATAATTTCTACCAGGGGCCGCATAT
CTTGCGTAATCTTTCACATTAGTGTGCTGGTGAATGGCGTTAAGCGAAGATTGACGTACG
GATTCCCAAGTGGTGTAACGGTAATTCATCAGGTTATATACGCCAGCTCGTACCGTTATG
TGTTTCCAAGGGGTGATATATCCCGTTAAGTCAAAGGTATGCCAAGAACGTGTTCTTTTC
TTCGTGGCAGTTCGTTCATAATTGGCAAAACCGACTTGTTCATTACCTCTTAACTCATCT
GGATTTTTTCCACTAGAGTGTGTCATTGTCAAATTCACGCCCCATTTTTCATCTGGCTGA
TCGTATCCCACACCTACAACATAGCGAGCAGGCTGAATGGTGTCTAACAATGGAGAACGA
ATATTCATATACCCTTGATAATTTTTCACCTCTTTTACTCGCATTTTGCTATAAGCCAAT
GTTGTGTAAATGCCCTCAGGAATTTTATCAAATACCCCATTCCAATCTAGCTTACCAATA
AGATTAATGCCGTCCAATTTAATATCTTGCACATTAAAATAGTTAATCATTGATTGAGTT
TGGTGCATTCTTTCTGCTGGAGCAATCAACTGCTTATAGTCATTTTTGAAATAACTGACT
TCAACGATACCAAAATCACCTTTGAAAGTCGCAGCAACCTCTTGGTTTAAGGATTTTTCA
GGAGATAACTTCTCTGTTTTTTGGTAAGCATCGCTGGAGCCTACTCTTGCACCATCATAG
CGTAAGCCAAATAGCTCTTGGAAACTTGGCACTCTAAAGCCTGATGATGCTCGATAAGAG
AGCGATAGGAATGACGTTGGTTTTGCGACTATGCCAATATTCCACGCACTGTTTTTATAA
TCGCCTTGATTTGCCCAGCGATGAGTGCTACGGAATTTATGCTTATCGAAACGGTAACCC
AAACCAATATCCAAATACTTGGTTATAGCAAAATTATCTCTCAGAGCAATGTAGTGATTA
TGCCCTTTGATTTTACTTGTAGCACAATCAGCCTTACCTGCAATAGTGCCACTATAATCA
CATTCATTTTTACTATAAATTGCTTGATTTTTTAGCTCATACACATAAGGCTTATTGTAA
GCTCCATTTCGATAGTCAATGTCTCTAACAAGATCCCAAGTCCCCACAGAATATTCGCTC
AAAATCTCGTGGCGTTTTAAGGTGGAATTAAAACGGTCTGAACCTAATAACATATTTAAT
TGATGTTTGCCTAATCCCGTTTGTACAGTTTTATCTAACGAGAGCTGAATAGTGTCGTGT
TTTTCTTCATAAGAACTTTGCTCATTTTTAGTGGAAGACCAAAGTTTATCAAGGGTTGCA
CGGCAATTCTTATCTACGGTTGGATATTCGGAACAGTTGTTCTCTCTCAAGCGGGTAGAT
AAATCAATTTTTTGCTGATCGAAACTCAAAGATAGACTATCAATCAGGCGATTTTCATCT
TGATTGGTATAACGATATAAAGCACCTAAGCGATCACGAGTGTGCCACTCGTCAATAAAA
CGAGCTTTTGCCCAACGTAAACCTTTTGAGGATTTCACACCATCTTCCGTAAAGTAGTCA
ATAGCAACACCATCTAAAGCATTATCACGATATAATCCTTTAGCATTATTCATTGGATAC
CAATTTCTACCAGTTCTAAGTAAATCCGATGGTTGCCAATAAGCGGTATAGGTCATATCT
CGGGTGTCGTAACGCTGTTTGCTATGTTCATAAGTACCAGCGACATAATGTTTCGGAGAG
AATGTGTATCCTAATTTAACCAGCCAAGAATCAGATTTATATTTAAGCGGATCAGGTAAA
GCTCTATATTCACCTGTGTAATCCTGAGCATTTAGACGTTCTGTAATATGTTTTTGGTTC
TCATAAGCCTGTTTTTCCTCAGGAGTATATTCAGGGTAAGAACGGAAAGATGGAGTATCT
TTTGTCACCCTAGCCATCTGTTTCGGCGTACAATCTAATGTTGGACATTCATCTTTAATC
AAAAACCAGCCATAAGTATGTTGATTATTCGTCGTCGTAGTATATCTATTTGAGGTATCA
AGCTCGTTGGTTTCCACTCCTACTCGGGTGATACTCTGAGAGCGACTCTCTACATCTTTA
TGAGCTTTCGTTTCCTTACCATCACGGTGAGTGTAAATCACAAGAGCATCAAAGCCATTG
TGACTACCCGCAAAAGCAAGTGAGTTTAGCCATTGTTGATTTTTGCTGCTGTAGGCACTT
TTGGTATCTAATCCCCAAGATTGCCCTGGCTTAATAATGTCGCTTACCTCTTTGGTACGG
AATTGCACCGAACCGCCTAGCGAGCCACTACCAAACTCAGAAGAACTAGCCCCTTTACTA
ATTTGGATCGAACGCAGATTTTCGTATTCTATTTCATTAATAGCACCGCTTGAGGAACGT
GAATATTGACTTACATAGGATTGAATCTGTGGCAAGCCGTCTAATGCCAAGCCCACACGA
TTACGATCTACCCCACGAATTGAGTAGCCTGTCGTTGCACCTCGTCCCTGTTCTACCACA
GAAATACCTGGATCGTAGCGAGTCAGATCTCGCATTCCTAATACTTGCTCCTTACTAAGA
GAATCTGATGTTTTCACTACTTTCCCTAAGCCTGTGACTTCGTTCTCTTTTTTATGTGCT
TTCTTTTTGGTACCTGTGACATAAACATCATTTAATTGTACTGCTTGTTCTGCATAGCTT
TGTACGGCAAAGAGGCTAAAAAGAGCAAGGCTAATCAGATTTAATTTATTTTTCATAGCA
AATTCCTTATTATTTTTCTACTTGTCGTTTTGCACCAAAAACAGCACCTACACTGCCGTT
GTCTGATTTATGATGGAATTGTCCGCCAAGTTCTCCAGCGGTTGGACCATAAAAACCACC
TTTTACATCTACGTTACTGAATACGACATTGCCGTGTTGGCTAGAGCCTGCATCTAAAGC
AAAGCCACTATCAGAGGTTTTCGCACTGCCGATAAAGCCATTACCATTAATTGTCGCATC
TACGGTAAATACAGGATTTACACCGCCTTTATCAAATAACTTACCGTTTACTTTTTTATC
GCTAAAATTAACATCAAATTCAGTGCGATAGCCCGATTCTCGATTATTATCCGCTTCCGC
TATCCAGTTCGTCCCTTTAGATACGAGTGCATCCCAAGTTCCAACATACTTATAGTTACC
TCCTGCGGGCATTTTATCCGTTGCAGTACGTTCACCTTGTAGGAATAAACTATTATCTTT
AACTTGTTGTTCGCCCTCTTTTTGCCACAATTGACCAAATTTCATATATTCCAGATTACT
ACAGCAAGCTACAGCTACCATTGTTTTGCCGTTGATTTCAACCGTTTTACTATTTTTAAA
ATCGACACCTGCCAGATCCATTTTTTGTCCATCAATAATTAAAACAGAGGCATCACCAAA
ATTGTTGAGTTCTTTAGCATTAAATTGGGTTAAATCAATTTTAGTTGCATCAATGATTCG
TTCTGTGGTCGTCTCGCCGTTTTCACTTTTAGCGGCAAATACTGCAAAGAGAGATTTATT
ATTTGTGAAAAATTTCCCTGCCATTTCTTCAGCTTTAGGACCATAGAATCCCCCTTCAAG
ATAATCCGAATTAGTAAAGATTGGATCATCTGCTTTTTCTGCTTTGGCTTTTCCTCTAAA
ACGGTTGCCTGTTATATCAGCTTCAATGCTATAACGCTTGGTAATTTCTTGTGCTGTATT
TCTGCTGACATAACCATTACGGTATAAATTACCCGTCAATTTTTTGTTATCAAAATCTAC
TGCAAATTCACTAGAATGAGCTACCCCTTTAACTTCATTATCACCTAGTTTTTTGCCAAT
TTCATGATCTCGATTGACATTATCCGAAATAGATGTAGCTGCAACATTTTTACCATTACC
AGCATCACTAAATCCACTTAACTCGTAGCTTGTTTTAACATCACTGGTAAAATCCCAAGT
ACCTTTATAGGTAACTTTATTTCCTCTAGGGAGTTCTTTTGACGGGCTTGTCCCTAAATA
GTAAACGTAACCATCGCTCCCATTTTTAAAAATATAGATTGAGCCATTCTCATTTCTTAC
CATTTCATGATAAGATTCATCGTAAACATAGCCTGAACGCACATATTGTAAATTTCGTTT
TTTGTCCTCCTGTTTACCATCGTGAGAGTGATAAATTAAACCACTCGTTGTTTTATCGTT
TAACTCTTTCAAGTGAGGAATTTCATCTATATTTTCATTCCAAATCGCCATAATTTGTGC
TTCAGATAATTCATCAGTTGTATCAGGTGTTGCTTTTCGATTTCCTTCTTTATCAAATAA
AGCTCTATTCCGGCGAGGTATCTTTGCCTCAAATCCCAAAGCAGGCTCCATCAACTTATC
TAATTCTTCCTTTGTCTTTTTCTTTGTTTCCTCATCTTGATAAGAGGTTGTTGCTTTTTC
TGCTTTTGCAGTTTGATTTGGCTGGACATCTTCTAAATCAAAACTTCCTTTTCCGCCAGA
ACAAGCGACAAGAAACAGCGAAGTAAACGCTAACGCATAGGGATTAAGTTTAAAATGCAT
ATTGCCTCCAATAATAAAAACGCTGCATTTATTTGGTTGGTTGGGTTACAAAGCCAATTT
TGGTTAGCCCAACATTTTGAGCTAATTCAAGGACTTTCACGATATGTTGATATTCCACAG
AAATATCCGCAGAAATAGCAATAACGGTATTTTTATTTTCCTGATATTTTGTCAGAAAAG
ATTGTTTTAATTCTTCTTCATTCACTAGCTTTTCGCCTAAATAAATGCCCGTAGGATTAA
TCGCCACCCTGAAAATATCTTTTGCTTCATCTTTTTTCTCAACATTGGCGGTTGGTAGTT
CAAGTGGGATAGATTGCGTTAATATAGGCATTGTGATCATAAAAACAATTAATAACACCA
ACATTACATCAACTAATGGCGTAACATTAATTTCTGACATTACCGAATTTTCATTTTTAT
CAAAACTTCCAAATGCCATTATTTATTTTCTCCATAGTGGTGTAATAAATAGATAAATAA
CTCGTTTGCGTAATGATCTAAATCTTGAGAAAGATTACGATTAAGGCGAGTAATTAAGTT
ATAAGCAAGCACCGCAGGAATGGCGACAAATAATCCCATTGCCGTTGCAACTAAAGCCTC
ACCTATAGGGGCAGATACGGTTGCAATACTGACTTGCCCTTGCTGACTAATATCCATAAG
TGCATTAAAAATTCCCCAGACTGTGCCAAATAATCCAATAAACGGCGCAACTGCACCAAT
AGAAGCGAGTGCAACTAAACCGCCATCATATTTACGCAACGATTGAGTGATGGCATTTCG
CAAATGCAATGTCAGGAAATCTTTAAATGGAAGTTGATGAGATAAATGGTTCTTTTCTTT
AGCTTGATATAATTCACATTGTTTAAAAGTTAGCTGTAAAATATCTGCAATTTCAGACCG
CTTGTTTTGAATATATTGCTCTGCTTGAGTAAGATTTTCAGCAGATTTGACTAATTTAAA
ACTTTGTTGGTTATTTTTTCTTACACCAATCATTTTAATTAAACGAATTAAAATAATAGT
CCAAGATAAAATACTCATTACAACTAAAATTCCAAAGGAAATGGAAAGTACAATATCTTG
TTGTTGAAGAAGTTGAATTAAATTCATAAATTACCTCAAATAATTTAGGCTGCTGCCCCA
CATTTAAAATGAATACTAAAAATCACACTGCCTACCACTGCACTATTATTTATTTTGGCT
GGTTGATAGGTGTGTCCCGATGCCATTCTGCTTGCTTGATTATCCAAACGTTTAATACCT
GAAGAAGATAAAATTTCTACATTTGTCGCTTTACCATTCGTTCCTATTGTTACCTTTAAT
TTCACACTGCCTACATCATCAGATTCATCAGAAATATCTGAACAACGCCCTCGCATTGCA
TTGCCATAACCCGCACCAAGAGAAGCATCTACTTTGGCGTTTCCGGTCACAGACTTACTC
CCTTCAACACCATTTTGATTTCCTTGTTGATGATTTTGGGCAACTTGGCTTGTGTTTGTT
TTTTTATCTGAGTGCGCTTTAGGCGATAACTCTTTATTTTTCTCTACTTTTTTGGTGAGC
TTTTCTGGGGATTTTTTTATCTCTTTTTTCACTTTTACTTCAGGTTTCTCCCCTTTTTTA
ACGAGATCTGCTTGTGAAACATCTGCTACTTCTGTACTGAGTATTTGCTCTGGCTCTTGT
GTCACCTCTGGCTCACTTTCACTTTTCACTTCAATGGGTTCTTCGCTTCCTAAATTTACT
TCAACCATTTGTAAATTTTCTAAGTCCCCAAAATGATTGAGATCTCTATCCCAAGATAGT
TGTGAAATCATATATGCCAACCCGATATGAACAAGAGTTACAGATAAAAAAATCGAAATG
TTATAAAACCTGTTATAAAACCATTGCAACATAATATATGAGTATATTAGAATAAATCCA
GTAATCAAATAAAAATCATTATCAATATGATATCTGATAAGTTTGACAATTACAACATTA
ATTCAAACAATGTAAGCGCCAGTTAAGTTATTGTTAATGTCTTGACATTGCTTCATGCTT
TTATAGGAACGTTATGAATCACTCGTTTATTAGTGCAACACTTTTATTAGTCTTAGCTAA
CTACTCTATAGCAAAACTATCTCAGGATAGTATTACTGAACATCTAAATGATAATAGAGT
CCAAGCAGAAAAAGCCGATATCCTCATTCACAGCCATCAATTTAAGGTTCATCAAATCGC
TAAGGAGGAAACGGATAAGAGTAGTATTACAATGACTTCAAAAGAGTTGGTAAAATATCC
AGATTTAGTGATAAGAGCATTATTGCCTGCGGTAATGCAAGGTAATATTGACAATGTCGA
ATTGCTTTATCCCATTTACCAACAGCTTCCTGCACAATTTCACGACCCAATTCTTACCAA
ATGGGCATCGGCAATTGTGGCAAAGAAAAATCAGCAACATACGGAAGCGATCAAGTTATA
TCGTCAGATCCTTGCCGAACAAGCAGATATTCAGCCTGTTCGCTTACAACTTGCGGTAGC
TTTATTTGAAAATAACGAATTGGAGGCTTCGGAAGATCAGTTTAAAAAACTGCGTTCAGA
ACCGCTTATCCCTGAAATTACCCAACTTATCGATCAATACATTAATGCGATAAATCGGCG
AGATCGTTGGACGTTTTCAGGTGGGCTTACTTATCTTAACGATCCTAATATCAATAATGC
ACCGAAAGCAGGAACAATCTACGGCAACTCGTACGTACTAAAACTAGAATCGGCACGAGA
ATCGGCAGAAGGTGTCAGTTTTAATTTCGATCTCGGTAAAAAATGGTCGTGGGGAAATGG
CTTCTTTAATGAACTACGTCTTGCTACCAACGGCAAATACTACTGGGATAATAAAAAATA
CAACGAAATGAGCTTACGAGGCAGTGTGGGGCTAGGTTTTCAAAATGCAAAATATAACCT
GAGGCTGTTGCCATTTATGGAACAAACACTTTATGCAGGTGGCTCTAATCAAAGTGATAC
ATTAAGACGTTTTTCTAAATCAGACGGTTTAACCCTTGAAACAAACTATTGGTTATCACC
TAAATGGCAACTCAACACTAACTATGAATATGCCGAACAACGCTATGCAAGTCGCTTGCA
CCTCAATGGCAATTATCACTTTATCTCTGGTGGGTTAGTTTATTTAGCCAATGCAAACCA
ATATTGGTTTGCAAATTTAAACTACAATCGCACCGCTACTCGTGATAAAGATGATAGCTT
TTTCCGTCGGGGAATTAGTTTAGGTTGGGGGCAAGAATGGGGCAAGGGGCTTTCTACTCG
CCTCTCCGTAAGTGTAGCTCAAAAACGCTATAAAGGGGCAAGGCTTTTCGGCATTATTCA
ACGTAATAAAGAATATGGCTTCAATACATCAATTTGGCATCGTGCCGTGCATTTATGGGG
AATCACCCCTCGTTTAACCTACAATTTTACTAAAACGCAAAGTAACCACATTTTTTATAG
CTATGATAAACATAGGGTGTTTATTGAGTTTAGCAAACAAATTTAAACTTATTGTTTGTT
ATACCTCTGCACCTCACTCTGCAAATCTAATCCTTTCAACCACGCCATTTTTTCTTTGAT
CTGCTTTTCCATTCCACGTTCGGTTGGGAAGTAGAATTGGGTGTCTTTCAGTTCAGGGGG
GAAGTAGTTTTCCCCTGCGGCGTAGGCGTTAGGTTCGTCGTGGGCGTAGCGGTATTCTTC
GCCGTAACCTAAGGATTTCATTAAGTTAGTCGGTGCGTTACGCAGATGTTCGGGAACATC
GTAATCCTTGCCTTCTTGAGCTAGGCGTTTGGCTTGTTTGAATGCGGTGTAAACGGCATT
ACTTTTTGGGGCAACGGCAAGGTAAATCACCGCTTGAGCGATAGCCCGTTCGCCTTCGTA
AGCCCCTACTCTGGTATAACAATCCCACGCTGCAAGGGCGACTTGCATTGCCCTTGGGTC
GGCATTGCCTATATCTTCTGAGGCTATCGCAAGTAGTCGGCGAGCAACATACAGTGGATC
GCCACCAGCGGTTAAAATACGAGCATACCAGTATAATGCACCGTCAGGGGAAGAGCCACG
AATGGATTTATGTAACGCAGAAATCAGGTCGTAATAGCGGTCGCCACCTTTGTCAAAACG
AGCTTGGCGTTCGCCCAACACTTCGGTGAGCAAGGCTTTATCCAGCAATTTTCCTTGTGG
TAATTGTTCTGCCATATCGCACATTAATTCAAGGCAGTTGAGAGAAAAACGTCCGTCGCC
ATTGACGTAGTCCGCCAGTAGTTGAAGCACATCATCTTGAATGATAAGTTTTTCATTGCC
TAGTCCACGCTCTTTGTCTGCAATGGCATTTTGCAAAATTTTTAGAATATCGACCGCTTG
TAGTGGCTTGAGAATGTAAATTCTTGCCCTTGATAGCAAGGCGTTATTCAGTTCAAAGGA
CGGATTTTCAGTGGTTGCACCGATAAAAATAATGGTGCCGTCTTCAATATGGGGTAAAAA
GGCATCTTGTTGGCTTTTGTTAAAACGGTGAACTTCATCAACAAAAAGTAACGTGCGTCT
GCCAGATTGTCGGTTGAGTTTGGCTTTTTCGATGGCTTCTCGGATCTCTTTGATACCGCT
AGTAACAGCTGATAGACGTTCAACTTCGGCATCAAGTTCATTTGCGATAATTTCAGCAAG
AGTGGTTTTGCCTGTTCCTGGGGGACCCCAGAAAATCATTGAGTGGCTATGTCCTGCTTC
AATGGCTCGGCGAAGGGGTTTGCCTTCGCCGATCAGGTGTGATTGTCCGACATATTCAGC
TAGAGTGCATGGTCGCATTCGAGCGGAAAGGGGACGAAAATCCGCAGAAAAATCGAAAGA
TAAGCTGTTCATTAGCGTAAATGTAGCCCTCGGCGTATATGTCGCATCAGTAAGAAAATC
CACGGCCATAAGATGCCGCTTATGATCGCCCCGATGATTTCTTGGGTGTTAAATTCTGCA
CTATGTAGCACTAGTTCGATAAAGAAGATAAAGAAACGAATAAGTGCGATATATGCCATC
ACAAGTAAGCTCTGTAACCATAACGAGAGATTACGCAAGATAAGATGATATTTAGCAACA
AAATAGATTGCAATTGACAATACTAACGCGTGAATGCCTAAAATTGAGCCTAAGATCAGA
TCCCAAACAATTCCTGCTAAAAAAGCGGTGCCGACACTAACTTTATCAGGCAGAGCTAAT
ACCCAGTAGATAAGCACTAATACAACCCAAGTTGGGCGTAATCCTTGTAAATCCACAGGC
CAAGGCATAATCTCTAGGACAAAAGCGATGACGAAAATGAAGGTCAGCACTAACATTTGG
AAGATCATATTTTCACGCATTATTCTGCCCCTTGCTCTGTGCTGTGATTAATACCGTTAT
CGACTTCTGGCTGTGTTGCTGGATTTACAGTTTCTTCAGGTTCGACAGTTTCTTCTTTTT
GTTCATCACTACTTACTTGTTCTTTTTTACTATTTTTCAAGCGGTCTAATGGGTTTAGAC
TTTTACGTCTTTCTTCCACAGCATCACGCACATCTTGCGGTGAAAGGCTTGATGCATTGC
GGATTTCTTCGCTTGTTGGCCATAACAGTAATAAATAACGCAGGCGATCAAGTGAGGCGA
GCGGTCTAGCCGTTGCTCTGGCAAAATGATTTGAACCATCATTTTGTACGGTTTCAATTA
CGGCAACGGGATAGCCTTCAGGGAAACGTCCGCCTAAGCCAGAGGTGACAAGCACATCAC
CTTTGCCAATATCCACGGTTCTTGGTAAGTTATCCAAAATCAATTCATTGCTGTGTCCGT
TGCCATTGGCTATTGCTCGAACATCGTTACGCAAAATTTGTACGGGAATGGCGTGAGTGA
CATCGGTTAAAAGTAATACTCGACTACTGTTTTTCCCGACAGAAATCACTTGCCCCACAA
CGCCTCGTTCATCAATTACGGGCTGACCAACAAAAGCACCGTCACTTTGTCCCTGATTTA
TTACTACTTGTTGGCGGTAAGCGTCCATTTCTGCGGTCAGCACTTCAGCTACTTTTTTAT
ATTCATCTTGGCGTAAAGGGGAACTAAGTAGTAAACGTAAACGTTGGTTTTCCACTTTGA
GTTGATCGAGTAGCAATAAGTCTGCGTTCTTTTCACGCAGTTGTTCTTTTAATACTCGGT
TTTCAACTTGCAGTTTTTGACTGTCGATAAAGTTGTTACTTACACCGTCTAATACGGTGC
GAGGGGTATTTGCAAAATAATACAAGCCGCTGACCGCTGTTTCGAGGACATTACGCATTT
GGATCATTGCACTGCTTCTACCATCAAGTAAAATCAGGCTGATAGAGATCGCAATTGCAA
AGAATAGTCTTACGCCGATAGGTGGTGCTTTCGCAAAAATTGGTTTCATATTTCAGTTAT
ATTTAATGGATCTTGTTAAATGCAAAATGGACAATAGCCGTTGATATTGTCCATTTTTAT
GCTAATAACTCAAGGTTGAATTAGTTGTCGTCACTAAAGAGATCGCCACCGTGCATATCG
ATCATCTCAAGTGCTTTACCGCCACCACGAGCTACACAAGTTAATGGATCTTCGGCAACG
ATAACAGGCACGCCCGTTGCTTCTGAAAGTAATACATCAAGATTTTGTAATAAAGCACCG
CCACCTGTTAATACCATTCCACGTTCAAAAATATCGGCAGCCAACTCTGGTGGACATTGC
TCTAGAACCCCTTTTACTGCATCAACAATGCCTGTTAAAGGTTGTTCAATCGCTTCTAAC
ACTTCTTTTGAGCTTAACACGAATGTACGAGGCGCACCTTCTGCAAGATTGTGACCGTGA
ACTTCCATTGTGCGAATTTCATCTTGATTTTGAATATAAGCTGTTGCTATCTCTTTTTTG
ATACGCTCTGCAGTTGTTTCACCAATCGCAGAACCATAGTGACGGCGAACGTAAGCGATG
ATTGCTTCATCTAATTTATCACCACCAATACGCACCGAAGCAGAATGAACGATACCGTTT
AATGAAAGTACCGCAACTTCTGTTGTACCACCGCCAATATCAATTACCATTGAACCAGCA
GCTTCTGCTACAGGTAAGCCTGCACCAATCGCCGCAGCCATAGGCTCTTCAATTAAATAA
ACTTCACGAGCACCAGCGCCAATCGCCGACTCTTTAATTGCCTTACGCTCTACTTGAGTT
GCCCCTGCTGGTACACACACTAACACTCGAGGACTTGGACGCATAAAGTTATTGCTATGC
ACTTGTTTGATAAAATGCTGTAACATTTTTTCTGTCACATAGAAATCAGCAATCACCCCA
TCTTTCATCGGACGAATAGCTAAAATGCTTTTTGGTGTACGACCTAACATTGATTTTGCA
TTACTACCTACTGCTGCAATACTTTTTGATGAACCAGCACGATCTTGACGTACCGCAACT
ACTGACGGCTCATCAAGCACGATACCCTGCCCTTTTACATAAATTAACGTGTTTGCAGTA
CCAAGGTCAATTGAAAGGTCGTTTGAAAATAATCCTAGAAATTTCTTAAACATAAAAGGG
ATCCATTAAATTTAGTTAAAAGCGAAATAAGCCCATAGACTTAGGGCAAAAAATTGGGCA
TAAATATAGCAAAAAAGTCCTAATAACTCCAACGAATAATTTATCTTTTGCAAGTTTTAT
TACGAAATCCTCCGCTTGTAAAAAATCGGTTAAATGATTTTAAGATTTCTTCAAAATAAA
CGTGAAAAAAATCCCCCAAAAAGTTAAATAAATGGTACATTTGCAACGTTTTAATTCATT
ATTATTTTAACCAACCTACAGGAGTCTTTATGCTTATTGGTGTACCAAGAGAGCTGTTAG
ACGGTGAAACTCGTGTGGCAGCAACGCCAAAAACCGTAGAACAGATTAAGAAACTTGGTT
TTGAAGTCATCATTGAAGAAAATGCTGGCTTTAAAGCAAGTTTTGAAGACGATGCTTTCG
CTCAAGCAGGTGCGACTATCGGCAACGCACAAGCCGTTTGGAATGCAGACATTATTTTTA
AAGTCAATGCACCAACCGATGCTGAAATTGCATTAATCAAGGAAGGGGCAACGCTTGTGA
GCTTTATTTGGCCTGCTCAAAATCCTGAATTAATGCAAAAACTTTCTGCAAAGAAAATCA
ATGTGTTAGCGATGGACGCAGTGCCGCGTATTTCTCGTGCGCAAGCCCTAGATGCTTTAA
GTTCTATGGCGAACATTGCTGGTTATCGTGCCGTTGTTGAAGCCGCTCACGAATTTGGTA
GCTTCTTTACAGGTCAAATTACCGCCGCAGGTAAAGTGCCACCTGCGAAAGTACTTGTGA
TCGGTGCAGGCGTTGCAGGTTTAGCCGCAATTGGTGCAGCAAACAGCCTTGGTGCCATCG
TGCGTGCGTTCGACTCTCGTCCTGAAGTAAAAGAACAAGTACAATCAATGGGTGCAAGTT
TCCTTGAAATTGATTTTAAAGAGGAAGGTGGCAGCGGTGATGGCTATGCAAAAGTGATGT
CGGAAGAATTTAACCGCCGTGCATTAGCACTCTATGCTGAACAAGCAAAAGAAGTGGATA
TTATTATTACCACCGCACTTATCCCAGGCAAACCAGCCCCACGCTTAATTACCAAAGAGA
TGGTTGCCACAATGAAACCAGGTTCGGTGATTGTGGATTTAGCGGCTGCAACGGGCGGTA
ACTGCGAATTAACCCAAGCAGGTAAAGTGGTTACCACAGAAAACCAAGTAAAAATTATCG
GTTATACTGATTTACCAGGTCGTTTACCAACTCAATCATCTCAACTTTACGGCACCAACT
TAGTCAATCTCTTGAAATTACTCTGCAAAGAGAAAGATGGCAACATCAATATCGACTTTG
AAGATGTAGTATTGCGTGGCGTTACCGTAATCCGTGATGGCGAAGTCACTTGGCCAGCAC
CACCAATTCAAGTATCTGCACAGCCACAACAAAAAGCGGCAGCAAAACCTGCGGAGAAAA
AAGAAGAAAAACCGGCAGATCCACGCATTAAATATGGCTTGTTAGCCTTAGCGGTGATCG
CATTCTTGTGGTTAGCTTCTGTTGCACCTGCAGCATTCTTATCTCACTTCACCGTCTTCG
TTCTCTCTTGCGTAGTGGGTTACTATGTAGTTTGGAACGTCAGCCACGCATTACATACGC
CATTAATGGCAGTAACCAATGCGATTTCAGGTATTATCATTGTCGGTGCGTTACTACAAA
TCTCTCAAGGCAGCTTCTTTATCAGCGTACTTGCCTTTATTGCGATTTTAGTGGCAAGCA
TCAACATCTTCGGTGGCTTCAAAGTTACCCAAAGAATGCTAGCAATGTTTAGAAAAGGTT
AAGGAGAAAGAGTATGTCTTTAGGTTTAGTACAAGCGGCATATATTGTCGCAGCCGTTCT
CTTTATTATGAGCCTTGCAGGGCTTTCTAAACACGAAACGGCAAAAGCAGGTTGTTGGTA
CGGTATTGTGGGGATGGCCATTGCCCTTATCGCAACCATTTTTGGACCACAATCACAAGG
TACCATTTGGATTTTAATCGCAATGGCAATCGGTGGTGCTATCGGTATTCGTCAAGCATT
AAAAGTTGAAATGACCGAAATGCCTGAGCTTGTGGCAATTCTTCACAGCTTCGTAGGTTT
AGCGGCGGTATTAGTCGGCTTTAACAGCTACGGTCTTGCACACGAAACAGATCCAGTGCT
ACAAAATATCCACAATGTTGAGGTATTCCTTGGTATCTTCATCGGTGCGGTCACTTTCAC
AGGTTCAGTGGTTGCTTTCGGTAAATTACGAGGCATTATCAATTCAAAAGCATTAATGTT
GCCACACCGCCACAAATTAAACCTTGCGGCACTTGTGGTTTCTGCACTATTAATGGTTGC
CTTCTTAAATAATCCTGAGAACATTTTCCCTGTATTAGTGATGACTGCAATCGCTTTAGC
TTTCGGTTGGCACTTAGTGGCTTCTATCGGCGGTGCGGATATGCCAGTGGTTGTTTCTAT
GCTTAACTCTTATTCAGGTTGGGCAGCCGCAGCAGCAGGCTTTATGTTAAGCAATGACTT
GCTAATCGTAACCGGTGCATTAGTAGGTTCTTCAGGTGCAATCCTTTCTTACATTATGTG
TAAAGCAATGAACCGCTCGTTCATCAGCGTTATCGCAGGCGGCTTTGGTAACGATGTTCA
AGTCAGCTCAGATGAAGAACAAGGCGAACACCGTGAAACCACCGCAGAAGAAGTGGCAGA
ATTACTTAAAAATGCAAGCTCTGTGATCATCACCCCAGGATACGGTATGGCGGTGGCACA
AGCACAATATCCTGTTGCTGAAATCACACAGAAACTACGTGATCGTGGCGTCAATGTTCG
CTTTGGTATTCACCCGGTTGCAGGACGTTTACCAGGCCATATGAACGTATTACTTGCTGA
AGCGAAAGTGCCTTACGATGTCGTATTAGAAATGGACGAAATCAATGATGATTTCGCAGA
TACTGACGTAGTCTTGGTTATCGGTGCAAACGACACAGTAAACCCAGCGGCAATGGACGA
TCCAAATAGCCCGATTGCAGGTATGCCAGTACTTGAAGTTTGGAAAGCCCAAAACGTTAT
CGTGTTCAAACGCTCAATGGCAGTGGGCTATGCAGGCGTACAAAACCCACTGTTCTTCAA
AGAAAACACTCAAATGTTATTTGGTGATGCGAAAGAACGTGTGGACGACATTTTAAAAGC
CTTATAAGTAGCAAAAAATAACCGCAACTTATAACAATAAGGTGCGGTTATTTCTACCTA
TATTTATGTTCAAAAACAAGCAGTTCTTGCTTCTCTCTATGTTTGGCATCCCCTAAAGTA
CACAAGTAACATCGAAAGAGGCAGTATAATTTCTTGGAAACCTTTCATATTGAGATGTAA
TGAGTTCTGCCTTGCTTATAAACACTCCTATCTCTCTAAGTAATAAACTATATGTTGCCC
AAAATTATCTGTTAGAATGGCTCCAAACGACCCAACTTGTGGGATTTTTGTGTAGTAAAT
TAAGTTATACTAAGCTCTATATCATTTATTTCTTGGACTTTAGGATCAACCGTACCTAAT
CAAATACATTCTCAATTAGAGAATGTTCGACCATTTCCTGTCTTAGGGTAGACATGATTT
TTATATACTAAAGAATAAAATAATCGAATATTTAACGATTCTTATCAGATTTTTTGTTAG
GATAGCACCTGAATTTTTCTATTTGATTTTTGAGTGATTACAACGAGGTTTTTATGAACC
CAAGACGCAAATCTAGACTGAAAGTGGTGATGGCAGTGTTAAGTGGGCTTGCCGTTGCTG
TTGGTTTAACCTTATATGCGTTAAGCCAAAACATTGACTTATTCTATACGCCATCAGAGA
TTATCTATGGTAAAAATAATGATCCAGAAACCAAGCCTGAAGTTGGGCAACGTATTCGTG
TAGGGGGTATGGTGGTTGATGGGTCGGTAAAACGTGATGATAAGACCCTTAAAGTGACCT
TTGATCTCAATGATATTGGGCCTACAATTCAGGTGGAATATGAAGGGATTTTACCTGACT
TATTCCGTGAAGGGCAAGGGATTGTGGCACAAGGTACTTTAGTTGAGCCGACAAAACTGA
AAGCAACCGAAGTGTTAGCTAAACACGATGAAAACTATATGCCACCTGAATTAGGCGATC
AGATGAAAAAGCAACATCAGCCGATGGGGATTTCAGAAGCAGATCTCAAAGGAAAATCAG
AACGTGATGCAACGCAGATCTCTCAGCCGTTTGGAGAAAATAAATGATTGCTGAATTAGG
TAACTATACCCTTGCTCTTGCTCTCGCATTGGCAATTTTATTGGCGATCTTACCGCTTGT
TGGTGCTTATAAACAAAATGCTAGTCTGATGGCATTGGCTCGTCCGATGACGTGGGCGGT
TTTTTTAGCATTATCAATCTCGTTTGGCTCGCTTTTTTATCTGTTTGCGGTCAATGATTT
CACTGTGCAGTATGTGGTGAATAACTCAAACAGTACGTTACCGTTAGAGTATCGCCTTTC
CGCTGTTTGGGGTTCTCACGAAGGATCTTTGTTGCTTTGGATTTGGCTACTTTCCCTTTG
GAGCGTTGCCGTTGCGACATTCAGCCGACAAATGCCTGAAGAAGCCATCGCTCGTGTATT
GGGGGTAATGGGCTTGGTTAGCATTGGCTTTTTAGTCTTTATTCTGTTTACTTCTAACCC
GTTTAACCGAACTTTCCCTGATTTTCCTGTTGATGGTCGAGAGCTTAATCCGATGTTGCA
AGATGTTGGCTTAATCTTCCACCCTCCGTTACTGTATATGGGCTATGTGGGCTTTTCTGT
TGCCTTTGCTTTTGCTATTGCGTCGTTGATGACAGGTCGTCTTGACACTGCTTGGGCGAG
ATGGTCACGTCCTTGGACTATGGCAGCGTGGGTATTTTTAACATTAGGTATCGTACTCGG
CTCTTGGTGGGCATACTACGAGCTTGGCTGGGGCGGTTGGTGGTTCTGGGATCCTGTGGA
AAATGCCTCGTTAATGCCGTGGATTGCAGGTACTGCATTAATTCACTCTTTAGCGGTTAC
GGAAAAACGTAGTACTTTCAAAGCGTGGACGGTCTTGCTAGCTATTCTTGCTTTTTCACT
CTGCTTACTCGGCACATTCTTAGTGCGTTCAGGGATTTTGGTATCGGTTCACGCTTTTGC
TTCTGATCCAACTCGAGGCTTATATATTTTGGCTTATCTCGTGGTGGTTATTGGCGGTTC
GCTACTGCTTTACGCTTATCAAGGCAGTAAAATCAAGAGCTTAGACAATTCCGAACGTTA
CTCACGAGAGTCAATGTTATTACTCAATAATGTGCTATTAATGGCGTTCTTATCGGTGGT
CTTTTTAGGCACGATTTTACCGTTAATTCATAAACAAATTGGTTTAGGGACAATTTCTAT
CGGGGCGCCTTTCTTCGATCAAATGTTTATGATCTTAATGGTGCCTTTTGCATTTTTATT
GGGGATTGGACCGCTTGTAAAATGGCGTCGAGATCAGGTTTCTGCTATCCGTAAGCCAGT
TCTCATTTCATTAGCCGTAATGATATTGCTTGGCTTTGGATTACCTTATCTTTTTGCCAG
CAAAATTACTGTCAGCGTGGTATTAGGGACAATGATGTCCGTCATTATCGTGGCATTGAG
TTTATATGAACTACATCAACGAGCAACGCATCGTCATAGTTTCTTGCAAGGCATTTTGAA
ACTTTCTCGTTCCCATTGGGGAATGGTGTTGGCTCATTTAGGGGTTGCAATGACTGTGTT
TGGTATTGCCTTTAGCCAAAATTACAGTATCGAAAAAGATGTACGAATGAATGTAGGCGA
CAAAGTTGAAATTTTAGATTACAACTTTACCTTCAAGGGTATTCGTGACTCAAATGGGGC
AAACTATATTGGTGGCACAGCGGATATTGAAATTCATCGAAATGGTAAATATGAAGCCAC
ACTACACGCAGAAAAACGCTTTTACAATGTCAGTAAAATGGGTATGACTGAAGCTGCGAT
TGACTGGGGATTTAGTCGAGATCTCTATGCAGCCTTAGGTGAACGTTTAGAAGATGGCTC
TTGGGGCGTACGTTTATACTACAAACCGTTTATCCGTTGGATTTGGTTCGGTGGATTGTT
TATGACGATAGGTGGCATACTTTGTATGATGGATAGACGTTATCGCTTAAAACAGAATAA
TTAACTATGTTTATCGCTCTTCATAAGGAATAATCGGCATGGTAGACAAAATAGTTGCTA
ATGTTTATTTTCTCTAAATATTAGCAACTATTTTTATTTGAAAAATCTTGTATAGACAAC
ATATTACACCTTTTATTTACGAAGTAATTTATAAAACAGAGTAAGTAAGACTGTTGGCAA
TAATCTCGGTACCACTCGCATAGTAAAAGTGATAAAACCTGAAACGATATTCTGCATACC
CACTTGGTGTTTTAATTTAAACAAGCGCCATTCTGCCTTAGCCTGAGCGATACCACGACG
GCGACCAACCATACCATTTCCAATACGAGCATAAACCAAAACCTCAGGCAAATTCGCTAC
TTTTTTGCCTAATGCGACCAATTTAATCCAGAGATAATAATCTTCTTGTAAGTCTTGATA
GCCACCACATTCAAGCACAGCATTTTTTTGGTAGGCGACCGTCATATGATTAAATGGGCA
ACGTTTCTGTGTAAACTCTACAATGGCTTTGGTTTCTGTTGGCACACGACGATAGCTGAC
AATATCATTAATATCTGAGCCAAATTCAGCAATTTGTCCGCCAAAAATAATGGTATCGGG
ATTTTGTTCAATAAACGCAATCTGTTTTTCAAAACGTTCTGGAATACAAATATCGTCCGT
ATCCATACGGAATACCCATTCATTTCTGCAGTGGGTTAAGCCGTGATTGAGTGCTTTTCC
TAACCCTTGATTTTGCTCTAGTCTAACGATATTAAGCGGTAAGATGTCCGCAAAATTTTG
CACAACTTGCTCTAATTCAGGGGTAATGGCTCCGTCAAATACAACAACAATTTCGTCCGC
TTGAACCGTTTGATTTTTTAAACTTTCAAAACATTCGGTTAAATATTTTGATTTTTCCTT
AAAATATAAGGACATTAATACGGAAAACTTCATTAAATAAACCTTTTCATATTGATTGCA
AGTTTTGGTGAAATAAATGTGAGGGTAGCAATCACCAAATGTTTAATATTTTTACTTTGT
AAGAACATCTGCCAATAATAACAAGCCGCTTTACGAGATAAATTCATTATATGTGGGTAA
GAAAGCATATATAATGAATTAAAAGCAAAGTTTTTTTGTTGAATATCTGTTTTTACATAT
TTTTGTTTAATAGCTTCAATCGCCAATTCAGTATTTTGTGTATTTGTCGATACACTTGCT
CGTTTAGTATGGAAAGTACAGGTTGTTAGGGCTTCAGAAACATATTTTGGTTTAAACTGG
TTATGAGAAATCACTTTCAAAATAAAATCATAGTCTTCTAAAGATTTTAAATCCGTTGAT
AATCCATTGACTGCAAAGAAAAATGATTTTTTAATCGCAATCATAGGCATTCCACCTACT
TTATTTGCCAGTAAAATATTCTCTAAAGTGACCGCTTGTTCATTTTCATAGGGGCGAGTG
ATATAACTAAACCCTTCATTTACCATCACACATTCAGCAGGGTGATAAATAAAATTAATC
GTCGGGTTTTCATTAATTGTTTTTGCCAGTATTTCACATTTTGGATGAGCAAAACGATCA
TCATCATCTAAAAAGAGTAGCCACTCGTTTTCAGCAAATCTTGCTCCTACATTACGACTT
TCTGCTGCTCCTAAATTCTGTTCATTCCTAATCACATTGACAGGAAATGGGTAGAGATGT
TTAATTTCTACTGGCTCAACAGAGTGATCATCGACAATAATCACTTCAAAATTATATTCC
GTTTGATATTCCAAACTTGTTAATAATGCAGGAATTTCATTTTTTCGATTATAAGAAGGA
ATAATAATACTAAACATTTTCTGTCTTGTTATTTAAAAATAGAATTTTATTTTTACCTTC
ATTGCCAAATAAAGATAAAAACATTAATAACACTAACATAATGCCAGGGAAAGCATAGGC
ATCGGCTTTTACATTTAAAATTGAGAGAATAAGTAAGGTAGATAAGATAAAAATCCAACT
ACCGTCAAACCAATTTATTGCCACTTTTCGTACGAAGTAACACATAAATAAGAAGCAAAC
AGAGAGATAAATAAATCCGCCATATAATGTTTGGCGTAAAAAACCAGAGTCTGTTTTGCC
GTAGTAGCCACCTTGTGGATAGAAATAATGCCCATCACCAATTAAAATCTGTTTTAATTC
AGGGATATAAAGATGATTTTGAACGAGATTATCCGTAGATGAACTAACTAAACCATAGCC
GTAAATAACATTGATTAAAGGCTCTAAAGCGTGTTGTACATATTTATTTTCTGCAAAATT
AAAGGCTAAAAATAAACAGATAGCTCCAAAGAGCAAAATGGCATAGGAAATCGCCTGTTT
TTGACACTGTCGAATGCTCAGCTGAACACCTAATAAGGCTTGGAAAATGGCATTGCCCGT
GAAGTCAGTTCACCGATTAAATAAACTGCACTGTTTTTGATGGCTCTCATTGCATCTCTT
TCTCAATCAAGCTATCCGCCAGTTGCAAATCTAATGTGGTATCAATATCGACTGAGCGAT
AGGTTGGCATTAAATAGAAACGCACAGGTGGAATAAAAAAGTATTTTTCTTGAAGTAGGC
TGGCGATATCGTTGATATAAATCGCCCCATTCGCACGGTATGCTTTTGGTAATTGCTGAC
GTGGTGCTTCAAAATCTTTGATTTCATTCATCGGGAGAATATCATCTCCATTTAAAACAA
ATGATTTATACGGGTGGTGTTCACATTCACAAGCGGATACCACAGACTTACTTTTTCCAC
CTAAAAAGATTTCCATCGCATTGCGAATATCTAACGCATTGCGAAGTGGGCTAGTGGGTT
GGAAATGAGCGACAACGCCTTCACGGATATTTAAGGTTTCTAAACAGTGCAAAATAACAT
CAATAGTGCGAGTATCACTTTGAGCCAATTCAGCAGGGCGAAGTAGTGGTGTTGCACCAT
ATTTTTCACCTTCCTGTAAAATACGTTCGCCGTCTGAAGTGACAACGATTAAGTCAAACA
TTCCAGACTCTTTTGCCGCTAGAACTGCACGGCCTACGAGCGAAATTCCGCCGACTAATT
GTAAGTTTTTATCTTTAATCCCTTTCGAGCCTGCTCTGGCTGGAATAATTGCAATTTTTT
TCATAAATCTAACCGCTAGTAATATGGTTAATAAGACTTGCCATTTTAATTTTAAAGAGC
GAGTTAAACAATAGACAACGGAAAAGGAATGAGGAATAATAAATCTCTTTTACTTACTTG
ACAAAATTGCCTACTCATTATGTTTGCTATCACAAAATTTATTACTGCGGTCATTCTTCC
ACCATTTAACATTCTGATTTTATGGTTGTTTTCTTTAATTTGTTTCCGCTTAAAATGGAA
AAAATTAGGTTATCTCTCAACTTTTTTAGGTGTAGCAATGCTCTATATTTTCAGTATTCC
CTATACTTCGCAAAAATTGCATGATTCTCTGGTAACGGAAGATAACCTTAGTATTGAAGA
TTATAAATCGGCTCAAGCTATCGTTTTACTTAGTGGTGGCTTGCGTGATAGTAAAGAGTT
ATTTGGCAAATTAGCGATCAGCGAAATAGCATTAGAGCGGGTACGTTATGCTGCTTTTTT
ACAAAAAGAAACGGGCTTACCTTTATTGATTACGGGAAGTAGCCCAAAAGGGACTTCAGA
AGCTGCCGTCATGAAAAAAGAGCTCGAACAATTTTTCCATATTCCAACACAATGGTTGGA
AGAAAAAGCCAAAACGACGGCTGAAAATGCGAAGTTTTCTAAACCTATTTTAGAAAAAGA
AGGTATTAATAAGATTGTGCTAGTGACAAACCAGTGGCATATGCAACGAGCAAGAATGCT
ATTTGAGCGAGAAGGTTTTAAGATATTACCTGCAAGTGTTGGAGCAGGAAAAATGCCTGA
AACCTATGGATTAAATGTATTTTACTTTATCCCACAATCAGGAGCATTACATAGCAATAT
GCACGCCCTGAAAGAATGGATTGGATATTGGAAAGAGAAATAACGGATATTATTAGGTTA
ATACATTTAGTAGATCAGCCCTAGTGTAAAAACAAATATCACTAAAAATTCAAATAGGCC
GACTTGTTTAATTTTCCAGTTTCTTTTTGGCACAATAACCGCTCTAATTAACCCAATGAA
ATAGGCAAAGCTAATGCCATAATCGCCTAAGGCGAGATAAACAAAGATAAATATACAATG
AAGTCCTATACTGAACTTACAGTAAAGAGGATTTTTCCGCTCTCGAGCAACGCTTTTTAC
ATAAATTGTTGTCCCAATAAAAAATAACGTAGGGTGGAGTAAAATCTCAAAATTATATTG
GTTCGTTGCTAAATAGAAACTTGCCATTCCAATTATGCCGAAGGTTAAAATACCTGCAAT
ATCATTGATTAAGTTTCGTTCATCTTTTTGTTTTGCATAGTAAATTTGGACCCCTGCAAG
CGGCAGGATTGGGATTATAAATTGCAAAATAGAAAAATGACTTAAGAGTACCGGAAATAT
AAATATGCCGCTAAATACGGCATAAATAATCATCCAGCGTTTATATTTTTCATTTTGTTT
TTTGCTAACGACGGAGAAAAAAGGATGGGAAAAGAGATAAGTAAAAAGCCAGCTAAGCCC
AAGCCAAAAATGATTCATTACAAAATGGCTAGCAGAAATACCATAAATAAATGGTACAAA
TGCCATCACTAATGCTCCGTGCTGATTAGAAATAATCGGCTTTTCTTTAAATATCATGCT
TATTTATCTACTATTTTGTCTAGGTTCCCATATCCAGTTTTAAATTTTATACTCTACTAT
ATTGATTTACTTTACTTGCAGCTTCTTCCCTACAAAGATTTTATTTTGTTTTAAACCATT
TAGCTGCCTCAATTTTTCAGGTGTTGTTTTATACATGCGAGCAATGGAATAAAGTGTTTC
ATCTTTCTGGACAACATGATATTTCGCATTGAGATCAACCGTTTTTTCTGACGCTTTAGA
CGATTGTTCTTGCTTAGTTTTCGTCGTTATTTTCGCTTTCTCTTTAGTTTTTTCCTTAGG
CGAAGTCACCGCTACTTTAGCTTTTTTATCTTCCTTAGAGCGATTTTCTACCTTTTTTTC
AGCTTTCGATTTCTTGGTTGATTTTTCATCATTAACTGCTATTTGATTTGGCTGTTTTGG
TAATCTATTTTTATATGCAATTAATCCTTGATAAATCGCCTTTGCAATCTGACGGCGATA
CGCCTTTGTAGCTAAACGTTGTTCTTCCGTTGCATTAGATAAAAAGCCTGTTTCCACTAG
AATTGAAGGAATGTCAGGGGAACGCAATACGCTAAGGCTGGCGTGTTGTGGCGAACTTTT
CGCTAATTGCGTAACATTTCGCAGTTTGTCTAAGACTGTTTTACCTAACTCATAACCTGA
ACGTTGTGCGTGAGAAAACTGCAGATCAAGCACTGTCTGGTTCAAGTAACGTTCATTATT
ATTTGCTAAAACCGAACCTGCCCCACCTAATAATTCCGATTGCTTTTCGTGATCTTCCAA
CCATTTTCCTAATTCATCATTTGCACGGCGATTAGATAAAACCCAAACCGAAGCCCCTTT
CAGATTATCCGAACTTGGTGAAGAATCAGCGTGGATTGACACTAGATAATTTGCTTTGTT
TTTACGAGCAATTTCAGTTCGATTAGGTAGTTGGATAAAATAGTCACCATTGCGTGTCAT
TACTGCCTTGAAATTAGGATCTGCATCTAACAACGCCTTTAATTCTCTAGCAATTGCTAA
AGTCACCTCTTTTTCTTTGACCCCTAAATTTTTACCGATAGCCCCTGGATCTTTGCCCCC
GTGTCCAGCATCAATGGCAATGGTTAATTTTGCTTGTGCGGAAAGAGCAAGAAATAAACT
CATTACCGTAAAACAAACATAATGTCGTAATTTCTGCATAGTATTACCCTAAGCGGTCTG
ATGTTCTAAATAATCTACAATCTGTTTTGCTGAGTTGTTTTGAGGCATAAGAGCTAGATT
TCGCCCTGTTTCTGCATAGTCAATTTGAATAATAAAGTCCGCAGATGGGATCATTCCTTC
CCCTCGACTTGCCCATTCTAGTAAGCAAACCGTTTGTGGACGGAAGTAGTCCCTAATTCC
CATAAACTCCAACTCTTCAGGATCACTCAAACGATATAAATCAAAATGATATAAAGCATA
AGGGGGAAGCTGATACTCTTCAACTAAAGTATAAGTTGGACTTTTTACATTCCCATTATG
CCCAAAAGCCCTCACAATGCTACGTGTCAGTGTCGTTTTTCCAGCCCCTAATTCTCCGTT
TAGATAAATCACAACGGATTTTTCATTATGATTGTCTAAATAGCGTTGAAGTTGCTGGGC
AAAACGCTGACCAAAATTGAGCATTTCTTCTTCAGTTGCAAAATAAAATGATTGCATTAT
TGTTAATCTAAATTAATAAAATGGTGACGATAAAACTTCAACTCTTCGATAGACTCTTTA
ATATCATCTAAAGCTAAGTGGCTGTTTTTCTTACTAAATTGTTTAAGCATTTCAGGCTTC
CAACGACTTGCAAGCTCTTTTAATGTACTCACATCTAAATGGCGATAGTGGAAGTAGTCC
GCCAAATCTGGCATATATTTATAAAGGAAACGCTTATCTTGTGCAATACTGTTACCACAA
ATCGGCGAAGCCCCTTTCGGCACCCATTTCTTCAGGAAATCTAATGTCTGTAATTCGGCA
GCACGTTCAGTTAATTTACTCTGCTTCACACGCTCAACCAACCCATTTGCAGTATGGGTT
TTCACACACCATTCGCTCATTTTATTTAATAATTCATCGGGTTGATGTACGGCAAGCACA
GGGCCTTCAGCCAAAATATTCAGATCTTTATCGGTGATAATGGTAGCAATCTCAATAATT
CGCTCTTTTTCAGGATCAAGCCCTGTCATTTCGAGATCGATCCAAATTAAATTTTGTTTG
TCTTGTTGGCTCATCTTTTTCAATTAATTATCTAAAATTCCACAGGATATTATTTATTGT
AGCATTTCATGCACCACTTTCATAAACCCATCAGCAGTAGCATAAACTTCTTCTTTGCCT
TGAGCTTTTAAAATCATATCGGAAAGCTCACGGAATGCGGAATGTCCGCCTTTACGCGTT
AAGACTAAATCTGCCTGATTTTTAACATAATCAAAAGCATCGCCCACGGCAACTGCTAAT
CCACAGACTTCAAATGCGGGTAAGTCCAGTGTATCGTCGCCTAAAAATGCAGTTTCTTCG
GCTGAAACCCCCGCTTGTTGCATTAACTCAAAACAGGCATCACGCTTAGACATTTTGCCA
AGTTGGAAAAGGGGAATGCCTAAATCTTTGATGCGACGGCGTAAAATCGGGGTGTCACCG
CCCGATAGCACTGCAACTTGAATGCCGCAAGCAAGAAGCATTTTGATCCCTAAACCGTCT
TTCACATTGAAGTATTTTAATGCTTCGCCATTTTCGGTGTAATAAAGGCTACCATCAGTG
AGTACACCGTCCACATCGGTAATCACAAGTTTAATTTTTGTTAGTCTTTGCATAAGTATC
CTTGATTTCAGTTAAGTGGAGTTTTATGATCTTGCCCATTATAGCCTTTTGGAGTAGCCA
ATGTCGATTTCTCAAAATTTAGCGACAATTTCTCAACAAATTCAACAATATTGTCAGCAA
GCTAATCGCCCTGAACAGAGTGTTAAACTGCTTGCGGTGAGCAAAACTAAACCCATTTCA
GCCATTGCCGAAGCCATTGAAGCAGGGCAACGTGCCTTTGGCGAAAATTATGTGCAAGAA
GGTATTGAAAAAATTCAGCATTTTGCGGAGAACGACACATTAGAATGGCACTTTATCGGT
TTATTACAATCGAATAAAACGCGTGTAGTGGCGGAGCATTTTGACTGGGTACAAACGATA
GATAGGCTCAAAATTGCACAACGTTTAAGCGAGCAACGTCCTGAACACCTGCCTGTACTG
AATGTTTTAATTCAAATTAATATCAGTGATGAAGCATCTAAATCGGGTATTTCTGCGAAA
GAAATGCTAGAATTAGCCACTCAAATTAGCCAACTGCCACGTTTGAAATTGCGTGGTTTA
ATGGCAATTCCGAAGCCTGAAAGTGAGCCTGAGCAACAGAAAATCGCCTTAGCTCAAATG
AATGAACTGTTTCTTCAATTACAATCTCAATTTGAAGGGATTGATACGCTATCAATGGGA
ATGTCTGATGATATGCCAAGTGCAATTGAATGCGGTTCGACAATGGTGCGTATTGGTACG
GCGATTTTTGGGGCAAGATCTTAAATTTGATTGCACTTAAAGACAAATACTCTTATCCTT
TCCATATTCAAAAAAACCTAAGGGAAAAGCTATGCAACCTAAAGCAAAATTTAGAAAAGA
TTACCGTCAGCCTGATTTTACGATTCATCAAATTTATCTTGATGTTCAGCTTGATCCTGA
GCAGACGATTGTCACATCGACGTTGTCGGTCATGCGTAAAAATGCAGAAGCGACTACGTT
ACGTTTAGATGGGCATAGCTTTGAATTTTTATCGATTAAATTTAATGGCGAGCCATTCAA
AGAATATCAAAAAGATGATGAGGCTTTGACTTTAAATTTAGCCGATTTCCCTGCGGATCA
ATTCGAGCTGGAAATTCAGACAAAACTCAATCCATCAACGAATACGTCACTACAAGGGTT
ATATCAATCAGGCGAAGGGATCTGCACGCAATGTGAAGCGGAAGGTTTCCGTCAGATTAC
TTATATGCTTGATCGCCCTGATGTGCTTGCAAAATATCGCACCAAAATCACCGCTTGTAA
AAGTAAATATCCATACCTGCTTTCTAACGGCAACCGTATTGCTCAAGGGGAGCTGGACGA
TGGTCGTCACTGGGTGGAGTGGGAAGATCCGTTCTTTAAACCAAGCTATTTATTTGCCTT
AGTCGCAGGGGATTTTGACCTGTTACAAGATAAGTTTATCACGATGAGCGGACGTGAAGT
CGCCCTTGAAATCTATGTGGATCGTGGAAATCTTGACCGTGCCACTTGGGCGATGGAGAG
TTTAAAACGTTCGATGAAATGGGACGAAGAGCGTTTTGGGCTGGAGTACGATTTAGACAT
TTATATGATCGTGGCGGTCGATTTCTTTAATATGGGGGCAATGGAAAATAAGGGGTTAAA
CATTTTTAACTCGAAATTTGTGCTGGCTAATCCGCAAACTGCAACGGACGATGATTATTT
GAATGTTGAAGCGGTGATTGCTCACGAGTATTTCCATAACTGGACGGGCAACCGTATTAC
TTGCCGTGACTGGTTCCAACTCAGTTTAAAAGAAGGTTTGACCGTTTTCCGTGACCAAGA
GTTTACTTCAGATTTATGGTCAAGATCGGCAAAACGGATTGAAGATGTGCGTTTGTTGCG
TGCGGTACAATTTGCTGAAGATGCAAGCCCAATGGCTCACCCTATTCGCCCTGAAAAAGT
GATTGAAATGAATAATTTCTATACGGTTACCGTCTATGAAAAAGGGGCTGAAGTTATTCG
TATGATCCACACCCTACTCGGCGAAGAGCGTTTCCAAAAAGGAATGAAACTCTATGTGGC
AGAAAATGATGGCACAGCGGCAACCTGTGAAGATTTTGTGTCTGCAATGGAACGTGCTTC
GGGAGTTGATTTAGATCTGTTCCGCCGTTGGTATAGTCAATCGGGTACGCCTGAATTAAC
GATTGCTGATGAATATGATGAAAAACGTCATACTTACCGCTTGCACGTTTCTCAAAACAC
ACCACCAACCGCTGATCAGCTAGAGAAAGTGAATTTACACATTCCGTTGAAAGTAGCGTT
ATATGGTCAAGATGGTAAGAAAATCAAGTTACAACACGAATTATTAACTGTCAGTGATGT
GTTAGATGTGGTCCACGAACATCAAACCTTTGAGTTCCACAATGTGCAACAACGTCCAGT
GCCTGCCTTGTTATGTGATTTCTCAGCCCCTGTGCGTTTAGATTATGATTATTCGACAGA
ACAGCTTTTGACGCTCTTGAAATTTGCTGAGAATGATTTTGTGCGTTGGGACGTGGCACA
AATGTTGTTTAACAATGAGCTGCGTGAAAATCTAAGTCGCTACCAACAGGGCGAAGCAAT
GGCATTCTCACAAGGTCTGTTAGAAGCGCTCACCTTTGTTATCGACAATGCAAATAAAGA
CCCAGAACTTGCCGCTTTAACCTTAACCTTGCCAAAAGAAACGGAATTTGCAGAGTTATT
TAAAGTGATCGATCCTGCAGGTATTGCGGCTGTTCGTCAATTTATGCAACAAGCGATTGC
TGATGAATTAAAAGATCACTTCTTAGTCGTTTACAACCAAAATAAATTAACGGAATACCG
TGTGGTTGCCGAGGATTTGGCAAAACGTGCATTACGCAATGTTTGCTTGTCTTACCTTGC
CTTTACTGAAGTAGGGAATACCTTGGTGCACAAACATTATCATCAAGCAAATAATATGAC
GGACACTTTGGCAGCACTCACGGCTTCGACCAAAGCACAACTTGCTTGCAGAGATCAGCT
TCTTGCCGATTTTGAACAAAAATGGCAACACGATGGCTTAGTGATGGATAAATGGTTTGC
TTTACAGGCGACACGTCCTGATGAAAATGTGCTTGAAATTGTGCAAAATTTATTAACGCA
CCCAAGTTTTAACTTCAAAAATCCAAACCGTGTACGTTCATTAGTTGGGGCATTTGCAAG
CCAAAACCCAAGTGCATTCCACGCTATTGACGGCTCTGGCTACCGTTTCTTAGTCGATAT
GTTGATTAAGATGAATGAAAGCAATCCGCAAGTGGCGGCACGCTTAATTGAGCCGTTAAT
TAAACTTTCTCGCTATGACACTCAACGTCAAACCCTGATGCGTCGCGGCTTAGAGCGTTT
GAAAGGTTTAGATAATCTTGCGCGTGATTTGTTTGAAAAAATTGAAAAGGCATTGCAGTA
ATGATCTGGCATAAAGCATTATTTTCTTTTCACGGAAGGTTAAACCGCAAAGGCTTTTGG
ATCGGCTTTGGGATTAATTTTGCATTTTTGTTTATTTTTGCAAATTTTATCTTAAATCTG
ACCGCTTTCAGTTGGATCAGCGTTCTACCTTTGACTGTTTCCCTTTATAGTTTATCGGCG
GTTATCGTTAAACGCCTACACGACCGTAATCGTTCAGCAAAAGCCTTATTTATGGTTGCG
GTGCCGATATTGTGTTATCTCAGTTCATTGGGAGCGCAAGGAACAATGGCATTTGTGCTG
GGCATTATGATGCCGATGTTTATCGGGACGATTTTAGTGATGGAATGGGGTGTTTTTGCA
GGAAGTCCTGAAGCTAATCAATATGGTGAGAAAGGATTGAGTGTGAGATTTAAATAATTG
TAGGGTGGGTCTTGACCCACCATTCCGTTGTAATCTCTTGAATTTATTGGTGGGTTAAAA
CCCACCCTACAAAACTGTTTTTTAAATCTCCCCCAGCCCCTCTTTTTCAAAGAGGGGCGT
TTACAAATTTTAATAACAAACAAATACAAAATGACTGAAATAAAACTTAACTACCACAAA
ACCCATTTTTTAACCTCTGCACCTGATATTCACCATTTACCTGAAGACAGTGGCGTGGAA
ATTGCCTTTGCAGGGCGTTCAAATGCAGGGAAATCAACGGCATTAAATGCCTTAACTAAT
CAAAAAAACTTGGCTCGTACCTCTAAAACCCCAGGGCGTACGCAGTTAATTAACTTATTT
GAAGTAGAACCAAATTGTAAATTAGTCGATTTACCTGGCTATGGCTATGCGGCGGTGCCT
GAACAGGTGAAACTTCAGTGGCAACGCTCTTTAGGTGAATACTTGCAGAAACGTGAATGT
TTACGGGGGGTAGTGATTTTAATGGATATTCGCCACCCGTTGAAAGATCTCGATCAGCAG
ATGATCGAATGGGCAGTGTCTGCGGAATTACCTGTGTTATTGCTACTTACCAAAGCGGAT
AAACTTAGCCAAAGTGCGAGAAGCAAAACCGTTAAAATGGTGCGTGAAGCGATTTTACCG
TTTCAAGGCGATGTGCAAGTTGAAGCCTATTCTGCGTTAAATCGTATTGGTATTGATAAA
CTTGCGACTAAATTAGATAGTTGGTTCGCCGAAATTTTTACACAAACCCAAGAGGGCTAA
TCTTATGTACAACTTAACCGAATTACGCCAAGAAACCGATGAAATCATCAAATCTTTATT
AGACGATGGCAGCGATCCTGAAGCCCTTTATATTATCGAACACCACGTTGCTCACCACGA
TTTCGATAAACTCGAAAAATTAGTGGTAGATGCTTATAAGTTGGGCTATGAGATTTCTGA
AGCGGAAGAAGTGGAAGAAGAGAATGGCGATCTTGTGTTTGTGTGCGATATTGTCAGCGA
AATTAAACTAGATGCGGAACTTATTACCGCTCAACAAAAAGAGCTACTGCCGTTAATCGA
AAAATCGGGTGCGGTCTACGAAGGCTGGGGAACTTATTTTGAAGATCCGAACAGTGATGA
AGATGAATATGGCGATGACGGCGAATTTTTTGATGACGAAGATGATGATTTTGATGATGA
AAGACGTTAACCATTAGCAGAATTATGAAAATAAATGATAACCCTATGTAGAATATTTAC
CATGTAAGAATCAAGTAATAAGGAGGAGCAATGCTAACAAATTGGTCAGAAGGTTATGTT
AATGATATTAATTATACGACAGGTTATTACGATGGATTAAATAGCCACCAATTAATTTGT
CCATTCTTAATAGCAAATTTACAGCCGCCAAAAGTCATTAATGCGTGTGAGTTAGGTTTT
GGGTTTGGTGTATCGCTTAATATTCATGCAGTAGCAGGAACAGTAAAATGGTACGGGACT
GATTTTAATCCTTCTCATGCGTTCTTTGCTCAACAATTAGCAAACCAAGGCAATCCAGAT
AAAGTCGTTATTGCAGATCAATCTTTTGCCGAATTTTGTCATCGAGATGACTTACCTGAT
TTTGATTTTATTGCTCTACATGGTATTTGGTCTTGGATTTCACCACAAAATAGAGAAACT
ATCGTTGATTTTATTCAACGTAAATTAAAAGTAGGTGGTGTAGTCTATATTAGCTATAAC
ACATTACCAGGATGGGCAGGAAAATCACCAATTAGATATTTATTAAATCAATACTATAGT
AAATTATCTGCTACTCTAGAATCAAAAGATCAAGCGATTAAATCAGCATTAGAACATACA
AAGAATATGCTTTCAGTGAGTAATAGTCTCCTTTCTCTCTCACCTTATTTGTTGGAACAA
GTTGAACAGATCAAAGAACAAAATTCTAATTACGTCATTCATGAATTTACTAATCAGAAT
TGGTATCCAATGTATTTTTCAGAAATTGAATCCTGCTTGAAACAAGCTAAATTAAGTTAC
GCATGCTCCGTTTCTTATTTAGATGATTTTGATGAGGTTTTATTTGATGAAGAGCAACAA
AAATTATTATCTAGCATTCAAGATCCTTCTTTATTTCAAACAGCAAAAGACTTTATTTTA
AATAAACAATTCCGCCGTGATTATTGGGTTAAAGGAAAATCTCAACTTACTAATCAACAA
GGAGAGAAAGAATGGAAGAAATTAAATATATTACTTGTTTCATCTACAACAAAAATTTCG
ACCACGATTAAAAACTACCGACAAACGGAATTTAAAGAAGAATTATTAAAACCTATTATT
GAAAAATTATCTGATTATAAGATTCACTCGTTAGAATCTTTGTGTGAAGCCTTAAAAGGG
GATATGCCTCCAAATGCATTATTTAGAATAATTGCCCTATTAGTAGCTCGAAAAGAAGTT
GTCATTACTCAATCGGCTGAAACAATAGAAGCAGCTACAAATTCCTGCCAGAAATTTAAC
CGAGCTATATTGGATAATCCTTTTGCTTTTAATAACGTTAACTATCTGGCAAGTCCTGTG
TCAGGTGGTGGGATTTATTATTCTAATATTGAATTACTCTTTTTATCTGCATATGTACAG
AAAATTCCAGAGAAACAGTGGGAAAAATATGTACGTACTATTTTAACAGCACATAATCAA
CTATTACGTAAAGATGATAATATTCTATCTTCTGAAGAAGAGATACTTGGAGAAATATCT
CGTCTGAAGAAAGAATTTTTAGATGATAGATTTGAAATTACAAAAAGTTTAAAGGTGGTC
TAGCCCCTTTTTCACCCAATATTGATACGGCTTAGTGTCCGTTTGACTTTTTAATAGCTG
ATGATCCATAAATTGACAAAAACTCGGAATATCACGAGTAGTTGCAGGGTCGTCAGCAAT
AATTAGCAATACTTCACCATCTGCCATATTGCGAATGGTTTTACGAGTAAGCATTACGGG
TTCAGGGCAACGTAGCCCTAGGGTATCTAAAGTGTGGTTAATGGTTAGTTCGGTCATCGT
TATTATTCAAAATTAAAAATTACAGGATATATATGCAACAGCTTTTCTCTCAACACATCG
CACGTATTCAACAAATCGTACAGCACGCCTTAGAGCTGGCTCGTCTTGACGGGCTTTGGA
TTTATGCAGGGCAAGCAAAATATCATTTTTTAGACGACCAAACATCGCCATTTAAAATCA
ATCCGCATTTTAATTATATTTTCCCTGATCCCACCGCAGAACAAAGTTGGCTTTTTTTAG
ACGGTAAAAATAAACCGAAACTCTATTTTTATGCACCGCAAGATTATTGGCATTGTACGC
CAAATCCGCCGACATCGGCATTTTTTGCTGATGAGTTTGAGTGGCAAATGCTCACGGATA
GCCAACAAATTCAACAATATATCCTTAATCCGACCCATTGTGCCTTTATTGGCGAACAAA
CGGAGTTGGCAAAATCACTAGGTTTTGAGCATATCAATCCACAGAAAGTGCTAAATGTAC
TGCATTTTGAGCGTTCGATCAAAAGTGAATTTGAAATTGAGTGCATATATCAAGCTCAAC
TCACCGCTTTAACAGGACATCACGCGGCAAAAGAGGCTTTCTTTGCCGGTAAAAGTGAGT
TTGAAATTAATCTAGCCTATCTTCAAGCGACCAAGCAATCGGATAACAATGTGCCTTATG
GAAATATTGTTGCCGTCAATCAGCATAGTGCGATTTTACATTACACAAAATTGGATTTCA
CGCCACCTTGCGAACGCCACAGTTTTTTACTTGACGCTGGCACAAGCTATCTTGGTTATG
CGTCTGATATTACTCGAACTTATGCCTTTGATCCACAAAGTGAATTTGCCACAATGATTG
CTCAAATGGAACAGTTTAAACTGGATACGATTGCCGATATGCAAGTGGGGATTAATTATC
TAAGTTACCATACCCAAATGCACCGTTGGATCTCGCAAATGCTTCATCAGTTTGAGTTTG
TGAAATTACCTGCCGATCAAATTTTTGAAGAGGGTATTAGCCGTACCTTCTTCCCACACG
GTTTAGGGCATCAGCTTGGTTTGCAAGTCCACGATGTTGCAGGTTTCCAACAAAATCACC
GTGGCACACGCAAAGCTCCGCCTGAGATTTATCCAAGTTTGCGTTGCACTCGTGATTTAG
CCGAAGGTATGGTGCTTACCATTGAACCTGGGTTCTATTTTATTGAGATGTTGCTAAATC
AATGGAAAAACCACCCGCTTGCTCGTTTCTTTAACTGGCAGAAAATCGACGAATTTAAAC
GCTACGGCGGTATTCGGACGGAAGATAACATTGTGATGAGAGCGACGGGGGCAGAAAACT
TAACGGCAAAAGCTGAAAGTATCAGTAGCAGATAAGTAATTATTACAGATCCCATTTAGC
TTAAAATATCTAAATGGGAAGTTGGTGTACTCATAAATAATATTTCTAATCTAAAGAAAA
TAGATCTAATAATGTGGCAAAGCTTTGCGATTTCACTATATTGTGAAACTCTTCAATGTA
AACTTTATCTAGATCTGTTTCCCTGATTGCTGCGTATAAATTGCTATATAAGCCATTAGA
AGTGATTTTTCTTGCAACAACATAGCCTTTTTCTAAATATGGTTTTACAGCCCAATAAGG
TAAGGCTGCAATACCTCTTTTACTGGCAACAAGCTGAATGATTGCGATAGTTAATTCACT
AGTGCGTCTTGTTGGGTTTATTCCTACTGGTTGTAAGATTTTTTTCAATAAATCTAACAT
ATTGTCGGGAACAGGATAATGAATTAGTGTTTCGTGACGAAAATCTTCAGCTTCCCAAAT
TTCTTTTTGAGCCAAAGGGTGATCTTTGGCACAAATAGCAACCATTTCATAAGAAAATAA
AGGTTTATAAATAATACCAATGGACTCTTCTATTTCTGATACAACAGCCCAGTCTGCTCG
GTGAGCAAGCAATAGACCAACAGTATCAGTATGAAAACCAGACACAATATCTAATTCTAT
CCCCCCCCAATTTTGTCTAAAAATATCCATTGCTGGCATTAACCAATCAAAACAAGTGTG
GCATTCAACAGCAATCCGTAATTCTCCAACTTCTCCTTGTTTAATTCGGGTTATATCTGA
TTCAGCTTCTATTATTTTAGGTAAAATTTCATAAGCGAGCTGTACTAAACGTTCTCCAGC
TGGAGTAAAATGGATTGGCTGAGTTTTACGTTCAAATAGAGTTAGATCATATTGATCTTC
TAACAATTTAATTTGATGAGATAATGCTGATTGTGTTAAATGAATACATTTGGCGGCAGC
TGAAACACTGCCGCTTTCTTTTAAAGCAATAATAGTTCGTAAATGACGAAGCTCTAAGAA
AATTGGTTTCATTAGTCTGAATTTTGAATGTAACAACTACAATTGACCTAGAATAGCATG
TATTTACTATATTAGAAAATCGTTTTCCTAATCAGCATTACTTTATTTTTTATTAGCATG
CTGGGTTAAATACATAGTTTCTATTATCTATATCATTTTATAAATGGCAAATAGCCTTCT
ATTTAAATATTACTTAAAATATGAAAAAAACTATTTACTTCCATAAATTAGCAATATTAC
TTTCTCTATTTTTTTCAAATGAACCGATTGTTGCTAAACATATAGCACAGAAAACATGTA
TAGTTGTAGGTATTTATGATGGCGATACTTTAACCTGCTTGCACAAGCGGACACAACTTA
AAGTACGCCTGCAATATATTGATGCCCCAGAATTTGCCCAGCCTTTTGGTAATAAGGCGA
AGCAATCGTTAACTCAACTGGCATTTAAAAAAGAGGTTGAACTTGAGATTACGGGGTATG
ATAAATATCAACGGCTGTTGGCAGTGGTTTATGATCAGAGGGGTGAAAATCTTAACTTAA
TTCAGGTGCAACGAGGAATGGCGTGGGCGTATCGCCAAACACAACCTGTGTATCTGCAAG
CTCAACAACTTGCTCAACAGCAAAGAATAGGTTTATGGCAAGATAAAAATCCGATCAATC
CTGCGGACTGGCGTGCAAGTAAGCGGTCAGATGAACATTCATTTTGGCAAGGTTTTTCGC
CTAAGGCACCGCTTGCCACTATAGATTGTAATGTGAGGAAAAGTTGTAACGATCTTCCCG
ATTATGACACGGCGAAACGCTACTTTAAACAATGCCGTTGGCGAGAGCTAGACGGCAATA
ATGATGGTATCCCTTGTAATAAACTTTATAGAAAGGCTCAGCGACAATGATTAATCATAC
TTTTCGTTCCCATTTCCCTTTTTTTCAAGATAGTCCCGATGCGGTATATTTAGACACTGC
CGCAACAACACTCAAACCGAAAGTGTTGATAGACGCAACGCTCAATTTTTATCGTTCATC
TGGTTCGGTTCACCGTAGTCAATATGATTTTCCTCAAACGCAACGTTATGAATTAGCAAG
GGATTTAGTGGCAAAACGTTTCAATGTTGCAACACGAGATGCGGTTATCTGGACAAGTGG
CACAACCCATTCACTTAATTTGGTCGCAAATGGTTTAGCTGACAGTATTGAAGCTAGTGA
TGAAATTGTGATTTCTGTGGCAGAACATCACGCTAATTTTATTCCGTGGCAACAACTTGC
TGAGCGTAAACAAGCTAGATTGATTGTGCTACCGCTTAATAGCAACTACCAAATTGCCCC
TGAAACGCTACAAACAGCCTTATCAGAACGCACTAAAATCGTTGCGTTTAATTTGGTGTC
AAATGTAACAGGGATTAGACAGCCTGCAGAGCAATTGATACCGCTTATTCGTCAGCAATG
TTCAGCCAAAATTGTGCTTGATGTTGCACAAGCGGTCTGTTGTGAACAAATTGATGTACA
AGCACTTGATGCCGATTTTTATGCGTTTTCTGCACATAAGATGTACGGACCAACTGGGGT
TGGCGTATTAACAGGGAAATTGAGTAGCCTTGAGCAACTCCGCCCTCTTTTATTTGGCGG
AAAAATGTTACAAGAGATTACTGAGCAAAAGCTCACGATGGCAACATTGCCTTATCGTTT
AGAAGCAGGAACACCAAATATCGCAGGAATTATCGCTTTTGGTGAGGTGCTGGAGTGGTT
GGAAAAATGGGATTTTTCAGCCTTAAACTCACCGCTTTATCAGCTTGCTAAAGAGGCTCG
CCAACGGTTAGCAGCTTATCCAAATATACGCATTTTAGCGGAAGGAAGTTTAAGCCCAAC
GATTAGCTTTGTCTTTCATCATCAACATCACGCAGATATTGCGGCGATTTTAGCCGAGCA
ACAGATCGCATTGCGTAGTGGTGAACATTGTGCCAAACCCTACTTACGTTATTTAGCACA
AAATGGCACCTTGAGAATATCTCTTGCTCATTACAATGTTCAAGCGGATCTTGACCGCTT
TTTTACCGCATTAGATTTTGCTCTCGACATTTTAGAAAATTAATATCAACTTAGATCAAA
AAATCGTAAATTTCCCGATTTTCTGCTAGAACGAAAGGGCGTTATAGGGTAATCTTTGCA
AGTTTTTTGATTTATTTTTTAAAATTAAATTTATAGGTATTGATATGGTAAAAAAAATTG
CAGTATTAACCAGTGGCGGTGATGCTCCTGGTATGAATGCAGCGATCCGTGGTGTTGTGC
GTGCGGGTTTAAGTGAAGGTTTAGAAGTATATGGTATTCAAGACGGTTATTACGGTTTAT
ATCACGACCGTGTTATCAAACTTGAACGCCGTTCAGTGTCTGAAGTGATCAACCGTGGCG
GTACATTCTTAGGTTCTGCACGTTTCCCTGAATTTAAAAATCCAGAAGTGCGTGCAAAAT
GTGTAGAAACCTTGAAAAAATATGAAATTGATGCGTTAGTAGTTATCGGCGGTGACGGCT
CTTATATGGGGGCAAAACTATTGACCGAAGAACACGGCATTGCGTGTATCGGTCTACCTG
GCACTATTGATAATGACGTTGCAGGCACGGATTACACTATCGGTTTCCAAACAGCACTTG
AAACCGCATTAGAAGCAATTGACCGCTTGCGTGATACTTCAACTTCTCACCAACGCATTT
CTATCGTTGAAATTATGGGGCGCCACTGTGGTGATTTAACCTTAAGTGCGGCATTAGCAG
GCGGTTGTGAATACATTATCATTCCAGAAAAAGGTTTTGATAAAGAGTCACTAATACGCA
ACATCGAAGATGGTTTCAATAAAGGAAAACGTCACGCAATTATTGCGATTACAGAATTAA
TGACAGATGTACACCAATTAGCGAGAGAGATTGAAGAACGCTTTGGCCACGAAACCCGTG
CTGCTGTGTTAGGCCATACCCAACGTGGTGGTGCGCCTTGTGCATTTGACCGTATTTTAG
CTTCTCGTATGGGCGTTTATGCAGTAGAACTCTTGATGCAAGGCTACGGTGGTCGTTGTG
TGGGTATTCAAAATGAAAAATTAGTTCACCACGATATTATTGATGCAATCGCCAATATGC
GTCGTCCGTTTAAAGAAGAAATCTTTAATACCTCTAGAAAATTATTCTAATAAAAAGTGG
CGCTAAGCCACTTTTTTATTATCCGTATCTTTAACCAAATCACTGAATGAGTCGGTGTTC
TATTCGGCTTTATCCCAAAATACTAATTGCTTTATTTACTCATAGGTAATTTGTCAATTT
TGTGCTTTAAGGAAAGGCAATAGCAATAATGCGATGCCAGAGGCTGCACAAGCAATCACG
ACAAAAAATCCGGACCAGTGGTGTGATTCCATCACTAATGCTAAAGGATAACCAGCTATG
GCAGCACCTAAATATGCAAATAATCCCACAAACCCTGTTGCTGAAGCTGGAGTTTTTTTA
TGGGAACATTCAGCAGCTGCCATACCAATAAGCATTTGAGGACCAAATACGAAAAAACCT
ACTGAAAAGAAAATTCCTGCTTGTAATATGAAATTTTCTTTTGGCATAAGCCACATTGCA
ATAATGGAGAAAAAAATACCAATAGCAAATAACAATGCCATTGGACCACGATTGCTAGCG
AATAATTTATCTGATCCCCAACCAGCAACTAGAGATCCTATAAATCCTCCTACTTCAAAG
AGTGAAAGTGCACTATTAGCAGAAACAAGATCATAGTGATATTTTTCAGTTAAATAGATA
TTTCCCCAATCGTTATTTCAAATGTACCACATAAAATATTCACTCTCTCTTGCATTCCAC
GAATTCCAAATCCTGTTAACATCTGATATGTATCAAATCCAACCCCGTTATCTGTAATAA
TAATATGTATATTATTTTTTATTTCAATTTCTATTTTTACCTTATTTGCTTTAGCATATT
TTATAATATTATTCAAACTTTCTTGACATAATCTATATATAGTAATTTCAAGAATATGTT
CTAATTTTAAATTTTGATCATTTTTCCATATTAATTCAGTATCAATTTGATTATCTTGAA
AATTTAGTTCAATAAATAGATTCTCAATAGCTTGGGGTAAATCTAAATCATCAAGTAGAC
GAGGTCGAATTCGATTTAGTAGTACTTTTGTTGTATCATAAATATTAAGAGATAATTGCT
CTATTGTGGTTGATATTTTTTCATAATCAGGTGCAATCCTTTTTAAAATATTTGCTTGAG
TTCTAATGGCTGTAATATTTTGCCCGACCTCATCGTGTAATTCTCTAGAGATTTCTTGAC
GAATAGTTTCTTCAGTATTAATCAGCTGCCGAGTGAGTAATCTATTTTTATTTAATTCTA
TTGATAAACTCTGGTTCAAGTTACGCTGATCTTGAATCGCAAGCCCTAGAAATATTCCTG
TGATAGTTTGGGTTGAAATAGATAGTAATAAATCAGCTATAGTGAGATTAGAAAAACTAT
GTGTAGTACCAATAAGTGCTATACTATTAAGAAGGACTCCTAAAAATGCACCTTGCCAAC
CATACTGAAAAGCTAATAATATAATAGGGATTGCAAGGTAGAATAAAGCAAACCTATAGA
AGGTATCTGGCAATTTCATTTGAATATAGATATTTAAAACAAATAGTAAAATATAAATAA
AAATGTGCTTTATTCTTAAAGTTACCGGCTTCTTTATTAGAGAAGAAGTAAGAGGAAGCC
ATTCAGTCTTAAATAAAAACTCATTGATTAAATAGCAAGCAGGAACAATCAATACCCCAC
CAGTAAAACTTACAAGAAATGTGAAGTAAAATTCTGATGAGGAAATGGCTACAGCATTGA
TCATACTAATTGAAACTATAGTGCTAAGTTGAATTGATAATTTTTTCCATTGATTTCCAC
TATAGTATAAATATGATAAGTAAATAATTGGGATACTACATATACTTAAAATAAAAATAG
AATATTGATATATTTCTGGAAATAAATAGTTTAATAAAATCAATATACTAATTTCAGAAC
AATATACAATAGGCCAGAATTTAGGTTGAATATGCAATATAATACCACTACGTAAGGCAA
ACGGCAAAAATAGACAGGCCAAAACAATATCTGAAAGTAAATAATCTGAGATTATCCATA
AGCAGAAATAAGAACAAGTTATCAAAAACCAAGAGTATAATATAGTAAATATCATTTTAG
TTGTGAATTTAATAAATTCGCTAATTCAACATTATTTTTGACATTGAGTTTATTTATTGC
ATTAGATCTATGAACATGTACTGTCTTAAAACTCAAATTAAGTTTTTCGCCTATTTCCTT
TGGTTCAAAACCTAAGATTAATAACTCACAAATTTCCCTTTCTCTTTTTGTTAATTGCCC
TACCGGATTAGACTGTTTAGATGAAACTAATTTTGTGGTTAGTTCTGGCATTGAAATATC
AATAATACATACATGAGGTTTTAAATAAGGTAAATGTTGACGAGCTTCTTTAGCAGAAGA
AAATTCTCCAATAACAGTAACGTCACTCTCTAAAGAAAGAAGTTGAGAAAAACCAGAGCG
TACAATGACATGATCATCAATAAGAACAACATGAATCATAAAATCCTTCCAATTAATAAT
AGCGTATTTCTATAAAAAATACGGTGGAAAAGTCCACCGTATTCTTGTTACTCAGCATAT
TCTATCTTTTACGAATTTTTTTCTCTTCTGCGATTGCAACGAAGGCTAACAATCCAATAC
AAGTAATTGCTGATGCATGAAGTGCTGCAAAAGTACCACTCCATCCGGTTAGACCAAAAA
TTGGAGTACCGTCAGCAATCATTCCTAATCCTAGTTTTGCAAAACTATCTCCAATTAAGT
AAGCAAAGGTACCTTTTACACCATCAGCAACAGCAATTGCTTTTTTAGGGACAAACCCAA
CAGCAGCCACGCCAATCAGTAATTGAGGGCCAAATACTAAAAAGCCTAAAGCAAACAATG
CCGTTAAATACATAAATTCATTAGTTGCAAACTGATAGAACTCAAGAGTAAAAACAATCA
GACCTAGGGCAATACAAGCGGTTAAGGCACGACGACCATTTGCTAAATCAGATAAATATC
CCCATAAGAATGTACCCACTAATGCCCCGACTTCAAATAGAGCAAAACCGGAAATAGCAG
CATCTTTTGAAAATCCTAATTCTTGATAGGCATATACTGGGGACCACTGATCAATACCAA
TACGAACAATATATAGAAAAATGTTAGCAAAGCATAGTAGCCAAATAACTTTATTTCTTA
ATACATATTGAACAAATATCTGCCATTTGGTCAGTTGATTTTCTTCAGTATTACGATCTT
CCTCACTAATTTCCTCCCCAAATAATTCTTCCGCTTTACCTAAACCATATGCCTCAGGAG
AATCAGAACCATAGCGTAATCCTATAAATCCAATAATTAATGCAATAATTGATGGAAATA
CAAACATTCCAATGACATGTCCATTAAAGAAGACATTAGCTCCGAATAATGCAACTCCAG
CAGCTGCCGCACCACCTACATTGTGTGATAAATTCCAGAAACCCAAAAATGTTCCTCGTT
TCTTTCTAGGCGTCCATTTAGTAATTGTGGAGTAGCTAGATGATCCCCCTGTACTTTGGA
AAAAGCCACTAAGTGCATAGAATGAAATCATTAAGAACAGTGCAATGCTCCCTCCTCCCA
TACTAGCACTAAAGCCAAGCATACAGATAGCTGAAAGAATAAGCATAAATGGTACAAATT
GTTTTGTATTTTTACCATCAGCATAATAAGAGACTACGGTTTTCCCAATACCATAAGTAA
TTGAAAAACCTAAGCCAATAAGTCCTAAATCTGTTTTAGTTAAACCGTAAGTTTCGATCA
TATCATTTTGTGCGATGTTGAAATTCTTACGAATCAAGTACATTGCCATATAACCGATAA
ATACAACTAAATAAGATTGCATAAAAGGTTTGAACCACATTTTCCGTCTTTCTTCTAGGG
ATAGATCTAAGACTGGGCGTCTAACTTCAGCTAAAAATGAAAACATAATTTCCTCTGATA
TTTTTAAAAAGATGTTTAAATTTTAAGAAAATTATTTCATTGCTCCTTGAGAGAATCCCC
TAAATAGAATAAGAAAATTTCCTAGTTTAGATACCGTTAACTGTATTTTGTGACTAAGAT
CACATTTTAGGGTTTATTGTGAATTTCTAGGAACAATAACGGACAGATGGCTTTTTCCTT
CAACCTTGGATATTTCTGCTATAACCGCAGGAGAAAAATGTACTCTCTGCTGTGTTAGTT
GATAGACTAAGTCAAAGACAAGGGGCAAGTGAGAGATAATCAGCACATGCTTTGCTCCCT
CTTCTCGTAGGAATGCAAGATAATCAATCACTGTGTCGGGATTTCCGTCAGGGGTAATCT
CTTCCCATGTTTCCGCAAGATTTGCAAAACTTTGCATAGTGTTGACCGCTTGCATACCTT
GTTCTACGGCTTGTGCCGTTTGCTGCGTGCGAAGGTAGGGGCTAATAATCACTTTATCTA
ATTTAATTTGTTGATTTTCAAGCCTTTTTGCAAGCCATTGCCCTTGTTGATATGCCATCA
ATTTACCCTGTTCAGTTAAGTTTCTCTGTGCATCAGTTGGGGCATTGAAACCTGCTTCAC
CGTGTCGCATTATCCAAATATTCATCGGTTTATCCTCTTCGTGGTTTAAACAGAACGCTT
TTAGGCGTATAATGCACCTCGTTTTTTGTTGTGGCAAGCAACAGATAAAAGATTTCTATT
TTTCATAATTTAAACAATGGAGTAATAACTAATGTCTCGTAAACTCAGAAGAACCAAAAT
CGTTTGTACAATGGGTCCAGCTACAGATCGTGGCAATACGTTAGAAAAAATCATTGCTGC
TGGTGCAAATATGGTTCGTATGAACTTTTCTCACGGTGTGCCTGAAGATCATATCTCTCG
TGCAGAAAAAGTGCGTGAAATTGCAAAACGTTTAGGCAAACACGTTGCGATTTTAGGTGA
CTTACAAGGCCCTAAAATCCGTGTTTCAACCTTCAAAGAAGGCAAAATTTTCTTAAACAT
CGGTGATAAATTTACCTTAGATGCAGAATTACCAAAAGGCGAAGGTCATCAAGAAGCGGT
TGGTTTAGACTATAAAAACCTACCAAACGATGTCGTTCCAGGCGATATTCTTTTATTAGA
TGATGGTAACGTTCAATTAAAAGTGCTTTCTATTGACGGCGCTAAAGTATTTACTGAAGT
TATCGTGGGCGGTCCATTATCAAACAACAAAGGTATCAACAAATTAGGTGGCGGTTTATC
TGCTCCAGCATTAACGGACAAAGATAAAGAAGATATTAAACTTGCAGCGAAAATTGGCGT
GGATTACCTAGCGGTATCTTTCCCACAATCAAGTGCAGATTTAAACTATGCTCGTCAATT
AGCAAAAGAAGCGGGATTAGACACTAAAATTGTCGCTAAAGTAGAGCGTGCTGAAACCGT
TGCAACTGAAGAAGCAATGAACGACATCATTTTAGGTGCAGACGTTATTATGGTGGCTCG
TGGTGACTTAGGTGTGGAAATCGGTGATGCAGCATTAGTTGGCGTTCAGAAAAAACTTAT
CCGTCGTTCACGCAAATTGAACCGTGTTGTAATTACCGCAACGCAAATGATGGAATCAAT
GATCAAAAAACCAATGCCAACCCGTGCAGAAGTTATGGACGTAGCAAACGCAGTATTAGA
TGGCACTGACGCGGTAATGCTTTCAGGTGAAACGGCAAACGGCGACTACCCAGTTGAAAC
AGTAAAATCAATGGCGGAAGTCTGTTTAGGTGCTGAAACAATGCCAAGCATCAATGTTTC
ACGTCACCGTATGGAAGGTAAATTTGCAAGCATTGATGAAGCAACGGCGATGTCAGCAAT
GTACACCGCAAACCACCTTGAAGGTGTTTCTGCAATCATTGCATTAACCCATTCAGGTGA
AACTGCAAAATTAATGAGTCGTATTAGCTCTGGTTTACCGATCTATGCACTTTCTCGTAA
CGAACAAGCGTTAAATCGTTGTGCATTATACCGTGGTGTAACGCCAGTTCATTATGAACA
TGACAGCCGTACTATTGAAGGTGCGAAAAAAGCATTATCTTTATTAAAAGCGCAAGGCTA
TTTAATGTCTGGTGATTTAGTGCTATTAACTCATGGTGATGAGTTAAAAGAAGGTGGTAC
AAATACTTGTCGTATTCTTCGTGTAGAATAATTCTACTCATTAGCAAAAAATCCACGCAA
ATGCGTGGATTTTTTTATGTATTCAACAAACCAATACCTGTGTCTTCTCGATTTAGTCTA
ACGAATTTCACCTACCGAAACTTTAGCATCGGTATGTTTATTGCCGATAATTCGATCTTC
ACATTTATTGTTTTCATCACAAATAGAGACAACAACGCTCTTCTCATCTTCTAGTGTTTC
AGGTTGTAGAGATTTAACTCCGAACTTATTATTTTCAACTAAATTACTCTGTTCGCGAGA
TAGATAAGTTGGCTTGAGTCCGTTAAGTTTATCTAATATCGTATTTAATTGACGCTCATT
AAGTCTTTTGATATTTCCTTCTCCGGCTAGCTCATCATCACCGTAGTTTGTTCCTCTCGG
TTGCTCATAAAATGTAAAATCAGTATTTTTCAACACGATAGGCATATCTTTATGGCTGTA
ATAGGCTTTAGCACCATTTGGAGCTAGTGCAATAACCGTGGCATTCTCAATTGTAGTCTT
TGTAGCATCGCCAAGGGCTAAAGCAAAGTTAGCTGCATTTGCATCATTATCCGCAGAACC
TGTAATACCAATTTCAGGTGAAGGTTTAGGACCAGTATTTAACAAGGTAATAGTTAAATC
ATTTTTTGATTTTTCACCGCGTAATGTTGCATTTTTATCTGTCATCAACGTATAACCTTG
ATGGCTTTTCAGGTTAATTGAACTTTTATTTCGCCCTTCTAAATCACCAACGACATACAT
TGTTGCCGCTTTCATTTTTGAACTTGGTGAAACATTCAGTTTTTCAGCCCCCTGAATATT
TAATGACGTGTGATCTAAAATCGTTTTATCTGCACTTAACCCAATTTTATGGATACGATC
GTAATCAGATTCAAAAGACATATTTCGGTCAAACGTAACATTAAATTGACTATCGGTTAA
ATTAATATTTTTTGCCATAAGATTAATAAAACCATCATGCGTTTTTATATTACTATTACG
AATATTAATTGTCGTTTCTAAATGACTTTTAGGTGTTTTAATAACTTCTTGTTTAATTTT
GTCATAACTATTATTTGTGGCAGTCCACCAATCAAATGCATATAGGAACTCATTATTAAT
CCATTGACGTAAATTATTATTGAATTTCCATCGTCTTTGAGTATGATTTCGTTCTGTACG
CAACGCTCTATCTTTGGTATTGAAAATCGCATAGTCATAGCTTGGTTTTTCTTTATTATA
GGAATATCCCCCATAAATATAGAAATTACCTCTTCCTATATGAGTAAGACGATCAATATC
AACATTATTAAAACCGCCAACAATGACAAAATCGTCTACTTTATCAAGCTGCAAATTACT
AATATTTACACTAAAAGGCGATCTTTGAGTATCTTCTAAACAATAGGCAAGATTAATACA
AGTTCTAGAATCTTCTAAATTTCTTCTTAAACCATTTCTGCCCAATACAATAGCGCCATT
ATTGAAATTAAATTTACTATCTATAATCTGAATATCTGAAATGCCTTTATCCGCAAAATT
TTTATCCATTAAATCTGTCGCAATAAATAAACGCCCATTTTTAGTATCTATATTTGCTTT
ATTAAAACGAATATAGCTAGGATTAGTATAATTTAATTGTGTATTTAATAATAAAACTGA
ATCAGTATCTTTATATGAGTCTATATTTATATCACCTGAAATATCAAAATTATGCGCATT
TAGATTTACTTCTCCTGAAATACCCAGTAAAGAACCTAAAAAATTACTGCTGATAAAAGA
ATTTTCACCTACTTTTTTATTACCAACATCAAGATTATCTGCCAGCTTTAGATTAACTTT
TGTTTTTAGTTTTTTAGAGCCGTCATCATAATAGTTTTTATCTTCCCGACTTAAATCACC
ACTAAGATTAACTTTCTTTATAGCTGGGTCTAGATAGCTACTGACTGCAAAATCAATACT
ATCTTTAATTGTAAGTTTTGCACCTTTTTCAGCATTTAAGTTAATTTCATTCTTTTTCGC
TTTTATTGTTAAATTTTCGGCTTGAATATCACTATTTTTTCCAAATTTAATATCATCAGA
AAATAAAGTTATTTTTCCAGATCGAGACATTACAACATTATCCGCCTGTAATAAGCCATC
GTTATTCACAAGGTTATTAATTAATTCATTTTTTCCCTTAGCAGTTAGCTCAATATAACC
ATCTTCGGTAATAATAGAACCTGAATTTTTCACAATACTATTTACTGTATTTTCTTCAAT
ATCTAAATCAATAGATGTCGTATCTAATTCTAAGCTAAATTTTCCGCCAGCGCCCAAGAC
AACTTGTCCAGGGCTTTCAATAGTTTCATCACGTTCAAAATCAATCCACTTAAATCCCCA
AGGATTACCTTGACGGCAATCATTTGGATCGCTCCAACTACTATTACAATAGCGACCCTT
AACTTTTTTCTCTTGTTTAAAGTATTTAGCTTCAATTGTCCCCTTATTTTCAACATCATT
TCCAACTAAAACAACAAATGCATTTTCGCCATTTGCAACAATTTTACCCTCATTAATAAT
TTTTCCTTCAGCAGTTTTATGATTTTTACGTGGAGTAAAATTGAAATTATTACTATTACT
AATTTTTTCAAGATCTTTAGTTGTTGCAAGTAAGCTACCCACATTGATTTCAGCACCTTT
GGTTATAATAACTCCGTTAGGGTTAGCGAGAAACACTCGCCCATTTGCTTGCAATTTACC
TTGTATTTGACTTGCATTTCCGCCCATAACACGATTATAAGCAATAGCGGTTGAATCAGG
CTGCTTAAATTCAACACTATTTTGTTTTCCAATATCAAAACTTTCCCACTCAATACTCAC
TCTAGGTGATTCTTGAGTAATGGTCATTGCCTTATTTAAGGTATTAATTTTTGCATTGCC
GTCTGTAATTTTATGGTTTTGAGGTAAGTCTGCAGCATAAAGATTTGTTGTGCTAAGTGC
TGTTGAAATAGCTACGGAAAGTAAAGTTTGTTTACGCATTTATGTACTCCTTAATTAAAA
TGTTTTAATTGCAGATAACCAAAATTGATTTTTATCTACATTGTTATATTTCTTACCGAT
AGGTTTTGCATAAGCAAAATTAATAGAATAATGATTAGGTTCAATTAAATTCAAACCAAC
ACCGATACTTTTTAAACGAACTTTATTTTCAACAGATTCGGATAATTTCTCAGTATTTTT
ATATTGTTTTCCAAAACCCTCATCATAAAAGAGTGAGCTTACTAGCATACTTTTTGAAAA
AACAGGTAAGTAGTGTTTTAGTTCCGCTTGGATAATATGCCCTTCATCAACAGAAACAGT
ACCTGCTTGATATCCTTTTACCCCTGATAATCCACCTAGTAGGAATTTATTTCCACTATC
CAGATTTTTATCAGCGAATTGCCCACTAACGGCAAACGTAATACTGAAGGATTTAGGTAA
AAATTGCTCGTGAGATAATGAATAATTAAATGTCGTAAATGTACGTTTAGGCTGGTAATT
CTCTGATAAATAGTGTTTTTTCTCATTGGTCGAATGACTTTCTTTCCCAAAAATAGTATT
GAAAGAAAAATAGGTAACACCTTCTTTTATACTATTCCAAGAACCACTCACTCCTATGCT
AGTCGTATTTACTTTCCGTTTTTGTTGTAAATCAACAGATTTTTGTTCATCTGACAATTT
CTGATGATTAAATGCTAATTTACTATCTAATCTTAAACTTGCAGTTCTAATAGTAGGGTG
AGTAATATAACCACCTAAATTATAAGTACTCCCTTGAGCATTAAGATCTTTAAAATTCGC
ACCTAATTTATATTTTAAATAGTTTGAATTCACGCCGACTCTTGTGCCATATCCATCAAT
AATAAAAGAATAGTCCGCTCTTAAGTTATATAAATCGAAGGTGTTAGAAGCAAGCACATC
AAAATGTAATTCATCACCAAGCCCAACTAAGTTATAAATTTTATTTCCCAATGTTGTTCT
ATATTTTCCAGTATTATCATTTCCTTGATTATCAATGGAAATATATCCATTCCAACGTTT
ATTATCTTTAAGATTAACCGTAAGATCTGTTTTACCCGTATTTTGTCCTGCTTTCAAAGA
TAACGCTGAGGTAATTCCTTTAATGTCATTAAGTAATAGAGCTAACTTTTCTAGTTTATT
TTTAACCAAATACGAATGGCTTTTCACAGTAGTATTCACCATCCGCATAACCAAGTCTTC
TTTTAAACGGCTTCCATTTCTAACAACTACCTGATCAAGCGATCCCTTTATCACGAAAAT
TTGCAATTCACCATTATTAATTTCTTGTGGTGGAATAAAGGCTTTAGCAACAAGATAATT
GTTGTCACGATAGTAGTTAGTAATTTGTTGCGATAACCGATTTAAGTCATCTAAGGTGAT
TTCTTGATGAAGATAAGGAGAGGTAATAGATGTCAGATTATCTTGAATTTCGTTTCCGTC
CAACTCCAGTAATTTGATTGAATCTAAACGGAATTTAAGACTTTCTTTGTTGGCGGGAAG
ATTCTCTTCCTGTGTTGGTGTTTTGAACAGTTCTCCAGATGGTTTTACTTTTGCTACTTG
TATCTGGCGTGTCTGTTCCAACTGTTTGTTCAATGTTCCTGAATCTGGTATTGGATTTGC
ATAAGTAAAGCCAGATACACATGAAATAATGATTCCAGTAATTACATTTTTTCTATGGAA
ATGTTTCATTTTGATAGGTCTCCTTTATTAATAATGTATTAGAACGCTTTTTCTATTCAT
TTTTAACTAAATGATAAGAATTATCAATATCATTATTGATAATTTACATTATCTTTTGTA
GGATATTTATTAGTCAGACTAAAGGAGCAACTAAAATGAGACTATCAAAAATTTATACAG
CACTCTTTCTCTCTTTGCCTACCGTATCCCTTGCAGATAGCAATGTTTCAGCTGAACTCG
CTGAAATCTCTGTGATTGCAAGTAGGGATGCATTTCACTGGGCAAATCACACAAGTGAGA
AAGCAACCCTAAATAAAAACCAATTATTAACTCAACAACCCATAAGTACAGCGGATGCGA
TTAAAAGGATTACAAACGTGGATATTGCTGGCGGATCAAGGGGAATTGCACAAAAGCCGA
TTATTCGGGGCTTAAGTGGTAATCGTGTTGTTCAAGTGATTGATGGCGTTCGCCAGAATT
TTGACTTATCTCACCGTGGTTCATATTTTTTACCTATGGCACTAACCCAAGAAATAGAAG
TGATCAAAGGCCCTACAAGTACTTTATGGGGCAGCGGTGCATTAGGGGGAATTGTTGCGA
TCAGAACACCAAATGCACTTGATTTATTGAAAGATAATCAGCAAATTGGAGCAAAAATTC
ATCAAGGATACCAATCTGCCAATTCTCTCTCTGAAACAGATGTCAGTGTCTTTGCCGCAA
ATGACAAGTTTGATGGATTAGTGAGTGGCTTTTATAACCACGCTGATGATTTACGTTTAG
CGGACAGTAAAAAATTAGTAGACAGTCGCTATACTCAAAAAGGCGGACTTTTTAAATTTG
GTTGGCAAATTAATGATGAAAATCGCCTTGAGCTTTCTCATCGTTTAAGTCATTTTGAAC
AAATTGCCCCAACTAACAATGAAGTTGCTGAAGAATTTACCGACCAAGATGTGATAAAAC
TTATTGGAAACTGGCACCGAAATAATCTAAATGCTGCTCCTACCGAGATGTCTGCTTTCT
ATGAAGGACTCACATCAGTACTTGGAAGTGTAAGTTATCGAGCTAAACAAAAAATCACAG
ACCAAAGTAGCGCACTACACTACTACTTTAACCCTAAAGATAATGATTATATCAATAGCC
AATTGACACTATATCGTAACAGCACAAAAGAAAAAGAACAGCGTATTGCAAGCGGTTTGC
AAGATCAAACAAAACTCAGCTCTGTGGGTTTAAGCATACGCAATTCGACGGATCTAAATT
GGTTAGCCCTAAACTATGGTGTAGATTTTATTTCAGACCGAGTAGTAACACAGCGTGAGA
AAAATGCCACAACACCATTCCGCCCTAATAATTATGACGCTAAATCTAAAAACAATGCAT
TTTATCTTTTAACACATATTCCATTATGGAATGAACGCATTATTGTTTCGCCAAGCGTTC
GCTACGATCACTTTAAAACACAAAGTGACGAAGCCAAATATAGTGCAAGCCGTTGGTCTC
CATCCATCGCTGCAACTTGGAAAGCAACAAATTGGCTAGATCTTAGTACTCGTTATAATA
AAGCATTCCGTACACCATCAATGCAAGAACGCTTTGTCAGCGGGTCTCACTTTGGCACAA
ATTTAATGGGACGATCATTTAATAATACCTTTGTAAGTAATCCAAACTTGCGCCCAGAAA
CTGCGAAAAATAAAGAAATTGCGGCGAAAGTTCATTTTGATAATCTCTTTGTACATCAAG
ATAAATTCATATTCAATGCCGCTTATTTCCAAAATGATGTAAAAGATTTTATTCATCTTG
ATATTTTCCGAGCTTCACAAAGAGATATGATTCCATCTCTCTCGCAGTATCGAAATGTAG
AAAATGCTCGCTTAACAGGGTATGAACTAGAATTCGCTTACCAGCAAGAACGTTTAGCAT
TGGGATTGAATTATGCTCAAACAAAAGGCAAAAATCGCCAAACACAGGAAGCCTTATCCA
ATATTCCAGCGAATAAATTAGGCTTTACTATTGATTATGCACTAGTACCTCAAACATTTA
TGATTGGAGCTAATATCACTCACTATGCAAGTCAGAAACGTGTACCTAAAACACATGCAA
TGACTTATCCAAGTTATACTCTCACAGATTTAAAAGCAAGTTACACACCTTCTGGCGAAT
GGCGTAATTTACGTTTAGATATGATGATCGAGAATGTCTTTGACAAAAAGTTCCAACCTG
CATTTAGCTTAATGGAAGGGGCTGGGCGCAATATTAAATTGAACGCGTCTTATCAGTTCT
GATTTTTAACAAATATTATCTTAAAAAATCCACGCAAATGCGTGGATTTTTTTATATACT
GCTTCCATCAATTCCTATCAAATTTTTGCTTATGTTACCTCTACTTTATGCCTTAAAAAC
GGAGAATGTGATTTCTGAATTAAACTATCAATTTGCAAAAATGATCGATCAGAAACAGCA
GGCTTATAACTATACGGTTCAACAACAGAATGTAGCAATCTTTCTAAGTGCATTAGTTTC
TTTTAATGTTATGCAAGGACATAGTTGTGTTCGTTTAAATTCTGATTTAACAACCCACTT
TTTTGACTTGCAAAAAAAGCATTTCAGCCGTGATTTTCATACGGAGATTTTGCAAAAAAT
TGAGGGGATTTCACCGCTAGAGTGGCAGTCGTTGCTACATAACCATGTTGCTTTTAGCCA
AGATCCTACACAGGTTGCACCTTTATTATTTCAACAGGATCGCCTATATTTTTATCGTTA
TTGGCAGGCAGAGTATCGTGTAGCACGTTATTTACAACAAGCGGTAAGTTCGGATTTAAA
AAAAGCAGATATCGATCTTCATCGTCAAATTTTACAACGCTTTTTCCCAAAACAAGCTGA
TACGGATTGGCAAAAAATTGCGGTTGCAACGGCATTAACTAAACGATTCTGTCTGATTTC
AGGCGGGCCTGGCACAGGCAAAACCCGAACAGTTGCTATTTTACTTGCAGCATTACAGCT
TAAACAATTAGAACAGAACCAACCGCTTTTAAAGATTGCCCTTGCTGCTCCGACAGGAAA
AGCTGCGGCTCGTTTAAAAGAAGCTATTTCAAATAATCTCGCTAGCCTTGATATTCCTGA
CAGTTTGAAAGCAGAAGTACCAACCAGAGCCTCAACAATCCATTCGTTAATCGGCATTAA
TCCCCATAGTGATCTGCCTCGTCATCACGCTCAAAATCCACTGCATTTAGATCTGTTAGT
CGTGGACGAAGCGTCAATGATCGATCTCTTCATACTGGAAAAACTGCTGAATGCCTTAAA
ACCAGATACTCGTTTGATTATGCTTGGGGATAAAGATCAGCTTGCTTCTGTAGAAGCTGG
AAATTTAATGGGGGAGTTAGGTAGTTTGATCAGATTTGGTTATAGCAATGAGCATAGTGA
CTATCTAACTGAGGTAACAGAACATCAAATTTATCCTACAGTGGAAAATGTCCCCGCAAT
TTGTAATTCATTATGTCATCTTCGTCGAAGTTTTCGTTTTGACGAAAATTCAGGGATTGG
GCAATTGGCAGCACAAGTGAATACTCAACAAGCGGTGAAATCGTGGCAGATTTTAACGAA
TAGGGCTTATGATGATTTAACATTAGCGTGTTACCCTAAAGTCACGGATTTTCCTGAAAA
ATCACAATGGATACAATACTGTGTAAATAGCGTGGTAGAAAAAGCGGTGGAGTTATATTC
CGATTACTTGAACAAAGTGAAAGCTCGAGTACTTTCCCCAGAAGCCGTGTCTATCGGTGA
GATATTTAAAGCATTCCAACAAGTACGCTTTTTGTCAGCCTTACGCGTCGGTGAATTGGG
CGTAGAACGATTAAATCAAACCATTGCAGAAGCCTTATTACAAGCACGTTTATTACATTT
TAAACACAGCCGAGATAGCTACATTGGCAAGCCGATTTTGATTACCGAAAATGCCCCTCA
ACTTCATATCTTTAGTGGTGATATTGGCTTAATTCTTCCAGATGAAGCAGGAAGATTAAG
AGTATATTTTGAAACAGAACAAAATGGAAAACATTTAGACATTTCCCTTAGTCGTTTGCC
AAGTTATGAACCCGCCTATGTAATGACCGTGCATAAATCACAAGGTTCTGAATTTGATCA
TACTTTATTGGTAATGCCACTTTCTCATTCGCCAGTATTAACAAAAGAACTGATTTATAC
GGCGATTACCCGTGCTAAAAAACAGTTTACCTTGTTTAGTGAAGAAAAAATTTGGAAACA
AGCAGTAAAAGCAGAAATTCAACGACAAAGTGGATTAAAAGAACAAATATTGGCAGATAT
TTTAATGAAATGATTTGGAATAAGTGGACTATAATCCACAGAAATACTTTAGAAGATGTT
AATGGCAAATTGCAGAAAATTCTGTTTCACATTAGAATAGGGTACATATTCTATTCTTAT
TGATCAATGAGGAAAAACATGGAAACTATAGAAAAAATCCAAAAACAAATCAGCGAGAAT
CCTATTCTTCTTTATATGAAAGGCTCTCCTAAATTCCCATCCTGTGGCTTTTCTGCTCGT
GCTTCAGAAGCTATTGTAAATTGCCAAGTTCCATTTGGGTATGTTGATGTTTTATCGAAT
CCAGATATTCGAGCTGAATTACCAAAATACGCAAATTGGCCAACATTTCCTCAATTATGG
GTAGATGGAGAATTAATTGGTGGTTGTGATATTGTTCTCGAAATGTTCCAAAAAGGTGAA
TTGCAGACCTTGTTGAAAGATACTGCAAAAAAATATTCTCTATAGAGTCTAACAATCACA
TTATTTTGCAGAGCTTGTTGTATAAAACAGCTCTGCCCTCAATTAACTTCTTGATTTTCT
TTCAATTACTGATCATAGTATCGCTCTATAATACTTATTTCAAATAATACTTAATTTTGG
CATCATGATTAAACGTCTCATTTAATTAGAGATTATTCCTTTCTATACTTTTTAATTATT
TGTTAAAAAATTAGAGCTATATCACAATATTCCTCCCAAAATTTAGGTAGAATACCGATG
ATTTCATTTATTCAATTGTATAAAGGACACAACTATGGATGACAAATCTCAATTACGCCA
AGCAGCACTTGATTTCCACGAATTTCCTATCCCTGGTAAAATTGAAGTTACCCCGACTAA
ATCCCTCGCAACGCAACGTGATCTTGCATTAGCTTATTCGCCAGGGGTTGCAGAGCCGTG
TTTAGAAATTGAAAAAGACCCAGCCGCCGCCTATCGTTATACCTCAAAAGGTAACTTGGT
TGCTGTGATTTCAAACGGAACTGCCGTGTTAGGTTTAGGCAATATCGGTGCATTAGCAGG
TAAGCCTGTGATGGAAGGGAAGGGCGTTCTGTTTAAGAAATTTGCAGGAATTGATGTATT
TGACATCGAAATTAATGAGAAAGATCCTGAAAAATTAGTTGAAATTATCGCTTCTCTTGA
ACCTACCTTTGGTGGTATCAATCTTGAAGATATTAAAGCACCAGAATGTTTTTATATCGA
ACAAAAATTGCGTGAACGATTGAACATTCCTGTATTCCACGATGATCAGCACGGTACTGC
AATTATCAGTGCGGCAGCAGTGATTAATGCGTTGCGTATTGTGGATAAAAAAATTGAAGA
GGTGCGTTTAGTTGCATCAGGTGCAGGGGCGGCTTCTATTGCTTGCTTGAACTTGCTTGT
ATCCTTAGGTATGAAGCGTGAAAATATCGTTGTCTGCGACTCAAAAGGGGTGATCTATAA
AGATCGTGACGATCGTATGGACGACACCAAGAAACATTATTCGATTGATGATAATGGCTG
GCGGACATTAGGCGATGCGATGCCAAATGCAGATATTTTCTTAGGCTGTTCTGCGGCGGG
TGCTTTAACGCAGGATATGGTTAGAACAATGGCGGCTCACCCGATTATCTTAGCATTAGC
TAACCCAAATCCAGAAATTACACCGCCAGAAGCGAAAGCTGCTCGTCCAGATGCGATTGT
CTGTACAGGACGCTCAGACTATCCAAACCAAGTGAATAATGTACTTTGCTTCCCATTCAT
TTTCCGTGGTGCATTAGATGTAGGCGCAACAACAATCAATGAGGAAATGAAGCGTGCGGC
GGTTTATGCGATTGCAGATTTAGCTCTTGCAGAGCAAAATGAGGTGGTCACTTCTGCCTA
TGGTGGCGAGGGGACAACCTTTGGTGCGGATTATATTATCCCACGTCCATTTGACCCTCG
TTTAATTGTACGCATTGCCCCAGCAGTTGCAAAAGCAGCGATGGAATCAGGTGTTGCTAC
TCGCCCGATTACGGATTGGGAAGCCTACCACGAGAAATTAACTCAGTTTGTCTATAAAAC
CAACCTCTTTATGAAGCCGATTTTCAGCCAAGCAAAAGCAGAGAAAAAACGTATCGTGCT
TGCAGAAGGGGAAGAGGACAAAGTATTACACGCGACACAAGAAGTGGTTTCTATGGGCTT
GGCATATCCAGTCTTAATTGGACGTACGGAAATTATTAAAGCCAAAATCAAAAAATTGGG
GCTACATATCGTTGCAGGGCAAGATTTTGATGTTATTGATAATGAACATAACAGCCAACA
CGATGAGTTATGGAAACGTTATTACAGCATAATGAAACGCAAAGGGATTACCGAAGCGAT
AGCTAAACGTGTTGTAACCTCAAATACGACAGTCATTGCTTCATTGCTCGTTGAAATGGG
TTATGCTGATGGATTAGTGTGTGGCTTGTTTGGCACATATAGTCGCCATTTAGAAGCTAT
TCGTGACATTATTGGTGTAAAAGAAAGCGTAAAAGTACCCGCTGCATTAAACAGTTTGGT
TTTACCGACAGGAAACGTTTTTATTACTGATACCTATGTTAATGCAGATCCAACGGCGGA
AGAACTCGCTGAAATTACCTTAATGGCAGCAAGAGAAATTCGTCGTTTTGGTATTGAGCC
TGCGGTGGCACTACTTTCACACTCTAATTTTGGTTCATCAAATATGCTAGGCGCACCAAA
AATGCGTAAAGTGTTAGAGATTGTGAGAGAGCGTGATCCTGCGTTAATGATTGATGGTGA
AATGCACGGTGATTTAGCCTTATCGGAAAAATTACGCCGTGATTATATGCCAGATAGCCC
ATTAAAAGGTTCGGCAAATTTACTTATAATGCCAAATATGGAGGCTGCTCGTATCAGCTA
TAACCTATTAAGAGCGACGACAACAGCAATTACCGTAGGACCTATCCTATTAGGTATGAA
TAAATCAGCACATATTCTTAACCCAGTGTCTTCTGTTCGCCGTATCATTAATATGGTGGC
GTTCGCGGCAGTGAAGGCTTAGTAAAAATGAAATGAGCGTGATTTTTCACGCTCATTTAC
TTCTTATTCCTCAAGTATTTTTCTAAAATTGTTTTTGATGATTATGGCTGCCTTGTTTTT
ATAATCGCTTTGGATTCTTTATCCATGATAACTTCAATTTTATGATCTACAACCACATTC
ATATTAATCGTAATACCTTCAGGTGGTGTTTCAAGTTGTACTTTGGGAGTACAAGCGGTC
AAATTTAAGCAAAAAATTGTAAAAAGTGAGTATATAGCTTTCATTCTTAGAAGGGATTTG
ATTTATTAGGTTTATCTTATTTAATCATCTTTTTTCTTTAACAATGAAATAATCTCTTTC
AAAGCAATGATTTCTTCATTTTTCTGAGCCAACATCTCGTCTTTATGGGCAATAGTGAGT
TTTAATTTTTCGATTTCGGCGGTGAGATTTTCATCGTAGGCGGGGTATCCCCGCCTAAAA
TCTAAGCTATTGCAGAAATGCCTTTATGTTGTACTAAAGAAAGCAGTTTCAGTGCGGCAC
CGCTTGGTTTTTTGACACCTCGCTCCCATTCTGAAACTAGATTGCTACTTACATTTAAGT
AGTGAGCAAAGACAGATTGAGAAAAATTTTCTTTCTCTCGGATTTCTCGAATCTCATTGG
GAGTGAGCGTTTTAACTGGCGTTAAACAACGTTTGTCAAAACTCTGCATTGTTGTTTTAT
CAACTAAACCAATGTCGTGTAAATCACTCATCAATTCGTGGATCGCTGCATTTGCTGGGC
TGTTGTATTGGCTCATTTAAACCTCAAATAATTTTGAGACCATCATAAAAAAATAAGTTC
AAAATATCAATATATCGCCTTATGAAAAAACACTTACCCCTTACCCTTTTTATCCCCCTA
GTAGCAAACGCAAACCCCGAATTGGAAATCAAATCCGCCGAGCCTACATTACCAAAACAA
GCGGTTATTTTTTCAGAAAAATCCGCAAATAGTGAGGAAGTCACTTTAACTAAAGAGCTT
ATTAGTAAGCCTGAACTGACTCGTCAAATGTTAAATCGGGCGATTGATAGCCGACAATTT
CATTTATTGCCTGAACTGGTGCGGATTTATCAACAAACACCTAATCCCGATTTGATACTG
ATCGATTATGCCAACGGCATTATTTTGGCAAGTCAGGGGGATTATAAAACGGCAATTGAT
CTCTATCGTGACATTATTGCGAAGCACCCTAATTTTCAGCCTGTGCGTTTTCGTTTGGCA
CAAATGTTGTTTGAAGATCGGCAAAATGAAGCCGCACTTGCACAATTTCGTAAGCTACAA
GCGGACGGATTACCGCCACAGATTGCAAATGGGGTGGAACAATATATTGCTGCCATTCAA
AAACGTTCGGATTGGTCTTTCGACTTTGGCATTAATTATTTGCACGAAAGCAATGTTAAT
AATGCCTCAAGCTCGCCTTATGTTCGAGTGGGGAATGTGCCGTTTAAGAAAACGGAAGAA
TCATTACCGCAATCAGCAAATGGGTTGAGCTACCATCTGAATTTGGCTAAGAATTGGAAT
GTTAGCGGATCCCATTATCTACATTTTGAGAACCAATTTAGTGGAAAATCCTATTGGGAT
AATCATCAATTTGACGATCAGCAAAACCGTTCAAGTCTTGGCTATCAATATCAAAATGCT
CAAAGTCGTCTTGCTTTTTTGCCTTATTATGAAATGCGTTGGTATGGTAATCATCGCTAT
AATCACGGCTATGGCGTTCGGGGAGAAGTAGAGCATTGGCTTACATCACAATGGCAGCTT
TCTACGGCTGGCGAAATGGGCAAGCTCAAACATCGGGGCGAAAATCAGCTTGCAGATAGC
ACAACATTATTTGGTTCTGCTACGCTACTCTATGCCTTTGATGCGAAAAGTTATCTCTAT
GGTGGTGTAGATTTGTTGCGAGATCGGACGTTAGAACGTTCTTTAGCCTCAAAACGTTAT
ACAGGGCGAATTGGTTGGGGGCAAGAATGGTGGGGCGGAATTTCCAGCCGTATTCAGCTC
AGTTATGGCAAACGTGAATTTGACCAAGCTTACCGCATTTTTAATCAGATACGCAAAGAT
AGAGAGTTAGGTTTGAATGTTACACTTTGGCATCGTAACCTGCATTTTTGGGGAATTACA
CCGAAAATCAGCTATCAATATCAGCGAGTGAACTCAAATTTAGTGGATCTTTATTCGTAT
AAACGAAATCGAGTTTATTTGAGTTTTGAGAAAAGTTTCTAGTAAATAAGTGGCTTAGAT
AATTCTGAGCCTTTAGCATGTACTGAGTGCGGTTATTGTTTATCTAATTGTTTATAGATT
GAGTGCTCAATATTCTGCTCAAACTGAGAACCGTAGTTAATCAATTTCCACAGGTCGAAC
ATATTCTCTTTATGGTTATAATTCAAATTGACTTTCGCTTGTTTATGCTCAGTCAATCTA
GAATGGATTTTAGCTGATAAATCCATATCGCCTTTACTGTCTAAATTCACCGTTGCGGTG
AAATCGTCAATCTCACTTTTATTGACCATATAAGCCAAAATCTGTTCCGTATAGCCCCCT
TGTTTAATCGCTTCAAGCAATTCAGGGGTAAATTTTAGGTAAGATCTATCCGCTTGTGTC
AATGTTCCATTGCAGATGTAGCAAGGTTTACCCGACAGCCAAAACGGAAAGATACCGTTG
AATTTGCCAGTTAAATCCAGCTGGTGATACTGTGCCAATTCTAAAATGCGTTCAAAACGA
ATATCAAACAGCTTTAAATAAGCGATTTTCGTTTGTGGCAGGGCAAAGTGTTCGATATTT
AAACGTCCATCAAGCAAATTTAAACTTAACTCTCGTAAAAACAGAGGCTTACGTTTAGTG
TAAGGTAAGTGTCCTTGAATTTTTACTTTGACATTGGTTATCGGAATACCCATATTCACT
TCATCAATATTCACATCAAGGGCTTTTTTCACGCCGATATCCACTTCACCCTGTTTGTAT
TGATAAGGGAGTGAGAAATCAATGCCCTTGATCTCACCGTTTGGTAGAGAAACTGCACCG
TTGCGAATAGCAAAATGCCCGCCAGCCATCAGCCCACGAGCCGCATTCGCACTAAATGCC
GTTTCGCCTTTAATGGTTCCGTTTGTGATGACCCATTGGTTTCTAAAAGGAAAAAGGCTT
TGGAATACATTTGCAGGTTGCTCCGACCAATACAATTTGCCGATTAAGTCACTGGCATTA
TTGGTTAATTTTCGGCGAGCAAAGAGCTTAATCGGGCCGAGTTTATTCGCCGTCACATCG
CCCCTAAAGTTAAGATTTTCTACTTCGCCGTAAAATTTTAAGTTAGCTGTTGGTTTTTCT
AATAATCCACCATAGGCGAAATCCATTTGTGAGGCTGAAAGCTTTACGCCACCTGTAAGA
TGAAATTTCTCATAATCAAATTTTATTGGTTCATTTAATACCAGCTCTAATTTTGGAATA
AATACCCCATTTTTCCGAATATGCTCCAGACTTCCTTTAAATTCAGACAGTTGCACTAAA
TCTTTATGCCACAAACCACGCCCTGATATTGCAAGCGGTCGGTTTAAGGCTTTTATTTGC
AAACTGCCCCAAAAACGCCAATTCCATTGATCTTTCACCGCTTTTTTATCGGTCGGATCT
TGGAAAAAGTGTAACGCCCCTGCTTTGAAATTGTTAGCGTAACCGTCCAACCGCATTTCG
ATATTTTTAAAGTCTGGGCTTTCACCACGGAAAATCGCTTGCAAACGCCCGTGAATACCT
TGTTTATCGACCCGCACGCCCGCCAGGGGAAAACGTAAATCGTTGATGGTGAGAAAACGT
TCAGTCCCCGTTAGACGTAGCAACGCACCTTGTAAAAAGCGTAAGGTGAGATCATCAAAT
TTTCCCCGTAAATCAAGGGGCACTGAGCTATATAAAATATAGTCGCCTTGCTTAATATTG
CCCGTGATTTGTAGCGGAAATAGTAAGCTATCTTGTTGAATTTCCCCTTGTGGACTACTG
ATCACCACATTGCCTTTCCCTTTGGCATTTTGAGTAAGCAGACTGATACGAACCGCCGTT
TTTATCGGATAAAGCTCATCTAAAGAAAAACGGTTCGGGGTAATGGTGGTGGTCAGATAC
GCATTGAGCGGAAAATCATTTGAGAGTTGCCAATCAATTTTCCCTTTTTCAATCGTCAGG
CTTTGCGTATCAAAATGAAACGGCAAGTTGAACTGATTTTCAGGTGTTATGGCGGAATTT
AACTGCCAATTTCCGTGAAGTTGTTGATCTTGTTTATACCAGTTGAGCGTTGAATGTCCT
TGTTGCAAACTTGGTTCCGCAATCAAGGCTTCAGGCAAATGCCACTGATAATTCAAGCTA
AGTTGCTGGGGCAATGCTAGAAAATGTTCATCTAACTGAGCAGAAAGTGTTACGTGATGT
TGCTCATCATTATTTGGTTGATAGCTAAGTTGTGCGGTGAGTTGCTGATTTGCAAAATTT
GCGTCAAATGTGACCGCTTGTTGCTTAATGTAAGCGGTCAGTTTTTGCTGAAAAAATGCA
AATTTAATTTCACTTGGTGATTGCAGTAATCCCTTCAAACGTTCATGCATTTCGTTGGGA
AGATTTTTCCACGCCAAAGATTTGATTTCTATGTCACCTTCTGGCAGTAACGCAAGGATC
GTTTTAATGGTTTCTGTGGGATCGGTTTGGCTTTTTTCCGATTTAGGAAAAAGAGATACG
CAGGCGTAATCAACAGTCGCTTGATTAAGACGAATAGATTGTTCATCAAGCCATTGCACC
GAAAGGCTCTCTGCCGAAATAATCGGACAATGTTGATAGTAAATAGTAAATTGTGGCAGG
ATTGCTTTTTCTAAATGTGGCTCAATACCATAGGGTGTTTCTATTTTCCAGCCCGTTGGC
AATACAAGATTAATCGCAGAAGCTAATTGAGAGCCTGAAAGCAACGATGCACCGCCAGCC
ATTAAAATGGCAAGTGCCGCACCGATAATCAATAGGCTTCTGCGTAACATTTAGAGAATA
TTTGTTAATGGATAAAGCATTGCAAGGAAGGTAGCGACCGTCCAAGCAGTTGGATTTTTG
ATGTTTTTTCCCTGTTTGCCGAGTAGCAACCAAGCTAACATCATCAAAATCACAAACTGA
ACCCCAAAGAAGATAAAGTAAGGATAAATCACCATCTCAGGCATAATCGCAAGTTGTTGA
TATAACACGAAAATCACCCAAACATAGTTGATGATTAATACCATAAGTGCTAACAATACC
AACAGTTTTAAAAAGCCTTCCAAACGGCTTTTCGCTAGCATTAAATACCAACCGCTTAAT
AAAATACCGAGTAAAATCTGAGCAAAATTATTGGCTCTAATCCAGTTAAACAGCGACGGT
ACTTCATACCAATAAATCAGCAAATATTGCAGCATACCAATGGCGGTGATGCCTAAGCCA
CAATAAATTACCGTACGATAAATCTCTTTATCTTTAGGTAATTTCCAATAGATAAACGGC
AGAATAACAGAAGCAAATCCAGCGACTAATGCAGGCGAATGCTTCGGGGTAAAGACAAGA
GAATAGAGAAAATCACCCACCGCAAAGACCAAGAACCAAGGCAGAATAGCCGTTAAACGC
CCTTTTTGCCCTGGGCAAATTTGCCCTTTCCACAGCACCACGAAGCTAATCAAACAAACG
CTAAAAAAGGTGAGCAGATAAGGCGAAACAAAGATTGCATTTTGTGGTGCAAAATAGTGA
TTGAGTGACATTTCAATCAATAACATCGTCACCAACGGCAAAATAGCGTGCGTGGCGATT
TCTAATTTAGAAGGTGTATCGTGATCGTGAGCCATAGTTTCAATTCAAAAATGATTTTAG
GGCGAGATTATGCCATAATATTGGCACTTTTTTCTATTTTTAAGAGGATTTTACGATGCG
AATTTTACATACAATGTTGCGAGTAGGAAACCTAGAACGTTCTATCAAATTTTACACAGA
AGTGCTTGGTATGCGTTTATTACGCACCAGCGAGAATGAACAATATAAATATACCCTTGC
CTTTTTAGGCTATGCAGATGAAAGCGAAAGTGCCGTGCTTGAGCTGACGTATAACTGGGG
AGTTGAGAGCTATGAATTAGGCACTGCCTACGGACACATCGCTATCGGTGTAGATGATAT
TTACGCAACGGTTGAAGCGGTTCGTCAAGCTGGTGGAAAAGTCACTCGTGAGGCTGGTCC
TGTGTTAGGTGGTAGAACCGTGATTGCGTTTGTGGAAGATCCTGACGGTTACAAAATCGA
ATTCATCGCTAACAAAGATGCACAAAAGGCGTTAGGTTAATGGCTGAAACAGAAGCAACC
AATTACAATCTATTGAAAAATCGCTTTCGTGGCTATCTTCCTGTTGTGGTTGATGTCGAA
ACGGGGGGATTAAATGCTCAAACGGACGCATTGTTAGAAATTGCGGCGATTACACTAAAA
ATGGACGACGATGGCTATTTGCATTTAGATGAAAAATTTCATCGCCACGTTAAACCTTTT
GAAAATGCCAATATCAATCCAGAGGCATTAAAAGTAAATGGAATTGATGTAGATAATGCA
GAGCGTGGTGCTGTGCCAGAAGATGTTGCCATTACCGAGATGTTTAAAATGGTACGCAAA
GCGGTAAAAGACAACGGCTGCCAACGTGCTGTGATTGTGGCACACAATGCGACTTTTGAT
CAGGCATTTCTACAAGCGGCGGTAAAACGCATTAATGCCAAACGAGATCCGTTCCACCCT
TTTGCAATGTTTGATACTGCAACCTTGGCTGGTTTTATGTATGGACAAACGGTCTTAGTC
AAAGCCTGCCAAATGGCACAAATTCCTTTTGACGGCAAACAAGCCCATTCTGCCTTGTAC
GATACGGAACGCACTGCAGAGCTGTTTTGTGCAATGGTGAATAAGTTGAAGGATTTGGGT
GGGTTTCCCGATTTAAAGGCTAGAATGTAGTAAAAGGTGAGAAATTAGAGGCGCAGCTTA
ATTTCTCACTGCTATTATACTTAAATATACTATTTGCGATATTTCCCAGCCATTGCCTGA
TAAATGGCATTCTCATTTTTGAGCAGGGTGTATTTATTTTCAAGCAACGAAAGTTCTGAG
CTACGTTCGGTGTTCATTGCACTTAGCCATTCACGCAATTCAGAGATACCTTGTTCGTAG
CGGTTTTTATAATATCCGCTGATTTTTCTATCGTACTCATATTTTTTCTGTAAATTCGCA
TAGCCACTTTTTGACAGTTGGTAAGTGGAATAGTAGGTGTCGATTTCATTTAATGCGGTT
GTTACTGTCTGTTCGTAGTTCAATTTAGCCAGCTTGTAACTCTCTTCTGAAATCTTAATG
TTGTTTTGTACTCTGTTCCAATCTAAGAACGGCAAATCAAAAGACACCACGCCACCAGCG
ACAGGGTTATCTGACGTATTGTTAAACTTCGTTGAACTTCCTGTTAGGCTTCCCCCTAAC
GTGACCGTTGGGAACCAGCTATTTTCAGTTGCAGTAAGGTTTTTAAATGCCCCTTGTAAA
CGCTGTAAGCTTGCCAGTACATCTGGGCGATTAGCAATGGTTGAAACAGGAACATTCACA
TCAACATCCTGTAATTTGACCTTAAGAATACTCGGATAATTGACTACAAGCGGTTCGTTT
GGTTTTAAATTTAGCAAATTACGCAAAACTTGCTCACTGGATTTTTGAGCCGATTGTAAG
TTGATTAAGGTATTTTGTGCAGAAAGTACCGCTTGCATTGATTGATCTACGCTAAGCTGG
TCGATTAATCCCTGTTTGAATTTATTGCTTAAAATGCGGTTGATCTGCTCATAGCTTTTT
ATGCTTTGTTGAGTAATGCGGATTGCGTCTTGATAATAGGCAAGATTGTAATAGCTACTC
ACAACGGCATTAATTAAAGATAATCTCGCCGCTTGTAAATCTTTTTGGGTAGCTTTGTGT
TCCCACTCTGCCGCACTTGCGGTATCTCTTAAACGCCCCCATAAATCAAGGGTATAACTT
AGGTTTAAGCTAATTTGATGTCCAATACTTGATGTGCCAGTCGAGTTTAGGTTACTGCTA
GAACCAACACCTTTTGAAGCAGAAGATTTTTCCGAAGCAGTGAAAGTTGGGACTAAATTT
GCCCCCACTAAGTTTGCATTATATAAGGCTTTATTCACGGAAATTGCCGTTTTTGCCAAA
TTGATATTATTGGCAAGTGCCGTTTCAACTAAGCGGTTAAGCTGGGTATCATTATAGCCA
AGCCACCATTGCTCATTGATTTGATATTGTTTCGTAATGTCTTGATATTGTTGATAATCT
TGCTGTGCTTTTTGTAGAGAGCCATCGTTGCTCATATTGGTACAAGCTGAAAGTACCAGT
GCAGAAAGTAATGTAAAAGTAAGTTTTGACACTTTCATTAGAAATTCCTTGATTAAAAAA
TGATGGGGCGTATTTTAAAGAAAACGCCCCATTTCGACTAGCTCTAAACTGAACGATCAT
TCATTTTTTGCAAAAATTTACATAATGTATTGACTTGTTGATCAATTTCTATCGCTATAT
AATTTTAAATATAATGATTTTGTCTTAATCACAGAAGCTAGATTATGAAAAAATTTCTTT
CTACATTCGCTTTATTGGCGTTTGTGACAAGTGGTGTGTCTGCCAATGAGCAGCCGATCA
GTACCCATTTTGGCGATTTACCCAAAGCTGAGCATGTACAAAAAATTAAATGGAACAGCT
TTTGCAATGGAACCCTGACATCATTTTTACGCAATTTACTGATATTGAGTTTGCTCTTAT
TACTGGCTATTTTGCTTTCGCTTAATCTCGGAAAGTATCCGATTTCGCCGACAGCACTGT
GGCAAGCGGTCGTTTGTGCTTTCTCTGTTGAATGCGAAACCAACCAAGTTCAAACGGTGT
TATGGCATATTCGAGTGCCACGGATTATTGTTGCTTGCTTAGTCGGGGCTGCACTAGCTT
GTGCAGAGGCAACCTATCAGGGGATGTTTAAAAACCCGTTGGTTTCCCCCGATATTCTAG
GCGTATCGGCAGGGGCTAGTTTTGGGGCTTCGTTGGCGATTTTTTGCAATTTGCCGATGT
GGTATGTGCAACTTTTTGCATTTGTCGGCGGTATTAGTGCGGTATTGTTGGTAACTGTGA
TACTGGAAACGAAAAACCTAACGATTGGCTATGCCAGTCAGCCTTTGATCTCAGGGATCG
ATTTTCGTCTGGGAACAAATGACATCTGCTGTGTGTTAGGGGCAAATGGGGCAGGGAAAG
TACCTTTTTACGCACGTTATTGGGTACTCAAGCAAAATTGCACGGGGAAATTTTCTTTGC
AAACCAACCGCTTGTTACCTATTCACCACAACAGTTAGCCCAACAAATTGCCTATGTGCC
GCAAGCGCATCAAAGTTTATTTCCCTTTACAGCACGCCGATTACCTTGCAGATAGCGTTG
TGATTTTAGATAAGCAACATCAGCCAGCCTTTCAACAAGGGAAAAAAGCCGCTATGCTTA
CTCTTCATCAATTAGCCAAAACCTATCGTATTGATATGGCGAGTTTGGCTCAACATTTAC
CTTTTAAGGAATAACATGAATTCATTCTACGACATTGATTTTGCTCAACTTTATAAACAA
CATCTGATTGCATGTCGTTATCATGATGTTACCGCTGAGAAATGGGATAAGAAAGCGGTT
AGATTTGCCGAAACTTTGTTGAAAAAGAGAACAGTTATACCCGTCAATTTCTAGATAAAA
TGAAGATTGAACCGACAGATAGTGTATTGGATATTGGCTCAGAGCCGGGAACGCTTGCCA
TTCCCCTAGCCCGTTTATGCAAACAAGTTTACGCCTTTTATATCTATCTGTTAAACCGTC
TTTATCAGCGTGGTATTCAGGCATAACTGACTTTTTACAGGGAGAAACAGGGGGCTTTCA
AGGGGAAACATACCAAGATCTGCAAAATGCCGTAGAGTTTTCGCTAGGGACATTAACCGA
ACTAGAACGACAAAAATTACAGGCCTTCTATCAGCAAAAACAGCAATCTCAACAAAAAAT
CAGCCACGATCAAGCCCGTTGGGCGTTTATTTCGTGGCAGGTGTAGAATATCGACAAATA
TAAGCGGTGTGATTTTGCAGAATTTTCTATATAACCTAATTGCGATGGTATAAAGAAAAA
GTCTTCACCCTAGCTCAAATCCTGAGACATTCCTTTAAGAGAATATATCAGGATTTCCAA
AACAATATTGCCCTAATTACATGTTCAATACTTTCATTTTGCATATTAAAAAACAGTGGC
AATCTCACTAACCGCTCGCTCTCTTTAGTCGTCCATTTGTCTTCTCCACAAAATCGGCCA
AACTGCTGCCCTGCAGGGCTTGAATATAATGGCACATAATGGAAGACCGTCAAAATTCCT
TTTGATTTCATTGCATTAATAAAATCCGTTCGCACCTTGAGATTTTGCCATTTTATATAA
AACAGATGGGCATTTGCTTGGCACTCTTGGGGAATGTAGGGCAATTCCACAATCCCTTTC
TCTGCCAAAGGCTGTAATGCGTCAAAATAACATTGCCAAATCATCTGCCGTTTTTGTTGG
ATTTGTTCTAACCCTTGTAACTGAGCATAAAGGTAAGCCGCTTGTATTTCTGACATTAAA
AAACTTGAGCCGAGATCTCGCCAACTATACTTATCTACTTCGCCACGAAAAAATTGCTGA
CGATCTGTGCCTTTTTCTCGAATAATTTCAGCACGAGCGGTCAGTTCAGGCTGATTAATG
ACAATCGCCCCACCTTCTCCCCCTGCGGTGATATTTTTCGTTTCGTGGAAACTGTAACAG
CCAATATGCCCAATCGTGCCAAGTGCTTTCCCTTTATAAAACGCATTAATCCCTTGAGCC
GCATCTTCTACCACCCATAAGCGATATTTCTGTGCCAATGCCATAATGCTATCCATTTCA
CACGCCACACCCGCATAATGTACAGGGACAATTACCTTCGTTTTGGGGGTAATCGCTTGT
TCTATCAAGGCTTCATCGATATTCATCGTATCCGGTCGAACATCTACAAACACGATTTTC
GCCCCACGCAGTGCAAAGGCATTTGCCGTAGAAACAAAGGTATAGCTTGGCATAATCACT
TCATCACCCGATTGAATATCAAGTAAAATCGCTGCCATTTCTAGCGCCGCTGTACAAGAA
GGTGTCAGTAACACTTTATGTGCGTGAAACCGTTGTTCAAGCCATTGCTCACATAGACGG
GTAAAGTGACCATCTCCAGATAGCTTATCTGAACAGATCGCTTGCTGGATATAATTTAGC
TCTGTACCTAATACAGGCGGTTGGTTAAAAGGAATGTTTTGCATCATCGATAAAACCAAT
AATAAGTGCCGCTGATTTTTCCGTTTAAGCGTTGATAAAGCCGAATTGCAGCTAAATTGC
TCAGCTGGGTGGTAATCACCATTTTCGTCGCTTGCTGACGTTTCGCCCAAGCGATCGCAT
TCATTAATAAGCGATAGCTAACCCCCTGCTTCCGCCATTTTTCTGCGACCGCCAACAAGC
CAATATGTGCCGTAGTCTCTTTTACTCGAAGGGTAATCATCCCTTGTATTTCACCGCTTG
TGGCTTCACTGAGTAAACAAATATCGTCAAATTCTCCCTTAACTGCATTTTTAATCCATT
GCCAATAAAATCGACGATTTTCTAACAATGAAAACCAAGGCGAACGAAAACGCGTTTGTG
AAAACAAATGCGAAAAGGGTTCAAGTTGAACCAAATCCTGTTCCGTTGCCACACGACAAG
CGGTCAGTTCAGGTGAAAAATGTGCAAGATCATATTCAAAAACAATCTCACCTTCTACAA
ACTGAAAATCTTGCTGCTGCACCCAAGCTATTTCCGTTATTGCCCAGCTTGGCAATTTTG
TTTGAATGAGAGAGAAATCAGCGAGAACTAAATCCGAGTTGCTCCCTTTACTAATAAGAT
CCAGATCAGCGATATTTCGACCAAAAAAATTAGAAAGCCAAAGGTGCTTATACATTTTTC
CTCTCTTATTCATTAATTATCTTTCACATATTTAAACTAGGCTGATTTTAGTCATGTTTT
TTCATTATATTGAATAGGAGCAAACATATATCCGATATTTTTTATTGTACGTTATATATT
GCTAAGTGACGATAAAATAATTTACACATTCAATCTAGCCAAAAGTTTTGTAAATAGGTA
CAATCAAACGCTTGCATTTTATTAACATTTGCGAAGAAAAATTTAACTTTGGAGAACGTT
ATGTCGTGGAACGAATCAGGCAATCAGCAAGATCCTTGGGGTAAACCAGGGCAAAAAAAG
CCTGAACAAAAACAACCATCGGGTCAAGAAAAAGAGCCGAATAAGCAATCAAATGAACAG
CAACCACCTGATTTAGAGGAAGTTTTTAATAGCTTATTGAGAAAAATGGGTGGCGGTAAA
GGCAATGGTTCAAACCAAAATAACCGTCCAGCTGTTTCTGCAGGAAAATTTTTACCTGTA
TTACTCGGCTTAGGCTTAGTTGTATGGGGAGCTTCAGGGTTTTATACCGTCCAAGAGGCA
GAACGTGGCGTAGTTACTCGTTTCGGTAAATTACACGAAATTGTTTTACCTGGTCTAAAC
TGGAAACCAACTTTTATTGATAATGTAACGCCAGTGAATATTGAGCGTGTGTTAGAACTG
AGAACTAACGGCTCTATGCTTACCCAAGATGAAAATATGGTGTTGGTAGAAATGACCGTT
CAATACCGTATTGAAGATCCAGCGAAATATCTCTTTAGCGTGACCAAACCTGATGATAGC
TTGAAACAAGCGACTGATAGTGCATTGCGTTATGTGATCGGACATATGACAATGGACGAT
ATTTTAACCACAGGGCGTGCGATTGTGCGTGAAAAAACGTGGAATGCCTTGCGTGATATT
ATCAAAAATTATGATATGGGATTATTGATCACCGATGTGAACTTCCAATATGCTCGTCCG
CCTGAAGAAGTGAAAGCGGCATTTGATGATGCCATTAAAGCACAAGAAGATGAGCAGCGT
TTAATTCGTGAAGCCGAAGCCTACGCAAGAGGGCAAGAGCCAATTGCTCGTGGTCAAGCA
CAACGTATTTTAGAGCAAGCAAATGCCTACAAAGAGCAAGTTGTGTTAAATGCTCGAGGT
GAAGTACAACGCTTTACTCAATTATTGCCTGAATATAAAGCCGCACCAGAAGTCACTCGT
GACCGCTTGTATATTCAAACAATGGAAAAAGTGATGAAAAATACACCGAAGTTAATGGTA
GATAGCTCAAACGGCAATAATCTAACGGTGTTACCTATTGATAAATTAATGGCTAAACCG
ACAGTAAATGAAGCAGTAAAAACGCCATCATCACAACCTGTTATTCAACAACAGCCGCAA
CTTGCTCAACCTGTCAGCCCGGCACAATTGCCAGCGGTGGAACAGAGTGAGCCTGTGCGT
AAAGGGAGATTTTAAGAATGCGTAAATTACTTTTACCTGTGCTATCCGTTGTTGCATTTA
TCCTTTTCCAATCGGTTGTCGTAGTACAAGAAGGTCAGCGAGGCATTATGTTGCGTTTCA
ACAAAGTGCATCGTGATGCCGATAATAAAGTGATTGTGTATGAACCAGGTTTACACTTTA
AAGTGCCTGTTATCGATCAGCTAAAAACCTTAGATGCTCGTATTCAAACCCTTGATGGAC
AAGAAGACCGCTTTGTCACCGTCGAGAAAAAAGACTTGCTGGTGGACTCTTATGTGAAAT
GGAAAATCAGCGATTTTGGTCAATTCTATACTTCAACTGGTGGCGATACACAAAAAGCTT
CAACCTTATTACAACGTAAAGTCAATGACCGTTTACGTTCAGAAATCGGTTCTCGTACAA
TCAAGGACATCGTTTCAGGCTCTCGTGGCGAGCTGATGGCTGGCGCTCAAAAAGCCTTAA
ATGACGGCGAAGATGGTGCAGAACGTTTAGGGATTGAAGTGGTTGATGTGCGTGTAAAAC
AGATCAACTTACCAAATGAAGTATCTGCGTCAATTTATCAACGTATGCAAGCTGAACGTG
CTGCCGTTGCTCGTGAACACCGTTCACAAGGTGAAGAAAAAGCAGAATTTATTCGTGCTG
ATGTTGATAAAAAAGTGGTGCTGATTTTAGCCAATGCAAATAAAATCGCCGAAGAGCTGA
AAGGTCAAGGTGATGCAGAAGCGGCTAAAATCTATGCTGAAGCATTTAAACAAGAACCTG
AGTTTTACAGTTTTGTGCGTAGTTTGAAGGCTTACGAAGAAAGTTTTGCCGCAGGCTCAA
ACAATATGATGTTGCTTAAACCAGACAGCGAATTTTTCCGCTTTATGAAAGCACCTACAA
AATAGTTATATCCAAAGACCCGATAAAGCGGGTCTTTTTTATCTTTAAAATAGAAAGCTA
CAACGAGGTTGTAAAATTTTAGGTTGTTATATAACAGTTTATATTAACCAAAATGTAGGG
ACACACTGAGTGTGTCCGCTCATAAAAGATCAATTGAGGACACACTCAGTGTGTCCCTAC
AGTATGCCTGAAAGATTGAGGTTTAGCGTAACTGTAACAACCAAAAAAATCTAATCGCTT
GTATGCTTTTGACATTCACTAAACCTAACTAAAAGAGGCAATTTATTATGGGTAAAAGTG
TTGCAATCCTTGGGGCTCAATGGGGCGATGAAGGTAAAGGCAAAATCGTAGATTTATTAA
CGGATCGTGTGAAATATGTGGTTCGTTACCAAGGTGGACACAATGCAGGTCACACCTTAA
TTATCAACGGCGAAAAAACCGTACTTCGCCTTATTCCATCAGGTATTTTGCGTGAAAACG
TGACCTGCTTAATCGGCAACGGCGTAGTTCTTTCCCCATCAGCATTAATGCAAGAAATGG
GCGAATTAGAGTCCCGTGGTATTAACGTGCGTGACCGCTTAAAAATCTCTGAGGCTTGCC
CACTAATTTTGCCATATCACGTTGCAATGGATCACGCTCGTGAAGCGGCGTTAGGTAAAA
ACAAAATCGGCACAACAGGTCGTGGTATCGGCCCTGCTTACGAAGACAAAGTCGCTCGTC
GTGGTCTGCGTGTCAGCGATCTATTCAACCGTGAAGCCTTTGCGGAAAAATTAAAAACTA
TTTTGGAATACTACAACTTCCAACTGGTTCACTACTACAAAGTTGAGCCAGTCGATTACC
AAAAAACCTTAGATGATGTTTTTGCGGTAGCAGACATCATCACAGGTATGGTTGCAGATA
TTACAACCCTATTACACAAAGCTCGTGCCAACGGCGACAATATCCTATTTGAAGGTGCGC
AAGGCACAATGTTAGACATTGACCACGGTACTTATCCATTTGTAACCAGTTCAAATACCA
CCGCTGGTGGTATTGCAACAGGTTCTGGCTTCGGGCCTCGTAATTTAGATTATGTATTAG
GTATCATTAAAGCTTACTGTACCCGTGTGGGATCTGGTCCATTTACGACCGAACTGTTCG
ATGAAGTCGGTGCAGAAATTGCTCGTAAAGGTAACGAATTTGGTGCGGTCACAGGTCGCC
CACGTCGTTGCGGTTGGTTTGATGCCGTTGCTGTTCGCCGTGCAATTCAAATTAACTCAA
TCTCAGGTTTCTGTATGACTAAATTAGATGTACTTGATGGCTTTGAGGAATTAAAAATCT
GTGTCGCATACAAATTACAAAATGGCGAAATCGTAGAATACTCACCGCTTGCGGCGGCAA
ACTGGGAAGGGGTTGAACCGATTTATGAAACCTTACCAGGTTGGAAAGAGAATACTTTCC
GTGTAACTAAATTAGAAGATTTACCGCAAAATGCGATCAACTACATCAAACGCATTGAAG
AAGTGTTAGGTGTACCAGTCGATATTCTTTCAACAGGCCCAGACCGTGTTGAAACAATGA
TTTTGCGTGATCCGTTTGTAGAGTAATTAGATTTTAACGATAACAATCCCCTGGTTTGTA
GAAATTAGGCGATTTTTTGTATAAAACAGATCGGATCTGACCGCTCGTTTACATTTATAT
TGCGAACTTAGTGGCAAAGTAGTGTAAAATAGCCAAGTTTTCGTGATTTATATTCATAGA
GGAAAAAGAATGAAAAGAGTAGTCATCACAGGTATCGGCATTATTTCGAGTATCGGTAAT
AACAAAGAAGAAGTATTAGCTTCATTAAAAGAAGGTAAATCAGGCATTGAATTTGTACCT
AAATTTGCTGAAGTGGGTATGCGTAGCCAAATTGCAGGGACGATTAAATTAAACCCGGCA
GAATTAATTGACCGTAAAGTATACCGTTTTATGGGCGATGCTGCAGCTTATGCTTACCTT
TCAATGAAAGAAGCGATTGAAGATTCAGGTTTAACCGAAGAGCAAGTGTCTAACGACCGT
ACCGGTTTAGTTATCGGTGCAGGCACAGGCTCTGCACATAGTCAATTAGTGGCTTGTGAT
GCAGTGCGTGGTCCTCGTGGCGTAAAAGCAGTTGGTCCTTATGCCGTAACTAAGACAATG
GCTTCAAGTGTATCTGCTTGCTTAGCAACCCCTTATAAAATTCGTGGTGTAAACTACTCT
ATCAGCTCTGCTTGTGCAACCTCTGCACACTGTATCGGTCACGCAATGGAGTTAATCCAA
TTAGGCAAACAAGATGTGGTTTTCGCGGGTGGTGCTGAAGAGCTATCTTGGGAATGTGCA
ACGGAATTTGATGCAATGGGTGCAGTTTCAACTAAATACAACGAAACCCCAACTAAAGCT
TCTCGTGCTTACGATGCCAACCGTGACGGCTTCGTCATCGCAGGTGGTGGTGCTGTTGTT
GTGGTTGAAGAGCTTGAACACGCCCTTGCTCGTGGTGCAAAAATTTATGCGGAAATCGTA
GGCTATGGTGTAACATCAGACGGTTACGATATGGTTGCCCCAAGTGGTGAAGGTGCGGAA
CGTTGTATGAAACAAGCGATGGCAACAGTTAAAGGCGAAATCGAATACATCAACGTACAC
GGTACATCAACACCAGTGGGTGATGTGAAAGAATTAGGCGCAATCAAAAATGTCTTTGGC
GATAAAACCCCAGCGATTTCATCAACTAAATCAATGACTGGTCACTCATTAGGTGCAGCA
GGTGCTCACGAAGCGATCTACTCGCTATTAATGTTAGATAACGATTTCATTGCACCAAGT
ATCAACATTGAAGAACTTGATGAACAAGCACAAGGTGTGAATGTCGTGACAGAACGCCAA
GACAAAGCATTAACAACCGTAATGTCTAACAGCTTCGGCTTTGGCGGTACAAACGCTTGC
TTAGTTTTCCAAAAATATCGAGGCTAATCTTGCTTAATTTTTGAAATCTGATATAAGGGA
GTGGGAATTTTCCCACGTCTTTTTTATTTATTTGGAGTGAATAATGTTAAAGTTTAAACA
TTTATTATCTATTTTAGTATTGGCAGTTTCAGCAAATGTCGTGGCAAGCGGTGTATCAAT
GGAAATGTTTCAAATGAAACGCCAAATTAACCTATTAACGAATGCCCAAACAGCTGAAGA
ATTTACGCAAAATGCCGATAAATTTATTGAAGTGTCTAAAAAAGCCCAAGCAACTATGCC
AAATAGCTTAGATGGCGATCAAGAGAAATTCAAAGGCTATCAACAAGGTATGCAAGAAGT
CATCGATGTGGTTGCTCAAGCAAAAAACTTAGCAAGTCAAGGTAATTTAACGGAAGCAAA
AACAGTTATTGCACGTTTAGATAGTTTAAGAAAACTGTATCATTCGGTATATAAATAAAC
ATCTAGCCTAAAGTTAAATGGACGAAAATGGTGTAATAGACAAATTTGTTGCAAAAAAGC
AGCTTAAAAAAGTCTCTCCCACAATTTGTGGGAGAGACTCATTTATTGAGAACATTAAGC
TATCTTTCTCAATAATATCAACTAGTTGCTTATTCATTCTCTGATAGGAAATNNNNNNNN
NNAAGATTACTTTTATCACGATTAAATAGTGAATTAAGTACTCGTTGAGAGTTAATTATT
TCCTCATATAAAAAAGAATTTTCTAACCGTTCAACATAATCAGCATAACTTAAAATAAGT
TACATTTTTACCTTCTTAAATTAAACAATTTTCTATTTCTGATGCATTTTGTTCTAGCTC
TCTTAATACCTCGATGAAGAATTCAAGAGTTTTGATCATTCTAATTAATTCATCCTTAGA
ACGTTGAATTTTTTCCCTATACGCTGGATATCCCTTTGCTTTTAAGGGGACTATATAGTT
CAGCATCATCCCTCGGTTTTCTGCTTTATCAATTTCATCTTTATATATATTAATAAAACC
ATCCATTTTATTAATGAGTTTATTAATATCCTCAATAAGTTTTTCTAGAATTTTTATTTG
ACCCAAATAGTTTTGTGATTCATTTGCCATAGATTTTCCCCTCTTTGACTAGTTTAAAGC
TTTCTGACATTATCAGCCAATCCACCTTGTATATGATTATTTAATTGGGCTTTTCCCCCT
AATTTCTCTATTGCATTATTGGCTAATATTGCTTGAGTTTGAAAGCCACTTTTGTGATTT
CCTAATAAGAAGATAGCATCTCTAGTTAATTCATCAAAATATTTCCAATGATGCTCCATT
GTTTGTCGAAAATCATTAAGCGTATTGCTGAAAATTGCACTATTAATAGCAACCCTTAGA
TCATCAATTGCCTTTTTATTTAATTTATGCCAAGTATCTATTCCCTCACAAAAATTGTTA
CAACAATCAATCTGGTTTTGTAGAGATTGCAAATTATTAAAACTCATTATTTTTTCTCCA
TTATTTAGAATGTCATTTACTTTATTTTTTACGTTATTACGTAATTTCTTAATTGGGTCT
AATCCTCCACCTTTATTACCACTATTGTTGATATCAAAGCTTGGATTTTCTAATGGGCGA
GATGATGATTTCTCAATACGAGATTCATCTAAAAAATCTCCTCTCCCTTGATTATCTAAA
TTTATCAAAATATTTATCCCAATCTGTATCAACTGGAGGAATGTTTTCTGCAGATTCTGA
TTCTTTTAAAAAGATATCATTTTGCTCTTTATTAATTTCACTATTAGAGAAATAAGTGAC
ATCATTCTTATCGTCTAGAACCGATATTGAAGAACTTATTGAATTCTCTGATAGACTGCT
ATGCATTGAAATATCATCTCTCGTTATCGTATTAATCACAATACATTCGTAATCTCTTCC
TCTATATTGTTCAATAACCTCTTGAATCATTAAATCATCTGCAGGTTTATTCATTAAAAT
ACGTTGATTATTTTCCTTGACTCCCATTCCATCGTTTAAAATAAACTGAAATGGTTTTAG
ATAAACAGGTGCTTCATTACCTATCATAAAGATTTTCATTGAATCTGATGTATTAACAGT
AAAAGCAATACGCATTTTAAATTGTGTTAATAATTCAGAACTTATTGTATAGCCTGTTAG
TGTCTGAGTAGACATAATCATATGCAATCCAAAGGCTCTTCCCCGTTTAGCCAAATCAAT
CAATAATTTCTCTATTTTCGAAGATTTAGGATGCTCAAATAAACATTGCACTTCATCAAT
AATTAAATAACTTCGACTTAACTGTGAGTCTGTAGATAATTTATTATATTGATCTATATT
TTTAACATTTTTTGCTTAAATAATATTCCTCTTTCTTTTATCAAATTAGAGAATTTCTGC
AATGCATCAATAACTGGGTCAACTTGGGAATTATCTAACATTAATACTCGGATATGCGGT
AATCCTAGGTACTTCTGAAATTCTACACCTTCTTTATAATCAAATAGGTAAAGTTCCGCT
TGCTCTGGTGTAAACTGAGAAACAATTCCTTTAATAATATGATCTAGCAGTGTTGTTTTT
CCCGTGCCATTCATACCGACCATAAATGCGTGATAGGCTTGACTTCTTGCTCCTAATTCA
AAGTAACATTTCTCTTTACCATTTGGTGTTACCCCAACCTCAATTTCTAAGAATGCTTTT
GGTTTAGATGCTTGACTAATTCTATACTCTTCTTTTAAATTGTTTACAACTTGATTAAAG
ATGTGCTTAACCCCATCTCGTTGAGATAATTCAATAGTAAGTTTATTATTTTTGATCAGT
GTGCTTAATTTATTAAATAGATGGGAATTTTCTTGAAGAAATATATCTTTTCCGATTAAT
TCTAAACTTGGTATCTGACTAAGTAATTTAGTCATTCTATCACCTAGTGCCTTTCTTTTT
TTTATCATCATCACCATTTTTGAGATAATGGTTAAATTCTTCATTGTCAAAATAAAAAAT
AAACTTGACTCCTGCTGAATATGCTGAAGCAATAATAGTGTTTAGAAAATCTAATCTATC
ATTTGATACCGCATAATCATTCAAATTAATAATATTTAATATGTAATTTTCTTGTGCCCT
TGGATCAACTTGTTCATTATATTGATAAATTGAAGTAATATTATCATCAATTAAATTATA
AGATCGCTCACGAACTAACGAAGCTAACCATTGATTAAATTTATTAATGGCATCATCACT
AAATATTGAAATATTTTTTTGCTCATTAAGTCGCATAATATTTGGAAATATGTTATATAA
CGACTTATCAATAATATTAATTTTAGGTACTTGATAACGTATTAAGCCTAAAAGAAAATG
AGCGGAAATATCTTCACAAAGATGGGCCACATTCTGCTTATCCTTCTCTGTATAGTGAAT
AAGCAAACTATGACTATCGCTAGGAATCACCGCAGGATAGAGTTGCCCTCTGGTCGGGTG
GCGTAATTCACCAATGTAAATTCCCCAAGGATAATGGGTTCCTTGAATTGCAATATCTGT
TTGAATAAGCTGTTCTTGCATTGCTAACCTCGGTCTATAACTCATTTATGCTAATTTACA
ATTATTTTGTATAAATCTGATACTATATAACCAAATTGTACAAAAAAACAACTGTGCAAT
CTTTAAGAGAATATATTAGATAATTAAATCTAAGTGTTCTCTAACCAATTGTTTTTAATG
AAAATTAAACATTTTAATGTTTAAAATTAAGAGATTTTACAAATGATGTGTATAATGCGG
AGACCTTATAATGTAAAAGCCCTTATCTTAGTTATAAACCGTAATAACAGCCTTAAATAA
TTGCAAAATTCAAATCTTTGTACAACTGTTACAGCATCCTATTACTTGCTCAACCCCAAA
AGGAAAATAAAATGACAACAATCACATTACAACTTGACGGCTTACATTGCGGCAACTGCG
TGAAAAGTGTAGATAAAGCATTACGAGAATTACCAACAGTAAGCGACGTGAAAATTGATT
TAGCAACCCAAATTGCTGTTATCGACGGTGAAGAACAAGCAAAAACCTTGATTGATGCCA
TTGTTGATATTGGCTTTGAAGCAAAAGAGGCATAATCTAATGGCTCAAGAGCAACAATTT
TTGCTCAATGGCTTACATTGTGCATCTTGTGTTCGCCGTGTGGAAACGGTTATCGGACGA
TTGACAAACGTGGAATATGTGTCAGTCAATTTAGCTGATCAAACTGCCTTTGTACAAGGT
AAGGTCACGGCTGATGCGGTAGTACAAGCGGTGACAAAAATCGGTTTCGGTGCAGAATTG
CTAGAAAGCGAAGAAATTCGTCGGGCAAAGCAGCAAGCCCAAACTGCAGCAGCCTTAACC
CAGAAGCGTCGTCAATTTACTGTTGCATTAGCGGTTGGGGTAATGTTAATGGCATACGGA
ATGTGGTTCGGTACGTCGCCAACTGTAGAAAATCGTCCGCTTTGGTTTGCTTGGGCGGTC
ATCACCGCCAGCACTATGTTTTTTAGCGGCAAACACTTTTTTACAGGGGCGTGGACAAGT
CTAAAACATCGTGCAGCCACGATGGACACCTTAATTGCAATTAGCACAGGCGTTGCCTTT
CTTTATTCGCTGTATTTAACGCTATTTCCTCAATCCCATTCCCATTTGTACTATGAAGCC
AGTGTGATGATCATCGGCTTTCTCAATCTAGGAAAATATCTTGAGTTAAAAGTAAAACAG
CGTTCATCGCTTGCCTTAGAAAAATTGCTGGATTTAGCACCGCAGCAAGCGGTTGTTTTT
GACGGAGAAATTACAAAAACCATTTCAACTAAAGGTATCAAACCACAGATGCGGATTCAG
GCTCTGACAGGAGACAGATTTGCCGTGGACGGCGTGTTGCAGAGCGGTTCATTATGGGTA
GATGAATCAATGCTCACAGGCGAAGCGTTACCTGTTGAGAAACGAGTAGGCGATAAAGTG
CGAGCTGGAACCATTGTTCAAGATGGTGCTGGTATTTATCTTGCCGAGCAAGTGGGTTCG
CAAACTGCACTAGCTCGGATTATTTCCGCAGTCCGTCATGCACAATCCTCTAAACCACCA
TTAGCACAATGGGTCGATAAGGTTGCGACGGTGTTTGTGCCTATTGTGGTGAGTATTGCC
TTGTTCAGTGCATTAGTTTGGTTGGCATTAGGTCAGGATTTTGCCTTTGCATTATCTATT
TTCACAACAGTTTTAATCATCGCTTGCCCTTGTGCCTTAGGATTGGCTATTCCACTTTCC
ACCATTGCAGGGGTCGCTCGTTCGGCTGAATTGGGTGTATTAGTAAGAAATATTGAAGCA
CTACAAGCGAGTAGTGAAATTGATACTTTGGTGTTTGACAAAACAGGAACCCTTACCACT
GGCGAAATGCAGGTTACACAGATTAACACTTTAGGCAATGTATCTGCTGACGAAGTACTA
CGTTTAGCCAAAAGCCTTGAACAGCAAACGGCTCACCCGATTGCTAAAGCGATTGTAAAA
TATCACCCTGATCTGACCGCTTATCCTGCGAGTAACATAAAAGTTGCCAAAGGTTTAGGG
ATTTCAGCTCAAGTGGGAGAAAACAATGTAAAAGTAGGCAATCGGCAATTTGTTGCTTCT
GACTTTTGTGAAGAGCAAGATTTGACTACGCAAGTTTTCGTTTCACTCAATGAACAGCTC
ATTGGCGTGATCTATTTGCAAGATCAACTTCGCCCTGAAAGCCAAGCGGTTATTACACAA
TTTAAACAGCAGGGCTATCGCTGCATAATGCTCACAGGCGACCGCCAAGCTACAGCAAAC
TATTATGCCGAAACATTGGGTTTAGATGAAGTGATTGCAGAAGTGTTGCCGGAGCAGAAA
GCTGAACAAATAACGAAGTTACAGCAGCAAGGGCGGAAGGTGGCAATGATCGGTGATGGG
ATCAATGATTCTCCCGCATTAGCTCAAGCGAATGTCGGTGTTGCAATGTACAATGGTAGT
GAAATTGCGATAGAAACTGCGGATCTCTCATTAATGCAATCGGGATTACAACCACTAGCA
GCAATTTTGCCCTTCTCAAAACAGGTTGTACAGAATATGAAACAGAGCCTAGTCGGTGCC
TTTATTTACAATATCATTGCCATTCCGATTGCTTGCGGTGTACTTTATCCTTTTACTGGC
TGGTTATTAAACCCGATGATTGCGGCAGTTGCTATGGCTTTGTCGTCTGTGACTGTTGTG
TTAAATAGTCAGAGGTTGTTAAGATAAAAGTACAAAATAGAGAGCAAAAAAGAATTCTAT
TTACCATCGTGTTATTACCAGCCCCAACCATTCAAGGAGTGATAGAGGATCACTATTTGG
GTGTCTGCGTTACTGTTAGATTCATCTATTTCAGTATTTGTGAGTAATGTTATTATGCTG
AAGCATAACAATCTTATTTTATTGCTTACAGCTCCGTGCCGTAAAACTCCGCTATTTTTG
TCTACTATACCTTTTTGTTCACATCCAACAAAAAAGAGAAATAAAAAAGCCTTGAAGTTT
TTACATTTCAAGGCTTTATATTATGTTTGTCTAGATCTGCTGAAATCAATTTGGTGGAGA
TAATCGGGATCGAACCGACGACCTCTTGAATGCCATTCAAGCGCTCTCCCAACTGAGCTA
TATCCCCAAAATTGCGAGAAATGATATGCTCTCGCTTTTTTTCTGTCAATCTGAAAACAA
TGGAAATAGATTAATTGATTAAAAACTAACTAGTTCTGCGCTTCAATAAACGCAATCGCT
TTTTGAATACGCGCAAGCGTTCTCTCTTTACCAACTAACTTCGCAGTAATATCCATAGAT
GGCGACTGCCCTGAGCCTGTTACTGCAAGGCGGAATGGCATACCCACTTTACCCATACCG
ATGTCAAGCTCTGCGGCAGTTTGGTTCATTGCATCGTGGATATTTTCAACACTCCAATCA
TCACAAGCGGTCAGTTTTTCCAATAATTTCGCAAGTGGTGCAACTGCTTCTGCTTTGAAG
TTTTTCGCTACCGCTTTTTCATCATAGCTATCAAATTCTTGATAGAAATAACGGCTTTGG
CTTGCTAATTCTTTTAAGGTTTTTGCACGTTCGCTTAAGACTGGAATGATCTCTGCTAAT
GCAGCTCCTTGAGAGAAATCAATCCCCTGAGCATTCATATGCCATTCAAGGTATTTTGCG
ACATAGTCTGCAGGCAAACTACGCATATAATGTTGATTTAACCACTGCAATTTTTCAGTG
TTAAAGGCACTTGCCGATTTGCTTACAGAATGAATATCGAATAATTCGATCATCTCTTCA
CGAGTAAAGATCTCTTGGTCGCCGTGTCCCCAGCCTAAACGCACAAGATAGTTAATTAAG
GCTTCCGGTAAATAGCCATCATCACGATATTGCATTACGCTGACTGCACCGTGACGTTTA
GAGAGTTTCTGACCATCATCGCCGTTAATCATCGAAACGTGCGCGTAAGTTGGAATTTCT
GCTCCTAACGCTTTTAAGATGTTGATTTGGCGTGGTGTGTTGTTGATATGATCTTCGCCA
CGGACAACATGGGTAATGCCCATATCCCAGTCATCTACAACCACACAGAAGTTGTAGGTC
GGTGCACCATCGGTACGGCGGATAATTAAGTCGTCTAATTCGCTGTTGCTGATTTCAATG
CGTCCACGCACGGCATCATCAAAGACCACTGAGCCTTCTGTTGGATTTTTAAAACGAACA
ACGTGCGGTTCGCTTGGATCGTGTGAATGATCGCCTAAGCAATGGCGGTCATAACGAGGT
TTCTCTTTATTTGCTTCTTGGTTTGCACGTAATTCGTCTAAACGCTCTTTGGAACAATAG
CAGCGGTATGCTGTGCCTTCTTCAATCATTTGATCGATCACTTGGTTATAACGATCAAAA
CGTTTTGTTTGGAAATAAGGACCGTGTTCCCACGCCAAGTTAAGCCATTCCATTCCTTCA
ATGATCGCAGCGGTTGCTTCGGGGGTAGAACGCTCAAGGTCAGTATCTTCAATGCGTAAT
ACAAATTCGCCGTTGTTATGTTTAGTATACAACCAAGAATAAAGTGCGGTTCTTGCGCCA
CCAACGTGTAAATAGCCTGTCGGGCTTGGTGCGAAACGAGTACGCACTTTTACATTCGGA
TCTAAAGGGAAAAGGGTTTCAATTTTCATATTATCGCCTATATTTTTTTGATTTTGATAA
ACAAAAAGATTTCGGTATTTTACCCCTCTTGAGCGGAAATCCTAGTAGAAAATCAGCAAT
TTGGGCGAAAAATTCAACGAACAAGTAAAAAATAGCAAAAATGGATTGACTGAAAATTTT
TGAACTCTATAATGCGACCCCACAACGACGGGCGATTAGCTCAGTTGGGAGAGCACCTCC
CTTACAAGGAGGGGGTCACTGGTTCGAGACCGGTATCGCCCACCACTTCAACTTTTGAAG
TCCGTTGTTACAATCTAATTTAGTTTGAAAAGGGCGATTAGCTCAGTTGGGAGAGCACCT
CCCTTACAAGGAGGGGGTCACTGGTTCGAGACCNNNNNNNNNNNNNNNNNNNNNNNNNNN
NNNNNNNNNNNNNNNNNNNNNNNNNNNNNNNNNNNNNNNNNNNNNNNNNNNNNNNNNNNN
NNNNNNNNNNNNNNNNNNNNNNNNNNNNNNNNNNNNNNNNNNNNNNNNNNNNNNNNNNNN
NNNNNNNNNNNNNNNNNNNNNNNNNNNNNNNNNNNNNNNNNNNNNNNNNNNNNNNNNNNN
NNNNNNNNNNNNNNNNNNNNNNNNNNNNNNNNNNNNNNNNNNNNNNNNNNNNNNNNNNNN
NTGTTTAAACTAGTCGAAACCGCAAGGTATTCGGGCGATTAGCTCAGTTGGGAGAGCACC
TCCCTTACAAGGAGGGGGTCACTGGTTCGAGACCGGTATCGCCCACCACTTACTTTTCAT
CAATCACTTTATTTTACAAACTTTTTGTCTTATCTAGCCGCTTGTTTTTAACTTTATTAC
TATTTTTTCGATCTCTGTCGAAAAATTTATCTCTTGTTCTTTCCCTTTTTTGTATTTCGA
TTAGGCTTTTTCTGTTTTTCCATAAACTATACGTTTTAAACGTATATTTAACTTAAAAAT
AGGAGTAGAATAATGAATGTCACTTTTGTGGAATTACCGCCTTTTGAGGAATATAGAAAA
AAGTATCTTGACGATGACACATTTAGATTATTACAAAATGAGTTATTAAAATTTCCCGAT
AAGGGAGAGCTTATTCAAGGTACTGGGGGACTAAGAAAATTGCGTATTGTAGATATTATT
AGACAAAAAGGAAAAAGAGGCGGAGCTAGGGTAATCTATTACTATTATGTGCAAGGGAAA
CAAGTTTAGTTGTTCCACGCCTACAATAAAAACCAACAAGACGATTTATCTAATGAAGAA
CGTGTGGTTTTGGCGAATACATTAAGCTATTTAAAATCTTTAGTGAGGTAATATATGGGA
AAATTATTTAATGAACTAATGGAAGGGATGCAAGCATTAGAGTTGCATTTAAAAGGCAAA
ATCACACTAAAAACCACTGTCGTAGAAGTTCCCGATCCGATAGTAATTACCCCTGAAGAA
GTGAAAGCCATTCGCCAAAAATTAAATCTTTCACAAGCGGTTTTATTATTAAAAATGGTT
GAGAAATCACCAAAAACATTTGAGCAAATTGCGAGCATTTAAGTGAATATCGGCTTGTTT
ATCGCAAGCCGAACTATTTTTGTGATCCCCGTCGAAAAATTCATTATTTCAACTTTTCAA
ATCTTGTAAAAATCACTAGCCTAAATGAGCAGACAACAGTAGAATTGCCACCTTTAATTT
AACTAAATTCCAGCAAAACTAACCTTTTGCCACAAACCGTGTAACAACGAGGCTTTCAAA
CAATGTCTGAACAAATTCAAGCAACCGATGCAAGTTGCAATTCAACCAAAACTGAAAAAA
TTAACTTATTAAACTTAAACCGTCAGCAGATGCGTGAACTGTTTGCGGAAATGGGCGAGA
AACCATTTCGTGCTGATCAGCTGATGAAATGGATTTATCATTTTGGTGAAGATAATTTTG
ATAATATGACCAACATCAATAAGGTGTTGCGTGAAAAATTAAAACGGATCGCTGAGATTA
AAGCACCTGAAGTTGCCGTAGAACAACGTTCTGCCGACGGCACAATCAAATGGGCGATGT
GGGTTGGCGATCAGCAAATTGAAACGGTATATATCCCAGAAGATGATCGTGCCACCTTGT
GTGTTTCTTCGCAGGTGGGTTGTGCCTTGGCTTGTACTTTCTGTTCAACGGCACAGCAAG
GCTTTAACCGTAATTTAAGCGTATCTGAAATTATCGGGCAGGTGTGGCGTGCATCAAAAA
TTATCGGTAACTTTGGTGTAACGGGCATTCGTCCGATTACCAATGTGGTGATGATGGGAA
TGGGTGAACCATTGTTGAATATGAATAACGTTATTCCAGCAATGGAAATTATGTTAGATG
ATTTTGCTTATGGTCTATCTAAACGCCGTGTGACTCTTTCAACATCAGGGGTTGTACCAG
CGTTAGATAAAATGCGTGAGCAGATTGATGTTGCATTAGCGATTTCATTGCACGCACCAA
ACGATGAACTGCGTAATGAATTAATTCCACTGAATAAAAAATACAACATTAAAACGTTAA
TTGATTCAGTGAATAAATACTTAGAAGTATCAAACGCTAATCACGGTAAAGTGACGATTG
AATATGTGATGCTAAGCCACGTCAATGATGATGTGGAACACGCTCATCAGTTGGCAGATG
TATTGAAAAATACCCCAAGTAAAATCAACTTGATCCCGTGGAACCCGTTCCCAGAAGCAC
CTTATGCGAAGAGTTCAAATACGCGTATTGATCGCTTCCAAAAAACCTTGATGGAATATG
GCTTTACGGTGACAGTGCGTAAAACTCGTGGTGATGATATTGATGCTGCCTGTGGGCAAC
TTGCAGGTGATGTGATTGACCGCACTAAACGCACCTTTGAAAAACGTAAATTCGGCGAAG
GGATTGCGGTTCAAAATCAGTAGTATATTTCAAGGTAGAGACACACTGCGTGTGTCCGTT
CCAACAATCGTAATTCGTATCGGCGGACACACGCGGTGTGTCCCTACATAGAGGGAAGTC
AAATGACCTTTGCAAAATTTTTCCGTAATTTGACCGCTTGTAGCGTGGCATTATGGCTTG
TTGCTTGTGCGAACCAAACTACTCAGGTGGATTTTAACCGCTCGGAAGCCGTCAAAGCTC
GCATTAATTTGGCCCTTGCTTACCTTGAACAATCTGATTTTCCAAAAGCGAAAGAGAACA
TTGACAAAGCGCTTGAACACGATGTAAAAGACTACCTACCGCACTCTGTGCTTGCCTATT
ATTACCAACAAACTGGCGATAACCAAAAAGCAGAAGAAGCCTACCAGCAAGCCTTGAAGT
TAAGTAAAACACAGAGCAAAAACAATCAAGTTCGCCCTGATGTATTGAATAACTACGGTA
CCTTTCTGTGCAAACAAAAACAGTTCGACAAAGCCTATCAGCAATTTGAAACGGCATTAA
CCAGTCAAGAAGCCTATTACAATCAAGCAGATACACTAGAAAATATCGCCTTATGTGCCA
ATATGAAGAAGGATATTGAGAAGCAAAAAACAGCACTATCTCAACTTGAGAAAATAGATA
AATCAAGAGCAGAACGACTATATAATTTCATGGAGATTAGATAGGCTTATTTTCTTAAAC
TAGCGTATAATTCGCTCAATATTTTATTTTAGCTAGGATATGTTATGAACCATCTTCCAA
TTGCAAATGAAGCTCTACATCTTTATACACAAGCTATTTCTCGCCTCAATCAACACTTAT
CTGAAGCCTTTAATCAAGCCGTTGATATGATATTAAACTGCGAAGGACGAGTTGTAGTTG
CAGGTATTGGTAAGTCAGGATTAGTTGGTAAGAAAATGGTTGCAACCTTTGCTTCAACAG
GCACACCAAGTTTCTTTTTACACCCAACGGAAGCCTTTCACGGCGATTTAGGTATGTTGA
AACCGATTGATGTAGTGATTTTAATCTCTTACAGCGGTGAAACTGATGATGTAAATAAAC
TGATTCCAAGTTTGAAAAATTTTGGGAATAAGATTATTGCAATGACGGGAAATCTGCAAT
CAACATTGGCTCGTCACGCAGATATAACCCTTGATATTAGTATTGAGCGTGAGGCCTGTC
CAAATAATCTTGCCCCGACGACCTCAAGTTTAGTGACTATGGCATTGGGCGATGTCTTAG
CGATTGCTCTGATTAAAGCTCGAGATTTTAAAGCGGAAGACTTTGCTCGTTTCCACCCTG
GTGGCAGCCTTGGTAGAAAGTTGCTTTGTCGTGTGCGTGATGTTATGCAGAAAAAATTGC
CTATTATCTGTCCGCTTTGCAGTTTTAGCGATTGCTTGAATGTAATGAATGAAGGACGAA
TGGGGGTAGCTATTGTTATGGAAAATGAGCAATTGCAGGGTATTATTACCGATGGTGATA
TTCGTCGTACACTTGCTAAATTTGGTGCAGAAAGCCTAAATAAAACTGCTCAAGAGATTA
TGAGCCGTAATCCAAAAACGATTTTAGATAGCACTTTCCTTGCTCACGCAGAAGAGTATA
TGAAAGAGAAACACATTCACTCGTTAATAGCGGTAAATGAAGCAGGAAAAGTTACGGGCA
TTGTGGAGTTTGCAAGCTAATGGCAAAATCAAATTACATAACTCGTTCTGGTTGGCAAGT
ATTAGACCAAGAGTTGAAATATCTTTGGAAAGATGAACGACCAAAGGTCACACAAGCGGT
ATCTGAGGCTGCGGCATTAGGTGATCGTAGTGAAAATGCGGAATATATTTATGGTAAACG
CCGTTTGCGTGAAATTGATCGCCGTGTACGTTTTTTATCAAAACGTTTAGAAGTGCTACA
AATTGTCGATTACCACCCTACTCAAGAAGGCAAAGTCTTTTTCGGTGCTTGGGTTGAACT
AGAAAATGAAGAGGGTGAAATCAAGCAGTATCGGATTGTGGGCTGTGATGAATTTGATCC
TGCAAAACAATGGATTTCGATTGATTCCCCCGTTGCAAGAGCATTAATTGGCAAACAAAT
TGATGATGAAATTCAAGTTGAAACTCCTGTTGGAAAAGTGACGCTCTATATCAATAAAAT
TTGGTATGAAAAAAACTAACCCTATGAAAAGTTTAGCCTTTATGTAAGAAATGTTATAAA
TTCACCGTTTTGATTAGTAACTAGGCAAGCGGTCTGTAATTTTAATTTTTTTGCAAAAAT
AATTTGACATATTTCCAGAACCTAGTAATATGCACGCCCACAGACACAGTGAGTGGTGAG
ATGGCCGAGCAGGCTGAAGGCGCTCCCCTGCTAAGGGAGTATGGGGTTAAAAAGCTCCAT
CGAGGGTTCGAATCCCTCTCTCACCGCCATTTACTTTATCACGCACCCGTAGCTCAGCTG
GATAGAGTACTCGGCTACGAACCGAGCGGTCAGAGGTTCGAATCCTCTCGGGTGCGCCAT
TTTATTTTTATCTATCAGGATAAAATGGTCGCTGATAAAATAAATAACACCGTTTCTTTT
CAAATACGCACCCGTAGCTCAGCTGGATAGAGTACTCGGCTACGAACCGAGCGGTCAGAG
GTTCGAATCCTCTCGGGTGCGCCATTTCAAATTAACTTCCTAATTTCATTTAGTGTCATT
AAAACGGTTTTTATGCTGACTTTTGCACATCAAGAACATATTCGCACATACTATTCCGAT
ACTCGTAATATTCATTTTCAATTACCTCATCTTTCAAGCAATCAATCTACGGACGTTTGC
GTAATTGGTGCAGGCTTTTTAGGGCTTTCAACCGCATTGGAGCTAGCAGAAAAAGGTAAG
AATGTGATTGTTGTTGAGGGTGCAAGGGTTGGGTATGGTGCATCGGGACGTAATGGTGGA
CAAGCAATCAACGGTTTTGAAGAAGGGATTGATGAGTATATTGAACAAGTTGGCGAAGAA
AATGCTCGTAAACTTTGGAATATGTCCCTTGAGGCGATCAACATTATTGACGAGCGTGTC
AAAACCTACAACATTCAATGTGACTGGAAGAAAGGATATGCAACGCTTGCGTTAAATCAT
CGTCGAATGGACGATTTAGTTGCAATTGAAAAAGAGAGCCGTGAACGATTTGGCTATCAA
CATATGCAACTATGGGATAAGGCAAAGTTAGAGCAACATTTAGGCAGTAAAATTTATTGT
GGTGCATTGTACGATAGTCAATCAGGACATTTACATCCACTAAATTATTGTCTCGGTTTA
GCCGCAGCCTGTTTAGAGCAAGGGGGCACAATTTACGAACACACCCCAGCCCTTGATCTG
CAATTTTCAGGTAAACAAGTTAAAGTTATTACTCCACAAGGCACTATTACCGCAGATAAT
GTTGTATTAGCAACAAATGCCTACATTGACGCTAAATCTAATAAAAAAATTGGTTTCAAA
CTTGCTCGAAAAATTCTTCCTGTGGAAAGTTTTATCATTGCGACTGAGCCATTAACTCAA
GCAATGGCGGATAGTGTTATCAATAATGGTATGTCTGTCTGCGATAACAATATTTTGCTC
GATTATTACCGCTTGAGTGCGGATAATCGCTTACTCTTTGGTAGTGACTCCAGTTCTAAT
GTTGATATGATGGCAAAAATGCGTCGCAATATGCTTGATGTGTTCCCTCAGCTTGAAGAT
GTCAAAATTGATTATGGTTGGGGTGGTCCGATTGATATGACATTAAATGCCTCTCCTCAC
TTTGGTCGAGTGAAATCTAATGTTTATTTTGCTCACGGCTTTTCAGGTCACGGCGTTGCA
CTAACAGGGCTTGCAGGTCGTATTATCGCCGAAGCCATTGAGGGCAATGACGAGCGTTTG
CGTATTTTTGAAGCCCTGAAAGTGCCAAGTTTATTTGGCGGAAAACTTGTCAAACAAATG
GCACTTAAAATTGGGGTGAATTATTATCGTTTTTTAGATCGGTATAGATAGGATAGAGCA
TAGTAGACAAACTTCAGGAATACTGTCAATACTATGCCTAGCCAAGTTATATCAAGTATA
CTTAAAAACATCTAACTAATGTTTCGCGTGTGCGACACTATTTAATAATTTATCCGTATA
AGCCACGCCAATCGCCGATAAAATAAAGCCGATATGGATTAATAATTGCCACATCATTGT
TTCAGGGCTTAACTTTGCAGCGTTGATAAATGTTTGCAGTAAGTGAATAGATGAAATACT
GATAATCGCCATTGAGAGCTTCACTTTTAGCACAGAAGCATTCACGTGATCGAGCCATTC
CGGCTGGTCTGGGTGGTTATCAACATTTAAGCGTGATACAAAGGTTTCATATCCCCCGAC
AATCACCATAATTAATAGGTTTGCAATCATTACCACGTCAATAAGATTTAACACTGCTAG
CATAATAGTGTTTTCGTCCATCACACCGAGATTAACCACTAAATTCCATAAGGATTTTAA
GAATTTATAGGCATAAATCCCTTGTACCACAATTAAACCTAAATAAATAGGAAGTTGTAA
CCAACGGCTTGCAAAGATAATTTTGCTAAAAATACTTTGTTTTAACTGAATGTTTTTTAA
TGTATTCATAGTTGTTTCTCAATAAAATAAAAGCGGTGAGATTTTAACAATTTTTTGTAA
AAGAATTAACAAATCTGACTGCTTGAATCAGGGTAAATTATTTACGGAATTGTTTTCCAT
CATTCCACGAAACCGTATATTCTGTCGGTAAACGGACGCTTGGTAAGGCTGGCACAGCCG
CTTTGCCAATCGCTAATAACATCACTGGGGCATAACGTTCGCTGTCAATTTCTAGGACTT
CTAACACTGCCTTACGATCAAAAATACCAATAGCGTGGCTATCGTAACCTTTCTCTTTGA
CAACTAACATTAGCTGCATTGCCGCTAAACTCGTATCAATCAACACTTGATCTCGAATAT
CCTGTGGGCTGAGTGTATTGTGTACGCCCATTAAGAAATTAAAGGAATTTTCGCGAAAAT
TTTGGTGTAAACAGCCGCTTGCAATGGAGTGATCTAACACATCGCCAAGTAACTTTTCAT
AATGAAGATCCGCCAAAATGACGACTACCGCTGAAGCACTTTCGCAAGGCGGTGCGTTAA
AGGCGACTTTATCCAACAGTTTCTGTTTTTGTTCTGCCTGATCCAATATCACAAACCGCC
ACGGTTGAAGATTGGCTTTTGATGGAGCAAGCTGGGCAAGTTTGATCATTTCGGTGAGTT
CTTCACGGCTAATCTGAACTTGATTATTGAACATTTTTATTGTTTTGCGTTGTTTGATGA
CATCAATAAGTTGCATAACATCTCCTTTTTAATTTGCCCAAGCCTCTGGGGTGAGGCGTT
TGCCAAAATGGCTTTCGATTAAACGTATTGTGATTGGGTGTTGAGGGTTCAATAGCACTT
CTTTGGTACTGCCATATTCGACCACTTCACCTTGATCCATTACCATCAATTTATCTGCGA
TATGCTTAATCATACCGAGATTCTGTCCAACATAGATATAGGATAATCCTAAACGTTCCT
GTAAATTTAACATTAGGTTAGTTAATTGTGTTTTCACCGAAAAGTCTAAGGCACTGAGTG
TGTCGTCAATGATGATAATTTCAGGATTGAGAATCAACGCTCTTGCTAATGCAATCCGCT
GTTTTTGGCTACTTGATGCCTCTTTTATATGAATCAAGGCGTGTTCAGGATACAAACCAA
CTAATTTTAAGGTTTTAAATATCCGTTCGTTACGTTTTTCTTCAGAAAGATGGGTAGCAA
GTTTCAGTGGCGAATCCAAAATCTGCCCGATATTATAATTGGGATCAAAGGCATCATTTG
GATCTTGGAAAATCATTCTGATCTTCTTCGCTCGAAAAGCGTAGTCACCGTAGGTCAATT
CGTGATCTTTGAAAAACATTTTGCCCGACGTTGGTTCAGTAATACCTACGAGCATTTTGG
CTAAGGTGGATTTCCCCGCTCCGTTCGCCCCGATAATCGCAAGGGTTTCTTGGTGATATA
AGCTAAAGGAAACATTTTTTACCGCATAAAAATCTTGCTTACGGAAAATGCCAATGCGAT
CAGTAAAGCGTTTACTGACGGACTGAATATCAAGAAGTGGAAGTGCCATAGTTATTTTGA
AAGGCTAAGAAATAATCCCTTCCCCCGTTTACGGGGTAAGGTTAGGGTGGGGGGAATTAC
AACGATGTTACAAAATTTTCGTTTAAATTAATTGCCCCCTTCCGCCTTCGGCACCTTCCC
CCGTAAACGGGGGAAGGGAAACGAAAAGCGATATTTAAAAATTACAATACATCTACACAA
TTTAAGTCAATGAAAGATTGCTCTAAGCGTTTAGACATAGACTCTTCCATTTTGCGTAAC
CAAACGCGTGGATCGTAGTATTTTTTGTTTGGTGAATCAGGGCCTTCTGGGTTACCTAAT
TGACCTTGCAAGTAATCTTTGTTTGTATTGTAGTAATCTAAAATACCCGCCCAAGATGCC
CATTGTGTATCTGTGTCGATATTCATTTTGATTGCACCGTAGCCAATTGCTTCACGGATC
TCTTCTTGTGAAGAACCTGAACCGCCGTGGAATACGAAGTCGATTGATTTCGCAGGTAAG
CCACGCTCTTTAGATACGAACTCTTGTGATGCACCTAAGATAGATGGTTTTAATTTTACG
TTACCTGGTTTGTAAACACCGTGTACGTTACCGAACGCTGCTGCAACAGTGAAACGTGGA
CTTACTGGGTTTAATGAATCGTAAACGAATAACACATCTTCTGGTTGTGTATATAAACGT
GACTCATCAACATCGCTGTTATCTACGCCATCTTCTTCACCACCAGTGATACCGATTTCG
ATTTCAAGGGTCATACCGATTTTGCTCATACGCTCTAAGTATTTTTTGCAAATTTCCATA
TTTTCTTCGATTGGCTCTTCTGAAAGGTCAATCATATGTGAAGAGAATAATGGACGACCT
GTTTCAGCGAAGTGTTTTTCACCTGCGTCTAACATACCGTCAATCCACGGAAGTAATTTT
TTCGCAGCGTGGTCTGTGTGAAGAATAACGGGCACACCGTACTCTTTCGCTAATTCGTGA
ACGTGTTTTGCACCTGCAACTGCACCTAATACATCTGCACGAGCACCACTTGCTGGTTTG
ATACCTTTACCAGCGTAGAATTGAGCACCACCATTTGAGAATTGCACGATAACTGGTGCT
TTAACGCGTGCTGCAGTCTCTAATACTGCGTTTACTGAGTCTGAACCTACGCAGTTTACC
GCAGGAAGTGCGAAGTTGTGTTCTTTTGCATAAGCAAAGATTTTTTGTACGTCATCACCT
GTTACAACACCTGGTTTTACGATGTCTAATAATTTTGCCATTTTGATTTACCCTCAATAA
TTCACAATTTGTAGCAACTGTGTTTACACACAAAAAAGTTATTCAATTTTGACCCACAGA
TTCTGTGGATAAGTAGCGTGTAGCGTCCCATTTTT
>H257 Scaffold2
GAAAAATGGGACGCTACACGCTACTTATCCACAGAATCTGTGGGTCAAAATTGAATAACT
TTTTTGTGTGTAAACACAGTTGCTACATCTGAAAATACCGTTTCTAGAGAACAACAAAAT
GCAAAATCAATATCAAGGCAAAACTATCACAATTATCGGCTTAGGCACAACAGGCTTATC
TTGTGTCGAATTTTTTGCGGACAAACAGGCTCAAGTGCGAGTGATTGATACCCGAGCAAA
TCCTGCAGGGGCGGATAAGTTGTCGAAGGATATTCCACTGCATACAGGCAGTTTAAACCT
TGAGTGGTTATTAAGTTCTGATTTAATTGTGATTAGCCCAGGACTTGCCTTAGCAACGCC
AGAAATTCAGCAAGCTATTCAAGCAGGTGTGGAAGTGGTTGGCGATATTGAGTTGTTCTG
CCGTGAAGCAAAAGCACCGATTATTGCGATTACAGGCTCGAACGGTAAAAGTACCGTCAC
GACTTTGACGACTGAAATGGCAAAACAAGCCGGAGTTAAAGTTGGAATGGGTGGCAATAT
CGGCGTGCCGGCATTGAGTTTATTGAAAGGCGATTACGAGCTTTATGTGTTGGAATTATC
GAGTTTTCAACTTGAAACGACCTATTCTTTAAAAGCAAAAGCGGCGACCATTTTAAATAT
CAGCGAAGATCATATGGATCGCTATGAGAGCATTGAAGATTATCGCCAAGCGAAATTGAA
AATTTATCACCATGCCGAAAATGTAATTGTGAATGGCGAAGATCCGCAAACTTTCCCTGA
ACAAGCGGTCGGATCTTTGAAAAAATTTGCAGAAAAAGACGCAGAATATACCGCTTGTAA
TGGAGAACTCTATTCTGGCGATGAAGCCGTGATTGCGATTGATGAGCTGAAAATTACTGG
TCGCCACAATGTGATGAATGCCTTGGCTTCAATGGCATTGGCGGAAGCGGCTGGTGTTGC
TCGTTCAGGGATTGTGAAAGCCCTACAAAGCTATTCAGGATTAGATCACCGTTTCCAGCT
AGTACCGACGAATGATGGCGTACGCTGGATTAACGACTCAAAAGCCACGAATGTCGGCAG
TACTGTGGCGGCATTAAATGGTTTGCAAGTCGAAGGAACGCTTTATCTGTTGTTGGGCGG
TGACGGAAAAGATGCTGATTTTTCTGAGTTAAAACCTTTTATTAATCAACCAAATACAGT
CTGTTACTGCTTCGGAAAAGATGGGGCGGAACTCGCCGCTTTAACTCAAAATAGCGTTTT
AGTGGAAACAATGGCACAAGCTGTCGCACAAATTCGTTTAAGATTAAAAGCGGGCGATAT
GGTGCTACTTTCACCAGCTTGTGCAAGTTTAGATCAGTTTAAAAATTTTGAAGAGCGTGG
CAGACAGTTTGTGGCGTTGGCTCAAGGGGTTATCTAATGCTAGAAAAAATTCGGATTGAG
TGGGATAAGTGGACAAGATTAACGCCTGTTAATGCACTCTATGATCGAACATTGGTGTGG
TTATTTCTCGCATTGCTGATCATTGGATTTGTTATGGTGACTTCAGCCTCTATTCCTGTG
AGTAGTCGGCTACACGAAGATCCCTTCTATTTTGCGGTGCGAGATGGTTTTTATGTTATC
GCATCTATTTGTGCTTGTGCTTTCTTTGTTCAAATTCCAAGTAAATATTGGGAAAAGTAT
AATGGTTGGTTATTTATTTCAGCCTTGCTTCTGCTTGCAATTACATTGTTTGTTGGAAAA
ACAGTAAATGGAGCAACACGCTGGATCCCTATCGGTCCTATTAATTTCCAGCCTGCAGAA
TTAGCAAAATTTGCGGTGATTTGTTACTTTGCGAGCTTCTATGTAAGAAAATTTGATGAA
ATACGACAAAAAAGCATTAGTTTCATTCGCCCTATGGTAATCCTGATTTTATTTAGCTGC
TTGTTGCTGGCTCAACCTGATTTGGGAAGTATAGCGGTGCTTTTTGTGCTGACATTTGCA
ATGCTTTTTATTATGGGGGCGAAAGTCTTACAGTTTATTTTTCTTGGTATCACAGGCGTT
GTAGTCTTTGCTCTATTAGTTTTAACATCGGAATATCGCTTAAAACGCGTAACTTCTTTT
ATGGATCCTTTTGCTGATGCTTATGGCGATGGTTTCCAACTATCTAACTCACAAATGGCT
TTCGGGCAAGGTGAGATTTGGGGACGAGGCTTGGGTAACTCCGTACAAAAATTAGAATAT
TTACCCGAAGCACACACTGACTTTGTAATGGCTGTTATTGCTGAGGAGTTTGGATTAGTT
GGAATTGTTGTCGTTGTGCTATTATTACTCGCTTTAACTTTTAGAGCTTTAAAGGTTAGT
CGGGAAGCGTTAATGTTAGAAGAGCGATTTAAAGGTTTTTTTGCTTTTGGTATTGCAATT
TGGATTTTTATTCAAGGCTTTGTAAACCTTGGTGTTGCTTCGGGGTTACTGCCGACCAAG
GGCTTAACTTTCCCATTGGTAAGCTATGGTGGTTCAAGTTTAGTGATTATGGCGATTGCA
ATTGCGGTATTAATTCGGATTGATTACGAAAACCGCTTGGATCGAATTGGTCATGCACAT
TTCAGCGATGATTAATATTGGAAAATAATATGACAAAAAAATTATTGGTAATGGCTGGCG
GAACTGGCGGACATGTTTTCCCGGCGATTGCTGTGGTAAGAGAATTACAACAACAAGGCT
GGGAAATCCGTTGGCTTGGTACCAAAGATCGTATGGAAGCAGATCTTGTGCCAAAACACG
GTATTCCGATTGAGTTTATTCAAATTTCAGGATTAAAGGGCAAGGGGATTAAAGCGTTAC
TCACTGCCCCTTTTGCGATCTTAAGAGCAGTGCTTCAAGCGAAAAAAATTATTAAATCGT
ACAAGCCTGATGCAGTACTTGGAATGGGCGGTTATGTATCCGGACCTGGCGGTATTGCAG
CGAAATTATGTGGTGTGCCTGTGATTTTGCACGAACAAAATGCGGTGGTAGGTTTAACGA
ATGTATGGCTTTCTAAAATTGCTCGACGTACTTTACAAGCATTTCCAACGGCGTTTCCAA
ATGCGGAAGTGGTGGGAAATCCTGTTCGCCAAGATCTATTTGAAATTGCACCGCCTGAAC
AACGTTTTGCTGAAAAAGGCTATCCGATCAATATCTTAGTGATGGGCGGTAGTCAGGGGG
CATTGGTGATCAATAAAACCGTGCTGGAAGTAGCGAAAGTGTTAGGACAAAACGTATTTA
TTAGTCATCAAGTCGGCAAAGGCAAATTAGCCGGTGTGGAAGAAGTTTATCAAGCAACAG
GTAACGGCATTGCTAGCGAATTTATTGATGATATGAAAGCCGCTTATGAATGGGCGGATT
TGGTGATTTGCCGTTCTGGTGCTTTAACTGTATGCGAGATTGCTGCAGCAGGATTGCCTG
CGATTTTTGTGCCGTTTCAACATAAAGATCGCCAACAATTTTTAAATGCAGAGTACCTTG
CACAAGTAGGTGCTGCAATGATTATTGAACAGCAGGATTTTACCCCTGAAAGTTTATTAA
AAGCATTAGAGCCGTTAATTGCCGACCGTCAAAAACTGACGGAAATGGCAATCAAAGCGA
GAGCGAAAGCCACACCATTAGCCGCAAAACGAGTGGCAGAAGTGATTGTGGAAAATAGTT
TGTAAGCGGTCAGATTTTGTAGTTTTTTTGCAAAATGATCAAATATAAGGAATAAAAATG
AAAAATTTCCAAGATAAAGTTAAAAAATTAGTCGCTGAAATGCGCCGTGTAAATCAAATC
CACTTTATTGGGATTGGTGGCGCAGGTATGTCTGGGATTGCTGAAGTATTATTAAATGAA
GGTTATCAAATTTCGGGCTCGGATATTGCTGATGGTGCAGTCACGCAACGCTTAGCAAAA
GCAGGTGCAAAAGTTTTTATCGGACATCAAGCTGAAAACATTGAAGGGGCAAGTGTTGTT
GTGGCTTCCAGTGCAATTAATGAAAGCAATCCCGAAGTTGCGGCTGCAAAAGAAGCACGT
ATTCCTGTGATTCAACGTGCGCAGATGTTAGCGGAAATTATGCGTTTCCGTCACGGTATT
GCGATTGCAGGAACTCACGGTAAAACGACCACAACCGCAATGATTTCAATGATTTATACG
GAAGCAGGATTAGATCCTACTTTTGTAAATGGTGGTTTAGTAAAATCAGCGGGTAAAAAT
GCTCATTTAGGTGCAAGCCGTTACTTAATTGCAGAAGCCGATGAAAGTGATGCGTCATTC
TTACATTTACAGCCGATGGTTTCTGTTGTGACCAACATTGAACCAGACCATATGGATACT
TACGGTGGCGATTTCGAGAAAATGAAAGAAACCTATGTACGTTTCTTACGCAACTTACCA
TTCTACGGTTTAGCAGTGATGTGTGCTGATGATGAAACAGTGATGGAAATTGCCCCAAAA
GTTGGTCGCCAAGTGATTAGCTATGGTTTTAGTGAAAAAGCCGATTACCGTATTGAAGAT
TATCAACAAACAGGCTTCCAAGGGCATTATACGGTGGTTTGCCCAACGGGTGAGCGTATT
GAGATCTTACTAAACGTGCCGGGTAGACACAATGCACTGAATGCAACGGCAGCATTAGCG
GTTGCAAAAGAAGAAGGTATTGCGAATGAGGCGATTTTGGCTGCTCTTGCAGATTTCCAA
GGTGCAGGTCGTCGCTTTGACCAGTTGGGTTCGTTTATTCGTCCAAATGGTAAGGTGATG
TTAGTCGATGACTACGGACATCATCCAACGGAAGTAGATGTGACGATTAAAGCCGCTCGC
CAAGGCTGGGAAAATAAACGTGTGGTAATGGTATTCCAACCGCACCGCTATTCTCGTACC
CGTGATTTATTCGACGATTTCGTGCAAGTGCTGTCGCAGGTTGATGCATTGATTATGCTC
AATGTTTATGCCGCAGGTGAAGCACCGATTGTGGGGGCAGAGAGTAAAGATCTGTGTCGT
TCAATCCGTAATCTTGGCAAAGTGGATCCGATTTTAGTGTCAGATACTTCACAACTTGGC
GAAGTGTTAGATCAAATTATTCAAGATGGTGATTTAATTTTGGCACAAGGTGCGGGCAAC
GTGAGCAAGCTTTCGCGTGATTTAGCGGAAAGTTGGAAGGCATAAAGAACATAAGTTTCC
CCCTTTGAAAAAGGGGGATTAAGGGGGATTTTAAAATGTATATTTCCCCAAAAATTAATT
AAAAATCCCCCCTAGCCCCCCTTTTTCAAAGGGGGGAATAGATAAATTTATAAACCAAAT
AAGGTAAAAATAATGAGCTTAAAAAACGAAAAAATTGCGGTGTTATTTGGTGGCGTTTCA
GCAGAACGTGAAATTTCGCTCAATTCAGGCAAATCGGTGTTTGAAGCATTACAAAGTTTA
GGCTATAACGTTGAAGCGATTGATACAAAAGAATTTCCGATTGAAAAATTAAAAGAAAAA
GGCATTCAGCGTGTATTTAATATTCTTCACGGTGGTATTGGTGAAAATGGCGTGCTTCAA
GGGGCGTTAGAGCAACTCGGTATTCCCTATACAGGCTGTGGCGTAATGGCTTCGGCGATT
ACTTTAGATAAGTTCCGCACCAAGCTATTGTGGAATGCAGTGGGCTTACCAACAGCGGCA
ATGGAAGTGGTACGCCGTGGGCAAGCGGTCAACTCCGATGAAATTATTGCAAAATTAGGT
TTACCATTATTTGTGAAACCTGCGAGTGAAGGCTCAAGTGTTGGCGTAAGCAAAGTGAAA
ACCGCAGAACAGTTATTACCTGCAATCGAAGAAGCATTAAAATATGATTCAATTGTGTTG
GTGGAAGAAAATTTAGCAGGGGCGGAATACTCTGTGCCAGTACTTGATGGTGAAGTGTTG
CCTGCGGTGCAAATTATTCCAGACGGCGAGTTTTATGACTACCACGCAAAATATATTTCG
GATAATACCCAGTATGTTGTGCCAGCGTTAAATGCTGATCGCCAAGCGGAAGTCGCTAAG
TTAGTGAAACAGGCTTATGATGTGGTGGGCTGTCGTGGTTGGAGCCGAATTGATGTAATG
GAAGATGGCGAAGGAAACTTCCGTTTAGTTGAAGTGAATACTTGCCCAGGTATGACCAGT
CATAGTATTTTCCCAAAATCAGCGGCGACTGTAGGTTATAGTTTCGAGTGTTTAGTTGAG
CGTGTATTGGAGTTAAGTGCGTAATGGTTGCGGTAATACGTAAGAAACCGACTTCGGTAA
TTCGTACACAAGCAAGTAAGCCGAAGTATCCGATTAATTGGTTTGTTTTTGTTAAGCCTA
TCGTTGTGTTATTATGTTTCGGTATGGTTTATGCAATTTATACCAATTGGTCTAGTTTGC
TTGCATCACTGGATAGAACGCCAATCCGTTCTTATGCATTAACGCATAAAACACAATTTA
CGACGAATAATGATATTCGTGAAGTTTTAGCTAAAGAACCCTTGTTAAAAGGCTATTTTG
AACAGGATATTCAAGAAATTAAAGAGAAATTTCTAACAATTCCTTGGATCAGTAATGTTT
CTGTGAGAAAAGTTTATCCCGATAAATTAAGTATTACGTTACTTGAACATCGTCCAATGG
CTGTATGGAATAATAGTCAGTATGTTTCTGAACATGGAGTAGTGTTCAGTTTGCCGAAAG
ATAGGTTTGATAACACAGGCTTACCTATTTTATACGGACCAGACACAGAAAGTAAGGTTG
TGCTTGAGGCTTGGGATAAAATAAAAGCAGATTTAAAATCACGTAATTTAGGATTATATT
CCATTGCAATGGATAGTCGAGGAGCTTGGTCAATTCGACTTGATAATGGCGTTGAACTAA
AATTAGGGCGAGGGGAATGGCTATCAAAAATCGATCGTTTTGTGACTATTTTTCCTGAAA
TTGATATTCCTGAGGGGAAACGTTTATCCTACGTAGATTTACGTTATGAACATGGGGCTT
CCGTTGGATTTAATAATCAATAATTTATTAACTTGCAAACATAATTAATATGACAAAAGT
AGCAGAATCTAGAATTAGAGTAGGTTTAGAAATTGGAACACACAAGATAGTTGCTGTGGT
AGGTGAGGTATTGCCTGATGGGGTGATTAATGTGATTGGCTCTGGAATTAGCCCGTCTAA
AGGTGTTCAAGGTGGTGGCGTTGTTGATTTAGATGCTGTAACAAGTGCTATTCAACGTGC
GATTGAAGAAGCTGAATCGATTTCTGGATATGATATTGTATGTGTTACTCTTGCCCTTTC
AGGATCTCACATTACAGCTTTTAATGAAAGTGGAACTGTGCCGTTGTCTGGTAGTGTAAG
AAATGAAGATTTGGATAATGCTATTCATATTGCGCGTTCTATTAAATTACCCGATGGGCT
GGAAACATTACACATTATTCCTCAGGAATATAGAGTAGATAGATTACCTGCTACTAAAAA
TCCCCTTGGTTTATCTGGTATGCGTTTGCAGGCTCAAGCTCATTTAATTGCTTGTCATAA
CGATTGGCTACGTAATTTAAAAAATGCAGTGGAGAGAAGTAAATTAAAAATTGATCAAAT
CGTTTTTTCGGGGCTTGCTTCAAGTTATTCTGTGTTAACAGAAGATGAAAAAGAACTTGG
GGTTTGTTTAATTGATATTGGCGGTGGCACTATGGATGTTCTTGTTTATACAGATGGTGC
TTTGCGTTTTAGTAAAGTTATTCCTTTTGGTGGGAATAATGTAACGGACTATATTGCTCA
TGTTTTCACAACCTCTCGCCAAGATGCAGAAAATATTAAAGTACAGTATGGATGTGCTAT
TGCACCCCCAACTCATTTTCCAGAGAAAAAAATTGAGGTGGCAGGCTTGGGTGGACGAAT
GCCAAGAACTTTTACAAAAAGCCAATTATCTAATGTTACATCTCAATGCTACCACGATTT
ACTGAGCGTAATTAATCAGGAATTATCCCAATTACGCAATGAACTATATCAAAAAGGCAT
AAAACAAGAATTAATTGCTGGAATTGTATTAACAGGTGGTGGCTCTCAGGTTGAAGATAT
TGTAGAATGTGCAAAATCTGTCTTTGGATCTCAAGTTCGAGTTGGTAATCCATTGAACAT
TACAGGATTAACGGATTATGTAAACAAACCTTCTTATGCAACCGTATTAGGATTGCTACA
GTATAGTCATTATAATGACGTTGATAGTAGCCAAAGTGGAGAAATTAGTCATAAGGTGGG
CGGCATTATTGATACATTAGGTCATAGTGCTAAAAAAGCGTATAATTGGATAAAATCAAG
TTTTTAATAGGCATTAATAACAATATTAAGCCGTGAGGGAGAATCACAAATGTTTGAACC
TATTTATGAAGCAACGCAAGATGCGGTTATCAAAGTTATCGGTGTCGGTGGCGGTGGTGG
TAACGCACTAAATCATATGGTTAGTAACCAATCTGATGTTGGTAGTGTTGAATTCTTTTC
GGTTAATACGGATGCACAAGTATTACGTAGTAGTGCCGTTCGCAATACGATTCAAATAGG
TGCAAGTGTAACAAAAGGCTTAGGGGCAGGAGCAGATCCAAACATTGGTCATCAAGCAGC
TGAAGAAGATAGAGAAGCATTAACGAATATGCTTACAGGTGCTGATATGGTCTTCATTGC
TGTTGGTATGGGTGGTGGCACAGGTACTGGTGCAGCTCCTGTAATTGCTGAAATTGCTAA
AAGCCAAGGAGCATTAACAGTTGGTATTGTTACTAAACCTTTCTCTTTTGAAGGTAGAAA
ACGTTCTAACTATGCGGAACAAGGGATCCGTGAACTTGCAAAACATGTGGATTCACTCAT
CATTATCCAAAATGATAAATTACTAAAAGTATTACCTAAAAGTGTAAAATTTAATGAAGC
CTTTGGCGTTGCAAATGACGTCTTACGCAATGCGGTATTAGGTATTACGGATATGATTAC
TTCCGAAGGTCTTGTGAACGTTGACTTTGCAGACGTGAAAAAAGTGATGTCGGAAATGGG
TAGAGCAATGATGGGAACAGGCATTGCAGAGGGTGAAAACCGTGCAGAAAATGCAGCAAA
AGAAGCTGTAGCAAGCCCGTTATTGGAAGATGTTGATTTATCAGGTGCTAAAGGCATTCT
TGTGAATATTTCTTCTGGCTATGATATTGAACTTGCAGAAGTCAATACCATTATGGAATA
TGTTACTAGCTTCGCAGATCCTGATGCAGCTATTATTTTTGGTTCTGCATTCTATCCAGA
AATGGATGGTAAGATCCGTGTAACATTGGTTGCTACAGGTATCGGACAACCAGAAGAAAT
GCCAAAAATTCCAAGTGTGCAAGGAAGAACCGATATTTCGCAACAATCTATTATTAATAA
CGGATTTGGTGGTGCTCGTCAGCCTGAATTTATAAATAATATGGGCGGTTACCCAAACCA
AAACCAATATACAACGCATCAAATGTCTCAGCAACCACAACAGGTTCAGCAAACAGCGCC
AAGACCACAGAAAGTTGATACAGCACAGGTCTTTTCGCCGAACTCAATCCCAGGGTTTAT
GAGAAATGGTCAATAACCATTTCGGGAAATAAGGAAACGATATGATTAAACAAAGAACCC
TTAAACAAGCAGCAAAAGTAACAGGTATTGGCTTGCACAGTGGCAAGAAAGTAACCTTAA
CGTTGCGTCCAGCACCGGCACATACAGGGATTATTTACGCAAGAACAGATCTTGATCCTG
TCGTTTACTTCCCTGCAAGTGCTGAATCTATCCGTGATACACAACTTTGTACTTGTATGA
TCAATGATGAAGGTGTGCGTATTTCAACAGTAGAACACTTAAACGCAGCAATGTCTGCGT
TAGGTTTAGATAACCTAATTGTAGAAGTTGATGCAGCCGAAATTCCAATTATGGACGGTA
GCTCAAGTCCTTTTATCTATCTCTTATTAGATGCAGGGATTGAAGAACAAGATGCGCCGA
AAAAATTTATTCGTATTAAAGAAAGTGTACGAGTAGAAGAAGGGGATAAGTGGGCTGAGT
TTAAACCTTATAGCCACGGTCTGAAATTAGACTTTACTATTGACTTTACGCACCCAATGA
TTACCAAAGAAGTGCGTAACTACAAAATGGAATTTTCAGCACAACACTTTATTCAACAAT
TAAGCCGTGCTAGAACCTTTACCTTTATGAAAGATGTTGAATATCTTCAATCTATTGGTC
TTGCATTAGGCGGTAGTTTAGATAACGCAATTGTTTTAGATGAATACCGCATTTTGAATG
AAGAAGGGTTACGTTTTAAAGATGAACTAGTTCGTCATAAAATGTTAGACGCTGTCGGTG
ATTTATTTATGTGTGGCTACAATATTTTAGGTGATTTCAAAGCCTATAAATCAGGTCACA
GCTTAAACAATAAATTATTACGAGCTGTGTTAGCGAATGAAAATGCTTGGGAATTTGTAA
CCTTTGATGATAAAGCAGAGGTTCCGCAAGGTTATCAAGTGACAGAACAGGTGTTTATTT
AATAGTTATTATCATTTCTCGGAGATTTTTATTAAATTTTTAAGGTGTTTTTTCTTAAAA
TTCTAATTTTTAAAAATTTTTGCAGAAAAATTGCCGCTTGCTATTCCCTTATTCTACATT
TTCGGCTAATCTCGCAGACTTCATTTACCTTGGTAAATGAAGTCTTTTTTATTTGTCTTA
CAGGAAATTTTATGAGTAACCAATCTTTATCTTCAAAAATCCTTGGCGGTAATTTAGTAT
TACGCATTGCCGTAGGTTTAGTGCTAGGTATCTGCTTAGCATTAGTTAGCCCAGATGCAG
CCAAAAGCGTTGGGGTTCTCGGACAATTCTTTGTAAAATCATTACGTGCAATTGCACCGA
TTTTAGTTTTTGTTCTTGTAATGGCTTCCATTGCTAACAAAGAAGTTGGCAGCGATAGCC
GCTTAAAACCTATCTTAGTGATGTATGTCTTAGGTACTTTCGTTGCAGCAGTAACAGCGG
TTATTTTAAGCTATTTATTTCCAACGACACTTGAACTTGTTACCAGCCCGGAAGGGCTTG
CACCGCCACAAGGCGTTGGTGAAGTATTAAAAACCGTTGTTTTCAACTTAGTCGATAACC
CACTTGGTGCAATTACGAACGGTAACTTCATCGGTATTCTTGCGTGGTCTATCGGTTTAG
GTATCGCATTACGCCACGCAGCACCAAGCACCAAAGTCATGTTAAACGACATCTCTGATG
CTGTTTCTTTCGTGGTAAAAGTGGTAATCGCCTTTGCTCCAATCGGGGTGTTCGGCTTAG
TAGCAGAAACCATGGCAACCAACGGTGCAGATGCCTTTATCGGTTATGCACGTTTATTAG
CGGTATTGTTAGGTGCAATGGCAATTGTGGCATTTATCCTAAACCCATTATTAGTGTATT
GGAAAATTCGCCGCAACCCATACCCACTCACCATCACCTGTTTACGTGAAAGTGGCGTGA
CAGCATTCTTTACTCGTAGCTCAGCAGCGAACATCCCTGTAAATATGGGATTAGCGAAAC
GCTTAGGTATCAAAGAAGAGATTTACTCTATCGCAATCCCACTTGGTGCTAACATCAATA
TGGCGGGTGCAGCGATTACTATCACCGTATTAACCTTAGCAGCAGCTTACACCCAAGGTA
TCGTGCCAGATTTCTCAACAGCGGTATTATTAAGTATTGTTGCTTCAATCTGTGCTTGTG
GTGCATCTGGTGTAGCCGGCGGTTCATTATTATTAATCCCACTTGCATGTAGCTTGTTCA
ACATTCCAAACGATGTTGCAGCACAAGTTATCGGCGTAGGTTTCATCATTGGTGTTATCC
AAGACTCAGCTGAAACAGCACTTAACTCATCAACGGACGTATTATTTACCGCAGCGGTAA
GTATGTCTGATGAGAAAAATAACTAGAATTCTTGTATACTTTTAATAGTTAAACACTAGT
AAAAGACTTAACTACATCAGTCAAGTATTTTAGATAAGCAGAAAAATAGCTGCTATAAAA
TTGACTATAGCCTTATATTGAAGGCTATAGTCGTTTACTAGGTCTAGATTTTTCTCTATT
TTATAAATTTTCATTCTAATATTCTCCTTTCCTTTTCCCTTTCCTGTAATTTTCAGGTAA
AATCCGCCGATTATTTTTCTTTTATCAATAACAATACAATAGGACATTTACTGCCCTTAT
GAAAATGCAGAACATTCGTAACTTTTCTATTATTGCTCACATTGACCACGGTAAATCGAC
TTTATCTGACCGCTTGATCCAAACTTGCGGCGGTTTGTCAGATCGTGAAATGGAAGCTCA
AGTGTTAGACTCTATGGATCTTGAGCGTGAGCGTGGTATTACCATTAAAGCACAAAGTGT
TACCTTAAATTATCAAGCAAAAGACGGTCAAACCTATCAGTTAAACTTTATCGATACGCC
AGGACACGTTGACTTCTCTTATGAAGTTTCTCGTTCCCTTGCAGCGTGTGAAGGGGCGTT
GTTGGTCGTTGATGCTGGACAAGGTGTTGAAGCACAAACCCTTGCTAACTGTTACACGGC
GATTGAGATGGATTTGGAAGTGGTGCCGATTTTAAACAAAATCGACTTGCCTGCGGCTGA
TCCTGAGCGTGTTGCAGAAGAGATTGAAGATATTGTCGGGATTGATGCGATGGAAGCGGT
GCGTTGCTCAGCAAAAACCGGTGTGGGTATCGATCTCGTTTTAGAAGAAATCGTGGCGAA
AATTCCAGCCCCTGAAGGCGATCCTGATGCACCGTTGCAAGCCTTGATTATTGACTCGTG
GTTCGATAACTATTTAGGCGTGGTTTCCCTTGTGCGTGTCAAAAATGGGGTGTTGAAAAA
AGGCGATAAAATCAAAGTGATGAGTACAGGACAATCTTATCAAGTAGATCGTCTTGGTAT
TTTCACGCCAAAACAAGTTGATACTACGGAATTAAAAACAGGCGAAGTAGGTTGGGTGGT
TTGTGCGATTAAAGATATTTTAGGCGCACCTGTTGGGGATACTTTAACCCATCATCACAA
TCCTGCAAGCGAAGTGCTACCAGGCTTTAAAAAAGTAAAACCGCAAGTTTATGCAGGTTT
ATTCCCGATTAGCTCAGATGATTATGAAGCGTTTCGTGATGCATTGGCAAAATTGAGCTT
AAATGATGCGTCGCTTTTCTATGAGCCAGAAAACTCAACGGCATTAGGCTTTGGCTTCCG
CTGTGGCTTCTTAGGCTTGTTGCATATGGAGATCATTCAAGAGCGTTTAGAACGTGAGTA
TGATTTGGATCTCATTACCACAGCACCGACGGTAGTCTATGAAGTGGAACAAACGAATGG
CGAAATTGTCTATGTAGATAGCCCGTCGAAGTTGCCTGCGATTAACAATATTGCGGAAAT
TCGTGAGCCGATTGCAGAATGTAATATGCTTGTACCACAAGAGTTTTTAGGTAATGTGAT
TACCTTATGTGTGGAGAAGCGTGGTGTACAGACGAATATGGTTTACCACGGTAACCAAAT
CGCATTGACTTATGAAATCCCGATGGGTGAAGTGGTGTTAGATTTCTTCGACCGCTTAAA
ATCGACTTCGCGTGGTTATGCGTCGTTGGATTATGGTTTCAAATGTTTCCAAGCGGCAGA
TATGGTGCGTGTAGATATTATGATCAACGGCGAGCGTGTCGATGCGTTAGCGTTAATCGT
CCACAAAGCCAATGCCCCTTATCGTGGTCGTGAGTTAGTGGAAAAAATGAAAGAGTTAAT
TCCACGTCAGCAGTTTGATATTGCGATCCAAGCGGCGATTGGTAACCATATTATCGCTCG
TTCGACGGTGAAGCAGTTGCGTAAAAACGTATTGGCAAAATGTTACGGTGGTGACGTAAG
CCGTAAGAAAAAACTGTTGCAGAAGCAGAAAGAAGGTAAAAAACGTATGAAATCTTTAGG
TAACGTGGAAGTGCCACAAGAAGCGTTCTTAGCGATTTTGCACGTTGGGAAGGACTAATA
ATCCCCCCTCAGCCTTCGGCAGCTCCCCCCGCAAGCAGGGGGAGCAATTAGATTAAGGAG
AAGAAAAAACAGATGAGCAATATTTTAACCATTGGTTTTATTGCAGTATTGTACGGTGTT
TGGAAAGTGTTGGACTCAATGCAGCTACCAAACACGATTTCCATTATATTAGTAGGTTTA
GTTGTTATTTGTGGTGGCTTTTGGTCATTTTACAAATTTAGTGCTGAACCTCGCCGCTTG
CGTGCGATTGAGCGTGAAGAAAAGCGTTTAGGCAAACCGCTCTCAGCAGAAGAAAAAGCC
ACAATTCAACCTCGTTCATTAGTGGGGGATTTTTTTGCGTCACTATTTGGGGTGTTAGCA
TTAGTCACTATTTTACGTTCATTTATTTTTGAGCCGTTCCAAATTCCAAGCGGTTCAATG
GAGCCAACATTACGCGTGGGTGATTTTCTGTTAGTGAATAAATTTACTTATGGAATTAAA
GACCCGATTTGGCAAAATACGCTTGTTCCGATGGGTAAGCCTGAACGTGGGGATATTGTG
GTATTTAAAGCTCCAAAACAGCCACACGTTGATTATATTAAGCGTGTTGTGGGTGTTGGT
GGCGACCGTGTGAAATATGATTTCCATACCCGTAATTTAACCGTTGTTCACGGCGATTCA
GGCAAAGAAGTGGTGTTTAAATACGAAGGCAGTGCACCAAATCCTGACTTTTTCTACCAC
GGTGAAATGCAAGTTGAACGCACTGAAATTGGTGATGTTACCCACCAAATTTTAAATAAT
CCGCACGCTTTTAACTACGAGCCTTATTTCTTCAAACAAGACGGTATTCCTGCTGGGGAA
TGGGTAGTGCCAGAAGGGCATTATTTTGTAATGGGAGATAACCGTGATAACAGCGAAGAC
AGCCGTTTTTGGGGGTTTGTCCCTGAAAAGAATATGGTCGGTAAAGCAAGTGTTATTTGG
TTAAGCCTTGATAAGAAACCGAATGAATTTCCAAGCGGATTACGTTTTGAGAGAATGTTT
ACGGCGATTAAATAAAGAGAACATTTCCCCCTTTGAAAAAGGGGGATTAAGGGGGATTTT
TAAAGGGTGAATTTTATTCAATGTTAGCAAAATCCCCCCTAGCCCCCCTTTTCAAAGGGG
GGTATTCCACGAAGATAAACTAAAATGCAACTAGAACGATTACAGAAAAAATTAGGTTAT
CAATTTGCTAACCTTGATTACCTCACCCAAGCCCTCACTCACCGTAGTGCTGCTTCCAAA
AATAATGAACGCCTTGAGTTTCTTGGCGATTCCATCTTAAATTTTGCCATTGGTAAAGCC
CTATATGAAAAATTCCCAAAAGCGAATGAAGGGGAATTAAGCCGTATGCGTGCGGCATTG
GTGAAAGAACAGACCCTTGCGGTTGTCGCTCGTCAGTTTGAGTTAGGCGAATATATGAAA
TTAGGGGCTGGAGAATTAAAAAGTGGTGGCTATCGCCGAGAGTCTATTTTATCCGATTGT
GTGGAAGCGATTATTGCCGCGGTATATTTAGATGCTGGGATTGATCGGGCGATGGAACGT
GTGCATTGTTGGTATCAGCAACTTCTAAATGACATGCAACTAGGGGAAGCACAAAAAGAT
CCGAAAACTCGTCTGCAAGAGTATCTACAAGGGCGTAAGCTACCCTTACCAACTTACGAA
GTGATTGATATTAAAGGCGAAGCCCATAATCAAACTTTTAAAGTCAGTTGTAAAGTCGAA
AAAGTTGATGAAATCTTTATCGGTAACGGCACAAGCCGTCGCAAAGCCGAGCAAGATGCG
GCATTGCAGGTGATAAAGGTGTTGGGAATAAGATAACCTAATGTAGGGTGTGTCTTGACC
CACCATTTTAATTTGTATTTATTTAAGAGAACACAATGATAGATCAAAAAACATATTGTG
GCTTTATTGCCATTGTTGGTCGCCCAAACGTAGGGAAATCAACGCTATTAAACAAAATTT
TAGGACAGAAAATTTCGATTACTTCTCGCAAAGCTCAGACAACTCGTCACCGCATTTTAG
GGATTAAAACCGAAGGGGCGTATCAAGAGATTTATGTTGATACTCCAGGGCTTCACATTG
AAGAAAAACGAGCGATTAACCGCTTGATGAACCGTGCGGCAGCCAGTGCGATTGGCGATG
TCGATATGGTAATTTTTGTGGTAGAAGGCACGAAGTGGACCGACGATGATGAGATGGTAC
TCAATAAATTGCGTTCGACCAAAGCCCCTGTGATTTTAGCGATTAACAAAGTGGATAATA
TCAAGGAAAAAGAAGAATTATTGCCACATCTGACCGCTTTATCGCAGAAATTCCCGTTTA
AAGAGATCATTCCGATTTCAGCTCAACGGGGCAAAAACGTACATATTTTAGAGAAATTTG
TGCGTGAGTCACTAAAAGAAGGCATTCATCACTATCCTGAAGATTATGTCACCGACCGTT
CGCAACGTTTTATGGCGTCAGAAATTATCCGTGAAAAATTAATGCGTTTTATGGGTGAAG
AGTTGCCTTACTCTGTAACGGTCGAAATTGAGCAGTTTAAAACTAACGAGCGTGGCACTT
ACGAAATCAATGGTTTGATTTTAGTGGAACGTGAAGGGCAGAAAAAAATGGTGATCGGCA
ACAAAGGTCAGAAGATCAAAGTGATCGGCACTGAAGCTCGTGCGGATATGGAACGCTTGT
TTGATAATAAGGTCCACCTTGAGCTGTGGGTGAAAGTCAAAGCCGGCTGGGCTGACGATG
AACGTGCGTTAAGAAGTTTGGGCTATATTGACGAATAATGATCGAACAGTGGCAACGTGG
CTTTGTGCTACATCGCAGAGAGTACAGTGAAAGCAGTTTGCTCGTTGATTTTTTTACTGA
AAATCACGGGCGAATTACCTTACTTGCCAAAGGGGCAAGACGACCACGTTCGCCATTGAA
ATCCATTCTCCAGCCCTTTACCCCTTTACTGCTGAAATGGACGAGCAAAGGCGATCTCAA
AACACTTACCAAAGCTGAACCTGCATCTTTAACCCTCCCGATGCAAACGCTGGCACTGTA
TAGCGGTTTTTATGTCAATGAAGTCCTTGCAAGAGTTTTGGAAAATCATACCGCTTACCC
TGAATTGTTTCAACATTATCTACAGTGTATGACAAAGTTGGCAAGCCAGCCAAACGAGAT
CGAACCGATCTTACGCACTTTTGAATTTCAAACACTTAAAGCGTTAGGTTATGGGGTGGA
TTTTTGCCATTGTGCCGCAACAGGTAAGCCTGTCGATCCAAAAATGAGCTATCAATTTAG
AGAAAATGAAGGCTTTATTGCCTCTTTATTACAAAATAACTATACCTTTATCGGCAAGGA
TTTATTAGCTTTTGCGGAAATGGATTTTTCAGAGAAAGAAACCTTACAATCGGCAAAACG
TTTCACCCGTATTGCTTTAAAGCCTTATTTGGGATCAGCACCGCTGAAAAGCAGAGAGCT
GTTTCAGTCTGTTTTACCAAACAGATTAAAAGGGTAGGTCGGACATTTATTGCCTGACAT
CTCGAAATCTAGCGCTATTCAAAACTAAATAAATTAGAAGGGTAGGTCGGGCATTTATGC
CCGACATCCCGAAATATAGCACTACTCATAATCAAAATCTTGATTAACCCCAGCCCAATC
TTTTGGATAAATACCTTGATGAACGTATTTGTGAAAGGTTGAGTATTTCCAATCAGTTAC
TGATGAAACGTATCCGTGTTTTACAGGATTATAGTGAATGTAGTCAAAATGTTTTTCGAC
ATCTTCTTCATTTTTTATACAGTGTTCCCAAAATCGTTGTTGCCAAATGCTACTTTGTCG
CTTTCTTAGTTCATTGTTGGTTTTTTCTATATTGTCATAATGTTGGCAATGGTGACTTAC
ATAACGCTTTATTTGATTCCAACGCATTGAAAAGTCTGAATCATTGTCGGGCAATTGCCA
AATAGTATGTAAATGATCGGGTAAAATTACTAATGCGTTAATTTTAAAAGGATATTTTTG
TTGTACCCTTTTTATAGCGGTCTTAAGAGTGTGAAGGACATCAGCGTTTGTTAATATTGG
GCGGCGTTGATAGGTGACTACGGTAAAGAAATATTGTGCTCCTGGTTGATAAAGTCTTCG
GTATTGCATTATATCTCCTACAATTTCTATGTTTTTAGATATAAAAGGGATGAGCTTGTC
GGGCATAAATGCCCGACCTACTTGGAGATTCCTTTCTTAATCATCTCTTCAAAAAACGGA
TAATCCACTAAAAATGCATCGTGTCCAAAGTCGGAATGAAATTCATAAAAATCGACGGCA
ATGCCTGCATTTTCTAAACGTTGTTTGCTTTTGTGTAGGTCAATCTGTTTAAACAGTTGA
TCGCTCGTTACGCCGACAAGGGTGTAATTCGCTTTAATGCGACTGAGTGCTTCTTGCTCG
TTTGCATAGGTTAAAGCAGGATCATAGAGATCTAAGGCTCTTAACAGGCGTAAGTAACTA
TTGGCGTCAAAGCGATCTAGAAATTTGACCCCTTGATAGCTGAGATACGATTCTACTTGG
AAGTGATCGCCCCAAATCGTTCCCGTCTGTTTCACTTCTCGCCCAAAGGCTTTGGCAAGT
TGTACATCGGTGCGGTAGGTGAGCATACCGAGCATTCGGGCAATTTTTAAGCCGTTATCT
GGGGGCGTACTGCCATAATAATCGCCGTTGTTAAAATGGGGATCATTTATTACCGCTTGT
CGCATAACGTGATTGAAGCCGATTGCTTCTGCACTCAAGGTAAGCGAAGAACAGAGATTG
ACTACATTTTTCACTTGTTCCGGATAATCAATCGCCCACTGTGTCGCTTGCATTCCACCA
AAAGAGCCACCCACGACCGCTTGTAGCTGAGTAATACCGAGTTTATCGATCAAGGCTTTT
TGCACCTTCACAATATCTTGCACGGTGATAACGGGAAATTGACTGCCGTAGGGTTTATTC
GTATTTGGATTGATAGACGAAGGGCCTGTCGTACCTTTGCAACCGCCAAGCACATTCGAG
CAGATAAAAAAGTATTTATCGGTATCAAAAGCTAATCCTGCACCGATAAAATCTTGCCAC
CAGCCTTTATCCGCAGGCGGTGCATAATAGGGTTCGGCGTCACCCGTTAAAGCGTGACAC
AACAATACAGCATTGCTTTTTTCCGCATTCAATGTGCCATAGGTTTGGTAAGTGACATTG
ATAGGCGAAAGTGTTCCGCCTAAAGCAAGCTCAAGGGGAATATCATCAAAAAGAGTAATC
TGCTGTGCCATAAAAATCCTTGCAAAAAACGGTAAAAAAGCGACCGCTTGTTTTTGAATA
GTTTTAAGTTTACGAATAGGAAATCGTTTCGTCAAGAAATTTTAGACATCTAAACGTCTA
GATTTTTAAATGGCTAAATTGATTATTGTATTACTATGGGCACTTATGCTGTCGGAAAAT
CATTTTGGGATATAGAATTACTCATCCTTAGGAATAACCACAGCAGGATCCACTTTCCCT
TCAAAACCATCAATCAATTTTTTTAGCCCATAATCTTCCTTGTCTGAATGAGGGCTGAAT
AAATCGACTTCTGTATTCAATTTAGGATTACTAATTCCCACCCATTTTGCAATACCATCG
GTAAAGTTTAAGCCAGATTTCATCGCTTTATAGACTTTTCTATCGGTATCATCACTAGAT
ATTTTAAAGAGCGGAACATCAAAGTGTAGCTTACTTTTGCCACTGCTGTTGTGGATTGCA
ATGTCATTTTCAGTGATATGGTGAGCTAAACCGTGATCGGCAAAATAGACCATCGAAAAC
GAGCGGTTAGATTGTTGCTCATTTTTGCGAAGGGCTTCATATAAGCGTTTTAACACTTCG
TCGGTTTTTTTGATGGACGATACATAGCAGTTTACGTTGAAATACTTTTTGCCTATTTTT
TCATCATCAAATATTTTAGGGTAATCAGTTAAACGATCACAGCTGATGGGGTGTGAGCCA
TATAAATGCACCACAACAAAACGTTTGCTATGAGTTTTTTGTTCAATAATGTGTTCAAAT
TTAGGTAATAAATCAAAGTCACTGATATTTTGATGGAAAGAGTCTCCTGATTTTAAGAAT
AATTTTTCATCACTTTTGTTAGCAAGAGAAGAAACTGGCGTATCAAAAGTGCCTAGATAG
CCTTGATTTGACAGCCAGTAGGTTTTAATCCCTGCGGATTTAATCAAATCTATCATACCA
AGGCTATATTCCCCTTCCCACTTTTCAGTATCAGGCTTAGTGAGCATTAATTTTAATGAA
GCAATGGTATTTGTTCCACCAGCGGTCAGCCCATCAATTAAAATGCCGTTGGCACTGCTC
ATAAACGGCGTATTTTCAGCAGGGTAGCCATAGGCGTGGTGATAATCTTTTCTAGCACTT
TCGCCGATCACTAAAATGTAATCATCGTAACGGCTTTCCGCATTGAGTTGCGACGTTCCC
CATTCACTTTGAATGGACATACTATTCAAGCGGTCTAATTCTGCTTTTACTTTACTAATT
GCACTACTTCCTTCTTGTAGAAATTTGAAGGGCGGAGTAGAGATAAAAACTAATGCAATC
CCTAAGGCAAGAAAGGTTTTATTTTTGTGGAACTGAATTTGCCATTTTTGGCTAATAAAA
CGAAAACCTAACAGTAATATAAAAATGCCAGTACAAGCAACAAAGTTAATCAGGGGGATT
TGGCTGAAAAACTCTTTGCTTTCTTGTATATCTGTGGCAAAAACCGAAGCAACGTATTGG
TACGATGGTGGGCCAAAGGTCAAGCCAACTGGCGTGTAAAGGGCGTATAAAGTGACAATC
GGCAAAAGCAGATAAAAGAACGCTTTTTTAGAGGCATTAGCAAATAAAATAACGAGAACC
AGCAGTAGCACATTGCTGATTTCAGGAGTAGGAAAAAAGCCTGAGCCAAGTAACATTAGG
TAACTTGCTAAATAAGATAAACCAAAACTAATGAGAGTAGCGAGTATCTTTGTTATATTC
ATTATGAGCAAAACGAAAATAAAGGGATAGCGATTTTACCGAAAATAAAGTGGAAATTCT
ATCCGCCTGCCTACTTTGATCTGTCATTAAGATAATCTATAATATTTCGATTTTTTTCCC
CAACCGTTACACAGAGGTCAAAATGAGCAATCCTATTTATAAACGTATTTTGTTAAAGTT
AAGTGGTGAAGCATTACAAGGTGAAGAAGGTTTTGGTATTGACCCATCTATCTTAGATAG
AATGGCATTAGAGATCAAAGAATTGCTTGCAATGGGTGTCGAAGTCGGCGTAGTTCTTGG
GGGCGGTAACTTATTCCGTGGTGCTAAACTTGCTAAAGCGGGTATGAACCGTGTTGTCGG
CGACCATATGGGTATGCTTGCAACCGTAATGAACGGTTTAGCAATGCGTGACGCCTTACA
CCGTGCTGATGTCAATGCAAAATTAATGTCTGCATTCCAGTTAAACGGTATTTGTGATAC
TTACAACTGGTCGGAAGCTATCAAAATGTTACGCGAAAAACGTGTCGTGATTTTCTCAGC
AGGTACAGGTAGCCCGTTCTTTACTACAGACTCTGCAGCTTGCTTGCGTGGTATTGAAAT
TGAAGCTGATGTTGTCTTAAAAGCAACTAAAGTAGATGGTGTGTATGATTGCGATCCTGC
AAAAAATCCAGATGCAAAACTTTATCAACATTTAAGCTATGCTGAAGTTATTGAAAAAGA
ATTGCAAGTGATGGATTTAGCTGCATTCACTCTTGCCCGTGACCATAATATGCCAATTCG
TGTATTTAATATGGGTAAAGCTGGTGCGTTGAAACAAGTTGTGACGGGTACAACGGAAGG
TACGACGATTGCTTAATTAACGCTATTCAACGAATTAATCCAACTTAACTATTTATTTAA
GTTGGATTTTTTATTCTTTACTTTGCCATTTCAAATTCAATTAACATCATGAGAATATGG
ATTACTTTAATATGTATCTCTTGAATACGATCAGCATAACGAAAATGAGGTACACGAATC
TCAATATCAGCTAGTTCTGCTATTTTTCCTCCATCCTTGCCTGTCATTGCAATAATTTTC
ATTCCTTTGGCTTTTGCAGCTATGATTGCATTAATAACATTTTTAGAATTTCCTGATGTT
GATAAGCAAAACAAGATATCTCCTTTTTGTCCGATTGCCTCAACATAACGAGAAAAGACA
TATTCATATCCAAAGTCATTGCTTACGCAGCTTAAATGGCTTGGATCTGAGATTGCTATG
GCTGGATATCCTGGTCTATTTTCACGATAACGTCCAGTTAACTCTTCAGCAAAATGCATA
GCATCACAGTGTGAGCCACCATTCCCACAGGAAAGTATTTTTCCCCCGTTCTTAAAACTA
TCAGTAATCAGTAAAGCTGCTTCTTGAATTAGTTTAAGATTATGTTGGTCATTAATAAAG
TCATTTAATACTTGTTGCGCTTCTTGTAATTCTATTAAAATTTGTTGTTGGTACATAAGG
ATTCCCTCTTGTGATGAGTTAAGTCAAATAAGTCTACCACAAACCCTATAAACTTAGTAC
TAGGAAAATAGAATGAAATTGGGTAAAATCAATAGGTTTATGTTATTCAATCAAAGGAAA
ATACTATGATTAATGAAATTAAGAAAGATACTCAAGAACGAATGGAAAAAAGCCTTGAGG
CCTTAAAAGGACATATTTCTAAAATCCGTACAGGTAGAGCTCAGCCTAGTTTATTAGATG
CTATTCAAGTGGAATATTACGGGTCCGCAACACCATTACGTCAATTAGCTAATGTTGTCG
CAGAAGATGCTCGTACATTAGCAGTCACTGTATTTGATCGTTCGTTGATTAGTGCGGTAG
AAAAGGCGATTTTAACTTCGGATTTAGGGTTAAATCCTTCTTCGGCTGGAACTACTATTC
GTGTTCCTCTTCCTCCATTAACGGAAGAACGTCGTCGAGATTTAATTAAAATTGTAAAAG
GTGAGGGAGAACAAGGTAAAGTTTCAATTAGAAATATTCGCCGTGATGCAAATGATAAAA
TTAAAACTTTAGAGAAAGAAAAACAGATTAGTGAGAATGATGAGCGTAAAGCTCAAGATG
ATATCCAAAAGATTACAGATATTTATATCAAAAAAGTGGATGAGATTTTAGCAGACAAAG
AGAAAGAATTAATGGATTTTTAACATATGAATTGGGCGGAAATTTTCCGCTCAATTTATT
CTAACTGGTAGAAGAGATTTAAGATGTGGTTATGAATTTCTTTATTGGTTTCCAATGTCT
ACATCCTATATAAATAGAGTAAAACCGTTTCATTTTAAGAGAAAAAATGATAGAAAAAAC
CTTTATTGTGGGGAAAGATGCAGCCCTTGAAGAAAGCATCGAAAGATTCCAGACTAAGTT
GAAAGAATTAGGATTTAATATTGAGGAGGCTTCTTGGCTTAATCCTGTACCAAATGTATG
GTCAGTACATATTCGTGATGTTGATTGTCCACAATGTTTTTCAAATGGTAAAGGAGCAAG
TAAGAAAGCAGCTCTTGCTTCCGCATTGGGGGAGTATTTTGAGCGTTTATCGACTAATTA
TTTTTGGGCTGATTTTTATTTAGGAAGGGAAATTGCTGAAGGTGAATTTGTTCACTATCC
AAATGAAAAATGGTTTCCTATTGAAAATGAAACGGAATTACCTGAAGGAATATTGGATCC
ATTTCTACACGACTATTTTAATCCAAATGGAGAATTGACACCAGAATTTCTGGTAGATCT
ACAGTCTAGCAATTCAGAACGAGGAATAGTTGCATTACCTTATATTCGTCAGTCTGATGG
TCATACTGTATATATTCCACAAAGCATTATTGGAAATTTATTTGTATCTAACGGGATGTC
AGCTGGCAACACTAAGAATGAAGCCAGAGTGCAGGGACTATCGGAAGTATTTGAACGCTT
TATCAAAAATCGTATTATCACTGAGGCAATCAGCTTGCCTGAAATTCCGCAGTGTATTAT
TGATGGTTATCCGACGATTAAACGTTCGATTGAGCAATTGGAGCAAGAAGGGTTTCCGAT
TCTCTGCTATGATGCTTCATTAGGTGGCGAATTTCCAGTTATCTGTGTAGTTTTACTTAA
TCCTAGGAATGGTACGTGTTTTGCTTCTTTTGGTGCTCATCCTAATTTCCAAGTCGCATT
TGAGCGTACGGTAACTGAGCTTTTGCAGGGGCGTAGTTTAAAAGATTTGGATGTGTTTTC
TCCACCATCATTTAATAATGATGATGTGGCAGATTATGCGAATTTGGAAACTCATTTTAT
TGATTCAAGTGGTCAGATTTCATGGGATCTTTTTAAATCAGAACCAGATTATAAATTTAC
TCACTGGGATTTTTCAGGCACAACAGAGCAGGAATTTGCTAATTTGATGGAAATTTTCAG
CCAGTATAAGCAAGAGGTTTATATTATGGACTATGAACATTTAGGTGTATACGCTTGCCG
TATAATTGCTCCTGGAATGTCTAATATTTATCCTCCTGACGATTTGATCTATGCGAATAA
TAATATGGGAATGGAATGGCGTGAAATGTTGCTTGATTTACCCTATTTCCATCATGAGAA
AGAAATTTATCAAGAGCTATTGGACGTGCTGGATGAGCAAGGTATTGATGATATGACACG
GGTACGTGAATTTATTGGAGTGGTAGCTGAAAAAGGAAGCGCACTACAAACTTTACGTAT
TGGTGAATTAAAATCTATGCTTCATTTGGCTTTAGGAAATCTTGAAGAGGCATTAGATTG
GGCAACTTGGACAGTTAATATGAATGCTTCCGTATTTTCAGCAGAAAGAAACAATTACTA
TCGTTGTTTAATTAGTGTAATTGAATTATTTTTGGATGAGGATAGGGAACCTGAGCAGTA
TAGAATGATATTTAACAGAATGTATGGGAAAGATGCTGTAGATTTTGTTTGGAATATAAT
GCAGGGAGAAAATCCGTTCCATGGTTTAATTGGTTCTGATGAAACTTTGAGGAATATGTC
AGCTCATCAAAAATTACTAGATGCATACCATAAGCTACAAAAAGTAAAATAATAGAAATT
ACATTGATAAATGTAGTGTGATAAAAACGCCTATGAATAGATTCTATTTATAGGCGTTTG
ACTTTCTATTTCATTCTAGTATCTAAGGATGATGTTGGGATAAATTTAGTATCCTATCTT
TCATACAATGAGCTATTTCTGTTAAATATTTTTCTTAAAAAGAGGAAAATATCTTTATTG
AGGACTTAAATTGCAAAACCAAAGGCATAGAATGCAACTAATGCAATAGCAATAGCTACT
GTACCAACGTTCAATTTGTTAAATTCGCCTGAAATGGTACGTCCAATCACTAAGGTTGCA
AAACCTAACATAATACCTGTTACGATATTTGCAGTTAAAACAATAAACACAGCACAAACT
AAGCCTGACATTGCACCGATAAAGTCATCAAAGTCTAATTTAGACACATTGCTCAACATT
AATAAACCAACGTACATTAATGCAGGGGCAGTAGCATAACCTGGAACTAAAAATGCGAGT
GGTTGGAAGAAAAGCATTAATAAGAACAACACGCCAACAACGACCGCAGTCAAACCTGTT
TTACCACCAACAGCTGTTCCTGCTGCTGATTCAATATATACTGCTGCAGGCGCGGTACCA
AATAAACCTGAAAGTACACTACTTAATGAATCTGAAGTAAGTGCTTTATCACCGTTGATA
ATTTGCCCATCTTTATCTAATAAATTTGCTTGACCTGCTACAGCACGAATGGTACCTGTT
GCGTCAAAAATGGCAGTCATTACTAAGGCAAAGACCACAGGTAAAATGGCTGCATTCAAT
GCACCGACAATATCTAAATTTAAGAATTGAGAATTTTCACCAAAGGTCGGTAATTTGAAT
ACTTCACCGCCAAATTTTACATTCGGATCGAAAATTAAACCGATGATTGTAATTGCAATG
ATAACCCAAAGAATAGAACCTTTAATTTGTAAACGCTCTAAACCAATGATAGCAGCTAAA
CCAACTAAAGACATCATTACAGGAAAAGAAGTGAACTCACCCATTTTTACCGGTAAACCC
GCTTGGTTGCTGACAACTAAACCAACGCCACTTGCTGCAATCAATAAAAGGAATAAGCCG
ATTCCAATTCCAGCGCCGTGAGCAATACTAGATGGCAGATTACGCAAAATCCACGCACGG
ATACCTGTTACAGAAACAATGGTAAATAAAACACCCATAAGGAAGATTGCACCTAATGCA
ACAGGAATACTAATGCCTTGACCTAGCACTAAACTGAATGCAGTAAAAGCTGTTAATGAG
ATAGCACAACCAATCGCCATTGGAGCATTTGCCCATAAGCCAATGAGGATTGAACCTAAA
CCAGCAACCAAACAGGTTGCAATAAATACTGAATCAGCAGGAAAGCCAGCCGCACTTAAC
ATATTTGGCACAACGATAACGGAGTAAACCATTGCCAGGAAAGTAGTTAAACCAGCAATA
ACCTCTTGACGAACGTTAGAACCACGTTCTGCCAGTTGAAAACGAGAAAGAAGAGACATA
ATGGAAAAAACCTCAAGAAATATATAGTATGATTAAAGGGTCGAGGATTCTACACAAAGA
TAAACCAAAAAGCAATCGTTTGCGCTGCCAGTGTTGAAAATATTTAGGTTGAGTGCTATA
AGAAACATATAGGTTATCTAATGTATTTAAAGTGCAAAAATAAGAGCATTAGCGTTTATT
AATATCTCCTAATAAGCCTGCATAATGGATCGTTTTAGGGCTCGATTCTAATGCAATTTT
GAGAGCCATTGTCAATGGAACAGAAAGTAGCATTCCTACTGTACCGAGTAACCATCCCCA
GAAAAGTAGTGACAAGAATACAATGAGAGTTGAGAGACCAAGGGTTCTCCCCATCATTCT
AGGTTCTAGAATATTGCTAATTACCATATTGATTGCAATGATACCGACGGATACTCCCAA
TCCAACAGAAAAACCATTCAATAGAAATGCTTGTACAGCAATAGGTACACCAGCAATGAT
TGAACCTATGTTTGGAATATAGTTGAGTAGGAAGCTTAATGTGCCCCATAATACAGCATA
TTGTACATCAGCTATTTCAAGTAACACCCAAATAGATATCCCTGTAAGCAGGCTTACAAT
CGTTTTTATGCCAAGATAGCTAATAACTCCCTGTAATACTCGGTTGATATGGCTTTCTTC
CGATTCCACATCTTTATTGCCTCTAAGAGCCACGATAAGTTTATGTTTAGCGGTTGGGGC
CTCAAATAACATGAACACAACGACTAATAAGAGTACAAAAATATTTGTAACAACGCCTGA
GAAGCTAAGTAATAAGCGACTAACAAAGTTCATAATAATGCTTGGGTCTAGCTGTTCTTG
GATCTGTTCACGAGATATTGAAACCGGGATATTCCAGTTATCAACAAGGAGCATTGCGGC
AGCAATACGTTCAGATAGAAGAATTTTGTATTGTGGAATTGATGCTGTAAATTCTTGTAC
TGTACTGTTGATTAGTCCTGCCAGAAAAAAGAATCCAAGTAAAAATAAAATAAAGAGTAT
AGTGATTGCCAGCCACAAAGGGACTTTATGAGAGGTTAGATATTTGATAATAGGAGAACA
AATAATTGCAATAAAAAGAGATAATAAGAAAGGAATAACGATCTCAACGGATAATTTAAT
ACCCGCCAAAATAATTACAAGAGCAGCAGTAGCTACCAGAATCTGAGTTAAAGAAGAATT
TTGTTCCATATCTACGAGAATATATTGCTATGTGATTGAGTGATGGTATATCAAATGTTT
GTATTTTTAGATCCAACTATGTTAATAGCTAGTGATTACTTCTTTCAACAACTCCACCGC
CAAGAACGCTAAGCTAAAACGCTGTTCATCAGCCACTGCCCAGAATTGTAGTGCGTTTTC
ATTTTTATTGAGTAGTTGGCTAATTTGTAAGAGATTTACCTCTTCATCTTCGCCATTTTT
AACAGGGGTAATTACATTGTCAGAGTTAAATTTTACCCACGCTTGTTGTTGCCACTGCTC
ACTTAATGCGGTGGCATCTAAAGCATACTCAGATTGCACGCTGATCATCTGTGAAATGCC
ATAGAAAACAGGCACTTGCACGGAATGGAAAGTCACACTAGCGGTTAGATTTGGCAGAAC
TTTTGCAAGTTGTAACTCGAAGGCACGAGAGAACGGCAGGTGTTTTTCATCACCTTGCAC
ATTTGCAGGCACGGCATCAAACGCCACACGTGGTTTTTCATCATCAAGGGGAATACCGTT
TAACAACTGGGCGGTTTGTCCTGCTAACTCACGCACTTTTTCATCACCAAAATACGCCGA
TGGCAACAGTGATGTGACAAAAATATGTTGAATAGGCTGGTCCAACAACGGTTTTAAGGC
AAGTGCTAATTGGCTGATTTGTGGATTTGCTAAAGCAACAATATTTCGCTCACGCATATT
AGCGATCATTTCGTTGTTTACACTTGGCACAATCACAGGCACATTGCCGATTAATGCAGA
AATGCCGTAAAGATCTAAAATCACACAGCCTGCTTGTACCGCTTGAGCCAGCAATTCTGC
ATTTGCCATTTTGCCTGCAAAGAGAACGTGACTAAATTGCGACCAATCGACATCTTCAAC
AGCGATTTGCTCAACAGCTTTTGCACCGAAACGCAGAGAATGTTCTTCACCAAAACTTTC
CAATTCAACGGCTGAAATTTGTTCAAAATCTAAACTACTTTGTTCTAAGGCTTCTAATAA
TTTCTCGGCTAATAAAAAATCTGCTGCAATTGCTAAACGAATGTTTGCCATTTTGTTTCT
CTCTCGTCAAAATAAAGACTAATTTTACTCTTTTTTATCGCGATTGCGAAAGGAAAAATA
GACCTCAGATATTGATTTTTGAATCTCATTATATGTCGTGAATCTTTGATATGTATCATT
ATGAAATTTATCATTATTTCAACCACTTATCTTCATCTTGCTTACGCTCAAATTCCGCTT
CAAAAGTCGTATTATTTTGAGAGGAAGTCCTGTTCATTGAACCAAAGGACATAAATTTCA
CACGGCTTGCAAAGAGTTTCATAAAAATTGCCTGTAGCAATTGGCGAGTGATGGGCAAAA
GAAGTAGCAAAGCGACAATATCACTTAGAAAACCTGGAATAATCAACAATACCCCTGCGA
TTGCAAAAAAGATCGAAGAGGTGACCGCTTGTGCCGGGATCTTTCCTTGTGCGATCTCTT
GGCGGATCTGCATTATGGTCATTATTCCTCTTAATTTCACTAACCACAAACCGACCGCAG
AAATAGTGATCATTAATAAAATCAAGGGTAAAACCCCGATAGCAGAGCCGACGCTTACTA
ACAGAGAGATTTCAATGTAGATGTATAAAAATAGCCCAGCTAAAAAGAGAAGTAATGGCA
TAGAAATTTCCTTATAGAAGTTAATCGCCGATTAGATAGTGATAATTTGAACATTTTCAA
CCCTAGCCCCCCACAACTCAAGTAAATTTAATCTATTTAAAGCTAATCGTTTGCTTTTTT
CATCTAGAGATAAAAAATTCATTTGTTTTATGCAAAAAATATGCTATTTATATAGCCATT
CAGCTTTTATTGATAAATGAAAATGACATTACGTTCTCTTGTTAGCCTGATTATTATTAA
CCTCGTGGTGATTATTATCACCGCGGGGGTTAAGTTGGCTCGCAATTAGAATTGTATAAT
GAGATCCACAAACCCTCGCTAGTTTTAGTGAGGGTTTTTTTATTGTATAAAAGCCTTAAC
TAAATAGCGACACAACATTAAAAGGTAATTTATGAACGGTGCAAATTTGGTCGTTGAGTG
TTTGAAAGCTCACGGCGTCACTTCTCTTTTTGGCTATCCAGGTGGGGCAATTATGCCTGT
CTATGATGCGATTTACGATTCAGGTTTAGATCATCTACTTTGCCGCAACGAGCAAGGTGC
TGCAATGGCTGCTATCGGTTATGCTCGAGCAACAGGCAAAACAGGCGTTTGTATTGCAAC
TTCAGGCCCCGGTGCAACCAACCTAGTCACAGGCTTAGGCGATGCGTTAATGGACTCTAT
TCCTATCGTGGCAATCACAGGGCAAGTGGCTTCAGCCTTTATCGGCACGGACGCTTTCCA
AGAAGCAGATGTATTAGGCTTATCCCTTGCTTGTACCAAACACAGTTTCATCGTGCAAAA
CATTGATGAACTACCTGAAATTATCGCCAAAGCATTCCAAATTGCACAAAGTGGTCGCCC
TGGTCCTGTGCTTGTTGATATTCCTAAAGATGTGCAATTCGCCCCGACATCACTTTCCCC
TATCGTCTATGAAAAAGTGGCGGCTAAGGCACAAAATCCAACCGCACTTACACAAGCCAA
AGCCCTGTTAGCTCAGGCAAAACGCCCTGTACTTTATGTCGGAGGTGGTGTAGGTATGGC
AGGTGGAGTGCAAGCGGTTAGATCTTTCCTAGATGTTGCAAATATTCCGTCTGTTTCTAC
CTTGAAAGGCTTAGGAACCATTCCACCACAACACCCACTCTATATGGAAATGATCGGTAT
GCACGGCACGAAAGCGGCTAACTATGCAGTACAAGAATGTGATTTACTCATCGCTTGTGG
GGCAAGATTTGACGACCGTGTAACAGGCAAACTTGATACCTTCGCACCGCACGCTAAAGT
TATTCATATTGATATTGATGTAGCTGAAATCAACAAGCTACGCAAAGCAGATGTAGCATT
GCAAGGAGATTTAATCGAGGCAGTGACCGCACTTACCCAACCGTTAGAGATTGAGAGCTG
GCGAGCTGATGTGCGTAAACTGAAAGCGGATTTTGACTTCAGCTATCAAGAAAATGCAGG
CGAAGGCGAAATCGACCCTTGGGCGTTGTTACACACTCTTTCACAACGTAAACCGCAAAA
TGCGATTATTACTACTGACGTTGGCCAGCACCAAATGTGGTCAGCACAGCATATGCAGCA
TTATGCCCCTGAAAACTACATCACTTCTGCTGGGTTCGCCACAATGGGATTTGGTCTGCC
AGCAGCGGCGGGTGCGGTCAAAGCTCGCCCAACGGATCCAACCATTGTGATTACGGGAGA
TGGCTCTTTTATGATGAATATTCAAGAACTCGGCTCAATCAAACGTGGCAATTTACCTGT
CAAAATTCTGTTACTCGACAACCAACGTTTAGGAATGGTTCGTCAATGGCAATCGCTCTT
TTTCCATGGTCGCCACAGTCAAACCATTTTAGATGACAACCCAGACTTTGTGATGCTAGC
TAACGCCTTTGACATTCCAGCAGAACGCATTGAAAAAGCAGGGGAAGTTTCAGCCGCATT
AGACCGCTTACTCAACAGCAAAGGAGCGTATTTATTGCACGTTTGTATCCCAGATGAAGA
AAATGTGTGGCCACTCGTTCCACCAAATGCGTGCAATACAGATATGTTAGATGAAGATAT
TGGGGTTTAAGGAGAAGAAAAATGCAACAATATCAATTCGTTATCAAAGCTAATAAACGC
CCTGAAACCCTTGAGCGTTTACTCAGAGTAATCCGCCACCGTGGGTTTGAAGTGCTATCA
CTCAATGTAGAAAATAATGGCTCGGAAATTACGTTAAATGTCACTGTTCAGAGTGAAAGA
GCGGTAGAATTATTGTTTAATCAGTTGGTGAAATTGCCGGATGTGATAACTCTCTCGTAG
ATGATATAAGGGAAAAACTATGCAGATCTTAAAACGCTTTTTCTGTTACTACTTGATTTT
ATGTTTTATGACCGCTTGTACTAAAACAGAGTATCAAAATGAAAGTGCCAAGACAGAAAC
AATCCGAGCATTTTTTATTGCTGATAATAAATTATATGTTGTCGGAGATTTGCATAGTTA
TCAATTTGAAAGCAGTAACAAGGAGAATGCTGATTATCAAGAGCGGAAAACCACCGAATT
TATTCTCGTTTTATTCAATCAGAAAAAATGAAATCTGTTACTAAAGCAGAGATTATTTAT
ATCAGAAATCAAATGAAAACACCTAATATTGAGTCTAGGGTAAAACTCACTTCTTTACAT
AATAAGAAATCATCAGAACAGTTTTATGACATTTATGGGAAGTTGGTCAAAATTGAAAAT
CAAGATGCAGTTCTGAACAAAGCCAAATTAGAACAGCCACTACAAACACAATTTATAGCA
TATTCAGAAAAAATAACTTTAGATAGTGAAGCTACTGGAATGGTTCTTGTTTGGGGTATA
GGAAGCGTGGTTTTCATTCCTCTTTACATTACTCACCGCTTGTATTGATAAATAAAATAA
CGGATTAACGTGATGGAAAGGAGGAAATTCGATAAATAACCCTTACAACAAGCGGTTTGA
TTCGGCAAAAAATGTGTAATAGACAAATTTGTTGCTAAAAAGTGGCTTAAAGCCTTATAG
TACAAGGCTTTAAGCCCTCTTTTTGAAATATGAACAAAAAACTGCCCATTTTGCCAAAGT
CTGAAAATAAAGAATATAGCAATGATTAAGCAAAAAGTCCCCGTGGGATTTCCACAGGGT
TACGAATGTGCTTTCAAGTGATTGTTTATCATATTACTATTAGAAATAGTACTTCGCGCC
AATATTTCCTTCTTTGTAATAGGATTTCATTGGGTTATTCCACAATCTATAATAAGCTAT
GTTAGCGTAAATATTGAGGTTTTCAGTAAGATAATAGCCCATACCTAAACTAGTTTTAAA
TTCATATCTTGGTAATCTCATTCCATATAATTTAGTTTCAGTGTCAGAAATAATATATTT
TCCATTTACTATATTATCCATACTGTTCTTATTATAAAGATAAGAGATGTCTAGATTTAT
ATTAAGTTTTTCAGATAATGATTGATTTAATCTTAAGCCCAATTCATATCCATAATGGGT
TTTATGATATTTATCAATACTTAATGCTAAATCTTCTTTTTCATTAATGGAATCCTGTTT
TAAACGGTTAATATGTAACGCAACATATGGATTAAATCTTAATTTTTCATATTGTAGATT
TAATCCGGTTTCATTATAAAAAGAATAATTTTGTAATTTTAAATCAGCTTTAATTGTCTG
TGTGCCATTAGGCAATAACAATGTTCTATCTAATTTCCCTTTAATATCAGTAAAACTGAT
TTGGCTGAGATAATACCATTTATTCCAATCATATTTTCCGTATAAGGCGAAACTGTGTTG
TTTTAAATCTACTTTTCCAACTTGTTGATCTTTACTAGATAAAGGAGATAATTTTTGATG
AACTCGTTGCAATCCCATACCAAATGTAAAGGCATTAAATTGCTTATCTATACCAACTAA
TTGTGAGTCTGCACTATTTTTTAAATCTGCAAATCCAAAATTATCATCCTGATAAAGTTT
TAAACTTTGTGTAGCTAATTGAGTATAAATATGATAAGGCTTAATATCTTGAATATTTGA
GAATTGCTGTTTAGCAATTTGTCTATTCAAGGTTTTAATACTATTCAGTGCTACTTGATG
TACCGCTGGATATATTTCACCACTTAAAGAATCTAGTGCGGAAGCTACCGCTTGTGGTTT
AGCGTTAATAAAAGATAATGCTGCACTTCTGAGGTTTTTATTTGTATTTCCTGAATCACT
AGCCCTATCTAAAATAAGATCTAAACTTCTCGCAGTATAGACATTTTTTAATGAACTTTC
ATTAGCTGCATTTAATACAAATTCTGTATCATTTCGTTTATAGGTTGCAATAATTTCTTT
ATTCTCATTATTGAGTTTAATTTCTTTTAAATCAATATAAGGGGTAGCACGATCCGATAT
TTTGTAATCTCCATTATAATTTTGGATAGGATTTTGAGACTCAATAATGGTTTTAGTTTG
AGGCTCTCTTTTAACCACTTCATTAATATTTTCAACATCGGCTACAATACGAGAATTTTG
TAAATTGACATTGCCTTTTACTGTTAATTTAGATTTATCTATATCAATAACCGTTCTGGC
ATTATTTGAAGTGGTATAATCCCCCTCAATAATTAATCCTTTTCCATAAACTTCCAAGGA
ACCTTTATTATCTACATTTTTTACTATTTTAACTTCTTTTTCAGTATTCACTAAATTTTT
CGTTAATAATGTTCCTTGTGATTGAATTTCTACCGCAGATTGTGTTAATTCATTTCCAAT
TACCAAAGTTCCGTTTTCGATAATTGTATTTCCACTATAAGAATTTGAACCCGTGAGATA
AAGTGTTCCAGTACCTTGTTTTTTAAATCCGGCGTCACCTTTAATATTATTGGACCAAGT
ATATTTAGTGCGGTCGGTATGATGTTTGTAATCTAATTTTGCTACGACGTGAGTTTTATT
ATCATTGGTTAAAAGTTTTGTATCAAATCTAGCAGGTCCGTTTAATGCTCTATCTTGATT
TAAAACACCCCAACCAACACGTTCGTTAGGTTCTTCAGTAACTTCACTTGAACCCAATTT
ATTTGCGGTGGATAATATAGTTTGGGTCACTAAATGATGATCCATCCAATCAAATTTTTC
CCAAACATTAGCCACGGCAGCAGTAACAACAGGTGTAGCAAAAGAGGTTCCCTCTGTTCG
TACTTTATCACCAAATAAGTACCACTCGCCGGGAGCTGCAATACCCCAGTTTTTGGCATC
TTTACCAATCTGACTTGCATATTCCATCACTCCACTATTTTGTGGGTTTATTGAAGTTAC
AACAATCCAGCCTTTTCTTGCTCCATCTCGTATTACAGGCACATGCCCCTCTATGGTTGC
ATATTCACTTCGTCCAGTTTTTTTATCTCTGCCATCATTACCTGATGCCCATACAAAAAT
ACTGTCTCTTTCTGCCATTTCAGCTAATTGTTTATACAGATGTAAATCTGATAATTGTTT
CCACCCTTTTCCATTTACACTGTCTCTATGTGGATTATTACCATAAGAGTTGTTAAAAAT
CCTCACGCCATGTCTGTATGCTTCATCATAATGCTGATTAGATGCACTTACAGCTTCCAT
ATAAGCGGATTTTGCAGTATAAGCATAAAGCGTAGCATTTTTGTTTTTCTGATCGATAAC
ACCAGCAACCATCGTACCATGAGAGCTTTTATGTCCATTTGCACGTGTATATAAACCAGC
ATTTAAGATAATGCGATCTGAGCCATTTTCAAATTTAAAGGCATTTCCAAGATCATCACG
CACATTATAATCCATATCCACAATCCCAATTTTATTAGTGAATTTAGATTGTTGTTGTGT
ATTTTCATAATTATTTTTATCTAATTTCTCAACTTCAGGTTTAGCCCAAGGCTGATTATC
CACAGGATTTATTGATGAATTAGATTGCGTAGAAGGATTATTTTCTGGAGTTGTAGATTC
TGAATTATTATTTAAATTTAAAGTAACATCATTATTTTCTACCGAATTATTTCCAGATAC
ATTATTTTCCGTATCAGTATTTTTATTATCATCACTATTTCCAGCAGATAAATTATTATT
TTCTGGAATTATTGTAGTTAAATCTTGATTGAAAGAAGGCGAATCCTCTGAACTGTTTTC
TTTGCCGGTTTCATTATTTTCTTGATTTATATTTTCTCCAGAAGAATTATCATTATGAGT
AATATTATTTGTTGGATCATTATTACTCGATATTTCATTATTAGTCGGTTCATTATTTAT
TGGTATTTCATTACTGTTAGTTTGGGTTTCTGGAGCAGTTTGAATTTCAGAGCTTTGAGA
TTCTTTTTCCTCTTCAGCCTTTTCTTCGGCTTCAGGCTGTTCTTCAACTTTCGGCAATTC
ATCAGCTTGAGGATCTTCTTCTGCTTGTGAATTTTCCTCTGTTTGTGGATTTTCCTCTTC
TCTAGGCGGTTGTTTTTCAGTTTCTGTTTGTGGTTGTTCTTGATGTTCTACTTTTGGCTC
TTCTACGACTTCTTCTTTTCTATCCTCTTTTGCTACTTCTTGCTTATCTGTCGTCTCTGC
TGTAGCTTGTTCATTGTTAGTATTTTCCGTACTAGGTTTATCTGTAGAATTTGGACTGTC
CGAAGTTGTTGGATCGTTCGAAGTTGTTTGATTGTCTGAAATGATTGGTTCATTTGAAGT
TGTTGAACTTTCAGCAGAACTTGGGCTGTCGGCCTTAGGCTCATCAGATGGTTTTTGACT
ATCAGAAGTCGCTGAATTTGAACTATCTGTAGGCATTGAATTATCTGGAGCAGCTGGCAG
ATTTGGAGTTATCGAAGTATTTGATAAAACAGAATCGTTAGATGTATTTAAATGATGATT
AGTATTGGAAGAATGAGACGTAAGTGCATTATGATTGTCTGTCTGTCTGTCTGTCTGTCT
GTCTGTCTGTCTGTCTGTCTGTCTGTCTGTCAGGGAGTTTATTAAATCCATTATTTGTAG
TTCCACTACTTTCAGCACTAAAATGGCTACCTATCGACGAATTAACTGGATTTTGTTCTT
TATTATGTTGGGGAGAATTTCCGCCAGTGCCATCTTTCTTACAAGAAGAGAGCAACACAG
CAGAAGATAAAAGCATAGTAGATAATATTGATTTTTTGATGTTCATAATTTGTATCCCTT
ATTTAAAAAATTTATTTTATGAAACTTGGGTGGAGTAATTTCTCGCTTTAATACTCTTTA
TGAAGATCGTAATTAATTTTTATGTAGGTGAGCATTAACGGATAGTGAAGATTACTTTGC
ACCAGTCCTTATCAGAACTATTTTATCTGAAAAATTCATTTTTCAAAAGATAATGTGTTA
TTAGTTATTTATAACTTTTAGAAATAAGAGAAACACCAGAAATAGCGTTGAAAAATCCCT
ATCTCCCCAAATCTTAACTACACAATTCCCCCCTTTTCCGCTACAATCCCAATGATTTTT
TGCTATATTTTAGAGAGATTTAGAATGTCAAATCCAAAAAGAAAAATACTGGTCACTTGT
GCTTTGCCTTATGCTAACGGAGCGATCCATTTAGGACATATGCTTGAACATATTCAAGCG
GATATTTGGGTGCGTTTTCAGCGTATGCGTGGCAACGAAATTCACTTTGTCTGTGCTGAT
GACGCTCACGGCACGCCGATTATGTTGAATGCGGATAAACTCGGCATTACCCCTGAACAG
TTAATCGAAAAAGCCAAAGCTGATCACATTGCTGATTTTGCTGGCTTTAATATCAGTTTC
GATAACTATCATTCCACCCACAGCGAAGAAAACCGTGAATACACTTCTGCCATCTATAAA
AAATTAAAAGCGAATGGTTTTATCAAAAGCAAGGTGATCTCGCAGTTGTTCGATCCTGAA
AAAAATATGTTCTTGCCTGATCGCTTTGTGAAAGGCACTTGCCCGAAATGTAAAGCGGAA
GATCAGTACGGCGATAACTGTGAAGTCTGTGCTTCTACTTATAGCCCGATGGATTTAATC
AATCCACGTTCGGTAGTGTCAGGCTCTACCCCTGTGGTAAAACAGTCGGAACACTTTTTC
TTTGACCTACCAAGCTTTGAAGAAATGCTGAAAGCGTGGACACGTTCTGGCTCGCTTCAA
CCTGAAATTGCCAATAAAATGCAAGAGTGGTTTGAGAGCGGTTTACAGCAATGGGACATC
AGCCGTGATGCACCTTACTTTGGCTTTGAAATTCCAGATAGCGAAAACAAATTCTTCTAT
GTTTGGCTTGATGCCCCTATCGGCTATATGGCTTCGTTTAAAAATCTTTGCGACCGCACG
GGCTTGAACTTTGATGATTTCTGGAAAAAAGAGAGTGATGCCGAGTTATATCATTTTATC
GGTAAAGACATTGTTTACTTCCACAGTCTATTCTGGCCTGCGATGTTAGAAGGAAGCGAA
TACCGCAAACCAACAAACGTCTTTGCACACGGTTATGTGACGGTGGACGGGCAGAAAATG
TCTAAATCCCGTGGTACCTTCATTCAAGCCAGTACTTATTTGAAACATATCGATCCTGAA
TGTTTGCGTTATTACTATGCCGCGAAATTGAATGATCGCATTGAAGATCTCGATTTCAAT
TTAGAAGATTTTGTACAACGAGTAAACAGCGACATCGTCAATAAGTTAGTTAATTTAGCT
TCTCGTACCGCAGGTTTCATCACAAAACGCTTTGAAGGCAAACTCGCTTCAACATTAGAA
AATCAAGCGCTTTTCGATGAATTTGTTGCACAATCGGAGCAGATCGCCACTTATTTTGAA
ACGCGTGAATACAACAAAGCGATCCGTGAAATTATGGCATTAACGGATAAAGCCAATAAA
TACATTGACGACAAAGCCCCTTGGGTAATTGCCAAAGAAGAAGGCAAAGATGCCGAATTA
CAAGCGGTCTGTTCAATGGGCTTAGAGCTATTCCGTGTATTAATGAGCTATCTCAAACCA
GTATTACCAAAACTCGCAGAACGTGCCGAAGCCTTTTTACAAACGGAACTACGTTGGGAC
AACATCGGTTCGCCACTATTTGCCCATAGCATTGCACCGTTTAAATCGCTCTTCTCTCGC
TTAGAGAAAAAACAGATTGACGCTGTGATTGAAGAAACCAAAGCACTTTTCGCCGAAAGC
GTAAAAGCAGAAACTGCAAAAAAAGGAAAAGAAATGACCGCTTGTGAAACCAAAGTTGAA
CCGATTGCCCCTGAAATCACCATTGACGACTTCGCCAAACTCGATCTGCGTGTGGCAAAA
GTATTGAAATGTGAAGCTGTGCCGAAATCGGATAAATTGTTACGTTTTGAACTTGATTTA
GGCGATCACACTCGCCAAGTCTTCTCTGGTATCAAAGCGGCGTACAGCCAACCTGAAGAG
CTTGAAGGCAGATTTGTGATTATGATTGCCAACCTTGCTCCACGCAAAATGTCGTTTGGT
ATGTCGGAAGGAATGATTTTATCTGCTGGCACAGGCGGTGCAGATCTCTACTTGCTCTCT
GCTGATAGCGGCGTGACGGCTGGTATGCAGGTGAAATAAATTTACTCAGGGTGAGATTTC
TCACCCTGTCTTAACCCAATAATAAGGACAACAAGTGATCCAACAAACTCTCGCCATTAT
TAAACCCGATGCGACTAAACGTCATCTTATCGGTGAAATTTTAAGTTATATGGAAAAAAA
TGGTTTAGCGATCAAAGCATTAAAAATGCTTCACTTAACCAAAGAACAAGCGGAAGGTTT
TTATGCAGAACATCAAGGCAAAGACTTTTTTGATCCGCTCGTGGCATTTATGATTTCTGA
GCCTATCGTTGTTGCGGTGTTAGAAGGCGAAAATGCCGTGGAAAACTACCGCTTGTTAAT
AGGGGCAACCAAACCCGAAGAACGCAAACTAGGCACTATTCGCAAAATGTTTGGTTTAGG
CTACCGTGAAAACTCAGTACACGGCTCAGACTCTGAAACATCAGCAAAACGTGAAATTGC
CTATTTCTTTACGCCGAGTGAGATTGTGTAGATGAAATGCAGAGGCGAATAACATTCGCC
CTGACATTCCTGCAATCATTTTGGGGCAAATGTAATTTGCTCTTACAACCTTATTTATAG
GGGCTGATGTAGGTTGGTATACTAGCTAATCTAATACAGCCCCAAAAGTTTTGTTAAAAA
GAAGCACTGGTTGGGAAGCTGATGTGCATTTAGCCAAATTGGGGCTTGGGTTTCTTCTTC
GGGGTACTTTTTTATTGGGGCTAATCTACGTCAGCCCCTAAAGTTTTATGGTAAAAGGCT
TCAAATTACCTTTTAAAATATGAATAAAATGATCTGACCTTCAAAAGTTATACAGCTATT
CAAAGGACTGATTTCGATATTGTATCGGACTTAGTCCTTTTCGTTTGGGGTTTTGTTTTT
CTGCGAAGTAGGTACTGTGATTGATGCGAAAATGATTAAACTCAGTTACATCAGACTTAT
CATAGTTTCGGTAGAAATCGGTGTAAACAATACTGCCGGGCTTCACTTGTTCTTGAATAT
CGAACCTCTTAAGATGTAGACTGTTTTGCTTGATAAGCAATCACAGACGATGGAAATAAT
AGGCTGCGGTAGCTTTATTTACATTTATCAACTCAGCAGCTGTTCGAGCAGTGATATCTG
CTACAAACAGCTCAATAAGTTTATTTTGTTTATACTGACTTAGATAACTTTTGCTCATAG
GGCTATCTTAACCTAATAGGGATTTTAGTCGTTATCTAGGAGAGACCTATAAATTTACTA
GGAGGAAGTTTCTCACCCTGCCTTAACTTGAATATAAGGATAACCAATGATCTAAAAAAC
TCTCGCCATTATTAAACCCGAAGTGTCTAGCTCCATTCTATTAATGTAAGCGACTTACAC
CTTCGGCAAAAACAATCTCAACACCAACAGTGCGTACATTACTTTTGCTAAAGCAAAGGT
CAGGGCGAATAAGATCACGGCAAGGGATTGTTCCCATAGGGGAATAGGATCTTCAAGGCT
GGTGTATTCATCAAAAGCTAACATCAATGAAAATGAAAAAAGGCTGTAAATGAACATTAT
TACCCCTGAGAAAAAGGCAATTTGAATGATGTTACGTTGGTGATATTGCTGTTTGTAGCT
GACTAATGCAAATAGAAAAGCTGGGACGGTAAATAAGGCAAAAACAACCAACATTCCCCC
TTGGCTAAATTCGCTAAAAAGGGGTAATAGGGCAGAGCCGAGTATCTGGGTAAGTAGTGG
ATAAATCCATAAAATATGTAGGCTAGTTTTTTGCATTGAGATATTCTCTTAATAAAAATA
AGGCGGATAAGTTGCGTGCTTCGGCAAAATTAGGGTCGGCAAGCAGTTCGTCGATTTTGT
TTAATGGATAATAGATGATTTCAAGTGGCTCTGGTTCATCGCCTTCTAGCTGTGATGGAT
AGAGATCTTGAGCCACGAAAAGGTGCATTAAGCCGTACATATGGCTAGGACCGCTATACA
CTGAACGCAGTGGTTCGATTGTTTTTGCTCCAAAACCTATTTCTTCTTGTAATTCTCGAT
TTGCACTCAGTACAGGATCTTCTCCACTATCTACAATGCCTTTAGGGAAGGTGAGTTCAT
AACGTTCAGGGCCGACAGCATACTCTTTAACAAGAATCAGTTGATTATTATGAATGGGTA
ATACCATGACAGATGAACGACGTTGTGGCGTTAAACGTTCATAGGTGCGTTCTTCGCCGT
TGGAAAAACGTAAATCGACGGATTGCACTTCAAAAATGCGAGTTTTGGCAATTACTGAGA
TAGATTTGATTTCAGGGGGGGGGGGTTGACATAGCTTTTCTCATCAAAAATAATTTATTC
ATATTGTAGACTGTTAGTCCTTAACCAGCAACCAAATAAACGCTCCAAAGTAGCAATGCA
TAACGAATTCCTTTGCCTAGAGTAATTAATAATATGCTTTTCCATAAGTTGAATCGTAAC
CAACCTGCAATACCACAAAAGATATCGCCAACAATAGGAAGCCAGCTAAATAATAGAATC
CATATACCATATTTTTGGCTCAATTTAAGCGTGAGCTTGATGCTTTTATGTTGTTGGTCA
TGAAATTTAGGTTGTGGAAAAAATTGAGCGATAAAATAAGTTGTCATACTACCGAGGGAG
TTTCCTAATGTCGCTACAACGAATAATCCATACACCGTATTTTTTTGTAATAGTGTTTGC
GTTGTATAAGTGGTAAAAATCACTTCGGAATTGCCTGGTAGTATTGTTGCGCTTAAAAAG
CTGCTGACAAACATAATGAGAAGTTGATTCTCTTCGCTAAGGAAAATTCCGAGTAAAGCA
GTCAAATAATCGGTCATTTTGTAACTATTTTGTTAAATTTGTGTTTAAGTTAAGTTTTCA
AAAATTGTACTTTTTTTGAAAGATTGATATGGATCAAGAAAGAATTCTACTTTATTTATT
TTAAACGTAAAAATTATTTAATCATCAGGTTAACAGGTCTATAATTCTCAACAATTTCTA
TAATTTTTCAAATTTTCGTTTAAGGATAGTAATGTTTTCACCTGCTGAGATGGCAAAAAT
CGCCGAAGATGGCGCAGTTTATAAAGCAACCAAAAACCAATTTTATTCTTTCATTTCAGC
AATTACTGCTGGCGCTTACATTTCTATTGCTTTTGTCTTTTATGCAACTACCCAAGTTGG
GGCTGCGGATATGCCATGGGGTGTCGCTAAACTCATTGGCGGTCTTGTTTTCTCTTTAGG
CATTATTATGTGCGTGGTATTTGGAGCAGAGCTTTTTACTTCAACAACCATGACGATTGT
TGCCAAAGCAAGTAAGCGAATTACATGGGCGCAGATGTTTAAAAACTGGTTTGTTGTTTA
CGGCGGTAATTTCATCGGTGCGACCTTTATTGTGCTGTTAGTGTGGTTTAGCGGTGAAAT
TATGGCTGCAAATGGGCAGTGGGGCTTGACTATTTTAAAAACAGTCCAACATAAGATCCA
TCATACTTGGATTGAAGCATTCAGCTTGGGGATTTTCTGTAATCTGATGGTCTGTATTGC
GGTATGGATGGCGTATGCAGGTAAGAGCCTGACGGATAAAGCGTTCATTATGATTTTGCC
GATAGCAATGTTTGTGGCATCTGGATTTGAACACTGTGTGGCGAATATGTTTATGATCCC
AATGGGCGTGTTAATTCACGGCTCTGCAAGCCCTGAATTTTGGACAGCGATAGGGGTTGA
TCCTAGTCAATTCGCTGATTTAACAATGGCAAATTTTGTGGTGAAAAATTTAATTCCAGC
GACCTTAGGTAACATTGTTGGTGGTGCATTTTTCATCGGTATGGTGCAGTGGTTTTTGCA
TCTAAAAAAACATTAATTCAAAACTTGTAAGCGGTCACTTTTCGCAGTGTTTTTGCAAAA
TCGCACCGCTTGCGTTCCAATTTATTACATTAACTAACGAGGACTTAAAATGACTCAACT
AACCGAAGCTCAAAAGAAAGCGTGGGAAGGTTTTGCACCAGGTGAATGGCAAACTGATGT
AAACGTGCGTGACTTTATCCAAAAAAACTATACGCCGTATGAAGGTGATGAATCTTTCTT
AGCAGATGCAACCGAAGCAACTACAACGCTTTGGGCAGATGTGATGGAAAAAATCAAAGT
GGAAAACAAAACCCACGAACCGTATGACATTGATTGCGATATTCCATCAACCATCACTTC
ACACGCACCAGGTTATATCAACAAAGATTTAGAGAAAATAGTAGGTCTTCAAACAGATGC
ACCATTAAAACGTGCAATTATGCCGTTTGGCGGTATCAATATGGTGAAAGGCTCTTGTAA
AGTTTATCGCCGTGAATTAAATCCAGAAGTAGAGAAAATCTTTACTGAATATCGTAAAAC
CCACAACCAAGGTGTATTCGATGTTTATACTCCAGACATTTTACGTTGCCGTAAATCAGG
CGTAATTACAGGTCTTCCTGATGCTTACGGTCGTGGTCGTATTATCGGTGACTATCGTCG
TATGGCTCTTTACGGTGCTGACTTCTTAATGAAAGATAAAGTAAAACAGTTTACCTCTTT
ACAAGAGAAGTTAGAGCGTGGCGAAGATATTCAAGCGACAATCCAATTACGCGAAGAAAT
TGCAGAACAACACCGTGCTTTAGGCAAAATGAAAGAAATGGCAGCATCTTATGGCTTTGA
CATTTCAAACCCAGCAACTAACGCACAAGAAGCGGTACAATGGGTTTACTTTGCTTACCT
TGCAGCAGTGAAATCACAAAACGGTGCAGCAATGTCTTTCGGTCGTGTTTCAACCTTCTT
AGATATTTATATTGAACGTGACCTAAAAGCAGGCAAAATCACTGAAAAAGAAGCTCAAGA
ATTAATGGATCACTTAGTAATGAAACTCCGTATGGTTCGTTTCTTACGTACCCCAGAGTA
CGATCAATTATTCTCAGGCGACCCAATGTGGGCAACAGAAACTTTCGCAGGTATGGGCTT
AGATGGTCGTACATTAGTAACCAAAAACAGCTTCCGTCTATTACACACCCTTTACACAAT
GGGTCCATCACCGGAACCAAACTTAACAATCCTTTGGTCTGAAAGTTTACCGGACGGTTT
CAAACGCTATGCAGCGAAAGTGTCTATCGAAACTTCATCTGTTCAGTACGAAAATGACGA
CTTAATGCGTCCAGATTTCCAAAACGATGACTATGCGATTGCCTGCTGTGTAAGCCCGAT
GATCGTAGGTAAAATGATGCAGTTCTTCGGTGCTCGTGCAAACTTAGCGAAAACCTTACT
ATACGCAATCAATGGTGGTGTTGATGAGAAATCAGGTGACCAAGTTGGACCGAAAACTGA
GCCAATTATGTCTGAATACTTAGATTACGATGATGTAATGACCCGTTTAGACAGCTTTAT
GGACTGGTTAGCGAAACAATATGTCACAGCGTTAAACATCATTCACTTTATGCACGACAA
ATATGCTTATGAAGCAGCATTAATGGCGTTGCACGATCGTGATGTATTCCGCACAATGGC
GTGTGGTATCGCTGGTCTTTCTGTTGCAGCAGACTCACTCTCTGCAATCAAATATGCGAA
AGTAAAACCAATCCGTGGCGACATCGAAATCAAAAATAAAGCAGGCGAAGTGGTTGGCGT
AGCGAAAAACGTAGCACTTGACTTTGAAATTGAAGGTGAATACCCACAATTCGGTAACAA
CGATAACCGTGTAGATGACATTGCAGTTGATTTAGTTGAACGCTTTATGAAGAAAATTCA
GAAGCTCAAAACATACCGTAATGCAACACCAACACAGTCTGTATTAACCATTACTTCAAA
CGTGGTTTACGGTAAGAAAACAGGTAACACCCCAGACGGTCGTCGTTCAGGTGCGCCATT
CGGACCAGGTGCAAACCCAATGCACGGACGTGACCAAAAAGGTGCGGTAGCGTCATTGAC
TTCTGTGGCGAAATTACCATTTGCTTACGCGAAAGATGGTATCTCTTATACCTTCTCAAT
CGTACCAAATGCGTTAGGTAAAGATCTTGAATCTCAAAAACGTAACCTTGCAGGCTTAAT
GGACGGTTACTTCCACCACGAATCAACCATCGAAGGTGGCCAGCACTTAAACGTAAACGT
AATGAACCGTGAAATGTTATTAGATGCGATGGAAAACCCAGAGAAGTATCCACAATTAAC
AATCCGTGTTTCAGGTTACGCAGTGCGTTTCAACTCTTTAACTAAAGAGCAACAAATGGA
CGTAATTACTCGTACTTTCACACAGTCGATGTAATTTAGTTTAAACTAATTAAGCGGTCA
GATTTTGCAAAACTTTTGCAGAAACTGACCGCTTATTGTATCTTACGCATTAATTGCGAT
TAGCAGAAATGTTTAAGGACATTTGTCCTAATCGTACTTTATTTAAAGGAAAAAGAATGA
CTGTTTTAGCACGTTATCACTCTTACGAATCTTGTGGCACAGTAGATGGGCCTGGGATTC
GTTTTATTTTGTTTTTACAAGGCTGTTTAATGCGTTGTAAATATTGCCACAACCGTGACA
CTTGGGATCTTGAAGGTGGGAAAGAGATCTCCGTAGAAGATCTAATGAAGGAAGTTGTGA
CGTATAAACATTTTATGAGAGCAACGGGCGGGGGAGTAACAGCATCAGGTGGCGAAGCCG
TGTTACAAATGGAATTTGTGCGTGATTGGTTTCGTGCTTGTAAAGCTGAGGGTATTGATA
CTTGTTTAGATACAAATGGTTTTGTACGGAATTATTCAGAGCTAGTCGATGAAATGCTAG
ATGTAACCGATCTCGTTATGCTTGATTTAAAACAGCTGAACGAAGAAATTCATAAAGATT
TTATCGGTGTCTCTAATAAACGTACCTTAGACTTCGCTCGTTATTTGCATAAACGTAATC
AACGTACTTGGATCCGCTATGTGGTTGTACCAGGTTATACGGATGCCGATGAAGATATTC
ATTTATTGGGTCAGTTTATTCAAGGTATGGACAACATAGAAAAAGTCGAACTTCTGCCAT
ATCACCGTTTAGGCGCACATAAATGGAAAATCTTAGGGTTAGAATATGAATTAGAAGATG
TGATGCCACCGACGAAAGAATCGTTAGAGCATATTAAAGGTATTATTGAAAGCTATGGGC
ATACGGTGAAGTATTAGCGCTTGACCCTATCCCAAATTCTGTGTAAACACCCATTTCAAC
TTAACGGTGATCGTCTAGGCGATCACCAAAATCAATCATAAATCGATTCATCGCCAGTTT
CCAGTTCTGAATCGGCATTGTCGATTTATTATATATGCTATAAACACTTTAATAATCAGC
TATATATTTAGATATTTGCCTTCTGGTATGGGATCTAAAGGAGGAGAAATATCAATTTCT
GAATCTTCAAGTGGTTTTTCTGCTTCTTTCATATTCTCTTCATTTGACTGAGTTAAAGGC
TTATCTTGTACTCTAGGCATTATTGAAGAGTCTAAGTTCTGTTTGATATCATTAGATACT
TTGCTTGAGTCCACCACAGGATCTATTGATTCTTCATGTACTCCTATATTATTTTCTATA
TTTTGTGGTTTTTGTGTCTCTAAAACTCTAGGGATGTTTGCAATGAAGGTTTTTTCTTCT
TTATTGACAAGTTTACGCCCAATTTCTACACGAGGATCTAGCCATATTGCTACTACAGCG
TCATTAAATTCTTTGTTAAATTCTTCAGGAATAACAATATTATTTAATATGAAATATCCT
TTATCTTCTAAAGCAATGTAACTGAGAGAATCATCTTTCTTGATATTAGGTAAAATTTTA
CGCAAACGATCAACCACATTATCTTGATTTTGCAGAGTGATGCCTAAATTAGACCAAGAT
CTAGCTAAAGAAATTGCAAAATCACGCCCTTCAACGGGCTTTTGATATTTTAGAGTCAGC
ATTAATGGGCGTGTGCTATTAGTATAACTGCCAGTTTCAGAGAATAATGAAATATTATAG
ATTTTAAATGGTCCCCAGATATAGTCTACATCATTGATCTTTAGCCATTTGGCAGAGAGG
GAGGAATTAAACAGCAAAGTAGATATCAAAAAAAAGGTTAAGCGATACATAAAGTAGTAT
TTCCATTAAAAAATAGATTTATTTCTCATTATAACGTTAAATCCGTGATTAAGACATCCT
ATTATTTATCATAGAAAATAAATTATAATCCTATAAAAATGGCGTGAATGGATCCTAAAT
ATTGTTGGAAACTTATTGCGTTTTATTGAAATTGAGCAATCTAGTCTATTGAACTGTCAA
TAACTAGATTGCTTAGTTACGACTAGCCAGCTACCCACAATAATATAGCGAGAATTTGAG
GCAAGATAATTCGACAAAACATCACTAATGGATATACCGTCGCATAAGAGAGTGCTGCTG
CACCATTACCCTCTTTAATACCATTTGCAAATGCCAAAGCCGGTGGATCCGTCATTGAAC
CTGCAAGCAATCCACATAGGCTTAGATAATTCAATTTACCATAAATACGAGCAACTAACC
CTGTAACAATTAATGGAACAAAAGTAATTATTGCACCATAGCCAATCCACGCTAGACCAT
CATTACTTAATAAAGTATTCAGGAAGTTTCCACCAGCTTTCCAACCCACAACCGCAAGGA
AAAGCACGATACCAATTTCTCTTAATGCCAAGTTTGCACTTGGCGGCATAAACCAATAGA
GTTTTTTGATACTTCCTATTCTTGCTAAAATTAACGCAACTACCAACGGCCCGCCTGCTA
ATCCCAATTTTAATGCAACCGGGAAACCTGGCAGATAAATTGGAATAGAGCCTAATAACA
CCCCTAAGCCAATCCCAATGAAGATAGGCAACATTTGTACTTGTTGTAATTTTTGTTGAG
CGTTACCGATAATCGCCATCACAGCCTCAATATCTTCTTGGCGACCAACCAAGTTCAACA
CGTCACCAAATTGCAATGTCATTTGCCCGTTAGGAACTAACTCAACCCCCGCACGGTTTA
AGCGAGAAATCACTACATCGTATTTCCCTTTTAACATCAATTGGCGAATTTGTTTCCCAA
ATACTTTTTCATTGGTAACGACAGCACGTTCTGTGCGGTACATTGTGCCTTTTGTCGAAA
GTGAAACATTCACTTCTTCACCAAGAATGAGTTGCATTTTATGCAACGCAGTTTTTGTTC
CCACAAGATGCAGAATATCGCCTATTTGGATTTGGGTATGCACTTTAGGCACAAACAACT
CATCATTACGCTTAATACGAGAATAAACCACTTCGTGCAGTTCAAAATCAGGAAACTCTT
GAAGCATCAACCCATTCAAATTTGGATTTGTAATACGAACGTTCATCGTACTTAATCCAT
CTTTTTTATTGTTGGTTGCAGAATCAAACTCATCGGCTTCTTTATCCACATTAATTTTGA
AAATAATACGGATAAGCCACATCGCTAATAGAATCCCGATAATCCCGAAAGGATAGGCAA
TTGCGTACCCCATCCCCATCACAGCTGTAATGGACTCACCGCCTAATTCCGTCAGGATTT
GTTGTCCAGCACCTAATGATGGTGTATTAGTTACCGCACCAGAGAAAATACCCAATATCA
CAGGAAGAGGAACATCAAATATTTTGTGTAATAAAATCACTAAAATACCGCTTATCCCAA
CAATCATCACAGCAAAAGCATTGAGCTTTAATCCTGATTGGCGTAATGAAGCAAAGAAAC
CCGGACCAACTTGAATACCAATGGTATAAACAAAGAGAATCAGACCAAACTCTTGAATAA
AGTGCAAGGTATGAGCATCAAGTTTGACACCATATTGCGTCATAAAATGGGAAACCAGTA
TCCCACCAAATAACACACCGCCAATACCAAGGCTTACGCCCCGCACCTTAATATGCCCTA
TCCATAGCCCAATGACAGCAACTAAGGATAATAGGCTCACTGTTAATGCAATTTCGCTCA
TAAAAGCCTCACATAAAAATAAAATTGCTATAATTTTACCAAAATTTACATATAAAAAAT
CAGATCTAACTCAAAAAAACTACAATAAATATCTGTTTAAAAAGACATTTATCGCTTGTA
TCATTTTTTGTCTATATAAATTCGCTGGAATTACCTTTGAATTTGAAAGCTCTTTACGTA
CAGCTTTCATGTTAGCCTTCTTCTCATCTATCGGCTTATCCGCAGATTTTTCCCGTTTGA
AACAAGGTGGAATCCCACTTGTCATTTTCCTCGTTATCGTGAGTATATTTATCCTTGTTC
AAAATGGTGTTGGAGTTGGTTTAGCTATGCTACTTGGTATTGATCCACTTGTTGGTTTAA
TTACAGGTTCTATTACTTTAACTGGCGGACACGGCACAGGTGCAACTTGGGCAACGGTTT
TTGCAGAGAAACATGGGCTTGCAGGTGCAATGGAAATGGCAATGGCAATGGCATCTGCTA
CATTTGGTTTAGTGGCTGGAGGTTTAGTCGGTGGTCCATTAGCTCGACGTCTTATCAACA
AAATGAAAATTACCCCATCTAAACACAATGTAAAAGTTGAAAGCGTAGAAGCAAAATATG
CTGACGATACATTTGAAGATGCTGACAATGTACGCTTAATCACAGCAACATCAACGATCG
AAACAATGGCATTATTTGCAGCGTGTCTAGCATTCTCATCAGTTATGGTTAAAGTATTCC
CTGATTCAGGTTTACCGCAGTTCGTATGGGCCTTAGGTTTTGGTGTGGTATTAAGAAACG
TATTAACGTTAGTGTTTAAATTTGATATGTTTGACCGTGCTATTGACGTATTTGGTAACG
CATCATTAAGCTTATTCTTAGCAATTGCATTAATGAGCATTAAACTTTGGGAATTAGCAG
ACCTTGCTGGCTCAATGTTACCTATCCTTATTGCTCAAACCATAGTTATGGTACTTTATG
CATATTTTGTGACCTTTAGAGTAATGGGAAGTAATTACGATTCAGCCATTCTTGCAGCAG
GTCACAGCGGTTTTGGCTTAGGCGCAACTGCAACTGCGGTCGCGAACATGCAATCTGTCA
CAGAAACTTTTGGACCATCACATAAAGCATTCTTAATCATACCGCTTGTAGGTGCATTCT
TTGTGGATGTGGTTAACTTAGGTGTAATTACAGCATTTATGAATTATTTAACTAGCTAAA
ATAGCATAGAAATCAGAGTGGTTGCTAAAATTATATAGCAACCTTTGTAGTCATGATTGT
TAGTCTATTATTATCAATAAAGAGCCAGCTTAATATTTCAGTATGAGCTTAGCTCTTCAA
GAGCCAGCAATTAGATTATTTATGGAAAAAACTTAATAGAGGCTCTGGGTTCTGAATATA
CTCAGATAGTTCTTTTTTACTAGGATAACCAATATAAGGAATTTGTCCTAGTAATGGAGC
ATTGATTTTTTTGCTAAGGAGTTCAATTAATTCAGCGTAGTGACGTAGCCCAGGATTTAC
TCGATTTGCAATCCATCCGATAAGATTAACCCCACTTTGTTGAATCGCATCCGCTGTTAA
AAGTGCATGGTTAGCGCAACCCTCTTTTATTCCCACAACAAGTACGACTGGCATTCTATT
TTTCTTAACCCAATCAGCAAAACTTAGGTCTTTATTAATAGGTGTTAACCAGCCATACGT
GCCTTCAACAAGAACATTTGCATATTGTCGGTGTAAACGTTGAAGATCGTGATCCAGTTT
ATTAACAGAAATATGACGTACTGCGTCTAGCGCTGCAAATACTGGCGTACTAGAATGGAT
AAAAGAATAGCTATTAATTTCTCTGTATTTTACAGGACAAGGGCAGCTGTTCTGTATAAT
GAGGACATCACTATTGTCTTCACAGGCATAATCATCTTGATTGGGTTCTGTGGGTAAAGA
ATCATCGCCACCACACGCAATAGGCTTATAACCGACAATGGGAATTTCATATTTAGATAT
TGTTTGTAATAGAGCCCTTGTAACGATAGTTTTTCCTACATTTGTATCTGTGCCTGCAAT
AAATAAACAAGACATTGTATTTTCCTGTTAATGATAAGTTAAAAAAATTTTTCAAATTCT
AATCTGAAATTAAATTTAATATAATGTTTTCGATCAAATTTTCTGATAATAAAGACAATA
TGTTCTAAGAAAAATGTAGTTAAAGAGAATTTAAGAGGGGATTCCCTCCTCTTAAATTCA
ATAATATATGAATACTAGGATTTTAGTAAACCAGAGGAGCCTTCTGAATAATCTTTAGGT
TGGTCATCTTCAGATTTAGGTTTATTTTCAATTTTAGGTTGTTGGAAAAATTCAATTTTT
GCCGATTCAGCAGGCAATAATTTTTCAGACCCTTGTGCTAAATGCGTATAAAGTTTTTTG
TAGTCTTCAGCAAGTGTTGCAAGTAGAGCTGCAGATTGTTCAAAGTGTTGTTCTAATTGC
TGTTTTTGCTCGTCCATTTTCTTAGCAGTATCTTTTAAATCAGCCTCTAGTTGTAGTTGT
TTTTTCACATTGCTATTTGTCGCACGAACAACAACATAACTGATGATACAACCTATGATA
AATGCTGCAATAATTGCAGTCCATACGTTACCAGACCATTGTTCCATAGTTCACTCCTTT
ACAGTTAGTTAGCTTGATGTAGCTGTTTTTTATCATTTTCTCAATTTGATGAGAAGTAAA
ACCTATAAAAATTTGTTGGAATTTTGAAATATACCGCAAAAACCACTCTTTCTTAAAAAA
GAATTAGATCTTTAGTAAATAAATCTGTATAATTTTGCCACCCTGTTTTTGCATGGTATT
CCCGCCATGTAAGTCTGGTCTGAATAGGACTCGAAGGGGTCAGATTCTACCGTATTAATA
GGTAATATCCATTAGGATATTGGGTTTAAACTTTAAATTTTGGTATTTAATTAATGAAAA
CTTTTGTAGCAAAACCAGAAACAGTTAAACGTGACTGGTATGTAGTAGATGCGACAGGTA
AAACTTTAGGTCGTTTAGCTACTGAATTAGCACATCGTCTTCGTGGTAAACACAAGGCTG
AGTACACTCCACACGTTGATACAGGTGATTACATCATCGTTATCAATGCGGAAAAAGTAG
CGGTAACAGGCAAAAAAGAAACTGATAAAATCTACTACTGGCACACTGGCTATGTAGGTG
GCATTAAAGATGCAACCTTCAAAGAAATGATTGCTCGTCGTCCAGAAGCAGTGATTGAAA
TTGCGGTTAAAGGTATGTTGCCAAAAGGTCCATTAGGCCGTGCAATGTTCCGTAAATTAA
AAGTGTATGCAGGTAACGAACACAACCACGCAGCACAACAACCACAAGTTTTAGATATCT
AATCACGGAGCATAAAAATGACAGCAGCAAATCAAAACTACGGCACAGGTCGCCGCAAAA
GCTCTTCAGCTCGTGTATTTATCAAACCGGGCAATGGTAACATCACCATTAACCAACGTT
CTTTAGAAGTTTACTTCGGTCGCGAAACAGCTCGCATGATCGTTCGTCAACCATTAGAAT
TAGTTGAGTTAACAGATAAATTAGACTTATACATCACTGTTAAAGGTGGTGGTATTTCTG
GTCAAGCAGGTGCAATCCGTCACGGTATTACTCGTGCATTGATCGAATACGACGAAACTT
TACGTCCAGCGTTACGTGCTGCGGGCTTTGTTACCCGTGATGCTCGTCGTGTTGAACGTA
AAAAAGTGGGTTTACACAAAGCACGTCGTCGTCCACAATACTCAAAACGTTAGTATTACA
ATTTTATATATCCTCTCTATTAAGAGAGGATATTTTCTATGGGCTCTTTTTAGTATGATG
TATATGTTTAGAGCATAGCATATATAGATATAGTGTTGTGTTTAGACACTACTAGAGATT
GATAAGATTAGCAACAATATATTGTCAATCTTCTCCCGTCATTCCTGATTAAAGCTCAAT
TCTTCAATCGCCTTTAAACATTTTTGTTTTCTATTCTCTGTTTCTTGTATCTTTATTGAG
AGCATATGCCTATACTCAGGGTAATGGTAATTTTGTTCAATGAGCCATGAGAGTTTTTCA
TTCAATGCACGCAACGCTTTATAGTATTCATGTAACTTCTGTTTCTTTGATAATGTATGA
ATACTCTTAGTAAATTTATATTGAGAGAAAATAGGGGAATCTGACTTTTTATCCTTGAGG
TGAATACTTTTTTGTAGAGCATCATATTGTTCAATTAAACGTTGAGTATAAACTTCAGTT
ATTTCAGGGGAAGTTGACTGCTCAATATGTGAACATGTTTCTAGTATTTCTTGTATGAAT
TCTTTGACGGAGCCATGAGTAAGTTTAAAGCAGTGGCTATAGATAGAGATTTGCAGAGAC
AAGATGGGAGAAAAGTCGTTTAATTTTGTAATGATTGTATCTGTAAAATTACCCATTTTT
TATTCTCTGTATTAAGCGTATAGATATTTTAATGTATGTACATCTCTTTTCAAATTTATT
TTTGATAAAAATAATCTTTCTATTTTTTCTAAAAATGTGATGAAACTCACATTTTTAGAA
AAAAGGTTATAAATCTTTATTTGCTATGAGTTTTTTATTTTTAAATCATATAGTTATGTG
ATTTATTGCAATAGGAGCAATATTTTAAAAAATTATCTCTGAATACTTGTTTTGGGGTGG
GGATTTATTAACTTATTGATTTTAAAGAAAATGTTTTTTTGTTTTTTTTTATGTAAGATA
TTGACACTACTCTACAAATTTGCAATCATACGCACGCAATCGGCATTTACCAAACTTACA
TGGGAAGGTAATGGCAGATATGGATCGGTTACTCTTATACCTTAATAAGAGTAATCTTAG
CTAAACTAAAAACTTAAGGTGAACATTATGAAAAAAACACTAGTAGCATTAGCAGTAGCG
GCATTTGCAGCATCAGCATCAGCTGTAACAGTTTATGAAAATGAAGGTACAAAAGTTGAT
TTTGATGGTCAATTGCGTCTTCTTTTAGAAGAACAAGCCACAAAAGAGAAAGGTCAATCT
TCAACACGTGGTCACACTAACTTAAAGAATAATAGTTCTCGTTTCGGTATTTCTATCAAA
CATAATATCAATGAGAATCTCTACGGTTTTGGTCGTTATGAGACTCGCCTTGACAGTAAT
TCTGAAAATGCTGCAGGATGGGGCGATGTTAAAACAAAATATGCTTACGTCGGTTTAGGT
GGCTATGGTCATGAAATTTCTTTTGGTAAACAAGCTGTAATCGGTGATAGCATTGGTCAA
GCTGGTTTTGATAAAGTATACGGTGTTGGTACTGGTGGAATTAAATATTCAGCAAACAAC
ACAAACAAAAAAGGTTTTGATATCCTTACTGACTCTTCTGATTCAGCAATTAACTATACC
TATACAGGCATTGAAGGTTTGACGTTAGGTGCTAACTATAATGTTGCAAATAAGCGTGAT
GAGATGGGAGAGGTAAAAGTAGATTCTGCTAAATCTGGCTTTGGTTTAGGTGCTAAATAC
ACAGCTAAGATTGCGGAAAGTCAATCTGTAACTGTGGCAGCAGGTTATACTCATGATGAC
TATAAATCTGGATCTGTTAATAAGAAAGACAAAGATGGTGTATACTTTGGTCTTAAATAT
GTCAATGCTCCATTTACTGTAGCTGTTGATGGTGGTCATGGTGTTGAAAAAACAGGTAAT
GTTAAAGAGAAAATTGACTTCGTAAGAACTGGTGCAAGATTTGATGTTACTCCAAAATCT
GGCGTGTATGGAAACTACTCTTATGGTACTTACAAAAATAAAGCTTACAAAGCAACAGCT
CATCAATTCATGTTAGGTGCAGACTATAAATTACATAAACAAGTTGTTACCTTTGTTGAA
GGTCGTTTAATCAAGAACAAAGACAGTAATAACAAAAAAGTTACTGACCAAGCACTTGGT
GTTGGTTTACGTGTATTATGGTAATCTAGATAGTTAGGTACTATAGTTAATTAGCTATGA
TTTAAGGGATAAGAGATGTAATTTCTTATCCCTTTATTATTAGTCATTTTTCTGCTTTAG
CGAGTACTTTTCTACTGCAGTTAACATTCCTCTTAATAAATTTAATTCATTGGTTTCCAA
TTCGGCTCGTTGATATAACCGGCGTAGTTTCAGCATAACTGCTTCGTTGCGAATAAAGCC
AAGTTCTTTATATAAACGTTCGGTATGGGCAAAGAAATGTTCTAAGGCTTCTGATGTCGG
GTATTCTGCAAGCGGTTGAATATCGGTTTTTTCTTGCAAATCTAGCCAAGCCATTCGGAG
TTCATAACAGGCGAGTTGTACCGCCATTGCAAGATTTAACGAGCCATAGTCGGGGTTGGT
TGGAAAGTTTAAGTGATAATGGCATTTTAATAATTCTTCATTGGTTAAGCCCACCCGTTC
TCGTCCAAATACAATCGCTACTTTACCCTGTTCAGCACGTTGAATAGCTAATTTGCCACA
TTGACGTGGTTCGACCAGTGAATTTTGTAGATGGCGTAATCTGGCACTTGTGCCAATAAC
AAGCTGGCAATCTGCGATTGCACTGTCGAAATCTGGATAAATTTGCACATTATCCAATAC
ATCTTTTGCCCCTGCGGCAAGGGCTATTGCTTGTTCGTCAATCGCTTGTTTTGGGGCGAC
AAGCCTTAGCCGGCTTAGTCCCATCGTTTTCATTGCTCGTGCAGCTGAGCCGATATTACC
GCTGTGAGAGGTTTCGATCAGGATTATTTGAATTTGATTAAGTAACATTTTTTATATCAA
TATAATAGGATAGTGTTATGCCATTTTAGCATAAAATCAAACCGCTTATTCTTGCTTTAT
GTAGCGTAAATGTTACAATTAAGATTCTTTTTTAACTTAGGAATGTGGAACAAATGAAAA
AATTGCAATTAAAAAAATGGTTTTCAAGCCTTTTTCTCCTTTCACCATTAGTCTTTGCAG
CTTCTAATGCTCAGGCTGAAGGAAAGCTGACCGTTTATTGTGGCGTGCAAAACAAGGTGT
GTGAAGATCTGACGAAGCGTTTTTCACAAAAATATAATGTGGAAACTCAGTTTATTCACG
GTGGAACAGGGACAATTTTAGGTAAGCTGAAAGCGGAAAAAGATAATCCGCAAGCGGATA
TTTGGTATGGCGGCACTATTGAGCCACATTTCCAAGCAGGGCAGATGGGGCTATTAGAAG
CCTATCGTTCACCTTTACAAGCGGAGGTTTTACCTCAATTTAAAGCATTGCAAGAGAGCG
AAGCAGGTAAATATACCTCGATTGCGTATTTGATGGTGCTTGGTTTTGGTATTAACACCG
AAAAATTAAAGCAGTTAGGGATTGATGCTCCGAAAAAATGGGCAGATTTGCTTGATCCTC
GCTTAAAAGGCGAAGTGCAATTAGCTGATCCTCGCACTTCAGGAACAATGTACACGACGA
TGATTACGCTTATTCAGTTAATGGGCGAGGAAAAAGCCTTTGAGTACTTGAAAAAATTAG
ATGGCAACATTTCTCAATATGTGAAAAGTACCTTAGTGACCTCTAACCTTTCTCGTGGAG
AGAGTGCTGTGACAGTTGGCTTTGCTCACGGCTATGCTTCAGAAAAAGAGAAAGGTGCAC
CGGTTGATTATGTGTTACCTAAAGATGGGGTAGGTTATGCTTTAGGGGCTGCAAGTATTA
TTAAAGGTGCGAGAAACCTTGATAATGCGAAATTGTTTATGGATTGGGTTCTGTCTAAAG
AGGTTCAAGAAATTCCTTGGCGTGACCACGGACTTTATCAAACACCAACCAATGTGAAAG
CAGAAGTTGCCCCACAATCACCTAAAATAGATGGGGTGAAATTGGTTGATGTGGATTATG
CCCGTTTTGGTTCAAGCGAGGAAGGGAAGCGTTTGGTAGACAAATGGCTCTTTAATATCA
AATTATCGAATTGATCTTCTTTATAGAAGGAAGGGATATTTTCATTAGAGATGAGCCCTA
GTATTCATTCTCATAGATCGGAGACTAGGGCATAAATTATCTTTTTAAGATAGAAGAGTA
TTTTTTCAGCCCTGTCCGTAAGGTACGGGGAGAACGTCAAGATAAGTAGTATGTAAAGAA
TTATAAGTTTGGATTGCAATGGGACAGTTTAGGTTTTGTAACACCAGCCATTTCACTTAA
TTCATCCATATGATTAATGGTAATATATTTACCTTGTACCGTTATGATGCCATTTTTCTG
GAATCGACCAAGCAAGCGACTGATAGTTTCAATGGTTAAACCTAAGTAATTTCCAATATC
ACCACGGGTCATTGTTAAGCGAAATTCTCTTGCTGAAAAACCGCGTGCGGCATAACGTTG
TGAAAGATTGTAAATAAACGCCGCAAGTTTCTCTTCCGCACTCATTTTAGAAAGCAACAA
AATCATCTCTTGATCGCTTTTGATTTCATGACTCATCAAACGCATAATCTGATAGCGGAT
TTTTGGCATTTTGCCAGCTAAATCATCTAAAATATCAAAAGGAATTTCGCAGATCATCGA
CGTTTCAAGAGCCTGAGCAAAACCGATATGTTTCATATCCATAATCGCATCAAAGCCAAC
TAAATCGCCCGGTAAATGGAAAGCGGTGATTTGCTCTTCACCATTTTCACTGATGGTATA
GCTTTTAATTGTACCTGAACGGATTGCGTAGATGGACTTGAGTTCATCACCTGACTGAAA
GATGATTTGTGATTTTTGCACAGGTTTCTTACGTTCAATGATATTATCTAATTGAGTTAA
TTCATGTTCATTGAGAGTAAAAGGTAAACATAATTGACTAATACTGCAATTTTGACAGTG
AATTGTGCAGGCTGTTCTTCCATTTGCTTTAAAATCAGATACAATTTTCATACGAAACCA
TCCTAAAATTTGATTTAAGGCAAATTTTAACATTTTTTTAGGGAATAATGAACAAGGTTT
ATTTAGATTTGGAGTGAAAATGGCGGCAGAGAAATTGACTAAAAAGAGATTAATTCAAAT
TATTGTGATGTTATTTGTCCTGATTTGCGCATTTTTATATCGTACTTATACGTATTCACT
AAATTAGGAATGTTGCTAAATAAATTATTTTCTACAATCTTTATAAATTGCGAGTAGAAT
ACACCATTTACTATCAATAATATTGTTTATGTCTAAAGATACTCTATTTTCAGCCCCTAT
TGAGAAATTAGGGGATTTCACTTTTGATGAATCTGTTGCGGAAGTTTTTCCAGATATGAT
TCAACGTTCTGTGCCGGGCTATTCTAATATCATTACAGCGATTGGTATGCTTGCTTCTCG
TTTTGTGACTGATCAGTCAAATGTCTATGATTTAGGTTGTTCTCGTGGGGCTGGGATTTT
ATCGATTCGGCGTAATGTGGAAAAAGCAGGAGTAAGAATTATTGGTGTGGATAATTCTGA
ACCTATGGTAGAACGCTGTCGTCGCCATTTGGAAGCCTATCATTCGGATATTCCTGTGGA
AATTTTATGTGATGATATTCGTCACGTTGAGATTAAAAATGCATCAATGGTTGTCCTAAA
TTTCACGTTGCAATTTTTGCCAAGAGAAGACAGGCTTGCTCTTTTACGTAAAATTTATCA
GGGGTTAAATCCAAATGGTGTGTTGGTGTTATCGGAAAAATTTACTTTTGAAGATAACAC
AATAAATGAACTTCTTATTGATTTGCACCACACGTTTAAACGTGCAAATGGCTATAGTGA
GCTTGAAGTAAGCCAAAAGCGTACAGCCCTTGAGAATGTGATGCGGACAGATAGTATTGA
TACACATAAAGCACGCCTAAAAGAAGCAGGTTTTTCACAAGTAGATCTGTGGTTTCAGTG
CTTTAACTTTGGTTCTATGATTACTATTAAATAATGAAATTAGTGTAGTTGAAGCAGATT
ATCAACAAATTTTGTGTCTCGCTATTTTTGTACGGGCTAAACCAGCTGAAAATTTTTGGC
AAATTCGGTAAACTACCTTTTATCATTTCCCTGAAAAGAGTTTCATCAATGGCTGAATAT
CAAAAAAATAAAGATCCTCAAAAAGATAAACAGATTGAACAGATAAACATTGCCCCTCAC
TCAATTGAAGCAGAGCAAGCGGTATTGGGTGGGATAATGCTGAGTAACGAGTACTGGGAC
AGCGTTGCTGAGCGTGTTCAGAGTACCGATTTTTACAATCACGCGCATCGTCTGATTTTT
GAAGAAATGGTTTCACTATCTCGCAATAATCAGCCTATTGATATTATCACGCTTGATCAG
GTGCTTAAGAATAAAGGCATATTGCAAGATGTGGGTGGTTTTGCCTATCTTGCTGAACTG
TCTAAAAATACCCCAAGTGCGGCGAATATTTTAGTTTATGCGGAGATTGTCAGTGAACGG
GCTATTCGTCGTGAATTGATTGCGGCGGGTAATAAAATCGCAGAAATCAGCTATAACCCT
AAGGGATTGACAGTTAAAGAAGTATTAGATGAAGCGGAGAGATCCGTTTTTCATATTGCA
GAAATGCGAACTGCAACTGACGAAGGGCCGAAAAAAATTGATGATATTTTGATGGAAACC
TTAGCTCGCATAGAATTACTCTCTCGTTCTCAAAATAATAGCGGTGTAACAGGTGTATCA
ACGGGTTTTGCCGCCTTAGACCGAAAAACAGCAGGACTTCAACCTTCAGATTTAATCATT
GTCGCTGCCCGTCCATCAATGGGAAAAACAACATTTGCGATGAATTTGTGTGAAAATGCA
GCAATGGGAGATGTTGAGGTCGAAGATGAGAATGGCAATAAAGTTAAGCAACCGAATAAG
CCTGTGCTGATTTTCAGCCTTGAGATGCCAGCAGATCAAATTATGATGCGTATGTTTGCT
TCGCTTTCAACGGTCGATCAAACGCGTATTCGTACAGGGCAACTAGATGATGAGGAAATG
TCTAGGGTTGGCAGTACAGTGGGGGTGTTACAATCCAGAGGTAATATTTATATTGATGAT
AGTTCAGGTTTAACCCCAACGGAATTACGTTCACGCGCGAGACGTGTGTACAAGGAAAAC
GGTGGATTAAGTTTAATTATGGTGGACTATCTACAATTAATGCGCGCTCCTGGATTTGCC
GATAACCGAACCCTTGAAATTGCAGAAATTTCTCGCTCACTGAAAGCCTTAGCTAAAGAG
TTACAAGTACCGGTAGTGGCACTTTCTCAGCTCAACCGTAGTTTAGAACAACGTTCAGAT
AAACGCCCTGTAAACTCGGATTTACGCGAATCGGGATCGATTGAACAAGATGCGGATTTA
ATTATGTTTATTTATCGTGATGAGGTTTATCACGATAATCCAGATACAAAAGGAATGGCG
GAGATCATCATTGGTAAACAGCGTAATGGTCCAATCGGACGAGTGCCGTTAGGCTTCCAA
GGACAATATTCACGTTTCACCAATTACGAAGGCAGCTATAGACTAGAGGACGAATAAGAT
GTTATGTGCAATTTATAAAAGCCCTAAAAAAGAAGGAATGTATCTTTATGTGGAAAAACG
GGATAAATTTGAGGCGGTACCTCTAGAACTTCGTCAAATTTTTGGTAAACCTGAGTTTGT
AATGTTGTTTAATTTAGCAGGTGAGAAACAGCTTAAGCGGGTAGATAATCAAGAAGTTTT
GCAAAAAATCCAAAAAGAAGGGTTCTATTTGCAGATGCCTCCGCCCCCTGAAAACTTACA
CGCTGAATTTGTAGCAAGACAAAAAGGGTTAAAATAATGCGTTGCCCGTTTTGTGCCACT
GATGATACCAAAGTTGTAGATTCACGTTTAACAGCAGATGGCTACCAAATTCGTCGTAGA
CGAGAATGCCCAGTCTGTAAAGAACGTTTTACAACCTTTGAAAGTGCTGAATTACTCATT
CCGCATATTGTTAAAAATAATGGTAGCCGAGAACCTTTTGATGAACGTAAATTAAGAACC
AGTTTATCTCGTGCATTAGAAAAACGCCCCGTCAGCACGGACGATGTTGAGCAAGCGATC
CACCGCATTGTGTTACAACTTCAAGCCACAGGGGAAAGGGAAGTTGCTAGTAAATTTGTC
GGAGACTTGGTGTTAGGTGAATTAAAGTCCTTAGATAAAGTCGCTTATATTCGATTTGCG
TCAGTTTATTTAAGTTTTGATGATGTAGAAGAATTTAGTAAAGAGATTGAGCGATTAAGG
AACTGAATATCAATTAAGCAGAGACACCCATCAATGTCTTATTCGGCTCTTTCGCCATTT
CTCGTGCTAATTTCGGCACTAAGTAACCCGATGTAATGCGTTGCAATTCACGATAAATTT
CAAAGGCTCTGCTGTCTTCAATATAAAAATGGCTCGCTCCTGCCACTTTGTCTAATAGGT
GCAAATAATAGGGTAAAATGCCATTGCGAAATAATTTATCACTCAAGGCTTTGAGTGTTT
GGGCGTTGTCGTTGATCCCTTTGAGCAAGACAGATTGGTTGAGCAACACGACATTGCTTT
GCTTTAGCTTCTGCATTTTTTCCGCAAAAATGTCATCTATTTCGTTGGCGTGATTGATGT
GCGTCACTAACACGACCTTCAAACGACTTTGTAATAGCCGTTCACATAATTCGTCTGTAA
TACGGTTGGGAATAACCACAGGTAAACGGCTGTGAATACGCACGGTGTTGATATGGGAAA
TCTGTTCTAGTTGGGTGAAAATCCAGTCAATTTCGTGGTCTTTTGCCATCAAGGGATCGC
CCCCTGATAAGATCACTTCTTCCACTTCGGAATGCGCTTTTATATAGTCGAGGCTTTTCT
GCCACGTTGCTTTGCCACTTTTGACTTCATCATAGGGAAAGTGGCGGCGGAAACAGTAGC
GACAGTTAATCGCACAGCTATTTTTTACCATAAATAACAAGCGGTTATGATATTTATGCA
AAATGTTAGGGGCTGGCGAATGCTGTTCTTCCAGTGGGTCTTGGACAAAGCCATCAACAT
TGGTAAATTCTTCTTGTAATGTGATCGCTTGTAAAAAAAGGGGATCTGCCCGATCCCCCT
TTTTCATTTTTTCGGCAAAGGGGCGTGGCACTCTTAACGCAAACAGTTTACGAGCGGTGA
GATCTTGCTCAAAATCTGCAATGTTTAGCTCAAGGTAATTCAATAAATCTTCTGGTCGAT
TAAAGGATTCAGCCAGATCTTGTAGCCATTGAGCTTTCGTTGGTGCGTCGTAAAATGAGA
TGTTCAAATTTGCCCCTTTTGCTGATGAAATTACTGGCTAATCACACACTGCATTGGTGC
GTTGGTTTTATCTACCATCAATGTTGGTGGTAATTGGCTGTTGTTGGTTCCTACCATATA
TTGCACACCATTTAAGCAGTAACGCAAATAACCCAGTGTTTTCTCAATAAGGTAAGGGTC
GTTTTGCGGATCGATTGCTTTAAAGGTTGGCACGGCTGGTGCCTGTTGTACCTGTTTGGT
TAATTGTTCCGTTGGATTGGTTGCTGGTGTTTGAGCCTGTGCTTCCGTCGGGGAAAGAGC
TTCACTTAATAAGTAACCTGCCGCCGCCCCTGTCACAAAATTGCCTAAACGGTTGCCTTG
AGCTTGTTGAGCCGCCCCTGCATTTGGCATTGTTTGATTTGGCGTATTATTAAAGTCCGC
ATCGGCTTTTTGTTGTGTTGTGGACTGCTGAACCGTTGCTGGTGTTTTTTTGCTTGAAGA
AAATTTCATTCCACCTGCTTTTTTCGCTTGAACGGTTGAAACGGTAAGGGCAAGAACTAA
TCCCATTAACACTGCTTTTTTCATTTTATTTCCTCATTGATTGAAAAAACAGATTATACC
TGAAACGACTTTATCTGCCATACTTCAGAAAAATTTTAATTTTTTGCCTGCCGTTTTTAG
TGTATTATATACGTCTTTTTATTTAGCCCTTTGGGCGTTACTTTTTATCTAAATTCTGAG
GATCACAATGGCTAGTTACAGCACTAATGATTTCAAACCAGGTTTAAAATTTATCCAAGA
TGGCGAACCTTGCGTTATCGTTGAAAATGAATTTGTAAAACCAGGTAAAGGTCAAGCATT
TACCCGTACAAAAATCCGTAAATTAATCTCTGGTAAAGTATTAGAGATCAACTTCAAATC
AGGCTCAACTGTTGAAGCGGCTGATGTTGTAGATTACAACTACACTTACTCTTATAAAGA
TGAAGATTTCTGGTACTTTATGCATCCAGAAACGTTCGAGCAAATTTCTGTAGATGCAAA
AGCATTGGGCGACAACGACAAATGGTTGGTTGATCAAGCAGAATGTATCATTACATTATG
GAACGGCTCTGCAATCGGCGTTACTCCACCAAACTTCGTTGAATTAGAAGTTATCGAAAC
CGATCCAGGCTTAAAAGGTGATACTGCTGGTACTGGTGATAAACCTGCGACATTAAGCAC
AGGTGCAGTTGTTCGTGTTCCACTTTTCGTTCAAATCGGCGAAGTGATCCGTGTGGATAC
CCGTTCAGGCGAATATGTTTCTCGTGTAAAATAATCCCTTAATCCCCTGACAACTTGTTA
GGGGATTTTTTTATCTTCAGCTAGCCAATCTTCGTAATTTAATAATGGTACACGTTTAAA
TTCTTTGATATGTTGATAATTAAACGTAGGATCTGGCTCTCCCAATTCATCTAACCAATT
CCAATTATCTTCAATTGGCTCAATAATTGCCTCATTACTTTTCTTCTCAATTTTCATTTC
ATCTCATCTCCGTACTAGGTACTAGACCGCTAACAAACCATATATTAATAGGTTAAATAT
TGTAGGGTAGGTTTTAATCCATCAATAAAATCAATATGTTACGATTATATGGTGGGTCAA
GACCCACCCTACAAGCTACTTTACCACTAATCTAATATCTAATTTTTGATAGACATATAC
TACCCCTAATTGAGAAAGTTACAAAAAGTTTATGTCTAACAGTGTGCTTTTTTATCTATA
ACTCCGAACTTTATAATGAAAATTTCTTCTAAGTAAGGTAAAATCTTTACACTTTCATTA
TTACTCACTAGAGGAACATATTATGTCAGTCGCAATTTTAGACCAACTTGAAGAAAAAAT
TAAACAGGCTGTTGAAACCATTCAATTACTTCAATTAGAAGTTGAAGAGTTAAAAGGTAA
AAACGAGGAAGCAAATCGTTCAAGCGAAACTCTACGTCAAGAACACGAGCAATTAAAAAC
CGAACATCAAAACTTCCAAGATCGTTTACGCTCTCTGTTAGGTCAAATCGACAACGTTTA
ATCTTTTTTGAATAAACGGCTAATATTTTGATTAGCCGTTTTTTATTGCATCATTTATTA
TGGCGAAACTCTATTTTTATTACTCTGCGATGAATGCAGGGAAATCCACAACTTTACTTC
AATCATCTTACAACTATCAAGAACGAGGAATGAATACCCTTGTTTATACTGCGGCGATAG
ATGATCGTTATGGCGTAGGGAAAGTGTCCTCTCGAATTGGTATTTCACAAGACGCTCGCT
TGTTCAAAAATGATAGCAATTTATTTGATGAAATCACCGCTTACATTGCCGATGAAAAAT
TGCACTGTATTCTGATTGATGAAGCACAATTTCTTACCAAGCAACAGGTTTATCAACTGA
CTGAAGTGGTCGATAAATTAAAAATCCCTGTGCTTTGTTACGGCTTACGCACCGATTTCC
AATCTGAATTATTTGAGGGCAGCCGCTATTTACTGGCTTGGGCAGATCAGCTCGAAGAAC
TTAAAACCATCTGTTATTGTGGGCATAAAGCAGGTTTTGTTATTCGTATGAATGAGAAAG
GCGAAGCGGTAAAAGATGGAGATCAAATCCAAATTGGTGGAAACGATAGCTATCTTTCTG
TATGCCGTTTGCATTATAAGGAAAAATTGGGGATATAACTTAGTTTCTGTCTATTTATCT
GAATAGGAATGAATTGCCAATTATATTTCAAAGGTGAAAAGCATGTAGGATACAGTGATT
GCTTTGTTTTAGGGGAAGCACTTGTAATAATCAATAACGGAAGAATGTAAAATGATCGAA
GCTGTAATTTTTGATATGGACGGTACGTTAATTGATTCCCAACCTATTTGGTATCAAGCA
AGTACTGAATTTTTTCAGAAAAATCAATTTCCTGTAACCTTAGCTGAAATGATGACTCTT
ACAGGGTCACCAGTTGGTACGCTTGTTGATTATGTGCTACAAAAATATGGCGAAAAAGAA
AAGAGCCGTACTCAGTTAATAGAAGAGTTGATGGCATATGTAGTTGGAAAGGTGCTTGAA
GCGAAGCCGTTAATGCCAAATGTGAAAGATGTTTTATCTACCTTAAAACAATGGGGGATT
AAAATCGCAGTTGCTTCGGCTTCACCAAGAAATATGCTACAAGGCATTGTTGATAGCTGT
GGTATAGCTGAATATTTTGATTATTTAGCTTCTGCTGAGGAATTGGAGTACAACAAGCCA
CACCCCGCTGTATATTTACACGCAGCAAAACAACTTGGCGTTCCAACATCTGCCTGTTTT
GCCGTAGAAGATTCGGTTTTAGGTATGATTTCAGGTAAAGCAGCGAGTATGAAAACCGTT
GTTATTCCTGCAAAATCGGAATGGGACGACCCTCGCTGGGCTTTGGCTGATTATAAATTA
GTGAGTATGTCAGAATTACCGATGTTAATAGAATCGTAATGGTTTGATGTAAATCGTAAA
GTCCCCTATTGTATGGGGAGCGTTTTGGGGAAAAATATGGATAGACATAATTTCTCAAAA
CTTTTTCTTTAATCCCCCCACTTTCGCTATAATAGCCCAAATTATTTAGATCAAAGAGAA
TTCAAATGGCAACAATTGCAAAAAATCTGCTCGTTTTAGTGGACGGTTCGTCCTATTTAT
ATCGTGCATTCCACGCATTTCCCCCTTTAACTAACAAACAAGGTGAGCCAACAGGGGCGA
TGTATGGGGTGCTGAATATGTTAAAAAGCCTGATTGCACAGGTTGAGCCAAGCCATATTG
CCGTCGTGTTTGATGCGAAAGGGAAAACCTTCCGTGATGAGCTGTTTGAACAGTATAAGT
CTCACCGTCCGCCGATGCCCGATGAACTTCGTTCGCAGATCCAACCGTTACACGCAATAA
TTAAGGCATTGGGTATTCCGCTGTTGTCGATTGAAGGGGTGGAAGCTGATGATGTAATTG
GAACGCTTGCAGTGCAGGCTTCACAAGCAGGTAAGCACGTTTTAATCAGTACGGGCGATA
AAGATATGGCTCAACTGGTGAACGATCATATTATGCTGATTAACACGATGAACAATACCT
TGTTAGATCGTGAAGGGGTGATTGAAAAATATGGCATTCCGCCTGAGTTGATTATCGACT
ATTTAGCCTTATTGGGCGACTCGTCCGATAATATTCCAGGGGTAAAAGGTGTTGGTGAGA
AAACGGCGATTGCGTTGTTGCAAGGTATTGGCTCAATGCAAGCGATTTATGCAAATTTAG
ACAAAGTTGCAGAGTTATCATTTCGTGGGGCAAAAACCTTTGCACCGAAATTGGAAGCAG
AAAAAGAAACAGCCGATCTCTCTTATCTGTTAGCGACAATTAAAACCGATGTTGCCCTTG
ATGTCACTTACGATCAGCTTGTTACTCAACCCCAACAGCGAGATCAACTGGTAGAACTCT
TTGGTCGTTATGAATTTAAACGCTGGCTGAACGAAGTGATGAATGATGCTAACCCAGTGA
CACAAACATCGGCAGAGAAAATCCCGAACAATTATCAAGCCACACAAGCGGTCAGTTCAG
AACAAAAATCTGCACCTTTTGTAAAAATTTCGATAGATCGCACCGCTTACGATTGCGTGA
ACAGCCCTGAACTCTTTACCAAATGGCTGGCAAAATTGCAAATGGCAGAGCTTGTGGCGG
TGGATACCGAAACGGATAATTTAGATGCAATGCAAGCAAATTTAGTCGGGATTTCATTTG
GCTTGGAAAATGGCGAAGCGTGCTACATTCCGTTGGCGCATAAAGGCAAAATTACACAGC
CGACCCAAGTGGATCTGTTTGGTGAAAGTGAAGCAGAACTCGATGAAGTCGAAGCGTTAC
TGCCTAACCAGTTGAACAAAGCGGACTGTTTGGTACAGTTAAAACCGATTTTAGAGAACC
CAAATATCCGCAAAATCGGGCAGAATATCAAATACGATTTAACAATTTTTGCTCGCAACG
GCATTGAGCTACAAGGGGTTGCCTTTGATACGATGTTGCAATCTTACACCCTAGACAGCA
CCGGTCGTCACAATATGGACAATTTGGCAGAGCGTTATTTGGGACATCAAACTATTCCTT
TTGAAGAGTTGGCAGGTAAGGGCAAACATCAGCTTACATTCGATCAAATTGAACTGGATA
AAGCAACAGAATATGCAGGGGAAGATGCCGAAATTACAATGAAATTACATCAACTCTTAT
GGTCTGAACTACAAAAAACGCCTGAATTGGTGAAACTGTTTGAGCAAATCGAAATGCCGT
TGGTGAGCGTACTTTCCCGTGTGGAACGAAACGGCGTATTAATCGATCCTGCCAAACTGT
TGGCACATTCAGTTGAGATTGAACAGCGTTTAAAAGAGCTTGAAACCCTTGTACATCAAG
AAGCAGGAGAAGTGTTTAACCTTGCTTCCACTAAGCAACTGCAAGAGATTTTATTTAACA
AACTCGGCTTACCGATTTTAAAGAAAACCCCGAAAGGTGCGCCATCAACCAACGAAGAAG
TGTTGGAAGAACTGGCTCAAATGGGACACCAAGTGCCTGTGCTGTTGATGGAACATCGTG
GCTTGAGCAAGCTGAAATCGACCTATACCGATAAACTACCGCAGATGATTAATGCACAAA
CAGGACGTGTGCATACTTCATATCATCAAGCGGTCACGGCAACAGGGCGACTTTCATCAA
GCGATCCGAATTTACAAAATATTCCGATCCGCAACGAGCAGGGCAGACGTATCCGTCAAG
CCTTTATTGCCCGTGATGGCTATGTGATTTTGGCGGCGGACTATTCGCAAATTGAGTTAC
GCATAATGGCACATCTTGCTAATGATGCAAATATGATCAAAGCCTTTGCCGAAGGTAAAG
ATATTCACCGTTCTACGGCGGCGGAAATTTTTGGCGTGCCGTTGGAAGCGGTGACCAGTG
AACAACGCCGTAGTGCCAAGGCGATTAACTTCGGCTTGATTTACGGAATGTCTGAATTTG
GCTTGGCAAATCAACTGGGCATTTCTCGTACCGATGCGAAAAAATATATGGAACTTTACT
TCCAGCGTTATCCTGCGGTGCAACAGTTTATGTTAGACATTCGTGAAAAAGCCGCTGAAA
AAGGCTATGTCGAAACCCTATTTGGTCGCCGTTTATATTTGCCTGAAATTAACTCAAGCA
ACCAAATGCGACGCAAAGCGGCAGAACGTGTTGCCATCAACGCCCCAATGCAAGGCACGG
CGGCAGATATTATCAAAGTGGCAATGATCGGGATCGATCAAGCGGTGCGAAACTGTGAAG
ATATTGCAATGATTATGCAAGTACACGATGAATTAGTCTTTGAAGTCAAAGCCGACAGAG
TAGAGCATTACACCCAACTGATTAAAGCCGAAATGGAAAAAGCAATTGAGCTTAAAGTAC
CATTGATTGCGGAAGTTGGAGTTGGAAGCAATTGGGATAAGGCGCATTGATAATAAAGGG
GACTAAATTAGCGTCCCCTTATAACTATTTTTAATGAATCCAATGAGCTAAATTTATTTA
GTCATCACTACTAAATACTCCTAAAAGCTGTAATAAGCTCACAAATAGGTTGTAGATAGA
CACATATAAATCAACGGTTGCACGGATATAGTTTGTTTCACCGCCGTGGATAATGTTGCT
AGTTGAATATAAAATTGCAGCCGTTGAGAACACTACAAATAATGCACTGATCGCTAAACT
TAACGCGGGCATTGCTAAGAAGATATTTGCCACAATACCCACTAATAACACCACGAACAA
TGCAATCATCATTCCCGATAAGAAAGACATATCACGTTTGGTAGTTAATACATAAGCAGA
ACAGCCAAAGAACACCAACGCAGTCGCTCCTAAAGCTAATGCAACCACATCGCCTAAGCC
GTTACTAATATATGCATTTAAAATTGGACCCAAGCTATAACCTAAGAAACCCGTTAACGC
AAAAACACTTGCTAACCCTGCTGCACTATTTGCCGTTGCATTAGTTAAGAAAAGTAAGCC
ATAGAAACCGACTAACATTCCCCACCAAGGTAAACGTGGTAAATTAAGTGCCATAGTAAC
AGATGCAACTACCGCCGAAAATACAAGCGTTAACGCAAGTAAGAAATAAGTATTACGTAA
TACTTTATGTGTGCTAAGAAGGGATTCACTTCTTGCGGAAGTGACTAAACGATCTTGCAT
AGAATCTCCTGTAAATAAATAGTTTTTGTGTTAAAAACGCCCACAAATTAGCGAGAAATC
ATAGAAAAGTCAATGGATTTCACAAAACAAAGGGCGTATCTCTACGCCCTTACTCTTTTA
CTGAACTGCCACAACCCTTCCCTCACGATAATCCACTGTCACAGGACTATTCGGCAACAA
TTTGCCTGAGAGAATTTGCTGTGCTAAGGTGTTTTCAAGCTCTTGCTGAATTGCACGTTT
GAGCGGTCTTGCTCCAAAGAGTGGGTCAAAGCCTGCTTCGCCGATATGATCAACTGCCGC
ATCTGTCACCGTCACTTCATAGCCACGCTCCGCCATACGTTTAATTAAACGTTCAAGCTG
AATTCTAGCAATCGCACGGATATTTTCTTTATCTAATGGGTGGAATACCACAGTTTCATC
AATACGGTTGATAAATTCAGGGCGGAAATGTTGTCCAACCACATTCATCACGATAGTTTT
CATTTCATCGTAACTCATATTGTCCGCATTCTCTTGAATTAAGTGCGAACCTAAGTTTGA
TGTCATAATGACGACAGTGTTGCGAAAATCCACCGTGCGACCTTGTCCGTCAGTTAAACG
ACCATCATCAAGCACCTGCAATAAAATGTTGAACACATCCGGGTGAGCTTTTTCCACTTC
ATCGAGCAATACGACGGAATATGGACGACGGCGAACCGCTTCAGTCAAATATCCGCCTTC
TTCATAGCCGACATATCCTGGAGGTGCGCCAACTAAGCGAGATACGCTGTGTTTTTCCAT
AAATTCGGACATATCGATCCGCACCATCGCATCTTGGTCGTCAAATAGGAAGTTGGCTAA
TGTTTTGCAAAGCTCTGTTTTCCCTACGCCTGTCGGCCCTAAGAATAGGAATGAACCGAT
AGGGCGATTTGGATCAGACAAGCCTGCACGACTACGACGGATCGCATTTGCCACTGCATC
AACGGCTTCACTTTGACCGATGACCCGTTTATGTAGCACCTCTTCCATTCGTAATAGTTT
CTCTTTTTCCCCTTCCATCATTTTGGATACAGGGATACCCGTGGCTTTAGAAAGCACTTC
GGCAATTTCTTCATCGGTCACTTTGGTGCGAAGTAGATGATTTTCACCGCCCTCTTCTTC
ACGTTTTACCGCTTCTTGTAACTGTTTTTCAAGGGCTGGGATTTTTCCGTATTGCAACTC
CGACATTTTCTCAAAGTTATTCTCACGGCGAGCCTGATCCATTTCAATTCGGGCATTTTC
CAACTCGGTTTTAATGTGTTGCGTGCCTAACAGAGCGGATTTTTCTGCTTTCCATACTTC
TTCCAGCTCCGCATATTCACGTTCACGAGCGGTCAGATCCTCGTCTAATTTTGCAAGACG
CTGACGGCTAGCTTCGTCTTCTTCTTTTTGCAACGCTTGACGCTCTAATTTCAACTGAAT
AATACGGCGTTCAAGTTTGTCTAACGGCTCTGGTTTAGAGTCGATTTCCATACGCAAGCT
GGAAGCCGCTTCATCAATTAAATCAATCGCTTTATCGGGTAGCTGACGATCTGAAATATA
GCGGTGCGAAAGAGTTGCTGCCGCTACAATCGCAGGGTCGGTAATTTGAACGTGATGGTG
AATTTCGTAACGTTCTTTCAAACCACGCAAAATCGCAATGGTGTCTTCCACCGTTGGTTC
ATCAACCAACACTTTTTGGAAACGACGCTCCAGAGCTGCATCTTTTTCAATATACTGACG
ATATTCATCTAAGGTTGTCGCCCCGACACAGTGCAACTCACCACGGGCAAGGGACGGTTT
CAACAAGTTACCAGCGTCCATCGCTCCATCGGTTTTACCTGCCCCAACCATCGTATGAAT
TTCATCAATAAACAGGATCACTTGCCCTTCTTCTTTGGCAAGTTCATTTAATACCGCTTT
CAAACGTTCTTCAAACTCACCACGGTATTTTGCTCCTGCAATTAACGCTCCCATATCCAA
CGACAATACCCGTTTGTTCTTCAAACCCTCAGGCACTTCGCCATTGACAATACGTTGTGC
TAAACCTTCGACAATCGCCGTTTTCCCCACACCAGGTTCACCGATAAGCACTGGGTTATT
TTTAGTACGGCGTTGCAATACTTGCACCGTACGGCGGATCTCTTCATCACGCCCGATCAC
AGGATCAAGTTTGCCTGCTTTAGCCCGTTCAGTTAAATCAATGGTATATTTTTGTAACGC
TTGTCTCGTTTCTTCTGCATTTTGATTATTCACGCTCTCCCCTCCACGAATTTGTTGAAT
GGCGGCTGTCACCTTCTCTTTGGTTAAACCTAAGTTTTTCAATAACTTGCCTAGATCACC
ATTATCTTCAAGTGCCGCAAGCACAAATAGCTCTGATGAAATAAAGCTATCACCAAACTG
TTGCGACAATTTATCGCATTGATTTAACAAACGAAAAAGTTGTTGCGACGGCTGGGTATT
GCCCCCTTGCACCTGCGGCAAGCGGCTGATAATGCCATCAAGTTCACTGCTTAAACGGTT
AGGTTGCACATTTAAACTGGTGACAAGCGGTGTGATTGATCCATCATTTTGCTTTAACAA
GGCAAGCATTAAATGGGCCGGTTCAATATAGGGATTATCTTTGCCAACGGCTAAAGATTG
TGCATTGGCAATTGCTGATTGAAACTTGCTGGTAAATTTATCAATATTCATAGTTTCCTC
TAAATTCTGTTATTAAATGTTCTGACTTCGAGATTACTCTCGCTTGACGTAACCATAAAT
TGGGATTGTCAAGGGGATTTCAAGAGAAAATGTGAAAGAGATCACAAAATTATGAAATCT
ATTGGGGGAAGAGCAGCTTTCAAGAAGCTAATGCATGGTCAATTTTTATCAGTATTCAAA
CGATGAAATTATAGGTCTTTAAATACGTTTAAAATTTACACTTAGGAATTCCCGCCTCTT
GAGGCGGGGAGGATGTCAGAATAAAACCTATCCGCTTGTAGTTTAAATTAAGGATTAGTG
ACTTAACATTTTGAGCAACTCTTTTGGCTCAACATAGCCAGCGATTAACTCACCTTCTTT
TGTGACAATATTTGGCGTACCCGTAACCCCAAATTTAATCCCAAGTTCATAATGTTTTTT
CACAATGTTTGGTGTTTTCACCTGTTTTGGTAAGTTACCTTTCTCCGCTTCGTTTAATGC
AAAGGCTGGATCTTTTTCTGTCCAAATCGCTTCCATCTGTTTTGCAGTTTCAGTATTCAT
ACCACCACGAGGGAAGGCTAAATAACGAATAGTAATGCCTAAATCATTATATTCTTTGAT
CTTTGAGTGCAATAAATGACAATAATGGCAAGTAATATCCATAAACACAGTGACAACGTG
TTTTTCATTTTTCGCAGGATAAACAATCATCTCTTTTGCTAGACTATTAAGTTCTGCGAG
TAATGCACGATTAGTAATATCAGTAACTTTGCCATCTTTTAATTCAAAAATCTGCCCGTG
TATTACATAGCGTCCATCATTGCTAATTTGCACAACACCTTGATCAGAAATCGCTGTTTT
AAAACCTGGCAAGGCAGATTCTGACAACTTCACATTGGTTGCCCCAATTTTCTCAAGCTG
TTGCTGTAAGTTTTTATCATTCGCCTGTGCCGAACCTAAGATTGCAAGGCTAATTAGGGT
CAATAGAATTTTTTTCATTATAAATCCTTCTAGAGTTTAAGTTTTGTTTCAATATTCCGT
GCTTTCACTAAGAATGCTTTACGTTCTTTATCGGGCATACCAGATCCTATACCCGGCAAT
TTTACTGTCATTGGATTAACCGGTCGCCCATTGATATGAAATTCATAATGCAGATGTGCA
CCTGTTGAACGCCCTGTATTTCCAGACAACGCAATGCGTTGTCCTTTTTTAACACTTTGC
CCAACTTTAACTAACGAACGGCTTAAGTGCATATACACCGTAGTATATTGCCCCCCATGG
TGTAGTTTAATATAACGACCAGCACCGTTTGCTTGATAAGCGATATGTTCAACCACACCA
TCTGCAGGGGCAATAATCGGTGTTCCAGATCGAACAGCAAAATCCACCCCTTTATGAGGG
GCAACTCGTCTTGTTACCGGATGTAAGCGACGAGGATTAAAATGTGATGAAACTCTTGGT
GTGAATGGCAATGGGTGGCGAGCAAAGCCTTTACCTAACGTTTCACCGTGACGGTTATAA
TAACGTCCATTATCTGCTTGAATAGCATAATAGCTTTTCTTGCCACTGATAATATGAATG
GCTTCGACATTTCCTAAATCCGTGACCTTGCCATTGATATACTCACGCTTTACTAAAATT
GCAAATTTATCGCCTTTTTTCAATTTATTGGTGGCAATCTGCCATTGCAGACCGTTAGCT
AACTGATTGATTTGACGTTGAGATAAACCTACCGCTTTTAAACTTGCACTAAAACTGCCA
TTAATGGTGCCTTTAATCACATCTTGTTGCCAAACGCCTTTTTTCTGAATTGTTTGTACC
GCAAATTGATCTTGAGCTTTACGCTCAAAAATTTTCTCTTCTTTTTCTGAGATGAGCCAG
TTCATATATTCTAGCTCACCGTTATTGTCTAAAATCCAGTAGAATTGTTGTCCTACTTTA
AGATCGGCTAACTGTGGAAAGGTTTTTTCTAAGGCTTTTGCTGTGGCATGTGTTAATCCT
GACTGTTCTAGTACATCTTTTAGCTGATCGCCTTGAGTTACGGTATAACTAAACTGATTT
TGGATACGTAATGCTTGATCTGCAATATCTAACACATCTTCTAATACATTTTCTGCTTCT
TCCGATAATTTTTCACTTTCAGGAACAGCTGCTTTAGGTTGCCCTTCTATTTCATCATCA
ACATCACTCAATTCATCTTCATAAGAGGTTGCATTTTCATCAACAGGCTCAGCATTTACT
TGTTCCTGTTCCTCTTTAGCAGAGGCAGTAAAATCAATGCTGATATACTTAGGCTCACCA
TGAGATAATCCTGTTGAAACTTCAGGCAACGACTGAGTAGCCAACGTAATCGGGATTTCT
TGAGCCTCTGAAGAATTTGAACTCGGTCTTTTTAAGGTTAAAGCGATACCGATAAAGATA
GATAATATAATCACCAAAAACACAAATGCCTTTACTCTATTCTTCTTACGACGGCGATCT
CTAGCAAAAATAACGTGTTGCAAAATTCTATCCTAAATAATTTTCTTCTAGTGCGAACTT
GTTATAGACAAAGGAATAGGCAAAAAATTCCCATAGATTTCTTGTAAAACTGAAAAAAAT
CCGCTAATTTTAATTCCTTAAATCCTTAAATTTATTAATGTTATGCAGATCAAGCAAATT
AAGCCGATCCACAATTTAACGAAGCCCCTTGTGCAACTGAAAGCGATTAATGTGAATTTT
GGTACACAAGTTGCCCTTGAAAATATTCATTTAAACATCTACCCCAATTCTATCACAACT
ATCGTTGGTCCTAATGGGGGGGGTAAATCTACCCTATTAAAAGTATTGCTGAAATTACAG
CCAGCAACATCAGGGCAGGTTATTCACCAACCACAGCTAAAAATTGGCTATGTGCCACAA
AAATTGCATCTGGATCACTCTATTCCTATTACCGTTGAAAAATTTCTATATCTCAAGCCT
AACAGCACTAAACCCTTGATAGATGAAGCATTGTCCCTATTTGCAATCACTCACCTTGCT
AAGCATAGTATGCAAAAATTATCTGGCGGTGAGTTACAACGAGTACTGCTTGCCCGTGCA
ATTTTAGATCGTCCACAACTGCTTGTCTTAGATGAACCAATGCAAGGGGTGGATATTACA
GGGCAAACGGAACTCTATCAACTATTAAATAAAACTCGTGAATGGTTAAACTGTGCTATT
TTAATGGTTTCTCACGATTTAAACATTGTAATGGCAAATACGGACGAAGTACTATGCGTT
AATCGCCATATCTGCTGTGCTGGTACACCTGAAAAAATTTCAAGTGACCCAAGTTTTATC
CACTTCTTTGGCGATCAATTTGCGAAAAACGTGGCATTTTATTCTCATCACCATAATCAC
CATCACGACTTACAAGGCAATGTATGTCGTTGTAACGGACATCACTAATTGAGGCAATAT
GTTTGAGATTTTATTTCCTGCGTGGTTAGCAGGCGTATTTTTAACCTTCATCACCGCACC
GCTTGGAGCTTTTGTCGTCTGGCGAAAAATGGCATATTTTGGTGATACCCTCTCTCACTC
CGCATTACTTGGGGTTGCATTAGGAATTTTCCTACAAATCGATCCCTATATTGCTGTTAT
TCTAATGACCGTCATACTCGCCCTTTGCCTCGTCTGGTTAGAACAACACTCTACTCACTC
AGTCGATACCCTATTAGGCATTATCGCTCATTGCAGTTTATCCTTAGGCGTTATCACCAT
CAGTCTATTAGACAATGTTCGTGTTGATTTAATGTCCTACCTATTTGGTGATCTTCTTGC
AATTGGTTTTAACGACGTACTCTTTATCAGCATCGGGGTTATCGGCATTGCGACACTACT
GGCTCTGTATTGGAAAAAGCTACTCGCCATCACAGTCAGCCCTGAATTAGCTCAAATTGA
AGGCCTAAATGTCGCACGCCTACGCCTCTTATTAATGTTGCTCACCGCATTAACCATTGC
ATTAAGTATGAAATTTGTCGGGGCTTTAATCATCACCTCACTACTGATTATCCCCTCTGC
AACCGCAAGACGCTTTGCCAAAACCCCTGAAACAATGGTTATTTACGCCATCGGATTAAG
CATATTATCGGTCAGTGGCGGATTATTACTCTCTGCCCTCAAAGATACACCAGCAGGACC
TTCAGTGGTTGTTTGTGCAGGAACACTCTTTTTACTCTCATTAATTAAAAAAGAAGCGAA
TTAAGATCAATAAAATATAATTTTCCTATTGAATTTTTTGTCAAATTTCGCTTAAATCCC
ACCGCTTGTTAATGATAACAAGCGGTGGGATTTTTATATTTTTTTGAAGTAAATAAAGAA
GTAAATTATGTGTCAATTATTAGGAATGAATTGTAATACGCCGACCGATATTACTTTCTC
GTTTGAAGGATTTCGACGGCGTGCAGGCTTAACCGACCACCATACCGACGGCTTCGGCAT
TGCCTTTTTTGAAGGCAAAGGTGTGCGTATTTTTAGAGACAATCGCCCAGGTGCCTCATC
ACCAATGGCAGATCTCGTCAGTCAATATCGAATTAAATCCTTTAACGTTATCGCCCATAT
CCGTAAAGCAACCTGTGGCGATGTCAATTTAGAAAATACCCACCCATTTATCCGCGAAAT
TTGGGGTGAAAACTGGGTATTCGCCCACAACGGCACGGTTGATGTCAAAGTTTGCCCGAA
TAATCACTATCAGCCTATAGGCTCAACGGACTCTGAAGCCGCATTTTGCTGTATAGTTGC
CAGCTTAAAACAACGTTTTCCACAAAAACCAAGTGAAAAAGAGATTTTTGACGCAATTGT
AGATTTTGCCAGTGAAATCGCTAAACACGGCGTATTTAATTTTATTCTTTCCAATGGGCA
CTGGATGATCGCACGTTGCTCAACAAACTTACATTATATCTGTCGCAAAGCCCCATTCGG
CACGGCATTGCGTGATGATGATGTAATGATTGATTTCCGTGAATATACGGAAGAAAGTGA
TAAAGTCACCATTATTACAACCCAGCCTCTCACAAAAAATGAGAACTGGACAAAAATGAA
AAATGGGGGCTATGTCTTCTTTAAAGATGGTGATGTACTCTTTGAAATTGAAGGTACACT
ACCTGAATGTAAACCTCACGTTTAAAATAGATTGCCCCTTTCTATACTCAAAAGGGGCAA
TTTACTTTTTTACTTAATCGGCGTTGCCGTGCGTTCTAACACTTCGAGCAACTCACTGAT
ATTCTGTTTACCTTGTCTTTTAAGCCACTGGCGAGCGGCTTCAACACCTTCGGCTTTGTA
GGCTTCCGCACCACCAGCCCAAGTTGCACGTCCGCACAGTACGCCGTTAAACCGGCTGCC
TGCTTGGTGAGCAAATTCAAGGGTTTGTTGGAACAGTTTGGCTGAAACGCCTGCACTTAG
GAAAATAAACGGCAGATCCGTTGCTTCGCTTTGCTCTTTAAAGAATTCCGCCGCTTGTGC
TTGACTGTAAAGCACCTCACCGTCAGTAAAGCCTTCCACATAACTCATCACCACAGGCGC
TTCCACTTTCAAGACATCTACCCCAAAACGTTTATCCGCAAAGAACTTCATCGCTTCGAT
TACTTTGCGAGGTTTGACTTTGGCGTTATAGACTTTATCTTCGTTTGAACCGTCGTAGGT
CAAGATCTCTAAGAACAGCGGAATTTGTTCTGCATTACACTCAGAAGCCACACGTTCAAC
AAAAGCGGCTTTGCGGTCGTTGATTTCGTGCGGTTCATCAATGTCAAAATAGATCAATAA
TTTAACCGCTTGTGTGCCTTTTTCTTTTAAGCGATGAACAGAAGCATCATTGATCAAATC
AGGAAAATGTCCGGCAATACTTTTATCGTAGCCTGTTTTTTCGTATGCCATAATTAATCC
GCAATTTGCATCACGTTTCTCTGAAGCCGCCCAGCCAAATTCTGGATCAAGCAAGATCGA
CGACGCATAGGGAGTTAATTCTTGAGAAATCAAAGTTTTAAATTCGCTGACCTGCTGAGC
GGTAATATCATCGCCCATCATTCGGCGTAACGCACCACGTTGGTCAATCGCAAGAGCAGC
AATAATGCCCTCTTTGGTGCAAAGTTTTTTCATTAAATCTTGTTTAGACATACTACTACT
CCTATTCATCATCGCCTAACGCTAAGTTTTTAAGTTGTTGAGCCACATCGTGAATTTGTT
CTTTGGCATTTTCCAGTAAGCCGTCCGTGCCATCTTCACTCACATAGCTAATCACCATCG
GTAAATTCATTCCGCTATATAACCCTGATAATTTCGGCAAGTAACGCATTGCCACATTAC
ACGGCGTACCGCCCATAATGTCGCAAAAAACCACAATCTCACCGCTGGCATTCGCCAATG
CTTGCTCAAATTTCACTTGGAAATCTTCACTGCCTTCGTGTGGATATAAGCAGACGGTTT
GAGCATTGTCGATTTTGCCTAAAATCATTTCGGCAGTATCCAGTAAGCCTTCCGCAAACT
CTCCGTGACTGATTAAAATTAAGCTCATAGTTGCTCCTTTTGGTAGTTTTGAATTTTTTA
TTCCCCCCTTTGAAAAAGGGGGGCTAGGGGGGATTTTAAGATAGTGCGATTAACTGTTTA
GATCTTTAAATCCCCCTCAATCCCCCTTTTTCAAAGGGGGAAGTTTGACGATATTTTTTG
GGTTGTCCTTATAAGTTCTTCGTATTCAACTCTTTATAAATCGGCTTATCGCTAAATGTT
AAGCTATCGATCTTCACCCCTTCCGTTTCAAAGACGATAATCTCATTCTCGCCTTTGTGC
AGTAACGGTGCAGGCAGATAAAGATAACACGTTGGGCCTTCATTCCAGTAACGCCCTAAA
TTCTCACCATTTACCACAATTACCCCCTTGCCGAACTCACGGGTATCAATAAAGGTATCT
TGCGGTTCTTGGTCTAGGTGTAACTTAAATTGATAGAACGACGGGGCTTGGCTATCTTTT
TCGCCATCAAAATCAATCTCTTCCAAGCGGTCAAAATCAATCGCATACTGTTGCCAGCCT
GTGTGGAAATGCAGATCAAGCACTGCCCCAGCACCGATCCCTTTATGTTGTGTCGGTGCA
AGTAGCTTACCGCCGTAATTCACTCGCCCCATATTTTCCACTAACAGATCAAGTTGGAAC
TCGCCATTGGGTGTCTGTAACATCACTTCATTGCCGATCTCGTGTTGGTACTGGGTGGCG
ACTTTTTGTTTATCGTTGAAAATCTGGATACGATCTCTGCCTTGGTAAATTCTCAGCTTG
ATCTCACCGCTATATGCCGTCGGTTTGGCTCGATAAAGCAGATAACCGTAGTAATGCCCT
AGCTGTTCCATTGTTTGAGTGAACGGACTTTCGTAGCATTCGCTGATTGTGTCTAAAGTA
CCAAACAGCGACACTTCATTTTGCACAGCAAGCGGTGGGTAAGCAGTGATATTTGGCAAA
ATCGGATCGACAATCGGGCTAGCATCAGGGTACTGCCCTAACACTTTTTGTAGCAGGTAG
AATTTCTCTGACGGCTCGCCCCATTCGTGAACAGGGGCATCATAGTCGTAGCTGGTTACT
TGCGGTAAATCGGTGTCTAACCGTGCGGAACAGCCGTTCCAAAAGCCAAAATTCGTTCCG
CCTTGGAACATATAGAAATTGATACTTGCCCGTTCGAGTAGCTCTTTGGTGCAGTTCGCC
AAATCTTGAGCATCACGGCGGATCACAGGCTCTTTCCAGCGGTTAAACCAGCCGTCCCAA
AATTCCATACACATCAACGGGTAAGATTTGCCGTGCTTATCAATATAACGTTGCAACTCA
TCTAAATTTTCATTGGAACGAGAGCCGAAGTTGCCCGTCGGCAAAATATCATCTTCGATC
AACGCCCCTGCTTCTAAGGCGTTCTGCCACGCACCGTCTGACGTGAAAAGCGGTACGTTC
ACCCCGTGAATTAACATCAACGCCCGAATAGCTCTTAGGTAGTTTTTATCATTGCCGAAC
GAGCCGTATTCGTTCTCGATTTGCATCATTAGGATATTACCGCCTTGGGTAATTTGATAA
GGGGCAATGCGTGGAAGTAGTTCTTGAAAATAGCGGTCGATTTCAGCGATAAACAGCGGA
TCGTTTTGGCGTAAGCGGATATTCGGGATATTGAGTAACCACGCAGGCAATCCGCCAAAC
TCCCATTCCGCACAGATATAAGGTGTTGGGCGAAGAATAACGTACAGCCCTAGATCTTTT
GCCGTTTGCAAAAATTTGACTAAATCCGCCCGCTTGCTGAAGTTAAATTGATCAGGCTGT
GGCTGATGTAAGTTCCACGGCACATAGGTTTCTACCGTGTTACACCCCATTGCCTTTAGG
TTGTAGAGTGTTTTGTACCAGTATTCCGGCACGATACGAAAATAATGTACTGCACCTGAC
AGGATTTTGAACGGTTTTCCGTTGAGTAGGAAATCCTTTTCGCCGATTTGGAAAGGCATA
GTTCACCTCGCTTAAAAGATATAAAACCGAATAAATCTAGGAAAGAGTGATTGGGTTTTA
GATCTTGGTTATTTGTAAAATTTGGGGTGGATTTGACCGCTTGTTTTAGGACGCCAAGCG
TGGCGTCCCTACATTCGATGGAATTGTAGGGACACGACGCTTCGTGTCCCGTTCAAATTA
CCCTTTCGCCAACAATCCAGCCCAAGAGAGCAAGATACAGAGTGCGATGATGATCATAAT
CGCTTTGTTAGAGTTCATTTTCGGTCTGCCGAGTAACCAGTAGATGAAGAACACCACTAA
CGCAGGGACTAATCTTGGTAAGATAAGATCTAAGTTCGCTTGGGCGGAAACGACTTTCTC
ACCGATAGTGGCGACAAACGGTACTTTGACATTCACCATCGTGGCACACATTACCCCCAC
AACGAATACCCCAAGCACTGTTGCGGCGTTGGTTAGTGCGTTCAAGCGGTGACTTAGGTT
GGTCACTAAGTTTACCCCTTCACGATAAGCGATTTTGAGTTGCACCCAGCGGAATACCAT
TGTTGCAATCGCTACCGCAACCCATAAGCCGACACCAAGCGGATTGCCGTTCACAGCCAT
TGTTGCGGCAATCGCCCCCATAATTGCTGGGACGAGTGAGCCGAATAGGGCATCACCGAT
AGCGGCAAATGGTCCCATTAAACCTGATTTGATACCTGCAACGGCTTCAAGTGATTTCAC
CCCTTGTTTTTCTTCAAGTGCCAAGTCGATACCTTTAACAATAGTGTTAAAGAATGGGCT
GGTGTTGAAGAATTGGTTGTGCATCACCATCATTTTTTGTAATTCAGGTGTGTTGTCGCC
GTACATTTTGCGTAGCTGTGGCAACATAATCCATAAATAACCTGAACCTTGCATACGTTC
GTAGTTCCAACCAACTTGGTTGAAGAATAAGTTACGGATATTGATTTGGCGGAAGTCCGC
ATCTGTTAATTTATAGCCTTTTGGATTTCCGATTTGTTGATTAGAGTTCGTCATCTTCAA
TTTCTCCTTTGTCAGAAGTGGTATTTTGTTTTGCAACTGGGGCTGAGCCACCTTCTACGC
TACGTTGGTAAACAATGTAGGCGAATGCAAATCCGATTGCTGCCATTGCAAGCATTGGTA
CGCTGCTGATTGAGTTGCTTACACCTGTTGATGCACCTACAGCATTGATGTTACCGAAGA
GAGTAATGAAGATTGCTGTGAGTGAGAATGCAAGGATTAAGTATGCAATGTGACGTTTTG
TTGGTAAGTAACGAAGTAAGATTGCGAAACCTAACGCCGGTAATACGCCACCTGCAAGGG
TTAAACCATCTGCGATAACTTTTAAGAAGCCTGTTTGCATTGCTTCTGCTAGGCTTGCCA
CAAATGGACCACCAAACACTAACGCTAAGAAGATTGGTAATGCACGAGATAGACCCCAAG
CGATTGCACCGCAGAGATAGTTTACTGTGATTGCACTATAAGCGTGGTCTTGGATATTTT
TGTCGATACGGTGAGCGAAGAATACGTTAGACATTCTCGCTAAAATATCGGTATAAACCA
TTAACGCTGCGATTGGAACAGCTAAGGTTGTTAAAGCTAATTGTGGATCCATTCCGGCTG
CAACAGAGAACGCTGTTGCGATAACAGTACCTGAGTTTGCATCAATACGAGAAGCACCGC
CGAAGGTACCTACACCTAAAATGGTTAATTGCATTGAACCGCCGATTAACAATCCTGTTG
TCAAATCGCCCATAATTAAACCTGTGATAAAGCCTGCAAACACAGGTGAACCAGCACTAG
ATACAATCGTGATTTCATCTAGGATTTGATAGAACGCATAAAGCGTTATCAAAAGTATTT
GCCACCATTCGATCATAATCGTTACTCCCCTATAAAAGTTTCATTAAATCGACTTTTTCT
TCATTAGGCACTAACTGAGCGGTGAGCTTCACGCCTTTTTCAGAAAGTTTTCTAAACACT
TCCACATCGTCTTCAGTCACGTGTACTGTTTTTCTGATAGGACGCGTTAGATCCGTTTTA
GGCATATTCCCTGCATTTACTTCTGGCAGATTTACGCCTGCCTCCACAAGCTGTAAGATC
GTTTGTGGGGTTCTTGTCACCAACAACACACGTTGAGAGTCATAACGCCCTTCGTTAATG
TTGGCAGCTGCTTTTTCCACAGGTAAAACACTTAAATTCACCCCTGCTGGGCAAGCCAAG
CGTAAGCCTGCTTTATCAATGTCATTATTTGCCGCGACTTCATCGACGACCATAATGCGA
GTGATATTGAGATAAGACGTCCATAAGTTTGCCACTTGACCGTGGATTAAACGTCCATCA
ATGCGTACATTTAAAATTGCCATTTTTGCCTCCTGTATATCAATATGGATAAATCGTTAC
ACCTTGCACCACACGATTAACCTCGCCTGTCGGACAAGGGTTATCCGTGGTGTAGCCGAG
ATAGAGCGAGCTATAAAACGAGTAAAGTTGCCCAATCACTAAGAATGGGAAAATCCGTGC
TGCGTCATCTAATTTGTGAATTTCAGCTCGGATCGAACCGCTTGTATCGCCTAGTAACAC
CACTTCTCTGGCTTTTTTATCTCTGATTAACTCTTGATACAGGTCACGGTCATATTGTGC
GGTATAAGGTTGCTGAGATAAGAAGATAAAAATGAGCGTTTCATCTTGAACAAGGGATTT
TGGTCCGTGGCGGAAGCCCATTGACGACTCAAAGAAGCCAAGACGTTCACCAGCGGTGAG
TTCAAGTAATTTTAAAGAGGTTTCACGGGCAAGCCCTTGGAAATGCCCACTGCCTAAATA
GACGATCCGTTTTAATGGCAGATGGGCTAAACGTTGGATTTCGAGCAGATCCCGTTCTAG
TAACTGTTCTGTCACCGATACCGTTTCCTCAACCCAGCTATCATCAAATACATCAGGTAA
AAATGCCACTAATGCCGCTAACATCATATTGCTGGCACTGGAGGTCATTGCAAAACCTTT
ATCGTGGGTTGATTCTGGTAATGCTAATGGGTAAGCGGTCGGATCTTGCTGACATTTTTT
AAATAATGCCCCATTGACATTATTCGTTATGGTTAAATGGTACGCTTCCTCGACAATCTC
ATCGACAAGCTCTACTGCACCAATACTTTCAGGGCTATTGCCTGAACGAGCAAAAGAAAC
TAAAAGTGTTGGTTTATCTGAAAAAAGATATTGATAAGGATTGGATACAAGATCGGTACT
TGCAATCGCTTCGACAGCACAGCCTAAATGCTGGCTTAATATCGGTGCAACAACCTCACC
AATAAAAGCGGAAGTACCAGCCCCCGTAAAAATAACACGAAGTTCACCTTGTTTTGCATA
TTCAACAAGAGGCTGAAGAAATGGAATAACGAGTGACGATTTCACAATAGAAACCGTTTC
ACGCCAGGTCGCCGGCTGTTGGGCAATTTCCTTTGCCGTCCAAAAAGCGTTCTGCTTTTC
TAATGTTTGGTTAGCAATATTGAGGATCATTGCATTTCCCTCACAAATAAATGGATTTAT
TTATAAGGAAAGAGAATGAAACTACGCAATTAACACTTGCACCCCGACATTTTCGAGATA
CTCTCGATAACTTAGAGGAATTTTATTATCCGTGACTAACACATCTATTTGATTGGCTTG
GCAAATAACAAAATGGCTATATTGACCAAATTTGCTTGAATCCGTCACCACAATCACCTG
ATCCGCTGCATCGCACATTAAGCGATTTAGCTGAGCCTCTTGCTCGTTAAAGGTTGTGAC
CCCTTTTTGTAAGTCAAAACCATCAACACCCAAAAAGACTTTATCAAAGCGATAATGTTG
CAAATTCTTATCCGCCATTACTCCCGAAAACGACATCGCATTTTTCCGTAAAACACCACC
CGTCATTCTTACTTCCACATTCGGACAAGAAACCAACGCCATTGCGACATCAAGCCCATT
TGTCAATACTGTCAAGTTAAGATCACCGATAGCACTTACGATTGCTTTCGTTGTCGTTCC
AGAATCCAAAATCACCTTCTCACCCTCTTTTAACAAAGAAGCGGCAAGATGACCAATCTG
TTGTTTGAGTTCGGGATAATTATTACTTTTATCCGCAATAGAAAGTTCCGCTATTAATCT
GGAGTTTAACACTGCAAAACCGTGCGATCTTGTAATATAGCCTTGTTGCTCTAACACATT
GAGATCCGAACGGATAGTAACCGTCGAAACCCCGAAATGCTGAGACAATGCTTCAACTCG
ATGACTGCCTGTTTTTTGCAATAACGCCAAAATATCAGAACGTCTTTCTACGCTACTTTT
CATTTTCTCTCCTACATCAAAACAACCACTGCATACTACGATTGCTTTCGAAAGTAAGTT
TATACCCCTTAAAAACAAAAACAATCGAAAATATTCGAAAATGAGATAAAGATCACAAAA
TTTACATTTGGTGTTTTAAGCAAGAAAATGTTTTGTCACGTTTATAGTAATTTGGGCTTG
GAAAGTTTCCTACTATACTTCTATACCACGAATAAGTGATTGTTGTATTCGTGCTCAAAA
TGGTTATTATCATTTTGAGTTATGGTGATATAATCAAAGTAATGAATGATGAACTTTCAG
TAACTTATTGATTAATAATGAATTTTAGATAAAGAGAGATGTTATGACATATTGGTTCAA
AAATGTAATGATTTACCGTTTAACTAGTGAATTACGCTTCACCAGTAGTGAATTAGACGC
ACAATTACAGCAAACAAAATTCACCCCTTGCCAACAAAGCGATATGCAAAAATTTGGCTG
GTCGTCACCGCTTGCAGGAAGTGAACTGTTGCACTTTGCACAGGGTCAGCAGTTCCTACT
GGTTTCCCATAAAGAAGAAAAATTATTGCCAGCTCACGTTGTCAAAAAAGAAACGGAAAA
TCGCATTGAAGCCTTAGAACAAAAAGAACAACGCAAGCTGAAGAAAACGGAAAAGCAGGC
GATCAAAGATGATGTAGTGGCAATGTTATTGCCCCGTGCGTTTAGTAAACATCAATTTAC
GGCGATTTGGCTAGACTTAGATAAACAGCTCGTTTATGTAGATAGTGGCTCGGCAAAACG
TGCCGAAGATACCCTTGCTTTGTTACGCAAATCCCTTGGTTCTTTGCCTGTTGTGCCGAT
TTCCTTCACGCTACAACCGAGCGAAGTGATGACAAATTGGGTGGCAAAAGGGCATACACC
AAGCTGGCTGACACTTCTGGAAGAAGCGGAATTAAAATCTTTTGATACCGACAGTGTAAT
CCGTTGTAAACACCAAGATTTAGAAAGCGACGAAATCAGCCAACATTTACAAGCGGGTAA
ATTTGTCACAAAACTTGCGTTAGATTGGGAAAATCATTTTTCTTTTGTGTTGAACGAAGA
TGCCACCCTTGCCCGTGTCAAATTCGCCGATGAAGTGCGTGAAAAGAATGATGATATTTT
GAAAGAAGATAAAGCCCAACGTTTCGATGCGGATTTTCTGTTAATGACGGAAGAATTACG
TCTGTTTACAGAAAAATTGACGGAAGAGTTTGGGGGAGTAAATTCCTTGTTATCTTTTTA
GCTGGTCTACTATTTCTCAGCCAATATTTTTATTTGGAAACTTGATTGTTTTTTGAGCTA
GAATGGTTCTATTTTAGAACGATTCGCTTTTTTTTTGCTGGGCGTTCTTAAAGTATGACA
CTCAAACCCGATCTTTTTTTGAAGATCGGGTTGATTATTCTTTAGTTGGCGCTAAATTAT
AATTTAACTAGTCTATCATTTTGTTTAATAGTAGAATGATGAATGATTGTGGAATAGATG
TTATAGAGGGTTATGCAAACATTTTTTTTTCGTCATTCATTGACTTGGGTTATTTTTGCT
TTTTTAGGCTTTTGCTTTTTCCCGGTAAAAGCATTGCAATATGGACTGTTTGGAGCAACT
TCAGCCGAATTTCAACAGGCTATGGGGTGGAATGATATTAACCTTACTTGGATATGGTTT
TTTCCCCTACTGTTTTATCTGTATCCGAACAAAACACCCTCAACATTACGAAGTAAATGT
GAGTTATTTGGGGCAGTTGGGCTGTTTCTCTTTATCTTTCTTTCCGCAATTTTAGCAAAA
ATCAGCTTAGGTTATGCGGTCTTTTTCTTAATTGTTGCGTTGATTGCGTTAGCGACAAAT
GCCCTTGCTGAATTAAAAATAATGCAGGGTGACAGATTTATTATTGCCTCATTGATTAGC
ATTATTTTGTTGATCTTTTTCTTTATGGTCTATCCAACACTGGCAATTTTCATCTCAATG
TTTTACGACGGCAGTGAATTTGTACCAAGTCAAGTGTTGTCTATCTTACAACAGCCTTAT
GTATTAAGAGTGATTGGTAATTCATTAAGTGTTGCGACAACCGTTGGGATTTTATCTACG
TTGTTTGGTTTAGCCTTTGCTCTTTATACCACACGGATTGCAAAACGCACGGCGTTTATT
GGAAAAATTTTCTCTATCTTACCCATTGTAACACCGCCATTTGTTGTTGGCTTAGGTGTC
ACCCTTATGTTAGGACGTTCGGGCTATGTGACTGCTTTTTTAGTCGATTATCTTGGCTTT
AGTAATAACTGGCTTTATGGTTTTACAGGGATAGTGATTGCCCATACCCTCGCACTGACC
CCAATGTCTTTTATGATTTTAGACGGTGCATTAAAATCTATTCACCCATCTGTTGAGGAA
GCCGCTTATACTTTACGATCTAACCCCTATCAAGCCTTCTTCTATATTATTTTTCCATTA
CTCAAGCCAGCGTTAGCCAACTCGTTTTTAGTTGTGGTGATCCAATCGCTTGCAGACTTT
AGCACCCCTTTAGTTTTAGGTGGAAGTTTTGATGTTATTGCCACTCAAATCTATTTCTAC
ATTGCAGGTTCACAGTTAGATTATGCTTCGGCAAGCACCTTAGGCGTGATCTTGTTACTC
TTTTCCCTTACGATTTTTGTGGTGCAATATCTCTGGATTGGCAATCGATCTTATATCACC
GTGTCAGGTAAATCATATCGAGGCGATGTGCAAGAGTTACCAAGCGGTATGAAATGGGCA
ATTATTTGCACTTTAGGTTTTTGGGTTCTGTTTAACTTTGTACTATACGGTAGTATTTTT
TACGGTAGCTTTACCGTAAGTTGGGGAATAGACCACACACTGACATTCAATAACTACCTC
AATCTTTTTGGACAAGGGTTTAATAGTGGAGCGTGGCCATCTTTAATCCAAACGGTTATT
TTTGCTGCTAGTGCAGCACCGATTACGGCTATTTTTGGTTTGTTGATTGCTTATATTACT
GTTCGCCGTGATTTTAAAGGGAAAAAAACCTTAGAATTTCTGACGTTACTTTGTTTTGCC
GTACCAGGAACAGTGGCTGGGGTATCCTATATTCTGGCTTTTAACCATCAACCTATTTAC
CTAACAGGAACAGGGCTTATTATTATTTTGTCTATGGTGATGCGGAATATGCCAGTAGGA
ATGAGAGCGGCTATCGCTGGGTTAAGACAGTTAGATAAAGCCTTAGATGAAGCCTCGCTC
TCGCTGAAAGCAGGATCATTAAAAACCATCTGCTTTGTTGCATTGCCACTGCTAAAACCG
GCGTTACTTTCTGCCTTAGTTACTAGTTTTGTTAGATCAATGACAACAGTCAGTGCGATC
ATCTTTTTAGTTACAGCAGACACACGCGTCGCAACCTCATATATTTTAAATCGAGTAGAG
GATGGGGAATATGGAATGGCGATTGCCTATGGCTCAATGTTGATTGTAGTTATGCTGGCA
ATGATTTTCTTATTTGATTGGCTTGTTGGCGATACGCATACAGCCCGTTCAAAGCAAAAA
GATGAATTTGGAGAGAAAAATGGAACAAAAAAATGATTTTCTCGTGTTGAAAAATATCAG
CAAATCTTTTGGTAAACATAGGGTTATAGATAACTTAAACTTTTCAATTAAACAAGGCAC
AATGGTCACGTTACTCGGCCCTTCTGGCTGTGGCAAAACCACTGTGTTACGTTTAGTTGC
AGGTTTAGAAAGCCCCACAGCAGGACAAATTTTTATTGACGGCGAAGATGTTACCCACAA
CGCAACGCAACAGCGAGATATTTGTATCGTATTTCAGTCTTACGCACTTTTCCCACATAT
GTCGATTGGTGAAAATGTGGAATATGGGCTAAAAATGCAGGGGGTATCCAAAGAAGAGCG
AAAACAGCGAGTAAAAGAAGCATTAGAGTTAGTCGATCTGATAGGGTTTGAAGATCGCTA
TGTCGATCAAATTTCAGGCGGACAGCAACAACGAGTGGCATTAGCAAGAGCGTTAATTCT
CAAGCCTAAAGTTCTCTTATTTGATGAACCTCTAAGTAGTCTAGATGCGAATTTACGCCG
TTCAATGCGAGAAAAAATCCGCGAGTTACAACAACGGCTCAATATTACTTCACTCTATGT
TACTCACGATCAAAGTGAAGCTTTTACAGTGTCTGATGAAGTGATTGTGATGGATCAGGG
TACCATTATGCAAAAAGATACGGCTAAAAATCTCTATTTACAGCCAAACTCTCTTTTTGT
TGCTCATTTTATGGGGGAATCAACCATTTTTTCAGGAAAACGGCAAGGTAATCAAATTAA
TATCGGTGAGTTTTCTTTTACCCTTGAAAATGCAGCGCGTTTTCAAGTACCTGATGGGGA
TTGTCTTGTCGGATTACGACCAGAAAGTATCCGCTTGTTAAGTGATGGAACTGCAGCTCA
ATATTGTGAAATTAAGCAGGCTGTCTATATGGGAAACCATTGGGAAATTACCGCACTTTG
GCAAGGGAAAACATTAATGATTAACCTTAACCCAGAAGATTATGATGAATCCCAAAGAAA
TTGTTATATAGAAATAAAAAATAAAGGGGTGTTTTTGTTGAAAGATAATGCTTAAGCATA
TTTTGACTAAAAATCTAGCATTCATTCTTAATTTCTAAAAAAAGAGTTGCACGGATTTTT
TTATCCCCTATAATGCACCACATCAGACGCGGGGTGGAGCAGCTTGGTAGCTCGTCGGGC
TCATAACCCGAAGGTCGTCGGTTCAAATCCGGCTCCCGCAACCAGTTTTAAGGCTCATTG
TTTTGGTTAAGACGATGAGTTTTGTTCCATCTAGGCATTTGAAATTGTAAAATGTTAGAT
AAAACAAACCGCTTGAAGCCTCAACTGTTGTAGTTTGAGGCTTTTTTGTGGCTACATAGT
CAGCTTTGTTGTGTTAAAGGGACTTTTTCAAGTCCTTTTTTTTATATCTGTCAAATGGAG
GTTTCCTTGGCAACATTAGAACAAAAATTACAAGAGCTTGTCGCCGATCCCATTGATGCA
ATGGGATTTGAACTTGTCGGCGTTGAGTGCCAACGTGCAGGTCGTTTTTTAACTGTACGC
TTATATATTGATAAAGAAGGCGGTGTTACGGTTGATGATTGTAGCGATGTTAGCCGTCAA
GTGAGTGCGATTTTTGATGTGGAAGATCCGATTGCGGATAAATATAACCTAGAAGTATCT
TCCCCTGGGTTAGATCGTCCATTATTTACATTAGCCCACTATCAACGCTTTGTTGGGCGT
GAAATTGTTGTTCATTTACGCATTCCAATGTTAGATCGCCGTAAATGGCAAGGTGAATTA
GTGAGTGTTGAAGGTGATTTAATTACCTTAAAAGTTGATGGTAATTTACAGGCTTTTGCC
TTTGGCAACATTCAAAAAGCAAATTTAATCCCCGTTTTTAATTTCTAAGGAAATCAAAAC
CAATGAGTAAAGAGATTTTATTAGCCGCAGAAGCGGTATCCAATGAAAAATTATTACCAA
AAGATGCCATTTTTGAGGCACTTGAAACCGCATTAGCCATTTCAACGAAAAAGAAAGCGG
CTGCAGAACGTGAAGATCGTAAAACGGGCAACGGCATTGATATTGATGTGCGTGTAGTGA
TTGACCGTAAAACAGGAGCATTTACTACTTACCGCCGTTGGTTAGTGGTAGAAAAAGTGC
ATCACCACACTCGTGAAATTACTTTAGAAGCGGCTCAATTTGAAGACCCGAACATTCAAT
TAGGTGACTATGTTGAAGATGAGATTGAGTCTATCGCATTCGACCGTATAACAATGCAAA
CCGCTCGCCAAGTGATCACCATGAAAATTCGTGAAGCGGAACGTAATAAAGTGATTGAAC
AATTCCGTTCAGAAGAAGGCAAAATTGTTATCGGTACTGTAAAAAAAGTAAGTCGTGAAA
GTATTATTCTTGAGCTTGCAGGTAAAAAGGACGATACCACTAAAGCTGAAGCAGTGATTG
TGCGTGAAGATATGTTACCGCGTGAAAACTTCCGCCCAGGTGACCGAGTGCGTGGTGTAC
TTTATGCAATTAAGCCCGAGTCAAAAGGTCCTCAACTATTCGTTACTCGTGCAAAACCAG
TGATGTTACAAGAGTTATTCAAACTTGAAGTACCTGAAATCGGTGAAGAAGTGATTGAAA
TCAAAGGGGCTTCTCGTGATCCAGGCTCTCGCGCCAAAATTGCCGTGAAAAGCAATGATA
AACGTATCGATCCAGTAGGTGCTTGCGTCGGTATGCGTGGTGCGCGTGTACAGGCAATTA
CTAACGAACTTGGCGGTGAGCGTGTAGATATCGTGTTGTGGGACGACAACCCAGCACAAT
TTTTGATTAACGCAATGGCACCTGCTGATGTTAGCTCAATCGTTGTTGATGAAGACAATC
ACTCAATGGATATTGCTGTTGAAGCAAACGCGCTTGCACAAGCTATCGGTCGTAATGGTC
AAAATGTACGTTTAGCCACCCAATTAACAGGTTGGACATTAAATGTGATGACAACCGATG
AGTTAGAAAAAAAACATCAAGCAGAAGACAATAAAGTGATTAATCTCTTTATGGACGCTT
TAGAAATTGATGAAGAATTTGCTCATCTTTTAATTGAAGAAGGCTTTACCTCATTAGAAG
AAATTGCTTATGTACCAGTTAAGGAACTGACAGCAATTGATGGCTTAGAAGATGAAGATC
TAGTTGAAGAACTTCAAGCACGTGCTAAAAATGCGATCACAGCTAAAGCGTTAGCGGAAG
AAGAAGCATTAAAACAGGCACATATTGAAGATAAATTGTTAAATCTTGAAGGTATGGATC
GCCATATCGCCTTTAAATTAGCAGAAAAACAGATTACTACTCTTGAAGACCTTGCAGAGC
AAAGTGTTGATGATTTAGCTGATATTGAAGAATTAACCGCAGAAAAAGCCGCAGAATTAA
TTATGGCTGCTCGTCAAATTTGCTGGTTTAGCTAAAAACAGGGAGAGAAAGAATGAGTGA
AAATGAAATCAAAACAGACGCACCGAAGAAATTAAGTTTACAGCGTCGTACTAAAACAAC
CGTGAGCGGTACGACTGCAGGCGGTAAAGCAAAAGAAGTGCAAGTGGAAGTGCGTAAATC
TCGCAAAGTGGATACTGAAGCAGCTAAAAAAGCCCAAGAAGAAGCACTGAAATCGAAACA
AGAAGCGGAAGCTAAAGCGAAAGAAGAGGCTAAAAAAGCAGAAGCTGCCAAAGCCGAAGA
AGCAAAAAAAGCGGTACATCAAGTGCCTGTAATGCCAAATAAACAACCAAAACCAGCGCA
ACCAAAAGCAGAAGCCCAACCAAAACAAGAAAAAGCGGTTGATCCTGAAAAAGAGGCAAA
ACGTAAAGAAGAAGCTGAATTGCGTCGTAAGCAAGAAGAAGTGGCTCGCCAAAAAGCGGA
AATGGACGCAAAACGTGCAGCAGAAAATGCTCGCCGTTTAGCAGAAAATGCTCGTCGTTT
AGCAGAAATTGCCCGTGAAGAAGCGATTGAAAATGGCGAAGACTATGAAGATGACCGCTT
TACTTCTAAATATGCGTTAGAAGCAGAACGTGACTCTGAGCGTCGTAGTGAAGGCAATCG
TGGACGTGGCAAAGGCGGTGTAGCGAAAACCAAAAAAGGCGGACGTGATGATGAAAACGG
CAGTAAAAATGAACGTCAATCTGACCGCCGTAACCAAAAAGATACCAAAGGCAAGGGTAA
ACACGCGAAGAAAGGCAGTGCATTACAACAAGCCTTCACTAAGCCAGCTCAAGCAGTTAC
GCGTGATGTGGTGATCGGTGAAACTATTACTGTGGCAGAACTTGCGAACAAAATGGCAGT
AAAAGCGACCGAAATCATCAAAACAATGATGAAAATGGGCGAAATGGTGACGATTAACCA
AGTGATTGACCAAGAAACTGCACAGCTTGTTGCAGAGGAAATGGGACACAAAGTTATTCT
GCGTAAAGAAAATGAGTTAGAAGAAGCGATCTTAGAAGATCGTGACTTACACGCAGAAAA
AGTAACCCGAGCGCCAGTTGTGACCATTATGGGACACGTTGACCACGGTAAAACCTCATT
ATTAGACTATATCCGTAAAGCGAAAGTAGCAGCAGGTGAAGCTGGTGGTATTACTCAGCA
TATCGGTGCATATCACGTTGAAACCGACGACGGTAAGATGATTACCTTCTTAGATACACC
AGGACACGCGGCATTTACCTCAATGCGTGCGCGTGGTGCGAAAGCAACGGATATCGTTGT
TCTTGTAGTAGCAGCTGACGATGGCGTAATGCCACAAACCATTGAAGCAATCCAACACGC
GAAAGCAGCTGGTGCGCCGATCGTGGTTGCGGTAAACAAAATTGATAAACCAGAAGCAAA
CCCAGAGCGTGTAGAGCAAGAGTTATTACAACACGAAGTGATTTCTGAGAAATTCGGTGG
TGATGTTCAATTTGTTCCTGTCTCAGCGAAAAAAGGAATGGGGATTGACGACTTACTTGA
AGCCATTCTTCTTCAATCGGAAGTATTAGAATTAAGTGCGGTAAAAGAGGGTATGGCAAG
CGGTGTGGTTATCGAATCTTACCTCGATAAAGGTCGTGGCCCAGTTGCAACTATCCTTGT
TCAATCAGGTACGTTAAACAAAGGCGACATCGTACTTTGTGGCTTTGAATATGGCCGTGT
TCGTGCAATGCGTGATGAAAATGGTAAAGACATTGAATCAGCTGGTCCATCAATTCCTGT
GGAAGTATTAGGACTTTCAGGCGTACCAGCCGCAGGTGATGAAGCGACAGTGGTGCGTGA
TGAGAAAAAAGCGCGTGAAGTGGCGTTATACCGTCAAGGTAAATTCCGTGATGTGAAATT
GGCTCGCCAACAAAAAGCGAAACTTGAAAATATGTTTAGCAATATGGCGGAAGGCGATGT
TGCAGAATTGAACGTGATTGTGAAAGCAGACGTACAAGGCTCTGTAGAAGCGATTGTTCA
ATCTTTACACGAGCTTTCAACGGCAGAAGTAAAAGTGAAAGTGGTTGGCTCTGGCGTAGG
TGGTATTACGGAAACCGATGCAACCTTAGCGGCAGCGTCTAACGCTATTGTACTTGGCTT
TAACGTCCGTGCAGATGCCTCAGCACGTCGCATTATCGAAAGCGAAAACATTGATTTACG
TTATTATTCAATCATTTATGAGCTATTAAACGAAATCAAAGCAGCAATGAGCGGTATGTT
ACAACCTGAATTTAAACAAGAAATCATCGGCTTGGCAGAAGTGCGTGATGTCTTCCGTCA
CCCGAAATTCGGTGCAATTGCAGGTTGTATGGTCACTGAAGGTATCGTCAAACGTAACAA
CCCAATCCGTGTATTACGTGATAACGTCGTAATTTTTGAAGGCGAGTTAGAATCTCTCCG
TCGTTTCAAAGACGACGTTTCAGAAGTCCGTAACGGTATGGAATGTGGTATCGGCGTGAA
AAACTACAATGATGTAAAAGTCGGCGACCAAATCGAGGTATTCGAAGTGGTTGAGATTAA
ACGTTCGATTTAATCTATTGATATTAGGGCAAATGTCATTTGCCCCTTGTATTAGAATAT
GGGCAAAAGAAAACCCCATTACGAGTACCTTCATAATGGGGTTATAGAGAAAGTAGAGTT
GCTT
>H257 Scaffold3
TGCTTAGCTAAAGTTTACATATTACTTTTAAGTAAAAATGAATTTCTAGTTTAAGCACCT
ATTAAGACTTCAAAATTAAAAAAATATATTTAAACAAAGTCAATCAACAAGTGCCCACAC
AGATTGTCTGATAAATTATTAAAGAGCAAAATAAAGTGGTCGGCGAGATAGGATTTGAAC
CTACGACCCACTGGTCCCAAACCAGTTGCGCTACCAAGCTGCGCTACTCGCCGTCTGATA
TGCCACTGCATATATTTAATGGGGTGGCTAATGGGACTCGAACCCACGACAACTGGAATC
ACAATCCAGGGCTCTACCAACTGAGCTATAGCCACCATTTCTAGTCGATATTGCATTACC
TCTGGCGCGCTCGACAGGATTTGAACCTGCGACCTTTGGCTCCGGAGGCCAACGCTCTAT
CCAACTGAGCTACGAACGCGTTGTTTTCAGTACTGCGTCGCAACGGAGGCGTATATTAGT
GATTTCACTCTCGCTTGTCTAGCACTTTTTTAAAAAATTTTCTTGTATGCTCTTAATTTA
TTCAAAATGTCTAGAGCGTGTTGATCTTTTAAGTACAAAAAACAAACGACATAGAAATTT
GGTATAATTTAGTTCGCCAAAACCTAACCATTCCATACAAACTAAGCGGTCAAAATCCGC
ANNNNNNNNNNNNNNNNNNNNNNNNNNNNNNNNNNNNNNNNNNNNNNNNNNNNNNNNNNN
NNNNNNNNNNNNNNNNNNNNNNNNNNNNNNNNNNNNNNNNNNNNNNNNNNNNNNNNNNNN
NNNNNNNNNNNNNNNNNNNNNNNNNNNNNNNNNNNNNNNNNNNNNNNNNNNNNNNNNNNN
NNNNNNNNNNNNNNNNNNNNNNNNNNNNNNNNNNNNNNNNNNNNNNNNNNNNNNNNNNNN
NNNNNNNNNNAGGCTTTAATTGTATTGGTTTCATCGCCTACGTCTTTTATACGTTTCAGC
ACGTCAAATAGAGGAGCGGTACAACAAGAAAATAAATCGGCTAAGGCTTCATAGCTTAAT
GAACGGTTATTATTCACTTCAAGTAGCATTTGCTCAAAAGCGGTGCAAGCCCCTTTCATT
CGTTCAAGTGCAACAAAATCATCTTCACTAATTAAAAAATGATGGTCATATTGAAAATAA
GTATTTAAAAAAGCATTGGTTTCTACAATAAAACGTTGTTGGTTTATCGCTGGCCGTAGC
TCGTTTACGGCTGATTTATTCATTTTGCGTAATTCGCCCAAGGCTTCTAAGCAACGCTTG
ATAATTGGTGTCCAGCAGTCTGTTGTTTTATCTATAAAGCTAATGGCGGTTTCAATGGAA
AGCCAAAAATCAAGCGTTTCATTCCGTGCTTTATTTTGAATAATCAAATAATCTTGTTCA
GCCTGAAAGCCTAATTTAGTTAAATGTTGTTGGCTTTCTTTGGTGGTTGGATGCCAGCTA
AAAGCAACGTGTGCAAGCTCTTTTAATGAAATAAAAGATTGTTGGCGATTATTGATAAGT
TTTGTTTGAAGAGAAAAGGGGAACTGTTGAGCGTTCATAATGAACTCCTTTGTGTATTTA
CGAAATTTTACCCTATAAAATAGGGTGCCAAGGGGTTCGTAAGCCACACAAAGACGGCTG
GAGTTATTTCCCTTTCGGGTGTTGTATTCCTCGCCCCCTCGGTATTGAGTTTAAATAAAT
TGTGCCTTTTGCCCCAAAATTGCAAATTTTAGGTACAAAAAACCGCTTGATCTATCGGGT
GCGGTTATCCGCTTTGTGTAAGGTTACGACACCTTGAGAACAGTCATACGCGTTTTAAGA
TAAATAGCAAGTGTTTAATTAAAAAATTGAATGTTCAACTTTAAAATCATTGTTGTTTAC
TCATAACTATTTGATTTTTATAAAATAGAATTTCTTTCATTAAGTTGAACCATTCAAATC
TTTTCTTGCAAGCGGTCAAATTTCCCCTAAATTTTACCAATCCCCACAAAAACGCCCTTT
TAAGCCCTTTTTCTGTTTAAGCCGAACAAGTGTAGCTCTTTTGTCTTTTAGTGTGTTTAT
AAACGCTCGTAAACGCCTTAAATTTGATTCTTGCTTGTTGTATTTGGCATTAGTTATGTA
TTGCAGTATAAGTGTTTTATTAAAGTAGTTTAAAAGAGCAGTTTTATAAATCAGTTTAAA
GTTTGCGGTATTGGTTGAATGATTAAAACAGAGCGATATATGAACAATGCTGAAGTTGCT
TACAATAATTTAATCGAAACTTTAGACAGTTGTATTGAACAAGCTTACGAAAAGGCACAA
GGTGATAAAGCAAAGTTTAGGTTTCATTTTTTAGAATTATTTGGGAAATTTAATGGAGGT
TTAAATTTGTATATTCCTAAATTTGATAACCTTACAAAAGAAGCGGGCAAAATCCCACAG
TTTGGGCGTTTAGCTTTTCGCACTCGTTCAACCGTTCGAGAATTACACGGCGACTCTAAC
CGCTTAACGCCTGAAGATGTAACAAGTTTAAGCGTAGAATTAAAAGAACACGATATTGAA
TACCCTATTGATTATCGTGAAGATAATGATGCCAGCTATCCTTTGAAAAAATACGCTCTT
TCTGTTGTTCAAGATGTCATTGCGTTAGGGCGTGAAGTGGCTGTTGCTGAAATTGCACAA
AATGCAGAGAATTATTCAGCTGAAAATGTTGTTACACTGACTGAAACACAACGTTTCACA
AATGCAAAATCTGACCCTTTAAAATTCATCAATGATGGTTTAGAAGCTGTTTCTGCTACT
ATTGGGCGTTTGCCTAATGTTTGTGTAATTGCTTCAGATGTTTGGAAAATTTTAAAAGAA
AATACAAACCTTTTAGAACGTATCAAATACACTCGCACAGGCATTTTAACCCCTGAAATT
TTTGCTGAATTGATTGGCGTTGAAACGGTAAAAATCGGTGCAGCTTCTCAAGAAAAAGAT
GGCAATTTAGAAAAAATCTGGTCAAATAGCATTGTTTTGGCTTATGTTGCAAACGGTAAA
GATAAAGGCAAAAAAGGCAATATTTTTGAACCGTCTTACGGTTACACGGTAAGACGTAAA
GACGGCTTATTTGTTGATACTTACCAAGAGAAAGGCGGTAAAGTGGAAATTATTCGTTGC
ACGGATATTAACGCCCCTTTCCTTGTTGGAAAATCAGCAGGTTATTTAATTCAAGGTTGT
ATTAAGTAAATAGGTTTTACCTTTCAATCAGATTGTTTGCTTGCACCGTCAAAAAACGGT
TTTCTGATTGATTGAAAACGTTACTAAAGACGTAAAAAAGACTAAAAGGGCTTTAGCTAG
TGGAATAGTTAAAGCCCTTTTCTCTAAAAAATGAAATTTTATTGCTGTATGTGAAAAAAG
CGAAATTGTTATTTATCTTGCTTTTTTTGTTGTAGTTATGTCGCTTTGTTTTAATAAAAT
TCGATGACTTTTTGTTTGAAAGATTGGGTGTATTTAGTCATAAAAACCTGCACCTTAATT
AGTTGGTTGTTTAGCCCAACTTTTGGGGTGCAGATCATCTACGTCAGCCCCTAATTCAAT
TTAATCTTGCAAGTTATGATAATGCGCTACTGCTCTTGCTTTGCGAACGTAAGGGCTAGT
TGTAGAATACCAAAGCCTCATATTAATTAAACCAAACACAAAAAGCCCACTATTTCCATA
GCAGGCTTTTTTATCACTAAAAATTAGTCACCAACAGCAATGCGTTTCATATCTGTCATA
TAACCACGCAATTCTTGGCCGATTAACTCAACCGGGTGGTTGCGGATGGCATCGTTAATA
TCACGCAAATATACATTGTCGATTTCAACGGTTGGTGTTGGTTCGCCTAAATCGCCTTTT
TGTAACATTGGGATTAATTTCTCTGCAAGAATTGGCGTTGCAACGTGTGAGAATAAGTAG
TTACCGTATTCCGCAGTGTCTGAAATAACCACGTTCATTTCGTATAAACGTTTACGCGCG
ATAGTGTTTGCGATTAACGGAAGCTCGTGTAGTGACTCATAGTATGCAGACTCTTCATAG
ATACCGCTTGCAACCATTGCATCGAATGCCATTTCAACACCGGCTTTCACCATTGCAACC
ATCACTACGCCGTTATCGAAGTATTCTTGTTCAGAAATTTTGATACCGTCTGCTTTTGGT
GAATTTTCGAAAGCTGTTTTGCCTGTTTCTTCACGCCATTTGAATAAGTTTGCATCGCCG
TTTGCCCAGTCTGCCATCATTGTTGATGAGAACTCACCGCTGATGATGTCGTCCATATGT
TTTAAGTAAAGATCGTTTAATTGGACTTTAATTTCTTCCGCTAATTCAAAGGCACGGATT
TTTGCTGAGTTAGAAAGACGATCCATCATTAATGTGATACCGCCTTGTTTTAACGCTTCA
GTAATGGTTTCCCAACCGTATTGAATTAATTTGCTTGCATATGCCGGATCTTTACCGTCT
GCCACTAATTTGTCGTAGCACACGATAGAACCTGCTTGTAACATACCGCAAAGGATGGTT
TGCTCACCCATTAAGTCAGATTTCACTTCTGCCACGAATGAAGATTCTAACACGCCCGCA
CGGTCGCCACCTGTCGCACTTGCCCACGCTTTTGCAATCGCCATACCTTCGCCTTTCGGG
TCGTTTTCAGGGTGAACAGCGATTAATGTCGGCACACCGAAACCACGTTTATATTCTTCA
CGCACTTCTGTACCCGGGCATTTTGGTGCTGTCATCACCACAGTGATGTCTTTACGAATT
TGCTCGCCTTGTTCAACAATGTTGAAACCGTGTGAATAACCAAATGCAGCACCTTGTTTC
ATTAATGGCATCACATCTGCAACCACTTTTGAGTGTTGTTTATCCGGGGTTAAGTTAATC
ACTAAATCTGCAGTTGGGATTAACTCTTGGTATGTGCCAACTTTAAAACCATTTTCGCTT
GCACGAGTAAATGAAGCACGTTTTTCTGCAATCGCTTCTGCACGCAATGCATAAGCAATA
TCTAAACCAGAATCACGCATATTTAAACCTTGGTTTAAACCTTGCGCACCACAACCTACG
ATCACGATTTTTTTGCCTTTTAAGAAGTTGCAACCGTCAGCAAATTCGCTACGATCCATA
AAACGACAACGACCTAATTGGTCAAGTTTTTCACGTAAGTTTAATGTGTTGAAATAGTTA
GCCATAATAAAAATCCTGTGTTGTTAATGTTGAATGTTTGATGTTGTGTTTACATACTGT
AGTTGTTTTTGCGAGTTTGATTATAGCTGTTTTTGTTATTGCGTAAATTGACATTATTAG
AATTTATCATTGCACTAAATAAAATCACAAGCGGTCAGAACCCTATTATTTTTTGCAAAT
TTTTGCGGAGTAAGAGCCTTAACACTCAAGTTATCTTTGCTATAATTCCCCAAATTTACC
TAAAATTGAAGGAATTCTTATGTCCCAACTTATCGAACTCACTCATAAACTCAAAGAAAT
CTTCCAAATCAACCGTGCAGATTTGGATTTTGGGATTTATCGGATTTTAAACACCCGTAG
CCAAGAGATTGAAAAGTATCTTTCGCAAACCTTGCCACAAAAAGTGAAGCAGGCGTTGGG
TGATAACCAAAGTGAGCAAATCGCAGGCTGGCAGGCGGAACTGGAGCAAGCCAAAAAACA
AGCTCAAGAGCTAGGCATTGACCCAAACCAATCGCCAAAAGTCCAAGAACTGCAAAGCAA
AATCGAACAAGCCAAAAAAGGCAGTGCTGATCACGAGACGGCGGTTTATCGCCATCTTTT
AACCTTTTTCAGTCGCTATTACGAAGAGGGCGATTTTATCAGCCAACGCCGTTATAAAGG
CGATACTTATGCCGTGCCTTATGCAGGCGAAGAAGTGTTGCTACATTGGGCGAATAAAGA
CCAGTACTACACCAAATCGGGCGAGAATTTCAGCAATTATCGTTTTAGCCTTGATGATGG
TCGTACCGTCTTTTTCCGTTTAAACAGTGCCGATATTGCCAAAGACAACCGCAAAGATAA
CGATGCGAAGCGTTTGTTTACCCTTGCCACCGCACAAACCATTGAACGTGAAAACGAAGA
TGACGAGTTAGAAATTATCGATATTAACCCAATCACACAAAGCGAAGACGGCAAAACTTT
AACCATTTTGTTTGATTACAAACCGTTTGAAAAATCGGCAAAACAAGAGAAAATTTTGGA
ACAAGATTTAGCCACGTTACAAGCACACGACTTGCTACAAACCAAGTGGATTGCCTTAGC
CGAGCGTTGCCCAACTGAAAAAAATCCTAACCGCACTTTATTGGAAAAACATTTAAGCGA
CTACACCCAGAAAAACAGTGCCGACTATTTTATCCATAAAGATTTAGGCGGTTTTTTACG
CCGTGAATTGGATTTTTATATCAAAAACGAAGTGATGAATTTGGACGATGTGCAAAACAT
TAGCCATTTCGCACCGCTTGAAGCCAATTTACGCCTAATTCAAACCTTACACAGCATTGC
TTTAGAGCTTATTGCCTTTTTGGCACAGTTGGAAAATTTCCAGAAAAAATTGTGGCTGAA
AAAGAAATTTGTAGCAGGGCATCACTATTTAATTACTCTCAACCATATTTTGCAGCTCGA
ACAAGCGGGCAGATTTATTGAAGAAATTGCAAATAACAGCAAACAGCTTGCCCAATGGCA
AAGCTTATTTAACCTGCCGTCTGCAGATGCTCAAGCATTTTTAAATGCTCAAAAAGCAAA
CAATGCGGGGGGGGGGTAAAACGCCTTTAAATTCAAATGGTTACGATGATTTACAACATC
TTGTTGTGGATACATCACTCTTTTCTGCCACATTCCAATCTGCACTAATTTCCACACTTT
CACGCTCACTGGGCGACTTTGACAGCCATATCAACGGCACACTTATTCATTCAGATAATT
TCCAAGCCTTAAATTTATTACAAGCCCGTTATCGTGAACAGGTGAAATGTATTTATATTG
ATCCGCCGTATAACACCGAAGATGACCGTGCAAAAGGTAAATTTATTTACAAAGATGGAT
ATCCTAGCTCTACATGGGCAAGCCTTATTCATAGTCGTTTGTTACTTGCTAAACCACTAT
TAAATCAAGCAGGCGTACTTTTTCAAAGTATTGATGATAATGAACAGGCTAATTTGAAAT
TACTTTCTGATAATGTTTTCGGTAGAGAAAACTTTATTTCTCTATTAACTGTTGAAAACA
ACCCAAAAGGTAGAAAAAACTCTAAATTTATTTCCGTGTGTAATGATTATTGTCTAATTT
ATGTTTTAGATAACTCAAAAAGTTATTTCGTAGAAAATATTCCAAAAGATATTAAAGATT
TAACACAAGATGAACATGGTAACTATGTCCATAATAGTGGTAAGCGAGTGTTGGTTGGTG
AAAATAAATTTAATAATTTAGTACAAAATTTAAATTCAGATAAACACTATACTGTTTATT
ATCATGAAAAATCACAAAATCTAATTTTGAAAAAAGAAACACAATTAAGTGAAGTAGATG
AAAGTTTAATTTCTCAAGGTTATTTAAGATATATCTCTTATCTTGGAAATTCATTTGTAG
AAAATACTTATACAGATAGAAAAATTTTGGGGTTATTTGAAAATAAGGCTTTGGAGTTTA
AAGATAATAAAATATATGAAAAGAACTTTAGCACAACCATTCGATTAAAAAGTATTCTGT
CTAATAAAAAATATAGTGGAGTAATTCAAAATGTTAAATCTACAATTGAATTAGATTTCA
AAACAACTTCCGCAGGAACATTGTTGAAAAATTTATTTCATAAAGATGATGTTTTTAATG
CACCTAAAAACATTACTTTTATTCAAACACTAGTAACTTTAATTGATGACAGAAATCAAA
CTATTCTAGACTACTTCGCAGGCTCAGGTACCACCGCTCACGCTGTAATTAACCTAAACC
GTGAAGATAAGGGCAACCGTCAATATATTCTTGTGGAACAAGGGGAATATTTTGATACGG
TGTTGAAACCGCGTGTGCAAAAAGTGATTTATAGCAAAGCGTGGAAAGAGGGTAAGCCAG
TTGTGGAAGATGGTGCAGAAAATCTACAAGGTGTACCGCAAATTGTTAAAGTGCTGAAAC
TGGAAAGCTATGAAGATACGTTGAATAATCTTGAACTTCGCCGTAGTGGTTTGTTTGACA
ATCTTTCAGACGATGTACAACAAGACTATTTGCTCCACTATATGCTCAATTTAGAAAGCC
GTGGCAGTTTGCTCAATGTATCGCATTTTGAGAAACCCTTTGATTATGGCTTAAACATTA
GCACCACCAGTGCCGGTGCCTATGAATGGCAAAAAGTGGATTTGGTGGAAACCTTTAATT
ATCTGATTGGGGCACGGTTAGTCAGTATTGACGATCAGCGAGTTAAAAGAGGCTATGTAG
CGATAGATTGTCAATTACCTAATCAAAGCGGGGATGACAAAACATTAATTGTTTGGCGTG
ATTGTGAACAATGGCATTATGAAAATTTGTATGCAGAAAAAGAATTCAGCCACAATTTTC
AAGGTAGCAAAACGACGCTATTTGGTAAGATGAATTTTAATCCTAAAAATACTGACTATG
TACAAGTCTATATCAATGGCGACCATACCCTTGAAACCGTGTGGGACGGCGAGCAAAGTG
GTAGTTTGAAGATTGTCAGCATTGAAGATGTGTTCTTATCCTTAATGTTTGAGGGGGACG
CATAATGGCAAAAGCACCCAAAAACGATAAATTTCATTTTGACCAACATTTGATTTTAAA
CCGTTGGCTGTTTTCGCTATTTCACAAAACATCGTTAAATGAGTTTAAAAGCCTGTTGGA
AAGCGTGGAAAATGATGACTATATCGCCAGCGATGGACAGAGCCATTTTTATCATCGCCT
AAGCAATGAGCTGTTTTTTGAACACGATAATCCGCTAAGTCTTGTGGAGCTTGCCGCTTA
TGATTTGCGGTTGGTGCATTATTGGCAAAAAATCACGGAAAAGCGTAACCGTACAAGCGG
TCATATTTTGCGACCAAAATACTTCCAGTATCTATCGTTGTTGTTTACCGAAATTTATTT
GGATTGGTATTTCAATAAAAAAGCCGAGTTGCAGACCGCACTTAATCAGCAGTTGGTGCA
ATACACCAAAGAGATGGGCAAAGAAGCACAAGATTTTGAAGAGTATCGCTTAAATGATTT
AAATAAAATCGCCTTTTGGAACGCTACAGGTTCGGGCAAAACCTTGTTAATGCACGTCAA
TATTTTGCAGTATTTGCATTATTTCGGCAAAAACCAACCGCTTGTACGCCCTGATAAAGT
GATTGTGCTTACCCCAAACGAAGGTTTAAGCCGTCAGCATAAAGAAGAGCTTGAGTTGTC
AGGCTTTCAAGCCAGTTTTTTTGATAAAAATACCACGGCACAGGCAACCTTTAATTTTAG
CGTGGATGAAGTGGGCATTGGCTTGGGCGTTGAGATTATTGATGTCAATAAACTTGCCGA
CAAATCGGGCGATAAAACCGTGTCGGTAGAAGCCTTTGAAGGCAATAATTTGGTGTTGGT
GGACGAAGGGCATCGCGGCACATCTGGCGAACAGTGGCTACTACGCCGTGAAGCCTTAGT
CAAAGGCGGTTTTGCCTTTGAATATTCGGCAACGCTTGGGCAAGCGGTGGCAGGCCGCAA
AACCATTGCTAAACAAGTGGAAGACAAGCAAAAAGCGAAAGCCAAGTTATTGTTTAATAA
AGGTTCGTTGAAAGGTTTATCAGAAGACGACTTAACCAAATTAACCCTCGATGAGCTGGA
AATGGCAAAGGTTCGCACCACTGCAGTGCTTGAAACTTATGCCAAATCGGTGTTGTTTGA
TTATTCCTACAAGCATTTTTATCATGATGGTTATGGTAAAGAGAGCCTGATTTTAAATAT
TGAAAAACAAGGTTTTGATGAGCATTTGCCTGTTTATTTTGTGGCAGGTTTGTTGTCGTT
TTATCAACAACTTTATTTGTTTGAACAACACAAATCGACATTGGCGGAATGGAATATTGA
AAAGCCATTGATGGTGTTTGTGGGGCATCGTGTTAAAGAAAGTAATAAAGAAACAGAAGA
ACAAAAAGTAGAAAAATCTGATATTTTAACTGTTATTCGACAGCTGGCTTTCTTTGTGAA
TCAATCTCAACAGGTAAAAAAGTGGTTGAAAGAACTCATACTAGATAATCCTCAAATATT
GGGTAAGAATAATGAACACCTTTTCAAAGGGCGTTTTGTGCCATTACTCTCTTTTGTCGA
TGACGTGGATGCTTTGTATCAAGATATGTTGCGTAAGATTTTTGGGGCGACACATTCAAG
CCGTCTGCGTTTAACCCATTTGAAAAAAAGCGATGGCGAACTGGCATTATCCCTTGGCGA
ACAAGGCGAGAAATTTGGTGTTATCAATATCGGCGATGCTTCTGGTTTACTGAAAACCGC
ACAAGAAAATTTTGCCGATGAGTTTGATGCGGTGAGCGATGAGTTTAATGGCGGTTTATT
TGCTGAAATTAATCATAAAACATCCCCGGTGAATATCTTAATCGGTTCGCGTAAGTTTAC
CGAAGGTTGGTCAAGCTGGCGTGTTTCTACGATGGGCTTGCTCAATATGGGCAAAGGCGA
AGGCAGCCAGATTATTCAGTTATTTGGGCGTGGCGTGCGATTAAAAGGGCGTGAATGGTC
GCTCAAACGTTCATTGCCAAGCGTTCGCCCGAAAGGTGTCTTTTTAGAAAAACTGGAAAC
GCTCAATATTTTTGGTATCAATGCCGATTATATGGAAGTGTTCCGTGGCTATTTGGACGA
TGAAGATATCCAAACCGGCGATGAAATGCTGACGTTGGATTTCCCTGTACAAAAACGCTT
GCCTGCCATCAAACTGAAAACCTTAAAACTCAAAGAAGAAGTCAAAGGCAATCGTAAGCA
GTCGTTTAAGCGAGTAGAAAAGCAGATTTATCTGTTTGAAATTCCTGAAAAATGGCAGAA
CAAAATTAAAGGGATTGAAATTAGCCTAGATCGCTATCCAAAAGTGCAAAGTTTTGCCAC
CAAAGGCACGGCAATCACTCAAGTGCAAGGCGAACAGCGTGATGAAGTGAAGTTAAATTC
GGCACTGTTTGATTTTTTTGATTGGGATAAGATTTATCTGCAAGTGGCACGTTTCAAACA
TCAGCAATCTTGGTATAACTTGCGATTAGATAAAACGAAGTTACGCCAATTTGCCGAGCA
AAGTCATTGGTATCGTTTGTATATGCCACAAGCGGCGTTAAAGATGGATAGTTTTGCCCA
AGTGGCGTTGCAGCAAGAGATTTTGACGGATTTGTTGTTGGAATATGTAAAAGCCTTTTA
TAACCGCTTAAAAGCTGCCTACGAAGGGCGGTTTTATGAAGTGGTTACGGTGGATGACAG
CAATGGCTCTATGTTGGATAAATACCAATTTAGTTTGCCTGATAATGACGAAGGTAATGA
AATCAAACAACGATTAGAAGCCTTAGCAGACGGCATTAGCGAGTTTAGCAATGGGGTAAA
ACCTGTTTATGGTGGCGACAAAGGGTTGCAAATGCTCTGTTTTGATGGGCATTTGTATGC
CCCCATTTTTGCTTGCTTAGAACGCCAAGATTTGCCGTTTAGTATTCAACCGCTTGCCAT
TGGCGATGAAAGTGAACTGCGTTTAATCAGTGATTTAGTCAATGCCAAAGCAAGTGGCAA
GTTGAGCGAGTGGACACAAGGCAAAGATTTGTATCTATTACGCAATGCTGCCAATAAGTC
CAAAGGCTTGGGTTTTGCTTTGGCGGGCAATTTCTATCCCGACTTTTTGCTGTGGCTTGT
GGACAATCAAACAGGTAAACAATGGCTTAGCTTGATTGATCCGAAAGGCATTCGCAATAT
GGATTTAGACAATGCCAAATTTGGGTTATACGATGAGTTGCAAAAATTAGCTCGTGAATT
GAAGATTGAGACCCCGATTTTATCTGCCTTTATTTTGTCTATTACCAAACAGGCAGATTT
GCTCAATGTGGGGCATTTAACAACACAAGATTTCGCCGAGAAACATATTTTATTTATGGA
CGGCAATCAGGTTTATCTCAAACAGATGTTTAAGATGATGTTGCAATAGTGGTGTAGATG
CTTGAAATGGTAAAGTGGGAATAACGTACACAAGAAAAGTGGATTTTGTGTGCATATCGG
AATAACATACACAAGAAATCCCATTTTCTTGTGTATGTTGTGTGAATGTACACGTTATTC
CTAATTTTTATGTTGATGAGAACGAAGTATGAATTACGTCATTCCTGATTTATTCGCGTT
GGGAGATTTGGAAAGCAAATCTGTTTTTAAAGCCTGTACTCACGCACATCGTGCATTGGG
GGAGTTAAAAGGTGTCGTGCATACGATGCCAAATCCCAATATTTTGCTTGGTACTTTGCC
TTTGCAAGAAGCAAAAGAAAGTTCAGAAATTGAGAATATTGTAACCACACAAGATGACTT
ATATCAGAGTAATTACGCCACACAGCAATTTGCTTCTGGGGCAGCTAAAGAAGTTCATTA
TTATGTTCAGGCAATGAGTTTAGGATTTCATGAAGTACAAAAGAGTGGTTTGATAACCCT
AAATTTAATTAAAGAGATACAGCGTGAGTTGGAAGGTGATAACGCAGGCTTCCGCAAACA
AGCAGGAACCGGTTTAGTGAATCAAACCACGCAAGAAGTGGTGTATATGCCACCTCAAAC
CTATGATGAAATCGAAAATCTGATGGCTGGTTTAGAAAGGTTTATCAACGATTCTGAACA
AATGGATTATGACCCTTTGGTTAAAATGGCATTAATTCATCATCAATTTGAAAGTATTCA
TCCTTTTTACGATGGAAATGGTCGTACAGGGAGAATTATCAATATTTTGTATTTGATTCA
GCAAGGATTGTTAGATACGCCTGTTTTGTATTTATCACGATACATCAATCGTAATAAAAG
TGAATATTATCAATTGTTACAAGCAGTACGAGAAACCCAACAATGGGAACCTTGGCTGAT
TTTTATGCTTAATGGTATTGCTGAAACGGCTATTCAATCGGTTAAATTGATTAATGAAAT
CAAAGCTCTAATGATGAAGCAAAAACAGATGATTCGTGAAAATTTACCTAAAGTGTATAG
TCATGAATTATTAAATAATTTATTCAAATATCCCTATACAAAAATTGACTTTGTAATGGA
AGATTGTCAAATCCATCGTAATACAGCCGTTAAGCGTCTTGACGAATTGGTTGCTTTAGG
TGTTTTAGCGAAAACCAAAATAGGAAAAGAAAATTTTTATATTAATGTTGAATTGTTTCA
TTTGTTGATGCAGTAGGTAATTGGAAAATTTGTATGAATATCACAGCGTATCAAGCGAAG
TATTTTGCCAATGAAATTTTGTGTCGTTCCGAAAATGGAGTGGCTCGTATTTCAGACGGT
TTATTTAATGCTAAAGTAGATCTTAATCCCCATCAGATTGATGCAGCGTTATTTGCACTG
AAAAATCCGCTTGGGCGTGGCGTATTGCTTGCCGATGAAGTGGGTTTGGGCAAAACGGTG
GAAGCTGGTTTGGTGCTTTGCCAATTATGGGCGGAACGAAAACGCCGTTTGTTGGTAATC
TGCCCTGCGGTGTTGCGGAAACAGTGGGCAAATGAATTGGCTGAAAAGTTTGGTTTACCT
TGTGTGATTTTGGATAAATCGCTATTAAAACAAGAATATCAAGGCAGCTTGCCAAGTTTT
TTGCAAGCCAACATGGGCAAGAGAGTCATAATTATTTCTTACCAATATGCAACCAAACTC
GCGAATTTTTTGGCCGGAGAACTGTTTGATTGCGTCGTGATGGATGAGGCGCATAAACTG
CGTAATGCCCATCGTACCAGTAATAAAATGGGGCAAACATTACGCTCGGCATTTGATGGG
CGTAAAAAGTTACTACTCACTGCAACACCATTGCAAAACAGTTTGATGGAACTTTATGGT
TTATCTACCTTGCTTGACGAATATTTATTTGGTGATGAAAAGGTGTTTCGCCGTGAGTTT
GTCAATGAGCACAATATGGCGGAATTAAAAAGCCGTCTGCAAACTGTGGTAAAGCGAACG
TTACGCAAAGATGTGTTGGAATATATCCGCTATACCAAACGCCATACGCTTACCCAAAAT
TTCTATCCAAGCGATGAAGAACAGGCGTTATATCAAGCTGTATCGGATTTTATCAGCAAA
GAACATAGCTTGGCGTTACCGAAGCGACAACGTCATTTGATTGGCTTGATTTTGCGTAAA
TTATTGGCTTCCAGCCCTTATGCCGTGGCGGATACGCTTAGCATTATCTTAAAACGCCTT
TATACACTCAAAGAACAACAGGCTAAACAAGAATATTTATTACTTGATTTGAGAGAGAGT
GAAGCAGACTTAGCCGATGAGTTGGATGAAGAGTGGGAAGATGATGAGTCAAATGATGAT
GAAGGATTAACATCGGATGATCGTCAAACACTAGATGATGAAATCGCTCAAATTGAAGGT
TTTATCGCACAAACCAAACAATTACGCCACGATAGTAAAGCAAGTTCACTTTTAACCGCA
CTACAAACCGGTTTTGCCAAAATGGCGGAACTTGGTGCAGCTCAAAAAGCGATTATTTTT
ACAGAAAGTGTGCGAACGCAAGCCTATTTATATGACTTTTTGATTGCCAATGGCTATGCC
AATCAAGTGGTGAGTTTTTCAGGTGCTAATCATCACACTGATGCCAAACGCGTTTATGAA
CAGTGGCTTGCTGATGAAAATAATGCCGGTCGAATAACAGGTTCTCCACAAGTGGATATG
CGTACGGCGTTGATTGATCACTTTAAGAACAATGCACAGATTATGATTGCCACTGAAGCA
GCAGCCGAAGGGGTAAACTTGCAATTCTGTTCCTTGCTTATCAATTACGATTTGCCTTGG
AACCCGCAACGAGTGGAACAACGCATTGGTCGTTGCCATCGTTATGGGCAAAAATTTGAT
GTGGTAGTAATTAACTTTTTGAACCAACGCAATGAAGCCGATCAACGAGTTTTAGAACTG
TTAAGCGAAAAATTTAAGTTATTTGATGGCGTATTCGGTGCATCTGATGAAATTCTAGGG
CGTATTGAAACAGGTTTGGATTTTGAAAAACGTATTGCTCATATTTACGATAGTTGCCGC
AGTGCGGAAGAAATCAAGCAAGCCTTTGATGACTTACAAAAAGAAATGGAAACACAAATC
CAAGAGGCAATGCAGACGGCAAGTTCGGCTTTGTTAGACCATTTTGATGAAGATGTGCAC
GAACGCTTGAAGTTACAGCTTTCCCAAAGCCAACAATTATTGGATAAAACCAGCCGCTAT
TTTTGGTATGCAAGCCAATTTGCATTACAAGATTATGCGAAATTTGACGAAGCCCAAAAA
TCCTTTTACTTGCAACAATCGCCTATTGAAACAGCTCAAACGGGACGCTATCAATTGCAA
CAACGAGAGGGGCAGACAGGATACGATTATCGCTTAAACCATCCTTTAGGCGAATGGTGT
TTAGAGTATTGTCAGCAAGTTCAAACCGATGTGGCTTGTGTGCAGTTTGATTATAGCCGG
CACCCAACGAAATTATCTGTGTTAGCGGAACACCAACGGCAATCAGGTTGGCTATGGGTG
GATAAGCTCGGTTTTTATGGAGAAAACCAAACACAGGAACAGCTTGTTTTTACCGCCAGA
ACCGATACAGGTGAATGGTTAGATGAGGATTTTTGCCGAAAATTGTTTAGCGTATCGGCT
CAGGTAAACGCAGATAATGTTGCTTTACCCGATGACTTACAAAGCAATGTCAATCAAGCT
ATTCAGGGTATAAGTGCAAAACAGGCTGAAACACAAATGGCGTTATTAAAACAAGAAAGC
GAACGTTTGGATAAATGGGCAGAAGATAAAATCAAGGCTGCTCAGGAAGCCATTGTGGAA
GTGAGTGAAAAAATCAAACAAGTCAAACGTGAGAAAAACCAAGCAGCAAATTTAGAACAA
CTTGCAAATTTTGAAACACAATTGAAAGATTTAGAGAAAAAACGCCGACAATTAAGGGCA
AATATTTTTGATGTGGAAGAGGAAATTGAGGAAGAGCGAGATAGGTTATTTGCTCGTATC
CGAGATAAATTAGAACAACAGCGTAAGGTTGAACATTTGTTTGCGGTAAGGTGGGTAATT
ACTTGATTACTACAAGCGGTCAGAACCCTATTATTTTTTGCAAATTTTTGTGAGAATCTC
ACCGCTTGCTTTGCTGATTGGCAATGAATCCGTTATAATCTCGCCAATTTTTCACCCTTA
TTTAATAGAAGGAAACCAAAATGGGCTTAGAAAACGTACCTGCTGGTAAAGAGTTACCAG
ATGATATTTATGTTGTAATTGAAATTCCTGCAAATTCAGATCCAATCAAATATGAAGTGG
ATAAAGAAAGTGGTGCAATTTTCGTGGATCGTTTTATGGCAACAGCAATGTTCTATCCTG
CGAACTACGGTTATGTAAACCATACCCTTTCTTCTGATGGCGATCCTGTGGACGTATTAG
TTCCAACGCCATACCCGCTTCAACCAGGTTCAGTGATTCGTTGCCGTCCAGTTGGCGTGT
TAAAAATGACTGACGAAGCAGGTGGCGATGCGAAAGTAGTTGCAGTTCCACACAGCAAAT
TAACCAAAGAGTACGATCACATTAAAGATGTAGGCGACTTACCAGCATTATTAAAAGCAC
AAATCCAACACTTCTTCGAAAGCTACAAAGCATTAGAAGCAGGCAAATGGGTGAAAGTTG
AAGGTTGGGGCGATGTGAATGAAGCTCGTCAAGAGATCTTAGAGTCTTTCGAACGTGCGA
AAAAATAATTAAACTATTAACCGAATATAATGCCAAAGTAAACGCTTTGGCATTTTTTAT
GATAGGAATTAAGTATGAAATTTTTCAAGAATCTTAGCGTTATAGCAATTTGTTCACTAC
TTTTAACCGCTTGTGTTAGCACAGCCCAAATTAATCAAGAAGCAGAAAGTAATTATGCTA
AAGTGAAGCAGGAAGCAAGAGCAAAAAGTATGTTAGATACTAGCTCAACGACAGCTCATC
GCATTCATTCGGTTTTCAATAAGATGAAGCTTTATGCGGAACGAGCAAATAAAACAGGTG
TGCCGTTTCAATGGGAAATCATTGTGCTGAAATTAAGTGAATTGAATGCTTGGGCGATGC
CTGGTGGAAAAATGGCATTCTACACAGGGCTGGTGGATAAGTTGAATTTATCTGATGACG
AGATTGCGGTTGTGATGGGACATGAAATGGCTCACGCTTTGCAAGAACATGGCAAATCAG
ATCGTACTGTTAGCGCAGTGACAGGTATTGTTGGTGTACTTGCTGATGTTGCAGTGACCG
CAACAACAGGGGTAGATACAGAGGGTCTGCTCAGTGCAGGGGTGGATTTAGTTGCCAATA
AACCCTTCTCTCGTAGTCAAGAAACAGAAGCCGATGAAGTCGGTTTGATGTTAATGGCAG
AGTCAGGTTATAACCCCGAAGCAGCACCAAATGTGTGGGTGAAAATGAGCCAAGCGAACG
GCAGTTCAGGTTTGTCTATTTTTTCTACTCACCCGTCAAACGAAGATCGCCAAGCGAATT
TAGCACGTTTAGTGCCTAAGGCTAAGGAAATTTATAATCGGAAAAAATAATACCTAAATA
ACCTGAAAAATTCTATGAGCCCCACTATAAATAGCGGGGAACTCACAAAATAATATTCTA
TTTATGGAAAACAGAATATATTTTTTCCCCTAATTATTAGGATTCACTATTTAGTAAAGG
TTACCGAGGTCTGCTCAGGCAAATGTAAATCTAACTGATTATACGGAATCGAAATCCCAG
CCTTATCAAAGCCAATTTTTACTTTTTCCAAAATCGCAAATTGTGTAGTTGAATAGTTAT
TCGTCTGTACCCACGGACGCACAAATAACTGCACACTGCTTGCCGCTAAGTTACCGACTG
CAATGGTAGGCTCTGGATAGTGTAAAACATTTTCATCTTCAAACAGAATTTGAGCAATAA
TCTCTTTAGCTTTCTCAATATCGGACTCATAGCTAATATCGAAAATGAAGTCGATGCGAC
GAGTTTCATTGCGGGAGTAGTTGGTGATACTGTCGGCAAATACTTTACCGTTTGGGATCA
ACACCGTTTTATTATCGACCGTTCTTAGCTCTAACATCAAAATCCCCATTTGCTCAACTT
TGCCTGATTTACCACCAGCTTCAATAAAATCGCCTTTGTTAAATGGTTTAAAGATTAATA
GCATTACCCCAGCAGCAAAGTTTTGTAATGAGTTTTGCAAGGCTAAACCAATGGCTAAAC
CAGCCGCACCTATCAATGCTACTAACGAACTCGTATTAATGCCTAATTGTGAAAGTGAGG
CAATCACTGTAATCAGCAAAAACAGAAAATAAGCGATAGATCGAACAAAACCTTGTAGCA
TTTCATCTTTGCTTGATGCTAATACCGCTTTGCCGATAAGGGTACTGATAGCCCTTGCCA
AATAACGCCCGATAACAAAAATCGCAATTGCAATTAACAATTTAGTGCCATAGGGAATAA
TCCAATTTTCCAGGAGTTGTTGAAGTTCAAGATTTTTTACATCAGTAATAATCTCTTTCG
CTTCAGGGGGTAAAGTGATTTCAGGTATGATTTCTTTTGTTTTTTCTGTGGTACTCATTA
TGTTCTCCTATATCAATTTCAGCCTATTCTAACACGAGACAGAATTTGTGATAAAATCCA
ATTCATTTTTCCTTTCTTTATATCAAAATGACAACAGAAAAAGTAATTAGTGCCAGCGTT
CAATTTTTTACGATCAGTGATGATGAAGCTGGGCAACGTTTGGATAACTTTTTACTCGCC
AAGCTCAAAGGCGTGCCAAAAAGCCTGATTTACCGTATTGTGCGTAAAGGCGAAGTGAGA
GTAAACAAAGGGCGGATTAAACCCGAATATAAGTTGCAAGCGGACGATATTGTGCGAGTT
CCGCCTGTGCGTGTGGCAGAAAAAAATGAAGCACCGATTTCGACCAAACTCAACAAAGTT
GCAGAGCTTGAACATCAAATTCTTTATGAAGATGAAGTGATGTTAGTGATTAACAAACCG
TCAGGCATTGCCGTCCACGGTGGTAGCGGTTTGAGCTTCGGTGTGATTGAAGCCTTACGA
GCGTTACGCCCACAAGCCCGTTTTTTAGAGCTAGTTCACCGTATCGACCGAGATACATCG
GGGCTGTTGTTAGTAGCGAAAAAACGTTCCGCATTGCGTAGTTTGCACGAACAGTTGCGT
GAAAAAGTGGTACAGAAAGATTATCTCGCGCTCGTGCGTGGGCAGTGGCAATCGCACGTT
AAAGTGATTAAAGCACCACTATTGAAAAACGAATTAGCCAGTGGTGAACGTATTGTACGA
GTAAATGAAGAAGGCAAACCGTCCGAGACCCGATTTGTAATTGAAGAACGTTATCCGATA
GCGACCTTAGTCAAGGCTTCGCCTGTGACAGGTAGAACGCACCAAATTCGTGTACATACT
CAATACGCAGGACACCCAATTGCCCTTGATGATAAATACGGCGACCGTGAATTTGACCAA
AAAATGCAACAAGCGGGTTTAAACCGTTTATTTTTACACGCCCATTCTATTCGATTTGTT
CACCCTAAAACGGGCGAAGAAATGGTCGTGACAGCACCGTTGGATAAACAACTAAAAGCC
GTGTTGGCGAAGTTGAGGGTAAAATAATCTAATCAACCTCACTACTACATCCATAGATAG
TGAGGTCTATTAAAAAATTTATAGTCTAACCCGTTTTTATTTACCTTTTTTCAAAAACTC
TACCCCAGTATCAGGGAAGTCAGTGAATACGCCTGTTGCACCAGCTTTGTTGAGTAGGGC
ATCATACATTTCATCAATGTTGGTGAAGAACTCAGGTAGTGCGTCTTTGCGTACTGTGTA
CGGGTGAAGTTCCATCTTATATTGGGCTAACTCTTTAACTAATGGGGTATAAACAATATT
GCCCTTTTTAGATTGTTTGTCGTCAATGAGCATATACCAACCTGGCCCAACGCCGTCTGC
GTATTTCGCTACTTCTGCCATCGCACCTGGTTTAAACATCCAGTCGTAGTTGTAATTTAC
CCATTTACCTGATTTGTCTTTTTCTTCCGTTTCGTGCCAGTCAGTGTAAGCCACTAATTG
TACAAGTTTTACGTCCATACCAAGTTTTGGTAACAATTCGGTTTTGATACGTTTTAACTC
GTTGAAGTCAAAGGTTTGTAGATAAACAAGGTCTGATTTTTGGTCATAACCGTATTTTTT
CAACACTTTTAAAGTTTCCAGTGCAATATCTTTACCTTCTTGGTGGTGTAACCAAGGGGC
TTTGATTTCAGGGTAGATGCCGATTTTTTTACCTGTGGATTTTTCTAAACCTTGGATAAA
TTCAATTTCGTCTTCAAAGGTGTGAATTTTGAAATCAGATTTCCACATTGGGAAGCGGTT
TGGGTAGACTTGAACTTGTTTACCATCTTCTACTTTGAAGTTTTCGGTCATTGCAAGATC
TTACTCTAAATAATCCGCTTGTTGTCCAAATGCGAGAGCTTTACTTTCTAAGGTATGTTC
TGGTAAATAACCACTAGCACCACGGTGTGCGATAATCAGTTTATCTGACTGTGTTGCAAC
TGAGGTTGATGTTGAGCAACCTGCTAATACTGCTGTTGCGACTAAACCTAATGCAAATTT
TGTGAGTTTCATACTGTTTTCCTCTTTTTGTATATATAAAAAAGGAAGACCAAAATGTCT
TCCTTTTAATCATTAATTATTTACCATAGCTATCTTCTAATTTCGCTTTATGTTTGCCTT
CTTCAAGCATTGTGATGAACATTAACAATACTGCTAATACGCCACCTGCGATCATTACAT
AGAAGCCACCGTCCCAGCCGTAGTACTCTGCTGCCCAACCAACCACTGCTGATGCAGAGT
GGAGCAAGATATGCGGTAAATGATCGTGAGTCTGCAACGGAGTGCATTGAAGAAAATAAA
ATCTTACGTCGGATTGCGCGTCACTGTATTGATGAAACGGAAGGGTTGTTTATTACTTTG
CCTGAAGATGATCTCGCCTATCAAAAAACCTTTATTCAAGCCTGTACGGAGTCAGGCATT
GAAGCGGTGGCTATCGATCCAAAACTTGCGATGCAAATGGAGCCCTCGGTAAATCCAGCC
CTTGTCGGTGCAGTGGTTGTGCCTGATGGTTCCATTGATCCATTTCGCCTCACAGCATCA
AATATGTTAGATGCCACAGAGAATGGTGCGAAAGTCTTTACCTATTGCGAAGTGAAAGGG
TTAATTCGTGAAGGTGGTAAAGTGATTGGCGTGAACGTTTACGACCATAAAAACAGAGTG
GAACGTCAATTCTTTGCCCCTGTGGTTGTGAATGCTGGCGGTATTTGGGGACAAGGCATT
GCTGAATATGCCGATTTGAAAATCAGAATGTTCCCTGCCAAAGGCGCATTGCTGGTGATG
GGACACCGTATCAACAAAATGGTGATCAACCGTTGCCGTAAGCCTGCCGATGCGGATATT
CTTGTTCCAGGCGACACTATCAGCGTTATCGGAACAACATCAAGCCGTATTCCTTACGAT
CAAATCGACAATATGATCGTCACCCCTGAAGAAGTCGATATTCTCTTTAGAGAAGGCGAA
AAACTTGCACCAAGTTTAATACATACCCGTGTATTGCGTGCTTACGCTGGGGTTCGCCCG
TTAGTGGCTACCGATGATGATCCATCAGGACGTAATGTCAGCCGTGGTATCGTCTTGCTC
GATCACCAAGAGCGTGATGGCTTAGAAGGCTTTATTACTATTACAGGCGGTAAGTTAATG
ACCTATCGCTTAATGGCTGAGTGGGCAACGGATCTCGTTTGCAAAAAATTAAACAAAACC
GACCGCTGTGTTACTGCAGAAAAAGCCTTACCGGGTTCAAGTGAAAGCCGAGCAGAAACC
AACAGCAAAGTCATTTCACTGCCAAGTACCATTCGCTATTCTGCGGTTTATCGTCACGGC
TCTCGAGCTACTCGCCTGTTGGATAAAGAACGTCTTGACCGCTCTCTGGTTTGTGAGTGT
GAAGCGGTCACCGCAGGGGAAGTTCGCTATGCAGTGGACGAGTTAAGTGTCAATAATCTT
GTCGATCTACGTCGCCGTACCCGCGTTGGTATGGGAACCTGCCAAGCAGAACTCTGTGCC
TGCCGTGCCGCTGGGCTGATGACCCGTTTTGAAGTGGCAACACCACGGCAATCCACCACT
CAACTGGCTTCTTTTATGGAAGAACGCTGGCGTGGGATTGAGCCGATTGCGTGGGGCGAT
GCCATTCGAGAAGCCGATTTTACCAGTTGGATCTATTACAGTTTATTAGGTCTAAATGAT
GTGCAACCGCTTGCAGAGCAAGCTCAACAGGGGACAGATAGCAATGAATTTTGATGTAGT
CATTATCGGTGGCGGTCTTGCAGGCTTAACCTGTGGGGTTGCCCTACAAGAACAGGGTAA
ACGTTGTGTGATTATCAACAATGGTCAAGCAGCGATTGATTTCTCATCGGGTTCAATGGA
TTTACTCAGCCGTTTGCCAAGCGGTGAGTTTGTCGCTGATTTTTACAAATCCTATGCAAC
TTTCGCAAAACAGTTGCCACAACACCCTTACAGCTTACTTGGCAAAGAGAAAGTCCTTGC
CAAAGCGACACAATTTGAACAACTTGCCACATCGCTCAAGCTCGATTTGGTCGGATCTAC
CGCACAAAATCACCTACGAGTAACGCCTTTAGGTGGCTTGCGTGGAGCGTGGTTATCGCC
AAATAGCGTGCCAACAGTCAAAGGTAGCGAACCTTTCCCCTATAAAACAATTGCGATATT
GGGGATCGAAGGCTATCACGACTTCCAGCCACAACTGTTAGCCGATAACCTAAAACAAAA
TCCACAATTTACCCACTGCGAATTAAGCACTGGCTATCTCAATATTCCAGAGCTTGACCA
ACTGCGTAACAATGCCCGTGAGTTCCGTAGTGTGAATATCGCTCAAGTGTTAGAACACAA
ATTGGCTTTCCGTGATCTTGTGGCAGAAATCAAAACGGCAACCAAAGGGGCAGAAGCGAT
CTTCTTACCAGCTTGTTTTGGCTTGGACGATCAAAGTTTCTTCAACCAGTTACAACAAGC
GGTGGAAGCAACGATTTTTGAATTACCAACCTTACCGCCATCATTGCTCGGTATTCGCCA
ACATAAACAACTTCGCCACCGTTTTGAACGCTTGGGCGGTTTGATGTTAAGCGGCGACAG
AGCATTAAAAGCCGATATTGAAAATGGCAAAGTACAACGGATTTATACCCAGCTTCACCA
AGACAATGGGATCAGTGCAGAACATTTTGTACTCGCCACAGGAAGCTATTTCAGCAACGG
CTTAAAAGCAGACTTTGATCGCATTTTTGAACCAGTATTCCAAGCCGATATTGTTGGTTG
CAAAGATTTCAATGAAACCGACCGCTTGTCGTGGACGGCTAATCGCTTTTCATCGCCACA
GCCGTATCAATCGGCAGGGGTTGCGATCAACGAAAAATGCCAAGTTCGCAAAGATGGGCA
ATTTATGGCGAATTTATATGCAACTGGCAACGTCATTGGCGGTTTTAATAGCCTTGAATT
AGGCTGTGGCTCAGGTGTGGCAGTGGTAACGGCACTTGCCGTTGCAGAAGAAATTGTGGG
GGCATAATATGAACAACATTCAACGTTTAATCGAACAAGCTCAACAAAATACCCATTCTG
CCGTTGTTCATCACGGTTTTGATGAGTCCTTTGAAAGTTGCATTAAATGTACCGCTTGTA
CGGCGGTTTGCCCTGTTTCGCGTAATAACCCGATGTATCCAGGTCCGAAACAATCAGGCC
CAGATGGTGAGCGTTTACGCTTAAAAAGCCCTGAACTTTATGATGAAGCACTCAAATACT
GCACCAACTGCAAACGTTGCGAAGTAGCTTGTCCGTCTGATGTCAAAATTGGTGACATTA
TTGTGCGAGCGAGAAACCGTCATTTAGATCGCCAAAACAAACCGCTAATGCACAAACTGC
GTGATGCTATTTTGAGCAACACCGACATTATGGGCAAAATGAACACCCCATTAGCCCCGA
TTGTCAATACCATCACAGGTCTAAAAGCAACCAAATTCTTGCTTGAAAAAACCATCAAAG
TGAGCCGTCATCGCTCGTTGCCAAAATACGCTTTTGGTTCATTCCGCAACTGGTATATGA
AAAAAGAGCAAGAACGCCAAGCCCTTTATCGTGAAAAAGTGGCGTACTATCACGGCTGTT
ATGTGAACTACAACAATCCACAACTTGGTAAAGAGTTGATTGATGTGTTTAACGCGATGG
ACATCGGCGTAATGCTACTTGAAAAAGAGAAGTGCTGTGGTTTGCCATTAATGGTAAACG
GCTTCCCAGATAGAGCGAAGCAACAAGCGAAATTCAACCTTGCAGAACTTGAAAAAGTGG
TGATGAACCGAGAGCTTGACGTAGTAGGGACATCATCAAGCTGTACAATGAATTTGCGTG
ACGAATATCATCACGTTTTAGGAATGGACAACGCCAAAGTCCGCCCACACGTTCATATCG
TCACCAAATATCTCTATGAACTGTTTAATCAAGGCAAAAAACCAAAATTCAAACAGATGC
CATTACGCATTGCCTATCACACCGCTTGTCACGTTGATAAAGCAGGTTGGGCGCCTTACA
CCCTTGATGTATTAAAACATATCCCAGGGATTGAAATTGTGATGTTACCATCACAATGTT
GCGGTATTGCAGGGACTTACGGCTTCAAAGCGGAAAACTACGAAACCTCACAAGCCATCG
GCAATCCGTTGTTCGAACACATCAACAACGGCGGTTTTGACTATGTGGTGTCCGAGTGCG
AAACCTGTAAATGGCAGATTGATATGTCCACCAACTTAACCTGCCTACACCCGATTACCT
TGTTGGCGATGGCGTTGGAGAGATAGTTCCCTCTCTACCAAACTTCCTGCGTACTTTCAT
CGAACCTTAGTTTATTACTCATTACCCCCTTCCCCCACAAACGGGGGGAAGGGCCCGAAA
GACGGATGGGGAAAATTTAACATTATGGTATCTACTGTTCTTTTTATGCAAAATAATGTT
GAGTAGCTCTAATGAAACATTGATACTTTTCTGCTAATTGTTTATAGGTTTGTTTTACTT
GTGTAATCAATCTAAATATCTATCAGACGTAATTTCTTTGTGAAAGAAGACAGACAATTA
TTTAAAAAGAGGACTTAAATCCTTGTACTATAAGGCTTTAAGTCACTTTTTTAGCAACCA
TTTTGTCTACTATGCCTAGATATATAGAGAAAAAGAAAAACCCCGATGATTTCTCATCGG
GGCTAAAAATATGGCTCCTCCTGCGGGACTCGAACCTGCGACATATGGATTAACAGTCCA
CCGTTCTACCGACTGAACTAAGGAGGAAAAGAGTTGTAACATAAATGGTGCCTCGAGGCG
GAATCGAACCACCGACACGGGGATTTTCAATCCCCTGCTCTACCGACTGAGCTATCGAGG
CATCTCGTCGTTACGGGGTGCATTATGCTGATTTCCGCCCCTCTCGTCAAACGTTTTTTT
CAAAAAAATAAAAAAATCTGTTTAACGGATCGCTTTTTATTCAATTTGTTTAAAAAACAA
CGTGTTATCTCACGTTACGGTATTTTTGTTGGGCTTTATTTACCTTAACCAAATAGTTTC
TTGCTTGTGAAGATGGATGAGCGGTGGTTAAAATTCGATAAATTGCTGACGGATCTAAGT
TATTAATTCGCTCAATCGCCATTAATTTGTCATTATCAAACACTCTCAGTACTGCGCCAG
CCCCACTATTATATGCTGAAATCATTGCGTAACGTTTTGATGTAGGATCAGTTATTCCTT
CTAGATACTCATCACGCAAAATCGTTAAGAACATTGTGCCAGCATCAATATTCTGACTTG
GGTTATAAAGATAATCACGATTAGGCTGGCCACCAAAACCTTTACGCGCAAAAATATCCC
GTCCAGCTGTACGAGGTACAACTTGCATTAAACCAATCGCATTCGCATAACTTACTGCAT
AAGGGTTAAATGCTGATTCAACTTCCATAATACCCAGAATTAAGCTCATATCAATGCCAT
AGCGTTTTGACATTTGACGAACCAATGGCAAATATCGTCTTGCACGAACTTCAACGTGGT
TTGCAATCATTGGAATCGTGACATAAGTAACGGTATGTCCATTTTTCAAGCGGCGTGTTT
TTAATTTATTTTGCAATAGGTAAGTTGCAAAATCATTAGCAACCGCCACATTGGTTACAG
AACGCCCATATTGATCCACAACTTGACCTGCTAAAAAAGGATTATTGCTAATAGGAACAT
CACCCGAAGCAAATAAATCTATCCCTGTAGCATCTGATCCCATCAATAATGTGTGAATAA
TCGAATTACGCAAGCGGTTGTGATCCGCCAAAGTTTCAATGGTAATTTGACCATCTTCAA
AACTAATATGGCTACGGGTGTAATATTTGTCCGTATATTTTACATAGTCTTTCTGGCTTG
CTTGGAGCAGTTCATTAACGCCCCAAATTTGATCGATATTACGTGAAAATTGCCCCATCA
AAATATCTAAACCATTGGTATTTTTAGAATAATCAGGGCGAGGCTTTTTAGAACCTTTTC
TCGTCGGCGTATCACTTCCACAAGATGCTAAAAAAGGGATCAGTACCAATAACGGCAGGA
ATTTTTTATATTTGTTCATTAGGTTATCTCTATTTTGACTCTACAGGCACATAACCTTCA
ATATGGACTTCTTTTCCTTCAAACAAAAAATTCACCATTTCTGTTTCCAGAAGCTGACGA
TGTTCAGGGTTCATCATATTAAGCTTCTTCTCATTGACTAACATTGTCTGCTTTTTGATC
CACTCTGCCCACGCTTGTTTACTGATTGAATCAAAAATACGTTTACCTAATTCCCCAGGA
TAAAGTTGAAAATCTAAACCTTCTGCTTCTTGTTTCAAATATGCACAAAATACATTACGC
GCCATTTTTCTGTCCTAATGTCAAAGTTAATTCGTCTAAAATGCGTTTTATCGGGGTTGC
TAAACCCACTTCGCTAGGTTGAGTTAAATCATACCAATAATCCGCTGTTGAAGATACACG
CAAATGATAATTTCCCTGATTTTCTGCCACCCCAAGCGGTAGGACTTCGGCATTTTTTTG
TAAACTAAGTTCCGCCAAAATAGGATAAATATCCAAATGGAAATGGCTAAAAGTATGCCG
AAAGGCAATTAATTGTGTCATTTGCAAATTTTTGCCCGAAACTGACCGCTTGAGATCGTC
TAAATGTTCAAATTGCGGAAAGACATAAAGTCCGCCCCAAAGTCCTTTTGCTTCACGTTT
TTCCAATAAGACTTTTGTCCCCTGTTTTAAAATCAAAAAGTAGCTCTGTTTTTCAGGCAA
CGCCTTTTGCGGTTTTTTGGCTGGAAAATCCGCCCAAGCCTGTTGAGCATTTGCCTGACA
GCCCTTTTCTAACGGACAAAGGAAACATTTCGGCTTAGATCGTGTGCAAATCATCGCCCC
TAAATCCATCATCGCCTGATTAAAATCCGCCACTTGCGAAGTTGGTGTAACACGAGCGGT
CAGATCCCACAATTTATTTTCAACCGTTTTTTCGCTCGACCAACCTTCAACCGCAAAATA
ACGAGAAAGCACACGTTTAACATTGCCATCTAAAATCGGGTAAGGTGCATCAAGTACCGA
AGAGAGTACCGCCCCAGCCGTACTTCTGCCGACACCTGAAAGTGCAAACACATCAGCAAA
ATCTGTCGGAAATTGACCGCCAAATTCATCTCTAATTTGTTGTGCAGCCTTATGCAAATT
CCTTGCTCTTGCGTAATAGCCTAACCCCGTCCATAAATGCAACACTTCATCAATGGGTGC
ATTCGCTAAATCAATAATAGTGGGAAAACGTTGAATAAAACGCTCAAAATAGGGAATAAC
CGTTGCCACTTGGGTTTGCTGTAACATCACTTCGGATAACCAAACGCCATACAAGGTTTT
ATTTTGTTGCCACGGCAGATGTTTACGCCCGTATTGCTGATACCACGCCAATACGCCTTT
GGCAAAAGGGGCATCGACACGAGATTGTGCCAAGGGAAATTCGGATTTTTCTTTTTTCAT
TTAGATAATGATATAAGTATTAATAATAGGGGCTGATCAACGTTAGCTCCAAAGAAAATA
TTTCTATAGTTCTTTTGGGTTTTCCCACACACAAACAGGGATTATAAACAACCATTTTAT
CTAACATGCTAAATACTTTACCTACATATCATTACTCAATAGACCAATTTCGATTGAATC
AATCTCACCATCTCTTGCAATGCCTCTGTTGGCGGTGTGTCTTGATTCATAAACCAGCGG
AACAGTTCGGGATCGGTATAGCGAAGCATTTCCACGAAAGTGCGCTGTTGTTCAGCGGTT
AAACTATCAAAATGTTCTTGATAAAACGGCATAATCATTTTATCTAATTCACGCATACCT
CGACGGCATTCCCATTCAATTCTAAAACGATTCATCAGTTTACCTCCGTAATGCGTAGCT
CTCTTGGCACTTCAAATACGGTATTTTCTTCACAACCTTCCAGTTCTTCAACTTTGGTAA
CACCCAATGTTTTTAAGTGTTCAACCACTGACTGCACCAATATTTCAGGGGCAGATGCAC
CTGCAGTAATACCGATAGTTGTTACCCCTTGTAGCCAGTTCGGATCAATGTCCTGCGGCC
CATCAATTAACTGTGACGGTGTTCCCATTCGAGAAGCCAACTCGGCTAAACGATTTGAGT
TGGACGAGTTTTTAGACCCCACTACTAGCACTAACTGTGCTAATTTCGCCAATTCTCTCA
CCGCTTGCTGACGGTTCGTAGTGGCATAGCAAATATCATTTTTACGCGGACCTTGAATTG
CAGGGTATTTCTGTTTTAAGGCTTCAATCACATCGCTGGTATCGTCGATAGATAAAGTAG
TTTGGGTCATAAAAGTCAGATCCTCATCTTCTTTTAAGCCAAGTTTAGCAATATCTTCCA
CATCTTCTACAAGGAAAATACCCCCTTTCTCATTATCATATTGCCCCATTGTGCCGACGA
CTTCAGGGTGTCCTTCGTGTCCGATTAAAATCGCTTTTGTGCCTTTTTTGCTCGCTCTAG
CCACTTGCATATGGACTTTGGTTACAAGCGGGCAGGTTGCGTCAAACACTTTCAACTCAC
GACGTTTAGCTTCGTGGCGAACGGATTGAGAAACGCCGTGAGCAGAGAAAATCACAATAG
CACCGTCTGGTACTTCATCAAGCTCTTCAACAAATATCGCCCCTTTGGCTTTTAATCCGT
CCACCACAAAGCGATTGTGTACAACTTCGTGACGCACATAAATCGGTGCGCCGTGAATTT
CAAGTGCAAGCTCTACAATTGAAATAGCACGATCTACACCTGCACAGAATCCTCTTGGAT
TCGCTAAAATAATGTTCATTTAATTACTCTTTTTACTTTTACGATGTTCTAAAATGGATT
CTAAAATCAGCAATCCTGCCCCCACCACAATACCAATATCGGCAATGTTAAATACAGGAT
AATGATAAATGTCCCAATAAAAATCTAAAAAATCAACCACATAGCCATTATAAGCACGAT
CAACCGCATTGCCTATTGCCCCACCAATAATCAAGGCATAAGCTGAATTTTGCAGTTTGA
GCTCCGCTTTATTTTTAAACAGCATTACAATCAATGCAATAGAAATGACAATAGCTAAAC
CTAAAAAGAAATATTTTTGCCAGCCTGAGTGATCCGCTAAGAAGCTAAACGCCGCCCCAT
AGTTTCTCACATACGTAAGATTAAAGATCGGCAGAACATTCACGCTTTCATAAAGCTCAA
AGCGTTGTACCACAATGTATTTGCTCAATAAATCTGTGATTAATACCACGGCACTTAACC
ACAACCACGATAAACCTGTTTTTTTCATTTTATTCCTTAAATTGCTTCTTCGTTCTCTTC
GCCCGTACGAATACGAATAACACGTTCTACATTATACACAAAGATTTTACCATCGCCGAT
TTTGCCTGTTTGTGCGGTATCAATGATCGCTTCAATACATTCATCAACTTGCTCATCAGC
CACAATAATTTCTAATTTCACTTTTGGCAGGAAATCAATCGCATATTCTGCCCCACGATA
AAGTTCCGTATGCCCTTTTTGACGACCAAAACCTTTGACTTCAGTGACCGTCATTCCCGT
AATTCCCACATCCGTTAATGCTTCACGGACATCATCTAATTTGAATGGTTTAATAATCGC
TTCAATTTTTTTCATAAGTTATCCTATCTTCTCGCTGATTTCGGTCTAAAACTCTCACAA
ATTTCAGGGTAAGTTTCAATATAAATGTCGCTTAAAAGTTGTAAACAGTAGGGAACTGCA
CTGAAAACACCACGAACAAGCACTTTTCCATCTTGATCTTTCACCCCTTCCAAAGTTTCT
TTAATTGCTTTTGGCTGTCCTGGTAGGTTTAAAATCAGTGAGCTATGTCGAATTGCCCCC
ACTTGACGAGAGAGAATGGCGGTTGGTACAAAATGTAGGCTCACTTGTCGCATCTGTTCG
CCAAAGCCAGGCATTTCTCGATGGGCAACAGCTAAGGTCGCATCGGGTGTAACATCACGT
TTAGCAGGGCCTGTACCGCCTGTGGTTAGGACTAAATGGCAAGCGTGGTTATCGACTAAT
TCAATCAATGTTTGCTCAATAAGTGCTTGTTCATCAGGGATTAGGCGAGTTTCAAGCTCA
AAAGGTGTGGTAATGGCAGTTTGTAACCAAGCCTGTAATTCAGGAATGCCTTGATCGGCA
TAAACACCGGCAGAAGCTCGGTCAGACACGGAAACTAAGCCAATTTTTAAGATTTCTTTG
CTTAAACAAGCGGTCATTTTCTTTCTCTTTTTGCAAATTTAGACAGCTTGTTATTTTACC
TTGAGAGCCTATTTTTCTAAAGTCTTAATCTTAAAGATGAAGTAATAATATTGAAAGATA
ATCACAGCAATTAAGATCAGTTTGCCGATGATGTGAGGGATTACAAAGAAAGCAAAAATA
CAGAATGGCACAGAAAACGCCAAAATACTGATTTTCTGTTTAAGTGTCATGGCTCGTGTT
TGATCGAAAGACTTGAGATATTTGGAATAGATAGTGGTAGATAAGAACCACTGTTTTAGT
CGTTTAGAACCTTTGCCAAAGCAATATAATGCTAAAAGCAAAAACGGAGTGGTTGGTAAC
CCAGGTACAATAATACCGATTAAACCTAATATCATTGAGATAAAACCGAGTAAGATGAAT
AGTGCTTTCATGTATTTAAGGGAAAAGTAGTGATGGATGTTGATAATACGTTAATTCAAT
TCATTTTTCAACGAAGCAAGCAACTAGAAAGTATATAACTATTTTTACAGCCTAAAAAAG
CATAGTGGACAAAAGAGTTGGTTCTGTTTTTCTAACTTTCACTAACTCTTTTGATTACGG
CATCCCTAAAATATGAATTGAGATAGGGACGATTAGTTTCCTCTCAATGACATTTCACCT
GTCGCAAAACGGCGGATAATTTCTCCTTGCTGTAAAATCAATTCCCCTTCTTCATTAATC
CCAAGGGAGATCCCATGAATTTCTTCATTTTCAGTGATTAATCTAACCGCTTGATGACGG
AAAATATCAAACTGTTGCCAACGTTCCGCATAGGGTTCAAAGGTGGTTTGTGGGTAAGTC
ACTAGGGCATTTTGTAAATGTTTAGCTAGCTCAGCAACCAGTTGGGAACGATCTATCTGA
TGTTCTGAGAGATCGCTCCAAGCCTGCGTTACCACATTTTTATCGACAGTGTTCATTCCT
AAATTCAAGCCGATGCCAATCACAAGGTAAATTCCCGTTTTATCGACACGGCTCTCAATT
AGAATGCCCCCCATTTTTTTACCTTGATAGTAAATATCATTGGGCCATTTAATTTGAATA
TGCGGTACGTTCAGTGTTTGGAAGGTCTCGGCAATTAATACTGAGACCACTAAACTTAGT
GATGAGAGCTGTGGAATATCCAATGAAGGATAGTGCCATAACATTGAAAAATAAACGTTT
TGACTTTCAGGTGAATACCACTGCCGTCCACGTCTGCCACGCCCCGCCGTTTGGGACTCT
GCAACACAAAGTGAGCCTGACGGTAAGGTTTTATAGTGCGTCAGTAGATATTCGTTAGTA
GAGTCAATCTCTTTAAATACAAGAGTTTGTCCTTGCGTTAATGCCGATGTAATTAAATGT
TGATCAAATCCCATTACCGATCACCTTGTCACAAATTCACTATCCACTTCGCCCTGTCGT
CCCATAAAACGTACTTCTGGGTGTAATTCCACGCCAAATTTTTCACGGACTTGACGACGG
ACTTCTTTGGCTAGTGCCACAACATCAGTCCCAGTAGCATTCTCTTTATTAATCAGCACC
AACGCTTGTTGGGTATGAACTGCCGCTCCACCGATTTGGAAGCCTTTTAAATTTGCTTGG
TCAATCAACCAGCCCGAAGGTAATTTGACCGAACCGTCCGCTTGCGGATAGTGTGGAATA
TTCGGGTGAGCGGTTTGAATCTGCTGAAACTTTGCAAAGTCCACCACAGGATTTTTAAAG
AAACTGCCTGCATTACCAAACTCATCAGGATTTGGTAATTTCGCTCGGCGTACGGCACAG
ACTTCATCAAACACTTGCTGTAGCGTTACTGTGTTTGGATCAAATTGTGCCAAAGAACCG
TAATTTAAAACAGGTTGCCACGCCTTTGCTAACTTCAAACCGACAGCCACAATCGCATAA
TGCTCACGATATTGATGCTTGAATACACTTTCTCGATAGCCAAACTCACACTCGTTTTTC
GTTAAACGGAACTGCTCACCCGTTTTAAGATTTAGCACATCGACATAATCGCAAACACGC
TCAAATTCCACCCCGTAAGCCCCGATATTTTGAATCGGTGCAGAACCAGCAACACCAGGA
ATTAACGCCAGATTTTCAAGCCCGCCAATTCCTTGCTTCAACGTCCATTGCACAAGTTCG
TGCCAATTTTCACCACCAGCAACTTGTAGATAGTGAAAGTGGTCGTCTTGACGATGCTCG
ATCCCTTTGAGCTTATTGACTAATACTGTGCCGTCAAAATCATCTAAAAACAGCACATTA
GAGCCTTGCCCTAACAATAAAATCGGTTGTTGTGCGTGATCAGCTTTTTGCCATTCGGTT
AATAGTTGTTCAATACTGTTGAACTCGATAATGACCGATGCTTTTGCAGGCAAATGAAAG
GTATGAAATGGGGTTAAGGTCTGACTCATTGACTACTCCAAATTCTGAATTTGCTCACGC
ATCTGTTCAATTAACACTTTCAACTCAACGGCAGAATTAGTGACATCAGCGTTAATCGAT
TTTGATGCCAGCGTATTCGCTTCACGATTTAGCTCTTGCATCATAAAGTCTAATTTACGT
CCAACTGCACCGCCTTTTTTCAAAATAGACGTGGTTTCTTTGACGTGTAGCTGTAATCGG
TCTAACTCTTCCGCCACATCGACTTTTTGAGCCAGTAGTACCATTTCTTGCTCTAAACGT
TGTGGATCAAGTTGCAAGTTCAGTTCATCAAAACGCTGTTGCAAGCGGTCTTTTTGCCAC
TGTAAAACGCTCGGCATTTGAGCCTGTACTTTTGTCGCTTCTGTGGCAATAGCGTCTAAA
CGTTGTTGAATTAAGGCTTGTAAATTCGCCCCTTCACGTCCACGCATTGCGATAAATTCT
GTAAGGATCTGCTCAAAACCGTATAATAAATCTTGGCTGATCTGGTCGAGATCTTGATTT
TGGTTATCGACAACCCCAGGGAAACGCAGAATATCCACCAAGTTAATTTCGCCTTCTTGA
GCCGTTTCTTTTAGCCATTGTAATGAACTTATCACCTGTTTGGCATACTCTTGATTTAAA
GCTAAGCCATTGTTTTGATTAGCATTTAATTCAATGCGTAAACTACACTCTACTTTACCA
CGGGTTAGTGTCGTACGCAGACGTTCACGCAAGGTCATTTCCAAATTGCGAAAGGCTTCA
GGCAGACGGAAATAAGTTTCTAAAAAACGTTGATTAACCGAACGGATTTCCCATACGGCG
TTACCCCACTCTTTTTTAAGCTCAAGGTGGGCGAAAGCGGTCATACTGTAAATCATTGTA
CTCTTTTCTCTTTGTTACAAAATTTGGCATATTGTACTTGGTATTCTGCTAGAATAGGGG
AAATTTTTTAGAGAAAGGGAATAAATATGCGTCCAAATAATCGTCCTGTTGATCAAACTC
GTCCTGTAAAAATCACTCGTAACTATACTCGCTATGCCGAAGGGTCTGTGTTGGTAGAAT
TTGGTGAAACCAAAGTGCTGTGTAATGCCACTGTCGAAGAAACTGTACCACGTTTTCTCA
AAGGGCAACAACAAGGTTGGGTGACAGCCGAATACGGTATGTTGCCAAGAGCAACCCATA
GCCGAACCCAACGTGAAGCGGCGAAAGGCAAACAAGGCGGTCGTACAATGGAAATTCAGC
GTTTAATCGCTCGCTCTTTGCGTACTGTCGTTGATTTGAAAGCCTTAGGTGAGCGTACAA
TTACAGTAGATTGTGATGTGATACAAGCCGACGGCGGTACACGCACAGCGTCTATCACAG
GGGCTTGCGTTGCGTTACACGATGCGATTAACAAATTGATCGCCGATGGCTTATTGAAAG
AAAATCCGATGAAAGGATTAGTGGCGGCAATTTCTGTAGGGATTGTCGATGGGCAAGCGG
TCTGTGATTTGGAATATGTGGAAGACTCTAACGCAGAAACCGATATGAATGTGGTGATGG
TTGAAGACGGTCGTTTAGTGGAAGTACAAGGCACTGCCGAAGGTGAACCGTTCAGCCATA
TGGAATTATTGCAACTCCTTGATTTAGCACAGAAAGGGATTGAGCAGTTGTTTGAAGCAC
AGCGTCAGGCGCTAAATGCAACTTCTGATGTTATACGATAGTCGTACAAAAATTAAAATT
TTAAGAAATCATTTAGGGGATTATTCCCAGCAATATTGGGGCATAGTAGACAAAATAGTC
GCTATGCCAATTTTTTGAAACATATTATGTCAAAATAACTTACTCAACCAGCCCAATTTT
GAACCTAAAACATTAAAGTAGTTGTAATCTTTTAAATGCAATAGACGCAACTTATCCGGG
CTTTTTTGCACAAGAATACGTTCATCAGGGCTAAACGGCAGTAAACGTTGGCTATCACAG
CTAATCACTAAATTTGGCTGATTGTACTCAGCAAAACGCATTGAAATAACACTATCGCCA
TCGACAACCAAAGGACGAGAAGAAAGGCTGTGTGGGTTCATCGGAACAAGAGCAATCGCA
TTTAAATTAGGGGTTAAGATTGGGCCACCAGCGGAAAGCGAATAGGCGGTTGAACCTGTA
GGTGTTCCAATAATTAACCCGTCGGAACGTTGCGAAAAAGCAAATTTGCCATCAATACTC
ACTTCAAAATCAATAGTACGAGCGATTTGGCTAGAGTGAACGACAACTTCATTGAGAGCA
TTATTTGCTTCAATGATCTTACCATTTTGCTCAATTTTCGCATCAAGTAAGAAACGTTCT
TCAATCATAAACTCGCCACGCTCAAGACAACTATGCAGTTGCTCAAAGGCTGTTTGAGGG
GCAATATCTGTTAAAAAACCAAGATTTCCACGGTTAATGCCAATCAGTGGTACACGATAT
TTCGCTAATTGCCGAGCCATACCCAGCATATTACCGTCACCACCAATCACAATTACTAAA
TCCGCCCATTCGCCAATTTCTGCAATGCTCATCGGGTTAGCTAAATTGAGTTGAGTGGCA
ATTTTTTCTTCGACTAACACATTATATTTACGATCTTTTAGCCAGTTATACACAGCTAAA
TGCGTTTCTAAAGCTATATCGTGACGAGGTTTGCCGACAATCGCAATGGTTTGAAATCTA
CGGTGCATCATTTGAACTCGTTATCTAATAAAATTTGGCTATATGGTAGTACGCAATCTG
CTGTTTGTCATCTTTTTCCTATCAGCTTACTAATTGTTTAAATCTTAGGGATAAATAAAA
AATTACCCTATAAAATAGGGTGTCATCTATTTTATAGGGTTAGCATGAATTTAACTAAAA
ATGAACTAAATAAAAGAGTTATTGATGATTTCTTATTCGTTTTATAGCGTATAAATTAAT
TTTTATTCATCATCCTAGAAACTCTTTATGTTTAATCAATCGCCGGTGTATATTCACCTT
TTGCAATTGCATCTTTGATACGCTCTGCTTCACTCAATACTTGAGCTAATAAAGCCTGAA
CGTTTTCTAAGGTCGCAATTGGACTTAAGGTGGTCATTTTTAGCGATTGTATGTTGTTCA
CTTTGGTTACGCCGATATTCGCTTCGCCACGGGCAAAGAGTTCATCTGCAACGTTCTGGT
TCAAGGTATCAACAAACTCTGCTGGGTAGCCTTGCGGTACAACACGGAACAACACGGAAG
CGAATTGAGGTTCAACTAATAGCTCTAAGCCGTCGGTCGCTTTGATGTAGTCTGCAACGG
CACGAGTTAATTTCACGCCGTGGTCAATCATTGAGCCGTAAAGATTTTCACCAAGGGCTT
CCACCGTAAACCATAATTTTAATGCGTCAAAACGACGGGTGGTTTGTAGTGATTTTGTCA
CTAAGTTTGGTACGCCGTGTTCTTCGTCATACTCTGAGTTGAGATAATCTGCTTTGTAGT
CGATGTAGCGGTATTCGTTTTCATCTTTTAATAAAAACGCTCCACAAGAGATACTTTGGA
AGAAGTGTTTGTGGAAATCAAGGGTGATTGAGTCGGTGAGCTCGATACCGTCTAGGAAGT
GGCGATATTCATTGGATAGCAGTAATGCACCGCCCCACGCCGCATCAACGTGTAACCAAA
CACCGAATTTGTTGGTAATCGCACGAATGGCTTTGAGTGGATCGATCGCCCCTGCGTCCG
TTGTGCCTGCTGTTGCCACAACGCAAGCCACAACTTTGCCTTCTAAATAAAGTTTGGCTA
AGGTCGCTTCCAACGCATTGATGTCCATTTGGGCATTTTCATTGCACGGTACAGTTACAA
CAGATTGGAACCCCATTCCCATCATTGCCATATTTTTTGCACAGAGAAGTGTGCATTTTC
CGAGCAAACCACTTTTACTTTTTGCATTGCATCAGGCGGAATACCGTTACGTTGCACTGA
CCATTCTGTGCCGTCGGCATTTTTCCAGTGTTTTGCAATGCACGCATCACGAGCAAGTAA
TACGCCCATTAGGTTAGATTGCGTACCGCCAGAAGTGAAAACACCCGCTTGTCCTTTGCC
GTAGCCTACTTTTTCACGCAACCACTCGATGAGTTGCACTTCCATTAATGAACCTGCTGG
GCTTTGATCCCAAGAGTCCATTGATTGATTGGTGGCATTGATTAATACTTCGGCGATTTG
GCTGGTGACCATTGTTGGACAGTGTAAATGAGCCAAAGAGTGTGGGTGGTGTACTTTTAA
ACTTTTGTTGAGGAATAATTCAATTAAGCGATCTAGGGATTTAGCAACGCCTAAGCCTTC
TTTTGATGGGTTAAAGGCAATTTCTGAGCGTAGCTGTTTAATGCTACCGCCGGTGTACAT
TTTTTCATTTTGTAGCCAGTTACTCACCGCTTGTACGGCGGTTTCCATTGAGCTTTGAAC
CTGTTGCCATTGCTAACTGGTTGCCACGGAATGTACCTGTGTGTCCTGCTGGTTGCCAAG
CGTCAAACTCTTTTTTGATCGCAAGTACAGCAAGCGGTAAGCTACCACCTACAGCTTTTG
ACATCACAACAACATCTGGCTCAATGCCTGCGTGTTCAAAGGCAAACATTTTACCTGAAC
GACAGAACCCTGCTTGGACTTCATCTAAAATCAACACAATCCCGTGTTTTTTCGTTACTT
CACGGATTTTTTGTAACCATTTCACTGGTGCAGTCACTACACCGCCTTCACCTTGAATTG
CTTCAAGAATAACGGCTGCTGGTTTTACCATACCGCTTTCAACATCTTCGATAAAGTTCT
CAAAATAGTAAGTTAAAGCATCAACACCTTCTTCACCTCCGATACCTAATGGGCAACGGT
ATTCGTGTGGATATGGCATAAACTGTACGCCTGCCATTAAGTTTTGCACGGCATTTTTCG
CATTAAGGTTACCTGTCATTGAGAGCGAACCGTGGGTCATACCGTGGTAGCCACCTGAGA
ATGCAATTACATTACCGCGACCTGTATAGGTTTTTGCTAATTTGATTGCTGCTTCTGTGC
CGTCCGCACCTGACGGGCCACAGAATTGTAAACGGTATTCACCTTTCGGGAAGAAAGAGA
GTAGTTCTTCGGTAAAAGCATCTTTTAACGGCGTAGTTAAATCAAGGGTATGAAGCGGTA
AACCACTTGCTAATACATCTTGAATAGCCTGAATAACGGCTGGGTGATTATGTCCGAGTG
CTAAAGTACCTGCACCAGCCAAGCAATCTAAATATTCGTTACCTTCAACGTCAGTGACCC
AGCAACCTTGTGCTTTTGCAATTGCAAGCGGTAATTTACGAGGATAACTACGAACATTCG
ATTCCATTTCGTTTTGACGAGTTAAGTAATATTCGTTAGTTGCTTGATTGATCGGATTTA
CAGGAATTGTTGTCATTTGAAAATAGACCTTCTATAAGAGGTTAAAAAAATAAGTCGGGT
GCCTTGCGGGAAGCCTAAGCTTTCTTATCCTGAAAGATAAGATGCCTTGGGGCATTTGAC
TCGCTACTTATTAAAAAAAGCGTTTCAGCTTTTTTGTTTTTACCCTATTGCTCCCTAGGA
TTGGATAGGTTGGAAACAACGCCTCAAATGTTGGGTTATATTTGAGGACGGCGTATAGTA
GCGATTTTTAAAAAAAAGAAAAGTTTTTTCTGGATAAAACTTTACCTGTGATACAGCGAG
CTTAATTGTTTAGAATAAGTCTTTGGGAGATTTTTGTAGGAATGTTATTTTTAATTTGTT
GTTTGGCGTAATCAATTGCATAGAAAAACGCTCGCTCACTTGCCCCACCATGGCTTTTTA
CAACCACGGACGATAAGCCGAGCAGTGTGGCACCGTTATGGCGATCAGGGTTGATCTGTT
GTAGCTTTTTATAGTAACGATAAAAGATTAAACGTAGTAAATAACGTTTGGTATTGCGAC
AAAGATGTGAATCTTCCGTTGTTTTTTTAAAGAGTGAAAGGATATTTTTTGCCGCACCTT
CAAGTGTTTTAAGTGCAACATTACCGCTAAATCCATCGCAGACAATCACATCAGCAAGAT
GATTCATTAATTTATCCCCTTCTAAGAAGCCAATGTAATTTAGATGATTACATTGTTTTA
ATTGCTGGTGAGCATCTCGAATTTGCTGTGTTCCTTTATGCTCTTCTGTTCCAATATTCA
GCAACGCTAAACGTGGATAGACCAAATCCAACATCACTTCTGCAAACACATTGCCCATTT
CCGCAAACTGAAGCAATAGTTCACTATCTGCTTCAACGTTTGCACCAAGATCTAACATCA
CACTTGAGTTGCCGTTAATTGTTGGAATCAAAGATGTTAATGCGGGACGATCAATGTTTG
GCAAGGGTTCAATCAATTGTTTTGCCAGCCCCATCAGTACACCTGTATTTCCGCCACTTA
CACAGCCTTGAGCATTTCCATTTTCTACCGCTTCAATCGCTAAACGCATTGAACTGCCTT
TACTTTGACGAATCGCTTGCACAAAAGGCAAGTCTGCTTCGATCACTTTTGTTGTATGGA
CTAATTCGATACGTTGTTGAATATCGGGAGAAAGTTTATTGAGATAGGGGGATATTTCAG
CTTGGTCGCCGAACAAGATGCAACTGAGTATTGGATGTTGAGCCAACGCAAGTGATAATG
CGGGGATAGTAATACGGGGACCAAAGTCCCCGCCCATCGCATCTAACGCAAGAGTTAGAT
GAGTCAATTTAAACCTCTACGAGATCCAATTGATTATTTGATTTTACGACCACGGTAATA
ACCGTCAGCGGTAACGTGGTGACGTAAGTGGGTTTCGCCACGCGCATCTACAGATACTGC
AGCTGTGGCTAATGCATCGTGTGAACGACGCATATCACGACGTGAACGAGATTTCTTATT
TTGTTGAACAGCCATTGGCTATACTCCTACTAGATCTAGTTTTTCTTTAAATTAGCTAAT
ATTGCGAAAGGATTTGGTTTCTTTGCCAGTTCTTCTGGTAATTCGCCAAAAACTAATTCG
CTTTCGGACACTTCACAGTGTTCATCGGTATGCATCGGCACTAGGGGTAATGACAGAATG
AATTCGTCTTCTATCATATCTAGCAAATTTATCTCACCAAAAGAATCAACTTCAATTGGT
TCATAAATCTCGGGCAAATTGTCCGCCTGATCCATATTAGACACTGGACTGAAACAAAAT
GTGCAGTCGAGTGTTTGCGTAAATGGGTTACTACAACGTTGACAGTCTAGCTCCACATCA
ACTTTCGCAGTGCCTTTAACCACTGTGAGTTTTTGCGGATCAACATATAACGATAAAGTA
ACTTGTGCATCGCCCAGCATTTGACCAACAGATTCACCCAAACGGCTAAGTAGGTTCGCA
GAAATGTAGCCTTCGTAGTCCATTCGACGCTGAGCGTCTTTATATGGGTCAATAGTTAGG
GGTAGTTTTACCTTTTGCATAGGGTGCGAATATTACAGATTTTGAAGTAACTAGTCAAAG
AGAAAATCTGGATTTGTAAAAAATCCGTAGAATCATGCCGCTTATATGTATCTATTACAT
TATTTTGTGAAATTTAGTAGCAATCCCATCGCTTATATGTTAAAACGTTCGCCGTTTTTA
TTTAACTTACAAGAAGGAAATGCAAATGTCATTACAAGCAATTATTGAAGCGGCGTTCGA
GCGTCGTGCTGAAATTACTCCAAAAACTGTTGATGCACAAACTCGTGCGGCTGTCGAAGA
AGTGATTAAAGGATTAGATAATGGTTCACTGCGTGTTGCAGAAAAAATTGATGGTGAATG
GGTTGTTAATCAATGGGTGAAAAAAGCGGTTTTACTTTCATTCCGTATCAACGACAACGA
AATCATTGATGGTGCAGAAACTAAATACTACGACAAAGTGCCGACCAAATACGGTAAATA
TAGCGAAGAGCAGTTCAAAGCAGATGGTATCCGTGCTGTTCCAGGTGCCGTTGTGCGTCA
AGGTTCACACATCGAGAAAAACGTGGTGTTAATGCCATCATTTGTGAACATCGGTGCTTA
TGTTGGTGAAGGTACAATGGTGGATACTTGGGTAACGGTGGGTTCTTGTGCGCAAATCGG
TAAAAACGTGCATTTATCAGGTGGCGTAGGTATCGGCGGTGTGTTAGAGCCGTTACAAGC
AAACCCGACCATTATCGGCGATAACTGCTTTATCGGCGCACGTTCTGAAATCGTAGAAGG
TGTGATTGTTGAAGATGGCTGTGTGATCTCAATGGGCGTGTTTATCGGTCAATCAACCAA
AATCTATGATCGTGAAACAGGCGAAATCCATTACGGTCGTGTTCCTGCCGGTTCTGTGGT
GGTTTCAGGTAGCCTTCCTGCAAAAGATGGTTCACACAGCTTATACTGTGCAGTGATCGT
GAAAAAAGTGGATGCGAAAACATTAGGTAAAGTGGGTCTTAACGACTTATTACGTTCTAT
CGAAGAGTAATTTTCGCACTGAATGGCACAAGCAACGGCTTGTGCCTCTTTTTTGGAGAT
CTTGTATGACGACCTATTCGCTACGTTTAAAAGCCAAAAATGAGCTCACGCCGCATCCAA
CGGCACAATATTGGCGTAAATGCCAAGTTGAAGAACTTTTTGATTTGCCTTTTATGGACT
TAGTTTTTCGGGCGGCAGAAATTCATCGACAACATTTTGATCCAAATGCCATTCAACTTT
CTACGCTACTTTCCATTAAAACGGGCGGTTGCGCTGAAGATTGTGAGTATTGCCCACAAT
CTGCCCGCTATGACACGGGTGTTGAAAAGCAAAGTATGCTTGATGTGAACTATATTGTTG
AGAAAGCCCAAATTGCCAAGGCTCGAGGAGCAAGCCGTTTTTGTATGGGAGCAGCGTGGC
GAGGTCCTAAACCTAAAGATATTGAGACGGTCTCCGCCATCATTAAAGCGGTCAAATCCC
TAGGTTTAGAGACTTGCGGTACTTTCGGTATGTTAGAAGAAGGTATGGCGGAAGATTTAA
AAGAAGCTGGATTAGATTACTACAATCATAATTTAGATACCGATCCAGAACGCTATCATC
AGGTCATTCACACTCGTTCTCACGATGATCGAATGGATACCTTAGGTAAAGTGCGCTCCG
CAGGGTTAAAAATCTGTTGCGGCGGTATTGTTGGTATGAATGAAACAAGAGCTGAACGAG
CCGGACTTATCGCCAGCTTAGCCAATCTTGATCCTCAACCAGAGAGCGTGCCGATTAACC
AATTGGTTAAAGTGGCAGGCACACCACTTGAAAATGCAGAAGATCTCGATTGGACAGAAT
TCGTGAGAACCATTGCTGTTGCGCGTATTACGATGCCAAAAAGTTATGTTCGCCTTTCAG
CCGGGCGTAGCAATATGCCGGAAGCCATGCAAGCCTTGTGTTTTATGGCCGGTGCAAACT
CGATCTTTTATGGGGATAAATTATTAACGACGGAAAACCCAGAAGAAGATGGCGATAGAG
TGCTGATGGAAAAATTGAATTTATATCCATTAAGTTGTTCGAATGTTGAATGATAAAAGT
AATTACAACATAAGTAGCTAAATTCTCTCCCCTCTCCCTGTTTTTTCTTGTAAACGAAGC
AAAAACTGCCCCTCTCCCACAAGGGGCGAGGGTTAGAATTTGATAACATTGCAAAATCTT
GCTCATTTTTAACCGCTTGTAAGGATAATATAATGAAAAAAATCTTGTTATTAAACGGAC
CTAATTTAAATATGCTAGGGAAACGAGAGCCCCATATTTATGGTTCACAAACCTTAGCCG
ATATTGAAAACCACCTCCAACAATTAGCGAAGGCAAGAGGCTATTGTCTAGAGTATTTTC
AAGCAAATGGCGAAGAGCCGATTATTAACCGTATTCATCAATCATTCCAAAATACCGATT
TCATTATCATTAACCCCGGTGCGTCTACTCATACCAGCGTTGCTTTGCGTGATGCTTTAT
TGTCAGTTGCTATTCCTTTTGTTGAAGTCCATTTATCCAACGTACACGCCCGTGAACCTT
TCCGTCATCATTCCTATTTAAGTGATGTCGCAAAAGGCGTGATTTGTGGATTAGGGGCAA
AAGGTTACGATTACGCCTTAGATTATGCTATTCAATTTCTAAAGAGTGGGAAATAAATCC
ATTTTTTGTTGTCTGAAGTAAAAAAAAGAAAACTGAACTGCTACGATTAGTGGCAAATTT
GCTAATAAATTCGGCAAATTTATCAGATTTTCGTCGCAAATTAATAAAATTTCAGGTAAT
CTACGCAAAATTTTGCTCTATGTTCTTTGAACATAGAGTTTGTTTATTTTTACATTCAAA
TACGGATCTCATTATGGATATTCGCAAAATTAAAAAACTTATCGAGTTAGTTGAAGAATC
AGGCATTACTGAATTAGAAGTGTCTGAAGAAGAAGGCACAGTACGTATTAGCCGTGCAGC
ACCAGCAGTTGCACCTGCGGCAGTACAATATGTTGCTGCACCACAAGCAGCGCCAGCACC
TGCAGCAACCCCTGCACCAGCAGCTCAAACAGCACCTGCGGCAGCGCCAGCACCAACAGC
GGAAGTATCTGGTCACGCGATTCTTTCACCAATGGTAGGAACATTCTATCGTAGCCCAAG
CCCAGAAGCAGCTCCATTTGTTGAAGTGGGTAAAACCGTGAAAGTAGGCGACACACTTTG
TATCGTTGAAGCAATGAAAATGATGAACCGTATCGAGTCAGACAAAGCAGGGGTAATCAA
AGCAATCCTTGTAAACGACGGCGAAGCGGTTGAATTTGATCAGAAACTCTTCATTATTGA
ATAATCCATTTCTTACAAGCGGTCAGATTTTTGCAAAAAATTGCACGAAAAAGACCGCTT
TCAATTAAGGGTATCTCTTATGTTAGAAAAAGTTGTCATTGCAAACCGTGGCGAAATTGC
ATTGCGTATTCTGCGTGCGTGCCGTGAACTTGGCATTAAGACGGTTGCTGTTCACTCAAC
GGCAGACCGTGAGTTGAAACACGTTCTCCTTGCGGATGAAACAGTATGTATCGGTCCTGC
GCCATCAACAAAAAGTTACTTAAATATTCCTGCGATTATTGCCGCTGCAGAAGTAACTGG
TGCTGATGCGATTCACCCTGGTTATGGTTTCTTATCTGAAAACGCAAACTTCGCAGAACA
AGTAGAAAATTCAGGCTTTATCTTTATTGGTCCAACAGCAGATGTAATTCGTTTAATGGG
CGATAAAGTTTCTGCAATTAATGCGATGAAAAAAGCAGGCGTACCTTGTGTGCCTGGCTC
TGGTGGCCCTATCGGTAATGATGTCGCCAAAAATAAAGAAATTGCACAGAAAATTGGTTA
TCCAGTGATCATTAAAGCATCTGGTGGCGGCGGTGGTCGTGGTATGCGTGTGGTTCATCA
CGAAAAAGATTTGGAAGAATCTATTGCGATGACCAAAGCAGAAGCGAAAGCAGCCTTTAA
TAACGATATGGTTTATATGGAAAAATACCTTGAAAATCCACGCCATATCGAAATTCAAGT
GCTTGCAGATACACACGGCAATGCGGTTTATTTGGCAGAGCGTGATTGTTCTATGCAACG
TCGCCATCAAAAAGTGGTGGAAGAAGCACCAGCGCCAGGCATTACCCCTGAATTACGTCA
GTTTATCGGTGAACGTTGTGCGAATGCGTGCCGTGAAATCGGCTATCGTGGTGCAGGTAC
ATTTGAATTTTTATTTGAAAATGGCGAGTTTTATTTCATTGAAATGAACACCCGTTTACA
AGTAGAACACCCTGTGACAGAAATGATTACAGGTATTGATCTTGTAAAAGAACAGCTTCG
TGTTGCTGCAGGTTTACCAATCTCAGTTAAACAAGAAGATATTAAAGTGCGTGGTCACGC
GATTGAATGCCGTATTAATGCGGAAGACCCAAGTACATTCTTACCATCACCGGGTAAAAT
CACCCGTTTACACGTTCCAGGTGGATTAGGTGTTCGTTGGGATTCTCACATTTATGCTAG
CTATTCAGTCCCACCGCATTATGATTCAATGATTGGTAAATTGATTACCTTTGCTGAAAA
TCGTGATATTGCAATTCGTCGTATGGAAAATGCATTGTCAGAAACGATCGTGGAAGGAAT
TAAAACCAATATCCCACTTCATAAACAGATTCTTTCTGATGAAAACTTCTGCAAGGGTGG
AACGAATATCCACTATCTTGAGAAGAAATTGGGTTTAAAATAATGATATAGTAGAAAACA
TATCTGCTACTATGTCAAAATAGATACAATAAAGCCCTACCTTACGGTAGGGCCTGAGAA
AAGATGTAATTATAAACTTTCAGTGAAAGTACGAGTAATAACATCACGTTGTTGTTCTGG
TGTTAATGAGTTAAAACGAACTGCATAACCAGAAACACGGATAGTTAATTGTGGATATTT
CTCAGGGTTTTTCACTGCATCTTCTAATGTTTCACGACGTAATACGTTTACGTTTAAGTG
CTGACCACCCTCAACTTTAATGGTTGGTGCAACATTAACTGGGACTTCACGGTATGAAAC
TTGACCTAATTCGCTGATTGCAACTATTTGGTCTTCTTGGAAATCACCTTTAGCTGCTAA
GCAACGTGCTTCATTTTTCTCTTCATCTAATAACCAGAAAGAGTTTAATAAGTTTTTGTT
GGTAGATTCAGTGATTTGTACACCTTTGATCATTTTTAGCTCCTAGTATGTTGGGTAAAT
TATAAAAAAAGTTTAAAGTTTCAAAAAAATTTTGAGTATTCTAACTTTAATCCTTTAAAA
AGCGAGAAAAATTTAAGCATTTTTATCAAAAAAACTGATGATGGCTTAAAAAATAGACAA
GAGTTAACAGTTCATTTTAATTTTTAACAATTTAATAATAGGATAGAATATGAACAGTTG
GACTGATGCCATTGGGGAAGAAAAAACACAACCCTATTTTCAACATATTTTGCAATATGT
ACATCAAGAACGTTTAGTTGGAAAAGTAATTTACCCACCTCAAAATGAAGTGTTTAGTGC
TTTTGCTTTAACTGAATTCAAAGATGTGAAGGTAGTTATTTTAGGGCAAGACCCTTATCA
CGGCCCCAATCAGGCACACGGTTTATCTTTTTCAGTAAAACCAGGAATTGTTCCGCCTCC
CTCGCTGGTTAATATGTACAAAGAATTATCCCAAGATGTTGGGTTTCAAATACCATCACA
CGGCTATCTCATTGAGTGGGCAAAACAAGGGGTGCTATTGTTAAATACGGTTCTCACCGT
TGAGCAAGGAAAAGCACATTCACACGCCAATATCGGTTGGGAAACCTTTACTGATAAGGT
GATCCATCAACTCAATCTACATCGTGAAAATCTGGTATTTTTGCTTTGGGGAAGCCATGC
TCAGAAAAAAGGACAATTTATCGATCGCTCTCGTCATTGCGTTCTCACAGCCCCTCACCC
ATCACCGCTCTCTGCACATCGTGGCTTTTTAGGCTGTCGCCATTTTTCAAAAACCAATGA
TTACCTTCGTTCTCACGGAGTCGAAGAAATTAATTGGCAGCTGCCATTATAAGTAACATG
CTAGGAATATCTAAGAGATTTCCTAACTTATATTGTTGATTTGGACTGGCTCAATAATTT
CACTTGGATAGCAACCCAATACTTTTAAGAAACTCGTCACTGTTTCAAGTTCTTTCAAGG
CATTTTGGGTATTTTCATTGTGAATATTGGCATCTAATTCCACATAGAACATCTCTTCCC
ACGGTTTACCATAAATAGGTCGAGATTCAAGTTTAATCATACGAATGCCGTGTTGCTTGA
ACACCATCAACGCATCAACCAAAGCACCCGCTTGTTGAGTCGTCGTCATTAATAACAAGG
TTTTGGTCTGTACTTGTGGCGAAACATTGATAGTTTTTTTAGACACTACAATAAAGCGAG
TAATATTGTTTTCTTGATTCGCAATACCACTTTTTAACACGCTTAAACCGTACAATTTCC
CGCCATCTTCATTACCTAACGCAACGCAATTTGGTTTATTTAAACGAGCCACTAACTGCA
TAGCGTGAGAACTACTTTCACAGTATTTGATATGCACTTTATCTAAACTATGAATAAATT
GGCTACATTGTTGTGCAGGTTGTGGGTGGGTATAAATGGTATCCACTTGGGCAAAATCAG
CATTGTTTGTTCCTAAAACACAGTGTTTAATAGGATAAGCTAATTCGCCTACAAGGGTTA
AGTCTGTATGTTGCAACAAATCATAAACTTCATTGATAGAACCTGATGTGGTATTTTCTA
ACGGCAACACGCCATAATCGGCTTCATCTTGCTGAACTTTTTCAAAAACTGAATCGAAAG
ATTCGCAACTGAGTTCCACTAAAGATGCCGTGCTGTTTTTCATAAACTGGCGAGAAGCAA
GATGAGAATAAGAGCCACGCATACCTAAAAATGCAATGGTGGCATTTTCTTGATTCTGAT
TCAGTTTATTTTGCAAGTAATGTTGCTGTGTTAAGACAGAGTCTTCAATGATACGTTGGA
AAATTTGCGTTACATATTGTGGGTCAAGTTGATAATTTTCCGCTTGAGCAAAACTAACCA
ATTCTTGTAACAGTTGTTTTTCACGTTCGATATCTCGTAGAGGCTTTTTCGTGATCTCTT
TGCTTCTCACTACATCGAACGCAAGTCGATGACGCTCCGATAATAATTTCAATAAGTTGC
GGTCAATTTGAATGATTTGTTGTCGAATATCCGATAAATCTAAAGACATTGCGTTTTCCT
AAGCGGTCGGTTGTGTTTAATTTTTTGCAGTTTGCAGTTTGTATATAACTGAAATTTTAA
CGGCTTCCCCCATAAATCACAATCAACTAATGAAAATAATCGCTAAAATGGTAAGATGTC
GCACTTTTATCAAATAAAGAGGAAATCGAATGTCAAATCCACTTTTAAACAACACAAGTT
TACCTAAATTCTCTCAAATTCAACCTGAACACGTTGTGCCTGCTATTGAGCAGTTAATTC
AACAATGCCGTGATACGATTGAACAAGTTTCTCAAATTAATACACCAACGTGGGAAAACT
TCTACCTACCGCAAGCAATCACAGGGGATAAACTCTCTCGTGCGTGGTCGCCTGTTGGGC
ATCTCAATTCAGTAAAAAATAGCTCTGAATTGCGTGAAGCTTATCAAGCGTGTTTGCCGA
TGTTATCCGAATACAGCACTTGGGTTGGGCAACATCAGGGGTTGTATCAAGGCTATGTCA
AACTGAAAAATAGCCCTGAGTTTGCCACTTATTCGCTCGCTCAGAAAAAAGCGATTGAAA
ACAGCTTGCGTGATTTTGAGTTATCAGGGATCTCATTGCCAGCAGATAAACAAAAACGCT
ATGGCGAAATTTCTGCTCGTTTATCTGAACTTAGCTCACAATTTAGCAACAATGTCCTTG
ATGCAACAATGGGTTGGGATATTGTGATTGATGATGACGCAGATCTGAAAGGCTTGCCAG
AGTCGGCACTTGAAGGGGCGAAACTTTCAGCACAAAGTAAAGAGAAATCAGGCTACCGCT
TTACCCTTGAGTTTCCAAGCTATTTGCCTGTGATGACCTATTGTGAAAACCGTGAGCTTC
GCCAGAAAATGTATGAAGCTTATAACACACGAGCGTCAGATCAAGGTCCAAATGCAGGTA
AATGGGATAACTCTGCAATTATGGCGGAAACCCTTGAGTTACGCTTAGAGTTAGCTAAAT
TACTAGGTTTTGAAAGCTATGCCGAGCTTTCCCTTGCAACCAAAATGGCGGAAAACCCAA
CGCAAGTGGTTGATTTCTTGGAAGGTTTAGCAAATCGTTCTAAAGAGCAAGGCAAAAAAG
AGTTAGCTGAGCTAAAAGCCTTTGCAAAAGAGAGATATGGCGTAAGCGAATTACAACCGT
GGGATATTGCGTTTTATAGTGAAAAACAGAAACAAGCCTTATATGCGATCAACGATGAAG
AGTTGCGCCTTTATTTCCCTGAAGAACGTGTGCTTTCGGGGTTATTTGAACTGGTGAAAC
GCATTTTTGGTATGCGGGTGGAGGAGCAGAAAGAATTTGATAGCTATCACGAGAATGTCC
GTTTTTTCAATATTTTCGATGAAACTGACCGCTTGCGTGGCTCATTCTATTTGGATCTAT
ATGCCCGTGAAAATAAACGTGGCGGTGCTTGGATGGACGATTGTATCAATCAAAAACGTC
TAGCGGACGGTTCATTACAAAAACCTGTTGCCTACTTAACCTGTAACTTCAATAAACCGA
TTGGCGATAAACCAGCTCTGTTTACACACGATGAAGTTACTACGCTGTTCCACGAGTTTG
GGCATGGTATTCACCATATGCTGACCGAAATTGATGTGGGTGACGTTTCAGGGATTAACG
GCGTGCCGTGGGACGCAGTTGAGCTACCAAGTCAATTCCTTGAAAACTGGTGCTGGGAAG
AAGATGCCCTTGCCTTTATTTCAGGACATTACCAAACAGGCGAGCCACTACCAAAAGAGA
AATTGACCCAGTTGCTGAAAGCGAAAAACTTCCAAGCAGCAATGTTTGTGTTACGCCAGT
TAGAATTTGGTTTATTCGATTTCCGTTTACATATGAGTGAGCCGAAAGAAAATATTGTGT
TAGATACGCTAAAAGCGGTAAAAGCACAGGTTGCAGTGGTGGAATTACCGACTTTCGTGC
GTACCCCACACAGCTTCTCCCACATCTTCGCAGGGGGCTATGCCGCAGGCTATTACAGCT
ACTTATGGGCAGAAGTATTATCGGCAGATGCCTTTGCACGCTTTGAAGAGGAAGGTATTT
TTAATCGTGAGGTTGGGCAGTCTTTCCTAGATAATATCTTAACCCGTGGCGGTTCAGAAG
AGCCGATGGTCTTGTTTGAACGCTTCCGTGGTCGCAAACCTACGTTAGATGCGTTGTTAA
GACATAAGGGGATTGCTCGTCAAGAGGATAAGACTTGGTAGCATAATACATTAAAGAAAA
GAGCTGGCTTGTATGCATTAATTTGAAAATTGTTGAATATAAATCATATATTCCAAGTGA
TTCAATCAACGTTGATAATAGGGATGAGACAATTCATTTTGTTGCAAAAGTTCATAAATC
CGCTATACTCGCCAGCCTGAGTTGGTTAGACAATCGCTGGTTTATTGAAGCCCTTAACCG
TTCGTAAGAACGACCTAGTGGGACAAGTAAACGAGAGGAAAGTCCGAGCTACACAGGGCA
GAGTGCCAGATAACGTCTGGGAGGCGTGAGCCTACGACTAGTGCAACAGAGAGCAGACCG
CCAGTTTCTGCTGGTAAGGGTGAAAGGGTGCGGTAAGAGCGCACCGCGTGAGTGGTAACA
TTTCACGGCACGGTAAACTCCACTCGTAGCAAGACCAAATAGGAATCCAACGAGTTGCCC
GCTTGGGATTCGGGTAGGTTGCTCGAGCGTATGTGTGAATGTACGCCTAGAGGAATGATT
GTCCACGACAGAACTCGGCTTATCGACCGACTCAGCCTAATTTTTAAGAGCGAACAGATT
TTGTCTGTTCGCTTTTTTATTGAAGCATGTCGGAACAAAAAGCCCTTATAAAAGTCTGAT
ATAATGATTTTAAAATTGATTTCATTATAAGGATTTCAAATGCTTAAGCGTTTTTTTATC
GGCACGATTTCGCTGTTACTCTCTTTTTCTGTTTTTGCTCATCCACACTCTTTCCTTGAT
ATGAAAAATAAAGTGCTAATTCAACAAGGTAAGCTGGAAGGTTTTGAATTGTACTGGACA
CTTGATGAGATTACATCAGCTGAACTGATCTATGAAATCAACAGCAGTAAGGATAAAAAA
CAGGCAATGAATAAAATTTTGCGTGAGTTAGATGAATCTGCGGTGAGTACCCACTATTTT
AGCGAGCTTTATAATCAGCAAAATGAACCGATTAAGTTTAAAGCTAAACCGTATAACTCG
TCCGTTGAAATTCAGCATAATCGTATTATTTACCATTTCACCTTGCTACTAGCCGAGCCT
AAAGCGGTAAAAGGGCAGTCATTCCGTTTTTTTACCTTTGAGCCAAGTTATTACTTAGCA
ATGAATTACGAAAAAGCGAGTGATGTCAGTAGCACAGAGCAAAATCTTTGTAAAGTTGAG
ATGATTGAGCCGACGGTAAATCAATCTTTGCGGTTGTATGCATCGACATTAGATAAAAAT
GAAACCCCCGATATGCCAGCAGAACGTGGCTTGTCTTTAGGCGCACAATTTGCGCAAAAA
GTGAGTATTGTATGTCAATAAAGGCAAAGTATTGGGCTGGGATAGCGGTCGGATTGGTGG
CTCTTTTTGCGATTTATCAGGCTTATCCCTATCTCTTATTTAAAGTCAGCGAGTGGCAGA
GGGAATTTAATTTTGCCCTTTCAGGGGCGTTAAATCGTCTAAACGAAAACCAGCAACAGG
CAGGGCTGAGCTTAATGGCGGTGAGTTTTATCTATGGCGTGTTTCACGCCGTCGGCCCAG
GTCACGGTAAGTTTATTCTGACCAGCTATCTCTCTTTTGAACAAACCAAACTGCCACAAG
CGGTGAAAATCACGTTGTTGTCTGCGTTAGTGCAAGGCTTGGTGGCGATTGGGTTAGTGA
CGATTATTGTGGTGATTTTTACCCTTTCTCGTAGCTATTTTAATCTAGCGTTAAAATGGG
TTGAGCGAGGCAGTTTTGTTGTAATGATGTTGTTTGGGCTTTATTGGTGTTATCAAGCGT
TAAAAAGCGTGAGAGCAAAGCCAAAGGGCTTTCAAATTCGCCATTTGCAAAAAATAGCCC
CAAAATCACCGCTTATTACTGCTCATCATCAACATTCTGCAGATTGTGGCTGTGGGCATA
AACATTTGCCAAGTTCATCTGAAATGGCAACTGCAACGGATTGGAAAAGCACGCTGATGT
TGATTTTTAGCATTGGCTTACGCCCTTGTTCAGGGGCAATTTTAGTGCTGTTTTTAGCTT
ATACCTTGGATTTGTACCTGTGGGGGGTAGCTTCTGCGTTATTAATGGCAACGGGAACGG
GGCTAACGCTAACGCTTTTTGCCTGTTTGGTACTTTTCGCTCGCCGTAAAGCGGTGCATA
TTAGCCATTGGTATCTTTCATTTTCTGCTCACAAGCGGTCTGTTTTATTCGGAAAATTGC
TGATTGGATTACTTTTGATCGGTTTTGGTTTTACCTTATTCCACAGTAGTTTGTTAGATA
CAAGCCAAAATCTTTTGTTTAAGCGTTAAGTTATGTCATATTCAATGGACGCCGAGCGTG
GTGTCCCTTGTATTATTTGCTAATTAGACAGAATTTGTTATTTAAACCAGTCCAGCTCGC
TAAATAACTAATCATTAACTTTTTTTATCATTTTAATTAAAAAAATCTTTTCAAAAGATA
AAAAATCGTTAAAATGGCGAAATTGTTTTACTTTTTTATGAGGTCTTTTCGATGGATAGC
ATCGTTTCAATTTTTGAAGATGTTTTAAAATGGATCGTGAACACGATTGACGGTCCACTT
TGGGATATTACTGTATTAACCCTTTTAGGTGCTGGTTTATTCTTTACCATTACCACTGGC
TTAGTTCAATTACGTTTATTACCTCGTAGTATCCGTGAAATGTGGTCTGGTCGTGCTGCA
GAGGGCGAGTCATTAACCCCGTTCCAAGCCTTTGCAACAGGCTTGGCAAGCCGTGTGGGC
GTGGGTAATATCGGTGGAGTTGCGACTGCTATCGCATTAGGCGGACCAGGTGCAGTGTTC
TGGATGTGGATCACGGCGTTAATAGGTATGAGTAGTGCATTTGCAGAATCATCATTGGCA
CAGGTTTATAAAGTGCGTGATCCAAACGGTATGTTCCGTGGTGGCCCAGCTTATTACATT
AAGCGTGGTTTAAAAGCTCCTTGGCTTGCGATTGCCTTTGCAATTACCTTAATTTTTACC
TTCGGTTTTGCGTTCAATGCGGTTCAAGCAAACTCTATCGTTGAAGCAACGCGTAATGCG
TGGGAATGGGATCCGCATTATGTGGGCATTGTGTTAGTGATTGTGACTGCAGCGATTATC
TTCGGTGGGATTAAACGTATCGGTCAGGTTTCAGCGAAAGTTGTGCCGATGATGGCGTTA
TTCTACTTAATTATGGCAATGATCATTTTAGGGATGAATATTGAGCGAGTACCTGAAGTT
TTAAATAAAATTATTACCAGTGCCTTTGACTTTTCTGCAATGGCTGGCGGTATCTTTGGT
TCATTATTCTCACAAGCGATGTTAATGGGGATTAAACGTGGTTTATTCTCAAACGAAGCG
GGTATGGGTTCTGCACCAAACTCAGCGGCAACGTCAGATGCAAAACACCCTGCAAGTCAA
GGCTTAATTCAAATGTTAGGGGTATTTGTGGATACCATTATTGTATGTACTTGTACCGCA
ATCATTATTTTAATGTCTAACGATTATGGTAGCGAATCATTGCGTGGCGTATCTTTAACC
CAAAAAGCGTTAGAGTTCCACATCGGTGAATTTGGCTTACACTTCTTAGCCTTTATCTTA
TTGTTATTCTGCTACACTTCAATTATCGGTAACTATGCTTATGCAGAAAGCAATATTCGC
TATATCCGTAACAAACCAAGTTTCGTATTAGCCTTCCGTTTAATCGTGTTATTTTTCGTT
TACTTCGGTGCTGTGCGTGATGGCGGTATTGTTTGGGCGTTTGCCGATACCGTAATGGCA
TCAATGGCGATGATCAACTTAGTGTCTATCGTTTTACTTGCTCCAATTGTTTGGGTTATC
TTAAAAGATTACCAAAAACAAGTGAAAGCAGGGGTAGAGCAGCCTGTATTCAAAATTGAA
GATCACCCAGAGCTTATTCGCCGTGGTGTTGATCCGTTAATTTGGAAGTCAAAAGAGTAA
CCTATTAAAAGTTTAATCTAATAAGATCCCTGCTTATCATGCAGGGATTTTTATGAGGTA
TAGGGATCTTAAGTAGATTTATATGTATTATTTATTTCTAATTACATAGATAATCTAGTT
TTTATCTGTTCTATATTCCCTCTAAAGTAACCGCTTCAGAAATTAGAATAGCGGTTTTTA
TACAGCCTTAATTTATCTATTCTGTGAAGTCGATCACAGATTTGATAAAAGGATTAAGGC
ATTTTAGAGTATTATTGCCTATAATACTCTCCCTTTTTTTATATCAATGAGGATACTTGT
TATGATGAACAGAGGACGTTTTCTTCAAATTGGTGCGACCACTGTATTAGCCATTAGTGC
AAATCGCTTTGCATTTGCAGCTGGTGATAGCAAAGTTTCTTACGTGTCATTGGCACAACG
GATATTCACAGTTTTTTAACGGATTTTGACTATTATAAAGATGCGCCAACAACAAAATTT
GGTTTTACTCGTGCCGCAACGTTAATTGAACAAGCTCGAAAAGAAGCTTAAAATAGTGTA
CTTGTTGATAATGGTGACTTAATTCAAGGTAATCCGATTGCGGATTATCAAGCTGCGGTC
GGTTATAAAGAGGGTAAATCTAACCCTGCGATTGATGCGTTAAACCAGGTACTGATGAGC
CAGTTTACCAACCATACTTCATTCAGAAAAAAGAAGTGGTTGATGAAGATGGCGTGAAAC
ATACTTTAAATGTCGGTTATATCGGTTTCGTTCCACCACAAGTAATGGTTTGGGATAAAG
CCCATTTAGACGGCAAAGTGGAAGCTCGTGATATTGTGAAAACGGCTGAAAAATATGTGC
CAATCGTGAAAAAAGCGGGGCGGATTTAATCGTAGCACTTGCTCACACTGGCCCATCTGA
TGAGCCTTATTTTGAAACGTCGCCAAGCGATAAAGCGAAAGCCTTTATTGCAGAAAAAGC
ACAATATCCAATGTCATTCGTTGGCACTGATGAAACAGGCTTTGCGATTTATCAGATTGA
TTTGACGAAGTAATATATTTATAGCCAAGCATTTTAATTAAGTTCTTTTTAGAATGCTGG
GCGCTTTTTTTAGAGTTTTCATCCTACACCCTCATCTTGTATGCTTCATTTTATCGAACT
CAATCATCAACAATACCCCACAGACGAACACGGCTATTTGAAAAATTTAGACGACTGGTC
GCCTGAACTTGCCGTAGTTATCGCTCAAAAAGATAACCTTGAACTTAGCGAAGCCCATTG
GGAAATCGTCTATTTTGTGCGAGAATTTTATCAAGAATATAAAACCTCCCCAGCAATCCG
AATGCTAGTAAAAGCCTTATCGCAGAAATTTGGTGAAGAAAAGGGCAGTAGCCGTTATTT
GCAACGTTTATTCCCTGAAGGCCCAGCAAAACAGGCAACCAAAATTGCAGGCTTGCCAAA
ACCTGCGAAATGTTTATAGGAATGAAGATGAACAGCCCGCAATCAATCTGTATTTTACGA
CTTTCTGCGATTGGTGATGTTTGCCATACCCTTGCGGTTGTGCAAGCCATTCAACGCCAA
TATCCGCGAGCGGAAATCACTTGGATCATTGGTAAAACGGAGTCGATGTTAATGCAAGGC
ATTCCGAATGTAACCCTTGTGCCTTATGATAAAAAAACGGGATGGAAAGGGATTTTGGCG
TTATGGAAACAGCTTCGCAGTAAGAGGTTCGATTATCTGTTAAATATGCAAACGGCATTG
CGTGCCTCTATTTTATCCTTAGGTATTCGAGCAAAACAAAAGGTCGGCTTTAATCGAGAT
CGTGCAAGAGAAGGGCAGTGGTTATTTACAAATAAAAAGGTGGAACAGACCGCTTCCCCT
CACGTTTTAGACGGTCAGATGATGTTTGCTAAAGCGATTGGTGTGCAAGATCTACGTCCA
ACTTGGGACTTGCCTGTAAGTGAAGCAGATTTAGCCTATACGTCACAATTTATTGATAAA
CAAAGAAAAAATTTAGTCATTGCCCCTTGTTCTAGCAAAAAAGAGAAAGATTGGTTGCCT
GAAAATTATGGGCAAATTGCACAGTTTGCATTAGCACAAAACATCAATGTGATTATTGCA
GGATCTCCGTCGGTTTATGAGATGGAAGTAGCAGCAAAAATTCAACAACTTGCACCGAAT
TGCCTTAATCTTGCAGGAAAAACCAATTTAAAACAACTTGCCGCATTAATTCGTCAAGCG
GATTTGGTGCTATCTTCGGATTCGGGGCCAGCTCATATTGCGACAACTCAAAATACGAAG
GTGATTGGTCTATATGCGATTCATAACCCACGCCGTACAGGCCCTTATTTAGATTTAGAT
AAAGTGGTGTCTGTTTATGATCAGGTTGTATTAGAAAGTCGTGGAAAACCTTGGGATCAG
TTGCCTTGGGCGACAAGTGCGAAAGGTGATGGACTGATGGAGAGAATTTCAGTAGAGCAG
GTGAAACAGAAAATTCAAGATTATTTATAAAATCATTGTTTGGGCGGACCGATGTGTCCG
CCCGAAATATTATAGGGCTTTGACAGCTTGATAGATTAAACTCAAAAAACCATTGAAACT
TTGCCAATTACGTTGTAAATTACCTCTGTATTGATTTTTTTACAATTATAGGAAATAAAA
ATGAACACTGTATTTAATCAGGATAGTTTACACAACGTAAACATTTGTAATGAAAAAGTT
TTGCTAACGCCAAAGGGATTAAAACAAGAGTTTCCGTTGCCGGAGCATCTGCGTAAACAG
ATTGAAGAATCAAGAAAAGTGATCTCAGATATTATTCATAAACGTGATAAACGCCAGCTT
ATTGTTATCGGCCCTTGTTCCATTCACGATCCTGTATCTGCATTAGAATATGCCAAAAAA
TTAAAAGTGTTAGCTGACAAAGTGTCAGATAAACTTTACATTGTAATGCGAGTGTACTTT
GAAAAACCACGAACTACGGTGGGTTGGAAAGGCTTAATTAATGACCCACATTTAAACGGC
ACCTTCGATGTTGAAAAAGGGTTACGCATTGCACGTAAATTATTGTTGGATTTAGCTGAA
CTGGGCTTGCCACTTGCAACCGAAGCCTTAGATCCGATTAGCCCACAATATCTTGCTGAT
CTGTTTAGTTGGTCAGCGATTGGAGCAAGAACAACGGAATCTCAAACCCACAGAGAAATG
GCATCTGGCTTATCAATGGCGGTGGGATTTAAAAACGGCACGGACGGAAATTTGGGCGTG
GCGATTAATGCAATGCAGGCTTCTGCAATGGGGCATAGTTTTATTGGCATTAACCAACAG
GGGCAAGTAACGGTACTGCATACCAAAGGCAATCCTGATGGACACGTTATCTTACGCGGT
GGAAAATCCCCGAATTTTGAAGCTCAATATGTGCAAGAGTGCGAACAGGCGTTACGCAAA
GCGGGCTTGCCTGAAGCGATTATGATTGATTGTAGCCACGGTAACTCTAATAAAGATTAC
CGCCGTCAGCCATTGGTGGCGGAAAATGTGCTACAACAGCTGGTTGCAGGCAACCAATCT
ATTATCGGCTTGATGATTGAAAGCCACTTGTTTGCCGGCAATCAATCGTCCGAGCAACCT
TTTGAACAGATGCAATATGGCGTATCTATTACAGATGCTTGCATTGATTGGCAGACAACG
GAAACCTTATTAACCGATTTTGCAGAGACCCTAAGAAAGTAGTATGAACCCATTAAATCC
TATTCGTGAACAGATCGATCAAGTCGATCAACAGTTAATTGAATTATTGTCAAAACGTCT
TTCACTGGTGGCAGAAGTTGGCAAAATTAAACACCGGCACGGTTTGCCGATTTATGCCCC
TGAACGTGAAGCCTCAATGATTGCCGCTCGCCGTCAAGAAGCAGAAAGTCAGGGCATTCC
TGCTGATTTGATTGAAGATGTGTTGCGTCGTCTAATGCGAGAATCTTATACCAACGAGAA
TAAACACGGCTTTAAAGCGACAAATGAGCAAGTGCGAAAAATCGTGGTTGTTGGCGGCTT
GGGCAAGCTAGGCGGATTGTTTGCCCGCTATTTTGAATTATCGGGCTATTCGGTGGAACG
CCTTGATCGAGATGACTGGGAGCAAGCCGAACAGATTATGCACGGAGTAGATTTAGTGGT
AGTTTGTGTGCCGATTGCCAACACTTTAGATACCCTTGAGCGTTTACAGCCGTATTTGAA
CGAACAGATGATCTTAGCTGATCTCACCTCAGTCAAAGCACAGCCGTTAGCGAAGATGTT
AGAAGTCCATTCTGGAGCCGTTGTTGGGCTTCACCCAATGTTTGGACCAGATATTGCAAG
TTTTGCGAAACAAGTGATCGCTTGTTGTCACGGACGTTTTGCTGAACGTTATCAATGGCT
GCTTGACCAAATGCGGATTTGGGGAGCGAAGATTGAAGAGATCGATGCCAAAGAACACGA
TCACGCAATGACCTACATTCAAGCACTACGCCACTTTTCTACCTTTGCTTATGGGTTACA
TTTATCGCAACAAGCTGTCAAATTACCGCAATTACTTGCACTTTCGTCTCCGATTTATCG
TTTAGAGCTGGCGATGATAGGTCGTCTATTTGCCCAAGATGCGAAATTGTATGCGGAAAT
TATCGCCGATAAGCCTGAAAATTTAGATGTCATTGCCTCGCTACAACAGAGCTTTGAAAA
GAGCTTGGCATTCTTTCAGCAAAACGACAAGCAGAGCTTTATTGATGCCTTTGAAAAAGT
GCATTGTTGGTTTGGCGATTATTCCGAACAATTCCTTAAAGAGAGCCGTAATCTATTGCA
ACAGGCGAGTGATTTGAGGGGATAGGAATTTACTTTACTAAGACATATTATATTTTCTCT
TGCTTTTCCGCCCTTAATAAGGGCGGAGTCTATGAGAATAATTATGTATGCTGAGCTTAC
TTCAACTCTCTCGCTCCTAAATTATCCACCTTACAAATATGGATAAAACCCTCATTGTTT
TGCAGATAATCTTTTTCAAGATAAGCGACCAATTTTTGAGCGTGCTCTAAGTCTGGAGCA
ATGGCGAACATCGTTGGGCCTGAACCCGAAATCCCCACCGCCAATGCTCCCAAATCTTTA
CAACCTTGGCGAACTTCGGCAAAGTTTGGCAGTAATGATTCACGATACGGTTCAGCAATC
AGATCTTTCATCATAATAGCGGCAAGTACGTCTTGACGAGTGTGGCAAGCGTGAACGAAA
GAGCCTAAATAGCGAGCCTGTGAGATCATCTCTTGGCGAGTATAGCTTTTTGGCAAACTC
GCACGAGCTTCAGCGGTGGACACTTCAATCCCTGGATAAGCCAACACCCAATACCATTCA
TCAAAGAACGGAATCGGTTGGCAAATATTACCGAGCGATTGTGTCATTAATTGCAGACCG
CCTAAATAGCACGGGGCAACGTTGTCATAGTGGATTGAGCCTGAAATTCTGCCTTCCAAT
TCGCCCATCATTTCCAACAATTCCATTTTTGAAAACGGTTCATCGTGGAATTTATTCAGT
GCTACGAGAGCAGCCACAATTGAGCAAGCACTTGAGCCTAAGCCTGAGCCAATCGGCATA
TTTTTCTCAAGGGTGAGGCGTAAATTTTTCACTACGCCACCACGCAATTTCAAACGTTCG
CTAAACAGCACATAGGCTTGATAGACGATATTTTTTTGCGCTTCTTTCGGCAGTTTACGC
ACAAAATAGCCGACACTTTCTAACTCAAAGAGTTGATCGCACTCTTCAATTTGTACCACA
TCACCAAGCAGTGAACCATCAATCGGCGAAATGGCTGTGCCAAGCGAGTCAAAGCCTACA
CTTAAATTTGCACTAGAAGCCGGGGCATAAATTCGTAATGTCATTTTTTTTCCTTATTTT
ATATGGGATTAGACATACATAGATTTTCGTAGGGGGGGTATCCCCCCGAAATCGTGTCTA
TATATCAACGGGCGGGCATAAAGCTCGCCCCTACAAAAGTATTGATAATCTGTTAAGGTT
TGTTGATGTTTTGTGCTTATAAAATATGCTGTTTTATACCTAGCAAGTAAAATGCGTACT
AGGTTACGCATAGTTGAGTGGCTTTGCCACTCTAATTCTCAGCCCCAAAGGGGCTGAATT
ATGCGTAACCCAGTACGGCTCTGCCGTGCTGGGATGTTAAATAAACACCTTTTGATGGTT
TTTTAACCTCAAAACATCAAAAAGCCCTATTTCAACGTACGCAAAATATCCGCAAAAATA
CCTGCAGCGGTAACATCATTACCTGCACCATAGCCACGCAGTAATAGCGGAATCGGGCTG
TAGTAGCGTGTATAGAACGCAAGGGCATTTTCACCGTTTTTCACTTTATAAAGCGGATCA
TCACCGTTTACTTCTTTGATTGCGACACGGCATTTACCGTTTTCAATGGAGCCCACATAA
CGCAACACATTGCCACAAGCGGTCGCGTTTTCCACACGTTTTGCAAATTCCGCATCAAGC
TCCGGCAACATCGCTAAAAATTCTGCTGCAGTTTTGCCTTCAGAGAAACCTTTTGGTAAG
ACGCCTTCCACCTCAATATCTCCCAGCTCTAACGGATAGCCGCATTCACGCGCTAAAATC
AATAACTTACGCGCCACATCTTGTCCTGATAAATCATCGCGAGGATCTGGCTCAGTAAAG
CCTTTTTCTTTGGCAATGTTCGTTGCTTCGGAAAGCGTAGCCGCTTCTTCTAACTTACCG
AAAATGAAAGAGAGTGAACCGGATAAAATCCCTTCAAATTTCTCGACTTCATCGCCTGCA
GCAAGCAAGTTTTGTAGGTTTTCAATTACAGGCAAGCCTGCGCCCACATTGGTTTCATAT
AAGAATTTATGTTGGCTTTGACGAGCATTTTCACGCATTTCCTGATAATAAGCATAGCTT
GAGGTATTCGCTTTCTTATTTGGTGTAATCACGTGGAAGCCTTCTTTTAATGCACGAGAA
TAAAGATTTGCCACCGATTGTGCTGTCGTACAATCGACAAAAACAGGATTAACAACGTGA
TGTAATTTAATGAATGAAAGCAACACATCAAAGTCAGATGGCTGTGTCGCCGACTCTAAA
TCCGCACGCCAGTTATCAAGGCTTAAGCCGTTTTCGTTGAGCAACATTTTATTTGAATTA
GCTAATGCACAAACACGGATCTCAATATCCTTCTTTGCAAGATATTCCTTCTGGGTTGTG
ATCTGTTCGATCAATTCGCCACCCACACCGCCAACACCCACTAAAAAGACATCGACCACT
TTTTTGTTATTGAATAACGCTTTATGTGTAGCTTTAACCGCTTCAATGGCTTTATTTAAT
GGCACAACGGCAGAAATTGAACGCTCTGATGAACCTTGCGCAATCGCCACAATGCTGATA
TTTGCTTGAGCAAGCGCAGAGAAGAAGCGAGCCGCAATCCCTTTTGCGGTACGCATACCA
TCGCCGACCACCGACACGATAGAAAGGTCTTTAATCACTTCCACAGGATCTAATAAACCT
TCTTTAAGCTCTTGAGCAAAGGTACTGTTTAACGCAGTTAGCGCTTTCTCAACCGCTTTG
ACTGGCACACAGAAGCTAATGCTATATTCAGAAGAAGATTGTGTAATTAAGTTCACAGAA
ATGCCCGCTTGCGACATCGCAGTAAACACACGAGCCGCCATACCAACCATACCTTGCATA
CCTGAGCCTGAAACATTGAACATTGCCACATTATCAAGGTTCGTGATCCCTTTCACTTTT
AAATTATCATTTACTACATTACCGTTAATGATTGTGCCTGCTGCTTCCGGATTATGGGTA
TTTTTAATTAAGCACGGAATATTTAACGGCACTAACGGACCAATGGTACGAGGGTGGATC
ACTTTCGCACCGAAGTAAGAAAGCTCCATCGCTTCTTGATAGCTCATAGACTCTAAGCAG
ATCGCATCTGGCACTAAACGAGGATCGCAAGTATAAACGCCGTCCACATCCGTCCAAATT
TCGCACACATCTGCTTTTAAACAAGCCGCTAAACAGGCTGCAGAGTAATCTGAACCATTA
CGACCAAGTAACACCAATTCGCCTTGCTCATTACCTGCCGTAAAGCCCGCCATTAACACC
ACATTTTTCTTTGGAATCGAAAGGGCTTCAATACGTTTAGTCGATTCAGCAATGTCCACA
GAAGACTCTAAATAGCTCCCGTTAGCTAATAATTTTTCGACAGGATCAACGCGAGTAACT
TCATAGCCTTTTGCTTCAAACCACGCTTTCATCATCGCAATCGACAATTTTTCCCCACGG
CTATGTACTGTTGCACCGATATTATCTGGGCAGAATTTATTTTTTGCTGCTTCAGCTGCA
ATATTGCAGATGTCGTCTAGTTCTGCTTTGATAAAGGCACTTAATCCTTCACGGTCGAAA
TTGTTATTGACGGCATATAATCCGTTGATGATGTTATTGAAAATGTCGGTGGCTTCGGTG
AGATGAGATTCGTAGGATTCGCCTGTTTGGGCTTTATCGACAACGGCGACAAGATGGTTA
GTGATTTTCGCTGGGGCGGATAGTACGCCAGCGGCTTGGTCTGCCAAATGTGCCTTTTCG
ATGATGTCGGCGGCTTGTAAAAAGCGTTCTGGATTGGCTAAAGAAGTACCTCCAAATTTT
AGAACTCGCATAATTTCTCCTGAAGATAATAGTTAATGTTTGCAAATTTTGTTACAAAAA
AACCCGCTTGTTTAAGCGGGTTTCTGTGAATCTTGTTCCGTTTTCTAGCCACGAACACCC
GCACTATGTTGGCACATAATGGTCATCATCGTGGTAATAATCATAGAAAAACGGTTCATC
GCTATTCTCTAAATATTAAGCGTAAAAAGTGAATGAGAGAATCCTCTAAAATAGAGCGTT
TGTCAACAGGTTTTTATAGAATAACTACTATTAATATGTCAGATTAAAAATCGATGTATC
TATATTCTTTAGAACAACATCTTATATGGATACATTTTTGCCATTGATACAGAATGTATG
CTCGAATATTTTAATTCCTCAATAAGAGAGCATGAACAAATTAACGAATAATTCCTCGTC
TAGAACGCTTAAAGAAATCCAAGAATAAACTGACCGCTGCCTCTGTTTTGGCATACTGTT
CAATTTCTGGAATAGCTTCTTCTAAGGTTTTACCACTGCGGTAAATTAACTTATACACAT
TACGGATTGCGTGCATTGTTGCTTTCTCAAAGCCACGACGCTTTAATCCCTCAAGATTAA
CACCGAACGGTTGGGCGTGGTTGCCTTGAGCCATTACATAAGGCGGAACGTCTTGGCTCA
CCATTGAACCACCACCTAACATAACGTGCGAACCCACAACGACAAATTGATGAATAGCTG
ACATTCCGCCAACAATCACAAAATCATCAAGAGTAACGTGTCCTGCTAAAGTGCCATTAT
TCGCAATAATACAGCGATTACCGATAGAGCAATCGTGAGCGATATGGCAGTTAATCATAA
ATAAGTTATCGTTACCTACACGCGTAACACCACCGCCTTGAACCGTACCACGATGAATAG
TCACACTTTCACGGATACGGTTACGATGTCCAATAATGGTTTTAGTTGGTTCACCTTGAT
ATTTAAGATCTTGGTTAATTTCACCAATACTTGCAAATTGGAAAATTTGATTATCTTCAC
CAATTTCTGTATCACCTTGAATAACAACGTGAGAGTGAATTTTTGTACCAGCCCCAATGC
GAACATCTTTGCCGATAACACAAAATGCACCGATTTCTACATTTGCACCAATTTTAGCAC
CTTCTTCGATCAAGGCTGTTGGGTGAATTTTGGCTGAAGCGTCAATTAATGGCATAGTAT
TTTCCTCTTTATTCAAGCAAGATTATTTACGTGCACACATTAGGTCTGCTTCGCAAACTA
GCGTATCATCTACATAAACTTTACCTGTAAATGCCGTAATACCTCGACGCTCTTTAACAA
AGGTCACTTCAATGATCATTTGATCGCCTGGTACTACAGGGCGTTTAAAGCGAGCATTAT
CTACTGCTGCAAAATAGTAAAGTTCATTGTCTTTCAATTTGCCGTAGCTTTTAATTGCTA
AAACCCCTGTTGCCTGAGCCATTGCTTCTAAAATAAGTACACCTGGGAAAACGGGTTGAT
TTGGAAAATGCCCAGTAAAACAAGGCTCATTTACACTCACATTTTTTACAGCTCGGAGCC
ATTTACCTTCTTCAAAATCAACCACACGATCAACTAATAGGAATGGATAACGATGTGGAA
GCATTTCCATAATTTCAGTTACTTCAATAATTCTTGGTTCACGATTTTCTGTTTGTAATT
TGGTTGTCACTACTAAGACCTCAATCAATTATTCAGCTAAACGTTTTTCCAATGCTTTCA
AACGTTTATTCATTTCATCAATATTCATTACAAGAGCAGCTGTTTTACGCCATTCTTTAT
TAGTTTGCAAAGGAATACCCGATGAGTAAATTCCTTTCTCTGTGATTGGTCGCATTACCA
TTCCCATTCCAGTAATGATTGCCCCATCACAAATTTCCATATGCCCATTGATTACACTTG
CCCCACCAATTTGGCAGAAGCGTCCTACTTTCAGGCTACCAGCCATTACGACACCTCCAG
CAATCGCAGTGCCATAACCGATATGTACGTTATGTGCAATTTGACATAGGTTATCAATAA
TCACATTGTCTTCAATCACCGTTGGATCTAAAGCACCACGATCAATACAGGTACAAGCCC
CAATTTCAACACGATTACCGATAATCACGCCACCAGTCTGAGGAATTTTAATCCATTGAC
CTTTCTCATTTGCATAGCCAAAACCGTCACTACCAATAACGGCAGAAGATTGAATTAAAC
AATCTGAGCCGATTTGTACATTATGGTAAACCGACACATTTGCCCATAATTTGGTTCTTG
CACCAATTTTACTGTTTTTTCCGACAAAACAGCCAGCACCAATCACCGCATCATCACCGA
TTTCAACACCACTTTCAATCACAGCATTTGCACCGACAGAAACGTTATGACCCAATTTAG
CATCAGGTGAGATCACGGCACTTTCAGCGATATTTTCGGCAGGGTTTGGGGTTGTATCCA
TATATTGAGCTAAAATCGCATAAGCAACATAAGGGTTTCCAACCACGATCAAGTTTTGAC
CTTCGGCACAAAATTCGACATCAGCTTCAGAAACAATAATAGCTCCCGCTTGGCATTGCG
ATAACTGTGGACGATATTTTGCATTAGAGATAAAGGTAATTTGATTAGAAGTTGCTTTAT
CTAAAGGAGCAATGCTTAAAATAGCCAAATCGGCGTTACCCTTTAGAGTACCGCCGATCT
GCTCCGCTAATTCAATTAAACGGAATTCAGCCATTATTTTTTCACTTCTTCTGGTTTTGT
GACTTCCGCTGCAGGCACTTCAGTTTTTGGAGCCTCTGGCATTTTTCCACCCATTGCAAC
TAGAATTTCTTCTGTAATATCTGCTGCATTTCCATCTTTAGCATATAATGCGACCGATGG
AGGAAGAACTAAAGTATAGCCTTTAGATTCCGCGACTTGTTTAATTTTCGCATTAATATC
TTCAACGACTTTTTGTTGTACTTGTTCAGGAGTTATTACACCAGATTCTTTTTGTACCTT
AGCAATTTCTTCTTGGAAAGCCGCTACTTTCTTTTGAAACTCATCAGCACGTTTTTGGAA
CTCTTCTGCTTTTTTTCCAAATTCTACTTCACGTTGTTGCAATGCAGAAACTTTATTTTG
GAATGGTTTAGCTTCTGCGTTAATTTTATCCTGACGTGCTTGGATCTCTTTCGCTTTTAA
CCTAGGTGCATCTTTTTCAAGTTGGGCTACCTTTTTCTTCATTGCAGCTTCTAAGGTTAC
TTGTTCTTTTTGTAACTTCTGTGCATCTTCTTCAATTTTTTTACGCTCATCCAATAATGC
TTTTTCTTCATCAGATAATGCTTTATTTTCTGCTGCTAATTGTTTTTCCCTTGGTGCAAA
TTTAGATTCAGTGTCTTTCATAAATTTAGTGAATTTATCATTTGCTTCAATGGTAAGTGG
ATGATTTTGTATCAAGAAATTAGGATCAACAAATCCAATTTTTTCATTTGCATTTACTGT
ATTCGCACTAAAAGCTAAAGCTGAAGCAACTGCGGCAAGTTTAAATAAATTTTTCATTAA
AATGTCCTTTCTGAAGTTAGGAAAGATAGACTCGTAAAAAAATGAACAAATCTATCCGCT
TGTTTATAAGATTAGAATGAACCACCAATGCTAAATTGGAACTGTTCAATTTCATCACCT
TGATATTTTTTAATTGGTTTCGCATAAGAAAATACCAATGGACCTATCGGGGAATTCCAT
TGGAATGCGATACCTGTAGATGCACGAAAACGTTTATAATCTTTAAAGTTTTCTAAACTA
GAATAATTATATTGAATGTCGTTTACTACTGGATTAGTTTTCCATTTTGTATTCAACACT
GTTGCAGCGTCCACAAATAATGAAGTTCTTACATTATGTTGATATTTTTCACTTACAAAT
GGTGTTGGAGTAATTAATTCTAAAGTTGCAGATGCCATTGCATTACCGCCAACAATATCT
CCATTTACAGAATTGAATCGGATATTACCATTGTTATCTTTACCCAGATAGATTGCTTTT
GGTCCAATAGCTCCATAAGCAAAACCTCTCAGAGAGCCGATACCTCCTGCAGTATAAGTT
TGATAGAATGGTAATTCTTTACCACTAAAACCATTTGCATAAGCAATATTCGCTTTAGTT
GAGATAACCCACTTATGTTCGCGATTGACTGGTAAATAGTTTTTAAAATCAATACTAACT
TTATAATACTTATTGTCTGAACCTGGTGTGGTAATACGTCCACTAATGCTTGTTAAAGTC
CCTTCTGTTGGGAGAAAACCTCGATTTAGACTATTATAGTTCCAACCAAAAGAAAAATCG
AAGTCATTTGCTTTAATTTTTTTATAGACATTTAAGTCATTATCAATCGGGAATTTCATG
GATTGTACATAAAGTTCACGATTAAATTCACGTCGAGCATTCTTAATCAGATCTTGAGTG
TAGCCTAGACCAAGGAAATAGGAGTTGTATTCATTTACAGGGAATCCTAAAGTACTATTG
ACTCCATAGGTTTGTCGTTTATAACTTGCGACACTATTATTTTTTGAATTATCATAATCC
TCGTAGAAGATATTTCCACCAAGGCTTACTCCATCCTTAGTAAAGTATGGTTCAGTATAC
CCTAAATTGATACTTGTACCATAGTCATTACGGGTACCATTTAAACTAATTGTAGAGCCC
ATACCTAAGAAATTATCCTGTTTTATCCCAGCTTGATAACTTAAACCACTTTCTGTTCCA
TAACCAACACCGAAATTAATACTTCCTGTATTGCGTTCTTTTATTTTATATACAATATCA
ACTTGATCCGCCGTATTTGGGACATTTGGATAGCTCATTTCTACACTATCGTAAAACCCC
GTTCTTTCTAGACGAGCCTTCCCCAAAGCAGCTAGACTTGTTGACAACCATGCTCCTTCT
TGCTGACGCATTTCTCGACGTAACGTTGAATCTGCAGTCACATCATTTCCTTCAAAACGA
ATCTGTCTTACATAAACACGCTGCCCAGCATCCACAACAAATGTGAGACGAATTGTTTTA
TTTGTATCATCGAAGGTTGGATGAAGCTCTATTTTAGCGGAAGCAAAACCATTATTTCCA
AATACTTGTTTAATATTGTCTTCAATTTTTGAAAGTTCATTTTTGCTAAAGAGCTCGCCT
GTTTTATAATATTTGAGCTGTTCATTTAACTCGTTATCTAATTTTGCAGTATTACCAACA
ATACGTATTTCACTTACAGTATAAGGTATTCCTTCATTGATTTTATATGTTAAAGATACT
TCTTTTTTATCATCACTAAATACGGGTTGTTCAGCTTCAACATTAAATTTTGCATATCCT
TGGTTCATGTAGAAATTACGTAGATTTTCTAAATCTTGATTGTATGCTGTTTGTTCAAAT
TTACTACTTTGAAAAATATTGAACCAAGAAACATCAGGTTGAATATCCAGTTGTTTCATT
AATACTTTTGATGTAAAAGCTTGATTTCCTTCAAAATTAATAGCTTTTACATAGGCAACA
TCTCCCTCTTTTATATCTAATTTAATATTTACACCTCCATTGTCTGAGTTTGTTATAACA
GTATCAATGGTAGCATTGTAACGACCTATAGAGTGGTAATGCTCAATAAGTGCTGATTTA
AATGCGTCTAACTTTGTAGAATTAAATAATTCTCCTTTAGTGATGAGATTCGCTTTTAGA
TTTTGTTCCAGTGGCTCCTTGGGGATTGCAGAATTACCTTCAATATCAACATTATTGATG
ACTGGATTCTCTACTACTTTAATAATTAAAATATCTCCTTCACGGGTTGCACTAATATTT
TGAAAACGATTTTGTACAAATAAATGACGAATAACGTTTGCAATATCATTATCAGTCGCT
AGTTGCCCTACTTTTACAGGTAATGTAGGGATCATTGTTTGGCTTACAGATGTTTGGATA
CCATCAATACGAATATCTTTGATCACAAAAGGTGAAGCAAAAGCAACACCATTTGCAACT
AATAATGTTGAAAGTAATAGTTTTTTCATTTAAATGATCCTATTCGTTGGTAAAATAATA
TTGAAATCTAACCACTTGATTATAAATGGACTAAATCATTAAATAATGCAAATAACATCA
AACCTATAACAAACATTGCACCAATCTGTTGAAATCGCAATTGAAATAGTTCAGAAATAG
GTTTCTTTCTCATTGCTTCCCCTGCTAGTAAAATCAACTGTCCTCCATCTAAAGGCAAAA
TAGGGAACAGGTTCATCACTGCAAGGTTCACACTTATCAATGCCATAAATCCTAAGTAAT
AGACAAAACCAATTTCAGCCGTTGCCCCAGCCCCTTTTGCCATTGAAATTGGCCCGCCCA
TATTACTAAGAGAAAGCTCGCCTGTAATTAAATTTCCAATAAATTGTAAAATCGTATAAC
TTAATGATACGACTTTTTCTAAGCTCTTTCCAAGCGCAGAAAGAATATCATACTTTAATT
CACTTTGATACTTTGATTCTAATGGTTGATACGTTGGCACTAAGCCTATTAAATAACGCT
CATCTTCCTTTGAATATTCAGGCTGCAACTGAAAAGCTAATTGCTGGTTATTCCGTTCAA
TCGTCAAATCAATAATATTACCTGTTTGCACCTGCTCTAACAAATATCGCCATTCAAAAG
GTTGCTGATTAACAGAAATAATTTTATCGCCAGCTAAAATCCCTGATCTTGCCGAAACCG
AATTTTCGACTACATTTTTAATAATTGGTTCAACCGTCGCACTTTTAGGACGAATACCTA
AAGTAGTTAACGGATTTTCCTTATTTCCATCAACATTCCAATTTCTCAAATCTAGCGTAA
ATTGACGAGAAATATTTTCATCAATATGGTTGCCTTCAATAACAACTTCAGCTTCTCCAA
TCTTGCCCAACAAAGCTAGGGTAACATCTTCCCAATCTTGAACGGAACGGTTATCTACCG
TTTTAATTTCCAATTCTGTTTCCAGCTTTGCATAAGCTGCAATAGAATCTGGAATCACAG
ATCCGATCACTGGCTTAACCGTTGGAACCCCAACATTAAACACCGCCCAATACGCCAAAA
TCGCAAATAAAAAATTCGCCACTGGACCTGCAAGAACGATAAAAGCACGCTGCAAAACAG
TCTTTGTATGCAAAGATTGCGAATCTGGCAATTGATGTTCTGCTTCGCCATTGTGCATTT
GCACATAACCGCCTAAAGGAATTAATGAAAATGCAAATTCAGTCCCTTGTTTATCTTTCT
TACGCCATAATACTTTTCCAAAGCCAATAGAAAAACGTAGAACCTTTACGCCACATTTTC
GCGCTGCCCAAAAATGCCCGTATTCGTGTACGAATACCAACACGCAGATCAGAATAAAAA
AGGCGAGCATTGAAGTCATTGCGCTACCCTATAGGAAAAAGAAAAAGCCGATAGCAAAAA
TAGGCACGGCGGCCGTTAAACTATCAATACGATCCAAAATACCGCCGTGACCTGGAATTA
AATTACTGCTATCTTTAATGCCTACTTGGCGTTTAAACATACTTTCGCTCAAGTCGCCTA
AAATCGAAATCGCTACCGTAATAACTGAAAGTACAACAAATGCAGAAGTATTTAACTCAC
GCCCAAACACATTTGCAGGCACTACACTTAAGAAAATCGTTGCAATAACAGCAGAAGTTA
TCACACCACCAATAGCCCCTTCCCAAGATTTACTTGGTGACACTTTAGGTGCAAGTTTAT
GTTTACCGAATGCACGACCTACAAAATAGGCGCCTGAGTCCGCTCCCCAGACCAATAAAA
ACACATAGAGAAGTAAATAAGTTCCCTGATATTGTTCAAGATTATATTGATAAAAACGTA
ACGCTAAAGTACCGATTAAAAATGGGACGAGTGTACAAAAACCAAAAATAAATTTGGCTG
CTACTGACTTACTCCAAATTGAAGCTGAATTAGGATAAGTAATAACCAATCCAAATGCGA
TGAACCACCAAAAACAACCTACAAATAATAGTGGTATTGTTTCATCTGTTAAAAAACGTG
TAGCTTGAATATAACTTGTTTCTGCCATAATAGGAAAAATCAATAAACAGGTCACCACAA
AAGCAACAATAGCACGTGCTATCGGACGTTTAAAACCCGCAAACTGAGCCCATTCCCACA
TACCTAACACAACAATAGCGGATAAGCCAATCGTAAAAGCTAAGGGTGAAAGCCAAAACA
ATGCAACCACTGCTAAAATAATCATCACGATTGCCGAAAGAATGCGTTCTTTAAGCATTG
AATTTTCCTTATAGATTAACAACCACCAAAACGGCGATCACGTTGTTGATAAGCAATAAC
GGCATCTGTAAATGCCTTTTCATCAAAATCTGGCCATAAAACCGGACTAAATACTAACTC
GGCATAAGCAATTTGCCATAATAAAAAATTGCTAATTCGCTGTTCTCCACTAGTACGAAT
TAATAAATCGACCTGTGGTTGATCCTTAGTAGATAAATTGTGCTGGAAATAATCAGTTGT
AATATCTTCGATAGGTATGACATTATTTTTTACTTGATGTGCAATACGTTTGGTTGCTTG
GACTATATCCCATTGTCCGCCATAGTTTGCAGCAATGTTTAAAGTCAATGCAGTGTTTTT
ATTTGTCAGTTGTTCAGCCAGTTCAATTTTTTCTTGCAGTGCTTCACTAAAAGCAGTTTT
ATCACCAATAATTTTTAAGCGAATATTATTGCTGTGTAGTTTTTTTATATTTAAATCCAA
TGTTTTTACAAATAGTGTCATTAATGCGGCAACTTCCAACTTCGGTCTAGACCAATTCTC
ACTGCTAAATGCGTATAGCGTTAATACCTTAATTCCTTGCGTTAAGGCAAAATTAACAGC
TGAATGAACAGCTTTTACCCCTTTTATGTGACCAAATACTCGTAATTTCCCTCGTTGCTT
AGCCCAACGTCCATTACCATCCATAATAATCGCCACATGCTGAGGCATATTTTGAAGATC
TATATTCACAGCAACTTACCTATTTGAACAATAAACATGAAAACGTTTTTAACTATATCA
TATGATGAGAGATAGGGGAAATTAAGAATGATGTGCTAGATAGGATTTAGCTTATATGTA
TTAAAAATTATCTTTTTTCTGCCTTAATATAATAAATTCATCTAAAGTCACCGCTTGCAT
AAACGGGTTAATCTGTTTTTCAATACCAATCGTACTCGGTAGCGTAGGTTTATATTGTGA
ACGTAAAATATCTGCTCGCTCTTGATATTCCATTAATACACAGTTTGTCGCCATCACCAC
TTCAGCAAATTTAAGATTACTTTGCGTATATTCATGGCCTGCATAGACTTGCACAAAATC
AGGCAAGGCTTTAAAACGTTGTAAGGCATCAAACTGAGCTTGGTAATCCCCTGTAAACAC
TCGTCCGCAACCACCTGAAAATAACGCATCACCGCAAAACAGATATTCATTCTCGATCAA
ATAACTAATATGTTGAGCCGTATGCCCTGCACTCTCAATCACTCGCACCTTTAACCCTAA
CAGTTCAAACTGTTGCTCAGGGTAAACAATCTGATTGGCAAACTGACTGACTTCTTCTGA
GCCATAAATAAGCATATCGGGAAATTGTGCCACTAAACCAGCCACGCCATCAGTATGATC
GTGATGATTATGGGTAAGCAAAATAGCGGTAGGATTAAGCTGATGTTTTGCAAGAAAAGC
GAATACAGCTTGAGTCTCTGCTGGATCGACAATAATCGCTTGGCGCTCTTTTTGTAAAAT
CCAAATGTAATTATCAGAAAGGGCTGGAATTGGGGTGATTTGAAGCATATTAATTTTCCA
AGTAGGTCGGGCATTTATGCTCGACTTTGCTGTATTCTATAAATAATTGTCGGGCATAAA
TGCCCGACCTACTTATTTCAAAAATAACGCCGCCGCCCCGCGAACACCGCTTGAGTCGCC
GTGGAGCGCTTTTTTAATCACTGGCACTTCCGCATTACGCAATAAATATTTTGGCAAGGC
TTTTGGCAAGGCTTCATAAATATAATCAAAGTTAGACAAACCACCACCAAACACAATCAT
ATCTGGATCAAGCACCGTAATATAATTTGCCACCGAAATTGCCATTAACTCAATGTATTT
CTCAACAAACTCAACGGTTTTCTCATCTTTATCGTAAAAACGCTGAATAATGTTTTTTGC
ATCAACTTTTTCGCCGACTAAATCATTATAAAGCATCTCAAAACCACGTCCTGAGATATA
GCTATCCAAACAAGCCATATTACCACAGCCACATTTATAAATCGGTGCCTTATCCCAACC
AAGCAATTTCAACGCGTGGTAGTTAAGCTGAATATGCCCCACCTCGCCAGCCATACCGAT
TTGACCTGAGTGAGCTTTACCGTTCAACACAATACCGCCACCAAAACCTGTACCAATAAT
CAACCCTAACACCGTTGAATATTGCAGATTGCTTTCGTCCCACGCTTCCGATAAAGCCAA
GCAGTTCGCATCGTTTTCAACACGCACTTCACGCCCTAAACGCGCTTCCAAATCTTGAAT
AATTTTATTGCCGTGAACCACCGCAATGTTGGCAATTTCCGCTAACCCAGTTTTATGATT
AACAAAACCTGGTACACCAAGCCCCACAGTGCCTTGCTCGCCAAATTTTGCATCGGCATT
ACGCACTAAGGTTTCCACCGTTCTTAACCAATCCTCATAACTCGTTTGTGGGGTTGGCAC
TCGCTCGCTGTGTAACTTCTCTAATTTCTCATTAAAGGCAGCCAATTCAATTTTTGTACC
GCCAATATCCAAACCGTAATAAACCATAGTTAGTCTCGCTTTTTAAATAATATCCATTTT
TCTAAGAGTGGGATTACCCATAAGAAGATGATCAAGTGGAAAACCCACGCAATCAAAGTA
CTGACAAACAGATCGATAGGATAATGCATTCCTAACCGCAAACGGCTGATCAACATCAAA
CCAGCCCACAAAATCACAAAAAATTGAGCAAAAATCACCGCTTGTCCACGAATACCAAAC
AGCAACCCTGCAAACATCAATAGCCAAGATACCCCCAAAATCGTATGCCCTGACGGGAAA
GAGTAGCCCAGCTCATCTGCTTGATGTTCAACCACAAACTGATTTTCAGGTTGCACAAAT
TTCAATACCGCCGTTTCCTGTTCAGCTTTAGGTAAAGCATAAAATGCCTCAGTATCCGCC
TGAAACATCTGTGTCACAAAAGGACGAGGCTCTTTAAAGACCGCTTTCGCCCCCTCTTTA
ATTGCCTGTGTTCCAACTACCGACGTTGCACAAATAAAGCCTACTAAAAACCACGAATAG
CGAGTGCGCGCAAGCCACATCAGCCACAACATAAACAGCACGCAAGTGATTAACGCATAA
GGTGTTGAACCCGTTTCCGTTAAAATAAACAACGCCCAATCGAAAACATTAACACCAAGA
TTAGTTTGCAAATTCCATTGCCACCCAATTAACCACGCTGTAGCTGGAATGAACAACATT
AATAACGTCAAAAATGAAAGTTTCTTTACCATATTATAAATCCTATGCAATATTAAATTG
TATTCATTAAAAAACTACGTGATATACCTGTAAAATAAATAGAATGTTTCTGTAATATAA
TGAATAATTAGCACCTGCTTACTAAAAGGTAGAGTCCCACCACCCCTACTGATTGTTATG
TGCTACCCCCAATGGTTTCTTATTGCTGACTTCTAATTAAGCTCAACAGATATATCCTAG
TCTGTTTATTCTAATTTCGACTACCACATTATGACTATTGTGAAGAAAATCTAAGGCGCA
GAAGTAAAATATGAAAAAGAAATTACTCCATTAACCCTGCCATTGCTCGTGCTTTGCGGT
CAATTTCTTGCCATTCTGATTGAGGATCAGATTTTTCGACAATTCCTGCCCCTGCATAAA
AGGTAATTTGATTAGCTTGAATAAGGGCTGAACGTAACATTACGCAAAACTCGGCTTGTT
CGGGGGTGAAATAGCCTAATGCCCCTGCATACCAGCCCCGCTCAAAACATTCCTGTTGTT
GAATAAACTGCTTTGCCTTAGGGCGTGGCAGTCCTGCGACGGCGGCGGTTGGGTGAATAC
GAGCAAGGCAATCTGCGTCGCTGACCTGTTCTGTCAGTTGCGTTTGGATTTTTCGGCGTA
AATGCTGCACGTTATGTAACCGCTTGATCTCTGCATCGCTGACTTGAATATCCGTTGCAC
AATCAGCCAGATGACTACAAATATCGTCCACGACCAGCCAATTTTCATAGATATTTTTTT
GATCGTTGAGTAGCCATAGGGCATTTTGTTCCGTTTGAACAGGATCGTCCGTCACTGCCA
CTGTGCCAGCTAGAGCTTCGGTAAAAAATTGACGTTGTTGGCGTAAATAGAGCCGTTCGG
GTGTTGAGCCGATAAAGGCTTCCCCTTGTTTTTCCGACCATAAGAAATGATAACAGCCTA
GATTTTTTTGTTGGCTGGCAAAAAGCAGAACGTAGGGGGAAATGTGGTGTGTAAAAGTTT
TGGTGGTCGCATTGGCTAACACCACTTTATTCATTTGCTGTTGTTGAATTTGTTCAATCG
CTAATTCAATGTTGTGTTGCCAACGTGAAAAATCACAGGCAACTTTTGTGCTTAACAAGC
TATTTTCAATGGGGTGAAGTTCGGCTGTCTGCTCAAACTGAGCTAACAAAGCGATACATT
CCTTTTGTTCGCTTTCAAAATGGCGACCATCTAGATTTAACCAAGCGGTGATTTTCTTCT
CATTTTTTACTAACAGCAAGCGTGGCAACACAAAATGGCATTGTCCTTCAAATTCTATTC
CGCCGACGACCATTAAATCAGACTGTTTGCTAAATTGTTCTATGTCGTCTAAATGCTCAA
AGGTTTGTACCGCACCGACTGCCACTATCGTTTGTTCTGTATCTCGATTTTGCCAGTAGT
AGTGGGGGAAAAGCGGTTGTGCTTTTAGCCAAGCTAGTAATTGTTGATTTTCAAGGTCTA
TTGCAATTTCTGCTTGCAACTGTACTAAGCCTTGTGCCACAGGCTTTTGTTGTAGTTGTT
GATAAAGTTGTTGCTTTAACTGACTAAACACAGACATTGCAAAAAATCCTAAAAATCTCA
CCGCTTGACAAAAAAGAAGTCTATTTTAGCCTATTTCCACTTTTTTTTCCTAACAAATCG
GAGTACAGTAGAGAGATTTTTATAAATTAACAGATAATTAACCCTCTATTTTAGGGAGAA
ACAATGGAACGCTTTGCAAAAACCGATAAATTAGCTCACGTCCGCTACGATATTCGTGGG
CCTATACATAAGGAAGCGACCCGTCTGGAAGAAGAAGGGCATAAGATTTTAAAATTAAAC
ATTGGTAACCCAGCCCCATTCGGTTTTGAAGCCCCTGCGGAAATTTTAGTTGATGTTATT
CGTAACTTACCAACCGCTCAAGGCTATTGCGACTCTAAGGGTTTGTACTCTGCTCGTAAG
GCGATTGTGCAATATTATCAATTAAAAGGTATGCGTGATTTAGATGTCGGTGATGTTTAC
ATTGGTAACGGCGTATCTGAACTCATCACAATGTCAATGCAAGCCTTGTTAAATGATGGC
GATGAGATTTTAATTCCGATGCCAGATTATCCACTTTGGACAGCGGCGGCAACCCTTGCA
GGCGGTAAAGCGGTTCATTACCTTTGCGATGAAGAAAATGAGTGGTTTCCAGATATTGAA
GATATTAAATCGAAAATCACCCCAAGAACCAAAGCAATTTTGGTGATTAACCCGAATAAC
CCAACGGGAGCAGTGTATAGCCGTCAGTTATTATTGGATATTGTGGCGATTGCCCGTGAA
CATAACTTGATTATTTTCTCAGACGAAATTTACGAGAAAATTGTCTATGACGGTGCGGTA
CATCATCATCTTGCCCCTCTTGCCCCTGATCTTTTAACGGTGACTTATAATGGTTTGTCA
AAGGCATACCGTGTGGCAGGTTTCCGTCAAGGTTGGATGGTGTTAAACGGTCCGAAAAAT
CAGGCAAAAGGCTTTATTGAAGGCTTAGATATGCTTGCGTCAATGCGTTTATGTGCCAAC
ACCCCGATGCAACACGCTATTCAAACAGCGTTAGGCGGTTATCAAAGCATTAACGAATTT
ATCTTACCGGGTGGTCGTTTATTGGAACAACGTAATAAGGCTCACGAATTGCTCACCAAA
ATCCCAGGGATTAGCTGTGTGAAACCAAAAGGGGCGATGTATATGTTCCCGAAAATTGAT
ACGGAAATGTACGGTATCAAAGACGATCAAAAATTTGTTTACGATCTGCTTCAGCAGGAA
AAAGTATTGTTGGTTCAAGGCTCAGGCTTTAACTGGCATAAACCGGACCACTTCCGTGTG
GTGACACTGCCGTATGTGGATCAACTGGAAGAAGCTATTGGTCGATTAGCGAAATTCTTA
CAGAGTTATCGTCAAGATTAATTAAGCATTTCCATTTAAAATATATGGGACACACTGTGT
GCGTCCAAAAATCTATTATGTAACATTGTAGGGACGCCACGCTTGGCGTCCGTCCGTGAA
CATAAATCGCACTTCGTCTTTGCAATGGACGCCAAGCGTGGCGTCCCTACTTTTATAACA
CAGATGTTCATATAGGTTATAGGTTCATTTTTTAATGATAAAAGGCATCACATTTTCCGT
CACCGCCTCTATTTTATTCGGTGTACTCTATTATTTATCCACCCATTTAAAACCGCTTTC
TGGTGAAGAAATCTACGGTTTTAGAATGTGGGTAAGCCTGCCTTTTGTGATTTCTGCACT
CTTTATTTTCAAAAAAAACGACGAATTTAACCGCTATTTAAAACGCCTAAAACAGCACCC
CCATTTAATTTTGGTATTACTAACAACCACTGCGGTCACAGGCTTGCAGATGTGGCTTTT
CCTTTATGCCCCCAACAACGGCTATGCCATTGATGTCTCTATCGGTTATCTATTAATGCC
GATTGTAATGGTGGCTGTTGGGCGGTTTTTATTTAATGAAACCTTATCTCTCTTAAAAAT
TATCTCCATTATTTCCGCGTCTGTTGGGGTATTCATTACGTTAATGACCGCAGGCTCACT
CTCTTGGGCTACCTCAATGGTATTAATCGGCTACCCTGTTTATTTCAGTTTGCGTAAACA
TTTTGATATGTCGCATTTATCCAGCTTTGTCTGCGAAATTATATTAATGTTGCCGATAGC
CACTTATTTTATGCTCAATACCGATATGCAATTTGTCACCGAAAATAATCCGAATTTTTA
TTTTTGGTTAGTGTTATTAGGCATTGTCAGTGGTACGGCATTAATTGGCTATATAATGGC
AAGTAGCCTTGTGCCGATTAATGTTTTGGGATTATTAGGCTATATTGAACCGCTTGCAAT
GCTGATGGTTGCCTTTATTATCGGCGAAGTGTTAGATCAATCTTCCTATATTTTAATGGC
GTGTTTGATGCTGTCGATATGTCTGTTAGTGCTTGACGGCATTATTGCTATTCGTAAACA
GCGTCGGGGGGAATAATGTTAAAAGGGATCTTATTTTCACTTTCTGCAAATATCTTATTT
GGTGCTGGCTATTATTTTGCAGTTTTACTTCGCCCTTTAGAAAGCGATAGTATTTTTGGC
TTTCGTATTGTGGTATTAATGCCATTTATTTTACTGGCGATCTTTTTATTTCATCAACAA
AAAGCCTTTAAAGATTTATATTATAGAGTAAAACAGACACCTTATCTTATTTTTATTCTT
CTGCTCTTAGCATTAAATACAGCTATTCAGCTTTGGTTATTTCTTTGGGCACCGAATAAT
AATCAAGCTATTGAAGTTTCTATCGGTTATCTATTATTACCTATCGTTGCAGTTGCTTTA
GGTAAACTAGTTTTTAAAGAGCATTTTACTTTATTAAAATGGCTTGCTTTATTTTTTGCA
ACTCTTGGCGTTACAATCAATATTGTTTTAACCGCAAGTATTTCGTGGGCAACTTTTGTT
GCTGGCTTTGGCTACCCTATTTATATTGTATTACGTCGCTATTTTCATATTAATAATTTA
GCTACTTTCTTTGTAGAATTATTATTGTTATTACCCTTTGCTATTTATTATATTGCTCAA
GTTGATCAAGCCTCTATTTTAATGCAAAATGAATATCTCTATTTTTATCTAGCATTATTA
GGGCTAGTGAATGGAATGGCATTTATTTTATATATCGCTTCAAGTAATTTACTGCCGATT
AATGTGTTAGGATTACTTGGCTATGCCGAACCTTTGGTAATGTTATTTATTTCCTTTGCC
ATTGGTGAAGTATTAGAAGCAAAATCCTATATTTTAATGGCGTGTTTGGCGGTATCTATT
ATCTTATTAAGTGTTGATAGTTTTCGCAAAGTGAAACCCTGATGAACCTCATCCAAATTG
CGCTACCCGTGCCGTTGGCACGTTATTTTGATTACCTGCTTCCAACGCATTTTGAAAATG
TGGTGAAAGGGGCTAGGGTCGTTGTGCCTTTTGGTCGCCAACGTAAAATCGGGATTGTGG
TGGACTTTCCGACCACATCAGATATTCCCACCGAAAAACTGAAACCGATTGAGCAACTGT
TAGATGAACAAGCTCTGTTTGACACTGAAATGTGGCAACTTTTACAGTGGGCAAGCCGTT
ATTATCACGCCCCTTTCGGCGAAGTGCTACAAAGTGCTTTGCCTGTCAAACTACGACAAG
GGGAAAGTAGTGAAAGCACTGCCCCCGACTATTTTGTTGTCACGGAAAACGGCAGAAAAG
CTCTATCCAACGGCGTGGTTCAAAAGGCAAAAAAACAACAAGAGCTATTAAGCAAACTGG
CGGAATTTGCAAATTTCTTTGAAAAACCGACCGCTTGTAGCCCTGCGGTATGGAAAGCTT
TGTTTGAAAAAGGGTATCTGGAAAAGCTGGAAATCCCTTTTAACGTGCAAAGCTGGCAGG
AAAAATTAGGCGAACAGCCGATTTGCAACACTCAAAACCGTTTAACTTTGAATAAACAGC
AGACCCTTGTCGTCAGCCGTTTGCATTATCAACAAGGCTTCGGAGCGTTTTTGCTCAATG
GGGTCACTGGCTCAGGGAAAACGGAAGTCTATCTGCAAGTGATCGAAGAAGTGCTGAAAC
GGGGCGAGCAAGTGTTAGTGCTGGTGCCTGAAATCGGGCTGACCCCCCAAACCATTCAAC
GTTTCCAAGCTCGTTTTAATGTGGAAATTGACGCATTGCATTCGCATCTTAACGACACTC
AACGGCTCAATGCGTGGCTTCGGGCAAAAAACGGCGAAAGTGCAATTGTGATCGGCACAC
GTTCCGCCTTGTTCACCCAGTTTCAGCAACTTGGCTTAATCATTATTGATGAAGAACACG
ATGGCTCGTTCAAACAGCAAGACGGCTGGCGTTATCACGCACGAGATCTGGCAGTGCTTC
GAGCGAAAAATAACAACATTCCTATCATTCTCGGCTCGGCAACGCCTAGTTTTGAAAGTT
TGCAAAATGTACAAAACGGTAAATTTATCGAACTTCAGCTTACTGCAAGGGCTGGTAATG
CACATTTTTCCAAACAAACCTTAATTGATTTGAAAAAACAGCGGATTTATTCGGGCTTAT
CGGAAAAGTTGTTAGCAATGATGCAAGCTCACTTGGAAAAAGGCAATCAAGTGATGTTGT
TTTTAAACCGACGGGGGTTTGCCCCTGTTTTACTTTGCCACGAATGTGGCTGGATTGCCG
ATTGCCCGTCCTGTGATAAGCCCTTTACCTATCACCAAAAACAGCGAGTATTGCGTTGCC
ATCACTGTGCTTCGCAAAAAGCCATTCCACGTCAGTGCGGACATTGTGGCTCAGTCAATT
TGATTACCACAGGGATCGGCACGGAACAGCTGGAACAAGTGCTGGCACAGCGTTTTCCGC
AATACAGCATTACTCGTATTGACCGTGACAGCACTGCCCGTAAAGGCTCGTTGGAACAAC
ACCTTGCCGAAATCCAAGCAGGCAAAAGCCAAATTTTGATCGGCACACAGATGTTAGCCA
AAGGACACCATTTCCCGAATGTGACTTTAGTCGCCATCGTGAATGTGGATAGTAGCCTGT
TTTCCACCGATTACCGTGCAGAAGAACGTTTGGCACAGCTTTATGTACAAGTGTCAGGGC
GAGCAGGACGGGCGGAAAAGCAAGGAGAAGTGGTGTTACAAACGCATTACCCCGATCACC
CGTTACTCACCAGCTTACTCAACGACGGCTACCTTGCCTTTGCCAGCCAAGCCTTAGCGA
TGCGAAAAATAATGAGCTTACCACCGTTTTCTTCACAAGTGCTTATTCGTGCAACGGGTA
GAGATGGCGACAAAGTTGCAAATTTTCTGCAAGATTTGACCGCTTGTTTACACCAAATTA
TCAGCGAAAACGGCTGGCAAGGCTTTCAGTTACTTGGGCCTTTTAATGCTCCGATGGCAA
AAAAAGCAGGACATTATCGCTGGCAGTTATTAATTCAACATTCGGCAAGAAGTGCGATCC
AACAGTTGTTAGATCGTTTTGATGAGCAAAAAGAACAGTTCCTGCGAAACGATATTCGAT
TGACGGTGGATATTGATCCGCAGGAGTTGGGGTAGGTTATTGTGACCTTTGAGCTTATTT
AGCCATTCTAAAAACTATTGGCTAACAGTATTTAACCAAGTATTTATCCAGCGCTTTATC
TCACTGTTATCAGGAAGAGTGAAACTTATAGTTTGATAAGTTGGCAATGTGTTAAATAAA
GGATCTGCCTTAGTAGTCACAACAGGCTTCATTACATTATAGTAAGAAATAATTCGTTGC
GATTCTGGTTGTTGTAGGAAGCTTAGAAACTGTTGAGCTAATTTGAGTTGTCTGCTGCTC
TTTGTGATTGCGGCTACTTCCACCTGCACTAAATGTCCTTCTGCAAAATCTGCCGCGACG
TATTTATCCGTCTGTTCGTGCCATTGATGATATAGCGGAGATGTTGTATAACTCAACACC
AAATCTGCTTCGTTTTTCAAAAATGCACCATAAGTTTCAGACCAGCCTTTTCCCACAGTG
ACGGTATGTTTGGCTAAATTCTGCCACGCTGATTCTGCCTGTTCGCCATAAACTTGATTT
ACCCAAAAGAGCAATCCTCGTCCAACAGTGCTGGTTCTAGGATCTTGATAAATCACTTTA
AGATCTTGGCGTTCAACAAGTTCTTTTAAACTTTTTGGTGGATTACTGACTTTTTCTTTG
TTGTAGATAAAAGCATATTCTCCAAAATCATAGGGTAAAAATATTTTGCTTCGCCATTCA
AGCGGTAAGTTATTGGCATTGTTTTGCAGATTGTGTTCTACAAATAAGCCTGATTTTTCA
GCTTCGGGCATTAAGAAATGATCGATACCTAACATTACATCGGCTTTAGTCTTATTTTTT
TCCAAACGAATACGATTGAACATTGTTACCCCATCTTCAAAAGGCATAAATTTCAAATCG
CATTGGCATTGTTTTTCAAATAGCGCTTCAAGTTTAGCAGCAGGCCCCCATTTTGAAGCA
AAAGAATCATAGGTATAAACCGTGAGTGTTGGCTGTTGAGCAAAAGTGGTGGTTGCAACG
GCTAACGCAGAAAGGGTGAAAAGATTGAATTTCATTGAATATTCCTTCTAAAAGTGAAAA
TAGAAGGATCTAAAACAGGCGGATATAGATTGTCTGTCTCAAATCCCTACGCTGATATTA
GTCAGATCAGGTTCTATGGGTATTTCTCAGCCTTGCTATACAAAGCACCCCGATGAGAAC
AGAGGTATTCTACTATAATTTTGTGCTAAGATCACTTAAAATATGGCGAATTTTAAAAGT
CGCTGAGAATCAGTACAAAATAGAGGAAATCCTTTGAACGAACTTATTTTCACTCTTGAG
CCTCAAGACAATGCTCGTCTTCAATCGTTATGCGGTTCTTTTGACGAGCATCTTACCCTT
ATTGAAAAAAGTTTTAACCTTATTGTTGCGCGTAATGCATTTACCTTTACTATTCAAGCA
GTTGAAGAAAATCATTATTCTGCAACATTATTAAAAAATTGTGCGAAATTAATTCAGCAA
CTTTACAACGAAACTGCTCCAATTAAAGGAAAAGTAAAAGAACTAGATTTGGAAGATGTT
CATTTAGCGATTCAAGAAAGCCGAATGTTGTTGCAAAATCAGTGGACAAGTTCGGCTCAT
GAAATTGCAATTAAAACAAAACGCGGCGTAATTAAACCACGTGGCGAACATCAACAAGCC
TATTTACGTAATATTCTAAGTCACGATATTAGCTTTGGTATTGGGCCTGCAGGAACGGGA
AAAACCTTTTTAGCTGTTGCTGCAGCAGTAGAGTCTCTTGAGCGCCAAGAGATTCGCCGT
ATTTTGCTCACTCGTCCCGCAGTGGAAGCTGGTGAGAAGCTCGGTTTTTTACCAGGGGAT
CTAGGGCAAAAAATCGAGCCTTATCTTCGACCACTTTACGATGCACTGTTTGAAATGTTA
GGTTTCGAGAAGGCACAAAAGCTGATGGAGCGAAATGTGATCGAAATCGCACCGCTTGCA
TATATGCGTGGGCGAACACTGAATGATGCCTTTATTATTTTAGATGAAAGCCAAAATACA
ACCATTGAGCAGATGAAGATGTTTTTAACTCGTATTGGTTTTAATTCTAAGGCAGTAATT
ACGGGCGATATTACTCAGGTGGATTTACCGCGTAGCCAAAAATCTGGCTTAAAACACGCA
ATGGAAGTATTAAAAGAGGTTCCAGAGTTAAGTTTTAACTTTTTTGACAGTAAGGATATT
GTTCGCCACCCTGTCGTTGCAAAAATTGTTCAAGCTTATGATGTATGGGAAGCAGAAGAT
GAGGCTAACCGAGAAAAAAAGAAATTAGAAAAATTAATAAAAGAGCAAGATAAAATCCTA
GAACAAGCAGAAGAATTATAAATATACGTTATAAAGTATAACCATAATTTTAGGTGTAAT
AGACAAAACATTCTGAATTAAATATAGAAAAGACGACAAATCGTTTAGAGGGATTATTTA
GTGAACTTAAGCGAAAATTAAATAATCACAATGAATTAACGAAAAAGCGTAACATGTTGT
TTATACAGGGTTTTTTTAAATAAAAAGAGTTGCTAACATTTAGAGAAAATAAACATTAGC
AGACCCTATCCCAAATTCTGTGTAAACACCCATTTCAACTTAACGGTGATCGTCTAGGCG
ATCACCAAAATCAATCATAAATCGATT
>H257 Scaffold4
AACTGAAGCAGAAATTATCGGTTCATAATGGATTAACGAAAAAGCATAAGATTATGTTTA
TAAAGGATTTTTTAAATAAAAAGAGTTTGTGATAATTAGGGGAAATAATTAAAACCAATA
CTTTTGTCTACTATACCCCAAATTAAAAACATCACAGTAAGCTAAAAGTACGGTTGTTTT
GCGTTAATTCCAGCGATAATTAGATTTACGGCGAGGAAGAAGGGCTGGAATAAGTAATCC
AAATATTAAACCTAAGCCTAGAACAGCTCCTCCGTAGATAAAATATTGAATCATAATTTC
GCGAGATGCGACATCTTGTATTGCTTCTAAATCACGATTTTTATTTTTAATAATTTCTAA
TTCTCGCTTTAGAAGTGCATTTTGTTCAAGTAATTCACTGCTTTGTAATGCAGATTGTTG
AACTCTACGTTGCATTTCAGCGGTACGTTGTTGCCAATCTCTATCAATGTTGTTGAGTTT
GGTGGTTAATTCTTGAACTTGTTGTTGTAATAACGGTGTTAATTCTTTTGAGCTTGGCGT
AGATGTTAATTCGGAATTTAAAATCCACGCTTCACGGTTTTTGCCATCACGAATTAGAGA
ATAGCGATCCCTGGTTTCAATTAAGGTAACTTTTTCACCTGCTTGAATAGAACCGGAAAT
TTTGAATTGATCGCCTGGACCTTTACGCAAATAGGTATTTAAATTTTCAGTAACGTACTG
TGTTTGAGCAAAAGAGGGAATTGATATTGCTAAAAGCAGAGTTGAGCAGAAAAGAGAAAT
ATGTTTTTGCATAAACAATCCTTAAAAAATCATAAAAGAAAAGTGCGAATAGCCGCACTT
TTCTGAATAAAGTCACTATTCTAAATTAATAGAAAATTGCATTCAAAATATAGAAAATTA
AAATTGAGAAGAATGCACCAGCAGGTAAGGTTACAACCCAAGATGCAACGATATTACGAA
TAACTGTTAAGTTTAACGCTGCAATACCACGAGCAAAACCTACGCCTAATACCGCACCTA
CTAAGGTTTGTGTTGTTGAAATAGGTAAACCTGTACCAGAGGCAACAACAACGGTCATTG
CTGTTGCAAATTCTGCTGAGAAACCACGGCTTGGGGTTAGGTCAGTAATACCAGTTCCGA
TCGTTCCCATTACTTTGTAACCCATTACCGCTAAACCAGCAACGATACCCGTTGCACCTA
ATGGTAAAATCCAAGGGGCGAGAATTGATTTCGCTTCAATCACACCGCCGTTCTCAACGA
TAGATACTACGGCAGATAAAGGCCCAATCGCATTAGCTACGTCGTTTGAACCGTGAGCAA
ATGCCATTGAACAAGCGGTGAGTAACATTAAAATGCTGAACACTTTTTCTACACCACCAA
ATGCACCGCCTTGTACACGGTTAGCAAAAGATTGGCTACGGAAGTAGAAGAAACAAGTGA
TGATAGACGTAATTGAGATTGCACTTGAAATCACTAAGGTTTCAGTCATTGTAAGCTGTA
AACCAACGTGTTTTAAGCCTTTTGTCATTGTAACAATACTCAAAATGAATGTGGTTAAAC
CCATATAGAATGGACCATATTTTTGAGCATTTTTCATCGGATTATCAGTATCAAAAATCA
GTTTTTGTGTGCTAGTAAAAATAGCATAAGCAATGATCCCCGATACAACAGGTGTAACAA
ACCAGCTACCTACGATACCAGACAAATCACCCCAATGAACCGCTTCCGCACCAACGGTGA
CTAACGCAAAACCGATAATTGCACCGATAATAGAGTGAGTAGTGGATACTGGCCAGCCCA
TTTTAGAGGCAAGTAATAACCAAGTACCTGCAGCAAAAAGTGCCGACATCATACCTAGTA
CAAGGGTGTCTGGTCTGCCAGAGAATTGGTGAATATCAATGATGCCACTTTTGATGGTTT
CAGTTACTTCACCGCCTGCTAAATAAGCACCAGCAAATTCAAAAACCATTGCAACTAAAA
TTGCCTGTTTTGCAGTGATAGTGCCTGAACCTACAGAGGTTCCCATTGCATTTGAAACAT
CGTTTGCACCGATACCAAATGCCATAAAGAAGCCAAACACTGCGGTGATGAGGACAATCA
TCGAGCCATATTCTTGAATCAGTTCCATTATTTAAGTCCTCTTTCGATTATGAACGAGCT
AACATTAACTCAATGCGTGAACCGATACGTTGTGCTTGATCTGCAAGAACTCCGACCCAT
TCGATAATTTTGTATAAGAACATAATGTCAATTGGATTGTATTGTTGTTCAATCGCTAAC
ATTGCTCGGCGTAGTACGATTTGAAGTTGATCCGTATCGTCTTCGATAACATCTAACTCT
AAAATCATATTGTTCACAAAATTTAATTCGCGACCGCGGAAGCCTGTTTCAAGTAGGTGA
TCCATTTCATTAATTACTTTATCAACGTGAACTGTTGCATCAAGGCTACGGGTTAAGAAT
TGTTGGAAAATAGGTTGGATTTCTTCAGGAATGTTTAATTGACGACCGATTGCACGACCA
GAAATATCTTTAGCATAGTTTGCTAATTTATCTAACTGTGTAACGAGTTCAAGTAAGTCA
GTACGTTCAACAGGCATAAATAAACCACGCGGTGATTTTAAACGAATTTCACGTTTAAGG
GTATCTGCGCGGTTTTCTAAATCAATGATTTGACGACGGATATCTTCCGCTACTTCCCAA
TTGTTTTGAAAACTCGCTTCAAAAAATGGGATTAGTAATCCACAACATTCAGTCACTTTT
TTTGAGTGCTTTTGTAATGGCTTGAGTGGCGACTGTGCGAATAATCCTAAAATATTATTC
TTTGCCATAGGTATATCTCCAATAAAATTTAACAGCGTTGATTTGCACTTTTGCAAATCG
GTGTAAATTTTACCGTATGTTTTCAAGAAGATCACGGATTAATGTTTAACAAGCGGTGAT
ATTTGGTGTTTTTTTAGCAAAAATGGTAAAATAATCACAGTGTTTATCTTTGATAGCTGT
TACAAATCAAAATGTTACCCCCACAAAATCCACACTTTTAAATTTACAATATCGCTTAGA
AGTATTATTATTCAAGGCGTTTTGCCTATGAATGAGGCATTCAGTTTATTTATGTTGAAA
TTGATTAGAGGGTAGGTATGCAAAACCTAGAAAATATCGTTGCTGAAGCGTTGCAAGCGG
TTGAAAAAGCCAGTGATGTTGCAAGTCTTGAAGCATTGCGTGTTGAATATTTTGGTAAGA
AAGGTCATTTTACCTTGTTAATGCAAGGCTTGCGTGATGTGCCAGCAGATGAACGTCCTG
CGGTGGGTGCAAAAATTAATGAAGCAAAACAGAAAGCACAAGATGCGTTAAATGGGAAAA
AAGAGCAGTTAGAAACAGAAGAGCTCAATGCTAAATTAGCCAGTGAGAGTATTGATGTGA
GCTTACCTGGTCGTAAAACAGAGTTAGGTGGTTTGCACCCTGTGTCGATTACAATTGAAC
GTGTGGTGAAATTCTTCTCAGAACTTGGCTTTAGTGTAGAGAAAGGTCCTGAAATTGAAA
CGGATTATTATAACTTTGATGCGTTAAATATCCCTGCACATCACCCTGCTCGTGCAGATC
ACGATACTTTCTGGTTTGATGCAGAGCGTTTGTTGCGTACACAAACATCAGGCGTTCAAA
TTCGTACTATGGAAAAAATGCAACCGCCTATTCGCATTATGGCGCCAGGGCGTGTTTATC
GTAACGACTACGATCAAACCCATACGCCGATGTTCCATCAAATTGAACTGCTTTATGTAG
ATAAAAAAGCGAACTTTACTGAGTTAAAAGGCTTATTGCACGATTTCTTAAGAGCTTTCT
TTGAAGAAGATCTGCAAGTGCGTTTCCGTCCGTCTTATTTCCCATTTACAGAGCCGTCGG
CAGAGGTGGACGTAATGGGTAAAAACGGTAAATGGCTTGAAGTGTTAGGTTGCGGAATGG
TTCACCCGAATGTACTTCGCAATGTGGGCATTGATCCTGATGAATACACTGGTTTTGCGG
TTGGAATGGGCGTTGAGCGTTTGACGATGTTGCGTTATAACGTGACCGATTTACGTTCAT
TCTTTGAAAATGATCTGCGTTTCTTAAAGCAGTTTAAGTAATCTAATCATTTTGCGGATA
TATGCAGTTTGCGGACACACGCAGTGTGTCCCTACTATATTAATGGCTTATTTTCTCTTG
TAGGGACACACTGCGTGTGTCTATCATAACAAGCGGTAAAATTTGTAGAAAACGTTACAA
ATATAGGATAGAAATAATGAAATTCAGCGAAAGTTGGTTGCGTGAGTGGGTTAATCCAGC
GATTACCACCGAACAGCTATGTGACCAAATTACTATGTTAGGTTTAGAAGTTGATGCCGT
TGAAGCGGTTGCAGATGAATTTAACGGTGTTGTGATCGGCGAAGTGGTTGAGTGCGCTCA
GCACCCTGATGCCGATAAATTGCGTGTCACCAAAGTGAATGTGGGTGGCGAACGTTTATT
AGATATCGTTTGTGGCGCACCAAACTGCCGTCAAGGTTTGAAAGTGGCTTGTGCAACAGA
TGGGGCGGTGTTACCAGGTGATTTTAAAATTAAGAAAACTAAATTGCGTGGTCAGCCGTC
AGAGGGAATGCTTTGCTCATTCTCAGAATTAGGGATTAAAGAAGATCATAGCGGTATTAT
TGAGTTGCCAGCAGATGCTCCAGTCGGTATTGATTTCCGTGACTATCTCAAATTAAATGA
CAGAGCCATTGAAATTAGTTTAACGCCTAACCGTGCGGACTGTTTAAGCATTGCAGGGAT
CGCTCGTGAAGTTGGGGTTGTTAATCAATTAGCGGTGAATGCACCTGAAATTCAAGCTGT
GCCTGCAACTATTGCAGATAAAGTGACGATTGAACTTCAAGCCCCTGAAGCTTGCCCACG
CTATTTAGGTCGTGTGGTGAAAAATGTGAATGTCAAAGCACAGTCACCATTATGGTTGCA
AGAAAAATTACGCCGTTGTGGTATCCGTTCTATCGATCCGATTGTGGATATTACCAATCT
GAGCTTACTGGAACTTGGTCAGCCAATGCACGCTTTTGATGCAGCAAAAATCAACGGTAC
AATCCAAGTGCGTATGGCAAAAGAGGGTGAAGAACTCATATTGCTTGATGGCACGACAGC
AAAACTTCAGCCAAATACTTTGCTAATTGCAGACCAAAACGGACCGCTTGCAATGGCTGG
TATTTTTGGTGGTGAAGCGAGTGGCGTAAGTGCCGAAACCAAAGATGTGGTGTTAGAAGC
TGCATTCTTCGCACCGCTTGCAATTACAGGTCGTGCAAGACAATATGGCTTACACACAGA
CGCATCTCATCGTTTTGAACGTGGCGTTGATCCAGAATTAACGCGTAAAGCAATGGAAAG
AGCGACAGCGTTACTGCTTGAAATTTGTGGCGGTGAAGCTGGTGAAATCGTAGAAGCGGT
AAGTTCAGCCCATTTACCAACGTCAAAACAAGTGGTTTTACGTCGTAGTAAATTAGATAG
CTTACTCGGTCATCATATTGAAACAGAAGCCGTAACTGATATTTTAGCTCGCTTAGGCTT
AAACCCAAGCTATGCAGACGAGAGCTGGACAGTTCAATCACCAAGCTGGCGTTTTGATAT
TGAGATCGAAGAAGATCTTGTGGAAGAAGTGGCTCGTATTTACGGCTATAACAGCATTCC
AAATCACGCACCGCTTGCTCATTTACAGATGAAAGGTTTCCCAGAGAAGCTTTTAGAAGC
TATTCGTGTGAGAACGGCTTTGGTGGATAGCGATTATCAAGAAGTGATTACTTATAGCTT
CGTTGATCCAAAAGTACAAGAACTGCTACACCCAAGCCAAGAAGCGTTAATTCTGCCAAA
TCCAATTTCAAGTGAAATGTCGGCAATGCGTGTGTCGCTTTTAACAGGCTTACTTGAAAC
CGTTGCTTATAACCAAAATCGCCAGCAAAATCGAGTGCGTATTTTTGAAAGTGGTTTACG
CTTTATTCCTGATACCAATGCAGAAAATGGCATACGCCAAGAATTTGTATTAGGTGCAGT
GATTGTGGGTGATAAACGACCGGCACATTGGGAGCATAAAGCAGAAAACGTCGATTTCTT
TGATCTAAAAGGGGATTTAGAGCGTGTTTTATCGCTAACAAATGCTGGCAATCGTTTACG
TTTTGTTGCAAAATCATATCCTGCGTTCCACCCAGGACAATCTGCTGCTATTTTACTCGA
CGATCAAGAGATCGGCTATATCGGCACAATTCACCCTAAAGTTGTTCAAAAACTCGGATT
GTCAGGTAAACCTGTTGCTTTTGAATTATTATGGTCTGCGATTGCAGAGCGTTCAGTACC
AAATGCAAAAGAAATTTCACGTTTCCCTGCAAATAAACGTGATATTGCCGTGGTTGTGGA
TAGCAATGTACCTGCAGGTGATCTACTTGATGTGGCTAGACAAGCAGGTGGAGCTAAACT
TGTGGCAGTGAATTTATTTGACGTTTACCAAGGCACAAATTTACCTGAAGGTAAGAAAAG
TTTAGCGATCAGCTTAACGATTCAAGACACTGAAAAAACTCTTGAAGAGGAAGAAATTAA
TGCGGTGCTTCAAGCTGTTCTCGAAACACTTGCACAACGTTTTAATGCTTATCTAAGAGA
TTAGATTTTAAGGATAAATTATGGCACTTACCAAAATTGAAATCGCAGAAAACCTTGTCG
AAAGATGTGGTTTAGATAAACGTATCGCAAAACAATTTGTTGAGGACTTTTTTGAAGAAA
TTCGTCGCTCGTTAGAGAGCGGTGAAGAGGTAAAACTGTCGGGCTTCGGCAATTTTACTG
TTCGTGATAAAAAAGCTCGTCCAGGTCGTAATCCTAAAACCGGCGAAGATGTTGCAGTGT
CTGCTCGTCGAGTTGTGGTTTTTAAAGCTGGACAAAAATTGCGTGAACGTGTCGAAAATG
CGAAGGTAAAAGCCTAAATGATTATTCTGCGAAATCTTGGTATTTCGCAGAATATTTTTA
AGGATCGAAATGTTCTATCAATTAATAAAAAAGCATTTTTCTTTATGCACAATGTTGCTT
TGTGCATTTTTATTGTCCGCTTGTGTATCAAAAACCAGTACAGTTCAAGATAAAAGCGGA
AATAAACATAAAGGGCAGCTTTCAGACTCCATTTTTGTGATTAGCAGTTTAAGCGAACAT
CAAAGAGAGTGGAAAGGTACACGCTACCGTCTAGGCGGTATAACAAAAAGCGGTATTGAT
TGCTCTGGTTTTGTGCAACTTACTTTCCGAGAGTTATTTGGTATTGATTTACCTCGAATA
ACAGTAGATCAAGCAAAAGCAGGCATACAAATCTCAAAGAGTGAATTACGTACGGGTGAT
CTTGTCTTTTTTAAAACTGGTCGTGGGCCAAATGGCAGACATGTTGGCATTTACGTCAAA
AATGGGCAGTTTCTTCACGCTTCAACAAAAGGTGGGGTAATTTATTCAGATATTAATTCA
CCTTATTGGTCTAGAAGTTTTTGGCAAGCAAGAAGATTGTAAGCCTACATTTAATTAGAT
GTAATTCATGTTTACTATACATTTGTTTAAATGAATACTGAACTGACATGAAGCATGAAT
ACTACTAAAATTAGTACAGGCCCCAAAATTCGGTAATTATCTTCAAAAGATTACGGATTT
TGCGATATAATTCCCTAAATTCTCCAGTTGTGTGTTCAAGGATTTAATTATGTCAAACAC
CACTCAAAAGGAATCTTGTATTGTTATTGCAATTGCAGGGGCTTCAGCTTCTGGTAAAAG
TCTTATTGCTTCGACTATTTACAAAGAATTGCAAGCGGAATTGGGGCAAGATGATATTGG
TATTATTTCTGAAGACGCTTATTACCGAGATCAAAGCCATCTTGCAATGGAAGAACGGGT
AAAAACCAATTACGACCACCCAAACTCAATGGATCACGAACTGTTAGTTACCCATCTTAA
AAGCCTCAAACAAGGGCAAGCTGTTGATATTCCAGAATATGATTATGCAGAACATAATCG
CAAAGAAACCGTAACCCACTTCACTCCTAAAAAAATCATCATTCTTGAAGGTATTTTATT
ACTTACTGATGAAAAAATTCGTGATGAAATTAATGTGTCTATTTTCGTTGATGCCCCTTT
AGATATCTGTTTTATCCGTCGTTTACAGCGTGATATGGAGGAGCGTGGCAGAACAATGGA
ATCTATCGTAAATCAGTATCGTAAAACGGTTCGCCCAATGTTCTTACAATTTGTTGAACC
ATCTAAACAGTATGCGGATATTATTATTCCAAAAGGCGGTAAAAACCGTATTGCGATTAA
TATCTTGAAAGCACAAATTAAACAGCTATTAGGACATAGTTAATATATTAGGGGGAATTA
TGCGTTTATGTGACAAAGATATTGAACGTTATCTTGATGAAGGGATTATCAGCCTAACGC
CTCGCCCATCAAATGAAAAAATCAGTGGAGCGACGATTGATGTCCGTTTGGGTAATTCTT
TCCGTGTGTTTCGTGAACATTCAACGCCTTATATTGATTTAAGCGGCCCACGTGAAGAAA
TGACGGCACAGCTTAATCGTGTGATGAGTGATGAAATCCTGATTGCCGATGATGAAGCCT
TTTTCCTACACCCTGGGGAACTGGCTTTAGCAACAACGCTTGAATCAGTGAAACTACCTG
CCAACATAGTCGGCTGGCTTGATGGTCGTTCTTCTTTGGCTCGACTTGGGTTAATGGTAC
ACGTTACTGCCCATCGTATCGATCCAGGTTGGGAAGGCAAAATCGTACTTGAGTTTTTTA
ATGCGGGAAAGTTACCGCTTGCATTACGTCCTAATATGGCAATTGGTGCATTGAGCTTTG
AAATTTTAAGTGGTTACGCAGAACATCCATATAATGCTCGTAAAGATGCAAAATATAAAA
ATCAGCAAAGTGCGGTGTTTAGCCGAATCGATAAAGATGAATAATCATAATTAACTTCCC
TACGAAAAATGCCTTTAGTCGTCAAATACTAAAGGCATTTTGTCTACTATGCCGCCTAAT
AATTAGGGGAAATAATTAAAACCAACACTTTTGTCTGCTATGCCTCATTCTTGATTATTC
ATTATGAATTTCCAAATTACCTGCCTGCTTCGCTTGGGCGGTTTTGGCTTTATCATTGCG
CGCTTGAGCTATCGCATTTAAGTATTCGCAACTCACATCGCCTGTTATATATTCCCCAGT
GAAAACAGAAGCGTCAAAGTTGTGAATATCTGGATTTTCTAACTGAACAGACTTAAAGAG
CGCCGATAAGTCTTGGAAAATCAGGCGATCTACACCAATCATTTCAGCAACTTGTTCCAC
GCTACGATTATAAGCAACCAGTTCTTCACAGGTTGGCATATCAATACCATATACATTTGG
ATAACGTACTTCAGGGGCAGCTGAGGCAAAATAGACTTTATTTGCCCCCGCTTGTCGAGC
CATTTCAACAATCTGCTCTGAGGTAGTGCCACGAACAATTGAATCATCAACAAGTAATAC
ATTTTTTCCTTTAAATTCAGAGGCAATGGCATTCAACTTGCGACGGACTGAATTTTTTCG
TTGTGCCTGCCCCGGCATAATAAAGGTTCGAGCAACGTAGCGATTTTTCACAAACCCTTG
GCGATAAGTTTTTTTCAGTACTGTTGCAATTTGTAAGGCAATATCGGTAGAAGTTTCAGG
AATCGGGATAACCACATCAATATCCGCCAGAATATCTGTCCACTCTTTCGCAATTTTTTC
GCCTAAGAATTTCCCCATATGTACTCTTGCTGCGTAAACAGATACGCCATCAATAACAGA
ATCTGGTCGAGCGAAATAGACATATTCAAAGATACAAGGGTTCAATTTCGGGTTATCGGC
ACAGATTGCTGAGTAGAATTGTCCATCAAAGGTAATATAAATGGCTTCGCCTGCTTGTAC
ATCTCGAACATATTCAAATCCAACAACATCAAGTGCAACACTTTCTGAAGCAAACATATA
TTCTGTTTTGCCGTCAATTTCTCGTTTGCCGAGTACAAGCGGTCGGATACCGAGTGGATC
GCGAAATGCCACCATTCCGTGTCCGATAATCATTGCTAAACAAGCATAAGCCCCACGAAT
CACTTGGTTAGTTTTGCGAACGCTTTCAAAGATATTTTCAGGCGTTAGGGGTTCGTGTGG
ATATTGATCGAGATAGTAAGCAAATATATTGAGTAAAGATTCTGAATCTGAGTTTGTATT
AACGTGGCGTTTGGCTAGGTTGAACAGTAGGCGTTTTAACTCTGCATTGTTGGTGAGATT
GCCGTTATGTACTAGGGTTAAACCATAAGGGGAATTGACATAAAAAGGCTGTGCTTCGGA
AACACTTGAGCTGCCTGCAGTTGGATAACGGACATGTCCTATGCCAACATTTCCCTGCAA
ACGTAACATATGTTCTTGACGAAACACATCGCTGACTAATCCATTTGCTTTACGCAGGCG
GAAGCGGTTTTCATCGTCAATTGTGACAATCCCTGCCGCATCTTGCCCCCGATGTTGTAA
TAACGTAAGTCCGTCATATAACGCCTGATTTACAGGGGTTTGACCGATAATCCCAACAAT
GCCGCACATAATTACCTCTTAAATTAGCTAGATTTTAAAAAACTGGAATTTGCTTGTAAC
TGTTCAAAGAACCACTTCACAATGAAATCAAAGTGTGGAATAAGTTGTGATTCTTTCCAT
AATTCGCTTTGGCTAAATGCCGTAAAGGTATCAAGGAAAAAGAGTATCGCTGCGACAATA
AAAATGCCTCTTAATATGCCAAAACCAGCACCCAGTACACGGTCTGTACCGCTTAAACCT
GTTTTATCAACAAGTTGGCTGAGTAATGCGTTAATCACTGCACTGATGATAAGCACGGCA
ATAAATAAAATCGCAATCGCAATACCATTACACAAATATTCGGAATTTTGGATGTAGACA
GAGTTGATTTGTAATAAGTAATTACTTAAATAAGGATAAAAATGGCTAGAAACCAAAAAA
GCTACTATCCACCCCACAAGCGCAAAGACTTCACTAATAAAGCCTCGCCATACACTGACT
AATAAAGAAAAAACGATAATTCCGATAATAATCGCATCAACCATAAATACCTCAATATTG
CCTTTCGGCAAAACGGAAACTATTCTACAAAAAAAGAAAACGTTTGCGTAGTCCATTTTT
CAACACTTGTTGAAAAAATAGCATACATCAAACAATATAATGCGCTCCCAAACTCACTTT
CCTACTCAGCATCGCCTTTACCACACTTTGTGCGGCTTTGAGAGCGTGGTAAATTTCAAT
ACCTTGATAGGCTTGATATTCAAGGGGGCAATAACGTTGCTCTAACTGCGTTAAGCAGTT
CAACAGTTGAACCAAATTCGCCTCTGTTCGATAAACATTAGCGTATGTTGCCATCTGAGA
ACGAATGGTGCTTAACACCTCACTTGCCGTCAGCATTTTATCACCCTTTGGATTTGCTAA
CGACTGGAAAAACTGTTCAATACTACGTTCACACGCTATATCGTTGGTAAGCGGTCGGTT
TTCCGCTAAATTTTGCAAAATCCGTTGGATTGCTCGTTTAGCAAAAACCAAACTACCTCC
GACAGAATTGCCACCTAAACGGTTCGCCCCTTCAATGCAAGAAGAAACTTCGCCTACGGC
AAAAAGCCCTTTCACTTCACTTTCGGCAAATTCATCGATCACAATACCGCCGTTACAACT
GTGAGCAAATGGCGTAATCGCAACCCTATCTCGCACAAGATTAATCCCGACTTCTTTCTC
TAACCAGCTTAAATACACGGTGTAAAATTCCGTTTGATCCTGATACAGCTCAGGGGAATA
GTGCAGATAAATGCCTTTTTCTTCTGGGTGTTCGAGCAAGTGCTTCATCATCACCAAATC
AAACTCAACGCAAGGGAAATCAATACTAAAAGGGGCATAATCACTGCGAGCAGTCATCAT
CTGTTGAAACTGCTGTGGTGAAAGGTGTGGAAACAGATCTCGCCCTTGGCTGTCAGTCAC
TTTACTGACATATTTTAAGGTATGCTCTCCAAACAGCACTTTGTATTTAGGCTCAACAAA
AGCAGGGATAAACTGAATAAATTCTAAGTTAGTCAGCCTTGCCCCTGCTTGTTCAGCAAT
GGCATGGGTTGAACCAATCACATCGGCTGGATAGAGGTTATCTTTATACAACCCTGCAAT
TCCCCCTGTTGCCAAAATAATTTGGCTGGTTTTGCAAAGCACATAGCGGATCTCACCGCT
TGTTTTATAGGAAAACAACGCCCCTTGAACTTGCTGATTATCGCTGACAATATGTAACAG
CGTTGCATCTTCATAGACCGTCGTCCCCTGTTCTTTGATAATCTGCCTTGCTCTTTCCGC
TGCTTCTCGCCACTGATTAATCAAATAAATCGGGCGTGGGTATTTCGCAAAGCAAGCGGG
GCGATTGTCATTCCGTTTCCAAGGTTTAAAGCCAATACGTTCTAATAGCTCAATCGCCTG
TGGCGAATCTTCAATATAGGCTTGCACAATTTTCGGGTTATTCATTCCCTGTGCAACACG
CTCAATATCTTCTTGAAAGCGTGCTTTATCCTGTTGCTCTCCAGTTACTTGAATACCAAG
TGTTGCTTTTAACGGAAAAAAACTTGCACCACTGCCGATAGGGGCTTTGGTAATTAATGT
CGCTTGAATACCCTGAGCCTTAGCTTCAGCACAGCACGCAAGCCCTGCGATACCACCACC
GACAATAAGAAGATCGGTTTGTAAATAAATATAAGTTTGCTTCATTTAAATACAGTAGAA
TTATGTGGAAGTCCCCTACCAACTAAATCAATATATTACGATAAAATAGAGAGGTAAAAT
CCACCATATATTTTAAGTAATGTACCACCATTTCATCTAGGCGGAACACCTCTGAATCAA
TTTGTAAAAAAGAAAAGATATATACTGTTTAAGTCTTAATTATTCACTACGCCAAATCAG
CGTTGCCATTCGTCCTGTGACTTTGTCTCTACGGTAAGAGAAAAATTGTTCTGCATCGCA
ATAGGTGCAATAATCGCCCCCTGCAATTTCCGTAATCCCCAGTTTATTTAAGCGTTGGTG
AGCTATTTGGTAAAGATTGCCAAGGAACTTACCGCTTATATATTCATCTGCTACAAAGGC
TTCTCTCGCTTGGGGATCGAAAGCACAAAATTGTTCTATTACATCTTCGCCAACTTGGAA
TGCGGTTGGACCGATTGCAGGACCAAGCCAAACACAAATATTCTCTGGCTCACATTCAAA
TTCTGCCACCGTAGCTTCAAGCACACCATCGCATAAGCCACGCCAACCTGCGTGGGCTGC
CGCAATTTCTTTGCCATCTTTACTGCAAAAAAGCACTGGCAAACAATCTGCGGTCATCAC
TAAACAGACTTGGTTTGCTTGGTTGGTATAAACTGCATCCGCTTCAATGTCGTTTTGTTC
ATAGGGCAGACGTAGCACTCTTGTACTATGGGTTTGCGTTAAATAGAGCGGAAAATGTGG
CAAATTGCCTTGTTCTTGCAAGATTTCACGGTTAGTTTGCACTGATTGTGGATCATCAGT
AACGTGATCACCTAAATTCAAGCTATCAAAGGGAGCTTGGCTTACCCCACCTTCTCGAGT
GGTAGTGAATGCGTGAACGAAATCAGGAACAGACCAAGTTGGCAGAATTTTTTTCATTGT
TTATTTTCTCACCGCAATCGCTTCAATCTCAATGCCAACATCTTTTGGTAAACGTGCGAC
TTCAACACAAGAACGAGCAGGGAAATTTGGGTGATTATTTTCACGGAAAAAGGCTTCATA
TTCAGCATTTACCGTGGCAAAGTCATTGAGATCTTTCACAAATACGGTGGTTTTTACAAT
ATCTGCTACAGATAAACCCGCTTGTTCAATGATGGCTTTGACATTTTCAAGGGATTGGCG
AGCTTGAGCTTTGATCTCTGCAGGGACTTGGCCTGTTTTTGGATTAACCGGAATTTGCCC
TGATGTTAGCACTAAATTGCCTAAATCAACCGCTTGTACATAAGGTCCAATTGCTTTTGG
GGCATTTCCAGTATGAATAACTGTTGTCATAAAAATCTCCTTGTGAAATAAATTAAATTC
AACATTGAGAGTTTGAAAGTTTTTTTGTAGTTTGTAAAGGTGATTTTTATTGAAGATTAC
CACTGTTTCACTTAAAATTCGTACTACTTTAATCTGTACAAATAGGATATTTATTATGCC
ACAAATTGCAAATGCCCTTAACGATAGAATGTCTATTCGCATTAGTACGGAAGACAAGCA
GACTTTAATTAGAGCCGTTGCACTCACCCATACGAATATTACAGAATTTGTATTACAACG
CATTTTGCCTAGTGCCAGAGAAATTATTCAGCAGTATGATAATCGGCAATTTTCACCGCA
AGATCTCTCGTTGATTATGGAATTGCTTGATAATCCGCCGAAAGCTAATACAAAACTACA
ACAAGCGGCGAAATTAGCAAAGGAAAGCTATCATGAAGAGTAAGTTTATTGAAGAGCCTT
TAACGAAGCATCATCAACGTGAAGCCTTTGATTGCGGAAATCTAGAGATGAACCGATTTT
TTAAACAATACTCTCGGCAATCTCACGAAAAAGGGACATCAAAAACTTACATTAGCCGAC
ACTTAGACAGTCAACAGATTATCGGATTTTATACAATCACCTTAAGTGCATTAGACCAGC
AACACTTACCCGAACTATGCAAAAAACGTTTTGGCTACTACCCTATTCCGCTCTTTACAT
TAGCAAGACTTGCAGTGGATATTCGCTATCAAAAACAAGGCATTGGCGGAATGCTGTTAG
TTAAAGCTTTCAAACGCTGTGCCATCGTTGCCGAACAAGTCGGGGGAATTGGGCTTCTCA
TTGAAGCAAAAGATGAAGACATTTCTCGTTGGTATCAATCTTATGGTGCTATTCCATTGG
AAAATATGCTATTAACCTTAATTCTACTCTTTGATACAATCAAAGGACTTTAACTTTTTA
CCTATAATCGAGAATAATTTATGAGCATTAACGTTACCGAAATTGTTTTACACCAACTTC
AACAAACCGCAGGGGAAACTGCTGAGCTTCATACTGTTTTACGTGAAGATCTGCTTGCGA
TCAGCCCTGAAGTTGAGCAGATGATGTTGCAACTACATCAAGCCTATCAAAATAAAGCGA
AAGCCTATGGCATATTTCAATCGGAATCCATTTTTGCACAACAATTAAACCGCTTGTTAG
AAGGCGAAAGCGAATTTCTGCCTTTTAGCCACAGTTGTGCCAAAATGTTAGCGACAGAAT
TAGTCAAATATCCTTTTGCTTCAGGCGGAACTTTTATCCTTTGCCGTTATACCTTTTTAG
CGACGGAATATCTCTTTATTGCATTAATTGATAGCCGTGCGTCTATGTTGGTTGATGATA
AACTGGAAGTGAAACGCACGGAATATCTCGATATTACACAATATGATATTGCTTGCCGTA
TCAACCTTACTGAACTAAAACACAATGCACAATCTAACCGCTATTTGACCTTTATTAAAG
GGCGTGTTGGGCGTAAAGTTGCCGACTTCTTTATGGACTTTTTAGGGGCTGAAGAAGGGT
TAAATCCGCAAGTGCAAAATCAAACGTTGCTTCAAGCGGTGAGTGATTATTGTGAACAAG
GCGAGTTAGATAGTAACCAAACTCAAGCGGTTAAAAAACAGGTGTTTGAGTACTGTAAAG
GGCAAATCAATAGTGGGGAAGAAATTGCAATCAGCGAATTATCGGCTTCAATGCCAACTT
TAAAAGAGATTGATTTTGCTGACTTTGCTGAACAACAAGAGTACGGTTTAGAAGAAAGTA
TTCCGCCTGTGCGTAATGCGTTAAAAACCTTAACCAAATACTCAGGTTCAGGAAAAGGGG
TGACAATCAGCTTTGACGCTGAATTATTGTCCCAACGTATTATTTGGGATGAACTAAATG
ATACTTTGACAATCAAAGGATTGCCTGCAAATTTACGAGATCAATTAGAACGTAATAAAT
AATGACATTTTATCGGCGATTTCGGTATAATCGCCAAAAATTTTAAGAGGAAGGTTATCG
CTATGAAAATGAAATCGCTTGTTGCTGTATTATTACTTGCCTTAGGTGTTACTGCTTGCT
CTACGATAAAAAAAGTCGTTTATCGTATTGATGTGCCACAAGGTAACTATTTAGAGCAAG
AAAAAATCGATCAACTGCAAGTTGGTATGAATAAAGAGCAGGTTCAATATCTGCTTGGAA
CACCTATGCTACGAGATTCCTTTGCTCAAGATCGTTGGGATTATGTGTTCATTTTGCGTA
AAGGCTATGAAGCTCCTATCCAAAGAACTATCTTTGTTTACTTTGATAATAAAGGCTTAG
TGAGCAATATTGCTCTAGATAACGCCACTGCACAGTGATACGGAAATTAGAGCAAAACAA
CATAGTATTATCTCATAGCAATTTAATAATCGTGCCTAACGTCTATTGGCTAATCAGAAC
TCAAACATAAATACATGAATTTTTATCCTCTATTATTGAGCTGAAAGCAGTATTTTATTT
TTATAATTACCTATGGTTTCTCAAAATTACCTCGGCGTAATGTCTGGCACGAGCCTTGAT
GGCGTTGATTTGGCGTTAGTCGATTTTAGCCAAACGCCCAAATTAATTGCTGCCGACTTC
ACCCCAATGCCCGACACACTTCGTGTTGCCCTGTCGCAGTTAGTCAAAAAAGGGGAAACA
AGCCTACAAGCATTAGGCGAACTCGATCACCAATTAGCCTTGCTCTATGCTGACAGTATT
CAGCGTTTTTTAGCTAAACATCAACTCAATGCTGATGATATTGTGGCGGTGGGCTGTCAC
GGGCAAACCGTTTGGCATTCACCAAAAGGGCAGTCCCCTTTTACAATGCAAATTGGCGAT
ATGAATTTATTGGCGGCTAGAACAGGTATAACTACTGTTGGCGATTTTCGCCGTCGGGAT
ATGGCATTTGGCGGACAAGGTGCGCCGCTGGTTCCTGCCTTTCATCAAGCGGTGTTTAGT
TCCCCTGAACGCCTAACCGTTGTGCTAAATATCGGCGGGATCAGCAATATTTCCGTGCTT
AATCCTAACCAGCAGACTATCGGCTATGATGTCGGGGCGGGCAATACCTTATTAGATATT
TGGATCGAAAAACATCTCGGCAAGCGGTATGATGCGAACGGCGAATGGGCAAGGACAGGG
AAAATTCATTCCGCTTTACTTGCATTGCTGTTAGACGAACCCTTTTTCCAACTGTCACCG
CCGAAAAGCACAGGGCGAGAGCTGTTTAACTTGGAATGGTTGGAACATAAATTAACCCAA
ATTAAACCGCTTCCTGCTGAAGATGTACAGGCAACGCTGGTTGAATTTACCGTACAAAGC
ATAGTGCAAGCCTTACGGCAAATTGAAAACCCGCAGGATTATCCTTGTGTATTATTGGTA
TGCGGCGGCGGAGCGAAAAATCCATTGATAATGGAACGGTTACAAACTCATTTAACCGAT
TGGCAGGTCTCCACTACAACGGAATACGGCTTAGATGTCGATTATGTGGAAGCGGCAGCA
TTTGCGTGGCTTGCGTATCAAAGGATACACAATCTGCCTGCGAATTTACCTAGCGTCACA
GGGGCGACACAAGCGGTCAGTTTAGGGGCAATTTTTCCCAATATATAAAAAGAGTAACAA
TGGCAGAACAAGATCTTCTAAAAACCTTAGGGCAATTAATTACCGAACAGCGTAATCCAA
ACAGTATGCAGATTGATAAACTTTCTGCCTATGAAATTGTACAAATCATCAACAATGAAG
ATAAACAAGTACCATTGGCGATCGAAAAAGTATTGCCTCAGATTGCCCAAGCCGTTGAGA
AAATTGTCGAAGCCTTTCAGCAGGGCGGGCGGCTAGTCTATATCGGCGCTGGCACAAGCG
GACGACTTGGCGTGCTAGATGCGTCGGAATGTCCGCCAACGTTTGGGGTGTCACCTGAAA
TGGTCAAAGGCATTATTGCTGGGGGCGAGCGTGCCTTGCGACACCCAATCGAAGGAGCGG
AAGATAACAAAGAAGCGGGTAAACAAGATCTGCAAGCGGTCGAATTTAGCCAAAAAGATG
TCTTAGTCGGCATTGCTGCCAGCGGCAGAACGCCTTATGTGTTAGGCGCGTTAGCATACG
CTAAACAGCTTGGTGCAACGACAGTGTCGATTGCCAGCAACCCTAATTCTGCAATGAGCC
AAATTGCCGACATTGTAATTGATACCGTCGTTGGGGCAGAAGTGTTGACAGGGTCGAGCC
GAATGAAATCAGGAACAGCACAAAAATTAGTGTTAAATATGCTTACTACGGCAAGTATGA
TCTTAATCGGCAAATGCTATCAAAACTTGATGGTTGATGTGCAGGCAAGCAATCAAAAAC
TTGTCGCCCGTGCTATTCGGATTGTTATGCAAGCGACTGAATGCTCCCGTGAAATTGCAG
AAACCACGTTAGTCTTAGCTGAGAATAATGCGAAATTGGCGATTATGATGATCTTGGCAG
ATCTAGATAAAGACGGGGCAGAGCAGCTGTTAAGTCAACAGCAGGGAAAAATATCTCGAT
ACACAATAGTGTAGATAGAACATAATCAATGAATTCTTAATCATATAAAATAACAATGAA
AACCCAAGTAAAACAACACCTAACCGATCTCGAAATCGCTTTGCGAGTACATAATCTCTG
GGAAGCAACTCCGCCTTCCGCAGAAGCCTTAGCCAATGATGAACCTTTTTGTGTTAGCAC
ACTCTCTGCAACCCAATGGTTACAATGGATCTTCTTACCAAGAATGCACGCCCTATTAGA
AGCCAATGCCGAATTGCCTCGCAATTTTGCTATTTCGCCTTATCTAGAAGAAGCCTTGAA
AGATTTAGATTATCTCCAAGCCTTAAACGCGCCCCTCGTTAAACTTGAAACCTTGTTGAA
AAGCGAATGAAATTAGAGATTATCTATCAAGATGATGAACTTATTGCGATAAACAAACCT
GCAGGAATGTTGGTTCATCGAAGTTGGCTTGATAAACACGAAACAGTTTTTGCAATGCAA
ACTTTACGAGATCAAATCGGGCAACACGTTTTTCTGATCCATCGTTTAGATCGACCGACT
TCTGGCGTGCTTCTTTTTGCCTTAAATAGCGAAATGGCACGGACGATAAGCCAGCTTTTT
AAACAACATCAAATACAAAAAAGCTATTTAGCCGTTGTTCGAGGTTATCTACAAGGGGAA
GGGCGGATTGATTATCCTCTTAAAGTGCAACTCGACAAAATTGCGGATAAATTTTCCCAA
GAAAAAGAGGCACAAGAAGCGATTACCGATTATCGAAACATTGCTACCGTTGAAATGCCC
TACCCTGCAGGAAAATTTGCAACCGCACGTTATAGTCTGGTACAACTCTACCCCAAAACA
GGCAGGAAACATCAGCTTCGTCGTCACTTAAAACATCTGTTCCACCCAATTATGGGCGAC
ACCAATTACGGAGACCTGCATCAAAACCGAGTATTAACAGCAAACACAGGCTGTGATAGA
CTTATGCTCCATTCCAATAGTTTGCAATTTATTCACCCGAAAACCTTGCAAACAATTGAG
ATAAAAGCACCGCTTGACGAACAGTGGAAAGCACTTTTTACGCAATTTGGTTGGAACTTT
ACTAAATTTTATTAGACTTATCATGGTTCTATATGGATAATACACTACTGAGTTTAACTC
ACGAACAGCAACAACAAGCCGTTCAACAAATTCAACAACTTATGCAACAAGGTATCAGCA
GCGGCGAAGCAATTGCGATTGTCGCTCAACAACTGCGTGATACCCATCAAAAATCAGAGG
AAAAATAGATGAAAAAATATCTTATTACTATAACTAGTCTGCTTCTACCATCTACAATGG
GATTTGCTGCAACAGCAGATATTACCCCAGAGCCCCCTATGATGGTGCTCACCACAATTG
ACTTTAGTGGGGAAGTCCCTAAGTCACTAAATAGCACAACATACTCTATCAGTAATAAAA
AAATTCAATTATGCTGGGAAGTAATTAATGTACCTTTTACTGCTCAAAATAAAACGACTG
AAATATTTAATAGCCCAGCAAAATCTACAATGAGGGGGGGACAAGGCGATAATGTAGTAT
CAACAAAAGATGGGAAAATGCATACTATTACAAGCCAAATGAAAAGTGTAAATAACGAAT
TCATTCGTCGTTGTTGGAAATTTGATAACACGGATCCAATTGGCGACTATACATTAGATC
TACAAATTAATGATACAATATTCCCAACACAAAAATTCAAAATTGTGAAATAACCCTTAT
AGGTTACTTCTTCTGCTCTTCCGCTCGTTTACGTCTAATCTCTTTAGGATCGGCGATTAA
CGGGCGGTAGATCTCAACGCGATCGCCATTTTCCACCATATCCGTTAATTTCGCAGGACG
ACTAAAAACACCCACTTTATTTTCTCGTAAGTCAATTTCCGTATGTTTTTGCAATACGCC
CGATTGCAAAATCACATTTTGAATGGAAAGTGGATTGTCTAATTCCATTTTCTTATAAAA
ATATTTTTCAGGATAAGCGTAAATCACTTCCACCACGATTTTTTGCGTATCAGACACCAT
ACACCTCTTTTGCTCGCTGTTTAAACGCATTCACCATTTTGAGCGTTAATTCATTGAAAA
TTTTGCCAAACACCATACCAATCATCGGGCTTGAAAATTCAAATTCTAAATTTAGGCTGA
TTTTGCAACTCTGTTCATCAAACGACTGAAAAGTCCAAGCTCCATGTAAATACTTGAACG
GCCCATTTAATAATTCCATAGTGATTTTTTCATTTGGTATCATCGTATTATGGGTGCTAA
AATGTTGGCTAATCCCCAATTTTTGAATGACTAATTCTGCATTGAGTTCATTGTCGCCTA
AACTTAAGGTCGTTGCCCCAACACAGCCTGATAAAAACTGCGGATATTTTTCATAGTCAT
TGACTAGACGATACATTTGTTCAGCACTATAAGGCACAAGAGAGGATTGATTGACTGTTG
GCATAGTATTTTTAAGTAACTAAAAAATGGCGATAGTTTACCACAATTTTGTATCAACCA
ATGGAAAGCAAATCAAAAGAAAAAAAATTGTAGATCAAACTCTACCTTAATTTTTCAATG
TTATTAGCAGCCTTTTGTAACAAAGGTGTTTTGAATAGCATTACTATACTCTCTTTATGA
AATATGGTTTGAACACTGATGCTACGAAAGAAATTAAATATTTCTGTAACTACTGCATAA
TGCTGGTTTAATTAATAACGCCACCGCTTCACAAGCAATGCCTTCGCCACGTCCGGTAAA
ACCTAATTTTTCTGTGGTTGTGGCTTTTACATTGACGCAAGAAATATCGCAGTTGAGATC
GTCGGCGATCACTTGACGCATTTGGTCAATATAAGGTCGCATTTTCGGGGCTTGAGCGAT
AATTGTCACATCAACATTCCCTACCACATAACCCGTTGCTTGAACTTGGCGGTAGGCTTC
AATCAATAATTTACGGCTGTCAGCATTTTTGTATTGCATATCCGTGTCAGGAAAGAGCTT
ACCAATATCCCCAAGAGCAGCAGCACCAATCAGAGCATCGCTTAAAGCGTGTAGAGCAAC
ATCACCGTCACTGTGGGCGATAAAGCCTGTATGATAGGGAACGGCAACGCCGCAAATCAT
TAATGGACGATCTTGTCCAAAAGCGTGAACATCAAAACCGTGTCCAATTCTAATCATCTT
ATTATCCTCTTGTTAGATAAAATTCTGCGAGAGCTAAATCTTCAGGACGAGTGACTTTAA
GGTTATCGCTACGCCCATTAATTAATAACGGGTGGAAGCCTGCAAATTCCATCGCAGAAG
CCTCGTCAGTGATGGTTAAGCCTTGCTTAAAAGCCGATTGTAAAGCCTCTTTGAGCAATT
TCGCTGGAAAGAACTGTGGCGTTAAGGCGTGCCATAGGGTTGAACGATCTTCCGTATGAG
CAATCTGCGAGCCATTAGCCCGTTTCATCGTATCAATTGCAGGGGTTGCTAAAATTGCCC
CTTGATTATCTTCAATCTGCAAAAGTTTGTCTAAATCTGACCGCTTAAGGCAAGGGCGAG
CAGCATCGTGCACTAATGCCCAAGCGGTTTCATCTGTGATAGCATTGAGAGCATTAAAAA
CCGAATTTGCGCGTGTTTCTCCCCCAAGCACAATCTGGATTTTGTCGGATTTAAGCAGAG
CAATATCGCCATAATGGCGATCCTCTTTAGATACCGCCACAATAATTTGGCTGATCGCAG
GGTGTTCAAGAAAAGGTTGTAGCGTATGTTCCAACAGCGTTTTACCCAGCAAGGTCAAAT
ACTGTTTAGGCACAGCCACATTCATTCGGCTACCTACGCCAGAAGCAGGAATGATCGCAA
TGATTTTTCGCTTGCTATTCATTAACGTTGCTCTCTTGGGACGATGCGATAAAACGTTTC
ATCTGGTTTAACCATTTCACGATCAAGCCTTGCTCGTTCTTCAAGGGCATTGATACCCGT
TTTTAAATCTTCGATTTCGGCTTGAATAAGTTGATTACGAGCGGTCAGTTTCTGATTAGT
TTCTTTCAGTTGAGAGACTTCTTGTTTAGCTTGTTGGTATTCATTCCAACCGTTTTGCCC
AAACCAAAACGCATACTGGAAACCACCTAATAAAAGTGCTAAAACGACAACTAAAACTCG
CATTCTTTTACCCCATTCAATAAAAAAGATGAACTATTCTACCCCGAATTACAAAAAATA
TAATCTAGATCAAAAAAATTTTTTATCAATTCTCAAAAATTTGAAGTATGTAACATTTTT
TTTGGATAATTACTCTATAATCTCTCCAGTTTTTAAATTTTAATCTTTAATCATATATGA
GGTGAATTTATGTTAAATCGTGTTGAACAAGAACTTGCACTTTTAGGCATTACAAACGTT
AAAGAGATTGTTTATAACCCAAGTTATGAACAACTCTTTGAAGAAGAGATGAAACCTGAG
TTAGAAGGTTTTGAAAAAGGACGTTTAACGACTTCAGGTGCGGTCGCTGTTGATACAGGG
ATTTTCACAGGTCGCTCACCAAAAGATAAATTCATCGTATTAGATGAAAATACCAAAGAT
ACCGTTTGGTGGACAAGCGACGAAGTGAAAAACGATAACAAACCAATGAGCCAATCAACT
TGGCAAAGTATCAAAGAACTTGTTACCAACCAATTATCAAATAAACGTCTATTTGTTATT
GACGCATTCTGCGGTGCGAACAAAGACAGCCGTGTTGCAGTGCGTATTGTAACAGAAGTT
GCGTGGCAAGCACACTTTGTAAAAAATATGTTTATCCGTCCATCAGAGGCTGAATTAGCG
AACTTCACACCAGATTTCGTGGTAATGAATGGTTCAAAAGTAACTAACCCGAACTGGAAA
GAGCAAGGCTTAAATTCTGAAAATTTCGTAGCATTCAACATTACTGAGAAAATCCAATTA
ATCGGCGGTACTTGGTACGGCGGTGAAATGAAAAAAGGTTTGTTCTCATTGATGAACTAC
TGGTTACCATTAAAAGGCATTGCATCAATGCACTGTTCTGCAAACGTGGGTGAAGATGGC
GATGTAGCGGTATTCTTCGGTTTATCAGGTACAGGTAAAACCACATTATCAACCGATCCA
AAACGTAAATTAATCGGTGACGATGAACACGGTTGGGACGACGATGGCGTATTCAACTAC
GAAGGTGGTTGCTATGCGAAAACTATTAACCTTTCAGAAGAAAACGAGCCTGACATCTAT
CGTGCGATTAAACGTGACGCATTATTAGAAAACGTTGTAGTTCGTGAAGATGGTTCAATC
GATTTCGCAGATGGTTCAAAAACAGAAAACACTCGTGTTTCTTACCCAATTTATCACATT
GATAACATTGTTGAGCCAGTATCAAAAGCAGGTCACGCAACGAAAGTAATCTTCTTAACT
GCTGACGCATTCGGCGTATTACCACCAGTATCTAAATTAACTCCAGAGCAAACCAAATAC
TACTTCTTATCTGGTTTCACAGCGAAATTAGCAGGTACAGAGCGTGGCGTAACTGAGCCA
ACCCCAACATTCTCAGCGTGTTTCGGTAAAGCGTTCTTATCATTACACCCAACACAATAC
GCAGAAGTGTTAGTAAAACGTATGGAAGCATCAGGTGCAGAAGCATACTTAGTGAATACA
GGTTGGAACGGTACTGGTAAACGTATCTCAATTAAAGATACTCGTGGTATCATTGATGCG
ATTTTAGATGGTTCTATCGAAAAAGCAGAAATGGGTTCATTACCAATTTTCAATTTAGCA
ATTCCAAAAGCATTACCTGGTGTTGATCCTGCGATCTTAGACCCTCGTGATACCTATGCA
GATAAAGCTCAATGGCAAGCGAAAGCGGAAGATCTAGCGGGTCGTTTCGTGAAAAACTTT
GAGCAATATGTAACCAACGATGAAGGTAAAGCATTAATTGCAGCAGGTCCAAAACTATAG
CTGCTTTATACGTAGGAGTTAATATCCTATGTTATAAAAAATGAATGTAAAAGGGCTGGT
GATGGTATTTCCTGACTCAGCCCTGGTTTATTTCGATGTAATAGATAAACCTGATACAGT
AAACAATAACAAGCGGCATAGTAGACAAAAAATTAGCGGTAATTAGAAAAATAATTTTAA
AACCAACACTTTTTGTCTACTATGCCAATTATTTACTCTCCTACTTACTATAAGAGGAAG
ATTATTAGAATTATATAGCCATTTTTAAATCCAAACATTCAACTTTTCCAAATTCCTCTT
GAAGTACTCCCGCCCTGTAAAATATTCCATTGCTTGCTGAGGATATAGCGTCGCTAATTT
TTCGGCTAATTTCGGCGATTGCATTAGTCGCCAAAAGTCCACCAACTGTTGCTCTAACTG
ATAACGGGCTTTTTCTGATAATTGTGCTATATCACAAGCGGTAAGTTTATCGATCTCTTT
TGCAATCTGCTCAGGCTGTCCGACCAAATAGCCTCGCTGGGCTTTACTCAAGCTACTAAA
CCACATTCCATCTTGTTTAGGCAATGTGGCTAAAAATGCAATTAAATCCGCTAGCATTCC
CTGTTTTAATTCAAACTCCACTTCACAAATGGCTTCTTCCCCAAAAGGATTTTTCACTTT
GCCTTGATCGAGAGCAATTTCAATTTGAGCCGTCGACGTTGTAATCAACCATTTCTCTCG
CACAAAATCGGTGCTAAAAATTGGTTGTAATTGACTGTCTAATAAATCTGCTTGCGGAAA
GGGTAAATTAAAGTGAGAAACTAACCGCTTAAAATCTGGCTGAGCATCAGGCAATGCTAG
ATTATATTCAGGGCGAATATGCAATCCACCTACAATTTCGCCTTTCATTTTAAGGGTTAA
TTCATATTGCTGATTTTGATGACGAACCCGTAATCCCATTTTGTTGTTCGCAAAAAAGAG
ATCGGGGCTATCATAATAGGTATTTCCTAACAGCTCTTTTCCTTGTTCTAAGATAGGTTG
AGCATTTATCCACTGCTTTAACACCGGAATATTTTCAGGCAGTAGCATTATTTTAAGTTC
AATTTCGTTTTCCATAGGTATATAAAAAATGGAGGGGCGTTTAAAACGCCCCTCAGGCTG
CTGACAAACCATATATTAGATGGATTGAATATTGTAGGGTGGGTTTTAACCCACCAATAA
AATCAATATGTTACGGCTATATGGTGGGTCAAGACCCACCCTACAAGCCACTTTGTCAAT
AATCTGAAGGGCGTTTAAAACGCCCCCAGAGTGATAAGAAGTTACTGATTATTTTGAGGT
TGTGCTTGTGGCTGTAATGGCACTTGAATGGAAGAGTTTTGTGCTTTTTGTTTCTCATCT
TCCGTTAAAGTCACATTTCCTGCACTAGTACGACGTTGTAACTCGTGATTTTGCAACAGC
ACATTAATACGGCGTTGCTGATACTCCAAATGTTCAGCTGTCGGCTGATCTTTGGCTGGC
GCATTATAGCTTACTTGCTGTACAGAATTTGAGAAAGGCAAGGTTTGCAATACAGGTTGC
TCCGCTTGAGCCACTTCCTCACTGCTGTTCATCATATTCACACCCCAAACGGCTACCAAG
CAGACAGAAGCTGCAATCCCCGCCTGCATTAACGGTGTTGCCCAGCGTTTCAATTTGAGT
AACATACCTCTTGGTTTCTCACTTTGTTGAGCTTCAGCCACCGCCTCAATCTCCTCATTT
TCGAGCAACGCAGCCATTTTTGCAGAGAAATCACTACCCAAAATCTGCTCTTCACTTCGC
ATCACGCTACGAATAGTATGGTAGTTCGCCCACGTTTTTTGTAACTCAGCACTATTGCAT
AAAGTTTCAGCGAAATCACCGCTTTCTTTATGTCCGTCCATATAGGCGGAAAGTGTTTCT
TTATGTTGCATAGATAACTCCAAAGTATTTTAATTCTGCTACAAAAGCGGATTGATTTTG
GCATCAATCGCTTCCCTTGCTCTAAAAATTCGGGAACGAACCGTACCCACAGGACATTGC
ATTGTTTCTGCAATTTCTTCATAACTCAGCCCTTCAAGCTCACGCAACGTAATTGCCGTT
TTAAGCTCATCAGGTAGGTTTTCAATTGTGTCAAACACGACACGTTTTAATTCTTCAGAC
AACACCAAATTTTCTGGTGTATCAGCCTCACGCAACTGCACCCCACCATCATAAACTTCT
GCATCTTCAGCTAAAATATCTTCTTTCGGTGGTCGTCTGCCTAAGGCGGTTAAATGGTTT
TTTGCCGTATTTACAGCAATTCGATAAAGCCAAGTATAAAAAGCACTCTCCCCACGGAAA
GCATTTAATGAACGATAGGCTTTAATAAAAGTTTCTTGCACAATATCTGGAATATCGTCT
CTTGCGATATAGCGAGTAAGCAACCCAGCTACTCTATTTTGGTAACGCACGACGAGTAAA
TTAAACGCTTTCTTATCACCATTTTGTGCACGCTCAACCAATTCTTGATCGGCTCTTTGC
TCACTCATCGTTTTGCGTTCTCCTAACTTCTACGCTGTTTTTATTTTTCTTGAATGCACG
CTTGTTAGTGTGCGATATTTCTTTAAAGTTCATAAAAATAGTTTGATTAATTAAAATTTG
TGCTAAATTTGCAAAAATAATAAACATATCTTCCTATACTAAAAAACAATATGCCTATAT
TCAGTATAATAACGTTCAGTTGTAAATAATACCCTATTTTAGTGGAGTTTTAAAATGATA
ATCAGTATTCAGCAACGTGCAGAACTTCAACGCCGTATTTGGCAGATCGCTAATGAAGTA
AGAGGTTCTGTAGATGGTTGGGATTTTAAACAATATGTATTAGGCACACTTTTCTATCGT
TTTATCAGTGAAAACTTTAAGGCTTATATTGAACAAGGCGATGAAAGTGTTAATTACGCT
CAGTTTTCAGATGACGATCCTATTTTAGAACAAATCAAAGACGATACGATCAAAAGTAAA
GGTTACTTTATTTATCCCAGCCAACTGTTTGAGAATGTTGTTAAAAATGCACACACCAAT
CCTGCATTGAATATAGAATTGGCAGAGATTTTTGCAGATATTGAAAATTCAGCGAACGGT
TATCCTTCTGAACAAGATATTAAAGGCTTATTTGCTGATTTTGACACACGAAGTAACCGT
CTTGGTAATACCGTTGCCGATAAAAATAAACGTTTGACTGCTGTATTAAAAGGGGTGGAA
GAACTTGATTTTGGGAAATTTGAAGATAATCACATTGATCTTTTCGGCGATGCCTACGAA
TTTTTAATTTCAAATTATGCTGCTAATGCGGGAAAATCCGGAGGGGAGTTTTTTACGCCA
CAAAATGTTTCCAAACTTATTGCTCAGCTAGCATTGCATGGACAAAAGACCGTCAATAAA
ATTTATGACCCTGCAGCAGGCTCTGGCTCATTACTACTACAAGCAAAAAAGCAATTTGAT
GATCATGTCATTGAAGACGGCTTTTTCGGGCAAGAAATTAACCATACCACATACAACCTT
GCTCGTATGAACATGTTTTTACACAACATCAACTACGATAAATTTGATATTGCTCTCGGC
AATACACTGCTCGACCCACAATTTCAAAACGATAAACCATTTGATGCAATCGTATCCAAC
CCACCTTACTCTATTCGTTGGATTGGTGATGAAAATCCGACATTGATAAATGATGAACGT
TTTGCCCCAGCTGGGATTCTCGCACCGAAATCTAAAGCAGACTTTGCTTTTATTTTGCAT
GCGTTAAGCTACCTCTCTACTCGAGGACGTGCAGCGATTGTAACATTCCCTGGTATTTTC
TATCGTGGTGGAGCGGAACAAAAAATTCGTAAATACCTTGTCGATAATAACTATGTAGAA
ACCGTGATCGCCCTTGCTCCAAATTTATTTTACGGCACCTCAATTGCCGTGAATATTTTA
GTGCTTTCAAAACATAAACCGGATAACAAAACCCAATTTATTGATGCAAGCAGTCTATTT
AAGAAAGAAACGAATAATAACGTTTTAACGGATGAGCATATTGCTGAAATCATTAAATTA
TTTAGCGAAAAAACTGATGTACCTCATCTTGCTCAATCCGTTGAAAATCAGAAAATTGCT
GAAAACGAATATAATCTCGCCGTAAGTTCTTATGTTGAACAAAAAGATACACGAGAAGTT
ATCGACATCACAGCACTAAATGCTGAAATTCGCAAAACAGTTGCCAATATTGACCGCTTG
CGTACAGAAATTGATGCTATCATTGCAGAAATTGAACAATAAAGCCTATTCTAAAAAGTA
GAGGTCTGCTTGTTGACGATGAAAAAAGCCCCCAACCTTGTGGCTCCAACCTCATGGGTT
GGCAAAGTAGGGGGAGTTATTAAGGCGAATTGTACAACTCGGGATCCAAAGGTCAAGGGA
TATTACTAAAGTAATATGACAAGCGGTTAGATTTTAGTAAAAATTTGCAAAATATAGAAA
AGTAAGAGATGAGCTTTAGCTCTCGTAAAATAAAAGATTAAATGATGGGCTAAAGCCTAT
TTTATGAGGTTTAACATGATAGAAAGTCGTTTTATTGAAAAGTTATTAAAAAATAGAGAA
ATCGAATTCAAATCTTTAGGTGATGTTACTGAAATGAAGCGAGGAAAAACAATCACTGCT
AAAGACGCATCAGGTGGAGATATTCCTGTAATCAGTGGAGGACAAAAACCCGCATATTAC
CATAATGAATATAATAGAAATGGAAAAACAATTACTGTTGCCGGAAGTGGTGCATACGCC
GGATTTATAATGTACTGGGAAGAACCTATATTTGTAAGTGATGCATTCTCTATTAAATCA
GATGAAACCCTTCTAGACTTGAAATATGTATATCATTTCCTATTACAACATCAACAAAAA
ATTTATGGAATGAAAAAGGGCTCAGGTGTGCCGCATGTCTATCCTAAAGATTTATCCACC
CTAGTTATTCCCATACCCCCTCTTGATGTACAACAAGAGATAGTACGGATTCTGGACGCA
TTTACCTCGCTTACAGCCGAGCTTACAGCCGAGCTTACTTCAAGACAAAAACAATATCAA
TATTTTAGAGATAAATTATTGAATTTTGATGATATTTCTGATAGGGGGGGGTACGAGACT
AACCCTATTACCAAAGCCTTATGGCACAATAAGAAAGTGGTGTTTAAGGCTTTGGGAAAT
ATATCTGAAAATTTGGATTTTATGAGAAAACCAATAACCAGTGGGCTACGAGAAAAAGGA
AATATACCTTACTATGGAGCTTCAGGAATTGTAGACTATGTTAAAGACTATATATTTGAA
GGTGATTATTTGCTAGTATCTGAAGACGGTGCAAATTTATTAGCAAGAAATACGCCTATT
GCCTTCAGTATTAGTGGTAAAAACTGGGTTAATAACCACGCTCATGTTTTAAAATTTAAT
ACTTATACTGAACGTAGATTTGTTGAATTTTATTTAAATAATATTGATTTAACACCTTAT
ATTTCTGGAGCAGCTCAACCAAAATTAAATAAAAACAATTTAAGTAATATAAAAATCCCA
GCCCCTCCATTTGAGGAACAACAACGTATCGTAACAATTTTAGATAAATTTGAAACTTTA
ACCAATTCTGTCACGGAAGGTTTACCAAAAGAGATTGAATTAAGACAAAAACAGTATGAA
TATTACAGAGAGAAATTATTAAGTTTTTCTCAATAGATAATAGCATGTAGAATGGGACTC
AGCCCATCAAAATATATATGAGGATTTGGATGATGAGCTAAAACCCATCCTACATATATT
ACAGGAATAAAATTATGACTATTGAAACAACGCCTATCACTGAAACCAATCATTTTATCA
TTCTTGATAAATATACCAAGATAGAACAACCTAATTTAGGCTACCAAACAGAAGCTGATT
TAGAGCGGGAGTTTATTGCTGATTTACAAACCTTCAATTATGAATATCGCACAGATATTA
CCACGCCTGAAAGATTATTAGGCAATGCTCGTGAGCAATTACAACAATTAAATAATGTCG
TTTTTTTAGATAGTGAATGGCAACGTTTTTTAACGGAATATTTAGATAAACCGGCTGAAA
ATATTATTGATAAAACGCGTAAAATTCATAATGACTATATTTATGATTTTGTTTTTGACA
ACGGCCGTATTCAAAATATCTATTTAATTGACAAAACAAATATTGCCCGCAATCGTTTAC
AAGTGATTAACCAGTTTGAACAAGCTGGTTCACATAGTAATCGATATGACGTTACTATTT
TAGTGAATGGATTGCCATTAGTGCAAGTTGAACTCAAAAAACGAGGAGTGGCAATTCGGG
AAGCCTTTAACCAAGTTCATCGTTATAGTAAAGAAAGTTTTAATAAAGAAAATTCGTTAT
TCAAATATCTACAAATTTTTGTTATTTCTAACGGTACAGATACTCGCTATTTTGCCAATA
CGACCAAACGAGATAAAAATAGTTTTGACTTTACGATGAATTGGGCAAAATCTGATAATA
CTTTAATCAAAGACTTAAAAGATTTTACCGCAACATTCTTTCAAAAAAACACCCTACTTA
ATGTATTAACCAAATATTCTGTGTTTGATACCAGTAATAATTTATTAATTATGCGTCCGT
ATCAAATTGCAGCAACAGAACGTATTTTATGGAAAATAAATAACACCTATTTAACGAAAA
ATTGGAACAATACCGAAAGTGGCGGATTTATTTGGCATACCACGGGTTCTGGTAAAACAT
TAACCAGTTTCAAAGCAGCACGTCTTGCCACTGAATTAGACTTTATTGATAAAGTCTTTT
TTGTCGTGGATAGAAAAGACCTTGATTATCAAACTATGAAAGAGTATCAACGTTTTTCAC
CTGACAGTGTAAATGGCTCTGAAAGTACCGCAGGGTTAAAGCGGAATATTGAAAAAGACG
ATAATAAAATTATTGTCACAACTATCCAAAAATTAAACAACCTAATGAAATCGGAAGATA
ATCTGCCGATTTATCAACAACCAGTGGTGTTTATTTTTGATGAATGCCATCGCTCACAAT
TTGGCGAGGCACAAAAGAATTTGAAGAAAAAGTTTAAGAAATTCTGTCAATTTGGTTTTA
CGGGAACCCCTATATTTACAGAGAATGCGTTAGGTGCAGAAACAACTGCCAGTGTTTTTG
GTAGAGAATTACATTCTTATGTGATTACCGATGCAATTCGTGATGAAAAAGTGTTGAAAT
TCAAGGTGGATTACAACAATGTCCGTCCAAAATTCCGTGATATTGAAATGGAAAAAGATG
AGAAAAAACTCACTGCACTTGAAACCAAACAAGCTTTATTACACCCAGAACGAATTAAAG
AAATTACGCAGTATATTTTGAGCCATTTCAAACAGAAGACTCACCGCTTAAACGCAACGG
GAAAAGGTTTTAATGCGATGTTTGCCGTCAGTAGTGTAGATGCAGCTAAGTTGTATTATG
AGAGTTTTAAACAGCAACAACAAGCGGTCGAAAAACCACTGAAAATTGCAACAATCTTTT
CTTTTGCAGCTAATGAAACGCAAGATGCCATAGGGGATATTGAAGATGAAACCTTTGAAC
CTACTGCAATGAATACATCGGCAAAAGAGTTTTTAACTACGGCTATTCACGATTACAATC
TGCTATTTAAAACGACCTATAGCATAGAAGGTAAAGAATTTCAGAATTATTACCGTGATT
TAGCGAAACGGGTAAAAAATCAAGATATTGATTTATTAATTGTGGTTGGTATGTTTTTAA
CGGGATTTGACGCTCCGACACTAAATACGTTATTTGTCGATAAAAACTTACGTTATCATG
GTTTATTGCAAGCTTACTCACGCACTAATCGTATTTTTGATGCGACCAAAACATTCGGAA
ATATTGTCACCTTCCGTGATTTAGAACAAGCAACGATTGATACGATTACGTTATTTGGAG
ATAGCAATACTCGTAATGTAGTTTTGGAGAAAAGCTATCAAGAATATATGAATGGCTATG
TCGATCAAGCTACCGGCGAAGCTAAACGGGGTTATTGGTCAGTCGTCAAAGAGTTGCAAA
CTCGCTTCTCAGATCCAGCAAAAATCGAGACGGAACAAGATAAGAAAGAGTTTGTGAAAC
TTTTTGGCGAGTATCTTCGCCTTGAAAATATTTTACAAAATTACGATGAATTTCACGTAT
TAACTCAAGGTGAAAAAACGAATATTGTTGATGGAGTAGAAGAACCTAGTGGAGCCTATA
ATGTTGGTACAACTGTCCTGACAGAAAGAGTTATTCAAGATTATCGTTCGACTTATAATG
ATATTCGAGATTGGTTACGTCAGCAGAAAACAGGCAATGATAAAGACAAGACAACGATTG
ATTGGGATGATGTAGTATTTGAAATTGATCTATTGAAATCACAAGAAATCAACCTTGATT
ATATTTTAGAACTGATTTTCGAACATCATAAAAAAACAAAAGATAAGCCAACATTAATTA
ACGAAATTCGCCGAATTATTCGCTCTAGTGTAGGTAATCGAGCAAAAGAAAGTTTGATCG
TTGATTTTATTAATCAAACAAACCTTGACAATATTCCAGATAAAGCCAGCGTAATTGAAG
CCTTTTTCCAATTCGCTCAAAAGGAGCAACAGCGAGAAGCTCAAGAATTAATTCAAACAG
AACAATTAAATGAAGAAGCTGCTAAGCGCTATATTAACACGTCATTAAAGCGAGAATATG
CGAGTGAGAATGGAACTGATTTAAATGCTATTCTACCTAAAATGAGTCCTCTTAATCCCA
AATATCTCACATTAAAACAGACGGTGTTTCAAAAAATTTCTACATTTATTGAGAAATTTA
AAGGAATTGGAGGAAATATTTAATATTAAGGTGGGGTATCCCACCCTCATTATTTGGGGC
ATAGTAGACAAAATGGTTGCTAATGAATATTTTTAATTATTCTTAGAAACTCTTTTTATT
AAAAAATCCTTTATAAACATAATTTTATGCTTCTTCGTTAAGCCTGCATGATGTGATAAT
TTCTTCTTAAGTTGGCATAGTCTGTAAAAAAACCAACACTTTTGTCTACTATGCCCATTA
TTTTCTTCTTGCAATTACCCCCAATAACAATACCGCACTGCAAAACGCATACAGCAAGTG
ATTACCATATTGAGCAAACAGCGTTTGCCCTTTCATTGCAGGCACGCTGGCAGTTAAGGC
GGTGGCTTCAAATTGTGGAGCTTGGGCGGTGACTTTGCCGTAGGCATCGACAAAGGCGGT
AATGCCTGTGTTTGTCGCACGAATTAGCGGTTTGCCTAGCTCTAAAGCTCGCATTCTTGC
CATTTGAAAATGTTGCCAAGGACCTATACTCGTGCCAAACCACGCATCGTTGGAAATCGT
GAGAAGATAATCGGCTTGGTGAGCTTTTTGATTTTGCTGAACTTGATCGGTGAAGATAAT
TTCGTAGCAAATCGCTAAATTAAAGGCTCTGTTAGCCGCTTGTAGTGGCGACTGGATAAA
TGTCCCTTGCGATAAATTTACAGGTAAAACAAAGACTTCTCTCATCCAATCTAGCAAATT
GCCAAAGGGAACATATTCGCCAAAAGGCACCAAGTGATGTTTATTGTAACGAGGCGATTG
TTCCAGCGAATATGGCTGTTGCGGATTGCCTAGCACAGTGGCACTGTTAAATAACTCCGT
TGGAGTCTGATGTAGCGTGCCAATAATAATTTCACTGCCTGTTCTAGCCCCAACGGTTTG
TAACTGTTGTAGTAAAGGTTCAATTTGAGCTTCTACAGCAGGAATTGCCGACTCAGGCAA
AACGATTACCTGATATTTACCAAGTAACGGTAATATCAGTTGCTGATAGGTTCTTACGGT
GTAGTTAAAATGGGCTGGATCCCATTTCATTTTCTGCTCGATATTACCTTGTACCAGTGC
CATTGTTGTTGGCGGTTGTTGTTCATCGATTTCAACAAAACGAATAAATTGTGAACCAAA
GGCAAGAACTAACAGGCTGACAACAACGGCATAGGAAGCGGTCGGAACAGTCGCTTTTTT
TGCGAGATCACGGCAGATCGCTACCAGATAACCGCTGATTACCATAACAAAAAAGCTTAA
GCCTTCAACCCCTAAAATCGGTGCAACTCCTGAAAATGGGCTGTCGATTTGACTATAACC
AAATTGTAGCCATGGAAAGCCAGTAAAGACAACACCTCTCAGATATTCAGTTGCGGTGAA
TATGACTGCAAGTAGCCAAGGATTAGCCAGTTTAAACCGTTGTACCAGATAAGCGAATAA
GCCAAAATAGAGGGCTAGGTAGGCAGAGAGCAGTAATACGGCAATATAGCTGACAATTTC
AGGTACGCCACCAAACTGGATCATACTAACGTGAACCCAGTTCACCCCAATACAAAAATA
GCTGACAGCCCATAAGAATGTTCCCCATAGGGCGATTTTCTTATTGTTGTGTGTAGCAAG
CCAAATCAGACCGCTTGCAGATAAGAAGATGATAAACCAATAGTCGAAAGGAGAATAAGC
TAGGGTTCCTATTCCGCCTGAAACTAAGGCGACCGCACAAGCGGTTAAAAATGACGATTT
TTTTACAGCTTTCATTCGTCTTGTTTCTCTTGTTGCATTAATGCTAATTGTTCATCACTG
ACAGTCACTCGCAGTTGAATTAAACGACGGCTGTCAGCAGAGGTGACTTTAAACATCATT
CCGCCTAATTCGATTTCTTCGCCTCGTTTTGGTAAATACCCAAAGGCTTGCATTACTAAG
CCGCCGACGGTATCCACTTCTTCATCATCAAATTCAATTGCAAATTGCTGATTAAAACGT
TCAATATCTGTTAAGGCTGACACAGCGTAGGTGTGTTGAGAAAGCTGACGAATAGGTTCG
ATTTCTTCTTCATCAAATTCATCTTCAATATCCCCAACAATCTGCTCAAGAATATCTTCA
ATGGTCACTAAGCCTGAAACCGCTCCAAATTCATCAACTACAATAGCCATATGAAAACGT
TCGGAACGGAACTCTTTTAACATACGATCTACCCGCTTGCTTTCAGGGACAATCACGGCT
GGGCGTAGAATTTCTGCCATATTGAATGGTTCAGAATCGGAACGTAGGTATTTGAGCAGA
TCTTTTGCCAGCAAAATACCTTCAATGGTATCTTTACCGCCATACACCACAGGAAAGCGA
GAGTGTGCCGATTCAATAATCACATCAACACAAGCCTCTAATGGCTGTTCGGCATCAATA
AATACAATTTGCGGACGAGGGATCATAATATCACGCACACGCAGAGAGGAAATTTCCATT
ACCCCTTCAATCATCTCTTTAGTATCCGTATCAATTAGCTCATTCTCAGCAGAATCACGG
ATCACTTCGACCAAATCTTCACGATTTTTTGGCTCTTGTTGAAACAAACCGCCAAACAGC
GACTTTAAAAAGGACTTCTTGTCTTGCGTATTTACGCTATGTTGTTCATCACTCATTTTA
TTTTCTCGTTATAAGTTAAGCAGAGGAAAATTATCATAATTCCAATAAAAAATCGACAAC
GAATGGAATTTCTCTCTTTCTATTTACACAAATTTAGCATAGGATATAGCAGTTTTTTAC
CCTTATACCCTTTTAGGAGATTATGTTATGAAATTAGGTAAAATTGCCCTTGCAATGACA
GCTCTCATCGCTGGAACAACGGCATTTGCAGGTACAATCACAGGTTCTTCAAATGTAACT
TTTCTTGCTTTTGATGGACAAAAAGTAAGAAGAAATACTAATTTACAGGTAAATGATACC
AATCTACACCAAGTTGTAGTAGAAATATCCAGTATCTATCAGTCTGGTTCTGATAGTGCC
TTTTTTGAGTCTCAACCTATTATTCTCACTTTTGAAGGAAGTACTGAAGATATTAAAATC
CTTGCACCTAGTTTAAATAGTGAATTTGATATAGCACAATTTAAGAAATCACCCAGTTTC
AAAATTGAAACTGTTTCAGGAAAAAAGCTAACATATAAGCAAGATTTCCTAAAAGGAGAA
GGTTTTATGCCTAATTCAAATATTATCAATAACTTGGCAAACTACAATATTGGTGAAGGT
GTTGCTGCTGTACAAAAATTTGCATTATCAACTATGCCAATAACAATGGCAAATAATACC
AATAAAGTTAATAAGGGGAAAATTGTTGTGCAAGGAGAAAATGTCACAGAACAACAACTT
CAATACTGGTTCCAACAAGCAGACAAAGAAACACAAAAACGTTTCTTAGATTGGGCTAAA
AAACAGTAATCTACGAAGAAAACCGGCATAGTAGTCAAAATAGTTGCTGATTCGTCAAAA
ACTATGCCAAGTAGACAAATTTGTTGCTAATGTTTATTTTGGCATAGTAGACAAAAGTGT
TGGTAAAAAGTGGCTTAAAGCCTTATAGTACAAGGCTTTAAGCCCGCTTTTTGAAATATG
AACAAAAAACTGTCCTTTTTGCCTTAAGCACAATATCCAAAAGTATGGAAAGAAAAATAA
TATTCAGAGATACTTTTGTTCATCCTGCCATAAAGCTTTTTCTTTCACAAAGAAATTAAA
TTCAATAGATATTTGGACTGATTACACAATAGGAAAACAAACCTATAAACAATTAGCCGA
AAAATATCACTGTTCCATTAGAACTATTCAACGTTATATTGAAAAGTCCTCTAAAGCTGA
ATTTATTCCATTACAACAAACTTATATAAATATTATTGCAGATGTAACCTTCTTCGGTCG
TGAATTTGGTGTATTAGTTTTAATGGATACACGAGCTAAAAAAGTCGTTTATCACCGTGT
CATCAAAACAGAAAAAGACTTCTATTACAAACTCGCATTGAACATACTTCGTAAAAAAGG
CTAAAAGAAAGCCTCAAAAATGAATTTTATTTAAGATTACACCAATGGTATTTAAAACAT
AAAGAGTTTTTAAATGAACGGTCTGAATATCCCAATGAGAAAGGATATTTTCCTTATAAA
CACCATAATGTAAGAGGGGCTTATGCTAGTTTAAAATACTGTATGAAATATTTATTCACC
TTTGAAGAATATGCTCACTTAAATATAGAAAAAAACAACAAATTGGTTGGAAGGATTATT
TAAAGACCTGAGGCAGAAATTATCGGTTCATAAAGGATTAACGAGAAAATATAACATTAT
GTTTATAAAGGTTTTTTGAATAAAAAGAGTTGGTAATAATTAGGGGAAATAATTAAAACC
AACACTTTTGCCTATAATACTCTTAAAATTGTAAAATATGCTGCTTCGCCACCTCTCTTG
CCAATTTATCAATATGTAGAACATCGGCAATTTCTTTAACTTGAACAGGGGCAATATTTT
CGACAACTTGACGATTAACTTCGACAATATCTGTAAAACGGATTTGATCGTTTAAAAATG
CCTCTACTGCAATTTCATTTGCTGCATTCATTGCCGTTGTAGCATATTGTCCCTCGGCAA
AAGCCTCTATCGCCAATTTTAAGTTAGGGTAACGAGCAAAATCAGGTTCAATAAAGGTGA
GTTCTTTTAATTTAAAGAAATCTAATGGAGCAACGCCAGCGTAGATACGGTTTGGATATG
CCATTGTGTGAGCAATCGGGGTTCGCATATCAGGATTGCCCATTTGTGCAATGACGCTAC
CGTCAATGTAACGTACCATTGAGTGAATGATAGATTGTGGGTGAATGATGATCTCCATTT
CGTCGGCAGAGGCATTAAAGAGCCAACGAGCTTCAATGTATTCCAATCCTTTATTCATCA
TTGTAGCTGAGTCCACAGAAATCTTTTTGCCCATAGACCAATTAGGGTGTGCAACAGCTT
GAGCTGGGGTGATTTGACCAAATTCATTCAATGGTTTTGTACGAAAAGGCCCGCCTGACC
CCGTGAGAATAATTTTACTTACCCCTAGTTCTGCAAGCGGGCAGAAACCTACTTTTTCTT
GTGCTTCTGGCGGCAATGATTGAAAAATGGCGTTATGTTCACTATCGACAGGGAGCAATT
TAGCACCTGACTTGCGAGCTTCATCAATAAAAATTTGTCCGCAAGTGACCAATGATTCTT
TATTTGCCAGCAAGACTTTTTTGCCTACTTGCACCGCTGAGAGCGTCGGTAATAAGCCTG
CCGCGCCCACAATTGCCGCCATCACCATATCCACCTCAGGGTGTGAAGCCAGTTCGCAAA
TCGCTTTTTGCCCTGCGAGAACTTCGATTTTCAATCCTAAAGCGGTGAGATTTTCTTTTA
ATTTTGCAGCTGCCTGTTCATCATCTAATGCCACAAAACGCGGTTGATATTGTTGGCATT
GTTCGGTAATTAATTCGACATTTTTTCCGCCAACTAAAGCGAAAACTTGATACTGCTCAG
GGTTATTATCGACCACAGAAAGGGTGCTTTTTCCGATAGAGCCTGTTGAACCTAAAATGA
CTAATTTTTGCATAAATATCCTACATTATTTTATATTTTATTCAGTTTTTGATCTCTATT
ATATCAAAGTAGAGACGCCACGCTTGGCGTCCCTACTTTTAAGTTATTATGCTAGTTTGA
CAACCTTTTCGCATCAATCACATCATCAATTTGTAGAATACGTTTTAGTAACTTATCCAA
CAATTCCACATTATTTAGCTCAATTTGAACGTCCATTGTTGCAATTAAACGTTTTGGTTC
GGTGCGACTTGATACGCCTAACACATTTACTTTTTCATTTGCCATAATACCGCTAACATC
ACGCAATAAGCCATTGCGATCATTTGCAATCACCCGAATGGTCAAACTAAATTTGCCTGA
AGCATAGCTCTCACCCCATTCTGCTTCCACCACTCGTTCAGGGCTACTACTGCGTAAATC
AAAGAGCTGTTCGCAATCAGAACGGTGTATAGAAATACCTCGCCCCTGTGTGATATAACC
AACGATCTCGTCACCTGGAATAGGCTGACAACAACGGGCAATGTGGTGCATTAGATTTCC
AACTCCCTCAACTACAACAAAACCACTACGGTTTTTCTGTTGCTGTTGAGATTTATTTGC
CACCTGTTTTAAGATCGCTTCATCGGCTTGCTCGGCAGTGGTTTTGATGAGCTTACTCTG
CAAATAGTGCATTAATTGATGTAAGCGTATATCACCGCCACCAATGCCTGCATAAAGATC
ATCAATTTGTTTTAAGTTGTAGCGAGGTAGGGCTAAATCCTCAATCTGTTTTTGGCTAAA
GTTGAATTTAGCCATCTCCGCTTCTAACATCTCTTTACCAAGCGGAATATTTTTATCACG
ATCTAGCTTTTTAAACCAAGCAACAATTTTAGATCTAGCTCTTGCTGTATTCACAAAGCC
TTGACTTGGAATTAACCAATCTCGGCTTGGGTTTGGGTTTTTCTGCGTAATAATCTCAAC
TTGATCACCCATTTGTAAAATATAGGTGAACGGCACAATTCGTCCTGCAATTTTAGCTCC
GATACAACGGTGACCAATTTCGCTGTGGATTGAATAAGCAAAATCAAGAGGGGTGGCATT
TTTCGGTAAATCAACCACTTCCCCTTTCGGAGTAAAGACATAAACACGATCATCAAAGAC
TTGAGAACGCATTTCAGCCACCACATCGCCCGAATCGGCAATATCTTTCTGCCAATCCAG
CAACTTGCGTAGCCAAACGATTTTTTCTTCATAGCCTGAACGCCCAGCCGTTGCACCTTC
TTTATATTTCCAGTGTGCCGCAACGCCCAATTCTGCATCATCGTGCATTTTTTGCGTACG
AATTTGCACTTCAATGGTTTTATTACCTTCGCCCAAAACAACCGTATGGATAGACTGATA
GCCATTAGGTTTAGGGTTAGCAATATAATCATCAAAATGTTCAGGCAAATGTTTATAATG
TGTATGTACAATGCCAAGAGCGGTATAACAATCTTGCAAATTCGGCACAATCACCCGAAC
CGCACGCACATCAAACAACTGCTCAAAACGCAGATGTTTTTTCTGCATTTTTTTCCAGAT
ACTATAAATATGTTTAGGGCGACCATAAATTTGCACACTCTCTAACTCATCTTGCAGACA
GGCGGTCAGATCCTCAACAAAATTTGCAATATATTGTTCCCGATCTAAACGGCGTTCACC
TAAATCATATTTCGCAATTTGACGATATTCCTGAGGGTGTAAGGCTCTGAAGCAGTAATC
TTCCAACTCCCATTTTAACTGCCCAATTCCTAGACGATTAGCGAGCGGTGCATAAATATG
CGAACACTCTTTTGCGGCTAATACCAGATCTTCTTCGCTTAAGCGTTCGGTATCACGCAA
ATAGACAATTCGCTCTGCAAGTTTAATCACAACACAACGGAAATCGTCCACCATTGCTAA
AAGCATACGACGAATATTATCAATTTGAAGATCGGAAGCGTGACTGGCATTAAGTTGGCG
AACGTTATCCATCTCCAACACACCTTTGACGAGATTTTTCACATCATTATCAAAATGCTC
TTTAATCTGCACTAAATCAATGATGTTTTGCTTCACAAGAGGGAAAAGTAAGGCAGCGAC
AAGGCTATCATCGTCCATATTCAAACTATGCAAAATTTCGACCAATTCAACCCCAAACCA
CATCAAGTGATTTTGTTCAATATCGATTTTTTCCTGTGCATATCGCCACGCAATCAGTAA
TTGTTCAAAGGTAATAGGAGAGATCTGTAGCCCAGCACTCCAACTAGCCAACTCAAAATT
GTTCGGATCGAGCCGGTGTGAATGGCGAATCGCAACCATAAGTCCTCCATAACGCTTAAC
TGAAAGGGTTCTTGACAGAATTTGACAATGTAAAACTGCTTTGAAGTATTATAACTGAAA
TCACTCCAAAATCGTGGGGATTTTTTAGATTTACAAAATTTTAAAAAAATCTTACCACTT
TATACGTCATAAAATGTTATTCACTTGTTATAAATCAAACCTATTAAGACAATTATTTGC
ACCAACCGCATGGATTGATTAAAATGCTCCGTCTTTGCGGGTGGTTTCCACCTTTTTTTA
TTCTGTGGGTAACAATGACAATTTTAGCATTAGGTATCAATCATAAAACGGCATCAGTGA
GCTTGCGAGAAAAAGTAGCGTTTGTAGAAGACAAACGTCAGCGTGCATTTGAGCAAATTC
GTGATCAAAGCCTAGCAGAAAGTGTTGTAATTTTATCTACTTGTAATCGTACTGAGCTTT
ATTTCCATCAGCCTGAAGTTCCCCCTCAAGAAGAACACCCTGATAATATTGCTTGGCGTG
AACAGTGTTTTAATTGGTTTGCTGAAATTCATCAATTAGATAAAGAGGAATTAAGCGAGG
CCTATTATTTCAAGCAAAACCTTGAAGCTGCTCGTCATTTAATGAGTGTCGCTTGTGGTT
TAGACTCGTTAATTTTAGGAGAACCACAAATTCTAGGGCAAGTGAAACAGGCATACCAAG
AGAGTGAAGAATTTTATCATTCTCAAGGAAGTGGCGTTTCCACCAATCTTTCTCGGCTAT
TTCAGAAAACCTTTGCTACAGCAAAGCGAGTCCGCTCTGAAACTGAAATCGGTAGTAGTG
CGGTATCCGTTGCGTATGCTGCTTGTGGCTTAGCTCGCCAAATTTTTGATGATTTTAAAA
AACTCCGTTTTTTATTAGTTGGTGCTGGTGAAACTATAGAACTAGTGGCTCGCCATTTAA
TTAATCACGGGGCAAAAAATATTATGATTGCTAACCGAACTCATATTCGAGCAGAAATGT
TAGCGGTGAAACTAGATATTCCAATGCAAATTCTTTCGTTAAGTGCATTGCAAATCGGTT
TAAATCAAGCAGATGTAGTGATTTGTTCAACAGGTAGTCCAGATATTTTGATTACTAAAG
AAATGGTTGAACAAGCACAGAAACAACGCCGTTTTGACCCAATGTTATTGATTGATATTG
CTGTTCCTCGTGATATTGATGAAAAAGCGGGAGAACTAGATAGTATTTATGCTTATAGTG
TAGATGATTTACAAAATATCATTCAGCAGAATATAGCTCAACGTCAACAGGCAGCAGAGC
AAGCGAAAGAAATTGTTATTGAGGAGGCAAAAGATTTCTTTGTTTGGTTGAAACAGCAAC
AATCAACCAATTTAATTAAACATTATCGCCAAAATGCTGAAGAGATTCGTTTAGATTTAC
TTGAAAAAGCGTTGAGTGCCTTGCAACAAGGGCAGGATTGCGAAAAAGTACTAAATGAAT
TGAGTTATAAACTGACAAATCAGTTATTACACATTCCAACACAAGCCTTGCAAGCAATGG
CAAAAAATAGCAATGTTAAAGGTCTGCAAAGTTTTTCTAAAGCATTGAAATTAGAAGAAT
AACTCTTTGTTAGGGTACTATTTTGCCCTAACTCTCTTCATCACCCACTCTTTATTATTT
TCTCCGTTTTCTTTTAAAGTACGATATAATGTACGTATTTTGCGTAAGATGTTCGTAAAC
CGATTTTAAATGAGGTTGTAATATGACTCCTGTTGTTGCCCTTGTGGGCAGACCTAACGT
AGGAAAATCTACGTTATTTAACCGCTTAACTCGCACCCGTGATGCGTTAGTGGCAGATTT
CCCTGGCTTAACCCGTGACCGTAAATATGGTCACGCAAATATAGCTGGACACTATTTTAT
TGTGATTGACACGGGCGGTATTGATGGCACTGAAGAAGGTGTTGAAGAGAAAATGGCAGA
ACAGTCGCTGTTAGCGATTGAAGAAGCAGACGTAGTGTTATTTTTAGTTGATGCTCGTGC
TGGGTTATTGCCTGCGGACGTAGGTATTGCACAATATTTGCGTCAGCGTGATAAAACAAC
CGTGGTGGTTGCAAATAAAACGGACGGTATTGATGCAGACTCTCATATTGCGGAATTTTA
TCAGTTAGGTTTAGGTGAAGTAGAACCAATCGCTGCGGCACAAGGGCGTGGTGTGACACA
ACTTATCGAACAGGTTTTAACTCCCCTTGCGGAAAAATTAGACGCACAAGCGGTCGATTC
CGATGAAAATGTTGCAGATGATGAGCAAGATGAATGGGATAGCGATTTTGACTTTGATAA
CGAAGAAGATACGGCATTATTAGATGAAGCATTGGAAGAAGATCAAGAAGAAGCTGACGA
TAAAAACATTAAGATTGCTATTGTTGGTCGTCCAAATGTGGGTAAATCGACATTGACTAA
CCGTATTTTGGGTGAAGAACGTGTAGTGGTTTACGATATGCCAGGGACAACGCGTGATTC
GATCTATATTCCTATGAAACGTGATGGTCAGCAATACACTATCATTGATACTGCGGGGGT
GCGTAAGCGTGGTAAGGTGCATTTAGCGGTGGAGAAATTCTCAGTGATTAAAACCTTACA
GGCGATCCAAGATGCGAATGTGGTTTTACTGACAATTGATGCTCGTGATGGTGTGTCTGA
TCAAGATTTATCGCTATTGGGCTTTATTCTAAATGCTGGGAAGTCGTTGGTGATCGTTGT
CAATAAATGGGACGGTTTATCGCAGGATATTAAAGACAATGTGAAATCAGAGCTTGATCG
CCGTTTAGATTTTATTGATTTTTCACGAGTGCATTTTATTTCTGCTCTGCACGGTAGTGG
CGTGGGCAACTTATTTAGCTCAATCCAAGAAGCCTATCAATGTGCGACGAAGAAAATGAC
GACATCAATGCTAACTCGAATTTTGCAATTAGCAACGGATGATCATCAGCCACCGTTAGT
AAATGGCCGCCGTGTGAAATTAAAATATGCTCACCCAGGTGGTTATAATCCGCCGATCAT
TGTGATTCACGGTAATCAAATCGAGAAATTGCCTGACTCTTATAAGCGTTATTTGTCGAA
CTATTTCCGTAAGAGTTTGAAAATTATTGGTTCGCCGATCCGTGTGTTGTTCCAAGAAGG
AAACAACCCATTTGCAGGTAAGAAGAATAAATTGACCCCAAGCCAGTTGCGTAAACGTAA
ACGCTTGATGAAATTTATTAAGAAAAGTAAAAGATAAGAGATTGAAGCTATGATGATGCA
ATATTCCCCGCAATTTAACAATGCAAAAGTATTGGTGCTTGGCGATGTGATGTTAGATCG
CTATTGGTTTGGTGCCACTAACCGTATTTCGCCTGAAGCTCCCGTGCCTGTTGTCAAAGT
TCAAGAGAGAGAAGATAGGGCTGGCGGTGCGGCAAACGTGGCAATGAATATTGTAAGCCT
GAACGTACCTGTCACTTTACACGGTTTAGTGGGTAATGATGATGCAGGGCGAGCGTTGGA
TAAACTGTTAAGCGAACATAGTATTCAAAATCAATGTGTTGCGGTAGATTCTCACCCAAC
GATCACCAAATTACGCATTCTTTCTCGCCATCAGCAATTATTACGTTTAGATTTTGAAGA
AGGTTTTCATAATTTAGATTGCCAAGCGTTACTTGCAAAATTAGCAGCAGAAATTACCGC
TTACGGTGCGTTGATCCTGTCAGATTATGGCAAGGGTACGCTTGATGCCGTTCAACAAAT
GATTCAAATTGCACGTCAAGCAAATGTGCCTGTGTTAATTGATCCGAAAGGAACGGATTT
TGAGCGTTATCGTGGTGCAACACTGCTTACGCCAAATATGTCTGAATTTGAAGCGGTTGC
AGGGCATTGCAATGATGAAGGCGAAATCGTGGCTAAAGGCTTAAAAATGATAGCCGATTT
TGATTTGTCGGCATTGCTGATTACTCGTTCAGAAAAAGGGATGACCTTACTTCGTCCAAA
TCAAGATCCATTCCATTTACCGACGCAAGCGAAGGAAGTTTATGATGTCACAGGGGCTGG
CGATACGGTGATTAGTGTGTTAGCAACTGCGATTGCAGATGGTCGTCCTTTAGAAGAAGC
GTGCTATTTAGCGAATGCGGCGGCTGGAATTGTGGTGGGTAAATTAGGGACATCAACCGT
TAGCCCAAGTGAACTAGAGCAGGCAATTCATCAACGTGCTGAAACAGGTTTTGGGGTTGT
GTCTGAAGATGAATTGAAGGTGATTGTTAAACAATCAAAAACTCGTGGTGAAAAAATCGT
AATGACTAATGGTTGCTTTGATATTCTTCACCCAGGACACATTTCTTACCTTGAAAATGC
ACGTAAGTTAGGTGATCGTTTGATTGTTGCAGTAAATACGGATGAATCAGTGAAACGCTT
AAAAGGGGAAAGTCGTCCGATTAATGATTTAAATGCACGAATGGCGGTGTTAGCAGGGCT
TGCTTCAGTCGATTGGGTTGTGCCATTTGGTGAAGACACGCCACAACGTTTAATTGGGGA
AATTTTGCCTGATTTATTGGTAAAAGGCGGCGATTATAAGCCAGAAGAGATTGCAGGTAG
CCAAGAAGTTTGGGCAAATGGTGGCGAGGTTCGTGTACTCAACTTTGAAAACGGTTGTTC
GACCACAAATGTGATTAAGAAAATTCAATCTTTGTGAACCTTTTGCTAGAATAGCCTTCT
AAGTAGCAGGAATTTTTTATCTACAATATTCATAGGAAATTAAAATGAAGTTTACACAAG
TAAAATCATTATTTATCGCAGGTTTTGCTTTATTTGCATTTTCTTCAGCTAATGCGGAAG
AGAGAGTCGTTGCAACAGTAGATGGTTATCCCATTATGCAGAGTCAAGTAAAACAGGCTT
TGGGTAAAAAAGCGAATACGGAAGCTAATCGTAAAGCGGCTTTGGAGACTATTATTGATG
ATTTCGTTGTGCAACGTGCGATTAAAGAATCTGGTATAAAAGTAGACTATGCTTATGTTG
ATCAGATGATGGAAGATGTTGCTGCTCAAAATGGTATAACATATGGCCAACTACTTGATG
CTTTGGATTATCAGGGCATTAGTCTTAGTCAGTATCGTCAACAACTTGCTCATCAGCTTT
TAATGGAACAAGTTCGGCAACAAAGTATTGGAAATTCTATTCAAGTAGATCCGAAAGATG
TTCAATCTTTAGCGAAGGATATGCTAGATAAAGCAAAAATAAACGGTACACTTGAAACAG
TTTCCGCTACAGAATATCGTATTAGTCACATATTGATTAAAACGACGCCAATCTTAAATG
ATATGCAAGCTAAGGCAAAATTACTATCAATTACCGCTGACATTAAATCTGGTAAAATAA
CATTTGAAGAAGCAGCGAAAATTAACTCTGTAGATTATATATCTGGTATTGATGGGGGAG
ATCTCGGTTTTAATTTTCTAGATGCCTATGATTCAACTTTTGCTAACATTGCAAGTAAAA
GTAAAATTGATGTGATTTCATCTCCTTTTAAATCACAATTTGGTTGGCATATACTAAAAG
TTACTGATACTCGCAGAGGAGATCGTACGGAAGATGCTTATTTACAGAGAGCTTACGAGC
AGCTTATTGATAAACAAGTGCAAGTGGCATCAAAAGATTGGATAAAAGTATTGAGAAGTA
AATTAGATATAAAATATTTTTAATTTATCTAATAATTAAGGGAGCCTCGCATATGCGAGG
TTCTTTACTTTATTAAATTTATAAAAATCAGTGGGAACATAACCGCTTATTAAGGTATCC
AATGAGTTCAAATTCAAAAAAACATTTAGGGCATACCGCTCGTAAACGCTTTGGTCAAAA
CTTTTTACACGACCAAAACGTTATTCATAATATTGTTGCGGCAATTAATCCGCAGCAAAA
TCAATTTTTATTGGAAATTGGCCCAGGCTTGGGGGCATTAACTGAGCCAGTGGCAGATCT
AGTAGATCATCTTACTGTGGTCGAATTAGACCGTGATCTTGCAGAACGTTTACGCCATCA
CCCGTTTTTACATCAAAAATTAACTGTGATTGAACAAGATGCGTTGCGTTTTGATTTCCG
TGCCTATTTTGATAGCCTAGCCTTGAATGGCAAAGCTGTCAAAGTGTTTGGTAACTTGCC
TTACAACATTTCAACTCCGTTGATGTTCCATCTCTTTAAATTCCACGACTTAATTCAAGA
TATGCACTTTATGTTGCAAAAAGAGGTGGTTAAGCGTTTATGTGCTGCACCAAATAGCAA
AGCCTACGGGCGTTTAACCATTATGGCGCAATATTATTGTCAAGTAATGCCCGTGTTGGA
AGTGCCACCAACGGCATTCAAACCTGCTCCGAAAGTGGATTCTGCAGTAGTGCGGTTAGT
ACCATATAAAACACTGCCGTACCCAGTGAAAGATATTTACTGGCTAAATCGTGTGACCAC
ACAAGCCTTTAATCAACGTCGTAAAACATTACGCAACGCACTTGCTACGCTGTTTAGTGT
AGAGCAGTTAGAGGCATTAGGGGTAGATTTGAATGCACGAGCGGAAAACTTATCGCTTGC
GGATTATGCCCGTTTAGCAAATTGGTTATGTGATAATCCACCAGAAATAGAAAAAAAAGA
ACTAGTCTTGTTTGATGAATAATAAAAGTTAGTCCCTTCTATTGTCGGAAGTTAAGTCAA
TATTCAGGTGCTAGTATATTGATCATAGACAAAAGTGTTGGTTTTAATTATTTTCCCTAA
TTATTACCAACTCTTTTTATTTAAAAAATCCTTTATAAACATAATCTTATGCTTTTTCGT
TAATCCATTATGAACTGATAATTTCTGTTTCAGTTCTTTAAATAATCCATCTAACCTATT
TGTTATCTTTTCTATATTTAATTCAGGATGTTTTTCATAGATAAAATATCGCCCCATCTA
ATGTTTTAGACTGGCATCCCCCTACATTGCGATGTTTATAAGGAAAATAACCTTGATATC
TTTGAATAGTTCTGACTGAACAACGAGATTTAACAGCAAGCTGTTGATAGGTTTGTATTC
CAGATGTGTAATAAGTCCAAATTTTAATTGGATCTAATTTATTTTTTTAAGATAAAAATT
TTATAACATTTATTACCAAATAACATTGGATATTATTTTGTATACTATGTTTCCTTAATT
TTCAAACTTTGACAAAATGGGAGATTTTTTGCTCATGTTTTAAAATAGGGGCTAAAGCCT
TGTAATATAAGGCTTAGGTCACTTTTTAGCAATTATGTTGTTTTATATGAAAAATTATTC
TTCAAATGGTGCATTAAATCTTTCAATTCTAGCACCTAATTTTTGTAGTTTATCTTCAAT
ATGTTCATATCCACGGTCGATATGGTAAATACGATCAACAATAGTTTGACCGTTTGCAAT
ACAACCTGCCAGAACCAAACTGATAGAAGCTCGTAGGTCTGTTGCCATTACTTCTGTGCC
TGAAAGGTTTTCGACACCGTGACAGATCGCTGTGTTACCTTCAATTTCTGCTTTTGCTCC
CATACGGATTAGCTCTGGAATGTGCATAAAGCGGTTTTCAAAGATCGTTTCGGTAATTTT
GCTGGTGCCATTTGCAACGACATTTAATAGTGTAAACTGGGCCTGCATATCCGTTGGGAA
GCCTGGGTGAGGCATTGTGCGGATATTGACTGCTTTTGGTCGCATACCTAGCGAGTCGAG
GGTAATGCTGTTTTCGGTCACGTCCACTTGCATTCCTGCTTCACGCAATTTTTCAATTAC
GGCATCTAATGTATCCGCTTTCGTGCCTCGACAAGTAATTCGTCCGCCTGAGATTGCGGC
TGCAACGAGGAATGTGCCTGTTTCGATACGATCTGGGACAATGTGGTGTTCACAGCCACC
TAAACGCTCTACCCCCTCAATTGTGATTGTGTCTGTGCCTGCCCCTGTAATTTTTGCTCC
CATTTTGTTGAGGAAAATGGCGGTATCAACAATTTCAGGTTCACGAGCGGCATTTTCAAT
AGTGGTTGTGCCTTTTGCAAGGGTTGCCGCCATCATCACAGATAATGTTGCACCAACGCT
AACTTTATCCATCAGAATACGAGCCCCTGTTAAGCGACCGTTCACTTCTGCTTTAACGTA
ACCTTCATCAAGGGTGATAGTCGCACCCATTTTTTCTAAGCCTGCAATGTGCATATCGAC
AGGTCTAGCCCCGATGGTACAGCCACCTGGTAATGAAACTTGACCTTGATGGAAACGAGC
CACAAGAGGGGCTAATGCCCAAATTGAAGCTCGCATTGTTTTGACAAGTTCATAAGGTGC
AACATAATGGTCGATTTTGCTGGCATCAATATGTACTGCGTTATTTTCTGCACGTTCAAC
GACAACACCTAGTTTGCGTAGAATCTTGACGGTGGTTTCGACATCTTTTAAGTTAGGGAC
GTTCGTTAAAATAACGGGTTCTTCCGCTAAAATAGCCGCAAATAAAATCGGTAATGCTGC
ATTTTTGGCACCTGAAATATCAACAGTTCCGCTTAAAGTGAAAGGACCGTGAACACGAAA
TTTTTCCATTTTAATTCCTTTAGATGATGTGATTAGCTTGGCATATTGAGCAAACGCTCT
CTTTTCCATTGTTCTTTAGTGAATGTTTTGATTGTTAATGCGTGGATTGCATTGGTTGCA
AAAAATTCAGTTAAAGGACCATAGATCATCTGTTGTTGTTTTACTTTAGACATTGTGGCA
AAGCTGTCGCTTACTGCGATAACACCATAATGGGAATTTTCACCTTGTACATAAACTTCA
TCAAGTTCTAAGGCGTTTTTTAGGATTTCTTCAATTTGTTTGGGTTCCATTGTTATTTCT
TCTCACAAAATAGAAATTTTTTAAACCAGCCTGCTAAATCAAATAGCTCTGCAAGGCTGT
GTACCGCTTGCGGAACATTAAATAAACAGTTTTTATTTTTTTGTTGATAGAGGTGAAGTA
GTTCAGCCAGTAAGGTAAAGCCTGAGGAATCAATGCTAGTGAGACCTTTTAAATCCCAAT
AAATGTGCTGCGAGCTTTTGGGAGATAAAAAAGAAGCACGTTGCTTCCAAAGTGGAAGCA
ACGTGTCACGGGTAAGCTCGCCAGATAGTTGAACCATCAGACTTTCATTGTTTTGCTGAA
TATGCCATTGTAATGGATTTTTTGTTTGCATACCCGAATTATTTTAATGTGATAGGTTGT
TTTGCAGATTGTGCAACCTGAGCTGTTAAAGCGTCAATTCCTTGTTGGCGTAAAATACCG
CTCCATTCGTTTTGTTTGGTTGCGACCATACTCACACCTTCGGCTGCCATATCGTAGGCT
TGCCATTCACCTGTTTTGCTATTTTTACGCCATTTGAAATCTAATTTGATTGGCTTGGCG
TTGCCTGATTGTAGAACATTGACGCGAATACTGACGATAGATTTGTTGTCTAGCGGTTTT
TCACTTTCAATTTGAACTTGTTGATCGCTGTATTGTGTTAATACTTGCGCGTAAGATTGC
TCAATAAATTGACCAAATGCAGTGAAAAAAGCTTCACGCTGAACATCAGTCGCTGACGCT
AAATTTTTACCTAAGACTAATTGACCGGCATATTTAACGTGAATATGTGGCATAAGATCA
TTACGAACGATAGTGCGTAAATAGTTTGGATCTTTCTTAATTTTGCTTTGATTTGCTTTG
ATATCACCAAAAAGTTTATCTGCCGTTTGTTGCATTAGGACATAAGGGCTAGTAGAAGCC
AAAGCCGAGTTTGAAACGAATGCAGAAATTGCAACAAAGCCTGCAATAAAAAGGTTTTTA
AGGGTTTTGATCATCATAAAACTCCACAATGTGATTTTAAAAGTGAGCAATTATTCCGCT
TTAGGTTCAGCGGTGTCTTCTGTTTTGTCAGATTTCTTATCACCATATAAGAACTGACCG
ATTAAATCTTCCAGTACCATTGCTGAGTTGGTATCAGCAAAGCTATCCCCCTCTTTGAGC
ATTGCTGTTTCGCCTTCAAGGACAAAGCCCACATTCAGTGCAATGTACTGCTCGCCCAGT
AAGCCTGCTGTTTTAATAGAAAGAGAACTTGTATCAGGAATTTGATTAAATTCTTCATTA
ATAGCAAGGGTGACTTTCGGGGTATAGGTTTTAGGATCGAGTTGAATATCAGATACTCGT
CCAATTACTACACCGCCAACTTTAATTGGCGCACGGACTTTTAGTCCGCCAATGTTATCA
AAAGTTGCATAGAGTGAGTAGCTTTTTTCCGAAGAGAAGCCTTGTACGTTAGCAACTCGT
AAGCCCAAAAAGACTAAAGCTCCTAATCCAAGAAGTACAAATAAGCCTACCCAAAATTCA
TATTTAATTGATTGACGCATAATTTTTCCTATTCAAATACACTAACAAGCGGTGTATTTT
GTCTGCTATTTTACAATAATACCTTTGCTTGTTTAACCGCCGAACATTATTGCCGTTAAA
ATAAAATCAAGCCCTAAAATAACCAGTGAAGCGTGAACGACGGTTCTTGTTGTTGCTTGG
CTAATCCCCTCTGAGGTTGGTAGGGCATCATAGCCATTAAATAGAGCTATCCAGACCACT
GCAAAGGCAAAGACGATACTTTTAATGAAGCCATTAAGCAGATCGCTCATTGTTACGGTA
CTTTGCATTACTGACCAAAAGCTACCTGCATCGACCCCTTTCCAATCTACGCCAACAAGT
GAGCCACCCCAAATACCGATAGCAGTAAAAATCACCACTAAAATCGGCATTGCAATAATG
CCCGCCCAAAAACGTGGTGCGATAACACGGCGTAGCGGATCGACTGCCATCATTTCTAAA
CTTGAGAGCTGTTCTGTTGCTTTCATCAAGCCAATTTCTGCAGTGAGGGCAGAGCCAGCT
CGCCCAGCAAAGAGCAATGCGGTGACGACAGGGCCGAGTTCACGCAAGAGCGAGAGAGAA
ACGAGCTGTCCTAAGCTGGTTTCTGCCGAGAAATCGACTAAGACGACATATCCTTGTAAA
CCTAGCACCATTCCGATAAATAAGCCTGATAGCATAATAATCAGTAAGGATTGTACGCCC
AAAACGTGTAACTGTTTGATAAATAAAGGGGTATGTTTACGAAATTCTGGCTTACCGACT
AAAGCCCCCCACAACATAAAGGTGGCTCGTCCCATTGCTCTAATCGCCTGAATAACGGAA
GCACCTATTGAGGATATAAACTCCATCATTGAAATAGCTCCTCCGTATAATTTTGAGCAG
GATAGTGGAACTGCACTGGTCCATCGGCTGTTCCTGATAAGAATTGAACCACTTGTGGAT
CTTGACTTGCTAATAAGCTTTCAGGTGTTCCTTCGGCAATAATGCGTTTATTCGCAATAA
TATAGGCGTAATCGGCAATACTTAGCACTTCATTCACATCGTGTGAAACGACGATTGAGG
TTAGATTGAGTGCTTGATTGAGCTTTTTGATTAATTCAACGATAACGCCCATACTGATCG
GATCTTGCCCTGTAAAAGGTTCATCATACATAATAAGATCGGGATCTAGGGCAATCGCTC
GTGCTAATGCCGCACGGCGAGCCATACCGCCAGATAATTCCGAAGGCATTAGCTGTGCCG
CCCCTCGTAGCCCTACGGCTTCAAGTTTCATTAAAACTAATTTACGGATTAATTCTTCGG
GCAAGTTGGTGTGTTCACGAATAGGGAAAGCAACGTTGTCAAAAGTTGAGAGATCGGTAA
ATAACGCACCAGATTGAAACAACATTCCCATTCTCTGACGAAGTTGATATAACGTTTTAT
TGTTTGCTTGGCAAACATCTTGTCCATCAAAGAGAATTTCGCCGCTTTCAGGTAAAATTT
GCCCACCGATAAGGCGTAGCAAGGTGGTCTTGCCGATCCCTGATGGCCCCATAATCGCTG
TGATTTTGCCTTTTTGGACTTGTAGATTTAGGTTGTCGTAAATAACTCGCTCACCTCGTT
TAAAGGTGAGTTTTTTTACTTCAACCAAATTTTTTATCTCACGCATTCGCTTTCTTCTGG
TTTAAAAATACAATTTCTTAAAAAATTAAAGGGAGTGTATTGACTGAAAAATGGCTTGTG
ATAATTAATGAATGAGCAATTAAAGTCAATGTTCTTTAAAGTAATTGACAAAATTCCGTT
TACAAAAAAGCATATCGGCTCCAAGAATACCAATATGCTTAATGTTTATTATCAATGCCC
TTATTGTATGTAGGTAAACACTTTAACGACTTTGACGACACCATCGACGTGACGAGCAAC
ATTGGCAGCGGCATCTGCTTGACTACTTGATAAATTACCCATTAAGAATACTTCACCATT
TTCAGTAATCACCTTGACATCTGTTGCTTTAACAGAGCCGTTCACAAAGAGTTTTGATTT
AATTTTTGTGGTAATCCAGCTATCTTTGCTAATTTGTGCAACCCCAATTTTAGGGCCGAT
ACGAACTTCGTTATAAACCGTAGATACGCCTTCTACCCCTGTAGCGATACTACTCGCCGA
GTCTTTGGAAAAATCATTAGGGACTTGACCTATCAGCAGGACTTTGCCGTTATAAGAAAC
GACATTGATACGAGCTTCGCTGTTAAGTTGTTGATCTTTATTCAGATTATAAGCCACTTT
TTCTTCCAGTGTTTCATCATCTAACTGACGACCTGCCGTTCTTGGATCCGTTGCAACCTT
CGTTGCGACCGCTGCTCCACCTACAACAGCAGTGGCTAAACAACCTTGTAATGATAGAAA
TGTTAAGCCAAATAGGCTTGCAAGGGTAATGCGTTTAACGAGTTTTAACATAGTCCTCTC
CTATTTCAATGTTAGTGTGATGTAGTTGGAAACAGCAGATTATCCACCAGCTCACAGATT
AAATTCACGCAAAATTGATGTCCTTCAATAATTCGCATTTCATTAATTGATGGCATCTCA
ATATCCAGATCGGTATTATCAAGCAGTCCTTTTGTATGATCATTTAGACTACTGGTAAAC
GCAAAAATTTCCAAATTTTCGTTATTTGCACAATGTATCGCATTTAAGACCGCTTGTTCG
TTGCCTAGTGGAGAAAATGCAATAAACAGATCTCCCTCTTTTGCAATCACTTGTAGCTGT
TTACGAAAGATTTCATTGAGATCTTGATCTTGGTTTAAACAGCCCACGAGCATTCCATCA
AATTGCAGTAAATGTGCCGATAAGCTAGGTCTTACAAGATCATATCGGTGTAACAAATTA
CTCACCAGCAATTGTGCATTGGCATAAGAGCGTCCATAGCCACAAACGATCACTTTATTG
CCTCGCAACAAACAAGCTACGATACGATTAGCCGCTTCGTTTAATACTTTTGGCAGTAAT
TCCGCTGCGGCAATCTGAATTTGAATACTTTCACTAAAGCGATCTTGAATTTTTTCTAAC
ATACTATCCTAAAAAATTTTTGATCCAAATAGGTGAACAATCACCTTCAAATGCCACAAC
ATCAAAACGACAATTTGCCGTATCTAAAGATTGATTTCGTTGTGCAAGCCATAAATTTGC
TGCTTTTTGCCATTTCTGCTGCTTGCGAAAATCAATACTTTCTACCGCAGAGCCAAAATA
GGCATTTTTGCGTTGGCGAACTTCGACAAAAATCAAGGTATCGCCCTCTTGCATAATTAA
ATCCAGTTCGCCACATTTGAACTGCTGATTTTGGGCAATAAACCGCAAGCCATTCTTTTC
TAAGAAAATTTTGGCTTGCTGTTCAAAATATGCACCTTGTGAACGCATATTAGTTTGCAT
CAACAATAGAACCGCCACGATATTGTAGCCAGTTCATTTCACGCTCAATATTACAATTTG
GGCCTGCACTCAGTACGCCCGTTAATCCGTGAACTTTGTAACCTGGAATTTGACGGAATT
CGTTGAATTTATTCGCAATAGACCAAGTGTCAGATCCCATTGCATATAAACGCATCATTG
AAAAATCGCTTTCTACAATTTGCTCTGCTTTTTTATATTCGCTAGATGAAGGATCAGATA
AAAGTGGAATTTCACTGAATTTCACTCCCTCCATCGTTAAACGGAAATCAGGCCCATTGT
TTGGCGAGTTACTACGTGAAGAAGTATAAATTGGGAACTGATTAGCAAGCGGTGAGTTAT
CTAAACTTTGTTTCAAATCAGATAATTGCTCTGCTGTTCCTAACGCATATAAACCACTTC
CCTGTCCAATTCCTGAACCTTGTAAAAGCGAGGTTACTTCAAAGGCTTGATTGTAGTAAC
GAATGTCTGTATCTCTATTGGTAAGCTGACGCCAACGTTGAGCAAAGGCTTCTGCAGAAC
GTGTGCCAAAATCGCCATTAGGTGCAACTACAACCGCATGCTGTAAGCCATCTTTCAGGA
AACGTTCAGCCGCAGAACGTGCTTCTGCTTCTGGCGATAACCCGTAGTAGCACACTTTGG
CGACAGCTCTTACATTTGGAGTAGAATTGAGTGCAAGAACATTGATATTGCTAATTTCAG
GACTGGTTAGCATTTCATCTACTCTTGGTTTTAACAATGGACCGATAATAGTTTGAGCCC
CTTGTTGCTTCGCCTGCATTAATAAATCATTAATAGGAGCACTATCAGTATCAAATACCT
GAACTTGCATGGTTGTTGTGCCCTTAGCATCGTCAAAACCACGCTTGATGATTTCCCCTA
AAATTTTTGCATCACCACTTAAAGGCAATAATAATGCCACGCCATTTAATTGGGTTTGTT
GGAAAGAAGATACATTTCGCAATTCAATTGGAAGCAACAATACGGCTGAGTGATTAGGGT
ATTGCTGTTTCCACATTTCGATCACTTGAGGCAATTGTGCTGGATTAGACATATTTTGAT
TATAAGCAACCACTAAGGCTAACCAACCAGCTAATCCGATTTCACCAGGACCTGCCACCG
CTTTTTCTAACATACCACGGTTAGCATTGCGTAACATCTCCCAAATTTTGTCATTATTCG
CTTGGCGACTTTGAGTATCCGTCATATAGCGATCCATCAATGCTCTTGCATTAACTGCCG
CAATGACATCATTTTGATTTTCAGCAATACGGGCTTGAGTTTGATACACACGCAGACGTT
GAGATTGGCTTAATAGTGTTTGTGGTAAAGCTCTCAATACACCTTGAGCCTCTGAATTGT
TCCCTTGTAATGCAGCTAATTGAGCAATTAAAAGACGATGTTCAAGTTTTTGCTCATCGT
TTAGTTTAGCTACCAAAATCTCTGAAAAGGTATTCTGAGCTTCAACAACCTTATTTTCTT
CAATTAACTTGCGAACAGCTAACAAACGATAACTTTGCTGTTCCTCAATATTGCGGCTCT
GTTCGGCTTTATTGATATAAAATTCAGAGTTACCATAAGCCTCGTTTTTTAATGTTTCAG
TCACTTTATTACCTGAACAGGCTGCCAACAACAAAGCAAGGGCAGTAGGAATAAAGATCG
TTTTCATTTTTTGGCGAAAGCCATAACTTTGTACTAAAATAGTTGGCATATTATTGCTCC
ATAAATTTGGCTATTATCTAGACTTAAGTTAGTCTGTGAATATTAGGCAGATCTTACTTA
TCAACTAAGCGAAAATCAAATGAAAAACGAATACTCACCTAAACAAATCGGTACATTATA
TATTGTTGCAACCCCAATCGGAAATTTAGAGGACATTACTCAGCGAGCCTTAAATACTTT
TGCTGCCGTCGATCTTATTGCAGCAGAAGATACCCGCCATAGCGGTATTCTGTTAAGCCA
TTATGGTATAAAAAAACCTTTCTTCGCACTGCACGACCATAACGAACAACAACGTGCCAC
CGTGCTTGTCGAAAAATTACAACAAGGGCAAAACATCGCCTTAATTTCTGATGCCGGCAC
GCCATTAATCAGCGATCCTGGTTTCCATCTCGTTCGCCATTGCCGTCAAGCTGGCATTAA
CATTGTACCAATCCCAGGGGCTTGTGCTGCAATTACCGCACTTTGCAGTTCGGGTATCGC
ATCTGACCGCTTTTGTTTTGAAGGGTTCCTACCAGCAAAAAGTAAAGCTCGTTGTGACAA
ATTTAACGAATTAGCCACAGAGCCTCGCACACTCATTTTCTATGAGTCCACCCATCGCAT
TTTAGACTGCTTAACGGATATGCAAAGCGTGTTTGGTGGAGAACGCTATGTTGTAATGGC
AAGAGAGCTAACCAAAACTTGGGAAACTATTCACGGTGACCCGCTTGCACAATTAATCGA
CTGGCTACAACAAGATAGCAATCGTATTAAAGGCGAAATCGTCTTAATCGTTGAAGGGAA
AACTGCAGATAAAAGCGAAGAATTTTCTCCGCAAGCACTTAAATTACTCTCCCTATTAAG
TGAAGAATTACCACTGAAAAAAGCGGCCGCAATTGTTGCAGGCACTTTTGGCTACAAAAA
AAATGCACTTTATCAATATGGGTTAGAGCATTTTTAAATAAAAAAGAGTGCTTTTATTTA
AGCAATAAAAATAATTCCTATCCAATTGTTTTAAAAAGAAATTATTTTCATTAAACTGAT
TGATTTTTTCTATTATATGAATAAATTATATTCATTTATTCAATTATTTTTTTAGGCTAT
AATCCGCCTCGCGAATCACATTATATAGGAGAAAAAAATGGTAAACTCTATCGGTTTAGA
CAAGGTGTCTGCTGAGAAATTAGCAAAAGAGTTAAATGGCTTATTAGCAAGCTACCAAGT
GTTTTACACCAATGTGCGTGGTTATCACTGGAATATCAAAGGTGTAAGTTTCTTTGAATT
ACACGCAAAATTTGAAGAAATCTACGACGACTTAGTAGTTAAAGTAGATGAAATTGCAGA
ACGTATCTTAACCTTAGGTTATACGCCAGATAACGCATTTAGCCAATACTTACAAGTTTC
ACTTGTTAAAGAAGACATCGGTGCAAGTTCAGCACAACACTGCTTAACAGGTACTTTAGA
AGGATTCCAAACTTTACTTAAACAACAACGTGAAATTTTAGCGTTAGCAAATGCTGCAGA
AGATGAAGGTACAGCGTCACAAATGAGCGACTACATCAAAGAGCAAGAGAAATTAGTTTG
GATGTTCTCATCAGCTGCAACTTGTGGTGTTTGCCAACAGTAATTTAAAATCTTCAAAGG
ACCTCTTTGGTAGTAAAACCACAGAGGTCTTTTTATTTTCTATAGAAATCGGCACAGTAG
GCAAAAGTATTAGTTTTAATCATGTTCTCTAATTCTCTCCAATACTTTTGTCTCCACTTC
TTTGTATAGCTGAAAAACAGGTAGAATATTACTAATAAATAACCACGGATTTCTCTTATT
AAAACAAACTCTGCTGTCCACTCAAAAACTCAGGTGTCTCTTTTGCTTTAAATCCATAGC
TCGCCAAATAGCCTTTCAGACTTTCGATATTGTAGAACGAATGGCTATTGGTTGTGTTTT
GAAAATAGAGATAAAGCTGATCAAACTCCGCTTTTCGCTGATTTAACAATGTTGCCAGTT
GTTGTAATTCGGTTTCGCTATAACAATAATCGTGGCGTTCTTGTGCCGATTGGGCTTTCG
ACCAGTGGGGATTGCGACCGTGTAATCGTAGGTAAGCGGTGCGTTGGTTGGCATAAAATT
GAAAGGCAGGCAAACCGATATTCTGCGGATAATCCACGTTACACCAAATCAAATTTTCCT
TGCCGTGAAAATAATCCCGCACCGACTGCGTATGCCAACTGGCGTGGCGAAACTCAATGG
CAAGGGGATAATCACTAAACCACGACACCAGCTCCGCCAGATAGTAACGATTGGCGTGCT
GACGTTCAAAACTGGTCGGGAATTGCACAAATAAATTGGCTAAACAATGGCTATCACACA
GAGGTTGTAACGCAGCCAAAAATGCCTGCGCTTGCTCGGCGGTAGCGGTACGTTTATGGC
TAAAATCTTGATGCAGTTTCACCGAAAATTTTAACCGCCCTTCCGCCTTTTTTAATATAC
CTTGCACAGCCTTATAGCCAATCGTGGCGTGAAAGGTACTATTGATCTCAACGGTGTCGT
AATGCTGGCTGTAAACCGACAAAAAATCCGCTTTGTCCGTTCCAAACGGATAGAGCGTAC
CGACTAAATCCGTATCGCTATAACCGCCCGTGCCGATGTAGATGTGGGGTGTGTTCATTA
GGATGTAAGCCACTTCTATTCAACTCATGTCTACTATAATATTAAAAACGCAGTGGAAAT
CCCACTGCTTTTAACTTATTGATCTAACTGAAATTAAAATTTCCAATCTAATCCTAAATT
TATTTGATAACTTTGTTTATATCCATTACCAAATAATTTATCTACATCAAGATATAAATG
AGTATTATTGCCTAGACGAGCTTTCATACCTAATCCTAACGTTGTCCAAGTTCCACGATG
ATTGATATTATGTTGAACTCTGTCTGTGGCACTACGAATGATATTAATATCTTGTGTAGC
GTTAAATTCTCTATGCATTGCGACTTTAGTATAGAAATTCAAAATTTGATTGAGTTGATA
TTCTGCCTTAGTCCCAACGCTACCTACTAAGCTATTGATTTCGTCAGCCGTTACATTCAA
GCCATTTCTAATATAGTTCGTAGAACTTAGGTGAGTATAGAATAACTGCGTATATGGTTC
GATTTCCCAGCGGTTACTCAATTCAAAACCTTTACTATAAGCCAGTGATGCAGAATAGAG
ATTGTGATGATATGTCTGCGAAGCATTGGATTTTAGTTCACTAGATGCTTTTGCCATTCT
CACTGCAACATCAAAATAATGTCGCTCTTCTGTTTCGTAAGCACCATATAACGCCATACC
GTATGTTTGGGTTTTATATGTTTCAGAGAATTGAGCAAAGTTAGCCTTGCCTTTTTCAAC
ATCTAAAGCGAAGCCAAAACGAGCTGTGCCATTATCCAACGCCGAGGATTTATCATAACC
TACTTGTAATCCAAAATTGTTGAATTTATATAGATCCTGCGTTATTCGATCAGAGCTTGA
ATTAACCCATAACCTACCTGGCTCAGAAACCGTCGGGATCATGCCGTTTACCGTTGCAGT
TAAATACGGATAAGCATTACTTGAACGGCTGTGTTCTAGTCTGTTTCGGATAGAATTTAA
TGCAAAGTTAGATACAACGGTGGCATAACGACTTTCCGCAATCGCTCGCTGTGTTTCCTG
CTCTGCTGTGGTGATTGTGATTTTATTGTGGTTTGTAGATGTACTCGACGTTGTCGCTTG
TTCACTTGTTGGAGCTTCCGTTGTCGGAGTTGTTACGACTGTTGGTTGTGTTGGTGTAGA
TGTTGCAGTGTCAGAGCTAGAAGCCTCCGCTTGATCGTCTGTTTGAGCTGTATCTGTTGG
CGATGTTGTATCTGACGAACCAGCCTGTTCACCTGTTGTTGCTGGTGTGCTATCCGTAGG
TTTAGCAGGGGGTACATCAGTATTACTGCTGTTAGTCGCTGTATTTTCTGATACAGGTTG
AGTTACTTCTGTTTTTAGCTTCACAACATAGCTGCCATTTTCTCCTACTAAAGTGCTGCC
ATTAGGAAGACTAACGTTATTATCTTTATCTTCTGTATTAATAGTCAATTCACCAGTAAT
ATTACCATTAATCAAAAGAGCATTGTCCCGAACGATAGTGATATTACTATTATTACCATT
GGTATGGATATTATTTAACATCAAACTAGTCTTAGCGATGTCACCAAAAGCATCTTTACT
CGCCACTGTAGTGATTGCGGATTGATTATTCAGAGTTAAGGTTTCTGAAACAGATAAATT
CTTATCCAAAGTAATACGGCTATTATTTAATGTTAAATCTTTAACATCTTGTAAAGTGAT
AGCAGTTTCAGGATTGATGTTATTTAACGTAACAGAAACATTTGTAGCTTCTCCCGTATA
AATTTTAGTTACAGAATTTGATGAACTAGTAAAATGAATAGCTCTATTATGTGCTTGATC
ATTATTTACTCCAGCTAAATATATTGCATCAACTAATCCAACATGTTCCCCTAATTGTAT
GTTTACAGGAGAGTCATCAGAACTATTTTCCGTATTATCGCTAATGATTACCGAATATAA
TTTAGTTTCTGCTGAATTTGAAGTAACAATAAGGGTATTATGTCCATTATTGCTTTTAGT
AGCATCAGCATTCCCGAGCCAAATAATTGGGCGAGTATCTGAAGGTTCGCTATCAACATT
CGTTGTCACATTATCTAATGTCAATTTATTGCCATTTGTCACAATATAGGTTGGTTTCGC
TTCCAAATTATCCATTTTAAATCCAGAACTAAAAATATTGTTTAAATCTCGACTAGGTTT
TAAGGATAAATTTACATTCGAAAAAGTAACATCTTGTCCTAAGGACAAATTATAACCTTC
AAGGTGTAAGCGATTTCCTTGTCCATCAATTGTTACTTGTTTATCAACATTGAAAAAACC
ACTTCCACGCAATAATTGAGTATCTCCGTCTAAGCGAATTGTATCGCCATCTTTGGCTTG
GTTAAGTAAACGTTGGAATTGTTCGCCGCGCACATTGTTATTTTCACCAGTAACAATATA
AGTTTCAGCATTGGCATTAGTCACTGTAACTGTAATTGGGGATAAACATAATAAGATAGC
TAACGCTAAAGGGGATTTTCGGAAATGCATAGATGATCCTTAGGAAGATAGAAAAAAACG
ATTAATTCTAATGAGTTTTACCAAGAGAGTAAAACACTATGATGGCTAGAAATTATACTT
TTTACTATTTTGCTATATGTTAAAGCTATCAAAATACGATATAAAATTGATAAAACCACA
ACAAACTAATGAAATTCCTCGCAAAAAATGCTACATTTCTCAGGTTGATTTTTATTTATG
TACGGAGAAACCTGAATGGAACTGACCGCTTTAACAGCGTTATCCCCTATTGATGGTCGT
TATCAAGATAAAGCGACTGCACTTCGCCCTATTTTCAGTGAATTTGGCTTACTTAAATTT
CGTGTTACCGTAGAAGTTCGTTGGTTACAAAAACTGGCTTCTCACGCACAAATCAACGAA
GTTTCAGTTTTATCTAAAAACGCAAACGGTTACTTAAATCAGATTGTCGAACATTTTTCT
ATTGAAGATGCTGAGCGTATTAAAACGATTGAGCGTACCACAAACCACGATGTCAAAGCC
GTTGAGTATTTCTTAAAAGAGAAATGTGAAGCCTTGCCTGAACTGCAAAAAATCAATGAA
TTTATTCACTTTGCTTGTACTTCTGAAGACATTAACAATACTTCTCACGCCTTGATGCTC
AAGACAGCACGAGAAGAAGTTTTGTTGCCTGAGTGGAAAAAAGTGATTGATGCCGTTGTG
GAATTGGCTCACCGTTACAAAGATATTCCGTTACTTTCTCGCACACACGGTCAGCCTGCC
AGCCCAACTACGATTGGTAAAGAGATGGCGAATGTGGCGTATCGTTTAAAATGTCAATAT
AAGCAATTAGAAAACTTAGAGATTTTGGCGAAAATTAACGGTGCGGTTGGAAATTATAAT
GCTCATCTATCCGCTTACCCTGAAGTTGATTGGCACACCTTTAGCCAAGAGTTTATTCAA
TCTTTAGGGGTAACTTGGAACCCATACACCACTCAAATTGAACCGCACGATTACATTGCG
GAATTTTTTGATTGTGTCGCTCGCTTTAATACGATTGTGATTGATTTTGACCGTGATATG
TGGGGCTATATTGCGTTAAATCACTTTAAACAACGTACGATTGCAGGTGAAATTGGCTCT
TCAACAATGCCACATAAAGTTAATCCAATTGACTTTGAAAACTCAGAAGGCAACTTGGGG
TTAGCCAATGCAGTAATGAACCATTTAGGGCAAAAATTACCGATTTCTCGTTGGCAACGT
GATTTAACCGACTCAACCGTATTGCGTAACTTAGGTGTAGGTTTGGGTTATGCGTTGATT
GCTTATGCTTCTACGCTAAAAGGGATCAGTAAATTAGAAGTTAATGAACAACATCTGCGA
GATGAATTGGATCAAAACTGGGAAGTGTTAGCCGAGCCAATTCAAACGGTGATGCGTCGT
TATGGTATTGAAAAACCGTATGAAAAACTCAAAGAGCTAACCCGTGGTAAACGTGTAGAT
GGCGAAGCGATACGTCAATTTATTGATGGATTGGCATTGCCACAAGCAGAGAAAGATCGC
TTAAAACAGATGACCCCTGCAAGCTATATTGGCTATGCGGTGGAACTTGTTGAAAAGCTA
TAACCTTTCTTCATAATAGTAGCAACTGTGTTTACACACAAAAAAGTTATTCAATTTTGA
CCCACAGATTCTGTGGATAAGTAGCGTGTAGCGTCCCATTTTTC
>H257 Scaffold5
AAGTTGTTTTTCGTTCATAATAAAATACCTGTGTCTGAATGTATTATCTCAGAAACAGGT
ATTTACACAAATTGTGGGAGAGGCTCACCCATTTAGCTTCATCTCACTCAATGTATAAAA
GAATTGCTGAAGCATGCTTTAACCTCCTTACCTCTCCTTACGGACGTAGCTTTTCGGCAT
AGCGTAGTACCCCCCTATTATTGAGTATCCAAGTTTTATTCAAAACACTAGGTATTTTTT
CTATATGCCTTTTGTCTACTATGTTATATCGTAAGTAATTACATCCTTAATTTTTTTTAA
AGCCTGATTTTCTAACTGTCTTACCCTTTCAGCAGAAATATTATATTGAGCCGCTAACTC
GTGTAAAGTGGCCTTATTTTCATCAAGCCAACGAGTTTTAATAATATTTTGACTACGTTC
ATCTAGTTGTGCTAATGCATAAGCTAATTGAGCAGTTGCCCTTCCGCTATACTCTTCATA
TTCTAATTCATCTACAAAATTTGAAGATTCATCTTCAAGATACATGGATGGAACATAATT
ATCATCGTCATCATCCCCTACAGAGGTATCAAAGCCTATATCCTGTCCTACCATTCTAGA
CTCCATTTCTTTGACATCATCTGTAGAGACTCCCAATTCTTCTGCGACTTTTCTAATTTC
CTCTTCATTAAACCATGCCAAACGTTGCTTATTTTTACGCAAATTAAAGAATAGTTTGCG
TTGAGATTTTGTTGTAGCAACTTTTACAATACGCCAGTTTTTTAAAACATATTCATGTAT
TTCTGCTTTTACCCAATGTACCGCAAAAGAAGCAAGACGAACACCGATCTCTGGGTTAAA
ACGTTTTACCGCTTTCATTAAGCCAATGTTCCCTTCTTGAATTAAATCCGCTAACGGTAA
TCCATAACCTAAGTAACCTCTAGCGATATACACAACAAAACGCAAATGAGACATGATTAA
CTGCTTAGCAGCATCAAGATCTTCATCATAATAAAAGCGCTCCGCTAACTCCTTCTCTTG
CTCAGCTGTTAAAACTGGATATTGATTTGCCATTCTAATATAACTATCCAGCGTCGCTCC
CTGAGGCACTAACATATTATTTGTGATACAAATATTTGAAGCATTATTGTCAATATCAAC
TAGCTCTGCATCTTTAGAGTCAATAAATTCTGTATCATCCACTTCGAGTTCATCAAACTT
TTTCATTTTCACCCCTTAATCTCCATATGTATACTATCATAGAGTATTGAATGTATATCT
AAATTAATACTTGTTCCTTTTAGCTCTTGGATGAGCCAAATCGTAAATTCTCGCCAAATA
CTGGAAATCAAGATGCGTATAAATTTGTGTTGTCGAAAGACTACTGTGCCCAAGTAGTTC
TTGCACCGCTCGTAAATCTTGACTTGCTTCTAACATATGCGTTGCGAAAGAGTGGCGTAA
TTTATGGGGGTGAAGGTGGGTATCCAATGCTTGCTTTTGCCCCCATTTTTTCATCGCCAA
CTGAATAGAGCGGTGGGAAAGTCGCCCACCACGCTGATTAAGAAAAACGGCGTTGTCTTT
TGGGTGAAACTGCCCACGTACTGCAAGCCACTGTTCAATTGCATCTAATGCTTTAGAACC
AATCGGCACAATACGTTCTTTGTTTCCTTTACCGAGCAATCTCACTTCACGGTTAGGTAA
ATCCATATCGCCTAAATCTAACCCTTGTAATTCAGACAAACGTAGCCCAGAGCTGTACAT
CAATTCCATCATTGCCACATCTCGTAGATCAAGCGGTTCGTTACTGTCTATATTTAGCAA
CTGCCCGATCTGTTCCGCATCAATATTTTTAGGAAGATGCTTATTGGCTTTAGGTGATTT
TATTCCTAAGGTGGGGTTTACTTTTAATTCCCCTTGCTTCACCAAAAACGCCAAAAACTG
ACGTAGTGCCACCAACCGTAAACCAATACTTTTTGCACTTAACCCTTGTTTATGGCTTTG
TGACAAAATCCAACGTACCGTCGATGCATCAAGCTCTTGCCAACGAGTAACTTCTGCTTG
CTGTAACATTTCGCAAACCACTCGTAGTTGGCGTTGATAATTGCTGAGCGTATGGGGGCT
TACTTGCTTTTCAATGCGTAAAAAGTCCCAATACAGTTGGGTTTGATGGTAAAGGAAGTT
GCTCATAGACAATTAAGCCAAACCTAACTTACCAATTTTTACACCAATATTGCCCAGTGC
AACTGGCCCAAGATATTCCGCCAAGAATTTAAACAGTTCATCAACACTGTGAAAAATGCA
ATGGGTTTGCACTTCATTTTCGACTTTACGGGTAAATTCGTAGCTGACTTTGTTCGCATC
AATGTGAGCGGTGAGATTTAAATAAACCGTTTCAAAATAGTGGCTCATTGCCCCTTCTAA
CCCTGGATCGCTGATACGTACGTCCCACTGATTACTGAATAACACTTCGCTTTTGACTGA
CATTTTTTACCTCTTAATATGTTGTGTTAAATATCGATTTTATCTAAACCAATAAATTTC
GCTTTCGGAAAATGTTGTTGTAAATAATTTAATAAATAGATTTCTGTATTTTGACTGATC
AATGAATCTTGATCAAGATAACGATTATAAACCAGTGCTTCTAAAGGAATTTGATATTGT
TGGCACGTCATCAAACTGAGTAATGTGTGATTAATACTGCCTAATTTACCTGAACTAACC
AAAATGAGCGAATACTGCTGTGTTTTTAAATAATCTAAGGTGGTTCTCGTTTCGGTATAA
GGCACAGCCAGTCCGCCGGCTCCTTCTAATAAGACATAATCATACTTTTGTCTTAATTGA
TTTACTGCATTGGTAATTTTATTTTCATCAATTTCCGTATGCGCTAAACGTGCCGCTAAA
TGTGGCGAACAAGGATAAGGAAAAACATAAGGGCAAGTTAAACCTGCTTTATCTTCAGGC
AATAAATCAATGCCTTGAATTTTACGATGCACTAAAATATCGGCCGCAATTCCTTCACCG
CCGGTTTGAATCATTTTTTGCGTAATCACGGAAAAACCTTGTTCCTGCAATGTCTTAGCA
TAAAAACCTGTTGCAATGGTTTTTCCTACATCCGTATCAATACCCGATACAAAAATCACT
TTACCAAGCATGTTGTTTCCTTTTTTTACGAGCCATTACATAAAGTGGCGTATAAGTTAA
TGTAACGCCTAAATCCTGCTGAAATCGCGTACGATAACGCTGTTCAAACTGCATTAGACG
ATTGTCCGACCATTTAGACGGATCAATAATGCTTACCCCTGTTTTATTCAAATGAGTTAG
TACTGATAATGCACAATCAAAATAAAGGGGAATTTCTTCCATTGTTAAAACAAGAACTTC
AAATCCATCGGCTAATAATTTATACCATTCGTCTTCGGTGGGATAAGTTAATCCCGTTTT
AAGCAGATACTTAATTTCATAAAGATTTTTAGGCGAAAATGTATTAAACAATAAAATACC
GTCATCATTCAGTATGTTAGCCGTCTTTTTCAGGAAGTTCGCTTCATTTTCAAACCATTG
AATTGCAGAAGCGGAAATCACCAAATCATAACCTATGCCGAAATTTTCCCGCTCCGCGTC
GCCGAAGTGATAATGTACCGAAGAATAAGGTAATTTTTTGCGTAAAGCAGGCTCGTAATC
GCGACAAAGATCATTTAGTACTAAACATTCAAACTCACAATGCGACATAAGTTGTTCACT
TAACATACCTGTGCCGCAACCTATTTCAAGTATTTTGCCAAAAGCTTTGCCTTGGGTTGC
GAGTAATGCCATCAGCTTTTGTACGATACATTGTTGAGCAATCGCATTATTATCATATTC
CGATTTTGCTTGTGAAAATCGGATAGCGACTTGCTGTTTATCCACTAACTGCACGTCACA
CCCTCAAGCAGTTTTTGCCAACTGGAAAAGTGATTAAAAAGATAATGCTCTGCGTCAATG
AGCTGAATTTTTGTTTGTGGTTGATTTTGCCAGTATTCAAGCTGATTTTGTGGCGGGATA
ATTTTATCTTTGTTGCCAATAATGGCTTTTTGCCACACTAACAACCCCGTTCGATTATCT
TGCATAATACAATCATTTAAGTGCGCTAACTCTTGTTTTACTTCTGTGAAATCTCGCTTT
TCAGGTAACAAGCGGTAATTTTCTAGGGCAATTTTACCGCACATTCTGCGTTCAAATTTT
ACAAGATTTTCTTCGCTTAAAGATGAAAGCGTACCGTCAAACACTGCCGTTGGAATACCA
AATTGATCGTGTTTAGGTGCCCCCGTTCCATTGATCGCCACAGCGTAAGTCAAAGGAATA
GCATGTAAAACACGTTCAGCCACCCAAACGCCTAGAGACCAAGCAACCACATAAATTTCT
TGATAGCCCGAAAAATCAAATTCAAGATGCAAATCTCGGTAATCGTAACAAATCAGTAAA
TCAAAATCGTTCGGTAACTCTAAAGATTTCGCAATACTGATTGGCGTTCCCCAGCCAGAA
AAATAGACAAGTAATTTACGTTGTTGGCGTGTAATGTGTTGATAACGCACGCTTTTCTCC
TTTTACAAACAGCTAATTAAGCCCATTATATCTTGTTCGGTTAAATCTGCGGTTAATGAG
AAACGCAGACGAGCCGTGCCTTTTGGCACTGTTGGTGGACGAATAGGTAAGCAATAATAG
CCTTGTTTTTGCAAATAATCGGCTTTTTCCACCGCTTGCTGATTTTCGCCTAAGATATAT
GGCACGATGCAAGTTTCGCTTAGCAGCGGAAATTCACTTCTTTTCGTCACTTCAGTTCGC
AAGATTTGGCTTAATTTCTCAAGATGATGACGCTTTTCAGTAAATTGCGGTAATTGTTCA
AATAAAAAGTAAGTCCAAGCGACATTAATCGGTGGAAGTGCGGTAGAAAAAATTAAAGGA
CGCATCGTATTGATTAAGTATTCTCTTATCTCGCTATCACAAACAAGATAAGCCCCCATA
GATGCCAATGCCTTACCAAAAGTCCCCACTAAAAAGTCAATCTCTTGAATACAGTCGAAG
ACTTCTGCCATTCCTAAACCTTGCTGCCCGTATACACCTATGGCGTGGGCTTCATCAACA
TACAGTAGCACATTGGTATAACGTTTTTTGAGTGCAACTAACTGTTGAAGATCCGCAATA
TCGCCGTCCATACTAAAAACACTTTCCGTAACAATAATCACTTGTTGGTAGCGCTCTGAA
TGTGTCTGCAATAGCTGCTCAAGATGAAGATAATCATTATGCTTATAACGGAAAAAATCC
GCCCCGGAAAGTCGAATGCCGTCAATCAAACTGGCATGAGCCAATTTGTCAGCTAAAATT
AAAGTTTGTTTATCCGCCACCGCAGGCAAAATACCGATATTGGCGTGATAGCCGCTATTA
AATAATAGAGCGGATTCTCGCTGAAAACGTTGTGCTAATAGCGTTTCAAAATCCTGATAA
ATCGGGAAATTGCCTGTTAATAAACGAGAAGATGATGACGTAAGCGGTTGATTTTTACCG
ATAGATTGCAAAAATCTTTCCACCTGTTGTGCATCATTTGCCAAACCCAAATAATCGTTA
GACGATAAATTCAACATCGTCAGATCACGAGCAATAACAAATTTTCCCTGATGTTCAATA
TCAGGGAGTTGGCGCTTCTGCCCAATTTCAGCTAATTGCTGAAGATGTTGAGTAAATTTA
TTCACCATATTCCTCTTTGACCACGGCTAATAATTGCTCGGTTAAAAAGCTTAATTGGTT
AGGTTCGATAATAAAAGGCGGCATAATATAAATAAGTTTACCAAAAGGACGAACCCAAAT
TCCCTTTTCTACAAAGCGTTTTTGTAAAGAAACCATATTGACCGCTTCACGCATTTCCAA
CACTCCGATCGCCCCTAGAACACGGACTTCAGCAACGGATTTAAACGCTTTAGCCGGTGC
AAGTTCAGCCTTGAGCTGTGCTTCAATTTGATGGACTTTATGTTGCCAATCGCTTTCCAG
TAAAAGTGACAGAGATTCATAGGCTACTGCACAAGCCAATGGATTCCCCATAAACGTTGG
ACCGTGCATAAAGCATTTTGCCTCGCCTTCACTGATGGTATGAGCAATATGCTCGGTAGT
AATAGTCGCCGCTAATGTTAAGTAACCGCCAGTTAATGCTTTGCCGATACAAAGAATATC
TGGCACAACATTGGTATATTCTAAAGCAAATAGTTTGCCTGTCCGCCCAAAACCTGTGGC
AATTTCATCAAAAATCAGCAATACACCATACTGATCGCAAAGTTCTCTCGCTCGCTTTAA
ATACATCGGCGAATAGAAATACATTCCGCCAGCCCCTTGAACAATGGGTTCTAAAATCAA
TGCAGCAATTTGGTTTCCTTTATGCGCAAGCAATGCTTTCAATGGTTCAATCGCACTTTC
TTGCCATTCTTCATCAAATTTAATCGAAGGTTGGGGTAAAAAATGTTGAATCGGTAAGCG
GTGACGAAACAAACCGTGCATACCTGTAACAGGATCGCAAATAGACATGGCGTGCCAAGT
ATCGCCGTAATAGCCTGATCGTACGGTGGCAAATTGATTTCGATCTTCCCCTTTTGCTTG
CCAATATTGCAATGCCATTTTCAATGCCACTTCTACCGCCACAGAACCGCTATCGGCAAA
AAATATTTTGTTTAATGATTGGGGTAAAATGGTCAGCAATTTTTCCGTTAATTTTACCGC
TGGTTCGTGCGTTATACCGCCGAACATAATGTGGCTCATTTTCGCTAATTGTTCTGTGAT
TGCGTTGTTTAAACGTGGGTGGTTATAACCGTGCAGTGCCGCCCACCATGACGACATACC
GTCAATGAGCATTCGACCATCTTTCAGGTAAATTTCAACACCCTTTGCACTTTCCACCGC
ATAAACAGGGATAGGTTGGGTCATTGATGAATAAGGATGCCAAATGTGCTTTTGGTCAAT
CTCAATTAATTTGTCTAAATCCATTCTACCACCATAAAAAAGCCCTATTTTGTGAATAGG
GCTTTATCATTTATTATTATTGCAGTAACGAAATATCCGCCACCTGTAAGAACAAGTTAC
GTAAGTTGTTTAGAATTGCTTGACGGTTTTGGCGAAGTTTTGGATCTTCGGCATTAACCA
TCACTTTATCGAAGAAGTTATCCACCACTTCACGTAAACCGGCTAAGCGGTCAAGTGCGG
TTTGATATTCGCCTTTTTCAAACAATGGCGCAAGCTCTGCTTGTAATGTAACCACTTGTT
CTGCAAGGGCTTTTTCTTCCGCTTCCACTAATAAAGTGCGGTCGATTTCTGATGAAATTT
CGCCTTCTACTTTCGCCAAAATGTTACTCACACGCTTATTCGCTGCCGCCAATACTTCTG
CACTGTCTAAGGTGCGGAAATGCGACACCGCACGCACACGCGCATCGAAGTCTGCTGGGC
GAGTTGGACGGCGAGCAAGTACCGCTTGGATAACGTCCACCGCAATGCCTTCATCTTGAT
ACCACGCACGAAAACGACCGAGCATAAAGTCCACCACCTCTTCTACAACATTGCTGTTGG
[truncated: 1,853,196 more chars]
