# Supplementary material for: Whole-genome sequence analyses of Glaesserella parasuis isolates reveals extensive genomic variation and diverse antibiotic resistance determinants
Source: PeerJ. 2020 Jun 22;8:e9293. doi: 10.7717/peerj.9293 (PMC7316082; doi:10.7717/peerj.9293)
Supplement: Supplemental Information 46 [file peerj-08-9293-s055.fasta]

>H25 Scaffold1
TTTTTTTTTTTTTTTTTTTTTTACAAAATTTTCGTTTAAATTTAGCTTCTCGGCTAAGTGGGATAAAAAT
ACGATCTCTTTTCTAGAGAGCTCTTGACAGACCAAGCGTGCAGCAAGGTAAACTTGTGCCGCTAAAGCGG
TGTCGTTTCCGACAGTTTTTGCAATTTCATTCACGGATACTGGCTCGTGCATTTCATGCAGTAACCATTG
TTGTAATTCAGGGTCATTACCGCCCTCTTTTAAGATTAAAGCTTCTTCGTTCTCATCCAGCTCACCGTCT
GCTAATGCAGCTGCAAGCATTGTACGTAAAATAATTGCTCCCTTCTCTTCCGAACTATCCGCTTCAAAAG
CTGTTTGGCTTAGTTCTGTCGTTTGGCTTGTTGCCTGGTTCTTTTGATAATCTTGATAGGCTTTGTAAGC
CAATCCACCAAGTGCGGCTAAAGAGCCGAGCTTAGTCAAATTAGCTCCGCCGTTTCTGCCCAACACCATT
GATAGAATACCGACTAATGCCGCACCGCCACCAACTTTGGTAATAGTATCTACGTTGCCAGATTTGATCT
CACCGGCAGTATTTTTGGCAGAACCCAATACAGAGCTTAATACGTTACCTAAGTCCGATTTACTTTGATT
AGCGGTGTTGCCGACAGATTTTAAAACGCCGTTTAAAATGCTATTAAAATTCATATTGCTTTCCTTTTGG
TTAATAAAAAATAGTTAAGAGTAGACATTATGTTATCAAAATAATTCAATTTTTTTCTGCAATAAATTTC
TTTGCCAACGCCGACAGTGCATCGGTCACATAGACTAACAGCAAATAACAGAGCAGATAAAGGGTAATTT
CAGAGTAATGGAAAAAACTCATCGCCAGTTTAAACTGCATACCTAAACCACTTGCCCCAACAAAACCGAC
AATCAGCGTTGCCCGAATAATGTTTTCCATACGATAAAGAATGTAATTGAGAAAAGTACGCATCACAGCA
GGATAGATCCCGTAAAACAAAATTTGGTTTTGTGAAGCCCCATTTTGCATTAAATGGCGTATCGGTTTTT
CATCCATATCTTCAACCACTTCGCCGCACAGTTTGCCTAATACACCGAAATTGTGAATGGCTAATGCTAA
TGCACCTGGAATGATCCCTGGTTTGAAGATAAAGACTAAAATCATCGCCCACATTAATTCGGGTACGGAT
CGACTAAACAGAAATAACCCCCGACTGAGATAATAGGCGGCACGGTGATACCAGTATGTTCTGTGGCGAA
AGTGTCCTTGTGCCACGTTGCGAGCGGACGGCAGAACCAAAAGGAACATTGTCATGCCTGCAATCCCTGT
TGCCAGAATACTCATCACAAAGGTTTCCCACGAGAGCCATAGGGCTTTTTGCCACATTTCGGGGTCAAGA
TAGGCAGGTAGCTCTTCACCCACNNNNNNNNNNNNNNNNNNNNNNNNNNNNNNNNNNNNNNNNNNNNNNN
NNNNNNNNNNNNNNNNNNNNNNNNNNNNNNNNNNNNNNNNNNNNNNNNNNNNNNNNNNNNNNNNNNCCCA
CACCAGCCATTCCAGCTAAAAATTCCGTGAGATAATCCCAATTTTCCGCTCGAAACAGTTCACTCAGTGC
AGTGGGTTGATCTTTAAGAATATAGCCCCACGACAGCCCGATAAGTCCTAACACAGCCCAAAATGAATAG
CGGATAAAATAGCGGTCGATATGTTTTCTCATTTTACTCGGCTCCTGATGGCATAGCTCCAGCGGTCAAC
CAGAACGATTAACCCGATAAGGAAGATCAAGAATGTCCAAACCTGATCATATTTCAGATCTTGTAAAGAA
AGCTGAATTTGCATACCGATCCCTCCTAACCCAACAAAAGAAAGTACCGATGAAGAGCGGATCGCACATT
CAAGGCGATACATGGTATAGCTCAACATCGTCGGCAAGGCTTGGGGTAGATAGCCATAAATCAAACATTG
CATCGACGTTGCCCCTGCTTCTTTTAACGCAAAAATAGGTTTGGAAGGCACCGCTTGTAACGTATCTGCA
TAGATTTTGCCTAAGTAGCCAGAATAAGGAATAGCAAGGGCAAACACTGCACCTATCGGATTTAACCCGA
CAGCCGCAACAAAGAACCATGCCCAAATCAATTCGTGAATAGCACGTAGAAAGCCCAATATCGCACGGGC
AGCCCCCTGCAAAATGAGTGAACGAAACAGCACACCAGAAGCAAAAATGCTTAAGCAAAATCCACCAAAC
ATAGACAAAGAGAGTGTAATCAAGGCATAAGCAAAAGTGAGCCAAGTGGATTGCAAGGCGAGTTTCAGTA
AATCAGCAGAAAAGTCAGGGGACAATAAGCTGGAAAATAGTCGAGTAAGCGTTGCCCAACCACCAGAATG
CATCAACCCTTTGTCGTTATCGACGGCAAATAGGCTCAACAAAAATGCAAGCAACAACATACCCGTAAGC
AAATTTCGCCGTTCATTTAGTCCAAGCGGTCGGTTATGTTTCATTTTTTACCAATCCGTATAAGACATTA
AGTTGCTCTTGAGTGACTTGCTCTGTTTGCAAATCAAACACAATTTTTCCCTGTTTAATGCCGATCATAC
GATCAAAATAGGCTTTGGCATATTCCACCGAATGCATACTGGCAATCAATGTTTTCCCCTGCTCTCTCAC
CAGCCCTGTCAATAATGCCAAGACATTTTGTGCATTAACAGGATCGAGTGCGGACACTGGTTCATCAGCT
AAAATCAATTTAGGGTTTTGTACTAACAGACGAGCTATTGCAACACGCTGCTGCTCACCACCTGACAGCT
CGGCAGTTGGCTGATCGATTTTATCCAATAGCCCAACGGCAGCAAGTGCTTGCTCGGCAAGATGTCTTTC
TTGCGGTTTAACCAAAGAGAATAAGGATTGCCAAAATCCCCACTGGTTCAGCCTGCCAGCCAAGACATTG
TGGATAACTTCCAGTTGTTTGACTAAATCATACTGTTGATGAAGCATACCGACTTGTTGAGCAAACTGTT
TGTTATCTGGGTAATCTTGAATATTGCAATTTTCCAGCCAAATCTCACCGCTTGTTAAAGGCACGGAACG
CATAATGCTATTCATTAATGTCGATTTCCCCGAACCGCTCGGCCCAACTAATGCCACGATTTCACCTGAA
TGAATGGTTAAACAGATGTCGTCTAAAACGGCTTGCTTGCCGAAATGTTTGGTGGTGTGGTGGAATGATA
AGAGAGATTGCATACAGGAATTATTGTCTATGTTGCTTACAGGTCAATATTGTAGGGTGGGGCTTGACCC
NNNNNNNNNNNNNNNNNNNNNNNNNNNNNNNNNNNNNNNNNNNNNNNNNNNNNNNNNNNNNNNNNNNNNN
NNNNNNNNNNNNNNNNNNNNNNNNNNNNNNNNNNNNNNNNNNNNNNNNNNNNNNNNNNNNNNNNNNNNNN
NNNNNNNNNNNNNNNNNNNNNNNNNNNNNNNNNNNNNNNNNNNNNNNNNNNNNNNNNNNNNNNNNNNNNN
NNNNNNNNNNNNNNNNNNNNNNNNNNNNNNNNNNNNNNNNNNNNNNNNNNNNNNNNNNNNNNNNNNNNNN
NNNNNNNNNNNNNCAAGACCCACCCTACAAAATAACATTATTTAATCAACTTCAGCTCTTTCGCCACTTT
CTCAATATCTTGATAGTTGCTGTTTTGCGTTGGGATAAACTTCTCGGCAGAGAGTAAATTCATCACCTGC
GAGCTTGACGCATCGGCTTTTAATAATGCAGCTTTGACTTTCTCTTTGGTACCGTCACCAAATTTTTTAT
CAACAAGATTAATGGTCCAGTTGTAATCATAGTAATCCGGTGTAGTGTAGAAAAGCTCGACTTTATCGTG
ATTAACCTTGCCTTCTTTCACCATTTTATCCCAGTACTGCTTATTCACTGCACCGATTTGTACTGAATCT
GCTTCTACTAAGCCGTAGGTTTTATCGTGCGAACCGCTGTAAGTCGGTTGAGCGTCTAAGTCTTTTTCTG
GGTTAATTCCAGCTTCCGTTAAGAAAAAGCGAGGCATTAAATGACCTGATGTCGAACTTTCGCTACCAAA
AGCAAGGGTGTGACCTTTAACATCTTTAATCTCTTTCACATTATCTAAGCCTTTTTGCTTGATAAAGACG
GACTTAAATTTCTCATCTTGCGGACGTTGTGCGATAGCTTCAGCACCTTGCACTTTGGCACGAGCTTGTA
CCCCCGTTAAACCACCGAACCAGACTAAATCAATTTCACCACGACGGAATGCGGTGACTACGGCAGCATA
ATCGGTGACAGGTACGTATTGCACCTTTAACCCTGTTTCTTTGCCTAAATACTCAGCAAAACTGTCGAAT
GAACGGGTCATTTCGGCAGCGTTATAGTCAGGAATAGCACTGATTTTAAAGGTTTTATCGGAAGGTGATG
CGATAGCAACTGAGCTAAACAGCACGCTGAGAGCGGTGAAAGCAGTTGCAAAACTTGCAAAAAGCGGTTT
CATGGTGTTCTCCAAAAGAAATGTAAATAAATTGTAATGTTCAAAATGAACGTGCAAAAGATACGCTATT
TTTTATAAAAAACAAGAGATTTCTGCAACAGATAGAAATTATAGAAAAAGTTGGCAAATGGCGACAGTTT
CTCTATAATCCGCAGAGTTATACTTTGTATAATTTTAAAGGAACCTATATGCAAGTGGCTGTCAAAAAAT
GGGGAAATAGCGTAGGCATTCGCATTCCTGCTTTATTATCTAATTCATTGAAATTACAGGCAGAGAGTTT
AGTCGATATTCAAGAAGTTGATGGTCGCCTAATTATTGAGCCGATTAAACCTAAATATAATTTAGAGCAA
CTTCTTTCAGGTATTACTGAAGATAATTTGCACAATGAAGTCGATTTTGGCAAGCCTGTTGGCAAGGAAA
TGCTATGACTACTCAAGAGTATATCCCTGACGTTGGTGATATTATTTGGCTTGATTTTGATCCGCAAGCA
GGACATGAACAAGCTGGCCATCGTCCAGCATTAGTGTTAACGCCCACGATTTATAATCGTCAAACAGGGT
TGTTAATTTGCTGCCCGCTCACAACAAAAGTAAAAGGCTATCCTTTCGAAGTCAATATTGCAGGTACCCC
CCAAAATGTTGTGCTTTCCGATCAAATTAAAAGCCTTGACTGGCGTATTCGTCACGCTAAATTTAAAGGT
AAAATTAACCATCATCAGTTAAGCGAAGTAAAAGCTAAAATTGCGACTTTGCTACAAATCAGTGAATAAT
TTCTATGGCATTAATCGAATACAATCCCCCTGTTGAACCTTGGCTTGACGAAGTTTATTGTGATAATCAT
ATTTTAGTGATTAATAAACCAAGTGGCTTACTTTCTGTTCCTGGAAATCGCCCTGAATATCAAGACAGTG
CGATGGTGCGTGTACAACAGAAATATGGTTTTACTGAGCCTGCTCACCGTTTAGATATGGCGACAAGCGG
TATTTTGTTGTTTGCATTAAGCAAACAGGCGGAAAAAGAACTCAAACGTCAATTTCGTGAACGTGAGCCG
AAAAAGCACTATCAAGCGTTAGTTTGGGGCAAATTAGGCGAAAAAGTTGGCGATACGGGGACAATGAATT
TTCCGTTAATTTGCGACTGGGAAAATCGTCCACGCCAAAAAATTTGCTACGAACGGGGCAAACAAGCGGT
TACTTTCTATGAAATTCTTGCACATTATCCCAATAACACCACAAGGGTGACATTAACCCCTTATACTGGG
CGTTCACACCAATTACGCGTACACTGTTTAGCCTTAGGTCATCCAATTGTAGGGGATAAATTTTATGCAA
ATCCGTTGGCAAAAAGTCTATCGCCAAGGCTCTGTTTACACGCAGAAGCATTAACCATTACGCACCCAGT
TACGCAAGAACTGATGACATTTGAAGCGAAACCTGAATTTTAAAAGGTAGATAGAATGAACTTTCAATGG
CAGAAATATCCTGAAAATACGCAAAAATTATTCAAACTTTCGATCCCGATTTTCATCTCTCAATTAGCTG
CTTCGGGAATGGGACTGGCGGATATTATTATGGCTGGGTTAGTCAGCGATGATGATGTGTCGGCGATAGC
GGTCAGTAATTCGATCTACTTTCCCTTGTTTTTATTTGTGTTGGGGATATTAAATGCGATTACTCCAACG
GTTTCTTATCTAAACGGTTCGAGCCAACGTTCCTTGATTGCACATCAAATCCGTCAAGGCGTTTGGATTG
TGTTGATGCTCAGCCTGCCGTTAATTTTTATCTATCTCAATGCCCATTTGATTTTAGATCTGATGGATAC
CCCAAAAGTCTTTTCAGGAAAAGCACAAGATTATCTTACCGCTTTAAGTGTCGGGATTATTCCAGCCTTG
CTTGCGGTGAACTTACGCTGTTTTAACGACGGACTATCCAACCCTAAACCAGCGATGTACATCACCTTTT
TGGGCTTAATTTTAAATATTCCACTCAACTATATTTTTATTTTCGGCAAACTGGGTATGCCTGAATTAGG
GGCGGTCGGTTGTGGTGTGGCAACGGCAATCGTAAACTGGGTAATGTTTGGGCTGATTTTACACTATTGT
TATACCAACCCAGCACAAAAGGATATTCGTCTATTTGAAAAATGGATCGAAAAACCCTGTAAAGCAACCT
TAAGCAAACTGTTCAAACTTGGTACACCGATAGGGTTTGCACTGTTTACCGAAGTGATGCTGTTTGCGGC
ATCTTCCTTGATTATCTCACCGCTTGGCTCACAAGTGGTGGCAAGCCATCAGGTTGCCTTACAAACCAGC
TCGCTCTTTTTTATGATCCCACTCTCATTTAGCATTGCCACAACCATTTTAGTTGGGCAAACGTTGGGAG
AAAAGCGTGTTGCAGAAACAAAATATCTGACTTATCACGCCATTTTTACGGGTGCAATGGTCGCAATGGG
ACTGGCAATGGTGATTTTACTGCTCAAAGATCTGATCCCCTATGCCTTTACCAGCGATCCGACTTCTATT
GCAATCGCATCTAGTTTATTGATTTTTGCAGCGATCTATCAAATCCCCGACTCTATCCAAGCGGTATGCA
ATGGCATTTTGCGTGGTTATAAAAATACCAAACCTATTTTGCTGACAACCTTAATTTGCTACTGGTTAAT
CGGAATGCCACTAGGCACTATTTTGGCTCGCACCGATTGGATCGTTCAGCCGATGGCGGCAACAGGATTT
TGGCTGACATTCTGTGTCTGCTTAAGTTTAGCCGCAGGGCTATTTTTCTACTTTATGCGGAAAATTCAGG
CTATGCCAGAAGAGATTTTAATTAAAAAACTAGAGTCTATTAAATAGCACTTAAAGTTATGTCTATCCTT
TATTGTACCAGATAGGGATAGACACAACTTTACTCATGTCATTTTATATTAGGTATTCATATATAGCTGA
ATTATCCAGCTTATCTCTTTATCATTTATCCGATACCCCTCTTTCAAATTCGGCCCACAAGAGTTCGAAC
CAATACCACTCATTTTATAATCGACACACAGAATGTGATACGGCGATTTTTCTAGCTCGTAATGATGTTT
TTTCAGGGTCAATTCTTCCTGTGTATAAGGGGAAAAATTGAAGCTGAACGGCTGTGGTGCGGTAATCTCG
AGATCTTGGGTGTGAAGATATTCACAACCGTAGTGACTGCCGTTTTCCTGTGGTTTGACGTAGTCTTGAT
GATTTTGCTCGGCAGTGGTTTGGTATAGACCTAGTCGGCTTGCGTGGTGTTTGTCGATGTAACTTTCACT
CTCGCCATAGCCGAAATGTCCTGATCCATCAGGAAGATATGGGGCGTGGTCGCACCATTCCCAGATAAAA
CCACCGCAAGCCCCTGCATATTTTTCAAAGGTTTGGAAATAATCTTCTAAATCACCGTTAGAGTTCCCCA
TTGCGTGCGAGTATTCGCAGAGTAGGAATGGTTTGGTTTGTGGCTGTTCAAAATAGCGATCCATATCTTC
TGTGCTGGCATACATTTCGCTATGAAAATCTAACGGGGTAAGATCATTGCGATGTTCAGAATGTTGATAA
ATGGTACTTTCATAATGAACCAGACGGCTTGGATCTCGCTGTTTGATCCATTTTGCACTGGCTTCAAAAT
TTTCCCCGTAACCTGCTTCATTACCCAGCGACCAGATCAGTACCGATGGGCGATTTTTATCTCGTTCTAC
ATTAGCGTAGGTACGGTCTAAGATTGCTTGTTTGTAGTCTGGGTGTCGGGCAAAATAGCAGAAATTATCT
ATCGTTTGTTGCTGAATACGTTGGTTATCATCTTGTTTTGCTACATTCAGTAAAATGCTGTGTTCTGGCG
TTGGAACGTATTGCATACTGGCACCGTGGCTTTCTATGTCACTTTCGCTAATCAGGTAGAAGCCGTAGCA
GTCGCATAATTCGCTAAACCAAGGGGCATTCGGGTAGTGGGCGGTACGAATAGCGTTGATGTTATGTTGT
TTCATCAGCCTAAAATCCTGTTCTGCTTGCTCACGGCTGATAACATAACCCGTTAGGGGATCGCTGTCGT
GGCGGTTTACTCCGCGGAATTTGATCGGGTGGTTGTTGAGCAAGAGTACACCGTCTTTGACTTCGAGCCG
ACGAAAACCGACCGCTTGTTCAATCACTTCGTTTCCATAGGCAAGGTGTAAGGTGTAAAGTTGTGGCTGT
TCGGCATTCCAGAGCTGTGGTTTGTCAATTTTTACCTTAAAGTGATCGCTTGTCTGTTCGGCGATTAGGC
GATGTTGTGGATCAAACAGTTGGAAAGTGAGCTGTTGTGGCGATTGCAGAAAGGTACATTCGACCGATAA
ATCCGCTTGATCTAATGCTTCAGACAGGCTGGTTTTGATAAAGAAATCTTGTAGATAATTTGGTTCTCGT
TCCAGCAGATAAACATCTCGGAAAATCCTTGACATACGGAATTTGTCCTGATCTTCCAAATAGCTACCAT
CACACCATTTAAGCACCACGACATTGAGCTGATTTTCCCCAGAGATTAAAAAGTCGGTGACATCAAATTC
GTTTGTGCAATGACTGACCTGCCCATAGCCAACAAATTGTTGATTGAGATAGAGATAAAGGCAAGCGTCC
ACCCCTTCAAAATTCAGTAAATAGCGTTTTGTCGATTTAGGCTCGTAGTGGAATGTCCGTTGATATACAC
CGCAAGGGTTATCGTGTGGCACATAAGGCGGTTCGAAAGGGAATAGGTAGTTGATATTTGTATATTGATG
CTGATCGAAGCCTTGTGTCTGCCAGTTTGATGGCACAGGAATGCGATGCTCAAAAGGCTGAGAAAGAAAA
TCTTCAGGCAAATCCATCACGCTCGTAAAATAGTTAAATTGCCATTCACCATTGAGTAGGGTAAATAGGC
TAGATTGTTCACGCTCAAGGGGGGCGAGCTTATCTTGTGTCGCAAAGGGAATAAAATAGGCGTGATGGGG
TGTGGTGTTAATGTGAAATAAAGTGGGATCTTGGTGATAATTTGGTAACGGCATAACATCAATTCCATTG
CTAAGAAATGGCAAAATGCTATCACTCGCAATCCCTGACTTCAATCCATTGCAATGTAACATTTTAGAAA
TGTGATGAAGCTCACAATTATTTTTATGTTCATTTCTAAAGTTATAGTTTACAACCACATTTTACCAATT
CTTAAACTCATATATACAACTGCTTTCAATACAAAAAACCATTAATTTCTTAATATTTGGTGATCACAAT
CTCACCGCTTGCAAAGCTGACTTTAAGTGTATTACTGCGACATTCTACCTTAAATATCTGTTCATTTTGG
CGGATTTCGTTTTCACAGGGCTTCCCTGCCATTAGTAACGCAATCTGATTTTCGGCAATTTGTAGGGCTT
GCTGTTGCTGAAAAATAAGCGCGCTTTGCTTATTTTGCGTATGTTGCCAACGGCTATAAGCTAAATATAT
CACTGAAAAAATCAACATAACGACCATTAATGATGTCAGGCTTTCTGCTTTAATGAGCTTATTCATTTGC
TAATATATTCCGTGAATAAGGCAAATAGTGCCAAGATGAAAATTTATTTTCCAGATGTTGAATAACTTCT
TTTTTATAACTGAGATTTCTTTCTTCTCGTAAATTATCATAGGTGGAATAAAGTGTACCATACATTCTTT
TTCTTCCTGTAAGATCAAATAAATAATCGGTAATGACAATACCGTAAAAATCTTTTTCTAACTTTTCATT
AATATCTTGTAATGCAATCACAATTTTTGGATTCTCTAGACTACTTTCTGGCAACTCCGCTAAATGATTG
ATTTTATATATTTCCGATTGATAAGGTAATAAATTCAACCAGTTTTCAATTTTATCCACTTGAATATATT
TTTCTTTGGTTGGTTTAAAAGGATCAAAAATAGATGAAAATTGACAATGAAAACTGTATTTCATTACCTT
AAACTCAAAAATAACATTAGTCTGTTTCTGATTTTGGCATTCTATTTCAGGATCTATTGCTAACTTTTCA
ATAAGTTGATATTTATCGGTAAGATATTGCTGATAATAGAATAGGCTCACTTTTTCTTGTTTTAATAAGC
TATCTTTATTGAGAAAAATGACTGCAAACAGACCGCTTAATAATATCAAGGTAATTAATAAAATACTGGC
TGGATAATAACGTTTCATTTATCACTTCCATTTAATAGGTAACTATAAGCGGTAGCTTTATATCTTAGTT
GGTTATCTTTGCTAGACGAGAGAGCCAGTTCTATTTTCAATAATCTATTCTGCTCAAGCCACTCAAAAGA
TAAATTTTCGACATTATAATCAGACATATCTGACATTTTTCGCCAGTTGCCTTTTTGACAATTTGTTAGG
ATTTTTTCACAATCTGCTTGGTGACAGAACTGAATTTGACTATCTTCATAAATAAAAATCGCTTTTTTCT
CAAATTTAAAACCAAAAAATTCTCGGCTTACCTCTTTGGTATTATTTACACCATTTATTTCGCAAGATTG
TTTTTTATTTCGATTACCTACACAGCCATCACTACTTAAATCATAGAAAAACATTAGACAATTTGGATTG
TTCAGGGAATAACGCTTATGATTATTTTCAAATAAATGATAATTTGTTTCTTTTCTATTTTGTCCTTGAT
AATTAAAATGTTGAATATGTTGTTGAAAATATTCAAGTAATTGATGAGTATGTTTTTGCAAATTCAATAA
TTCCCGTTGTTTGATTTGATTTCGATAGCTATCACTATAAAAAGAAGATAAACTCCATAAAATAATGCAA
CCTAGAAATAATGATAATAATATTTCAACCAAACTAAATGCGTGATTAACAACTGGTGCGTTTGCCTTTT
TGAATAACATTAATCACTCCATTTTGTTCCACTTGTAATATTTCATAGATTTTATTTACCGTAACTCTTA
AGCACTTCGACTCTAATCGCCCAGACTTTCCATCAACATTAATAAAAACTTTAGGATATAAACTATTATT
TTTGACTACGGCGTTTTCTGTTTGATAGAGATAATAGCTTTTTTGAATATCACAACTTGCGATATTTAAA
CAGTTACAAGCGATCTGTTTATCACTGACTTTTTCAATTGCGACCATACACCATTTTTTATCTGCTAAAT
TCTGGCTGATAGAAATAGAATAATTATGTTTTTGATAACGTGCTTTAGCTTGAATTTGATAAATAAAAGA
CTTTATCTGATCGATTTCATTATTTAAAACGATATGATCTTGTAAATAAAATAAGGTGGGGGAAAAGAAA
TAGAGTGCGATTGCCATTATGCTCATCGCAAATAAAGTTTCAATAATAGTGATCGCACGAAACATAATAT
CTCTCCCAAAGTGAGAGAGATATTAGATGTTGAAAGGATTTTGTAAATCGGCAATTTTTATTTTTTCGAC
ATAGATCGAAAAATTAGAAAGATGTTGTATCTTGGAATAGACCTACTTTTAAGTCTGTGGCAGTATAGAT
AATTCTGCCATCAACTTCGACTTCGCCATCAGCCAGCCCCATCACGAGCTTACGGTTGATCACTCGTTTC
ATATTGATACGATAAATCACTTTTTTGGCAGTCGGTAGAATTTGCCCCGTAAATTTCACTTCGCTAACCC
CTAAGGCTCTGCCCTTGCCTTTACCGCCGACCCAGCCTAAGTAAAAGCCAACCAGTTGCCACATTGCATC
TAAGCCTAAGCAACCAGGCATTACAGGATCGCCGATAAAGTGACAGCCAAAGAAAGGCAGATCTTGGTTA
ATATCTAATTCCGCTTCAATATACCCTTTCTCAAATAGACCTTCTTTGTCGGTGATTTTGGTAATTCTGT
CCATCATCAACATTGACGGTGCTGGCAGTTGTGGACCTTCGCTACCAAAAAGTTCGCCTCGTCCTGACGC
TAAAAGATCGTTGTAATCATAACTTGATTTGATGTTAGGTGTACAAGTGTTCATTATTTTGTTCCTGTAA
TAAAGTAGAAAAGTCCGTTATTGACGGTTTATGTTACGTTTGCTTGATAAACACATCTTAACAGACTTTT
AAAATAGCGAACAGTTGTAAGCTGACTTGTCGGATCAGTGACCCTTTAACAGTTTGCGAATTTTGTGGAA
AATCGAACCGCTTGCGTCTTCATTTTCATTCTGTTCGATCCCTTGATGAACTAACGCGAAAAGTGATTTT
TTCTCACTATTTTCAGGTAGATCTTCATCATAAAACGGATGCTGTAACAGAATTTGTAAGGCTTCAAAGA
CATCTTCGACCGCCCAAATATGAAATTTTCCTGCTTCAATCGCCGATAATACTGCAGGTTTTAAGCTCAA
ATGGGAAACGCATACCGCAGGAATAATCACCCCTTGTTTCCCTGTTAATTCCCTTGCTTCACAAACATTG
AAGAAGCCTTCAATTTTCTGATTAACACCGCCCACGCTTAACACATTTCCAAATTGGTCAATCGCCCCTG
TCACCGCAAGGGATTGTGGCAACGGCAACTTGGTTAAGGCACTGATAAGCACACAGAAAATGGCTAACGA
TGAACTATCACCATCAATTTCACCATAAGATTGCTCAAAGGCAACGGACGCTGAAAACGGAAGCTGTGTC
GGTAATTCCAGTAAATTTGCCAAACAAGATTGAGCGATAATAATCCCTTTAGAGTGAATATTGCCCCCAA
GTTCCACTTTGCGTTCAATATCGTGAATTTCTCCATCACCATATTGCACGTTACAGCTAATGCGTAATGG
CTCACCAAAACTATGGGGAACGCCATCAAACTCGACCACAGATAAGCCGTTAATTTGCCCGATGGTTTCT
TCTTCCGTTTCAATATAAAGCTGATGATTTAAAATATCATTTAAAACAAATTTATTTAATACGCCAGATT
GTTTTTCTAAATAATCAAAATAATCTTGAATATGGTTAAATTGAGTTTGTTTTGGATAAAAATGTTGTAA
GCCTAATAAATGTTTTTTTAATAATGTCGGTGAAATAGAAATTAATGTCTGGTTTTCACTTTCACGAATA
TAATAATGTAAAAGTTGATTTAAGCCTTTTTTAGAAAAGGTTCTATTGAGATATTTTTTAGCTGAAGATT
GGATATAGCTACCCCATTGTTCGCTATTTTCTTCATCAATATTCAAATACGACTCGATTTCAGCATATTG
GCAAAATTGATATAAATCTTCATCATAATTATGCAAAGTCGCAATATCATCTCGACTACCCACTAATATC
AATTTGAATTGAGATTGAATAGGCATAATTGCTTCAGGTAATTTTCCCGCAATAATCGGGTCAAACTGCC
CAAATAAAAGAGCTTGTTTTAATTTATCCCATTGCACAATATCTAATAATAATGCACTCACATTTAAAAT
CAGAATACCCTTATGAGCTTGCTCAATTGCCCCTGCCACCGTTTTAATTTGGTTTTCCTTTTCTAAATAA
AGGCTATATCCAAATAAACTTTGGTGATTAAATTCTGTTTTCAACACAGTTTGACAATGCAAATTTTCAA
AATAGTCCGTGATTTCATTTAAAAATTCGGGAAATAATTCCGTTTTCAAAATGAGTGCCGAACCAAATTC
ACTCAGGGCAAATTGTTGCATTGCCTGCTGTGTATTTGGTTGAAAATCCAAAAATCTCACCGCTTGATCG
GTCTGTTTGAAAGGATAGTGAACGCTTAATGATTGCAACGATAATGGAGATACTTGCACAAATTTGCCTC
TTTATAGAAATTTGCTTCATTATACCTATAATTACGCTATACTTCACAAATAATTCGGAGGCAAAATGCG
ATACCAAAAACTTGAAATTCAAGAAGCAAGTTGGAAATGGAAATACTTGCTGAAAAAATATCGTGAAGGC
GAAAATATCACCAAATACGACGAACAGAGCTTGATCGAATTGAAAGTTCAATTATTAACCACCTTACAAA
ACTCGCCCGAAGAGATCGAGCAATGGATTAAGGCGGAAATGACATCTGAGCAACGCAAGAAAATGCGTCA
ATCTATTCGAGCAAGACGCAAGCGTTTTTTCAATGCCGAAAAGCAATCTACCCGTAAAAAATCTATCGAT
TTAGAATACGCCAGCTGGCAACGCCTGTCCAAGCAAGCCAAAGAAATGGATCTGACCTTGTCTGAAACCA
TTCATTATTTGATCGATGAATTAGAGAAGAAACAGATTTATGCAGAGCAAGTGGATAAGATGAAAGCAAA
TTTGAAGGCGTTGTTGGGATAGCGTCATTTAAAACATAGGGAGTAACAGGCAAAATGGTCCCTAAAAAGT
AGCCTTGAATTGTGCTTTGTGTAATTACTTCCCTTTCACCTCAATAATCATCACTTCCGACTGTGAACCT
AGTCGCATCGGTATCCCCCAAAATCCGTATCCCGAAGTAACAAAAAAATGTCCATTACCGATTTTTTCAT
AACCGTGAGCAAGTCGGTAAATAAAGTGAGTAATGATATTCGCTGGGAAAATTTGCCCATTATGGGTATG
GCCCGACACTTGAATATCAATAGGCAGTTGAGCATGTTGCTCAATTTGTGTTGGGCGGTGATCCATTAGG
AAAACGGGTAAATTTTTATCTACCAGAGCCAATAACTCTGCTGTTTCAGGGCGATTTTTCACTAATTCAT
CATTACGACCGATGATCGTAAATTTTCCGTCTAAAGTAACCGCTTGATCCCATAGCACAGTAATGCCAGC
TTTAGTGATTTCTTGATAAATTTCAGCTTCAGCCCCAAAAAAATCGTGGTTTCCCATTGTAGCATATACC
CCAAGCGGTGCTTTTAACTTTGCCAAATGCGGTTGCATATTTTCCGCCAAATAGGCTTCAACATTATCGT
CCATAATGTCGCCAGGGAGCAAAATTAGATCAACTTGTTCTTGATTAAAGATGGTTGCTAACTTATCTAG
CTGTTTCCCCCCGAAAAATTTCCCTAAGTGGAAATCGCTGGCGACGCCAATTTTAAGTGGCTGTATAGGT
TTATCTAATGTGACTTGATAATGCACCACTTTGGTTGAATAGGCGTTGTAAATAGTCAGCCCAATTAACC
CGAATAAAACAGGGATATAGCTTATTTTAAGCCAGCGATTAAGGCTATTCGGCGAGAATATCTGTTTGCC
GACAGTATAAATCCCCCAAAAACAGAAGCTGATGAAGAAGATAAATAAAAGTAATGTGAGTATTAAAGCA
ATTAAGCGGAAGTTTGGCAAAATGCGTGTAACGTGCAATATTATCAACAGATTTGCAACGATATAGATAG
AAAATGTAACGATCTTACGACTTCTATTTGATAGATCGCCTAACCAAGTTGCTGTTTTAGAAAAGCAAAA
GAGCAGAAATTGAAGGGCGATAACTGAAACGGTTGTGATAATGTAATAGCGGTATTCCATATTTATTCTT
TCCAAGAAAAAAAGCCCAACCAAAACGGTTGGGCTTAAAGTATAGCAAATACAAGTGTAAGGAGAAAATA
AGTCTTTAATTAGCTTATTTTGCTAATTTTTGACGAATCGCATTTGCTAATTCTAGGCTAACTTTTTCAA
AGTGAGCCATTTGTCTTTCCACGATTTCAGGAATAGTTACACCTGATAAACCTGCTGCAAAGTTACCTGC
TAAGCGATCTTTTTCTTCCGCTGTGAACAAGTTGTAAAGTGCGGCTGGTTGTGAGTAGTAATCTTCATCG
TACTCACGGAAGTTAAAGTGTGCGGCTTCACGCTCAATTTGTAATGGTAATTGATCGTGGGTTGGCACAT
AAGTGTCAAAACGGTTCGGTGCATAGTTAGGGTGGTTGCCACCGTTTGCATCTACACGCATTGCACCATC
ACGGTGAGTCGTGTGGTATGGGCATTTTGGTGCATTTACAGGGATTTGGTGGTGGTTTACACCTAAACGG
TAACGCTGTGCATCTTGGTAAGAGAACAGACGACCTTGTAACATACGGTCTGGCGAGAAGCCGATTCCCG
GAACGATGTTAGATGGTGCAAATGCCGCTTGTTCTACTTCTGCGAAGTAGTTTTGTGGGTTGCGGTTTAA
TTCTAATACACCCACTTCGATCACTGGGTAATCTGCGTGTGGCCATACTTTAGTTAAGTCAAAGGCATAG
TTATGTTTGTGAGCATCTGCTTCTGGCATAATCTGCACTTGAACAGTCCAACGTGGGAATTCACCACGCT
CAATCGCTTCATATAAATCTTTTTGGCTAGACTCACGATCTTCACCTACAACTTTAGCTGCTTCTTCGTT
AGTGAAGAATTTGTGACCTTGTTGTGTTTTGAAGTGGAATTTCACCCAGAAACGCTCGTTGTTTGCGTTT
ACAAAGCTATAAGTGTGGCTACCGTAACCGTTCATGTGACGTAAAGTCGCTGGAATACCACGATCTGAGA
ACAATGTCATAATTTGGTGCATTGATTCAGGGTGACGTGACCAGAAATCCCACGCTGCATTTGCATCACG
CAAGTTATTTTGAGGGTTACGTTTTTGTGTATGAATAAAATCTGGGAATTTTAATGGATCACGGATAAAG
AATACTGGTGTATTGTTACCCACTAAGTCCCAGTTACCTTGTTCGGTATAGAATTTTAATGAGAAACCAC
GCACATCACGCTCTGCATCGGCAGCCCCACGCTCGCCAGCAACAGTTGAGAAACGTAATAGTACTTCAGT
TTGTGCACCTGGTTTAAATACCGCAGCTTTCGTGTATTTAGTAATATCTGCAGTTACAGTAAATGTACCG
TAAGCTGCTGAACCTTTAGCGTGAACCACACGCTCAGGAATACGCTCACGAGCAAAGTGTGCTAATTTCT
CTTGAAACCAAACATCTTGTAAAAGAAGTGGACCGCGTGGGCCAGCTGACATTGTGTTGTCATTATCAAC
AACTGGCGCACCTGCTGCCGTTGTTAAGGTTTTTGATCCGTGATCAAATGGACATTTATACATAGTGAAT
TTCCTCCAAAAATAGCTTATTAATAGGTTACGAGTATTATCATTGATAGTTATAAGTTTGTAAAACTATT
GAATTAATAAAAAAATACTATTAATTTTCAACGCCAATCTTTATTTGGTTTATTTATAAATCCGCCTCAT
CACCACGATCTTGTAACCATTGTTTGCGATCTTCAGCCCGTTTTTTAGCAAGCAACATATCCATTAATTC
AAAGGTTGAAACCTCTTCATCATCGCTATTATCTTCTAAGGTTAGCTGAACTAGACGTCGTGTATTTGGA
TCCATTGTCGTTTCACGCAATTGACTTGGGTTCATCTCACCTAAACCTTTAAAGCGTTGAACATTTGGTT
TTCCTTTTTTCTTTGCAAGACGAGCTAAAATAGCCTCTTTTTCAGATTCATCTAATGCGTAATGCACCTC
ATCTTTACCAATATCAATACGGTAAAGTGGCGGCATTGCAACATAAACGTGGCCATTTTTTACTAATGTT
GGGAAATGGCGGAGGAACAAAGCACACAATAATGTGGCAATGTGCAAACCATCTGAATCCGCATCAGCAA
GAATACAAACTTTACCGTAACGTAGTTGGCTTAGATCTTCATTGTCAGGATCAATGCCCAATGCGACAGC
AATGTCGTGTACTTCTGTAGACGCGAGAACTTGATCAGGTGATACTTCCCAAGTGTTGAGAATCTTACCT
CTAAGCGGCAAAATCGCTTGAAACTCTTTATCTCTCGCTTGTTTTGCAGAACCGCCCGCAGAATCTCCCT
CTACAAGGAATAGCTCAGTACGCATTAAATCTTGTGAAATACAATCTGCCAATTTTCCAGGTAAGGCAGG
GCCACTAACCAATTTTTTTCGTACGACTTTTTTTTCGGCTCTAAGGCGATTTTGTGCAGAACTGATTGCC
ATTTCAGCCAGTTGTTCAGCAACCTGTACGTTTTGGTTTAGCCATAAACTAAAAGCATCTTTTACACTAT
TTTCAACATAACTCGCCGCTTGTCGTGATGATAAACGCTCTTTGGTTTGCCCTGCAAACTGTGGTTCTTG
CATTTTAAGTGATAGCACATAGCAACAACGCCCCCAAACATCGTCGGCAGTTAATTTGACACCTTTAGGC
AACAGATTTCTAAAATCACAAAATTCAGCCATTGCCTTAAATAAACCTTGGCGCAAACCATTGACGTGTG
TGCCGCCAAGTGCAGTTGGAATCAAGTTTACATAGCTTTCATTGATCTGCTCGCCACCCTCTGTGAGCCA
GCTTAACGCCCAACTCACAGCTTCAGTTTCCCCAATCACTTCACCAACAAAAAGAGGATTTGGCAGATAT
TCATATTCTTTCAATGTATCTGTTAAATAATCACGCAAGCCATCTTCGTAGTACCACGTTTCTTGGGTAT
TATTGATGTGGTCGGTAAAATTGATCGTTAATTTCGGACAAAGTACCGCTTTGGCTCGCAATAGATGACG
TAAGCGACTAACCGAAAACTTCGGCGAATCAAAATATTTTGGATTTGGATAAAAGCGAACCGTTGTGCCT
GTTTGGCGTTTTGGACAAGAACCGATCACTTTCAGCTCTTCCACTTTAACGCCATTTGCAAAAGCAATGG
TATAAATCTCGCCATTACGTTTAATGGTGATCTCAACACTTTCAGAAAGGGCATTTACAACCGAAATCCC
CACACCGTGCAAACCGCCTGAAAAGGTGTAATTTTTATTAGAGAACTTACCGCCTGCGTGCAGTTTTGTT
AGGATAAGTTCCACCCCTGAAATTTTTTCAGTCGAGTGAATATCCACAGGCATACCCCGTCCATTATCAA
CGACTTCAAGGGAATTATCGCTATGTAAGATAACATCAATTTGATTAGCAAAACCTGATAACGCTTCATC
GACACTGTTATCAATTACTTCTTGCCCTAAGTGATTTGGACGAGTGGTATCAGTGTACATACCTGGGCGA
AGTTGCACAGGTTCAAGATCTTTGAGAACGGTAATTTCATCAGCACCGTAGCGTTTTTCTGACATAAGTA
TCTCTTTACAGCCTATAGGAAAACAGAGAAATCACTCTAGTAAGGTTGAGCGATTAGATTCAATGAAAAG
ATTCTTTATATTGATTAAATGAAAGAAGATCTATATGGAAAATCAATCACGAAAATTATTAAATTGAAGA
GGCTGCCCTAATTCAGCATTTTTCACAAGCTGTATTGTCGATTGTAAATCATCACGGGATTTTCCTGTTA
TGCGTATGGAATCTCCTTGAATTTGAGCTTGTACCTTGATTTTAGAGCCTTTAATAAGTTTAACAAGCTG
CTTAGCCATATCGGACTTAATCCCTTGTTTTAATTTAATTTCTTTTGTGTAAAGTTTACCATGATGTTCA
CTTTCAGAAGGAATATCTAGGGAAGTATGTTCAATACCACGTTTAATACAGCATCCTATTAAAATTTCAA
TTAACTGTTCAAGTTGAAAATCAGATTCTGTAGTAACCCGTATAAGTTCATTTTTTTCATTAAGTTCTAT
TGTGGCATCAACTCCTCGAAAATCATAACGTGTACTTAATACCCTATTTGCATTTTCTACTGCATTGCGT
ACTTCATGTATGGTAAGTTCAGAAACAATATCAAAAGATGACATCTTATTCTCCTTCTATGAAATCAAAT
CAGAGTTTTTTCGCAATTCTACCATAGCATTCCACAAACTATGAAATTAATTCTTATAAGATTTCTTGAT
GTATTTTATTAGATTGAAGAATTGTTGACGTCCAAGTCTTTAAAGACGACGGCTCCAACTAGCTCCGATT
GATTGTTATAGGCTACCCTCGGTGAGCTCTTTCTGCTGAACGCTTATTATCAAGTAATCACAAACTTAAC
AAGATTGAAATAACTTACGCTATTTGTACCTTATATCTCCGCCCGAAAGGGTAAGTTTTATGGCACATAG
CTGATAAAAGCCAAAAGCCACCTCAATTTCTCAAGGTGGCTATATTCAATAAATCAACGCAAATTACGCT
TGACCTTTCACTTCTTTACGACCGTTGAAAGGTGCTGGTGTACCTGCTGCAGCTAATGCTTCTTCGATAC
GGATTAATTGGTTGTATTTCGCAACACGGTCTGAACGGCTCATTGAACCCGTTTTGATTTGACCTGCTGC
TGTACCCACCGCTAAATCAGCGATAGTTGCATCTTCAGTTTCGCCAGAACGGTGTGAGATAACCGCTGTG
TAACCTGCATCTTTAGCCATTTTGATTGCTGCTAAAGTTTCAGTTAATGAACCGATTTGGTTGAATTTGA
TTAAGATTGAGTTTGCGATACCATTTTCGATACCACGGCTTAAGATCTTAGTATTGGTTACGAATAAGTC
GTCACCTACTAATTGAACTTTGTCACCTAATACTTTAGTTTGGTACGCAAAACCTTCCCAGTCTGACTCA
TCTTGACCATCTTCGATAGACACGATTGGGTACTCTTTGCATAAGCCTTCTAAGTAGTGAGTAAATTCTT
GAGAAGTGAATGATTTACCTTCACCTTTCATTTCGTATAAACCGTTGTCTTTGTTGTAGAACTCAGAAGA
CGCACAGTCCATCGCTAAAGTTACATCTTTACCTAAAACATAGCCTGCTTTTTCTACTGCTTCTTTGATA
CACGCTAAAGCGTCTGCGTTAGAAGCAAGGTTTGGTGCGAAACCACCCTCGTCACCCACAGCAGTATTTA
AGCCTTTCGCTTTTAATACTTTAGCAAGGTTGTGGAATACTTCAGCACCGATACGAAGTGCTTCTTTTAA
TGTTGATGCACCCACTGGTTGGATCATAAACTCTTGGATATCAACGTTGTTGTCTGCGTGCTCACCACCG
TTGATGATGTTCATCATTGGTAATGGCATAGAGTACACGCCTGGAGTACCGTTAAGCTCTGCAATGTGAG
CATAAAGTGGTAAACCTTTTGATGCTGCAGCCGCTTTTGCGTTTGCTAAAGAAACCGCTAAAATTGCGTT
TGCACCAAATTTAGATTTGTTATCTGTACCATCTAAGTCGATCATAATTTGGTCGATTTCAGCTTGGTTA
GATGCATCTTTACCTACGATTGCATTAGCAATTTCGTTGTTTACTGCAGAAACAGCTTTTAATACACCTT
TGCCTAAGAAACGTGCTTTGTCGCCATCACGCAATTCTAATGCTTCGCGTGAACCTGTTGATGCACCTGA
TGGCGCTGCTGCTAAACCAACAAAACCACCTTCAAGGTGAACTTCTGCTTCAACAGTTGGGTTACCACGT
GAGTCAATGATTTCACGACCAATTACTTTAACGATTTTTGCCATTGTTAATATCCTCTATGAGAGTTAAT
AGTTAATGTTGAAAAGACTTGCATATGGTAATGGGATTTTACAAATTTGTCTTGTAAAAAAGTGATGAGC
TTCACAAAAATTTAAAGGATATTTGATCGAAAAGGGATTTTTCTAAATTAAGACCAATTATATATTCGAG
TATTAAATACCGATATAGACTTTTTTCTATCATCATTAATATGGACTAAGCTATATAACATCTAATCTAC
TTTTACGATCACTGGCACAAATTCTTCCTTACGTAAGAAATTTTGTTCTCTAAAGTTAATCGGAAAATGG
CAGGCAAATTCGTGTTGGCGGAATTTGCGTAGCGGTGGTTTAACGACACATTTTTTCTGCGCAAAAGGGC
AACGAGGCCCAAGACGGCAACCAATAGGCATATCTTGTAACATTGGAACTGAGCCTTTAAGGGTATTCAA
GCGACCTTTAAAAGGCAAAGGTTTAGAAAAATCGGGTAGGCTATGCAATAGTACTGCGGTATAAGGGTGA
TAAGGGGTTTCCATAATGGTTTCTTTCTCTGCAATTTCAACGGTTTGCCCGCAGTACAAAACGTTAAATG
AATCTACCCACTTGTAAATACTGAGCATATCGTTACTCACTAGAATAATAGACGTACCAAGATTTTTGTT
CATACTGGAAAGCAAGCGATAAATTTGTAGCTGTGTGGTTGATTCCATTGTATTGGTTGGTTCGTCAGCC
ACGAGCAAGCGAGGCTGATTTGCCACTGCCATTGCAATCATCACTTTTTGTGCTTCACCTTCGGTAATAT
CCGTTGGATAGCTTTGCATAATATCTTTATGATCTTTTATCCCCACTTTGTGTAGTAATTCAATGGCTTT
TTTCTTTTTCCAGCCAAAACGTTCCCACCACTTGCCTTTAAAGCGGATAGTTTCGATTAATTGTTTACCA
ATACGTTCGCTTGGGTCTAAGCAAGAGAGTGGATCTTGGAAAATCATTGAAATCTGATCACTAACCAGTT
TTCGGCGCTGATAGGGGGAAAGTTTCAGTAATTCAATATCGTTAAAGCGAAAGCGGTCGGCAGTAATGAT
CCACTCGTCTTTGACTAATCCGCAGATCACTTTAGCAATTAAACTTTTTCCTGACCCTGATTCGCCAACT
AAACCACATATCTCACCGCTATCAAGGGTAAGATTGATATTATCTACCATTTTTATACGCCCGTTTGGCG
TATCAATTTCGATACTTAAATGTCTAATATCCAGTAATGCCATTGTTTCCCTTCCCTAATAACGATATTT
TTCAAGCACCCGTACAATGCTGTTTCCAAGCATTGTAATGATAAGTAGAGTAAAAATGATAGCAAATCCA
GGAAGAATGACCGTCCAAGGGGCAACATAAATTAATTCAAGAGAATCGCGGATCATCGCTCCCCATTCTG
GCGTTGGGCTCGTTGCCCCCAGTGAAATAAAGCTCAATGCACTGATGTCTAACACAGCAATAACAAAAAT
ATGCGCAAGTTCTTTGACGGCAATCACAGTTAAATTAGGTAAGATCACTTCACGGATTAAATCTCGTTTT
CTTGCACCCTCTAATTTTAAAGTGATGACATATTCTCTCGCCAGCTCCCGTTGGGTCATTTGATAAATTT
TATGGATAAAGTGAGGCAACATAGCAAGAAAAATGGCCAACATTGCATTAATGAGAGAGACCTCCATTAA
AGTTGCAATGATGATGGCAATCAGCAAAATCGGCGTAAATAAAAAGGTATCAAAAAGATGACTGAGAATA
AAAATAGATCCACTCCGTTTTGTCCCTGCAATCACGCCAAGAATGCCACCTAAAATACCGATAGCAATGG
TAATGACCAATGCTGAACCAACGGTGTAGTAGAAGCCGTAGAGGACGCGACTGAAAATATCTCTTCCTAG
ATCGTCTGTGCCAAAAAAATGGCTAATCTGACCGCTATCACTCCACGATGGTGGCATTAATTCCATTCCG
CTAAATTGCCGATCGGCTGCATAAGGGGCAAGTAAATAGCCAAAAAAAACCAATCCCATCAGAAGAATAA
AGAGATTAAGGCTGATGAGTGCAAAGGTGTCTTTCCTCAACTCTATCCAAAATTGGCGTAAATACGCAGA
TTCTCGAAACTGTTCGGGGTCTTGTGCGAGTAGCATTCTTTATTACCTTTTTACTAATACTGAATATAAC
AATAACATCTTTTACTCTTAATTCATTGTTTGATAGACAGTATAGCATTCTATTCTTGTTCTAACATCGC
CAACAAATGTTGTTTCAACATCGCCTGTTCTTCCTCCGCCAAAGCCCCATTTTGCTGATTGCTCACCACA
AAAAAATCCTCCACCCGTTCACCAATGGTCGTAATTTTAGCGTTAATCAAATTCAACTTAAGCTGCCCGA
AAATATACCCAATTTGAGCCAACAACCCCTCTCGGTCTAAGGTAAATAGCTCAAAAGCGGTCTGATTTGG
CTGGGAATTTGCTAAAAAACGGATCTTGGTTTTTCGCTTAAACGCCTGATGTTTAACGGATTTTTTACTT
GGATTAAACACTTTCTCCGTATTCGCAAGCAAGGTTTTAACCAATGCCGACTGAATTTGTTCACTTCGCT
CATCATCGAGTGGCTCGCCGTTCATTTCCGTAATAATAAAACTATCCAACACCAAACCATGATCGCTCGT
AAGGATTTGAGCATCGTGGATACTCACTTTCTTCTGACTTAACGTCTGTGCAATTCTCGCAAAAAGCTGG
GCTTGGTCTTGGCAATGCACAAAAATTTCTGTCGCTCCCCGTGCATACTGATTGCTAATCAACACCATCG
GCAACGCAGGATCTTTTAAATAATGCAAGGCGTGCCAATAAAGCTGTGTCGGGCTGTTTCGCACAAAATA
GCTTTCAGGACAGGATTGCCAAAATTGCAACAGCCGTGTTTTTTGTTCAGCCGAAAGTAACGCCTCAAGT
TGTACATAGGCTTGCTGTTGATGGGCTTGGCTCAGTTGCTGATGATTAATCGTTTCCTCACTGCCTAACT
GCAACTGCTGTTCGGTAAATTGAAAAAGTTTAAGGAAAAGCGACCGCTTCCAATTATTCCAAAGGGTTTC
ATTCGTCGCACAAATATCCGCAACGGTTAAACAGGTTAAAGCAGCTAAAGCGGTCGGATTTTTCACCACA
TTTGCAAAAGTTTTCACCACATCGGGATCGTGAATATCCCGACGTTGTGCCGTAATTGACATCGTCAAAT
GCTCTGCCACCAACCACGCCATATAATCACTTTGCTCTTGAGAAAAGCCGTGTTGTTGAGCAAAAGCACG
CATATCTTCCGCCCCAACTTTAGCGTGATCGCCCTCTCTGCCTTTAGCAATATCGTGGAACAAGGCTGAC
AAATAGAGCAACGGACGGTCTGCCAGTGTCGGAAACAGACGACAACAAAGCGGATGTTTTTCGGCATTTT
CCTGTTGCAGAAAACTTTCTAATTTAAGCATCACCTGAACCGTATGCTCGTCCACCGTATAAATATGAAA
AAGATCAAACTGCATCAAGCCTTGAATACCAACCCATTGCGGTAAGTAAGCGGTTAAAACGCCCAACTGA
TGCATTGGCATAATGGCTCTTTTAACCACATCAGGCTGAGAAAACAGCCGAATAAAGCGATGTCGAGCTT
GAGGCAGTTCACACAACGGCTGGTTTAAGGTCTGTAACGCCAGCCGAAGTTGTCGCAACGTCGTACTGGC
TACACGCACCTGCGTATGCTGAGTGAGATAGAAGAAAAGATCCAAAATCCGCTCAGGTTGTTGCTTAAAA
ATCAAAGTGTTACTACAAATTAGCTGTTCCCCTTGCAAATAAAAATAGTCATCAAGCGGCTGTTTTTGCT
GTACATTTTGCAAAGCCTGTAGCACCTCTTGATGAAAATGATTGAGCAACAATTGCGTTAATTGCGAAAT
AGATTGCGTCGCCTGAAAGAAATCTTTCATCATCGCTTCCACAGGCTGATTACCCTCGCCCTGATAGCCT
AACTGCTCACTCAGTTGTAACTGGCGATCAAACCGCAAGCGGTTATCGTAACGCTTTAATTGCAAATGCA
AGGCAAACCGCATTCTAAATAACGTATGTTGAGCCTGCTGAAGCTCAATAAATTCTTCAGGATATAGCAA
ACCCCGACTAAACAAACTCTCTAGGCTATACAGCCCATAATGGCGTAACATAATCCAAGAGAGCAAATGC
AAATCCCGTAGCCCCCCCGGACTATGTTTTAAATCAGGCTCAAGGTTATAACTGGTATTATGATAACGGG
CATAACGTTCATTTTTTTCCGCCATTTTTGCCTCAAAAAAGGCTTGGATAGACCAAAACTCCGCGTGGAA
CAGCTTGCTCATCAGCTGTTGCCACAAGGCTTCATTGCCAAGCAAAAAACGGCTCTCAAACATATTCGTT
GCCACAGAAATTTCCGCTCTGCCCACCTCAACACACTCCGCCAAGGTTCGCACACTCGCCCCCAGCTGAA
ATTTGCAATCCCACAAGAGGTTAAACAGTTGATTTAATTGATTTTGCGTCTGTTCATCTAAAGGCTGTTC
ACTCAACACCAAAATATCCAAATCAGACAGCGGAAACATCTCCCTCCGCCCATATCCCCCGACTGCCACT
AAAGCCAAGTCCTGCCGCTCCATCAACCCAAATTGTTGCCAGAGCGTTGTCAGTAAATCATCATAAAAAT
GGCTACGTTGTTCGAGTAAATTTTTGATATCTTCAGTACTAAAAAGGGATTTTTGTGTGCTATTAAATTG
CTGAAGTTCTGTTTTTAAAGTTTGTGTATCAATCATAGCGGTGAGTTTTAGCATTATTTTACGAAGAATT
GTAATGGATTTCTGAGCGTCCACCAAAGAGGATTTTTAAAGTAAATTGTATGAATAACAAAATTTCTTTT
TAGGCTGAAATTCCCAAAATCTCACCACTTATTCTATGTTAGAATTCTAGCAAATTTTCAGACAAGGATT
TTCAATGAGCAAACAGGGTAAACCATTTATTTTACATTCCCCCTTCAAACCCTCAGGCGACCAACCGACT
GCGATTGCCAAATTAGTCGAGGGATTGAATGATGGCTTGGCACATCAAACCTTGCTAGGTGTAACAGGAT
CGGGCAAAACCTTTACCATTGCAAATGTGATTGCGACTTTAAACCGTCCAGCAATGGTGCTTGCCCCGAA
CAAAACCCTTGCGGCACAACTTTATGCCGAGATGAAAGCCTTTTTCCCTGAAAATGCGGTGGAGTATTTC
GTTTCCTACTACGATTACTATCAGCCCGAAGCCTATGTGCCTGCTAGCGATACTTTTATTGAAAAAGATG
CCTCTATTAATGAGCAGATCGAACAGATGCGACTGTCTGCCACCAAATCTTTTTTAGAAAGACGGGATAC
GATTGTAGTCGCATCGGTGTCGGCAATTTACGGCTTGGGAGATGTAGATGCCTATATGCAGATGATGTTA
CATCTGCAAGTGGGGGAAATGATCGACCAACGCAAAATTCTCTCTCGCCTTGCTGAATTACAATATACTC
GTAACGATCAAGCCTTTCAGCGGGCGACTTTCCGTGTGCGTGGTGAAGTGATTGATATTTTCCCTGCCGA
ATCGGACGGTGTCGCTCTGCGTGTGGAACTGTTTGATGATGAAATCGAAAATCTGTCCTTATTCGATCCG
CTTACAGGGCATAATTTAGGGCGAGTTCCCCGTTATACGATCTACCCAAAAACTCACTACGTTACTCCGA
GAGATCGGATTTTAGAAGCGATTGAGCAGATCAAAAAAGAACTTGCCGAGCGTCGAACTTACTTTATCAA
AGAGAATAAATTACTCGAAGAACAGCGGATCGCCCAGCGTACCCAGTTTGATATTGAGATGATGAACGAG
TTGGGCTACTGCTCAGGCATTGAAAACTACTCACGTTATTTATCGGGCAGAAAAGAGGGTGAACCGCCAC
CGACCTTGTTTGATTATATGCCGTCTGATGGCTTGCTGATTATTGATGAGTCCCACGTTACCGTGCCACA
AATCGGCGGTATGTTTAGGGGCGACCGAGCAAGAAAAGAAACTTTGGTGCAATACGGTTTCCGTTTGCCA
TCTGCTTTAGACAACCGTCCGTTGCGTTTTGAAGAGTTTGAACGCTTATCGCCACAGACAATCTATGTAT
CGGCAACCCCTGGACCTTACGAATTAGAGAAAAATCCTGATGTAATCGACCAAGTGGTTCGTCCGACTGG
CTTGTTAGATCCGATTATCGAAGTTCGCCCTGTGGCAACGCAAGTTGATGATTTATTGTCAGAAATTCAT
AAGCGTGTGGCGGTAGATGAACGAGTGCTAGTCACCACGCTGACAAAAAAAATGGCGGAAGATTTAACGG
ACTACCTAGACGAACACGGCGTACGAGTGCGTTATCTACATAGCGATATTGACACAGTCGAGCGGGTTGA
AATTATCCACGATTTGCGAATGGGAATGTTTGATGTGTTAGTGGGGATCAACCTACTGCGAGAAGGTTTG
GATATGCCGGAAGTGTCGCTGGTGGCGATTTTAGACGCTGACAAAGAAGGCTTTTTGCGTTCCGAACGCT
CTTTAATCCAAACCATCGGGCGTGCTGCCCGAAACCTCAACGGCAAAGCGATTTTATACGGCGACCGTAT
TACCAATTCAATGCAAAAAGCGATCACCGAAACTGAACGCCGTCGAGAGAAACAACAAAAATACAACGAA
GAACACGGCATTGTGCCACAAGCATTGAACAAAAAAGTCGGCGAGTTGCTTGATATTGGGCAGACGGATA
AACCGAAACGCAGTAAGAAATCTGCAAAATCAAGCGATGATCAGACCGCTTACACGCCGAAATCTCGCAA
AGAGTTAGAAAAAGAACTGAAAGTGCTTGAACAACAGATGAGAGATTTTGCTAAAGATCTTGAGTTTGAA
AAAGCGGCTGCGGTGAGGGATAAGATTCATCAGTTGAAGGCGTATTTGTTAGAACTTTAAAAGTAATTTA
AATTACTCATAAAGAATACTAACCATATTGAGATTTATACAGTATCAATCACAAACTCAAACCAATCAAT
CACATCTTTTTCGTGAATGCCGTTGGGGATTAACACCCCTGCTCTTTTCACTGAATTAGGATCTTGTGAA
ATCAGTGGGTGCCAATCAAACAACGGCTTGCCTTCATAAATCAGTCGATAGGCACAGGTTTTCGGCAACC
AGCCAAAATCGGATAGGTTCTTTTTGGTGAGCTTGGTACAATCTTTTTCGATTTTGCAACGCTCCGCATA
GTTGCTACACCGACCTGTATTCACATCAAGCAAATTACAGGCAACAGAGGTGTAATACAGCCGTTCCCGC
TTGCCTCTGCCTTGAATATATTTGCGGTAGCAACACTTACCACAGCCGTCGCACAGGGCTTCCCACTCTG
CTTCATTCATTTCAAGCAGTGTTTTAGTTTGCCAAAAAAGCGGTGTGATTTGAAGATTTTTTTGCAACAT
TAGCGAATAACAACCGCTGTGCCGGTCGCAACCACAATAAACATTCCTTTATCACCGCCCATAGACTGAT
ATTCCATAGACACCCCGACAACGGCATTTGCATCTGACACGACTTCACCAAAGACTAAGCCTTTGTACTC
AACGATTTGATGATTTTCAATATTTGGAGTTGTGGTAATAATCATAATGTTCCTATTTCAATTGCTGTTT
CAGGGATTGTAATGCAATCGCTCTATGGGAGATTTTTTTCTTCTCAACAGTTTCAAGTTCTGCAAAGGTG
CAGTTTTTAGGCGGATAGAAGAATAGTGGATCGTAGCCAAAACCATTTGAACCACGTTCCTCACGTAAAA
TTTGTCCGTAACATTCGCCTATGGCAATTTTTGGAGTAGGATCGGTCGGGTGCTGTAACATCACAATGCA
ACTGACAAATTTTGCCGTGCGATCTTCATCGGCAACATTTGCCATTTCAGCCAATAATTTTTGGCGATTG
GCTTGATCGTTTCCTTCTTCACCTGCATAACGAGCAGAATAAAGCCCCGGTTCACCACCCAATGCTTCAA
CCGCTAAACCAGAGTCATCGGCAATCGCCGGTAAACCTGTCATTTGTGAGGCATAACGGGCTTTAATCAA
TGCATTTTCTACAAAGGTTAAGCCTGTTTCCTCTGGGCTTTGAATGTCAAATTCACTTTGGGCAATCACG
TCAAAGCCAAATTCAGCTAACACATCAGCCATTTCTTTCACTTTTCCTTGATTGCCTGTGGCAAGGACAA
TTTTGGTTTTGTTCACTATCTCTTTCGTCATATTGAAATTTCTGAAACTATGAGCATTCACAAACACAGT
TGCTACCTTAAAAATTGTTTTCTAGGACGCCAAGCGTGGCGTCCCNNNNNNNNNNNNNNNNNNNNNNNNN
NNNNNNNNNNNNNNNNNNNNNNNNNNNNNNNNNNNNNNNNNNNNNNNNNNNNNNNNNNNNNNNNNNNNNN
NNNNNNNNNNNNNNCCAAGCGTGGCGTCCCTACTAGGTTTAATGTCGGCGGTTTAATACAAACTCGGATC
GCTCTCATTCGGTCGGGTTTTAAAACGACGATGTAGCCACATATATTGGCTCTGAGCTTGCATAATCTCG
CTTTCTACGACCTTGTTCATTAAGGTTGCAGTATCAACGTCATTTTTGCACTGGCTAAAATCTACTGCAG
GCCTGATTTTGACGGTATAACCTGAAAAATCGTCGTTTCGCATTGGGGTAAATGGCACAACGATACTATT
TGGGGCGGAACGTAATAACATTCTCGTTCCAGCTGTTGTACACGCTTCTTTCACCGCAAAAAACGGCACA
AAAACGCTGTTTTTGCGTCCGTAATCGTGATCGGGGGCATACCAAATGGTTTCCCCTGCACGAAGAGCTT
TAATCATACCGCGTAAATCTTTGCGATCTAGCATGGCTTTGTTAGAACGTACTCGCCCACGAAATTGAAT
CCAATCTAACAGCGGATTATCATTCGGACGATATACGCCAATCCCTTGATGATGAAGCCCGACAATTCTT
GCCCCAAGTTCAAGGGTCAGAAAATGAACACCGACAAAAATAATCCCCGAACCCTCAGGCTGATTTTTCA
GATGTTCCAATCCTTCTATTTTCGACCATTTAAGAATACGTTCATCTGACCAAAACCACGCCATCCCTGT
TTCAATAATTGCCATTCCGACAGATTCGGCATTTTGAGCTAAAATTTCATCAATTTGACAAGCGGTATAA
TCTGGGAAGCAAAGTTCCAAATTCCGTTTGGCAATTCGCATACGGCGTTTATCCAAACCTAATCGGGTAA
ACAGTTTACCTAAGCCCTTACCGACTTTCGCTAAAATAGGGTAAGGTAAGCATAAAATCAGTTTGAAAAT
TCCCAATCCTAGCCATAAACCCCAATACTTTGGATGTAAAAAGGCTCGCTGAAAAGGAGGAAGTGGTTTA
TCTATCATTATGTTGTTTCCATTGATTTCACTGACAAGCGAATCCACTCCAGTGCGATTTCTCGATGAGC
AATGAATAAATTATACACGGCATCTTCACTTAATACGCCTCGAATCATCTCTGAGGGAATTTCCCCTCGT
TCATCAGCATTATAATCTTCTTGCCACTGTTCAGCATAATAATTTTCTAGCTCTCGGATTTTTGGTAAAA
GAACTATCCACGACTGTTGAAGCTGTTCCATTTTATTCATTAGGCTATTTGCTTCATTTAAAATCTGTTC
CATTTCATGAATTTTTGCCAAGCGAGTTTCTGATAACATAAATACCTCTCACAAATATCGTTGGAATTAT
AGTCAAAAAAACCAGAAAAGTGTTAAGTAGATCAAGTTTTTGAAAATTGTTTAACTTTAGGGGTTGAAAT
TTTAGGGGGAAAGGCATAATTTGAAGTCATCCATTCAACGACCAACAAGGTCATAATAAAAGAGGTACAT
GCTATGACAATCAATATTTCAAGCAAACAAATGGAAGTGACCCCTGCAATTCGTACGCACATTGAGGAGC
GTTTGGCTAAACTGAATAAATGGCAAACTCAGTTAATTAACCCTCACTTTATTATCCACAAATTACCAAA
TGGTTACGAAGTTGAGGCTTCTATTGGAACCCCTGTTGGCGATTTATTTGCAAAAGCACATGATGAAGAT
CTCTATAAAGCTATCAACGAAGTAGAATCAAAACTTGAAACCCAGTTAAATAAACAAAAACATAAAGGTG
AAGCACGCAGAGCAGATGATAGTATTAAAAAAGCGAATGAAGCATTATAGATGGCGTAAATATTTGTATC
TGAGATAACATATCCAAGCGCTGTTATTTGTACATCTATCTCTAATTCTAAGTATCTTCATTTTAAACTT
ATGGTGGTCGCTTAGGCGATCACCAAAATCAATNNNNNNNNNNNNNNNNNNNNNNNNNNNNNNNNNNNNN
NNNNNNNNNNNNNNNNNNNNNNNNNNNNNNNNNNNNNNNNNNNNNNNNNNNNNNNNNNNNNNNNNNNTAG
GCGATCACCAAAATCAATAAGCTGGCTGTTTCTAGTTTAGAGTTAGCATGCTTCATTTTTGCCATCTCAT
TAATTGCGGCAAGTAGGCAAATTTGTTTGCTGATCTGCCAAAAACTATGCTATTTAAAATGTCACATCAT
CAATTGGAAATACATTTCTTTCCTTAATTACTCGACGGATTACATCACCTAGAGATTCAATAACACTTGT
CGTATGATATGCCGAATTCCTGCTCACCTATAAAAATACCTGTATCTAGATGTATTATCACAGAAACAGG
NNNNNNNNNNNNNNNNNNNNNNNNNNNNNNNNNNNNNNNNNNNNNNNNNNNNNNNNNNNNNNNNNNNNNN
NNNNNNNNNNNNNNNNNNNNNNNNNNNNNNNNNNNNNNNNNNNNNNNNAAACAGGTATTTACACAAATTT
ATTCTATACTCTATAGAAAGTTAGAACTTCATCTCTACTGAAAGGACATAATTTCTACCAGGGGCTGCAT
ATCTTGCGTAATCTTTCACATTAGTGTGCTGGTGAATAGCGTTAAGTGAAGATTGACGTACGGATTCCCA
AGTGGTGTAACGGTAATTCATCAGGTTATATACGCCAGCTCGTACCGTTATGTGTTTCCAAGGGGTGACA
TATCCTGTTAAGTCAAAGGTATGCCAAGAGCGTGTTCTTTTTTTCGTAGCAGTTCGTTCATAATTGGCAA
AACCGACTTGTTCATTACNNNNNNNNNNNNNNNNNNNNNNNNNNNNNNNNNNNNNNNNNNNNNNNNNNNN
NNNNNNNNNNNNNNNNNNNNNNNNNNNNNNNNNNNNNNNNNNNNNNNNNNNNNNAAACCGACTTGTTCAT
TACCTCTTAACTCATCTGGATTTTTTCCACTAGAGTGTGTCATTGTTAGATTCACGCCCCATTTTTCATC
TGGTTGATCGTATCCCACACCTACAACATAGCGAGCAGGCTGAATGGTGTCTAACAATGGAGAACGAATA
TTCATATACCCTTGATAATTTTTTACCTCTTTTACTCGCATTTTGCTATAAGCCAATGTTGTGTAAATGC
CCTCAGGAATTTTATCAAATACCCCATTCCAATCTAGCTTACCAATAAGATTAATGCCGTCCAATTTAAT
ATCTTGCACATTAAAATAGTTAATCATTGATTGAGTTTGGTGCATTTTTTCTGCTGGAGCAATCAACTGC
TTATAGTCATTTTTGAAATAACTGACTTCAACGATACCAAAATCACCTTTGAGTGTTGCTGCAATCTCTT
GGTTTAAGGATTTCTCAGGAGATAATTTCTCTGTTTTTTGGTAAGCATCGCTCGAACCTGCCATTGCACC
ATCATAGCGTAAGCCAAATAGCTCTTGGAAACTTGGCACTCTAAAGCCTGATGATGCTCGATAAGAGAGT
GATAGGAATGAAGTTGGCTTAGCGACTACGCCGACATTCCACGCACTGTTTTTATAATCGCCTTGATTTG
CCCAGCGGTGAGTACTGCGGAATTTATGCTTATCGAAACGGTAGCCTAAACCAATATCCAAATATTTGGT
TATGGCAAAATTATCTCGCAGAGCGATGTAGTGATTATGTCCTTTGATTTTACTTGTAGCACAATCAGCC
CTGCCTGCAATAGTGCCACTATAATTACATTCATTTTTATTATAAATTGCCTGATCTTTTAGCTCATAGA
TGTAAGGTGTACCTTTATAACCGTTACCACTGATACGATGCCAAGTTCCCACAGAAAACTTACTCAAAAT
TTCGTGGCGTTTTAAGGTGGAATTGAAACGGTCTGAACCTAATAACATATTTAATTGATGTTTGCCCAAT
CCCGTTTGTACGGTTTTATCTAACGAGAGCTGAATAGTGTCGTGTTTTTCTTCATAAGAACTTTGCTCAT
TTTTAGTTGAGGACCAAAGTTTATCAAGAGTTGCACGGCAGTTCTTATCTATGGTTGGATATTCGGAACA
GTTGTTCTCTCTCAAGCGGGTAGATAAATCAATTTTTTGCTGATCGAAACTCAAAGAGAGGCTATCAATC
AGACGATCTTTATCTTGATTGGTATAGCGATATAAAGCACCTAAGCGATCACGAGTGTGCCACTCATCAA
TGAAACGAGCTTTTGCCCAACGTAATCCTTTTGAGGATTTCACACCATCTTCTGTAAAGTAATCAATAGC
AACACCATCTAAAGCATTACTACGATATAACCCTTTAGCATTATTCATTGGATACCACGTATTACCATTT
TTTAAATCTGATAGCTGCCAATAAGCAGGATAGGTCATATCGCGAGTATCATAGCGTTGCTTGCTATGTT
CATAAACACCAGCCACATAATGTTTTGGTGAAAGGCTATAACCTAATTTAACCAACCAAGAATCAGATTT
ATATTTCACTGGATCAGGCAAAGCTCGTTCTTCACCTGTATATTCTTTAGCACTAAGTTGCTCTGTTAGA
TACTTTTGCCCATCATAAGACACTTTAGCCTGCTGACGTGGTTCGCAGTTCAAACTTGGACAATCATTCT
TAACTTTAAACCAATTGCTATCTTGAGGATTATTGTCTGCGAGATCCACTCTTTGAATACGCTTAGAACG
ACTTTCCGCATCCTTATGAGCTTTCGTTTCTTTACCATCACGATGAGTGTAAATCACAAGTGCATCAAAG
CCATTATGAGAACCAGCAAAAGCAAGTGAGTTTAGCCATTGCTGATTTTTACTACTGTAAGCACTTTTGG
TATCCAATCCCCAAGATTGCCCTGGTTTAATAATATCGCTTACCTCTTTGGTACGGAATTGCACCGAACC
GCCTAGCGAACCACTACCAAACTCAGAAGAGCTAGCCCCTTTACTAATTTGGATTGAACGCAGATTTTCG
TATTCTATTTCATTAATGGCACCGCTTGAGGAACGTGAATATTGGCTTACATAGGATTGAATCTGTGGCA
AACCGTCTAATGCCAAGCCCACACGATTACGATCTACCCCGCGAATTGAGTAGCCTGTCGTTGCACCTCG
TCCCTGTTCTACCACAGAAATACCTGGATCGTAGCGAGTCAGATCTCGCATTCCTAATACTTGCTCCTTA
CTAAGAGAATCTGATGTTTTCACTACTTTCCCTAAGCCTGTCACTTCGTTCTCTTTTTTATGCACTTTCT
TTTTGGTACCTGTGACATAAACATCGTTCAATTGTACCGCTTGTTCTGCATAGCTTTGTGCGGCAAAGAG
GCTAAGAAGAGCAAGGCTAATAAGATTTAATTTATTTTTCATAGCAAATTCCTTATTATTTTTTTACTTG
TTGTTTTGCACCAAAGACAGCACCTACACTGCCATTGTCTGATTTATGGAAGAATTGTCCGCCAAGCTCT
GCTGCCGTTGGACCATAGAAGCCACCATTAACTGCTACATCGCTAAATTTCACATTGTCATAACGTGAAC
TGCCTGAGTCTAGAGCGAAGCCAGCATCTGAGGTTTTAGCTTTTCCGGTAAAACCATTACCATTAATTTT
TGCATCTACGGTAAATACAGGATTTACACCGTTTTTATCAAATAACTTACCGCTTAAATTTTTGTTGCCA
AAATCAACATCAAATTCTGTGCGATAGCCAGCCTTTCTATCATCATCTGCTGTAGCAACCCAGTTATTTT
CTTTTGAAACCTGAGCATCCCAAGTACCAATATATTTATAGTTTCCGCCTTTTGGCATCTTATCCGTTGT
AGTACGTTCACCTTGTAGGAATAAACTATTATCTTTGGCTGTTTCACCCTCTTTTTGCCATAATTGACCA
AATTTCATATATTCCAAATTACTACAGCAAGCTACAGCTACCATTGTTTTACCGTTGATCTCAATCGTTT
TACTGTTTTTAAAATCGGTACCTGCCAGATCCATTTTTTTCCCATCAATAATTAAAACGGAAGCATCGCC
AAAATTGGTAAGTTCTGAAGAATTAAAATGAGTTAAATCAATTTTTGAGGCATCAATAATACGAACGGTG
TCAACATTAGAGCCATTGTGTTTTGCTGAAAAAACGGCAAAAAGAGATTTGTCGTTGGCTACAAATTTAC
CGGCCATTTCTTCCGCTTTTGGACCATAGAAACCACCTTCTAAAGACTGAGAATCGACACTAAAGAAGTT
ATATGATTCACCTTTCCCTTTGTTTTTATCACTTGCTGTAGCAGAACCCGTAAAACGATTGCCTCTAATA
TCAGCATTGACTGTATAAATCGTTTTCTCTTTATCGGATAACTTACCTGTCATTTTTTTAGTTGCAAAAT
CAACTTCAAACTGGCTAGTGTATTTATGCTTTGAAGGTTTCGCATCTCCTGAAACCAACCCTGCCCGTTT
ACCTATAAAGTTAGTATAATAATCATCGTTTAAATAATTAGGTCTTCCCTCTTCATTATTTAAATTCGCA
TTGGAAGTAAAATCCCAACTTCCTTTATAAGTTAAAGGCTGATTAACGGGTAATTCTTTTGCAGGTGAAT
TACCTTTATAATACACATATCCCTTTTCATTAAAACCAGAGTGTTCCCCATCAATAACATATCCTGAGCG
AACGTACTGAAGAGAAGAATCTTTTGTTTTTACATCTGGATAGCTATATTTAGAAGAATTTGCTTGATAT
GGCACATCATCCAAATTTCCGTTCGTAATCACTTCTATATCTGAAATATCAACTTTCTTATTTTCAAAAG
AACTCACCGGAACTTTTACAACATACCCCAAAGCAGGTTCCATCAATTCCCCTAACTGTTCTTTTACTTT
CTTATCGGTTTCCACATCCTGATACTCTTCTTTAGACACGCCCGTTGTCTTATTAGGCTGAACATCTTCT
AAATCAAAACTTCCTTTTCCGCCAGAGCAGGCAACAAGAAACAGAGAAGTAAACGCTAACGCACAGGGAT
TAAGTTTAAAATGCATATTTGCCTCCGATATAAAACACTGCATTTATTTTGTAGGTTGGGTTATAAAGCC
AATTTTGGTTAGCCCAACATTTTGAGCTAATTCAAGGACTTTCACGATATGTTGATATTCCACGGAAATA
TCCGCAGAAATAGCAATAACGGTATTTTTATTTTCCTGAAATTTTGTCAGAAAAGATTGTTTTAATTCTT
CTTCATTCACTAGCTTTTCGCCTAAATAAATGCCAGTAGGATTAATCGCCACTCTGAAAATATCTTTTGC
TTCATCTTTTTTCTCAACATTGGCGGTTGGTAGTTCAAGCGGGATAGATTGCGTTAATATAGGCATTGTG
ATCATAAAAACAATTAATAACACCAACATTACATCAACTAATGGTGTAACATTAATTTCTGACATTACCG
AATTTTCATTTTTATCAAAACTTCCAAATGCCATTATTTATTTTCTCCATAGTGATGTAATAAATAGATA
AATAACTCATTTGCGTAATGATCTAAATCTTGAGAAAGATTACGATTAAGGCGAGTAATTAAGTTATAAG
CAAGCACCGCAGGAATGGCGACAAATAATCCCATTGCCGTTGCAACTAAAGCCTCTCCTATAGGGGCAGA
TACGGTTGCAATACTGACTTGCCCTTGCTGGCTGATGTCCATAAGTGCATTAAAAATTCCCCAGACTGTG
CCAAATAATCCAATAAACGGCGCAACTGCACCAATAGAAGCGAGTGCAACTAAACCGCCATCATATTTAC
GCAACGATTGAGTGATGGCATTTCGCAAATGCAATGTCAGGAAATCTTTAAATGGAAGTTGATGAGATAA
ATGGTTCTTTTCTTTAGCTTGATATAATTCACATTGTTTAAAAGTTAGCTGTAAAATATCTGCAATTTCA
GACCGCTTGTTTTGAATATATTGCTCTGCTTGAGTAAGATTTTCAGCAGATTTGACTAATTGAAAACTTT
GTTGGTTATTTTTTCTTACACCAATCATTTTAATTAAACGAATTAAAATAATAGTCCAAGATAAAATACT
CATTACAACTAAAATTCCAAAGGAAATGGAAAGTACAATATCTTGTTGTTGAAGAAGTTGAATTAAATTC
ATAAATTACCTCAAATAATTTAGGCTGCTGCCCCACATTTAAAATGAATACTAAAAATCACACTGCCTAC
CACTGCACTATTATTTATTTTGGCTGGTTGATAGGTGTGTCCCGATGCCATTCTGCTTGCTTGATTATCC
AAACGTTTAATACCTGAAGAAGATAAAATCTCTACATTTGTCGCTTTACCATTCGTTCCTATTGTTACCT
TTAATTTCACACTGCCTACATCATCAGATTCATCAGAAATATCTGAACAACGCCCTCGCATTGCATTGCC
ATAACCCGCACCAAGAGAAGCATCTACTTTGGCGTTTCCAGTGACAGACTTACTCCCTTCAACACCATTT
TGATTTCCTTGTTGATGATTTTGGGCAACTTGGCTTGTGTTTGTTTTTTCATCTGAGTGTGCTTTAGGCG
ATAACACTTTCTTTTTCTCTACTTTTTTGGTGAGCTTTTCTGGGGATTTTTTTATCTCTTTTTTCACTTT
TACTTCAGATTTCTCCCCTTTTTTAACGAGATCTGCTTGTGAAACATCTGCTACTTCTGTACTGAGTATT
TGCTCTGGCTCTTGTGTCACCTCTGGCTCACTTTCACTTTTCACTTCAATGGGTTCTTCGCTTCCTAAAT
TTACTTCAACCATTTGTAAATTTTCTAAGTCCCCAAAATGATTGAGATCTCTATCCCAAGATAGTTGTGA
AATCATATATGCCAACCCGATATGAACAAGAGTTACAGATAAAAAAATCGAAATGTTATAAAACCTGTTA
TAAAACCATTGCAACATAATATATGAGTATATTAGAATAAATCCAGTAATCAAATAAAAATCATTATCAA
TATGATATCTGATAAGTTTGACAATTACAACATTAATTCAAACAATGTAAGCGCCAGTTAAGTTATTGTT
AATAAAAATCAACAGTCTTGACATTGCTTCATGCTTTTATAGGAACGTTATGAATCACTCGTTTATTAGT
GCAACACTTTTATTAGTCTTAGCTAACTACTCTATAGCAAAACTATCTCAGGATAGTATTACTGAACATC
TAAATGATAATAGAGTCCAAGCAGAAAAAGCCGATATCCTCATTCACAGCCATCAATTTAAGGTTCATCA
AATCGCTAAGGAGGAAACGGATAAGAGTAGTATTACAATGAGTTCAAAAGAGTTGGTAAAATATCCAGAT
TTAGTGATAAGAGCATTATTGCCTGCGGTAATGCAAGGTAATATTGACAATGTCGAATTGCTTTATCCCA
TTTACCAACAGCTTCCTGCACAATTTCACGACCCAATTCTTACCAAATGGGCATCGGCAATTGTGGCAAA
GAAAAATCAGCAACATACGGAAGCGATCAAGTTATATCGTCAGATCCTTGCCGAACAAGCAGATATTCAG
CCTGTTCGCTTACAACTTGCGGTAGCTTTATTTGAAAATAACGAATTGGAGGCTTCGGAAGATCAGTTTA
AAAAACTGCGTTCAGAACCGCTTATCCCTGAAATTACCCAACTTATCGATCAATACATTAATGCGATAAA
TCGGCGAGATCGTTGGACGTTTTCAGGTGGGCTTACTTATCTTAACGATCCTAATATCAATAATGCACCA
AAAGCAGGAACAACCTACGGCAACTGGCACGCACCAAAACGAGAATCGGCAGAAGGTGCTGGTTTTAACT
TCGATCTAGGTAAAAAATGGTCGTGGGGAAATGGCTTCTTTAATGAACTACGTCTTGCCACCAACGGCAA
ATATTATTGGGATAATAAAAAATACAACGAAATGAGCTTACGAGGCAGTGTAGGTCTAGGTTTTCAAAAT
GCAAAATATAACCTGACGCTGTTACCATTTATGGAGCAAACACTTTATGCAGGTGGATCTAATCAAAGTG
ATACCTTAAAACGTTTTTCTAAATCAGGCGGTTTAACCCTTGAAACAAACTATTGGTTATCACCTAAATG
GCAACTCAACGCTAACTATGAATATGCCGAACAACGTTACGCAAGTCGCTTGCACCTCAATGGCAATTAT
CACTTTATCTCTGGTGGACTAGTTTATTTAGTCAATGCAAACCAATATTGGTTTGCNNNNNNNNNNNNNN
NNNNNNNNNNNNNNNNNNNNNNNNNNNNNNNNNNNNNNNNNNNNNNNNNNNNNNNNNNNNNNNNNNNNNN
NNNNNNNNNNNNNNAATTTAAACTACAATCGCACCGCTACTCGTGATAAAGACGATAGCTTTTTCCGTCG
GGGAATTAGTTTAGGTTGGGGGCAAGAATGGGGCAGAGGGTTTTCTACTCGCCTTTCAGTAAGTGTGGCT
CAAAAACGCTATAAGGGAGCAATGCCGATTTTCAACATTATTCAACGTAATAAAGAATATGGCTTCAATG
CATCAATTTGGCACCGTGCCGTGCATTTATGGGGCATTACTCCTCGTTTAACCTATAGTTTTACTAAAAC
GCAAAGTAACCACGTCTTTTATAGTTATGATAAACATAGGGTGTTTATTGAGTTGAGCAAACAAATTTAA
ACTTATTGTTTGTTATACCTCTGCACCTCACTCTGCAAATCCAACCCTTTCAACCACGCCATTTTTTCTT
TGATCTGCTTTTCCATTCCACGTTCGGTTGGGAAGTAGAATTGAGTGTCTTTCAGTTCAGGGGGGAAGTA
GTTTTCCCCTGCTGCGTAGGCGTGAGGTTCGTCGTGAGCGTAGCGGTATTCTTCGCCGTAGCCTAAGGAT
TTCATAAGGTTAGTCGGTGCATTACGCAGATGTTCGGGAACATCGTAATCTTTGCCTTCTTGGGCTAGGC
GTTTAGCTTGTTTGAATGCGGTGTAAACGGCATTACTTTTTGGAGCAACAGCAAGGTAAATCACCGCTTG
GGCGATGGCTCGTTCGCCTTCGTAAGCCCCCACTCGAGTATAACAATCCCACGCTGCAAGGGCGACTTGC
ATTGCTCTTGGGTCGGCATTGCCGACATCTTCTGAAGCTATCGCAAGTAGTCGGCGAGCAACATACAGTG
GATCGCCACCAGCGGTTAAAATACGAGCATACCAGTATAATGCACCGTCAGGGGAAGAGCCACGAATGGA
TTTATGTAACGCAGAAATCAGGTCGTAATAGCGGTCGCCACCTTTGTCAAAACGAGCTTGGCGTTCGCCC
AACACTTCGGTGAGCAAGGCTTTATCCAGCAATTTTCCTTGTGGTAATTGTTCTGCCATATCGCACATTA
ATTCAAGGCAGTTGAGAGAAAAACGTCCGTCGCCATTGACGTAGTCCGCCAGCAGTTGAAGCACATCATC
TTGAATGATGAGTTTTTCATTACCTAGTCCACGCTCTTTATCTGCAATGGCATTTTGCAAAATTTTTAGA
ATATCGACCGCTTGTAGTGGCTTGAGAATGTAAATTCTTAAAAAAAAAAAACCACAAACANNNNNNNNNN
NNNNNNNNNNNNNNNNNNNNNNNNNNNNNNNNNNNNNNNNNNNNNNNNNNNNNNNNNNNNNNNNNNNNNN
NNNNNNNNNNNNNNNNNNNNNNNNNNNNNNNNNNNNNNNNNCCCTTGATAGCAAGGCGTTATTCAGTTCA
AAGGACGGATTTTCAGTGGTTGCACCGATAAAAATAATGGTGCCGTCTTCAATGTGGGGTAAAAAGGCAT
CTTGTTGGCTTTTGTTAAAACGGTGAACTTCATCAACAAAAAGTAACGTGCGTCTGCTAGATTGTCGGTT
GAGTTTGGCTTTTTCGATGGCATCTCGGATCTCTTTGATACCGCTGGTGACGGCGGATAGGCGTTCAACT
TCGGCATCAAGTTCGTTTGCGATAATTTCTGCAAGGGTGGTTTTGCCTGTTCCTGGGGGACCCCAGAAAA
TCATTGAGTGGCTATGCCCAGCTTCAATCGCTCGGCGAAGGGGTTTGCCTTCGGCGATCAGGTGTGATTG
TCCGACATATTCAGCTAGAGTGCGTGGTCGCATTCGAGCGGAAAGGGGACGAAAATCCGCAGAAAAATCG
AAAGATAAGCTGTTCATTGGCGTAAATGCAGTCCTCGGCGTATGTGTCGCATCAGTAAGAAAATCCACGG
CCATAAGATACCGCTTATGATCGCCCCGATAATTTCTTGGGTGTTAAATTCCGCACTGTGTAGCACTAAT
TCGATAAAGAAGATGAAGAAACGAATAAGTGCGATATATGCCATCACGAGTAAGCTCTGTAACCATAACG
AGAGATTACGCAAGATAAGATGATATTTGGCAACAAAATAGATCGCAATTGACAATACTAAAGCGTGAAT
GCCTAAAATTGAGCCTAAGATCAGATCCCAAACAATTCCTGCTAAAAAAGCGGTACCGACACTAACTTTA
TCAGGCAGAGCTAATACCCAGTAGATAAGCACTAATACAACCCAAGTTGGGCGTAATCCTTGTAAATCCA
CAGGCCAAGGCATAATCTCTAGGACAAAAGCGATGACGAAAATGAAGGTCAGCACTAACATTTGGAAGAT
CATATTTTCACGCATTATTCTGCCCCTTGCTCTGTGCTGTGATTAATACCGTTATCGACTTCTGGCTGTG
TTGCTGGATTTACAGTTTCTTCAGGTTCGACAGTTTCTTCTTTTTGTTCATCACTACTTACTTGTTCTTT
TTTACTATTTTTCAAGCGGTCTAATGGGTTTAGACTTTTACGTCTTTCTTCCACAGCATCACGCACATCT
TGCGGTGAAAGGCTTGATGCATTGCGGATTTCTTCGCTTGTTGGCCATAACAGTAATAAATAACGCAGGC
GATCAAGTGAGGCGAGCGGTCTAGCCGTTGCTCTGGCAAAATGGTTTGAACCATCATTTTGTACGGTTTC
AATTACGGCAACGGGATAGCCTTCAGGGAAACGTCCGCCTAAGCCAGAGGTGACAAGCACATCACCTTTG
CCAATATCCACGGTTCTTGGTAAGTTATCCAAAATCAATTCATTGCTGTGTCCGTTGCCATTGGCTATTG
CTCGAACATCGTTACGCAAAATTTGTACGGGAATGGCGTGAGTGACATCGGTTAAAAGTAATACTCGACT
ACTGTTTTTCCCGACAGAAATCACTTGCCCCACAACGCCTCGTTCATCAATTACGGGCTGACCAACAAAA
GCACCGTCACTTTGTCCCTGATTTATTACTACTTGTTGGCGGTAAGCGTCCATTTCTGCGGTCAGCACTT
CAGCTACTTTTTTATATTCATCTTGGCGTAAAGGGGAACTAAGTAGTAAACGTAAACGTTGGTTTTCCAC
TTTGAGTTGATCGAGTAGCAATAAGTCTGCGTTCTTTTCACGCAGTTGTTCTTTTAATACTCGGTTTTCA
ACTTGCAGTTTTTGACTGTCGATAAAGTTGTTACTTACACCGTCTAATACGGTGCGAGGGGTATTTGCAA
AATAATACAAGCCGCTGACCGCTGTTTCGAGGACATTACGCATTTGGATCATTGCACTGCTTCTACCATC
AAGTAAAATCAGGCTGATAGAGATCGCAATTGCAAAGAATAGTCTTACGCCTATAGGTGGTGCTTTCGCA
AAAATTGGTTTCATATTTCAGTTATATTTAATGGATCTTGTTAAATGCAAAATGGACAATAGCCGTTGAT
ATTGTCCATTTTTATGCTAATAACTCAAGGTTGAATTAGTTGTCGTCACTAAAGAGATCGCCACCGTGCA
TATCGATCATCTCAAGTGCTTTACCGCCACCACGAGCTACACAAGTTAATGGATCTTCGGCAACGATAAC
AGGCACGCCCGTTGCTTCTGAAAGTAATACATCAAGATTTTGTAATAAAGCACCGCCACCTGTTAATACC
ATTCCACGTTCAAAAATATCGGCAGCCAACTCTGGTGGACATTGCTCTAGAACCCCTTTTACTGCATCAA
CAATGCCTGTTAAAGGTTGTTCAATCGCTTCTAACACTTCTTTTGAGCTTAACACGAATGTACGAGGCGC
ACCTTCTGCAAGATTGTGACCGTGAACTTCCATTGTGCGAATTTCATCTTGATTTTGAATATAAGCTGTT
GCTATCTCTTTTTTGATACGCTCTGCAGTTGTTTCACCAATCGCAGAACCATAGTGACGGCGAACGTAAG
CGATGATTGCTTCATCTAATTTATCACCACCAATACGCACCGAAGCAGAATGAACGATACCGTTTAATGA
AAGTACCGCAACTTCTGTTGTACCACCGCCAATATCAATTACCATTGAACCAGCAGCTTCTGCTACAGGT
AAGCCCGCACCAATCGCCGCAGCCATAGGCTCTTCAATTAAATAAACTTCACGAGCACCAGCACCAATCG
CCGACTCTTTAATTGCCTTACGCTCTACTTGAGTTGCCCCTGCTGGTACACACACTAACACTCGAGGACT
TGGACGCATAAAATTGTTGCTATGCACTTGTTTGATAAAATGCTGTAACATTTTTTCTGTCACATAGAAA
TCTGCAATCACCCCATCTTTCATCGGACGAATAGCTAAAATGCTTTTTGGTGTACGACCTAGCATTGATT
TTGCATTACTACCTACTGCTGCAATACTTTTTGATGAACCAGCACGATCTTGACGTACCGCAACTACTGA
CGGCTCATCAAGCACGATACCCTGCCCTTTTACATAAATTAACGTGTTTGCAGTACCAAGGTCAATTGAA
AGGTCGTTTGAAAATAATCCTAGAAATTTCTTAAACATAAAAGGGATCCATTAAATTTAGTTAAAAGCGA
AATAAGCCCATAGACTTAGGGCAAAAAATTGGGCATAAATATAGCAAAAAAGTCCTAATAACTCCAACGA
ATAATTTATCTTTTGCAAGTTTTATTACGAAATCCTCCGCTTGTAAAAAATCGGTTAAATGATTTTAAGA
TTTCTTCAAAATAAACGTGAAAAAAATCCCCCAAAAAGTTAAATAAATGGTACATTTGCAATGTTTTAAT
TCATTATTATTTTAACCAACCTACAGGAGTCTTTATGCTTATTGGTGTACCAAGAGAGCTGTTAGACGGT
GAAACTCGTGTGGCGGCAACGCCAAAAACCGTAGAACAGATTAAGAAACTTGGTTTTGAAGTCATCATTG
AAGAAAATGCTGGCTTTAAAGCAAGTTTTGAAGACGATGCTTTCGCTCAAGCAGGTGCGACTATCGGCAA
CGCACAAGCCGTTTGGAATGCAGACATTATTTTTAAAGTCAATGCACCAACCGATGCCGAAATTGCATTA
ATCAAGGAAGGGGCAACGCTTGTGAGCTTTATTTGGCCTGCTCAAAATCCTGAATTAATGCAAAAACTTT
CTGCAAAGAAAATCAATGTGTTAGCTATGGACGCTGTGCCGCGTATTTCTCGTGCGCAAGCCCTAGATGC
TTTAAGTTCTATGGCGAACATTGCTGGTTATCGTGCCGTTGTTGAAGCCGCTCACGAATTTGGTAACTTC
TTTACAGGTCAAATTACCGCCGCAGGTAAAGTGCCACCTGCGAAAGTACTTGTGATCGGTGCAGGCGTTG
CAGGTTTAGCCGCAATTGGTGCAGCAAACAGCCTTGGTGCCATCGTGCGTGCGTTCGACTCTCGTCCTGA
AGTAAAAGAACAAGTACAATCAATGGGTGCAAGTTTCCTTGAAATTGATTTCAAAGAAGAAGGTGGCAGC
GGTGATGGCTATGCAAAAGTGATGTCGGAAGAATTTAACCGCCGTGCATTAGCACTCTATGCTGAACAAG
CAAAAGAAGTGGATATTATTATTACCACCGCACTTATCCCTGGCAAACCAGCCCCTCGCTTAATTACCAA
AGAGATGGTTGCCACAATGAAACCAGGTTCGGTGATTGTGGATTTAGCGGCTGCAACGGGCGGTAACTGC
GAATTAACCCAAGCAGGTAAAGTGGTTACCACAGAAAACCAAGTAAAAATTATCGGTTATACTGATTTAC
CAGGTCGTTTACCAACTCAATCATCTCAACTTTACGGCACCAACTTAGTCAATCTCTTGAAATTACTCTG
CAAAGAGAAAGATGGCAACATCAATATCGACTTTGAAGATGTAGTATTGCGTGGCGTTACCGTAATCCGT
GATGGCGAAGTCACTTGGCCAGCACCACCAATTCAGGTATCTGCACAACCGCAACAAAAAGTAGCGGCAA
AACCTGCTGAGAAAAAAGAAGAAAAACCGGCAGATCCTCGCATTAAATATGGCTTGTTAGCCTTAGCGGT
GATCGCATTCTTGTGGTTAGCTTCTGTTGCACCTGCAGCATTCTTATCTCACTTCACCGTCTTCGTTCTC
TCTTGCGTAGTGGGTTACTATGTAGTTTGGAACGTCAGCCACGCATTACATACGCCATTAATGGCAGTAA
CCAATGCGATTTCAGGTATTATCATTGTCGGTGCGTTACTACAAATCTCTCAAGGCAGCTTCTTTATCAG
CGTACTTGCCTTTATTGCGATTTTAGTGGCGAGCATCAACATCTTCGGTGGCTTCAAAGTTACCCAAAGA
ATGCTAGCAATGTTTAGAAAAGGTTAAGGAGAAAGAGTATGTCTTTAGGTTTAGTACAAGCGGCATATAT
TGTCGCAGCCGTTCTCTTTATTATGAGCCTTGCAGGGCTTTCTAAACACGAAACGGCAAAAGCAGGTTGT
TGGTACGGCATTGTGGGTATGACCATTGCCCTTATCGCAACTATTTTTGGGCCACAATCACAAGGAACCA
TTTGGATTTTAGTCGCAATGGCAATCGGTGGTGCTATCGGTATTCGTCAAGCATTAAAAGTGGAAATGAC
CGAAATGCCTGAGCTTGTGGCAATTCTTCACAGCTTCGTAGGTTTAGCGGCGGTATTAGTCGGCTTTAAC
AGCTACGGTCTTGCACACGAAACAGATCCAGTGCTACAAAATATCCACAATGTTGAGGTATTCCTTGGTA
TCTTCATCGGTGCGGTCACTTTCACAGGTTCAGTGGTTGCTTTCGGTAAATTACGAGGCATTATCAATTC
AAAAGCATTAATGTTGCCACACCGCCACAAATTAAACCTTGCGGCACTTGTGGTTTCTGCACTATTAATG
GTTGCCTTCTTAAATAATCCTGAGAACATTTTCCCTGTATTAGTGATGACTGCAATCGCTTTAGCTTTCG
GTTGGCACTTAGTGGCTTCTATCGGCGGTGCGGATATGCCAGTGGTTGTTTCTATGCTTAACTCTTATTC
AGGTTGGGCAGCCGCAGCAGCAGGCTTTATGTTAAGCAATGACTTGCTAATCGTCACAGGGGCATTAGTC
GGTTCTTCAGGTGCGATCCTTTCTTACATTATGTGTAAAGCAATGAACCGCTCGTTCATCAGCGTTATCG
CAGGCGGCTTTGGTAACGATGTTCAAGTCAGCTCAGATGAAGAACAAGGCGAACACCGTGAAACCACCGC
AGAAGAAGTGGCAGAATTACTTAAAAATGCAAGCTCTGTGATCATCACCCCAGGATACGGTATGGCGGTG
GCACAAGCACAATATCCTGTTGCTGAAATCACACAGAAACTACGTGATCGTGGCGTCAATGTTCGCTTTG
GTATTCACCCGGTTGCAGGACGTTTACCAGGCCATATGAACGTATTACTTGCTGAAGCGAAAGTGCCTTA
CGATGTCGTATTAGAAATGGACGAAATCAATGATGATTTCTCAGATACTGACGTAGTCTTGGTTATCGGT
GCAAACGACACAGTAAACCCAGCGGCAATGGACGATCCAAATAGCTCGATTGCAGGTATGCCAGTACTTG
AAGTTTGGAAAGCCCAAAACGTTATCGTGTTCAAACGCTCAATGGCAGTGGGCTATGCAGGCGTACAAAA
CCCACTGTTCTTCAAAGAAAACACTCAAATGTTATTTGGTGATGCGAAAGAACGTGTGGACGATATTTTA
AAAGCCTTATAAGTAGCAAAAAATAACCGCAACTTATAACAATAAGGTGCGGTTATTTCTACCTATATTT
ATGTTCAAAAACGAGCAGTCCTTGCTTCTCTCTATGTTTGGCATCCCCTAAAGTACACAAGTAACATCGA
AAGAGGCAGTATAATTTCTTGGAAACCTTTCATATTGAGATGTAATGAGTTCTGCCTTGCTTATAAACAC
TCCTATCTCTCTAAGTAATAAACTATATGTTGCCCAAAATTATCTGTTAGAATGGCTCCAAACGACCCAA
CTTGTGGGATTTTTGTGTAGTAAATTAAGTTATACTAAGCTCTATATCATTTATTTCTTGGACTTTAGGA
TCAACCGTACCTAATCAAATACATTCTCAATTAGAGAATGTTCGACCATTTCCTGTCTTAGGGTAGACAT
GATTTTTATATACTAAAGAATAAAATAATCGAATATTTAACGATTCTTATCAGATTTTTTGTTAGGATAG
CACTTTAATTTTTCTATTTGTTTTTTGAGTGATTACAACGAGGTTTTTATGAACCCAAGACGCAAATCTA
GACTGAAAGTGGTGATGGCAGTGTTAAGTGGGCTTGCCGTTGCTGTTGGTTTAACCTTATATGCGTTAAG
CCAAAACATTGACTTATTCTATACGCCATCAGAGATTATCTATGGTAAAAATAATGATCCAGAAACCAAG
CCTGAAGTTGGGCAACGTATTCGTGTAGGGGGTATGGTGGTTGATGGGTCGGTAAAACGTGATGACAAGA
CCCTTAAAGTGACCTTTGATCTCAATGATATTGGGCCTGCAATTCAGGTGGAATATGAAGGGATTTTGCC
TGACTTATTCCGTGAAGGGCAAGGGATTGTGGCACAAGGTACTTTAGTTGAGCCGACAAAACTGAAAGCA
ACCGAAGTGTTAGCTAAACACGATGAAAACTATATGCCACCTGAATTAGGCGATCAGATGAAAAAGCAAC
ATCAGCCGATGGGGATTTCAGAAGCAGATCTCAAAGGAAAATCAGAACGTGATGCAACGCAGATCTCTCA
GCCGTTTGGAGAAAATAAATGATTGCTGAATTAGGTAACTATACCCTTGCTCTTGCTCTCTCATTGGCAA
TTTTATTGGCGATCTTACCGCTTGTTGGTGCTTATAAACAAAATGCTAGTCTGATGGCATTGGCTCGTCC
GATGACGTGGGCGGNNNNNNNNNNNNNNNNNNNNNNNNNNNNNNNNNNNNNNNNNNNNNNNNNNNNNNNN
NNNNNNNNNNNNNNNNNNNNNNNNNNNNNNNNNNNNNNNNNNNNNNNNNNNNNNNCAATCTCGTTTGGCT
CGCTTTTTTATCTGTTTGCGGTCAATGATTTCACTGTGCAGTATGTGGTGAATAACTCAAACAGTACGTT
ACCGTTAGAGTATCGCCTTTCCGCTGTTTGGGGTTCTCACGAAGGATCTTTGTTGCTTTGGATTTGGCTA
CTTTCCCTTTGGAGCGTTGCCGTTGCGACATTCAGCCGACAAATGCCTGAAGAAGCCATCGCTCGTGTAT
TGGGGGTAATGGGCTTGGTTAGCATTGGCTTTTTAGTCTTTATTCTGTTTACTTCTAACCCGTTTAACCG
AACTTTCCCTGATTTTCCTGTTGATGGTCGAGAGCTTAATCCGATGTTGCAAGATGTTGGCTTAATCTTC
CACCCTCCGTTACTGTATATGGGCTATGTGGGCTTTTCTGTTGCCTTTGCTTTTGCTATTGCGTCGTTGA
TGACAGGTCGTCTTGACACTGCTTGGGCGAGATGGTCACGTCCTTGGACTATGGCAGCGTGGGTATTTTT
AACATTAGGTATCGTACTCGGCTCTTGGTGGGCATACTACGAGCTTGGCTGGGGCGGTTGGTGGTTCTGG
GATCCTGTGGAAAATGCCTCGTTAATGCCGTGGATTGCAGGTACTGCATTAATTCACTCTTTAGCGGTTA
CGGAAAAACGTAGTACTTTCAAAGCATGGACGGTCTTGCTAGCTATTCTTGCTTTTTCACTCTGCTTACT
CGGCACATTCTTAGTGCGTTCAGGGATTTTGGTATCGGTTCACGCTTTTGCTTCTGATCCAACTCGGGGC
TTATATATTTTGGCTTATCTCGTGGTGGTTATTGGCGGTTCGCTACTGCTTTACGCTTATCAAGGCAGTA
AAATCAAGAGCTTAGACAATTCCGAACGTTACTCACGAGAGTCAATGTTATTACTCAATAATGTACTATT
AATGGCGTTCTTATCGGTGGTCTTTTTAGGCACGATTTTACCGTTAATTCATAAACAAATTGGTTTAGGG
ACAATTTCTATCGGAGCACCTTTCTTCGATCAGATGTTTATGATCTTAATGGTGCCTTTTGCATTTTTAT
TGGGAATTGGACCGCTTGTAAAATGGCGTCGAGATCAGGTTTCTGCTATCCGTAGGCCAGTTCTCATTTC
ATTAGCCGTAATGATATTGCTTGGCTTTGGCTTACCTTATCTTTTTGCCAGCAAAATTACTGTCAGCGTG
GTATTAGGGACAATGATGTCCGTCATTATCGTGGCATTGAGTTTGTATGAACTACATCAACGAGCAACGC
ATCGTCATAGTTTCTTGCAAGGCATTTTGAAACTTTCTCGTTCCCATTGGGGAATGGTGTTGGCTCATTT
AGGGGTTGCAATGACTGTGTTTGGTATTGCCTTTAGCCAAAATTACAGTATCGAAAAAGATGTACGAATG
AATGTGGGCGACAAAGTTGAAATTTTAGATTACAACTTTACCTTCAAGGGTATTCGTGACTCAAATGGGG
CAAACTATATTGGTGGCACAGCGGATATTGAAATTCATCGAAATGGTAAATATGAAGCCACACTACACGC
AGAAAAACGCTTTTACAATGTCAGTAAAATGGGTATGACTGAAGCTGCGATTGACTGGGGATTTAGTCGA
GATCTCTATGCAGCCTTAGGTGAACGTTTAGAAGATGGCTCTTGGGGCGTACGTTTATACTACAAACCGT
TTATCCGTTGGATTTGGTTCGGTGGATTGTTTATGACGATAGGTGGCATACTTTGTATGATGGATAGACG
TTATCGCTTAAAACAGAATAATTAACTATGTTTATCGCTCTTCATAAGGAATAATCGGCATGGTAGACAA
AATAGTTGCTAATAAAAAAAAAAAAAAAAAAAGTNNNNNNNNNNNNNNNNNNNNNNNNNNNNNNNNNNNN
NNNNNNNNNNNNNNNNNNNNNNNNNNNNNNNNNNNNNNNNNNNNNNNNNNNNNNNNNNNNNNNNNNNNNN
NNNNNNNATTAGCAACTATTTTTATTTGAAAAATCTTGTATAGACAACATATTACACCTTTTATTTACGA
AGTAATTTATAAAACAGAGTAAGTAAGACTGTTGGCAATAATCTCGGTACCACTCGCATAGTAAAAGTGA
TAAAACCTGAAACGATATTCTGCATACCCACTTGGTGTTTTAATTTAAACAAGCGCCATTCTGCCTTAGC
CTGAGCGATACCACGACGGCGACCAACCATACCATTTCCAATACGAGCATAAACCAAAACCTCAGGCAAA
TTCGCTACTTTTTTGCCTAATGCGACCAATTTAATCCAGAGATAATAATCTTCTTGTAAGTCTTGATAGC
CACCACATTCAAGCACAGCATTTTTTTGGTAGGCGACCGTCATATGATTAAATGGGCAACGTTTCTGTGT
AAACTCTACAATGGCTTTGGTTTCTGTTGGCACACGACGATAGCTGACAATATCATTAATATCTGAGCCA
AATTCAGCAATTTGTCCGCCAAAAATAATGGTATCGGGATTTTGTTCAATAAACGCAATCTGTTTTTCAA
AACGTTCTGGAATACAAATATCGTCCGTATCCATACGGAATACCCATTCATTTCTGCAGTGGGTTAAGCC
GTGATTGAGTGCTTTTCCTAACCCTTGATTTTGCTCAAGTCTAACGATATTAAGCGGTAAGATCTCCGCA
AAATTTTGCATAACTTGTTCTAATTCAGGGGTAATGGCTCCGTCAAATACAACAACAATTTCGTCCGCTT
GAACCGTTTGATTTTTTAAACTTTCAAAACATTCGGTTAAATATTTTGATTTTTCCTTAAAATATAAGGA
CATTAATACGGAAAACTTCATTAGATAAACCTTTTCATATTGATTGCAAGTTTTGGTGAAATAAATGTGA
GGGTAGCAATCACCAAATGTTTAATATTTTTACTTTGTAAGAACATCTGCCAATAATAACAAGCCGCTTT
ACGAGATAAATTCATTATATGTGGGTAAGAAAGCATATATAATGAATTAAAAGCAAAGTTTTTTTGTTGA
ATATCTGTTTTTACATATTTTTGTTTAATAGCTTCAATCGCCAATTCAGTATTTTGTGTATTTGTCGATA
CACTTGCTCGTTTAGTATGGAAAGTACAGGTTGTTAGGGCTTCAGAAACATATTTTGGTTTAAACTGGTT
ATGAGAAATCACTTTCAAAATAAAATCATAGTCTTCTAAAGATTTTAAATCCGTTGATAATCCATTGACT
GCAAAGAAAAATGATTTTTTAATCGCAATCATCGGCATTCCACCTACTTTATTTGCCAGTAAAATATTCT
CTAAAGTGACCGCTTGTTCATTTTCATAGGGGCGAGTGATATAACTAAACCCTTCATTTACCATCACACA
TTCAGAAGGGTGATAAATAAAATTAATCGTCGGGTTTTCATTAATTGTTTTTGCCAGTATTTCACATTTT
GGATGAGCAAAACGATCATCATCATCTAAAAAGAGTAGCCACTCGTTTTCAGCAAATCTTGCTCCTACAT
TACGACTTTCTGCTGCTCCTAAATTCTGTTCATTCCTAATCACATTTACAGGAAATGGATAGAGATGTTT
AATTTCTACTGGCTCAACAGAGTGATCATCGACAATAATCACTTCAAAATTATATTCCGTTTGATATTCC
AAACTTGTTAATAATGCAGGAATTTCATTTTTTCGATTATAAGAAGGAATAATAATACTAAACATTTTCT
GTCTTGTTATTTAAAAATAGAATTTTATTTTTACCTTCATTGCCAAATAAAGATAAAAACATTAATAACA
CTAACATAATGCCAGGGAAAGCATAGGCATCGGCTTTTACATTTAAAATTGAGAGAATAAGTAAGGTAGA
TAAGATAAAAATCCAACTACCGTCAAACCAATTTATTGCCACTTTTCGTACGAAGTAACACATAAATAAG
AAGCAAACAGAGAGATAAATAAATCCGCCATATAATGTTTGGCGTAAAAAACCAGAGTCTGTTTTGCCGT
AGTAGCCACCTTGTGGATAGAAATAATGCCCATCACCAATTAAAATCTGTTTTAATTCAGGGATATAAAG
ATGATTTTGAACGAGATTATCCGTAGATGAACTAACTAAACCATAGCCGTAAATAACATTGATTAAAGGC
TCTAAAGCGTGTTGTACATATTTATTTTCTGCAAAATTAAAGGCTAAAAATAAACAGATAGTTCCAAAGA
GCAAAATGGCATAGGAAATCGCCTGTTTTTGACACTGTCGAATGCTCAGCTGAACACCTAATAAGGCTTG
GAAAATGGCATTGCCCGTGAAGTCAGTTCACCGATTAAATAAACTGCACTGTTTTTGATGGCTCTCATTG
CATCTCTTTCTCAATCAAGCTATCCGCCAGTTGCAAATCTAATGTGGTATCAATATCGACTGAGCGATAG
GTTGGCATTAAATAGAAACGCACAGGTGGAATAAAGAAGTATTTTTCTTGAAGTAGGCTGGCGATATCGT
TGATATAAATCGCCCCATTCGCACGGTATGCTTTTGGTAATTGCTGACGTGGTGCTTCAAAATCTTTGAT
TTCATTCATCGGGAGAATATCATCTCCATTTAAAACAAATGATTTATACGGGTGGTGTTCAAAAAAAAAA
AAAAAAAAAAAANNNNNNNNNNNNNNNNNNNNNNNNNNNNNNNNNNNNNNNNNNNNNNNNNNNNNNNNNN
NNNNNNNNNNNNNNNNNNNNNNNNNNNNNNNNNNNNNNNNNNNNNNNNNNAGCGGATACCACAGACTTAC
TTTTTCCACCTAAAAAGATTTCCATCGCATTGCGAATATCTAACGCATTGCGAAGTGGGCTAGTGGGTTG
GAAATGAGCGACAACGCCTTCACGGATATTTAAGGTTTCTAAACAGTGCAAAATAACATCAATAGAACGA
GTATCACTTTGAGCCAATTCAAAAAAAAAAAAAAAAAAAAANNNNNNNNNNNNNNNNNNNNNNNNNNNNN
NNNNNNNNNNNNNNNNNNNNNNNNNNNNNNNNNNNNNNNNNNNNNNNNNNNNNNNNNNNNNNNNNNNNNN
NNNNNNNNNNNNNNNNNNNNNNTGAGCCAATTCAGCAGGGCGAAGTAGTGGTGTTGCACCATATTTTTCA
CCTTCCTGTAAAATACGTTCGCCGTCTGAAGTGACAACGATTAAGTCAAACATTCCAGACTCTTTTGCTG
CTAGAACTGCACGGCCTACGAGCGAAATTCCGCCGACTAATTGTAAGTTTTTATCTTTAATCCCTTTCGA
GCCTGCTCTGGCTGGAATAATTGCAATTTTTTTCATAAATCTAACCGCTAGTAATATGGTTAATAAGACT
TGCCATTTTAATTTTAAAGAGCGAGTTAAACAATAGACAACGGAAAAGGAATGAGGAATAATAAATCTCT
TTTACTTACTTGACAAAATTGCCTACTCATTATGTTTGCTATCACAAAATTTATTACTGCGGTCATTCTT
CCACCATTTAACATTCTGATTTTATGGTTGTTTTCTTTAATTTGTTTCCGCTTAAAATGGAAAAAATTAG
GTTATCTCTCAACCTTTTTAGGCATAGCAATTCTCTATATTTTCAGTATTCCCTATACTTCACAAAAATT
GCACGATTCTTTGGTAACTGAAGATAATCTGAGCATTGAAGATTATAAATCAGCTCAAGCTATCGTTTTA
CTTAGTGGTGGCTTGCGTGATAGTAAAGAGTTATTTGGCAAATTAGCGATCAGCGAAATAGCATTAGAGC
GGGTACGTTATGCTGCTTTTTTACAAAAAGAAACGGGCTTACCTTTATTGATTACGGGAAGTAGCCCAAA
AGGGACTTCAGAAGCTGCCGTCATGAAAAAAGAGCTCGAACAATTTTTCCATATTCCAACACAATGGTTG
GAAGAAAAAGCCAAAACGACGGCTGAAAATGCGAAGTTTTCTAAACCTATTTTAGAAAAAGAAGGTATTA
ATAAGATTGTGCTAGTGACAAACCAGTGGCATATGCAACGAGCAAGAATGCTATTTGAGCGAGAAGGTTT
TAAGATATTACCTGCAAGTGTTGGAGCAGGAAAAATGCCTGAAACCTATGGATTAAATGTATTTTACTTT
ATCCCACAATCAGGAGCATTACATAGCAATATGCACGCCCTGAAAGAATGGATTGGATATTGGAAAGAGA
AATAACGGATATTATTAGGTTAATACATTTAGTAGATCAGCCCTAGTGTAAAAACAAATATCACTAAAAA
TTCAAATAGGCCGACTTGTTTAATTTTCCAGTTTCTTTTTGGCACAATAACCGCTCTAATTAACCCAATG
AAATAGGCAAAGCTAATGCCATAATCGCCTAAGGCGAGATAAACAAAGATAAATATACAATGAAGTCCTA
TACTGAACTTACAGTAAAGAGGATTTTTCCGCTCTCGAGCAACGCTTTTTACATAAATTGTTGTCCCAAT
AAAAAATAACGTAGGGTGGAGTAAAATCTCAAAATTATATTGGTTCGTTGCTAAATAGAAACTTGCCATT
CCAATTATGCCGAAGGTTAAAATACCTGCAATATCATTGATTAAGTTTCGTTCATCTTTTTGTTTTGCAT
AGTAAATTTGGACCCCTGCAAGCGGCAGGATTGGGATTATAAATTGCAAAATAGAAAAATGACTTAAGAG
TACCGGAAATATAAATATGCCGCTAAATACGGCATAAATAATCATCCAGCGTTTATATTTTTCATTTTGT
TTTTTACTAACAACAGAGAAAAAAGGATAGGAAAAGAGATAAGTAAAAAGCCAGCTAAGCCCAAGCCAAA
AATGATTCATTACAAAATGGCTAGCAGAAATACCATAAATAAATGGTACAAATGCCATCACTAATGCTCC
GTGCTGATTAGAAATAATCGGCTTTTCTTTAAATATCATGCTTATTTATCTACTATTTTGTCTAGGTTCC
CATATCCAGTTTTAAATTTTATACTCTACTATATTGATTTACTTTACTTGCAGCTTCTTCCCTACAAAGA
TTTTATTTTGTTTTAAACCATTTAGCTGCCTCAATTTTTCAGGTGTTGTTTTATACATGCGAGCAATGGA
ATAAAGTGTTTCATCTTTCTGGACAACATGATATTTCGCATTGAGATTAACCGTTTTTTCTGACGCTTTA
GACGATTGTTCTTGCTTAGTTTTCGTCGTTATTTTTGCTTTCTCTTTAGTTTTTTCCTTAGGCGAAGTCA
CCGCTGCTTTAGCTTTTTTATCTTCTTTAGAGCGATTCTCTACCTTTTTTTCAGCTTTCGATTTCTTGGT
TGATTTTTCATCATTAACTGCTATTTGATTTGGCTGTTTTGGTAATCTATTTTTATATGCAATTAATCCT
TGATAAATCGCCTTTGCAATCTGACGACGATACGCTTTTGTGGCTAAACGTTGTTCTTCCGTTGCATTAG
ATAAAAAGCCCGTTTCCACTAGAATTGAAGGAATATCAGGGGAACGCAATACGCTAAGGCTGGCGTGTTG
TGGCGAACTTTTTGCTAATTGCGTAACATTTCGCAGTTTGTCTAAGACTGTTTTACCTAACTCATAACCT
GAACGTTGTGCGTGAGAAAACTGCAGATCAAGCACTGTCTGGTTCAAGTAACGTTCATTATTATTTGCTA
AAACCGAACCTGCCCCACCTAATAATTCCGATTGCTTTTCGTGATCTTCCAACCATTTTCCTAATTCATC
ATTTGCACGACGATTAGATAAAACCCAAACCGAAGCCCCTTTTAGATTATCTGAACTTGGTGAAGAATCA
GCGTGAATTGACACTAGATAATGTGCCTTATTTTTACGAGCAATTTCAGTTCGATTAGGTAGTTGGATAA
AATAGTCACCATTGCGTGTCATTACTGCCTTGAAATTAGGATCTGCATCTAACAACGCCTTTAATTCTCT
AGCAATCGCTAAAGTCACCTCTTTTTCTTTGACCCCTAAATTTTTACCGATAGCCCCTGGATCTTTGCCC
CCGTGTCCAGCATCAATGGCAATGGTTAATTTTGCTTGTGCGGAAAGAGCAAGAAATAAACTCATTACCG
TAAAGCAAACATAATGTCGTAATTTCTGCATAGTATTACCCTAAGCGGTCTGATATTCTAAATAATTTTC
CAAAATCTGTTTTGCTAAGTCGTTTTGAGGCATAAGAGCTAGATTTCGCCCTGTTTCTGCATAGTCAATT
TGAATAATAAAGTCCGCAGATGGGATCATTCCTTCCCCTCGACTTGCCCATTCTAGTAAGCAAACCGTTT
GTGGACGGAAGTAGTCCCTAATTCCCATAAATTCTAACTCTTCAGGATCACTCAAACGATATAAATCAAA
ATGATATAAAGCATAAGGGGGAAGCTGATACTCTTCCACTAAAGTATAAGTTGGACTTTTTACATTCCCA
TTATGCCCAAAAGCACGAACAATGCTCCGAGTGAGCGTCGTTTTTCCAGCCCCTAATTCTCCATTCAGAT
AAATCACAATCACTTTTTCACTATGATTTTCTAAATAGCGTTGAAGTTGTTGGGCAAAACGCTGACCGAA
ATTGAGCATTTCTTCTTCAGTTGCAAAATAAAATGATTGCATTATTGTTAATCTAAATTAATAAAATGGT
GACGATAAAACTTCAGCTCTTCGATAGACTCTTTAATATCATCTAAAGCTAAGTGGCTGTTTTTCTTACT
AAATTGTTTAAGCATTTCAGGCTTCCAACGGCTCGCAAGCTCTTTTAATGTACTCACATCTAAATGGCGA
TAGTGGAAGTAGTCCGCCAAATCTGGCATATATTTATAAAGGAAACGCTTATCTTGTGCAATACTGTTAC
CACAAATCGGCGAAGCCCCTTTCGGCACCCATTTCTTCAGGAAATCTAATGTCTGTAATTCGGCAGCACG
TTCAGTTAATTTACTCTGCTTCACACGCTCAACCAACCCATTTGCAGTATGGGTTTTCACACACCATTCG
CTCATTTTATTTAATAATTCATCGGGTTGATGTACGGCAAGCACAGGGCCTTCAGCCAAAATATTCAGAT
CTTTATCGGTGATAATGGTAGCAATCTCAATAATTCGCTCTTTTTCAGGATCAAGCCCTGTCATTTCGAG
ATCGATCCAAATTAAATTTTGTTTGTCTTGTTGGCTCATCTTTTTCAATTAATTATCTAAAATTCCACAG
GATATTATTTATTGTAGCATTTCATGCACCACTTTCATAAACCCATCAGCAGTAACATAAACTTCTTCTT
TGCCTTGAGCTTTTAAAATCATATCGGAGAGCTCACGGAATGCGGAATGTCCGCCTTTACGCGTTAAGAC
TAAATCTGCCTGATTTTTAACATAATCAAAAGCATCGCCCACGGCAACTGCTAATCCACAGACTTCAAAT
GCGGGTAAGTCCAGTGTATCGTCGCCTAAAAATGCAGTTTCTTCGGCTGAAACCCCCGCTTGTTGCATTA
ATTCAAAACAGGCATCACGCTTAGACATTTTGCCAAGTTGGAAAAGGGGAATGCCTAAATCTTTGATGCG
ACGGCGTAAAATCGGGGTGTCACCGCCCGATAGCACTGCAACTTGAATACCACAAGCAAGGAGCATTTTA
ATCCCTAAACCGTCTTTCACATTGAAGTATTTTAATGCTTCGCCATTTTCGGTGTAATAAAGGCTACCAT
CAGTAAGAACACCGTCCACATCGGTAATCACAAGTTTAATTTTTGTTAGTCTTTGCATAAGTATCCTTGA
TTTCAGTTAAGTGGAGTTTTATGATCTTGCCCATTATAGCCTTTTGGAGTAGCCAATGTCGATTTCTCAA
AATTTAGCGACAATTTCTCAACAAATTCAACAATATTGTCAGCAAGCTAATCGCCCTGAACAGAGTGTTA
AACTGCTTGCGGTGAGCAAAACTAAACCCATTTCAGCCATTGCCGAAGCCATTGAAGCAGGGCAACGTGC
CTTTGGCGAAAATTATGTGCAAGAAGGTATTGAAAAAATTCAGCATTTTGCGGAGAACGACACATTAGAA
TGGCACTTTATCGGTTTATTACAATCGAATAAAACGCGTGTAGTGGCGGAGCATTTTGACTGGGTACAAA
CGATAGATAGGCTCAAAATTGCACAACGTTTAAGCGAGCAACGTCCTGAACACCTGCCTGTACTGAATGT
TTTAATTCAAATTAATATCAGTGATGAAGCATCTAAATCGGGTATTTCTGCGAAAGAAATGCTAGAATTA
GCCACTCAAATTAGCCAACTGCCACGTTTGAAATTGCGTGGTTTAATGGCAATTCCGAAGCCTGAAAGTG
AGCCTGAGCAACAGAAAATCGCCTTAGCTCAAATGAATGAACTGTTTCTTCAATTACAATCTCAATTTGA
AGGGATTGATACGCTATCAATGGGAATGTCTGATGATATGCCAAGTGCAATTGAATGCGGTTCGACAATG
GTGCGTATTGGTACGGCGATTTTTGGGGCAAGATCTTAAATTTGATTGCACTTAAAGACAAATACTCTTA
TCCTTTCCATATTCAAAAAAAACCTAAGGGAAAAGCTATGCAACCTAAAGCAAAATTTAGAAAAGATTAC
CGTCAGCCTGATTTTACGATTCATCAAATTTATCTTGATGTTCAGCTTGATCCTGAGCAGACGATTGTCA
CATCGACGTTGTCGGTCATGCGTAAAAATGCAGAGGCGACTACGTTACGTTTAGATGGGCATAGCTTTGA
ATTTTTATTGATTAAATTTAATGGCGAGCCGTTTAAAGAATATCAAAAAGATGATGAGGCTTTGACTTTA
AATTTAGCCGATTTCCCTGCGGATCAATTCGAGCTGGAAATTCAGACAAAACTCAATCCATCAACGAATA
CGTCACTACAAGGGTTATATCAATCAGGCGAAGGGATCTGCACGCAATGTGAAGCGGAAGGTTTCCGTCA
GATTACTTATATGCTTGATCGCCCTGATGTGCTTGCAAAATATCGCACCAAAATCACCGCTTGTAAAAGT
AAATATCCATACCTGCTTTCTAACGGCAACCGTATTGCTCAAGGGGAGCTGGACGATGGTCGTCACTGGG
TGGAGTGGGAAGATCCGTTCTTTAAACCAAGCTATTTATTTGCCTTAGTCGCAGGGGATTTTGACCTGTT
ACAAGATAAGTTTATCACGATGAGCGGACGTGAAGTTGCCCTTGAAATCTATGTGGATAAAGGAAATCTT
GACCGTGCCACTTGGGCAATGGAGAGTTTAAAACGTTCGATGAAATGGGACGAAGAGCGTTTTGGGCTGG
AGTACGATTTAGACATTTATATGATCGTGGCGGTCGATTTCTTTAATATGGGGGCAATGGAAAATAAGGG
GTTAAACATTTTTAACTCGAAATTTGTGCTGGCTAATCCGCAAACTGCAACGGACGATGATTATTTGAAT
GTTGAAGCGGTGATTGCTCACGAATATTTCCATAACTGGACGGGCAACCGTATTACTTGCCGTGACTGGT
TCCAACTCAGTTTAAAAGAAGGTTTGACCGTTTTCCGTGATCAAGAATTTACTTCAGATTTATGGTCAAG
ATCGGCAAAACGGATTGAAGATGTGCGATTGTTGCGTGCGGTGCAATTTGCCGAAGATGCAAGCCCGATG
GCTCACCCTATTCGCCCTGAAAAAGTGATTGAAATGAATAACTTCTATACAGTTACCGTCTATGAAAAAG
GGGCTGAAGTTATTCGTATGATCCACACCTTACTCGGCGAAGAGCGTTTCCAAAAAGGAATGAAACTCTA
TGTGGCAGAAAATGATGGCACAGCGGCAACCTGCGAAGATTTTGTGTCTGCAATGGAACGTGCTTCGGGA
GTTGATTTAGATCTGTTCCGCCGTTGGTATAGTCAATCGGGTACGCCTGAATTAACGATTTCAGATGAAT
ATGATGAAAAACGTCATACTTACCGTTTGCACGTTTCTCAAAACACACCACCAACCGCCGATCAGCTTGA
GAAAGTGAATTTACACATTCCGTTGAAAGTAGCGTTATATGGTCAAGATGGTAAGAAAATCAAGTTACAA
CACGAATTATTAACTGTCAGTGATGTGTTAGATGTGGTCCACGAACATCAAACCTTTGAGTTCCACAATG
TGCAACAACGTCCAGTGCCTGCCTTGTTATGTGATTTCTCAGCCCCTGTGCGTTTAGATTATGACTATTC
AACAGAACAGCTTTTAACGCTCTTGAAATTTGCTGAGAATGATTTTGTGCGTTGGGACGTGGCACAAATG
TTGTTTAACAACGAATTGCGTGAAAATCTAAGTCGCTACCAACAGGGCGAAGCAATGGCATTCTCACAAG
GTCTGTTAGAAGCGCTCACCTTTGTGATCGACAATGCAAATAAAGACCCAGAACTCGCCGCTTTAACCTT
AACCTTGCCAAAAGAAACGGAATTTGCGGAGTTGTTTAAAGTGATCGATCCTGCAGGTATTGCGGCTGTT
CGTCAATTTATGCAACAAGCGATTGCTGATGAATTAAAAGATCACTTCTTAGTCGTTTACAACCAAAATA
AATTAACGGAATACCGTGTGGTTGCCGAGGATTTGGCAAAACGTGCATTACGCAATGTTTGCTTGTCTTA
CCTTGCCTTTACTGAAGTAGGGAATACCTTGGTGCACAAACATTATCATCAAGCAAACAATATGACGGAT
ACTTTGGCGGCACTCTCAGCTTCGACCAAAGCACAACTTGCCTGTCGAGCTCAGCTTCTTGCCGATTTTG
AACAAAAATGGCAACACGATGGCTTAGTGATGGATAAATGGTTTGCTTTACAGGCGACACGTCCTGATGA
AAATGTGCTTGAAATTGTGCAAAATTTATTAACGCACCCAAGTTTTAACTTCAAAAATCCAAACCGTGTA
CGTTCATTAGTTGGGGCATTTGCAAGCCAAAACCCAAGTGCATTCCACGCTATTGACGGCTCTGGCTACC
GTTTCTTAGTCGATATGTTGATTAAGATGAATGAAAGCAATCCGCAAGTGGCGGCACGCTTAATTGAGCC
GTTAATTAAACTTTCTCGCTATGACACTCAACGTCAAACCCTGATGCGTCGCGGCTTAGAGCGTTTGAAA
GGTTTAGATAATCTTGCGCGTGATTTGTTTGAAAAAATTGAAAAGGCATTGCAGTAATGATCTGGCATAA
AGCATTATTTTCTTTTCACGGAAGGTTAAACCGCAAAGGCTTTTGGATCGGCTTTGGGATTAATTTTGCA
TTTTTGTTTATTTTTGCAAATTTTATCTTAAATCCGACCGCTTTCAGCTGGATTAGCGTTCTACCCTTGA
CCCTTTCACTTTACAGTTTATCTGCAGTGATCGTTAAACGCCTACACGACCGTAATCGTTCGGCGAAAGC
CTTGTTTATGGTTGCGGTGCCGATATTGTGTTATCTCAGTTCATTGGGAGCTCAAGGAACAATGGCATTT
GTTCTAGGCATTATGATGCCGATGTTTATCGGAACGATTTTAGTGATGGAATGGGGTGTTTTTGCAGGAA
GTCCTGAAGCTAATCAATATGGTGAGAAAGGATTGAGTGTGAGATTTAAATAATTGTAGGGNNNNNNNNN
NNNNNNNNNNNNNNNNNNNNNNNNNNNNNNNNNNNNNNNNNNNNNNNNNNNNNNNNNNNNNNNNNNNNNN
NNNNNNNNNNNNNNNNNNNNNNNNNNNNNNNNNNNNNNNNNNNNNNNNNNNNNNNNNNNNNNNNNNNNNN
NNNNNNNNNNNNNNNNNNNNNNNNNNNNNNNNNNNNNNNNNNNNNNNNNNNNNNNNNNNNNNNNNNNNNN
NNNNNNNNNNNNNNNNNNNNNNNNNNNNNNNNNNNNNNNNNNNNNNNNNNNNNNNNNNNNNNNNNNNNNN
NNNNNNNNNNNNNNNNNNNNNNNNNNNNNNNNNNNNNNNNNNNNNNNNNNNNNNNNNNNNNNNNNNNNNN
NNNNNNNNNNNNNNNNNNNNNNNNNNCCCCTCTTTTTCAAAGAGGGGAGTTTACAAATTTTAATAACAAA
CAAATACAAAATGACCGAAATAAAACTTAACTACCACAAAACCCATTTTTTAACCTCTGCACCTGATATT
CACCATTTACCAGAAGACAGTGGCGTGGAAATTGCCTTTGCAGGGCGTTCAAATGCAGGGAAATCGACGG
CATTAAATGCCTTAACTAATCAAAAAAACTTGGCTCGTACCTCTAAAACCCCAGGGCGTACGCAGTTAAT
TAACTTATTTGAAGTAGAACCAAATTGTAAATTAGTCGATTTACCAGGCTATGGTTATGCGGCGGTGCCT
GAGCAGATGAAACTTCAGTGGCAACGTTCTTTAGGTGAATACTTGCAGAAACGTGAATGTTTACGGGGCG
TAGTGATTTTAATGGATATTCGCCACCCGTTGAAAGATCTCGATCAGCAGATGATCGAGTGGGCGGTATC
TGCGGAGTTGCCTGTATTATTGCTACTTACCAAAGCGGATAAACTTAGCCAAAGTGCGAGAAGCAAAACC
GTCAAAATGGTGCGGGAAGCGATTTTACCGTTTCAAGGCGATGTGCAAGTCGAAGCCTATTCTGCATTAA
ATCGTATTGGTATTGATAAACTTGCGACTAAATTAGATAGTTGGTTCGCCGAAATTTTTACACAAACCCA
AGAGGGCTAATCTTATGTACAACTTAACCGAATTACGCCAAGAAACCGATGAAATCATCAACTCTTTATT
AGACGATGGCAGCGATCCTGAAGCCCTTTATATTATCGAACACCACGTTGCTCACCACGATTTCGATAAA
CTCGAAAAATTAGTGGTAGATGCTTATAAGTTGGGCTATGAGATTTCTGAAGCGGAAGAAGTGGAAGAAG
AAAATGGCGATCTTGTGTTTGTGTGCGATATTGTCAGCGAAATTAAATTAGATGCGGAACTTATTACCGC
TCAACAAAAAGAGCTACTGCCGTTAATCGAAAAATCGGGTGCGGTCTACGAAGGCTGGGGAACTTATTTT
GAAGATCCGAACAGTGATGAAGATGAATATGGTGATGACGACGAATTTTTCGATGACGAAGATGATGATT
TTGATGATGAAAGACGTTAACCATTAGCAGAATTATGAAAATAAATGATAACCCTATGTAGAATATTTAC
CATGTAAGAATCAAGTAATAAGGAGGAGCAATGCTAACAAATTGGTCAGAAGGTTATGTTAATGATATTA
ATTATACGACAGGTTATTACGATGGATTAAATAGCCACCAATTAATTTGTCCATTCTTAATAGCAAATTT
ACAGCCGCCAAAAGTCATTAATGCGTGTGAGTTAGGTTTTGGGTTTGGTGTATCGCTTAATATTCATGCA
GTAGCAGGAACAGTAAAATGGTACGGGACTGATTTTAATCCTTCTCATGCGTTCTTTGCTCAACAATTAG
CAAACCAAGGCAATCCAGATAAAGTCGTTATTGCAGATCAATCTTTTGCCGAATTTTGTCATCGAGATGA
CTTACCTGATTTTGATTTTATTGCTCTACATGGTATTTGGTCTTGGATTTCACCACAAAATAGAGAAACT
ATCGTTGATTTTATTCAACGTAAATTAAAAGTAGGTGGTGTAGTCTATATTAGCTATAACACATTACCAG
GATGGGCAGGAAAATCACCAATTAGATATTTATTAAATCAATACTATAGTAAATTATCTGCTACTCTAGA
ATCAAAAGATCAAGCGATTAAATCAGCATTAGAACATACAAAGAATATGCTTTCAGTGAGTAATAGTCTC
CTTTCTCTCTCACCTTATTTGTTGGAACAAGTTGAACAGATCAAAGAACAAAATTCTAATTACGTCATTC
ATGAATTTACTAATCAGAATTGGTATCCAATGTATTTTTCAGAAATTGAATCCTGCTTGAAACAAGCTAA
ATTAAGTTACGCATGCTCTGTTTCTTATTTAGATGATTTTGATGAGGTTTTATTTGATGAAGAGCAACAA
AAATTATTATCTAGCATTCAAGATCCTTCTTTATTTCAAACAGCAAAAGACTTTATTTTAAATAAACAAT
TCCGCCGTGATTATTGGGTTAAAGGAAAATCTCAACTTACTAATCAACAAGGAGAGAAAGAATGGAAGAA
ATTAAATATATTACTTGTTTCATCTACAACAAAAATTTCGACCACGATTAAAAACTACCGACAAACGGAA
TTTAAAGAAGAATTATTAAAACCTATTATTGAAAAATTATCTGATTATAAGATTCACTCGTTAGAATCTT
TGTGTGAAGCCTTAAAAGGGGATATGCCTCCAAATGCATTATTTAGAATAATTGCCCTATTAGTAGCTCG
AAAAGAAGTTGTCATTACTCAATCGGCTGAAACAATAGAAGCAGCTACAAATTCCTGCCAGAAATTTAAC
CGAGCTATATTGGATAATCCTTTTGCTTTTAATAACGTTAACTATCTGGCAAGTCCTGTGTCAGGTGGTG
GGATTTATTATTCTAATATTGAATTACTCTTTTTATCTGCATATGTACAGAAAATTCCAGAGAAACAGTG
GGAAAAATATGTACGTACTATTTTAACAGCACATAATCAACTATTACGTAAAGATGATAATATTCTATCT
TCTGAAGAAGAGATACTTGGAGAAATATCTCGTCTGAAGAAAGAATTTTTAGATGATAGATTTGAAATTA
CAAAAAGTTTAAAGGTGGTCTAGCCCCTTTTTCACCCAATATTGATACGGCTTAGTATCTGTTTGACTTT
TTAATAGCTGATGATCCATAAATTGACAAAAACTCGGAATATCACGAGTAGTTGCAGGATCGTCAGCAAT
AATTAGCAACACTTCACCATCTGCCATATTGCGAATGGTTTTGCGAGTAAGCATTACAGGTTCAGGACAA
CGTAGCCCTAGGGTATCTAAAGTGTGGTTAATGGTTAGTTCGGTCATCGTTATTATTCAAAATTAAAAAT
TACAGGATATATATGCAACAGCTTTTCTCTCAACACATCGCACGTATTCAACAAATCGTACAGCACGCCT
TAGAGCTGGCTCGTCTTGACGGGCTTTGGATTTATGCAGGGCAGGCAAAATATCATTTTTTAGACGACCA
AACATCGCCATTTAAAATCAATCCGCATTTTAATTATATTTTCCCTGATCCCACCGCAGAACAAAGTTGG
CTTTTTTTAGACGGTAAAAATAAACCGAAACTCTATTTTTATGCACCGCAAGATTATTGGCATTGTACGC
CAAATCCGCCGACATCGGCATTTTTTGCTGATGAGTTTGAATGGCAAATGCTCACGGATAGCCAACAAAT
TCGACAATATATCCTTAATCCGACCTATTGTGCCTTTATTGGCGAACAAACGGAGCTTGCCAAATCGCTA
GGTTTTGAGCATATCAATCCACAGAAAATGCTAAATGTACTGCATTTTGAGCGTTCGATCAAAAGCGAAT
TTGAAATTGAGTGCATATATCAAGCTCAACTCACCGCTTTAACAGGACATCACGCGGCAAAAGAGGCTTT
CTTTGCCGGTAAAAGTGAGTTTGAAATTAATCTAGCCTATCTTCAAGCGACCAAGCAATCGGATAACAAT
GTGCCTTACGGCAATATTGTTGCCGTCAATCAGCATAGTGCGATTTTACATTACACAAAATTGGATTTCA
CACCACCTTGCGAACGCCACAGTTTTTTACTTGACGCTGGCACAAGCTATCTTGGTTATGCCTCCGACCT
TACTCGAACTTATGCTTTTGAGCCACAAAGTGAATTTGCCACAATGGTTGCTCAAATGGAACAGTTTAAA
CTGGATACTATTGCTGATATGCAAGTGGGGATTAATTATCTAAGTTACCATACCCAAATGCACCGTTGGA
TCTCGCAAATGCTTCACCAGTTTGAGTTTGTGAAATTACCTGCCGATCAAATTTTTGAAGAGGGTATTAG
CCGTACTTTCTTCCCACACGGTTTAGGGCATCAGCTTGGTTTGCAAGTCCACGATGTTGCAGGTTTCCAA
CAAAACCATCGTGGCACTCGCAAAGCTCCGCCTGAGATTTATCCAAGTTTGCGCTGCACTCGTGATTTAG
CCGAAGGTATGGTTCTCACCATTGAGCCTGGGTTCTATTTTATTGAGATGTTGCTAAATCAATGGAAAAA
CCACCCGCTTGCACCTTTCTTTAACTGGCAGAAAATCGACGAATTTAAACGCTACGGCGGTATTCGGACG
GAAGATAACATTGTGATGAGAGCGACGGGTGCAGAAAACTTAACGGCAAAAGCTGAAAGTATCAGTAGCA
GATAAGTAATTATTACAGATCCCATTTAGCTTAAAATATCTAAATGGGAAATTGGTGTACTCATAAATAA
TATTTCTAATCTAAAGAAAATAGATCTAATAATGTGGCAAAGCTTTGCGATTTCACTATATTGTGAAACT
CTTCAATGTAAACTTTATCTAGATCTGTTTCCCTGATTGCTGCGTATAAATTGCTATATAAGCCATTAGA
AGTGATTTTTCTTGCAACAACATAGCCTTTTTCTAAATATGGTTTTACAGCCCAATAAGGTAAGGCTGCA
ATACCTCTTTTACTGGCAACAAGCTGAATGATTGCGATAGTTAATTCACTAGTGCGTCTTGTTGGGTTTA
TTCCTACTGGTTGTAAGATTTTTTTCAATAAATCTAACATATTGTCGGGAACAGGATAATGAATTAGTGT
TTCGTGACGAAAATCTTCAGCTTCCCAAATTTCTTTTTGAGCCAAAGGGTGATCTTTGGCACAAATAGCA
ACCATTTCATAAGAAAATAAAGGTTTATAAATAATACCAATGGACTCTTCTATTTCTGATACAACAGCCC
AGTCTGCTCGGTGAGCAAGCAATAGACCAACAGTATCAGTATGAAAACCAGACACAATATCTAATTCTAT
CCCCCCCCAATTTTGTCTAAAAATATCCATTGCTGGCATTAACCAATCAAAACAAGTGTGGCATTCAACA
GCAATCCGTAATTCTCCAACTTCTCCTTGTTTAATTCGGGTTATATCTGATTCAGCTTCTATTATTTTAG
GTAAAATTTCATAAGCGAGCTGTACTAAACGTTCTCCAGCTGGAGTAAAATGGATTGGCTGAGTTTTACG
TTCAAATAGAGTTAGATCATATTGATCTTCTAACAATTTAATTTGATGAGATAATGCTGATTGTGTTAAA
TGAATACATTTGGCGGCAGCTGAAACACTGCCGCTTTCTTTTAAAGCAATAATAGTTCGTAAATGACGAA
GCTCTAAGAAAATTGGTTTCATTAGTCTGAATTTTGAATGTAACAACTACAATTGACCTAGAATAGCATG
TATTTACTATATTAGAAAATCGTTTTCCTAATCAGCATTACTTTATTTTTTATTAGCATGCTGGGTTAAA
TACATAGTTTCTATTATCTATATCATTTTATAAATGGCAAATAGCCTTCTATTTAAATATTACTTAAAAT
ATGAAAAAAACTATTTACTTCCATAAATTAGCAATATTACTTTCTCTATTTTTTTCAAATGAACCGATTG
TTGCTAAACATATAGCACAGAAAACATGTATAGTTGTAGGTATTTATGATGGCGATACTTTAACCTGCTT
GCACAAGCGGACACAACTTAAAGTACGCCTGCAATATATTGATGCCCCAGAATTTGCCCAGCCTTTTGGT
AATAAGGCGAAGCAATCGTTAGCTCAACTGGCATTTAAAAAAGAGGTTGAACTTGAGATTACGGGGTATG
ATAAATATCAACGGCTGTTGGCAGTGGTTTATGATCAGAGGGGTGAAAATCTTAACTTAATTCAGGTGCA
ACGAGGAATGGCGTGGGCGTATCGCCAAACACAACCTGTGTATCTGCAAGCTCAACAACTTGCTCAACAG
CAAAGAATAGGTTTATGGCAAGATAAAAATCCGATCAATCCTGCGGACTGGCGTGCAAGTAAGCGGTCAG
ATGAACATTCATTTTGGCAAGGTTTTTCGCCTAAGGCACCGCTTGCCACTATAGATTGTAATGTGAGGAA
AAGTTGTAACGATCTTCCCGATTATGACACGGCGAAACGCTACTTTAAACAATGCCGTTGGCGAGAGCTA
GACGGCAATAATGATGGTATCCCTTGTAATAAACTTTATAGAAAGGCTCAGCGACAATGATTAATCATAC
TTTTCGTTCCCATTTCCCTTTTTTTCAAGATAATCCCGATGCGGTATATTTAGACACTGCCGCAACAACA
CTCAAACCGAAAGTGTTGATAGACGCAACGCTCAATTTTTATCGTTCATCTGGTTCGGTTCACCGTAGTC
AATATGATTTTCCTCAAACGCAACGTTATGAATTAGCAAGGGATTTAGTGGCAAAACGTTTCAATGTTGC
AACACGAGATGCGGTTATCTGGACAAGTGGCACAACCCATTCACTTAATTTAGTCGCAAATGGTTTAGCT
GACAGTATTGAAGCTGGTGATGAAATTGTGATTTCTGTGGCAGAACATCACGCTAATTTTATTCCGTGGC
AACAACTTGCTGAGCGTAAACAAGCTAGATTGATTGTGCTACCGCTTAATAGCGACTACCAAATTGCCCC
TGAAATGCTACAAACAGCCTTATCAGAACGCACTAAAATCGTTGCGTTTAATTTGGTGTCAAATGTAACA
GGGGTTAGGCAGCCTGCAGAGCAATTGATACCGCTTATTCGTCAGCAATGTTCAGCCAAAATTGTGCTTG
ATGTTGCACAAGCGGTCTGTTGTGAACAAATTGATGTACAAGCACTTGATGCCGATTTCTATGCGTTCTC
TGCACATAAGATGTACGGACCAACTGGGGTTGGCGTATTAACAGGGAAATTGAGTAGCCTTGAGCAACTC
CGCCCTCTTTTATTTGGCGGAAAAATGTTACAAGAGATTACTGAGCAAAAGCTCACGATGGCAACATTGC
CTTATCGTTTAGAAGCAGGTACACCAAATATCGCAGGAATTATCGCTTTTGGTGAGGTGCTGGAGTGGTT
GGAAAAATGGGATTTTTCAGCTTTAAACTCACCGCTTTATCAGCTTGCGAAAGAAGCTCGCCAGCGGTTA
GCGACTTATCCCAATATCCGTATTTTAGCGGAAGGGTGTTTAAGCCCAACGATTAGCTTTGTCTTTCATC
ATCAACATCACGCAGATATTGCGGCGATTTTAGCCGAGCAGCAGATCGCTTTGCGTAGTGGCGAACATTG
CGCCAAACCCTACTTACGTTATTTAGCGCAAAATGGCACCTTGAGAATATCTCTTGCTCATTACAATGTT
CAAGCGGATCTTGACCGCTTTTTTACCGCATTAGATTTTGCTCTCGACATTTTAGAAAATTAATATCAAC
TTAGATCAAAAAATCGTAAATTTCCCGATTTTCTGCTAGAACGAAAGGGCGTTATAGGGTAATCTTTGCA
AGTTTTTTGATTTATTTTTTAAAATTAAATTTATAGGTATTGATATGGTAAAAAAAATTGCAGTATTAAC
CAGTGGCGGTGATGCTCCTGGTATGAATGCAGCGATCCGTGGTGTTGTGCGTGCGGGTTTAAGTGAAGGT
TTAGAAGTATATGGTATTCAAGACGGTTATTACGGTTTATATCACGACCGTGTTATCAAACTTGAACGCC
GTTCAGTGTCTGAAGTGATCAACCGTGGCGGTACATTCTTAGGTTCTGCACGTTTCCCTGAATTTAAAAA
TCCAGAAGTGCGTGCAAAATGTGTAGAAACCTTGAAAAAATATGAAATTGATGCGTTAGTAGTTATCGGC
GGTGACGGCTCTTATATGGGGGCAAAACTATTGACCGAAGAACACGGCATTGCGTGTATCGGTCTACCTG
GCACTATTGATAATGACGTTGCAGGCACGGATTACACTATCGGTTTCCAAACAGCACTTGAAACCGCATT
AGAAGCAATTGACCGCTTGCGTGATACTTCAACTTCTCACCAACGCATTTCTATCGTTGAAATTATGGGG
CGCCACTGTGGTGATTTAACCTTAAGTGCGGCATTAGCAGGCGGTTGTGAATACATTATCATTCCAGAAA
AAGGTTTTGATAAAGAGTCACTAATACGCAACATCGAAGATGGTTTCAATAAAGGAAAACGTCACGCAAT
TATTGCGATTACAGAATTAATGACAGATGTACACCAATTAGCGAGAGAGATTGAAGAACGCTTTGGCCAC
GAAACCCGTGCTGCTGTGTTAGGCCATACCCAACGTGGCGGTGCGCCTTGTGCATTTGACCGTATTTTAG
CTTCTCGTATGGGCGTTTATGCAGTAGAACTCTTGATGCAAGGCTACGGTGGTCGTTGTGTGGGTATTCA
AAATGAAAAATTAGTTCACCACGATATTATTGATGCAATCACTAATATGCGTCGTCCGTTTAAAGAAGAA
ATCTTTAATACCTCTAGAAAATTATTCTAATAAAAAGTGGCACTAAGCCACTTTTTTATTATCCGTATCT
TTAACCAAATCACTGAATGAGTCGGTGTTCTATTCGGCTTTATCCCAAAATACTAATTGCTTTATTTACT
CATAGGTAATTTGTCAATTTTGTGCTTTAAGGAAAGGCAATAGCAATAATGCGATGCCAGAGGCTGCACA
AGCAATCACGACAAAAAATCCAGACCAGTGGTGTGATTCCATCACTAATGCTAAAGGATAACCAGCTATA
GCAGCACCTAAATATGCAAATAATCCCACAAACCCTGTTGCTGAAGCTGGAGTTTTTTTATGGGAACATT
CAGCAGCTGCCATACCAATAAGCATTTGAGGACCAAATACGAAAAAACCTACTGAAAAGAAAATTCCTGC
TTGTAATATGAAATTTTCTTTTGGCATAAGCCACATTGCAATAATGGAGAAAAAAATACCAATAGCAAAT
AACAATGCCATTGGACCACGATTGCTAGCGAATAATTTATCTGATCCCCAACCAGCAACTAGAGATCCTA
TAAATCCTCCTACTTCAAAGAGTGAAAGTGCGCTATTAGCAGAAACAAGATCATAGTGATATTTTTCAGT
TAAATAAATATTTCCCCAATCGTTAATGGCAGTTCTAACCACATAAACAAGAGCATAACTTAATGCTAAT
AGCCAAATGTATTTATTAAAAAAAACATATTGATGTAAGATCTTATTCCATGTGAGATATTTACCCTCTT
TCTCTTGAGCAAGCTCTAAGTTATCATTGCGCCATTTTCCTATGCTAGGTAATCCCATGGTTTCTGGAGT
ATTCTGTAATCGAAAAAATAGGAATATACTGATTAATATTGCTAAGCCCCCAGCGGCGATAAATCCATAT
CTCCAACTATAATGTAAGGTGAGATAACCAATAATTAATGGGATCATCGCTCCACCAACATTGTGCGCAG
TATTCCAAATAGACCACCATAAGCCTCTTTCATTTCTTGAATACCAAGTTGTTAGTAACTTAGAACAAGA
GGGCCATCCCCATCCTTGAAACCAAGCATTAATAACCCACAATATAGTAAACATGAGAACAGAGCTAGAT
AGGCCAAATAATATATTTGTGATTCCTGTAAGAAATAATCCATAAGCCATAAAATGTTTAGGATTTTCTT
TATCTAGGTAAACACCTGAAATAAATTTTGAAATACCATAGGTTATGTAGAATAATGTTGAGATTATCCC
TATATTATTTTTATCAATGCCTAAATCAGTAATTAGAGTAGGAACGACATAATTAAAGCTTTTCCGAGTC
AAATAGAAGCCAGCATAACCAATATACATTCCTATCATAATATGTAGTCGCCAGTAGTGATAAATTTTAT
GACTTTGATTTTCCATTATTTTTATACGTAAGGTAAATTAACTTTAAGTGTTGTTCCATGTTGAATTGGA
TTTTTTTCAATAGGAATAGAGATAATTTCAAATGTACCACATAAAATATTCACTCTCTCTTGCATTCCAC
GAATTCCAAATCCTGTTAATATCTGATATGTATCAAATCCAACCCCGTTATCTGTAATAATAATATGTAT
ATTATTTTTTATTTCAATTTCTATTTTTACCTTATTTGCTTTAGCATATTTTATAATGTTATTCAAACTT
TCTTGACATAATCTATATATAGTAATTTCCAGAATATGTTCTAATTTTAAATTTTGATCATTTTTCCATA
TTAATTCAGTATCAATTTGATTATCTTGAAAATTTAGTTCAATAAATAGATTCTCAATAGCTTGGGGTAA
ATCTAAATCATCAAGTAGACGAGGTCGAATTCGATTTAGTAGTACTTTTGTTGTATCATAAATATTAAGA
GATAATTGCTCTATTGTGGTTGATATTTTTTCATAATCAGGTGCAATCCTTTTTAAAATATTTGCTTGAG
TTCTAATGGCTGTAATATTTTGCCCGACCTCATCGTGTAATTCTCTAGAGATTTCTTGACGAATAGTTTC
TTCAGTATTAATCAGCTGCCGAGTGAGTAATCTATTTTTATTTAATTCTATTGATAAACTCTGGTTCAAG
TTACGCTGATCTTGAATCGCAAGTCCTAGAAATATTCCTGTGATAGTTTGGGTTGAAATAGATAGTAATA
AATCAGCTATAGTGAGATTAGAAAAACTATGTGTAGTACCAATAAGTGCTATACTATTAAGCAGGACTCC
TAAAAATGCACCTTGCCAACCATACTGAAAAGCTAATAATATAATAGGGATTGCAAGGTAGAATAAAGCA
AACCTATAGAAGGTATCTGGCAATTTCATTTGAATATAGATATTTAAAACAAATAGTAAAATATAAATAA
AAATGTGCTTTATTCTTAAAGTTACCGGCTTCTTTATTAGAGAAGAAGTAAGAGGAAGCCATTCAGTCTT
AAATAAAAACTCATTGATTAAATAGCAAGCAGGAACAATCAATACCCCACCAGTAAAACTTACAAGAAAT
GTGAAGTAAAATTCTGATGAGGAAATGACTACAGCATTGATCATACTAACTGAAACTATAGTGCTAAGTT
GAATTGATAATTTTTTCCATTGATTTCCACTATAGTATAAATATGATAAGTAAATAATTGGGATACTACA
TATACTTAAAATAAAAATAGAATATTGATATATTTCTGGAAATAAATAGTTTAATAAAATCAATATACTA
ATTTCAGAACAATATACAATAGGCCAGAATTTAAGTTGAATATGCAATATAATACCACTACGTAAGGCAA
ACGGCAAAAATAGACAGGCCAAAACAATATCTGAAAGTAAATAATCTGAGATTATCCATAAGCAGAAATA
AGAACAAGTTATCAAAAACCAAGTGTATAATGTAGTAAATATAATTTTCATTTTAGTTGTGAATTTAATA
AATTCGCTAATTCAACATTATTTTTGACATTGAGTTTATTTATTGCATTAGATCTATGAACATGTACTGT
CTTAAAACTCAAATTAAGTTTTTCGCCTATTTCCTTTGGTTCAAAACCTAAGATTAATAACTCACAAATT
TCCCTTTCTCTTTTTGTTAATTGCCCTACCGGATTAGACTGTTTAGATGAAACTAATTTTGTGGTTAGTT
CTGGCATTGAAATATCAATAATACATACATGAGGTTTTAAATAAGGTAAATGTTGACGAGCTTCTTTAGC
AGAAGAAAATTCTCCAATAACAGTAACGTCACTCTCTAAAGAAAGAAGTTGAGAAAAACCAGAGCGTACA
ATGACATGATCATCAATAAGAACAACATGAATCATAAAATCCTTCCAATTAATAATAGCGTATTTCTATA
AAAAATACGGTGGAAAAGTCCACCGTATTCTTGTTACTCAGCATATTCTATCTTTTACGAATTTTTTTCT
CTTCTGCGATTGCAACGAAGGCTAACAATCCAATACAAGTAATTGCTGATGCATGAAGTGCTGCAAAAGT
ACCACTCCATCCGGTTAGACCAAAAATTGGAGTACCGTCAGCAATCATTCCTAATCCTAGTTTTGCAAAA
CTATCTCCAATTAAGTAAGCAAAGGTACCTTTTACACCATCAGCAACAGCAATTGCTTTTTTAGGAACAA
ACCCAACAGCAGCCACGCCAATCAGTAATTGAGGACCAAATACTAAAAAGCCTAAAGCAAACAATGTCGT
TAAATACATAAATTCATTAGTTGCAAACTGATAGAACTCAAGAGTAAAAACAATCAGACCTAGGGCAATA
CAAGCGGTTAAGGCACGACGACCATTTGCTAAATCAGATAAATATCCCCATAAGAATGTACCCACTAATG
CCCCGACTTCAAATAGAGCAAAACCGGAAATAGCAGCATCTTTTGAAAATCCTAATTCTTGATAGGCATA
TACTGGGGACCACTGATCAATACCAATACGAACAATATATAGAAAAATGTTAGCAAAGCATAGTAGCCAA
ATAACTTTATTTCTTAATACATATTGAACAAATATCTGCCATTTGGTCAGTTGATTTTCTTCAGTATTAC
GATCTTCCTCACTAATTTCCTCCCCAAATAATTCTTCCGCTTTACCTAAACCATATGCCTCAGGAGAATC
AGAACCATAGCGTAATCCTATAAATCCAATAATTAATGCAATAATTGATGGAAATACAAACATTCCAATG
ACATGTCCATTAAAGAAGACATTAGCTCCGAATAATGCAACTCCAGCAGCTGCCGCACCACCTACATTGT
GTGATAAATTCCAGAAACCCAAAAATGTTCCTCGTTTCTTTCTAGGCGTCCATTTAGTAATTGTGGAGTA
GCTAGATGATCCCCCTGTACTTTGGAAAAAGCCACTAAGTGCATAGAATGAAATCATTAAGAACAGTGCA
ATGCTCCCTCCTCCCATACTAGCACTAAAGCCAAGCATACAGATAGCTGAAAGAATAAGCATAAATGGTA
CAAATTGTTTTGTATTTTTACCATCAGCATAATAAGAGACTACGGTTTTCCCAATACCATAAGTAATTGA
AAAACCTAAGCCAATAAGTCCTAAATCTGTTTTAGTTAAACCGTAAGTTTCGATCATATCATTTTGTGCG
ATGTTGAAATTCTTACGAATCAAGTACATTGCCATATAACCGATAAATACAACTAAATAAGATTGCATAA
AAGGTTTGAACCACATTTTCCGTCTTTCTTCTAGGGATAGATCTAAGACTGGGCGTCTAACTTCAGCTAA
AAATGAAAACATAATTTCCTCTGATATTTTTAAAAAGATGTTTAAATTTTAAGAAAATTATTTCATTGCT
CCTTGAGAGAATCCCCTAAATAGAATAAGAAAATTTCCTAGTTTAGATACCGTTAACTGTATTTTGTGAC
TAAGATCACATTTTAGGGTTTATTGTGAATTTCTAGGAACAATAACGGACAGATGGTTTTTCCCTTCAAC
CTTGGATATTTCTGCTATAACCGCAGGAGAAAAATGTACTCTCTGCTGTGTTAGTTGATAGACTAAGTCA
AAGACAAGGGGCAAGTGAGAGATAATCAGCACATGCTTCGCTCCCTCTTCTCGTAGAAATGCAAGATAAT
CAATCACTGTGTCGGGATTTCCGTCAGGGGTAATCTCTTCCCATGTTTCCGCAAGATTTGCAAAACTTTG
CATAGTGTTGACCGCTTGCATACCTTGTTCTACGGCTTGTGCCGTTTGCTGTGTGCGAAGGTAGGGGCTA
ATAATCACTTTATCTAATTTAATTTGTTGATTTTCAAGCCTTTTTGCAAGCCATTGCCCTTGTTGATATG
CCATCAATTTACCCTGTTCAGTTAAGTTTCTCTGTGCATCAGTTGGGGCATTGAAACCTGCTTCGCCGTG
TCGCATTATCCAAATATTCATCGGTTTATCCTCTTCGTGGTTTAAACAGAACACTTTTAGGCGTATAATG
CACGGCGTTTTTTGTTGTTGCAAGCAACAGATAAAAGATTTCTATTTTTCACAATTTAAACAATGGAGTA
ATTGAATAATGTCTCGTAAACTCAGAAGAACCAAAATCGTTTGTACAATGGGTCCAGCTACAGATCGTGG
CAATACGTTAGAAAAAATCATTGCTGCTGGTGCAAATATGGTTCGTATGAACTTTTCTCACGGTGTGCCT
GAAGATCATATCTCTCGTGCAGAAAAAGTGCGTGAAATTGCAAAACGTTTAGGCAAACACGTTGCGATTT
TAGGTGACTTACAAGGCCCTAAAATCCGTGTTTCTACCTTCAAAGAAGGCAAAATTTTCTTAAACATCGG
TGATAAATTTACCTTAGATGCAGAATTACCAAAAGGCGAAGGTCATCAAGAAGCAGTTGGTTTAGACTAT
AAAAACCTACCAAACGATGTCGTTCCAGGCGATATTCTTTTATTAGATGATGGTAACGTTCAATTAAAAG
TGCTTTCTATTGACGGCGCTAAAGTATTTACTGAAGTTATCGTGGGCGGTCCATTATCAAACAACAAAGG
TATCAACAAATTAGGTGGCGGTTTATCTGCTCCAGCATTAACGGACAAAGATAAAGAAGATATTAAACTT
GCAGCGAAAATTGGTGTGGATTACCTAGCGGTATCTTTCCCACAATCAAGTGCAGATTTAAACTATGCTC
GTCAATTAGCAAAAGAAGCGGGATTAGACACTAAAATTGTCGCTAAAGTAGAGCGTGCTGAAACCGTTGC
AACTGAAGAAGCAATGAACGACATCATTTTAGGTGCAGACGTTATTATGGTGGCTCGTGGTGACTTAGGT
GTGGAAATCGGTGACGCAGCATTAGTTGGCGTTCAGAAAAAACTTATCCGTCGTTCACGCAAATTGAACC
GTGTTGTAATTACCGCAACACAAATGATGGAATCAATGATCAAAAAGCCTATGCCAACCCGTGCGGAAGT
GATGGACGTAGCAAACGCAGTATTAGATGGTACTGATGCGGTAATGCTTTCAGGTGAAACGGCAAACGGT
GATTATCCAGTTGAAACGGTAAAATCAATGGCAGAAGTCTGCTTAGGTGCAGAAACAATGCCAAGCATCA
ATGTTTCACGTCACCGTATGGAAGCTAAATTTGCAAGCATTGATGAAGCAACGGCGATGTCAGCAATGTA
CACCGCAAACCACCTTGAAGGTGTTTCTGCAATCATTGCATTAACCCATTCAGGTGAAACCGCAAAATTA
ATGAGCCGTATTAGCTCTGGTTTACCGATCTATGCACTTTCTCGTAACGAACAAGCGTTAAATCGTTGTG
CATTATACCGTGGTGTAACGCCAGTTCATTATGAACATGACAGCCGTACTATTGAAGGTGCGAAAAAAGC
ATTATCTTTATTAAAAGCGCAAGGCTATTTAATGTCTGGTGATTTAGTGCTATTAACTCATGGTGATGAG
TTAAAAGAAGGTGGTACAAATACTTGTCGTATTCTTCGTGTAGAATAATTCTACTCATTAGCAAAAAATC
CACGCAAATGCGTNNNNNNNNNNNNNNNNNNNNNNNNNNNNNNNNNNNNNNNNNNNNNNNNNNNNNNNNN
NNNNNNNNNNNNNNNNNNNNNNNNNNNNNNNNNNNNNNNNNNNNNNNNNNNNNNCAAATGCGTGGATTTT
TTTATGTATTCAACAAACCAATACCTGTGTCTTCTCGATTTAGTCTAACGAATTTCACCTACCGAAACTT
TAGCATCGGTATGTTTATTGCCAATAATTCGATCTTCACATTTATTGTTTTCATCACAAATAGAGACAAC
AACGCTCTTCTCATCTTCTAGTGTTTCAGGTTGTAGAGATTTAACTCCGAACTTATTATTTTCAACTAAA
TTACTCTGTTCGCGAGATAGATAAGTTGGCTTAATCCCGTTAAGTTTATCTAATATCGTATTTAATTGAC
GCTCATTAAGTCTTTTGATATTTCCTTCTCCGGCTAGCTCATCATCACCGTAGTTTGTTCCTCTCGGTTG
CTCATAAAATGTAAAATCAGTATTTTTCAGCACGATAGGCATATCTTTATGGCTGTAATAGGCTTTAGCA
CCATTTGGAGCTAGTGCAATAACCGTGGCATTCTCAATCGTAGTCTTTGTAGCATCGCCAAGGGCTAAAG
CAAAGTTAGCTGCATTTGCATCATTATCCGCAGAACCTGTAATACCAATTTCAGGTGAAGGTTTAGGACC
AGTATTTAACAAGGTAATAGTTAAATCATTTTTTGATTTTTCACCGCGTAATGTTGCATTTTTATCTGTC
ATCAACGTATAACCTTGATGGCTTTTCAGGTTAATTGAACTTTTATTTCGCCCTTCTAAATCACCAACGA
CATACATTGTTGCCGCTTTCATTTTTGAACTTGGTGAAACATTCAGTTTTTCAGCCCCCTGAATATTTAA
TGACGTGTGATCTAAAATCGTTTTATCTGCACTTAACCCAATTTTATGGATACGATCGTAATCAGATTCA
AAAGACATATTTCGGTCAAACGTAACATTAAATTGACTATCGGTTAAATTAATATTTTTTGCCATAAGAT
TAATAAAACCATCATGCGTTTTTATATTACTATTACGAATATTAATTGTCGTTTCTAAATGACTTTTAGG
TGTTTTAATAACTTCTTGTTTAATTTTGTCATAACTATTATTTGTGGCAGTCCACCAATCAAATGCATAT
AGGAACTCATTATTAATCCATTGACGTAAATTATTATTGAATTTCCATCGTCTTTGAGTATGATTTCGTT
CTGTACGCAACGCTCTATCTTTGGTATTGAAAATCGCATAGTCATAGCTTGGTTTTTCTTTATTATAGGA
ATATCCCCCATAAATATAGAAATTACCTCTTCCTATATGAGTAAGACGATCAATATCAACATTATTAAAG
CCACCAACAATGACAAAATCATCTACTTTATCAAGTTGCAAATTACTAATATTTACGCTAAAAGGCGATC
TTTGAGTATCTTCTAAACAATAGGCAAGATTAATACAAGTTCTAGAATCTTCTAAATTTCTTCTTAAACC
ATTTCTACCTAAAACAATAGCACCATTATTAAAATTAAATTTACTATCTATAATCTTAATATCTGAAATG
CCTTTATCCGCAAAATGTTTATCCATTAGATCTGTTGCAATAAATAAACGCCCATTTTTAGTATCTATAT
TTGCTTTATTAAAACGAATATAGCTAGGATTAGTATAATTTAATTGTGTATTTAATAATAAAACTGAATC
AGTATCTTTATATGAGTCTATATTTATATCACCTGAAATATCAAAATTATGTGCATTTAGATTTACTTCT
CCTGAAATACCCAGTAAAGAACCTAAAAAATTACTGCTGATAAAAGAATTTTCACCTACTTTTTTATTAC
CAACATCAAGATTATCTGCCAGCTTTAGATTAACTTTTGTTTTTAGTTTTTTAGAGCCGTCATCATAATA
GTTTTTATCTTCCCGACTTAAATCACCACTAAGATTAACTTTCTTTATAGCTGGGTCTAGATAGCTACTG
ACTGCAAAATCAATACTATCTTTAATTGTAAGTTTTGCACCTTTTTCAGCATTTAAGTTAATTTCATTCT
TTTTCGCTTTTATTGTTAAATTTTCGGCTTGAATATCACTATTTTTTCCAAATTTAATATCATCAGAAAA
TAAAGTTATTTTTCCAGATCGAGACATTACAACATTATCCGCCTGTAATAAGCCATCGTTATTCACAAGG
TTATTAATTAATTCATTTTTTCCCTTAGCAGTTAGCTCAATATAACCATCTTCGGTAATAATAGAACCTG
AATTTTTCACAATACTATTTACTGTATTTTCTTCAATATCTAAATCAATAGATGTCGTATCTAATTCTAA
GCTAAATTTTCCGCCAGCGCCCAAGACAACTTGTCCAGGGCTTTCAATAGTTTCATCACGTTCAAAATCA
ATCCACTTAAATCCCCAATGATTACCCTCATAACAATCATTTGCACTCCAACCACTACAATAACGACCTT
TAACTTTTTTCTCTTGTTTAAAGTATTTAGCTTCAATTGTCCCCTTATTTTCAACATCATTTCCAACTAA
AACAACAAATGCATTTTCGCCATTTGCAACAATTTTACCCTCATTAATAATTTTTCCTTCAGCAGTTTTA
TGATTTTTACGTGGAGTAAAATTGAAATTATTACTATTACTAATTTTTTCAAGATCTTTAGTTGTAGCAA
GTAAGCTACCCACATTCACTTGAGCATCTTTCGTAATAATAATTCCGTTAGGATTAGCAAGAAACACACG
ACCATTTGCTTGCAATTTACCTTGTATTTGACTTGCATTTCCGCCCATAACACGATTATAAGCAATAGCG
GTTGAATCAGGCTGTTTAAATTCAACACTATTTTGTTTTCCAATATCAAAACTTTCCCACTCAATACTCA
CTCTGGGTGATTCTTGAGTAATTGTCATTGTCTTATTTAAGGTGTTAATTTGTGCATTGCCGTCTGTAAT
TTTATGATTTTGAGGTAAATCTGCAGCATAAATATTTGCTGTACTAAGTGCCGTTGAAATAGCTATGGAA
AGTAAAGTTTGTTTACGCATTTATGTACTCCTTAATTAAAATGTTTTAATTGCAGATAACCAAAATTGAT
TTTTATCTACATTGTTATATTTCTTACCGATAGGTTTTGCATAAGCAAAATTAATAGAATAATGATTAGG
TTCAATTAAATTCAAACCAACACCGATACTTTTTAAACGAACTTTATTTTCAACAGATTCGGATAATTTC
TCAGTATTTTTATATTGTTTTCCAAAACCCTCATCATAAAAGAGTGAGCTTACTAGCATACTTTTTGAAA
AAACAGGTAAGTAGTGTTTTAGTTCCGCTTGGATAATATGCCCTTCATCAACAGAAACAGTACCTGCTTG
ATATCCTTTTACCCCTGATAATCCACCTAGTAGGAATTTATTTCCACTATCCAGATTTTTATCAGCGAAT
TGCCCACTAACGGCAAACGTAATACTGAAGGATTTAGGTAAAAATTGCTCGTGAGATAATGAATAATTAA
ATGTCGTAAATGTACGTTTAGGCTGGTAATTCTCTGATAAATAGTGTTTTTTCTCATTGGTCGAATGACT
TTCTTTCCCAAAAATAGTATTGAAAGAAAAATAGGTAACACCTTCTTTTATACTATTCCAAGAACCACTC
ACTCCTATGCTAGTCGTATTTACTTTCCGTTTTTGTTGTAAATCAACAGATTTTTGTTCATCTGACAATT
TCTGATGATTAAATGCTAATTTACTATCTAATCTTAAACTTGCAGTTCTAATAGTAGGGTGAGTAATATA
ACCACCTAAATTATAAGTACTCCCTTGAGCATTAAGATCTTTAAAATTCGCACCTAATTTATATTTTAAA
TAGTTTGAATTCACGCCGACTCTTGTGCCATATCCATCAATAATAAAAGAATAGTCCGCTCTTAAGTTAT
ATAAATCGAAGGTGTTAGAAGCAAGCACATCAAAATGTAATTCATCACCAAGCCCAACTAAGTTATAAAT
TTTATTTCCCAATGTTGTTCTATATTTTCCAGTATTATCATTTCCTTGATTATCAATGGAAATATATCCC
CCCCAACGTTTATTATCTTTAAGATTAACAGTAAGATCTGTTTTACCTGTATTTTTTCCTGCTTTCAAAG
ATAACGCTGAGGTAATTCCTTTAATGTCATTAAGTAATAGAGCTAACTTTTCTAGTTCATTTTTAACCAA
ATACGAATGGCTTTTCACAGTAGTATTCACCATCCGCATAACCAAGTCTTCTTTTAAACGGCTTCCATTT
CTAACAACTACCTGATCAAGCGATCCCTTTATCACGAAAATTTGCAATTCACCATTATTAATTTCTTGTG
GTGGAATAAAGGCTTTAGCAACAAGATAATTGTTGTCACGATAGTAGTTAGTAATTTGTTGCGATAACCG
ATTTAAGTCATCTAAGGTGATTTCTTGATGAAGATAAGGAGAGGTAATAGATGTCAGATTATCTTGAATT
TCGTTTCCGTCCAACTCCAGTAATTTGATTGAATCTAAACGGAATTTAAGACTTTCTTTGTTGGCGGGAA
GATTCTCTTCCTGTGTTGGTGTTTTGAACAGTTCTCCAGATGGTTTTACTTTTGCTACTTGTATCTGGCG
TGTCTGTTCCAACTGTTTGTTCAATGTTCCTGAATCTGGTATTGGATTTGCATAAGTAAAGCCAGATACA
CATGAAATAATGATTCCAGTAATTACATTTTTTCTATGGAAATGTTTCATTTTGATAGGTCTCCTTTATT
AATAATGTATTAGAACGCTTTTTCTATTCATTTTTAACTAAATGATAAGAATTATCAATATCATTATTGA
TAATTTACATTATCTTTTGTAGGATATTTATTAGTCAGACTAAAGGAGCAACTAAAATGAGACTATCAAA
AATTTATACAGCACTCTTTCTCTCTTTGCCTACCGTATCCCTTGCAGATAGCAATGTTTCAGCTGAACTC
GCTGAAATCTCTGTGATTGCAAGTAGGGATGCATTTCACTGGGCAAATCACACAAGTGAGAAAGCAACCC
TAAATAAAAACCAATTATTAACTCAACAACCCATAAGTACAGCGGATGCGATTAAAAGGATTACAAACGT
GGATATTGCTGGCGGATCAAGGGGAATTGCACAAAAGCCGATTATTCGGGGCTTAAGTGGTAATCGTGTT
GTTCAAGTGATTGATGGCGTTCGCCAGAATTTTGACTTATCTCACCGTGGTTCATATTTTTTACCTATGG
CACTAACCCAAGAAATAGAAGTGATCAAAGGCCCTACAAGTACTTTATGGGGCAGCGGTGCATTAGGGGG
AATTGTTGCGATCAGAACACCAAATGCACTTGATTTATTGAAAGATAATCAGCAAATTGGAGCAAAAATT
CATCAAGGATACCAATCTGCCAATTCTCTCTCTGAAACAGATGTCAGTGTCTTTGCCGCAAATGACAAGT
TTGATGGATTAGTGAGTGGCTTTTATAACCACGCTGATGATTTACGTTTAGCGGACAGTAAAAAATTAGT
AGACAGTCGCTATACTCAAAAAGGCGGACTTTTTAAATTTGGTTGGCAAATTAATGATGAAAATCGCCTT
GAGCTTTCTCATCGTTTAAGTCATTTTGAACAAATTGCCCCAACTAACAATGAAGTTGCTGAAGAATTTA
CCGACCAAGATGTGATACAACTTATTGGAAACTGGCACCGAAATAATCTAAATGCTGCTCCTACCGAGAT
GTCTGCTTTCTATGAAGGACTCACATCAGTACTTGGAAGTGTAAGTTATCGAGCTAAACAAAAAATCACA
GACCAAAGTAGCGCACTACACTACTACTTTAACCCTAAAGATAATGATTATATCAATAGCCAATTGACAC
TATATCGTAACAGCACAAAAGAAAAAGAACAGCGTATTGCAAGCGGTTTGCAAGATCAAACAAAACTCAG
CTCTGTGGGTTTAAGCATACGCAATTCGACGGATCTAAATTGGTTAGCCCTAAACTATGGTGTAGATTTT
ATTTCAGACCGAGTAGTAACGCAGCGTGAGAAAAATGCCACAACACCATTCCGCCCTAATAATTATGACG
CTAAATCTAAAAACAATGCATTTTATCTTTTAACACATATTCCATTATGGAATGAACGCATTATTGTTTC
GCCAAGCGTTCGTTATGATCATTTTAAAACGCAAAGCGACGAAGCCAAATATAGTGCAAGTCGTTGGTCT
CCATCAATCGCAGCGACTTGGAAAGCAACGGATTGGCTAGATCTAAGTGCTCGTTATAATGAAGCTTTCC
GTACGCCATCAATGCAAGAACGTTTTGTTAGCGGCTCTCACTTTGGTACAAATTTAATGGGACGCTCATT
TAATAATACCTTTGTAAGTAATCCAAACTTGCGCCCAGAAACCGCGAAAAATAAAGAAATTGCGGCGAAA
GTTCATTTTGATAATCTCTTTGTGCATCAAGATAAATTCATCTTCAATGCCGCTTATTTCCAAAATGATG
TAAAAGATTTTATTCATCTTGATATTTTCCGAGCTTCACAAAGAGATATGATTCCATCTCTCTCGCAGTA
TCGAAATGTAGAAAATGCTCGCTTAACCGGATTTGAGCTAGAATTAGCTTATCAGCAAGAACGTTTATCA
TTGGGATTGAATTACGCTCAAACAAAAGGTAAAAACCGCCAAACACAGGAAGCCTTATCCAATATTCCAG
CGAATAAATTAGGCTTTACTATTGATTACGCGATAGTGCCTCAAACATTTATGATTGGAGCTAATATCAC
TCACTATGCAAGTCAGAAACGTGTACCTAAAACACATGCAATGACTTATCCAAGTTATACTCTCACAGAT
TTAAAAGCAAGTTACACACCTTCTGGCGAATGGCGTAATTTACGTTTAGATATGATGATCGAGAATGTCT
TTGACAAAAAGTTCCAACCTGCATTTAGCTTAATGGAAGGGGCTGGGCGCAATATTAAATTGAATGCGTC
TTATCAGTTCTGATTTTTAACAAATATTATCTTAAAAAATCCACGCAAATGCGTNNNNNNNNNNNNNNNN
NNNNNNNNNNNNNNNNNNNNNNNNNNNNNNNNNNNNNNNNNNNNNNNNNNNNNNNNNNNNNNNNNNNNNN
NNNNNNNNNNNNNNNNNNNNNNNNNNNNATACTGCTTCCATCAATTCCTATCAAATTTTTGCTTATGTTA
CCTCTACTTTATGCCTTAAAAACGGAGAATGTGATTTCTGAATTAAACTATCAATTTGCAAAAATGATCG
ATCAGAAACAGCAGGCTTATAACTATACGGTTCAACAACAGAATGTAGCAATCTTTCTAAGTGCATTAGT
TTCTTTTAATGTTATGCAAGGACATAGTTGTGTTCGTTTAAATTCTGATTTAACAACCCACTTTTTTGAC
TTGCAAAAAAAGCATTTCAGCCGTGATTTTCATACGGAGATTTTGCAAAAAATTGAGGGGATTTCACCGC
TAGAGTGGCAGTCGTTGCTACATAACCATATTGCTTTTAGCCAAGATCCTACACAGGTTGCACCTTTATT
ATTTCAACAGGATCGCCTATATTTTTATCGTTATTGGCAGGCAGAGTATCGTGTAGCACGTTATTTACAA
CAAGCGGTAAGTTCGGATTTAAAAAAAGCAGATATCGATCTTCATCGTCAAATTTTACAACGCTTTTTTC
CAAAACAAGCTGATACGGATTGGCAAAAAATTGCGGTTGCAACGGCATTAACTAAACGATTCTGTCTGAT
TTCAGGCGGGCCTGGCACAGGCAAAACCCGAACAGTTGCTATTTTACTTGCAGCATTACAGCTTAAACAA
TTAGAACAGAACCAACCGCTTTTAAAGATTGCCCTTGCTGCTCCGACAGGAAAAGCTGCGGCTCGTTTAA
AAGAATCTATTTCAAATAATCTCGCTAGCCTTGATATTCCTGACAGTTTGAAAGCTGAAGTACCAACCAG
AGCCTCAACAATCCATTCGTTAATCGGTATTAATCCCCATAGTGATCTGCCTCGTCATCACGCTCAAAAT
CCACTGCATTTAGATTTGTTAGTCGTGGACGAAGCGTCAATGATCGATCTCTTCATACTGGAAAAACTGC
TGAATGCCTTAAAACCAGATACTCGTTTGATTATGCTTGGGGATAAAGATCAACTTGCTTCTGTAGAAGC
TGGAAATTTAATGGGGGAGTTGGGTAGTTTGATCAGATTTGGTTATAGCAATGAGCATAGTGACTATCTA
ACTGAGGTAACAGAACATCAAATTTATCCTACAGTGGAAAATGTCCCCGCAATTTGTAATTCATTATGTC
ATCTTCGTCGAAGTTTTCGTTTTGACGAAAATTCAGGGATTGGGCAATTGGCAGCACAAGTGAATGCTCA
ACAAGCGGTGAAATCGTGGCAGATTTTAACGAATAGGGCTTATGATGATTTAACATTAGCGTGTTACCCT
AAAGTCACGGATTTTCCTGAAAAATCACAATGGATACAATACTGTGTAAATAGCGTGGTAGAAAAAGCGG
TGGAGTTATATTCCGATTACTTGAACAAAGTGAAAGCTCGAGTACTTTCCCCAGAAGCCGTGTCTATCGG
TGAGATATTTAAAGCATTCCAACAAGTACGCTTTTTGTCAGCCTTACGCGTCGGTGAATTGGGCGTAGAA
CGATTAAATCAAACCATTGCAGAAGCCTTATTACAAGCACGTTTATTACATTTTAAACATAGCCGAGATA
GCTACATTGGCAAGCCGATTTTGATTACAGAAAATGCCCCTCAACTTCATATCTTTAGTGGTGATATTGG
CTTAATTCTTCCAGATGAAGCAGGAAGATTGAGAGTATATTTTGAAACAGAACAAAATGGAAAACATTTA
GACATTTCCCTTAGTCGTTTGCCAAGTTATGAACCCGCCTATGTAATGACCGTGCATAAATCACAAGGTT
CTGAATTTGATCATACTTTATTGGTAATGCCACTTTCTCATTCGCCAGTATTAACAAAAGAGCTGATTTA
TACGGCGATTACCCGTGCTAAAAAACAGTTTACCTTGTTTAGTGAAGAAAAAATTTGGAAACAAGCAGTA
AAAGCAAAAATTCAACGACAAAGTGGATTAAAAGAACAAATATTGGCAGATATTTTAATGAAATGATTTG
GAATAAGTGGACTATAATCCACAGAAATACTTTAGAAGATGTTAATGGCAAATTGCAGAAAATTCTGTTT
CACATTAGAATAGGGTACATATTCTTATTGATCAATGAGGAAAAACATGGAAACTATAGAAAAAATCCAA
AAACAAATCAGCGAGAATCCTATTCTTCTTTATATGAAAGGCTCTCCTAAATTCCCATCCTGTGGCTTTT
CTGCTCGTGCTTCAGAAGCTATTGTAAATTGCCAAGTTCCATTTGGGTATGTTGATGTTTTATCGAATCC
AGATATTCGAGCTGAATTACCAAAATACGCAAATTGGCCAACATTTCCTCAATTATGGGTAGATGGAGAA
TTAATTGGTGGTTGTGATATTGTTCTCGAAATGTTCCAAAAAGGTGAATTGCAGACCTTGTTGAAAGATA
CTGCAAAAAAATATTCTCTATAGCGTCTAACAATCACATTATTTTGCAGAGCTTGTTGTATAAAACAGCT
CTGCCCTCAATTAACTTCTTGTGATTTTCTTTCAATTACTGATCATAGTATCGCTCTATAATACTTATTT
CAAATAATACTTAATTTTGGCATCATGATTAAACGTCTCATTTAATTAGAGATTATTCCTTTCTATACTT
TTTAATTATTTGTTAAAAAATTAGAGCTATATCACAATATTCCTCCCAAAATTTAGGTAGAATACCGATG
ATTTCATTTATTCAATTGTATAAAGGACACAACTATGGATGACAAATCTCAATTACGCCAAGCAGCACTT
GATTTCCACGAATTTCCTATCCCTGGTAAAATTGAAGTTACCCCGACTAAATCCCTCGCAACGCAACGTG
ATCTTGCATTAGCTTATTCACCAGGGGTTGCAGAGCCTTGTTTAGAAATTGAAAAAGACCCAGCGGCTGC
CTATCGTTATACTTCAAAAGGTAACTTAGTTGCCGTGATTTCAAACGGAACTGCCGTGTTAGGTTTAGGC
AATATCGGTGCATTAGCAGGTAAGCCTGTGATGGAAGGGAAGGGCGTTCTGTTTAAGAAATTTGCAGGAA
TTGATGTATTTGACATCGAAATTAATGAGAAAGATCCTGAAAAATTAGTTGAAATTATCGCTTCTCTTGA
ACCTACCTTTGGTGGTATCAATCTTGAAGATATTAAAGCACCAGAATGTTTTTATATCGAACAAAAATTG
CGTGAACGATTGAACATTCCTGTATTCCACGATGATCAGCACGGTACTGCAATCATCAGTGCGGCAGCAG
TGATTAATGCGTTGCGTATTGTGGATAAAAAAATTGAAGAGGTGCGTTTAGTTGCATCAGGTGCAGGGGC
GGCTTCTATTGCTTGCTTGAACTTGCTTGTATCCTTAGGTATGAAGCGTGAAAATATCGTTGTCTGCGAC
TCAAAAGGGGTGATCTATAAAGATCGTGACGATCGTATGGACGACACCAAGAAACATTATTCGATTGATG
ATAATGGCTGGCGGACATTAGGCGATGCGATGCCAAATGCAGATATTTTCTTAGGCTGTTCTGCGGCGGG
TGCTTTAACGCAGGATATGGTTAGAACAATGGCGGCTCACCCGATTATCTTAGCATTAGCTAATCCAAAT
CCAGAAATTACACCGCCGGAAGCGAAAGCTGCTCGTCCAGATGCGATTGTTTGTACAGGTCGTTCAGACT
ATCCAAACCAAGTTAATAACGTACTTTGTTTCCCATTCATTTTCCGTGGTGCTTTAGACGTAGGGGCAAC
AACGATCAATGAAGAGATGAAACGTGCGGCGGTTTATGCGATTGCTGATTTAGCCCTTGCAGAGCAAAAT
GAGGTGGTCACTTCTGCCTATGGTGGAGAGGGGACAACCTTTGGTGCGGATTATATTATCCCACGTCCAT
TTGACCCTCGTTTAATTGTACGCATTGCCCCAGCAGTTGCAAAAGCAGCTATGGAATCAGGCGTTGCCAC
TCGTCCAATTACGGATTGGGAAGCCTACCACGAGAAATTAACTCAGTTCGTCTATAAAACCAACCTCTTT
ATGAAGCCGATTTTCAGCCAAGCAAAAGCAGAGAAAAAACGTATCGTGCTTGCAGAAGGGGAAGAGGACA
AAGTATTACACGCGACACAAGAAGTGGTTTCTATGGGCTTGGCATATCCAGTCTTAATTGGACGTACGGA
AATTATTAAAGCCAAAATCAAAAAATTGGGGCTACATATCGTTGCAGGGCAAGATTTTGATGTTATTGAT
AATGAACATAACAGCCAACACGATGAGTTATGGAAACGTTATTACAGCATAATGAAACGCAAAGGGATTA
CCGAAGCGATAGCTAAACGTGTTGTAACCTCAAATACAACAGTCATTGCTTCATTGCTCGTTGAAATGGG
TTATGCTGATGGATTAGTGTGTGGTTTATTTGGTACATATAGTCGCCATTTAGAAGCTATCCGTGACATC
ATTGGCGTAAAAGAAAGTGTGAAAGTACCCGCTGCACTAAACAGTTTAGTTTTACCAACAGGAAACGTTT
TTATTACTGATACCTATGTTAATGCTGATCCAACGGCGGAAGAACTCGCTGAAATTACCTTAATGGCAGC
AAGAGAAATTCGTCGTTTTGGTATTGAACCTGCGGTGGCATTGCTTTCACACTCTAATTTTGGTTCATCA
AATCAACTAGGTGCACCAAAAATGCGTAAAGTGTTAGAAATTGTGAGAGAGCGAGATCCTGCCTTGATGA
TTGATGGTGAAATGCACGGCGATTTAGCCTTATCGGAAAAATTACGCCGTGATTATATGCCAGATAGTCC
ATTAAAAGGTTCAGCAAATTTACTTGTAATGCCAAATATGGAAGCAGCTCGTATCAGCTATAACCTATTA
AGAGCAACGACAACAGCAATTACTGTAGGACCTATTTTATTAGGTATGAATAAGTCTGCACATATTCTTA
ACCCTGTATCCTCTGTTCGCCGTATCATTAATATGGTGGCGTTCGCGGCAGTGAAGGCTTAGTAAAAATG
AAATGAGCGTGATTTTTCACGCTCATTTACTTCTTATTCCTCAAGTATTTTTCTAAAATTGTTTTTGATG
ATTATGGCTGCCTTGTTTTTATAATCGCTTTGGATTCTTTATCCATGGTAACTTCAATTTTATGATCTAC
AACCACATTCATATTAATCGTAATACCTTCAGGTGGTGTTTCAAGTTGCACTTTGGGAGTGCAAGCGGTC
AAATTTAAGCAAAAAATTGTAAAAAGTGAGTATATAGCTTTCATTCTTAGAAGGGATTTGATTTATTAGG
TTTATCTTATTTAATCATCTTTTTTCTTTAACAATGAAATAATCTCTTTCAAAGCAATGATTTCTTCATT
TTTCTGAGCCAACATCTCGTCTTTATGGGCAATAGTGAGTTTTAGTTTTTCGATTTCGGCGGTGAGATTT
TCATCGTAGGCGGGGTATCCCCGCCTAAAATCTAAGCTATTGCAGAAATGCCTTTATGTTGTACTAAAGA
AAGCAGTTTCAGTGCGGCACCGCTTGGTTTTTTGACACCTCGCTCCCATTCTGAAACTAGATTGCTACTT
ACATTTAAGTAGTGAGCAAAGACAGATTGAGAAAAATTTTCTTTCTCTCGGATTTCTCGAATCTCATTGG
GAGTGAGCGGTTTAACTGGCGTTAAACAACGTTTGTCAAAACTCTGCATTGTTGTTTTATCAACTAAACC
AATGTCGTGTAAATCACTCATCAATTCGTGGATCGCTGCATTTGCCGGGCTGTTGTATTGTCTCATTAGA
TACCTCTATAAATGCTTTGCCATCAAGGGCTTGTTGAATTTGTTCAGGGCTAAATGCCAAAATGGTTTTG
GCTGCTGCTTTAAAGTTTTCTTCTTCATCAGCAGTAATATTAGTCCGATCATTCTTATCAAATCCATAAA
CAAATAGGCTAAATTCTGCAAATTTGTACACAATGATAGAACGATAACCTTTAGATTTGCCTCTGCCCTG
TTTGGGTAAACGCTGTTTGATAACACCTGAACCTAAATCGGCATCAATCAGACCATTTTCAATGTCGTTA
ATGGCATTTCTTAACGTGTCGTCTGAAATACGTTCTTTACGGGCAAATTTATCAAAATGTTTAGATTTAA
AAATTCGCATTAAATTTATACCACTATCATCTTTAGCGTGATAGTAAAAAAATGAACAGAAAAAGTCAAT
AAATCTATCTTATGAAAAAATATCTCCCCCTTACCCTTTTTATCCCCCTAGTAGCAAACGCAACCCCCGA
ATTAGAAATCAAATCCGCCGAGCCTACATTACCAAAACAAGCGGTTATTTTTTCAGAAAAATCCGCAAAT
AGTGAGGAAGTCACTTTAACTAAAGAGCTTATTAGTAAGCCTGAACTGACTCGTCAAATGTTAAATCGGG
CGATTGATAGCCGACAATTTCATTTATTGCCTGAACTAGTGCGGATTTACCAACAAACACCTAATCCCGA
TTTGATACTGATCGATTATGCCAACGGCATTATTTTGGCAAGTCAGGGGGATTATAAAACGGCAATTGAT
CTCTATCGTGGCATTATTGCGAAGCACCCTAATTTTCAGCCTGTGCGTTTTCGTTTGGCACAAATGTTGT
TTGAAGATCGGCAAAATGAAGCCGCACTTGCACAATTTCGTAAGCTACAAGCGGACGGATTACCGCCACA
GATTGCAAATGGGGTGGAACAATATATTGCCGCTATTCAAAAACGTTCGGATTGGTCTTTCGACTTTGGC
ATTAATTATTTGCACGAAAGCAATGTCAATAATGCTTCAAGCTCGCCTTATGTTCGAGTGGGGAATGTAC
CATTTAAGAAAACGGAAGAGTCGTTACCGCAATCGGCAAACGGGCTGAGTTATCATCTCAATTTAGCTAA
AAATTGGAATGTCAGCGGCTCCCATTATCTGCATTTTGAGAACCAATTTAGTGGAAAATCCTATTGGGAT
AATCATCAATTTGACGATCAGCAAAACCGTTCAAGTCTTGGCTATCAATATCAAAATGCTCAAAGTCGTC
TTGCTTTTTTGCCTTATTATGAAATGCGTTGGTATGGTAATCATCGCTATAATCACGGCTATGGCGTTCG
GGGAGAAGTAGAGCATTGGCTTACATCACAATGGCAGCTTTCTACGGCTGGCGAAATGGGCAAGCTCAAA
CATCGGGGCGAAAATCAGCTTGCAGATAGCACAACATTATTTGGTTCTGCTACGCTACTCTATGCCTTTG
ATGCGAAAAGTTATCTCTATGGTGGTGTAGATTTGTTGCGAGATCGGACGTTAGAACGTTCTTTAGCCTC
AAAACGTTATACAGGGCGAATTGGTTGGGGGCAAGAATGGTGGGGCGGAATTTCCAGCCGTATTCAGCTC
AGTTATGGCAAACGTGAATTTGACCAAGCTCACCGCATTTTTAATCAGATACGCAAAGATAGAGAGTTAG
GTTTGAATGTTACACTTTGGCATCGTAACCTGCATTTTTGGGGAATTACACCGAAAATCAGCTATCAATA
TCAGCGAGTGAACTCAAATTTAGTGGATCTTTATTCGTATAAACGAAATCGAGTTTATTTGAGTTTTGAG
AAAAGTTTCTAGTAAATAAGTGGCTTAGATAATTCTGAGCCCTTAGCATGTACTGAGTGCGGTTATTGTT
TATCTAATTGTTTATAGATTGAGTGCTCAATATTCTGCTCAAACTGAGAACCGTAGTTAATCAATTTCCA
CAGGTCGAACATATTCTCTTTATGGTTATAATTCAAATTGACTTTCGCTTGTTTATGCTCAGTCAATCTA
GAATGGATTTTAGCTGATAAATCCATATCGCCTTTACTGTCTAAATTCACCGTTGCGGTGAAATCGTCAA
TCTCACTTTTATTGACCATATAAGCCAAAATCTGTTCCGTATAGCCCCCTTGTTTAATCGCTTCAAGCAA
TTCAGGGGTAAATTTTAGGTAAGATCTATCCGCTTGTGTCAATGTTCCATTGCAGATGTAGCAAGGTTTA
CCCGACAGCCAAAACGGAAAGATACCGTTGAATTTGCCAGTTAAATCCAGTTGGTGATACTGTGCCAATT
CTAAAATACGTTCAAAACGAATATCAAACAGCTTTAAATAAGCGATTTTCGTTTGTGGCAGGGCAAAATG
TTCGATATTTAAACGCCCATCAAGCAAATTTAAACTTAACTCTCGTAAAAACAGGGGCTTACGCTTGGTG
TAGGGTAAGTGCCCTTGAATTTTTACTTTAACATTGGTTATCGGAATACCCATATTCACTTCATCAATAT
TCACATCAAGGGCTTTTTTCACGCCGATATCCACTTCACCCTGTTTGTATTGATAAGGGAGTGAGAAATC
AATGCCCTTGATCTCACCGTTTGGTAGAGAAACTGCACCGTTGCGAATAGCAAAATGCCCGCCAGCCATC
AGCCCACGAGCCGCATTCGCACTAAATGCCGTTTCGCCTTTAATGGTTCCGTTTGTGATGACCCATTGAT
TTCTAAAGGGAAAAAGGCTTTGGAATACATTTGCAGGTTGCTCCGACCAATACAATTTGCCGATTAAGTC
ACTGGCATTATTGGTTAATTTTCGGCGAGCAAAGAGTTTAATCGGTCCTAATTGATTGGCGGTAACATCA
CCCCTAAAGTTAAGATTTTCCACTTCGCCGTAAAAATTTAAGTGTGCCGTTGGCTTTTCTAAAGTGCCAC
CATAGGCAAAATTAATCTGCGGAGAAAAGAGTTTTATTCCCCCAGTGAGATGAAATTTATCGTAATCAAA
GTTAATCGGCTCATTCAAAACCAGCTCTGTTTTGGGAATGGATACCCCATTTTTACCAATCTGTTCCAGA
CTGCCTTTAAATTCAGATAGTTGCACTAAATCTTTATGCCACACACCACGCCCAGACACCGCAAGCGGTC
GGTTTAAGGCTTTTATTTGCGAACTGCCCCAAAAACGCCAATTCCATTGATCTTTCACCGCTTTTTTATC
GGTTGGATCTTGGAAAAAGTGTAATGCTCCCGCTTTGAAATTGTTGGCATAACCGTCCAACCGCATTTCA
ATATTTTTAAAGTCAGGGCTTTCTCCACGGAAAATCGCTTGCAATCGACCGTGAATGCCCTGCTTATCTA
CCCGTACGCCAGCAAGGGGAAAACGCAAATCGTTGATGGTAAGAAAGCGTTCAGTCCCAGTTAGACGTAA
CAAAGCACCTTGCAAAAAGCGTAAGGTGAGATCATCAAATTTTCCCCTTACATCTAAAGGAATAGTGCTA
TATAAAATATGCTCACCTTGTTTGATATTACCTGTAATTTGTAGTGGCAAAATCAAACTGTCTTGCAGAA
TTTCCCCTTGTGGACTACTGATCACAACATTGCCTTTCCCTTTGGCATTTTGAGTAAGTAAGCTGATACG
CACCGCCGTTTTTATCGGATAAAGCTCATCTAAGGAAAAACGGTTAGGACTAATCGTAGTTGTCAGATAT
GTATTGAGCGGAAAATCATTTGAGAGTTGCCAATCAATTTTCCCTTTTTCAATCGTCAGGCTTTGCGTAT
CAAAATGAAACGGCAAGTTGAACTGATTTTCAGGTGTTATGGCGGAATTTAACTGCCAATTTCCGTGAAG
TTGTTGATCTTGTTTATACCAGTTGAGCGTTGAATGTCCTTGTTGCAAACTTGGTTCCGCAATCAAGGCT
TCAGGCAAATGCCACTGATAATTCAAGCTAAGTTGCTGGGGCAATGCTAGAAAATGTTCATCTAACTGAG
CAGAAAGTGTTACGTGATGTTGCTCATCATTATTTGGTTGATAGCTAAGTTGTGTGGTGAGTTGCTGATT
TGCAAAATTTGCGTCAAATGTGACCGCTTGTTGCCTAATGTAAGCGGTCAGTTTTTGCTGAAAAAATGCA
AATTTAATTTCACTTGGTGATTGCAGTAATCCCTTCAAACGTTCATGCATTTCGTTGGGAAGATTTTTCC
ACGCCAAAGATTTGATTTCTATGTTACCTTCTGGCAGTAACGCAAGGATCGTTTTAATGGTTTCTGTGGG
ATCGGTTTGGCTTTTTTCCGACTTAGGAAAAAGAGATACGCAGGCGTAATCAACAGTCGCTTGATTAAGA
CGAATAGATTGTTCATCAAGCCATTGCACCGAAAGGCTCTCTGCCGAAATAATCGGACAATGTTGATAGT
AAATAGTAAATTGTGGCAGGATTGCTTTTTCTAAATGTGGCTCAATACCATAGGGTGTTTCTATTTTCCA
GCCCGTTGGCAATACAAGATTAATCGCAGAAGCTAATTGAGAGCCTGAAAGCAACGATGCACCGCCAGCC
ATTAAAATAGCAAGTGCCGCACCGATAATCAATAGGCTTCTGCGTAACATTTAGAGAATATTTGTTAATG
GATAAAGCATTGCAAGGAAGGTAGCGACCGTCCAAGCGGTTGGATTTTTGATGTTTTTTCCCTGTTTGCC
GAGTAGCAACCAAGCTAACATCATCAAAATCACAAACTGAACCCCAAAGAAGATAAAGTAAGGATAAATC
ACCATCTCAGGCATAATCGCAAGTTGTTGATATAACACGAAAATCACCCAAACATAGTTGATGATTAATA
CCATAAGTGCTAACAATACCAACAGTTTTAAAAAGCCTTCCAAACGGCTTTTCGCTAGCATTAAATACCA
ACCGCTTAATAAAATACCGAGTAAAATCTGGGCAAAATTATTGGCTCTAATCCAGTTAAACAGCGACGGT
ACTTCATACCAATAAATCAGCAAATATTGCAGCATACCAATGGCGGTGATGCCTAAGCCACAATAAATTA
CCGTACGATAAATCTCTTCATCTTTGGGGAGTTTCCAATAGATAAACGGCAGAATAACAGAAGCAAATCC
AGCGACTAATGCAGGCGAATGCTTCGGGGTAAAGACAAGAGAATAGAGAAAATTACCCACCGCAAAGACC
AAGAGCCAAGGCAGAATAGCCGTTAAACGCCCTTTTTGCCCTGGGCAAATTTGCCCTTTCCACAGCACCA
CGAAGCTAATCAAACAAACGCTAAAAAAGGTGAGCAGATAAGGCGAAACAAAGATTGCATTTTGTGGTGC
AAAATAGTGATTGAGTGACATTTCAATCAATAACATCGTCACCAACGGCAAAATAGCGTGCGTGGCGATT
TCTAATTTAGAAGGTGTATCGTGATCGTGAGCCATAGTTTCAATTCAAAAATGATTTTAGGGCGAGATTA
TGCCATAATATTGGCACTTTTTTCTATTTTTAAGAGGATTTTACGATGCGAATTTTACATACAATGTTGC
GAGTAGGAAACCTAGAACGTTCTATCAAATTTTACACAGAAGTGCTTGGTATGCGTTTATTACGCACCAG
CGAGAATGAGCAATATAAATATACCCTTGCCTTTTTAGGCTATGCAGATGAAAGCGAAAGTGCCGTGCTT
GAGCTGACGTATAACTGGGGAGTTGAGAGCTATGAATTAGGCACTGCCTACGGACACATCGCTATCGGTG
TAGATGATATTTACGCAACGGTTGAAGCGGTTCGTCAAGCAGGTGGAAAGGTCACTCGTGAGGCTGGTCC
TGTGTTAGGTGGTAGAACCGTGATTGCGTTTGTGGAAGATCCTGACGGTTACAAAATCGAATTTATCGCT
AACAAAGATGCACAAAAGGCGTTAGGTTAATGGCTGAAACAGAAGCAACCAATTACAATCTATTGAAAAA
TCGCTTTCGTGGCTATCTTCCTGTTGTGGTTGATGTCGAAACGGGGGGATTAAATGCTCAAACGGACGCA
TTGTTAGAAATTGCGGCGATTACGCTAAAAATGGACGACGATGGCTATTTGCATTTAGATGAAAAATTTC
ATCGCCACGTTAAACCTTTTGAAAATGCTAATATCAATCCAGAGGCATTAAAAGTAAATGGAATTGATGT
AGATAATGCAGAGCGTGGTGCTGTGCCAGAAGATGTTGCCATTACCGAGATGTTTAAAATGGTACGCAAA
GCGGTAAAAGACAACGGCTGCCAACGTGCTGTGATTGTGGCACACAATGCGACTTTTGATCAGGCATTTC
TACAAGCGGCGGTAAAACGCATTAATGCCAAACGAGATCCGTTCCACCCTTTTGCAATGTTTGATACTGC
AACCTTGGCTGGTTTTATGTATGGACAAACGGTCTTAGTCAAAGCCTGCCAAATGGCACAAATTCCTTTT
GACGGCAAACAAGCCCATTCTGCCTTGTACGATACGGAACGCACTGCAGAGCTGTTTTGTGCAATGGTGA
ATAAGTTGAAGGATTTGGGTGGGTTTCCCGATTTAAAGGCTAGAATGTAGTAAAAGGTGAGAAATTAGAG
GCGCAGCTTAATTTCTCACTGCTATTATACTTAAATATACTATTTGCGATATTTCCCAGCCATTGCCTGA
TAAATGGCATTCTCATTTTTGAGCAGGGTGTATTTATTTTCAAGCAACGAAAGTTCTGAGCTACGTTCGG
TGTTCATTGCACTTAGCCATTCACGCAATTCAGAGATACCTTGATCGTAGCGGTTTTTATAATATCCGCT
GATTTTTCTATCGTACTCATATTTTTTCTGTAAATTCGCATAGCCACTTTTTGACAGTTGGTAAGTGGAA
TAGTAGGTGTCGATTTCATTTAATGCGGTTGTTACTGTCTGTTCATAGTTCAATTTAGCCAGCTTATAAC
CCTCTTCTGAAATCTTAATGTTATTTTGTACTCTGTTCCAATCTAAGAACGGCAAATCAAAAGACACCAC
GCCACCAGCAACAAGGTTATCTGACGTATTGTTAAACTTCGTTGAACTTCCTGTTAGGCTTCCCACTAAT
GTGACTGTCGGGAACCAGCTATTTTCAGTTGCGGTGAGGTTTTTAAATGCCCCTTGTAAACGTTTTAGGC
TTGCCAGTACATCTGGACGATTAGCAATGGTTGAAACAGGAACATTCACATCAACATCTTGTAATTTAAC
CTTAAGAATACTTGGATAATTGACTACAAGCGGTTCGTTTGGTTTTAAATTTAGCAAATTACGCAAAACT
TGTTCACTTGATTTTTGAGCTGATTGTAAGTTGATTAAGGCATTTTGTGCAGAAAGCACCGCTTGCATTG
ATTGATCTACGCTAAGTTGGTCGATTAATCCCTGTTTGAATTTGTTGCTTAAAATGTGGTTGATCTGTTC
ATAGCTTTTCACGCTCTGCTGCGTAATGCGGATCGCATCTTGATAATAGGCAAGATTGTAATAGCTACTT
ACAACGGCATTAATTAGGGATAATCTCGCCGCTTGTAAATCTTCTTGGGTTGCTTTGTGTTCCCACTCTA
CCGCACTTGCGGTATCTCTTAAACGCCCCCATAAATCAAGGGTATAACTTAGGTTCAAGCCAATTTGATG
ACCAATACTTGATGTGCCAGTCGAGTTTAGGTTACTGCTAGAACCAACACCTTTTGAAGCAGAAGATTTT
TCCGAAGCAGTGAAAGTTGGGACTAAATTTGCCCCCACTAAGTTTGCATTATATAAGGCTTTATTCACGG
AAATTGCCGTTTTTGCCAAATTGATATTATTGGCAAGTGCCGTTTCAACTAAGCGGTTAAGCTGGGTATC
ATTATAGCCAAGCCACCATTGCTCATTGATTTGATATTGTTTCGTAATGTCTTGATATTGTTGATAATCT
TGCTGTGCTTTTTGTAGAGAGCCATCGTTGCTCATATTGGTACAAGCTGAAAGTACCAGTGCAGAAAGTA
ATGTAAAAGTAAGTTTTGACACTTTCATTAGAAATTCCTTGATTAAAAAATGATGGGGCGTATTTTAAAG
AAAACGCCCCATTTCGACTAGCTCTAAACTGAACGATCATTCATTTTTTGCAAAAATTTACATAATGTAT
TGACTTGTTGATCAATTTCTATCGCTATATAATTTTAAATATAATGATTTTGTCTTAATCACAGAAGCTA
GATTATGAAAAAATTTCTTTCTGCATTCGCTTTATTGGCGTTTGTGACAAGTGGTGTGTCTGCCAATGAG
CAGCCGATCAGTACCCATTTTGGCAATTTACCCAAAGCTGAGCATGTACAAAAAATTAAATGGAACAGCT
TTTGCAATGGAACCCTGACATCATTTTTACGCAATTTACTGATATTGAGTTTGCTCTTATTACTGGCTAT
TTTGTTTTCGCTTAATCTCGGAAAGTATCCGATTTCGCCAACAGCAGTGTGGCAAGCGGTCGTTTGTGCT
TTCTCTGTTGAATGCGAAACCAACCAAGTTCAAACGGTGTTATGGCATATTCGAGTACCACGGATTATTG
TTGCTTGCTCAGTCGGGGCTGCACTAGCTTGTGCAGGGGCAACCTATCAGGGGATGTTTAAAAACCCGTT
GGTTTCCCCCGATAGTCTAGGCGTATCGGCAGGGGCTGGTTTTGGGGCTTCGTTGGCGATTTTTTGCAAT
TTGCCGATGTGGTATGTGCAACTTTTTGCATTTGTCGGCGGTATTAGTGCGGTATTGTTGGTAACTGTGA
TACTGGAAACGAAAAACCTAACGATTGGCTATGCCAGTCAGCCTTTGATCTCAGGGATCGATTTTCGTCT
GGGAACAAATGACATCTGCTGTGTGTTAGGGGCAAATGGGGCAGGGAAAGTACCTTTTTACGCACGTTAT
TGGGTACTCAAGCAAAATTGCACGGGGAAATTTTCTTTGCAAACCAACCGCTTGTTACCTATTCACCACA
ACAGTTAGCCCAACAAATTGCCTATGTGCCGCAAGCGCATCAAAGTTTATTTCCCTTTACAGTTGAAGAG
ATGACGTTACTGATCACTACACATCACCCACAGCACGCCGATTACCTTGCAGATAGCGTTGTGATTTTAG
ATAAACAACATCAGCCAGCCTTTCAACAAGGGAAAAAAGCCGCTATGCTCACTCTTCATCAACTAGCCAA
AACCTATCGTATAGATACGGCAAGTTTGGCTCAACATTTACCTTTTAAGGAATAACATGAATTCATTCTA
CGACATTGATTTTGCTCAACTTTATAAACAACATCTGATTGCATGTCGTTATCATGATGTTACCGCTGAG
AAATGGGATAAGAAAGCGGTTAGATTTGCCGAAACTTTGTTGAAAAAGAGAACAGTTATACCCGTCAATT
TCTAGATAAAATGAAGATTGAACCGACAGATAGTGTATTGGATATTGGCTCAGGACCGGGAACGCTTGCC
ATTCTCCTAGCCCGTTTATGCAAACAAGTTTACGCCTTTTATATCTATCTGTTAAACCGTCTTTATCAGC
GTGGTATTCAGGCAGAACTGACTTTTTACAGGGAGAAACAGGGGGCTTGCAAGGGGAAACATACCAAGAT
CTGCAAAATGCCGTGGAGTTTTCGCTAGGGACATTAACCGAACTAGAACGACAAAAATTACAGGCTTTCT
ATCAGCAAAAACAGCAATCTCAACAAAAAATCAGCCACGATCAAGCCCGTTGAGCGTTTATTTCGTGGCA
GGTGTAGAATATCGACAAATATAAGCGGTGTGATTTTGCAGAATTTTCTATATAACCTAATTGCGATGGT
ATAAAGAAAAAGTCTTCACCCTAGCTCAAATCCTGAGACATTCCTTTAAGAGAATATATCAGGCTTTCCA
AAACAATATTGCCCTAATTACATGTTCAATACTTTCATTTTGCATATTAAAAAACAGTGGCAATCTCACT
AACCGCTCGCTCTCTTTAGTCGTCCATTTGTCTTCTCCACAAAATCGGCCAAACTGCTGCCCTGCAGGGC
TTGAATATAATGGCACATAATGGAAGACCGTCAAAATTCCTTTTGATTTCATTGCATTAATAAAATCCGT
TCGCACCTTGAGATTTTGCCATTTTATATAAAACAGATGGGCATTTGCTTGGCACTCTTGGGGAATGTAG
GGCAATTCCACAATCCCTTTCTCTGCCAAAGGCTGTAATGCGTCAAAATAACATTGCCAAATCATCTGCC
GTTTTTGTTGGATTTGTTCTAACCCTTGTAACTGAGCATAAAGGTAAGCCGCTTGTATTTCTGACATTAA
AAAACTTGAGCCGAGATCTCGCCAACTATACTTATCTACTTCGCCACGAAAAAATTGCTGACGATCTGTG
CCTTTTTCTCGAATAATTTCAGCACGAGCGGTCAGTTCAGGCTGATTAATGACAATCGCCCCACCTTCTC
CCCCTGCGGTGATATTTTTCGTTTCGTGGAAACTGTAACAGCCAATATGCCCAATCGTGCCAAGTGCTTT
CCCTTTATAAAATGCATTAATCCCTTGAGCCGCATCTTCTACCACCCATAAGCGATATTTCTGTGCCAAT
GCCATAATGCTATCCATTTCACACGCCACACCCGCATAATGTACAGGGACAATTACCTTCGTTTTGGGGG
TAATCGCTTGTTCTATCAAGGCTTCATCGATATTCATCGTATCCGGTCGAACATCTACAAACACGATTTT
CGCCCCACGCAGTGCAAAGGCATTTGCCGTAGAAACAAAGGTATAGCTTGGCATAATCACTTCATCACCC
GATTGAATATCAAGTAAAATCGCTGCCATTTCTAGCGCCGCCGTACAAGAAGGTGTCAGTAACACTTTAT
GGGCGTGAAACCGTTGTTCAAGCAATTGCTCACATAGACGGGTAAAGTGACCATCTCCAGATAGCTTATC
TGAACAGATCGCTTGCTGGATATAATTTAGCTCTGTACCTAATACAGGCGGTTGGTTAAAAGGAATGTTT
TGCATCATCGATAAAACCAATAATAAGTGCCGCTGATTTTTCCGTTTAAGCGTTGATAAAGCCGAATTGC
AGCTAAATTGCTCAGCTGGGTGGTAATCACCATTTTCGTCGCTTGCTGACGTTTCGCCCAAGCGATCGCA
TTCATTAATAAGCGATAGCTAACCCCCTGCTTCCGCCATTTTTCTGCGACCGCCAACAAGCCAATATGTG
CCGTAGTCTCTTTTACTCGAAGGGTAATCATCCCTTGTATTTCACCGCTTGTGGCTTCACTGAGTAAACA
AATATCGTCAAATTCTCCCTTAACTGCATTTTTAATCCATTGCCAATAAAATCGACGATTTTCTAACAAT
GAAAACCAAGGCGAACGAAAACGCGTTTGTGAAAACAAATGCGAAAAGGGTTCAAGTTGAACCAAATCCT
GTTCCGTTGCCACACGACAAGCGGTCAGTTCAGGTGAAAAATGTGCAAGATCATATTCAAAAACAATCTC
ACCTTCTACAAACTGAAAATCTTGCTGCTGCACCCAAGCTATTTCCGTTATTGCCCAGCTTGGCAATTTT
GTTTGAATGAGAGAGAAATCAGCGAGAACTAAATCCGAGTTGCTCCCTTTACTAATAAGATCCAGATCAG
CGATATTTCGACCAAAAAAATTAGAAAGCCAAAGGTGCTTATACATTTTTCCTCTCTTATTCATTAATTA
TCTTTCACATATTTAAACTAGGCTGATTTTAGTCATGTTTTTTCATTATATTGAATAGGAGCAAACATAT
ATCCGATGTTTTTTATTGTACGTTATATATTGCTAAGTGACGATAAAATAATTTACACATTCAATCTAGC
CAAAAGTTTTGTAAATAGGTACAATCAAACGCTTGCATTTTATTAACATTTGCGAAGAAAAATTTAACTT
TGGAGAACGTTATGTCGTGGAACGAATCAGGCAATCAGCAAGATCCTTGGGGTAAACCAGGGCAAAAAAA
GCCTGAACAAGAACAACCATCGGGTCAAGAAAAAGAGCCGAATAAGCAATCAAATGAACAGCAACCACCT
GATTTAGAGGAAGTTTTTAATAGCTTATTGAGAAAAATGGGTGGCGGTAAAGGCAATGGTTCAAACCAAA
ATAACCGTCCAGCTGTTTCTGCAGGAAAATTTTTACCTGTATTACTCGGCTTAGGCTTAGTTGTATGGGG
AGCTTCAGGGTTTTATACCGTCCAAGAGGCAGAACGTGGTGTAGTTACTCGTTTCGGTAAATTACACGAA
ATTGTTTTACCTGGTCTAAACTGGAAACCAACTTTTATTGATAATGTAACGCCAGTGAATATTGAACGTG
TGTTAGAACTGAGAACTAACGGCTCTATGCTTACCCAAGATGAAAATATGGTGTTGGTAGAAATGACCGT
TCAATACCGTATTGAAGATCCAGCGAAATATCTCTTTAGCGTGACCAAACCTGATGATAGCTTGAAACAA
GCGACTGACAGTGCATTGCGTTATGTGATCGGACATATGACAATGGACGATATTTTAACCACAGGGCGTG
CGATTGTGCGTGAAAAAACGTGGAATGCCTTGCGTGATATTATCAAAAATTATGATATGGGATTATTGAT
CACTGACGTGAACTTCCAATACGCACGTCCACCAGAAGAAGTAAAAGCGGCATTTGATGATGCAATCAAA
GCTCAAGAAGATGAACAGCGTTTAATTCGTGAAGCCGAAGCCTACGCAAGAGGGCAAGAGCCAATTGCTC
GTGGTCAAGCACAACGTATTTTAGAGCAAGCAAATGCCTACAAAGAGCAAGTTGTGTTAAATGCTCGAGG
TGAAGTACAACGCTTTACTCAATTATTGCCTGAATATAAAGCCGCACCAGAAGTCACTCGTGACCGCTTG
TATATTCAAACAATGGAAAAAGTGATGAAAAATACACCGAAGTTAATGGTAGATAGCTCAAACGGCAATA
ATCTAACGGTGTTACCTGTTGATAGATTGATGGCTAAATCAACGACAAATGAAGCGGTAAAAACACCATC
ATCACAACCTGTTATTCAACAACAGCCACAACTTGCTCAACCTGTCAGCCCGGCACAATTGCCAGCGGTG
GAACAGAGTGAGCCTGTGCGTAAAGGGAGATTTTAAGAATGCGTAAATTACTTTTACCTGTGCTATCCGT
TGTTGCATTTATCCTTTTCCAATCGGTTGTCGTAGTACAAGAAGGTCAGCGAGGCATTATGTTGCGTTTC
AACAAAGTGCATCGTGATGCCGATAATAAAGTGATTGTGTATGAACCAGGTTTACACTTTAAAGTGCCTG
TTATCGATCAGCTAAAAACCTTAGATGCTCGTATTCAAACCCTTGATGGACAAGAAGACCGCTTTGTCAC
CGTCGAGAAAAAAGACTTGCTGGTGGACTCTTATGTGAAATGGAAAATCAGCGATTTTGGTCAATTCTAT
ACTTCAACTGGTGGCGATACACAAAAAGCTTCAACCTTATTACAACGTAAAGTCAATGACCGTTTACGTT
CAGAAATCGGTTCTCGTACAATCAAGGACATCGTTTCAGGCTCTCGTGGCGAGCTGATGGCTGGCGCTCA
AAAAGCCTTAAATGACGGCGAAGATGGTGCAGAACGTTTAGGGATTGAAGTGGTTGATGTGCGTGTAAAA
CAGATCAACTTACCAAATGAAGTATCTGCGTCAATTTATCAACGTATGCAAGCTGAACGTGCTGCCGTTG
CTCGTGAACACCGTTCACAAGGTGAAGAAAAAGCAGAATTTATTCGTGCTGATGTTGATAAAAAAGTGGT
GCTGATTTTAGCCAATGCAAATAAAATCGCCGAAGAGCTGAAAGGTCAAGGTGATGCAGAAGCGGCTAAA
ATCTATGCTGAAGCATTTAAACAAGAACCTGAGTTTTACAGTTTTGTGCGTAGTTTGAAGGCTTACGAAG
AAAGTTTTGCCGCAGGCTCAAACAATATGATGTTGCTTAAACCAGACAGCGAATTTTTCCGCTTTATGAA
AGCACCTACAAAATAGTTATATCCAAAGACCCGATAAAGCGGGTCTTTTTTATCTTTAAAATAGAAAGCT
ACAACGAGGTTGTAAAATTTTAGGTTGTTATATAACAGTTTATATTAACCAAAATGTAGGGACACACTGA
GTGAAAAAAAAAAAAAAAAAAAAANNNNNNNNNNNNNNNNNNNNNNNNNNNNNNNNNNNNNNNNNNNNNN
NNNNNNNNNNNNNNNNNNNNNNNNNNNNNNNNNNNNNNNNNNNNNNNNNNNNNNNNNNNNNNNNNNNNNN
NNNNNNNNNNNNNNNNNNNNNNNNNNNNNNNNNNNNNNNNNNNNNNNNNNNNNNNNNNNNNNNNNNNNNN
NNNNNNNNNNNNNNNNNNNNNNNNNNNNNNNNNNNNNNNNNNNNNNNNNNNNNNNNNNNNNNNNNNNNNN
NNNNNNNNNNNNNNNNNNNNNNNNNNNNNNNNNNNNNNNNNNNNCACACTCAGTGTGTCCCTACAGTATG
CCTGAAAGATTGAGGTTTAGCGTAACTGTAACAACCAAAAAAATCTAATCGCTTGTATGCTTTTGACATT
CACTAAACCTAACTAAAAGAGGCAATTTATTATGGGTAAAAGTGTTGCAATCCTTGGGGCTCAATGGGGC
GATGAAGGTAAAGGCAAAATCGTAGATTTATTAACGGATCGTGTGAAATATGTGGTTCGTTACCAAGGTG
GACACAATGCAGGTCACACCTTAATTATCAACGGCGAAAAAACCGTACTTCGCCTTATTCCATCAGGTAT
TTTGCGTGAAAACGTGACCTGCTTAATCGGCAACGGCGTAGTTCTTTCCCCATCAGCATTAATGCAAGAA
ATGGGCGAATTAGAGTCCCGTGGTATTAACGTGCGTGACCGCTTAAAAATCTCTGAGGCTTGCCCACTAA
TTTTGCCATATCACGTTGCAATGGATCACGCTCGTGAAGCGGCGTTAGGTAAAAACAAAATCGGCACAAC
GGGCCGTGGTATCGGCCCTGCTTACGAAGACAAAGTCGCTCGTCGTGGTCTGCGTGTCAGCGATCTATTC
AACCGTGAAGCCTTTGCAGAAAAATTAAAAACTATTTTGGAATACTACAACTTCCAACTGGTTCACTACT
ACAAAGTTGAGCCAGTCGATTACCAAAAAACCTTAGATGATGTTTTTGCGGTAGCAGACATCATCACAGG
TATGGTTGCAGATATTACAACCCTATTACACAAAGCTCGTGCCAACGGCGACAATATCCTATTTGAAGGT
GCGCAAGGCACAATGTTAGACATTGACCACGGTACTTATCCATTTGTAACCAGTTCAAATACCACCGCTG
GTGGTATTGCAACAGGTTCTGGTTTCGGGCCTCGTAATTTAGATTATGTATTAGGTATCATTAAAGCTTA
CTGTACCCGTGTGGGATCTGGTCCATTTACGACCGAACTGTTCGATGAAGTCGGTGCAGAAATTGCTCGT
AAAGGTAATGAATTTGGTGCGGTCACAGGTCGCCCACGTCGTTGCGGTTGGTTTGATGCCGTTGCTGTTC
GCCGTGCAATTCAAATTAACTCAATCTCAGGTTTCTGTATGACTAAATTAGATGTACTTGATGGCTTTGA
GGAATTAAAAATCTGTGTCGCATACAAATTACAAAATGGCGAAATCGTAGAATACTCACCGCTTGCGGCG
GCAAACTGGGAAGGGGTTGAACCGATTTATGAAACCTTACCAGGTTGGAAAGAGAATACTTTCCGTGTAA
CTAAATTAGAAGATTTACCGCAAAATGCGATCAACTACATCAAACGCATTGAAGAAGTGTTAGGTGTACC
AGTCGATATTCTTTCAACAGGCCCAGACCGTGTTGAAACAATGATTTTGCGTGATCCGTTTGTAGAGTAA
TTAGATTTTAACGATAACAATCCCCTGGTTTGTAGAAATTAGGGGATTTTTTGTATAAAACAGATCGGAT
CTGACCGCTCGTTTACATTTATATTGCGAACTTAGTGGCAAAGTAGTGTAAAATAGCCAAGTTTTCGTGA
TTTATATTCATAGAGGAAAAAGAATGAAAAGAGTAGTCATCACAGGTATCGGCATTATTTCGAGTATCGG
TAATAACAAAGAAGAAGTATTAGCTTCATTAAAAGAAGGTAAATCAGGCATTGAATTTGTACCTAAATTT
GCTGAAGTGGGTATGCGTAGCCAAATTGCAGGGACGATTAAATTAAACCCGGCAGAATTAATTGACCGTA
AAGTATACCGTTTTATGGGCGATGCTGCAGCTTATGCTTACCTTTCAATGAAAGAAGCGATTGAAGATTC
AGGTTTAACCGAAGAGCAAGTGTCTAACGACCGTACTGGTTTAGTTATCGGTGCAGGCACAGGCTCTGCA
CATAGTCAATTAGTGGCTTGTGATGCAGTGCGTGGTCCTCGTGGCGTAAAAGCAGTTGGTCCTTATGCCG
TAACTAAGACAATGGCTTCAAGTGTATCTGCTTGCTTAGCAACCCCTTATAAAATTCGTGGTGTAAACTA
CTCTATCAGCTCTGCTTGTGCAACCTCTGCACACTGTATCGGTCACGCAATGGAGTTAATCCAATTAGGC
AAACAAGATGTGGTTTTCGCGGGTGGTGCTGAAGAGCTATCTTGGGAATGTGCAACGGAATTTGATGCAA
TGGGTGCAGTTTCAACTAAATACAACGAAACCCCAACTAAAGCTTCTCGTGCTTACGATGCCAACCGTGA
CGGCTTCGTCATCGCAGGTGGTGGTGCTGTTGTTGTGGTTGAAGAGCTTGAACACGCCCTTGCTCGTGGT
GCAAAAATTTATGCGGAAATCGTAGGCTATGGTGTAACATCAGACGGTTACGATATGGTTGCCCCAAGTG
GTGAAGGTGCGGAACGTTGTATGAAACAAGCGATGGCAACAGTTAAAGGCGAAATCGAATACATCAACGT
ACACGGTACATCAACACCAGTGGGTGATGTGAAAGAATTAGGCGCAATCAAAAATGTCTTTGGCGATAAA
ACCCCAGCGATTTCATCAACTAAATCAATGACTGGTCACTCATTAGGTGCAGCAGGTGCTCACGAAGCGA
TCTACTCGCTATTAATGTTAGATAACGATTTCATTGCACCAAGTATCAACATTGAAGAACTTGATGAACA
AGCACAAGGTGTGAATGTCGTGACAGAACGCCAAGACAAAGCATTAACAACCGTAATGTCTAACAGCTTC
GGCTTTGGCGGTACAAACGCTTGCTTAGTTTTCCAAAAATATCGAGGCTAATCTTGCTTAATTTTTGAAA
TCTGATATAAGGGAGTGGGAATTTTCCCACGTCTTTTTTATTTATTTGGAGTGAATAATGTTAAAGTTTA
AACATTTATTATCTATTTTAGTATTGGCAGTTTCAGCAAATGTCGTGGCAAGCGGTGTATCAATGGAAAT
GTTTCAAATGAAACGCCAAATTAACCTATTAACGAATGCCCAAACAGCTGAAGAATTTACGCAAAATGCC
GATAAATTTATTGAAGTGTCTAAAAAAGCCCAAGCAACTATGCCAAATAGCTTAGATGGCGATCAAGAGA
AATTCAAAGGCTATCAACAAGGTATGCAAGAAGTCATCGATGTGGTTGCTCAAGCAAAAAACTTAGCAAG
TCAAGGTAATTTAACGGAAGCAAAAACAGTTATTGCACGTTTAGATAGCTTAAGAAAACTGTATCATTCG
ACATATAAATAAACATCTAGCCTAAAGTTAAATGGACGAAAATGGTGTAATAGACAAATTTGTNNNNNNN
NNNNNNNNNNNNNNNNNNNNNNNNNNNNNNNNNNNNNNNNNNNNNNNNNNNNNNNNNNNNNNNNNNNNNN
NNNNNNNNNNNNNNNNNNNNNNNNNNNNAAAAAAGCAGCTTAAAAAAGTCTCTCCCACAATTTGTGGGAG
AGACTCATTTATTGAGAACATTAAGCTATCTTTCTCAATAATATCAACTAGTTGCTTATTCATTCTCTGA
TAGGAAATAAGATTACTTTTATCACGATTAAATAGTGAATTAAGTACTCGTTGAGAGTTAATTATTTCCT
CATATAAAAAAGAATTTTCTAACCGTTCAACATAATCAGCATAACTTAAAATAAGTTACATTTTTACCTT
CTTAAATTAAACAATTTTCTATTTCTGATGCATTTTGTTCTAGCTCTCTTAATACCTCGATGAAGAATTC
AAGAGTTTTGATCATTCTAATTAATTCATCCTTAGAACGTTGAATTTTTTCCCTATACGCTGGATATCCC
TTTGCTTTTAAGGGGACTATATAGTTCAGCATCATCCCTCGGTTTTCTGCTTTATCAATTTCATCTTTAT
ATATATTAATAAAACCATCCATTTTATTAATGAGTTTATTAATATCCTCAATAAGTTTTTCTAGAATTTT
TATTTGACCCAAATAGTTTTGTGATTCATTTGCCATAGATTTTCCCCTCTTTGACTAGTTTAAAGCTTTC
TGACATTATCAGCCAATCCACCTTGTATATGATTATTTAATTGGGCTTTTCCCCCTAATTTCTCTATTGC
ATTATTGGCTAATATTGCTTGAGTTTGAAAGCCACTTTTGTGATTTCCTAATAAGAAGATAGCATCTCTA
GTTAATTCATCAAAATATTTCCAATGATGCTCCATTGTTTGTCGAAAATCATTAAGCGTATTGCTGAAAA
TTGCACTATTAATAGCAGCCCTTAGATCATCAATTGCCTTTTTATTTAATTTATGCCAAGTATCTATTCC
CTCACAAAAATTGTTACAACAATCAATCTGGTTTTGTAGAGATTGCAAATTATTAAAACTCATTATTTTT
TCTCCATTATTTAGAATGTCATTTACTTTATTTTTTACGTTATTACGTAATTTCTTAATTGGGTCTAATC
CTCCACCTTTATTACCACTATTGTTGATATCAAAGCTTGGATTTTCTAATGGGCGAGATGATGATTTCTC
AATACGAGATTCATCTAAAAAATCTCCTCTCCCTTGATTATCTAAATTTATCAAAATATTTATCCCAATC
TGTATCAACTGGAGGAATGTTTTCTGCAGATTCTGATTCTTTTAAAAAGATATCATTTTGCTCTTTATTA
ATTTCACTATTAGAGAAATAAGTGACATCATTCTTATCGTCTAGAACCGATATTGAAGAACTTATTGAAT
TATCTGATAGACTGCTATGCATTGAAATATCATCTCTCGTTATCGTATTAATCACAATACATTCGTAATC
TCTTCCTCTATATTGTTCAATAACCTCTTGAACCATTAAATCATCTGCAGGTTTATTCATTAAAATACGT
TGATTATTTTCCTTGACTCCCATTCCATCGTTTAAAATAAACTGAAATGGTTTTAGATAAACAGGTGCTT
CATTACCTATCATAAAGATTTTCATTGAATCTGATGTATTAACAGTAAAAGCAATACGCATTTTAAATTG
TGTTAATAATTCAGAACTTATTGTATAGCCTGTTAGTGTCTGAGTAGACATAATCATATGCAATCCAAAG
GCTCTTCCCCGTTTAGCCAAATCAATCAATAATTTCTCTATTTTCGAAGATTTAGGATGCTCAAATAAAC
ATTGCACTTCATCAATAATTAAATAACTTCGACTTAACTGTGAGTCTGTAGATAATTTATTATATTGATC
TATATTTTTAACATTTTTTGCTTAAATAATATTCCTCTTTCTTTTATCAAATTAGAGAATTTCTGCAATG
CATCAATAACTGGGTCAACTTGGGAATTATCTAACATTAATACTCGGATATGCGGTAATCCTAGGTACTT
CTGAAATTCTACACCTTCTTTATAATCAAATAGGTAAAGTTCCGCTTGCTCTGGTGTAAACTGAGAAACA
ATTCCTTTAATAATATGATCTAGCAGTGTTGTTTTTCCCGTGCCATTCATACCGACCATAAATGCGTGAT
AGGCTTGACTTCTTGCTCCTAATTCAAAGTAACATTTCTCTTTACCATTTGGTGTTACCCCAACCTCAAT
TTCTAAGAATGCTTTTGGTTTAGATGCTTGACTAATTCTATACTCTTCTTTTAAATTGTTTACAACTTGA
TTAAAGATGTGCTTAACCCCATCTCGTTGAGATAATTCAATAGTAAGTTTATTATTTTTGATCAGTGTGC
TTAATTTATTAAATAGATGGGAATTTTCTTGAAGAAATATATCTTTTCCGATTAATTCTAAACTTGGTAT
CTGACTAAGTAATTTAGTCATTCTATCACCTAGTGCCTTTCTTTTTTTTTATCATCATCACCATTTTTGA
GATAATGGTTAAATTCTTCATTGTCAAAATAAAAAATAAACTTAACTCCTGCTGAATATGCTGAAGCAAT
AATAGTGTTTAGAAAATCTAATCTATCATTTGATACCGCATAATCATTCAAATTAATAATATTTAATATG
TAATTTTCTTGTGCCCTTGGATCAACTTGTTCATTATATTGATAAATTGAAGTAATATTATCATCAATTA
AATTATAAGATCGCTCACGAACTAACGAAGCTAACCATTGATTAAATTTATTAATGGCATCATCACTAAA
TATTGAAATATTTTTTTGCTCATTAAGTCGCATAATATTTGGAAATATGTTATATAACGACTTATCAATA
ATATTAATTTTAGGTACTTGATAACGTATTAAGCCTAAAAGAAAATGAGCGGAAATATCTTCACAAAGAT
GGGCCACATTCTGCTTATCCTTCTCTGTATAGTGAATAAGCAAACTATGACTATCGCTAGGAATCACCGC
AGGATAGAGTTGCCCTCTGGTCGGGTGGCGTAATTCACCAATGTAAATTCCCCAAGGATAATGGGTTCCT
TGAATTGCAATATCTGTTTGAATAAGCTGTTCTTGCATTGCTAACCTCGGTCTATAACTCATTTATGCTA
ATTTACAATTATTTTGTATAAATCTGATACTATATAACCAAATTGTACAAAAAAACAACTGTGCAATCTT
TAAGAGAATATATTAGATAATTAAATCTAAGTGTTCTCTAACCAATTGTTTTTAATGAAAATTAAACATT
TTAATGTTTAAAATTAAGAGATTTTACAAATGATGTGTATAATGCGGAGACCTTATAATGTAAAAGCCCT
TATCTTAGTTATAAACCGTAATAACAGCCTTAAATAATTGCAAAATTCAAATCTTTGTACAACTGTTACA
GCATCCTATTACTTGCTCAACCCCAAAAGGAAAATAAAATGACAACAATCACATTACAACTTGACGGCTT
ACATTGCGGCAACTGCGTGAAAAGTGTAGATAAAGCATTACGAGAATTACCAACAGTAAGCGACGTGAAA
ATTGATTTAGCAACCCAAATTGCTGTTATCGACGGTGAAGAACAAGCAAAAACCTTGATTGATGCCATTG
TTGATATTGGCTTTGAAGCAAAAGAGGCATAATCTAATGGCTCAAGAGCAACAATTTTTGCTCAATGGCT
TACATTGTGCATCTTGTGTTCGCCGTGTGGAAACGGTTATCGGACGATTGACAAACGTGGAATATGTGTC
AGTCAATTTAGCTGATCAAACTGCCTTTGTACAAGGTAAGGTCACGGCTGATGCGGTAGTACAAGCGGTG
ACAAAAATCGGTTTCGGTGCAGAATTGCTAGAAAGCGAAGAAATTCGTCGGGCAAAGCAGCAAGCCCAAA
CTGCAGCAGCCTTAACCCAGAAGCGTCGTCAATTTACTGTTGCATTAGCGGTTGGGGTAATGTTAATGGC
ATACGGAATGTGGTTCGGTACGTCGCCAACTGTAGAAAATCGTCCGCTTTGGTTTGCTTGGGCGGTCATC
ACCGCCAGCACTATGTTTTTTAGCGGCAAACACTTTTTTACAGGGGCGTGGACAAGTCTAAAACATCGTG
CAGCCACGATGGACACCTTAATTGCAATTAGCACAGGCGTTGCCTTTCTTTATTCGCTGTATTTAACGCT
ATTTCCTCAATCCCATTCCCATTTGTACTATGAAGCCAGTGTGATGATCATCGGCTTTCTCAATCTAGGA
AAATATCTTGAGTTAAAAGTAAAACAGCGTTCATCGCTTGCCTTAGAAAAATTGCTGGATTTAGCACCGC
AGCAAGCGGTTGTTTTTGACGGAGAAATTACAAAAACCATTTCAACTAAAGGTATCAAACCACAGATGCG
GATTCAGGCTCTGACAGGAGACAGATTTGCCGTGGACGGCGTGTTGCAGAGCGGTTCATTATGGGTAGAT
GAATCAATGCTCACAGGCGAAGCGTTACCTGTTGAGAAACGAGTAGGCGATAAAGTGCGAGCTGGAACCA
TTGTTCAAGATGGTGCTGGTATTTATCTTGCCGAGCAAGTGGGTTCGCAAACTGCACTAGCTCGGATTAT
TTCCGCAGTCCGTCATGCACAATCCTCTAAACCACCATTAGCACAATGGGTCGATAAGGTTGCGACGGTG
TTTGTGCCTATTGTGGTGAGTATTGCCTTGTTCAGTGCATTAGTTTGGTTGGCATTAGGTCAGGATTTTG
CCTTTGCATTATCTATTTTCACAACAGTTTTAATCATCGCTTGCCCTTGTGCCTTAGGATTGGCTATTCC
ACTTTCCACCATTGCAGGCGTCGCTCGTTCGGCTGAATTGGGTGTATTAGTAAGAAATATTGAAGCACTA
CAAGCGAGTAGTGAAATTGATACTTTGGTGTTTGACAAAACAGGAACCCTTACCACTGGCGAAATGCAGG
TTACACAGATTAACACCTTAGGCAATGTATCTGCTGACGAAGTACTACGTTTAGCCAAAAGCCTTGAACA
GCAAACGGCTCACCCGATTGCTAAAGCGATTGTAAAATATCACCCTGATCTGACCGCTTATCCTGCGAGT
AACATAAAAGTTGCCAAAGGTTTAGGGATTTCAGCTCAAGTGGGAGAAAACAATGTAAAAGTAGGCAATC
GGCAATTTGTTGCTTCTGACTTTTGTGAAGAGCAAGATTTGACTACGCAAGTTTTCGTTTCACTCAATGA
ACAGCTCATTGGCGTGATCTATTTGCAAGATCAACTTCGCCCTAAAAGCCAAGCGGTTATTACACAATTT
AAACAGCAGGGCTATCGCTGCATAATGCTCACAGGCGACCGCCAAGCTACAGCAAACTATTATGCCGAAA
CATTGGGTTTAGATGAAGTGATTGCAGAAGTGTTGCCGGAGCAGAAAGCTGAACAAATAACGAAGTTACA
GCAGCAAGGGCGGAAGGTGGCAATGATCGGTGATGGGATCAATGATTCTCCCGCATTAGCTCAAGCGAAT
GTCGGTGTTGCAATGTACAATGGTAGTGAAATTGCGATAGAAACTGCGGATCTCTCATTAATGCAATCGG
GATTACAACCACTAGCAGCAATTTTGCCCTTCTCAAAACAGGTTGTACAGAATATGAAACAGAGCCTAGT
CGGTGCCTTTATTTACAATATCATTGCCATTCCGATTGCTTGCGGTGTGCTTTATCCTTTTACTGGTTGG
CTATTAAATCCGATGATTGCAGCAGTAGCTATGGCATTGTCGTCTGTGACTGTTGTGTTAAATAGCCAGA
GGTTGTTAAGATAAAAGTAAAAAATAGAGAGCAAAAAAGAATTCTATTTACCATCGTGTCATTACCAGCC
CCAACCATTCAAAGAGTGATAGAGGATCACTATTTAGGTGTCTGCGTTACTGTTAGATTCATCTATTTCA
GTATTTTTGAGTAATGTTATTATGCTGAAGCATAACAATCTTATTTTATTGCTTACAGCTCCGTGCCGTA
AAACTCCGCTATTTTTGTTCACATCCAACGAAAAAAGAGAAATATAAAAGCCTTGAAGTTTTTACATTTC
AAGGCTTTATATTATGTTTGTCTAGATCTGCTGAAATCAATTTGGTGGAGATAATCGGGATCGAACCGAC
GACCTCTTGAATGCCATTCAAGCGCTCTCCCAACTGAGCTATATCCCCAAAATTGCGAGAGATGATATGC
TCTCGCTTTTTTTCTGTCAATCTGAAAACAATGGAAATAGATTAATTGATTAAAAACTAACTAGTTCTGA
GCTTCAATAAACGCAATCGCTTTTTGAATACGCGCAAGCGTTCTCTCTTTACCAACTAACTTCGCAGTAA
TATCCATAGATGGCGACTGCCCTGAGCCTGTTACTGCAAGGCGGAATGGCATACCCACTTTACCCATACC
GATGTCAAGCTCTGCGGCAGTTTGGTTCATTGCATCGTGGATATTTTCAACACTCCAATCATCACAAGCG
GTCAGTTTTTCCAATAATTTTGCAAGTGGTGCAACTGCTTCTGCTTTGAAGTTTTTCGCTACCGCTTTTT
CATCATAGCTATCAAATTCTTGATAGAAATAACGGCTTTGGCTTGCTAATTCTTTTAAGGTTTTTGCACG
TTCGCTTAAGACTGGAATGATCTCTGCTAATGCAGCTCCTTGAGAGAAATCAATCCCCTGATCATTCATA
TGCCATTCAAGGTATTTTGCCACATAGTCTGCAGGCAAACTACGCATATAGTGTTGGTTTAGCCACTGTA
ATTTTTCAGTGTTAAAGGCACTTGCCGATTTGCTGACAGAATGAATGTCGAATAACTCAATCATCTCTTC
ACGAGTGAAGATCTCTTGATCGCCGTGTCCCCAGCCTAAACGTACGAGATAGTTAATTAAGGCTTCGGGT
AAATAGCCATCATCACGATATTGCATTACGCTAACTGCACCGTGACGTTTGGAAAGTTTTTGACCATCAT
CGCCGTTAATCATCGAAACGTGAGCGTAAGTTGGAATTTCTGCCCCTAACGCTTTTAAGATGTTGATTTG
GCGTGGTGTGTTGTTGATATGATCTTCACCTCGAACAACGTGGGTAATGCCCATATCCCAGTCATCGACA
ACCACACAGAAGTTGTAGGTCGGTGCGCCATCGGTACGGCGGATAATTAAGTCGTCTAATTCGCTGTTGC
TGATTTCAATGCGTCCACGCACCGCATCATCAAAAATCACTGATCCTTCCGTTGGGTTTTTAAAACGAAC
AACGTGTGGTTCGCTCGGATCGTGTGAATGATCGCCTAAGCAGTGGCGGTCATAACGTGGTTTCTCTTTA
TTCGCTTCTTGGTTTGCACGCAATTCATCTAAACGCTCTTTTGAGCAGTAGCAACGGTATGCCGTGCCTT
CTTCAATCATTTGATCGATCACTTGGTTATAACGGTCAAAGCGTTTGGTTTGGAAATATGGACCGTGTTC
CCACGCTAAGTTAAGCCATTCCATGCCTTCGATAATCGCTGCGGTTGCTTCTGGGGTAGAACGCTCAAGG
TCGGTATCTTCAATGCGTAATACAAATTCGCCGTTGTTATGTTTAGCATATAACCAAGAATAAAGTGCCG
TTCTAGCTCCACCAACGTGTAAATAGCCTGTCGGACTTGGTGCGAAACGAGTACGCACCTTCACATTTGG
ATCTAAAGGGAAAAGGGTTTCAATTTTCATATTATCGCCTATATTTTTTCAGAATTTTCTAAACAAAAAG
GTTTCGGTATTTTACCCCTCTTGAGCGGAAATCATAGTGAAAAGTTGACAGTTTGGGTGAATTTTTCAAC
GAATAGCCAAAAAATAGCAAAAATGGATTGACTGAAAATTTTTGAACTCTATAATGCCACCCCACAACGA
CGGGCGATTAGCTCAGTTGGGAAAAAAAAAAAAAAAAAAAAANNNNNNNNNNNNNNNNNNNNNNNNNNNN
NNNNNNNNNNNNNNNNNNNNNNNNNNNNNNNNNNNNNNNNNNNNNNNNNNNNNNNNNNNNNNNNNNNNNN
NNNNNNNNNNNNNNNNNNNNNNNNNNNNNNNNNNNNNNNNNNNNNNNNNNNNNNNNNNNNNNNNNNNNNN
NNNNNNNNNNNNNNNNNNNNNNNNNNNNNNNNNNNNNNNNNNNNNNNNNNNNNNNNNNNNNNNNNNNNNN
NNNNNNNNNNNNNNNNNNNNNNNNNNNNNNNNNNNNNNNNNNNNNNNNNNNNNNNNNNNNNNNNNNNNNN
NNNNNNNNNNNNNNNNNNNNNNNNNNNNNNNNNNNNNNNNNNNNNNNNNNNNNNNNNNNNNNNNNNNNNN
NNNNNNNNNNNNNNNNNNNNNNNNNNNNNNNNNNNNNNNNNNNNNNNNNNNNNNNNNNNNNNNNNNNNNN
NNNNNNNNNNNNNNNNNNNNNNNNNNNNNNNNNNNNNNNNNNNNNNNNNNNNNNNNNNNNNNNNNNNNNN
NNNNNNNNNNNNNNNNNNNNNNNNNNNNNNNNNNNNNNNNNNNNNNNNNNNNNNNNNNNNNNNNNNNNNN
NNNNNNNNNNNNNNNNNNNNNNNNNNNNNNNNNNNNNNNNNNNNNNNNNNNNNNNNNNNNNNNNNNNNNN
NNNNNNNNNNNNNNNNNNNNNNNNNNNNNNNNNNNNNNNNNNNNNNNNNNNNNNNNNNNNNNNNNNNNNN
NNNNNNNNNNNNNNNNNNNNNNNNNNNNNNNNNNNNNNNNNNNNNNNNNNNNNNNNNNNNNNNNNNNNNN
NNNNNNNNNNNNNNNNNNNNNNNNNNNNNNNNNNNNNNNNNNNNNNNNNNNNNNNNNNNNNNNNNNNNNN
NNNNNNNNNNNNNNNNNNNNNNNNNNNNNNNNNNNNNNNNNNNNNNNNNNNNNNNNNNNNNNNNNNNNNN
NNNNNNNNNNNNNNNNNNNNNNNNNNNNNNNNNNNNNNNNNNNNNNNNNNNNNNNNNNNNNNNNNNNNNN
NNNNNNNNNNNNNNNNNNNNNNNNNNNNNNNNNNNNNNNNNNNNNNNNNNNNNNNNNNNNNNNNNNNNNN
NNNNNNNNNNNNNNNNNNNNNNNNNNNNNNNNNNNNNNNNNNNNNNNNNNNNNNNNNNNNNNNNNNNNNN
NNNNNNNNNNNNNNNNNNNNNNNNNNNNNNNNNNNNNNNNNNNNNNNNNNNNNNNNNNNNNNNNNNNNNN
NNNNNNNNNNNNNNNNNNNNNNNNNNNNNNNNNNNNNNNNNNNNNNNNNNNNNNNNNNNNNNNNNNNNNN
NNNNNNNNNNNNNNNNNNNNNNNNNNNNNNNNNNNNNNNNNNNNNNNNNNNNNNNNNNNNNNNNNNNNNN
NNNNNNNNNNNNNNNNNNNNNNNNNNNNNNNNNNNNNNNNNNNNNNNNNNNNNNNNNNNNNNNNNNNNNN
NNNNNNNNNNNNNNNNNNNNNNNNNNNNNNNNNNNNNNNNNNNNNNTATCTCTTGTCCTTTCTCTTTTTT
ACATTTCGATTAGGCTTTTTCTGTTTTTCCCTAAAACTATACGTTTTAAACGTATATTTAACTTAAAAAT
AGGAGTAGAATAATGAATGTCGCTTTTGTGGAGTTGCCGCCTTTTGAGGAATATAGAAAAAAGTATCTTG
ACGATGACTCATTTAGATTATTACAAAATGAGTTACTAAAATTTCCCGATAAGGGAGAGCTTATTCAAGG
TACTGGGGGACTAAGAAAATTGCGTATTGTGGATATTATTAGACAAAAAGGAAAAAGAGGCGGGGCGGAG
CTAGGGTAATCTATTACTATTACGTGCGAGGGAAACAAGTTTGGTTGTTCCACGCCTACAATAAAAACCA
ACAAGACGATTTATCTAATGAAGAACGTGTGGTTTTGGCGAATACATTAAGCTATTTAAAATCTTTAGTG
AGGTAATATATGGGAAAATTATTTAATGAACTAATGGAAGGGATGCAAGCATTAGAGTTACACTTACAAG
GCAAAATTACACTAAAAACCACTGTTGTGGAAGTTCCTGATCCGATAGTGATTACCCCTGAAGAAGTGAA
AGCTATTCGCCAAAAATTAAATCTTTCACAAGCGGTTTTTGCTCGTAAATTACACACTTCGGTGAGAACT
TATCAAGGTTGGGAGCAAGGAAGAACAAAGCCCAATCCGCAAGCGGTCTTACTATTAAAAATGGTTGAAA
AATCGCCAAAAACATTTGAGCAAATTGCGAGCATTTAAGTGAATATCGGCTTGTTTACCGCAAGCCGAAC
TATTTTTGTGATCCCCGTCGAAAAATTCATTATTTCAACTTTTCAAATCTTGTAAAAATCACTAGCCTAA
ACGAGCAGACAACAGTAGAATTGCCGCCTTTAATTTAACTAAATTCCAGCAAAACTAACCTTTTGCCACA
AACCGTGTAACAACGAGGCTTTCAAACAATGTCTGAACAAATTCAAGCAACCGATGCAAGTTGTAATTCA
ACCAAAACTGAAAAAATTAACTTATTAAACTTAAATCGTCAGCAGATGCGTGAACTATTTGCGGAAATGG
GCGAGAAGCCATTTCGTGCTGATCAGCTGATGAAATGGATTTATCATTTTGGTGAAGATAATTTTGATAA
TATGACCAACATCAATAAGGTGTTGCGTGAAAAATTAAAACGGATCGCTGAGATTAAAGCGCCTGAAGTT
GCCGTAGAACAACGTTCTGCCGACGGCACAATCAAATGGGCGATGTGGGTTGGCGATCAGCAAATTGAAA
CGGTATATATCCCAGAAGATGATCGTGCCACCTTGTGTGTTTCTTCGCAGGTGGGTTGTGCCTTGGCTTG
TACTTTCTGTTCAACGGCACAGCAAGGCTTTAACCGTAATTTAAGCGTATCTGAAATTATCGGGCAGGTG
TGGCGTGCATCAAAAATTATCGGTAACTTTGGTGTAACGGGCATTCGTCCGATTACCAATGTGGTGATGA
TGGGAATGGGTGAACCATTGTTGAATATGAATAACGTTATTCCAGCAATGGAAATTATGTTAGACGATTT
TGCTTATGGTCTATCTAAACGCCGTGTGACTCTTTCAACATCAGGGGTTGTACCAGCGTTAGATAAAATG
CGTGAGCAGATTGATGTTGCATTAGCGATTTCATTGCACGCACCAAACGATGAACTGCGTAATGAATTAA
TTCCACTGAATAAAAAATACAACATTAAAATGTTAATTGATTCAGTGAATAAATACTTAGAAGTATCAAA
CGCTAATCACGGTAAAGTGACGATTGAATATGTGATGCTAAGCCACGTCAATGATGATGTGGAACACGCT
CATCAGTTGGCAGATGTATTGAAAAATACCCCAAGTAAAATCAACTTGATCCCGTGGAACCCGTTCCCAG
AAGCACCCTATGCGAAGAGTTCAAATACGCGTATTGATCGCTTCCAAAAAACCTTGATGGAATATGGCTT
TACGGTGACAGTGCGTAAAACTCGTGGTGATGATATTGATGCTGCCTGTGGGCAACTTGCGGGTGATGTG
ATTGACCGCACTAAACGCACCTTTGAAAAACGTAAATTCGGCGAAGGGATTGCGGTTCAAAATCAGTAGT
ATATTTCAAGGTAGAGACACACTGCGTGTGTAAAAAAAAAAAAAAAAAAAAANNNNNNNNNNNNNNNNNN
NNNNNNNNNNNNNNNNNNNNNNNNNNNNNNNNNNNNNNNNNNNNNNNNNNNNNNNNNNNNNNNNNNNNNN
NNNNNNNNNNNNNNNNNNNNNNNNNNNNNNNNNNNNNNNNNNNNNNNNNNNNNNNNNNNNNNNNNNNNNN
NNNNNNNNNNNNNNNNNNNNNNNNNNNNNNNNNNNNNNNNNNNNNNNNNNNNNNNNNNNNNNNNNNNNNN
NNNNNNNNNNNNNNNNNNNNNNNNNNNNNNNNNNNNNNNNNNNNNNNNNNNNNNNNNNNNNNNNGACACA
CGCGGTGTGTCCCTACTATAGAGGGAAGTCAAATGACCTTTGCAAAATTTTTCCGTAATTTGACCGCTTG
TAGTGTGGCATTATGGCTTATTGCTTGTGCGAACCAAACTACTCAGGTGGATTTTAACCGCTCGGAAGCC
GTCAAAGCTCGTATTAATTTGGCTCTTGCTTACCTTGAACAATCTGATTTTCCAAAAGCGAAAGAGAACA
TTGACAAAGCGCTTGAACATGATGTAAAAGACTACCTACCGCACTCTGTGCTTGCCTATTATTACCAACA
AACTGGCGATAACCAAAAAGCAGAAGAAGCCTACCAGCAAGCCTTGAAGTTAAGTAAAACACAGAGCAAA
AACAATCAAGTTCGCCCTGATGTATTGAATAACTACGGTACCTTTCTGTGCAAACAAAAACAGTTCGACA
AAGCCTATCAGCAATTTGAAACGGCATTAACCAGTCAAGAAGCCTATTACAATCAAGCAGATACACTAGA
AAATATCGCCTTATGTGCCAATATGAAGAAGGATATTGAGAAGCAAAAAACAGCACTATCTCAACTTGAG
AAAATAGATAAATCAAGAGCAGAACGACTATATAATTTCATGGAGATTAGATAGGCTTATTTTCTTAAAC
TAGCGTATAATTCGCTCAATATTTTATTTTAGCTAGGATATGTTATGAACCATCTTCCAATTGCAAATGA
AGCTCTACATCTTTATACACAAGCTATTTCTCGCCTCAATCAACACTTATCTGAAGCCTTTAATCAAGCC
GTTGATATGATATTAAACTGCGAAGGACGAGTTGTAGTTGCAGGTATTGGTAAGTCAGGATTAGTTGGTA
AGAAAATGGTTGCAACCTTTGCTTCAACAGGCACACCAAGTTTCTTTTTACACCCAACGGAAGCCTTTCA
CGGCGATTTAGGTATGTTGAAACCGATTGATGTAGTGATTTTAATCTCTTACAGCGGTGAAACTGATGAT
GTAAATAAACTGATTCCAAGTTTGAAAAATTTTGGGAATAAGATTATTGCAATGACGGGAAATCTGCAAT
CAACATTGGCTCGTCACGCAGATATAACCCTTGATATTAGTATTGAGCGTGAGGCCTGTCCAAATAATCT
TGCCCCGACGACCTCAAGTTTAGTGACTATGGCATTGGGCGATGTCTTAGCGATTGCTCTGATTAAAGCT
CGAGATTTTAAAGCGGAAGACTTTGCTCGTTTCCACCCTGGTGGCAGCCTTGGTAGAAAATTGCTTTGTC
GTGTGCGTGATGTTATGCAGAAAAAATTGCCTATTATCTGTCCGCTTTGCAGTTTTAGCGATTGCTTGAA
TGTAATGAATGAAGGACGAATGGGGGTAGCTATTGTTATGGAAAATGAGCAATTGCAGGGTATTATTACC
GATGGTGATATTCGTCGTACACTTGCTAAATTTGGTGCAGAAAGCCTAAATAAAACTGCTCAAGAGATTA
TGAGCCGTAATCCAAAAACGATTTTAGATAGCACTTTCCTTGCTCACGCAGAAGAGTATATGAAAGAGAA
ACACATTCACTCGTTAATAGCGGTAAATGAAGCAGGAAAAGTTACGGGCATTGTGGAGTTTGCAAGCTAA
TGGCAAAATCAAATTACATAACTCGTTCTGGTTGGCAAGTATTAGACCAAGAGTTGAAATATCTTTGGAA
AGATGAACGACCAAAGGTCACACAAGCGGTATCTGAGGCTGCGGCATTAGGTGATCGTAGTGAAAATGCG
GAATATATTTATGGTAAACGCCGTTTGCGTGAGATCGATCGCCGTGTACGTTTTTTATCCAAACGTTTGG
AAGTACTACAAATTGTCGATTACCACCCTACTCAAGAAGGCAAAGTCTTTTTCGGTGCTTGGGTTGAACT
AGAAAATGAAGAGGGTGAAATCAAGCAGTATCGGATTGTGGGCTGTGATGAATTTGATCCTGCAAAACAA
TGGATTTCGATTGATTCCCCCGTTGCAAGAGCATTAATTGGCAAACAAATTGATGATGAAATTCAAGTTG
AAACTCCTGTTGGAAAAGTGACGCTCTATATCAATAAAATTTGGTATGAAAAAAACTAACCCTATGAAAA
GTTTAGCCTTTATGTAAGAAATGTTATAAATTCACCGTTTTGATTAGTAACTAGGCAAGCGGTCTGTAAT
TTTAATTTTTTTGCAAAAATAATTTGACATATTTCCAGAACCTAGTAATATGCACGCCCACAGACACAGT
GAGTGGTGAGATGGCCGAGCAGGCTGAAGGCGCTCCCCTGCTAAGGGAGTATGGGGTTAAAAAGCTCCAT
CGAGGGTTCGAATCCCTCTCTCACCGCCATTTACTTTATCACGCACCCGTAGCTCAGCTGGNNNNNNNNN
NNNNNNNNNNNNNNNNNNNNNNNNNNNNNNNNNNNNNNNNNNNNNNNNNNNNNNNNNNNNNNNNNNNNNN
NNNNNNNNNNNNNNNNNNNNNNNNNNNNNNNNNNNNNNNNNNNNNNNNNNNNNNNNNNNNNNNNNNNNNN
NNNNNNNNNNNNNNNNNNNNNNNNNNNNNNNNNNNNNNNNNNNNNNNNNNNNNNNNNNNNNNNNNNNNNN
NNNNNNNNNNNNNNNNNNNNNNNNNNNNNNNNNNNNNNNNNNNNNNNNNNNNNNNNNNNNNNNNNNNNNN
NNNNNNNNNNNNNNNNNNNNNNNNNNNNNNNNNNNNNNNNNNNNNNNNNNNNNNNNNNNNNNNNNNNNNN
NNNNNNNNNNNNNNNNNNNNNNNNNNNNNNNNNNNNNNNNNNNNNNNNNNNNNNNNNNNNNNNNNNNNNN
NNNNNNNNNNNNNNNNNNNNNNNNNNNNNNNNNNNNNNNNNNNNNNNNNNNNNNNNNNNNNNNNNNNNNN
NNNNNNNNNNNNNNNNNNNNNNNNNTGCCATTTCAAATTAACTTCCTAATTTCATTTAGTGTCATTAAAA
CGGTTTTTATGCTGACTTTTGCACATCAAGAACATATTCGCACATACTATTCCGATACTCGTAATATTCA
TTTTCAATTACCTCATCTTTCAAGCAATCAATCTACGGACGTTTGCGTAATTGGTGCAGGCTTTTTAGGT
CTTTCAACCGCATTGGAGCTAGCAGAAAAAGGTAAGAATGTGATTGTTGTTGAGGGTGCAAGGGTTGGAT
ATGGTGCTTCGGGACGTAATGGTGGACAAGCAATCAATGGCTTTGAGGAAGGGATTGATGAATATATTGA
ACAAGTTGGCGAAGAAAATGCTCGTAAACTTTGGAATATGTCCCTTGAGGCGATCAACATTATTGACGAG
CGTGTCAAAACCTACAACATTCAATGTGACTGGAAGAAAGGATATGCAACGCTTGCGTTAAATCATCGTC
GAATGGACGATTTAGTTGCAATTGAAAAAGAGAGCCGTGAACGATTTGGCTATCAACATATGCAACTATG
GGATAAGGCAAAGTTAGAGCAACATTTAGGCAGTAAAATTTATTGTGGTGCATTGTACGATAGTCAATCA
GGACATTTACATCCACTAAATTATTGTCTCGGTTTAGCCGCAGCCTGTTTAGAGCAAGGGGGCACAATTT
ACGAACACACCCCAGCCCTTGATCTGCAATTTTCAGGTAAACAAGTTAAAGTTATTACTCCACAAGGCAC
TATTACCGCAGATAATGTTGTATTAGCAACAAATGCCTACATTGACGCTAAATCTAATAAAAAAATTGGT
TTCAAACTTGCTCGAAAAATTCTTCCTGTGGAAAGTTTTATCATTGCGACCGAGCCATTAACTCAAGCAA
TGGCGGATAGTGTTATCAATAATGGTATGTCTGTCTGCGATAACAATATTTTGCTTGATTATTACCGCTT
GAGTGCGGATAACCGCTTACTCTTTGGTAGCGATTCCAGTTCAAATGTCGATATGATGGCAAAAATGCGT
CGTAATATGCTTGATGTGTTCCCTCAACTTGAAGATGTCAAAATTGATTATGGTTGGGGTGGGCCGATTG
ATATGACTCTAAATGCCTCACCTCACTTCGGTCGAGTGAAGTCTAATGTTTATTTTGCTCACGGCTTTTC
AGGTCACGGCGTTGCACTAACAGGGCTTGCAGGTCGTATTATCGCCGAAGCCATTGAGGGCAATGACGAG
CGTTTGCGTATTTTTGAAGCCCTGAAAGTGCCAAGTTTATTTGGCGGAAAACTTGTCAAACAAATGGCAC
TTAAAATTGGGGTGAATTATTATCGTTTTTTAGATCGGTATAGATAGGATAGAGCATAGTAGACAAACTT
CAGGAATACTGTCAATACTATGCCTAGCCAAGTTATATCAAGTATACTTAAAAACATCTAACTAATGTTT
CGCGTGTGCGACACTATTTAATAATTTATCCGTATAAGCCACGCCAATCGCCGATAAAATAAAGCCGATA
TGGATTAATAATTGCCACATCATTGTTTCAGGGCTTAATTTTGCAGCGTTGATAAATGTTTGCAGTAAGT
GAATAGATGAAATACTGATAATCGCCATTGAGAGCTTCACTTTTAGCACAGAAGCATTCACGTGATCGAG
CCATTCCGGCTGGTCTGGGTGGTTATCAACATTTAAGCGTGATACAAAGGTTTCATATCCCCCGACAATC
ACCATAATTAATAGGTTTGCAATCATTACCACGTCAATAAGATTTAACACTGCTAGCATAATAGTGTTTT
CGTCCATCACACCGAGATTAACCACTAAATTCCATAAGGATTTTAAGAATTTATAGGCATAAATCCCTTG
TACCACAATTAAACCTAAATAAATAGGAAGTTGTAACCAACGGCTTGCAAAGATAATTTTGCTAAAAATA
CTTTGTTTTAACTGAATGTTTTTTAATGTATTCATAGTTGTTTCTCAATAAAATAAAAGCGGTGAGATTT
TAACAATTTTTTGTAAAAGAATTAACAAATCTGACTGCTTGAATCAGGGTAAATTATTTACGGAATTGTT
TTCCATCATTCCACGAAACCGTATATTCTGTCGGTAAGCGGACGCTTGGTAAGGCTGGCACAGCCGCTTT
GCCAATCGCTAATAACATCACTGGGGCATAACGTTCGCTGTCAATTTCTAGGACTTCTAACACTGCCTTA
CGATCAAAAATACCAATAGCGTGGCTATCGTAACCTTTCTCTTTGACAACTAACATTAGCTGCATTGCCG
CTAAACTCGTATCAATCAACACTTGATCTCGAATATCCTGTGGGCTGAGTGTATTGTGTACGCCCATTAA
GAAATTAAAGGAATTTTCGCGAAAATTTTGGTGTAAACAGCCGCTTGCAATAGAATGATCTAACACATCG
CCAAGTAACTTTTCATAATGAAGATCCGCCAAAATGACGACTACCGCTGAAGCACTTTCACAAGGCGGTG
CGTTAAAGGCGACTTTATCCAACAGTTTCTGTTTTTGTTCTGCCTGATCCAATATCACAAACCGCCACGG
TTGAAGATTGGCTTTTGATGGAGCAAGCTGGGCAAGTTCGATCATTTCGGTGAGTTCTTCACGGCTAATC
TGAACTTGATTATTGAACATTTTTATTGTTTTGCGTTGTTTGATGACATCAATAAGTTGCATAACATCTC
CTTTTTAATTTGCCCAAGCCTCTGGGGTGAGGCGTTTGCCAAAATGGCTTTCGATTAAACGTATTGTGAT
TGGGTGTTGAGGGTTCAATAGCACTTCTTTGGTACTGCCATATTCGACCACTTCACCTTGATCCATTACC
ATCAATTTATCTGCGATATGCTTAATCATACCGAGATTCTGTCCAACATAGATATAGGATAATCCTAAAC
GTTCCTGTAAATTTAACATTAGGTTAGTTAATTGTGTTTTCACCGAAAAGTCTAAGGCACTGAGTGTATC
GTCAATAATGATAATTTCAGGATTGAGAATCAACGCTCTTGCTAATGCAATCCGCTGTTTTTGGCTACTT
GATGCCTCTTTTATATGAATCAAGGCGTGTTCAGGATACAAACCAACTAATTTTAAGGTTTTAAATATCC
GTTCGTTACGTTTTTCTTCAGAAAGATGGGTAGCAAGTTTCAGTGGCGAATCCAAAATCTGCCCGATATT
ATAATTGGGATCAAAGGCATCATTTGGATCTTGGAAAATCATTCTAATCTTCTTCGCTCGAAAAGCGTAG
TCACCGTAGGTCAATTCGTGATCTTTGAAAAACATTTTGCCCGACGTTGGTTCAGTAATACCTACGAGCA
TTTTGGCTAAGGTGGATTTCCCCGCTCCGTTCGCCCCGATAATCGCAAGGGTTTCTTGGTGATACAAGCT
AAAGGAAACATTTTTTACCGCATAAAAATCTTGCTTACGGAAAATGCCAATGCGATCAGTAAAGCGTTTA
CTGACGGACTGAATATCGAGAAGTGGAAGTGCCATAGTTATTTTGAAAGGCTAAGAAATAATCCCTTCCC
CCGTTTAAAAAAAAAAAAAAAAAAAAAANNNNNNNNNNNNNNNNNNNNNNNNNNNNNNNNNNNNNNNNNN
NNNNNNNNNNNNNNNNNNNNNNNNNNNNNNNNNNNNNNNNNNNNNNNNNNNNNNNNNNNNNNNNNNNNNN
NNNNNNNNNNNNNNNNNNNNNNNNNNNNNNNNNNNNNNNNNNNNNNNNNNNNNNNNNNNNNNNNNNNNNN
NNNNNNNNNNNNNNNNNNNNNNNNNNNNNNNNNNNNNNNNNNNNNNNNNNNNNNNNNNNNNNNNNNNNNN
CGAAAAGCTATATTTAAAAATTACAATACATCTACACAATTTAAGTCAATGAAAGATTGCTCTAAGCGTT
TAGACATAGACTCTTCCATTTTGCGTAACCAAACGCGTGGATCGTAGTATTTTTTGTTTGGTGAATCAGG
GCCTTCTGGGTTACCTAATTGACCTTGCAAGTAATCTTTGTTTGCATTGTAGTAATCTAAAATACCCACC
CAAGATGCCCATTGTGTATCTGTGTCGATATTCATTTTGATTGCGCCGTAGCCAATTGCTTCACGGATCT
CCTCTTGTGAAGAACCTGAACCGCCGTGGAATACGAAGTCGATTGATTTCGCAGGTAAGCCACGCTCTTT
AGATACGAACTCTTGTGATGCACCTAAGATAGATGGTTTTAATTTTACGTTACCTGGTTTGTAAACACCG
TGTACGTTACCAAACGCTGCTGCAACAGTGAAACGTGGGCTTACTGGGTTTAATGAATCGTAAACGAATA
ACACATCTTCTGGTTGTGTATATAAACGTGACTCATCAACATCGCTGTTATCTACGCCATCTTCTTCACC
ACCAGTGATACCGATTTCGATTTCAAGGGTCATACCGATTTTGCTCATACGCTCTAAGTATTTTTTGCAA
ATTTCCATATTTTCTTCGATTGGCTCTTCTGAAAGGTCAATCATATGTGAAGAGAATAATGGACGACCTG
TTTCAGCGAAGTATTTTTCACCTGCTTCTAACATACCGTCAATCCACGGAAGTAATTTTTTCGCAGCGTG
GTCTGTGTGAAGAATAACGGGCACACCGTACTCTTTCGCTAATTCGTGAACGTGTTTTGCACCTGCAACT
GCACCTAATACATCTGCACGAGCACCACTTGCTGGTTTGATACCTTTACCAGCATAGAATTGTGCACCAC
CGTTTGAGAATTGCACGATAACTGGTGCTTTAACGCGTGCTGCAGTCTCTAATACTGCGTTTACTGAGTC
TGAACCTACGCAGTTTACCGCAGGAAGTGCGAAGTTGTGTTCTTTTGCATAAGCAAAGATTTTTTGTACG
TCATCACCTGTTACAACACCTGGTTTTACGATGTCTAATAATTTTGCCATTTTTTGTTTCCTTCTAGTTT
GGGATTTTTATCTTCCCCCCTTTGAAAAAGGAAAAAAAAAAAACAACAAACANNNNNNNNNNNNNNNNNN
NNNNNNNNNNNNNNNNNNNNNNNNNNNNNNNNNNNNNNNNNNNNNNNNNNNNNNNNNNNNNNNNNNNNNN
NNNNNNNNNNNNNNNNNNNNNNNNNNNNNNNNNNNNNNNNNNNNNNNNNNNNNNNNNNNNNNNNNNNNNN
NNNNNNNNNNNNNNNNNNNNNNNNNNNNNNNNNNNNNNNNNNNNNNNNNNNNNNNNNNNNNNNNNNNNNN
NNNNNNNNNNNNNNNNNNNNNNNNNNNNNNNNNNNNNNNNNNNNNNNNNNNNNNNNNNNNNNNNNNNNNN
NNNNNNNNNNNNNNNNNNNNNNNNNNNNNNNNNNNNNNNNNNNNNNNNNNNNNNNNNNNNNNNNNNNNNN
NNNNNNNNNNNNNNNNNNNNNNNNNNNNNNNNNNNNNNNNNNNNNNNNNNNNNNNNNNNNNNNNNNNNNN
NNNNNNNNNNNNNNNNNNNNNNNNNNNNNNNNNNNNNNNNNNNNNGAATAAAATTAGCTATTCGCACGTT
TCTCTAAAATTTCAACCGCTGGTAAGATTTTGCCTTCTACGAACTCTAAGAACGCACCGCCACCTGTTGA
GATGTAAGAGATTTTATCTGCGATACCAAACATATCAATTGCTGCTAATGTGTCACCGCCACCTGCGATT
GAGAATGCACCGTTTGCTGTCGCATCAACGATAGCTTGAGCAACCACTTCAGTACCTTTACGGAAGTTAG
GGAACTCAAATACACCAACTGGACCATTCCAAAGGATTGTTTTCGCATTACGGATAATTTCTGCTAACTC
TTCCGCTGATTTATCGCCAATGTCGAAGATTGATTCTTCTGCAGCTACTTCGTTTACTGCTTTGTGCGTT
GCCGCAGCAGCGTCAGAGAACTCTAAACCAACACGCACATCAACTGGCACAGGAATGTTTGTTGCTTTAG
ATAAGAGTTGTGCTTCAGGAATTAAATCCGCTTCGTATAATGATTTACCTACATTGTTGCCTTCTGCCGC
AATGAATGTATTTGCGATACCGCCACCTACGATTAATTGGTCAGCGATTTTTGAAAGACTGTCTAATACA
GTTAATTTAGTAGATACTTTTGAACCACCTACAATTGCAAGCATTGGGCGTTGTGGCTCTTTTAATGCTT
TACCTAAAGCATCTAATTCTGCTGCAAGTAATGGACCTGCACAAGCAACTGGTGCGTATTCTGCCACGCC
GTAAGTTGAACCTTCTGCACGATGCGCGGTACCGAATGCGTCCATTACAAATACATCACAAAGTGCCGCA
TATTTTTTCGCTAACTCAGGATCGTTTTTCTTCTCACCTTTGTTAATACGCACGTTTTCAAGCACCACGA
TTTCGTTTTCTTTTACATCAACGCCATCTAAGTAATCACGCACTAAACGAACAGGAACACCTAAATCTGA
AGCATTTAAATAATCAACCACAGGTTGTAAAGAGTTTGCTTCTTCAAATACCCCTTCAGTCGGACGACCT
AAGTGCGACGTCACCATTACTTTAGCCCCTTTTTGTAAGGCTAATTTTAAGGTTGGGATTGTTGCACGGA
TACGAGCGTCTGATGTAACTTTGCCATCTTTAATAGGCACGTTAAGGTCTGCACGAATGAAAAGGCGTTT
GCCTGCTAGGTCAAGATCTGCCATTTTTTTTACGGACATAGTTAGTTCCTCTTTTGATTTTCAAAAATAA
AAAACGGGGCGATTATAACAGTTTCAATTATATTTTGGGTAATGTAGATCAAATTATTCGTTGATCTTAT
GAATTTCTTCATAAAATAAAGTAATTATGTTCTTTGACACAATCTTCTCAAAAACATTCAAATCGAGCCA
ATATCCTATCTTCCTTAAGATGCAAAAAGCGGCCACGAAGTGACCGCTTTTTGCATAAAGATACGGATTA
CAACCAGAACAAATACCCTGCCGTTGCAATGACAAAAATACAGATAATGTTAAGCCAGAAACCAGCTTTC
ACCATCTCACTCTGTTTAATTTGCCCTGTACCAAATACAATCGCATTTGGCGGTGTTGCAACTGGTAACA
TAAAGGCACAAGACGCACCTAAGCCGATAATTAATGCAAGCCCTACTGGCGGCATATTTAAGGCTTGAGC
AATAGAAATAAAGATTGGTACTAATAATGCAGCACTTGCTGTATTAGAGGTAAATTCTGTTAAGAAAATA
ATAAATGCTGCAACCAGTAATCCGATAAGGTAGAAGTATCCGTCTTCAATTAAGAATACGATACCATCTG
CCATTACTTTACTAGCCCCTGTTTGACCTAGCACTGAGCTTAAGGTTAAACCGCCACCGAAAAGCATTAA
TACGCCCCATTCGGTATTTTTCTGAATATCGTCCCACGAAGCAACTCTAGTGATACAAATTAAGACTGCA
GCAAAAAGCGCAACAATACTGTCGAAACTACCAATTTTACCTTGTAGCCCTAATAAGCCAGAAATTAGTG
GGTTAATTTTATCGCCAAATACCCAACAAATTGCGATAACGCCAAAGATAGAAAGGGTAATAATACGCTC
GCGATTTAACTCAATTTTTTCAAAACTATGCTCAAAAGTAACATCAAATTTCGGTTTAAATACTACATAT
AGCGTTGCGATCATTAATGGCATCAAGATAAACATAATCGGCAAGCCATATTTTAACCAATCTGCAAAAG
TTAAATTCAGCTGTGATGCCACAATCGCATTTGGTGGACTACCAACCAGCGTCCCCATTCCACCAATACT
TGCACTATAAGCAATCCCTAATAATACAAAGACATAGGTGTTGTGGTGAGTTTCTTTATCTAATTTACTT
AAAATCCCCATTGCAAGCGGTAACATCATTGCTGCGGTTGCTGTATTACTCATCCACATTGAAAGAAATG
CAGTAACAGAGAATAGGTAAATCACCGCAACGGATAATTTCCCTTTTGCCATTGCCATAATTTTATTTGC
AATCAGGCGATCAAGCTGTTGAATGTGTAATGCTGTAGCTAAAGCAAAACCACCAAAGAAAAGGAAGATA
GTTGGATCAGCAAAAGCACTTAAGGCTTCTTTAGATTTTACTAACCCTAGACCAATCGCCAGAATAGGCA
CAAGTAGAGCCGTTACTGTAACGTGTAGAGCTTCCGTAAGCCATAAAACCGCAACAAATACTAATAAGGC
TAAACCTTTACTTACAGCGGGTTCAAAAGGTAATGTATTTAATAAGACAAAGAATAAAACAATATCAAAT
AACAGAATAAGTCCATTCCTTGTTATTGGGTTTGATGATTGATGTGATACCGACATAAAGCCCCCACAAA
ATAAAATGATGTAGATCAATAAACCAAATTAGTTTAGCAAAACAGTAATTTATTAAAATAAGCAAATGTT
GGATTTGTGAGTTATATCACAAATTTTTAACAAAAAGAAAGGTAGGCTCTTGCCTACCTTCGAAAATATT
ATCCAATATCCTACCGCTTGTTGCTAAGTTGAGTTTCTCTTGCCTGCTCTTTCTTCACCAACTGCAACGT
CTGACGAATTTCACGTTTACTTTGCCAAACTAACAGACCGACAGAAAGAAAAGTAATTCCATAAGAGAGC
CATACATAGAAGCCGTAACCGCCCATTGAGAAAAAATCACTAAGTGATGCAAATTGAAAGGTCATATTCT
CTCCTATTTACTTAATTTTGCGAGTTCACGCACCCAAGGGCGTTTGCGTTCGTCTTGAAGTAATGCACTG
CGATAACGCACAATGCTTAACCAAATCATAAAGATCATTGAGCCAAAAATCGCTAATAATAATGGGATTA
ACATTTCGGTTGCCATTGAAGGTTTATCAAATTTAGTGATAGTTGCCCCTTGATGTAGCGTGTTCCACCA
CTCTACTGAGAAGTGGATAATCGGTAAGTTGATTACGCCAACCATTGAAAGTACCCCAGCCGCTTTTGCC
CCTGTATTTTTATCTTGGAAAGCAGAATAAAGAGCCATTACGCCAAGATAGAGGAAAAATAATACTAAGG
CTGAAGTTAAACGTGCGTCCCATACCCACCAAGTTCCCCACATAGGCTTGCCCCAGATTGCCCCAGTTAC
CAGAGAAAGAAAGGCAAAAACCATTCCAATTGGTGCCATTGAGATCATTGCTAGATGTGCTTGGCGAATT
TGCCATACCGCTGCAATAAGTGCAGCAACTGCCATTGAGCCATAAACACCCATCGACCAAATTGCCGCTG
GAACGTGAATGAAAATAATGCGATAGCTATCGCCTTGTTGATAATCTTTTGGGGCGAATGCCAAGCCAAT
AATAAATGCTGCTGACAGCAATAAAAAACTTAAGACTGCAAGCCAAGGCTGCACCTTCCCTAGCAAGTGG
TACTGTGTTTCAGACTTTGCGTAAGGGTGTAACCATTTCCACATAAAAACTCCAAGTTATTACAAAAAAT
AGGGTTCAAATTACCGCTTGTTACTGTAAGCTAACCCTTAACGCCCCTGCGATTGCAAAAGGTGAAAAGG
TTAATGCGAGGGCTAACATTGCCCCTAAAATAGCAAGTTGCCCTGTATATCCCATATTTAAGGTTGAGGC
TTCTAACACAGCGGCAGCGAAGATCAATACAGGTAGAAAGAGCGGTAAGATCAATAAACTGAGTAGCGTA
CCACCTTTTCTCAACCCGACAGTTAATCCAACCCCGATTGCCCCAAGGCAACTTAAAATCGGCGTACCTA
ACAATAGGGTTAAAACCAATGCCCACCAGACTTCTGTTTCAAGAGAAAGTAAAATCGCCGTAATCGGCGA
AAGCAGAATTAAAGGCAAGCCAGTTAATAGCCAATGTGCGATCACTTTTGCTAACGCCACTTGCGGCAAA
CCGACGGGTAGCAACATCAACTGCTCTAGTGAACCATCTAAATAATCATCACGAAATAGTCGCTCAAAAG
AGAGCAAGGCTGAAAGCACCGCCGCAACCCACGCAGTTCCAGAGGCTATTTTAGCGAGTAATTCAGGATT
AGGCCCCATTAAAAGCGGAAACATTGTGATAATAATCAAGAAAAACCATAAAGGGTTTAAAATTTCCGCA
GGTTTACGAAAGGCGATGGTTAATTCTCGTTGGATAATAGTCAGTAAAATCATAGGGTTATTTTATACTC
TAAATGGATCTAACGATAACACTTGAACTTTGTCACTTTCTGCGGTTTGATGGCTGGTAAAAATCACCAT
ACCCCCTTGCTCACAATGTTGTTCGATATGGGCGATCAGTTCCGCAACCCCTTTTTTATCAATCGCAGTA
AAAGGCTCATCTAAAATCCATAACGTCGCTTTGGTCAGCCATAATTTTGCCAGAGCCACTCGACGTTGTT
GCCCAGCCGACAAATGCGAGCAAGGCAAATCTTCTCGCCCAATCAACGACACTTTTCCTAAGGCATTCCA
AAGGGCTTCATCATCTAAAGGCAACCCTTGAATTTTTTGGAAAAAACGCAGATTTTCCCAAGCGGTCAGT
TCAGGCTTAACCCCTGCGTGATGCCCTAAATAAAAGAGATTAGTGTAGTATTGATCTCGTTGTTGCTGAA
TTTTAACACCATTCCACTGCACCTCGCCTTCTACCGCCACTGCAAGCCCAGCTAAAATCCGCAATAGACT
GGTTTTTCCAATGCCATTATGCCCTTCGATTTGCCACCATTGACCACTCGAAATAGTCAATGAACAGCCT
TCAAACAAGCGAGTTTCACCACGTTCACAAGCAATATTAATGAGCGAAAGTTGATCCATTTATAGTCCTA
AAATTTCTTTGACAAAAGGAAGTGTGAGCTTACGTTGAGCCTGTAACGAGGCGTGATCTAACAACATTAA
TTTATGCATTAGGGCTTGTAAATCACGATCTAACCGCTTGAGTAAAAAGTTCGCCACTTCATCTGAAAGC
TCTAGCCCCTTATTGCGTGCATTACGTTGCAAAATAATGCGTTTCTGTTCATCATCAAGATCCGCCAAAC
GATATACCTCGCCCCAAGTTAAGCGAGAACGCAGGTCAGGCAAGTGAATAGCTAATTGATGTGGCGGACA
ATCGGCACTGATTAACAATAATGTTTTCTTACCTTGATTAAACAACCCTTGCTGTTCACGAATCTGATTA
AACAGATCGAAAATAGCCAATTCCCACTCTTCATCACCTGCCACCGCTTGTATATCATCAAGACAAACCA
CATCAAGTTGATCCCCATTATCCAATACCGTAGGGGCGAAGTAATGGGATTTATCCAATGGAATATAGGT
TGCTGATTGTTGATTAAGCAAATAATGATTACTCACCGCCTTGAGTAAATGGCTCTTGCCACTGCTCTTA
CCGCCCCAGATATAAAAAAAAGGTTGCTGAACATCCACAAAATTTTGGCGTAGCGACCCCAACAGCAATA
AACTGTTTTCGGCGTAAAAGTTGTCAAAAGTATCATCATCAATTTGATGGATCGGTAATGTCAGTTGCAA
TGTGTTATCTAAGAAAAAAATTTTTGCCAAGGATAGCGGAAAAACGAAAGGTTGAGAAGTCTCAACCTTT
GATTTATAAGAGATTTTATTTATTAGGCTTTTTGTAGTTTTGTCCAGTTATAATACCCATAAAGGGAATT
TAATAAATATGCAGAATACATTATGTACATTGATGGATTTTCAGCCCAAAGAACGATAGAGAGAATATTT
AAGGCAATCCATAATAGCCACTGTTCACGATAACGTAGTAACATTAATGCTTGAGCCGCAACCACAATAA
TTGTAGTTAAACCGTCTAATCCTGTTGAACTACCGCCAGCGGCCTTCAAGGCTTGAACTAATAATAATGT
TCCAATAACCATAAAAGTTAATAATCCAGTCCATCCCTTAATAGTTAATGCTTTTGTGATCACCGCCTCA
CTTCCTTCGGCTTTTTGCATATTTTGTTTCCAAAGGAAATAGCCTATAAATTGCGCAGGGATATAAACAT
AGAGCGTTGTATTCATTTCACCAAGGAAATTTGCCCCCCATGCAACGTAGAAATAGCTGTATGCAAAAAT
TAAACCAAAGAAATAATTACTGATTTTTCCTTTACCAACAAAAACATTACAGATAATACCTGAAATACCT
GCCACCATTCCAATGATAGAATCGGGGTAGTAAATATATACGCCAATTTGAGCTGCAATAAATAAGAAAA
GCCAAGCTACCTCAAAGGGTTTCCAGCCACTAAAAAATTCTTCTTTTAATTGGTTTATAAGTATTGGATA
ATTCATAATGACTCCTAGAATATAGTCTGATTTCTTGTATTCTATCTAAATTTTGTAAGAAATGTATAAC
ATAAATTATATTTCTGAGAACTAGCTCACAAAATTTACTATTCAACCTAATCTCTCTAAATTATTAGAAT
GTATATTATTCACTAAATTGCATTTGATATAGCTGTTTATAAGCACCACCTTTTTCCAGCAAGACTTTGT
GTGATCCTCGTTCGATAATATCTCCCTGATCCACCACTAAAATCTCATCGGCGTTTTCAATGGTAGACAA
ACGGTGAGCAATCACTAAAACAGTGCGATCTTTTTGTAGTTCATCAAGGGCTGCTTGAATTGCACGCTCT
GATTCGGTATCTAACGCTGAAGTAGCTTCATCTAAGACTAAAACAGGCGAATTTCTTAATAAGGCACGGG
CAATCGCCAAACGCTGACGCTGTCCACCAGATAGACTTACCCCGTTTTCACCAATTACTGTATCCAAGCC
TTGTGGCATTTTTTCGATAAATTCCATCGCATAAGCGGCTTTAGCTGCAGCTTCGATCTGCTCACGACTG
TATTTGTCTTTAGCTGCATAGGCAATGTTATTCGCAATGGTGTCGTTAAATAGATGAACCTGTTGAGAAA
CAATTGCACACTGTTCACGCAAATTGTTTAAAGTATACTCTTGAATTTTATGATCATCAAGATAAATATT
GCCCGAATCAATTTCATAAAAACGGGTAATCAAATTCGCAATGGTCGATTTCCCTGAGCCTGAACGCCCA
ACTAACGCTAAGGTTTTCCCTGCAGGTAAATTAAACGAGATATTTTTTAAAGCGGGTTGTTCTTTACCAA
AATAAGTAAAGGTAACGTTTTCAAAACGAATGTCGCCTTTGGCTCGTTCAATTTGATAAGAGCCTTCATT
TTTTTCTGTTGGTAAATCAAATAAGGTAAAGAGCGTTTGGCTTGCCGCCATTCCTCGTTGGAACTGGGCA
TTAACGTTGGTTAAAGTTTTTAATGGACGTAGAATTCCCATCAACGCCCCTATAACCGCAGCAAATTCCC
CTGCCGTTAAATCATCACCAATAATTTCAGGCGAACCTGCGACAAAAAGCACCACCGCTAAGGCTAGAGA
AGCGATCACTTGAATAATCGGATCGGCAATCGCACTTGCTGCCATCATTTTCATTCCTTTGCGACGCATA
TCGTTACTGGTATGGTTGAAGCGTTCTTCTTCGACTTTCTGTCCGCCAAACGATAACACCACTTTATGTC
CACGCAACATCTGTTCGGCACTTTCGGTCATGCTTCCCATAGATTCTTGCATATTACGGCTGAGTTTACG
AAAGCGTTTTGACACAACTCGGATTAATACCGCAATCACAGGGCCAATGATGAAAAGAACAAGGGATAAA
CGCCAGCTATAATAAAACATTGTTGTGACGAGAAAGACAATGTAGATCCCTTCTCGGATCACGCTTTGCA
ACGCATTTGCCGAAGAACTTGCTACTTGCTCAGAATCATAGGTAATACGGGAAAGTAATCTTCCTGAAGA
GTTTTGGTCAAAAAATGTTACAGGCATAAACATTAAATGCTTAAATACTTTTTGACGCATTGTCATCACA
ACTTTACCAGACACCCACGCCAAACAGTAGGCAGAAATAAAGCTGGTGATACCACGAGCAAAAATTAAGC
CTACGACAATAAATGCCATCACTTTTAAAAAGTTACGATCAGAGTCAACGCCAAAGCCTTCATCAATCAA
AGGTTTAAGCATTGTGATCAAGTATGCATCGGCAGCAGCGTTAAATATCATTGCCACCATTGCCACAATA
ATCCCTATTTTAAAAAGGGAAATCATAGGCCATAGGCGTTTAAATGTCTGCCAAGTAGAGTGGTCTTGAG
TTATATCATCAAGAGAAAAAGGATTTTTATTTGCCATTTTTTATACTTTCTGATCAATCATAGTTTCCCA
TTCTAAAACTAAATGTTCATTCTGCCAAATATTCATTTCAAAGAAAAAATCAGATAGAATTATTAAAGAG
ACATATTTTTATCTATGCTTACAAAAGCACAATCAAATCTAGTTTTTGAAAGGATTATATTTCCTTACTA
TTTTATGATGGCTTAATAGCCCTCTTCACTTCTAAGGATTTTTTATGCTACATCTACTCAAAGGGGCTTA
TCGTCTATTTCGTTGTATTCGAGAATTTGTGATAAGTCTGGTATTTATTTTATTTGTGATGTTAGGGTTT
GCTTTTATGGCGTTATGGTCAAGTGATGCTGCTAACAGCAAAACACCTGTCGAATTTAGTAAAGGGGCTT
TATTACTCAATTTAGATGGTTATTTAGCGGATAATCACGATGAATTTAGTGATTTTAATCGCTTTTTACG
TTCTGAATTAGGTGGTTCAAATGAGCCGATTAAAATATCAACTTTTGATGTAATGCGTGCAATAAAGAAA
GCACAGTATGATGAAAAAATTACAGGATTAGTGCTTGATTTAAGTTATTTTGAAGGGGGCGATATTCCTT
CTTTAACCTTTGTAGGCAAAGAGATTGAGCGTTTTAAACAATCAAATAAACCTGTGATTGCAATTGGTGA
AGGATATAGCCAACAACAATATTACCTTGCGAGTTATGCGGATAAAATTTATCTAAACAAAGCAGGATTT
GTTGATTTACACGGTTTAAATTATTCCACTCTCTATTTCAAGTCGTTGCTAGACAAGATTGAAGCCGTTC
CACATATTTTCCGTGTTGGAACCTATAAGTCTGCCGTTGAACCGTTTTTGCGTGATGATATGTCGGCAGA
AGCTCGTCAAAATGCTCAATTATGGCTATCTCAATTATGGGCAAATTTCAGCAGTGCGATTGCTAAAAAT
CGCCAGATTGATGCAAACACAATAGTGCCAGAAGCAAACCGTTTAATCGCTCAATATAAAGCAGTGAAAG
GTGATGATGCTCAATATGCCTTAATGCAAAAATGGGTGACGGACGTGGCAACACATCGTCAAATTCGTCT
CGACTTGATTGAGCAATTTGGTGAAGATCAAGACGGAAACTATAACCATATCGACTTTTTTGACTATTCT
TTGTCGTTATCTGACCGCTTTAATGTGGTAGGCAAGGATAAAATCGCTATTGTGAATGTTGAAGGGGCGA
TTGTGTTAGGGGAAAGCGATGATGAAGTTGCTGGCAGTGATACGATTGTAAAATTGCTGAGAAAAGCTCG
CGAAGATGATGAAGTGCGAGGCGTGGTGTTGCGGATTAATAGCCCTGGTGGAAGTGCAATGGCATCGGAA
TTAATTCGCCAAGAGGTTGAAGATTTGCAACAAGTGGGGAAACCTGTTGTTGCATCAATGGGCGGAATGG
CTGCTTCGGGTGGTTACTGGATTGCGGCAACAAGCGATAAAATCATTGCAAGCCCAACAACTTTGACAGG
CTCTATCGGTATTTTTGGTTTAGCTGTCAGTTTTGAGAAAACCGCAAAAAAACTTGGTGTGAGTGAAGAT
GGTGTTAGTACATCGCCTTTTGCAAAACAAACCGCATTAAAACCGTTATCAAAAGAGCAAAGTGAGTTAA
TTCAAATTAGTATTGAAAATGGCTACAACCGTTTCCTTGAGTTAGTTAGCAAGGGGCGAAAAATGTCGAA
AGGTGATGTAGATAAAGTGGCTCAAGGGCAAGTGTGGCTTGGAGAAAGTGCCTTTGAAAAAGGGCTTGTT
GATGAGTTGGGTGATTTTGATGATGCTTATCACGCTTTAACAATCTTAATCAATGAAAAACGTAAAACGA
AAGGAGAAGCGGAAATTGAACGTTTTAGCACACAATGGTTAATTGATGAAAGTGATGATTTGATGAGCCA
AGTAATGCGTGATTTCAAATTGCAATTACAATTAAAAGCTGTTGAATGGTTGAATTTGCCTTTGCCTCAA
CAAACTCAGCAACAGCTTGGTATGTTGGCAAGATTTAATGATCCTAAGCAGAGTTATCTCTACTGTTTAA
ATTGTGGTAGTGTGAAGTAGTTGAACGAACGAGACAAATAGCGTTCGTATACTCTAGCTAATTTAGGGAA
ATTCACTTTGATTAATGAATTGAGGATTGCAAAACAAGCTATACCTCTTTAAACTTCTCACCTAATTTTT
ATATAGAAAAAGCAATGACAATGACAGAAACAATGACACTTTCTTTAGGACAACAGCTAAAAAATGCTCG
TGAAGCATTAAATCTGACGATTGAGGATGTAGCTCGAAAAACAAATCTGAAAAAAATCCACCTTGAAGCG
ATAGAAAATGATATTTTTATTTTGCCAAGCGTGCCGCCAGCTTTCGTGCGTGGTTATGTGCGTAATTATG
TACGTTTTCTGCGTTTGCCTGAAACACTTGTAAATTCAGTGAATTACGGCGAAGTGACAATTCCAAAAGA
GGTCCGAAAAGCAGCACCTATTGCGGTTAAAAACCATAAGTCGCAAATGCGTTGGGTAAAAGGGCTGACG
TGGATTGTGTTGTTAAGTGCAGTAGGGATGACGTTAGCTTGGTGGTGGCAAGAGCATCAGAAAGATCAGG
CTAACCGTGAGCAGTTGATTGTGAACACCACTGAAGCAACAGCTAAAGTTGCCGAAGAGCCTCAACAAGC
GGTAACATTGCCTGCTGAAAATGCAGTGCCAGCAACACCTGCAACAGTAGCAGAAAGCAGCACGCCTGTT
GCTGTAGAGCAAGCTGAGCCAGTTCAATCTGTTCAAACTGAGCCTGTGCTTATACAAACAGAAGTTACGC
CTCCTGTTCAAACAGGTAGCTCAAGAATTTCAATGGTTATTTCGCCTAATTCAGGAAATGTTACACCACA
AGTTTCGACAGAAATAGCTGTACCAACTCAAACTGAGCAGCCACTTAATATTCTGCAAGCAACTCAAACA
GAAGCAAGCAATCAAGCGGAAGAACCAGCACAAACGGCGGTAGAGGAAGAGCTGAGAATTGAGATTACGG
GTGCTGAAAGCTGGATTACTGTGCGTACTGCACAAAATAAACGATTAGCAGAAAGACTTTATAAGGCAGG
TGAAGTACTAAGTTTTAACGATAACGAACAATATCGTTTAACTGTGGGTGCGCCTGCTAATGTCAAAATT
TATTACAAAGGGCAAGTTGTTCCATTGAAAGTAGATGGACGAGTTGCACGTTTCAAATTACCTTTAGCGG
AATAATATGTTAAAAGAACCACCTATTAAGCGTCGTCAATCGACCAAAATTTATGTCGGTAATGTGCCTG
TGGGGGGCGATGCACCGATTGCTGTTCAATCAATGACGAACACAAGAACCACAGATGTGGAAGCGACTGT
GGCACAAATTAAAGCTCTTGAGCGCGTTGGGGCGGATATTGTGCGTGTGTCTGTGCCAACAATGGACGCA
GCTGAAGCCTTTAAATTGATAAAACAGCAGGTAAACGTACCGCTTGTGGCGGATATTCATTTTGACTACC
GTATTGCGTTGAAAGTGGCGGAATATGGCGTGGATTGCTTGCGTATCAATCCAGGTAATATCGGCAAAGA
AGAGCGTATTCGTGCAGTGGTGGATTGTGCGAGAGATAAAAATATTCCGATTCGTATCGGGGTGAATGCA
GGCTCTCTTGAAAAAGATATTCAAGAGAAATTCGGCGAGCCAACGCCAGAAGCTTTGTTAGAGTCAGCAC
TTCGTCATGTTGAGATCTTAGATCGCCTTAATTTCGATCAATTTAAAGTGAGTGTGAAAGCGTCAGATGT
CTTTTTAGCGGTCGAATCTTACCGCTTGTTAGCTAAAGCGATCAAACAGCCGATCCATTTAGGTATTACG
GAAGCTGGTGGCGCAAGAGCAGGGGCTGTGAAATCAGCAATCGGTTTAGGTTTATTACTTTCAGAAGGGA
TCGGAGATACGCTTCGTGTTTCATTAGCCGCAGATCCTGTTGAAGAGATCAAAGTGGGCTTTGATATTCT
AAAATCCTTGCGTATCCGTTCTCGTGGGATCAACTTTATCGCTTGCCCAACTTGCTCTCGTCAAGAGTTT
GATGTGATCGGCACGGTCAATGCCCTTGAACAACGTTTAGAAGATATTATTACACCGATGGACGTGTCCA
TTATCGGCTGTGTGGTGAATGGTCCAGGTGAAGCGTTAGTGTCAGATCTTGGCGTGACAGGCTCAAATAA
AATGAGCGGTTTTTATCTTGATGGCGTTCGTCAGAAAGAGCGTTTTGACAATGATAAATTGATCGACCAG
CTCGAAGCGAAAATTCGAGCAAGAGTGGCAGAACAGCATAATCGTATTGATATTGTTCAAGTGTAAGGGA
TATATGAGTAAGAAATTCCGAGTTATTTCGTTATTCTCTGGAGCTGGAGGGTTGGATTTAGGATTTAAAG
GTGGGTTTGACTTTTTAAATAAAAGATACGATGAAAATCCCTTCGAAGTGGTTTGGGCGAACGATATTAA
TGAAAAAGCTTGTAAGACTTTAAAACATAATTTCCCTGAAACTCCCGTAGTATGTGGAGATATTACACTA
GTTGATAAAAGTACATTGCCTGAAGCTGATGTTGTTCTAGGTGGGTTTCCTTGTCAAGATTTTAGCTTAG
CTGGAAAGCGACAAGGATTAGCGGTTGAACGTGGAAATCTTTATCTCAGTATGGTTGATGTTGTAGATAA
GGTAAAGCCTAAACTATTTTTAGCTGAAAATGTGAAAGGATTGCTTACATGGCAAAATGGTTTAGCTATA
AATACTATTGTCGAAGATTTTGGAAAGATTGGCTATAAAATTAAATACCAACTATTGAATACAGCTAATT
ATGGTGTTCCTCAAACTCGAGAAAGGGTAATAATTGTCGGTGTTCGCAATGATTTGACATCAGAATTTTT
CTTTCCCCGAGAAACTCATTCAGATAGCGAGGATTTATTTCAATCTACAGAAAAATGGGTTGATTTAAAA
AGGGCAATCGGTGATTTAGAAAATGATGAAAAACATTTTTCTCTACCAAATAGTGGCTATTCTAAAGCTA
AGTTATTTCAAGGAACTCAAGGAAACACCAAAACAAAAGCGGATCGCCCAGGTCCAACAATGAGGGCTGA
GCATCATGGAAATATTGAATTTCACTATAGCTTGCCGAGGAGGCTCTCTGCTAGAGAGGCAGCTCGTATT
CAGTCGTTCCCAGATAACTTTGAGTTTTTAAATTCGACGACTGATGCTTATAGGCAGGTAGGCAATGCAG
TAGCCCCTGTATTTGCATGGCATCTTGCTCAATCTGTAAAGGAAACCCTGAAATGATTTATACTACAGCG
GATATAAATGAAAAACAGAAATTTGAAGAGTTATTAGATAAAACTCGTGATCTGGTACTAAAAAATTTAG
ATCCATCAATAAATTCAGGGAACAAATTTGAAAGTTTGGTTTTTAACTGTATGCAAGTTTGTGCTGATGG
TACTTTATTTAAAGGGAATTTATATCGTACAGCAGACAGAGATTTCCCTGATATTGTTATAAATAATTAC
TGGGGAGTTGAGGTTAAATTTACTAAGGATGATAAATGGAAGTCCATAGGCAATAGTGTACTTGAATCGT
CTAGAATTGAGTGTGTAAAGAAAATTTATATGTTCTTTGGTAAGTGTGGAGGAATACCCGATATTAAGTA
CAGAACTTATGAGGATTGTTTATTTGGAATTTCTGTTACTCATTATCCTAGATATGAAATAGATATGAAT
TTACCGAAAGGTGAATCTATTTTTGACTTAATGAATATATCATATGATGAATTAAGAAATCAGGAACAAC
CAGTTAAATCTATTAAGAAATATTATAAATCTAAGTTAGGAAAAGATAATTCACTATGCTGGATTGATGA
GGAAAGTACTTTTAGTAGAAATTTTGAAATTATTGATTTTACAAACTTAGAAAAAGAGCAAAAACGAGAT
CTTATTGCTGAGGGATTTATCCTTTACCCTGAAGTTTTTAATTCAAATTATTCGAGACTATGTGCATTTT
GGGTTTCTTACTATTCTATTATTTGTCCAAATATGAGAGATCAATATTCTGCAGGAGGAAAAAAGAGAAT
AGAGGATATTGATGAAGATCTAAAATTTATTTTTAAAGTTTTAGGTACTCATGAATTATCTAAACTACAC
TATAATTTTTTGTTTAAGTATGTGGCTCGTATTAAACATATATTGAATTGTATTGATTTATCTTTAGTTT
CTGAATGTTGGGACACTAGCTTAACAAATAGATATGAGATGATTAGAATATGGAAAGAAAAAATAGATAA
ATATACTCCTCAAGAATTCTCAATAAAACTATCTAATGCATTTGAATTAGTGAATGATAAACTTATTTAG
GAAAGCACAATGAAAGTCGCCGTTTTTAGTACCAAAAATTATGATCGAAAATACCTCGAAATAGCTAATC
AACAATACCATTTTGAGTTTGAATTTTTTGATTTTATGCTCAATGAGCGTACCGCTAAAATGGCAGAAGG
TTGCGATGTTGTTTGTATTTTTGTAAATGACGATGGTAGCCGAGCAGTGCTTGAGAAACTGGCAAAAGTG
GGCGTGAAAATGATCGCTTTGCGTTGTGCCAGTTTTAACAATGTGGATATTCAAGCAGCAAAAGAGCTTG
GAATTCAGGTAGTACGTGTACAAGCTTATTCACCTGAAGCAGTTGCGGAACACACTGTTGGCTTGATGCT
TACTTTAAATCGCCGTATTCATCGAGCTTATCAGCGTACCCGTGAAGCAAACTTCTCTCTTGAAGGGCTA
ATCGGATTTAATATGTACAAACGTACCGTTGGAGTGATTGGCACAGGGAAAATTGGTATTGCAACAACGC
GAATTTTAAAAGGCTTTGGAATGAATATTCTTGCCTTTGACCCATTTAAAAATCCTATTGTGGAAGAAAT
TGGGGCAAAATATGTCACACTTGATGAACTTTATGCTAAGTCCGATGTGATAACCCTACATTGCCCAGCT
ACGCCAGAGAACTATCATCTGTTGAATAAAGAGGCTTTTGACAAAATGAAAGACGGCGTGATGATCATCA
ATACCAGCCGTGGTTCATTAATTGATACTCCTGAAGCGATTAAAGCATTAAAACGTCGTAAAATCGGTGC
GTTAGGTATGGACGTTTATGAAAACGAACGTGATCTTTTCTTTGAAGATAAATCAAATGAAGTGATTTTA
GATGATGTTTTCCGCCGTTTGTCTTCTTGCCATAACGTGCTTTTAACAGGGCATCAAGCATTTTTAACAG
AAGAAGCATTGATGAATATCTCAGATGTGACACTGTATAATATCTGCTGTTTACAAAAAGGGGGACACTG
CGAAAATCAAATTGAATAGAAATAGAATACAAAATAATTGAGAATAAATATTTCTAACAACTGTTTGTCT
ATTACTCCTAATCTTAATGGCTGCTTAAAAAGGATAAATTTCTCTAGTATCCCAATGCTTTAAAATTGGG
TAAAAAATTGTTGTTATCTAAACGCTTTACCACAGTATCAATCGAGCCATCAATATTTAAACAAAGCTCA
CGCCACCCTTGAGGAATCGCATCTAATGTGAAATCATTACAATGTGGTTTGAATTGTATACACGTTGAAG
GCGTTGATAATATACGATACCCATTCCATTGAGCATCAACCTCTTGATGAATATGCCCATGTACAATAGC
CTTCACTTTCGGAAAAGCTTTTAATGTAGCAAGTAGATCATTTACATTAGAAAGGCTATGCTGATCAAGC
CATGCTGAATTTGTTGGCAGAATATTATGGTGTAAAACAATTAAAGAATATCGTTCAGGATGGACTTCCA
ACTTTCTTTTTAAAAAAGCAAGCTCAGAAGACTCTAATCTACCTTTAGGGCTATCTTGAATATGGCTATC
AAGAAGAATTATCTGCCAATGATCACCAACTAAAATATGCTTTTCAGGTTTAATTTGAGAATAAATAGAC
AAAGCATTACGCATCTGTGGTTGTAAATCATGATTTCCAGCTACCCAGAAGAGTGGTTTAACCAACGGTT
TAACCATTTTTGCAAAACGATGATATGCCTCTCGATTATGGTCTTGAACAAGATCGCCTGTTGCAAGAAT
CAAGTCATACTCAAATGATTCTTTCATGATCATATTAAGCACAGCTTGAAAACTTTGAGTGGTATTAACC
CCTAATAGTTCACAAGTATCTGATGCAAATAAATGTGAATCGGTAATTTGTAAAATCCGAATTATTGGGG
AGCTTAAGGGAAATATATAACTATCGTCCATAATACTAAAGGTTCAAAGAAAAGCCATAAGATGGATAAG
CAACTACTCTACTGATTTCCCAAACGTTGTCATCAAGAAAAATAGAAAAATGTGACATCTCCTACACTTT
TCACAAAAATTTACATTGCTTAATAATTTTTTGCAACTCTAATATATTACATATATGTCAATAATGATTA
ATCAGAACTAGTGTTAGTTAAAATTAGTTCAAAAAACTATCAAAAATTAACTCATAATTATCCCCATCCC
TATTATAAGAAATATAACGAGGAAATTTTTTCACCTGAAAATTTCTTCACTATAATCTGTTTAGCACCCG
TTTTGAATCTGTAAGTTATTTCCTCAACATCTATTTCTCCTATTCTAAGAATAGCTCTAGATTCATTTAC
AATCGTATCCTTATGTGGATAAAGTTTTTTTACCATTTGTCGTTTGAAAATTATACGGTAATACTCCATA
ATAGCTGAGTTGAAATGCAATAGAAAATAAATCAAACGTTGGTAAAGTTAAGATCTCCTGTTTAAGTGGT
TCTACTACTTTCCCGTATTGAATTACTGTTCCCTTAACCTCTGCCTTAGCATAAGTTTTCCCATTTCTTA
TATCTTGGTAATTCAACATATTAAATTGTTTACCTTGTATTTTACCACCTGTATTAAATACTATATTATA
TAAAGGAATGTTAATTTTAGATATTATTGAATAATATTCATCACTCTTTTTAAAATGGATATATGTCGGC
ATTATATAATTAGACTTATACTTGATATGAAACTCTTCTGCCCTTATAGATTGAACAATACAAATAAAAG
AAATAATTAATACTTCTAATTTTTTAATGCATTCATTAAATTTCCTCTAAACTAACGTACTCAAAAAGCC
TAGCAATCGCATTATTATCACGAAGTTGCTCAGCTTCTTCAACTTTTATTTTAGTTAAATGAGCAGAAAA
ATAATTGATAAAATCATACATATAATTACGTAAAAAAACACCTCGCTTAAAAGCTATTTGTGTCATACTA
GATTGAAAAAGATGGCTTGCATCAATAGCAACTAAATCTTTGTCTTCCTTCGTATATGCCATAGTTGCCA
TAATTCCAATACCTAAGCCAGAACGAACATAGGTCTTAATAACATCAGCATCAGTAGCTGTAAATACTAT
TCTAGGTAGAATACCATGTTTATTAAAAGCCTTATCCAGATCTGAGCGCCCCGTAAAACCAAATGTATAA
GTGATTAAATCATATTGTCCCAACTCTTCAATAGTTAATTTATTATTTCCCTTATTTAGCTTGGCCAAAG
GATGATCTGGTTTTACAATCACTGAACGATTCCACATGTAACAAGGTAACAGAATAACATTTTCAAAAAG
ATATTGAGCCTCTGTAATAATAGCTAAATCAACCTCTCCTGCCATTAATGCATCATATATTTGTGTTGGA
GATCCTTGATGAAGATGTAAACTTACGGAGGGGTATTTATTCTTAAATTTTTCAATTATCTTTGGTAATA
CGTAACGAGCTTGGGTATTTGTAGTTGCAATTCTGAGTATTCCCTTATGCGGACTTGTTTGCTCTTCTGC
AATAGATTTAATCCCTTGAGCTTGTGCCAACATCTCCCGAGCAATTGTAATAATACGTTCCCCCGCCGGA
GTAAGCGCTTTAATATGTTTTCCACATCGTTCAAAAATATGTATACCTAATTCATCTTCTAACAAACGAA
CTTGCTTACTAATTCCAGGCTGAGATGTATAAAGTACCTCAGCAGCTTCTGTAATATTCATATTTTGATT
AACGATTTCAACAATATAGCGTAACTGCTGTAATTTCACGTATATATCCTTTATTTCTAACTTAGTACAA
TATTAAGTAATTGCTTTAAATCCGTAATTTCATAAGTTGGCTTAATTTCTGTATGATTAACTTCCTTGCA
AGGATTAAACCAGCAAGAATCAATACCTATTTGATTTGCACCTAAAATATCAGAAGAAAGAGTATCTCCT
ACCATCAATATTCTAGACTTATTTATATCTCCCATTTGTTGAAAAGCAAACTTAAAAATTCTTTCATCTG
GCTTTGGCACCCCTGCAACCTCCGAACTAATCACAATATCAAAATACTTTTCTGTATTAGTATTTTCCAG
ACGCTTCTTTTGCAATATTTCTAAACCATTTGTAATAATTCCCATTCTAATTATTCCAAACAATTTTTCT
AATACCTCTATAGTTCCAGATAATGGTTTACTTATTACAGCCATTTTTAACATTAATTCATTATTTAAAG
CTAATTCGTCTTTTCCAATTTTTTTTGCAATGTTAGAGAATCGACATATTTGAAGCTGTTCAATTGTGAT
TTCTTGATTTTGATATGCAAGCCACAAGGGCTTATTCACAGCTTGAAAAGCTTCATAATCATCTTGGGAA
AACTCTATACCATAACAAGCTAAAACTGCTTGTAAACCTAAATATGAATTAAATGAAAATAACGTTTCAT
CCGCATCAAATAAAATCCACTGATACTTCATATTTCCTCTTGAGTTATTATACTACTCAGATATATTAAT
TTCTTTCGTAATCCAATCAACAAAATGCTGTACTTTAGGATTGTCTGATATTTGAGATGGATAAACAACA
TAAAATGATTTTTCATCATTTAATCCTGTAGAAAAAGGCTCAATTAAATTTCCTTGTTCTAATTCATGCT
GAGCAATAGTCTTGTTGGCAATAGCAATACCTTGCTGATACAAAGCTGCTTGTAATGCCATAAATGTATG
ACTAAAAATTGGACCAATTTCCTCAACATCAATTTGTTCACTTAAACCAAAATATTCAATCGTTCGCTTC
CATTTATTACGGCTAAATACATGCAATAATGTTTTTCCAATCAGATCTTTTGGTGATTTTAACGGATTTT
CCTCTAAGAACTTAGGAGAAGCTAAAATTACTAATGGAGCTTCTGTTAAGCGAATAGATTCCACATTCTC
CCATTTACCTGAACCATAATAAATAGCAACATCAATTTCTTTTCCAAGCTGAGCCTCATCTTGATCTACA
CCTTTAATCCTGACCTCAATATGGGGGAACCGCTCATGAAACTTACTCAACCGAGGAACAAGCCAATGCA
TACCAAAAGTTTGAGGCACACTAATTGTAAGAATTTGTCTATTATTTTTAGAACGAATTTTATCCGTTGC
TTTAGCAATTTGCTCTAATAGCGGACGAATTTCATCAAAATATTGCAAACCAAGTTCCGTTAATTCTAAC
ACCCTATTTTTCCGATGAAAAAGTTGAATATTTAAAAAATCTTCAAGTAATTTAATCTGATGGCTAACTG
CGGCCTGGGTAACAAATAGTTCATCTGCTGCTTTCGTAAAATTAAGATGACGAGCAGCAGATTCAAATGC
CTTGAGAGCATTGAGTGGCGGTAACTTTTTATTGTTCATAATTTTTACTAGAAAAAGTGAGTTTTTTTAG
ATTACTTTTTTTGATAAATAAAATTAAAAAATCTCGTTTGTATAACTGGTCAAACATCTCTAAAATTCAG
CACCATACTTAGATGGATAGTGATAGCTGTCTTTTAGCTATTTTTGAATTTTAAGTATGATGTTGTGTTT
GCATATTGGTCTAGGAAACTAGACTAGAGTAACAAAAAAGTTACTCGTTTCACTTCCTGTATATTTTGAA
CCTTTTGGTTTAGCTACCGCCCATGTTGGGCGGTTTTTTATAGCAGAATTTCCTACTATTCTACCAGAAT
ATACAAAAATTGCCACCCAAAGCCGCACTTTCGATAAAAAATCCTATTTTTTTCATTGAAAACATTCATT
TTTCTTTAGAAACGTTGTAAATTTCTCATATCTCATATAAAAAAATAAAGGACACAACAATGACTAAAAA
TATTGACTGGGCAAACCTCGGATTTTCTTATATCAAAACAGATTATCGTTTTATTGCACATTGGAAAGAG
GGCAAATGGAATGAGGGGGAATTAACTACCGACAGCACTTTACATATTCACGAAGGTTCTACTGCATTGC
ACTATGGTCAGCAATGTTTTGAGGGCTTGAAAGCCTATCGTTGCAAAGACGGTTCGATTAATCTTTTCCG
TCCAGATCAAAACGCCAAACGTATGCAAACTACTTGTGATCGCCTTTTAATGCCACAGGTGTCAGTGGAA
ATGTTTATCCGTTCTTGTAAAGAGGTTGTCAAAGCAAACCAAGAATGGTTAGCACCTTATGGAACAGGAG
CAACGCTTTACTTACGTCCATTTGTGATTGGTGTGGGTGAAAATATTGGCATTCGTGCTGCACCGGAATA
TATTTTCTCTGTCTTTTGTGTGCCTGTTGGTGCTTACTTCAAAGGTGGCTTAGCTCCAGCGAATTTCCTT
GTGTCTGATTATGACCGTGCTGCACCAAACGGTACCGGCGGCGTAAAAGTGGGCGGAAACTATGCAGCAA
GCCTGTTGCCTCACGAATTAGCCGTTGAGCGTAAATTCGCAGATGCAATTTACCTTGATCCAAAAACACA
TACTAAAATTGAAGAAGTCGGTGCGGCAAATTTCTTTGGTATTACAAAAGATAACAAATTTATTACCCCT
GCTTCATCGTCTATTTTACCAAGTATCACAAAATACTCGTTACTTCATCTCGCTAAAGAGCGTTTAGGTA
TGGAAACGATTGAAGGCGATGTTTATATCGATCAACTAGATCAGTTTGCAGAGGCTGGTGCTTGTGGTAC
CGCAGCCGTAATTACCCCTATCGGTGGTATTCAAAATGGGGATAACTTCCACGTATTCTATTCTGAAACA
GAAGTTGGCCCTATCACTAAACGTTTATACGCTGAATTAACCAGAATTCAATTTGGCGATGTAGAGGCAC
CTGAAGGCTGGATTGTCAAAGTCGAGTAATTCATTTTCAAGCAGTGAGAGAATAGCAAAAATTTGCTATC
TACTCACCGCTTTCATTAGGAGAAACAATGATCCAACGATTTCAAGTCGGTAAACGCCTATCTGAAATGG
CAATTTATAACGGTGTAGCCTATCTTGCAGGACAAGTCCCTAAAGATGATTCGCAAGATATGTACGGTCA
AACAAAGCAAGTGTTAGCCGAAATTGATAAATGGTTAGCCCAAGCAGGCACAAATAAAAGTCGAATTTTG
ATGGCTCAAGTTTTTGTAAGCAATATGATTGAATTTGATGAAATGAACCGAGCTTGGGACGAATGGGTTG
CTGAAGGTAATGCACCGCCAAGAGCTGCTGTTGAAGCAAAATTGGCTAACCCCAATTGGAAAGTGGAAAT
TGTGGTAACTGCTACCATTTAATTAGTCGTGGAAGTACAACATAATAAAACCTGTATTAAACGACCCTAT
CCCAAATTCAAAAAAAAAAAAAAAAAAAAA
>H25 Scaffold2
TTTTTTTTTTTTTTTTTTTTTTAGCTTGCGGTTTTTTGTTTTCTGTATACATATCTGATTTGATTCTCCG
CTTTTACTTTTTTTCCAAAAAATGTTAAATTGATCACATTTTTAATCCATTGAGATAACCACTGATGAAA
GAGCTGATCTTACCTAAAATAAGTCAAAACCTAGCAAGCTCATCTCTTTTTCAAGATCAATTATCTTATA
TAAAACATCGAGTTGATATGCTCGATCAGTTCCGTATCCATAATACGTTACGCAACCATTCCGAAGCTTT
CCAAAGCGTTTTTTCATTATTACCCGCTTTATTACACTATAACATTCCGAGTTTGCCTGCGTATGTTGAA
AATGCACCAAAAGGTATTTTTAATTTCAACTTATCGGCTACTCAGAAAGCCCATTTGTCGACCTATTTTC
CTCTGCCTGAAGATACAAAATATGTCGCTTTTGATGGTTTGTATGTGATGGGGAGTATTGGATCAATTAC
GCAAACTTGTTTATCAGACTTGGATCTATGGCTTTGCCATTCGCAATCTTTTAGTTCAGAAGAATCTGAA
TTGCTACAGAAGAAATTGAGTTTAATTCGGCAGTGGGCAAAACAGCAGGGGATTGATGTCAATTTTTATT
TGATGAATCCAAATAGGTTTAAAGCAAAAAACTACAATAGCGATGTGTGTGACGAGCATAATGGCTCTGC
ACAGCATTTCTTCTTGCTTGATGAGTTTTATCGTTCGGCAATTCGTTTGGCGGGTAAACGGATTTTATGG
CTACATATGAATAATGGCGAACAGGATTATGAGCAATATGTTCAGAAAGCGGTGAGTTTAGGGCAATTAA
ATCCAGCGGAATGGATAGACTTTGGCGATTTCTCTGCATTAGCGATTGATGAATATTTCGGGGCAAGTCT
TTGGCAACTTTATAAAGGGATTGAAAGTCCTTATAAGTCTGCGATTAAAATTTTATTGTTGGAAAGCTAT
GCAGAAACTTACCCTGAAACACACCTTATTTCTAAGAAATTCAAGCAGTTATTGCTTTCAACAGCAGAAG
TTAGCTATCATTTTGATCCGTATTTGGCTATGTTAGAGCAAGTAACAACATATTTAGAAAATCGTAAAGA
GTTTGTTCGATTAGACCGCTTGCGTAGCTGTTTTTATATCAAGGCTTATGATGGTCAGCACGATAGCTGG
CGTAAAGAAGCATTGAGAGAGTTGGTGACGCAGTGGCAATGGAGTGAACGTGAAATCCAATGTTTAAATA
ATTGCCGTCAGTGGAAAGTAAAAAAAGCAATGACGCATCAGCAGATGATTGTTGAACAGTTATTGCAAAG
TTACCGTAATTTAATTCAATTTGCTCGCAAATTTCATATTGATCCCAGCATTTTGCCACAGGATACCGAC
ATTTTAATGCGTAAACTCTATTCCGCATTTGAAGTCGTACCAGGTAAAGTGCCTTTAATCAATCAAAATA
TCGCTCGAAATTTGGCTGAAGATGAAGTGACTTTCATTGAAGTCAATGAAGGTGTTTCAACTAAAGCAGG
CTGGTATCTGATCAATCACGCCCCGTTAAGTTCCTATGACTCAACAACCCGTCACGTTCAGTATCAACGA
ACACTTATCAAATCAGTGGCTTGGGCTTATTTTAATCGAGTTATTACAGCCTCTACGCAAATTCACTTGG
TCAGCCAAAGCCTCCAGCTTTCAACCTTACGTCAATTTATTACAGATTTACGCCTTTCATTTCCTGTCGC
AACGCCAGCATTGAAAGATGATGATCTTTATCACCCAAATGAAATTCGTAACCTGATTGTCGCGATTAAT
TTAATTCAAGATCCCACAAAAGCTCTCCCTTCCTTGTCTAAAATGGAGATGGCACAACTGGATCTGTTTA
ATTTAGGCTCTTCAGAGCAAGGAATGATTGGTAGTGTTAGCATTATTTATCGCAATATGTGGAATGAAAT
AATGACACAGCACTTTGAGGGAAATGATGCCATTTTGAAATCCCTCAAGTTAATTTCTAATAAAATTTAT
CGTAATTCTGCACCTCCACAATCTGTCAATGTATTTTGTTATAGCTGTCAGCTAAGAAATGAGTTACAAA
ATGCAGTAATGAGTTTGGTCAATCGTTGCATTACCGTACAAACAGGCTCTATTTTCCAACGCCAGCAGGC
ACAGACATTCAAAATGGCTGGAAAAAAATGGCAACTGATTTTTAATAAAAATAATAATTTACAAAATATT
GTTGCCGATGAACTCAACGATTTGGGTGATGAGTTGTCAGAGTTTACAGGCAATATTCCTAAAGAGATTT
ATGATTTTGCCAGCGAAGGCTTTTTACAATTTTTCTTTGATGATAACGCCGACGGTAGTTTTAATGTTTA
TGTCCTTGATAAAAATAACCAGACCGAATGTTATTGCAACTGTGTTGGGGATAAAGAAAATAAAATCCGA
CGTATTAGCCGATCTTATTCAGACACGGAAGGTACCAAAGAAAGCCTTAATAGCTTTAATTTTCCTCAGT
TTTATCAGCTATTAAAACAAAATGATATGATTAAAATTGTACCATTTCAGAGTAAACAACATCGAGAATT
TTTAGAACAACATTAAAAATAGGAAAGTTTGTGTCCTCAACTTTAGCTAACCCCGAATTGATTAAAACCG
TGGTGTTACTTGCAACAAGTATTACCATTGTTCCGCTTTTTAAACGAATTGGACTGGGCAGTGTATTAGG
TTACCTCGTGGCAGGTTGCTTAATTGGACCTTCAGGTGCGGGACTATTCCAAGATCCAAATGCAGTTGTA
CATATGGCTGAGCTTGGGGTAGTGATGTTCTTGTTTATTATCGGCTTGGAAATGCACCCTGAGCGTTTGT
GGAGTATGCGTAAAGCGATTTTCGGTCGAGGTTTTTTACAGGTCGCTCTATGTGGGACATTGCTCACTTT
TGCAGGTATTTTTATTCTAGGTTTACCAAAAGAAGTTGCGTTCATTGCAGGAATGGGCTTTACACTCTCT
TCGACTGCGATTGTAATGCAAGTGCTTGAAGAAAAAGGGATTAGTACCACACCTAAAGGACAGCGTATCG
TTTCGACATTAATTTTTGAAGATCTAGCTATTGTGCCACTATTAGCTTCTATTGCATTTTTAGCACCTGA
ACAAGCTGGAGCAGAGCAAGGGACAAATTGGACTGCGATTGGTGCGGGCTTAGTGGGAGTGCTGATCTTA
GTTGCTTCAGGTAAATGGTTAATGAACCCGCTGTTTAAGATGATTTCTAAAGCTCACATTCGCGAAATGA
TGACCGCAGCGGCATTATTAGTGGTATTAGGTTCTGCTTTGTTAATGGAATTGAGTGGTTTATCTATGGC
AATGGGGGCATTCGTTGCAGGGGTTATGTTGTCTGAATCGTCGTTCCGTCATCAGCTAGAGGCAGATATT
GAACCATTTAGGGGTTTATTACTTGGTCTATTCTTTATGGGCGTGGGAATGTCCCTCGATCTTTCTCTCG
TACTAAATAATTGGTTATGGCTACTGGGTGTGATATTACTTTATGTGGTAGGCAAAGGGTTATCTATTTA
TGTTGTTGCATTAGTCACAAAATTAACTAACCGTGAAGCTATTATGCGTACAGCGATTATGTCGCACGGC
GGTGAGTTTGCGTTTGTCCTTTTTTCTGCTGCCGCTACCGCAGGTGTTTTTACAGCAGATAATCAAGCGA
CTTTCACAGCAGCAGTGATTGTATCAATGCTTTTATCTCCATTGGTGGTGATCGTCATTCAACGTTTAGT
GAATTTGAAAGCGAAAAAATCCACAGGAGAAGCTCAGCCAAATTTAGAGGGCATTGAATTTGCAGAAAAT
TTAGAAAGTAGTGTTCTTGTTATTGGCTTTGGACGTTTTAGCCAAATCGTCTGTCAAGTATTGTTAGCTC
GCGGAATTAATGTTTCGGTGATTGATTCTGATGTTGAAAATATCCGTATGGCAACCCGTTTCGGCTTTAA
GGTTTACTATGGTGATGGAGCAAGAATTGACGTATTAAGAGCCAGTGGTATAGCACAAGCAGACTGTGTG
ATTGTTGGTTTAGCTGAACCTGATCGCACTTTGCAAATACTAGAATTGATTAAACACGAATATCCATTAG
TGCCTGTTTTTGCTCGTTCTTACGACCGATTAAATACTGTGAATTTAATTAAACATCACGTTGATTACCA
AGTGCGTGAAACCTTTGAATCTGCTTTATTGCTGAGCAAGGTGACCCTTGAACGATTAGGTGCAACAGAA
ACAGAAGCTCAAGATGTAATTAACCTTGTTCGCCATTTAGATCAGGAGCGTTTGAACGAAGAAGTGCTAC
ACGGTTTTTCCGATGAAATTGCGAAAAAATATTGGCGAGTTGAACCCTTCGTAAAACCAGCACACGAAGC
GACAGCTTTAAATGAAGAAACTGCAGATATTTTAGAAGAAGTTGGCGAAAGTATTGAGGTGGTTGAAGTT
GAACTTGATGATCAGAGTGAAATGGAAAAGATTAAGTTCGCGACTGATGAAAAGAAAGAAGATGAATTAA
GTTAAAACAATTTTTAGCTATTTGAAAGTTAAATTACTTTATAATTTAACTTTAATATGAAATGTAAGAT
AGATTAAGACAATGATTGAAGCTGACAGAATTATCAGTGCCTCAGCAAAGAAAGAGGACGAAACCATAGA
TCGTGCAATTCGCCCTAAAATGCTTGCCGATTATGTCGGACAGCCGTCAGTGCGAGAGCAGATGGAAATT
TTTATCAAGGCGGCTAAATTACGCAATGATGCTTTAGATCACCTGTTGATCTTTGGGCCACCAGGCTTAG
GTAAAACGACACTGGCGAACATTATTGCAAACGAAATGGGCGTGAATATCCGCACGACATCAGGGCCAGT
GCTGGAAAAAGCAGGGGATCTTGCCGCAATGCTGACAAACCTAGAACCCTACGATGTGCTTTTTATTGAC
GAAATTCACCGCTTGTCGCCAGCCATTGAGGAAGTGTTGTATCCAGCAATGGAAGATTATCAGCTTGATA
TTATGATTGGTGAAGGCCCTGCCGCACGTTCTATTAAACTCGATCTCCCCCCATTTACGCTCGTTGGGGC
AACAACGAGAGCGGGCTCTTTAACTTCGCCTTTGCGTGATCGTTTTGGTATTGTGCAACGCCTTGAGTTT
TATTCCGTTGAAGATCTCACCTCCATTGTTAGCCGTAGTGCCAGCTGTTTAAACTTAAATCTTGCCACTA
ATGCCGCTTATGAAATTGCACGCCGTTCACGCGGAACGCCTCGAATTGCAAACCGATTGTTACGTCGAGT
ACGAGATTTTGCAGACGTACGAAACAACGGCATTATTTCCTCTAACATTGCAAAACAAGCATTAACGATG
TTAGATGTCGATTCCGAAGGCTTTGATTTTATGGATAGAAAATTACTTTCTGCTGTAATTGAGCGATTTG
ATGGCGGACCCGTTGGATTAGATAACCTTGCAGCCGCCATCGGCGAAGAACGGGAAACCATTGAAGATGT
GCTAGAGCCTTATTTAATCCAACAAGGCTTTTTGCAACGTACGCCAAGAGGGCGGATAGCAACGTCGAGG
ACTTATAGTCATCTGGGGTTGGTAAAATCTGAATAGTGTAAATCGGTAGAATTTTTAAGGTTCTGCCGAT
TGTTTTTTGTTTTATTCATTGATTTTCTTTACTCAAGTCACATTTTTACAAATAATCTCTATAAAAGTAA
CTTAAAAACTTTACAAAATTGATTTTTTAAGTTACTAATTAACAATTTTTAACACAACTAAAAGCGGAGA
TTATCTATGCAAACAACTTTCACCCGTTCTTTATTAGCCAGTGCAGTTGCACTTGGTCTTTCCGTTTCTG
CATTTGCAGCTAAAGTGCCTGAAGGTACGGTGCTTGCAGAGAAGCAAGAGATCATTATTAACAATAGCTC
AGAACCATCAAGTTTTGACCCACATAAAACAGAAGGTGTGCCAGAAGCTCAAGTTTCTTATCAGTTACTT
GAAGGTTTAGTCACCAAAGATTCTGCGGGTGAAGTGATTCCAGGTGTGGCTGAAACTTGGAAAAGTTCTG
ATAATTTCAAAACCTGGACCTTTAATTTACGCAAAAATGCAAAATGGTCTAATGGCGAACCTGTTACCGC
ACACGATTTTGAGTTCTCGCTTAAACGTTTAGGCGATCCGAAAACGGCTTCACCTTATGCAAGTTACTTA
AACTATCTTCAAGTTGAAAATGCTCAAGACATCATTGATGGTAAAAAAGCACCGAGTGAGTTAGGAGTTA
AAGCCGTTGATGATTACACTTTAGAAATCAAATTAAGCAATCCTGTGCCTTACTTAGTCGGTATGATGAC
GCACCAAACGATGTTACCTGTGCCAAAAGCGGTCGTTGAGAAATTAGGTGATGCGTGGGTGAAAAAAGAG
AACTATGTAGGTAACGGTGCTTATAAATTAGTTGAGCATGTGATTAATGAAAAAATCGTGTTTGAACGTA
ACCCATTGTATTGGAATGATAAAGAAACCGTGATTAATAAAGCGACATTCTTAGCGATTCCAAATGCAAG
TACTGATGTTCAGCGTTATCGTGCAGGCGATTTACATATTACCAACTACGCATTGCCGCCAGAGCAGTTC
CCGACATTGAAAAAAGAAATTCCAAATGAAGTGTTTGTAACCCGTACGCTTTCAACTTACTACTACGAGC
CAAACAACGAAAAAGCACCATTTAACGATGTGCGTGTGCGTAAGGCGTTAAACTTGGCATTAGATCGTAG
TGTGATTACGGATAAAGTATTAGGGCAAGGGCAAACGCCAACCTATGTGTTTACACCGCCGTACATTACA
GAAGGTCACTTAATTCAACAACCTGAGTACTCAAAACAGGATATGGCATCTCGTAAAGCAGAGGCGATTA
AGTTGTTAGAAGAGGCTGGCTTTAGCAAAGCGAACCCTCTTAAATTTACGCTTTTATATAACACTAACGA
GAACCATAAGAAAATTGCGATTGCAGCACAATCGATCTTAAAACAAAACACGGGCGGTTTAGTGGATATT
AAACTTGAAAACCAAGAGTGGAAAACTTTCTTAGATACACGCCGTGCGGGTAACTATGATGTTGCACGTG
CTGGTTGGGCGGCTGACTATAACCAAGCGTCGACTTTCGGTAAATACTTCTTGTCTAACTCAAGTAACAA
TACTGCTCGTTATAAGAGCGAAGCTTATGATGCTGAAATTAATGCAGCATACCAAGCTGGCAATGCGGAA
GAGCGTGCGGCAGCTTATGCAAAAGCGGAAGCTCAGTTAGCGAAAGATTATGCGATCATTCCTATCTATA
ACTATGTAAATCCACGTTTGGTTAAGCCATTTGTGAAAGGGTATGAGGGTAAAGATCCGCAGGATGATAT
TTTATTAAGAAACCTTTATATCATTAAGCAGTAATTTTTAAGCGGTGCGATTTTTAAAAATCTTTGCAAA
TTTTGCCAAAAATCGTTCCGCTTGTTTTCTTTTGTTGTGTGGATCGGAGAACTGAGCAATGTTGAAATTT
ATAATAAAAAGGATTTTAGAAGCGATTCCAACGCTTTTTATTTTAATCACATTTTCGTTTTTTCTAATGC
GGTTAGCACCAGGTAGCCCATTTACCTCTGAGCGTGCTTATCCACCTGAAGTGATAGCAAATATTGAAGC
CAAATATCACTTAAATGAACCCTTATATAAACAGTATTTTATCTACCTTGAGAACTTAGCTCAGGGGGAT
TTTGGCCCCTCTTTTAAATATAAAGATCAAACCGTTAATGATTTAATTGCCTCTGCTTTTCCTGTTTCAT
TTAAACTGGGTATTGTTGCTTTTTGCTTTGCGGTAACTCTTGGCTTGCTGGCAGGAACGGTGGCAGCCTT
GAAGCAAAATAGCAGGTGGGACTACTTTATTATGTCCTTTGCGATGACGGGGATTATTATGCCGAGCTTC
GTCTTTGCCCCTCTTTTAGTGTTAATTTTTGCGATTTATCTCAAATGGCTACCCGCTGGCGGTTGGAATG
GCGGTCAGCTCTATTATATGGTGTTACCTGTTTTATCGCTTACCATTGCCTATGTCGCAGGGATTGCGCG
TATTACGCGTGGTTCAATGATTGAAGTGCTACACTCTAATTTTATTCGTACGGCACGAGCTAAAGGCTTG
CCGATGGGTAAAATCATTTTTAAACACGCTTTACGCCCAGCTATGTTACCTGTGATTAGCTATCTTGCCC
CTGCGTTTGTGGGGATTATTACAGGATCAATGGTGATTGAAAGTGTCTTTGGTTTACCTGGTATCGGACA
GCTTTTCGTAAATGGGGCATTAAACCGTGACTATTCCCTTGTGTTAAGTTTAACGATTTTGGTCGGCACA
TTAACCATTTTCTTTAATGCGGTGGTTGATATTCTTTATGCTGTGATTGACCCGAAAATTCGTTATTCAT
AAGGAGTGTGAGATGTTAATTAATAATAAGAAAAATCAAGAACTTGCAGAAAAATTAGCGGAACAGACCG
CTGACATTGCCTTGGAAGGTCGCAGTTTATGGCAAGATGCTCGTCGTCGCTTTTTCCGTAATAAAGCGGC
GGTAAGTAGTCTGATCATTCTCTTTTTTGTAGTGTTATTCATCACTTTTGCACCGATGTTAATGCCATTT
AGCTATGAAGATACAGATTGGAATATGATGAGTGTCGCCCCTGATTTTGCATCAGGGCATTATTTTGGTA
CTGATGCCTCTGGTCGTGACTTGTTGGTACGAATTGCAATGGGCGGACGAATTTCGCTGATGGTTGGGAT
TGCAGGGGCATTGATTGCCGTTGTCATTGGCACAACCTATGGGGCAATTTCGGGCTATGTTGGCGGCAAA
GTCGATATGGTGATGATGCGTTTGCTCGAAATTTTAGGCTCGTTCCCATTTATGTTCTTTGTGATTTTAT
TGGTGACATTCTTCGGTCAAAACATTCTGTTGATTTTTGTGGCAATCGGTATGATTGCGTGGTTAAGCCT
TGCTCGTATCGTGCGAGGACAAACCCTTAGCTTAAAAAACAAAGAGTTTATTGAAGCGGCGATTGTCTGC
GGTGTGCCGAAACGCCAGATCATCTGGAAGCACATTATCCCGAATGTATTAGGTATCGTGGTTGTTTATG
CTTCCCTTGAAGTGCCAGCATTAATACTCTTTGAGTCCTTTTTAAGTTTCTTAGGTTTAGGCACACAAGA
GCCGATGAGCAGTTGGGGAGCTTTATTAAGCGATGGTGCCGCTCAAATGGAAACATCACCGTGGTTATTG
GCATTCCCAGCCTTTTTCCTCTGTTTAACCTTGTTCTGTTTTAACTTTATTGGCGATGGTTTGCGTGATG
CCCTCGATCCGAAAGACAAATAGGAAGTTGCACAATGAAATTATTAGAAGTCAATAATTTAGATGTCTAT
CTTAAAACCGATCAAGAATTGGTACACGCAGTGCGTTCGGTTTCTTTCAGTGTGGAAAAAGGACAAACCT
TAGCGATTGTCGGCGAGTCAGGATCAGGGAAATCGGTCACTTCAATGTCGATAATGCAATTGTTGCCACA
TAACATTGTTACCTATGGCGAAAATTCTTCGATTATTTTTGAAGGGCAAGATATTTTACGTTTCTCAGAT
AAGCAGATGCAATCATTGCGAGGTGATCGTATCGGTATGATTTTCCAAGAGCCGATGACATCTCTTAACC
CATTTATGCGAATTGGGGAACAGGTTGCCGAAGCGGTGAGTACCCATAATCCATTGCTGAGCAAACAGCA
GGCTCACGAAAAAGCATTGGCGATGTTACAGAAAGTAAAAATCCCGGACGCTGAGAAAAAAATGGTCTGC
TATCCTCACGAGTTTTCAGGCGGACAGTTGCAACGCATAATGATTGCAATGGCAATTATCAATGAACCAG
ATTTATTGATTGCAGACGAACCAACAACCGCCCTTGATGTCACTACGCAAGCGGAAATTTTAGACTTAAT
GCACGATCTACAAGCGGATATGGGAATGGCGATCATTCTGATTTCTCACGACCTCCGTTTAGTGCATAAA
TACAGTGACGATGTATGTGTAATGCAAAATGGCGAAATCATTGAGCGAGGGAACACAGAAGAGGTCTTTA
AAAATCCTCAGCACCCTTACACCATTGAATTGCTAACGCCGATCCCAAGTGATCTAAAACATCAAGTTGC
AGAAAATGCCCCACAACTGATCACGACAGAGAACGTGGATATAGATTACATTTTAAAACTCAATCTATTT
GGCAAACCGACCAAAGTGTTTAACGCCGTGAAAAATATCTCCCTAGAGCTAAAAGTAGGCGAAACTTTAG
GGATCGTGGGCGAGTCGGGGTCGGGCAAATCGACACTCGGGCGAGCGATTATGCAGATCTTAGCCTATCG
AGGAAAAATTGCCTTTGCAGATCAAGAGATCGCAACGCTATCCAACGAACAGCGTCAAGCCTTGAAGAAA
GATATGCAAATGGTATTCCAAGATCCGTTTAACTCACTCTCTCCACGCTTGACAGTCGGTGAGATCGTCG
GCGAAGGCTTATCTGTGCATTATCCACAAATGAGCAAAGAAGAGCGTCGTCAAAAAGTGATGAAAACCTT
GGAAGAAGTTAATCTTTCGCCATCAATGATCAACCGTTATCCCCACGAGTTTTCAGGCGGACAACGCCAG
CGGATTGCGATTGCCAGAGCGATTATTCTTGAGCCAAAATTCGTCTTACTTGATGAGCCAACCTCAGCCC
TTGACCGTTCAACACAATTAACGGTGGTGGAATTACTGAATAATCTCCAACGCAAATATGGCTTAAGTTA
CATCTTTATCAGCCACGATTTAGCGGTGGTAAGAGCATTGAGTAACAGAGTAATTGTGATGAGCAAAGGG
GAAGTGGTAGAGCAGGGCGAAGCCAAACAGATCTTCGAGCAACCAAAAGACGAGTACACCAAGCGGTTAA
TTGAAGCATCGAATTTGTAAATCAGCAAGGCATAGTAGAACAGGGGAATTTATCTTTTTCTACTATGCCC
CAAGTTTTAGGTAACTGTATTAACAAATACCATTCTTAATATTCTCAAGCTCTTCCCAACGCTCAAACGC
TTGCTCTAACGCCATTTCCGTATCCGCCAGTTTTTGTAACTGGGTTTGCGTATAGCTCGGATCTTTAGCA
AAGAAATCCGCACTATTCACTTCGGCTTGTAAGGCTTCAATTTCTGCTTCAAGCTGTTCCATTTTTTCAG
GCAGGGCTTCTAACTCTCGTTGTTCTTTATAAGAAAGTTTGACCTTCTTCCCCTCTCCCTGCTTGCGAGA
GGAGGTGTCCGCAGGACGGAGAGGGGCATTTTCGCTTTCAACAAGCGGTGCTTTTTCAACATTTTTTTGC
AAAGCTCCACTACCCTCCCCCTGTTTACGGGGGGANNNNNNNNNNNNNNNNNNNNNNNNNNNNNNNNNNN
NNNNNNNNNNNNNNNNNNNNNNNNNNNNNNNNNNNNNNNNNNNNNNNNNNNNNNNNNNNNNNTCCCCCTG
TTTACGGGGGGAGGTGTCCGAAGGACGGTAGGGGGCTTTTGAGGCAAAATAATTCTCCTGTTGTTGCTTC
GCATCGTGATAGCCACCAATATATTTATTCACAACCCCTTCGCCTTCAAAGATGTAGCATTCCGTTGCGG
TATTGTCGATAAATTGACGGTCGTGGCTGACAATAATCAAAGTGCCTTGATAATCCGCCAACATCTCTTC
CAGTAGCTCTAGGGTTTCTACATCAAGGTCGTTGGTGGGTTCGTCCAAAATCAGTAGGTTATTTGGTTTT
AGCAATAATTTAGCTAATAACAAGCGGTTACGTTCACCGCCCGATAAGGCTTTGACCGGGGTCATCGCCC
GTTTTGGTGGAAATAAGAAATCTTGTAAATAACCAAGCACGTGGCGTTTTACCCCATTGACTTCAATATC
TTGTTTGCCGTCCGCCACGTTATCCATTACCGTTTTTTCAGGATCAAGCTCTGCACGGTATTGATCGAAA
TACGCCACTTCTAACTTAGTGCCACAACGCACTGTCCCTGCGGTTGGCTGAATTTCGCCAAGCAATAGTT
TAATTAAGGTGGTTTTACCAATTCCGTTTGCACCGATAAAAGCAATTTTATCGCCACGCAAAATGGTAGT
GCTGAAGTTTTTCAGCAAGGTTTTACCTGCCACTTCGTAGCTGGCATTTTCCACTTCAAACACAATTTTG
CCTGAACGAGCGGTCTGATCGAGCTGAATTTTTACCGTGCCTTGTACTTCTCGACGTGCTTTACGCTCTT
CTCGCAAGGCTTTCAAGGCTCGCACACGCCCTTCATTACGGGTGCGACGAGCTTTAATCCCTTGACGGAT
CCAAACTTCTTCTTGGGCTAATTTTTTATCAAACAGCTCATTTTGTAAGGCTTCTACACGCAGATCTTCG
GCTTTGGTTTCAAGGTAAACATCGTAATTACTAGGATAGGAAACCAGTTTGCCCCGATCTAAATCGACAA
TGCGAGTTGCCATTTTGCGAATAAAAGCACGGTCGTGAGAGATGAAAATAATACTGCCTTTAAACTCTAA
TAACAGATTTTCTAACCAAGCAATCGTGTCCACATCTAAATGGTTGGTCGGTTCGTCCAACAGCAACACA
TCAGGATCCGCCACCAACGCACGTGCCAACGCCGCACGGCGAACCCAACCGCCCGACAGCTCGCACAACC
GTTTTTCAGGATCAAGCTCTAACAGCTTCAAGGTATCTTGAATACGGTTTTCAAACTGCCAACCGTTCGC
GTGTTCCAGTTGAGCTTGAACTTGCGAAAGTTGCGACATTAGCGTATCGCTGTAATCTGTCAGCATTTGT
TGCGAAATGTGGTGATATTGCTTTAAAAGATCGGCTAAATGCGCGATCCCTTCTGCGACATAATCAAAAA
CAGTATCTTCAATATGTCGGGGCGGATCTTGTTCTAAACGGGTGACAACAATATCTTTTTCAAAAATCAG
CTTGCCATCGTCTAGCTGAACTTCGCCAGCCAGCACCTTCATTAAGGTCGATTTGCCTGCCCCGTTTCGT
CCGACAAGACAGACACGTTCGCCCTGTTCAATGTGTAATTCAGTGTGATCAAGTAGTGGATGATCGCCAA
AGCCTAAATAGGCGTTAGAAAGGTTAATTAAAGCCATAGAATATCTGTTGAAATAAAAATTTCGCAAATT
TTAGCAGTTTTCCTACCGCTTGTAAGTGATTTAATAAAGTGAAGTAATGAAAGTATAAAAGTGGTTTGAG
ATTGTATTAAACTTAGTGAGATTGTACTGATTTGGGAGGTAATGGAAAGAGAAGCTATTACTGCCCATAG
GTAATACTGTTCTTTTTGTGTATGAAGTTTATTACAAAGTTTGCTACAATCCATTCCCATCATAGATACG
GAGGCAAAATGCAAGTTGTTACAAAGCTCATACCTACCAAACTGATTTCCAGTAAATCTACACAAAACAC
ACGTTCAGCAAATCAAAATATTGAACGCAGTGAGCTTTTAAAAAAACTTGCCGATGTTCCGCACTACCCT
TTAACCGTCGTGATTGCCCCTGCTGGCTATGGCAAAACGACATTAATTTCCCAATGGAAGGAACGCTTAT
TAGCGAAAAATGAGCAAGTCGCTTGGTTTGCTTTAGATGAAAGCGATAATAACGCTGAACAGTTTTGTCA
CTATTTTTCATCGGCATTAACCAAAGCCACAGGCATTTCACTGCAAGGGATCACCTATAAAAATAACTTG
GTGGATTACTTTGGTCAGCTCTTGGTCTTACTGGATAATGTTCCCCGTCGGTTTTATCTGATTATTGACG
ATTACCACCTAATTGATAATCCCGAAATCCACGATGCCTTGCGTTTTTGGTTGAAACATCAACCCGATAC
AATGAGCCTAGTGCTACTTTCTCGCCTTACGCCACCACTAAGCATTACCAACTTGCGTATTCACGAAAAA
CTGCTCGAAATTGACGTGCATCAGTTAGCCTTTACCCCAGCAGAAACCCGTCAATTTTTTGAACAAAAAC
TCAATGAAACATTGAGTGACGAAGTGATTTTTGCGTTATGTGAACGTGTGGAAGGCTGGGCAACGGCATT
GCAACTGATGATCTTTGCCATTAAACAAAATGCTGAACTGTTACATTTCCCTGAAAAATTACTGACCAAG
CTCAATCAGCAACATATCGCTGACTATCTTAACGAAGAAGTTTTTCATTATGTCGATCCTGACATCAAAC
GCTTTATGCAACGTTGTGCGATTTTACGTTCAATGAATGAAAAGTTGGTTGTAGCTCTTACTCAAGATGA
AAATGGGGTCAAGCGGTTAGATGAGCTAGAAAAATTGGGATTGTTCATCACACGAATGACCCACGATGAT
GACGAAATCTGGTGGAAATTTCACCCGATTTTAGCCGCCTATCTCTCACAAAGTTGTCGCTTGGAATTAC
CAAATGAATGGCAACAGCTACACCAAACTGCCGCAATGATGTGGCTAAAACTTGGCTATGGCTCAGAAGC
ACTTTACCACGCACAAATGCTAGACGATCCACAAACGCTCTACCAAATACTGCAAGAACACGGCTGGGCA
TTATTCCATCAAGGGCAACTCAAATTATTGGAAGACTGTTTAAGCCACTTGCCATCAGAACAGATATGGC
AAAATGAAAATCTTGTTCTACTCAAAGCGTGGTTAGCACAAAGTCAGCACCGTCACCAAGAAGTAAGCGG
TATTTTGCAAAAATTCCAACCAAAGTTACCGCTTACTGAGAGTTTGCAAGGGCGTTTTCACGCATTAAAA
GCCCAAGTGGCAATCAATGCAGGCGACGAAGAGCAAGCCTATTTAATAGCAAATCAAGCCTTAGCCAATT
TGCCTGATGAATTTGATTACGCCCAAATTGTTGCTAAGTCTGTGATTGGCGAAGCTCAGCATTGCCGTGG
TTATCTCAAAGAAAGTTTAGCCTTAATGCAACAAGTCGAAAAAATGGCAACCAGTCAGCGAGCGTATCAC
CACTGGCTTTGGTCTAAACTACAACAGTCTGAAATCCTGTCTGCACAAGGTTTTTGGCAATCTGCCTATG
ATTTATTAAAAGAAACTACCTTACAAACCAAAGAATTTCATCAAATTCCGATGAATGAATTTTTGCTACG
CTTAAAAGGGCAAATTTTATGGGAATGGCACCATCTTGACCAAGCTGAAGCAATGGCAAATGCTGGTATT
GAAGTGTTAGAAAAGGAAGAAGAACGTATTCAAAGCCTTGCCTTATTAGCCAAAATTTCCCTAACCAAAG
GGGATTTAAACAACGCAGAACGTCTAATTGAGCAGTGCCGAATGCTACTGGCTCGTTGTTNNNNNNNNNN
NNNNNNNNNNNNNNNNNNNNNNNNNNNNNNNNNNNNNNNNNNNNNNNNNNNNNNNNNNNNNNNNNNNNNN
NNNNNNNNNNNNNNNNNNNNNNNNNNNNNNNNNNNNNNNNNNNNNNNNNNNNNNNNNNNGCTGATCTATT
GGCAAATGCGGAATGAAACTCGCTATTTAGAAGGCTGGCTGGCTCAAGCCAATTTCCCTAGCCAAGAGCA
TAACCACTTTACCCAACGCCAATGGCGAAATATCGCCCGTTGTTACCTGCTACAAGAAGATTACGAACAA
GCATTGCGTATTCTCAACAGTTTACTGCGTACCACAGCGATTTTTAATTTAGTGAGCGATAGCCAACGTG
CATTAATTTTGCGTAATCGAGTTTACATTTTACAAGGCAAGCTTGATTTAGCTCAAAGAGATCTCATTCA
AGCCCTAAATTTAAGCCAACAGACCAACTTTATCAGTGCATTTGTGATTGAAGGCGAAATAATGGCACAG
CAAATTCGCCAGCTACTGCAACTTAATGTATTAGAAGAACTTTCTACCCATAAAGCCCAATTTATTTTGC
GTAGTATTAACCAGCATAACCGCCATAAAACAGCACATTTTGATGAAGAGTTTGTCAAAAACTTACTTGC
TAACCCACAAGTACCAGAAATGCTCAAAATCAGTCCGCTTACTCAACGAGAATGGCAAGTGTTAGGGTTA
ATTTATTCAGGTTACAGCAACGAACAGATCTCTCAAGAACTGGTTGTTGCAATGACCACCATTAAAACCC
ATATACGCAATCTCTACCAGAAAATCGGCGTGTCAAATCGTGCTGAGGCGATTGAATATACTCGCAGTTT
GTTGCGAATGATGGGGTATATCTAGATAAAGTAGAAAATCAACAATCAATTTAGAATCTATTCTTCATAT
ATATTTCTTTTTATTTAAGTTGTTTTAGTGTAAAGTTTGGATGTATATGAATGTGGATATTATTTTATAC
AATAATATTTTCTATTAATCTAATTAATGTTTATTGGTAAATCACTATTATAATTTTTTCAAATGTGATT
TGATATAAGAGAGAAATATAATGGCTAATTTGTCCCCTGACGAAGCAATTGAGCTTGCATATGATATTTT
TTTAGAAATGGCTTCAGATAATTTAGAGCCTGCAGATATTTTACTTTTTAATTTGCAATTTGAAGAACGT
GGAGCGGTGGAAATGGTTGAAACTAGTGAAAATTGGGAGCAAGAAATCGGTGTTTTAATTGATCCAGATG
CTTTTGCTGAAGTTTGGATTGGTTTGATAAATCAGAATGATGAGATGGATGATATTTTTGCACGTTTTTT
AATTTCCAATGATGCTGAGAATAGAGAATATCATGTAATTTGGAAGAGTTAGAGGATGTAATTGAGGGGA
CGGAGCCAAGGTAACCATTAATTTATTTTAGTCTAATCTTTTTAATCCAGATATAATAAAGGCAGCTTTT
GAGAAGCTGCCTTTATAGTCATTATTTTTCGATCTCTTGTGGCAACGCCAACACCGTTTCTACAGGTTTC
GCTTCGACATTAACCTCTTTCAGATCTTCTTGTTTTAATCTATTCGCTAATTCGACATCGTGGGTCTGTT
CTGCGACATACAGTGCCATAATGCGATCTTTTGCCACGCACTCTTTATGCTCAAGCAGTTGCACAAAGTA
AGGTTTCGCTTTGTCGAAATGTCCTGCTCTAGTGTGGATATAACCCAATACTCGTGCGTAATCGTCACTG
TAACGTTCTTCCGCTTTGCTGTTGCGTTTTAAGAGAACTTTGAATAGTTTATGCTCTTCATCAACTTGTA
AGCGTGTTAGTTCCGGATAGAGTAACGCAAGCTGTTCATCTTGATATTTTTTCACGGTTTCAAGGGCAAT
TTCTTGAGCAGACTGATGATCGTCTGTGTCAATTAAGCGTTTAATCAAGCCAACACGAACGTAAATAGAA
CGACGGCGGCGGCTTGGTTGGTTATCCCACCATTTTAATAAGCCCTCTTGACCTTCTTCATTCATAATTT
CGTCTAATAAGCCGTCATTGACTTGCTGTTCAAGTCTTTCGTACTCTTCTGCCGATAAGAAACTACGTTG
TCCGATTTGTTCTAATACGTCATCAAGTGCTTTGTAAGCCTTCGATTTTTGGTAGATTTCAATCGCTAGG
CGTAAGGCTTCAACGTTGTTTGGTGCAAGCTCTAATAAGCTATCGACTGCACTGCGTGCCGCAGGGAGTT
TGCCTTGTAGCAGTAAAATTCGTGTGCGGGCAATTTCAACGGCAACGTTGTTTGGCCCTGCGATTTTAGC
AGCTTCAATTAAATACTTGTTCGCATTGAGTTCATCGCCTCGTTGTTGGGCGGCTTCGGCAGCTTTGATG
AAGTTTAACACTGGCTCGGCGGCGTGTTTTGCATTTTTTGCAATTAATCTCTCCGCTTTAGAGTAATCCC
CTTCGGTCATTTTCATTAAGCCTTCGAGGGTTTGCTGTTGTGCTTTTTTACGTTTGCGATCGCCAAACCA
TTGATAAGCACCTCGGCTTAACCCGAAGAAACGGCGGAAAATCCACTCTATTGCATAAACCACCGCCATT
GCCACCGCAAAAAAGACCACGAGCATTACGAGGCTCATTTCAATCACTTTGCCTGCGGTTTCAATGCGTA
CATAACCTTGATGCCCCGAAATATAAGGCCCTAAAATTAAGCCTGCAAGGACAATTAGCATTAAAAAGAG
AACGCGAAACATAATCTATCTCCTATTGTTGTTCTGTAGCAGGTTTTGCTTCGGTTGGTGCTTCTTGAGC
TGGTGTTGCTTGCTCAAGGGATTTGTCTTGTTCCAACTGAATTTTGCTAATCGGTTTAGGAGCTTTATTG
AGCAGTTGATCTAATAAACCTAAACTGTGCAGGCGATTTGGTGCGTCAATGTAGATAGATTGTTCAATCA
TCTCGTCAATTTCTTTTAAGAAGGTTTTGACTTGTTCATTTTGCACATCAAAGTAACTTCTCACCCAAGT
GCTAACTGCCTCAAGCGATTGTTTATAGAGTTCATTTTGCTGACGTGGAATTGCCAAAATCGCAATTTGT
AAACGCAAGCGGATATTTTCTCGTAAGTAAATCTCTTGATTTGGTGCAACAAAAGCTTTCTCTTTTGCCG
TCGCTTTATCGCTGATACGGATAAAGTGATTTAAGAAAGAGTTTGCACTTTTTTCTAGGTTTTGTTGCCA
GTCTTGCACTGAGTTACTCACTTCGCCGGTGGCAACACTTTCTTCTTCCACCGTGTTGTCGATCATCGGC
ATATCATCAAGCAAATTCGCTAATTGCGTTAATCGTTGCATTAAATTATTTTGATCAACATTGTTTACAC
TAGCAAGTTGGCTGAGGTCTTGTTTAATCGCTTCACGAATGTTAAGAACTCGATTATCGCTCACTTGGCT
TAATACGTTATCCGCTTCAATAAGCAAGCTACGAGCTGTATCAATATCGTTATCTAACACTACTTTGCGT
AAGGCATTGTTAAGTAAGAAATCAGCGTCAGATAATAGCCATTCACTTTGGTCTGCTTTTGGTGTCGCCC
CTAATTTTTGAATTTGGCTTTGTAGGGCGTTGATTTGCTGAGTATAAGCCGTTTGTACATTCTCTAACTG
TGCAATTTTATCTAATGATTGTTGATAATCTTGAGTAAGTTTGGCAATTTTGACTTTTTCTTCATCAAAG
TTAGGGATTTCAGCAACTGTTTGTTCGGGGTGATTTTGGGTTGCTTTTGCTTGTAATGCTTGAATTTGTG
TATCAAGTTGAGCAAATTTTTGGTTGCCGAAGAAATACCCTGTTGCCCCCACGCCTAAGGCAATCAAGAT
AGCCAGCAGAGAGAGTGCTTTTCCCCCTGATGATTGTTTTGGTTGTTCTGATTGAATAGGTTGAGCAATT
TCCACTTGTTTTTCCTCTTGTTCAGTTTTTGGATCAATAGCGGTGACTTCCTCTGTCTCTTTTACCATTT
CTGGCTCAGAGGCTACCGCTTGTTCTACATCGACTTTCACATCTTCAGTCACGACTGGCTCAAGGTTTTC
TGCAACGTTTTCTGTTGCTTCAACCGCTTTTGGCTTTTTGCTCTGTTTCGACATAATGTTCACCTATTTA
GTTAAAATTTCACACAGTTGAGTATTGTTTCCAGCAGACTATGATTATCCGCTTTCATTGAAATTTGAAT
TTGTTCGCTTTTCCAGCCTGATTTTCGGGCAAGTGTGGCGATACGTTTGCCAACCACAATTAAACGACAT
TGGTAGAGCCAAGGCAGATCCGCTTCTGCGGTCTGTTCGATAAACGTGGTTAAAATCTCACCGCTTGTCA
CGACAATGGTATCTGTTCCTGCTCGTTTTGCGAGGCTTATCTGTTCGCTTAAATTATCCGCCAACATTAT
ACGGCGATAACATTCGAGGATCTGCACTTCAGCACCTCGTGAAGTTGCTTGTTCAGCAAAAAATTCTCGC
CCTGTATCTGCGCGTAAAATCAGCACATTTTTTCCAGACAACTGAGCCATTTCCGGCAATGCCAGTAGCC
CTTCACTGTTTTCTGATTGAATAGGGTAACGTACCGCTTGTTCAATTTGGGAAGCGAAATGGTTTGCTGA
ACGTTGCCCAACGGCAAAATAGAGTAAATCACTTCGCCAGTAAAATCCCGTTTGCTTTAAGGTTTCAGTT
GCAAAATCAACGGCATTTTTTGACACGGCAAAAACATAATCACCCGAATTTAAACGAGATAAACTACTTG
GCAACGTTGGCAGATCCGCCCCTGCTTCAACTCGAAACAGCGGTTGATGAATGGCAAAAATTTGCTGTTC
TGCCAACATTTCAACTAATTGTAGCCCACGTTGATCGGGGCGTGTGACTAAAACATTCATACTATTCGCT
TTGATAAACGGCTTTTAAAATGTGATCAGCCCCTTTTGCAAGTAACGCTTCTGCCACTTCAACACCTAAT
TTCTCTGCCTCTTTTATGTTGCCTTTTGCTGACGCTCTTACAATGGTTGAACCGTCTAACGAACCGACGA
GGGCATTTAATTCAATTTCATCACCTGTTAATGTTGCAAATCCGCCGATAGGCACTTGGCAACCACCTTG
TAAACGGCTGTTCATTGCTCGTTCAGCTTGTACACAGTAAGCGGTCGGTTGGTGATTTAATTCTGCAAGA
TAGGCTAACACTCGCTCGTCATTCAAACGGGTTTCAATCCCAACTGCCCCTTGCCCACAGGCTGGCAGTG
ATGTTTCTACAGGGATAAAGGTGCGGATACGTTCGCTTAAGCCTAAGCGGATTAAGCCTGCTGAAGCTAA
AATAATCGCATCATATTCACCATTATCTAATTTGCTCAGGCGAGTTCCGACGTTGCCTCGTAAGGATTTG
ATCTGTAAATGCGGATATTTTGCCATTAGCTGACATTGACGGCGTAGGCTTGATGTCCCCACAACAGCCC
CTGCTGGTAAGGCTTCAAGGTTTGCATAGTGATTAGATACAAACGCATCTCTTGGATCTTCACGCTCACA
AATGACCGCAAGCCCTAGCCCTTCAGGAAAAGTCATCGGTACATCTTTCATTGAATGGACGGCAATATCT
GCTCGGTTTTCGAGTAAGGCTAACTCTAACTCTTTGACAAATAAGCCCTTTCCACCGATTTTTGCTAACG
GTGTATCTAAAATGATGTCGCCTTTTGTTACCATTGTAACCAGCTCGACTGATAATTGTGGAAAACGCTG
TTCTAATGCGTCTTTAACGAAATTTGCCTGCCAAAGTGCTAGAGGACTTTGACGAGTAGCAATGCGTAAA
ATCTCTTTCATTCGTTTACTTTTCTTTAAATAAAGATAGCCGTTATCCTACCACTATTTGCCCTTTCTTG
CCAAAAAAATTGAACAGTGATCTTGACGACAATAAAAGAAACATTAAAATTCGCAACGCTTTAAAAAAGC
AGTTCGGATGAAGATAGCTGGAGAGTGGGGAATAACCCTACACCGACGAGGTAAAATCTTTCAGGTGCGA
CAGCGAGGACAGCTATTGGACGAACCCTTGGAGAGATCCACTCTGCATAGCAGAAAATGGACGCCGAAGG
CGAAAGCAATGAATGCGAAACGCTCAGGCAAAAGGACAGGGGAGAAAAGTAACCATCATTTCAAGTGGTG
GGATTATATTTATTGCTTTTGTGTGTAAACACAGTTGAAAAAAAAAAAAAAAAAAAAANNNNNNNNNNNN
NNNNNNNNNNNNNNNNNNNNNNNNNNNNNNNNNNNNNNNNNNNNNNNNNNNNNNNNNNNNNNNNNNNNNN
NNNNNNNNNNNNNNNNNNNNTGTGTAAACACAGTTGCTACAGAATGCAAAAAATTCATCACATCATTCCG
CTTGTCTTATTGCTTTTCTTTCCTTGTAAGTTATTTTTACGAGGAATTATTTATGTCAATTGACACTATT
CTTAGCTCAATTAATAGTATCGTTTGGGGACCACCACTGTTGTTATTAATTTCAGGTGTGGGGATCTACT
TCACCCTTAAACTCAAATTACTGCAATTTTTCCACTTACCTCGAGCCTTTTCTTATATGTTCAAATCAGA
AAAAGGCGATAATCAATCAGGGGATATTTCTGCCTTTGGAGCATTAGTCACTGCACTTGCCGCCACTATC
GGCACAGGTAATATCGTCGGGGTCGCCACCGCTATCCAAGCTGGAGGGCCAGGAGCGGTATTTTGGATGT
GGATCATTGCCCTGTTTGGTATGGCAACTAAATATGCCGAATGTTTATTGGCGGTGAAATTCAGAGGCAA
AGATAAAGACGGCTATATTGCTGGCGGGCCGATGTACTATATCGAAATGGGTATGGGACAAAAATGGAAA
TGGCTGGCAAAACTGTTTGCGATATTTGGGGTAATGGTCGCTCTCTTTGGTATTGGCACTTTCCCTCAAG
TCAATGGAATTACCACATCATTGCAAGATACGTTCAACATTCCGATTAGCATTACCGCCGTTATCTTAAC
GCTTACCGTTGCGGCAATTACGCTCGGCGGTGTAAAACGTATCTCAAAAATTTCAATGGTGATCGTGCCT
TTTATGGCGGTTAGCTATGTTGGGGCTTCCCTGCTGATTTTAGTGCTTCACGCCGATAAGGTGCCAGACA
CCATTGTCTTTATCGTAAAAGCCGCCTTTAACCCAGAAGCCGCATTGGGTGGTGTATTTGGTTTTACCGT
ATTACAAGCTATTCAAGCTGGGGTTGCTCGTGGGATTTTCTCTAACGAGTCGGGCTTAGGCTCTGCACCT
ATTGCCGCAGCGGCTGCACATACTAAAGAGCCTGTTCGTCAAGGGTTGATCTCAATGACTGGCACATTCC
TTGATACCATTATTGTCTGTTCAATGACAGGCTTAGTGATTGTATTAACTGGGGTATGGACAGGTCCAAC
ACAAGGGGCAGTTTTAACTAACTTAGCCTTCTCAGAAGGTTTAGCAAGCTCTATCGGAGCAATGATTGTC
ACCATCAGCCTTGTATTTTTTGCATTCACCACAATTTTAGGCTGGTGTTACTACGGCGAACGTTGTTTAG
TCTATCTGACAGGCGGACGCACCAAAAGGATTAAACTCTACCGCTTGATCTTCATTATGCTGATTGCCGT
GGCACCATTTATCAAACTCAATACGATTTGGACAATTGCAGATATTGTAAACGGCTTAATGGCATTCCCT
AACTTAGTCGCTTTGATCGGCTTACGCCACATTGTGATTGAAGAAACCAGAAGTTATTTTGAGAGATTGA
AGAAGGGGTTGGTGGAGTAGTTATGATAGATTTTAAATATCTATAGGAATTTAAAGTCTTATGTGAAACG
GGCTGTATTAAGGGAATACAGCCCGTTTATTATAATCTAATCAATTAGTTTACGTTTTGCTTGTGCACGT
TTACCTAGAATTACGGTAATAACGAATGCAATTGACGCTGAAATTGCCATACCAACACAGTACATCGCAA
GGCTTTCAGGTTTAATTGATGGAATACCTGGTAAACCTGCCGCACCTAATGCAATCGCTTTTACATTGAA
TAGTGCGATAAATGCACTTGATGTACCCGCTGCAATCATTGCTGCAATAAATGGATAACGGTAACGTAAG
TTCACACCGAACATTGCTGGCTCTGTGATACCTAATAATGCTGAGATACCTGATGGAACAGCCATACCAC
GCACTTTCGCATCTTTCATCACGAATGCTGAACCTAAACACGCTGCACCTTGAGCAATGTTAGACATTGC
AGCGATAGGGAAGATAAATGTACCGCCAGTGTTCGCCACTTCTGCTAATAATTGAGTTTCTACCGCAATA
AAGGTTTGGTGCATACCAGTGATAACGATTGGTGCGTAGAATGTACCAAAGATCGCACCGCCTACAAAGC
CTAAGCTATCGTATAACCAAGTTAAACCTGCAGAGATTAATGAGCCTGCTTCACGACCTAATGGGCCAAT
GATAGTGAACGCTAAGAAACCTGCGATGAATAATGAGAATAACGGCGTGATTAAGTTATCCAAGAATGAT
GGAACAACTTTACGGAAAGCTTTTTCTAAAGTTGCTAATACCCATGCAGAAACTAAAGTAGGGATAACAG
TACCTTGATAACCTACTTTCTCAATTTCTAAACCAAGTACATTCCAGTACTGGATTTTGCCATTTGCAAG
GGTTAATGCATAGTTCCAACCGTCTGCTAATGCAGGGTGAACTAATAACATACCCAGTGCAGCCCCTAAG
AATGGGTTACCACCGAATTTACGGGTTGCAGAGAAACCTAAAAGAACTGGCAAGAACACGAATGGTGCAT
TTGCGAAAGTGTTCATTAAGTCCACTAAATCTGCAATACCTGGGTACATATCAACAACGTTCACACCTTC
TGCAAAGAAGCCTTTTGCAGTAAGCATTGAGTGAATACCCATTAACAAACCGCCTGCGACGATAGCTGGA
ATGATAGGTACGAAAATATCCGCTAAACCTTTTACAACGCTTTGTAAGAAACCTTGTTTGTCTGCACCAG
CACTAGCAACTTCAGATGTTGTCATATCGCCAATACCTAAGATTTTCGTCAATTCAGCGTGAACTTTATT
TACTGTGCCAGAACCAAAAATAATTTGGTATTGACCTGCAACCGAGAACTGACCTTTAACGCCTTCAATG
TTCTCAATGCCTTCTTTATCGATTAAAGTTTCATCTTTAACCACCATACGCAAACGGGTTGCACAGTGTG
CTGCAGCAGAGATGTTATCTTTGCCCCCGAGTTTATCAATCACTTGTTGAGCGATTTGAGGAAAGTTCAT
AGTTACCACCTATTTTTTGTGTATAGAAATACTAAAAATTAAACAGTGGTATTTTAACTAAAACGGTTTA
GCTAAGAAAGCAAATTTTGCTAAAACGTTTTAGTTTTGTAATCTAGATCACATTTTTAGCAAGTTTAGCT
ATTATGAGAATAATGCGTCTGATAGCATATGAAGGATTTGTTATAATTGAACATTCTCAGTGTTACAAAT
TAGAGAGAACAAATATATTTTTTAGGAAATATGGAACTTATTTTTAAAATGCTTCTCTAATTTATGCAGA
AGTTAATTCTATTTTCTTATAGAACAGGAGAAACAATGAAAAAATCATTATTAAGTTACAGTTTATCGTT
AATCTTAGGCTTAGGAGCGATGGCTTCCTTGCCTGTTTTTGCAAATTCTGCAACCCAACCTACCGCTATC
ACAAATACTCAACAGCAGTTAGGCTTTGAACTAATCAAAACAACCATTAATAAAAGCCCAACGGATAAAG
CTATCTATCAAGGTATTCGCCTTGCGAATGGAATGGACGTGTTACTGATTTCAGATGACAAAGCAAATAA
ATCGCTAATGTCTGTCGGCTTGCCTGTCGGTTCAATGGACGACCCAGTTAAGCAACAAGGTTTGGCTCAC
TATTTAGAACATATGATTTTGATGGGGTCAAAAGCCTTCCCTGAAACCAACAGCTTAGATGGCTTTTTAA
CGAAAAACGGGGGCTACAATAATGCCTTTACTGCGTCAGATCGTACCGTTTATTATCTTGAAGTAAATAA
CAACGCCTTTGATGAAGCGGTGGCTCGCCTTGCCGATGCTTTTGCTCAACCGTTGTTATCTGAGACGAAT
GCTAAAAAAGAAGTGAATGCGGTTAATGCGGAGATGGTGCGAGCAAAATCCAACGATGGCTTTTTAATGC
ACGATGTTAATCTTGCTACCGCTAACCCGAACCACCCGATTACCAAGTTTGCCGTTGGGAATAAGGTCAC
GCTATCTGATAAAGCTGATAGTAAGCTACAAGATGAATTAGTGAAATTTTATCAACAATACTATTCCGCA
AACTTAATGAAAGCGGTGCTTTATTCTAATCAACCGATTGAAAAACTGGCAAAACTTGCAGAACAGACCT
TAGGCAAGGTTGAGAATAAAAAACTCACAGCCCCGACGGTGGATATGCCGTTTTTCCGTGCGGAAGATAA
AGCGGTGATGATCCATTATAAACCGGTGAAACCAAGCAAGATGTTGGCGATTTCCTTTGATATGCCTGAA
GATAAAGCTCAGTTTAAGCATAAAACAGGGGCGTATCTCGCTTATGTGTTCAATAATAATACCGATGGTA
CGCTGTCTGATTATTTGATTAAACAAGGGCTGTCTGACAGCGGTGTTCAATCGGTAGCGAATCATGATGT
TAGTCGCAACCGTGGTGATTTTACCTTTTATATTGAATTGACTGACAAAGGCTTAGCAGAACAAGACAAA
ATTATCTCGTTGGTTTTCCAGCAAATTGAAGCGGTCAAAAAAGCAGGTATTCAACAGAGCTATTTTGATG
AATTAAAAGAGAGCTTAAGCCAAGAGTTTCAACATCTGCAGACGGAAAAAAGTGGCAACTATGTCGCCGA
TTTGGTGAGCCAAATGATGAGTTATCCGCTCGAAAATATCATCGATCAGCCTTATGCTATTGAACAAATG
GATACGCAAGCGATCAATGCAAAACTTGCTGAGATGACATTAGCTAACGTGCGTATTTTGCTCGTTGATG
ATAAAGCGAAAACCGATAAAAAAACCAAATATTTTGAAGCCCCTTATGCCGTGCATAAAATCAGTGAGCA
ACAAAAGGCAAAATGGCTTGATTTTAGCCAAAATCCTGAGCTTAAACTGCCAGCGTTGAACCCGTATTTC
GCAACGGATTTCAGCCTAAATGAAAGTGATAAATCTCGCTTAAAACCGCAACTGATTGAAGCAGAGCAAG
GCACGCAAATCTATGCAATGCCAAGCCATTATTTTGCTAACGAACCGAAAGCGAAAATCTCGTTAGTGCT
AGGCATTACGCCAAAAGTGGAAGATCTTAAACAAGCCGTCAGTGCAGTGTTGCTGGGCTATATGGGCGAT
TTAGTCCAAAGCAAAATTGATTTCCAAGCCTCTATTGCAGGAATGAGTGCGAGTGTATCAATGGCAGAAA
ATGGCGTTGTATTACAAGCGGATGGTTACACCCAAAATTTAGCAAAATTGCTGAAAGATAAAATGGTGTT
ATTCCAACAATTTACGTTAAGTGAAGATACCCTAGCTCAAGCAAAACAGCGTTATCTTGAAGCCTTAGAT
CGTGCAGAAAAAGAGAATGCTTTACGCCAAGCAAATGAAGTAATTACTCGTTTCTCCAGTTATCCCTATT
TTGAAATGGCAAAACAACGAGCAATGATCCAACAGGTTAGCTTGGCGGATATTCAGCAAATGCGTGAAAA
ATTGCTGAACAAAGCGACATCATTACGTGTTCTTGCGGTAGGAAATCTTTCAGATAACCAAGTGAAACAG
ATTGCAACAGAAGTCGAAACGGTCTTTAACAATCAAAATAGCCAGATTGATTTAGGACGTTATCTCGACA
TTAATCAAAGCCAACGCAAGCTAAATCATATCAAGCAGATTTCTCACGAAGATAACGCCTTAACAATCGC
CTATTTCCCAAAAGGTTATGATGAGTTACAGGGATTAAGCCGTGCGAGTTTATTAAAAGATATTCTCTCT
CGTTGGTACTTTGATGATCTGCGTACAGATAAACAGCTAGGTTATGTTGTTTACGCCTATAACACTCGTA
TCGGCACAACATCAGGCTTGCAATTTTCGGTACAAAGCCCGACGGCTTCACCAAAAGAGATAATGCAACA
CAATGAACGCTTCTTTAAAGAAAGTTTGGCTAAACTCAACGCAATGAGTGCCGAAGAGTTTGAAAAATAT
CGAGCAAGCCTACTTGAAGTGTTACAACATAAGCCAGAGTCCTTAGATCAAGAATTTGCTGAATTTGTCA
CCGATTTTTCACGAGGCAACGGGCAGTTTGACCGTAAGGCAAAAGTGATTGAATTGATTAAACAGCTCAC
TAAACAAGATATTCTTGATTTCTATCAGCAGGCCATTATCGACCAAACAGGTTTTGTTTTTGCCAGCCAA
GCCGTTGGTAAAAATCCGAAAATTAGCCAAGTCGCAGAACTAAAAGGCTTTGAGAAGGTTGAGAGTGTGG
AAGCATTGCAGAAGGGGTTTGAGATTAAGCGGTATTAGTGTTTTGTAAGCCTTTAATGGCACATGTTTGA
TTAAGTAAAACATGTGCCATTGTAAGATAGGTATAGTTACCAAAGTGTTGGGAAGAAGGAAATTTTCTTT
ACAACGAGCCCATTTTAATATTATTACGGATACTACTCTTTAATTAAAAGGATTTATATAACTGTCGAGT
ATGTTCTAATAGCTTACGGCGTGAAAAGAAAAATTGCCAACGGCTACCGCCCATTTGTTGCCACAAAATC
CCTGCACGGATACCTGCCAATAGCGACGCTCTTACCCGATTTTGAATATCAGGGCGAGAGAGGTAATCGT
GCATACCCAAAACGTGAATGCGAGAACCCAGTGGGCTGATAATATCGCTATAAATACTCGCAATATTTGC
AATCATCTGTTCGTGCAAAATATCGTTATCATAGAGAGCAAGCTGGCGTTCAAGTTGTTGCAAACGTTGT
GCTAAATTCGCTTTTGCTTGGGGATTTTTAGCTAACTTTTGGCTTAACGCTAATATGCTGATCCAATAGC
GACCAATTTCTGTGTCGAGCTTGCCATTCGCCCCACCAAATTGAGCTAATGCGGTTTCTAACCCTTGCTT
CAAATGGGCTAAATCGCCCCCAAAAACATCAAGTGTTGAGTCAGGTTGGGTAATAAGTAAGCTAGAAAGA
GAGTGTCTAAATGCATCACGATCCGCAAAGCCTTTATGTGCAAATTGTTGAACAAGGCTTGCAGACTGGC
ATACGCCAGCTAATGCGATGGAAATATCTTGATAGTGAGCCATTTTCTTGAAAAAATTTACAAAATTAGC
AAGGAATATAGCATTTTTTCAGTAAGTTTTGAACGCTTTTATTTTATTGCATTTTCCCCCTTGTATTTCC
TAAATCTACCCCCATAATGTACGAATTCTATTTTAGGAGAGCAATCCAATGGCAAGAAAAAAGAAACCTA
TTGAATTACCATTACTTCCACTGCGTGATGTGGTTGTGTTTCCTTATATGGTAATGCCGTTATTTGTTGG
GCGAGAAAAATCAGTCCAAGCCTTGCGTGCGGCGATGAACACCAACAAACAACTGTTTTTAGTCACACAA
AAAGATCCAAACAAAGAAGATCCTACGGCAGATGATATTTATGATGTCGGGGTAATGGCAAATATTATCC
AAATGTTAAATCTTCCTGACGGCACGGTGAAAGTGCTGGTGGAAGGTCAAGTGCGTGGCAAAATTGAGCA
TATTCGTGATGATGAAAGTGGCTTTTGTGCTGGCGTTTCCCCAATGCCTTCTGATTATCAAGACGATAAC
GAAGAATTAAAAGCGATTGCAAAAACTGCACTCAACGAGTTTGAAAATTACGTTAAAAGCAATAAAAAAG
TTCCTGCAGAAATTTTGCCGAAATTGCAAAAAATTACCTTTGAAGACCGCTTGGCAGATACGATATCTGC
GAATTTGATTGCTTCGGTAAAACAAAAACAGACATTGTTGGAAGAAGCTAATCTTATTGCCCGTTTTGAA
GCCTTGTTGTTAGCGATGGCAACGGAAATGGATACAATGGAAACAGAAAGCCGTATCCGTAATCGTGTTA
AACAGCAGATGGAAAAAAATCAGCGTGATTATTATCTGAACGAGCAAATTAAGGCAATTCGTAAAGAGCT
GGGTGGCGAAGAAGAAGCGGAACAGAGCGAGTTAGATAAGCTCAAAGAGAAAATTGCCGAAGCGAAATTG
CCAAAAGAAGTGCAAGAAAAAGTGGACGGCGAGTTTAATAAGCTAAAAGCAATGCCACAAAGTTCTGCGG
AAGCGACAGTTGTGCGTAGCTATATCGACTGGATTTTACAAATGCCGTGGCACAAGCGGTCTGTTGTGAA
GAAAGATTTGCAAAAAGCTCAAGAAGTGTTGGATAAAGATCACTACGGATTAGAGCGTGTTAAAGAGCGT
ATTTTGGAATACCTTGCGGTACAAAGCCGTTTGAACAAGCTCAAAGGCCCGATCCTTTGCTTAGTTGGGC
CGCCGGGTGTGGGTAAAACGTCACTTGGTCAGTCGATTGCGAATGCGACAGGCAGAAAATATGTGCGTAT
GGCATTAGGTGGCGTGCGTGATGAAGCGGAAATCCGTGGTCATCGCCGTACTTATATCGGTTCAATGCCG
GGGCAGTTGATGATGAAAATGGCAAAAGTTGGCGTGAAGAATCCGCTTTTCTTACTCGATGAAATCGACA
AAATGGCACAAGATATGCGTGGCGATCCTGCGTCTGCACTGCTTGAAGTACTTGATCCTGAACAGAATAA
AGCCTTTAACGATCACTATTTAGAAGTTGATTATGATCTGTCTGATGTGATGTTCGTGGCAACATCAAAC
TCAATGCATATTCCGCCTGCATTGTTAGACCGTATGGAAGTTATTCGCCTTTCGGGTTATACTGAAGATG
AAAAAATGCATATTGCGAAAGAGCATTTGATTGCGAAACAGCAAGAGAATAACGGTTTAAAAGCGGGGGA
ACTCGTAATTGATGACAGTGCAATTTTGGGCATTATTCGTTATTACACCCGTGAAGCAGGTGTGCGTAGC
CTTGAACGTGAGATTGCGAAAATCTGTCGTAAAGCGGTAAAAGCGTTAGTGATGGATAAGAAACTCAAAT
CGATCACCGTTAGCCAAGAAAACTTAAAAGATTACTTGGGAGTACAGCGTTTTGATTACGGTAAAATGGA
TAGCCAGAACCGTGTCGGCGAAGTGACAGGTTTGGCGTGGACGGAAGTCGGCGGTGATTTATTGACGATT
GAAACCGCTTCTGTGGCTGGTAAAGGGAAGTTCTCTTACACGGGTTCTCTTGGTGATGTGATGAAAGAGT
CCATTCAGGCGGCAATGATGGTCGTGCGTGCAAGAGCTGAAAAACTCGGTATTGCGAGCGATTTCCACGA
AAAACGTGATATTCACGTTCACGTTCCTGAAGGTGCAACGCCGAAAGATGGCCCAAGTGCAGGTATTGCA
ATGTGTACTGCATTAATCTCTAGCTTAACGGGCAATCCAGTGCGTGCAGATGTTGCAATGACGGGTGAAA
TTACCTTACGTGGTAAAGTCTTGCCAATCGGTGGCTTAAAAGAGAAATTGTTGGCGGCACATCGTGGTGG
TATTAAGACTGTGATTATTCCAAAAGAGAATGAAAAAGACTTGGAAGAAATCCCTGAAAATGCAAAACAA
GCGCTAGCCATTCACGCTGTGGAAACCATTGATGAAGTATTAGCAATTGCGTTACAAAATCCACCTGAAG
GGATTGAGATTGTGCCAAAATCGATTCCATCAATTAAAGTGAAGAAAACAAAGGCTCGTCCGGCTATGCA
ATAAATAGTTGATACTAGCTAAGGTGACTATGCCTCATTATTTAGAGTGTAATAGACAAATTTTCTGCTA
AAAATGGCTTAAAGCCTTGTACTATNNNNNNNNNNNNNNNNNNNNNNNNNNNNNNNNNNNNNNNNNNNNN
NNNNNNNNNNNNNNNNNNNNNNNNNNNNNNNNNNNNNNNNNNNNNNNNNNNNNNNNNNNNNNNNNNNNNN
NNNNNNNNNNNNNNNNNNNNNNNNNNNNNNNNNNNNNNNNNNNNNNNNNNNNNNNNNNNNNNNNNNNNNN
NNNNNNNNNNNNNNNNNNNNNNNNNNNNNNNNNNNNNNNNNNNNNNNNNNNNNNNNNNNNNNNNNNNNNN
NNNNNNNNNNNNNNNNNNNNNNNNNNNNNNNNNNNNNNNNNNNNNNNNNNNNNNNNNNNNNNNNNNNNNN
NNNNNNNNNNNNNNNNNNNNNNNNNNNNNNNNNNNNNNNNNNNNNNNNNNNNNNNNNNNNNNNNNNNNNN
NNNNNNNNNNNNTGCCGTATGGGGAAACATATCGAATAATTGGACTTTTTTGAGTTCATAATGGCTGAGT
GAAGCAAAATCTTTTGCCATCGTTTCTGCATTACAACTGGAATAAATCAAGTAAGGGGAGCCGAGTTGAT
TGATAAATTCGGCTAACGGTTTGCCGATGCCCTGTCTTGGTGGATTGACAATCACGAGATCGGGCGTTGT
TCCTTGTTCATTCAAGGCAAATTGAGCCGAGTCCAATGAGGCGAATTTGACATTTTGTAAGCCAAGCTGT
TGGGCGGATTTTGTGGCACTGGCGATGGCAGAGGCAGAAATTTCAATGCCAGTGAGTGCGACATTTGGAT
TGTTGGTTTGTAATGTGTTAGCACAATGTAGCCCAAAGCCCCCGACACCGCAGAACAGATCCCAAAGTTG
TGTAATTGGTCGCTCTTTTATCCATTCTTGAGCCGTGTGATAAAGTTGGCTGGCGACCGTTGGATTGGTT
TGGAAAAAACCTTGCGGACGAATAAACAGCGGAATTTGGTTAAAACGCTCTTCTAATACTTGCTGTTCCG
TCAGAAAAATCTCTTGTTCACCTTCCAAAATCGCAGAATGTTGCGGTTGTATATTCAAACTCACCACCGA
TTTTTCAGGCAGTTGAGCCAGTAACATTGGCAATTCACGCTCGACAAGCGGTCGTTTTAGCTCACTTCTT
AGCACAAAGCGGATCATCACAGATTGATTATACTGACTTTGGGTAATCAAGATATATTTGAGTTCGCCCC
GTTTTTTTGCCACGTTGTAAGGCACAAGCCCAGCCCGTCCGATAAAGTTTTTCAGAATAGGGAAAAGTGG
TGTAAAGGCTTGCGGATAGAGCGGACAGTCCGTTAAATCCGTGCCTGTGCCGTCGTCGTTTAAAATGCCT
AAAATCGGACGCTCAACGCTTCCTGTGACCACCATTTTGGCTTTATTACGAAAATGTGCCAAAGGCGATG
TGACCACAGGTAAAAATTCCGTGCTTTGCAAAAGATAAGGCGAAACTAACCGCTTAAGATCGGCAGTTTT
CTCTACTAGTTGTTCGGCATAGCTTTTATGAAGCCATTGGCACGAATTGCAACGGTTTTGTTCAAAATGG
TGGCAGTTGAGTTTAGGCATTCTGGGCTTTCCATTCCAACCATTGATCTTGAAGTGTAGCAAGCTGTTGA
TGAGCCAGTTGCCAACGTGGGCTGGCTTCCAGTTCTGACCAACTGATCGAACGGCGTTTCATTAGGCTTA
AGTGGCGTTCTTTCTGCGTTGGGGTAGGCTGATATTTCAGCTTATCTAACACTTGCACCACGCCGTCAGG
CTCGTTGCAGAGTAGCAACAAATCACAACCAGCTTGTAAGGCTTTCTCGCTTCGTTCCACATAGTNNNNN
NNNNNNNNNNNNNNNNNNNNNNNNNNNNNNNNNNNNNNNNNNNNNNNNNNNNNNNNNNNNNNNNNNNNNN
NNNNNNNNNNNNNNNNNNNNNNNNNNNNNNNNNNNNNNNNNNNNNNNNNNNNNNNNNNNNNNNNNNNNNN
NNNNNNNNNNNNNNNNNNNNNNNNNNNNNNNNNNNNNNNNNNNNNNNNNNNNNNNNNNNNNNNNNNNNNN
NNNNNNNNNNNNNNNNNNNNNNNNNNNNNNNNNNNNNNNNNNNNNNNNNNNNNNNNNNNNNNNNNNNNNN
NNNNNNNNNNGAGAAAATCACGCCGTTAAATTGCAACTGATTGCGTAAAATCTCTTTCAGCCAGTAACTC
GAACCGCTGGCAGGTTGGCTGTCACACTGGGTGTAAATCACGTGGGCTGGCATAATCGCCGATAATTTTC
CTTTGGCGATCAGTTGTTTAAACGGTTGAATATCGTGATTAAAGATCGTTTCTTTTGGACGATCATCAAA
CGGTGTTTCAAGATGAGAGTCGGCAATAACGTGACCGTGACCAGGGAAATGTTTACCTGTGGTTGCCATA
CCGATTTCTCGCATACCGTCAATAAAGGCTTCTGCGACAGGTAGCATTGTGGCTACATCTTCCCCAAACG
AGCGATCACCGATTGCCTTACTACAATGCCCTAAATCCAACACAGGGGCAAAACTTAAATCAATATCTAA
CGCAAACATTTCTGCGGACATTAGCCAGCCAGCTTCTTGGGCAAGTTGCAAGCGGTCTAATTGTAGAAAA
GATTGCATTGCAGGCAATTTGGTAAAGCCTTCACGGAAACGTTGTACTCGACCGCCTTCTTGATCAACGG
TGATTAATAATGGCTTTTTCACTCGTTGGCGGACAGATTTAACTAGAGCTTGTAATTGGGCTTTATCGTG
AAAATTGCGTGTAAAGAGAATAAGTCCTGAAACCAGTGGGTGTTCGAGTAACTCTTGTTCTTCTTGAGTA
AGTTCGTAGCCAGCAAGATCGATAAGTAGCATGATAAACCTTTGTAAAATTATTATTTTTCTTTTAAGAA
AGTCAGTACTTTTGCCAAATCCCTTGTCCGTTTCGACGGTGGTAGGCTTTTCAAAAAAGTTGAGCCGTAT
TGTCGCATTACAAGACGAGAGTCACAGATAATCACCGCCCCCCTGTCCGTTACATCGCGGATCAAACGCC
CCACACCTTGTTTTAAGGTAATCACCGCTTCGGGAATTTGAATATCATTAAACGGATCGCCACCTTGCAA
CTTACAATCTTCCATTCGAGCTTTCAGCAATGGTTCATCGGGTGCGGTAAAAGGCAATTTGTCGATAATC
ACCAACGACAACGCATCGCCCCGTACATCAATCCCTTCCCAGAAACTTTGCGTTGCTACCAGTACACTAT
TTGGCTCTGCAACAAACTTCTCAAGCAGACGACTTTTACTGGTTTCCCCTTGCAACAGCACGCTCAACGA
ACTCTGTTCTCGCAAGAAATCCGCTAAACCACGCATCATAAAATAGGACGTACAAAGTAAAAAACAACGC
CCATTATTCGCTTCAATCACAGGTTTGAGCAACTGCCCCAATTCTGTCAGTGTATGGGATTTATTCGTAT
CAGGCAGATAACGTGGCACACAGAGCAACGACTGACGAGCATAATCAAACGGGCTTTGCAACACCATCTG
TTCTGCATTCTCAATGCCTAGTCGCTGGCAGAAATGGTCGAACTTTCCGCCGACTTCAAGGGTTGCTGAG
GTAAAAATCCAACCAACTTGATTTGCTCTCATCTGCTCACCGAATTTATCGGCGACCGTCAGTGGCGTAA
TGTGCAAGCCGAAGGAACGCCCATTGATTTCATACCAATAACAATAGCCGACAACACTAGTATCGCCCAA
TCTTTTTAACTGTGCTTTGACTTCAGCCAAACGTTCAAAGATTTTATCCAAGGTTTCTGAACGACCGAGC
GATTTTTTCACCACTTCGCTTAAAAAATCAATGTTCTCATTCAGCTTAGCAAAGCCTTCGACTACTTTCG
GATCTTGCAAAATTTCACGCAAATTCCCCCGCTTGTTACCGTCCCCTAGCAACAAACGGAAATCCTGCAC
CACTTTTTGTAGATGATCGGACGCTTTACCCAACTGAGCAAGATCTTTCAACTCTGTACGATAAACAATG
TTACTGTCTTTGCAAATATCAAATAATTGACGAGATGTCAGCGATTGCCCAAAGTACTGGCTAGCAATAT
CGGGCAACTGATGTGCTTCATCAAAAATAATCAGCTCTGCATCAGGGATTAACTCACCAAAGCCTGTTTC
TTTCACAGCCATATCGGCACAAAATAGGTGATGGTTCACCACAACCACATCAGCTTCCAACGCCTTGCGT
CGAGCTTGTACCACATAGCACTCTTTATAATTCGGGCAATCCGATCCCAAACAGCTTTCTGCTGTCGAAA
CTAATTGCGGTAAAATCGGACTATCTTCGGCAATGGTGATACATTCGCTCAAATCCCCTGTTTTTGTTCC
CGTGTGCCATTTCCGCACCTTCGCCAAATCCGCCAACACCGATTTATCGCCAACCACGCCCATTGCGATC
ACCTGATCTAACCGCTCTAAACAGAGATAATTAGCACGCCCTTTTAATAACGCCACTTTTCCCTTATATT
TCAAGGCTTTTTGAATGGTTGGCAAATCACGATTAAACAACTGATCCTGCAGATTTTTGGAACCCGTAGA
AATGATCGTTTTTTTGCCCGATAGCAACGCTGGCACAAGATAAGCAAAAGTTTTTCCCGTTCCCGTCCCT
GCTTCAATCACCGCACTTTTGGCAAATTTCACGGCTCTTCCAACCGCTTGTGCCATTTCTAACTGAGCAT
CTCGCGGACGAAAACCGTGAATGTTTTGGCTTAACGTGCCTTCGGGGCTAAAAGCGTCGGTGATTTTTTC
GGATAGTTTCATTTGAATAAGTAACGTAAAGAATCTTACATCCATGTAAGAGATTTAACGATAGTTGAAG
AATGGAAAATACATCAATAATCTGCACTCAGAATATTAAATTAACACTATTTTGTACCAAAAATCTTATC
GCCAGCGTCGCCTAAGCCTGGGATAATATAGCCGTTTTCATTTAAATGGCTATCAATTGCAGCGGTATAG
AGTTCAATATCAGGGTGAGCTTCTTCAAGTGCTTTAATACCTTCAGGTGCGGCAACAAGCACTAACACTT
TGATTTGTTTACAGCCTGCAGCCTTTAAAAGATCAAGGGTAGCAATCATAGATCCACCTGTTGCTAACAT
AGGATCAACCACAATCGCTAAACGTTCGCCTACATCGTTAGCTAATTTTTTGAAGTAAGGCACAGGCTCT
AAGGTTTCTTCGTTACGATAGATACCCACAACGCTAATTCTCGCACTTGGAATATGCTCAAGTACGCCAT
CCATCATACCTAAACCTGCACGAAGGATAGGTACAACGGTCACTTTTTTACCTTTAATACGTTCAATTTC
AACTGGACCATTCCAACCTTCAATGGTAACTACTTCCGTTTCCAAATCTGAGGTCGCTTCGTAAGTTAAA
AGGCTACCAACTTCCGTTGCTAAGGCACGGAAATCTTTAGTGCTTACATCAGCGGCACGCATTAAACCAA
TTTTATGTTTAATAAGCGGGTGTTTTACTTCAACAATTTTCATTTTTGGTCTCCGGTTATGTTTAAAAAA
AATCGGGCTATTCTATCAGAATTTAGCAAAGAAAGTTTAATCTAGATCAGATAAAAGTTCCCAAAATGCC
CGAATGATCGGTTCTTGCAAACGGCGTTGCTGAACGCAAACACCTAACTCAAATGCATCAATCGGGGTTT
CTAATTGAATATGGGAAATCTGGTTTGCCACAGGGCTTTGTTGCACCACAACATCGGGGATCAACGCAAC
ACCACAGCCCAAGGCAACCATCGGCACAATCGCTTCGTGTCCTTCCACTGTCGCATAAATTTTAGGCTCT
TTAATTTTTTGCAATTTAAACCAATGATCTATCCGCTTGCGAGCAGGCCCATCAACGGGCAAGATAAAAG
GCATATTCTGCCAATCAATCGGCGTTTTCTGTAACAATTGCGTTGCAGCACAAGCAATTCGCGGGGCAAC
TAACGATAATTGAATATCATCAATATAGTGAAAAATAATGTTATTCGGCAAGTTTTCAGGCTTCCCTGCA
AGAGAAATATCCGACTGCAACGATTGAACGCTATACAGTGCTTTAGCAGGATCGCCCGTACTTAATTTGA
TCTCAATCTTTGGATAGCGTTTTCTAAATTTTGCTAAAATGCGTGGCAAATGGCTGTAAGAAGCTGTTAC
AGAGCAGAAAAGTTTAAGCTCGCCTTCCAATTCAGTTTGATTTGGCGAAAAATGGCGTTGAATTTGTTGC
CATTCCGCCCAAGTCTGCTCCGCAAAATGTGAAAAACGTTCCCCCGCTTCCGTCAAAATCACTTGCCGAT
TATCCCTTAAAAATAATAGCTGCCCAATCTCTTGTTCCATACGTTGAATATGGCGAGAAAGGGTAGAAGC
ACTCATATAGTTTTTTTCCGCAGTGCGAATAAAACTACGGGTTTGAGTGATGTCTAAAAAAAGTTTAAGG
GATTGGAGGTCCATTTATTTATATTTCAACATACAATGTTATACAAATATACATAAAAATAATCATTTTC
TATGTCAAATACATATGTAATATTTTTCACTATTTAAATTCAACAGTTCTTCTACGAATTTTTTCAACAA
ATCTTCTAAATTCTTTAGCTATACTATTTAGTATATTTTTTTTCTTTCTATACTCACCAATTTTCTTAAG
ACGAATTGCTCTATCAGTTTCAAGATAACTTGGTAAGGCTGATACTTCATTATTATAAAATCTTTCTTGA
ATGCACAAGGCAGGATTTAATTGAAAAACAGTTAGTTCTTTATTTAAGATAAAATGATTAAATAAGAGTT
CATCAATAGCGTCTAATGAATTTGGTGGTAATTGCTTGATTAACTCAACTGCTTTAACTGCAGCTCTCTT
AGAGATTATATATCCAGCAGCTCCTACATACGATCTGTTTAACTTGAAAATCTCTCTATCTAATACAGAA
TAGCGGGGCGTTCCTTTAATTACTTTTTTAGGAAATGATTCTAATTTTATAATAAATTCTTTTCTTACAT
CTAAATGCTCAAACCAGTCATAATTATTTAAATATTTATTACTATTTTCACCTAAGATAATATCATCTTC
AAATATAGTAAAATAATCATAATTTTCATTAATACCTTTTAATAAAAGCATATAATGGCTCATAAAACAG
GCTTTTTCTACTTCAGTAAGCGAACTTTCTTTTAAATTAGGAAGATAGTTATTGATATGCTCATTAAGTA
TCTCAGATGGGTATAATGCATCAAAGAATGCAAAATCTATATTATGTATTTTAAATTCAGAAATAATATG
CTGTCTTCTTTTTTCAGAATCTTTTAAACTAATGACATAATTAACCATTATAATTTCCTTCAATATGAAT
TAACTCTATTTGTTATTCAAGTAATTATTAAAACTTTTCCATAATCATAGAAATAAGGAAGAACTTTAAA
ATATAGCATACTTGTAAATAACATATTTTTATGCTATCTTAGCATAAAGTTTATTTTAACGGAAGAGTTT
TATGGTAACTAATTATATAATTAGTCTTATATCAGCTGATATAAAAAAAAAAAAAAAAAAAAAAANNNNN
NNNNNNNNNNNNNNNNNNNNNNNNNNNNNNNNNNNNNNNNNNNNNNNNNNNNNNNNNNNNNNNNNNNNNN
NNNNNNNNNNNNNNNNNNNNNNNNNNNNNNGCTCACATATTAATAAAGAGTTTTCGTCTAAGAATATTAA
ATTTGAATTTTTTGATGCATTTCAACCACTAGGAAAAGAGAATATAATAGAAAATATATTGCCACAATTA
AATAAGAACACTGTTCTCACAGTTGGAGAGAAAGGTTGTCTTATAAGCCATTTATTACTATGGCAAAAGT
GTATTGATGAAGATATGCCTTACATTAGTATTTTTGAAGATGATGTTATCTTAAGTGAAGATGCGGAATA
TTTTCTAAATGACTATTCTTGGATTTCAGGTTCTATGATTAAACAAGATAATTTTATAGTACGTTTTGAA
ACATTTTTGATGCCTGTAATCAGTGAAAAAGCTCAAAATATTGCTCCTATTAATGGTAGAAATATATGTA
TTCTTAAATCTAAACATTATGGTACGGCAGGATATATTATTTCTAAAAATGCAATTAATTATTTATTAAG
ATTAATTAAATCCTTGGAAGCAGAAGATATTAAGCCTATAGATCAAATAATTTTTAATCAATTGTTATCA
GATCAGAACTTATTTATATATCAATTATCTCCTGCTATTTGTATTCAAGAACTACAATTGAATAAAGAAG
AAAGCTCATTATATAGTCAAATTGAAGAAGATAGAGCAAAACGTTTTATAACTAAGCCTAAAGAAAAAAT
GAGTATATTAGGTAAGATTCTAAAAGAATTAGATAGATATAAAAATAGAGATAAACGCAAAAAACAGAGA
ATAGAAGAGATAGAGCTAGAAAATCAGAAAAGTATTATTCCTTTTGAATAACATTAAACCTCAAGTCTTT
TACTATAAGGCTTGAGGTATTCTTTTTTTGTGTGTTTTTGATTAGTATATCCCAAATTTTATTCGATCTT
TAAAATCATTTTTTAATTTCTTGAAAATTTGGCGATAATCATTCTGAGCTACCTTATTTAACCAATGTTG
TGGTTTATTATTAATTGAATTAAATAGCTTAATAAATAATTGAGACTTAGTATGATTGCATTTACTATGC
CAAGGCTTATCTTCACCACAATAATGGAAAATAGAGATTGGGAAATTTGGTCTTTCTTGATCACTCAATT
GCTGTTTTTTTAATATTCGATATCTAAGGTAAGGTTGGAAATTATATTTGGTGTTAATTATCTTAACCTT
ATTTTTAAAAATAATATTCAAAATATCCTGATCTTGAAATTCAATATATGGATATTCTTTTATACATACT
ATGGCTTTAGTATATAAATCAAAATTTTTTAACTTATTAAGATCTATTAATAATACTCCAGCGTTAAAGT
AACTATTAGATTCATCAAAGCCTATTTTTGCTTTATAATTATCCAAACCATATTCAACAAATGAATCAAA
ACAAGCCGCAATATGATATTTATCTAGATTTATATTCCATAAATCAATAATGCTACCTGCTATTAATAAG
TCTATATCTAGATAAATAACTTTATCTACATTCTTTACATAATCAGCTATTTTTAATCTTGCATATGTCG
TTTTAGAGATATGTGAAATTGTTTGGGGAAATTCACTGAAATCATCTTCATTTATAGGAATAAACTCTAT
AGAGCCTCTATGATTATCTACTATGTTTATAATACATTCTTTACTTTCACTAGATATACCTAAATCCAAT
ACATAAAAATTCATCATAATTTTATGATGGTTTAGAATGCTTAATATATTTACTGCAAGATAGGGGGAAT
ATTTTTCATCGCAACAAAAAACAATATTCATCTATAACTCCTATTATATATTACTTATATATTTATATGG
TCTAAGCATTTTTTTTATTATCTTAACTTTTTGTTTAAAAGTAAAACATTTGGCATTACTAGTAAAAATG
GTTCTGCATATGGTGTATGAATCTACTTTTGCAGACATAAAGCAATCGAATAATATTTTTTTAAGATTTT
CTATATCTTTATAAGTTAGTCTATTCCAAACATCTTTTTCCAGCAAGAGCTTATTAAGTACACTAAATTT
GATATTATCAAAATCTATTATATTAACGAAGCCTAGATTTTCCATATAGTAGGTAATAATCTCTCGTCTA
ATTTTTTTTGCAGTATTTATTTGTGAGGCATTATGATTTGATGATGTTTGTTCTGAATGTAATCTATAAT
AAACTAGAGCTTCAGGATAATTTGCCATCTTTCCTAACTTACTTACTTCAAACCAGAATTTATAATCTTC
AGCATGTATATAATTAAGATCATATATTAAACCATATTTTTTATGTATTAAACTTTTCATAATCATTGTA
TTATTATGAATAGGATTATAGAATAACATATCATTCTTAATATGAGCATCTGTTAGTGCATTTTTCCAAA
TATCTCCTGTTTTATAGTATTTACCCAGCTTTCCATTGACAGATATGATTTCTAGATAGCAACCCATTGC
AATAATTGTAGGATCTTCCAACATTTTCTCTAAAATGTTTTTAATCCAATCAGGTTTGGCTACATCATCA
GAATCTATTTTAGCAATATATTCTCCTTTTATATGTTGTATCCCTTTATTTAATGAAGATATATATCCAA
TGTTCATTTCATTATTTATGATACTAATTCTATTATCTTGATTAGCTAACTTTTCTATGATATGTTTTGT
ATTATCTGTAGAACCATCATTTACAATAACTATTTCTAAATTAGTATATGTTTGATTTATTACAGAGTTT
ATACACTGTTCAATATATTTTTCCGTATTATAAGCACAAATTAAAACTGAGACTAAAGGGAGATGCATAA
GATCCTCTAAATATAAATTTCATTTTTGAGAAGCTACACTATCTATCGTAGGCACTTCTCTCATTTGAGA
TTGGATTATATTATTAAATTTCAAGGGAATGGTAAATCCCGTTTTCAATGATTTATTAATTTTTTCAATT
ATAAAAATCTCTCATATTTAAATTCATAAAATTAGTAAAGTTTTTACAAAAAATCATTTACCATGATCCC
ATTATTTTACTTGTAATCTTATCCTTATATTTTATAGATGAAAAAATCTTATATTTTGATTATTACAGCT
CATTCTCTTCTTACAATAACCCTAAACACATTCTCAATCCGCTCATCAATAAACTCAACATTAGGATACT
CTTTTAATACTCTTAATATACCACTTCCTAGCCCTCTATAAGGAAGTGCTCTAGGAGCGAAAGAGGCGAG
AATCGGGTTTCGTATATTGGAGTTACCTAGTTTTATATTTTCAATTGTAAGATTATTCGGCAAATGCCCA
GGGCTAATAATCTCAATACGATCATTAAATATTAAAATTCGGATTGGAGCAGAAATAAAATAATCTCGAT
GAATGATCGCATTAGCAATCAGTTCTTCAAACACAATTCTTGGTATTTCAGGTTCTCCAAGAGAGTTAAA
ACTTTGTCCATTTTGTTTGTGCTGAATATTGGTTAAGATAAAACTTATGGCTTGGCGGAACTGTTCCGTG
ATATTACCTCGAATGTCTTTACTATCAATATAGTGTTGTTCCGTAATATCATTTCCTAGAAATGAAACAG
CTTTTATGATAAATGTTGGTAAATATCTACTTGGATCTTTAGTAAATAATAACGCTCCGCAAATATTAAA
TTCACCCTTTTTCATTACATTCATATTTTCAAGTAATTGAGCTTTAGAAAAATGTTGGCTAGTTACGGGT
TCACCATAAAACTTCTCAAAAAAGTGATCAAAATAAACTTCATCAAGATCTTGAATAGATGACCCAGTAA
CAGGTAATTCATCTGCGTGTACAAGGGAAGCTTCACGAAACATTCTTAATAATTCTTCTCGAGCTGTTAT
TTTACGTTTATCGGCTCCACTTTTTGTCCAAAAATAGCCCTGAGAATCCATATATGGCTTGCTAATTCCC
TCGGAAATATGGACGACGATAACAATTCCATCTGGAAAGGTAATATTTTCAGTAAGTGGAGAAATTGATG
GATGGACATTTTGAGATGCGACATTAGCAATAAGTTGATTAAGCCTAAATACATCATCATTAGTTAGACC
ACTTAATGTACCATTATCATTTACGCCAATAAGTAAGATTCCTCCTAGCGAGTTTGCAAAAGCAACCATC
TCAGCGGCTAAAGCATCAGGGTGAGTAACATTAGCTTTAAACTGTAATTTGCTACCTTCCCCTTTTTGTA
TCAAAGCAAGTAATTCAGTATCTAACATAATCTTAGCGTAATTTTCAAACATAAAAAAACTACATTATTG
TGGAGCTTTTTTCGAAAAATTTCAAATCATTTTGTGCTTGAAACGTTCAGGGTTACCATCGGTATCAATA
ATACAATGAATGAGTTAGATATAACTAGAAAATAGTCTATCCAATTCCATCTCTGAATTATCAGACACCA
ATATTTTTGGAGAGCTATATTGGATAACTCCTTCTTTTCTATCGGTATAGTTATAGAAAAATCTAATCAT
TTCATCATTATCTTTGAGATCAAAAGATTGATGGGTAATGTAATCCAATTCATTATTCAAAACATCTCGG
ATAATATTGAAATTTTTTTGTTTATTAAAAAAGTGATTTACTCTTTCATTGTTGGCTTCTACTAAACGAT
ATTTTAATTCTTTTTTATCTGGATTACAGATTAAGATACCAACATTAGCAAATTCTTCTGTTTCAATATA
AGGGCGGTAGCGGATAAAACTATATAGTAATCCTTCATTCATTTAAATTCCTCCCAAAATTCATCATTTT
CTATTCTTTTTAATATTTGTGTTATATGTTTTAAATAATCTTCAAATGGTTTGGTATATCCGATTTGAGT
TTGCCCAAGTATTGATATAATTTGAAGATCTTGCTTTTGATTCATTATTGCTTTCCTAATTATCATATCA
TTGCCAGAGCAGCATTTTACTGGATACATTCTTTAGGCATAAAAAAACCTCCACTATTGTGGAGGTTTTC
CCGAAAAATTTCAAATTATTTTGTGCTTGGAATGCTGAAGCGTTTGTTGAAGCGTTCAACACGACCACCA
GTATCAACAACACGTTGTTTACCAGTGTAGAACGGGTGGCAGTTGCCACATACGTCTAAGTTTAAATCTT
TACCCGCTGTTGAGCGAGTTTTGATCACGTTACCGCAAGAACAAGTTGCAGTAATTTCTACATAATTTGG
GTGAATACCTTGTTTCATTATAGAAAACCTCTAACGAAGCCATATCGCCACTAGAGCATACTACTCAGCT
GTCTAGTACCATATGTATGAATAAAAAACTAGGCAGAAGCCTAGCACCAAAAAGAGTGAGCATTCTACTC
GAAATTTTTGAAAATGACAATATTGAATCAAGATTGTAGACGATACTTGTACTTTTCGACTATTTTTAGG
TAAGTGTTTTTGCTTATCAAGAAAATTTTCATTAAAATCTCGCCGCTTATTTACTTTATTTGAAAAGATT
ATGATTGATTTTCGTCCTTTTTATCAACAAATTGCCCCCTCGCCGTTATCTGCTTGGTTGGAAACACTTC
CTTTACAGCTCAAACAATGGGAAAAACAGACGCACGGCGATTATGCCAAATGGGCAAAAATGCTAGACCA
TTTGCCTAGTTTGCCTTGTGAAATTAATTTGGCAGATAAGGTTGAAGCCCGTTTGGTTGAGCCGTTGTCT
GCAGGTGAAATGCAACGCTTGGTACATCACCTAAAACAGCTTATGCCGTGGCGAAAAGGTCCTTACCATC
TGTATGGTGTACATATTGATTGTGAATGGCGTTCCGATTTTAAATGGGATAGGGTTTTGCCCCATTTATC
ACCGTTAAAAGACCGCTTGATTTTAGATGTGGGCTGCGGCAGTGGCTACCATATGTGGCGAATGGTGGGC
GAAGGGGCAAAAATGGTGGTGGGGATCGACCCGACGGAACTCTTTTTGTGCCAATTTGAAGCGGTGCGAA
AATTGTTAAATAACGACCGCAGAGCCAATTTAATTCCGTTAGGCATTGAGCAAATGCAACCCTTGCAAGC
CTTTGATACGGTATTTTCGATGGGGGTGTTGTATCACCGTAAATCGCCGCTAGACCATCTTGCCCAACTG
AAAAATCAGTTAGTCAAAGGGGGAGAGCTGGTGTTAGAAACTTTGGTTATCGACGGTGATATTAATGATG
TGCTGGTGCCAGCAGACCGTTATGCCAAAATGAAAAATGTGTATTTTATCCCGTCTGTACCAGCGTTGAT
TAATTGGCTTGAAAAAGTTGGCTTTAAAAATGTTCGTTGTGTTGATGAAGCCGTCACCACATTAGAAGAA
CAGCGTAAAACAGATTGGTTAGAAAATGAATCGTTGGTTGATTTCCTCGACCCTCAAGATCATTCCAAAA
CGATAGAAGGGTATCCTGCACCGAAAAGGGCAGTGATTATTGCGACGAATTAAAATATCATAATCTCTCT
AGCATCCAAAGTTTTCCCCATTCTTCAGAACGGGGATTTCTACTAGAATCCAGTAAATCTAATGCGCATC
TTTTATAACCCAGCTTTCAAACTCGCTTCAATAAACTTGTCTAAATCACCATCTAACACAGCTTGTGTGT
TACGGTTTTCAACGCCTGTACGCAAATCTTTGATACGCGAATCATCTAGCACATAAGAACGGATTTGACT
GCCCCAACCAATATCAGACTTACTCTCTTCCATCGCTTGTTTTTCTGCATTTTTCTTCATCATTTCCATT
TCGTAGAGCTTCGCTTTGAGCTGTTTCATCGCCTGATCTTTGTTTTGATGTTGTGAGCGTCCGTTTTGAC
ACTGCACCACAATACCTGATGGCATATGGGTAATACGCACTGCAGACTCCGTTTTATTAACGTGCTGACC
GCCTGCACCAGAAGCACGATACACGTCAATACGTAGATCGGCAGGGTTGATTTCAATGTCAAAATCATCA
TCAACTTCAGGATAGACAAAGGCTGCTGCAAAAGAGGTGTGACGGCGGTTATTGGAGTCAAACGGACTTT
TACGCACTAAACGGTGGATCCCTGTTTCCGTACGAAGCCAACCGAAAGCATATTCGCCTGACACACGAAT
TGTCGCCGATTTTAATCCTGCCACATCGCCATCGGATACTTCGATCAACTCGGTTTTAAAGCCTTTGCTT
TCCGCCCAACGTAAATACATACGCAGTAGCATTTCTGTCCAGTCTTGAGCTTCTGTACCGCCTGAACCTG
CCTGTAAATCCACATAGCAATCTGCTGCATCGTGCTGACCGCTAAACATACGACGAAACTCCAACAAGGC
TAATTTTTCTTCTAGCTGGTTAGCTTCTTGTTGTGCTTCGGTAAAAGTTTCTTCATCTTCTGCTTCAACG
GCAAGTTCAATTAAGCCTTCAACATCTTCAATGCCTTGCTCAAGTGTTTTAATCGTATTCACAATAGTTT
CAAGAGCAACACGTTCTTTGCCTAACGCCTGAGCTTTTTCAGCATTATTCCAGACATCCGGCTGTTCTAA
TTCAGCATTGACTTCTTCTAAGCGTTCGACCTTTAGATCGAAGTCAAAGATACCCCCGAAGTGTACGGGT
TCGTTCGGCTAAATCATCTAATTGGGTTCTAATCGGATTGAGTTCAAACATAGTTATTCCTTGTAGTTTT
TTTAAAGCGGAGCATTATAGCGAAATCTAGGAGGATGACAAACTAGGGGATTTATCCTTGTATAAGAATC
ATGTATTTACCTTTACCCTTTAAACCCTAGATATAAAACACAAATGTTGTAAGCTAGCGGCCAATGTCTA
TTAGCCGATCAATAACCTTTGGCTTTCAACACATTGTGCGGTATTATTGAGAGATAAATTAAGGAGTTTT
ATATGCAAACACTTACTCAACAACTATTAAATGATGTCCTTAATATTGCCGTTCAAGCAGGAGAACATCT
CAAACGCTTTTATCAGCGTTCTGTGGAAATTCAGATTAAAGCAGATAAAACCCCTGTGACTGAAGCTGAT
CTTTTTATTAGCCAGTTTGTGATTGAACAATTACAGAAATTGACCCCAAATGTGCCGATCTTGTCAGAAG
AGAACTGTAAAATTCCACTTTCGGAGCGTTCGCAATGGCAAGAATATTGGATCGTCGATCCACTTGATGG
GACACAGCAATTTATTGATAGAACAGATCAATTTTCAGTTGTGATTGGGTTGGTTCAGCAAAATCGCCCT
GTTCTGGGTGTCATTCATTCGCCGATCTTAGACAAAACCTACTACGCAATGCGTGCAAGCGGTGCTTTTG
TTAGAGAAAATGGCGAGATCCGTCGTCTTAATTCGAATAGCCAAAATGACGATAAATCACACCGCTTGCA
AGTGACTATTGGTACGTCAAGTAGCGACAAAATTCGCCAAGTTGTGCTTCCCCCTTATCAAGTGGATTTT
CTTCAATTCGGTTCAAGTAGCTTAAAAGCTGGGTTGGTTGCTGAAGGTAAGGCGGATTGCTATGTGCGTT
TAGGGGATACTGGAGAATGGGATACGGCTGTTGCTGAAGTGTTACTCGCAGAAACAGGCGGTCAGGTCTT
CGATCTTCACTTCCAACCGTTAAGCTATAATCAACGTGAAACCTTTGTAAACCCTTATTTTATAATGGTG
GCAAATAAACAACGTGATTGGCAACAGATTTTTTCTTTTAATTGATTTTATTTATTGTTATATTTTGTTA
TGAAATCTAACAATTTTTTTACATTTTCTAGGATTGCAAATGAAAGCAGACAATAATTGTATTGTGATTT
TTGGTGCGTCTGGGGATCTCACCTACCGCAAGTTAATTCCAGCCCTTTATAATCTTTATAAAATCGGCAG
ACTTTCTGAACATTTTTCTGTATTAGGGGTCGCTCGTTCCCCTTTGACCGATGAAACTTTTCGTCAAAAA
ATGCACGACACCTTAGTCAAACTTGAAAATGCAAGCGGTGATGTGTTAGAAAAATTTTGCGAACACCTTT
ATTATCAATCGGTAAATACGTCTGATGCAGTGGATTATGCAAAATTATTGCCACGTTTAGATGAACTGCA
CGACAAATATGGCACAGGCGGTAATACGCTATATTATCTTTCTACGCCACCCAGTTTATACGGCGTTATC
CCTGAATGCCTTTCAGCACACGGTTTAACAACAGAAGAATTTGGCTGGAAACGGATCATTGTTGAGAAGC
CTTTCGGCTACGATATTGAAACGGCAAAAGCCCTTGATATTCAAATTCATAAGTATTTTGAAGAGCATCA
GATCTACCGTATCGACCACTATTTAGGCAAAGAAACCGTGCAAAATTTGCTCGTTTTGCGTTTTTCTAAT
GGTCTATTTGAACCGCTCTGGAACCGTAATTTTATCGATTATGTTGAAATCACAGGGGCAGAATCTATTG
GTGTAGAAGATCGTGGCGGTTATTATGATGGCTCAGGGGCAATGCGTGATATGTTCCAAAACCATTTATT
GCAAGTGTTAGCAATGGTCGCAATGGAGCCACCTGCGATTATTAATGCCGATTCAATGCGTGATGAAGTG
GCGAAAGTACTACATTGTTTGCATCCACTTTCAAATGATGATATTAAAAATAACCTTGTTTTAGGGCAAT
ATACCGCAAGCACCATTAACGGCGAAGAAGTTAAAGGCTATCTACAAGAAAAAGGTGTGCCCGAAGACTC
TAACACTGAAACCTATATGGCAGTACGTTGCCAAATTGACAACTGGCGTTGGGCTGGTGTGCCATTCTAT
GTACGAACAGGGAAACGCTTACCTGCTCGTGTTACAGAAGTGGTTATTCACTTTAAAATAACCCCACACC
CAGTCTTTAGTCAAAATGCTCCTGATAATAAATTGATTATTCGTATCCAACCCGACGAAGGCATTTCAAT
GCGTTTCGGCTTGAAAAAACCTGGTGCTGGCTTTGAAGCGAAAGAAGTATCAATGGATTTCCGCTATGCC
GATCTTGCTTCGCCAAGTCTATTAACGGCTTATGAACGTCTATTATTAGATGCAATGAAAGGCGATGCAA
CCCTATTCGCTCGTACCGATGCAGTACACGCCTGCTGGAAATTTGTTCAACCGATTTTGGACTATAAAGC
GGAACGTGGGCGTATTTATGAATACGAAGCAGGTACTTGGGGGCCTTCTGAAGCCGATAAATTGATCGCC
AAACACGGCAAAGTGTGGCGTAAACCAAGCGGTTTGATGAAGAAAAAAGTTTAAATCTCCCCCTGCCCCC
TCTTTTTCAAAGAAGGGGAATAAATACAAGATCATCTATTCCTCATAAATTTCCCCCTTTGAAAAAGAAA
AAAAAAAAAAAAAAAAAANNNNNNNNNNNNNNNNNNNNNNNNNNNNNNNNNNNNNNNNNNNNNNNNNNNN
NNNNNNNNNNNNNNNNNNNNNNNNNNNNNNNNNNNNNNNNNNNNNNNNNNNNNNNNNNNGGGGGGATTTT
AAGGAAAGTGAAATGAACACAATTATTTTTAATACCGCTCAAAATGCTGTTGAAAAAATCGCACAAGAAT
TTGTGTTATATAGTCAATTAAACCGCCCCGTGCATATTTCCTTATCAGGCGGAAGTACGCCAAAACTGCT
GTTTAAAACCCTTGCACAAGAGCCATATAAAAGCCAAATTCAATGGCAAAACTTACATTTTTGGTGGGGC
GATGATCGTATGGTTCCGCCACAAGATCCTGAAAGTAATTACGGCGAAGTGCAAAAATTACTGTTTGATC
ATATCGAGATCTCTGCAGAAAATATTCACCGTATTCGTGGCGAAGAGCCTGTGGAACAAGAACTTGCAAT
ATTTTCACAAGAACTGACCGCTTGTGTACCTAATGGCGAGTTTGATTGGATTATTTTAGGCATGGGAACG
GACGGACATACCGCGTCCCTTTTCCCACATCAAACGGATTTCAATGATCCAAATTTAGCAATTATTGCCA
AACATCCTAAAACAGGGCAAATTCGTATTTCCAAAACCGCCAAATTGATTGAACAGGCAAAACGAGTGAC
TTATTTGGTTACAGGGGCAAGCAAAGCGGAAATTCTCAAAGAAATCCAAACCACCCCAGCAGAAAACTTG
CCTTACCCAGCGGCAAGAATTAAAGCGAAAAATGGCGTAACGGAGTGGTATTTGGATAGCGATGCGGCGA
GGTTGTTGTAAAAAATAGATTAATTTTTAAGTAGTTATCGGAGCTAGATATGGATTTAATCAACAGCAGT
TATCTTTTAGAAATTAAGCAAATTCTTTCTAATGCACGCCAAAAGGCTTATACCGCTGTCAATTCAGCAA
TGGTTGAAGCCTATTGGAAAATTGGTGAACGTATTGTTTTGGAAGAACAGAATGGAGCAGATCGGGCGGC
TTATGGGAAAGAGATTATTAAAAATCTTTCCCTTGAATTAACCAATGAATTTGGAACAGGTTTTGGAGAA
CGTAATATCCGAAATTTCCGTCAATTTTATCTGATGTTCCAAGATTTAGAGATTTGGAAATCAGTGATTT
CCAAATTGACGTGGACACATATTCAACGCACTTTAAAAATCAGTAACGACAAAGCTCGTCTTTACTACCT
AAAAGAAGCCGCTGAAAATAATTGGTCGGTAAGAACCCTTGATCGCAACATTTCTACGCTGTATTACGAC
CGCTTGTTGGCAAGCCAAGATCAAAGCATCGTCAAAGCGGAGATGCTGGAAAAATCCGTGCCATTACAAG
CCAGCGATTTGATTAAATCGCCCACCGTATTGGAATTTTTGAATTTGCCGACTAACTTGGCATACACCGA
AGCAGAGCTAGAAAAAGCGTTGATTGATAATCTGCAACAATTTATGTTGGAACTGGGCAAAGGCTTTGCT
TTCGTAGCTCGCCAACAATGTATCCGCACCGAAACGTCCGATTTCTTTATTGATTTGGTCTTTTACAATT
ACATTTTAAAATGCTTTGTGATCGTTGAGTTGAAAACAGAAAAACTCACTCATCAAGACATTGGGCAACT
GGATATGTATGTGCGAATGTACGATGATTTGCAAAAACGCCCTGATGATAACCCCACTATCGGCTTGTTA
CTTTGCACCGAAACCGATAGCGTAGTGGCGAAATATTCGGTATTGAACTACAGCTCGCAGCTTTTCGCCA
GCAAATATATGGCATATTTACCGTCAGAAGAAGAATTGGTGCGGGAAATTGAAAATCAGAAAATGATTTT
TGAGCAAAATCATAGTTAGGAAAAATAATGTCAATACTGGCTTACATTTTAACCACCCTTGTCGCCCTTG
AACATTTCTATATTATGTATTTGGAAATGTTTGCATTAAACAGCCCGAAGGCAAGGCAGATTTTTAATTT
AGATGAACAAACAGCAAGAAATCCTAAAATTCAGTTGTTGTTTGCTAATCAAGGGTTATATAACGGATTT
TTAGCCGCTGGGCTTATTTTTTCCCTTTGTATTCAACAAAGTGCGGTTACTTATTTCTTTTTAAGTTGCG
TGATCGTGGCGGCGGTTTATGGAGCGATAAGTGCGAAGAATAAAGGGATTTTGATTAAACAGGGAGCGCC
TGCGGTGTTGGCGTTGGTGGTGAGTTTGTTTGCGTAAATATGTAGGGGCAAATTACATTTAAAAAAAAAA
AAAAAAAGACANNNNNNNNNNNNNNNNNNNNNNNNNNNNNNNNNNNNNNNNNNNNNNNNNNNNNNNNNNN
NNNNNNNNNNNNNNNNNNNNNNNNNNNNNNNNNNNNNNNNNNNNNNNNNNNNNNNNNNNNNNNNNNNNNN
NNNNNNNNNNNNNNNNNNNNNNNNNNNNNNNNNNNNNNNNNNNNNNNNNNNNNNNNNNNNNNNNNNNNNN
NNNNNNNNNNNNNNNNNNNNNNNNNNNNNNNNNNNNNNNNNNNNNNNNNNNNNNNNNNNNNNNNNNNNNN
NNNNNNNNNNNNNNNNNNNNNNNNNNNNNNNNNNNNNNNNNNNNNNNNNNNNNNNNNNNNNNNNNNNNNN
NNNNNNNNNNNNNNNNNNNNNNNNNNNNNNNNNNNNNNNNNNNNNNNNNNNNNNNNNNNNNNNNNNNNNN
NNNNNNNNNNNNNNNNNNNNNNNNNNNNNNNNNNAAGGGACATCGCAAACAATCGGTTCAATCGTGCGTG
GTTTTAAATCAGGTGTAACATCTTGGGCAAGAAAAAATACAAATATCCTTGATGTTTGGCAACGCAATTA
TTATGAGCATATTATTCGAGATGAAAAATCCTATTTGAAAATTTATGAATATATTCAAAATAATCCTATT
TTGTGGGAATTAGATCAATTATATGTAAAATTGTAGGGGCTAATCACATTAAAAAAAAAAAAAAAAAAAA
AANNNNNNNNNNNNNNNNNNNNNNNNNNNNNNNNNNNNNNNNNNNNNNNNNNNNNNNNNNNNNNNNNNNN
NNNNNNNNNNNNNNNNNNNNNNNNNNNNNNNNNNNNNNNNNNNNNNNNNNNNNNNNNNNNNNNNNNNNNN
NNNNNNNNNNNNNNNNNNNNNNNNNNNNNNNNNNNNNNNNNNNNNNNNNNNNNNNNNNNNNNNNNNNNNN
NNNNNNNNNNNNNNNNNNNNNNNNNNNNNNNNNNNNNNNNNNNNNNNNNNNNNNNNNNNNNNNNNNNNNN
NNNNNNNNNNNNNNNNNNNNNNNNNNNNNNNNNNNNNNNNNNNNNNNNNNNNNNNNNNNNNNNNNNNNNN
NNNNNNNNNNNNNNNNNNNNNNNNNNNNNNNNNNNNNNNNNNNNNNNNNNNNNNNNNNNNNNNNNNNNNN
NNNNNNNGGGGCTAATCACATTAGCCCCAAAACAATAAAGTATTCAACAACCCAACAGGAGCAAAAAATG
TCAGTAAAAGGCGATATCGGCGTTATCGGTTTAGCGGTAATGGGTCAGAACCTTATTTTAAATATGAACG
ACAACGGCTTTAAAGTCGTGGCGTATAACCGTACTACGTCAAAAGTGGACGAGTTTTTAGAAGGTGCGGC
GAAAGGTACAAATATTATCGGGGCGTATTCTTTAGAAGATTTAGTTGCGAAATTAGAAAAACCACGCAAA
GTGATGTTAATGGTGCGTGCAGGTGAAGTGGTCGATCAATTTATTGATGCATTATTACCGCACTTAGAAG
AAGGCGACATCATCATTGATGGCGGTAACTCGAATTACCCTGATACCAACCGCCGTGTGAAAGCGTTAAC
GGAAAAAGGTATTCGCTTTATCGGCTCGGGNNNNNNNNNNNNNNNNNNNNNNNNNNNNNNNNNNNNNNNN
NNNNNNNNNNNNNNNNNNNNNNNNNNNNNNNNNNNNNNNNNNNNNNNNNNNNNNNNNNNNNNNNNNNNNN
NNNNNNNNNNNNNNNNNNNNNNNNNNNNNNNNNNNNNNNNNNNNNNNNNNNNNNNNNNNNNNNNNNNNNN
NNNNNNNNNNNNNNNNNNNNNNNNNNNNNNNNNNNNNNNNNNNNNNNNNNNNNNNNNNNNNNNNNNNNNN
NNNNNNNNNNNNNNNNNNNNNNNNNNNNNNNNNNNNNNNNNNNNNNNNNNNNNNNNNNNNNNNNGCACGT
CACGGACCTTCGATTATGCCAGGTGGTAATGAAGAAGCATGGCAATATGTGAAACCGATTTTCCAAGCGA
TTTCAGCAAAAACCGACAAAGGCGAGCCTTGCTGTGACTGGGTGGGCAAAGAAGGTGCCGGTCATTTCGT
GAAAATGGTACACAACGGTATCGAATACGGCGATATGCAGTTAATCTGTGAAGCTTACCAGTTCTTAAAA
GACGGTTTAGGTTTAAGCTATGATGAAATGCAAGCAATCTTTTCTGAATGGAAAAAAACTGAACTTGACA
GTTACTTAATCGACATCACGACCGATATTCTAGGTTACAAAGATACAGACGGCACACCATTAGTAGAAAA
AATCCTTGATACCGCAGGTCAAAAAGGTACAGGTAAATGGACGGGGATCAATGCATTAGATTTCGGTATT
CCATTAACCTTAATCACTGAGTCAGTGTTTGCTCGTTGTGTATCTTCATTCAAAGATCAACGTGTTGCTG
CATCTAAATTGTTCAACAAAACCATTGGCAAAGTTGAAGGCGACAAACAAGTTTGGATCGAAGCGGTGCG
TAAAGCGTTATTAGCATCAAAAATTATCTCTTACGCACAAGGCTTTATGCTTATTCGTGAAGCGTCTGAA
AACTTCGGTTGGGACATCAACTACGGTGCAACAGCGTTATTATGGCGTGAAGGTTGTATCATTCGTAGCC
GTTTCTTAGGCAACATTCGTGATGCTTACGAAGCGAACCCAGATTTAGTGTTCTTAGGTTCAGATGCGTA
CTTCAAAGGCATTTTAGAAAACGCATTAAGCGACTGGCGTAAAGTGGTAGCGAAATCTATCGAAGTGGGT
ATCCCGATGCCTTGTATGGCAAGTGCAATCACTTTCTTAGACGGTTATACCTCTGAGCGAGTGCCAGCAA
ACTTACTTCAAGCCCAACGTGACTACTTCGGTGCACATACTTATGAGCGTACCGACAAACCACGTGGCGA
GTTCTTCCATACCAACTGGACGGGACGTGGTGGAAATACGGCATCGACGACTTATGATGTATAAATAAAA
TTTGTCTATTACACCTATATCTGTTACTACGTATAGATAGTCTAAATAAAAAGCCAATCATAGATATATG
ATTGGCTTTTTATATGTTTCTTAAATTAGTTGGCGGAATGGACGGGACTCGAACCCGCGANNNNNNNNNN
NNNNNNNNNNNNNNNNNNNNNNNNNNNNNNNNNNNNNNNNNNNNNNNNNNNNNNNNNNNNNNNNNNNNNN
NNNNNNNNNNNNNNNNNNNNNNNNNNNNNNNNNNNNNNNNNNNNNNNNNNNNNNNNNNNATTCTAACCAG
CTGAACTACCACTCCGCAGCAAACGAGGCGTATATTAATGATTTCGTTCTCTACCGTCAAACACTTTTTT
GAAAAAATTTATTGATTGTCTTTTTACTATACAAAACGCTCTCTTTTTAATTCAATGTCGTGTTTTCTGT
CGCCAATTCTCTCGTCCAAAGGCAATTTCCTTTTGATTTTTTATTTATCAACTCAAGATATTTAAGATGT
TCTGCCAATTCCTTTTCATCAGGGGCTAATACAATCAAGTTAGAGGTGTCGATAGTTAATGGCTGGTAAA
CTTGCTCTGCTGAAGATGTTTTTACTTGCTCGTGTTCGTCTTCACCAATAAGGGCAATTTGACCGCCTGT
CATCATCAGGAACACATCAGCCAAGATCTCCGCATCCAGTAACGCACCGTGCAGGACACGTTTACTGTTA
TCAATCCCCAAGCGGTCACATAACGCATCTAAATTGTTACGTTTCCCTGGATACATCTTACGAGCAAGCT
GTAAGCTGTCCGTGACGGTACACATCTGTGCTACTTTTTCAGGGGGATTCGGCAAAAAGGAAAACTCGTG
GTCGATAAATCCTACGTCGAAGGGCGCATTATGAATAATTAGTTCCGCCCCTTTGATAAATTCAATAAAT
TCATCGGCAATTTCAGCAAATGCAGGTTTATCTGCCAGCATTTCGTTGGTAATACCGTGAACTTGCATTG
CTTCTGCATCGACTTCCCTTGGCGGTTTGATATAGACGTGAAAAGTCCGCCCAGTTAAACGGCGGTTAAT
CACTTCGACTGCACCAATTTCAATGATGTTATGTCCAATGTGCGGAGCACCATTGAAATTCATCCCCGTA
GTTTCAGTATCGAGTACAACTTGGCGTAATATTTGCTGTTCGCTCATTGTATTTTCCTAAGTTACAAGCG
GTAGGATTTGCAAAATGTTTTACTAATCTTACCGCTTGTCGTTCAAATTAACTATCCGCTTTTAATTCAT
CAATCGCTTTTTGGTCGAAGAAATATTGCGTACCGCAACACTCGCACTGCATATCAATTACCCCTTGTTT
TTCGGCTAACATCTCTGCAATTTCTTCTTTAGGCAGTAACAAAATCGCCGCCCCTGAACGCTCTCTTGAG
CAACCACACTTAAACTCTGTGGACTGTGGTTGATAAACTTCTACTGTTTCTTCGTGGAACAAACGATAGA
GTAGTTCTTCTGCCGTTAAACCAAATAGCTCTTCATCTTTGATCGTCGAAGTTAATGTCGCCAAATGCTC
AAAGTCGTCTGGTGAACCAGTGCCATCTGGAACGATCTGTAATAATGTTCCACCTGCAACGGCTTTACCT
TGATATTCACCAACACGGATCACAAGCTGTGTAGCGAGCTGCTCTGAGCGAGCAAAATAGTCTTCTAAAC
ACTCACTAACAGTAGGTTTATCTAAGGCTATAACCCCTTGATAACGTTCACCTTTTTCTGGAATAATCGA
AATAACGAGAACACCATTTCCAACCATTTCAGCAAGTGTTGCATTGTCTGCAATATCAGCTTCAACACGA
GCTAAAGCGCGAAATTGTTGTTGATGATTGCCGTTTACCACCGCTAATTTTAACGCTCCGTCACCTTGAA
TTTGCACGGTAATTGTCCCTTCAAATTTGAGTGTTGCCGTTAATAAGCTGGTTGCAACCAACATTTCACC
TAGTAGATTTTGCACTGCTGATGGATAGTGGTGGGTATTTAAAGTTTCCGTAAAGGTGTCGTTTAAGCGA
ACCCATTCGCCACGCACCGCACGGTTTTGAAATAAAAAGCGATAAAGTTTATCGTTATCTTGTGTGTAAG
TTGTCATTAAAAATCCTTCATAAAATACAAGCGGTGAGAAAAATCACCGCCATTACAAAAGCTATATGGG
GACGATTTAAGTAATTACAAATCGTTCTCTTGATATTTAAATTTAATCAAATCCCGTCGCTCTTTTTTAT
TTGGGCGACGATCTGGGTGTGGCATCGACAACGCATTTGCTTTACGGGCAAAGGCGATTTTTTCTCGTTC
TTGGATACTTTTTTCCGTTTCTTGATAAAGCAGTTGTGCTTCAGGTGCACCACGACGTTGATCACTCAAG
GCTGTGACAACAACTTCTTTTTCATCGTTTCCTTGGCGTAATTTAATCGTTGCCCCCACTTCAACCATTT
TACTGGTTTTAGCCCGCTGCCCATTGTAATGGACTTTACCACCTTCAATCATCGCCTTTGCAATTGAACG
AGTTTTGTAAAAGCGTGCCGCCCATAGCCACTTATCCAAGCGAACTTCATTGATATTATCAGCCATTTTT
CCCCTTTTTTTTCAACTATTTTACCCTTTTTCACACAAACAAGCGGTAATAAGGCAGAAAAAATTTGCAA
AATTTTCCTTTTCGCTGTATTCTCCGCCACCACAATTCATACAAACAAATCTGAATTAACCTGTTTTAAT
CCAATCTTTAAATAACACGATTATTATTTCTATGCATCTTACAGAGTTAAAAAATACACCCGTATCGGAA
CTTGTCCGTATCGGTGAAGAACAAATGGGGCTAGAAAACTTAGCTCGCTTACGCAAACAAGATATTATCT
TTGCCATTTTGAAACAACACGCAAAAAGTGGTGAAGACATTTTCGGTCAAGGCGTGTTAGAAATCTTACC
TGATGGTTTTGGTTTCCTCCGTTCTGCCGATAGTTCTTACCTTGCAGGCCCTGATGATATCTACGTTTCC
CCAAGTCAAATCCGCCGTTTCAATCTTCAAACTGGTGACAAAATCGAAGGTAAAATCCGCCCACCAAAAG
AAGGCGAACGTTACTTTGCATTGCTAAAAGTCGATTTAGTCAATGATGATAAACCTGAAGTTTCTCGTAG
CAAAATTCTCTTTGAAAACTTAACGCCACTGCACGCTAACTCACGTTTGCGTATGGAACGTGGTAATGGT
TCAAAAGAAGATTTAACCGCTCGTATCTTAGATTTGGCTTCACCAATCGGTAAAGGTCAGCGTGGTCTGA
TCGTTGCACCACCAAAAGCCGGTAAAACCGTTTTACTTCAAAACATTGCTCAAAGCATTACCCATAACTA
TCCTGAGTGTGAATTAATCGTTTTGTTAATTGATGAACGTCCAGAAGAAGTAACTGAAATGCAACGTTCT
GTGAAAGGCGAAGTAATTGCTTCAACCTTTGATGAACCTGCAACTCGCCACGTTCAAGTTGCCGAAATGG
TAATTGAAAAAGCGAAACGTTTAGTCGAACATAAAAAAGATGTGGTTATTTTATTAGACTCTATCACACG
TTTAGCACGAGCTTACAACACAGTAACCCCTGCGTCTGGTAAAATTCTTTCTGGTGGTGTGGACGCTAAC
GCTTTACACCGCCCAAAACGTTTCTTTGGTGCTGCTCGTAACGTAGAAGAAGGCGGTAGCTTAACCATTA
TTGCAACGGCACTTGTGGATACAGGTTCAAAAATGGACGAAGTTATCTTTGAAGAGTTCAAAGGAACAGG
TAATATGGAATTACACCTTTCTCGCAAAATTGCAGAACGCCGTGTATTCCCAGCGATTGACTTTAACCGT
TCAGGCACGCGTAAAGAAGATCTACTCACAAGCCCAGATGAATTACAAAAAATGTGGATTTTACGCAAAA
TCCTTAACCCAATGGGTGAAGTGGAAGCAATGGAGTTCCTTATTGATAAATTGATGGTCGCAAAAACCAA
CGATGAGTTTTTTGAGATTATGAAAAGATCTTAACCATAGAAATAGAAACGGCACTTAAAGTGCCGTTTT
TATTATAGCTAGTTTGCCACAGTAGCGATACCCGCAAACATGGTATAAGAAATNNNNNNNNNNNNNNNNN
NNNNNNNNNNNNNNNNNNNNNNNNNNNNNNNNNNNNNNNNNNNNNNNNNNNNNNNNNNNNNNNNNNNNNN
NNNNNNNNNNNNNNNNNNNNNNNNNNNNNNNNNNNNNNNNNNNNNNNNNNNNNNNNNNNNNNNNNNNNNN
NNNNNNNNNNNNNNNNNNNNNNNNNNNNNNNNNNNNNNNNNNNNNNNNNNNNNNNNNNNNNNNNNNNNNN
NNNNNNNNNNNNNNNNNNNNNNNNNNNNNNNNNNNNNNNNNNNNNNNNNNNNNNNNNNNNNNNNNNNNNN
NNNNNNNNNNNNNNNNNNNNNNNNNNNNNNNNNNNNNNNNNNNNNNNNNNNNNNNNNNNNNNNNNNNNNN
NNNNNNNNNNNNNNNNNNNNNNNNNNNNNNNNNNNNNNNNNNNNNNNNNNNNNNNNNNNNNNNNNNNNNN
NNNNNNNNNNNNNNNNNNNNNNNNNNNNNNNNNNNNNNNNNNNNNNNNNNNNNNNNNNNNNNNNNNNNNN
NNNNNNNNNNNNNNNNNNNNNNNNNNNNNNNNNNNNNNNNNNNNNNNNNNNNNNNNNNNNNNNNNNNNNN
NNNNNNNNNNNNNNNNNNNNNNNNNNNNNNNNNNCCATTTTGTCTACTATGCCTTAAAAAGTTGCTTACA
TAAAATAGTCACTAATATTTACAAAAATAGACGCAAAACAACAATCTTTCAGTATATTGTTAAATTTTAA
ACCGATTATTTAATACCATACTTCTCGCGATATTCTCTCATTTTTGGCAAATAGTCAGTATATTGCGCTG
ATCTTTCTAAGAAGCTAACAAGATCATCAAAATCAATAATAGAGAAAACCTGACAGCCGTAATCACGTTC
TACTTCTTGGATTGCTGAGAGTTCGCTTTTGCCTTTTTCTTTACGGTTTAACGCGATCATCACACCCGCT
AAGGTTGCATTGTTGGCTTGAATGATTTCCATTGATTCACGAATTGCCGTGCCTGCGGTAATTACATCGT
CCACCAATAAAACTCTGCCTTTTAACGGGCTACCGATAAGATTTCCACCTTCGCCGTGATCTTTAACTTC
TTTACGGTTAAAGCAACAAGGCTTATCTACATCAAATTGATTTGCTAATGCCACCGCGACAGTAGTTGCA
ATCGGAATGCCTTTGTAAGCAGGTCCGAATAGTACATCATAATCAATTTGGCTAGCTTGGATCGCTTTGG
CGTAATATTCGCCCAATTTGGCAAGATCTCTGCCAGTATTAAATAATCCTGCATTAAAGAAGTAAGGGCT
TTGTCTGCCTGATTTCAGGGTAAATTCGCCGAATTTAAGTACATTTCGGCTTAAGGCAAATTCGATAAAG
TCGTGTTTGTATTGTTGCATTGTTAGTTTCCTTATATTTATTTGGTATATTTACTCAGGCGTAATCCACT
CTACCGTCCAACTGCCTGTTCCTTCTGGCACAAGCACATCAGTTAAATAGGGTAAAATCTTTTTCATTTG
ACTTTCTAACTGCCACGGTGGATTAATTACAATCATACCGCTTGCAGTCATACCTCGTTGGTCTGAGTCA
GGGCGAACGGCTAATTCAATCTGTAAAATTTTGCGGATCCCCGTTTCAACTAGGCCTCTTACGATACGTT
TGGTATGTTGGCGAAGCACCACAGGATACCAAATCGCATAAACGCCTGTGGCAAAGCGTTTGTAGCCTTC
TTCAATGGCTTTTACCACCAGCTCATAATCTTCTTTTAATTCATAAGGCGGATCGATCAGCACCAAACCA
CGCTTTTCTTTTGGCGGAAGGGCAGATTTTAACTGCTGAAAACCGTTTTCCCGTTTTGTCACCACATTAG
GCGTTTTGGCAAATTCATTGCGAAGTAGTGGGAAGTCGTTAGGGTGTAACTCTGTGAGTAACGCTCTGTC
CTGTGGACGTAATTGTTGTACGGCAAGTAACGGCGAACCTGCGTAAAAACGTAGCTTATCTTTGTTAATT
TTTTTGATTTCATTTAGGTACAAGGCAACTTCTTCGGGGAGATCGGTTCTCTCCCAAAGGCGAGCTATAC
CTTCAATATATTCCCCTGTTTTTTCCGCTTCGCTACTTTGCAAGCTATAACGCCCCACACCCGAATGGGT
ATCAAGGTAGAAAAAGCCTTTTTCTTTCTGTTTTAAGGCGTGCAAAATGAGGGTTAAAACGATATGTTTA
AGGACATCGGCGTGGTTGCCTGCGTGAAAACTGTGACGATAACTCAGCATTTTTATTCTCTTTCTTGTAA
AATGGCTCTATTTTAGCTTATTTAGTCGTTTTAAACTATGCAGAAAACGTTAAAGATTGAAAATGGTTGG
CTGTTAAATACCAAACAAGTACCTTCACCGCACTTTAATCCAAGACCCTATCAAGACGATATTTCTCTTT
TGGTCATTCATTATATTAGCTTGCCCCCTGATGAATTTGGCGGTGATTTTATTGACCGTTTTTTTGAAGG
CAAGTTAGACCCAACCCTTCACCCCTATTTTGACGAGATTAAAGATTTACGGGTTTCCGCTCACTGTTTA
ATTAATCGAGAAGGGCAAATTACTCAATATGTCAATTTTAACGATATGGCTTGGCACGCTGGCGTTTCTT
GCTTTGAAGGGCGTGAAAAATGCAATGAGTTTTCTATCGGGATTGAGCTAGAAGGCAGTAATAACCAGCC
TTTTACCGAAGCGCAATATCAAACCTTAGCTAGCCTTACTCAAGTGATTATGCAAGCCTATCCGCAAATT
ACGCCTGAGCGTATCGCAGGTCACAATCAAATTGCCCCAGAACGAAAAATCGACCCTGGGCAGTATTTTG
AGTGGGGATATTACGACTTACTACTTAGGTATATTCTTAAGTAAACCCAATAAAAAACGCCAATAAAATC
GGCACAACCAAATTGATAATAAAGCCGAAACTGATTGCAAGAGGCACAATCTGAATACCTCCTGATTTTT
GAATAATCGGCAATGTGGCATCAAGTGCGGTAGCTCCGCCAAGTCCTACGGCTGTTGAGGGAAAGTGACG
CATAAAAAACGGTATCGCAAATAAGCAGAAGATTTCTCTTGAGAGATCGTTGAAAAAGGCAATGCTACCG
TCCATTGCCCCCCAAGCATCATTGACTAATACGCTTGAAAGGGAATACCAACCAAAACCAGAAGCAAAGA
CAAGGGCTTTAATTATCGGTAAATCAAGCAGATAAGCACAAAGAATACCGCCAATCAGACCGCTTGCGAT
AAAAACGATGGAAGTCAAAATGCCACGAGTATTTAAAAATACATCACGCAGTGGAATGCCGCTGTTTCTA
AGTTGAACCCCGACACAGAAAATCATTACCACTAGGACATAGGTGCTTGAATGTAAAGGGAAATCAACCA
CATTTTTAGTTGAAAAGCCTAAAATTACCCCGACAAAAACCGTTGCACAGAGTTGTGTCGACTCAAGCAA
AACCTTCCAACGAGATGGCAATTCTTCAAGGCTATGAGCCTCACGTTTGATCGGGTAACACTTATCAAAA
ATGAGTAAACAGACAATGTTGCAAAGGTGTAGAATTGCACTTAAACCAAATGCCGTTGCTCCAATTTGTG
GCAGTTTGGTCGTTAATTCATCTAATTGCCCAAGCGAAATCCCCATAATCAATAAAATCAGGTATAAGCA
GTAAAGCGTAATGCGATTGACCCAATTGAGTATCTGTTGATTTGTCGTTTGGAAAAGATACCCTAAGAAC
AGTGGGACAAAGGCGATCATTAGTCCGTATAGCATAATTTCTCCTTTTGCCAATAAAGCAAGGAATGTAA
TAGATAATTTAACGAAGATAAACTGTTTTTATTTACAGTGTTTTATTGTATCATTAAGAATACATAAGCG
GTCAGATTTCTCTCACGGTTTACAAATATAGGCGAGCAATGAATTACAACAAAAAAATTATTCATATTGA
TATGGATTGCTTTTATGCTTCTATTGAAATTCGCAATAATCCAAGTTTAAAAGGAAAGCCTGTTGCAGTA
GGGGGAAAAGCTAATCAACGTGGGGTGCTGACAACCTGTAATTATGAAGCGCGTAAATTCGGCTTGCATA
GTGCGATGTCCACTTCTCAAGCGTTAAAACGTTGCCCGAATTTAATTTTATTGCCTGTCAATATGTCGCT
TTATAAGGCGGTATCAGAGCAAATTCATTGCATTTTTCGCCGTTATACCGACATCATTGAGCCGATCTCT
TTAGATGAAGCCTACCTCGATGTGACCGCTTGTAAGCAACATTCAGGCTCTGCAACTTGGATAGCCCAAG
CCATTCGTCAGGATATTTGGCAAGAGCTACAACTTACTTCATCAGCAGGTATTGCACCGCTGAAATTTCT
AGCAAAAATCGCTTCCGATCAAAATAAGCCCAACGGACAATTTGTTATTTGCCCCGAAGAGGTTGCGGAT
TTTGTGAAAACCTTGCCGTTAAAGAAAATTTCAGGGGTGGGCAAAGTGGCCCAAGAAAAGCTGGCACAAC
TTGGATTTATCACCTGTGGCGATATTCAACAAGCAGATCAGGCTTTGATTTATCAACAGTTTGGTAAGTT
TGGGCAACGCTTATGGGATTTCTGTCACGGCATCGATCCAAGAGAAGTCGAGCCTCACCGCCCTCGAAAA
TCGCTTGCAGTGGAAAATACCTTACTTTCTGATCTTGATACACTCACTGAGGCGGAAGATGTGGTGAAAT
CGCACTATCAAACCTTACTCTTTCGGCTTCAACGCAACTGGGGCGATAAGCCACTGAGCGATTTAAAAAA
GATCGGAATTAAACTGAAATTTGATGATTTCACCCAAACTACACTAGAGCGAACTACAGACGGTATCGCA
GCACACCATTTTTTACAGCTATTACAACAGATTTGGCAACGACGAAAGGGACGAAAAATTCGTTTGATCG
GATTGAATGTGCATTTTCCTGAAGAAAAAATTACGAAGCAATTAAATTTATGGGAATAATTTTTGTCTAA
TCCTTGATTTTTGTTAAATAATCATTATGTTAAGCATTCGGTAATCGCTTATTACCGAATAACAACAATT
TATTAACTTTGGAGAATTATCTATATGATGCGTATCGCACTTTTCCTTGCGACAAACTTTGCAGTAATGA
TTGTGCTAGGGATTATTTTAAGTGTTACTGGCATTGCTGGAAACAGTACGGGTGGAATTTTAATTATGTC
TGTGCTTTTTGGTTTTACTGGTTCTTTAATCTCATTATTTATGTCAAAAACAATGGCATTAAAATCAGTG
GGAGCAGAAATTATCACTGAACCACGCAATAATGCAGAGCGTTGGTTGGTTGAAACAGTGAAACGCCAAT
CGCAACAAGCGGGTATTCCAATGCCAGATGTTGCAATTTACCACTCAGCTGATGTAAACGCATTTGCAAC
AGGGGCAACCAAAAGTAACTCGCTAGTTGCAGTGAGTACAGGTTTGTTAAACACAATGACAGAAGACGAA
GCAGAAGCAGTTGTGGCACACGAAGTAGCACATATTGCTAATGGCGATATGGTCACAATGACTTTATTGC
AAGGGGTATTAAATACCTTTGTTATCTTCCTCTCTCGTATGATTGCAACGGCAGTATCCAGTAGCCGTAA
TGATGATGGCGAAGAAACCCAAAGTAGTGGCACTTACTTCTTAGTATCAATGGTTCTGGAAATTCTTTTC
GGCGTATTAGCAACCATCATTGCAATGTGGTTCTCTCGTTACCGTGAGTTCCGTGCAGATGCAGGCTCGG
CTCAATTAGTGGGTAAAGAGAAAATGATTGCGGCGTTGCAACGTTTACAACGTGTTCACGATCCAGAAGA
ATTACCTGGTTCATTAAATGCGATGATGATTAACGGTAAAGCAAAAGAGTTCTTTATGAGCCACCCACCG
TTAGAAAAACGTATTGAAGCGTTGAGAAATTTATAGTGAGATAATATTATTCACTATAATTTAGGGTATC
GAAAATAATCTCAGCCAAAGATACTGAAATTCCAGGAACCGATTTAATTTCATCAAGTGTTGCTGATTTG
ACGCCTTGCATACCACCGAGATATTTTAGCAACAAATGGCGGCGTTTAGCCCCAACGCCAGCGATTGCCT
CTAAACCACTTTCGGTAAAGGCTTTTTGCCGTTTTTTACGGTGTCCGCTAATGGCGTGGTTATGGGATTC
ATCACGGATATGCTGAATTAAATGTAACGCAGGGCTGTCGGGTGGTAGGTGGATTTCCTTGTCCCATTTG
CTGATCAGCAAGGTTTCTAGCCCAGCTTTTCGTTCTACGCCTTTTGCCACGCCGATGAGTAATGGTTTGG
ATTTATCCCATTCCACTTTGAGATTGGCAAAGGTGTCTAAGGCTCGATTTAACTGCCCTTTTCCGCCGTC
AATAAAAATAATATCAGGGATTTTTTCAGGCGGTAGCGGTTTATCATAACGTTTGAGCAGGGCTTGTTCC
ATTGCGGCATAATCATCGCCCCCTGTAATACCTTCAATGTTGAAACGGCGATAGTCGGATTTTAACGGTC
CATTTTCATCAAACACCACACAAGAAGCGACCGTTTGTTCGCCCATCGTATGACTGATGTCGAAACATTC
CATTCTTGCAATTTTTGGCAAAGAAAGCACCGCTTGTAAAGCTTCATAACGGGTTTGGATTCGAGCATCT
TGCTTGAGCTGTAAGGTCAATGCTGCCATTGCGTTCGTTTTGGCAAGCGCAAGATAACGGCTTTTTTCAC
CACGCACTTTATCGGTAATGCTCACTTTATGCCCTGCTTGTTCCGATAATACCTTTTCTAAGGCGTCCAC
TTCGCTCACGGAGTGATCGATAATAATTTGATGCGGAATGGTGCGATGTTGGTTCATCTGCAAATAGAAT
TGCCCGATAAAAGTGTCACTCAATTCGGCAAATTCGGTATGGTTCGGCACCTTTGGGAAATAACTTCGGC
TACCCAACATTTTCCCTTGTCGTACAAACAGAATATGTACGCAAGCGATACCGTGTTGGTAGGCAATCGA
AATAATATCGAGATCGTCTAGACGTTCATTCGATACAAATTGCTTTTCAGTGACCACTCGCATCTGCTGA
ATTTGATCTCGAAAACGGGCAGCAGCTTCAAAATCCAGATCTTCCGCAGCTTTTTCCATTTTACCGATCA
AATGTTCGATCACTTGCTGATCTTTACCTTGTAAAAATAAGCGAACATACTCCACCTGTTGATCGTATTC
TCGTTGGGAATAAACGCCTTCAACGCAAGGGGCAAGGCAACGCCCGATTTGATACTGCAAACAAGGACGA
GAACGGTTTTTGTAGTAGCTGTCTTCACACTGGCGGATCGGAAACAGTTTTTGGAGCAGATTTAAGGTTT
CTCGCACCGCCCCTGCATTTGGGTAAGGTCCAAAATATTCCCCAGCAATTTTTTTGCTCCCCCGAAAGCT
GGCTAAACGAGGGTGCTGGTGTTTGGTGAGCAAAATATAAGGGTAAGATTTATCGTCACGGAGCAACACA
TTGTATTTCGGTTGATTTTCCTTAATGTAATTGTGTTCCAACAGTAAGGCTTCGGTTTCCGAATGGGTAA
TGGTGGTATCAATATGAGCAATTTGCGAGACCAAGGCTTCGGTTTTTCGGCTGGCAAGATTGCTACGAAA
ATAGCTCGATAGACGCTTTTTTAAATCTTTTGCCTTACCGACATAGATGATCGTGCCTTTATCATCATAC
ATACGATAAACACCAGGGTTATGTGGCGTATCGGCAAGAAATTGTTTGGAATTGAATTTTGACATAATCA
ACATTTCCCCCTTTGAAAAANNNNNNNNNNNNNNNNNNNNNNNNNNNNNNNNNNNNNNNNNNNNNNNNNN
NNNNNNNNNNNNNNNNNNNNNNNNNNNNNNNNNNNNNNNNNNNNNNNNNNNNNNNTAAGATTTTAATAAA
CTGCCTTTAGATGCTTTCAAGTATTGCAACATCGACCAAATGGTTAAAATCGCAGCGATATAGAGCAAAG
CAAAGGCGGCATATTCCATCCACGCTGTTTGTCGCCATAATAAACCACCCAATGCCAACATTTGTGCAGT
CGTTTTCACTTTACCCCAAATCGACACCGCTACACTCGCACGTTCGCCTAATTCCGCCATCCACTCACGC
AACGCCGAAATAATAATCTCACGGGCAATCATAATGCCAGCTGGAATAGTGATCCACCAAGTATGGTAGT
ATTCGACCACAGACACCAATGCAATCGCGATTAAAACTTTATCTGCCACAGGATCTAAAAATGCCCCTAA
GCGAGTAGTTTGGTTCCACTTGCGAGCCAAATAGCCGTCAAACCAGTCAGTAATTGAAGCAATAAAAAAA
ATCAACGTGGTAATTTCAGCAGAATATTGAATAGGCAAGTAAAACGAAACAATAAACAGCGGAATTAACG
CCACACGAAATAAAGTCAGATAGGTCGGAATGTTGAGTTTCATACGTTACAGGTCGAATAAGGTATTCTC
TATATTCTATTATAAAGTAGATGAAAGAAGAAAGCGATAATGCCATAACTCTTATTATTTTTCTAAATAG
ATAGATAAAAAGAATAAATATTGTAGAATACGGACTATGATAGTGAATGAAATGTTAATATTTTCTTTTT
CCCAACAAGAACTTAATGCCATTTATTTAAGCCTAAAAATTGCCAGTATAGCGGTCTTATTTGCGTTGCC
TTTTGCCATTGGGGCTGCGTGGTTGTTGGCTCGAAAAGAGTTTTGGGGTAAGCATTTATTTAATGGCATT
ATCCATTTGCCGTTAGTCTTGCCCCCTGTGGTGATCGGTTATCTTTTGCTGATTTTAATGGCAAAGAAAG
GGGCGATTGGGCAATATTTGTGGCAGTGGTTTGAGTTTTCGTTAAGTTTTTCTTGGAAAGGGGCGGTGCT
TGCTTCAATGGTAATGGCTTTTCCGTTGATGGTTCGCTCTATTAGGTTAGCCTTTGATGCTATTGATCCA
AAATTGGAGCAGGCGGCGAGAACCTTAGGGGCAAGTCCATTAAGAGTGTTTTTTACACTTCATCTTCCGC
TCTCTTTTTCGGGGATTATTGCAGGGGCGGTGTTAGGTTTTGCTCGTTCGTTAGGGGAATTTGGGGCGAC
CATTACTTTTGTGTCCAATATCCCTAATCAAACCCAAACTATTCCTGCGGCACTTTATACGTTTATTGAA
ACCCCTGACGGTGAAATGGCGGTTGCTCGGCTTTGTGTGATTGCGATTGTGATTTCGTTAGTGGCGTTAT
TTTTTTCTGAGTTATTGTCACAACGTCAGCAACGTTTCCAACAAATTAAGGGACAGTAATGGCACAATCT
TTGCAACTTAAAGTTAAACATCGTTTAGGAAACTTGGATTTAGCTGTTGATGTGGCGTTAAATGCTAAAG
GGGTAACGGCAATTTTTGGTCGCTCTGGGGCAGGGAAGTCGAGTTTAATTAATCTTATCGCAGGGCTAGT
TACACCAACGGAAGGACGAATTGTGTTAAATGGGCGAGTGTTGTTTGATGATCGCCAGAAGATAAATTTG
CCGCCTGAAAAACGTAAGGTGGGCTATGTTTTCCAAGAACATCGCTTATTTCCGCATTATCGAGTTGAGG
CGAATTTAAAATATGGCTGTAAGCGGTTTGATCAGGCGAATTTTTCACAATTAGTTAAATTGTTGGGGAT
TGAACATCTGTTAGATCGTTTCCCGATCAGCTTGTCTGGTGGTGAAAAACAACGTGTGGCGATTGGGCGT
GCGTTGTTGAGCGAGCCAGATATTTTGTTGATGGACGAGCCTCTTTCAGCTTTAGATTTACCGCGTAAGA
ATGAGTTGATGGACTATTTGGGGCGGTTGGCAAAAACGGTGGATATTCCGATTTTGTATGTAAGCCATAG
CCTTGATGAGGTTATTCGTTTGGCGGATAATTTGTTGTTGTTGGAAGAGGGGAAGGTGGTTGCTTTTGAT
AAAACGTTGAATGTTTGGCATAGCCCAGCCTTTTCTGCGTGGCAGCCTGAAGCTCAACGGTTGAGTTTAC
TTGAGCTGCCTGTTGTCGCTCAAAATCCTTACCGTATGCAAGGGCTGGCATTGGGACAACAGTTAATTTG
GGTTACGGAACAGCCTCGCTATCAATTAGGGGATTTAATGCGAATTAGCATTGGTAGCCAAAATGTTTCT
ATTACCCTGTCTAAACCTGAGCAAAGTTCTATTCGGAATATTCTGCAAGGGCGAATTTGTAAAATCGAGC
CTCAATCTGACCGCTATGATATTGCCGTTGAGGTGGAAGCTCAAGAAATTTGGGCGAGTATCAGTTTGTG
GGCGTTTGATGATCTGTGCTTGCAAATAGGGCAGATGGCGTATTTGCAGGTTAAGAGTGTGGTGATTTAG
ATTAGATTCTTAATTTTTCTATATATTTGAATGGTATTTTTTATTTACCAAGCTATAAAGGAGTTTGATA
AGCAACAAGGCTACATTTAAAAATAGCTATTACGAGGTCGCTGTAATTTGCGATAGATCAAAAAAATATA
TATTATCTTCTTATTATTTGTTACTATAGTTGAGAGTTTACACTCAATTGTTACTGATTATTTTTGAGGA
ACATAATATGGCATACACATTACCTGAGTTAGATTATACCTATGATGCATTAGATCCGTATTTTGATGCA
AGAACAATGGAGATTCATCACTCCAAACACCATCAAACCTATATTAATAATGCAAATATCGCATTAGAGG
CATATCCTGATTTACTAGGACAATGTCCAGGAAAGCTGATCTCAAATCTTGAGCAAGTTCCTGTAGAAAA
ACGAGTAGCTGTGCGTAACAATGTAGGAGGACATGTTAATCACACGTTGTTTTGGAAAGGGTTAAAAACT
GGTACGACCTTACAAGGAAAACTCAAAGAGACCATAATACGGGATTTTGGTTCTGTTGAAACATTCCAAG
AACAATTTGAGCTGGCTGCTACCACTCGTTTTGGTTCTGGATGGGCGTGGCTAGTACTAGAAGATGGAAA
GTTATCTGTAGTATCGACAGCTAACCAAGATTCTCCGTTAATGGGTAAAGATGTAGCTGGTGTGTCTGGT
TATCCAATTTTAGGTTTAGATGTATGGGAACATGCATATTACTTAAGTTACCAGAACCGTCGTCCTGATT
ATATTAAAGCATTTTGGAATGTGGTGAATTGGGACGAAGCAGCCAGACGTTTTGAATCCCAAGCATAACG
CAACTGTGAGTAGTGTATGGTTGCTAATGAATATTTTAAAAAAAAAAAAAAAAAAAAAANNNNNNNNNNN
NNNNNNNNNNNNNNNNNNNNNNNNNNNNNNNNNNNNNNNNNNNNNNNNNNNNNNNNNNNNNNNNNNNNNN
NNNNNNNNNNNNNNNNNNNNNNNNNNNNNNNNNNNNNNNNNNNNNNNNNNNNNNNNNNNNNNNNNNNNNN
NNNNNNNNNNNNNNNNNNNNNNNNNNNNNNNNNNNNNNNNNNNNNNNNNNNNNNNNNNNNNNNNNNNNNN
NNNNNNNNNNNNNNNNNNNNNNNNNNNNNNNNNNNNNNNNNNNNNNNNNNNNNNNNNNNNNNNNNNNNNN
NNNNNNNNNNNNNNNNNNNNNNNNNNNNNNNNNNNNNNNNNNNNNNNNNNNNNNNNNNNNNNNNNNNNNN
NNNNNNNNNNNNNNNNNNNNNNNNNNNNNNNNNNNNNNNNNNNNNNNNNNNNNNNNNNNNNNNNNNNNNN
NNNNNNNNNNNNNNNNNNNNNNNNNNNNNNNNNNNNNNNNNNNNNNNNNNNNNNNNNNNNNNNNNNNNNN
NNNNNNNNNNNNNNNNNNNNNNNNNNNNNNNNNNNNNNNNNNNNNNNNNNNNNNNNNNNNNNNNNNNNNN
NNNNNNNNNNNNNNNNNNNNNNNNNNNNNNNNNNNNNNNNNNNNNNNNNNNNNNNNNNNNNNNNNNNNNN
NNNNNNNNNNNNNNNNNNNNNNNNNNNNNNNNNNNNNNNNNNNNNNNNNNNNNNNNNNNNNNNNNNNNNN
NNNNNNNNNNNNNNNNNNNNNNNNNNNNNNNNNNNNNNNNNNNNNNNNNNNNNNNNNNNNNNNNNNNNNN
NNNNNNNNNNNNNNNNNNNNNNNNNNNNNNNNNNNNNNNNNNNNNNNNNNNNNNNNNNNNNNNNNNNNNN
NNNNNNNNNNNNNNNNNNNNNNNNNNNNNNNNNNNNNNNNNNNNNNNNNNNNNNNNNNNNNNNNNNNNNN
NNNNNNNNNNNNNNNNNNNNNNNNNNNNNNNNNNNNNNNNNNNNNNNNNNNNNNNNNNNNNNNNNNNNNN
NNNNNNNNNNNNNNNNNNNNNNNNNNNNNNNNNNNNNNNNNNNNNNNNNNNNNNNNNNNNNNNNNNNNNN
NNNNNNNNNNNNNNNNNNNNNNNNNNNNNNNNNNNNNNNNNNNNNNNNNNNNNNNNNNNNNNNNNNNNNN
NNNNNNNNNNNNNNNNNNNNNNNNNNNNNNNNNNNNNNNNNNNNNNNNNNNNNNNNNNNNNNNNNNNNNN
NNNNNNNNNNNNNNNNNNNNNNNNNNNNNNNNNNNNNNNNNNNNNNNNNNNNNNNNNNNNNNNNNNNNNN
NNNNNNNNNNNNNNNNNNNNNNNNNNNNNNNNNNNNNNNNNNNNNNNNNNNNNNNNNNNNNNNNNNNNNN
NNNNNNNNNNNNNNNNNNNNNNNNNNNNNNNNNNNNNNNNNNNNNNNNNNNNNNNNNNNNNNNNNNNNNN
NNNNNNNNNNNNNNNNNNNGCTAATCTAATACAGCCCCTTAAATTATTATTGAATTGATATGTTAGGTAT
TCATTCATCTAAACCCTCACCCCAAACCGCTTCGGCACGATAAAAATCGCAGGCAGTGCAAACAACACCA
TTAACCAGAGGCTACCTGTCGGCGAAACTTGATAGACCAAGCCTGCGATAAAGGTAAACAACGCCATAAA
AATACAGCTTGCAAAGCTAAAATAGAGTGCTTGTAGTTTTGCCATTTGTTCCGTGGGTTGGGTTGAAAGG
TAGCGGATCATTGCATAATGTCCTGCTCCATAAGAGATCGAATGGAACATCTGCATTGCCATTAAGATCG
CCATATTGGTGGTGGAAGCCAGTAAAATCCAACGCACCATTGAGCTAATGGCAGATAAGATCATTAAATG
GCTGATTTTCCACGTTTTAAATACACGGTTGGCAAAGAAGAAAAACAGAATTTCAGAAACAACTGCCAAT
CCCCATAACAAACTCGCACTTTGGGTCGAAATGCCTGCCGATGCCCAATAAATCGTACTATAAGCATAAT
AAGCGGCGTGAGAAGATTGAATTAAGGAAATGGCAATCAACATTTTGAATGTGGTTGGCACTTTCATTAA
TTGCAGATAGTTTAACTCTGATTGGGCTTTTTCTTCCGTTTGTACAAAGGTTTGGGTCGGATTGACCGTT
AAGCCAGTGCCTAAAAAGACTAGCCAGCCGATCAAAATGCCGATAATCGCACTTTCCCCTAGCCAGCCGA
CTAAATAGCCTGTGCTAACTGAGCCGACCACAAAGGCAATCGAGCCAAACAAACGTGTTCTGCCATAATC
AATCCCGACTTGCTGTTGCCAAGTGGAAGCTATGGTATCAGCTATCGGCATTGCTCCGCCGTTGAAGATA
TGGAACAGTGCGATTGCAGGGAATAAAATCCAAATTGTTTGTACCCCAAAGGCAACTAAAAACAGAGTGG
CAATGGCGAGCCACGTTAGCCAACGAGCAAGAGAAAGTAGCTGGTTGGGGAGGGTAATGCGTTTAGAAAA
GGTCATTGCCCCTAAAAAGCGGAATAGATAACCTGAAGCGATTAACAAGCCAATCATTCCCGAATCGTAG
CCGTGATGGTTCAACCAAACAGGTAGAAACGGCAACAGCACGCCATAGGCACAGTAAAAGCCGAAGAAGT
TAAACGACGACCATTGAAAAGGGGTAAATTGTATCATAGAGATTTTTCCATCTCTTCTGCACGTTTAATT
GCCGCATTCATCGCTTGTTCAACGGTTGCATTTAGCTCACGTTGTTCAAATACCGCCAATGCTTGAGCCG
TTGTACCGCCTTTTGAGGTGACATTTTCGCGTAAGGTTGCTAAGGTGACTTCTGGATTTTCCACCACCAT
TTTTGCCGCCCCTAATGCCGCTGATTGCACTAAATAACGAGCATTTTGTTCGCTAAAGCCCATTTTAATT
GCCGCTTCTTGCATTGCTTCCATAAACTTAAAGAAGTAAGCAGGGCTAGAACCTGTGATGGCAATAATTT
GGTTGATCTCCGCTTCTGTATCCACCCAATAACATTTGCCTACCGCAGACATTAGCTGTTCTGCAAATTG
ACAAGCGGTCTGATCTACCGATTTTTTTGCAAATAATCCTGCAATGCCTTCACCGATGAGCGATGGCGTA
TTCGGCATTGTCCGAACAATGTTGCTTGCTGTTGGTAACAGTTGCTCAAGACGAGCAACAGAAATTCCAG
CCGCAACGGAAATCACCCATTTTGCACGAAAATCCACTTGAGCAAACTCACTGCACACTTCCGCCATCAT
CTGCGGTTTAACTGCCAAAATCACTACGTCAGCTTGGGTCACAGTATCAAGGTTAGACAAATCCACCTGA
ACGCCCATTGCTCTTAACTGCGAGCGGCGAGTTTCATTGCTTTTATTACGAGCGATAATTTGCTCGGCAG
GATAACCGCTTTTGATTAATCCTGAAATGATCGCAAACGCCATATTACCAGCACCTATAAAGGCGATTTT
TTTGTGTTGCATTTGTTCCTCCAATCATCAAAATCTTCCAGATTTATTGACATGAAATATCCACATACCA
TATAAATAGATAGCAATATTATTGCTTTATAACATTTTCCATACTCTGTTCATAGAAGGTAATTTCTTGC
GAAGAAAATCAAGCATTACTTGTTTAATTTATATATAAAAATATAATTTATTAATGGAGAAGAAAGAGAG
AGTATCTTAGAACTTAATTCAACTATAAAAGGTTATTATCATTTAAAAATCACATGGCATTGACTACCAG
AAGATACAAATAGCATTCAGTAACACCTTAACTTTAATTCCGTGAAATATCTGCCTCTAGGAGCTATTTT
CTTTAATTACCAAGAAGCAGATAACCTTAACCTTCATTAAGGATTTCTCTACTATTACCTTTTTACAGAT
TATTTAAACGCACATCAATTAGTATTTGATTTGCATCACCCGCTTTTTCTTTGGCTTGCTCATAAGCACT
TTTCGCAGCCGCCTTGTCGCCTTTTGCGGCTAACAGATCACCTGTTAATAACTGCTTACGGAAATCCCAA
GCGGTGTCTTTGATTTGAGAAAGTGTTGCTAATGCTGCATCAAACTCTTTTAGCTGATAATCCACTGTAG
CAAGACGAAAACGGATCACGTTTTGTAATGTTGCATCGGTTGTCGAACCTAAAGACTGTGTTAATAACGT
TTTTGTTGTCGCAAAATCGCCTTTATCTGCCGCTTGTTTTGCTTCTTCGAGTTGAGCAAATACCGCGTAA
CTTGAGTCTTTATTCTCCGCAATAAATTTTTGTACAAGCGGTGCGTTTTTTTCAGGATTTTGCAAATAGC
TTTCCATCACTTGTTGGTAGCTGGCTGATGTGGTTTGAGCTACTTCAATTTGATGTTTTTGCCAGTAGTT
CCAGCCAAATGTTGCTGCTGCAACTAGAAAAATTGCCACAACAATCGGTGTGCCATTTTCTTTAAACCAG
CTTTTTGCTTCTTCAAACTGCTGTTCTTCGGTTTTATTAAGATAATCGCTCATTTCTGCTCCCTATGCAA
AACGCGTTGTTAATTCGTTGATTAAATCAGCTTGGGCAATGGTCATTTGCTCCGCTTCACCAAATAGGTC
TTTTACTACCACTTTCTGCTCGGCGACTTCACTTTCACCTAACACCAAAGCAATTTTCGCCCCTGATTTA
TCGGCACGTTTGAATTGTTTTTTGAAATTCCCACCGCTTGTATGTAACATTGTGCGAAGTTGTGGGAACG
CATTACGCAAGGTTTCAGTCAAACGGAATGCAACTGCCGTTGTGCCTTCACCTGAATGAACTACATAAAT
ATCAACAGCTCTTGGTAATTGCACATTCGGGTTCACTTCTTGCACTAACAAGACTAAACGCTCTAAGCCC
ATAGCAAAGCCAACACCTTCCGTTGCGTGTCCGCCGAGTTGTGCAACTAAGCCATCATAGCGACCACCGC
CACAAACTGTACCTTGCGCACCTAATGCTGTGGTGACCCACTCAAATACGGTTTTATTGTAGTAATCCAA
ACCACGCACTAATTTTTGATTGACTTCGTAGGCAATACCCATTTCATCAAGGATTGCACAAAGTTTAGCA
AAATGTGCTTTCGATTCATCATCTAAGAAATCGTGAAGTTTTGGTGCATCGTTTAATACTGCTTGTAACG
CTTGATTTTTGGTATCCAAAATGCGTAATGGGTTGGTTGTTAAACGGCGTTCGCTGTCAGGATCTTGCTT
TAATACGTCTAAATGATTTTGCAAGAAAGCAACTAGAGCTTCACGGTATCGAGTACGCACTTCCAATCCG
CCGATTGAGTTAAGCTGTAAAGTGACGTGTTCACGGATACCTAATTTTTCCCATAAGCGAGCGGTTAGCA
CAATTAATTCCGCATCCGCTTCAGCATTTTGGATCCCGAAAATTTCAACGCCAGCTTGGTGGAATTGACG
ATAACGACCTTTTTGCGGACGCTCATAGCGGAACATCGGACCGATATACCATAGGCGTTGTTCTTGGTTG
TAAATCCAACCGTGTTCAATCGCCGCACGCACGCAACCTGCCGTACCTTCAGGGCGAAGGGTAAAACTTT
CGCCCGCTTCTTCGCTACGGGTAAAGGTAAACATCTCTTTCTCGACAATATCTGTCGCTTCACCGACACC
ACGTTTGAATAAGTCGGTAGATTCCATAATCGGACTACGCATTTCTGTGTAGCCATAACTTGCGAAAATA
TCACGGATATTACTTTCAACCCACTGCCATAATGGTGTTTCAGTTGGGGAAAGATCATTCATTCCGCGTA
AAGCTTGAATTGTTTTTGACACGTTATTATTCCTAAATTCTCAAATAAATAGATTTTACATCAATAATTT
TATGTGGATTTTAACACTATCATTTTAGAACAGTATATTTTCAGGCGCAATCATTATCTCCCTAAACATA
CCGTAAGCTCTAAAGGTTAGCTTCCTTTATTTGATGGCACCACTCAATAATACAAAACGACGATATTTAG
AAAAAATAAAGAGATCCTACATAGGATCTCTTTTGTATGAAAATTAAGCTTTTGCTTTAGTGTACTTGTG
AATAGTATTAATCTTTCTTACGCAGAACTAACTGACTTAATACCACTAACGCAAGTGAGAATACAATCAT
AATAGTCGCTAACGCATTAACTTCTGGGGTTACCCCTGTTTTAACCAGTGAGAAAATCTTCAATGGTAAC
ACTTCATAGCTTGCACTTGTTACGAAAGAAGAAACCACAACGTCATCTAACGAGATGGTAAAACTCAATA
ACCAGCCTGAAACAATCGCAGGAAGCAACAATGGGAATAAGATTTTACGCAAAATGGTAAATTCATTCGC
CCCTAAGTCTTTTGCCGCTTCTAACATTTTCGCATTGAAGTCGTTTAAACGTGAGGATACCGTCACAACC
ACATAAGGTAAGCAGAACGTAATATGTGCAAATAATAAAGACCAGAAGCCCAACGCTACACCGACTAACA
TAAATAAGGCAAGTAAAGATACTGCCATTACAATATCAGGTGACATCATTACCACAAACAACATACCACC
AACAAATTGTTTTCCACGGAAACGATAGCGATAGAGTGCAATCGCCGTTAATGCACCGATTAATGTTGCA
AAAGTCGCTGAGAAAAAGGCTATGGTAATTGAGTTTGTTGCCGCTTGAGTTAGCGTATCATTGTTAAATA
AACGCTCATACCAGTTCCAGCTAAAACCTTTCCAGCTTAAACCATAACGGTCAGCATTAAAGGAATTGAT
GATTAAAATGATGATTGGAATGTACAAGAATGCGTACACGACAAACATAAAAAAGCTTTTCAATACGCGA
TTCATTATTCTAACTCCATTTTCTTATTCATCAGTTTATTTGCACGGTAGTACACATAAATCATTAATGC
CATCAAGACAGTTAATGCAATACTGATTGCAGAGCCAAATGGCCAGTTACGCGTGACAAGGAACTCACTT
TTAATGATATTACCTACAAGCAATACTTTCGCACCGCCTAATAAGTCTGCCACATAGAACATACCCATTG
CAGGAAGCAAAACTAATAAGCAACCAGCCACAATTCCCGGCATTGTTAATGGAATAATTACTTTAACAAA
ACGTTGGAACGCATTTGCACCCAAATCTTTTGCTGCTTCTAATAAACGTCCATCAATTTTTTCAATCGAA
GAATAGAGTGGCAAAATCATAAAAGGCAATAATATGTAAACCAAACCGATAATCACCGCAATTTCGGTAT
TTAATATACGGATTGGCTCGCTAATAATACCCAAAGATAGCAAGGTTTTGTTTAGAACGCCTTTAACGCC
AAGGAAAATCTTCATTCCGTAAATACGGATAAGCGAGTTCGTCCAGAATGGCAACACCACCAAAAAGAGC
AAAAATGGACGATATTTCGCAGGCAATTTCGCAATCATAAAGGCAAACGGATAGCCCACCACCAAACAAA
TAATGGTTGCAATCCCAGCCATACAGAGCGAGTTCCACAATACTTGTGAGTAAAGTGGATCAATCAAACG
ACCATAGCTTTCAAGGGAAAACGTAAATTCAATCAGATTACTACTGTCTTTGGTCATAAAACTGGTGAAT
AACACCAGTAAGTTCGGGATTAATACAAAGAAAATTAACCAACCGAAGATAACCGCTACAGTAATATTTT
GAAATTTCTTACTAGCAGTCTTCATCGTCGAGTACAACCTCCCAGCCTTCGTGCCACGTTAATGCCACTT
TTTGTCCTACAGAGTGATCCATATGCGGATCGTCTTCATTGAAGAACTCGCTCACTAACACTTTCATTTG
GTTATGATCTAACACCACATTAGACTCAAGAGTCATACCTTTATAAGTACGGTCGCTAACGTGTCCAATC
ACCGCTTTTGCACTTTCGTTTTCATCAAGCTCTTCAATCACAATATCTTCTGGACGAAGCAATACTTTCA
GTTTTTGATTTGGATGAACAGGTAATTCCGTATGAATTTCGCAAATACGACCTTCCACATTGGCTTTTAC
CGTTTTTTCTGTCACACGCTCAATCACCGTTGCATCAAACACATTGATTTCGCCGATAAAACGCGCTACG
AACAAGTTACTTGGTTCTTCATAGATCTCACGAGGCGAGCCATCTTGTTGGATCTTACCTTTGTTCATTA
CGATAATACGATCGGACATTGTTAATGCCTCTTCTTGATCGTGGGTAACGAAAATAAAGGTAATACCTAA
TTGACGTTGCAACTGTTTTAATTCGTGTTGCATTTCTTTACGCAATTTATAGTCAAGAGCAGAAAGCGAC
TCATCTAATAATAACACTTTCGGCTGATTAACCACCGCACGAGCAATCGCAATACGTTNNNNNNNNNNNN
NNNNNNNNNNNNNNNNNNNNNNNNNNNNNNNNNNNNNNNNNNNNNNNNNNNNNNNNNNNNNNNNNNNNNN
NNNNNNNNNNNNNACGAGCAATCGCAATACGTTGTTGCTGACCTCCTGAAAGCTGTGACGGCTTACGCGG
TGCCATTTCTTCCAAACGCACCATACGCAACGCTTCCATTACACGAGGCTTGATTTCCGCTTCTGGCACT
TTTTGCATACGCAAACCGAAAGCGACATTATCAAAAATGGTCATATGAGGGAAAAGTGCATAACTTTGGA
AAACCGTATTTACTGGACGTTGCTCTGCATCAACATTCGATACATCTTGTCCGTCAAGAATAATTGAACC
ATCAGTTAAATCTTCAAAACCTGCAATTAAACGCAATACCGTTGTTTTACCACAGCCAGACGGACCAAGA
ATGGTTAAAAACTCACCGTCATTAATTGTAAGATCTAAGCCATCAATAATTGTTTTTTCACCATAACGTT
TCGTTATAGAACGAAGCTCAATAATTGGTTTTTGCTCTAACTTTTCCATTGATTTTTGTTTTCCCCCTAG
GGCATAAATTGAGAAAATGCAAAAAGCTGACTAAAAATTCAGCACCTAGCAACATAATAAATATGTTCTT
GAAATAGCTTGCAATGATATAGCGAATGGGGGGGGAATGAAAGCAAAAATTTGCAATTTTAAGGAAATTA
TTGAAGTATCTTCTCATAATTTCAGACCAACTTTGTCTAAAGTTTTCCATAGTAAGTTTAATATTAGGCT
TAGATGCATTACAAAATCGCTAGATTGTTGCATAATATTGTTACAAGATGGAAGTATAGAAACTTAATAT
AAATAATTATTGAGTTGAATTGCATAATTATGCATAATAATCACCAAGACAAGCGGTGAGAAACCGCCTT
TTATTTGCAATTTAATTTATAAAGGATACTGGATATGGCACTTTGGGGTGGACGTTTCACACAACAAGCA
GATCAACAATTCAAATATTTCAACGATTCATTACGTTTTGACTACCGCTTGGCGTTACAAGATATTGACG
GCTCAATTGGTTGGGCAAAAGCCATTCATTCCGTAGGGATCATCAATCAAGCGGAATTAGTCGAATTAAT
TGCGGCGTTAAAGCAGTTGCGTGCAGAAGTTGCCCCTAATTTAGCCATTGTGCTACAAGAAGATGCGGAA
GATATTCATAGCTGGGTTGAGCTACAACTGATTAAAAAAGTCGGCGATCTCGGTAAAAAACTGCACACAG
GACGTAGCCGTAACGACCAAGTTGCCGTAGATATGAAATTATGGTGTAAAGCCCAAGTGCTTTCACTACA
AGAGTCTATCCGTGCGTTACAAGAAAAATTGGTGGAAACCGCAGAAGCTAACCAACTTTCTGTAATGCCA
GGTTATACCCATTTACAACGGGCTCAGCCGATCACCTTTGCCCATTGGTGTATGGCATATTACGAGATGT
TAGAACGAGATTGCAGCCGTTTAACCGATGCTTATAAACGAATGAATACTTGCCCACTAGGTTCAGGGGC
GTTAGCGGGTACGGCTTATGCAATCGACCGTGATTTACTCGCACAAGATCTTGGATTTGAAACCGCTACT
CGCAACAGCTTAGACAGTGTATCTGACCGTGATCACGTTTTAGAACTTTTAGCGGCGGCCTCTATTAGTA
TGATGCACCTTTCTCGTTTTGCCGAAGATCTCATCATCTTTAACAGTGGTGAATCTCACTTTGTCGAACT
CTCAGATCGTGTGACTTCAGGTTCATCATTAATGCCACAGAAGAAAAACCCTGATGCCTGTGAGCTTGTG
CGTGGTAAAACTGGGCGTGTGTTTGGTGCGTTAAGCGGTTTATTAGCAACTTTAAAAGGCTTGCCGTTGG
CTTACAACAAAGATATGCAGGAAGATAAAGAAGGGATTTTCGATGCGATTGAAACATGGCAAGCGTGTGT
CAATATTTCAGCATTAGTGTTAGAAGATATTAAAGTCGATACTGAGCGTACCAAAGAAGCTGCACAGCAA
GGTTACGCAAATGCAACAGAACTTGCAGATTACTTGGTTGCAAAAGGTATTCCGTTCCGTGAGGCACACC
ACATTGTTGGTGAAGCAGTAGTTTATGCAATTAGCCAGAAGAAAGCATTAGAAGAGCTAAATTTAGATAA
GTTTAAACAATTCCATTCTGTGATTAATGATGATGTTTATCCGATTTTATCGTTAGACTCTTGTTTGACA
AAACGCTGTGCCAAAGGCGGCGTGAACTTAGAGCGTGTAGCTGAAGCGATTGCCGCAGCAAAACAAAATC
TAAATCAATAATAAGAATAGGGATGTATCGTTACATCCCTTTTGTCTATATAAAAGGAGCAAATATGACA
AAACAACTTACCCCAGAGCTTGTATTGGTCGATTACAACCAAATTCCAGTGCTTGAAATTACTCACCCGA
AAGTGAAAGCGAAGGTGGCTTTACAAGGTGCGCATTTATTGAGCTGGCAACCTGTTCACGCTGAGCAAGA
TGTTTTTTGGCTCAGTGAAGTTGAGCCGTTTGAGCAAGGCAATGCTATTCGTGGTGGCGTGCCGATTTGT
TATCCGTGGTTTGGTGGTGTAAAACAACCCCCACACGGTACCGCTCGTAATCGCTTGTGGGAGCTATCTC
ACTATCAAGTTCAAGCGGATCAGGTCAAACTTGAATTTAGTCTGTTTGATGAAAATCAGCAATTAGAAGC
AAAAATGGAGATGGAATTAGGGATAACTTGTCAGTTGCGTTTTACCCATTTAGCTCAAGGCGAAGCACAA
GTGGCATTACATAGTTATTTTAATGTCAAAAACATTGAGCAGGTGGAATTGTTTGGCTTACCAGAACAGA
CCTTTAATTCCCTTATTCAGCAACAGCAAGCGGTTAGTTCGCCACGCAAAATTGCGGAATTAGTTGATGA
GATTTATCGTGCTAACCAACAACCAACGCTGATCCAAGATCTTGGCTATTCCCGTCAAATTATGGTTGAA
CATCAAAATGCCAGAGAAGTAGTGGTTTGGAACCCGTGGCATAAGGCAATGAGCGGAATGAGTGAAACGG
GATATCGAACGATGGTTTGCGTTGAAACTGCTCGTATTCATCAATTAGTGCAATCAGGTGAACAAGTTAG
CGTGAAGATTAGCGTCAAATCCCTGTAATTTATGATATGATTTACCCTATCAAGCCCGATAGGGCATTTT
TATTTTGAGAGAATAGTATGACAATGTTAAAAAATGATCGTTATTTAAAAGCATTATTGCGTGAACCTGT
TGATATGACACCTGTTTGGATGATGCGTCAAGCAGGGCGTTATTTGCCTGAATATAAGGCGACTCGTGCA
GAAGCAGGGGATTTTATGTCGTTATGTCGCAATGCGGATTTAGCGTGCGAAGTGACTATTCAGCCTTTAC
GTCGTTATGCGTTAGATGCGGCAATTTTATTCTCTGATATTTTAACTATTCCAGATGCAATGGGATTAGG
CTTAAGTTTTGGAGCAGGGGAAGGCCCTAAATTTGCTCGTCCGATTGAGCGTAAAGCCGATGTCGATCAT
CTGCCTATTCCTGATCCTGAACAAGAACTGCAATATGTGATGAATGCGGTGCGTACCATTCGCCGTGAGT
TGAAAGGCGAAGTGCCATTGATTGGTTTTTCGGGCAGCCCGTGGACATTAGCGACTTATATGGTTGAAGG
TGGAAGTAGCAAAGCCTTTACCAAAATCAAAAAAATGATGTATGCCGAGCCTGCGTTGCTACACGCTCTG
TTAGACAAACTGGCTGACAGCGTTATTCTTTACCTGAATGCACAAATTAAAGCTGGTGCTCAGTCGGTAA
TGGTCTTTGACACTTGGGGTGGCGTATTGGCACACCGTGATTACAACGAATTTTCCTTACGCTATATGCA
CAAAATCGTCGATGGCTTAATCCGTGAAAACGACGGAAGAAAAGTGCCTGTGACCTTATTTACAAAAGGC
GGTGGTCTATGGTTGGAAGCTATCGCTGACACAGGTTGTGACGCAGTAGGATTAGACTGGACGGTAGATA
TTGCTGATGCTCGTCGTCGTGTCGGACACAAAGTTGCATTGCAAGGCAATATGGATCCAAGCGTACTTTA
TGCAAGCCCTGAACGTATCGAACAAGAAGTCAAAGCGATTTTAGCTGGCTTTGGGCAAGGCTCAGGACAC
ATCTTCAATCTGGGACACGGTATCCATCAAGATGTTCCGATAGAAAGTCCGAAAGTGTTTGTGGATAGCG
TTCACGCCTTTTCACAGCAGTATCACAAATAAGGATAACGAATGAGAAACCCTATTCATAAACGTATCGA
GCGTTTTGAAACTTGGCAACATCTTACCTTTATGGCGTGTTTATGCGAACGTATGTCGCCTAACTTTCAA
CTCTTTTGCGAGGTCAGTAAGCGGTCAGATGATGCTAAAACTTTTCAAAATATTCTCAATTTAGTTTGGG
AACATCTGACTGTCAAAGGGGCAAAAATCAATTTTGAGAACCAACTCGAAAAATTGGAAGCGATTATTCC
TGATGTGAATGAATTTGATTTTTACGGCGTATTCCCTGCCGAAGATGCCTGCCACGCCTTAGCGGAAGTT
TTACATAGCATTATCGCGGGAGAAACGTTGGAGCAGGCAATCAAGATTAGCCAAATTTCACTTTCGACAG
TGGCAGCCTACTTAGAAACACAAGCAGATCGCAGTTTAAACGAACAAGAGCTTAAAAATGCCCCTGAAAT
TCAAGATGAATTAGATGTGCAATGGCAAGTTTATCGTTTGCTTAACGAGTGTGAAGAAAGGGACGTTGAA
CTCATTTTAGGGCTAAAAAATGAGATTAGAACGAGTGGGATTAGTAACATTGGGTTAAATTTTAATCAAA
AAATGTGATTTAGCTAACAAATTTTGCATTATTTGCTTTGAGAAATGGGCTGTTTGAATTAAGCTACACA
TTGCATTTTGCAATTTTATTTGGCAATTAACGCCATCTTAACTGATACACATCTTTAGAGGATAAAACTA
TGAACAAAACTGAGTTAGTCGATGCAATCGCAGCAGGTGCAGATTTAAGCAAGAAAGATGCTAAAGCAGC
ATTAGAAGCAACTTTAAACGCAATTTCTGAAAGCCTTAAAAAAGGTGATTCTGTTCAACTTATCGGTTTC
GGTACTTTCAAAGTAAATCACCGTAAAGCTCGTACAGGTCGTAATCCAAAAACTAACGAAGCAATCGAAA
TCCCAGCAGCTAACGTTCCAGCATTCGTTGCAGGTAAAGCATTAAAAGACTTAGTAAAATAATTCCTTTA
CAAAGTGTTTTGCTAGAAGCCTAGAGAATATCTAGGCTTTTTTGCGTTTATCAGATTGTGATTTTCCGTT
ACAATAGCGATATTTGAAATACAGATAAACAAAACAATGAAAGCATCTATTATTAATAAACTAGACAGCC
TAAGCGAACGCCACGAAGAGCTACAAGCCTTATTGGGCGACGCAACAATCATCAGCGATCAAGAAAAATT
CTGTGCTTATTCCAAAGAATACTCTCAGTTGGAAGAAGTGGTTAGCACCTTTAATCGTTGGAAGAAATTA
CATAGCGACATCGAAGAAGCACAAATCTTACTTGATGATCCTGATATGAAAGAGATAGCAGCTGAAGAGA
TTGAAGCAAACAAAGCTGAAATCGAACAGCTTGAGCAAAACTTACAAATCTTATTACTACCGAAAGATCC
GAATGATGAATATAACTGTTTCCTTGAAATCCGTGCTGGCACAGGCGGTGATGAAGCAGGTATTTTCGCA
GGCGATTTATACCGTATGTACAGCCGCTATGCGGAAAGCAAACGCTGGAGAATTGAAGAGCTAAGTGCTA
ACGAAAGCGAACAAGGCGGATATAAAGAGATTATCGTCAAAATCAGTGGCGAAGGCGTTTACGGACAGCT
CAAATTCGAGTCTGGCGGTCACCGTGTACAACGTGTACCAAAAACCGAATCGCAAGGGCGTATTCACACT
TCCGCTTGTACGGTTGCAGTAATGCCTGAGTTACCAGAAAGCGAAATGCCAGAAATTAACCCTGCGGATC
TGCGTATTGATACCTACCGTTCATCAGGGGCGGGTGGTCAGCACGTGAATACCACTGACTCTGCGGTGCG
TATCACACATATTCCGACAGGCATTGTGGTGGAGTGTCAAGACGAACGTTCACAACACAAAAACAAAGCC
AAAGCACTTGCGGTACTTGCATCACGCATTGTCCAAGTTGAGAAAGAGAAACAAGCTCAAGAGCAAGCGG
ATACTCGCCGTAACCTACTCGGCTCGGGCGACCGCTCAGACAAAATACGTACTTACAATTACCCACAAGG
TCGTGTAACGGATCACCGCATTAACTTAACCGTTTACCGTTTAGACGAAGTGATGAACGGCAAAATCGAC
GAGTTAATTCAGCCGATTATTACCGAATATCAAGCGGATCAGTTGGCGGCGTTGTCGGATCAGAATTAAT
CTATTCTTAGGGGGAGAAATCCCCCATATTGAGATATTCTCTATGGCTCAAATTCACTCGCAATGGCAAT
TCGGCATCACACCAAATTATTTAGCCACATTAGTTCTGGCTGGTAAAAAAACAGCGACTTGCTCTGGCAA
AATGTTCTATTCCCTTGAAAATGGAGATAAATATCCTGTTCAAGATGAATTGCATACTATTTTAGATAGC
CAAAATCAGCCTTTAGTGACAATAAAATTGACGGAAGTGACTTTTAATACCTTAGGCAAAGTATCTGAAG
CCTTTGCAATTGCAGAAGGCGAAGGCTCTTTGGATGAATGGAAATCGTTACATCAACATTTTTTTAGTCA
ACAATTAAATCAACCGATTAGCGATGAATTTGAGCTCGTATGTGAACGTTTTGAAGTGGTGAAGATTTTT
AGTAAAACCTACCAACAATGGCTCACTTTTGCCGAACAAACCCTGCTTGAAAACGGATCACAAGATCCGT
TTTTAAACGCCAAAGCCGATGCCAACATTCTGCTACAAGCGGTAACAAAACGTTCAAAATCTGCAATTTT
TGCTTTTGCTGAAACAGAACTGAACGAAAGCGAGCTACGCCAACTTGCCGAGCTACTCGCTCGCCGAGCC
AAAGGCGAACCGATGGCATACATCTTGGGCGAAAAAGAGTTTTGGTCGTTGCCTTTGGCGGTATCCACGG
CAACCTTAATTCCCCGCCCTGATACGGAACGCTTGGTAGAAGTTGCGTTGGAATGGGCATACAAGCGGTT
AGATTCAAGTAAAAATTTGCAAATTCTTGATCTTGGTACAGGAACGGGGGCGATTGCTTTAGCATTAGCG
AGTGAATTGGGAACCAAAGCAGAGATTATTGGGATAGATAAACAGCCTGATGCGGTGCAACTGGCAGAGA
AAAATCGCCAGAAATTAGGATTTGAAAATGTCCGCTTTTTACAAAGCGATTGGTTTGAAGCCTTGAAAAA
TCAACGCTTTGATCTTATTGTGAGTAATCCGCCTTACATTGATAAAGACGATGAAAATTTAACACAAGGT
GATGTTCGTTTTGAACCATTAACCGCACTGGTTGCCGAACAAAACGGGCTGAGCGATTTGCAAAAAATTA
TCCAAAACGCACCGCTTTATTTAACCCCAAACGGGGCATTAATGTTAGAACACGGCTGGCAACAAGCTGC
GAGTGTTCAAGATATTTTCCAACAAAATCAATGGAATGCAGTCACTACGTTCCAAGATTATGGCGGTAAT
GATAGAGTAACAGTAGCAATATGGACAACATAATTAACGATATTTTCCAAGAGGTTAAAAAGCCTAAAAG
CGTGGTAAATAAAGTTCAGCTTCAGAAATTTCTTTACCATGAGTTAGTTCGCTTAACCTTGATGATTGAC
GATAACCTGTCTGAACCGCAGGTGTTAGGCTTGATGTCGGCACTTGTAAAAAGAGCTCGCTATGATGTGA
ATGGGGAAAGCGATGAAGAACGTTTACACCAACTATTGAGATTGGTTTATCAAGAATGGGGCTTTCATTG
TCATCACGCTGAGTATTTCTATACAGATAACCTATTGATTAATAAGGTTATTCGTAAATTTCGTGGAATG
CCGGTCTCTTTAGGGGCAGTGGTGCTTTATTTGGCGGCTTCGCTGAATTTACCCTTGTACCCCGTCAATT
TCCCGACGCAATTAATTTTGCGTGCTGAATTGAAAAATGAGCAAGGCAGAACAGAGGTGAAATTTATCAA
TCCGTGGGATGGCTCTGAGCTAAGCCGTGAAAAATTGGAAAAATGGCTCGAAGGGGAAATGGGCTACGGC
GTAGAATTAAACCAAGAGTATTTGCGTATTGCGGAAGAAGATGAGCTATTAGAGCGGTTAGAAACGGTAT
TTAAAATGACTTTAACTCGTGAAGGTAAATATGAAGAAGCACTGCGTTTAATCGAATATCGATTGACCAT
TAGCCCTGAAGATCCTTATGAAATCCGTGATCGTGGAATGATTTTAGCGAGTATGGATTGCTATCAAGCA
GCTTTTGATGATTTAAGCTATTTTATCGATCAATGCCCTGACGATCCTTCTGCAATGATGTTAAAACTTG
AAATTGCAGGGCTTGAGAAACAGAGTAAGGCGAGTGTAGTACACTAATTTTAATTTAAACAAGGATACTT
TATGCAACAAAAAACAATCTCTCTCGGCAATATCGACATTGCAAATGACAAACCTTTCGTATTATTTGGG
GGAATGAACGTACTTGAAAGTCGTGATATGGCAATGCAAGTCTGTGAAAAATATGTCGAAGTTACGCAAA
GATTAGGCGTGCCTTATGTCTTTAAAGCTTCATTCGACAAAGCAAACCGCTCATCTATTCACTCTTATCG
TGGGCCTGGTATGGAAGAAGGTTTAAAAATTTTCCAAGAGTTGAAAGACACATTCGGTGTCAAAATCATC
ACCGACGTACACGAAATCTATCAATGCCAGCCTGTTGCAGAGGTGGTTGATATTATCCAGCTACCTGCAT
TCCTTGCTCGTCAAACAGATTTAGTCGAGGCAATGGCTCGTACAGGTGCAGTTATCAACGTGAAAAAACC
ACAATTTTTAAGCCCAGGACAAATGGGAAATATCGTAGAAAAAATCGAAGAGTGCGGTAACGATAAAGTG
ATTTTATGTGATCGTGGCACAAACTTTGGCTACGATAACTTAGTCGTGGATATGCTTGGTTTTAACGTAA
TGAAAAAAGTGTCAAAAGGTTGCCCAGTGATCTTTGATGTTACCCACTCATTACAATGCCGTGACCCATT
TGGTGCAGCGTCAGGCGGTCGTCGTGATCAAGTTACTGAACTTGCTCGTGCAGGTATGGCGATTGGTTTG
GCTGGTCTATTCCTAGAAGCCCACCCAGATCCAAACAAAGCAAAATGCGACGGTCCATCAGCCCTTCCGT
TGTCTAAGTTAGAAGCCTTTGTTTCACAAATGAAAGCGATCGATGATCTCGTGAAATCTTTTGAAGAGAT
TGATACGTCTAATTAAGTTTATCTGTAGGGGCACACTACATAAGCGGTCACTTTTAGGAAAAATTTTGCA
AATGTGAATTGGGAGAATAAAAATGAAACAGTCCATTCGCCACAATAAAATTATCGAATTGGTTAATCAA
TTAGGCTATGTCAGCACGGAAGAGCTTGTTGCTCAATTGAATGTGAGCTCTCAAACAATCCGACGTGATC
TGAATGAACTTGCCGAAAATAACTTAATTCGCCGACATCACGGCGGTGCAGGTGCGCCTTCTACCAGCGA
AAATAGCGATTACATTGAACGTAAACAGTTATTCTCTCTGCAAAAAGAGTGTATCGGAATGAAAGTCGCT
GAGATGATCCCTGATGGTGCTTCACTCTTTATTGACATTGGCACTACCCCTGAAGCAGTTGCCTTTGCAC
TACTTTCCCATAAAAACCTTCGAATTGTCACCAATAATTTAAACGCCGCTCATATCCTTAAAGAAAAAGA
AGATTTTCAAATTACAATTGCAGGCGGTGGTTTACGCACCGATGGCGGTATTATTGGCGAAGCAACCGTC
AATTTCATCAATCAATTTCGTTTAGATTACTGTATTTTAGGCATTAGTGCGGTAGAATCTGATGGTTCAA
TGATGGATTATGATTACCACGAAGTACAAGTTAAACGTGCGTTAATGCGAAATGCTCGCAATGTGGTTCT
TGTTTCCGATCATTCCAAATTTGCTCGCAATGCGATTGTGCGTTTAGGCGATGTCAGAGAAGTGAATTAT
CTCTTTACTGATCGCCCATTGCCAATAGAATTGCAAAACCATCTTATTCACAGTGATGTCGCTGTGCATA
TTTGTAACGAAAAATAAGAATGAAATCACATTTTAGTCAAGACAAATGGTTGGCTTATATGCAATTAATG
CGTTTAGATAAGCCAATCGGTACTTTTTTATTACTTTGGCCGACCTTATGGGCGTTATTTGCAGTGGCAG
ATGACGTTCCGCCTTTACCTATTTTAATCATCTTTGTGCTTGGCGTAATTGTGACGCGTGCGGCAGGCTG
TGTCATCAACGATTATGCCGATCGCCACATTGACGGTAACGTAAAACGAACATCACAACGTCCACTTGCC
ACAGGCAGAGCCACAGCAAAAGAAGCCAAAATACTCTTTGCCACACTGATTTTTATTGCCTTTCTGTTGG
TATTACAATTAAACCTTTATACTCTTGGCTTATCTGTGATTGCCGTTGCTTTAGCCACTGTTTATCCTTT
TATGAAACGTTACACACATTTACCCCAATTTGTACTGGGAATGGCGTTTGGTTGGTCAATTCCAATGGCA
TACGGAGCGGTAAGTGAAACCTTACCCCTAGAGTGTTGGCTACTCTTTTTTGCTAATCTTGCTTGGACGG
TTGCCTACGACACCCAATATGCAATGGTGGATAGAGATGATGATTTACGAATCGGTGTAAAATCAACTGC
AATTTTATTTGCTCAATACGACAATAAAATTATTGCCTTATTGCAAGCAACTGCATTAGTCCTACTCACG
ATTTTTGGAAAAATAAGCCACTATCCAACCGCTTACTTTATTGCATTAGGGCTAACTGCCACCTTATTTA
TCTACCAATGCAAACTCACCAGACAACGTGAACGAGAAGCCTGTTTCAAAGCCTTTTTAAATAATCACTA
TGTAGGAATGGGGATCTTTATTTCGATTTTAATCGGCATTTACACCGCCTAGTATTGAAATAGTGTTGAA
AATAAAAACAACCGATTGAAACCACACGATTTTTACTTGCAACCTTAACCGAAGCCCCCTATAATGCACT
CATTCAGCTTGCCAGTGTGGCGAAATCGGTAGACGCAGCGGATTCAAAATCCGCCGCCCATAAAGCGTGT
CGGTTCGAGTCCGACCACTGGCACCAACACACAATTAAACCGCTCTTTAGCGGTTTTTTTATTTCTTATT
TTTTCGTNNNNNNNNNNNNNNNNNNNNNNNNNNNNNNNNNNNNNNNNNNNNNNNNNNNNNNNNNNNNNNN
NNNNNNNNNNNNNNNNNNNNNNNNNNNNNNNNNNNNNNNNNNNCATTTTAATACACTATCACCATATACC
ACAAGGCTTCAAGCTACTTTCTACTTTTCCTATTCCTTCGTGTTCGTTCGCATTTATACATTTACAACCG
CAAATTTTAGGGGTATATTTAGGGGTATGAAATCCACTTTATACCCTTAAATCTTTTTTTAGGGGGAACG
TACCCCTAAAAACACGTTAAAGCTAGGTAGAACGTATGGCAAGACCTGCTAAAGAGCTTCATAAAACCAC
AATACAAAATGCAAAACCTGCCGAAACTGATTATAAGATGATGGACGGAAAGGGACTTTTTCTATTGGTG
AAAAAAAATGGTTCCAAAATATGGCGGTTTAGGTATGTTCGTCCAAATACAGGCAAGCAGACTGATTTAA
GTTTAGGCGAGCTAAAAAACCTATCACTAGCACAAGCAAGAGCATTACGAGATGAATACCGCTTGCTTAT
TTCCAAAGGGATTGACCCACAAATTCACCGTAAAGAACAAGAGCAAGCGAAACAACTGCAGCAAGAAAAC
AGTTTTTTAAATGTGTGTGAGCGTTGGTTTAGGGATATTTATCCTTTGAAAGCTCACAATGAAGAAACGA
GGCGGAAGAATTGGGAGCGGTTGGAAAGGCACGTTTTCCCTATCATTGGCAATTTACCGCTGGAAGAAAT
CAAACCTCGATTGTTGGTGGGGCTGTATTCTCAAATTGGGGCAAGTAATACGCTAGATAAATTACACCGC
TTGATTAAAGCCACAATGGATCACGGCATTAAATTAGGCATTATCGAAAGCCACAATTGCAACATTGCAA
AAGATGATTTTGTTGCACCGCTGGCAAAAAATCACCCTGCGATTATGCCCGATGAATTACCTGAGCTATT
AGCGGCAATGAATAACGCCTATTTAAGCAAGAGAATTAAGCCTAATACGTTACTAGCTTTTAACCTGACT
ATGCTAACAGGCTTAAGACAAACCGAGCTTACAAGGCTTGAATGGCGGTTTATTGATGAAAGTGAGCAGT
ATTTGATTATTCCAGCCAAGCGAATGAAGCAATCTAGGAGGATGAAAGAACAACCGATAGACCACATTAT
TCCGATTTCGTCACAAATGGCACGGTTACTAGCCACAATCCGCCAAAGATACGGTTACAGCCGTTATATT
TTCCCGAGTACGGAAAGCAATAGCGGAACCATTGGAAAGGACACCGTAGCAAAAGCATTAAGAGAAAACG
GCTACGAGGGCAAGCAAAACGCACACGGTATCAGGTCAATATTTAGAACCTATTTAACCAGCATAGGCGT
TCCCGTGGTGGTTGCTGAGCTTGCTCTAGCTCACCATTCAATAGGTAAAGAGAAAACGCAAGCAGTCTAT
GACCGCTGGCAATTTATGGAAGAACGTAAGCAAGCATTACAAGCTGTAGGCGATTATTGCGAGCAATGCG
GAATGATGTTTGAAATTGAGTAAATAACAGATTTTTGGCGGAAATTGACCGCTTGTAAGGGGAATGTATG
AGTTATCTTCAAGATTTAAAAACTAAATATGTAAATTCAGGATCGCAATTTTCTGAACTTGCCTATTTTC
TATTTGATGAAATAGATTATATATTTGATAAAACAACGAATGAGGAAACGTTAAGACTGTTAAACGGTAA
CGGATTTTCTAATTATATACATGAGATAGTTAAGAAAATCGAATTTAGAAAACAAATAGAATATATTGAT
AAACTAACAAAAAATGACCCTGTTTTTAGAGGTGTGTTTTTTAATGGTAATATACTTGATGTTACACAAG
CACAAAAATACATAACAGACAATTCTAAAGAATTTAAAATTGAATTATCCGATATTGTATTATCAGTTAT
TGATGAAATGAGTTGTACGCCTTTTAACGAGACATTGAAGGGGTATGAATTAATAGGATTTATTGCTCTT
TACTGGTTGCAAAAGGCAATAAAAATATCGAATAAAGAAGTTATTAAAATTCAAACAGGGAAACACTGCA
AACAACTTCAAAAAACCATGATCCACAACAAAGGCGAGGCAATGAAATTTTGTTTATTGTCAGCAGAAGC
AGTTATTCAAGCACATCACTTAAGACATTTAAAAATTTACAGAACCTTAATAGAAACAGCTAAGTATCTA
ATAGAAAAAGCTAAAATAGAGCACAATGACGAAATTGCAAGAAAGGCAATATCAGATAATGCAAAAAATG
CAGTAAGCAAAAGGCATAGTAAAACTAATGAATTAAGGAAACAAGCAATTGAAGAATATAAAGCTGAAAG
TGCACGATATATGGAGCAGAATATTAGGTTAAGTAAAAATCATTTTGCTGAACAGTTCGCTTTAAAACAT
AATCTAAACTACGGTACAGTTCGTAATAATTGGCTAAAAGGAAAAGTATAAATAGTTTAGTTCCCTGTCT
TTTACAAGTAATGCCCTAGCTTTTACAAGTAACGCCCTGACTTCTACAAGTACAGGGCATTTTTTTTGCC
TAAAACACGCCCACAATACGCCCCGAATACAAAAACAACAACGCAAAGGAGCGTAAAAGATGGAAACATT
AAACCCAACCCAAACCACCCACCAAAAACAATTGCTTGATGTTCAAGAAGTGAAAGCTATCACAGGGCAT
TCAGTCACCACTATTTACAAATACGTCAAGGAGGGCATTTTCCCACAACCTAAAAAATGTGGCCGTTCCA
CTCGTTGGAGATTGGCGGACATTATGGAATATGTAAACAGCTAAGGCACATTCACGAGGTAACATCTTAT
GAAACAGCTTATTTATCCAACCCGAAAAGCAAAATCTATCACCGCACTACTAGAACACCCACAAGGAATT
AGCGGGCGAGAGATTGACTTTAAATACTTCATCAATAGCGGGCGTAATGAGGTGACGGAATTACCAAGAT
TACACAATATCGCCATTCACAAAACCGAAAGACTAAACCAATACGGAACAGGTACTTACACGATTTACCG
CTTACCCAATACAAAAGAAGCCTTGAAAGCTATCACCTTGCTAAATGGTGAGCGTGCTAAATGTGGTTTA
CCAATGCTGACTGAGTACGAAACACAAAGCTATTTATCACAGTTTAAGGGGGAGCAATGCCAACCTTAGA
CAGACCAAAGCAAGAAAATTTTGCTCAGTATTTTGTAGAAACGGGCAACGCAAGCGAAGCCTATCGCAAG
GCTTATAAAGCGGATGGAATGAAACCCGAAACGGTTCACCGCAAAGCAAAAGAGCTAATGGATAACGGCA
AGATTACGGCAAGGATTGAGGAACTACAAGCTGAACACATAGAGCGACACAAACTGACAGTAGATGATTT
ACTAGATGAGCTAGAGGTAGCCAGAGAAAAGGCTTTAGAACGTGAGCAGTTAAGCGTTGCAGTATCAGCC
ACAATGGGAAAAGCAAAGTTACTAGGGTTAGATAAGCAAGTTATCAACCATACAAGCTCTGACGGCTCAC
TTCGCCCAAATAACAAAGAAAAAAAAAANNNNNNNNNNNNNNNNNNNNNNNNNNNNNNNNNNNNNNNNNN
NNNNNNNNNNNNNNNNNNNNNNNNNNNNNNNNNNNNNNNNNNNNNNNNNNNNNNNNNNNNNNNNNNNNNN
NNNNNNNNNNNNNGTACAGCCTAGGGGCTTTACTCAAAAATGAGAAAAACACTAGAACCTGAGAAAACCT
GAGATTTAATGAACTTTCGCCACCTTAATTTTAAGGAGGCTAAATATATCGACGAACAAGGCAAAGCTAG
AACAATCTGCCTTGTATTTCTTACGCAATCATTTGACAATGGTGGCATAAAACAAAACCCCTTAGCCTAA
ACACTAAGGGGCAATGGGGTAACATACTTATGAAAAACCATATTGTAAACATCAATAGAGATATTACTAT
TTTTCATTCAAAAATCAATCTTAATGAAAACATTTCACTTTACAAAATGCTAAGTGAGATTTATCCTGCC
CACGTTGTAGCAAAATCTACAACCGAGCCTGAGAACTCGAACGATTTACTAATGGCGAATAGCACGCCCC
GAGCGTGTTTTTTTATTCGTAGCACACGCACACCCAAAGAACGCCTAGAGCGTCTATCTATGGTAGCGTG
TAATGGGAAAGGTTTCGCCCTTTGCTGTGTTCCATTAGTCGCAGTTTCTCAGCCCGTTACACGTTACCGC
CCAAACCCTGAGAAGTTTAGCGGTAGCCTTCATAAATCACTAATGGAGCTATCAGCAATGATCTACAAAT
TCCTATGCTTAAACCGTACTAAGCACACCTACAACCAAGAAACGTTATACATTCAAGCCGACAGCGAAGA
GCAAGCACGCTTACAGCTATCTGCGGATTATCGCCTATTGCTTGATCGTCCTATTGCAAAATTCCGAGCA
AATCATACCGCTTGTCACCAAGTAAAAGGAGGTATTTATGCGTAATCAAAACAAAATCACAACCCACTAC
GCCGCATTAAATGGCGTATTGGCATTAATGAGCAAAGGCTTAGATGATTTAGCGGAGGTTTAAGATGAAT
AGCATTCAGCACATTAAAATCCCTTTATCGTTATTAGACCGAATGAACATAGACCACGCACGCATAAACG
CCCAAATTAACGCAATGGCGGATAATCCGACCGCTTACACAGGCGAAGTATTAAAGCACGCTCTAAACGT
TATTCAGTGGCATTTAGGCGAACAATCGGAGCAGTTAGAGGTATTACAAAGACACGCCCACAGAATTAAT
CAACTGATTGATAAAACGGACGAGATTTTAAGCAGGGGGAATGTATGAAATTAAAAAACGCCCCAAATAT
GAAACAGCAAAAACCTAATGCGGAGAATGCTTATATTATTATCGGCTCTCAAGCGTGGGATTTTGCCAAA
GCTCCACCAGCTGAACGTTCACAGGACGAGATAGCACTTGATGATGTGTTACCACAGGGTGAGAAATCGC
CCCCTATTGTGCTTACTGCTGAGGTTTTGGAAAACGTTCATCAATACCGCATAGCACCTAAAAAGGCTTA
TATCATCACGATACAGCGAGCTAATCACGGTGAAGATGTAAGCGGTGAGATTATGGCTAAACTTTACTTA
AACCTTGCGAAAAATACAAAGGCTAAAATCATTCACTACATTGACGAAGCCGAGCAACACCTTAAAGATT
TAAGCGGATATATCGAACGCATTCGACAAGGTGAAGCAATGGCAGAAAACGTGGCGGAAGTGACCGCTAG
CGATGATGTAAATGCTGACATAGATAAACATCAAGCCTATATCGAAAAACGCACAGAGAACGGCATAGAG
GGGCTTTATCGCATTACCCCGAAATATGACAAGGACACAGGCGAACTGCTATCAGAGCGTACAGAATGGC
TTTCTGATGAAATCGCAGTGGTTGGTATAGGGCAAAGCGAGGCTGAACATTATCTCGTGCTTGAATGGAC
CCCTGAGGGCAAATCGCAACCAGTCAAAGAGGCGTTATCCTTGGGGGATTTAGGAGAGCGGGAGGGGTGG
CGACAGCTCAAAGCAAAAGGGCTACGCTTAACCACTCGTACCTATCTAAGAAATGAATTGGCGGACTATT
TACAAAGTAGCGGTAAGCGTACCCTATGGCACATCACCAACGCTACAGGGTGGCACAATGGGGCTTATAT
TCTGCCAAATGGGGAGGTATTAGGCGAACCTGAAACACCTGTGCTATTTAATCGTCAATCCGCCACCGCC
AGTGGATACGACACCAAAGGCACAATAGAGAGCTGGAGGCAAGAGATCGCCGATAACGTGCGAGGTAATC
CCTCTATGATGTTAAGTATTGCTTGCGCTTTATCTGCCCCGATAATGAACATCATAGAGGCTGAGAGCTT
TGGAGTTCACTTATTCGGTGGCTCAACCGCAGGCAAAACCACCACCACTAACATTGCCAGCAGTCTATAC
GGACACCCTGACAAAATCCGTTTATCGTGGAACGCAACCGCTTTAGGGCTAATGAATGAGGCATCGGCAA
GAAATGATAACTTTATGCCACTTGATGAAGTTGGGCAATCATCAACTTATAAGAGCGTTGAGCAAACCTC
TTACGCTTTATTTAATGGCGTGGGGAAAATACAGGGAGCGAAAGACGGTGGTAATAGAGAGCTTCAACGG
TGGCGGATTATGGTATTTTCTACGGGGGAGCTGGATATAGAGGGCTATTTATCTATGGGAGGCATTAAGA
TAAAAGCAGGGCAATTAGTCCGCTTGCTGAATGTGCCTATCACAAGGGCGAAAGTCTATCATTCATTCCC
TGACGGCAAGGCACACGCCGACCACTTGAATTATGCGAGCAAGCAACACTACGGAGCCGTTGGCAGGGCG
TGGATTGAGTGGCTAACAGTGGCGGACAATCAGAAAACACTGATTAGCGTTCATAGCCAAATAAAAGCCA
AGTGGCTAGACCGCTTGCCAAGTGACGCAAGTCCACAGGTTCAACGAGTGGCCAGCCGTTTCGCTATCCT
TGAAACCGCTTTACAGCTAGCGAGCTTTCTCACAGGGTGGGACACTTCCGCCAACGGTGAAGCCTTACTA
CATTGCTTCAATGAATGGATTAATATATTCGGGCTACATAGCCAAGAAGAAAAGCAAATCATTGAGCAGG
TGAACGGCTGGCTATTAGCAAATGCTGAGGGGCGGTTTATCGAATACCCAAACAACCCCGAACAGCGAGC
CATCTCGAATATCGCAGGCTATAAAATCATTCCTCAACGAGATAATGAGATAGAGAGCTTTTATCTGTAT
CCATTAGCTTTTGAGGAAGCGATAAAGGGACACCCAAAGGAGCAGGCTTGTAAAATCCTATCAGACAAAG
GAATGCTATCTAAGGGCGAAAATGGCTATAGATACTTAGTAAGAATACCAAGCAGGATAGATCCGAAACG
TACAAGATGTTATCTCGTTTTCCCACTTGTTGAAAGTGATGAAGCATAAAAACCATAACAAACCATATCA
TTAAGTGCTTTTTGTGGTCTGTATGCTACATTGATGATTTAAGAGCTTCCCAGAGATGGTTAGCTCTTTT
TTTTACCTTTGCAAAAAAATTTTTTTTCATGCGCGTAGTTTTTTAGTAGTCCAATTAGTCCAAAATACCT
ATTAAAAAAATAATATCTTTATTTATCAATATATTACATAAAATTCATTGGACTAATTTGGGGTCGTTTT
GGACTAATTTTGGGGCAAAAAAAAAAAAAAAAAAAAAANNNNNNNNNNNNNNNNNNNNNNNNNNNNNNNN
NNNNNNNNNNNNNNNNNNNNNNNNNNNNNNNNNNNNNNNNNNNNNNNNNNNNNNNNNNNNNNNNNNNNNN
NNNNNNNNNNNNNNNNNNNNNNNNNNNNNNNNNNNNNNNNNNNNNNATTTTGGGGCATTTTGGACTACTC
AAAAAATGAACAATAAGAGTATTTTGTTAGTTTTGGACTAATTTTGGACTACATTGGACTACTCGATTAG
TCCAAAAAACGCCTCTTAAGTATTTGATTTTAAAGGATTGGACTAATTGGACTACTGTTTTTTACTAAAT
ATAAAAAAAATTTTTTTGAAAGCGTAAAAGTGGCGGTGGGGTGGCGTTTTGGTTTCTGCGGATAATATCC
CTTTTTATGCTACACATTTTTGGGGGCTTTTCGGAGCAGTACGCACGATGCTTGGTTAGGTTCGATCATT
ACTAATAAATAAGATAATTATAAGATAAAGATTGAATATATTTATAGAGTATCTTATAATTATTCTATTG
AAAGGGTAATCTTAGGGGTTATAAAATGGCTGTGATTAGATGGGCAAGCAGGGCAAGCAAACAGATAAGA
ACTATTGATAGCCGATACCTTGACCGAATTATTGAAAAAATCGAAGCGTTACAACAATTTCCAAATGTTC
AAGCAGATATTATCGAACTGAAAGGCGAGAAAAACAAAGGCAAGTTTAGAATGAGAGTGGGATTTTATAG
GGTAATTTTTAAAGTAGTGAACAATAAACCGATTATTATCGAAATCCAAGAGATTAAGAAGCGAGACGAG
CGGACTTATAACTAGAGCTATAAAACACAGGAGCAAGAAATAATGAGCAATTTACAATATATCAGAGATA
ACAGCGGTAAGCCTTTATATGTGATTTTACCTATGGCGGAATATGAAAAGTTAGTAGATGTAGACGAGTA
CGGCTTTAGGATAGAGGAGGAGGATGACGAAGAATGGGAAAGCCTACCCTACGAGCAAAGCGATAATGAC
GATGCGTTAATTCCTCATGAGGTTGTTATGATAATGATTAAACATAACGTAAACCATTTAGGAGCGTGGC
GGATTTATCGCAACCTATCACAGCAAGAAGTAGCGGACAAAGTGGGGATTTCTCAAGGGGCTATTTCTCA
AATGGAACGAAGCGACAGCAAGCCACAGAAAAAAACGCTAGAACGCTTCTCAAAAATCTATGATTGCGAT
GTTAAGCAGATGTACTAAATAATAAGCCTTACATTTTTTGAATGTAGGGCTTTTTTGTGGGCTTTAAGAA
TTAGGGGCTTTATACAAAATTATTCATAGGAAATATAATTATATATTTGCTCCAATTAAAAAGGTACTCC
CGACGGGGTGGGGCTTTCCACGGGGTTACGGGCTCGTGGTTTTCGGCAATTTTTCGGGGTTCTAGCCATC
ATCATCTTTTGATTAAAAGTGAATAGTTATGCCTAGAATGATGGCGGTAGATGTTGAATTTGCTGATACT
GGTTTTCTTCAGTCTCTTAAAATTGCAAGGCGTGTTATTTTAAGTAAATGGATTATCCTAAAATTAAATC
ATTTCCTCAATTTTGAGGAGATGACACCGAAGCATAGTTATATCACCATAGTAAAAAGTGAACTTTCTTC
ACCTGATCCGCCAATTTAAAAACAACCCTATACAAGTGATAAACTTCAAAATGCTGTAGTGTTTAGTCGC
TAAAAATGATTAAATAATAATCTATTTATAGGCGTTTTTTTATTATAGGGGTACGTTTAGGGGTATGATT
TAGGGTTTAAATATAAAATAACCTTTTATTTCAATATGTTACATTGCTTGAATGTATCCGACCACTGCAT
CATCTTAGACTGCACAAAAAAAACAAATTTCTTTACTAATTAAAATGGAGAGATTTGTATGCCACAGTCT
ATCAAACCGTTTATTGTTACAGTAATGTTCAAAGGTGGAGTAACAAAATCAACGAATGTTGCAAATATAG
GTGCTTTCTGTGCTGATCACGGTATTAAAACCTTAATGATCGACACTGATGTTCAACCTACCCTATCGTC
TTATTATCATATTGAAGATTCTGGACCTTTTGGATTGTATGAATTTTTCACTCGTCCTGATCTTCCATTA
AAGGAGATTATTTCTCGGACCGAATTCTCTAACTTGGATTTAATCCAATCTAACGATCCACTAGATAAGC
TCTCTACCGATCTTACAAGTACACCTGGAGGTATCCTGAAATACAATCAATTTGTTAAAAAATTGATGGC
TATGATTTAATCATCATTGACACTAGAGGTACACGGGGCATTACGGTTGATATGGCAGTCCTTGCTAGCG
ATCTTATCCTTTCTCCACTAAGACCAGAGTTGGTATCTGCTCGTGAATTTATGTGTGGTACCTTAGGTAT
ATATAAAAATCTAAACATTTTTACAGACTACTGTACTCTTATATAAATTCGTGCGGTTAACATTTATGTA
CCTTCATTTAGATCTATAAATTATGCCTGTACCATTTAACTCTATTTAATTGCTATATGGTGGTAGTATT
TAAGTTATGGGGCTGTCCTAGATAACTANNNNNNNNNNNNNNNNNNNNNNNNNNNNNNNNNNNNNNNNNN
NNNNNNNNNNNNNNNNNNNNNNNNNNNNNNNNNNNNNNNNNNNNNNNNNNNNNNNNNNNNNNNNNNNNNN
NNNNNNNNNNNNNNNNNNNNNNNNNNNNNNNNNNNNNNNNNNNNNNNNNNNNNNNNNNNNNNNNNNNNNN
NNNNCGCCATTCGCATTCCTTCAAAGGCTAAAGGGCTAAAAGGCTTGATAAAACATCTAAAGTGTCACAC
AATATTATCAAGCGAATATTTGAACTATAAAAAAGAATGACAAAAAAATTTCATATAGAAGCCATACAGA
AGTGGGAATCACAAGAGTTCGAGAATACCTCTTTTGATATGAGTCATCTTAATGCACACGAACTAATCAT
TCATAGTAAAAAAATGGATTATAAACTCGTTGTTACTTACGGATTGCACTGTTTTACTAAGAATGATTCA
CCATTTTCACTACCTATATTAGTAAAGGATTCTTCTGGAGATACTCGTCAATTTGACGTTGAAAGATACT
TAGCATCTAAAGAGTTGAAGAATATATTATTTTCCGAAGATATTTTAGGACAGTTGAGATTTTATAAAAG
TGATCAAAAACGGTATTTCACGATTCATAAAATGAATAATTTTACTAGAGCGTGTTGATCTTTTA
>H25 Scaffold3
CAACAAATTTGTCTATTACACATTTTTTGCCGAATCAAACCGCTTGTTGTATGGATTATTTATCGAATTT
CTTCCCTTCCATCACATTAATCCGATATTTTATTTATCAATACAAGCGGTGAAAAGATAATGTAAAGAGG
AATGAAAACCACGCTTCCTATACCCCACACAAGAACCATTCCAGTACCTTCACCATCTAAAACTGTTTTT
TCTGAATATGCTACAAATTTGGTTTGTAATGGCTGTGCTAATTTGGCTTTACTTAGGACTGCATCATGGT
TTTCAATTTTGATCAACTTTCCATAAATGTCATAAAACTGATCTGAGGATTTATTATCACGCACAGAAGT
GAGTTTTACCCTAAACTCAACATTAGGGGTGTTTACTTGATTTCTAATATAAATAATCTCTGCTTTAGTA
ACAGATTTCATTTTTTCAGATTGAAGCAAACGGATAAATTCGGTGGTTTTCCACTCTTGATAATCAGCAT
TCTCCTTGTTACTGCTTTCAAATTGATAACTATGCAAATCTCCGACAACATATAATTTATTATCAGCAAT
AAAAAATGCTCGGATTGTTTCTGTCTTGGCACTTTCATTTTGATACTCTGTTTTAGTACAAGCGGTCATA
AAACATAAAATCAAGTAGTAACAGAAAAAGCGTTTTAAAATTTGCATAGTTTTCTCCTCAGAATAACTAT
GAAATAGTCACCACATCTGGCAATTTCACTAACTGATTAAGTAGTAATTCCATCGCTCTTTCACTCTGAA
CGGTGACATTTAACGTAATTCCCGAACCATTATTTTCTGCATTGAGTGATAGCACTTCAAACCCACGGTG
GCGAATCACTCTGAGTAAACGCTCAAAGGTTTCAGGGCGTTTATTAGCTTTGATAACGAATTGATATTGT
TGCATTTTTCTTCTCCTTAAACTCCTATGTCTTCATCTAACATATCATTATTACACGCATTTGGCGGAAC
AAGTGGCCACACATTTTCTTCATCTGGGATACAAACGTGTAATAAATATGCTCCTTTACTGTTGAGTAAG
CGGTCTAATGCGGCTGAAACTTCCCCTGCTTTTTCAATGCGTTCTGCTGGAATGTCAAAGGCGTTAGCTA
GCATCACAAAGTCTGGGTTGTCATCTAAAATGGTTTGACTGTGGCGACCATGGAAAAAGAGCGATTGCCA
TTGACGAACCATTCCTAAACGTTGGTTGTCGAGTAACAGAATTTTGACAGGTAAATTGCCACGTTTGATT
GAGCCGAGTTCTTGAATATTCATCATAAAAGAGCCGTCTCCCGTAATCACAATGGTTGGATCCGTTGGGC
GAGCTTTGACCGCACCCGCCGCTGCTGGCAGACCAAATCCCATTGTGCCGAACCCAGCAGAAGTGATGTA
GTTTTCAGGGGCATAATGCTGCATATGCTGTGCTGACCACATTTGGTGCTGGCCAACGTCAGTAGTAATA
ATCGCATTTTGAGGTTTGCGTTGCGACAGGGTGTGTAACAATGCCCAAGGATCGATTTCGCCTTCGCCTG
CATTTTCTTGATAAGTAAAATCAAAATCTGCTTTCATTTTACGCACATCAGCTCGCCAGTTTTCGATCTC
TAGCGGTTGAGTAAGTGCGGTCACTGCCTCGATTAAATCTCCCTGCAATGCCACATCTGCTTTGCGTAGC
TTGTTGATTTCAGCCACATCAATATCAATATGAATAACTTTAGCGTGCGGTGCGAAGGTATCAAGTTTGC
CTGTTACACGGTCGTCAAATCTTGCCCCACAAGCGATGAGTAAATCACATTCTTGTACCGCATAGTTCGC
TGCTTTTGTGCCGTGCATACCGATCATTCCCATATAGAGTGGGTGTTGTGGCGGAATTGTGCCTAAACCT
TTTAATGTGGAAACAGAGGGCACATTGGCAATTTCTAGGAAAGATCTGACCGCTTGCACGCCGCCTGCCA
TACCCACGCCACCTCCGACATAAAGTACAGGGCGTTTTGCCTGAGCTAACAGGGCTTTGGCTTGTGTAAG
TGCGGTTGGATTTTGTGCCTTAGCCGCCACTTTTTCATAGACGATAGGGGAAAGTGATGTCGGGGCGAAT
TGCACATCTTTAGGAATATCAACAAGCACAGGACCAGGGCGACCACTTTGTGCAATTTGGAATGCTTTGG
CGATAATTTCAGGTAGTTCATCAATGTTTTGCACGATGAAACTGTGTTTGGTACAAGCAAGGGATAAGCC
TAATACATCTGCTTCTTGGAAAGCGTCCGTGCCGATAAAGGCTGAAGCCACTTGCCCTGTGATTGCCACG
ATAGGAATAGAATCCATTAAGGCATCGCCTAAGCCTGTAACTAGGTTGGTTGCCCCTGGGCCTGAAGTCG
CAATACAAACGCCTGTCTTGCCTGTTGCTCGAGCATAACCGATAGCAGCCATTGCAGCACCTTGCTCGTT
GCGGCAAAGTAGATGATCTAAACCTGAATCGTAAATCGCATCATAGACAGGCATAATTGCCCCACCTGGA
TAGCCAAAAAGAGAAGTGACGCCGTGAGCTTTCAAACACTCAACGACCAAATTTGCACCGTTCATAAATT
ACCTTTTAATGTTGTGTCGCTATTTAGTTAAGGCTTTTATACAATAAAAAAACCCTCACTAAAACTAGCG
AGGGTTTGTGGATCTCATTATACAATTCTAATTGCGAGCCAACTTAACCCCCGCGGTGATAATAATCACC
ACGAGGTTAATAATAATCAGGCTAACAAGAGAACGTAATGTCATTTTCATTTATCAATAAAAGCTGAATG
GCTATATAAATAGCATATTTTTTGCATAAAACAAATGAATTTTTTATCTCTAGATGAAAAAAGCAAACGA
TTAGCTTTAAATAGATTAAATTTACTTGAGTTGTGGGGGGCTAGGGTTGAAAATGTTCAAATTATCACTA
TCTAATCGGCGATTAACTTCTATAAGGAAATTTCTATGCCATTACTTCTCTTTTTAGCTGGGCTATTTTT
ATACATCTACATTGAAATCTCTCTGTTAGTAAGCGTCGGCTCTGCTATTGGGGTTTTACCCTTGATTTTA
TTAATGATCACTATTTCTGCGGTCGGTTTGTGGTTAGTGAAATTAAGAGGAATAATGACCATAATGCAGA
TCCGCCAAGAGATCGCACAAGGAAAGATCCCGGCACAAGCGGTCACCTCTTCGATCTTTTTTGCAATCGC
AGGGGTATTGCTGATTATCCCAGGTTTTTTGAGCGATATTTTAGCGTTATTGCTTCTATTGCCGATAACT
CGCCAATTGCTACAAGCAATGTTTATGAAACTGTTTGCAAGTCGTGTGAAATTTATGTCTTTTGGCTCAA
TGAACAGAACTTCCTCTCAAAATAATACAACGTTTGAAGCGGAATTTGAGCATAAGCAAGATGAAGATAA
GTGGTTGAAATAATGATAAATTTCATAATGATACATATCAAAGATTCACGACATATAATGAGATTCAAAA
ATCAATATCTGAGGTCTATTTCTCCTTTCGCAATTGCGATAAAAAAGAGTAAAATTAGCCTTTATTTTGA
CAAGAGAGAAACAAAATGGCAAACATTCGTTTAGCAATTGCAGCAGATTTTTTATTAGCTGAGAAATTAT
TAGAAGCCTTAGAACAAAGCAGTTTGGATTTTGAGCAAATTTCAGCCGTTGAATTGGAAAGTTTTGGTGA
AGAACATTCTCTGCGTTTCGGTGCAAAAGCTGTTGAGCAAATCGCTGTTGAAGATGTCGATTGGTCGCAA
TTTAGTCACGTTCTCTTTGCAGGCAAAATGGCAAATGCAGAATTGCTGGCTCAAGCGGTACAAGCAGGTT
GTGTGATTTTAGATCTCTACGGCATTTCTGCATTAATCGGCAATGTGCCTGTGATTGTGCCAAGTGTAAA
CAATGAAATGATCGCCAATGTGCGTGAGCGAAATATTGTTGCGTTAGCAAATCCACAAATCAGCCAATTA
GCACTTGCCTTAAAACCGTTGTTGGACCAGCCTATTCAACATATTTTTGTTACATCACTATTGCCATCGG
CCTATTTTGGTGATGAAAAAGTGCGTGAGTTAGCAGGGCAAACTGCTCAGTTGTTAAATGGTATTCCCCT
TGATGATGAAAAACCACGCGTGGCGTTTGATGCTGTGCCAGCCAATGTGCAAGGTGATGAAAAACATCTG
CCGTTCTCTCGTGCCTTTGAGTTACAACTTGCAAAAGTTCTGCCAAATCTAACCGCTAGTGTGACTTTCC
ATTCCGTGCAAGTGCCTGTTTTCTATGGTATTTCGCAGATGATTAGCGTGCAATCTGAATATACTTTAGA
TGCAACCGCATTAAGTGAGCAGTGGCAACAACAAGCGTGGGTAAAATTTAATTCTGATAATGTAATTACC
CCTGTTAAAAATGGCGAAGATGAAGAAACGAATCTCTTACAGATCAGCCAGCTACTCAATAAAAACGACA
ACGCACTACAATTCTGGACAGTGGCTGATGAACAGCGTTTTAGCTTAGCGTTCTTGGCGGTGGAGTTGTT
GAAAGAAGTAATCACTAGCTATTAACATAGTCGGATCTAAAAATACAAACATTTGATATACCATCACTCA
ATCACATAGCAATATATTCTCGTAGATATGGAACAAAATTCTTCTTTAACTCAGATTCTGGTAGCTACTG
CTGCTATTGTAATTATTTTGGCAGGTATTAAATTATCCGTTGAGATCGTTATTCCTTTCTTATTATCTCT
TTTTATTGCAATTATTTGTTCTCCTATTATCAAATATCTAACCTCTCATAAAGTCCCTTTGTGGCTGGCA
ATCACTATACTCTTTATTCTATTTTTACTTGGATTCTTTTTTCTGGCAGGACTAATCAACAGTACAGTAC
AAGAATTTACTGCATCAATTCCACAATACAAAATTCTTCTATCTGAACGTATTGCTGCCGCAATGCTCCT
TGTTGATAACTGGAATATCCCGGTTTCAATATCTCGTGAACAGATCCAAGAACAGCTAGACCCAAGCATT
ATTATGAACTTTGTTAGTCGCTTATTACTTAGCTTCTCAGGCGTCGTCACAAATATTTTTGTACTCTTAT
TAGTCGTTGTGTTCATGTTATTTGAGGCCCCAACCGCTAAACATAAACTTATCGTGGCTCTTAGAGGCAA
TAAAGATGTGGAATCGGAAGAAAGCCATATCAACCGAGTATTACAGGGAGTTATTAGCTATCTTGGCATA
AAAACGATTGTAAGCCTGCTTACTGGGATATCTATTTGGGTGTTGCTTGAAATAGCTGATGTACAATATG
CTGTATTATGGGGCACATTAAGCTTCCTACTCAACTATATTCCAAACATAGGTTCAATCATTGCTGGTGT
ACCTATTGCTGTACAAGCATTTCTATTGAATGGCTTTTCTGTTGGATTGGGAGTATCCGTCGGTATCATT
GCAATCAATATGGTAATTGGCAATATTCTAGAACCTAGAATGATGGGGAGAACCCTTGGTCTCTCAACTC
TCGTTGTATTCTTGTCACTACTTTTCTGGGGATGGTTACTCGGTACAGTAGGAATGCTACTTTCTGTTCC
ATTGACAATGGCTCTCAAAATTGCATTAGAATCAAGCCCTAAAACGATCCATTATGCAGGCTTATTAGGA
GATATTAATAAACGCTAATGCTCTTATTTTTGCGCTTTAAATACATTAAATAACCTATATGTTTCTTATA
GCACTCAACCTAAATATTTTTAACATCTACGCAAACGATTGCCTTTTGGTTTATCTTTGTGTACAATCTT
CGACCCTTTAATCATACTATATATTTATTGAGGTTTTTCCATTATGTCTCTTCTTTCTCGTTTTCAACTG
GCAGAACGTGGTTCTAATGTTCGTCAAGAGGTTATTGCTGGTTTAACTACTTTCCTTGCAATGGTTTACT
CCGTTATCGTTGTGCCAAATATGTTAAGTGCGGCTGGCTTTCCTGCTGATTCAGTATTTATTGCAACCTG
TTTGGTTGCTGGTTTAGGTTCAATCCTCATTGGCTTATGGGCAAATGCTCCAATGGCGATTGGTTGTGCT
ATCTCATTAACAGCTTTTACTGCATTCAGTTTAGTGCTAGGTCAAGGCATTAGTATTCCTGTTGCATTAG
GTGCAATCTTCCTTATGGGTGTTTTATTTACCATTGTTTCCATAACAGGTATCCGTGCGTGGATTTTGCG
TAATCTGCCATCTAGTATTGCTCACGGCGCTGGAATTGGAATCGGCTTATTCCTTTTATTGATTGCAGCA
AATGGCGTTGGTTTAGTTGTTAGCAACCAAGCGGGTTTACCTGTAAAAATGGGTGAGTTCACTTCTTTTC
CTGTAATGATATCTTTAGTTGGTTTAGCTGCTATCATTGGTTTAGAGCGTTTACAAATTAAAGGTTCTAT
TCTTTGGGTTATCATTGCAATTACAATCATCGGTTTAATTTTCGATCCGAATGTGAAATTTGGCGGTGAA
GTATTTAAATTACCTACCTTTGGTGAAAACTCTCAATTCTTAAATTTAGATATTGTCGGTGCATTGAATG
CAGCTATTTTACCTGTGGTCTTTGCCTTAGTAATGACTGCTATTTTTGATGCAACAGGTACCATTCGTGC
TGTAGCAGGTCAGGCAAATTTATTAGATAAAGATGGACAAATTATCAACGGTGATAAAGCACTTACTTCA
GATTCATTAAGTAGCGTACTTTCAGGTTTATTTGGTACCGCGCCTGCAGCAGTATATATTGAATCAGCAG
CAGGAACTGCTGTTGGTGGTAAAACAGGTTTGACTGCGGTCGTTGTTGGCGTGTTGTTCTTATTAATGCT
TTTCTTCCAACCACTCGCATTTTTAGTTCCCGGTTATGCTACTGCCCCTGCATTAATGTACGTTGGTTTA
TTAATGTTGAGCAATGTATCTAAATTAGACTTTGATGACTTTATCGGTGCAATGTCAGGCTTAGTTTGTG
CTGTGTTTATTGTTTTAACTGCAAATATCGTAACAGGTATTATGTTAGGTTTTGCAACCTTAGTGATTGG
ACGTACCATTTCAGGCGAATTTAACAAATTGAACGTTGGTACAGTAGCTATTGCTATTGCATTAGTTGCA
TTCTATGCCTTTGGTTTTGCAATTTAAGTCCTCAATAAAGATATTTTCCTCTTTTTAAGAAAAATATTTA
ACAGAAATAGCTCATTGTATGAAAGATAGGATACTAAATTTATCCCAACATCATCCTTAGATACTAGAAT
GAAATAGAAAGTCAAACGCCTATAAATAGAATCTATTCATAGGCGTTTTTATCACACTACATTTATCAAT
GTAATTTCTATTATTTTACTTTTTGTAGCTTATGGTATGCATCTAGTAATTTTTGATGAGCTGACATATT
CCTCAAAGTTTCATCAGAACCAATTAAACCATGGAACGGATTTTCTCCCTGCATTATATTCCAAACAAAA
TCTACAGCATCTTTCCCATACATTCTGTTAAATATCATTCTATACTGCTCAGGTTCCCTATCCTCATCCA
AAAATAATTCAATTACACTAATTAAACAACGATAGTAATTGTTTCTTTCTGCTGAAAATACAGAAGCATT
CATATTAACTGTCCAAGTTGCCCAATCTAATGCCTCTTCAAGATTCCCTAAAGCCAAATGAAGCATAGAT
TTTAATTCACCAATACGTAAAGTTTGTAGTGCGCTTCCTTTTTCAGCTACCACTCCAATAAATTCACGTA
CCCGTGTCATATCATCAATACCTTGCTCATCCAGCTCATCCAATAGCTCTTGATAAATTTCTTTCTCATG
ATGGAAATAGGGTAAATCAAGCAACATTTCACGCCATTCCATTCCCATATTATTATTCGCATAGATCAAA
TCGTCAGGAGGATAAATATTAGACATTCCAGGAGCAATTATACGGCAAGCGTATACACCTAAATGTTCAT
AGTCCATAATATAAACCTCTTGTTTATACCGGCTGAAAATTTCCATCAAATTAGCAAATTCCTGCTCTGT
TGTGCCTGAAAAATCCCAGTGAGCAAATTCATAATCTGGTTCTGATTTAAAAAGATCCCATGAAATCTGA
CCACTTGAATCAATAAAATGAGTTTCCAAATTCGCATAATCTGCCACATCATCATTATTAAATGATGGTG
GAGAAAACACATCCAAATCTTTTAAACTACGCCCCTGCAAAAGCTCAGTTACCGTACGCTCAAATGCGAC
TTGGAAATTAGGATGAGCACCAAAAGAAGCAAAACACGTACCATTCCTAGGATTAAGTAAAACTACACAG
ATAACTGGAAATTCGCCACCTAATGAAGCATCATAGCAGAGAATCGGAAACCCTTCTTGCTCCAATTGCT
CAATCGAACGTTTAATCGTCGGATAACCATCAATAATACACTGCGGAATTTCAGGCAAGCTGATTGCCTC
AGTGATAATACGATTTTTGATAAAGCGTTCAAATACTTCCGATAGTCCCTGCACTCTGGCTTCATTCTTA
GTGTTGCCAGCTGACATCCCGTTAGATACAAATAAATTTCCAATAATGCTTTGTGGAATATATACAGTAT
GACCATCAGACTGACGAATATAAGGTAATGCAACTATTCCTCGTTCTGAATTGCTAGACTGTAGATCTAC
CAGAAATTCTGGTGTCAATTCTCCATTTGGATTAAAATAGTCGTGTAGAAATGGATCCAATATTCCTTCA
GGTAATTCCGTTTCATTTTCAATAGGAAACCATTTTTCATTTGGATAGTGAACAAATTCACCTTCAGCAA
TTTCCCTTCCTAAATAAAAATCAGCCCAAAAATAATTAGTCGATAAACGCTCAAAATACTCCCCCAATGC
GGAAGCAAGAGCTGCTTTCTTACTTGCTCCTTTACCATTTGAAAAACATTGTGGACAATCAACATCACGA
ATATGTACTGACCATACATTTGGTACAGGATTAAGCCAAGAAGCCTCCTCAATATTAAATCCTAATTCTT
TCAACTTAGTCTGGAATCTTTCGATGCTTTCTTCAAGGGCTGCATCTTTCCCCACAATAAAGGTTTTTTC
TATCATTTTTTCTCTTAAAATGAAACGGTTTTACTCTATTTATATAGGATGTAGACATTGGAAACCAATA
AAGAAATTCATAACAACATCTTAAATCTCTTCTACCAGTTAGAATAAATTGAGCGGAAAATTTCCGCCCA
ATTCATATGTTAAAAATCCATTAATTCTTTCTCTTTGTCTGCTAAAATCTCATCCACTTTTTTGATATAA
ATATCTGTAATCTTTTGGATATCATCTTGAGCTTTACGCTCATCATTCTCACTAATCTGTTTTTCTTTCT
CTAAAGTTTTAATTTTATCATTTGCATCACGGCGAATATTTCTAATTGAAACTTTACCTTGTTCTCCCTC
ACCTTTTACAATTTTAATTAAATCTCGACGACGTTCTTCCGTTAATGGAGGAAGAGGAACACGAATAGTA
GTTCCAGCCGAAGAAGGATTTAACCCTAAATCCGAAGTTAAAATCGCCTTTTCTACCGCACTAATCAACG
AACGATCAAATACAGTGACTGCTAATGTACGAGCATCTTCTGCGACAACATTAGCTAATTGACGTAATGG
TGTTGCGGACCCGTAATATTCCACTTGAATAGCATCTAATAAACTAGGCTGAGCTCTACCTGTACGGATT
TTAGAAATATGTCCTTTTAAGGCCTCAAGGCTTTTTTCCATTCGTTCTTGAGTATCTTTCTTAATTTCAT
TAATCATAGTATTTTCCTTTGATTGAATAACATAAACCTATTGATTTTACCCAATTTCATTCTATTTTCC
TAGTACTAAGTTTATAGGGTTTGTGGTAGACTTATTTGACTTAACTCATCACAAGAGGGAATCCTTATGT
ACCAACAACAAATTTTAATAGAATTACAAGAAGCGCAACAAGTATTAAATGACTTTATTAATGACCAACA
TAATCTTAAACTAATTCAAGAAGCAGCTTTACTGATTACTGATAGTTTTAAGAACGGGGGAAAAATACTT
TCCTGTGGGAATGGTGGCTCACACTGTGATGCTATGCATTTTGCTGAAGAGTTAACTGGGCGTTATCGTG
AAAATAGACCAGGATATCCAGCCATAGCAATCTCAGATCCAAGCCATTTAAGCTGCGTAAGCAATGACTT
TGGATATGAATATGTCTTTTCTCGTTATGTTGAGGCAATCGGACAAAAAGGAGATATCTTGTTTTGCTTA
TCAACATCAGGAAATTCTAAAAATGTTATTAATGCAATCATAGCTGCAAAAGCCAAAGGAATGAAAATTA
TTGCAATGACAGGCAAGGATGGAGGAAAAATAGCAGAACTAGCTGATATTGAGATTCGTGTACCTCATTT
TCGTTATGCTGATCGTATTCAAGAGATACATATTAAAGTAATCCATATTCTCATGATGTTAATTGAATTT
GAAATGGCAAAGTAAAGAATAAAAAATCCAACTTAAATAAATAGTTAAGTTGGATTAATTCGTTGAATAG
CGTTAATTAAGCAATCGTCGTACCTTCCGTTGTACCCGTCACAACTTGTTTCAACGCACCGGCTTTACCC
ATATTAAATACACGAATTGGCATATTATGGTCACGGGCAAGAGTAAATGCGGCTAAGTCCATCACTTGCA
ATTCTTTTTCAATCACTTCAGCATAGCTTAAATGTTGATAAAGTTTTGCATCTGGATTTTTCGCAGGATC
GCAATCATACACGCCATCGACTTTGGTTGCTTTTAATACAACATCAGCTTCAATTTCAATACCACGCAAA
CAAGCCGCAGAATCTGTTGTAAAGAATGGGCTTCCTGTACCTGCTGAGAAAATCACGACACGTTTTTCGC
GTAACATTTTAATGGCTTCAGACCAGTTGTAAGTATCACAAATACCGTTTAACTGGAATGCAGACATTAA
TTTTGCATTGACATCAGCACGGTGTAAGGCATCACGCATTGCTAAACCGTTCATTACGGTTGCAAGCATA
CCCATATGGTCGCCGACAACACGGTTCATACCCGCTTTAGCAAGTTTAGCACCACGGAATAAGTTACCGC
CCCCAAGAACTACGCCGACTTCTACGCCCATTGCAAGCAATTCTTTGATCTCTAATGCCATTCTATCTAA
GATAGATGGGTCAATACCAAAACCTTCTTCACCTTGTAATGCTTCACCACTTAACTTTAACAAAATACGT
TTATAAATAGGATTGCTCATTTTGACCTCTGTGTAACGGTTGGGGAAAAAAATCGAAATATTATAGATTA
TCTTAAGAACAGATCAAAGTAGGCAAGCGGATAGAATTTCCACTTTATTTTCGGTAAAATCGCTATCCCT
TTATTTTCGTTTTGCTCATAATGAATATAACAAAGATACTCGCTACTCTCATTAGTTTTGGTTTATCTTA
TTTAGCAAGTTACCTAATGTTACTTGGCTCAGGCTTTTTTCCTACTCCTGAAATCAGCAATGTGCTACTG
CTGGTTCTCGTTATTTTATTTGCTAATGCCTCTAAAAAAGCGTTCTTTTATCTGCTTTTGCCGATTGTCA
CTTTATACGCCCTTTACACGCCAGTTGGCTTGACCTTTGGCCCACCATCGTACCAATACGTTGCTTCGGT
TTTTGCCACAGATATACAAGAAAGCAAAGAGTTTTTCAGCCAAATCCCCCTGATTAACTTTGTTGCTTGT
ACTGGCATTTTTATATCACTGTTAGGTTTTCGTTTTATTAGCCAAAAATGGCAAATTCAGTTCCACAAAA
ATAAAACCTTTCTTGCCTTAGGGATTGCATTAGTTTTTATCTCTACTCCGCCCTTCAAATTTCTACAAGA
AGGAAGTAGTGCAATTAGTAAAGTAAAAGCAGAATTAGACCGCTTGAATAGTATGTCCATTCAAAGTGAA
TGGGGAACGTCGCAACTCAATGCGGAAAGCCGTTACGATGATTACATTTTAGTGATCGGCGAAAGTGCTA
GAAAAGATTATCACCACGCCTATGGCTACCCTGCTGAAAATACGCCGTTTATGAGCAGTGCCAACGGCAT
TTTAATTGATGGGCTGACCGCTGGTGGAACAAATACCATTGCTTCATTAAAATTAATGCTCACTAAGCCT
GATACTGAAAAGTGGGAAGGGGAATACAGCCTTGGTATGATCGATTTGATTAAATCCGCAGGAATTAAAA
CCTACTGGCTATCAAACTAAGGTTATCTTGGTACTTTTGATACACCTGTTTCCTCCCTTGCTAACAAAAG
TGACGAAAAATTATTCTTAAAATCGTGGGACTCTTTCCATCAAAATATCAGTGACTTTGATTTATTGCCT
AAATTTGAACACATTATTGAGCAAAAAACTCATAGCAAACGTTTTGTTGTGGTGCATTTATACGGTTCAC
ACCCCATCAGCTGTGATCGTTTAACTGATTACCCTAAAATGTTTGATGATGAAAAAATAGGCAAAAAGTA
TTTCAACGTAAACTGCTATGCATCGTCCATCAAAAAAAACGACGAAGTGTTAAAACGCTTATATGAAACC
CTTCGCAAAAATGAGCAACAATCTAACCGCTCGTTTTCGGTGGTCTATTTTGCCGATCACGGTTTAGCTC
ACCATATCACTGAAAATGACATTGCAATCCACAACAGCAGTGGCAAAAGTAAGCTACACTTTGATGTTCC
GCTCTTTAAAATATCTAGTGATGATACCGATAAAAAAGTCTATAAAGCGATGAAATCTGGCTTAAACTTT
ACCGATGGCATTGCAAAATGGGTGGGAATTAGTAATCCGAAATTGAATACAGAAGTCGATTTATTTAGTC
CTCATTCAGACAAGGAAGATTATGGGCTAAAAAAATTGATTGATGGTTTTGAAGGGAAAGTGGATCCTGC
TGTGGTTATTCCTAAGGATGAGTAATTCTATATCCCAAAATGATTTTCTGACAGCATAAGTGCCCATAGT
AATACAATAATTAATTTAGCCATTTAAAAATCTAGACGTTTAGATGTCTAAAATTTCTTGACGAAACGAT
TTCCTATTCGTAAACTTGAAACCATTCAAAGACAAGCGGTCGCTTTTTTACCGTTTTTTTGCAAGGATTT
TATGGCACAGCAGATTACTCTTTTTGATGATATTCCCCTTGAGCTTGCTTTAGGCGGAACACTTTCGCCT
ATCAATGTCGCTTACCAAACCTATGGCACATTGAACGCTGAAAAAAGCAATGCTGTGCTGTTGTGCCACG
CCTTGACGGGTGACGCTGAACCCTATTATGCACCGCCTGCGGATAAAGGCTGGTGGCAAGATTTTATCGG
TGCAGGATTAGCTTTTGACACCGATAAATACTTTTTTATCTGCTCGAATGTGCTTGGCGGTTGCAAAGGT
ACGACAGGCCCTTCGTCTATCAATCCAAATACGAATAAACCCTACGGCAGTCAATTTCCCGTTATTACCG
TGCAAGATATTGTGAAAGTGCAAAAAGCCTTGATCGATAAACTCGGTATTACTCAGCTACAAGCGGTCGT
GGGTGGCTCTTTTGGCGGAATGCAAGCGACACAGTGGGCGATTGATTATCCAGAACAAGTGAGAAATGTG
GTTAATCTCTGTTCTTCGCTTACCTTGAGTGCAGAAGCAATCGGCTTCAATCACGTTATGCGACAAGCGG
TGATAAACGATCCCCATTTTAACAACGGCGATTATTATGGCAGTACGCCCCCAGATAACGGCTTAAAAAT
TGCCCGAATGCTCGGTATGCTCACCTACCGCACCGATGTACAACTTGCCAAAGCCTTTGGGCGTGAAGTG
AAACAGACGGGAACGATTTGGGGCGATCACTTCCAAGTGGAATCGTATCTCAGCTATCAAGGGGTCAAAT
TTCTAGATCGCTTTGACGCCAATAGTTACTTACGCCTGTTAAGAGCCTTAGATCTCTATGATCCTGCTTT
AACCTATGCAAACGAGCAAGAAGCACTCAGTCGCATTAAAGCGAATTACACCCTTGTCGGCGTAACGAGC
GATCAACTGTTTAAACAGATTGACCTACACAAAAGCAAACAGCGTTTAGAAAATGCAGGCATTACCGTCG
ATTTTTACGAATTTCATTCCGACTTTGGACACGATGCGTTTTTAGTTGACTACCCGTTTTTTGAAGAGAT
GATTAAGAAAGGAATCTCCAAGTAGGTCGGGCATAAATGCCCGACCNNNNNNNNNNNNNNNNNNNNNNNN
NNNNNNNNNNNNNNNNNNNNNNNNNNNNNNNNNNNNNNNNNNNNNNNNNNNNNNNNNNNNNNNNNNNNNN
NNNNNNNNNCCTTTTAATCTATTGGGTAAAACAGACTGAAACAGCTCTCGGCTTTTCAGTGGTGCTGATC
CCAAATAAGGCTTTAAAGCAATACGGGTGAAACGTTTTGCTGACTGTAAGGTTTCTTTCTCTGAAAAATT
CATTTCTGCAAAAGCTAATAAATCTTTGCCGATAAAGGTATAGTTATTTTGTAGTAAAGATGCAATAAAG
CCTTCATTTTCTCTAAATTGATAGCTCATTTTGGGATCGACAGGCTTACCTGTTGCTGCACAATGGCAAA
AATCCACCCCATAACCTAACGCTTTAAGTGTTTGAAATTCAAAGGTGCGTAAGATCGGTTCGATCTCGTT
TGGCTGGCTTGCCAACTTTGTCATACACTGTAGATAATGCTGAAACAATTCAGGGTAAGCGGTATGATTT
TCCAAAACTCTTGCAAGGACTTCATTGACATAAAAACCGCTATACAGTGCCAGCGTTTGCATCGGGAGGG
TTAAAGATGCAGGTTCAGCTTTGGTAAGTGTTTTGAGATCGCCTTTGCTCGTCCATTTCAGCAGTAAAGG
GGTAAAGGGCTGGAGAATGGATTTCAATGGCGAACGTGGTCGTCTTGCCCCTTTGGCAAGTAAGGTAATT
CGCCCGTGATTTTCAGTAAAAAAATCAACGAGCAAACTGCTTTCACTGTACTCTCTGCGATGTAGCACAA
AGCCACGTTGCCACTGTTCGATCATTATTCGTCAATATAGCCCAAACTTCTTAACGCACGTTCATCGTCA
GCCCAGCCGGCTTTGACTTTCACCCACAGCTCAAGGTGGACCTTATTATCAAACAAGCGTTCCATATCCG
CACGAGCTTCAGTGCCGATCACTTTGATCTTCTGACCTTTGTTGCCGATCACCATTTTTTTCTGCCCTTC
ACGTTCCACTAAAATCAAACCATTGATTTCGTAAGTGCCACGCTCGTTAGTTTTAAACTGCTCAATTTCG
ACCGTTACAGAGTAAGGCAACTCTTCACCCATAAAACGCATTAATTTTTCACGGATAATTTCTGACGCCA
TAAAACGTTGCGAACGGTCGGTGACATAATCTTCAGGATAGTGATGAATGCCTTCTTTTAGTGACTCACG
CACAAATTTCTCTAAAATATGTACGTTTTTGCCCCGTTGAGCTGAAATCGGAATGATCTCTTTAAACGGG
AATTTCTGCGATAAAGCGGTCAGATGTGGCAATAATTCTTCTTTTTCCTTGATATTATCCACTTTGTTAA
TCGCTAAAATCACAGGGGCTTTGGTCGAGCGCAATTTATTGAGTACCATCTCATCATCATCGGTCCACTT
CGTGCCTTCTACCACAAAAATCACCATATCGACATCACCAATCGCACTGGCTGCCGCACGGTTCATCAAG
CGGTTAATCGCTCGTTTTTCTTCAATGTGAAGCCCTGGGGTATCAACATAAATCTCTTGATACGCCCCTT
CGGTTTTAATCCCTAAAATGCGGTGACGTGTCGTCTGAGCTTTGCGAGATGTAATCGAAATTTTCTGTCC
TAAAATTTTGTTTAATAGCGTTGATTTCCCTACGTTTGGGCGACCAACAATGGCAATAAAGCCGCAATAT
GTTTTTTGATCTGTCATTGTGTTCTCTTAAATAAATACAAATTGAAATGGTGGGTCAAGAGCCACCTTGC
ATTAGGCTATTTTATTCCCAACACCTTTATCACCTGCAATGCCGCATCTTGCTCGGCTTTGCGACGGCTT
GTGCCGTTACCGATAAAGATTTCATCAACTTTTTCGACTTTACAACTGACTTTAAAAGTTTGATTATGGG
CTTCGCCTTTAATATCAATCACTTCGTAAGTTGGTAAGGGTAGCTTACGCCCTTGTAGATACTCTTGCAG
ACGAGTTTTCGGATCTTTTTGTGCTTCCCCTAGTTGCATGTCATTTAGAAGTTGCTGATACCAACAATGC
ACACGTTCCATCGCCCGATCAATCCCAGCATCTAAATATACCGCGGCAATAATCGCTTCCACACAATCGG
ATAAAATAGACTCTCGGCGATAGCCACCACTTTTTAATTCTCCAGCCCCTAATTTCATATATTCGCCTAA
CTCAAACTGACGAGCGACAACCGCAAGGGTCTGTTCTTTCACCAATGCCGCACGCATACGGCTTAATTCC
CCTTCATTCGCTTTTGGGAATTTTTCATATAGGGCTTTACCAATGGCAAAATTTAAGATGGAATCGCCAA
GAAACTCAAGGCGTTCATTATTTTTGGAAGCAGCACTACGGTGAGTGAGGGCTTGGGTGAGGTAATCAAG
GTTAGCAAATTGATAACCTAATTTTTTCTGTAATCGTTCTAGTTGCATTTTAGTTTATCTTCGTGGAATA
CCCCCCTTTGAAAAGGGGGGAAAAAAAAAAAAAAAAAAAAANNNNNNNNNNNNNNNNNNNNNNNNNNNNN
NNNNNNNNNNNNNNNNNNNNNNNNNNNNNNNNNNNNNNNNNNNNNNNNNNNNNNNNNNNNNNNNNNNNNN
NNNNNNNNNNNNNNNNNNNNNNNNNNNNNNNNNNNNNNNNNNNNNNNNNNNNNNNNNNNNNNNNNNNNNN
NNNNNNNNNNNNNNNNNNNNNNNNNNNNNNNNNNNNNNNNNNNNNNNNNNNNNNNNNNNNNNNNNNNNNN
NNNNNNNNNNNNNNNNNNNNNNNNNNNNNNNNNNNNNNNNNNNNNNNNNNNNNNNNNNNNNNNNNNNNNN
NNNNNNNNNNNNNNNNNNNNNNNNNTCTTTATTTAATCGCCGTAAACATTCTCTCAAAACGTAATCCGCT
TGGAAATTCATTCGGTTTCTTATCAAGGCTTAACCAAATAACACTTGCTTTACCGACCATATTCTTTTCA
GGGACAAACCCCCAAAAACGGCTGTCTTCGCTGTTATCACGGTTATCTCCCATTACAAAATAATGCCCTT
CTGGCACTACCCATTCCCCAGCAGGAATACCGTCTTGTTTGAAGAAATAAGGCTCGTAGTTAAAAGCGTG
CGGATTATTTAAAATTTGGTGGGTAACATCACCAATTTCAGTGCGTTCAACTTGCATTTCACCGTGGTAG
AAAAAGTCAGGATTTGGTGCACTGCCTTCGTATTTAAACACCACTTCTTTGCCTGAATCGCCGTGAACAA
CGGTTAAATTACGGGTATGGAAATCATATTTCACACGGTCGCCACCAACACCCACAACACGCTTAATATA
ATCAACGTGTGGCTGTTTTGGAGCTTTAAATACCACAATATCCCCACGTTCAGGCTTACCCATCGGAACA
AGCGTATTTTGCCAAATCGGGTCTTTAATTCCATAAGTAAATTTATTCACTAACAGAAAATCACCCACGC
GTAATGTTGGCTCCATTGAACCGCTTGGAATTTGGAACGGCTCAAAAATAAATGAACGTAAAATAGTGAC
TAATGCTAACACCCCAAATAGTGACGCAAAAAAATCCCCCACTAATGAACGAGGTTGAATTGTGGCTTTT
TCTTCTGCTGAGAGCGGTTTGCCTAAACGCTTTTCTTCACGCTCAATCGCACGCAAGCGGCGAGGTTCAG
CACTAAATTTGTAAAATGACCAAAAGCCACCACAAATAACAACTAAACCTACTAATATAATGGAAATCGT
GTTTGGTAGCTGCATTGAGTCCAACACTTTCCAAACACCGTACAATACTGCAATAAAACCAATGGTTAAA
ATATTGCTCATCTGTTTTTTCTTCTCCTTAATCTAATTGCTCCCCCTGCTTGCGGGGGGAAAAAAAAAAA
AAAAAAAAAANNNNNNNNNNNNNNNNNNNNNNNNNNNNNNNNNNNNNNNNNNNNNNNNNNNNNNNNNNNN
NNNNNNNNNNNNNNNNNNNNNNNNNNNNNNNNNNNNNNNNNNNNNNNNNNNNNNNNNNNNNNNNNNNNNN
NNNNNNNNCAACGTGCAAAATCGCTAAGAACGCTTCTTGTGGCACTTCCACGTTACCTAAAGATTTCATA
CGTTTTTTACCTTCTTTCTGCTTCTGCAACAGTTTTTTCTTACGACTTACGTCACCACCGTAACATTTTG
CCAATACGTTTTTACGCAACTGCTTCACCGTCGAACGAGCGATAATATGGTTACCAATCGCCGCTTGGAT
CGCAATATCAAACTGCTGACGTGGAATTAACTCTTTCATTTTTTCCACTAACTCACGACCACGATAAGGG
GCATTGGCTTTGTGGACGATTAACGCTAACGCATCGACACGCTCGCCGTTGATCATAATATCTACACGCA
CCATATCTGCCGCTTGGAAACGTTTGAAACCATAATCCAACGACGCATAACCACGCGAAGTCGATTTTAA
GCGGTCGAAGAAATCTAACACCACTTCACCCATCGGGATTTCATAAGTCAATGCGATTTGGTTACCGTGG
TAAACCATATTCGTCTGTACACCACGCTTCTCCACACATAAGGTAATCACATTACCTAAAAACTCTTGTG
GTACAAGCATATTACATTCTGCAATCGGCTCACGAATTTCCGCAATATGGTTAATCGCAGGCAACTTCGA
CGGGCTATCTACATAGACAATTTCGCCATTCGTTTGTTCCACTTCATAGACTACCGTCGGTGCTGTGGTA
ATGAGATCCAAATCATACTCACGTTCTAAACGCTCTTGAATGATCTCCATATGCAACAAGCCTAAGAAGC
CACAGCGGAAGCCAAAGCCTAATGCCGTTGAGTTTTCTGGCTCATAGAAAAGCGACGCATCATTTAAGCT
CAATTTTGCCAATGCATCACGAAACGCTTCATAATCATCTGAGCTAATCGGGAATAAACCTGCATAAACT
TGCGGTTTTACTTTTTTAAAGCCTGGTAGCACTTCGCTTGCAGGATTGTGATGATGGGTTAAAGTATCCC
CAACAGGTGCGCCTAAAATATCTTTAATCGCACAAACCACCCAACCTACTTCGCCTGTTTTCAATTCCGT
AGTATCAACTTGTTTTGGCGTGAAAATACCAAGACGATCTACTTGATAAGATTGTCCTGTACTCATCACT
TTGATTTTATTGCCTTTTTTCAACACCCCATTTTTGACACGCACAAGGGAAACCACGCCTAAATAGTTAT
CGAACCACGAGTCAATAATCAAGGCTTGCAACGGTGCATCAGGATCGCCTTCAGGGGCTGGAATTTTCGC
CACGATTTCTTCTAAAACGAGATCGATACCCACGCCAGTTTTTGCTGAGCAACGCACCGCTTCCATCGCA
TCGATCCCGACAATATCTTCAATCTCTTCTGCAACACGCTCAGGATCCGCCGCAGGCAAGTCAATTTTGT
TTAAAATCGGCACCACTTCCAAATCCATCTCAATTGCCGTGTAACAGTTAGCAAGAGTTTGTGCTTCCAC
CCCTTGTCCAGCATCAACAACCAACAACGCCCCTTCACACGCTGCAAGGGAACGAGAAACTTCATAAGAG
AAGTCAACGTGTCCTGGCGTATCGATAAAGTTTAACTGATAGGTTTGACCATCTTTTGCTTGATAATTTA
AGGTAACACTTTGTGCTTTAATGGTAATACCGCGCTCACGCTCAAGATCCATAGAGTCTAACACTTGAGC
TTCCATTTCACGATCTGACAAACCGCCGCAAGTTTGGATCAAGCGGTCAGATAAAGTCGATTTACCGTGG
TCAATATGAGCAATAATAGAAAAGTTACGAATGTTCTGCATTTTCATAAGGGCAGTAAATGTCCTATTGT
ATTGTTATTGATAAAAGAAAAATAATCGGCGGATTGTACCTGAAAATTACAGGAAAGGGAAAAGGAAAGG
AGAATATTAGAATGAAAATTTATAAAATAGAGAAAAATCTAGACCTAGTAAACGACTATAGCCTTCAATA
TAAGGCTATAGTCAATTTTATAGCAGCTATTTTTCTGCTTATCTAAAATACTTGACTGATGTAGTTAAGT
CTTTTACTAGTGTTTAACTATTAAAAGTATACAAGAATTCTAGTTATTTTTCTCATCAGACATACTTACC
GCTGCGGTAAATAATACGTCCGTTGATGAGTTAAGTGCTGTTTCAGCTGAGTCTTGGATAACACCAATGA
TGAAACCTACGCCGATAACTTGTGCTGCAACATCGTTTGGAATGTTGAACAAGCTACATGCAAGTGGGAT
TAATAATAATGAACCACCAGCCACACCAGATGCACCACAAGCACAGATTGAAGCAACAATACTTAATAAT
ACCGCTGTTGAGAAATCCGGCACGATACCTTGGGTGTAAGCTGCTGCTAAGGTTAATACGGTGATAGTAA
TCGCTGCACCCGCCATATTGATGTTAGCACCAAGTGGGATTGCGATAGAGTAAATCTCTTCTTTGATACC
TAAGCGTTTCGCTAATCCCATATTTACAGGGATGTTCGCTGCTGAGCTACGAGTAAAGAATGCTGTCACG
CCACTTTCACGTAAACAGGTGATGGTGAGTGGGTATGGGTTGCGGCGAATTTTCCAATACACTAATAATG
GGTTTAGGATAAATGCCACAATTGCCATTGCACCTAACAATACCGCTAATAAACGTGCATAACCGATAAA
GGCATCTGCACCGTTGGTTGCCATGGTTTCTGCTACTAAGCCGAACACCCCGATTGGAGCAAAGGCGATT
ACCACTTTTACCACGAAAGAAACAGCATCAGAGATGTCGTTTAACATGACTTTGGTGCTTGGTGCTGCGT
GGCGTAATGCGATACCTAAACCGATAGACCACGCAAGAATACCGATGAAGTTACCGTTCGTAATTGCACC
AAGTGGGTTATCGACTAAGTTGAAAACAACGGTTTTTAATACTTCACCAACGCCTTGTGGCGGTGCAAGC
CCTTCCGGGCTGGTAACAAGTTCAAGTGTCGTTGGAAATAAATAGCTTAAAATAACCGCTGTTACTGCTG
CAACGAAAGTACCTAAGACATACATCACTAAGATAGGTTTTAAGCGGCTATCGCTGCCAACTTCTTTGTT
AGCAATGGAAGCCATTACAAGAACAAAAACTAAAATCGGTGCAATTGCACGTAATGATTTTACAAAGAAT
TGTCCGAGAACCCCAACGCTTTTGGCTGCATCTGGGCTAACTAATGCTAAGCAGATACCTAGCACTAAAC
CTACGGCAATGCGTAATACTAAATTACCGCCAAGGATTTTTGAAGATAAAGATTGGTTACTCATAAAATT
TCCTGTAAGACAAATAAAAAAAAGACTTCATTTACCAAGGTAAATGAAGTCTGCGAGATTAGCCGAAAAT
GTAGAATAAGGGAATAGCAAGCGGCAATTTTTCTGCAAAAATTTTTAAAAATTAGAATTTTAAGAAAAAA
CACCTTAAAAATTTAATAAAAATCTCCGAGAAATGATAATAACTATTAAATAAACACCTGTTCTGTCACT
TGATAACCTTGCGGAACCTCTGCTTTATCATCAAAGGTTACAAATTCCCAAGCATTTTCATTCGCTAACA
CAGCTCGTAATAATTTATTGTTTAAGCTGTGACCTGATTTATAGGCTTTGAAATCACCTAAAATATTGTA
GCCACACATAAATAAATCACCGACAGCGTCTAACATTTTATGACGAACTAGTTCATCTTTAAAACGTAAC
CCTTCTTCATTCAAAATACGGTATTCATCTAAAACAATTGCGTTATCTAAACTACCGCCTAATGCAAGAC
CAATGGATTGAAGATATTCAACATCTTTCATAAAGGTAAAGGTTCTAGCACGGCTTAATTGTTGAATAAA
GTGTTGTGCTGAAAATTCCATTTTGTAGTTACGCACTTCTTTGGTAATCATTGGGTGCGTAAAGTCAATA
GTAAAGTCTAATTTCAGACCGTGGCTATAAGGTTTAAACTCAGCCCACTTATCCCCTTCTTCTACTCGTA
CACTTTCTTTAATACGAATAAATTTTTTCGGCACATCTTGTTCTTCAATCCCTGCATCTAATAAGAGATA
GATAAAAGGACTTGAGCTACCGTCCATAATTGGAATTTCGGCTGCATCAACTTCTACAATTAGGTTATCT
AAACCTAACGCAGACATTGCTGCATTTAAGTGTTCTACTGTTGAAATACGTACACCTTCATCGTTGATCA
TACAAGTACAAAGTTGTGTATCACGGATAGATTCAGCACTTGCAGGGAAATAAACGACAGGCTTAAGATC
TGTTCTTGCGTAAATAATCCCTGTATTTGCAGGTGCTGGACGCAACGTTAAGGTTACTTTCTTGCCACTG
TGCAAGCCAATACCTGTTACTTTTGCTGCTTGTTTAAGGGTTCTTTGTTTAATCATATCGTTTCCTTATT
TCCCGAAATGGTTATTGACCATTTCTCATAAACCCTGGGATTGAGTTCGGCGAAAAGACCTGCGCTGTAT
CAACTTTCTGTGGTCTTGGCGCTGTTTGCTGAACCTGTTGTGGTTGCTGAGACATTTGATGCGTTGTATA
TTGGTTTTGGTTTGGGTAACCGCCCATATTATTTATAAATTCAGGCTGACGAGCACCGCCAAATCCGTTA
TTAATAATAGATTGTTGCGGAATATCGGTTCTTCCTTGCACACTTGGAATTTTTGGCATTTCTTCTGGTT
GTCCGATACCTGTAGCAACCAATGTTACACGGATCTTACCATCCATTTCTGGATAGAATGCAGAACCAAA
AATAATAGCTGCATCAGGATCTGCGAAGCTAGTAACATATTCCATAATGGTATTGACTTCTGCAAGTTCA
ATATCATAGCCAGAAGAAATATTCACAAGAATGCCTTTAGCACCTGATAAATCAACATCTTCCAATAACG
GGCTTGCTACAGCTTCTTTTGCTGCATTTTCTGCACGGTTTTCACCCTCTGCAATGCCTGTTCCCATCAT
TGCTCTACCCATTTCCGACATCACTTTTTTCACGTCTGCAAAGTCAACGTTCACAAGACCTTCGGAAGTA
ATCATATCCGTAATACCTAATACCGCATTGCGTAAGACGTCATTTGCAACGCCAAAGGCTTCATTAAATT
TTACACTTTTAGGTAATACTTTTAGTAATTTATCATTTTGGATAATGATGAGTGAATCCACATGTTTTGC
AAGTTCACGGATCCCTTGTTCCGCATAGTTAGAACGTTTTCTACCTTCAAAAGAGAAAGGTTTAGTAACA
ATACCAACTGTTAATGCTCCTTGGCTTTTAGCAATTTCAGCAATTACAGGAGCTGCACCAGTACCTGTGC
CACCACCCATACCAACAGCAATGAAGACCATATCAGCACCTGTAAGCATATTCGTTAATGCTTCTCTATC
TTCTTCAGCTGCTTGATGACCAATGTTTGGATCTGCTCCTGCCCCTAAGCCTTTTGTTACACTTGCACCT
ATTTGAATCGTATTGCGAACGGCACTACTACGTAATACTTGTGCATCCGTATTAACCGAAAAGAATTCAA
CACTACCAACATCAGATTGGTTACTAACCATATGATTTAGTGCGTTACCACCACCGCCACCGACACCGAT
AACTTTGATAACCGCATCTTGCGTTGCTTCATAAATAGGTTCAAACATTTGTGATTCTCCCTCACGGCTT
AATATTGTTATTAATGCCTATTAAAAACTTGATTTTATCCAATTATACGCTTTTTTAGCACTATGACCTA
ATGTATCAATAATGCCGCCCACCTTATGACTAATTTCTCCACTTTGGCTACTATCAACGTCATTATAATG
ACTATACTGTAGCAATCCTAATACGGTTGCATAAGAAGGTTTGTTTACATAATCCGTTAATCCTGTAATG
TTCAATGGATTACCAACCCGAACTTGTGATCCAAAGACAGATTTTGCACATTCTACAATATCTTCAACCT
GAGAGCCACCACCTGTTAATACAATTCCAGCAATTAATTCTTGTTTTATGCCTTTTTGATATAGTTCATT
GCGTAATTGGGATAATTCCTGATTAATTACGCTCAGTAAATCGTGGTAGCATTGAGATGTAACATTAGAT
AATTGGCTTTTTGTAAAAGTTCTTGGCATTCGTCCACCCAAGCCTGCCACCTCAATTTTTTTCTCTGGAA
AATGAGTTGGGGGTGCAATAGCACATCCATACTGTACTTTAATATTTTCTGCATCTTGGCGAGAGGTTGT
GAAAACATGAGCAATATAGTCCGTTACATTATTCCCACCAAAAGGAATAACTTTACTAAAACGCAAAGCA
CCATCTGTATAAACAAGAACATCCATAGTGCCACCGCCAATATCAATTAAACAAACCCCAAGTTCTTTTT
CATCTTCTGTTAACACAGAATAACTTGAAGCAAGCCCCGAAAAAACGATTTGATCAATTTTTAATTTACT
TCTCTCCACTGCATTTTTTAAATTACGTAGCCAATCGTTATGGCAAGCAATTAAATGAGCTTGAGCCTGC
AAACGCATACCAGATAAACCAAGGGGATTTTTAGTAGCAGGTAATCTATCTACTCTATATTCCTGAGGAA
TGATGTGTAATGTTTCCAGCCCATCGGGTAATTTAATAGAACGAGCAATATGAATAGCATTATCCAAATC
TTCATTTCTTACACTACCAGACAACGGCACAGTTCCACTTTCATTAAAAGCTGTAATGTGAGATCCTGAA
AGGGCAAGAGTAACACATACAATATCATATCCAGAAATCGATTCAGCTTCTTCAATCGCACGTTGAATAG
CACTTGTTACAGCATCTAAATCAACAACGCCACCACCTTGAACACCTTTAGACGGGCTAATTCCAGAGCC
AATCACATTAATCACCCCATCAGGCAATACCTCACCTACCACAGCAACTATCTTGTGTGTTCCAATTTCT
AAACCTACTCTAATTCTAGATTCTGCTACTTTTGTCATATTAATTATGTTTGCAAGTTAATAAATTATTG
ATTATTAAATCCAACGGAAGCCCCGTGTTCATAACGTAAATCTACGTAGGATAAACGTTTCCCCTCAGGA
ATATCAATTTCAGGAAAAATAGTCACAAAACGATCGATTTTGGGTAGCCATTCCCCTCGCCCTAATTTTA
GTTCAACGCCATTATCAAGTCGAATTGACCAAGCTCCTCGACTATCCATTGCAATGGAATATAATCCTAA
ATTACGTGATTTTAAATCTGCTTTTATTTTATCCCAAGCCTCAAGCACAACCTTACTTTCTGTGTCTGGT
CCGTATAAAATAGGTAAGCCTGTGTTATCAAACCTATCTTTCGGCAAACTGAACACTACTCCATGTTCAG
AAACATACTGACTATTATTCCATACAGCCATTGGACGATGTTCAAGTAACGTAATACTTAATTTATCGGG
ATAAACTTTTCTCACAGAAACATTACTGATCCAAGGAATTGTTAGAAATTTCTCTTTAATTTCTTGAATA
TCCTGTTCAAAATAGCCTTTTAACAAGGGTTCTTTAGCTAAAACTTCACGAATATCATTATTCGTCGTAA
ATTGTGTTTTATGCGTTAATGCATAAGAACGGATTGGCGTTCTATCCAGTGATGCAAGCAAACTAGACCA
ATTGGTATAAATTGCATAAACCATACCGAAACATAATAACACAACGATAGGCTTAACAAAAACAAACCAA
TTAATCGGATATTTCGGCTTACTTGCTTGTGTACGAATTACCGAAGTCGGTTTCTTACGTATTACCGCAA
CCATTACGCACTTAACTCCAATACACGCTCAACTAAACGCTCGAAACTATAACCCACAGTCGCCGCTGAT
TTTGGGAAAATACTATGACTGGTCATACCTGGGCAAGTATTCACTTCAACTAAACGGAAGTTTCCTTCGC
CATCTTCCATTACATCAATTCGGCTCCAACCACGACAGCCCACCACATCATAAGCCTGTTTCACTAACTT
AGCGACTTCCGCTTGGCGATCAGCATTTAACGCTGGCACAACATACTGGGTATTATCCGAAATATATTTT
GCGTGGTAGTCATAAAACTCGCCGTCTGGAATAATTTGCACCGCAGGCAACACTTCACCATCAAGTACTG
GCACAGAGTATTCCGCCCCTGCTAAATTTTCTTCCACCAACACAATTGAATCATATTTTAATGCTTCTTC
GATTGCAGGTAATAACTGTTCTGCGGTTTTCACTTTGCTTACGCCAACACTTGAGCCTTCACTCGCAGGT
TTCACAAATAATGGTAAACCTAATTTTGCAATAATTTCATCGGAGTTGACCGCTTGCCCACGGCGTACCA
CTTCCATTGCCGCTGTTGGTAAGCCCACTGCATTCCACAATAGCTTGGTGCGGAACTTATCTAAAGTAAT
CGCCGAAGCCATTACGCCACAGCCTGTATAGGGAATACCGAGTTGCTCTAACGCCCCTTGAAGCACGCCA
TTTTCACCAATACCACCGTGAAGAATATTAAATACACGCTGAATGCCTTTTTCTTTTAATTTTTCAATCG
GAAATTCTTTTGTATCAATCGCTTCAACGTTATAACCTAAACTTTGTAATGCTTCAAACACCGATTTGCC
TGAATTGAGCGAAATTTCACGTTCTGCTGAAACGCCACCAAATAACACCGCAATTTTTTCGTTTTTTAAG
CTCATTATTTTTACCTTATTTATGTTTTACAAGCGGTCATTTATTGCAAGAATTTTACATTATTATGGGG
AATTGTAGGGACACACTGCGTGAAAAAAAAAAAAAAAGCACAANNNNNNNNNNNNNNNNNNNNNNNNNNN
NNNNNNNNNNNNNNNNNNNNNNNNNNNNNNNNNNNNNNNNNNNNNNNNNNNNNNNNNNNNNNNNNNNNNN
NNNNNNNNNNNNNNNNNNNNNNNNNNNNNNNNNNNNNNNNNNNNNNNNNNNNNNNNNNNNNNNNNNNNNN
NNNNNNNNNNNNNNNNNNNNNNNNNNNNNNNNNNNNNNNNNNNNNNNNNNNNNNNNNNNNNNNNNNNNNN
NNNNNNNNNNNNNNNNNNNNNNNNNNNNNNNNNNNNNNNNNNNNNNNNNNNNNNNNNNNNNNNNNNNNNN
NNNNNNNNNNNNNNNNNNNNNNNNNNNNNNNNNNNNNNNNNNNNNNNNNNNNNNNNNNNNNNNNNNNNNN
NNNNNNNNNNNNNNNNNNNNNNNNNNNNNCAAATGTGATTTGCCCCTACACATTATTTTGTACAATTACA
CAATAGCGAAAATTTCTCGAAATCTTATCGCTTGTTTTAAATCTTCTTTATGCCTTCCAACTTTCCGCTA
AATCACGCGAAAGCTTGCTCACGTTGCCCGCACCTTGTGCCAAAATTAAATCACCATCTTGAATAATTTG
ATCTAACACTTCGCCAAGTTGTGAAGTATCTGACACTAAAATCGGATCAACTTTGCCAAGATTACGGATT
GAACGACACAGATCTTTACTCTCTGCCCCCACAATCGGTGCTTCACCTGCGGCATAAACATTGAGCATAA
TCAATGCATCAACCTGCGACAGCACTTGCACGAAATCGTCGAATAAATCACGGGTACGAGAATAGCGGTG
CGGTTGGAATACCATTACCACACGTTTATTTTCCCAGCCTTGGCGAGCGGCTTTAATCGTCACATCTACT
TCCGTTGGGTGATGTCCGTAGTCATCGACTAACATCACCTTACCATTTGGACGAATAAACGAACCCAACT
GGTCAAAGCGACGACCTGCACCTTGGAAATCTGCAAGAGCAGCCAAAATCGCCTCATTCGCAATACCTTC
TTCTTTTGCAACCGCTAATGCTGCCGTTGCATTCAGTGCATTGTGTCTACCCGGCACGTTTAGTAAGATC
TCAATACGCTCACCCGTTGGGCAAACCACCGTATAATGCCCTTGGAAGCCTGTTTGTTGATAATCTTCAA
TACGGTAATCGGCTTTTTCACTAAAACCATAGCTAATCACTTGGCGACCAACTTTTGGGGCAATTTCCAT
CACTGTTTCATCATCAGCACACATCACTGCTAAACCGTAGAATGGTAAGTTGCGTAAGAAACGTACATAG
GTTTCTTTCATTTTCTCGAAATCGCCACCGTAAGTATCCATATGGTCTGGTTCAATGTTGGTCACAACAG
AAACCATCGGCTGTAAATGTAAGAATGACGCATCACTTTCATCGGCTTCTGCAATTAAGTAACGGCTTGC
ACCTAAATGAGCATTTTTACCCGCTGATTTTACTAAACCACCATTTACAAAAGTAGGATCTAATCCTGCT
TCCGTATAAATCATTGAAATCATTGCGGTTGTGGTCGTTTTACCGTGAGTTCCTGCAATCGCAATACCGT
GACGGAAACGCATAATTTCTGCTAACATCTGCGCTCGTTGAATCACTGGAATACGCGCTTCTTTTGCTGC
CGCTACTTCGGGATTGCTTTCATTAATTGCGCTGGAAGCGACAACAACACTTGCCCCTTCAATATTTTCT
GCTTGATGCCCGATAAAAACTTTTGCTCCTGCTTTTGCTAAGCGTTGCGTGACTGCACCGTCCGCAATAT
CCGAGCCTGAAATTTGGTAACCTTCATTTAATAACACTTCAGCAATCCCAGACATACCTGCACCACCAAT
CCCAATAAAGTGGATTTGGTTTACACGGCGCATTTCAGCGACTAATTTTTTAACTTTATCTTGGAAATTT
TTCATTATTACATTTTTCCTTCGTATTCGTAGGGACACACTGCGTGTNNNNNNNNNNNNNNNNNNNNNNN
NNNNNNNNNNNNNNNNNNNNNNNNNNNNNNNNNNNNNNNNNNNNNNNNNNNNNNNNNNNNNNNNNNNNNN
NNNNNNNNNNNNNNNNNNNNNNNNNNNNNNNNNNNNNNNNNNNNNNNNNNNNNNNNNNNNNNNNNNNNNN
NNNNNNNNNNNNNNNNNNNNNNNNNNNNNNNNNNNNNNNNNNNNNNNNNNNNNNNNNNNNNNNNNNNNNN
NNNNNNNNNNNNNNNNNNNNNNNNNNNNNNNNNNNNNNNNNNNNNNNNNNNNNNNNNNNNNNNNNCTAAT
TTCTGATTACAAACTATTTTCCACAATCACTTCTGCCACTCGTTTTGCGGCTAATGGTGTGGCTTTCGCT
CTTGCTTTTATTGCCATTTCCGTCAGTTTTTGACGGTCGGCAATTAACGGCTCTAATGCTTTTAATAAAC
TTTCAGGGGTAAAATCCTGCTGTTCAATAATCATTGCAGCACCTACTTGTGCAAGGTACTCTGCATTTAA
AAATTGTTGGCGATCTTTATGTTGAAACGGCACAAAAATCGCAGGCAATCCTGCTGCAGCAATCTCGCAT
ACAGTTAAAGCACCAGAACGGCAAATCACCAAATCCGCCCATTCATAAGCGGCTTTCATATCATCAATAA
ATTCGCTAGCAATGCCGTTACCTGTTGCTTGATAAACTTCTTCCACACCGGCTAATTTGCCTTTGCCGAC
TTGATGACTAATAAATACGTTTTGTCCTAACACTTTCGCTACTTCCAGCACGGTTTTATTGATCACCAAT
GCCCCCTGACTACCGCCCATCACTAAGATATTGATCGGATAGCCTTTTTCAGCAAAACGTTGTTCAGGCG
GTGCAATTTCAAATAGATCTTGGCGAACAGGATTTCCCACCACTTCCGCATTTGGAAACGCCGTTGGAAA
TGCTTGTAAAGTACGTCGAGCAATTTTAGAAAGCCATACATTCGTTAAACCTACCACCGCATTTTGTTCG
TGCAAAATCACAGGCACACCACATAATTTCGCTGCAATACCGCCAGGTCCGGATACATAACCGCCCATTC
CGAGTACTGCATCGGGCTTGTACGCGTTAATAATTTTTTTCGCTTGAAGTACCGCCCTTAAGATCGCAAA
AGGGGCAGTAAGTAATGCTTTGATCCCTTTGCCCTTTAATCCTGAAATTTGAATAAACTCAATCGGAATA
CCGTGTTTTGGCACAAGATCTGCTTCCATACGATCTTTGGTACCAAGCCAACGGATTTCCCAGCCTTGTT
GTTGTAATTCTCTTACCACAGCAATCGCCGGGAAAACATGTCCGCCAGTTCCGCCAGCCATTACCAATAA
TTTTTTTGTCATATTATTTTAAAAAAAAAAAAAAAAAAAAANNNNNNNNNNNNNNNNNNNNNNNNNNNNN
NNNNNNNNNNNNNNNNNNNNNNNNNNNNNNNNNNNNNNNNNNNNNNNNNNNNNNNNNNNNNNNNNNNNNN
CCAATATTAATCATCGCTGAAATGTGCATGACCAATTCGATCCAAGCGGTTTTCGTAATCAATCCGAATT
AATACCGCAATTGCAATCGCCATAATCACTAAACTTGAACCACCATAGCTTACCAATGGGAAAGTTAAGC
CCTTGGTCGGCAGTAACCCCGAAGCAACACCAAGGTTTACAAAGCCTTGAATAAAAATCCAAATTGCAAT
ACCAAAAGCAAAAAAACCTTTAAATCGCTCTTCTAACATTAACGCTTCCCGACTAACCTTTAAAGCTCTA
AAAGTTAAAGCGAGTAATAATAGCACAACGACAACAATTCCAACTAATCCAAACTCCTCAGCAATAACAG
CCATTACAAAGTCAGTGTGTGCTTCGGGTAAATATTCTAATTTTTGTACGGAGTTACCCAAGCCTCGTCC
CCAAATCTCACCTTGCCCGAAAGCCATTTGTGAGTTAGATAGTTGGAAACCATCGCCATAAGCATCAGCA
AAAGGATCCATAAAAGAAGTTACGCGTTTTAAGCGATATTCCGATGTTAAAACTAATAGAGCAAAGACTA
CAACGCCTGTGATACCAAGAAAAATAAACTGTAAGACTTTCGCCCCCATAATAAAAAGCATTGCAAATGT
CAGCACAAAAAGCACCGCTATACTTCCCAAATCAGGTTGAGCCAGCAACAAGCAGCTAAATAAAATCAGG
ATTACCATAGGGCGAATGAAACTAATGCTTTTTTGTCGCATTTCATCAAATTTTCTTACATAGAAGCTCG
CAAAGTAACAAATCACCGCAAATTTTGCTAATTCTGCAGGCTGGAAATTAATAGGACCGATAGGGATCCA
GCGTGTTGCTCCATTTACTGTTTTTCCAACAAACAATGTAATTGCAAGCAGAAGCAAGGCTGAAATAAAT
AACCAACCATTATACTTTTCCCAATATTTACTTGGAATTTGAACAAAGAAAGCACAAGCACAAATAGATG
CGATAACATAAAAACCATCTCGCACCGCAAAATAGAAGGGATCTTCGTGTAGTCGACTACTCACAGGAAT
AGAGGCTGAAGTCACCATAACAAATCCAATGATCAGCAATGCGAGAAATAACCACACCAATGTTCGATCA
TAGAGTGCATTAACAGGCGTTAATCTTGTCCACTTATCCCACTCAATCCGAATTTTTTCTAGCATTAGAT
AACCCCTTGAGCCAACGCCACAAACTGTCTGCCACGCTCTTCAAAATTTTTAAACTGATCTAAACTGGCA
CAGGCTGGTGAAAGTAGCACCATATCGCCCGCTTTTAATCTTAAACGAATTTGTGCGACAGCTTGTGCCA
TTGTTTCCACTAAAACGCTATTTTGAGTTAAAGCGGCAAGTTCCGCCCCATCTTTTCCGAAGCAGTAACA
GACTGTATTTGGTTGATTAATAAAAGGTTTTAACTCAGAAAAATCAGCATCTTTTCCGTCACCGCCCAAC
AACAGATAAAGCGTTCCTTCGACTTGCAAACCATTTAATGCCGCCACAGTACTGCCGACATTCGTGGCTT
TTGAGTCGTTAATCCAGCGTACGCCATCATTCGTCGGTACTAGCTGGAAACGGTGATCTAATCCTGAATA
GCTTTGTAGCGCTTTCACAATACCCGAACGATCAACGCCTGCAGCTTCCGCCAATGACATTGATGCTAAG
GCATTCATCACATTGTGGCGACCAGTAATTTTCAGCTCATCAATCGCAATGACGGCTTCATCGCCAGAAT
AGAGTTCTCCATTACAAGCGGTATATTCTGCGTCTTTTTCTGCAAATTTTTTCAAAGATCCGACCGCTTG
TTCAGGGAAAGTTTGCGGATCTTCGCCATTCACAATTACATTTTCGGCATGGTGATAAATTTTCAATTTC
GCTTGGCGATAATCTTCAATGCTCTCATAGCGATCCATATGATCTTCGCTGATATTTAAAATGGTCGCCG
CTTTTGCTTTTAAAGAATAGGTCGTTTCAAGTTGAAAACTCGATAATTCCAACACATAAAGCTCGTAATC
GCCTTTCAATAAACTCAATGCCGGCACGCCGATATTGCCACCCATTCCAACTTTAACTCCGGCTTGTTTT
GCCATTTCAGTCGTCAAAGTCGTGACGGTACTTTTACCGTTCGAGCCTGTAATCGCAATAATCGGCGCTT
TGGCTTCACGACAGAACAACTCAATATCGCCAACCACCTCCACACTGGCTTGAATAGCTTGCTGAATTTC
AGCAGTTGCTAAAGCAAGTCCCGGGCTAATCACAATTAAGTCGGAGCTTAATAGCCACTCAAGGTTTAAA
CTGCCTGTGTGTAGTGGAATATCCTTCGACAACTTATCCGCCCCTGCAGGATTTGCTCGGGTATCAATCA
CTCGCACTTGAGCCTGTTTGTCCGCAAAAAATTCGACACAAGATAAGCCTGTTGTGCCTAAGCCGATAAT
TGTGATAGTTTTGCCTTGATATTGATTTTGCATTTTGTTGTTCTCTAGAAACGGTATTTTCAGATGTAGG
GACACACTGCGTAAAAAAAAAAAAAAAAAAAAANNNNNNNNNNNNNNNNNNNNNNNNNNNNNNNNNNNNN
NNNNNNNNNNNNNNNNNNNNNNNNNNNNNNNNNNNNNNNNNNNNNNNNNNNNNNNNNNNNNNNNNNNNNN
NNNNNNNNNNNNNNNNNNNNNNNNNNNNNNNNNNNNNNNNNNNNNNNNNNNNNNNNNNNNNNNNNNNNNN
NNNNNNNNNNNNNNNNNNNNNNNNNNNNNNNNNNNNNNNNNNNNNNNNNNNNNNNNNNNNNNNNNNNNNN
NNNNNNNNNNNNNNNNNNNNNNNNNNNNNNNNNNNNNNNNNNNNNNNNNNNNNNNNNNNNNNNNNNNNNN
NNGTGTGTCCCTATGTCCCTACATTAATTAACGTAACTTCAACGTCACCAATCCAATTAACACTAACATT
AAGGTAATGATCCAGAAACGCACGATAACACGTGGTTCCGGCCAGCCTTTAAGTTCAAAGTGGTGGTGGA
TCGGTGCCATACGGAAAATACGTTTTTGGCGGAGTTTGTAAGAGCCAACCTGTAAAATAACCGATAAGGC
TTCAACCACAAATACACCGCCCATCACCACTAATAATAATTCTTGGCGAACTAACACGGCAATTACACCC
AATGCACCGCCAAGTGACAGTGAACCGACATCGCCCATAAAAACTTGTGCCGGATAAGTGTTAAACCATA
AGAAACCTAACCCAGCCCCGACAATCGCCGTACATAAAATCACTAATTCACCGCTATATTTGATATAAGG
AATGTGCAAATATTGTGCAAAATTATAGTTCCCCGTTGCCCACGCAATTAATGCAAATGCCCCTGCGACC
ATAATAAGCGGCACGATTGCCAAGCCGTCTAAGCCGTCGGTTAAATTCACCGCATTACTTGTACCGACAA
TCACAAAATAGGTTAGAACAATATAGAATAAGCCGAGCTGTGGCATCACATCTTTAAAGAAAGGAACAAC
TAACTGGGTGGCCGCGGTATCTTTACCAATCGCATACATACCAAAAGCGGACACTAAGGCGATCACCGAT
AACCAAAAATATTTCCAACGAGCAATCAAGCCATCGGTATTTTTACGAGCGATTTTCCAATAATCATCAA
CAAAACCGACAACCCCATAGCCAAATAGGATAAATAGCACAAACCAGACATAGGGGTTACGTAGATCCGC
CCATAACAACGTACTCACACCGATAGCGAATAAAATCATAATACCGCCCATCGTTGGCGTGCCCCGTTTT
TTGTAGTGGCTTTCAGGGCCATCGTGGCGAACTTCCTGTCCGAATTTGAGAATTTGTAAACGGCGAATGA
CCGTCGATCCAATCCATAAGCCGATAATTAACGCCGTCAATAACGCCATAATGGAACGGAAAGTAATGTA
CGACACCACGTTAAACGCTGTGTTGTATTGCACCAGATATTCAGCAAGCCACACTAACATAAGCTAATCC
TTAAAAAGAAACATCAAAAGAACGACATAAGGAAGCAATTACCTCTTCCATTTTTTGGCTACGAGAGCCT
TTTGCCAAAAGAACAAGCGGTTGGTTTTGCTCGATTTTTTGCAAAATAATCGGAAGCAAAAACGCCGCCA
TTGCGGTTTTGTCATTAAAGTGGTGAGCTGAATTACCGCTAATCACCTCACTCTCTTTGCCGAAGCTGAC
CACTAAATCTAACTTCGCCTGTTTAACGAAATCGGCGACTTCTTGATGACAAGCAGGGCTGTCTTTGCCA
AGCTCCGCCATATCTCCCGCCACAAAAATGCGGAAAGCCGGATACTGTTTTAACACTGATACCGCAGATT
TCATTGAATCCACGTTTGCATTATAACTGTCATCAATAAACAGCACATTCTCTTTAATTTCAATCGGATA
CAAACGCCCTTTAACCGCTGAACGCTGTTCTAATCCAGCTTTAACCGCAGTTAAATCCGCCCCGACTGCC
ATTGCGAGTGCCGTTGCTGCTAACGCATTACTTACATTATGTTCGCCCAAATAAGGCAGATTGATCTCAA
TTTCGCCTTGTGGGGTATGCAAAGTAAAGCGTGAACCATTAAGATGTAGTTCAACATTTTCCGCCCAAAA
ATCTACATAACTGTCTTTATCTTCGCCTGTGTAACAGAACGATTGCAACTCGTGATCGCCAATCTCTTTT
TGCCATTCAGGGTAGTAATGGGCTAAATTCACAATCGCTTTACCGCCTGTTTTCAAGCCACGATAAATCT
CGCCTTTGGCTTGAGCCACGCCAGCCAATGAACCAAATCCTTCAAGATGAGCAGATGCCACGTTATTCAC
TAAACAAGCATCAGGTTGTGCTATTTCGGTGGTGTAAGCAATTTCGCCGATATGGTTCGCCCCCAGTTCC
ACCACGGCAAATTTATGCTCAGGGGTTAAACGTAATAAGGTCAATGGCACACCTAAATCATTGTTTAAAT
TGCCAAAAGTATAAAGCACCTGATCTTCACAAGCGGTTACTTTTTGCAAAATTTTTGCAGTCATCTCTTT
GACGGTGGTTTTGCCTGAAGAGCCCGTCATTGCCACAGTTTTTGGGTTAATTTCCGCTTTCAGCCATTTT
GCTAACTGCCCTAATGCCAAGCGAGTATCTTCCACAATAATTTGCGGTACATTCACCGCCAATTCACGCT
CAACGACTAACGCCACACAGCCTTGTTCTATCGCTTTTTCTACATAATCGTGAGCATCAAATTTTTCGCC
TTTTAATACAAAAAATAAACCTTTTTCGACCGCTTGACGCGTATCTGTACTGATGTTTTCAGCAACAACC
TCGCCACTACCGAGTAGTTTACCCTTTAGGGTTTGAGCGAGTTGTTGGGTGGTTTGTTTTATCATCTTTA
TTTACTTATAAATTATTTTTACTATTTAAAATCTACTTTTGTAGGGGCTAATTACATTAGCNNNNNNNNN
NNNNNNNNNNNNNNNNNNNNNNNNNNNNNNNNNNNNNNNNNNNNNNNNNNNNNNNNNNNNNNNNNNNNNN
NNNNNNNNNNNNNNNNNNNNNNNNNNNNNNNNNNNNNNNNNNNNNNNNNNNNNNNNNNNNNNNNNNNNNN
NNNNNNNNNNNNNNNNNNNNNNNNNNNNNNNNNNNNNNNNNNNNNNNNNNNNNNNNNNNNNNNNNNNNNN
NNNNNNNNNNNNNNNNNNNNNNNNNNNNNNNNNNNNNNNNNNNNNNNNNNNNNNNNNNNNNNNNNNNNNN
NNNNNNNNNNNNNNNNNNNNNNNNNNNNNNNNNNNNNNNNNNTAATTTGCCCCTACAAATTATTTTGTGC
AATAGATTAAATTCCAACTACCCCAAAAACTTCCTCGCCCACTCTTGATCCGAAAAGTGATATTTCTTCG
TGCCAATAATTTGATAATCTTCGTGTCCTTTACCAGCAATCAAAATCACATCCTTTGGTTCGGCTTGGGC
AATCGCTTGTTCAATCGCATATTGACGGATATGCATAGACTGCACCGCTTTTGGCTTGCGGAAACCTTTC
ATAATATCGTTAAAAATCACATCAGGATCTTCAGTGCGTGGATTGTCATCAGTTACAATCACTCTGTCCG
CCAACTGTTCGGCAATACAAGCCATTAGCGGACGCTTACCTGTATCACGGTCGCCACCGCAACCAAACAC
ACACCATAGTTCGCCTTCACAATGCAAACGAGCGGCATCTAAGGCTTTTTCTAAGGCATCAGGGGTATGG
GCATAATCAACAATCACCATCGGGCTTTCTTCCGCATTTTCTTTGCTGATTAAACACTCCATACGTCCGC
ATACACCGTTTAACAGCGGTGCGGTTTCGACTAATTTTTGCAAATCGTAGCCCAACGCCAATAAACCAGC
GAAAGCGGTTAATAAGTTGCTGACATTAAACGCTCCGATTAAACGGCTTTTAATTTCTCCATTACCCCAG
CTACTTTCAAATTCAATAGTTGCACCTTGTAGGGTAAATTGCACCGCTTTCGCTTTAATCCAACGGGCTT
GTTGTGGTTGAAACTGGCTATCGGTGCTGACAGCGACGGCCTCAGGCAATTTTGCTAACCATTCACGCCC
AATTTCATCATCAGCGTTGATTACTTGTTGTTTTGAAGAAAGCTCGCCAAATAAGCGGAACTTCGCTTGG
GCATACTCTTCCATTGTGTTGTGATAATCAAGGTGATCACGGCTTAAGTTGGTGAAAATCGCCAAGTCAA
AGTCTAGCGCTTCGGCACGATATTGAGCCAAGCCGTGAGAAGAGACTTCCATTGCACAGAAGTCTGCTCC
CAATTCAACAAAGTTCGCAAGGTTACGTTGAATTTCAACGGCAGAACCTGTGGTGTTTACCGCTTCTTGT
ACTTGCCCGTATAGCCCGTTGCCGATGGTTCCCATCACCGCTGATTTACCGCCAAGCAAGTTTCGCCATT
GCGCAAAAAGCTGTGCGGTAGTGGTTTTGCCGTTAGTACCTGTAATGCCAACAAGGGTTAATTTTTCTGA
TGGATTGCCATAGAAGGCACCTGCTATCGCCGAAAGTTGTTTCGGTAAATTTGGTACTTCCAGTACACAA
GCGGTCGAATTTGCAAATTTTTCTGCAAATCTCACCGCTTGAACGTCGTCGTCTGCTTCAGCTAAAACTA
AAGAAGCACCTTGTTCAATCGCTTTTTCAATAAATTGACGACCATCGACTTGATGTCCTTTTAAGGCAAC
AAATAGATCGCCTTTTTCAACCTGACGGCTGTCCAAGGTCATTTTGTTTAATTCTTTTAATTCGCCCCAA
TGGTTAAGTTCAGGGAAAAAGGAAAGTAAAGGATTCATTATTGCCTCTTGAATATCCTCAATCTACAACG
ATGTTGTAGGGGTGGGGTTTATCCCCACCCGTTAAAATTTAATATCACATCGGGCGGGGATAAACCCCGC
CCCTACATTTAAATTAATTAGTCGGAGAAATCTTAATTTCTCTCACTGCACTTTTTGTATCATCAGTAAG
ATTATCTGGTTTAATATTTCTTGCTTTTAAAGTATGTCCCATAATACTTGAGAACAGTGGGGCAGATACC
GCACCGCCGTAATAATTGCCAGCTTTAGGTTCGTTAATCAGAACCACTAAAGCAAATCTTGGATCGCTTG
CTGGAGCAATACCTGCAGTATATGCAATATGTTTTTTAACATATTTACCTTTTTCAAGTTTACGTGCCGT
ACCTGTTTTAATCGCCACTCGATAACCATCTACCGCAGCTCTTGCACCACCTTCGCCTTTAGCTGCAACA
CTTTCCATCATGTGTACGACGTCTTTGGTAATTTTCTCTGGAAGCACACGCTCACCAATTACTGGTGGAT
CCACTTTTGTAATTGAAAGCGGACGATAAATCCCGAAACTGCCTAGTGTTGCATAAGCTCGGGCTAATTG
TAATGGCGTTACATTTAAACCGTAACCATACGCCATTGTCGCACGTTCAATGTCCGCCCAACGTTTACGA
TCGCCGTTTGTACCACGTTGTTCACCAAGCCCTAAGCCTGTATCTTTACCAAAACCGACCTTGCTATAAG
TTTCGACTAATGCGGTTGATGGCATTCTTAACGCTAAACGGCTTACACCGATGTTACTGGATTCTTGTAA
GATCCCCGTCAGCGTTAAACTATCGCGAGGAGCAACATCTTTAATCGTATGTCCATTAACGACAAAAGGT
CTTGTGCTAATGACTTCACTTGGATAAGTCACTTTATTTTGTAGCGCTGTCAATACCACCAGTGGTTTTA
CTGTTGAACCTGGTTCAAAAGTATCGGTAATCACTCGGTTACGCGCTAATTCTGATTTGAATTCTGCACG
GTTATTTGGGTTAAAAGATGGTGCATTTGCCATCGCTAACACTTCACCCGTTTGAATATCCACTAAAACA
GCTGTTCCTGATTCTGCCTTATTTTCAATTACCGCTTTTTTGATTTCACGGTAAACCATCGATTGAAGTT
CTTCATCAATGCTCAACATCACATCTTGCGGATCATATTTTTTCTCATCGCGAATATGCTCAATCACATT
GCCACGGGCATCTTTACGAATGACTTGTTTACCGTTTTTACCCACTAATAAGCTATCAAAACTACGTTCT
ATTCCTTCCGAACCTTGTTTATCATCAACATCGGTAAAGCCGATTAATTGGGAAATTTCTTCTGCAAGAG
GATAAAAACGGCGAGTTTCTGCTTTTAATACAAGCCCATCAATTTTTAATGCTCGAGCATAATCTCCTAT
CACATCTGATTCGTGACGAGAAATATATAAAAAACGTTGATTTGCTGAAGCATAAAGTTTATCCATCATT
ACGCTGTATTTCATACCTAATGCTTTGGCTAACTCTTGCATTTTTTGGCGTTCAAGCTGAGCATACTCAT
TTTCCAAATGTAAAAACATAGAATTTGGATTATTGCGTATGCGTTGAATTAATACGTTGTAATCTAATGC
AGTTGCACGAGCGAGTAATGTCCAATAATCCTCATTTTTATTGTTTAAAATCGCTCTAGGATCATATTTA
TTTTCTTTATTCTGTGGTTTTTCTTTAATAAAACGATTCACACTAGCTTCAATTTTACTGGCTGAAGCCT
CCATTTCCATAGCCAAAACTCGCCATAACGATTTATTACGACGAAGTTTAGTATCAAAATATTCTTTAGG
ATCAATCGTAATTGAATACATCGGCACACTAATTGAAAGCACTCGCCCATTTCTATCTAAAATTTTCCCC
CTTGTAAAAGGAAGCTCTTTTGTCCGTAAAGAGCGATCATTTGCTTCTTTGATTAAACGTTCTGAATCAG
TGACTTGTAAGAAAAAACTTTGACCGATCAAGGCACAGACCATTACACCGATAAACAGATAAACAAATCC
AAATCGGGCAGGCAAAAAACTAGGCTGGGGTGAAATATCTACCTCTTTTAATTCATCTCCCATCGTATTT
TTATTTTTAGGGTTATATTTCACTGATTTTTTCATTTTTATTCCACTAAAATGATTTCTTGTTCTTTTTT
AACTGGTTGTAATCCAAATTTTTCAGCAACAGCTTCGACTAAAAACTTCTGACTTTTTGAATTTTCTTCT
AATTGCAAATGAACATACTGATTTTCAAGCTTCTGTTTTACTTGCAATAATTTTCCCTGCTCTGCTGTTA
ATAAACGTGTTTGGTGCGTAATCCAAATCGTTGCAACAGCACTAATCACCACCCCAACAAGTAGCAATAA
CGCCACTTTATTATGGCTAGTTAAATCGTCTAAAATCACTTGACGTAAAGGATAGCGTTCACTCGACATT
ATCTTTTCTCCGCAACTCTTAACACCGCACTGCGTGAGCGTGGATTGGCTTCAATCTCCGCTTCACTTGG
CATAATCGCTTTGCCGACGGTTTTTAAAGGAATATTCTTATTTAACTCACTTTCTAAAATCGGCAGACCT
TTCGGCACCGTCTCGCCTTTGCTCTGCTTACGCATAAACTGCTTCACCATTCTGTCTTCTAGAGAATGGA
AGCTGATAATAGACAAACGCCCTTCAGGTGCGAGTACAGTTAGGGCTGAATTTAATGCCTTTTCTAATTC
ATCTAACTCACTATTAATGTAAATACGGATTGCCTGAAAAGAGCGAGTTGCTGGGTGTTTATGCTTATCT
TTAAACGGCACGGCATCTGCAATAATTTGGGCGAGTTGTAAGGTACGCGAAATTTTTTCACTTGCAGATT
TATTGTAAGAAACGACCGCTTGTGCAATGCGTTTGGCAAAACGCTCTTCGCCAAACTCTTTTAACACCCA
AGCGAGATCATCAACAGACACCTGTGCTAACCATTCCATTGCAGATAAGCCTTTGGTAGTATCCATTCGC
ATATCTAATGGTCCATCACGCATAAAACTAAAACCACGTTCTGCTTCGTCAAGTTGTGGGGAAGATACGC
CAAGATCGAGCAAGATACCGTCAATTTTGCCGACTAAATTAAGTTCGTCACAAATATCAGGAATGGATGA
AAAAGCACTGTGAACAATTTGAAAACGGGGATCAGAGATCGTATTTGCTTCTGCAATCGCACGCGGATCA
CGATCAATCGCAATCAATCTGCCTTGTTCACCCAATTTGCTTAAAATAAGACGTGAATGCCCACCACGCC
CAAAAGTACCATCGACATAGATACCGTTGGGTTTAATGGCTAAACCATCAACTGCTTCGTGTAATAACAC
CGTAATATGTTTGGGTGAGTCACTCATTTTGATTATCCGTTATTGTTATAAAGAAAGGTTCTTTAATGCC
TCACAATGAAGCATTTCTTCTGAGCTACCAATTGCAAGATCTTCACTAATCTGTTTCTGCCATTGTTGAT
CTTGCCAAATTTCAAATTTATTTAACTGCCCAACCAACATAATCTGCTGTTCTAATTGAGCGTGCTGACG
CAAAGTCGGGCTAAGTAAAATCCGTCCAGCAGAATCCATTTCACATTCTGTCGCAAAACCTTGCATAACC
CGTTGAATACGACGCTGTGCAGGATCGAAGTTAGACAGAGCGAGCAATTTTTGCTCGACAATTTCCCATT
CGTGCAACGGATACAGTAATAAACAAGGCTGGCGAATATCTACGGTACAAACAAATGACCCGTGGTAACT
CTCCAAAAGCTCGGCACGATAACGGGTCGGAATAGCGATCCGCCCTTTGCTATCAATGCTGATTGAAGTT
GCTCCACGAAACATTTTTTTTGCTCACTTAGCCTTAGAGATTCGGAAATTTGGAAAAAATTCCACAAAAC
ACCACTTTTTCCCACTTTAATTGGAGAATTTTATAGTTTTCGTAGATTAGGGGCAAGAAATTTGTCAGAA
AAATACGAATATATTTAATTATAAATAGAATTCATTACCCGCAGCAAAAACAACAAACTTCTTTACATTG
CCTCAAAATCAAGCAAACGAAAACATTTGTAATTGTTGTAAAACACAGTACATTTACTTGTAAACGTTTT
TACAATAGGAGAGCTTTTAAGCTTATTTACATGAAAAACAGAGTTCGGTGGAATCATCAATTTAGACAAA
GTTCGTTCTGACAAAGTATATAGCTTAAATTTAACGCTATGGAAGCGCAATTGGTATTGGTTAGGAGTAA
CACCTAGGGCTACAATTTACCTATCGTAAGCAAAATAGTAATTTGCCAACGCTCTATTCCTGTACGGATA
AAAACGTCAATATCTTAGTTGAAAGCCAGTTTTAAATTGTAGGGATAGGGACTATCCCCTTCTATCTCTA
TTTTCTTGCCTTTGACCAATCTAACGAGGAAACAAGCGAAAATCCCTTCTTACATAACTTTTCTTAAAAT
TAGCTGTTGTGCAGCTGCTACACAACACCAGATAAAATCTTATTTAAAACAAATTGATCTCGTCGCCCTA
TTCCTTTATTCCCTAACTTTCTCTATAATCCTAATCCTCTTACGTTCTTTAAAATCTGGTGGAATTATGA
ACCCAATGTTAAATATCGCTATTCGTGCAGCACGAAAAGCAGGCAATATTATTGCTAAAGGCTATGAGCA
AGCGCCTCAAGACACTCAAGTTGCTCAAAAAGGCGCAAATGACTATGTTACCGAAATTGATAAAGCAGCA
GAAGCAGCCATTATTGAAGTGATCCGTAAATCGTATCCTGATCATGCTATTGTTGGCGAAGAATCAGGCG
TTTTAGCTGGCACAAATAACGATGTACAATGGGTGATTGATCCATTAGATGGCACAACAAACTTTGTTAA
ACGCTTGCCACATTTTGCGGTGTCGATTGCTATTCGTGTGAATGGTCGTACTGAGGTGGGTGTTGTATAT
GATCCTATTCGTAACGAATTATTTACCGCTGTGCGTGGCGAAGGTACAAAATTAAATGAATTTCGTTTAC
GCATTAACAGCGAACGCCGTGATTTACAAGGCATAGTGTTAGCAACAGGTTTCCCGTTTAAAGTCGCAAA
ACATCGTACTGCTCACTTAAATATGATTGAAGCCTTGATGAACAATGGCGTAGCAGATTTCCGCCGTACT
GGTTCTGCAGCATTAGATTTAGCTTATGTGGCTGCTGGTCGTGTTGATGGTTACTTTGAAATCGGATTAA
AACCGTGGGATTGTGCTGCAGGCGATTTAATTGCTCGTGAAGCAGGTGCGTTAGTGACCAACTTTGTTGG
TGGTACAGATTACTTAAAATCAGGTAATGTAGTGGCAGGTAGCGGTCGTGTTTTAAAAGAAATTTTAAAC
AGTATTCAACCGACCTTAACTGAAGAACTCAAAGCCTAATAATAGATTTTTTTGATGGGCAGTTGCCCAC
CCAACGATTAAAGATAAGCTTATGCAAAAGACCTATCCATTGCTCAGTCAAATCAACTCACCTGATGATT
TGCGTTTATTACCAAAAGATAAACTTCAACCTCTTTGTGATGAACTGCGTGCCTATTTGTTAGAGTCCGT
CAGTCAAACAAGCGGTCACTTAGCCTCTGGATTAGGCGTGGTCGAATTGACCGTTGCCTTGCATTATGTT
TATCAGACCCCATTCGATCAACTTATCTGGGACGTAGGACACCAAGCCTATCCACATAAAATTTTAACGG
GTCGCCGTGACCAAATGCATACTATTCGTCAAAAAGACGGCTTACACCCATTCCCTTGGCGTGAAGAAAG
TCCTTTTGATGTATTGAGCGTTGGACACTCTTCTACCTCTATTAGTGCTGGTTTAGGCATTGCCGTTGCC
GCAGAAAAAGAGAACGCAGGGCGTAAAACGGTCTGTGTGATTGGTGATGGCGCAATCACTGCAGGTATGG
CATTTGAAGCGATTAACCACGCAGGTTCAATTCATACCAATATGCTGGTTATCTTAAATGACAACGAAAT
GTCCATCTCAGAAAATGTGGGAGCATTAAATAATCACTTAGCTCGCCTTTTCACTGGTTCGCTTTATGGT
ACTTTACGTGAAGGGGGCAAAAAACTGCTCTCAGGCATTCCGTCGATCAAAGAGTTTGTGCGAAAAACAG
AAGAACACGTTAAGGGCTTTGTTTCGCCTGTTGGCACAATGTTTGAAACCCTTGGCTTTAACTATATCGG
CCCGATTGATGGGCATGATATTGAAGAGTTAGTATCTACATTAAAGAACATGCGTAATATGTCAGGACCA
CAGTTCTTACATATTAAAACCAAAAAAGGCAAAGGCTATACCCCAGCGGAACAGGACCCTATCGGCTTCC
ACGGCGTACCGAAATTTGACCACACAAGCGGTAAGTTACCACAAACAAAATCCGCACCGACCTATTCCAA
TATTTTTGGCGACTGGCTTTGCGAAATGGCAGAGCGTGATCCGAAAATTATCGGCATTACTCCTGCGATG
CGTGAAGGATCGGGAATGGTTGAGTTTTCTAAACGCTTCCCACAACAATATTTTGATGTAGCGATTGCCG
AACAGCACGCCGTGACCTTTGGGGCAGGGCTTGCGATTGCAGGTTACAAGCCTGTGGTGGCGATTTACTC
TAGCTTCCTACAACGTGCTTATGACCAACTTATTCACGATGTGGCTATTCAAAACTTGCCTGTCATTTTT
GCAATTGACCGTGCTGGTATTGTGGGAGCAGACGGGCAGACCCATCAAGGCGCATTTGATTTAAGTTTTA
TGCGTTGTGTCCCAAATATGACGATAATGTGTCCAAGTGATGAAAATGAAATGCGTCAAATGCTTTACAC
TGCTTACACAATGAACAGCCCTGTTGCCGTGCGTTATCCGCGTGGCAATGCACAAGGCGTTGAGCTTCAA
CCGATGCAAACCCTTGAAATCGGCAAAGGCAAAGTGTTAAAACAGGGGAAAAAGGTCGCTATTCTCAATT
TCGGGGCATTATTAAACGAGGCCAAACAAGTGGCAGAAACCCACAATTACACGCTGGTTGATATGCGTTT
TGCAAAACCGCTAGATGAAGCCTTGATTGCTGAGCTTGCCGACCGCCACGAATTATTAGTCACCCTTGAA
GAAAATGCCCTTCAAGGTGGGGCTGGTAGTGCAGTAAACGAATACTTGCAACATATCGGCAAAATCAAAC
CGCTATTAATGTTGGGCATTCCTGATTTCTTTATCCCACAAGCTACGCAAGCCGAATCCTATGCGGATTT
AGGGTTAGATGCGAAAGGGATTGAGCAGAAGATTCTATCTATGAAATGAGTTAATTTCCAAATCTCATTA
AAAAGCTAAGATACTAAACCTAAGTTGCCCATTCTTAGGCATGGCAGACAAATGGGCACAGTAGACAAAC
TAGTTACTAATGTTTATTTTTTCTAAATATTAGCAGCAAATTTGTCTATTATCCCCATTCTTATGCCATA
AATCTATCTTCCACAATATCACTATTAGGAGATATTACTTCAGCTGCTCTTCAATAATCCCACCGCCCAA
ACAGACTTCGCCTTGATAAAATACGGCGGACTGTCCTGGGGTAACGGCGATTTGAGGTTCATCAAAAATC
ACTCGAATGGTTTCGTCATCAAGCGGTTGGATTTCACATAAAATATCCGCTTGGCGGTAGCGTGTTTTTA
CTGTGCAACGTAGTTTTTCACGGATCGGTTGGCGATCTACCCAGTGAAGTTGGCTTGCAATCAGGCCGCT
TGAAAGCAACGCAGAATTATCCTGACCTTGAGCGACAATTAGCACATTATTCACCAGATCTTTTTCCACT
ACATACCACGCATTTTCACTCGCCCCTTTGACACCACCAATACCTAAACCTTTGCGTTGTCCTAAGGTGT
GGTACATTAAGCCATCGTGACGACCAATCACTTGCCCATCGACGGTTTTAATATCCCCAGCTTGTGCAGG
TAAATAACGAGCAAGGAAATCTTTGAATTTACGTTCGCCGATAAAACAGATCCCCGTCGAATCTTTTTTC
TTTGCTGTCGCTAAACCTAGGTCTTCTGCAATAGCTCGGACAATCGGTTTTTCAATATCACCAACAGGGA
AAAAACTTTGTGCAACTTGTTGCTCGCTCAGAGTGTAGAGGAAATAACTTTGATCTTTGTTGCTATCAAG
TCCACGCAATAATTTTGGCTGTTGATCAAGCGGTGGACGACGGACATAATGCCCTGTGGCAATAAAATCC
GCCCCTAAATCCTCTGCAGCATATTCTAAAAAGGCTTTGAATTTGATCTCTTTGTTACACAAAATATCAG
GGTTTGGTGTACGTCCAGCTTTATATTCTGCAAGGAAATGCTCAAACACATTATCCCAGTACTCTGCGGC
AAAATTAATTTTATGTAGCTTGATACTCAGTTTATCGCAAACTGCCTGTGCATCGGCTAAATCTGCCGCT
GCTGTGCAGTAATCCGTGTCATCGTCTTCTTCCCAGTTCTTCATAAACAAGCCTTCCACTTGGTAGCCTT
GTTGTTGAAGAATAAAGGCTGAAACCGAAGAATCTACTCCTCCCGACATTCCGCAGATCACTTTTTTCTT
TGCATTTTCCGCTAATTGTTCATCGGTAAGTGCAGGAAAATGTTGTTGGTAAGTTTTTGATTTCATTATT
GTTGTTCTGTCCGTTGATAAAATTGCTGTCCCACTCTGTCGATATGCTGAATAAAATTTTCGTGAGCCAG
TTCGTGATAAATTGAAAGATCAAACAGATAAGGTAGGCTAGAGTCTTCTAAATCTAGCCTGATTTTACCC
AATATGCTCTGATTAAGATTTGGTCCTTTAAAAGTTAAGTCAATATCAGAACCTATCCGATAATTACCCT
TTGCTCGAGAACCATAAATAATCGCCTGCTCAATTTCGGGGTATTTCTTGAGAATATCAGTAATTACCCT
AATAGATTGTTCATTTAATCCAAACTTTTCTGCCATAATTCCATCATTCTCTTTTCTAATGCAAGGAAAA
GGGGAAGATAAATGTGAACAATTTTTTCAAATTCTTTCAACAAAATTTGAGCATCATAAGTATGAACTGT
CATATTACGGCTATTCAACATTTCCATCCAATGATGCCCCTCAAAAATAAGCTCATATTGAAAGGCTATT
CGAGTTACGTTTCTAGGTCCATTTGCATCTAAAAGACCTTGATATTTCAAATAGTCTTGCATTACTTTCC
AAGCAAGTTCGTGAGCGATTTCAAAACTTTGAATAATCCCTTTTTTGATAATATCAAGATCAGTATCTGC
ATACTTTTCTACATCATCTTTTAGATAAGCAACAGCATGTTGATAATTTTCAAAACGCTGTTTCCAGCGA
ATATCTTGTTGCTCCATTTTTCCTTCCTATTGATGAAAAAATTATTTTACTTCGTAAAACTGAGCCTCTT
TCTTGGCAAATTTTTCTTCATATTCGGCTTTAGCAGCTTCATCGCCTGCTTCTAATTTTGCTTTTAAATT
ATCACAAGGCTCATCGCAGTCACAGACTTTTTTCATTCCTAGTGCAGAAATACCGCCACAACTACCTTTA
ATTGTTTTACCTTTGATAATAAAGCCGATTGACATCATAAATACAATGGCTACAAAGAAAGCAAAGGTCA
GTAAAATTGTTTCCATTTTTTGTCCTATTATTTTTGATTAATTAATTTTTCAAAGGCACTCGACATTTTA
GTTTCATATCCGTCGCCTTTTTTGATAATTAAGAAAATTGCTAAATTTTCACGTTCTGCCACTTCCAGTG
CTTTTTCTGCTCCTAACACATATAAGCCTGTTGAAAGTCCATCTGCAGTCATTGTGGTTGGTGCAAATAC
AGTAATTGAGGCTAAGTTATGGCTAATCGGACGTAACGCTTTTGGATCGATAATGTGAGATAGGCGATTA
CCCTGTTCATCTTCAAAATAGTTGCGGTAATTACCCGAAGTCGCCATACCTAAATTATGCAATGGCACAA
CAATTTGACTTGATGTTCCTTGAGCAAATTCAGGTTTTTCAACTGCAATACGCCACGGTTGCCCTTTTAA
ATTTAGCCCTTTTCCGCGTAATTCACCGCCGATCTCAACAAGGTAATGTTGTACCCCTAATTGCTCAAGG
TAATCCGCTAATTTATCTACGCCAAATCCTTTGGCAATTGCTGAAAGATCGAGATAAAGCTCTGGTACTT
TTTTTGTTAATGTGGCTTTTGTAGCATTATCATCTAAGACTAATTTTTCAATACCAACCCAAGTGGCACG
TTCTGCAATTTGTTCTTCCGTTGGTGCTTTATTTAGGCGTTTATCTGGTCCAAATCCCCATAAATTAACG
AAAGGCCCAACGGTCACATCTAACGCACCTTCTGTCACTTTATTTAGACGTACCGCTTCTTTGACCACTT
TGGCAAAATCAGAGGCAATTTCAAACGGTTTATCTGCCTCTTTCATTTGATTAAATTGGCTAATTTGAGA
GTCTTTTTGATAGGTGGACATCTCGTTATTTACCATTTTTAACAACGTATCCATTTGACGTTGAACTTCT
TCTGGTTTAGGTAAATTTGTTAAGCTACCATCATCAATATATTTGATATGGTAGGTTGTTCCCATTGTTT
TACCTTCAAAGGCAATTTGTTGGGGTTCTTTATTACAAGCAGAAAGCATTACAGCGAAAAATGCCGAAAT
TGCCCACATTAGTAACGTTTTGATTTTCATACATCCTCCCAAAACGAATAATTAAATTAATAATGGAAAA
TAGACAAGGGCGATTTCCTTATCTATTTTCCATTATTGGATTGTTAATACCCTACATAGAATTATAGCAT
AATCTATTAGATTCAGTATGTGGAAAATGCTCCATTTGTAAAACACAATAGATTTTTATGATATAAAATT
TACTATTTAGCAGTTTTATTCACCAAAATTTTTCGGTAAAATTTTTAACATTTCAGTCCAAATTTCTGCA
CTACGCTGACGACTCATTGCTAAACATTCTACCGCTTTTTCATAATCATTAGTTTCACAAGCGCTTCGAA
GTGCTTGATAAAATGCAAAACTTAATTGACGAGAGCTAGGATTGGAGAAAAATAAAGATGCCGTTTTTAA
ATAGAGATCTTTAAAACTATTTAAAATCAACCCATAAACAGGCTTATTGGCAATAAAGGTAAATTCCCGA
TATAGCTTATAGTCAAATTCAGCATAAGCTTGTGCCGTATTTTGAAGTAATTCAAGATCTTTTAAGAGTA
ATGAAGAAGCTAAATGATCAGCTTTAATTGCCTTGGGAATAAAGTATTCCCCCATTCTAGTACGCAACGA
AACAACATTTGAAATAATCGTAGGTGTGATAGACTCATCTAAATGAATTAATGTACTAATGATGTTTGGA
CCCGCTGTTTCCCAAATATTATTTACTTTGGTTGGTTTACCGTGTTGGATACTCAACCAACCATCACGCG
CAAGACGCTGTAAAACTTCTCTTAACGTTGTACGCGTAACACCAATAATGTCTGCAAGCTCACGTTCTGC
AGGTAAATCTGAACCAGCTGGAAAGCGGTTACTCCAAATACTTTTGATTAAATACTCTTCAGCAAGGGCT
GCTGGGCTTTGGGCTCTTAAAATGTCTGATTGATTCATTGATTTATCTCAAAAAATGAAGAAATACTTCA
AATAAATAGTAAAAAGTGTGATGTACTCATCAAAAATGATATTGCCTTCCATATAATGGCTCTTGGGGTA
TTATCGTTTAATCTAAACTAGATTACAATCCACAATCATTTTTACTTTTTAATTAAATCTATGAATAATC
TTGACGCTTTTTATAAAAACTTTCTCGGTAACGCACCAGAATGGTATAAGGCTTGTATTATTGCCTTCTT
AATTATCAATCCATTGCTCTATTTTTTCATTAGTCCATTTGTTGCTGGTTGGGCATTAGTGGCTGAATTT
ATTTTTACGTTAGCAATGGCATTAAAATGTTATCCTCTACAACCAGGTGGTCTACTTGCCATTGAAGCTG
TCGCTATTGGAATGACGAGTGCTGAGCATATCAAAAAAGAAATTCTCGCCAACTTTGAAGTCGTTTTATT
GTTGATCTTTATGGTGGCAGGTATTTACTTTATGAAACGCTTGTTACTTTATGCATTCACTAAGCTACTG
ATTTCCATCCATTCTAAAAAAATGCTTGCACTCACTTTCTGTTTAAGTGCGGCATTCTTATCTGCATTCC
TCGATGCTTTAACGGTAATTGCGGTGATTATTAGTGTTGGAATGGGATTCTATAAAGTTTACCATAAGGT
CGCATCAGGTGGGCTTTTGGACGATGATGAGTCCGATGATGCTTCAAATGATAAATTAATTACAAACAAA
CAAATTTTAGAACAATTTCGTGGTTTCTTGCGTAGCTTATTAATGCACGCTGGAGTAGGTAGTGCGTTAG
GTGGCGTGATGACAATGGTCGGTGAACCGCAAAATTTAATTATTGCTGCTCAAGCTGATTGGGGATTTGG
GGAATTTTTCTTACGGGTAGCTCCAATTAGTATCATTGTGCTTGTATCAGGTATTGCAACCTGTTATCTC
GTAGAAAAATACAAACTTTTTGGTTATGGTGACCGCTTGCCGCGTAAAGTTTGGGTGGTATTAGCCCATT
ATAACTTGCGTAAAGAACAAGAGATGACAAAACGAGACCGAATGAAATTGGTTATTCAAGCCATAGCTGG
TGTTTGGTTAGTCATTGCGTTGGCATTGCATTTAGCGGAAGTAGGATTAATCGGTCTCTCTGTTATTATT
TTCTGTACAGCTTTCTGTGGTATCACTGATGAACACGCCTTAGGACGTTCTTTCCAAGAATCGCTACCAT
TTACCGCATTGCTTGTGGCTTTCTTCTCTATCGTTGCCGTGATTGTAGATTTGAAACTCTTTGATCCAAT
TATTCAATTTGTTCTGTCCGCTGAACCAAGCTCACAATTGGTGCTGTTCTATACATTTAATGGATTGCTT
TCAATGATTTCGGATAACGTTTTCGTTGGAACCGTTTACATTAACGAAGCAAAAGCGGCTTTCCAAGCTG
GCATTATTAGTAGGGAACAATTTGACCTGATTGCTGTCGCAATTAACACAGGAACCAATTTACCATCAGT
TGCTACTCCAAATGGACAAGCTGCATTTTTATTCTTATTGACTTCTGCTATTGCACCATTAATTCGTTTA
TCCTATGGACGAATGGTCTATATGGCATTACCATATACCGTAGTTTTATCAGGAGTAGGGTTCTTCGCAT
TAGAATTTTTACTGCCACAATTAACAAAATTAATGACGGAGTGGGGCTGGTTAATCACTCGTTAAGAATA
AAGGAAACCGTATGCTAACTTATTTTAAAGAGCTATCAATAAGTCGTAGTGCTTGGCTACTTCTCACTGC
AAGCTGTACAGCACTAGAAGCTGCTGCGCTCTATTTTCAACACGGAATGGGACTAAACCCTTGCGTAATG
TGTATTTATGAACGATTAGCTCTATTGGCGATTTTAATTGCGGGGATTATCGGCTTTTTAGCCCCCCGCA
AAACGCTCGTACGTTGGCTTGCATTATTGCTTGGTTTATTTGGCTCAATAAAAGGTTTAAGCCTTGCAAT
TAAGCATACGGATTATCAACTCAATCCTGCTCCGTGGAACCAGTGTTCACCTTTTGTAGATTTCCCTGAA
ACATTGCCATTGAACAAATGGTTCCCAGATCTCTTTGAAGCTACAGGTAAAGGCGATTGTGGAAAAGTGG
TCTGGCAATTTTTAGATCTCTCTATGCCACAATGGTTGATTGTGGTTTTCTCTATTTATATTGTCGTTTT
TGCTGTTATTATTATAAGTCAATTCAAGCAAACTTCTTCATACAGAACATTATTTCGTTAGGTGAAATAT
GAGTAGCGAATCTAAATCTTTTTTTTGTACATTATTAGAGAAATACAACGAGTTATGTAAAGATCTTGGC
GTTGACCAAGGTGCTTGTCGAGGCTGTGTACCCGTTGTAAAATTTGATCCCGAACAAGATGATAAATCTG
GAGAAAAAACAAAAGATGTTTAAATTATCTTAAATGGGATAGAGAAAAATCTATCCCATTTATCCTTTCT
AAACATGTCATACTATGATGTCCCCCCCCATTCATTTCTAAAAGAATGATTTAACTCTCGCAATTTTATT
CATAATCTCTATACTATTTGAAAATTTTTATTTGGAGTCTTTATGTCATCTACTCAACAATTCCAAACGC
TGTTTGAACAGTCGTTGAAAAACTACTGTGAAGAGCGTTTTTTAAAACCTGAACAACTTTCTACACAACA
ATGGTATCAATTCATTGCCGAAGTCAGCCAACAGGCGATTTTGCAAAATTTTTCTAAAAACGCACCGCTT
GTAAACACTCGCAAAGTAAACTATCTCTCAATGGAGTTCTTAATCGGACGTTTACTGGGTAACAACTTAA
TGAGTCTGGGCGTTTATCAATATGTGCATTTAGCCCTTGCTCAATATGGTAAAAATTTAGTCGATATTCT
CGAAGAAGAACGTGATCCATCGTTAGGTAACGGCGGTTTAGGTCGTTTGGCTGCCTGTTATTTAGATTCA
ATGGCAAGCCTTGCTCAGCCAGCAGTGGGATACGGATTACACTATCAATACGGCTTATTCAAACAGAGCT
TTGGCTGGGCAGGTGAACAACGTGAAGAAGGCGATGCGTGGAGCCGTGATTTCTACGCTCAACAATATCA
TCGCCCTGATTTCCGTCAAACCGTTGGCTTTGGTGGCGAAGTATGGCATCGTGACGGTGATAAATATGAA
TGGAAACCAGCGTGGACAATTTATGGTAAAGCCTTTGATTTACCTGTAGTGGGTTATAAAGGGGTTCAAC
AGCCGTTGCGTTTATGGCAAGGTTATAGCGAAACGTCCTTCGATCTTGCTCAATTTAACGACGGCGACTA
TCTTGAGTCTGAAAGCAAAGTGGTTGATGCGTCAAAATTGACTAAAGTGTTATATCCAAACGACAATCAT
CAAGAAGGTAAAGAGTTGCGTTTAATGCAACAATATTTCCACTGTGCTTGCTCTGTTGCCGATATTCTAA
AAAATCACCTTGCACAAGGCAGAACCTTAGAGCAGTTGCCTGAATTTGAAGTGATCCAGTTAAACGATAC
GCACCCTGCGATTGCAATTCCTGAATTAATGCGTCTTTTGATTGACGAATACGGTTTATGTTGGGATCGA
GCTTGGGCAATTTGTTCAAAAACATTTGCTTACACCAACCATACTTTATTGCCTGAAGCATTAGAGCAGT
GGGATCAAAATCTCGTGGCGAAATTGTTGCCACGCCATTTAATCATCATTGATCGCATTAACCACGAGCT
TTATCAACAAGTGAAAGCGGAATTTAGCGAAGCAGAATTTGCAGATGCGTGGGACGAAACAGCGGTCTTA
ATGAACCACCGTGTGCGTATGGCAAACCTTTGTGTTGTAGGATCTTTTGCTGTCAATGGTGTGGCACAAA
TTCACTCAGATTTAGTGGTAAGCGATTTATTCCCAGCTTATAACCGCTTGTTTAAAGGTCGCTTCCATAA
TGTAACTAACGGTATTACCCCTCGTCGTTGGATCCGCCAAGCAAACCCATTACTAAGTACGTTGTTAGAT
AAATATATCAAAGGTGACTGGACGAAAGATCTTGAATTGTTGGCTCAAATTGAGAAATTTGCCAAAGATC
CACAGTTCCAAGCAGATTACAATCACATCAAACAGCAAAACAAACAGCTATTAGCGAAAGAAATTGAGCA
ATCACTTGGTTTAAAAGTGAATTGCAATGCGATTTTCGATGTTCAAATTAAACGTTTCCACGAATACAAA
CGCCAACATTTGAACCTGTTGAATATCATCGCTACTTATCAAGAGCTTAAAGCGAACCCACAACAAGAGG
TTGTACCACGCCTGTTTATCTTTGCAGGTAAAGCGGCACCAGGTTACTTTATGGCGAAACAAATTATTCA
AGCCATCAACGCTGTGGCAAAAGTGATTAACAACGATCCTGATATGCAAGGTAAATTACAAGTAGCATTC
TTACCAGACTACCGTGTAAGCCTTGCGGAGAAAATCATTCCTGCGGCAGATGTTTCTGAGCAGATTTCTC
TTGCGGGTAAAGAAGCGTCAGGTACGGGCAATATGAAATTAGCTCTCAATGGTGCAATTACGCTTGGCAC
ATTAGACGGTGCAAACGTAGAAATTGCAGAATTTGCAGGGGAAGAAAATGTCGTGATTTTCGGACATACC
GTTGAATCTGTGCGTGAATTGCGTGCAAAAGGTTATGTGTCTAAAACGTACTATGAGCAAGATCCTGTAT
TAAAACGAGCAATTGATGCATTAGCGGACGGCACATTCTCAGGTGGTAATAAAGATACCTTTGAACCGTT
AGTTTATGATCTGTTAAACAAAGATTATTTCTGTGTGTTAGCAGATTTTGCAAGCTACCGTGAAGCTCAA
AAAGAAGTCGCAAAACGTTATCAAGATCAAACCGCTTGGGTTGAATCTGCGATTCTTAATACGGCTCGTT
TGGGTACATTCAGCTCTGACCGCTCAATTCGTGATTATCAGACACGGATTTGGAAGAAATAGAGATATGG
TAGCTAAAAATGATTTTTGGTATTCTTAGCTACTATGTTCTCTATTACACTGTAAATACTGGTGCGAGCT
AGACACTCGCACCAATTAATTTAGATATTATTAGAATTTATAGGTTAAATTCGCAGTGACTTTACGTCCT
TCGCCAAAGAAGCAAGCGTAACTACAACCACTGATATATTTTTTATTCGCAACATTCGTTACGTTTACTC
TTGTCTCCCAATTCTCTGAAAGGCTATATTTCGCCATCAGATCCACTAGTGTTCTTGCTGGAACGCGAAT
ATTGGCATTATTGTAGCCATCCATTTCTGTTGGAGTTGTTCCAGTATAACGAGGCGCAACCCCTAATGTT
AAGCCGTTAAGTACATTATCCTTAAATGCATAATTAACTAATGCAGAATAAGTATGGTTTGGTTGTAATG
GAGTATCAATACGAGGTTTATCTAAGCGATGGGATTGAGCAAATATATAGCTATAAGCTAAAGAAGTAGA
TAACGATTCAGTAATATTTAAATCAGCTTGAATTTCTACACCACGATTTTTTTGCTTTTCAACCTGAGCC
ATTGTGGTGACATCCCCACTACGAGCCGCGACAAGAGCATTTTTCTCTTTTAAGTCAAAATAAGCCACAG
AAATCTGCCCATTGATAAATGATGGCAAATATTTAAAGCCAACTTCATATTGCTTACCTTCATAAGGCTT
ATAAATTGATGAACCGTTTGTAGCATTATCTAAACTACCTGAAAGAGGCCTAAAAGATTCAGAATAGCTA
AAATAAGGTGCTAACCCTAAATCTGTCATATACATTAAACCCGCTGAATAGGTAGTATGATTAACTTTAT
TTTCTGATTTTGTTCCTCGAATATCGCTGTGACCTTTAACAAAATCACGTCTTACGCCACCAGTTACAGT
TAATTTTTCGTTTAAACGTAATTGATTTTGCAAGTACAAGCCTAGCTGGCGTTGTTTATCTTTATAAACT
GGAACATCAGTCAAGGTAACTGGAGCGGTAACAAGTTGAGTAATATGATAGCTTGTAGCAGGCCAAGGGA
AATCATATACCCCATCAACCTTGCTGTGTTGATAATCAAAACCACCAGTTAGGGTATTTGAAATATTATC
TGATTTCCATTCTTTGCTTAAACGGGTGTCAATAGTATGGGAATATGTTTTACCATCAGCAAATAGGAAG
CCTTTTTTAGCCATAGTATTACTTGCGCCACCTGTTGTAAGATCCCATTCCATGCCGTAGTAATAGGTTA
CAAATTGCTCTTTATCTGTTTTGGCAAAGCGGTAGTTTTGTGAGAAAGTTAAGTCATCGGTAAATTTATG
AGTAAATTCATATCCAATAGCATATTGTTTATTACTTACATAGTTACCGTCGTGTTCTCCGTAGTTAGTT
CGTGGAGAAATATTATAGGCTTTGATTAACTTATATGGTGGGAAAAATGCTGTTGTTGGCGTGCCTACAT
CGCGATCAGCTCTTTGGCGGTTAGGTTAGTGGCTTGGGGAAGATGTTGCGGAAGATAAGCGACACGTTTG
GCAAACTCACGGTTTGACCAAGCGTCAAGCGGTTGGTTATCAAAAAGAATTTCACCCGATGAAAGCAGTT
GCTGTTTGGCAAGTAATTTGATTAACGTGGATTTGCCCGAACCGTTATGCCCGATCAATCCATACACTTT
TCCTTGTTCAAATTGCACCGAAATCGGCTGTAACAACGTACGATTTGGAATGGCAAAACTTGCCTGTTTA
ACCACAAACATAAAAATCCGAGTGAAATGTAAATTTATAAAATAGATTTACTTATTTATCTTTTTATGAA
TATACTTTTTAATTGTGTAGAGCTTAATGCACTTCGTCAAAACTTATTTTCAGAACGCCTAAAACATTGC
CGTAATTTGCTTACTTTTGTGGAAAAGCCTGAAAAGATCTCTAATGCAATGTTTTTCCAACAATTTTATC
ATTCTGCACTGCCAAAGACTTTTTCAGCACTGTTAGCCGAACCCCAAAAAGCTACTATTTCAATCTGGCA
ACGCTATTGGCTTAATGGTTTTATTATGCATTGGGTTTGGTTGTTACATAAACACCAGTTACATCTTGTG
TTGAGCGAGCAAGGTACAGCCTTGGATCTAACAACAAGCGGTAAGATCAAAGGATTTTTTATCAACTTAA
GCTACACGCCAGTGCGACAGGTACGTAATCAAACCGATATTCTCCACGCTTACCAACAGTTAAAACAATT
TCTTTCACCGATTTTTAACCGCTTAAATGAAGCGGTATTTTGGCATAACTGTGCCAACTTGATTGAATTT
AGCTTGAAAGAGTTGGAATCGGAAGGCATTGATGTGAGTGAAACCTACCGTCAAATTCTGCTTGAAAAGA
AATGGACAGAATACGAATGGTCGCCTTTTTATAACGCCGTTGAATATATTTCCTTCCCCGAATTGCCTTT
TCCACAGCCCGTCCGCTTACGAAAAGTCTGTTGCCACGCCCACTTGGATAGCAAAAATGATTACTGTGGC
AATTGCCCGAAATTGAAAAAACTGCCGAAAGATGAGTTGAAAGAATGGGTGAGTAAGCTCTGCTAATCTT
CAAAATCAAATTACTTAATTCAACTTTTACCTTTAGTGTTTACACATTCACTAGATACTATCTATCATTC
ACAAGGCAAGATCTTAATTGCTAATCCACCTGTTGAAGTTTCGCGGTATTTCGCATTCATATCTTTCCCT
GTTTCATACATCGTTTCGATCACTTTATCTAGGGTTACGCTTGGTTGTGTCGTTCGGCGTAATGCCATTT
GGCTTGCATTGATTGCTTTTACCGAAGCAATCGCATTGCGTTCAATACAATAAACATCGACTTACAAGCG
GTCAGTTTCTGCCAATTTTTTGCAATCAATTAAATGATCAATAAATTCTTTACCCGCTTTCATCGGACCA
ACGGTGTAGGAACTTGAAGGCCCAATTCCCACTTTAAACATATCAAAGACACTAATCATAAACACACTCA
AACATAAGCCACTCAAGACATATTTTAGCGTAAGTTCTCTATAAGAGGAATGTTACCGATTTATGTATAT
CATTTTGGTTATAAGTTAGAGCCTTCAGTTATTTTAATTTTTTCACTAAAAACGGTAGATTGAGCTGGAA
TTTTCAACTTAGGGAACTTATTATGCAATATTCAAAACTCTTTCTCGGCTTGGGTTTTCTTTCTGCTTCA
TGTGCTGCGATTTCGGCACCGACAAATACATTGGTCAACTGTATTGCGACAGCACCGATGAAACTTAGTC
CGGCAATTACAAATGATGCTAATGACTTCAATGCCAGCTCACAACAAGTCTATAACCGCTTAGTCGAATT
CAAAGCCGGTAAAATTGAAGTAGAGCCGGGTCTAGCCGAACGTTGGGAAATCAGTGAAGACGGTTTGGTC
TATACATTTTATCTACGCCAAAATGTGAAATTCCACAGCAACAAAACCTTTAGCCCAACCCGCCCGTTAA
ATGCCGATGATGTGGTGTTCTCATTCCAACGCCAAGCGGACAAAAATCATCCTTATCATAATGTTTCGGC
AGGAACCTACTTCTACTTTAACTGGATGAACTTACCGAGTATCTTAAAATCCGTTGAAAAAGTAGATGAC
TACACCGTTAAAATTACGCTGAATAAACCGAATACGCCGTTTATTACCACGGTTGCCATGGACTTTTTAT
CTATTTATTCAAAAGAATATGCCGATCAGCTTCTTGCCCAGGGTAAGCCCGAAACTCTTGATCAACAACC
GATTGGAACGGGGCCTTTTATTTTCCAAACTTATCAGACCGACCACGCGGTACGTTACACTGCTAACGTA
GATTATTGGAAAGGCAAAGCAGACATTGAACGTTTAATTTTTAGCATTACCCCTGATGCCGGAACACGTT
ATGCCAAGTTAAAAGCCGGCGAGTGTGATGTGATTGATTTTCCGAATATCTCGGACATTGCTCAGATGAA
AAAAGATCCTCAAATCAATCTACTTGAGCGTGAGGGATTAAACTTAGCTTACATTGGGCTAAATACCACC
AAACCTGAACTAAACAACGTAAAAGTTCGCCAAGCCCTTCACCATGCTACCGATAAAAAAGCGATTGTTG
ATGCGGTTTATCAAGGCGGCGGAACGGTTGCAACCAATCCGTTCCCTGATGCAGTATTAGGTTATAACCC
GCATTTGCCACAATATGAATTTAACTTGGAAAAAGCAAAAGCATTATTGGCAGAAGCCGGCTATCCAAAC
GGTTTTGAAACGGAAATTTGGGTGCAACCTGTGGTTCGTCCATCCAATCCGAACCCTCGCCGCACGGCTG
AAATTATTCAAGCAGACTGGGCTAAAATTGGCGTGAAAGCAAAACTAGTCACACATGAATGGGCGGATTT
TAATAAACGCACCCGTGAAGGCGAATTTGCCGCAGGTACTTATGGTTGGACAAGTCGTAACGGTGATCCT
GATAATTTCCTATTCCCTTTATTTAGCCAAGCAAATATCCCCGGCACCAATTACTCTCGCTGGACAGATG
AAAAATTTGAGGCGCTACTCGCCTCAGCGGTACAAACTCAAGACACACAAACACGTGCAAAACTATATCA
ACAGGCAGTCGAAATTTTCCAACAAAACAGCCCGATCATTCCGTTTGCCCACTCCATTAACTACGTACCG
TTAAATAAACGGGTACAAGGCTTTGTTCAAAATCCGTTTGGCTATACCGCATTTTATGGCGTAAGTCTGA
AGCCTTAATCTATTAGGGAGCTTAAAATATTAAGCTCCCTTATATAAGTCTTTCTAAAAATAAATCGTTT
ACATCATTTACTTACTATTTTGATCCACAGTTGATAGAATCCTTTCATATCTACACTAAAAATAAGGAAA
TATTATGTCTAAACTCTTTCCCAATGCACAACCTCGTACCCAAGCCCCTTATCGTTTTGATATTGTGGGA
AGTTTTCTACGTCCTGAAAGCTTAAAACATGCTCGCCAACAATGCCAATGTGGCAATTTATCTTGTAGTG
AACTGACTCAAATTGAAGATGCTGAAATTACAAAATTAGTTGAGCAACAAAAATAATAATAGCCAGCTAT
TAGATGATATTGCTGATGCTTATAAATAGGCAATAGAAAAATTCTATGCATTAGGTTGCCGTAATTTACA
ATTAGATGATACAAGTTGGGGAGAGCTTTGTTCAGAAGAGAAGCGAGCTGCTTATCAAGCTCGAGGGTTC
GATTTAGAACAACTCGCAAAAGACTATGTTTATTTAGTCAATCGCGCCATTTCAGAAAAACCTGCTGACA
TGACAATTACTATGCATATTTGTCGAGGGAATTTTCGTTCCACATGGTTCTCCTCCGGAGGATATGAACC
GATTGCCGAAACACTATTTGGAAGCTGTCATGTTGATGGCTTTTTCTTAGAGTACGATAGCGATCGTTCA
GGGGATTTTAAACCGTTACGCTTTATTAAAAATCAGCAAGTTGTACTTGGGCTTATTACATCTAAAGATG
GCACATTAGAAGATAGAAATGAGATTATTGAGCGCATTAAAGAGGCTACGCAATACATAGACATTAACCA
ACTCTGTCTTAGTCCACAATGTGGCTTTGCATCAACTGAAGAAGGTAACATTCTAACAGAAGAGCAACAG
TGGAATAAATTAAAATTTATCCGAGACATCGCTGAAGAGGTATGGGGTAAATAATACATTTAATTTATAA
AGCGGTCGGATTTGCAAAATTTTCGTCAAATCCCACCGCTTGTTAATCAATTAAGCCCTACGCCACGTTG
TACCATTTGCACCATCTTCAAGCACAATGCCCATTGCGGTGAGCTTATTGCGTGCCTCATCGGCTACCGC
CCAGTTTTTGCTGGCTCTCGCTTCGTTACGTTGTTTAATTAAGGCTTCGATTTCTGCCACTTCATCATTA
TTGGCATCACCTTGTAAGAAGGTTTCTGGATCTTGCTCTAACAAACCTAGCACGCCTGCAAGTTGTTTCA
GACGAGCTGCAAGTTTGTTCGCTTCCACCTGATTTTCTGCTTTGAGTTTGTTGATTTCACGGACTAACTC
AAATAATACTGCTAAAGCCCCTGGGGTGTTGAAATCATCGTCCATTGATTCTTTGAAAGCGGTCACATAC
TGATCGTTTTCTACAAGTTCGACATTCCAATCACAGCCACGCAATGCCGTATATAAACGCTCTAACGCTT
TGCGAGCCAAGCCGATATTTTCTTCGCTGTAATCCAACAAGCTACGGTATTGTGCGGTTAAGAAGAAGTA
ACGAACACTTTCACAATCATATTTGTTTAAAATATCACGAATGGTGAAGAAGTTATTAAGCGATTTTGAC
ATCTTCTCTTCGTTGATCGTAAGCATTCCCGTGTGTAGCCAATAATTCACATAATCGTCACCGTGAGCAC
AGCAAGATTGTGCAATCTCGTTTTCGTGGTGAGGGAACATTAAATCCGAACCACCGCCGTGAATGTCAAA
ATGGTTGCCTAACTCTTTGCTGTTCATCGCCGAACATTCGATATGCCAGCCTGGACGACCTTTGCCCCAA
GGGGAATCCCAGCTTGGTTCATTCTCTTTCGACATTTTCCATAATACGAAATCCATCGGGTTGCGTTTGA
CCGATTTAATTTCAACCCTTGCCCCTGCTTGAAGCTGTTCAAGATTTTGGCGAGATAAGGCACCGTATTT
TTGGAAAGATTCGACATTGAACATCACGTCACCATCTTCCGCCACATAAGCGTGACCTTTCGCTAAGAGT
TTTTCGACAATCGCAATAATTTCAGGGATATGTTGCGTTGCACGAGGTTCAACATCAGGGCGAAGGATAT
TTAACGCATCAAAATCTTTGTGCATTTCGATGATCATACGATCAACAAGCTGATCGCAAGTTTCATTATT
TTCTAACGAACGTTTGATGATTTTGTCGTCCACATCGGTAATGTTACGCACATAGCGTAAGTTATAGCCG
AGATAGCGAAGGTAACGTGCGATCACGTCAAAAGAAACAAAAGTCCGTCCGTGCCCAAAGTGACAGAGAT
CGTAAACCGTGACACCACAGACATACATTCCAACGTGATCAGGGTGGATAGGTTTAAATTCTTCTTTTTC
ACGTTTTAAGGTGTTATAAATTTTGAGCATTATTTCCTCTATTATTTAATAAAAAATTGTCAATCCATCT
AAGAAAATAAGAGGAAATATTATATTTATATTCTTCATTTAATACCAAATTTCTCTTTTAAATCGCTTTC
AAATTTCTGTAGTTCTTTATTCAGTAACAATAATCTATCTGCCTTTTCTTTAATTTTTTCCTGTCCTTCT
AAAGTCGGGTTTTGCATAGTTTCTACTGATTCAATAATAAAATCATTTAATAAAATCAGATTTTCTTTAA
TCCTTAATTTCAATAACTGAATATCCGTATTTTTAACCTCTATCATCTCTAGATTTTGTATAATAGAAGA
TATTCTAGTTTTAAAGATATTCAATCCCTCTTCAATTTCAGATTTATCTTGATCTGCTCAGCTTTTGTTG
CAATTCTGCTAATACCTGTTCTTGCTTAATATTCCATAATACCAACTTATTAAAGTCTTCCACAGCTTCA
ATAGAAGCCGAACTCTCCACTGTATGCACATCTTCTTTTGATGTTTTTTCTAAAGAAGTACTATTGATAC
TCTCATGCTTTCCGACATTATCACAAGAAGATAAAAACATCATACATAATACTAAGGTAATAATTTTAAT
AAACTTATTCATTTCAAAATATCCAAATAATACTAAAAAATCTTTATTAAATATATTCATATAAATCATT
CTTATCCAGTTATTACACACTTATTGCCTGCTGAATAAGTAGCTTTTTTACAAAACTATTTTGATTAGTT
GCAGATAATCCAACACCTCTAACTAATTTTTTAAATGGATTATTGCCAGAGAAAAGGTGCTTTAAGCCCT
CCATTGCAACTAAAACCTTTATCGCTTCTAACTTTCTAACTCGTTCAAATTGACGTAAATTACGGTACTC
TCCTATATCTTTTCCAAAGGAGAGTAATTTCTGTAGCTCTTTTGCCAATAGAATAGCATCTGCAAAACCT
AAATTAACACCTAAACCCGCTAGAGGATGGATCGTATGAGCTGCATCACCAATCAAAGCAATCCTTTGCT
GGGCAAAATCGCGAGCATAACGTGCGGTCAAAGGATAAACATCCCTTTCACTTTGTAACTCACATATTCC
TAATTGATTATCAAAAGCAATATTCAATTGTTTGAGAAAAGATTTTTCATCACTATTAACTAGTCTACTA
GCCTCAAGTGTAGGCAAAGACCAAACAATAGAACAAAGATGTTCATCTTTTAAAGGCAAGAAAGCTAAAA
TACTATCAGGCGAAAAAACTTGACGAGCCACTTGTTGATGCATTTCTGTTGTTCTCACATTACATACTAA
TGCAGTGTGTTGATAATCTCTACTAATCAATGGAATTTTAGCTTGTTGACGAACCCAAGAATGAGCTCCA
TCTGCACCTATAACTAACTTACTTGTAATCATCTCTCCGTTTTCTAGAGTTAAAAAAGCGCAGTTATCAT
TAATGCCTAAAAATTTAGGAGCATCCAATATCACTTCTACATTATGCTGATGAATGACTTGCTTCCATAG
AGCATAACGAATCTGCTGATTATCAATAATAAATCCTAGCTGCTCTAGTCCAAGTTCTTTGATTACGGGA
TCTTTATTGTCAAAACAGAGACTTGAAAAACTATCCTTTTCCCAGACATACATTTGGTCATAAGGAGATA
AATCACTTTCAGAAATATGATACCAAGCACCTATTTCCTCAAGCATTCTTTGGCTAGTAAAATTAATTGC
ACTTACTCTATTACTGATTGACTTACTTAAACAGGGAACTGTTTTATCAATAATCTTGATTTGACAATTA
CTATTTGCAAGTAATCCTGCTAAAGCTAAGCCAACCATTCCTCCACCAATGATGGTAATATCTGCTGTTT
TCATTCTACGATGTCTTATAATGTTTTTCTAAACTACAGTGACGAACTCTTACTTTTTTGCCTTTACTTT
CAATATATCTGGCTAATTTCTCTGCAACAAATACAGAACGGTGCTTTCCGCCTGTACAGCCTATGGCAAT
CGTTAAATAACTCCTATTATTTTGCTCCAATAAAGGCAACCACACTTCTAAATAATTACAAGTATGAGAA
ATAAATTGATGGACTTCTGACTGATTTTCTAGAAAATCTATAACAGGTTTTTCTAATCCTGTCATAGGAC
GGAGCTCAAGATTCCAATGGGGATTAGGTAAAAAACGGACATCGAAAACATAATCTGCATCGGCAGGAAT
GCCATACTTAAAACCAAAAGATTCAACAATAATATTCAATTCTTTCTCCGATGATCCATTTAATAATTCT
CTTAATTTCTCTGCTAACTCATGTGAAGAAAAGTACGTTGTATCAATAATATAATCCGCATGCTGAAATA
ATGGTTCAAGAAGATGATTTTCTAAATCAATCACATTTTCTAAAGATAAATCATGGGTAGATAATGGATG
TAAACGACGAGAGTCACTATACCGACGGACTAAAGCCTTACGCTGACAATCAAGAAAGATTAAAGTTTTT
GAAATGTGAGAGGGAAACGCATGTAATACTTGCTCAAGCACATCTGGATCTTCTGGTAAATTTCTCACAT
CAAGGCTAACAACAACAGATCTCTTCAATTTTTCTAAATAATCTGTTAACTGGGGAATTAAAGCAAGAGG
AATATTATCCACACAATAATACCCTAAATCTTCCAACGCTCTTAACGCAACAGACTTTCCTGAACCAGAT
CGCCCGCTCATAATAATCAATTCCACATTACATTCCTCGATTCTAAATTTTTGTTTACCGAATAATCATA
ATAACTCAATACTTGCCAAATTTCTTCTCTGGATAATGCAGCTCTTAGATGCTTTAACAAATTCTTATCA
CTTAATTGCTGTGCTATTTCTCTCAAAGAATCCTTATATTCTACACAAATTTTTTCTGAAAAGAATATGG
CATAAATAATATCCACATCCTTATGATCTATTGATTCAAAATTTATTCCTGCCTCTAGTTTCAGGAAAAT
AGCAATTGGTTTCTCTAGCTGAAATTCTTGACTCATCAACAATTTTGCGTGAGGTAAAGCCACTCCATTA
TTAATTCCGGTAGAACCTAATTTTTCACGTTTAAAGAAATAGCTAAAACATTCTGCTGGATGAATACATA
GTTTATCTGTAGGTGAAAGGCTATTATTTAATATTTCTGCCATCGCCTTCCCCAGAAACTCTAAAGCCTG
TTTTTTATTAGAAATGGGAACATTGTAATAAATATTATTAATGTCTAAAAATGTGGTTAATTGCATCATA
AAAAATCAAACGACAAAAAAATATCTTAAGAATTTTATATTACAGCCTAAATTGCTCACCTAAATAAACT
TTTTTCACATCCTCATTATGTAAAATTTCTTGAGGAATCCCACTAGCTATCATCTGACCATTACTCACAA
TATAAGCACGCTCACAAACATCTAAGGTTTCTCTTACATTATGATCTGTGATTAAAACACCTAATCCTCG
TTCCTTTAAATTCACAATAATCTTCTTAATATCGATCACTGAAATAGGATCAACCCCAGCAAAAGGTTCA
TCCAACAAAATAAACTTAGGATTAGCTGCCAACGCACGTGCAATTTCTACTCGACGGCGTTCACCGCCAG
ATAAAGATTGCCCTAAGCTGTGACGAATATGCTCAATATGAAATTCTGCGATTAATTCATCTGCTCTTGC
TTGACGCTCTGCATCGGTTAGATCTTTCCTAATTTGTAACACCGCCATCAAGTTATCATAAACACTTAAG
CGACGAAAAATAGAGGCTTCTTGAGGCAAGTAACCAATACCTTGTTTTGCTCTATCATGCATAGGTAAAA
CACTGATATCTTGATCATCAATACGGATTTTACCATGATCGTGACGCACAAGGCCCACTACCATATAAAA
AGTAGTCGTTTTTCCTGCACCATTAGGACCTAATAGTCCAACTATTTCGCCTGATTTAATATTTAAACTT
ACATCTTTAACAACTTGGCGACTTTTATAACTTTTAGCCAAATATTCAGCATATAATGTTGGCATACAGA
ATTCCTATTTCTTATCACTTTGCAATTGGTTTGGAATTAATACAGTTTTTACTCTTTGTCGGTCATTACT
CGTCGCTTTAAGGTTCTGTTTTTTGACATCATAAGTAATTTTTTCTGCTTTAATGGCACTATCTAGCTGC
TTTAATTCGGCATTGCCTCTTAATATCAAAAATTCAGAATCTAAATCATAATGTACAGAATTAGCCGTAC
CATTAACAATCTTACCATTATCAAGGGTCTGCTGAAAAACAACCGGTGTGCCAAAAGCCTCAATAAGTTC
CTTTTGAGTATCCCTTCTAATGATTGTAACTTTTTCTGCATTAAGCTTAATTGACCCTTGAGTAATAACA
ACATTGTCGCTAAATGTCACAATATTTCTTTCTATATCCAATGACTGGCTACCTGAATCAATTTTGATGG
GCATATTTCTATCTGTTTCCAAAGCCTTAACCGATAGATTTACAAGACACAATGCAATTATTAATACAAG
TTTAGTTCTAAAATTCATTCTATATCCCTATGTAAAACTCTAATTATTTATCAACATTAATAAATTTTGG
TTCAATATAAGTTTTCACATCTTTGGTTAAGGTTGCCGTTTGTTTTTTCAAATTGCCTTTTAAGCCAATT
CCAGTACTTGTAAATCCAATGCCTGTTGATTTCACCGTACTGTCTGAAAAAATATCTTGAGTATTTAAAT
CTATGCTTAATACTTCTGCTTCGATTTTCTGTAACCGAGAAGTCGGATCTAAGCTATTAATTTTAATATT
TCCACGCAAATTCAATATTTTGTCTTTGGTAACATCTGCATAATCGGCTTCGACTTGCCACTGTTTTAAT
GCACTTTCTGCATCAAATAAATTTAGTAATGGCTTTAGAAATTCTGTTCGTTGCGTACTTTCGTAACGTT
TAACCTCCTCTGCTTGAGCAGAATATTGCGGCTTTCCATTTAAATCATAAGCACTTGTAGAAATCTTTTG
CCCTATATACTCTGCACTTCCTTCCTTTTTTATTAGCTGAGATAATCCAGTATCATCGCTTTGTTGACTA
TAATACCAACCAGCAAGTACTGCTGCTAATGTGGCTAGAATAATATTTAAACGGATATTCATACAATCTC
TTCTTCGTTTAGATACGGCTGAGAATTTTAACATAAATTTCTACGGCAATATAGAACGAAAATTGCAAGA
AAAGTTCATACAAAAAACCTCAAGGTAAGCCTTGAGGTTTTTAAGCGATGTCTATGGAATTACTTCGCAG
CTTTTAACTCTTGATAATATTTTTCATAGAGCTCAATCGCATCACCCACATCATCTTGCCACTGGCTTTT
TTGTAACACTTCAGCGGTTGGATAAATTGCTGGATCTTCGGTAATCTCTTTTGGTAATTTTTCTAACGCT
TTTACGTTTGAAGTTGGATAACCGATTTCTAATGTCAATTTCTCAGCCACAGGTGCACTCAATAAGTAGT
TAATTAACTTGTGAGCTGCATCTGGGTTTTTCGCATTAGATGGAATTGCAAGCGTATCCACCCATAATAC
TGGGCCCTCTTTCGGGAACACCATATTTACAGGAGCTTGCTCTTTTTTCGCAATACGTACAGAACCGTTC
CATAATTGACCCACTTCTACTTCACCAGAAATAAANNNNNNNNNNNNNNNNNNNNNNNNNNNNNNNNNNN
NNNNNNNNNNNNNNNNNNNNNNNNNNNNNNNNNNNNNNNNNNNNNNNNNNNNNNNNNNNNNNNTTAGCAG
GGTTATCAGAGCTAAATGCTAATACGTTTGGACGTAATTTTAATAACTCTTCATAAGCCGCTTTAATCAC
TGCTGGATCTTTAGTATTTGGATCTTGACCTAATTTTAATAAAGCAATGTTGAATACTTCACGAGCATCA
TCAAGTAATTGAACCTTACCTTTAAACTCAGGTTTCCATAAATCGCCCCAAGCAGTGAAATTATCACCTT
TGTATGAATTAGTATTAAATGCAATACCTGGTGCACCTAATAATTGTGGTAAAGAGTATTTATTGCCTTT
ATCGTAAGGTTTATTTAACCAGTCTGGGTTAAGATCTTTGATCACAGGTAATTTGCTATGATCAAGCTCC
ATTAACATACCTTCACGTCCCATTTTTGACACGAAGTAGTTACTTGGTGCGATTACATCATAACCACCAT
CTTTACCCTGAATTTTGAGTTTCGCATACATTGTCTCATTTGATTCAAGACTTGAAACCACAACCTTAAT
ACCTGTCTGTTTAGTAAATTCTTCTAACAAACCTTCTGGCACATATTCTGTCCAAGTATAAAGATGTACA
GTGTCATTTGCTAATGCACTATTTGCCCCTAACATCACCATACCCGAAGTGAATGCAACAGCCCATTTTT
TCATCAATGTGTTCTCCTAAAAGAGTAAAATAAAGAAGAGGTTGGATTACTCCAAAAAAACCAAGTCTTT
CAAATAAAAGACGGGGGAATTCTAAGCCCCCCCCTGTATTTTGCAACAACTTTATTTCAAAATAGATTAT
TTTTTAAGCTATCAAGCCTAATATTACATTACCACTACGTCAAATTGATCTTGGTGATAATACGGCTCAA
TTTTAATTTCGACTTTTTTACCGATAAAAACTTCTAATTCCGCAAGCAATGCGTGAGATTCTTCATTAAT
CAAGTATTCCGCCACGCTACGAGAAGCATATACTACATAACGTTCCGATTTGTATAAATGATGAACTCGA
ACGACCTCTCGAACAATCTCATAACAGACTGTTTCAACGGTTTTTATCGTACCTCGCCCTTTACACGAAG
AACAATCGCAACATAACACTCGTTCAAGGCTTTCCCTGGTACGTTTACGCGTCATTTCAACCAAACCAAG
TTGGGTAAAACCATTGACATTTGTTTTGACTCGATCACCTTTTAAAGCAAGTTCTAAGGACTCTAGCACA
CGCTGGCGATGCTCTTCTTCCTGCATATCAATAAAATCAATAATGATAATACCACCCAAATTTCGCAGTT
GTAATTGATGTGCGATTGCCTGTGTTGCTTCAATGTTAGTATTAAAAATCGTATGTGCAAGATTTCGGTG
TCCGACAAAAGCCCCAGTGTTAATATCTATGGTGGTCATTGCTTCTGTCTGCTCAATGATTAAATACCCA
CCTGATTTTAGATCAACACGTTTATCCAAGGCTTTTTGAATACCATCTTCAATGCGATAAACATCAAAGA
GGGGTAAAGTCCCACTATATAAACTCACATTCTTGGCTAACTCTGGCATAAACTCAGCTAAGAACTCTTT
TACCTGCTCATAGGTCATTTTTGAGTCAATTTGAATTGAATGAATATGCGTTCCAACGAAATCACGCAAC
ACTCGTTGTGCCAAAGCTAATTCCCCATAAAGTAAAGATCTCGCAGGATATTTTCCTTTTCGCTCTAGTA
CTTTTCGCCATAACCGCTTTAAGAAAGCCGCATCTTGTTCAAGGCTCTCTTCGCTCACACTGTCAGCAGC
CGTTCTTACAATAAAACCGCCTAGCTCATCACAATACGGCTCAACTAACGATTTTAAGCGATTACGTTCT
TCTTCACTTTCAATGCGTTGCGACACGCCAACGTGACTATTTTCTGGCATAAAAACCAAATAACGAGAGG
GCAATGTAATGTCTGTCGTCAATCTTGCCCCTTTAGTACCTAAAGGATCTTTGACCACTTGCACCACAAT
ATCCTGCCCTTCTCGCACTAACTCGCTGATATTTTTGACAACAAATTGCTTTTTCTCGCTTTCATCAACA
CATTCAGTATGAGAAACAATATCTGAGGCGTGTAAAAATGCCGCTTTTTCTAAGCCAATATCAACAAATG
CCGACTGCATACCAGGCAAAACCCGTGTCACTCGTCCTTTATAGATATTACCGACAACACCTCGCTTTGC
CTCACGCTCAATATGGACTTCTTTTAACACACCATTTTCAACCAATGCTACCCTCGTTTCACTTGGGGTT
ACATTGACTAATAATTCTGCACAATTCATCTTAAATTTATCCCTAGAATCATTTACAAAGATACTAGTAC
TGATTTTCTTAAAATATACATAAATAGTTATTTACCATAATAGAATAAAGGTCCTAATGGCATCTGAGGA
ATACTAAATTTCTCAGGATAAATAACTTCAACCAAGTATAGTCCCTCAGCTTTCGCTGTTGGTGCAGCCA
ACGTCCTATCTCGTTTTTCTAATAGCCATTTAATCCATTCAACAGGTTTATCGCCTCTTCCAACCTCAAT
CAAACTACCAACTATATTTCTTACCATGTGGTGAACGAAGGCATTCGCTTGAATATCCAATATAATATAG
TCTTGATGGCGACTCACAATGAGATGATGAACATTTCTCCATGGCGTATGTGATTGACACTTCGCAGCTC
GAAATGAACTGAAATCATTCTCTCCCAATAAAAACTGCCCTGCTTCATGCATTTTTTCATGATCCAGAGA
ATAGTGATAATGAGAAATCCCTTTCGGTAATATGGCTGAACGTAATTTATTATTATAAATAACATAACGA
TAGCGACGAGCAAGAGCACTAAAACGAGCATGAAAATCGTCACTTACTCCAATAGCCCATTTCACCACAA
TATCTTCTGGTAAATGAGCATTGGTCCCTAAACACCAACTCTGCATAGGTCGATTTACATCCGTATCAAA
GTGTACAACCTGCCCAGTAGCATGTACTCCCGCATCAGTTCGCCCTGCACAAAACACTTCACAAGATGAA
TTTGCAATGACTGATAAGGCTTCTTCCAATCTTTGCTGTACTGAATCAACATATTGTTGGCGCTGCCACC
CACAATAACGGCAACCATCGTACTCAATTCCAAGGGCAATTTTCATTAGACAACCTAAAACATTTAATTA
ATCTGATTAACTCTTTTTTTTCATAAGAAAGTAACTTGATAAGTTACTATAGCTAAATCGTATTATTTAT
ACCGCTGTCCGTATCATTTAATGATTGACATCCAAACAAAAACAGCCAGTAAATCATTTTATTCAGGGAT
TAATTCGCTCTTCGGGCATTATGCCAGATTAGTATTTAATTTAAAACAACTACACAATTTTGCCCCCGAA
TAGAATACAACATCAGTAAACTCATGCAGATATTGTAAAATTAATTATTGTGGAAAAACTCAAATTCTTC
CCTACTTTTACTGAACATTTGTTCTTTTAGAACGCCGATCAGCTCTTGTCTGACAACAGAAAGTTTTGGA
CGTTCATTTTGTTGGAACGTCACCGGGCGGCAAAATTCCATTGCCTTAATGCCTAAACGAGCAGTGAGCA
GTCCCACACCAATCCCTTGTGCTGCTCGAACTGATAAACGAGCGGTGAGATTTTGTGAGAAAAAATCTAA
TCCAACATCACTGGCAATTTCCGTCGCCCCTGCAAAGACCATATTCGTCATCACCATTCGGAACAGTTTC
AAACGGCTGATATAGCCCAATTCCATTCCGTAGGCTTTGGTGATTTTATTGGCTAAAGCAATGTTTCGCC
ACGCCACCATTAAAATATCCACCAATGCTAAAGGGCTTACCGCAACGATAATTGCATTTTCCGCTGCATT
TTTACTAATCATCTTTTTGACTTGGTTATCAATCGGGCTTAACACATTTTCACTGAAAAGATACAGCACT
TCTTTGCTGTTATAGGCTTCATCAAGCTGAGACTGCCAACGTTGCTCCGCTTGTTGAACCATCGGTGTTT
GAGCTAAATTTTTAACCACCAATTTGCAAAATTCTCGTGCTTTTTCACCGCTTGTATCCGCTGTTTCCAG
TAGTAATTGTTGGCTCACTTGCTGATGATAATGATGTTTACGCAACCAACGTAACTTTCTCCATTCGTTG
ATAATAGCCCCTACACCAGCCAAACTGATGCCAAAAAAGGCAACGGCAAAGGCAAAGTAGATCCACTGAT
TTGCTTGCCAAGTATCAATTAACCATTGCACTGATTGAGCAATGGTCGCAACGCCAAACAGAGCCAACGC
AGCTAGAAATAACCTTAGCCAGAAGCAAGAGGGTTTTAAACTTTCTTCAATAATCAGTTCTGCTTCAACT
GCTTTTGGATCTTCGTCAAGCTGAATGTCTGCGTCGCTAAACTCTTGTTTTGGTTGATGTTTTACTTCTG
TTTCAACCATTTCTTCGGTAAAAATGCGTTTTTCCATTAAGATCTCACCGCTTGTGTAATGTGTTGCTTT
AACCCTTCGTAGCCGTGTTCTGTTTTGAGAATATCAAACAGTTGCACCGCTTCGGGATACTCTTTATCGA
GATAACGTAGCCACTGTTTAATGCGTGCGACGTGATAAAAGCCGGTATCCAGTTCGTTTTCCATATGTAC
ATATTGAAATAAGAGCTGTAATACCTCGTTCCACGCCATTTTAGGCTGATTATATTTCACAACTTTGCTT
AAATTTGGCACATTTAACGCCCCACGCCCAATCATTAACGCATCGCAAGCGGTCACTTCACGACATTTTT
TTGCAGAGAGATAATCCCAAATTTCGCCATTTGCAATTACAGGGATAGGCAGTCGTTTTTTTATCTCGCC
GATGGCTTGCCAATTAATGCGTTCTGCTCGATAGCCGTCCATTTTGGTTCTGCCGTGTACGGTAATTTCC
GTTGCACCTCCTTGCACCACCGCATCGGCGATCTCAAAGGCTTGTTCGCTACTGTCCCAGCCTAGCCGTA
CTTTGACCGACACAGGAAGATGGCTAGGCACCGCTTCTCGCATTGCTTTTGTTGCTCGATAAATCAATTC
AGGTTGTTTCAGCAAGGATGCACCGCCGTTACTGCCATTCACTGTTTTAGACGGACAACCGCAGTTGAGA
TCAACCCCGTACGAGCCTAGTTCAACGGCAAGTGCTGCGTTTTCTGCTAACCATTGTGGGTGTTGTCCTA
AAAGTTGTACACGCACAGGCGTACCCGATGAGGTAAAACCGTTATTATGTAATTCAGGGCAAAGGCGATA
AAACGTTTTCTTCGGCAGTTTTTGATCGACCACTCTCACAAATTCTGAAATGCACAGATCATAATCATTG
ACTGTCGTTAATAATTGACGCACAAAAGGATCTAACACCCCTTGCATAGGTGCAAGGATAACTTTTGGTA
AATTTTCCACAAAATCCGACCGCTTGTTAGTAAGAAGAATGGCGTAAACGTAGATCAGGGCGAGCAATTA
AGTAGATGATTAATGCAGTAATTGCCCCTAGCGTATCGGCGAGCATATCTTTTTGTGCGTCCCAAATATC
GCCTTGCGAACCTAAAAATTCAATGCCCGCATTACCCCCTTCAATCACTGCATATTGCCATTCGATGATT
TCGTAAGTTGCGGCAACTGACATAATAAAAAAGAGCGAGAAGAAGAATGCCACGCCCAAGCCGCATTTAC
GTTTACGCAATAACCATTCTGCCATTGGGAAACTATAAAAGCCGATAATGTAGTGATCTACACGATCAAA
GTGGTTACGATCTTCGCCTAAGAAGGTCAAATACTGATTTGCCCAATCAAACGGCACATTCGCAAAGGTA
TATTTTGCACCGATGAGGTGCATAATCATCCACAGTGACATCAGCACATAGGCAAGCCCACTAAATTGAA
AACGTGGATAAGTGAGTAGAAGTAGAGCAAATACCACAAAAATCGGCATTACTTCTGCATACCAGACGGC
TCTGTCTGTCGGGTTAAAACCAGACCATACGGAAACAACCGTAATCACAATCGCTAAGAAAAGCGGAACG
ATATGAGAACTTTTTTGCATTATTTCCAACCTTTTGATTTACAAATAAGATCATAGGCAGCTTGAATTTG
CTGTGCTTTTTCTTTTGCCACTTCCATCATTTCAGGCGGTAAACCTTTGGCGACTAACTTATCTGGGTGA
TGTTCATTCATTAATTTGCGATAGGCACGTTTAACCGTCGTTTGATCGTCACTTTCTGACACCCCTAATA
CGCTATAAGCATCTTTTAAACTTGGTTCACTTGAACGCTGATAACCACCATAATTTCCTTGATATTGTCC
TTGTTGGTTTGAGCCTTGCTGTTCATATTGATAATAGCCTGAGCGGAAACGTTGAGCTGCTGCCACCATT
GCTATCATCTGCTCAAACTGTAAACGAGACATTCCTAACGTTTCGGCGATAGTGAATAAAATTTGTTGTT
CATTGCCATCTAAATTGCCATCTTGTAATGCAGCTTGCATTTGAACTTCCACGAAGAAACGCAATAAATC
ACGGCGTTGTCCACAGGCTTCACGGAACTCTTGCATAACTTGGCGTAACGGGAAATTAGCCTCTTTTCCT
AAAGTAAAGGCTTTTTGAGCAAGTTGTTGATTATTTGCATCGAGTTTCATATTCGCCATTAACTGACGGG
CAAGCTGGATATCATTTTCCGTTACTCGTCCTTTTGCTTTGGAAATATGTCCTAATACCGCAAAAGTTGT
CTGCATAAAGAGTGACTGACGAGTTAGTGCTTTGCCAAACATAGTTGAAGATACGCTACCTAGCTCATAC
AGTTTTTTATCGCCCCAATGCCCAATAATAAGCCCTAGCAAACCGCCAAAAAATCCGCCAAAAAACTTAT
AACCTAAAATGAAACCGAGAATTTTCCCAATAAATTGCATCGACTGCCCTTACTTACTTATTCAAAATTG
TGAGCATTTTAACGGAAAATCCTTAAAAAATAATTAAGTAATATAGAATTTACACATAAAAATAAAGCCC
CGAATTTTCGGAGCTTTACTGTTTGGCATTTTAGAAAACTAAAAATTAGTACTCTAACACTGCACGACGG
TTTTTAGAGTAATCAGCTTCTGAGTGACCTAATACTGCTGGTTTTTCTTCACCGTAAGAAACTGTTGCTA
CGTTGCTAGCACCTTTAGTTGCTAAAACATCTTTAACTGCGTCAGCACGACGTTGACCTAAAGCGATGTT
GTACTCTGGAGTACCACGTTCATCAGCGTGACCTGCAACAGTTACTTTGCCTTTAGATGCAACTAAGTAT
TGTGCGTGTGCATCTAAAAGTTGTTGATCTTCAGCTTTTACTGTGTAGCTGTCGAAATCAAAATATACAG
TGTTGTAACGGGTTTGTAAATCTTGAGCAGACATACCACCGAATGTTTGACCTGCATTAGCACTTGCATT
AGCACTTGCATTGTCGTTTGAGCTGCTACATGCTGCTAAAACGAAAGCTGGTGCCGCAATCATTAAAACT
TTAGCTAGTTTTTTCATTTTTTTCTCCAAAAAAGAATTATTGTTTAGTCAGATAAGGTGACCAAGCAGGG
AATTTATATTGTCCACCTGCTCCCGGCAAATTAGCTTTGAAACGCCCATCTGCGGACACCAATTGTAGCA
CTTTACTCACACCTTTGGTAGAGCTATAAATAACCATTGTTCCATTTGGTGAAATACTTGGACTTTCGTC
TAAAAACGTAGAACTGATTGCTTCTGTGCTACCCGAAACAAGATCTCGTCTTACAATTCTATCACCTGAA
ACCATGATTAAATTCTTGCCATCTGCCGAAATTTTACCACTGCCGCTGCCACCAATTAAGCTAGCACCAC
CACCAGATGAACTCATTTGATAAACCTGTGGTAAGCCACCACGGTCTGATGTAAACAAGATATAACCACC
ATCTGGTGACCAGCTTGGTTCGGTATTATTTCCTGCGTTACTGGTTAATTGTCTTGGTGAACCACCGCCC
ACCCCTGTTACATAAATATTTAATACACCATCTTGGTTAGAAGCAAACGCCACTCTTGAACCGTCTGGTG
AGAATGAGGGCGCGCCATTATGCCCTCTAAGAGATCCGATCACTTTTCTTGCTCCCGAACGAATATCGTG
AACAACAACCTGTGATTTTTTGTTTTCAAAAGTCACATAAGCTAATTTTGAACCATCTGGTGACCATTCT
GGTGACATCAAAGGCTCTTTACTTTTTACGATGGTAAAGGCATTAAAACCATCATAATCTGATACACGCA
ACTCGTAAGAGGACACTCCACGTTGTACCACATAAGCGATTTTAGTTCTAAATGCACCACGGATCTGTGT
TAATTTTTCAAATACTTGATCGCTTACCGTATGAGCCCCTAAACGCATTTGGGCAGCTGGAACATTAAAT
GAACCTTGTACAATCACATTGCCTGCTGCCCCTGACTTTCCTAGGGTATCCACTAATTGATAAGCGATGT
TATAGCCACCACCTACCACAGATACTTGCCCAACAACCACATTATCAATGCCGATATTTGTCCACTGTTC
AGGATTGACTTCTGCTGCTGAACTTGGTTGAGCTGGTAAACTAGCACGATCAAGCGGTGTAAACTTACCA
CTATTTCTCAAATCATCTGCGATAATTTGAGCGACATCATCAGGTACGCCCCCTATTGCTTTAAATGGAA
TAACCGCTATCGGTTGAGCCATACTCACACCTTGGTCAATCGAAATTCTGACATCTGACTCAGCTTTTAC
ACCGACAGAAAAAAATAATCCGACAATACCAAGAATACTCGTTAAACGAGATACTAATTTCATCTTAACC
CTCTAGGTTGAACTATTGAACTTTTAAACTAAAATCTAATGTTGGTGATCTATATTGCTGATAAACTGCA
TCTGACGGTGCAGGCGGCACTTTACGGGTTGCCACAATCGCACTTACAGCTGCATCACACACTGCTTTAT
CCCCTGAAACGACTTGATAGTTGGTAATAGTACCATCTCGCTCTAGGAAAATCTTCACATCACATTGTTT
ACCTGCAAAACTCGGATCAACACGGTATTTTGACTGAATAAGTTTCTTAATTCGTTGCCCATAGGCATTA
CCATCAACGTTAGCACCTTGACCTAAGCCTTTAGTACCGCCAGAGCCTTGTGAGCCGGCACTATTTTTAT
TACCGCCGTTGCTCGTGCCACCGCCAACTTCGCCACCACTTAAAAAATCATCAAGTACTTTATTATTTTT
CGCTTTTTCAGCTTTTGCAGCCGCTTCTGCTTTCGCTTTTGCCTCTGCAGCGACTTTGGCTTTCGCTTCT
TTTTCCGCTTTTGCCTTAGCTTCTTTCTCGGCTTTTTCTTTCGCCTCTTTTTCTGCTTTGAGCTTCAAAA
AAAAAAAAAAAAAAAAANNNNNNNNNNNNNNNNNNNNNNNNNNNNNNNNNNNNNNNNNNNNNNNNNNNNN
NNNNNNNNNNNNNNNNNNNNNNNNNNNNNNNNNNNNNNNNNNNNNNNNNNNNNNNNNNNNNNNNNNNNNN
NNNNNNNNNNNNNNNNNNNNNNNNNNNNNNNNNNNNNNNNNNNNNNNNNNNNNNNNNNNNNNNNNNNNNN
NNNNNNNNNNNNNNNNNNNNNNNNNNNNNNNNNNNNNNNNNNNNNNNNNNNNNNNNNNNNNNNNNNNNNN
NNNNNNNNNNNNNNNNNNNNNNNNNNNNNNNNNNNNNNNNNNNNNNNNNNNNNNNNNNNNNNNNNNNNNN
NNNNNNNNNNNNNNNNNNNNNNNNNNNGTGCTTTAGCTTGAGCTTGCTGCTCTGCTTTTAGCTTTTTCTG
CTCTTCAAGTCGTTTTTGTTGCTCTGCTTCTTTTATTTTCCGTTCTTCTTCCGCTTGCTTTGCAAGGGCT
TCTAAACGTTTTGCTTCAGCTTCAGCTTTCAAACGGGCTGCTTCTGCAAGTTTACGTTGTGTTGCTTCTT
CCTGCTGTTTTTTCAACTGTTCTTGTTTAATTTGCTCTTGTTTCAATGCTTCTTGACGAGCCAATTCTTG
CTGACGTTTTTCTTCTTGTTGCTTCTGCTGAGCTAACTGAATTGCCTTCTCACGTTCTTGTTGTTCAGCA
ATTTCTTCTGGGGTAGGTTTATCTTCAACCTCTTCCTTAACTTCCTCTTTAGGCTCTTCTTTAGGTTCAA
CCTTCGCTTGCCCTTGCTTTTCAGCTTTTAATCGCCCATATTCAGCGGCTACCTGTCCAGTATCAACCAT
CACAGCTTCAAGAGATTCACTATCACCGCCACTTCCGCCAGCAGAAGCTAAGTGAGTATTAGTGAAAAAA
GAACCCAGTATTAATAAGCCTATCAACAATAAATGCAGTAAAACTGACACAATTATAGCGAGTTCTAATC
TATCATTTTGATATTTCACGCTCTATCCTCGCTGACTATTTACCTTCGGTCATTAAACCTACGGTTTTGA
TCCCTGCATCTTTTAATAATGAGATCCCTTTCATTACCTCTTCGTAAGGTACGTCTTTACCACCTGCCAC
AAGGAATAAGGTATTATTGTCTTTTTGGAAAGCCTCACCAGCATAAGCAATGACTTCTTGCTCCGCTAAG
TTCTCTTGTTCATTAACTTGAATGTAGTTTCCGTCAATTTTCAATTTGTACAAAGCGACCCCAGCGATCT
CTAAAATAACAGGGGTTTTATCTTCATTTGAAACGGATTGACTATGGTGATCTTCAGGCAATTCCACTTC
CACACTTTGACTAATAATCGGTGCTGTTGCCATAAAAATCAGCAATAACACCAGTAACACGTCCAAAAAT
GGCACGATGTTAATTTCAGATTTAATGTCATTACGTTTACGACGACGGTAAGACATAGTTTCCTCTTTAT
CTATCCATTCAAACTACCACAACAAGCGGTAGCATTTCACTTAATTTTTACTTATTTTTTCGCAAACGCT
TTGCGATGTAGAATTGTGGTGAACTCATCAATAAAGTTCACATAATTCTGCTCTAATTTGCCTACACGCA
AGTTCAAACGGTTATATGCCATTACTGCAGGAATTGCTGCAAATAAACCAATCGCTGTGGCAATTAATGC
TTCGGCAATACCTGGTGCAACAGATTGTAAGGTTGCTTGTTTTACCGCACTTAGTCCCATAAATGAGTGC
ATAATCCCCCAAACTGTTCCAAATAAACCAATATATGGGCTGATCGAACCAACAGTACCTAAGAACGGAA
TGTAATTTTCAAGTTCTTCTAATTCACGGTTTAATGCAAGATTCATTGCACGGCTAGAACCTTGAATAAT
TGACTCTGGCGAATCTGGGTTTGCTTGCTGTAAGCGGTTAAATTCTTTAAAACCAACGTAGAAAATTTGT
TCAGCTCCAGTTAAACCATCTCGACGATGTTCTAACCCTTCGTGTAAACGATGTAAATCTTCGCCAGACC
AAAAACGATCTTCAAAGTTTAAAGAATCTTTTTTAGCTCTTGTTAATACGCGGCTACGTTGAATAATCAC
TGCCCAAGATAACACGGAAAAAGAGATCAGTATTAAGATAACTAACTTAACAACAATACTCGCTTCCATA
AATAATGAAACTAAATTAAATTCAGTTGCCATTGATAAAAACTCCAAATAAAACAATTACATTGAGATTA
TAGCGTTAAAAGCCTGCTTAATATCTTCAGGTATGGCGATCGCTTTCATTTTTGACAGATCAACACTCAC
AACAACCACACTCACTTCACACAAGCACTCTTCACCTCGCCATAACGTCTGTTTAAAGACTATTTTGGCA
CCCTTTAGTTCAGAAATAATGCTTTTAACTGTGAGAAAATCGTCTAAATAAGCAGGTTTCTTATAGTCAA
TCTCCATTTTCTTCACAACAAAAGCCATTGATTGACTTAGTAATAGCTGTTGAGAAAACCCTAACTGACG
TAAAAATTCTGTTCTTGCACGTTCAAAAAAATGTAAATAACATGCGTGATAGACTACACCGCCAGCATCA
GTATCTTCATAATACACACGAATAGGAAAATCCATTGCAATGCCCTATCTATCTTTCCAAAACGAAAAAC
GCCCCAAAATCAGGCGTAAATTACTCGTCATTCTAGAGAGAGAAAAATCGTTGTGCAAGTATTTTTAGAA
ACAAATTGAATATAAAATAAGCAATATGATAAGAACCCGTTGCTTTGGGTTCTTAATTTAAAGACTAATG
CAATACGACTAATGCAATTAGTGAAGGTAAGATAATGATATACCCCAACAATGGCATAAAAACGACCTGC
CATCTCGTTGATTTAATCTCAAAGCCAAAACCGTGAACAAATAAAATCAACATACCATAGAAAACACCTG
CGACTAAGTAAGGAATTTTCCCTCCAAAATAGAGAGCAAAGGTGTTGGAATAGAGCAATATCATTGCAAA
CATTGCAATAGAAAGGATAAAAGAAAGGGCTTGTAGCCAGCCCTTTCTTGTGAGTTGATAGAGTGAATTA
ATCATCTCATTACTCGTCAAACTTACCTGTTTTTTCAATACTTACAGTGATTACTGTTGCAAACAGAATA
GCAAGTAACACACCTAGTACCCAAGTTACATAAAACATATTGGTTCTCCTTAGTATAAACTTGCACTTTT
CTCTTCAATATATTTAGCGTCAAGACGACCAAACATTTTGGAGTAAGTCCACACAGTATAAGCTAATACG
ATTGGAACGAAGATACAAGCTACCACAAACATAATCATTAATGTGTTATGGCTTGCAGTTGCGTCCCACA
TTGTTAAACTCATTTCAGGGTGAGTAATTGATGGCATTACGAATGGGAACATTGCAACACCAGCAGTTAA
GATCACGCCAGCTTGCATAATTGATGAGCATAAGAATGCAAGTCCACCGTTATTTGCTTTAGAGCCAACC
ACTGTACCTAATGCACCGATTACTGCTAATCCAGGAATGATGAATAATACTGGCATTTCAAAGTAGTTTT
TGAACCACGCACCGCTTTCTAATACGACTGTTTTGTTCACTAAAGTAGATTGTGCATTGTGATCTAAAAC
GCTAGTTACCACAAATCCATCTTTGAAGTAAACCCAAACACCAGCAAGTAAGAATGCACCTAACGCCACT
AAAGCGGTCACTTGAGCCACATTTCTTACACGGTTACGCAATTCGCCAGTTGTTTTCATTTGTAACCAAG
TTGCACCTTGAGTGGTGAGCATCATTAAACTTACCACACCGCAAAGTAATGCAAATGGATTTAATAAGCC
TAATAATTTCCAAAGGGTTGAACCTTCGTAAGTTACTTGGTTTAACTCATTAAAGTGGAATGGTACGCCT
TGTAATAAGTTACCGAATGCAACACCAAAGATTAATGATGGAACGAAACCGCCCACAAATAATCCCCAGT
CCCAAGTATTACGCCATTTTTGATCATCAATTTTCGCACGGTATTCAAAGCCCACTGGACGGAAGAATAA
TGCCGCTAGAACTAAGATCATCGCCAAATAGAAACCTGAGAATGATGCTGCATAAACCGTTGGCCAGGCT
GCAAAGATCGCACCACCTGCAGTTAATAACCAAACTTGGTTACCGTCCCAGTGCGGAGCGATTGAGTTAA
TCATTACACGGCGTTCAACATTGCTTTTACCTACCATTGGTAATAGGGTTAATACTCCCATATCGAAACC
ATCGGTAATCGCAAAGCCGATTAAAAGTACACCAATTAAAATCCACCAAATAAAGCGTAGAACTTCATAA
TCTAACATATTTTACTCCTACTTATTTCGCAGATTGTTCAAAGTGGTAACGACCTGTTTTTAATGCACTT
GGGCCAAGACGACCATATTTGAACATTAAATACATTTCAACTACCAAGAATACGGTATATAAACCACATA
GCAAGCCGATTGAGATCCAAAGATCTGCCGCTGTTAATGCAGAGTTCGCAACCCCTGTTGGCAATACTTC
GTACACTGCCCAAGGCTGACGACCATACTCAGCTAAGAACCAACCGCTTTCAATCGCAATCCAAGGAAGT
GGAATACCCCATAACAATGCTTTTAATAACAATGGTTTAGTACCTACTGTACCGCGTACATTTTGAACAA
ATGCTGCGATAATGAGTAATAACATTAAACCACCGGCAATCATCATAATACGGAATGACCAGAATGTTGG
ACCTACGTTTGGAATAGTATCCGCTGCTGCTTTTAAGATTTGCTCTTCTGTTGCATCAATAACTTTATCT
GTATATGGTTTTAAAAGTAAACCAAAGCCAAGATCTTTTTGAACCGCTTTAAATGCTTCTTTATCTGCTT
CAGTATAGTTACCAGAACGTAATTTTTCTAATAAACCATAAGCAACAATACCATTGCGTACACGTTGTAC
ATTCTCTTCACGAAGATCTTTCAAACCTTTAATTTCTTTGTCTAAAGAACGCGTTGCGATAATACCTGCA
GCATAAGGAATTGAAATTGCCATTTCATTTTTCATTTCAGCGGTGTTAGGAATAACAAACGCATTCCACG
CAGCTGGAGCTGGGTGAGTTTCAAATTCACCTTCCATTGCCGCCAATTTCACAGGCTGTGCTTTACCGAT
TTCATAGCCTGACTCATCACCCATGATTAATACAGAAATGATGGCGACTAAACCGAAACTTGCACCTACT
GAGAATGAACGACGAGCAAATCCAAGATCACGACCTTTTAAGATATAGTATGCACTAATACCTAATACGA
AGATCGCACCACAGGTATAGCCCGCTGAAACAGTGTGTAAGAATTTAGATTGTGTTACTGGGTTTAGCAC
TAAGTCAGAGAAACTGACCATTTCCATACGCATTGTTTCAAAGTTAAATTCTGAACCTGCAGGGCTTTGC
ATCCAACCGTTAGCAACTAAGATCCACAAAGCAGAGAAGTTAGAACCAAATGCGACCGCAAAAGTCGTTA
GTAAGTGTTTACCTTTTGATAAACGATCCCAACCAAAGAAGAAAAGACCAATAAAGGTAGATTCTAAGAA
GAACGCCATTAAGCCTTCAATCGCTAATGGAGCACCAAAAATATCACCCACATAATGAGAATAATATGAC
CAGTTAGTACCGAATTGGAATTCCATTGTAATCCCTGTCGTTACCCCTAGAGCAAAGTTAATACCAAATA
ACTTACCCCAGAACTTTGTCATATCCTTATACACTTCTTTACCTGTTGTTACATATAAGGTTTCCATCAC
CACAAGAACGAAAGAAAGGCCTAATGTAAGCGGTACAAATAAGAAGTGATAGAGAGCAGTTAAAGCAAAC
TGCAAACGTGAGAGTTCAACAACGTCTAACATCTCAAACCTCTTTATATACAAGTCTGAATTATTCGATT
ACAAGAATACCAAGTAATCCCCCAATCAACATTGTTTTCGCACAGTTACTAATCAAAGATTAATAAGTAG
CAATAATGTCAAGAATCTATTCTACTCGTAAATAAGCAAATAAAAAATAGCAAAATTATTACATTGATCA
CATTTTTGAGCTAAATATTTAAAAAATATGAAATTTATATTGTTATAACTTGATATAAATCAAGTTAGAC
AAAATACTACACATTTATCTGTCCAACCTATTTGTAAATTATTTGTGAATATAACTTTTGAGTTTAACAA
TTTGTTTACATAAAGAATAAAGATCCTTAAATAGTACGTGACGATATATCAAGATCTATGTTAGTATACG
CGACTTTCATCTAACAGTTAAACTAATCATTAGGAACACTATGAAAAACGCTATTTTACGTTCAATGATT
ATCGCAACTGGTGCATTATTCATTGCGATAAGTGGTTTCACTACTGAATTGAAAACATCTTCACTGGTAA
TGACCAAACCTCAAACCAATGGCATATTACCTGAACAGTGCCAAAAAATGTTTCAAGAAGTTGATAAACT
GATTGCTGATGCAGAAAAACAACCTGGTACACATACTCAAATGCAGACAATGAAGAACAAACTCTCTTCA
TCAAAACAACAGATCCTCAAATTAGATCTCATCATGCAGAAAAAAAGTTGTGATAAAGGGCTGGTTGCGC
TTAATGGACTGAAACACAATAGCAATGGAGAGTAAAGAACACGATCTACGTGATCTCATACCCTGTGATA
TTACTCCCGACAGTCTAAATATTTATAATGATTTCTTAATTGCTATTTTGTCTATTACACCAGCTCCTAT
ATTGATAATTCTATTCATCATAATAGGTTCCCATATGAAATAAGTATTCTAAATTCATAAAAAAACTGAT
CTCATATCTAAATATAACGATTTTTAATAGACTAAAATAATGAATAATTTTTGTTGATTAGAAAGTTAAA
GCCTTATAACAATAAGGCTTTAACCTAATTCTTATATAAATTTTTGTATACAATCCCTTAAAAAGCTCTC
TCATATGTCAGGAGCCTATTATAGGCAATGCTACAGATTAACTAACCGAATTCCAAATGGGTAAGTTAAA
ATCTTCTTATAATTTAATTCCAAACTTCTCTTCTATAAGAGGAGCAAAATCCGAATAACCGCCAACGTGA
ACCTCATCTAAAAAGATTTGTGGCACAGTCGCAACAGGTTTACCCACACGCGGTTCTAAATCTTGTTTTT
CAATACCTTCAGCGATCATATCGACAAATTTAAAATCGAAATCAGGTAATTCTGCTTTCATTTTTTCTGC
AAGCTGTTTTGCTCGAACGCAATAAGGGCAACTTAATCTGCCGTAAATTTCTACAAACATTTTTAATCTC
CTATAAATTATTAGGGGCATTGTTGCCCCTACTTCTCATTACTTCGTGCTGGTACTTGTCGTGGTACGAC
TTGCACGTTTACGTTCTACTTCAGTGAGTAATTTTTTACGAATACGCACTGATTTTGGTGTTACTTCCAC
TAACTCGTCATCATCAATAAATTCTAACGCTTGTTCCAAGCTGAATTTAACTGGCGTTGTTAAGGTTAAA
GCATCATCTTTACCTGACGCACGCATATTGGTGAGTTTTTTCCCTTCAAGCGGGTTTACGGTTAGGTCAT
TTGAACGGCTATGGATACCGATTACCTGTCCTTCATAAATTTCTGCACCGTGATCGATCATTAATTTACC
ACGATCTTGTAGTGCATAGAGCGAGTAAGCAAGGGCTTTACCTGTGCCGTTTGAAATCAATACGCCGTTA
ATACGCTGACCAATTTCACCTGCTTTTACATCGTCATAGTGGCTGAAACTTGAGTAAAGTAAGCCTGTAC
CTGATGTCATCGTCATAAACTCATTACGGAAACCGATTAAGCCACGGCTTGGAATAATGTATTCTAAACG
AGTACGACCTTTACCATCTGGGATCATATCACGCACTTCACCTTTACGGATACCAAGCGCTTCCATCACA
GCCCCTTGATGTTGTTCTTCAATATCAATGGTCACTTGCTCAAACGGTTCTTGTTTACGACCATCAATCT
CTTTGAAAATTACTTTTGGACGAGATACCGCTAATTCATAACCTTCACGACGCATATTTTCGATTAATAC
AGACAAGTGCAATTCACCACGACCCGATACGCTGAAAACATCAGAGTCATCAGTTTCTTCTACGCGTAAT
GCGACGTTATGCACTAACTCTTTCTTCAAACGCTCTAAAATTTGGCGTGAAGTAACGAATTTCCCTTCTT
GACCGCAGAAGGGTGATGTGTTTACACAGAAGAACATTGTCACTGTCGGTTCATCAACAGATAAAGCTGG
AAGTGCTTCAACATTGTTGATGTCACATAAGGTATCTGAAATGTTTAATTCGCCTAAACCTGTAATAGCA
ATGATGTCACCAGCATAGGCTTCGGTTGCTTCATAGCGTTGTAAGCCTAAGTGACCTAACACTTGACCAA
CACGACCATTACGGGTTTTACCTTCTGCATCAATCACGGTCACAGGTTGGTTAGGTTTAACCGTACCACG
TTTGATACGGCCGATACCGATAACACCTAGATATTTGCTGTAATCCAACTGTGAAATTTGCATTTGGAAC
GGTGCATCAAGTTCAACATCTGGCGGAGAAACTTGCCCTACAATCGCTTCAAAGAGCGGATCCATATTTG
GTGCAAGATCTTCGTGATCCAAACCTGCAACACCATTTAATGCAGAAGCATAAATAATTGGGAAATCTAA
TTGTTCGTCTGTCGCACCAAGGTTCACGAATAAGTCGAATACTTGATCCACCACCCAGTCAGGGCGAGCA
CCTGGGCGGTCAACTTTATTGATAACCACGATAGGTTTTAAACCGTGAGCAAATGCTTTTTGGGTTACGA
AACGGGTTTGTGGCATTGGGCCGTCAAAGGCATCGACCACAAGTAATACCGAGTCCACCATTGAAAGTAC
ACGCTCAACTTCACCACCGAAGTCTGCGTGTCCTGGGGTATCTACGATATTGATACGATAGCCGTTCCAG
TTAATTGCGGTATTTTTTGCAAGAATGGTAATGCCACGCTCTTTCTCAAGGTCGTTGGAGTCCATTACAC
GTTCATCTACATCACCACGAGAAGTGTCTAATGTGCCTGAAAGTTTTAATAATTTATCAACCAGCGTGGT
TTTGCCGTGGTCAACGTGAGCAATGATTGCGATATTACGCAGTTTTTGAGTATCTAATTGTTGCATTGAA
ATAACTTAATTGTAGGGTGGGGCTCGCCCACCGAGAATAAAAATGATGAGCTAAAGCTCATCTGACGAAA
TCCAAAATTGTGATGAAGATCACAAAAGACGGGCGATTATACAGAATTTTCACCAAACTGACTAGAAAGC
AAGCGGTTAGATTGGCGTAAAAATTTGCAAATTATTTCGAATAACTTACCGCTTGTATGAAAACTCAGGC
TTAAATAGGCTATAATCCCTACATAATTTTATTTATTGGAGAACTGTTATGCCTTTACTAGATAGCTTTA
AAGTTGACCACACCAAAATGAATGCCCCAGCAGTGCGTGTTGCAAAAACCATGACAACCCCGAAGGGCAA
TACGATTACTGTGTTTGATTTACGTTTTGTCCGTCCAAACATTGAGATTTTATCGCCTCGTGGTATTCAT
ACGATGGAACATTTATTTGCTGGTTTTATGCGTGATCATCTCAATAGCGATACCGTTGAAATTATTGATA
TTTCCCCGATGGGTTGCCGTACGGGATTTTATATGTCGTTAATTGGTTCACCTTCGGCTGAAGAAGTGGC
AAAAGCGTGGGAAGCCTCTATGCGTGATGCGTTAGAGAAAGTGCCTGATGAAACTAAAATTCCTGAGTTA
AATGAGTTTCAATGTGGTTCATATAAGGAACATTCTCTTGCTGATGCACACGAAATTGCGCGTAATGTGT
TAAAACAACCGATTGGTATTAACCGTAACAAAGATTTAGCATTAGATGAGAAATTGCTAAATCCATAGTT
ATTGCTACGGAACTAACAATAGTTTCTTTTCAAATGGTAGGGGGCTCACTGAGTGTGTCCGCTACATTTA
TCACCTTTCAATTTTTACTCCCCATCATACTTATAAGGAAAGCCCGTGTTAAATAAATTATTTGATTGGT
TTGAAAATCGCATTAATCCTTATCCAGAAGATATGCCGAATACGCCTCGAGCAAAGGTTATTCCTTTTAT
TTTTGAAAGCACCAAAGGAATGAGAAGCTATTTTGTGGCGTTTGATGCTCGGACAAAGTATGAGCTTTTA
TCAGGACGAGGTTGAGCGAGCCTCCGCCTCTGATTTTATTCCGCTTCTCAGTGATGCTAAAGGCAGAACA
GGCTATGATGCACATGTTGGCGAGCGAGGGGTTAAACTGTCTGGTGGGCAACGGCAACGTATTGCGATTG
CTCGTAAAACAATTAAAAAAAAAAAANNNNNNNNNNNNNNNNNNNNNNNNNNNNNNNNNNNNNNNNNNNN
NNNNNNNNNNNNNNNNNNNNNNNNNNNNNNNNNNNNNNNNNNNNNNNNNNNNNNTGATGTTGAAAGACGC
ACCGATTTTATTATTAGATGAAGCAACCAGTGCCTTAGACTCTGAAGTGGAAGTCGCTATTCAAGAAAAT
TTGACCGAATTAATGGAAGGGAAAACTGTCGTTGCCATTGCACACCGTTTATCGACCATTATGGCAATGG
ATCGCTTGATTGTATTAGATAAAGGCGAAATTGTTGAGCAAGGTAGTCACGAGGAATTATTAGCTCTCAA
TGGTGTCTATGCAAAACTGTGGGCTCATCAAAGTGGTGGGTTCTTGCAGGAATTACAGGACAATATATAA
GATAGAAGAACTATTTAAATCAAAGAGTTGGTAAGAATCAGGAATATAATTATTACCAACTTTTTGTTCT
ACAGCCCTATGGGGTTATTCATACTCTTCTAACCAAATCGTTAAAATCGCTTCCAAGATATGTTCATTTG
ACGCTTCTGGATCATCATCAAAATCTTCCATCTCGCAGATCCATTTGTGCATATCAGTAAAACGCACGGT
GGTTGGATCTAAATCTGGGTTCATATCATACAGATTTTCTGCGATCATTCTTACATCAGTCCATTTCATT
AGTGTGCTGCCTCATTTGCGTGATTTAAGTTATATTTTGGAATTTCAACAACGAGATCTTCTTCACCCAC
GATACATTGACAAGACAAACGGCTGTCGATTTCTAAGCCCCACGCTTTGTCTAACATATCTTCTTCTTGA
TCTGATGTTTCATTTAAGCTGTCAAAACCTTCACGAATTACAACGTGACAAGTAGTGCAAGCACAAGAAC
AGTCACAAGCGTGATGAATTTCAACTCCTGCATTGTGAGCAACTTCTAATAAGTTTTCACCTGTTTGAGC
TTCAACAACCATACCCTCTGGGCAAAATTCTTCGTGTGGAAGAAAAACAATTTTTGGCATAATGTCCTCT
AATATCTTCTGTTTATTTGTAGGGACACACTGCGTGAAAAAAAAAAAACAAACAAAA
>H25 Scaffold4
TTTTTTTTTTATTTGTCATTTCAAAAGATCAACAGCCCCTAAGGCTTTAATTGTATTGGTTTCATCGCCT
ACGTCTTTTATACGTTTCAGCACGTCAAATAGAGGAGCGGTACAACAAGAAAATAAATCGGCTAAGGCTT
CATAGCTTAATGAACGGTTATTATTCACTTCAAGTAGCATTTGCTCAAAAGCGGTGCAAGCCCCTTTCAT
TCGTTCAAGTGCAACAAAATCATCTTCACTAATTAAAAAATGATGGTCATATTGAAAATAAGTATTTAAA
AAAGCATTGGTTTCTACAATAAAACGTTGTTGGTTTATCGCTGGCCGTAGCTCGTTTACGGCTGATTTAT
TCATTTTGCGTAATTCGCCCAAGGCTTCTAAGCAACGCTTGATAATTGGTGTCCAGCAGTCTGTTGTTTT
ATCTATAAAGCTAATGGCGGTTTCAATGGAAAGCCAAAAATCAAGCGTTTCATTCCGTGCTTTATTTTGA
ATAATCAAATAATCTTGTTCAGCCTGAAAGCCTAATTTAGTTAAATGTTGTTGGCTTTCTTTGGTGGTTG
GATGCCAGCTAAAAGCAACGTGTGCAAGCTCTTTTAATGAAATAAAAGATTGTTGGCGATTATTGATAAG
TTTTGTTTGAAGAGAAAAGGGGAACTGTTGAGCGTTCATAATGAACTCCTTTGTGTATTTACGAAATTTT
ACCCTATAAAATAGGGTGCCAAGGGGTTCGTAAGCCACACAAAGACGGCTGGAGTTATTTCCCTTTCGGG
TGTTGTATTCCTCGCCCCCTCGGTATTGAGTTTAAATAAATTGTGCCTTTTGCCCCAAAATTGCAAATTT
TAGGTACAAAAAACCGCTTGATCTATCGGGTGCGGTTATCCGCTTTGTGTAAGGTTACGACACCTTGAGA
ACAGTCATACGCGTTTTAAGATAAATAGCAAGTGTTTAATTAAAAAATTGAATGTTCAACTTTAAAATCA
TTGTTGTTTACTCATAACTATTTGATTTTTATAAAATAGAATTTCTTTCATTAAGTTGAACCATTCAAAT
CTTTTCTTGCAAGCGGTCAAATTTCCCCTAAATTTTACCAATCCCCACAAAAACGCCCTTTTAAGCCCTT
TTTCTGTTTAAGCCGAACAAGTGTAGCTCTTTTGTCTTTTAGTGTGTTTATAAACGCTCGTAAACGCCTT
AAATTTGATTCTTGCTTGTTGTATTTGGCATTAGTTATGTATTGCAGTATAAGTGTTTTATTAAAGTAGT
TTAAAAGAGCAGTTTTATAAATCAGTTTAAAGTTTGCGGTATTGGTTGAATGATTAAAACAGAGCGATAT
ATGAACAATGCTGAAGTTGCTTACAATAATTTAATCGAAACTTTAGACAGTTGTATTGAACAAGCTTACG
AAAAGGCACAAGGTGATAAAGCAAAGTTTAGGTTTCATTTTTTAGAATTATTTGGGAAATTTAATGGAGG
TTTAAATTTGTATATTCCTAAATTTGATAACCTTACAAAAGAAGCGGGCAAAATCCCACAGTTTGGGCGT
TTAGCTTTTCGCACTCGTTCAACCGTTCGAGAATTACACGGCGACTCTAACCGCTTAACGCCTGAAGATG
TAACAAGTTTAAGCGTAGAATTAAAAGAACACGATATTGAATACCCTATTGATTATCGTGAAGATAATGA
TGCCAGCTATCCTTTGAAAAAATACGCTCTTTCTGTTGTTCAAGATGTCATTGCGTTAGGGCGTGAAGTG
GCTGTTGCTGAAATTGCACAAAATGCAGAGAATTATTCAGCTGAAAATGTTGTTACACTGACTGAAACAC
AACGTTTCACAAATGCAAAATCTGACCCTTTAAAATTCATCAATGATGGTTTAGAAGCTGTTTCTGCTAC
TATTGGGCGTTTGCCTAATGTTTGTGTAATTGCTTCAGATGTTTGGAAAATTTTAAAAGAAAATACAAAC
CTTTTAGAACGTATCAAATACACTCGCACAGGCATTTTAACCCCTGAAATTTTTGCTGAATTGATTGGCG
TTGAAACGGTAAAAATCGGTGCAGCTTCTCAAGAAAAAGATGGCAATTTAGAAAAAATCTGGTCAAATAG
CATTGTTTTGGCTTATGTTGCAAACGGTAAAGATAAAGGCAAAAAAGGCAATATTTTTGAACCGTCTTAC
GGTTACACGGTAAGACGTAAAGACGGCTTATTTGTTGATACTTACCAAGAGAAAGGCGGTAAAGTGGAAA
TTATTCGTTGCACGGATATTAACGCCCCTTTCCTTGTTGGAAAATCAGCAGGTTATTTAATTCAAGGTTG
TATTAAGTAAATAGGTTTTACCTTTCAATCAGATTGTTTGCTTGCACCGTCAAAAAACGGTTTTCTGATT
GATTGAAAACGTTACTAAAGACGTAAAAAAGACTAAAAGGGCTTTAGCTAGTGGAATAGTTAAAGCCCTT
TTCTCTAAAAAATGAAATTTTATTGCTGTATGTGAAAAAAGCGAAATTGTTATTTATCTTGCTTTTTTTG
TTGTAGTTATGTCGCTTTGTTTTAATAAAATTCGATGACTTTTTGTTTGAAAGATTGGGTGTATTTAGTC
ATAAAAATCTGCACCTTAATNNNNNNNNNNNNNNNNNNNNNNNNNNNNNNNNNNNNNNNNNNNNNNNNNN
NNNNNNNNNNNNNNNNNNNNNNNNNNNNNNNNNNNNNNNNNNNNNNNNNNNNNNNNNNNNNNNNNNNNNN
NNNNNNNNNNNNNNNNNNNNNNNNNNNNNNNNNNNNNNNNNNNNNNNNNNNNNNNNNNNNNNNNNNNNNN
NNNNNNNNNNNNNNNNNNNNNNNNNNNNNNNNNNNNNNNNNNNNNNNNNNNNNNNNNNNNNNNNNNNNNN
NNNNNNNNNNNNNNNNNNNNNNNNNNNNNNNNNNNNNNNNNNNCTACGTCAGCCCCTAATTCAATTTAAT
TTTGCAAGTTATGATAATGCGCTACTGCTCTTGCTTTGCGAACGTAAGGGCTAGTTGTAGAATACCAAAG
CCTCATATTAATTAAACCAAACACAAAAAGCCCACTATTTCCATAGCAGGCTTTTTTATCACTAAAAATT
AGTCACCAACAGCAATGCGTTTCATATCTGTCATATAACCACGCAATTCTTGGCCGATTAACTCAACCGG
GTGGTTGCGGATGGCATCGTTAATATCACGCAAATATACATTGTCGATTTCAACGGTTGGTGTTGGTTCG
CCTAAATCGCCTTTTTGTAACATTGGGATTAATTTCTCTGCAAGAATTGGCGTTGCAACGTGTGAGAATA
AGTAGTTACCGTATTCCGCAGTGTCTGAAATAACCACGTTCATTTCGTATAAACGTTTACGCGCGATAGT
GTTTGCGATTAACGGAAGCTCGTGTAGTGACTCATAGTATGCAGACTCTTCATAGATACCGCTTGCAACC
ATTGCATCGAATGCCATTTCAACACCGGCTTTCACCATTGCAACCATCACTACGCCGTTATCGAAGTATT
CTTGTTCAGAAATTTTGATACCGTCTGCTTTTGGTGAATTTTCGAAAGCTGTTTTGCCTGTTTCTTCACG
CCATTTGAATAAGTTTGCATCGCCGTTTGCCCAGTCTGCCATCATTGTTGATGAGAACTCACCGCTGATG
ATGTCGTCCATATGTTTTAAGTAAAGATCGTTTAATTGGAGTTTAATTTCTTCCGCTAATTCAAAGGCAC
GGATTTTTGCTGAGTTAGAAAGACGATCCATCATTAATGTGATACCGCCTTGTTTTAACGCTTCAGTAAT
GGTTTCCCAACCGTATTGAATTAATTTGCTTGCATATGCCGGATCTTTACCGTCTGCCACTAATTTGTCG
TAGCACACGATAGAACCTGCTTGTAACATACCGCAAAGGATGGTTTGCTCACCCATTAAGTCAGATTTCA
CTTCTGCCACGAATGAAGATTCTAACACGCCCGCACGGTCGCCACCTGTCGCACTTGCCCACGCTTTTGC
AATCGCCATACCTTCGCCTTTCGGGTCGTTTTCAGGGTGAACAGCGATTAATGTCGGCACACCGAAACCA
CGTTTATATTCTTCACGCACTTCTGTACCCGGGCATTTTGGAGCCGTCATCACAACAGTGATGTCTTTAC
GAATTTGCTCGCCTTGTTCAACAATGTTGAAACCGTGTGAATAACCAAATGCTGCACCTTGTTTCATTAA
CGGCATAACATCTGCAACCACTTTAGAGTGTTGTTTATCCGGGGTTAAGTTAATCACTAAATCTGCAGTT
GGGATTAACTCTTGGTATGTGCCAACTTTAAAACCATTTTCTGTTGCACGTGTAAATGAAGCACGTTTTT
CTGCAATCGCTTCTGCACGTAATGCGTAAGCAATATCTAAACCAGAATCACGCATATTTAAACCTTGGTT
TAAACCTTGCGCACCACAACCTACGATCACGATTTTTTTGCCTTTTAAGAAGTTGCAACCGTCAGCAAAT
TCGCTACGATCCATAAAACGACAACGACCTAATTGGTCAAGTTTTTCACGTAAGTTTAATGTGTTGAAAT
AGTTAGCCATAATAAAAATCCTGTGTTGTTAATGTTGAATGTTTGATGTTGTGTTTACATACTGTAGTTG
TTTTTGCGAGTTTGATTATAGCTGTTTTTGTTATTGCGTAAATTGACATTATTAGAATTTATCATTGCAC
TAAATAAAATCACAAGCGGTCAGAACCCTATTAAAAAAAAAAAAAAAAAAAAANNNNNNNNNNNNNNNNN
NNNNNNNNNNNNNNNNNNNNNNNNNNNNNNNNNNNNNNNNNNNNNNNNNNNNNNNNNNNNNNNNNNNNNN
NNNNNNNNNNNNNNNNNNNNNNNNNNNNNNNNNNNNNNNNNGTAAGAGCCTTAACACTCAAGTTATCTTT
GCTATAATTCCCCAAATTTACCTAAAATTGAAGGAATTCTTATGTCCCAACTTATCGAACTCACTCATAA
ACTCAAAGAAATCTTCCAAATCAACCGTGCAGATTTGGATTTTGGGATTTATCGGATTTTAAACACGCGT
AGCCAAGAGATTGAAAAGTATCTTTCGCAAACCTTGCCACAAAAAGTGAAGCAGGCGTTGGGTGATAACC
AAAGTGAGCAAATCGCAGGCTGGCAGACGGAATTGGAGCAAGCCAAAAAACAAGCCCAAGAGCTAGGCAT
TGACCCCAATCAATCGCCAAAAGTCCAAGAGCTGCAAAACAAAATCGAACAAGCCAAAAAAGGTAGTGCC
GATCACGAAACGGCGGTTTATCGCCATTTACTCACCTTTTTTAGCCGTTATTACGAAGAGGGCGATTTTA
TCAGCCAACGCCGTTATAAAGGCGACACTTATGCCGTGCCGTATGCTGGCGAAGAAGTGTTGCTCCATTG
GGCGAATAAAGATCAGTATTACACCAAATCGGGCGAGAATTTCAGCAATTACCGTTTTAGCCTTGATGAC
GGTCGCACCGTATTTTTCCGTTTAAACAGTGCAGATATTGCCAAAGACAATCGCAAAGACAACGATGCCA
AACGCTTATTTACTCTGGCTACGGCTCAAACCATTGAACGTGAAAATGAAGATGGCGAAACCGAAATCAT
TGAAATTCAGCCGATTAGCCAAAGCGAAGACGGCAAAACCTTAACCATTTTGTTTGATTACAAACCGTTT
GAAAAATCGGCAAAACAAGAGAAAATCTTGGAGCAAGATTTAGCCACGTTGCAAGCACACGACTTGCTAC
AAACCAAGTGGATTGCCTTAGCCGAGCGTTGCCCAACTGAAAAAAATCCTAACCGCACTTTATTGGAAAA
ACATTTAAGCGACTACACCCAGAAAAACAGTGCCGACTATTTTATCCATAAAGATTTAGGCGGTTTTTTA
CGCCGTGAATTGGATTTTTATATCAAAAACGAAGTGATGAATTTGGACGATGTGCAAAACATTAGCCATT
TCGCACCGCTTGAAGCGAATTTACGCCTAATCCAAACCTTACGCAGCATTGCTTTAGAGCTTATTGCCTT
TTTGGCACAGTTGGAAAATTTCCAGAAAAAATTGTGGTTGAAAAAGAAATTTGTGGCAGGGCATCACTAT
TTAATTACTCTCAACCATATTTTGCAGCTCGAACAAGCGGGCAGATTTATTGAAGAAATTGCAAATAACA
GCAAACAGCTTGCCCAATGGCAAAGCTTATTTAACCTGCCGTCTGCAGATGCTCAAGCATTTTTAAATGC
TCAAAAAGCAAACAATGCAGGGGGGGGGAAAAAAAAAAAAAAAAAAAAANNNNNNNNNNNNNNNNNNNNN
NNNNNNNNNNNNNNNNNNNNNNNNNNNNNNNNNNNNNNNNNNNNNNNNNNNNNNNNNNNNNNNNNNNNNN
NNNNNNNNNNNNNNNNNNNNGGGGGGGGGTAAAACGCCTTTAAATTCAAATGGTTACGATGATTTACAAC
ATCTTGTTGTGGATACATCACTCTTTTCTGCCACATTCCAATCTGCACTAATTTCCACACTTTCACGCTC
ACTGGGCGACTTTGACAGCCATATCAATGGCACCTTAATTCATTCGGATAATTTCCAAGCCTTAAATTTA
TTACAAGCCCGTTATCGTGAACAGGTGAAATGTATTTATATTGACCCACCGTTATAACACAAATGCTTCT
CCTATAGCATATAAAAATGGATATAAAGATGGTTCGTGGTTATCTCTTATTTATGATAGATATTTAAAAT
CTAAAAATTTATTAAATGAGCAAGGGATTTCTATAACTGCAATTGATGATATTGAATTAAGATATTTATA
TTGTTTGAAGGATGATATTTTTGGGAAAAATAATTATATAGGCACAATAACTACAGTTTGCAATCCACAA
GGCAGAGTATCTAATAAGATGTCGAAGACTTCTGAGTTTCATTTGTTTTATTCAAAAAATCTTGAGGCAT
ATAGCTATGAATTGAGAGTAGATAAATTAGATTTAGAAAATATTAAAGATACACCTCTTAAGCGAACAGG
AACAAATTCAAGAAGAGAAGATAGACCCTTGAGATATTTTCCTATCTTTTATAAAGATAGTGAACTATCA
CTACCCACATTAGATGAATATCAAAATATTTATGATAGAGAAAATAAAAAATTTGATGACAGTTTTGTAT
CTTTTTTAGTAGCAAAATATCAAAGAGATGGTTTCGAAGTAATCTTACCTTTAAAGGATGATGGTTCTAA
ATTAGTTTGGCAACGAGAATTTCCTCGTGTACAAAAAGAAATTAAAACGTATATTTATAAAAATGGAAAT
GTATATACTCCAAAATTTGAGAATGAAATACCTAGAACATCTTGGGTAAGTTCATATTATGCTAATCCAG
AGTATGGGACTGAATTAGTAAAAGAAATACTTGGGATAGACTATTTAACAAGCATTAAACACGATATTTC
ATTAAATACTGCAAAGAGTATTTATACAGTTAAACAGATGGTTAAAAGTAATAATTCGTTACTAACATTA
GACTACTTCGCAGGTTCAGGCACCACCGCTCACGCCGTTATTAACCTAAACCGTGAAGATAAGGGCAACC
GTCAATATATCCTTGTAGAGCAAGGCGAATATTTTGATACGGTGTTGAAACCGCGTGTGCAAAAAGTGAT
TTATAGCAAAGCGTGGAAAGACGGTAAGCCCGTTGCGGAAGATGGTGCGGAAAATCTACAAGGTGTACCG
CAAATTGTTAAAGTGCTAAAACTGGAAAGCTATGAAGATACGCTGAATAACCTTGAACTTCGCCGTAGTG
ATTTATTTGACCACTTGCCTGAAAATGCACAACAAGATTATCTGCTGAACTATATGCTGAATATCGACAG
CCGGGGTAGTTTGCTCAATATTTCGCATTTTGAGAAACCCTTTGATTATGGCTTAAACATTAGCACCACC
AGTGCTGGTGCCTATGAATGGCAAAAAGTGGATTTGGTGGAAACCTTTAATTATCTGATTGGAGCACGGT
TAGTCAGTATTGATGATCAGCGAGTTAAAAGAGGCTATGTAGCGATAGATTGTCAATTACCTAATCAAAG
CGGGGATGACAAAACATTAATTGTTTGGCGTGATTGTGAACAATGGCATTATGAAAATTTGTATGCAGAA
AAAGAATTCAGCCACAATTTTCAAGGTAACAAAACGACGCTATTTGGTAAGGTGAATTTTAATCCTAAAA
ATACCGACTATGCACAAGTCTATATCAATGGCGACCATACCCTTGAAACCGTGTGGGACGGCGAGCAAAG
TGGTAGTTTGAAGATTGTCAGCATTGAAGATGCGTTCTTATCCTTGATGTTTGAGGGGGACGCATAATGG
CAAAAGCACCCCAAAACACGGAATTCCATTTTGATGAGCATTTGATTTTAAACCGTTGGTTGTTTTCGTT
ATTTCACAAAACATCGTTAAATGAGTTTAAAAGCCTGTTGGAAAGCGTGGAAAATGACGACTATATCGCC
AGCGATGGGCAGAGCCATTTTTATCATCGCCTAAGCAATGAGCTGTTTTTTGAACACGATAATCCGCTAA
GCCTTGCGGAGCTTGCCGCTTATGATTTGCGGTTGGTGCATTATTGGCAAAAAATCACGGAAAAGCGTAA
TCGCACAAGCGGTCATATTTTGCGTCCAAAATACTTCCAGTATCTATCGCTATTGTTTACCGAAATTTAT
TTGGATTGGTATTTCAATAAAAAAGCCGAATTGCAGACCGCACTTAATCAGCAGTTGGTGCAATACGCCA
AAGAGATGGGCAAAGAAGCACAAGATTTTGAAGAGTATCGCTTAAATGATTTAAATAAAATCGCTTTTTG
GAACGCCACAGGTTCGGGCAAAACCTTGTTAATGCACGTCAATATTTTGCAGTATTTGCATTATTTCGGC
AAAAACCAACCGCTTGTACGCCCGGATAAAGTGATTGTGCTTACCCCAAACGAAGGTTTAAGCCGTCAGC
ATAAAGAAGAGCTTGAATTGTCAGGCTTTCAAGCCAGTTTTTTTGATAAAAATACCACGGCACAGGCAAC
CTTTAATTTTAGCGTGGATGAAGTGGGCATTGGCAAGTGCGTTGAAATCATTGATGTCAATAAACTTGCC
GACAAATCGGGCGATAAAACCGTGTCGGTAGAAGCCTTTGAAGGCAATAATTTGGTGTTGGTGGACGAAG
GGCATCGTGGCATATCGGGCGAACAGTGGCTGTTACGCCGTGAAGCCTTAGTCAAAGGCGGTTTTGCCTT
TGAATATTCGGCAACGCTTGGGCAAGCGGTAGCTGGTGGTAAAACCATTGCCAAACAAGTGGAAGACAAG
CTAAAAGCGAAAGCCAAGTTATTGTTTAATAAAGGCTCGTTGAAAGGTTTGTCGGAAGACGATTTATCCA
AATTAACCCTTGATGAACTGGATATGGCAAAGGTTCGCACCACGGCAGTGCTTGAAACCTATGCCAAATC
GGTGTTGTTTGATTATTCCTACAAGCATTTTTATCACGATGGCTATGGTAAAGAGAGCCTGATTTTAAAT
ATTGAAAAACAAGGTTTTGATGAGCATTTGCCTGTTTATTTTGTGGCAGGGTTGTTGTCGTTTTNNNNNN
NNNNNNNNNNNNNNNNNNNNNNNNNNNNNNNNNNNNNNNNNNNNNNNNNNNNNNNNNNNNNNNNNNNNNN
NNNNNNNNNNNNNNNNNNNNNNNNNNNNNNNNNCTTTATTTGTTTGAACAACACAAATCGACATTGGCGG
AATGGAATATTGAAAAGCCATTGATGGTGTTTGTGGGGCATCGTGTTAAAGAAAGTAATAAAGAAACAGA
AGAACAAAAAGTAGAAAAATCTGATATTTTAACTGTTATTCGACAGCTGGCTTTCTTTGTGAATCAATCT
CAACAGGTAAAAAAGTGGTTGAAAGAACTCATACTAGATAATCCTCAAATATTGGGTAAGAATAATGAAC
ACCTTTTCAAAGGGCGTTTTGTGCCATTACTCTCTTTTGTCGATGACGTGGATGCTTTGTATCAAGATAT
GTTGCGTAAGATTTTTGGGGCGACACATTCAAGCCGTCTGCGTTTAACCCATTTGAAAAAAAGCGATGGC
GAACTGGCATTATCCCTTGGCGAACAAGGCGAGAAATTTGGTGTTATCAATATCGGCGATGCTTCTGGTT
TACTGAAAACCGCACAAGAAAATTTTGCCGATGAGTTTGAGGCGGTGAGCGATGAGTTTAATGGCGGTTT
ATTTGCTGAAATTAATCATAAAACATCTCCCGTAAATATCTTAATCGGTTCGCGTAAGTTTACCGAAGGT
TGGTCAAGCTGGCGTGTTTCTACGATGGGCTTGCTCAATATGGGCAAAGGCGAAGGTAGCCAGATTATTC
AGTTATTTGGGCGTGGCGTGCGATTAAAAGGGCGTGAATGGTCGCTCAAACGTTCATTGCCAAGCGTTCG
CCCGAAAGGTGTCTTTTTAGAAAAACTGGAAACGCTCAATATTTTTGGTATCAATGCCGATTATATGGAA
GTGTTCCGTGGCTATTTGGACGATGAAGATATCCAAACCAGCGATGAAATGCTGACGTTGGATTTCCCTG
TACAAAAACGCTTGCCTGCCATCAAACTGAAAACCTTAAAACTCAAAGAAGAAGTCAAAGGCAATCGTAA
GCAGTCGTTTAAGCGAGTAGAAAAGCAGATTTATCTGTTTGAAATTCCTGAAAAATGGCAGAACAAAATT
AAAGGAATTGAAATTAGCCTAGATCGCTATCCAAAAGTGCAAAGTTTTGCCACCAAAGGCACGGCAATCA
CTCAAGTGCAAGGCGAACAGCGTGATGAAGTGAAGTTAAATTCGGCACTGTTTGATTTTTTTGATTGGGA
TAAGATTTATCTGCAAGTGGCACGTTTTAAACATCAGCAATCTTGGTATAACTTGCGATTAGATAAAGCG
AAGTTACGCCAATTTGCCGAGCAAAGCCATTGGTATCGTTTGTATATGCCAAAAGCGGCGTTAAAGATGG
ATAGTTTTGCCCAAGTGGCGTTGCAGCAAGAGATTTTGATCGATTTATTGCTGGAATATGTGAAAGCCTT
TTATAACCGCTTAAAAGCTGCCTACGAAGGGCAGTTTTATGAAGTGGTTACGGTGGATGACAGCAATGGC
TCTATGTTGGATAAATACCAATTTAGTTTGCCTGATAATGACGAAGGTAATGAAATCAAACAACGATTAG
AAGCCTTAGCAGACGGCATTAGCGAGTTTAGCAATGGGGTAAAACCTGTTTATGGTGGCGACAAAGGGTT
GCAAATGCTCTGTTTTGATGGACATTTGTATGCCCCCATTTTTGCTTGCTTAGAACGCCAAGATTTGCCG
TTTAGTATTCAACCGCTTGCCATTGGCGATGAAAGTGAACTGCGTTTAATCAGTGATTTAGTCAATGCCA
AAGCAAGTGGCAAGTTGAGCGAGTGGACACAAGGCAAAGATTTGTATCTATTACGCAATGCTGCCAATAA
GTCCAAAGGCTTGGGTTTTGCTTTGGCGGGCAATTTCTATCCCGACTTTTTGCTGTGGCTTGTGGACAAT
CAAACAGGTAAACAATGGCTTAGCTTGATTGATCCGAAAGGCATTCGCAATATGGATTTAGACAATGCCA
AATTTGGGTTATACGATGAGTTACAAAAATTAGCTCGTGAATTGAAGATTGAGACCCCGATTTTATCTGC
CTTTATTTTGTCCATTACCAAACAGGCAGATTTTCTCAATGTGGGGCATTTAACAACACAAGATTTCGCC
GAGAAACATATTTTATTTATGGACGGCAATCAGGTTTATCTCAAACAGATGTTTAAGATGATGTTGCAAT
AGTGGTGTAGATGCTTGAAATGGTAAAGTGGGAATAACGTACACAAGAAAAGTGGATTTTGTGTGCATAT
CGGAATAACATACACAAGAAATCCCATTTTCTTGTGTATGTTGTGTGAATGTACACGTTATTCCTAATTT
TTATGTTGATGAGAACGAAGTATGAATTACGTCATTCCTGATTTATTCGCGTTGGGAGATTTGGAAAGCA
AATCTGTTTTTAAAGCCTGTACCCACGCACATCGTGCATTGGGGGAGTTAAAAGGTGTCGTGCATACGAT
GCCAAATCCCAATATTTTGCTTGGTACTTTGCCTTTGCAAGAAGCAAAAGAAAGTTCAGAAATTGAGAAT
ATTGTAACCACACAAGATGACTTATATCAGAGTAATTACGCCACACAGCAATTTGCTTCTGGGGCAGCTA
AAGAAGTTCATTATTATGTTCAGGCAATGAGTTTAGGATTTCATGAAGTACAAAAGAGTGGTTTGATAAC
CCTAAATTTAATTAAAGAGATACAGCGTGAGTTGGAAGATAATAACGCAGGCTTCCGCAAACAAGCAGGA
ACCGGTTTAGTGAATCAAACCACGCAAGAAGTGGTGTATATGCCACCTCAAACCTATGATGAAATCGAAA
ATCTGATGGCTGGTTTAGAAAGGTTTATCAACGATTCTGAACAAATGGATTATGACCCTTTGGTTAAAAT
GGCATTAATTCATCATCAATTTGAAAGTATTCATCCTTTTTACGATGGAAATGGTCGTACAGGGAGAATT
ATCAATATTTTGTATTTGATTCAGCAAGGATTGTTAGATACGCCTGTTTTGTATTTATCACGATACATTA
ATCGCAACAAAGGTGAATATTATCAATTGTTACAAGCAGTACGAGAAACCCAACAATGGGAACCTTGGCT
GATTTTTATGCTTAATGGTATTGCTGAAACGGCTATTCAATCGGTTAAATTGATTAATGAAATCAAAGCT
CTAATGATGAAGCAAAAACAGATGATTCGTGAAAATTTACCTAAAGTGTATAGTCATGAATTATTAAATA
ATTTATTCAAATATCCCTATACAAAAATTGACTTTGTAATGGAAGATTGTCAAATCCATCGTAATACAGC
CGTTAAGCGTCTTGAAGAATTGGTTGCTTTAGGTGTTTTAGCGAAAACCAAAATAGGAAAAGAAAATTTT
TATATTAATGTTGAATTGTTTCATTTGTTGATGCAGTAGGTAATTGGAAAATTTGTATGAATATCACAGC
GTATCAAGCGAAGTATTTTGCCAATGAAATTTTGTGTCGTTCCGAAAATGGAGTGGCTCGTATTTCAGAC
GGTTTATTTAATGCTAAAGTAGATCTTAATCCCCATCAGATTGATGCAGCGTTATTTGCACTGAAAAATC
CGCTTGGGCGTGGCGTATTACTTGCCGATGAAGTGGGTTTGGGCAAAACGGTGGAAGCTGGTTTGGTGCT
TTGCCAATTATGGGCGGAACGAAAACGCCGTTTGTTGGTAATCTGCCCTGCGGTGTTGCGGAAACAGTGG
GCAAATGAATTGGCTGAAAAGTTTGGTTTACCTTGTGTGATTTTGGATAAATCGCTATTAAAACAAGAAT
ATCAAGGCAGCTTGCCAAGTTTTTTGCAAGCCAACATGGGCAAGAGAGTCATAATTATTTCTTACCAATA
TGCAACCAAACTCGCGAATTTTTTGGCCGGAGAACTGTTTGATTGCGTCGTGATGGATGAGGCGCATAAA
CTGCGTAATGCCCATCGTACCAGTAATAAAATGGGGCAAACATTACGCTCGGCATTTGATGGGCGTAAAA
AGTTACTACTCACTGCAACACCATTGCAAAACAGTTTGATGGAACTTTATGGTTTATCTACCTTGCTTGA
CGAATATTTATTTGGTGATGAAAAGGTGTTTCGCCGTGAGTTTGTCAATGAGCACAATATGGCGGAATTA
AAAAGCCGTCTGCAAACTGTGGTAAAGCGAACGTTACGCAAAGATGTGTTGGAATATATCCGCTATACCA
AACGCCATACGCTTACCCAAAATTTCTATCCAAGCGATGAAGAACAGGCGTTATATCAAGCTGTATCGGA
TTTTATCAGCAAAGAACATAGCTTGGCGTTACCGAAGCGACAACGTCATTTGATTGGCTTGATTTTGCGT
AAATTATTGGCTTCCAGCCCTTATGCCGTGGCGGATACGCTTAGCATTATCTTAAAACGCCTTTATACAC
TCAAAGAACAACAGGCTAAACAAGAATATTTATTACTTGATTTGAGAGAGAGTGAAGCAGACTTAGCCGA
TGAGTTGGATGAAGAGTGGGAAGATGATGAGTCAAATGATGATGAAGGATTAACATCGGATGATCGTCAA
ACACTAGATGATGAAATCGCTCAAATTGAAGGTTTTATCGCACAAACCAAACAATTACGCCACGATAGTA
AAGCAAGTTCACTTTTAACCGCACTACAAACCGGTTTTGCCAAAATGGCGGAACTTGGTGCAGCTCAAAA
AGCGATTATTTTTACAGAAAGTGTGCGAACGCAAGCCTATTTATATGACTTTTTGATTGCCAATGGCTAT
GCCAATCAAGTGGTGAGTTTTTCAGGTGCTAATCATCACACTGATGCCAAACGCGTTTATGAACAGTGGC
TTGCTGATGAAAATAATGCCGGTCGAATAACAGGTTCTCCACAAGTGGATATGCGTACGGCGTTGATTGA
TCACTTTAAGAACAATGCACAGATTATGATTGCCACTGAAGCAGCAGCCGAAGGGGTAAACTTGCAATTC
TGTTCCTTGCTTATCAATTACGATTTGCCTTGGAACCCGCAACGAGTGGAACAACGCATTGGTCGTTGCC
ATCGTTATGGGCAAAAATTTGATGTGGTGGTGATTAACTTTTTGAACCAACGCAATGAAGCCGATCAACG
AGTTTTAGAACTGTTAAGCGAAAAATTTAAGTTATTTGATGGCGTATTCGGTGCATCTGATGAAATTCTA
GGGCGTATTGAAACAGGTTTGGATTTTGAAAAACGTATTGCTCATATTTACGATAGTTGCCGCAGTGCGG
AAGAAATCAAACAAGCCTTTGATGATTTACAAAAAGAAATGGAAACACAAATCCAAGAGGCAATGCAGAC
GGCAAGTTCGGCTTTGTTAGACCATTTTGATGAAGATGTGCACGAACGCTTGAAGTTACAGCTTTCCCAA
AGCCAACAATTATTGGATAAAACCAGCCGCTATTTTTGGTATGCAAGCCAATTTGCATTACAAGATTATG
CGCAATTTGATGAAGCCCAAAAATCCTTTTACTTGCAACAATCGCCTATTGAAACAGCTCAAACGGGACG
CTATCAATTGCAACAACGAGAGGGGCAGACAGGATACGATTATCGCTTAAACCATCCTTTAGGCGAATGG
TGTTTAGAGTATTGTCAGCAAGTTCAAACCGATGTGGCTTGTGTACAGTTTGATTATAGCCGGCACCCAA
CGAAATTATCTGTGTTGGCGGAACATCAAGGACAATCAGGTTGGCTATGGGTGGATAAGCTCGGTTTTTA
TGGAGAAAACCAAACACAGGAACAGCTTGTTTTTACCGCCAGAACCGATACAGGTGAATGGTTAGATGAG
GATTTTTGCCGAAAATTGTTTAGCGTATCGGCTCAGATAAACGCAGATAATGTTGCTTTACCCGATGACT
TGCAAAGCAATGCCAATCAAGCTATTCAGGGCATAAGTGCAAAACAGGCTGAAACACAAATGGCGTTATT
AAAACAAGAAAGCGAACGTTTGGATAAATGGGCAGAAGATAAAATCAAGGCTGCTCAGGAAGCCATTGTG
GAAGTGAGTGAAAAAATCAAACAAGTCAAACGTGAGAAAAACCAAGCAGCAAATTTAGAACAACTTGCAA
ATTTTGAAACACAATTGAAAGATTTAGAGAAAAAACGCCGACAATTAAGGGCAAATATTTTTGATGTGGA
AGAGGAAATTGAGGAAGAGCGAGATAGGTTATTTGCTCGTATCCGAGATAAATTAGAACAACAGCGTAAG
GTTGAACATTTGTTTGCGGTAAGGTGGGTAATTACTTGATTACTACAAGCGGTCAGAACCCTATTAAAAA
AAAAAAAAAAAAAAAANNNNNNNNNNNNNNNNNNNNNNNNNNNNNNNNNNNNNNNNNNNNNNNNNNNNNN
NNNNNNNNNNNNNNNNNNNNNNNNNNNNNNNNNNNNNNNNNNNNNNNNNNNNNNNNNNNNNNNNNNTGAG
AATCTCACCGCTTGCTTTGCTGATTGGCAATGAATCCGTTATAATCTTGCCAATTTTTCACCCTTATTTA
ATAGAAGGAAACCAAAATGGGCTTAGAAAATGTACCTGCTGGTAAAGAGTTACCAGATGATATTTATGTT
GTAATTGAAATTCCTGCAAATTCAGATCCAATCAAATATGAAGTGGATAAAGAAAGTGGTGCAATTTTCG
TGGATCGTTTTATGGCAACAGCAATGTTCTATCCTGCGAACTATGGTTATGTAAACCATACCCTTTCTTC
TGATGGCGATCCTGTGGACGTATTAGTTCCAACGCCATACCCGCTTCAACCAGGTTCAGTGATTCGTTGC
CGTCCAGTTGGCGTGTTAAAAATGACTGACGAAGCAGGTGGCGATGCGAAAGTAGTTGCAGTTCCACACA
GCAAATTAACCAAAGAGTACGATCACATTAAAGATGTAGGCGACTTACCAGCATTATTAAAAGCACAAAT
CCAACACTTCTTCGAAAGCTACAAAGCATTAGAAGCAGGCAAATGGGTGAAAGTTGAAGGTTGGGGCGAT
GTGAATGAAGCTCGTCAAGAGATCTTAGAGTCTTTCGAACGTGCGCAAAAATAATTAAACTATTAACCGA
ATATAATGCCAAAGTAAACGCTTTGGCATTTTTTATGATAGGAATTAAGTATGAAATTTTTCAAGAATCT
TAGCGTTATAGCAATTTGTTCACTACTTTTAACCGCTTGTGTTAGCACAGCCCAAATTAATCAAGAAGCA
GAAAGTAATTATGCTAAAGTGAAGCAGGAAGCAAGAGCAAAAAGTATGTTAGATACTAGCTCAACGACAG
CTCATCGCATTCATTCGGTTTTCAATAAGATGAAGCTTTATGCGGAACGAGCAAATAAAACAGGTGTGCC
GTTTCAATGGGAAATCATTGTGCTGAAATTAAGTGAATTGAATGCTTGGGCGATGCCTGGTGGAAAAATG
GCATTCTACACAGGGCTGGTGGATAAGTTGAATTTATCTGATGACGAGATTGCGGTTGTGATGGGACATG
AAATGGCTCACGCTTTGCAAGAACATGGCAAATCAGATCGTACTGTTAGCACAGTGACAGGTATTGTTGG
TGTACTTGCTGATGTTGCAGTGACCGCAACAACAGGGGTAGATACAGAGGGTCTGCTCAGTGCAGGGGTG
GATTTAGTTGCCAATAAACCCTTCTCTCGTAGTCAAGAAACAGAAGCCGATGAAGTCGGTTTGATGTTAA
TGGCAGAGTCAGGTTATAACCCCGAAGCAGCACCAAATGTGTGGGTGAAAATGAGCCAAGCGAACGGCAG
TTCAGGTTTGTCTATTTTTTCTACTCACCCGTCAAACGAAGATCGCCAAGCGAATTTAGCACGTTTAGTG
CCTAAGGCTAAGGAAATTTATAATCGGAAAAAATAATACCTAAATAACCTGAAAAATTCTATGAGCCCCA
CTATAAATAGCGGGGAACTCACAAAATAATATTCTATTTATGGAAAACAGAATATATTTTTTCCCCTAAT
TATTAGGATTCACTATTTAGTAAAGGTTACCGAGGTCTGCTCAGGCAAATGTAAATCTAACTGATTATAC
GGAATCGAAATCCCAGCCTTATCAAAGCCAATTTTTACTTTTTCCAAAATCGCAAATTGTGTAGTTGAAT
AGTTATTCGTCTGTACCCACGGACGCACAAATAACTGCACACTGCTTGCCGCTAAGTTACCGACTGCAAT
GGTAGGTTCTGGATAGTGTAAAACATTTTCATCTTCAAACAGAATTTGAGCAATAATCTCTTTAGCTTTC
TCAATATCGGACTCATAGCTAATATCGAAAATGAAGTCGATGCGACGAGTTTCATTGCGGGAGTAGTTGG
TGATACTGTCGGCAAATACTTTACTGTTTGGGATCAACACCGTTTTATTATCGACCGTTCTTAGCTCTAA
CATCAAAATCCCCATTTGCTCAACTTTGCCTGATTTACCACCAGCTTCAATAAAATCGCCTTTGTTAAAT
GGTTTAAAGATTAATAGCATTACCCCAGCAGCAAAGTTTTGTAATGAGTTTTGCAAGGCTAAACCAATGG
CTAAACCAGCCGCACCTATCAATGCCACTAACGAACTCGTATTAATGCCTAATTGTGAAAGTGAGGCAAT
CACTGTAATCAGCAAAAACAGAAAATAAGCGATAGATCGAACAAAACCTTGTAGCATTTCATCTTTGCTT
GATGCTAATACCGCTTTGCCGATAAGGGTACTGATAGTCCTTGCCAAATAACGCCCGATAACAAAAATCG
CAATTGCAATTAACAATTTAGTGCCATAGGGAATAATCCAATTTTCCAGGAGTTGTTGAAGTTCAAGATT
TTTTACATCAGTAATAATCTCTTTCGCTTCAGGGGGTAAAGTGATTTCAGGTATGATTTCTTTTGTTTTT
TCTGTGGTACTCATTATGTTCTCCTATATCAATTTCAGCCTATTCTAACACGAGACAGAATTTGTGATAA
AATCCAATTCATTTTTCCTTTCTTTATATCAAAATGACAACAGAAAAAGTAATTAGTGCCAGCGTTCAAT
TTTTTACGATCAGTGATGATGAAGCTGGGCAACGTTTGGATAACTTTTTACTCGCCAAGCTCAAAGGCGT
GCCAAAAAGCCTGATTTACCGTATTGTGCGTAAAGGCGAAGTGAGAGTAAACAAAGGGCGGATTAAACCC
GAATATAAGTTGCAAGCGGACGATATTGTGCGAGTTCCGCCTGTGCGTGTGGCAGAAAAAAATGAAGCAC
CGATTTCGACCAAACTCAACAAAGTTGCAGAGCTTGAACATCAAATTCTTTATGAAGATGAAGTGATGTT
AGTGATTAACAAACCGTCAGGCATTGCCGTCCACGGTGGTAGCGGTTTGAGCTTCGGTGTGATTGAAGCC
TTACGAGCGTTACGCCCACAAGCCCGTTTTTTAGAGCTAGTTCACCGTATCGACCGAGATACATCGGGGC
TGTTGTTAGTAGCGAAAAAACGTTCCGCATTGCGTAGTTTACACGAACAGTTGCGTGAAAAAGTGGTACA
GAAAGATTATCTCGCGCTCGTGCGTGGGCAGTGGCAATCGCACGTTAAAGTGATTAAAGCACCGCTATTG
AAAAACGAATTAGCCAGTGGTGAACGTATTGTACGAGTAAGTGAAGAAGGCAAACCGTCCGAGACCCGAT
TTGTAATTGAAGAACGTTATCCGATAGCGACCTTAGTCAAGGCTTCGCCTGTGACAGGTAGAACGCACCA
AATTCGTGTACATACTCAATACGCAGGACACCCAATTGCCCTTGATGATAAATACGGCGACCGTGAATTT
GACCAAAAAATGCAACAAGCGGGTTTAAACCGTTTATTTTTACACGCCCATTCTATTCGATTTGTTCACC
CCAAAACGAGCGAAGAAATGGTCGTGACAGCACCGTTGGATAAACAACTAAAAGCCGTGTTGGCGAAGTT
GAGGGTAAAATAATCTAATCAACCTCACTACTACATCCATAGATAGTGAGGGCTATTAAAAAATTTATAG
TCTAACCCGTTTTTATTTACCTTTTTTTCAAAAACTCCACCCCAGTATCAGGGAAGTCAGTAAATACACC
TGTTGCACCAGCCTTGTTGAGTAGGGCATCATACATTTCATCAATGTTGGTGAAGAACTCAGGTAGTGCG
TCTTTGCGTACTGTGTACGGGTGAAGTTCCATCTTATATTGGGCTAACTCTTTAACTAATGGAGTGTAAA
CAATGTTGCCTACTTTTGATTTCTCTTTGTCGATCAACATATACCAACCTGGTCCAACACCGTCTGCGTA
TTTCGCTACTTCTGCCATCGCACCTGGTTTAAACATCCAGTCGTAGTTGTAATTTACCCATTTACCTGAT
TTGTCTTTTTCTTCCGTTTCGTGCCAGTCAGTGTAAGCCACTAATTGTACAAGTTTTACGTCCATACCAA
GTTTTGGTAACAATTCGGTTTTGATACGTTTTAACTCGTTGAAGTCAAAGGTTTGTAGATAAACAAGGTC
TGATTTTTGGTCATAACCGTATTTTTTCAACACTTTTAAAGTTTCCAGTGCAATATCTTTACCTTCTTGG
TGGTGTAACCAAGGGGCTTTGATTTCAGGGTAGATGCCGATTTTTTTACCTGTGGATTTTTCTAAACCTT
GGATAAATTCAATTTCGTCTTCAAAGGTGTGAATTTTGAAATCAGATTTCCACATTGGGAAGCGGTTTGG
ATAGACTTGAACTTGTTTACCATCTTCTACTTTGAAGTTTTCGATCATTGCAAGATCTTACTCTAAATAA
TCCGCTTGTTGTCCAAATGCGAGAGCTTTACTTTCTAAGGTATGTTCTGGTAAATAACCACTAGCACCAC
GGTGTGCGATAATCAGTTTATCTGACTGTGTTGCAACTGAGGTTGATGTTGAGCAACCTGCTAATACTGC
TGTTGCGACTAAACCTAATGCAAATTTTGTGAGTTTCATACTGTTTTCCTCTTTTTGTAGATATAAAAAA
GGAAGACCAAAATGTCTTCCTTTTAATCATTAATTATTTACCATAGCTATCTTCTAATTTCGCTTTATGT
TTGCCTTCTTCAAGCATTGTGATGAACATTAACAATACTGCTAATACGCCACCTGCGATCATTACATAGA
AGCCACCGTCCCAGCCGTAGTACTCTGCTGCCCAACCAACCACTGCTGATGCAGAGTGGAGCAAGATATG
CGGTAAATGATCGTGAGTCTGCAACGGAGTGCATTGAAGAAAATAAAATCTTACGTCGGATTGCTCGTCA
CTGTATTGATGAAACGGAAGGGTTGTTTATTACTTTGCCTGAAGATGAGCTCGCCTATCAAAAAACCTTT
ATTCAAGCCTGTACGGAGTCAGGCATTGAAGCGGTTGCTATCGATCCAAAACTTGCGATGCAAATGGAGC
CCTCGGTAAATCCAGCCCTTGTCGGTGCAGTGGTTGTGCCTGATGGTTCCATTGATCCATTTCGCCTCAC
AGCATCAAATATGTTAGATGCCACAGAGAATGGTGCGAAAGTCTTTACCTATTGCGAAGTGAAAGGGTTA
ATTCGTGAAGGTGGTAAAGTGATTGGCGTGAACGTTTACGACCATAAAAACAGAGTGGAACGTCAATTCT
TTGCCCCTGTGGTTGTGAATGCTGGCGGTATTTGGGGACAAGGCATTGCTGAGTATGCCGATTTGAAAAT
CAGAATGTTCCCTGCCAAAGGCGCATTGCTGGTGATGGGACACCGTATCAACAAAATGGTGATCAACCGT
TGCCGTAAGCCTGCCGATGCGGATATTCTTGTTCCAGGCGACACTATCAGCGTTATCGGAACAACATCAA
GCCGTATTCCTTACGATCAAATCGACAATATGATCGTCACCCCTGAAGAAGTCGATATTCTCTTTAGAGA
AGGCGAAAAACTTGCACCAAGTTTAAGACATACCCGTGTATTGCGTGCTTACGCAGGGGTTCGCCCGTTA
GTGGCTACCGATGATGATCCATCAGGACGTAATGTCAGCCGTGGTATCGTCTTGCTCGATCACCAAGAGC
GTGATGGCTTAGAAGGCTTTATTACCATCACAGGCGGTAAGTTAATGACCTATCGCTTAATGGCTGAGTG
GGCAACGGATCTCGTTTGCAAAAAATTAAACAAAACCGACCGCTGTGTTACTGCAGAAAAAGCCTTACCT
GGTTCAAGTGAAAGCCGAGCGGAAACCAACAGCAAAGTCATTTCACTGCCAAGTACCATTCGCTATTCTG
CAGTTTATCGTCATGGCTCTCGTGCTACTCGCCTGTTGGATAAAGAACGTCTTGACCGCTCTCTTGTTTG
TGAGTGTGAAGCGGTCACCACAGGGGAAGTTCGCTATGCAGTGGACGAGTTAAGTGTCAATAATCTTGTC
GATCTACGTCGCCGTACCCGCGTTGGTATGGGAACCTGCCAAGCAGAACTCTGTGCCTGCCGTGCCGCAG
GGTTGATGACCCGTTTTGAAGTGGCAACACCACGACAATCCACCACCCAACTGGCTTCTTTTATGGAAGA
ACGCTGGCGTGGGATTGAGCCGATTGCGTGGGGCGATGCCATTCGAGAAGCCGATTTTACCAGTTGGATC
TATTACAGTTTATTAGGTCTAAATGATGTGCAACCGCTTGCAGAGCAAGCTCAACAGGGGACAGATAGCA
ATGAATTTTGATGTAGTCATTATCGGTGGCGGTCTTGCAGGCTTAACCTGTGGGGTTGCCCTACAAGAAC
AGGGTAAACGTTGTGTGATTATCAACAATGGTCAAGCAGCGATTGATTTCTCATCGGGTTCAATGGATTT
ACTCAGCCGTTTGCCAAGCGGTGAGTTTGTCGCTGATTTTTACAAATCCTATGCAACTTTCGCAAAACAG
TTGCCACAACACTCTTACAGCTTACTTGGCAAAGAGAAAGTCCTTGCCAAAGCGACACAATTTGAACAAC
TCGCCACATCGCTCAAGCTCGATTTGGTCGGCTCTACCGCACAAAATCACCTACGAGTAACGCCTTTAGG
TGGCTTGCGTGGAGCGTGGTTATCGCCAAACAGTGTGCCAACAGTCAAAGGTAGCGAACCTTTCCCCTAT
AAAACAATTGCGATATTGGGGATCGAAGGCTATCACGACTTCCAACCACAACTGTTAGCCGATAACCTAA
AACAGAACCCACAATTTACCCACTGCGAATTAAGCACTGGCTATCTCAACATTCCAGAGCTTGACCAACT
GCGTAACAATGCTCGTGAGTTCCGTAGTGTGAATATCGCTCAAGTGTTAGAACACAAATTGGCTTTCCGT
GATCTTGTGGCAGAAATCAAAACGGCAACCAAAGGGGCAGAAGCGATCTTCTTACCAGCTTGTTTTGGCT
TGGACGATCAAAGTTTCTTCAACCAGTTACAACAAGCGGTGGAAGCAACGATTTTTGAATTACCAACCTT
ACCGCCATCATTGCTCGGTATTCGCCAACATAAACAACTTCGCCACCGTTTTGAACGCTTGGGCGGTTTG
ATGTTAAACGGCGACAGAGCATTAAAAGCCGATATTGAAAATGGCAAAGTACAACGGATTTATACCCAGC
TTCACCAAGACAATGCGATCAGTGCAGAACATTTTGTACTCGCCACAGGAAGCTATTTCAGCAACGGCTT
AAAAGCAAACTTTGATCGCATTTTTGAACCAGTGTTCCAAGCCGATATTGTTGGTTGCAAAGATTTCAAT
GAAACTGACCGCTTGTCGTGGACGGCTAATCGCTTTTCATCGCCACAACCGTATCAATCGGCAGGGGTTG
CGATCAATGAAAAATGCCAAGTTCGCAAAGATGGGCAATTTATGGCGAATTTATATGCAACTGGCAACGT
CATTGGCGGTTTTAATAGCCTTGAATTAGGCTGTGGCTCAGGTGTGGCAGTGGTAACGGCACTTGCCGTT
GCAGAAGAAATTGTGGGGGCATAATATGAACAACATTCAACGTTTAATCGAACAAGCTCAACAAAATACC
CATTCTGCCGTTGTTCATCACGGTTTTGATGAGTCCTTTGAAAGTTGCATTAAATGTACCGCTTGTACGG
CGGTTTGCCCTGTTTCGCGTAATAACCCGATGTATCCAGGTCCGAAACAATCAGGCCCAGATGGTGAGCG
TTTACGCTTAAAAAGCCCTGAATTTTATGATGAAGCACTCAAATACTGCACCAACTGCAAACGTTGCGAA
GTAGCTTGTCCGTCTGATGTCAAAATTGGTGACATTATTGTGCGAGCGAGAAACCGTCATTTAGATCGCC
AAAACAAACCGCTAATGCACAAACTGCGTGATGCTATTTTGAGCAACACCGACATTATGGGCAAAATGAA
CACCCCATTAGCCCCGATTGTCAATACCATCACAGGTCTAAAAGCAACCAAATTCTTGCTTGAAAAAACC
ATCAAAGTGAGCCGTCATCGCTCGTTGCCAAAATACGCTTTTGGTTCATTCCGCAACTGGTATATGAAAA
AAGAGCAAGAACGCCAAGCCCTTTATCGTGAAAAAGTGGCGTACTATCACGGCTGTTATGTGAACTACAA
CAATCCACAACTTGGTAAAGAGTTGATTGATGTGTTTAACGCGATGGACATCGGCGTAATGCTACTTGAA
AAAGAGAAGTGCTGTGGTTTGCCATTAATGGTAAACGGCTTCCCAGATAGAGCGAAGCAACAAGCGAAAT
TCAACCTTGCAGAACTTGAAAAAGTGGTGATGAACCGAGAGCTTGACGTAGTAGGGACATCATCAAGCTG
TACAATGAATTTGCGTGACGAATATCATCACGTTTTAGGAATGAACAACGCCAAAGTCCGCCCACACGTT
CATATCGTCACCAAATATCTCTATGAACTGTTTAATCAAGGCAAAAAACCAAAATTCAAGCAGATGCCAT
TACGCATTGCCTATCACACCGCTTGTCACGTTGATAAAGCAGGTTGGGCGCCTTACACCCTTGATGTATT
AAAACATATCCCAGGGATTGAAATTGTGATGTTACCATCACAATGTTGTGGTATTGCAGGGACTTACGGC
TTCAAAGCGGAAAACTACGAAACCTCACAAGCCATCGGCAATCCGTTATTCCAACACATCAACAACGGCG
GTTTTGATTATGTCGTTTCCGAGTGCGAAACCTGTAAATGGCAAATTGATATGTCCACCAACTTAACCTG
CCTACACCCGATTACTTTGTTGGCGATAGCGTTGGAGAGATAGTTCCCTATCTACCAAACTTCCTGCGTA
CTTTCATCGAACCTTAGTTTATTACTCATTAACCCCTTCCCCCACAAACGGGGGGAAGGACCCGAAAGAC
GGATGGGGAAAATTTAACATTATGGTATCTACTGTTCTTTTTATGCAAAATAATGTTGAGTAGCTCTAAT
GAAACATTGATACCTTTCTGCTAATTGTTTATAGGTTTGTTTTACTTGTGTAATCAATCTAAATATCTAT
CAGACGTAATTTCTTTGTGAAAGAAGACAGATGGTTATTTAAAAAAGGGCTTAAATCCTTGTACTATAAG
GCTTTAAAAAAAAAAAAAAAAAAAAAAANNNNNNNNNNNNNNNNNNNNNNNNNNNNNNNNNNNNNNNNNN
NNNNNNNNNNNNNNNNNNNNNNNNNNNNNNNNNNNNNNNNNNNNNNNNNNNNNNNNNNNNNNNNNNNNNN
NNNNNNNNNNNCCACTTTTTAGCAACCATTTTTCTACTATGCCTAGGTATAGAGAGAAAAAGAAAAACCC
CGATGATTTCTCATCGGGGCTAAAAATATGGCTCCTCCTGCGGGACTCGAACCTGCGACATATGGATTAA
CAGTCCACCGTTCTACCGACTGAACTAAGGAGGAAAAGAGTTGTAACATAAATGGTGCCTCGAGGCGGAA
TCGAACCACCGACACGGGGATTTTCAATCCCCTGCTCTACCGACTGAGCTATCGAGGCATCTCGTCGTTA
CGGGGTGCATTATGCTGATTTCCGCCCCTCTCGTCAAACGTTTTTTTCAAAAAAATAAAAAAATCTGTTT
AACGGATCGCTTTTTATTCAATTTGTTTAAAAAACAACGTGTTATCTCACGTTACGGTATTTTTGTTGGG
CTTTATTTACCTTAACCAAATAGTTTCTTGCTTGTGAAGATGGATGAGCGGTGGTTAAAATTCGATAAAT
TGCTGACGGATCTAAGTTATTAATTCGCTCAATCGCCATTAATTTGTCATTATCAAACACTCTCAGTACT
GCGCCAGCCCCACTATTATATGCTGAAATCATTGCGTAACGTTTTGATGTAGGATCAGTTATTCCTTCTA
GATACTCATCACGCAAAATCGTTAAGAACATTGTGCCTGCATCAATATTCTGACTTGGGTTATAAAGATA
ATCACGATTAGGCTGGCCACCAAAACCTTTACGCGCAAAAATATCCCGTCCAGCTGTACGAGGTACAACT
TGCATTAAACCAATCGCATTCGCATAACTTACTGCATAAGGGTTAAATGCTGATTCAACTTCCATAATAC
CCAGAATTAAGCTCATATCAATGCCATAGCGTTTTGACATTTGACGAACCAATGGCAAATATCGTCTTGC
ACGAACTTCAACGTGGTTTGCAATCATTGGAATCGTGACATAAGTAACGGTATGTCCATTTTTCAAGCGG
CGTGTTTTTAATTTATTTTGCAATAGGTAAGTTGCAAAATCATTAGCAACCGCCACATTGGTTACAGAAC
GCCCATATTGATCCACAACTTGACCTGCTAAAAAAGGATTATTGCTAATAGGAACATCACCCGAAGCAAA
TAAATCTATCCCTGTAGCATCTGATCCCATCAATAATGTGTGAATAATCGAATTACGCAAGCGGTTGTGA
TCCGCCAAAGTTTCAATGATAATTTGACCATCTTCAAAACTAATATGGCTACGGGTGTAATATTTGTCCG
TATATTTTACATAGTCTTTCTGGCTTGCTTGGAGCAGTTCATTAACGCCCCAAATTTGATCGATATTACG
TGAAAATTGCCCCATCAAAATATCTAAACCATTGGTATTTTTAGAATAATCAGGGCGAGGCTTTTTAGAA
CCTTTTCTCGTCGGCGTATCACTTCCACAAGATGCTAAAAAAGGGATCAGCACCAATAACGGCAGGAATT
TTTTATATTTGTTCATTAGGTTATCTCTATTTTGACTCTACAGGCACATAACCTTCAATATGGACTTCTT
TTCCTTCAAACAAAAAATTCACCATTTCTGTTTCCAGAAGCTGACGATGTTCAGGGTTCATCATATTAAG
CTTCTTCTCATTGACTAACATTGTCTGCTTTTTGATCCACTCTGCCCACGCTTGTTTACTGATTGAATCA
AAAATACGTTTACCTAATTCCCCAGGATAAAGTTGAAAATCTAAACCTTCTGCTTCTTGTTTCAAATATG
CACAAAATACATTACGCGCCATTTTTCTGTCCTAATGTCAAAGTTAATTCGTCTAAAATGCGTTTTATTG
GGGTTGCTAAACCCACTTCGCTAGGTTGAGTTAAATCATACCAATAATCCGCTGTTGAAGATACACGCAA
ATGATAATTTCCCTGATTTTCTGCCACTCCAAGCGGTAAGATTTCGGCATTTCTTTGTAAACTAAGTTCC
GCCAGAATCGGATAAATACCCAAATGAAAATGGCTAAAAGTATGCCGAAAGGCAATTAATTGGGTAAATT
GCACATTTCTGCCTGAAACTGACCGCTTGAGATCATCTAAATGCTCAAATTGCGGAAAGACATAAAGTCC
GCCCCAAAGTCCTTTTGCTTCACGTTTTTCCAATAAGACTTTTGTCCCCTGTTTTAAAATCAAAAAGTAG
CTCTGTCTTTCTGGCAACACCTTTTTCGGTTTTTTAGCAGGAAAATCCGCCCAAGCCTGTTGAGCATTTG
CCTGACAGCCCTTTTCTAACGGACAAAGGGAACATTTCGGCTTAGATCGTGTGCAAATCATTGCCCCTAA
ATCCATCATCGCCTGATTAAAATCCGCAACTTGCGAAGTTGGTGTAACACGAGCGGTCAGATCCCACAAT
TTATTTTCAACTGCTTTTTCGCCCGACCAACCTTCGACTGCGAAATAACGAGACAGCACACGCTTAACAT
TGCCATCTAAAATCGGGTACGGAGCATCAAGTACCGAAGACAGCACCGCCCCAGCCGTACTTCTGCCGAC
ACCTGAAAGTGCAAATACATCGGTAAAATCCGTCGGAAACTGACCGCCAAATTCATCTCGAATTTGCTGT
GCCGCTTTATGTAGATTTCTTGCCCTTGCGTAATAGCCTAACCCAGTCCATAAATGCAACACTTCATCAA
TCGGTGCGTTGGCTAAATTAACAATGGTTGGAAAACGTTGAACAAAACGCTCAAAATAGGGAATAACCGT
TGCCACTTGGGTTTGCTGTAACATCACTTCGGATAACCAAACGCCATACAAGGTTTTATTTTGTTGCCAC
GGCAGATGTTTACGCCCGTATTGCTGATACCACGCCAATACGCCTTTGGCAAAAGGGGCATCGACACGAG
ATTGTGCCAAGGGAAATTCGGATTTTTCTTTTTTCATTTAGATAATGATATAAGTCTTAATAATAGGGGC
TGATCAACGTTAGCTCCAAAGAAAATATTTCTATAGTTCTTTTGGGTTTTCCCACACACAAACAGGGATT
ATAAACAACCATTTTATCTAACATGCTAAATACTTTACCTACATATCATTACTCAATAGACCAATTTCGA
TTGAATCAATCTCACCATCTCTTGCAATGCCTCTGTTGGCGGTGTGTCTTGATTCATAAACCAGCGGAAC
AGTTCGGGATCGGTATAGCGAAGCATTTCCACGAAAGTGCGCTGTTGTTCAGCGGTTAAACTATCAAAAT
GTTCTTGATAAAACGGCATAATCATTTTATCTAATTCACGCATACCTCGACGGCATTCCCATTCAATTCT
AAAACGATTCATCAGTTTACCTCCGTAATGCGTAGCTCTCTTGGCACTTCAAATACGGTATTTTCTTCAC
AACCTTCCAGTTCTTCAACTTTGGTAACACCCAATGTTTTTAAGTGTTCAACCACTGACTGCACCAATAT
TTCAGGGGCAGATGCACCTGCAGTAATACCGATAGTTGTTACCCCTTGTAGCCAGTTCGGATCAATGTCC
TGCGGCCCATCAATTAACTGTGACGGTGTTCCCATTCGAGAAGCCAACTCGGCTAAACGATTTGAGTTGG
ACGAGTTTTTAGACCCCACTACTAGCACTAACTGTGCTAATTTCGCCAATTCTCTCACCGCTTGCTGACG
GTTCGTAGTGGCATAGCAAATATCATTTTTACGCGGACCTTGAATTGCAGGGTATTTCTGTTTTAAGGCT
TCAATCACATCGCTGGTATCGTCGATAGATAAAGTAGTTTGGGTCATAAAAGTCAGATCCTCATCTTCTT
TTAAGCCAAGTTTAGCAATATCTTCCACATCTTCTACAAGGAAAATACCCCCTTTCTCATTATCATATTG
CCCCATTGTGCCGACGACTTCAGGGTGTCCTTCGTGTCCGATTAAAATCGCTTTTGTGCCTTTTTTGCTC
GCTCTAGCCACTTGCATATGGACTTTGGTTACAAGCGGGCAGGTTGCGTCAAACACTTTCAACTCACGAC
GTTTAGCTTCGTGGCGAACCGCTTGAGAAACGCCGTGAGCAGAGAAAATCACAATAGCACCGTCTGGTAC
TTCATCAAGCTCTTCAACAAATATCGCCCCTTTGGCTTTTAATCCGTCCACCACAAAGCGATTGTGTACA
ACTTCGTGACGCACATAAATCGGTGCGCCGTGAATTTCAAGTGCAAGCTCTACAATTGAAATAGCACGAT
CTACACCTGCACAGAACCCTCTTGGATTCGCTAAAATAATGTTCATTTAATTACTCTTTTTACTTTTACG
ATGTTCTAAAATGGATTCTAAAATCAGCAATCCTGCCCCCACCACAATACCAATATCGGCAATGTTAAAT
ACAGGATAGTGATAAATGTCCCAATAAAAATCTAAGAAATCAACCACATAGCCATTATAAGCACGATCAA
CCGCATTGCCGATTGCCCCACCAATAATCAAAGCATAAGCCGCATTTTGCAGTTTAAGTTCTGCTTTATT
TTTAAACAGCATTACAATCAATGCAATAGAAATGACAATAGCTAAACCTAAAAAGAAATATTTTTGCCAG
CCTGAGTGATCCGCTAAGAAGCTAAACGCCGCCCCATAGTTTCTCACATAAGTAAGATTAAAGATCGGCA
GAACATTCACGCTTTCATAAAGCTCAAAGCGTTGTACCACAATGTATTTGCTCAATAAATCTGTGATTAA
TACCACGACACTTAACCACAACCACGATAAACCTGTTTTTTTCATTTTATTCCTTAAATTGCTTCTTCGT
TCTCTTCGCCCGTACGAATACGAATAACACGTTCTACATCATACACGAAAATCTTACCATCGCCGATTTT
GCCTGTTTGTGCCGTATCAATGATCGCTTCAATACATTCATCAACTTGCTCATCAGCCACAATAATTTCT
AATTTTACTTTCGGCAGAAAATCAATCGCATATTCTGCCCCACGATAAAGCTCCGTATGCCCCTTTTGAC
GACCAAAGCCTTTCACTTCAGTAACCGTCATTCCCGTAATGCCCACGTCCGTCAATGCTTCACGGACATC
ATCTAATTTGAATGGTTTAATAATGGCTTCAATTTTTTTCATAAGTTATCCTATCTTCTTGCTGATTTCG
GTCTAAAACTCTCACAAATTTCAGGGTAAGTTTCAATATAAATGTCGCTTAAAAGTTGTAAACAGTAGGG
AACTGCACTGAAAACACCACGAACAAGCACTTTTCCATCTTGATCTTTCACCCCTTCCAAAGTTTCTTTA
ATTGCTTTTGGCTGTCCTGGTAGGTTTAAAATCAGTGAGCTATGTCGAATTGCCCCCACTTGACGAGAGA
GAATGGCGGTTGGTACAAAATGTAGGCTCACTTGTCGCATCTGTTCGCCAAAGCCAGGCATTTCTCGATG
GGCAACAGCTAAGGTCGCATCGGGTGTAACATCACGTTTAGCAGGGCCTGTACCGCCTGTGGTTAGGACT
AAATGGCAAGCGTGGTTATCGACTAATTCAATCAATGTTTGCTCAATAAGTGCTTGTTCATCAGGGATTA
GGCGAGTTTCAAGCTCAAAAGGTGTGGTAATGGCAGTTTGTAACCAAGCCTGTAATTCAGGAATGCCTTG
ATCGGCATAAACACCGGCAGAAGCTCGGTCAGACACGGAAACTAAGCCAATTTTTAAGATTTCTTTGCTT
AAACAAGCGGTCATTTTCTTTCTCTTTTTGCAAATTTAGACAGCTTGTTATTTTACCTTGAGAGTCTATT
TTTCTAAAGTCTTAATCTTAAAGATGAAGTAATAATATTGAAAGATAATAACGGCAATTAAGATCAGTTT
GCCGATGATGTGAGGGATTACAAAGAAAGCAAAAATACAGAATGGCACAGAAAACGCCAAAATACTGATT
TTCTGTTTAAGTGTCATGGCTCGTGTTTGATCGAAAGACTTGAGATATTTGGAATAGATAGTGGTAGATA
AGAACCACTGTTTTAGTCGTTTAGAACCTTTGCCAAAGCAATATAATGCTAAAAGCAAAAACGGAGTGGT
TGGTAATCCAGGTACAACAACACCGATTAAACCTAATATCATTGAGATAAAACCGAGTAAGATGAATAGT
GCTTTCATGTATTTAAGGGAAAAGTAGTGATGGATGTTGATAATACGTTAATTCAATTCATTTTTCAACG
AAGCAAGCAACTAGAAAGTATATAACTATTTTTACAGCCTAAAAAAGCATAGTGGACAAAAGAGTTGGTT
CTGTTTTTCTAACTTTCACTAACTCTTTTGATTACGGCATCCCTAAAATATGAATTGAGATAGGGACGAT
TAGTTTCCTCTCAATGACATTTCACCTGTCGCAAAACGGCGGATAATTTCTCCTTGCTGTAAAATCAATT
CCCCTTCTTCATTAATCCCAAGGGAGATCCCATGAATTTCTTCATTTTCAGTGATTAATCTAACCGCTTG
ATGACGGAAAATATCAAACTGTTGCCAACGTTCCGCATAGGGTTCAAAGGTGGTTTGTGGGTAAGTCACT
AGGGCATTTTGTAAATGTTTAGCTAGCTCAGCAACCAGTTGGGAACGATCTATCTGATGTTCTGAGAGAT
CGCTCCAAGCCTGCGTTACCACATTTTTATCGACAGTGTTCATTCCTAAATTCAAGCCGATGCCAATCAC
AAGGTAAATTCCCGTTTTATCGACACGGCTCTCAATTAGAATGCCCCCCATTTTTTTACCTTGATAGTAA
ATATCATTGGGCCATTTAATTTGAATATGCGGTACGTTCAGTGTTTGGAAGGTCTCGGCAATTAATACTG
AGACCACTAAACTTAGTGATGAGAGCTGTGGAATATCCAATGAAGGATAGTGCCATAACATTGAAAAATA
AACGTTTTGACTTTCAGGTGAATACCACTGCCGTCCACGTCTGCCACGCCCCGCCGTTTGGGACTCTGCA
ACACAAAGTGAGCCTGACGGTAAGGTTTTATAGTGCGTCAGTAGATATTCGTTAGTAGAGTCAATCTCTT
TAAATACAAGAGTTTGTCCTTGCGTTAATGCCGATGTAATTAAATGTTGATCAAATCCCATTACCGATCA
CCTTGTCACAAATTCACTATCCACTTCGCCCTGTCGTCCCATAAAACGTACTTCTGGGTGTAATTCCACG
CCAAATTTTTCACGGACTTGACGACGGACTTCTTTGGCTAGTGCCACAACATCAGTCCCAGTAGCATTCT
CTTTATTAATCAGCACCAACGCTTGTTGGGTATGAACTGCCGCTCCACCGATTTGGAAGCCTTTTAAATT
TGCTTGGTCAATCAACCAGCCCGAAGGTAATTTGACCGAACCGTCCGCTTGCGGATAGTGTGGAATATTC
GGGTGAGCGGTTTGAATCTGCTGAAACTTTGCAAAGTCCACCACAGGATTTTTAAAGAAACTGCCTGCAT
TACCAAACTCATCAGGATTTGGTAATTTCGCTCGGCGTACGGCACAGACTTCATCAAACACTTGCTGTAG
CGTTACTGTGTTTGGATCAAATTGTGCCAAAGAACCGTAATTTAAAACAGGTTGCCACGCCTTTGCTAAC
TTCAAACCGACAGCCACAATCGCATAATGCTCACGATATTGATGCTTGAATACACTTTCTCGATAGCCAA
ACTCACACTCGTTTTTCGTTAAACGGAACTGCTCACCCGTTTTAAGATTTAGCACATCGACATAATCGCA
AACACGCTCAAATTCCACCCCGTAAGCCCCGATATTTTGAATCGGTGCAGAACCAGCAACACCAGGAATT
AACGCCAGATTTTCAAGCCCGCCAATTCCTTGCTTCAACGTCCATTGCACAAGTTCGTGCCAATTTTCAC
CACCAGCAACTTGTAGATAGTGAAAGTGGTCGTCTTGACGATGCTCGATCCCTTTGAGCTTATTGACTAA
TACTGTGCCGTCAAAATCATCTAAAAACAGCACATTAGAGCCTTGCCCTAACAATAAAATCGGTTGTTGT
GCGTGATCAGCTTTTTGCCATTCGGTTAATAGTTGTTCAATACTGTTGAACTCGATAATGACCGATGCTT
TTGCAGGCAAATGAAAGGTATGAAATGGGGTTAAGGTCTGACTCATTGACTACTCCAAATTCTGAATTTG
CTCACGCATCTGTTCAATTAACACTTTCAACTCAACGGCAGAATTAGTGACATCAGCGTTAATCGATTTT
GATGCCAGCGTATTCGCTTCACGATTTAGCTCTTGCATCATAAAGTCTAATTTACGTCCAACTGCACCGC
CTTTTTTCAAAATAGACGTGGTTTCTTTGACGTGTAGCTGTAATCGGTCTAACTCTTCCGCCACATCGAC
TTTTTGAGCCAGTAGTACCATTTCTTGCTCTAAACGTTGTGGATCAAGTTGCAAGTTCAGTTCATCAAAA
CGCTGTTGCAAGCGGTCTTTTTGCCACTGTAAAACGCTCGGCATTTGAGCCTGTACTTTTGTCGCTTCTG
TGGCAATAGCGTCTAAACGTTGTTGAATTAAGGCTTGTAAATTCGCCCCTTCACGTCCACGCATTGCGAT
AAATTCTGTAAGGATCTGCTCAAAACCGTATAATAAATCTTGGCTGATCTGGTCGAGATCTTGATTTTGG
TTATCGACAACCCCAGGGAAACGCAGAATATCCACCAAGTTAATTTCGCCTTCTTGAGCCGTTTCTTTTA
GCCATTGTAATGAACTTATCACCTGTTTGGCATACTCTTGATTTAAAGCTAAGCCATTGTTTTGATTAGC
ATTTAATTCAATGCGTAAACTACACTCTACTTTACCACGGGTTAGTGTCGTACGCAGACGTTCACGCAAG
GTCATTTCCAAATTGCGAAAGGCTTCAGGCAGACGGAAATAAGTTTCTAAAAAACGTTGATTAACCGAAC
GGATTTCCCATACGGCGTTACCCCACTCTTTTTTAAGCTCAAGGTGGGCGAAAGCGGTCATACTGTAAAT
CATTGTACTCTTTTCTCTTTGTTACAAAATTTGGCATATTGTACTTGGTATTCTGCTAGAATAGGGGAAA
TTTTTTAGAGAAAGGGAATAAATATGCGTCCAAATAATCGTCCTGTTGATCAAACTCGTCCTGTAAAAAT
CACTCGTAACTATACTCGCTATGCCGAAGGGTCTGTGTTGGTAGAATTTGGTGAAACCAAAGTGCTGTGT
AATGCCACTGTCGAAGAAACTGTACCACGTTTTCTCAAAGGGCAACAACAAGGTTGGGTGACAGCCGAAT
ACGGTATGTTGCCAAGAGCAACCCATAGCCGAACCCAACGTGAAGCGGCGAAAGGCAAACAAGGCGGTCG
TACAATGGAAATTCAGCGTTTAATCGCTCGCTCTTTGCGTGCAGTCGTTGATTTGAAAGCCTTAGGTGAG
CGTACAATTACAGTAGATTGTGATGTGATACAAGCCGACGGCGGTACACGCACAGCGTCTATCACAGGGG
CTTGCGTAGCGTTACACGATGCGATTAACAAATTGATCGCCGATGGCTTATTGAAAGAAAATCCGATGAA
AGGATTAGTGGCGGCAATTTCTGTAGGGATTGTCGATGGGCAAGCGGTCTGTGATTTGGAATATGTGGAA
GACTCTAACGCAGAAACCGATATGAATGTGGTGATGGTTGAAGACGGTCGTTTAGTGGAAGTACAAGGCA
CTGCCGAAGGTGAACCGTTCAGCCATATGGAATTATTGCAACTCCTTGATTTAGCACAGAAAGGGATTGA
GCAGTTGTTTGAAGCACAGCGTCAGGCGCTAAATGCAACTTCTGATGTTATACGATAGTCGTACAAAAAT
TAAAATTTTAAGAAATCATTTAGGGGATTATTCCCAGCAATATTGGGGCATAGTAGACAAAATAGTCGCT
ATGCCAATTTTTTGAAACATATTATGTCAAAATAACTTACTCAACCAGCCCAATTTTGAACCTAAAACAT
TAAAGTAGTTGTAATCTTTTAAATGCAATAGACGCAACTTATCCGGGCTTTTTTGCACAAGAATACGTTC
ATCAGGGCTAAACGGCAGTAAACGTTGGCTATCACAGCTAATCACTAAATTTGACTGATTGTACTCAGCA
AAACGCATTGAAATAACACTATCGCCATCGACAACCAAAGGACGAGAAGAAAGGCTGTGTGGGTTCATCG
GAACAAGAGCAATCGCATTTAAATTAGGGGTTAAGATTGGGCCACCGGCGGAAAGCGAATAGGCGGTTGA
ACCTGTAGGTGTTCCAATAATTAACCCGTCGGAACGTTGCGAAAAAGCAAATTTGCCATCAATACTCACT
TCAAAATCAATAGTACGAGCGATTTGGCTAGAGTGAACGACAACTTCATTGAGGGCATTATTTGCTTCAA
TGATCTTACCATTTTGCTCAATTTTCGCATCAAGTAAGAAACGTTCTTCAATCATAAACTCGCCACGCTC
AAGGCAACTATGCAGTTGCTCAAAGGCTGTTTGAGGGGCAATATCTGTTAAAAAACCAAGATTTCCACGG
TTAATGCCAATCAGTGGTACACGATATTTCGCTAATTGCCGAGCCATACCCAGCATATTACCATCACCAC
CAATCACAATTACTAAATCCGCCCATTTTCCAATTTCTGCAATGCTCATCGGGTTAGCTAAATTGAGTTG
AGTGGCAATTTTTTCTTCGACTAACACATTATATTTACGATCTTTTAGCCAGTTATACACAGCTAAATGC
GTTTCTAAAGCTATATCGTGACGAGGTTTGCCGACAATCGCAATGGTTTGAAATCTACGGTGCATCATTT
GAACTCGTTATCCAATAAAATTGGGCTATATGGTAGTACGCAATCTGCTGTTTGTCATCTTTTTCCTATC
AGCTTACTGATTGTTTAAATCTTAGGGATAAATAAAAAAATTACCCTATAAAATAGGGTGTTATCTATTT
TATAGGGTTAGCATGAATTTAACTAAAAATGAACTAAATAAAAGAGTTATTGATGATTTCTTATTCGTTT
TATAGCGTATAAATTAATTTTTATTCATCATCCTAGAAACTCTTTATGTTTAATCAATCGCCGGTGTATA
TTCAGCTTTTGCAATTGCATCTTTGATACGCTCTGCTTCACTCAATACTTGAGCTAATAAAGCCTGAACG
TTTTCTAAGGTCGCAATTGGACTTAAGGTGGTCATTTTTAGCGATTGTATGTTGTTCACTTTGGTTACGC
CGATATTCGCTTCGCCACGGGCAAAGAGTTCATCTGCGACGTTTTGGTTCAAGGCATCGACAAACTCTGT
CGGATAGCCTTGCGGTACAACACGGAACAGCACGGAAGCGAATTGTGGTTCAACTAATAGCTCTAAGCTG
TCGGTCGCTTTGATGTAGTCTGCAACGGCACGGGTCAATTTTACGCCGTGGTCAATCATTGAACCGTAAA
GATTTTCACCAAGGGCTTCCACGGTAAACCATAATTTTAATGCGTCAAAACGACGGGTGGTTTGCAGTGA
TTTTGCGACTAAGTTTGGCACGCCGTGTTCTTCATCGTACTCTGAGTTGAGATAATCTGCTTTGTAGTCG
ATGTAGCGGTATTCGTTTTCATCTTTTAATAAAAACGCTCCACAAGAGATACTTTGGAAGAAGTGTTTGT
GGAAATCAAGGGTGATTGAGTCGGTGAGCTCGATACCGTCTAGGAAGTGGCGATATTCATTGGATAGCAG
TAATGCACCGCCCCACGCCGCATCAACGTGTAACCAAACACCGAATTTGTTGGTAATCGCACGAATGGCT
TTAAGTGGATCGATCGCCCCTGCGTCCGTTGTGCCTGCTGTTGCCACAACGCAAGCCACAACTTTGCCTT
CTAAATAAAGTTTGGCTAAGGTTGCTTCTAACGCATTGGTGTCCATTTGGGCATTTTCATTGCACGGTAC
GGTCACTACAGATTGGAACCCCATTCCCATCATTGCCATATTTTTTTGCACGGAGAAGTGTGCGTTTTCT
GAGCAAACCACTTTCACCTTTTGCATTGCATCAGGCGGAATACCGTCACGTTGCACCGACCATTCCGTGC
CGTCCGCATTTTTCCAGTATTTTGCAATGCACGCATCACGGGCAAGTAATACGCCCATTAGGTTAGATTG
CGTACCACCTGAGGTGAAAACCCCCGCTTGTCCTTTGTCGTAGCCCACTTTTTCACGCAACCACTCGATG
AGTTGCACTTCCATTAATGAACCTGCTGGGCTTTGATCCCAAGAGTCCATTGATTGATTGGTGGCATTGA
TTAATACTTCGGCGATTTGGCTGGTGACCATTGTTGGACAGTGTAAATGAGCCAAAGAGTGTGGGTGGTG
TACTTTTAAACTTTTGTTGAGGAATAATTCAATTAAGCGATCTAGGGATTTAGCAACGCCTAAGCCTTCT
TTTGGCGGGTTAAAGGCAATTTCTGAGCGTAGCTGTTTAATGCTACCGCCAGTGTACATTTTTTCATTTT
GTAGCCAGTTACTCACCGCTTGTACGGCAGTTTCCATTGATCTTTGAACCTGTTGCCATTGCTAATTGGT
TACCACGGAATGTACCTGTGTGTCCTGCTGGTTGCCAAGCGTCAAACTCTTTTTTGATCGCAAGTACAGC
AAGCGGTAAGCTACCACCTACAGCTTTTGACATCACAACAACATCTGGCTCAATGCCTGCGTGTTCAAAG
GCAAACATTTTACCTGAACGACAGAACCCTGCTTGGACTTCATCTAAAATCAACACAATCCCGTGTTTTT
TCGTTACTTCACGGATTTTTTGCAACCATTTCACTGGTGCAGTCACTACACCGCCTTCACCTTGAATTGC
TTCAAGAATAACGGCTGCTGGTTTTACCATACCGCTTTCAACATCTTCGATAAAGTTCTCAAAATAGTAA
GTTAAAGCATCAACACCTGCTTCGCCACCGATACCTAACGGGCAACGGTATTCGTGCGGATATGGCATAA
ACTGTACGCCTGCCATTAAGTTTTGCACGGCATTTTTCGCATTAAGGTTACCTGTCATTGAGAGCGAACC
GTGGGTCATACCGTGGTAGCCACCTGAGAATGCAATTACATTACCGCGACCTGTATAGGTTTTCGCTAAT
TTAATTGCTGCTTCTGTGCCGTCCGCACCAGAAGGGCTACAGAATTGTAAACGGTATTCACCTTTCGGGA
AGAAAGAGAGTAGTTCTTCGGTAAAAGCATCTTTTAACGGCGTAGTTAAATCAAGGGTATGAAGCGGTAA
ACCACTTGCTAATACATCTTGAATAGCCTGAATAACGGCTGGGTGATTATGTCCGAGTGCTAAAGTACCT
GCACCAGCCAAGCAATCTAAATATTCGTTACCTTCAACGTCAGTGACCCAGCAACCTTGTGCTTTTGCAA
TTGCAAGCGGTAATTTACGAGGATAACTACGAACATTCGATTCCATTTCGTTTTGACGAGTTAAGTAATA
TTCGTTAGTTGCTTGATTGATCGGATTTACAGGAGTTGTTGTCATTTGAAAATAGACCTTCTATAAGAGG
TTAAAAAAATAAGTCGGGTGCCTTGCGGGAAGCCTAAGCTTTCTTATCTTGAAAGATAAGATGCCTTGGG
GCATTTGACTCGCTACTTATTAAAAAAAGCGTTTCAGCTTTTTTGTTTTTACCCTATTGCTCCCTAGGAT
TGGATAGGTTGGAAACAACGCCTCAAATGTTGGGTTATATTTGAGGACGGCGTATAGTAGCGATTTTTAA
AAAAAAGAAAAGTTTTTTCTGAATAAAACTTTACCTGTGATACAGCGAGCTTAATTGTTTAGAATAAGTC
TTTGGGAGATTTTTGTAGGGATGTTATTTTTAATTTGTTGTTTGGCGTAATCAATTGCATAGAAAAACGC
TCGCTCACTTGCCCCACCATGGCTTTTTACAACCACGGACGATAAGCCGAGCAGTGTGGCACCGTTATGG
CGATCAGGGTTGATCTGTTGTAGCTTTTTATAGTAACGATAAAAGATTAAACGTAGTAAATAACGTTTGG
TATTGCGACAAAGATGTGAATCTTCCGTTGTTTTTTTAAAGAGTGAAAGGATATTTTTTGCCGCACCTTC
AAGTGTTTTAAGTGCAACATTACCGCTAAATCCATCGCAGACAATTACATCAGCAAGATGATTCATTAAT
TTATCCCCTTCTAAGAAGCCAATGTAATTTAGATGATTACATTGTTTTAATTGCTGGTGAGCATCTCGAA
TTTGCTGTGTTCCTTTATGCTCTTCTGTTCCAATATTCAGCAACGCTAAACGTGGATAGACCAAATCCAA
CATCACTTCTGCAAACACATTGCCCATTTCCGCAAACTGAAGCAATAGTTCACTATCTGCTTCAACGTTT
GCACCAAGATCTAACATCACACTTGAGTTGCCGTTAATTGTTGGAATCAAAGATGTTAATGCGGGACGAT
CAATGTTTGGCAAGGGTTCAATCAATTGTTTTGCCAGCCCCATTAGTACACCTGTATTTCCGCCACTTAC
ACAGCCTTGAGCATTTCCATTTTCTACCGCTTCAATCGCTAAACGCATTGAACTGCCTTTACTTTGACGA
ATCGCTTGCACAAAAGGCAAGTCTGCTTCGATCACTTTTGTTGTATGGACTAATTCGATACGTTGTTGAA
TATCGGGAGAAAGTTTATTGAGATAGGGGGATATTTCAGCTTGGTCTCCGAACAAGATGCAACTGAGTAT
TGGATGTTGAGCCAACGCAAGTGATAATGCGGGGATAGTAATACGGGGACCAAAGTCCCCGCCCATCGCA
TCTAACGCAAGAGTTAGATGAGTCAATTTAAACCTCTACGAGATCCAATTGATTATTTGATTTTACGACC
ACGGTAATAACCGTCAGCGGTAACGTGGTGACGTAAGTGGGTTTCGCCACGTGCATCTACAGATACTGCA
GCTGTGGTTAATGCATCGTGTGAACGACGCATATCACGACGTGAACGAGATTTCTTATTTTGTTGAACAG
CCATTGGCTATACTCCTACTAGATCTAGTTTTTCTTTAAATTAGCTAATATTGCGAAAGGATTTGGTTTC
TTTGCCAGTTCTTCTGGTAATTCGCCAAAAACTAATTCGCTTTCGGACACTTCACAGTGTTCATCGGTAT
GCATCGGCACTAGGGGTAATGACAGAATGAATTCGTCTTCTATCATATCTAGCAAATTTATCTCACCAAA
AGAATCAACTTCAATTGGTTCATAAATCTCGGGCAAATTGTCCGCCTGATCCATATTAGACACTGGACTG
AAACAAAATGTGCAGTCGAGTGTTTGCGTAAATGGGTTACTACAACGTTGACAGTCTAGCTCCACATCAA
CTTTCGCACTGCCTTTAACCACTGTGAGTTTTTGCGGATCAACATATAACGATAAAGTAACTTGTGCATC
GCCCAGCACTTGACCAACAGATTCACCCAAACGGCTAAGTAGGTTCGCAGAAATGTAGCCTTCGTAGTCC
ATTCGACGCTGAGCGTCTTTATATGGGTCAATAGTTAGGGGTAGTTTTACCTTTTGCATAGAGTGCGAAT
ATTACAGATTTTGAAGCAACTAGTCAAAGAGAAAATCTGGATTTGTAAAAAATCCGTAGAATCATGCCGC
TTATATGTATCTATTACATTATTTGGTGAAATTTAGTAGCAATCCCACCGCTTATATGTTAAAACGTTCG
CCGTTTTTATTTAACTTACAAGAAGGAAATGCAAATGTCATTACAAGCAATTATTGAAGCGGCGTTCGAG
CGTCGTGCTGAAATTACTCCAAAAACTGTTGATGCACAAACTCGTGCGGCTGTCGAAGAAGTGATTAAAG
GATTAGATAATGGTTCACTGCGTGTTGCAGAAAAAATTGATGGTGAATGGGTTGTTAATCAATGGGTGAA
AAAAGCGGTTTTACTTTCATTCCGTATCAACGACAACGAAATCATTGATGGTGCAGAAACTAAATACTAC
GACAAAGTGCCGACCAAATACGGTAAATATAGCGAAGAGCAGTTCAAAGCAGATGGTATCCGTGCTGTTC
CAGGTGCCGTTGTGCGTCAAGGTTCACACATCGAGAAAAACGTGGTGTTAATGCCATCATTTGTGAACAT
CGGTGCTTATGTTGGTGAAGGTACAATGGTGGATACTTGGGTAACGGTGGGGTCTTGCGCGCAAATCGGT
AAAAACGTGCATTTATCAGGTGGCGTGGGTATCGGCGGTGTGTTAGAGCCGTTACAAGCTAACCCAACGA
TTATTGGTGATAACTGTTTTATTGGCGCACGTTCTGAAATCGTAGAAGGTGTGATTGTTGAAGATGGCTG
TGTGATTTCAATGGGTGTGTTTATCGGTCAATCAACCAAAATCTATGATCGTGAAACAGGCGAAATCCAT
TACGGTCGTGTTCCTGCCGGTTCTGTGGTGGTTTCAGGTAGCCTTCCTGCAAAAGATGGTTCACACAGCT
TATACTGTGCAGTGATCGTGAAAAAAGTGGATGCGAAAACATTAGGTAAAGTGGGTCTTAACGACTTATT
ACGTTCTATCGAAGAGTAATTTTCGCACTGAATGGCACAAGCAACGGCTTGTGCCTCTTTTTTGGAGATC
TTGTATGACGACCTATTCGCTACGTTTAAAAGCCAAAAATGAGCTCACGCCGCATCCAACGGCACAATAT
TGGCGTAAATGCCAAGTTGAAGAACTTTTTGATTTGCCTTTTATGGACTTAGTTTTTCGGGCGGCAGAAA
TTCATCGACAACATTTTGATCCAAATGCCATTCAACTTTCTACGCTACTTTCCATTAAAACGGGCGGTTG
CGCTGAAGATTGTGAGTATTGCCCACAATCTGCCCGCTATGACACGGGTGTTGAAAAGCAAAGTATGCTT
GATGTGAACTATATTGTTGAGAAAGCCCAAATTGCCAAGGCTCGAGGAGCAAGTCGTTTTTGTATGGGAG
CAGCGTGGCGAGGTCCTAAACCTAAAGATATTGAGACGGTCTCCGCCATCATTAAAGCGGTCAAATCCCT
AGGTTTAGAGACTTGCGGTACTTTCGGTATGTTAGAAGAAGGTATGGCGGAAGATTTAAAAGAAGCTGGA
TTAGATTACTACAATCATAATTTAGATACCGATCCGGAACGCTATCATCAGGTCATTCACACTCGTTCTC
ACGATGATCGAATGGATACCTTAGGTAAAGTGCGCTCCGCAGGGTTAAAAATCTGTTGCGGCGGTATTGT
TGGTATGAATGAAACAAGAGCTGAACGAGCCGGACTTATCGCCAGCTTAGCCAATCTTGATCCTCAACCA
GAGAGCGTGCCGATTAACCAATTGGTTAAAGTGGCAGGCACACCACTTGAAAATGCAGAAGATCTCGATT
GGACAGAATTCGTGAGAACCATTGCTGTTGCGCGTATTACGATGCCAAAAAGTTATGTTCGCCTTTCAGC
CGGGCGTAGCAATATGCCAGAAGCCATGCAAGCCTTGTGTTTTATGGCCGGCGCAAACTCGATCTTTTAT
GGGGATAAATTATTAACGACGGAAAACCCAGAAGAAGATGGCGATAGAGTGCTGATGGAAAAATTGAATT
TATATCCATTAAGTTGTTCGAATGTTGAATGATAAAAGTAATTACAACATAAGTAGCTAAATTCTCTCCC
CTCTCCCACAAGGGGCGAGGGTTAGAATTTGATAACATTGCAAAATCTTGCTCATTTTTAACCGCTTGTA
AGGATAATATAATGAAAAAAATCTTGTTATTAAACGGACCTAATTTAAATATGCTAGGGAAACGAGAGCC
CCATATTTATGGTTCACAAACCTTAGCCGATATTGAAAACCACCTCCAACAATTAGCGAAGGCAAGAGGC
TATTGTCTAGAGTATTTTCAAGCAAATGGCGAAGAGCCGATTATTAACCGTATTCATCAATCATTCCAAA
ATACCGATTTCATTATCATTAACCCCGGTGCGTTTACTCATACCAGCGTTGCCTTGCGTGATGCTTTATT
GTCAGTTGCTATTCCTTTTGTTGAAGTCCATTTATCCAACGTACACGCCCGTGAACCTTTCNNNNNNNNN
NNNNNNNNNNNNNNNNNNNNNNNNNNNNNNNNNNNNNNNNNNNNNNNNNNNNNNNNNNNNNNNNNNNNNN
NNNNNNNNNNNNNNNNNNNNNNNTCATCATTCCTATTTAAGTGATGTCGCAAAAGGCGTGATTTGTGGAT
TAGGGGCAAAAGGTTACGATTACGCCTTAGATTATGCTATTCAATTTCTAAAGAGAGGGAAATAAATCCA
TTTTTTGTTGTCTGAAGTAAAAAAAGAAAACTGAACTGCTACGATTAGTGGCAAATTTGCTAATAAATTC
GGCAAATTTATCAGATTTTCGTCGCAAATTAATAAAATTTCAGGTAATCTACGCAAAATTTTGCTCTATG
TTCTTTGAACATAGAGTTTGTTTATTTTTACATTCAAATACGGATCTCATTATGGATATTCGCAAAATTA
AAAAACTTATCGAGTTAGTTGAAGAATCAGGCATTACTGAATTAGAAGTGTCTGAAGAAGAAGGCACAGT
ACGTATTAGCCGTGCAGCACCAGCAGTTGCACCTGCGGCAGTACAATATGTTGCTGCACCACAAGCAGCG
CCAGCACCTGCAGCAACCCCTGCACCAGCAGCTCAAACAGCACCTGCGGCAGCGCCAGCACCAACAGCGG
AAGTATCTGGTCACGCGATTCTTTCACCAATGGTAGGAACATTCTATCGTAGCCCAAGCCCAGAAGCAGC
TCCATTTGTTGAAGTGGGTAAAACCGTGAAAGTAGGCGACACACTTTGTATCGTTGAAGCAATGAAAATG
ATGAACCGTATCGAGTCAGACAAAGCAGGGGTAATCAAAGCAATCCTTGTAAACGACGGCGAAGCGGTTG
AATTTGATCAGAAACTCTTCATTATTGAATAATCCATTTCTTACAAGCGGTCAGATTTTTGCAAAAAATT
GCACGAAAAAGACCGCTTTCAATTAAGGGTATCTCTTATGTTAGAAAAAGTTGTCATTGCAAACCGTGGC
GAAATTGCATTGCGTATTCTGCGTGCGTGCCGTGAACTTGGCATTAAGACGGTTGCTGTTCACTCAACGG
CAGACCGTGAGTTGAAACACGTTCTCCTTGCGGATGAAACAGTATGTATCGGTCCTGCGCCATCAACAAA
AAGTTACTTAAATATTCCTGCGATTATTGCCGCTGCAGAAGTAACTGGTGCTGATGCGATTCACCCTGGT
TATGGTTTCTTATCTGAAAACGCAAACTTCGCAGAACAAGTAGAAAATTCAGGCTTTATCTTTATTGGTC
CAACAGCAGATGTAATTCGTTTAATGGGCGATAAAGTTTCTGCAATTAATGCGATGAAAAAAGCAGGCGT
ACCTTGTGTGCCTGGCTCTGGTGGCCCTATCGGTAATGATGTCGCCAAAAATAAAGAAATTGCACAGAAA
ATTGGTTATCCAGTGATCATTAAAGCATCTGGTGGCGGCGGTGGTCGTGGTATGCGTGTGGTTCATCACG
AAAAAGATTTGGAAGAATCTATTGCGATGACCAAAGCAGAAGCGAAAGCAGCCTTTAATAACGATATGGT
TTATATGGAAAAATACCTTGAAAATCCACGCCATATCGAAATTCAAGTGCTTGCAGATACACACGGCAAT
GCGGTTTATTTGGCAGAGCGTGATTGTTCTATGCAACGTCGCCATCAAAAAGTGGTGGAAGAAGCACCAG
CGCCAGGCATTACCCCTGAATTACGTCAGTTTATCGGTGAACGTTGTGCGAATGCGTGCCGTGAAATCGG
CTATCGTGGTGCAGGTACATTTGAATTTTTATTTGAAAATGGCGAGTTTTATTTCATTGAAATGAACACC
CGTTTACAAGTAGAACACCCTGTGACAGAAATGATTACAGGTATTGATCTTGTAAAAGAACAGCTTCGTG
TTGCTGCAGGTTTACCAATCTCAGTTAAACAAGAAGATATTAAAGTGCGTGGTCACGCGATTGAATGCCG
TATTAATGCGGAAGACCCAAGTACATTCTTACCATCACCGGGTAAAATCACCCGTTTACACGTTCCAGGT
GGATTAGGTGTTCGTTGGGATTCTCACATTTATGCTAGCTATTCAGTCCCACCGCATTATGATTCAATGA
TTGGTAAATTGATTACCTTTGCTGAAAATCGTGATATTGCAATTCGTCGTATGGAAAATGCATTGTCAGA
AACGATCGTGGAAGGAATTAAAACCAATATCCCACTTCATAAACAGATTCTTTCTGATGAAAACTTCTGC
AAGGGTGGAACGAATATCCACTATCTTGAGAAGAAATTGGGTTTAAAATAATGATATAGTAGAAAACATA
TCTGCTACTATGTCAAAATAGATACAATAAAGCCCTACCTTACGGTAGGGCCTGAGAAAAGATGTAATTA
TAAACTTTCAGTGAAAGTACGAGTAATAACATCACGTTGTTGTTCTGGTGTTAATGAGTTAAAACGAACT
GCATAACCAGAAACACGGATAGTTAATTGTGGATATTTCTCAGGGTTTTTCACTGCATCTTCTAATGTTT
CACGACGTAATACGTTTACGTTTAAGTGCTGAAAAAAAAAAAAAAAAAAAAANNNNNNNNNNNNNNNNNN
NNNNNNNNNNNNNNNNNNNNNNNNNNNNNNNNNNNNNNNNNNNNNNNNNNNNNNNNNNNNNNNNNNNNNN
NNNNNNNNNNNNNNNNNNNNNNCTCAACTTTAATGGTTGGTGCAACATTAACTGGGACTTCACGGTATGA
AACTTGACCTAATTCGCTGATTGCAACTATTTGGTCTTCTTGGAAATCACCTTTAGCTGCTAAGCAACGT
GCTTCATTTTTCTCTTCATCTAATAACCAGAAAGAGTTTAATAAGTTTTTGTTGGTAGATTCAGTGATTT
GTACACCTTTGATCATTTTTAGCTCCTAGTATGTTGGGTAAATTATAAAAAAAGTTTAAAGTTTCAAAAA
ATTTTGAGTATTCTAACTTTAATCCTTTAAAAAGCGAGAAAAATTTAAGCATTTTTATCAAAAAAACTGA
TGATGGCTTAAAAAATAGACAAGAGTTAACAGTTCATTTTAATTTTTAACAATTTAATAATAGGATAGAA
TATGAACAGTTGGACTGATGCCATTGGGGAAGAAAAAACACAACCCTATTTTCAACATATTTTGCAATAT
GTACATCAAGAACGTTTAGTTGGAAAAGTAATTTACCCACCTCAAAATGAAGTGTTTAGTGCTTTTGCTT
TAACTGAATTCAAAGATGTGAAGGTAGTTATTTTAGGGCAAGACCCTTATCACGGCCCCAATCAGGCACA
CGGTTTATCTTTTTCAGTAAAACCAGGAATTGTTCCGCCTCCCTCGCTGGTTAATATGTACAAAGAATTA
TCCCAAGATGTTGGGTTTCAAATACCATCACACGGCTATCTCATTGAGTGGGCAAAACAAGGGGTGCTAT
TGTTAAATACGGTTCTCACCGTTGAGCAAGGAAAAGCACATTCACACGCCAATATCGGTTGGGAAACCTT
TACTGATAAGGTGATCCATCAACTCAATCTACATCGTGAAAATCTGGTATTTTTGCTTTGGGGAAGCCAT
GCTCAGAAAAAAGGACAATTTATCGATCGCTCTCGTCATTGCGTTCTCACAGCCCCTCACCCATCACCGC
TCTCTGCACATCGTGGCTTTTTAGGCTGTCGCCATTTTTCAAAAACCAATGATTACCTTCGTTCTCACGG
AGTCGAAGAAATTAATTGGCAGCTGCCATTATAAGTAACATACTAGGAATATCTAAGAGATTTCCTAACT
TATATTGTTGATTTGGACTGGCTCAATAATTTCACTTGGATAGCAACCCAATACTTTTAAGAAACTCGTC
ACTGTTTCAAGTTCTTTCAAGGCATTTTGGGTATTTTCATTGTGAATATTGGCATCTAATTCCACATAGA
ACATCTCTTCCCACGGTTTACCATAAATAGGTCGAGATTCAAGTTTAATCATACGAATGCCGTGTTGCTT
GAACACCATCAACGCATCAACCAAAGCACCCGCTTGTTGAGTCGTCGTCATTAATAACAAGGTTTTGGTC
TGTACTTGTGGCGAAACATTGATAGTTTTTTTAGACACTACAATAAAGCGAGTAATATTGTTTTCTTGAT
TCGCAATACCACTTTTTAACACGCTTAAACCGTACAATTTCCCGCCATCTTCATTACCTAACGCAACGCA
ATTTGGTTTATTTAAACGAGCCACTAACTGCATAGCGTGAGAACTACTTTCACAGTATTTGATATGCACT
TTATCTAAACTATGAATAAATTGGCTACATTGTTGTGCAGGTTGTGGGTGGGTATAAATGGTATCCACTT
GGGCAAAATCAGCATTGTTTGTTCCTAAAACACAGTGTTTAATAGGATAAGCTAATTCGCCTACAAGGGT
TAAGTCTGTATGTTGCAACAAATCATAAACTTCATTGATAGAACCTGATGTGGTATTTTCTAACGGCAAC
ACGCCATAATCGGCTTCATCTTGCTGAACTTTTTCAAAAACTGAATCGAAAGATTCGCAACTGAGTTCCA
CTAAAGAAGCCGTGCTGTTTTTCATAAACTGGCGAGAAGCAAGATGAGAATAAGAGCCACGCATACCTAA
AAATGCAATGGTGGCATTTTCTTGATTCTGATTCAGTTTATTTTGCAAGTAATGTTGCTGTGTTAAGACA
GAGTCTTCAATGATACGTTGGAAAATTTGCGTAACATATTGTGGGTCAAGTTGATAATTTTCCGCTTGAG
CAAAACTAACCAATTCTTGTAACAGTTGTTTTTCACGTTCGATATCTCGTAGAGGCTTTTTCGTGATCTC
TTTGCTTCTCACTACATCGAACGCAAGTCGATGACGCTCCGATAATAATTTCAATAAGTTGCGGTCAATT
TGAATGATTTGTTGTCGAATATCCGATAAATCTAAAGACATTGCGTTTTCCTAAGCGGTCGGTTGTGTTT
AATTTTTTGCAGTTTGCAGTTTGTATATAACTGAAATTTTAACGGCTTCCCCCATAAATCACAATCAACT
AATGAAAATAATCGCTAAAATGGTAAGATGTCGCACTTTTATCAAATAAAGAGGAAATCGAATGTCAAAT
CCACTTTTAAACAACACAAGTTTACCTAAATTCTCTCAAATTCAACCTGAACACGTTGTGCCTGCTATTG
AGCAGTTAATTCAACAATGCCGTGATACGATTGAACAAGTTTCTCAAATTAATACACCAACGTGGGAAAA
CTTCTACCTACCGCAAGCAATCACAGGGGATAAACTCTCTCGTGCGTGGTCGCCTGTTGGGCATCTCAAT
TCAGTAAAAAATAGCTCTGAATTGCGTGAAGCTTATCAAGCGTGTTTGCCGATGTTATCCGAATACAGCA
CTTGGGTTGGGCAACATCAGGGGTTGTATCAAGGCTATGTCAAACTGAAAAATAGCCCTGAGTTTGCCAC
TTATTCGCTCGCTCAGAAAAAAGCGATTGAAAACAGCTTGCGTGATTTTGAGTTATCAGGGATCTCATTG
CCAGCAGATAAACAAAAACGCTATGGCGAAATTTCTGCTCGTTTATCTGAACTTAGCTCACAATTTAGCA
ACAATGTCCTTGATGCAACAATGGGTTGGGATATTGTGATTGAAGACGAAGCGGATCTAAAAGGTTTGCC
AGAGTCAGCACTTGAAGGGGCGAAATTTTCAGCACAAAGTAAAGAGAAATCAGGCTACCGCTTTACCCTT
GAATTTCCAAGCTATTTGCCTGTGATGACCTATTGTGAAAACCGTGAGCTTCGCCAGAAAATGTATGAAG
CTTATAACACACGAGCGTCAGATCAAGGTCCAAATGCAGGTAAATGGGATAACTCTGCACTTATGGCGGA
AACCCTTGAGTTACGCTTAGAGTTAGCTAAATTACTCGGTTTTGAAAACTATGCCGAGCTTTCCCTTGCA
ACCAAAATGGCGGAAAACCCAACGCAAGTGGTTGATTTCTTGGAAGGTTTAGCAAATCGTTCTAAAGAGC
AAGGCAAAAAAGAGTTAGCTGAGCTAAAAGCCTTTGCAAAAGAGAGCTATGGCGTAAGCGAATTACAGCC
GTGGGATATTGCGTTTTATAGTGAAAAACAGAAACAAGCCTTATATGCGATCAACGATGAAGAGTTGCGC
CTTTATTTCCCTGAAGAACGTGTGCTTTCGGGGTTATTTGAACTGGTGAAACGCATTTTTGGTATGCGGG
TGGAGGAGCAGAAAGAGTTTGATAGCTATCACGAGAATGTCCGTTTTTTCAATATTTTCGATGAAACTGA
CCGCTTGCGTGGTTCATTCTATTTGGATCTATATGCCCGTGAAAATAAACGTGGCGGTGCTTGGATGGAC
GATTGTATCAATCAAAAACGTCTAGCGGACGGTTCATTACAAAAACCTGTTGCCTACTTAACCTGTAACT
TCAATAAACCGATTGGCGATAAACCAGCTCTGTTTACACACGATGAAGTTACTACGCTGTTCCACGAGTT
TGGGCATGGTATTCATCATATGCTGACCGAAATTGATGTGGGTGACGTTTCAGGGATTAACGGCGTGCCG
TGGGACGCAGTTGAGCTACCAAGTCAATTCCTTGAAAACTGGTGCTGGGAAGAAGATGCCCTTGCCTTTA
TTTCAGGACATTACCAAACAGGCGAGCCACTACCAAAAGAGAAATTGACCCAGTTGCTGAAAGCGAAAAA
CTTCCAAGCAGCAATGTTTGTGTTACGCCAGTTAGAATTTGGTTTATTCGATTTCCGTTTACATATGAGT
GAGCCGAAAGAAAATATTGTGTTAGATACGCTAAAAGCGGTAAAAGCACAGGTTGCAGTGGTGGAATTAC
CGACTTTCGTGCGTACCCCACACAGCTTCTCCCACATCTTCGCAGGGGGCTATGCCGCAGGCTATTACAG
CTACTTATGGGCAGAAGTATTATCGGCAGATGCCTTTGCACGCTTTGAAGAGGAAGGTATTTTTAATCGT
GAGGTTGGGCAGTCTTTCCTAGATAATATCTTAACCCGTGGCGGTTCAGAAGAGCCGATGGTCTTGTTTG
AACGCTTCCGTGGTCGCAAACCTACGTTAGATGCGTTGTTAAGACATAAGGGGATTGCTCGTCAAGAGGA
TAAGACTTGGTAGCATAATACATTAAAGAAAAGAGTTGGCTTGTATGCATTAATTTGAAAATTGTTGAAT
ATAAATCATATATTCCAAGTGATTCAATCAACGTTGATAATAGGAATGAGACAATTCATTTTGTTGCAAA
AGTTCATAAATCCGCTATACTCGCCAGTCTGAGTTGGTTAGACAATCGCTGGTTTATTGAAGCCCTTAAC
CGTTCGTAAGAACGACCTAGTGGGACAAGTAAACGAGAGGAAAGTCCGAGCTACACAGGGCAGAGTGCCA
GATAACGTCTGGGAGGCGTGAGCCTACGACTAGTGCAACAGAGAGCAGACCGCCAGTTTCGGCTGGTAAG
GGTGAAAGGGTGCGGTAAGAGCGCACCGCGTGAGTGGTAACATTTCACGGCACGGTAAACTCCACTCGTA
GCAAGACCAAATAGGAATCCAACGAGTTGCCCGCTTGGGATTCGGGTAGGTTGCTCGAGCGTATGTGTGA
ATGTACGCCTAGAGGAATGATTGTCCACGACAGAACTCGGCTTATCGACCGACTCAGCCTAATTTTTAAG
AGCGAACAGATTTTGTCTGTTCGCTTTTTTATTGAAGCATGTCGGAACAAAAAGCCCTTATAAAAGTCTG
ATATAATGATTTTAAAATTGATTTCATTATAAGGATTTCAAATGCTTAAGCGTTTTCTTATCGGCACGAT
TTCGCTGTTACTCTCTTTTTCTGTTTTTGCTCATCCACACTCTTTCCTTGATATGAAAAATAAAGTGCTA
ATTCAACAAGGTAAGCTGGAAGGTTTTGAATTGTACTGGACACTTGATGAGATTACATCAGCTGAACTGA
TCTATGAAATCAACAGCAGTAAGGATAAAAAACAGGCAATGAATAAAATTTTGCGTGAGTTAGATGAATC
TGCGGTGAGTACCCACTATTTTAGCGAGCTTTATAATCAGCAAAATGAACCGATTAAGTTTAAAGCTAAA
CCGCATAACTCGTCCGTTGAAATTCAGCATAATCGTATTATTTACCATTTCACCTTGCTACTGGCTGAAC
CTAAAGCGGTAAAAGGGCAGTCATTCCGTTTTTTTACCTTTGAGCCAAGTTATTACTTAGCAATGAATTA
CGAAAAAGCGAGTGATGTCAGTAGCACAGAGCAAAATCTTTGTAAAGTTGAGATGATTGAGCCGACGGTA
AATCAATCTTTGCGGTTGTATGCATCGACATTAGATAAAAATGAAACCCCCGATATGCCAGCAGAACGTG
GCTTGTCTTTAGGCGCACAATTTGCGCAAAAAGTGAGTATTGTATGTCAATAAAGGCAAAGTATTGGGCT
GGGATAGCGGTCGGATTGGTGGCTCTTTTTGCGATTTATCAGGCTTATCCCTATCTCTTATTTAAAGTCA
GCGAGTGGCAGAGGGAATTTAATTTTGCCCTTTCAGGGGCGTTAAATCGTCTAAACGAAAACCAGCAACA
GGCAGGGCTGAGCTTAATGGCGGTGAGTTTTATCTATGGCGTGTTTCACGCCGTCGGCCCAGGTCACGGC
AAATTTATTCTAACAAGTTATCTCTCTTTTGAACAAACCAAACTGCCACAAGCGGTGAAAATCACTTTAT
TATCTGCATTAGTGCAAGGCTTGGTGGCGATTGGATTAGTGACGATTATTGTGGTGATTTTTACCCTTTC
TCGTAGCTATTTTAATGTGGCGTTAAAATGGGTTGAGCGAGGTAGTTTTGTTGTGATGATGTTGTTTGGG
CTTTATTGGTGTTATCAAGCGTTAAAAAGCGTGAGAGCAAAGCCAAAGGGCTTTCAAATTCGCCATTTGC
AAAAAATAGCCCCAAAATCACCGCTTATTACTGCTCATCATCAACATTCTGCAGATTGTGGCTGTGGGCA
TAAACATTTGCCAAGTTCATCTGAAATGGCAACTGCAACGGATTGGAAAAGCACGCTGATGTTGATTTTT
AGCATTGGCTTACGCCCGTGTTCAGGGGCAATTTTAGTGCTGTTTTTAGCTTATACCTTGGATTTGTACC
TGTGGGGGGTAGCTTCTGCGTTATTAATGGCAACGGGAACGGGGCTAACGCTAACGCTTTTTGCCTGTTT
GGTACTTTTCGCTCGCCGTAAAGCGGTGCATATTAGCCATTGGTATCTTTCATTTTCTGCTCACAAGCGG
TCTGTTTTATTCGGAAAATTGCTGATTGGATTACTTTTGATCGGTTTTGGTTTTACCTTATTCCACAGTA
GTTTGTTAGATACAAGCCAAAATCTTTTGTTTAAGCGTTAAGTTATGTCATATTCAATGGACACCAAGCG
TGGTGTCCCTTGTATTATTTGCTAATTAGACAGAATTTGTTATTTAAACCAGTCCAGCTCGCTAAATAAC
TAATCATTAACTTTTTTTATCATTTTAATTAAAAAAATCTTTTCAAAAGATAAAAAATCGTTAAAATGCC
GAAATTGTTTTACTTTTTTATGAGGTCTTTTCGATGGATAGCATCGTTTCAATTTTTGAAGATGTTTTAA
AATGGATCGTGAACACGATTGACGGTCCACTTTGGGATATTACTGTATTAACCCTTTTAGGTGCTGGTTT
ATTCTTTACCATTACCACTGGCTTAGTTCAATTACGTTTATTACCTCGTAGTATCCGTGAAATGTGGTCT
[truncated: 1,067,568 more chars]
