# Supplementary material for: Whole-genome sequence analyses of Glaesserella parasuis isolates reveals extensive genomic variation and diverse antibiotic resistance determinants
Source: PeerJ. 2020 Jun 22;8:e9293. doi: 10.7717/peerj.9293 (PMC7316082; doi:10.7717/peerj.9293)
Supplement: Supplemental Information 47 [file peerj-08-9293-s056.fasta]

>H299 Scaffold1
AATGGGATGCTACACGCTACTTATCCACAGAATCTGTGGGTCAAAATTGAATAACTTTTT
TGTGTGTAAACACAGTTGCTACAAATTGTGAATTATTGAGGGTAAATCAAAATGGCAAAA
TTATTAGACATCGTAAAACCAGGTGTTGTAACAGGTGATGACGTACAAAAAATCTTTGCT
TATGCAAAAGAACACAACTTCGCACTTCCTGCGGTAAACTGCGTAGGTTCAGACTCAGTA
AACGCAGTATTAGAGACTGCAGCACGCGTTAAAGCACCAGTTATCGTGCAATTCTCAAAT
GGTGGTGCTCAATTCTACGCTGGTAAAGGTATCAAACCAGCAAGTGGTGCTCGTGCAGAT
GTATTAGGTGCAGTTGCAGGTGCAAAACACGTTCACGAATTAGCGAAAGAGTACGGTGTG
CCCGTTATTCTTCACACAGACCACGCTGCGAAAAAATTACTTCCGTGGATTGACGGTATG
TTAGACGCAGGTGAAAAACACTTCGCTGAAACAGGTCGTCCATTATTCTCTTCACATATG
ATTGACCTTTCAGAAGAGCCAATCGAAGAAAATATGGAAATTTGCAAAAAATACTTAGAG
CGTATGAGCAAAATCGGTATGACCCTTGAAATCGAAATCGGTATCACTGGTGGTGAAGAA
GATGGCGTAGATAACAGCGATGTTGATGAGTCACGTTTATATACACAACCAGAAGATGTG
TTATTCGTTTACGATTCATTAAACCCAGTAAGTCCACGTTTCACTGTTGCAGCAGCGTTC
GGTAACGTACACGGTGTTTACAAACCAGGTAACGTAAAATTAAAACCATCTATCTTAGGT
GCATCACAAGAGTTCGTATCTAAAGAGCGTGGCTTACCTGCGAAATCAATCGACTTCGTA
TTCCACGGCGGTTCAGGTTCTTCACAAGAAGAGATCCGTGAAGCAATTGGCTACGGTGCA
ATCAAAATGAATATCGACACAGATACACAATGGGCATCTTGGGCGGGTATTTTAGATTAC
TACAATACAAACAAAGATTACTTGCAAGGTCAATTAGGTAACCCAGAAGGCCCTGATTCA
CCAAACAAAAAATACTACGATCCACGCGTTTGGTTACGCAAAATGGAAGAGTCTATGTCT
AAACGCTTAGAGCAATCTTTCATTGACTTAAATTGTGTAGATGTATTGTAATTTTTAAAT
ATCGCTTTTCGTTTCCCTTCCCCCGTTTACGGGGGAAGGTGCCGAAGGCGGAAGGGGGCA
ATTAATTTAAACGAAAATTTTGTAACATCGTTGTAATTCCCCCCACCCTAACCTTACCCC
GTAAACGGGGGAAGGGATTATTTCTTAGCCTTTCAAAATAACTATGGCACTTCCACTTCT
TGATATTCAGTCCGTCAGTAAACGCTTTACTGATCGCATTGGCATTTTCCGTAAGCAAGA
TTTTTATGCGGTAAAAAATGTTTCCTTTAGCTTATATCACCAAGAAACCCTTGCGATTAT
CGGGGCGAACGGAGCGGGGAAATCCACCTTAGCCAAAATGCTCGTAGGTATTACTGAACC
AACGTCGGGCAAAATGTTTTTCAAAGATCACGAATTGACCTACGGTGACTACGCTTTTCG
AGCGAAGAAGATCAGAATGATTTTCCAAGATCCAAATGATGCCTTTGATCCCAATTATAA
TATCGGGCAGATTTTGGATTCGCCACTGAAACTTGCTACCCATCTTTCTGAAGAAAAACG
TAACGAACGGATATTTAAAACCTTAAAATTAGTTGGTTTGTATCCTGAACACGCCTTGAT
TCATATAAAAGAGGCATCAAGTAGCCAAAAACAGCGGATTGCATTAGCAAGAGCGTTGAT
TCTCAATCCTGAAATTATCATCATTGACGACACACTCAGTGCCTTAGACTTTTCGGTGAA
AACACAATTAACTAACCTAATGTTAAATTTACAGGAACGTTTAGGATTATCCTATATCTA
TGTTGGACAGAATCTCGGTATGATTAAGCATATCGCAGATAAATTGATGGTAATGGATCA
AGGTGAAGTGGTCGAATATGGCAGTACCAAAGAAGTGCTATTGAACCCTCAACACCCAAT
CACAATACGTTTAATCGAAAGCCATTTTGGCAAACGCCTCACCCCAGAGGCTTGGGCAAA
TTAAAAAGGAGATGTTATGCAACTTATTGATGTCATCAAACAACGCAAAACAATAAAAAT
GTTCAATAATCAAGTTCAGATTAGCCGTGAAGAACTCACCGAAATGATCAAACTTGCCCA
GCTTGCTCCATCAAAAGCCAATCTTCAACCGTGGCGGTTTGTGATATTGGATCAGGCAGA
ACAAAAACAGAAACTGTTGGATAAAGTCGCCTTTAACGCACCGCCTTGCGAAAGTGCTTC
AGCGGTAGTCGTCATTTTGGCGGATCTTCATTATGAAAAGTTACTTGGCGATGTGTTAGA
TCACTCCATTGCAAGCGGCTGTTTACACCAAAATTTTCGCGAAAATTCCTTTAATTTCTT
AATGGGCGTACACAATACACTCAGCCCACAGGATATTCGAGATCAAGTGTTGATTGATAC
GAGTTTAGCGGCAATGCAGCTAATGTTAGTTGTCAAAGAGAAAGGTTACGATAGCCACGC
TATTGGTATTTTTGATCGTAAGGCAGTGTTAGAAGTCCTAGAAATTGACAGCGAACGTTA
TGCCCCAGTGATGTTATTAGCGATTGGCAAAGCGGCTGTGCCAGCCTTACCAAGCGTCCG
TTTACCGACAGAATATACGGTTTCGTGGAATGATGGAAAACAATTCCGTAAATAATTTAC
CCTGATTCAAGCAGTCAGATTTGTTAATTCTTTTACAAAAAATTGTTAAAATCTCACCGC
TTTTATTTTATTGAGAAACAACTATGAATACATTAAAAAACATTCAGTTAAAACAAAGTA
TTTTTAGCAAAATTATCTTTGCAAGCCGTTGGTTACAACTTCCTATTTATTTAGGTTTAA
TTGTGGTACAAGGGATTTATGCCTATAAATTCTTAAAATCCTTATGGAATTTAGTGGTTA
ATCTCGGTGTGATGGACGAAAACACTATTATGCTAGCAGTGTTAAATCTTATTGACGTGG
TAATGATTGCAAACCTATTAATTATGGTGATTGTCGGGGGATATGAAACCTTTGTATCAC
GCTTAAATGTTGATAACCACCCAGACCAGCCGGAATGGCTCGATCACGTGAATGCTTCTG
TGCTAAAAGTGAAGCTCTCAATGGCGATTATCAGTATTTCATCTATTCACTTACTGCAAA
CATTTATCAACGCTGCAAAGTTAAGCCCTGAAACAATGATGTGGCAATTATTAATCCATA
TCGGCTTTATTTTATCGGCGATTGGCGTGGCTTATACGGATAAATTATTAAATAGTGTCG
CACACGCGAAACATTAGTTAGATGTTTTTAAGTATACTTGATATAACTTGGCTAGGCATA
GTATTGACAGTATTCCTGAAGTTTGTCTACTATGCTCTATCCTATCTATACCGATCTAAA
AAACGATAATAATTCACCCCAATTTTAAGTGCCATTTGTTTGACAAGTTTTCCGCCAAAT
AAACTTGGCACTTTCAGGGCTTCAAAAATACGCAAACGCTCGTCATTGCCCTCAATGGCT
TCGGCGATAATACGACCTGCAAGCCCTGTTAGTGCAACGCCGTGACCTGAAAAGCCGTGA
GCAAAATAAACATTAGATTTCACTCGACCAAAGTGAGGAGAGGCATTTAATGTCATATCA
ATCGGACCACCCCAACCATAATCAATTTTGACATCTTCAAGCTGAGGGAACACATCAAGC
ATATTGCGACGCATTTTTGCCATCATATCAACATTAGAACTGGAGTCACTACCAAAGAGT
AAGCGATTATCCGCACTCAAGCGGTAATAATCGAGCAAAATATTGTTATCGCAGACAGAC
ATACCATTATTGATAACACTATCCGCCATTGCTTGAGTTAATGGCTCAGTCGCAATGATA
AAACTTTCCACAGGAAGAATTTTTCGAGCAAGTTTGAAACCAATTTTTTTATTAGATTTA
GCGTCAATGTAGGCATTTGTTGCTAATACAACATTATCTGCGGTAATAGTGCCTTGTGGA
GTAATAACTTTAACTTGTTTACCTGAAAATTGCAGATCAAGGGCTGGGGTGTGTTCGTAA
ATTGTGCCCCCTTGCTCTAAACAGGCTGCGGCTAAACCGAGACAATAATTTAGTGGATGT
AAATGTCCTGATTGACTATCGTACAATGCACCACAATAAATTTTACTGCCTAAATGTTGC
TCTAACTTTGCCTTATCCCATAGTTGCATATGTTGATAGCCAAATCGTTCACGGCTCTCT
TTTTCAATTGCAACTAAATCGTCCATTCGACGATGATTTAACGCAAGCGTTGCATATCCT
TTCTTCCAGTCACATTGAATGTTGTAGGTTTTGACACGCTCGTCAATAATGTTGATCGCC
TCAAGGGACATATTCCAAAGTTTACGAGCATTTTCTTCGCCAACTTGTTCAATATACTCA
TCAATCCCTTCTTCAAAACCGTTGATTGCTTGTCCACCATTACGTCCCGATGCACCATAC
CCAACCCTTGCACCCTCAACAACAATCACATTCTTACCTTTTTCTGCTAGCTCCAATGCG
GTTGAAAGCCCTAAAAAGCCTGCACCAATTACGCAAACGTCCGTAGATTGATTGCTTGAA
AGATGAGGTAATTGAAAATGAATATTACGAGTATCGGAATAGTATGTGCGAATATGTTCT
TGATGTGCAAAAGTCAGCATAAAAACCGTTTTAATGACACTAAATGAAATTAGGAAGTTA
ATTTGAAATGGCGCACCCGAGAGGATTCGAACCTCTGACCGCTCGGTTCGTAGCCGAGTA
CTCTATCCAGCTGAGCTACGGGTGCGTATTTGAAAAGAAACGGTGTTATTTATTTTATCA
GCGACCATTTTATCCTGATAGATAAAAATAAAATGGCGCACCCGAGAGGATTCGAACCTC
TGACCGCTCGGTTCGTAGCCGAGTACTCTATCCAGCTGAGCTACGGGTGCGTGATAAAGT
AAATGGCGGTGAGAGAGGGATTCGAACCCTCGATGGAGCTTTTTAACCCCATACTCCCTT
AGCAGGGGAGCGCCTTCAGCCTGCTCGGCCATCTCACCACTCACTGTGTCTGTGGGCGTG
CATATTACTAGGTTCTGGAAATATGTCAAATTATTTTTGCAAAAAAATTAAAATTACAGA
CCGCTTGCCTAGTTACTAATCAAAACGGTGAATTTATAACATTTCTTACATAAAGGCTAA
ACTTTTCATAGGGTTAGTTTTTTTCATACCAAATTTTATTGATATAGAGCGTCACTTTTC
CAACAGGAGTTTCAACTTGAATTTCATCATCAATTTGTTTGCCAATTAATGCTCTTGCAA
CGGGGGAATCAATCGAAATCCATTGTTTTGCAGGATCAAATTCATCACAGCCCACAATCC
GATACTGCTTGATTTCACCCTCTTCATTTTCTAGTTCAACCCAAGCACCGAAAAAGACTT
TGCCTTCTTGAGTAGGGTGGTAATCGACAATTTGTAGCACTTCTAAACGTTTTGATAAAA
AACGTACACGGCGATCAATTTCACGCAAACGGCGTTTACCATAAATATATTCCGCATTTT
CACTACGATCACCTAATGCCGCAGCCTCAGATACCGCTTGTGTGACCTTTGGTCGTTCAT
CTTTCCAAAGATATTTCAACTCTTGGTCTAATACTTGCCAACCAGAACGAGTTATGTAAT
TTGATTTTGCCATTAGCTTGCAAACTCCACAATGCCCGTAACTTTTCCTGCTTCATTTAC
CGCTATTAACGAGTGAATGTGTTTCTCTTTCATATACTCTTCTGCGTGAGCAAGGAAAGT
GCTATCTAAAATCGTTTTTGGATTACGGCTCATAATCTCTTGAGCAGTTTTATTTAGGCT
TTCTGCACCAAATTTAGCAAGTGTACGACGAATATCACCATCGGTAATAATACCCTGCAA
TTGCTCATTTTCCATAACAATAGCTACCCCCATTCGTCCTTCATTCATTACATTCAAGCA
ATCGCTAAAACTGCAAAGCGGACAGATAATAGGCAATTTTTTCTGCATAACATCACGCAC
ACGACAAAGCAACTTTCTACCAAGGCTGCCACCAGGGTGGAAACGAGCAAAGTCTTCCGC
TTTAAAATCTCGAGCTTTAATCAGAGCAATCGCTAAGACATCGCCCAATGCCATAGTCAC
TAAACTTGAGGTCGTCGGGGCAAGATTATTTGGACAGGCCTCACGCTCAATACTAATATC
AAGGGTTATATCTGCGTGACGAGCCAATGTTGATTGCAGATTTCCCGTCATTGCAATAAT
CTTATTCCCAAAATTTTTCAAACTTGGAATCAGTTTATTTACATCATCAGTTTCACCGCT
GTAAGAGATTAAAATCACTACATCAATCGGTTTCAACATACCTAAATCGCCGTGAAAGGC
TTCCGTTGGGTGTAAAAAGAAACTTGGTGTGCCTGTTGAAGCAAAGGTTGCAACCATTTT
CTTACCAACTAATCCTGACTTACCAATACCTGCAACTACAACTCGTCCTTCGCAGTTTAA
TATCATATCAACGGCTTGATTAAAGGCTTCAGATAAGTGTTGATTGAGGCGAGAAATAGC
TTGTGTATAAAGATGTAGAGCTTCATTTGCAATTGGAAGATGGTTCATAACATATCCTAG
CTAAAATAAAATATTGAGCGAATTATACGCTAGTTTAAGAAAATAAGCCTATCTAATCTC
CATGAAATTATATAGTCGTTCTGCTCTTGATTTATCTATTTTCTCAAGTTGAGATAGTGC
TGTTTTTTGCTTCTCAATATCCTTCTTCATATTGGCACATAAGGCGATATTTTCTAGTGT
ATCTGCTTGATTGTAATAGGCTTCTTGACTGGTTAATGCCGTTTCAAATTGCTGATAGGC
TTTGTCGAACTGTTTTTGTTTGCACAGAAAGGTACCGTAGTTATTCAATACATCAGGGCG
AACTTGATTGTTTTTGCTCTGTGTTTTACTTAACTTCAAGGCTTGCTGGTAGGCTTCTTC
TGCTTTTTGGTTATCGCCAGTTTGTTGGTAATAATAGGCAAGCACAGAGTGCGGTAGGTA
GTCTTTTACATCGTGTTCAAGCGCTTTGTCAATGTTCTCTTTCGCTTTTGGAAAATCAGA
TTGTTCAAGGTAAGCAAGGGCCAAATTAATGCGAGCTTTGACGGCTTCCGAGCGGTTAAA
ATCCACCTGAGTAGTTTGGTTCGCACAAGCAACAAGCCATAATGCCACGCTACAAGCGGT
CAAATTACGGAAAAATTTTGCAAAGGTCATTTGACTTCCCTCTATGTAGGGACACACCGC
GTGTGTCCGCCGATACGAATTACGATTGTTGGAACGGACACACGCAGTGTGTCTCTACCT
TGAAATATACTACTGATTTTGAACCGCAATCCCTTCGCCGAATTTACGTTTTTCAAAGGT
GCGTTTAGTGCGGTCAATCACATCACCTGCAAGTTGCCCACAGGCAGCATCAATATCATC
ACCACGAGTTTTACGCACTGTCACCGTAAAGCCATATTCCATCAAGGTTTTTTGGAAGCG
ATCAATACGCGTATTTGAACTCTTCGCATAAGGTGCTTCTGGGAACGGGTTCCACGGGAT
CAAGTTGATTTTACTTGGGGTATTTTTCAATACATCTGCCAACTGATGAGCGTGTTCCAC
ATCATCATTGACGTGGCTTAGCATCACATATTCAATCGTCACTTTACCGTGATTAGCGTT
TGATACTTCTAAGTATTTATTCACTGAATCAATTAACGTTTTAATGTTGTATTTTTTATT
CAGTGGAATTAATTCATTACGCAGTTCATCGTTTGGTGCGTGCAATGAAATCGCTAATGC
AACATCAATCTGCTCACGCATTTTATCTAACGCTGGTACAACCCCTGATGTTGAAAGAGT
CACACGGCGTTTAGATAGACCATAAGCAAAATCATCTAACATAATTTCCATTGCTGGAAT
AACGTTATTCATATTCAACAATGGTTCACCCATTCCCATCATCACCACATTGGTAATCGG
ACGAATGCCCGTTACACCAAAGTTACCGATAATTTTTGATGCACGCCACACCTGCCCGAT
AATTTCAGATACGCTTAAATTACGGTTAAAGCCTTGCTGTGCCGTTGAACAGAAAGTACA
AGCCAAGGCACAACCCACCTGCGAAGAAACACACAAGGTGGCACGATCATCTTCTGGGAT
ATATACCGTTTCAATTTGCTGATCGCCAACCCACATCGCCCATTTGATTGTGCCGTCGGC
AGAACGTTGTTCTACGGCAACTTCAGGTGCTTTAATCTCAGCGATCCGTTTTAATTTTTC
ACGCAACACCTTATTGATGTTGGTCATATTATCAAAATTATCTTCACCAAAATGATAAAT
CCATTTCATCAGCTGATCAGCACGAAATGGTTTCTCGCCCATTTCCGCAAACAGTTCACG
CATCTGCTGACGGTTTAAGTTTAATAAGTTAATTTTTTCAGTTTTGGTTGAATTGCAACT
TGCATCGGTTGCTTGAATTTGTTCAGACATTGTTTGAAAGCCTCGTTGTTACACGGTTTG
TGGCAAAAGGTTAGTTTTGCTGGAATTTAGTTAAATTAAAGGTGGCAATTCTACTGTTGT
CTGCTCATTTAGGCTAGTGATTTTTACAAGATTTGAAAAGTTGAAATAATGAATTTTTCG
ACGGGGATCACAAAAATAGTTCGGCTTGCGATAAACAAGCCGATATTCACTTAAATGCTC
GCAATTTGCTCAAATGTTTTTGGTGATTTCTCAACCATTTTTAATAATAAAACCGCTTGT
GAAAGATTTAATTTTTGGCGAATGGCTTTCACTTCTTCAGGGGTAATTACTATCGGATCG
GGAACTTCTACGACAGTGGTTTTTAGTGTGATTTTGCCTTTTAAATGCAACTCTAATGCT
TGCATCCCTTCCATTAGTTCATTAAATAATTTTCCCATATATTACCTCACTAAAGATTTT
AAATAGCTTAATGTATTCGCCAAAACCACACGTTCTTCATTAGATAAATCGTCTTGTTGG
TTTTTATTGTAGGCGTGGAACAACTAAACTTGTTTCCCTTGCACATAATAGTAATAGATT
ACCCTAGCTCCGCCTCTTTTTCCTTTTTGTCTAATAATATCTACAATACGCAATTTTCTT
AGTCCCCCAGTACCTTGAATAAGCTCTCCCTTATCGGGAAATTTTAATAACTCATTTTGT
AATAATCTAAATGTGTCATCGTCAAGATACTTTTTTCTATATTCCTCAAAAGGCGGTAAT
TCCACAAAAGTGACATTCATTATTCTACTCCTATTTTTAAGTTAAATATACGTTTAAAAC
GTATAGTTTATGGAAAAACAGAAAAAGCCTAATCGAAATACAAAAAAGGGAAAGAACAAG
AGATAAATTTTTCGACAGAGATCGAAAAAATAGTAATAAAGTTAAAAACAAGCGGCTAGA
TAAGACAAAAAGTTTGTAAAATAAAGTGATTGATGAAAAGTAAGTGGTGGGCGATACCGG
TCTCGAACCAGTGACCCCCTCCTTGTAAGGGAGGTGCTCTCCCAACTGAGCTAATCGCCC
GAATACCTTGCGGTTTCGACTAGTTTAAACACTTGGATTAAGTGGTGGGCGATACCGGTC
TCGAACCAGTGACCCCCTCCTTGTAAGGGAGGTGCTCTCCCAACTGAGCTAATCGCCCAC
TTAAGATAAGCATTTAAACTAATGGGAAGTTTGAAAGGTTGGTACTTTAAAAAAGTGGTG
GGCGATACTGGTCTCGAACCAGTGACCCCCTCCTTGTAAGGGAGGTGCTCTCCCAACTGA
GCTAATCGCCCTTTTCAAACTAAATTAGATTGNNNNNNNNNNNNNNNNNNNNNNNNNNNN
NNNNNNNNNNNNNNNNNNNNNNTAACAACGGACTTCAAAAGTTGAAGTGGTGGGCGATAC
CGGTCTCGAACCAGTGACCCCCTCCTTGTAAGGGAGGTGCTCTCCCAACTGAGCTAATCG
CCCGTCGTTGTGGGGTCGCATTATAGAGTTCAAAAATTTTCAGTCAATCCATTTTTGCTA
TTTTTTACTTGTTCGTTGAATTTTTCGCCCAAATTGCTGATTTTCTACTAGGATTTCCGC
TCAAGAGGGGTAAAATACCGAAATCTTTTTGTTTATCAAAATCAAAAAAATATAGGCGAT
AATATGAAAATTGAAACCCTTTTCCCTTTAGATCCGAATGTAAAAGTGCGTACTCGTTTC
GCACCAAGCCCGACAGGCTATTTACACGTTGGTGGCGCAAGAACCGCACTTTATTCTTGG
TTGTATACTAAACATAACAACGGCGAATTTGTATTACGCATTGAAGATACTGACCTTGAG
CGTTCTACCCCCGAAGCAACCGCTGCGATCATTGAAGGAATGGAATGGCTTAACTTGGCG
TGGGAACACGGTCCTTATTTCCAAACAAAACGTTTTGATCGTTATAACCAAGTGATCGAT
CAAATGATTGAAGAAGGCACAGCATACCGCTGCTATTGTTCCAAAGAGCGTTTAGACGAA
TTACGTGCAAACCAAGAAGCAAATAAAGAGAAACCTCGTTATGACCGCCATTGCTTAGGC
GATCATTCACACGATCCAAGCGAACCGCACGTTGTTCGTTTTAAAAATCCAACAGAAGGC
TCAGTGGTCTTTGATGATGCCGTGCGTGGACGCATTGAAATCAGCAACAGCGAATTAGAC
GACTTAATTATCCGCCGTACCGATGGTGCACCGACCTACAACTTCTGTGTGGTTGTAGAT
GACTGGGATATGGGCATTACCCATGTTGTCCGTGGCGAAGATCATATCAACAACACACCA
CGCCAAATCAACATCTTAAAAGCGTTAGGAGCAGAAATTCCAACTTACGCGCACGTTTCG
ATGATTAACGGCGATGATGGTCAGAAACTCTCTAAACGTCACGGTGCAGTCAGCGTAATG
CAATATCGTGATGATGGCTATTTACCGGAAGCCTTAATTAACTATCTTGTGCGTTTAGGC
TGGGGACACGGCGACCAAGAGATCTTTACTCGTGAAGAGATGATCGAATTATTCGATATT
CATTCTGTAAGCAAATCGGCAAGTGCCTTTAACACTGAAAAATTGCAGTGGTTAAATCAA
CATTATATGCGTAGTTTGCCTGCAGACTATGTCGCAAAATACCTTGAATGGCATATGAAT
GCTCAGGGGATTGATTTCTCTCAAGGAGCTGCATTAGCAGAGATCATTCCAGTCTTAAGC
GAACGTGCAAAAACCTTAAAAGAATTAGCAAGCCAAAGCCGTTATTTCTATCAAGAATTT
GATAGCTATGATGAAAAAGCGGTAGCGAAAAACTTCAAAGCAGAAGCAGTTGCACCACTT
GCGAAATTATTGGAAAAACTGACCGCTTGTGATGATTGGAGTGTTGAAAATATCCACGAT
GCAATGAACCAAACTGCCGCAGAGCTTGACATCGGTATGGGTAAAGTGGGTATGCCATTC
CGCCTTGCAGTAACAGGCTCAGGGCAGTCGCCATCTATGGATATTACTGCGAAGTTAGTT
GGTAAAGAGAGAACGCTTGCGCGTATTCAAAAAGCGATTGCGTTTATTGAAGCGCAGAAC
TAGTTAGTTTTTAATCAATTAATCTATTTCCATTGTTTTCAGATTGACAGAAAAAAAGCG
AGAGCATATCATTTCTCGCAATTTTGGGGATATAGCTCAGTTGGGAGAGCGCTTGAATGG
CATTCAAGAGGTCGTCGGTTCGATCCCGATTATCTCCACCAAATTGATTTCAGCAGATCT
AGACAAACATAATATAAAGCCTTGAAATGTAAAAACTTCAAGGCTTTTTTATTTCTCTTT
TTTGTTGGATGTGAACAAAAAGGTATAGTAGACAAAAATAGCGGAGTTTTACGGCACGGA
GCTGTAAGCAATAAAATAAGATTGTTATGCTTCAGCATAATAACATTACTCACAAATACT
GAAATAGATGAATCTAACAGTAACGCAGACACCCAAATAGTGATCCTCTATCACTCCTTG
AATGGTTGGGGCTGGTAATAACACGATGGTAAATAGAATTCTTTTTTGCTCTCTATTTTG
TACTTTTATCTTAACAACCTCTGACTATTTAACACAACAGTCACAGACGACAAAGCCATA
GCAACTGCCGCAATCATCGGGTTTAATAACCAGCCAGTAAAAGGATAAAGTACACCGCAA
GCAATCGGAATGGCAATGATATTGTAAATAAAGGCACCGACTAGGCTCTGTTTCATATTC
TGTACAACCTGTTTTGAGAAGGGCAAAATTGCTGCTAGTGGTTGTAATCCCGATTGCATT
AATGAGAGATCCGCAGTTTCTATCGCAATTTCACTACCATTGTACATTGCAACACCGACA
TTCGCTTGAGCTAATGCGGGAGAATCATTGATCCCATCACCGATCATTGCCACCTTCCGC
CCTTGCTGCTGTAACTTCGTTATTTGTTCAGCTTTCTGCTCCGGCAACACTTCTGCAATC
ACTTCATCTAAACCCAATGTTTCGGCATAATAGTTTGCTGTAGCTTGGCGGTCGCCTGTG
AGCATTATGCAGCGATAGCCCTGCTGTTTAAATTGTGTAATAACCGCTTGGCTTTCAGGG
CGAAGTTGATCTTGCAAATAGATCACGCCAATGAGCTGTTCATTGAGTGAAACGAAAACT
TGCGTAGTCAAATCTTGCTCTTCACAAAAGTCAGAAGCAACAAATTGCCGATTGCCTACT
TTTACATTGTTTTCTCCCACTTGAGCTGAAATCCCTAAACCTTTGGCAACTTTTATGTTA
CTCGCAGGATAAGCGGTCAGATCAGGGTGATATTTTACAATCGCTTTAGCAATCGGGTGA
GCCGTTTGCTGTTCAAGGCTTTTGGCTAAACGTAGTACTTCGTCAGCAGATACATTGCCT
AAAGTGTTAATCTGTGTAACCTGCATTTCGCCAGTGGTAAGGGTTCCTGTTTTGTCAAAC
ACCAAAGTATCAATTTCACTACTCGCTTGTAGTGCTTCAATATTTCTTACTAATACACCC
AATTCAGCCGAACGAGCGACCCCTGCAATGGTGGAAAGTGGAATAGCCAATCCTAAGGCA
CAAGGGCAAGCGATGATTAAAACTGTTGTGAAAATAGATAATGCAAAGGCAAAATCCTGA
CCTAATGCCAACCAAACTAATGCACTGAACAAGGCAATACTCACCACAATAGGCACAAAC
ACCGTCGCAACCTTATCGACCCATTGTGCTAATGGTGGTTTAGAGGATTGTGCATGACGG
ACTGCGGAAATAATCCGAGCTAGTGCAGTTTGCGAACCCACTTGCTCGGCAAGATAAATA
CCAGCACCATCTTGAACAATGGTTCCAGCTCGCACTTTATCGCCTACTCGTTTCTCAACA
GGTAACGCTTCGCCTGTGAGCATTGATTCATCTACCCATAATGAACCGCTCTGCAACACG
CCGTCCACGGCAAATCTGTCTCCTGTCAGAGCCTGAATCCGCATCTGTGGTTTGATACCT
TTAGTTGAAATGGTTTTTGTAATTTCTCCGTCAAAAACAACCGCTTGCTGCGGTGCTAAA
TCCAGCAATTTTTCTAAGGCAAGCGATGAACGCTGTTTTACTTTTAACTCAAGATATTTT
CCTAGATTGAGAAAGCCGATGATCATCACACTGGCTTCATAGTACAAATGGGAATGGGAT
TGAGGAAATAGCGTTAAATACAGCGAATAAAGAAAGGCAACGCCTGTGCTAATTGCAATT
AAGGTGTCCATCGTGGCTGCACGATGTTTTAGACTTGTCCACGCCCCTGTAAAAAAGTGT
TTGCCGCTAAAAAACATAGTGCTGGCGGTGATGACCGCCCAAGCAAACCAAAGCGGACGA
TTTTCTACAGTTGGCGACGTACCGAACCACATTCCGTATGCCATTAACATTACCCCAACC
GCTAATGCAACAGTAAATTGACGACGCTTCTGGGTTAAGGCTGCTGCAGTTTGGGCTTGC
TGCTTTGCCCGACGAATTTCTTCGCTTTCTAGCAATTCTGCACCGAAACCGATTTTTGTC
ACCGCTTGTACTACCGCATCAGCCGTGACCTTACCTTGTACAAAGGCAGTTTGATCAGCT
AAATTGACTGACACATATTCCACGTTTGTCAATCGTCCGATAACCGTTTCCACACGGCGA
ACACAAGATGCACAATGTAAGCCATTGAGCAAAAATTGTTGCTCTTGAGCCATTAGATTA
TGCCTCTTTTGCTTCAAAGCCAATATCAACAATGGCATCAATCAAGGTTTTTGCTTGTTC
TTCACCGGCGATAACAGCAATTTGGGTTGCTAAATCAATTTTCACGTCGCTTACTGTTGG
TAATTCTCGTAATGCTTTATCTACACTTTTCACGCAGTTGCCGCAATGTAAGCCGTCAAG
TTGTAATGTGATTGTTGTCATTTTATTTTCCTTTTGGGGTTGAGCAAGTAATAGGATGCT
GTAACAGTTGTACAAAGATTTGAATTTTGCAATTATTTAAGGCTGTTATTACGGTTTATA
ACTAAGATAAGGGCTTTTACATTATAAGGTCTCCGCATTATACACATCATTTGTAAAATC
TCTTAATTTTAAACATTAAAATGTTTAATTTTCATTAAAAACAATTGGTTAGAGAACACT
TAGATTTAATTATCTAATATATTCTCTTAAAGATTGCACAGTTGTTTTTTTGTACAATTT
GGTTATATAGTATCAGATTTATACAAAATAATTGTAAATTAGCATAAATGAGTTATAGAC
CGAGGTTAGCAATGCAAGAACAGCTTATTCAAACAGATATTGCAATTCAAGGAACCCATT
ATCCTTGGGGAATTTACATTGGTGAATTACGCCACCCGACCAGAGGGCAACTCTATCCTG
CGGTGATTCCTAGCGATAGTCATAGTTTGCTTATTCACTATACAGAGAAGGATAAGCAGA
ATGTGGCCCATCTTTGTGAAGATATTTCCGCTCATTTTCTTTTAGGCTTAATACGTTATC
AAGTACCTAAAATTAATATTATTGATAAGTCGTTATATAACATATTTCCAAATATTATGC
GACTTAATGAGCAAAAAAATATTTCAATATTTAGTGATGATGCCATTAATAAATTTAATC
AATGGTTAGCTTCGTTAGTTCGTGAGCGATCTTATAATTTAATTGATGATAATATTACTT
CAATTTATCAATATAATGAACAAGTTGATCCAAGGGCACAAGAAAATTACATATTAAATA
TTATTAATTTGAATGATTATGCGGTATCAAATGATAGATTAGATTTTCTAAACACTATTA
TTGCTTCAGCATATTCAGCAGGAGTTAAGTTTATTTTTTATTTTGACAATGAAGAATTTA
ACCATTATCTCAAAAATGGTGATGATGATAAAAAAAAGAAAGGCACTAGGTGATAGAATG
ACTAAATTACTTAGTCAGATACCAAGTTTAGAATTAATCGGAAAAGATATATTTCTTCAA
GAAAATTCCCATCTATTTAATAAATTAAGCATACTGATCAAAAATAATAAACTTACTATT
GAATTATCTCAACGAGATGGGGTTAAGCACATCTTTAATCAAGTTGTAAACAATTTAAAA
GAAGAGTATAGAATTAGTCAAGCATCTAAACCAAAAGCATTCTTAGAAATTGAGGTTGGG
GTAACACCAAATGGTAAAGAGAAATGTTACTTTGAATTAGGAGCAAGAAGTCAAGCCTAT
CACGCATTTATGGTCGGTATGAATGGCACGGGAAAAACAACACTGCTAGATCATATTATT
AAAGGAATTGTTTCTCAGTTTACACCAGAGCAAGCGGAACTTTACCTATTTGATTATAAA
GAAGGTGTAGAATTTCAGAAGTACCTAGGATTACCGCATATCCGAGTATTAATGTTAGAT
AATTCCCAAGTTGACCCAGTTATTGATGCATTGCAGAAATTCTCTAATTTGATAAAAGAA
AGAGGAATATTATTTAAGCAAAAAATGTTAAAAATATAGATCAATATAATAAATTATCTA
CAGACTCACAGTTAAGTCGAAGTTATTTAATTATTGATGAAGTGCAATGTTTATTTGAGC
ATCCTAAATCTTCGAAAATAGAGAAATTATTGATTGATTTGGCTAAACGGGGAAGAGCCT
TTGGATTGCATATGATTATGTCTACTCAGACACTAACAGGCTATACAATAAGTTCTGAAT
TATTAACACAATTTAAAATGCGTATTGCTTTTACTGTTAATACATCAGATTCAATGAAAA
TCTTTATGATAGGTAATGAAGCACCTGTTTATCTAAAACCATTTCAGTTTATTTTAAACG
ATGGAATGGGAGTCAAGGAAAATAATCAACGTATTTTAATGAATAAACCTGCAGATGATT
TAATGATTCAAGAGGTTATTGAACAATATAGAGGAAGAGATTACGAATGTATTGTGATTA
ATACGATAACGAGAGATGATATTTCAATGCATAGCAGTCTATCAGAGAATTCAATAAGTT
CTTCAATATCGGTTCTAGACGATAAGAATGATGTCACTTATTTCTCTAATAGTGAAATTA
ATAAAGAGCAAAATGATATCTTTTTAAAAGAATCAGAATCTGCAGAAAACATTCCTCCAG
TTGATACAGATTGGGATAAATATTTTGATAAATTTAGATAATCAAGGGAGAGGAGATTTT
TTAGATGAATCTCGTATTGAGAAATCATCATCTCGCCCATTAGAAAATCCAAGCTTTGAT
ATCAACAATAGTGGTAATAAAGGTGGAGGATTAGACCCAATTAAGAAATTACGTAATAAC
GTAAAAAATAAAGTAAATGACATTCTAAATAATGGAGAAAAAATAATGAGTTTTAATAAT
TTGCAATCTCTACAAAACCAGATTGATTGTTGTAACAATTTTTGTGAGGGAATAGATACT
TGGCATAAATTAAATAAAAAGGCAATTGATGATCTAAGGGTTGCTATTAATAGTGCAATT
TTCAGCAATACGCTTAATGATTTTCGACAAACAATGGAGCATCATTGGAAATATTTTGAT
GAATTAACTAGAGATGCTATCTTCTTATTAGGAAATCACAAAAGTGGCTTTCAAACTCAA
GCAATATTAGCCAATAATGCAATAGAGAAATTAGGGGGAAAAGCCCAATTAAATAATCAT
ATACAAGGTGGATTGGCTGATAATGTCAGAAAGCTTTAAACTAGTCAAAGAGGGGAAAAT
CTATGGCAAATGAATCACAAAACTATTTGGGTCAAATAAAAATTCTAGAAAAACTTATTG
AGGATATTAATAAACTCATTAATAAAATGGATGGTTTTATTAATATATATAAAGATGAAA
TTGATAAAGCAGAAAACCGAGGGATGATGCTGAACTATATAGTCCCCTTAAAAGCAAAGG
GATATCCAGCGTATAGGGAAAAAATTCAACGTTCTAAGGATGAATTAATTAGAATGATCA
AAACTCTTGAATTCTTCATCGAGGTATTAAGAGAGCTAGAACAAAATGCATCAGAAATAG
AAAATTGTTTAATTTAAGAAGGTAAAAATGTAACTTATTTTAAGTTATGCTGATTATGTT
GAACGGTTAGAAAATTCTTTTTTATATGAGGAAATAATTAACTCTCAACGAGTACTTAAT
TCACTATTTAATCGTGATAAAAGTAATCTTATTTCCTATCAGAGAATGAATAAGCAACTA
GTTGATATTATTGAGAAAGATAGCTTAATGTTCTCAATAAATGAGTCTCTCCCACAAATT
GTGGGAGAGACTTTTTTAAGCTGCTTTTTTGCAACAAATTTGTCTATTACACCATTTTCG
TCCATTTAACTTTAGGCTAGATGTTTATTTATATACCGAATGATACAGTTTTCTTAAACT
ATCTAAACGTGCAATAACTGTTTTTGCTTCCGTTAAATTACCTTGACTTGCTAAGTTTTT
TGCTTGAGCAACCACATCGATGACTTCTTGCATACCTTGTTGATAGCCTTTGAATTTCTC
TTGATCGCCATCTAAGCTATTTGGCATAGTTGCTTGGGCTTTTTTAGACACTTCAATAAA
TTTATCGGCATTTTGCGTAAATTCTTCAGCTGTTTGGGCATTCGTTAATAGGTTAATTTG
GCGTTTCATTTGAAACATTTCCATTGATACACCGCTTGCCACGACATTTGCTGAAACTGC
CAATACTAAAATAGATAATAAATGTTTAAACTTTAACATTATTCACTCCAAATAAATAAA
AAAGACGTGGGAAAATTCCCACTCCCTTATATCAGATTTCAAAAATTAAGCAAGATTAGC
CTCGATATTTTTGGAAAACTAAGCAAGCGTTTGTACCGCCAAAGCCGAAGCTGTTAGACA
TTACGGTTGTTAATGCTTTGTCTTGGCGTTCTGTCACGACATTCACACCTTGTGCTTGTT
CATCAAGTTCTTCAATGTTGATACTTGGTGCAATGAAATCGTTATCTAACATTAATAGCG
AGTAGATCGCTTCGTGAGCACCTGCTGCACCTAATGAGTGACCAGTCATTGATTTAGTTG
ATGAAATCGCTGGGGTTTTATCGCCAAAGACATTTTTGATTGCGCCTAATTCTTTCACAT
CACCCACTGGTGTTGATGTACCGTGTACGTTGATGTATTCGATTTCGCCTTTAACTGTTG
CCATCGCTTGTTTCATACAACGTTCCGCACCTTCACCACTTGGGGCAACCATATCGTAAC
CGTCTGATGTTACACCATAGCCTACGATTTCCGCATAAATTTTTGCACCACGAGCAAGGG
CGTGTTCAAGCTCTTCAACCACAACAACAGCACCACCACCTGCGATGACGAAGCCGTCAC
GGTTGGCATCGTAAGCACGAGAAGCTTTAGTTGGGGTTTCGTTGTATTTAGTTGAAACTG
CACCCATTGCATCAAATTCCGTTGCACATTCCCAAGATAGCTCTTCAGCACCACCCGCGA
AAACCACATCTTGTTTGCCTAATTGGATTAACTCCATTGCGTGACCGATACAGTGTGCAG
AGGTTGCACAAGCAGAGCTGATAGAGTAGTTTACACCACGAATTTTATAAGGGGTTGCTA
AGCAAGCAGATACACTTGAAGCCATTGTCTTAGTTACGGCATAAGGACCAACTGCTTTTA
CGCCACGAGGACCACGCACTGCATCACAAGCCACTAATTGACTATGTGCAGAGCCTGTGC
CTGCACCGATAACTAAACCGGTACGGTCGTTAGACACTTGCTCTTCGGTTAAACCTGAAT
CTTCAATCGCTTCTTTCATTGAAAGGTAAGCATAAGCTGCAGCATCGCCCATAAAACGGT
ATACTTTACGGTCAATTAATTCTGCCGGGTTTAATTTAATCGTCCCTGCAATTTGGCTAC
GCATACCCACTTCAGCAAATTTAGGTACAAATTCAATGCCTGATTTACCTTCTTTTAATG
AAGCTAATACTTCTTCTTTGTTATTACCGATACTCGAAATAATGCCGATACCTGTGATGA
CTACTCTTTTCATTCTTTTTCCTCTATGAATATAAATCACGAAAACTTGGCTATTTTACA
CTACTTTGCCACTAAGTTCGCAATATAAATGTAAACGAGCGGTCAGATCCGATCTGTTTT
ATACAAAAAATCGCCTAATTTCTACAAACCAGGGGATTGTTATCGTTAAAATCTAATTAC
TCTACAAACGGATCACGCAAAATCATTGTTTCAACACGGTCTGGGCCTGTTGAAAGAATA
TCGACTGGTACACCTAACACTTCTTCAATGCGTTTGATGTAGTTGATCGCATTTTGCGGT
AAATCTTCTAATTTAGTTACACGGAAAGTATTCTCTTTCCAACCTGGTAAGGTTTCATAA
ATCGGTTCAACCCCTTCCCAGTTTGCCGCCGCAAGCGGTGAGTATTCTACGATTTCGCCA
TTTTGTAATTTGTATGCGACACAGATTTTTAATTCCTCAAAGCCATCAAGTACATCTAAT
TTAGTCATACAGAAACCTGAGATTGAGTTAATTTGAATTGCACGGCGAACAGCAACGGCA
TCAAACCAACCACAACGACGTGGGCGACCTGTGACCGCACCAAATTCGTTACCTTTACGA
GCAATTTCTGCACCGACTTCATCGAACAGTTCGGTCGTAAATGGACCAGATCCCACACGG
GTACAGTAAGCTTTAATGATACCTAATACATAATCTAAATTACGAGGCCCGAAGCCAGAA
CCTGTTGCAATACCACCAGCGGTGGTATTTGAACTGGTTACAAATGGATAAGTACCGTGG
TCAATGTCTAACATTGTGCCTTGCGCACCTTCAAATAGGATATTGTCGCCGTTGGCACGA
GCTTTGTGTAATAGGGTTGTAATATCTGCAACCATACCTGTGATGATGTCTGCTACCGCA
AAAACATCATCTAAGGTTTTTTGGTAATCGACTGGCTCAACTTTGTAGTAGTGAACCAGT
TGGAAGTTGTAGTATTCCAAAATAGTTTTTAATTTTTCCGCAAAGGCTTCACGGTTGAAT
AGATCGCTGACACGCAGACCACGACGAGAGACTTTGTCTTCGTAAGCAGGGCCGATACCA
CGGCCCGTTGTGCCGATTTTGTTTTTACCTAACGCCGCTTCACGAGCGTGATCCATTGCA
ACGTGATATGGCAAAATTAGTGGGCAAGCCTCAGAGATTTTTAAGCGGTCACGCACGTTA
ATACCACGGGACTCTAATTCGCCCATTTCTTGCATTAATGCTGATGGGGAAAGAACTACG
CCGTTGCCGATTAAGCAGGTCACGTTTTCACGCAAAATACCTGATGGAATAAGGCGAAGT
ACGGTTTTTTCGCCGTTGATAATTAAGGTGTGACCTGCATTGTGTCCACCTTGGTAACGA
ACCACATATTTCACACGATCCGTTAATAAATCTACGATTTTGCCTTTACCTTCATCGCCC
CATTGAGCCCCAAGGATTGCAACACTTTTACCCATAATAAATTGCCTCTTTTAGTTAGGT
TTAGTGAATGTCAAAAGCATACAAGCGATTAGATTTTTTTGGTTGTTACAGTTACGCTAA
ACCTCAATCTTTCAGGCATACTGTAGGGACACACTGAGTGTGTCCTCAATTGATCTTTTA
TGAGCGGACACACTCAGTGTGTCCCTACATTTTGGTTAATATAAACTGTTATATAACAAC
CTAAAATTTTACAACCTCGTTGTAGCTTTCTATTTTAAAGATAAAAAAGACCCGATTTGT
CGGGTCTTTGGATATAACTATTTTGTAGGTGCTTTCATAAAGCGGAAAAATTCGCTGTCT
GGTTTAAGCAACATCATATTGTTTGAGCCTGCGGCAAAACTTTCTTCGTAAGCCTTCAAA
CTACGCACAAAACTGTAAAACTCAGGTTCTTGTTTAAATGCTTCAGCATAGATTTTAGCC
GCTTCTGCATCACCTTGACCTTTCAGCTCTTCGGCGATTTTATTTGCATTGGCTAAAATC
AGCACCACTTTTTTATCAACATCAGCACGAATAAATTCTGCTTTTTCTTCACCTTGTGAA
CGGTGTTCACGAGCAACGGCAGCACGTTCAGCTTGCATACGTTGATAAATTGACGCAGAT
ACTTCATTTGGTAAGTTGATCTGTTTTACACGCACATCAACCACTTCAATCCCTAAACGT
TCTGCACCATCTTCGCCGTCATTTAAGGCTTTTTGAGCACCAGCCATCAGCTCGCCACGA
GAGCCTGAAACGATGTCCTTGATTGTACGAGAACCGATTTCTGAACGTAAACGGTCATTG
ACTTTACGTTGTAATAAGGTTGAAGCTTTTTGTGTATCGCCACCAGTTGAAGTATAAAAT
TGACCAAAATCGCTGATTTTCCATTTCACATAAGAGTCCACCAGCAAGTCTTTTTTCTCG
ACGGTGACAAAGCGGTCTTCTTGTCCATCAAGGGTTTGAATACGAGCATCTAAGGTTTTT
AGCTGATCGATAACAGGCACTTTAAAGTGTAAACCTGGTTCATACACAATCACTTTATTA
TCGGCATCACGATGCACTTTGTTGAAACGCAACATAATGCCTCGCTGACCTTCTTGTACT
ACGACAACCGATTGGAAAAGGATAAATGCAACAACGGATAGCACAGGTAAAAGTAATTTA
CGCATTCTTAAAATCTCCCTTTACGCACAGGCTCACTCTGTTCCACCGCTGGCAATTGTG
CCGGGCTGACAGGTTGAGCAAGTTGTGGCTGTTGTTGAATAACAGGTTGTGATGATGGTG
TTTTTACCGCTTCATTTGTCGTTGATTTAGCCATCAATCTATCAATAGGTAACACCGTTA
GATTATTGCCGTTTGAGCTATCTACCATTAACTTCGGTGTATTTTTCATCACTTTTTCCA
TTGTTTGAATATACAAGCGGTCACGAGTGACTTCTGGTGCGGCTTTATATTCAGGCAATA
ATTGAATAAAGCGTTGTACTTCACCTCGAGCATTTAACACAACTTGCTCTTTGTAGGCAT
TTGCTTGCTCTAAAATACGTTGTGCTTGACCACGAGCAATTGGCTCTTGCCCTCTTGCGT
AGGCTTCGGCTTCACGAATTAAACGCTGTTCATCTTCTTGAGCTTTGATTGCATCATCAA
ATGCCGCTTTTACTTCTTCTGGTGGACGTGCGTATTGGAAGTTCACGTCAGTGATCAATA
ATCCCATATCATAATTTTTGATAATATCACGCAAAGCATTCCACGTTTTTTCACGCACAA
TCGCACGCCCTGTGGTTAGAATGTCGTCCATTGTCATATGTCCGATCACATAACGCAACG
CACTGTCGGTCGCTTGTTTCAAGCTATCATCAGGCTTAGTTACGCTAAAGAGATATTTCG
CAGGATCTTCAATACGGTATTGAACAGTCATTTCTACCAACACCATATTTTCATCTTGGG
TCAGCATAGAGCCGTTAGTTCTCAGTTCTAACACACGTTCAATATTCACTGGCGTTACAT
TATCAATAAAAGTCGGTTTCCAGTTTAGACCCGGTAAAACAATTTCGTGTAATTTGCCAA
AACGGGTAACTACGCCACGTTCTGCTTCTTGAACAGTATAGAACCCCGAAGCTCCCCATA
CCACTAAGCCTAAGCCGAGTAAGACAGGCAAGAATTTCCCTGCAGAAACAGGCGGACGGT
TATTTTGGTTTGAGCCATTGCCTTTACCGCCACCCATTTTTTTCAATAAACTATTAAAAA
CTTCTTCTAAATCAGGTGGTTGCTGTTCATTTGATTGCTTATTCGGCTCTTTTTCTTGAC
CCGAAGGTTGTTCTTGTTCAGGCTTCTTTTGCCCTGGTTTACCCCAAGGATCTTGCTGAT
TGCCTGATTCGTTCCACGACATAACGTTCTCCAAAGTTAAATTTTTCTTCGCAAATGTTA
ATAAAATGCAAGCGTTTGATTGTACCTATTTACAAAACTTTTGGCTAGATTGAATGTGTA
AATTATTTTATCGTCACTTATCAATATATAACGTACAATAAAAAATATCGGATATATGTT
TGCTCCTATTCAATATAATGAAAAAACATGACTAAAATCAGCCTAGTTTAAATATGTGAA
AGATAATTAATGAATAAGAGAGGAAAAATGTATAAGCACCTTTGGCTTTCTAATTTTTTT
GGTCGAAATATCGCTGATCTGGATCTTATTAGTAAAGGGAGCAACTCGGATTTAGTTCTC
GCTGATTTCTCTCTCATTCAAACAAAATTGCCAAGCTGGGCAATAACGGAAATAGCTTGG
GTGCAGCAGCAAGATTTTCAGTTTGTAGAAGGTGAGATTGTTTTTGAATATGATCTTACA
CATTTTTCACCTGAACTGACCGCTTGTCGTGTGGCAATGGAACAGGATTTGGTTCAACTT
GAACCCTTTTCGTATTTGTTTTCACAAACGCGTTTTCGTTCGCCTTGGTTTTCATTGTTA
GAAAATCGTCGATTTTATTGGCAATGGATTAAAAATGCAGTTAAGGGAGAATTTGACGAT
ATTTGTTTACTCAGTGAAGCCACAAGCGGTGAAATACAAGGGATGATTACCCTTCGAGTA
AAAGAGACTACGGCACATATTGGCTTGTTGGCGGTCGCAGAAAAATGGCGGAAGCAGGGG
GTTAGCTATCGCTTATTAATGAATGCGATCGCTTGGGCGAAACGTCAGCAAGCGACGAAA
ATGGTGATTACCACCCAGCTGAGCAATTTAGCTGCAATTCGGCTTTATCAACGCTTAAAC
GGAAAAATCAGCGGCACTTATTATTGGTTTTATCGATGATGCAAAACATTCCTTTTAACC
AACCGCCTGTATTAGGTACAGAGCTAAATTATATCCAGCAAGCGATCTGTTCAGATAAGC
TATCTGGAGATGGTCACTTTACTCGTCTATGTGAGCAATGGCTTGAACAACGGTTTCACG
CACATAAAGTGTTACTGACACCTTCTTGTACAGCGGCGCTAGAAATGGCAGCGATTTTAC
TTGATATTCAATCGGGTGATGAAGTGATTATGCCAAGCTATACCTTTGTTTCTACGGCAA
ATGCCTTTGCACTGCGTGGGGCGAAAATCGTGTTTGTAGATGTTCGACCGGATACGATGA
ATATCGATGAAGCCTTGATAGAACAAGCGATTACCCCCAAAACGAAGGTAATTGTCCCTG
TACATTATGCGGGTGTGGCGTGTGAAATGGATAGCATTATGGCATTGGCACAGAAATATC
GCTTATGGGTGGTAGAAGATGCGGCTCAAGGGATTAATGCGTTTTATAAAGGGAAAGCAC
TTGGCACGATTGGGCATATTGGCTGTTACAGTTTCCACGAAACGAAAAATATCACCGCAG
GGGGAGAAGGTGGGGCGATTGTCATTAATCAGCCTGAACTGACCGCTCGTGCTGAAATTA
TTCGAGAAAAAGGCACAGATCGTCAGCAATTTTTTCGTGGCGAAGTAGATAAGTATAGTT
GGCGAGATCTCGGCTCAAGTTTTTTAATGTCAGAAATACAAGCGGCTTACCTTTATGCTC
AGTTACAAGGGTTAGAACAAATCCAACAAAAACGGCAGATGATTTGGCAATGTTATTTTG
ACGCATTACAGCCTTTGGCAGAGAAAGGGATTGTGGAATTGCCCTACATTCCCCAAGAGT
GCCAAGCAAATGCCCATCTGTTTTATATAAAATGGCAAAATCTCAAGGTGCGAACGGATT
TTATTAATGCAATGAAATCAAAAGGAATTTTGACGGTCTTCCATTATGTGCCATTATATT
CAAGCCCTGCAGGGCAGCAGTTTGGCCGATTTTGTGGAGAAGACAAATGGACGACTAAAG
AGAGCGAGCGGTTAGTGAGATTGCCACTGTTTTTTAATATGCAAAATGAAAGTATTGAAC
ATGTAATTAGGGCAATATTGTTTTGGAAATCCTGATATATTCTCTTAAAGGAATGTCTCA
GGATTTGAGCTAGGGTGAAGACTTTTTCTTTATACCATCGCAATTAGGTTATATAGAAAA
TTCTGCAAAATCACACCGCTTATATTTGTCGATATTCTACACCTGCCACGAAATAAACGC
CCAACGGGCTTGATCGTGGCTGATTTTTTGTTGAGATTGCTGTTTTTGCTGATAGAAGGC
CTGTAATTTTTGTCGTTCTAGTTCGGTTAATGTCCCTAGCGAAAACTCTACGGCATTTTG
CAGATCTTGGTATGTTTCCCCTTGAAAGCCCCCTGTTTCTCCCTGTAAAAAGTCAGTTAT
GCCTGAATACCACGCTGATAAAGACGGTTTAACAGATAGATATAAAAGGCGTAAACTTGT
TTGCATAAACGGGCTAGGGGAATGGCAAGCGTTCCCGGCTCTGAGCCAATATCCAATACA
CTATCTGTCGGTTCAATCTTCATTTTATCTAGAAATTGACGGGTATAACTGTTCTCTTTT
TCAACAAAGTTTCGGCAAATCTAACCGCTTTCTTATCCCATTTCTCAGCGGTAACATCAT
GATAACGACATGCAATCAGATGTTGTTTATAAAGTTGAGCAAAATCAATGTCGTAGAATG
AATTCATGTTATTCCTTAAAAGGTAAATGTTGAGCCAAACTCGCCATATCAATACGATAG
GTTTTGGCTAATTGATGAAGAGTAAGCATAGCGGCTTTTTTCCCTTGTTGAAAGGCTGGC
TGATGTTGCTTATCTAAAATCACAACGCTATCTGCAAGGTAATCGGCGTGCTGTAAAGGG
AAATAAACTTTGATGCGCTTGCGGCACATAGGCAATTTGTTGGGCTAACTGTTGTGGTGA
ATAGGTAACAAGCGGTTGGTTTGCAAAGAAAATTTCCCCGTGCAATTTTGCTTGAGTACC
CAATAACGTGCGTAAAAAGGTACTTTCCCTGCCCCATTTGCCCCTAACACACAGCAGATG
TCATTTGTTCCCAGACGAAAATCGATCCCTGAGATCAAAGGCTGACTGGCATAGCCAATC
GTTAGGTTTTTCGTTTCCAGTATCACAGTTACCAACAATACCGCACTAATACCGCCGACA
AATGCAAAAAGTTGCACATACCACATCGGCAAATTGCAAAAAATCGCCAACGAAGCCCCA
AAACTAGCCCCTGCCGATACGCCTAGAATATCGGGGGAAACCAACGGGTTTTTAAACATC
CCCTGATAGGTTGCCTCTGCACAAGCTAGTGCAGCCCCGACTAAGCAAGCAACAATAATC
CGTGGCACTCGAATATGCCATAACACCGTTTGAACTTGGTTGGTTTCGCATTCAACAGAG
AAAGCACAAACGACCGCTTGCCACAGTGCTGTCGGCGAAATCGGATACTTTCCGAGATTA
AGCGAAAGCAAAATAGCCAGTAATAAGAGCAAACTCAATATCAGTAAATTGCGTAAAAAT
GATGTCAGGGTTCCATTGCAAAAGCTGTTCCATTTAATTTTTTGTACATGCTCAGCTTTG
GGTAAATCGCCAAAATGGGTACTGATCGGCTGCTCATTGGCAGACACACCACTTGTCACA
AACGCCAATAAAGCGAATGTAGAAAGAAATTTTTTCATAATCTAGCTTCTGTGATTAAGA
CAAAATCATTATATTTAAAATTATATAGCGATAGAAATTGATCAACAAGTCAATACATTA
TGTAAATTTTTGCAAAAAATGAATGATCGTTCAGTTTAGAGCTAGTCGAAATGGGGCGTT
TTCTTTAAAATACGCCCCATCATTTTTTAATCAAGGAATTTCTAATGAAAGTGTCAAAAC
TTACTTTTACATTACTTTCTGCACTGGTACTTTCAGCTTGTACCAATATGAGCAACGATG
GCTCTCTACAAAAAGCACAGCAAGATTATCAACAATATCAAGACATTACGAAACAATATC
AAATCAATGAGCAATGGTGGCTTGGCTATAATGATACCCAGCTTAACCGCTTAGTTGAAA
CGGCACTTGCCAATAATATCAATTTGGCAAAAACGGCAATTTCCGTGAATAAAGCCTTAT
ATAATGCAAACTTAGTGGGGGCAAATTTAGTCCCAACTTTCACTGCTTCGGAAAAATCTT
CTGCTTCAAAAGGTGTTGGTTCTAGCAGTAACCTAAACTCGACTGGCACATCAAGTATTG
GACATCAAATTAGCTTAAACCTAAGTTATACCCTTGATTTATGGGGGCGTTTAAGAGATA
CCGCAAGTGCGGCAGAGTGGGAACACAAAGCTACCCAAAAAGATTTACAAGCGGCGAGAT
TATCTTTAATTAATGCCGTTGTGAGTAGCTATTACAATCTTGCCTATTATCAAGACGCAA
TCCGCATTACTCAACAAAGCATAAAAAGCTATGAGCAGATCAACCGCATTTTAAGCAATA
AATTCAAACAGGGATTAATCGACCAGCTTAGCGTAGATCAATCAATGCAAGCGGTACTTT
CTGCACAAAATACCTTAATCAACTTACAATCGGCTCAAAAATCCAGTGAGCAAGTTTTGC
GTAATTTGCTAAATTTAAAACCAAACGAACCGCTTGTAGTCAATTATCCGAGTATTCTTA
AGGTCAAATTACAGGATGTTGATGTGAATGTTCCTGTTTCAACCATTGCTAATCGCCCAG
ATGTACTGGCAAGCTTACAGCGTTTACAAGGGGCATTTAAAAACCTTACTGCAACTGAAA
ATAGCTGGTTCCCAACGGTCACGTTAGGGGGAAGCCTAACAGGAAGTTCAACGAAGTTTA
ACAATACGTCAGATAACCCTGTCGCTGGTGGCGTGGTGTCTTTTGATTTGCCGTTCTTAG
ATTGGAACAGAGTACAAAACAACATTAAGATTTCAGAAGAGAGTTACAAGCTGGCTAAAT
TGAACTACGAACAGACAGTAACAACCGCATTAAATGAAATCGACACCTACTATTCCACTT
ACCAACTGTCAAAAAGTGGCTATGCGAATTTACAGAAAAAATATGAGTACGATAGAAAAA
TCAGCGGATATTATAAAAACCGCTACGAACAAGGTATCTCTGAATTGCGTGAATGGCTAA
GTGCAATGAACACCGAACGTAGCTCAGAACTTTCGTTGCTTGAAAATAAATACACCCTGC
TCAAAAATGAGAATGCCATTTATCAGGCAATGGCTGGGAAATATCGCAAATAGTATATTT
AAGTATAATAGCAGTGAGAAATTAAGCTGCGCCTCTAATTTCTCACCTTTTACTACATTC
TAGCCTTTAAATCGGGAAACCCACCCAAATCCTTCAACTTATTCACCATTGCACAAAACA
GCTCTGCAGTGCGTTCCGTATCGTACAAGGCAGAATGGGCTTGTTTGCCGTCAAAAGGAA
TTTGTGCCATTTGGCAGGCTTTGACTAAGACCGTTTGTCCATACATAAAACCAGCCAAGG
TTGCAGTATCAAACATTGCAAAAGGGTGGAACGGATCTCGTTTGGCATTAATGCGTTTTA
CCGCCGCTTGTAGAAATGCCTGATCAAAAGTCGCATTGTGTGCCACAATCACAGCACGTT
GGCAGCCGTTGTCTTTTACCGCTTTGCGTACCATTTTAAACATCTCGGTAATGGCAACAT
CTTCTGGCACAGCACCACGCTCTGCATTATCTACATCAATTCCATTTACTTTTAATGCCT
CTGGATTGATATTGGCATTTTCAAAAGGTTTAACGTGGCGATGAAATTTTTCATCTAAAT
GCAAATAGCCATCGTCGTCCATTTTTAGTGTAATCGCCGCAATTTCTAACAATGCGTCCG
TTTGAGCATTTAATCCCCCCGTTTCGACATCAACCACAACAGGAAGATAGCCACGAAAGC
GATTTTTCAATAGATTGTAATTGGTTGCTTCTGTTTCAGCCATTAACCTAACGCCTTTTG
TGCATCTTTGTTAGCGATGAATTCGATTTTGTAACCGTCAGGATCTTCCACAAACGCAAT
CACGGTTCTACCACCTAACACAGGACCAGCCTCACGAGTGACTTTTCCACCAGCTTGACG
AACCGCTTCAACCGTTGCGTAAATATCATCTACACCGATAGCGATGTGTCCGTAGGCAGT
GCCTAATTCATAGCTCTCAACTCCCCAGTTATACGTCAGCTCAAGCACGGCACTTTCGCT
TTCATCTGCATAGCCTAAAAAGGCAAGGGTATATTTATATTGTTCATTCTCGCTGGTGCG
TAATAAACGCATACCAAGCACTTCTGTGTAAAATTTGATAGAACGTTCTAGGTTTCCTAC
TCGCAACATTGTATGTAAAATTCGCATCGTAAAATCCTCTTAAAAATAGAAAAAAGTGCC
AATATTATGGCATAATCTCGCCCTAAAATCATTTTTGAATTGAAACTATGGCTCACGATC
ACGATACACCTTCTAAATTAGAAATCGCCACGCACGCTATTTTGCCGTTGGTGACGATGT
TATTGATTGAAATGTCACTCAATCACTATTTTGCACCACAAAATGCAATCTTTGTTTCGC
CTTATCTGCTCACCTTTTTTAGCGTTTGTTTGATTAGCTTCGTGGTGCTGTGGAAAGGGC
AAATTTGCCCAGGGCAAAAAGGGCGTTTAACGGCTATTCTGCCTTGGTTCTTGGTCTTTG
CGGTGGGTGATTTTCTCTATTCTCTTGTCTTTACCCCGAAGCATTCGCCTGCATTAGTCG
CTGGATTTGCTTCTGTTATTCTGCCGTTTATCTATTGGAAATTACCTAAAGATAAAGAGA
TTTATCGTACGGTAATTTATTGTGGCTTAGGCATCACCGCCATTGGTATGCTGCAATATT
TGCTGATTTATTGGTATGAAGTACCGTCGCTGTTTAACTGGATTAGAGCCAATAATTTTG
CTCAGATTTTACTCGGTATTTTATTAAGCGGTTGGTATTTAATGCTAGCGAAAAGCCGTT
TGGAAGGCTTTTTAAAACTGTTGGTATTGTTAGCACTTATGGTATTAATCATCAACTATG
TTTGGGTGATTTTCGTGTTATATCAACAACTTGCGATTATGCCTGAGATGGTGATTTATC
CTTACTTTATCTTCTTTGGGGTTCAGTTTGTGATTTTGATGATGTTAGCTTGGTTGCTAC
TCGGCAAACAGGGAAAAAACATCAAAAATCCAACTGCTTGGACGGTCGCTACCTTCCTTG
CAATGCTTTATCCATTAACAAATATTCTCTAAATGTTACGCAGAAGCCTATTGATTATCG
GTGCGGCACTTGCCATTTTAATGGCTGGCGGTGCATCGTTGCTTTCAGGCTCTCAATTAG
CTTCTGCGATTAATCTTGTATTGCCAACGGGCTGGAAAATAGAAACACCCTATGGTATTG
AGCCACATTTAGAAAAAGCAATCCTGCCACAATTTACTATTTACTATCAACATTGTCCGA
TTATTTCGGCAGAGAGCCTTTCGGTGCAATGGCTTGATGAACAATCTATTCGTCTTAATC
AAGCGACTGTTGATTACGCCTGCGTATCTCTTTTTCCTAAATCGGAAAAAAGCCAAACCG
ATCCCACAGAAACCATTAAAACGATCCTTGCGTTACTGCCAGAAGGTGACATAGAAATCA
AATCTTTGGCGTGGAAAAATCTTCCCAACGAAATGCATGAACGTTTGAAGGGATTACTGC
AATCACCAAGTGAAATTAAATTTGCATTTTTTCAGCAAAAACTGACCGCTTACATTAAGC
AACAAGCGGTCACATTTGACGCAAATTTTGCAAATCAGCAACTCACCGCACAACTTAGCT
ATCAACCAAATAATGATGAGCAACATCACGTAACACTTTCTGCTCAGTTAGATGAACATT
TTCTAGCATTGCCCCAGCAACTTAGCTTGAATTATCAGTGGCATTTGCCTGAAGCCTTGA
TTGCGGAACCAAGTTTGCAACAAGGACATTCAACGCTCAACTGGTATAAACAAGATCAAC
AACTTCACGGAAATTGGCAGTTAAATTCCGCCATAACACCTGAAAATCAGTTCAACTTGC
CGTTTCATTTTGATACGCAAAGCCTGACGATTGAAAAAGGGAAAATTGATTGGCAACTCT
CAAATGATTTTCCGCTCAATGCGTATCTGACCACCACCATTACCCCGAACCGTTTTTCTT
TAGATGAGCTTTATCCGATAAAAACGGCGGTTCGTATCAGTCTGCTTACTCAAAATGCCA
AAGGGAAAGGCAATGTGGTGATCAGTAGTCCACAAGGGGAAATTCAACAAGATAGCTTAC
TATTTCCGCTACAAATCACGGGCAATATTAAGCAAGGCGACTATATTTTATATAGCTCAG
TGCCCCTTGATTTACGGGGAAAATTTGATGATCTCACCTTACGCTTTTTACAAGGTGCGT
TGCTACGTCTAACGGGGACTGAACGTTTTCTCACCATCAACGATTTACGTTTTCCCCTGG
CGGGCGTGCGGGTCGATAAACAAGGTATTCACGGGCGTTTGCAAGCGATTTTCCGTGGTG
AAAGCCCAGACTTTAAAAATATCGAAATGCGGTTGGACGGTTACGCTAACAATTTCAAAG
CAGGGGCGTTACACTTTTTCCAAGATCCGACCGATAAAAAAGCGGTGAAAGATCAATGGA
ATTGGCGTTTTTGGGGCAGTTTGCAAATAAAAGCCTTAAACCGACCGCTTGCAATATCAG
GGCGTGGTTTGTGGCATAAAGATTTAGTGCAACTGTCTGAATTTAAAGGAAGTCTGGAGC
ATATTCGGAAAAATGGGGTATTTATTCCAAAATTAGAGCTGGTATTAAATGAACCAATAA
AATTTGATTATGAGAAATTTCATCTTACAGGTGGCGTAAAGCTTTCAGCCTCACAAATGG
ATTTCGCCTATGGTGGATTATTAGAAAAACCAACAGCTAACTTAAAATTTTACGGCGAAG
TAGAAAATCTTAACTTTAGGGGCGATGTGACGGCGAATAAACTCGGCCCGATTAAGCTCT
TTGCTCGCCGAAAATTAACCAATAATGCCAGTGACTTAATCGGCAAATTGTATTGGTCGG
AGCAACCTGCAAATGTATTCCAAAGCCTTTTTCCTTTTAGAAACCAATGGGTCATCACAA
ACGGAACCATTAAAGGCGAAACGGCATTTAGTGCGAATGCGGCTCGTGGGCTGATGGCTG
GCGGGCATTTTGCTATTCGCAACGGTGCAGTTTCTCTACCAAACGGTGAGATCAAGGGCA
TTGATTTCTCACTCCCTTATCAATACAAACAGGGTGAAGTGGATATCGGCGTGAAAAAAG
CCCTTGATGTGAATATTGATGAAGTGAATATGGGTATTCCGATAACCAATGTCAAAGTAA
AAATTCAAGGACACTTACCTTACACTAAACGTAAGCCTCTGTTTTTACGAGAGTTAAGTT
TAAATTTGCTTGATGGACGTTTAAATATCGAACACTTTGCCCTGCCACAAACGAAAATCG
CTTATTTAAAGCTGTTTGATATTCGTTTTGAACGTATTTTAGAATTGGCACAGTATCACC
AACTGGATTTAACTGGCAAATTCAACGGTATCTTTCCGTTTTGGCTGTCGGGTAAACCTT
GCTACATCTGCAATGGAACATTGACACAAGCGGATAGATCTTACCTAAAATTTACCCCTG
AATTGCTTGAAGCGATTAAACAAGGGGGCTATACGGAACAGATTTTGGCTTATATGGTCA
ATAAAAGTGAGATTGACGATTTCACCGCAACGGTGAATTTAGACAGTAAAGGCGATATGG
ATTTATCAGCTAAAATCCATTCTAGATTGACTGAGCATAAACAAGCGAAAGTCAATTTGA
ATTATAACCATAAAGAGAATATGTTCGACCTGTGGAAATTGATTAACTACGGTTCTCAGT
TTGAGCAGAATATTGAGCACTCAATCTATAAACAATTAGATAAACAATAACCGCACTCAG
TACATGCTAAAGGCTCAGAATTATCTAAGCCACTTATTTACTAGAAACTTTTCTCAAAAC
TCAAATAAACTCTATTTCGTTTATACGAATAAAGATCCACTAAATTTGAGTTCACTCGCT
GATATTGATAGCTGATTTTCGGCGTAATCCCCCAGAAATGCAGGTTACGATGCCAAAGCG
TAACATTCAAACCTAACTCCCTATCTTGACGAATTTGATTAAAAATACGATGAGCTTGGT
CAAATTTACGTTTGCCATAACTGAGCTGAATACGGCTGGAAATTCCGCCCCACCATTCTT
GCCCCCAACCAATTCGCCCTGTATAACGTTTTGAGGCTAAAGAACGTTCTAACGTCCGAT
CTCGCAACAAATCTACACCGCCATAGAGATAACTTTTCGCATTAAAGGCATAGAGTAGCG
TGGCTGAACCAAATAATGTAGTGCTATCTGCAAGCTGATTTTCGCCCTGATGTTTGAGTT
TGCCCATTTCGCCTGCCGTAGAAAGCTGCCATTGTGATGTCAGCCAATGCTCTACTTCTC
CCCGAACTCCATAGCCGTGATTATAGCGATGATTACCATACCAACGCATTTCATAATAAG
GCAAAAAAGCAAGACGACTTTGAGCATTTTGATATTGATAGCCAAGACTTGAACGGTTTT
GCTGATCGTCAAATTGATGATTATCCCAATAGGATTTTCCATTAAATTGGTTCTCAAAAT
GTAGATAATGGGATCCGCTAACATTCCAATTCTTAGCCAAATTTAGATGGTAACTCAATC
CATTTGCCGATTGCGGTAATGATTCTTTCGTTTTCTTAAACGGCACATTCCCCACTCGAA
TATAAGGCGAGCTTGAAGCATTATTAACATTGCTTTCGTGCAAATAATTCACACCAAAGT
CGAATGACCAATCCGAACGTTTCTGAATGGCAGCAATATATTGTTCTACCCCATTTGCAA
TTTGTGGCGGCAATCCGTCCGCTTGTAGCTTACGAAATTGCGCAAGTGCGGCTTCGTTTT
GTCGATCTTCAAACAACATCTGTGCCAAACGAAAACGTACAGGCTGAAAATTAGGGTGCT
TCGCAATAATGCCACGATAGAGATCGATTGCTGTTTTATAATTCCCCTGACTTGCCAAAA
TAATGCCGTTGGCATAATCAATCAGCACCAAATCAGGATTAGGCGTTTGTTGATAAATCC
GCACCAGCTCAGGCAATAAATGAAATTGTCGGCTATCAATCGCCCGATTTAACATTTGAC
GAGTAAGTTCGGGCTTACTGATCAGCTCTTGGGTTAAAGTGATTTCCCCATTATTTGCCG
ATTTTTCTGAAAAAATAACCGCTTGTGTTGGCAATGTTGGCTGGGCGGATTTGATTTCTA
ATTCGGGGGTTGCGTTTGCTACTAGGGGGATAAAAAGGGTAAGGGGTAGGTGTTTTTTCA
TAAGATAGATTTATTGACTTTTTCTGTTTATTTTTTACTATCACGCTAAAGATGATAGCG
GTATAAATTTAATGAGAATTTTTAAATCTAAACATTTTGATAAATTTGCCCGTAAAGAAC
GTATTTCAAACGATACGTTAAGAAATGCCATTAACGACATTGAAAATGGTCTGATTGATG
CCGATTTAGGTTCTGGCGTTATCAAACAGCGTTTACCCAAATCCCTTGATGGCAAAGCAT
TTATAGAGGTATCCAATGAGCCAATACAACAGCCCAGCAAATGCGGCGATCCACGAATTG
ATGAGTGATTTACACGACATTGGTTTGGTTGATAAAACAACAATGCAGAGTTTTGACAAA
CGTTGTTTAACACCAGTCAAAACGCTCGCTCCCAATGAAATCCGAGAAATCAGAGAGAAA
GAAAATTTTTCTCAAGCTGTTTTTGCTCACTACTTAAATGTAAGTAGCAATCTTGTTTCC
GAATGGGAACGAGGTGTAAAAAAACCAAGTGGTGCTGCACTGAAACTGCTTTCTTTAGTA
CAACATAAAGGCATTTCTGCAATAGCTTAGATTTTAGGCGGGGATACCCCGCCTACGATG
AAAATCTCACCGCCGAAATCGAAAAATTAAAACTCACTATTGCCCATAAAGACGAGATGT
TGGCTCAGAAAAATGAAGAAATCATTGCTTTGAAAGAGATTATTTCATTGTTAAAGAAAA
AAGATGATTAAATAAGATAAACCTAATAAATCAAATCCCTTCTAAGAATGAAAGCTATAT
ACTCACTTTTTACAATTTTTTGCTTAAATTTGACCGCTTGTACTCCCAAAGTACAACTTG
AAACACCACCTGAAGGTATTACGATTAATATGAATGTGGTTGTAGATCATAAAATTGAAG
TTATCATGGATAAAGAATCCAAAGCGATTATAAAAACAAGGCAGCCATAATCATCAAAAA
CAATTTTAGAAAAATACTTGAGGAATAAGAAGTAAATGAGCGTGAAAAATCACGCTCATT
TCATTTTTACTAAGCCTTCACTGCCGCGAACGCCACCATATTAATGATACGGCGAACAGA
AGACACTGGGTTAAGAATATGTGCTGATTTATTCATACCTAATAGGATAGGTCCTACGGT
AATTGCTGTTGTCGTCGCTCTTAATAGGTTATAGCTGATACGAGCAGCCTCCATATTTGG
CATTATAAGTAAATTTGCCGAACCTTTTAATGGGCTATCTGGCATATAATCACGGCGTAA
TTTTTCCGATAAGGCTAAATCACCGTGCATTTCACCATCAATCATTAACGCAGGATCACG
CTCTCTCACAATCTCTAACACTTTACGCATTTTTGGTGCGCCTAGCATATTTGATGAACC
AAAATTAGAGTGTGAAAGTAGTGCCACCGCAGGCTCAATACCAAAACGACGAATTTCTCT
TGCTGCCATTAAGGTAATTTCAGCGAGTTCTTCCGCCGTTGGATCTGCATTAACATAGGT
ATCAGTAATAAAAACGTTTCCTGTCGGTAAAACCAAACTGTTTAATGCAGCGGGTACTTT
TACGCTTTCTTTTACACCAATAATGTCACGAATAGCTTCTAAATGGCGACTATATGTGCC
AAACAAGCCACACACTAATCCATCAGCATAACCCATTTCAACGAGCAATGAAGCAATGAC
TGTCGTATTTGAGGTTACAACACGTTTAGCTATCGCTTCGGTAATCCCTTTGCGTTTCAT
TATGCTGTAATAACGTTTCCATAACTCATCGTGTTGGCTGTTATGTTCATTATCAATAAC
ATCAAAATCTTGCCCTGCAACGATATGTAGCCCCAATTTTTTGATTTTGGCTTTAATAAT
TTCCGTACGTCCAATTAAGACTGGATATGCCAAGCCCATAGAAACCACTTCTTGTGTCGC
GTGTAATACTTTGTCCTCTTCCCCTTCTGCAAGCACGATACGTTTTTTCTCTGCTTTTGC
TTGGCTGAAAATCGGCTTCATAAAGAGGTTGGTTTTATAGACAAACTGAGTTAATTTCTC
GTGGTAGGCTTCCCAATCCGTAATCGGGCGAGTAGCAACACCTGATTCCATCGCTGCTTT
TGCAACTGCTGGGGCAATGCGTACAATTAAACGAGGGTCAAATGGACGTGGGATAATATA
ATCCGCACCAAAGGTTGTCCCCTCGCCACCATAGGCAGAAGTGACCACCTCATTTTGCTC
TGCAAGAGCTAAATCTGCAATCGCATAAACCGCCGCACGCTTCATTTCCTCATTGATTGT
TGTTGCGCCTACATCTAATGCACCACGGAAAATGAATGGGAAGCAAAGTACATTATTCAC
TTGGTTTGGATAGTCTGAGCGTCCTGTACAGACAATCGCATCTGGACGAGCAGCTTTCGC
TTCTGGCGGTGTAATTTCTGGATTTGGGTTAGCTAATGCTAAGATAATCGGGTGAGCCGC
CATTGTTCTAACCATATCCTGCGTTAAAGCACCCGCCGCAGAACAGCCTAAGAAAATATC
TGCATTTGGCATCGCATCGCCTAATGTCCGCCAGCCATTATCATCAATCGAATAATGTTT
CTTGGTGTCGTCCATACGATCGTCACGATCTTTATAGATCACCCCTTTTGAGTCGCAGAC
AACGATATTTTCACGCTTCATACCTAAGGATACAAGCAAGTTCAAGCAAGCAATAGAAGC
CGCCCCTGCACCTGATGCAACTAAACGCACCTCTTCAATTTTTTTATCCACAATACGCAA
CGCATTAATCACTGCTGCCGCACTGATAATTGCAGTACCGTGCTGATCATCGTGGAATAC
AGGAATGTTCAATCGTTCACGCAATTTTTGTTCGATATAAAAACATTCTGGTGCTTTAAT
ATCTTCAAGATTGATACCACCAAAGGTAGGTTCAAGAGAAGCGATAATTTCAACTAATTT
TTCAGGATCTTTCTCATTAATTTCGATGTCAAATACATCAATTCCTGCAAATTTCTTAAA
CAGAACGCCCTTCCCTTCCATCACAGGCTTACCTGCTAATGCACCGATATTGCCTAAACC
TAACACGGCAGTTCCGTTTGAAATCACAGCAACCAAGTTACCTTTTGAGGTATAACGATA
GGCGGCGGCTGGGTCTTTTTCAATTTCTAAACACGGCTCTGCAACCCCTGGCGAATAAGC
TAATGCAAGATCACGTTGCGTTGCGAGGGATTTAGTCGGGGTAACTTCAATTTTACCAGG
GATAGGAAATTCGTGGAAATCAAGTGCTGCTTGGCGTAATTGAGATTTGTCATCCATAGT
TGTGTCCTTTATACAATTGAATAAATGAAATCATCGGTATTCTACCTAAATTTTGGGAGG
AATATTGTGATATAGCTCTAATTTTTTAACAAATAATTAAAAAGTATAGAAAGGAATAAT
CTCTAATTAAATGAGACGTTTAATCATGATGCCAAAATTAAGTATTATTTGAAATAAGTA
TTATAGAGCGATACTATGATCAGTAATTGAAAGAAAATCAAGAAGTTAATTGAGGGCAGA
GCTGTTTTATACAACAAGCTCTGCAAAATAATGTGATTGTTAGACTCTATAGAGAATATT
TTTTTGCAGTATCTTTCAACAAGGTCTGCAATTCACCTTTTTGGAACATTTCGAGAACAA
TATCACAACCACCAATTAATTCTCCATCTACCCATAATTGAGGAAATGTTGGCCAATTTG
CGTATTTTGGTAATTCAGCTCGAATATCTGGATTCGATAAAACATCAACATACCCAAATG
GAACTTGGCAATTTACAATAGCTTCTGAAGCACGAGCAGAAAAGCCACAGGATGGGAATT
TAGGAGAGCCTTTCATATAAAGAAGAATAGGATTCTCGCTGATTTGTTTTTGGATTTTTT
CTATAGTTTCCATGTTTTTCCTCATTGATCAATAAGAATAGAATATGTACCCTATTCTAA
TGTGAAACAGAATTTTCTGCAATTTGCCATTAACATCTTCTAAAGTATTTCTGTGGATTA
TAGTCCACTTATTCCAAATCATTTCATTAAAATATCTGCCAATATTTGTTCTTTTAATCC
ACTTTGTCGTTGAATTTCTGCTTTTACTGCTTGTTTCCAAATTTTTTCTTCACTAAACAA
GGTAAACTGTTTTTTAGCACGGGTAATCGCCGTATAAATCAGTTCTTTTGTTAATACTGG
CGAATGAGAAAGTGGCATTACCAATAAAGTATGATCAAATTCAGAACCTTGTGATTTATG
CACGGTCATTACATAGGCGGGTTCATAACTTGGCAAACGACTAAGGGAAATGTCTAAATG
TTTTCCATTTTGTTCTGTTTCAAAATATACTCTTAATCTTCCTGCTTCATCTGGAAGAAT
TAAGCCAATATCACCACTAAAGATATGAAGTTGAGGGGCATTTTCGGTAATCAAAATCGG
CTTGCCAATGTAGCTATCTCGGCTGTGTTTAAAATGTAATAAACGTGCTTGTAATAAGGC
TTCTGCAATGGTTTGATTTAATCGTTCTACGCCCAATTCACCGACGCGTAAGGCTGACAA
AAAGCGTACTTGTTGGAATGCTTTAAATATCTCACCGATAGACACGGCTTCTGGGGAAAG
TACTCGAGCTTTCACTTTGTTCAAGTAATCGGAATATAACTCCACCGCTTTTTCTACCAC
GCTATTTACACAGTATTGTATCCATTGTGATTTTTCAGGAAAATCCGTGACTTTAGGGTA
ACACGCTAATGTTAAATCATCATAAGCCCTATTCGTTAAAATCTGCCACGATTTCACCGC
TTGTTGAGTATTCACTTGTGCTGCCAATTGCCCAATCCCTGAATTTTCGTCAAAACGAAA
ACTTCGACGAAGATGACATAATGAATTACAAATTGCGGGGACATTTTCCACTGTAGGATA
AATTTGATGTTCTGTTACCTCAGTTAGATAGTCACTATGCTCATTGCTATAACCAAATCT
GATCAAACTACCTAACTCCCCCATTAAATTTCCAGCTTCTACAGAAGCAAGCTGATCTTT
ATCCCCAAGCATAATCAAACGAGTATCTGGTTTTAAGGCATTCAGCAGTTTTTCCAGTAT
GAAGAGATCGATCATTGACGCTTCGTCCACGACTAACAGATCTAAATGCAGTGGATTTTG
AGCGTGATGACGAGGCAGATCACTATGGGGATTAATGCCGATTAACGAATGGATTGTTGA
GGCTCTGGTTGGTACTTCTGCTTTCAAACTGTCAGGAATATCAAGGCTAGCGAGATTATT
TGAAATAGCTTCTTTTAAACGAGCCGCAGCTTTTCCTGTCGGAGCAGCAAGGGCAATCTT
TAAAAGCGGTTGGTTCTGTTCTAATTGTTTAAGCTGTAATGCTGCAAGTAAAATAGCAAC
TGTTCGGGTTTTGCCTGTGCCAGGCCCGCCTGAAATCAGACAGAATCGTTTAGTTAATGC
CGTTGCAACCGCAATTTTTTGCCAATCCGTATCAGCTTGTTTTGGGAAAAAGCGTTGTAA
AATTTGACGATGAAGATCGATATCTGCTTTTTTTAAATCCGAACTTACCGCTTGTTGTAA
ATAACGTGCTACACGATACTCTGCCTGCCAATAACGATAAAAATATAGGCGATCCTGTTG
AAATAATAAAGGTGCAACCTGTGTAGGATCTTGGCTAAAAGCAATATGGTTATGTAGCAA
CGACTGCCACTCTAGCGGTGAAATCCCCTCAATTTTTTGCAAAATCTCCGTATGAAAATC
ACGGCTGAAATGCTTTTTTTGCAAGTCAAAAAAGTGGGTTGTTAAATCAGAATTTAAACG
AACACAACTATGTCCTTGCATAACATTAAAAGAAACTAATGCACTTAGAAAGATTGCTAC
ATTCTGTTGTTGAACCGTATAGTTATAAGCCTGCTGTTTCTGATCGATCATTTTTGCAAA
TTGATAGTTTAATTCAGAAATCACATTCTCCGTTTTTAAGGCATAAAGTAGAGGTAACAT
AAGCAAAAATTTGATAGGAATTGATGGAAGCAGTATATAAAAAAATCCACGCATTTGCGT
GGATTTTTTAAGATAATATTTGTTAAAAATCAGAACTGATAAGACGCGTTCAATTTAATA
TTGCGCCCAGCCCCTTCCATTAAGCTAAATGCAGGTTGGAACTTTTTGTCAAAGACATTC
TCGATCATCATATCTAAACGTAAATTACGCCATTCGCCAGAAGGTGTGTAACTTGCTTTT
AAATCTGTGAGAGTATAACTTGGATAAGTCATTGCATGTGTTTTAGGTACACGTTTCTGA
CTTGCATAGTGAGTGATATTAGCTCCAATCATAAATGTTTGAGGTACTAGTGCATAATCA
ATAGTAAAGCCTAATTTATTCGCTGGAATATTGGATAAGGCTTCCTGTGTTTGGCGGTTT
TTACCTTTTGTTTGAGCATAATTCAATCCCAATGCTAAACGTTCTTGCTGGTAAGCGAAT
TCTAGTTCATACCCTGTTAAGCGAGCATTTTCTACATTTCGATACTGCGAGAGAGATGGA
ATCATATCTCTTTGTGAAGCTCGGAAAATATCAAGATGAATAAAATCTTTTACATCATTT
TGGAAATAAGCGGCATTGAAGATGAATTTATCTTGATGCACAAAGAGATTATCAAAATGA
ACTTTCGCCGCAATTTCTTTATTTTTCGCAGTTTCTGGGCGCAAGTTTGGATTACTTACA
AAGGTATTATTAAATGATCGTCCCATTAAATTTGTGCCAAAGTGAGACCCGCTGACAAAG
CGTTCTTGCATTGATGGTGTACGGAATGCTTTATTATAACGAGTACTAAGATCTAGCCAA
TTTGTTGCTTTCCAAGTTGCAGCGATGGATGGAGACCAACGGCTTGCACTATATTTGGCT
TCGTCACTTTGTGTTTTAAAGTGATCGTAGCGAACACTTGGCGAGACAATAATGCGTTCA
TTCCATAATGGAATATGTGTTAAAAGATAAAATGCACTGTTTTTAGATTTAGCGTCATAA
TTATTAGGGCGGAATGGGGTAGTGGCATTTTTCTCACGCTGTGTTACTACTCGGTCTGAA
ATAAAATCTACACCATAGTTTAGGGCTAACCAATTTAGATCCGTCGAATTTCGTATGCTT
AAACCCATAGTGCTGAGTTTAGTTTGATCTTGCAAACCGCTTGCAATACGCTGCTCTTTT
TCTTTTGTACTGTTACGGTATAGCGTCAATTGACTATTGATATAATCATTGTCTTTAGGG
TTAAAGTAATAGTGTAAGGCACTACTTTGGTCTGTGATTTTTTGTTTAGCTCGATAACTT
ACACTTCCTAGTACTGATGTGAGTCCTTTATAGAAACGAGTCATTTCAGCAAAAGAAGCT
GTTGGATTATTTCTATGCCAGTTTCTAATAAGGTTTCTCACATCTTGGTTGGTAAATTCT
TCAGCAACTTCATTGTTGGTTGGGGCAATTTGTTCAAAATGACTTAAACGATGAGAAAGC
TCAAGGCGATTTTCATCATTAATTTGCCAACCAAATTTAAAAAGTCCGCCTTTTTGAGTA
TAGCGACTGTCTACTAATTTTTTACTGTCCGCTAAACGTAAATCATCAGCGTGGTTATAA
AAGCCACTCACTAATCCATCAAACTTGTCATTTGCGGCAAAGACACTGACATCTGTTTCA
GAGAGAGAATTGGCAGATTGGTATCCTTGATGAATTTTTGCTCCAATTTGCTGATTATCT
TTCAATAAATCAAGTGCATTTGGTGTTCTGATCGCAACAATTCCCCCTAATGCACCGCTG
CCCCATAAAGTACTTGTAGGGCCTTTGATCACTTCTATTTCTTGGGTTAGTGCCATAGGT
AAAAAATATGAACCACGGTGAGATAAGTCAAAATTCTGGCGAACGCCATCAATCACTTGA
ACAACACGATTACCACTTAAGCCCCGAATAATCGGCTTTTGTGCAATTCCCCTTGATCCG
CCAGCAATATCCACGTTTGTAATCCTTTTAATCGCATCCGCTGTACTTATGGGTTGTTGA
GTTAATAATTGGTTTTTATTTAGGGTTGCTTTCTCACTTGTGTGATTTGCCCAGTGAAAT
GCATCCCTACTTGCAATCACAGAGATTTCAGCGAGTTCAGCTGAAACATTGCTATCTGCA
AGGGATACGGTAGGCAAAGAGAGAAAGAGTGCTGTATAAATTTTTGATAGTCTCATTTTA
GTTGCTCCTTTAGTCTGACTAATAAATATCCTACAAAAGATAATGTAAATTATCAATAAT
GATATTGATAATTCTTATCATTTAGTTAAAAATGAATAGAAAAAGCGTTCTAATACATTA
TTAATAAAGGAGACCTATCAAAATGAAACATTTCCATAGAAAAAATGTAATTACTGGAAT
CATTATTTCATGTGTATCTGGCTTTACTTATGCAAATCCAATACCAGATTCAGGAACATT
GAACAAACAGTTGGAACAGACACGCCAGATACAAGTAGCAAAAGTAAAACCATCTGGAGA
ACTGTTCAAAACACCAACACAGGAAGAGAATCTTCCCGCCAACAAAGAAAGTCTTAAATT
CCGTTTAGATTCAATCAAATTACTGGAGTTGGACGGAAACGAAATTCAAGATAATCTGAC
ATCTATTACCTCTCCTTATCTTCATCAAGAAATCACCTTAGATGACTTAAATCGGTTATC
GCAACAAATTACTAACTACTATCGTGACAACAATTATCTTGTTGCTAAAGCCTTTATTCC
ACCACAAGAAATTAATAATGGTGAATTGCAAATTTTCGTGATAAAGGGATCGCTTGATCA
GGTAGTTGTTAGAAATGGAAGCCGTTTAAAAGAAGACTTGGTTATGCGGATGGTGAATAC
TACTGTGAAAAGCCATTCGTATTTGGTTAAAAATAAACTAGAAAAGTTAGCTCTATTACT
TAATGACATTAAAGGAATTACCTCAGCGTTATCTTTGAAAGCAGGACAAAATACGGGTAA
AACAGATCTTACGGTTAATCTTAAAGATAATAAACGTTGGAATGGATATATTTCCATTGA
TAATCAAGGAAATGATAATACTGGAAAATATAGAACAACATTGGGAAATAAAATTTATAA
CTTAGTTGGGCTTGGTGATGAATTACATTTTGATGTGCTTGCTTCTAACACCTTCGATTT
ATATAACTTAAGAGCGGACTATTCTTTTATTATTGATGGATATGGCACAAGAGTCGGCGT
GAATTCAAACTATTTAAAATATAAATTAGGTGCGAATTTTAAAGATCTTAATGCTCAAGG
GAGTACTTATAATTTAGGTGGTTATATTACTCACCCTACTATTAGAACTGCAAGTTTAAG
ATTAGATAGTAAATTAGCATTTAATCATCAGAAATTGTCAGATGAACAAAAATCTGTTGA
TTTACAACAAAAACGGAAAGTAAATACGACTAGCATAGGAGTGAGTGGTTCTTGGAATAG
TATAAAAGAAGGTGTTACCTATTTTTCTTTCAATACTATTTTTGGGAAAGAAAGTCATTC
GACCAATGAGAAAAAACACTATTTATCAGAGAATTACCAGCCTAAACGTACATTTACGAC
ATTTAATTATTCATTATCTCACGAGCAATTTTTACCTAAATCCTTCAGTATTACGTTTGC
CGTTAGTGGGCAATTCGCTGATAAAAATCTGGATAGTGGAAATAAATTCCTACTAGGTGG
ATTATCAGGGGTAAAAGGATATCAAGCAGGTACTGTTTCTGTTGATGAAGGGCATATTAT
CCAAGCGGAACTAAAACACTACTTACCTGTTTTTTCAAAAAGTATGCTAGTAAGCTCACT
CTTTTATGATGAGGGTTTTGGAAAACAATATAAAAATACTGAGAAATTATCCGAATCTGT
TGAAAATAAAGTTCGTTTAAAAAGTATCGGTGTTGGTTTGAATTTAATTGAACCTAATCA
TTATTCTATTAATTTTGCTTATGCAAAACCTATCGGTAAGAAATATAACAATGTAGATAA
AAATCAATTTTGGTTATCTGCAATTAAAACATTTTAATTAAGGAGTACATAAATGCGTAA
ACAAACTTTACTTTCCGTAGCTATTTCAACAGCACTTAGCACAACAAATCTTTATGCTGC
AGACTTACCTCAAAACCATAAAATTACAGACGGCAATGCAAAAATTAATACCTTAAATAA
GGCAATGACCATTACTCAAGAATCACCTAGAGTGAGTATTGAGTGGGAAAGTTTTGATAT
TGGAAAACAAAATAGTGTTGAATTTAAGCAGCCTGATTCAACCGCTATTGCTTATAATCG
TGTTATGGGCGGAAATGCAAGTCAAATACAAGGTAAATTGCAAGCAAATGGGCGAGTGTT
TCTCGCTAACCCTAACGGAGTTATTATAACCAAAGGTGCTGAAATCAATGTGGGTAGCTT
ACTTGCAACAACTAAAGATCTTGAAAAAATTAGTAATAGTAATAATTTCAATTTTACTCC
ACGTAAAAATCATAAAACTGCTGAAGGAAAAATTATTAATGAGGGTAAAATTGTTGCAAA
TGGCGAAAATGCATTTGTTGTTTTAGTTGGAAATGATGTTGAAAATAAGGGGACAATTGA
AGCTAAATACTTTAAACAAGAGAAAAAAGTTAAGGGTCGCTATTGTAATAGTAGTTGGAG
CGATCCAAATGATTGCCGTCAAGGTAATCCTTGGGGATTTAAGTGGATTGATTTTGAACG
TGATGAAACTATTGAAAGCCCTGGACAAGTTGTCTTGGGCGCTGGCGGAAAATTTAGCTT
AGAATTAGATACGACATCTATTGATTTAGATATTGAAGAAAATACAGTAAATAGTATTGT
GAAAAATTCAGGTTCTATTATTACCGAAGATGGTTATATTGAGCTAACTGCTAAGGGAAA
AAATGAATTAATTAATAACCTTGTGAATAACGATGGCTTATTACAGGCGGATAATGTTGT
AATGTCTCGATCTGGAAAAATAACTTTATTTTCTGATGATATTAAATTTGGAAAAAATAG
TGATATTCAAGCCGAAAATTTAACAATAAAAGCGAAAAAGAATGAAATTAACTTAAATGC
TGAAAAAGGTGCAAAACTTACAATTAAAGATAGTATTGATTTTGCAGTCAGTAGCTATCT
AGATCCAGCTATAAAGAAAGTTAATCTTAGTGGTGATTTAAGTCGGGAAGATAAAAACTA
TTATGATGACGGCTCTAAAAAACTAAAAACAAAAGTTAATCTAAAGCTGGCAGATAATCT
TGATGTTGGTAATAAAAAAGTAGGTGAAAATTCTTTTATCAGCAGTAATTTTTTAGGTTC
TTTACTGGGTATTTCAGGAGAAGTAAATCTAAATGCACATAATTTTGATATTTCAGGTGA
TATAAATATAGACTCATATAAAGATACTGATTCAGTTTTATTATTAAATACACAATTAAA
TTATACTAATCCTAGCTATATTCGTTTTAATAAAGCAAATATAGATACTAAAAATGGGCG
TTTATTTATTGCAACAGATCTAATGGATAAACATTTTGCGGATAAAGGCATTTCAGATAT
TAAGATTATAGATAGTAAATTTAATTTTAATAATGGTGCTATTGTTTTAGGTAGAAATGG
TTTAAGAAGAAATTTAGAAGATTCTAGAACTTGTATTAATCTTGCCTATTGTTTAGAAGA
TACTCAAAGATCGCCTTTTAGCGTAAATATTAGTAATTTGCAACTTGATAAAGTAGATGA
TTTTGTCATTGTTGGTGGCTTTAATAATGTTGATATTGATCGTCTTACTCATATAGGAAG
AGGTAATTTCTATATTTATGGGGGATATTCCTATAATAAAGAAAAACCAAGCTATGACTA
TGCGATTTTCAATACCAAAGATAGAGCGTTGCGTACAGAACGAAATCATACTCAAAGACG
ATGGAAATTCAATAATAATTTACGTCAATGGATTAATAATGAGTTCCTATATGCATTTGA
TTGGTGGACTGCCACAAATAATAGTTATGACAAAATTAAACAAGAAGTTATTAAAACACC
TAAAAGTCATTTAGAAACGACAATTAATATTCGTAATAGTAATATAAAAACGCATGATGG
TTTTATTAATCTTATGGCAAAAAATATTAATTTAACCGATAGTCAATTTAATGTTACGTT
TGACCGAAATATGTCTTTTGAATCTGATTACGATCGTATCCATAAAATTGGGTTAAGTGC
AGATAAAACGATTTTAGATCACACGTCATTAAATATTCAGGGGGCTGAAAAACTGAATGT
TTCACCAAGTTCAAAAATGAAAGCGGCAACAATGTATGTCGTTGGTGATTTAGAAGGGCG
AAATAAAAGTTCAATTAACCTGAAAAGCCATCAAGGTTATACGTTGATGACAGATAAAAA
TGCAACATTACGCGGTGAAAAATCAAAAAATGATTTAACTATTACCTTGTTAAATACTGG
TCCTAAACCTTCACCTGAAATTGGTATTACAGGTTCTGCGGATAATGATGCAAATGCAGC
TAACTTTGCTTTAGCCCTTGGCGATGCTACAAAGACTACAATTGAGAATGCCACGGTTAT
TGCACTAGCTCCAAATGGTGCTAAAGCCTATTACAGCCATAAAGATATGCCTATCGTGCT
AAAAAATACTGATTTTACATTTTATGAGCAACCGAGAGGAACAAACTACGGTGATGATGA
GCTAGCCGGAGAAGGAAATATCAAAAGACTTAATGAGCGTCAATTAAATACGATATTAGA
TAAACTTAACGGACTCAAGCCAACTTATCTATCTCGCGAACAGAGTAATTTAGTTGAAAA
TAATAAGTTCGGAGTTAAATCTCTACAACCTGAAACACTAGAAGATGAGAAGAGCGTTGT
TGTCTCTATTTGTGATGAAAACAATAAATGTGAAGATCGAATTATCGGCAATAAACATAC
CGATGCTAAAGTTTCGGTAGGTGAAATTCGTTAGACTAAATCGAGAAGACACAGGTATTG
GTTTGTTGAATACATAAAAAAATCCACGCATTTGCGTGGATTTTTTGCTAATGAGTAGAA
TTATTCTACACGAAGAATACGACAAGTATTTGTACCACCTTCTTTTAACTCATCACCATG
AGTTAATAGCACTAAATCACCAGACATTAAATAGCCTTGTGCTTTTAATAAAGATAATGC
TTTTTTCGCACCTTCAATAGTACGGCTGTCATGTTCATAATGAACTGGCGTTACACCACG
GTATAATGCACAACGATTTAACGCTTGTTCGTTACGAGAAAGTGCATAGATCGGTAAACC
AGAGCTAATACGGCTCATTAATTTTGCGGTTTCACCTGAATGGGTTAATGCAATGATTGC
AGAAACACCTTCAAGGTGGTTTGCGGTGTACATTGCTGACATCGCCGTTGCTTCATCAAT
GCTTGCAAATTTAGCTTCCATACGGTGACGTGAAACATTGATGCTTGGCATTGTTTCTGC
ACCTAAGCAGACTTCTGCCATTGATTTTACCGTTTCAACTGGATAATCACCGTTTGCCGT
TTCACCTGAAAGCATTACCGCATCAGTACCATCTAATACTGCGTTTGCTACGTCCATCAC
TTCCGCACGGGTTGGCATAGGCTTTTTGATCATTGATTCCATCATTTGTGTTGCGGTAAT
TACAACACGGTTCAATTTGCGTGAACGACGGATAAGTTTTTTCTGAACGCCAACTAATGC
TGCGTCACCGATTTCCACACCTAAGTCACCACGAGCCACCATAATAACGTCTGCACCTAA
AATGATGTCGTTCATTGCTTCTTCAGTTGCAACGGTTTCAGCACGCTCTACTTTAGCGAC
AATTTTAGTGTCTAATCCTGCTTCTTTTGCTAATTGACGAGCATAGTTTAAATCTGCACT
TGATTGTGGGAAAGATACCGCTAGGTAATCCACGCCAATTTTCGCTGCAAGTTTAATATC
TTCTTTATCTTTGTCCGTTAATGCTGGAGCAGATAAACCGCCACCTAATTTGTTGATACC
TTTGTTGTTTGATAATGGACCGCCCACGATAACTTCAGTAAATACTTTAGCACCGTCAAT
AGAAAGCACTTTTAATTGAACGTTACCATCATCTAATAAAAGAATATCGCCTGGAACGAC
ATCGTTTGGTAGGTTTTTATAGTCTAAACCAACCGCTTCTTGATGACCTTCGCCTTTTGG
TAATTCTGCATCTAAGGTAAATTTATCACCGATGTTTAAGAAAATTTTGCCTTCTTTGAA
GGTTGAAACACGGATTTTAGGGCCTTGTAAGTCACCTAAAATCGCAACGTGTTTGCCTAA
ACGTTTTGCAATTTCACGCACTTTTTCTGCACGAGAGATATGATCTTCAGGCACACCGTG
AGAAAAGTTCATACGAACCATATTTGCACCTGCCGCAATCACTTTTTCAAGGGTATTGCC
ACGGTCCGTTGCAGGCCCCATTGTACAAACGATTTTAGTTCTTCTGAGTTTACGAGACAT
TAGTTATTACTCCATTGTTTAAATTATGAAAAATAGAAATCTTTTATCTGTTGCTTGCCA
CAACAAAAAACGAGGTGCATTATACGCCTAAAAGCGTTCTGTTTAAACCACGAAGAGGAT
AAACCGATGAATATTTGGATAATGCGACACGGTGAAGCAGGTTTCAATGCCCCAACTGAT
GCACAGAGAAACTTAACTGAACAGGGTAAATTGATGGCATATCAACAAGGGCAATGGCTT
GCAAAAAGGCTTGAAAATCAACAAATTAAATTAGATAAAGTGATTATTAGCCCCTACCTT
CGCACGCAGCAAACGGCACAAGCCGTAGAACAAGGTATGCAAGCGGTCAACACTATGCAA
AGTTTTGCAAATCTTGCGGAAACATGGGAAGAGATTACCCCTGACGGAAATCCCGACACA
GTGATTGATTATCTTGCATTTCTACGAGAAGAGGGAGCAAAGCATGTGCTGATTATCTCT
CACTTGCCCCTTGTCTTTGACTTAGTCTATCAACTAACACAGCAGAGAGTACATTTTTCT
CCTGCGGTTATAGCAGAAATATCCAAGGTTGAAGGAAAAAGACATCTGTCCGTTATTGTC
CCTAGAAATTCACAATAAACCCTAAAATGTGATCTTAGTCACAAAATACAGTTAACGGTA
TCTAAACTAGGAAATTTTCTTATTCTATTTAGGGGATTCTCTCAAGGAGCAATGAAATAA
TTTTCTTAAAATTTAAATATCTTTTTAAAAATATCAGAGGAAATTATGTTTTCATTTTTA
GCTGAAGTTAGACGCCCAGTCTTAGATCTACCCCTAGAAGAAAGACGGAAAATGTGGTTC
AAACCTTTTATGCAATCTTATTTAGTTGTATTTATCGGTTATATGGCAATGTACTTGATT
CGTAAGAATTTCAACATCGCACAAAATGATATGATCGAAACTTACGGTTTAACTAAAACA
GATTTAGGACTTATTGGCTTAGGTTTTTCAATTACTTATGGTATTGGGAAAACCGTAGTC
TCTTATTATGCTGATGGTAAAAATACAAAACAATTTGTACCATTTATGCTTATTCTTTCA
GCCATCTGTATGCTTGGCTTTAGTGCTAGTATGGGCGGAGGGAGCATTGCACTGTTCTTA
ATGATTTCATTCTATGCACTTAGTGGCTTTTTCCAAAGTACAGGGGGATCATCTAGCTAC
TCCACAATTACTAAATGGACGCCTAGAAAGAAACGAGGAACATTTTTGGGTTTCTGGAAT
TTATCACACAATGTAGGTGGTGCGGCAGCTGCTGGAGTTGCGTTATTCGGAGCTAATGTC
TTCTTTAATGGACATGTCATTGGAATGTTTGTATTTCCATCAATTATTGCATTAATTATT
GGATTTATAGGATTACGCTATGGTTCTGATTCTCCTGAGGCATATGGTTTAGGTAAAGCG
GAAGAATTATTTGGGGAGGAAATTAGTGAGGAAGATCGTAATACTGAAGAAAATCAACTG
ACCAAATGGCAGATATTTGTTCAATATGTATTAAGAAATAAAGTTATTTGGCTACTATGC
TTTGCTAACATTTTTCTATATATTGTTCGCATTGGTATTGATCAGTGGTCCCCAGTATAT
GCCTATCAAGAATTAGGATTTTCAAAAGATGCTGCTATTTCCGGTTTTGCTCTATTTGAA
GTCGGGGCATTAGTGGGTACATTCTTATGGGGATATTTATCTGATTTAGCAAATGGTCGT
CGTGCCTTAACCGCTTGTATTGCCCTAGGTCTGATTGTTTTTACTCTTGAGTTCTATCAG
TTTGCAACTAATGAATTTATGTATTTAACGGCATTGTTTGCTTTAGGCTTTTTAGTATTT
GGTCCTCAATTACTAATTGGCGTGGCTGCTGTTGGGTTTGTCCCTAAAAAAGCAATTGCT
GTTGCTGATGGTGTAAAAGGTACCTTTGCTTACTTAATTGGAGATAGTTTTGCAAAACTA
GGATTAGGAATGATTGCTGACGGTACTCCAATTTTTGGTCTAACCGGATGGAGTGGTACT
TTTGCAGCACTTCATGCATCAGCAATTACTTGTATTGGATTGTTAGCCTTCGTTGCAATC
GCAGAAGAGAAAAAAATTCGTAAAAGATAGAATATGCTGAGTAACAAGAATACGGTGGAC
TTTTCCACCGTATTTTTTATAGAAATACGCTATTATTAATTGGAAGGATTTTATGATTCA
TGTTGTTCTTATTGATGATCATGTCATTGTACGCTCTGGTTTTTCTCAACTCCTTTCTTT
AGAGAGTGACGTTACTGTTATTGGAGAATTTTCTTCTGCTAAAGAAGCTCGTCAACATTT
ACCTTATTTAAAACCTCATGTATGTATTATTGATATTTCAATGCCAGATGAAAGTGGCTT
AGATTTATTAAAAGATATACCGTCAGGTATCCACTGTATTATGCTGAGTGTAAATGACTC
AGATTTAATTATAAAAAAAGCGTTAGAATTAGGAGCAAAAGGGTATTTAAGCAAACGATG
TAATCCTGATGAGTTAATTCAAGCGGTTAAAACAGTATGCTCAGGAGGTGTATATCTAAT
GCCAGAACTAACCACAAAATTAGTTTCATCTAAACGGTCTAATCTGGTAGGGCAATTAAC
AAAAAGAGAAAGGGAAATTTGTGAGTTATTAATCTTAGGTTTTGAACCAAAGGAAATAGG
CGAAAAACTTAATTTGAGTTTTAAGACAGTACATGTTCATAGATCTAATGCAATAAATAA
ACTCAATGTCAAAAATAATGTTGAATTAGCGAATTTATTAAATTCACAACTAAAATGATA
TTTACTATATTATACTCTTGGTTTTTGATAACTTGTTCTTATTTCTGCTTATGGATAATC
TCAGATTATTTGCTTTCAGATATTGTTTTGGCCTGTCTATTTTTGCCGTTTGCCTTACGT
AGTGGTATTATATTGCATATTCAACCTAAATTCTGGCCTATTGTATATTGTTCTGAAATT
AGTATATTGATTTTATTAAACTATTTATTTCCAGAAATATATCAATATTCTATTTTTATT
TTAAGTATATGTAGTATCCCAATTATTTACTTATCATATTTATACTATAGTGGAAATCAA
TGGAAAAAATTATCAATTCAACTTAGCACTATAGTTTCAATTAGTATGATCAATGCTGTA
GTCATTTCCTCATCAGAATTTTACTTCACATTTCTTGTAAGTTTTACTGGTGGGGTATTG
ATTGTTCCTGCTTGCTATTTAATCAATGAGTTTTTATTTAAGACTGAATGGCTTCCTCTT
ACTTCTTCTCTAATAAAGAAGCCGGTAACTTTAAGAATAAAGCACATTTTTATTTATATT
TTACTATTTGTTTTAAATATCTATATTCAAATGAAATTGCCAGATACCTTCTATAGGTTT
GCTTTATTCTACCTTGCAATCCCTATTATATTATTAGCTTTTCAGTATGGTTGGCAAGGT
GCATTTTTAGGAGTCCTTCTTAATAGTATAGCACTTATTGGTACTACACATAGTTTTTCT
AATCTCACTATAGCTGATTTATTACTATCTATTTCAACCCAAACTATCACAGGAATATTT
CTAGGACTTGCGATTCAAGATCAGCGTGACTTGAACCAGAGTTTATCAATAGAATTAAAT
AAAAATAAATTACTAACTCGGCAGCTGATTAATACTGAAGAAACTATTCGTCAAGAAATC
TCTAGAGAATTACACGATGAGGTCGGGCAAAATATTACAGCCATTAGAACTCAAGCAAAT
ATTTTAAAAAGGATTGCACCTAATTATGAAAAAATATCAACCACAATAGAGCAATTATCT
CTTAATATTTATGATACAACAAAAGTACTACTAAATCGAATTCGACCTCGTCTACTTGAT
GATTTAGATTTACCCCAAGCTATTGAGAATCTATTTATTGAACTAAATTTTCAAGATAAT
CAAATTGATACTGAATTAATATGGAAAAATGATCAAAATTTAAAATTAGAACATATTCTG
GAAATTACTATATATAGATTATGTCAAGAAAGTTTGAATAACATTATAAAATATGCTAAA
GCAAATAAGGTAAAAATAGAAATTGAAATAAAAAATAATATACATATTATTATTACAGAT
AACGGGGTTGGATTTGATACATATCAGATATTAACAGGATTTGGAATTCGTGGAATGCAA
GAGAGAGTGAATATTTTATGTGGTACATTTGAAATTATCTCTATTCCTATTGAAAAAATC
CAATTCAACATGGAACAACACTTATAGTTAATTTACCTTACGTATAAAAATAATGGAAAA
TCAAAGTCATAAAATTTATCACTACTGGCGACTACATATTATGATAGGAATGTATATTGG
TTATGCCGGCTTCTATTTGACTCGGAAAAGCTTTAATTATGTCGTTCCTACTCTAATTAC
TGATTTAGGCATTGATAAAAATAATATAGGGATAATCTCAACATTATTCTACATAACCTA
TGGTATTTCAAAATTTATTTCAGGTGTTTACCTAGATAAAGAAAATCCTAAACATTTTAT
GGCTTATGGATTATTTCTTACAGGAATCACAAATATATTATTTGGCCTATCTAGCTCTGT
TCTCATGTTTACTATATTGTGGGTTATTAATGCTTGTTTTCAAGGATGGGGATGGCCCTC
TTGTTCTAAGTTACTAACAACTTGGTATTCAAGAAATGAAAGAGGCTTATGGTGGTCTAT
TTGGAATACTGCGCACAATGTTGGTGGAGCGATGATCCCATTAATTATTGGTTATCTCAC
CTTACATTATAGTTGGAGATATGGATTTATCGCCGCTGGGGGCTTAGCAATATTAATCAG
TATATTCCTATTTTTTCGATTACAGAATACTCCAGAAACCATGGGATTACCTAGCATAGG
AAAATGGCACAATGATAACTTAGAGCTTGCTCAAGAGAAAGAGGGTAAATATCTCACATG
GAATAAGATCTTACATCAATATGTTTTTTTTAATAAATACATTTGGCTATTAGCATTAAG
TTATGCTCTTGTTTATGTGGTTAGAACTGCCATTAACGATTGGGGAAATATCTATTTAAC
TGAAAAATATCACTATGATCTTGTTTCTGCTAATAGTGCACTTTCACTCTTTGAAGTAGG
AGGATTTATAGGATCTCTAGTTGCTGGTTGGGGATCAGATAAATTATTCGCTAGCAATCG
TGGTCCAATGGCATTGTTATTTGCTATTGGTATTTTTTTCTCCATTATTGCAATGTGGCT
TATGCCAAAAGAAAATTTCATATTACAAGCAGGAATTTTCTTTTCAGTAGGTTTTTTCGT
ATTTGGTCCTCAAATGCTTATTGGTATGGCAGCTGCTGAATGTTCCCATAAAAAAACTCC
AGCTTCAGCAACAGGGTTTGTGGGATTATTTGCATATTTAGGTGCTGCTATAGCTGGTTA
TCCTTTAGCATTAGTGATGGAATCACACCACTGGTCCGGATTTTTTGTCGTGATTGCTTG
TGCAGCCTCTGGCATCGCATTATTGCTATTGCCTTTCCTTAAAGCACAAAATTGACAAAT
TACCTATGAGTAAATAAAGCAATTAGTATTTTGGGATAAAGCCGAATAGAACACCGACTC
ATTCAGTGATTTGGTTAAAGATACGGATAATAAAAAAGTGGCTTAGCGCCACTTTTTATT
AGAATAATTTTCTAGAGGTATTAAAGATTTCTTCTTTAAACGGACGACGCATATTGGTGA
TTGCATCAATAATATCGTGGTGAACTAATTTTTCATTTTGAATACCCACACAACGACCAC
CGTAGCCTTGCATCAAGAGTTCTACTGCATAAACGCCCATACGAGAAGCTAAAATACGGT
CAAATGCACAAGGCGCACCACCACGTTGGGTATGGCCTAACACAGCAGCACGGGTTTCGT
GGCCAAAGCGTTCTTCAATCTCTCTCGCTAATTGGTGTACATCTGTCATTAATTCTGTAA
TCGCAATAATTGCGTGACGTTTTCCTTTATTGAAACCATCTTCGATGTTGCGTATTAGTG
ACTCTTTATCAAAACCTTTTTCTGGAATGATAATGTATTCACAACCGCCTGCTAATGCCG
CACTTAAGGTTAAATCACCACAGTGGCGCCCCATAATTTCAACGATAGAAATGCGTTGGT
GAGAAGTTGAAGTATCACGCAAGCGGTCAATTGCTTCTAATGCGGTTTCAAGTGCTGTTT
GGAAACCGATAGTGTAATCCGTGCCTGCAACGTCATTATCAATAGTGCCAGGTAGACCGA
TACACGCAATGCCGTGTTCTTCGGTCAATAGTTTTGCCCCCATATAAGAGCCGTCACCGC
CGATAACTACTAACGCATCAATTTCATATTTTTTCAAGGTTTCTACACATTTTGCACGCA
CTTCTGGATTTTTAAATTCAGGGAAACGTGCAGAACCTAAGAATGTACCGCCACGGTTGA
TCACTTCAGACACTGAACGGCGTTCAAGTTTGATAACACGGTCGTGATATAAACCGTAAT
AACCGTCTTGAATACCATATACTTCTAAACCTTCACTTAAACCCGCACGCACAACACCAC
GGATCGCTGCATTCATACCAGGAGCATCACCGCCACTGGTTAATACTGCAATTTTTTTTA
CCATATCAATACCTATAAATTTAATTTTAAAAAATAAATCAAAAAACTTGCAAAGATTAC
CCTATAACGCCCTTTCGTTCTAGCAGAAAATCGGGAAATTTACGATTTTTTGATCTAAGT
TGATATTAATTTTCTAAAATGTCGAGAGCAAAATCTAATGCGGTAAAAAAGCGGTCAAGA
TCCGCTTGAACATTGTAATGAGCAAGAGATATTCTCAAGGTGCCATTTTGTGCTAAATAA
CGTAAGTAGGGTTTGGCACAATGTTCACCACTACGCAATGCGATCTGTTGCTCGGCTAAA
ATCGCCGCAATATCTGCGTGATGTTGATGATGAAAGACAAAGCTAATCGTTGGGCTTAAA
CTTCCTTCCGCTAAAATGCGTATATTTGGATAAGCTGCTAACCGTTGGCGAGCCTCTTTA
GCAAGCTGATAAAGCGGTGAGTTTAAGGCTGAAAAATCCCATTTTTCCAACCACTCCAGC
ACCTCACCAAAAGCGATAATTCCTGCGATATTTGGTGTTCCTGCTTCTAAACGATAAGGC
AATGTTGCCATCGTGAGCTTTTGCTCAGTAATCTCTTGTAACATTTTTCCGCCAAATAAA
AGAGGGCGGAGTTGCTCAAGGCTACTCAATTTCCCTGTTAATACGCCAACCCCAGTTGGT
CCGTACATCTTATGTGCAGAAAACGCATAAAAATCGGCATCAAGTGCTTGTACATCAATT
TGTTCACAACAGACCGCTTGTGCAACATCAAGCACAATTTTGGCTGAACATTGCTGACGA
ATAAGCGGTATCAATTGCTCTGCAGGCTGTCTAATCCCTGTTACATTTGACACCAAATTA
AACGCAACGATTTTAGTGCGTTCTGATAAGGCTGTTTGTAGCGTTTCAGGGGCAATTTGG
TAGTTGCTATTAAGCGGTAGCACAATCAATCTAGCTTGTTTACGCTCAGCAAGTTGTTGC
CACGGAATAAAATTAGCGTGATGTTCTGCCACAGAAATCACAATTTCATCACTAGCTTCA
ATACTGTCAGCTAAACCATTTGCGACCAAATTAAGTGAATGGGTTGTGCCACTTGTCCAG
ATAACCGCATCTCGTGTTGCAACATTGAAACGTTTTGCCACTAAATCCCTTGCTAATTCA
TAACGTTGCGTTTGAGGAAAATCATATTGACTACGGTGAACCGAACCAGATGAACGATAA
AAATCGAGCGTTGCATCTATCAACACTTTCGGTTTGAGTGTCGTTGCGGCAGTATCTAAA
TATACCGCATCGGGATTATCTTGAAAAAAAGGGAAATGGGAACGAAAAGTGTGATTAATC
ATTGTCGCTGAGCCTTTCTATAAAGTTTATTACAAGGGATACCATCATTATTGCCGTCTA
GCTCTCGCCAACGGCACTGTTTAAAGTAGCGTTTCGCCGTGTCATAATCGGGAAGATCGT
TACAACTTTTCCTCACATTACAATCTATAGTGGCAAGCGGTGCCTTAGGCGAAAAACCTT
GCCAAAATGAATGTTCATCTGACCGCTTACTTGCACGCCAGTCCGCAGGATTGATCGGAT
TTTTATCTTGCCATAAACCTATTCTTTGCTGTTGAGCAAGTTGCTGAGCTTGCAGATACA
TCGGTTGCGTTTGGCGATACGCCCACGCCATTCCTCGTTGCACCTGAATTAAGTTAAGAT
TTTCACCCCTCTGATCATAAACCACTGCCAACAGCCGTTGATATTTATCATACCCCGTAA
TCTCAAGTTCAACCTCTTTTTTAAATGCCAGTTGAGCTAACGATTGCTTCGCCTTATTAC
CAAAAGGCTGGGCAAATTCTGGGGCATCAATATATTGCAGGCGTACTTTAAGTTGTGTCC
GATTGTGCAAGCAGGTTAAAGTATCGCCATCATAAATACCTACAACTATACATATTTTCT
GTGCTATATGTTTAGCAACAATCGGTTCATTTGAAAAAAATAGAGAAAGTAATATTGCTA
ATTTATGGTAGTAAATAGTTTTTTTCATATTTTAAGTAATATTTAAATAGAAGGCTATTT
GCCATTTATAAAATGATATAGATAATAGAAACTATGTGTTTAACCCAGCATGCTAATAAA
AAAATAAAGTAATGCTGATTAGGAAAACGATTTTCTAATATAGTAAATACATGCTATTCT
AGGTCAATTGTAGTTGTTACATTCAAAATTCAGACTAATGAAACCAATTTTCTTAGAGCT
TCGTCATTTACGAACTATTATTGCTTTAAAAGAAAGCGGCAGTGTTTCAGCTGCCGCCAA
ATGTATTCATTTAACACAATCAGCATTATCTCATCAAATTAAATTGTTAGAAGATCAATA
TGATCTAACTCTATTTGAACGTAAAACTCAGCCAATCCATTTTACTCCAGCTGGAGAACG
TTTAGTACAGCTCGCTTATGAAATTTTACCTAAAATAATAGAAGCTGAATCAGATATAAC
CCGAATTAAACAAGGAGAAGTTGGAGAATTACGGATTGCTGTTGAATGCCACACTTGTTT
TGATTGGTTAATGCCAGCAATGGATATTTTTAGACAAAATTGGGGGGGAATAGAATTAGA
TATTGTGTCTGGTTTTCATACTGATACTGTTGGTCTATTGCTTACTCACCGAGCAGACTG
GGCTGTTGTATCAGAAATAGAAGAGTCCATTGGTATTATTTATAAACCTTTATTTTCTTA
TGAAATGGTTGCTATTTGTGCCAAAGATCACCCTTTGGCACAAAAAGAAATTTGGGAAGC
TGAAGATTTTCGTCACGAAACACTAATTCATTATCCTGTTCCCGACAATATGTTAGATTT
ATTGAAAAAAATCTTACAACCAGTAGGAATAAACCCAACAAGACGCACTAGTGAATTAAC
TATCGCAATCATTCAGCTTGTTGCCAGTAAAAGAGGTATTGCAGCCTTACCTTATTGGGC
TGTAAAACCATATTTAGAAAAAGGCTATGTTGTTGCAAGAAAAATCACTTCTAATGGCTT
ATATAGCAATTTATACGCAGCAATCAGGGAAACAGATCTAGATAAAGTTTACATTGAAGA
GTTTCACAATATAGTGAAATCGCAAAGCTTTGCCACATTATTAGATCTATTTTCTTTAGA
TTAGAAATATTATTTATGAGTACACCAACTTTCCATTTAGATATTTTAAGCTAAATGGGA
TCTGTAATAATTACTTATCTGCTACTGATACTTTCAGCTTTTGCCGTTAAGTTTTCTGCC
CCCGTCGCTCTCATCACAATGTTATCTTCCGTCCGAATACCGCCGTAGCGTTTAAATTCG
TCGATTTTCTGCCAGTTAAAGAAACGAGCAAGCGGGTGGTTTTTCCATTGATTTAGCAAC
ATCTCAATAAAATAGAACCCAGGTTCAATGGTAAGCACCATACCTTCGGCTAAATCACGA
GTGCAACGCAAACTTGGATAAATCTCAGGCGGAGCTTTGCGTGTGCCACGGTGGTTTTGT
TGGAAGCCTGCAACATCGTGGACTTGCAAACCAAGCTGATGTCCTAAACCGTGTGGGAAG
AAGGTACGGCTAATACCCTCTTCAAAAATTTGATCGGCAGGTAATTTCACAAACTCAAAC
TGGTGAAGCATTTGCGAGATCCAACGGTGCATTTGGGTATGGTAACTCAGATAATTCATC
CCCACTTGCATATCAGCAATCGTATCCAGTTTAAACTGCTCCATTTGAGCAATCATTGCT
GCAAATTCACTTTGTGGATCAAAGGCATAAGTTCGAGTAAGATCGGAGGCATAACCAAGA
TAGCTTGTGCCAGCATCAAGTAAAAAACTGTGGCGTTCGCAAGGTGGCGTGAAATCCAAT
TTCGTGTAATGTAAAATCGCACTATGCTGATTGACGGCAACAATATTGCCGTAAGGCACA
TTGTTATCCGATTGCTTGGTCGCTTGAAGATAGGCTAAATTAATTTCAAACTCACTTTTA
CCAGCAAAGAAAGCCTCTTTTGCCGCTTGGTGTCCAGCTAAAGCAGTGAGTTGAGCTTGA
TAAATGCACTCAATTTCAAATTCGCTTTTGATCGAACGCTCAAAATGCAGTACATTTAGC
ACTTTCTGTGGATTGATATGCTCAAAACCTAGTGATTTTGCCAACTCCGTTTGTTCGCCA
ATAAAGGCACAATAGGTCGGATTAAGGATATATTGTTGAATTTGTTGGCTATCCGTGAGC
ATTTGCCATTCAAACTCATCAGCAAAAAATGCCGATGTCGGCGGATTTGGCGTACAATGC
CAATAATCTTGCGGTGCATAAAAATAGAGTTTCGGTTTATTTTTACCGTCTAAAAAAAGC
CAACTTTGTTCTGCGGTAGGATCAGGGAAAATATAATTAAAATGCGGATTGATTTTAAAT
GGCGATGTTTGGTCGTCTAAAAAATGATATTTTGCCTGCCCTGCATAAATCCAAAGCCCG
TCAAGACGAGCCAGCTCTAAGGCGTGCTGTACGATTTGTTGAATACGTGCGATGTGTTGA
GAGAAAAGCTGTTGCATATATATCCTGTAATTTTTAATTTTGAATAATAACGATGACCGA
ACTAACCATTAACCACACTTTAGATACCCTAGGGCTACGTTGTCCTGAACCTGTAATGCT
TACTCGCAAAACCATTCGCAATATGGCAGATGGTGAAGTGTTGCTAATTATTGCTGACGA
TCCTGCAACTACTCGTGATATTCCGAGTTTTTGTCAATTTATGGATCATCAGCTATTAAA
AAGTCAAACAGATACTAAGCCGTATCAATATTGGGTGAAAAAGGGGCTAGACCACCTTTA
AACTTTTTGTAATTTCAAATCTATCATCTAAAAATTCTTTCTTCAGACGAGATATTTCTC
CAAGTATCTCTTCTTCAGAAGATAGAATATTATCATCTTTACGTAATAGTTGATTATGTG
CTGTTAAAATAGTACGTACATATTTTTCCCACTGTTTCTCTGGAATTTTCTGTACATATG
CAGATAAAAAGAGTAATTCAATATTAGAATAATAAATCCCACCACCTGACACAGGACTTG
CCAGATAGTTAACGTTATTAAAAGCAAAAGGATTATCCAATATAGCTCGGTTAAATTTCT
GGCAGGAATTTGTAGCTGCTTCTATTGTTTCAGCCGATTGAGTAATGACAACTTCTTTTC
GAGCTACTAATAGGGCAATTATTCTAAATAATGCATTTGGAGGCATATCCCCTTTTAAGG
CTTCACACAAAGATTCTAACGAGTGAATCTTATAATCAGATAATTTTTCAATAATAGGTT
TTAATAATTCTTCTTTAAATTCCGTTTGTCGGTAGTTTTTAATCGTGGTCGAAATTTTTG
TTGTAGATGAAACAAGTAATATATTTAATTTCTTCCATTCTTTCTCTCCTTGTTGATTAG
TAAGTTGAGATTTTCCTTTAACCCAATAATCACGGCGGAATTGTTTATTTAAAATAAAGT
CTTTTGCTGTTTGAAATAAAGAAGGATCTTGAATGCTAGATAATAATTTTTGTTGCTCTT
CATCAAATAAAACCTCATCAAAATCATCTAAATAAGAAACGGAGCATGCGTAACTTAATT
TAGCTTGTTTCAAGCAGGATTCAATTTCTGAAAAATACATTGGATACCAATTCTGATTAG
TAAATTCATGAATGACGTAATTAGAATTTTGTTCTTTGATCTGTTCAACTTGTTCCAACA
AATAAGGTGAGAGAGAAAGGAGACTATTACTCACTGAAAGCATATTCTTTGTATGTTCTA
ATGCTGATTTAATCGCTTGATCTTTTGATTCTAGAGTAGCAGATAATTTACTATAGTATT
GATTTAATAAATATCTAATTGGTGATTTTCCTGCCCATCCTGGTAATGTGTTATAGCTAA
TATAGACTACACCACCTACTTTTAATTTACGTTGAATAAAATCAACGATAGTTTCTCTAT
TTTGTGGTGAAATCCAAGACCAAATACCATGTAGAGCAATAAAATCAAAATCAGGTAAGT
CATCTCGATGACAAAATTCGGCAAAAGATTGATCTGCAATAACGACTTTATCTGGATTGC
CTTGGTTTGCTAATTGTTGAGCAAAGAACGCATGAGAAGGATTAAAATCAGTCCCGTACC
ATTTTACTGTTCCTGCTACTGCATGAATATTAAGCGATACACCAAACCCAAAACCTAACT
CACACGCATTAATGACTTTTGGCGGCTGTAAATTTGCTATTAAGAATGGACAAATTAATT
GGTGGCTATTTAATCCATCGTAATAACCTGTCGTATAATTAATATCATTAACATAACCTT
CTGACCAATTTGTTAGCATTGCTCCTCCTTATTACTTGATTCTTACATGGTAAATATTCT
ACATAGGGTTATCATTTATTTTCATAATTCTGCTAATGGTTAACGTCTTTCATCATCAAA
ATCATCATCTTCGTCATCGAAAAATTCGCCGTCATCACCATATTCATCTTCATCACTGTT
CGGATCTTCAAAATAAGTTCCCCAGCCTTCGTAGACCGCACCCGATTTTTCGATTAACGG
CAGTAGCTCTTTTTGTTGAGCGGTAATAAGTTCCGCATCTAGTTTAATTTCGCTGACAAT
ATCGCACACAAACACAAGATCGCCATTCTCTTCTTCCACTTCTTCCGCTTCAGAAATCTC
ATAGCCCAACTTATAAGCATCTACCACTAATTTTTCGAGTTTATCGAAATCGTGGTGAGC
AACGTGGTGTTCGATAATATAAAGGGCTTCAGGATCGCTGCCATCGTCTAATAAAGATTT
GATGATTTCATCGGTTTCTTGGCGTAATTCGGTTAAGTTGTACATAAGATTAGCCCTCTT
GGGTTTGTGTAAAAATTTCGGCGAACCAACTATCTAATTTAGTCGCAAGTTTATCAATAC
CAATACGATTTAACGCAGAATAGGCTTCAACTTGCACATCGCCTTGAAACGGTAAAATTG
CTTCACGCACCATTTTAACGGTTTTGCTTCTCGCACTTTGGCTAAGCTTATCCGCTTTGG
TAAGTAGCAATAACACAGGTAATTCTGCAGATACAGCCCATTCGATCATCTGCTGATCGA
GATCTTTCAACGGGTGGCGAATATCCATTAAAATCACTACCCCCCGTAAACATTCTCGTT
TCTGCAAGTATTCCCCTAAAGAGCGTTGCCATTGAAGTTTCATTTGCTCTGGCACCGCTG
CATAGCCATAGCCGGGTAAATCAACTAATTTACAATTTGGTTCTACTTCAAATAAGTTAA
TTAACTGCGTACGCCCTGGTGTTTTAGAAGTACGAGCCAAGTTCTTTTGGTTAGTTAAAG
CATTTAATGCCGTTGATTTCCCTGCATTTGAACGCCCTGCAAAGGCAATTTCCACGCCAC
TGTCTTCAGGTAAATGGCGAATATCAGGTGCAGAGGTTAAAAAATGGGTTTTGTGGTAAT
TAAGTTTTATTTCAGTCATTTTGTATTTGTTTGTTATTAAAATTTGTAACTAGCTCCCCT
CTTTGAAAAAGAGGGGCTGGGGGAGATTTAAAAAACAAAATTAGTTTTGTAGGGTGGGTT
TTAACCCACCAATAAATTCAAGATATTACAACGAAACGGTGGGTCAAGACCCACCCTACA
ATTATTTAAATCTCACACTCAATCCTTTCCCACCATACTGATTTGCTTCAGGATTTCCTA
CAAACACGCCCCATTCCATCAGTAAAATCGTCCCGATAAACATCGGCATCATAATGCCTA
GCACAAATGCCATTGTTCCTTCTGCCCCTAATGAGCTGAGATAGCACAATATCGGCACAG
CAACCATAAATAAGGCTTTTGCTGAACGATTACGGTCGTGTAGGCGTTTAACGATAACCG
CCGATAAACTATAAAGGGAAACAGTCAAAGGTAGAACGCTGATCCAACTGAAAGCGGTCA
GATTTAAGATAAAATTTGCAAAAATAAATAAAAATGCAAAATTGATCCCAAAGCCGATCC
AAAAGCCTTTGCGGTTTAGTCTTCCGTGAAAGGAAAATAATGCTTTATGCCAAATCATTA
CTGCAACGCCTTTTCAATTTTCTCAAACAGATCACGAGCAAGATTATCCAAGCCTTTCAA
ACGCTCTAAGCCGCGACGCATCAAGGTTTGACGTTGAGTGTCATAGCGAGAAAGTTTAAT
TAACGGCTCAATTAAACGTGCCGCCACTTGCGGATTACTTTCGTTCATCTTAATCAACAT
ATCGACTAAGAAACGGTAGCCAGAGCCGTCAATAGCGTGGAATGCACTTGGGTTTTGGCT
TGCAAATGCTCCAACGAGTGAACGTACACGGTTTGGATTTTTGAAGTTAAAACTTGGGTG
CGTTAATAAATTTTGTACAATTTCAAGCACATTTTCATCAGGACGTGTCGCCTGTAAAGC
AAACCATTTATCCATCACTAAGCCATCGTGTTGCCATTTTTGTTCAAAATCGGCAAGAAG
CTGATCTCGGCAAGCAAGTTGTGCTTTGGTTGAAGCTGAGAGTGCCGCCAAAGTATCCGT
CATATTGTTTGCTTGATGATAATGTTTGTGTACCAAGGTATTACCCACTTCGGTAAAGGC
AAGGTAAGACAAGCAGACATTGCGTAATGCCCGTTTTGCCAAATCCTCGGCAACCACACG
GTATTCCGTTAATTTATTTTGGTTGTAAACGACTAAGAAGTGATCTTTTAATTCATCAGC
AATCGCTTGTTGCATAAATTGACGAACAGCCGCAATACCTGCAGGATCGATCACTTTAAA
TAACTCTGCAAATTCCGTTTCTTTTGGCAAGGTTAAGGTTAAAGCGGCAAGTTCTGGGTC
TTTATTTGCATTGTCGATCACAAAGGTGAGCGCTTCTAACAGACCTTGTGAGAATGCCAT
TGCTTCGCCCTGTTGGTAGCGACTTAGATTTTCACGCAGCTCATTGTTAAACAACATTTG
TGCCACGTCCCAACGCACGAAATCATTCTCAGCAAACTTCAAGAGCGTTAAAAGCTGTTC
TGTTGAATAGTCATAATCTAAACGCACAGGGGCTGAGAAATCACATAACAAGGCAGGCAC
TGGACGTTGTTGCACATTGTGGAACTCAAAGGTTTGATGTTCGTGGACCACATCTAACAC
ATCACTGACAGTTAATAATTCGTGTTGTAACTTGATTTTCTTACCATCTTGACCATATAA
CGCTACTTTCAACGGAATGTGTAAATTCACTTTCTCAAGCTGATCAGCGGTTGGTGGTGT
GTTTTGAGAAACGTGCAAGCGGTAAGTATGACGTTTTTCATCATATTCATCAGAAATCGT
TAATTCAGGCGTACCCGATTGACTATACCAACGGCGGAACAGATCTAAATCAACTCCCGA
AGCACGTTCCATTGCAGACACAAAATCTTCACAGGTTGCCGCTGTGCCATCATTTTCTGC
CACATAGAGTTTCATTCCTTTTTGGAAACGCTCTTCGCCGAGTAGGGTGTGGATCATACG
AATAACTTCAGCCCCTTTTTCATAGACGGTAACTGTATAGAAGTTATTCATTTCAATCAC
TTTTTCAGGGCGAATAGGGTGAGCCATCGGGCTTGCATCTTCGGCAAATTGCACCGCACG
CAACAATCGCACATCTTCAATCCGTTTTGCCGATCTTGACCATAAATCTGAAGTAAATTC
TTGATCACGGAAAACGGTCAAACCTTCTTTTAAACTGAGTTGGAACCAGTCACGGCAAGT
AATACGGTTGCCCGTCCAGTTATGGAAATACTCGTGAGCAATCACCGCTTCAACATTCAA
ATAATCATCGTCCGTTGCAGTTTGCGGATTAGCTAGCACAAATTTCGAGTTAAAAATGTT
TAACCCCTTATTTTCCATTGCCCCCATATTAAAGAAATCGACCGCCACGATCATATAAAT
GTCTAAATCGTACTCCAGCCCAAAACGCTCTTCGTCCCATTTCATTGAACGTTTTAAGCT
CTCCATCGCCCAAGTTGCACGATCAAGATTTCCACGATCCACATAGATTTCAAGGGCGAC
TTCACGTCCGCTCATCGTGATAAACTTATCTTGCAACAGGTCAAAATCCCCTGCGACTAA
GGCAAATAAATAGCTTGGTTTGAAGAACGGATCTTCCCACTCTACCCAGTGACGACCATC
GTCCAGCTCCCCTTGAGCAATACGGTTGCCGTTAGAAAGCAGGTATGGATATTTACTTTT
ACAAGCGGTGATTTTGGTGCGATATTTTGCAAGCACATCAGGGCGATCAAGCATATAAGT
AATCTGACGGAAACCTTCCGCTTCACATTGCGTGCAGATCCCTTCGCCTGATTGATATAA
CCCTTGTAGTGATGTATTTGTTGATGGATTGAGTTTTGTCTGAATTTCCAGCTCGAATTG
ATCCGCAGGGAAATCGGCTAAATTTAAAGTCAAAGCCTCATCATCTTTTTGATATTCTTT
GAATGGCTCGCCATTAAATTTAATCGATAAAAATTCAAAGCTATGTCCATCTAAACGTAA
CGTAGTCGCTTCTGCATTTTTACGCATGACCGACAACGTCGATGTGACAATCGTCTGCTC
AGGATCAAGCTGAACATCAAGATAAATTTGATGAATCGTAAAATCAGGCTGCCGGTAATC
TTTTCTAAATTTTGCTTTAGGTTGCATAGCTTTTCCCTTAGGTTTTTTGAATATGGAAAG
GATAAGAGTATTTGTCTTTAAGTGCAATCAAATTTAAGATCTTGCCCCAAAAATCGCCGT
ACCAATACGCACCATTGTCGAACCGCATTCAATTGCACTTGGCATATCATCAGACATTCC
CATTGATAGCGTATCAATCCCTTCAAATTGAGATTGTAATTGAAGAAACAGTTCGTTCAT
TTGAGCTAAGGCGATTTTCTGTTGCTCAGGCTCACTTTCAGGCTTCGGAATTGCCATTAA
ACCACGCAATTTCAAACGTGGCAGTTGGCTAATTTGAGTGGCTAATTCTAGCATTTCTTT
CGCAGAAATACCCGATTTAGATGCTTCATCACTGATATTAATTTGAATTAAAACATTCAG
TACAGGCAGGTGTTCAGGACGTTGATCGCTTAAACGTTGTGCAATTTTGAGCCTATCTAT
CGTTTGTACCCAGTCAAAATGCTCAGCCACTACACGCGTTTTATTCGATTGTAATAAACC
GATAAAGTGCCATTCTAATGTGTCGTTCTCCGCAAAATGCTGAATTTTTTCAATACCTTC
TTGCACATAATTTTCGCCAAAGGCACGTTGCCCTGCTTCAATGGCTTCGGCAATGGCTGA
AATGGGTTTAGTTTTGCTCACAGCAAGCAGTTTAACACTCTGTTCAGGGCGATTAGCTTG
CTGACAATATTGTTGAATTTGTTGAGAAATTGTCGCTAAATTTTGAGAAATCGACATTGG
CTACTCCAAAAGGCTATAATGGGCAAGATCATAAAACTCCACTTAACTGAAATCAAGGAT
ACTTATGCAAAGACTGACAAAAATTAAACTTGTGATTACCGATGTGGACGGTGTACTCAC
TGATGGTAGCCTTTATTACACCGAAAATGGCGAAGCATTAAAATACTTCAATGTGAAAGA
CGGTTTAGGGATCAAAATGCTTCTTGCTTGCGGCATTCAAGTTGCAGTGCTATCGGGCGG
TGACACCCCGATTTTACGCCGTCGCATCAAAGATTTAGGCATTCCCCTTTTCCAACTTGG
CAAAATGTCTAAGCGTGATGCCTGTTTTGAGTTAATGCAACAAGCGGGGGTTTCAGCCGA
AGAAACTGCATTTTTAGGCGACGATACACTGGACTTACCCGCATTTGAAGTCTGTGGATT
AGCAGTTGCCGTGGGCGATGCTTTTGATTATGTTAAAAATCAGGCAGATTTAGTCTTAAC
GCGTAAAGGCGGACATTCCGCATTCCGTGAGCTTTCCGATATGATTTTAAAAGCTCAAGG
CAAAGAAGAAGTTTATGCTACTGCTGATGGGTTTATGAAAGTGGTGCATGAAATGCTACA
ATAAATAATATCCTGTGGAATTTTAGATAATTAATTGAAAAAGATGAGCCAACAAGACAA
ACAAAATTTAATTTGGATCGATCTCGAAATGACAGGGCTTGATCCTGAAAAAGAGCGAAT
TATTGAGATTGCTACCATTATCACCGATAAAGATCTGAATATTTTGGCTGAAGGCCCTGT
GCTTGCCGTACATCAACCCGATGAATTATTAAATAAAATGAGCGAATGGTGTGTGAAAAC
CCATACTGCAAATGGGTTGGTTGAGCGTGTGAAGCAGAGTAAATTAACTGAACGTGCTGC
CGAATTACAGACATTAGATTTCCTGAAGAAATGGGTGCCGAAAGGGGCTTCGCCGATTTG
TGGTAACAGTATTGCACAAGATAAGCGTTTCCTTTATAAATATATGCCAGATTTGGCGGA
CTACTTCCACTATCGCCATTTAGATGTGAGTACATTAAAAGAGCTTGCGAGCCGTTGGAA
GCCTGAAATGCTTAAACAATTTAGTAAGAAAAACAGCCACTTAGCTTTAGATGATATTAA
AGAGTCTATCGAAGAGCTGAAGTTTTATCGTCACCATTTTATTAATTTAGATTAACAATA
ATGCAATCATTTTATTTTGCAACTGAAGAAGAAATGCTCAATTTTGGTCAGCGTTTTGCC
CAACAACTTCAACGCTATTTAGAAAATCATAGTGAAAAAGCGATTGTGATTTATCTGAAT
GGAGAATTAGGGGCTGGAAAAACGACGCTCACTCGGAGCATTGTTCGTGCTTTTGGGCAT
AATGGGAATGTAAAAAGTCCAACTTATACTTTAGTGGAAGAGTATCAGCTTCCCCCTTAT
GCTTTATATCATTTTGATTTATATCGTTTGAGTGATCCTGAAGAGTTAGAATTTATGGGA
ATTAGGGACTACTTCCGTCCACAAACGGTTTGCTTACTAGAATGGGCAAGTCGAGGGGAA
GGAATGATCCCATCTGCGGACTTTATTATTCAAATTGACTATGCAGAAACAGGGCGAAAT
CTGGCTCTTATGCCTCAAAACGACTTAGCAAAACAGATTTTGGAAAATTATTTAGAATAT
CAGACCGCTTAGGGTAATACTATGCAGAAATTACGACATTATGTTTGCTTTACGGTAATG
AGTTTATTTCTTGCTCTTTCCGCACAAGCAAAATTAACCATTGCCATTGATGCTGGACAC
GGGGGCAAAGATCCAGGGGCTATCGGTAAAAATTTAGGGGTCAAAGAAAAAGAGGTGACT
TTAGCAATTGCTAGAGAATTAAAGGCGTTGTTAGATGCAGATCCTAATTTCAAGGCAGTA
ATGACACGCAATGGTGACTATTTTATCCAACTACCTAATCGAACTGAAATTGCTCGTAAA
AACAAAGCAAATTATCTAGTGTCAATTCACGCTGACTCTTCACCAAGTTCAGATAATCTA
AAGGGGGCTTCGGTTTGGGTTTTATCTAATCGCCGTGCAAATGATGAATTAGGAAAATGG
TTGGAAGATCACGAAAAGCAATCGGAATTATTAGGTGGGGCAGGTTCGGTTTTAGCAAAT
AATAATGAACGTTACTTGAACCAGACAGTGCTTGATCTGCAGTTTTCTCACGCACAACGT
TCAGGCTATGAGTTAGGTAAAACAGTCTTAGACAAACTGAGAAATGTTACGCAATTAGCA
AAAAGTTCGCCACAACACGCCAGCCTTAGCGTATTACGTTCCCCTGATATTCCTTCAATT
CTAGTGGAAACGGGCTTTTTATCTAATGCAACGGAAGAACAACGTTTAGCCACAAAGGCT
TATCGTCGTCAGATTGCAAAGGCGATTTATCAAGGATTAATTGCATATAAAAATAGATTA
CCAAAACAGCAAAATCAAATAGCAGTTAATGATGAAAAATTAACCAAGAAATCGAAAGCT
GAAAAAAAGGTAGAAAATCGCTCTAAGGAAGATAAAAAAGCTAAAGCAGCGGTGACTTCG
CCTAAGGAAAAAACTAAAGAGAAAGCAAAAATAACGACGGAAACTAAGCAAAAACAATCG
TCTAAAGCGTCAGAAAAAACGGTTGATTTCAATGCGAAATATCATGTTGTTCAGAAAGAT
GAAACACTTTATTCTATTGCTCGCATGTATAAAACAACACCTGAAAAATTGAGCCAGCTA
AATGGTTTAAAACAAAATAAAATCTTTGTAGGGAAGAAGCTGCAAGTAAAGTAAATCAAT
ATAGTAGAGTATCAAATTTAAAACTGGATATGGGAACCAAGACAAAATAGTAGAGAAATA
AGCATGATATTTAAAGAAAAGCCGATTATTTCTAATCAGTACGGAGCGTTAGTGATGGCA
TTTGTACCATTCATTTATGGTATTTCTGCTAGCCATTTTGTAATGAATCATTTTTGGCTT
GGGCTTAGCTGGTTTTTTACTTATCTCTTTTCCTATCCTTTTTTCTCTGTCGTTAGCAAA
AAACAAAATGAAAAATATAAACGCTGGATGATTATTTATGCCGTATTTAGCGGCATATTT
ATATTTCCCGTACTCTTAAGTCATTTTTCTATTTTGCAATTTATAATCCTAATCCTGCCG
CTTGCAGGGGTCCAAATTTACTATGCAAAACAAAAAGATGAACGAAACTTAATCAATGAT
ATTGCAGGTATTTTAACCTTCGGCATAATTGGAATGGCAAGTTTCTATTTAGCAACGAAC
CAATATAATTTTGAGATTTTACTCCACCCTACGTTATTTTTTATTGGGACAACAATTTAT
GTAAAAAGCGTTGCTCGAGAGCGGAAAAATCCTCTTTACTGTAAGTTCAGTATAGGACTT
CATTGTATATTTATCTTTGTTTATCTCGCCTTAGGCGATTATGGCATTAGCTTTGCCTAT
TTCATTGGGTTAATTAGAGCGGTTATTGTGCCAAAAAGAAACTGGAAAATTAAACAAGTC
GGCCTATTTGAATTTTTAGTGATATTTGTTTTTACACTAGGGCTGATCTACTAAATGTAT
TAACCTAATAATATCCGTTATTTCTCTTTCCAATATCCAATCCATTCTTTCAGGGCGTGC
ATATTGCTATGTAATGCTCCTGATTGTGGGATAAAGTAAAATACATTTAATCCATAGGTT
TCAGGCATTTTTCCTGCTCCAACACTTGCAGGTAATATCTTAAAACCTTCTCGTTCAAAT
AGCATTCTTGCTCGTTGCATATGCCACTGGTTTGTCACTAGTACAATCTTATTAATACCT
TCTTTTTCTAAAATCGGTTTAGAAAACTTCGCATTTTCAGCCGTCGTTTTGGCTTTTTCT
TCCAACCATTGTGTTGGAATATGGAAAAATTGTTCGAGCTCTTTTTTCATGACGGCAGCT
TCTGAAGTCCCTTTTGGGCTACTTCCCGTAATTAATAAAGGTAAGCCCGTTTCTTTTTGT
AAAAAAGCAGCATAACGTACCCGCTCTAATGCTATTTCGCTGATCGCTAATTTGCCAAAT
AACTCTTTACTATCACGCAAGCCACCACTAAGTAAAACGATAGCTTGAGCCGATTTATAA
TCTTCAATACTAAGGTTATCTTCCGTTACCAGAGAATCATGCAATTTTTGCGAAGTATAG
GGAATACTGAAAATATAGAGCATTGCTACACCTAAAAAAGTTGAGAGATAACCTAATTTT
TTCCATTTTAAGCGGAAACAAATTAAAGAAAACAACCATAAAATCAGAATGTTAAATGGT
GGAAGAATGACCGCAGTAATAAATTTTGTGATAGCAAACATAATGAGTAGGCAATTTTGT
CAAGTAAGTAAAAGAGATTTATTATTCCTCATTCCTTTTCCGTTGTCTATTGTTTAACTC
GCTCTTTAAAATTAAAATGGCAAGTCTTATTAACCATATTACTAGCGGTTAGATTTATGA
AAAAAATTGCAATTATTCCAGCCAGAGCAGGCTCGAAAGGGATTAAAGATAAAAACTTAC
AATTAGTCGGTGGAATTTCGCTCGTAGGCCGTGCAGTTCTAGCGGCAAAAGAGTCTGGAA
TGTTTGACTTAATCGTTGTCACTTCAGACGGCGAACGTATTTTACAGGAAGGTGAAAAAT
ATGGTGCAACACCACTACTTCGCCCTGCTGAATTGGCTCAAAGTGATACTCGTTCTATTG
ATGTTATTTTGCACTGTTTAGAAACCTTAAATATCCGTGAAGGCGTTGTCGCTCATTTCC
AACCCACTAGCCCACTTCGCAATGCGTTAGATATTCGCAATGCGATGGAAATCTTTTTAG
GTGGAAAAAGTAAGTCTGTGGTATCCGCTTGTGAATGTGAACACCACCCGTATAAATCAT
TTGTTTTAAATGGAGATGATATTCTCCCGATGAATGAAATCAAAGATTTTGAAGCACCAC
GTCAGCAATTACCAAAAGCATACCGTGCGAATGGGGCGATTTATATCAACGATGTCGCCA
GCCTACTTCAAGAAAAATACTTCTTTATTCCACCTGTGCGTTTCTATTTAATGCCAACCT
ATCGCTCAGTCGATATTGATACCACATTAGATTTGCAACTGGCGGATAGCTTGATTGAGA
AAGAGATGCAATGAGAGCCATCAAAGACAGTGCAGTTTATTTAATCGGTGAACTGACTTC
ACGGGCAATGCCATTTTCCAAGCCTTATTAGGTGTTCAGCTGAGCATTCGACAGTGTCAA
AAACAGGCGATTTCCTATGCCATTTTGCTCTTTGGAACTATCTGTTTATTTTTAGCCTTT
AATTTTGCAGAAAATAAATATGTACAACACGCTTTAGAGCCTTTAATCAATGTTATTCAC
GGCTATGGTTTAGTTAGTTCATCTACGGATAATCTAGTTCAAAATCATCTTTATATCCCT
GAATTAAAACAGATTTTAATTGGTGATGGACGTTATTTTTATCCTCAAGGTGGCTACTAC
GGCAAAACAGACTCTGGTTTTTTACGCCAAACATTATATGGCGGATTTATTTATCTCTCT
GTTTGCTTCTTATTTATGTGTTACTTCGTACGAAAAGTGGCAATAAATTGGTTTGACGGT
AGTTGGATTTTTATCTTATCTACCTTACTTATTCTCTCCATTTTAAATGTAAAAGCCGAT
GCCTATGCTTTCCCTGGCATTATGTTAGTGTTATTAATGTTTTTATCTTTATTTGGCAAT
GAAGGTAAAAATAAAATTCTATTTTTAAATAACAAGACAGAAAATGTTTAGTATTATTAT
TCCTTCTTATAATCGAAAAAATGAAATTCCTGCATTATTAACAAGTTTGGAATATCAAAC
GGAATATAATTTTGAAGTGATTATTGTCGATGATCACTCTGTTGAGCCAGTAGAAATTAA
ACATCTCTACCCATTTCCTGCCAATGTGATTAGGAATGAACAGAATTTAGGAGCAGCAGA
AAGTCGTAATGTAGGAGCAAGATTTGCTGAAAACGAGTGGCTACTCTTTTTAGATGATGA
TGATCGTTTTGCTCATCCAAAATGTGAAATACTGGCAAAAACAATTAATGAAAACCCGAC
GATTAATTTTATTTATCACCCTTCTGAATGTGTGATGGTAAATGAAGGGTTTAGTTATAT
CACTCGCCCCTATGAAAATGAACAAGCGGTCACTTTAGAGAATATTTTACTGGCAAATAA
AGTAGGTGGAATGCCTATGATTGCGATTAAAAAATCATTTTTCTTTGCAGTCAATGGATT
ATCAACGGATTTAAAATCTTTAGAAGACTATGATTTTATTTTGAAAGTGATTTCTCATAA
CCAGTTTAAACCAAAATATGTTTCTGAAGCCTTAACAACCTGTACTTTCCATACTAAACG
AGCAAGTGTATCGACAAATACACAAAATACTGAATTAGCGATTGAAACTATTAAACAAAA
ATATGTAAAAACAGATATTCAACAAAAAAACTTTGCTTTTAATGCATTATATATGCTTTC
TTACCCACATATAATGAATTTATCTCGTAAAGCGGCTTGTTATTATTGGCAGATGTTCTT
ACAAAGTAAAAATATTAAACATTTGGTGATTGCTACTCTCATATTTATTTCACCAAAACT
TGCAATCAATATGAAAAGGTTTATTTAATGAAATTTTCCGTATTAATGTCCTTATATTTT
AAGGAAAAACCAGAATATTTAACCGAATGCTTTGAAAGTTTAAAAAATCAAACGGTTCAA
GCGGACGAAATTGTTGTTGTATTTGACGGAGCTATTACCCCCGAATTAGAACAAGTTATG
CAAAATTTTGCGGAGATCTTACCGCTTAATATCGTTAGACTTGAGCAAAATCAAGGGTTA
GGAAAAGCACTCAATCATGGCTTAATCCACTGCATAAATGAATGGGTATTCCGTATGGAT
ACGGACGATATTTGTATTCCAGAACGTTTTGAAAAACAGATTGCGTTTATTGAACAAAAT
CCCGATACCATTATTTTTGGCGGACAAATTGCTGAATTTGGCTCAGATATTAATGATATT
GTCAGCTATCGTCGTGTGCCAACAGAAACCAAAGCCATTGTAGAGTTTACACAGAAACGT
TGCCCATTTAATCATATGACGGTCGCCTACCAAAAAAATGCTGTGCTTGAATGTGGTGGC
TATCAAGACCTACAAGAAGATTACTATCTCTGGATTAAATTGGTTGCATTAGGCAAAAAA
GTGGCGAATTTACCCGAAATTTTGGTTTATGCCCGTGTTGGAAATGGTATGGTCGGTCGC
CGTTGTGGTATCGCTCAGGCTAAGGCAGAATGGCGTTTATTTAAATTAAAACACCAAGTG
GGTATGCAAAATGTTGTTTCAGGTTTTATCACTTTTACTATGCGAGTGATACCGAGATTG
TTGCCAACAGTCTTACTTACTCAGTTTTATAAATTACTTCGTAAATAAAAGGTGTAATAT
GTTGTCTATACAAGATTTTTCAAATAAAAATAGTTGCTAATATTTAGAGAAAATAAATAT
TAGCAACTATTTTGTCTACCATGCCGATTATTCCTTATGAAGAGCGATAAACATAGTTAA
TTATTCTGTTTTAAGCGATAACGTCTATCCATCATACAAAGTATGCCACCTATCGCCATA
AACAAACCACCGAACCAAATCCAACGGATAAACGGTTTGTAGTATAAACGTACGCCCCAA
GAGCCATCTTCTAAACGTTCACCTAAGGCTGCATAGAGATCTCGACTAAATCCCCAGTCA
ATCGCAGCTTCAGTCATACCCATTTTACTGACATTGTAAAAGCGTTTTTCTGCGTGTAGT
GTGGCTTCATATTTACCATTTCGATGAATTTCAATATCCGCTGTGCCACCAATATAGTTT
GCCCCATTTGAGTCACGAATACCCTTGAAGGTAAAGTTGTAATCTAAAATTTCAACTTTG
TCGCCCACATTCATTCGTACATCTTTTTCGATACTGTAATTTTGGCTAAAGGCAATACCA
AACACAGTCATTGCAACCCCTAAATGAGCCAACACCATTCCCCAATGGGAACGAGAAAGT
TTCAAAATGCCTTGCAAGAAACTATGACGATGCGTTGCTCGTTGATGTAGTTCATATAAA
CTCAATGCCACGATAATGACGGACATCATTGTCCCTAATACCACGCTGACAGTAATTTTG
CTGGCAAAAAGATAAGGTAAGCCAAAGCCAAGCAATACCATTACGGCTAATGAAATGAGG
ACTGGCTTACGGATAGCAGAAACCTGATCTCGACGCCATTTTACAAGCGGTCCAATCCCC
AATAAAAATGCAAAAGGCACCATTAAGATCATAAACATCTGATCGAAGAAAGGTGCTCCG
ATAGAAATTGTCCCTAAACCAATTTGTTTATGAATTAACGGTAAAATCGTGCCTAAAAAG
ACCACCGATAAGAACGCCATTAATAGTACATTATTGAGTAATAACATTGACTCTCGTGAG
TAACGTTCGGAATTGTCTAAGCTCTTGATTTTACTGCCTTGATAAGCGTAAAGCAGTAGC
GAACCGCCAATAACCACCACGAGATAAGCCAAAATATATAAGCCCCGAGTTGGATCAGAA
GCAAAAGCGTGAACCGACACCAAAATCCCTGAACGCACTAAAAACGTACCGAGTAAACAG
AGTGAAAAGGCAAGAATAGCTAGCAATACCGTCCACGCTTTGAAAGTACTACGTTTTTCC
GTGACCGCTAAAGAGTGAATTAATGCAGTACCTGCAATCCACGGCATTAACGAGGCATTT
TCCACAGGATCCCAGAACCACCAACCGCCCCAGCCAAGCTCGTAATATGCCCACCAAGAG
CCAAGTACGATACCTAATGTTAAAAATACCCACGCTGCCATAGTCCAAGGACGTGACCAT
CTTGCCCAAGCAGTGTCAAGACGACCTGTCATCAACGACGCAATAGCAAAAGCAAAGGCA
ACAGAAAAGCCCACATAGCCCATATACAGTAACGGAGGGTGGAAGATTAAGCCAACATCT
TGCAACATCGGATTAAGCTCTCGACCATCAACAGGAAAATCAGGGAAAGTTCGGTTAAAC
GGGTTAGAAGTAAACAGAATAAAGACTAAAAAGCCAATGCTAACCAAGCCCATTACCCCC
AATACACGAGCGACGGCTTCTTCAGGTATTTGTCGGCTGAATGTCGCAACGGCAACGCTC
CAAAGAGAAAGTAGCCAAATCCAAAGCAACAAAGATCCTTCGTGAGAACCCCAAACAGCA
GAAAGGCGATACTCTAACGGTAAAGTACTGTTTGAGTTATTCACCACATACTGCACAGTA
AAATCATTGACCGCAAACAGATAAAAAAGCGAGCCAAACGAGATTGATAATGCTAAAAAA
ACCGCCCACGTCATCGGACGAGCCAATGCCATCAGACTAGCATTTTGTTTATAAGCACCA
ACAAGCGGTAAGATCGCCAATAAAATTGCCAATGCGAGAGCAAGAGCAAGGGTATAGTTA
CCTAATTCAGCAATCATTTATTTTCTCCAAACGGCTGAGAGATCTGCGTTGCATCACGTT
CTGATTTTCCTTTGAGATCTGCTTCTGAAATCCCCATCGGCTGATGTTGCTTTTTCATCT
GATCGCCTAATTCAGGTGGCATATAGTTTTCATCGTGTTTAGCTAACACTTCGGTTGCTT
TCAGTTTTGTCGGCTCAACTAAAGTACCTTGTGCCACAATCCCTTGCCCTTCACGGAATA
AGTCAGGTAAAATCCCTTCATATTCCACCTGAATTGCAGGCCCAATATCATTGAGATCAA
AGGTCACTTTAAGGGTCTTGTCATCACGTTTTACCGACCCATCAACCACCATACCCCCTA
CACGAATACGTTGCCCAACTTCAGGCTTGGTTTCTGGATCATTATTTTTACCATAGATAA
TCTCTGATGGCGTATAGAATAAGTCAATGTTTTGGCTTAACGCATATAAGGTTAAACCAA
CAGCAACGGCAAGCCCACTTAACACTGCCATCACCACTTTCAGTCTAGATTTGCGTCTTG
GGTTCATAAAAACCTCGTTGTAATCACTCAAAAATCAAATAGAAAAATTAAAGTGCTATC
CTAACAAAAAATCTGATAAGAATCGTTAAATATTCGATTATTTTATTCTTTAGTATATAA
AAATCATGTCTACCCTAAGACAGGAAATGGTCGAACATTCTCTAATTGAGAATGTATTTG
ATTAGGTACGGTTGATCCTAAAGTCCAAGAAATTATACTGCCTCTTTCGATGTTACTTGT
GTACTTTAGGGGATGCCAAACATAGAGAGAAGCAAGAACTGCTTGTTTTTGAACATAAAT
ATAGGTAGAAATAACCGCACCTTATTGTTATAAGTTGCGGTTATTTTTTGCTACTTATAA
GGCTTTTAAAATGTCGTCCACACGTTCTTTCGCATCACCAAATAACATTTGAGTGTTTTC
TTTGAAGAACAGTGGGTTTTGTACGCCTGCATAGCCCACTGCCATTGAGCGTTTGAACAC
GATAACGTTTTGGGCTTTCCAAACTTCAAGTACTGGCATACCTGCAATCGGGCTATTTGG
ATCGTCCATTGCCGCTGGGTTTACTGTGTCGTTTGCACCGATAACCAAGACTACGTCAGT
ATCTGCGAAATCATCATTGATTTCGTCCATTTCTAATACGACATCGTAAGGCACTTTCGC
TTCAGCAAGTAATACGTTCATATGGCCTGGTAAACGTCCTGCAACCGGGTGAATACCAAA
GCGAACATTGACGCCACGATCACGTAGTTTCTGTGTGATTTCAGCAACAGGATATTGTGC
TTGTGCCACCGCCATACCGTATCCTGGGGTGATGATCACAGAGCTTGCATTTTTAAGTAA
TTCTGCCACTTCTTCTGCGGTGGTTTCACGGTGTTCGCCTTGTTCTTCATCTGAGCTGAC
TTGAACATCGTTACCAAAGCCGCCTGCGATAACGCTGATGAACGAGCGGTTCATTGCTTT
ACACATAATGTAAGAAAGGATCGCACCTGAAGAACCGACTAATGCACCGGTTACGATAAG
CAAGTCATTGCTTAACATAAAGCCTGCTGCGGCGGCTGCCCAACCTGAATAAGAGTTAAG
CATAGAAACAACCACTGGCATATCCGCACCGCCGATAGAAGCCACTAAGTGCCAACCGAA
AGCTAAAGCGATTGCAGTCATCACTAATACAGGGAAAATGTTCTCAGGATTATTTAAGAA
GGCAACCATTAATAGTGCAGAAACCACAAGTGCCGCAAGGTTTAATTTGTGGCGGTGTGG
CAACATTAATGCTTTTGAATTGATAATGCCGCGTAATTTACCGAAAGCAACCACTGAACC
TGTGAAAGTGACCGCACCGATGAAGATACCAAGGAATACCTCAACATTGTGGATATTTTG
TAGCACTGGATCTGTTTCGTGTGCAAGACCGTAGCTGTTAAAGCCGACTAATACCGCCGC
TAAACCTACGAAGCTGTGAAGAATTGCCACAAGCTCAGGCATTTCGGTCATTTCCACTTT
TAATGCTTGACGAATACCGATAGCACCACCGATTGCCATTGCGATTAAAATCCAAATGGT
TCCTTGTGATTGTGGCCCAAAAATAGTTGCGATAAGGGCAATGGTCATACCCACAATGCC
GTACCAACAACCTGCTTTTGCCGTTTCGTGTTTAGAAAGCCCTGCAAGGCTCATAATAAA
GAGAACGGCTGCGACAATATATGCCGCTTGTACTAAACCTAAAGACATACTCTTTCTCCT
TAACCTTTTCTAAACATTGCTAGCATTCTTTGGGTAACTTTGAAGCCACCGAAGATGTTG
ATACTCGCCACTAAAATCGCAATAAAGGCAAGTACGCTGATAAAGAAGCTGCCTTGAGAG
ATTTGTAGTAACGCACCGACAATTATAATGCCCGAAATCGCATTGGTTACTGCCATTAAT
GGAGTATGTAATGCGTGGCTGACGTTCCAAACTACATAGTAACCCACTACGCAAGAGAGA
ACGAAGACGGTGAAGTGAGATAAGAATGCCGCTGGTGCAACAGAAGCTAACCACAAGAAT
GCGATCACCGCTAAGGCTAACAAGCCATATTTAATGCGTGGATCTGCTGGTTTTTCTTCT
TTTTTCTCCGCAGGTTTTGCTGCCGCTTTTTGTTGTGGCTGTGCAGATACTTGAATTGGT
GGTGCTGGCCAAGTGACTTCGCCATCACGGATTACGGTAACGCCACGCAATACTACATCT
TCAAAGTCGATATTGATGTTGCCATCTTTCTCTTTGCAGAGTAATTTCAAGAGATTGACT
AAGTTGGTGCCGTAAAGTTGAGATGATTGAGTTGGTAAACGACCTGGTAAATCAGTATAA
CCGATAATTTTTACTTGGTTTTCTGTGGTAACCACTTTACCTGCTTGGGTTAATTCGCAG
TTACCGCCCGTTGCAGCCGCTAAATCCACAATCACCGAACCTGGTTTCATTGTGGCAACC
ATCTCTTTGGTAATTAAGCGTGGGGCTGGTTTGCCTGGGATAAGTGCGGTGGTAATAATA
ATATCCACTTCTTTTGCTTGTTCAGCATAGAGTGCTAATGCACGGCGGTTAAATTCTTCC
GACATCACTTTTGCATAGCCATCACCGCTGCCACCTTCCTCTTTAAAATCAATTTCAAGG
AAACTTGCGCCCATTGATTGTACTTGTTCTTTTACTTCAGGACGAGAGTCGAACGCACGC
ACGATGGCACCAAGGCTGTTTGCTGCACCAATTGCGGCTAAACCTGCAACGCCTGCACCG
ATCACAAGTACTTTCGCAGGTGGCACTTTACCTGCGGCGGTAATTTGACCTGTAAAGAAG
CTACCAAATTCGTGAGCGGCTTCAACAACGGCACGATAACCAGCAATGTTCGCCATAGAA
CTTAAAGCATCTAGGGCTTGCGCACGAGAAATACGCGGCACAGCGTCCATAGCTAACACA
TTGATTTTCTTTGCAGAAAGTTTTTGCATTAATTCAGGATTTTGAGCAGGCCAAATAAAG
CTCACAAGCGTTGCCCCTTCCTTGATTAATGCAATTTCGGCATCGGTTGGTGCATTGACT
TTAAAAATAATGTCTGCATTCCAAACGGCTTGTGCGTTGCCGATAGTCGCACCTGCTTGA
GCGAAAGCATCGTCTTCAAAACTTGCTTTAAAGCCAGCATTTTCTTCAATGATGACTTCA
AAACCAAGTTTCTTAATCTGTTCTACGGTTTTTGGCGTTGCTGCCACACGAGTTTCACCG
TCTAACAGCTCTCTTGGTACACCAATAAGCATAAAGACTCCTGTAGGTTGGTTAAAATAA
TAATGAATTAAAACGTTGCAAATGTACCATTTATTTAACTTTTTGGGGGATTTTTTTCAC
GTTTATTTTGAAGAAATCTTAAAATCATTTAACCGATTTTTTACAAGCGGAGGATTTCGT
AATAAAACTTGCAAAAGATAAATTATTCGTTGGAGTTATTAGGACTTTTTTGCTATATTT
ACGCCCAATTTTTTGCCCTAAGTCTATGGGCTTATTTCGCTTTTAACTAAATTTAATGGA
TCCCTTTTATGTTTAAGAAATTTCTAGGATTATTTTCAAACGACCTTTCAATTGACCTTG
GTACTGCAAACACGTTAATTTATGTAAAAGGGCAGGGTATCGTGCTTGATGAGCCGTCAG
TAGTTGCGGTACGTCAAGATCGTGCTGGTTCATCAAAAAGTATTGCAGCAGTAGGTAGTA
ATGCAAAATCAATGCTAGGTCGTACACCAAAAAGCATTTTAGCTATTCGTCCGATGAAAG
ATGGGGTGATTGCTGATTTCTATGTGACAGAAAAAATGTTACAGCATTTTATCAAACAAG
TGCATAGCAATAACTTTATGCGTCCAAGTCCTCGAGTGTTAGTGTGTGTACCAGCAGGGG
CAACTCAAGTAGAGCGTAAGGCAATTAAAGAGTCGGCGATTGGCGCTGGTGCTCGTGAAG
TTTATTTAATTGAAGAGCCTATGGCTGCGGCGATTGGTGCAGGCTTACCTGTAGCAGAAG
CTGCTGGTTCAATGGTAATTGATATTGGCGGTGGTACAACAGAAGTTGCGGTACTTTCAT
TAAACGGTATCGTTCATTCTGCTTCGGTGCGTATTGGTGGTGATAAATTAGATGAAGCAA
TCATAGCTTACGTTCGCCGTCACTATGGTTCTGCGATTGGTGAAACAACTGCAGAGCGTA
TCAAAAAAGAGATAGCAACAGCTTATATTCAAAATCAAGATGAAATTCGCACAATGGAAG
TTCACGGTCACAATCTTGCAGAAGGTGCGCCTCGTACATTCGTGTTAAGCTCAAAAGAAG
TGTTAGAAGCGATTGAACAACCTTTAACAGGCATTGTTGATGCAGTAAAAGGGGTTCTAG
AGCAATGTCCACCAGAGTTAGCTGCCGATATTTTTGAACGTGGAATGGTATTAACAGGTG
GTGGTGCTTTATTACAAAATCTTGATGTATTACTTTCAGAAGCAACGGGCGTGCCTGTTA
TCGTTGCCGAAGATCCATTAACTTGTGTAGCTCGTGGTGGCGGTAAAGCACTTGAGATGA
TCGATATGCACGGTGGCGATCTCTTTAGTGACGACAACTAATTCAACCTTGAGTTATTAG
CATAAAAATGGACAATATCAACGGCTATTGTCCATTTTGCATTTAACAAGATCCATTAAA
TATAACTGAAATATGAAACCAATTTTTGCGAAAGCACCACCTATAGGCGTAAGACTATTC
TTTGCAATTGCGATCTCTATCAGCCTGATTTTACTTGATGGTAGAAGCAGTGCAATGATC
CAAATGCGTAATGTCCTCGAAACAGCGGTCAGTGGCTTGTATTATTTTGCAAATACCCCT
CGCACCTTATTAGACGGTGTAAGTAATAACTTTATCGACAGTCAAAAACTGCAAGTTGAA
AACCGAGTATTAAAAGAACAACTGCGTGAAAAGAACGCAGACCTATTGCTACTCGATCAA
CTCAAAGTGGAAAACCAACGTTTACGTTTACTACTCAGTTCCCCTTTACGCCAAGATGAA
TATAAAAAAGTAGCTGAAGTGCTGACCGCAGAAATGGACGCTTACCGCCAACAAGTAGTA
ATAAATCAGGGACAAAGTGACGGTGCTTTTGTTGGTCAGCCTGTAATTGATGAACGAGGC
GTTGTGGGGCAAGTGATTTCTGTCGGGAAAAACAGTAGTCGAGTATTACTTTTAACCGAT
GTCACTCACGCCATTCCCGTACAAATTTTGCGTAACGATGTTCGAGCAATAGCCAATGGC
AACGGACACAGCAATGAATTGATTTTGGATAACTTACCAAGAACCGTGGATATTGGCAAA
GGTGATGTGCTTGTCACCTCTGGCTTAGGCGGACGTTTCCCTGAAGGCTATCCCGTTGCC
GTAATTGAAACCGTACAAAATGATGGTTCAAACCATTTTGCCAGAGCAACGGCTAGACCG
CTCGCCTCACTTGATCGCCTGCGTTATTTATTACTGTTATGGCCAACAAGAGAAGAAATC
CGCAATGCATCAAGCCTTTCACCGCAAGATGTGCGTGATGCTGTGGAAGAAAGACGTAAA
AGTCTAAACCCATTAGACCGCTTGAAAAATAGTAAAAAAGAACAAGTAAGTAGTGATGAA
CAAAAAGAAGAAACTGTCGAACCTGAAGAAACTGTAAATCCAGCAACACAGCCAGAAGTC
GATAACGGTATTAATCACAGCACAGAGCAAGGGGCAGAATAATGCGTGAAAATATGATCT
TCCAAATGTTAGTGCTGACCTTCATTTTCGTCATCGCTTTTGTCCTAGAGATTATGCCTT
GGCCTGTGGATTTACAAGGATTACGCCCAACTTGGGTTGTATTAGTGCTTATCTACTGGG
TATTAGCTCTGCCTGATAAAGTTAGTGTCGGCACCGCTTTTTTAGCAGGAATTGTTTGGG
ATCTGATCTTAGGCTCAATTTTAGGCATTCACGCTTTAGTATTGTCAATTGCGATCTATT
TTGTTGCCAAATATCATCTTATCTTGCGTAATCTCTCGTTATGGTTACAGAGCTTACTTG
TGATGGCATATATCGCACTTATTCGTTTCTTTATCTTCTTTATCGAACTAGTGCTACATA
GTGCAGAATTTAACACCCAAGAAATCATCGGGGCGATCATAAGCGGTATCTTATGGCCGT
GGATTTTCTTACTGATGCGACATATACGCCGAGGGCTACATTTACGCTAATGAACAGCTT
ATCTTTCGATTTTTCTGCGGATTTTCGTCCCCTTTCCGCTCGAATGCGACCACGCACTTT
AGCTGAATATGTCGGACAATCACACCTGATCGCCGAAGGCAAACCCCTTCGCCGAGCCAT
TGAAGCAGGACATAGCCACTCAATGATTTTCTGGGGTCCCCCAGGAACAGGCAAAACCAC
TCTTGCTGAAATTATCGCAAATGAACTTGATGCCGAAGTTGAACGTCTATCAGCTGTTAC
TAGCGGTATCAAAGAGATCCGAGAAGCCATCGAAAAAGCCAAACTCAACCGACAATCTGG
CAGACGCACGTTACTTTTTGTTGATGAAGTTCACCGTTTTAACAAAAGCCAACAAGATGC
CTTTTTACCCCATATTGAAGACGGCACCATTATTTTTATCGGTGCAACCACTGAAAATCC
GTCCTTTGAACTGAATAACGCCTTGCTATCAAGGGCAAGGATTTACATTCTCAAGCCACT
ACAAGCGGTCGATATTCTAAAAATTTTGCAAAATGCCATTGCAGACAAAGAACGTGGATT
AGGCAATGAAAAGCTCATCATTCAAGATGATGTGCTTCAACTGCTGGCGGACTACGTCAA
TGGCGACGGACGTTTTTCTCTCAACTGCCTTGAATTAATGTGCGATATGGCAGAACAATT
ACCACAAGGAAAATTGCTGGATAAAGCCTTGCTCACCGAAGTGTTAGGCGAACGCCAAGC
CCGTTTTGACAAAGGTGGCGACCGCTATTACGACCTGATTTCCGCCTTACATAAATCCAT
TCGAGGCTCTTCCCCTGACGGTGCATTATACTGGTATGCTCGTATTTTAACCGCTGGAGG
CGATCCACTGTATGTTGCTCGCCGACTACTTGCGATAGCCTCAGAAGATATAGGCAATGC
CGACCCAAGGGCAATGCAAGTCGCCCTTGCAGCGTGGGATTGTTATACCAGAGTAGGGGC
TTACGAAGGCGAACGAGCCATCGCCCAAGCGGTGATTTACCTTGCCGTTGCCCCAAAAAG
TAATGCCGTTTACACCGCATTCAAACAAGCTAAACGCCTAGCTCAAGAAGGCAAGGATTA
CGATGTTCCCGAACATCTGCGAAACGCACCGACTAGCTTAATGAAATCCTTAGGCTACGG
CGAAGAATACCGCTACGCCCACGACGAACCTAACGCCTACGCAGCAGGGGAAAACTACTT
CCCCCCTGAACTGAAAGACACTCAATTCTACTTCCCAACCGAACGTGGAATGGAAAAGCA
GATCAAAGAAAAAATGGCGTGGTTGAAAGGGTTGGATTTGCAGAGTGAGGTGCAGAGGTA
TAACAAACAATAAGTTTAAATTTGTTTGCTCAACTCAATAAACACCCTATGTTTATCATA
ACTATAAAAGACGTGGTTACTTTGTGTTTTCGTAAAACTATAGGTTAAACGAGGAGTAAT
GCCCCATAAATGCACGGCACGGTGCCAAATTGATGCATTGAAGCCATATTCTTTATTACG
TTGAATAATGTTGAAAATCGTTGCTCCCTTATAGCGTTTTTGAGCCACACTTACTGAAAG
GCGAGTAGAAAACCCTCTGCCCCATTCTTGCCCCCAACCTAAACTAATTCCCCGACGGAA
AAAGCTATCGTTTTTATCACGAGTAGCGGTGCGATTGTAGTTTAAATTTGCAAACCAATA
TTGGTTTGCATTGGCTAAATAAACTAGCCCACCAGAGATAAAGTGATAATTGCCATTGAG
GTGCAAGCGACTTGCGTAGCGTTGTTCGGCATATTCATAGTTAGCGTTGAGTTGCCATTT
AGGTGATAACCAATAGTTTGTTTCAAGGGTTAAACCGCCTGATTTAGAAAAACGTCTTAA
TGTATCACTTTGATTAGAGCCACCTGCATAAAGTGTTTGTTCCATAAATGGCAACAGCCT
CAGGTTATATTTTGCATTTTGAAAACCTAGCCCCACACTGCCTCGTAAGCTCATTTCGTT
GTATTTTTTATTATCCCAGTAGTATTTGCCGTTGGTAGCAAGACGTAGTTCATTAAAGAA
ACCATTTCCCCACGACCATTTTTTACCGAGATCGAAATTAAAACCGACACCTTCTGCCGA
TTCTCGTTTTGGTGCGTGCCAGTTGCCGTAGGTTGTTCCTGCTTTCGGTGCATTATTGAT
ATTAGGATCGTTAAGATAAGTAAGCCCACCTGAAAACGTCCAACGATCTCGCCGATTTAT
CGCATTAATGTATTGATCGATAAGTTGGGTAATTTCAGGGATAAGCGGTTCTGAACGCAG
TTTTTTAAACTGATCTTCCGAAGCCTCCAATTCGTTATTTTCAAATAAAGCTACTGCAAG
TTGTAAGCGAACAGGCTGAATATCTGCTTGTTCGGCAAGGATCTGACGATATAACTTGAT
CGCTTCCGTATGTTGCTGATTTTTCTTTGCCACAATTGCCGATGCCCATTTGGTAAGAAT
TGGGTCGTGAAATTGTGCAGGAAGCTGTTGGTAAATGGGATAAAGCAATTCGACATTGTC
AATATTACCTTGCATTACCGCAGGCAATAATGCTCTTATCACTAAATCTGGATATTTTAC
CAACTCTTTTGAAGTCATTGTAATACTACTCTTATCCGTTTCCTCCTTAGCGATTTGATG
AACCTTAAATTGATGGCTGTGAATGAGGATATCGGCTTTTTCTGCTTGGACTCTATTATC
ATTTAGATGTTCAGTAATACTATCCTGAGATAGTTTTGCTATAGAGTAGTTAGCTAAGAC
TAATAAAAGTGTTGCGCTAATAAACGAGTGATTCATAACGTTCCTATAAAAGCATGAAGC
AATGTCAAGACTGTTGATTTTTATTAACAATAACTTAACTGGCGCTTACATTGTTTGAAT
TAATGTTGTAATTGTCAAACTTATCAGATATCATATTGATAATGATTTTTATTTGATTAC
TGGATTTATTCTAATATACTCATATATTATGTTGCAATGGTTTTATAACAGGTTTTATAA
CATTTCGATTTTTTTATCTGTAACTCTTGTTCATATCGGGTTGGCATATACGATTTCACA
ACTATCTTGGGATAGAGATCTCAATCATTTTGGGGACTTAGAAAATTTACAAATGGTTGA
AGTAAATTTAGGAAGCGAAGAACCCATTGAAGTGAAAAGTGAAAGTGAGCCAGAGGTGAC
ACAAGAGCCAGAGCAAATACTCAGTACAGAAGTAGCAGATGTTTCACAAGCAGATCTCGT
TAAAAAAGGGGAGAAATCTGAAGTAAAAGTGAAAAAAGAGATAAAAAAATCCCCAGAAAA
GCTCACCAAAAAAGTAGAGAAAAAGAAAGTGTTATCGCCTAAAGCACACTCAGATGAAAA
AACAAACACAAGCCAAGTTGCCCAAAATCATCAACAAGGAAATCAAAATGGTGTTGAAGG
GAGTAAGTCTGTCACTGGAAACGCCAAAGTAGATGCTTCTCTTGGTGCGGGTTATGGCAA
TGCAATGCGAGGGCGTTGTTCAGATATTTCTGATGAATCTGATGATGTAGGCAGTGTGAA
ATTAAAGGTAACAATAGGAACGAATGGTAAAGCGACAAATGTAGAGATTTTATCTTCTTC
AGGTATTAAACGTTTGGATAATCAAGCAAGCAGAATGGCATCGGGACACACCTATCAACC
AGCCAAAATAAATAATAGTGCAGTGGTAGGCAGTGTGATTTTTAGTATTCATTTTAAATG
TGGGGCAGCAGCCTAAATTATTTGAGGTAATTTATGAATTTAATTCAACTTCTTCAACAA
CAAGATATTGTACTTTCCATTTCCTTTGGAATTTTAGTTGTAATGAGTATTTTATCTTGG
ACTATTATTTTAATTCGTTTAATTAAAATGATTGGTGTAAGAAAAAATAACCAACAAAGT
TTTCAATTAGTCAAATCTGCTGAAAATCTTATTCAAGCAGAGCAATATATTCAAAACAAG
CGGTCTGAAATTGCAGATATTTTACAGCTAACTTTTAAACAATGTGAATTATATCAAGCT
AAAGAAAAGAACCATTTATCTCATCAACTTCCATTTAAAGATTTCCTGACGTTACATTTG
CGAAATGCAATTACCCAATCTTTGCGTAAATATGATGGCGGTTTAGTTGCATTAGCTTCT
ATTGGTGCGGTTGCCCCTTTCATTGGATTGTTTGGCACAGTCTGGGGAATTTTTAATGCA
CTTATGGATATTAGTCAGCAAGGGCAAGTCAGTATTGCAACCGTATCTGCACCTATAGGG
GAGGCATTAGTTGCAACGGCAATGGGATTATTTGTCGCCATTCCTGCAGTACTTGCCTAT
AACTTAATTACTCGCCTTAATCGTAATCTTTCTCAAGATTTAGATCATTACGCAAACGAG
TTATTTATCTATTTATTACATCACTATGGAGAAAATAAATAATGGCATTTGGAAGTTTTG
ATAAAAATGAAAATTCGGTAATGTCAGAAATTAATGTCACGCCATTAGTTGATGTAATGT
TGGTGTTATTAATTGTTTTTATGATCACAATGCCTATATTAACGCAATCTATTCCACTTG
AATTACCAACCGCTAATGTTGAGAAAAAAGATGAAGCAAAAGATATTTTCAGGGTGGCGA
TTAATCCTACGGGCATTTATTTAGGTGAGAAGTTAGTGAATGAAGAAGAATTAAAACAAT
CATTTCTGACAAAATTTCAGGAAAATAAAAATACCGTTATTGCTATTTCTGCGGATATTT
CCGTGGAATATCAACATATCGTTAAAGTCCTTGAATTAGCCCAAAACGTTGGGCTAACCA
AAATTGGCTTTGTAACCCAACCAACTAAATAAATGCAGTGTTTTTATATCGGAGGCAAAT
ATGCATTTTAAACTTAATCCCTATGCGTTAGCGTTTACTTCTCTGTTTCTTGTCGCTTGT
TCTGGTGGAAAAGGAAGTTTTGATTTAGAAGATGTTCAACCTAATAAGACAACGGGCGTG
TCTAAAGAAGAGTATCAGGATGTGGAAACCGATAAGAAAGTAAAAGAACAGTTAGGGGAA
TTGATGGAACCTGCTTTGGGGTATGTTGTAAAAGTTCCGGTGAGTCAAAGTGGAGTAAAA
AGAACGGAAATTTCAAATCCAGAAGCAATTACTGATGAAGATCTCAAGAAAATACCAAAT
CACGAGACTATCAAAAGTGTAGCTGATCAAAATTATGGCTGGGTAGTAGATAAAACAGCA
GATAAAACGATGAAGTATGTTCGTTCTGGTTATGCAATTGATGTAGATCATTATGGTACT
CGTGATAAAGGTTATGTGTTTTATAAAGGCATCACTCCCTCAAAAGAATTACCGCAGGGA
CCAGTCCTTACCTATCAAGGTGAATGGGATTTTACCTCGGATGCTAATTTAGATGCCAAA
AGACCTAATAGTAACCCTGAATTTAATGGGTATGGTCCAGGGCAGAGAATTGCAACAACA
TCTGCAAATGCTAAAGGTAGAACCTATACATCTGAATTTGAAGTTGATTTTTCAACAAAA
AAATTAAAAGGAAAATTAAATAGCAAAACAGCAAATGCAGAATCATTAGAGCGTTACAGT
ATTGAAGCAGAACTTAAAGGAAATCGTTTTAGAGGTAAAGCAATAGCCAAAGACACTAGT
GATGCAATTTTAGGTAAGTCTTCTGATTATCTTGAAGGTGGTTTCTATGGACCTAAGGCA
GAAGAACTTGCAGGAAAATTTATCACAAATGACAAATCTCTTTTTGCCGTTTTTTCAGCA
AAACACAATGGCTCTAATGTTGACACCGTTCGTATTATTGATGCCTCAAAAATTGATTTA
ACTCATTTTAATTCTTCAGAACTTACCAATTTTGGCGATGCTTCCGTTTTAATTATTGAT
GGGAAAAAAATGGATCTGGCAGGTACCGATTTTAAAAACAGTAAAACGATTGAGATCAAC
GGTAAAACAATGGTAGCTGTAGCTTGCTGTAGTAATTTGGAATATATGAAATTTGGTCAA
TTATGGCAAAAAGAGGGTGAAACAGCCAAAGATAATAGTTTATTCCTACAAGGTGAACGT
ACTACAACGGATAAGATGCCAAAAGGCGGAAACTATAAATATATTGGTACTTGGGATGCA
CTCGTATCTAAAGGGACGAACTGGATAGCGGAAGCGGATAATAATCGAGAATCGGGCTAT
CGCTCAGAATTTGATGTTAATTTTGGTGATAAAAAAGTAAGCGGCAAGTTATTTGATAAA
GGCGGTGTAAATCCTGTGTTTACCGTAGATGCAAAAATTAATGGTAATGGTTTTACCGGA
AAAGCTAAAACCTCAGATACTGGCTTCGCTCTAGACTCAGGCAGTTCACGTTATGACAAT
GTGAAATTTAGCGATGTAGCAGTTAATGGTGGCTTCTATGGTCCAACGGCAGCAGAGCTT
GGCGGACAATTCTTCCATAAATCAGACAATGGCAGTGTAGGTGCTGTCTTTGGTGCAAAA
CAACAAGTAAAAAAATAATAAGGAATTTGCTATGAAAAATAAATTAAATCTTATTAGCCT
TGCTCTTCTTAGCCTCTTTGCCGCACAAAGCTATGCAGAACAAGCGGTACAATTGAACGA
TGTTTATGTCACAGGTACCAAAAAGAAAGTGCATAAAAAAGAGAACGAAGTGACAGGCTT
AGGGAAAGTGGTGAAAACGCCAGACTCACTCAGTAAAGATCAAGTGTTAGGGATGCGAGA
TCTGACTCGTTACGATCCTGGTATTTCAGTGGTAGAACAAGGGCGAGGTGCAACAACAGG
CTACTCAATTCGCGGGGTAGATCGTAATCGTGTGGGCTTGGCATTAGACGGTTTGCCACA
GATTCAATCCTATGTAAGTCAATATTCACGTTCCTCAAGCGGTGCTATTAATGAAATAGA
ATACGAAAATCTGCGTTCGATCCAAATTAGTAAAGGAGCTAGTTCTTCTGAGTTTGGTAG
TGGCTCGCTAGGCGGTTCGGTGCAATTCCGTACCAAAGAGGTAAGCGACATTATTAAGCC
AGGGCAATCTTGGGGATTAGATACCAAAAGTGCTTACAGTAGTAAAAATCAACAATGGCT
AAACTCACTTGCTTTTGCGGGTAGTCACAATGGCTTTGATGCTCTTGTGATTTACACTCA
CCGTGATGGTAAGGAAACGAAAGCTCATAAGGATGCAGAAAGCCGTTCTAAGAGTATTCA
GAGAGTGGCTCTCGCAGATAATAATCCTCAAGGTAGCAATTGGTTTAAAGTTAAGAATGA
TTGTCCAAGTTTGAACTGCGAGCCACGCCAGCAGGTTGGAGTGTCTTATGATGGTCAGAA
GTATATAACAGAGCAACTCAGTGCTAAAGAATATACAGGTGAAGAACGAGCTTTGCCTGA
TCCAGTGAAATATAAATCTGATTCTTGGTTGGTTAAATTAGGTTATAGCCTTTCACCAAA
ACATTATGTGGCTGGTGTTTATGAACATAGCAAGCAACGCTATGATACTCGCGATATGAC
CTATCCTGCTTATTGGCAGCTATCAGATTTAAAAAATGGTAATACGTGGTATCCAATGAA
TAATGCTAAAGGGTTATATCGTAGTAATGCTTTAGATGGTGTTGCTATTGATTACTTTAC
AGAAGATGGTGTGAAATCCTCAAAAGGATTACGTTGGGCAAAAGCTCGTTTTATTGATGA
GTGGCACACTCGTGATCGGTTAGGTGCTTTATATCGCTATACCAATCAAGATAAAGATCG
TCTGATTGATAGCCTCTCTTTGAGTTTCGATCAGCAAAAAATTGATTTATCTACCCGCTT
GAGAGAGAACAACTGTTCCGAATATCCAACCATAGATAAGAATTGCCGTGCAACTCTTGA
TAAACTTTGGTCCTCAACTAAAAATGAGCAAAGTTCTTATGAAGAAAAACACGACACTAT
TCAGCTCTCGTTAGATAAAACCGTACAAACGGGATTGGGCAAACATCAATTAAATATGTT
ATTAGGTTCAGACCGTTTCAATTCCACCTTAAAACGCCACGAAATTTTGAGTAAGTTTTC
TGTGGGAACTTGGCATCGTATCAGTGGTAACGGTTATAAAAATACACCTTACATCTATGA
GCTAAAAGATCAGGCAATTTATAGTAAAAATGAATGTAATTATAGTGGCACTATTGCAGG
CAGGGCTGATTGTGCTACAAGCAAAATCAAAGGACATAATCACTACATCGCTCTGCGAGA
TAATTTTGCCATAACCAAGTATTTGGATATTGGTTTAGGCTACCGTTTCGATAAGCATAA
ATTCCGCAGTACTCACCGCTGGGCAAATCAAGGCGATTATAAAAACAGTGCGTGGAATAT
CGGCGTAGTCGCTAAGCCAACTTCATTCCTATCACTCTCTTATCGAGCATCATCAGGCTT
TAGAGTGCCAAGTTTCCAAGAGCTATTTGGCTTACGCTATGATGGTGCAATGGCAGGTTC
GAGCGATGCTTACCAAAAAACAGAGAAGTTATCCCCTGAGAAATCCTTAAACCAAGAAGT
TGCTGCGACTTTCAAAGGTGATTTTGGTATCGTTGAAGTCAGTTATTTCAAAAATGACTA
TAAACAGTTGATTGCCCCAGCAGAAAGAATGCACCAAACTCAATCAATGATTAACTATTT
CAATGTGCAAGATATTAAATTAGACGGTATTAATCTGATTGGTAAGTTAGATTGGAATGG
GGTATTTGATAAGATTCCAGAGGGCATTTATACAACATTGGCATATAGCAAAATGCGAGT
GAAAGAGGTGAAAAATTATCCTGGGTATATGAACATTCGTACCCCATTGTTAGACACCAT
TCAGCCTGCTCGCTATGTCGTAGGCATCGGTTACGATCAACCAGATGAAAAATGGGGCGT
GAATCTAACAATGACTCACTCTAGCGGAAAAAATCCAGATGAGTTAAGAGGTAATGAACA
AGTCGGTTTTGCCAATTATGAACGAACTGCTACGAAAAAAAGAACACGCTCTTGGCATAC
CTTTGACTTAACAGGATATGTCACCCCTTGGAAACATGTAACGGTACGAGCAGGTGTATA
TAATCTGATGAATTACCGTTACACCACTTGGGAATCCGTACGTCAATCTTCGCTTAATGC
GATTCATCAGCATACTAATGTGAAAGATTACGTAAGATATGCCGCACCTGGTAGAAACTA
TGTCCTTTCAGTAGAGATGAAGTTCTAACTTTCTATAGAGCATGGAATAAATTTGTGTAA
ATACCTGTTTCTGTGATAATACATCTAGATACAGGTATTTTTATAGGTGAGCAGGAATTC
GGCACATTATACGACAAGTGTTATTGAATCTCTAGGTGATGTAATCCGTCGAGTAATTAA
GGAAAGAAACGTATTTCCAATTGATGATGTGACATTTTAAATAGCATAGTTTTTGGCAGA
TCAGCAAACAAATTTGCCTACTTGCCGCAATTAATGAGGTGGCAAAAATGAAGCATGCTA
ACTCTAAACTAGAAACAGCCAGCTTATTGATTTTGGTGATCGCCTAAGCGACCACCATAA
GTTTAAAATGAAGATACTTAGATTAGAGATAGATGTACAAATAACAGCGCTTGGATATGT
TATCTCAGATACAAATATTTACGCCATCTATAATGCTTCATTCGCTTTTTTAATACTATC
ATCTGCTCTGCGTGCTTCACCTTTATGTTTTTGTTTATTTAACTGGGTTTCAAGTTTTGA
TTCTACTTCGTTGATAGCTTTATAGAGATCTTCATCATGTGCTTTTGCAAATAAATCGCC
AACAGGGGTTCCAATAGAAGCCTCAACTTCGTAACCATTTGGTAATTTGTGGATAATAAA
GTGAGGGTTAATTAACTGAGTTTGCCATTTATTCAGTTTAGCCAAACGCTCCTCAATGTG
CGTACGAATTGCAGGAGTCACTTCCATTTGTTTGCTTGAAATATTGATTGTCATAGCATG
TACCTCTTTTATTATGACCTTGTTGGTCGTTGAATGGATGACTTCAAATTATGCTTTTCC
CCCTAAAATTTCAACCCCTAAAGTTAAACAATTTTCAAAAACTTGATCTACTTAACACTT
TTCTGGTTTTTTTGACTATAATTCCAACGATATTTGTGAGAGGTATTTATGTTATCAGAA
ACTCGCTTGGCAAAAATTCATGAAATGGAACAGATTTTAAATGAAGCAAATAGCCTAATG
AATAAAATGGAACAGCTTCAACAGTCGTGGATAGTTCTTTTACCAAAAATCCGAGAGCTA
GAAAATTATTATGCTGAACAGTGGCAAGAAGATTATAATGCAGATGAACGAGGGGAAATT
CCCTCAGAGATGATTCGAGGCGTATTAAGTGAAGATGCCGTGTATAATTTATTCATTGCT
CATCGAGAAATCGCACTGGAGTGGATTCGCTTGTCAGTGAAATCAATGGAAACAACATAA
TGATAGATAAACCACTTCCTCCTTTTCAGCGAGCCTTTTTACATCCAAAGTATTGGGGTT
TATGGCTAGGATTGGGAATTTTCAAACTGATTTTATGCTTACCTTACCCTATTTTAGCGA
AAGTCGGTAAGGGCTTAGGTAAACTGTTTACCCGATTAGGTTTGGATAAACGCCGTATGC
GAATTGCCAAACGGAATTTGGAACTTTGCTTCCCAGATTATACCGCTTGTCAAATTGATG
AAATTTTAGCTCAAAATGCCGAATCTGTCGGAATGGCAATTATTGAAACAGGGATGGCGT
GGTTTTGGTCAGATGAACGTATTCTTAAATGGTCGAAAATAGAAGGATTGGAACATCTGA
AAAATCAGCCTGAGGGTTCGGGGATTATTTTTGTCGGTGTTCATTTTCTGACCCTTGAAC
TTGGGGCAAGAATTGTCGGGCTTCATCATCAAGGGATTGGCGTATATCGTCCGAATGATA
ATCCGCTGTTAGATTGGATTCAATTTCGTGGGCGAGTACGTTCTAACAAAGCCATGCTAG
ATCGCAAAGATTTACGCGGTATGATTAAAGCTCTTCGTGCAGGCGAAACCATTTGGTATG
CTCCCGATCACGATTACGGACGCAAAAACAGCGTTTTTGTGCCGTTTTTTGCGGTGAAAG
AAGCCTGTACAACAGCTGGAACGAGAATGTTATTACGTTCCGCCCCAAATAGTATCGTTG
TGCCATTTACCCCAATGCGAAACGACGATTTTTCAGGTTATACCGTCAAAATCAGGCCTG
CAGTAGATTTTAGCCAGTGCAAAAATGACGTTGATACTGCAACCTTAATGAACAAGGTCG
TAGAAAGCGAGATTATGCAAGCTCAGAGCCAATATATGTGGCTACATCGCCGTTTTAAAA
CCCGACCGAATGAGAGCGATCCGAGTTTGTATTAAAACAAGCGGTCTGATTTGATAAAAA
TTTTGCAAAAACAGGAAAATAAAATGAACAAGACCAAAATTGTCCTTGCCACAGGCAATC
AAGGCAAAGTGAAAGAAATGGCAGATGTGTTAGCTGAATTTGGCTTTGAAGTAATTGCCC
AAAGTGAATTTGGCATTCAAAGCCCAGAAGAAACTGGCTTAACCTTTGTGGAAAATGCAC
TGATTAAAGCTCGCTATGCGTCACAAATGACAGGGTTACCTGCGATTGCCGATGACTCAG
GTTTAGCGGTAGAAGCATTGGGCGGTGAGCCGGGGCTTTATTCTGCTCGTTATGCAGGTG
AAGAAGGGAACGATCAAGCCAATCGCCAAAGATTACTCGCTGAAATGGCAAATGTTGCCG
ATGAAGATCGCATTGCAAAATTTGTCAGTTGCGTTGTGATGTTACAACACCCGACCGATC
CTACCCCGAAAATTGCGATAGGCGAATGTTACGGACAAATTTTACGTGAGGAACGTGGTT
CAAACGGTTTTGGCTACGATCCACTCTTTTTCTATCCGCCTAAAAACTGCACCTTTGCAG
AACTCGAAACCGCCGAGAAGAAAAAAATATCCCATAGAGCGATTGCATTACAATCCCTGA
AACAACAATTGAAATAGGAACATTATGATTATTACCACAACTCCGAATGTTGAAAATCAT
CAAATCGTTGAATACAAAGGCTTAGTCTTTGGTGAAGTCGTGTCAGGTGCAAACTTTATC
CGTGATTTTTTAGCGAGCATTACTGACGTAATTGGCGGACGTTCAGGTGCTTATGAAAGC
AAATTAAATAGTGCGAGAAAAGAAGCCTTGCAAGAATTAGAAAAAGAAGCGAAAAAGATC
GGTGCCAATGCCGTTGTTGGTGTGTCTATGGAATATCAATCGATGGGCGGTGACAAAGGA
ATGTTTATTGTGGTTGCAACAGGCACAGCGGTTGTGATTCGTTAATGTTGCAAAAAAATC
TTCAAATCACACCGCTTTTTTGGCAAACCAAAACTCTGCTTGAAATGAATGAAGCAGAGT
GGGAAGCGCTGTGTGACGGCTGTGGTAAATGTTGTTATCGCAAATATATTCAAGGCAGAG
GCAAACGGGAGCGACTGTATTACACTTCCGTCTCCTGTAACTTGCTTGATGTAGATACAG
GACGTTGTACTAACTATGCTGAGCGTTTCAAAATCGAAAAAGATTGCACCAAACTCACTA
AAAAGAACTTGCCCGATTTTGGCTGGTTGCCGAAAACCTGTGCCTATCGACTGATTTATG
AAGGCAAGCCGTTGTTTGATTGGCACCCACTGATTTCACAAGATCCCAATTCAGTAAAAA
GAGCAGGGGTGTTAATCCCCAACGGCATTCACGAAAAAGATGTGATTGATTGGTTTGAGT
TTGTGATTGATACTGTATAAATCTCAATATGGTTAGTATTCTTTATGAGTAATTTAAATT
ACTTTTAAAGTTCTAACAAATACGCCTTCAACTGATGAATCTTATCCCTCACCGCAGCCG
CTTTTTCAAACTCAAGATCTTTAGCAAAATCTCGCATCTGTTGCTCAAGCATTTTCAGTT
CTTTTTCTAACTCTTTACGAGATTTCGGGGTGTAAGCGGTCTGATCATCGCTTGATTTTG
CAGATTTCTTACTGCGTTTCGGTTTATCCGTCTGTCCAATATCCAACAACTCGCTGACTT
TTTTGTTCAACGCTTGTGGCACAATGCCGTGTTCTTCGTTGTATTTTTGTTGTTTCTCTC
GGCGGCGTTCGGTTTCGGTAATCGCTTTTTGCATTGAGTTAGTAATGCGGTCGCCGTATA
AAATCGCTTTGCCGTTGAGATTTCGGGCAGCACGCCCGATGGTTTGGATTAAAGAGCGTT
CAGAACGCAAAAAGCCCTCTTTGTCGGCATCTAAAATCGCCACCAGCGATACTTCCGGCA
TATCCAAACCTTCTCGCAGTAGGTTGATCCCGACTAACACATCAAACATTCCCATTCGCA
AATCGTGGATAATTTCAACCCGCTCGACTGTGTCAATATCGCTATGTAGATAACACACTC
GTACGCCGTGTTCGTCTAGGTAGTCCGTTAAATCTTCCGCCATTTTTTTTGTCAGCGTGG
TGACTAGCACTCGTTCATCTACCGCCACACGCTTATGAATTTCTGACAATAAATCATCAA
CTTGCGTTGCCACAGGGCGAACTTCGATAATCGGATCTAACAAGCCAGTCGGACGAACCA
CTTGGTCGATTACATCAGGATTTTTCTCTAATTCGTAAGGTCCAGGGGTTGCCGATACAT
AGATTGTCTGTGGCGATAAGCGTTCAAACTCTTCAAAACGCAACGGACGGTTGTCTAAAG
CAGATGGCAAACGGAAACCGTATTGCACCAAAGTTTCTTTTCTTGCTCGGTCGCCCCTAA
ACATACCGCCGATTTGTGGCACGGTAACGTGGGACTCATCAATAATCAGCAAGCCATCAG
ACGGCATATAATCAAACAAGGTCGGTGGCGGTTCACCCTCTTTTCTGCCCGATAAATAAC
GTGAGTAGTTTTCAATGCCTGAGCAGTAGCCCAACTCGTTCATCATCTCAATATCAAACT
GGGTACGCTGGGCGATCCGCTGTTCTTCGAGTAATTTATTCTCTTTGATAAAGTAAGTTC
GACGCTCGGCAAGTTCTTTTTTGATCTGCTCAATCGCTTCTAAAATCCGATCTCTCGGCG
TAACGTAGTGAGTTTTTGGGTAGATCGTATAACGGGGAACTCGCCCTAAATTATGCCCTG
TAAGCGGATCGAATAAGGACAGATTTTCGATTTCATCATCAAACAGTTCCACACGCAGAG
CGACACCGTCCGATTCGGCAGGGAAAATATCAATCACTTCACCACGCACACGGAAAGTCG
CCCGCTGAAAGGCTTGATCGTTGCGGGTATATTGCAATTCAGCAAGGCGAGAGAGAATTT
TGCGTTGGTCGATCATCTCGCCCACTTGCAGATGTAACATCATCTGCATATAGGCATCTA
CATCTCCCAAGCCGTAAATTGCCGACACCGATGCCACTACAATCGTATCCCGTCTTTCTA
AAAAAGATTTGGTGGCAGACAGTCGCATCTGTTCGATCTGCTCATTGATAGACGCATCTT
TTTCAATAAAAGTATCGCTGGCAGGCACATAGGCTTCAGGCTGATAGTAGTCGTAGTAGG
AAACGAAATACTCCACCGCATTTTCAGGGAAAAAGGCTTTCATCTCGGCATAAAGTTGTG
CCGCAAGGGTTTTGTTCGGGGCAAGCACCATTGCTGGACGGTTTAAAGTCGCAATCACAT
TTGCAATGGTAAAGGTTTTGCCCGATCCTGTTACACCTAGCAAGGTTTGATGTGCCAAGC
CATCATTCAATCCCTCGACTAATTTGGCAATCGCAGTCGGTTGGTCGCCTGAGGGTTTGA
AGGGGGAATGTAAAATAAATGGTTTACCCTGTTTGCTCATTGAAAATCCTTGTCTGAAAA
TTTGCTAGAATTCTAACATAGAATAAGTGGTGAGATTTTGGGAATTTCAGCCTAAAAAGA
AATTTTGTTATTCATACAATTTACTTTAAAAATCCTCTTTGGTGGACGCTCAGAAATCCA
TTACAATTCTTCGTAAAATAATGCTAAAACTCACCGCTATGATTGATACACAAACTTTAA
AAACAGAACTTCAGCAATTTAATAGCACACAAAAATCCCTTTTTAGTACTGAAGATATCA
AAAATTTACTCGAACAACGTAGCCATTTTTATGATGATTTACTGACAACGCTCTGGCAAC
AATTTGGGTTGATGGAGCGGCAGGACTTGGCTTTAGTGGCAGTCGGGGGATATGGGCGGA
GGGAGATGTTTCCGCTGTCTGATTTGGATATTTTGGTGTTGAGTGAACAGCCTTTAGATG
AACAGACGCAAAATCAATTAAATCAACTATTTAACCTCTTGTGGGATTGCAAATTTCAGC
TGGGGGCGAGTGTGCGAACCTTGGCGGAGTGTGTTGAGGTGGGCAGAGCGGAAATTTCTG
TGGCAACGAATATGTTTGAGAGCCGTTTTTTGCTTGGCAATGAAGCCTTGTGGCAACAGC
TGATGAGCAAGCTGTTCCACGCGGAGTTTTGGTCTATTCAAGCCTTTTTTGAAGCAAAAA
TGGCGGAAAAAAATGAACGTTATGCCCGTTATCATAATACCAGTTATAACCTTGAGCCTG
ATTTAAAACATAGTCCGGGGGGGCTACGGGATTTGCATTTGCTCTCTTGGATTATGTTAC
GCCATTATGGGCTATATAGCCTAGAGAGTTTGTTTAGTCGGGGTTTGCTCTATCCTGAAG
AATTTATTGAGCTTCAGCAGGCTCAACATACGTTATTTAGAATGCGGTTTGCCTTGCATT
TGCAATTAAAGCGTTACGATAACCGCTTGCGGTTTGATCGCCAGTTACAACTGAGTGAGC
AGTTAGGCTATCAGGGCGAGGGTAATCAGCCTGTGGAAGCGATGATGAAAGATTTCTTTC
AGGCGACGCAATCTATTTCGCAATTAACGCAATTGTTGCTCAATCATTTTCATCAAGAGG
TGCTACAGGCTTTGCAAAATGTACAGCAAAAACAGCCGCTTGATGACTATTTTTATTTGC
AAGGGGAACAGCTAATTTGTAGTAACACTTTGATTTTTAAGCAACAACCTGAGCGGATTT
TGGATCTTTTCTTCTATCTCACTCAGCATACGCAGGTGCGTGTAGCCAGTACGACGTTGC
GACAACTTCGGCTGGCGTTACAGACCTTAAACCAGCCGTTGTGTGAACTGCCTCAAGCTC
GACATCGCTTTATTCGGCTGTTTTCTCAGCCTGATGTGGTTAAAAGAGCCATTATGCCAA
TGCATCAGTTGGGCGTTTTAACCGCTTACTTACCGCAATGGGTTGGTATTCAAGGCTTGA
TGCAGTTTGATCTTTTTCATATTTATACGGTGGACGAGCATACGGTTCAGGTGATGCTTA
AATTAGAAAGTTTTCTGCAACAGGAAAATGCCGAAAAACATCCGCTTTGTTGTCGTCTGT
TTCCGACACTGGCAGACCGTCCGTTGCTCTATTTGTCAGCCTTGTTCCACGATATTGCTA
AAGGCAGAGAGGGCGATCACGCTAAAGTTGGGGCGGAAGATATGCGTGCTTTTGCTCAAC
AACACGGCTTTTCTCAAGAGCAAAGTGATTATATGGCGTGGTTGGTGGCAGAGCATTTGA
CGATGTCAATTACGGCACAACGTCGGGATATTCACGATCCCGATGTGGTGAAAACTTTTG
CAAATGTGGTGAAAAATCCGACCGCTTTAGCTGCTTTAACCTGTTTAACCGTTGCGGATA
TTTGTGCAACGAATGAAACCCTTTGGAATGATTGGAAGCGGTCGCTTTTCCTTAAACTTT
TTCAATTTACCGAACAGCAGTTGCAGTTAGGCAGTGAGGAAACGATTAATCATCAGCAAC
TGAGCCAAGCCCATCAACAGCAAGCCTATGTACAACTTGAGGCGTTACTTTCGGCTGAAC
AAAAAACACGGCTGTTGCAATTTTGGCAATCCTGTCCTGAAAGCTATTTTGTGCGAAACA
GCCCGACACAGCTTTATTGGCACGCCTTGCATTATTTAAAAGATCCTGCGTTGCCGATGG
TGTTGATTAGCAATCAGTATGCACGGGGAGCGACAGAAATTTTTGTGCATTGCCAAGACC
AAGCCCAGCTTTTTGCGAGAATTGCACAGACGTTAAGTCAGAAGAAAGTGAGTATCCACG
ATGCTCAAATCCTTACGAGCGATCATGGTTTGGTGTTGGATAGTTTTATTATTACGGAAA
TGAACGGTGAGCCACTCGATGATGAGCGAAGTGAACAAATTCAGTCGGCATTGGTTAAAA
CCTTGCTTGCGAATACGGAGAAAGTGTTTAATCCAAGTAAAAAATCCGTTAAACATCAGG
CATTTAAGCGAAAAACCAAGATCCGTTTTTTAGCAAATTCCCAGCCAAATCAGACCGCTT
TTGAGCTATTTACCTTAGACCGAGAGGGGTTGTTGGCTCAAATTGGGTATATTTTCGGGC
AGCTTAAGTTGAATTTGATTAACGCTAAAATTACGACCATTGGTGAACGGGTGGAGGATT
TTTTTGTGGTGAGCAATCAGCAAAATGGGGTTTTGGCGGAGGAAGAACAGGCGATGTTGA
AACAACATTTGTTGGCGATGTTAGAACAAGAATAGAATGCTATACTGTCTATCAAACAAT
GAATTAAGAGTAAAAGATGTTATTGTTATATTCAGTATTAGTAAAAAGGTAATAAAGAAT
GCTACTCGCACAAGACCCCGAACAGTTTCGAGAATCTGCGTATTTACGCCAATTTTGGAT
AGAGTTGAGGAAAGACACCTTTGCACTCATCAGCTTTAATCTCTTTATTCTTCTGATGGG
ATTGGTTTTTTTTGGCTATTTACTTGCCCCTTATGCAGCCGATCGGCAATTTAGCGGAAT
GGAATTAATGCCACCATCGTGGAGTGATAGCGGTCAGATTAGCCATTTTTTTGGCACAGA
CGATCTAGGAAGAGATATTTTCAGTCGCGTCCTCTACGGCTTCTACTACACCGTTGGTTC
AGCATTGGTCATTACCATTGCTATCGGTATTTTAGGTGGCATTCTTGGCGTGATTGCAGG
GACAAAACGGAGTGGATCTATTTTTATTCTCAGTCATCTTTTTGATACCTTTTTATTTAC
GCCGATTTTGCTGATTGCCATCATCATTGCAACTTTAATGGAGGTCTCGCTCATTAATGC
AATGTTGGCCATTTTTCTTGCTATGTTGCCTCACTTTATCCATAAAATTTATCAAATGAC
CCAACGGGAGCTGGCGAGAGAATATGTCATCACTTTAAAATTAGAGGGTGCAAGAAAACG
AGATTTAATCCGTGAAGTGATCTTACCTAATTTAACTGTGATTGCCGTCAAAGAACTTGC
GCATATTTTTGTTATTGCCGTGTTAGACATCAGTGCATTGAGCTTTATTTCACTGGGGGC
AACGAGCCCAACGCCAGAATGGGGAGCGATGATCCGCGATTCTCTTGAATTAATTTATGT
TGCCCCTTGGACGGTCATTCTTCCTGGATTTGCTATCATTTTTACTCTACTTATCATTAC
AATGCTTGGAAACAGCATTGTACGGGTGCTTGAAAAATATCGTTATTAGGGAAGGGAAAC
AATGGCATTACTGGATATTAGACATTTAAGTATCGAAATTGATACGCCAAACGGGCGTAT
AAAAATGGTAGATAATATCAATCTTACCCTTGATAGCGGTGAGATATGTGGTTTAGTTGG
CGAATCAGGGTCAGGAAAAAGTTTAATTGCTAAAGTGATCTGCGGATTAGTCAAAGACGA
GTGGATCATTACTGCCGACCGCTTTCGCTTTAACGATATTGAATTACTGAAACTTTCCCC
CTATCAGCGCCGAAAACTGGTTAGTGATCAGATTTCAATGATTTTCCAAGATCCACTCTC
TTGCTTAGACCCAAGCGAACGTATTGGTAAACAATTAATCGAAACTATCCGCTTTAAAGG
CAAGTGGTGGGAACGTTTTGGCTGGAAAAAGAAAAAAGCCATTGAATTACTACACAAAGT
GGGGATAAAAGATCATAAAGATATTATGCAAAGCTATCCAACGGATATTACCGAAGGTGA
AGCACAAAAAGTGATGATTGCAATGGCAGTGGCAAATCAGCCTCGCTTGCTCGTGGCTGA
CGAACCAACCAATACAATGGAATCGACCACACAGCTACAAATTTATCGCTTGCTTTCCAG
TATGAACAAAAATCTTGGTACGTCTATTATTCTAGTGAGTAACGATATGCTCAGTATTTA
CAAGTGGGTAGATTCATTTAACGTTTTGTACTGCGGGCAAACCGTTGAAATTGCAGAGAA
AGAAACTATTATGGAAACCCCTTATCACCCTTATACCGCAGTACTATTGCATAGCCTACC
CGATTTTTCTAAACCTTTGCCTTTTAAAGGTCGCTTGAATACCCTTAAAGGCTCAGTTCC
AATGTTACAAGATATGCCTATTGGTTGCCGTCTTGGACCTCGTTGCCCTTTTGCGCAGAA
AAAATGTGTCGTTAAACCACCGCTACGCAAATTCCGCCAACACGAATTTGCCTGCCATTT
TCCGATTAACTTTAGAGAACAAAATTTCTTACGTAAGGAAGAATTTGTGCCAGTGATCGT
AAAAGTAGATTAGATGTTATATAGCTTAGTCCATATTAATGATGATAGAAAAAAGTCTAT
ATCGGTATTTAATACTCGAATATATAATTGGTCTTAATTTAGAAAAATCCCTTTTCGATC
AAATATCCTTTAAATTTTTGTGAAGCTCATCACTTTTTTACAAGACAAATTTGTAAAATC
CCATTACCATATGCAAGTCTTTTCAACATTAACTATTAACTCTCATAGAGGATATTAACA
ATGGCAAAAATCGTTAAAGTAATTGGTCGTGAAATCATTGACTCACGTGGTAACCCAACT
GTTGAAGCAGAAGTTCACCTTGAAGGTGGTTTTGTTGGTTTAGCAGCAGCGCCATCAGGT
GCATCAACAGGTTCACGCGAAGCATTAGAATTGCGTGATGGCGACAAAGCACGTTTCTTA
GGCAAAGGTGTATTAAAAGCTGTTTCTGCAGTAAACAACGAAATTGCTAATGCAATCGTA
GGTAAAGATGCATCTAACCAAGCTGAAATCGACCAAATTATGATCGACTTAGATGGTACA
GATAACAAATCTAAATTTGGTGCAAACGCAATTTTAGCGGTTTCTTTAGCAAACGCAAAA
GCGGCTGCAGCATCAAAAGGTTTACCACTTTATGCTCACATTGCAGAGCTTAACGGTACT
CCAGGCGTGTACTCTATGCCATTACCAATGATGAACATCATCAACGGTGGTGAGCACGCA
GACAACAACGTTGATATCCAAGAGTTTATGATCCAACCAGTGGGTGCATCAACATTAAAA
GAAGCACTTCGTATCGGTGCTGAAGTATTCCACAACCTTGCTAAAGTATTAAAAGCGAAA
GGCTTAAATACTGCTGTGGGTGACGAGGGTGGTTTCGCACCAAACCTTGCTTCTAACGCA
GATGCATTAGCTTGTATCAAAGAAGCAGTAGAAAAAGCAGGTTATGTTTTAGGTAAAGAT
GTAACTTTAGCGATGGACTGTGCGTCTTCTGAGTTCTACAACAAAGACAACGGTTTATAC
GAAATGAAAGGTGAAGGTAAATCATTCACTTCTCAAGAATTTACTCACTACTTAGAAGGC
TTATGCAAAGAGTACCCAATCGTGTCTATCGAAGATGGTCAAGATGAGTCAGACTGGGAA
GGTTTTGCGTACCAAACTAAAGTATTAGGTGACAAAGTTCAATTAGTAGGTGACGACTTA
TTCGTAACCAATACTAAGATCTTAAGCCGTGGTATCGAAAATGGTATCGCAAACTCAATC
TTAATCAAATTCAACCAAATCGGTTCATTAACTGAAACTTTAGCAGCAATCAAAATGGCT
AAAGATGCAGGTTACACAGCGGTTATCTCACACCGTTCTGGCGAAACTGAAGATGCAACT
ATCGCTGATTTAGCGGTGGGTACAGCAGCAGGTCAAATCAAAACGGGTTCAATGAGCCGT
TCAGACCGTGTTGCGAAATACAACCAATTAATCCGTATCGAAGAAGCATTGGCAGCAGCA
GGTACACCAGCACCTTTCAATGGTCGTAAAGAAGTGAAAGGTCAAGCGTAATTTGCGTTG
ATTTATTGAATATAGCCACCTTGAGAAATTGAGGTGGCTTTTATTAGCTACGTGTCATAA
AACTTACCCTTTCGGGCGGAGATATAAGGTACAAATAGCGTAAGTTATTTCAATCTTGTT
AAGTTTGTTATTACTTGATAATAAGTGTTCAGCAGAAAGAGCTCACCGAGGGTAGCCTAT
AACAATCAATCGGAGCTAGTTGGAGCCTTCGTCTTTAAAGACTTGGACGTCAACAATTCT
TCAATCTAATAAAATACATCAAGAAATCTTATAAGAATTAATTTCATAGTTTGTGGAATA
CTATGGTAGAATTGCGAAAAAACTCTGATTTGATTTCATAGAAGGAGAATAAGATGCCAT
CTTTTGATATTGTTTCTGAACTTACCATACATGAAGTACGCAATGCAGTAGAAAATGCAA
ATAGGGTATTAAGTACACGTTATGATTTTCGAGGAGTTGATGCCACAATAGAACTTAATG
AAAAAAATGAACTTATACGGGTTACTACAGAATCTGATTTTCAACTTGAACAGTTAATTG
AAATTTTAATAGGATGCTGTATTAAACGTGGTATTCAACATACTTCCCTAGATATTCCTT
CTGAAAGTGAACATCATGGTAAACTTTACACAAAAGAAATTAAATTAAAACAAGGGATTA
AGTCCGATATGGCTAAGCAGCTTGTTAAACTTATTAAAGACTCTAAAATCAAGGTACAAG
CTCAAATTCAAGGAGATTCCATACGCATAACAGGAAAATCCCGTGATGATTTACAATCGA
CAATACAGCTTGTGAAAAATGCTGAATTAGGGCAGCCTCTTCAATTTAATAATTTTCGTG
ATTGATTTTCCATATATATCTTCTTTCATTTAATCAATATTAAAGAATCTTTTCATTGAA
TCTAATCGCTCAAACTTACTAGAGTGATTTCTCTGTTTTCCTATAGGCTGTAAAGAGATA
CTTATGTCAGAAAAACGCTACGGTGCTGATGAGATTACCGTTCTCAAAGATCTTGAACCT
GTGCAACTTCGCCCAGGTATGTACACTGATACCACTCGTCCAAATCACTTAGGGCAAGAA
GTAATTGATAACAGTGTCGATGAAGCGTTATCAGGTTTTGCTAATCAAATTGATGTTATC
TTACATAGCGATAATTCCCTTGAAGTCGTTGATAATGGACGGGGTATGCCTGTGGATATT
CACTCGACTGAAAAAATTTCAGGGGTGGAACTTATCCTAACAAAACTGCACGCAGGCGGT
AAGTTCTCTAATAAAAATTACACCTTTTCAGGCGGTTTGCACGGTGTAGGGATTTCGGTT
GTAAATGCCCTTTCTGAAAGTGTTGAGATCACCATTAAACGTAATGGCGAGATTTATACC
ATTGCTTTTGCAAATGGCGTTAAAGTGGAAGAGCTGAAAGTGATCGGTTCTTGTCCAAAA
CGCCAAACAGGCACAACGGTTCGCTTTTATCCAAATCCAAAATATTTTGATTCGCCGAAG
TTTTCGGTTAGTCGCCTACGTCATCTATTGCGAGCCAAAGCGGTACTTTGTCCGAAATTA
ACGATCAATTTTACCGACCATATCAATAATACCCAAGAAACGTGGTACTACGAAGATGGC
TTGCGTGATTATTTAACAGATGCATTGAAAGAATATGAATATCTGCCAAATCCTCTTTTT
GTTGGTGAAGTGATTGGGGAAACTGAAGCTGTGAGTTGGGCGTTAAGCTGGCTCACAGAG
GGTGGCGAGCAGATTAATGAAAGCTATGTAAACTTGATTCCAACTGCACTTGGCGGCACA
CACGTCAATGGTTTGCGCCAAGGTTTATTTAAGGCGATGGCTGAATTTTGTGATTTTAGA
AATCTGTTGCCTAAAGGTGTCAAATTAACTGCCGACGATGTTTGGGGACGTTGTTGCTAT
GTGCTATCGCTTAAAATGCAAGAACCACAGTTTGCAGGGCAAACCAAAGAGCGTTTATCA
TCACGACAAGCGGCGAGTTATGTTGAAAATAGTGTAAAAGATGCTTTTAGTTTATGGCTA
AATCAAAACGTACAAGTTGCCGAACAACTGGCTGAAATGGCAATCAGTTCTGCACAAAAT
CGCCTTAGAGCTGAAAAAAAAGTCGTACGAAAAAAATTGGTTAGTGGGCCTGCCTTACCT
GGAAAATTGGCCGATTGTATCTCACAAGATTTAACACGTACTGAGCTATTCCTTGTAGAG
GGAGATTCTGCGGGCGGTTCTGCAAAACAAGCGAGAGATAAAGAGTTTCAAGCGATTTTG
CCACTTAGAGGTAAGATTCTCAACACTTGGGAAGTATCACCTGATCAAGTTCTCGCGTTT
ACAGAAGTGCACGACATTGCTGTCGCATTAGGCATTGATCCTGACAATGAAGATCTAAGC
CAACTACGTTACGGTAAAGTTTGTATTCTTGCTGATGCGGATTCAGATGGTTTGCACATT
GCCACATTATTGTGTGCCTTGTTCCTCCGCCATTTCCCAACATTAGTAAAAAATGGCCAC
GTTTATGTTGCAATGCCGCCACTTTACCGTATTGATATTGGTAAAGATGAGGTGCATTAC
GCATTAGATGAATCTGAAAAAGAGGCTATTTTAACTCGTCTCGCGAAGAAAAAAGGAAAA
CCAAATGTTCAACGTTTTAAAGGTTTAGGTGAGATGAACCCAAGTCAATTGCGTGAAACG
ACAATGGATCCAAATACACGACGTCTAGTTCAGCTAACCTTAGAAGATAATAGCGATGAT
GAAGAGGTTTCAACCTTTGAATTAATGGATATGTTGCTTGCTAAAAAACGGGCTGAAGAT
CGCAAACAATGGTTACAAGATCATGGTGATGAGGCGGATTTATAAATAAACCAAATAAAG
ATTGGCGTTGAAAATTAATAGTATTTTTTTATTAATTCAATAGTTTTACAAACTTATAAC
TATCAATGATAATACTCGTAACCTATTAATAAGCCATTTTTGGAGAAAATTCACTATGTC
TAAATGTCCATTTGATCACGGATCAAAAACCTTAACAACGGCAGCAGGTGCGCCAGTTGT
TGATAATGACAACACAATGTCAGCTGGCCCACGCGGTCCACTTCTTTTACAAGATGTTTG
GTTTCAAGAGAAATTAGCACACTTTGCTCGTGAGCGTATTCCTGAGCGTGTGGTTCACGC
TAAAGGTTCAGCAGCTTACGGTACATTTACTGTAACTGCAGATATTACTAAATACACGAA
AGCTGCGGTATTTAAACCAGGTGCACAAACTGAAGTATTATTACGTTTCTCAACTGTTGC
TGGCGAGCGTGGGGCTGCCGATGCAGAGCGTGATGTGCGTGGTTTCTCATTAAAATTCTA
TACCGAACAAGGTAACTGGGACTTAGTGGGTAACAATACACCAGTATTCTTTATCCGTGA
TCCATTAAAATTCCCAGATTTTATTCATACACAAAAACGTAATCCACAAACTAACTTGCG
TGATGCAAATGCAGCGTGGGATTTCTGGTCACGTCACCCTGAATCAATGCACCAAATTAT
GACATTGTTCTCAGATCGTGGTATTCCAGCGACTTTACGTCACATGAACGGTTACGGTAG
CCACACTTATAGCTTTGTAAACGCAAACAACGAGCGTTTCTGGGTGAAATTCCACTTCAA
AACACAACAAGGTCACAAATTCTTCACTAACGAAGAAGCAGCTAAAGTTGTAGGTGAAGA
TCGTGAGTCTAGCCAAAAAGATTTATATGAAGCGATTGAGCGTGGTGAATTCCCACGTTG
GACTGTTCAAGTGCAGATTATGCCAGAAGCAGATGCTCACAAACATAACTATGCCTTTGA
CTTAACTAAAGTATGGCCACACGCAGATTACCCAGTGATCGAAGTGGGTGTATTGGAATT
AAACCGCAACCCACAAAACTACTTCGCAGAAGTAGAACAAGCGGCATTTGCACCATCTAA
CATCGTTCCGGGAATCGGCTTCTCGCCAGACCGTATGTTACAAGGTCGTCTGTTCTCTTA
CCAAGATGCACAGCGTTACCGTTTAGGTGTAAACCACCACCAAATCCCTGTAAATGCACC
AAAATGCCCATACCACACGACTCACCGTGATGGTGCAATGCGTGTAGATGCAAACGGTGG
CAACCACCCTAACTATGCACCGAACCGTTTTGACACTTATGTGCCAACCCACGATCAATT
ACCATTACAAATTGAGCGTGAAGCCGCACACTTTAACTTCCGTGAGTACGATGAAGATTA
CTACTCACAACCAGCCGCACTTTACAACTTGTTCACAGCGGAAGAAAAAGATCGCTTAGC
AGGTAACTTTGCAGCAGGTTTATCAGGTGTAACTATTCCTGAAATCGTGGAAAGACAAAT
GGCTCACTTTGAAAAAGTTAGCCTAGAATTAGCAAATGCGATTCGTCAAAAATTAGCAAA
ATAAGCTAATTAAAGACTTATTTTCTCCTTACACTTGTATTTGCTATACTTTAAGCCCAA
CCGTTTTGGTTGGGCTTTTTTTCTTGGAAAGAATAAATATGGAATACCGCTATTACATTA
TCACAACCGTTTCAGTTATCGCCCTTCAATTTCTGCTCTTTTGCTTTTCTAAAACAGCAA
CTTGGTTAGGCGATCTATCAAATAGAAGTCGTAAGATCGTTACATTTTCTATCTATATCG
TTGCAAATCTGTTGATAATATTGCACGTTACACGCATTTTGCCAAACTTCCGCTTAATTG
CTTTAATACTCACATTACTTTTATTTATCTTCTTCATCAGCTTCTGTTTTTGGGGGATTT
ATACTGTCGGCAAACAGATATTCTCGCCGAATAGCCTTAATCGCTGGCTTAAAATAAGCT
ATATCCCTGTTTTATTCGGGTTAATTGGGCTGACTATTTACAACGCCTATTCAACCAAAG
TGGTGCATTATCAAGTCACATTAGATAAACCTATACAGCCACTTAAAATTGGCGTCGCCA
GCGATTTCCACTTAGGGAAATTTTTCGGGGGGAAACAGCTAGATAAGTTAGCAACCATCT
TTAATCAAGAACAAGTTGATCTAATTTTGCTCCCTGGCGACATTATGGACGATAATGTTG
AAGCCTATTTGGCGGAAAATATGCAACCGCATTTGGCAAAGTTAAAAGCACCGCTTGGGG
TATATGCTACAATGGGAAACCACGATCTTTTTGGGGCTGAAGCTGAAATTTATCAAGAAA
TCACTAAAGCTGGCATTACTGTGCTATGGGATCAAGCGGTTACTTTAGACGGAAAATTTA
CGATCATCGGTCGTAATGATGAATTAGTGAAAAATCGCCCTGAAACAGCAGAGTTATTGG
CTCTGGTAGATAAAAATTTACCCGTTTTCCTAATGGATCACCGCCCAACACAAATTGAGC
AACATGCTCAACTGCCTATTGATATTCAAGTGTCGGGCCATACCCATAATGGGCAAATTT
TCCCAGCGAATATCATTACTCACTTTATTTACCGACTTGCTCACGGTTATGAAAAAATCG
GTAATGGACATTTTTTTGTTACTTCGGGATACGGATTTTGGGGGATACCGATGCGACTAG
GTTCACAGTCGGAAGTGATGATTATTGAGGTGAAAGGGAAGTAATTACACAAAGCACAAT
TCAAGGCTACTTTTTAGGGGCCATTTTGCCTGTTACCCCTATGTTTTAAATGACGCTATC
CCAACAACGCCTTCAAATTTGCTTTCATCTTATCCACTTGCTCTGCATAAATCTGTTTCT
TCTCTAATTCATCAATCAAATAATGAATGGTTTCAGACAAGGTCAGATCCATTTCTTTGG
CTTGCTTGGACAGGCGTTGCCAGCTGGCGTATTCTAAATCGATAGATTTTTTACGGGTAG
ATTGCTTCTCGGCATTGAAAAAACGCTTGCGTCTTGCTCGAATAGATTGACGCATTTTCT
TGCGTTGCTCAGATGTCATTTCCGCCTTAATCCATTGCTCGATCTCTTCGGGCGAGTTTT
GTAAGGTGGTTAATAATTGAACTTTCAATTCGATCAAGCTCTGTTCGTCGTATTTGGTGA
TATTTTCGCCTTCACGATATTTTTTCAGCAAGTATTTCCATTTCCAACTTGCTTCTTGAA
TTTCAAGTTTTTGGTATCGCATTTTGCCTCCGAATTATTTGTGAAGTATAGCGTAATTAT
AGGTATAATGAAGCAAATTTCTATAAAGAGGCAAATTTGTGCAAGTATCTCCATTATCGT
TGCAATCATTAAGCGTTCACTATCCTTTCAAACAGACCGATCAAGCGGTGAGATTTTTGG
ATTTTCAACCAAATACACAGCAGGCAATGCAACAATTTGCCCTGAGTGAATTTGGTTCGG
CACTCATTTTGAAAATGGAATTATTTCCCGAATTTTTAAATGAAATCACGGACTATTTTG
AAAATTTGCATTGTCAAACTGTGTTGAAAACAGAATTTAATCGCCAAAGTTTATTTGGAT
ATAGCCTTTATTTAGAAAAGGAAAACCAAATTAAAACGGTGGCAGGGGCAATTGAGCAAG
CTCATAAGGGTATTCTGATTTTAAATGTGAGTGCATTATTATTAGATATTGTGCAATGGG
ATAAATTAAAACAAGCTCTTTTATTTGGGCAGTTTGACCCGATTATTGTGGGAAAATTAC
CTGAAGCAATTATGCCTATTCAATCTCAATTCAAATTGATATTAGTGGGTAGTCGAGATG
ATATTGCGACTTTGCATAATTATGATGAAGATTTATATCAATTTTGCCAATATGCTGAAA
TCGAGTCGTATTTGAATATTGATGAAGAAAATAGCGAACAATGGGGTAGCTATATCCAAT
CTTCAGCTAAAAAATATCTCAATAGAACCTTTTCTAAAAAAGGCTTAAATCAACTTTTAC
ATTATTATATTCGTGAAAGTGAAAACCAGACATTAATTTCTATTTCACCGACATTATTAA
AAAAACATTTATTAGGCTTACAACATTTTTATCCAAAACAAACTCAATTTAACCATATTC
AAGATTATTTTGATTATTTAGAAAAACAATCTGGCGTATTAAATAAATTTGTTTTAAATG
ATATTTTAAATCATCAGCTTTATATTGAAACGGAAGAAGAAACCATCGGGCAAATTAACG
GCTTATCTGTGGTCGAGTTTGATGGCGTTCCCCATAGTTTTGGTGAGCCATTACGCATTA
GCTGTAACGTGCAATATGGTGATGGAGAAATTCACGATATTGAACGCAAAGTGGAACTGG
GGGGCAATATTCACTCTAAAGGGATTATTATCGCTCAATCTTGTTTGGCAAATTTACTGG
AATTACCGACACAGCTTCCGTTTTCAGCGTCCGTTGCCTTTGAGCAATCTTATGGTGAAA
TTGATGGTGATAGTTCATCGTTAGCCATTTTCTGTGTGCTTATCAGTGCCTTAACCAAGT
TGCCGTTGCCACAATCCCTTGCGGTGACAGGGGCGATTGACCAATTTGGAAATGTGTTAA
GCGTGGGCGGTGTTAATCAGAAAATTGAAGGCTTCTTCAATGTTTGTGAAGCAAGGGAAT
TAACAGGGAAACAAGGGGTGATTATTCCTGCGGTATGCGTTTCCCATTTGAGCTTAAAAC
CTGCAGTATTATCGGCGATTGAAGCAGGAAAATTTCATATTTGGGCGGTCGAAGATGTCT
TTGAAGCCTTACAAATTCTGTTACAGCATCCGTTTTATGATGAAGATCTACCTGAAAATA
GTGAGAAAAAATCACTTTTCGCGTTAGTTCATCAAGGGATCGAACAGAATGAAAATGAAG
ACGCAAGCGGTTCGATTTTCCACAAAATTCGCAAACTGTTAAAGGGTCACTGATCCGACA
AGTCAGCTTACAACTGTTCGCTATTTTAAAAGTCTGTTAAGATGTGTTTATCAAGCAAAC
GTAACATAAACCGTCAATAACGGACTTTTCTACTTTATTACAGGAACAAAATAATGAACA
CTTGTACACCTAACATCAAATCAAGTTATGATTACAACGATCTTTTAGCGTCAGGACGAG
GCGAACTTTTTGGTAGCGAAGGTCCACAACTGCCAGCACCGTCAATGTTGATGATGGACA
GAATTACCAAAATCACCGACAAAGAAGGTCTATTTGAGAAAGGGTATATTGAAGCGGAAT
TAGATATTAACCAAGATCTGCCTTTCTTTGGCTGTCACTTTATCGGCGATCCTGTAATGC
CTGGTTGCTTAGGCTTAGATGCAATGTGGCAACTGGTTGGCTTTTACTTAGGCTGGGTCG
GCGGTAAAGGCAAGGGCAGAGCCTTAGGGGTTGGCGAAGTGAAATTTACGGGGCAAATTC
TACCGACTGCCAAAAAAGTGATTTATCGTATCAATATGAAACGTGTGATCAACCGTAAGC
TCGTGATGGGGCTTGCTGATGGCGAAGTCGAAGTTGATGGCAGAATTATCTATACTGCCA
CAGACTTAAAAGTAGGTCTATTCCAAGATACAACATCTTTCTAATTTTTCGATCTATGTC
GAAAAAATAAAAATTGCCTATTTACAAAATCCTTTCAACATCTAATATCTCTCTCACTTT
GGGAGAGATATTATGTTTCGTGCGATCACTATTATTGAAACTCTATTTGCGATGAGCATA
ATGGCAATCGCACTCTATTTCTTTTCCCCCACCTTATTTTATTTACAAGATCATATCGTT
TTAAATAATGAAATCGATCAGATAAAGTCTTTTATTTATCAAATTCAAGCTAAAGCACGC
TATCAAAAACAGAATTATTCTATTTCTATCAGCCAAAATGTAGCAGATAAAAAATGGTGT
ATGGTCGCCATTGAAAAAATCAGTGATAAACAGATCGCTTGTAACTGTTTGAATATCGCA
AGTTGTGATATTCAAAAAAGTTATTATCTCTATCAAACAGAAAATGCCGTAGTTAAAAAT
AATAGTTTATATCCCAAAGTTTTTATTAATGTTGATGGAAAGTCTGGGCGATTAGAGTCA
AAGTGCTTAAGGGTTACGGTAAATAAAATCTATGAAATCTTACAAGTAGAACAAAATGGA
GTGATTAATGTTATTCAAAAAGGCAAACGCACCAGTTGTTAATCACGCCTTTAGTTTGGT
TGAAATATTATTATCTTTATTTTTAGGTTGCATTATTTTATGGAGTTTATCTTCTTTTTA
TAGTGATAGCTATCGCAATCAAATCAAACAACGGGAATTATTGAATTTACAAAAGCATAC
TCACCAATTACTTGAGTATTTTCAACAACATATTCAACATTTTAATTATCAAGGACAAAA
TAGAAAAGAAACCAATTATAGTTTATTTGTAAACGATAATAAGCGTTATTCACTGAACAA
TCCAAATTGTCTAATGTTTTTCTATGATTTAAGTAGTGATGGCTGTGTAGGTAATCGAAA
TAAAAAACAATCTTGCGAAATAAATGGTGTAAATAATACCAAAGAGGTAAGCCGAGAATT
TTTTGGTTTTAAATTTGAGAAAAAAGCGATTTTTATTTATGAAGATAGTCAAATTCAGTT
CTGTCACCAAGCAGATTGTGAAAAAATCCTAACAAATTGTCAAAAAGGCAACTGGCGAAA
AATGTCAGATATGTCTGATTATAATGTCGAAAATTTATCTTTTGAGTGGCTTGAGCAGAA
TAGATTATTGAAAATAGAACTGGCTCTCTCGTCTAGCAAAGATAACCAACTAAGATATAA
AGCTACCGCTTATAGTTACCTATTAAATGGAAGTGATAAATGAAACGTTATTATCCAGCC
AGTATTTTATTAATTACCTTGATATTATTAAGCGGTCTGTTTGCAGTCATTTTTCTCAAT
AAAGATAGCTTATTAAAACAAGAAAAAGTGAGCCTATTCTATTATCAACAATATCTCACC
GATAAATATCAACTTATTGAAAAGTTAGCAATAGATCCTGAAATAGAATGCCAAAATCAG
AAACAGACTAATGTTATTTTTGAGTTTAAGGTAATGAAATACAGTTTTCATTGTCAATTT
TCATCTATTTTTGATCCTTTTAAACCAACCAAAGAAAAATATATTCAAGTGGATAAAATT
GAAAACTGGTTGAATTTATTACCTTATCAATCGGAAATATATAAAATCAATCATTTAGCG
GAGTTGCCAGAAAGTAGTCTAGAGAATCCAAAAATTGTGATTGCATTACAAGATATTAAT
GAAAAGTTAGAAAAAGATTTTTACGGTATTGTCATTACCGATTATTTATTTGATCTTACA
GGAAGAAAAAGAATGTATGGTACACTTTATTCCACCTATGATAATTTACGAGAAGAAAGA
AATCTCAGTTATAAAAAAGAAGTTATTCAACATCTGGAAAATAAATTTTCATCTTGGCAC
TATTTGCCTTATTCACGGAATATATTAGCAAATGAATAAGCTCATTAAAGCAGAAAGCCT
GACATCATTAATGGTCGTTATGTTGATTTTTTCAGTGATATATTTAGCTTATAGCCGTTG
GCAACATACGCAAAATAAGCAAAGCGCGCTTATTTTTCAGCAACAGCAAGCCCTACAAAT
TGCCGAAAATCAGATTGCGTTACTAATGGCAGGGAAGTCCTGTGAAAACGAAATCCGCCA
AAATGAACAGATATTTAAGGTAGAATGTCGCAGTAATACACTTAAAGTCAGCTTTGCAAG
CGGTGAGATTGTGATCACCAAATATTAAGAAATTAATGGTTTTTTGTATTGAAAGCAGTT
GTATATATGAGTTTAAGAATTGGTAAAATGTGGTTGTAAACTATAACTTTAGAAATGAAC
ATAAAAATAATTGTGAGCTTCATCACATTTCTAAAATGTTACATTGCAATGGATTGAAGT
CAGGGATTGCGAGTGATAGCATTTTGCCATTTCTTAGCAATGGAATTGATGTTATGCCGT
TACCAAATTATCACCAAGATCCCACTTTATTTCACATTAACACCACACCCCATCACGCCT
ATTTTATTCCCTTTGCGACACAAGATAAGCTCGCCCCCCTTGAGCGTGAACAATCTAGCC
TATTTACCCTACTCAATGGTGAATGGCAATTTAACTATTTTACGAGCGTGATGGATTTGC
CTGAAGATTTTCTTTCTCAGCCTTTTGAGCATCGCATTCCTGTGCCATCAAACTGGCAGA
CACAAGGCTTCGATCAGCATCAATATACAAATATCAACTACCTATTCCCTTTCGAACCGC
CTTATGTGCCACACGATAACCCTTGCGGTGTATATCAACGGACATTCCACTACGAGCCTA
AATCGACAAAACGCTATTTACTGAATTTTGAAGGGGTGGACGCTTGCCTTTATCTCTATC
TCAATCAACAATTTGTTGGCTATGGGCAGGTCAGTCATTGCACAAACGAATTTGATGTCA
CCGACTTTTTAATCTCTGGGGAAAATCAGCTCAATGTCGTGGTGCTTAAATGGTGTGATG
GTAGCTATTTGGAAGATCAGGACAAATTCCGTATGTCAAGGATTTTCCGAGATGTTTATC
TGCTGGAACGAGAACCAAATTATCTACAAGATTTCTTTATCAAAACCAGCCTGTCTGAAG
CATTAGATCAAGCGGATTTATCGGTCGAATGTACCTTTCTGCAATCGCCACAACAGCTCA
CTTTCCAACTGTTTGATCCACAACATCGCCTAATCGCCGAACAGACAAGCGATCACTTTA
AGGTAAAAATTGACAAACCACAGCTCTGGAATGCCGAACAGCCACAACTTTACACCTTAC
ACCTTGCCTATGGAAACGAAGTGATTGAACAAGCGGTCGGTTTTCGTCGGATCGAAGTCA
AAGACGGTGTACTCTTGCTCAACAACCACCCGATCAAATTCCGCGGAGTAAACCGCCACG
ACAGCGATCCCCTAACGGGTTATGTTATCAGCCGTGAGCAAGCAGAACAGGATTTTAGGC
TTGATGAAACAACATAACATCAACGCTATTCGTACCGCCCACTACCCGAATGCCCCTTGG
TTTAGCGAATTATGCGACCGCTACGGCTTCTACCTGATTAGCGAAAGTGACATAGAAAGC
CACGGTGCCAGTATGCAATACGTTCCAACGCCAGAACACAGCATTTTACTGAATGTAGCA
AAACAAGATGATAACCAACGTATTCAGCAACAAACGATAGATAATTTCTGCTATTTTGCC
CGACACCCAGACTACAAACAAGCAATCTTAGACCGTACCTACGCTAATGTAGAACGAGAT
AAAAATCGCCCATCGGTACTGTTCTGGTCGCTGGGTAATGAAGCAGGTTACGGGGAAAAT
TTTGAAGCCAGTGCAAAATGGATCAAACAGCGAGATCCAAGCCGTCTGGTTCATTATGAA
AGTACCATTTATCAACATTCTGAACATCGCAATGATCTTACCCCGTTAGATTTTCATAGC
GAAATGTATGCCAGCACAGAAGATATGGATCGCTATTTTGAACAGCCACAAACCAAACCA
TTCCTACTCTGCGAATACTCGCACGCAATGGGGAACTCTAACGGTGATTTAGAAGATTAT
TTCCAAACCTTTGAAAAATATGCAGGGGCTTGCGGTGGTTTTATCTGGGAATGGTGCGAC
CACGCCCCATATCTTCCTGATGGATCAGGACATTTCGGCTATGGCGAGAGTGAAAGTTAC
ATCGACAAACACCACGCAAGCCGACTAGGTCTATACCAAACCACTGCCGAGCAAAATCAT
CAAGACTACGTCAAACCACAGGAAAACGGCAGTCACTACGGTTGTGAATATCTTCACACC
CAAGATCTCGAGATTACCGCACCACAGCCGTTCAGCTTCAATTTTTCCCCTTATACACAG
GAAGAATTGACCCTGAAAAAACATCATTACGAGCTAGAAAAATCGCCGTATCACATTCTG
TGTGTCGATTATAAAATGAGTGGTATTGGTTCGAACTCTTGTGGGCCGAATTTGAAAGAG
GGGTATCGGATAAATGATAAAGAGATAAGCTGGATAATTCAGCTATATATGAATACCTAA
TATAAAATGACATGAGTAAAGTTGTGTCTATCCCTATCTGGTACAATAAAGGATAGACAT
AACTTTAAGTGCTATTTAATAGACTCTAGTTTTTTAATTAAAATCTCTTCTGGCATAGCC
TGAATTTTCCGCATAAAGTAGAAAAATAGCCCTGCGGCTAAACTTAAGCAGACACAGAAT
GTCAGCCAAAATCCTGTTGCCGCCATCGGCTGAACGATCCAATCGGTGCGAGCCAAAATA
GTGCCTAGTGGCATTCCGATTAACCAGTAGCAAATTAAGGTTGTCAGCAAAATAGGTTTG
GTATTTTTATAACCACGCAAAATGCCATTGCATACCGCTTGGATAGAGTCGGGGATTTGA
TAGATCGCTGCAAAAATCAATAAACTAGATGCGATTGCAATAGAAGTCGGATCGCTGGTA
AAGGCATAGGGGATCAGATCTTTGAGCAGTAAAATCACCATTGCCAGTCCCATTGCGACC
ATTGCACCCGTAAAAATGGCGTGATAAGTCAGATATTTTGTTTCTGCAACACGCTTTTCT
CCCAACGTTTGCCCAACTAAAATGGTTGTGGCAATGCTAAATGAGAGTGGGATCATAAAA
AAGAGCGAGCTGGTTTGTAAGGCAACCTGATGGCTTGCCACCACTTGTGAGCCAAGCGGT
GAGATAATCAAGGAAGATGCCGCAAACAGCATCACTTCGGTAAACAGTGCAAACCCTATC
GGTGTACCAAGTTTGAACAGTTTGCTTAAGGTTGCTTTACAGGGTTTTTCGATCCATTTT
TCAAATAGACGAATATCCTTTTGTGCTGGGTTGGTATAACAATAGTGTAAAATCAGCCCA
AACATTACCCAGTTTACGATTGCCGTTGCCACACCACAACCGACCGCCCCTAATTCAGGC
ATACCCAGTTTGCCGAAAATAAAAATATAGTTGAGTGGAATATTTAAAATTAAGCCCAAA
AAGGTGATGTACATCGCTGGTTTAGGGTTGGATAGTCCGTCGTTAAAACAGCGTAAGTTC
ACCGCAAGCAAGGCTGGAATAATCCCGACACTTAAAGCGGTAAGATAATCTTGTGCTTTT
CCTGAAAAGACTTTTGGGGTATCCATCAGATCTAAAATCAAATGGGCATTGAGATAGATA
AAAATTAACGGCAGGCTGAGCATCAACACAATCCAAACGCCTTGACGGATTTGATGTGCA
ATCAAGGAACGTTGGCTCGAACCGTTTAGATAAGAAACCGTTGGAGTAATCGCATTTAAT
ATCCCCAACACAAATAAAAACAAGGGAAAGTAGATCGAATTACTGACCGCTATCGCCGAC
ACATCATCATCGCTGACTAACCCAGCCATAATAATATCCGCCAGTCCCATTCCCGAAGCA
GCTAATTGAGAGATGAAAATCGGGATCGAAAGTTTGAATAATTTTTGCGTATTTTCAGGA
TATTTCTGCCATTGAAAGTTCATTCTATCTACCTTTTAAAATTCAGGTTTCGCTTCAAAT
GTCATCAGTTCTTGCGTAACTGGGTGCGTAATGGTTAATGCTTCTGCGTGTAAACAGAGC
CTTGGCGATAGACTTTTTGCCAACGGATTTGCATAAAATTTATCCCCTACAATTGGATGA
CCTAAGGCTAAACAGTGTACGCGTAATTGGTGTGAACGCCCAGTATAAGGGGTTAATGTC
ACCCTTGTGGTGTTATTGGGATAATGTGCAAGAATTTCATAGAAAGTAACCGCTTGTTTG
CCCCGTTCGTAGCAAATTTTTTGGCGTGGACGATTTTCCCAGTCGCAAATTAACGGAAAA
TTCATTGTCCCCGTATCGCCAACTTTTTCGCCTAATTTGCCCCAAACTAACGCTTGATAG
TGCTTTTTCGGCTCACGTTCACGAAATTGACGTTTGAGTTCTTTTTCCGCCTGTTTGCTT
AATGCAAACAACAAAATACCGCTTGTCGCCATATCTAAACGGTGAGCAGGCTCAGTAAAA
CCATATTTCTGTTGTACACGCACCATCGCACTGTCTTGATATTCAGGGCGATTTCCAGGA
ACAGAAAGTAAGCCACTTGGTTTATTAATCACTAAAATATGATTATCACAATAAACTTCG
TCAAGCCAAGGTTCAACAGGGGGATTGTATTCGATTAATGCCATAGAAATTATTCACTGA
TTTGTAGCAAAGTCGCAATTTTAGCTTTTACTTCGCTTAACTGATGATGGTTAATTTTAC
CTTTAAATTTAGCGTGACGAATACGCCAGTCAAGGCTTTTAATTTGATCGGAAAGCACAA
CATTTTGGGGGGTACCTGCAATATTGACTTCGAAAGGATAGCCTTTTACTTTTGTTGTGA
GCGGGCAGCAAATTAACAACCCTGTTTGACGATTATAAATCGTGGGCGTTAACACTAATG
CTGGACGATGGCCAGCTTGTTCATGTCCTGCTTGCGGATCAAAATCAAGCCAAATAATAT
CACCAACGTCAGGGATATACTCTTGAGTAGTCATAGCATTTCCTTGCCAACAGGCTTGCC
AAAATCGACTTCATTGTGCAAATTATCTTCAGTAATACCTGAAAGAAGTTGCTCTAAATT
ATATTTAGGTTTAATCGGCTCAATAATTAGGCGACCATCAACTTCTTGAATATCGACTAA
ACTCTCTGCCTGTAATTTCAATGAATTAGATAATAAAGCAGGAATGCGAATGCCTACGCT
ATTTCCCCATTTTTTGACAGCCACTTGCATATAGGTTCCTTTAAAATTATACAAAGTATA
ACTCTGCGGATTATAGAGAAACTGTCGCCATTTGCCAACTTTTTCTATAATTTCTATCTG
TTGCAGAAATCTCTTGTTTTTTATAAAAAATAGCGTATCTTTTGCACGTTCATTTTGAAC
ATTACAATTTATTTACATTTCTTTTGGAGAACACCATGAAACCGCTTTTTGCAAGTTTTG
CAACTGCTTTCACCGCTCTCAGCGTGCTGTTTAGCTCAGTTGCTATCGCATCACCTTCCG
ATAAAACCTTTAAAATCAGTGCTATTCCTGACTATAACGCTGCCGAAATGACCCGTTCAT
TCGACAGTTTTGCTGAGTATTTAGGCAAAGAAACAGGGTTAAAGGTGCAATATGTGCCTG
TCACCGATTATGCTGCCGTAGTCACCGCATTCCGTCGTGGCGAAATTGATTTAGTCTGGT
TCGGTGGTTTAACGGGGGTACAAGCTCGTGCCAAAGTACAAGGTGCTGAAGCTATCGCAC
AACGTCCGCAAGATGAGAAATTTAAGTCCGTCTTTATCAAGCAAAAAGGCTTAGATAATG
TGAAAGAGATTAAAGATGTTAAAGGTCACACCCTTGCTTTTGGTAGCGAAAGTTCGACAT
CAGGTCATTTAATGCCTCGCTTTTTCTTAACGGAAGCTGGAATTAACCCAGAAAAAGACT
TAGACGCTCAACCGACTTACAGCGGTTCGCACGATAAAACCTACGGCTTAGTAGAAGCAG
ATTCAGTACAAATCGGTGCAGTGAATAAGCAGTACTGGGATAAAATGGTGAAAGAAGGCA
AGGTTAATCACGATAAAGTCGAGCTTTTCTACACTACACCGGATTACTATGATTACAACT
GGACCATTAATCTTGTTGATAAAAAATTTGGTGACGGTACCAAAGAGAAAGTCAAAGCGG
CATTATTAAAAGCCGATGCGTCAAGCTCGCAGGTGATGAATTTACTCTCTGCCGAGAAGT
TTATCCCAACGCAAAACAGCAACTATCAAGATATTGAGAAAGTAGCGAAAGAGTTGAAGT
TGATTAAATAATGTTATTTTGTAGGGTGGGTCTTGACCCACCATTTAAAATCGCATTCAT
GTGGTGGGTCAAGACCCACCCTACAATATTGACCTGTAAGCAATATAGACAATAATTCCA
TTATGCAATCTCTCTTATCATTCCACCACACCACCAAACATTTCGGCAAGCAAGCCGTTT
TAGACGACATCTGTTTAACCATTCGCTCAGGTGAAATCGTGGCGTTAGTCGGGCCGAGTG
GATCGGGGAAATCGACATTAATGAATAGCATTATGCGTGCCGTGCCTTTAACAAGCGGTG
AGATCTGGTTGGAAAATCGCAACATTCAAGATTATCAAGATAATAAACAGTTTGCCCAAC
AAGTCGGTATGCTTCATCAACAGTATGATTTAGTCAAACAACTGGAAGTTATCCACAATG
TCTTGGCTGGCAGGCTGAACCAGTGGGGCTTTTGGCGATCTCTGTTCTCTTTGGCTAAAC
CGCAAGAAAAACAGATTGCAGAGCAAGCACTTGCTGCCGTCGGGCTATTGGATAAAATCG
ATCAGCCGACAGCTGAACTGTCGGGCGGTGAGCAGCAGCGTGTTGCAATAGCTCGTCTGT
TAGTTCAAAACCCTAAATTGATTTTAGCCGATGAACCAGTGTCCGCACTCGATCCTGTTA
ATGCACAAAATGTCTTGGCATTATTGACTGGGCTGGTGAGAGAGCAGGGGAAAACATTGA
TTGCCAGTATGCATTCGGTGGAATATGCCAAAGCCTATTTTGATCGTATGATCGGCATTA
AACAGGGAAAAATTGTGTTTGATTTGCAAACAGAACAAGTCACTCAAGAGCAACTTAATG
TCTTATACGGATTGGTAAAAAATGAAACATAACCGACCGCTTGGACTAAATGAACGGCGA
AATTTGCTGACGGGCATGTTGTTGCTTGCATTTTTGTTGAGCCTATTTGCTGTGGATAAC
GACAAAGGGTTGATGCATTCTGGTGGTTGGGCAACGCTTAATCGACTATTTTCCAGTTTA
TTGTCCCCTGACTTTTCTACTGATTTACTGAAACTCGCCTTGCAATCCACTTGGCTCACT
TTTGCTTATGCCTTGATTACACTCTCTTTGTCTATGCTTGGCGGATTTTGCTTAAGCACC
TTTGCATCCGGTGTGCTGTTTCGTTCACTCATTTTGCAGGGGGCAGCTCGAGCGATATTG
GGTTTTCTACGTGCTATTCACGAATTGATTTGGGCATGGTTCTTTGTTGCGGCTGTCGGG
TTAAATCCGATAGGTGCAGTGTTTGCCCTTGCTATTCCTTATTCTGGCTACTTAGGCAAA
ATCTATGCAGATACGTTACAAGCGGTGCCTTCTAAGCCGATTTTTGCACTAAAAGAAGCA
GGGGCAACGCCGTTACAATGTCTGATTTATGGCTATTTGCCCCAAGCCTTGCCGACGATG
TTGAGCTATACCATGTATCGCCTTGAATGTGCGATCCGCTCTTCATCGGTACTTTCTTTT
GTTGGGTTAGGAGGGATCGGTATGCAAATTCAGCTTTCCCTACAAGATCTGAAATACGAT
CAGGTTTGGACATTCTTGATCTTTCTTGTTGGGTTAATCGTTTTGGTTGACCGCTGGAGC
TATGCTGTCAGGAGCCGAGTAAAATGAGAAAACATATCGACCGCTATTTTATCCGCTATT
CTTTTTGGATAGTATTAGGACTTATCGGGCTGTCGTGGGGCTATATTCTTAAAGATCAAC
CCACTGCACTTAGTGAACTGTTTCGAGCGGAAAATTGGGATTATCTTACGGAATTTTTAG
TTGGAATGGCTGGTGTGGGTGAAGAGCTACCTGCCTATCTTGACCCTGAAATGTGGCAAA
AAGCCCTATGGCTCTCGTGGGAAACCTTTGTGATGAGTATTCTGGCAACAGGCATTGCAG
GCATGGCGATGTTCCTTTTGGTTCTGCCGTCCGCTCGCAACGTGGCACAGGGACACTTTC
GCCACAGAACATACTGGTATCATCGTGTCGCTTATTATATCAGTCGGGGGCTATTTCTGT
TTAGTCGATCCGTACCGGAATTGATGTGGGCGATGATTTTAGTCTTTATCTTCAAACCAG
GGATCATTCCAGGTGCATTAGCATTAGCCATTCACAATTTCGGTGTATTAGGCAAACTGT
GCGGCGAAGTGGTTGAAGATATGGATGAAAAACCGATACGCCATTTAATGCAAAATGGGG
CTTCACAAAACCAAATTTTGTTTTACGGGATCTATCCTGCTGTGATGCGTACTTTTCTCA
ATTACATTCTTTATCGTATGGAAAACATTATTCGGGCAACGCTGATTGTCGGTTTTGTTG
GGGCAAGTGGTTTAGGTATGCAGTTTAAACTGGCGATGAGTTTTTTCCATTACTCTGAAA
TTACCCTTTATCTGCTCTGTTATTTGCTGTTAGTCTATGTGACCGATGCACTGTCGGCGT
TGGCAAAGAAATTTATTGCAGAAAAAAATTGAATTATTTTGATAACATAATGTCTACTCT
TAACTATTTTTTATTAACCAAAAGGAAAGCAATATGAATTTTAATAGCATTTTAAACGGC
GTTTTAAAATCTGTCGGCAACACAGCTAATCAAAGTAAATCGGACTTAGGTAACGTATTA
AGCTCTGTATTGGGTTCTGCCAAAAATACTGCTGGTGAGATCAAATCGGGCAACGTAGAT
ACTATTACCAAAGTTGGTGGTGGGGCAGCATTGGTCGGTATTTTATCAATGGTGTTAGGC
AGAAACGGCGGAGCTAATTTGACTAAGCTCGGCTCTTTAGCCGCACTTGGTGGATTGGCT
TACAAAGCCTATCAAGATTATCAAAAGAACCAGGCAACAAGCCAAACGACAGAACTAAGC
CAAACAGCTTTTGAAGCGGATAGTTCGGAAGAGAAGGGAGCAATTATTTTACGTACAATG
CTTGCAGCTGCATTAGCAGACGGTGAGCTGGATGAGAACGAAAAAGCTTTAATCTTAAAA
GAGGGCGGTAATGACCCTGAATTACAACAATGGTTACTGCATGAAATGCACGAGCCAGTA
TCCGTGAATGAAATTGCAAAAACTGTCGGAAACGACACCGCTTTAGCGGCACAAGTTTAC
CTTGCTGCACGCTTGGTCTGTCAAGAGCTCTCTAGAAAAGAGATCGTATTTTTATCCCAC
TTAGCCGAGAAGCTAAATTTAAACGAAAATTTTGTAGAACAATTAGAAAAACGGGCTGGA
TTCTAACATTAAACATGATTTTCCCACAAATTCACTATTTTGATAGTTGTTAATGTTTAT
ATTATGTTTAATAAATGAGCACTTGTTTTTTTCGATAAGAAGAATGAAATAACATATTGT
TTTTTAAAGGAAAAAAGCAAAATATCTGGGCTGATTTTAGGTTATACACGATCATTATCC
CGATCTATCACAATTTTATCCACAGGGAATGGGGATAAAAGCACATCAAATGTGAATAGA
ATGGCAATTTAGTCTGAAAAGTGGTTAAGTTATCCTAGAAAGAAAATAAAATGAGCGATT
AAATGTGTGCTTATACAGTGAAAAGGGATCGAAAATGATCGATGGCAGGAAGTAAGATCT
GAATTAAGATCAAGCGGTTAGATAACTTATCCCAAAAAAGTTATCAACAAATTTTCAAGT
TATCCACAGAGTTATCCACGGTTGCGAAAAAATTTGGCTATCTCACCGCTTGTTTTTGCC
TTGCTAGTTGTTCAAATAGCCGAAATATGAAACAATCACACCATTTTCAAATTGATTAAA
TAAGGCGGTCTAAATTGATCGATTTCGATGGTTACCGCCCGAATGTTGGTATCGTTATCT
GTAATAAGCAAGGGCAAGTTCTGTGGGCGAAGCGGTTTGGTCAAAACTCTTGGCAATTTC
CTCAAGGGGGAATTAATGAGGGGGAAAACATTGAACAAGCAATGTACCGTGAGCTTTATG
AAGAAGTCGGCTTAGCGAAAAAAGATGTGCGATTGCTTTGGGCATCGAAGTATTGGCTGA
GATATAAATTACCAAAACGGTTAGTTCGTAATGAGCAAACTCAACCTGTATGTATTGGTC
AAAAACAGCGTTGGTTTCTGTTGCAGTTAGTGGCAGACGAGGGGGCTATTAATCTTAAAA
CCAGTAAAACGCCAGAGTTTGACGGCTGGCGGTGGGTGAGCTTTTGGTATCCTGTGCGAC
AGGTGGTGTCGTTTAAACGTGATGTGTACCGCAAGGTGATGAAAGAGTTTGCTCAGGTGT
TGATGGGTGAGCAGAAAAAAGTCGAAAGCGAGAAAAATCGAGATAACAAAGAGTTTACCC
ACGAGAGAAAAGAGTTTCGTACTCAGCCAAAACGTGAGCTTCGTAAACCATATCGGGTGT
TTAAGGGGAAAAAATGATGGTGGAAATGTTTGTCTGTTGCTTGATTTTAGGCTCAGTTGC
TGGTTTTTTAGCAGGGTTGTTTGGTATCGGTGGCGGTATGATTATTGTTCCAACCCTTGT
GTATTTGTTGCCTCAAATTGGTGTGCCAGATGATTTGTTGATGTCGATTGCATTGGGTAC
ATCTTTTTCAACGATTGTGCTAACCACATTTTCGGCAGCACAACGCCATCATAAACTTGG
TAATGTGCAATGGTCAGTTGTGAAGTTTTTTGTACCTGCGTTGATGGTGGCGGTGTTTAT
TTCAGGCTTGATTGTGAGTGATCTGCCAAAAAGTGTAATGACAAAAATCTTTGCGGTGAT
GATCCTGTATCTTTCGCTGAAGATGTTTTTATCGCTCAAGCCAAAGCAAGCAGAGCCTAA
GCCTCTGACTACTCAATCTACGTTGATTGCTGGAGGGGTAATTGGGGTGTTATCCAGTTT
TGCTGGCATTGCAGGCGGTGCTTTTATTGTGCCATTTTTAAATAGCAGAGGGATTGAGCT
GAAAAAAGCGATTGGCACTTCTTCTTTTTGTGGTGGTTTATTAGGATTAGCTGGAGCGAT
TAGCTTTGTGATTAGTGGTTGGGATAATCCTAATTTGCCACAATATGCGGTCGGTTATGT
GTATTTACCTGCGTTGGTGGGGATTACGCTGACCTCTATTTTTACCTCAAAATTAGGGGC
AACGGCAGCGAACAAATTACCTGTGCCGATTTTAAAACGTGCTTTTGCCGTTTTCTTGAT
GTGTGTTGCCGTGAATATGTTTTTAAAATAAAGGAAATTTATGTCTGAACAGTTTTTAAC
TTTTCCTAATATCGATCCCGTTGCGTTGCAGTTAGGTCCGGTTTCTTTACACTGGTACGG
CATTATGTACCTGCTTGGTTTTGGCTTTGCCTATTGGCTTGGTACCAAACGTGCGAAAAA
TTCTAATGGGGTATGGAGTGTCGAACAGGTCGATCAACTGCTGTTTAATGGCTTCTGGGG
CGTTGTTCTAGGGGGAAGAATTGGTGATGTGTTCTTTTATAGCTTTGACCGTTTCCTACA
AGATCCTCTCTATTTATTTCGTATTTGGGAAGGGGGAATGTCGTTCCACGGCGGTTTACT
TGGTGTGATTGTCGCAATGCTTTGGACCTCTCGCCGTCAAAATCGCAACTTTTGGCAAAC
CGCTGACTTTATCGCACCGCTTATTCCTTTTGGTTTAGGATTAGGACGTATTGGTAACTT
TATTAATGATGAACTTTGGGGACGTGTGACAGATGTGCCTTGGGCGATAATGTTTCCAAG
TGGCGGTTATTTGCCTCGTCACCCCTCTCAACTTTACGAAGCGGTTTTAGAAGGCTTAGT
GCTGTTCTTTATCCTCAATGGCTATATCCGTAAGCCTCGACCGACAGGCTCGGTGGCAGG
CTTGTTCTTAGTTGGCTACGGGGTGTTCCGTTTTATCGTTGAATACTTCCGAGAGTTCGA
TCCAAATGTAAATACGGCAGCGGATTTAATCACACGAGGGCAGTTGCTTTCATTACCAAT
GATTATCGGGGGATTGGTAATTATGGTTGTGGCTTATTACCGACATAGGTTAAGTAATGA
CTAACTAAAATTAGTTTACATTTTTTATTTAGTTATATGGCAGCAGAATAATAGCTAATT
ATGTTTTAGGTAATCTCAATTTATAATGAATATTTTGATAGGGCGTTTCCAATAATTCTA
TATTGTGCTATAGTTCGCACTTTGATAATTAGCTTCTCATTCGCATCTGAGTAAGAAGCA
CTCAGCCCAAAAATTGTAGTAATGGCAAAGCAAGATTCGGATTGTATTACGCTTGATCTG
TTTGAAAATATGCCAAAGGTTGGGCGACCTCGCACAAATCCTCTAAGCGGAGAGCAACAA
GTTAGAATTAATAAACGTAATCAACTCAGGCGAGATCGTTCGTCAGGATTAAGACGGATT
GAGCTTAAATTGCATTCGGATTTGGTAGCGGCATTGGAACAAGAAGCTGCGGTAAAAGGG
CTGTCTAGAGGGCAGTTAATTGAACTCATTTTAAACGATTATCTCAATGGAGATTCCATT
GAATTAAGTAAATAGGTATTTCAAATGGCAGTTGTCGGTTTATTTTACGGTAGTGATACT
GGAAACACAGAAAACATTTCTAAAATGATTCAAAAACAACTAGGTGAAAATCTAGTGGAT
ATTCGTGATATTGCAAAAAGCACGAAGGAAGATATTGAAGCCTACGATTTCTTATTAATT
GGTATTCCAACGTGGTATTACGGTGAATCTCAAGCAGATTGGGACGATTTTATGCCGACA
TTAAAAGAAATTGATTTTACAGGAAAAATCGTGGGTATCTTTGGTTGTGGCGACCAAGAA
GACTATGCAGAATATTTCTGTGATGCAATGGGAACTGTGCGTGATGTTATTGAACCTAAT
GGCGGTACAATTGTCGGTCACTGGCCTACGGAAGGTTATACTTTCGAGGCTTCACAAGCA
TTAATTGATGATGAAACCTTTGTTGGTTTATGTATTGATGAAGATCGCCAGCCAGAACTC
ACCGAAGAACGTGTAAACCGTTGGTGTAAACAAATTTTTGATGAAATGTATTTAGCGGAA
TTAGCTTAATATATCTATTGGAGGATATATGTCTGAAGAAAATGTGAAATTGTTGAAAAA
AGTAGGTTTAAAAGTTACTGGGCCACGTTTAACAATCCTTGAGTTAATGCAAATCACCCG
TGATAGTATGCAGCATTTTTCTGCTGAGGACATTTATAAATTATTGCTAGAACGTCAGTC
TGAAATTGGATTAGCAACAGTTTATCGTGTATTAAATCAATTTGAAGAAGTTGGCATTTT
AACTCGCCATAATTTTGATGCGAATAAAGCCGTCTATGAATTAAATATGAACCACCAGCA
CGACCATATTATCTGTATGGATTGTGGTAAAGTGTTTGAATTTAAAGACTCTGAAATTGA
ACGCCGTCAGCGTGAAATCAGCCAACAACACGGAATTGAGCTTGCAAACCATAGCTTATA
TTTGTATGGTAAATGTAGCAATATTCAAAAATGTGATGAGAAAGACAAAAAATAATTCTT
CTTTTTCAATGAGTTAATAAACACAAGAGCGGTGAGATTTCGCAAACCTTTTGCAAAATC
TCGCCGCTTGCTTGTATTTAAAAGTGATAAAATGATGTCTGAAAATATGCCAAACAGTAT
TCCTGCTAAAATTAGACAGCCTCGTAAAATTTCGCCATTTTGGTTATTGCCAATTGTCGC
TTTTGTGATTGGTTGTTTGCTTTTTTTCCAAATTCTTCAAGAGCAAGGACAGAAAATTAC
CATTCGTTTTAGTAAAGGCGATGGGATTACTGCAGGAAAAACCGCTATTCGTTATCAAGG
CTTGCAAATTGGTCAAGTAAAAAAAGTCTATTTTATCAATGAGTTAAAAGAGGTTGAGGT
GGAGGCGGAAGTTAATCCCGAAGCGAAATCGGTATTAAAAGAAGGAACAAAGTTCTGGCT
AGTCAAACCGAGTGCCTCTTTAGCTGGGGTGTCGGGGTTAGATGCACTTGTTTCAGGTAA
CTACATCACTTTATTGCCGAATGATGATGAAGATGCCTCTAGTGAAGATGAATTTGTGGC
TGAAGATGAACCACCTGCAGTGACCGTTGCTGATGGCGATTTATTGGTGAAATTAGTTGC
CTCAGATTTAGGCTCAATGACTGTGGGGGCAAGCGTGTATTATCGAAAAGTGCCAGTGGG
AAGCATTGCCGATTACCGCTTTACTCCAGATCAAAAGAATGTCGAAATTGACGTAGTTAT
TGATAAAAAATACGCCAATCTCGTCAAAAAAGAAAGTCGCTTTTGGAACATTAGCGGTAT
TCAATTTAATGCCAATCTTACTGGCGTAAATCTCAATGTAGATAGCCTTGCTTCAATGGT
GCAAGGGGCTGTTGCTTTTGACTCGCCTGAGATGGCAACAAATGCCAAACAGGGCGAACG
TTTTCAACTTTTCGATAACTTAAAATTGGCTCAACGAGGGACGGAAGTCAATATCACCTT
GCCAATGATGCCGAATTTAAAAGTAAATGAAACGCCGGTATATTTCCAAAACCTGCAAGT
TGGCGTACTTTCGCACCTCGAACTGAATGAAACCGAACAAGATTACTTTGAAACCAAACC
AACCAAAGCGACTATTCAAGGTAAATTATTGATCGACCCTGCACATACGGATTTATTACG
CTCAGGCAGTCAAATTCTCCTGAAAGAACCTAAATTTGCACTCAATAAAGAACAATTGAG
TAAAGTGGGTGAGCTATTGAGAGGGACTTACTTTGAAATTGAAAAGGGTGATGGCGAGCC
TAAACTGACGTTTAATGTACAAAAAGAAGCTGATTATTTGCTCACTCGTCCTAACGTTTT
AGCAATTACCCTTTCATCGCCGCAATCTTATGGCGTAAGCGAAGGACAAGGCATTTACTA
TAACGATATACAAATCGGTGAAATTGTGAAACGCCAGTTATCGCTTAACGGCGTAGAATT
TCAAGGCATCATCTATCCGCCTTATCGTACCCTTGTCGCAGGGAACAGCAAATTTGTGGC
GATTTCACACTTAGATATTGCTGTTGGCTTAGATGGTCTAAGAGTACAATCTGCTTCTCC
ATCTGAATGGCTTGCTGGCGGTATTCGTATTCTCTCAGATAAAGCTCAAGGGGAAGCGAA
AAAACAATATCCGTTATACAAAGATCTTGAGAGTGCTGAAGCTGGTATTGTAAGCGGTGA
GAAAAAGGCAACGCTGAGTTTGTCTGCTACAGAATTATCCGGCATTGATAAAGGCTCACA
AGTGCTTTATCGCAACTTCCCGATAGGTGAAGTACTTAATATTCGCCCACAAAAAACGAA
GTTTGAAGTTGATCTATTTATTGAACCTAAATATCGCCATCTGCTGACGGAAACTAGTCG
ATTTTGGGTTGAGCCTGCGGTAGATGTAAACGTGTCTACCAACGGTGTTAATCTCAAAAT
GGGTTCACTAATGCGAACACTCAAAGGGGCGATTAGCTTTGATAATCAAGGAACTAAAGG
TAACAAAACCTTATACAGCAGTTATACGAAAGCGACTTCTGGTAATACTTATATCACCTT
GATTGCTCAAGATGCTTCTAAATTAAGCAAAGGAATGCCGATTAAGTATATGGGATTAAC
CATCGGCAATGTTGAAACGCTACAGCTAGACAATGCAAAAAAACAGGTTAAAGCCACCGC
TTACATCGAAGGACAATATTATGCCATCGTTGCCAAAGCAGGTAGCAAATTTAATGCCGT
TTCCCCTGAAATTGACACAACAGGCTTCAAAAATCTTGATGCCGTTATTCAAAACTACAT
CAGCGTAGAAGCCGGAAATGGCAAACGAAAAACACAGTTCAAATTAGGGGCAACGGACAC
CGCAGATACACAATACGGCAACGGCTTCCCAATCATTGTGGAAACCACAGACGCAAATGG
CATCACCCCTCAAGCCCCTGTAATGTATCGAGGAATGCAAGTGGGTATGGTACAACAGCT
CAGTTTAAGCGAACTCGGCGACCGAGTGCTGATCCATTTACGCATAGCCAACCAATATAA
ACACCTTGTCCGTAAAAATAGCGAGTTCTGGGCTTCGTCAGGCTATACAATGGATATTAG
CCTCAATGGTGTCAGTATCAACTCAGGCACAATGTCTCAATTATTTAACGGCGGAATTAG
TTTCTCAATCCCATCAAGTAAGGTTGTTCAACCTCAGGCAGAAGCTAACCGCAGATTTTT
ATTACAACGTAAATTACCTGAAGAAGCATTAGAGTGGGATCAGGGGTTGGCGGAGTAGGA
AATTCATGTAACAGACAAAACATTCTGAATTAAATATAGAAAAGATGGCAAATCGTTTAG
AGGGATCATTTAGTGAACTTAAGCGAAAATTAAATAGGTGTAATAGACAAATAGTTGCTA
AAAAGTGGCTTAAAGCCCTATAGTACAAGGCCTTAAGCCCTCTTTTTGAAATATGAACAA
AAAACTGCCCATTTTGCCAAAGTCTGAAAATAAAGAAACATGGAATACAAAATAAGACTC
AACGTTATTTTTGTAATGAATGTCATAAAACCTTTATCTTAAAAACTAAATTAGATCCAA
TTAAGATTTGGACTGATTACACATCTGGAAAACAAACCTATCAACAACTCGCCGTTAAAT
ATCATTGTTCAGTCAGAACGATTCAAAGATATATCGATAAAGCACCTAAAACGGCTTTAA
AACTGCCTTCAAATCGATACCTGAATATCATTATGGATACAACGTTTTTCTGACGTTATT
TTGGCGTATTAGTGTTAATGGATACGCTTTCAAATAATGTCATTTCCCATTATTTTGTGC
GAACCGAAAAAGATATTTACTATAAACTTGCCCTGAATAGGTTAAGAGAAAAAGGCTATA
TAATTCAATCGATTACCTGTGATGGTAGACGTGGTTTGATGAAAGATTTAGAGGCTGACG
TAGATTAGCTAGCATGCTAACCTACAAAAATGAAGATAACTCATTGTAAATTAAAGAAAT
CTATACAGAAAAAGCTACTTGAATTTTTTGTGTTAGNNNNNNNNNNNNNNNNNNNNNNNN
TGCTATCATTTAGCACTTGAAGTGGATGAAGTATTTGACGGACAAATTGAGTTGGATGAA
AGCTATTTTGGTGGACATCGTAAAGGAAAACGAGGTCGTGGAGCGGCAGGAAAAGTGGCT
GTCTTTGGGATATTGAAACGGCAAGGAAAAGTATTTACTGTGGTAGTCAATGATACGAAG
ACAACAACGCTAATGCCTGTTATATCAAGGAAAATCAAGCCCGACAGCTGGGTTTATACA
GATGCTTATCGTAGTTATGATGCCCTTGATGTAAGCGAATTTCACCACGAACGAATTAGC
CATTCGGAGCTGTTTACAGTGAAACAAAATCACANNNNNNNNNNNNNNNNNNNNNNNNNN
NNNNNNNNNNNNNNNNNNNNNNNNNNNNNNNNNNAAAAATGGTTGAAAATTTCAACGGGC
AGCATTACAACACTTATCACTGTATAAGGCAAATATTATTTTAAAAAATAAAATTTTTAC
TAAAGAATAAGGAACTTATTGGAAAGTCTATGGACTACTGTAACTAAATAAAATATAGTA
GGTAGCATTTTTATTCGCTTACCTAACATTCATTTTTTAGATTGGAACATTTTATGTCTG
AACAACAACTTAATACCATTCAAAACCTAAAAACCGCTTTATCTACAAAAGAAATCATTG
CTTATTTGGCTGAAAAATTTCCGCTTTGCTTTAGTTTAGAAGGCGAAGCTAAACCTCTAA
AAATTGGACTTTTCCAAGATTTAGTTGAAGCGCTGAGTGATGATGAAAAAATCAGTAAAA
CGGGGCTTCGTCAAGCATTACGCGTTTATACAATGAGCTGGCGTTACTTACACGCATGTA
AAGAAGGTGCTGTACGTGTCGGTCTTCAAGGAGAAGAAGCGGGTGTTGTTGAAGCTGCAC
AAGCAGAACATGCAGCGCAATCTTTAGCCGAAGCAAAAGCAGCTTATGCAGAACGTAAAG
CTCTACAATTAAAAGAGAAACGCAAGGAAGAGCGTAAAACTTTCTTTAAACAAAAAGCAC
GTGAAGCACATGCCAAAAAACGGGCTGAAACGAAAAAACAAGAAATGCCAAAAGCATCTT
TAGAAAGTTTGTCCGCATTAGAAAGCAAATTTGCCAAAGGCAAGAAATAGTCGCATTTAT
AGGATTGATATGAAATATAATAAATTCACCACATTACTTGGGTTATGTTTGGGAGTTTGT
AGCATAAATAGTTTTGCTGCAGAACCTCAAATAAAAGAAAGTGAATTAATCATTCCAAAA
CCAACAGAACAACATAGTATTTCAACTAAACGTGTTACAGCTCGTTTAACACAATCGCAT
TATCATAAGTTTCAACTAGATGATGCTTTTTCTGAGAAAATCTTTAATCGTTATATTGAT
TGGCTTGATGGTTCTCACAATACCTTTTTACAGTCTGATATTGATGAATTGCGTGCTAAG
TATGCAACCAAGTTAGATGAAGAACTCTATGAAGGCAAACTAGATATTGCCTTTGAAATG
TATGAGTTAATGACAAAACGTCGTTATGAACGTTATAAATATGCTTTGTCTTTGTTAGAT
AAAGAGCCTGATTTAAAAGGGCAGGATCAAATTGAAAATGATCGTGAAAAAGCACCGTTC
CCGAAAACTACCACAGAAGCTGATGAGCTTTGGTTGCAACGAGTAAAAAACGATATTATT
AATCTTTATTTGAAAGATAAAAAATGGCCTGAAATCAAGAAAACACTGACTAAACGTTAT
AACTTGGCAATTCGTCGTTTAACACAAAATAAAGCCGATGATATTTTGCAAACTTATCTC
AACGCTTTTGCAAGAGAAATTGATCCGCATACAAGTTATCTTTCACCTCGTGCAGCTAAA
CGTTTCCAAGAGAGTATGAACTTGTCTTTAGAAGGCATTGGTGCGACGCTTTCAATGGAA
GATGATATTACGATCATCAAATCTTTGGTACCTGGTGCGCCAGCAGCGCGTAGTAAAAAA
ATTGCAGCAGGTGACAAAATTGTTGGTGTGGGGCAATCAAAAGATAAAATCGAAGATGTG
ATTGGCTGGCGTTTAGATGATGTTGTCGATAATATCAAAGGTAAAAAAGGTTCGACGGTT
TATCTTGAAATTGAACCTGCTAAAGGCGGCAAAACCAAGATTATTAGTTTAGTTCGGGAT
AAAATTCGTCTTGAAGACAGTGCAGCGAAATTAACTGTTGATAAAGTAGACGGAAAAAAT
ATTGCTGTGATCAAAATTCCAAGTTTCTATATTGGTTTGACTGCAGATGTGCGTAAACTT
CTCGAACAGATGAAAACCAAAAAAGCAGATGGGTTGATTATTGACCTGCGTGAAAATGGT
GGCGGTTCTTTGCCTGAGGTAGTGGAATTAACGGGATTATTTATTAAAGATGGTCCTGTT
GTTCAGGTTAGAGATGCTTTTAATCGTATTCGTGTTCACGAAGATACCGATAGTACAACA
TTATATGATGGCAACATTTTAGTGATGATTAACCGTCATAGTGCTTCGGCTTCTGAAATT
TTTGCGGCTGCAATGCAAGATTACAATCGTGCGATTATTATCGGGCAGCAAAGTTTTGGT
AAAGGTACTGTTCAACAAAACCGTTCTTTAAATATGGTTTATGATTTGGATCAAGAGCCG
TTAGGTTTTATCCAATATACAATCCAAAAATTCTATCGAATTAATGGTGGCAGCACCCAA
ATTAAAGGGGTTGAAGCAGATATTCGTTTCCCTGAAATTATCAATGCAGAAAAAACAGGG
GAAGGATTTGAAGATAATGCTTTGCCTTGGGATAAAATTCCTGCAGCAACTTATTCAGAA
GTCGCAAAAGCTAGAGATGTAGTTGCACAACTCACTGAAAAACACGAAAAACGTATTGCT
AAAAATCCTGAATTTATTGCTTTAAATGAAACTATCGCAATTAATAAGGAAAGAGATGAT
CGTAAATTTACCTCACTTAATTTAGCTTCTCGTCAAGAAGAGAGTAAAGCTGATGAAGCA
CGTCGTTTGAAAGATTTAAATGCACGCTTTAAACGCGAAGGTAAAAAACAGATCAAAGAT
CTTGAACAGTTACCAAAAGACTATGAAGCTCCTGATTTCTTCTTAAAAGAAACAGAGCAG
ATGATGGTTGATTGGTTACAATTTGATAAAAAATAATAAATACGTTTATAATGTGGAAGT
TTATCAGGCCGCTGTTTAAGCGGTCTGATTTATTACTCATTTTCCTAATGGATTAAATTG
AATGAAAAGTTTAACTTTTTTGTCAGTAATATTGTTTTCTAGTGCTGTGGTTGCTGAAAA
TGGAAGTGCGTTGAATGTTAGTTCTCAACATAATGCTGCAACGCCTGTTCCTGATGAACA
AATTTTGCCTCAGTTAAGTTTTAAAGCGCAATTAGTCCGTATTGCTGAACTGACACAAGA
TGCAGAATATCAATTTCAATTGGCTGAAAGAAAACGCATTGAAGCCGAAAAATTAATTCA
TGCCGAACAACGTATTCAACAAGAAACATTAGGCTATCATTTACTATTATCCAATACGAC
AGCAAAAGTCTATCTCAATAATGAGTTTGCCCCTTTGTGGAAAGATAAAGTGGCAGAAAA
ACAGTTTTTAAAAGAATATGCAGTATTCGCTGTAAGCGGCGTTTCGCCTAAATCGGCTAA
TGCGTTACAACAAATTCTAAATATGAATGAGGGATTTGCTCGCGATATTCTACTCACAGA
TAGTTTCTTAGACTATCTCTATTACACAGAAAATGTCGATCAATTTGCAAATCAATGGTT
ATATCATTTAGGAAGTTATTCAATTAAAACACCAACAGAATATCGTATTGCTACTTGGTT
GGAAGCGATTAAGCAAGATCGCTACGCTCAGTTTGTCACGGATCTAATACCTAAAAACCA
TATTTACCAAGAAACCGTACAAAAATTATTTGAAATATCATCTAATGATGCTCTCAATCA
GGGTGGTAATAAATCAGCAAAATCTACAAAAGAGAATAAAGGTAGTGTAAACACGCCTTC
ATTTACTCAATTAGCACTTAATGCGCAGCGTTTACGTCTTATTCCAAGTTTTAATAATGG
AATTTTTGTCAATATCCCAAGCTATCAGCTCTATTATTTCAGAGAGGGCAAACTTGTTTT
ACAGTCTAAAGTAATCGTGGGAAGAAATGATCGCAAAACACCTGTCATGTACAGCAAACT
GAGCAACGTTGTCGTCAATCCGCCTTGGAATGTTCCATCAACAATTAAGAATAAAGATTT
AGTACCAAAACTTCGTAAAGATCCAATCCTTGCTGATAAATTAGGCTATGAAATTTTAGA
TGGGAAAGGGAATAAATTCAGTGCTCATAGTATCAACTGGGCAGCTTATGAAGGAAAAAA
TAATTTCCCGTATCATATCCGTCAAAAAGCGGGAGATGATAGTGCTTTAGGGCGTTATAA
ATTTAATATGCCAAGTTCCGATGCAATCTATTTGCACGATACACCAAATAGAGGGTTATT
TAGTAAAAAAAATCGTGCGTTAAGCTCTGGCTGTGTTCGTGTAGCTAAAGCAGATGAACT
AGCTACGTTATTATTAGCAGAAGCTGGGTGGTCAGCGCAGAGAAAACAGGACGTTCTTGC
AAGCAAAAAAACAACTTCTGCACCTATTCGTTCAGATAATCCTGTTTATTTATATTATGT
AACATCCTGGATTGAAGGCGGTAAAATATACACCTTACCTGATATTTATCAATTTGATAA
ATCATTACCTAAAATCAACTTAGATTGGGAAAAAGTAAAAAGTGTGATCTAGTCCACAAA
ATAAAAAATTTCCGAAAACGATAGGCTATTTTTTAGAACTTCCTTTTTGATAAAATGTCG
ACGTTAGGTTGAATATATTTACCTTCAAGAGATTAAAGGAGAGATTGTCGGTAAATAACC
CAAATGCGAGGATAAAATGGAACAAACAAATTTACAACGCCGAAGATGGCTTGCATTAGG
CGGAATAGTTTTGGGTGCAACCTTGTTACCTAATTTAGTTCATGCGGTAACGTCAACTCC
AAAACCTCTTATTCTACGTTTAAAACGCTTAAGTACAGGCGAGACCTTATCTGCTAATTA
TCACACTAACGGATTTGCTGCAAAGGATCTTAACAAATTAAATCATATTATGCGCGATGT
GCATATCAACAGAATTAAGCGAATTGACCCAAAACTATTCGTAAAATTAACTCAAATTCA
AGCTCGCTTGGGTCTTCGTAAATCTGAAATTCTTATTGTAAGCGGATATCGTTCTGCTCA
AACAAATGCTAGATTACGCCGTCGTAGTCGAGGCGTTGCTAGCAATAGCTACCATATTTT
AGGTAAAGCCATTGATTTCCGTATTGAAGGTGTTCCTCTTGCCCGCATAAAAGCGGCAGC
AGAAAGCCTGAATAACGGGGGGGTTGGTTATTATCCTCACAGTAATTTTGTCCACGTCGA
CACTGGCCCTGTTCGTACTTGGCGCGGTTCATAAGCGGTTTGATTTTATGTTTAATTTGC
AAATTATCCCTGTAAGTGTTTTCCAACAAAATTGTTCTGTCGTTTGGGATAACGAAAAGA
ATGCGGTTATTATTGACGCTGGTGATGATGCAGACAAAATAATTCGGTTTGTGGAAGAAC
ATCAATTAAATGTGCAGAAATTGTTGATTACTCACGGTCATCTTGATCATATTATGGCTG
TCGATCAACTGAGAAAACATTTTAATGTTGATGTCTTTGGTTCTCATCAAAACGATCAAC
CTCTTTTTGAACAACTTCCTAATATTTGTCAGAGCTACGGGCTTCCTGCATCGCCCGCTT
TTCTACCAGATCACTGGTTAAATGCAGGTGATAAAATTCAAATTGGGGCTTTAACATTCC
ATATTCGCCATTTACCAGGCCATTCACCAGGTCATATCGGCTTTTTTGATTTTGAGAATA
AAATTGCCTTTAGTGGCGATGTGCTTTTCAAAGATAGTATTGGAAGAACCGATTTATATC
AAGGTAATTTTGAGCAGCTCATTTATACAATAAAAACACAACTATTTGATTTAGAAGATG
ATTTTATCATTATTCCTGGACACGGATCTCATACCACAGTAGGACGTGAAAAACAACACA
ACCCTTTTTTAAAGTAGTCATATGAAAAAAATTAAACTTCTATTTTTAGTTCTCAATACC
GCTTTTCTAACCGCTTGTACTGCTTCTATTGATCCTGAAACTGGCACCCGTTCAGATCCG
TTGGAAGGATTTAACCGTGCCATGTGGAAAGTCAATTACGAATATCTAGACCCTTATATT
CTTGAACCTGTGGCAAAAGGTTGGCGAGATTATGTACCTAGCCCAATTAAAACAGGTTTA
GTCAATGTGGCAAATAACCTTGATGAACCTGCCAGCTTTGTAAACCGATTAATTGAAGGG
GAAGGACAAAAAGCAATGGTTCACTTTACTCGCTTTTGGTTTAACTCTATCTTTGGATTA
GGCGGGTTAATTGACTTCGCGAGTATGACCAATGATCTTAAAATTGATAAACGTAGAGAA
TTTGGGGATACTCTAGGCGCGTATAATGTGCCTACAGGACCTTATGTGATGTTACCAATG
TATGGACCTGCAACGCCTCGTCAAGATTTAGGTCGATTAGTAGATACTAGTTATCCAGTT
TTATCTTTACTCGCTACACCTTGGAGTATCACAAAATATGTCGTACAAGGAGTAGATTCC
CGTGCACAGCTTATAGGACAAGAAGCGTTATTGAAGCAATCTCAAGATCCTTACATTACT
TTCCGAGAAGCCTATTTTCAAAATTTAGAGTTTAAAGTAAAAGATGGTAAAACAGAAAAT
AGTGAGCAAGAAACATTATCTGAAGAACAGCTAAAAAATATTGATTGATGATTTACCTGT
AAAAATTTACACTAAAACGCAAAATTCCTATTGACACTGTGTGTTTAAACAGTAAAATAA
CTGTATAAACACACAGATTTATTTTAGAGGATTTTTATGGCGTATCTTAGATCACTAACA
TTGGCACAATCCCATCAGCCTTTACCCCTTTATCGAGATTCTAATATAAAGCACCCAATC
AAACTGGATCTCTATTCTCTTTATGTTCGTCGTCCTTCTGAAACCTTTCTGGTTCATGTG
AAAAACCCTAATTTAATTGCATGGGGGATCGAATTAGATGATTTGTTAATTGTAGAGAAT
AATCAATCTGCTGAAATTAACGATCTTTTGGTATTAGAGAAAAATCAAGAGTATAAGTTC
TACCAATTTTTCAGTGAGATTAATGGAGAGAAAATTTTATTTTCTTTAGACACCTCAGAA
CCTAATTTACGTATTAAAGAGTGGAGTGACGTCAATATCGCTGGGGTGATTACAAATATT
GTACATCAAGTAAAACATCGCGCATTACAAAAAAACAGATTGTCTAACTGATAGGGATAA
TAGATAAAATACTTGCTAATGGGTATTTTTAATTATTCTTAGCAACTCTTTTTATTTAAA
AAATCTTGTATAAACAACATATTACGCCTTTTTGTTAATCAGTTATGATTATTTAATTTT
TGCTTAAGCTCGCTAAATAATTCCTCTAAGCGATTTATTGTATTTTCTATATTTAATTCA
GAATATTTCTCATAGGTAAAAATAAAATCCATATAACGCTTTAAGCCTGGTATAAGCACT
TCTTGCATTACGACGTTTATAAGGGAAATGGTCTTTTTTATTGGCTTTATCACTTCGTTC
TTTTAAAAACGTTTGGTGTTTTATAAACTAAGGACGTAATCGCTAATAAAATTCATTTTT
TAAGATAAACGTTTTATGACATTCATTACAAAAGTAAGATTGAGTATTATTTTGTATACC
ATGTTTCTTTATTTTCGGACTTTGGCAAAATGGGTAGTTTTTGTTTATATTTCAAAAAAA
GTGGCTTAAAGCCTTGTACTATAAGGCTTTAAGCCACTTTTTAGCAACAAATTTGTCTAT
TACACCAATTTACTTCAACTGAGCAAAGGCTTGTAGCAAGTCTGCTTTAATATCCTCAAC
GTGTTCAAGCCCCACCGAAAAACGCAAGAGCTTATTACACACACCACGAGCGATACGTTC
TGCTTCAGGAATATCCATATGGGTTTGGGTTGCAGGGTAAGTAATAAAACTTTCTGTACC
GCCTAAACTTTCCGCAAAGGTAATCATCTTGATCGCTTTTAAGAATGGATTAACCCAGTT
TTCATCTTTCAAGCGGAAAGATAACATACCGCTTTTACCAGAATAAAGCACATCTTGCAC
TTGCGGTTGTTCCGCTAAGAATTTAGCGAGTTCGGTCGCATTTTGTTGGTGACGCTCAAC
ACGCAACGCAAGGGTTTTTAAGCCACGAATAATCATATAAGCGTCAAACGGTGCAAGCAC
CGCCCCAGCACCATTTTGCAAATAGAACAAGCGGTCACATAACGCTTGCCCTTTTGCTAC
CACCAAACCTGCTAACACATCATTATGTCCTGCCAAATATTTGGTTGCACTGTGAATAAC
AATGTCTGCCCCAAGTTCAATCGGGCGGAATAATACTGGTGTTAAGAAAGTATTATCGAC
AATCAGCAGTAAATTATGCTTTTTAGCAATTTTCGCAATCGCTGCAACATCACACTCTTC
CATCAACGGATTAGACGGTGTTTCAACAAAAATCGCTTTAGTATTTGGATTAATCGCTTT
CTCAATAGCATCAAGATCTGCCGTGTTCACATAAACAGGCTTCACGGTATTGTTATTTTT
GTAGCTAAAATCTAACAAGCGGTAAGTTCCGCCATAAACATCGCTAGAGATAATCCACTC
GTCAGGGGCAGTAAAGAGCGACATCACCAGTTGAATTGCCGCCATACCTGAGGCTAACGC
AAAACCTGCATCGCCACCCTCTAAGTCCGCAATGCCTTGCTCAAGTACACTACGAGTTGG
GTTTTTGGTACGAGTATAGTCAAAGCCTGTGGACTCGCCGATCCCCATATGTCCATAGGC
AGTCGAAAGGAAAATCGGGGTCGCCACCGCACCGGTACGCTCATCAGTACGATTACCCAG
TTGGACTAAAGTACTTTCAATGTTGTTATATTTCATATCTATCCTTTTGCAAAATTTTGA
TTAAATCTGACCGCTTTTCTTTATTATAAATTGTTTAAATCCAACACATCGGTCATATCA
AAAAGACCGTTTTGTTTGGTTTGAAGCCATTTTGCTGCACGCACAGCACCGTTAGCAAAA
GTCATTCGGCTTGAAGCTTTATGGGCAATTTCAACACGTTCGCCTTCATCAGCAAACCAA
ACACTGTGTTCACCGACTACATCACCTGCACGGATCGTCGCAAAACCGATTTCATCACGC
TTACGTTCCCCTGTGATCCCTTCACGCGCAAATACGCCGTGCGTTTTTAAATCACGACCT
AAGGTTTTGGCAATATGCTCACCCATTGAAAGTGCCGTGCCAGATGGCGCATCAACTTTA
TGGCGGTGGTGAGCTTCAATCACCTCAATATCGCAATAATCGCCCATCACTTTTGCCGCT
TTTTCTAACAGTTTAAATACTAAGTTCACCCCAACGCTGTAATTTGAAGCAAAGACGATA
CTGATTTCCTCTGATGCAGATTTAATCGCCTGTTTGCCCGCATCATCAAAACCAGTTGTG
CCGATCACCATTTTTTTATTATGTGCGACACAAAAAGCGATGTGTTCCAACGTCCCTTCA
GGGCGAGTAAAATCAATTAATAGATCAAAATGATTGAGCTGTGAAGCTAAATCGTCCGTG
ACAGTCACGCCTAAATGCCCAATACCAGCCAACTCGCCAGCATCAGCCCCGACTAATGAT
GATCCTTTACGTTCAAATGCTGCACCTAATTCCACGCCCTCTGCGTTATTTACGGCTTGG
ATTAACTGACGACCCATTCTGCCACCAGCACCGACAACGCCAATTTTTAATGTCATTATA
AATCCTCTATAAAATGTCGTGATAAGCGGTTGGATTTTACAAGAAAGTTACGTTTTTGAA
TACAGAAAGATAAGCATCCAAATAGAGACAACCCGATCTGCGAAGATCGGGTTGGTCTAT
AGTGAATAGCTTATTCAGGTCTTACCCCTAAAGTATGACAAATAGCATAACTTAATTCTG
AACGGTTTAAGGTATAAAAGTGGAAATCTTTTACTCCCTCTTTAGAGAGGATTTTCACCA
TATCCATTGCAATACTTGCCCCTACAAGGTTACGCGTAGTTTGATCATCGTCTAAACCTT
GATACATTTTCGCCATCCAGCTAGGGATTTTTACATTGGTAATTTTTGCCATCTTTTCTA
ACTGTTTGAAGTTCGACACAGGTAAAATGCCAGGCACGATTTCAACATCAATCCCCACCG
TTGCACAACGATCACGGAAGCGAAGATAGCTATCAATATCAAAGAAAAACTGCGTAATAG
CACGGCTTGCACCTGCGTCAATTTTCTGTTTCAAATAGAGCAAATCAGATTGTGCTGATT
TTGCTTCAGGGTGAACCTCAGGATAAGCGGCAACAGAAATCTCAAAATCGGCAACCTCTT
TTAACAGTTTTACTAAATCCGACGCATAAAAAGGTTTCTTCGCATAGCCAGCTGGCTCAT
CGCCACGCAAAGCCACAATGTGACGAATGCCACTGTCCCAATAATCTTTTGCAATAGCAC
GAAGTTCGTCAGGGGGTGCATCAATACCTGTTAAATGTGGAGCAGCGACAATCCCTGTTT
CTTGTTGAATGGTTTTTACGATAGAGTGCGTGCGATTACGTTCCCCAGAGTTTGCACCAT
AAGTCACAGAAACAAACTTCGGTTTAAGCACTTTCAAACGATGAATAGAGTCCCATAACA
GCGTTTCCATCTTTTCATTTTTAGGTGGAAAAAATTCAAAAGACACATTAATTTTGCCGT
TTAAGTCGGCAACACTTTGATTTAAAAGATCAATCTCTTTTGCATAACTCATTCAACACC
TCTATCGAGCTTCCATTGTTGTTATTTGTATAATGTTTAGTTTGCATACTGCCGTCTTTT
TTAGACGTTTAGATGGCTAAAACTTTAAAATGCCAGCGATATGATGTCAATAAAATTATT
TTCATTATTTCATGAATTTAATTTATGTAACTTGCAGATAATGATGAAAATTTTTAAATG
TAAATTTTTTGTTAAATTTGTTATCTGATGGTATTATCCCGTTGCTTGTAAAAAATACAA
CATCTGCTGTTTTTATTTTCAAACTCAATTAAGCGGTATCAGGTCGCATTTAAGGGGGAA
ATAATGCTATCTCAACTCACTACACCAAAAGGGCAAGCTATTCAACTAAATCATGATGGT
TCATTGTCTGTTCCAAATTACCCAATTATTCCTTTTATTGAGGGAGATGGAATTGGCGTT
GATGTCACACCAGCCATGCGTTTTGTAATTGATGCTGCGGTAGAAAAAGCCTATCAAGGT
CAACGAAAAATTGACTGGTTAGAGATTTATGCAGGGGAAAAAGCTAACCGACTTTACGGT
GAAAACACATGGCTACCCGAAGAAACATTAGCATCAATTAAACAGTATCATATTGCGATC
AAAGGCCCATTGATGACCCCTGTCGGTAAGGGGATTCGTTCTTTAAACGTAGCAATGCGT
CAAGAGTTAGATCTCTATAATTGCTTGCGTCCAATCCGTTACTACCAAGGTACGCCAAGT
CCTGTGAAATATCCAGAATTAGTGGATATGGTGATCTTTCGTGAAAATTCAGAGGATATT
TATGCTGGGGTAGAATGGGCGGCAGGTTCCCATGAAGCTGAAAAAGTAATCGCTTTTTTA
CAGCAGGAAATGGGCGTGAAAAAAATTCGCTTTACGGAAGAATGTGGCATTGGTATTAAG
CCCGTTTCAAAAGAAGGGACTCAGCGTTTAGTGCGGGCTGCATTACAGTACGCGATTGAT
AATGATCGTAAATCACTCACTTTAGTGCATAAAGGCAACATCATGAAATTTACCGAGGGG
GCATTTAAAGAGTGGGGATACCAAGTTGCCAAAGACTTTGGTGCAGAGCCAATAGATAAT
GGCTCTTGGCATTGTTTAAAAAATCCAAATACAGGACGAGAGATCATCATCAAAGATTGC
ATTGCTGATGCTTTTTTGCAAGAAATTTTATTACATCCAAGTGATTACGATGTGATTGCA
ACGCTTAATCTTAATGGTGACTACATATCCGATGCACTTGCGGCACAAGTTGGCGGTATT
GGTATTGCACCTGGTGCAAACATAGGGGAAGAGGCGGCTATTTTTGAAGCAACGCATGGT
ACAGCGCCTAAAATCGCAGGTCAAAACAAAGCAAATCCAGGCTCGATCATACTCAGTGGC
GAAATGATGCTACGCCATTTAGGTTGGACTGAAGCGGCAGATTTAGTGGTAAACGCAGTA
TCCAAAACCATCTCAAATAAGACAGTGACCTTTGATTTTGCGGAAACATTAGAGGGGGCA
ACACTCCGTACAACTTCGGAATTTGCCCAAGATATTGTCGCCAATATGTAACCACTTATA
CACATAGAGATAATCATGCAATTTTGTGATCTTGTTAACAAAATGTAAAATTTGTTAAAT
TTATTTCTTGTCGTTTTTACTCTCTCTGTTATGATTATCTCATCGCTCATTTTTTATCTA
TATTGAAGTGGGGATCATCATTATGTCTTTCTTAACTGAATACCAAACACACGTTTTTGA
ACGAGCTGCACAAGGTATTGTGCCACTGCCATTAAATTCAGCGCAAACAGCAGAGCTTAT
TGAATTACTTAAAGAACCTGCTGATGCAGATAAAGCATTACTCTTGCACCTCTTTGAAAA
TCGAATACCAGCAGGGGTTGATGAAGCAGCCTATGTTAAAGCCAGCTTTTTAGCAGCCTT
AGTAAAAGGGCAAGCAGTTTCGCCGCTCATTTCCCCACAACAAGCCGTCAGCTTGCTAGG
CACAATGCAAGGGGGGTACAACATTGAACCGCTTGTTGAAGCACTTGATGATCCAAGCCT
TGCTCCTATTGCCGTCAAAGCACTCTCTCATACGCTCTTAGTATTTGACAGTTTTCATGA
TGTGGCAGAAAAAGCGAAGCAAGGAAACCGCTTTGCTAAAGAAGTATTAACCTCTTGGGC
CAATGCTGATTGGTTTTTATCTCGTCCAAAATTAGCCGAAAAACTCACACTGACCGTGTT
TAAAGTGACAGGAGAAACCAATACAGATGATCTTTCGCCTGCACAAGATGCTTGGTCACG
CCCAGATATTCCATTGCACGCACTGGCTATGCTTAAAAATGAACGGGAGGGTATTGAACC
TGACCAAGCTGGTGTAGTTGGTCCAATGAAACAGATTGAAGCCCTTAAACAAAAAGGTTT
TCCACTTGTTTATGTTGGCGATGTTGTAGGAACAGGTTCTTCACGTAAATCGGCTACAAA
TTCGGTCTTATGGCTCATGGGAAATGACATTCCTTACATTCCTAATAAAAGGGCTGGCGG
TGTGGTATTAGGCGGTAAGATTGCCCCTATTTTTTTCAATACGATGGAAGATGCAGGCTC
ATTACCCATTGAAGTGGATGTAAGCCAATTAAATATGGGCGATGTAATCGACCTCTATCC
CTATGAGTGCAAAATTTGTAAGCATGGCAGTGACGAAGTATTAGCCCAGTTTAGTCTTAA
AACGAATGTGCTTCTTGATGAAGTTCGTGCAGGCGGACGTATTCCATTGATTATTGGTCG
AGGTTTGACACATAAAGCACGCATGGCACTAGGATTGCCAGAAAGTGAAGTGTTTGTTAA
ACCTCAAATACAGGCTAAAACAACAGTCGGCTACACACTTGCACAAAAAATGGTTGGGCG
AGCTTGTGGCGTGGAGGGCATACGCCCAGGACAGTATTGCGAACCTCGAATGACAAGTGT
TGGCTCACAGGACACCACAGGCCCAATGACCCGTGATGAGCTTAAAGATCTCGCTTGTTT
AGGTTTCTCAGCTGATTTAGTGATGCAATCATTTTGCCACACGGCCGCGTACCCTAAACC
TGTAGATGTTGTGACACATCATACCTTACCTGATTTCATTATGAACCGAGGCGGTATTTC
ACTACGTCCAGGTGATGGTGTTATTCACTCTTGGCTTAATCGAATGCTATTGCCCGACAC
CGTAGGTACAGGTGGCGACTCACATACACGTTTTCCGATTGGCATCTCATTTCCTGCAGG
TTCAGGCTTAGTTGCCTTTGCGGCTGCAACAGGCGTAATGCCATTAGATATGCCAGAGTC
TGTTTTAGTCCGTTTTAAAGGCGAATTGCAACCAGGCATTACCTTACGAGATCTCGTACA
TGCGATTCCCTATTATGCCATTAAACAAGGGCTATTGACGGTAGAAAAAGCGGGTAAGAA
AAATATCTTCTCAGGTCGCATTTTAGAAATTGAGGGATTAGAGCACCTTAAAGTTGAACA
GGCTTTTGAACTTTCAGATGCCTCAGCCGAACGTTCTGCTGCAGCTTGTACCATCAAATT
AAATCAAGAACCGATCATCGAATATCTTCAGTCTAATATCATCTTACTAAAATATATGAT
TGCCGAGGGTTACGGCGACAAACGAACCCTTGAACGCAGAATTAAAGCCATGGAAGAGTG
GCTGGCTGCCCCACAATTATTAGAAGCAGACAGCGATGCTGAATATGCCGCTATCATTGA
AATTGATTTAAATGACATCAAAGAGCCTATTCTTTGTGCCCCAAATGACCCTGATGATGC
TAGAACACTTTCCGAAGTGCAAGGTCAACAAGTCGATGAAGTCTTTATTGGCTCTTGTAT
GACGAACATAGGTCATTTCCGTGCCGCAGGTAAATTGCTTAACCAGCATCAAGGCATGAT
CCCAACACGTTTATGGATTGCTCCACCAACTAAAATGGATGCAACACTACTTAGTGAAGA
GGGCTATTACAGCATTTATGGCAAAAGTGGAGCAAGAATTGAAATACCAGGTTGTTCACT
TTGTATGGGAAATCAAGCTCGTGTAGCCGACGGCTCAACCGTTGTTTCAACCTCTACACG
CAATTTCCCAAATCGCATGGGTAAAGGCTCTTTTGTCTATCTTGCTTCTGCAGAGCTTGC
GGCAGTCTGTGCATTACTAGGACGCATTCCTACATGGAAAGAGTATTTAGATTATGTACA
ACGCCTAGAGGCAGATAAAACGGATACATACCGCTACATGAATTTTGACCAAATTCAACG
TTATACCCAAAAAGCGGATAACCTCATTTTTCAAACAGCGGTTTGATTTTGCATAAAATT
TACGATAACAGGGAGGACAAAATGCCTAAACTACACCCGACTTTAACTGCAGAACTTCAC
CTTAATGATGGGCGTAAAATTCCATTGCCCGTTTATCAGAGTAACTTAGGTTTTGATGCA
ATTGGCGTTGAGGCATTGCAAAAGCACCAACTCTTTACCTACGATCAAGGGCTAACATCT
ACTGCACTATGCCAATCCAGTATCACCTACATTGACGGCGAACAAGGTGTCTTACTGCAC
CGTGGCTATCCGATTGACGAGCTTGCTTTAAATAAAACCTATCTTGATATCGCCTATCTT
CTTCTAAATGGCGAACTGCCTACAGAAGAAGAATTGGCTGAGTTCAAAAAAGAGATCTGT
TCACATTACATGGTAAATGAACAATTTACCCGCTTGTTTCAAGGTTTCCGCCGAGATTCG
CACCCAATGGCGGTTATGTGTGCAGCAAGTAGTGCTTTAGCCGCATTCTACAATGACATG
CTAGACAGTGATGACGAAGCACATCGAGAAAAAACCGCCATTCGCCTCTTAGCCAAAATG
CCAACCCTTGCAGCCATGTGTTACAAATACAACATCGGCCGCCCATTTATGTATCCGCAG
TATCACTTATCCTACGCAGGCAACTTCCTACACATGATGTTTGCAACACCTTGTGAACCT
TATGTGGTTAACCCTGTACTAGAACGAGCTATGGATCGCATCTTCACACTTCACGCAGAC
CACGAACAAAACGCTTCAACATCAACAGTAAGAGGCGTTGCTTCCTCCGGGCCAAACCCA
TTTGCTTGTATTGCGGCAGGGATTGCATCACTGTGGGGGCCAGCTCATGGCGGAGCAAAC
GAAGCCTGTATCAAAATGCTACAGGAGATCGGCACGGTTGACCGTATTCCTGAATTTATC
GCAAGAGCCAAAGACAAAAATGATCCATTTCGTCTAATGGGATTTGGTCACCGAGTATAT
AAAAACTACGATCCAAGGGCAAAAGTTATGCGGGAAACCTGCCACGAAGTCCTTGCAGAA
TTAGGAATAACAACACCATTACTTGAAGTTGCAATGGAACTAGAACGCATTGCCTTAAGC
GATCCTTATTTCATTGAACGCAAACTTTATCCTAATGTTGATTTCTACTCAGGTATTATT
TTACAAGCCATAGGCATTCCAACTTCCATGTTTACTGTTATTTTTGCCTTAGGCAGAACA
GTCGGGTGGATTGCAAATTGGAAAGAAATGTGCGAAGAGAGCCTCAAAATTGTCCGTCCA
AGACAAATTTATACGGGGTATCAAGAAAGACATATTAAATAATAAAACGTTGAGATAAAT
AGTTGCTAAGATCGTATTGGTTCTTAGCAACTATTTTTGATTCTATATGTAGAAAGGAAA
TTACCCTAAAATTTTATTGAGTTCATCGCTTATAGATTCTACAGATTGAGTACCATCTAA
ACGGTAATATTGAGTATTTCCTGCTTCAGCTTCCGTAGTATAGTACGCTATCAATGGTTT
AGTCTGTTTATGATAAATCGTTAAACGTTCTAGTACAGTTTCTGGTTTATCATCCTGACG
AATAATTAGGTCTTCGCCAGTTATATCATCTTTACCTTCTACTTTCGGTGGATTATATAC
AACATGATATGTGCGACCAGATGGCTGATGAACTCGACGTCCACTCATACGCTCAACGAT
TACTTCATCTGCCACATCAAACTCTAATACAAAGTCGATTTTTACACCAGCTTCTTTTAG
TGCATCTGCTTGTGGAATAGTGCGAGGAAAACCGTCTAGCAGGAAACCATTTGCACAATC
TGGTTGAGAAATTCGGTCTTTAACTAAGGCAACGGTTAATTCATCTGGAACTAATTTTCC
CTCGTCCATTAATGCTTTGATTTGTTTACCTAACTCTGTTCCTTCCTTAATGGCAGCTCG
GAACATATCCCCTGTTGAAATTTGTGGAATACCAAATTTCTTCATCATAAATAGGGCTTG
TGTACCTTTGCCTGCACCAGGTGCTCCTAATAAGATAATTTTCATAGTAAGACCTCTTAA
AATAAAAATAGTGGAGTAGATTAGTAACCCTATTGATTACTGCTTGAGTTGTGAATTTTA
TTATGTAAATGCTCACTTGTTAAGTCAGTTTAAATTAAAGCGAGCTAAAAAATACCACTA
AAATCAAAAGCGGTATCACATATTTAACATAGTTAAACCACAAATTCGTTAATGTTTTCC
CTGCCCCTAATTCTTCCTTCGCTTCATCTTTTAAGACAAAACCAACGAAAATTGCACTGC
CAAGAGCGGTGAGAATAAATAAAATGTTACCGCTGATATAGTCAAAGGCATCAAAAATAC
TTTTGCCCATAATGGTGACATCTTTCCAGACATTATCGCCTAGTACAGATGGAATATTTC
CAAAAATGAAAATCAGGGTAAGTGTCCAGAAAATCGCTGCTTTACGGCTCATTTTGGTTT
TTTCTTGTAAAGCGGTGATGATCACTTCATAGATGGTTAATGAGGTCGTCAATGCTGCGA
CCACTAATAATCCAAAGAAAATAATAGCAAAGATCGTACCGCTCCACATATTAGAGAAGA
CAATTGGTAGGCTTTGGAAGACGAGAGTTGAGCCTGAATTTGGGGCAATGCCAAAGCTAA
AGAGTGATGGGAAGATCATAAATCCTGCTATGACTGCAATCACGGTATTTAATACCCCTG
TGATTGTCGCGGTTCTCACTAGATTTTCTTTTTTATCTAAGTAGCTAGAAAGGGTAATTA
ATACGCCGAAACCTAAGCTAAGTGCAAAGAAGACTTGCCCTAATACAAAGACAAACAATT
GCGGTGTAATTTTTGAGAAATCAGGCATTAAATAGAATTTAATCCCTTCCGCTGCCCCTG
GTAAAGTGACATTACGGATCACCATAATAATCAAGAAGATAAAGAGTATCGGCATCAGAT
ATTTAACTGAACGCTCAATACCATCAACAATGCCTTTGACTAAGATGAAGTAGCTTACTA
AGACAAACAAGCCAGTATAAGCCAAAATGGTAACTGGGCTGTTAAAAATACTCTCTTTAA
AATAAGTAGATGTAGTTTCTACGGTAACAGGTGATGATAGATCTAAACCGCCCGTTACAA
GACTGCCGATATAGTTTAATACCCAACCACCAAGCACCATATAGTAAGCAAGGATACCAA
AAGATCCTAATAATCCCATATAGCCCAAGATTTTCCACGCAGGGTGAATAGCCTTACCAT
TCGCTTTTCCCGTAAAGGCATCAATGGCATTTACTCGCATACGGCGACCAATCACATTTT
CAACCAAGATCATCGGAATACCGATCACGATCATTGCGATACAAAATAGCGCGACATAAG
CTCCACCACCATTTTCACCGACTAAATAAGGGAAACGCCACGTTGCACCAAAACCAACGG
TTGCACCTGCTACGGTCATAATATATGCCAATCGATTTGACCACGATTGGCGTTCTTGGG
GTTGTGTATTCATATTTTTTCCTACTGCATACAAAAGGAAGTTAAGAGAACAGAGCAAAA
AGTTCATCGACTTTAATTCGAGAATCAATGGATTGACCGATGTGACGCTGAACTTTCAGT
TTTTTGATTTTTGCTCCACGGTAGATTTGCCGAGTAAACTCGGTATCGTGATTTGAAATT
AAGACAGGGATTTTCGCCTGTTGAGCTTGTTTTGCTCTGTCTGCTAAAGCAATTTGTTGC
TCAAGGGAAAAACCGCCCCCAGCATAATGGGTAAAATTCGTTTCTTGCTTCAACGGGGCA
TAAGGCGGATCGCAATAGACCGCATAATCATCAGGATTATCTAATAGATATTGAAAGACT
TGATGAAAATCGGCACAGATAAATACCGCTTTCTGAGCTTTTTCCGCAAAAAAGCGTAAC
TCTTTTTCAGGGAAATAATAGGTTTTATAATCGCCAAATGGCACGTTGAACTCATTTTTT
TGGTTATAGCGACATAAACCATTAAAACCAAAACGGTTGAGATAAAGAAACAGTGCTGAA
CGACGTAGCAGATCTTGGCAAGCATTAAATTCCTTACGTCGCTCATAATAAAATTTTGCC
GTATTTGCTTGTGGATCATTAAACAAGGCTTGCGATTGCTGGATATAGCTTTCCACATCA
GCTTTAATCACATTAAAGAGATTAATCAGATCAGGGTTAATGTCAGCAAGAATATAGCGT
TCAAAATGTGTATTAAGAAAAACTGAGCCAGCCCCAACAAAAGGCTCAACTAGGCAAGCC
TTTTGGGGTAGGTGCCGATTAATTTCATCGGTCAGGCGAAATTTCCCACCTGCCCATTTT
AAAAAGGCTCGCTGTTTCATTGTTAAAACTTAGGATTGAGTAAATCGACGGATAGCATCT
AACACTTGAGTTTCGGTCGCTTGAGCGGTGACATAAGCTGTGCCAAGTGATTTTAATAAA
ATCAGACGCAACTGACCGCTTAGTACTTTTTTATCTCGCCACATATAAGGCAGATATTCT
TCAGGCATCATTCCATCTGGTGAAATGGTTGGCAAGGTTGCACGAGCAATCAATTTTTCT
AAACGAGCCACATCTTGTTCCGTAAGATCGCCTAGAATATGGGACAAGGCAGCTGCTTCA
AGCATACCGACTGCAACCGCTTCCCCGTGTAACCAGTTACCGTAGCCAAGATGTGCTTCA
ATCGCGTGTCCAAAGGTGTGACCTAAATTTAACAAAGCACGGTCACCTTTTTCTGTTTCA
TCACGAGCCACCACATCGGCTTTCAGTTGGCAACAACGTTGAATACAATACTCTAATGCA
GACTGTTCAAGGGCAACGAGATCGTCAATATGCTGTTCAAGCCATTCAAAAAATTGAATA
TCAAAAATTGCACCATATTTGATCACTTCCGCTAAGCCTGCACTCACTTCACGTTTAGGC
AAGGTTTTTAAGGTATTTGTATCAACAATGACTGAAATCGGCTGATAAAACGCTCCAATC
ATATTTTTGCCAAGCGGGTGGTTTACCGCCGTTTTTCCCCCAACGGAAGAGTCCACTTGA
GCTAATAAGGTGGTTGGAATTTGAATAAAACGGATACCACGTTGATAAGACGCAGCAGCA
TAGCCAGCCACATCGCCAATTACACCACCACCTAACGCAATTAATACCGAATCACGATTG
TGATTTTTTTCAAGTAATGCGGTAAAAATAAGATTGAGTGAGTCAAGGTTTTTATATTGC
TCTCCATCGGGAATTAAAACCGAATCAACTTTACAACCGATAGCTGTTAGCGTTTGTTCT
ACTGTTGCAAGATAATGGGAAGCAACCGTTGGATTAGAGACGATCATCACCTTATCCCCT
GATTTTAACGGGTGATAACTCATCGGATCCGTTAATAACCCTGCCCCTATTGCGATAGGA
TAGCGACGTTCTTTTAATTCCACATTAACTTGCAACATATAGACTTCCCTGATTACTGTA
AATTATCAATCATATCAATGATTTGCGTTGCGACTACTTTTGCACTTTGTTCATCAGTTT
GCAAAATAATGTCCGCAATTTCTTCGTAAAGCGGATTACGAATTTTCGCCAATTCAACTA
ACGTTTGATATGGATCTTCCGTTTGTAATAACGGACGTTTTTTATCACGTTGAGTACGTT
CAAACTGTTTATCCACCGTAGTTTCAAGATAAACCACAATACCACGAGCTGAAAGCACAT
TGCGGTTATCTTTAGACAACACCGAACCACCGCCCGTCGAAAGCACAAGACCTTGAGATT
GTGTCAGCTCATTAATGATACGCTCTTCACGTTTACGGAACCCTGTTTCGCCTTCAATAT
CGAAGATCCAATCAATATCCGCCCCAGCACGCTCTTCAATCACAGCGTCTGAGTCTAAAA
AATCCATATTTAACATTTGTGCTAATTGACGACCAATCGTGCTTTTACCTGCACCCATAG
GGCCAATTAGAAAGATATTACGTTTTTCTGCCATTATTTGTTCTATAAATAAAAATAGAG
TGAAAAATTGATTTGTGAATTTTTAGAAAAAACAGACCGCTTGCACATACAAGCGGTCTG
TTTTATGTTGAATTTTGTAAAAGTGATTAAAATTAAAACACTTATCTTATAAATTTACCA
CAAATCGCCCAAAATAAAGATGGGCGATATTATCTCAATAAATCGCCCTACTTTTCAACT
GGAACAAAGAGAATTATCGAATTTTAGAATAATTCTTTACTGATTTTTTCAGTTCCTTCA
GGATTTGTACCTAGAGGTTGTTCAAGTGCCTTCTCTACAATATAACGTTTCTTAGGTTCA
GTTCCTTTAATGAAATATTCGCTCATATTTCCCCCTAATAGACCGCTTGTAGGCTCAATT
TGTAATTCTATGATATTAGGTGGCAACTGTTCTTTTCGCTCTTCTTTATCCGAAAGAGCC
ACTTTCATATACTTAATCCACGCTGGCAACGCTGTTTGAGCGCCAGCCTCACCACGTCCC
AATTCACGTTTATTATCATCAAAACCAACATAAACTGTCGTCACGAGGTTTGAGCCAAAG
CCTGCGTACCAAGCGATTTTTGCGTTATTTGTAGTCCCTGTTTTTCCACCAATATCACTG
CGTTTGATCTCATTTGCCACACGCCAGCTTGTTCCTTTCCAACCTTGACTAGCTTCACCT
GTAATAGCTGTTTTCAATGCACTTCGCATTAAGAATGCAATTTCCCCACTGATAACCCTT
GGGGCATAATGCACTTCTCGATTAACAGCTATGGCATCTGCCATCAAGCTTGGGGCATTT
TGTTTGGTTTTAGTGGCAATATCCAGTTCAGGAATAACATCACTTTCATCATCTTTAGGA
ATTACAGTTTCTTCTGTAGTTTCCTTTACTTTGACAAAATCAAAATAGGTTGGCTCTGGA
TAAATGACTGGCTTATCATCACACTCTAAACAGGCAATTGCAGGGTTTGCTTTAAAGAGT
TCATTGCCTGTACTATCTAAAATACGACCAATGATATAAGGTTCAATCAAATAGCCACCA
TTATCAAACACAGCATATCCCCTAGCCATTTCTAACGGCGTGAAGGACGCTGCCCCTAAT
GCCAATGCTTCTGTCGCTTGATATTGATCTTTTTGGAAGCCAAAGCGTTGTAAGTAATCC
GCTACATACTCTACGCCAGCCATCTGAACTGTACGCACCATCATCACATTTTTCGACTTA
CCCAAGCCTACTCGCAAACGTAACGGACCTTCATACACATTCGGTGAATTTTTCGGTGTC
CACGGTTTTTGTCCTGCTTTTGTAATAGTAATAGGCGTGTCGCTTAGAGTGGTTGAAAGG
CTCAATCCTTTATTTAATGCTGCAGCATAGATAAAAGGTTTAATCGAAGAACCTACTTGC
ACTAAAGATTGTGTTGCACGGTTAAAACGGCTTTGTTCAAAACTGAAACCGCCCACAATC
GCTTCTATCGCCCCATTATCACTATTTAGTGAAACCAGTGCAGAGTTTACATCTGGAATT
TGCCCTAATTCCCATTCACCCTTACTATTTTGATGCACCCAAATTTGTTCACCAACATTG
ATCACGTCTTTTACTTGAGTAGGTGCTTTACCTTGGGCGGAGTCATTGATAAATTTTCTT
GCCCAACGCATTCCAGACATTTTAAGCTCAACACGCTCCCCTGTTGGCAACATCACATTC
GCTTTATCTTTTGAAATTGCCAATACTGCCGCACTCGTAAATGGCTCAGAGCTTGGCAAT
TTGCTTAGGTGATCGATGATCTTTTCTTCGTCCCACGCTTTCTCTTTAGGGTTCCACAGT
TTCTCAGCTCCACGCCAGCCGTGACGGCGGTCGTAGTCAATCAAGTTATTGCGTAGTGCA
TCTTGTGCTTCTTTTTGGTCAGCTGATAACACTGTTGCAAACACTTGGAAACCTTTGGTG
TAAGCGACTTCTTCACCATAACGTTTTACCATTTCTTGACGGATCATTTCTGTCACATAG
TCGGCGCGAAATTCTAACGCAGCACCGTAATATTTGGCTTTAATCGGTTCTGCTTTAGCC
TGTTCATACTGAGCTTTGGTGATTTTTCCGACTTCTAACATACGCCCAAGCACTACATTA
CGGCGTGCTTCTGCTCGTTTAAGCGAGAAAAGAGGGTTCATCGTGGAAGGGGCTTTTGGT
AGCCCTGCAATGATCGCCATTTCCGATAAGGTTAATTCTTCTAGCTTTTTACCAAAATAG
GTTTTAGCCGCAGCCACCACCCCATAAGAGCGATACCCCAAGTAAATTTTATTAAGATAT
AACTCTAAAATCTCATTCTTAGACAGATTTTCTTCAATTTCTAACGCCAAAATTACTTCT
TTTAATTTACGCTCAAGTTTGCGTTCTGGCGAAAGGAAAAAGTTGCGCGCTAACTGTTGC
GTAATGGTACTCGCCCCTTGCGTATCCCCTTGGCTTGAACGCCAAACGGCACGCATAATG
CCTTTAGGATCGATCCCCTTATGTTCATAAAAACGGGTATCTTCTGTCGCAATAATCGCA
TCAATTAAGGTTTGCGGAATATCGGCAAGTTTCACAGGAATACGGCGTTGCTCCCCGACT
TCCCCAATGAGTTTACCGTCAGCGGTAAAAATCTGCATAGGTTGTTGAAGTTCAATGGTT
TTTAGGCTTGCTACATCAGGTAAATCTTCTTTTAAATGAACATAAAGAAAACCTACAGCA
ACTAGACCCACAATTATTAGTGTAAGTAAAGCACTAAATATGATTTTTACGATCTTCATC
GAAAAATTCTCTTTTGCTAAATGACGAAAGGATAATTCTAGGTCAAGATAACCTAAATCC
GAAAACTGCCCCCTGCTTATACATCAGTGGGGTAGAAACGAGTAATTATAGTTTTAATTG
ACCTCATAATCTATTTTTTATTCGAGGGAAATATGGGTAAATTCTTTCAATTTCGTACAA
CACCGCAACTCAAACCTATTCAAGTTGGCTTTTTCTGGCAAGAAAATACCGCTTGTATCG
TCTATTTTGAACAAGAACAACCTCACACCTTTTACTTTTCAAGCAAAGTAGAAGCGGATA
GTTTCCTACAACAATTTCCCTTTAACTATCAGCTTATTCAAGGCATTTCTCATCAGCATA
TTTGGCGAAAAACCTTGATACTGCCAGAGCTACATTCCCATTTAAAACAAGCTGAGCAAA
TCATTCGTGTACTCAAACAGAGCCTACCTTTAGCTTTATCTGAAGTAAACATTGATTACC
ACATTACCCCTTTAGCCGAAAGCCACCTTTGCCAGCTTAATCTATATGCTCTAAGAAAAA
GCAACAGCTTTGACCCAACGGCTATTTTAGATTGCGAACTCTACTGCCTACTACGAGCGG
TAGGATTTCTGACAAAAATAACGGAAACGCAAATTCTTGAACACAGTTTCCACATTCAAG
ACAAATTTATTCACTTTCAAAATCAACGAATTATCGTCGAAAAGCAGAATAATAGCACCA
AACCAATCATTGAAGTGGACGGCTTGCCCCAAGCTCAACACTTTCCCCATTTTTATCCTT
ATCTTATTGCATTAGGAGCGAGCTTATGGAATGGCAAGGTATCAATCTAAACGGCTATCG
CCAACAGCAATGGTTGAAACAGTCGCAAAAAAACCTCAAGCATCTCACTGCTTGTCTTGT
GGTTAGCGCACTACTGGCGTTACTTATCAGTTGGCAAAATCAACAGCAACAACATCAATT
TCACACTTTGGCTCAACAGCGACAACAAAGCCAAGAGCAACAAACCGCATTAAGCCAGCA
GATTGAACAACTGACTTTGCAATCACAAAATAAAAGCACACAAAGCCTAGAGAACAGACA
GATTACCGCATTTTTGAATTATCTGTTAGGCATTCAATTATCAGGGATTATTGAGATAGC
CCAACTATACCAAGCAGAAAATACCGTCTTTAAACTCAAAGGCAAGGTGTCTAGCCCTAC
TCAATTTAGCCAGCTTGAACAACAATTAAAAGCAATGAATTACATTTATCAAATAGAACA
ATTTGAAACGCGTGAAAAAAGCGAGATTGAATTTAGCCTACATATTGATTTAAAGGAAAA
AGAATGAAATTGTCCTTAGCCAAGTATTATTTAATGCCAGAACATCCATTATATCGTGGC
TTATATTATTTAAACCAAAATAAAGGATTTATTCTATCGGGAATATTTTTATTGATTGTG
GCATTTCCAGTAGGAAATTATTTTTATCTTAATCAGAAAATAGATCAACAACAAAAACAG
CTCACTGAAGTTAAACAGATTATTGAGCATAAACAGCAACAATTAAAATTATTACAACAA
CGCTATCAACTTGCTCAAGATAAAAGTGAATTATTAACCAAAATAAATCAACAAATTCAG
CTGATTTTAGATAAAAATAGCGTAGAAATTGACAGTATTCAATGGAATATGGAAGAAAGA
AAAATCTATTTATTAATTAGCCAATCTACACAAAAGATATTTAATGTAATTGCTGAGCTT
AATCAATTAACAACAGTTAAATTTCAGGAAATTCATTTAACTAAAAAAACAAAACAGAAA
TATATTCAACTCAATGCCACTTTACTTTTTCAAGCTGACACAGGAGAACCGTAATGCGAT
TATGCTTTTTCTATTTTGTCTTTCTAAGTGCTGTTACTATGGCAGATCCTTTTTATGCCA
AGGAAAATACCCAAGATCAGCCACAAACGGCAAAAGATCAAAACAAAACGACCGCTTGTA
CGCCAACAGAGAAGGTGAACGAAATTCACCTCACCACAGATTTTGATAAATTACAGCTTA
TCGGCATTATTCAGATCGACGATAAAATTCGAGCGATTTTTATAGATGATAAAAAACAGC
TTATAGATTTATACCCTGACGACTATTTAAGCCATTCCTTTATTCAAATTAAAGAAATTA
ATTTTAAATCTGTTAGTTATATTGATTGGCAAAAAACAGAAAATTGCCAATCCCCTAAAT
TTTTTACTTCAAAATTTTAGGAGTATCTTATGCGTTATTTATTCCTGCTATTCTTTGCTA
CTTTTCCTGTATTAGCAAACCAACAGATTTCACTTTCGATAAGAAATGCCCCAACGGCAG
AGATTATTAGTTATTTGGCGGAGGAAACTGGAAAGAATATTACAATTTCGGATGAAATTA
AAGATACAAAAAATTTCAGAGTAGAAAAAAGCCATTTTGATGAGATATTAAATAGTTTAA
TCAAAACACATCAATTAAATTTAAAAAAAGAAAATGGCATTTACTATATTCATCAAGCCC
AAGAACATAAACAACATACTACGGCACAATTAGTTAATGCTCTGCCTAAATTAATCACCA
AAACAATCAAGTTACACTATTCCAAAGCCTCTGAAGTAATAGAGTCTTTGACAAAAGGGC
AAGGCAACTTGCTATCAGAGAATGGTTATCTTCATTTTGATGATCGCAGTAATAGTATTA
TCGTCAAAGACAGTGCCGCATCGGTTAAAAACTTTACTCAACTTATTGAAAGCCTAGATA
AACCAACGGAACAAATTGCAATTGAAGCCCGAATTGTCACGATCAGCAGTGAACATTTAC
AACAACTTGGCGTGCGTTGGGGCTTATTTTCCCCTAACGAAAATCACTACAAATTGGCAG
GCAATTTAGAAGGCAACGGATTAACTACCAACAACTTAAACGTAAATTTTCCAGTAAATC
CGTCCGCTTCTGTTGCCTTACAAATTGCCGCTATCAACAGCCGTGTACTTCATTTAGAAC
TCACCGCATTAGAAAGCGAAAATAACATAGAGATCATTGCAAGCCCTCGCTTACTCACAA
CAGATAAAAAACCAGCGAGTATCAAACAAGGTACAGAGATTCCTTATGCAATGTACAGTA
AGAAAAAGGAAATCACCGATATTGAATTTCGTGAAGCGGTTTTGGGGCTAGAAGTCACGC
CACATATTTCTAAACAAAATCAGATTTTGTTAGATCTTGCCATTAGCCAAAATTCGCCAA
ATAACCAGATGAACAATATGATGGCAACGATTGATAAACAAGAAATTAATACACAAGTCC
TTGCTAAACACGGCGAAACCATCGTATTAGGCGGTATTTTTCAACATCTGATCGCCAAAG
GCGAAGATAAAGTCCCGCTGTTAGGCAGTATCCCCGTGATTAAACGCTTATTTAGCCAAA
ACCGAGATAAAATCTCTAAACGGGAGCTGGTTATTTTTGTTACGCCTTATATTGTAAAAT
CTGAAAAAATGGGAGCGGAAAAGCAGAAATAACTTCACCTTTATTTTGCGGGAAAAGGCT
ACAATGTGTTAGAATTGCCGACTATTTTTATTTCGATAAATTGAGGTTTTATGAAAGTTT
CTCCCCGTCGTCGTGCGAGAGAATGTGCGGTGCAAGCACTTTATTCTTGGTACATTTCGC
AAAATAGCATTGAACAAGTTGAATTAGCCTTTGTGACCGATCAAGATATGCAAGGCGTAG
ATATGCCTTATTTCCGTAAATTGTTACGCGGTACGGTAGAAAATGTAGATGTTATTGATG
ATATTCTTCGTCCATATTTAGATCGTGCAGATAATGAATTAGATCCGATTGAACGTACTA
TCTTACGTTTAGCCGGTTATGAACTAAAATTTGAATTAGATGTGCCTTACAAAGTGGCAA
TTAATGAAGCGATTGAAGTGGCAAAAGTATTCGGTTCTGACGATAGCCACAAATATGTCA
ATGGCGTATTAGATAAATTAGCCCCTGCGTTGAACCGCAAATAAGGATTACAATGGGCGA
GTTTGATTTGATAAAGCACTATTTTAGTCGTGACAAGCGGTTAGAGCGCCACGATATTTT
ACTTTCCGTGGGCGATGATTGTGCGGTGACAGAAATTCCAACGGATCATCAGCTCGCCAT
TACCACAGACACCTTAGTGCTTGGTACACATTTTCTTCCTACGATTTCCCCTGCTGATTT
AGCTTATAAGTCCGTTGCGGTTAATCTGAGCGATCTCGCAGCAATGGGGGCAAAACCCGC
TTGGGTTTCCTTGGCATTAACCTTATCCGACGTTGATCATCAATGGCTTGATAGCTTTAG
CCAATCACTTTTTGCTATTTTAGCCGAGCATCAAACCGCTTTAATCGGCGGTGATACCAC
CAAGGGTCACTTGGCGATCACCTTGACCGCACAAGGCTTTCTGCCTAAAGGCAAAGGATT
ATTCCGCCATAAAGCACAGGTGGGGGATCTTATCTATGTTTCAGGGCATTTAGGCGATAG
CTCGGCAGGGTTAGCCCTGTTGCTCAATCCGCCAGCCACATTGACCGACGCTCAACACTA
TTTAATTCAACGCCATTTACGCCCAACACCTAGAGTGACATTAGGACAGTGTTTGCTCAA
CTATGCACAATGTGCGATTGATATTTCCGATGGATTGTTAGCAGATTTAGGGCATATTTT
AGAGCGAAGTGGTTGCGGAGCGGAAATTAATGTGGATAAGTTACCGCTTTCAGCACCACT
GTTACAAACTTATTCACAAGAACAGGCAGAACAATTTGCTTTAACGGGTGGGGAAGATTA
TGAACTCTGTTTTACCGTATCGGAAGACAATCGTTCTGCAATGGAACAAGCCGTTGCAGA
TTTAGGCATTTCTTGTCATTGCATTGGTAAAATCACCGAAACAAGCGGTCGTTTAACCTT
ACTAAAACACGGCACTGTTTATCCACAGCCTAATCAAGTTGGCTTTGATCATTTTAATTA
ACAATGAAGATAAATTTAAAAAATCCTATTCATTTTCTCGCATTCGGCTTTGGTTCAGGG
CTAATCAAACCTGCCCCTGGTACTTGGGGAACTTTGGCTGGTTTAGGGGGGGCGATCTTG
TTGTGGCACATCACAGAAAGCACGCTCTTTTTTGTGTTACTGAGCTTGATCACTTTTATT
GCTGGGTGCTACATCTGCGACAAAACCAGTCACGATCTTGGCGTACACGATGATGGGCGG
ATCGTCTGGGACGAGATCGTTGCGGTGTTTGTGATCTTCGGTTTTCTGCCTGAACACAAC
TGGCTCTATTATCTGCTGACCTTTGTCACTTTCCGCTTGTTTGATATTCTCAAACCCTAC
CCTATCCGCTATTTTGATGAACATCTGCAAGGCGGATTAGGCATTATGTTTGATGATATT
TTAGCGGCAATCTACTCGATTATTACTCTCTATTTGATCTCTTGGTGCATTTAAAATGTG
GACAATTTTTTTCGTACAATTACTGGGCTTAATTAGCCCTGGTCCTGATTTTTTCTATGT
CAGCCGTAAAGCAATGGCAGATACTCGCCGAAATGCGATTTTAGGTGCTATCGGTATCTC
TATCGGTGTTGCATTTTGGGCATTGCTCACTTTGTTTGGCTTGGCATTTCTCAATAAACA
TTTCCCTTCATTTCAATTTGTGCTGATGATTTGTGGCGGAAGCTATCTTGCTTATAGCGG
CATTCAAATGGTGCAAATCACGAAAAATGCGGAAATTGGCTCGGCAACATCGACATCACA
AGCAACTTCAACCGTTAAAGAAATTCTAAAAGGATTAATGATTAACCTTGCCAACCCTAA
AATTGTGGTATTTTTCAGCAGTGTGTTAGCCGGTTACGTTGCTAATCTCTCTGCATTAGC
GGACTTACTTGCGGTACTTGCCATTTTAGTGGGCAGTGCAGTGGTTTATTTCTGGCTTGT
CGCTTTGCTATTTTCTCGACCAGCTATTCGCTATTTTTATGCCAAATATAACCGCTATCT
AGATAATTTTGCTGGGGCAGTGTTTATTTTATTTGGGGGGAAATTGGTGTATGAGGGGGT
ATTTAGCCTATGGATATTCTCCTAAATTTGTGAGGTAGACAAAGGCATCAACAGGTATGT
CCCATAAAAATGCTGTAAATAAGATATAATGTATCAATGTGTTAGTTATTCACCGAACTA
TATGAGGATTTGCCGTTTAGTATTCTTATACATAGTGGAAATTTCCCTAAGTATAAAACT
TCATAGCACGCTAGGTAAAATTAATTACATTAATACTTAATTCCTACTTGAAAAGTCAGG
AATAAAGCACTATCTTGTGCACGTCTTAACGCTTTAGATGTTATAGAAGCGTTTCTTTTT
TATTTTAGTTAAGGAAAAATTATGAGTAGAGTAATTCATACAACTGACGCATCTTTTGAA
CAAGATGTATTAAAATCGGATGTCCCAGTATTATTAGATTTTTGGGCTCCTTGGTGTGGT
CCTTGCCGAGCAATTGGTCCAGTATTAGATGATTTAGCCATAAATCTTGGAAATAAGGCT
CGTATTGTGAAGATGAATGTTGATGAAAATCAGCAGATTCCAGCAGAATTTGGTGTTCGT
AGTATTCCATTTTTATTGATTTTTAAAAATGGAGAAGTCGTAGCTCAACAAGTAGGGGCT
CAAAATTTGCCAGCATTTTTAGAACATCTATCTTAGTTTCTATATTAAAAACTCCTATAT
TTTAGAGTCTTTCTGAGTATAGCTATTAACATCTCACGGTTAGATTGCTCTAACCGTGAG
ATTAATAGCAGACATTAAAAAATCAAATCATTACTGTATAAGAGGGATAATTAATTCTCC
TCAATAAGGTTGCAGTTTCTTTAATGTCCTATGCGATATTTACTGGTGTAATAGACAAAT
TTGTTGCTAAAAAGTGGCTTAACGCCTTATAGTACAAGGCTTTAAGCCTCTTTTTGAAAT
ATGAACAAAAAACTGCCCATTTTGCCAAAGTCTGAAAATAAAGAAA
>H299 Scaffold2
TAGCTAAAGTTTACATATTACTTTTAAGTAAAAATGAATTTCTAGTTTAAGCACCTATTA
AGACTTCAAAATTAAAAAAATATATTTAAACAAAGTCAATCAACAAGTGCCCACACAGAT
TGTCTGATAAATTATTAAAGAGCAAAATAAAGTGGTCGGCGAGATAGGATTTGAACCTAC
GACCCACTGGTCCCAAACCAGTTGCGCTACCAAGCTGCGCTACTCGCCGTCTGATATGCC
ACTGCATATATTTAATGGGGTGGCTAATGGGACTCGAACCCACGACAACTGGAATCACAA
TCCAGGGCTCTACCAACTGAGCTATAGCCACCATTTCTAGTCGATATTGCATTACCTCTG
GCGCGCTCGACAGGATTTGAACCTGCGACCTTTGGCTCCGGAGGCCAACGCTCTATCCAA
CTGAGCTACGAACGCGTTGTTTTCAGTACTGCGTCGCAACGGAGGCGTATATTAGTGATT
TCACTCTCGCTTGTCTAGCACTTTTTTAAAAAATTTTCTTGTATGCTCTTAATTTATTCA
AAATGTCTAGAGCGTGTTGATCTTTTAAGTACAAAAAAACAAACGACATAGAAATTTGGT
ATAATTTAGTTCGCCAAAACCTAACCATTCCATACAAACTAAGCGGTCAAAATCCGNNNN
NNNNNNNNNNNNNNNNNNNNNNNNNNNNNNNNNNNGCCTGAGCTTGTGGAATTGTTACCT
GACAGTGAGACCATTGTTGCAGACAGAGGTTATGATTGTGAAGCCTTCCGAGCACTTATT
TTGACGACAACAAAAGCAGTTCCGGTTATACCTCGTAGACGAAATTCAAAGGTGGGTAAT
GAGGATATAGACTGGTGTTTATATCGTTATCGCCATTTAGTTGAAAATGCGTTTGCTTTT
TTAAAACAATACCGAGCCATTGCGACNNNNNNNNNNNNNNNNNNNNNNNNNNNNNNNNNN
NNNAGGCTTTAATTGTATTGGTTTCATCGCCTACGTCTTTTATACGTTTCAGCACGTCAA
ATAGAGGAGCGGTACAACAAGAAAATAAATCGGCTAAGGCTTCATAGCTTAATGAACGGT
TATTATTCACTTCAAGTAGCATTTGCTCAAAAGCGGTGCAAGCCCCTTTCATTCGTTCAA
GTGCAACAAAATCATCTTCACTAATTAAAAAATGATGGTCATATTGAAAATAAGTATTTA
AAAAAGCATTGGTTTCTACAATAAAACGTTGTTGGTTTATCGCTGGCCGTAGCTCGTTTA
CGGCTGATTTATTCATTTTGCGTAATTCGCCCAAGGCTTCTAAGCAACGCTTGATAATTG
GTGTCCAGCAGTCTGTTGTTTTATCTATAAAGCTAATGGCGGTTTCAATGGAAAGCCAAA
AATCAAGCGTTTCATTCCGTGCTTTATTTTGAATAATCAAATAATCTTGTTCAGCCTGAA
AGCCTAATTTAGTTAAATGTTGTTGGCTTTCTTTGGTGGTTGGATGCCAGCTAAAAGCAA
CGTGTGCAAGCTCTTTTAATGAAATAAAAGATTGTTGGCGATTATTGATAAGTTTTGTTT
GAAGAGAAAAGGGGAACTGTTGAGCGTTCATAATGAACTCCTTTGTGTATTTACGAAATT
TTACCCTATAAAATAGGGTGCCAAGGGGTTCGTAAGCCACACAAAGACGGCTGGAGTTAT
TTCCCTTTCGGGTGTTGTATTCCTCGCCCCCTCGGTATTGAGTTTAAATAAATTGTGCCT
TTTGCCCCAAAATTGCAAATTTTAGGTACAAAAAACCGCTTGATCTATCGGGTGCGGTTA
TCCGCTTTGTGTAAGGTTACGACACCTTGAGAACAGTCATACGCGTTTTAAGATAAATAG
CAAGTGTTTAATTAAAAAATTGAATGTTCAACTTTAAAATCATTGTTGTTTACTCATAAC
TATTTGATTTTTATAAAATAGAATTTCTTTCATTAAGTTGAACCATTCAAATCTTTTCTT
GCAAGCGGTCAAATTTCCCCTAAATTTTACCAATCCCCACAAAAACGCCCTTTTAAGCCC
TTTTTCTGTTTAAGCCGAACAAGTGTAGCTCTTTTGTCTTTTAGTGTGTTTATAAACGCT
CGTAAACGCCTTAAATTTGATTCTTGCTTGTTGTATTTGGCATTAGTTATGTATTGCAGT
ATAAGTGTTTTATTAAAGTAGTTTAAAAGAGCAGTTTTATAAATCAGTTTAAAGTTTGCG
GTATTGGTTGAATGATTAAAACAGAGCGATATATGAACAATGCTGAAGTTGCTTACAATA
ATTTAATCGAAACTTTAGACAGTTGTATTGAACAAGCTTACGAAAAGGCACAAGGTGATA
AAGCAAAGTTTAGGTTTCATTTTTTAGAATTATTTGGGAAATTTAATGGAGGTTTAAATT
TGTATATTCCTAAATTTGATAACCTTACAAAAGAAGCGGGCAAAATCCCACAGTTTGGGC
GTTTAGCTTTTCGCACTCGTTCAACCGTTCGAGAATTACACGGCGACTCTAACCGCTTAA
CGCCTGAAGATGTAACAAGTTTAAGCGTAGAATTAAAAGAACACGATATTGAATACCCTA
TTGATTATCGTGAAGATAATGATGCCAGCTATCCTTTGAAAAAATACGCTCTTTCTGTTG
TTCAAGATGTCATTGCGTTAGGGCGTGAAGTGGCTGTTGCTGAAATTGCACAAAATGCAG
AGAATTATTCAGCTGAAAATGTTGTTACACTGACTGAAACACAACGTTTCACAAATGCAA
AATCTGACCCTTTAAAATTCATCAATGATGGTTTAGAAGCTGTTTCTGCTACTATTGGGC
GTTTGCCTAATGTTTGTGTAATTGCTTCAGATGTTTGGAAAATTTTAAAAGAAAATACAA
ACCTTTTAGAACGTATCAAATACACTCGCACAGGCATTTTAACCCCTGAAATTTTTGCTG
AATTGATTGGCGTTGAAACGGTAAAAATCGGTGCAGCTTCTCAAGAAAAAGATGGCAATT
TAGAAAAAATCTGGTCAAATAGCATTGTTTTGGCTTATGTTGCAAACGGTAAAGATAAAG
GCAAAAAAGGCAATATTTTTGAACCGTCTTACGGTTACACGGTAAGACGTAAAGACGGCT
TATTTGTTGATACTTACCAAGAGAAAGGCGGTAAAGTGGAAATTATTCGTTGCACGGATA
TTAACGCCCCTTTCCTTGTTGGAAAATCAGCAGGTTATTTAATTCAAGGTTGTATTAAGT
AAATAGGTTTTACCTTTCAATCAGATTGTTTGCTTGCACCGTCAAAAAACGGTTTTCTGA
TTGATTGAAAACGTTACTAAAGACGTAAAAAAGACTAAAAGGGCTTTAGCTAGTGGAATA
GTTAAAGCCCTTTTCTCTAAAAAATGAAATTTTATTGCTGTATGTGAAAAAAGCGAAATT
GTTATTTATCTTGCTTTTTTTGTTGTAGTTATGTCGCTTTGTTTTAATAAAATTCGATGA
CTTTTTGTTTGAAAGATTGGGTGTATTTAGTCATAAAAACCTGCACCTTAATTAGTTGGT
TGTTTAGCCCAACTTTTGGGGTGCAGATCATCTACGTCAGCCCCTAATTCAATTTAATCT
TGCAAGTTATGATAATGCGCTACTGCTCTTGCTTTGCGAACGTAAGGGCTAGTTGTAGAA
TACCAAAGCCTCATATTAATTAAACCAAACACAAAAAGCCCACTATTTCCATAGCAGGCT
TTTTTATCACTAAAAATTAGTCACCAACAGCAATGCGTTTCATATCTGTCATATAACCAC
GCAATTCTTGGCCGATTAACTCAACCGGGTGGTTGCGGATGGCATCGTTAATATCACGCA
AATATACATTGTCGATTTCAACGGTTGGTGTTGGTTCGCCTAAATCGCCTTTTTGTAACA
TTGGGATTAATTTCTCTGCAAGAATTGGCGTTGCAACGTGTGAGAATAAGTAGTTACCGT
ATTCCGCAGTGTCTGAAATAACCACGTTCATTTCGTATAAACGTTTACGCGCGATAGTGT
TTGCGATTAACGGAAGCTCGTGTAGTGACTCATAGTATGCAGACTCTTCATAGATACCGC
TTGCAACCATTGCATCGAATGACATTTCAACACCGGCTTTCACCATTGCAACCATCACTA
CGCCGTTATCGAAGTATTCTTGTTCAGAAATTTTGATACCGTCTGCTTTTGGTGAATTTT
CGAAAGCTGTTTTGCCTGTTTCTTCACGCCATTTTAATAAGTTTGCATCGCCGTTTGCCC
AGTCTGCCATCATTGTTGATGAGAACTCACCGCTGATGATGTCGTCCATATGTTTTAAGT
AAAGATCGTTTAATTGGAGTTTAATTTCTTCCGCTAATTCAAAGGCACGGATTTTTGCTG
AGTTAGAAAGACGATCCATCATTAATGTGATACCGCCTTGTTTTAACGCTTCAGTAATGG
TTTCCCAACCGTATTGAATTAATTTGCTTGCATATGCCAGATCTTTACCGTCTGCCACTA
ATTTGTCGTAGCACACGATAGAACCTGCTTGTAACATACCGCAAAGGATGGTTTGCTCAC
CCATTAAGTCAGATTTCACTTCTGCCACGAATGAAGATTCTAACACGCCCGCACGGTCGC
CACCTGTCGCACTTGCCCACGCTTTTGCAATCGCCATACCTTCGCCTTTCGGGTCGTTTT
CAGGGTGAACAGCGATTAATGTCGGCACACCGAAACCACGTTTATATTCTTCACGCACTT
CTGTACCCGGGCATTTTGGTGCTGTCATCACCACAGTGATGTCTTTACGAATTTGCTCGC
CTTGTTCAACAATGTTGAAACCGTGTGAATAACCAAATGCTGCGCCTTGTTTCATTAATG
GCATAACATCTGCAACCACTTTTGAGTGTTGTTTATCTGGGGTTAAGTTAATCACTAAAT
CTGCAGTTGGGATTAACTCTTGGTATGTGCCAACTTTAAAACCATTTTCTGTTGCACGTG
TGAATGAAGCACGTTTTTCTGCAATCGCTTCTGCACGTAATGCGTAAGCAATATCTAAAC
CAGAATCACGCATATTTAAACCTTGGTTTAAACCTTGCGCACCACAACCTACGATCACGA
TTTTTTTGCCTTTTAAGAAGTTGCAACCGTCAGCAAATTCGCTACGATCCATAAAACGAC
AACGACCTAATTGGTCAAGTTTTTCACGTAAGTTTAATGTGTTGAAATAGTTAGCCATAA
TAAAAATCCTGTGTTGTTAATGTTGAATGTTTGATGTTGTGTTTACATACTGTAGTTGTT
TTTGCGAGTTTGATTATAGCTGTTTTTGTTATTGCGTAAATTGACATTATTAGAATTTAT
CATTGCACTAAATAAAATCACAAGCGGTCAGAACCCTATTATTTTTTGCAAATTTTTGCG
GAGTAAGAGCCTTAACACTCAAGTTATCTTTGCTATAATTCCCCAAATTTACCTAAAATT
GAAGGAATTCTTATGTCCCAACTTATCGAACTCACTCATAAACTCAAAGAAATCTTCCAA
ATCAACCGTGCAGATTTGGATTTTGGGATTTATCGGATTTTAAACACCCGTAGCCAAGAG
ATTGAAAAGTATCTTTCACAAACCTTGCCACAAAAAGTGAAGCAGGCGTTGGGCGATAAC
CAAAGTGAGCAAATCGCTGGTTGGCAGGCGGAACTGGAGCAAGCCAAAAAACAAGCCCAA
GAGCTAGGCATTGACCCAAACCAATCACCCAAAGTCCAAGAACTGCAAAGCAAAATTGAA
CAAGCCAAAAAAGGCAGTGCTGATCACGAGACGGCGGTTTATCGCCATCTTTTAACCTTT
TTCAGTCGCTATTACGAAGAGGGCGATTTTATCAGCCAACGCCGTTATAAAGGCGATACT
TATGCCGTGCCTTATTCAGGCGAAGAAGTGTTGCTACATTGGGCGAATAAAGATCAGTAC
TACACCAAATCGGGCGAGAATTTCAGCAATTATCGTTTTAGCCTTAATGATGGTCGCACC
GTCTTTTTCCGTTTAAACAGTGCCGATATTGCCAAAGATAACCGCAAAGATAACGATGCG
AAGCGTTTGTTTACCCTTGCCACTGCACAAACCATTGAACGTGAAAACGAAGATGGCGAG
TTGGAAATGATTGACATCAACCCAATCACACAAAGCGAAGACGGCAACACCTTAACCATT
TTGTTTGATTACAAACCGTTTGAAAAATTGGCAAAACAAGAGAAAATTTTGGAACAAGAT
TTAGCCACGTTGCAAGCTCACGATTTGCTACAAACCAAGTGGATTGCCTTAGCCGAGCGT
TGCCCAACCGAAAAAAATCCTAACCGCACTTTATTGGAAAAACATTTAAGCGACTACACC
CAGAAAAACAGTGCCGACTATTTTATCCATAAAGATTTAGGCGGTTTTTTACGCCGTGAA
TTGGATTTTTATATCAAAAACGAAGTGATGAATTTGGACGATGTGCAAAATATTAGCCAT
TTCGCACCGCTTGAAGCGAATTTACGCCTAATCCAAACCTTACGCAGCATTGCTTTGGAG
CTTATTGCCTTTTTGGCACAGTTGGAAAATTTCCAGAAAAAATTGTGGCTGAAAAAGAAA
TTTGTGGCAGGGCATCACTATTTAATTACCCTTAACCATATTTTGCAGCTCGAACAAGCG
GGCAGATTTATTGAAGAAATTGCAAATAACAGCAAACAGCTTGCACAATGGCAAAGCTTA
TTTAACCTGCCGTCTGCAGATGCTCAAGCATTTTTAAATACTCAAAAAGCAAACAATGCG
GGGGGGGGGGGGGTAAACCCTGTTTAAATTCAAATAGTTATAATGATTTACAACATCTTG
TTGTAGATACATCACTCTTTTCTGCCACATTCCAATCCGCACTGATTTCCGAACTTTCAC
GCTCACTGGGCGACTTTGATAGCCATATCAACGGCACGCTTATTCATTCGGATAATTTCC
AAGCCTTAAATTTATTACAAGCCCGTTATCGTGAACAGGTGAAATGTATTTATATTGATC
CGCCATATAATACTGGCGAAGATGGTTTTATTTATAAAGATAATTTTCAAAGTTCTAGCT
GGCTAACGCTTATGGAAAATCGTGTTATGTTAGCAAGAAGTTTGCTTGCAAAACAAGCTG
CATTATTTTGTCAAATTAGTGATACTGAAAACACAAACTTAAACAAATTGATGGTTTCAG
TTTTTGGTAAAGAAAATCACAGAGAAACTATTTCCGTTATTACATCAAGTAAAAGTGGAG
TAAATGCTATTAATGTAAAACGTGGAGAACGTTTATTTAAAATCAAAGAATATTTACATT
TTTATTCAAATCATCCGAGTTTTAGGTTTAACTCCTTCTATACAGCTGATGATTATAATG
TAAATTATAAATGGGAAATATATCAACAAGATGATGGTTCATGGTTTGTTTGTGATTTAA
AAGCTACTAGAAAATTTGATGAAAAATCACTCTCTGAATATGCATTGAAAAATCCAAAAA
ATATTTATTCTATTGAAAAAAACAATAGTAAAGCAGGCGAAGCTATGAAATTTATTTTGG
AGAAAAGTAAGGCAAGTGGAACAGTAGAAACTTTTACTGATCAGTTTGGTGTAACTAAAC
TGATTTATCAAGGTGGTGTATGTGTTCCTTTAGAAGAACGTGTAATTCAAGAGAATGGAA
AAAATGTATTTGGAGTATTAGGTTCTGATATTTGGGATGATATTGGGCAGGCCGCAAAAT
CAGAAGGTGGAGTTTCATTTGATAATGGTAAAAAACCAGAAAAACTCTTAAAGCGAGTTA
TTGAAATGGCAACGCAAGAAAATGATTTAGTCTTAGACTATTTTTCAGGTAGTGGGACAA
CAGCTTGTGTATCACAAAAGCTAAACAGAAAGTGGATTGCGATTGAACAAGGTGAATATT
TTGAAAGTGTATTAAAAGTACGTATTCAAAAAACTTTATTTGGCGAACAAACTGGAATAT
CAAAATCAATAGACTATAAAGGTGGTGGAATTGTTAAAGTACTGAAACTGGAAAGTTATG
AAGATACGCTGAATAACCTTGAACTTCGCCGCAGTGGCTTGTTTGACAATCTTTCAGACG
ATGTACAACAAGACTATTTGCTCCACTATATGCTTAATTTAGAAAGTCGTGGCAGTTTGC
TTAATGTATCGCATTTTGAGAAACCCTTTGATTATGGCTTGAACATTAGCACCACCAGCG
CCGGTGCTTATGAATGGCAAAAAGTGGATTTGGTGGAAACCTTTAATTATCTGATTGGAG
CACGGTTAGTCAGTATTGATGATCAGCGAGTTAAAAGAGGCTATGTAGCGATAGATTGTC
AATTACCTAATCAAAGCGGGGATGACAAAACATTAATTGTTTGGCGTGATTGTGAACAAT
GGCATTATGAAAATTTGTATGCAGAAAAAGAATTCAGCCACAATTTTCAAGGTAACAAAA
CGACGCTATTTGGTAAGATAAATTTTAATCCTAAAAATACCGACTATGCACAAGTCTATA
TCAATGGCGACCATACCCTTGAAACCGTGTGGGACGGCGAGCAAAGTGGTAGTTTGAAGA
TTGTCAGCATTGAAGATGCGTTTTTATCCTTGATGTTTGAGGGGGATGCATAATGGCAAA
AGCACCCCAAAATACCAAATTCCATTTTGATGAGCATTTAATTTTAAATCGTTGGCTGTT
TTCGTTATTTCACAAAACATCGTTAAATGAGTTTAAAAGCCTGTTGGAAAGCGTAGAAAA
TGACGACCATATCGCCAGCGATGGACAGAGCCATTTTTATCATCGCCTAAGCAATGAGCT
GTTTTTTGAACACGATAATCCGCTAAGCCTTGCGGAGCTTGCTGCTTATGATTTGCGGTT
GGTGCATTATTGGCAAAAAATTACGGAAAAGCGTAATCGCACAAGCGGTCATATTTTGCG
ACCAAAATACTTCCAGTATCTATCGTTACTGTTTACCGAAATTTATTTGGATTGGTATTT
CAACAAAAAAGCCGAATTACAGACCGCACTTAATCAGCAGTTAGTGCAATACGCCAAAGA
GATGGGCAAAAATGCACAAGATTTTGAAGTGTATCGCTTAAATGATTTAAACAAAATCGC
GTTTTGGAATGCTACAGGTTCGGGCAAAACCTTGTTGATGCATGTCAATATTTTGCAGTA
TTTGCATTATTTCGGCAAAAACCAACCGCTTGTACGCCCCGATAAAGTGATTGTGCTTAC
CCCAAACGAAGGTTTAAGCGGTCAGCATAAAGAAGAGCTTGAATTGTCAGGCTTTCAAGC
CAGTTTTTTTGATAAAAATGTTATCTCGCAGACGGCATTTAATTTTAGCGTAGATGAAGT
GGGCATTGGCAAGTGCGTTGAAATCATTGATGTCAATAAACTTGCCGACAAATCAGGCGA
TAAAACCGTGTCGGTAGAAGCCTTTGAAGGCAATAATTTGGTGTTGGTGGACGAAGGGCA
TCGTGGCATATCGGGCGAACAGTGGCTGTTACGCCGTGAAGCCTTAGTCAAAGGCGGTTT
TGCCTTTGAATATTCGGCAACGCTTGGGCAAGCGGTGGCAGGCCGCAAAACCATTGCTAA
ACAAGTGGAAGACAAGCAAAAAGCAAAAGCCAAGTTATTGTTTAATAAAGGTTCGTTAAA
AGGTTTATCAGAAGACGACTTAGCCAAATTAACCCTTGATGAGCTGGAAATGGCAAAGGT
TCGCACCACTGCAGTGCTTGAAACTTATGCTAAATCGGTGTTGTTTGATTATTCCTATAA
GCATTTTTATCACGATGGCTATGGTAAAGAGAGCCTGATTTTAAATATTGAAAAACAAGG
TTTTGATGAGCATTTGCCTGTTTATTTTGTGGCAGGTTTGTTGTCGTTTTATCAACAACT
TTATTTGTTTGAACAGCACAAAACCGCATTGGCGGAATGGAATATTGAAAAGCCGTTGAT
GGTGTTTGTGGGAAATAAAGTGGCGGACGATAACAGCGATATTCTCACGGTGGTGCGACA
ACTGGCGTTTTTTGTGAATGAACCGCAAACAGTGCAAAAATGGCTGAAAGAACTCATACT
AGACAATCCTCAAATATTGGGTGAGAGCAATAAACATGTCTTTAAAGGACGTTTTGTGCC
GTTGCTCTCTTTTGTCGATGATGTAGCTACATTGTACCAAGATATGTTGCGTAAGATTTT
TGGGGCGACACATTCAAGCCGTCTGCGTTTAACCCATTTGAAAAAAAGCGATGGTGAACT
GGCATTATCCCTTGGCGAACAAGGCGAGAAATTTGGTGTTATCAATATCGGTGATGCTTC
CGGTTTGCTGAAAACCGCACAAGAAAATTTTGCCGATGAGTTTGATGCGGTGAGCGATGA
GTTTAATGGCGGTTTGTTTGCTGAAATCAATCATAAAACATCTCCCGTAAATATCTTAAT
CGGTTCACGTAAGTTTACCGAAGGTTGGTCAAGCTGGCGTGTTTCTACGATGGGCTTGCT
CAATATGGGCAAAGGCGAAGGTAGCCAGATTATTCAGTTATTTGGGCGTGGTGTGCGATT
GAAAGGGCGTGAATGGTCGCTCAAGCGTTCATTGCCAAGCGTTCGTCCGAAAGGTGTCTT
TTTAGAAAAACTGGAAACGCTGAATATTTTTGGTATCAACGCTGATTATATGGAGGTGTT
CCGTGGCTATTTGGATGATGAAGATATCCAAACCGGCGATGAAATGCTGACGTTGGATTT
CCCTGTGCAAAAACGCTTGCCTGCCATCAAACTGAAAACCTTAAAACTCAAAGAAGAAGT
CAAAGGCAATCGTAAGCAGTCGTTTAAGCGAGTAAAAAAGAATATTTATCTATTTGAAAT
TCCTGAAGAATGGCAGAACAAAATTAAAGGGATTGAAATTAGCCTAGATCGCTATCCAAA
AGTACAAAGTTTTGCCACCAAAGGCACGGCAATCGCTCAAGTGCAAGGCGAACAGCGTGA
TGAAGTGAAGTTAAATTCGGCACTGTTTGACTTTTTTGATTGGGATAAGATTTATCTGCA
AGTGGCACGTTTTAAACATCAGCAATCTTGGTATAACTTGCGATTAGATAAAGCGAAGTT
ACGCCAATTTGCCGAGCAAAGTCATTGGTATAGGTTGTATATGCCAAAAGCGGCGTTAAA
GATGGATAGTTTTGCTCAAGTGGCTTTACAGCAAGAGATTTTGACGGATTTGTTGCTGGA
ATATGTGAAAGCCTTTTATAACCGCTTAAAAGCCGCCTACGAAGGGCAGTTTTATGAAGT
GGTTACGGTGGATGACAGCAATGGCTCTATGTTGGATAAATACCAATTTAGTTTGCCTGA
TAATGACGAAGGTAATGAAATCAAACAACGATTAGAAGCCTTAGCAGACGGCATTAGCGA
GTTTAGCAATGGGGTAAAACCTGTTTATGGTGGCGACAAGGGTTTGCAAATGCTCTGTTT
TGATGGACATTTGTATGCACCCATTTTTGCTTGCTTAGAACGCCAAGATTTGCCGTTTAG
TATTCAACCGCTTGCCATTGGCGATGAAAGTGAACTGCGTTTAATCAGTGATTTAGTCAA
TGCCAAAGCAAGTGGCAAGTTGAGCGAGTGGACACAAGGCAAAGATTTGTATCTATTACG
CAATGCTGCCAATAAGTCCAAAGGCTTGGGTTTTGCTTTGGCGGGCAATTTCTATCCCGA
CTTTTTGCTGTGGCTTGTGGACAATCAAACAGGTAAACAATGGCTTAGCTTGATTGATCC
GAAAGGCATTCGCAATATGGATTTAGACAATGCCAAATTTGGGTTATACGATGAGTTGCA
AAAATTAGCTCGTGAATTGAAGATTGAGACCCCGATTTTATCTGCCTTTATTTTGTCCAT
TACCAAACAGGCAGATTTGCTCAATGTGGGGCATTTAACAACACAAGATTTCGCCGAGAA
ACATATTTTATTTATGGACGGCAATCAGGTTTATCTCAAACAGATGTTTAAGATGATGTT
GCAATAGTGGTGTAGATGCTTGAAATGGTAAAGTGGGAATAACGTACACAAGAAAAGTGG
ATTTTGTGTGCATATCGGAATAACATACACAAGAAATCCCATTTTCTTGTGTATGTTGTG
TGAATGTACACGTTATTCCTAATTTTTATGTTGATGAGAACGAAGTATGAATTACGTCAT
TCCTGATTTATTCGCGTTGGGAGATTTGGAAAGCAAATCTGTTTTTAAAGCCTGTACCCA
CGCACATCGTGCATTGGGGGAGTTAAAAGGTGTCGTGCATACGATGCCAAATCCCAATAT
TTTGCTTGGTACTTTGCCTTTGCAAGAAGCAAAAGAAAGTTCAGAAATTGAGAATATTGT
AACCACACAAGATGACTTATATCAGAGTAATTACGCCACACAGCAATTTGCTTCTGGGGC
AGCTAAAGAAGTTCATTATTATGTTCAGGCAATGAGTTTAGGATTTCATGAAGTACAAAA
AAGTGGTTTGATAACCCTAAATTTAATTAAAGAGATACAGCGTGAGTTGGAAGGTAATAA
CGCAGGCTTCCGCAAACAAGCAGGAACCGGTTTAGTGAATCAAACCACGCAAGAAGTGGT
GTATATGCCACCTCAAACCTATGATGAAATCGAAAATCTGATGGCTGGTTTAGAAAGGTT
TATCAACGATTCTGAACAAATGGATTATGACCCTTTGGTTAAAATGGCATTAATTCATCA
TCAATTTGAAAGTATTCATCCTTTTTACGATGGAAATGGTCGTACAGGGAGAATTATCAA
TATTTTGTATTTGATTCAGCAAGGATTGTTAGATACGCCTGTTTTGTATTTATCACGATA
CATCAATCGTAATAAAAGTGAATATTATCAATTGTTACAAGCAGTACGAGAAACCCAACA
ATGGGAACCTTGGCTGATTTTTATGCTTAATGGTATTGCTGAAACGGCTATTCAATCGGT
TAAATTGATTAATGAAATCAAAGCTCTAATGATGAAGCAAAAACAGATGATTCGTGAAAA
TTTACCTAAAGTGTATAGTCATGAATTATTAAATAATTTATTCAAATATCCCTATACAAA
AATTGACTTTGTAATGGAAGATTGTCAAATCCATCGTAATACAGCCGTTAAGCGTCTTGA
AGAATTGGTTGCTTTAGGTGTTTTAGCGAAAACCAAAATAGGAAAAGAAAATTTTTATAT
TAATGTTGAATTGTTTCATTTGTTGATGCAGTAGGTAATTGGAAAATTTGTATGAATATC
ACAGCGTATCAAGCGAAGTATTTTGCCAATGAAATTTTGTGTCGTTCCGAAAATGGAGTG
GCTCGTATTTCAGACGGTTTATTTAATGCTAAAGTAGATCTTAATCCCCATCAGATTGAT
GCAGCGTTATTTGCACTGAAAAATCCGCTTGGGCGTGGCGTATTGCTTGCCGATGAAGTG
GGTTTGGGCAAAACGGTGGAAGCTGGTTTGGTGCTTTGCCAATTATGGGCGGAACGAAAA
CGCCGTTTGTTGGTAATCTGCCCTGCGGTGTTGCGGAAACAGTGGGCAAATGAATTGGCT
GAAAAGTTTGGTTTACCTTGTGTGATTTTGGATAAATCGCTATTAAAACAAGAATATCAA
GGCAGCTTGCCAAGTTTTTTGCAAGCCAACATGGGCAAGAGAGTCATAATTATTTCTTAC
CAATATGCAACCAAACTCGCGAATTTTTTGGCCGGAGAACTGTTTGATTGCGTCGTGATG
GATGAGGCGCATAAACTGCGTAATGCCCATCGTACCAGTAATAAAATGGGGCAAACATTA
CGCTCGGCATTTGATGGGCGTAAAAAGTTACTACTCACTGCAACACCATTGCAAAATAGT
TTGATGGAACTTTATGGTTTATCTACCTTGCTTGACGAATATTTATTTGGTGATGAAAAG
GTGTTTCGCCGTGAGTTTGTCAATGAGCACAATATGGCGGAATTAAAAAGCCGTCTGCAA
ACTGTGGTAAAGCGAACGTTACGCAAAGATGTGTTGGAATATATCCGCTATACCAAACGC
CATACGCTTACCCAAAATTTCTATCCAAGCGATGAAGAACAGGCGTTATATCAAGCTGTA
TCGGATTTTATCAGCAAAGAACATAGCTTGGCGTTACCGAAGCGACAACGTCATTTGATT
GGCTTGATTTTGCGTAAATTATTGGCTTCCAGCCCTTATGCCGTGGCGGATACGCTTAGC
ATTATCTTAAAACGCCTTTATACACTCAAAGAACAACAGGCTAAACAAGAATATTTATTA
CTTGATTTGAGAGAGAGTGAAGCAGACTTAGCCGATGAGTTGGATGAAGAGTGGGAAGAT
GATGAGTCAAATGATGATGAAGGATTAACATCGGATGATCGTCAAACACTAGATGATGAA
ATCGCTCAAATTGAAGGTTTTATCGCACAAACCAAACAATTACGCCACGATAGTAAAGCA
AGTTCACTTTTAACCGCACTACAAACCGGTTTTGCCAAAATGGCGGAACTTGGTGCAGCT
CAAAAAGCGATTATTTTTACAGAAAGTGTGCGAACGCAAGCCTATTTATATGACTTTTTG
ATTGCCAATGGCTATGCCAATCAAGTGGTGAGTTTTTCAGGTGCTAATCATCACACTGAT
GCCAAACGCGTTTATGAACAGTGGCTTGCTGATGAAAATAATGCCGGTCGAATAACAGGT
TCTCCACAAGTGGATATGCGTACGGCGTTGATTGATCACTTTAAGAACAATGCACAGATT
ATGATTGCCACTGAAGCAGCAGCCGAAGGGGTAAACTTGCAATTCTGTTCCTTGCTTATC
AATTACGATTTGCCTTGGAACCCGCAACGAGTGGAACAACGCATTGGTCGTTGCCATCGT
TATGGGCAAAAATTTGATGTGGTGGTGATTAACTTTTTGAACCAACGCAATGAAGCCGAT
CAACGAGTTTTAGAACTGTTAAGCGAAAAATTTAAGTTATTTGATGGCGTATTCGGTGCA
TCTGATGAAATTCTAGGGCGTATTGAAACAGGTTTGGATTTTGAAAAACGTATTGCTCAT
ATTTACGATAGTTGCCGCAGTGCGGAAGAAATCAAACAAGCCTTTGATGATTTACAAAAA
GAAATGGAAACACAAATCCAAGAGGCAATGCAGACGGCAAGTTCGGCTTTGTTAGACCAT
TTTGATGAAGATGTGCACGAACGCTTGAAGTTACAGCTTTCCCAAAGCCAACAATTATTG
GATAAAACCAGCCGCTATTTTTGGTATGCAAGCCAATTTGCATTACAAGATTATGCGCAA
TTTGATGAAGCCCAAAAATCCTTTTACTTGCAACAATCGCCTATTGAAACAGCTCAAACG
GGACGCTATCAATTGCAACAACGAGAGGGGCAGACAGGATACGATTATCGCTTAAACCAT
CCTTTAGGCGAATGGTGTTTAGAGTATTGTCAGCAAGTTCAAACCGATGTGGCTTGTGTA
CAGTTTGATTATAGCCGGCACCCAACGAAATTATCTGTGTTGGCGGAACATCAAGGACAA
TCAGGTTGGCTATGGGTGGATAAGCTCGGTTTTTATGGAGAAAACCAAACACAGGAACAG
CTTGTTTTTACCGCCAGAACCGATACAGGTGAATGGTTAGATGAGGATTTTTGCCGAAAA
TTGTTTAGCGTATCGGCTCAGATAAACGCAGATAATGTTGCTTTACCCGATGACTTGCAA
AGCAATGCCAATCAAGCTATTCAGGGCATAAGTGCAAAACAGGCTGAAACACAAATGGCG
TTATTAAAACAAGAAAGCGAACGTTTGGATAAATGGGCAGAAGATAAAATCAAGGCTGCT
CAGGAAGCCATTGTGGAAGTGAGTGAAAAAATCAAACAAGTCAAACGTGAGAAAAACCAA
GCAGCAAATTTAGAACAACTTGCAAATTTTGAAACACAATTGAAAGATTTAGAGAAAAAA
CGCCGACAATTAAGGGCAAATATTTTTGATGTGGAAGAGGAAATTGAGGAAGAGCGAGAT
AGGTTATTTGCTCGTATCCGAGATAAATTAGAACAACAGCGTAAGGTTGAACATTTGTTT
GCGGTAAGGTGGGTAATTACTTGATTACTACAAGCGGTCAGAACCCTATTATTTTTTGCA
AATTTTTGTGAGAATCTCACCGCTTGCTTTGCTGATTGGCAATGAATCCGTTATAATCTT
GCCAATTTTTCACCCTTATTTAATAGAAGGAAACCAAAATGGGCTTAGAAAATGTACCTG
CTGGTAAAGAGTTACCAGATGATATTTATGTTGTAATTGAAATTCCTGCAAATTCAGATC
CAATCAAATATGAAGTGGATAAAGAAAGTGGTGCAATTTTCGTGGATCGTTTTATGGCAA
CAGCAATGTTCTATCCTGCGAACTACGGTTATGTAAACCATACCCTTTCTTCTGATGGCG
ATCCTGTGGACGTATTAGTTCCAACGCCATACCCGCTTCAACCAGGTTCAGTGATTCGTT
GCCGTCCAGTTGGCGTGTTAAAAATGACTGACGAAGCAGGTGGCGATGCGAAAGTAGTTG
CAGTTCCACACAGCAAATTAACCAAAGAGTACGATCACATTAAAGATGTAGGCGACTTAC
CAGCATTATTAAAAGCACAAATCCAACACTTCTTCGAAAGCTACAAAGCATTAGAAGCAG
GCAAATGGGTGAAAGTTGAAGGTTGGGGCGATGTGAATGAAGCTCGTCAAGAGATCTTAG
AGTCTTTCGAACGTGCGAAAAAATAATTAAACTATTAACCGAATATAATGCCAAAGTAAA
CGCTTTGGCATTTTTTATGATAGGAATTAAGTATGAAATTTTTCAAGAATCTTAGCGTTA
TAGCAATTTGTTCACTACTTTTAACCGCTTGTGTTAGCACAGCCCAAATTAATCAAGAAG
CAGAAAGTAATTATGCTAAAGTGAAGCAGGAAGCAAGAGCAAAAAGTATGTTAGATACTA
GCTCAACGACAGCTCATCGCATTCATTCGGTTTTCAATAAGATGAAGCTTTATGCGGAAC
GAGCAAATAAAACAGGTGTGCCGTTTCAATGGGAAATCATTGTGCTGAAATTAAGTGAAT
TGAATGCTTGGGCGATGCCTGGTGGAAAAATGGCATTCTACACAGGGCTGGTGGATAAGT
TGAATTTATCTGATGACGAGATTGCGGTTGTGATGGGACATGAAATGGCTCACGCTTTGC
AAGAACATGGCAAATCAGATCGTACTGTTAGCGCAGTGACAGGTATTGTTGGTGTACTTG
CTGATGTTGCAGTGACCGCAACAACAGGGGTAGATACAGAGGGTCTGCTCAGTGCAGGGG
TGGATTTAGTTGCCAATAAACCCTTCTCTCGTAGTCAAGAAACAGAAGCCGATGAAGTCG
GTTTGATGTTAATGGCAGAGTCAGGTTATAACCCCGAAGCAGCACCAAATGTGTGGGTGA
AAATGAGCCAAGCGAACGGCAGTTCAGGTTTGTCTATTTTTTCTACTCACCCGTCAAACG
AAGATCGCCAAGCGAATTTAGCACGTTTAGTGCCTAAGGCTAAGGAAATTTATAATCGGA
AAAAATAATACCTAAATAACCTGAAAAATTCTATGAGCCCCACTATAAATAGCGGGGAAC
TCACAAAATAATATTCTATTTATGGAAAACAGAATATATTTTTTCCCCTAATTATTAGGA
TTCACTATTTAGTAAAGGTTACCGAGGTCTGCTCAGGCAAATGTAAATCTAACTGATTAT
ACGGAATCGAAATCCCAGCCTTATCAAAGCCAATTTTTACTTTTTCCAAAATCGCAAATT
GTGTAGTTGAATAGTTATTCGTCTGTACCCACGGACGCACAAATAACTGCACACTGCTTG
CCGCTAAGTTACCGACTGCAATGGTAGGCTCTGGATAGTGTAAAACATTTTCATCTTCAA
ACAGAATTTGAGCAATAATCTCTTTAGCTTTCTCAATATCGGACTCATAGCTAATATCGA
AAATGAAGTCGATGCGACGAGTTTCATTGCGGGAGTAGTTGGTGATACTGTCGGCAAATA
CTTTACCGTTTGGGATCAACACCGTTTTATTATCGACCGTTCTTAGCTCTAACATCAAAA
TCCCCATTTGCTCAACTTTGCCTGATTTACCACCAGCTTCAATAAAATCGCCTTTGTTAA
ATGGTTTAAAGATTAATAGCATTACCCCAGCAGCAAAGTTTTGTAATGAGTTTTGCAAGG
CTAAACCAATGGCTAAACCAGCCGCACCTATCAATGCTACTAACGAACTCGTATTAATGC
CTAATTGTGAAAGTGAGGCAATCACTGTAATCAGCAAAAACAGAAAATAAGCGATAGATC
GAACAAAACCTTGTAGCATTTCATCTTTGCTTGATGCTAATACCGCTTTGCCGATAAGGG
TACTGATAGCCCTTGCCAAATAACGCCCGATAACAAAAATCGCAATTGCAATTAACAATT
TAGTGCCATAGGGAATAATCCAATTTTCCAGGAGTTGTTGAAGTTCAAGATTTTTTACAT
CAGTAATAATCTCTTTCGCTTCAGGGGGTAAAGTGATTTCAGGTATGATTTCTTTTGTTT
TTTCTGTGGTACTCATTATGTTCTCCTATATCAATTTCAGCCTATTCTAACACGAGACAG
AATTTGTGATAAAATCCAATTCATTTTTCCTTTCTTTATATCAAAATGACAACAGAAAAA
GTAATTAGTGCCAGCGTTCAATTTTTTACGATCAGTGATGATGAAGCTGGGCAACGTTTG
GATAACTTTTTACTCGCCAAGCTCAAAGGCGTGCCAAAAAGCCTGATTTACCGTATTGTG
CGTAAAGGCGAAGTGAGAGTAAACAAAGGGCGGATTAAACCCGAATATAAGTTGCAAGCG
GACGATATTGTGCGAGTTCCGCCTGTGCGTGTGGCAGAAAAAAATGAAGCACCGATTTCG
ACCAAACTCAACAAAGTTGCAGAGCTTGAACATCAAATTCTTTATGAAGATGAAGTGATG
TTAGTGATTAACAAACCGTCAGGCATTGCCGTCCACGGTGGTAGCGGTTTGAGCTTCGGT
GTGATTGAAGCCTTACGAGCGTTACGCCCACAAGCCCGTTTTTTAGAGCTAGTTCACCGT
ATCGACCGAGATACATCGGGGCTGTTGTTAGTAGCGAAAAAACGTTCCGCATTGCGTAGT
TTGCACGAACAGTTGCGTGAAAAAGTGGTACAGAAAGATTATCTCGCGCTCGTGCGTGGG
CAGTGGCAATCGCACGTTAAAGTGATTAAAGCACCACTATTGAAAAACGAATTAGCCAGT
GGTGAACGTATTGTACGAGTAAATGAAGAAGGCAAACCGTCCGAGACCCGATTTGTAATT
GAAGAACGTTATCCGATAGCGACCTTAGTCAAGGCTTCGCCTGTGACAGGTAGAACGCAC
CAAATTCGTGTACATACTCAATACGCAGGACACCCAATTGCCCTTGATGATAAATACGGC
GACCGTGAATTTGACCAAAAAATGCAACAAGCGGGTTTAAACCGTTTATTTTTACACGCC
CATTCTATTCGATTTGTTCACCCTAAAACGGGCGAAGAAATGGTCGTGACAGCACCGTTG
GATAAACAACTAAAAGCCGTGTTGGCGAAGTTGAGGGTAAAATAATCTAATCAACCTCAC
TACTACATCCATAGATAGTGAGGTCTATTAAAAAATTTATAGTCTAACCCGTTTTTATTT
ACCTTTTTTCAAAAACTCTACCCCAGTATCAGGGAAGTCAGTGAATACGCCTGTTGCACC
AGCTTTGTTGAGTAGGGCATCATACATTTCATCAATGTTGGTGAAGAACTCAGGTAGTGC
GTCTTTGCGTACTGTGTACGGGTGAAGTTCCATCTTATATTGGGCTAACTCTTTAACTAA
TGGGGTATAAACAATATTGCCCTTTTTAGATTGTTTGTCGTCAATGAGCATATACCAACC
TGGCCCAACGCCGTCTGCGTATTTCGCTACTTCTGCCATCGCACCTGGTTTAAACATCCA
GTCGTAGTTGTAATTTACCCATTTACCTGATTTGTCTTTTTCTTCCGTTTCGTGCCAGTC
AGTGTAAGCCACTAATTGTACAAGTTTTACGTCCATACCAAGTTTTGGTAACAATTCGGT
TTTGATACGTTTTAACTCGTTGAAGTCAAAGGTTTGTAGATAAACAAGGTCTGATTTTTG
GTCATAACCGTATTTTTTCAACACTTTTAAAGTTTCCAGTGCAATATCTTTACCTTCTTG
GTGGTGTAACCAAGGGGCTTTGATTTCAGGGTAGATGCCGATTTTTTTACCTGTGGATTT
TTCTAAACCTTGGATAAATTCAATTTCGTCTTCAAAGGTGTGAATTTTGAAATCAGATTT
CCACATTGGGAAGCGGTTTGGGTAGACTTGAACTTGTTTACCATCTTCTACTTTGAAGTT
TTCGGTCATTGCAAGATCTTACTCTAAATAATCCGCTTGTTGTCCAAATGCGAGAGCTTT
ACTTTCTAAGGTATGTTCTGGTAAATAACCACTAGCACCACGGTGTGCGATAATCAGTTT
ATCTGACTGTGTTGCAACTGAGGTTGATGTTGAGCAACCTGCTAATACTGCTGTTGCGAC
TAAACCTAATGCAAATTTTGTGAGTTTCATACTGTTTTCCTCTTTTTGTATATATAAAAA
AGGAAGACCAAAATGTCTTCCTTTTAATCATTAATTATTTACCATAGCTATCTTCTAATT
TCGCTTTATGTTTGCCTTCTTCAAGCATTGTGATGAACATTAACAATACTGCTAATACGC
CACCTGCGATCATTACATAGAAGCCACCGTCCCAGCCGTAGTACTCTGCTGCCCAACCAA
CCACTGCTGATGCAGAGTGGAGCAAGATATGCGGTAAATGATCGTGAGTCTGCAACGGAG
TGCATTGAAGAAAATAAAATCTTACGTCGGATTGCGCGTCACTGTATTGATGAAACGGAA
GGGTTGTTTATTACTTTGCCTGAAGATGATCTCGCCTATCAAAAAACCTTTATTCAAGCC
TGTACGGAGTCAGGCATTGAAGCGGTGGCTATCGATCCAAAACTTGCGATGCAAATGGAG
CCTTCGGTAAATCCAGCCCTTGTCGGTGCAGTGGTTGTGCCTGATGGCTCGATTGATCCA
TTTCGCCTCACAGCATCAAATATGTTAGATGCCACAGAGAATGGTGCGAAAGTCTTTACC
TATTGCGAAGTGAAAGGGTTAATTCGTGAAGGCGGTAAAGTGATTGGCGTGAACGTTTAC
GACCATAAAAACAGAGTGGAACGTCAATTCTTTGCCCCTGTGGTTGTGAATGCTGGCGGT
ATTTGGGGACAAGGCATTGCTGAATATGCCGATTTGAAAATTAGAATGTTCCCCGCCAAA
GGCGCATTGCTGGTAATGGGACACCGTATCAACAAAATGGTGATCAACCGTTGCCGTAAG
CCTGCCGATGCGGATATTCTCGTGCCAGGCGACACTATCAGCGTTATCGGAACAACATCA
AGCCGTATTCCTTACGATCAAATCGACAATATGATCGTCACCCCTGAAGAAGTCGATATT
CTCTTTAGAGAAGGCGAAAAACTTGCACCAAGTTTAAGACATACCCGTGTATTGCGTGCT
TACGCAGGGGTTCGCCCGTTAGTGGCTACCGATGATGATCCATCAGGACGTAATGTCAGT
CGTGGTATCGTCGTGCTCGATCACCAAGAGCGTGATGGCTTAGAAGGCTTTATTACTATT
ACAGGCGGTAAGTTAATGACCTATCGCTTAATGGCTGAGTGGGCAACGGATCTTGTTTGC
AAAAAATTAAACAAAACCGACCGCTGTGTTACTGCAGAAAAAGCCTTACCTGGTTCAAGT
GAAAGCCGAGCGGAAACCAACAGAAAAGTCATTTCACTGCCAAGTACCATTCGCTATTCT
GCAGTTTATCGTCACGGCTCTCGTGCTACTCGCCTGTTGAATAAAGAACGTCTTGACCGC
TCTCTGGTTTGTGAGTGTGAAGCGGTCACCGCAGGGGAAGTTCGCTATGCGGTGGACGAG
TTAAGTGTCAATAATCTTGTCGATCTACGTCGCCGTACCCGCGTTGGTATGGGAACCTGC
CAAGCAGAACTCTGTGCCTGCCGTGCCGCTGGGCTGATGACCCGTTTTGAAGTGGCAACA
CCACGACAATCCACCACTCAACTGGCTTCTTTTATGGAAGAACGCTGGCGTGGGATTGAG
CCGATTGCGTGGGGCGATGCCATTCGAGAAGCCGATTTTACTAGCTGGATCTATTACAGT
TTATTAGGTCTAAATGATGTGAAACCGCTTGCAGAGCAAGCTCAACAGGGGACAGATAGC
AATGAATTTTGATGTAGTCATTATCGGTGGCGGTCTTGCAGGCTTAACCTGTGGGGTTGC
CCTACAAGAACAGGGTAAACGTTGTGTGATTATCAACAATGGTCAAGCGGCGATTGATTT
CTCATCGGGTTCAATGGATTTACTCAGCCGTTTACCAAGCGGTGAGTTTGTCGCTGATTT
TTGCAAATCCTATGCAACTTTCGCAAAACAGTTGCCACAACACCCTTACAGCTTACTTGG
CAAAGAGAAAGTCCTTGCCAAAGCGACACAATTTGAACAACTCGCCACATCGCTCAAGCT
CGATTTGGTCGGCTCTACCGCACAAAATCACCTACGAGTAACGCCTTTAGGTGGCTTGCG
TGGAGCGTGGTTATCGCCAAACAGTGTGCCAACAGTCAAAGGTAGCGAACCTTTCCTCTA
TAAAACAATTGCGATATTGGGGATCGAAGGCTATCACGACTTCCAACCACAACTGTTAGC
CGATAACCTAAAACAGAACCCACAATTTACCCACTGCGAATTAAGCACTGGCTATCTCAA
TATTCCAGAGCTTGACCAACTGCGTAACAATGCCCGTGAGTTCCGTAGTGTGAATATCGC
TCAAGTGTTAGAACACAAATTGGCTTTCCGTGATCTTGTGGCAGAAATCAAAACGGCAAC
CAAAGGGGCAGAAGCGATCTTCTTACCAGCTTGTTTTGGCTTGGACGATCAAAGTTTCTT
CAACCAGTTACAACAAGCGGTGGAAGCAACGATTTTTGAATTACCAACCTTACCGCCATC
ATTGCTCGGTATTCGCCAACATAAACAACTTCGCCACCGTTTTGAACGCTTGGGCGGTTT
GATGTTAAACGGCGACAGAGCATTAAAAGCCGATATTGAAAATGGCAAAGTACAACGGAT
TTATACTCAGCTTCACCAAGACAATGCGATCAGTGCAGAACATTTTGTACTCGCCACAGG
AAGCTATTTCAGCAACGGCTTAAAAGCAGACTTTGATCGCATTTTTGAACCAGTGTTCCA
AGCCGATATTGTTGGTTGCAAAGATTTCAATGAAACCGACCGCTTGTCGTGGACGGCTAA
TCGCTTTTCATCGCCACAACCGTATCAATCGGCAGGGGTTGCGATCAACGAAAAATGCCA
AGTTCGCAAAGATGGGCAATTTATGGCGAATTTATATGCAACTGGCAACGTCATTGGCGG
TTTTAATAGCCTTGAATTAGGCTGTGGCTCAGGTGTGGCAGTGGTAACGGCACTTGCCGT
TGCAGAAGAAATTGTGGGGGCATAATATGAACAACATTCAACGTTTAATCGAACAAGCTC
AACAAAATACCCATTCTGCCGTTGTTCATCACGGTTTTGATGAGTCCTTTGAAAGTTGCA
TTAAATGTACCGCTTGTACGGCGGTTTGCCCTGTTTCGCGTAATAACCCGATGTATCCAG
GTCCGAAACAATCAGGCCCAGATGGTGAGCGTTTACGCTTAAAAAGCCCTGAACTTTATG
ATGAAGCACTCAAATACTGCACCAACTGCAAACGTTGCGAAGTAGCTTGTCCGTCTGATG
TCAAAATTGGTGACATTATTGTGCGAGCGAGAAACCGTCATTTAGATCGCCAAAACAAAC
CGCTAATGCACAAACTGCGTGATGCTATTTTGAGCAACACCGACATTATGGGCAAAATGA
ACACCCCATTAGCCCCGATTGTCAATACCATCACAGGTCTAAAAGCAACCAAATTCTTGC
TTGAAAAAACCATCAAAGTGAGCCGTCATCGCTCGTTGCCAAAATACGCTTTTGGTTCAT
TCCGTAACTGGTATATGAAAAAAGAGCAAGAACGCCAAGCCCTTTATCGTGAAAAAGTGG
CTTACTATCACGGCTGTTATGTGAACTACAACAATCCACAACTTGGTAAAGAGTTGATTG
ATGTGTTTAACGCGATGGACATCGGCGTAATGCTACTTGAAAAAGAGAAGTGCTGTGGTT
TGCCATTAATGGTAAACGGCTTCCCAGATAGAGCGAAGCAACAAGCGAAATTCAACCTTG
CAGAACTTGAAAAAGTGGTGATGAACCGAGAGCTTGACGTAGTAGGGACATCATCAAGCT
GTACAATGAATTTGCGTGACGAATATCATCACGTTTTAGGAATGGACAACGCCAAAGTCC
GCCCACACGTTCATATCGTCACTAAATATCTCTATGAACTGTTTAATCAAGGCAAAAAAC
CAAAATTCAAACAGATGCCATTACGCATTGCCTATCACACCGCTTGTCACGTTGATAAAG
CAGGTTGGGCGCCTTACACCCTTGATGTATTAAAACATATCCCAGAGATTGAAATTGTGA
TGTTACCATCACAATGTTGTGGTATTGCAGGGACTTACGGCTTCAAAGCGGAAAACTACG
AAACCTCACAAGCCATCGGCAATCCGTTGTTCCAACACATCAACAACGGCGGTTTTGACT
ATGTGGTGTCCGAGTGCGAAACCTGTAAATGGCAGATTGATATGTCCACCAACTTAACCT
GCCTACACCCGATTACTTTGTTGGCGATGGCGTTGGAGAGATAGTTCCCTCTCTACCAAA
CTTCCTGCGTACTTTCATCGAACCTTAGTTTATTACTCATTAACCCCTTCCCCCACAAAC
GGGGGGAAGGGCCCGAAAGACGGATGGGGAAAATTTAACATTATGGTATCTACTGTTCTT
TTTATGCAAAATAATGTTGAGTAGCTCTAATGAAACATTGATACTTTTCTGCTAATTGTT
TATAGGTTTGTTTTACTTGTGTAATCAATCTAAATATCTATCAGACGTAATTTCTTTGTG
AAAGAAGACAGACAATTATTTAAAAAGAGGACTTAAATCCTTGTACTATAAGGCTTTAAG
TCACTTTTTTAGCAACCATTTTGTCTACTATGCCTAGATATATAGAGAAAAAGAAAAACC
CCGATGATTTCTGATCGGGGCTGAAAATATGGCTCCTCCTGCGGGACTCGAACCTGCGAC
ATATGGATTAACAGTCCACCGTTCTACCGACTGAACTAAGGAGGAAAAGAGTTGTAACAT
AAATGGTGCCTCGAGGCGGAATCGAACCACCGACACGGGGATTTTCAATCCCCTGCTCTA
CCGACTGAGCTATCGAGGCATCTCGTCGTTACGGGGTGCATTATGCTGATTTCCGCCCCT
CTCGTCAAACGTTTTTTTCAAAAAAATAAAAAAATCTGTTTAACGGATCGCTTTTTATTC
AATTTGTTTAAAAAACAACGTGTTATCTCACGTTACGGTATTTTTGTTGGGCTTTATTTA
CCTTAACCAAATAGTTTCTTGCTTGTGAAGATGGATGAGCGGTGGTTAAAATTCGATAAA
TTGCTGACGGATCTAAGTTATTAATTCGCTCAATCGCCATTAATTTGTCATTATCAAACA
CTCTCAGTACTGCGCCAGCCCCACTATTATATGCTGAAATCATTGCGTAACGTTTTGATG
TAGGATCAGTTATTCCTTCTAGATACTCATCACGCAAAATCGTTAAGAACATTGTGCCAG
CATCAATATTCTGACTTGGGTTATAAAGATAATCACGATTAGGCTGGCCACCAAAACCTT
TACGCGCAAAAATATCCCGTCCAGCTGTACGAGGTACAACTTGCATTAAACCAATCGCAT
TCGCATAACTTACTGCATAAGGGTTAAATGCTGATTCAACTTCCATAATACCCAGAATTA
AGCTCATATCAATGCCATAGCGTTTTGACATTTGACGAACCAATGGCAAATATCGTCTTG
CACGAACTTCAACGTGGTTTGCAATCATTGGAATCGTGACATAAGTAACGGTATGTCCAT
TTTTCAAGCGGCGTGTTTTTAATTTATTTTGCAATAGGTAAGTTGCAAAATCATTAGCAA
CCGCCACATTGGTTACAGAACGCCCATATTGATCCACAACTTGACCTGCTAAAAAAGGAT
TATTGCTAATAGGAACATCACCCGAAGCAAATAAATCTATCCCTGTAGCATCTGATCCCA
TCAATAATGTGTGAATAATCGAATTACGCAAGCGGTTGTGATCCGCCAAAGTTTCAATGG
TAATTTGACCATCTTCAAAACTAATATGGCTACGGGTGTAATATTTGTCCGTATATTTTA
CATAGTCTTTCTGGCTTGCTTGGAGCAGTTCATTAACGCCCCAAATTTGATCGATATTAC
GTGAAAATTGCCCCATCAAAATATCTAAACCATTGGTATTTTTAGAATAATCAGGGCGAG
GCTTTTTAGAACCTTTTCTCGTCGGCGTATCACTTCCACAAGATGCTAAAAAAGGGATCA
GTACCAATAACGGCAGGAATTTTTTATATTTGTTCATTAGGTTATCTCTATTTTGACTCT
ACAGGCACATAACCTTCAATATGGACTTCTTTTCCTTCAAACAAAAAATTCACCATTTCT
GTTTCCAGAAGCTGACGATGTTCAGGGTTCATCATATTAAGCTTCTTCTCATTGACTAAC
ATTGTCTGCTTTTTGATCCACTCTGCCCACGCTTGTTTACTGATTGAATCAAAAATACGT
TTACCTAATTCCCCAGGATAAAGTTGAAAATCTAAACCTTCTGCTTCTTGTTTCAAATAT
GCACAAAATACATTACGCGCCATTTTTCTGTCCTAATGTCAAAGTTAATTCGTCTAAAAT
GCGTTTTATCGGGGTTGCTAAACCCACTTCGCTAGGTTGAGTTAAATCATACCAATAATC
CGCTGTTGAAGATACACGCAAATGATAATTTCCCTGATTTTCTGCCACCCCAAGCGGTAG
GACTTCGGCATTTTTTTGTAAACTAAGTTCCGCCAAAATAGGATAAATATCCAAATGGAA
ATGGCTAAAAGTATGCCGAAAGGCAATTAATTGTGTCATTTGCAAATTTTTGCCCGAAAC
TGACCGCTTGAGATCGTCTAAATGTTCAAATTGCGGAAAGACATAAAGTCCGCCCCAAAG
TCCTTTTGCTTCACGTTTTTCCAATAAGACTTTTGTCCCCTGTTTTAAAATCAAAAAGTA
GCTCTGTTTTTCAGGCAACGCCTTTTGCGGTTTTTTGGCTGGAAAATCCGCCCAAGCCTG
TTGAGCATTTGCCTGACAGCCCTTTTCTAACGGACAAAGGAAACATTTCGGCTTAGATCG
TGTGCAAATCATCGCCCCTAAATCCATCATCGCCTGATTAAAATCCGCCACTTGCGAAGT
TGGTGTAACACGAGCGGTCAGATCCCACAATTTATTTTCAACCGTTTTTTCGCTCGACCA
ACCTTCAACCGCAAAATAACGAGAAAGCACACGTTTAACATTGCCATCTAAAATCGGGTA
AGGTGCATCAAGTACCGAAGAGAGTACCGCCCCAGCCGTACTTCTGCCGACACCTGAAAG
TGCAAACACATCAGCAAAATCTGTCGGAAATTGACCGCCAAATTCATCTCTAATTTGTTG
TGCAGCCTTATGCAAATTCCTTGCTCTTGCGTAATAGCCTAACCCCGTCCATAAATGCAA
CACTTCATCAATGGGTGCATTCGCTAAATCAATAATAGTGGGAAAACGTTGAATAAAACG
CTCAAAATAGGGAATAACCGTTGCCACTTGGGTTTGCTGTAACATCACTTCGGATAACCA
AACGCCATACAAGGTTTTATTTTGTTGCCACGGCAGATGTTTACGCCCGTATTGCTGATA
CCACGCCAATACGCCTTTGGCAAAAGGGGCATCGACACGAGATTGTGCCAAGGGAAATTC
GGATTTTTCTTTTTTCATTTAGATAATGATATAAGTATTAATAATAGGGGCTGATCAACG
TTAGCTCCAAAGAAAATATTTCTATAGTTCTTTTGGGTTTTCCCACACACAAACAGGGAT
TATAAACAACCATTTTATCTAACATGCTAAATACTTTACCTACATATCATTACTCAATAG
ACCAATTTCGATTGAATCAATCTCACCATCTCTTGCAATGCCTCTGTTGGCGGTGTGTCT
TGATTCATAAACCAGCGGAACAGTTCGGGATCGGTATAGCGAAGCATTTCCACGAAAGTG
CGCTGTTGTTCAGCGGTTAAACTATCAAAATGTTCTTGATAAAACGGCATAATCATTTTA
TCTAATTCACGCATACCTCGACGGCATTCCCATTCAATTCTAAAACGATTCATCAGTTTA
CCTCCGTAATGCGTAGCTCTCTTGGCACTTCAAATACGGTATTTTCTTCACAACCTTCCA
GTTCTTCAACTTTGGTAACACCCAATGTTTTTAAGTGTTCAACCACTGACTGCACCAATA
TTTCAGGGGCAGATGCACCTGCAGTAATACCGATAGTTGTTACCCCTTGTAGCCAGTTCG
GATCAATGTCCTGCGGCCCATCAATTAACTGTGACGGTGTTCCCATTCGAGAAGCCAACT
CGGCTAAACGATTTGAGTTGGACGAGTTTTTAGACCCCACTACTAGCACTAACTGTGCTA
ATTTCGCCAATTCTCTCACCGCTTGCTGACGGTTCGTAGTGGCATAGCAAATATCATTTT
TACGCGGACCTTGAATTGCAGGGTATTTCTGTTTTAAGGCTTCAATCACATCGCTGGTAT
CGTCGATAGATAAAGTAGTTTGGGTCATAAAAGTCAGATCCTCATCTTCTTTTAAGCCAA
GTTTAGCAATATCTTCCACATCTTCTACAAGGAAAATACCCCCTTTCTCATTATCATATT
GCCCCATTGTGCCGACGACTTCAGGGTGTCCTTCGTGTCCGATTAAAATCGCTTTTGTGC
CTTTTTTGCTCGCTCTAGCCACTTGCATATGGACTTTGGTTACAAGCGGGCAGGTTGCGT
CAAACACTTTCAACTCACGACGTTTAGCTTCGTGGCGAACGGATTGAGAAACGCCGTGAG
CAGAGAAAATCACAATAGCACCGTCTGGTACTTCATCAAGCTCTTCAACAAATATCGCCC
CTTTGGCTTTTAATCCGTCCACCACAAAGCGATTGTGTACAACTTCGTGACGCACATAAA
TCGGTGCGCCGTGAATTTCAAGTGCAAGCTCTACAATTGAAATAGCACGATCTACACCTG
CACAGAATCCTCTTGGATTCGCTAAAATAATGTTCATTTAATTACTCTTTTTACTTTTAC
GATGTTCTAAAATGGATTCTAAAATCAGCAATCCTGCCCCCACCACAATACCAATATCGG
CAATGTTAAATACAGGATAATGATAAATGTCCCAATAAAAATCTAAAAAATCAACCACAT
AGCCATTATAAGCACGATCAACCGCATTGCCTATTGCCCCACCAATAATCAAGGCATAAG
CTGAATTTTGCAGTTTGAGCTCCGCTTTATTTTTAAACAGCATTACAATCAATGCAATAG
AAATGACAATAGCTAAACCTAAAAAGAAATATTTTTGCCAGCCTGAGTGATCCGCTAAGA
AGCTAAACGCCGCCCCATAGTTTCTCACATACGTAAGATTAAAGATCGGCAGAACATTCA
CGCTTTCATAAAGCTCAAAGCGTTGTACCACAATGTATTTGCTCAATAAATCTGTGATTA
ATACCACGGCACTTAACCACAACCACGATAAACCTGTTTTTTTCATTTTATTCCTTAAAT
TGCTTCTTCGTTCTCTTCGCCCGTACGAATACGAATAACACGTTCTACATTATACACAAA
GATTTTACCATCGCCGATTTTGCCTGTTTGTGCGGTATCAATGATCGCTTCAATACATTC
ATCAACTTGCTCATCAGCCACAATAATTTCTAATTTCACTTTTGGCAGGAAATCAATCGC
ATATTCTGCCCCACGATAAAGTTCCGTATGCCCTTTTTGACGACCAAAACCTTTGACTTC
AGTGACCGTCATTCCCGTAATTCCCACATCCGTTAATGCTTCACGGACATCATCTAATTT
GAATGGTTTAATAATCGCTTCAATTTTTTTCATAAGTTATCCTATCTTCTCGCTGATTTC
GGTCTAAAACTCTCACAAATTTCAGGGTAAGTTTCAATATAAATGTCGCTTAAAAGTTGT
AAACAGTAGGGAACTGCACTGAAAACACCACGAACAAGCACTTTTCCATCTTGATCTTTC
ACCCCTTCCAAAGTTTCTTTAATTGCTTTTGGCTGTCCTGGTAGGTTTAAAATCAGTGAG
CTATGTCGAATTGCCCCCACTTGACGAGAGAGAATGGCGGTTGGTACAAAATGTAGGCTC
ACTTGTCGCATCTGTTCGCCAAAGCCAGGCATTTCTCGATGGGCAACAGCTAAGGTCGCA
TCGGGTGTAACATCACGTTTAGCAGGGCCTGTACCGCCTGTGGTTAGGACTAAATGGCAA
GCGTGGTTATCGACTAATTCAATCAATGTTTGCTCAATAAGTGCTTGTTCATCAGGGATT
AGGCGAGTTTCAAGCTCAAAAGGTGTGGTAATGGCAGTTTGTAACCAAGCCTGTAATTCA
GGAATGCCTTGATCGGCATAAACACCGGCAGAAGCTCGGTCAGACACGGAAACTAAGCCA
ATTTTTAAGATTTCTTTGCTTAAACAAGCGGTCATTTTCTTTCTCTTTTTGCAAATTTAG
ACAGCTTGTTATTTTACCTTGAGAGCCTATTTTTCTAAAGTCTTAATCTTAAAGATGAAG
TAATAATATTGAAAGATAATCACAGCAATTAAGATCAGTTTGCCGATGATGTGAGGGATT
ACAAAGAAAGCAAAAATACAGAATGGCACAGAAAACGCCAAAATACTGATTTTCTGTTTA
AGTGTCATGGCTCGTGTTTGATCGAAAGACTTGAGATATTTGGAATAGATAGTGGTAGAT
AAGAACCACTGTTTTAGTCGTTTAGAACCTTTGCCAAAGCAATATAATGCTAAAAGCAAA
AACGGAGTGGTTGGTAACCCAGGTACAATAATACCGATTAAACCTAATATCATTGAGATA
AAACCGAGTAAGATGAATAGTGCTTTCATGTATTTAAGGGAAAAGTAGTGATGGATGTTG
ATAATACGTTAATTCAATTCATTTTTCAACGAAGCAAGCAACTAGAAAGTATATAACTAT
TTTTACAGCCTAAAAAAGCATAGTGGACAAAAGAGTTGGTTCTGTTTTTCTAACTTTCAC
TAACTCTTTTGATTACGGCATCCCTAAAATATGAATTGAGATAGGGACGATTAGTTTCCT
CTCAATGACATTTCACCTGTCGCAAAACGGCGGATAATTTCTCCTTGCTGTAAAATCAAT
TCCCCTTCTTCATTAATCCCAAGGGAGATCCCATGAATTTCTTCATTTTCAGTGATTAAT
CTAACCGCTTGATGACGGAAAATATCAAACTGTTGCCAACGTTCCGCATAGGGTTCAAAG
GTGGTTTGTGGGTAAGTCACTAGGGCATTTTGTAAATGTTTAGCTAGCTCAGCAACCAGT
TGGGAACGATCTATCTGATGTTCTGAGAGATCGCTCCAAGCCTGCGTTACCACATTTTTA
TCGACAGTGTTCATTCCTAAATTCAAGCCGATGCCAATCACAAGGTAAATTCCCGTTTTA
TCGACACGGCTCTCAATTAGAATGCCCCCCATTTTTTTACCTTGATAGTAAATATCATTG
GGCCATTTAATTTGAATATGCGGTACGTTCAGTGTTTGGAAGGTCTCGGCAATTAATACT
GAGACCACTAAACTTAGTGATGAGAGCTGTGGAATATCCAATGAAGGATAGTGCCATAAC
ATTGAAAAATAAACGTTTTGACTTTCAGGTGAATACCACTGCCGTCCACGTCTGCCACGC
CCCGCCGTTTGGGACTCTGCAACACAAAGTGAGCCTGACGGTAAGGTTTTATAGTGCGTC
AGTAGATATTCGTTAGTAGAGTCAATCTCTTTAAATACAAGAGTTTGTCCTTGCGTTAAT
GCCGATGTAATTAAATGTTGATCAAATCCCATTACCGATCACCTTGTCACAAATTCACTA
TCCACTTCGCCCTGTCGTCCCATAAAACGTACTTCTGGGTGTAATTCCACGCCAAATTTT
TCACGGACTTGACGACGGACTTCTTTGGCTAGTGCCACAACATCAGTCCCAGTAGCATTC
TCTTTATTAATCAGCACCAACGCTTGTTGGGTATGAACTGCCGCTCCACCGATTTGGAAG
CCTTTTAAATTTGCTTGGTCAATCAACCAGCCCGAAGGTAATTTGACCGAACCGTCCGCT
TGCGGATAGTGTGGAATATTCGGGTGAGCGGTTTGAATCTGCTGAAACTTTGCAAAGTCC
ACCACAGGATTTTTAAAGAAACTGCCTGCATTACCAAACTCATCAGGATTTGGTAATTTC
GCTCGGCGTACGGCACAGACTTCATCAAACACTTGCTGTAGCGTTACTGTGTTTGGATCA
AATTGTGCCAAAGAACCGTAATTTAAAACAGGTTGCCACGCCTTTGCTAACTTCAAACCG
ACAGCCACAATCGCATAATGCTCACGATATTGATGCTTGAATACACTTTCTCGATAGCCA
AACTCACACTCGTTTTTCGTTAAACGGAACTGCTCACCCGTTTTAAGATTTAGCACATCG
ACATAATCGCAAACACGCTCAAATTCCACCCCGTAAGCCCCGATATTTTGAATCGGTGCA
GAACCAGCAACACCAGGAATTAACGCCAGATTTTCAAGCCCGCCAATTCCTTGCTTCAAC
GTCCATTGCACAAGTTCGTGCCAATTTTCACCACCAGCAACTTGTAGATAGTGAAAGTGG
TCGTCTTGACGATGCTCGATCCCTTTGAGCTTATTGACTAATACTGTGCCGTCAAAATCA
TCTAAAAACAGCACATTAGAGCCTTGCCCTAACAATAAAATCGGTTGTTGTGCGTGATCA
GCTTTTTGCCATTCGGTTAATAGTTGTTCAATACTGTTGAACTCGATAATGACCGATGCT
TTTGCAGGCAAATGAAAGGTATGAAATGGGGTTAAGGTCTGACTCATTGACTACTCCAAA
TTCTGAATTTGCTCACGCATCTGTTCAATTAACACTTTCAACTCAACGGCAGAATTAGTG
ACATCAGCGTTAATCGATTTTGATGCCAGCGTATTCGCTTCACGATTTAGCTCTTGCATC
ATAAAGTCTAATTTACGTCCAACTGCACCGCCTTTTTTCAAAATAGACGTGGTTTCTTTG
ACGTGTAGCTGTAATCGGTCTAACTCTTCCGCCACATCGACTTTTTGAGCCAGTAGTACC
ATTTCTTGCTCTAAACGTTGTGGATCAAGTTGCAAGTTCAGTTCATCAAAACGCTGTTGC
AAGCGGTCTTTTTGCCACTGTAAAACGCTCGGCATTTGAGCCTGTACTTTTGTCGCTTCT
GTGGCAATAGCGTCTAAACGTTGTTGAATTAAGGCTTGTAAATTCGCCCCTTCACGTCCA
CGCATTGCGATAAATTCTGTAAGGATCTGCTCAAAACCGTATAATAAATCTTGGCTGATC
TGGTCGAGATCTTGATTTTGGTTATCGACAACCCCAGGGAAACGCAGAATATCCACCAAG
TTAATTTCGCCTTCTTGAGCCGTTTCTTTTAGCCATTGTAATGAACTTATCACCTGTTTG
GCATACTCTTGATTTAAAGCTAAGCCATTGTTTTGATTAGCATTTAATTCAATGCGTAAA
CTACACTCTACTTTACCACGGGTTAGTGTCGTACGCAGACGTTCACGCAAGGTCATTTCC
AAATTGCGAAAGGCTTCAGGCAGACGGAAATAAGTTTCTAAAAAACGTTGATTAACCGAA
CGGATTTCCCATACGGCGTTACCCCACTCTTTTTTAAGCTCAAGGTGGGCGAAAGCGGTC
ATACTGTAAATCATTGTACTCTTTTCTCTTTGTTACAAAATTTGGCATATTGTACTTGGT
ATTCTGCTAGAATAGGGGAAATTTTTTAGAGAAAGGGAATAAATATGCGTCCAAATAATC
GTCCTGTTGATCAAACTCGTCCTGTAAAAATCACTCGTAACTATACTCGCTATGCCGAAG
GGTCTGTGTTGGTAGAATTTGGTGAAACCAAAGTGCTGTGTAATGCCACTGTCGAAGAAA
CTGTACCACGTTTTCTCAAAGGGCAACAACAAGGTTGGGTGACAGCCGAATACGGTATGT
TGCCAAGAGCAACCCATAGCCGAACCCAACGTGAAGCGGCGAAAGGCAAACAAGGCGGTC
GTACAATGGAAATTCAGCGTTTAATCGCTCGCTCTTTGCGTACTGTCGTTGATTTGAAAG
CCTTAGGTGAGCGTACAATTACAGTAGATTGTGATGTGATACAAGCCGACGGCGGTACAC
GCACAGCGTCTATCACAGGGGCTTGCGTTGCGTTACACGATGCGATTAACAAATTGATCG
CCGATGGCTTATTGAAAGAAAATCCGATGAAAGGATTAGTGGCGGCAATTTCTGTAGGGA
TTGTCGATGGGCAAGCGGTCTGTGATTTGGAATATGTGGAAGACTCTAACGCAGAAACCG
ATATGAATGTGGTGATGGTTGAAGACGGTCGTTTAGTGGAAGTACAAGGCACTGCCGAAG
GTGAACCGTTCAGCCATATGGAATTATTGCAACTCCTTGATTTAGCACAGAAAGGGATTG
AGCAGTTGTTTGAAGCACAGCGTCAGGCGCTAAATGCAACTTCTGATGTTATACGATAGT
CGTACAAAAATTAAAATTTTAAGAAATCATTTAGGGGATTATTCCCAGCAATATTGGGGC
ATAGTAGACAAAATAGTCGCTATGCCAATTTTTTGAAACATATTATGTCAAAATAACTTA
CTCAACCAGCCCAATTTTGAACCTAAAACATTAAAGTAGTTGTAATCTTTTAAATGCAAT
AGACGCAACTTATCCGGGCTTTTTTGCACAAGAATACGTTCATCAGGGCTAAACGGCAGT
AAACGTTGGCTATCACAGCTAATCACTAAATTTGACTGATTGTACTCAGCAAAACGCATT
GAAATAACACTATCGCCATCGACAACCAAAGGACGAGAAGAAAGGCTGTGTGGGTTCATC
GGAACAAGAGCAATCGCATTTAAATTAGGGGTTAAGATTGGGCCACCAGCGGAAAGCGAA
TAGGCGGTTGAACCTGTAGGTGTTCCAATAATTAACCCGTCGGAACGTTGCGAAAAAGCA
AATTTGCCATCAATACTCACTTCAAAATCAATAGTACGAGCGATTTGGCTAGAGTGAACG
ACAACTTCATTGAGAGCATTATTTGCTTCAATGATCTTACCATTTTGCTCAATTTTCGCA
TCAAGTAAGAAACGTTCTTCAATCATAAACTCGCCACGCTCAAGACAACTATGCAGTTGC
TCAAAGGCTGTTTGAGGGGCAATATCTGTTAAAAAACCAAGATTTCCACGGTTAATGCCA
ATCAGTGGTACACGATATTTCGCTAATTGCCGAGCCATACCCAGCATATTACCGTCACCA
CCAATCACAATTACTAAATCCGCCCATTCGCCAATTTCTGCAATGCTCATCGGGTTAGCT
AAATTGAGTTGAGTGGCAATTTTTTCTTCGACTAACACATTATATTTACGATCTTTTAGC
CAGTTATACACAGCTAAATGCGTTTCTAAAGCTATATCGTGACGAGGTTTGCCGACAATC
GCAATGGTTTGAAATCTACGGTGCATCATTTGAACTCGTTATCTAATAAAATTTGGCTAT
ATGGTAGTACGCAATCTGCTGTTTGTCATCTTTTTCCTATCAGCTTACTAATTGTTTAAA
TCTTAGGGATAAATAAAAAATTACCCTATAAAATAGGGTGTCATCTATTTTATAGGGTTA
GCATGAATTTAACTAAAAATGAACTAAATAAAAGAGTTATTGATGATTTCTTATTCGTTT
TATAGCGTATAAATTAATTTTTATTCATCATCCTAGAAACTCTTTATGTTTAATCAATCG
CCGGTGTATATTCACCTTTTGCAATTGCATCTTTGATACGCTCTGCTTCACTCAATACTT
GAGCTAATAAAGCCTGAACGTTTTCTAAGGTCGCAATTGGACTTAAGGTGGTCATTTTTA
GCGATTGTATGTTGTTCACTTTGGTTACGCCGATATTCGCTTCGCCACGGGCAAAGAGTT
CATCTGCAACGTTCTGGTTCAAGGTATCAACAAACTCTGCTGGGTAGCCTTGCGGTACAA
CACGGAACAACACGGAAGCGAATTGAGGTTCAACTAATAGCTCTAAGCCGTCGGTCGCTT
TGATGTAGTCTGCAACGGCACGAGTTAATTTCACGCCGTGGTCAATCATTGAGCCGTAAA
GATTTTCACCAAGGGCTTCCACCGTAAACCATAATTTTAATGCGTCAAAACGACGGGTGG
TTTGTAGTGATTTTGTCACTAAGTTTGGTACGCCGTGTTCTTCGTCATACTCTGAGTTGA
GATAATCTGCTTTGTAGTCGATGTAGCGGTATTCGTTTTCATCTTTTAATAAAAACGCTC
CACAAGAGATACTTTGGAAGAAGTGTTTGTGGAAATCAAGGGTGATTGAGTCGGTGAGCT
CGATACCGTCTAGGAAGTGGCGATATTCATTGGATAGCAGTAATGCACCGCCCCACGCCG
CATCAACGTGTAACCAAACACCGAATTTGTTGGTAATCGCACGAATGGCTTTGAGTGGAT
CGATCGCCCCTGCGTCCGTTGTGCCTGCTGTTGCCACAACGCAAGCCACAACTTTGCCTT
CTAAATAAAGTTTGGCTAAGGTCGCTTCCAACGCATTGATGTCCATTTGGGCATTTTCAT
TGCACGGTACAGTTACAACAGATTGGAACCCCATTCCCATCATTGCCATATTTTTTGCAC
AGAGAAGTGTGCATTTTCCGAGCAAACCACTTTTACTTTTTGCATTGCATCAGGCGGAAT
ACCGTTACGTTGCACTGACCATTCTGTGCCGTCGGCATTTTTCCAGTGTTTTGCAATGCA
CGCATCACGAGCAAGTAATACGCCCATTAGGTTAGATTGCGTACCGCCAGAAGTGAAAAC
ACCCGCTTGTCCTTTGCCGTAGCCTACTTTTTCACGCAACCACTCGATGAGTTGCACTTC
CATTAATGAACCTGCTGGGCTTTGATCCCAAGAGTCCATTGATTGATTGGTGGCATTGAT
TAATACTTCGGCGATTTGGCTGGTGACCATTGTTGGACAGTGTAAATGAGCCAAAGAGTG
TGGGTGGTGTACTTTTAAACTTTTGTTGAGGAATAATTCAATTAAGCGATCTAGGGATTT
AGCAACGCCTAAGCCTTCTTTTGATGGGTTAAAGGCAATTTCTGAGCGTAGCTGTTTAAT
GCTACCGCCGGTGTACATTTTTTCATTTTGTAGCCAGTTACTCACCGCTTGTACGGCGGT
TTCCATTGAGCTTTGAACCTGTTGCCATTGCTAACTGGTTGCCACGGAATGTACCTGTGT
GTCCTGCTGGTTGCCAAGCGTCAAACTCTTTTTTGATCGCAAGTACAGCAAGCGGTAAGC
TACCACCTACAGCTTTTGACATCACAACAACATCTGGCTCAATGCCTGCGTGTTCAAAGG
CAAACATTTTACCTGAACGACAGAACCCTGCTTGGACTTCATCTAAAATCAACACAATCC
CGTGTTTTTTCGTTACTTCACGGATTTTTTGTAACCATTTCACTGGTGCAGTCACTACAC
CGCCTTCACCTTGAATTGCTTCAAGAATAACGGCTGCTGGTTTTACCATACCGCTTTCAA
CATCTTCGATAAAGTTCTCAAAATAGTAAGTTAAAGCATCAACACCTTCTTCACCTCCGA
TACCTAATGGGCAACGGTATTCGTGTGGATATGGCATAAACTGTACGCCTGCCATTAAGT
TTTGCACGGCATTTTTCGCATTAAGGTTACCTGTCATTGAGAGCGAACCGTGGGTCATAC
CGTGGTAGCCACCTGAGAATGCAATTACATTACCGCGACCTGTATAGGTTTTTGCTAATT
TGATTGCTGCTTCTGTGCCGTCCGCACCTGACGGGCCACAGAATTGTAAACGGTATTCAC
CTTTCGGGAAGAAAGAGAGTAGTTCTTCGGTAAAAGCATCTTTTAACGGCGTAGTTAAAT
CAAGGGTATGAAGCGGTAAACCACTTGCTAATACATCTTGAATAGCCTGAATAACGGCTG
GGTGATTATGTCCGAGTGCTAAAGTACCTGCACCAGCCAAGCAATCTAAATATTCGTTAC
CTTCAACGTCAGTGACCCAGCAACCTTGTGCTTTTGCAATTGCAAGCGGTAATTTACGAG
GATAACTACGAACATTCGATTCCATTTCGTTTTGACGAGTTAAGTAATATTCGTTAGTTG
CTTGATTGATCGGATTTACAGGAATTGTTGTCATTTGAAAATAGACCTTCTATAAGAGGT
TAAAAAAATAAGTCGGGTGCCTTGCGGGAAGCCTAAGCTTTCTTATCCTGAAAGATAAGA
TGCCTTGGGGCATTTGACTCGCTACTTATTAAAAAAAGCGTTTCAGCTTTTTTGTTTTTA
CCCTATTGCTCCCTAGGATTGGATAGGTTGGAAACAACGCCTCAAATGTTGGGTTATATT
TGAGGACGGCGTATAGTAGCGATTTTTAAAAAAAAGAAAAGTTTTTTCTGGATAAAACTT
TACCTGTGATACAGCGAGCTTAATTGTTTAGAATAAGTCTTTGGGAGATTTTTGTAGGAA
TGTTATTTTTAATTTGTTGTTTGGCGTAATCAATTGCATAGAAAAACGCTCGCTCACTTG
CCCCACCATGGCTTTTTACAACCACGGACGATAAGCCGAGCAGTGTGGCACCGTTATGGC
GATCAGGGTTGATCTGTTGTAGCTTTTTATAGTAACGATAAAAGATTAAACGTAGTAAAT
AACGTTTGGTATTGCGACAAAGATGTGAATCTTCCGTTGTTTTTTTAAAGAGTGAAAGGA
TATTTTTTGCCGCACCTTCAAGTGTTTTAAGTGCAACATTACCGCTAAATCCATCGCAGA
CAATCACATCAGCAAGATGATTCATTAATTTATCCCCTTCTAAGAAGCCAATGTAATTTA
GATGATTACATTGTTTTAATTGCTGGTGAGCATCTCGAATTTGCTGTGTTCCTTTATGCT
CTTCTGTTCCAATATTCAGCAACGCTAAACGTGGATAGACCAAATCCAACATCACTTCTG
CAAACACATTGCCCATTTCCGCAAACTGAAGCAATAGTTCACTATCTGCTTCAACGTTTG
CACCAAGATCTAACATCACACTTGAGTTGCCGTTAATTGTTGGAATCAAAGATGTTAATG
CGGGACGATCAATGTTTGGCAAGGGTTCAATCAATTGTTTTGCCAGCCCCATCAGTACAC
CTGTATTTCCGCCACTTACACAGCCTTGAGCATTTCCATTTTCTACCGCTTCAATCGCTA
AACGCATTGAACTGCCTTTACTTTGACGAATCGCTTGCACAAAAGGCAAGTCTGCTTCGA
TCACTTTTGTTGTATGGACTAATTCGATACGTTGTTGAATATCGGGAGAAAGTTTATTGA
GATAGGGGGATATTTCAGCTTGGTCGCCGAACAAGATGCAACTGAGTATTGGATGTTGAG
CCAACGCAAGTGATAATGCGGGGATAGTAATACGGGGACCAAAGTCCCCGCCCATCGCAT
CTAACGCAAGAGTTAGATGAGTCAATTTAAACCTCTACGAGATCCAATTGATTATTTGAT
TTTACGACCACGGTAATAACCGTCAGCGGTAACGTGGTGACGTAAGTGGGTTTCGCCACG
CGCATCTACAGATACTGCAGCTGTGGCTAATGCATCGTGTGAACGACGCATATCACGACG
TGAACGAGATTTCTTATTTTGTTGAACAGCCATTGGCTATACTCCTACTAGATCTAGTTT
TTCTTTAAATTAGCTAATATTGCGAAAGGATTTGGTTTCTTTGCCAGTTCTTCTGGTAAT
TCGCCAAAAACTAATTCGCTTTCGGACACTTCACAGTGTTCATCGGTATGCATCGGCACT
AGGGGTAATGACAGAATGAATTCGTCTTCTATCATATCTAGCAAATTTATCTCACCAAAA
GAATCAACTTCAATTGGTTCATAAATCTCGGGCAAATTGTCCGCCTGATCCATATTAGAC
ACTGGACTGAAACAAAATGTGCAGTCGAGTGTTTGCGTAAATGGGTTACTACAACGTTGA
CAGTCTAGCTCCACATCAACTTTCGCAGTGCCTTTAACCACTGTGAGTTTTTGCGGATCA
ACATATAACGATAAAGTAACTTGTGCATCGCCCAGCATTTGACCAACAGATTCACCCAAA
CGGCTAAGTAGGTTCGCAGAAATGTAGCCTTCGTAGTCCATTCGACGCTGAGCGTCTTTA
TATGGGTCAATAGTTAGGGGTAGTTTTACCTTTTGCATAGGGTGCGAATATTACAGATTT
TGAAGTAACTAGTCAAAGAGAAAATCTGGATTTGTAAAAAATCCGTAGAATCATGCCGCT
TATATGTATCTATTACATTATTTTGTGAAATTTAGTAGCAATCCCATCGCTTATATGTTA
AAACGTTCGCCGTTTTTATTTAACTTACAAGAAGGAAATGCAAATGTCATTACAAGCAAT
TATTGAAGCGGCGTTCGAGCGTCGTGCTGAAATTACTCCAAAAACTGTTGATGCACAAAC
TCGTGCGGCTGTCGAAGAAGTGATTAAAGGATTAGATAATGGTTCACTGCGTGTTGCAGA
AAAAATTGATGGTGAATGGGTTGTTAATCAATGGGTGAAAAAAGCGGTTTTACTTTCATT
CCGTATCAACGACAACGAAATCATTGATGGTGCAGAAACTAAATACTACGACAAAGTGCC
GACCAAATACGGTAAATATAGCGAAGAGCAGTTCAAAGCAGATGGTATCCGTGCTGTTCC
AGGTGCCGTTGTGCGTCAAGGTTCACACATCGAGAAAAACGTGGTGTTAATGCCATCATT
TGTGAACATCGGTGCTTATGTTGGTGAAGGTACAATGGTGGATACTTGGGTAACGGTGGG
TTCTTGTGCGCAAATCGGTAAAAACGTGCATTTATCAGGTGGCGTAGGTATCGGCGGTGT
GTTAGAGCCGTTACAAGCAAACCCGACCATTATCGGCGATAACTGCTTTATCGGCGCACG
TTCTGAAATCGTAGAAGGTGTGATTGTTGAAGATGGCTGTGTGATCTCAATGGGCGTGTT
TATCGGTCAATCAACCAAAATCTATGATCGTGAAACAGGCGAAATCCATTACGGTCGTGT
TCCTGCCGGTTCTGTGGTGGTTTCAGGTAGCCTTCCTGCAAAAGATGGTTCACACAGCTT
ATACTGTGCAGTGATCGTGAAAAAAGTGGATGCGAAAACATTAGGTAAAGTGGGTCTTAA
CGACTTATTACGTTCTATCGAAGAGTAATTTTCGCACTGAATGGCACAAGCAACGGCTTG
TGCCTCTTTTTTGGAGATCTTGTATGACGACCTATTCGCTACGTTTAAAAGCCAAAAATG
AGCTCACGCCGCATCCAACGGCACAATATTGGCGTAAATGCCAAGTTGAAGAACTTTTTG
ATTTGCCTTTTATGGACTTAGTTTTTCGGGCGGCAGAAATTCATCGACAACATTTTGATC
CAAATGCCATTCAACTTTCTACGCTACTTTCCATTAAAACGGGCGGTTGCGCTGAAGATT
GTGAGTATTGCCCACAATCTGCCCGCTATGACACGGGTGTTGAAAAGCAAAGTATGCTTG
ATGTGAACTATATTGTTGAGAAAGCCCAAATTGCCAAGGCTCGAGGAGCAAGCCGTTTTT
GTATGGGAGCAGCGTGGCGAGGTCCTAAACCTAAAGATATTGAGACGGTCTCCGCCATCA
TTAAAGCGGTCAAATCCCTAGGTTTAGAGACTTGCGGTACTTTCGGTATGTTAGAAGAAG
GTATGGCGGAAGATTTAAAAGAAGCTGGATTAGATTACTACAATCATAATTTAGATACCG
ATCCAGAACGCTATCATCAGGTCATTCACACTCGTTCTCACGATGATCGAATGGATACCT
TAGGTAAAGTGCGCTCCGCAGGGTTAAAAATCTGTTGCGGCGGTATTGTTGGTATGAATG
AAACAAGAGCTGAACGAGCCGGACTTATCGCCAGCTTAGCCAATCTTGATCCTCAACCAG
AGAGCGTGCCGATTAACCAATTGGTTAAAGTGGCAGGCACACCACTTGAAAATGCAGAAG
ATCTCGATTGGACAGAATTCGTGAGAACCATTGCTGTTGCGCGTATTACGATGCCAAAAA
GTTATGTTCGCCTTTCAGCCGGGCGTAGCAATATGCCGGAAGCCATGCAAGCCTTGTGTT
TTATGGCCGGTGCAAACTCGATCTTTTATGGGGATAAATTATTAACGACGGAAAACCCAG
AAGAAGATGGCGATAGAGTGCTGATGGAAAAATTGAATTTATATCCATTAAGTTGTTCGA
ATGTTGAATGATAAAAGTAATTACAACATAAGTAGCTAAATTCTCTCCCCTCTCCCTGTT
TTTTCTTGTAAACGAAGCAAAAACTGCCCCTCTCCCACAAGGGGCGAGGGTTAGAATTTG
ATAACATTGCAAAATCTTGCTCATTTTTAACCGCTTGTAAGGATAATATAATGAAAAAAA
TCTTGTTATTAAACGGACCTAATTTAAATATGCTAGGGAAACGAGAGCCCCATATTTATG
GTTCACAAACCTTAGCCGATATTGAAAACCACCTCCAACAATTAGCGAAGGCAAGAGGCT
ATTGTCTAGAGTATTTTCAAGCAAATGGCGAAGAGCCGATTATTAACCGTATTCATCAAT
CATTCCAAAATACCGATTTCATTATCATTAACCCCGGTGCGTCTACTCATACCAGCGTTG
CTTTGCGTGATGCTTTATTGTCAGTTGCTATTCCTTTTGTTGAAGTCCATTTATCCAACG
TACACGCCCGTGAACCTTTCCGTCATCATTCCTATTTAAGTGATGTCGCAAAAGGCGTGA
TTTGTGGATTAGGGGCAAAAGGTTACGATTACGCCTTAGATTATGCTATTCAATTTCTAA
AGAGTGGGAAATAAATCCATTTTTTGTTGTCTGAAGTAAAAAAAAGAAAACTGAACTGCT
ACGATTAGTGGCAAATTTGCTAATAAATTCGGCAAATTTATCAGATTTTCGTCGCAAATT
AATAAAATTTCAGGTAATCTACGCAAAATTTTGCTCTATGTTCTTTGAACATAGAGTTTG
TTTATTTTTACATTCAAATACGGATCTCATTATGGATATTCGCAAAATTAAAAAACTTAT
CGAGTTAGTTGAAGAATCAGGCATTACTGAATTAGAAGTGTCTGAAGAAGAAGGCACAGT
ACGTATTAGCCGTGCAGCACCAGCAGTTGCACCTGCGGCAGTACAATATGTTGCTGCACC
ACAAGCAGCGCCAGCACCTGCAGCAACCCCTGCACCAGCAGCTCAAACAGCACCTGCGGC
AGCGCCAGCACCAACAGCGGAAGTATCTGGTCACGCGATTCTTTCACCAATGGTAGGAAC
ATTCTATCGTAGCCCAAGCCCAGAAGCAGCTCCATTTGTTGAAGTGGGTAAAACCGTGAA
AGTAGGCGACACACTTTGTATCGTTGAAGCAATGAAAATGATGAACCGTATCGAGTCAGA
CAAAGCAGGGGTAATCAAAGCAATCCTTGTAAACGACGGCGAAGCGGTTGAATTTGATCA
GAAACTCTTCATTATTGAATAATCCATTTCTTACAAGCGGTCAGATTTTTGCAAAAAATT
GCACGAAAAAGACCGCTTTCAATTAAGGGTATCTCTTATGTTAGAAAAAGTTGTCATTGC
AAACCGTGGCGAAATTGCATTGCGTATTCTGCGTGCGTGCCGTGAACTTGGCATTAAGAC
GGTTGCTGTTCACTCAACGGCAGACCGTGAGTTGAAACACGTTCTCCTTGCGGATGAAAC
AGTATGTATCGGTCCTGCGCCATCAACAAAAAGTTACTTAAATATTCCTGCGATTATTGC
CGCTGCAGAAGTAACTGGTGCTGATGCGATTCACCCTGGTTATGGTTTCTTATCTGAAAA
CGCAAACTTCGCAGAACAAGTAGAAAATTCAGGCTTTATCTTTATTGGTCCAACAGCAGA
TGTAATTCGTTTAATGGGCGATAAAGTTTCTGCAATTAATGCGATGAAAAAAGCAGGCGT
ACCTTGTGTGCCTGGCTCTGGTGGCCCTATCGGTAATGATGTCGCCAAAAATAAAGAAAT
TGCACAGAAAATTGGTTATCCAGTGATCATTAAAGCATCTGGTGGCGGCGGTGGTCGTGG
TATGCGTGTGGTTCATCACGAAAAAGATTTGGAAGAATCTATTGCGATGACCAAAGCAGA
AGCGAAAGCAGCCTTTAATAACGATATGGTTTATATGGAAAAATACCTTGAAAATCCACG
CCATATCGAAATTCAAGTGCTTGCAGATACACACGGCAATGCGGTTTATTTGGCAGAGCG
TGATTGTTCTATGCAACGTCGCCATCAAAAAGTGGTGGAAGAAGCACCAGCGCCAGGCAT
TACCCCTGAATTACGTCAGTTTATCGGTGAACGTTGTGCGAATGCGTGCCGTGAAATCGG
CTATCGTGGTGCAGGTACATTTGAATTTTTATTTGAAAATGGCGAGTTTTATTTCATTGA
AATGAACACCCGTTTACAAGTAGAACACCCTGTGACAGAAATGATTACAGGTATTGATCT
TGTAAAAGAACAGCTTCGTGTTGCTGCAGGTTTACCAATCTCAGTTAAACAAGAAGATAT
TAAAGTGCGTGGTCACGCGATTGAATGCCGTATTAATGCGGAAGACCCAAGTACATTCTT
ACCATCACCGGGTAAAATCACCCGTTTACACGTTCCAGGTGGATTAGGTGTTCGTTGGGA
TTCTCACATTTATGCTAGCTATTCAGTCCCACCGCATTATGATTCAATGATTGGTAAATT
GATTACCTTTGCTGAAAATCGTGATATTGCAATTCGTCGTATGGAAAATGCATTGTCAGA
AACGATCGTGGAAGGAATTAAAACCAATATCCCACTTCATAAACAGATTCTTTCTGATGA
AAACTTCTGCAAGGGTGGAACGAATATCCACTATCTTGAGAAGAAATTGGGTTTAAAATA
ATGATATAGTAGAAAACATATCTGCTACTATGTCAAAATAGATACAATAAAGCCCTACCT
TACGGTAGGGCCTGAGAAAAGATGTAATTATAAACTTTCAGTGAAAGTACGAGTAATAAC
ATCACGTTGTTGTTCTGGTGTTAATGAGTTAAAACGAACTGCATAACCAGAAACACGGAT
AGTTAATTGTGGATATTTCTCAGGGTTTTTCACTGCATCTTCTAATGTTTCACGACGTAA
TACGTTTACGTTTAAGTGCTGACCACCCTCAACTTTAATGGTTGGTGCAACATTAACTGG
GACTTCACGGTATGAAACTTGACCTAATTCGCTGATTGCAACTATTTGGTCTTCTTGGAA
ATCACCTTTAGCTGCTAAGCAACGTGCTTCATTTTTCTCTTCATCTAATAACCAGAAAGA
GTTTAATAAGTTTTTGTTGGTAGATTCAGTGATTTGTACACCTTTGATCATTTTTAGCTC
CTAGTATGTTGGGTAAATTATAAAAAAAGTTTAAAGTTTCAAAAAAATTTTGAGTATTCT
AACTTTAATCCTTTAAAAAGCGAGAAAAATTTAAGCATTTTTATCAAAAAAACTGATGAT
GGCTTAAAAAATAGACAAGAGTTAACAGTTCATTTTAATTTTTAACAATTTAATAATAGG
ATAGAATATGAACAGTTGGACTGATGCCATTGGGGAAGAAAAAACACAACCCTATTTTCA
ACATATTTTGCAATATGTACATCAAGAACGTTTAGTTGGAAAAGTAATTTACCCACCTCA
AAATGAAGTGTTTAGTGCTTTTGCTTTAACTGAATTCAAAGATGTGAAGGTAGTTATTTT
AGGGCAAGACCCTTATCACGGCCCCAATCAGGCACACGGTTTATCTTTTTCAGTAAAACC
AGGAATTGTTCCGCCTCCCTCGCTGGTTAATATGTACAAAGAATTATCCCAAGATGTTGG
GTTTCAAATACCATCACACGGCTATCTCATTGAGTGGGCAAAACAAGGGGTGCTATTGTT
AAATACGGTTCTCACCGTTGAGCAAGGAAAAGCACATTCACACGCCAATATCGGTTGGGA
AACCTTTACTGATAAGGTGATCCATCAACTCAATCTACATCGTGAAAATCTGGTATTTTT
GCTTTGGGGAAGCCATGCTCAGAAAAAAGGACAATTTATCGATCGCTCTCGTCATTGCGT
TCTCACAGCCCCTCACCCATCACCGCTCTCTGCACATCGTGGCTTTTTAGGCTGTCGCCA
TTTTTCAAAAACCAATGATTACCTTCGTTCTCACGGAGTCGAAGAAATTAATTGGCAGCT
GCCATTATAAGTAACATGCTAGGAATATCTAAGAGATTTCCTAACTTATATTGTTGATTT
GGACTGGCTCAATAATTTCACTTGGATAGCAACCCAATACTTTTAAGAAACTCGTCACTG
TTTCAAGTTCTTTCAAGGCATTTTGGGTATTTTCATTGTGAATATTGGCATCTAATTCCA
CATAGAACATCTCTTCCCACGGTTTACCATAAATAGGTCGAGATTCAAGTTTAATCATAC
GAATGCCGTGTTGCTTGAACACCATCAACGCATCAACCAAAGCACCCGCTTGTTGAGTCG
TCGTCATTAATAACAAGGTTTTGGTCTGTACTTGTGGCGAAACATTGATAGTTTTTTTAG
ACACTACAATAAAGCGAGTAATATTGTTTTCTTGATTCGCAATACCACTTTTTAACACGC
TTAAACCGTACAATTTCCCGCCATCTTCATTACCTAACGCAACGCAATTTGGTTTATTTA
AACGAGCCACTAACTGCATAGCGTGAGAACTACTTTCACAGTATTTGATATGCACTTTAT
CTAAACTATGAATAAATTGGCTACATTGTTGTGCAGGTTGTGGGTGGGTATAAATGGTAT
CCACTTGGGCAAAATCAGCATTGTTTGTTCCTAAAACACAGTGTTTAATAGGATAAGCTA
ATTCGCCTACAAGGGTTAAGTCTGTATGTTGCAACAAATCATAAACTTCATTGATAGAAC
CTGATGTGGTATTTTCTAACGGCAACACGCCATAATCGGCTTCATCTTGCTGAACTTTTT
CAAAAACTGAATCGAAAGATTCGCAACTGAGTTCCACTAAAGATGCCGTGCTGTTTTTCA
TAAACTGGCGAGAAGCAAGATGAGAATAAGAGCCACGCATACCTAAAAATGCAATGGTGG
CATTTTCTTGATTCTGATTCAGTTTATTTTGCAAGTAATGTTGCTGTGTTAAGACAGAGT
CTTCAATGATACGTTGGAAAATTTGCGTTACATATTGTGGGTCAAGTTGATAATTTTCCG
CTTGAGCAAAACTAACCAATTCTTGTAACAGTTGTTTTTCACGTTCGATATCTCGTAGAG
GCTTTTTCGTGATCTCTTTGCTTCTCACTACATCGAACGCAAGTCGATGACGCTCCGATA
ATAATTTCAATAAGTTGCGGTCAATTTGAATGATTTGTTGTCGAATATCCGATAAATCTA
AAGACATTGCGTTTTCCTAAGCGGTCGGTTGTGTTTAATTTTTTGCAGTTTGCAGTTTGT
ATATAACTGAAATTTTAACGGCTTCCCCCATAAATCACAATCAACTAATGAAAATAATCG
CTAAAATGGTAAGATGTCGCACTTTTATCAAATAAAGAGGAAATCGAATGTCAAATCCAC
TTTTAAACAACACAAGTTTACCTAAATTCTCTCAAATTCAACCTGAACACGTTGTGCCTG
CTATTGAGCAGTTAATTCAACAATGCCGTGATACGATTGAACAAGTTTCTCAAATTAATA
CACCAACGTGGGAAAACTTCTACCTACCGCAAGCAATCACAGGGGATAAACTCTCTCGTG
CGTGGTCGCCTGTTGGGCATCTCAATTCAGTAAAAAATAGCTCTGAATTGCGTGAAGCTT
ATCAAGCGTGTTTGCCGATGTTATCCGAATACAGCACTTGGGTTGGGCAACATCAGGGGT
TGTATCAAGGCTATGTCAAACTGAAAAATAGCCCTGAGTTTGCCACTTATTCGCTCGCTC
AGAAAAAAGCGATTGAAAACAGCTTGCGTGATTTTGAGTTATCAGGGATCTCATTGCCAG
CAGATAAACAAAAACGCTATGGCGAAATTTCTGCTCGTTTATCTGAACTTAGCTCACAAT
TTAGCAACAATGTCCTTGATGCAACAATGGGTTGGGATATTGTGATTGATGATGACGCAG
ATCTGAAAGGCTTGCCAGAGTCGGCACTTGAAGGGGCGAAACTTTCAGCACAAAGTAAAG
AGAAATCAGGCTACCGCTTTACCCTTGAGTTTCCAAGCTATTTGCCTGTGATGACCTATT
GTGAAAACCGTGAGCTTCGCCAGAAAATGTATGAAGCTTATAACACACGAGCGTCAGATC
AAGGTCCAAATGCAGGTAAATGGGATAACTCTGCAATTATGGCGGAAACCCTTGAGTTAC
GCTTAGAGTTAGCTAAATTACTAGGTTTTGAAAGCTATGCCGAGCTTTCCCTTGCAACCA
AAATGGCGGAAAACCCAACGCAAGTGGTTGATTTCTTGGAAGGTTTAGCAAATCGTTCTA
AAGAGCAAGGCAAAAAAGAGTTAGCTGAGCTAAAAGCCTTTGCAAAAGAGAGATATGGCG
TAAGCGAATTACAACCGTGGGATATTGCGTTTTATAGTGAAAAACAGAAACAAGCCTTAT
ATGCGATCAACGATGAAGAGTTGCGCCTTTATTTCCCTGAAGAACGTGTGCTTTCGGGGT
TATTTGAACTGGTGAAACGCATTTTTGGTATGCGGGTGGAGGAGCAGAAAGAATTTGATA
GCTATCACGAGAATGTCCGTTTTTTCAATATTTTCGATGAAACTGACCGCTTGCGTGGCT
CATTCTATTTGGATCTATATGCCCGTGAAAATAAACGTGGCGGTGCTTGGATGGACGATT
GTATCAATCAAAAACGTCTAGCGGACGGTTCATTACAAAAACCTGTTGCCTACTTAACCT
GTAACTTCAATAAACCGATTGGCGATAAACCAGCTCTGTTTACACACGATGAAGTTACTA
CGCTGTTCCACGAGTTTGGGCATGGTATTCACCATATGCTGACCGAAATTGATGTGGGTG
ACGTTTCAGGGATTAACGGCGTGCCGTGGGACGCAGTTGAGCTACCAAGTCAATTCCTTG
AAAACTGGTGCTGGGAAGAAGATGCCCTTGCCTTTATTTCAGGACATTACCAAACAGGCG
AGCCACTACCAAAAGAGAAATTGACCCAGTTGCTGAAAGCGAAAAACTTCCAAGCAGCAA
TGTTTGTGTTACGCCAGTTAGAATTTGGTTTATTCGATTTCCGTTTACATATGAGTGAGC
CGAAAGAAAATATTGTGTTAGATACGCTAAAAGCGGTAAAAGCACAGGTTGCAGTGGTGG
AATTACCGACTTTCGTGCGTACCCCACACAGCTTCTCCCACATCTTCGCAGGGGGCTATG
CCGCAGGCTATTACAGCTACTTATGGGCAGAAGTATTATCGGCAGATGCCTTTGCACGCT
TTGAAGAGGAAGGTATTTTTAATCGTGAGGTTGGGCAGTCTTTCCTAGATAATATCTTAA
CCCGTGGCGGTTCAGAAGAGCCGATGGTCTTGTTTGAACGCTTCCGTGGTCGCAAACCTA
CGTTAGATGCGTTGTTAAGACATAAGGGGATTGCTCGTCAAGAGGATAAGACTTGGTAGC
ATAATACATTAAAGAAAAGAGCTGGCTTGTATGCATTAATTTGAAAATTGTTGAATATAA
ATCATATATTCCAAGTGATTCAATCAACGTTGATAATAGGGATGAGACAATTCATTTTGT
TGCAAAAGTTCATAAATCCGCTATACTCGCCAGCCTGAGTTGGTTAGACAATCGCTGGTT
TATTGAAGCCCTTAACCGTTCGTAAGAACGACCTAGTGGGACAAGTAAACGAGAGGAAAG
TCCGAGCTACACAGGGCAGAGTGCCAGATAACGTCTGGGAGGCGTGAGCCTACGACTAGT
GCAACAGAGAGCAGACCGCCAGTTTCTGCTGGTAAGGGTGAAAGGGTGCGGTAAGAGCGC
ACCGCGTGAGTGGTAACATTTCACGGCACGGTAAACTCCACTCGTAGCAAGACCAAATAG
GAATCCAACGAGTTGCCCGCTTGGGATTCGGGTAGGTTGCTCGAGCGTATGTGTGAATGT
ACGCCTAGAGGAATGATTGTCCACGACAGAACTCGGCTTATCGACCGACTCAGCCTAATT
TTTAAGAGCGAACAGATTTTGTCTGTTCGCTTTTTTATTGAAGCATGTCGGAACAAAAAG
CCCTTATAAAAGTCTGATATAATGATTTTAAAATTGATTTCATTATAAGGATTTCAAATG
CTTAAGCGTTTTTTTATCGGCACGATTTCGCTGTTACTCTCTTTTTCTGTTTTTGCTCAT
CCACACTCTTTCCTTGATATGAAAAATAAAGTGCTAATTCAACAAGGTAAGCTGGAAGGT
TTTGAATTGTACTGGACACTTGATGAGATTACATCAGCTGAACTGATCTATGAAATCAAC
AGCAGTAAGGATAAAAAACAGGCAATGAATAAAATTTTGCGTGAGTTAGATGAATCTGCG
GTGAGTACCCACTATTTTAGCGAGCTTTATAATCAGCAAAATGAACCGATTAAGTTTAAA
GCTAAACCGTATAACTCGTCCGTTGAAATTCAGCATAATCGTATTATTTACCATTTCACC
TTGCTACTAGCCGAGCCTAAAGCGGTAAAAGGGCAGTCATTCCGTTTTTTTACCTTTGAG
CCAAGTTATTACTTAGCAATGAATTACGAAAAAGCGAGTGATGTCAGTAGCACAGAGCAA
AATCTTTGTAAAGTTGAGATGATTGAGCCGACGGTAAATCAATCTTTGCGGTTGTATGCA
TCGACATTAGATAAAAATGAAACCCCCGATATGCCAGCAGAACGTGGCTTGTCTTTAGGC
GCACAATTTGCGCAAAAAGTGAGTATTGTATGTCAATAAAGGCAAAGTATTGGGCTGGGA
TAGCGGTCGGATTGGTGGCTCTTTTTGCGATTTATCAGGCTTATCCCTATCTCTTATTTA
AAGTCAGCGAGTGGCAGAGGGAATTTAATTTTGCCCTTTCAGGGGCGTTAAATCGTCTAA
ACGAAAACCAGCAACAGGCAGGGCTGAGCTTAATGGCGGTGAGTTTTATCTATGGCGTGT
TTCACGCCGTCGGCCCAGGTCACGGTAAGTTTATTCTGACCAGCTATCTCTCTTTTGAAC
AAACCAAACTGCCACAAGCGGTGAAAATCACGTTGTTGTCTGCGTTAGTGCAAGGCTTGG
TGGCGATTGGGTTAGTGACGATTATTGTGGTGATTTTTACCCTTTCTCGTAGCTATTTTA
ATCTAGCGTTAAAATGGGTTGAGCGAGGCAGTTTTGTTGTAATGATGTTGTTTGGGCTTT
ATTGGTGTTATCAAGCGTTAAAAAGCGTGAGAGCAAAGCCAAAGGGCTTTCAAATTCGCC
ATTTGCAAAAAATAGCCCCAAAATCACCGCTTATTACTGCTCATCATCAACATTCTGCAG
ATTGTGGCTGTGGGCATAAACATTTGCCAAGTTCATCTGAAATGGCAACTGCAACGGATT
GGAAAAGCACGCTGATGTTGATTTTTAGCATTGGCTTACGCCCTTGTTCAGGGGCAATTT
TAGTGCTGTTTTTAGCTTATACCTTGGATTTGTACCTGTGGGGGGTAGCTTCTGCGTTAT
TAATGGCAACGGGAACGGGGCTAACGCTAACGCTTTTTGCCTGTTTGGTACTTTTCGCTC
GCCGTAAAGCGGTGCATATTAGCCATTGGTATCTTTCATTTTCTGCTCACAAGCGGTCTG
TTTTATTCGGAAAATTGCTGATTGGATTACTTTTGATCGGTTTTGGTTTTACCTTATTCC
ACAGTAGTTTGTTAGATACAAGCCAAAATCTTTTGTTTAAGCGTTAAGTTATGTCATATT
CAATGGACGCCGAGCGTGGTGTCCCTTGTATTATTTGCTAATTAGACAGAATTTGTTATT
TAAACCAGTCCAGCTCGCTAAATAACTAATCATTAACTTTTTTTATCATTTTAATTAAAA
AAATCTTTTCAAAAGATAAAAAATCGTTAAAATGGCGAAATTGTTTTACTTTTTTATGAG
GTCTTTTCGATGGATAGCATCGTTTCAATTTTTGAAGATGTTTTAAAATGGATCGTGAAC
ACGATTGACGGTCCACTTTGGGATATTACTGTATTAACCCTTTTAGGTGCTGGTTTATTC
TTTACCATTACCACTGGCTTAGTTCAATTACGTTTATTACCTCGTAGTATCCGTGAAATG
TGGTCTGGTCGTGCTGCAGAGGGCGAGTCATTAACCCCGTTCCAAGCCTTTGCAACAGGC
TTGGCAAGCCGTGTGGGCGTGGGTAATATCGGTGGAGTTGCGACTGCTATCGCATTAGGC
GGACCAGGTGCAGTGTTCTGGATGTGGATCACGGCGTTAATAGGTATGAGTAGTGCATTT
GCAGAATCATCATTGGCACAGGTTTATAAAGTGCGTGATCCAAACGGTATGTTCCGTGGT
GGCCCAGCTTATTACATTAAGCGTGGTTTAAAAGCTCCTTGGCTTGCGATTGCCTTTGCA
ATTACCTTAATTTTTACCTTCGGTTTTGCGTTCAATGCGGTTCAAGCAAACTCTATCGTT
GAAGCAACGCGTAATGCGTGGGAATGGGATCCGCATTATGTGGGCATTGTGTTAGTGATT
GTGACTGCAGCGATTATCTTCGGTGGGATTAAACGTATCGGTCAGGTTTCAGCGAAAGTT
GTGCCGATGATGGCGTTATTCTACTTAATTATGGCAATGATCATTTTAGGGATGAATATT
GAGCGAGTACCTGAAGTTTTAAATAAAATTATTACCAGTGCCTTTGACTTTTCTGCAATG
GCTGGCGGTATCTTTGGTTCATTATTCTCACAAGCGATGTTAATGGGGATTAAACGTGGT
TTATTCTCAAACGAAGCGGGTATGGGTTCTGCACCAAACTCAGCGGCAACGTCAGATGCA
AAACACCCTGCAAGTCAAGGCTTAATTCAAATGTTAGGGGTATTTGTGGATACCATTATT
GTATGTACTTGTACCGCAATCATTATTTTAATGTCTAACGATTATGGTAGCGAATCATTG
CGTGGCGTATCTTTAACCCAAAAAGCGTTAGAGTTCCACATCGGTGAATTTGGCTTACAC
TTCTTAGCCTTTATCTTATTGTTATTCTGCTACACTTCAATTATCGGTAACTATGCTTAT
GCAGAAAGCAATATTCGCTATATCCGTAACAAACCAAGTTTCGTATTAGCCTTCCGTTTA
ATCGTGTTATTTTTCGTTTACTTCGGTGCTGTGCGTGATGGCGGTATTGTTTGGGCGTTT
GCCGATACCGTAATGGCATCAATGGCGATGATCAACTTAGTGTCTATCGTTTTACTTGCT
CCAATTGTTTGGGTTATCTTAAAAGATTACCAAAAACAAGTGAAAGCAGGGGTAGAGCAG
CCTGTATTCAAAATTGAAGATCACCCAGAGCTTATTCGCCGTGGTGTTGATCCGTTAATT
TGGAAGTCAAAAGAGTAACCTATTAAAAGTTTAATCTAATAAGATCCCTGCTTATCATGC
AGGGATTTTTATGAGGTATAGGGATCTTAAGTAGATTTATATGTATTATTTATTTCTAAT
TACATAGATAATCTAGTTTTTATCTGTTCTATATTCCCTCTAAAGTAACCGCTTCAGAAA
TTAGAATAGCGGTTTTTATACAGCCTTAATTTATCTATTCTGTGAAGTCGATCACAGATT
TGATAAAAGGATTAAGGCATTTTAGAGTATTATTGCCTATAATACTCTCCCTTTTTTTAT
ATCAATGAGGATACTTGTTATGATGAACAGAGGACGTTTTCTTCAAATTGGTGCGACCAC
TGTATTAGCCATTAGTGCAAATCGCTTTGCATTTGCAGCTGGTGATAGCAAAGTTTCTTA
CGTGTCATTGGCACAACGGATATTCACAGTTTTTTAACGGATTTTGACTATTATAAAGAT
GCGCCAACAACAAAATTTGGTTTTACTCGTGCCGCAACGTTAATTGAACAAGCTCGAAAA
GAAGCTTAAAATAGTGTACTTGTTGATAATGGTGACTTAATTCAAGGTAATCCGATTGCG
GATTATCAAGCTGCGGTCGGTTATAAAGAGGGTAAATCTAACCCTGCGATTGATGCGTTA
AACCAGGTACTGATGAGCCAGTTTACCAACCATACTTCATTCAGAAAAAAGAAGTGGTTG
ATGAAGATGGCGTGAAACATACTTTAAATGTCGGTTATATCGGTTTCGTTCCACCACAAG
TAATGGTTTGGGATAAAGCCCATTTAGACGGCAAAGTGGAAGCTCGTGATATTGTGAAAA
CGGCTGAAAAATATGTGCCAATCGTGAAAAAAGCGGGGCGGATTTAATCGTAGCACTTGC
TCACACTGGCCCATCTGATGAGCCTTATTTTGAAACGTCGCCAAGCGATAAAGCGAAAGC
CTTTATTGCAGAAAAAGCACAATATCCAATGTCATTCGTTGGCACTGATGAAACAGGCTT
TGCGATTTATCAGATTGATTTGACGAAGTAATATATTTATAGCCAAGCATTTTAATTAAG
TTCTTTTTAGAATGCTGGGCGCTTTTTTTAGAGTTTTCATCCTACACCCTCATCTTGTAT
GCTTCATTTTATCGAACTCAATCATCAACAATACCCCACAGACGAACACGGCTATTTGAA
AAATTTAGACGACTGGTCGCCTGAACTTGCCGTAGTTATCGCTCAAAAAGATAACCTTGA
ACTTAGCGAAGCCCATTGGGAAATCGTCTATTTTGTGCGAGAATTTTATCAAGAATATAA
AACCTCCCCAGCAATCCGAATGCTAGTAAAAGCCTTATCGCAGAAATTTGGTGAAGAAAA
GGGCAGTAGCCGTTATTTGCAACGTTTATTCCCTGAAGGCCCAGCAAAACAGGCAACCAA
AATTGCAGGCTTGCCAAAACCTGCGAAATGTTTATAGGAATGAAGATGAACAGCCCGCAA
TCAATCTGTATTTTACGACTTTCTGCGATTGGTGATGTTTGCCATACCCTTGCGGTTGTG
CAAGCCATTCAACGCCAATATCCGCGAGCGGAAATCACTTGGATCATTGGTAAAACGGAG
TCGATGTTAATGCAAGGCATTCCGAATGTAACCCTTGTGCCTTATGATAAAAAAACGGGA
TGGAAAGGGATTTTGGCGTTATGGAAACAGCTTCGCAGTAAGAGGTTCGATTATCTGTTA
AATATGCAAACGGCATTGCGTGCCTCTATTTTATCCTTAGGTATTCGAGCAAAACAAAAG
GTCGGCTTTAATCGAGATCGTGCAAGAGAAGGGCAGTGGTTATTTACAAATAAAAAGGTG
GAACAGACCGCTTCCCCTCACGTTTTAGACGGTCAGATGATGTTTGCTAAAGCGATTGGT
GTGCAAGATCTACGTCCAACTTGGGACTTGCCTGTAAGTGAAGCAGATTTAGCCTATACG
TCACAATTTATTGATAAACAAAGAAAAAATTTAGTCATTGCCCCTTGTTCTAGCAAAAAA
GAGAAAGATTGGTTGCCTGAAAATTATGGGCAAATTGCACAGTTTGCATTAGCACAAAAC
ATCAATGTGATTATTGCAGGATCTCCGTCGGTTTATGAGATGGAAGTAGCAGCAAAAATT
CAACAACTTGCACCGAATTGCCTTAATCTTGCAGGAAAAACCAATTTAAAACAACTTGCC
GCATTAATTCGTCAAGCGGATTTGGTGCTATCTTCGGATTCGGGGCCAGCTCATATTGCG
ACAACTCAAAATACGAAGGTGATTGGTCTATATGCGATTCATAACCCACGCCGTACAGGC
CCTTATTTAGATTTAGATAAAGTGGTGTCTGTTTATGATCAGGTTGTATTAGAAAGTCGT
GGAAAACCTTGGGATCAGTTGCCTTGGGCGACAAGTGCGAAAGGTGATGGACTGATGGAG
AGAATTTCAGTAGAGCAGGTGAAACAGAAAATTCAAGATTATTTATAAAATCATTGTTTG
GGCGGACCGATGTGTCCGCCCGAAATATTATAGGGCTTTGACAGCTTGATAGATTAAACT
CAAAAAACCATTGAAACTTTGCCAATTACGTTGTAAATTACCTCTGTATTGATTTTTTTA
CAATTATAGGAAATAAAAATGAACACTGTATTTAATCAGGATAGTTTACACAACGTAAAC
ATTTGTAATGAAAAAGTTTTGCTAACGCCAAAGGGATTAAAACAAGAGTTTCCGTTGCCG
GAGCATCTGCGTAAACAGATTGAAGAATCAAGAAAAGTGATCTCAGATATTATTCATAAA
CGTGATAAACGCCAGCTTATTGTTATCGGCCCTTGTTCCATTCACGATCCTGTATCTGCA
TTAGAATATGCCAAAAAATTAAAAGTGTTAGCTGACAAAGTGTCAGATAAACTTTACATT
GTAATGCGAGTGTACTTTGAAAAACCACGAACTACGGTGGGTTGGAAAGGCTTAATTAAT
GACCCACATTTAAACGGCACCTTCGATGTTGAAAAAGGGTTACGCATTGCACGTAAATTA
TTGTTGGATTTAGCTGAACTGGGCTTGCCACTTGCAACCGAAGCCTTAGATCCGATTAGC
CCACAATATCTTGCTGATCTGTTTAGTTGGTCAGCGATTGGAGCAAGAACAACGGAATCT
CAAACCCACAGAGAAATGGCATCTGGCTTATCAATGGCGGTGGGATTTAAAAACGGCACG
GACGGAAATTTGGGCGTGGCGATTAATGCAATGCAGGCTTCTGCAATGGGGCATAGTTTT
ATTGGCATTAACCAACAGGGGCAAGTAACGGTACTGCATACCAAAGGCAATCCTGATGGA
CACGTTATCTTACGCGGTGGAAAATCCCCGAATTTTGAAGCTCAATATGTGCAAGAGTGC
GAACAGGCGTTACGCAAAGCGGGCTTGCCTGAAGCGATTATGATTGATTGTAGCCACGGT
AACTCTAATAAAGATTACCGCCGTCAGCCATTGGTGGCGGAAAATGTGCTACAACAGCTG
GTTGCAGGCAACCAATCTATTATCGGCTTGATGATTGAAAGCCACTTGTTTGCCGGCAAT
CAATCGTCCGAGCAACCTTTTGAACAGATGCAATATGGCGTATCTATTACAGATGCTTGC
ATTGATTGGCAGACAACGGAAACCCTATTAACCGATTTTGCAGAAACCCTAAGAAAGTAG
TATGAACCCATTAAATCCTATCCGTGAACAGATAGATCAAGTCGATCAACAGTTAATTGA
ATTATTGTCAAAACGTCTTTCACTGGTGGCAGAAGTTGGCAAAATTAAGCATCAGCATGG
TTTGCCGATTTATGCCCCTGAACGTGAAGCCTCAATGATCGCCGCTCGCCGTCAAGAAGC
GGAAAGTCAGGGTGTTCCTGCGGATTTGATTGAAGATGTATTGCGTCGTCTAATGCGAGA
GTCCTATGCCAACGAGAATAAACACGGCTTTAAAGCGACAAATGAGCAAGTGCGAAAAAT
CGTGGTCGTTGGCGGTCGGGGCAAGTTAGGCGGACTGTTTGCTCGTTATTTTGAATTATC
GGGCTATTCGGTGGAACGCCTTGATCGAGATGACTGGGAGCAAGCCGAACAGATTATGCA
CGGAGTAGATTTAGTGGTAGTTTGTGTGCCGATTGCCAACACTTTAGATACCCTTGAGCG
TTTACAGCCGTATTTGCACGAACAGATGATCTTAGCTGATCTCACCTCAGTCAAAGCACA
GCCGTTAGCGAAGATGTTAGAAGTGCATTCTGGAGCCGTTGTTGGGCTTCACCCAATGTT
TGGACCAGATATTGCAAGTTTTGCGAAACAAGTGATCGCTTGTTGTCACGGACGTTTTGC
TGAACGTTATCAATGGCTGCTTGACCAAATGCGGATTTGGGGAGCGAAGATTGAAGAGAT
CGATGCCAAAGAACACGATCACGCAATGACCTACATTCAAGCACTACGCCACTTTTCTAC
CTTTGCTTATGGGTTACATTTATCGCGACAAGCTGTCAAATTACCGCAATTACTTGCACT
TTCGTCTCCGATTTATCGTTTAGAGCTAGCGATGATAGGTCGTCTATTTGCCCAAGATGC
GAAGTTGTATGCGGAAATTATCGCCGATAAGCCTGAAAATTTAGATGTCATTGCCTCGCT
ACAACAGAGCTTTGAAAAGAGCTTGGCATTCTTTCAGCAAAACGACAAGCAGAGCTTTAT
TGATGCCTTTGAAAAAGTGCATTGTTGGTTTGGCGATTATTCCGAACAATTCCTTAAAGA
GAGCCGTAATCTATTGCAACAGGCGAGTGATTTGAGGGGATAGGAATTTACTTTACTAAG
ACATATTATATTTTCTCTTGCTTTTCCGCCCTTAATAAGGGCGGAGTCTATGAGAATAAT
TATGTATGCTGAGCTTACTTCAACTCTCTTGCTCCTAAATTATCCACCTTACAAATATGG
ATAAAACCCTCATTGTTTTGCAGATAATCTTTTTCAAGATAAGCGACCAATTTTTGAGCG
TGCTCTAAGTCTGGAGCAATGGCGAACATCGTTGGGCCTGAACCCGAAATCCCCACCGCC
AATGCTCCCAAATCTTTACAACCTTGGCGAACTTCGGCAAAGTTTGGCAGTAATGATTCA
CGATACGGTTCAGCAATCAGATCTTTCATCATAATAGCGGCAAGTACGTCTTGACGAGTG
TGGCAAGCGTGAACGAAAGAGCCTAAATAGCGAGCCTGTGAGATCATCTCTTGGCGAGTA
TAGCTTTTTGGCAAACTCGCACGAGCTTCAGCGGTGGACACTTCAATCCCTGGATAAGCC
AACACCCAATACCATTCATCAAAGAACGGAATCGGTTGGCAAATATTACCGAGCGATTGT
GTCATTAATTGCAGACCGCCTAAATAGCACGGGGCAACGTTGTCATAGTGGATTGAGCCT
GAAATTCTGCCTTCCAATTCGCCCATCATTTCCAACAATTCCATTTTTGAAAACGGTTCA
TCGTGGAATTTATTCAGTGCTACGAGAGCAGCCACAATTGAGCAAGCACTTGAGCCTAAG
CCTGAGCCAATCGGCATATTTTTCTCAAGGGTGAGGCGTAAATTTTTCACTACGCCACCA
CGCAATTTCAAACGTTCGCTAAACAGCACATAGGCTTGATAGACGATATTTTTTTGCGCT
TCTTTCGGCAGTTTACGCACAAAATAGCCGACACTTTCTAACTCAAAGAGTTGATCGCAC
TCTTCAATTTGTACCACATCACCAAGCAGTGAACCATCAATCGGCGAAATGGCTGTGCCA
AGCGAGTCAAAGCCTACACTTAAATTTGCACTAGAAGCCGGGGCATAAATTCGTAATGTC
ATTTTTTTTCCTTATTTTATATGGGATTAGACATACATAGATTTTCGTAGGGGGGGTATC
CCCCCGAAATCGTGTCTATATATCAACGGGCGGGCATAAAGCTCGCCCCTACAAAAGTAT
TGATAATCTGTTAAGGTTTGTTGATGTTTTGTGCTTATAAAATATGCTGTTTTATACCTA
GCAAGTAAAATGCGTACTAGGTTACGCATAGTTGAGTGGCTTTGCCACTCTAATTCTCAG
CCCCAAAGGGGCTGAATTATGCGTAACCCAGTACGGCTCTGCCGTGCTGGGATGTTAAAT
AAACACCTTTTGATGGTTTTTTAACCTCAAAACATCAAAAAGCCCTATTTCAACGTACGC
AAAATATCCGCAAAAATACCTGCAGCGGTAACATCATTACCTGCACCATAGCCACGCAGT
AATAGCGGAATCGGGCTGTAGTAGCGTGTATAGAACGCAAGGGCATTTTCACCGTTTTTC
ACTTTATAAAGCGGATCATCACCGTTTACTTCTTTGATTGCGACACGGCATTTACCGTTT
TCAATGGAGCCCACATAACGCAACACATTGCCACAAGCGGTCGCGTTTTCCACACGTTTT
GCAAATTCCGCATCAAGCTCCGGCAACATCGCTAAAAATTCTGCTGCAGTTTTGCCTTCA
GAGAAACCTTTTGGTAAGACGCCTTCCACCTCAATATCTCCCAGCTCTAACGGATAGCCG
CATTCACGCGCTAAAATCAATAACTTACGCGCCACATCTTGCCCTGATAAATCATCGCGA
GGATCTGGCTCAGTAAAGCCTTTTTCTTTGGCAATGTTCGTTGCTTCGGAAAGCGTAGCC
GCTTCTTCTAACTTACCGAAAATGAAAGAGAGTGAACCGGATAAAATCCCTTCAAATTTC
TCGACTTCATCGCCTGCAGCAAGCAAGTTTTGTAGGTTTTCAATTACAGGCAAGCCTGCG
CCCACATTGGTTTCATATAAGAATTTATGTTGGCTTTGACGAGCATTTTCACGCATTTCC
TGATAATAAGCATAGCTTGAGGTATTCGCTTTCTTATTTGGTGTAATCACGTGGAAGCCT
TCTTTTAATGCACGAGAATAAAGATTTGCCACCGATTGTGCTGTCGTACAATCGACAAAA
ACAGGATTAACAACGTGATGTAATTTAATGAATGAAAGCAACACATCAAAGTCAGATGGC
TGTGTCGCCGACTCTAAATCCGCACGCCAGTTATCAAGGCTTAAGCCGTTTTCGTTGAGC
AACATTTTATTTGAATTAGCTAATGCACAAACACGGATCTCAATATCCTTCTTTGCAAGA
TATTCCTTCTGGGTTGTGATCTGTTCGATCAATTCGCCACCCACACCGCCAACACCCACT
AAAAAGACATCGACCACTTTTTTGTTATTGAATAACGCTTTATGTGTAGCTTTAACCGCT
TCAATGGCTTTATTTAATGGCACAACGGCAGAAATTGAACGCTCTGATGAACCTTGCGCA
ATCGCCACAATGCTGATATTTGCTTGAGCAAGCGCAGAGAAGAAGCGAGCCGCAATCCCT
TTTGCGGTACGCATACCATCGCCGACCACCGACACGATAGAAAGGTCTTTAATCACTTCC
ACAGGATCTAATAAACCTTCTTTAAGCTCTTGAGCAAAGGTACTGTTTAACGCAGTTAGC
GCTTTCTCAACCGCTTTGACTGGCACACAGAAGCTAATGCTATATTCAGAAGAAGATTGT
GTAATTAAGTTCACAGAAATGCCCGCTTGCGACATCGCAGTAAACACACGAGCCGCCATA
CCAACCATACCTTGCATACCTGAGCCTGAAACATTGAACATTGCCACATTATCAAGGTTC
GTGATCCCTTTCACTTTTAAATTATCATTTACTACATTACCGTTAATGATTGTGCCTGCT
GCTTCCGGATTATGGGTATTTTTAATTAAGCACGGAATATTTAACGGCACTAACGGACCA
ATGGTACGAGGGTGGATCACTTTCGCACCGAAGTAAGAAAGCTCCATCGCTTCTTGATAG
CTCATAGACTCTAAGCAGATCGCATCTGGCACTAAACGAGGATCGCAAGTATAAACGCCG
TCCACATCCGTCCAAATTTCGCACACATCTGCTTTTAAACAAGCCGCTAAACAGGCTGCA
GAGTAATCTGAACCATTACGACCAAGTAACACCAATTCGCCTTGCTCATTACCTGCCGTA
AAGCCCGCCATTAACACCACATTTTTCTTTGGAATCGAAAGGGCTTCAATACGTTTAGTC
GATTCAGCAATGTCCACAGAAGACTCTAAATAGCTCCCGTTAGCTAATAATTTTTCGACA
GGATCAACGCGAGTAACTTCATAGCCTTTTGCTTCAAACCACGCTTTCATCATCGCAATC
GACAATTTTTCCCCACGGCTATGTACTGTTGCACCGATATTATCTGGGCAGAATTTATTT
TTTGCTGCTTCAGCTGCAATATTGCAGATGTCGTCTAGTTCTGCTTTGATAAAGGCACTT
AATCCTTCACGGTCGAAATTGTTATTGACGGCATATAATCCGTTGATGATGTTATTGAAA
ATGTCGGTGGCTTCGGTGAGATGAGATTCGTAGGATTCGCCTGTTTGGGCTTTATCGACA
ACGGCGACAAGATGGTTAGTGATTTTCGCTGGGGCGGATAGTACGCCAGCGGCTTGGTCT
GCCAAATGTGCCTTTTCGATGATGTCGGCGGCTTGTAAAAAGCGTTCTGGATTGGCTAAA
GAAGTACCTCCAAATTTTAGAACTCGCATAATTTCTCCTGAAGATAATAGTTAATGTTTG
CAAATTTTGTTACAAAAAAACCCGCTTGTTTAAGCGGGTTTCTGTGAATCTTGTTCCGTT
TTCTAGCCACGAACACCCGCACTATGTTGGCACATAATGGTCATCATCGTGGTAATAATC
ATAGAAAAACGGTTCATCGCTATTCTCTAAATATTAAGCGTAAAAAGTGAATGAGAGAAT
CCTCTAAAATAGAGCGTTTGTCAACAGGTTTTTATAGAATAACTACTATTAATATGTCAG
ATTAAAAATCGATGTATCTATATTCTTTAGAACAACATCTTATATGGATACATTTTTGCC
ATTGATACAGAATGTATGCTCGAATATTTTAATTCCTCAATAAGAGAGCATGAACAAATT
AACGAATAATTCCTCGTCTAGAACGCTTAAAGAAATCCAAGAATAAACTGACCGCTGCCT
CTGTTTTGGCATACTGTTCAATTTCTGGAATAGCTTCTTCTAAGGTTTTACCACTGCGGT
AAATTAACTTATACACATTACGGATTGCGTGCATTGTTGCTTTCTCAAAGCCACGACGCT
TTAATCCCTCAAGATTAACACCGAACGGTTGGGCGTGGTTGCCTTGAGCCATTACATAAG
GCGGAACGTCTTGGCTCACCATTGAACCACCACCTAACATAACGTGCGATCCCACAACGA
CAAATTGATGAATAGCTGACATTCCGCCAACAATCACAAAATCATCAAGGGTAACGTGTC
CGGCTAAAGTACCATTATTCGCAATAATACAACGATTACCGATAGAGCAATCGTGAGCGA
TATGGCAGTTAATCATAAATAAGTTATCGTTACCCACACGCGTAACGCCACCGCCTTGAA
CCGTGCCACGATGAATAGTCACACTTTCACGGATACGGTTACGATGTCCAATAATGGTTT
TAGTTGGTTCACCTTGATATTTAAGATCTTGGTTAATTTCACCAATACTTGCAAATTGGA
AAATTTGATTATCTTCACCTATTTCTGTATCACCTTGAATAACAACGTGAGAGTGAATTT
TTGTACCAGCCCCAATGCGAACATCCTTGCCGATAACACAAAATGCACCGATTTCCACAT
TTGCACCAATTTTAGCACCTTCTTCGATCAAGGCTGTTGGGTGAATTTTGGCTGAAGCGT
CAATTAATTGCATAGTATTTTCCTCTTTATTCAAGCAAGATTATTTACGCGCACACATTA
AGTCTGCTTCGCAAACTAGCGTATCATCTACATAAACTTTACCTGTAAATGCCGTAATAC
CTCGACGCTCTTTAACAAAGGTCACTTCAATGATCATTTGATCGCCTGGTACTACAGGGC
GTTTAAAGCGAGCATTATCTACTGCTGCAAAATAGTAAAGTTCGTTTTCTTTCAATTTAC
CGTAACTTTTAATCGCTAACACACCTGTTGCCTGAGCCATTGCCTCTAAAATAAGTACAC
CTGGGAAAACGGGTTGATTTGGAAAATGCCCAGTAAAACAAGGCTCATTTACACTCACAT
TTTTTACAGCTCGGAGCCATTTACCTTCTTCAAAATCTACCACACGATCCACTAATAAAA
ACGGGTAACGATGTGGAAGCATTTCCATAATTTCAGTTACTTCAATAATTCTTGGTTCAC
GATTTTCTGTTTGTAATTTGGTTGTCACTACTAAGACCTCAATCAATTATTCAGCTAAAC
GTTTTTCCAATGCTTTCAAACGTTTATTCATTTCATCAATATTCATTACAAGAGCAGCTG
TTTTACGCCATTCTTTATTAGTTTGCAAAGGAATACCCGATGAGTAAATTCCTTTCTCTG
TGATTGGTCGCATTACCATTCCCATTCCAGTAATGATTGTCCCATCACAAATTTCCATAT
GCCCATTGATTACACTTGCCCCACCAATTTGGCAGAAGCGTCCTACTTTCAGGCTACCCG
CCATTACGACCCCGCCAGCAATTGCCGTGCCATAACCGATATGTACGTTATGTGCAATTT
GACATAGGTTATCAATAATCACATTGTCTTCAATCACCGTTGGATCTAAAGCACCACGAT
CAATACAGGTACAAGCCCCAATTTCAACACGATTACCGATAATCACGCCACCAGTCTGAG
GAATTTTAATCCATTGACCTTTCTCATTTGCATAGCCAAAACCGTCACTACCAATAACGG
CAGAAGATTGAATTAAACAATCTGAGCCAATTTGTACATTATGGTAAACCGACACATTTG
CCCATAATTTTGTTCTTGCACCAATTTTACTGTTTTTTCCAACAAAACAGCCAGCACCAA
TCACCGCATCATCACCGATTTCAACACCACTTTCAATCACAGCATTTGCACCGACAGAAA
CGTTATGACCCAATTTAGCATCAGGTGAGATCACGGCACTTTCAGCGATATTTTCGGCAG
GGTTTGGGGTTGTATCCATATATTGAGCTAAAATCGCATAAGCAACATAAGGGTTTCCAA
CCACGATCAAGTTTTGACCTTCGGCACAAAATTCGACATCAGCTTCAGAAACAATAATAG
CTCCCGCTTGGCATTGAGCTAACTGTGGACGATATTTTGCATTAGAGATAAAGGTGATCT
GATTAGAGGTTGCTTTATCTAAAGGAGCAATGCTTAAAATAGCCAAATCGGCGTTACCCT
TTAGAGTACCGCCGATCTGCTCCGCTAATTCAATTAAACGGAATTCAGCCATTATTTTTT
CACTTCTTCTGGTTTTGTGATTTCCGCTGCAGGCGCTTGAGTTTTTGGAGCCTCTGGCAT
TTTTCCACCCATTGCAACTAGAATTTCTTCTGTAATATCTGCTGCATTTCCATCTTTAGC
ATATAATGCGACCGATGGAGGAAGAACTAAAGTATAGCCTTTAGATTCCGCGACTTGTTT
AATTTTCGCATTAATATCTTCAACGACTTTTTGTTGTACTTGTTCAGGAGTTATTACACC
AGATTCTTTTTGTACCTTAGCAATTTCTTCTTGGAAAGCCGCTACTTTCTTTTGAAACTC
ATCAGCACGTTTTTGGAACTCTTCTGCTTTTTTTCCAAATTCTACTTCACGTTGTTGCAA
TGCAGAAACTTTATTTTGGAATGGTTTAGCTTCTGCGTTAATTTTATCCTGACGTGCTTG
GATCTCTTTCGCTTTTAACCTAGGTGCATCTTTTTCAAGTTGGGCTACCTTTTTCTTCAT
TGCAGCTTCTAAGGTCACTTGTTCTTTTTGTAACTTCTGTGCATCTTCTTCAATTTTTTT
ACGCTCATCCAATAATGCTTTTTCTTCATCGGATAATGCTTTATTTTCTGCTGCTAATTG
TTTTTCCCTTGGTGCAAATTTAGATTCAGTGTCTTTCATAAATTTAGTGAATTTATCATT
TGCTTCAATGGTAAGTGGATGATTTTGTATTAAGAAATTAGGATCAACAAATCCAATTTT
TTCATTTGCATTTACTGTATTCGCACTAAAAGCTAAAGCTGAAGCAACTGCGGCAAGTTT
AAATAAATTTTTCATTAAAATGTCCTTTCTGAAGTTAGGAAAGATAGACTCGTAAAAAAA
TGAACAAATCTATCCGCTTGTTTATAAGACTAGAATGAACCACCAATGCTAAATTGGAAC
TGTTCAATTTCATCACCTTGATATTTTTTAATTGGTTTCGCATAAGAAAATACCAATGGA
CCTATCGGGGAATTCCATTGGAATGCGATACCTGTAGATGCACGAAAACGTTTATAATCT
TTAAAGTTTTCTAAACTAGAATAATTATATTGAATGTCGTTTACTACTGGATTAGTTTTC
CATTTTGTATTCAACACTGTGGCAGCGTCCACAAATAATGAAGTTCTTACATTATGTTGA
TATTTTTCACTTACAAATGGTGTTGGAGTAATTAATTCTAAAGTTGCAGATGCCATTGCA
TTACCGCCAACAATATCTCCATTTACGGAATTGAATCGGATATTACCATTGTTATCTTTA
CCCAGATAGATTGCTTTTGGTCCAATAGCTCCGTAAGCAAAACCTCTAAGAGAGCCGATG
CCTCCTGCAGTATAAGTTTGATAGAATGGTAATTCTTTACCACTAAAACCATTTGCATAA
GCAATATTCGCTTTAGTTGAGATAACCCACTTATGTTCGCGATTGACTGGTAAATAGTTT
TTAAAATCAATACTAACTTTATAATACTTATTGTCTGAACCTGGTGTGGTAATACGTCCA
CTAATGCTTGTTAAAGTCCCTTCTGTTGGGAGAAAACCTCGATTTAGACTATTATAGTTC
CAACCAAAAGAAAAATCGAAGTCATTTGCTTCAATTTTTTTATAGACATTTAAGTCATTA
TCAATCGGGAATTTCATGGATTGTACATAAAGTTCACGATTAAATTCACGTTGAGCATTC
TTAATCAGATCTTGAGTGTAGCCTAGACCAAGGAAATAGGAGTTGTATTCATTTACAGGG
AATCCTAAAGTACTATTGACTCCATAGGTTTGTCGTTTATAACTTGCGACACTATTATTT
TTTGAATTATCATAATCCTCGTAGAAGATATTTCCACCAAGGCTTACTCCATCCTTAGTA
AAGTATGGTTCAGTATACCCTAAATTGATACTTGTACCATAGTCATTACGGGTACCATTT
AAACTAATTGTAGAGCCCATACCTAAGAAATTATCCTGTTTTATCCCAGCTTGATAACTT
AAACCACTTTCTGTTCCATAACCAACACCGAAATTAATACTTCCTGTATTTCGTTCTTTT
ATTTTATATACAATATCAACTTGATCCGCAGTATTTGGGACATTTGGATAGCTCATTTCT
ACACTATCGTAAAACCCCGTTCTTTCTAGACGAGCCTTCCCCAAAGCAGCTAGACTTGTT
GACAACCATGCTCCTTCTTGCTGACGCATTTCTCGACGTAACGTTGAATCTGCAGTCACA
TCATTTCCTTCAAAACGAATCTGTCTTACATAAACACGCTGCCCAGCATCCACAACAAAT
GTGAGACGAATTGTTTTATTTGTATCATCGAAGGTTGGATGAAGCTCTATTTTAGCGGAA
GCAAAACCATTATTTCCAAATACTTGTTTAATATTGTCTTCAATTTTTGAAAGTTCATTT
TTGCTAAAGAGCTCGCCTGTTTTATAATATTTGAGCTGTTCATTTAACTCGTTGTCTAAT
TTTGCAGTATTACCAATAATACGTATTTCACTTACAGTATAAGGTATTCCTTCATTGATT
TTATATGTTAAAGATACTTCTTTTTTATCATCACTAAATACGGGTTGTTCAGCTTCAACA
TTAAATTTTGCATATCCTTGGTTCATGTAGAAATTACGTAGATTTTCTAAATCTTGATTG
TATGCTGTTTGTTCAAATTTACTACTTTGAAAAATATTGAACCAAGAAACATCAGGTTGA
ATATCCAGTTGTTTCATTAATACTTTTGATGTAAAAGCTTGATTTCCTTCAAAATTAATA
GCTTTTACATAGGCAACATCTCCCTCTTTTATATCTAATTTAATATTTACACCTCCATTG
TCTGAGTTTGTTATAACAGTATCAATGGTAGCATTGTAACGACCTATAGAGTGGTAATGC
TCAATGAGTGCTGATTTAAATGCGTCTAACTTTGTAGAATTAAATAATTCTCCTTTAGTG
ATGAGATTCGCTTTTAGATTTTGTTCCAGTGGCTCCTTGGGGATTGCAGAATTACCTTCA
ATATCAACATTATTGATGACTGGATTCTCTACCACTTTAATAATTAAAATATCTCCTTCA
CGGGTTGCACTAATATTTTGAAAACGATTTTGTACAAATAAATGACGAATAACGTTTGCA
ATATCATTATCAGTCGCTAGTTGTCCTACTTTTACAGGTAATGTAGGGATCATTGTTTGG
CTTACAGATGTTTGGATACCATCAATACGAATATCTTTGATCACAAAAGGTGAAGCAAAA
GCAACACCATTTGCAACTAATAATGTTGAAAGTAATAGTTTTTTCATTTAAATGATCCTA
TTCGTTGGTAAAATAATATTGAAATCTAACCACTTGATTATAAATGGACTAAATCATTAA
ATAATGCAAATAACATCAAACCTATAACAAACATTGCACCAATCTGTTGAAATCGCAATT
GAAATAGTTCAGAAATAGGTTTCTTTCTCATTGCTTCCCCTGCTAGTAAAATCAACTGTC
CTCCATCTAAAGGCAAAATAGGGAACAGGTTCATCACTGCAAGGTTCACACTTATCAATG
CCATAAATCCTAAGTAATAGACAAAACCAATTTCAGCCGTCGCCCCAGCCCCTTTTGCCA
TTGAAATTGGCCCGCCCATATTACTTAGAGAAAGCTCGCCTGTAATTAAATTTCCAATAA
ATTGTAAAATCGTATAACTTAATGATACGACTTTTTCTAAGCTCTTTCCAAGCGCAGAAA
GAATATCATACTTTAATTCACTTTGATACTTTGATTCTAATGGTTGATACGTTGGCACTA
AGCCTATTAAATAACGTTCCTCTTTTTTAGAATATTCAGGTTCTAATTTAAAAACAAGTT
GTTGATTATTTCTTTCTACCACTAATTCAATAGTTGTTCCCGATTGAACCTGTTTAAGCA
ATCCTTGCCATTCAAAAGGTTGCTGATTTACCGAAATAACTCTATCGCCAGCTAAAATCC
CGGCTCTTGCCGAAACTGAATTTTCGACTACATTTTTAATAATTGGTTCAACCGTTGCAC
TTTTTGGACGAATTCCTAATGAAGTCAAAGGATTCTCTTTATTTCCATTAACGTTCCAAT
GGCTTAAATCAAGTGAAAACTGACGCGGGAAGTCTTCATTGACTAAACTTCCCTCTACAC
TAATTTCCTTAGTTCCAATTTTGCCTAGCAAAGCTAACGTGACATCTTCCCAATCTTGCA
CATCACGCCCATCAACACGTTTAATCTCAAATTCAGAAACCAAGTGAGCTTGTTGAGCAA
TGGAATTCGGAATCACAGAACCAATAACAGGCTTTACCATTGGAATTCCAATAACAAAAA
CCGCCCAATACGCCAAAATAGCAAATAAAAAATTCGCCACTGGGCCTGCAAGAACGATAA
AAGCACGCTGCAAAACAGTCTTTGTATGCAAAGATTGCGAATCTGGCAATTGATGTTCTG
CTTCGCCATTGTGCATTTGCACATAACCGCCTAAAGGAATTAATGAAAATGCAAATTCAG
TCCCTTGTTTATCTTTCTTACGCCATAATACTTTTCCAAAACCGATAGAAAAACGCAAAA
CTTTTACGCCACATTTACGAGCAGCCCAAAAGTGTCCATATTCGTGAACAAACACCAAGA
CGCAAATTAAAATAAAAAAGGCAAAGATTGATAACACAAATAACCTCTATAGAAGGAAGA
AGAAACCAGTAGCAAAAACAGGAACAGCCGCTGTTAAGCTATCAATACGATCCAAAATTC
CTCCGTGTCCTGGAATCAAATTACTGCTATCTTTAATACCAGCTTGGCGTTTAAACATAC
TTTCACTTAAATCACCCAAAATCGAAACAGCCACAGTAATCACGGAAAGCACGATAAACG
CAGACGTATTCAACTCACGACCAAATACATTGTTTGGTGCAAGACTCAAGAAAATAGCGG
CAATAATAGTCGATGTAATCACACCACTAATAGCCCCTTCCCAAGATTTACCTCGAGAAA
CTTTAGGTGCAAGTTTATGTTTACCAAATGCACGACCTACAAAATAGGCGCCTGAGTCCG
CTCCCCAGACCAATAAAAACACATAGAGAAGTAAATAAGTTCCCTGATATTGTTCAAGAT
TATATTGATAAAAACGTAACGCTAAAGTACCGATTAAAAATGGGACGAGTGTACAAAAAC
CAAAAATAAATTTGGCTGCTACTGACTTACTCCAAATTGAAGCTGAATTAGGATAAGTAA
TAACCAATCCAAATGCGATGAACCACCAAAAACAACCTACAAATAATAGTGGTATTGTTT
CATCTGTTAAAAAACGTGTAGCTTGAATATAACTTGTTTCTGCCATAATAGGAAAAATCA
ATAAACAGGTCACCACAAAAGCAACAATAGCACGTGCTATCGGACGTTTAAAACCCGCAA
ACTGAGCCCATTCCCACATACCTAACACAACAATAGCGGATAAGCCAATCGTAAAAGCTA
AGGGTGAAAGCCAAAACAATGCAACCACTGCTAAAATAATCATCACGATTGCCGAAAGAA
TGCGTTCTTTAAGCATTGAATTTTCCTTATAGATTAACAACCACCAAAACGGCGATCACG
TTGTTGATAAGCAATAACGGCATCTGTAAATGCCTTTTCATCAAAATCTGGCCATAAAAC
CGGACTAAATACTAACTCGGCATAAGCAATTTGCCATAATAAAAAATTGCTAATTCGCTG
TTCTCCACTAGTACGAATTAATAAATCGACCTGTGGTTGATCCTTAGTAGATAAATTGTG
CTGGAAATAATCAGTTGTAATATCTTCGATAGGTATGACATTATTTTTTACTTGATGTGC
AATACGTTTGGTTGCTTGGACTATATCCCATTGTCCGCCATAGTTTGCAGCAATGTTTAA
AGTCAATGCAGTGTTTTTATTTGTCAGTTGTTCAGCCAGTTCAATTTTTTCTTGCAGTGC
TTCACTAAAAGCAGTTTTATCACCAATAATTTTTAAGCGAATATTATTGCTGTGTAGTTT
TTTTATATTTAAATCCAATGTTTTTACAAATAGTGTCATTAATGCGGCAACTTCCAACTT
CGGTCTAGACCAATTCTCACTGCTAAATGCGTATAGCGTTAATACCTTAATTCCTTGCGT
TAAGGCAAAATTAACAGCTGAATGAACAGCTTTTACCCCTTTTATGTGACCAAATACTCG
TAATTTCCCTCGTTGCTTAGCCCAACGTCCATTACCATCCATAATAATCGCCACATGCTG
AGGCATATTTTGAAGATCTATATTCACAGCAACTTACCTATTTGAACAATAAACATGAAA
ACGTTTTTAACTATATCATATGATGAGAGATAGGGGAAATTAAGAATGATGTGCTAGATA
GGATTTAGCTTATATGTATTAAAAATTATCTTTTTTCTGCCTTAATATAATAAATTCATC
TAAAGTCACCGCTTGCATAAACGGGTTAATCTGTTTTTCAATACCAATCGTACTCGGTAG
CGTAGGTTTATATTGTGAACGTAAAATATCTGCTCGCTCTTGATATTCCATTAATACACA
GTTTGTCGCCATCACCACTTCAGCAAATTTAAGATTACTTTGCGTATATTCATGGCCTGC
ATAGACTTGCACAAAATCAGGCAAGGCTTTAAAACGTTGTAAGGCATCAAACTGAGCTTG
GTAATCCCCTGTAAACACTCGTCCGCAACCACCTGAAAATAACGCATCACCGCAAAACAG
ATATTCATTCTCGATCAAATAACTAATATGTTGAGCCGTATGCCCTGCACTCTCAATCAC
TCGCACCTTTAACCCTAACAGTTCAAACTGTTGCTCAGGGTAAACAATCTGATTGGCAAA
CTGACTGACTTCTTCTGAGCCATAAATAAGCATATCGGGAAATTGTGCCACTAAACCAGC
CACGCCATCAGTATGATCGTGATGATTATGGGTAAGCAAAATAGCGGTAGGATTAAGCTG
ATGTTTTGCAAGAAAAGCGAATACAGCTTGAGTCTCTGCTGGATCGACAATAATCGCTTG
GCGCTCTTTTTGTAAAATCCAAATGTAATTATCAGAAAGGGCTGGAATTGGGGTGATTTG
AAGCATATTAATTTTCCAAGTAGGTCGGGCATTTATGCTCGACTTTGCTGTATTCTATAA
ATAATTGTCGGGCATAAATGCCCGACCTACTTATTTCAAAAATAACGCCGCCGCCCCGCG
AACACCGCTTGAGTCGCCGTGGAGCGCTTTTTTAATCACTGGCACTTCCGCATTACGCAA
TAAATATTTTGGCAAGGCTTTTGGCAAGGCTTCATAAATATAATCAAAGTTAGACAAACC
ACCACCAAACACAATCATATCTGGATCAAGCACCGTAATATAATTTGCCACCGAAATTGC
CATTAACTCAATGTATTTCTCAACAAACTCAACGGTTTTCTCATCTTTATCGTAAAAACG
CTGAATAATGTTTTTTGCATCAACTTTTTCGCCGACTAAATCATTATAAAGCATCTCAAA
ACCACGTCCTGAGATATAGCTATCCAAACAAGCCATATTACCACAGCCACATTTATAAAT
CGGTGCCTTATCCCAACCAAGCAATTTCAACGCGTGGTAGTTAAGCTGAATATGCCCCAC
CTCGCCAGCCATACCGATTTGACCTGAGTGAGCTTTACCGTTCAACACAATACCGCCACC
AAAACCTGTACCAATAATCAACCCTAACACCGTTGAATATTGCAGATTGCTTTCGTCCCA
CGCTTCCGATAAAGCCAAGCAGTTCGCATCGTTTTCAACACGCACTTCACGCCCTAAACG
CGCTTCCAAATCTTGAATAATTTTATTGCCGTGAACCACCGCAATGTTGGCAATTTCCGC
TAACCCAGTTTTATGATTAACAAAACCTGGTACACCAAGCCCCACAGTGCCTTGCTCGCC
AAATTTTGCATCGGCATTACGCACTAAGGTTTCCACCGTTCTTAACCAATCCTCATAACT
CGTTTGTGGGGTTGGCACTCGCTCGCTGTGTAACTTCTCTAATTTCTCATTAAAGGCAGC
CAATTCAATTTTTGTACCGCCAATATCCAAACCGTAATAAACCATAGTTAGTCTCGCTTT
TTAAATAATATCCATTTTTCTAAGAGTGGGATTACCCATAAGAAGATGATCAAGTGGAAA
ACCCACGCAATCAAAGTACTGACAAACAGATCGATAGGATAATGCATTCCTAACCGCAAA
CGGCTGATCAACATCAAACCAGCCCACAAAATCACAAAAAATTGAGCAAAAATCACCGCT
TGTCCACGAATACCAAACAGCAACCCTGCAAACATCAATAGCCAAGATACCCCCAAAATC
GTATGCCCTGACGGGAAAGAGTAGCCCAGCTCATCTGCTTGATGTTCAACCACAAACTGA
TTTTCAGGTTGCACAAATTTCAATACCGCCGTTTCCTGTTCAGCTTTAGGTAAAGCATAA
AATGCCTCAGTATCCGCCTGAAACATCTGTGTCACAAAAGGACGAGGCTCTTTAAAGACC
GCTTTCGCCCCCTCTTTAATTGCCTGTGTTCCAACTACCGACGTTGCACAAATAAAGCCT
ACTAAAAACCACGAATAGCGAGTGCGCGCAAGCCACATCAGCCACAACATAAACAGCACG
CAAGTGATTAACGCATAAGGCGTTGAACCCGTTTCCGTTAAAATAAACAACGCCCAATCG
AAAACATTAACACCAAGATTAGTTTGCAAATTCCATTGCCACCCAATTAACCACGCTGTA
GCTGGAATGAACAACATTAATAACGTCAAAAATGAAAGTTTCTTTACCATATTATAAATC
CTATGCAATATTAAATTGTATTCATTAAAAAACTACGTGATATACCTGTAAAATAAATAG
AATGTTTCTGTAATATAATGAATAATTAGCACCTGCTTACTAAAAGGTAGAGTCCCACCA
CCCCTACTGATTGTTATGTGCTACCCCCAATGGTTTCTTATTGCTGACTTCTAATTAAGC
TCAACAGATATATCCTAGTCTGTTTATTCTAATTTCGACTACCACATTATGACTATTGTG
AAGAAAATCTAAGGCGCAGAAGTAAAATATGAAAAAGAAATTACTCCATTAACCCTGCCA
TTGCTCGTGCTTTGCGGTCAATTTCTTGCCATTCTGATTGAGGATCAGATTTTTCGACAA
TTCCTGCCCCTGCATAAAAGGTAATTTGATTAGCTTGAATAAGGGCTGAACGTAACATTA
CGCAAAACTCGGCTTGTTCGGGGGTGAAATAGCCTAATGCCCCTGCATACCAGCCCCGCT
CAAAACATTCCTGTTGTTGAATAAACTGCTTTGCCTTAGGGCGTGGCAGTCCTGCGACGG
CGGCGGTTGGGTGAATACGAGCAAGGCAATCTGCGTCGCTGACCTGTTCTGTCAGTTGCG
TTTGGATTTTTCGGCGTAAATGCTGCACGTTATGTAACCGCTTGATCTCTGCATCGCTGA
CTTGAATATCCGTTGCACAATCAGCCAGATGACTACAAATATCGTCCACGACCAGCCAAT
TTTCATAGATATTTTTTTGATCGTTGAGTAGCCATAGGGCATTTTGTTCCGTTTGAACAG
GATCGTCCGTCACTGCCACTGTGCCAGCTAGAGCTTCGGTAAAAAATTGACGTTGTTGGC
GTAAATAGAGCCGTTCGGGTGTTGAGCCGATAAAGGCTTCCCCTTGTTTTTCCGACCATA
AGAAATGATAACAGCCTAGATTTTTTTGTTGGCTGGCAAAAAGCAGAACGTAGGGGGAAA
TGTGGTGTGTAAAAGTTTTGGTGGTCGCATTGGCTAACACCACTTTATTCATTTGCTGTT
GTTGAATTTGTTCAATCGCTAATTCAATGTTGTGTTGCCAACGTGAAAAATCACAGGCAA
CTTTTGTGCTTAACAAGCTATTTTCAATGGGGTGAAGTTCGGCTGTCTGCTCAAACTGAG
CTAACAAAGCGATACATTCCTTTTGTTCGCTTTCAAAATGGCGACCATCTAGATTTAACC
AAGCGGTGATTTTCTTCTCATTTTTTACTAACAGCAAGCGTGGCAACACAAAATGGCATT
GTCCTTCAAATTCTATTCCGCCGACGACCATTAAATCAGACTGTTTGCTAAATTGTTCTA
TGTCGTCTAAATGCTCAAAGGTTTGTACCGCACCGACTGCCACTATCGTTTGTTCTGTAT
CTCGATTTTGCCAGTAGTAGTGGGGGAAAAGCGGTTGTGCTTTTAGCCAAGCTAGTAATT
GTTGATTTTCAAGGTCTATTGCAATTTCTGCTTGCAACTGTACTAAGCCTTGTGCCACAG
GCTTTTGTTGTAGTTGTTGATAAAGTTGTTGCTTTAACTGACTAAACACAGACATTGCAA
AAAATCCTAAAAATCTCACCGCTTGACAAAAAAGAAGTCTATTTTAGCCTATTTCCACTT
TTTTTTCCTAACAAATCGGAGTACAGTAGAGAGATTTTTATAAATTAACAGATAATTAAC
CCTCTATTTTAGGGAGAAACAATGGAACGCTTTGCAAAAACCGATAAATTAGCTCACGTC
CGCTACGATATTCGTGGGCCTATACATAAGGAAGCGACCCGTCTGGAAGAAGAAGGGCAT
AAGATTTTAAAATTAAACATTGGTAACCCAGCCCCATTCGGTTTTGAAGCCCCTGCGGAA
ATTTTAGTTGATGTTATTCGTAACTTACCAACCGCTCAAGGCTATTGCGACTCTAAGGGT
TTGTACTCTGCTCGTAAGGCGATTGTGCAATATTATCAATTAAAAGGTATGCGTGATTTA
GATGTCGGTGATGTTTACATTGGTAACGGCGTATCTGAACTCATCACAATGTCAATGCAA
GCCTTGTTAAATGATGGCGATGAGATTTTAATTCCGATGCCAGATTATCCACTTTGGACA
GCGGCGGCAACCCTTGCAGGCGGTAAAGCGGTTCATTACCTTTGCGATGAAGAAAATGAG
TGGTTTCCAGATATTGAAGATATTAAATCGAAAATCACCCCAAGAACCAAAGCAATTTTG
GTGATTAACCCGAATAACCCAACGGGAGCAGTGTATAGCCGTCAGTTATTATTGGATATT
GTGGCGATTGCCCGTGAACATAACTTGATTATTTTCTCAGACGAAATTTACGAGAAAATT
GTCTATGACGGTGCGGTACATCATCATCTTGCCCCTCTTGCCCCTGATCTTTTAACGGTG
ACTTATAATGGTTTGTCAAAGGCATACCGTGTGGCAGGTTTCCGTCAAGGTTGGATGGTG
TTAAACGGTCCGAAAAATCAGGCAAAAGGCTTTATTGAAGGCTTAGATATGCTTGCGTCA
ATGCGTTTATGTGCCAACACCCCGATGCAACACGCTATTCAAACAGCGTTAGGCGGTTAT
CAAAGCATTAACGAATTTATCTTACCGGGTGGTCGTTTATTGGAACAACGTAATAAGGCT
CACGAATTGCTCACCAAAATCCCAGGGATTAGCTGTGTGAAACCAAAAGGGGCGATGTAT
ATGTTCCCGAAAATTGATACGGAAATGTACGGTATCAAAGACGATCAAAAATTTGTTTAC
GATCTGCTTCAGCAGGAAAAAGTATTGTTGGTTCAAGGCTCAGGCTTTAACTGGCATAAA
CCGGACCACTTCCGTGTGGTGACACTGCCGTATGTGGATCAACTGGAAGAAGCTATTGGT
CGATTAGCGAAATTCTTACAGAGTTATCGTCAAGATTAATTAAGCATTTCCATTTAAAAT
ATATGGGACACACTGTGTGCGTCCAAAAATCTATTATGTAACATTGTAGGGACGCCACGC
TTGGCGTCCGTCCGTGAACATAAATCGCACTTCGTCTTTGCAATGGACGCCAAGCGTGGC
GTCCCTACTTTTATAACACAGATGTTCATATAGGTTATAGGTTCATTTTTTAATGATAAA
AGGCATCACATTTTCCGTCACCGCCTCTATTTTATTCGGTGTACTCTATTATTTATCCAC
CCATTTAAAACCGCTTTCTGGTGAAGAAATCTACGGTTTTAGAATGTGGGTAAGCCTGCC
TTTTGTGATTTCTGCACTCTTTATTTTCAAAAAAAACGACGAATTTAACCGCTATTTAAA
ACGCCTAAAACAGCACCCCCATTTAATTTTGGTATTACTAACAACCACTGCGGTCACAGG
CTTGCAGATGTGGCTTTTCCTTTATGCCCCCAACAACGGCTATGCCATTGATGTCTCTAT
CGGTTATCTATTAATGCCGATTGTAATGGTGGCTGTTGGGCGGTTTTTATTTAATGAAAC
CTTATCTCTCTTAAAAATTATCTCCATTATTTCCGCGTCTGTTGGGGTATTCATTACGTT
AATGACCGCAGGCTCACTCTCTTGGGCTACCTCAATGGTATTAATCGGCTACCCTGTTTA
TTTCAGTTTGCGTAAACATTTTGATATGTCGCATTTATCCAGCTTTGTCTGCGAAATTAT
ATTAATGTTGCCGATAGCCACTTATTTTATGCTCAATACCGATATGCAATTTGTCACCGA
AAATAATCCGAATTTTTATTTTTGGTTAGTGTTATTAGGCATTGTCAGTGGTACGGCATT
AATTGGCTATATAATGGCAAGTAGCCTTGTGCCGATTAATGTTTTGGGATTATTAGGCTA
TATTGAACCGCTTGCAATGCTGATGGTTGCCTTTATTATCGGCGAAGTGTTAGATCAATC
TTCCTATATTTTAATGGCGTGTTTGATGCTGTCGATATGTCTGTTAGTGCTTGACGGCAT
TATTGCTATTCGTAAACAGCGTCGGGGGGAATAATGTTAAAAGGGATCTTATTTTCACTT
TCTGCAAATATCTTATTCGGTGCTGGCTATTATTTTGCGGTTTTACTTCGCCCTTTAGAA
AGCGATAGTATTTTTGGCTTTCGTATTGTAGTATTAATGCCATTTATTTTACTGGCGATC
TTTTTATTTCATCAACAAAAAGCCTTTAAAGATTTATATTATAGAGTAAAACAGACACCT
TATCTTATTTTTATTCTTCTGCTCTTAGCATTAAATACAGCTATTCAGCTTTGGTTATTT
CTCTGGGCACCGAATAATAATCAAGCTATTGAAGTTTCTATCGGTTATCTATTATTACCG
ATTGTCGCCGTTGCTTTAGGCAAACTGGTTTTTAAAGAGCATTTTACTTTATTAAAATGG
CTTGCTTTATTTTTTGCAACTATTGGTGTCACAATTAATATCTTTTTAACCGCAAGTATT
TCGTGGGCAACTTTTGTTGCCGGTTTTGGCTACCCTATTTATATTGTCTTACGTCGCTAT
TTTCATATTAATAATTTAGCCACTTTCTTTGTAGAATTATTATTGTTATTACCCTTTGCC
ATTTATTATATTGCTCAAGTTGATCAAGCCTCTATTTTAATGCAAAATGAATATCTCTAT
TTTTATCTAGCATTATTAGGGCTAGTAAATGGAATGGCATTTATTTTATATATCGCTTCA
AGTAATTTACTGCCGATTAATGTGTTAGGATTACTTGGCTATGCCGAACCTTTGGTGATG
TTATTTATTTCCTTTGCCATCGGTGAAGTTTTAGATGCCAAATCCTATATTTTAATGGCG
TGTTTGGCGGTATCCATTATCTTATTAAGTGTTGATAGTTTTCGCAAAGTGAAACCCTAA
TGAACCTCATCCGAATTGCTCTACCTGTGCCGTTGGCACGTTATTTCGATTACCTGCTTC
CAACGCATTTTGAAAATGTGGTGAAAGGGGCTAGGGTCGTTGTGCCTTTTGGTCGCCAAC
GTAAAATCGGGATTGTGGTGGACTTCCCGACCACATCAGATATTCCCACCGAAAAACTGA
AACCGATTGAGCAAGTGTTAGATGAACAAACGTTGTTTGACGCTGAGATGTGGCAACTCT
TGCAGTGGGCGAGCCGTTATTATCACGCCTCTTTCGGCGAAGTGCTACAAAGTGCCTTGC
CTGTCAAATTGCGACAAGGGGAAAGTAGCGAACGCACCACCCCAGACTATTTCGTTGTCA
CGGAAAACGGCAGAAAAGCTCTATCCAACGGCGTGGTTCAAAAGGCAAAAAAACAACAAG
AGCTATTAAGCAAACTGGCGGAATTTGCAAATTTCTTTGAAAAACCGACCGCTTGTAGCC
CTGCGGTATGGAAAGCTTTGTTTGAAAAAGGGTATCTGGAAAAGCTGGAAATCCCTTTTA
ACGTGCAAAGCTGGCAGGAAAAATTAGGCGAACAGCCGATTTGCAACACTCAAAACCGTT
TAACGTTGAATAAACAGCAGACCCTTGTCGTCAGCCGTTTGCATTATCAGCAAGGCTTCG
GGGCGTTTTTGCTCAATGGGGTTACAGGCTCAGGGAAAACGGAAGTCTATTTGCAAGTGA
TCGAAGAAGTGCTGAAACAGGGCGAGCAAGTGTTGGTGTTAGTGCCTGAAATCGGGCTGA
CCCCACAAACTATTCAGCGTTTCCAAGCTCGTTTTAATGTGGAAATTGACGCATTGCATT
CTCATCTCAACGATACACAACGGCTCAATGCGTGGCTTCGGGCAAAAAACGGCGAAAGTG
CGATTGTGATCGGCACACGTTCCGCCTTGTTCACCCAGTTTCAGCAACTCGGCTTAATTA
TCATTGATGAAGAACACGATGGCTCGTTCAAACAGCAAGACGGCTGGCGTTATCACGCAC
GAGATCTGGCAGTGCTTCGAGCGAAAAATAACAACATTCCTATCATTCTCGGCTCGGCAA
CGCCTAGTTTTGAAAGTTTGCAAAATGTACAAAACGGTAAATTTATCGAACTTCAGCTTA
CTGCAAGGGCTGGTAATGCACATTTTTCCAAACAAACCTTAATTGATTTGAAAAAACAGC
GGATTTATTCGGGCTTATCGGAAAAGTTGTTAGCAATGATGCAAGCTCACTTGGAAAAAG
GCAATCAAGTGATGTTGTTTTTAAACCGACGGGGGTTTGCCCCTGTTTTACTTTGCCACG
AATGTGGCTGGATTGCCGATTGCCCGTCCTGTGATAAGCCCTTTACCTATCACCAAAAAC
AGCGAGTATTGCGTTGCCATCACTGTGCTTCGCAAAAAGCCATTCCACGTCAGTGCGGAC
ATTGTGGCTCAGTCAATTTGATTACCACAGGGATCGGCACGGAACAGCTGGAACAAGTGC
TGGCACAGCGTTTTCCGCAATACAGCATTACTCGTATTGACCGTGACAGCACTGCCCGTA
AAGGCTCGTTGGAACAACACCTTGCCGAAATCCAAGCAGGCAAAAGCCAAATTTTGATCG
GCACACAGATGTTAGCCAAAGGACACCATTTCCCGAATGTGACTTTAGTCGCCATCGTGA
ATGTGGATAGTAGCCTGTTTTCCACCGATTACCGTGCAGAAGAACGTTTGGCACAGCTTT
ATGTACAAGTGTCAGGGCGAGCAGGACGGGCGGAAAAGCAAGGAGAAGTGGTGTTACAAA
CGCATTACCCCGATCACCCGTTACTCACCAGCTTACTCAACGACGGCTACCTTGCCTTTG
CCAGCCAAGCCTTAGCGATGCGAAAAATAATGAGCTTACCACCGTTTTCTTCACAAGTGC
TTATTCGTGCAACGGGTAGAGATGGCGACAAAGTTGCAAATTTTCTGCAAGATTTGACCG
CTTGTTTACACCAAATTATCAGCGAAAACGGCTGGCAAGGCTTTCAGTTACTTGGGCCTT
TTAATGCTCCGATGGCAAAAAAAGCAGGACATTATCGCTGGCAGTTATTAATTCAACATT
CGGCAAGAAGTGCGATCCAACAGTTGTTAGATCGTTTTGATGAGCAAAAAGAACAGTTCC
TGCGAAACGATATTCGATTGACGGTGGATATTGATCCGCAGGAGTTGGGGTAGGTTATTG
TGACCTTTGAGCTTATTTAGCCATTCTAAAAACTATTGGCTAACAGTATTTAACCAAGTA
TTTATCCAGCGCTTTATCTCACTGTTATCAGGAAGAGTGAAACTTATAGTTTGATAAGTT
GGCAATGTGTTAAATAAAGGATCTGCCTTAGTAGTCACAACAGGCTTCATTACATTATAG
TAAGAAATAATTCGTTGCGATTCTGGTTGTTGTAGGAAGCTTAGAAACTGTTGAGCTAAT
TTGAGTTGTCTGCTGCTCTTTGTGATTGCGGCTACTTCCACCTGCACTAAATGTCCTTCT
GCAAAATCTGCCGCGACGTATTTATCCGTCTGTTCGTGCCATTGATGATATAGCGGAGAT
GTTGTATAACTCAACACCAAATCTGCTTCGTTTTTCAAAAATGCACCATAAGTTTCAGAC
CAGCCTTTTCCCACAGTGACGGTATGTTTGGCTAAATTCTGCCACGCTGATTCTGCCTGT
TCGCCATAAACTTGATTTACCCAAAAGAGCAATCCTCGTCCAACAGTGCTGGTTCTAGGA
TCTTGATAAATCACTTTAAGATCTTGGCGTTCAACAAGTTCTTTTAAACTTTTTGGTGGA
TTACTGACTTTTTCTTTGTTGTAGATAAAAGCATATTCTCCAAAATCATAGGGTAAAAAT
ATTTTGCTTCGCCATTCAAGCGGTAAGTTATTGGCATTGTTTTGCAGATTGTGTTCTACA
AATAAGCCTGATTTTTCAGCTTCGGGCATTAAGAAATGATCGATACCTAACATTACATCG
GCTTTAGTCTTATTTTTTTCCAAACGAATACGATTGAACATTGTTACCCCATCTTCAAAA
GGCATAAATTTCAAATCGCATTGGCATTGTTTTTCAAATAGCGCTTCAAGTTTAGCAGCA
GGCCCCCATTTTGAAGCAAAAGAATCATAGGTATAAACCGTGAGTGTTGGCTGTTGAGCA
AAAGTGGTGGTTGCAACGGCTAACGCAGAAAGGGTGAAAAGATTGAATTTCATTGAATAT
TCCTTCTAAAAGTGAAAATAGAAGGATCTAAAACAGGCGGATATAGATTGTCTGTCTCAA
ATCCCTACGCTGATATTAGTCAGATCAGGTTCTATGGGTATTTCTCAGCCTTGCTATACA
AAGCACCCCGATGAGAACAGAGGTATTCTACTATAATTTTGTGCTAAGATCACTTAAAAT
ATGGCGAATTTTAAAAGTCGCTGAGAATCAGTACAAAATAGAGGAAATCCTTTGAACGAA
CTTATTTTCACTCTTGAGCCTCAAGACAATGCTCGTCTTCAATCGTTATGCGGTTCTTTT
GACGAGCATCTTACCCTTATTGAAAAAAGTTTTAACCTTATTGTTGCGCGTAATGCATTT
ACCTTTACTATTCAAGCAGTTGAAGAAAATCATTATTCTGCAACATTATTAAAAAATTGT
GCGAAATTAATTCAGCAACTTTACAACGAAACTGCTCCAATTAAAGGAAAAGTAAAAGAA
CTAGATTTGGAAGATGTTCATTTAGCGATTCAAGAAAGCCGAATGTTGTTGCAAAATCAG
TGGACAAGTTCGGCTCATGAAATTGCAATTAAAACAAAACGCGGCGTAATTAAACCACGT
GGCGAACATCAACAAGCCTATTTACGTAATATTCTAAGTCACGATATTAGCTTTGGTATT
GGGCCTGCAGGAACGGGAAAAACCTTTTTAGCTGTTGCTGCAGCAGTAGAGTCTCTTGAG
CGCCAAGAGATTCGCCGTATTTTGCTCACTCGTCCCGCAGTGGAAGCTGGTGAGAAGCTC
GGTTTTTTACCAGGGGATCTAGGGCAAAAAATCGAGCCTTATCTTCGACCACTTTACGAT
GCACTGTTTGAAATGTTAGGTTTCGAGAAGGCACAAAAGCTGATGGAGCGAAATGTGATC
GAAATCGCACCGCTTGCATATATGCGTGGGCGAACACTGAATGATGCCTTTATTATTTTA
GATGAAAGCCAAAATACAACCATTGAGCAGATGAAGATGTTTTTAACTCGTATTGGTTTT
AATTCTAAGGCAGTAATTACGGGCGATATTACTCAGGTGGATTTACCGCGTAGCCAAAAA
TCTGGCTTAAAACACGCAATGGAAGTATTAAAAGAGGTTCCAGAGTTAAGTTTTAACTTT
TTTGACAGTAAGGATATTGTTCGCCACCCTGTCGTTGCAAAAATTGTTCAAGCTTATGAT
GTATGGGAAGCAGAAGATGAGGCTAACCGAGAAAAAAAGAAATTAGAAAAATTAATAAAA
GAGCAAGATAAAATCCTAGAACAAGCAGAAGAATTATAAATATACGTTATAAAGTATAAC
CATAATTTTAGGTGTAATAGACAAAACATTCTGAATTAAATATAGAAAAGACGACAAATC
GTTTAGAGGGATTATTTAGTGAACTTAAGCGAAAATTAAATAATCACAATGAATTAACGA
AAAAGCGTAACATGTTGTTTATACAGGGTTTTTTTAAATAAAAAGAGTTGCTAACATTTA
GAGAAAATAAACATTAGCAGACCCTATCCCAAATTCTGTGTAAACACCCATTTCAACTTA
ACGGTGATCGTCTAGGCGATCACCAAAATCAATCATAAATC
>H299 Scaffold3
TGGGACGCTACACGCTACTTATCCACAGAATCTGTGGGTCAAAATTGAATAACTTTTTTG
TGTGTAAACACAGTTGCTACAATACCATCGAATGTAGCGACGCCACGCTCGGCGCCCTAA
AACAAGCGGTCAAATTCATTCAAAATGTTACAAATAACCAAGATCTAAAACCCAATCACT
CTTTCCTAGATTTATTCGGTTTTATATCTTTCAAGCGAGGTGAACTATGCCTTTCCAAAT
CGGCGAAAAGGATTTCCTACTCAACGGAAAACCGTTCAAAATTCTGTCAGGTGCAGTACA
TTATTTTCGTATCGTACCAGAATACTGGTACAAAACGCTCTATAACTTAAAGGCAATGGG
GTGTAACACGGTGGAAACCTATGTGCCGTGGAACTTACATCAGCCACAGCCTGATCAATT
TAACTTCAGCAAGCGGGCGGATTTAGTCAAATTTTTGCAAACGGCAAAAGATTTAGGGCT
GTACGTTATTCTTCGCCCAACACCTTATATCTGTGCGGAATGGGAGTTTGGCGGATTGCC
TGCGTGGTTGCTTAATATTCCAAATATCCGCTTACGCCAAAACGATCCGCTGTTTATCGC
TGAAATCGACCGCTATTTCCAAGAACTGCTTCCACGCATTGCCCCTTATCAAATCACCCA
AGGCGGTAATATCCTAATGATGCAAATCGAAAACGAATACGGCTCGTTCGGCAATGATAA
AAACTACTTGCGAGCTATTCGGGCGTTGATGTTAATTCACGGAGTGAACGTACCGCTTTT
CACGTCAGACGGTGCGTGGCAGAACGCCTTAGAAGCAGGGGCGTTGATCGAAGATGATAT
TTTGCCGACGGGCAACTTTGGCTCTCGCTCTAATGAAAATTTAGATGAGTTACAATGCTA
TATCGACAAGCACGGCAAATCTTACCCGTTGATGTGTATGGAATTTTGGGACGGCTGGTT
TAACCGTTGGAAAGAGCCTGTGATCCGCCGTGATGCTCAAGATTTAGCGGACTGCACCAA
AGAGCTACTTGAACGGGCGAGTATCAATTTCTATATGTTCCAAGGTGGAACGAATTTTGG
CTTTTGGAACGGCTGTTCCGCACGGTTAGATACCGATTTACCGCAAGTAACCAGCTACGA
CTATGATGCCCCTGTTCACGAATGGGGTGAACCGTCAGAGAAATTCTACCTGCTACAAAA
AGTGTTAGGGCAGTACCCTGATGCCAGCCCGATTGTCGATCCGATTTTGCCAAATATCAC
TGCTTACCCACCGCTTGCAGTGCAAAATGAAGTGTCGCTGTTTGGTACTTTAGACACAAT
CAGCGAATGCTACGAAAGTCCGTTCACTCAAACAATGGAACAGCTAGGGCATTACTACGG
TTATCTGCTTTATCGAGCCAAACCGATGGCATACAGCGGTGAGATCAAGCTGAGAATTTA
CCAAGGCAGAGATCGTATCCAGATTTTCAACGATAAACAAAAAGTCGCCACCCAGTACCA
ACACGAGATCGGCAATGAAGTGATGTTACAGACACCCAATGGCGAGTTCCAACTTGATCT
GTTAGTGGAAAATATGGGGCGAGTGAATTACGGCGGTAAGCTACTTGCACCGACACAACA
TAAAGGGATCGGTGCTGGGGCAGTGCTTGATCTGCATTTCCACACAGGCTGGCAACAGTA
TGCGATTGATTTTGACCGCTTGGAAGAGATTGATTTTGATGGCGAAAAAGATAGCCAAGC
CCCGTCGTTCTATCAATTTAAGTTACACCTAGACCAAGAACCGCAAGATACCTTTATTGA
TACCCGTGAGTTCGGCAAGGGGGTAATTGTGGTAAATGGTGAGAATTTAGGGCGTTACTG
GAATGAAGGCCCAACGTGTTATCTTTATCTGCCTGCACCGTTACTGCACAAAGGCGAGAA
TGAGATTATCGTCTTTGAAACGGAAGGGGTGAAGATCGATAGCTTAACATTTAGCGATAA
GCCGATTTATAAAGAGTTGAATACGAAGAACTTATAAGGACAACCCAAAAAATATCGTCA
AACTTCCCCCTTTGAAAAAGGGGGATTGAGGGGGATTTAAAGATCTAAACAGTTAATCGC
ACTATCTTAAAATCCCCCCTAGCCCCCCTTTTTCAAAGGGGGGAATAAAAAATTCAAAAC
TACCAAAAGGAGCAACTATGAGCTTAATTTTAATCAGTCACGGAGAGTTTGCGGAAGGCT
TACTGGATACTGCCGAAATGATTTTAGGCAAAATCGACAATGCTCAAACCGTCTGCTTAT
ATCCACACGAAGGCAGTGAAGATTTCCAAGTGAAATTTGAGCAAGCATTGGCGAATGCCA
GCGGTGAGATTGTGGTTTTTTGCGACATTATGGGCGGTACGCCGTGTAATGTGGCAATGC
GTTACTTGCCGAAATTATCAGGGTTATATAGCGGAATGAATTTACCGATGGTGATTAGCT
ATGTGAGTGAAGATGGCACGGACGGCTTACTGGAAAATGCCAAAGAACAAATTCACGATG
TGGCTCAACAACTTAAAAACTTAGCGTTAGGCGATGATGAATAGGAGTAGTAGTATGTCT
AAACAAGATTTAATGAAAAAACTTTGCACCAAAGAGGGCATTATTGCTGCTCTTGCGATT
GACCAACGTGGTGCGTTACGCCGAATGATGGGCGATGATATTACCGCTCAGCAGGTCAGC
GAATTTAAAACTTTGATTTCTCAAGAATTAACTCCCTATGCGTCGTCGATCTTGCTTGAT
CCAGAATTTGGCTGGGCGGCTTCAGAGAAACGTGATGCAAATTGCGGATTAATTATGGCA
TACGAAAAAACAGGCTACGATAAAAGTATTGCCGGACATTTTCCTGATTTGATCAATGAT
GCTTCTGTTCATCGCTTAAAAGAAAAAGGCACACAAGCGGTTAAATTATTGATCTATTTT
GACATTGATGAACCGCACGAAATCAACGACCGCAAAGCCGCTTTTGTTGAACGTGTGGCT
TCTGAGTGTAATGCAGAACAAATTCCGCTGTTCTTAGAGATCTTGACCTACGACGGTTCA
AACGAAGATAAAGTCTATAACGCCAAAGTCAAACCTCGCAAAGTAATCGAAGCGATGAAG
TTCTTTGCGGATAAACGTTTTGGGGTAGATGTCTTGAAAGTGGAAGCGCCTGTGGTGATG
AGTTATGTGGAAGGCTTTACTGACGGTGAGGTGCTTTACAGTCAAGCACAAGCGGCGGAA
TTCTTTAAAGAGCAAAGCGAAGCAACGGATCTGCCGTTTATTTTCCTAAGTGCAGGCGTT
TCAGCCAAACTGTTCCAACAAACCCTTGAATTTGCTCACCAAGCAGGCAGCCGGTTTAAC
GGCGTACTGTGCGGACGTGCAACTTGGGCTGGTGGTGCGGAAGCCTACAAAGCCGAAGGT
GTTGAAGCCGCTCGCCAGTGGCTTAAAAGACAAGGTAAACAGAATATCAGTGAGTTGCTC
GAAGTGTTAGAACGCACGGCAACGCCGATTAAGTAAAAAAGTAAATTGCCCCTTTTGAGT
ATAGAAAGGGGCAATCTATTTTAAACGTGAGGTTTACATTCAGGTAGTGTACCTTCAATT
TCAAAGAGTACATCACCATCTTTAAAGAAGACATAGCCCCCATTTTTCATTTTTGTCCAG
TTCTCATTTTTTGTGAGAGGCTGGGTTGTAATAATGGTGACTTTATCACTTTCTTCCGTA
TATTCACGGAAATCAATCATTACATCATCATCACGCAATGCCGTGCCGAATGGGGCTTTG
CGACAGATATAATGTAAGTTTGTTGAGCAACGTGCGATCATCCAGTGCCCATTGGAAAGA
ATAAAATTAAATACGCCGTGTTTAGCGATTTCACTGGCAAAATCTACAATTGCGTCAAAA
ATCTCTTTTTCACTTGGTTTTTGTGGAAAACGTTGTTTTAAGCTGGCAACTATACAGCAA
AATGCGGCTTCAGAGTCCGTTGAGCCTATAGGCTGATAGTGATTATTCGGGCAAACTTTG
ACATCAACCGTGCCGTTGTGGGCGAATACCCAGTTTTCACCCCAAATTTCGCGGATAAAT
GGGTGGGTATTTTCTAAATTGACATCGCCACAGGTTGCTTTACGGATATGGGCGATAACG
TTAAAGGATTTAATTCGATATTGACTGACGAGATCTGCCATTGGTGATGAGGCACCTGGG
CGATTGTCTCTAAAAATACGCACACCTTTGCCTTCAAAAAAGGCAATGCCGAAGCCGTCG
GTATGGTGGTCGGTTAAGCCTGCACGCCGTCGAAATCCTTCAAACGAGAAAGTAATATCG
GTCGGCGTATTACAATTCATTCCTAATAATTGACACATAATTTACTTCTTTATTTACTTC
AAAAAAATATAAAAATCCCACCGCTTGTTATCATTAACAAGCGGTGGGATTTAAGCGAAA
TTTGACAAAAAATTCAATAGGAAAATTATATTTTATTGATCTTAATTCGCTTCTTTTTTA
ATTAATGAGAGTAAAAAGAGTGTTCCTGCACAAACAACCACTGAAGGTCCTGCTGGTGTA
TCTTTGAGGGCAGAGAGTAATAATCCGCCACTGACCGATAATATGCTTAATCCGATGGCG
TAAATAACCATTGTTTCAGGGGTTTTGGCAAAGCGTCTTGCGGTTGCAGAGGGGATAATC
AGTAGTGAGGTGATGATTAAAGCCCCGACAAATTTCATACTTAATGCAATGGTTAATGCG
GTGAGCAACATTAATAAGAGGCGTAGGCGTGCGACATTTAGGCCTTCAATTTGAGCTAAT
TCAGGGCTGACTGTGATGGCGAGTAGCTTTTTCCAATACAGAGCCAGTAGTGTCGCAATG
CCGATAACCCCGATGCTGATAAAGAGTACGTCGTTAAAACCAATTGCAAGAAGATCACCA
AATAGGTAGGACATTAAATCAACACGAACATTGTCTAATAGACTGATGGTGATAACGCCT
AAGGATAAACTGCAATGAGCGATAATGCCTAATAGGGTATCGACTGAGTGAGTAGAGTGT
TGTTCTAACCAGACGAGGCAAAGGGCGAGTATGACGGTCATTAGAATAACAGCAATATAG
GGATCGATTTGTAGGAAAATTCCTAATGCAACCCCAAGTAATGCGGAGTGAGAGAGGGTA
TCACCAAAATATGCCATTTTTCGCCAGACGACAAAAGCTCCAAGCGGTGCGGTGATGAAG
GTTAAAAATACGCCTGCTAACCACGCAGGAAATAAAATCTCAAACATATTGCCTCAATTA
GTGATGTCCGTTACAACGACATACATTGCCTTGTAAGTCGTGATGGTGATTATGGTGATG
AGAATAAAATGCCACGTTTTTCGCAAATTGATCGCCAAAGAAGTGGATAAAACTTGGGTC
ACTTGAAATTTTTTCAGGTGTACCAGCACAGCAGATATGGCGATTAACGCATAGTACTTC
GTCCGTATTTGCCATTACAATGTTTAAATCGTGAGAAACCATTAAAATAGCACAGTTTAA
CCATTCACGAGTTTTATTTAATAGTTGATAGAGTTCCGTTTGCCCTGTAATATCCACCCC
TTGCATTGGTTCATCTAAGACAAGCAGTTGTGGACGATCTAAAATTGCACGGGCAAGCAG
TACTCGTTGTAACTCACCGCCAGATAATTTTTGCATACTATGCTTAGCAAGGTGAGTGAT
TGCAAATAGGGACAATGCTTCATCTATCAAGGGTTTAGTGCTGTTAGGCTTGAGATATAG
AAATTTTTCAACGGTAATAGGAATAGAGTGATCCAGATGCAATTTTTGTGGCACATAGCC
AATTTTTAGCTGTGGTTGGTGAATAACCTGCCCTGATGTTGCTGGCTGTAATTTCAGCAA
TACTTTTAATAGGGTAGATTTACCCCCCCCATTAGGACCAACGATAGTTGTGATAGAATT
GGGGTAGATGTTTAAATGAATATTTTCAAGGGCAACTTGTGTACCAAAATTCACATTAAT
CGCTTTCAGTTGCACAAGGGGCTTCGTTAAATTGTGGATCGGCTTAATTTGCTTGATCTG
CATAACATTAATAAATTTAAGGATTTAAGGAATTAAAATTAGCGGATTTTTTTCAGTTTT
ACAAGAAATCTATGGGAATTTTTTGCCTATTCCTTTGTCTATAACAAGTTCGCACTAGAA
GAAAATTATTTAGGATAGAATTTTGCAACACGTTATTTTTGCTAGAGATCGCCGTCGTAA
GAAGAATAGAGTAAAGGCATTTGTGTTTTTGGTGATTATATTATCTATCTTTATCGGTAT
CGCTTTAACCTTAAAAAGACCGAGTTCAAATTCTTCAGAGGCTCAAGAAATCCCGATTAC
GTTGGCTACTCAGTCGTTGCCTGAAGTTTCAACAGGATTATCTCATGGTGAGCCTAAGTA
TATCAGCATTGATTTTACTGCCTCTGCTAAAGAGGAACAGGAACAAGTAAATGCTGAGCC
TGTTGATGAAAATGCAACCTCTTATGAAGATGAATTGAGTGATGTTGATGATGAAATAGA
AGGGCAACCTAAAGCAGCTGTTCCTGAAAGTGAAAAATTATCGGAAGAAGCAGAAAATGT
ATTAGAAGATGTGTTAGATATTGCAGATCAAGCATTACGTATCCAAAATCAGTTTAGTTA
TACCGTAACTCAAGGCGATCAGCTAAAAGATGTACTAGAACAGTCAGGATTAACACATGC
CACAGCAAAAGCCTTAGAAAAAACCTTTCCACAGTTAGCCGATCTTAAAGTAGGACAACA
ATTCTACTGGATTTTAGACAATAACGGTGAGCTAGAATATATGAACTGGCTCATCTCAGA
AAAAGAAGAGAAAATTTTTGAGCGTAAAGCTCAAGATCAATTTGCGGTACAAACAATTCA
GAAAAAAGGCGTTTGGCAACAAGATGTGATTAAAGGCACCATTAATGGCAGTTTTAGTGC
AAGTTTAAAAGCGGTAGGTTTATCTCAACGTCAAATCAATCAGTTAGCTAACGGTCTGCA
ATGGCAGATTGCCACCAATAAATTGAAAAAAGGCGATAAATTTGCAATTTTAGTAAAGCG
TGAGTATATCAATGGCAAGGTCACGGATTTAGGAAATGTCGAAGCCATTCATATTATCAG
TGGCAAGAAAAGCTATTATGCTATTCAAGCAGATAATGGACGTTATTATAACCGTCACGG
TGAAACGTTAGGTAAAGGCTTTGCTCGCCACCCATTGCCATTCACACCAAGAGTTTCATC
ACATTTTAATCCTCGTCGCTTACATCCGGTAACAAGACGAGTTGCCCCTCATAAAGGGGT
GGATTTTGCTGTTCGATCTGGAACACCGATTATTGCCCCTGCAGATGGTGTGGTTGAACA
TATCGCTTATCAAGCAAACGGTGCTGGTCGTTATATTAAACTACGCCATGGGGGGCAATA
TACTACGGTGTATATGCACTTAAGCCGTTCGTTAGTTAAAGTTGGGCAAAGTGTTAAAAA
AGGACAACGCATTGCGTTGTCTGGAAATACAGGGCGTTCAACAGGTGCACATCTGCATTA
TGAATTTCATATCAATGGGCGACCGGTTAATCCAATGACAGTAAAATTGCCGGGTATAGG
ATCTGGTATGCCCGATAAAGAACGTAAAGCATTCTTAGTGAAAGCACGGAATATTGAAAC
AAAACTTAAACTCTAGAAGGATTTATAATGAAAAAAATTCTATTGACCCTAATTAGCCTT
GCAATCTTAGGTTCGGCACAGGCGAATGATAAAAACTTACAGCAACAGCTTGAGAAAATT
GGGGCAACCAATGTGAAGTTGTCAGAATCTGCCTTGCCAGGTTTTAAAACAGCGATTTCT
GATCAAGGTGTTGTGCAAATTAGCAATGATGGACGCTATGTAATACACGGGCAGATTTTT
GAATTAAAAGATGGCAAAGTTACTGATATTACTAATCGTGCATTACTCGCAGAACTTAAT
AGTCTAGCAAAAGAGATGATTGTTTATCCTGCGAAAAATGAAAAACACGTTGTCACTGTG
TTTATGGATATTACTTGCCATTATTGTCATTTATTGCACTCAAAGATCAAAGAATATAAT
GATTTAGGCATTACTATTCGTTATTTAGCCTTCCCTCGTGGTGGTATGAATACTGAAACT
GCAAAACAGATGGAAGCGATTTGGACAGAAAAAGATCCAGCCTTTGCATTAAACGAAGCG
GAGAAAGGTAACTTACCAAAACAGGTGAAAACACCAAACATTGTGAAAAAACATTATGAA
CTTGGGATTAAATTTGGGGTTACGGGTACGCCAAATATTGTCACAAAAGAAGGTGAGTTA
ATCGCTGGCTATGTTGAGCCAAAAGAGTTGCTCAAAATGTTAAGTCACTAATCCTTAATT
TAAACTACAAGCGGATAGGTTTTATTCTGACATCCTCCCCGCCTCAAGAGGCGGGAATTC
CTAAGTGTAAATTTTAAACGTATTTAAAGACCTATAATTTCATCGTTTGAATACTGATAA
AAATTGACCATGCATTAGCTTCTTGAAAGCTGCTCTTCCCCCAATAGATTTCATAATTTT
GTGATCTCTTTCACATTTTCTCTTGAAATCCCCTTGACAATCCCAATTTATGGTTACGTC
AAGCGAGAGTAATCTCGAAGTCAGAACATTTAATAACAGAATTTAGAGGAAACTATGAAT
ATTGATAAATTTACCAGCAAGTTTCAATCAGCAATTGCCGATGCACAATCTTTAGCCGTT
GGCAAAGATAATCCCTATATTGAACCGGCCCATTTAATGCTTGCCTTGTTAAAGCAAAAT
GATGGATCAATCACACCGCTTGTCACCAGTTTAAATGTGCAACCTAACCGTTTAAGCAGT
GAACTTGATGGCATCATCAGCCGTTTGCCACAGGTGCAAGGGGGCAATACACAGCCGTCA
CAACAACTTTTCCGTTTGTTAAATCAATGCGATAAGTTGTCGCAACAGTTTGGCGATAGC
TTTATTTCATCAGAGCTGTTTGTACTTGCGGCACTTGAAGATAACGGTGATTTAGGCAAG
TTATTGAAAAACTTAGGTTTAACCAAAGAGAAGGTGACAGCCGCCATTCAACAAATTCGT
GGAGGGGAGAGCGTGAATAATCAAAATGCAGAAGAAACGAGACAAGCGTTACAAAAATAT
ACTATTGATTTAACCGAGCGAGCTAAGGCAGGCAAACTTGATCCTGTGATTGGACGTGAT
GAAGAGATCCGCCGTACGGTGCAAGTGTTGCAACGCCGTACTAAAAATAACCCCGTGCTT
ATCGGTGAACCTGGTGTGGGGAAAACGGCGATTGTCGAAGGTTTAGCACAGCGTATCGTT
AATGGCGAAGTGCCTGAGGGTTTAAAAAACAAACGTGTGCTTTCCTTAGATATGGGGGCT
TTAATTGCAGGGGCAAAATACCGTGGTGAGTTTGAAGAGCGTTTGAAAGCGGTATTGAAT
GAGCTTGCTAAAGAAGAGGGGCAAGTGATCCTGTTTATTGATGAAATTCATACGATGGTC
GGTGCAGGTAAAACCGATGGAGCGATGGACGCAGGTAACTTGTTGAAACCGTCCCTTGCT
CGTGGCGAGTTGCATTGTGTCGGGGCGACAACTTTAGATGAATATCGTCAATATATTGAA
AAAGATGCAGCACTGGAGCGTCGTTTCCAAAAAGTGTTGGTTGATGAGCCGACGGTTGAA
GATACCATTGCGATTTTGCGTGGTTTGAAAGAACGTTACGAAATTCACCACCACGTTCAA
ATTACGGATCCTGCAATTGTCGCAGCTGCAACCCTTTCGCACCGCTATATTTCCGATCGT
CAATTGCCCGATAAAGCGATTGACTTAATTGATGAAGCAGCGTCGAGCTTGCGTATGGAA
ATCGACTCTAAACCAGAGCCGTTAGACAAACTTGAACGCCGTATTATTCAGTTGAAATTA
GAGCGTCAAGCGTTGCAAAAAGAAGAAGACGAAGCTAGCCGTCAGCGTCTTGCAAAATTA
GACGAGGATCTGACCGCTCGTGAACGTGAATATGCGGAGCTGGAAGAAGTATGGAAAGCA
GAAAAATCCGCTCTGTTAGGCACGCAACACATTAAAACCGAGTTGGAAAATGCCCGAATT
GAAATGGATCAGGCTCGCCGTGAGAATAACTTTGAGAAAATGTCGGAGTTGCAATACGGA
AAAATCCCAGCCCTTGAAAAACAGTTACAAGAAGCGGTAAAACGTGAAGAAGAAGGCGGT
GAAAATCATCTACTTCGCACCAAAGTGACCGATGAAGAAATTGCCGAAGTGCTTTCTAAA
GCCACGGGTATCCCTGTATCCAAAATGATGGAAGGGGAAAAAGAGAAACTATTACGAATG
GAAGAGGTGCTACATAAACGGGTCATCGGTCAAAGTGAAGCCGTTGATGCAGTGGCAAAT
GCGATCCGTCGTAGTCGTGCAGGCTTGTCTGATCCAAATCGCCCTATCGGTTCATTCCTA
TTCTTAGGACCGACAGGCGTAGGGAAAACAGAGCTTTGCAAAACATTAGCCAACTTCCTA
TTTGACGATCAAGATGCGATGGTGCGGATCGATATGTCCGAATTTATGGAAAAACATAGC
GTATCTCGCTTAGTCGGTGCACCACCAGGATATGTCGGCTATGAAGAAGGCGGATACTTA
ACCGAAGCAGTTCGCCGTCGTCCATATTCGGTTGTGTTGCTCGATGAAGTAGAAAAAGCA
CACCCAGATGTATTCAACATTTTATTGCAGGTGCTTGATGATGGTCGTTTAACTGACGGA
CAAGGTCGTACGGTAGATTTCCGTAATACGGTCGTCATTATGACATCAAACTTAGGTTCG
CATTTAATTCAAGAGAATGCGGAAAATATGAGTTACGATGAAATGAAAACTATCGTGATG
AATGTGGTTGGGCAACATTTCCGCCCTGAATTTATCAACCGTATTGATGAAACTGTGGTA
TTCCACCCATTAGATAAAGAAAATATCCGTGCGATTGCTAGAATTCAGCTTGAACGTTTA
ATTAAACGTATGGCGGAGCGTGGCTATGAGGTAACGGTGACAGATGCGGCAGTTGATCAT
ATCGGCGAAGCAGGCTTTGACCCACTCTTTGGAGCAAGACCGCTTAAACGTGCAATTCAG
CAAGAGCTTGAAAACACCTTGGCACAGCAAATTCTCTCAGGCAAATTGTTGCCGAATAGT
CCTGTGACAGTGGATTATCAAGAAGGAAGGGTTGTGGCAGTTCAGTAAAAGAGTAAGAGC
GTAGAGATACGCCCTTTGTTTTGTGAAATACATTGACTTTTCTATGATTTCTCGCTAATT
TGTGGGCGTTTTTAACACAAAAACTATTTATTTACAGGAGATTCTATGCAAGATCGTTTA
GTCACTTCCACAAGAAGTGAATCCCTTCTTAGCACACATAAAGTATTACGTAATACTTAT
TTCTTACTTGCGTTAACGCTTGTATTTTCGGCAGTGGTTGCATCTGTCACAATGACACTT
AATTTACCACGTTTACCTTGGTGGGGAATGTTAGTCGGTTTTTATGGCTTACTTTTCTTA
ACCAATGCAACGGCAAATAGTGCAGCAGGGTTAGCAAGTGTTTTTGCGTTAACGGGTTTC
TTAGGTTATAGCTTGGGTCCAATTTTAAATGCTTATATCAGCAATGGCTTAGGCGATGTG
GTTGCATTGGCTTTAGGGGCGACTGCGTTGGTATTCTTTAGCTGTTCTGCTTATGTATTA
ACTACTAAACGTGATATGTCTTTCTTATCGGGTATGATGATTGCGTTGTTCGTGGTGTTA
TTAGTGGGTATTGTGGCAAATATCTTCTTAGCAATGCCCGCGTTAAGTTTAGCGATCAGT
GCATTATTTGTAGTGTTCTCAACGGCTGCAATTTTATATTCAACTAGCAACATTATCCAC
GGCGGTGAAACAAACTATATCCGTGCAACCGTTGATTTATATGTGTCTATCTACAACCTA
TTTGTGAGCTTATTACAGCTTTTAGGAGTATTTAGTAGTGATGACTAAATAAATTTAGCT
CATTGGATTCATTAAAAATAGTTATAAGGGGACGCTAATTTAGTCCCCTTAATCATCAAT
GCGCCTCGTCCCAGTTGCCTCCAACCCCAACTTCTGCAATCAATGGCACTTTAAGCTCAA
TCGCTTTTTCCATTTCAGCTTTAATCAGTGGGGTGTAATGCTCTACTCTGTCGGCTTTGA
CTTCAAAGACTAATTCATCGTGTACTTGCATAATCATTGCAATATCTTCGCAATTTCGCA
CCGCTTGATCGATCCCAATCATTGCCACTTTGATAATATCTGCCGCCGTGCCTTGCATTG
GGGCGTTGATGGCAACACGTTCCGCCGCTTTGCGTCGCATTTGGTTGCTTGAGTTGATTT
CAGGCAAATATAAACGGCGACCAAATAACGTTTCAACATAGCCTTTTTCAGCGGCTTTTT
CACGAATATCTAACATAAACTGTTGCACCGCTGGATAACGCTGGAAGTAAAGTTCCATAT
ATTTTTTCGCATCGGTACGAGAAATGCCCAGTTGATTTGCCAAGCCAAATTCAGACATTC
CGTAAATCAAGCCGAAGTTAATCGCCTTGGCACTACGGCGTTGTTCACTCGTCACAGCTT
CCAACGGCACGCCAAAAATTTCCGCCGCCGTAGAACGGTGAATGTCTTTACCTTCGGCAA
AGGCTTTGATCATATTCGCATCATTAGCAAGATGTGCCATTATGCGTAACTCAATTTGCG
AATAGTCCGCCGCCAAAATCACATAGCCATCACGGGCAATAAAGGCTTGACGGATACGTC
TGCCCTGCTCGTTGCGGATCGGAATATTTTGTAAATTCGGATCGCTTGATGAAAGTCGCC
CTGTTGCCGTGACCGCTTGATGATATGAAGTATGCACACGTCCTGTTTGTGCATTAATCA
TCTGCGGTAGTTTATCGGTATAGGTCGATTTCAGCTTGCTCAAGCCACGATGTTCCATCA
ACAGCACAGGCACTTGGTGTCCCATTTGAGCCAGTTCTTCCAACACTTCTTCGTTGGTTG
ATGGCGCACCTTTCGGGGTTTTCTTTAAAATCGGTAAGCCGAGTTTGTTAAATAAAATCT
CTTGCAGTTGCTTAGTGGAAGCAAGGTTAAACACTTCTCCTGCTTCTTGATGTACAAGGG
TTTCAAGCTCTTTTAAACGCTGTTCAATCTCAACTGAATGTGCCAACAGTTTGGCAGGAT
CGATTAATACGCCGTTTCGTTCCACACGGGAAAGTACGCTCACCAACGGCATTTCGATTT
GCTCAAACAGTTTCACCAATTCAGGCGTTTTTTGTAGTTCAGACCATAAGAGTTGATGTA
ATTTCATTGTAATTTCGGCATCTTCCCCTGCATATTCTGTTGCTTTATCCAGTTCAATTT
GATCGAATGTAAGCTGATGTTTGCCCTTACCTGCCAACTCTTCAAAAGGAATAGTTTGAT
GTCCCAAATAACGCTCTGCCAAATTGTCCATATTGTGACGACCGGTGCTGTCTAGGGTGT
AAGATTGCAACATCGTATCAAAGGCAGCCCCTTGTAGCTCAATGCCGTTGCGAGCAAAAA
TTGTTAAATCGTATTTGATATTCTGCCCGATTTTGCGGATATTTGGGTTCTCTAAAATCG
GTTTTAACTGTGCCAAACAGTCCGCTTTGTTCAACTGGTTAGGCAGTAACGCTTCGACTT
CATCGAGTTCTGCTTCACTTTCACCAAACAGATCCACTTGGGTCGGCTGTGTAATTTTGC
CTTTATGTGCCAACGGAATGTAGCACGCTTCGCCATTTTCTAAACCAAACGAAATCCCGA
CTAAATTTGCTTGCATTGCATCTAAATTGTCTGTTTCGGTATCCACCGCCACAAGCTCTG
CCATTTGCAATTTTGCCAGCCATTTGGTAAAGAGTTCAGGGCTGTTCACGCAATCGTAAG
CGGTGCGATCTATCTCGACTTTTGCAAAAGGTGCAGATTTTTGTTCGGCACTGACCGCTT
GTGTGGCTTGATAATTGTTCGGAATTTTCTCTGCTGACGTTTGTGTCACAGGGTTTGCAT
CATTCATCACTTCGTTCAGCCAACGCTTAAATTCATAACGACCAAAGAGTTCTACCAGTT
GATCTCGCTGTTGGGGTTGAGTAACAAGCTGATCGTAAGTGACATCAAGGGCAACATCGG
TTTTGATTGTCGCTAATAGATAAGAGAGATCGGCTGTTTCTTTTTCTGCTTCCAGTTTCG
GTGCAAAGGTTTTTGCCCCACGAAATGATAACTCTGCAACTTTGTCTAAATTTGCATAAA
TCGCTTGCATTGAGCCAATACCTTGCAACAACGCAATCGCCGTTTTCTCACCAACACCTT
TTACCCCTGGAATATTATCGGACGAGTCGCCCAATAAGGCTAAATAGTCGATAATCAACT
CAGGCGGAATGCCATATTTTTCAATCACCCCTTCACGATCTAACAAGGTATTGTTCATCG
TGTTAATCAGCATAATATGATCGTTCACCAGTTGAGCCATATCCTTATCGCCCGTACTGA
TTAAAACGTGCTTACCTGCTTGTGAAGCCTGCACCGCAAGCGTGCCAATCACATCATCAG
CTTCCACCCCTTCAATCGACAACAGCGGAATACCCAATGCTTTAATCATTGCGTGCAAAG
GTTGGATCTGCGAACGAAGCTCATCGGGCATCGGCGGACGGTGAGACTTATACTGTTCAA
ACAGCTCATCACGGAAGGTTTTCCCTTTCGCATCAAACACGACGGCAATATGGCTTGGCT
CAACCTGTGCAATCAGGCTTTTTAACATATTCAGCACCCCATACATCGCCCCCGTTGGCT
CACCTTGTTTGTTAGTTAAAGGGGGAAATGCGTGGAATGCACGATATAAATAGGACGAAC
CGTCCACTAAAACGAGCGGATTTTTTGCAATTGTTGCCATTTGAACTCTCTTTGATCTAA
ATAATTTGGGCTATTATAGCGAAAGTGGGGGGATTAAAGAAAAGGTTTTGGGAAATTATG
TCTATCCATATTTTTCCCCAAAACGCCCCCATACAATAGGGGACTTTACGATTTACATCA
AACCATTACGATTCTATTAACATCGGTAATTCTGACATACTCACTAATTTATAATCAGCC
AAAGCCCAGCGAGGGTCGTCCCATTCCGATTTTTCAGGAATAACAACGGTTTTCATACTC
GCTGCTTTACCTGAAATCATACCTAAAACCGAATCTTCTACGGCAAAACAAGCAGATGTT
GGAACGCCAAGTTGTTTTGCTGCGTGTAAATATACAGCGGGGTGTGGCTTGTTGTACTCC
AATTCCTCAGCAGAAGCTAAATAATCAAAATATTCAGCTATACCACAGCTATCAACAATG
CCTTGTAGCATATTTCTTGGTGAAGCCGAAGCAACTGCGATTTTAATCCCCCATTGTTTT
AAGGTAGATAAAACATCTTTCACATTTGGCATTAACGGCTTCGCTTCAAGCACCTTTCCA
ACTACATATGCCATCAACTCTTCTATTAACTGAGTACGGCTCTTTTCTTTTTCGCCATAT
TTTTGTAGCACATAATCAACAAGCGTACCAACTGGTGACCCTGTAAGAGTCATCATTTCA
GCTAAGGTTACAGGAAATTGATTTTTCTGAAAAAATTCAGTACTTGCTTGATACCAAATA
GGTTGGGAATCAATTAACGTACCGTCCATATCAAAAATTACAGCTTCGCTCATTTTACAT
TCTTCCGTTATTAATTATTACAAGTGCTTCCCCTAAAACAAAGCAATCACTGTATCCTAC
ATGCTTTTCACCTTTGAAATATAATTGGCAATTCATTCCTATTCAGATAAATAGATAGAA
ACTAAGTTATATCCCCAATTTTTCCTTATAATGCAAACGGCATACAGAAAGATAGCTGTC
GTTTCCACCGATTTGAATTTGATCTCCATCTTTTACCGCTTCACCTTTCTCATTCATACG
AATAACAAAGCCTGCTTTACGCCCACAATAACAGATGGTTTTGAGTTCTTCGAGCTGATC
AGCCCAAGCGAGTAGATAGCGACTTCCCTCAAATAATTCAGACTGGAAATCGGTGCGTAA
GCCGTAACAAAGCACAGGGATTTTTAATTTATCGACCACTTCAGTCAGTTGATAAACCTG
TTGCTTGGTAAGAAATTGTGCTTCATCAATCAGAATACAGTGCAATTTTTCATCGGCAAT
ATAAGCGGTGATTTCATCAAATAAATTGCTATCGTTTTTGAATAAACGAGCATCTTGTGA
AATACCAATTCGAGAGGAGACTTTCCCTACGCCATAACGATCATCTATCGCCGCAGTATA
AACAAGGGTATTCATTCCTCGTTCTTGATAGTTATAAGATGATTGAAGCAAAGTTGTGGA
TTTCCCTGCATTCATCGCAGAGTAATAAAAATAGAGTTTAGCCATAATAAATGAAGTAAT
AAAAAACGGCTAATCAAAAGTATTAGCCGTTTATTCAAACAAAGATTAAACGTTGTCGAT
TTGACCTAACAGAGAGCGTAAACGATCTTGGAAGTTTTGATGTTCAGTTTTTAATTGCTC
GTGTTCTTGACGCAGAGTTTCATTTGCACGATTAGCTTCCTCGTTTTTACCTTTTAACTC
TTCAACTTCTAATTGAAGTAATTGAATGGTTTCAACAGCCTGTTTAATTTTTTCTTCAAG
TTGGTCTAAAATTGCGACTGACATAATATGTTCCTCTAGTGAGTAGTAATGAAAGTGTAA
AGATTTTACCTTACTTAGAAGAAATTTTCATTATAAAGTTCGGGGTTATGGATAAAAAAG
CACATTGTTAGACATAAACTTTTTGTAACTTTCTCAATTAGGGGTAGTATATGTCTATCA
AAAATTAGATATTAGATTAGTGGTAAAGTAGCTTGTAGGGTGGGTCTTGACCCACCATAT
AATCGTAACATATTGATTTTATTGATGGATTAAAACCTACCCTACAATATTTAACCTATT
AATATATGGTTTGTTAGCGGTCTAGTACCTAGTACGGAGATGAGATGAAATGAAAATTGA
GAAGAAAAGTAATGAGGCAATTATTGAGCCAATTGAAGATAATTGGAATTGGTTAGATGA
ATTGGGAGAGCCAGATCCTACGTTTAATTATCAACATATCAAAGAATTTAAACGTGTACC
ATTATTAAATTACGAAGATTGGCTAGCTGAAGATAAAAAAATCCCCTAACAAATTGTCAG
GGGATTGCGAGATTATTTCACGCGAGAAACATATTCGCCTGAACGGGTATCCACACGAAT
AACTTCGCCGATTTGAACGAAAAGTGGAACACGAACTACTGCACCTGTGCTTAATGTCGC
AGGTTTACCACCTGTACCAGCGGTATCACCTTTTAAGCCTGGATCAGTTTCGATAACTTC
TAATTCAACAAAGTTTGGTGGAGTAACGCCGATTGCAGAGCCATTCCATAATGTAATGAT
ACATTCTGCTTGATCAACTAACCATTTATCGTTGTCGCCTAATGCTTTTGAATCTACAGA
AATTTGCTCGAACGTTTCCGGGTGCATAAAGTACCAGAAATCTTCATCTTTATAAGAGTA
AGTGTAGTTGTAATCTACAACATCAGCCGCTTCAACAGTTGAGCCTGATTTGAAGTTGAT
CTCTAATACTTTACCAGAGATTAATTTACGGATTTTTGTACGGGTAAATGCTTGACCTTT
ACCTGGTTTTACAAATTCATTTTCAACGATAACGCAAGGTTCGCCATCTTGGATAAATTT
TAAACCTGGTTTGAAATCATTAGTGCTGTAACTAGCCATTGTGATCCTCAGAATTTAGAT
AAAAAGTAACGCCCAAAGGGCTAAATAAAAAGACGTATATAATACACTAAAAACGGCAGG
CAAAAAATTAAAATTTTTCTGAAGTATGGCAGATAAAGTCGTTTCAGGTATAATCTGTTT
TTTCAATCAATGAGGAAATAAAATGAAAAAAGCAGTGTTAATGGGATTAGTTCTTGCCCT
TACCGTTTCAACCGTTCAAGCGAAAAAAGCAGGTGGAATGAAATTTTCTTCAAGCAAAAA
AACACCAGCAACGGTTCAGCAGTCCACAACACAACAAAAAGCCGATGCGGACTTTAATAA
TACGCCAAATCAAACAATGCCAAATGCAGGGGCGGCTCAACAAGCTCAAGGCAACCGTTT
AGGCAATTTTGTGACAGGGGCGGCGGCAGGTTACTTATTAAGTGAAGCTCTTTCCCCGAC
GGAAGCACAGGCTCAAACACCAGCAACCAATCCAACGGAACAATTAACCAAACAGGTACA
ACAGGCACCAGCCGTGCCAACCTTTAAAGCAATCGATCCGCAAAACGACCCTTACCTTAT
TGAGAAAACACTGGGTTATTTGCGTTACTGCTTAAATGGTGTGCAATATATGGTAGGAAC
CAACAACAGCCAATTACCACCGACATTGATGGTAGATAAAACCAACGCACCAATGCAGTG
TGTGATTAGCCAGTAATTTCATCAGCAAAAGGGGTAAATTTGAACATCTCATTTTACGAC
GCACCAACAAAAGCACAATGGCTACAAGATCTGGCTGAAGCCTTTAATCGACCAGAAGAT
TTATTGCATTACCTTGAGCTAGACATTGCAGATTTCGAGCAAGATCTTACCGCTCGTAAA
CTGTTTGCGTTAAGAGTGCCACGCCCCTTTGCTGAAAAAATGAAAAAGGGGGATCGGGCA
GATCCCCTTTTTTTACAAGCGATCACATTACAAGAAGAATTTACCAATGTTGATGGCTTT
GTCCAAGACCCACTGGAAGAACAGCATTCGCCTGCCCCTAACATTTTACATAAATATCAT
AACCGCTTGTTATTTATGGTAAAAAATAGCTGTGCGATTAACTGTCGCTACTGTTTCCGT
CGCCATTTTCCTTATGATGAAGTTAAAAGTGGCAAAGCAACGTGGCAGAAAAGCCTCGAC
TATATAAAAGCGCATTCCGAAGTGGAAGAAGTGATCTTATCAGGGGGCGATCCCTTGATG
GCAAAAGACCACGAAATTGACTGGATTTTCACCCAACTAGAGCAGATTTCCCATATCAAC
ATCGTACGTATTCACAGCCGTTTACCTGTGGTTATTCCCAACCGTATTACAGACGAATTG
TGTGAAAGGCTATCACAAAGCCGTTTGAAGGTTGTGTTAGTGACGCATATCAATCACGCC
AACGAAATAGACGAAATCTTTGCAGAAAAAATGCAGAAGCTAAAGCAAAGCAATGTCGTG
TTGCTCAACCAATCTGTCTTGCTCAAAGGGATCAACGACAATGCCCAAACACTCAAAGCC
TTGAGTGATAAATTATTTCGCAATGGCATTTTACCCTATTATTTGCACCTATTAGACAAA
GTGGCAGGGGCGAGCCATTTTTATATTGAAGATAGCATAGCCTTTGAAATTTATCGTGAA
TTGCAACGCATTACATCGGGTTACTTAGTGCCGAAATTAGCACGAGAAATGGCGAAAGAG
CCGAATAAGACATTGATGGGTATCTCTGCTTAATTGATATTCAGTTCCTTAATCGCTCAA
TCTCTTTACTAAATTCTTCTACATCATCAAAACTTAAATAAACTGACGCAAATCGAATAT
AAGCGACTTTATCTAAGGACTTTAATTCACCTAACACCAAGTCTCCGACAAATTTACTAG
CAACTTCCCTTTCCCCTGTGGCTTGAAGTTGTAACACAATGCGGTGGATCGCTTGCTCAA
CATCATCGGTACTCACGGGACGCTTTTCTAATGCACGAGATAAACTGGTTCTTAATTTAC
GTTCATCAAAAGGTTCTCGGCTACCATTATTTTTAACAATATGCGGAATGAGTAATTCAG
CACTTTCAAAGGTTGTAAAACGTTCTTTACAGACAGGGCATTCTCGTCTGCGACGAATTT
GGTAGCCATCCGCGGTTAAACGTGAATCTACAACTTTGGTATCATCAGTGGCACAAAACG
GGCAACGCATTATTTTAACCCTTTTTGTCTTGCTACAAATTCAGCGTGTAAATTTTCAGG
GGGTGGAGGCATTTGCAAATAGAACCCTTCATTTTGGATTTTTTGCAAAACTTCTTGATT
ATCTACCCGCTTGAGCTGCTTTTCACCTGCTAAATTAAACAGCATTACAAACTCAGGTTT
ACCAAAAATTTGGCGAAGTTCTAGAGGTACCGCCTCAAATTTATCCCGTTTTTCCACATA
AAGATACATTCCTTCTTTTTTGGGGCTTTTATAAATTGCACATAACATCTTATTCGTCCT
CTAGTCTGTAGCTACCTTCGTAATTGGTGAAACGTGAATATTGTCCTTGGAAACCTAACG
GCACTCGTCCGATTGGACCATTACGCTGTTTACCAATGATGATCTCCGCCATTCCTTTTG
TATCTGGATTATCGTGATAAACCTCATCACGATAAATAAACATAATTAAATCCGCATCTT
GTTCAATCGATCCCGATTCGCGTAAATCCGAGTTTACAGGGCGTTTATCTGAACGTTGTT
CTAAACTACGGTTGAGCTGAGAAAGTGCCACTACCGGTACTTGTAACTCTTTAGCTAAGG
CTTTCAGTGAGCGAGAAATTTCCGCAATTTCAAGGGTTCGGTTATCGGCAAATCCAGGAG
CGCGCATTAATTGTAGATAGTCCACCATAATTAAACTTAATCCACCGTTTTCCTTGTACA
CACGTCTCGCGCGTGAACGTAATTCCGTTGGGGTTAAACCTGAACTATCATCAATATAAA
TATTACCTCTGGATTGCAACACCCCCACTGTACTGCCAACCCTAGACATTTCCTCATCAT
CTAGTTGCCCTGTACGAATACGCGTTTGATCGACCGTTGAAAGCGAAGCAAACATACGCA
TCATAATTTGATCTGCTGGCATCTCAAGGCTGAAAATCAGCACAGGCTTATTCGGTTGCT
TAACTTTATTGCCATTCTCATCTTCGACCTCAACATCTCCCATTGCTGCATTTTCACACA
AATTCATCGCAAATGTTGTTTTTCCCATTGATGGACGGGCAGCGACAATGATTAAATCTG
AAGGTTGAAGTCCTGCTGTTTTTCGGTCTAAGGCGGCAAAACCCGTTGATACACCTGTTA
CACCGCTATTATTTTGAGAACGAGAGAGTAATTCTATGCGAGCTAAGGTTTCCATCAAAA
TATCATCAATTTTTTTCGGCCCTTCGTCAGTTGCAGTTCGCATTTCTGCAATATGAAAAA
CGGATCTCTCCGCTTCATCTAATACTTCTTTAACTGTCAATCCCTTAGGGTTATAGCTGA
TTTCTGCGATTTTATTACCCGCCGCAATCAATTCACGACGAATAGCCCGTTCACTAACAA
TCTCCGCATAAACTAAAATATTCGCCGCACTTGGGGTATTTTTAGACAGTTCAGCAAGAT
AGGCAAAACCACCCACATCTTGCAATATGCCTTTATTCTTAAGCACCTGATCAAGCGTGA
TAATATCAATAGGCTGATTATTGCGAGATAGTGAAACCATTTCTTCAAAAATCAGACGAT
GAGCGTGATTGTAAAAATCGGTACTCTGAACACGCTCAGCAACGCTGTCCCAGTACTCGT
TACTCAGCATTATCCCACCCAATACCGCTTGCTCTGCTTCAATTGAGTGAGGGGCAATGT
TTATCTGTTCAATCTGTTTATCTTTTTGAGGATCTTTATTTTTTTGATATTCAGCCATTG
ATGAAACTCTTTTCAGGGAAATGATAAAAGGTAGTTTACCGAATTTGCCAAAAATTTTCA
GCTGGTTTACCCCGTACAAAAATAGCGAGACACAAAATTTGTTGATAATCTGCTTCAACT
ACACTAATTTCATTATTTAATAGTAATCATAGAACCAAAGTTAAAGCACTGAAACCACAG
ATCTACTTGTGAAAAACCTGCTTCTTTTAGGCGTGCTTTATGTGTATCAATACTATCTGT
CCGCATCACATTCTCAAGGGCTGTACGCTTTTGGCTTACTTCAAGCTCACTATAGCCATT
TGCACGTTTAAACGTGTGGTGCAAATCAATAAGAAGTTCATTTATTGTGTTATCTTCAAA
AGTAAATTTTTCCGATAACACCAACACACCATTTGGATTTAACCCCTGATAAATTTTACG
TAAAAGAGCAAGCCTGTCTTCTCTTGGCAAAAATTGCAACGTGAAATTTAGGACAACCAT
TGATGCATTTTTAATCTCAACGTGACGAATATCATCACATAAAATTTCCACAGGAATATC
CGAATGATAGGCTTCCAAATGGCGACGACAGCGTTCTACCATAGGTTCAGAATTATCCAC
ACCAATAATTCTTACTCCTGCTTTTTCCACATTACGCCGAATCGATAAAATCCCAGCCCC
ACGAGAACAACCTAAATCATAGACATTTGACTGATCAGTCACAAAATGAGAAGCAAGCAT
ACCAATCGCTGTAATGATATTAGAATAGCCCGGCACAGAACGTTGAATCATATCTGGAAA
AACTTCCGCAACAGATTCATCAAAAATGAAATCCCCTAATTTCTCAATAGGGGCTGAAAA
TAGAGTATCTTTAGACATAAACAATATTATTGATAGTAAATGGTGTATTCTACTCGCAAT
TTATAAAGATTGTAGAAAATAATTTATTTAGCAACATTCCTAATTTAGTGAATACGTATA
AGTACGATATAAAAATGCGCAAATCAGGACAAATAACATCACAATAATTTGAATTAATCT
CTTTTTAGTCAATTTCTCTGCCGCCATTTTCACTCCAAATCTAAATAAACCTTGTTCATT
ATTCCCTAAAAAAATGTTAAAATTTGCCTTAAATCAAATTTTAGGATGGTTTCGTATGAA
AATTGTATCTGATTTTAAAGCAAATGGAAGAACAGCCTGCACAATTCACTGTCAAAATTG
CAGTATTAGTCAATTATGTTTACCTTTTACTCTCAATGAACACGAATTAACTCAATTAGA
TAATATCATTGAACGTAAGAAACCTGTGCAAAAATCACAAATCATCTTTCAGTCAGGTGA
TGAACTCAAGTCTATCTACGCAATCCGTTCAGGTACAATTAAAAGCTATACCATCAGTGA
AAATGGTGAAGAGCAAATCACCGCTTTCCATTTACCGGGCGATTTAGTTGGCTTTGATGC
GATTATGGATATGAAACATATCGGTTTTGCTCAGGCTCTTGAAACGTCGATGATCTGCGA
AATTCCTTTTGATATTTTAGATGATTTAGCTGGCAAAATGCCAAAAATCCGCTATCAGAT
TATGCGTTTGATGAGTCATGAAATCAAAAGCGATCAAGAGATGATTTTGTTGCTTTCTAA
AATGAGTGCGGAAGAAAAACTTGCGGCGTTTATTTACAATCTTTCACAACGTTATGCCGC
ACGCGGTTTTTCAGCAAGAGAATTTCGCTTAACAATGACCCGTGGTGATATTGGAAATTA
CTTAGGTTTAACCATTGAAACTATCAGTCGCTTGCTTGGTCGATTCCAGAAAAATGGCAT
CATAACGGTACAAGGTAAATATATTACCATTAATCATATGGATGAATTAAGTGAAATGGC
TGGTGTTACAAAACCTAAACTGTCCCATTGCAATCCAAACTTATAATTCTTTACATACTA
CTTATCTTGACGTTCTCCCCGTACCTTACGGACAGGGCTGAAAAAATACTCTTCTATCTT
AAAAAGATAATTTATGCCCTAGTCTCCGATCTATGAGAATGAATACTAGGGCTCATCTCT
AATGAAAATATCCCTTCCTTCTATAAAGAAGATCAATTCGATAATTTGATATTAAAGAGC
CATTTGTCTACCAAACGCTTCCCTTCCTCGCTTGAACCAAAACGGGCATAATCCACATCA
ACCAATTTCACCCCATCTATTTTAGGTGATTGTGGGGCAACTTCCGCTTTCACATTGATT
GGTGTTTGATAAAGTCCGTGGTCACGCCAAGGAATTTCTTGAACCTCTTTAGACAGAACC
CAATCCATAAACAATTTCGCATTATCAAGGTTTCTCGCACCTTTAATAATACTTGCAGCC
CCTAAAGCATAACCTACCCCATCTTTAGGTAACACATAATCAACCGGTGCACCTTTCTCT
TTTTCTGAAGCATAGCCGTGAGCAAAGCCAACTGTCACAGCACTCTCTCCACGAGAAAGG
TTAGAGGTCACTAAGGTACTTTTCACATATTGAGAAATGTTGCCATCTAATTTTTTCAAG
TACTCAAAGGCTTTTTCCTCGCCCATTAACTGAATAAGCGTAATCATCGTCGTGTACATT
GTTCCTGAAGTGCGAGGATCAGCTAATTGCACTTCGCCTTTTAAGCGAGGATCAAGCAAA
TCTGCCCATTTTTTCGGAGCATCAATCCCTAACTGCTTTAATTTTTCGGTGTTAATACCA
AAACCAAGCACCATCAAATACGCAATCGAGGTATATTTACCTGCTTCGCTCTCTTGCAAT
GCTTTAAATTGAGGTAAAACCTCCGCTTGCAAAGGTGAACGATAGGCTTCTAATAGCCCC
ATCTGCCCTGCTTGGAAATGTGGCTCAATAGTGCCGCCATACCAAATATCCGCTTGCGGA
TTATCTTTTTCCGCTTTCAGCTTACCTAAAATTGTCCCTGTTCCACCGTGAATAAACTGA
GTTTCCACATTATATTTTTGTGAAAAACGCTTCGTCAGATCTTCACACACCTTGTTTTGC
ACGCCACAATAAACGGTCAGCTTTCCTTCAGCCTGAGCATTAGAAGCTGCAAAGACTAAT
GGTGAAAGGAGAAAAAGGCTTGAAAACCATTTTTTTAATTGCAATTTTTTCATTTGTTTC
ACATTCCTAAGTTAAAAAAGAATCTTAATTGTAACATTTACGCTACATAAAGCAAGAATA
AGCGGTTTGATTTTATGCTAAAATGGCATAACACTATCCTATTATATTGATATAAAAAAT
GTTACTTAATCAAATTCAAATAATCCTGATCGAAACCTCTCACAGCGGTAATATCGGCTC
AGCTGCACGAGCAATGAAAACGATGGGACTAAGCCGGCTAAGGCTTGTCGCCCCAAAACA
AGCGATTGACGAACAAGCAATAGCCCTTGCCGCAGGGGCAAAAGATGTATTGGATAATGT
ACAAATTTATGCGGATATTGACAGTGCAATCGCAGATTGCCAGCTTGTTATTGGCACAAG
TGCCAGATTACGCCATCTACAAAATTCACTGGTCGAACCACGTCAATGTGGCAAATTAGC
TATTCAACGTGCTGAACAGGGTAAAGTAGCGATTGTATTTGGACGAGAACGGGTGGGCTT
AACCAATGAAGAACTATTAAAATGCCATTATCACTTAAACTTTCCAACCAACCCCGACTA
TGGCTCGTTAAATCTTGCAATGGCGGTACAACTCGCCTGTTATGAACTCCGAATGGCTTG
GCTAGATTTGCAAGAAAAAACCGATATTCAACCGCTTGCAGAATACCCGACATCAGAAGC
CTTAGAACATTTCTTTGCCCATACCGAACGTTTATATAAAGAACTTGGCTTTATTCGCAA
CGAAGCAGTTATGCTGAAACTACGCCGGTTATATCAACGAGCCGAATTGGAAACCAATGA
ATTAAATTTATTAAGAGGAATGTTAACTGCAGTAGAAAAGTACTCGCTAAAGCAGAAAAA
TGACTAATAATAAAGGGATAAGAAATTACATCTCTTATCCCTTAAATCATAGCTAATTAA
CTATAGTACCTAACTATCTAGATTACCATAATACACGTAAACCAACACCAAGTGCTTGGT
CAGTAACTTTTTTGTTATTACTGTCTTTGTTCTTGATTAAACGACCTTCAACAAAGGTAA
CAACTTGTTTATGTAATTTATAGTCTGCACCTAACATGAATTGATGAGCTGTTGCTTTGT
AAGCTTTATCTTTGTAAGTACCATAAGAGTAGTTTCCATACACGCCAGATTTTGGAGTAA
CATCAAATCTTGCACCAGTTCTTACGAAGTCAATTTTCTCTTTAACATCATCTGTTTTTA
CAACACCATGACCACCATCAACAGCTACAGTAAATGGAGCGTTGACATATTTAAGACCAA
AGTATACACCATCTTTGTCTTTCTTATTAAATGACACAGATCCAGAAGATCCAGATTTAT
AGTCATCATGAGTATAACCTGCTGCCACAGTTACAGATTGACTTTCTGCAATCTTAGCTG
TGTATTCAGCACCTAAACCAAAGCCAGATTTAGCAGAATCTACTTTTACTTCTCCCTTAT
TATTACGCTCATTTGCAACATTATAGTTAGCACCTAACGTCAAACCTTCAATGCCTGTAT
AGGTATAGTTAATTGCTGAATCAGAAGAGTCAGTAAGGATATCAAAACCTTTTTTGTTTG
TGTTGTTTGCTGAATATTTAATTCCACCAGTACCAACACCGTATACTTTATCAAAACCAG
CTTGACCAATGCTATCACCGATTACAGCTTGTTTACCAAAAGAAATTTCATGACCATAGC
CACCTAAACCGACGTAAGCCTTTTCTGTTGTAACATCCCCCCATCCTGCATCATTTTTAG
AATTACGGCCAAGGCGAGTCTCATAACGACCAAAACCGTAGAGATTCTCATTGATATTAT
GTTTGATAGAAATACCGAAACGAGAACCATTATTCTTTAAGTTAGTGTGACCACGTGTTG
AAGATTGACCTTTCTCTTTTGTGGCTTGTTCTTCTAAAAGAAGACGCAATTGACCATCAA
AATCAACTTTTGTACCTTCATTTTCATAAACTGTTACAGCTGATGCTGATGCTGCAAATG
CCGCTACTGCTAATGCTACTAGTGTTTTTTTCATAATGTTCACCTTAAGTTTTTAGTTTA
GCTAAGATTACTCTTATTAAGGTATAAGAGTAACCGATCCATATCTGCCATTACCTTCCC
ATGTAAGTTTGGTAAATGCCGATTGCGTGCGTATGATTGCAAATTTGTAGAGTAGTGTCA
ATATCTTACATAAAAAAAAACAAAAAAACATTTTCTTTAAAATCAATAAGTTAATAAATC
CCCACCCCAAAACAAGTATTCAGAGATAATTTTTTAAAATATTGCTCCTATTGCAATAAA
TCACATAACTATATGATTTAAAAATAAAAAACTCATAGCAAATAAAGATTTATAACCTTT
TTTCTAAAAATGTGAGTTTCATCACATTTTTAGAAAAAATAGAAAGATTATTTTTATCAA
AAATAAATTTGAAAAGAGATGTACATACATTAAAATATCTATACGCTTAATACAGAGAAT
AAAAAATGGGTAATTTTACAGATACAATCATTACAAAATTAAACGACTTTTCTCCCATCT
TGTCTCTGCAAATCTCTATCTATAGCCACTGCTTTAAACTTACTCATGGCTCCGTCAAAG
AATTCATACAAGAAATACTAGAAACATGTTCACATATTGAGCAGTCAACTTCCCCTGAAA
TAACTGAAGTTTATACTCAACGTTTAATTGAACAATATGATGCTCTACAAAAAAGTATTC
ACCTCAAGGATAAAAAGTCAGATTCCCCTATTTTCTCTCAATATAAATTTACTAAGAGTA
TTCATACATTATCAAAGAAACAGAAGTTACATGAATACTATAAAGCGTTGCGTGCATTGA
ATGAAAAACTCTCATGGCTCATTGAACAAAATTACCATTACCCTGAGTATAGGCATATGC
TCTCAATAAAGATACAAGAAACAGAGAATAGAAAACAAAAATGTTTAAAGGCGATTGAAG
AATTGAGCTTTAATCAGGAATGACGGGAGAAGATTGACAATATATTGTTGCTAATCTTAT
CAATCTCTAGTAGTGTCTAAACATAACACTATATCTATATATGCTATGCTCTAAACAGAT
ACATCATACTAAAAAGAGCCCATAGAAAATATCCTCTCTTAATAGAGAGGATATATAAAA
TTGTAATACTAACGTTTTGAGTATTGTGGACGACGACGTGCTTTGTGTAAACCCACTTTT
TTACGTTCAACACGACGAGCATCACGGGTAACAAAGCCCGCAGCACGTAACGCTGGACGT
AAAGTTTCGTCGTATTCGATCAATGCACGAGTAATACCGTGACGGATTGCACCTGCTTGA
CCAGAAATACCACCACCTTTAACAGTGATGTATAAGTCTAATTTATCTGTTAACTCAACT
AATTCTAATGGTTGACGAACGATCATGCGAGCTGTTTCGCGACCGAAGTAAACTTCTAAA
GAACGTTGGTTAATGGTGATGTTACCATTGCCCGGTTTGATAAATACACGAGCTGAAGAG
CTTTTGCGGCGACCTGTGCCGTAGTTTTGATTTGCTGCTGTCATTTTTATGCTCCGTGAT
TAGATATCTAAAACTTGTGGTTGTTGTGCTGCGTGGTTGTGTTCGTTACCTGCATACACT
TTTAATTTACGGAACATTGCACGGCCTAATGGACCTTTTGGCAACATACCTTTAACCGCA
ATTTCAATCACTGCTTCTGGACGACGAGCAATCATTTCTTTGAAGGTTGCATCTTTAATG
CCACCTACATAGCCAGTATGCCAGTAATAGATTTTATCAGTTTCTTTTTTGCCTGTTACC
GCTACTTTTTCCGCATTGATAACGATGATGTAATCACCTGTATCAACGTGTGGAGTGTAC
TCAGCCTTGTGTTTACCACGAAGACGATGTGCTAATTCAGTAGCTAAACGACCTAAAGTT
TTACCTGTCGCATCTACTACATACCAGTCACGTTTAACTGTTTCTGGTTTTGCTACAAAA
GTTTTCATTAATTAAATACCAAAATTTAAAGTTTAAACCCAATATCCTAATGGATATTAC
CTATTAATACGGTAGAATCTGACCCCTTCGAGTCTTATTCAGACCAAACTTATATGGCGG
GAATACCATACAAAAACAGGGTGGCAGAATTATACAGATTTATTTACTAAAGATCTAATT
CTTTTTTAAGAAAGAGTGATTTTTGCGGTATATTTCAAAATTCCAACAAATTTTTATAGG
TTTTACTTCTCATCAAATTGAGAAAATGATAAAAAACAGCTACATCAAGCTAACTAACTG
TAAAGGAGTGAACTATGGAACAATGGTCTGGTAACGTATGGACTGCAATTATTGCAGCAT
TTATCATAGGTTGTATCATCAGTTATGTTGTTGTTCGTGCGACAAATAGCAATGTGAAAA
AACAACTACAACTAGAGGCTGATTTAAAAGATACTGCTAAGAAAATGGACGAGCAAAAAC
AGCAATTAGAACAACACTTTGAACAATCTGCAGCTCTACTTGCAACACTTGCTGAAGACT
ACAAAAAACTTTATACGCATTTAGCACAAGGGTCTGAAAAATTATTGCCTGCTGAATCGG
CAAAAATTGAATTTTTCCAACAACCTAAAATTGAAAATAAACCTAAATCTGAAGATGACC
AACCTAAAGATTATTCAGAAGGCTCCTCTGGTTTACTAAAATCCTAGTATTCATATATTA
TTGAATTTAAGAGGAGGGAATCCCCTCTTAAATTCTCTTTAACTACATTTTTCTTAGAAC
ATATTGTCTTTATTATCAGAAAATTTGATCGAAAACATTATATTAAATTTAATTTCAGAT
TAGAATTTGAAAAATTTTTTTAACTTATCATTAACAGGAAAATACAATGTCTTGTTTATT
TATTGCAGGCACAGATACAAATGTAGGAAAAACTATCGTTACAAGGGCTCTATTACAAAC
AATATCTAAATATGAAATTCCCATTGTCGGTTATAAGCCTATTGCGTGTGGTGGCGATGA
TTCTTTACCCACAGAACCCAATCAAGATGATTATGCCTGTGAAGACAATAGTGATGTCCT
CATTATACAGAACAGCTGCCCTTGTCCTGTAAAATACAGAGAAATTAATAGCTATTCTTT
TATCCATTCTAGTACGCCAGTATTTGCAGCGCTAGACGCAGTACGTCATATTTCTGTTAA
TAAACTGGATCACGATCTTCAACGTTTACACCGACAATATGCAAATGTTCTTATTGAAGG
CACTTATGGCTGGTTAACACCTATTAATAAAGACCTAAGTTTTGCTGATTGGGTTAAGAA
AAATAGAATGCCAGTCGTACTTGTTGTGGGAATAAAAGAGGGTTGCGTTAACCATGCACT
TTTAACAGCGGATGCGATTCAACAAAGTGGGGTTAATCTTATCGGATGGATTGCAAATCG
AGTAAATCCTGGGCTACGTCACTACGCTGAATTAATTGAACTCCTTAGCAAAAAAATCAA
TGCTCCATTACTAGGACAAATTCCTTATATTGGTTATCCTAGTAAAAAAGAACTATCTGA
GTATATTCAGAACCCAGAGCCTCTATTAAGTTTTTTCCATAAATAATCTAATTGCTGGCT
CTTGAAGAGCTAAGCTCATACTGAAATATTAAGCTGGCTCTTTATTGATAATAATAGACT
AACAATCATGACTACAAAGGTTGCTATATAATTTTAGCAACCACTCTGATTTCTATGCTA
TTTTAGCTAGTTAAATAATTCATAAATGCTGTAATTACACCTAAGTTAACCACATCCACA
AAGAATGCACCTACAAGCGGTATGATTAAGAATGCTTTATGTGATGGTCCAAAAGTTTCT
GTGACAGATTGCATGTTCGCGACCGCAGTTGCAGTTGCGCCTAAGCCAAAACCGCTGTGA
CCTGCTGCAAGAATGGCTGAATCGTAATTACTTCCCATCACTCTAAAGGTCACAAAATAT
GCATAAAGTACCATAACTATGGTTTGAGCAATAAGGATAATTAACATTGAGCCAGCAAGG
TCTGCTAATTCCCAAAGTTTAATGCTCATTAATGCAATTGCTAAGAATAAGCTTAATGAT
GCGTTACCAAATACGTCAATAGCACGGTCAAACATATCAAATTTAAACACTAACGTTAAT
ACGTTTCTTAATACTACACCAAAACCTAATGCCCATACGAATTGAGGTAAACCTGAATCA
GGGAATACTTTAACCATAACTGATGAGAATGCTAGACACGCTGCAAATAATGCCATTGTT
TCGATCGTTGATGTTGCTGTGATTAAGCGTACATTGTCAGCATCTTCAAATGTATCATCA
GCATATTTTGCTTCTACGCTTTCAACTTTTACACTGTGTTTAGATGGGGTAATTTTCATT
TTGTTGATAAGACGGCGTGCTAATGGGCCACCGACTAAACCACCAGCTACTAAACCAAAT
GTAGCAGATGCCATTGCCATTTCCATTGCACCTGCAAGCCCATGTTTTTCAGCAAAAACA
GTTGCCCAAGTTGCACCTGTGCCGTGTCCGCCAGTTAAAGTAATAGAACCTGTAATTAAA
CCAACAAGTGGATCAATACCAAGTAGCATAGCTAAACCAACGCCTACACCATTTTGAACA
AGGATAAATATACTCACGATAACGAGGAAAATGACAAGTGGGATTCCACCTTGTTTCAAA
CGGGAAAAATCTGCGGATAAGCCGATAGATGAGAAGAAGGCTAACATGAAAGCTGTACGT
AAAGAGCTTTCAAATTCAAAGGTAATTCCAGCGAATTTATATAGACAAAAAATGATACCA
GCGATAAATAAACCACCAGCAACAGCCTCTGGGATATTAAAGTCTTGGAAGAACTTAATT
TTATTTACAAATACTTTGCCGAGAAGCAAAACAAGCGTTGCGGCGATAAGTGTGTGATAA
CCGTTTAAAACGATTGGCTCCATATCATTACTCCTAATATATGATTTATGAAGGGGCGGA
TAATATTATAAAGATTTAGCATTGTCAAAATGGCTATTTGATTATTTAGTCGCATAAAAA
TATTGTTATGGTAGACATTTCTCTATTATTTTTTGAGTTAGATCTCATTTTTTGCTTGGG
GATTTTGGTAGAATCGTCGCAGTTTTATTTTTTTATGATGAGGCTTTTATGAGCGAAATT
GCATTAACAGTAAGCCCATTATCCTTAGTTGCTGTCATTGGGCTATGGATAGGGCATATT
AAGGTGAGGGGCGTAAGCCTTGGTATTGGCGGTGTGTTATTTGGTGGGATACTGGTTTCC
CATTTTATGACGCAATATGGTGTCAAACTTGATGGTCATACCTTGCACTTTATTCAAGAG
TTTGGTTTGATTCTCTTTGTCTATACCATTGGTATTCAAGTTGGTCCTGGTTTCTTTGCT
TCATTACGCCAATCGGGATTAAAGCTTAATGCTTTTGCTGTGATGATTGTTGGGATAAGC
GGTATTTTAGTGATTTTATTACACAAAATATTTGATGTTCCTCTTCCTGTGATATTGGGT
ATTTTCTCTGGTGCGGTAACCAATACGCCATCATTAGGTGCTGGGCAGCAAATTCTGACA
GAATTAGGCGGTGAGTCTATTACTGCTGTGATGGGTATGGGGTACGCAATTGCCTATCCT
TTCGGGATTATCGGGATTCTATTAGCAATGTGGCTTATCCGTATTATTTTTAAAATTAAT
GTGGATAAAGAAGCTGATGAGTTTGATTCTGCAACCAACAATAAAAAAGATGGATTAAGT
ACGCTGAATGTTCGTATTACAAATCCAAATTTGAATGGGTTGATGCTTCAAGAGTTTCCT
GATTTTGAACTGCACGAAGTGGTTTATTCTCGTATTAAGCGTAATGATGAGTTGTTTGTG
CCTAAAGTGCATACCCAAATCCAAATAGGCGATATTCTGCATCTTGTGGGAACAAAAGCT
GCGTTGCATAAAATGCAACTCATTCTTGGTGAAGAAGTGAATGTTTCACTTTCGACAAAA
GGCACAATGTACCGCACAGAACGTGCTGTCGTTACAAATGAAAAAGTATTTGGGAAACAA
ATTCGCCAATTGATGTTAAAAGGGAAATATGATGTAGTGATTTCTCGCTTAAACCGTGCG
GGGGTTGAGTTAGTTCCTAACGGGCAAATGACATTGCAATTTGGTGACGTGTTGAACTTG
GTTGGTCGCCAGGAAGATATTGAGGCTGTGATGGCGATTATCGGTAACGCTCAACAAAAA
TTACAACAAGTACAAATGTTGCCTATCTTCATCGGGGTTGGTTTAGGGGTGTTACTAGGC
TCTATTCCAATTTATCTGCCAGGTTTCCCCGTTGCATTAAAATTAGGGTTAGCTGGCGGT
CCTTTAGTCGTTGCATTAATTTTGGCAAGAATAGGAAGTATCAAAAAACTCTATTGGTTT
ATGCCTCCAAGTGCAAACTTAGCATTAAGAGAAATTGGTATCGTGCTTTTCCTTGCGGTT
GTGGGTTGGAAAGCTGGTGGAAACTTCCTGAATACTTTATTAAGTAATGATGGTCTAGCG
TGGATTGGTTATGGTGCGATCATTACTTTTATTCCATTAATTGTTACAGGGCTGGTTGCT
CGTATTTATGGTAAATTAAATTATCTGAGCCTATGTGGATTGCTTGCAGGTTCAATGACG
GATCCACCGGCTTTGGCATTTGCAAATGGTATTAAAGAGGGTAATGGTGCAGCAGCACTC
TCTTATGCGACGGTATATCCATTAGTGATGTTTTGTCGAATTATCTTGCCTCAAATTCTC
GCTATATTATTGTGGGTAGCTGGCTAGTCGTAACTAAGCAATCTAGTTATTGACAGTTCA
ATAGACTAGATTGCTCAATTTCAATAAAACGCAATAAGTTTCCAACAATATTTAGGATCC
ATTCACGCCATTTTTATAGGATTATAATTTATTTTCTATGATAAATAATAGGATGTCTTA
ATCACGGATTTAACGTTATAATGAGAAATAAATCTATTTTTTAATGGAAATACTACTTTA
TGTATCGCTTAACCTTTTTTTTGATATCTACTTTGCTGTTTAATTCCTCCCTCTCTGCCA
AATGGCTAAAGATCAATGATGTAGACTATATCTGGGGACCATTTAAAATCTATAATATTT
CATTATTCTCTGAAACTGGCAGTTATACTAATAGCACACGCCCATTAATGCTGACTCTAA
AATATCAAAAGCCCGTTGAAGGGCGTGATTTTGCAATTTCTTTAGCTAGATCTTGGTCTA
ATTTAGGCATCACTCTGCAAAATCAAGATAATGTGGTTGATCGTTTGCGTAAAATTTTAC
CTAATATCAAGAAAGATGATTCTCTCAGTTACATTGCTTTAGAAGATAAAGGATATTTCA
TATTAAATAATATTGTTATTCCTGAAGAATTTAACAAAGAATTTAATGACGCTGTAGTAG
CAATATGGCTAGATCCTCGTGTAGAAATTGGGCGTAAACTTGTCAATAAAGAAGAAAAAA
CCTTCATTGCAAACATCCCTAGAGTTTTAGAGACACAAAAACCACAAAATATAGAAAATA
ATATAGGAGTACATGAAGAATCAATAGATCCTGTGGTGGACTCAAGCAAAGTATCTAATG
ATATCAAACAGAACTTAGACTCTTCAATAATGCCTAGAGTACAAGATAAGCCTTTAACTC
AGTCAAATGAAGAGAATATGAAAGAAGCAGAAAAACCACTTGAAGATTCAGAAATTGATA
TTTCTCCTCCTTTAGATCCCATACCAGAAGGCAAATATCTAAATATATAGCTGATTATTA
AAGTGTTTATAGCATATATAATAAATCGACAATGCCGATTCAGAACTGGAAACTGGCGAT
GAATCGATTTATGATTGATTTTGGTGATCGCCTAGACGATCACCGTTAAGTTGAAATGGG
TGTTTACACAGAATTTGGGATAGGGTCAAGCGCTAATACTTCACCGTATGCCCATAGCTT
TCAATAATACCTTTAATATGCTCTAACGATTCTTTCGTCGGTGGCATCACATCTTCTAAT
TCATATTCTAACCCTAAGATTTTCCATTTATGTGCGCCTAAACGGTGATATGGCAGAAGT
TCGACTTTTTCTATGTTGTCCATACCTTGAATAAACTGACCCAATAAATGAATATCTTCA
TCGGCATCCGTATAACCTGGTACAACCACATAGCGGATCCAAGTACGTTGATTACGTTTA
TGCAAATAACGAGCGAAGTCTAAGGTACGTTTATTAGAGACACCGATAAAATCTTTATGA
ATTTCTTCGTTCAGCTGTTTTAAATCAAGCATAACGAGATCGGTTACATCTAGCATTTCA
TCGACTAGCTCTGAATAATTCCGTACAAAACCATTTGTATCTAAACAAGTATCAATACCC
TCAGCTTTACAAGCACGAAACCAATCACGCACAAATTCCATTTGTAACACGGCTTCGCCA
CCTGATGCTGTTACTCCCCCGCCCGTTGCTCTCATAAAATGTTTATACGTCACAACTTCC
TTCATTAGATCTTCTACGGAGATCTCTTTCCCACCTTCAAGATCCCAAGTGTCACGGTTG
TGGCAATATTTACAACGCATTAAACAGCCTTGTAAAAACAAAATAAAACGAATCCCAGGC
CCATCTACTGTGCCACAAGATTCGTAAGAGTGATAACGTGCTAAAACAGTCATTCTTTTT
CCTTTAAATAAAGTACGATTAGGACAAATGTCCTTAAACATTTCTGCTAATCGCAATTAA
TGCGTAAGATACAATAAGCGGTCAGTTTCTGCAAAAGTTTTGCAAAATCTGACCGCTTAA
TTAGTTTAAACTAAATTACATCGACTGTGTGAAAGTACGAGTAATTACGTCCATTTGTTG
CTCTTTAGTTAAAGAGTTGAAACGCACTGCGTAACCTGAAACACGGATTGTTAATTGTGG
ATACTTCTCTGGGTTTTCCATCGCATCTAATAACATTTCACGGTTCATTACGTTTACGTT
TAAGTGCTGGCCACCTTCGATGGTTGATTCGTGGTGGAAGTAACCGTCCATTAAGCCTGC
AAGGTTACGTTTTTGAGATTCAAGATCTTTACCTAACGCATTTGGTACGATTGAGAAGGT
ATAAGAGATACCATCTTTCGCGTAAGCAAATGGTAATTTCGCCACAGAAGTCAATGACGC
TACCGCACCTTTTTGGTCACGTCCGTGCATTGGGTTTGCACCTGGTCCGAATGGCGCACC
TGAACGACGACCGTCTGGGGTGTTACCTGTTTTCTTACCGTAAACCACGTTTGAAGTAAT
GGTTAATACAGACTGTGTTGGTGTTGCATTACGGTATGTTTTGAGCTTCTGAATTTTCTT
CATAAAGCGTTCAACTAAATCAACTGCAATGTCATCTACACGGTTATCGTTGTTACCGAA
TTGTGGGTATTCACCTTCAATTTCAAAGTCAAGTGCTACGTTTTTCGCTACGCCAACCAC
TTCGCCTGCTTTATTTTTGATTTCGATGTCGCCACGGATTGGTTTTACTTTCGCATATTT
GATTGCAGAGAGTGAGTCTGCTGCAACAGAAAGACCAGCGATACCACACGCCATTGTGCG
GAATACATCACGATCGTGCAACGCCATTAATGCTGCTTCATAAGCATATTTGTCGTGCAT
AAAGTGAATGATGTTTAACGCTGTGACATATTGTTTCGCTAACCAGTCCATAAAGCTGTC
TAAACGGGTCATTACATCATCGTAATCTAAGTATTCAGACATAATTGGCTCAGTTTTCGG
TCCAACTTGGTCACCTGATTTCTCATCAACACCACCATTGATTGCGTATAGTAAGGTTTT
CGCTAAGTTTGCACGAGCACCGAAGAACTGCATCATTTTACCTACGATCATCGGGCTTAC
ACAGCAGGCAATCGCATAGTCATCGTTTTGGAAATCTGGACGCATTAAGTCGTCATTTTC
GTACTGAACAGATGAAGTTTCGATAGACACTTTCGCTGCATAGCGTTTGAAACCGTCCGG
TAAACTTTCAGACCAAAGGATTGTTAAGTTTGGTTCCGGTGATGGACCCATTGTGTAAAG
GGTGTGTAATAGACGGAAGCTGTTTTTGGTTACTAATGTACGACCATCTAAGCCCATACC
TGCGAAAGTTTCTGTTGCCCACATTGGGTCGCCTGAGAATAATTGATCGTACTCTGGGGT
ACGTAAGAAACGAACCATACGGAGTTTCATTACTAAGTGATCCATTAATTCTTGAGCTTC
TTTTTCAGTGATTTTGCCTGCTTTTAGGTCACGTTCAATATAAATATCTAAGAAGGTTGA
AACACGACCGAAAGACATTGCTGCACCGTTTTGTGATTTCACTGCTGCAAGGTAAGCAAA
GTAAACCCATTGTACCGCTTCTTGTGCGTTAGTTGCTGGGTTTGAAATGTCAAAGCCATA
AGATGCTGCCATTTCTTTCATTTTGCCTAAAGCACGGTGTTGTTCTGCAATTTCTTCGCG
TAATTGGATTGTCGCTTGAATATCTTCGCCACGCTCTAACTTCTCTTGTAAAGAGGTAAA
CTGTTTTACTTTATCTTTCATTAAGAAGTCAGCACCGTAAAGAGCCATACGACGATAGTC
ACCGATAATACGACCACGACCGTAAGCATCAGGAAGACCTGTAATTACGCCTGATTTACG
GCAACGTAAAATGTCTGGAGTATAAACATCGAATACACCTTGGTTGTGGGTTTTACGATA
TTCAGTAAAGATTTTCTCTACTTCTGGATTTAATTCACGGCGATAAACTTTACAAGAGCC
TTTCACCATATTGATACCGCCAAACGGCATAATTGCACGTTTTAATGGTGCATCTGTTTG
AAGACCTACTATTTTCTCTAAATCTTTGTTGATATAACCTGGTGCGTGTGAAGTGATGGT
TGATGGAATATCGCAATCAATGTCATACGGTTCGTGGGTTTTGTTTTCCACTTTGATTTT
TTCCATCACATCTGCCCAAAGCGTTGTAGTTGCTTCGGTTGCATCTGCTAAGAAAGATTC
ATCACCTTCATACGGCGTATAGTTTTTTTGGATAAAGTCACGCACGTTTACATCAGTTTG
CCATTCACCTGGTGCAAAACCTTCCCACGCTTTCTTTTGAGCTTCGGTTAGTTGAGTCAT
TTTAAGTCCTCGTTAGTTAATGTAATAAATTGGAACGCAAGCGGTGCGATTTTGCAAAAA
CACTGCGAAAAGTGACCGCTTACAAGTTTTGAATTAATGTTTTTTTAGATGCAAAAACCA
CTGCACCATACCGATGAAAAATGCACCACCAACAATGTTACCTAAGGTCGCTGGAATTAA
ATTTTTCACCACAAAATTTGCCATTGTTAAATCAGCGAATTGACTAGGATCAACCCCTAT
CGCTGTCCAAAATTCAGGGCTTGCAGAGCCGTGAATTAACACGCCCATTGGGATCATAAA
CATATTCGCCACACAGTGTTCAAATCCAGATGCCACAAACATTGCTATCGGCAAAATCAT
AATGAACGCTTTATCCGTCAGGCTCTTACCTGCATACGCCATCCATACCGCAATACAGAC
CATCAGATTACAGAAAATCCCCAAGCTGAATGCTTCAATCCAAGTATGATGGATCTTATG
TTGGACTGTTTTTAAAATAGTCAAGCCCCACTGCCCATTTGCAGCCATAATTTCACCGCT
AAACCACACTAACAGCACAATAAAGGTCGCACCGATGAAATTACCGCCGTAAACAACAAA
CCAGTTTTTAAACATCTGCGCCCATGTAATTCGCTTACTTGCTTTGGCAACAATCGTCAT
GGTTGTTGAAGTAAAAAGCTCTGCTCCAAATACCACGCACATAATAATGCCTAAAGAGAA
AACAAGACCGCCAATGAGTTTAGCGACACCCCATGGCATATCCGCAGCCCCAACTTGGGT
AGTTGCATAAAAGACAAAAGCAATAGAAATGTAAGCGCCAGCAGTAATTGCTGAAATGAA
AGAATAAAATTGGTTTTTGGTTGCTTTATAAACTGCGCCATCTTCGGCGATTTTTGCCAT
CTCAGCAGGTGAAAACATTACTATCCTTAAACGAAAATTTGAAAAATTATAGAAATTGTT
GAGAATTATAGACCTGTTAACCTGATGATTAAATAATTTTTACGTTTAAAATAAATAAAG
TAGAATTCTTTCTTGATCCATATCAATCTTTCAAAAAAAGTACAATTTTTGAAAACTTAA
CTTAAACACAAATTTAACAAAATAGTTACAAAATGACCGATTATTTGACTGCTTTACTCG
GAATTTTCCTTAGCGAAGAGAATCAACTTCTCATTATGTTTGTCAGCAGCTTTTTAAGCG
CAACAATACTACCAGGCAATTCCGAAGTGATTTTTACCACTTATACAACGCAAACACTAT
TACAAAAAAATACGGTGTATGGATTATTCGTTGTAGCGACATTAGGAAACTCCCTCGGTA
GTATGACAACTTATTTTATCGCTCAATTTTTTCCACAACCTAAATTTCATGACCAACAAC
ATAAAAGCATCAAGCTCACGCTTAAATTGAGCCAAAAATATGGTATATGGATTCTATTAT
TTAGCTGGCTTCCTATTGTTGGCGATATCTTTTGTGGTATTGCAGGTTGGTTACGATTCA
ACTTATGGAAAAGCATATTATTAATTACTCTAGGCAAAGGAATTCGTTATGCATTGCTAC
TTTGGAGCGTTTATTTGGTTGCTGGTTAAGGACTAACAGTCTACAATATGAATAAATTAT
TTTTGATGAGAAAAGCTATGTCAACCCCCCCCCCTGAAATCAAATCTATCTCAGTAATTG
CCAAAACTCGCATTTTTGAAGTGCAATCCGTCGATTTACGTTTTTCCAACGGCGAAGAAC
GCACCTATGAACGTTTAACGCCACAACGTCGTTCATCTGTCATGGTATTACCCATTCATA
ATAATCAACTGATTCTTGTTAAAGAGTATGCTGTCGGCCCTGAACGTTATGAACTCACCT
TCCCTAAAGGCATTGTAGATAGTGGAGAAGATCCTGTACTGAGTGCAAATCGAGAATTAC
AAGAAGAAATAGGTTTTGGAGCAAAAACAATCGAACCACTGCGTTCAGTGTATAGCGGTC
CTAGCCATATGTACGGCTTAATGCACCTTTTCGTGGCTCAAGATCTCTATCCATCACAGC
TAGAAGGCGATGAACCAGAGCCACTTGAAATCATCTATTATCCATTAAACAAAATCGACG
AACTGCTTGCCGACCCTAATTTTGCCGAAGCACGCAACTTATCCGCCTTATTTTTATTAA
GAGAATATCTCAATGCAAAAAACTAGCCTACATATTTTATGGATTTATCCACTACTTACC
CAGATACTCGGCTCTGCCCTATTACCCCTTTTTAGCGAATTTAGCCAAGGGGGAATGTTG
GTTGTTTTTGCCTTATTTACCGTCCCAGCTTTTCTATTTGCATTAGTCAGCTACAAACAG
CAATATCACCAACGTAACATCATTCAAATTGCCTTTTTCTCAGGGGTAATAATGTTCATT
TACAGCCTTTTTTCATTTTCATTGATGTTAGCTTTTGATGAATACACCAGCCTTGAAGAT
CCTATTCCCCTATGGGAACAATCCCTTGCCGTGATCTTATTCGCCCTGACCTTTGCTTTA
GCAAAAGTAATGTACGCACTGTTGGTGTTGAGATTGTTTTTGCCGAAGGTGTAAGTCGCT
TACATTAATAGAATGGAGCTAGACACTTCGGGTTTAATAATGGCGAGAGTTTTTTAGATC
ATTGGTTATCCTTATATTCAAGTTAAGGCAGGGTGAGAAACTTCCTCCTAGTAAATTTAT
AGGTCTCTCCTAGATAACGACTAAAATCCCTATTAGGTTAAGATAGCCCTATGAGCAAAA
GTTATCTAAGTCAGTATAAACAAAATAAACTTATTGAGCTGTTTGTAGCAGATATCACTG
CTCGAACAGCTGCTGAGTTGATAAATGTAAATAAAGCTACCGCAGCCTATTATTTCCATC
GTCTGTGATTGCTTATCAAGCAAAACAGTCTACATCTTAAGAGGTTCGATATTCAAGAAC
AAGTGAAGCCCGGCAGTATTGTTTACACCGATTTCTACCGAAACTATGATAAGTCTGATG
TAACTGAGTTTAATCATTTTCGCATCAATCACAGTACCTACTTCGCAGAAAAACAAAACC
CCAAACGAAAAGGACTAAGTCCGATACAATATCGAAATCAGTCCTTTGAATAGCTGTATA
ACTTTTGAAGGTCAGATCATTTTATTCATATTTTAAAAGGTAATTTGAAGCCTTTTACCA
TAAAACTTTAGGGGCTGACGTAGTTTAGCCCCAATAAAAAAGTACCCCGAAGAAGAAACC
CAAGCCCCAATTTGGCTAAATGCACATCAGCTTCCCAACCAGTGCTTCTTTTTAACAAAA
CTTTTGGGGCTGTATTAGATTAGCTAGTATACCAACCTACATCAGCCCCTATAAATAAGG
TTGTAAGAGCAAATTACATTTGCCCCAAAATGATTGCAGGAATGTCAGGGCGAATGTTAT
TCGCCTCTGCATTTCATCTACACAATCTCACTCGGCGTAAAGAAATAGGCAATTTCACGT
TTTGCTGATGTTTCAGAGTCTGAGCCGTGTACTGAGTTTTCACGGTAGCCTAAACCAAAC
ATTTTGCGAATAGTGCCTAGTTTGCGTTCTTCGGGTTTGGTTGCCCCTATTAACAAGCGG
TAGTTTTCCACGGCATTTTCGCCTTCTAACACCGCAACAACGATAGGCTCAGAAATCATA
AATGCCACGAGCGGATCAAAAAAGTCTTTGCCTTGATGTTCTGCATAAAAACCTTCCGCT
TGTTCTTTGGTTAAGTGAAGCATTTTTAATGCTTTGATCGCTAAACCATTTTTTTCCATA
TAACTTAAAATTTCACCGATAAGATGACGTTTAGTCGCATCGGGTTTAATAATGGCGAGA
GTTTGTTGGATCACTTGTTGTCCTTATTATTGGGTTAAGACAGGGTGAGAAATCTCACCC
TGAGTAAATTTATTTCACCTGCATACCAGCCGTCACGCCGCTATCAGCAGAGAGCAAGTA
GAGATCTGCACCGCCTGTGCCAGCAGATAAAATCATTCCTTCCGACATACCAAACGACAT
TTTGCGTGGAGCAAGGTTGGCAATCATAATCACAAATCTGCCTTCAAGCTCTTCAGGTTG
GCTGTACGCCGCTTTGATACCAGAGAAGACTTGGCGAGTGTGATCGCCTAAATCAAGTTC
AAAACGTAACAATTTATCCGATTTCGGCACAGCTTCACATTTCAATACTTTTGCCACACG
CAGATCGAGTTTGGCGAAGTCGTCAATGGTGATTTCAGGGGCAATCGGTTCAACTTTGGT
TTCACAAGCGGTCATTTCTTTTCCTTTTTTTGCAGTTTCTGCTTTTACGCTTTCGGCGAA
AAGTGCTTTGGTTTCTTCAATCACAGCGTCAATCTGTTTTTTCTCTAAGCGAGAGAAGAG
CGATTTAAACGGTGCAATGCTATGGGCAAATAGTGGCGAACCGATGTTGTCCCAACGTAG
TTCCGTTTGTAAAAAGGCTTCGGCACGTTCTGCGAGTTTTGGTAATACTGGTTTGAGATA
GCTCATTAATACACGGAATAGCTCTAAGCCCATTGAACAGACCGCTTGTAATTCGGCATC
TTTGCCTTCTTCTTTGGCAATTACCCAAGGGGCTTTGTCGTCAATGTATTTATTGGCTTT
ATCCGTTAATGCCATAATTTCACGGATCGCTTTGTTGTATTCACGCGTTTCAAAATAAGT
GGCGATCTGCTCCGATTGTGCAACAAATTCATCGAAAAGCGCTTGATTTTCTAATGTTGA
AGCGAGTTTGCCTTCAAAGCGTTTTGTGATGAAACCTGCGGTACGAGAAGCTAAATTAAC
TAACTTATTGACGATGTCGCTGTTTACTCGTTGTACAAAATCTTCTAAATTGAAATCGAG
ATCTTCAATGCGATCATTCAATTTCGCGGCATAGTAATAACGCAAACATTCAGGATCGAT
ATGTTTCAAATAAGTACTGGCTTGAATGAAGGTACCACGGGATTTAGACATTTTCTGCCC
GTCCACCGTCACATAACCGTGTGCAAAGACGTTTGTTGGTTTGCGGTATTCGCTTCCTTC
TAACATCGCAGGCCAGAATAGACTGTGGAAGTAAACAATGTCTTTACCGATAAAATGATA
TAACTCGGCATCACTCTCTTTTTTCCAGAAATCATCAAAGTTCAAGCCCGTGCGGTCGCA
AAGATTTTTAAACGAAGCCATATAGCCGATAGGGGCATCAAGCCAAACATAGAAGAATTT
GTTTTCGCTATCTGGAATTTCAAAGCCAAAGTAAGGTGCATCACGGCTGATGTCCCATTG
CTGTAAACCGCTCTCAAACCACTCTTGCATTTTATTGGCAATTTCAGGTTGAAGCGAGCC
AGAACGTGTCCACGCTTTCAGCATTTCTTCAAAGCTTGGTAGGTCAAAGAAAAAGTGTTC
CGACTGTTTTACCACAGGGGTAGAGCCTGACACTACCGAACGTGGATTGATTAAATCCAT
CGGGCTATAAGTAGAAGCACAGACTTCACAGTTATCGCCGTACTGATCTTCCGCTTTACA
TTTCGGGCAAGTGCCTTTCACAAAGCGATCAGGCAAGAACATATTTTTTTCAGGATCGAA
CAACTGCGAGATCACCTTGCTTTTGATAAAACCATTCGCTTTTAATTTTTTATAGATGGC
AGAAGTGTATTCACGGTTTTCTTCGCTGTGGGTGGAATGATAGTTATCGAAACTGATATT
AAAGCCAGCAAAATCAGCAATGTGATCAGCTTTGGCTTTTTCGATTAACTGTTCAGGGGT
AATGCCGAGTTTATCCGCATTCAACATAATCGGCGTGCCGTGAGCGTCATCAGCACAGAC
AAAGTGAATTTCGTTGCCACGCATACGCTGAAAACGCACCCAAATATCCGCTTGAATATG
TTCAAGCATATGTCCTAAATGGATCGCTCCGTTAGCATAAGGCAAAGCACAAGTGACCAG
TATTTTTCTTTTTGGATTTGACATTCTAAATCTCTCTAAAATATAGCAAAAAATCATTGG
GATTGTAGCGGAAAAGGGGGGAATTGTGTAGTTAAGATTTGGGGAGATAGGGATTTTTCA
ACGCTATTTCTGGTGTTTCTCTTATTTCTAAAAGTTATAAATAACTAATAACACATTATC
TTTTGAAAAATGAATTTTTCAGATAAAATAGTTCTGATAAGGACTGGTGCAAAGTAATCT
TCACTATCCGTTAATGCTCACCTACATAAAAATTAATTACGATCTTCATAAAGAGTATTA
AAGCGAGAAATTACTCCACCCAAGTTTCATAAAATAAATTTTTTAAATAAGGGATACAAA
TTATGAACATCAAAAAATCAATATTATCTACTATGCTTTTATCTTCTGCTGTGTTGCTCT
CTTCTTGTAAGAAAGATGGCACTGGCGGAAATTCTCCCCAACATAATAAAGAACAAAATC
CAGTTAATTCGTCGATAGGTAGCCATTTTAGTGCTGAAAGTAGTGGAACTACAAATAATG
GATTTAATAAACTCCCTGACAGACAGACAGACAGACAGACAGACAGACAGACAGACAGAC
AGACAATCATAATGCACTTACGTCTCATTCTTCCAATACTAATCATCATTTAAATACATC
TAACGATTCTGTTTTATCAAATACTTCGATAACTCCAAATCTGCCAGCTGCTCCAGATAA
TTCAATGCCTACAGATAGTTCAAATTCAGCGACTTCTGATAGTCAAAAACCATCTGATGA
GCCTAAGGCCGACAGCCCAAGTTCTGCTGAAAGTTCAACAACTTCAAATGAACCAATCAT
TTCAGACAATCAAACAACTTCGAACGATCCAACAACTTCGGACAGTCCAAATTCTACAGA
TAAACCTAGTACGGAAAATACTAACAATGAACAAGCTACAGCAGAGACGACAGATAAGCA
AGAAGTAGCAAAAGAGGATAGAAAAGAAGAAGTCGTAGAAGAGCCAAAAGTAGAACATCA
AGAACAACCACAAACAGAAACTGAAAAACAACCGCCTAGAGAAGAGGAAAATCCACAAAC
AGAGGAAAATTCACAAGCAGAAGAAGATCCTCAAGCTGATGAATTGCCGAAAGTTGAAGA
ACAGCCTGAAGCCGAAGAAAAGGCTGAAGAGGAAAAAGAATCTCAAAGCTCTGAAATTCA
AACTGCTCCAGAAACCCAAACTAACAGTAATGAAATACCAATAAATAATGAACCGACTAA
TAATGAAATATCGAGTAATAATGATCCAACAAATAATATTACTCATAATGATAATTCTTC
TGGAGAAAATATAAATCAAGAAAATAATGAAACCGGCAAAGAAAACAGTTCAGAGGATTC
GCCTTCTTTCAATCAAGATTTAACTACAATAATTCCAGAAAATAATAATTTATCTGCTGG
AAATAGTGATGATAATAAAAATACTGATACGGAAAATAATGTATCTGGAAATAATTCGGT
AGAAAATAATGATGTTACTTTAAATTTAAATAATAATTCAGAATCTACAACTCCAGAAAA
TAATCCTTCTACGCAATCTAATTCATCAATAAATCCTGTGGATAATCAGCCTTGGGCTAA
ACCTGAAGTTGAGAAATTAGATAAAAATAATTATGAAAATACACAACAACAATCTAAATT
CACTAATAAAATTGGGATTGTGGATATGGATTATAATGTGCGTGATGATCTTGGAAATGC
CTTTAAATTTGAAAATGGCTCAGATCGCATTATCTTAAATGCTGGTTTATATACACGTGC
AAATGGACATAAAAGCTCTCATGGTACGATGGTTGCTGGTGTTATCGATCAGAAAAACAA
AAATGCTACGCTTTATGCTTATACTGCAAAATCCGCTTATATGGAAGCTGTAAGTGCATC
TAATCAGCATTATGATGAAGCATACAGACATGGCGTGAGGATTTTTAACAACTCTTATGG
TAATAATCCACATAGAGACAGTGTAAATGGAAAAGGGTGGAAACAATTATCAGATTTACA
TCTGTATAAACAATTAGCTGAAATGGCAGAAAGAGACAGTATTTTTGTATGGGCATCAGG
TAATGATGGCAGAGATAAAAAAACTGGACGAAGTGAATATGCAACCATAGAGGGGCATGT
GCCTGTAATACGAGATGGAGCAAGAAAAGGCTGGATTGTTGTAACTTCAATAAACCCACA
AAATAGTGGAGTGATGGAATATGCAAGTCAGATTGGTAAAGATGCCAAAAACTGGGGTAT
TGCAGCTCCCGGCGAGTGGTACTTATTTGGTGATAAAGTACGAACAGAGGGAACCTCTTT
TGCTACACCTGTTGTTACTGCTGCCGTGGCTAATGTTTGGGAAAAATTTGATTGGATGGA
TCATCATTTAGTGACCCAAACTATATTATCCACCGCAAATAAATTGGGTTCAAGTGAAGT
TACTGAAGAACCTAACGAACGTGTTGGTTGGGGTGTTTTAAATCAAGATAGAGCATTAAA
CGGACCTGCTAGATTTGATACAAAACTTTTAACCAATGATAATAAAACTCACGTCGTAGC
AAAATTAGATTACAAACATCATACCGACCGCACTAAATATACTTGGTCCAATAATATTAA
AGGTGACGCCGGATTTAAAAAACAAGGTACTGGAACACTTTATCTCACGGGTTCAAATTC
TTATAGTGGAAATACAATTATCGAAAACGGAACTTTGGTAATTGGAAATGAATTAACACA
ATCTGCGGTAGAAATTCAATCACAAGGAACATTATTAACGAAAAATTTAGTGAATACTGA
AAAAGAAGTTAAAATAGTAAAAAATGTAGATAATAAAGGTTCCTTGGAAGTTTATGGAAA
AGGATTAATTATTGAGGGGGATTATACCACTTCAAATAATGCCAGAACGGTTATTGATAT
AGATAAATCTAAATTAACAGTAAAAGGCAATGTCAATTTACAAAATTCTCGTATTGTAGC
CGATGTTGAAAATATTAATGAAGTGGTTAAAAGAGAGCCTCAAACTAAAACCATTATTGA
GTCTCAAAATCCTATCCAAAATTATAATGGAGATTACAAAATATCGGATCGTGCTACCCC
TTATATTGATTTAAAAGAAATTAAACTCAATAATGAGAATAAAGAAATTATTGCAACCTA
TAAACGAAATGATACAGAATTTGTATTAAATGCAGCTAATGAAAGTTCATTAAAAAATGT
CTATACTGCGAGAAGTTTAGATCTTATTTTAGATAGGGCTAGTGATTCAGGAAATACAAA
TAAAAACCTCAGAAGTGCAGCATTATCTTTTATTAACGCTAAACCACAAGCGGTAGCTTC
CGCACTAGATTCTTTAAGTGGTGAAATATATCCAGCGGTACATCAAGTAGCACTGAATAG
TATTAAAACCTTGAATAGACAAATTGCTAAACAGCAATTCTCAAATATTCAAGATATTAA
GCCTTATCATATTTATACTCAATTAGCTACACAAAGTTTAAAACTTTATCAGGATGATAA
TTTTGGATTTGCAGATTTAAAAAATAGTGCAGACTCACAATTAGTTGGTATAGATAAGCA
ATTTAATGCCTTTACATTTGGTATGGGATTGCAACGAGTTCATCAAAAATTATCTCCTTT
ATCTAGTAAAGATCAACAAGTTGGAAAAGTAGATTTAAAACAACACAGTTTCGCCTTATA
CGGAAAATATGATTGGAATAAATGGTATTATCTCAGCCAAATCAGTTTTACTGATATTAA
AGGGAAATTAGATAGAACATTGTTATTGCCTAATGGCACACAGACAATTAAAGCTGATTT
AAAATTACAAAATTATTCTTTTTATAATGAAACCGGATTAAATCTACAATATGAAAAATT
AAGATTTAATCCATATGTTGCGTTACATATTAACCGTTTAAAACAGGATTCCATTAATGA
AAAAGAAGATTTAGCATTAAGTATTGATAAATATCATAAAACCCATTATGGATATGAATT
GGGCTTAAGATTAAATCAATCATTATCTGAAAAACTTAATATAAATCTAGACATCTCTTA
TCTTTATAATAAGAACAGTATGGATAATATAGTAAATGGAAAATATATTATTTCTGACAC
TGAAACTAAATTATATGGAATGAGATTACCAAGATATGAATTTAAAACTAGTTTAGGTAT
GGGCTATTATCTTACTGAAAACCTCAATATTTACGCTAACATAGCTTATTATAGATTGTG
GAATAACCCAATGAAATCCTATTACAAAGAAGGAAATATTGGCGCGAAGTACTATTTCTA
ATAGTAATATGATAAACAATCACTTGAAAGCACATTCGTAACCCTGTGGAAATCCCACGG
GGACTTTTTGCTTAATCATTGCTATATTCTTTATTTTCAGACTTTGGCAAAATGGGCAGT
TTTTTGTTCATATTTCAAAAAGAGGGCTTAAAGCCTTGTACTATAAGGCTTTAAGCCACT
TTTTAGCAACAAATTTGTCTATTACACATTTTTTGCCGAATCAAACCGCTTGTTGTAAGG
GTTATTTATCGAATTTCCTCCTTTCCATCACGTTAATCCGTTATTTTATTTATCAATACA
AGCGGTGAGTAATGTAAAGAGGAATGAAAACCACGCTTCCTATACCCCAAACAAGAACCA
TTCCAGTAGCTTCACTATCTAAAGTTATTTTTTCTGAATATGCTATAAATTGTGTTTGTA
GTGGCTGTTCTAATTTGGCTTTGTTCAGAACTGCATCTTGATTTTCAATTTTGACCAACT
TCCCATAAATGTCATAAAACTGTTCTGATGATTTCTTATTATGTAAAGAAGTGAGTTTTA
CCCTAGACTCAATATTAGGTGTTTTCATTTGATTTCTGATATAAATAATCTCTGCTTTAG
TAACAGATTTCATTTTTTCTGATTGAATAAAACGAGAATAAATTCGGTGGTTTTCCGCTC
TTGATAATCAGCATTCTCCTTGTTACTGCTTTCAAATTGATAACTATGCAAATCTCCGAC
AACATATAATTTATTATCAGCAATAAAAAATGCTCGGATTGTTTCTGTCTTGGCACTTTC
ATTTTGATACTCTGTTTTAGTACAAGCGGTCATAAAACATAAAATCAAGTAGTAACAGAA
AAAGCGTTTTAAGATCTGCATAGTTTTTCCCTTATATCATCTACGAGAGAGTTATCACAT
CCGGCAATTTCACCAACTGATTAAACAATAATTCTACCGCTCTTTCACTCTGAACAGTGA
CATTTAACGTAATTTCCGAGCCATTATTTTCTACATTGAGTGATAGCACTTCAAACCCAC
GGTGGCGGATTACTCTGAGTAAACGCTCAAGGGTTTCAGGGCGTTTATTAGCTTTGATAA
CGAATTGATATTGTTGCATTTTTCTTCTCCTTAAACCCCAATATCTTCATCTAACATATC
TGTATTGCACGCATTTGGTGGAACGAGTGGCCACACATTTTCTTCATCTGGGATACAAAC
GTGCAATAAATACGCTCCTTTGCTGTTGAGTAAGCGGTCTAATGCGGCTGAAACTTCCCC
TGCTTTTTCAATGCGTTCTGCTGGAATGTCAAAGGCGTTAGCTAGCATCACAAAGTCTGG
GTTGTCATCTAAAATGGTTTGACTGTGGCGACCATGGAAAAAGAGCGATTGCCATTGACG
AACCATTCCTAAACGTTGGTTGTCGAGTAACAGAATTTTGACAGGTAAATTGCCACGTTT
GATTGAGCCGAGTTCTTGAATATTCATCATAAAAGAGCCATCTCCCGTAATCACAATGGT
TGGATCCGTTGGGCGAGCTTTGACCGCACCCGCCGCTGCTGGCAGACCAAATCCCATTGT
GCCGAACCCAGCAGAAGTGATGTAGTTTTCAGGGGCATAATGCTGCATATGCTGTGCTGA
CCACATTTGGTGCTGGCCAACGTCAGTAGTAATAATCGCATTTTGCGGTTTACGTTGTGA
AAGAGTGTGTAACAACGCCCAAGGGTCGATTTCGCCTTCGCCTGCATTTTCTTGATAGCT
GAAGTCAAAATCCGCTTTCAGTTTACGCACATCAGCTCGCCAGCTCTCAATCTCTAACGG
TTGGGTAAGTGCGGTCACTGCCTCGATTAAATCTCCTTGCAATGCTACATCTGCTTTGCG
TAGCTTGTTGATTTCAGCTACATCAATATCAATATGAATAACTTTAGCGTGCGGTGCGAA
GGTATCAAGTTTGCCTGTTACACGGTCGTCAAATCTTGCCCCACAAGCGATGAGTAAATC
ACATTCTTGTACTGCATAGTTAGCCGCTTTCGTGCCGTGCATACCGATCATTTCCATATA
GAGTGGGTGTTGTGGTGGAATGGTTCCTAAGCCTTTCAAGGTAGAAACAGACGGAATATT
TGCAACATCTAGGAAAGATCTAACCGCTTGCACTCCACCTGCCATACCTACACCACCTCC
GACATAAAGTACAGGGCGTTTTGCCTGAGCTAACAGGGCTTTGGCTTGTGTAAGTGCGGT
TGGATTTTGTGCCTTAGCCGCCACTTTTTCATAGACGATAGGGGAAAGTGATGTCGGGGC
GAATTGCACATCTTTAGGAATATCAACAAGCACAGGACCAGGGCGACCACTTTGTGCAAT
TTGGAATGCTTTGGCGATAATTTCAGGTAGTTCATCAATGTTTTGCACGATGAAACTGTG
TTTGGTACAAGCAAGGGATAAGCCTAATACATCTGCTTCTTGGAAAGCGTCCGTGCCGAT
AAAGGCTGAAGCCACTTGCCCTGTGATTGCCACGATAGGAATAGAGTCCATTAACGCATC
GCCTAAGCCTGTGACTAGGTTGGTTGCACCGGGGCCTGAAGTTGCAATACAAACGCCTGT
TTTGCCTGTTGCTCGAGCATAACCGATAGCAGCCATTGCAGCACCTTGCTCGTTGCGGCA
AAGTAGATGATCTAAACCTGAATCGTAAATCGCATCATAGACAGGCATAATTGCCCCACC
TGGATAGCCAAAAAGAGAAGTGACGCCGTGAGCTTTCAAACACTCAACGACCAAATTTGC
ACCGTTCATAAATTACCTTTTAATGTTGTGTCGCTATTTAGTTAAGGCTTTTATACAATA
AAAAAACCCTCACTAAAACTAGCGAGGGTTTGTGGATCTCATTATACAATTCTAATTGCG
AGCCAACTTAACCCCCGCGGTGATAATAATCACCACGAGGTTAATAATAATCAGGCTAAC
AAGAGAACGTAATGTCATTTTCATTTATCAATAAAAGCTGAATGGCTATATAAATAGCAT
ATTTTTTGCATAAAACAAATGAATTTTTTATCTCTAGATGAAAAAAGCAAACGATTAGCT
TTAAATAGATTAAATTTACTTGAGTTGTGGGGGGCTAGGGTTGAAAATGTTCAAATTATC
ACTATCTAATCGGCGATTAACTTCTATAAGGAAATTTCTATGCCATTACTTCTCTTTTTA
GCTGGGCTATTTTTATACATCTACATTGAAATCTCTCTGTTAGTAAGCGTCGGCTCTGCT
ATCGGGGTTTTACCCTTGATTTTATTAATGATCACTATTTCTGCGGTCGGTTTGTGGTTA
GTGAAATTAAGAGGAATAATGACCATAATGCAGATCCGCCAAGAGATCGCACAAGGAAAG
ATCCCGGCACAAGCGGTCACCTCTTCGATCTTTTTTGCAATCGCAGGGGTATTGTTGATT
ATTCCAGGTTTTCTAAGTGATATTGTCGCTTTGCTACTTCTTTTGCCCATCACTCGCCAA
TTGCTACAGGCAATTTTTATGAAACTCTTTGCAAGCCGTGTGAAATTTATGTCCTTTGGT
TCAATGAACAGGACTTCCTCTCAAAATAATACGACTTTTGAAGCGGAATTTGAGCGTAAG
CAAGATGAAGATAAGTGGTTGAAATAATGATAAATTTCATAATGATACATATCAAAGATT
CACGACATATAATGAGATTCAAAAATCAATATCTGAGGTCTATTTTTCCTTTCGCAATCG
CGATAAAAAAGAGTAAAATTAGTCTTTATTTTGACGAGAGAGAAACAAAATGGCAAACAT
TCGTTTAGCAATTGCAGCAGATTTTTTATTAGCCGAGAAATTATTAGAAGCCTTAGAACA
AAGTAGTTTAGATTTTGAACAAATTTCAGCCGTTGAATTGGAAAGTTTTGGTGAAGAACA
TTCTCTGCGTTTCGGTGCAAAAGCTGTTGAGCAAATCGCTGTTGAAGATGTCGATTGGTC
GCAATTTAGTCACGTTCTCTTTGCAGGCAAAATGGCAAATGCAGAATTGCTGGCTCAAGC
GGTACAAGCAGGCTGTGTGATTTTAGATCTTTACGGCATTTCTGCATTAATCGGCAATGT
GCCTGTGATTGTGCCAAGTGTAAACAACGAAATGATCGCTAATATGCGTGAGCGAAATAT
TGTTGCTTTAGCAAATCCACAAATCAGCCAATTAGCACTTGCCTTAAAACCGTTGTTGGA
CCAGCCTATTCAACATATTTTTGTCACATCACTGTTGCCATCGGCGTATTTTGGTGATGA
AAAAGTGCGTGAGTTAGCAGGACAAACCGCCCAGTTGTTAAACGGTATTCCCCTTGATGA
TGAAAAACCACGTGTGGCGTTTGATGCCGTGCCTGCAAATGTGCAAGGTGATGAAAAACA
CCTGCCGTTCTCTCGTGCCTTCGAGTTACAACTTGCAAAAGTTCTGCCAAATCTAACCGC
TAGTGTGACTTTCCATTCCGTGCAAGTGCCTGTTTTCTATGGCATTTCACAGATGATCAG
CGTGCAATCTGAGTATGCTTTAGATGCCACCGCATTAAGTGAGCAGTGGCAACAACAAGC
GTGGGTAAAATTTAACTCTGACAATGTAATTACCCCTGTTAAAAATGGCGAAGATGAAGA
GGTAAATCTCTTACAAATTAGCCAACTACTCAATAAAAATGAAAACGCACTACAATTCTG
GGCAGTGGCTGATGAACAGCGTTTTAGCTTAGCGTTCTTGGCGGTGGAGTTGTTGAAAGA
AGTAATCACTAGCTATTAACATAGTTGGATCTAAAAATACAAACATTTGATATACCATCA
CTCAATCACATAGCAATATATTCTCGTAGATATGGAACAAAATTCTTCTTTAACTCAGAT
TCTGGTAGCTACTGCTGCTCTTGTAATTATTTTGGCGGGTATTAAATTATCCGTTGAGAT
CGTTATTCCTTTCTTATTATCTCTTTTTATTGCAATTATTTGTTCTCCTATTATCAAATA
TCTAACCTCTCATAAAGTCCCTTTGTGGCTGGCAATCACTATACTCTTTATTTTATTTTT
ACTTGGATTCTTTTTTCTGGCAGGACTAATCAACAGTACAGTACAAGAATTTACAGCATC
AATTCCACAATACAAAATTCTTCTATCTGAACGTATTGCTGCCGCAATGCTCCTTGTTGA
TAACTGGAATATCCCGGTTTCAATATCTCGTGAACAGATCCAAGAACAGCTAGACCCAAG
CATTATTATGAACTTTGTTAGTCGCTTATTACTTAGCTTCTCAGGCGTTGTTACAAATAT
TTTTGTACTCTTATTAGTCGTTGTGTTCATGTTATTTGAGGCCCCAACCGCTAAACATAA
ACTTATCGTGGCTCTTAGAGGCAATAAAGATGTGGAATCGGAAGAAAGCCATATCAACCG
AGTATTACAGGGAGTTATTAGCTATCTTGGCATAAAAACGATTGTAAGCCTGCTTACAGG
GATATCTATTTGGGTGTTACTTGAAATAGCTGATGTACAATATGCTGTATTATGGGGCAC
ATTAAGCTTCCTACTCAACTATATTCCAAACATAGGTTCAATCATTGCTGGTGTACCTAT
TGCTGTACAAGCATTTCTATTGAATGGTTTTTCTGTTGGATTGGGAGTATCCGTCGGTAT
CATTGCAATCAATATGGTAATTAGCAATATTCTAGAACCTAGAATGATGGGGAGAACCCT
TGGTCTCTCAACTCTCATTGTATTCTTGTCACTACTTTTCTGGGGATGGTTACTCGGTAC
AGTAGGAATGCTACTTTCTGTTCCATTGACAATGGCTCTCAAAATTGCATTAGAATCGAG
CCCTAAAACGATCCATTATGCAGGCTTATTAGGAGATATTAATAAACGCTAATGCTCTTA
TTTTTGCACTTTAAATACATTAGATAACCTATATGTTTCTTATAGCACTCAACCTAAATA
TTTTCAACACTGGCAGCGCAAACGATTGCTTTTTGGTTTATCTTTGTGTAGAATCCTCGA
CCCTTTAATCATACTATATATTTCTTGAGGTTTTTTCCATTATGTCTCTTCTTTCTCGTT
TTCAACTGGCAGAACGTGGTTCTAACGTTCGTCAAGAGGTTATTGCTGGTTTAACTACTT
TCCTGGCAATGGTTTACTCCGTTATCGTTGTGCCAAATATGTTAAGTGCGGCTGGCTTTC
CTGCTGATTCAGTATTTATTGCAACCTGTTTGGTTGCTGGTTTAGGTTCAATCCTCATTG
GCTTATGGGCAAATGCTCCAATGGCGATTGGTTGTGCTATCTCATTAACAGCTTTTACTG
CATTCAGTTTAGTGCTAGGTCAAGGCATTAGTATTCCTGTTGCATTAGGTGCAATCTTCC
TTATGGGTGTTTTATTTACCATTGTTTCTGTAACAGGTATCCGTGCGTGGATTTTGCGTA
ATCTGCCATCTAGTATTGCTCACGGCGCTGGAATTGGAATCGGCTTATTCCTTTTATTGA
TTGCAGCAAGTGGCGTTGGTTTAGTTGTCAGCAACCAAGCGGGTTTACCGGTAAAAATGG
GTGAGTTCACTTCTTTTCCTGTAATGATGTCTTTAGTTGGTTTAGCTGCTATCATTGGTT
TAGAGCGTTTACAAATTAAAGGTTCTATTCTTTGGGTTATCATTGCAATTACAATCATCG
GTTTAATTTTCGATCCGAATGTAAAATTTGGCGGTGAAGTATTCAAATTACCGACCTTTG
GTGAAAATTCTCAATTCTTAAATTTAGATATTGTCGGTGCATTGAATGCAGCCATTTTAC
CTGTGGTCTTTGCCTTAGTAATGACTGCCATTTTTGACGCAACAGGTATCATTCGTGCTG
TAGCAGGTCAAGCAAATTTATTAGATAAAGATGAGCAAATTATCAACGGTGATAAAGCAC
TTACTTCAGATTCATTAAGTAGTGTACTTTCAGGTTTATTTGGTACCGCGCCTGCAGCAG
TATATATTGAATCAGCAGCAGGAACAGCTGTTGGTGGTAAAACAGGTTTGACTGCGGTCG
TTGTTGGCGTGTTGTTCTTATTAATGCTTTTCTTCCAACCACTCGCATTTTTAGTTCCAG
GTTATGCTACTGCCCCTGCATTAATGTACGTTGGTTTATTAATGTTGAGCAATGTGTCTA
AATTAGACTTTGATGACTTTATCGGTGCAATGTCAGGCTTAGTTTGTGCTGTGTTTATTG
TTTTAACTGCAAATATCGTAACAGGTATTATGTTAGGTTTTGCAACCTTAGTGATTGGAC
GTACCATTTCAGGCGAATTTAACAAATTGAACGTTGGTACAGTAGCTATTGCTATTGCAT
TAGTTGCATTCTATGCCTTTGGTTTTGCAATTTAAGTCCTCAATAAAGATATTTTCCTCT
TTTTAAGAAAAATATTTAACAGAAATAGCTCATTGTATGAAAGATAGGATACTAAATTTA
TCCCAACATCATCCTTAGATACTAGAATGAAATAGAAAGTCAAACGCCTATAAATAGAAT
CTATTCATAGGCGTTTTTATCACACTACATTTATCAATGTAATTTCTATTATTTTACTTT
TTGTAGCTTATGGTATGCATCTAGTAATTTTTGATGAGCTGACATATTCCTCAAAGTTTC
ATCAGAACCAATTAAACCATGGAACGGATTTTCTCCCTGCATTATATTCCAAACAAAATC
TACAGCATCTTTCCCATACATTCTGTTAAATATCATTCTATACTGCTCAGGTTCCCTATC
CTCATCCAAAAATAATTCAATTACACTAATTAAACAACGATAGTAATTGTTTCTTTCTGC
TGAAAATACGGAAGCATTCATATTAACTGTCCAAGTTGCCCAATCTAATGCCTCTTCAAG
ATTTCCTAAAGCCAAATGAAGCATAGATTTTAATTCACCAATACGTAAAGTTTGTAGTGC
GCTTCCTTTTTCAGCTACCACTCCAATAAATTCACGTACCCGTGTCATATCATCAATACC
TTGCTCATCCAGCACGTCCAATAGCTCTTGATAAATTTCTTTCTCATGATGGAAATAGGG
TAAATCAAGCAACATTTCACGCCATTCCATTCCCATATTATTATTCGCATAGATCAAATC
GTCAGGAGGATAAATATTAGACATTCCAGGAGCAATTATACGGCAAGCGTATACACCTAA
ATGTTCATAGTCCATAATATAAACCTCTTGCTTATACTGGCTGAAAATTTCCATCAAATT
AGCAAATTCCTGCTCTGTTGTGCCTGAAAAATCCCAGTGAGTAAATTTATAATCTGGTTC
TGATTTAAAAAGATCCCATGAAATCTGACCACTTGAATCAATAAAATGAGTTTCCAAATT
CGCATAATCTGCCACATCATCATTATTAAATGATGGTGGAGAAAACACATCCAAATCTTT
TAAACTACGCCCCTGCAAAAGCTCAGTTACCGTACGCTCAAATGCGACTTGGAAATTAGG
ATGAGCACCAAAAGAAGCAAAACACGTACCATTCCTAGGATTAAGTAAAACTACACAGAT
AACTGGAAATTCGCCACCTAATGAAGCATCATAGCAGAGAATCGGAAACCCTTCTTGCTC
CAATTGCTCAATCGAACGTTTAATCGTCGGATAACCATCAATAATACACTGCGGAATTTC
AGGCAAGCTGATTGCCTCAGTGATAATACGATTTTTGATAAAGCGTTCAAATACTTCCGA
TAGTCCCTGCACTCTGGCTTCATTCTTAGTGTTGCCAGCTGACATCCCGTTAGATACAAA
TAAATTTCCAATAATGCTTTGTGGAATATATACAGTATGACCATCAGACTGACGAATATA
AGGTAATGCAACTATTCCTCGTTCTGAATTGCTAGACTGTAGATCTACCAGAAATTCTGG
TGTCAATTCTCCATTTGGATTAAAATAGTCGTGTAGAAATGGATCCAATATTCCTTCAGG
TAATTCCGTTTCATTTTCAATAGGAAACCATTTTTCATTTGGATAGTGAACAAATTCACC
TTCAGCAATTTCCCTTCCTAAATAAAAATCAGCCCAAAAATAATTAGTCGATAAACGCTC
AAAATACTCCCCCAATGCGGAAGCAAGAGCTGCTTTCTTACTTGCTCCTTTACCATTTGA
AAAACATTGTGGACAATCAACATCACGAATATGTACTGACCATACATTTGGTACAGGATT
AAGCCAAGAAGCCTCCTCAATATTAAATCCTAATTCTTTCAACTTAGTCTGGAATCTTTC
GATGCTTTCTTCAAGGGCTGCATCTTTCCCCACAATAAAGGTTTTTTCTATCATTTTTTC
TCTTAAAATGAAACGGTTTTACTCTATTTATATAGGATGTAGACATTGGAAACCAATAAA
GAAATTCATAACCACATCTTAAATCTCTTCTACCAGTTAGAATAAATTGAGCGGAAAATT
TCCGCCCAATTCATATGTTAAAAATCCATTAATTCTTTCTCTTTGTCTGCTAAAATCTCA
TCCACTTTTTTGATATAAATATCTGTAATCTTTTGGATATCATCTTGAGCTTTACGCTCA
TCATTCTCACTAATCTGTTTTTCTTTCTCTAAAGTTTTAATTTTATCATTTGCATCACGG
CGAATATTTCTAATTGAAACTTTACCTTGTTCTCCCTCACCTTTTACAATTTTAATTAAA
TCTCGACGACGTTCTTCCGTTAATGGAGGAAGAGGAACACGAATAGTAGTTCCAGCCGAA
GAAGGATTTAACCCTAAATCCGAAGTTAAAATCGCCTTTTCTACCGCACTAATCAACGAA
CGATCAAATACAGTGACTGCTAATGTACGAGCATCTTCTGCGACAACATTAGCTAATTGA
CGTAATGGTGTTGCGGACCCGTAATATTCCACTTGAATAGCATCTAATAAACTAGGCTGA
GCTCTACCTGTACGGATTTTAGAAATATGTCCTTTTAAGGCCTCAAGGCTTTTTTCCATT
CGTTCTTGAGTATCTTTCTTAATTTCATTAATCATAGTATTTTCCTTTGATTGAATAACA
TAAACCTATTGATTTTACCCAATTTCATTCTATTTTCCTAGTACTAAGTTTATAGGGTTT
GTGGTAGACTTATTTGACTTAACTCATCACAAGAGGGAATCCTTATGTACCAACAACAAA
TTTTAATAGAATTACAAGAAGCGCAACAAGTATTAAATGACTTTATTAATGACCAACATA
ATCTTAAACTAATTCAAGAAGCAGCTTTACTGATTACTGATAGTTTTAAGAACGGGGGAA
AAATACTTTCCTGTGGGAATGGTGGCTCACACTGTGATGCTATGCATTTTGCTGAAGAGT
TAACTGGACGTTATCGTGAAAATAGACCAGGATATCCAGCCATAGCAATCTCAGATCCAA
GCCATTTAAGCTGCGTAAGCAATGACTTTGGATATGAATATGTCTTTTCTCGTTATGTTG
AGGCAATCGGACAAAAAGGAGATATCTTGTTTTGCTTATCAACATCAGGAAATTCTAAAA
ATGTTATTAATGCAATCATAGCTGCAAAAGCCAAAGGAATGAAAATTATTGCAATGACAG
GCAAGGATGGAGGAAAAATAGCAGAACTAGCTGATATTGAGATTCGTGTACCTCATTTTC
GTTATGCTGATCGTATTCAAGAGATACATATTAAAGTAATCCATATTCTCATGATGTTAA
TTGAATTTGAAATGGCAAAGTAAAGAATAAAAAATCCAACTTAAATAAATAGTTAAGTTG
GATTAATTCGTTGAATAGCGTTAATTAAGCAATCGTCGTACCTTCCGTTGTACCCGTCAC
AACTTGTTTCAACGCACCAGCTTTACCCATATTAAATACACGAATTGGCATATTATGGTC
ACGGGCAAGAGTGAATGCAGCTAAATCCATCACTTGCAATTCTTTTTCAATAACTTCAGC
ATAGCTTAAATGTTGATAAAGTTTTGCATCTGGATTTTTTGCAGGATCGCAATCATACAC
ACCATCTACTTTAGTTGCTTTTAAGACAACATCAGCTTCAATTTCAATACCACGCAAGCA
AGCTGCAGAGTCTGTAGTAAAGAACGGGCTACCTGTACCTGCTGAGAAAATCACGACACG
TTTTTCGCGTAACATTTTGATAGCTTCCGACCAGTTGTAAGTATCACAAATACCGTTTAA
CTGGAATGCAGACATTAATTTTGCATTGACATCAGCACGGTGTAAGGCGTCACGCATTGC
TAAACCGTTCATTACGGTTGCAAGCATACCCATATGGTCGCCGACAACACGGTTCATACC
CGCTTTAGCAAGTTTAGCACCACGGAATAAGTTACCGCCCCCAAGAACTACGCCGACTTC
GACACCCATTGCAAGCAATTCTTTGATCTCTAATGCCATTCTATCTAAGATAGATGGGTC
AATACCAAAACCTTCTTCACCTTGTAATGCTTCACCACTTAACTTTAACAAAATACGTTT
ATAAATAGGATTGCTCATTTTGACCTCTGTGTAACGGTTGGGGAAAAAAATCGAAATATT
ATAGATTATCTTAATGACAGATCAAAGTAGGCAGGCGGATAGAATTTCCACTTTATTTTC
GGTAAAATCGCTATCCCTTTATTTTCGTTTTGCTCATAATGAATATAACAAAGATACTCG
CTACTCTCATTAGTTTTGGTTTATCTTATTTAGCAAGTTACCTAATGTTACTTGGCTCAG
GCTTTTTTCCTACTCCTGAAATCAGCAATGTGCTACTGCTGGTTCTCGTTATTTTATTTG
CTAATGCCTCTAAAAAAGCGTTCTTTTATCTGCTTTTGCCGATTGTCACTTTATACGCCC
TTTACACGCCAGTTGGCTTGACCTTTGGCCCACCATCGTACCAATACGTTGCTTCGGTTT
TTGCCACAGATATACAAGAAAGCAAAGAGTTTTTCAGCCAAATCCCCCTGATTAACTTTG
TTGCTTGTACTGGCATTTTTATATTACTGTTAGGTTTTCGTTTTATTAGCCAAAAATGGC
AAATTCAGTTCCACAAAAATAAAACCTTTCTTGCCTTAGGGATTGCATTAGTTTTTATCT
CTACTCCGCCCTTCAAATTTCTACAAGAAGGAAGTAGTGCAATTAGTAAAGTAAAAGCAG
AATTAGACCGCTTGAATAGTATGTCCATTCAAAGTGAATGGGGAACGTCGCAACTCAATG
CGGAAAGCCGTTACGATGATTACATTTTAGTGATCGGCGAAAGTGCTAGAAAAGATTATC
ACCACGCCTATGGCTACCCTGCTGAAAATACGCCGTTTATGAGCAGTGCCAACGGCATTT
TAATTGATGGGCTGACCGCTGGTGGAACAAATACCATTGCTTCATTAAAATTAATGCTCA
CTAAGCCTGATACTGAAAAGTGGGAAGGGGAATATAGCCTTGGTATGATAGATTTGATTA
AATCCGCAGGGATTAAAACCTACTGGCTGTCAAATCAAGGCTATCTAGGCACTTTTGATA
CGCCAGTTTCTTCTCTTGCTAACAAAAGTGATGAAAAATTATTCTTAAAATCAGGAGACT
CTTTCCATCAAAATATCAGTGACTTTGATTTATTACCTAAATTTGAACACATTATTGAAC
AAAAAACTCATAGCAAACGTTTTGTTGTGGTGCATTTATATGGCTCACACCCCATCAGCT
GTGATCGTTTAACTGATTACCCTAAAATATTTGATGATGAAAAAATAGGCAAAAAGTATT
TCAACGTAAACTGCTATGTATCGTCCATCAAAAAAACCGACGAAGTGTTAAAACGCTTAT
ATGAAGCCCTTCGCAAAAATGAGCAACAATCTAACCGCTCGTTTTCGATGGTCTATTTTG
CCGATCACGGTTTAGCTCACCATATCACTGAAAATGACATTGCAATCCACAACAGCAGTG
GCAAAAGTAAGCTACACTTTGATGTTCCGCTCTTTAAAATATCTAGTGATGATACCGATA
GAAAAGTCTATAAAGCGATGAAATCTGGCTTAAACTTTACCGATGGTATTGCAAAATGGG
TGGGAATTAGTAATCCTAAATTGAATACAGAAGTCGATTTATTCAGCCCTCATTCAGACA
AGGAAGATTATGGGCTAAAAAAATTGATTGATGGTTTTGAAGGGAAAGTGGATCCTGCTG
TGGTTATTCCTAAGGATGAGTAATTCTATATCCCAAAATGATTTTCCGACAGCATAAGTG
CCCATAGTAATACAATAATCAATTTAGCCATTTAAAAATCTAGACGTTTAGATGTCTAAA
ATTTCTTGACGAAACGATTTCCTATTCGTAAACTTAAAACTATTCAAAAACAAGCGGTCG
CTTTTTTACCGTTTTTTGCAAGGATTTTTATGGCACAGCAGATTACTCTTTTTGATGATA
TTCCCCTTGAGCTTGCTTTAGGCGGAACACTTTCGCCTATCAATGTCACTTACCAAACCT
ATGGCACATTGAATGCGGAAAAAAGCAATGCTGTATTGTTGTGTCACGCTTTAACGGGTG
ACGCCGAACCCTATTATGCACCGCCTGCGGATAAAGGCTGGTGGCAAGATTTTATCGGTG
CAGGATTAGCTTTTGATACCGATAAATACTTTTTTATCTGCTCGAATGTGCTTGGCGGTT
GCAAAGGTACGACAGGCCCTTCGTCTATCAATCCAAATACGAATAAACCCTACGGCAGTC
AATTTCCCGTTATCACCGTGCAAGATATTGTGAAGGTGCAAAAAGCCTTGATCGATAAAC
TCGGTATTACTCAGCTACAAGCGGTCGTGGGTGGCTCTTTTGGTGGAATGCAAGCGACAC
AGTGGGCGATTGATTATCCGGAACAAGTGAAAAATGTAGTCAATCTCTGTTCTTCGCTTA
CCTTGAGTGCAGAAGCAATCGGCTTCAATCACGTTATGCGACAAGCGGTAATAAATGATC
CCCATTTTAACAACGGCGATTATTATGGCAGTACGCCCCCAGATAACGGCTTAAAAATTG
CCCGAATGCTCGGTATGCTCACCTACCGCACCGATGTACAACTTGCCAAAGCCTTTGGGC
GAGAAGTGAAACAGACGGGAACGATTTGGGGCGATCACTTCCAAGTAGAATCGTATCTCA
GCTATCAAGGGGTCAAATTTCTAGATCGCTTTGACGCCAATAGTTACTTACGCCTGTTAA
GAGCCTTAGATCTCTATGATCCTGCTTTAACCTATGCAAACGAGCAAGAAGCACTCAGTC
GCATTAAAGCGAATTACACCCTTGTCGGCGTAACGAGCGATCAACTGTTTAAACAGATTG
ACCTACACAAAAGCAAACAACGTTTAGAAAATGCAGGCATTGCCGTCGATTTTTATGAAT
TTCATTCCGACTTTGGACACGATGCATTTTTAGTGGATTATCCGTTTTTTGAAGAGATGA
TTAAGAAAGGAATCTCCAAGTAGGTCGGGCATTTATGCCCGACAAGCTCATCCCTTTTAT
ATCTAAAAACATAGAAATTGTAGGAGATATAATGCAATACCGAAGACTTTATCAACCAGG
AGCACAATATTTCTTTACCGTAGTCACCTATCAACGCCGCCCAATATTAACAAACGCTGA
TGTCCTTCACACTCTTAAGACCGCTATAAAAAGGGTACAACAAAAATATCCTTTTAAAAT
TAACGCATTAGTAATTTTACCCGATCATTTACATACTATTTGGCAATTGCCCGACAATGA
TTCAGACTTTTCAATGCGTTGGAATCAAATAAAGCGTTATGTAAGTCACCATTGCCAACA
TTATGACAATATAGAAAAAACCAACAATGAACTAAGAAAGCGACAAAGTAGCATTTGGCA
ACAACGATTTTGGGAACACTGTATAAAAAATGAAGAAGATGTCGAAAAACATTTTGACTA
CATTCACTATAATCCTGTAAAACACGGATACGTTTCATCAGTAACTGATTGGAAATACTC
AACCTTTCACAAATACGTTCATCAAGGTATTTATCCAAAAGATTGGGCTGGGGTTAATCA
AGATTTTGATTATGAGTAGTGCTATATTTCGGGATGTCGGGCATAAATGCCCGACCTACC
CTTCTAATTTATTTAGTTTTGAATAGCGCTAGATTTCGAGATGTCAGGCAATAAATGTCC
GACCTACCCTTTTAATCTGTTTGGTAAAACAGACTGAAACAGCTCTCTGCTTTTCAGCGG
TGCTGATCCCAAATAAGGCTTTAAAGCAATACGGGTGAAACGTTTTGCCGATTGTAAGGT
TTCTTTCTCTGAAAAATCCATTTCCGCAAAAGCTAATAAATCCTTGCCGATAAAGGTATA
GTTATTTTGTAATAAAGAGGCAATAAAGCCTTCATTTTCTCTAAATTGATAGCTCATTTT
TGGATCGACAGGCTTACCTGTTGCGGCACAATGGCAAAAATCCACCCCATAACCTAACGC
TTTAAGTGTTTGAAATTCAAAAGTGCGTAAGATCGGTTCGATCTCGTTTGGCTGGCTTGC
CAACTTTGTCATACACTGTAGATAATGTTGAAACAATTCAGGGTAAGCGGTATGATTTTC
CAAAACTCTTGCAAGGACTTCATTGACATAAAAACCGCTATACAGTGCCAGCGTTTGCAT
CGGGAGGGTTAAAGATGCAGGTTCAGCTTTGGTAAGTGTTTTGAGATCGCCTTTGCTCGT
CCATTTCAGCAGTAAAGGGGTAAAGGGCTGGAGAATGGATTTCAATGGCGAACGTGGTCG
TCTTGCCCCTTTGGCAAGTAAGGTAATTCGCCCGTGATTTTCAGTAAAAAAATCAACGAG
CAAACTGCTTTCACTGTACTCTCTGCGATGTAGCACAAAGCCACGTTGCCACTGTTCGAT
CATTATTCGTCAATATAGCCCAAACTTCTTAACGCACGTTCATCGTCAGCCCAGCCGGCT
TTGACTTTCACCCACAGCTCAAGGTGGACCTTATTATCAAACAAGCGTTCCATATCCGCA
CGAGCTTCAGTGCCGATCACTTTGATCTTCTGACCTTTGTTGCCGATCACCATTTTTTTC
TGCCCTTCACGTTCCACTAAAATCAAACCATTGATTTCGTAAGTGCCACGCTCGTTAGTT
TTAAACTGCTCAATTTCGACCGTTACAGAGTAAGGCAACTCTTCACCCATAAAACGCATT
AATTTTTCACGGATAATTTCTGACGCCATAAAACGTTGCGAACGGTCGGTGACATAATCT
TCAGGATAGTGATGAATGCCTTCTTTTAGTGACTCACGCACAAATTTCTCTAAAATATGT
ACGTTTTTGCCCCGTTGAGCTGAAATCGGAATGATCTCTTTAAACGGGAATTTCTGCGAT
AAAGCGGTCAGATGTGGCAATAATTCTTCTTTTTCCTTGATATTATCCACTTTGTTAATC
GCTAAAATCACAGGGGCTTTGGTCGAACGCAATTTATTGAGTACCATCTCATCATCGTCG
GTCCACTTCGTGCCTTCTACCACAAAAATTACCATATCGACATCGCCAATCGCACTGGCT
GCCGCACGGTTCATCAAGCGGTTAATCGCTCGTTTTTCTTCAATGTGAAGCCCTGGAGTA
TCAACATAAATCTCTTGATACGCCCCTTCGGTTTTAATCCCTAAAATGCGGTGACGAGTT
GTCTGAGCTTTGCGAGAAGTAATCGAAATTTTCTGTCCTAAAATTTTGTTTAATAGCGTT
GATTTCCCTACGTTTGGGCGACCAACAATGGCAATAAAGCCACAATATGTTTTTTGATCT
ATCATTGTGTTCTCTTAAATAAATACAAATTAAAATGGTGGGTCAAGACACACCCTACAT
TAGGTTATCTTATTCCCAACACCTTTATCACCTGCAATGCCGCATCTTGCTCGGCTTTGC
GACGGCTTGTGCCGTTACCGATAAAGATTTCATCAACTTTTTCGACTTTACAACTGACTT
TAAAAGTTTGATTATGGGCTTCGCCTTTAATATCAATCACTTCGTAAGTTGGTAAGGGTA
GCTTACGCCCTTGTAGATACTCTTGCAGACGAGTTTTCGGATCTTTTTGTGCTTCCCCTA
GTTGCATGTCATTTAGAAGTTGCTGATACCAACAATGCACACGTTCCATCGCCCGATCAA
TCCCAGCATCTAAATATACCGCGGCAATAATCGCTTCCACACAATCGGATAAAATAGACT
CTCGGCGATAGCCACCACTTTTTAATTCTCCAGCCCCTAATTTCATATATTCGCCTAACT
CAAACTGACGAGCGACAACCGCAAGGGTCTGTTCTTTCACCAATGCCGCACGCATACGGC
TTAATTCCCCTTCATTCGCTTTTGGGAATTTTTCATATAGGGCTTTACCAATGGCAAAAT
TTAAGATGGAATCGCCAAGAAACTCAAGGCGTTCATTATTTTTGGAAGCAGCACTACGGT
GAGTGAGGGCTTGGGTGAGGTAATCAAGGTTAGCAAATTGATAACCTAATTTTTTCTGTA
ATCGTTCTAGTTGCATTTTAGTTTATCTTCGTGGAATACCCCCCTTTGAAAAGGGGGGCT
AGGGGGGATTTTGCTAACATTGAATAAAATTCACCCTTTAAAAATCCCCCTTAATCCCCC
TTTTTCAAAGGGGGAAATGTTCTCTTTATTTAATCGCCGTAAACATTCTCTCAAAACGTA
ATCCGCTTGGAAATTCATTCGGTTTCTTATCAAGGCTTAACCAAATAACACTTGCTTTAC
CGACCATATTCTTTTCAGGGACAAACCCCCAAAAACGGCTGTCTTCGCTGTTATCACGGT
TATCTCCCATTACAAAATAATGCCCTTCTGGCACTACCCATTCCCCAGCAGGAATACCGT
CTTGTTTGAAGAAATAAGGCTCGTAGTTAAAAGCGTGCGGATTATTTAAAATTTGGTGGG
TAACATCACCAATTTCAGTGCGTTCAACTTGCATTTCACCGTGGTAGAAAAAGTCAGGAT
TTGGTGCACTGCCTTCGTATTTAAACACCACTTCTTTGCCTGAATCGCCGTGAACAACGG
TTAAATTACGGGTATGGAAATCATATTTCACACGGTCGCCACCAACACCCACAACACGCT
TAATATAATCAACGTGTGGCTGTTTTGGAGCTTTAAATACCACAATATCCCCACGTTCAG
GCTTACCCATCGGAACAAGCGTATTTTGCCAAATCGGGTCTTTAATTCCATAAGTAAATT
TATTCACTAACAGAAAATCACCCACGCGTAATGTTGGCTCCATTGAACCGCTTGGAATTT
GGAACGGCTCAAAAATAAATGAACGTAAAATAGTGACTAATGCTAACACCCCAAATAGTG
ACGCAAAAAAATCCCCCACTAATGAACGAGGTTGAATTGTGGCTTTTTCTTCTGCTGAGA
GCGGTTTGCCTAAACGCTTTTCTTCACGCTCAATCGCACGCAAGCGGCGAGGTTCAGCAC
TAAATTTGTAAAATGACCAAAAGCCACCACAAATAACAACTAAACCTACTAATATAATGG
AAATCGTGTTTGGTAGCTGCATTGAGTCCAACACTTTCCAAACACCGTACAATACTGCAA
TAAAACCAATGGTTAAAATATTGCTCATCTGTTTTTTCTTCTCCTTAATCTAATTGCTCC
CCCTGCTTGCGGGGGGAGCTGCCGAAGGCTGAGGGGGGATTATTAGTCCTTCCCAACGTG
CAAAATCGCTAAGAACGCTTCTTGTGGCACTTCCACGTTACCTAAAGATTTCATACGTTT
TTTACCTTCTTTCTGCTTCTGCAACAGTTTTTTCTTACGGCTTACGTCACCACCGTAACA
TTTTGCCAATACGTTTTTACGCAACTGCTTCACCGTCGAACGAGCGATAATATGGTTACC
AATCGCCGCTTGGATCGCAATATCAAACTGCTGACGTGGAATTAACTCTTTCATTTTTTC
CACTAACTCACGACCACGATAAGGGGCATTGGCTTTGTGGACGATTAACGCTAACGCATC
GACACGCTCGCCGTTGATCATAATATCTACACGCACCATATCTGCCGCTTGGAAACATTT
GAAACCATAATCCAACGACGCATAACCACGCGAAGTCGATTTTAAGCGGTCGAAGAAATC
TAACACCACTTCACCCATCGGGATTTCATAAGTCAATGCGATTTGGTTACCGTGGTAAAC
CATATTCGTCTGTACACCACGCTTCTCCACACATAAGGTAATCACATTACCTAAAAACTC
TTGTGGTACAAGCATATTACATTCTGCAATCGGCTCACGAATTTCCGCAATATTGTTAAT
CGCAGGCAACTTCGACGGGCTATCTACATAGACAATTTCGCCATTCGTTTGTTCCACTTC
ATAGACTACCGTCGGTGCTGTGGTAATGAGATCCAAATCATACTCACGTTCTAAACGCTC
TTGAATGATCTCCATATGCAACAAGCCTAAGAAGCCACAGCGGAAGCCAAAGCCTAATGC
CGTTGAGTTTTCTGGCTCATAGAAAAGCGACGCATCATTTAAGCTCAATTTTGCCAATGC
ATCACGAAACGCTTCATAATCATCTGAGCTAATCGGGAATAAACCTGCATAAACTTGCGG
TTTTACTTTTTTAAAGCCTGGTAGCACTTCGCTTGCAGGATTGTGATGATGGGTTAAAGT
ATCCCCAACAGGTGCGCCTAAAATATCTTTAATCGCACAAACCACCCAACCTACTTCGCC
TGTTTTTAATTCCGTAGTATCAACTTGTTTTGGCGTGAAAATACCAAGACGATCTACTTG
ATAAGATTGTCCTGTACTCATCACTTTGATTTTATCGCCTTTTTTCAACACCCCATTTTT
GACACGCACAAGGGAAACCACGCCTAAATAGTTATCGAACCACGAGTCAATAATCAAGGC
TTGCAACGGTGCATCAGGATCGCCTTCAGGGGCTGGAATTTTCGCCACGATTTCTTCTAA
AACGAGATCGATACCCACACCGGTTTTTGCTGAGCAACGCACCGCTTCCATCGCATCAAT
CCCGACAATATCTTCAATCTCTTCTGCAACACGCTCAGGATCAGCCGCAGGCAAGTCGAT
TTTGTTTAAAATCGGCACCACTTCCAAATCCATCTCAATCGCCGTGTAACAGTTAGCAAG
GGTTTGTGCTTCAACACCTTGTCCAGCATCAACGACCAACAACGCCCCTTCACACGCTGC
AAGGGAACGAGAAACTTCATAAGAGAAGTCAACGTGTCCTGGCGTATCGATAAAGTTTAA
CTGATAGGTTTGACCGTCTTTTGCTTGATAATTTAAGGTAACACTTTGTGCTTTAATGGT
AATACCACGCTCACGCTCAAGATCCATAGAGTCTAACACTTGAGCTTCCATTTCACGATC
TGACAAACCGCCGCAAGTTTGGATCAAGCGGTCAGATAAAGTCGATTTACCGTGGTCAAT
ATGAGCAATAATAGAAAAGTTACGAATGTTCTGCATTTTCATAAGGGCAGTAAATGTCCT
ATTGTATTGTTATTGATAAAAGAAAAATAATCGGCGGATTTTACCTGAAAATTACAGGAA
AGGGAAAAGGAAAGGAGAATATTAGAATGAAAATTTATAAAATAGAGAAAAATCTAGACC
TAGTAAACGACTATAGCCTTCAATATAAGGCTATAGTCAATTTTATAGCAGCTATTTTTC
TGCTTATCTAAAATACTTGACTGATGTAGTTAAGTCTTTTACTAGTGTTTAACTATTAAA
AGTATACAAGAATTCTAGTTATTTTTCTCATCAGACATACTTACCGCTGCGGTAAATAAT
ACGTCCGTTGATGAGTTAAGTGCTGTTTCAGCTGAGTCTTGGATAACACCAATGATGAAA
CCTACGCCGATAACTTGTGCTGCAACATCGTTTGGAATGTTGAACAAGCTACATGCAAGT
GGGATTAATAATAATGAACCACCAGCCACACCAGATGCACCACAAGCACAGATTGAAGCA
ACAATACTTAATAATACCGCTGTTGAGAAATCCGGCACGATACCTTGGGTGTAAGCTGCT
GCTAAGGTTAATACGGTGATAGTAATCGCTGCACCCGCCATATTGATGTTAGCACCAAGT
GGGATTGCGATAGAGTAAATCTCTTCTTTGATACCTAAGCGTTTCGCTAATCCCATATTT
ACAGGGATGTTCGCTGCTGAGCTACGAGTAAAGAATGCTGTCACGCCACTTTCACGTAAA
CAGGTGATGGTGAGTGGGTATGGGTTGCGGCGAATTTTCCAATACACTAATAATGGGTTT
AGGATAAATGCCACAATTGCCATTGCACCTAATAATACTGCTAATAGACGAGCATAGCCG
ATAAAAGCATCAGCACCGTTAGTTGCCATGGTTTCTGCTACTAAGCCGAACACCCCGATT
GGAGCAAAGGCGATTACCACTTTTACCACGAAAGAAACAGCATCAGAGATGTCGTTTAAC
ATGACTTTGGTGCTTGGTGCTGCGTGGCGTAATGCGATACCTAAACCGATAGACCACGCA
AGAATACCGATGAAGTTACCGTTCGTAATTGCACCAAGTGGGTTATCGACTAAGTTGAAA
ACAACGGTTTTTAATACTTCACCAATGCCTTGCGGTGGTGCAAGTCCATCTGGGCTTGTG
ACCAATTCAAGGGTCGTTGGGAATAAATAGCTTAAAGTAACCGCTGTTACTGCTGCAACA
AAGGTACCTAAGCCATACATCACCAAAATAGATTTTAAGCGGCTATCGCTGCCGACTTCT
TTGTTAGCAATTGAAGCCATTACAAGAACAAAAACTAAAATCGGTGCAATTGCACGTAGT
GATTTTACAAAGAATTGTCCGAGAACCCCAACGCTTTTGGCTGCATCTGGGCTAACTAAT
GCTAAGCAGATACCTAGCACTAAACCTACGGCAATGCGTAATACTAAATTACCGCCAAGG
ATTTTTGAAGATAAAGATTGGTTACTCATAAAATTTCCTGTAAGACAAATAAAAAAGACT
TCATTTACCAAGGTAAATGAAGTCTGCGAGATTAGCCGAAAATGTAGAATAAGGGAATAG
CAAGCGGCAATTTTTCTGCAAAAATTTTTAAAAATTAGAATTTTAAGAAAAAACACCTTA
AAAATTTAATAAAAATCTCCGAGAAATGATAATAACTATTAAATAAACACCTGTTCTGTC
ACTTGATAACCTTGCGGAACCTCTGCTTTATCATCAAAGGTTACAAATTCCCAAGCATTT
TCATTCGCTAGTACAGCTCGTAATAATTTATTATTTAAGCCGTGACCTGATTTATAGGCT
TTGAAATCACCTAAAATATTGTAGCCACACATAAATAAATCACCGACAGCATCTAACATT
TTATGACGAACTAGTTCATCTTTAAAACGTAGCCCTTCCTCATTCAAAATGCGGTATTCA
TCTAAAACAATAGCATTATCTAAACTACCGCCTAATGCAAGACCAATGGATTGAAGATAT
TCAACATCTTTCATAAAGGTAAAGGTTCTAGCACGGCTTAATTGTTGAATAAAATGTTGT
GCTGAAAATTCCATTTTGTAGTTACGCACTTCTTTGGTAATCATTGGGTGTGTAAAGTCA
ATGGTAAAGTCTAATTTCAAACCGTGACTATAAGGTTTAAATTCAGCCCACTTATCCCCT
TCTTCTACTCGTACACTTTCTTTAATACGAATAAATTTTTTCGGCGCGTCTTGTTCTTCA
ATACCTGCATCCAATAAGAGATAGATAAAAGGACTTGAGCTACCGTCCATAATTGGAATT
TCGGCTGCATCAACTTCTACAATTAGGTTATCTAAACCTAACGCAGACATTGCTGCGTTT
AAGTGTTCTACTGTTGAAATACGCACACCTTCATCATTGATCATACAAGTACAAAGTTGT
GTATCACGGATAGATTCAGCACTTGCCAGGAAATAAACGACAGGCTTAAGATCTGTTCTT
GCGTAAATAATCCCTGTATTTGCAGGTGCTGGACGCAACGTTAAGGTTACTTTCTTGCCA
CTGTGCAAGCCAATACCTGTTACTTTTGCTGCTTGTTTAAGGGTTCTTTGTTTAATCATA
TCGTTTCCTTATTTCCCGAAATGGTTATTGACCATTTCTCATAAACCCAGGGATTGAGTT
CGGCGAAAAGACCTGCGCTGTATCAACTTTCTGTGGTCTTGGCGCTGTTTGCTGAACCTG
TTGTGGTTGCTGAGACATTTGATGCGTTGTATATTGGTTTTGGTTTGGGTAACCGCCCAT
ATTATTTATAAATTCAGGCTGACGAGCACCGCCAAATCCGTTATTAATAATAGATTGTTG
CGGAATATCGGTTCTTCCTTGCACACTTGGAATTTTTGGCATTTCTTCTGGTTGTCCGAT
ACCTGTAGCAACCAATGTTACACGGATCTTACCATCCATTTCTGGATAGAATGCAGAACC
AAAAATAATAGCTGCATCAGGATCTGCGAAGCTAGTAACATATTCCATAATGGTATTGAC
TTCTGCAAGTTCAATATCATAGCCAGAAGAAATATTCACAAGAATGCCTTTAGCACCTGA
TAAATCAACATCTTCCAATAGCGGGCTTGCTACAGCTTCTTTTGCTGCATTTTCTGCACG
GTTTTCACCCTCTGCAATGCCTGTTCCCATCATTGCTCTACCCATTTCCGACATCACTTT
TTTCACGTCTGCAAAGTCAACGTTCACAAGACCTTCGGAAGTAATCATATCCGTAATACC
TAATACCGCATTGCGTAAGACGTCATTTGCAACGCCAAAGGCTTCATTAAATTTTACACT
TTTAGGTAATACTTTTAGTAATTTATCATTTTGGATAATGATGAGTGAATCCACATGTTT
TGCAAGTTCACGGATCCCTTGTTCCGCATAGTTAGAACGTTTTCTACCTTCAAAAGAGAA
AGGTTTAGTAACAATACCAACTGTTAATGCTCCTTGGCTTTTAGCAATTTCAGCAATTAC
AGGAGCTGCACCAGTACCTGTGCCACCACCCATACCAACAGCAATGAAGACCATATCAGC
ACCTGTAAGCATATTCGTTAATGCTTCTCTATCTTCTTCAGCTGCTTGATGACCAATGTT
TGGATCTGCTCCTGCCCCTAAGCCTTTTGTTACACTTGCACCTATTTGAATCGTATTGCG
AACGGCACTACTACGTAATACTTGTGCATCCGTATTAACCGAAAAGAATTCAACACTACC
AACATCAGATTGGTTACTAACCATATGATTTAGTGCGTTACCACCACCGCCACCGACACC
GATAACTTTGATAACCGCATCTTGCGTTGCTTCATAAATAGGTTCAAACATTTGTGATTC
TCCCTCACGGCTTAATATTGTTATTAATGCCTATTAAAAACTTGATTTTATCCAATTATA
CGCTTTTTTAGCACTATGACCTAATGTATCAATAATGCCGCCCACCTTATGACTAATTTC
TCCACTTTGGCTACTATCAACGTCATTATAATGACTATACTGTAGCAATCCTAATACGGT
TGCATAAGAAGGTTTGTTTACATAATCCGTTAATCCTGTAATGTTCAATGGATTACCAAC
CCGAACTTGTGATCCAAAGACAGATTTTGCACATTCTACAATATCTTCAACCTGAGAGCC
ACCACCTGTTAATACAATTCCAGCAATTAATTCTTGTTTTATGCCTTTTTGATATAGTTC
ATTGCGTAATTGGGATAATTCCTGATTAATTACGCTCAGTAAATCGTGGTAGCATTGAGA
TGTAACATTAGATAATTGGCTTTTTGTAAAAGTTCTTGGCATTCGTCCACCCAAGCCTGC
CACCTCAATTTTTTTCTCTGGAAAATGAGTTGGGGGTGCAATAGCACATCCATACTGTAC
TTTAATATTTTCTGCATCTTGGCGAGAGGTTGTGAAAACATGAGCAATATAGTCCGTTAC
ATTATTCCCACCAAAAGGAATAACTTTACTAAAACGCAAAGCACCATCTGTATAAACAAG
AACATCCATAGTGCCACCGCCAATATCAATTAAACAAACCCCAAGTTCTTTTTCATCTTC
TGTTAACACAGAATAACTTGAAGCAAGCCCCGAAAAAACGATTTGATCAATTTTTAATTT
ACTTCTCTCCACTGCATTTTTTAAATTACGTAGCCAATCGTTATGGCAAGCAATTAAATG
AGCTTGAGCCTGCAAACGCATACCAGATAAACCAAGGGGATTTTTAGTAGCAGGTAATCT
ATCTACTCTATATTCCTGAGGAATGATGTGTAATGTTTCCAGCCCATCGGGTAATTTAAT
AGAACGAGCAATATGAATAGCATTATCCAAATCTTCATTTCTTACACTACCAGACAACGG
CACAGTTCCACTTTCATTAAAAGCTGTAATGTGAGATCCTGAAAGGGCAAGAGTAACACA
TACAATATCATATCCAGAAATCGATTCAGCTTCTTCAATCGCACGTTGAATAGCACTTGT
TACAGCATCTAAATCAACAACGCCACCACCTTGAACACCTTTAGACGGGCTAATTCCAGA
GCCAATCACATTAATCACCCCATCAGGCAATACCTCACCTACCACAGCAACTATCTTGTG
TGTTCCAATTTCTAAACCTACTCTAATTCTAGATTCTGCTACTTTTGTCATATTAATTAT
GTTTGCAAGTTAATAAATTATTGATTATTAAATCCAACGGAAGCCCCGTGTTCATAACGT
AAATCTACGTAGGATAAACGTTTCCCCTCAGGAATATCAATTTCAGGAAAAATAGTCACA
AAACGATCGATTTTGGGTAGCCATTCCCCTCGCCCTAATTTTAGTTCAACGCCATTATCA
AGTCGAATTGACCAAGCTCCTCGACTATCCATTGCAATGGAATATAATCCTAAATTACGT
GATTTTAAATCTGCTTTTATTTTATCCCAAGCCTCAAGCACAACCTTACTTTCTGTGTCT
GGTCCGTATAAAATAGGTAAGCCTGTGTTATCAAACCTATCTTTCGGCAAACTGAACACT
ACTCCATGTTCAGAAACATACTGACTATTATTCCATACAGCCATTGGACGATGTTCAAGT
AACGTAATACTTAATTTATCGGGATAAACTTTTCTCACAGAAACATTACTGATCCAAGGA
ATTGTTAGAAATTTCTCTTTAATTTCTTGAATATCCTGTTCAAAATAGCCTTTTAACAAG
GGTTCTTTAGCTAAAACTTCACGAATATCATTATTCGTCGTAAATTGTGTTTTATGCGTT
AATGCATAAGAACGGATTGGCGTTCTATCCAGTGATGCAAGCAAACTAGACCAATTGGTA
TAAATTGCATAAACCATACCGAAACATAATAACACAACGATAGGCTTAACAAAAACAAAC
CAATTAATCGGATATTTCGGCTTACTTGCTTGTGTACGAATTACCGAAGTCGGTTTCTTA
CGTATTACCGCAACCATTACGCACTTAACTCCAATACACGCTCAACTAAACGCTCGAAAC
TATAACCCACAGTCGCCGCTGATTTTGGGAAAATACTATGACTGGTCATACCTGGGCAAG
TATTCACTTCAACTAAACGGAAGTTTCCTTCGCCATCTTCCATTACATCAATTCGGCTCC
AACCACGACAGCCCACCACATCATAAGCCTGTTTCACTAACTTAGCGACTTCCGCTTGGC
GATCAGCATTTAACGCTGGCACAACATACTGGGTATTATCCGAAATATATTTTGCGTGGT
AGTCATAAAACTCGCCGTCTGGAATAATTTGCACCGCAGGCAACACTTCACCATCAAGTA
CTGGCACAGAGTATTCCGCCCCTGCTAAATTTTCTTCCACCAACACAATTGAATCATATT
TTAATGCTTCTTCGATTGCAGGTAATAACTGTTCTGCGGTTTTCACTTTGCTTACGCCAA
CACTTGAGCCTTCACTCGCAGGTTTCACAAATAATGGTAAACCTAATTTTGCAATAATTT
CATCGGAGTTGACCGCTTGCCCACGGCGTACCACTTCCATTGCCGCTGTTGGTAAGCCCA
CTGCATTCCACAATAGCTTGGTGCGGAACTTATCTAAAGTAATCGCCGAAGCCATTACGC
CACAGCCTGTATAGGGAATACCGAGTTGCTCTAACGCCCCTTGAAGCACGCCATTTTCAC
CAATACCACCGTGAAGAATATTAAATACACGCTGAATGCCTTTTTCTTTTAATTTTTCAA
TCGGAAATTCTTTTGTATCAATCGCTTCAACGTTATAACCTAAACTTTGTAATGCTTCAA
ACACCGATTTGCCTGAATTGAGCGAAATTTCACGTTCTGCTGAAACGCCACCAAATAACA
CCGCAATTTTTTCGTTTTTTAAGCTCATTATTTTTACCTTATTTATGTTTTACAAGCGGT
CATTTATTGCAAGAATTTTACATTATTATGGGGAATTGTAGGGACACACTGCGTGTGTCC
GCAAAATAAACCATATCCCATTTTAACAACGGACACACAGTGTGTCCCTACAGTTAATTC
ATTGAAATTATTGCAAATTTTCGGATTTACCGTAGGAGAGAATTACATTCACCCTGATGT
TACTATGATTATTTGGGGCAAATGTGATTTGCCCCTACACATTATTTTGTACAATTACAC
AATAGCGAAAATTTCTCGAAATCTTATCGCTTGTTTTAAATCTTCTTTATGCCTTCCAAC
TTTCCGCTAAATCACGCGAAAGCTTGCTCACGTTGCCCGCACCTTGTGCCAAAATTAAAT
CACCATCTTGAATAATTTGATCTAACACTTCGCCAAGTTGTGAAGTATCTGACACTAAAA
TCGGATCAACTTTGCCAAGATTACGGATTGAACGACACAGATCTTTACTCTCTGCCCCCA
CAATCGGTGCTTCACCTGCGGCATAAACATTGAGCATAATCAATGCATCAACCTGCGACA
GCACTTGCACGAAATCGTCGAATAAATCACGGGTACGAGAATAGCGGTGCGGTTGGAATA
CCATTACCACACGTTTATTTTCCCAGCCTTGGCGAGCGGCTTTAATCGTCACATCTACTT
CCGTTGGATGATGTCCGTAGTCATCGACTAACATCACCTTACCATTTGGACGAATAAACG
AACCCAACTGGTCAAAGCGACGACCTGCACCTTGGAAATCTGCAAGAGCAGCCAAAATCG
CCTCATTCGCAATACCTTCTTCTTTTGCAACCGCTAATGCTGCCGTTGCATTCAGTGCAT
TGTGTCTACCCGGCACGTTTAGTAAGATCTCAATACGCTCACCCGTTGGGCAAACCACCG
TATAATGCCCTTGGAAGCCTGTTTGTTGATAATCTTCAATACGGTAATCGGCTTTTTCAC
TAAAACCATAGCTAATCACTTGGCGACCAACTTTTGGGGCAATTTCCATCACTGTTTCAT
CATCAGCACACATCACTGCTAAACCGTAGAATGGTAAGTTGCGTAAGAAACGTACATAGG
TTTCTTTCATTTTCTCGAAATCGCCACCGTAAGTATCCATATGGTCTGGTTCAATGTTGG
TCACAACAGAAACCATCGGCTGTAAATGTAAGAATGACGCATCACTTTCATCGGCTTCTG
CAATTAAGTAACGGCTTGCACCTAAATGAGCATTTTTACCCGCTGATTTTACTAAACCAC
CATTTACAAAAGTAGGATCTAATCCTGCTTCCGTATAAATCATTGAAATCATTGCGGTTG
TGGTCGTTTTACCGTGAGTTCCTGCAATCGCAATACCGTGACGGAAACGCATAATTTCCG
CTAACATCTGCGCACGTTGAATCACAGGAATACGTGCTTCTTTTGCAGCCGCAACTTCGG
GATTGCTTTCATTAATTGCACTGGAAGCCACAACAACACTTGCCCCTTCAATGTTTTCAG
CTTGATGTCCGATAAAAACTTTTGCACCTGCTTTTGCTAAGCGTTGCGTGACTGCACCAT
CAGCAATATCCGAGCCCGAAATTTGATAACCTTCATTTAATAATACTTCAGCAATCCCAG
ACATACCTGCGCCACCAATCCCAATAAAGTGGATTTGATTTACACGGCGCATTTCAGCGA
CTAATTTTTTAACTTTATCTTGGAAATTTTTCATTTTTATTCCTTATATTTGATCATTTT
GCAAAAAAACTACAAAATCTGACCGCTTACAAACTATTTTCCACAATCACTTCTGCCACT
CGTTTTGCGGCTAATGGTGTGGCTTTCGCTCTCGCTTTGATTGCCATTTCCGTCAGTTTT
TGACGGTCGGCAATTAACGGCTCTAATGCTTTTAATAAACTTTCAGGGGTAAAATCCTGC
TGTTCAATAATCATTGCAGCACCTACTTGTGCAAGGTACTCTGCATTTAAAAATTGTTGG
CGATCTTTATGTTGAAACGGCACAAAAATCGCAGGTAATCCTGCTGCAGCAATTTCACAT
ACAGTTAAAGCACCAGAACGGCAAATCACCAAATCCGCCCATTCGTAAGCAGCTTTCATA
TCGTCAATAAATTCGCTTACCGTGCCATTGCCTGTGGCTTGATAAACTTCTTCCACACCA
GCTAATTTGCCTTTACCGACTTGATGGCTAATAAATACGTTTTGTCCTAAGACCTTCGCT
ACTTCTGGCACGGTTTTATTGATCACCAATGCTCCCTGACTACCGCCCATCACTAAAATA
TTGATTGGATAGCCTTTTTCAGCAAAACGTTGTTCTGGTGGTACAATTTCAAATAGATCT
TGGCGAACGGGATTTCCCACCACTTCCGCATTTGGAAAAGCTGTTGGAAAGGCTTGTAAA
GTACGGCGAGCAATTTTAGAAAGCCATACATTTGTTAAACCTGCCACCGCATTTTGTTCG
TGCAAAATCACAGGCACACCACATAATTTTGCCGCAATACCGCCTGGTCCAGACACATAA
CCGCCCATTCCAAGTACTGCATCAGGCTTATACGCTTTAATAATTTTTTTCGCTTGAAGC
ACTGCTCTTAAGATCGCAAAAGGGGCAGTAAGTAACGCTTTAATCCCCTTGCCCTTTAAT
CCTGAAATTTGAATAAACTCAATCGGAATACCGTGTTTTGGCACAAGATCTGCTTCCATA
CGATCTTTGGTACCAAGCCAACGGATTTCCCAGCCTTGTTGTTGTAATTCTCTTACCACA
GCAATCGCCGGGAAAACATGTCCGCCAGTTCCGCCAGCCATTACCAATAATTTTTTTGTC
ATATTATTTTCCAATATTAATCATCGCTGAAATGTGCATGACCAATTCGATCCAAGCGGT
TTTCGTAATCAATCCGAATTAATACCGCAATTGCAATCGCCATAATCACTAAACTTGAAC
CACCATAGCTTACCAATGGGAAAGTTAAGCCCTTGGTCGGCAGTAACCCCGAAGCAACAC
CAAGGTTTACAAAGCCTTGAATAAAAATCCAAATTGCAATACCAAAAGCAAAAAAACCTT
TAAATCGCTCTTCTAACATTAACGCTTCCCGACTAACCTTTAAAGCTCTAAAAGTTAAAG
CGAGTAATAATAGCACAACGACAACAATTCCAACTAATCCAAACTCCTCAGCAATAACAG
CCATTACAAAGTCAGTGTGTGCTTCGGGTAAATATTCTAATTTTTGTACGGAGTTACCCA
AGCCTCGTCCCCAAATCTCACCTTGCCCGAAAGCCATTTGTGAGTTAGATAGTTGGAAAC
CATCGCCATAAGCATCAGCAAAAGGATCCATAAAAGAAGTTACGCGTTTTAAGCGATATT
CCGATGTTAAAACTAATAGAGCAAAGACTACAACGCCTGTGATACCAAGAAAAATAAACT
GTAAGACTTTCGCCCCCATAATAAAAAGCATTGCAAATGTCAGCACAAAAAGCACCGCTA
TACTTCCCAAATCAGGTTGAGCCAGCAACAAGCAGCTAAATAAAATCAGGATTACCATAG
GGCGAATGAAACTAATGCTTTTTTGTCGTATTTCATCAAATTTTCTTACATAGAAGCTCG
CAAAGTAACAAATCACCGCAAATTTTGCTAATTCTGCAGGCTGGAAATTAATAGGACCGA
TAGGGATCCAGCGTGTTGCTCCATTTACTGTTTTTCCAACAAACAATGTAATTGCAAGCA
GAAGCAAGGCTGAAATAAATAACCAACCATTATACTTTTCCCAATATTTACTTGGAATTT
GAACAAAGAAAGCACAAGCACAAATAGATGCGATAACATAAAAACCATCTCGCACCGCAA
AATAGAAGGGATCTTCGTGTAGCCGACTACTCACAGGAATAGAGGCTGAAGTCACCATAA
CAAATCCAATGATCAGCAATGCGAGAAATAACCACACCAATGTTCGATCATAGAGTGCAT
TAACAGGCGTTAATCTTGTCCACTTATCCCACTCAATCCGAATTTTTTCTAGCATTAGAT
AACCCCTTGAGCCAACGCCACAAACTGTCTGCCACGCTCTTCAAAATTTTTAAACTGATC
TAAACTTGCACAAGCTGGTGAAAGTAGCACCATATCGCCCGCTTTTAATCTTAAACGAAT
TTGTGCGACAGCTTGTGCCATTGTTTCCACTAAAACGCTATTTTGAGTTAAAGCGGCGAG
TTCCGCCCCATCTTTTCCGAAGCAGTAACAGACTGTATTTGGTTGATTAATAAAAGGTTT
TAACTCAGAAAAATCAGCATCTTTTCCGTCACCGCCCAACAACAGATAAAGCGTTCCTTC
GACTTGCAAACCATTTAATGCCGCCACAGTACTGCCGACATTCGTGGCTTTTGAGTCGTT
AATCCAGCGTACGCCATCATTCGTCGGTACTAGCTGGAAACGGTGATCTAATCCTGAATA
GCTTTGTAGGGCTTTCACAATCCCTGAACGAGCAACACCAGCCGCTTCCGCCAATGCCAT
TGAAGCCAAGGCATTCATCACATTGTGGCGACCAGTAATTTTCAGCTCATCAATCGCAAT
CACGGCTTCATCGCCAGAATAGAGTTCTCCATTACAAGCGGTATATTCTGCGTCTTTTTC
TGCAAATTTTTTCAAAGATCCGACCGCTTGTTCAGGGAAAGTTTGCGGATCTTCGCCATT
CACAATTACATTTTCGGCATGGTGATAAATTTTCAATTTCGCTTGGCGATAATCTTCAAT
GCTCTCATAGCGATCCATATGATCTTCGCTGATATTTAAAATGGTCGCCGCTTTTGCTTT
TAAAGAATAGGTCGTTTCAAGTTGAAAACTCGATAATTCCAACACATAAAGCTCGTAATC
GCCTTTCAATAAACTCAATGCCGGCACGCCGATATTGCCACCCATTCCAACTTTAACTCC
GGCTTGTTTTGCCATTTCAGTCGTCAAAGTCGTGACGGTACTTTTACCGTTCGAGCCTGT
AATCGCAATAATCGGTGCTTTTGCTTCACGGCAGAACAACTCAATATCGCCAACCACTTC
CACACCTGCTTGAATAGCTTGCTGAATTTCTGGCGTTGCTAAGGCAAGTCCTGGGCTAAT
CACAATTAAATCAGAACTTAATAACCACTCAAGGTTTAAACTGCCTGTATGCAGTGGAAT
ATCCTTCGACAACTTATCCGCCCCTGCAGGATTTGCTCGGGTATCAATCACTCGCACTTG
AGCCTGTTTGTCCGCAAAAAATTCGACACAAGATAAGCCTGTTGTGCCTAAGCCGATAAT
TGTGATAGTTTTGCCTTGATATTGATTTTGCATTTTGTTGTTCTCTAGAAACGGTATTTT
CAGATGTAGCAACTGTGTTTACACACAAAAAAGTTATTCAATTTTGACCCACAGATTCTG
TGGATAAGTAGCGTGTAGCGTCCC
>H299 Scaffold4
GATAGGATATTTTGCATAGTAGACAAAAGTGTTGGTAAAAAGTGGGCTAAAGCCTTATAG
TACAAGGCTTTAAGCTCACTTTTTGAAGAATATGCTCACCTAAATATAGAAAAAACAACA
AATAGGTTGGAAGGGTTATTTAAAGAACTGAAACAGAAATTATCGCTTCATAGCGGATTA
ACGAAAAAGCATAAGATTATGTTTATAAAGGATTTTTTAAATAAAAAGAGTTGGTAATAA
TTAGGGAAAATAATTAAAACCAACACTTTTGTCTACTATGCCCCAAATTAAAAACATCAC
AGTAAGCTAAAAGTACGGTTGTTTTGCGTTAATTCCAGCGATAATTAGATTTACGGCGAG
GAAGAAGGGCTGGAATAAGTAATCCAAATATTAAACCTAAGCCTAGAACAGCTCCTCCGT
AGATAAAATATTGGATCATAATTTCGCGAGATGCGACATCTTGTATTGCTTCTAAATCAC
GATTTTTATTTTTAATAATTTCTAATTCTCGCTTTAGAAGTGCATTTTGTTCAAGTAATT
CACTACTTTGTAATGCAGATTGTTGAACTCTACGTTGCATTTCAGCGGTACGTTGTTGCC
AATCTCTATCAATATTATTGAGTTTGGTGGTTAATTCTTGAACTTGTTGTTGTAATAACG
GTGTTAATTCTTTTGAGCTTGGCGTAGATGTTAATTCAGAATTTAAAATCCACGCTTCAC
GGTTTTTACTATCACGAATGAGAGAATAACGATCTTTGGTTTCGATTAAGGTAACTTTTT
CACCGGCTTGAATAGAACCGGAAATTTTGAATTGATCGCCTGGACCTTTACGCAAATAGG
TATTTAAATTTTCAGTAACGTACTGTGTTTGAGCAAAAGAGGGAAGTGATATTGCTAAAA
GCAGAGTTGAGCAGAAAAGAGAAATATGTTTTTGCATAAACAATCCTTAAAAAATCATAA
AAGAAAAGTGCGAATAGCCGCACTTTTCTGAATAAAGTCACTATTCTAAATTAATAGAAA
ATTGCATTCAAAATATAGAAAATTAAAATTGAGAAGAATGCACCAGCAGGTAAGGTTACA
ACCCAAGATGCAACGATATTACGAATAACTGTTAAGTTTAACGCTGCAATACCACGAGCA
AAACCTACGCCTAATACCGCACCTACTAAGGTTTGTGTTGTTGAAATAGGTAAACCTGTA
CCAGAGGCAACAACAACGGTCATTGCTGTTGCAAATTCTGCTGAGAAACCACGGCTTGGG
GTTAGGTCAGTAATACCAGTTCCGATCGTTCCCATTACTTTGTAACCCATTACCGCTAAA
CCAGCAACGATACCCGTTGCACCTAATGGTAAAATCCAAGGGGCGAGAATTGATTTCGCT
TCAATCACACCGCCGTTCTCAACGATAGATACTACGGCAGATAAAGGCCCAATCGCATTA
GCTACGTCGTTTGAACCGTGGGCAAATGCCATTGAACAAGCGGTGAGTAACATTAGAATA
CTGAACACTTTCTCTACGCCACCAAATGCTCCGCCTTGTACACGGTTAGCAAAAGATTGG
CTACGGAAGTAGAAGAAACAAGTGATGATAGACGTAATTGAGATTGCACTTGAAATCACT
AAGGTTTCAGTCATTGTAAGCTGTAAACCAACGTGTTTTAAGCCTTTTGTCATTGTAACA
ATACTCAAAATGAATGTGGTTAAACCCATATAGAATGGACCATATTTTTGAGCATTTTTC
ATCGGATTATCAGTATCAAAAATCAGTTTTTGTGTGCTAGTAAAAATAGCATAAGCAATG
ATCCCCGATACAACAGGTGTAACAAACCAGCTACCTACGATACCAGACAAATCACCCCAA
TGAACCGCTTCCGCACCAACGGTGACTAACGCAAAACCGATAATTGCACCGATAATAGAG
TGAGTAGTGGATACTGGCCAGCCCATTTTAGAGGCAAGTAATAACCAAGTACCTGCAGCA
AAAAGTGCCGACATCATACCTAGTACAAGGGTGTCTGGTCTGCCAGAGAATTGGTGAATA
TCAATGATGCCACTTTTGATGGTTTCAGTTACTTCACCGCCTGCTAAATAAGCACCAGCA
AATTCAAAAACCATTGCAACTAAAATTGCCTGTTTTGCAGTGATAGTGCCTGAACCTACA
GAGGTTCCCATTGCATTTGAAACATCGTTTGCACCGATACCAAATGCCATAAAGAAGCCA
AACACTGCGGTGATGAGGATAATCATCGAGCCATATTCTTGAATCAGTTCCATTATTTAA
GTCCTCTTTCGATTATGAACGAGCTAACATTAACTCAATGCGTGAACCGATACGTTGTGC
TTGATCTGCAAGAACTCCGACCCATTCGATAATTTTGTATAAGAACATAATGTCAATTGG
ATTGTATTGTTGTTCAATCGCTAACATTGCTCGGCGTAGTACGATTTGAAGTTGATCCGT
ATCGTCTTCGATAACATCTAACTCTAAAATCATATTGTTCACAAAATTTAATTCGCGACC
ACGGAAGCCTGTTTCAAGTAGGTGATCCATTTCATTAATTACTTTATCAACGTGAACTGT
TGCATCAAGGCTACGGGTTAAGAATTGTTGGAAAATAGGTTGGATTTCTTCAGGAATGTT
TAATTGACGACCGATTGCACGACCAGAAATATCTTTAGCATAGTTTGCTAATTTATCTAA
CTGTGTAACGAGTTCAAGTAAGTCAGTACGTTCAACAGGCATAAATAAACCACGCGGTGA
TTTTAAACGAATTTCACGTTTAAGGGTATCTGCGCGGTTTTCTAAATCAATGATTTGACG
ACGGATATCTTCCGCTACTTCCCAATTGTTTTGAAAACTCGCTTCAAAAAATGGGATTAG
TAATCCACAACATTCAGTCACTTTTTTTGAGTGCTTTTGTAATGGCTTGAGTGGCGACTG
TGCGAATAATCCTAAAATATTATTCTTTGCCATAGGTATATCTCCAATAAAATTTAACAG
CGTTGATTTGCACTTTTGCAAATCGGTGTAAATTTTACCGTATGTTTTCAAGAAGATCAC
GGATTAATGTTTAACAAGCGGTAATATTTGGTGTTTTTTTAGCAAAAATGGTAAAATAAT
CACAGTGTTTATCTTTGATAGCTGTTACAAATCAAAATGTTACCCCCACAAAATCCTCAC
TTTTAAATTTACAATATCGCTTAGAAGTATTATTATTCAAGGCGTTTTGCCTATGAATGA
GGCATTCAGTTTATTTATGTTGAAATTGATTAGAGGGTAGGTATGCAAAACCTAGAAAAT
ATCGTTGCTGAAGCGTTGCAAGCGGTTGAAAAAGCCAGTGATGTTGCAAGTCTTGAAGCA
TTGCGTGTTGAATATTTTGGTAAGAAAGGTCATTTTACCTTGTTAATGCAAGGCTTGCGT
GATGTGCCAGCAGATGAACGTCCTGCGGTGGGTGCAAAAATTAATGAAGCAAAACAGAAA
GCACAAGATGCGTTAAATGGGAAAAAAGAGCAGTTAGAAACAGAAGAGCTCAATGCTAAA
TTATCCAGTGAGAGTATTGATGTGAGCTTACCTGGTCGTAAAACAGAGTTAGGTGGTTTG
CACCCTGTGTCGATTACAATTGAACGTGTGGTGAAATTCTTCTCAGAACTTGGCTTTAGT
GTAGAGAAAGGTCCTGAAATTGAAACGGATTATTATAACTTTGATGCGTTAAATATCCCT
GCACATCACCCTGCTCGTGCAGATCACGATACTTTCTGGTTTGATGCAGAGCGTTTGTTG
CGTACACAAACATCAGGCGTTCAAATTCGTACGATGGAAAAAATGCAACCGCCTATTCGC
ATTATGGCGCCAGGGCGCGTTTATCGTAACGACTACGATCAAACCCATACGCCGATGTTC
CATCAAATTGAACTGCTTTATGTAGATAAAAAAGCGAACTTTACTGAGTTAAAAGGCTTA
TTGCACGATTTCTTAAGAGCTTTCTTTGAAGAAGATCTGCAAGTACGTTTCCGTCCGTCT
TATTTCCCATTTACAGAGCCGTCGGCAGAGGTGGACGTAATGGGTAAAAACGGTAAATGG
CTTGAAGTGTTAGGTTGCGGAATGGTTCACCCGAATGTACTTCGCAATGTGGGCATTGAT
CCTGATGAATACACTGGTTTTGCGGTGGGAATGGGCGTTGAGCGTTTGACGATGTTGCGT
TATAACGTGACCGATTTACGTTCATTCTTTGAAAATGATCTGCGTTTCTTAAAGCAGTTT
AAGTAATCTAATCATTTTGCGGATATATGCAGTTTGCGGACACACGCAGTGTGTCCCTAC
TATACTAATGGCTTATTTTCTCTTGTAGGGACACACTGCGTGTGTCTATCATAACAAGCG
GTAAAATTTGTAGAAAACGTTACAAATATAGGATAGAAATAATGAAATTCAGCGAAAGTT
GGTTGCGTGAGTGGGTTAATCCAGCGATTACCACCGAACAGCTATGTGACCAAATTACTA
TGTTAGGTTTAGAAGTTGATGCCGTTGAAGCGGTTGCAGATGAATTTAACGGTGTTGTGA
TCGGCGAAGTGGTTGAGTGCGCTCAGCACCCTGATGCCGATAAATTGCGTGTCACCAAAG
TGAATGTGGGTGGCGAACGTTTATTAGATATCGTTTGTGGCGCACCAAACTGCCGTCAAG
GTTTGAAAGTGGCTTGTGCAACAGATGGGGCGGTGTTACCAGGTGATTTTAAAATTAAGA
AAACTAAATTGCGTGGTCAGCCGTCAGAGGGAATGCTTTGCTCATTCTCAGAATTAGGGA
TTAAAGAAGATCATAGCGGTATTATTGAGTTGCCAGCAGATGCTCCAGTCGGTATTGATT
TCCGTGACTATCTCAAATTAAATGACAGAGCCATTGAAATTAGTTTAACGCCTAACCGTG
CGGACTGTTTAAGCATTGCAGGGATCGCTCGTGAAGTTGGGGTTGTTAATCAATTAGCGG
TGAATGCACCTGAAATTCAAGCTGTGCCTGCAACTATTGCAGATAAAGTGACGATTGAAC
TTCAAGCCCCTGAAGCTTGCCCACGCTATTTAGGTCGTGTGGTGAAAAATGTGAATGTCA
AAGCACAGTCACCATTATGGTTGCAAGAAAAATTACGCCGTTGTGGTATCCGTTCTATCG
ATCCGATTGTGGATATTACCAATCTGAGCTTACTGGAACTTGGTCAGCCAATGCACGCTT
TTGATGCAGCAAAAATCAACGGTACAATCCAAGTGCGTATGGCAAAAGAGGGTGAAGAAC
TCATATTGCTTGATGGCACGACAGCAAAACTTCAGCCAAATACTTTGCTAATTGCAGACC
AAAACGGACCGCTTGCAATGGCTGGTATTTTTGGTGGTGAAGCGAGTGGCGTAAGTGCCG
AAACCAAAGATGTGGTGTTAGAAGCTGCATTCTTCGCACCGCTTGCAATTACAGGTCGTG
CAAGACAATATGGCTTACACACAGACGCATCTCATCGTTTTGAACGTGGCGTTGATCCAG
AATTAACGCGTAAAGCAATGGAAAGAGCGACAGCGTTACTGCTTGAAATTTGTGGCGGTG
AAGCTGGTGAAATCGTAGAAGCGGTAAGTTCAGCCCATTTACCAACGTCAAAACAAGTGG
TTTTACGTCGTAGTAAATTAGATAGCTTACTCGGTCATCATATTGAAACAGAAGCCGTAA
CTGATATTTTAGCTCGCTTAGGCTTAAACCCAAGCTATGCAGACGAGAGCTGGACAGTTC
AATCACCAAGCTGGCGTTTTGATATTGAGATCGAAGAAGATCTTGTGGAAGAAGTGGCTC
GTATTTACGGCTATAACAGCATTCCAAATCACGCACCGCTTGCTCATTTACAGATGAAAG
GTTTCCCAGAGAAGCTTTTAGAAGCTATTCGTGTGAGAACGGCTTTGGTGGATAGCGATT
ATCAAGAAGTGATTACTTATAGCTTCGTTGATCCAAAAGTACAAGAACTGCTACACCCAA
GCCAAGAAGCGTTAATTCTTCCAAATCCAATTTCAAGTGAAATGTCGGCAATGCGTGTGT
CGCTTTTAACAGGCTTACTTGAAACCGTTGCTTATAACCAAAATCGCCAGCAAAATCGAG
TGCGTATTTTTGAAAGTGGTTTACGCTTTATTCCTGATACCAATGCAGAAAATGGCATAC
GCCAAGAATTTGTATTAGGTGCAGTGATTGTAGGGGATAAACGTCCAGCACATTGGGAAC
ATAAAGCAGAAAACGTCGATTTCTTTGATCTAAAAGGGGATTTAGAACGTGTTTTATCAC
TAACAAATGCTAGCAATCGTTTGCGTTTTGTTGCAAAATTATATCCTGCGTTCCACCCTG
GACAATCTGCTGCTATTTTACTCGACGATCAAGAGATCGGCTATATCGGCACAATTCACC
CTAAAGTTGTTCAAAAACTCGGATTGTCAGGTAAACCTGTTGCCTTTGAATTATTATGGT
CTGCAATTGCAGAGCGTTCAGTACCAAATGCAAAAGAAATTTCACGTTTCCCTGCAAATA
AACGTGATATTGCCGTGGTTGTGGATAGCAATGTACCTGCAGGTGATCTACTTGATGTGG
CTCGACAAGCAGGTGGCGCTAAACTTGTGGCAGTGAATTTATTTGATGTTTACCAAGGTA
CAAATTTACCTGAAGGTAAGAAAAGTTTGGCGATCAGCTTAACAATTCAAGACACTGAAA
AAACCCTTGAAGAGGAAGAAATTAATGCGGTGTTTCAAGCTGTTCTCGAAACACTTGCAC
AACGTTTTAATGCTTATCTAAGAGATTAGATTTTAAGGATAAATTATGGCACTTACCAAA
ATTGAAATCGCAGAAAACCTTGTCGAAAGATGTGGTTTAGATAAACGTATCGCAAAACAA
TTTGTTGAGGACTTTTTTGAAGAAATTCGTCGCTCGTTAGAGAGCGGTGAAGAGGTAAAA
CTGTCAGGCTTTGGCAATTTTACGGTTCGTGATAAAAAAGCTCGTCCAGGTCGTAATCCT
AAAACTGGCGAAGATGTTGCAGTTTCTGCTCGCCGAGTTGTGGTTTTTAAAGCGGGACAA
AAATTGCGTGAACGTGTCGAAAATGCGAAGGTAAAAGCCTAAATGATTATTCTGCGAAAC
CCTGTATTTCGCAGAATATTTTTAAGGATCGAAATGTTCTATCAATTAATAAAAAAGCAT
TTTTCTTTATGCACAATGTTGCTTTGTGCATTTTTATTGTCCGCTTGTGTATCAAAAATC
ACTACGGTTCAAGATAAAAGCGGAAATAAACATAAAGGGCAGCTTTCAGACTCCATTTTT
GTAATTAGCAGTTTAAGCGAACATCAAAGAGAGTGGGAAGGTACACGCTACCGTCTAGGC
GGTATAACAAAAAGCGGTATTGATTGCTCTGGTTTTGTGCAACTTACTTTCCGAGAGTTA
TTTGGTATTGATTTACCTCGAATAACAGTAGATCAAGCAAAAGCAGGCATACAAATCTCA
AAGAGTGAATTACGTACGGGTGATCTTGTCTTTTTTAAAACTGGTCGTGGGCCAAATGGC
AGACATGTTGGCATTTACGTCAAAAATGGGCAGTTTCTTCACGCATCTACAAAAGGCGGC
GTAATTTATTCAGATCTTAATTCACCTTATTGGTCTAGAAGTTTTTGGCAAGCAAGAAGA
TTGTAAACCTACATTTAATTAGATGTAATTCATGTTTACTATACACATTTGTTTAAATGA
ATACTGAACTGACATGAAGCATGAATACTACTAAAATTAGTACAGGCTCCAAAATTCGGT
AATTATCTTCAAAAGATTACGGATTTTGCGATATAATTCCCTAAATTCTCCAGTTGTGTG
CTCAAGGATTTAATTATGTCAAACACCACTCAAAACGAATCTTGTATTGTTATTGCAATT
GCAGGGGCTTCAGCTTCTGGTAAAAGTCTTATTGCTTCGACTATTTACAAAGAATTGCAA
GCGGAATTGGGGCAAGATGATATTGGTATTATTTCTGAAGACGCTTATTACCGAGATCAA
AGCCATCTTGCAATGGAAGAACGGGTAAAAACCAATTACGACCACCCAAACTCAATGGAT
CACGAACTGTTAGTTACCCATCTTAAAAGCCTCAAACAAGGGCAAACTGTTGATATTCCA
GAATATGATTATGCAGAACATAATCGCAAAAAAACCGTAACCCACTTCACTCCTAAAAAA
ATCATCATTCTTGAAGGTATTTTATTACTTACTGATGAAAAAATTCGTGATGAAATTAAT
GTGTCTATTTTCGTTGATGCCCCTTTAGATATCTGCTTTATCCGTCGTTTACAGCGTGAT
ATGGAGGAGCGTGGCAGAACAATGGAATCTATCGTAAATCAGTATCGTAAAACGGTTCGC
CCGATGTTCTTACAATTTGTTGAACCATCTAAACAGTATGCGGATATTATTATTCCAAAA
GGTGGTAAAAACCGTATTGCGATTAATATCTTGAAAGCACAAATTAAACAGCTATTAGGA
CATAGTTAATATATTAGGGGGAATTATGCGTTTATGTGACAAAGATATTGAACGTTATCT
TGATGAAGGGATTATCAGCCTAACGCCTCGCCCATCAAATGAAAAAATCAGTGGAGCGAC
GATTGATGTCCGTTTAGGTAATTCTTTCCGTGTGTTTCGTGAACATTCAACGCCTTATAT
TGATTTAAGCGGCCCACGTGAAGAAATGACGGCACAGCTTAATCGTGTAATGAGTGATGA
AATCCTGATTGCCGATGATGAAGCCTTTTTCCTACACCCTGGGGAACTGGCTTTAGCAAC
AACGCTTGAATCAGTGAAACTACCTGCCAACATAGTCGGCTGGCTTGATGGTCGTTCTTC
TTTGGCTCGACTTGGGTTAATGGTACACGTTACTGCCCATCGTATCGATCCAGGTTGGGA
AGGCAAAATCGTACTTGAGTTTTTTAATGCGGGAAAGTTACCGCTTGCATTACGTCCTAA
TATGGCAATTGGTGCATTGAGCTTTGAAATTTTAAGTGGTTACGCAGAACATCCATATAA
TGCTCGTAAAGATGCAAAATATAAAAATCAGCAAAGTGCGGTGTTTAGCCGAATCGATAA
AGATGAATAATCATAATTAACTTCCCTACGAAAAATGCCTTTAGTCGTCAAATACTAAAG
GCATTTTGTCTACTATGCCGCCTAATAATTAGGGGAAATAATTAAAACCAACACTTTTGT
CTGCTATGCCTCATTCTTGATTATTCATTATGAATTTCCAAATTACCTGCCTGCTTCGCT
TGGGCGGTTTTGGCTTTATCATTGCGCGCTTGAGCTATCGCATTTAAGTATTCGCAACTC
ACATCGCCTGTTATATATTCCCCAGTGAAAACAGAAGCGTCAAAGTTGTGAATATCTGGA
TTTTCTAACTGAACAGACTTAAAGAGCGCCGATAAGTCTTGGAAAATCAGGCGATCTACA
CCAATCATTTCAGCAACTTGTTCCACGCTACGATTATAAGCAACCAGTTCTTCACAGGTT
GGCATATCAATACCATATACATTTGGATAACGTACTTCAGGGGCAGCTGAGGCAAAATAG
ACTTTATTTGCCCCCGCTTGTCGAGCCATTTCAACAATCTGCTCTGAGGTAGTGCCACGA
ACAATTGAATCATCAACAAGTAATACATTTTTTCCTTTAAATTCAGAGGCAATGGCATTC
AACTTGCGACGGACTGAATTTTTTCGTTGTGCCTGCCCCGGCATAATAAAGGTTCGAGCA
ACGTAGCGATTTTTCACAAACCCTTGGCGATAAGTTTTTTTCAGTACTGTTGCAATTTGT
AAGGCAATATCGGTAGAAGTTTCAGGAATCGGGATAACCACATCAATATCCGCCAGAATA
TCTGTCCACTCTTTCGCAATTTTTTCGCCTAAGAATTTCCCCATATGTACTCTTGCTGCG
TAAACAGATACGCCATCAATAACAGAATCTGGTCGAGCGAAATAGACATATTCAAAGATA
CAAGGGTTCAATTTCGGGTTATCGGCACAGATTGCTGAGTAGAATTGTCCATCAAAGGTA
ATATAAATGGCTTCGCCTGCTTGTACATCTCGAACATATTCAAATCCAACAACATCAAGT
GCAACACTTTCTGAAGCAAACATATATTCTGTTTTGCCGTCAATTTCTCGTTTGCCGAGT
ACAAGCGGTCGGATACCGAGTGGATCGCGAAATGCCACCATTCCGTGTCCGATAATCATT
GCTAAACAAGCATAAGCCCCACGAATCACTTGGTTAGTTTTGCGAACGCTTTCAAAGATA
TTTTCAGGCGTTAGGGGTTCGTGTGGATATTGATCGAGATAGTAAGCAAATATATTGAGT
AAAGATTCTGAATCTGAGTTTGTATTAACGTGGCGTTTGGCTAGGTTGAACAGTAGGCGT
TTTAACTCTGCATTGTTGGTGAGATTGCCGTTATGTACTAGGGTTAAACCATAAGGGGAA
TTGACATAAAAAGGCTGTGCTTCGGAAACACTTGAGCTGCCTGCAGTTGGATAACGGACA
TGTCCTATGCCAACATTTCCCTGCAAACGTAACATATGTTCTTGACGAAACACATCGCTG
ACTAATCCATTTGCTTTACGCAGGCGGAAGCGGTTTTCATCGTCAATTGTGACAATCCCT
GCCGCATCTTGCCCCCGATGTTGTAATAACGTAAGTCCGTCATATAACGCCTGATTTACA
GGGGTTTGACCGATAATCCCAACAATGCCGCACATAATTACCTCTTAAATTAGCTAGATT
TTAAAAAACTGGAATTTGCTTGTAACTGTTCAAAGAACCACTTCACAATGAAATCAAAGT
GTGGAATAAGTTGTGATTCTTTCCATAATTCGCTTTGGCTAAATGCCGTAAAGGTATCAA
GGAAAAAGAGTATCGCTGCGACAATAAAAATGCCTCTTAATATGCCAAAACCAGCACCCA
GTACACGGTCTGTACCGCTTAAACCTGTTTTATCAACAAGTTGGCTGAGTAATGCGTTAA
TCACTGCACTGATGATAAGCACGGCAATAAATAAAATCGCAATCGCAATACCATTACGCA
AATATTCGGAATTTTGGATGTAGACAGAGTTGATTTGTAATAAGTAATTACTTAAATAAG
GATAAAAATGGCTAGAAACCAAAAAAGCTACTATCCACCCCACAAGCGCAAAGACTTCAC
TAATAAAGCCTCGCCATACACTGACTAATAAAGAAAAAACGATAATTCCGATAATAATCG
CATCAACCATAAATACCTCAATATTGCCTTTCGGCAAAACGGAAACTATTCTACAAAAAA
AGAAAACGTTTGCGTAGTCCATTTTTCAACACTTGTTGAAAAAATAGCATACATCAAACA
ATATAATGCGCTCCCAAACTCACTTTCCTACTCAGCATCGCCTTTACCACACTTTGTGCG
GCTTTGAGAGCGTGGTAAATTTCAATACCTTGATAGGCTTGATATTCAAGGGGGCAATAA
CGTTGCTCTAACTGCGTTAAGCAGTTCAACAGTTGAACCAAATTCGCCTCTGTTCGATAA
ACATTAGCGTATGTTGCCATCTGAGAACGAATGGTGCTTAACACCTCACTTGCCGTCAGC
ATTTTATCACCCTTTGGATTTGCTAACGACTGGAAAAACTGTTCAATACTACGTTCACAC
GCTATATCGTTGGTAAGCGGTCGGTTTTCCGCTAAATTTTGCAAAATCCGTTGGATTGCT
CGTTTAGCAAAAACCAAACTACCTCCGACAGAATTGCCACCTAAACGGTTCGCCCCTTCA
ATACAAGAAGAAACTTCGCCTACCGCAAAAAGCCCTTTCACCTCACTTTCGGCAAATTCA
TCAATTACAATACCACCATTACAACTGTGAGCAAATGGGGTAATCGCCACTCTATCTCGT
ACAAGGTTAATCCCGACTTCTTTCTCTAACCAGCTTAAATACACGGTGTAAAATTCCGTT
TGATCCTGATACAGCTCAGGGGAATAGTGCAGATAAATGCCTTTTTCTTCTGGGTGTTCG
AGCAAGTGCTTCATCATCACCAAATCAAACTCAACGCAAGGGAAATCAATACTAAAAGGG
GCATAATCACTGCGAGCAGTCATCATCTGTTGAAACTGCTGTGGTGAAAGGTGTGGAAAC
AGATCTCGCCCTTGGCTGTCAGTCACTTTACTGACATATTTTAAGGTATGCTCTCCAAAC
AGCACTTTGTATTTAGGCTCAACAAAAGCAGGGATAAACTGAATAAATTCTAAGTTAGTC
AGCCTTGCCCCTGCTTGTTCAGCAATGGCATGGGTTGAACCAATCACATCGGCTGGATAG
AGGTTATCTTTATACAACCCTGCAATTCCCCCTGTTGCCAAAATAATTTGGCTGGTTTTG
CAAAGCACATAGCGGATCTCACCGCTTGTTTTATAGGAAAACAACGCCCCTTGAACTTGC
TGATTATCGCTGACAATATGTAACAGCGTTGCATCTTCATAGACCGTCGTCCCCTGTTCT
TTGATAATCTGCCTTGCTCTTTCCGCTGCTTCTCGCCACTGATTAATCAAATAAATCGGG
CGTGGATATTTCGCAAAGCAAGCGGGGCGATTGTCATTCCGTTTCCAAGGTTTAAAGCCA
ATACGTTCTAATAGCTCAATCGCCTGTGGCGAATCTTCAATATAGGCTTGCACAATTTTC
GGGTTATTCATTCCCTGTGCAACACGCTCAATATCTTCTTGAAAGCGTGCTTTATCCTGT
TGCTCGCCAGTTACTTGAATACCAAGTGTTGCTTTTAACGGAAAAAAACTTGCACCACTG
CCGATAGGGGCTTTGGTAATTAATGTCGCTTGAATACCCTGAGCCTTAGCTTCAGCACAG
CACGCAAGCCCTGCGATACCACCACCGACAATGAGAAGATCGGTTTGTAAATAAATATAA
GTTTGTTTCATTTAAATACAGGAGAATTATGTGGAAGTCCCCTACCAACTAAATCAATAT
ATTACGATAAAATAGAGAGATAAAATCCACCATATATTTTAAGTAATGTACCACCATTTC
ATCTAGGCGGAACACCTCTGAATCAATTTGTAAAAAAGAAAAGATATATATTGTTTAAGT
CTTAATTATTCACTACGCCAAATCAGCGTTGCCATTCGCCCTGTGACTTTATCTCTACGG
TAAGAGAAAAATTGTTCTGCATCGCAATAGGTACAATAATCACCCCCTGCAATTTCCGTA
ATCCCCAGTTTATTTAAGCGTTGGTGAGCTATTTGGTAAAGATTGCCAAGGAACTTACCG
CTTATATATTCATCTGCTACAAAGGCTTCTCTCGCTTGTGGATCAAAGGCACAGAATTGT
TCTATTACATCTTCACCAACTTGAAATGCCGTTGGGCCGATTGCAGGACCAAGCCAGACA
CAAATATTCTCTGGCTTACATTCAAATTCTGCCACTGTGGCTTCAAGTACACCATCACAT
AAGCCACGCCAACCTGCGTGAGCCGCCGCAATCTCTTTGCCATCTTTACTGCAAAAAAGC
ACTGGCAAACAATCTGCGGTCATCACTAAACAGACTTGGTTTGCTTGGTTGGTATAAACT
GCATCTGCCTCAATGTCGTTTTGTTCATAGGGCAGACGCAGCACCCTTGTGCTATGGGTT
TGCGTTAAATAGAGCGGAAAATGTGGCAAATTCCCTTGTTCTTGCAAGATCTCACGGTTA
GTTTGCACAGATTGTGGATCATCGGTGACGTGATCACCCAAATTCAAGCTATCAAAGGGA
GCTTGGCTTACCCCACCTTCTCGAGTAGTGGTGAATGCGTGAACGAAATCAGGAACAGAC
CAAGTTGGTAGAATTTTTTTCATCGCTTATTTTCTCACGGCAATCGCTTCAATCTCAATG
CCAACATCTTTTGGTAAACGTGCGACTTCGACACAAGAACGAGCAGGGAAATTTGGGTGA
TGGTTTTCACGGAAAAAGGCTTCATATTCGGCATTTACCGTAGAAAAATCATTGAGATCT
TTCACAAATACAGTGGTTTTTACAATATCTGCCACAGATAAACCCGCTTGTTCAATGATT
GCTTTCACATTTTCAAGGGATTGGCGAGCTTGAGCTTTAATATCCGCAGGGACTTCGCCT
GTTTTTGGATTAACCGGAATTTGCCCTGATGTTAGCACTAAATTGCCTAAATCAACCGCT
TGTACATAAGGCCCGATTGCTTTTGGGGCATTTTCAGTATGAATAACTGTTGTCATAAAA
ATCTCCTAGTGAAATAAATTAAATTCAACATTGAGAGTTTGAAAGTTTTTTTGTGGTTTG
TAAAGGTGATTTTTATTGAAGATTACTACTGTTTCACTTAAAATTCGTACTACTTTAATC
TGTACAAATAGGATATTTATTATGCCACAAATTGCAAATGCCCTTAACGATAGAATGTCT
ATTCGCATTAGTACGGAAGACAAGCAGACTTTAATTAGAGCCGTTGCACTTACCCATACG
AATATTACGGAATTTGTATTACAACGTATTTTGCCTAGTGCCAGAGAAATTATTCAGCAG
TATGATAATCGGCAATTTTCACCGCAAGATCTCTCGTTGATTATGGAATTGCTTGATAAT
CCGCCGAAAGCTAATACAAAACTACAACAAGCGGCGAAATTAGCAAAGGAAAGCTATCAT
GAAGAGTAAGTTTATTGAAGAGCCTTTAACGAAGCATCATCAACGTGAAGCCTTTGATTG
CGGAAATCTAGAGATGAACCGATTTTTTAAACAATACGCTCGGCAATCTCACGAAAAAGG
GACATCAAAAACTTACATTAGCCGACACTTAGACAGTCAACAGATTATCGGATTTTATAC
AATCACCTTAAGTGCATTAGACCAGCAACACTTACCCGAACTATGCAAAAAACGTTTTGG
CTACCACCCTATTCCGCTCTTTACATTAGCAAGACTTGCAGTGGATATTCGCTATCAAAA
ACAAGGCATTGGCGGAATGCTGTTGGTTAAAGCTCTCAAACGCTGTGCCATCGTTGCCGA
ACAAGTCTGGGGAATTGGGCTTCTCATTGAAGCAAAAGATGAAGACATTTCTCGTTGGTA
TCAATCTTATGGTGCTATTCCATTGGAAAATATGCCATTAACCTTAATTCTACTCTTTGA
TACAATCAAAGGACTTTAACTTTTTACCTATAATCGAGAATAATTTATGAGCATTAACGT
TACCGAAATTGTTTTACACCAACTTCAACAAACCGCAGGGGAAACTGCTGAGCTTCATAC
GGTTTTACGCGAAGATCTGCTTGCGATCAGCCCTGAAGTTGAACAGATGATGTTGCAACT
ACATCAAGCCTATCAAAATAAAGCGAAAGCCTATGGCATATTTCAATCGGAATCCATTTT
TGCACAACAATTAAACCGCTTGTTAGAAGGCGAAAGCGAATTTCTGCCTTTTAGCCACAG
TTGTGCCAAAATGTTAGCGACAGAATTAGTCAAATATCCTTTTGCTTCAGGCGGAACTTT
TATCCTTTGCCGTTATACCTTTTTAGCGACGGAATATCTCTTTATTGCATTAATTGATAG
CCGTGCGTCTATGTTGGTTGATGATAAACTGGAAGTGAAACGCACGGAATATCTCGATAT
TACACAATATGATATTGCTTGCCGTATCAACCTTACTGAACTAAAACACAATGCACAATC
TAACCGCTATTTGACCTTTATTAAAGGGCGTGTTGGGCGTAAAGTTGCCGACTTCTTTAT
GGACTTTTTAGGGGCTGAAGAAGGGTTAAATCCGCAAGTGCAAAATCAAACGTTGCTTCA
AGCGGTGAGTGATTATTGTGAACAAGGCGAGTTAGATAGTAACCAAACTCAAGCGGTTAA
AAAACAGGTGTTTGAGTACTGTAAAGGGCAAATCAATAGTGGGGAAGAAATTGCAATCAG
CGAATTATCGGCTTCAATGCCAACTTTAAAAGAGATTGATTTTGCTGACTTTGCTGAACA
ACAAGAGTACGGTTTAGAAGAAAGTATTCCGCCTGTGCGTAATGCGTTAAAAACCTTAAC
CAAATACTCAGGTTCAGGAAAAGGGGTGACAATCAGCTTTGACGCTGAATTATTGTCCCA
ACGTATTATTTGGGATGAACTAAATGATACTTTGACAATCAAAGGATTGCCTGCAAATTT
ACGAGATCAATTAGAACGTAATAAATAATGACATTTTATCGGCGATTTCGGTATAATCGC
CAAAAATTTTAAGAGGAAGGTTATCGCTATGAAAATGAAATCGCTTGTTGCTGTATTATT
ACTTGCCTTAGGTGTTACTGCTTGCTCTACGATAAAAAAAGTCGTTTATCGTATTGATGT
GCCACAAGGTAACTATTTAGAGCAAGAAAAAATCGATCAACTGCAAGTTGGTATGAATAA
AGAGCAGGTTCAATATCTGCTTGGAACACCTATGCTACGAGATTCCTTTGCTCAAGATCG
TTGGGATTATGTGTTCATTTTGCGTAAAGGCTATGAAGCTCCTATCCAAAGAACTATCTT
TGTTTACTTTGATAATAAAGGCTTAGTGAGCAATATTGCTCTAGATAACGCCACTGCACA
GTGATACGGAAATTAGAGCAAAACAACATAGTATTATCTCATAGCAATTTAATAATCGTG
CCTAACGTCTATTGGCTAATCAGAACTCAAACATAAATACATGAATTTTTATCCTCTATT
ATTGAGCTGAAAGCAGTATTTTATTTTTATAATTACCTATGGTTTCTCAAAATTACCTCG
GCGTAATGTCTGGCACGAGCCTTGATGGCGTTGATTTGGCGTTAGTCGATTTTAGCCAAA
CGCCCAAATTAATTGCTGCCGACTTCACCCCAATGCCCGACACACTTCGTGTTGCCCTGT
CGCAGTTAGTCAAAAAAGGGGAAACAAGCCTACAAGCATTAGGCGAACTCGATCACCAAT
TAGCCTTGCTCTATGCTGACAGTATTCAGCGTTTTTTAGCTAAACATCAACTCAATGCTG
ATGATATTGTGGCGGTGGGCTGTCACGGGCAAACCGTTTGGCATTCACCAAAAGGGCAGT
CCCCTTTTACAATGCAAATTGGCGATATGAATTTATTGGCGGCTAGAACAGGTATAACTA
CTGTTGGCGATTTTCGCCGTCGGGATATGGCATTTGGCGGACAAGGTGCGCCGCTGGTTC
CTGCCTTTCATCAAGCGGTGTTTAGTTCCCCTGAACGCCTAACCGTTGTGCTAAATATCG
GCGGGATCAGCAATATTTCCGTGCTTAATCCTAACCAGCAGACTATCGGCTATGATGTCG
GGGCGGGCAATACCTTATTAGATATTTGGATCGAAAAACATCTCGGCAAGCGGTATGATG
CGAACGGCGAATGGGCAAGGACAGGGAAAATTCATTCCGCTTTACTTGCATTGCTGTTAG
ACGAACCCTTTTTCCAACTGTCACCGCCGAAAAGCACAGGGCGAGAGCTGTTTAACTTGG
AATGGTTGGAACATAAATTAACCCAAATTAAACCGCTTCCTGCTGAAGATGTACAGGCAA
CGCTGGTTGAATTTACCGTACAAAGCATAGTGCAAGCCTTACGGCAAATTGAAAACCCGC
AGGATTATCCTTGTGTATTATTGGTATGCGGCGGCGGAGCGAAAAATCCATTGATAATGG
AACGGTTACAAACTCATTTAACCGATTGGCAGGTCTCCACTACAACGGAATACGGCTTAG
ATGTCGATTATGTGGAAGCGGCAGCATTTGCGTGGCTTGCGTATCAAAGGATACACAATC
TGCCTGCGAATTTACCTAGCGTCACAGGGGCGACACAAGCGGTCAGTTTAGGGGCAATTT
TTCCCAATATATAAAAAGAGTAACAATGGCAGAACAAGATCTTCTAAAAACCTTAGGGCA
ATTAATTACCGAACAGCGTAATCCAAACAGTATGCAGATTGATAAACTTTCTGCCTATGA
AATTGTACAAATCATCAACAATGAAGATAAACAAGTACCATTGGCGATCGAAAAAGTATT
GCCTCAGATTGCCCAAGCCGTTGAGAAAATTGTCGAAGCCTTTCAGCAGGGCGGGCGGCT
AGTCTATATCGGCGCTGGCACAAGCGGACGACTTGGCGTGCTAGATGCGTCGGAATGTCC
GCCAACGTTTGGGGTGTCACCTGAAATGGTCAAAGGCATTATTGCTGGGGGCGAGCGTGC
CTTGCGACACCCAATCGAAGGAGCGGAAGATAACAAAGAAGCGGGTAAACAAGATCTGCA
AGCGGTCGAATTTAGCCAAAAAGATGTCTTAGTCGGCATTGCTGCCAGCGGCAGAACGCC
TTATGTGTTAGGCGCGTTAGCATACGCTAAACAGCTTGGTGCAACGACAGTGTCGATTGC
CAGCAACCCTAATTCTGCAATGAGCCAAATTGCCGACATTGTAATTGATACCGTCGTTGG
GGCAGAAGTGTTGACAGGGTCGAGCCGAATGAAATCAGGAACAGCACAAAAATTAGTGTT
AAATATGCTTACTACGGCAAGTATGATCTTAATCGGCAAATGCTATCAAAACTTGATGGT
TGATGTGCAGGCAAGCAATCAAAAACTTGTCGCCCGTGCTATTCGGATTGTTATGCAAGC
GACTGAATGCTCCCGTGAAATTGCAGAAACCACGTTAGTCTTAGCTGAGAATAATGCGAA
ATTGGCGATTATGATGATCTTGGCAGATCTAGATAAAGACGGGGCAGAGCAGCTGTTAAG
TCAACAGCAGGGAAAAATATCTCGATACACAATAGTGTAGATAGAACATAATCAATGAAT
TCTTAATCATATAAAATAACAATGAAAACCCAAGTAAAACAACACCTAACCGATCTCGAA
ATCGCTTTGCGAGTACATAATCTCTGGGAAGCAACTCCGCCTTCCGCAGAAGCCTTAGCC
AATGATGAACCTTTTTGTGTTAGCACACTCTCTGCAACCCAATGGTTACAATGGATCTTC
TTACCAAGAATGCACGCCCTATTAGAAGCCAATGCCGAATTGCCTCGCAATTTTGCTATT
TCGCCTTATCTAGAAGAAGCCTTGAAAGATTTAGATTATCTCCAAGCCTTAAACGCGCCC
CTCGTTAAACTTGAAACCTTGTTGAAAAGCGAATGAAATTAGAGATTATCTATCAAGATG
ATGAACTTATTGCGATAAACAAACCTGCAGGAATGTTGGTTCATCGAAGTTGGCTTGATA
AACACGAAACAGTTTTTGCAATGCAAACTTTACGAGATCAAATCGGGCAACACGTTTTTC
TGATCCATCGTTTAGATCGACCGACTTCTGGCGTGCTTCTTTTTGCCTTAAATAGCGAAA
TGGCACGGACGATAAGCCAGCTTTTTAAACAACATCAAATACAAAAAAGCTATTTAGCCG
TTGTTCGAGGTTATCTACAAGGGGAAGGGCGGATTGATTATCCTCTTAAAGTGCAACTCG
ACAAAATTGCGGATAAATTTTCCCAAGAAAAAGAGGCACAAGAAGCGATTACCGATTATC
GAAACATTGCTACCGTTGAAATGCCCTACCCTGCAGGAAAATTTGCAACCGCACGTTATA
GTCTGGTACAACTCTACCCCAAAACAGGCAGGAAACATCAGCTTCGTCGTCACTTAAAAC
ATCTGTTCCACCCAATTATGGGCGACACCAATTACGGAGACCTGCATCAAAACCGAGTAT
TAACAGCAAACACAGGCTGTGATAGACTTATGCTCCATTCCAATAGTTTGCAATTTATTC
ACCCGAAAACCTTGCAAACAATTGAGATAAAAGCACCGCTTGACGAACAGTGGAAAGCAC
TTTTTACGCAATTTGGTTGGAACTTTACTAAATTTTATTAGACTTATCATGGTTCTATAT
GGATAATACACTACTGAGTTTAACTCACGAACAGCAACAACAAGCCGTTCAACAAATTCA
ACAACTTATGCAACAAGGTATCAGCAGCGGCGAAGCAATTGCGATTGTCGCTCAACAACT
GCGTGATACCCATCAAAAATCAGAGGAAAAATAGATGAAAAAATATCTTATTACTATAAC
TAGTCTGCTTCTACCATCTACAATGGGATTTGCTGCAACAGCAGATATTACCCCAGAGCC
CCCTATGATGGTGCTCACCACAATTGACTTTAGTGGGGAAGTCCCTAAGTCACTAAATAG
CACAACATACTCTATCAGTAATAAAAAAATTCAATTATGCTGGGAAGTAATTAATGTACC
TTTTACTGCTCAAAATAAAACGACTGAAATATTTAATAGCCCAGCAAAATCTACAATGAG
GGGGGGACAAGGCGATAATGTAGTATCAACAAAAGATGGGAAAATGCATACTATTACAAG
CCAAATGAAAAGTGTAAATAACGAATTCATTCGTCGTTGTTGGAAATTTGATAACACGGA
TCCAATTGGCGACTATACATTAGATCTACAAATTAATGATACAATATTCCCAACACAAAA
ATTCAAAATTGTGAAATAACCCTTATAGGTTACTTCTTCTGCTCTTCCGCTCGTTTACGT
CTAATCTCTTTAGGATCGGCGATTAACGGGCGGTAGATCTCAACGCGATCGCCATTTTCC
ACCATATCCGTTAATTTCGCAGGACGACTAAAAACACCCACTTTATTTTCTCGTAAGTCA
ATTTCCGTATGTTTTTGCAATACGCCCGATTGCAAAATCACATTTTGAATGGAAAGTGGA
TTGTCTAATTCCATTTTCTTATAAAAATATTTTTCAGGATAAGCGTAAATCACTTCCACC
ACGATTTTTTGCGTATCAGACACCATACACCTCTTTTGCTCGCTGTTTAAACGCATTCAC
CATTTTGAGCGTTAATTCATTGAAAATTTTGCCAAACACTATACCAATCATCGGGCTTGA
AAATTCAAATTCTAAATTTAGGCTGATTTTGCAACTCTGTTCATCAAACGACTGAAAAGT
CCAAGCTCCATGTAAATACTTGAACGGCCCATTTAATAATTCCATAGTGATTTTTTCATT
TGGTATCATCGTATTATGGGTGCTAAAATGTTGGCTAATCCCCAATTTTTGAATGACTAA
TTCTGCATTGAGTTCATTGTCGCCTAAACTTAAGGTCGTTGCCCCAACACAGCCTGATAA
AAACTGCGGATATTTTTCATAGTCATTGACTAGACGATACATTTGTTCAGCACTATAAGG
CACAAGAGAGGATTGATTGACTGTTGGCATAGTATTTTTAAGTAACTAAAAAATGGCGAT
AGTTTACCACAATTTTGTATCAACCAATGGAAAGCAAATCAAAAGAAAAAAAATTGTAGA
TCAAACTCTACCTTAATTTTTCAATGTTATTAGCAGCCTTTTGTAACAAAGGTGTTTTGA
ATAGCATTACTATACTCTCTTTATGAAATATGGTTTGAACACTGATGCTACGAAAGAAAT
TAAATATTTCTGTAACTACTGCATAATGCTGGTTTAATTAATAACGCCACCGCTTCACAA
GCAATGCCTTCGCCACGTCCGGTAAAACCTAATTTTTCTGTGGTTGTGGCTTTTACATTG
ACGCAAGAAATATCGCAGTTGAGATCGTCGGCGATCACTTGACGCATTTGGTCAATATAA
GGTCGCATTTTCGGGGCTTGAGCGATAATTGTCACATCAACATTCCCTACCACATAACCC
GTTGCTTGAACTTGGCGGTAGGCTTCAATCAATAATTTACGGCTGTCAGCATTTTTGTAT
TGCATATCCGTGTCAGGAAAGAGCTTACCAATATCCCCAAGAGCAGCAGCACCAATCAGA
GCATCGCTTAAAGCGTGTAGAGCAACATCACCGTCACTGTGGGCGATAAAGCCTGTATGA
TAGGGAACGGCAACGCCGCAAATCATTAATGGACGATCTTGTCCAAAAGCGTGAACATCA
AAACCGTGTCCAATTCTAATCATCTTATTATCCTCTTGTTAGATAAAATTCTGCGAGAGC
TAAATCTTCAGGACGAGTGACTTTAAGGTTATCGCTACGCCCATTAATTAATAACGGGTG
GAAGCCTGCAAATTCCATCGCAGAAGCCTCGTCAGTGATGGTTAAGCCTTGCTTAAAAGC
CGATTGTAAAGCCTCTTTGAGCAATTTCGCTGGAAAGAACTGTGGCGTTAAGGCGTGCCA
TAGGGTTGAACGATCTTCCGTATGAGCAATCTGCGAGCCATTAGCCCGTTTCATCGTATC
AATTGCAGGGGTTGCTAAAATTGCCCCTTGATTATCTTCAATCTGCAAAAGTTTGTCTAA
ATCTGACCGCTTAAGGCAAGGGCGAGCAGCATCGTGCACTAATGCCCAAGCGGTTTCATC
TGTGATAGCATTGAGAGCATTAAAAACCGAATTTGCGCGTGTTTCTCCCCCAAGCACAAT
CTGGATTTTGTCGGATTTAAGCAGAGCAATATCGCCATAATGGCGATCCTCTTTAGATAC
CGCCACAATAATTTGGCTGATCGCAGGGTGTTCAAGAAAAGGTTGTAGCGTATGTTCCAA
CAGCGTTTTACCCAGCAAGGTCAAATACTGTTTAGGCACAGCCACATTCATTCGGCTACC
TACGCCAGAAGCAGGAATGATCGCAATGATTTTTCGCTTGCTATTCATTAACGTTGCTCT
CTTGGGACGATGCGATAAAACGTTTCATCTGGTTTAACCATTTCACGATCAAGCCTTGCT
CGTTCTTCAAGGGCATTGATACCCGTTTTTAAATCTTCGATTTCGGCTTGAATAAGTTGA
TTACGAGCGGTCAGTTTCTGATTAGTTTCTTTCAGTTGAGAGACTTCTTGTTTAGCTTGT
TGGTATTCATTCCAACCGTTTTGCCCAAACCAAAACGCATACTGGAAACCACCTAATAAA
AGTGCTAAAACGACAACTAAAACTCGCATTCTTTTACCCCATTCAATAAAAAAGATGAAC
TATTCTACCCCGAATTACAAAAAATATAATCTAGATCAAAAAAATTTTTTATCAATTCTC
AAAAATTTGAAGTATGTAACATTTTTTTTGGATAATTACTCTATAATCTCTCCAGTTTTT
AAATTTTAATCTTTAATCATATATGAGGTGAATTTATGTTAAATCGTGTTGAACAAGAAC
TTGCACTTTTAGGCATTACAAACGTTAAAGAGATTGTTTATAACCCAAGTTATGAACAAC
TCTTTGAAGAAGAGATGAAACCTGAGTTAGAAGGTTTTGAAAAAGGACGTTTAACGACTT
CAGGTGCGGTCGCTGTTGATACAGGGATTTTCACAGGTCGCTCACCAAAAGATAAATTCA
TCGTATTAGATGAAAATACCAAAGATACCGTTTGGTGGACAAGCGACGAAGTGAAAAACG
ATAACAAACCAATGAGCCAATCAACTTGGCAAAGTATCAAAGAACTTGTTACCAACCAAT
TATCAAATAAACGTCTATTTGTTATTGACGCATTCTGCGGTGCGAACAAAGACAGCCGTG
TTGCAGTGCGTATTGTAACAGAAGTTGCGTGGCAAGCACACTTTGTAAAAAATATGTTTA
TCCGTCCATCAGAGGCTGAATTAGCGAACTTCACACCAGATTTCGTGGTAATGAATGGTT
CAAAAGTAACTAACCCGAACTGGAAAGAGCAAGGCTTAAATTCTGAAAATTTCGTAGCAT
TCAACATTACTGAGAAAATCCAATTAATCGGCGGTACTTGGTACGGCGGTGAAATGAAAA
AAGGTTTGTTCTCATTGATGAACTACTGGTTACCATTAAAAGGCATTGCATCAATGCACT
GTTCTGCAAACGTGGGTGAAGATGGCGATGTAGCGGTATTCTTCGGTTTATCAGGTACAG
GTAAAACCACATTATCAACCGATCCAAAACGTAAATTAATCGGTGACGATGAACACGGTT
GGGACGACGATGGCGTATTCAACTACGAAGGTGGTTGCTATGCGAAAACTATTAACCTTT
CAGAAGAAAACGAGCCTGACATCTATCGTGCGATTAAACGTGACGCATTATTAGAAAACG
TTGTAGTTCGTGAAGATGGTTCAATCGATTTCGCAGATGGTTCAAAAACAGAAAACACTC
GTGTTTCTTACCCAATTTATCACATTGATAACATTGTTGAGCCAGTATCAAAAGCAGGTC
ACGCAACGAAAGTAATCTTCTTAACTGCTGACGCATTCGGCGTATTACCACCAGTATCTA
AATTAACTCCAGAGCAAACCAAATACTACTTCTTATCTGGTTTCACAGCGAAATTAGCAG
GTACAGAGCGTGGCGTAACTGAGCCAACCCCAACATTCTCAGCCTGTTTCGGTAAAGCAT
TCTTATCATTACACCCAACACAATACGCAGAAGTGTTAGTAAAACGTATGGAAGCATCAG
GTGCAGAAGCATACTTAGTGAATACAGGTTGGAACGGTACTGGTAAACGTATCTCAATTA
AAGATACTCGTGGTATCATTGATGCGATTTTAGATGGTTCTATCGAAAAAGCAGAAATGG
GTTCATTACCAATCTTCAATTTAGCAATTCCAAAAGCATTACCTGGTGTTGATCCTGCGA
TCTTAGACCCTCGTGATACCTATGCAGATAAAGCTCAATGGCAAGCGAAAGCGGAAGATC
TAGCGGGTCGTTTCGTGAAAAACTTTGAGCAATATGCAACCAACGATGAAGGTAAAGCAT
TAATTGCAGCAGGTCCAAAACTATAGCTGCTTTATACGTAGGAGTTAATATCCTATGTTA
TAAAAAATGAATGTAAAAGGGCTGGTGATGGTATTTCCTGACTCAGCCCTGGTTTATTTC
GATGTAATAGATAAACCTGATACAGTAAACAATAACAATCGGCATAGTAGACAAAAAATT
AGCGGTAATTAGAAAAATAATTTTAAAACCAACACTTTTTGTCTACTATGCCAATTATTT
ACTCTACTACTTACTATAAGAGGAAGATTATTAGAATTATATAGCCATTTTTAAATCCAA
ACATTCAACTTTTCCAAATTCCTCTTGAAGTACTCCCACCCTGTAAAATATTCCATTGCT
TGCTGAGGATATAGCGTCGCTAATTTTTCGGCTAATTTCGGCGATTGCATTAGTCGCCAA
AAGTCCACCAACTGTTGCTCTAACTGATAACGGGCTTTTTCTGATAATTGTGCTATATCA
CAAGCGGTAAGTTTATCGATCTCTTTTGCAATCTGCTCAGGCTGTCCGACCAAATAGCCT
CGCTGGGCTTTACTCAAGCTACTAAACCACATTCCATCTTGTTTAGGCAATGTGTCTAAA
AATGCAATTAAATCCGCTAGCATTCCCTGTTTTAATTCAAACTCCACTTCACAAATGGCT
TCTTCCCCAAAAGGATTTTTCACTTTGCCTTGATCGAGAGCAATTTCAATTTGAGCCGTC
GACGTTGTAATCAACCATTTCTCTCGCACAAAATCGGTGCTAAAAGTTGGTTGTAATTGA
CTGTCTAATAAATCTGCTTGCGGAAAGGGTAAATTAAAGTGAGAAACTAACCGCTTAAAA
TCTGGCTGAGCATCAGGCAATGCTAGATTATATTCAGGGCGAATATGCAATCCACCTACA
ATTTCGCCTTTCATTTTAAGGGTTAATTCATATTGCTGATTTTGATGACGAACCCGTAAT
CCCATTTTGTTGTTCGCAAAAAAGAGATCGGGGCTATCATAATAGGTATTTCCTAACAGC
TCTTTTCCTTGTTCTAAGATAGGTTGAGCATTTATCCACTGCTTTAACACCGGAATATTT
TCAGGCAGTAGCATTATTTTAAGTTCAATTTCGTTTTCCATAGGTATATAAAAAATGGAG
GGGCGTTTAAAACGCCCCTCAGGCTGCTGACAAACCATATATTAGATGGATTGAATATTG
TAGGGTGGGTTTTAACCCACCAATAAAATCAATATGTTACGGCTATATGGTGGGTCAAGA
CCCACCCTACAAGCCACTTTGTCAATAATCTGAAGGGCGTTTAAAACGCCCCCAGAGTGA
TAAGAAGTTACTGATTATTTTGAGGTTGTGCTTGTGGCTGTAATGGCACTTGAATAGAAG
AGTTTTGTGCTTTTTGTTTCTCATCTTCCGTTAAAGTCACATTTCCTGCACTAGTACGAC
GTTGTAACTCGTGATTTTGCAACAGCACATTAATACGGCGTTGCTGATACTCCAAATGTT
CAGCTGTCGGCTGATCTTTGGCTGGCGCATTATAGCTTACTTGCTGTACAGAATTTGAGA
AAGGCAAGGTTTGCAATACAGGTTGCTCCGCTTGAGCCACTTCCTCACTGCTGTTCATCA
TATTCACACCCCAAACGGCTACCAAGCAGACAGAAGCTGCAATCCCCGCCTGCATTAACG
GTGTTGCCCAGCGTTTCAATTTGAGTAACATACCTCTTGGTTTCTCACTTTGTTGAGCTT
CAGCCACCGCCTCAATCTCCTCATTTTCGAGCAACGCAGCCATTTTTGCAGAGAAATCAC
TACCCAAAATCTGCTCTTCACTTCGCATCACGCTACGAATAGTATGGTAGTTCGCCCACG
TTTTTTGTAACTCAGCACTATTGCATAAAGTTTCAGCGAAATCACCGCTTTCTTTATGTC
CGTCCATATAGGCGGAAAGTGTTTCTTTATGTTGCATAGATAACTCCAAAGTATTTTAAT
TCTGCTACAAAAGCGGATTGATTTTGGCATCAATCGCTTCCCTTGCTCTAAAAATTCGGG
AACGAACCGTACCCACAGGACATTGCATTGTTTCTGCAATTTCTTCATAACTCAGCCCTT
CAAGCTCACGCAACGTAATTGCCGTTTTAAGCTCATCAGGTAGGTTTTCAATTGTGTCAA
ACACGACACGTTTTAATTCTTCAGACAACACCAAATTTTCTGGTGTATCAGCCTCACGCA
ACTGCACCCCACCATCATAAACTTCTGCATCTTCAGCTAAAATATCTTCTTTCGGTGGTC
GTCTGCCTAAGGCGGTTAAATGGTTTTTTGCCGTATTTACAGCAATTCGATAAAGCCAAG
TATAAAAAGCACTCTCCCCACGGAAAGCATTTAATGAACGATAGGCTTTAATAAAAGTTT
CTTGCACAATATCTGGAATATCGTCTCTTGCGATATAGCGAGTAAGCAACCCAGCTACTC
TATTTTGGTAACGCACGACGAGTAAATTAAACGCTTTCTTATCACCATTTTGTGCACGCT
CAACCAATTCTTGATCGGCTCTTTGCTCACTCATCGTTTTGCGTTCTCCTAACTTCTACG
CTGTTTTTATTTTTCTTGAATGCACGCTTGTTAGTGTGCGATATTTCTTTAAAGTTCATA
AAAATAGTTTGATTAATTAAAATTTGTGCTAAATTTGCAAAAATAATAAACATATCTTCC
TATACTAAAAAACAATATGCCTATATTCAGTATAATAACGTTCAGTTGTAAATAATACCC
TATTTTAGTGGAGTTTTAAAATGATAATCAGTATTCAGCAACGTGCAGAACTTCAACGCC
GTATTTGGCAGATCGCTAATGAAGTAAGAGGTTCTGTAGATGGTTGGGATTTTAAACAAT
ATGTATTAGGCACACTTTTCTATCGTTTTATCAGTGAAAACTTTAAGGCTTATATTGAAC
AAGGCGATGAAAGTGTTAATTACGCTCAGTTTTCAGATGACGATCCTATTTTAGAACAAA
TCAAAGACGATACGATCAAAAGTAAAGGTTACTTTATTTATCCCAGCCAACTGTTTGAGA
ATGTTGTTAAAAATGCACACACCAATCCTACATTGAATATAGAATTGGCAGAGATTTTTG
CAGATATTGAAAATTCAGCGAACGGTTATCCGTCTGAGCAAGATATTAAAGGCTTATTTG
CTGATTTTGACACACGAAGTAACCGCCTAGGTAATACCGTTGCCGATAAAAATAAACGTT
TGACTGCTGTATTAAAAGGGGTGGAAGAACTTGATTTTGGGAAATTTGAAGATAATCACA
TTGATCTTTTCGGCGATGCCTACGAATTTTTAATTTCAAATTATGCTGCTAATGCGGGAA
AATCTGGAGGGGAATTTTTTACGCCACAAAATGTTTCCAAACTTATTGCTCAGCTAGCAT
TGCATGGACAAAAGACCGTCAATAAAATTTATGACCCTGCAGCAGGCTCTGGCTCATTAC
TACTACAAGCAAAAAAACAGTTTGATGATCATGTTATTGAAGACGGCTTTTTCGGGCAAG
AAATTAACCATACCACATACAACCTTGCTCGTATGAACATGTTTTTACACAACATCAACT
ACGATAAATTTGATATTGCTCTCGGCAATACACTGCTCGACCCACAATTTCAAAACGATA
AACCATTTGATGCAATCGTATCCAACCCACCTTACTCTATTCGTTGGATTGGTGATGAAA
ATCCGACATTGATAAATGATGAACGTTTTGCCCCAGCTGGGATTCTCGCACCGAAATCCA
AAGCAGACTTTGCTTTTATTTTGCATGCGTTAAGCTACCTCTCTACTCGAGGACGTGCAG
CGATTGTAACATTCCCTGGTATTTTCTATCGTGGTGGAGCGGAACAAAAAATTCGTAAAT
ACCTTGTCGATAATAACTATGTAGAAACCGTGATCGCCCTTGCTCCAAATTTATTTTACG
GCACCTCAATTGCCGTGAATATTTTAGTGCTTTCAAAACACAAACCGGATAACAAAACCC
AATTTATTGATGCAAGCAGTCTATTTAAGAAAGAAACGAATAATAACGTTTTAACGGATG
AGCATATTGCTGAAATCATTAAATTATTTAGCGAAAAAACTGATGTACCTCATCTTGCTC
AATCCGTTGAAAATCAGAAAATTGCTGAAAACGAATATAATCTCGCCGTAAGTTCTTATG
TTGAACAAAAAGATACACGAGAAGTCATCGACATTACGGCACTAAATGTTGAAATTCGCA
AAACAGTTGCCAATATTGACCGCTTGCGTACAGAAATTGATGCTATCATTGCAGAAATTG
AACAATAAAGCCTATTCTAAAAAGTAGAGGTCTGCTTGTTGACGATGAAAAAAGCCCCCA
ACCTTGTGGCTCCAACCTCATGGGTTGGCAAAGTAGGGGGAGTTATTAAGGCGAATTGTA
CAACTCGGGATCCAAAGGTCAAGGGATATTACTAAAGTAATATGACAAGCGGTTAGATTT
TAGTAAAAATTTGCAAAATATAGAAAAGTAAGAGATGAGCTTTAGCTCTCGTAAAATAAA
AGATTAAATGATGGGCTAAAGCCTATTTTATGAGGTTTAACATGATAGAAAGTCGTTTTA
TTGAAAAGTTATTAAAAAATAGAGAAATCGAATTCAAATCTTTAGGTGATGTTACTGAAA
TGAAGCGAGGAAAAACAATCACTGCTAAAGACGCATCAGGTGGAGATATTCCTGTAATCA
GTGGAGGACAAAAACCCGCATATTACCATAATGAATATAATAGAAATGGAAAAACAATTA
CTGTTGCCGGAAGTGGTGCATACGCCGGATTTATAATGTACTGGGAAGAACCTATATTTG
TAAGTGATGCATTCTCTATTAAATCAGATGAAACCCTTCTAGACTTGAAATATGTATATC
ATTTCCTATTACAACATCAACAAAAAATTTATGGAATGAAAAAGGGCTCAGGTGTGCCGC
ATGTCTATCCTAAAGATTTATCCACCCTAGTTATTCCCATACCCCCTCTTGATGTACAAC
AAGAGATAGTACGGATTCTGGACGCATTTACCTCGCTTACAGCCGAGCTTACAGCCGAGC
TTACTTCAAGACAAAAACAATATCAATATTTTAGAGATAAATTATTGAATTTTGATGATA
TTTCTGATAGGGGGGGGTACGAGACTAACTCCATTACCAAAGCCTTATTGCACAATAAGA
AAGTGGTGTTTAAGGCTTTGGGAAATATATCTGAAAATTTGGATTTTATGAGAAAACCAA
TAACCAGTGGGCTACGAGAAAAAGGAAATATACCTTACTATGGAGCTTCAGGAATTGTAG
ACTATGTTAAAGACTATATATTTGAAGGTGATTATTTGCTAGTATCTGAAGACGGTGCAA
ATTTATTAGCAAGAAATACGCCTATTGCCTTCAGTATTAGTGGTAAAAACTGGGTTAATA
ACCACGCTCATGTTTTAAAATTTAATACTTATACTGAACGTAGATTTGTTGAATTTTATT
TAAATAACATTGATTTAACGCCTTATATTTCCGGAGCTTCCCAACCAAAATTAAATAAAA
ACAATTTAAGTAATATAAAAATCCCAGCCCCTCCATTTGAGGAACAACAACGTATCGTAA
CAATTTTAGATAAATTTGAAACTTTAACCAATTCTATTGCAGAAGGTTTACCAAAAGAGA
TTGAATTAAGAAGAAAACAGTATGAATATTACAGAGAGAAATTATTAAGTTTTTCTCAAT
AGATAATAGCATGTAGAATGGGACTCAGCCCATCAAAATATATATGAGGATTTGGATGAT
GGGCTAAAGCCCATCCTACATATATTACAGGAATAAAATTATGACTATTGAAACAACGCC
TATCACTGAAACCAATCATTTTATCATTCTTGATAAATATACCCAGATCGAACAACCTAA
TTTAGGCTACCAAACAGAAGCTGATTTAGAGCAAGAGTTTATTGCTGATTTACAAACCTT
CAATTATGAATATCGTGCAGATATTACCACGCCTGAAAGATTATTAGGCAATGCTCGTGA
GCAATTACAACAATTAAATAATGTCGTTTTTTTAGATAGTGAATGGCAACGTTTTTTAAC
GGAATATTTAGATAAACCGGCTGAAAATATTATTGATAAAACGCGTAAAATTCATAATGA
CTATATTTATGATTTTGTTTTTGACAACGGTCGCATTCAAAATATCTATTTAATTGACAA
AACAAATATTGCCCGCAATCGTTTACAAGTGATTAACCAGTTTGAACAAGCTGGTTCACA
TAGTAATCGATATGACGTTACTATTTTAGTGAATGGATTGCCTTTAGTGCAAGTTGAACT
CAAAAAACGAGGAGTGGCAATTCGGGAAGCCTTTAACCAAGTTCATCGTTATAGTAAAGA
AAGTTTTAATAAAGAAAATTCGTTATTCAAATATCTACAAATTTTTGTTATTTCTAACGG
TACAGATACTCGCTATTTTGCCAATACGACCAAACGAGATAAAAATAGTTTTGACTTTAC
GATGAATTGGGCAAAATCTGATAATACTTTAATCAAAGACTTAAAAGATTTTACCGCAAC
ATTCTTTCAAAAAAATACTCTACTTAATGTATTAACTAAATATTCTGTGTTTGATACCGG
TAATAATTTATTAATTATGCGTCCGTATCAAATTGCAGCAACAGAACGTATTTTATGGAA
AATAAACAATACCTATTTAACGAAAAATTGGAATAATACCGAAAGTGGCGGATTTATTTG
GCATACCACGGGTTCTGGTAAAACATTAACAAGTTTCAAAGCAGCACGTCTTGCCACTGA
ATTAGACTTTATTGATAAAGTCTTTTTTGTCGTGGATAGAAAAGACCTTGATTATCAAAC
TATGAAAGAGTATCAACGTTTTTCACCTGACAGTGTAAATGGCTCTGAAAGTACCGCAGG
GTTAAAACGGAATATTGAAAAAGATGATAATAAAATTATTGTCACAACCATCCAAAAATT
AAACAACCTAATGAAATCGGAAGATAATCTGCCGATTTATCAACAACCAGTGGTGTTTAT
TTTTGATGAATGCCATCGCTCACAATTTGGCGAGGCACAAAAGAATTTGAAGAAAAAGTT
TAAGAAATTCTGTCAATTTGGTTTTACGGGAACCCCTATATTTACAGAGAATGCGTTAGG
TGCAGAAACAACTGCCAGTGTTTTTGGTAGAGAATTACATTCTTATGTGATTACCGATGC
AATTCGTGATGAAAAAGTGTTGAAATTCAAGGTGGATTACAACAATGTCCGTCCAAAATT
CCGTGATATTGAAATGGAAAAAGATGAGAAAAAACTCACTGCACTTGAAACCAAACAAGC
CCTATTACACCCAGAACGAATTAAAGAAATTACGCAGTATATTTTGAACCATTTCAAACA
GAAAACTCACCGCCTAAACGCAACGGGAAAAGGCTTTAATGCAATGTTTGCTGTCAGTAG
TGTAGATGCTGCTAAACTATATTATGAAAGTTTCAAACAGCAACAACAAGCGGTCGAAAA
ACCACTGAAAATTGCAACAATCTTTTCTTTTGCAGCTAATGAAACGCAAGATGCCATAGG
GGATATCGAAGATGAAACCTTTGAACCTACCGCAATGAATAGCTCGGCAAAAGAGTTTTT
AACTACGGCTATTCACGATTACAATCAGTTATTTAAAACGACCTATAGCATAGAAGGTAA
AGAATTTCAGAATTATTACCGTGATTTAGCGAAACGGGTAAAAAATCAAGATATTGATTT
ATTAATTGTGGTCGGTATGTTTTTAACGGGATTTGACGCTCCGACACTAAATACGTTATT
TGTGGATAAAAACTTACGTTATCATGGTTTATTGCAAGCTTACTCACGCACTAATCGTAT
TTTTGATGCGACCAAAACATTCGGAAATATTGTTGCGTTCCGTGATTTAGAACAAGCAAC
GATTGATACGATTACGTTATTTGGAGATAGCAATACTCGTAATGTAGTTTTGGAGAAAAG
CTATCAAGAATATATGAATGGCTATGTCGATCAAGCTACCGGCGAAGCTAAACGGGGTTA
TTGGTCAGTCGTCAAAGAGTTGCAAACTCGCTTCTCAGATCCAGCAAAAATCGAGACGGA
ACAAGATAAGAAAGAGTTTGTGAAACTTTTTGGCGAGTATCTTCGCCTTGAAAATATTTT
ACAAAATTACGATGAATTTCACGTATTAACTCAAGGTGAAAAAACGAATATTGTTGATGG
AGTAGAAGAACCTAGTGGAGCCTATAATGTTGGTACAACTGTCCTGACAGAAAGAGTTAT
TCAAGATTATCGTTCGACTTATAATGATATTCGAGATTGGTTACGTCAGCAGAAAACAGG
CAATGATAAAGACAAGACAACGATTGATTGGGATGATGTAGTATTTGAAATTGATCTATT
GAAATCACAAGAAATCAACCTTGATTATATTTTAGAACTGATTTTCGAACATCATAAAAA
AACAAAAGATAAGCCAACATTAATTAACGAAATTCGCCGAATTATTCGCTCTAGTGTAGG
TAATCGAGCAAAAGAAAGTTTGATCGTTGATTTTATTAATCAAACAAACCTTGACAATAT
TCCAGATAAAGCCAGCGTAATTGAAGCCTTTTTCCAATTCGCTCAAAAGGAGCAACAGCG
AGAAGCTCAAGAATTAATTCAAACAGAACAATTAAATGAAGAAGCTGCTAAGCGCTATAT
TAACACGTCATTAAAGCGAGAATATGCGAGTGAGAATGGAACTGATTTAAATGCTATTCT
ACCTAAAATGAGTCCTCTTAATCCCAAATATCTCACATTAAAACAGACGGTGTTTCAAAA
AATTTCTACATTTATTGAGAAATTTAAAGGAATTGGAGGAAATATTTAATATTAAGGTGG
GGTATCCCACCCTCATTATTTGGGGCATAGTAGACAAAATGGTTGCTAATGAATATTTTT
AATTATTCTTAGAAACTCTTTTTATTAAAAAATCCTTTATAAACATAATTTTATGCTTCT
TCGTTAAGCCTGCATGATGTGATAATTTCTTCTTAAGTTGGCATAGTCTGTAAAAAAACC
AACACTTTTGTCTACTATGCCCATTATTTTCTTCTTGCAATTACCCCCAATAACAATACC
GCACTGCAAAACGCATACAGCAAGTGATTACCATATTGAGCAAACAGCGTTTGCCCTTTC
ATTGCAGGCACGCTGGCAGTTAAGGCGGTGGCTTCAAATTGTGGAGCTTGAGCGGTGACT
TTGCCGTAGGCATCGACAAAGGCGGTAATGCCTGTGTTTGTCGCACGAATTAGCGGTTTG
CCTAGCTCTAAAGCTCGCATTCTTGCCATTTGAAAATGTTGCCAAGGACCTATACTCGTG
CCAAACCACGCATCGTTGGAAATCGTGAGAAGATAATCGGCTTGGTGAGCTTTTTGATTT
TGCTGAACTTGATCGGTGAAGATAATTTCGTAGCAAATCGCTAAATTAAAGGCTCTGTTA
GCCGCTTGTAGTGGCGACTGGATAAATGTCCCTTGCGATAAATTTATAGGTAAAACAAAG
ACTTCCCTCATCCAATCTAGCAAATTGCCAAAGGGAACATATTCGCCAAAAGGGACAAGG
TGATGTTTATTGTAACGAGGCGATTGTTCGAGCGAGTAGGGTTGCTGCGGATTGCCTAGT
ACGGTGGCACTGTTAAATATATCTGTTGGAGTTTGGTGTAGCGTACCAATAATAATTTCA
CTGCCTGTTTTAGCCCCAACGGTTTGTAACTGTTGTAGTAAAGGTTCAATTTGAGCTTCT
ACAGCAGGAATTGCCGACTCAGGCAAAACGATTACCTGATATTTACCAAGTAACGGTAAT
ATCAGTTGCTGATAGGTTCTTACGGTGTAGTTAAAATGGGCTGGATCCCATTTCATTTTC
TGCTCGATATTACCTTGTACCAGTGCCATTGTTGTTGGCGGTTGTTGTTCATCGATTTCA
ACAAAACGAATAAATTGTGAACCAAAGGCAAAGGCTAATAGACTAACTAAAGTTGCACAG
GAAGTGGTTGGAAATGAAGCTTTTTTTGCGAGATCACGGCAGATCGCTACAAGATAACCA
CTGATAACGATTACAAAAAAGCTCAACCCCTCTACACCTAAAATCGGTGCAATTCCTGCA
AACGGGCTGTCAATTTGACTATAACCAAATTGTAGCCACGGGAAACCTGTAAAAACAACG
CCCCGTAGATATTCAGCAGCGGTGAATATGACTGCAAGCAGCCAAGGATTAGCCAGTTTA
AACCGTTGTACCAGATAAGCGAATAAGCCAAAATAGAGAGCCAGATAAGCTGAGAGTAAC
AGGACAGCAATATAGCTGACAATTTCAGGTACACCACCAAACTGGATCATACTGACGTGA
ACCCAGTTTACCCCAATACAAAAATAGCTTACTGCCCAGAGGAATGTTCCCCATAGGGCG
ATTTTCTTATTGTTGTGTGTAGCAAGCCAAATCAGACCGCTTGCAGATAAGAAGATGATA
AACCAATAGTCGAAAGGGGAATAAGCTAGGGTTCCTATTCCGCTTGAAACTAAGGCGACC
GCACAAGCGGTTAAAAATGACGATTTTTTTACAGCTCTCATTCGTCTTGTTTCTCTTGTT
GCATTAACGCTAATTGTTCATCACTGACAGTCACTCGCAGTTGGATTAAACGACGACTGT
CGGCAGAGGTGACTTTAAACATCATTCCGCCTAATTCGATTTCTTCGCCTCGTTTTGGTA
AATACCCAAAGGCTTGCATTACTAAGCCGCCGACGGTATCCACTTCTTCATCATCAAATT
CAATTGCAAATTGCTGACTAAAACGTTCAATATCTGTTAAGGCTAACACAGCGTAGGTGT
GTTGAGAAAGCTGACGAATAGGTTCGATTTCTTCTTCATCAAATTCATCTTCAATATCCC
CAACAATCTGCTCAAGAATATCTTCAATGGTCACCAAACCCGAAACCGCTCCAAATTCAT
CAACTACAATAGCCATATGAAAACGTTCGGAACGGAACTCTTTTAACATACGATCTACCC
GCTTGCTTTCAGGGACAATCACGGCTGGGCGTAGAATTTCTGCCATATTGAATGGTTCAG
AATCGGGACGTAGGTATTTGAGCAGATCTTTTGCCAGCAAAATACCTTCAATGGTATCTT
TACCGCCACGTACCACAGGAAAGCGAGAGTGTGCCGATTCAATAATCACATCAACACAAG
CCTCTAATGGCTGATCGGCATCAATAAATACAATTTGTGGACGAGGAATCATAATATCTC
GCACTCGCAGAGAGGAAATTTCCATTACCCCCTCAATCATCTCTTTAGTATCCGTATCAA
TTAGCTCATTCTCAGCAGAATCACGGATAACTTCGACCAAATCTTCACGATTTTTTGGCT
CTTGTTGAAATAAGCCACCAAATAGCGACTTTAAAAAGGACTTATTATCTTGCGTAGTTA
CGCTATGTTGTTCATCACTCATTTTATTTTCTCGTTATAAGTTAAGCAGGGGGAAATTAT
CATAATTCCAATAAAAAATCGACAATGATTGAAACTTCGCCCTTTCTATTTACACAAATT
TAGCATAGGATATAGCAGTTTTTTTACCCTTATACCCTTTTAGGAGATTATGTTATGAAA
TTAGGTAAAATTGCCCTTGCAATGACAGCTCTTATCGCTGGAACAACGGCATTTGCAGGT
ACAATCACGGGTTCTTCAAATGTAACTTTTCTTGCTTTTGATGGACAAAAAGTAAGAAGA
AATACTAATTTACAGGTAAATGATACCAATCTACACCAAGTTGTAGTAGAAATATCCAGT
ATCTATCAGTCTGGTTCTGATAGTGCCTTTTTTGAGTCTCAACCTATTATTCTCACTTTT
GAAGGAAGCACTGAAGATATTAAAATCCTTGCACCTAGTTTAAATAGTGAATTTGATATA
GCACAATTTAAGAAATCACCCAGTTTCAAAATTGAAACTGTTTCAGGAAAAAAGCTAACA
TATAAGCAAGATTTCCTAAAAGGAGAAGGTTTTATGCCTAATTCAAATATTATCAATAAC
TTGGCAAACTACAATATTGGTGAAGGTGTTGCTGCTGTACAAAAATTTGCATTATCAACT
ATGCCAATAACAATGGCAAATAATACCAATAAAGTTAATAAGGGGAAAATTGTTGTGCAA
GGAGAAAATGTCACAGAACAACAACTTCAATACTGGTTCCAACAAGCAGACAAAGAAACA
CAAAAACGTTTCTTAGATTGGGCTAAAAAACAGTAATCTACGAAGAAAACCGGCATAGTA
GTCAAAATAGTTGCTGATTCGTCAAAAACTATGCCAAGTGGACAAAATTGTTGCTAATGT
TTATTTTGGCATAGTAGACAAAAGTGTTGGTAAAAAGTGGCTTAAAGCCTTCTAGTACAA
GGCTTTGAGCCCACTTTTTGAAATATGAACAAAAAACTGTCCTTTTTGCCTTAAGCACAA
TATCCAAAAGTATGGAAAGAAAAATAATATTCAGAGATACTTTTGTTCGTCCTGTCATAA
AACTTTTTCTTTCACAAAGAAATTAAATCCAATAGATATTTGGACTGATTACACAATAGG
AAAACAAACCTATAAACAATTAGCCGAAAAACATCACTGTTCCATTAGAACTATTCAACG
TTATATTGAAAAGTCCTCTAAAGCTGAATTTATTCCATTACAACAAACTTATATAAATAT
TATTGCAGATGTAACCTTCTTCGGTCGTGAATTTGGTGTGGTGTATTAGTTTTAATGGAT
ACACGAGCTAAAAAAGTCGTTTATCACCGTGTCATCAAAACAGAAAAAGACTTCTATTAC
AAACTCGCATTGAACATACTTCGTAAAAAAGGCTAAAAGAAAGCCTCAAAAATGAATTTT
ATTTAAGGTTACACCAATGGTATTTAAAACATAAAGAGTTTTTAAATGAACGGTCTGAAT
ATCCCAATGAGAAAGGATATTTTCCTTATAAACACCATAATGTAAGAGGGGCTTATGCTA
GTTTAAAATACTGTATGAAATATTTATTCACCTTTGAAGAATATGCTCACTTAAATATAG
AAAAAAACAACAAATAGGTTGGAAGGATTATTTAAAGACCTGAGGCAGAAATTATCGGTT
CATAAAGGATTAACGAGAAAATATAACATTATGTTTATAAAGGTTTTTTGAATAAAAAGA
GTTGGTAATAATTAGGGGAAATAATTAAAACCAACACTTTTGCCTATAATACTCTTAAAA
TTGTAAAATATGCTGCTTCGCCACCTCTCTTGCCAATTTATCAATATGTAGAACATCGGC
AATTTCTTTAACTTGAACAGGGGCAATATTTTCGACAACTTGACGATTAACTTCGACAAT
ATCTGTAAAACGGATTTGATCGTTTAAAAATGCCTCTACTGCAATTTCATTTGCTGCATT
CATTGCCGTTGTAGCATATTGTCCCTCGGCAAAAGCCTCTATCGCCAATTTTAAGTTAGG
GTAACGAGCAAAATCAGGTTCAATAAAGGTGAGTTCTTTTAATTTAAAGAAATCTAATGG
AGCAACGCCAGCGTAGATACGGTTTGGATATGCCATTGTGTGAGCAATCGGGGTTCGCAT
ATCAGGATTGCCCATTTGTGCAATGACGCTACCGTCAATGTAACGTACCATTGAGTGAAT
GATAGATTGTGGGTGAATGATGATCTCCATTTCGTCGGCAGAGGCATTAAAGAGCCAACG
AGCTTCAATGTATTCCAATCCTTTATTCATCATTGTAGCTGAGTCCACAGAAATCTTTTT
GCCCATAGACCAATTAGGGTGTGCAACAGCTTGAGCTGGGGTGATTTGACCAAATTCATT
CAATGGTTTTGTACGAAAAGGCCCGCCTGACCCCGTGAGAATAATTTTACTTACCCCTAG
TTCTGCAAGCGGGCAGAAACCTACTTTTTCTTGTGCTTCTGGCGGCAATGATTGAAAAAT
GGCGTTATGTTCACTATCGACAGGGAGCAATTTAGCACCTGACTTGCGAGCTTCATCAAT
AAAAATTTGTCCGCAAGTGACCAATGATTCTTTATTTGCCAGCAAGACTTTTTTGCCTGA
TTGCACCGCTGAGAGCGTCGGTAATAAGCCTGCCGCGCCCACAATTGCCGCCATCACCAT
ATCCACCTCAGGGTGTGAAGCCAGTTCGCAAATCGCTTTTTGCCCTGCGAGAACTTCGAT
TTTCAATCCTAAAGCGGTGAGATTTTCTTTTAATTTTGCAGCTGCCTGTTCATCATCTAA
TGCCACGAAACGCGGTTGATATTGTTGACATTGCTCGGTAATTAATTCGACATTTTTTCC
GCCAACTAAAGCGAAAACTTGATACTGCTCAGGGTTATTATCGACCACAGAAAGGGTGCT
TTTTCCGATAGAGCCTGTTGAACCTAAAATGACTAATTTTTGCATAAATATCCTACATTA
TTTTATATTTTATTCAGTTTTTGATCTCTATTATATATCAAAGTAGAGACGCCACGCTTG
GCGTCCATAATATCGTTTTATGTAATGTAACATAAAATGGACGCCAAGCGTGGCGTCCCT
ACTTTTAAGTTATTATGCTAGTTTGACAACCTTTTCGCATCAATCACATCATCAATTTGT
AGAATACGTTTTAGTAACTTATCCAACAATTCCACATTATTTAGCTCAATTTGAACATCC
ATTGTTGCAATTAAACGTTTTGGTTCGGTGCGACTTGATACGCCTAACACATTTACTTTT
TCATTTGCCATAATACCGCTAACATCACGCAATAAGCCATTGCGATCATTTGCAATCACC
CGAATGGTCAAACTAAATTTGCCTGAAGCATAGCTCTCACCCCATTCTGCTTCCACCACT
CGTTCAGGGCTACTACTGCGTAAATCAAAGAGCTGTTCGCAATCAGAACGGTGTATAGAA
ATACCTCGCCCCTGTGTGATATAACCAACGATCTCGTCACCTGGAATAGGCTGACAACAA
CGGGCAATGTGGTGCATTAGATTTCCAACTCCCTCAACTACAACAAAACCACTACGGTTT
TTCTGTTGCTGTTGAGATTTATTTGCCACCTGTTTTAAGATCGCTTCATCGGCTTGCTCG
GCAGTGGTTTTGATGAGCTTACTCTGCAAATAGTGCATTAATTGATGTAAGCGTATATCA
CCGCCACCAATGCCTGCATAAAGATCATCAATTTGTTTTAAGTTGTAGCGAGGTAGGGCT
AAATCCTCAATCTGTTTTTGGCTAAAGTTGAATTTAGCCATCTCCGCTTCTAACATCTCT
TTACCAAGCGGAATATTTTTATCACGATCTAGCTTTTTAAACCAAGCAACAATTTTAGAT
CTAGCTCTTGCTGTATTCACAAAGCCTTGACTTGGAATTAACCAATCTCGGCTTGGGTTT
GGGTTTTTCTGCGTAATAATCTCAACTTGATCACCCATTTGTAAAATATAGGTGAACGGC
ACAATTCGTCCTGCAATTTTAGCTCCGATACAACGGTGACCAATTTCGCTGTGGATTGAA
TAAGCAAAATCAAGAGGGGTGGCATTTTTCGGTAAATCAACCACTTCCCCTTTCGGAGTA
AAGACATAAACACGATCATCAAAGACTTGAGAACGCATTTCAGCCACCACATCGCCCGAA
TCGGCAATATCTTTCTGCCAATCCAGCAACTTGCGTAGCCAAACGATTTTTTCTTCATAG
CCTGAACGCCCAGCCGTTGCACCTTCTTTATATTTCCAGTGTGCCGCAACGCCCAATTCT
GCATCATCGTGCATTTTTTGCGTACGAATTTGCACTTCAATGGTTTTATTACCTTGGCCC
AAAACAACCGTATGGATAGACTGATAGCCATTAGATTTAGGATTAGCAATATAATCATCA
AAATGTTCAGGCAAATGTTTATAATGTGTATGTACAATGCCAAGAGCGGTATAACAATCT
TGCAAATTCGGCACAATCACCCGAACCGCACGCACATCAAACAACTGCTCAAAACGCAGA
TGTTTTTTCTGCATTTTTTTCCAGATACTATAAATATGTTTAGGGCGACCATAAATTTGC
ACACTCTCTAACTCATCTTGCAGACAGGCGGTCAGATCCTCGACAAAATTTGCAATATAT
TGTTCCCGATCTAAACGGCGTTCACCTAAATCATATTTCGCAATTTGACGATATTCCTGA
GGGTGTAAGGCTCTGAAGCAGTAATCTTCCAGCTCCCATTTTAACTGCCCAATTCCTAGA
CGATTAGCGAGCGGTGCATAAATATGAGAACACTCTTTTGCGGCTAATACCAGATCTTCT
TCGCTTAAGCGTTCGGTATCACGCAAATAGACAATTCGCTCTGCAAGTTTAATCACAACA
CAACGGAAATCGTCCACCATTGCTAAAAGCATACGACGAATATTATCAATTTGAAGATCG
GAAGCGTGACTGGCATTAAGTTGGCGAACGTTATCCATCTCCAACACACCTTTGACGAGA
TTTTTCACATCATTATCAAAATGCTCTTTAATCTGCACTAAATCAATGATGTTTTGCTTC
ACAAGAGGGAAAAGTAAGGCAGCGACAAGGCTATCATCGTCCATATTCAAACTATGCAAA
ATTTCGACCAATTCAACCCCAAACCACATCAAGTGATTTTGTTCAATATCGATTTTTTCC
TGTGCATATCGCCACGCAATCAGTAATTGTTCAAAGGTAATAGGAGACATCTGTAGCCCA
GCACTCCAACTAGCCAACTCAAAATTGTTCGGATCGAGCCGGTGTGAATGGCGAATCGCA
ACCATAAGTCCTCCATAACGCTTAACTGAAAGGGTTCTTGACAGAATTTGACAATGTAAA
ACTGCTTTGAAGTATTATAACTGAAATCACTCCAAAATCGTGGGGATTTTTTAGATTTAC
AAAATTTTAAAAAAATCTTACCACTTTATACGTCATAAAATGTTATTCACTTGTTATAAA
TCAAACCTATTAAGACAATTATTTGCACCAACCGCATGGATTGATTAAAATGCTCCGTCT
TTTTGGGTGGTTTCCACCTTTTTTATTCTGTGGGTAACAATGACAATTTTAGCATTAGGT
ATCAATCATAAAACGGCATCAGTGAGCTTGCGAGAAAAAGTAGCGTTTGTAGAAGACAAA
CGTCAGCGTGCATTTGAGCAAATTCGTGATCAAAGCCTAGCAGAAAGTGTTGTAATTTTA
TCTACTTGTAATCGTACTGAGCTTTATTTCCATCAGCCTGAAGTTCCCCCTCAAGAAGAA
CACCCTGATAATATTGCTTGGCGTGAACAGTGTTTTAATTGGTTTGCTGAAATTCATCAA
TTAGATAAAGAGGAATTAAGCGAGGCCTATTATTTCAAGCAAAACCTTGAAGCTGCTCGT
CATTTAATGAGTGTCGCTTGTGGTTTAGACTCGTTAATTTTAGGAGAACCACAAATTCTA
GGGCAAGTGAAACAGGCATACCAAGAGAGTGAAGAATTTTATCATTCTCAAGGAAGTGGC
GTTTCCACCAATCTTTCTCGGCTATTTCAGAAAACCTTTGCTACAGCAAAGCGAGTCCGC
TCTGAAACTGAAATCGGTAGTAGTGCGGTATCCGTTGCGTATGCTGCTTGTGGCTTAGCT
CGCCAAATTTTTGATGATTTTAAAAAACTCCGTTTTTTATTAGTTGGTGCTGGTGAAACT
ATAGAACTAGTGGCTCGCCATTTAATTAATCACGGGGCAAAAAATATTATGATTGCTAAC
CGAACTCATATTCGAGCAGAAATGTTAGCGGTGAAACTAGATATTCCAATGCAAATTCTT
TCGTTAAGTGCATTGCAAATCGGTTTAAATCAAGCAGATGTAGTGATTTGTTCAACAGGT
AGTCCAGATATTTTGATTACTAAAGAAATGGTTGAACAAGCACAGAAACAACGCCGTTTT
GACCCAATGTTATTGATTGATATTGCTGTTCCTCGTGATATTGATGAAAAAGCGGGAGAA
CTAGATAGTATTTATGCTTATAGTGTAGATGATTTACAAAATATCATTCAGCAGAATATA
GCTCAACGTCAGCAGGCAGCAGAGCAAGCGAAAGAAATTGTTATTGAGGAGGCAAAAGAT
TTCTTTGTTTGGTTGAAACAGCAACAATCAACCAATTTAATTAAACATTATCGCCAAAAT
GCTGAAGAGATTCGTTTAGATTTACTTGAAAAAGCGTTGAGTGCCTTGCAACAAGGGCAG
GATTGCGAAAAAGTACTAAATGAATTGAGTTATAAACTTACAAATCAGTTATTACACATT
CCAACACAAGCCTTGCAAGCAATGGCAAAAAATAGCAATGTTAAAGGTCTGCAAAGTTTT
TCTAAAGCATTGAAATTAGAAGAATAACTCTTTGTTAGGGTACTATTTTGCCCTAACTCT
CTTCATCACCCACTCTTTATTATTTTCTCCGTTTTCTTTTAAAGTACGATATAATGTACG
TATTTTGCGTAAGATGTTCGTAAACCGATTTTAAATGAGGTTGTAATATGACTCCTGTTG
TTGCCCTTGTGGGCAGACCTAACGTAGGAAAATCTACGTTATTTAACCGCTTAACTCGCA
CCCGTGATGCGTTAGTGGCAGATTTCCCTGGCTTAACCCGTGACCGTAAATATGGTCACG
CAAATATAGCTGGACACGATTTTATTGTGATTGACACGGGCGGTATTGATGGTACTGAAG
AAGGTGTTGAAGAGAAAATGGCAGAACAGTCGCTGTTAGCGATTGAAGAAGCAGACGTAG
TGTTATTTTTAGTTGATGCTCGTGCTGGGTTATTGCCTGCGGACGTAGGTATTGCACAAT
ATTTGCGTCAGCGTGATAAAACAACCGTGGTGGTTGCAAATAAAACGGACGGTATTGATG
CAGACTCTCATATTGCGGAATTTTATCAGTTAGGTTTAGGTGAAGTAGAACCAATCGCTG
CGGCACAAGGGCGTGGTGTGACACAACTTATCGAACAGGTTTTAGCTCCCCTTGCGGAAA
AATTAGACGCACAAGCGGTCGATTCCGATGAAAATGTTGCAGATGATGAGCAAGATGAAT
GGGATAGCGATTTTGACTTTGATAACGAAGAAGATACGGCATTATTAGATGAAGCATTGG
AAGAAGATCAAGAAGAAGCTGACGATAAAAACATTAAGATTGCTATTGTTGGTCGTCCAA
ATGTGGGTAAATCGACATTGACTAACCGTATTTTAGGTGAAGAACGTGTAGTGGTTTACG
ATATGCCAGGGACAACGCGTGATTCGATCTATATTCCTATGGAACGTGATGGTCAGCAAT
ATACTATCATTGATACTGCAGGGGTGCGTAAGCGTGGTAAGGTGCATTTAGCGGTGGAGA
AATTCTCAGTGATTAAAACCTTACAGGCGATCCAAGATGCGAATGTGGTTTTACTGACAA
TTGATGCTCGTGATGGTGTGTCTGATCAAGATTTATCGCTATTGGGCTTTATTCTAAATG
CTGGGAAGTCGTTGGTGATCGTTGTCAATAAATGGGACGGTTTATCGCAGGATATTAAAG
ACAATGTGAAATCAGAGCTTGATCGCCGTTTAGATTTTATTGATTTTGCACGAGTGCATT
TTATTTCTGCTCTGCACGGTAGTGGCGTGGGCAACTTATTTAGCTCAATCCAAGAAGCCT
ATCAATGTGCGACGAAGAAAATGACGACATCAATGCTAACTCGAATTTTGCAATTAGCAA
CGGATGATCATCAGCCACCGTTAGTAAATGGCCGCCGTGTGAAATTAAAATATGCTCACC
CAGGTGGTTATAATCCGCCGATCATTGTGATTCACGGTAATCAAATCGAGAAATTGCCTG
ACTCTTATAAGCGTTATTTGTCGAACTATTTCCGTAAGAGTTTGAAAATTATTGGTTCGC
CGATCCGTGTGTTGTTCCAAGAAGGAAACAACCCATTTGCTGGTAAGAAAAATAAATTAA
CCCCAAGCCAGTTGCGTAAACGTAAACGCTTGATGAAATTTATTAAGAAAAGTAAAAGAT
AAGAGATTAACGTTATGATGATGCAATATTCCCCGCAATTTAACAATGCGAAAGTATTGG
TTCTTGGCGATGTGATGTTAGATCGCTATTGGTTCGGTTCGACTAACCGTATTTCTCCAG
AAGCACCAGTACCTGTTGTCAAAGTACAGGAAAATGAAGATCGTGCAGGCGGTGCGGCAA
ACGTGGCAATGAATATTGCAAGCCTAAATGTGCCTGTCACTTTGCACGGTTTAGTTGGTA
ATGATGATGCAGGGCGTGCGTTGGATAAACTATTAAGCGAACATCGTATTCAAAATCAAT
GTGTTGCGGTAGATTCTCACCCAACGATTACTAAATTACGCATTCTTTCTCGTCATCAGC
AATTATTGCGTTTAGATTTTGAAGAAGGTTTTCATAATTTAGATTGTCAAGCGTTACTTG
CAAAATTAGCAGCGGAAATTACCGCTTACGGTGCGTTGATCTTGTCAGATTATGGCAAGG
GTACGCTTGATACCGTTCAGCAAATGATTCAAATTGCACGTCAAGCGAATGTGCCTGTGT
TAATTGATCCAAAAGGTACAGATTTTGAGCGTTATCGTGGGGCAACGTTGCTTACGCCAA
ATATGTCTGAATTTGAAGCGGTAGCAGGGCATTGTCGTGATGAAGATGAAATCGTGACTA
AAGGCTTAAAAATGATAGCCGATTTTGATTTGTCGGCATTGCTGATTACTCGTTCAGAAA
AAGGTATGACGTTACTTCGTCCAAATCAAGATCCGTTCCATTTACCGACGCAAGCGAAAG
AAGTTTATGATGTAACAGGGGCTGGCGATACGGTAATTAGTGTGCTGGCAACGGCGATTG
CAGATGGTCGTCCTTTGGAAGAAGCGTGCTATTTAGCGAATGCGGCGGCTGGAATTGTGG
TGGGTAAATTAGGGACATCAACCGTTAGCCCAAGTGAACTAGAGCAGGCAATTCATCAAC
GTGCTGAAACAGGTTTTGGGGTTGTGTCTGAAGATGAATTGAAGGCAATTGTTAAACAAT
CAAAAACTCGTGGTGAAAAAATCGTAATGACTAATGGTTGCTTTGATATTCTTCACCCAG
GACACATTTCTTACCTTGAAAATGCACGTAAGTTAGGTGATCGTTTGATTGTTGCAGTAA
ATACGGATGAATCAGTGAAACGCTTAAAAGGGGAAAGTCGTCCGATTAATGATTTAGATG
CACGAATGGCGGTGTTAGCTGGGCTTGCTTCGGTCGATTGGGTTGTGCCGTTTGGTGAAG
ATACGCCACAACGTTTAATTGGGGAAATTTTGCCTGATTTATTGGTAAAAGGCGGCGATT
ATAAGCCGGAAGAGATTGCAGGTAGCCAAGAAGTTTGGGCAAATGGTGGCGAGGTTCGTG
TACTCAACTTTGAAAACGGTTGTTCGACCACAAATGTGATTAAGAAAATCCGATCTTTGT
GAACCTTTTGCTAGAATAGCCTTCTAAGTAGCAGGAATTTTTTATCTACAATATTCATAG
GAAATTAAAATGAAGTTTACACAAGTAAAATCATTATTTATCGCAGGTTTTGCTTTATTT
GCATTTTCTTCAGCTAATGCGGAAGAGAGAGTCGTTGCAACAGTAGATGGTTATCCCATT
ATGCAGAGTCAAGTAAAACAGGCTTTGGGTAAAAAAGCGAATACGGAAGCTAATCGTAAA
GCGGCTTTGGAGACTATTATTGATGATTTCGTTGTGCAACGTGCGATTAAAGAATCTGGT
ATAAAAGTAGACTATGCTTATGTTGATCAGATGATGGAAGATGTTGCTGCTCAAAATGGT
ATAACATATGGCCAACTACTTGATGCTTTGGATTATCAGGGCATTAGTCTTAGTCAGTAT
CGTCAACAACTTGCTCATCAGCTTTTAATAGAACAAGTTCGGCAACAAAGTATTGGAAAT
TCTATTCAAGTAGAGCCGAAAGATGTTCAATCTTTAGCGAAGGATATGCTAGATAAAGCA
AAAACAAACGGTACATTTGAAACAATTTCCGCTACAGAATATCGCATTAGTCACATATTG
ATTAAAACGACGCCAATCTTAAATGATATGCAAGCTAAGGCAAAATTACTATCAATTACC
GCTGACATTAAATCTGGTAAAATAACATTTGAAGAAGCAGCGAAAATTAACTCTGTAGAT
TATATATCTGGTATTGATGGGGGAGATCTCGGTTTTAATTTTCTAGATGTCTATGATTCA
ACTTTTGCTAACATTGCAAGTAAAAGTAAAATTGATGTGATTTCATCTCCTTTTAAATCA
CAATTTGGTTGGCATATACTAAAAGTTACTGATACTCGCAGAGGAGATCGTACGGAAGAT
GCTTATTTACAGAAAGCTTACGAGCAGCTTGTTGATAAACAAGTGAAAGTGGCATCAAAA
GATTGGATAAAAGTATTGAGAAGTAAATTAGATATAAAATATTTTTAATTTATCTAATAA
TTAAGGGAGCCTCGCATATGCGAGGTTCTTTACTTTATTAAATTTATAAAAATTAGTGGG
AACATAACCGCTTATTAAGGTATTCAATGAGTTCAAATTCAAAAAAACATTTAGGGCATA
CCGCTCGTAAACGCTTTGGTCAAAACTTTTTACACGACCAAAACGTTATTCATAATATTG
TTGCGGCAATTAATCCGCAGCAAAATCAATTTTTATTGGAAATTGGTCCAGGCTTGGGGG
CATTAACTGAGCCAGTGGCAGATCTCGTAGATCATCTTACTGTGGTCGAATTAGACCGTG
ATCTTGCAGAACGTTTACGCCATCACCCGTTTTTACATCAAAAATTAACTGTGATTGAAC
AAGATGCGTTGCGTTTTGATTTCCGTGCCTATTTTGATAGCCTAGCCTTGAATGGCAAAG
CGGTCAAAGTGTTTGGTAACTTGCCTTACAACATTTCAACTCCGTTGATGTTCCATCTCT
TTAAGTTCCACGACTTAATTCAAGATATGCACTTTATGTTGCAAAAAGAGGTGGTTAAGC
GTTTATGTGCTGCACCAAATAGCAAAGCCTACGGGCGTTTAACCATTATGGCGCAATATT
ATTGTCAAGTAATGCCCGTGTTGGAAGTGCCGCCAACAGCATTCAAACCTGCTCCGAAAG
TAGATTCTGCGGTAGTGCGGTTAGTGCCATATAAAACACTACCCTACCCTGTGAAAGATA
TTTACTGGCTAAATCGTGTGACCACACAAGCCTTTAATCAACGTCGTAAAACATTACGCA
ACGCACTTGCTACACTGTTTAATGTAGAGCAGTTAGAGGCATTAGGGGTAGATTTGAATG
CACGAGCGGAAAACTTATCGCTTGCGGATTATGCCCGTTTAGCAAATTGGTTATGTGATA
ATCCACCAGAAATAGAAAAAACAGAACTAGTCTTGTTTGATGAATAATAAAAGTTAGTCC
CTTCTATTGTCGGAAGTTAAGTCAATATTCAGGTGCTAGTATATTGATCATAGACAAAAG
TGTTGGTTTTAATTATTTCCCCTAATTATCACTAACTCTTTTTATTCAAAAAATCCTTTA
TAAACATAATCTTATGCTTTTTCGTTAATCCATTATGAACCGATAATTTGGTGTAATAGA
CAAAATAGTTGCTGATCTGTCAAAAACTACGCCAAGTGGACAAAACAGTTGCTAATGTTT
ATTTTCTTTAAATGTTAGCAACTCTTTTTATTTAAAAAGTCTTGTATAAACAATATCTTA
CGCTTTTTCGTTAATCCGTTGTGATTATTTAATTTTCGCTTAAGTTCACTAAATAATCCC
TCTGAGCGATTTGTCGTCTTTTCTATATTTAATTCAGAATGTTTTTCATAGATAAAAATA
AAATCCATATAACGCTTTAAACTGGCATAAGCACTTCTTACATTGCGATGTTTATAAGGA
AAATAACCTTGATATCTTTGGAATAGTTCTGACTGAACAACGAGATTTAACAGCAAGTTG
TTGATAGGTTTGTATTCCAGATGTGTAATAAGTCCAAATTTTAATTGGATCTAATTTATT
TTTTTAAGATAAAAATTTTATAACATTTATTACCAAATAACATTGGATATTATTTTGTAT
ACTATGTTTCCTTAATTTTCAAACTTTGACAAAATGGGAGATTTTTTGCTCATGTTTTAA
AATAGGGGCTAAAGCCTTGTAATATAAGGCTTAGGCCACTTTTTAGCAATTATGTTGTTT
TATATGAAAAATTATTCTTCAAATGGTGCATTAAATCTTTCAATTCTAGCACCTAATTTT
TGTAGTTTATCTTCAATGTGTTCATATCCACGGTCGATATGATAAATACGATCAACAATA
GTTTGACCATTTGCAATACAACCTGCCAGAACTAAACTGATAGAAGCTCGTAGGTCTGTT
GCCATTACTTCTGCGCCTGAGAGGCTTTCGACACCGTGACAGATCGCTGTGTTACCTTCA
ATTTCTGCTTTTGCTCCCATACGGATTAGCTCTGGAATGTGCATAAAGCGGTTTTCAAAG
ATCGTTTCGGTAATTTTGCTGGTGCCGTTGGCGACTACATTTAATAATGTAAATTGAGCT
TGCATATCCGTTGGGAAGCCTGGGTGAGGCATTGTGCGGATATTGACTGCTTTTGGTCGC
ATACCTAGAGAGTCGAGGGTAATGCTGTTTTCGGTCACGTCAACTTGCATTCCTGCTTCG
CGCAATTTTTCAATCACGGCATCTAATGTATCCGCTTTCGTGCCTCGACAAGTAATTCGT
CCGCCAGAGATTGCGGCAGCAACAAGGAATGTACCTGTTTCGATACGATCTGGAACAATG
TGGTGTTCACAGCCACCTAAACGCTCTACGCCCTCAATGGTAATGGTGTCTGTGCCTGCC
CCTGTAATTTTTGCTCCCATTTTGTTGAGGAAAATGGCGGTATCAACAATTTCAGGTTCA
CGAGCGGTATTTTCAATAGTGGTTGTGCCTTTTGCAAGGGTTGCCGCCATCATCACAGAT
AATGTTGCACCTACGCTGACTTTGTCCATCAGAATACGCGTACCTGTTAATCGGCCGTTC
ACTTCTGCTTTAACGTAGCCTTCATCAAGGGTGATGATCGCTCCCATTTTTTCTAAGCCT
GCAATATGCATATCGACAGGTCTAGCACCGATGGTACAGCCACCTGGTAATGAAACTTGA
CCTTGATGGAAACGAGCAACTAGGGGGGCTAACGCCCAAATTGAAGCTCGCATTGTTTTG
ACAAGCTCATAAGGTGCAACATAATGGTCAATTTTGCTGGCATCAATATGTACTGCGTTA
TTTTCCGCACGTTCAACGACAACACCTAGTTTACGTAGAATTTTGAATGTGGTTTCAACA
TCTTTCAAATCAGGGACGTTTGTAAGAATAACGGGTTCTTCCGCTAAAATAGCCGCAAAT
AAAATCGGTAATGCTGCATTTTTGGCACCTGAAATATCAACAGTTCCGCTTAAAGTGAAA
GGACCGTGAACACGAAATTTTTCCATTTTAATTCCTTTAGATGATGTGATTAGCTTGGCA
TATTGAGCAAACGCTCTCTTTTCCATTGTTCTTTAGTGAATGTTTTGATCGTTAATGCGT
GGATTGCATTGGTTGCAAAAAATTCAGTTAAAGGACCATAGATCATCTGTTGTTGTTTTA
GTTTAGACATTATGGCGAAGCTGTCGCTTACTGCGATAACACCATAATGGGAATTTTCAC
CTTGTACATAAACTTCATCAAGTTCTAAGGCGCTTTTTAGGATTTCTTCAATTTGTTTAG
GTTCCATTGTTATTTCTTCTCACAAAATAGGAATGTTTTAAACCAGTCTGCTAAATCAAA
TAACTCCGCAAGGCTGTGTACCGCTTGCGGAACATTAAATAAACAGTTTTTATTTTTTTG
TTGATAATGGTGAAGTAGTTCAGCCAGTAACGTAAAGCCTGAGGAATCAATGCTAGTGAG
ACCTTTTAAATCCCAATAAATGTGTTGCGAACTTTTGGGAGATAAAAAAGAAGCACGTTG
CTTCCAGAGTGGAAGCAACGTGTCACGGGTAAGCTCGCCAGATAGTTGAACCATCAGACT
TTCATTGTTTTGCTGAATATGCCATTGTAATGGATTTTTTGTTTGCATACCCGAATTATT
TTAATGTGATAGGTTGTTTTGCAGATTGTGCAACCTGAGCTGTTAAAGCGTCAATTCCTT
GTTGGCGTAAAATACCGCTCCATTCGTTTTGTTTGGTTGCGACCATACTCACACCTTCGG
CTGCCATATCGTAGGCTTGCCATTCACCTGTTTTGCTATTTTTACGCCATTTGAAATCTA
ATTTGATTGGCTGGGCGTTGCCTGATTGTAGGACATTGACACGAATACTGACGATAGATT
TGTTGTCTAGCGGTTTTTCGCTTTCAATTTGAACTTGTTGATCGCTGTATTGGGTCAATA
CTTGTGCGTAAGATTGTTCAATAAATTGACCAAAGGCGGTGAAAAAAGCCTCACGCTGAG
CATCAGTCGCTGACGCTAAATTTTTACCTAAAACTAATTGACCAGCATATTTAACGTGAA
TATGTGGCATAAGATCATTACGAACGATAGTGCGTAAATAGTTTGGATCTTTCTTAATTT
TGCTTTGATTTGCTTTGATATCACCAAAAAGTTTATCTGCCGTTTGTTGCATTAAGACAT
AAGGGCTAGTAGAAGCCAAAGCCGAGTTTGAAACGAATGCAGAAATTGCAACAAAGCCTG
CAATAAAAAGGTTTTTAAGGGTTTTGATCATCATAAAACTCCAAAATGTGATTTTAAAAG
TGAGCAATTATTCCGCTTTAGGTTCAGCGGTGTCTTCCGTTTTGTCAGATTTCTTATCAC
CATATAAGAACTGACCGATTAAATCTTCCAGTACCATTGCTGAGTTGGTATCAGCAAAGC
TATCCCCCTCTTTGAGCATTGCTGTTTCGCCTTCAAGGACAAATCCCACATTCAGTGCAA
TGTACTGCTCGCCCAGTAAGCCTGCTGTTTTAATAGAAAGAGAACTTGTATCAGGAATTT
GATTAAATTCTTCATTAATAGCAAGGGTGACTTTCGGGGTGTAGGTTTTAGGATCGAGTT
GAATATCAGATACTCGTCCAATTACTACACCGCCAACTTTAATTGGCGCACGGACTTTTA
GTCCTCCAATGTTATCAAAAGTTGCATAGAGTGAGTAGCTTTTTTCCGAAGAGAAGCCTT
GTACGTTAGCAACTCGTAAGCCCAAAAAGACTAAAGCTCCTAATCCAAGAAGTACAAATA
AGCCTACCCAAAATTCATATTTAATTGATTGACGCATAATTTTTCCTATTCAAATACACT
AACAAGCGGTGTATTTTGTCTGCTATTTTACAATAATACCTTTGCTTGTTTAACCGCCGA
ACATTATTGCCGTTAAAATAAAATCAAGCCCTAAAATAACCAGTGAAGCGTGAACGACGG
TTCTTGTTGTTGCTTGGCTAATCCCCTCTGAGGTTGGTAGGGCATCATAGCCATTAAATA
GAGCTATCCAGACCACTGCAAAGGCAAAGACGATACTTTTAATGAAGCCATTAAGCAGAT
CGCTCATTGTTACGGTACTTTGCATTACTGACCAAAAGCTACCTACATCGACCCCTTTCC
AATCTACGCCAACGAGTGAGCCCCCCCAAATACCGATAGCAGTAAAAATCACCGCTAAAA
TCGGCATTGCAATAATGCCCGCCCAAAAACGTGGTGCGATAACACGACGTAGCGGATCGA
CGGCCATCATTTCTAAACTTGAGAGCTGTTCTGTCGCTTTCATTAAACCGATTTCTGCAG
TGAGGGCAGAGCCTGCTCGCCCTGCAAAGAGCAATGCGGTGACGACAGGGCCGAGTTCAC
GCAAGAGTGAAAGAGAAACGAGCTGTCCTAAGCTGGTTTCTGCCGAGAAATCGACTAAGA
CGACATATCCTTGTAAACCTAGCACCATTCCGATAAATAAGCCTGATAGCATAATAATCA
GTAAGGATTGTACGCCTAAAACGTGTAACTGCTTGATAAATAAAGGGGTATGTTTACGAA
ATTCTGGCTTACCGACTAAAGCCCCCCACAACATAAAGGTGGCTCGTCCCATTGCTCTAA
TAGCCTGAATAACGGAAGCACCTATTGAGGATATAAACTCCATCATTGAAACAGTTCCTC
CGTATAATTTTGAGCAGGATAGTGGAATTGCACTGGCCCATCTGCTTTTCCTGCTAAGAA
TTGAACCACTTGTGGATCTTGGCTTGCTAATAAACTTTCGGGTGTTCCTTCAGCAATAAT
GCGTTTATTCGCAATAATATAGGCGTAATCGGCAATACTTAGCACTTCATTCACATCGTG
TGAAACGACAATTGAGGTTAAATTGAGTGCTTGATTGAGCTTTTTGATTAATTCGACGAT
AACGCCCATACTGATCGGATCTTGCCCTGTAAAAGGTTCATCATACATAATAAGATCGGG
ATCTAGAGCTATCGCTCGTGCTAATGCTGCACGGCGAGCCATACCGCCAGATAATTCCGA
AGGCATTAGCTGTGCCGCCCCTCGTAGCCCTACGGCTTCAAGTTTCATTAAAACTAATTT
ACGGATTAATTCTTCGGGCAAGTTGGTGTGTTCACGAATAGGGAAAGCAACGTTGTCAAA
AGTTGAGAGATCGGTAAATAACGCACCAGATTGAAACAACATTCCCATTCTCTGACGAAG
TTGATATAACGTTTTATTGTTTGCTTGGCAAACATCTTGTCCATCAAAGAGAATTTCGCC
GCTTTCAGGTAAAATTTGCCCACCGATAAGGCGTAGCAAGGTGGTCTTGCCGATCCCTGA
TGGCCCCATAATCGCTGTGATTTTGCCTTTTTGGACTTGTAGATTTAGGTTGTCGTAAAT
AACTCGCTCACCTCGTTTAAAGGTGAGTTTTTTTACTTCAACCAAATTTTTTATCTCACG
CATTCGCTTTCTTCTGGTTTAAAAATACAATTTCTTAAAAAATTAAAGGGAGTGTATTGA
CTGAAAAATGGCTTGTGATAATTAATGAATGAGCAATTAAAGTCAATGTTCTTTAAAGTA
ATTGACAAAATTCCGTTTACAAAAAAGCATATCGGCTCCAAGAATACCAATATGCTTAAT
GTTTATTATCAATGCCCTTATTGTATGTAGGTAAACACTTTAACGACTTTGACGACACCA
TCGACGTGACGAGCAACATTGGCAGCGGCATCTGCTTGACTACTTGATAAATTACCCATT
AAGAATACTTCACCATTTTCAGTAATCACCTTGACATCTGTTGCTTTAACAGAGCCGTTC
ACAAAGAGTTTTGATTTAATTTTTGTGGTAATCCAGCTATCTTTGCTAATTTGTGCAACC
CCAATTTTAGGGCCGATACGAACTTCGTTATAAACCGTAGATACGCCTTCTACCCCTGTA
GCGATACTACTCGCCGAGTCTTTGGAAAAATCATTAGGGACTTGACCTATCAGCAGGACT
TTGCCGTTATAAGAAACGACATTGATACGAGCTTCGCTGTTAAGTTGTTGATCTTTATTC
AGATTATAAGCCACTTTTTCTTCCAGTGTTTCATCATCTAACTGACGACCTGCCGTTCTT
GGATCCGTTGCAACCTTCGTTGCGACCGCTGCTCCACCTACAACAGCAGTGGCTAAACAA
CCTTGTAATGATAGAAATGTTAAGCCAAATAGGCTTGCAAGGGTAATGCGTTTAACGAGT
TTTAACATAGTCCTCTCCTATTTCAATGTTAGTGTGATGTAGTTGGAAACAGCAGATTAT
CCACCAGCTCACAGATTAAATTCACGCAAAATTGATGTCCTTCAATAATTCGCATTTCAT
TAATTGATGGCATCTCAATATCCAGATCGGTATTATCAAGCAGTCCTTTTGTATGATCAT
TTAGACTACTGGTAAACGCAAAAATTTCCAAATTTTCGTTATTTGCACAATGTATCGCAT
TTAAGACCGCTTGTTCGTTGCCTAGTGGAGAAAATGCAATAAACAGATCTCCCTCTTTTG
CAATCACTTGTAGCTGTTTACGAAAGATTTCATTGAGATCTTGATCTTGGTTTAAACAGC
CCACGAGCATTCCATCAAATTGCAGTAAATGTGCCGATAAGCTAGGTCTTACAAGATCAT
ATCGGTGTAACAAATTACTCACCAGCAATTGTGCATTGGCATAAGAGCGTCCATAGCCAC
AAACGATCACTTTATTGCCTCGCAACAAACAAGCTACGATACGATTAGCCGCTTCGTTTA
ATACTTTTGGCAGTAATTCCGCTGCGGCAATCTGAATTTGAATACTTTCACTAAAGCGAT
CTTGAATTTTTTCTAACATACTATCCTAAAAAATTTTTGATCCAAATAGGTGAACAATCA
CCTTCAAATGCCACAACATCAAAACGACAATTTGCCGTATCTAAAGATTGATTTCGTTGT
GCAAGCCATAAATTTGCTGCTTTTTGCCATTTCTGCTGCTTGCGAAAATCAATACTTTCT
ACCGCAGAGCCAAAATAGGCATTTTTGCGTTGGCGAACTTCGACAAAAATCAAGGTATCG
CCCTCTTGCATAATTAAATCCAGTTCGCCACATTTGAACTGCTGATTTTGGGCAATAAAC
CGCAAGCCATTCTTTTCTAAGAAAATTTTGGCTTGCTGTTCAAAATATGCACCTTGTGAA
CGCATATTAGTTTGCATCAACAATAGAACCGCCACGATATTGTAGCCAGTTCATTTCACG
CTCAATATTACAATTTGGGCCTGCACTCAGTACGCCCGTTAATCCGTGAACTTTGTAACC
TGGAATTTGACGGAATTCGTTGAATTTATTCGCAATAGACCAAGTGTCAGATCCCATTGC
ATATAAACGCATCATTGAAAAATCGCTTTCTACAATTTGCTCTGCTTTTTTATATTCGCT
AGATGAAGGATCAGATAAAAGTGGAATTTCACTGAATTTCACTCCCTCCATCGTTAAACG
GAAATCAGGCCCATTGTTTGGCGAGTTACTACGTGAAGAAGTATAAATTGGGAACTGATT
AGCAAGCGGTGAGTTATCTAAACTTTGTTTCAAATCAGATAATTGCTCTGCTGTTCCTAA
CGCATATAAACCACTTCCCTGTCCAATTCCTGAACCTTGTAAAAGCGAGGTTACTTCAAA
GGCTTGATTGTAGTAACGAATGTCTGTATCTCTATTGGTAAGCTGACGCCAACGTTGAGC
AAAGGCTTCTGCAGAACGTGTGCCAAAATCGCCATTAGGTGCAACTACAACCGCATGCTG
TAAGCCATCTTTCAGGAAACGTTCAGCCGCAGAACGTGCTTCTGCTTCTGGCGATAACCC
GTAGTAGCACACTTTGGCGACAGCTCTTACATTTGGAGTAGAATTGAGTGCAAGAACATT
GATATTGCTAATTTCAGGACTGGTTAGCATTTCATCTACTCTTGGTTTTAACAATGGACC
GATAATAGTTTGAGCCCCTTGTTGCTTCGCCTGCATTAATAAATCATTAATAGGAGCACT
ATCAGTATCAAATACCTGAACTTGCATGGTTGTTGTGCCCTTAGCATCGTCAAAACCACG
CTTGATGATTTCCCCTAAAATTTTTGCATCACCACTTAAAGGCAATAATAATGCCACGCC
ATTTAATTGGGTTTGTTGGAAAGAAGATACATTTCGCAATTCAATTGGAAGCAACAATAC
GGCTGAGTGATTAGGGTATTGCTGTTTCCACATTTCGATCACTTGAGGCAATTGTGCTGG
ATTAGACATATTTTGATTATAAGCAACCACTAAGGCTAACCAACCAGCTAATCCGATTTC
ACCAGGACCTGCCACCGCTTTTTCTAACATACCACGGTTAGCATTGCGTAACATCTCCCA
AATTTTGTCATTATTCGCTTGGCGACTTTGAGTATCCGTCATATAGCGATCCATCAATGC
TCTTGCATTAACTGCCGCAATGACATCATTTTGATTTTCAGCAATACGGGCTTGAGTTTG
ATACACACGCAGACGTTGAGATTGGCTTAATAGTGTTTGTGGTAAAGCTCTCAATACACC
TTGAGCCTCTGAATTGTTCCCTTGTAATGCAGCTAATTGAGCAATTAAAAGACGATGTTC
AAGTTTTTGCTCATCGTTTAGTTTAGCTACCAAAATCTCTGAAAAGGTATTCTGAGCTTC
AACAACCTTATTTTCTTCAATTAACTTGCGAACAGCTAACAAACGATAACTTTGCTGTTC
CTCAATATTGCGGCTCTGTTCGGCTTTATTGATATAAAATTCAGAGTTACCATAAGCCTC
GTTTTTTAATGTTTCAGTCACTTTATTACCTGAACAGGCTGCCAACAACAAAGCAAGGGC
AGTAGGAATAAAGATCGTTTTCATTTTTTGGCGAAAGCCATAACTTTGTACTAAAATAGT
TGGCATATTATTGCTCCATAAATTTGGCTATTATCTAGACTTAAGTTAGTCTGTGAATAT
TAGGCAGATCTTACTTATCAACTAAGCGAAAATCAAATGAAAAACGAATACTCACCTAAA
CAAATCGGTACATTATATATTGTTGCAACCCCAATCGGAAATTTAGAGGACATTACTCAG
CGAGCCTTAAATACTTTTGCTGCCGTCGATCTTATTGCAGCAGAAGATACCCGCCATAGC
GGTATTCTGTTAAGCCATTATGGTATAAAAAAACCTTTCTTCGCACTGCACGACCATAAC
GAACAACAACGTGCCACCGTGCTTGTCGAAAAATTACAACAAGGGCAAAACATCGCCTTA
ATTTCTGATGCCGGCACGCCATTAATCAGCGATCCTGGTTTCCATCTCGTTCGCCATTGC
CGTCAAGCTGGCATTAACATTGTACCAATCCCAGGGGCTTGTGCTGCAATTACCGCACTT
TGCAGTTCGGGTATCGCATCTGACCGCTTTTGTTTTGAAGGGTTCCTACCAGCAAAAAGT
AAAGCTCGTTGTGACAAATTTAACGAATTAGCCACAGAGCCTCGCACACTCATTTTCTAT
GAGTCCACCCATCGCATTTTAGACTGCTTAACGGATATGCAAAGCGTGTTTGGTGGAGAA
CGCTATGTTGTAATGGCAAGAGAGCTAACCAAAACTTGGGAAACTATTCACGGTGACCCG
CTTGCACAATTAATCGACTGGCTACAACAAGATAGCAATCGTATTAAAGGCGAAATCGTC
TTAATCGTTGAAGGGAAAACTGCAGATAAAAGCGAAGAATTTTCTCCGCAAGCACTTAAA
TTACTCTCCCTATTAAGTGAAGAATTACCACTGAAAAAAGCGGCCGCAATTGTTGCAGGC
ACTTTTGGCTACAAAAAAAATGCACTTTATCAATATGGGTTAGAGCATTTTTAAATAAAA
AAGAGTGCTTTTATTTAAGCAATAAAAATAATTCCTATCCAATTGTTTTAAAAAGAAATT
ATTTTCATTAAACTGATTGATTTTTTCTATTATATGAATAAATTATATTCATTTATTCAA
TTATTTTTTTAGGCTATAATCCGCCTCGCGAATCACATTATATAGGAGAAAAAAATGGTA
AACTCTATCGGTTTAGACAAGGTGTCTGCTGAGAAATTAGCAAAAGAGTTAAATGGCTTA
TTAGCAAGCTACCAAGTGTTTTACACCAATGTGCGTGGTTATCACTGGAATATCAAAGGT
GTAAGTTTCTTTGAATTACACGCAAAATTTGAAGAAATCTACGACGACTTAGTAGTTAAA
GTAGATGAAATTGCAGAACGTATCTTAACCTTAGGTTATACGCCAGATAACGCATTTAGC
CAATACTTACAAGTTTCACTTGTTAAAGAAGACATCGGTGCAAGTTCAGCACAACACTGC
TTAACAGGTACTTTAGAAGGATTCCAAACTTTACTTAAACAACAACGTGAAATTTTAGCG
TTAGCAAATGCTGCAGAAGATGAAGGTACAGCGTCACAAATGAGCGACTACATCAAAGAG
CAAGAGAAATTAGTTTGGATGTTCTCATCAGCTGCAACTTGTGGTGTTTGCCAACAGTAA
TTTAAAATCTTCAAAGGACCTCTTTGGTAGTAAAACCACAGAGGTCTTTTTATTTTCTAT
AGAAATCGGCACAGTAGGCAAAAGTATTAGTTTTAATCATGTTCTCTAATTCTCTCCAAT
ACTTTTGTCTCCACTTCTTTGTATAGCTGAAAAACAGGTAGAATATTACTAATAAATAAC
CACGGATTTCTCTTATTAAAACAAACTCTGCTGTCCACTCAAAAACTCAGGTGTCTCTTT
TGCTTTAAATCCATAGCTCGCCAAATAGCCTTTCAGACTTTCGATATTGTAGAACGAATG
GCTATTGGTTGTGTTTTGAAAATAGAGATAAAGCTGATCAAACTCCGCTTTTCGCTGATT
TAACAATGTTGCCAGTTGTTGTAATTCGGTTTCGCTATAACAATAATCGTGGCGTTCTTG
TGCCGATTGGGCTTTCGACCAGTGGGGATTGCGACCGTGTAATCGTAGGTAAGCGGTGCG
TTGGTTGGCATAAAATTGAAAGGCAGGCAAACCGATATTCTGCGGATAATCCACGTTACA
CCAAATCAAATTTTCCTTGCCGTGAAAATAATCCCGCACCGACTGCGTATGCCAACTGGC
GTGGCGAAACTCAATGGCAAGGGGATAATCACTAAACCACGACACCAGCTCCGCCAGATA
GTAACGATTGGCGTGCTGACGTTCAAAACTGGTCGGGAATTGCACAAATAAATTGGCTAA
ACAATGGCTATCACACAGAGGTTGTAACGCAGCCAAAAATGCCTGCGCTTGCTCGGCGGT
AGCGGTACGTTTATGGCTAAAATCTTGATGCAGTTTCACCGAAAATTTTAACCGCCCTTC
CGCCTTTTTTAATATACCTTGCACAGCCTTATAGCCAATCGTGGCGTGAAAGGTACTATT
GATCTCAACGGTGTCGTAATGCTGGCTGTAAACCGACAAAAAATCCGCTTTGTCCGTTCC
AAACGGATAGAGCGTACCGACTAAATCCGTATCGCTATAACCGCCCGTGCCGATGTAGAT
GTGGGGTGTGTTCATTAGGATGTAAGCCACTTCTATTCAACTCATGTCTACTATAATATT
AAAAACGCAGTGGAAATCCCACTGCTTTTAACTTATTGATCTAACTGAAATTAAAATTTC
CAATCTAATCCTAAATTTATTTGATAACTTTGTTTATATCCATTACCAAATAATTTATCT
ACATCAAGATATAAATGAGTATTATTGCCTAGACGAGCTTTCATACCTAATCCTAACGTT
GTCCAAGTTCCACGATGATTGATATTATGTTGAACTCTGTCTGTGGCACTACGAATGATA
TTAATATCTTGTGTAGCGTTAAATTCTCTATGCATTGCGACTTTAGTATAGAAATTCAAA
ATTTGATTGAGTTGATATTCTGCCTTAGTCCCAACGCTACCTACTAAGCTATTGATTTCG
TCAGCCGTTACATTCAAGCCATTTCTAATATAGTTCGTAGAACTTAGGTGAGTATAGAAT
AACTGCGTATATGGTTCGATTTCCCAGCGGTTACTCAATTCAAAACCTTTACTATAAGCC
AGTGATGCAGAATAGAGATTGTGATGATATGTCTGCGAAGCATTGGATTTTAGTTCACTA
GATGCTTTTGCCATTCTCACTGCAACATCAAAATAATGTCGCTCTTCTGTTTCGTAAGCA
CCATATAACGCCATACCGTATGTTTGGGTTTTATATGTTTCAGAGAATTGAGCAAAGTTA
GCCTTGCCTTTTTCAACATCTAAAGCGAAGCCAAAACGAGCTGTGCCATTATCCAACGCC
GAGGATTTATCATAACCTACTTGTAATCCAAAATTGTTGAATTTATATAGATCCTGCGTT
ATTCGATCAGAGCTTGAATTAACCCATAACCTACCTGGCTCAGAAACCGTCGGGATCATG
CCGTTTACCGTTGCAGTTAAATACGGATAAGCATTACTTGAACGGCTGTGTTCTAGTCTG
TTTCGGATAGAATTTAATGCAAAGTTAGATACAACGGTGGCATAACGACTTTCCGCAATC
GCTCGCTGTGTTTCCTGCTCTGCTGTGGTGATTGTGATTTTATTGTGGTTTGTAGATGTA
CTCGACGTTGTCGCTTGTTCACTTGTTGGAGCTTCCGTTGTCGGAGTTGTTACGACTGTT
GGTTGTGTTGGTGTAGATGTTGCAGTGTCAGAGCTAGAAGCCTCCGCTTGATCGTCTGTT
TGAGCTGTATCTGTTGGCGATGTTGTATCTGACGAACCAGCCTGTTCACCTGTTGTTGCT
GGTGTGCTATCCGTAGGTTTAGCAGGGGGTACATCAGTATTACTGCTGTTAGTCGCTGTA
TTTTCTGATACAGGTTGAGTTACTTCTGTTTTTAGCTTCACAACATAGCTGCCATTTTCT
CCTACTAAAGTGCTGCCATTAGGAAGACTAACGTTATTATCTTTATCTTCTGTATTAATA
GTCAATTCACCAGTAATATTACCATTAATCAAAAGAGCATTGTCCCGAACGATAGTGATA
TTACTATTATTACCATTGGTATGGATATTATTTAACATCAAACTAGTCTTAGCGATGTCA
CCAAAAGCATCTTTACTCGCCACTGTAGTGATTGCGGATTGATTATTCAGAGTTAAGGTT
TCTGAAACAGATAAATTCTTATCCAAAGTAATACGGCTATTATTTAATGTTAAATCTTTA
ACATCTTGTAAAGTGATAGCAGTTTCAGGATTGATGTTATTTAACGTAACAGAAACATTT
GTAGCTTCTCCCGTATAAATTTTAGTTACAGAATTTGATGAACTAGTAAAATGAATAGCT
CTATTATGTGCTTGATCATTATTTACTCCAGCTAAATATATTGCATCAACTAATCCAACA
TGTTCCCCTAATTGTATGTTTACAGGAGAGTCATCAGAACTATTTTCCGTATTATCGCTA
ATGATTACCGAATATAATTTAGTTTCTGCTGAATTTGAAGTAACAATAAGGGTATTATGT
CCATTATTGCTTTTAGTAGCATCAGCATTCCCGAGCCAAATAATTGGGCGAGTATCTGAA
GGTTCGCTATCAACATTCGTTGTCACATTATCTAATGTCAATTTATTGCCATTTGTCACA
ATATAGGTTGGTTTCGCTTCCAAATTATCCATTTTAAATCCAGAACTAAAAATATTGTTT
AAATCTCGACTAGGTTTTAAGGATAAATTTACATTCGAAAAAGTAACATCTTGTCCTAAG
GACAAATTATAACCTTCAAGGTGTAAGCGATTTCCTTGTCCATCAATTGTTACTTGTTTA
TCAACATTGAAAAAACCACTTCCACGCAATAATTGAGTATCTCCGTCTAAGCGAATTGTA
TCGCCATCTTTGGCTTGGTTAAGTAAACGTTGGAATTGTTCGCCGCGCACATTGTTATTT
TCACCAGTAACAATATAAGTTTCAGCATTGGCATTAGTCACTGTAACTGTAATTGGGGAT
AAACATAATAAGATAGCTAACGCTAAAGGGGATTTTCGGAAATGCATAGATGATCCTTAG
GAAGATAGAAAAAAACGATTAATTCTAATGAGTTTTACCAAGAGAGTAAAACACTATGAT
GGCTAGAAATTATACTTTTTACTATTTTGCTATATGTTAAAGCTATCAAAATACGATATA
AAATTGATAAAACCACAACAAACTAATGAAATTCCTCGCAAAAAATGCTACATTTCTCAG
GTTGATTTTTATTTATGTACGGAGAAACCTGAATGGAACTGACCGCTTTAACAGCGTTAT
CCCCTATTGATGGTCGTTATCAAGATAAAGCGACTGCACTTCGCCCTATTTTCAGTGAAT
TTGGCTTACTTAAATTTCGTGTTACCGTAGAAGTTCGTTGGTTACAAAAACTGGCTTCTC
ACGCACAAATCAACGAAGTTTCAGTTTTATCTAAAAACGCAAACGGTTACTTAAATCAGA
TTGTCGAACATTTTTCTATTGAAGATGCTGAGCGTATTAAAACGATTGAGCGTACCACAA
ACCACGATGTCAAAGCCGTTGAGTATTTCTTAAAAGAGAAATGTGAAGCCTTGCCTGAAC
TGCAAAAAATCAATGAATTTATTCACTTTGCTTGTACTTCTGAAGACATTAACAATACTT
CTCACGCCTTGATGCTCAAGACAGCACGAGAAGAAGTTTTGTTGCCTGAGTGGAAAAAAG
TGATTGATGCCGTTGTGGAATTGGCTCACCGTTACAAAGATATTCCGTTACTTTCTCGCA
CACACGGTCAGCCTGCCAGCCCAACTACGATTGGTAAAGAGATGGCGAATGTGGCGTATC
GTTTAAAACGTCAATATAAGCAATTAGAAAACTTAGAGATTTTGGCGAAAATTAACGGTG
CGGTTGGAAATTATAATGCTCATCTATCCGCTTACCCTGAAGTTGATTGGCACACCTTTA
GCCAAGAGTTTATTCAATCTTTAGGGGTAACTTGGAACCCATACACCACTCAAATTGAAC
CGCACGATTACATTGCGGAATTTTTTGATTGTGTCGCTCGCTTTAATACGATTGTGATTG
ATTTTGACCGTGATATGTGGGGCTATATTGCGTTAAATCACTTTAAACAACGTACGATTG
CAGGTGAAATTGGCTCTTCAACAATGCCACATAAAGTTAATCCAATTGACTTTGAAAACT
CAGAAGGCAACTTGGGGTTAGCCAATGCAGTAATGAACCATTTAGGGCAAAAATTACCGA
TTTCTCGTTGGCAACGTGATTTAACCGACTCAACCGTATTGCGTAACTTAGGTGTAGGTT
TGGGTTATGCGTTGATTGCTTATGCTTCTACGCTAAAAGGGATCAGTAAATTAGAAGTTA
ATGAACAACATCTGCGAGATGAATTGGATCAAAACTGGGAAGTGTTAGCCGAGCCAATTC
AAACGGTGATGCGTCGTTATGGTATTGAAAAACCGTATGAAAAACTCAAAGAGCTAACCC
GTGGTAAACGTGTAGATGGCGAAGCGATACGTCAATTTATTGATGGATTGGCATTGCCAC
AAGCAGAGAAAGATCGCTTAAAACAGATGACCCCTGCAAGCTATATTGGCTATGCGGTGG
AACTTGTTGAAAAGCTATAACCTTTCTTCATAATAGTAGGGACACACTGCGTGTGTCCTA
CATTTTCGCTTTTCAAACTGTATATTCCATTCGTTTCGTAAATTTCTTGTTAAAACGCAC
CGCTTGTTGTATATTCACCCTTACTTTCTCTTTCCAAACAAGGAACTAATATGTTGAATA
TCGTTTTTCTTGACCGCACAGGCATTCCTGCCACTCACAACATTCCACGTCCGCCTTTTC
[truncated: 1,887,585 more chars]
