# Supplementary material for: Whole-genome sequence analyses of Glaesserella parasuis isolates reveals extensive genomic variation and diverse antibiotic resistance determinants
Source: PeerJ. 2020 Jun 22;8:e9293. doi: 10.7717/peerj.9293 (PMC7316082; doi:10.7717/peerj.9293)
Supplement: Supplemental Information 48 [file peerj-08-9293-s057.fasta]

>H19 Scaffold1
ATTTTACACCGCATCGTCTCTTGAACAGGCTGCTATTTAATCATTATCACATAGCCTACT
TAACATTGTCGTCTAATCCCAAAATATACGGGCTATTTAAATGCACTATCGGTAAAGTTG
AATTATTCCACTCCCGCAATAACTGTACTTTCATTAAATCTAAAGTATCTAAACCAGCCA
AAGTGTTTGGAGTATATTGAGTCGCAAAGCGAGCCAGTTGAGTAAGCCCAAGACTAGATT
CAATACTTGAACTTATCACAGCAATTAAACCTTGCTGATGAGCCTGTTCAATGAGTGAAA
TACATTTTTCAAGGGAACCAACGAGCGTTGGCTTAATCACAATAGCGGTTAGATTTGGCT
CTTTTTTTACCAAAAAATCAGGCTCTCGTACTGTTTCATCCCAAGCGATATTTATCCCTG
TCTGTTCAGCAAACTGACGTGAAAGTTCTGGAGTTTTGCAGGGTTCCTCTAAAAACTGAA
TGCGCTTTTTGCGTTCAGGGGCAATTTTACTTGCAAAAAGCAACGCCTTTTCTAGCGTCC
ATGAGCGATTAGCATCAAGCCGCAATTTTAAATCGGGAATCGCTTCTAAAAACATATCCG
CAATAAGCCCATCTCGATTAGCTTCATATAACCCTACTTTAATTTTGGCGATTTTTTCCC
CTTGCATTTGGTTCAATTCTGCATAAAGTTCATCTGGGTCGCCATAACAGAGTGGCACAG
TTTGAAAGTTGGCTTCTTCGCTTAATGTTTCATTGAGTTCTGCTAAGGCACAGCTGACCC
CAAATGCAACGGACGGTGGATAGGATGTTAAAGAATCGTCTTGATGATTTAGCCACTTTT
CAATCCATTGGCGAACTGCAANNNNNNNNNNNNNNNNNNNNNTCTCGTTGTTTTAAACGG
CGGTTACGTAAGATAATGCCTGTTTCAACAGGTAAGGAATAACGGTAAAGTTGAGCGGTT
TTCATCGAGGTTAACTTTGTATTTATATTCAGACAACAAATTACTCTCAGCCCTCGGTTC
AAAAGAGCTGAGATATTTACGTAGCTGATACATAATACCGAAAAAACATTCAAATTACAC
CGCTTAATACTCAAAAACCACGCCAGCTTCTTCCGCTTGGGCTAAGGCTTGGTACATAGA
AATCCTTCATATATGTAGATACCATAAGACACAACAAATTTTATTTCATAAATGTGTCTA
AATTAAATGCTGTCTGTTCTTGCAAAACAGCCTGTGCAATAGTGACTAATTTACGCATTA
AAGCCGTGATAATCACCATTTTAGGTTTGCCGCATTCAAGCAATCGCAGCACAATCAGGC
GGTTTAATTAACTATGTGACCAAACGTGCACACCGTGATCAAATCGGTAAAGGCGAATTC
AAAACGAATTTTGGTACAAATAGCTTGTATGGTTTTGGCGCAGATTACACAGGAAAAATG
ACCGATGATGAAAGCGTACGTTATCGCATTGTCGCCTCATTAAATCACGCCAATGGCGAA
TGGAAAGATACCGAAAATAAAACGATCTACCTTGCACCAACCTTAGAATGGGATATTTCA
GATCGTACTCGCTTAAGCATTTTAACCAGCTATCAAAAAGATTACGGTACGCCGAGTTCA
AACTTCTATCCTCAAGAAGGAACATTACGTGCATTGCCAGATGGTAGCGTCTCTATGCGC
TAGGCTTCACTGAAAACTTACGTAACTACCAAGCGACATGGAACCAAACAGGAACACCAG
TTGGCAATCACCAAACAATCAAATCTCGCCAACTTGGTTTATATTTACAAAACCAATCTC
GTATTGCGGATAAATTCATTGTAGGGTTAGGTATTCGCCACTATCGCGCGAAACAAAATG
AATATACCTCAACCCAAACGGTTAAAGATAACCATACTTCATATTCCGGCTCAATAATGT
ATGAAGCACCTTACGGCTTTAATCCATATTTCAGTTACAGTGAATCCTTTACCGTACCAG
TTGGAATCAGTGGTAACCAATCGCTTTATGATCCAAACATCACACGCCAATATGAAGTGG
GTGTAAAATACCTTCCAATGTGGCTAGATGGGGTAATTACTATCGCAGGCTTCCATGCGA
AAGATACTGGAGCGTTAATTAGCAATGGTACAGGTGCAACAGTAAGCAGTGCAGATCCAA
TTTACCGTAAAGGCTTCGAGCTTCAAGCAGATGTAAACTTAACCGAAAATTGGACAGGAA
CCTTAGCTTACACTTACACAAAAGCAGAAAGCAAGGACTCAACCGGAACCAAAACACGCC
GCCCGTTAATTCCAACAAATACCCTTGCAGCAAAAACAGCTTATACGTTTAGCAATGGTA
TGTTAAACGGCTTAACCGTAGGTGCAGGTATTCGTTATGTAGGGCATAGCGTAACGTCAA
AAGGTTCACTTTACTCACATGCACGTTTACCGTCTGTGACGTTAGTCGATTTAATGGCTC
GTTACCAAATCAACCAAAACTGGAGCGCACAACTTAATGTGGATAACGTAGGCAATCGTA
AATATGTTGCGGCATGCGATTACTACTGCTATTACGGCGCTGAACGTAAAGTAAATGCAA
CAGTAAGTTATAAATTCTAAGAATATCTAAATTAATTGGTGCGAGTATCTAGCTCGCACC
AGTATTAGCAGCATATAAAAAAATAGGTGTAATAGACAAAATAGTAGCTAAAAATGACAA
AAATCATTTTTAGCTACCATATCTCTATTTCTTCCAAATCCGTGTCTGATAATCACGAAT
CGAACGATCTGAGCTAAACATACCCAAACGAGCCGTATTAAGAATCGCAGATTCAACCCA
AGCGGTTTGATCTTGATAACGTTTTGCGACTTCTTTTTGAGCTTCACGGTAGCTTGCAAA
ATCTGCTAACACACAGAAATAATCTTTGTTTAACAGATCATAAACTAATGGTTCAAAGGT
ATCTTTATTACCACCTGAGAATGTGCCGTCCGCTAATGCATCAATTGCTCGTTTTAATAC
AGGATCTTGCTCATAGTACGTTTTAGACACATAACCTTTTGCACGCAATTCACGCACAGA
TTCAACGGTATGTCCGAAAATCACGACATTTTCTTCCCCTGCAAATTCTGCAATTTCTAC
GTTTGCGCCATCTAATGTGCCAAGCGTAATTGCACCATTGAGAGCTAATTTCATATTGCC
CGTGCCTGACGCTTCTTTACCCGCAAGAGAAATCTGCTCAGAAACATCTGCCGCAGGAAT
GATTTTCTCCGCAAGGCTTACACGGTAGTCTGGTAAGAATGCTACTTGTAATTTACCTTG
CATATCAGGATCGTTGTTAATCACTTTTGCCACAGCGTTGATGGCTTGAATAATTTGTTT
CGCCATAAAGTAACCTGGTGCCGCTTTACCTGCAAAGATAAACAGGCGTGGCACAACCTC
TTGTTGTGGGTTCGCTTTAAGCTCTTGATAAGTGGCGATGATATTCAACAGGTTCAAATG
TTGGCGTTTGTATTCGTGGAAACGTTTAATTTGAACATCGAAAATCGCATTGCAATTCAC
TTTTAAACCAAGTGATTGCTCAATTTCTTTCGCTAATAGCTGTTTGTTTTGCTGTTTGAT
GTGATTGTAATCTGCTTGGAACTGTGGATCTTTGGCAAATTTCTCAATTTGAGCCAACAA
TTCAAGATCTTTCGTCCAGTCACCTTTGATATATTTATCTAACAACGCACTTAGTAATGG
GTTTGCTTGGCGGATCCAACGACGAGGGGTAATACCGTTAGTTACATTATGGAAGCGACC
TTTAAATAAGCGGTTATAAGCTGGGAATAAATCGCTTACCACTAAATCCGAGTGAATTTG
TGCCACACCATTGACAGCAAAAGATCCTACAACACAAAGGTTTGCCATACGCACACGGTG
GTTCATTAAGACCGCTGTTTCGTCCCACGCATCTGCAAATTCTGCTTCGCTAAATTCCGC
TTTCACTTGTTGATAAAGCTCGTGGTTAATGCGGTCAATGATGATTAAATGGCGTGGCAA
CAATTTCGCGACGAGATTTTGATCCCACTGCTCTAACGCTTCAGGCAATAAAGTATGGTT
GGTGTAAGCAAATGTTTTTGAACAAATTGCCCAAGCTCGATCCCAACATAAACCGTATTC
GTCAATCAAAAGACGCATTAATTCGGGGATTGCAATCGCAGGGTGCGTATCGTTTAACTG
GATCACTTCAAATTCAGGCAACTGCTCTAAGGTTCTGCCTTGTGCAAGGTGATTTTTTAG
AATATCGGCAACAGAGCAAGCACAGTGGAAATATTGTTGCATTAAACGCAACTCTTTACC
TTCTTGATGATTGTCGTTTGGATATAGCACTTTGGTTAATTTTGACGCATCAACCACTTT
GCTTTCAGACTCAAGATAGTCGCCGTCGTTAAATTGAGCAAGATCGAAGGACGTTTCGCT
ATAACCTTGCCATAAACGTAACGGCTGTTGAACCCCTTTATAACCCACTACGGGTAAATC
AAAGGCTTCACCATAAATTGTCCACGCTGGTTTCCATTCATATTTATCACCGTCACGATG
CCATACTTCGCCACCAAAGCCAACGGTTTGACGAAAATCTGGGCGATGATATTGTTGAGT
ATAGAAATCACGGCTCCACGCATCGCCTTCTTCACGTTGTTCACCTGCCCAGCCAAAGCT
CTGTTTGAATAAGCCGTACTGATAGTGTAATCCGTATCCCACTGCTGGCTGAGCAAGGCT
TGCCATTGAATCTAAATAACAGGCAGCTAAACGACCTAAACCGCCATTGCCTAATGATGG
ATCACGCTCTTCTTCGAGAATATCGACTAAATTTTTACCATATTGAGCAAGGGCTAAATG
GACATATTGATAAACGCTCAGACTCATTAAGTTGTTACCCAGTAAACGTCCGATTAAGAA
CTCCATTGAGAGATAGTTTACTTTGCGAGTGTTTACAAGCGGTGCGTTTTTAGGAAAATT
TTGCAAAATCGCCTGTTGGCTGACTTCGGCAATGAATTGATACCATTGTTGTGTAGAAAG
TTGTTCAGGTTTTAAAAAACGCTCTTCACAGTAGTTTTTCAACGACTGTTCAAACAGCGT
TTGGAATTGTTGAGTAGATGACATGAAGACTCCAAATAAAAATTTTCAAATAGTATAGAG
ATTATGAATAAAATTGCGAGAGTTAAATCATTCTTTTAGAAATGAATGGGGGGGGACATC
ATAGTATGACATGTTTAGAAAGGATAAATGGGATAGATTTTTCTCTATCCCATTTAAGAT
AATTTAAACATCTTTTGTTTTTTCTCCAGATTTATCATCTTGTTCGGGATCAAATTTTAC
AACGGGTACACAGCCTCGACAAGCACCTTGGTCAACGCCAAGATCTTTACATAACTCTTT
GTATTTCTCTAATAATGTACGAAAAAAAGATTTAGATTCGCTACTCATATTTCACCTAAC
GAAATAATGTTCTGTATGAAGAAGTTTGCTTGAATTGACTTATAATAATAACAGCAAAAA
CGACAATATAAATAGAGAAAACCACAATCAACCATTGTGGCATAGAGAGATCTAAAAATT
GCCAGACCACTTTTCCACAATCGCCTTTACCTGTAGCTTCAAAGAGATCTGGGAACCATT
TGTTCAATGGCAATGTTTCAGGGAAATCTACAAAAGGTGAACACTGGTTCCACGGAGCAG
GATTGAGTTGATAATCCGTATGCTTAATTGCAAGGCTTAAACCTTTTATTGAGCCAAATA
AACCAAGCAATAATGCAAGCCAACGTACGAGCGTTTTGCGGGGGGCTAAAAAGCCGATAA
TCCCCGCAATTAAAATCGCCAATAGAGCTAATCGTTCATAAATACACATCACGCAAGGGT
TTAGTCCCATTCCGTGTTGAAAATAGAGCGCAGCAGCTTCTAGTGCTGTACAGCTTGCAG
TGAGAAGTAGCCAAGCACTACGACTTATTGATAGCTCTTTAAAATAAGTTAGCATACGGT
TTCCTTTATTCTTAACGAGTGATTAACCAGCCCCACTCCGTCATTAATTTTGTTAATTGT
GGCAGTAAAAATTTTAATGCGAAGAACCCTACTCCTGATAAAACTACGGTATATGGTAAT
GCCATATAGACCATTCGTCCATAGGATAAACGAATTAATGGTGCAATAGCAGAAGTCAAT
AAGAATAAAAATGCAGCTTGTCCATTTGGAGTAGCAACTGATGGTAAATTGGTTCCTGTG
TTAATTGCGACAGCAATCAGGTCAAATTGTTCCCTACTAATAATGCCAGCTTGGAAAGCC
GCTTTTGCTTCGTTAATGTAAACGGTTCCAACGAAAACGTTATCCGAAATCATTGAAAGC
AATCCATTAAATGTATAGAACAGCACCAATTGTGAGCTTGGTTCAGCGGACAGAACAAAT
TGAGTAATTGGATCAAAGAGTTTCAAATCTACAATCACGGCAACGATAGAGAAGAAAGCC
ACAAGCAATGCGGTAAATGGTAGCGATTCTTGGAAAGAACGTCCTAAGGCGTATTCATCA
GTGATACCACAGAAAGCTGTACAGAAAATAATAACAGAGAGACCGATTAATCCTACTTCC
GCTAAATGCAATGCCAACGCAATGACTAACCAAACACCTGCTATGGCTTGAATAACCAAT
TTCATTCGGTCTCGTTTTGTCATCTCTTGTTCTTTACGCAAGTTATAATGGGCTAATACC
ACCCAAACTTTACGCGGCAAGCGGTCACCATAACCAAAAAGTTTGTATTTTTCTACGAGA
TAACAGGTTGCAATACCTGATACAAGCACAATGATACTAATTGGAGCTACCCGTAAGAAA
AATTCCCCAAATCCCCAATCAGCTTGAGCAGCAATAATTAAATTTTGCGGTTCACCGACC
ATTGTCATCACGCCACCTAACGCACTACCTACTCCAGCGTGCATTAATAAGCTACGCAAG
AAACCACGAAATTGTTCTAAAATTTGTTTGTTTGTAATTAATTTATCATTTGAAGTATCA
TCGGACTCATCATCGTCCAAAAGCCCACCTGATGCGACCTTATGGTAAACTTTATAGAAT
CCCATTCCAACACTAATAATCACCGCAATTACCGTTAAAGCATCGAGGAATGCAGATAAG
AATGCCGCACTTAAACAGAAAGTGAGTGCAAGCATTTTTTTAGAATGGATGGAAATCAGT
AGCTTAGTGAATGCATAAAGTAACAAGCGTTTCATAAAGTAAATACCTGCCACCATAAAG
ATCAACAATAAAACGACTTCAAAGTTGGCGAGAATTTCTTTTTTGATATGCTCAGCACTC
GTCATTCCAATAGCGACAGCTTCAATGGCAAGTAGACCACCTGGTTGTAGAGGATAACAT
TTTAATGCCATTGCTAACGTAAAAATAAATTCAGCCACTAATGCCCAACCAGCAACAAAT
GGACTAATGAAAAAATAGAGCAATGGATTGATAATTAAGAAGGCAATAATACAAGCCTTA
TACCATTCTGGTGCGTTACCGAGAAAGTTTTTATAAAAAGCGTCAAGATTATTCATAGAT
TTAATTAAAAAGTAAAAATGATTGTGGATTGTAATCTAGTTTAGATTAAACGATAATACC
CCAAGAGCCATTATATGGAAGGCAATATCATTTTTGATGAGTACATCACACTTTTTACTA
TTTATTTGAAGTATTTCTTCATTTTTTGAGATAAATCAATGAATCAATCAGACATTTTAA
GAGCCCAAAGCCCAGCAGCCCTTGCTGAAGAGTATTTAATCAAAAGTATTTGGAGTAACC
GCTTTCCAGCTGGTTCAGATTTACCTGCAGAACGTGAGCTTGCAGACATTATTGGTGTTA
CGCGTACAACGTTAAGAGAAGTTTTACAGCGTCTTGCGCGTGATGGTTGGTTGAGTATTC
AACACGGTAAGCCAACTCGAGTAAATAATATTTGGGAAACAGCAGGTCCAAATATCATTA
GTACATTAATTCATTTAGATGAATCTATTACACCAACGATTATTTCAAATGTTGTTTCAT
TGCGTACTAGAATGGGGGAATACTTTATTCCTGAGGCAATTAAAGCTGATCATTTAGCTT
CTTCATTACTCTTAAAAGATCTTGAATTACTTCAAAATACGGCACAAGCTTATGCTGAAT
TTGACTATAAGCTATATCGTGAATTTACTTTTATTGCCAATAAGCCTGTTTATGGGTTGA
TTTTAAATAGTTTTAAAGATCTCTATTTAAAAACGGCATCTTTATTTTTCTCTAATCCTA
GTTCTCGCCAATTAAGTTTTGCATTTTACCAAGCACTTCGTACCGCTTGTGAAACTAATG
ATTACGAAAAAGCCGTAGAATGTTTAGCAATGAGCAGTCAACGTAGTACCGAAATTTGGG
CTGAAATGTTAAAAAACTTACCGAAAAATTTTGGTGAATAAAACTGCTAAATAGTAAATT
TTATATCATAAAAAATCTATTGTGTTTTACAAATGGAGCATTTTCCACATACTGAACCTA
ATAGATTATGCTATAATTCTATGTAGGGTATTAACACAATCCAATAATGGAAAATAGATA
AGGAAATCGCCCTTATCTATTTTCCATTATTAATTTAATTATTCGTTTTGGGAGGATGTA
TGAAAATCAAAACGTTACTAATGTGGGCAATTTCGGCATTTTTCGCTGTAATGCTTTCTG
CTTGTAATAAAGAACCCCAACAAATTGCCTTTGAAGGTAAAACAATGGGAACAACCTACC
ATATCAAATATATTGATGATGGTAGCTTAACAAATTTACCTAAACCAGAAGAGGTTCAAC
GTCAAATGGATACGTTGTTAAAAATGGTAAATAACGAGATGTCCACCTATCAAAAAGACT
CTCAAATTAGCCAATTTAATCAAATGAAAGAGGCAGATAAACCGTTTGAAATTGCCTCTG
ATTTTGCCAAAGTGGTCAAAGAAGCGGTACGTCTAAATAAAGTGACAGAAGGTGCGTTAG
ATGTGACCGTTGGGCCTTTGGTTAATTTATGGGGATTTGGACCAGATAAACGCCTAAATA
AAGCACCAACGGAAGAACAAATTGCAGAACGTGCCACTTGGGTTGGTATTGAAAAATTAG
TCTTAGATGATAACGCCACAAAAGCCACATTAACAAAAAAAGTACCAGAGCTTTATCTCG
ATCTTTCAGCAATTGCCAAAGGATTTGGCGTAGATAAATTAGCGGATTACCTTGAGCAAT
TAGGGGTACAACATTACCTTGTTGAGATCGGCGGTGAATTACGCGGAAAAGGGCTAAATT
TAAAAGGGCAACCGTGGCGTATTGCAGTTGAAAAACCTGAATTTGCTCAAGGAACATCAA
GTCAAATTGTTGTGCCATTGCATAATTTAGGTATGGCGACTTCGGGTAATTACCGCAACT
ATTTTGAAGATGAACAGGGTAATCGCCTATCTCACATTATCGATCCAAAAGCATTACGTC
CGATTAGCCATAACTTAGCCTCAATTACTGTATTTGCACCAACCACAATGACTGCAGATG
GACTTTCAACAGGCTTATATGTGTTAGGAGCAGAAAAAGCACTGGAAGTGGCAGAACGTG
AAAATTTAGCAATTTTCTTAATTATCAAGAAAGGCGACGGATATGAAACTAAAATGTCGA
GTGCCTTTGAAAAATTAATTAATCAAAAATAATAGGATAAAAAATGGAAACAATTTTACT
GACCTTTGCTTTCTTTGTAGCCATTGTATTTATGATGTCAATCGGCTTTATTATCAAAGG
TAAAACAATTAAAGGTAGCTGTGGTGGTATTTCTGCATTAGGAATGAAAAAAGTCTGTGA
CTGCGATGAGCCTTGTGATAATTTAAAAGCAAAATTAGAAGCTGGCGATGAAGCTGCTAA
AGCCGAATATGAAGAAAAATTTGCCAAGAAAGAGGCTCAGTTTTACGAAGTAAAATAATT
TTTTCATCAATAGGAAGGAAAAATGGAGCAACAAGATATTCGCTGGAAACAGCGTTTTGA
AAATTATCAACAGGCTGTTGCTTATCTAAAAGATGATGTAGAAAAGTATGCAGATACTGA
TCTTGATATTATCAAAAAAGGGATTATTCGAAGTTTTGAAATCGCTCACGAACTTGCTTG
GAAAGTAATGCAAGACTATTTGAAATATCAAGGTCTTTTAGATGCAAATGGACCTAGAAA
CGTAACTCGAATAGCCTTTCAATATGAGCTTATTTTTGAGGGGCATCATTGGATGGAAAT
GTTGAATAGCCGTAATATGACAGTTCATACTTATGATGCTCAAATTTTGTTGAAAGAATT
TGAAAAAATTGTTCACATTTATCTTCCCCTTTTCCTTGCATTAGAAAAGAGAATGATGGA
ATTATGGCAGAAAAGTTTGGATTAAATGAACAATCTATTAGGGTAATTACTGATATTCTC
AAGAAATACCCCGAAATTGAGCAGGCGATTATTTATGGTTCTCGAGCAAAGGGTAATTAT
CGGATAGGTTCTGATATTGACTTAACTTTTAAAGGACCAAATCTTAATCAGAGCATATTG
GGTAAAATCAGGCTAGATTTAGAAGACTCTAGCCTACCTTATCTGTTTGATCTTTCAATT
TATCACGAACTGGCTCACGAAAATTTTATTCAGCATATCGACAGAGTGGGACAGCAATTT
TATCAACGGACAGAACAACAATAATGAAATCAAAAACTTACCAACAACATTTTCCTGCAC
TTACCGATGAACAATTAGCGGAAAATGCAAAGAAAAAAGTGATCTGCGGAATGTCGGGAG
GCGTAGATTCTTCGGTTTCAGCCTTTATTCTTCAACAACAAGGCTACCAAGTGGAAGGCT
TGTTTATGAAGAACTGGGAAGAAGACGATGACACCGATTACTGCACAGCAGCGGCAGATT
TAGCCGATGCACAGGCAGTTTGCGATAAACTGAGTATCAAGCTACATAAAATTAATTTTG
CCGCAGAGTACTGGGATAATGTGTTTGAGCATTTCCTTGCAGAATATAAAGCTGGACGTA
CACCAAACCCTGATATTTTGTGTAACAAAGAGATCAAATTCAAAGCCTTTTTAGAATATG
CTGCAGAGGATTTAGGGGCGGATTTTATTGCCACAGGGCATTATGTCCGTCGTCCACCGC
TTGATCAACAGCCAAAATTATTGCGTGGACTTGATAGCAACAAAGATCAAAGTTATTTCC
TCTACACTCTGAGCGAGCAACAAGTTGCACAAAGTCTTTTCCCTGTTGGTGATATTGAAA
AACCGATTGTCCGAGCTATTGCAGAAGACCTAGGTTTAGCGACAGCAAAGAAAAAAGATT
CGACGGGGATCTGTTTTATCGGCGAACGTAAATTCAAAGATTTCCTTGCTCGTTATTTAC
CTGCACAAGCTGGGGATATTAAAACCGTCGATGGGCAAGTGATTGGTCGTCACGATGGCT
TAATGTACCACACCTTAGGACAACGCAAAGGTTTAGGTATTGGTGGTGTCAAAGGGGCGA
GTGAAAATGCGTGGTATGTAGTGGAAAAAGATCTGGTGAATAATGTGCTAATTGTCGCTC
AAGGTCAGGATAATTCTGCGTTGCTTTCAAGCGGCCTGATTGCAAGCCAACTTCACTGGG
TAGATCGCCAACCGATCCGTGAAAAACTACGTTGCACAGTAAAAACACGCTACCGCCAAG
CGGATATTTTATGTGAAATCCAACCGCTTGATGACGAAACCATTCGAGTGATTTTTGATG
AACCTCAAATCGCCGTTACCCCAGGACAGTCCGCCGTATTTTATCAAGGCGAAGTCTGTT
TGGGCGGTGGGATTATTGAAGAGCAGCTGAAGTAATATCTCCTAATAGTGATATTGTGGA
AGATAGATTTATGGCATAAGAATGGGGATAATAGACAAATTTGCTGCTAATATTTAGAAA
AAATAAACATTAGTAACTAGTTTGTCTACTGTGCCCATTTGTCTGCCATGCCTAAGAATG
GGCAACTTAGGTTTAGTATCTTAGCTTTTTAATGAGATTTGGAAATTAACTCATTTCATA
GATAGAATCTTCTGCTCAATCCCTTTCGCATCTAACCCTAAATCCGCATAGGATTCGGCT
TGCGTAGCTTGTTGGATAAAGAAATCAGGAATGCCCAACATCAATAGCGGTTTGATTTTG
CCGATATGTTGCAAGTATTCATTTACCGCACTGCCAGCCCCACCTTGAAGGGCATTTTCT
TCAAGGGTGACTAATAATTCGTGGCGGTCGACAAGCTCTGCAATTAAGGCTTCATCTAGC
GGTTTTGCAAAACGCATATCAACGAGGGTGTAATTATGGGCTTCTGCCACTTGTTTGGCT
TCGTTTAATAATGCCCCGAAATTGAGAATAGCGACCTTTTCCCCCTGTTTTAACACTTTG
CCTTTGCCGATTTCAAGGGCTTGCATCGGTTGAAGCTCAACGCCTTGTGCATTGCCTCGC
GGATAACGCACGGCAACAGGGCTGTTCATTGTGTAAGCAGTGTAAAGCATTTGACGCATT
TCATTTTCATCACTTGGACACATTATCGTCATATTTGGGACACAACGCATAAAACTTAAA
TCAAATGCGCCTTGATGGGTCTGCCCGTCTGCTCCCACAATACCAGCACGGTCAATTGCA
AAAATGACAGGCAAGTTTTGAATAGCCACATCGTGAATAAGTTGGTCATAAGCACGTTGT
AGGAAGCTAGAGTAAATCGCCACTACAGGCTTGTAACCTGCAATCGCAAGCCCTGCTCCA
AAGGTCACGGCGTGCTGTTCGGCAATCGCCACATCAAAATATTGTTGTGGGAAGCGTTTA
GAAAACTCAACCATTCCCGATCCTTCACGCATTGCAGGGGTAATGCCGATAATCTTCGGA
TCACGCTCTGCCATTTCGCAAAGCCAGTCGCCAAAAATGTTGGAATAGGTCGGTACGGAT
TTGGTTTGTGGTAACTTACCGCTTGTGTGGTCAAATTTCGGCACACCGTGGAAACCGATA
GGGTCTTGTTCCGCTGGAGTATAACCTTTGCCTTTTTTGGTTTTAATATGTAAGAACTGT
GGCCCTGACATATTTCGCATATTTTTCAGGGTAGAAATCAGTTCTTCAATATCGTGTCCG
TCAATCGGGCCGATATAGTTAAAGCCAAGGGTTTCAAACATTGTGCCAACAGGCGAAACA
AAGCCCTTAACGTGTTCTTCTGTTTTTCGCACAAACTCTTTGATCGACGGAATGCCTGAG
AGCAGTTTTTTGCCCCCTTCACGTAAAGTACCATAAAGCGAACCAGTGAAAAGGCGAGCT
AAGTGATTATTTAATGCTCCCACATTTTCTGAGATGGACATTTCGTTGTCATTTAAGATA
ACCAACATATCGGTATGAATTGAACCTGCGTGGTTAATCGCTTCAAATGCCATACCTGCA
GTGATTGCACCATCACCAATCACACAGACCGTTTTACGCCCTGCGTTCTCTTTTTCTGCG
GCAACGGCAATGCCTAAACCAGCACTAATGGAGGTAGAAGAGTGTCCAACGCTCAATACA
TCAAAAGGACTTTCTTCACGCCAAGGGAATGGGTGTAAGCCGTCTTTTTGACGAATAGTA
TGCATTTGGTCACGGCGACCCGTTAAAATTTTATGTGGATAGGCTTGGTGTCCTACGTCC
CAGATAAGTTGATCGAATGGGGTCTGATAAACATAATGCAAGGCAACGGTCAATTCGACC
ACGCCTAATCCAGAGGCTAAGTGACCGCTTGTTTGACTGACGGACTCTAACAAATAGGCA
CGCAGTTCATCACAAAGAGGTTGAAGTTTATCTTTTGGTAATAAACGCAAATCATCAGGT
GAGTTGATTTGACTGAGCAATGGATAGGTCTTTTGCATAAGCTTATCTTTAATCGTTGGG
TGGGCAACTGCCCATCAAAAAAATCTATTATTAGGCTTTGAGTTCTTCAGTTAAGGTCGG
TTGAATACTGTTTAAAATTTCTTTTACAACACGACCGCTACCTGCCACTACATTACCTGA
TTTTAAGTAATCTGTACCACCAACAAAGTTGGTCACTAACGCACCTGATTCACGGGCAAT
TAAATCGCCTGCAGCACAATCCCACGGTTTTAATCCGATTTCAAAGTAACCATCAACACG
ACCAGCAGCCACATAAGCTAAATCTAATGCTGCAGAACCAGTACGGCGGAAATCTGCTAC
GCCATTGTTCATCAAGGCTTCAATCATATTTAAGTGAGCAGTACGATGTTTTGCGACTTT
AAACGGGAAACCTGTTGCTAACACTGTGCCTTGTAAATCACGACGTTCATTACTAATGCG
AAGGCGGAATTCATTTAATTTTGTACCTTCGCCACGCACAGCGGTAAATAATTCGTTACG
AATAGGATCATATACAACACCCACCTCAGTACGACCATTCACACGAATAGCAATCGACAC
CGCAAAATGTGGCAAGCGTTTAACAAAGTTTGTTGTGCCATCTAATGGATCAATCACCCA
TTGTACATCGTTATTTGTGCCAGCTAAAACGCCTGATTCTTCGCCAACAATAGCATGATC
AGGATACGATTTACGGATCACTTCAATAATGGCTGCTTCTGCTGCTTTATCAATTTCGGT
AACATAGTCATTTGCGCCTTTTTGAGCAACTTGAGTGTCTTGAGGCGCTTGCTCATAGCC
TTTAGCAATAATATTGCCTGCTTTTCGTGCTGCACGAATAGCGATATTTAACATTGGGTT
CATAATTCCACCAGATTTTAAAGAACGTAAGAGGATTAGGATTATAGAGAAAGTTAGGGA
ATAAAGGAATAGGGCGACGAGATCAATTTGTTTTAAATAAGATTTTATCTGGTGTTGTGT
AGCAGCTGCACAACAGCTAATTTTAAGAAAAGTTATGTAAGAGGGGATTTTCGCTTGTTT
CCTCGTTAGATTGGTCAAAGGCAAGGAAATAGAGATAGAAGGGGATAGTCCCTATCCCTA
CAATTTAAAACTGGCTTTCAACTAAGATATTGACGTTTTTATCCGTACAGGAATAGAGCG
TTGGCAAATTACTATTTTGCTTACGATAGGTAAATTGTAGCCCTAGGTGTTACTCCTAAC
CAATACCAATTGCGCTTCCATAGCGTTAAATTTAAGCTATATACTTTGTCAGAACGAACT
TTGTCTAAATTGATGATTCCACCGAACTCTGTTTTTCATGTAAATAAGCTTAAAAAGCTC
TCCTATTGTAAAAATGTTTACAAGTAAATGTACTGTGTTTTACAACAATTACAAATGTTT
TCGTTTGCTTGATTTTGAGGCAATGTAAAGTAGTTTGTTGTTTTTGCTGCGGGTAATGAA
TTCTATTTATAATTAAATATATTCGTATTTTTCTGACAAATTTCTTGCCCCTAATCTACG
AAAACTATAAAATTCTCCAATTAAAGTGGGAAAAAGTGGTGTTTTGTGGAATTTTTTCCA
AATTTCCGAATCTCTAAGGTTAAGTGAGCAAAAAAATGTTTCGTGGAGCAACTTCAATCA
GCATTGATAGCAAAGGGCGGATCGCTATTCCGACCCGTTATCGTGCCGAGCTTTTGGAGA
GTTACCACGGGTCATTTGTTTGTACCGTAGATATTCGCCAGCCTTGTTTATTACTGTATC
CGTTGCACGAATGGGAAATTGTCGAGCAAAAATTGCTCGCTCTGTCTAACTTCGATCCTG
CACAGCGTCGTATTCAACGGGTTATGCAAGGTTTTGCGACAGAATGTGAAATGGATTCTG
CTGGACGGATTTTACTTAGCCCGACTTTGCGTCAGCACGCTCAATTAGAACAGCAGATTA
TGTTGGTTGGGCAGTTAAATAAATTTGAAATTTGGCAAGATCAACAATGGCAGAAACAGA
TTAGCGAAGATCTTGCAATTGGTAGCTCAGAAGAAATGCTTCATTGTGAGGCATTAAAGA
ACCTTTCTTTATAACAATAACGGATAATCAAAATGAGTGACTCACCCAAACATATTACGG
TGTTATTACACGAAGCAGTTGATGGTTTAGCCATTAAACCCAACGGTATCTATGTCGATG
GTACTTTTGGGCGTGGTGGGCATTCACGTCTTATTTTAAGCAAATTGGGTGAACAAGGCA
GATTGATTGCGATTGATCGTGATCCGCGTGCGATTGCAGAAGCAAATACGATCTCTGATC
CCCGTTTTCAAATTGTTCACAGTGCTTTTTCATCCATTCCTGATATTTGTGACGAACTTA
ATTTAGTCGGCAAAATTGACGGTATCTTGCTCGATCTTGGCGTATCTTCCCCACAACTTG
ATGAAGCAGAACGTGGTTTTAGTTTTATGCGTGATGGACCATTAGATATGCGAATGGATA
CCACCAAAGGCTTGTCAGCAATGGAGTGGTTAGCACAGGTGTCTGTTGATGATCTCGCTT
GGGTGTTAAAAGAGTTTGGCGAAGAGCGTTTTGCCAAACGCATTGCACAAGCGGTCGTTT
CTTACAATAAATCTGCAACTGAAAAAATTTCCCGTACTTTGCAACTGGCACAAATTATTG
CAGATGCCGTGCCGTTTAAAGATAAGCATAAACACCCAGCAACTCGCTCTTTTCAGGCAA
TCCGTATTTACATTAATAGTGAGTTAGATGAATTAGAAAAGGCATTAAATTCAGCCCTAA
CTGTACTCGCACCTGAAGGGCGTTTGTCTATTATCAGCTTCCATTCTCTAGAAGACAGAA
TGGTGAAGCAGTTTATGCGTAAGCAGAGCAAAGGCGAGACGGTGCCGAAAGGTCTGCCGA
TTTTAGAAAGTGAGTTAAATAAGAATATTCCTTTAAAAACCGTCGGCAAAGCGATTATGC
CAAGTGAAGCGGAGATTGAAGCCAATCCACGCTCACGCAGTGCGGTGTTAAGAGTTGCGG
AGAAAAGATAATGTCGAGTGAACGCTATCCTTTACGTCAAGTGATTTTAGACGATTTAAC
TAGCCATAATAAAGTGGCGTTATTGCTACTTGTTGGGGTGGTGATTAGTGCTGTTGCAAC
GATTTGGATTACGCACCAAACACGTTTATTAACAGCAGAGCAGGGAAAATTATTGCAAGT
AAAACAGAAGCTTGAAAATCAGTATGTTCATTTGCAATTAGAAGAAAATTCAAAAAGTCA
GAAGTTTTTAGTCGAAGCTGTTGCTGAAAAATTTGGATTACAACCAGTTAAAAAAGAACA
AGAAATCATTTTAGTGGAATAAAAATGAAAAAATCAGTGAAATATAACCCTAAAAATAAA
AATACGATGGGAGATGAATTAAAAGAGGTAGATATTTCACCCCAGCCTAGTTTTTTGCCT
GCCCGATTTGGATTTGTTTATCTGTTTATCGGTGTAATGGCCTGTGCCTTGATCGGTCAA
AGTTTTTTCTTACAAGTCACTGATTCAGAACGTTTAATCAAAGAAGCAAATGATCGCTCT
TTACGGACAAAAGAGCTTCCTTTTACAAGGGGGAAAATTTTAGATAGAAATGGGCGAGTG
CTTTCAATTAGTGTGCCGATGTATTCAATTACGATTGATCCTAAAGAATATTTTGATACT
AAACTTCGTCGTAATAAATCGTTATGGCGAGTTTTGGCTATGGAAATGGAGGCTTCAGCC
AGTAAAATTGAAGCTAGTGTGAATCGTTTTATTAAAGAAAAACCACAGAATAAAGAAAAT
AAATATGATCCTAGAGCGATTTTAAACAATAAAAATGAGGATTATTGGACATTACTCGCT
CGTGCAACTGCATTAGATTACAACGTATTAATTCAACGCATACGCAATAATCCAAATTCT
ATGTTTTTACATTTGGAAAATGAGTATGCTCAGCTTGAACGCCAAAAAATGCAAGAGTTA
GCCAAAGCATTAGATATGAAATACAGCGTAATGATGGATAAACTTTATGCTTCAGCAAAT
CAACGTTTTTTATATATTTCTCGTCACGAATCAGATGTGATAGGAGATTATGCTCGAGCA
TTAAAAATTGATGGGCTTGTATTAAAAGCAGAAACTCGCCGTTTTTATCCTCTTGCAGAA
GAAATTTCCCAATTAATCGGCTTTACCGATGTTGATGATAAACAAGGCTCGGAAGGAATA
GAACGTAGCTTTGATAGCTTGTTGGTTGGTAAAAACGGTAAACAGGTTATCCGTAAAGAT
GCTCGTGGTAATGTGATTGAACATATTCGCGATGAGAAAAAATATGATCCGCAAGATGTA
ATGTTGAGCATTGATGAAGAACTTCAATCAATGGTTTATCGTGAAATTAAAAAAGCGGTG
ATTGAAAACAAGGCGGAATCGGGAACTGCTGTTTTAGTTGATGTTCAAACGGGGGAAGTG
CTGGCAATGGCAAATGCACCATCCTTTAACCCAAATAACAGAGCAGAGTTTAAATCAGAA
TTAGCACGTAACCGTGTGATTACAGATACCTTTGAACCTGGTTCAACAGTAAAACCACTT
GTGGTTTTAACCGCATTGCAAAATAGAGTGACTTATCCAAGTGAAGTCATTAGTACACGA
CCTTTTGTGGTTAATGGACATACAATTAAAGACGTAGCGCCAAGAGAGAGTTTGACACTT
ACAGGGATCTTACAAAAATCCAGTAACATCGGTGTAAGCCGTTTAGCGTTAAGAATGCCA
TCAACCGCATTAGTCGAAACTTATAGCAAGGTCGGTTTTGGTAAAGATACAGGCTTAGGG
CTTGGTGAACAACGTGGTACAAACGGCGATCGTAAACGTTGGGCGGACATTGAACGTGCG
ACAATGGCGTATGGTTATGGTTTAAATGTCACGCCATTACAATTAGCCCGAGCTTATGCA
ACATTAGGCAGTTTTGGGATTTATCGTCCGCTTTCGATTACAAAAGTGGATCCTCCAGTA
ATTGGTGAGCGTGTGTTGCCAGAAAAAATCACCAAAGATGTTGTACATATGATGGAAAGT
GTTGCAGCTAAAGGCGAAGGCGGAGCAAGAGCAGCTGTTGATGGATACCGTGTCGCAATT
AAAACGGGTACTGCTCGCAAATTAGAAAAAGGTCAATATGTTAAAAAATATATTGCTTAT
ACTGCAGGGATTGCCCCAGCAAGCGATCCAAGATTTGCTTTAGTGGTCTTAATTAATGAA
CCAAAAGAGGGAGCTTACTATGGCGGTGCGGTATCTGCCCCACTGTTCTCAAGTATTATG
GGACATACTTTAAAAGCAAGAAACATTAAACCAGATAATCTTACTGAAGATACAAAAAGT
GCAGTGAGAGAGATGAAAACAAATTCGACAAACTAAGAGGCAATAATGAACCCTTTACTT
TCCTTTTTCCCTGAACTTAACCATTGGGGCGAATTAAAAGAATTAAACAAAATGATCTTG
GACAGCCGTCAGGTTGAAAAAGGCGATCTATTTGTTGCCTTAAGAGGACATCAAGTCGAT
GGTCGTCAATTTATTGACAAAGCGATTGAACAAGGTGCTGCTTTAGTTTTAGCTGAAGCA
GACGATGACGTTCAAGCGGTGAGATTTGCAGAAAAATTTGCAAATTCGACCGCTTGTGTA
CTGGAAGTACCAAATTTACCGAAACAACTTTCGGCGATAGCAGGTGCCTTCTATGGCAAT
CCATCAGAAAAATTAACCCTTGTTGGCATTACAGGCACTAACGGCAAAACCACTACGGCA
CAGCTTTTTGCGCAATGGCGAAACTTGCTTGGCGGTAAATCTGCGGTGATGGGTACTATT
GGCAACGGACTATATGGGCAAGTGCAAGAAGCGGTAAATACCACAGGTTCTGCCGTTGAA
ATTCAACACAATCTGGCGAACTTTGTCGAATTAGGGGCGGATTTCTGTGCAATGGAAGTC
TCTTCTCACGGGCTGGCTCAATATCGTGCCGAAGCACTAGACTTTGACTTGGCGATTTTC
ACCAACTTAAGCCGTGATCATCTTGATTATCACAACACAATGGAAGAGTACGCCCAAGCG
AAGTTCCGCTTATTTGGCGAGCTTTCATCAAAACAACAAGTGATCAATGCTGATGACGAA
ATCGGGCGTGAATGGTTGGCAAAATTGCCTGAAGCTGTCGCCGTCAGCACCGATAGCCAG
TTCCAACCACAACAAGCCCGTTGGATTAAAGCGAAAGCGGTGCAATTTACCCTACAAGGT
GCAACTATTGAATTTGAAAGTAGCTGGGGCAACGGTGAACTAAAAAGCTGTTTAATCGGG
GCGTTTAATGTCAGCAACTTATTAACCGCTTTCGCTGGTTTATTGGCGTTGGGCTACGAT
TTGCAAAAATTAGTCGAAACCGCACCACTGTTAAACGGTGTATGTGGACGTATGGAGTGT
TTAATCAGCGAAGAAAATGCGGAAGAAAGTCCGATGGTGATTGTTGATTATGCTCATACT
CCTGATGCCTTAGAAAAAGCCTTAGATGCTGCTCGTTTGCATTGTGAAGGCGAACTATGG
TGTGTGTTTGGTTGCGGTGGTGATCGTGATACAGGCAAACGCCCATTAATGGCACGCATT
GCCGAACAGTTGGCGGACAGAGTGATTGTAACTGATGACAACCCACGCACCGAAGATCCT
GATGTGATTTTTAACGATATTATGAAAGGTTTCCGCAAGCCAAAAGCGGTGCAGTCTATG
CATATCCGTCAATATGCGATTGAACAAGCGATTGCCCAAGCCGAACCAAAAGATGTGATT
TTGATTGCAGGTAAAGGACACGAAGATTACCAAATTATCGGCACGAAGAAATATCACTTT
TCGGATCAAGAGTGGGCGAGGAAGTTTTTGGGGTAGTTGGAATTTAATCTATTGCACAAA
ATAATTTGTAGGGGCAAATTACATTTGCCCCAAAAGCAATCATAAGGAAGAGGGGCTAAT
GTAATTAGCCCCTACAAAAGTAGATTTTAAATAGTCAAAATAATTTATAAGTAAATAAAG
ATGATAAAACAAACCACCCAACAACTCGCTCAAACCCTAAAGGGTAAACTACTCGGTAGT
GGCGAGATAAGCGTTGAAAACATTAGCACCGACACTCGACAGCCAGTGCAAAACGGCTTA
TTTTTTGCCTTAAAAGGCGAAAAATTTGATGCTCACGATTATGTAGAAAAAGCGATCGAA
CAAGGCTGTGTGGCGTTAGTCGTTGAGCGTGAATTGGCGGTGAATGTACCGCAAATTATT
GTGGAAGATACTCGCTTGGCATTAGGGCAGTTAGCAAAATGGCTGAAAGCGGAAATTAAC
CCAAAAACTGTGGCAATGACGGGCTCTTCAGGCAAAACCACCGTCAAAGAGATGACTGCA
AAAATTTTGCAAAAAGTGACCGCTTGTGAAGATCAGGTGCTTTATACCTTTGGTAATTTA
AACAATGACTTAGGTGTGCCATTGACCCTATTGCGTTTAACCCCTGAGCATAAATTTGCC
GTGGTGGAACTGGGGGCGAACCACATCGGCGAAATTGCTTATACCACCGAAATTGCACAA
CCTGATGCTTGTTTAGTGAATAACGTGGCATCTGCTCATCTTGAAGGATTTGGCTCGTTG
GCAGGTGTGGCTCAAGCTAAAGGTGAAATTTATCGTGGCTTGAAAGCTGGTGGTAAGGCG
ATTGTGAATTTAGCTCATTACTATCCAGAATGGCAGAAAGAGATTGGCGATCACGAGTTA
CAGTCGTTCTGCTACACAGGCGAAGATAAAGACAGCTATGCAGATTTTTGGGCGGAAAAT
GTTGAGTTACACCTCAATGGTTCACGCTTTACCTTACATACGCCACAAGGCGAAATTGAG
ATCAACTTGCCTTATTTAGGCGCACATAATGTGAGTAATGCGTTAGCGGCAACAGCACTC
GCAATGGCAGTCGGGGCGGATTTAACTGCGGTTAAAGCTGGATTGGAACAGCGTTCAGCG
GTTAAAGGGCGTTTGTATCCGATTGAAATTAAAGAGAATGTACTGTTTATTGATGACAGT
TATAATGCGAACGTGGACTCAATGAAATCTGCGGTGTCTGTGTTAAAACAGTATCCAGCT
TTCCGCATTTTTGTGGTGGGCGATATGGCGGAACTTGGCAAAGACAGCCCAGCTTGCCAC
CAAGAAGTCGCTGATTTCGTTAAACAGGCGAAGCTCGATTTAGTGGTCAGCTTCGGCAAA
GAGAGTGAGGTGATTAGCGGTAATTCAGCTCACCACTTTAATGATAAAACAGCAATGGCG
GCGTTTTTGCTCCCGAACATTTTGCAAAAAATCGAACAAGATCAACCGCTTGTATTATTA
GCAAAAGGATCTCGTAGCCAAAAAATGGAAGAAGTAATTGCTTCCTTATGTCGTTCTTTT
GATGTTTCTTTTTAAGGATTAGCTTATGTTAGTTTGGCTTGCTGAATATCTGGTGCAATA
CAACACCGTGTTTAACGTGGTGTCGTACATTACTTTCCGTTCTATTATGGCGTTATTGAC
AGCGTTAATTATCGGCTTGTGGATTGGACCAACGGTCATTCGCCGTTTACAAATTCTCAA
ATTCGGACAGGAAGTTCGCCACGATGGTCCTGAAAGCCACTACAAAAAACGGGGTACACC
AACGATGGGCGGTATTATGATTTTATTAGCTATCGGTGTGAGTACGTTGTTATGGGCGGA
TCTGCGTAACCCCTATGTCTGGTTTGTGCTATTTATCCTATTTGGTTATGGGGTTGTCGG
TTTTGTAGATGATTATTGGAAAATAGCCCGTAAAAATACCGATGGCTTGATTGCTCGTTG
GAAATATTTTTGGCTATCGGTGATTGCCTTAGTATCTGCTTTTGGTATGTATGCGATTGG
TAAAGATACCGCTGCTACCCAGTTAGTTGTTCCTTTCTTTAAAGATGTGATGCCACAGCT
TGGCTTATTCTATATTGTTCTCACCTATTTTGTGATTGTCGGAACCAGTAATGCAGTGAA
TTTAACCGACGGCTTAGATGGCTTGGCAATTGTGCCGATCATTATGGTCGCAGGGGCATT
TGCATTAATTGCGTGGGCAACGGGGAACTATAATTTTGCACAATATCTGCACATTCCTTA
TATCAAATATAGCAGTGAATTAGTGATTTTATGTACGGCAATTGCAGGGGCAGGTTTAGG
TTTCTTATGGTTTAACACTTACCCAGCACAAGTCTTTATGGGGGATGTCGGTTCATTGTC
ACTTGGCGGTGCATTGGGGGTGATTGCCGTATTAGTTCGCCAAGAATTATTACTAGTGGT
GATGGGCGGTGTCTTTGTGGTTGAAGCCTTATCGGTGATTTTACAAGTTGGATCGTACAA
ACTTCGCCAAAAACGTATTTTCCGTATGGCACCGATCCACCACCACTTTGAACTTAAAGG
CTGGCCGGAACCACGTGTTATCGTGCGTTTTTGGATTATCACCTTAATGTTGGTGTTAAT
TGGATTGGTGACGTTGAAATTACGTTAATTAATGTAGGGACACACTGCGTGTGTCCGTTA
CAGTTTTACCAACCGAGCAATAATGAAAATAAAGCGGACACACGCAGTGTGTCCCTACAT
CTCAAAATACCGTTTCTAGAGAACAACAAAATGCAAAATCAATATCAAGGCAAAACCATC
ACGATTATCGGCTTAGGCACAACAGGCTTATCTTGTGTCGAATTTTTTGCGGACAAACAG
GCTCAAGTGCGAGTGATTGATACCCGTGCAAATCCTGCTGGGGTAGATAAATTATCGAAG
GATATTCCACTGCATACAGGCAGTTTAAACCTTGAGTGGTTATTAAGTTCTGATTTAATT
GTGATTAGCCCAGGACTTGCCTTAGCAACGCCAGAAATTCAGCAAGCTATTCAAGCTGGT
GTAGAAGTGGTTGGCGATATCGAGTTGTTCTGCCGTGAAGCAAAAGCACCGATTATTGCG
ATTACAGGGGCAAATGGTAAAAGTACGGTAACGACTTTGACAACAGAAATGGCAAAACAA
GCGGGCATAAAAGTCGGTATGGGCGGTAATATCGGCGTGCCAGCCTTGAGTTTATTGAAA
AGCAATTACGAACTCTATGTGTTGGAATTATCAAGCTTCCAGCTGGAAACGACCTATTCT
TTAAAAGCGAAAGCGGCAACCATTTTAAATATCAGTGAAGATCATATGGATCGTTACAAT
AACTCCGTTGAAGAATATCGTGCAGCAAAATTGCGTATCTATCAAAATGCGGAAAATATT
ATTGTAAATGGCGAAGATCCACAAACTTTCCCAGAGCAAGCGATCAGATCTTTGAAAAAA
TTTGCAGAAAAAGATGCAGAATATACCGCTTGTAATGGTGAACTCTATTCTGGCGATGAA
GCAGTTATTGCGATTAATGAGCTGAAAATCACGGGTCGTCACAATGTGATGAATGCCTTG
GCTTCAATGGCATTGGCGGAAGCGGCTGGTGTTGCTCGTTCAGGGATTGTGAAAGCCCTA
CAAAGCTATTCAGGATTAGATCACCGTTTCCAGCTAGTACCGACGAATGATGGCGTACGC
TGGATTAACGACTCAAAAGCCACGAATGTCGGCAGTACTGTGGCTGCATTAAATGGTTTA
CAAGTCGAAGGAACGCTTTATCTGTTGTTGGGTGGCGATGGGAAAGATGCTGATTTTTCT
GAGTTAAAACCTTTTATTAATCAGCCAAATACAGTCTGTTACTGCTTTGGAAAAGATGGG
GCGGAACTTGCCGCTTTAACTCAAAATAGCGTTTTAGTGGAAACAATGACACAAGCTGTC
GCACAAGTTCGTTTACTATTAAAATCAGGCGATATGGTGCTACTTTCACCAGCCTGTGCC
AGTTTAGATCAGTTTAAAAATTTTGAAGAGCGTGGCAGACAGTTTGTGGCGTTGGCTCAA
GGGGTTATCTAATGCTAGAAAAAATTCGGATTGAGTGGGATAAGTGGACAAGATTAACGC
CTGTTAATGCACTCTATGATCGAACATTGGTGTGGTTATTTCTCGCATTGCTGATCATTG
GATTTGTTATGGTGACTTCAGCCTCTATTCCTGTGAGTAGTCGGCTACACGAAGACCCCT
TCTATTTTGCGGTGCGAGATGGTTTTTATGTTATCGCATCTATTTGTGCTTGTACTTTCT
TTGTTCAAATTCCAAGTAAACATTGGGAAAAGTATAATGGTTGGTTATTTATTTCAGCCC
TACTTTTGCTTGCAATTACATTGTTTGTTGGAAAAACAGTAAATGGGGCAACACGCTGGA
TCCCTATCGGTCCTATTAATTTCCAGCCTGCAGAATTAGCAAAATTTGCGGTGATTTGTT
ACTTTGCGAGCTTCTATGTAAGAAAATTTGATGAAATGCGACAAAAAAGCATTAGTTTCA
TTCGCCCTATGGTAATCCTGATTTTATTTAGCTGCTTGTTGCTGGCTCAACCTGATTTGG
GAAGTATAGCGGTGCTTTTTGTGCTGACATTTGCAATGCTTTTTATTATGGGGGCGAAAG
TTTTACAGTTTATTTTTCTTGGTATCGCAGGCGTTGTAGTCTTTGCTCTATTGGTTTTAA
CATCAGAATATCGTTTAAAACGTATAACCTCTTTTATGGATCCTTTTGCTGATGCTTATG
GTGATGGCTTCCAACTATCTAACTCACAAATGGCGTTTGGGCAAGGCGAGATTTGGGGGC
GAGGATTGGGTAATTCTGTGCAAAAATTAGAATATTTACCTGAGGCACATACCGATTTTG
TGATGGCAGTCATTGCAGAAGAATTTGGATTAGTTGGAATTGTTATCGTTGTGCTATTAT
TACTCACCTTAACTTTCAGAGCTTTAAAAGTCAGTCGTGAAGCGTTAATACTAGAAGAAC
GATTTAAAGGTTTCTTTGCTTTTGGTATTGCCATTTGGATTTTTATTCAAGGCTTTGTAA
ACCTTGGTGTTGCTTCGGGGTTACTGCCGACCAAAGGCTTAACTTTCCCATTGGTGAGCT
ATGGTGGTTCAAGTTTAGTGATTATGGCGATTGCAATTGCGGTATTAATTCGGATTGATT
ACGAAAACCGCTTAGATCGAATTGGGCACGCACATTTAAGTGATGATTAGTGTTGGAAAA
TAATATGGCAAAAAAATTATTGGTTATGGCTGGCGGAACTGGTGGGCACGTTTTTCCTGC
GATTGCGGTAGCAAGAGAATTACAACAACAAGGTTGGGATATCCGCTGGCTAGGAACAAA
AGATCGAATGGAAGCGGATCTTGTGCCAAAGCACGGTATTCCGATTGAGTTTATTCAAAT
TTCAGGATTAAAGGGCAAGGGGATTAAAGCGTTACTTACTGCCCCTTTTGCGATCTTAAG
AGCAGTGCTTCAAGCGAAAAAAATTATTAAAGCGTATAAGCCTGATGCAGTACTTGGAAT
GGGCGGTTATGTGTCTGGACCAGGCGGTATTGCGGCAAAATTATGTGGTGTGCCTGTGAT
TTTGCACGAACAAAATGCGGTGGCAGGTTTAACAAATGTATGGCTTTCTAAAATTGCTCG
CCGTACTTTACAAGCCTTTCCAACAGCTTTTCCAAATGCGGAAGTGGTGGGAAATCCCGT
TCGCCAAGATCTATTTGAAATTGTACCACCAGAACAACGTTTTGCTGAAAAAGGCTATCC
AATCAATATTTTAGTGATGGGCGGTAGTCAGGGAGCATTGGTGATCAATAAAACCGTGCC
AGAAGTAGCGAAGGTCTTAGGACAAAACGTATTTATTAGCCATCAAGTCGGTAAAGGCAA
ATTAGCTGGTGTGGAAGAAGTTTATCAAGCCACAGGCAATGGCACGGTAAGCGAATTTAT
TGACGATATGAAAGCTGCTTACGAATGGGCGGATTTGGTGATTTGCCGTTCTGGTGCTTT
AACTGTATGTGAAATTGCTGCAGCAGGATTACCTGCGATTTTTGTGCCGTTTCAACATAA
AGATCGCCAACAATTTTTAAATGCAGAGTACCTTGCACAAGCAGGTGCCGCAATGATTAT
TGAACAGCAGGATTTTACCCCTGAAAGTTTATTAAAAGCATTAGAGCCGTTAATTGCCGA
CCGTCAAAAACTGACGGAAATGGCAGTAAAAGCAAGAGCGAAAGCCACACCATTAGCCGC
AAAACGAGTGGCAGAAGTGATTGTGGAAAATAGTTTGTAAGCGGTCAGATTTTGTAGATT
TTTTGCAAAATGATCGAATATTAAGGAATAAAAATGAAAAATTTCCAAGATAAAGTAAAA
AAATTAGTCCCTGAAATGCGCCGTGTAAATCAAATCCACTTTATTGGGATCGGTGGCGCA
GGTATGTCTGGGATTGCTGAAGTGTTATTAAATGAAGGTTACCAAATTTCAGGCTCGGAT
ATTGCGGACGGTGCAGTCACGCAACGCTTAGCAAAAGCAGGAGCAAAAGTTTTTATCGGG
CATCAAGCAGAAAATATTGAAGGGGCAAGTGTTGTTGTCGCTTCCAGCGCAATTAATGAA
AGCAATCCCGAAGTAGCGGCAGCAAAAGAAGCGCGTATTCCAGTGATTCAACGAGCGCAG
ATGTTAGCGGAAATTATGCGTTTCCGTCACGGTATTGCGATTGCAGGGACTCACGGTAAA
ACTACCACAACCGCAATGATTTCAATGATTTATACGGAAGCAGGGTTAGATCCTACTTTT
GTAAATGGTGGTTTAGTAAAATCAGCGGGTAAAAATGCTCATTTAGGGGCAAGCCGTTAC
TTAATTGCAGAAGCCGATGAAAGTGATGCGTCATTTTTACATTTACAGCCGATGGTTTCC
GTTGTGACCAACATTGAACCAGATCATATGGATACTTACGGTGGCGATTTCGAGAAAATG
AAAGAAACCTATGTACGTTTCTTACGCAACTTACCATTCTACGGTTTAGCAGTGATGTGT
GCCGATGATGAAACGGTGATGGAAATTGCCCCGAAAGTCGGTCGCCAAGTGATTAGCTAT
GGTTTTAGTGAAAAAGCTGATTACCGTATTGAAGATTATCAACAAACAGGCTTCCAAGGG
CATTACACGGTGGTTTGTCCAACAGGTGAGCGTATTGAGGTCTTATTAAACGTACCGGGT
AGACACAATGCACTGAATGCAACGGCTGCATTAGCGGTTGCGAAAGAAGAAGGCATTGCG
AATGAAGCGATTTTAGCTGCTCTTGCGGATTTCCAAGGTGCAGGTCGCCGTTTTGACCAA
CTTGGCTCATTTATTCGTCCAAATGGTAAGGTAATGTTAGTTGATGACTATGGTCATCAC
CCAACGGAAGTGGATGTGACGATTAAAGCCGCTCGTCAAGGTTGGGAAAATAAACGTGTA
GTGATGGTTTTCCAACCGCACCGTTATTCTCGTACCCGTGATTTATTTGATGACTTCGTA
CAAGTGCTATCGCAGGTTGATGCGTTGATTATGCTCAATGTGTATGCGGCAGGCGAAGCT
CCGATTGTGGGTGCGGAGAGTAAAGATCTCTGCCGTTCAATCCGTAATCTTGGCAAAGTG
GATCCGATTTTAGTGTCAGATACTTCACAACTTGGCGAAGTGTTAGATCAAATTATTCAA
GATGGTGATTTAATTTTGGCACAAGGTGCGGGCAACGTGAGCAAGCTTTCGCGTGATTTA
GCGGAAAGTTGGAAGGCATAAAGAAGATTTAAAACAAGCGGTAAGATTTCGAGAAATTTT
CGCTATTGTGTAATTGTACAAAATAATGTGTAGGGGCAAATCACATTTGCCCCAAATAAT
CATAGTAACATCAGGGTGAATGTAATTCGCCTCTACGGTAGATCCGAAAATTTGCAATAA
TTTCAATAAATTAACTGTAGGGACACACTGTGTGTCCGTTGTTAAAATGGGATATGGTTT
ATTTTGCGGACACACGCAGTGTGTCCCTACAATTCCCCATAATAATGTAAAATTTTTGCA
ATAAATGACCGCTTGTAAAACATAAATAAGGTAAAAATAATGAGCTTAAAAAACGAAAAA
ATTGCGGTGTTATTTGGTGGCGTTTCAGCAGAACGTGAAGTTTCTCTCAATTCAGGTAAA
TCGGTCTTTGAAGCCTTACAGAGTTTAGGCTATAACGTTGAAGCGATTGATACAAAAGAA
TTTCCGATTGAAAAATTAAAAGAAAAAGGCATTCAGCGTGTGTTTAATATTCTTCACGGT
GGTATCGGTGAAAATGGTGTGCTTCAAGGGGCGTTAGAGCAACTAGGTATTCCCTATACA
GGCTGTGGCGTGATGGCTTCTGCGATTACCTTAGATAAGTTCCGCACCAAGCTATTGTGG
AATGCAGTGGGCTTACCAACAGCGGCAATGGAAGTGGTACGCCGTGGGCAAGCGGTCAAT
TCCGATGAAATTATTGCAAAATTAGGTTTACCATTATTTGTGAAACCTGCGAGCGAAGGC
TCAAGCGTTGGCGTAAGTAAAGTGAAAACTGCAGAACAGTTATTACCTGCAATCGAAGAA
GCATTAAAATATGATTCAATTGTGTTGGTGGAAGAAAATTTAGCAGGGGCGGAATACTCT
GTACCAGTACTTGATGGTGAAGTGTTGTCTGCGGTACAAATTATTCCAGACGGCGAGTTT
TATGACTACCACGCAAAATATATTTCGGATAATACCCAGTATGTTGTTCCAGCGTTAAAT
GCTGATCGCCAAGCAGAAGTCGCTAAGTTAGTGAAACAGGCTTATGATGTAGTGGGTTGT
CGTGGTTGGAGCCGAATTGATGTAATGGAAGATGGCGAAGGAAACTTCCGTTTAGTTGAA
GTGAATACTTGCCCAGGTATGACCAGTCATAGTATTTTCCCAAAATCAGCGGCGACTGTA
GGTTATAGTTTCGAGCGTTTAGTTGAACGTGTATTGGAGTTAAGTGCGTAATGGTTGCAG
TAATGCGTAAGAAGCCGACTTCGGTGATTCGTACACAAGCAAGTAAACCGAAATATCCGA
TTAATTGGTTTGTTTTTGTTAAGCCTATCGTTGTGTTATTATGTTTCGGTATGGCTTATG
CAATCTATACCAATTGGTCTAGTTTGCTTGCATCACTGGATAGAACTCCAATTCGTTCTT
ATGCATTAACGCATAAAACACAATTTACGACGAATAATGATATTCGCGAAGTTTTAGCTA
AAGCCCCCTTGTTAAAAGGCTATTTTGAACAGGATATTCAAGAGATTAAAGAAAAGTTTC
TAACAATTTCTTGGATTCGTGATGTTTCTGTAAGAAAAGTTTATCCCGATAAATTAAGTA
TTACGTTACTTGAACATCGCCCAGCAGCAGTATGGAATAATAATCAATATGTGTCTGTTC
AAGGAAAAGTTTTTAGTTTACCGAAAGATCGGTTTGATAACACTGGCTTACCTATTTTAT
ACGGACCAGACGCAGAAAGTAAGGTTGTGCTTGAAGCGTGGGATAAAATAAAAGCAGATT
TAAAATCACGCAATTTAGGATTACATTCCATTGCAATGGATAGTCGAGGAGCTTGGTCAA
TTCGACTTGATAATGGCGTTGAACTAAAATTAGGGCGAGGGGAATGGCTATCAAAAATCG
ATCGTTTTGTGACTATTTTTCCTGAAATTGACATCCCTGAGGGAAAACGTTTATCCTATG
TCGATTTACGTTATGAACACGGAGCATCCGTCGGATTTAGTAATCAATAATTTATAATAC
CGCAAACATAATATGACAAAAGTAGCAGAATCTAGAATTAGAGTTGGTTTAGAAATTGGA
ACACACAAAATAGTTGCTGTGGTGGGTGAAGTATTGCCTGATGGTGTGATTAATGTGATT
GGTTCCGGAATTAGTCAATCTAAAGGCGTTCAAGGAGGAGGCATTGTTGATTTAGATGCT
GTAACAAGTGCTATTCAACGTGCGATTGAAGAAGCTGAATCGATTTCTGGATATGATATT
GTATGTGTTACTCTTGCCCTTTCAGGATCTCACATTACAGCTTTTAATGAAAGTGGAACT
GTGCCGTTGTCTGGTAGTGTAAGAAATGAAGATTTGGATAATGCTATTCATATTGCTCGT
TCTATTAAATTACCCGATGAGCTGGAAACATTACACATTATTCCTCAGGAATATAGAGTA
GATAGATTACCTGCTACTAAAAATCCCCTTGGTTTATCTGGTATGCGTTTGCAGGCTCAA
GCTCATTTAATTGCTTGCCATAACGATTGGCTACGTAATTTAAAAAATGCAGTGGAGAGA
AGTAAATTAAAAATTGATCAAATCGTTTTTTCGGGGCTTGCTTCAAGTTATTCTGTGTTA
ACAGAAGATGAAAAAGAACTTGGGGTTTGTTTAATTGATATTGGCGGTGGCACTATGGAT
GTTCTTGTTTATACAGATGGTGCTTTGCGTTTTAGTAAAGTTATTCCTTTTGGTGGGAAT
AATGTAACGGACTATATTGCTCATGTTTTCACAACCTCTCGCCAAGATGCAGAAAATATT
AAAGTACAGTATGGATGTGCTATTGCACCCCCAACTCATTTCCCTGAGAAAAAAATTGAG
GTAGCAGGCTTGGGTGGACGAATGCCAAGAACTTTTACAAAAAGCCAATTATCTAATGTT
ACATCTCAATGTTACCACGATTTACTGAGCGTAATTAATCAGGAATTATCCCAATTACGC
AATGAACTATATCAAAAAGGCATAAAACAAGAATTAATTGCAGGAATTGTGCTTACAGGT
GGTGGCTCTCAAATAGAAGATATTGTAGAATGTGCAAAATCTGTCTTTGGATCACAAGTT
CGGGTTGGTAACCCATTGAATATTACAGGATTAACGGATTATGTAAGCAAACCGTCTTAT
GCAACCGTATTAGGATTGCTACAGTATAGTCATTATAATGACGTTGATAGTAGCCAAAGT
GGAGAAATTAGTCATAAGGTGGGCGGCATTATTGATACATTAGGACATAGTGCTAAAAAA
GCGTATAATTGGATAAAATCAAGTTTTTAATAGGCATTAATAACAATATTAAGCCGTGAG
GGAGAATCACAAATGTTTGAACCTATTTATGAAGCAACGCAAGATGCGGTTATCAAAGTT
ATCGGTGTCGGTGGCGGTGGTGGTAACGCACTAAATCATATGGTTAGTAACCAATCTGAT
GTTGGTAGTGTTGAATTCTTTTCGGTTAATACGGATGCACAAGTATTACGTAGTAGTGCC
GTTCGCAATACGATTCAAATAGGTGCAAGTGTAACAAAAGGCTTAGGGGCAGGAGCAGAT
CCAAACATTGGTCATCAAGCAGCTGAAGAAGATAGAGAAGCATTAACGAATATGCTTACA
GGTGCTGATATGGTCTTCATTGCTGTTGGTATGGGCGGTGGCACAGGTACTGGTGCAGCT
CCTGTAATTGCTGAAATTGCTAAAAGCCAAGGAGCATTAACAGTTGGTATTGTTACTAAA
CCTTTCTCTTTTGAAGGTAGAAAACGTTCTAACTATGCGGAACAAGGGATCCGTGAACTT
GCAAAACATGTGGATTCACTCATCATTATCCAAAATGATAAATTACTAAAAGTATTACCT
AAAAGTGTAAAATTTAATGAAGCCTTTGGCGTTGCAAATGACGTCTTACGCAATGCGGTA
TTAGGTATTACGGATATGATTACTTCCGAAGGTCTTGTGAACGTTGACTTTGCAGACGTG
AAAAAAGTGATGTCGGAAATGGGTAGAGCAATGATGGGAACAGGCATTGCAGAGGGTGAA
AACCGTGCAGAAAATGCAGCAAAAGAAGCTGTAGCAAGCCCGTTATTGGAAGATGTTGAT
TTATCAGGTGCTAAAGGCATTCTTGTGAATATTTCTTCTGGCTATGATATTGAACTTGCA
GAGGTCAATACCATTATGGAATATGTTACTAGCTTTGCAGATCCTGATGCAGCTATTATT
TTTGGTTCTGCTTTCTATCCAGAAATGGAAGGTAAGATTCGTGTAACTTTAGTTGCAACA
GGTATTGGTCAGCCAGATGAAATGCCAAAAATTCCATCAATTCAGGCGGTACCGCAATTC
CAACAACCTCAACAGAATATAAATACAGGATTTCAAAGAACTCAACCTGATTTTATGAAT
AATATGAGTGGTTATTCTCAACAAACACAATATACTCAACAGCAGCAAGTTCAGAAACCA
CAACAAGTAGATACAGCTCAAATGTTTTCCCCAAGCTCAATCCCTGGGTTTATGAGAAAT
GGCCAATAACCATTTCGGGAAATAAGGAAACGATATGATTAAACAAAGAACCCTTAAACA
AGCAGCAAAAGTAACAGGTATTGGCTTGCACAGTGGCAAGAAAGTAACCTTAACGTTGCG
TCCAGCACCTGCAAATACAGGGATTATTTACGCAAGAACAGATCTTAAGCCTGTCGTTTA
TTTCCTGGCAAGTGCTGAATCTATCCGTGATACACAACTTTGTACTTGTATGATCAATGA
TGAAGGTGTGCGTATTTCAACAGTAGAACACTTAAACGCAGCAATGTCTGCGTTAGGTTT
AGATAACCTAATTGTAGAAGTTGATGCAGCCGAAATTCCAATTATGGACGGTAGCTCAAG
TCCTTTTATCTATCTCTTATTGGATGCAGGTATTGAAGAACAAGACGCGCCGAAAAAATT
TATTCGTATTAAAGAAAGTGTACGAGTAGAAGAAGGGGATAAGTGGGCTGAATTTAAACC
TTATAGTCACGGTTTGAAATTAGACTTTACCATTGACTTTACACACCCAATGATTACCAA
AGAAGTGCGTAACTACAAAATGGAATTTTCAGCACAACATTTTATTCAACAATTAAGCCG
TGCTAGAACCTTTACCTTTATGAAAGATGTTGAATATCTTCAATCCATTGGTCTTGCATT
AGGCGGTAGTTTAGATAATGCTATTGTTTTAGATGAATACCGCATTTTGAATGAGGAAGG
GCTACGTTTTAAAGATGAACTAGTTCGTCATAAAATGTTAGATGCTGTCGGTGATTTATT
TATGTGTGGCTACAATATTTTAGGTGATTTCAAAGCCTATAAATCAGGTCACGGCTTAAA
TAATAAATTATTACGAGCTGTACTAGCGAATGAAAATGCTTGGGAATTTGTAACCTTTGA
TGATAAAGCAGAGGTTCCGCAAGGTTATCAAGTGACAGAACAGGTGTTTATTTAATAGTT
ACTATCATTTCTCGGAGATTTTTATTAAATTTTTAAGGTGTTTTTTCTTAAAATTCTAAT
TTTTAAAAATTTTTGCAGAAAAATTGCCGCTTGCTATTCCCTTATTCTACATTTTCGGCT
AATCTCGCAGACTTCATTTACCTTGGTAAATGAAGTCTTTTTTTATTTGTCTTACAGGAA
ATTTTATGAGTAACCAATCTTTATCTTCAAAAATCCTTGGCGGTAATTTAGTATTACGCA
TTGCCGTAGGTTTAGTGCTAGGTATCTGCTTAGCATTAGTTAGCCCAGATGCAGCCAAAA
GCGTTGGGGTTCTCGGACAATTCTTTGTAAAATCACTACGTGCAATTGCACCGATTTTAG
TTTTTGTTCTTGTAATGGCTTCAATTGCTAACAAAGAAGTTGGCAGCGATAGCCGCTTAA
AATCTATTTTGGTGATGTATGGCTTAGGTACCTTTGTTGCAGCAGTAACAGCGGTTACTT
TAAGCTATTTATTCCCAACGACCCTTGAATTGGTCACAAGCCCAGATGGACTTGCACCAC
CGCAAGGCATTGGTGAAGTATTGAAAACCGTTATTTTCAACCTAGTAGATAACCCACTTG
GTGCAATTACTAACGGTAATTTCATCGGTATTCTTGCGTGGTCTATCGGCTTAGGTATCG
CATTACGTCACGCTGCACCAAGCACCAAAGTTTTATTAAATGACTTCTCTGATGCGGTAT
CTTTCGTGGTAAAAGTGGTTATTGCATTTGCACCAATCGGGGTATTCGGCTTAGTGGCAG
AAACAATGGCAACTAACGGTGCTGATGCCTTTATCGGCTATGCTCGTCTATTAGCAGTAT
TATTAGGTGCAATGGCGATTGTGGCATTCATTCTTAACCCGTTACTAGTGTTCTGGAAAA
TCCGCCGCAACCCATACCCACTCACCATCACCTGTTTACGCGAAAGTGGTGTGACAGCAT
TCTTTACTCGTAGCTCAGCGGCAAATATCCCTGTAAATATGGGATTAGCAAAACGTTTAG
GCATCAAAGAAGAAATTTACTCTATCGCAATTCCACTTGGTGCTAACATCAATATGGCTG
GCGCAGCAATTACCATCACCGTATTAACATTAGCTGCGGCTTATACTCAAGGTATCGTAC
CAGATTTCTCAACAGCAGTATTATTAAGTGTTGTTGCTTCAGTATGTGCTTGTGGTGCAT
CAGGCGTAGCAGGTGGTTCATTATTATTAATCCCACTTGCGTGTAGCTTATTCAACATTC
CAAACGATGTTGCAGCACAAGTTATCGGCGTTGGCTTCATTATCGGTGTTATCCAAGATT
CAGCAGAAACAGCACTTAACTCATCAACTGACGTACTATTTACCGCAGCGGCAAGTATGT
CTGATGAGAAGAATAACTAGAATTCTTGTATACTTTTAATAGTTAAACACTAGTAAAAGA
CTTAACTACATCAGTCAAGTATTTTAGATAAGCAGAAAAATAGCTGCTATAAAATTGACT
ATAGTCTTATATTGAAGGCTATAGTCGTTTACTAGGTCTAGATTTTTCTCTATTTTATAA
ATTTTCATTCTAATATTCTCCTTTCCTTTTCCCTTTCCTGTAATTTTCAGGTACAATCCG
CCGATTATTTTTCTTTTATCAATAACAATACAATAGGACATTTACTGCCCTTATGAAAAT
GCAGAACATTCGTAACTTTTCTATTATTGCTCACATTGACCACGGTAAATCGACTTTATC
TGACCGCTTGATCCAAACTTGCGGCGGTTTGTCAGATCGTGAAATGGAAGCTCAAGTGTT
AGACTCTATGGATCTTGAGCGTGAGCGCGGTATTACCATTAAAGCACAAAGTGTTACCTT
AAATTATCAAGCAAAAGATGGTCAAACCTATCAGTTAAACTTTATCGATACGCCAGGACA
CGTCGATTTCTCTTATGAAGTTTCTCGTTCCCTAGCCGCCTGTGAAGGGGCGTTGTTGGT
TGTTGATGCTGGGCAAGGGGTGGAAGCACAAACTCTTGCTAACTGTTACACGGCAATTGA
GATGGATTTGGAAGTGGTGCCGATTTTAAACAAAATCGACTTGCCTGCGGCTGATCCTGA
GCGTGTTGCAGAAGAGATCGAAGATATTGTCGGGATTGATGCGATGGAAGCGGTGCGTTG
CTCAGCGAAAACTGGCGTGGGGATCGATCTCGTTTTAGAAGAAATCGTGGCGAAAATTCC
AGCTCCTGAAGGTGATCCTGATGCACCGTTGCAAGCCTTGATTATTGACTCGTGGTTCGA
TAACTATTTAGGCGTGGTTTCCCTTGTGCGTGTCAAAAATGGTGTGTTGAAAAAAGGCGA
TAAAATCAAAGTGATGAGTACAGGGCAGTCTTATCAAGTAGATCGTCTTGGTATTTTCAC
GCCAAAACAAGTTGATACTACGGAATTAAAAACAGGCGAAGTAGGTTGGGTAGTCTGTGC
GATTAAAGATATTTTAGGCGCACCTGTTGGGGATACTTTAACCCATCATCACAATCCTGC
AAGCGAAGTGTTACCCGGCTTTAAAAAAGTAAAACCGCAAGTTTATGCAGGTTTATTCCC
GATTAGCTCAGATGATTATGAAGCGTTTCGTGATGCATTGGCAAAATTGAGCTTAAATGA
TGCGTCGCTTTTCTATGAGCCAGAAAACTCAACGGCATTAGGCTTTGGCTTCCGCTGTGG
CTTCTTAGGCTTGTTGCATATGGAGATCATTCAAGAGCGTTTAGAACGTGAGTATGATTT
GGATCTCATTACCACAGCACCGACGGTAGTCTATGAAGTGGAACAAACGAATGGCGAAAT
TGTCTATGTAGATAGCCCGTCGAAGTTGCCTGCGATTAACAATATTGCGGAAATTCGTGA
GCCGATTGCAGAATGTAATATGCTTGTACCACAAGAGTTTTTAGGTAATGTGATTACCTT
ATGTGTGGAGAAGCGTGGTGTACAGACGAATATGGTTTACCACGGTAACCAAATCGCATT
GACTTATGAAATCCCGATGGGTGAAGTGGTGTTAGATTTCTTCGACCGCTTAAAATCGAC
TTCGCGTGGTTATGCGTCGTTGGATTATGGTTTCAAACGTTTCCAAGCGGCAGATATGGT
GCGTGTAGATATTATGATCAACGGCGAGCGTGTCGATGCGTTAGCGTTAATCGTCCACAA
AGCCAATGCCCCTTATCGTGGTCGTGAGTTAGTGGAAAAAATGAAAGAGTTAATTCCACG
TCAGCAGTTTGATATTGCGATCCAAGCGGCGATTGGTAACCATATTATCGCTCGTTCGAC
GGTGAAGCAGTTGCGTAAAAACGTATTGGCGAAATGTTACGGTGGTGACGTAAGCCGTAA
GAAAAAACTGTTGCAGAAGCAGAAAGAAGGTAAAAAACGTATGAAATCTTTAGGTAACGT
GGAAGTGCCACAAGAAGCGTTCTTAGCGATTTTGCACGTTGGGAAGGATTAGTGAATAGA
TATTGTAGGGACACACTGAGTGTGTCCGCATACAACATTCATATCTATTCTATTGATAAA
TGTTGCAATGGACACACTCAGTGTGTCCCTACATTTTGGATAGTAAATAAATTCCAAAAG
GAGTGAATTTTAAATATGAGCAATATTTTAACCATTGGTTTTATTGCAGTATTGTACGGT
ATTTGGAAAGTGTTGGACTCAATGCAATTGCCAAACACGATTTCCATTATATTAGTAGGT
TTAGTTGTTATTTGTGGTGGCTTTTGGTCATTTTACAAATTTAGTGCCGAACCTCGCCGC
TTGCGTGCGATTGAGCGTGAAGAAAAGCGTTTAGGCAAACCGCTCACCGCAGAAGAAAAA
GCAGCAATTCAACCACGTTCCTTAGTGGGTGATTTTTTTGCTTCACTATTTGGGGTGTTA
GCATTAGTCACTATTTTACGTTCATTTATTTTTGAGCCGTTTCAAATTCCAAGCGGTTCA
ATGGAGCCAACATTACGCGTGGGTGATTTTCTGTTAGTGAATAAGTTTACTTACGGAATT
AAAGACCCGATTTGGCAAAATACCCTTGTTCCGATGGGTAAGCCTGAACGTGGGGATATT
GTGGTATTTAAAGCACCAAAACAGCCACACGTTGATTATATTAAGCGTGTTGTGGGTGTC
GGTGGCGACCATGTGAAATATGATTTTCATACCCGTAATTTAACCGTTGTTCACGGCGAT
TCGGGTAAAGAAGTGGTGTTTAAATACGAAGGCGGTACACCAAATCCTGACTTTTTCTAC
CACGGTGAAATGCAAGTTGAACGTACCGAAATTGGTGATGTTACTCACCAGATTTTAAAT
AATCCACACGCCTTTAACTATGAGCCTTATTTCTTCAAACAAGACGGTATTCCTGCTGGG
GAATGGGTAGTGCCAGAAGGGCATTATTTTGTAATGGGAGATAACCGTGATAACAGCGAA
GACAGCCGTTTCTGGGGATTTGTGCCTGAAAAGAATATGGTCGGTAAAGCAAGTGTGATT
TGGTTAAGTCTTGATAAGAAACCGAACGAATTTCCAAGCGGATTACGTTTTGAGAGAATG
TTTACGGCGATTAAATAAAGAGAACATTTCCCCCTTTGAAAAAGGGGGATTAAGGGGGAT
TTTTAAAGCGTGAATTTTATTCAATGTTAGCAAAATCCCCCCTAGCCCCCCTTTTTCAAA
GGGGGGAATTCTATGAAGATAAACTAAAATGCAATTAGAACTATTACAGAAAAAATTAGG
TTATCAATTTGCTAACCTTGATTACCTCACCCAAGCCCTCACTCATCGCAGTGCTGCGTC
AAAAAATAATGAACGCCTTGAGTTTCTTGGCGATTCCATCTTAAATTTTGCCATTGGTAA
AGCCTTATATGAAAAATTCCCGAAAGCTGATGAAGGGGAACTAAGCCGTATGCGTGCAGC
ATTGGTGAAAGAACAGACCCTTGCGGTTGTCGCTCGTCAGTTTGAGTTAGGCGAGTATAT
GAAATTAGGGGCTGGAGAATTAAAAAGTGGTGGCTATCGTCGAGAGTCCATTTTATCCGA
TTGTGTGGAGGCGATTATTGCTGCGGTATATTTAGATGCTGGGATTGATCGGGCTATGGA
ACGTGTGCATTGTTGGTATCAACAGCTTCTAAATGATATGCAACCAGGGGAAGCGCAAAA
AGATCCGAAAACTCGTCTGCAAGAGTATCTACAAGGGCGTAAGCTACCACTACCGACTTA
CGAAGTGATTGATATTAAAGGCGAAGCCCATAACCAAACCTTTAAAGTTAGTTGTAAAGT
CGAAAAAGTTGATGAAATCTTTATCGGTAACGGCACAAGCCGTCGTAAAGCCGAACAAGA
TGCGGCATTGCAGGTGATAAAGGTGTTGGGAATAAAATAACCTAATGTAGGGTGGGTCTT
GACCCACCATTTTAATTTGTATTTATTTAAGAGAACACAATGACAGATCAAAAAACATAT
TGCGGCTTTATTGCCATTGTTGGTCGCCCAAATGTAGGGAAATCAACGCTATTAAACAAA
ATTTTAGGACAGAAAATTTCGATTACTTCTCGCAAAGCTCAGACCACACGTCACCGCATT
TTAGGGATTAAAACCGAAGGGGCGTATCAAGAGATTTATGTCGATACCCCAGGGCTTCAC
ATTGAAGAAAAACGAGCGATTAACCGCTTGATGAACCGTGCAGCAGCCAGTGCGATTGGC
GATGTCGATATGGTAATTTTTGTGGTAGAAGGTACGAAGTGGACGGACGATGATGAGATG
GTACTCAATAAATTGCGTTCGACCAAAGCCCCTGTGATTTTAGTGATTAACAAAGTGGAT
AATATCAAGGAAAAAGAAGAATTATTGCCACATCTGACCGCTTTATCGCAGAAATTCCCA
TTTAAAGAGATCATTCCGATTTCAGCTCAACGGGGCAAAAACGTACATATTTTAGAGAAA
TTTGTGCGAGAGTCACTCAAAGAAGGCATTCATCACTATCCTGAAGATTATGTCACCGAC
CGTTCGCAACGTTTTATGGCGTCAGAAATTATCCGTGAAAAATTAATGCGTTTTATGGGC
GAAGAGTTGCCTTATTCGGTGACGGTTGAAATTGAGCAATTTAAAACCAACGAACGTGGC
ACTTATGAAATCAATGGTTTGATTTTAGTGGAACGTGAAGGGCAGAAAAAAATGGTGATC
GGTAACAAAGGTCAGAAGATCAAAGTGATCGGCACTGAAGCTCGTGCGGATATGGAACGC
CTATTTGATAATAAAGTTCACCTTGAACTGTGGGTGAAAGTCAAAGCTGGCTGGGCAGAC
GATGAACGTGCGTTAAGAAGTTTGGGTTATATTGACGAATAATGATCGAACAGTGGCAAC
GTGGCTTTGTATTACATCGCAGAGAGTACAGCGAAAGCAGTTTACTCGTTGATTTTTTCA
CTGAAAATCACGGGCGAATTACCTTACTTGCCAAAGGGACAAGACGACCACGTTCGCCAT
TGAAATCCGTTCTTCAACCCTTTACCCCTTTATTGCTGAAATGGACGGGTAAAGGTGATC
TCAAAACACTTACCAAAGCTGAACCTGCATCTTTAACCCTCCCGATGCAAACGCTGGCAC
TGTATAGCGGTTTTTATGTCAATGAAGTCCTTGCAAGAGTTTTGGAAAATCACACCGCTT
ACCCTGAATTATTTCAGCATTATCTACACTGTATGACAAAGTTGGCAAGCCAGCCAAACG
AGATCGAGCCGATCTTACGCACCTTTGAATTTCAAACACTTAAAGCGTTAGGTTATGGGG
TGGATTTTTGCCATTGTGCAGCAACAGGTAAGCCTGTCGATCCAAAAATGAGCTATCAAT
TTAGAGAAAATGAAGGCTTTATTGCCTCTTTATTACAAAATAACTATACCTTTATCGGCA
AAGATTTATTAGCTTTTGCAGAAATGAATTTTTCAGAGAAAGAAACCTTACAGTCAGCAA
AACGTTTCACCCGTATTGCTTTAAAGCCTTATTTGGGATCAGCACCGCTGAAAAGCCGAG
AGCTGTTTCAGTCGGTGTTGCCGAATAGGTTGAAAGGTGGATAATTATTTCTCGATCCCT
TTCTTAATCATCTCTTCAAAAAACGGGTAGTCAACTAAAAACGCATCGTGCCCGAAGTCG
GAATGAAATTCGTAAAAATCAACGGCAACACCTGCATTTTCTAAACGCTGTTTGCTTTTA
TGTAGGTCAATCTGTTTAAACAGTTGATCGCTCGTTACGCCGACAAGGGTGTAATTCGCT
TTAATGCGACTGAGTGCTTCTTGCTCGTTTACATAGGTTAAAGCAGGATCATAGAGATCT
AAGGCTCTTAACAGGCGTAAGTAACTATTGGCGTCAAAGCGATCTAGAAATTTGAGCCCT
TGATAACTTAAATAAGATTCTACTTGGAAGTGATCACCCCAAATCGTTCCCGTCTGTTTC
ACTTCTCGCCCAAAGGCTTTGGCAAGTTGTACACCGGTGCGGTAGGTGAGCATACCGAGC
ATTCGGGCAATTTTTAAGCCGTTATCTGGGGGCGTACTGCCATAATAATCGCCGTTGTTA
AAATGGGGATCGTTTATTACCGCTTGTCGCATAACGTGATTGAAGCCGATTGCTTCTGCA
CTCAAGGTAAGCGAAGAACAGAGATTGACTACATTTTTCACTTGTTCCGGATAATCAATC
GCCCACTGTGTCGCTTGCATTCCACCAAAAGAGCCACCCACGACCGCTTGTAGCTGAGTA
ATACCGAGTTTATCGATCAAGGCTTTTTGCACCTTCACAATATCTTGCACGGTGATAACG
GGAAATTGACTGCCGTAGGGTTTATTCGTATTTGGATTGATAGACGAAGGGCCTGTCGTA
CCTTTGCAACCGCCAAGCACATTCGAGCAGATAAAAAAGTATTTATCGGTATCAAAAGCT
AATCCTGCACCGATAAAATCTTGCCACCAGCCTTTATCCGCAGGCGGTGCATAATAGGGT
TCAGCATCACCCGTTAAAGCGTGACACAACAATACAGCATTGCTTTTTTCCGCATTCAAT
GTGCCATAGGTTTGGTAAGTGACATTGATAGGCGAAAGTGTTCCGCCTAAAGCAAGCTCA
AGGGGAATATCATCAAAAAGAGTAATCTGCTGTGCCATAAAAATCCTTGCAAAAAACGGT
AAAAAAGCGACCGCTTGTCTTTGAATAGTTTTAAGTTTACGAATAGGAAATCGTTTCGTC
AAGAAATTTTAGACATCTAAACGTCTAGATTTTTAAATGGCTAAATTGATTATTGTATTA
CTATGGGCACTTATGCTGTCGGAAAATCATTTTGGGATATAGAATTACTCATCCTTAGGA
ATAACCACAGCAGGATCCACTTTCCCTTCAAAACCATCAATCAATTTTTTTAGCCCATAA
TCTTCCTTGTCTGAATGAGGGCTGAATAAATCGACTTCTGTATTCAATTTAGGATTACTA
ATTCCCACCCATTTTGCAATACCATCGGTAAAGTTTAAGCCAGATTTCATCGCTTTATAG
ACTTTTCTATCGGTATCATCACTAGATATTTTAAAGAGCGGAACATCAAAGTGTAGCTTA
CTTTTGCCACTGCTGTTGTGGATTGCAATGTCATTTTCAGTGATATGGTGAGCTAAACCG
TGATCGGCAAAATAGACCATCGAAAACGAGCGGTTAGATTGTTGCTCATTTTTGTGAAGG
GCTTCATATAAGCGTTTTAACACTTCGTCGGTTTTTTTGATGGACGATACATAGCAGTTT
ACGTTGAAATACTTTTTGCCTATTTTTTCATCATCAAACATTTTAGGGTAATCAGTTAAA
CGATCACAGCTGATGGGGTGTGAGCCATATAAATGTACCACAACAAAACGTTTGCTATGA
GTTTTTTGCTCAATAATGTGTTCAAATTTAGGTAATAAATCAAAGTCACTGATATTTTGA
TGGAAAGAGTCTCCTGATTTTAAGAATAATTTTTCATCACTTTTGTTAGCAAGAGAAGAA
ACTGGCGTATCAAAAGTGCCTAGATAGCCTTGATTTGACAGCCAGTAGGTTTTAATCCCT
GCGGATTTAATCAAATCTACCATACCAAGACTGTATTCCCCTTCCCATTTTTGTGTATCA
GGCTTGGTGAGCATTAATTTTAATGAAGCAATGGTGTTGGTTCCGCCTGCGGTCAGCCCA
TCAATTAAAATGCCGTTAGCACTGCTCATAAACGGTGTATTTTCAGCAGGGTAGCCATAG
GCGTGGTGATAATCCTTTCTAGCACTTTCGCCGATCACTAAAATGTAATCATCATAACGA
CTTTCTGCATTGAGTTGTGACGTTCCCCATTCACTCTGAATGGACATACTATTCAAGCGG
TCTAATTCTGTTTTGACTTTACCGAACGCACTACTTCCTTCTTGTAGAAATTTGAAGGGC
GGAGTAGAGATAAAAACTAATGCAACTCCTAACGCAAGAAAGGTTTTATTTTTGTGGAAT
TGAATTTGCCATTTTTGACTAATAAAACGAAATCCTAACAGTGATATAAAAATGCCAGCA
CAAGCAACAAAGTTAATGAGAGGGATTTGGCTGAAAAACTCTTTGCTTTCTTGTATATCT
GTAGCAAAAACCGAAGCAACATATTGATACGACGGTGGACCAAAGGTCAAACCAATAGGC
GTGTAAAGGGCATATAAAGTGACAATCGGCAAAAGCAGATAAAAGAACGTCTTTTTAGAG
GCATTCGCAAATAGAATAACGAGAACCAGCAACAGCACATTGCTGATTTCAGGATTAGGA
AAAAAGCCCGAACCAAGTAGCATTAGGTAACTAACTAAATAAGCTAAACCAAAACTAATG
AGAGTAGCGAGTATCTTTGTTATATTCATTATGAGCAAAACGAAAATAAAGGGATAGCGA
TTTTACCGAAAATAAAGTGGAAATTCTATCCGCCTGCCTACTTTGATCTGTCATTAAGAT
AATCTATAATATTTCGATTTTTTTCCCCAACCGTTACACAGAGGTCAAAATGAGCAATCC
TATTTATAAACGTATTTTGTTAAAGTTAAGTGGTGAAGCATTACAAGGTGAAGAAGGCTT
TGGTATTGACCCATCTATCTTAGATAGAATGGCATTAGAGATCAAAGAATTGCTTGCAAT
GGACGTAGAAGTCGGCGTAGTTCTTGGGGGTGGTAACTTATTCCGTGGTGCTAAACTTGC
TAAAGCAGGTATGAACCGTGTTGTTGGAGACCATATGGGTATGCTTGCAACAGTAATGAA
CGGTTTAGCAATGCGTGATGCCTTACACCGTGCTGATGTCAATGCAAAATTAATGTCTGC
ATTCCAGTTAAACGGTATTTGTGATACTTACAACTGGTCGGAAGCTATCAAAATGTTACG
CGAAAAACGTGTCGTAATTTTCTCAGCAGGTACAGGTAGCCCGTTCTTTACTACAGACTC
TGCAGCTTGCTTGCGTGGTATTGAAATTGAAGCTGATGTTGTCTTAAAAGCAACTAAAGT
AGATGGTGTGTATGATTGCGATCCTGCAAAAAATCCAGATGCAAAACTTTATCAACATTT
AAGCTATGCTGAAGTTATTGAAAAAGAATTGCAAGTGATGGATTTAGCTGCATTCACTCT
TGCCCGTGACCACAATATGCCAATTCGTGTATTTAATATGGGTAAAGCTGGTGCGTTGAA
ACAAGTTGTGACGGGTACAACGGAAGGTACGACGATTGCTTAATTAACGCTATTCAACGA
ATTAATCCAACTTAACTATTTATTTAAGTTGGATTTTTTATTCTTTACTTTGCCATTTCA
AATTCAATTAACATCATGAGAATATGGATTACTTTAATATGTATCTCTTGAATACGATCA
GCATAACGAAAATGAGGTACACGAATCTCAATATCAGCTAGTTCTGCTATTTTTCCTCCA
TCCTTGCCTGTCATTGCAATAATTTTCATTCCTTTGGCTTTTGCAGCTATGATTGCATTA
ATAACATTTTTAGAATTTCCTGATGTTGATAAGCAAAACAAGATATCTCCTTTTTGTCCG
ATTGCCTCAACATAACGAGAAAAGACATATTCATATCCAAAGTCATTGCTTACGCAGCTT
AAATGGCTTGGATCTGAGATTGCTATGGCTGGATATCCAGGCCTATTTTCACGATAACGT
CCAGTTAACTCTTCAGCAAAATGCATAGCATCACAGTGTGAGCCACCATTCCCACAGGAA
AGTATTTTTCCCCCGTTCTTAAAACTATCAGTAATCAGTAAAGCTGCTTCTTGAATTAGT
TTAAGATTATGTTGGTCATTAATAAAGTCATTTAATACTTGTTGCGCTTCTTGTAATTCT
ATTAAAATTTGTTGTTGGTACATAAGGATTCCCTCTTGTGATGAGTTAAGTCAAATAAGT
CTACCACAAACCCTATAAACTTAGTACTAGGAAAATAGAATGAAATTGGGTAGAATCAAT
AGGTTTATGTTATTCAATCAAAGGAAAATACTATGATTAATGAAATTAAGAAAGATACTC
AAGAACGAATGGAAAAAAGCCTTGAGGCCTTAAAAGGACATATTTCTAAAATCCGTACAG
GTAGAGCTCAGCCTAGTTTATTAGATGCTATTCAAGTGGAATATTACGGGTCCGCAACAC
CATTACGTCAATTAGCTAATGTTGTCGTCGCAGAAGATGCTCGTACATTAGCAGTCACTG
TATTTGATCGTTCGTTGATTAGTGCGGTAGAAAAGGCGATTTTAACTTCGGATTTAGGGT
TAAATCCTTCTTCGGCTGGAACTACTATTCGTGTTCCTCTTCCTCCATTAACGGAAGAAC
GTCGTCGAGATTTAATTAAAATTGTAAAAGGTGAGGGAGAACAAGGTAAAGTTTCAATTA
GAAATATTCGCCGTGATGCAAATGATAAAATTAAAACTTTAGAGAAAGAAAAACAGATTA
GTGAGAATGATGAGCGTAAAGCTCAAGATGATATCCAAAAGATTACAGATATTTATATCA
AAAAAGTGGATGAGATTTTAGCAGACAAAGAGAAAGAATTAATGGATTTTTAACATATGA
ATTGGGCGGAAATTTTCCGCTCAATTTATTCTAACTGGTAGAAGAGATTTAAGATGTGGT
TATGAATTTCTTTATTGGTTTCCAATGTCTACATCCTATATAAATAGAGTAAAACCGTTT
CATTTTAAGAGAAAAAATGATAGAAAAAACCTTTATTGTGGGGAAAGATGCAGCCCTTGA
AGAAAGCATCGAAAGATTCCAGACTAAGTTGAAAGAATTAGGATTTAATATTGAGGAGGC
TTCTTGGCTTAATCCTGTACCAAATGTATGGTCAGTACATATTCGTGATGTTGATTGTCC
ACAATGTTTTTCAAATGGTAAAGGAGCAAGTAAGAAAGCAGCTCTTGCTTCCGCATTGGG
GGAGTATTTTGAGCGTTTATCGACTAATTATTTTTGGGCTGATTTTTATTTAGGAAGGGA
AATTGCTGAAGGTGAATTTGTTCACTATCCAAATGAAAAATGGTTTCCTATTGAAAATGA
AACGGAATTACCTGAAGGAATATTGGATCCATTTCTACATGACTATTTTAATCCAAATGG
AGAATTGACACCAGAATTTCTGGTAGATCTACAGTCTAGCAATTCAGAACGAGGAATAGT
TGCATTACCTTATATTCGTCAGTCTGATGGTCATACTGTATATATTCCACAAAGCATTAT
TGGAAATTTATTTGTTTCTAACGGGATGTCAGCTGGCAACACTAAGAATGAAGCCAGAGT
GCAGGGACTATCGGAAGTATTTGAACGCTTTATCAAAAATCGTATTATCACTGAGGCAAT
CAGCTTGCCTGAAATTCCGCAGTGTATTATTGATGGTTATCCGACGATTAAACGTTCGAT
TGAGCAATTGGAGCAAGAAGGGTTTCCGATTCTCTGCTATGATGCTTCATTAGGTGGCGA
ATTTCCAGTTATCTGTGTAGTTTTACTTAATCCTAGGAATGGTACGTGTTTTGCTTCTTT
TGGTGCTCATCCTAATTTCCAAGTCGCATTTGAGCGTACAGTAACTGAGCTTTTGCAGGG
GCGTAGTTTAAAAGATTTGGATGTGTTTTCTCCACCATCATTTAATAATGATGATGTGGC
AGATTATGCGAATTTGGAAACTCATTTTATTGATTCAAGTGGTCAGATTTCATGGGATCT
TTTTAAATCAGAACCAGATTATGAATTTACTCACTGGGATTTTTCAGGCACAACAGAGCA
GGAATTTGCTAATTTGATGGAAATTTTCAGCCAGTATAAGCAAGAGGTTTATATTATGGA
CTATGAACATTTAGGTGTATACGCTTGCCGTATAATTGCTCCTGGAATGTCTAATATTTA
TCCTCCTGACGATTTGATCTATGCGAATAATAATATGGGAATGGAATGGCGTGAAATGTT
GCTTGATTTACCCTATTTCCATCATGAGAAAGAAATTTATCAAGAGCTATTGGACGTGCT
GGATGAGCAAGGTATTGATGATATGACGCGGGTACGTGAATTTATTGGAGTGGTAGCTGA
AAAAGGAAGTGCACTACAAACTTTACGTATTGGTGAATTAAAATCTATGCTTCATTTGGC
TTTAGGAAATCTTGAAGAGGCATTAGATTGGGCAACTTGGACAGTTAATATGAATGCTTC
CGTATTTTCAGCAGAAAGAAACAATTACTATCGTTGTTTAATTAGTGTAATTGAATTATT
TTTGGATGAGGATAGGGAACCTGAGCAGTATAGAATGATATTTAACAGAATGTATGGGAA
AGATGCTGTAGATTTTGTTTGGAATATAATGCAGGGAGAAAATCCGTTCCATGGTTTAAT
TGGTTCTGATGAAACTTTGAGGAATATGTCAGCTCATCAAAAATTACTAGATGCATACCA
TAAGCTACAAAAAGTAAAATAATAGAAATTACATTGATAAATGTAGTGTGATAAAAACGC
CTATGAATAGATTCTATTTATAGGCGTTTGACTTTCTATTTCATTCTAGTATCTAAGGAT
GATGTTGGGATAAATTTAGTATCCTATCTTTCATACAATGAGCTATTTCTGTTAAATATT
TTTCTTAAAAAGAGGAAAATATCTTTATTGAGGACTTAAATTGCAAAACCAAAGGCATAG
AATGCAACTAATGCAATAGCAATAGCTACTGTACCAACGTTCAATTTGTTAAATTCGCCT
GAAATGGTACGCCCAATCACTAAGGTTGCAAAACCTAACATAATACCTGTTACGATATTT
GCAGTTAAAACAATAAACACAGCACAAACTAAGCCTGACATTGCGCCGATAAAGTCATCA
AAGTCTAATTTAGATACATTGCTCAACATTAATAAACCAACGTACATTAATGCAGGGGCA
GTAGCATAACCTGGAACTAAAAATGCGAGTGGTTGGAAGAAAAGCATTAATAAGAACAAC
ACGCCAACAACGACCGCAGTCAAACCTGTTTTACCACCAACAGCAGTTCCTGCTGCTGAT
TCAATATATACTGCTGCAGGCGCGGTACCAAATAAACCTGAAAGTACGCTACTTAATGAA
TCTGAAGTAAGTGCTTTATCACCGTTGATAATTTGTCCATCTTTATCTAATAAATTTGCC
TGACCTGCTACAGCACGAATGGTACCTGTTGCATCAAAAATAGCAGTCATTACTAAGGCA
AAGACCACAGGTAAAATAGCTGCATTCAATGCACCGACAATATCTAAATTTAAGAATTGA
GAGTTTTCACCAAAGGTAGGTAATTTAAATACTTCACCGCCAAATTTCACATTCGGATCG
AAAATTAAACCGATGATTGTAATTGCAATGATAACCCAAAGAATAGAACCTTTAATTTGT
AAACGCTCTAAACCAATAATGGCAGCTAAACCAACTAAAGACATCATTACAGGGAAAGAA
GTGAACTCACCCATTTTTACAGGTAAACCCGCTTGGTTGCTGACAACTAAACCAACGCCA
TTTGCTGCAATCAATAAAAGGAATAAGCCGATTCCAATTCCAGCGCCGTGAGCAATACTA
GATGGCAGATTACGCAAAATCCACGCACGGATACCTGTTATGGAAACAATGGTAAATAAA
ACACCCATAAGGAAGATTGCACCTAATGCAACAGGAATACTAATGCCTTGACCTAGCACT
AAACTGAATGCAGTAAAAGCTGTTAATGAGATAGCACAACCAATCGCCATTGGAGCATTT
GCCCATAAGCCAATGAGGATTGAACCTAAACCAGCAACCAAACAGGTTGCAATAAATACT
GAATCAGCAGGAAAGCCAGCCGCACTTAACATATTTGGCACAACGATAACGGAGTAAACC
ATTGCAAGGAAAGTAGTTAAACCAGCAATAACCTCTTGACGAACATTAGAACCACGTTCT
GCCAGTTGAAAACGAGAAAGAAGAGACATAATGGAAAAACCTCAATAAATATATAGTATG
ATTAAAGGGTCGAAGATTGTACACAAAGATAAACCAAAAAGCAATCGTTTGCGTAGATGT
TAAAAATATTTAGGTTGAGTGCTATAAGAAACATATAGGTTATTTAATGTATTTAAAGCG
CAAAAATAAGAGCATTAGCGTTTATTAATATCTCCTAATAAGCCTGCATAATGGATCGTT
TTAGGGCTTGATTCTAATGCAATTTTGAGAGCCATTGTCAATGGAACAGAAAGTAGCATT
CCTACTGTACCGAGTAACCATCCCCAGAAAAGTAGTGACAAGAATACAATGAGAGTTGAG
AGACCAAGGGTTCTCCCCATCATTCTAGGTTCTAGAATATTGCCAATTACCATATTGATT
GCAATGATACCGACGGATACTCCCAATCCAACAGAAAAGCCATTCAATAGAAATGCTTGT
ACAGCAATAGGTACACCAGCAATGATTGAACCTATGTTTGGAATATAGTTGAGTAGGAAG
CTTAATGTGCCCCATAATACAGCATATTGTACATCAGCTATTTCAAGTAACACCCAAATA
GATATCCCAGTAAGCAGGCTTACAATCGTTTTTATGCCAAGATAGCTAATAACTCCCTGT
AATACTCGGTTGATATGGCTTTCTTCCGATTCCACATCTTTATTGCCTCTAAGAGCCACG
ATAAGTTTATGTTTAGCGGTTGGAGCCTCAAATAACATGAACACAACGACTAATAAGAGT
ACAAAAATATTTGTGACGACGCCTGAGAAGCTAAGTAATAAGCGACTAACAAAGTTCATA
ATAATGCTTGGATCTAGCTGTTCTTGGATCTGTTCACGAGATATTGAAACCGGGATATTC
CAGTTATCAACAAGGAGCATTGCGGTAGCAATACGTTCAGATAGAAGAATTTTGTATTGT
GGAATTGATGCTGTAAATTCTTGTACTGTACTGTTGATTAGTCCTGCCAGAAAAAAGAAT
CCAAGTAAAAATAAAATAAAGAGTATAGTGATTGCCAGCCACAAAGGGACTTTATGAGAG
GTTAGATATTTGATAATAGGAGAACAAATAATTGCAATAAAAAGAGATAATAAGAAAGGA
ATAACGATCTCAACGGATAATTTAATACCCGCCAAAATAATTACAATAGCAGCAGTAGCT
ACCAGAATCTGAGTTAAAGAAGAATTTTGTTCCATATCTACGAGAATATATTGCTATGTG
ATTGAGTGATGGTATATCAAATGTTTGTATTTTTAGATCCGACTATGTTAATAGCTAGTG
ATTACTTCTTTCAACAACTCCACCGCCAAGAACGCTAAGCTAAAACGCTGTTCATCAGCC
ACTGTCCAGCATTGTAGTGCATTTTCATTTTTATTGAGTAGTTGGCTAATCTGTAAGAGA
TTCGTTTCTTCATCTTCACCATTTTTAACAGGGGTAATTACATTATCAGAGTTAAATTTT
ACCCACGCTTGTTGTTGCCACTGCTCACTTAATGCGGTTGCATCTAAAGTATATTCAGAT
TGCACGCTAATCATCTGCGAAATACCATAGAAAACAGGCACTTGCACGGAATGGAAAGTC
ACACTAGCGGTTAGATTTGGCAGAACTTTTGCAAGTTGTAACTCAAAGGCACGAGAGCAC
GGCAGATGTTTTTCATCACCTTGCACATTGGCTGGCACAGCATCAAACGCCACGCGTGGT
TTTTCATCATCAAGGGGAATACCATTTAACAACTGAGCAGTTTGCCCTGCTAACTCACGC
ACTTTTTCATCACCAAAATAGGCCGATGGCAATAGTGATGTAACAAAAATATGTTGAATA
GGCTGGTCCAACAACGGTTTTAAGGCAAGTGCTAATTGGCTGATTTGTGGATTTGCTAAC
GCAACAATATTTCGCTCACGCACATTGGCGATCATTTCATTGTTTACACTTGGCACAATC
ACAGGCACATTGCCGATTAATGCAGAAATGCCGTAGAGATCTAAAATCACACAACCTGCT
TGTACTGCTTGAGCCAGCAATTCAGCATTTGCCATTTTGCCTGCAAAGAGAACGTGACTA
AATTGCGACCAATTGACATCTTCAACAGCGATTTGCTCAACAGCTTTTGCACCGAAACGC
AGAGAATGTTCTTCGCCAAAACTTTCCAATTCAACGGCTGAAATTTGTTCAAAATCTAAA
CTACTTTGTTCTAAGGCTTCTAATAATTTCTCGGCTAATAAAAAATCTGCTGCAATTGCT
AAACGAATGTTTGCCATTTTGTTTCTCTCTTGTCAAAATAAAGGCTAATTTTACTCTTTT
TTATCGCAATTGCGAAAGGAAAAATAGACCTCAGATATTGATTTTTGAATCTCATTATAT
GTCGTGAATCTTTGATATGTATCATTATGAAATTTATCATTATTTCAACCACTTATCTTC
ATCTTGCTTATGCTCAAATTCCACTTCAAACGTTGTATTATTTTGAGAGGAAGTTCTGTT
CATTGAGCCAAAGGACATAAATTTCACACGACTTGCAAACAGTTTCATAAACATTGCTTG
TAGCAATTGGCGAGTTATCGGCAATAGAAGCAATAACGCTAAAATATCGCTCAAAAAGCC
AGGGATAATCAGCAATACCCCTGCGATTGCAAAAAAGATCGAAGACGTTACCGCTTGTGC
TGGGATCTTTCCTTGTGCGATCTCTTGGCGGATCTGCACTATGGTCATTATTCCTCTTAA
TTTCACCAACCATAAACCGACAGCTGAAATAGTGATCATTAATAAAATCAAGGGTAAAAC
CCCGATAGCAGAGCCAACGCTTACTAACAGAGAGATTTCAATGTAGATGTATAAAAATAG
CCCAGCTAAAAAGAGAAGTAATGGCATAGAAATTCCTTATAGAAGTTAGTGGCTGATTAA
ATAGTGATAATTTGGGCATTTTCAACCCTAGCCCCCCACTACGCAAGTAAATTTAGTCTA
TTTAAAGCTAATCGTTTGCTTTTTTTCATAAAGAGATAAAAAATTTATTTGTTTTATACA
AAAAATATGCTATTTATATAGCCACTCAAGCTTTTATTGATAAATGAAAATGACATTACG
TTCTCTTGTTAGCCTTATTATTAACCTCGTGGTGATTATTATCGCCGCGAGGGTTAAGTT
GGCTCGCAATTAGAATTGTATAATGAGATCCACAAACCCTCGCTAGTTTTAGTGAGGGTT
TTTTATTACATAAAAGCCTTAACTAAAGTAGCGACACAACATTAAAAAGGTAATTTATGA
ACGGAGCAAATTTAGTCGTTGAGTGTTTGAAAGCTCACGGTGTGACATCTCTTTTTGGCT
ATCCAGGCGGGGCAATTATGCCTGTCTATGATGCGATTTACGATTCAGGTTTAGATCATC
TACTTTGTCGTAACGAGCAAGGTGCAGCAATGGCTGCTATCGGTTATGCTCGGGCAACAG
GCAAGACAGGCGTTTGTATTGCGACTTCAGGCCCAGGGGCAACCAACCTAGTTACAGGCT
TAGGCGATGCCTTAATGGATTCTATTCCTATCGTAGCAATTACAGGGCAAGTGGCTTCAG
CCTTTATCGGTACAGATGCTTTCCAAGAGGCAGATGTATTAGGCTTATCCCTTGCTTGTA
CCAAACACAGTTTCATCGTGCAAAACATTGATGAACTACCTGAAATTATCGCCAAAGCGT
TCCAAATTGCACAAAGTGGTCGCCCTGGTCCTGTGCTTGTCGATATTCCTAAAGATGTGC
AATTCGCTCCAACATCACTTTCCCCAATTGTCTATGAAAAAGTGGCGGCTAAGGTACAAA
ATCCAGCCGCACTTGCACAAGCCAAAGCCTTGTTAGCTCAAGCAAAACGCCCTGTTCTTT
ATGTTGGCGGTGGTGTTGGTATGGCAGATGGCGTGCAAACGGTTAGATCTTTCCTAGATG
TTGCACATATTCCGTCTGTTTCTACCTTGAAAGGCTTAGGAACCATTCCGCCACAACACC
CACTCTATATGGGAATGATCGGTATGCACGGCACGAAAGCGGCGAACTATGCAGTACAAG
AATGTGATTTACTCATCGCTTGTGGGGCTAGATTTGACGACCGAGTAACAGGTAAACTTG
ACACCTTTGCACCGCACGCCAAAGTGATTCATATTGATATTGATGTGGCTGAAATCAATA
AGCTACGCAAAGCAGATGTAGCATTGCAAGGAGATTTAATCGAGGCAGTGACCGCACTTA
CCCAACCGTTAGAGATTGAAAGCTGGCGAGCTGATGTGCGTAAACTGAAAGCGGATTTTG
ACTTCAGCTATCAAGAAAATGTAGGCGAAGGCGAAATCGACCCTTGGGCGTTGTTACACA
CTCTTTCACAACGTAAACCGCAAAATGCGATTATTACTACTGACGTTGGCCAGCACCAAA
TGTGGTCAGCACAGCATATGCAGCATTATGCCCCTGAAAACTACATCACTTCTGCAGGGT
TCGGCACAATGGGATTTGGTCTGCCAGCAGCGGTGGGAGCGGTCAAAGCTCGCCCAACGG
ATCCAACCATTGTGATTACGGGAGACGGCTCTTTTATGATGAATATTCAAGAACTCGGCT
CAATCAAACGTGGCAATTTACCTGTCAAAATTCTGTTACTCGACAACCAACGTTTAGGAA
TGGTGCGTCAATGGCAATCGCTCTTTTTCCACGGTCGCCACAGTCAAACCATTTTAGATG
ACAACCCAGACTTTGTGATGCTAGCTAACGCCTTTGACATTCCAGCAGAACGCATTGAAA
AAGCAGGGGAAGTTTCAGCCGCATTAGACCGCTTACTCAACAGCAAAGGAGCGTATTTAT
TGCACGTTTGTATCCCAGATGAAGAAAATGTGTGGCCACTCGTTCCACCAAATGCGTGCA
ATACAGATATGTTAGATGAAGACATTGGGGTTTAAGGAGAAGAAAAATGCAACAATATCA
ATTCGTTATCAAAGCTAATAAACGCCCTGAAACCCTTGAGCGTTTACTCAGAGTGATCCG
CCACCGTGGGTTTGAAGTGCTATCACTCAGTGCAGAAAATAATGGTTCGGAAATCACATT
AAATATCACTGTTCAGAGTGAAAGAGCGGTGGAATTATTGTTTAATCAGTTGGTGAAATT
GCCAGATGTGATAACTCTCTCGTAGATGATATAAGGAGAAAACTATGCAAATCTTAAAAC
GCTTTTTCTGTTACTGCTTGATTTTATGTTTTATGACCGCTTGTACTAAAACAGAGTATC
AAGATGAAAATACCAAAACAGAAACAATCCGAGCATTTTTTATTGCTGATAATAAATTAT
ATGTTGTCGGAGATTTGCATAGTTATCAATTTGAAAGCAGTAACAAGGAGAATGCTGATT
ATCAAGAGCGGAAAACCACCGAATTTATCCGTTTGCTTCAATCTGAAAAAATGAAATCTG
TTACTAAAGCAGAGATTATTTATATCAAAAATCAAATGAAAACACCTGATATTGAGTCTA
GGGTAAAACTCACTTCTTTACATAATAAGAAATCATCAGAACAGTTTTATGACATTTATG
GGAAGTTGGTCAAAATTGAAAATCAAGATGCAGTTCTGAACAAAGCCAAATTAGAACAGC
CACTACAAACACAATTTATAGCATATTCAGAAAAAATAACTTTAGATAGTGAAGCTACTG
GAATGGTTCTTATTTGGGGTATAGGAAGCGTGGTTTTCATTCCTCTTTACATTATCTTCT
CACCGCTTGTATTGATAAATAAAATAACGGATTAACGTGATGGAAGGGAAGAAATTCGAT
AAATAACCCATACAACAAGCGGTTTGATTCGGCAAAAAATGTGTAATAGACAAATTTGTT
GCTAAAAAGTGGCTTAAAGCCTTATAGTACAAGGCTTTAAGCCCTCTTTTTGAAATATGA
ACAAAAAACTGCCCATTTTGCCAAAGTCTGAAAATAAAGAATATAGCAATGATTAGGCAA
AAAGTCCCCGTGGGATTTCCACGGGGTTATGAATGTGCTTTCAAGTGATTGTTTATCATA
TTACTATTAGAAATAGTACTTCGCGCCAATATTTCCTTCTTTGTAATAGGATTTCATTGG
GTTATTCCACAATCTATAATAAGCGATGTTAGCGTAAATATTGAGGTTTTCAGTAAGATA
ATAGCCCATACCTAAACTAGTTTTAAATTCATATCTTGGTAATCTCATTCCATATAATTT
AGTTTCAGTGTCAGAAATAATATATTTTCCACTTACTATATTATCCATATTGTTCTTATT
ATAAAGATAAGAGATGCCTAGATTTATATTAAGTTTTTCAGATAATGATTGATTTAATCT
TAAGCCCAATTCATATCCATAATGGGTTTTATGATATTTATCAATACTTAATGCTAAATC
TTCTTTTTCATTAATGGAATCCTGTTTTAAACGGTTAATATGTAACGCAACATATGGATT
AAATCTTAATTTTTCATATTGTAGATTTAATCCGGTTTCATTATAAAAAGAATAATTTTG
TAATTTTAAATCAGCTTTAATTGCCTGCGTTCCATTAGGCAATAACAATGTTCTGTCTAA
TTTTCCTTTAATATCCGTGAAACTGATTTGGCTGAGATAATACCATTTATTCCAGTCGTA
TTTTCCGTATAAGGCAAAGCTGTGTTGTTTTAAATCCACCTTGCCAACCTGTTGATTTTG
GCTGGATAAAGGTGATAATTTTTGATGAACTCGTTGTAACCCCATACCAAACGTAAAGGC
ATTAAATTGTTTATCTATACCAACTAATTGTGAATCTGCACTATTTTTCAAATTGGCAAA
TCCAAAATTATCATTCTGATAAAGTTTTAAATTCTGTGTAGCTAACTGGGTATAAATATG
ATAAGGCTTAATATCTTGAATATTTAAAAATTGCTGTTTAGCAATTTGTCTATTCAAGGT
TTTAATACTATTTAGTGCTACCTGATGTACCGCCGGATATATTTCGCCACTTAAAGAATC
TACTGCGGAAGCTACCGCTTGTGGTTTAGCATTAATAAAAGATAATGCTGCGCTTCTAAG
ATTTCCATTTGTATTTCCTGAATCACTCGCCCTATCTAAAATAAGATCTAGACTTCTTGC
AGTATAGACATTTTTTAATGAACTTTCATTAGCTGCATTTAATACAAATTCTGTATCATT
TCGTTTATAGGTTGCAATAATTTCTTTATTCTCATTATTGAGTTTAATTTCTTTTAAATC
AATATAAGGGGTAGCACGATCCGATATTTTGTAATCTCCATTATAATTTTGGATAGGATT
TTGAGACTCAATAATGGTTTTAGTTTGAGGCTCTCTTTTAACCACTTCATTAATATTTTC
AACATCGGCTACAATATAGGAACTTTGTAAATTAACATTGCCTTTTACTGTTAATTTAGA
TTTATCTATATCAATAACCGTTCTGGCATTATTTGAAGTGGTATAATTACCCTCAATAAT
TAATCCTTTTCCATAAACTTCCAAGGAACCTTTATTATCTACATTTTTTACTATTTTAAC
TTCTTTTTCAGTATTCACTAAATTTTTCGTTAATAATGTTCCTTGTGATTGAATTTCTAC
CGCAGATTGTGTTAATTCATTTCCAATTACCAAAGTTCCGTTTTCGATAATTGTATTTCC
ACTATAAGAATTTGAACCTGTAAAATAAAGTGTTCCAGTACCTTGTTTTTTAAATCCGGC
GTCACCTTTAATATTATTGGACCAAGTATATTTAGTGCGGTCGGTATGATGTTTATAATC
TAATTTTGCTACGACGTGAGTTTTATTATCATCGGTTAAAAGTTTTGTATCAAATCTAGC
AGGTCCTTTTAATGCCCTTTCTTGATTTAACACGCCCCAACCCACACGTTCATTCGGTTC
TTCGGTCACATCTGACGAATTTAATTTATTTGCGGTAGATAATATAGTTTGGGTCACTAA
ATGATGATCCATCCAATCAAATTTTTCCCAAACATTAGCCACGGCAGCAGTAACAACAGG
TGTAGCAAAAGAGGTTCCCTCTGTTCGTACTTTATCACCAAATAAGTACCACTCGCCGGG
AGCTGCAATACCCCAGTTTTTGGCATCTTTACCAATCTGACTTGCATATTCCATCACTCC
ACTATTTTGTGGGTTTATTGAAGTTACAACAATCCAGCCTTTTCTTGCTCCATCTCGTAT
TACAGGCACATGCCCCTCTATGGTTGCATATTCACTTCGTCCAGTTTTTTTATCTCTGCC
ATCATTACCTGATGCCCATACAAAAATACTGTCTCTTTCTGCCATTTCAGCTAATTGTTT
ATACAGATGTAAATCTGATAATTGTTTCCACCCTTTTCCATTTACACTGTCTCTATGTGG
ATTATTACCATAAGAGTTGTTAAAAATCCTCACGCCATGTCTGTATGCTTCATCATAATG
CTGATTAGATGCACTTACAGCTTCCATATAAGCGGATTTTGCAGTATAAGCATAAAGCGT
AGCATTTTTGTTTTTCTGATCGATAACACCAGCAACCATCGTACCATGAGAGCTTTTATG
TCCATTTGCACGTGTATATAAACCAGCATTTAAGATAATGCGATCTGAGCCATTTTCAAA
TTTAAAGGCTTTGCCAAGATCATCACGCACATTATAATCCATATCAACAATCCCAATTTT
ATTGGTAAATTTTGTTTCTTGGGCGGTTTGCTGATAATTATTTTTATCTAACTTTTCAAC
CTGAGGTTGAACCCAAGACTGATTATCCACAGGTTTTATTGATGGATTAGATTGTGTAGA
AGGATTATTTTCTGGAGTTGTAGATTCTGAATTATTATTTAAATTTAAAGTAACATCATT
ATTTTCTACCGAATTATTTCCTGATACATTATTTTCCGTATCAGTATTTTTATTATCATC
ACTATTTCCAGCAGATAAATTATTATTTTCTTGATTTATATTTTCTCCAGAAACATTATC
ATTATGAACAACATTATTTACCGGATCAGTATTGTTCGATATTTCATTATTTGTCGCTTC
GCTACTTGTCGGCTCATTATTTGTTGATATTTCATTACGGTTATCCGATGAATTTACCGT
ATTTTCTTCTTCTGGATCTTTTTTAATTTTCTCCTCTATTTTTTCTTTTTCCTTAGAGTC
TTCTACTGAAGTTTCTGTTTCGGTATTAATCGGTTGTTTCTGTTCTTCTACTTGAGGAAG
TTCTTCTTGCGGAGATTCCACTTTAGATGGTTCTTCCGCAGGTAATTCCTGCTTAGTTGA
TTCCTCTGCTGGTAAATTTTCTTCCGCCTGTGGATTTTCCTCTTCTCTAGGCGGTTGTTT
TTCAGTTTCTGTTTGTGGTTGTTCTTGATGTTCTACTTTTGGCTCTTCTGTGATTTCTTC
TTTTCTTTCCTCTTTTACTTCCTCTTTTACTTCCTCTTTTACTTCCTCTTTTACTTCCTC
TTTTGCTACTTCTTGCTTATCTGTCGTTTCTGCTGTAGCTTGTTCATTGTTAGTATTTTC
CGTACTAGGTTTATCTGTAGCATTTGGACTGTCCGAAGTTGTTGGATCGTTCGAAGTTGT
TTGATTGTCTGAAATGATTGGTTCATTTGAAGTTGTTGAACTCTCAGCAGAACTTGGGCT
GTCGGCCTTAGGCTCATCAGATGGTTTTTGACTATCAGAAGTCGCTGAATTTGAACTATC
TGTAGGCATTGAATTATCTGGAGCAGCTGGCAGATTTGGAGTTATCGAAGTATTTGATAA
AACAGAATCGTTAGATGTATTTAAATGATGATTAGTATTGGAAGAATGAGACGTAAGTGC
ATTATGATTGTCTGTCTGTCTGTCTGTCTGTCTGTCTGTCTGTCTGTCAGGGAGTTTATT
AAATCCATTATTTGTAGTTCCACTACTTTCAGCACTAAAATGGCTACCTATCGACGAATT
AACTGGATTTTGTTCTTTATTATGTTGGGGAGAATTTCCGCCAGTGCCATCTTTCTTACA
AGAAGAGAGCAACACAGCAGAAGATAAAAGCATAGTAGATAATATTGATTTTTTGATGTT
CATAATTTGTATCCCTTATTTAAAAAATTTATTTTATGAAACTTGGGTGGAGTAATTTCT
CGCTTTAATACTCTTTATGAAGATCGTAATTAATTTTTATGTAGGTGAGCATTAACGGAT
AGTGAAGATTACTTTGCACCAGTCCTTATCAGAACTATTTTATCTGAAAAATTCATTTTT
CAAAAGATAATGTGTTATTAGTTATTTATAACTTTTAGAAATAAGAGAAACACCAGAAAT
AGCGTTGAAAAATCCCTATCTCCCCAAATCTTAACTACACAATTCCCCCCTTTTCCGCTA
CAATCCCAATGATTTTTTGCTATATTTTAGAGAGATTTAGAATGTCAAATCCAAAAAGAA
AAATACTGGTCACTTGTGCTTTGCCTTATGCTAACGGAGCGATCCATTTAGGGCATATGC
TTGAACATATTCAAGCGGATATTTGGGTGCGTTTTCAGCGTATGCGTGGCAACGAAATTC
ACTTTGTCTGTGCTGATGACGCTCACGGCACGCCGATTATGTTGAATGCGGATAAACTCG
GCATTACCCCTGAACAGTTAATCGAAAAAGCCAAAGCTGATCACATTGCTGATTTTGCTG
GCTTTAATATCAGTTTCGATAACTATCATTCCACCCACAGCGAAGAAAACCGTGAATACA
CTTCTGCCATCTATAAAAAATTAAAAGCGAATGGTTTTATCAAAAGCAAGGTGATCTCGC
AGTTGTTCGATCCTGAAAAAAATATGTTCTTGCCTGATCGCTTTGTGAAAGGCACTTGCC
CGAAATGTAAAGCGGAAGATCAGTACGGCGATAACTGTGAAGTCTGTGCTTCTACTTATA
GCCCGATGGATTTAATCAATCCACGTTCGGTAGTGTCAGGCTCTACCCCTGTGGTAAAAC
AGTCGGAACACTTTTTCTTTGATCTACCAAGCTTTGAAGAAATGCTGAAAGCGTGGACGC
GCTCTGGCTCGCTTCAACCTGAAATTGCCAATAAAATGCAAGAGTGGTTTGAGAGCGGTT
TACAGCAATGGGACATCAGCCGTGATGCACCTTACTTTGGCTTTGAAATTCCAGATAGCG
AAAACAAATTCTTCTATGTTTGGCTTGATGCCCCTATCGGCTATATGGCTTCGTTTAAAA
ATCTTTGCGACCGCACGGGCTTGAACTTTGATGATTTCTGGAAAAAAGAGAGTGATGCTG
AGTTATATCATTTTATCGGTAAAGACATTGTTTACTTCCACAGTCTATTCTGGCCTGCGA
TGTTAGAAGGAAGCGAATACCGCAAACCAACGAACGTTTTTGCTCACGGTTATGTGACAG
TGGACGGACAAAAAATGTCAAAATCCCGTGGTACTTTCATTCAAGCCAGCACTTATTTAA
AACATATCGATCCTGAATGTTTGCGTTATTACTATGCGGCGAAATTGAATGATCGCATTG
AAGATCTTGATTTCAATTTAGAAGATTTTGTACAACGAGTAAACAGCGACATCGTCAATA
AGTTAGTTAATTTAGCTTCTCGTACCGCAGGTTTCATCACAAAACGTTTTGAAGGCAAAC
TGGCTTCAACACTAGAAAATCAAGCGCTTTTTGATGAATTTGTTGCACAATCGGAGCAGA
TCGCCACTTATTTTGAAACGCGTGAATACAACAAAGCGATCCGTGAAATTATGGCATTAA
CGGATAAAGCTAATAAATACATTGACGACAAAGCCCCTTGGGTAATTGCCAAAGAAGAAG
GCAAAGATGCCGAATTACAAGCGGTCTGTTCAATGGGCTTAGAGCTATTCCGTGTATTAA
TGAGCTATCTCAAACCAGTATTACCAAAACTCGCAGAACGTGCCGAAGCCTTTTTACAAA
CGGAACTGCGTTGGGACAACATCGGTTCACCACTATTTGCCCATAGCATTGCACCGTTTA
AATCGCTCTTCTCTCGCTTAGAGAAAAAACAGATTGACGCTGTGATCGAAGAAACCAAAG
CACTTTTCGCCGAAAGCGTAAAAGCAGAAACTGCAAAAAAAGGAAAAGAAATGACCGCTT
GTGAAACCAAAGTTGAACCAATTGCCCTAGAAATCACCATTGACGACTTCGCTAAACTCG
ATCTGCGTGTGGCAAAAGTATTGAAATGTGAAGCTGTGCCGAAATCAGATAAATTATTAC
GTTTTGAACTCGATTTAGGCGACCATACTCGCCAAGTCTTCTCTGGTATCAAAGCGGCGT
ACAGCCAACCTGAAGAGCTTGAAGGCAGATTTGTGATTATGATTGCCAACCTTGCCCCAC
GCAAAATGTCGTTTGGTATGTCGGAAGGAATGATTTTATCTGCTGGCACAGGCGGTGCAG
ATCTCTACTTGCTCTCTGCTGATAGCGGCGTGACGGCTGGTATGCAGGTGAAATAAATTT
ACTTAGGGTGGGATTTTTCACCCTGTCTTAACTCAATAATAAGGACAACAAATGATCCAA
CAAACTCTCGCCATTATTAAACCCGATGCGACTAAACGTCATCTTATCGGTGAAATTTTA
AGTTATATGGAAAAAAATGGCTTAGCGATCAAAGCGTTAAAAATGCTTCACTTAACCAAA
GAACAAGCGGAAGGTTTTTATGCAGAACATCAAGGCAAAGATTTTTTTGATCCGCTCGTA
GCATTTATGATTTCTGAGCCTATCGTTGTTGCGGTGTTAGAAGGCGAAAATGCCGTAGAA
AACTACCGCTTGTTGATGGGAGCAACCAAACCTGAAGAACGCAAACTAGGCACTATTCGT
AAAATGTTTGGTTTAGGCTACTGTGAAAACTCAGTTCACGGCTCAGACTCTGAAACATCA
GCAAAACGTGAAATTGCGTATTTCTTTACGCCGAGTGAGATTGTGTAAATAAAATATAGA
GGCGAATGACATTCGCCCCGATGCTTCTGCAATTATTTAGGGCAAATGTAATTTGCTCTT
ACAACCTTATTTATAGGGGCTGATGTTGGTTGGTATACTAGCTAATCTAATACAGCTCCA
ATAATTAAAATCAACACTTTTGTCTACTATTCCTTTATTTAGCTGTGGATCATTGTGGCG
ATCCTATTGGTTTTATTCTGATGACCGCAAAAGCTGTTCTAGTTATATCTCGTAAACGAA
ATTCAACGGTGGGTAATGATGATATGGGGTGACATTTATATCGTCATCGCCATTTAGTTG
AAAATGCATTTGCCTTTTTAAAACAATATCGAGCCATTGAGACTCGGTACGATAAGTTAG
CAAGAAATTATGCAGCATCGCTGGCAATATGCTGTATTCGCTGGATTGATTGATGTCTGG
TTAAGATTTGAACTCTTTGGATGTAGGATTGTGGGGACCATTATGATTGTGTTAAAATAA
TGTTAATAGTTGATGTTAATAATGTGTTTTAAGGTTGATCTGATAAGATTTATTAAATAC
TATTATGCACTCGCTATTTTATATGAGGATGGCTATGTTAAAACTATTTACAGTTACGTT
TGATTTTTTAAAAACAACGTTTAATTGTGTTAGAGCATTATGGGTTAAATCAGCTGATAA
AGTCCAGCCAACAACAATTTTTGATGGTAGAGTAAAAGTAAATAGAGATGGTTCTCTTGA
GGTAGATTATTCCAATCATCATGTTCGTGAAGCAATAAAAAAACACGTAGATGCATTATC
AAATTCTGTACCAAAGGAAAATTAATTAGGCGTTGTTATTGTAATGTTTGTTCTAGTGCT
AGGATATTACTACACGGACAGATATTCTCCTGAAAAAGTTTTGTTAAAAAGAAGCACTGG
TTGGGAAGCTTATGTGCATTTAGCCAAATTGGGGCTTGGGTTTCTTCTTCGGGGTACTTT
TTTATTGGGGCTAATCTACGTCAGCCCCTAAAGTTTTATGGTAAAAGTCTTCAAATCACC
TTTTAAAATATGAATAAAATGATCTGACCTTCAAAAGTTATACAGCTATTCAAAGGACTG
ATTTCGATATTGTATCGGACTTAGTCCTTTTCGTTTGGGGTTTTGTTTTTCTGCGAAGTA
GGTACTGTGATTGATGCGAAAATGATTAAACTCAGTTACATCAGACTTATCATAGTCTCG
GTAGAAATCGGTGTAAACAATACTGCCGGGCTTCACTTGTTCTTGAATATCGAACCTCTT
AAGATGTAGACTGTTTTGATTGATAAGCAATCACAGACGATGGAAATAATAGGCTGCGGT
AGCTTTATTTACATTTATCAACTCAGCAGCTGTTCGAGCAGTGATATCTGCTACAAACAG
CTCAATAAGTTTATTTTGTTTATACTGACTTAGATAACTTTTGCTCATAGGGCTATCTTA
ACCTAATAGGGATTTTAGTCGTTATCTAGGAGAGACCTATAAATTTACTAGGAGGAAGTT
TCTCACCCTGCCTTAACTTGAATATAAGGATAACCAATGATCTAAAAAACTCTCGCCATT
ATTAAACCCGAAGTGTCTAGCTCCATTCTATTAATGTAAGCGACTTACACCTTCGGCAAA
AACAATCTCAACACCAACAGTGCGTACATTACTTTTGCTAAAGCAAAGGTTAGAGCGAAT
AAGATCACGGCAAGGGATTGTTCCCATAGGGGAATAGGATCTTCAAGGCTGGTGTATTCA
TCAAAAGCTAACATCAATGAAAATGAAAAAAGGCTGTAAATGAACATTATTACCCCTGAG
AAAAAGGCAATTTGAATGATGTTACGTTGGTGATATTGCTGTTTGTAGCTGACTAATGCA
AATAGAAAAGCTGGGACGGTAAATAAGGCAAAAACAACCAGCATTCCCCCTTGGCTAAAT
TCGCTAAAAAGGGGTAATAGGGCAGAGCCGAGTAACTGGGTAAGTAGTGGATAAATCCAT
AAAATGTGTAGGCTAGTTTTTTGCATTGAGATATTCTCTTAATAAAAATAAGGCGGATAA
ATTGCGTGCTTCGGCAAAATTAGGGTCGGCAAGCAGTTCGTTAATTTTGTTTAATGGATA
ATAGATGATTTCAAGTGGCTCTGGTTCATCGCCTTCTAGCTGTGATGGATAGAGATCTTG
AGCCACGAAAAGGTGCATTAAGCCGTACATATGGCTAGGACCGCTATACACTGAACGCAG
TGGTTCGATTGTTTTTGCTCCAAAACCTATTTCTTCTTGTAATTCTCGATTTGCACTCAG
TACAGGATCTTCTCCACTATCTACAATGCCTTTAGGGAAGGTGAGTTCATAACGTTCAGG
GCCGACAGCATACTCTTTAACAAGAATCAGTTGATTATTATGAATGGGTAATACCATGAC
AGATGAACGACGTTGTGGCGTTAAACGTTCATAGGTGCGTTCTTCGCCGTTGGAAAAACG
TAAATCGACGGATTGCACTTCAAAAATGCGAGTTTTGGCAATTACTGAGATAGATTTGAT
TTCAGGGGGGTGTTTTGACATAGCTTTTCTCATCAAAAATAATTTATTCATATTGTAGAC
TGTTAGTCCTTAACTAACAACCAAATAAACGCTCCAAAGTAGCAATGCATAACGAATTCC
TTTGCCTAGAGTAATTAATAATATGCTTTTCCATAAGTTGAATCGTAACCAACCTGCAAT
ACCACAAAAGATATCGCCAACAATAGGAAGCCAGCTAAATAATAGAATCCATATACCATA
TTTTTGGCTCAATTTAAGCGTGAGCTTGATGCTTTTATGTTGTTGGTCATGAAATTTAGG
TTGTGGAAAAAATTGAGCGATAAAATAAGTTGTCATACTACCGAGGGAGTTTCCTAATGT
CGCTACAACGAATAATCCATACACCGTATTTTTTTGTAATAGTGCTTGCGTTGTATAAGT
GGTAAAAATCACTTCGGAATTGCCTGGTAGTATTGTTGCGCTTAAAAAGCTGCTGACAAA
CATAATGAGAAGTTGATTCTCTTCGCTAAGGAAAATTCCGAGTAAAGCAGTCAAATAATC
GGTCATTTTGTAACTATTTTGTTAAATTTGTGTTTAAGTTAAGTTTTCAAAAATTGTACT
TTTTTTGAAAGATTGATATGGATCAAGAAAGAATTCTACTTTATTTATTTTAAACGTAAA
AATTATTTAATCATCAGGTTAACAGGTCTATAATTCTCAACAATTTCTATAATTTTTCAA
ATTTTCGTTTAAGGATAGTAATGTTTTCACCTGCTGAGATGGCAAAAATCGCCGAAGATG
GCGCAGTTTATAAAGCAACCAAAAACCAATTTTATTCTTTCATTTCAGCAATTACTGCTG
GCGCTTACATTTCTATTGCTTTTGTCTTTTATGCAACTACCCAAGTTGGGGCTGCGGATA
TGCCATGGGGTGTCGCTAAACTCATTGGCGGTCTTGTTTTCTCTTTAGGCATTATTATGT
GCGTGGTATTTGGAGCAGAGCTTTTTACTTCAACAACCATGACGATTGTTGCCAAAGCAA
GTAAGCGAATTACATGGGCGCAGATGTTTAAAAACTGGTTTGTTGTGTATGGCGGTAATT
TCATCGGTGCGACCTTTATTGTGCTGTTAGTGTGGTTTAGCGGTGAAATTATGGCTGCAA
ATGGGCAGTGGGGCTTGACTATTTTAAAAACAGTCCAACATAAGATCCATCATACTTGGA
TTGAAGCATTCAGCTTGGGGATTTTCTGTAATCTGATGGTCTGTATTGCGGTATGGATGG
CGTATGCAGGTAAGAGCCTGACGGATAAAGCGTTCATTATGATTTTGCCGATAGCAATGT
TTGTGGCATCTGGCTTTGAACACTGTGTGGCGAATATGTTTATGATCCCAATGGGCGTGT
TAATTCACGGCTCTGCAAGCCCTGAATTTTGGACAGTGATAGGGGTTGATCCTAGTCAAT
TCGCTGATTTAACAATGGCAAATTTTGTGGTGAAAAATTTAATTCCAGCGACCTTAGGTA
ACATTTTTGGTGGTGCATTTTTCATCGGTATGGTGCAGTGGTTTTTGCATCTAAAAAAAC
ATTAATTCAAAACTTGTAAGCGGTCACTTTTCGCAGTGTTTTTGCAAAATCGCACCGCTT
GCGTTCCAATTTATTACATTAACTAACGAGGACTTAAAATGACTCAACTAACCGAAGCTC
AAAAGAAAGCGTGGGAAGGTTTTGCACCAGGTGAATGGCAAACTGATGTAAACGTGCGTG
ACTTTATCCAAAAAAACTATACGCCGTATGAAGGTGATGAATCTTTCTTAGCAGATGCAA
CCGAAGCAACTACAACGCTTTGGGCAGAAGTGATGGAAAAAATCAAAGTGGAAAACAAAA
CCCACGAACCGTATGACATTGATTGCGATATTCCATCAACCATCACTTCACACGCACCAG
GTTATATCAACAAAGATTTAGAGAAAATCGTAGGTCTTCAAACAGATGCACCATTAAAAC
GTGCAATTATGCCGTTTGGCGGTATCAATATGGTGAAAGGCTCTTGTAAAGTTTATCGCC
GTGAATTAAATCCAGAAGTAGAGAAAATCTTTACTGAATATCGTAAAACCCACAACCAAG
GTGTATTCGATGTTTATACTCCAGACATTTTACGTTGCCGTAAATCAGGCGTAATTACAG
GTCTTCCTGATGCTTACGGTCGTGGTCGTATTATCGGTGACTATCGTCGTATGGCTCTTT
ACGGTGCTGACTTCTTAATGAAAGATAAAGTAAAACAGTTTACCTCTTTACAAGAGAAGT
TAGAGCGTGGCGAAGATATTCAAGCGACAATCCAATTACGCGAAGAAATTGCAGAACAAC
ACCGTGCTTTAGGCAAAATGAAAGAAATGGCTGCATCTTATGGCTTTGACATTTCAAACC
CAGCAACTAACGCACAAGAAGCGGTACAATGGGTTTACTTTGCTTACCTTGCAGCAGTGA
AATCACAAAACGGTGCAGCAATGTCTTTCGGTCGTGTTTCAACCTTCTTAGATATTTATA
TTGAACGTGACCTAAAAGCAGGCAAAATCACTGAAAAAGAAGCTCAAGAATTAATGGATC
ACTTAGTAATGAAACTCCGTATGGTTCGTTTCTTACGCACCCCAGAGTACGATCAATTAT
TCTCAGGCGACCCAATGTGGGCAACAGAAACTTTCGCAGGTATGGGCTTAGATGGTCGTA
CATTAGTAACCAAAAACAGCTTCCGTCTATTACATACCCTTTACACAATGGGGCCATCAC
CAGAACCAAACCTAACAATCCTTTGGTCTGAAAGTTTACCAGATGGTTTCAAACGCTATG
CAGCGAAAGTGTCTATCGAAACTTCATCTGTTCAGTACGAAAACGACGACTTAATGCGTC
CAGATTTCCAAAACGATGACTATGCGATTGCGTGCTGTGTAAGCCCGATGATCGTAGGCA
AAATGATGCAGTTCTTCGGTGCTCGTGCAAACTTAGCGAAAACCTTACTATACGCAATCA
ACGGTGGTGTTGATGAGAAATCAGGTGACCAAGTTGGACCGAAAACTGAGCCAATTATGT
CTGAATACTTAGATTTCGATGATGTAATGACCCGTTTAGACAGCTTTATGGACTGGTTAG
CGAAACAATATGTGACTGCGTTAAACATCATTCACTTTATGCATGACAAATATGCTTATG
AAGCAGCATTAATGGCGTTGCACGATCGTGATGTATTCCGCACAATGGCTTGTGGTATCG
CAGGTCTTTCTGTTGCAGCAGACTCACTCTCTGCAATCAAATATGCGAAAGTAAAACCAA
TCCGTGGCGACATCGAAATCAAAAATAAAGCAGGAGAAGTGGTTGGCGTAGCGAAAAACG
TAGCACTTGACTTTGAAATTGAAGGTGAATACCCACAATTCGGTAACAACGATAACCGTG
TAGATGACATTGCAGTTGATTTAGTTGAACGCTTTATGAAGAAAATTCAGAAGCTCAAAA
CATACCGTAATGCAACACCAACACAGTCTGTATTAACCATTACTTCAAACGTGGTTTACG
GTAAGAAAACAGGTAACACCCCAGACGGTCGTTGTTCAGGTGCGCCATTCGGACCAGGTG
CAAACCCAATGCACGGACGTGACCAAAAAGGTGCGGTAGCTTCATTAACTTCTGTTGCGA
AATTACCATTTGCTTACGCGAAAGATGGTATTTCTTATACCTTCTCAATCGTACCAAATG
CGTTAGGTAAAGATCTTGAATCTCAAAAACGTAACCTTGCAGGCTTAATGGACGGTTACT
TCCACCACGAATCAACCATCGAAGGTGGTCAGCACTTAAACGTAAACGTAATGAACCGTG
AAATGTTATTAGATGCGATGGAAAACCCAGAGAAGTATCCACAATTAACAATCCGTGTTT
CAGGCTACGCAGTGCGTTTCAACTCTTTAACTAAAGAGCAACAAATGGACGTAATTACTC
GTACTTTCACTCAGTCGATGTAATTTAGTTTAAACTAATAAGCGGTCAGATTTTGCAAAA
CTTTTGCAGAAACTGACCGCTTATTGTATCTTACGCATTAATTGCGATTAGCAGAAATGT
TTAAGGACATTTGTCCTAATCGTACTTTATTTAAAGGAAAAAGAATGACTGTTTTAGCAC
GTTATCACTCTTACGAATCGTGTGGCACAGTAGATGGGCCTGGGATTCGTTTTATTTTGT
TTTTACAAGGCTGTTTAATGCGTTGTAAATATTGCCACAACCGTGACACTTGGGATCTTG
AAGGTGGGAAAGAGATCTCCGTAGAAGATCTAATGAAGGAAGTTGTGACGTATAAACATT
TTATGAGAGCAACGGGCGGGGGCGTAACAGCATCAGGTGGCGAAGCCGTGTTACAAATGG
AGTTTGTGCGTGATTGGTTCCGTGCTTGTAAAGCTGAGGGTATTGATACTTGTTTAGATA
CAAATGGTTTTGTGCGGAATTATTCAGAGCTAGTCGATGAAATGCTAGATGTAACCGATC
TCGTTATGCTTGATTTAAAACAGCTGAACGAAGAAATTCATAAAGATTTTATCGGTGTCT
CTAATAAACGTACCCTAGACTTCGCTCGTTATTTGCATAAACGTAATCAACGTACTTGGA
TCCGCTATGTGGTTGTACCAGGTTATACGGATGCCGATGAATATATTCATTTATTGGGTC
AGTTTATTCAAGGTATGGACAACATAGAAAAAGTCGAACTTCTGCCATATCACCGTTTAG
GCGCACATAAATGGAAAACCTTAGGGTTAGAATATGAATTAGAAGATGTGATGCCACCGA
CGAAAGAATCGTTAGAGCATATTAAAGGTATTATTGAAAGCTATGGGCATACGGTGAAGT
ATTAGCGCTTAGATGATTCTAGTTACAAAGACCCTATCCCAAAGACCCTATCCCAAATTC
TGTGTAAACACCCATTTCAACTTAACGGTGATCGTCTAGGCGATCACCAAAATCAATCAT
AAATCGATTCATCGCCAGTTTCCAGTTCTGAATCGGCATTGTCGATTTATTATATATGCT
ATAAACACTTTAATAATCAGCTATATATTTAGATATTTGCCTTCTGGTATGGGATCTAAA
GGAGGAGAAATATCAATTTCTGAATCTTCAAGTGGTTTTTCTGCTTCTTTCATATTCTCT
TCATTTGACTGAGTTAAAGGCTTATCTTGTACTCTAGGCATTATTGAAGAGTCTAAGTTT
TGTTTGATATCATTAGATACTTTGCTTGAGTCCACCACAGGATCTATTGATTCTTCATGT
ACCCCTATATTATTTTCTATATTTTGTGGTTTTTGTGTCTCTAAAACTCTAGGGATGTTT
GCAATGAAGGTTTTTTCTTCTTTATTGACAAGTTTACGCCCAATTTCTACACGAGGATCT
AGCCATATTGCTACTACAGCGTCATTAAATTCTTTGTTAAATTCTTCAGGAATAACAATA
TTATTTAATATGAAATATCCTTTATCTTCTAAAGCAATGTAACTGAGAGAATCACCTTTC
TTGATATTAGGTAAAATTTTACGCAAACGATCAACCACATTATCTTGATTTTGCAGAGTG
ATGCCTAAATTAGACCAAGATCTAGCTAAAGAAATTGCAAAATCACGCCCTTCAACGGGC
TTTTGATATTTTAGAGTCAGCATTAATGGGCGTGTGCTATTAGTATAACTGCCAGTTTCA
GAGAATAATGAAATATTATAGATTTTAAATGGTCCCCAGATATAGTCTACATCATTGATC
TTTAGCCATTTGGCAGAGAGGGAGGAATTAAACAGCAAAGTAGATATCAAAAAAAAGGTT
AAGCGATACATAAAGTAGTATTTCCATTAAAAAATAGATTTATTTCTCATTATAACGTTA
AATCCGTGATTAAGACATCCTATTATTTATCATAGAAAATAAATTATAATCCTATAAAAA
TGGCGTGAATGGATCCTAAATATTGTTGGAAACTTATTGCGTTTTATTGAAATTGAGCAA
TCTAGTCTATTGAACTGTCAATAACTAGATTGCTTAGTTACGACTAGCCAGCTACCCACA
ATAATATAGCGAGAATTTGAGGCAAGATAATTCGACAAAACATCACTAATGGATATACCG
TCGCATAAGAGAGTGCTGCTGCACCATTGCCCTCTTTAATACCATTTGCAAATGCCAAAG
CCGGTGGATCCGTCATTGAACCTGCAAGCAATCCACATAGGCTCAGATAATTTAATTTAC
CATAAATACGAGCAACCAGCCCTGTAACAATTAATGGAATAAAAGTAATGATCGCACCAT
AACCAATCCACGCTAAACCATCATTACTTAATAAGGTATTCAAGAAGTTTCCGCCTGCTT
TCCAACCTACAACTGCAAGGAAAAGCACGATACCAATTTCTCTTAATGCTAAGTTTGCAC
TTGGAGGCATAAACCAATAGAGTTTTTTGATACTTCCTATTCTTGCTAAAATTAATGCAA
CCACCAAAGGTCCGCCTGCTAATCCCAGTTTTAATGCTACAGGGAAACCTGGCAGATAAA
TTGGAATAGAGCCTAGTAACACCCCTAAACCAACCCCGATGAAGATAGGCAACATTTGTA
CTTGTTGTAATTTTTGTTGAGCGTTACCGATAATCGCCATCACAGCCTCAATATCTTCTT
GGCGACCAACCAAGTTCAACACGTCACCAAATTGCAATGTCATTTGCCCGTTAGGAACTA
ACTCAACCCCCGCACGGTTTAAGCGAGAAATCACTACATCATATTTCCCTTTTAACATCA
ATTGGCGAATTTGTTTCCCAAATACTTTTTCATTTGTAACGACAGCACGTTCTGTGCGGT
ACATTGTGCCTTTTGTCGAAAGTGAAACATTCACTTCTTCACCAAGAATGAGTTGCATTT
TATGCAACGCAGCTTTTGTTCCCACAAGATGCAGAATATCGCCTATTTGGATTTGGGTAT
GCACTTTAGGCACAAACAACTCATCATTACGCTTAATACGAGAATAAACCACTTCGTGCA
GTTCAAAATCAGGAAACTCTTGAAGCATCAACCCATTCAAATTTGGATTTGTAATACGAA
CATTCATCGTACTTAATCCATCTTTTTTATTGTTGGTTGCAGAATTAAACTCATCAGCTT
CTTTATCCACATTAATTTTAAAAATAATACGGATAAGCCACATTGCTAATAGAATCCCGA
TAATCCCGAAAGGATAGGCAATTGCGTACCCCATACCCATCACAGCAGTAATGGACTCAC
CGCCTAATTCTGTCAGAATTTGCTGCCCAGCACCTAATGATGGCGTATTGGTTACCGCAC
CAGAGAAAATACCCAATATCACAGGAAGAGGAACATCAAATATTTTGTGTAATAAAATCA
CTAAAATACCGCTTATCCCAACAATCATCACAGCAAAAGCATTAAGCTTTAATCCCGATT
GGCGTAATGAAGCAAAGAAACCAGGACCAACTTGAATACCAATGGTATAGACAAAGAGAA
TCAAACCAAACTCTTGAATAAAGTGCAAGGTATGACCATCAAGTTTGACACCATATTGCG
TCATAAAATGGGAAACCAGTATCCCACCAAATAACACACCGCCAATACCAAGGTTTACGC
CTCTCACCTTAATATGCCCTATCCATAGCCCAATGACAGCAACTAAGGATAATAGGCTTA
CTGTTAATGCAATTTCGCTCATAAAAGCCTCATCATAAAAAAATAAAACTGCGACGATTT
TACCAAAATCCCCAAGCAAAAAATGAGATCTAACTCAAAAAATAATAGAGAAATGTCTAC
CATAACAGTATTTTTATGCGACTAAATAATCAAATAGCCATTTTGACAATGCTAAATCTT
TATAATATTATCCGCCCCTTCATAAATCATATATTAGGAGTAATGATATGGAGCCAATCG
TTTTAAACGGTTATCACACACTTATCGCCGCAACGCTTGTTTTGCTTCTCGGCAAAGTAT
TTGTAAATAAAATTAAGTTCTTCCAAGACTTTAATATCCCAGAGGCTGTTGCCGGTGGTT
TATTTATCGCTTGTATCATTTTTTGTCTATATAAATTCGCTGGAATTACCTTTGAATTTG
AAAGCTCTTTACGTACAGCTTTCATGTTAGCCTTCTTCTCATCTATCGGCTTATCCGCAG
ATTTTTCCCGTTTGAAACAAGGTGGAATCCCACTTGTCATTTTCCTCGTTATCGTGAGTA
TATTTATCCTTGTTCAAAATGGTGTAGGCGTTGGTTTAGCTATGCTACTTGGTATTGATC
CACTTGTTGGTTTAATTACAGGTTCTATTACTTTAACTGGCGGACACGGCACAGGTGCAA
CTTGGGCAACTGTTTTTGCTGAAAAACATGGGCTTGCAGGTGCAATGGAAATGGCAATGG
CATCTGCTACATTTGGTTTAGTAGCTGGTGGTTTAGTCGGTGGCCCATTAGCACGCCGTC
TTATCAACAAAATGAAAATTACCCCATCTAAACACAGTGTAAAAGTTGAAAGCGTAGAAG
CAAAATATGCTGATGATACATTTGAAGATGCTGACAATGTACGCTTAATCACAGCAACAT
CAACGATCGAAACAATGGCATTATTTGCAGCGTGTCTAGCATTCTCATCAGTTATGGTTA
AAGTATTCCCTGATTCAGGTTTACCTCAATTCGTATGGGCATTAGGTTTTGGTGTAGTAT
TAAGAAACGTATTAACGTTAGTGTTTAAATTTGATATGTTTGACCGTGCTATTGACGTAT
TTGGTAACGCATCATTAAGCTTATTCTTAGCAATTGCATTAATGAGCATTAAACTTTGGG
AATTAGCAGACCTTGCTGGCTCAATGTTAATTATCCTTATTGCTCAAACCATAGTTATGG
TACTTTATGCATATTTTGTGACCTTTAGAGTGATGGGAAGTAATTACGATTCAGCCATTC
TTGCAGCAGGTCACAGCGGTTTTGGCTTAGGCGCAACTGCAACTGCGGTCGCGAACATGC
AATCTGTCACAGAAACTTTTGGACCATCACATAAAGCATTCTTAATCATACCGCTTGTAG
GTGCATTCTTTGTGGATGTGGTTAACTTAGGTGTAATTACAGCATTTATGAATTATTTAA
CTAGCTAAAATAGCATAGAAATCAGAGTGGTTGCTAAAATTATATAGCAACCTTTGTAGT
CATGATTGTTAGTCTATTATTATCAATAAAGAGCCAGCTTAATATTTCAGTATGAGCTTA
GCTCTTCAAGAGCCAGCAATTAGATTATTTATGGAAAAAACTTAATAGAGGCTCTGGGTT
CTGAATATACTCAGATAGTTCTTTTTTACTAGGATAACCAATATAAGGAATTTGTCCTAG
TAATGGAGCATTGATTTTTTTGCTAAGGAGTTCAATTAATTCAGCGTAGTGACGTAGCCC
AGGATTTACTCGATTTGCAATCCATCCGATAAGATTAACCCCACTTTGTTGAATCGCATC
CGCTGTTAAAAGTGCATGGTTAGCGCAACCCTCTTTTATTCCCACAACAAGTACGACTGG
CATTCTATTTTTCTTAACCCAATCAGCAAAACTTAGGTCTTTATTAATAGGTGTTAACCA
GCCATAAGTGCCTTCAATAAGAACATTTGCATATTGTCGGTGTAAACGTTGAAGATCGTG
ATCCAGTTTATTAACAGAAATATGACGTACTGCGTCTAGCGCTGCAAATACTGGCGTACT
AGAATGGATAAAAGAATAGCTATTAATTTCTCTGTATTTTACAGGACAAGGGCAGCTGTT
CTGTATAATGAGGACATCACTATTGTCTTCACAGGCATAATCATCTTGATTGGGTTCTGT
GGGTAAAGAATCATCGCCACCACACGCAATAGGCTTATAACCGACAATGGGAATTTCATA
TTTAGATATTGTTTGTAATAGAGCCCTTGTAACGATAGTTTTTCCTACATTTGTATCTGT
GCCTGCAATAAATAAACAAGACATTGTATTTTCCTGTTAATGATAAGTTAAAAAAATTTT
TCAAATTCTAATCTGAAATTAAATTTAATATAATGTTTTCGATCAAATTTTCTGATAATA
AAGACAATATGTTCTAAGAAAAATGTAGTTAAAGAGAATTTAAGAGGGGATTCCCTCCTC
TTAAATTCAATAATATATGAATACTAGGATTTTAGTAAACCAGAGGAGCCTTCTGAATAA
TCTTTAGGTTGGTCATCTTCAGATTTAGGTTTATTTTCAATTTTAGGTTGTTGGAAAAAT
TCAATTTTTGCCGATTCAGCAGGCAATAATTTTTCAGACCCTTGTGCTAAATGCGTATAA
AGTTTTTTGTAGTCTTCAGCAAGTGTTGCAAGTAGAGCTGCAGATTGTTCAAAGTGTTGT
TCTAATTGCTGTTTTTGCTCGTCCATTTTCTTAGCAGTATCTTTTAAATCAGCCTCTAGT
TGTAGTTGTTTTTTTACATTGCTATTTGTCGCACGAACAACAACATAACTGATGATACAA
CCTATGATAAATGCTGCAATAATTGCAGTCCATACGTTACCAGACCATTGTTCCATAGTT
CACTCCTTTACAGTTAGTTAGCTTGATGTAGCTGTTTTTTATCATTTTCTCAATTTGATG
AGAAGTAAAACCTATAAAAATTTGTTGGAATTTTGAAATATACCGCAAAAACCACTCTTT
CTTAAAAAAGAATTAGATCTTTAGTAAATAAATCTGTATAATTTTGCCACCCTGTTTTTG
CATGGTATTCCCGCCATGTAAGTCTGGTCTGAATAGGACTCGAAGGGGTCAGATTCTACC
GTATTAATAGGTAATATCCATTAGGATATTGGGTTTAAACTTTAAATTTTGGTATTTAAT
TAATGAAAACTTTTGTAGCAAAACCAGAAACAGTTAAACGTGACTGGTATGTAGTAGATG
CGACAGGTAAAACTTTAGGTCGTTTAGCTACTGAATTAGCACATCGTCTTCGTGGTAAAC
ACAAGGCTGAGTACACTCCACACGTTGATACAGGCGATTACATCATCGTTATCAATGCGG
AAAAAGTAGCGGTAACAGGCAAAAAAGAAACTGATAAAATCTACTACTGGCACACTGGCT
ATGTAGGTGGCATTAAAGATGCAACCTTCAAAGAAATGATTGCTCGTCGTCCAGAAGCAG
TGATTGAAATTGCGGTTAAAGGTATGTTGCCAAAAGGTCCATTAGGTCGTGCAATGTTCC
GTAAATTAAAAGTGTATGCAGGTAACGAACACAACCACGCAGCACAACAACCACAAGTTT
TAGATATCTAATCACGGAGCATAAAAATGACAGCAGCAAATCAAAACTACGGCACAGGTC
GCCGCAAAAGCTCTTCAGCTCGTGTATTTATCAGACCGGGCAATGGTAATATCACCATTA
ACCAACGTTCTTTGGAAGTGTACTTCGGTCGCGAAACAGCTCGTATGATCGTTCGTCAGC
CATTAGAATTAGTTGAATTAACAGATAAATTAGACTTATACATCACTGTTAAAGGTGGTG
GTATTTCTGGTCAAGCAGGTGCAATCCGTCACGGTATTACTCGTGCATTGATCGAATACG
ACGAAACTTTACGTCCAGCGTTACGCGCTGCGGGCTTTGTTACCCGTGATGCTCGTCGTG
TTGAACGTAAAAAAGTGGGTTTACACAAAGCACGTCGTCGTCCACAATACTCAAAACGTT
AGTATTACAATTTTATATATCCTCTCTATTAAGAGAGGATATTTTCTATGGACTCTTTTT
AGTATGATGTGTATGTTTAGAGCATAGCATATTTAGACACTACTAGAGATTGATAAGATT
AGCAACAATATATCGTCAATCTTCTCCCGTTATTCCTGATTAAAGCTCAATTCTTCAATC
GCCTTTAAACATTTTTGTTTTCTATTCTCTGTTTCTTGTATCTTTATTGAGAGCATATGC
CTATACTCAGGGTAATGGTAATTTTGTTCAATGAGCCATGAGAGTTTTTCATTCAATGCA
CGCAACGCTTTATAGTATTCATGTAACTTCTGTTTCTTTGATAATGTATGAATACTCTTA
GTAAATTTATATTGAGAGAAAATAGGGGAGTCTGACTTTTTATCCTTGAGATGAATACTT
TTTTGTAGAGCATCATATTGTTCAATTAAACGTTGAGTATAAACTTCAGTTATTTCAGGG
GAAGTTGACTGCTCAACATGTGAACATGTTTCTAGTATTTCTTGTATGAATTCTTTGACG
GAGCCATGAGTAAGTTTAAAGCAGTGGCTATAGATAGAGATTTGCAGAGACAAGATGGGA
GAAAAGTCGTTTAATTTTGTAATGATTGTATCTGTAAAATTACCCATTTTTTATTCTCTG
TATTAAATGTATAGATATTTTAATGTATGTACATCTCTTTTCAAATTTATTTTTGATAAA
AATAATCTTTCTATTTTTTCTAAAAATGTGATGAAACTCACATTTTTAGAAAAAAGGTCA
TAAATCTTTATTTGCTATGAGTTTTTTTATTTTTAAATCATATAGTTATGTGATTTATTG
CAATAGGAGCAATATTTTAAAAAATTATCTCTGAATACTTATTTGGGAGTGGAGATTTAT
TAACTTATTGATTTTAAAGAAAATGTTTTTTTATGTAAGATATTGACACTACTCTACAAA
TTTGCAATCATTCGCATGCAATCTGCATTTACCAAACTTACATGGGAAGGTAATGGCAGA
TATGGATCGGTTGCTCTTATAGCTTAATAAGAGTAATCTTAGTTAAACTAAAAACTTAAG
GTGAACATTATGAAAAAAACACTAGTAGCATTAGCAGTAGCGGCATTTGCAGCATCAGCA
TCAGCTGTAACAGTTTATGAAAATGAAGGTACAAAAGTTGATTTTGATGGTCAATTGCGT
CTTCTTTTAGAAGAACAAGCCACAAAAGAGAAAGGTCAATCTTCAACAGGTGGTCACACT
AACTTAAAGAATAATGGTTCTCGTTTCGGTATTTCTATCAAACATAATATCAATGAGAAT
CTCTACGGTTTTGGTCGTTATGAGACTCGCCTTGGCCGTAATTCTAAAAATGATGCAGGA
TGGGGGGATGTTACAACAGAAGAGGCTTACGTCGGTTTAGGCGGCTATGGTCATGAAATT
TCTTTTGGTAAACAAGCTGTAATCGGTGATAGCATTGGTCAAGCTGGTTTTGATAAAGTA
TACGGTGTTGGTACTGGTGGAATTAAATATTCAGCAAACAACACAAACAAAAAAGGTTTT
GATATCCTTACTGCATCTTCTGATTCAGCAATTAACTATACCTATACAGGCATTGAAGGT
TTGACGTTAGGTGCTAACTATAATGTTGCAAATGAGCGTGATAATAAGGGAGGAGTAAAG
GTAGATTCTACTAAATCTGGCTTTGGTTTAGGTGCTAAATACACAGCTAAGATTGCGGAA
AGTCAATCTGTAACTGTGGCAGCAGGTTATACTCATGATGACTATAAATCTGGAGCTGTT
AATAAGAAAGACAAAGATGGTGTATACTTTGGTCTTAAATATGTCAATGCTCCATTTACT
GTAGCTGTTGATGGTGGTCATGGTGTTGTAAAAACAGATAATGTTAAAGAGAAAATTGAC
TTCGTAAGAACTGGTGCAAGATTTGATGTTACTCCAAAATCTGGCGTGTATGGAAACTAC
TCTTATGGTACTTACAAAGATAAAGCTTACAAAGCAACAGCTCATCAATTCATGTTAGGT
GCAGACTATAAATTACATAAACAAGTTGTTACCTTTGTTGAAGGTCTTTTAATCAAGAAC
AAAGACAGTAATAACAAAAAAGTTACTGACCAAGCACTTGGTGTTGGTTTACGTGTATTA
TGGTAATCTAGATAGTTAGGTACTATAGTTAATTAGCTATGATTTAAGGGATAAGAGATG
TAATTTCTTATCCCTTTATTATTAGTCATTTTTCTGCTTTAGCGAGTACTTTTCTACTGC
AGTTAACATTCCTCTTAATAAATTTAATTCATTGGTTTCCAATTCGGCTCGTTGATATAA
CCGGCGTAGTTTCAGCATAACTGCTTCGTTGCGAATAAAGCCAAGTTCTTTATATAAACG
TTCGGTATGGGCAAAGAAATGTTCTAAGGCTTCTGATGTCGGGTATTCTGCAAGCGGTTG
AATATCGGTTTTTTCTTGCAAATCTAGCCAAGCCATTCGGAGTTCATAACAGGCGAGTTG
TACCGCCATTGCAAGATTTAACGAGCCATAGTCGGGGTTGGTTGGAAAGTTTAAGTGATA
ATGGCATTTTAATAATTCTTCATTGGTTAAGCCCACCCGTTCTCGTCCAAATACAATCGC
TACTTTACCCTGTTCAGCACGTTGAATAGCTAATTTGCCACATTGGCGTGGTTCGACCAG
TGAATTTTGTAGATGGCGTAATCTGGCACTTGTGCCAATAACAAGCTGGCAATCTGCGAT
TGCACTGTCAATATCCGCATAAATTTGTACATTATCCAATACATCTTTTGCCCCTGCAGC
AAGGGCTATTGCTTGTTCGTCAATCGCTTGTTTTGGGGTGACAAGCCTTAGCTGGCTTAG
TCCCATCGTTTTCATTGCTCGTGCGGCTGAGCCGATATTACCACTGTGAGAGGTTTCGAC
TAGGATTATTTGAATTTGATTAAGCAACATTTTTTCATATCAATATAATAGGGTAGTGTT
ATGTCATTTTAGCATAAAATCAAACCGCTTGTTCTTGCTTTATGTAGGATAAATGTTACA
CTTATGACTCTTTTAAACATCAGGAATGTGAAACAAATGAAAAAATTGCAATTAAAAAAA
TGGTTTTCAAGCCTTTTTCTACTTTCACCATTAGTCTTTGTAGCTAATAATGCTCAGGCT
GAAGGAAAGCTGACAGTTTACTGTGGCGTCCAAAATAAAGTATGTGAAGATCTGACGAAA
CGTTTTTCACAAAAATATAATGTGGAAACTCAGTTTATTCACGGTGGAACAGGAACAATT
TTAGGTAAGCTGAAAGCGGAAAAAGATAATCCACAAGCGGATATTTGGTATGGCGGTACT
ATTGAGCCACATTTCCAAGCAGGGCAGATGGGGCTATTAGAAGCCTATCGTTCACCTTTG
CAAGCGGAGGTTTTACCTCAATTTAAAGCATTGCAAGAGAGCGAAGCAGGTAAATATACC
TCGATTGCGTATTTGATGGTGCTTGGTTTTGGTATTAATACCGAAAAATTAAAACAGTTA
GGCGTTGAAGCTCCGAAAAAATGGGCAGATTTGCTTGATCCTCGCTTAAAAGGTGAAGTG
CAATTAGCCGATCCTCGCAGTTCAGGGACAATGTATACCACGATGATTACGCTTATTCAA
TTAATGGGCGAGGAAAAAGCCTTTGAGTATTTGAAAAAATTAGATGGTAACATTTCTCAA
TATGTGAAAAGCACCTTAGTGACCTCGAACCTTTCTCGTGGGGAAAGTGCTGTGACAGTT
GGCTTTGCTCACGGCTATGCTTCAGAAAAAGAGAAAGGTGCACCGGTTGATTATGTGTTA
CCTAAAGATGGGGTAGGTTATGCTTTAGGGGCTGCAAGTATTATTAAAGGTGCGAGAAAC
CTTGATAATGCGAAATTGTTTATGGATTGGGTTCTGTCTAAAGAGGTTCAAGAAATTCCT
TGGCGTGACCACGGACTTTATCAAACACCAACCAATGTGAAAGCGGAAGTTGCTCCACAA
TCACCTAAATTAGATGGGGTGAAATTGGTTGATGTGGATTATGCCCGTTTTGGTTCAAGC
GAGGAAGGGAAGCGTTTGGTAGATAAATGGCTCTTTAATATCAAATTATCGAATTGATCT
TCTTTATAGAAGGAAGGGATATTTTCATTGGAGATAAGCCCTGGTATTCATTCTCATAGA
TCGGAGACTAGGGCATAAATTATCTTTTTAAGATAGAAGAGTATTTTTTTCAACCCTGTC
CGTAAGGTACGGGGAGAATGTCAAGATAAGTAGTATGTAAAGAATTATAAGTTTGGATTG
CAATGGGACAGTTTAGGTTTTGTAACACCAGCCATTTCACTTAATTCATCCATATGATTA
ATGGTAATATATTTACCTTGTACCGTTATGATGCCATTTTTCTGGAATCGACCAAGCAAG
CGACTGATAGTTTCAATGGTTAAACCTAAGTAATTTCCAATATCACCACGGGTCATTGTT
AAGCGAAATTCTCTTGCTGAAAAACCGCGTGCGGCATAACGCTGTGAAAGATTGTAAATA
AACGCCGCAAGTTTTTCTTCCGCACTCATTTTAGAAAGCAACAAAATCATCTCTTGATCG
CTTTTGATTTCATGACTCATCAAACGCATAATCTGATGGCGGATTTTTGGCATTTTGCCA
GCTAAATCATCTAAAATATCAAAAGGAATTTCGCAGATCATTGACGTTTCAAGAGCCTGA
GCAAAACCGATATGTTTCATATCCATAATCGCATCAAAGCCAACTAAATCGCCCGGTAAA
TGGAAAGCGGTGATTTGCTCTTCACCATTTTCACTGATGGTATAGCTTTTAATTGTGCCT
GAACGGATTGCGTAGATAGACTTGAGTTCATCACCTGACTGAAAGATGATTTGTGATTTT
TGCACAGGTTTCTTACGCTCAATGATATTATCTAATTGAGTTAATTCGTGTTCATTGAGA
GTAAAAGGTAAACATAATTGACTAATACTGCAATTTTGACAGTGAATTGTGCAGGCTGTT
CTTCCATTTGCTTTAAAATCAGATACAATTTTCATACGCAACCATCCTAAAATTTGATTT
AAGGCAAATTTTAACATTTTTTTAGGGAATAATGAACAAGATTTATTTAGATTTGGAGTG
AAAATGGCGGCAGAGAAATTGACTAAAAAGAGATTAATTCAAATTATTGTGATGTTATTT
GTCCTGATTTGCGCATTTTTATATCGTACTTATACGTATTCACTAAATTAGGAATGTTGC
TAAATAAATTATTTTCTACAATCTTTATAAATTGCGAGTAGAATACACCATTTATTATCA
ATAATATTGTTTATGTCTAAAGATGCTCTATTTTCAGCCCCTATTGAGAAATTAGGGGAT
TTCACTTTTGATGAATCTGTTGCGGAGGTTTTTCCAGATATGATTCAACGTTCTGTGCCG
GGTTATTCTAATATCATTACAGCGATTGGTATGCTTGCTTCTCGTTTTGTGACTGATCAG
TCAAATGTTTATGATTTAGGTTGTTCTCGCGGGGCTGGGATTTTATCGATTCGGCGTAAT
GTGGAAAAATCTGGAGTAAGAATTATTGGTGTGGATAATTCTGAACCTATGGTAGAACGC
TGCCGTCGTCATTTGGAAGCCTATCATTCGGATATTCCTGTGGAAATTTTATGTGATGAT
ATTCGTCATATTGAGATTAAAAATGCATCAATGGTTGTCCTAAATTTCACGTTGCAATTT
TTGCCAAGAGAAGACAGGCTTGCTCTTTTACGTAAAATTTATCAGGGGTTAAATCCAAAT
GGTGTGTTGGTGTTATCGGAAAAATTTACTTTTGAAGATAACACAATAAATGAACTTCTT
ATTGATTTGCACCACACGTTTAAACGTGCAAATGGCTATAGTGAGCTTGAAGTAAGCCAA
AAGCGTACAGCCCTTGAGAATGTGATGCGGACAGATAGTATTGATACACATAAAGCACGC
CTAAAAGAAGCAGGTTTTTCACAAGTAGATCTGTGGTTTCAGTGCTTTAACTTTGGTTCT
ATGATTACTATTAAATAATGAAATTAGTGTAGTTGAAGTAGATTATTAACAAATTTTGTG
TCTCGCTATTTTTGTACGGGCTAAACCAGCTGAAAATTTTTGGCAAATTCGGTAAACTAC
CTTTTTATCATTTCCCTGAAAAGAGTTTCATCAATGGCTGAATATCAAAAAAATAAAGAT
CCTCAAAAAGATAAACAGATTGAACAGATAAACATTGCCCCTCACTCAATTGAAGCAGAG
CAAGCGGTATTAGGCGGGATAATGCTGAGTAATGAGTACTGGGACGGCGTTGCTGAGCGT
GTTCAAAGTACCGATTTTTACAATCACGCTCATCGTCTGATTTTTGAAGAAATGGCTTCA
TTATCTCGTAACAATCAGCCTATTGATATTATCACACTTGATCAAGTGCTTAAAAATAAA
GGCATATTGCAAGATATAGGCGGTTTTGCCTATCTTGCGGAACTATCTAAAAATACCCCA
AGTGCGGCGAATATTTTAGCTTATGCAGAGATTGTTAGTGAACGGGCTATTCGTCGTGAA
TTGATTGCTGCGGGTAATAAAATTGCAGAAATCAGCTACAATCCTAAGGGATTGACGGTT
AAAGAAGTCTTAGATGAAGCGGAAAGAACGGTTTTCCATATCGCAGAGATGCGAACTGCA
ACTGACGAAGGGCCGAAAAAAATTGATGATATTTTGATGGAAACCTTAGCTCGCATAGAA
TTACTCTCTCGTTCTCAAAATAATAGCGGTGTAACAGGTGTATCAACGGGTTTTGCCGCC
TTAGACCGAAAAACAGCAGGACTTCAGCCTTCAGATTTAATCATTGTCGCTGCCCGTCCA
TCAATGGGAAAAACAACATTTGCGATGAATTTGTGTGAAAATGCAGCAATGGGAGATGTT
GAGGTCGAAGATGAGAATGGCAATAAAGTTAAGCAACCGAATAAGCCTGTGCTGATTTTC
AGCCTTGAGATGCCAGCAGATCAAATTATGATGCGTATGTTTGCTTCGCTTTCAACGGTC
GATCAAACGCGTATTCGTACAGGGCAACTAGATGATGAGGAAATGTCTAGGGTTGGCAGT
ACAGTGGGGGTGTTGCAATCCAGAGGTAATATTTATATTGATGATAGTTCAGGTTTAACC
CCAACGGAATTACGTTCACGCGCGAGACGTGTGTACAAGGAAAACGGTGGATTAAGTTTA
ATTATGGTGGACTATCTACAATTAATGCGCGCTCCTGGATTTGCCGATAACCGAACCCTT
GAAATTGCGGAAATTTCTCGCTCACTGAAAGCCTTAGCTAAAGAGTTACAAGTACCGGTA
GTGGCACTTTCTCAGCTCAACCGTAGTTTAGAACAACGTTCAGATAAACGCCCTGTAAAC
TCGGATTTGCGCGAATCGGGATCGATTGAACAAGATGCAGACTTAATTATGTTTATTTAT
CGTGATGAGGTTTATCACGATAATCCAGATACAAAAGGAATGGCGGAGATCATCATTGGT
AAACAGCGTAATGGTCCAATCGGACGAGTGCCGTTAGGTTTCCAAGGACAATATTCACGT
TTCACCAATTACGAAGGTAGCTACAGACTAGAGGACGAATAAGATGTTATGTGCAATTTA
TAAAAGCCCCAAAAAAGAAGGAATGTATCTTTATGTGGAAAAACGGGATAAATTTGAGGC
CGTACCTCTAGAACTTCGCCAAATTTTTGGTAAACCTGAGTTTGTAATGCTGTTTAATTT
AGCAGGTGAAAAGCAGCTCAAGCGGGTAGATAATCAAGAAGTTTTGCAAAAAATCCAAAA
TGAAGGGTTCTATTTGCAAATGCCTCCACCCCCTGAAAATTTATACGCTGAATTTGTAGC
AAGACAAAAAGGGTTAAAATAATGCGTTGTCCGTTTTGTGCCACTGATGATACCAAAGTT
GTAGATTCACGTTTAACCGCAGATGGCTACCAAATTCGTCGCAGACGAGAATGCCCTGTC
TGTAAAGAACGTTTTACAACCTTTGAAAGTGCTGAATTACTCATTCCGCATATTGTTAAA
AATAATGGTAGCCGAGAACCTTTTGATGAACGTAAATTAAGAACCAGTTTATCTCGAGCA
TTAGAAAAGCGTCCCGTGAGTACCGATGATGTTGAGCAAGCGATCCACTGCATTGTGTTA
CAACTTCAAGCCACAGGGGAAAGGGAAGTCGCTAGTAAATTTGTCGGAGACTTGGTGTTA
GGTGAATTAAAGTCCTTAGATAAAGTCGCTTATATTCGATTTGCTTCAGTTTATTTAAGT
TTTGATGATATAGAAGAATTTAGTAAAGAGATTGAGCGATTAAGGAACTGAATATCAATT
AAGCAGAGATACCCATCAATGTCTTATTCGGCTCTTTCGCCATTTCTCGTGCTAATTTCG
GCACTAAGTAACCCGATGTAATGCGTTGCAATTCACGATAAATTTCAAAGGCTCTGCTGT
CTTCAATATAAAAATGGCTCGCTCCTGCCACTTTGTCTAGTAGGTGTAAGTAATAGGGTA
AAATGCCGTAGCGAAATAATTTGTCACTTAGGGCTTTGAGTGTTTGGGCATTGTCGTTGA
TCCCTTTGAGCAAGACAGATTGGTTGAGCAACACGACATTGCTTTGTTTTAGCTTCTGCA
TTTTTTCTGCAAAGATTTCGTCTATTTCGTTGGCGTGATTGATATGCGTCACTAACACGA
CCTTCAAACGGCTTTGTGATAGCCTTTCACACAATTCGTCTGTAATACGGTTGGGAATGA
CCACAGGTAAACGGCTGTGAATACGTACGATGTTGATATGGGAAATCTGCTCTAGTTGGG
TGAAAATCCAGTCAATTTCGTGGTCTTTTGCCATCAAGGGATCGCCCCCTGATAAGATCA
CTTCTTCCACTTCGGAATGCGCTTTTATATAGTCGAGGCTTTTCTGCCACGTTGCTTTGC
CACTTTTGACTTCATCATAGGGAAAGTGGCGGCGGAAACAGTAGCGACAGTTAATCGCAC
AGCTATTTTTTACCATAAATAACAAGCGGTTATGATATTTATGCAAAATGTTAGGGGCAG
GCGAATGCTGTTCTTCCAGTGGGTCTTGGACAAAGCCATCAACATTGGTAAATTCTTCTT
GTAATGTGATCGCTTGTAAAAAAAGGGGATCTGCCCGATCCCCCTTTTTCATTTTTTCAG
CAAAGGGGCGTGGCACTCTTAACGCAAACAGTTTACGAGCGGTAAGATCTTGCTCGAAAT
CTGCAATGTCTAGCTCGAGGTAATGCAATAAATCTTCTGGTCGATTAAAGGCTTCAGCCA
GATCTTGTAACCATTGTGCTTTTGTTGGTGCGTCGTAAAATAAGATGTTCAAATTTACCC
CTTTTGTTTTTATTGATATTATGTAGCAAATACACAAACTTTCCAATCTAGTAGGGACAC
GACGCCTCGTGTCCCTATATTCACATTAGTTGTGCTTTGATATTGGACGCCAAGCGTGGC
GTCGCTACTGCTCTTTTGTACAAATGCTACATAATTTCATTTTTTGTTGATTTACTGGCT
AATCACACACTGCACTGGTGCGTTGGTTTTATCTACCATCAATGTTGGTGGTAATTGGCT
GTTATTGGTTCCCACCATATATTGCACACCGTTTAAGCAATAACGCAAATAACCTGGTGT
TTTTTCAATAAGGTAAGGGTCGTTTTGTGGATCAATCGCTTTAAAGGTCGGCACCGCTGG
CACTTGTTGTACCTGTTTGGTTAATTGTTCTGTTGGATTGGTCGCTGGTGTTTGAGCCTG
TGCTTCCGTTGGGGAAAGTGCTTCACTTAATAAGTAACCTGCCGCAGCCCCTGTCACAAA
ATTGCCTAACCGGTTGCCCTGCGCCTGTTGAGCAGCACCAGCATTTGGCATTGCTTGATT
TGGCGTATTATTAAAGTCCGCATCAGCTTTTTGTTGTGTTGTAGATTGCTGAACCGTTGC
GGGTGTTTTTTTGCTTGAAGAAAATTTCATTCTACCTGCTTTTTTCGCCTGAACGGTTGA
AACGCTAAGGGCAAGAACTAAGCCCATTAACACTGCTTTTTTCATTTTATTTCCTCATTG
ATTGAAAAGGTGAATTATACCTGAAACGGCTTTATCCGCCATACTTAAGAAAAATTTTAA
TTTTTTGCCTGCCATTTTTAGTGTATTATATATGCCTTTTTATATCTTAGCCCTTTGGGC
GTTACTTTTTATCTAAATTCTGAGGATCACAATGGCTAGTTACAGCACTAATGATTTCAA
ACCAGGTTTAAAATTTATCCAAGATGGTGAACCTTGCGTTATCGTTGAAAACGAATTCGT
AAAACCAGGTAAAGGTCAAGCATTTACCCGTACTAAAATCCGTAAATTAATATCTGGTAA
AGTATTAGAGATCAACTTCAAATCGGGCTCAACCGTTGAAGCAGCAGACGTTGTAGATTA
CAACTACACTTACTCTTATAAAGATGAAGATTTCTGGTACTTTATGCACCCAGAAACGTT
CGAGCAAATTTCTGTAGATGCAAAAGCATTGGGCGACAACGACAAATGGTTGGTTGATCA
AGCAGAATGTATCATCACATTATGGAACGGCTCTGCAATCGGCGTTACTCCACCAAACTT
CGTTGAATTAGAAGTTATCGAAACCGATCCAGGCTTAAAAGGTGATACTGCTGGTACTGG
TGGTAAACCTGCGACATTAAGCACAGGTGCAGTTGTTCGTGTTCCACTTTTCGTTCAAAT
CGGCGAAGTGATCCGTGTGGATACCCGTTCAGGCGAATATGTTTCTCGTGTAAAATAATC
CCTCAATCCCCTGACAACTTGTTAGGGGATTTTTTTATCTTCAGCTAACCAATCTTCGTA
GTTTAATAATGGTACAGGTTTAAATTCTTTGATATGTTGATAATTAAACGTAGGATCTGG
CTCTCCCAATTCATCTAACCAATTCCAATTATCTTCAATTGGCTCAATAATTGCCTCATT
ACTTTTCTTCTCAATTTTCATTTCATCTCATCTCCGTACTAGGTACTAGACCGCTAACAA
ACCATATATTAATAGGTTAAATATTGTAGGGTAGGTTTTAATCCATCAATAAAATCAATA
TGTTACGATTATATGGTGGGTCAAGACCCACCCTACAAGCTATTTTACCACTAATCTAAT
ATCTAATTTTTGATAGACATATACTACCCCTAATTGAGAAAGTTACAAAAAGTTTATGTC
TAACAGTGTGCTTTTTTATCTATAACTCCGAACTTTATAATGAAAATTTCTTCTAAGTAA
GGTAAAATCTTTACACTTTCATTATTACTCACTAGAGGAACATATTATGTCAGTCGCAAT
TTTAGACCAACTTGAAGAAAAAATTAAACAGGCTGTTGAAACCATTCAATTACTTCAATT
AGAAGTTGAAGAGTTAAAAGGTAAAAACGAGGAAGCAAATCGTTCAAGCGAAACTCTACG
TCAAGAACACGAGCAATTAAAAACCGAACATCAAAACTTCCAAGATCGTTTACGCTCTCT
GTTAGGTCAAATCGACAACGTTTAATCTTTTTTGAATAAACGGCTAATATTTTGATTAGC
CGTTTTTTATTGCATCATTTATTATGGCGAAACTCTATTTTTATTACTCTGCGATGAATG
CAGGGAAATCCACAACTTTACTTCAATCATCTTACAACTATCAAGAACGAGGAATGAATA
CCCTTGTTTATACTGCGGCGATAGATGATCGTTATGGCGTAGGGAAAGTGTCCTCTCGAA
TTGGTATTTCACAAGACGCTCGCTTGTTCAAAAATGATAGCAATTTATTTGATGAAATCA
CCGCTTACATTGCCGATGAAAAATTGCACTGTATTCTGATTGATGAAGCACAATTTCTTA
CCAAGCAACAGGTTTATCAACTGACTGAAGTGGTCGATAAATTAAAAATCCCTGTGCTTT
GTTACGGCTTACGCACCGATTTCCAATCTGAATTATTTGAGGGCAGCCGCTATTTACTGG
CTTGGGCAGATCAGCTCGAAGAACTTAAAACCATCTGTTATTGTGGGCATAAAGCAGGTT
TTGTTATTCGTATGAATGAGAAAGGCGAAGCGGTAAAAGATGGAGATCAAATCCAAATTG
GTGGAAACGATAGCTATCTTTCTGTATGCCGTTTGCATTATAAGGAAAAATTGGGGATAT
AACTTAGTTTCTGTCTATTTATCTGAATAGGAATGAATTGCCAATTATATTTCAAAGGTG
AAAAGCATGTAGGATACAGTGATTGCTTTGTTTTAGGGGAAGCACTTGTAATAATCAATA
ACGGAAGAATGTAAAATGATCGAAGCTGTAATTTTTGATATGGACGGTACGTTAATTGAT
TCCCAACCTATTTGGTATCAAGCAAGTACTGAATTTTTTCAACAAAACCAATTTCCTGTA
ACCTTAGCTGAAATGATGACTCTTACAGGGTCACCAGTTGGTACGCTTGTTGATTATGTG
CTACAAAAATATGGCGAAAAAGAAAAGAGCCGTACTCAGTTAATAGAAGAGTTGATGGCA
TATGTAGTTGGAAAGGTGCTTGAAGCGAAGCCGTTAATGCCAAATGTGAAAGATGTTTTA
TCTACCTTAAAACAATGGGGGATTAAAATCGCAGTTGCTTCGGCTTCACCAAGAAATATG
CTACAAGGCATTGTTGATAGCTGTGGTATAGCTGAATATTTTGATTATTTAGCTTCTGCT
GAGGAATTGGAGTACAACAAGCCACACCCCGCTGTATATTTACACGCAGCAAAACAACTT
GGCGTTCCAACATCTGCTTGTTTTGCCGTAGAAGATTCGGTTTTAGGTATGATTTCAGGT
AAAGCAGCGAGTATGAAAACCGTTGTTATTCCTGAAAAATCGGAATGGGACGACCCTCGC
TGGGCTTTGGCTGATTATAAATTAGTGAGTATGTCAGAATTACCGATGTTAATAGAATCG
TAATGGTTTGATGTAAATCGTAAAGTCCCCTATTGTATGGGGAGCGTTTTGGGGAAAAAT
ATGGATAGACATAATTTCTCAAAACTTTTTCTTTAATCCCCCCACTTTCGCTATAATAGC
CCAAATTATTTAGATCAAAGAGAATTCAAATGGCAACAATTGCAAAAAATCCGCTCGTTT
TAGTGGACGGTTCGTCCTATTTATATCGTGCATTCCACGCATTTCCCCCTTTAACTAACA
AACAAGGTGAGCCAACAGGGGCGATGTATGGCGTGTTGAATATGTTAAAAAGCCTGATTG
CACAGGTTGAACCAAGCCATATTGCTGTCGTGTTTGATGCGAAAGGGAAAACTTTCCGTG
ATGAGCTGTTTGAACAGTATAAATCCCACCGTCCGCCGATGCCCGATGAGCTTCGTTCGC
AGATCCAACCTTTGCACGCAATGATTAAAGCATTGGGTATTCCGCTGTTGTCGATTGAAG
GGGTGGAAGCTGATGATGTAATTGGAACGCTTGCAGTGCAGGCTTCACAAGCAGGTAAGC
ACGTTTTAATCAGTACGGGCGATAAGGATATGGCTCAACTGGTGAACGATCATATTATGC
TGATTAACACGATGAACAATACCTTGTTAGATCGTGAAGGGGTGATTGAAAAATATGGCA
TTCCGCCTGAGTTGATTATCGACTATTTAGCCTTATTGGGTGACTCGTCCGATAATATTC
CAGGGGTAAAAGGTGTTGGTGAGAAAACGGCGATTGCGTTGTTGCAAGGTATTGGCTCAA
TGCAAGCGATTTATGCAAATTTAGACAAAATTGCAGAGTTATCATTTCGTGGGGCAAAAA
CCTTTGCACCGAAACTGGAAGCAGAAAAAGAAACAGCCGATCTCTCTTATCTATTAGCGA
CAATTAAAACCGATGTTGCCCTTGATGTTACTTACGATCAGCTTGTTACTCAACCACAAC
AGCGAGATCAACTGGTAGAACTCTTTGGTCGTTATGAATTTAAGCGTTGGCTGAACGAAG
TGATGAATGACGCAAACCCTGTGACACAAACGTCAGCAGAGAAAATTCCGAACAATTATC
AAGCCACACAAGCGGTCAGTGCCGAACAAAAATCTGCACCTTTTGCAAAAGTCGAGATAG
ATCGCACCGCTTACGATTGCGTGAACAGCCCTGAACTCTTTACCAAATGGCTGGCAAAAT
TGCAAATGGCACAGCTTGTGGCGGTGGATACCGAAACAGACAATTTAGATGCAATGCAAG
CAAATTTAGTCGGGATTTCGTTTGGTTTAGAAAATGGCGAAGCGTGCTACATTCCGTTGG
CACATAAAGGCAAAATTACACAGCCGACCCAAGTGGATCTGTTTGGTGAAAGTGAAGCAG
AACTCGATGAAGTCGAAGCGTTACTGCCTAACCAGTTGAACAAAGCGGACTGTTTGGCAC
AGTTAAAACCGATTTTAGAGAACCCAAATATCCGCAAAGTCGGGCAAAATATCAAATACG
ATTTAACGATTTTTGCACGCAACGGCATTGAGCTACAAGGGGTTGCCTTTGATACGATGT
TACAATCTTACACCCTAGACAGCACAGGTCGTCACAATATGGACAATTTGGCAGAGCGTT
ATTTGGGACATCAAACTATTCCTTTTGAAGAATTGGCAGGCAAGGGCAAACATCAGCTTA
CGTTTGATCAAATTGAACTGGATAAAGCAACAGAATATGCAGGGGAAGATGCCGAAATTA
CAATGAAATTGCATCAACTCTTATGGTCTGAACTACAAAAAACGCCTGAATTGGTGAAAC
TGTTTGAGCAAATCGAAATGCCGTTGGTGAGCGTACTTTCTCGTGTGGAACGAAACGGCG
TATTAATCGATCCTGCCAAACTGTTGGCACATTCAGTTGAGATCGAACAGCGTTTAAAAG
AGCTTGAAACCCTTGTACACCAAGAAGCAGGAGAAGTGTTTAACCTTGCTTCTACCAAGC
AACTGCAAGAGATTTTATTTAACAAACTCGGCTTACCGATTTTAAAGAAAACCCCGAAAG
GTGCGCCATCAACCAACGAAGAAGTGTTGGAAGAATTGGCTCAAATGGGACACCAAGTGC
CTGTTCTGTTGATGGAACATCGTGGCTTGAGCAAATTGAAATCAACCTATACCGATAAAC
TTCCACAGATGATTAACGCCCAAACAGGACGAGTGCATACTTCATATCATCAAGCGGTCA
CGGCAACAGGACGACTTTCATCAAGCGATCCGAATTTACAAAATATTCCGATCCGCAACG
AGCAGGGCAGACGTATTCGTCAAGCCTTTATCGCCCATGATGGCTATGTGATTTTGGCGG
CGGACTATTCGCAAATTGAGTTACGCATAATGGCTCATCTTGCTAATGATGCAAATATGA
TCAAAGCCTTTGCCGAAGGTAAAGACATTCACCGTTCCACGGCGGCGGAAATTTTTGGCG
TGCCGTTGGAAGCCGTAACCAGTGAACAACGCCGTAGTGCTAAGGCGATTAACTTCGGCT
TGATTTACGGAATGTCTGAATTTGGCTTGGCAAATCAACTGGGCATTTCTCGTACCGATG
CGAAAAAATATATGGAACTTTACTTCCAGCGTTATCCAGCGGTGCAACAGTTTATGTTAG
ATATTCGTGAAAAAGCCGCTGAAAAAGGCTATGTTGAAACGTTATTTGGTCGCCGTTTAT
ATTTGCCTGAAATCAACTCAAGCAACCAAATGCGACGCAAAGCGGCAGAACGTGTTGCCA
TCAACGCCCCAATGCAAGGCACGGCGGCAGATATTATCAAAGTGGCAATGATCGGGATCG
ATCAAGCGGTGCGAAATTGCGAAGATATTGCAATGATTATGCAAGTACACGATGAATTAG
TCTTTGAAGTCAAAGCCGACAGAGTAGAGCATTACACCCCACTGATTAAAGCTGAAATGG
AAAAAGCGATTGAGCTTAAAGTGCCATTGATTGCAGAAGTTGGGGTTGGAGGCAACTGGG
ACGAGGCGCATTGATGATTAAGGGGACTAAATTAGCGTCCCCTTATAACTATTTTTAATG
AATCCAATGAGCTAAATTTATTTAGTCATCACTACTAAATACTCCTAAAAGCTGTAATAA
GCTCACAAATAGGTTGTAGATAGACACATATAAATCAACGGTTGCACGGATATAGTTTGT
TTCACCGCCGTGGATAATGTTGCTAGTTGAATATAAAATTGCAGCCGTTGAGAACACTAC
AAATAATGCACTGATCGCTAAACTTAACGCGGGCATTGCTAAGAAGATATTTGCCACAAT
ACCCACTAATAACACCACGAACAACGCAATCATCATACCCGATAAGAAAGACATATCACG
TTTAGTAGTTAATACATAAGCAGAACAGCTAAAGAATACCAACGCAGTCGCCCCTAAAGC
CAATGCAACCACATCGCCTAAGCCATTGCTGATATAAGCATTTAAAATTGGACCCAAGCT
ATAACCTAAGAAACCCGTTAACGCAAAAACACTTGCTAACCCTGCTGCACTATTTGCCGT
TGCATTGGTTAAGAAAAGTAAGCCATAAAAACCGACTAACATTCCCCACCAAGGTAAACG
TGGTAAATTAAGTGTCATTGTGACAGATGCAACCACTGCCGAAAATACAAGCGTTAACGC
AAGTAAGAAATAAGTATTACGTAATACTTTATGTGTGCTAAGAAGGGATTCACTTCTTGT
GGAAGTGACTAAACGATCTTGCATAGAATCTCCTGTAAATAAATAGTTTTTGTGTTAAAA
ACGCCCACAAATTAGCGAGAAATCATAGAAAAGTCAATGTATTTCACAAAACAAAGGGCG
TATCTCTACGCTCTTACTCTTTTACTGAACTGCCACAACCCTTCCTTCTTGATAATCCAC
TGTCACAGGACTATTCGGCAACAATTTGCCAGAGAGAATTTGCTGTGCCAAGGTGTTTTC
AAGCTCTTGCTGAATTACACGTTTAAGCGGTCTTGCCCCAAAGAGTGGATCAAAGCCTGC
TTCGCCGATATGATCAACTGCCGCATCGGTCACCGTCACTTCATAGCCACGCTCCGCCAT
ACGTTTAATTAGACGTTCAAGCTGTATTCTTGCAATCGCACGGATATTTTCTTTATCTAA
TGGGTGGAATACCACAGTTTCATCAATACGGTTGATAAATTCAGGGCGGAAATGTTGCCC
AACCACATTCATCACGATAGTTTTCATTTCATCGTAACTCATATTTTCCGCATTCTCTTG
AATTAAGTGCGAACCTAAGTTTGATGTCATAATTACGACCGTATTACGGAAATCCACCGT
ACGACCTTGTCCGTCAGTTAAACGACCATCATCAAGCACCTGCAATAAAATGTTGAATAC
ATCTGGGTGTGCTTTTTCTACTTCATCGAGCAATACAACCGAATATGGACGACGGCGAAC
TGCTTCGGTTAAGTATCCGCCTTCTTCATAGCCGACATATCCTGGAGGTGCGCCAACTAA
GCGAGATACGCTGTGTTTTTCCATAAATTCGGACATATCGATCCGCACCATCGCATCTTG
ATCGTCAAATAGGAAGTTGGCTAATGTTTTGCAAAGCTCTGTTTTCCCTACGCCTGTCGG
CCCTAAGAATAGGAATGAACCGATAGGGCGATTTGGATCAGACAAGCCTGCACGACTACG
ACGGATCGCATTTGCCACTGCATCAACGGCTTCACTTTGACCGATGACCCGTTTATGTAG
CACCTCTTCCATTCGTAATAGTTTCTCTTTTTCCCCTTCCATCATTTTGGATACAGGGAT
ACCTGAGGCTTTAGAAAGCACTTCGGCAATTTCTTCATCGGTCACTTTGGTGCGAAGTAG
ATGATTTTCACCGCCCTCTTCTTCACGTTTTACCGCTTCTTGTAACTGTTTTTCAAGGGC
TGGGATTTTTCCGTATTGCAACTCCGACATTTTCTCAAAGTTATTCTCACGGCGAGCCTG
ATCCATTTCAATTCGGGCATTTTCCAACTCGGTTTTAATGTGTTGCGTGCCTAACAGAGC
GGATTTTTCTGCTTTCCATACTTCTTCCAGCTCCGCATATTCACGTTCACGAGCGGTCAG
ATCCTCGTCTAATTTTGCAAGACGCTGACGGCTAGCTTCGTCTTCTTCTTTTTGCAACGC
TTGACGCTCTAATTTCAACTGAATAATACGGCGTTCAAGTTTGTCTAACGGCTCTGGTTT
AGAGTCGATTTCCATACGCAAGCTCGACGCTGCTTCATCAATTAAGTCAATCGCTTTATC
GGGCAATTGACGATCGGAAATATAGCGGTGCGAAAGGGTTGCAGCTGCGACAATTGCAGG
ATCCGTAATTTGAACGTGGTGGTGAATTTCGTAACGTTCTTTCAAACCACGCAAAATCGC
AATGGTATCTTCAACCATCGGCTCATCAACCAACACTTTTTGGAAACGACGCTCCAGTGC
TGCATCTTTTTCAATATATTGACGATATTCATCTAAAGTTGTCGCCCCGACACAATGCAA
CTCGCCACGAGCAAGGGACGGTTTCAACAAGTTACCTGCGTCCATCGCTCCATCGGTTTT
ACCTGCACCGACCATCGTATGAATTTCATCAATAAACAGGATCACTTGCCCTTCTTCTTT
AGCAAGCTCATTCAATACCGCTTTCAAACGCTCTTCAAACTCACCACGGTATTTTGCCCC
TGCAATTAAAGCCCCCATATCTAAGGAAAGCACACGTTTGTTTTTTAAACCCTCAGGCAC
TTCGCCATTAACGATACGCTGTGCTAAACCTTCGACAATCGCCGTTTTCCCCACACCTGG
TTCACCGATAAGCACTGGATTATTTTTAGTACGGCGTTGCAATACTTGCACTGTACGGCG
GATCTCTTCATCACGCCCGATTACAGGATCAAGTTTGCCTGCCTTAGCTCGCTCGGTTAA
ATCAATGGTATATTTTTGTAATGCTTGTCTCGTTTCTTCTGCATTTTGATTATTCACGCT
CTCCCCTCCACGAATTTGTTGAATAGCGGCTGTCACCTTCTCTTTGGTTAAACCTAATTT
TTTCAATAACTTGCCTAAATCACCATTATCTTCAAGTGCCGCAAGCACAAATAGCTCTGA
TGAAATAAAGCTATCGCCAAACTGTTGCGACAATTTATCGCATTGATTTAACAAGCGAAA
AAGTTGTTGCGACGGCTGAGTATTGCCCCCTTGCACCTGCGGCAAGCGGCTGATAATGCG
ATCAAGTTCACTGCTTAAACGGTTCGGTTGCACATTTAAACTGGTAACAAGCGGTGTAAT
TGAACCATCATTTTGCTTTAACAACGCAAGCATTAAATGTGCTGGTTCAATATAAGGATT
ATCTTTGCCAACGGCTAAAGATTGTGCATCGGCAATTGCAGATTGGAATTTGCTGGTAAA
TTTATCAATATTCATAGGTTTCCCCTAAATTCTGTTTATTAATGTTCTGACTTCGAGATT
ACTCTCGCTTGACGTCACTATAAATTGGGATTGTCAAGGGGATTTCAAGAGAAAATGTGA
AAGAGATCACAAAATTATGAAATCTATTGGGGGAAGAGCAGCTTTCAAGAAGCTAATGCA
TGGTCAATTTTTATCAGTATTCAAACGATGAAATTATAGGTCTTTAAATACGTTTAAAAT
TTACACTTAGGAATTCCCGCCTCTTGGGGCGGGGAGGATGTCAGAATAAAACCTATCCGC
TTGTAGTTTAAATTAAGGGTTAGTGACTTAACATTTTGAGTAATTCTTTTGGCTCAACAT
AACCAGCGATTAACTCTCCTTCTTTTGTGACCATATTTGGCGTACCTGTAACCCCAAATT
TAATCCCAAGCTCATAATGCTTTTTCACCATATTTGGCGTTTTTACCTGTTTTGGTAAGT
TACCTTTCTCTGCTTCGTTTAACGCAAAGACTGGATCTTTTTCTGTCCAAATTGCTTCCA
TCTGTTTTGCAGTTTCAGTATTCATACCGCCACGAGGGAAAGCTAAATAACGAATAGTAA
TGCCTAAATCATTATATTCTTTGATCTTTGAGTGCAATAAATGACAATAATGGCAAGTAA
TATCCATAAACACAGTGACAACGTGTTTTTCATTTTTCGCAGGATACACAATCATCTCTT
TTGCTAGACTATTAAGTTCTGCGAGTAATGCACGATTAGTAATATCAGTAACTTTGCCAT
CTTTTAATTCAAAAATCTGCCCGTGTATTACATAGCGTCCATCATTGCTAATTTGCACAA
CACCTTGATCGGAAATCGCTGTTTTAAAACCTGGCAAGGCAGATTCTGACAATTTCACAT
TAGTTGCCCCAATTTTCTCAAGTTGTTGCTGTAAGTTTTTATCATTCGCCTGTGCCGAAC
CTAAGATTGCAAGGCTAATTAGGGTCAATAGAATTTTTTTCATTATAAATCCTTCTAGAG
TTTAAGTTTTGTTTCAATATTCCGTGCTTTCACTAAGAATGCTTTACGTTCTTTATCTGG
CATACCAGATCCTATACCAGGCAATTTTACTGTCATTGGATTAACCGGTCGCCCATTGAT
ATGAAATTCATAATGCAAATGTGCACCTGTTGAACGTCCTGTATTTCCAGACAACGCAAT
ACGCTGTCCTTTTTTCACACTTTGCCCAACTTTAACTAACGATCGGCTTAAGTGCATATA
TACCGTAGTATATTGTCCCCCATGGCGGACTTTAATATAACGACCAGCACCGTTTGCTTG
GTAAGCGATATGTTCAACAACACCATCTGCAGGGGCAATAATCGGCGTACCGCTTCGTAC
AGCAAAATCAACACCTTTGTGAGGAGCAACTCGTCTTGTTACTGGATGTAAGCGACGAGG
ATTAAAATGTGATGAAACTCTTGGTGTAAATGGCAATGGGTAACGAGCAAATCCTTTACC
TAACGTTTCACCGTGACGGTTATAATAACGTCCATTATCAGCTTGAATGGCATAATAACT
TTTCTTGCCACTGATGATATGAATAGCTTCAACATTACCTAAATCAGTAACCTTACCATT
GATATACTCACGCTTCACTAAAATTGCAAATTTATCGCCTTTTTTCAATTTATTGGTGGA
AATCTGCCATTGCAGACCGTTAGCTAACTGATTAATTTGACGTTGAGATAAACCTACCGC
CTTTAAGCTGGCACTAAAACTACCATCAATGGTGCCTTTAATCACATCTTGTTGCCAAAC
ACCTTTTTTCTGAATAGTTTGTACTGCAAATTGATCTTGTGCTTTACGCTCAAAAATTTT
CTCTTCTTTTTCTGAGATAAGCCAGTTCATATATTCCAGCTCACCGTTATTGTCTAAAAT
CCAGTAGAACTGTTGTCCAACTTTAAGCTCGGCTAACTGTGGAAAAGTTTTTTCTAAGGC
TTTTGCTGTAGCATGTGTTAATCCTGACTGCTCTAGTACATCTTTTAGCTGATCGCCTTG
AGTTACGATATAACTAAACTGATTTTGGATACGTAATGCTTGATCTGCAATATCTAGCAG
ATCTTCTAACACACTTTCTGCTTCTTCTGATAATTTTTCACTTTCAGGTACAACCGCAGA
CTGACCTTCTACTTCATCATCAACATCACTTAACTCATCTTCATAAGAGGTTGCATTTTC
ATCAACAGGCTCGGCATTCACTTGTTCCTGTTCCTCTTTAGCAGAGGCAGTAAAATCAAT
GCTGATATACTTAGGCTCACCATGAGATAATCCTGTTGAAACTTCAGGCAACGACTGAGT
AGCCAACGTAATCGGGATTTCTTGAGCCTCTGAAGAATTTGAACTCGGTCTTTTTAAGGT
TAAAGCGATACCAATAAAGATAGATAATATAATCACCAAAAACACAAATGCCTTAGTTCT
ATTCTTCTTACGACGCCGATCTCTAGCAAAAATAACGTGTTGCAAAATTCTATCCTAAAT
AATTTCTTCTATGCTAACTTATTATAGACAAAGGAATGGGCAAAAAATTCTCATAGCTTT
CTTGTAAAACAGCAAAAAATCCGCTAATTTTAATTCCTTAAATCCTTAAATTTATTAATG
TTATGCAGATCAAGCAAATTAAGCCGATCCACAATTTAACGAAGCCCCTTGTGCAACTGA
AAGCGATTAATGTGAATTTCGGTACACAAGTTGCCCTTGAAAATATTCATTTAAACATCT
ACCCCAATTCTATCACAACTATCGTTGGTCCTAATGGGGGGGGTAAATCTACCCTATTAA
AAGTATTGCTGAAATTACAGCCAGCAACATCAGGGGAGGTTATTCACCAACCACAGCTAA
AAATTGGCTATGTGCCACAAAAATTGCATCTGGATCACTCTATTCCTATTACCGTTGAAA
AATTTCTATCTCTCAAGCCTAACAGCACTAAACCCTTGATAGATGAAGCATTGTCCCTAT
TTTCAATCACTCACCTTGCTAAGCATAGTATGCAAAAATTATCTGGCGGTGAGTTACAAC
GAGTACTGCTTGCCCGTGCAATTTTAGACCGTCCACAACTGCTTGTCTTAGATGAACCAA
TGCAAGGGGTGGATATTACAGGGCAAACGGAACTCTATCAACTATTAAATAAAACTCGTG
AATGGTTAAACTGTGCTATTTTAATGGTTTCTCACGATTTAAACATTGTAATGGCAAATA
CGGACGAAGTACTATGCGTTAATCGCCATATCTGCTGTGCTGGTACACCTGAAAAAATTT
CAAGTGACCCAAGTTTTATCCACTTCTTTGGCGATCAATTTGCGAAAAACGTGGCATTTT
ATTCTCATCACCATAATCACCACCACGACTTACAAGGCAATGTATGTCGTTGTAACGGAC
ATCACTAATTGAGGCAATATGTTTGAGATTTTATTTCCTGCGTGGTTAGCAGGCGTATTT
TTAACCTTCATCACCGCACCGCTTGGAGCTTTTGTCGTCTGGCGAAAAATGGCATATTTT
GGTGATACCCTCTCTCACTCCGCATTACTTGGGGTTGCATTAGGAATTTTCCTACAAATC
GATCCCTATATTGCTGTTATTCTAATGACCGTCATACTCGCCCTTTGCCTCGTCTGGTTA
GAACAACACTCTACTCACTCAGTCGATACCCTATTAGGCATTATCGCTCATTGCAGTTTA
TCCTTAGGCGTTATCACCATCAGTCTATTAGACAATGTTCGTGTTGATTTAATGTCCTAC
CTATTTGGTGATCTTCTTGCAATTGGTTTTAACGACGTACTCTTTATCAGCATCGGGGTT
ATCGGCATTGCGACACTACTGGCTCTGTATTGGAAAAAGCTACTCGCCATCACAGTCAGC
CCTGAATTAGCTCAAATTGAAGGCCTAAATGTCGCACGCCTACGCCTCTTATTAATGTTG
CTCACCGCATTAACCATTGCATTAAGTATGAAATTTGTCGGGGCTTTAATCATCACCTCA
CTACTGATTATCCCCTCTGCAACCGCAAGACGCTTTGCCAAAACCCCTGAAACAATGGTT
ATTTACGCCATCGGATTAAGCATATTATCGGTCAGTGGCGGATTATTACTCTCTGCCCTC
AAAGATACACCAGCAGGACCTTCAGTGGTTGTTTGTGCAGGAACACTCTTTTTACTCTCA
TTAATTAAAAAAGAGGCGAATTAAGATCAATAAAATATAATTTTCCTATTGAATTTTTTG
TCAAATTTCGCTTAAATCCCACCGCTTGTTAATGATAACAAGCGGTGGGATTTTTATATT
TTTTTGAAGTAAATAAAGAAGTAAATTATGTGTCAATTATTAGGAATGAATTGTAATACG
CCGACCGATATTACTTTCTCGTTTGAAGGATTTCGACGGCGTGCAGGCTTAACCGACCAC
CATACCGACGGCTTCGGCATTGCCTTTTTTGAAGGCAAAGGTGTGCGTATTTTTAGAGAC
AATCGCCCAGGTGCCTCATCACCAATGGCAGATCTCGTCAGTCAATATCGAATTAAATCC
TTTAACGTTATCGCCCATATCCGTAAAGCAACCTGTGGCGATGTCAATTTAGAAAATACC
CACCCATTTATCCGCGAAATTTGGGGTGAAAACTGGGTATTCGCCCACAACGGCACGGTT
GATGTCAAAGTTTGCCCGAATAATCACTATCAGCCTATAGGCTCAACGGACTCTGAAGCC
GCATTTTGCTGTATAGTTGCCAGCCTAAAACAACGTTTTCCACAAAAACCAAGTGAAAAA
GAGATTTTTGACGCAATTGTAGATATTGCCAGTGAAATCGCTAAACACGGCGTATTTAAT
TTTATTCTTTCCAATGGGCACTGGATGATCGCACGTTGCTCAACAAACTTACATTATATC
TGTCGCAAAGCCCCATTCGGCACAGCATTGCGTGATGATGATGTAATGATTGATTTCCGT
GAATATACGGAAGAAAGTGATAAAGTCACCATTATTACAACCCAGCCTCTCACAAAAAAT
GAGAACTGGACAAAAATGAAAAATGGGGGCTATGTCTTCTTTAAAGATGGTGATGTACTC
TTTGAAATTGAAGGTACACTACCTGAATGTAAACCTCACGTTTAAAATAGATTGCCCCTT
TCTATACTCAAAAGGGGCAATTTACTTTTCTACTTAATCGGCGTTGCCGTGCGTTCTAAC
ACTTCGAGCAACTCACTGATATTCTGTTTACCCTGTGTTTTAAGCCACTGGCGAGCGGCT
TCAACACCTTCGGTTTTATAGGCTTCTGCACCGCCTGCCCAAGTGGCACGTCCGCACAGT
ACGCCGTTAAATTGACTGCCTGCTTGGTGAGCAAATTCAAGGGTTTGTTGGAACAGTTTG
GCTGAAACGCCTGCACTTAAGAAAATAAACGGCAGATCTGTTGCTTCGCTTTGCTCTTTA
AAGAATTCCGCCGCTTCTGCTTGGCCGTAAAGCACTTCACCATCAGTAAAGCCTTCCACA
TAGCTCATCACCACAGGCACTTCCACTTTCAACACATCTACCCCAAAACGTTTGTCCGCA
AAGAACTTCATCGCTTCAATCACTTTGTGCGGTTTCACTTTGGCGTTATAGACTTTATCT
TCGTTTGAGCCATCGTAGGTCAAAATCTCTAAGAACAACGGAATTTGTTCCGCATTACAT
TCCGAAGCAACACGTTCAACAAAGGCAGCTTTGCGGTCGTTAATTTCGTGTGGTTCATCA
ATGTCAAAATAGATCAACAATTTAACCGCTTCCGCCCCTTTTTCTTTTAAGCGATAGACG
GACACATCATCAATCAAATCAGGGAAACGACCCACAGCGGTTTTATCATAACCTGTTTTT
TCGTACGCCATAATTAATCCGCAATTTGCATCACGTTTCTCTGAAGCCGCCCAGCCAAAT
TCAGGATCAAGCAAGATCGACGACGCATAGGGGGTTAATTCTTGAGAAATCAAGGTTTTA
AATTCGCTGACCTGTTGAGCGGTAATATCATCGCCCATCATTCGGCGTAACGCACCACGT
TGGTCAATCGCAAGAGCAGCAATAATGCCCTCTTTGGTGCAAAGTTTTTTCATTAAATCT
TGTTTAGACATACTGCTACTCCTATTCATCATCGCCTAACGCTAAGCTTTTAAGTTGTTG
AGCCACATCGTGAATTTGTTCTTTGGCATTTTCCAGTAAGCCGTCCGTGCCTTCTTCACT
CACATAGCTAATCACCATCGGTAAATTCATTCCGCTATATAACCCTGATAATTTCGGCAA
GTAACGCATTGCCACATTACACGGCGTGCCGCCCATAATGTCGCAAAAAACCACAATCTC
GCCGCTTGCATTCGCCAGTGCTTGCTCAAATTTCACTTGGAAATCTTCACTGCCTTCGTG
TGGATATAAGCAGACGGTTTGAGCATTGTCGATTTTGCCTAAAATCATTTCGGCAGTATC
CAGTAAGCCTTCCGCAAACTCTCCGTGACTGATTAAAATTAAGCTCATAGTTGCTCCTTT
TGGTAGTTTTGAATTTTTTATTCCCCCCTTTGAAAAAGGGGGGCTAGGGGGGATTTTAAG
ATAGTGCGATTAACTGTTTAGATCTTTAAATCCCCCTCAATCCCCCTTTTTCAAAGGGGG
AAGTTTGACGATATTTTTTGGGTTGTCCTTATAAATTCTTCGTATTCAACTCTTTATAAA
TCGGCTTATCACTAAATGTTAAGCTATCGATCTTCACCCCTTCCGTTTCAAAGACGATAA
TCTCATTCTCGCCTTTGTGCAGTAACGGTGCAGGCAGATAGAGATAACAGGTTGGGCCTT
CATTCCAGTAACGTCCTAAATTCTCACCATTTACCACAATTACCCCCTTGCCGAAATCAC
GGGTATCAATAAAGGTATCTTGCGGTTCTTGGTCTAGGTGTAACTTAAATTGATAGAACG
AAGGCGTTTGGCTGTCTTTTTCGCCATCAAAATCAATCTCTTCCAAGCGGTCAAAATCAA
TCGCATAATGTTGCCAGCCTGTGTGGAAATGCAGATCAAGCACAGCCCCTGCACCGATCC
CTTTATGCTGTGTCGCTGCAAGTAGCTTACCGCCGTAATTCACTCGTCCCATATTTTCCA
CTAATAGGTCAAGTTGGAACTCGCCATTTGGTGTCTGTAACATCACTTCATTGCCGATCT
CGTGTTGATACTGGGTGGCAACTTTTTGTTTATCGTTGAAAATCTGAATGCGATCTCTGC
CTTGGTAAATTCTCAGCTTGATCTCACCGCTATATGCTGTCGGTTTGGCTCGATAAAGCA
GATAGCCGTAGTAATGCCCTAGCTGTTCCATTGTTTGAGTGAACGGGCTTTCATAGCATT
CACTGATTGTGTCTAAGGTACCAAACAACGAGACTTCATTTTGCACTGCAAGCGGTGGGT
AAGCGGTGATATTTGGCAAAATCGGATCGACAATCGGGCTGGCATCGGGATACTGCCCTA
GCACTTTTTGTAGCAGGTAGAATTTCTCTGACGGTTCGCCCCATTCGTGAACAGGGGCAT
CATAGTCGTAGCTGGTTACTTGCGGTAAATCGGTGTCTAACCGTGCGGAACAGCCGTTCC
AAAAGCCAAAATTCGTTCCGCCTTGGAACATATAAAAATTGATACTTGCCCGTTCGAGTA
ACTCTTTGGTGCAGTCCGCTAAATCTTGAGCATCACGGCGGATCACAGGCTCTTTCCAAC
GGTTAAACCAACCGTCCCAAAATTCCATACACATCAACGGGTAAGATTTGCCATGCTTAT
CAATATAACGTTGCAACTCATCTAAATTTTCATTGGAACGAGAGCCGAAGTTCCCCGTCG
GCAAAATATCATCTTCGATCAACGCCCCTGCTTCTAAGGCGTTCTGCCACGCACCGTCTG
ACGTGAAAAGCGGTACGTTCACCCCGTGAATTAACATCAACGCCCGAATAGCTCTTAGGT
AGTTTTTATCATTGCCGAACGAGCCGTATTCGTTCTCGATTTGCATCATTAGGATATTAC
CGCCTTGGGTAATTTGGTAAGGGGCAATGCGTGGAAGTAGTTCTTGAAAATAGCGGTCGA
TTTCAGCGATAAACAGCGGATCGTTTTGGCGTAAGCGGATATTTGGAATATTGAGCAACC
ACGCAGGCAATCCGCCAAACTCCCATTCCGCACAGATATAAGGTGTTGGGCGAAGAATAA
CGTACAACCCTAGATCTTTTGCTTTTTGCAAAAATTTGACTAAATCCGCCCGCTTGCTGA
AGTTAAATTGATCAGGCTGTGGCTGATGTAAGTTCCACGGCACATAGGTTTCAACCGTGT
TACACCCCATTGCCTTTAGGTTATAGAGCGTTTTGTACCAGTATTCCGGCACGATACGAA
AATAATGTACTGCACCTGACAGGATTTTGAACGGTTTTCCGTTGAGTAGGAAATCCTTTT
CGCCGATTTGGAAAGGCATAGTTCACCTCGCTTAAAAGATATAAAACCGAATAAATCTAG
AGAAGAACGATTGGGTTTTAGATCTTGGTTATTTGTAACATTTTGAATGAATTTGACCGC
TTGTTTTAGGACGCCAAGCGTGGCGTCGCTACATTCGATGGTATTGTAGGGACACGACGC
CTCGTGTCCCTTTTAAATTACCCTTTCGCCAACAATCCAGCCCAAGAGAGCAAGATACAG
AGTGCGATGATGATCATAATCGCTTTGTTAGAGTTCATTTTCGGTCTGCCGAGTAACCAG
TAGATGAAGAACACCACTAACGCAGGGACTAATCTTGGTAAGATAAGGTCTAAGTTCGCT
TGGGCGGAAACGACTTTCTCACCGATAGTAGCAACAAACGGTACTTTGACATTCACCATC
GTGGCACACATTACCCCCACAACGAATACCCCAAGCACTGTTGCGGCGTTGGTTAGTGCG
TTCAAACGGTGACTTAGGTTGGTGACTAAGTTTACCCCTTCACGATAAGCGATTTTGAGT
TGCACCCAACGGAATACCATTGTTGCAATCGCTACCGCAACCCATAAGCCGACACCAAGC
GGATTGCCGTTCACAGCCATTGTTGCGGCAATCGCCCCCATAATTGCTGGGACGAGTGAG
CCGAATAGGGCATCACCGATAGCGGCAAATGGTCCCATTAAACCTGATTTGATACCTGCA
ACGGCTTCAAGTGATTTCACCCCTTGTTTTTCTTCAAGTGCCAAGTCGATACCTTTAACA
ATAGTGTTAAAGAATGGGCTGGTGTTGAAGAATTGGTTGTGCATCACCATCATTTTTTGT
AGTTCAGGTGTGTTGTCGCCGTACATTTTGCGTAGCTGTGGCAACATAATCCATAAATAA
CCTGAACCTTGCATACGTTCGTAGTTCCAACCAACTTGGTTGAAGAATAAGTTACGGATA
TTGATTTGGCGGAAGTCCGCATCTGTTAATTTATAGCCTTTTGGATTTCCGACTTGTTGA
TTAGAGTTCGTCATCTTCAATTTCTCCTTTGTCAGAAGTGGTATTTTGTTTTGCAACTGG
GGCTGAGCCACCTTCTACGCTACGTTGGTAAACAATGTAGGCGAATGCAAATCCGATTGC
TGCCATTGCAAGCATTGGTACGCTGCTGATTGAGTTGCTTACACCTGTTGATGCACCTAC
AGCATTGATGTTACCGAAGAGAGTAATGAAGATTGCTGTGAGTGAGAATGCAAGGATTAA
GTATGCAATGTGACGTTTTGTTGGTAAGTAACGAAGTAAGATTGCGAAACCTAACGCTGG
TAATACGCCACCTGCAAGGGTTAAACCATCTGCGATAACTTTTAAGAAGCCTGTTTGCAT
TGCTTCTGCTAGGCTTGCCACAAATGGACCACCAAACACTAACGCTAAGAAGATTGGTAA
TGCACGAGATAGACCCCAAGCGATTGCACCGCAGAGATAGTTTACCGTGATTGCACTATA
AGCGTGGTCTTGGATATTTTTGTCGATACGGTGAGCGAAGAATACGTTAGACATTCTCGC
TAAAATATCGGTATAAACCATTAAGGCTGCGATTGGTACAGCTAAGGTTGTTAAGGCTAA
TTGTGGATCCATTCCAGCTGCAACAGAGAATGCAGTTGCGATAACAGTACCTGAGTTTGC
ATCAATACGAGATGCACCACCGAAGGTACCTACACCTAAAATGGTTAATTGCATTGAACC
ACCGATTAACAATCCAGTTGTTAAATCGCCCATAATTAAACCTGTGATAAAGCCTGCAAA
CACAGGTGAACCAGCACTAGATACAATCGTGATTTCATCTAGGATTTGATAGAACGCATA
GAGCGTTATCAAAAGTATTTGCCACCATTCGATCATAATCGTTACTCCTCTATAAAAGTT
TCATTAAATCGACTTTTTCTTCATTAGGCACTAACTGAGCAGTAAGCTTCACGCCTTTTT
CAGAAAGTTTTCTAAACACTTCCACATCATCTTCAGTAACGTGTACTGTTTTTCGGATAG
GACGTGTTAGATCCGTTTTAGGCATATTCCCTGCATTTACTTCTGGCAGATTTACGCCTG
CCTCCACAAGCTGTAAGATCGTTTGTGGGGTTCTTGTCACCAACAACACACGTTGAGAGT
CATAACGCCCTTCGTTAATGTTGGCAGCTGCTTTTTCCACAGGTAAAACACTTAAATTCA
CCCCTGCTGGGCAAGCCAAGCGTAAGCCTGCTTTATCAATGTCATTATTTGCCGCGACTT
CATCGACGACCGTAATGCGAGTGATATTGAGATAAGACGTCCATAAGTTTGCCACTTGAC
CGTGGATTAAACGTCCATCAATGCGTACATTTAAAATTGCCATTTTTGCCTCCTATATAT
CAATATGGATAAATCGTTACACCTTGCACCACACGATTAACCTCGCCTGTCGGACAAGGG
TTATCCGTGGTGTAGCCGAGATAGAGCGAGCTATAAAACGAGTAAAGTTGCCCAATCACT
AAGAATGGGAAAATCCGTGCTGCGTCATCTAATTTGTGAATTTCAGCTCGGATCGAACCG
CTTGTATCGCCTAGTAACACCACTTCTCTGGCTTTTTTATCTCTGATTAACTCTTGATAC
AGGTCACGGTCATATTGTGCGGTATAAGGTTGCTGAGATAAGAAGATAAAAATGAGCGTT
TCATCTTGAACAAGGGATTTTGGTCCGTGGCGGAAGCCCATTGACGACTCAAAGAAGCCA
AGACGTTCACCAGCGGTGAGTTCAAGTAATTTTAAAGAGGTTTCACGGGCAAGCCCTTGG
AAATGCCCACTGCCTAAATAGACGATCCGTTTTAATGGCAGATGGGCTAAACGTTGGATT
TCGAGCAGATCCCGTTCTAGTAACTGTTCTGTCACCGATACCGTTTCCTCAACCCAGCTA
TCATCAAATACATCGGGTAAAAATGCCACTAATGCCGCTAACATCATATTGCTGGCACTG
GAGGTCATTGCAAAGCCTCTATCGTGGGTTGATTCTGGTAATGCTAATGGATAAGCGGTC
GGATCTTGCTGACATTTTTTAAATAATGCCCCATTGACATTATTCGTTATGGCTAAATGA
TACGCTTCCTCTACAATTTCATCGACAAGCTCTACTGCCCCAATACTTTCAGGACTATTA
CCAGAGCGAGCAAAAGAGACTAAAAGCGTTGGTTTATCCGCAAAAAGATATTGATAAGGA
TTGGATACAAGATCAGTACTTGCAATCGCTTCGACAGCACAACCTAAATGCTGGCTTAAT
ATCGGTGCAACAACTTCACCAATAAAAGCAGAAGTACCTGCCCCCGTAAAAATAACACGA
AGTTCGCCTTGTTTTGCATATTCAACAAGAGGCTGAAGAAATGGAATAACAAGTGACGAT
TTCACAATAGAAACCGTTTCACGCCAAGTCGCTGGCTGTTGGGCAATTTCCTTTGCCGTC
CAAAAAGCGTTCTGCTTTTCTAATGTTTGGTTAGCAATATTGAGGATCATTGCATTTCCC
TCACAAATAAATGGATTTATTTATAAGGAAAGAGAATAAAACTACGCAATTAACACTTGT
ACCCCGACATTTTCGAGATACTCTCGATAACTTAGAGGAATTTTATTATCCGTGACTAAC
ACATCTATTTGATTGGCTTGGCAAATAACAAAATGGCTATATTGACCAAATTTGCTTGAA
TCAGTCACCACAATCACCTGATCCGCTGCATCGCACATTAAGCGATTTAGCTGAGCCTCT
TGCTCGTTAAAGGTTGTGACCCCTTTTTGTAAGTCAAAACCATCAACACCCAAAAAGACT
TTATCAAAGCGATAATGTTGCAAATTATTATCCGCCATTACTCCCGAAAACGACATCGCA
TTTTTCCGTAAAACCCCACCCGTCATTCTTACTTCAACATTTGGACAAGAAACCAATGCC
ATTGCGACATCAAGTCCATTTGTCAATACTGTCAAGTTAAGATCGCCAATAGCACTTACG
ATTGCTTTCGTTGTCGTTCCAGAATCCAAAATCACCTTTTCACCCTCTTTTAGTAAAGAG
GCAGCTAGATGACCAATCTGTTGTTTGAGTTCGGGATAATTATTGCGTTTATCCGCAATA
GAAAGTTCCGCCATTAATCTGGAATTTAATACCGCAAAACCGTGCGATCTTGTAATATAG
CCCTGTTGCTCTAACACATTGAGATCTGAACGGATAGTAACCGTCGAAACCCCGAAATGC
TGAGACAATGCTTCAACTCGATGACTGCCTGTTTTTTGCAATAATGCCAAAATGTCAGAA
CGTCTTTCTACGCTACTTTTCATTTTCTCTCCTACATCAAAGCAACCACCACATACTACG
ATTGCTTTCGAAAGTAAGTTTACACCCCTTAAAAACAAAAACAATCGAAAATATTCGAAA
ATGAGAGAAAGATCACAAAATTTACATTTTGTGTTTTAAGCAAGAAAATGTTTTGTCACG
TTTATAGTAATTTGAGCTTGGAAAGTTTCCTACTATACTTCTATACCAAGACTAAGTGAT
TGTGATATTCGTGCTCAAAATGGTTACTATCATTTTGAGTTATGGTGATATAATCAAAGT
AATGAATGATGAACTTTCAGTAACTTATTGATTGATAATGAATTTTAGATAAAGAGAGAT
GTTATGACATATTGGTTCAAAAATGTAATGATTTACCGTTTAACCAGTGAATTACGCTTC
ACTAGCAGTGAATTAGACGCACAATTACAGCAAACAAAATTCACCCCTTGCCAACAAAGC
GATATGCAAAAATTTGGCTGGTCGTCACCGCTTGCAGGAAGTGAACTGTTGCACTTTGCA
CAGGGTCAGCAGTTCCTACTGGTTTCTCATAAAGAAGAAAAATTATTGCCAGCTCACGTC
GTCAAAAAAGAAACGGAAAATCGCATTGAAGCCTTAGAACAAAAGGAACAACGTAAGCTG
AAAAAAACGGAAAAGCAGGCGATCAAAGATGATGTTGTGGCAATGTTGTTGTCTCGTGCG
TTTAGTAAACACCAATTTACGGCGATTTGGTTAGACTTAGATAAACAGCTCGTTTATGTA
GATAGTGGCTCGGTAAAACGTGCCGAAGACACCCTTGCTTTATTACGCAAATCCCTTGGC
TCTCTGCCTGTTGTGCCGATTTCCTTCACGCTACAGCCGAGCGAAGTGATGACAAATTGG
GTGGCAAAAGGGCATACACCAAGCTGGCTGACACTTCTGGAAGAAGCAGAATTAAAATCT
TTTGATACCGACAGCGTAATCCGTTGTAAACGCCAAGATTTAGAAAGCGACGAAATTAGC
CAACATTTACAAGCGGGTAAATTTGTCACAAAACTTGCGTTAGATTGGGAAAATCATTTT
TCTTTTGTGTTGAACGAAGATGCCACTCTTGCCCGTGTCAAATTTGCCGATGAAGTGCGT
GAAAAGAATGATGATATTTTGAAAGAAGATAAAGCCCAACGTTTCGATGCGGATTTTCTG
TTAATGACGGAAGAATTACGTCTGTTTACAGAAAAATTGACGGAAGAGTTTGGAGGGGTA
AATTCCTTGTTATCTTTTTAGCTGGTCTACTATTTCTCAGCCAATATTTTTTATTTGGAA
ACCTGATTGTTTTTTGAGCTAGAATGGTTCTATTTTAGAACGATTCGCTTTTTCGGGTTG
ATTATTCTTTAGTTGGCGCTGAATTATAATTTAACTATTCTATCATTTTGTTTAATAGTA
GAATGATGAAAGATTGTGGAATAGATGTTATAGAGGGTTATGCAAACATTTTTTTTTCGT
CATTCATTGACTTGGGTTATTTTTGCTTTTTTAGGCTTTTGCTTTTTCCCAGTAAAAGCA
TTGCAATATGGACTGTTTGAAGCAACTTCAGCTGAATTTCAACAGGCTATGGGGTGGAAT
GATATTAACCTTACTTGGATATGGTTTTTTCCCCTACTGCTTTATCTGTATCCGAACAAA
ACACCTTCAACATTACGAAGTAAATGTGAGTTATTCGGGGCAGTTGGGCTGTTTCTCTTT
ATCTTTCTTTCCGCAATTTTAGCAAAAATCAGCTTAGGTTATGCGGTCTTTTTCTTAATT
GTTGCGTTGATTGCGTTAGCGACAAATGCCCTTGCTGAATTAAAAATAATGCAGGGTGAC
AGATTTATTATTGCCTCATTGATTAGCATTATTTTGTTGATCTTTTTCTTTATGGTCTAT
CCAACACTGGCAATTTTCATCTCAATGTTTTACGACGGCAGTGAATTTGTACCAAGTCAA
GTGTTGTCTATCTTACAACAGCCTTATGTATTAAGAGTGATTGGTAATTCATTAAGTGTT
GCGACAACTGTTGGGATTTTATCTACGTTGTTTGGTTTAGCCTTTGCTCTTTATACCACA
CGGATTGCAAAACGCACGGCGTTTATTGGTAAAATTTTCTCTATCTTACCCATTGTAACA
CCGCCATTTGTTGTTGGCTTAGGTGTCACCCTTATGTTAGGACGTTCGGGCTATGTGACT
GCTTTTTTAGTCGATCATCTTGGCTTTAGTAATAACTGGCTTTATGGTTTTACAGGGATA
GTGATTGCCCATACCCTCGCACTGACCCCAATGTCTTTTATGATTTTAGACGGTGCATTA
AAATCTATTCACCCATCTGTTGAGGAAGCCGCTTACACTTTACGATCTAACCGCTATCAA
GCCTTCTTCTATATTATTTTTCCATTACTCAAGCCAGCGTTAGCCAACTCGTTTTTAGTT
GTGGTGATCCAATCGCTTGCAGACTTTAGCACCCCTTTGGTTTTAGGTGGAAGTTTTGAC
GTTATTGCCACTCAAATCTATTTCTACATTGCAGGTTCACAATTAGATTATGCTTCGGCA
AGCACCTTAGGTGTGATCTTGTTACTCTTTTCCCTTACGATTTTTGTGGTGCAATATCTC
TGGATTGGCAATCGATCTTATATCACCGTATCAGGTAAATCTTATCGAGGTGATGTACAA
GCATTACCAAGCGGTATGAAATGGGCAATTATTTGCACTTTAGGTTTTTGGGTTCTGTTT
AACTTCGTACTATACGGTAGTATTTTTTACGGTAGCTTCACCGTAAGTTGGGGAATAGAC
CACACACTGACATTCAATAACTACCTCAATCTTTTTGGACAAGGATTTAATAGTGGAGCG
TGGCCATCTTTAATCCAAACGGTTATTTTTGCTGCTAGTGCAGCACCGATTACGGCTATT
TTTGGTTTGTTGATTGCTTATATTACTGTTCGCCGTGATTTTAAAGGGAAAAAGCCCTTA
GAATTTCTGACGTTACTTTGTTTTGCCGTACCAGGAACAGTGACTGGGGTATCCTATATT
CTGGCTTTTAACCATCAACCTATTTACCTGACAGGAACAGGGCTTATTATTATTTTGTCT
ATGGTGATGCGGAATATGCCAGTAGGAATGAGGGCGGCTATTGCTGGATTAAGACAGTTA
GATAAAGCCTTAGATGAAGCCTCGCTCTCACTGAAAGCAGGAACATTAAAAACAATCTGC
TTTGTCGCTTTACCGCTTTTAAAACCGGCGTTACTTTCTGCCTTAGTTACGAGTTTTATT
AGATCAATGACAACAGTCAGTGCGATCATCTTTTTAGTTACAGCAGACACACGCGTCGCA
ACCTCATATATTTTAAATCGAGTAGAGGATGGGGAATATGGAATGGCGATTGCCTATGGC
TCAATGTTGATTGTAGTCATGATGGCAATGATTTTCTTATTTGATTGGCTTGTTGGCGAC
ATGCATATAGCCCGTTCAAAGCAAAAAGATGAATTTGGAGAGAAAAATGGAACAAAAAAA
TGATTTTCTCGTGTTGAAAAATATCAGCAAATCTTTTGGTAAACATAGAGTTATAGATAA
CTTAAACTTTTCAATTAAACAAGGCACAATGGTCACGTTACTCGGTCCTTCTGGCTGTGG
CAAAACCACTGTGTTACGTTTAGTTGCAGGTTTAGAAAGCCCCACAGCAGGACAAATTTT
TATTGACGGCGAAGATGTTACCCACAACGCAACGCAACAGCGAGATATTTGTATCGTATT
TCAGTCTTACGCACTTTTCCCACATATGTCGATTGGTGAAAATGTGGAATATGGGCTAAA
AATGCAGGGTGTATCCAAAGAAGAGCGAAAACAGCGAGTAAAAGAAGCATTAGAGTTAGT
CGATCTGATAGGGTTTGAAGATCGCTATGTCGATCAAATTTCAGGCGGACAGCAACAACG
AGTGGCATTAGCAAGAGCATTAATTCTCAAGCCTAAAGTTCTCTTATTTGATGAACCTCT
AAGTAGTCTAGATGCGAATTTACGCCGTTCAATGCGAGAAAAAATCCGCGAGTTACAACA
ACGGCTCAATATCACTTCACTCTATGTTACTCACGATCAAAGTGAAGCTTTTGCAGTGTC
TGATGAAGTGATTGTGATGGATCAGGGTACCATTATGCAAAAAGATACGGCTAAAAATCT
CTATTTACAGCCAAACTCTCTCTTTGTTGCTCATTTTATGGGGGAATCAACCATTTTTTC
AGGAAAACGACAAGGCAATCAAATTAATATCGGTGAGTTTTCTTTTACCCTTGAAAATGC
AGCACGTTTTCAAGTACCTGATGGGGATTGTCTTGTCGGATTACGACCAGAAAGTATCCG
CTTGTTAAGTGATGGAACTGCAGCTCAATATTGTGAAATTAGGCAGGCTGTCTATATGGG
AAACCATTGGGAAATTACCGTACTTTGGCAAGGGAAAACATTAATGATTAACCTTAACCC
AGAAGATTATGATGAATCCCAAAGAAATTGTTATATAGAAATAAAAAATAAAGGGGTGTT
TTTGTTGAAAGATAATGCTTAAAGCATATTTTGACTAAAAATCTAGCATTCATTCTTAAT
TTTTAAAAAAAGAGTTGCACGGATTTTTTTATCCCCTATAATACGCCACATCAGACGCGG
GGTGGAGCAGCTTGGTAGCTCGTCGGGCTCATAACCCGAAGGTCGTCGGTTCAAATCCGG
CCCCCGCAACCAGTTTTAAGGCTCATCGTTTTGGTTAAGACGATGAGTTTTGTTCTATCT
AGGCATTTGAAATTGTAAAATGTTAGATAAAACAAACCGCTTGAAGCCTCAACTGTTGTA
GTTTGAGGCTTTTTTGTGGCTACATAGTCAGCTTTGTTGTGTTAAAGGGACTTTTTCAAG
TCCTTTTTTTATATCTGTCAAATGGAGGTTTCCTTGGCAACATTAGAACAAAAATTACAA
GAGCTTGTCGCCGATCCCATTGATGCAATGGGATTTGAACTTGTCGGCGTTGAGTGCCAA
CGTGCAGGTCGTTTTTTAACTGTACGCTTATATATTGATAAAGAAGGCGGTGTTACGATT
GATGATTGTAGCGATGTTAGCCGTCAAGTGAGTGCGATTTTTGATGTGGAAGATCCGATT
GCGGATAAATATAACCTAGAAGTATCTTCCCCTGGGTTAGATCGTCCATTATTTACATTA
GCCCACTATCAACGCTTTGTTGGGCGTGAAATTGTTGTTCATTTACGCATTCCAATGTTA
GATCGCCGTAAATGGCAAGGTAAATTAGTGAGTGTTGAAGGTGATTTAATTACCTTAAAA
GTTGATGGTAATTTACAGGCTTTTGCCTTTGGCAACATTCAAAAAGCAAATTTAATCCCC
GTTTTTAATTTCTAAGGAAATCAAAACCAATGAGTAAAGAGATTTTATTAGCCGCAGAAG
CGGTATCCAATGAAAAATTATTACCAAAAGATGCCATTTTTGAGGCACTTGAAACAGCAT
TAGCCATTTCAACGAAAAAGAAAGCGGCTGCAGAACGTGAAGATCGTAAAACGGGCAACG
GCATTGATATCGATGTGCGTGTTGTGATTGATCGTAAAACCGGTGAATTTACCACCTACC
GTCGTTGGTTAGTGGTTGAAAAAGTGCACTACCACACACGTGAAATTACCTTAGAAGCGG
CTCAATTTGAAGACCCGAACATTCAATTAGGTGACTATGTTGAAGATGAGATTGAGTCTA
TCGCATTCGACCGTATAACAATGCAAACCGCTCGCCAAGTGATCACCACGAAAATTCGTG
AAGCGGAACGTAACAAAGTGATTGAACAATTCCGTTCAGAAGAAGGCAAAATTGTTATCG
GTACTGTAAAAAAAGTAAGTCGTGAAAGTATTATTCTTGAGCTTGCAGGTAAAAAGGACG
ATACCACTAAAGCTGAAGCGGTGATTATGCGTGAAGATATGTTACCGCGTGAAAACTTCC
GTCCAGGTGACCGAGTGCGTGGTGTACTTTATGCAATTAAGCCTGAGTCAAAAGGTCCTC
AACTATTCGTTACTCGTGCAAAACCAGTGATGTTACAAGAGTTATTCAAACTTGAAGTAC
CTGAAATCGGTGAAGAAGTGATTCAAATCAAAGGGGCTTCTCGTGATCCAGGTTCTCGCG
CCAAAATTGCCGTGAAAAGCAATGATAAACGTATCGATCCAGTAGGTGCTTGCGTCGGTA
TGCGTGGTGCGCGTGTACAGGCAATTACTAACGAACTTGGCGGTGAGCGTGTAGATATCG
TGTTGTGGGACGACAACCCAGCACAATTTTTGATTAACGCAATGGCACCTGCTGATGTTA
GCTCAATCGTTGTTGATGAAGACAATCACTCAATGGATATTGCTGTTGAAGCAAACGCGC
TTGCACAAGCTATCGGTCGTAATGGTCAAAATGTACGTTTAGCCACCCAATTAACAGGTT
GGACATTAAATGTGATGACAACCGATGAGTTAGAAAAAAAACATCAAGCAGAAGACAATA
AAGTGATTAATCTCTTTATGGACGCTTTAGAAATTGATGAAGAATTTGCTCATCTTTTAA
TTGAAGAAGGCTTTACCTCATTAGAAGAAATTGCTTATGTACCAGTTAAGGAACTGACAG
CAATTGATGGCTTAGAAGATGAAGATCTAGTTGAAGAACTTCAAGCGCGTGCTAAAAATG
CGATCACAGCTAAAGCGTTAGCGGAAGAAGAAGCATTAAAACAGGCACATATTGAAGATA
AATTGTTAAATCTTGAAGGTATGGATCGCCATATCGCCTTTAAATTAGCAGAAAAACAGA
TTACCACTCTTGAAGACCTTGCAGAGCAAGGTGTTGATGATTTAGCTGATATTGAAGAAT
TAACCGCAGAAAAAGTCGCAGAATTAATTATGGCTGCACGTCAAATTTGCTGGTTTAGCT
AAAAACAGGGAGAGAAAGAATGAGTGAAAATGAAATCAAAACAGACGCACCGAAGAAATT
AAGTTTACAGCGTCGTACTAAAACAACCGTGAGCGGTACGACTGCAGGCGGTAAGGCAAA
AGAAGTGCAAGTGGAAGTGCGTAAATCTCGCAAAGTAGATACTGAAGCAGCTAAAAAAGC
CCAAGAAGAAGCACTGAAAGCGAAACAAGAAGCGGAAGCTAAAGCGAAAGCAGAAAAAGA
AGCAGCAGAAAAAGCAGCAGAAAAAGCAGCGAAAGAAAAAGCTGAAGCGGAAGCCAAAGC
GAAAGAAGAGGCTAAAAAAGCAGAAGCAGCAAAAGCCGAAGAAGCAAAAAAAGCGGTACA
TCAAGTGCCTGTAATGCCAAATAAACAACCAAAACCAGCGCAACCAAAAGCAGAAGCTCA
ACCAAAACAAGAAAAAGCGGTTGATCCTGAAAAAGAGGCAAAACGTAAAGAAGAAGCTGA
ATTGCGTCGTAAGCAAGAAGAAGTGGCTCGCCAAAAAGCGGAAATGGACGCAAAACGTGC
AGCAGAAAATGCTCGTCGTTTAGCAGAAAATACTCGTCGTTTAGCAGAAATTGCCCGTGA
AGAAGCGATTGAAAATGGTGAAGACTATGAAGATGACCGCTTTACTTCTAAATATGCGTT
AGAAGCAGAACGTGATTCTGAGCGTCGTAGTGAAGGCAATCGTGGACGTGGCAAAGGCGG
TGTAGCGAAAACCAAAAAAGGCGGACGTGATGATGAAAACGGCAGTAAAAATGAACGTCA
ATCTGACCGCCGTAACCAAAAAGATACCAAAGGCAAGGGTAAACACGCGAAGAAAGGCAG
TGCATTACAACAAGCCTTCACTAAACCAGCTCAAGCAGTTACGCGTGATGTGGTGATCGG
TGAAACTATTACTGTGGCAGAACTTGCGAACAAAATGGCAGTAAAAGCGACCGAAATTAT
CAAAACAATGATGAAAATGGGAGAAATGGTGACCATTAACCAAGTGATTGACCAAGAAAC
TGCACAGCTTGTTGCAGAGGAAATAGGACACAAAGTGATTCTGCGTAAAGAAAATGAGTT
AGAAGAAGCGATCTTAGAAGATCGTGACTTACACGCAGAAAAAGTAACCCGAGCGCCAGT
TGTGACCATTATGGGACACGTTGACCACGGTAAAACCTCATTATTAGATTATATCCGTAA
AGCGAAAGTAGCAGCAGGTGAAGCTGGCGGTATTACTCAGCATATCGGTGCATATCACGT
TGAAACCGACGACGGTAAGATGATTACCTTCTTAGATACACCAGGACACGCGGCATTTAC
CTCAATGCGTGCGCGTGGTGCGAAAGCAACGGATATCGTTGTTCTTGTAGTAGCAGCTGA
CGATGGCGTAATGCCACAAACCATTGAAGCAATCCAACACGCGAAAGCAGCTGGTGCGCC
GATTGTGGTTGCGGTAAACAAAATTGATAAACCAGAAGCAAACCTAGAGCGTGTAGAACA
AGAGTTATTACAACACGAAGTGATTTCTGAGAAATTCGGTGGTGATGTTCAATTTGTTCC
TGTTTCAGCGAAAAAAGGAATGGGGATTGACGACTTACTTGAAGCCATTCTTCTTCAATC
GGAAGTATTAGAATTAAGTGCAGTGAAAGAGGGTATGGCAAGCGGTGTGGTTATCGAATC
TTACCTCGATAAAGGTCGTGGTCCAGTTGCAACTATCCTTGTTCAATCAGGTACGTTAAA
CAAAGGCGACATCGTACTTTGTGGCTTTGAATATGGCCGTGTTCGTGCAATGCGTGATGA
AAATGGTAAAGACATTGAATCAGCAGGCCCATCAATTCCTGTGGAAGTATTAGGACTTTC
AGGCGTACCAGCCGCAGGTGATGAAGCGACAGTGGTGCGTGATGAGAAAAAAGCGCGTGA
AGTGGCGTTATACCGTCAAGGTAAATTCCGTGATGTGAAATTGGCTCGCCAACAAAAAGC
GAAACTTGAAAATATGTTTAGCAATATGGCGGAAGGCGATGTTGCAGAATTGAACGTGAT
TGTGAAAGCAGACGTACAAGGCTCTGTAGAAGCGATTGTTCAATCTTTACACGAGCTTTC
AACGGCAGAAGTAAAAGTGAAAGTGGTTGGCTCTGGCGTAGGTGGTATTACGGAAACCGA
TGCAACCTTAGCGGCAGCGTCTAACGCTATTGTACTTGGCTTTAACGTCCGTGCAGATGC
CTCAGCACGTCGCATTATCGAAAGCGAAAACATTGATTTACGTTATTATTCAATCATTTA
TGAGCTATTAAACGAAATCAAAGCAGCAATGAGCGGTATGTTACAACCTGAATTTAAACA
AGAAATCATCGGCTTGGCAGAAGTGCGTAATGTCTTCCGTCACCCGAAATTTGGTGCAAT
TGCAGGTTGTATGGTTACTGAAGGTATCGTCAAACGTAACAACCCAATCCGTGTATTACG
TGATAACGTGGTAATTTTTGAAGGCGAGTTAGAATCTCTCCGTCGTTTCAAAGACGACGT
TTCAGAAGTCCGTAACGGTATGGAATGTGGTATCGGCGTGAAAAACTACAATGATGTAAA
AGTCGGCGACCAAATCGAGGTATTCGAAGTGGTTGAGATTAAACGTTCGATTTAATCTAT
TGATATTAGGGCAAATGTCATTTGCCCCTACAAATTTAACGGCATAATGATTTCTCGTTA
TGCCGTTATTTTTTATTCTTCCAACAAAAATTTCTGTTAGAATAAATGCAACCCTATTCA
GCATTGGAGGTAATATGGCTCAAATTTATATTCAATCGGATTACTTTCATCAACAAATGG
CGTGTATTGTGCAAGCAATTCAATCAGGAATGGAAAAACAAGCACTAATTTCTTACGTTC
AAAACGTAGAAAAACAAATTGCCGATAAGGTGGAAGAGCCTGCATTTAACTACGATCTAG
AAAGAATGAAAGCACACGTTGAAAGCAAAGAGATTGCTGTGCCTAAATGTAATTCACCAG
AGGAGCTGGATAAATGGCTAATGTCGCTATAAATGGAATGGAAGTTACATTAGGTGAATT
GTTTTCTAAGGAGCTGAAGAATTTTCCTCAATCGGATCGTCTGCTTATTAACAAATTTAT
TTGGCATATTCAAAATTTTGGCTTTACCAACCTTGAAGGCAGGAATAAATCTTCCGACAA
CGTGCATAAAAACGATCCGCACTTTGCTCAAAAAGTAAAATATGCGCGAGAAAATCATCT
ATGGCATTACCACATTGGTATCCTTGCCTTTGATTTAAGTAAACCTTTTGGCGATAGAAC
GTCTGAATATGTGCTGCATTATCAGCGTTTTAGTGATCGAATAAAAATAGTCGATTATTC
AGCTCACCCGCCTTTTAATTTACCCACAGCTTCTTACCTTAGATAAATGACATTACTGGT
ATCCTTTAAGAGTGGAAAAAGTGTCAGTTTATGTAAATTCAAAGTCCCCCCCGTCAGAAC
AAAATCAATAGGATTTCCACAACTATCTACTGCTAAATGAATTTTTGTGCTATTACCTGC
CACACTTTTGCCAATCGCTTGCGGATTTTGACCGCTTGCACCTGTTGCATGCTGGTGAGC
CTTGATGACACTGCTATCAATAAAAATCCATTCAGAATCAATATATTGTCTAAATGATTT
TAGCACTTATTAGATTTCCGCCTATTATTTCTAACTTTTATTGATAAAAGTTGAAAAATT
CTTGTTATTTTATCTTTAGTTTTGTGTGACCCATTGTTTTTTTTTTTTTTTTACAATGGA
ATGGGGATAGGTATTTTCGAGATTCCCCCGCTTAACACGTATAAAAGAGCTCAACTATGC
ACCTCACATTATTTTTAGATAAACAGCAAGATAAATTTAAATTAAATCTTTTAAGTCTAG
TATTACTAAGTATATTTTTTAGTCCAGTAGGTTCAGCACGATTTCTTGAAGATGGTTCTG
TTGAAGGGTCTGGAGGAGCACTCGACGATGGTTCTATTGGTATTGGTCAAAATAGTTGGG
TTGGGCCTAGTGCTATTGCTATTGGTCAGTACTCAGACGCTAGTGGTAGGACTTCTGTTG
CGATAGGTTATGCTGCAAAAGCAAGCCCATTCCAATCTATCGCCTTAGGCGCAGGAAGCA
ATGCGAGCGCGAGTCAAGCAATTGTAATAGGTCAAGATTCTAGAGCACATGCGATACAAT
CTGTTGCTATCGGGCGCAGTACCAATGCGACTGGGGAATACTCCATATCAATCGGTTATA
GTGCAAATGCAAGATTAGAATCTGTCTCCTTAGGCAAAGAAGCCAAAGCGGAACATACTC
AAACAATTGCAATAGGTCCAAAAGCTAGTGCAAGTGGGGCACAATCTCTTGCTATCGGGG
GAGATACCAAAGCGCAGGGGCGTGGCTCCATATCAATCGGTAACGATGATTTAGATCTGA
CTGAATATCAGAATGTAGACGGATTTGCTCGCCATGTTAGCACCACGGCAACAGGAAATG
CTGCCATTGCAATTGGTGGAAAATCAAAGGCAGTTGGACATGGATCAGTTGTAGTCGGTC
CAGTCTCACAAGCAACCAATATAGAAGGTGTAGCAATCGGTGCGAAAAGTACTTCAAATG
GCGACTATGGTGTGGCTGTCGGTGGCAGTTCTGTAGCGGGCAGTCATGCGGCATCTTTAG
GCTATAAAGCTGCTGCAGCTGGCATAGGTTCTGTCGCTGTGGGTGAACAGGCAACTACCA
ACCTAGTAAAGAGAGCAACCGCACTTGGTAACAATTCAATTGTTCTTGTTGGTGGTGGCG
TGGCGTTAGGTTATGGTTCGAGAGCAGAAATACGTGGGGGTGTAGAAGGAGTGAGACAAT
CCCATTCTGTAATAACAGATGCAAGTAGTGTTAGCAATGGTTTTAAATCAACAGAACGTG
TTGGTAACAGTCCTGACAGTCATCCTAAAGGTACTGGTGACTTTCTTATCGGTGCAGTTT
CTGTGGGTAATGATAAAATCAAACGCCAAATCGTCAACGTTNNNNNNNNNNNNNNNNNNN
NNNNNNNNNNNNNNNNNNNNNNNNNNNNNNNGTCGCTAGCGGCGATACGATTACGGTTAA
ATTAACCGATGATATTAAACGAAAAATTGATAATGCCGCTGAACCAGGTACGTTTCACTT
TAAAAATGATGGCAAATTGTCAATGGGGAATCCAGGAGTTGCAACTATTCAGACTGTAGT
CAATGCTGTAAATAATGCAGGCTGGAAACTGAATGTCAATCATAGCGGCCGTGGTCAATC
TAGTTCTATTCATTATGAACCATATCTTATCAAAATGGGTGGGACTGTAACCTTTATCGC
CGGAGATAATATTAAATTAGAACAAAGGAACGAAAATATTACGATTTCTACGCTTGGTAA
GTCAATTAAAAACACGGAACCCTTAGCGGGTGGCGGTTTGAAAATTACTTATACTGATAA
TTCAACCGATACTATTAGCGGTGGTGCACCAGGTCCTGCGGGCCCTAGAGGTGAACGAGG
AGAACGAGGAGAACGAGGAGAACGAGGACTAGAGGGTCCAAGAGGACCACAAGGTGAACC
AGGTCCAATGGGTCCAGTAGGTCCAAGGGGAGAGCGGGGTGAACCAGGTCCTAAAGGTGA
ACGAGGAGAACAAGGACTAACGGGTCCAATAGGACCACAAGGTGTACCAGGTCCAGTAGG
TCCTGCGGGTGCAGTGGGTCCAGCAGGTCCACAAGGTGCTAAGGGTGAACCAGGTCCTGC
GGGAGAGCGCGGTCCAGCAGGTGCAATGGGTCCAACAGGTCCTCGGGGCCCTGCGGGTCC
TGCAGGTGAGCAAGGTCTGAAAGGGGATGCTGGTCCTGCGGGTCCAGTTGGTCCAGTTGG
TCCTCGGGGCCCTGCTGGTGAAACAGGTCCTAGAGGTGAACGAGGAGAACCAGGAGCACC
AGGTCCAATGGGTCCACAAGGACCGCAAGGGAAAGAGGGTCCAGTTGGTCCTGCGGGTGC
AACAGGACAAACAGGTCCAGCAGGACCTAGGGGTCCTAAAGGTGATCCAGGTCAGAAAGG
GGATGCTGGTCTGCAAGGTCCTGCGGGAGAGCGAGGTGAGCGCGGAGAAACAGGTGAGCG
CGGTCCTGCGGGCCCAGTTGGTCCAGTTGGTCCTCGGGGCCCTGCTGGTGAACCAGGTCC
TAGAGGTGAACGAGGAGAACAAGGACTACAAGGTGCAACAGGTCCAGCAGGTCCAGCAGG
TCCTGCGGGTGCAGTTGGTCCAGTAGGTCCACAAGGTGCTAAGGGTGATCCAGGTCCTGC
GGGAGAGCGAGGTGAGCGCGGTTCTGAGGGTCCAGCAGGCCCTAGAGGTGAAAAGGGTCT
TAAAGGTGACAAAGGTGAACAGGGTGATCGAGGACCAAGAGGTCCGGAGGGTCCACAAGG
TCCTAAAGGTGAACCAGGTATTCAAGGACTAAGAGGTGAAGCTGGTCCCCCAGGTCCTGC
GGGTCCAGCAGGGGCTCGGGGTGAAGCAGGTCCTAGAGGTGAACGAGGAGAACCAGGACT
AGCGGGTCCAACAGGACCACAAGGTGTACCAGGTCCAGCAGGTCCAGCAGGTCCAGCAGG
TCCTGCGGGTGCAGTTGGTCCAGCAGGTCCACAAGGTGCTAAGGGTGATCCAGGTCCTGC
GGGAGAGCGAGGTGAGCGCGGTTCTGAGGGTCCAAGAGGAGAGACAGGTCCTGCGGGTCC
AGCAGGTGATAAAGGTGATACGGGTCCAGCAGGTCCTGCGGGTCCAACAGGTCCTACTGG
TGCTAGGGGAGAAAAAGGCGACACTGGCCCTGCGGGTCCAGTTGGTCCGAAAGGTGAAGC
AGGTCCTGCGGGTCCAGCAGGGGCTCAGGGTGAACAAGGTCCTAGAGGTGAACAAGGGAT
TCCAGGAGTAGCTGGTCCTAAGGGCGATAGAGGTGAAACTGGTCCAATGGGTCCACAAGG
TCCTGCAGGTGCTAAGGGTGAACCAGGTCCTATAGGTCCAGTAGGACCTAAGGGTGATAA
AGGTGAACAGGGTGATCAGGGACCAAGAGGTGAAACTGGTGCGACAGGTCCGACAGGTCC
TGCGGGTCCAGCAGGGGCTCAGGGTGAACAAGGTCCTAGAGGTGAACAAGGGATTCCAGG
AGTAGCTGGNNNNNNNNNNNNNNNNNNNNNNNACAGGACCTAAGGGTGATAAAGGTGATG
CGGGACCACAAGGTGAAACTGGTGCGACAGGTCCGATGGGTCCTGCTGGTGCTAGGGGAG
AAAAAGGCGACACTGGCCCTGCGGGTCCAGCAGGGGCTCGGGGTGAACAAGGTCCTGCAG
GTGCTAAGGGTGAACCAGGTCCTATAGGTCCAGCAGGACCTAAGGGTGATAAAGGTGAAC
AGGGTGATCAAGGACCAAGAGGTGAAGCTGGTCCAGCAGGTCCTCAGGGCCCTGCTGGTG
CAACAGGTCCTGAGGGTCCAGTTGGTCCGACAGGTCCTGCGGGTCCAACAGGTCCGAAAG
GCGATACAGGCCCAGAAGGTCCTAAAGGAGAGCAAGGTCCAGTGGGTCCACAAGGTCCTA
CAGGTGCTAAGGATTTAACGAACTTAAATTCTGTGACTTTAGGCACTGCGACAATGACTG
GTGATAAGAATACAATCAACCTTACTGGTGCAGGAGAGAAAGTCGAGGAAGAGTTTGTTA
AATGGGATCCAGTGACCAAACAACCTATTTATGATAAGGATGGCAATCTCCAGAAATATA
AAGAGAAAGTTGATCCTCGTGTGAAATTGAGTGGTATTGCTGATGGTGATATTTCACCGA
ATAGTACTGATGCAGTGAATGGTCGCCAAGTTTACGCTTTAACCAATGGTAACCAAGTTG
AACAGAAAAAAGATGGTTCTACAGTAACCTATGCTAAGGACAAAGATGGTTCAGTCATTA
CTGAAGTTAAACGCGATAAGAATGGCAATCCTGAATTGGATGCTGATGGTAACGAGATTG
TACAAGCTAAAGAGTACACACTTACCACTTACAACGTGAAAGGTCAAACTGAGTTTGTTA
CAAACTCTGTGATTACTGCGATTCATAATATGAACGAACAAGGTATCAAGTTCTTCCATA
CAAATGATGGTGTAGCAGAGCCTATTAACCAAGCATCTAACGATATTGACTCAAGTGCTT
CAGGTACTTATGCAACAGCTATAGGTTATAAAGCTGTTGCGGCAGGTGATAATGCATTAG
CTATAGGTAAAGGTGCAACCGCATCCGGTAAAAACTCAATTGCTATCGGTACTGGTAACC
AAGTAATTGCGAATAAATCAGGTGCGTTTGGTGACCCGAATATCATTCGTGGTGTTCAAA
TTGGTACTGACAGTGCAGGTAATCCAATCTATAAAGACATTGATGGAAGCTATGCATTCG
GTAATGATAATGTAATTACATCAAGCAATACCTTTGTTCTTGGTAATAATGTGAATAATA
AGCGTGATAGTAATGGTGCATTAACTTGGATGTCTGCAACTCCTGAAGGGACGGTTGAGA
ATTCCGTTTATTTAGGTAACAATACGACGGCTACAGCTGGTGATGGTAGTCAAACAGGCT
CTCTCAAAAACTGGAAACAAGATGGTTCTAGAGGTTCAACGACTACAGCAGGATCGACTG
GTACAGTATCAAGTGTAACGGTGGGTAACATGATTTATGATGGCTTCGCTGGTGCAACCG
CAAACGGTGTGGTTTCCGTAGGTGCTGCAGGTGATGAGCGCCGTATCCAAAATGTTGCAA
CAGGGGAAATTTCTTCTACTTCAACCGATGCGATTAATGGTAGCCAGTTGTATAATGTTG
CCTATAGATTGGGTGCGAAGTTAGAGAGCGAAGGTCGTCAACTTCGTGCGGGTATTGCTG
CAACAACGGCTATGAGCAATATTCCACAAGTGACTTTACCAGGTAAAAGCACATTGGGTG
CTGGTATTGGTACTTTCGAGGGACAAAATGCAGTTGCTGTTGGATTCTCAAGAATGTCTG
ATAATGGTCGTGTGATTCTTAAAGTTTCTGCAGGTGCAACTTCGCAAGGCAAATACAATG
CTGGTGCAGGTATTGCATTACAGTGGTAAGATATTAAATATCTGAGTAAATATTAATAAT
AAAGGCTGCCTTCAAGTGTATTGATGGCAGCCTTTGATTCTTTGTGTGGTTTTTAATAGG
ATGGTGCTGGTTAAGTCTGTTAGAGGTGTATTTTCTGTTCTTGCATAAGCTGACTAAAAA
ATTCAATCGTCACTTTAACTTTAGGGGAAAGATAACGGCGATTTGGGTAGAGTAAACTAA
TATCTGATAACTCTTGTTCAAGATGAGGTAAAATCGGTATCAGTTCACCAGAGGCAAGCT
CATCTTTAAGTAAAAATTTAGGGATATTAATGATCCCGTGTCCAGCTTTTGCCATTTGCA
CAAGAGCATAGCCATTATTACTATAAACTTGACTTTGTGGTTTAAATTTAATTTTATGAC
CGTTTTCATTAAATTGCCATAATGTTTGGCTTTCATAGAGCAGACATTGATGTTGCTGTA
ACTCTAAAGCGGTTTGTGGCGCACCAAATTTTTCCAAATAGCGAGGGGAGGCAACAATGA
AACGTTGGGCTTGGGCGATCCGTTTTGCCACGATAGAACTGTCTTCGAGCTTCCCGATGC
GCAAAACGAGGTCGTATCCTTCCGCGACGATATCAACACGTCGGTCGCTAAATTCTAAAT
TAAGTTGCAGATGTGGATAGGTTTCGGTAAAACGGTGTAAATGTGGGGCAACAAAACGGG
AGCCAAAATCCATCGGCAACGACATTGTGAGCTTCCCTTGTAGTGTTGAGGTAATGTTCG
TTACACAGGCTTCAGCATCTTTGAGTTCGTTTAAAATGGGCTGACAGCGTTGGTAAAAAA
GTAAACCTGCTTCCGTTGGACTGATACGGCGTGTGGTACGTTGTAATAAGCGAACGTTGA
GGTGTTCTTCTAATTGAGCAACCAGTTTACTCGCCATTGCAAGAGAAATCTGCTCTTGTT
GTGCCGCTTGGGTAAAACTTTGGGTTTCAATGACTTTACAAAATAGGTTTATTGCCTTGA
GTTTATCCATAGATGTTAGCTTGATATTGTCTTTTAGGGAAATGCTTGCTATTGTTACAA
AAATTTTGATGCAATTCAATTTTAATATTTACTTTTAAGAAATAATTTCAATATTATTTA
TATTATTATTTAATTTAGGTATTCTCAATGGGAAAATCATTAGTAATTGTCGAGTCGCCA
GCTAAAGCTAAAACAATTAATAAATATCTAGGCAGTGACTTTGTGGTGAAATCAAGTGTC
GGACATATCCGTGATTTACCAACAAGCGGTGCAGAAAAAGAGGAAAAAACCGAAAAAGCT
AAAGCGGTTTCGACTAAAGGTATGACGGCAGAACAAAAAGCCTTAGTAAAATCAGAGAAA
GAACGTACCGCTTTAGTGAAGCGTATGGGCGTGGATCCTTATCACGACTGGAATGCAACT
TACCAAATTTTACCAGGTAAAGAAAAAGTGGTTTCAGAGCTGAAATCCCTTGCCAAGAAA
GCTGATCATATTTATCTCGCCACCGACTTGGATAGAGAAGGGGAGGCGATTGCGTGGCAT
TTGCGCGAGGTGATTGGCGGTGAGAACGAGCGTTTTAGCCGTGTGGTGTTCAATGAAATT
ACCAAAAATGCGATCAAACAAGCCTTTGAAAAGCCTGAACAGCTCAATATGGATAGAGTA
AATGCTCAACAAACACGCCGTTTCTTAGATCGTGTGGTGGGCTTTATGGTGTCGCCGTTG
CTCTGGAAGAAAGTGGCTCGTGGCTTATCGGCTGGGCGTGTGCAGTCTGTGGCGGTGAAA
TTGTTGGTTGAGCGTGAACGTGAAATCAAGGCGTTCCAGCCTGAAGAGTTTTGGGATATT
TTAGCCAAAACGTCTGCGAAAAAAGGCGATCTCGCCTTAGAACTTGTACAGCATAAAGGC
AAAAAATTCTCAGCGAAAAACCAAAAAGAAGCAGAACAAGCGGTAAAATCTTTGCAAAAT
TCTGCATTTATCGTCACTGAAATTGATAAAAAACCAACTTCATCAAGAGCGAAAGCGCCG
TTTATCACTTCCACTTTACAACAAACGGCAAGTACCCGTTTAGGTTTTAGCGTGAAGAAA
ACAATGATGTTGGCACAGCGTCTGTATGAAGCTGGCTACATCACCTATATGCGTACCGAC
TCAACTAACTTGAGCCAAGATGCACTGACGATGGCTCGTAGCTATATCGAAAAGCAATTT
GGTGAGCGTTATTTGCCTGAAAAACCGAATTTTTATGCCAGCAAAGAGAAAGCGCAAGAG
GCTCACGAAGCCATTCGTCCGTCTGATGTGATGGTGAAAATGCAAGATCTAAGCGGTATG
GAAAAAGATGCAGAACGCCTATATGACTTGATTTGGCGACAATTCCTTGCTTGCCAAATG
ACTCCAGCGGAATATGACTCAACTAGTTTAATGGTAACGGCAGGGGATTACGAACTCAAA
ACCAAAGGGCGTGTATTACGTTTTGACGGTTGGACAAAAGTACTGCCAATTCAAGGCAAA
ACAGCGGAAGATCAAGAGTTGCCAGAAGTTAGTTTGAATGAAACCTTGAAACTGAACGCC
GTTGAACCTAGCCAACACTTTACCAAACCGCCAGCACGTTATAGCGAAGCGGCGTTGGTG
AAAGAGTTGGAAAAACGTGGGATCGGTCGTCCATCAACCTATGCAGCAATTATCTCAACC
ATTCAAGAGCGTGGCTATGTGCGAGTAGAAAACCGCCGTTTCTATGCAGAGAAAATGGGC
GAGATCGTAACAGATCGCTTAAACGAAGCCTTTAGCGATTTAATGAACTACGATTTTACA
GCAAATATGGAAGATACTCTCGACCAAATTGCGTCGGGCAATAGCAACTGGAAAGTCGAA
TTAAACCGCTTCTTTGCCGATTTCTCAGAAAAATTAACTACCGCAGAGCTTGATGAACTT
GAAGGTGGAATGCGTCCGAATAATTTAGTAGCAACGGATATTCACTGCCCGACTTGCCAA
CGCCAAATGGCGATCCGCACCGCAAGCACAGGCGTGTTCTTAGGTTGTACAGGCTATGCC
TTGTCGCCAAAAGAGCGTTGCAAAACCACGATGAATTTAATTCCAGAAGCGGAATTGCTG
AATGTGTTAGACGAAGATTCGGAAACGAACGCATTAATGAAACGCAAACGTTGCCCGAAA
TGTGATACGGCAATGGACAGCTATGTGATCGATCCACAACGTAAAATTCACATTTGCGGA
AATAACCCGAACTGCGACGGCTATGTGATCGAAGAAGGTTCTTTCAAAATTAAAGGCTAT
GACGGCCCGATTGTCGAATGTGACAAATGCGGTTCGGATATGCACTTAAAACTTGGGCGT
TTCGGCAAATATATGGGCTGTACCAATTGTGACAACACTCGCAAAATTCTCAAAAATGGC
GAAGTCGCCCCCCCACGAGAAGAACCAGTGGCATTCCCTGAGTTAAAATGCGAAAAATCG
GACGCTTATTTTGTGCTACGAGATGGCGCAAGCGGTGTATTTATGTCGGCACACAACTTC
CCGAAATCCCGTGAAACACGCGCTCCGAAAGTGGCTGAATTAGCCTTATACCGTGATCGT
TTGTCTGAAAAACTGCAATACCTTGCAGACGCACCACAACAAGACCCTGAAGGCAATGAA
GCCATTATCCGCTTTAGCCGTAAAGAAAAACGTCAGTATGTGACCTCTGAGAAAAACGGC
AAGGCAACCAAATGGATTGTGGATTACCTTGATGGCAAGTGGGTAGAAAGACATAGATAA
AGGTAGAGGGCTAAGTCTGGTGGAATACGATACTTAGCCCTTTGATTTATTTTTCAATAA
ATAGATTACTTTGTTGAATAAGTTGTAAAAACAGGGCGAGTGGCGGACGGCTAGTCTGTT
TTTCGCCTTGTAGATCAAAATGTTCAAAATCGCCTTTACGGTTAATATGAAATTGCTCGC
CATTTGGCATTATCGCTACATTCCATTTGTAGTTTGAGGCTAGAAGCCATTTTCGGCTAT
TTTCTTTCGTTAAATCAATACCTTGTGCATAATCGCTAATTGGCGATGTTACCCCGAAGA
ACTGGCTTAACAGTGTTGGAGCTATGTCTAAATGGCTAGAAGGTAAGCTATAGGTGCGGT
TATCACCTTGCCAGTAGATAAGCATTGGTACTTGGATCCGAGCTTGTGCAAAACTGTTGT
CGCTAGTGACCGCTTGTTCAGCAATATCAGAGGTAATCACAATTAAAGTACTTTGGGTTA
AGCCTTGTTGTTCAAGAGTTTGCCAAATTTCATTGAATTGCCAATCTAAACTTTTGCTTT
GTTGGGCATAGTCTATCCCTGCTGGAAGTTGTAGATCTAGATAGCTAAAAAATGCTTTGT
CGCTACGTTTGCCGATCCAGTTTTTCCATTTCTCAATGGCTTCAAGATTGCTTTTTGTTT
TAGGTAATTTGAAATGGGCAAATAAGGCTCTGTGGTAAATCGGTTCTGCAAAGCCGTTGT
GTGAAAATAGCCCAAATTGGTAGTTTAGCTGTTGTAAACGAGCGATCAGTAGCGAAGGGG
CTTTTTCGTTCAAAATTGCGTCTAAATAGCGTCCACTTAATCCGTAAAATAGTCCAACGA
CGCTACCGCTTAGGCTATCACTGCTGTTGTAATGTTGGGTGAAACGGCGAGCATTTTGGC
TGACTTGGTAAAGCGATGGCATTGTTTCTGCGGTAATCGCTTCATTTTTTAAGCCAGAGA
GATTAATGAAAAGTACATTAGGCTTATGCTGTGGTTCAACAAATTGCAAGGCTTTGCGTG
GGTAGTTGAGATAAAAGGTGTCTAACCGACCGCTTTCTTCGATCTGCTGTTCTAATACTG
TACGGTCGATAAGTCCGTGTTTTTCAAGGAAACTACGCGCAGTCATTGGGTAGGAAAGCG
GATAGTTTGCTTTTTGGGCGGTAATCGGGCGATATAGGGTCATATCCGCCCACGCATAGA
GTAAATGGGTAGCTGTGAAGCAAGTTAGAAACAGCATTGCAACATATTTTCCCCACTTCT
GACGATTGAAACTACGGAGCTTATTCCAACACCAACGAGAGTAAAGCATTTCTGCTAATA
AAATGAGTGGCATTGGCACAAAAGGCAATTGCCATTGGCGTGTCAGTTCGCCGTCGTCGT
TAGGATTGACTAATAGATCCCAAACAAGCGGTGACAAATGGAGGTAAAAACGCTTAAAGA
CTTCGGTATCAACTAATAGGATCGTCATTCCGACAGTGGCAAATATCACTGAAATACTAC
GGAAAGATCGGTTATTTTTAATCAGAAAGCTCAGAGGAAAGAGCAGTAGCAGGTATAAGG
CAAAGACAACGAAGCTAAAATGCCCAAATAAGCTAATAAAAAAATAGAGCTTGCCGAAAA
GGGTGTTTGGCCAGTCGGCATTAAAGGCATAGCGAGAGGAAATCAGCAACGCCACAACGA
TATTAAATAACGCAAACCAGTGACCCCAACTAATACGTTGTGAGATCTCTTCTCGATATT
GCCGAGAATTTTCAGGAAGAAGGTGGCGAAGTTGATTTAACATATTATTTCGCCGATTTT
AATGAGTTTTTTAAGGCAGAGCTAAATGCCTCAGCAAGCACTTCACGTTGCTGTGGGCTT
TGCACGTTGGTGACTAAAATGTTCGTTACCATATTCCCCAAAACCATTAACGAGAGATCG
ACTGGGGCTTTGTGTTTTTCAAGGGTTACAATAAGATCGTTTAATAGTGCTTCAATTTGT
TTATCTTGATATTTTGATTTGGTTGCCATTGGAGTTACATCTTAAAAAATAAAATTGGTG
GGAATAGTAGCATAAAAGTGATTTACAAGCGGTGAGTTTTACGCAATTTTTCAATATTAT
TTTGGTTTTTAAGTATGGAAAACGTCTAGCGTTTGCAAGGGGAAGTCTTATTTGGGAGAA
CTATGTTGACGTCCCTGTCCTTTTGAGTATGGGGGACGTCAAAGTGAGCGTTTTAGTTGT
TCATATAGCTCTGGTATAGGATTTCCCAGTCTTGTGGGTAAAAATGGATAGATAATCTTC
CTTTCTCTTTATTAAAAGATCGCAATAACCGATTCAAATTGCCTTGCTTCCATTCATTCC
CTTGCTGGATTTGGCATTTATCAAAATCAATCAGCCAAAATATTCCTTGATTGTCGATCA
AAATATTATGAATGTTGAGATCTGAGTGATGAACTTGATGATCGTGTAGCAGGCGAATCA
GTTGCCCAATCTGCTGATATTGTGCTGGTGTTAAGCTCTTTGTTTGTAGATATTGGCTCA
GATCTTGGGTATCTGCAATTTTTTCTAACAAAATATCCGCTTGATAGAAACAACATTGAC
GTTTCACTCTAATTGCAATCGGCCGAGGCACTGGAATTTGCCATTTAGAGAGCTGAGCGA
GCAAACGAAATTCTTGCATTGCTCGTGTTTTTTCATGGCTTTGAAAAAGATAGCGATCTT
TAACGAGCTTACCAAATAAGCCACCACGATAATAATGACGAAGCACACTATTTACACCGA
GTTCTTTTTCGGTGTTGAGAAACCAAGTTGTACCACGCCCTTTTGATGAACCTAACAAGC
GGTTGGATTGACTGAAATCTTTGCAATCTAGTAATTGCTGCACAAAAGATTGTTTTTCAT
CGGCGACAAGTTGAGTATTAAAATGGTAATTCATATTTTATTATTCTCTTTTTGATGTAA
TTGCGATTCTACACGATTTTTGTGGATTGCGTTGTATTTTTAAGGCAATTTGGTAGAATC
TTTCGCTTAAATTTTTAGAGGATCATCAATGAGCAATATCTCTCCAGAAGCCCAAAGTGT
GCGTGATGCACTTCTTGCAAAAGGGATTGAAACCCCAACGGTTTGCCATCAGAAAGATAA
AGATTCTCGTCGTAATGAAATCCAGCAACATATGCGTGCTGTCCTTGAATTATTAGGTTT
GGATTTACGCGACGACAGTTTAGAAGAAACGCCACATCGTTTAGCGAAAATGTATATGGA
CGAAATCTTTAGCGGTTTAGATTATGAAACCTTTCCAAAAATCACAAAAATCAAAAACCA
GATGAAAGTGAGCGAGATGGTTTTGGTGGACGATATTACCCTAACCAGCACCTGTGAACA
TCACTTTGTAACAATTGATGGTAAAGTGGCCGTGGCGTATTACCCAAAAGATTGGGTTAT
TGGATTATCAAAAATTAACCGTGTTGTGCAGTTTTTTGCGCAACGTCCACAGGTTCAAGA
ACGTTTTACCGAACAGATTTTAACGGCATTTCAAACCATTTTAGAAACGGAAGATGTGGC
GGTTTATGTGAAAGCAACCCATTTCTGTGTGAAATGTCGTGGTGTTAAAGATACGCATAG
CCAAACAATGACATCTGCATTCGGCGGTGTGTTTTTGCAAGACAGAGATACTCGCAAAGA
GTTCTTATCGTTAATTAACAAATAAGTGTTTGGTATAGTGCTTAATTATGTCTATGGAAT
ATAACATTGCTTTCCTCGATCATCTTATGTGATGTGTGATTAGGTAGAGGTAGTAATGCT
GAAATAATTAATAGGCAAGTATTATTTAAAGTAGGTACAAATATTGTAAGTTATGAAATT
TATTATCAAACTTTTCCCTGAAATTATGATTAAAAGCGATTCCGTGCGTAAACGCTTTAT
CAAAATTTTAACCTCCAATATCCGTAATGTGTTACTGCGTGAAATAGAAAATGTGGCAGT
AATTCGCAACTGGGATTTTATTGAAGTGCGAGCAAAAGTCGCTGAAGAAGCTCCTCTCGT
GCTGGGTTTACTCAAACGCACTCCTGGTATTCATCATATTCTTGAAGTAGAAGAAATGCC
GTTTACCACAATGCATGACATTTTTGAGCATACCCTAGCGAAAGTAAAAGGGGAATTAGA
GGGTAAAACCTTCTGCGTGCGTGTTCGCCGTAAAGGTAAGCACGATTTCCGCTCGCTTGA
TGTGGAACGTTATGTGGGCGGCGGCTTAAATCAGCATATCGAATCGGCAAGTGTGAAATT
GACTAATCCTGATGTAACGGTGCGTATTGATATTGACCAGGATAAGATGTTGCTCATCAA
GGCTCGTCACGAAGGTTTAGGCGGTTATCCGATTGGTACGCAGGAAGATGTGCTATCGCT
GATTTCTGGCGGTTTTGACTCTGGCGTATCAAGTTATATGCTGATTCGCCGTGGCTCTCG
TGTGCATTATTGCTTCTTCAATCTTGGCGGTGCGGCGCACGAAATCGGTGTGAAACAGAT
AGCGTACCATATTTGGAGCCGTTACAGCTCGTCCCATAAAGTGCGCTTTGTAGCAATCAA
CTTTGAAAATGTGGTCGGCGAGATTTTAGAAAAAGTCGATAACGGACAGATGGGCGTGGT
GTTAAAACGAATGATGGTGCGTGCCGCCAGCAAAATTGCTGAACGTTTTGATATTCAAGC
AATTGTAACAGGCGAAGCATTAGGGCAAGTATCTAGTCAAACCTTGACCAACTTACGCTT
AATTGACAAGGCTTCCGATACTTTAGTGTTACGGCCACTGATTACCCACGATAAAGAGCA
AATTATCGCAATGGCAAAAGAGATTGGCACGGACGATATTGCTAAATCTATGCCGGAATT
TTGTGGCGTTATTTCAAAAAATCCAACAGTAAAAGCGATTGAAAGTAAAATTATCGAAGA
AGAAGGCAACTTCAACTTTGAAGTTCTCGAACAAGCGGTACAAAACGCCCATTATTTAGA
TATTCGTGAAATTGCTCAACAGACGGAAAAAGAGGTGGTATCTGTCGAAACCACTTCGGA
ATTAGGCGAAAACGATGTGATTTTGGATATTCGTAGCCCTGAAGAAGTGGATGAAAAACC
GTTAAGCCTTGAAGGAGTTGAAGTCAAAGAGCTACCGTTCTATAAACTCTCTAATCATTT
CGGCAACTTAGATCAATCGAAAATCTATCTGCTCTATTGTCAGCGTGGTGTGATGAGCAA
ATTGCAAGCTCTTTATTTGAAAGAGAATGGTTTTAGTAATGTAAAAGTTTTCAGTATCCT
CTAGTTATTTTAATTAAGGAGTTAATATGACTCAACTAAGCGTTGTGATTTTAGCAGCGG
GTAAAGGCACTCGTATGTATTCAGATTTACCAAAAGTTTTGCACCCGATTGCAGGAAAAC
CGATGGTAAAACACGTGATTGATACAGCAAAACAGCTGTCGGCAAAACAAATTCACTTAA
TTTATGGTCACGGCGGTGATTTATTACAACAACGCTTATCTGCAGAGCCAGTAAATTGGG
TTTTACAAGCGGAGCAATTAGGCACAGGACACGCAATGCAACAGGCTGCTCCATTTTTTG
CCGATGATGAAAACATTTTAATGCTTTATGGCGATGCCCCTTTGATTACTGCGACAACTT
TAGAGAAATTGATTGCGGCTAAACCTGAAAATGGGATTGCGTTATTAACAGTGGTATTGG
ATAACCCAACGGGTTACGGTCGTATCATCCGTGAAAATGGTTCCGTAGTTGCGATTGTGG
AACAAAAAGATGCTAACCCTGAGCAATTAAAGATCCAAGAGATTAATACAGGGGTAATGG
TTGCAAGTGGTGCTAGTTTCAAAAAATGGTTATCGCAATTAGATAATAACAATGCTCAAG
GCGAGTATTACATTACTGATGTGATTGCAATGGCAAACCGTGATGGTTATAAAGTTGAAG
CTGTTCAGGCAAAAAATTTAATGGAAGTTGAAGGGGCAAATAACCGCTTGCAACTTGCTG
CACTAGAGCGTTATTACCAAAAAACACAAGCGGAAAAATTGTTATTGGCTGGCGTGACGA
TCATTGATCCTGCTCGTTTTGATTTGCGAGGTACGGTAACGCACGGTAAAGATGTGGTTA
TTGATGTGAATGTGATTTTAGAAGGTGCTATCCAGTTAGGCAATAACGTTAAAATTGGGG
CTGGCAGTGTGCTGAAAAATGTGGTGCTAGGTGATAATGTTGAGATTAAGCCTTATTCTG
TCTTAGAAGATAGTGTGATCGGCGAAAGTGCTGATGTTGGCCCATTCGCACGTTTGCGTC
CAGGTACAGAGCTGGCAGCAAAAGCTCACGTTGGTAACTTTGTGGAAATCAAAAAATCTA
CCATTGGCGAAGGTTCAAAAGTGGGGCATTTAACCTATATTGGCGACAGTGAAATTGGTG
CAAATGTGAATATTGGCGCTGGCACTATTACTTGTAACTATGATGGAGCTAATAAATTTA
AAACTATCATTGGTGATAATGTGTTTGTCGGATCTGATACTCAGTTAGTTGCCCCTGTAA
TTGTCGCAAGCGGTGCAACCATTGGAGCTGGTTCAACCATCACCAAAGATGTGGCGGCTG
ATGAACTGGTTATTACCCGTGTGCCACAACGCCATATTCAAGGTTGGCAACGTCCGACGA
AGAAATAATTCATTGTACTAGGAAAATCCTCTTTTGGTGTAAAAGAGGATTTTTTATCAG
CTCTGTGCCGTAAAACTCTGCTTGCAAGATGCAGGGATATGATGTGTCAAGAATCTATGC
TGTTTTAATCTTCATTGATATGGGCGTTGAGAATGTTGGGACATGGGGTTCATAGTAATA
ATCATACTATTACAATTTTAGTATTATATTTGGTAATATATTTCGCACTTTTCCGCAAAT
GTAATGCTAAAAAGCCGCAGAATATTACCGCTTGTTTAAATGGTGTAGGTGTTTTATGAA
AAAATATATTGCCTTATTAATTAGCTTGTTTATCTCTATAATGGGGATAGCACAGCCGTT
ATCTACGCCATTAGACTATTTGACTGCGATGAATAACGCTCATCAAACTTTAAACTATGA
GCAGCTTTATCTTTTTCAAAAAGGTGATGATGTAACTTCGTTACGTTATCGGCACGCCTA
TTATAATGGGCATGAGTATGCTCAGTTACTTCATCTTGATGCGATAAGAGAGGAGATGAT
TTTAAGGGAAAATGTGGTGGGCTATTTTGGTGATTATCAGCCGTTTAGTTTGAAAACACC
CTATATTTTAGATGATTTCCCGACGGTCGTTTATAGTGATTTTTCTCAGCTTGATGGCTA
TGCGTTTTTAGATAATGGGAAAATGCGTGTGGCAGATCGTATTGCGAGGGTTATTCGAAT
TGTGCCAAGAGATGATTTCCGTTATCAATATATGTTGTGGATTGATGAGGAAAATTATCT
GCTGTTGCAGAGTCACTTGTTGGATAGAGATAATAATGTGTTAGAGCAATTTAGGACAAT
TCAATCTGTGGTAGGTGATCAATTATTGTACATTGTGGAACCGATTCGTACATTAATTCT
TCCAACGCTGTTGCAAACTAAAATACATTCGGAACTAAAACCTTTAGAATGGCAACTAAA
ATGGGTACCTCGTGGATTTAAGCAGGTGGCTTCGGGGCAACAAAATTTGTCTGAGATACT
GGCTCAAGATGAGCAGATTGAAAGTCGATTATACAGTGATGGTCTGTTCTCTTTTACGGT
ATATCTCTTACAAAATAAGGGGATTTCATTTCAAGATCAGTTTTGGCGTGAGGGAAAAAC
CAGTGTTTATAGCCAGACAATCGGGGATAAAGATGTGATTATTGTGGGTGAAATTCCATT
AGCATCGGCACGCCATATTGTGCAAGAGATTGAATTTAGCTCGCAGGGTGAAAAACAATG
ATGATTGAACAAGCCACTGTTATTCAGTATCAAAATGGAATTGCTAGAGTGCAATGCCAA
GCAAAATCTAGTTGTGGCGGTTGTGTAGCTCAAAGCCATTGCGGTTCAAAAGCCCTTTCT
GCATTGGCGGGGGAAAAATTTGCACCGCAATTTGATTTAGTGATTGCAATGCCTTTGCAA
GTCGGTGATAAAGTGAAAATTGGGTTAGCCGAGAGAAGTTTGTTAGAAGGTGTTTTTTGG
TTATATGCGGTGCCATTATTTGTGATTGTGTTATCAACATTGGTTTTATCGCAATGGCTT
CACAATGAATTATGGGTGGCTGCTGGGGTGTTGTGTACTACGGCAGTGACTTTTTTTATG
ATTAAAAGAGCTATTGCTCAAAAATCTCAGGCTCAGTTTATTCCTGTATTTTTGGGTAAA
GTTTAAAGGAGATGTAATGGAAAAAATTTGGTTTGATAATTATCCAGCAGAGGCTGAACG
TACCTTAGATATGGAGCCTTACGAGTCGTTGGTGGAGATGTTTGAAAAGGCGGTACAACG
CCACCCTGATATTCCTGCTTATATTAATATGGGTCAGGTACTTACATTTCGTAAATTGGA
AGAGCGTAGCCGTGCTTTTGCTGCATATTTGCAAAATGAATTACGCCTTGAGAAAGGTGA
ACGCATTGCGTTGATGATGCCGAATTTGTTGCAATATCCGATTGCGTTGTTTGGTGCGTT
GCGTGCAGGGTTAGTGGTGGTGAATGTCAATCCGCTTTATACACCGCGTGAATTAGAGCA
TCAATTGAATGATAGTGGAGCTAAGGCGATTGTCGTCGTGTCAAACTTTGCGGCAACCTT
AGAAAAAGTGGTGTTTAATACCGATGTTAAACACGTTATTTTGACCCGTATGGGCGATCA
GCTCTCTTTTGGTAAACGTACTCTCGTTAATTTTGTCGTGAAGTATGTGAAAAAATTGGT
GCCTAAATATAAATTGCCACACGCAGTGAGTTTTCGTGAAGCATTAAGTATCGGGAAACA
GCGTCAATATGTAAGACCAACGCTCTATAAAAATGATCTGGCGTTTCTTCAATATACAGG
CGGAACAACAGGAGTGGCTAAAGGGGCAATGCTAAGTCATAGCAATGTGATTGCCAATAT
TCTTCAAGCAAAATGGGTAGCCTATCCTTTAATCCAACGAAGCCAAGAGCGAATTGGGGT
AATTGCTCTGCCGCTCTATCACGTTTTTGCTTTGACAGTGAATTGTTTATTATTTATCGA
ACTAGGTGTAACGGGGTTGTTAATTACTAACCCTCGTGATATTCCAGCTTTTGTGAAAGA
GTTGAAGAAGTATCCTGTGATGGCGATTACAGGGGTAAATACTTTGTTTAATGCGTTACT
GAATAATCCTCAACTGAAAGAAGTTGATTTTTCTAACTTGAAGCTCTCTGTAGGCGGTGG
TGCAGCAATTCAGCGTGCGGTGGCGGATCGTTGGCATAAGACAACGGGGTGCCACATTAT
TGAAGGTTATGGTATGACCGAATGTTCCCCATTGATTGCGGCAACACGTAACGATTCTAC
GGAGTATTCGGGCTCTATTGGTGTGCCAGTACCAAATACCGACATTCGTATTGTTGATGA
TTCTGGTAATGATTTACCGATAGGTGAGCGTGGCGAGTTATGGGTAAAAGGCCCTCAAGT
AATGCAAGGTTATTGGCAATGCCCTGAAGATACCGCAGAAGCGCTAAAAGATGGCTGGAT
GGCAACAGGTGATATTGTTGAGCTGGGACAAGACCTCAATTTACGCATTGTTGATCGTAA
AAAAGATATGATTATTGTATCTGGTTTTAATGTGTATCCTAATGAGATCGAAGATGTCGT
GGCATTACATCCGAAAGTGAATGAAGTGGTTGTGGTTGGTATTCCAAGTGAAGTATCGGG
TGAAAGTATTAAGGTCTTTGTGACTAAAAAAGATGAAAGTCTGACCCGTGAGGAATTACG
TAATCACTGTCGCCAGCATTTAACAGGCTATAAAATTCCTCGTGAAATTGAATTCCGTGA
TGAGCTACCGAAAAGTAACATTGGCAAGATTTTACGCCGTGTGTTGAGAGATGAGGAAGT
TGCTCGAGTGAAATCACAGATGGAAGGAAAATTGTAATGAGAATAAGTGGTATATCTGCG
GTTGAGATATACCACTAGTCATTATATTAATCTGAATTAAGGATCTCTTTTGAAATTAAT
TAAATATTTTGCTCTGATTGTTTTAGTGTATGCTGTTCCAACGCTGTTTACAGAAACGAT
GGCTGGTGATTTGTCTAAAATTCAGCAGAAAAGTCAGGCATTAAAAAACAAAATTGATGA
GCAAAAGAAAAAACGTGATAGTTTGCAATCTACATTAAAAAATCAAGAAATTGAAATGGG
GAAAGTCCTTAATAGTTTAAAACAAACAGAAATGACTTTGTCTGAAACAAGGGCATCGAT
TAAACGCACAGAACAAGAGATCAAGCGGTTAGAAAAGCAGGAAGCGGTACAAAAAGAGAA
GCTTAAGGAACAATTGGATTCTGCCTATCGTTCGGGTATTCACCCTTCAGTCTTAGAGAG
ATTGTTATCCGAAGAAGCCAAAAATGCAGATCGAATGGGGGCTTATTATGAGCATATCAA
TCAAGTGAGGATTGATGCGATCTATGAGTTACGTCGCACACAAGCCGATCTTAAAGCTCG
CCGAGATGAGTTAAAAGAGCAACAAAAAGGGCAACAGACGCAACTTAATAAACAGAAGAA
GCAAGAAAAAGATCTTCAGAAAGTCAAAAATGAACGTGAAAGTACATTGCGTTCTATTGA
TAAAAGTTTAGCTCAAGATCAAGGTCATTTAGAAAATCTGAAAGCGAATGAAGAGGCGTT
GCGAAATCAGTTGGTACAAGCAAGCAATGAGTCTGAACAGCAAGAAAAACAAGATATTGC
GAAACTTGAACAGAAAAAGAATACGGAAGAACGTCGTAGCGCAACGGAATCTGAAAAACA
GCAAGTTCGGGCAGGTAATGGCTTATCTGGGAAATATCGTATGCCTGTTTCTGGGAAAAT
CATCAATCGCTTTGGCTCAACACAGATGGGTGAAATTAAATGGAATGGTGTGGTAATTCA
AGCAAGTGCAGGCACACCTGTAAGAGCAATAGCTGGTGGACGAGTGATTTTAGCAACTTG
GTTGCAAGGTTATGGGGAAGTGGTCGTGATTGAACACGGTAAAGGCGATATGTCGTTGTA
TGGCTATAATCAATCAGTCAATGTGCGTAAAGGTGAGCGAGTTCAAGCAGGGCAGGTGAT
TGCAAGCGTTGGAAACTCTGGCGGTCAAAGTCGTTCAGCTCTCTATTTTGAAATTCGCCG
TAAAGGTGTGGCGGTCAATCCTTTGAAATGGGTACAGTAAAATGAACAAATGTATAAACA
AGCGGTCTATTATTTTGTTGCTTTTGCAAATTTTCGGGCTTTTTGCACCGCTTGCTTATG
CGAATAAATTGGTGATCGTTATTGATGATATTGGCTATCGAATAAAAGAAGATAATGCCA
TTTATGCCTTACCCAAAGAGGTCAATGTTGCCATTATTCCTTCTGCACCTTATGCCACAG
TCCGAGCAAATAAAGCGAAAGAACAAGGACGAGAGATCTTAATCCATTTACCTATGCAAC
CCAAAGTGAAACAGCCTATTGAAGCTGGGGCATTATTAGTGGGAATGGGGGAAAGCGAGG
TGAGTGAGTTAATTCATCAGGCTCAACAGCAAGTGCCTTACGCCATTGCCTTGAATAATC
ATATGGGTAGTAAAGCGACTGCGGATAAAACGACAATGCAACACTTGATGAAAGCCTTAT
CACAGCAAGGGTTGGGGTTTTTAGACAGTAAAACCGCAGGGGATAGTGTGGCTTATCAAA
CAGCAAAAGCTTATGGGTTAAATGCATTAGAACGCCACATTTTTTTAGATAATAGTGATG
TGTTTGCTGATGTACAACGGCAATTTCAACACGCCGTTCAATATGCTCGCAAACACGGTA
TTGCGATTATGATTGGGCATCCTCGTAAGCACAGTATCGCAGTGCTTGAACTGGGGATTG
CAAATTTACCTGCGGATATTCAGTTGGCGAGTTTGAGTAGTTTATGGAAAACGGAAAATG
TCGAACCGGTTAAACCATTTATAATGTTGTTTGAGATTGAACCTGCATTAACCTCTAAAG
CACCTTATCGGGCAGTACCGTTATTAAGAGGGATACCTCAGGAATAGGTTTATGTTAATT
TAAGTAGAATAACACGATGAAAACAAGATTATCTTTTTGTTCGTTATTAGTTTTAATTGG
TATAGCGAATGCAGAGCAAACAGTGTTACTTGAAGTTGATGGGATCAAAGATAAAGATCT
CTATCAAAATGTGCGTATTTACCTCTCGCAGTTAAGCAACGATGATGCGGACAGCTCAGA
ACGTTACCAACAGCTTGTACAAGAAACTATCGATAAAGCCTTACGAGCAAAGGGATATTA
CAATACTCAATATCGCTTTGAACTAACCCCTCGTACTTCTTCTAACAAAGATCTCTTAAC
GCTATATGTACAATTGGATCAGCCAGTTAAATTAGATGAACGGGAAATCAAGATCACCGG
ACAAGCCGAGCAAGACGATGATTTTAAACGGTTATTAGCCAAAGAGGTTCCGCCAATGGG
AACCGTGCTTAATCACGAAACCTACGACAATTTTAAAAGCAGTATAGAAAAACTCTCTCA
AACAAACGGCTATTTTGATGGGCAGTGGTTGTATCACCGTTTAGAAGTCCATCCGAAGGA
ATATCTTGCCGATTGGCGATTGGGCTATGATAGTGGGAAACGTTACCGCTATGGCAAAAT
AGGGTTTAAAGGCAATCAAATTCGAGAGGAATATCTCACGAATATATTGCGTATTAAGTC
TGGTGACTATTATTATTTGAACGATTTATCGATACTATCGAACGATTTTTCTTCAAGTAG
CTGGTTTTCATCTGTTTTAGTTGAACCAAGTGTAAAGCAGCCCTCAAAAGAGGTGGATTT
AGACATATTATTAATACCTAAAAAGAAAAATGATATTGAAGTAGGTATTGGCTATGCCAC
AGATGTCGGTCCTCGTTTGCAATTTAACTGGAAAAAACCTTGGATAAACGGGCGTGGACA
TAGTTTAGAGCTAAATAGCTATTTATCTAAGCCTAAACAGAGAGTGGAGTTTGGTTACAA
AATGCCTGTAAAAGCACAGCCACTTCATTACTACTATCAGGTGTCAGGTGGGCTTGATCG
AGAAAATCAAAACGATACCCAATTTACAGGGGCATATTCTGCTTTTCAGCGTTTCTGGAA
CCACGAAACAGGCTGGGCGTTTTCCTTCGGGGTTAAAACCCGTTATGATGCTTTTGAGCA
GGGTAGTGATAAATTTAAGACCTTCTTGCTCTATCCAACAGCCTCTTTAAATCGCACGCG
TTCTGATGGCAGACGCTTTCCTTTATGGGGGGATAGCCAGAAGGTTACGATCAATTTTGG
GGATAAAGCCTTCATTTCAGAAGTGAGCTTCTATAGCTTTAAAGCCTCAACGGCGTGGGT
AAGAACCTATTTTGATAATCATCGTATCGTTGCAAGAGCAGAGGTCGGCTATTTAAAATC
AGCGGAATTTGAACGTATTCCACCTTCCTTACGTTATTTTGCAGGGGGGGATATGAGCGT
AAGAGGTTTTGGTTACAAAAAGATTTCCCCTAAAAATAACCAAGGTAAACTAACAGGGGG
ATCGCATTTAGCAACAGGTTCTGTTGAGTATCAGTACCAAGTGTACCCAGATTGGTGGGC
AGCGACCTTTTACGATACGGGCTTATCCGATAAAAAATTCAGTGGCAAAGCCCTACATTC
AGGGGCAGGAATTGGTGTACGTTGGGCTTCGCCTATCGGGGCAGTTAAATTTGACCTAGC
AATGCCAGTAAGATCGCCAGATAATAAAAAAGGGCTACAATTCTACATTGGCTTAGGCAC
AGAACTTTAGTGAGATAATGTTATGGAAAAAGAGCAATCTTTAGCACAATCACCCAATGA
TACAGCAGTAAAACCCCACAACACAAAATGGCGTTGGTTATGGCGTGGTTTATGTGTGCT
ACTGATTTTGCTTTTATTGCCTTTAGCTTTTCTTGCAACAGGAATGGGGCAAAGAACCGC
TTTAACCCTTGCAGATAAATGGTTAGATCCGCTTTCGATTGGCAAAGTGGAGGGAAGCCT
ACAAAATGGCTTAACGCTTACGGATACTGCGTATCAGCTCAACGGGGTCAATGTTCAAGT
TGGACAAGCGGAATTACATTTAGATTTCAGTTGCTTATTGACATATTCAGCCTGCGTGGA
AAAAATTGCAATCAAAGACACGCAAGTGGCGGTTGATACCAGCAAACTTCCCCCTTCCAC
ACCAACCAAACAAACAAGCGGTGAGTTTAATCTTCCAATTGGCGTATCGTTAAAACAGAT
AAGTATAGACAATCTAAAGGTTCAAGTTGATGAACTTGATATTGGCTTACAGCATTTCCA
ATCGGGCATTCAAGGAAAAGGGAAGAGCCTTTCATTATCCCCAACTCAATTACAAGGTTT
AACCGTTTCCCTTGCACCGCAACAAACCACGGAAAAGCCTCAAAAAGTCGCTGACGCACC
CTCTCAGCCAATAGATTGGGAAGCCTTAAAACAACAACTTGCACAACCGATCTTAACCAA
ATTAGATCCTATTCAATTACCTGTTAATCTCTCTGTGCCGGAATTTCAAGCAAAACAATT
GCAGTTGAGCCAGAAAGTTAAGACCGCTAAAGGTATAAGCGAAAAATCGCTATTAAAAAT
CAGTTTGCTTGAGTTACAAGCGAAATCTGACGAACAATCGGTGGAATTGCAAAAACTCAA
CCTGCAAAGCGACAAAGGCACCATTTCAGGAATTGGCAAACTCACCTTGTCAGGTAATTA
TCCTTTAGATTGGAAGCTCAATGCCCAAATTCCACATTTAAAAGAGCTTGCAATCCCGAC
AAGTCAGGCAGAGCTTATTTTGTCTGGGGAACTCTTTGGCATCGCAAAATTAGATCTCAA
AACAAGCGGTGCTTTCAAGGCAAATATACACGGCACTGTGCAATTTTCGGAGCCTAAAAC
ACCGCTTGATCTCAGCATTAAAAGCCCAAAATTCAGCTATCCTTTTATCTCAGGGAAAGG
TAAAGATCCGCTTGTCTTTGAAAAAATCGACCTCGCTTTAAAAGGCGATCTACTCAATTA
CTACTTAAACGGTAGCTTATCCGCCAAAGGTATGAACATTCCCTCAGCAGATTTAAGCCT
AAAAGGGCAGGGGGAATTAACCTATTTTGCAGTCAATGAAACATTGCTCAACGCACTACA
AGGGCAAACCAAATTCAGTGGCAAAGTCGATTGGACAAACGGCTTAGAATGGCAATCCAA
CTTTGCCTTACAGAATGTCAATACCAAATCCATTTTTCCTGAATGGGTTGCGTTACTATC
GGGGGAATTTCGTTCTCAAGGCTTTGTTGGGCGAGGTGAAACAGGCAATGAATGGGCGGT
TGTACTAGACAATGTGGATTTGCACGGCAACTTACAGCAAAAGCATTTACAGTTAAAAGG
CACCCTGACTGCAGACCACAACACCTTACTCAATATCCCTGAAGCAAGTTTAATTTATGG
CGAAAACCGCATTGTAATGCAAGGTGTTTTGGGCGAAAAATCTGATTTCAATGCCACCAT
TAAAGCCCCGAATTTACAAGGTTTAATCCCACACTTAAAAGCCAATATCAACGGACAAAT
TAAGCTACAGGGAAATATCAATGAACCTAGTTTAGATCTCGATCTTATCGCTAATAATGT
AGCCTATGATCAATTTCAGCTACAACATCTCAATGCCAAAGGGAAAGTAAGAACCGCACA
ACAAGTGCAAGGTGATCTCGAAATAGGCTTGCGTCAATTAACTTACGGCGAAATAACGCT
AGAGAACGCTAATCTTACAGCAAATGGTAGTGAAGCAAATCATAGCCTGAAACTGACCGC
TAAAGGAAAGCCTGTGGGTATCCAGCTTCAGTTAGCAGGGCAGTTTGATCGTAGCAAACA
ACAATGGCAAGGTGAACTAAGTAATCTCAATATCCATACCCCTGTTGGCGAATGGAAAAA
TGATAAAAATCTACAAGTTAGCTATCACAATCAAGAACTTAAAGCAGATGTTTCCGCACA
TTGTTGGCGAAATCCAAAAGCAACGCTCTGCTTGCCACAAACATTTAGCGCTGGTAAAGA
GGGGAAAGTGCCGTTTGAAATCAAACAATTTAACCTTGAAATGCTACAAGAATACTTGCC
GAAAGAGAGTATATTAACGGGTATCATCAATGCCAAAGGCGACGTAGCTTGGTTTAGCCA
AAAATCGCCAGAAATTAATGTAGAGCTACTTTCAAATAACCTTAAATTTACACAAAAACT
GAACGGACGCAGTTTCCCTCTGTCCCTCTCATCACTGAAATTAAATGGCAAAATCGCAGA
AAATAATTTGAGCTTGGATAGCGATATTCGCATAGAAAATAACGGGCGTTTAACCAGCAA
GCTACTGATGAAAGAACTTACCAAACAGCGAGGACTGTCTGGCACCATCAATATAGATCA
GCTAAATTTACGTTTAATCGAACCGCTACTTAACACAGATGAAAAAGTTAATGGAGATAT
TAACGCTCGTTTAACACTGGGTGGAACAGCCCTATCTCCACAACTGCTAGGCAATTTAAA
CTTAACAGGGCTACAAGTGCATTCTAAATCAATGCCATTTGATGTAACAGGTGGAATGCT
TGCCTTAAACTTTAAAGGTGCAAGTTCAACCTTAAAAGGCAATATTCAAACGAAAGAAAG
CCAACTATTACTTGAAGGCGATGCAAATTGGCAAAAACTAGAGGCTTGGCATACACGAAT
AAAAGCACAGGCCAACCGCTTCCGTGTTGATATTCCTAATATCGCCAAAGTTGATCTCAG
CCCACATATTGAAGTAAAAGCTACGCCAAAAGAGTTAATCCTTGGCGGAAATATTGATAT
TCCTTGGGCAAGAATTGCCGTAGAAGAACTACCTGAAAGTGCTGTCACCATCAGTAGCGA
CGAAGTGATTATGGACGGATCAGCAAAAAACAAGAACAAAGCTACCGCTTTACTAAACAA
GAACTTGCCTCAAAATAACAACGGAATGGCAATCAAAGCTGATGTCGCTATTAACATTGG
TAACGACGTAAAATTAGATGCCTATGGTCTTAAAACAGATCTAAACGGCATTATCAAAGT
CCAACAAGGAAATCGAGGATTAGGTTTATATGGACAAGTCCATTTAAAAAACGGCACCTT
TGCCTCATTTGGGCAAGATCTCGTTATCCGCAAAGGGCTTATATCCTTTACTGGATTGCC
TTCCCAACCAACCCTAGACATTGAAGCGATCCGCAACCCAGAAGCAATGGAAGATGCCAA
TGTAACTGCAGGGGTTAAAGTCACGGGAATTGCTGATGCCCCCGAAGTCAAAATCTTCTC
AACCCCGTCAATGTCACAGGATCAGGCATTATCCTACATTTTAACTGGACGAGGATTAGA
CGGCGGTAGCGATGCAGGTTCAAGCAATTCCGTTGCTGCCGCCTTAATTGGAATGAGTTT
ATCAAAAAGCAGTAAAACCGTTGGCACCGTCGGCAGTGCCTTTGGTATCAACGATCTCAA
TGTCACTACCGCAGGGATTGGCGATAACACAAAAGTCGTCGTCAGTGGTAGTTTAACACC
GAAATTCAAAGTAAAATATGGCGTAGGACTTTTTGCCCCTCTTACCGAATTAACCTTACG
CTACCGCCTTGCCCCAAGCCTCTATTTGCAATGGGTGTCAAGTATCAATCAAGCGGTAGA
TTTGATGTATCGGTATGAATTTGATTAGTTTTTTAATGGAAATTAGCACGCCAAATAAAG
ATTGACTTTTATATAGAAAATTTATACCATCAAAGGCGATAGGATTAATATCCTGATTTG
GTGAACGCTACCATTAAAGTGCGATGTATATGTGGTGAACGCTACCATTAAAGTGCGATG
TATATGTGGTGAACGCTACCATTAAAGTGCGATATAAAACAAAAAGGCACGGTAAGTGCC
TTTTTGTGTTTATAAAGGAATATCAATATGAAACAAGAACTTCAACTCAAATTGTGCAGA
ATTAATCCTGAATATACAAAATTTTTACACTCTATTGATACTCGTATTTCTCCCGAAAAA
GAATTGGATAAAAATAAAAGACGTATTTTTGTTGGCGTTGTATTAACAATTAACCATATT
TCTTATTTTGCTCCATTATCATCAGCCCCCAATACTAAAAATAATAAGAAACCATTTGAT
AAGCGTTTTGTTATTAAAATCACAACGGGTTTCGATAATAAAAAAACTATTGCGGGTATT
AAACTAAACAATATGTTTCCTGTTTTAGATACTGTTATTGAAGACATAGATCTTACTAAA
GAATTTGAAGAAGAGCATAAATATGCTTCATTGTTGATGAAAGAAATGCTTTTTATCAAT
AACCCAATAAATCAAAGAAAAATAAAGGAGAAAGCAACTAAAGTTTATTCAAAAGCAATT
AATAAAAAAGATAACTTTGAACAATATTGTTGTAATTTTAAATTGCTTGAAGAATATTAT
CAGGGTTTTGAAAAATCTCAGTAATTTAATTGAAATTTCATCATTTACGCACATATAAGT
GGACACTCGTGGAAAAACAACGTCAAAAACAATTACAAAAATGGCTACGCCAACAGCAAA
AAATTGTAAAAAAGTGGCTTTATTTAAATGTCTTATTCGGCTCATTCAGTGCAATGTTAT
TAATCGCACAAATGGGTTTACTTGCCACAATGTTACATCAGATGATTGTCGAGCATCGTT
CACCGACAGAATTTCTGTCACAACTTGGATTATTACTGGCTTGCTTTGCAGGCAGAGCGA
TATTGCTTTGGTTAAGAGAACGGACAGGTTTTAAAGCTGGGCAAATGTTGCGTATTCATT
TGCGTGAGCAAGTAATGGCTAAGTTGTCTCAAATCGGTCCAATGTCGATCCAACAACGCC
CTGCAGGAAGCTGGGCAACGTTAATGTTAGAACAAGTAGAAAATATCCATAATTTCTACG
CTCGCTACTTGCCACAGCAATATCTATCCTTAATCGTACCGCTTGCTATTTTGGCGGCTG
TTTTCCCGTTGAACTGGGCGGCTGGCTTAATTCTATTTGCTACCTTGCCTCTGTTGCCAT
TGTTTATGGCGTTAGCTGGTATTAAAGCTGCTGAAGCAAATCAAAGAAATATCGGTATTC
TCTCTCGTTTGAGCGGACAGTTTTTAGATAGCTTAAAAGGGCTAGAAACGATCCGCTTGT
TTGGGCAAGCCGACAAACAGACAGAGCAAATTTACCAACGCACCGAAGAATTTCGCCAAA
GTACAATGGACGTGCTGAAAATGGCATTTCTTTCTTCTGCGGTATTAGAGTTTTTTACCG
CCATTTCTATTGCGGTAATGGCGGTCTATTTCGGTTTTACCTATTTAGGTGAACTCAATT
TTGGTGCTTACGATACTTCTGTTACCCTCTTTATCGGCTTTTTTTGCTTGATGTTAGCCC
CTGAATTTTATCAACCATTGCGTGAATTAGGGGTTTATTATCACGATAAAGCCGCCGCAA
TCGGGGCGGCGGATAGCCTAGAACATTTTTTAAGTGAAACAGTTTTAGCTCAAACCACTG
GGCAAAAAAAAGTGCCAAACCAACCGCTTGAAATTCACGCTCAAGATTGTGTGATCCTCT
CGCCACAAGGTAAAGCATTAACGGAACCGTTAAATTTCCAACTACAGGCTCATCAACATA
TTGCCTTAGTGGGGCAAAGTGGGGCAGGAAAAAGCTCACTGATGAATATGTTGCTAGGTT
TCTTATCTTATCAAGGTAGCGTGAAAATTAATGGCATTGAGTTAAGAGAACTCGATATGG
CTCAATGGCGTGCGACTTTGGCGTGGGTAGGACAAAATCCACAGCTAATGCGAGGTACAC
TTCGAGAAAATATTCTATTAGGTAATGAACACGCCAACGAAGCCGATTTAACAAATGCTC
TTGCCTTGTCAAAGGCTGATGAATTTGTCTATCGTTTGGGATTAGATCGAGAAATCCAAG
ATAGCAACATAGGACTTTCGGGCGGACAGGCTCAACGTATTGCCATTGCTCGAGCCTTAT
TACGCCGATCTCAACTGCTATTACTTGATGAACCTACCGCTAGCCTTGATATGCAATCGG
AACAACAGGTGCTAAGTGCATTGAACAATCTCAGCCGAGAGCAAACCACATTGATGATTA
CCCATCGTATTGAAGATTTAAAAGAAGCTGATGAAATTTGGGTAATGAAACAAGGGCAAA
TTATCCAACGTGGAAACTTTACCGAGCTTGCCTTACAAGGTTTTTTTGCAGAATTATTAG
GAAATCAATAAGCTATGCGTTCACTTTTCCCTTTTCTTGCCCTGTATAAAACTCATTTTG
GGCGTTTAACATTAGGTATTATTTTGGCGATCACCAGTCTGACTGCGAGTATCGGCTTGC
TCAGTTTATCAGGGTGGTTTTTAGCAGCATCAGCTTTAGTTGGCTCAAGCCTGCTCTTTA
ATTTCTTTTATCCATCGTCAGGGGTAAGAGGACTTGCTATCGGTCGTACTATTTCTCGTT
ATTTTGAACGCTTAGTCACACACGATGCCACCTTTCGTGTACTGGCTAATTTACGCATTG
CGGTATTTAGCAAACTCATTCCCCTTAGCCCTGCAGGATTAAATCGTTATCGCCACAGTG
AGTTGCTTAACCGCCTTGTTGCAGATGTTGATACCCTTGATACACTCTATCTAAACCTAC
TTTCCCCTTTTATCAGTGCCATTATGGTTATTCTGTTTATGGGGATAGGTTTATCTTTTG
TTTCGACTTTATTAGCGTGGGTAATTTGTGGCAGTTTAGTTGTATTATTGCTGATTTTCC
CGACACTTTTTTACCATTTAGGCAGAAAATTAGGCAAAATCGCGATACAATCCAGAGCCA
CCTACCGCTCACAGTTTATCGAGTGGATCCAACTTAACGGCGAATTTTTACTATTTGGTG
TATTGTCAAAAGCCACAGACAGACTAAAACAGACAGAACAGCAATGGCTCAAGGCACAAA
GCCACGAAAGCCAGTTAGGCGGTTTGTCAAATGCCCTCTTAATGTTTATTAACGGCATTT
TAGTCACTGCCGTGATTTACTTATCAGCGACCGCCATTAATGTACCACAGGCAGACAACC
CCGAAGCTCTTATCGCCTTAGTTGTCTTTTGCGTGCTTGCTTCCCTTGAAATCTTAATGC
CGATCGGAATGGCATTCTTACATCTAGGACAAGTGATTGAAGCGGCAGAACGGATCAGTG
AAATTACCGCACAGCAACCGACAGTCCAATTTAATGGCACAGCTCAATGGAAACAAACCG
AGGCTAACCAACCGCTTATTAGCTTTAATCAGGTAAGTTTTTCCTATTCACCAGAGCACG
AGCAAGTACTCAACCATATTTCATTTGAGATAAAAAAAGGTGAACGCATTGCCATATTAG
GTAAAACGGGTAGCGGAAAATCAACAATTTTCCAACTACTCACCCGCAATTACGATGCCA
CAAGCGGCGAGATCCTCTTAAATGGTTGCAATATCAAAGATTACCCTGAAAAAACATTAC
GCCAACAAATTGCCGTACTTAGCCAACGCGTCCACATTTTCAGCAATACCCTGCGTGAAA
ACCTACGTTTTGGCAACCCACAAGCCACAGACGAAGCTTTATCTGAAGCGCTGGCAAAAG
TTAATTTAAGCTACCTTCTCGAAGAACAAGGCTTAGATTTATGGTTAGGCGAAGGCGGTC
GTCCACTCTCTGGTGGCGAACAACGCCGATTAGGATTAGCACGCCTATTACTCAGCTCTG
CCGATATTCTCTTACTTGATGAAGCAACGGAAGGATTAGATCGAGATACAGAGCAACAGA
TACTAAAACAGATTTTATCCCATACTCAAGGAAAAACCTTGCTGATGATTACCCATCGTC
TAAACGGGTTGGAACAGTTTGATCGGGTTTATCGGATAGCTTCTGCGATTCTGAGGTAAG
GATGTTAAAGTTATTTTGTCCTAGGTCGACATTTTGCATAGCATAGAACAATAAAATAGC
GACAATGCTACTATTTCTTGTCGCTATTTTTAAGCATATAGAAAAATATCGTTAGTTTTT
ATTATTTTTCTAATGAGTAGCTGGCTTCAAATTTCAGCCTATTAATCAATGTATTATTTG
CAGGCGGAAATTGCCCTTCTTCTAAATCTTGTTGAGCAATCCAAAATCCCTCTTGCCCTT
CCCGACCAAAAGGTTCACCTACCCACTCTTCCACCAAATAGAAAAAAAACTCAATCACTT
TAGTTGGATACTCGAAACTGAAATGTTCATACGGGAAAGCACTTAACACATAAATACCGA
TTTCTTCTTCTAATTCGCGACGTAGTGCTTCCTCAGGTGTTTCACCTTGTGACACCTTAC
CGCCAGGAAATTCTAGCGACTGAGCAAAATCTTGTCCTTCTAAACGTTGTGTTAAGTAAA
TTTGCCCAAATTCATTGCGGATAATTCCAGCTGAAACTTGAATAAGAGGTTTAGACATAA
TAATTCCTTGTATAAAACCAAGCGGTCAGATCTGTAAAATAATTTACTTATCTGACCGCT
TGCTAATTATGCATATTTCGCTTTGCTACCGTGACAATGCTTATATTTCTTACCTGAACC
ACAAGGGCAAGGCTCGTTGCGTCCGATATGAAGATCGCTGAAATCCTGCTCTTCACCTTC
TGCGTGGTAGTGAGATGACTCTTGTTCAGCGTGAGCTTGTCGTTCACGTTCTGCTTGTTC
TACTTCTTCTTGGCTACGCACTTGGATACGGCTTAATACGCTGATCACGTTTGATTTTAA
GTGGTCGAGCATATCGGTAAACATTGCAAAGGACTCTTTTTTATACTCTTGCTTCGGATC
TTTTTGGGCATAACCGCGTAAGTGAATCCCTTTGCGTAAGTAGTCCATTGCAGATAAATG
CTCTTTCCAAAGTTCATCAAGGTTTTGCAACATTACGCCTTTTTCAAAACTACGCATTAC
TTCTGCACCCACCATCGCTTCCTTCGCTTGATACTGCTCTTTAGCAATGTTGATGATACG
TTCACGCAAGGTTTCTTCGTGTAAATCATCTTCTGCTTCAAGCCATTTTACAATCGGCAG
TTCCATACCAAACTCTTGTTTCAAGCGGTTTTCTAATGCCGGAACGTCCCACATTTCTTC
GATCGATTGTGGTGGAATATACTGGTCAATGACCGCATTAAACACATCTTCACGCACAGT
GTTGATCATCACTGAAATATCGTCCGTTTCAAGTAAGTAGTTACGTTGCTCGTAAATTGC
TTTACGTTGTTCGTTTGCGACATCATCGTATTGTAGAAGCTGTTTACGTCCGTCAAAGTT
GTGTGCTTCTACTTTTGCTTGAGCTGAAGCAATCACTTTAGTCAGCAATTTCGATTCCAT
TACTTCGCCTTCTTCAGTAAAGGCTTTACGCATCATATTAAGCTTACCTTCGTTGAGATA
AATACGCATTAACGCATCATCTAATGATAGGTAGAAACGTGATGAACCTGGGTCACCTTG
ACGACCTGAACGACCACGCAACTGGTTGTCGATACGGCGAGATTCGTGGCGTTCTGTACC
AATAATGTGTAAACCACCCGCTTGCATTACAATGTCGTGACGCTCTTGCCATTTGGCTTT
GATCTCGTTAATTTGCTCTTGGGTTGGGTTTTCTAATTTTGCAATTTCAGCTTTCCAGTT
GCCACCAAGCACAATATCCGTACCACGACCAGCCATATTCGTGGCAATAGTAACAGCCCC
TGGGTAACCTGCATCAGCAACGATTTCCGCTTCTTGTGCGTGGAATTTGGCATTCAATAC
TTTATGCGGAATACCAGCTTGTTTTAGTGCTTCTGACAGTGCTTCTGATTTTTCAATCGA
AATCGTACCGACTAATACAGGCTGATTACGAGCCATACAATCCTGAATATCCTTAATCAC
CGCTTGAAATTTCTCTGGTTCGCTCTTAAACATTAAATCGGTTTTGTCGTCACGGATCAT
CGGACGGTTAGTTGGGATCACCACGGTATCTAAGCCGTAGATTTGTTGGAACTCAAAGGC
TTCGGTATCCGCTGTTCCCGTCATACCAGCTAATTTTTCATACAGACGGAAGTAGTTTTG
ATAAGTGATAGAGGCAACAGTTTGGTTTTCGCCCTGAATGTTCACCCCTTCTTTGGCTTC
AATCGCTTGGTGTAAACCATCTGACCAACGACGACCAGCCATTGTTCGACCAGTATGTTC
GTCAATGATCACGATCTCGCCATCTTTCACGATATAATCAACATTCACTTCAAACAGTTT
ATGGGCGCGTAATGCTGCATAAACGTGGTGTAATAAGCTAATGCGAGCTGGGTGATAAAG
GCTTTCCCCTTCGTGCATTAAGCCCATTTCCGTCAAAATATTTTCGACTTTCACTTGACC
ACGCTCGGTCAAGTGGGCTTGTTTGCTTTTCAGATCAAGGGTGAAATCGCCGTCGCCTGT
GTACTCTTCGGTATCTTCTTTATCTTGAGCAATTAAATGCGGAATGACTTTATCAATCGC
TTGATAAATTTGTGTCGCATCTTCGGCTGGGCCTGAAATAATCAACGGTGTACGCGCTTC
ATCAATTAAAATCGAGTCCACTTCGTCCACTAGAGCATAGTGTAATGGACGTTGGAAGCG
CTCTTCTTTCGAATGAGCCAAGTTATCACGCAGATAGTCAAAGCCAAGCTCGCTGTTCGT
TGCATAAGTAATGTCCGCTAAATAAGCTTGACGTTTAACATCGGACGGTAGCCCAGGGAT
ATTCACCGCAACGGTCATTCCTAAAAATTCAAATAACGGGCGGTTAGTTTCCGCATCACG
ACGAGCCAAGTAATCATTCACTGTCACAACGTGAACCCCTTTACCCGTTAAAGCATTTAA
GTAACAAGGTAAGGTTGCAGTTAAAGTTTTACCTTCACCCGTACGCATCTCTGCAATGTT
ACGTTCGGTCAGCACCATACCGCCGATTAACTGTACATCAAAATGACGCATACCTAACAC
ACGCTTACTCGCTTCACGCACAGTGGCAAAGGCTTCGTGCAATAAGCTATCTAAAGTTGC
CCCTTCCGCTAAACGTTGTTTAAATTCAGCGGTTTTTGCTTGTAATTGCTCATCGGTTAA
TTTTTCAAATTCAGCTTCTAAACGGTTAATTTGTGCGACACGCTTGTTTAAACGGCGTAA
AGTACGATCATTGCTACTGCCAAAAATAGCAGTCATTAATTTTGTAAACATATCAATTTT
TTCCAAAAAAATATAAGGTAATAAGTATTAGTAACGAGTTTACGCTCCCCCTGCTTGCGG
GGGGAGCTGCCGAAGGCTGAGGGGGGGATTTTGCGACTAACTTGCAACTTTAGCTTCCTC
TTTTGCCTTCGGCACCTTCCCCCCGTAAACAGAGGAAGGAAGATAGAAGAATTACGCTGT
TGGTCCAGCCCTAATCGGCGGATTTGACACTTGATACAAGCGGTATGATTTTGCAAAAAA
TTCGCAAAAAACGACCGCTTGTTTAGTTGGAATAACGAGAGGTTGTTGTTCTAAATGTAA
TAAGTGTGCTGCCTCTAACTCAACTTTTTGAACTGAAGAAAAATCACTTAAGCGTAATAC
AAGTTGATTTGTAGGCAATGTTTCACTTTCATTCGCTAACGGCTGAGCCGTTGGCAAAGC
AAAGATCGCCACAATGCCAAGCAGGAATTGCGAAATCAATGCAGGTTTATGAAAGCGACG
TAAAAAATTCATTTAGTACTCAATAAAAAAATAATGTTGATTATACGACAATTTTTGTAG
AATAGGCAGAATATAAGGACAATCTCACCAAAAACAAGTTAAAGCACAGCAGGAAAGATG
AAAAATTCAACAATAAAAAATATCAATGAGATTTTGCAGAACTCTAGCTTGACGAAAATT
GTCCAACGAGCCAATGAACTCAATGAATTAAATCGAAAAATTCAGCAATTACTGCCCGAA
CAATACCGTGGGCTTTACCGAATTTTGAATTTATCCGATAATTTACTTAGGTTTGAAGTA
CAAAATGGCACTATTCGTCAGGGGCTATTGTTGCAACAAACCGCGCTATTACACTTAATT
CAGGCAGATTTTCCTGAAGTAACCGCCTTAGACTTTAAGGTAAATCCTAATTTTAAATCT
GCTTAACCTAAGAGGATATGACTATGAAAAAAATTGCATTTGCCAGTATTATCGCAATGT
TAAGTGCCTGTTCGCTATGGCCTCAAAAAAGTGTTTCTGGCACTTATCAAGGTACACTAC
CTTGTGCAGATTGCGAAAAAATCGAAGCACAATTAATTTTAAATAGTGATAAAACCTATC
AATACAACACGGTTTATTTTAAGAATAAAGAGCAATATCCTTTTACAGAAAAAGGGACTT
ATGTTTGGGATCAGGATAAAGATGATGTGCTTCATTTAAGTAATGATTTTAAATTTAAAG
TCGGTGAAAACTTTGTTGAGTTTTGTGATGAGAAGGGGAATGTGTTAAAAAGTTGGTATA
ACTATAAATTAAATAAAGTTTCTCACTAACGTACAAAACTCAGAATATGTTTGTCTACTA
TGCCACTTATTATGCTACCTATTTATCAATTTTATTAATAGTTTTACATAATAATCGGTA
TTATAAAACTATTATATTCATCTGATGCTCTGCAAATTGCGGATAAAGTTGTGCTAAAGA
TTTCCCACTCGGCAAAACCAATTCAGGACTGATTTCATATAACGGCACAATCACAAATTC
TCTATTGTGCATATCGTAGTGGGGAACAGTTAGACGTTCGCTTTGAATTTGTTCATTGCC
ATAGAGCAAAATATCAAGATCGAGGGTGCGTTCTCCCCAACGACGTAAACGAACTCGCCC
TTGTTCATTCTCAATGCTTTGCAACTTATCAAGTAGCTCGATAGCGGTGAGATCCGTGTC
AAATTTTACCACGGCATTCACATAATCAGGCTGATCCTGTGGACCTAATGGTTTACTGCC
GTAAAAAGAGCTGACTTTTAGATTTTTTGCAAAGGTTTGCAACGAAACAACCGCTTGCTT
AAGTTGAGCAAGCGGATCTTCTAAGTTAGAGCCAAGAGCCACATACACGGTTGTCACTAT
TCTTCCCCTTTTACGACTTTCTTTTTGCGGTTGAATTTTCGGCGTGGACGACGTTTTTTC
TTTGGTTCTTCGTCACGGAAAGTGGGTAACTGTTTGACTGTTTTTAACATTTCCGCACGC
TGTGCTTCATTGCTAAATTGGTATTCGTGCCACCACGCACTTAATTCGACTAAATCGCCA
CCTTCAATTTCAGCTCGCATCACGAGTAAATCAAAGCCTGCACGGAATTTAATATGTTCG
AGAGTTTGCTGTGGACGTTTTCCCGTACGTTTTGGAAATTGGAACTGTAATGACCAAATA
TCGCGAATAACGGTCGTATAACGACGATGTAATGCGACCGCTTTGACACTCTCTGCCAAA
ATTTCATTGGCAGCCAACATCATTGCATCGTGGCTGTTTAAACCACCTTGGTTTTTCAAT
TCGTCAATTTTCTCGCGTAGCGGATACCAAAGTAGTGCTGCAAATAAAAAGGCAGGATTA
ACCCGTAAATCATCACGAATACGTTCATCAGTAGAATTGAGTGCCTTGCTGATCATTCTT
TCGCTGTTGCTGTCGCCATATTCGGTAAAAAATGGGCTTAATACAGGGAAAAGTTGTTCA
AATAAACCATATTTGCGTAATAATTCGTAGGTTTTGTGACCGTAGCCTGATTGCAGTAAT
TTCAACGACTCATCAAATAGGCGTGCGGCAGGAATATTTTTCAGTAATACTGCCATTTTG
CGAATAGGTTCATCACTCGCTTTATCTAGGAACATATCCAGTGTTGCCATAAAGCGAATT
GCACGCAACATTCGTACAGGATCTTCTTGATAACGAGTAACAGGATCGCCGATCAAGGCG
AGTTTTCCTGCTTTCAGATCGTCTATGCCATTGAAAAAATCGTAGATCAAATTATGGCTA
ACATCATAGTAAAAGGCATTAACGCTAAAATCACGACGCTCTGCATCTTCCTGAAGTGTG
CCATAAACATTATCTCGCAACAGCATTCCTGCTTCGCTGGTTTTCGACATTTTTTCCGTC
GCATTGCTGTGATGATCAGCTCGGAATGTAGCGACTTCGTAAATCTCACGCCCAAAGACA
ATATGAGCCAAGCGGAAGCGTCGTCCGATTAAGCGACACTGGCGACCAAAGATTTTTTGA
ATTTCTTCTGGCCGAGCATTGGTCGCAATATCAAAGTCTTTGGCTTTTTGCCCTAGTAAT
AAATCCCGAATACAACCGCCGACCATATAGGCTTCATAGCCATTTTTTTGCAGTTTATTG
ATAATGGCAATGGCGTTACTTGGAAAATCTTTTGGCGAAATACCGTAATGTCCTGCAGGT
TGGGTAAATTTTTTATGCAGAATATGGGGCGGTACAGCTTGTTGTTTATGGTTTGATTTT
TTCTTTGGTGTGTGTCGGTGCGGTTCAGTCAATTCTGGGGCTGAACGCATTGGGCGAGCA
ACTTTCTTCGCTTGATCTGTTTCAACAAGCGGTGGGTTTGTATCCTTTTTTTTACGACTA
AAAAAAGATTTGATGTAATTTAAAATAGATCACCTCAATTATATAAAATTGTAGGGTGGG
TCTTGACCCACCGTTTCAATTTATATGCGGAAGTGGTGGGTTAAAACCCACCCTACTTAA
TTAACCGCCCATCTGTTTTTCACGTAGTTCTGCAAGGGTTTTGCAATCTACGCAAAGTTC
TGCCGTTGGGCGAGCTTCTAAACGTTTTAAGCCGATTTCAATACCACAAGTATCGCAGTA
ACCGTAGTCACCTTCATCTAACTTGATTAAGGTTTGCTCAATACGTTTAAGCAATTTACG
TTCACGGTCACGGTTGCGTAATTCAAGGCTAAATTCTTCTTCTTGCGTTGCACGATCAGC
AGGATCAGCGAAGTTAGTCACTTCATCTTGCATTTGACTTTTGGTACGTTCCGCTTCCTC
CATAATTTGTGCGTGCCACGCTTTTAAAATTTTGCGGAAATGCTCAATTTGAGCTTCATT
CATATACTCTTCGTCTTTACCTAATTGGTAAGGCGACACGCCCGCAAGGGCTAATAAACT
TAAAGAAGTGGGTTTTGCCACTGTCATATTTCACTCCTGTTTTTGGAATTTTTCTTCCCT
AATTTTACCGCTCTATTTAGGGTGTTTTGAAAGCGCGTATAAATAACAGAACTCTCTGCA
TTTGGCAAATTAAATTTGCAAAATTGATGGGGAAAACATTCAGATTGTACTAGTTTTCCT
ATATAGCTATTGCAATGGCAAGTATATAAGAAGGTTATGATTTTTCAAAAACAATAGAGT
CTAAGTTTAATTTAATATTCCTCTCCGTTTCGCCTCAATCTTTTCTAACAACTGCACAAT
CGTCTGATCCGCAAAAATCTCTTGTGTGGTTTTGCTCAATTTTCTGCGCCAGTTTGGATA
TTCGGTGCTTGTTCCAGGGATATTTACCGGCTCTAGCATATTTAGCCAGTCTTCTGGTTG
TGAACCGAATAATACGCTGTTGGTATCTGCCACATAGCTTTGTAACTGATGGTTGAAGGT
TTGTGTAATGCCAGCACTATCTGCTTCTAGCGGTTGTACCGCTTCAACGGCTCGGCGGAT
CGCTTCTTTATTTGAGTGGCGTGCATTTCTTAAAATGTTCAGCACTTTCTCATTCGGGTA
AACGCCATATTTTTGCCCTAATTCGAAATCATAGCCTTTCCAGTAGCCTTGTACCGTTGG
TAAATCGTGAGTACTTAAGGTGGTCATTGCTTGATATGGATAGTTTGCCAACGGTTTGCT
ACCTTGATGATCATACTCAAAATAGAAAATGTTGTAGGCTAAAATACCTTTGCTTTCAAG
GGTTTCCAACATTCCTTTCGGCACAGTACCTAAGGCTTCTGCGATGATTAAGCATTGGTG
GCGTTGGCTTTCAAGGGCTAAGATTGAAAGCAAATCTTCCAACGGATATTTCACATAAGC
GCCGTTTTTCGCCGAGTCGCCTTTCGACACCCACCATAAACGGGCAAAGCCGAGAATATG
GTCGATACGCAACGCCCCGCAATCTTTCATATTGGCACGCAGTAGGTCAATAAACGGCTG
ATAGCCACGCTCTTGCAATACTTCAGGGTGCATTGGCGATAAGCCCCAGTTTTGCCCTTG
CGGTGCCATAATATCCGGTGGTGCGCCCACAGATGCACCTAACACGAACAGATCTTTATC
CGCCCAGGTTTCCGCTCCGTTATCCGCTACGCCAACGGCTAAATCACGGTAGAAACCAAT
CGGCATACCGAGCTGTTTTGCCAGTTCGTTACAGGCTTTAAGCTGTTGTTGTGCCACAAA
TTGCAACCACATATAGAAACGGACTAAATCGCTCTGTTCTTGTTGGAATTGTTGCACGGA
AGCGGTGTGATAATCTTGATATTTTGCGTCCCAGCAGTTCCAGCCCCATTGTTCGCTGAA
TTGAGAAGAAAGCCATTGATGTAGAGCGTCAAAAGTACCTTGCACTTTCAATGCTTCGCC
GTTTTCAGCAATAAATTGTTCGAAAGCGGTTTGATCTTGCTGTTTAAATTGTTCGTAGGC
TAAGCGTAAGCCTTGTAATTTCAGCCACATCACTTGTGAATAATCGACATAATCTTTTTG
GCGAGCTTCGTGTAATTGGCGCTGAATATCCGCCGAATTAAACCACGCTTGTGCTTCATG
GCTTTGTTGGAAAGCGTCAATCGCCCCAACGTTGATGTAAGCAATGTTTTGCCATAAACG
GGAAGATGGGCTGTAAGGGCTTGCCCCTTCAGGATTAGCTGGGAATAATGAATGAATTGG
GTTTAAGCCGACAAAATCACCGCCTTTTTCCGCTAATTTCGTTAAAAACTCCGCTAAATC
GCCGAAATCGCCGATCCCCCAGTTTTGCTCTGAACGTAGGGTGTAAAGCTGTAAAATTGC
TCCCCATAATTTTTTATGCTCTGCCAACTCTTGCGGTTGGTAAGCTCGTTCAGGCGTAAC
GATAATACGACATTCTGCGGTTGTACCGTTCAGGCTTAATTGATGATAACCAAGGGGTAA
ATCACGAGGCAGGTCAATGCTATTGCGTTTGCATTTTCCTGTTAAAATCTCACCGCTTTC
AAGGGTCAGCGTCCAGTTTACGTGAATGGTTTGGGTTTTGTCCGCTACAAAAAGTGGAAT
AAAGACTTGCTCGCCCTGTTTGACAACTTTGACAAGCGGTAGGATTTTGCGACTTTTTTG
CAAACCGAGCAATTTTGCTACTTTGCCGTAAACGGACGGTTGGGCATAAACACGGCGACC
GTGTTCGTCCACGAAGTAACGATTTAAAAATGGGTGGTTTTGTTTCATTGTTATTGTTTC
CCGAATAGTATTATTTTTTTGTAGGGACACACTGCGTGTGTCCATTTGATTATTTTTCGT
TTGAATAGCGGACACACGCAGTGTGTCCCTACAATTTTATTTTATCCTTTCACCCCACCT
GCCGTTAATCCGCCGACTAACCAGCGTTGTGCGATGATAAAGACTAAGGTAATTGGAATG
GCGGATAAAATTGCTGCCGCTGCGAAATCTCCCCATAGGTAGTTTTGTGGATGCAGATAT
TGTTGCATTCCGACCGCAAGGGTGTAGTTTTCCACATCACGCAATAAGAGAGAGGCAACA
GGCACTTCGATAATTGCAGAGATAAAGGCAAGAATGAAAACTACTGCTAAAATTGGCACA
GATAATGGTAATAAAATCAAACGGAATGTCTGCCACGGGGTTGCACCGTCAAGTGCTGCA
GCTTCTTCGAGCGATTTATCAATGGTTTCAAAATAGCCTTTGATCGTCCAAACATGCATT
GCGATACCGCCAAGGTAAGCGAAGATCACGCCGCCGTGGGTATTTAAGCCCAAGAATGGC
ACGTAGGTTCCTAAGCGGTCAAATAATGCATATAACGCCACAAGTGAAAGTACCGCTGGG
AACATTTGGAAAATCAACATACTTTGTAACAGCATTGATTTCCCTGCAAAGCGTAAACGT
GCGAAAGCGTAAGCTGCCGTAGTGGAAAGTGCTAGGGTAATAATTGCCGTGACACCTGCG
ACTTTCACTGAGTTCCATAACCAAAGTAGTACAGGGAATGGCGGCGGGGTAACAGTGCCG
TCCGCATTGGTGACGCTAAAACCGAGTGCCAGTTTCCAGTGTTCAAGGGAAATTTGGCTT
GGGATAATTTCCCCTAATGCCAAGTTGCCCGGGCGAAGTGAGATCCCTAAAATCATCAGT
AAAGGGAACATAATCAACGCACAGAACACAATAAGAAAGAAATGCGTTGCAAATAAGCGA
GCTTTCATTGATTTAGGTTGAACGATAGCCATTTTATCCCCCTTAATCCTGTTGTAATTT
AGTCAAACGAATTTGGAACAACGCTAATCCGCTGACGAGTAAGAAGATGATTACTGCGAT
TGCCGCCGCTAAACCGAAGTCTTGCGTACCGCTACCTTCAAAGGCGATACGGTAGGTGTA
GCTCACTAACAAGTCGGTATGTCCTGCCGGTGTGCTGGTTCCGATCATTGACGGGCGACC
TTGGGTTAATAATTGGATTAACACGAAGTTATTGAAGTTGAAGGCAAAACTCGCAATCAT
CAATGGCATTAACGGCTTAATTAACAACGGCATTGTGATTTTGGTGAAGTTTTGCCATAC
CGATGCACCATCAATCGCTGAGGCTTCGTATAAGTCCGTTGGGATCGCTTTGAGTAAACC
CATACAAACAATCATCATATAAGGATAACCCAACCAAGTATTCACAATTAACAACATCAC
TTTAGCAAGGAATGGATCGTTAAACCATTCTGGGCGAATGCCGAATAAGTTATTTAAAAT
TAAGTTGATCTCGCCGAAACTTTGGTTAAATAAACCTTTAAATACAAGGATAGAGATAAA
ACCTGGTACTGCATAAGGCAGGATTAACAGTAAACGATAAACCGCTTTGCCTTTTAACGC
TTCCCATTGTACTAGAGAGGCGAAAATCATACCGAGTAATGTGGTAAACACGACAGTTAA
GAATGCAAAGGTAACTGTCCAAATAAAGATTTGAATAAAGGGTTTTTGTACACCTTCGTC
CGTTAAGATTTTCACGAAGTTTTGCCAACCGATAGTTACCGTATAACCTGGTTCAACACG
TTTACCTGTAAAGTTACCTTGCTCATCAATTTGCTCAAAGAAACCGACATCATCATTGGG
TTTATAACGTTCATTGGTTTCGTGGTTGGTTAAAATTTGGCTCTCTGCATCAAAGCTAAA
GCGGTAGCTTTGTTGAGAAAATTGACGAAGTGAACTCATCGTGAGCATTTCTTCGCTTGG
TAAAATCGCATTCACCGTTTGAAGTTGTTGGCGATTTTGGGTAATGGTTTTAAACGGTGC
AACTTTGCTTTCTGGCAATGTTGCCACTTCTTCTAATTTGATTTCCCCTTTTAAATCGGC
TAGTGCAAGCGGTGCAGAAAGGTAAGTTTTTTGCACATTTTTATTTTCAAGGGCAAGCTG
ATATTGATTATCCGCTGTTTCAAGTAATTTGAAATCGTAACGTTCGCCTGAAAAATAGCG
TTGGCTTTGCAATTGATTAACCACACGTTCAAAGGCGAGCTGGTTTGAACCGCTGTAATT
AGTAAAAGCGATAACAACAGTACAGACAAGTGGAAAGACTACAAATATGCCGATTGCGGA
TATGCCTGGGAACAGATAACGCCAGCGATAAGCCCGTTCTGAGCTAAACACAAAAATACC
TGAAGCCACTACGACTAAGGTTAGTAATGCAAATAAAATTTCACCTTGCAGATAAATTGT
AAAAACCAAGTAAAAAGCAAGTAGGTAAAGTAATCCGACAAAAGCCCTTTTGCCCCAAAG
TTGAGCAGACGAAATCGAGGAATGAGTTGAAGTTAGCATTTTTATTTTCCTTGTTTTAGT
ACTGCGAAGAGGAAATTGCAAAAAATGAGAAGAATGTGACCGCTTGTCATTTTATTCCCC
TCTCCCGTTTACGGGAGAGGGTGGAGAAAATCCGTAGGATTTTCGGAGGGAGAGGGCTTG
CAAAAGTTTTATTAAAACTTACCGCTTGTTTGCCCTCTCTCTGCTCAAAATAGCCTTAAG
CTATTTTGAGCTGTCTCTCTCCCGCAAGCGGGAGAGAGTTACATCATATTACTCTTTTTC
AATCTTCGCTTGTGCTTCATCTAATGCGGCTTTAACAGATTGGCGACCGTTGATTGCACT
GTCAATCGCTGCTTTTTCTGAATACCAGAAACGGCTCATTTGTGGAATGTTTGGCATAAT
CTCACCATTTTCCGCATTCGCCATTGTTGCTGCGATACGTGGATCTGCCGCTAATTTTGC
TTGGTAGCTCTTAAGTGCTACTGCACCTAACGGCGTATCTTTATTCACGGTTTCTAAACC
AGCATCCGTTAATAAGTGGTTTTCTAAGAACTCTTTCGCTAAGTCTTGGTTCGGGCTTGA
GGCATTTACCGCAGCACTTAATACGCCAACGAACGGTTTACCTGCTTTACCGTTTAAGGT
TGGTAATACCGCTACGCCATAGTTAATACCGCTTTTCTCAATGTTTGCCCACGCCCAAGG
GCCGTTAATCGTCATTGCTGTGTCGCCTTTATTGAAAGAAGCTTCAGCCACAGAGTAGTC
AGTGTCTGCGTTAATCACTTTTTTCTTCACTAAATCAACCACAAATTGTAAGCCTTTTTG
TGCAGCTTCATTATTTACACCGATGTCTTTTGCATCATAGCCGTTTGCGGTCACTTTAAA
CGCATAAGCACCTTGAGAAGAGATGATTGGCCAAGTGAAATACGGTTCTGCTAAGTTCCA
CATAATCGCATTTTTGCCTTTCGCTTTGAGATCTTTATCTAATTTCTCCACTTCTTCCCA
AGTTTTTGGTGGATTTGGTACTAAATCTTTATTATAAATCAATGAGAGCGACTCAACGGC
AATCGGGTAAGCGATCTGTTTACCATTATATTTTGTAGCTTCCCAACCGATATCAGATAA
TTTTGCTTTGAATTCTGCACTTGGGTGAACTTCTGCTAATAAGCCTGATTGAGCATAGCC
ACCAAAACGGTCGTGAGCAAAGATCACAATATCAGGGCCATCACCAGTTGCCGCAACCTG
TGGGAATAATTCTTCTAATTTGCTTGGGTGTTCAACAACAACTTTTACCCCTGTTTCTGC
TTCAAATTTTTTACCCACTTCTGCTAAGCCGTTATAACCTTTATCGGCATTGATCCAGAT
GTTGAGTTGTCCTTCAACTAATTTTGCATTTACACCTTGTGCGATACATAATCCTGCTAA
TACCGCTAATGCTGCTTTGGTTAATTTTTTCATTGTTTTTCCCTCAGTTTAGTGAAATGA
AATTTTGACAGTCGAATAGTGGAGGATTTCTTCTCATACATCATCATACCCCCTTATCCT
CCCCCCTTATCCTTTTAGTGATCTGTATCACATTTTTGATTGTTTTTAAAATAAGTGTGA
AAGAGATCACAAAAAAAGCGTATGAATTTGTGATCTAAGTCACAAAAAATCTGCTTTTCT
GCGAAAAAATTTTTTACAAGGTAGTGAAAAATTTTTTCACAAAGTATGATTTCAAGACAA
GAGGAAATAAGTAATCTTGGCACCCGTCAAAAAGTAGTAACCCTAAGGCAAAGGATAAGA
CAATGGCAGATGTAAAAATTATTGGTGTAAATAAATCATACGGCGATGTGCATATCTCAC
GCAATATTAACCTTGATATTAAAGAAGGGGAATTTGTCGTATTTGTAGGCCCATCTGGCT
GTGGTAAATCCACCCTATTGCGTATGATTGCAGGCTTGGAAGATATTACATCAGGCGATC
TCTTTATTGGTGATACCCGAATGAATGATGTGCCACCTGCTCAACGTAATATCGGAATGG
TTTTCCAGTCTTACGCACTTTATCCACATCTGAATGTGGCTGAAAATATGTCCTTCGGCT
TAAAACTGGCAGGTAAAGCGAAAGCAGAAATCGAGCAACGAGTAAATCAAGTCGCAGAAA
TTCTCCAACTTGCTCACTTACTACAACGTAAACCGAAGGAACTCTCTGGCGGTCAGCGTC
AGCGTGTAGCGATTGGTCGTACGCTTGTTTCTCAACCTGAAGTGTTTTTATTAGACGAAC
CGCTCTCAAACCTTGATGCAGCCCTTCGTGTACAAATGCGTGTGGAAATTTCCAAACTGC
ATAAAAAATTAGGTAGAACAATGATTTATGTCACCCACGACCAAGTGGAAGCAATGACCC
TTGCCGATAAAATCGTGGTGTTACAAGCGCTCGGAAACAATACACAAATTACCACTAACG
TTGCTCAAGTTGGCAAACCATTAGAACTTTATCACTACCCAGCCAACCGCTTTGTTGCTG
GCTTTATCGGCTCACCAAAAATGAACTTCTTACCTGTAAAAGTGATTGCTGTAAGAGAAG
GTGGGGTAAAAATTGAATTACCTGACTCCACCCATCTCAACTTCTGGATCCCAGTAGATA
ACACAGGTGTGAATATTGGCGACAATCTCTCTTTAGGTATTCGTCCAGAGCATTTACTAC
CTTGTGATCAGAGTGAAGTGTGCATTAAAGGAACAGTAAAAGTCGTGGAGCAACTTGGAA
ACGAAACCCAAATTTACCTTGAAATGCCACCAATCAAACAAAGCCTTGTTTATCGCCAAA
ACGACATCGTATTAGTTGAAGAAGGTGATGAAATGTCAATTGGTATCAACCCAAACCGTT
GCCACTTATTTAAAGAAGATGGCACAGCTTGCAGACGGTTGTTTAAAGAGTTGGGTGTTT
GAGATTATCTGGAGAGTAAATCAAATTAATAGGTTATTTTAAAAATAGGTAGGTATAATT
GTATATGTGAACAATCATCCTAATTTTTTAAGGAGACTGATTTTATATTGATAGGGAAAG
CTTTGTGATATCTTAGGTGTTATACTAGTACTATATGTAAGAATTTTTATTTGGATTTTA
TGTACTGGAAGATATGGTGAATTTAATGCAGCCCCCCTTAAGCCTATACATCCATATCCC
TTGGTGTGTACAAAAATGCCCCTATTGTGATTTCAATTCCCACGCACAAAAGGGCATTAT
TCCTGAGCAAGAATATATTCAGCATTTGCTCAATGATCTTGAGCAAGATCTCATAAGCTA
TAAAACAGCAATCGCTGATCGCAAGATCCACTCAATTTTTATTGGTGGCGGTACGCCTAG
TCTTTTTTCCGCTGAAGGTATTCATTATTTACTTGCAGAAATTCGAAAGCGGATAGATTT
TTCTCACGAATGCGAAATTACCCTAGAGGCTAATCCAGGGACTGCTGAGGCAGAACGTTT
TATCGGGTATGTACAAGGTGGCGTGAACCGTATTTCAATGGGTATTCAAAGTTTTGAACC
TGAGAAATTATTGAAATTAGGGCGTATTCACGATAGTAATGAAGCAAAACAAGCGGTTAG
ATTTGCTCAAAATTCAGCAAGAGTAGGCTTGAGAAGTTTCAACATAGATTTAATGCACGG
ATTGCCAAATCAATCTGTTGCTCAGGCTCTTGATGATTTACGGCAAGGTATTGCGTTAAA
TCCACCACATCTTTCGTGGTATCAATTGACGATTGAGCCGAATACGATGTTTTACTATCG
ACAGCCCACATTACCTGACGATGATGAGCTTTGGGATATTTTTGAACAAGGGCATCAGCT
TTTAACTGACGCAGGTTATGAACAGTATGAAACTTCTGCGTATGCGAAAAAGGGGTATCA
ATGTCAGCATAATTTGAATTATTGGCGATTTGGTGATTACTTAGCGATTGGCTGTGGGGC
TCACGGGAAAATAAGTTATCCAACAGGGGAAATTTACCGCTTTAGCAAAACTAAACACCC
GAAAGGCTATATGCGAGGGGAATATCGTTATCATCAAGAGATGATTGAAAATGATGATCG
CCCTTTTGAATTTTTTATGAACCGTTTTCGCTTACTTGAAGCAACCCCAAAAACAGAATT
TGAGGCATATACGGGGCTAGATCGGAAAAAGGTTCAAGCTACAATGGATTGGGCATTGAG
CAAAAATTTTATCACAGAAAACAATACATATTGGCAGATTACACAGCACGGCAAATTATT
TTTAAATGAATTGTTGGAAGGTTTTTTAAAGGAATAGAATGCAGAATCCCTCTTATTTAA
AATAAGAGGGATCTTTATCAAAAAATATTTGTTTCTAAACGAATATGTCCTTTTTCAACA
ATAATATGTTTTCCAAATTTTTTTACAAGGGATTCTTTTGTTTTGCGTTCATCTAATGTA
TAAACAGGGTGGCTATTTAAGATATTTGTAAGACCATCAGCAATTATTGGTAAAAACACC
TGAAGTTCATTTTGATATTTTTCAGGGGTAGCGTTCCAATTTTTTAAACGAACATTTTTT
AGAAATAGTGCACCTTTTTCCATATCATAGAAAGGAAGAGTATCCATATTTATATTAAGT
TTAACTTGATATTCTTTACCCTTTATCTGTAATAGACTGTCGATGATGCCTGAAATATCA
ACAACCTTTTCATCTGTTTGTCCCACCTTTGTATATAAATCAGATAATTTATAGTCTAGT
TGAAATAGTCTTGGTACACCTAAACTATCTTGCAAAGGCACTTTTTCTGCTAAACGCGTA
GCCAAATATTGATTGATTTCTTGCTCTGAAATACTCAACGGACTCGCTTGAGTAGTCATA
GGAAAAATTATCAAAAAGAGTAAGCTTAGTTTATGTAAAAGTTTCATAAAATCTCCTTTG
GAATTGGTTTAAAGTGTTAAAACAGAGTAGAATGCGCATCTTTTGAAACTGAAAGTTTAT
AGTAGTTTTTAATACAAGGGATAAATATGAAAAAAATATTCGTGATTGCCTCTATTTTAA
TGCTCGCAGGTTGTACTTTTGGTGGAAGAGTGAATGCAGGTGGTGGTTCTAATGGAGTCG
GTATTGGCTTAGGAATCGGTACGGGTATCCGTTTCTAAGAACTTTTTATGGCTTTGCTGT
CAAATAGACACTTTTCTATAGATATTTAAAGGGAAATCAATGAAAAATTTATTAAAAAAA
TCGTTGCTAGGTTTAGCATTTCTCTCATTAAGCACCACTACATTTGCTAATGCTCAAGCA
GTCGCAGAGTTACAACAACGTTTAGATAAAGCAATGCAATACAGTGCAGATTTTGAACAG
ACCGTTCGTTCAAGTAAAGGAAAGGAAATTCAAAAAGGGCAAGGGAAGTTTCAAGTTAAA
CGTCCGAACTTATTTCGTATGGACACCCAAAGTCCTCAAGAAAATTTAATTGTATCTGAT
GGCAAAACTTTGTGGTTTTACGATCCTTTTGTATCTCAGGTAACGGCAAATTGGGTTAAA
GATGCGGTGAGCAACACACCATTTGTACTTTTAACAAGCAATGATAAAAGCCATTGGGAT
CAATATGATGTCACACAAAATGTAGATAATTTTGTATTAAAACCAAAATCGAAAAAAAGT
GCGATCAAACAATTTGATATTCGTATTGATGCAAGTGGCTTAGTCAAAGGTTTTAGCACT
ATTGAACGTGACGGGCAAAGTAATCTCTATGTATTACGCAACATTTCAACGGCTCATTTA
TCTGAAAGTCTGTTTAGTTTTAGTATGCCAAAAGGGGCTGAATTAGACGATCAACGTGGT
AAAAAATAAGCATAACAAAGAGTAAAGCGGTAAGATTTGCAGATCTTACCGTACTATTGT
ACTAACAGGATAAGTAAGTATGAGAACCCTTTATCAACAACGTGATCCAAAAGAATGGCA
ACAATTTGTTGACCTTTTAAAACAAGCGGTAGCAGAAGATAAAACAGATGCATTATTGTC
GATGTTATTGACAACAGACGAACGAACTTCGTTGGGATTGCGAGTGCAAATTGTACGCGC
ATTGCTCGAAAATCAAATTTCTCAGCGTGAAATCCAACAGCAATTGAATACTAGTGCGGC
GACTATTACACGGGGTTCAAATATGTTAAAAACTGTTGAGCCAGATATTTTAAAGTGGAT
AGATACAAAACTGAATGGCACCAAAACCTAAGCAAAAATCCTTGCTACAATCTATTTTCC
GCTTTTTTATTCCCAAACAGATGCTATCTTTAAAAAGTTGGTTTTGGTTTGGCGTTAGTC
GTATTGGTGTGGCAGTCACAACTTTCTATGTTTCTTTAACATTGATATTTTCAGTAATTC
CAGTTCCTTTTTCAGCTTATATGCTACAGAAAAAAGTGGAACACCTAATACAAGGGGACT
TATATAAAATTCAATATCAGTGGGTTAGTCTTGATCGTATTTCGTGGCAAATGCAAATGT
CGGTTATTGCTGGGGAAGATCAAAAATTTCCAATTCATTTTGGGATTGATTTTGATGCGA
TTGAAGCAGCAATTAAGCGAAATAGTAAATCTCAAAAGAAACCTCGCGGTGCTTCCACTA
TTTCTCAGCAAACGGTAAAGAACCTTTACTTATGGCACGGAACAAGTTGGCTAAGAAAAG
GGATCGAAGTGCCTTTGACCTTTTTAGTGGAATTACTTTGGGATAAACAGCGAGTGTTAG
AAGTCTATCTCAATATTGCTGAATTTGGCGATGGCATCTTTGGTGTAGAAACGGCAGCTA
AACATTATTTTAAGAAATCAGCAAGCCAGCTTAGTTTACACGAGGCTTCCTTATTAGCAG
CCTCTTTGCCAAATCCGATGATTTATCGGGTTAAAATGCCAAGCCAAACAATGCGAGCTC
GGCAACAGTGGATTATTCGACAGGTTAATAATCTTGGCGGAATAAATTATTTAGAAAAAT
TGTAGCTATTAGCCCTGACACTCAGGGCTATTTTGGGGGGTAATTCCAAGGGGGTAATAG
ACTATCTCATACAATTAAAAAACATTTTACAAGCGGTTAAAAATAATAACGGCTTCATTC
CTAACCTAATCGGCGTATTAGCAAATGCACCTACCGCATTAGAAACTTATCGCACCGTCG
GGGCAATTAACCAACGCACCAGCTTAACGCCAACAGAGAGAGAAGTTGTACAAATTACCG
CAGCGGTCGCAAATGGTTGTGGTTTCTGCGTAGCAGGGCATACCGCAATTTCCATTAAAC
AGATCAAAATGCCTGACGAATTACTGCAAGCATTACGCAAAGCTACGCCAATTCAAGATA
ACAAATTAGATACCCTTGCACGCTTTACACTCGCAGTTATCAACACTAAAGGCAAAGTTG
GTGAAACGCTACTCAATGAATTTTTTGCTGTAGGTTACACCCAACAAAACGCCCTAGATG
TGGTACTTGGTGTTAGTCTAGCTAGTTTGTGTAATTATGCAAACAACCTCGCAGACACAC
CAATTAACCCTGAGTTACAGCCTTACGCATAATGAATGCTAAAAAATTATTAATTCTCTG
TTGTGAGCCTCGTTTATATAGTTGTCAAAGACTTAAACAAGCGGCAGAACAGAATGGCTA
CCAACTGGATATTCTCGATCCAAACCGCTTCTTGCTACAACTGCAGCAAGAGCGGTTCGA
GCTTTATTATCAAACTGGGGAAAGCTACGACAAAACTCGAGCAAAACCCGAAAAAATCGG
GGAATATGCAGGTATCTTGCCTCGATTTGGTACAACTAGCACAGAAATAGGCTGTAATGT
ATTACGGCATTTTGAACAAAAACAGATACCCATTTTAAATTCATCTTCAGCTTTTGCACT
CGCTCGTGACAAATGGCAAAGCCTACAGCGACTTGCCGCCTGTGGCATTCCAGTACCTGA
TACGCTATTAATGGGAGAGCTTTACAGCGTTGCTGAAGGTTTAAGTCAATCAGGCTTGCC
AGCGGTTATTAAAATACTGTCAGGCTCTCAAGGCGTAGGCGTAATGTTGGCAGAAAGCTA
TAGCAGTGCCTTGAGTTTACTTGAAACATTAAAAAGTGCCAAAGTACCAAGCCTCTTACA
AACCTTTATTGCAGAGGCTAAAGGGCAAGATATTCGAGCTTTTGTAATTGGTGAGCAAGT
TGTTGCAACAATGGAACGCACTGGTGCAAGCGGTGAGTTTAGAGCCAATATTCACAGAGG
TGGCACCGCCCAAGCCATTCAACTGTCTGATGCAGAACAAAAAATCGCAGTTCAAGCAGC
AAAAGCTATCGGCTTAGATGTGGCAGGTGTCGATCTTATCCGTTCTCAACAAGGCATAAT
GGTGTTAGAAGTCAATGCAAGCCCTGGGCTTGAAATGATTGAGCAGGTGACTAAAGTGGA
TATTGCAGATTTAATGATCCAATATTTATTGAGATAATTTAGTTAATAGCCTATAAGCGG
TGAGAACTGTAATAAATTGTACAAATCTCACCGCCTGTCTTTTCCATTCTGCTCTGATTA
AGGTACAATAAATGCCTATTTTTATATTTAAATAATATCGCCTATGCAACACGAATTAGC
ACAAACGATCCCAGAACTGATTTTATGGACAAAAGAGCGAGAATTTTCGCTTTCCCTTTC
TTCCGACCGCTTGGCATTTTTATTAGCGATAGCCCTGTATAATAACGAACGCACTGACGG
TGAATTGCTTGAAAGCGATTTACAAGATATTTTCCGTCATGTTTCAAATGCCTTTGAGCA
GTCTGAAGCAACACAAACACAGCGCGCGAATAATGCAATCAACGATCTTGTCAGACAACG
TTTTTTAAACCGTTTTTCGAGCGAATTTACCGAAGGTTTGGCGATTTATCGCTTAACACC
ACTTGGTGTAGGCGTATCTGAATATTATATTCGCCAACGTGAATTTTCGACTTTACGTCT
ATCGATCCAACTTTCTATTGTTGCCGATGAAATTCAGCGTGCGTCTAATGCAGCAGAAGA
AGGCGGTGATGAACGTTTCTGGCGTAATCAAGTGTTTGCGCCATTAAAATTCTCGGTTGC
AGAAATTTTTGACAGCATTGATCTTTCCCAGCGTATGATGGACGAAAATCAACAGCAGAT
CCGTGAACGTATTGCAATGTTGTTAAGCCAAAATTGGCACGAAGCTATTGCGACTTGTCA
GCAATTGTTAGACGAAACTTCGGGGAATTTGCGTGAGTTGCAAGATGTATTAAATGCGTC
AGGGGATAAGTTGCAATCACAATTATTGCGTATTCAAAGTTGCTTAATTGGACGTGATGA
TTTGGATTTTGTCGATCAATTGATTGTGAATTTGCAGAATAAACTTGACCGTATTATCAG
TTGGGGACAGCAGGCGATCGATCTCTGGATCGGCTATGACCGCCACGTCCATAAATTTAT
CCGTACCGCCATTGATATGGATAAAAATCGTGTCTTTGGGCAACGTTTACGCCAGTCTAT
TCAAGATTATTTTGAAAGCCCGTGGCAACTTTATATTGCCAAAGCCGAGCCGTTACTGGA
TCTCCGTGATGATGAAACCGAATTAAATGAAGCGGAGGCCGTAGGCGAGTTACCGACTGA
GCTAGAATATGAGTCCCTCACCCAAGTGCAGGAGCAGATTATTGCGACAATGCAAGCCCA
TCTCGCCCCATTCCGTGAACAAGGCAAGCCGATTGATCTCGGTGCGATTTTGCGTGAACA
GTTGGCAATGTACCCGCTTTCTCGCCATTTTGATGTGGCACGAATTATTGTCGATCAAGC
CGTTAAACTCGGTATGGCAAGCCAAGACAGCCAAGCGATTTACCCAGAATGGCAGTCGAT
TAATGATAAAGGCGCAGAAGTACAGGCGAATGTGATTGACCAATACAATAAATAACAAGC
TGTCAGTTTTAATTAAAGTTTTACAAAAATAGAGAACGACAATGACAAACACCCAAGAAC
TTATCTCAACCAAATTGGCTGAAGCGATTGCTAACCCGATTTTTCCGCAACTTGACAGTC
AATTAAGAGCTGGGCGACATATTAGTTTAGGAGCCCTTGATGAACACGCTTTTTTGATGG
ATTACCAAAGCGAGCTTGAACAGTTTTATCGCCGTTATCACGTCGAGCTTATTCGTGCGC
CTGAAGGCTTTTTCTATCTTCGACCTAAGGCAAGTACCTTGATTGCTCGTTCGGCGATGT
CTGAAATGGAAATGTTGGTAGGAAAAGTGTTGTGTTATCTCTATCTCAGTCCAGAACGCC
TTGCACAGCAAGGGATTTTCCACTATGACGAAGTGTACGATGAGTTGCTTAATTTGGCGG
ATGAAACCAAGTTGCTTAAAGCAATCAATCCACGTTCAACAGGATCAGATTTAGACAAAG
CGAAGTTGGCTGAGAAAGTCGGTGGAGCATTACGCCGTTTAGGGCGTTTGGGTATGATTA
CTCGTGTTGGCGATCAAAACAGCAAAAAATTTGTGATTTCAGAGTCAGTGTTCCGTTTTG
GCGCTGATGTGAGAACAGGGGACGATCCTCGTGAAGCTCAACTTCGTTTAATCCGTGATG
GTGAGGCGACAAACCCCACTGCTATTAAAGAACAAACGGTCAGTTTTGACGAAGAATTTG
CAAATGAAGAAGAATTGAATGGTGAGGAAGAGTAGATGTGTACCTTAATGCAAAAAGATG
TCTTGATCGAGTTAATCGCAACGGCACAGGCAGATTTGAGTAAACGTCTGGAATTGCCTT
TAAATGATGATCAAATTTATTTAAGCCGATTGAGAAGTGAAATTTATCGTTCAGAACCAG
ATGCACTCGATTTTCAACTGCTTTCAACTCAGGTAAAGCAAATTAGCGATAAATATCATT
CTTTGCCGTTGATCTAGGGCGATCTTATGCAAGATTATGATGTTAATGCGGATGTAGAAA
GTAAGTTTGCCAAAATTTGGGCAAATTTAATGGCAGAAAATCACATTACACCCCAGAAAG
AGCCTATTGTCATTCTTCTAGGTAGGCAGCCTGGTGCTGGAAAATCTTTTGGTACGCTTG
AAATGAGTAAGCGGTTAAATTTTGATTTATTGATTATCAATGGAGATGAATTTCGCCCCT
ATCATCAACAATATCACGAAATTTACCAAAAATATGGAAAAGAAGCAGCAAAATATACGG
CTGAATTTACTGGGAAAATGGTACAGCGTATTCGCAATGAGGCGATTAAGCACCGTTTTA
ATGTGTTAATTGAAGGCACTTTTCGTACCGCCGATATTCCATTAAATGAACTAAATTTAT
TTAAGCAGCAAGGCTATAAAACCGCCGTGTTGATTTGTACTTGCCCAAAAGAGGTCAGTT
GGCTAAGTACATTAAAGCGAGCAGAAGAACAACAACGTAGCGGTATTCAGCCTCGGTATG
TACCAAGAGAGCATTTTGATGTTGTCGTTGCACTGCTTGCTTTAAATGCGGAACGAGTTT
TAAGAGAAGGAAAGCCTGATTATTTTGAAGTTTATTCTCGAACGTCAAAACTCTTTGATC
TTAATACGACATCAATTACGCAACTTGCGACCATTATTAATACAGAATTAAATCGAACAG
AGGAAAAATCCTGATGGAAAACACGGATTTCACATTGCAAAATAATGAACAAATTTCCCC
GGCTGTTATCCGAAATGAACGCCAAGATGCTGTTGTGCGTGGCAAATTCCGTTCCCTAAC
CTTAATTAACTGGAACGGTTTTTTTGCTCGAACCTTTGACTTGGACGAACTGGTAACGAC
CCTTTCAGGCGGTAACGGGGCGGGTAAATCGACTACGATGGCTGGGTTTGTGACGGCGTT
AATTCCTGATCTCACCTTGCTTAACTTCCGTAATACCACCGAAGCAGGTTCAACTTCTAG
CTCTCGTGATAAAGGGTTGTACGGTAAATTGAAAGCAGGCGTTTGTTATGCGGTGTTGGA
AAGCGAAAATTCCCGTGGACAACGTGTGATTAGTGGTGTGCGTTTACAGCAGATCGCAGG
GCGTGATAAGAAAGTCGATATTCGTTCGTTTTCATTACAAAATATCAATGAAAATCAATC
GGTTATCTCTATTTTAACTGAGCAGGTTGGTGAGAAAAATGCACGAGTGCTGGCGTTAAA
TGATCTAAAAGAGAAATTTGATGGTAGTGAGGTGCAATTTAAACAATACCATTCGATTAC
CGATTATCATAGTTTTCTCTTTGATCTTGGCGTTATTCCAAAACGTTTACGCACATCAGG
CGACCGTAGCAAGTTCTATAAGTTGATTGAGGCTTCCCTTTACGGCGGTATTTCTAGCGT
TATTACCAAATCTTTGCGTGATTATCTTTTGCCTGAAAATACTGGCGTTCGCCAAGCCTT
TCAGGATATGGAGTCGGCATTGCGTGAAAACCGTATGACCCTTGAGGCAATCAAGGTTAC
GCAGTCAGATCGGGATATGTTCAAAAAGCTGATTACCGAGTCCACTAATTATGTGTCGGC
AGACTATATGCGACACGCCAACGAACGCCGTGGCAATGTGCAACAGGCGATTGAAAAGCG
TCAAGAGTGGTATCAGTCTAAATCTAAATTAACCCTTGAACAGCAACGTTTGGTTGAATT
TAGCCGTGAAATGCAAGATCTGGAACAGGGCGAAAGTAGTCTTGAAGCCGAGTACAATAG
TGCTTCCGATCATCTCAATTTAGTGATGAATGCGGTTCGTCATCAAGAAAAAGTGGAACG
TTATCAAGATGATGTTGCAGAGCTAAATGAACGCCTAGAAGAACAACAAATGGCGTTGGA
AGAAGTGGCGGAACGTCAAGAGATGGCTCAAGCTCGTGCAACAGATGCCGAAGATCAAGT
TGAAGAATTGCGTTCTCAAATGGCGGATTATCAACAGGCGTTGGACGCACAGCAAACTCG
AGCATTGCAATATCAGCAAGCGGTAAATGCGTTAGAAAAAGCGAAACAGATCAGCGGACT
GGCTAATTTAGATTTACACAATGTCGAAGATTATCACGCTGAATTTGTGGCTCAAGCTGA
CGAAATCACTGACAAGGTGTTTGAGCTTGAACAGCGTTTATCAGTGTCCGATATGGCGAA
AAGCCAGTTTGATAAAGCCTATGAACTTGTTTGCAAAATTGCAGGGGAAACTGACCGCTT
ACAAGCAGACAGCGTTGCCCGTGAATTGCTGAGTGTGTATCCAAGCCAAAAAGCTCACGC
ACAACAAGCGGTGGCTTTGCGTCAAAAATTGACAGAATTAGAACAGCGTTTACATCAACA
ACATAATGCAGAACGTTTGCTTGCTGAGTTTAATCAAAAAGCACAAGCAGAGTTGGAAAA
TGCAGAAGATCTTGAAAGCTATTATGAAGAGCAACAAGCTCGCCTTGAAGATTTGGAAGC
AGAGCTGGCTGAATTTGTTGAAGTACGTTCAACACAACGTCAGCAACGTGAGCAATTAAA
TCAACAATATCAACAACTTGCACAAACTGCACCTGCGTGGCATACGGCACAATCGGCATT
AGCCCGCTTGCAAGAACAGTGTGGCGAAACCTTTGACAGTAGCCAAGCGGTTATGCAGTT
TATGCAAAATACCTTAAGCCGTGAGCGTGAAGCAACCCTTGAACGTGATGAACTTGCTCG
CCGTGAACAGTTATTAGATGATCAAATTTCACGCCTAAGCCAGCCTGACGGCGCGGAAGA
TATTCGCTTAAATCAGCTGGCGGAAAAATTTGGCGGTGTGCTGATTTCAGAGTTATATGA
AGATGTGTCGATTGAAGATGCACCTTATTTCTCCGCACTCTATGGCGATGCTCGCCACGC
TATTGTGGTGCGTGATTTGGAAGCAGTCAAAGCACAGTTACAGCAACTTGATGATTGTCC
TGAAAATCTCTATTTGATCGAAGGTGATCCGAATGCCTTTGACGATAATGTCTTTAAATC
GGAAGAACTGGGCGATGGCGTGGTGGTGCAACTGTCTGACCGTCAATGGCGTTACTCTAA
GTTCTCTGAATTTGCGGTCTTTGGCCGTGCTTCTCGTGAGAAACAGCTTGAGAAAGTAAA
AGCAGAACGTGATGAAACGACAGAAAAACACGCAGAACGTGCCTTTGATGTGCAGAAATG
CCAACGTTTACACCAACATTTAAGCCAGTTTGTCGGCACACATTTAGCTTTAGCTTTCCA
GCCTGATCCTGAAGTGGCAATGCAAGAGATTGCACAAAAACGGGTTGAAATTGAGCGTGA
ACTCAATCAAGCAAGCGGTACGGAACAGCAATTACGTCACCAGCTGGAAAACAGCAAAGC
ACAGTTGCAACTGTTGAATAAAGTGTTGCCACAACTCAACATTCTTGCCGATGAAACCTT
ACAAGATCGTGTGGAAGAGTGCCGTGAACAGCTGTTAGAAGCCCAAGAAGATGAACAATT
TATCCGTCAATTCGGTAATGCGTTAGCACAACTTGAGCCGATTGCGGTGGCGTTAAAGAG
CGATCCGGCCCAGTTTGAACAGCTACAAGCGGATTACAAGCGGTCTGTTGAGCAACAAAA
ATTGCAACAGCAGAAAGTCTTTGCCCTTGCTGATGTGATGAACCGACGTTTGCATTTCAG
CTATCAAGAAACAGTAGGGGCGGAAGGTTCTGCTCTTAACGAACAGCTTCGCCAACGTTT
AGACAATGCACAACGTGAGCGTGAGCAGGCTCGTGAACAGCTTCGCCAAGCGACAGCACA
ATTTAGCGAATATAACCAAGTTTTAACGTCGTTACGCAGTGCCTTTGATGCGAAAAATCA
GATGCTTCAAGAGTTGTTGCAAGAGATGGACGAATACGGTATCCGCAATGATGATGGGGC
AGAAGAGCGTGCGAGAATACGCCGTGATGAATTGCAACAACGTTTAAGCCAACACCGTAT
GCGTAAATCTTATATTGATAAGCAAGTGGCGGTTATTCAAGCGGAAATGGATAATCTCAA
TAAAGCGGTGCGTAAAGCAGAGCGTGATTACCATACTCAGCGTGAAATTGTGGTGCAGGC
GAAAGTGAGTTGGTGTTTGGTGTTGAAACTCTCTCGCAATAGCGATGTAGAAAAACGCTT
AAATCGCCGTGAGCTGGCTTATCAATCGGCGGAAGAGTTGCGTTCGATTTCCGATAAAGC
TCTTGGTGCGTTGCGAACCGCAGTGGCGGATAACGAATACTTGCGTGATAGCTTGCGTGC
GTCAGAAGATAGCCGTAAGCCTGAAAATAAAGTGGCGTTCTTTATTTCGGTTTATCAGCA
TTTGCGTGAGCGTATTCGCCAAGACATCATCAAAACGGACGATCCGATTGATGCGATTGA
ACAGATGGAAATCGAGCTATCTCGCTTAACTAATGAACTGACTAGCCGTGAGAAAAAATT
GGCGATCAGCTCAGAAAGTGTGGCAAATATCTTGCGTAAAACCATTCAACGTGAACAAAA
CCGTATTTTGCAACTGAACCAAGGCTTGCAAAATATTGCGTTCGGTCAGGTGAAAGGGGT
GCGTTTGGTGGTAAACATTCGTGATACCCACGCAATTTTACTCAACGCCTTATCAAACGA
CCGTGAGCAACATAGCGATCTGTTTGAGAACCAAAAACTCAGTTTCTCAGAAGCGTTGGC
AATGCTCTACAAACGTGTTAATCCACATATTGAACTAGGGCAACGTACACCGCAGACTAT
TGGCGAAGAGCTATTGGACTACCGTAATTATCTCGATCTGGAAGTTGAAACCTTCCGTGG
TGCAAACGGTTGGATGCGTGCGGAAAGTAGTGCGTTATCGACAGGAGAAGCGATTGGTAC
AGGTATGTCGATCTTGTTAATGGTGGTGCAAAGTTGGGAAGAAGAATCTCGCCGTATGCG
TGCCAAGGATATTCTGCCTGCTCGCTTGCTCTTCCTCGACGAAGCGGCACGTTTAGACGC
AACCTCTATCAATACCTTGTTTGAACTCTGTGAGCGTTTGGATATGCAGTTGCTTATCGC
CGCCCCAGAAAACATCAGCCCAGAACGTGGTACAACCTACAAGTTAGTGCGTAAGATCAC
GAATAACCAAGAGTATGTACACGTTGTTGGATTGAAGGGGTTTGGGAAGGTTTAGTAGAC
AAAAGTAGCTTTAAGTCTTGGTGAGTAGGGGGATTAAAGCTACTTTTAGCTATGTTTTTG
GCTTCTTACAGTTCAGGTTTTCCTCTTTCCTAGCTAGGATAACTAGCTGTCTTCTGTGAT
CAATTTCTCTTTTAATCCCCGCTTTCTCGAAGCCATCGTTAATCACCGCTTGAATATCCA
CTTCACAAGCGACTTGATAGAGCTGTTTTGCATAATCCGCTTGTGGGTATTCCCGATTTT
CAAAGCCCAAACGCCCTTTGCTATCCGCTTCGCAAACCAATAAAAAATCAAAAAAACGTT
CGGGTTTACGCCATACATCAAGTTTATTAAACAATTTCACCACGGTTTCAGGGCGTAGCT
CTGTGATTTTATGGCTATGGGTGTGAAATTCCGTCACCAGTTTAGCGAATGCTTTAGTAT
GAGCTGGCACTTTCAAGCGATTTGCCAGTTGTTCTGTTGGGGCAACGCCTTTCTGTCCGT
GTTCATAATGATGGGGCAGAATATCCTTTGGGGTTAGAGCTTTGCCAAGATCGTGACAGA
GTGCGGCAAATAACACACTTTCAGGATCATTTGCTTGAACCGCTAATTTTTTCGCCTGCT
CCAAAACCATCAAAGTATGAACGCCACTATCAATTTCAGGATGATGTTTTTCAGGTTGTG
GAACGCCAAAGAGTGCTTCCACTTCAGGAAATAGCACTTTCAATGCCCCGACTTCTCGTA
GCACTTGGAAATAGATGTGTGGCGTGTCGGTGGCGAAGGCTTTTTGGGTTTCCAGCCAAA
CACGCTCCGCTGTTAAATGAGCTAACTCACCGCAAGCGGTCATTTCTTGCATTAATTTTA
CCGTTTCAGGAGCAATCCGAAATCCGAGAGAATGGAAGCGTGCGGCAAAGCGAGCCACAC
GCAACACACGTAGCGGATCTTCAGCAAAGGCAGGGGAAACGTGGCGAAGCAGGCGATGTT
TAAGATCGGCAATCCCCCCGTAAAAATCGTGGTAGTTGCCGTCAAGATCTTGAGCAATTG
CATTAATGGTAAGATCTCGGCGGATTAAATCTTGTTCAAGAGTAACCTCAGGGGTAAAGT
CGCAGATAAAACCGTTGTAGCCGTTGCCGTTTTTGCGTTCGGTACGGGCAAGGGCGTATT
CTTCTTTGGTTTTAGGGTGTAAAAATACGGGGAAATCGTTACCGACTTGTTGATAGCCTT
GAGCTAAAAGCTGTTCGGGCGTTGCCCCAACAATCAGCCAATCACGATCTTTGACTGCTA
AGCCGAGCAGTTGATCCCGTACCGCACCACCGACAAGGTAGATATTTGTAGTGGATATTA
TCATAGGTATATTAATTCGGATATATTAGGATTGGTGTATTAAGAAGCATTATTCTATGC
ATTTCACCACATCAGAGATTGCTTGACGGGTCTTCGCTTTAGGTTCTACCGCACGATAAC
CAAAGGCGACCATCACACTAAGTTTATAGACTTTCGGATCATACAACCCTTTTTCGACAA
AAAGCTGATCCATTTTTTCCAATGGAAAACCTTCAATCGCGGTGCTATCAATGCCAATCA
TTGCTGAAGCTGTTAGCATATTGGCTAATGCAATATAGCTTTGGCGACAAGCCCAGTGAT
AAAACGCCACAGGATCTTGGGTCAAGCCAAAATCCTTTTCACTGAAGTTACGATAAAAAC
CTTGACGCATTTTTAACGCTTCTTCAGGAATATGGTGAACATCTCGCATAATATGTTGTA
CATATTCGCCGTCAGCAAGCAGAGTTTCAGGCTGACGAACAAGGATCACAACAAAATGGC
TACAATCCATCACCTTATCTTTTGCCCCCCACGCATTATCACGAATAAGCTCACGGATAG
CGTGGTTTTCAATCACTAAAAATCGCCACGGTTCAAAACCAAAAGAACTTGGCGATAAAC
GCCCTGTTTCCAAAATAAATTGGAAATCTTCATCACTGATTTTTTTCGTTGGATCGTATT
GCTTGCAAGCGTGGCGATAATGGAAGGCATCAAGAATAGCTTGTTTAGAAATAGACATAA
TTTGTTTCCCCTCAATGAATTGATTACCATATTATGATACGCTTTACTTAAATTTCAAAA
TATCAAGGAGTAAATATGTCAAAAACCTTTAGTGACCAAGCCGATTGTTGTGGTGGTATT
TGTAAACCAAGTAGTACGTCTATGTTCGACAATGCGGACAGCACCATTGAATTAGCCCTT
GTCTATCCAACCCAAGCAGATGCAGAACAAGGACTGGCTACATTAACGGCAAAAGCAAGA
GAAGTTGAAAGCGATCCGTGTGACATCAGTAGCCAAATTAGCCAAACTGAAGATGGTTTT
TTGTTACAAGCAAAATTCTTATTTAGTTGCCAAGCGGAAGCGGTGATTTTTCAGATGAAG
TTGAGATAGCTCATGCTTATTGTATTAATGAAAAATGATGGACTATCTTGACCGCCTTAT
TGAACTTACCCAAATTCAAGGGGAAATTAATGTGCTGTGCCGTTTTAATGGTAATTGGCA
AATTCCGCTGCCAAGGCGTGAAGTTGTTTTTCGTTCATAATAATAAAATACCTGTGTCTG
AATGTATTATCTCAGAAACAGGTATTTACACAAATTGTGGGAGAGGCTCGTCGATGGCGA
GCCAATTATTCAAACAACGCAAAATGTAGCGAACGAATTACATCATCTGCTTTACTATTT
TGTACTAAGGTACATACATTATTTGTGCTTGCTCCATAGCTGATTAAGCGAACGTTATAT
GGTGAGAGTGTTGCAAATAATTGTTTCGCAATACCCGCTTGTGTATGTAGGTTGTTTCCA
ATAATTGCCACTAAAGCAAGATCGTTTTCTACTTTCACATTGCAATATTGGCGTAACTCT
TCCAATAATTCAGGGGATAACATATCTGCACCTGACGATGCTGAACCTGTTTTATCTAAC
GTTAATGCAATGCTAACTTCTGATGTCGTAATCACATCAACAGAGATTTTGTGTTTTGCT
AAAATCGCAAAGACATTGGCTAAGAAGCCTTGGGCGTGTAACATGCTGAGGCTTGAAAGC
GTAAGCAAAATTTGATTGCGACGCAGTGCTAATGCACGGAAGGTTGGGCGAGGTTGTGGA
TCTCGAGTTACCCAAGTACCACCTTGTTCTGGGGCTTTACTTGAGCCAACATATACTGGA
ATATTACTACGCACCGCAGGCAACAAGGTCGCTGGGTGTAAAACTTTAGCACCGAAAGTT
GCCATTTCTGCGGCTTCGTTAAAGCTCATTGTATCAATGCGTTTTGCTGCTGGTACAACA
CGAGGATCGGTGGTGTAAATACCTGGTACATCAGTCCAAATTAACACATCGTTTGCATTT
AATACTTCTGCTAATAGCGCTGCTGAATAGTCACTACCGTCACGTCCTAATGTGGTTGTT
TTGCCTTCATCATCACGACCGATAAAGCCTTGAGTAATAACGACTTTGCCTTCTGCAATT
AATGGCTTAAGGATTGCATCTGACTGAGCTTGGGTTTTCTCATCGTTTGGTGCAGCTTTG
CCGTAATGGTTATTGGTAGCTACAATCTCTCTCACATCAACCCACACCGCAGGATAATTA
CGCTCTTTTAATAGCTGAGTGAAGATTTTAGTAGACATCATTTCGCCGTGACAAATTAAC
TCATCGGTCAGTGCTGCTGAGGTTGCAAGGCTTGCAGAGAGGGCAAGGGCTGAAACGTGT
TCTAATAATGCATCAATTTCCGCAGAAACTGCAGCAGGGTTTTGTAATTTTTCGATAATG
TTGTATTGAATGGTACGAACTGCCGCTAAAATTTCTTCACGACGCTCTGTTTCACAACCA
TTCGCCAGCTCAACTAAATAGTTTGTCACACCTGCGGAAGCAGATAACACAACAACTCGA
GTATTTGCGTCTGTAGTAACGATATTTGCACAGGCAGACATTGCTTCAAAATTGGCAACG
CTAGTTCCACCAAATTTAGCAACAGAAAGATGAGACATGAAAATTTCCTATAAATAAAAT
TGTGTTTGCAATGAAGTGAAAAAGATAGGAAATGGGATTTTTGAGTTACTTTTGGTTTGT
TGAAAAACAAATTTAAGAGCACTCCGCTTAACGGTTGTTAAACGACAGCTGATAAGATTC
AACCTATACAGCCGATGATCATTCCTATCTAGTGAATTCACACCTCGGCAATCACCCCCG
TTACTTATTCTTCAAACGGTCTAGTTCCCTAAAATAAGCTATCTGAGTGTTGCACCTCTC
CCGCTATAATTTGCATTATAACTTTCTTTCGTAAGCCACGAAAAACGTGCATAGAAATAA
CGTTTTATTATTTCGCTGTCAAATGAAATTTATCCTACTAAATAGAAATAAATTTTAATT
GATTGATATCTGTACAAAATTTGCTTATTCTGCTTGTCCCTAAAGAGATTGATGAGATAG
CACGTTAAATCCCAGCAAAAGATTGGGATACGATTTGAGTCAGCCGTTTAATTGTAATAG
TTTGGATGCAGGTTATGGCATGCAAACCTTGCGTGTCAGTATCGGGTTGGCAGAGGAAAA
TGATAGATTTTTTATGGTATTGAGGAAGGCACTGATTTGGAATGGGGGCTAATCAATTTA
GCCCCTAAAAATTGTAATGTTATAATAACCTACTAGGTCCAAAAGGCGGAGCAATAATCC
AAAGATGT
>H19 Scaffold2
TTTCGTTCATAATAAAATACCTGTGTCTGAATGTATTATCTCAGAAACAGGTATTTACAC
AAATTGTGGGAGAGGCTCTTGCTAATATCTATTTTCTTTAAATATTAGCAACTCTTTTTA
TTTAAAAAATCCTGTATAAACAACATCTTATGTTTTTTAGCTAATCCATTGTGATTATTT
AATTTTCGCTTAAGTTCACTAAATAATCTTTCTAAGCGATTTGTCGTTTTTTCTATATTT
AATTCAGAATGTTTTTCATAGGTAAAAATATAATCCATATAACGTATTAAACNNNNNNNN
NNNNNNNNNNNNNNNNNNNNNNNNNNNNNNNNNNNNNNNNNNNNNNNNNNNNNATTTTTT
GAGCTTTTTGTGAGTGTTTTTGTAATTATTTTTAATTCTTTACCCACTTGTGATTGATGT
TTTTTTCTTAATTTACGCATCACAATTGCCACCATATGAAATTGACACATCTGTACCGGC
GTATTAAATAAATCTTTCATCAAACCTCGCCTACCATCGCAAGTAATTGATTGAATTATA
TAGCCTTTTTCTCTTAACCTATTCAGGGCAAGTTTGTAGTAAATATCTTTTTCGGTTCGC
ACAAAATAATGGGAAATCACATTATTTGAATTAGAATCCATTAGCACTAATACGCCAAAA
TAACGACAGAAAAACGTTGTATCCATAATGATGTTCAGGTATCTATTTGAAGTCGGTTTT
AAAGCTGTTTTAGGCGCTTTATCAATATATCTTTGAATCGTTCTGACTGAACAATGATAT
TTAACAGCAAGTTGTTGATAGGTTTGTTTTCCGGATGTGTAATCAGTCCAAATTTTTATT
GGATCTAATTTATTCTTAAGGGAAAATATTTTATGACACTTATGACAAAATATCGTTGAA
TATTATTTGATGTACCATGTTTCTTTATTTTCAGACTTTGGAAAAATGGGCAGTTTTTTG
TTCACATTTCAAAAAGAAGGCCTAAAACCTTGTACTATAGGGCTTTAAGCCACTTTTTAG
CAACAAATTTGTCTATTACACCAGTAAATATCGCATAGGACATTAAAGAAACTGCAACCT
TATTGAGGAAAATTAATTATCCCTCTTATACAGTAATGATTTGATTTTTTAATGTCTGCT
ATTAATCTCACGGTTAGAGCAATCTAACCGTGAGATGTTAATAGCTATACTCAGGAAGAC
TCTAAAATATAGGAGTTTTTAATATAGAAACTAAGATAGATGTTCTAAAAATGCTGGCAA
ATTTTGAGCCCCTACTTGTTGAGCTACGACTTCTCCATTTTTAAAAATCAATAAAAATGG
AATACTACGAACACCAAATTCTGCTGGAATCTGCTGATTTTCATCAACATTCATCTTCAC
AATACGAGCCTTATTTCCAAGATTTATGGCTAAATCATCTAATACTGGACCAATTGCTCG
GCAAGGACCACACCAAGGAGCCCAAAAATCTAATAATACTGGGACATCCGATTTTAATAC
ATCTTGTTCAAAAGATGCGTCAGTTGTATGAATTACTGTACTCATAATTTTTCCTTAACT
AAAATAAAAAAGAAACGCTTCTATAACATCTAAAGCGTTAAGACGTGCACAAGATAGTGC
TTTATTCCTGACTTTTCAAGTAGGAATTAAGTATTAATGTAATTAATTTTACCTAGCGTG
CTATGAAGTTTTATACTTAGGGAAATTTCCACTATGTATAAGAATACTAAACGGCAAATC
CTCATATAGTTCAGTGAATAACTAACACATTGATACATTATATCTTATTTACAACATTTT
TATGGGACATATCTGTTGATGCCTTTGTCTACCTTACAAATTTAGGAGAATATCCATAGG
CTAAATACCCCCTCATACACCAATTTCCCCCCAAATAAAATAAACACTGCCCCAGCAAAA
TTATCTAGATAGCGGTTATATTTGGCATAAAAATGGCGAATAGCTGGTCGAGAAAATAGC
AAAGCGACAAGCCAGAAATAAACCACTGCACTGCCCACTAAAATGGCAAGTACCGCAAGT
AAGTCCGCTAATGCCGAGAGATTAGCAACATAACCAGCTAAAACACTGCTGAAAAACACC
ACAATTTTAGGGTTGGCAAGGTTAATCATTAACCCTTTTAGAATTTCTTTAACGGCAGAA
GTTGTTTGTGATGTTGATGTTGCCGAGCCAATTTCCGCATTTTTCGTGATTTGCACCATT
TGAATGCCACTATAAGCAAGATAGCTTCCGCCACAAATCATCAGCACAAATTGAAATGAA
GGGAAATGTTTATTAAGAAATGCCAAGCCAAACAAAGTGAGTAATGCCCAAAATGCAACA
CCGATAGAGATACCGATAGCACCTAAAATCGCATTTCGGCGAGTGTCTGCCATTGCTTTA
CGGCTGACATAGAAAAAATCAGGGCCGGGGCTAATTAAGCCGAGTAATTGTACGAAAAAA
ATTGTCCACATTTTAAATGCACCAAGAGATCAAATAGAGAGCAATAATGGAGTAGAGTGC
CGCTAAAATATCATCAAACATAATGCCTAATCCGCCTTGCAGATGTTCATCAAAATAGCG
GATCGGGTAGGGTTTGAGAATATCAAATATACGAAAAGTAACAAAGGTCAGCAGATAATA
GAGCCAGTGATGTTCAGGTAGAAAACAGAAGATCACAAACACCGCAACAATCTCGTCCCA
AACGATCCGCCCATCATCGTGTACGCCAAGATCGTGACTGGTTTTGTCACAGATATAGCA
CCCAGCAATAAAAGTGATCAAACTAAGTAACATAAAAAAGAGCCTGCTTTCTGTGATATG
CCACAACAAGATCGCAACCCCTAAACCAGCTAAAGTTCCCCAAGTGCCTGGGGCAGGTTT
GATCAGCCCTGAACCAAAGCCGAAAGCAAGAAAATGAATAGGATTTTTTAAATTTATCTT
CATTGTTAATTAAAATGATCAAAGCCAATTTGATTAGGCTGTGGATAAACAGAGCCGTGT
TTTAGTAAGGTCAAACGACCGCTTGTTTCGGTGATTTTACCAATGCAATGACAAGGAATG
CCTAAATCAGCAACTGCTTGTTCCATTGCAGAGCGATTTTCTTCCGACACGGTAAAACAG
AGTTCGTAATCTTCCCCACCCGTTAAAGCAAATTGTTCTGCCTGTTCTTGTGAATAAGTC
TGCAACAGTGGTGCTGAAAGCGGTAACTTATCCACATTAATTTCCGCACCGCAACTACTT
CGCTCTAAAATATGCCCTAAATCTGCCAACAATCCATCGGAAATATCAATGGCACATTGT
GCGTAGTTGAGCAAACATTGTCCTAATGTCACTCTAGGTGTTGGGCGTAAATGGCGTTGA
ATTAAGTAGTGTTGAGCGTCGGTTAATATGGCTGGCGGATCGAGCAACAAGGCTAACCCT
GCCGAGCTATCGCCTAAATACCCTGAAACATAGATAAGATCGCCTACCTTTGCTTTATGA
CGGAATAACCCTTTGCCTTTGGGTAGAAAGCCTTGTGCGGTCAAAGTGATCGCTAAGTGA
CCTTTGGTGGTATCACCGCCGATTAAAGCGGTTTGATGATCGGCTAAAATAGCAAAAAGC
GATTGACTAAAGCTATCAAGCCATTGATGATCAACGTCGGATAAGGTTAATGCCAAGGAA
ACCCAAGCTGGTTTTGCTCCCATTGAAGCGAGATCGCTCAGATTGACCGCAACGGATTTA
TAAGCTAAATCAGCAGGGGAAATCGTAGGAAGAAAATGCGTACCAAGGACTAAGGTGTCC
GTCGTAATGGCGAGTTGATGATCCGTTGGAACTTCGGTCACTGCACAATCATCGCCCACG
GAAAGTAAAATATCCTGGCGATCTAACCGCTTGTCACGGCTAAAATAGTGCTTTATCAAA
TCAAACTCGCCCATTGTAATCCTTATTTGCGGTTCAACGCAGGGGCTAATTTATCTAATA
CGCCATTGACATATTTGTGGCTATCGTCAGAACCGAATACTTTTGCCACTTCAATTGCTT
CATTAATTGCCACTTTGTAAGGCACGTCTAATTCAAATTTTAGTTCATAGCCGGCTAAAC
GTAAGATCGTACGTTCAATCGGATCTAGTTCATTATCCGCACGATCTAAATATGGACGAA
GAATATCATCAATAGCATCTACATTTTCTACTGTACCGCGTAATAATTTACGGAAATAAG
GCATATCTACGCCTTGCATATCTTGATCGGTCACAAAGGCTAATTCAACTTGTTCAATGT
TATTTTGCGAAATGTACCACGAATAAAGTGCTTGTACCGCACATTCTCTCGCACGACGAC
GGGGAGAAACTTTCATAAAACCTCAATTTATCGAAATGAAAATAGTCGACAATTCTAGCA
CATTGTAGCCTTTTCCCGCAAAATAAAGGTGAAGTTATTTCTGCTTTTCCGCTCCTATTT
TTTCAGATTTCACAATATAAGGCGTGACAAAAATCACTAATTCTCGTTTAGAGATTTTAT
CTTGGCTTTGGCTAAATAAGCGTTTAATCACGGGGATACTGCCTAACAGCGGTACTTTAT
CTTCGCCTTTGGCGATCAGATGTTGAAAAATACCGCCTAATACGATGGTTTCACCGTGTT
TAGCTAGAACTTGCGTTTTGATTTCCTGTTTATCAATTGTCACCATTGTATTATTTATTT
GGTTATTGGGCGAATTTTGGCTGATAGCGAGGTCTAACAAAATCTGATTTTGTTTAGAAA
TATGTGGCGTGACCTCTAACCCCAAAACGGCTTCACGAAATTCAATATCGGTGATTTCCT
CTTTCTTACTGTACATTGCATAAGGAATTTCTGTACCTTGTTTGATACTCGCTGGTTTTT
TATCTGTTGTGAGTAAGCGAGGGCTTGCAATGATCTCTATGTTATTTTCGCTTTCTAATG
CAGTAAGTTCTAAATCAAGTACACGGCTGTTGATTGCAGCAATTTGTAAGGCAACAGAAG
CGGACGGATTTACTGGAAAATTTACGTTTAAGTTGTTGGTAGTTAATCCGTTGCCTTCTA
AATTGCCTGCCAATTTGTAGTGATTTTCGTTAGGGGAAAATAAGCCCCAACGCACGCCAA
GTTGTTGTAAATGTTCACTGCTGATAGTGACAATTCGGGCTTCAATTGCAATTTGTTCCG
TTGGTTTATCTAGGCTTTCGATAAGTTGAGTAAAGTTTTTAACTGAGGCGGCACTGTCTT
TGACGATAATGCTATTACTGCGATCATCAAAGTGAAGATAACCACTTTCTGATAGTAAAT
TGCCTTGCCCTTTTGTTAAAGACTCTATAACTTCAGAGGCTTTGGAATAGTGTAACTTGA
TTGTTTTGGTGATTAATTTAGGCAGAGCATTAACTAATTGTGCCGTAGTATGTTGTTTAT
GTTCTTGGGCTTGATGAATATAGTAAATGCCATTTTCTTTTTTTAAATTTAATTGATGTG
TTTTGATTAAACTATTTAATATCTCATCAAAATGGCTTTTTTCTACTCTGAAATTTTTTG
TATCTTTAATTTCATCCGAAATTGTAATATTCTTTCCCGTTTCCTCCGCCAAATAACTAA
TAATCTCTGCCGTTGGGGCATTTCTTATCGAAAGTGAAATTTGTTGGTTTGCTAATACAG
GAAAAGTAGCAAAGAAGAGCAGAAATAAATAACGCATAAGGTACTCCTAAAATTTTGAAG
TAAACAATTTAGGAGATTGGCAATTTTCTGTTTTTTGCCAATCAATATAACTAACAGATT
TAAAATTAATTTCTTTAATTTGAATAAAGGAATGGCTTAAATAGTCGTCAGGGTATAAAT
CTATAAGCTGTTTTTTATCATCTAAAAAAATGGCTCGGATTTTATCATCGATCTGAATAA
TGCCGATAAGCTGTAATTTATCAAAATCTGTGGTGAGATTAATTTCATTCACCTTGTCCG
TTGGCATACAAGCGGTCGTTTTGTTTTGATCTTTTGCCGTGTGTGGCTGATCTTGGGCGT
TATCCTTAGCATAAAAAGGATCTGCCATAGTGACAGCACTTAGAAAGATAAAATAGAAAA
AGCATAATCGCATTAGGGTTCTCCTGTGTCAGCTTGAAAAAGTAAAGTGGCATTGAGTTG
AATATGTTTCTGTTTTGTTTTTTTAGTTAAATGGATTTCCTGAAATTTAACCGTGATTAA
TTGATTAAGATCAGCAATCACATTAAGTACCTTTTGCGTAGATTGGCTGATTAATAAATA
GATTTTTCTTTCTTCCATATTCCATTGAATACTGTCAATTTCTACGCTGTTTTTATCCAA
GATTTTTTGAATTTGTTGATTTATTTGGGTTAATAATTCACTTTTATCTTGAGCAAGTTG
ATAACGTTGTTGTAATAATTTTAATTGTTGCTGTTTATGTTCGTTAATCTGTTTAAATTC
AGTGAGCTGTTTTTGTTGTTGAGCTATTTGCTGATTAAGATAAAGATAATTCCCTATTGG
AAATACCATAATTAACAAAAATATTCCCGATAGAATAAATATTTTATTTTGGTTTAAATA
ATATAAACCACGATATAATGGATGTTGTGGCATTAAATAATACTTGGCTAAGGACAATTT
CATTCTTTTTCCTTTAAATCAATATGTAGGCTAAATTCAATCTCGCTTTTTTCACGCGTT
TCAAATTGTTCTATTTGATAAATGTAATTCATTGCTTTTAATTGTTGTTCAAGCTCGCTA
AATTGAGTAGGGCTAGACACTTTGCCTTTGAGTTTAAAGACGGTATTTTCTGCTTGGTAT
AGTTGGGCTATCTCAATAATTCCTGATAATTGAATGCCTAACAGATAATTCAAAAATGCG
GTAATCTGCCTATTTTCTAGGCTTTGTGTGCTTTTATTTTGTGATTGCAAAGTTAGTTGT
TCAATCTGCTGGCTTAATGTGGTTTGTTGCTCTTGGCTTTGTTGTCGCTGTTGAGCCAAA
GTGTGAAATTGATGTTGTTGCTGTTGATTTTGCCAACTGATAAGTAACGCCAGTAGTGTG
CTAACCACAAGACAAGCGGTGAGATGCTTGAGGTTTTTTTGCGACTGTTTCAACCATTGC
TGTTGGCGGTAGCCATTTAGATTGATGCCTTGCCATTCCATAAACTTGCTCCTAATGCAA
TGAGATAAGGATAAAAGTGGGGAAGATGTTGAGCTTGGGGCAAGCCGTCCACTTCAATGA
TTGGTTTGGTGCTATTATTCTGCTTTTCGACGATAATTCGTTGATTTTGAAAGTGAATAA
ATTTGTCTTGAATGTGGAAACTGTGTTCAAGAATTTGCGTTTCCGTCATTTTTGTCAGAA
ATCCTACCGCTCGTAGCAGGCAGTAGAGTTCGCAATCTAAAATAGCTGTTGGGTCAAAGC
TGTTGCTTTTTCTTAGAGCATATAGATTAAGCTGGCAAAGGTGGCTTTCGGCTAAAGGGG
TAATGTGGTAATCAATGTTTACTTCAGATAAAGCTAAAGGTAGGCTCTGTTTGAGTACAC
GAATGATTTGCTCAGCTTGTTTTAAATGGGAATGTAGCTCCGGCAGTATCAAGGTTTTTC
GCCAAATATGCTGATGAGAAATGCCTTGAATAAGCTGATAGTTAAAGGGAAATTGTTGTA
GGAAACTATCCGCTTCTACTTTGCTTGAAAAGTAAAAGGTGTGAGGTTGTTCTTGCTCAA
AATAGACGATACAAGCGGTATTTTCTTGCCAGAAAAAGCCAACTTGAATAGGTTTGAGTT
GCGGTGTTGTACGAAATTGAAAGAATTTACCCATATTTCCCTCGAATAAAAAATAGATTA
TGAGGTCAATTAAAACTATAATTACTCGTTTCTACCTCACTGATGTATAAGCAGGGGGCA
GTTTTCGGATTTAGGTTATCTTGACCTAGAATTATCCTTTCGTCATTTAGCAAAAGAGAA
TTTTTCGATGAAGATCGTAAAAATCATATTTAGTGCTTTACTTACACTAATAATTGTGGG
TCTAGTTGCTGTAGGTTTTCTTTATGTTCATTTAAAAGAAGATTTACCTGATGTAGCAAG
CCTAAAAACCGTTGAACTTCAACAACCTATGCAGATTTTTACCGCTGACGGTAAACTCAT
TGGGGAAGTCGGGGAGCAACGCCGTATTCCTGTGAAACTTGCCGATATTCCGCAAACCTT
AATTGATGCGATTATTGCGACAGAAGATACCCGTTTTTATGAACATAAGGGGATCGATCC
TAAAGGTATTATGCGTGCCGTTTGGCGTTCAAGCCAAGGAGATACGCAAGGGGCGAGTAC
CATTACACAACAGTTAGCACGCAACTTTTTCCTTTCGCCAGAACGCAAACTTGAGCGTAA
ATTAAAAGAAGTGATTTTGGCGTTAGAAATTGAAGAAAATCTGTCTAAGAATGAGATTTT
AGAGTTATATCTCAATAAAATTTACTTGGGGTATCGCTCTTATGGGGTGGCGGCTGCGGC
TAAAACCTATTTTGGTAAAAAGCTAGAAGAATTAACCTTATCGGAAATGGCGATCATTGC
AGGGCTACCAAAAGCCCCTTCCACGATGAACCCTCTTTTCTCGCTTAAACGAGCAGAAGC
TCGTCGTAATGTAGTGCTTGGGCGTATGTTAGAAGTCGGAAAAATCACCAAAGCGCAGTA
TGAACAGGCTAAAGCAGAACCGATTAAAGCCAAATATTACGGCGCTGCGTTAGAATTTCG
CGCCGACTATGTGACAGAAATGATCCGTCAAGAAATGGTAAAACGTTATGGTGAAGAAGT
CGCTTACACCAAAGGTTTCCAAGTGTTTGCAACAGTGTTATCAGCTGACCAAAAAGAAGC
ACAAGATGCACTACGCAATAACTTGATTGACTACGACCGCCGTCACGGCTGGCGTGGAGC
TGAGAAACTGTGGAACCCTAAAGAGAATGCGTGGGACGAAGAAAAGATCATCGATCACTT
AAGCAAATTGCCAAGCTCTGAGCCATTTACGAGTGCGGCAGTATTGGCAATTTCAAAAGA
TAAAGCAAATGTGATGTTGCCAACAGGGGAACGTGTTGAGCTTAAGATGTCTGGAATGCG
TTGGGCAAGAAAATTTATCAATGACTCCGCCCAAGGCAAAGCACCTACTCAAGTAAAAGA
CGTGATCAATGTTGGTGAACAAATTTGGGTGCATCAAAATAGTAAGGGTGAATGGGAATT
AGGGCAAATTCCAGATGTAAACTCTGCACTGGTTTCACTAAATAGTGATAACGGGGCGAT
AGAAGCGATTGTGGGCGGTTTCAGTTTTGAACAAAGCCGTTTTAATCGTGCAACACAATC
TTTAGTGCAAGTGGGTTCTTCGATTAAACCTTTTATCTATGCTGCAGCATTAAATAAAGG
GTTGAGCCTTTCAACCACTCTAAGCGACACGCCTATTACTATTACAAAAGCAGGACAAAA
ACCGTGGACACCGAAAAATTCACCGAATGTGTATGAAGGTTCGTTACGTTTGCGAGTAGG
CTTGGGTAAGTCGAAAAATGTAATGATGGTGCGTACAGTTCAGATGGCTGGCGTAGAGTA
TGTAGCGGATTACTTACAACGCTTTGGCTTCCAAAAAGATCAATATCAAGCGACAGAAGC
ATTGGCATTAGGGGCAGCATCCTTCACGCCGTTAGAAATGGCTAGGGGATATGCCGTGTT
TGATAATGGTGGCTATTTAATTGAACCTTATATCATTGACCGTATTTTAGATAGTGCAGG
CAATGAACTCTTTAAAGCAAACCCTGCAATTGCCTGTTTAGAATGTGATGATAAGCCAGT
CATTTATCCAGAGCCAACCTATTTTGATTTTGTCAAAGTAAAGGAAACCACAGAAGAAAC
TGTAATTCCTAAAGATGATGAAAGTGATGTTATTCCTGAACTGGATATTGCCACTAAAAC
CAAACAGAATGCCCCAAGCTTGATGGCAGATGCCATAGCTGTTAATCGAGAAGTGCATTA
TGCCCCAAGGGTTATCAGTGGGGAAATTGCGTTCTTAATGCGAAGTGCATTAAAAACAGC
CATTACAGGTGAAGCTAGTCAAGGCTGGAAAGGGACAAGCTGGCGTGTGGCAAATGAGAT
CAAGCGCAGTGATATTGGAGGAAAAACAGGGACTACAAATAACGCAAAAATCGCTTGGTA
CGCAGGCTTTGGTTCAAACCTCGTGACGACAGTTTATGTTGGTTTTGATGATAATAAACG
TGAATTGGGACGTGGTGAGGCTGGCGCTCAAACAGCGTTGCCGGCGTGGATTAAGTATAT
GAAAGTGGCTCTTTCGGATAAAGAAGAGCGAAAAGAACAGTTACCACCTAATATCATAGA
ATTACAAATTGAGCCTACAAGCGGTCTATTAGGGGGAAATATGAACGAATACTTCATTAA
AGGAACTGAACCTAAGAAACGTTATATTGTAGAGAAGGCACTTGAACAACCTCTAGGTAC
AAATCCTGAAGGAACTGAAAAAATCAGTAAAGAATTATTCTAAAATTCGATAATTCTCTT
TGTTCCAGTTGAAAAGTAGGGCGATTTATTGAGATAATATCGCCCATCTTTATTTTGGGC
GATTTGTGGTAAATTTATAAGATAAGTGTTTTAATTTTAATCACTTTTACAAAATTCAAC
ATAAAACAGACCGCTTGTATGTGCAAGCGGTCTGTTTTTTCTAAAAATTCACAAATCAAT
TTTTCACTCTATTTTTATTTATAGAACAAATAATGGCAGAAAAACGTAATATCTTTCTAA
TTGGCCCTATGGGTGCAGGTAAAAGCACGATTGGTCGTCAATTAGCACAAATGTTAAATA
TGGATTTTTTAGACTCAGACGCTGTGATTGAAGAGCGTGCTGGGGCAGATATTGATTGGA
TCTTCGATATTGAAGGTGAAGCTGGTTTCCGTAAGCGTGAAGAGCGTATCATTAATGAGC
TGACACAATCTCAAGGTCTTGTGCTTTCGACGGGCGGTGGTTCGGTGTTGTCTAAAGATA
ACCGCAATGTGCTTTCAGCTCGTGGTATTGTGGTTTATCTTGAAACTACGGTGGATAAAC
AGTTTGAGCGTACTCAACGTGATAAAAAACGTCCGTTATTACAAACGGAAGATCCATATC
AAACGTTAGTTGAATTGGCGAAAATTCGTAATCCGCTTTACGAAGAAATTGCGGACATTA
TTTTGCAAACTGATGAACAAAGTGCAAAAGTAGTCGCAACGCAAATCATTGATATGATTG
ATAATTTACAGTAATCAGGGAAGTCTATATGTTGCAAGTTAATGTGGAATTAAAAGAACG
TCGCTATCCTATCGCAATAGGGGCAGGGTTATTAACGGATCCGATGAGTTATCACCCGTT
AAAATCAGGGGATAAGGTGATGATCGTGTCTAATCCAACGGTTGCTTCCCATTATCTTGC
AACAGTAGAACAAACGCTAACAGCTATCGGTTGTAAAGTTGATTCGGTTTTAATTCCCGA
TGGCGAGCAATATAAAAACCTTGACTCACTCAATCTTATTTTTACCGCATTACTTGAAAA
AAATCACAATCGTGATTCGGTATTAATTGCGTTAGGTGGTGGTGTAATTGGCGATGTGGC
TGGCTATGCTGCTGCGTCTTATCAACGTGGTATCCGTTTTATTCAAATTCCAACCACCTT
ATTAGCTCAAGTGGACTCTTCCGTTGGGGGAAAAACGGCGGTAAACCACCCGCTTGGCAA
AAATATGATTGGAGCGTTTTATCAGCCGATTTCAGTCATTGTTGATACAAATACCTTAAA
AACCTTGCCTAAACGTGAAGTGAGTGCAGGCTTAGCGGAAGTGATCAAATATGGTGCAAT
TTTTGATACTCAATTTTTTGAATGGCTTGAACAGCATATTGACGATCTCGTTGCCCTTGA
ACAGTCTGCATTAGAGTATTGTATTCAACGTTGTTGCCAACTGAAAGCCGATGTAGTGGC
TCGCGATGAAACAGAAAAAGGCGACCGTGCTTTGTTAAATTTAGGTCACACCTTTGGGCA
CGCGATTGAAGCATATCTTGGCTACGGTAACTGGTTACACGGGGAAGCGGTTGCAGTCGG
TATGCTTGAAGCAGCTGCCTTGTCGCATATTCTAGGCGATCTTACAGAACAAGATGTGGC
TCGTTTAGAAAAATTGATTGCTCGTGCAACCTTGCCAACCATTTCACCAGATGGAATGAT
GCCTGAAGAATATCTGCCTTATATGTGGCGAGATAAAAAAGTACTAAGCGGTCAGTTGCG
TCTGATTTTATTAAAATCACTTGGCACAGCTTATGTCACCGCTCAAGCGACCGAAACTCA
AGTGTTAGATGCTATCCGTCGATTTACTCAATCCTAAGTTTTAACAATGAAACAGCGAGC
CTTTTTAAAATGGGCAGGTGGGAAATTTCGCCTGACCGATGAAATTAATCGGCACCTACC
CCAAAAGGCTTGCCTAGTAGAGCCTTTTGTTGGGGCTGGCTCAGTTTTTCTTAATACACA
TTTTGAACGCTATATTCTTGCTGACATTAACCCTGATCTGATTAATCTCTTTAATGTGAT
TAAAGCTGATGTGGAAAGCTATATCCATCAATCGCAAGCCTTGTTTAATGATCCACAAGC
AAATACGGCAAAATTTTATTATGAGCGACGTAAGGAATTTAATGCTTGCCAAGATCTGCT
ACGTCGTTCAGCACTGTTTCTTTATCTCAACCGTTTTGGTTTTAATGGTTTATGTCGCTA
TAACCAAAAAAATGAGTTCAACGTGCCATTTGGCGATTATAAAACCCATTATTTCCCTGA
AAAAGAGTTACGCTTTTTTGCGGAAAAAGCTCAGAAAGCGGTATTTATCTGTGCCGATTT
TCATCAAGTCTTTCAATATCTATTAGATAATCCTGATGATTATGCGGTCTATTGCGATCC
GCCTTATGCCCCGTTGAAGCAAGAAACGAATTTTACCCATTATGCTGGGGGCGGTTTTTC
CCTTGAGCAACAAATTGCTTTAGCAGACAGAGCAAAACAAGCTCAACAGGCGAAAATCCC
TGTCTTAATTTCAAATCACGATACCGAGTTTACTCGGCAAATCTACCGTGGAGCAAAAAT
CAAAAAACTGAAAGTTCAGCGTCACATCGGTCAATCCATTGACTCTCGAATTAAAGTCGA
TGAACTTTTTGCTCTGTTCTCTTAACTTCCTTTTGTATGCAGTAGGAAAAAATATGAATA
CACAACCCCAAGAACGCCAATCGTGGTCAAATCGATTGGCATATATTATGACCGTAGCAG
GTGCAACCGTTGGTTTTGGTGCAACGTGGCGTTTCCCTTATTTAGTCGGTGAAAATGGTG
GCGGAGCTTATGTCGCGCTATTTTGTATCGCAATGATCGTGATCGGTATTCCGATGATCT
TGGTTGAAAATGTGATTGGTCGCCGTATGCGAGTAAATGCCATTGATGCCTTTACGGGAA
AAGCGAATGGTAAAGCCATTCACCCTGCGTGGAAAATTTTGGGTTATATGGGATTATTAG
GATCTTTTGGTATCCTTGCTTACTATATGGTGCTTGGTGGTTGGGTATTAAACTATATCG
GCAGTCTTGTAACGGGCGGTTTAGATCTATCATCACCTGTTACCGTAGAAACTACATCTA
CTTATTTTAAAGAGAGTATTTTTAACAGCTCAGTTACCATTTTGGCTTATACTGGCTTGT
TTGTATTAGTAAACTACTTCATCTTAGTCAAAGGCATTGTTGATGGCATTGAGCGTTCAG
TTAAATATCTTATGCCGATACTCTTTATCTTCTTGATTATTATGGTGATCCGTAATGTCA
CTTTACCAGGGGCAGCGGAAGGGATTAAATTCTATTTAATGCCTGATTTCTCAAAAATTA
CACCGCAATTGTTTGTCTTTGTATTAGGGCAAGTCTTCTTTGCACTTAGCTTAGGTTTCG
GCGTATTAATTACCCTTTCTAGCTACTTAGATAAAAAAGAAAATCTAGTGAGAACTGCGA
CAATCACAGGGGTACTAAATACGGTAATTGCAGTCATGGCAGGCTTTATGATCTTCCCAT
CACTCTTTAGCTTTGGCATTGCTCCAAATTCAGGCCCAACACTCGTCTTCCAAAGCCTAC
CGATTGTCTTCTCTAATATGTGGGGCGGTACGATCTTTGCTATTATTTTCTTTGGATTAT
TAGTGGTCGCAGCATTGACGACTTCATTAACCATCTATGAAGTGATCATCACCGCTTTAC
AAGAAAAAACTAAAATGAGCCGTAAAGCAGCGATTTTCTGGACACTTACCCTGATTTTCA
TTTTTGGTAATGTACCATCTGTTTTAGGTGATAATGTATGGAAAGATATCACCATTATAG
GCAAAAGTATTTTTGATGCCTTTGACTATATCAGTGGTAATATTTTATTTATTCTCACTG
CTCTCGGCAGTGCGATTTTCGTTGGTTTTGTCTTAAAAGATGAAGCGAAGGAAGAGTTAG
GGGCAGGGAAAACATTAACGAATTTGTGGTTTAACTATGTTAAATATGTGATACCGCTTT
TGATTTTAGTGGTATTTTTTAGCTCGCTTTAATTTAAACTGACTTAACAAGTGAGCATTT
ACATAATAAAATTCACAACTCAAGCAGTAATCAATAGGGTTACTAATCTACTCCACTATT
TTTATTTTAAGAGGTCTTACTATGAAAATTATCTTATTAGGAGCACCTGGTGCAGGCAAA
GGTACACAAGCCCAATTTATGATGAATAAATTTGGTATTCCACAAATTTCAACAGGGGAT
ATGTTCCGAGCTGCCATTAAGGAAGGAACAGAGTTAGGTAAACAAGCCAAAGCATTAATG
GACGAGGGAAAATTAGTTCCAGATGAATTAACCGTTGCCTTAGTTAAAGACCGAATTTCT
CAACCAGATTGTGTAAATGGTTTCCTGCTAGACGGTTTTCCTCGCACTATTCCACAAGCA
GATGCACTAAAAGAAGCTGGTGTAAAAATCGACTTTGTATTAGAGTTTGATGTGGCAGAT
GAAGTAATCGTTGAGCGTATGAGTGGACGTCGAGTTCATCAGCCATCTGGTCGCACATAT
CATGTTGTATATAATCCACCGAAAGTAGAAGGTAAAGATGATATAACTGGCGAAGACCTA
ATTATTCGTCAGGATGATAAACCAGAAACTGTACTAGAACGTTTAGCGATTTATCATAAA
CAGACTAAACCATTGATAGCGTACTATACTACGGAAGCTGAAGCAGGAAATACTCAATAC
TACCGTTTAGATGGTACTCAATCTGTAGAATCTATAAGCGATGAACTCAATAAAATTTTA
GGGTAATTTCCTTTCTACATATAGAATCAAAAATAGTTGCTAAGAACCAATACGATCTTA
GCAACTATTTATCTCAACGTTTTATTATTTAATATGTCTTTCTTGATACCCCGTATAAAT
TTGTCTTGGACGGACAATTTTGAGGCTCTCTTCGCACATTTCTTTCCAATTTGCAATCCA
CCCGACTGTTCTGCCTAAGGCAAAAATAACAGTAAACATGGAAGTTGGAATGCCTATGGC
TTGTAAAATAATACCTGAGTAGAAATCAACATTAGGATAAAGTTTGCGTTCAATGAAATA
AGGATCGCTTAAGGCAATGCGTTCTAGTTCCATTGCAACTTCAAGTAATGGTGTTGTTAT
TCCTAATTCTGCAAGGACTTCATGGCAGGTTTCCCGCATAACTTTTGCCCTTGGATCGTA
GTTTTTATATACTCGGTGACCAAATCCCATTAGACGAAATGGATCATTTTTGTCTTTGGC
TCTTGCGATAAATTCAGGAATACGGTCAACCGTGCCGATCTCCTGTAGCATTTTGATACA
GGCTTCGTTTGCTCCGCCATGAGCTGGCCCCCACAGTGATGCAATCCCTGCCGCAATACA
AGCAAATGGGTTTGGCCCAGAGGAAGCAACGCCTCTTACTGTTGATGTTGAAGCGTTTTG
TTCGTGGTCTGCGTGAAGTGTGAAGATGCGATCCATAGCTCGTTCTAGTACAGGGTTAAC
CACATAAGGTTCACAAGGTGTTGCAAACATCATGTGTAGGAAGTTGCCTGCGTAGGATAA
GTGGTACTGCGGATACATAAATGGGCGGCCGATGTTGTATTTGTAACACATGGCTGCAAG
GGTTGGCATTTTGGCTAAGAGGCGAATGGCGGTTTTTTCTCGATGTGCTTCGTCATCACT
GTCTAGCATGTCATTGTAGAATGCGGCTAAAGCACTACTTGCTGCACACATAACCGCCAT
TGGGTGCGAATCTCGGCGGAAACCTTGAAACAAGCGGGTAAATTGTTCATTTACCATGTA
ATGTGAACAGATCTCTTTTTTGAACTCAGCCAATTCTTCTTCTGTAGGCAGTTCTCCATT
TAGAAGAAGATAGGCGATATCAAGATAGGTTTTATTTAAAGCAAGCTCGTCAATCGGATA
GCCACGGTGCAGTAAGACACCTTGTTCGCCGTCAATGTAGGTGATACTGGATTGGCATAG
TGCAGTAGATGTTAGCCCTTGATCGTAGGTAAAGAGTTGGTGCTTTTGCAATGCCTCAAC
GCCAATTGCATCAAAACCTAAGTTACTCTGATAAACGGGCAATGGAATTTTACGCCCATC
ATTAAGGTGAAGTTCTGCAGTTAAAGTCGGGTGTAGTTTAGGCATTTTGTCCTCCCTGTT
ATCGTAAATTTTATGCAAAATCAAACCGCTGTTTGAAAAATGAGGTTATCTGCTTTTTGG
GTATAACGTTGAATTTGGTCAAAATTCATGTAGCGGTATGTATCCGTTTTATCTGCCTCT
AGGCGTTGTACATAATCTAAATACTCTTTCCATGTGGGAATGCGTCCTAGTAATGCACAG
ACTGCCGCAAGCTCTGCAGAAGCAAGATAGACAAAAGAGCCTTTACCCATGCGATTTGGG
AAATTGCGTGTAGAGGTTGAAACAACGGTTGAGCCGTCGGCTACACGAGCTTGATTTCCC
ATACAAAGTGAACAACCTGGTATTTCAATTCTTGCTCCACTTTTGCCATAAATGCTGTAA
TAGCCCTCTTCACTAAGTAGTGTTGCATCCATTTTAGTTGGTGGAGCAATCCATAAACGT
GTTGGGATCATGCCTTGATGCTGGTTAAGCAATTTACCTGCGGCACGGAAATGACCTATG
TTCGTCATACAAGAGCCAATAAAGACTTCATCGACTTGTTGACCCTGCACTTCGGAAAGT
GTTCTAGCATCATCAGGGTCATTTGGGGCACAAAGAATAGGCTCTTTGATGTCATTTAAA
TCAATTTCAATGATAGCGGCATATTCAGCATCACTGTCTGCTTCTAATAATTGTGGGACA
GCCAGCCACTCTTCCATGGCTTTAATTCTGCGTTCAAGGGTTCGTTTGTCGCCGTAACCC
TCAGCAATCATGTATTTTAGTAAGATGATATTAGACTGAAGATATTCGATGATCGGTTCT
TGATTTAATTTGATGGTACAAGCAGCAGCAGAACGTTCGGCTGAGGCATCTGAAAGTTCA
AAAGCCTGTTCAACTTTAAGGTGCTCTAATCCCTCAATTTCTAAAATGCGACCTGAGAAG
ATATTTTTCTTACCCGCTTTTTCTACCGTCAATAACCCTTGTTTAATGGCATAATAGGGA
ATTGCATGTACGAGATCTCGTAAGGTAATGCCTGGTTGCAATTCGCCTTTAAAACGGACT
AAAACAGACTCTGGCATATCTAATGGCATTACTCCGGTTGCAGCCGCAAAGGCAACTAAG
CCTGAACCTGCAGGAAATGAGATGCCAATCGGAAAACGTGTATGTGAGTCGCCACCTGTA
CCTACGGTGTCGGGCAATAGCATTCGATTAAGCCAAGAGTGAATAACACCATCACCTGGA
CGTAGTGAAATACCGCCTCGGTTCATAATGAAATCAGGTAAGGTATGATGTGTCACAACA
TCTACAGGTTTAGGGTACGCGGCCGTGTGGCAAAATGATTGCATCACTAAATCAGCTGAG
AAACCTAAACAAGCGAGATCTTTAAGCTCATCACGGGTCATTGGACCTGTGGTATCCTGT
GAGCCAACACTTGTCATTCGAGGTTCGCAATACTGCCCTGGGCGTATGCCCTCCACGCCA
CAAGCTCGCCCAACCATTTTTTGTGCAAGTGTGTAGCCGACTGTTGTTTTAGCCTGTATT
TGAGGTTTAACAAACACTTCACTTTCTGGCAATCCTAGTGCCATGCGTGCTTTATGTGTC
AAACCTCGACCAATAATCAATGGAATACGTCCGCCTGCACGAACTTCATCAAGAAGCACA
TTCGTTTTAAGACTAAACTGGGCTAATACTTCGTCACTGCCATGCTTACAAATTTTGCAC
TCATAGGGATAGAGGTCGATTACATCGCCCATATTTAATTGGCTTACATCCACTTCAATG
GGTAATGAGCCTGCATCTTCCATCGTATTGAAAAAAATAGGGGCAATCTTACCGCCTAAT
ACCACACCTCCAGCTCTTTTATTAGGAATGTAAGGAATGTCATTTCCCATGAGCCATAAG
ACCGAATTTGTAGCCGATTTACGTGAAGAACCTGTTCCTACAACATCGCCAACATAAACA
AGTGGAAAACCTTTTTGTTTAAGGGCTTCAATCTGTTTCATTGGACCAACTACACCAGCT
TGGTCAGGTTCAATACCCTCCCGTTCATTTTTAAGCATAGCCAGTGCGTGCAATGGAATA
TCTGGGCGTGACCAAGCATCTTGTGCAGGCGAAAGATCATCTGTATTGGTTTCTCCTGTC
ACTTTAAACACGGTCAGTGTGAGTTTTTCGGCTAATTTTGGACGAGATAAAAACCAATCA
GCATTGGCCCAAGAGGTTAATACTTCTTTAGCAAAGCGGTTTCCTTGCTTCGCTTTTTCT
GCCACATCATGAAAACTGTCAAATACTAAGAGCGTATGAGAGAGTGCTTTGACGGCAATA
GGAGCAAGGCTTGGATCATCAAGTGCTTCAACAAGCGGTTCAATGTTGTACCCCCCTTGC
ATTGTGCCTAGCAAGCTGACGGCTTGTTGTGGGGAAATGAGCGGCGAAACTGCTTGCCCT
TTTACTAAGGCTGCTAAAAAGCTGGCTTTAACATAGGCTGCTTCATCAACCCCTGCTGGT
ATTCGATTTTCAAAGAGGTGCAAGAGTAATGCTTTATCTGCATCAGCAGGTTCTTTAAGT
AATTCAATAAGCTCTGCTGTTTGCGCTGAATTTAATGGCAGTGGCACAATACCTTGTGCA
GCTCGTTCAAAAACATGTGTTTGGTATTCAGTTAAGAAAGACATAATGATGATCCCCACT
TCAATATAGATAAAAAATGAGCGATGAGATAATCATAACAGAGAGAGTAAAAACGACAAG
CAATAAATTTAACAGATTTTACATTTTGTTAACAAGATCACAAAATTGCATGATTATCTC
TATGTGTATAAGTGGTTACATATTGGCGACAATATCTTGGGCAAATTCCGAAGTTGTACG
GAGTGTTGCCCCCTCTAATGTTTCCGCAAAATCAAAGGTCACAGTCTTATTTGAGATGGT
TTTGGATACTGCGTTTACCACTAAATCTGCCGCTTCAGTCCAACCTAAATGTCGTAGCAT
CATTTCGCCACTGAGTATGATCGAGCCTGGATTTGCTTTGTTTTGACCTGCGATTTTAGG
CGCTGTACCATGCGTTGCTTCAAAAATAGCCGCCTCTTCCCCTATGTTTGCACCAGGTGC
AATACCAATACCGCCAACTTGTGCCGCAAGTGCATCGGATATGTAGTCACCATTAAGATT
AAGCGTTGCAATCACATCGTAATCACTTGGATGTAATAAAATTTCTTGTAAAAAAGCATC
AGCAATGCAATCTTTGATGATGATCTCTCGTCCTGTATTTGGATTTTTTAAACGATGCCA
AGAGCCATTATCTATTGGCTCTGCACCAAAGTCTTTGGCAACTTGGTATCCCCACTCTTT
AAATGCCCCCTCGGTAAATTTCATGATGTTGCCTTTATGCACTAAAGTGAGTGATTTACG
ATCATTATCAATCGCGTACTGTAATGCAGCCCTCACTAAACGCTGAGTCCCTTCTTTTGA
AACGGGCTTAATACCAATGCCACATTCTTCCGTAAAGCGAATTTTTTTCACGCCCATTTC
CTGCCGTAAAAAAGCGATTACTTTTTCAGCTTCATAGGAACCTGCCGCCCATTCTACCCC
AGCATAAATATCCTCTGAATTTTCACGAAAGATCACCATATCCACTAATTCTGGATATTT
CACAGGACTTGGCGTACCTTGGTAGTAACGGATTGGACGCAAGCAATTATAGAGATCTAA
CTCTTGACGCATTGCTACGTTTAAAGAACGAATCCCCTTGCCGACAGGGGTCATTAATGG
ACCTTTGATCGCAATATGATACTGTTTAATTGATGCTAATGTTTCTTCGGGTAGCCATGT
GTTTTCACCGTAAAGTCGGTTAGCTTTTTCCCCTGCATAAATCTCTAACCAGTCAATTTT
TCGTTGACCTTGATAGGCTTTTTCTACCGCAGCATCAATTACAAAACGCATGGCTGGTGT
GACATCAACGCCAATTCCGTCCCCCTCAATAAAAGGAATAATTGGGTAATTTGGAACAGA
CAATGAACCATCATGATTTAGTTGAATAGCTTGCCCTTTTGGTGTAGTGAGTTGAGATAG
CATTATTTCCCCCTTAAATGCGACCTGATACCGCTTAATTGAGTTTGAAAATAAAAACTG
CAGATGTTGTATTTTTTACAAGCAACGGGATAATACCATCAGATAACAAATTTAACAAAA
AATTTACATTTAAAAATTTTCATCATTATCTGCAAGTTACATAAATTAAATTCATGAAAT
AATGAAAATAATTTTATTGACATCATATCGCTGGCATTTTAAAGTTTTAGCCATCTAAAC
GTCTAAAAAAGACAGCAGTATGCAAACTAAACATTATACAAATAACAGCAATAGAAGCTC
GATAGAGGTGTTGAATGAGTTATGCAAAAGAGATTGATCTTTTAAATCAAAGTGTTGCCG
ACTTAAATGGCAAAATTAATGTGTCTTTTGAATTTTTTCCGCCTAAAAATGAAAAGATGG
AAACGTTGCTATGGGACTCTATTCACCGTTTGAAAGTGCTTAAACCGAAGTTTGTTTCTG
TGACTTATGGTGCAAACTCTGGGGAACGTAATCGCACGCACTCTATCGTAAAAACCATTC
AACAAGAAACAGGGATTGTCGCTGCTCCACATTTAACAGGTATTGATGCAACCCCTGACG
AACTTCGTGCTATTGCAAAAGATTATTGGGACAGTGGCATTCGTCACATTGTGGCTTTGC
GTGGCGATGAGCCTACTGGCTATGCGAAGAAACCTTTTTATGCGTCGGATTTAGTAAAAC
TGTTAAAAGAGGTTGCCGATTTTGAGATTTCTGTTGCCGCTTATCCTGAGGTTCACCCTG
AAGCAAAATCAGCACAATCTGATTTGCTCTATTTGAAACAGAAAATTGACGCAGGTGCAA
GCCGTGCTATTACTCAGTTTTTCTTTGATATTGATAGCTATCTTCGCTTCCGTGATCGTT
GTGCAACGGTGGGGATTGATGTTGAAATCGTGCCTGGCATTTTACCTGTGTCGAACTTCA
AACAGTTAGAAAAGATGGCAAAAATTACCAATGTAAAAATCCCTAGCTGGATGGCGAAAA
TGTATCAAGGTTTAGACGATGATCAAACTACGCGTAACCTTGTAGGGGCAAGTATTGCAA
TGGATATGGTGAAAATCCTCTCTAAAGAGGGAGTAAAAGATTTCCACTTTTATACCTTAA
ACCGTTCAGAATTAAGTTATGCTATTTGTCATACTTTAGGGGTAAGACCTGAATAAGCTA
TTCACTATAGACCAACCCGATCTTCGCAGATCGGGTTTTCTCTATTTGGATGCTTATCTT
TCTGTATTCAAAAACGTAACTTTCTTGTAAAATCCAACCGCTTATCACAACATTTTATAG
AGGATTTATAATGACATTAAAAATTGGCGTTGTCGGTGCTGGTGGCAGAATGGGTCGTCA
GTTGATCCAAGCCGTAAATAACACAGAGGGCGTGGAATTAGGTGCAGCATTTGAACGTAA
AGGATCATCATTAGTCGGGGCTGATGCTGGCGAGTTGGCTGGTATTGGGCATTTAGGCGT
GACTGTCACGGACGATTTAGCTTCACAGCTCAATCATTTTGATCTGTTAATTGATTTTAC
TCGCCCTGAAGGGACGTTGGAACACATCGCTTTTTGTGTCGCATATAATAAAAAAATGGT
GATCGGCACAACTGGTTTTGATGATGCGGGCAAACAGGAGATTAAATCTGCATCAGAGGA
AATCAGTATCGTCTTTGCTTCAAATTACAGCGTTGGGGTGAACTTAGTATTTAAACTGTT
AGAAAAAGCGGCAAAAGTGATGGGAGATTATTGCGATATTGAGGTGATTGAAGCTCACCA
CCGCCATAAAGTTGATGCGCCATCTGGCACGGCACTTTCAATGGGTGAACATATTGCCAA
AACCTTAGGTCGTGATTTAAAAACGCACGGCGTATTTGCGCGTGAAGGGATCACAGGGGA
ACGTAAGCGTGATGAAATCGGTTTTGCGACGATCCGTGCAGGTGATGTAGTCGGTGAACA
CAGTGTTTGGTTTGCTGATGAAGGCGAACGTGTTGAAATTGCCCATAAAGCTTCAAGCCG
AATGACTTTTGCTAACGGTGCTGTGCGTGCAGCAAAATGGCTTCAAACCAAACAAAACGG
TCTTTTTGATATGACCGATGTGTTGGATTTAAACAATTTATAATAAAGAAAAGCGGTCAG
ATTTAATCAAAATTTTGCAAAAGGATAGATATGAAATATAACAACATTGAAAGTACTTTA
GTCCAACTGGGTAATCGTACTGATGAGCGTACCGGTGCGGTGGCGACCCCGATTTTCCTT
TCGACTGCCTATGGACATATGGGGATCGGCGAGTCTACTGGATTTGACTATACTCGTACC
AAAAACCCAACTCGTAGTGTACTTGAGCAAGGCATTGCGGACTTAGAGGGCGGCGATGCA
GGTTTTGCGTTAGCCTCAGGTATGGCGGCAATTCAACTGGTGATGTCGCTCTTTACTGCC
CCTGACGAGTGGATTATCTCTAGCGATGTTTATGGCGGAACTTACCGCTTGTTAGATTTT
AGCTATAAAAATAACAATACTGTGAAGCCTGTTTATGTGAACACGGCAGATCTTGATGCT
ATTGAGAAAGCGATTAATCCAAATACTAAAGCGATTTTTGTTGAAACACCGTCTAATCCA
TTGATGGAAGAGTGTGATGTCGCAGCGATTGCGAAAATTGCTAAAAAGCACAATTTACTG
CTGATTGTCGATAATACTTTCTTAACACCAGTATTATTCCGCCCGATTGAACTTGGGGCA
GACATTGTTATTCACAGTGCAACCAAATATTTGGCAGGACATAATGATGTGTTAGCTGGC
TTAGTGGTAGCAAAAGGGCAAGCGTTATGTGACCGCTTGTTCTATTTGCAAAATGGTGCT
GGGGCAGTGCTTTCACCGTTTGACGCTTATATGATTATTCGTGGCTTAAAAACCCTTGCG
TTGCGTGTTGAGCGTCACCAACAAAATGCGACTGAACTCGCTAAATTCTTAGCGGAACAA
CCGCAAGTGCAAGATGTGCTTTATTCTGGTAAAAGCGGTATGTTATCTTTCCGCTTGAAA
GATGAAAACTGGGTTAATCCATTCTTAAAAGCGATCAAGATGATTACCTTTGCGGAAAGT
TTAGGCGGTACAGAAAGTTTTATTACTTACCCTGCAACCCAAACCCATATGGATATTCCT
GAAGCAGAACGTATCGCTCGTGGTGTGTGTAATAAGCTCTTGCGTTTTTCGGTGGGGCTT
GAACACGTTGAGGATATTAAAGCAGACTTGCTACAAGCCTTTGCTCAGTTGAAGTAAATT
GGTGTAATAGACAAATTTGTTGCTAAAAAGTGGCTTAAAGCCTTATAGTACAAGGCTTTA
AGCCACTTTTTTTTGAAATATAAACAAAAACTACCCATTTTGCCAAAGTCCGAAAATAAA
GAAACATGGTATACAAAATAATACTCAACCTTACTTTTGTAATGAATGTCATAAAACGTT
TATCTTAAAAAATGAATTTTATTAGCGATTACGTCCTTAGTTTATAAAACACCAAACGTT
TTTAAAAGAACGAAGTGATAAAGCCAATAAAAAAGACCATTTCCCTTATAAACGTCGTAA
TGCAAGAAGTGCTTATACCAGCTTAAAGCGTTATATGGATTTTATTTTTACCTATGAGAA
ATATTCTGAATTAAATATAGAAAATACAATAAATCGCTTAGAGGGATTATTTAGCGAGCT
TAAGCAAAAATTAAATAATCATAACTGATTAACAAAAAGGCGTAATATGTTGTTTATACA
AGATTTTTTAAATAAAAAGAGTTGCTAAGAATAATTAAAAATACCCATTAGCAAGTATTT
TATCTATTATCCCTATCAGTTAGACAATCTGTTTTTTTGTAATGCGCGATGTTTTACTTG
ATGTACAATATTTGTAATCACCCCAGCGATATTGACGTCACTCCATTCTTTAATACGTAA
ATTAGGTTCTGAGGTGTCTAAAGAAAATAAAATTTTCTCTCCATTAATCTCACTGAAAAA
TTGGTAGAACTTGTACTCTTGATTTTTCTCTAATACCAAAAGATCGTTAATTTCAGCAGA
TTGATTATTCTCTACAATTAACAAATCATCTAATTCGATCCCCCATGCAATTAAATTAGG
GTTTTTCACATGAACCAGAAAGGTTTCAGAAGGACGACGAACATAAAGAGAATAGAGATC
CAGTTTGATTGGGTGCTTTATATTAGAATCTCGATAAAGGGGTAAAGGCTGATGGGATTG
TGCCAATGTTAGTGATCTAAGATACGCCATAAAAATCCTCTAAAATAAATCTGTGTGTTT
ATACAGTTATTTTACTGTTTAAACACACAGTGTCAATAGGAATTTTGCGTTTTAGTGTAA
ATTTTTACAGGTAAATCATCAATCAATATTTTTTAGCTGTTCTTCAGATAATATTTCTTG
CTCACTATTTTCTGTTTTACCATCTTTTACTTTAAACTCTAAATTTTGAAAATAGGCTTC
TCGGAAAGTAATGTAAGGATCTTGAGATTGCTTCAATAACGCTTCTTGTCCTATAAGCTG
TGCACGGGAATCTAATCCTTGTACGACATATTTTGTGATACTCCAAGGTGTAGCGAGTAA
AGATAAAACTGGATAACTAGTATCTACTAATCGACCTAAATCTTGACGAGGCGTTGCGGG
TCCATACATTGGTAACATCACATAAGGTCCTGTAGGCACATTATACGCGCCTAGAGTATC
CCCAAATTCTCTACGTTTATCAATTTTAAGATCATTGGTCATACTCGCGAAGTCAATTAA
CCCGCCTAATCCAAAAATAGAGTTAAACCAAAAGCGAGTAAAGTGTACCATTGCTTTTTG
TCCTTCCCCTTCAATTAATCGGTTTACAAAGCTGGCAGGTTCATCGAGGTTATTTGCCAC
ATTGACTAAACCTGTTTTAATTGGGCTTGGCATATAATCTCGCCAGCCCTTTGCTACAGG
TTTAAGAATATAAGGATCGAGATATTCGTAATTGACTTTCCACATTGCTCGGTTAAATCC
TTCCAATGGATCTGAACGGGTGCCAGTTTCAGGATCAATAGAAGAGGTGCAAGCGGTTAG
AAAAGCGGTACTGAGTACTAAAAATAGAAGTTTAATTTTTTTCATATGACTACTTTAAAA
ATGGGTTATGTTGTTTTTCACGTCCTACTGTGGTATGAGATCCGTGTCCAGGAATAATGA
TAAAATCATCTTCTAAATCAAATAGTTGTGTTTTTATTGTATAAATGAGCTGCTCAAAAT
TACCTTGGTATAAATCGGTTCTTCCAATACTATCTTTGAAAAGCACATCGCCACTAAAGG
CAATTTTATTCTCAAAATCAAAAAAGCCGATATGACCTGGTGAATGGCCTGGTAAATGGC
GAATATGGAATGTTAAAGCTCCAATTTGAATTTTATCACCTGCATTTAGCCAGTGATCCG
GTAAGAAAGCGGGCGATGAAGGAAGCCCGTAGCTCTGACAAATATTAGGAAGTTGTTCAA
AAAGAGGTTGATCGTTTTGATGAGAGCCAAAGACATCAACATTAAAATGTTTTCTCAATT
GATCAACAGCCATAATATGATCAAGATGACCGTGAGTAATCAATAGCTTCTGAACATTTA
ATTGTTGTTCTTCTACAAACCGAATTATTTTGTCTGCATCATCTCCAGCATCAATAATTG
CTGCATTTTTTTCGTTATCCCAAACAACAGAACAATTTTGTTGGAAAACACTTACAGGGA
TAATTTGCAAATTAAACATAAAATCAAACCGCTTATGAACCGCGCCAAGTACGAACAGGG
CCAGTGTCGACGTGGACAAAATTACTGTGAGGATAATAACCAACCCCCCCGTTATTCAGG
CTTTCTGCTGCCGCTTTTATGCGGGCAAGAGGAACACCTTCAATACGGAAATCAATGGCT
TTACCTAAAATATGGTAGCTATTGCTAGCAACGCCTCGACTACGACGGCGTAATCTAGCA
TTTGTTTGAGCAGAACGATATCCGCTTACAATAAGAATTTCAGATTTACGAAGACCCAAG
CGAGCTTGAATTTGAGTTAATTTTACGAATAGTTTTGGGTCAATTCGCTTAATTCTGTTG
ATATGCACATCGCGCATAATATGATTTAATCTGTTAAGATCCTTTGTAACAAATCCGTTA
GTGTGATAATTAGCCGATAAGGTCTCGCCTGTACTTAAGCGTTTTAAACGTAGAATAAGA
GGTTTTGGAGTTGACGTTACCGCATGAACTAAATTAGGTAACAAGGTTGCACCCAAAACT
ATTCCGCCTAATGCAAGCCATCTTCGGCGTTGTAAATTTGTTTGTTCCATTTTATCCTCG
CATTTGGGTTATTTACCGACAATCTCTCCTTTAATCTCTTAAAGGTAAATATATTCAGCC
TGACTTGGACATTTTATCAAAAAGAAAGTTCTAAAAAATAGCTTATCTCTTTCGGAAATT
TTTTATTTTGTGGACTAGATCACACTTTTTACTTTTTCCCAATCTAAGTTGATTTTAGGT
AATGATTTATCAAATTGATAAATATCAGGTAAGGTGTATATTTTACCGCCTTCAACCCAG
GATGTTACATAATATAAATAAACAGGATTATCTGAACGAATAGGTGCAGATATTGTTTTT
TTACTTGCAAGAACCTCCTGTTTTCTCTGTGATGACCACCCAGCTTCTGCCAATAATAAC
GTAGCTAGTTCATCTGCTTTAGCTACACGAACACAGCCAGAGCTTAACGCACGATTTTTT
TTACTAAATAACCCTCTATTTGGTGTATCGTGCAAATAGATTGCATCGGAACTTGGCATA
TTAAATTTATAACGCCCTAAAGCACTATCATCTCCCGCTTTTTGACGGATATGATACGGG
AAATTATTTTTTCCTTCATAAGCTGCCCAGTTGATACTATGAGCACTAAATTTATTGCCT
TTCCCATCTAAAATTTCATAGCCTAATTTATCAGCAAGGCTTGGATCTTTACGAAGTTTT
GGTACTAAATCTTTATTCTTAATTGTTGATGGAACATTCCAAGGCGGATTGACGACAACG
TTGCTCAGTTTGCTGTACATGACAGGTGTTTTGCGATCATTTCTTCCCACGATTACTTTA
GACTGTAAAACAAGTTTGCCCTCTCTGAAATAATAGAGCTGATAGCTTGGGATGTTGACA
AAAATTCCATTATTAAAACTTGGAATAAGACGTAAACGCTGCGCATTAAGTGCTAATTGA
GTAAATGAAGGCGTGTTTACACTACCTTTATTCTCTTTTGTAGATTTTGCTGATTTATTA
CCACCCTGATTGAGAGCATCATTAGATGATATTTCAAATAATTTTTGTACGGTTTCTTGG
TAAATATGGTTTTTAGGTATTAGATCCGTGACAAACTGAGCGTGGCGATCTTGTTTCATC
GCTTCCAACCAAGTAGCAATACGATATTCTGTTGGTGTTTTAGTTGAATAGCTTCCTAAA
TGATATAACCACTGATTTGAAAATTGATCAACATTTTCTGTGTAATAGAGATAATCTAAG
AAACTATCTGTGAGTAGAATATCGCGAGCAAATCTCTCATTCATATTTAGAATTTGTTGT
AACGCATTAGCTGATTTAGGCGAAACGCCGCTTACGGCGAATACTGCATATTCTTTTAAA
AACTGTTTTTCTGCCACTTTATCTTTCCACAAAGGGGCAAACTCATTATTGAGATATACT
TTTGCTGTCGTATTGGATAATAGTAAATGATAGCCTAATGTTTCTTGTTGAATACGTTGC
TCGGCATGAATTAATTTTTCGGCTTCAACGCGTTTTCTTTCAGCCAATTGAAATTGATAT
TCTGCATTTTGTGTCAGTTCAGCAATACGGACTAATTGCGCTTTAAAACTTAACTGAGGC
AAAATTTGCTCATCAGGAACAGATGTTGCAGCATTATGCTGAGAACTAACATTCAACGCA
CTTCCATTTTCAGCAACCACAGCACTAGAAAACAATATTACTGACAAAAAAGTTAAACTT
TTCATTCAATTTAATCCATTAGGAAAATGAGTAATAAATCAGACCGCTTAAACAGCGGCC
TGATAAACTTCCACATTATAAACGTATTTATTATTTTTTATCAAATTGTAACCAATCAAC
CATCATCTGCTCCGTTTCTTTTAAGAAGAAATCTGGGGCTTCATAGTCTTTTGGTAACTG
TTCAAGATCTTTGATCTGTTTTTTACCTTCACGTTTAAAGCGAGCATTTAAATCTTTCAA
ACGACGAGCTTCATCAGCTTTACTCTCTTCTTGACGAGAAGCTAAATTAAGTGAGGTAAA
TTTACGATCATCTCTTTCCTTATTAATTGCGATAGTTTCATTTAAAGCAATAAATTCAGG
ATTTTTAGCAATACGTTTTTCGTGATTTTCAGTGAGTTGTGCAACTACATCTCTAGCTTT
TGCGACTTCTGAATAAGTTGCTGCAGGAATTTTATCCCAAGGCAAAGCATTATCTTCAAA
TCCTTCCCCTGTTTTTTCTGCATTGATAATTTCAGGGAAACGAATATCTGCTTCAACCCC
TTTAATTTGGGTGCTGCCACCATTAATTCGATAGAATTTTTGGATTGTATATTGGATAAA
ACCTAACGGCTCTTGATCCAAATCATAAACCATATTTAAAGAACGGTTTTGTTGAACAGT
ACCTTTACCAAAACTTTGCTGCCCGATAATAATCGCACGATTGTAATCTTGCATTGCAGC
CGCAAAAATTTCAGAAGCCGAAGCACTATGACGGTTAATCATCACTAAAATGTTGCCATC
ATATAATGTTGTACTATCGGTATCTTCGTGAACACGAATACGATTAAAAGCATCTCTAAC
CTGAACAACAGGACCATCTTTAATAAATAATCCCGTTAATTCCACTACCTCAGGCAAAGA
ACCGCCACCATTTTCACGCAGGTCAATAATCAACCCATCTGCTTTTTTGGTTTTCATCTG
TTCGAGAAGTTTACGCACATCTGCAGTCAAACCAATATAGAAACTTGGAATTTTGATCAC
AGCAATATTTTTTCCGTCTACTTTATCAACAGTTAATTTCGCCGCACTGTCTTCAAGACG
AATTTTATCCCGAACTAAACTAATAATCTTGGTTTTGCCGCCTTTAGCAGGTTCAATTTC
AAGATAAACCGTCGAACCTTTTTTACCTTTGATATTATCGACAACATCATCTAAACGCCA
GCCAATCACATCTTCGATTTTATCTTTTGATTGCCCCACACCAACAATTTTGTCACCTGC
TGCAATTTTTTTACTACGCGCTGCTGGCGCACCAGGCACCAAAGATTTGATGATCGTAAT
ATCATCTTCCATTGAAAGCGTCGCACCAATGCCTTCTAAAGACAAGTTCATACTCTCTTG
GAAACGTTTAGCTGCACGAGGTGAAAGATAACTTGTATGCGGATCAATTTCTCTTGCAAA
AGCGTTGAGATAAGTTTGCAGAATATCATCGGCTTTATTTTGTGTTAAACGACGAATTGC
CAAGTTATAACGTTTAGTCAGTGTTTTCTTGATTTCAGGCCATTTCTTATCTTTCAAATA
AAGATTAATAATATCGTTTTTTACTCGTTGCAACCAAAGCTCATCAGCTTCTGTGGTAGT
TTTCGGGAACGGTGCTTTTTCACGATCATTTTCAATTTGATCCTGCCCTTTTAAATCAGG
CTCTTTATCTAACAAAGACAAAGCATATTTATAACGTTCATAACGACGTTTTGTCATTAA
CTCATACATTTCAAAGGCAATATCTAGTTTGCCTTCATAGAGTTCTTCATCTAACTTGGT
TGCATACTTAGCACGCAATTCATCAATATCAGACTGTAAAAAGGTATTGTGAGAACCATC
AAGCCAATCAATATAACGATTAAAAATTTTCTCAGAAAAAGCATCATCTAGTTGAAACTT
ATGATAATGCGATTGTGTTAAGCGAGCCGTAACACGTTTAGTTGAAGTAATATGTTGATT
TGATGGTTCTGGGATAACCAGCTCACTCTCTTTTATTTGTGGCTCGACGGCAAAAGCATT
AATGCCCATCACCCCCAAGCACATTCCTACAAATGTAGTGAATTTAGTATATTTCATATC
TATCCTATTAATAGCAATGGTTATTTTTTGCCTTTGGCAAATTTGCTTTCTAATGCGACT
AAACTCTCTAAAGATGCTTTTGGCATTTCTTGTTTTTTCGTTTCAGCCCGTTTTTTGGCA
TGCGCTTCACGTGCTTTTTGTTTAAAGAAAGTTTTACGCTCTTCCTTGCGTTTCTCTTTT
AATTGCTGAGCTTTACGTTCTGCATAAGCTGCTTTAGCTTCGGCTAAAGATTGTGCTGCA
TGTTCTGCTTGTGCAGCTTCAACAACTCCCGCTTCTTCTCCTTGAAGACCGACACGTACA
GCACCTTCTTTACATGCGTGTAAGTAACGCCAGTTCATTGTATAAACACGTAATGCTTGA
CGAAGCCCCGTTTTACTGATTTTTTCATCATCACTCAACGCTTCAACTAAATCTTGGAAA
AGTCCAATTTTTAGAGGTTTAGCTTCGCCTTCTAAATTAAAGCAAAACGGAAATTTTTCA
GCCAAATAAGCAATGATTTCTTTTGTAGATAAAGCGGTTTTTAGGTTTTGAATGGTATTA
AGTTGTTGTTCAGACATAAAATGTTCCAATCTAAAAAATGAATGTTAGGTAAGCGAATAA
AAATGCTGCCTACTATATTTTATTTAGTTACAGTAGTCCATAGACTTTCCAATAAGTTCC
TTATTCTTTAGTAAAAATTTTATTTTTTAAAATAATATTTGCCTTATACAGTGATAAATG
TTGTAATGCTGCCCGTTGAAATTTTCAACCATTTTTAGGGGCTGACGTAGATTAGCCCTA
AATTTCACACCATTTTCTCAACGTTTTAAGTTGCTCTTTTGGTGTTCCAAAGTTAAACCG
AAATTCACATTCTTTCAAGAATAAAGGGAAACTTTTTCGGTCAATCCCATTATATTTTCG
GAGTATCCGCTTGGCTTGATTCCAAAAATTTTCAATGTCGTTGATGTGATTTTGTTTCAC
TGCAAACAATTCCGAATGGTTAATGCGTTCGTGGTGAAATTCGCTTACATCAAGGGCATC
ATAACTACGATAAGTATCGGTATAAACCCAGCTATCAGGCTTGATTTTCCTTGCTATAAC
AGGCATTAGCGTTGTTGTCTTCGTATCATTGACGACCACAGTAAATACTTTTCCTTGNNN
NNNNNNNNNNNNNNNNNNNNNNNNNNNNNNNNNNNNNNNNNNNNNNNNTACTGATGACCT
CACGGATTTTTCGGTAAAACAGGATCGCTGAATTGGGCTGAATACCTAGCAAATCTGCGA
CTGATCGAGCTGTTACTTCTAACACAAAAAATTCAAGGAGTTTCTTCTGTATAGATTTCT
TTAATTTACAATGAGTTATCTTCATTTTTGTAGGTTAGCATACTAGCTAATCTACGTCAG
CCCCTAAATCTTTCATCAAACCACATCTACCATCACAGGTAATCGATTGAATGATATAGC
CTTTTTCTCTTAACCTATTCAGGGCAAGTTTGTAGTAAATATCTTTTTCGGTTCGCACAA
AGTAATGGGAAATCACATTATTTGAATTAGAATCCATTAGCACTAATACGCCAAAATAAC
GACAGAAAAACGTTGTATCCATAATGATGTTTAGGTATCGATTTGAAGGTGGTTTTAAAG
CTGTTTTAGGGGCTTTATCAATATATCTTTGAATAGTTCTAACCGAACAATGATATTTTT
CGGCAAGTTGTTGATAGGTTTGTTTTCTGGATGTGTAATCAGTCCAAATTTTAATTGGAT
CTAATTTAGATTTTAAGATAAACGTTTTATAACATTCATTACAAAAATAACGTTGAGTAT
TATTTTGTATACAATGTTTCTTTATTTTCAGACTTTGGCAAAATGGGCAGTTTTTTGTTC
ATATTTCAAAAAGAAGGCTTAAAGCCTTGTACTATAAGGCTTTAAGCCACCTTTTACCAA
CACTTTTGTCCACTATGTCGTTAATCCCTAGTATAAGATAGGAATTTTTTTCCTACTCCG
CCAACCCCTGATCCCACTCTAATGCTTCTTCAGGTAATTTACGTTGTAATAAAAATCTGC
GATTAGCTTCTGCCTGAGGTTGAACAACCTTACTTGATGGAGTTGAGAAGCTAATTCCAC
CGTTAAATAATTGGGACATTGTGCCTGAGTTCAGGCTGACACCATTGAGGCTGATATCCA
TTGTGTAGCCTGAGGAAGCCCAGAACTCGCTATTTTTACGGACAAGGTGTTTATATTGAT
TGGCTATGCGTAAATGGATCAGTACTCGATCACCGAGTTCGCTTAAACTGAGTTGTTGTA
CCATACCCACTTGCATTCCTCGATACATTACAGGGGCTTGTAGGGTGATGCCATTTGCGT
CGCTGGTTTCCACAATGATTGGGAAGCCGTTACCATATTGTGTATCTGCGGTGTCTGTTG
CCCCTAATTTGAACTGCGTTTTTCGTTTGCCATTGCCTGCTTCTACGCTGATGTAGTTTT
GAATAGCAGCATCAAGATTTTTGAAGCCTGTTGTGTCAATTTCAGGGGAAACAGCATTAA
ATTTGCTACCTGCTTTGGCGACAATGGCATAATATTGTCCTTCGATGTAAGCGGTGGCTT
TCACCTGTTTTCTTGCATTGTCTAGCTGTAGCGTTTCAACATTGCCGATAGTTAATCCCA
TATACTTAATCGGCATTCCTTTGCTTAATTTAGAGGCATCTTGAGCAATCAAGGTAATAT
AAGTATTACCAGAAATCGCTTTCGTGTAACTGCTATACAAGGTCTTGCTATCTTTAGTTC
CCTGATTATCAAAGCTAATCGCCCCTTTGAGTGTTCGCATTAGTGAACCCATTTTGAGAT
TAACACCGTTGGTCGATACGTTTACCTCTACCGCTGGTTCAACCCAGAAACGACTAGTTT
CCGTCAGTAGATGGCGATATTTAGGTTCAATAAATAGATCAACTTCAAACTTCGTTTTTT
GTGGGCGAATGTTAAGCACCTCACCTATCGGGAAGTTGCGATAAAGCACTTGTGAGCCTT
TATCAATACTGGATAATTCTGTAGCAGATAAACTCAGCGTTGCTTTTTTCTCACTACCTA
CAATACCAGCTTCTGCACTCTCAATATCTTTGAATAATGGGTATTGTTTTTTCGCTTCCC
CTTGAGCTTTATCTGAGAGGATACGAACACCGCCAGCAAGCCATTCTGATGGAGAAGCGG
ATTGCACTCTTAGACCATCTAAGCCAACGGCTACATCTAAATGCGAGATCGCCACAAATT
TACTGTTCCCCGCGACAAGGGTACGATAAGGCGGATAGATGATGCCTTGAAATTCTACGC
CGTTAAGCGATAACTGGCGTTTCACAATTTCGCCAATTTGTATATCGTTATAATAAATGC
CCTGCCCTTCGCTTACACCATAAGATTGTGGCGATGAAAGGGTAATTGCCAGCACATTAG
GGCGAGTGAGTAAATAATCAGTTTCTTTTTGTACATTAAAGGTTAATTGAGGTTCGCCTT
CTCCCTTTTCGATTTCAAAATAAGCACCTCTCAATAGCTCACCCACTTTACTCAATTGTT
CTTTATTGAGTGCAAATTTAGGTTCTTTCAGTAAAATTTGACTGCCAGAACGTAATAGAT
CCGTGTGTGCAGGGTCGATCAATAATTTACCTTGAATAGTCGCTTGGGTTGGTTTGCTTT
TGAAGTAATCTTGTTCAATTTCATTCAGCTCAAGGTGTGAAAGTACGCCAACTTGCAGGT
TTTGGTAATAAACAGGCGTTTCATTTACTTTTAAATTCGACATCATTGGCAAGGTGATGT
TTACTTCTGTTCCTCGTTGAGCCAATTTTAAGTTATCGAAAAGTTGAAAACGTTCGCCCT
GTTCGGCATTGGTTGCCATATCAGGCGAGTCAAAAGCAACTGCCCCTTGCACCATAGAAG
CAAGACTATCCACATTGAGATTGACCCCAGTGAGATTTGCATTAAATTGAATACCGCTGA
TATTCCAAAAGCGACTTTCTTTTTTGACAAGATTGGCGTACTTTTTATCAATAACTACGT
CTATTTCGACATTTTTTTGATCTTGGGTAAAGCGGTAATCAGCAATGCTTCCTACTGGCA
CTTTTCGATAATAAACGCTTGCCCCCACAGTCATTGAGCCTAAATCTGAAGCAACTAATT
TCACCAATAAATCACCATCAGCAACGGTCACTGCAGGTGGTTCATCTTCAGCCACAAATT
CATCTTGACTAGAGGCATCTTCATCATCATTTGGCAATAAAGTGATGTAGTTACCTGAAA
CAAGCGCATCTAACCCTGACACTCCGGCTAAAGAGGCACTCGGTTTGACTAGCCAGAACT
TTGTCCCTTCTTTTAATACCGATTTCGCTTCGGGATTAACTTCTGCTTCTACCTCAATCT
CTTTTAACTCATTGATGAAATAGACTTTTTTTACTTGACCAATTTGCAAGCCTTGATAAC
GAATAGCAGTTTTTCCTGCGGTAATCCCATCGCCCTTACTAAAACGAATGGTAATTTTCT
GTCCCTGCTCTTGAAGAATTTGGAAAAAAAGCAAACAGCCGATCAGAAAAGCAACAATCG
GCAATAACCAAAATGGCGAAATTTTGCGAAGTTGCCGTACTTTAGCTGGAACAGTATTGG
GAATATTTTCAGACATCGTTTTACCACTTTTAAATACACGCAAGCGGCGAGATGTTGCAA
AAGGTTTGCGAAATCTCACCGCTTGTTCTTATTAACTTATTGAAAAAGAAGAATTATTTT
TTATCTTTTTCATCACATTTTTGAATATTGCTACATTTACCATACAAATATAAGCTATGG
TTTGCAAGCTCAATTCCGTGTTGTTGGCTGATTTCACGCTGACGGCGTTCAATTTCAGAG
TCTTTAAATTCAAACACTTTACCACAATCCATACAGATAATATGGTCGTGTTGGTGGTTC
ATATTTAATTCATAGACAGCTTTATTCGAATCAAAATTATGGCGAGTTAAAATGCCAACT
TCTTCAAATTGATTTAATACGCGATAAACTGTTGCTAACCCGATTTCAGACTGACGTTCT
AGCAATAATTTATAAATGTCCTCAGCAGAAAAATGCTGCATACTATCACGGGTGATTTGC
ATTAACTCAAGGATTGTTAAACGTGGTTCAGTAACTTTTAAACCCACTTTTTTCAACAGT
TTCACATTTTCTTCAGACATATATCCTCCAATAGATATATTAAGCTAATTCCGCTAAATA
CATTTCATCAAAAATTTGTTTACACCAACGGTTTACACGTTCTTCGGTGAGTTCTGGCTG
GCGATCTTCATCAATACATAAGCCAACAAAGGTTTCATCATCAACTAATGCTTGTGAAGC
CTCAAAAGTATAACCTTCCGTTGACCAATGACCGACAATAGTCCCACCGTTAGGTTCAAT
AACATCACGCACAGTTCCCATTGCATCGCAGAAATATTCTGCATAGTCTTCTTGGTCACC
ACAACCAAAGATACCCACGATTTTTCCTGTAAAATCAATTTCTTTTAACGTCGGCATAAA
ATCGTCCCAATCTGCTTGAGATTCACCGTAATACCACGTTGGAATACCAATTAATAAGAA
ATCGTAGGCTTCAATATCTTCCTTCGTACTTTTTGCAATATCACGAATATCCACTAGGTT
TGCACCTAGTTGTTTTTGAATCATTTTAGAAATATTTTCTGTGTTTCCAGTATCACTACC
GTAAAATAAACCGACAACTGCCATTTGAAATACCTATTTACTTAATTCAATGGAATCCCC
ATTGAGATAATCGTTTAAAATGAGTTCAATTAACTGCCCTCTAGACAGTCCTTTTACCGC
TGCTTCTTGTTCCAATGCCACCACTAAATCCGAATGCAATTTAAGCTCAACCCGTCTTAA
TCCTGACGAACGATCTCGCCTGAGTTGATTACGTTTATTAATTCTAACTTGTTGCTCTCG
GCTTAGAGGATTTGTGCGAGGTCGCCCAACCTTTGGCATATTTTCAAACAGATCAAGCGT
AATACAATCCGAATCTTGCTTTGCCATTACTACAATTTTTGGGCTGAGTGCTTCTTACTC
AGATGAGAATGAGAAGCTAATTATTAAAGTGCGAACTATAGCACAATATAGAATTATTGG
AAACGCCCTATCAAAATATTCATTATAAATTGAGATTACCTAAAACATAATTAGCTATTA
TTCTGCTGCCATATAACTAAATAAAAAATGTAAACTAATTTTATTTAGTCATTACTTAAC
CTATGTCGGTAATAAGCCACAACCATAATCACCAATCCCCCGATAATCATTGGCAATGAA
AGCAACTGCCCTCGTGTAATTAAATCTGCTGCCGTATTAACATTCGGATCGAACTCTCGG
AAGTATTCAACGATAAAACGGAAAACCCCATAGCCAACTAAGAACAATCCAGCTACAGAT
CCCACTGGACGAGGTTTACGGATATAGCTATTGAGGATAAAGAACAGCACCAAACCTTCT
AAAACTGCTTCATAAAGCTGAGAAGGGTGACGAGGCAAATAACCGCCACTAGGAAACATT
ATCGCCCAAGGCACATCGGTCACACGTCCCCAAAGTTCATCATTAATAAAGTTACCAATA
CGTCCTAATCCTAAACCAAAAGGAATAAGCGGTGCGATAAAGTCAGCGGTTTGCCAAAAG
TTGCGATTTTGACGGCGAGAGGTCCAAAGCATTGCGACAATCACACCAAGTAAACCACCG
TGGAACGACATTCCCCCTTCCCAAATACGAAATAAATAGAGAGGATCTTGTAGGAAACGG
TCAAAGCTATAAAAGAACACATCACCAATTCTTCCCCCTAGAACAACGCCCCAGAAGCCA
TTAAACAGCAGTTGATCGACCTGTTCGACACTCCATACCCCATTAGAATTTTTCGCACGT
TTGGTACCAAGCCAATAGGCAAAGCCAAAACCAAGCAGGTACATAATGCCGTACCAGTGT
AAAGAAACCGGACCTAACTGCAACGCAACGGGATCGATATTAGGAAAAGTTAAAAACTGT
TCAGACATAAATTTCCTTTATTTTAAAAACATATTCACGGCAACACACATCAAGAAAACG
GCAAAAGCACGTTTTAAAATCGGCACAGGCAATTTGTTCGCTGCCGTTGCCCCTAATTTT
GAGGTAAAAATAGATGTCAGCGTAATTCCCAACAACGCAGGTAAATACACATAACCTACC
GCATATTGTGGCAAATTCGGATTATCCCAACCACTAATCACAAAGCTAATCGCTCCAGCT
AATCCTAATAAACCACCACAAAAAGAAGAAGTGCCAATCGCTTTTTTCAGCTCAATCCCT
CTGCTATTTAAAAATGGCACAATAAAAGCACCGCCTGCAATGCCAGCAAAACTGGATAAC
ACCCCGATTACCCCTCCAGCAATCAACGTAGATTGAGTAGTCAGAGGCTTAGGCTCTGCT
CGCTTTGGCTTGAGCGATAAAAACATCTTCAGCGAAAGATACAGGATCATCACCGCAAAG
ATTTTTGTCATTACACTTTTTGGCAGATCACTCACAATCAAGCCTGAAATAAACACTGCC
ACCATCAACGCAGGCACAAAAAACTTCACAACTGACCATTGCACATTACCAAGTTTATGA
TGGCGTTGTGCTGCCGAAAATGTGGTTAGCACAATCGTTGAAAACGACGTACCCAATGCA
ATCGACATCAACAAATCATCTGGCACACCAATTTGAGGCAACAAATACACAAGGGTTGGA
ACAATAATCATACCGCCACCGATACCAAACAACCCTGCTAAAAAACCAGCAACTGAGCCT
AAAATCAAGCAACAGACAAACATTTCCACCATCATTTTTTCCCCTTAAACACCCGATATG
GTTTACGAAGCTCACGTTTTGGCTGAGTACGAAACTCTTTTCTCTCGTGGGTAAACTCTT
TGTTATCTCGATTTTTCTCGCTTTCGACTTTTTTCTGCTCACCCATCAACACCTGAGCAA
ACTCTTTCATCACCTTGCGGTACACATCACGTTTAAACGACACCACCTGTCGCACAGGAT
ACCAAAAGCTCACCCACCGCCAGCCGTCAAACTCTGGCGTTTTACTGGTTTTAAGATTAA
TAGCCCCCTCGTCTGCCACTAACTGCAACAGAAACCAACGCTGTTTTTGACCAATACATA
CAGGTTGAGTTTGCTCATTACGAACTAACCGTTTTGGTAATTTATATCTCAGCCAATACT
TCGATGCCCAAAGCAATCGCACATCTTTTTTCGCTAAGCCGACTTCTTCATAAAGCTCAC
GGTACATTGCTTGTTCAATGTTTTCCCCCTCATTAATTCCCCCTTGAGGAAATTGCCAAG
AGTTTTGACCAAACCGCTTCGCCCACAGAACTTGCCCTTGCTTATTACAGATAACGATAC
CAACATTCGGGCGGTAACCATCGAAATCGATCAATTTAGACCGCCTTATTTAATCAATTT
GAAAATGGTGTGATTGTTTCATATTTCGGCTATTTGAACAACTAGCAAGGCAAAAACAAG
CGGTGAGATAGCCAAATTTTTTCGCAACCGTGGATAACTCTGTGGATAACTTGAAAATTT
GTTGATAACTTTTTTGGGATAAGTTATCTAACCGCTTGATCTTAATTCAGATCTTACTTC
CTGCCATCGATCATTTTCGATCCCTTTTCACTGTATAAGCACACATTTAATCGCTCATTT
TATTTTCTTTCTAGGATAACTTAACCACTTTTCAGACTAAATTGCCATTCTATTCACATT
TGATGTGCTTTTATCCCCATTCCCTGTGGATAAAATTGTGATAGATCGGGATAATGATCG
TGTATAACCTAAAATCAGCCCAGATATTTTGCTTTTTTCCTTTAAAAAACAATATGTTAT
TTCATTCTTCTTATCGAAAAAAACAAGTGCTCATTTATTAAACATAATATAAACATTAAC
AACTATCAAAATAGTGAATTTGTGGGAAAATCATGTTTAATGTTAGAATCCAGCCCGTTT
TTCTAATTGTTCTACAAAATTTTCGTTTAAATTTAGCTTCTCGGCTAAGTGGGATAAAAA
TACGATCTCTTTTCTAGAGAGCTCTTGACAGACCAAGCGTGCAGCGAGGTAAACTTGTGC
CGCTAAAGCGGTGTCGTTTCCGACAGTTTTTGCAATTTCATTCACGGATACCGGCTCGTG
CATTTCATGCAGTAACCATTGTTGTAATTCAGGGTCATTACCGCCCTCTTTTAAGATTAA
AGCTTCTTCGTTCTCATCCAGCTCACCGTCTGCTAATGCAGCTGCAAGCATTGTACGTAA
AATAATTGCTCCCTTCTCTTCAGAGCTGTCCGCTTCAAAAGCCGCTTGGCTCAGCTCTGT
CGTTTGACTTGTCACTTGGTTCTTTTGGTAATCTTGATAGGCTTTGTAAGCCAGTCCGCC
CACAGCGGCTAAAGAGCCAAGTTTAGTCAAATTAGCTCCGCCGTTTCTGCCCAACACCAT
TGATAGAATACCGACTAATGCCGCACCGCCACCAACTTTGGTAATAGTATCTACGTTGCC
AGATTTGATCTCACCGGCAGTATTTTTGGCAGAACCCAATACAGAGCTTAATACGTTACC
TAAGTCCGATTTACTTTGATTAGCGGTGTTGCCGACAGATTTTAAAACGCCGTTTAAAAT
GCTATTAAAATTCATATTGCTTTCCTTTTGGTTAATAAAAAATAATAAAGAGTAGACATT
ATGTTATCAAAATAATTCAATTTTTTTCTGCAATAAATTTCTTTGCCAACGCCGACAGTG
CATCGGTCACATAAACTAACAGCAAATAACAGAGCAGATAAAGGGTAATTTCAGAGTAAT
GGAAAAAACTCATCGCCAGTTTAAACTGCATACCTAAACCACTTGCCCCAACAAAACCGA
CAATCAGCGTTGCCCGAATAATGTTTTCCATACGATAAAGAATGTAATTGAGAAAAGCAC
GCATCACCGCAGGATAAATCCCGTAAAACAGAATTTGGTTTTGCGAAGCTCCGTTTTGCA
TTAAATGGCGTATCGGTTTTTCATCCATATCTTCAACCACTTCGCTGCACAGTTTGCCTA
ATACACCGAAATTGTGAATGGCTAATGCTAATGCACCTGGAATGATCCCTGGTTTGAAGA
TAAAGACTAAAATCATCGCCCACATTAATTCGGGTACGGATCGGCTAAACAGAAATAGCC
CCCGACTAAGATAATAGGCGGCACGGTGATACCAGTATGTTCTGTGGCGAAAGTGTCCTT
GTGCCACATTGCGAGCGGACGGCAGAACCAAAAGGAACATTGTCATGCCTGCAATCCCTG
TTGCCAGAATACTCATCACAAAGGTTTCCCACGAGAGCCATAGGGCTTTTTGCCACATTT
CAGGGTCAAGATAGGCTGGAAGATCTTCACCTATGCCAGCCATTCCAGCTAAAAATTCCG
TGAGATAATCCCAATTTTCCGATCGAAACAGTTCACTCATTGCAGTGGGTTGATCTTTAA
GAATATAGCCCCACGACAGCCCGATAAGTCCTAACACAGCCCAAAATGAATAGCGGATAA
AATAGCGGTCGATATGTTTTCTCATTTTACTCGGCTCCTGATGGCATAGCTCCAGCGGTC
AACCAGAACGATTAACCCGATAAGGAAGATCAAGAATGTCCAAACCTGATCATATTTCAG
ATCTTGTAAAGAAAGCTGAATTTGCATACCGATCCCTCCTAACCCAACAAAAGAAAGTAC
CGATGAAGAGCGGATCGCACATTCAAGGCGATACATGGTATAGCTCAACATCGTCGGCAA
GGCTTGGGGTAGATAGCCATAAATCAAACATTGTATCGGCGTTGCCCCTGCTTCTTTTAA
CGCAAAAATAGGTTTGGAAGGCACCGCTTGTAACGTATCTGCATAGATTTTGCCTAAGTA
GCCAGAATAAGGAATAGCAAGGGCAAACACTGCACCTATCGGATTTAACCCGACAGCCGC
CACAAAGAACCATGCCCAAATCAATTCGTGAATAGCACGTAGAAAGCCCAATATCGCACG
GGCAGCCCCCTGCAAAATGAGTGAACGAAACAGCACACCAGAAGCAAAAATGCTTAAGCA
AAATCCACCAAACATAGACAAAGAGAGTGTAATCAAGGCATAAGCAAAAGTGAGCCAAGA
GGATTGCAAGGCGAGTTTCAGTAAATCAGCAGAAAAGTCAGGGGACAATAAGCTGGAAAA
TAGTCGAGTAAGCGTTGCCCAACCACCAGAATGCATCAACCCTTTGTCGTTATCGACGGC
AAATAGGCTCAACAAAAATGCAAGCAACAACATACCCGTAAGCAAATTTCGCCGTTCATT
TAGTCCAAGCGGTCGGTTATGTTTCATTTTTTACCAATCCGTATAAGACATTAAGTTGCT
CTTGAGTGACTTGCTCTGTTTGCAAATCAAACACAATTTTTCCCTGTTTAATGCCGATCA
TACGATCAAAATAGGCTTTGGCATATTCCACCGAATGCATACTGGCAATCAATGTTTTCC
CCTGCTCTCTCACCAGCCCTGTCAATAATGCCAAGACATTTTGTGCATTAACAGGATCGA
GTGCAGACACTGGTTCATCAGCTAAAATCAATTTAGGGTTTTGCACTAACAGACGAGCTA
TTGCAACACGCTGCTGCTCACCACCCGACAGCTCGGCAGTTGGCTGATCGATTTTATCCA
ATAGTCCAACGGCAACAAGTGCTTGCTCGGCAAGATGTCTTTCTTGCGGTTTAACTAAAG
AGAACAAAGATTGCCAAAAGCCCCACTGGTTCAGCCTGCCAGCCAAGACATTGTGGATAA
CTTCCAGTTGTTTGACTAAATCATACTGTTGATGAAGCATACCAACTTGTTGAGCAAACT
GCTTGTTATCTGGGTAATCTTGAATATTGCAATTTTCCAGCCAAATCTCACCGCTTGTTA
AAGGCACGGAACGCATAATGCTATTCATTAATGTCGATTTCCCCGAACCGCTCGGCCCAA
CTAATGCCACGATTTCACCTGAATGAATGGTTAAACAGATGTCGTCTAAAACGGCTTGCT
TGCCGAAATGTTTGGTGGTGTGGTGGAATGATAAAAGAGATTGCATACAGGAATTATTGT
CTATATTGCTTACAGGTCAATATTGTAGGGTGGGTCTTGACCCACCACATGAATGCGATT
TTAAATGGTGGGTCAAGACCCACCCTACAAAATAACATTATTTAATCAACTTCAGCTCTT
TCGCCACTTTCTCAATATCTTGATAGTTGCTGTTTTGCGTTGGGATAAACTTCTCGGCAG
AGAGTAAATTCATCACCTGCGAGCTTGACGCATCGGCTTTTAATAATGCAGCTTTGACTT
TCTCTTTGGTACCGTCACCAAATTTTTTATCAACAAGATTAATGGTCCAGTTGTAATCAT
AGTAATCCGGTGTAGTGTAGAAAAGCTCGACTTTATCGTGATTAACCTTGCCTTCTTTCA
CCATTTTATCCCAGTACTGCTTATTCACTGCACCGATTTGTACTGAACCTGCTTCTACTA
AGCCGTAGGTTTTATCGTGCGAACCGCTGTAAGTCGGTTGAGCGTCTAAGTCTTTTTCTG
GGTTAATTCCAGCTTCCGTTAAGAAAAAGCGTGGCATTAAATGACCTGATGTCGAACTTT
CGCTACCAAAAGCAAGGGTGTGACCTTTAACATCTTTAATCTCTTTCACATTATCTAAGC
CTTTTTGCTTGATAAAGACGGACTTAAATTTCTCATCTTGCGGACGTTGTGCGATAGCTT
CAGCACCTTGCACTTTGGCACGAGCTTGTACCCCCGTTAAACCACCGAACCAGACTAAAT
CAATTTCACCACGATGGAATGCGGTGACTACGGCAGCATAATCGGTGACAGGTACGTATT
GCACCTTTAACCCTGTTTCTTTGCCTAAATACTCAGCAAAACTGTCGAATGAACGGGTCA
TTTCGGCAGCGTTATAGTCAGGAATAGCACTGATTTTAAAGGTTTTATCGGAAGGTGATG
CGATAGCAACTGAGCTAAACAGCACGCTGAGAGCGGTGAAAGCAGTTGCAAAACTTGCAA
AAAGCGGTTTCATGGTGTTCTCCAAAAGAAATGTAAATAAATTGTAATGTTCAAAATGAA
CGTGCAAAAGATACGCTATTTTTTATAAAAAACAAGAGATTTCTGCAACAGATAGAAATT
ATAGAAAAAGTTGGCAAATGGCGACAGTTTCTCTATAATCCGCAGAGTTATACTTTGTAT
AATTTTAAAGGAACCTATATGCAAGTGGCTGTCAAAAAATGGGGAAATAGCGTAGGCATT
CGCATTCCTGCTTTATTATCTAATTCATTGAAATTACAGGCAGAGAGTTTAGTCGATATT
CAAGAAGTTGATGGTCGCCTAATTATTGAGCCGATTAAACCTAAATATAATTTAGAGCAA
CTTCTTTCGGGTATTACTGAAGATAATTTGCACAATGAAGTCGATTTTGGCAAGCCTGTT
GGCAAGGAAATGCTATGACTACTCAAGAGTATATCCCTGACGTTGGTGATATTATTTGGC
TTGATTTTGATCCGCAAGCAGGACATGAACAAGCTGGTCATCGTCCAGCATTAGTGTTAA
CGCCCGCGATTTATAATCGTCAAACAGGGTTGTTAATTTGCTGCCCGCTCACAACAAAAG
TAAAAGGCTATCCTTTCGAAGTCAATATTGCAGGTACCCCCCAAAATGTTGTGCTTTCCG
ATCAAATTAAAAGCCTTGACTGGCGTATTCGTCACGCTAAATTTAAAGGTAAAATTAACC
ATCATCAGTTAAGCGAAGTAAAAGCTAAAATTGCGACTTTGCTACAAATCAGTGAATAAT
TTCTATGGCATTAATCGAATACAATCCCCCTGTTGAACCTTGGCTTGACGAAGTTTATCG
TGATAATCATATTTTAGTGATTAATAAACCAAGTGGCTTACTTTCTGTTCCTGGAAATCG
CCCTGAATATCAAGACAGTGCGATGGTGCGTGTACAACAGAAATATGGTTTTACTGAGCC
TGCTCACCGTTTAGATATGGCGACAAGCGGTATTTTGTTGTTTGCATTAAGCAAACAGGC
GGAAAAAGAACTCAAACGTCAATTTCGTGAACGTGAGCCGAAAAAGCACTATCAAGCGTT
AGTTTGGGGCAAATTAGGCGAAAAAGTTGGCGATACGGGAACAATGAATTTTCCGTTAAT
TTGCGACTGGGAAAATCGTCCACGCCAAAAAATTTGCTACGAACGAGGCAAACAAGCGGT
TACTTTCTATGAAATTCTTGCACATTATCCCAATAACACCACAAGGGTGAAATTAACCCC
TTATACTGGGCGTTCACACCAATTACGCGTACACTGTTTAGCCTTAGGTCATCCAATTGT
AGGGGATAAATTTTATGCAAATCCGTTGGCAAAAAGTCTATCGCCAAGGCTCTGTTTACA
CGCAGAAGCATTAACCATTACGCACCCAGTTACGCAAGAACTGATGACATTTGAAGCGAA
ACCTGAATTTTAAAAGGTAGATAGAATGAACTTTCAATGGCAGAAATATCCTGAAAATAC
GCAAAAATTATTCAAACTTTCGATCCCGATTTTCATCTCTCAATTAGCTGCTTCGGGAAT
GGGACTGGCGGATATTATTATGGCTGGGTTAGTCAGCGATGATGATGTGTCGGCGATAGC
GGTCAGTAATTCGATCTACTTTCCCTTGTTTTTATTTGTGTTGGGGATATTAAATGCGAT
TACTCCAACGGTTTCTTATCTAAACGGTTCGAGCCAACGTTCCTTGATTGCACATCAAAT
CCGTCAAGGCGTTTGGATTGTGTTGATGCTCAGCCTGCCGTTAATTTTTATCTATCTCAA
TGCCCATTTGATTTTAGATCTGATGGATACCCCAAAAGTCTTTTCAGGAAAAGCACAAGA
TTATCTTACCGCTTTAAGTGTCGGGATTATTCCAGCCTTGCTTGCGGTGAACTTACGCTG
TTTTAACGACGGACTATCCAACCCTAAACCAGCGATGTACATCACCTTTTTGGGCTTAAT
TTTAAATATTCCACTCAACTATATTTTTATTTTCGGCAAACTGGGTATGCCTGAATTAGG
GGCGGTCGGTTGTGGTGTGGCAACGGCAATCGTAAACTGGGTAATGTTTGGGCTGATTTT
ACACTATTGTTATACCAACCCAGCACAAAAGGATATTCGTCTATTTGAAAAATGGATCGA
AAAACCCTGTAAAGCAACCTTAAGCAAACTGTTCAAACTTGGTACACCGATAGGCTTTGC
TCTGTTTACCGAAGTGATGCTATTTGCGGCATCTTCCTTGATTATCTCACCACTTGGCTC
ACAAGTGGTGGCAAGCCATCAGGTTGCCTTACAAACCAGCTCGCTCTTTTTTATGATCCC
ACTCTCATTTAGCATTGCCACAACCATTTTAGTTGGGCAAACGTTGGGAGAAAAGCGTGT
TGCAGAAACAAAATATCTGACTTATCACGCCATTTTTACGGGTGCAATGGTCGCAATGGG
GCTAGCAATGGTGATTTTACTGCTCAAAGATCTGATCCCCTATGCTTTTACCAGCGATCC
AATTTCTATTGCAACCGCATCTAGTTTATTGATTTTTGCGGCGATCTATCAAATCCCCGA
CTCTATTCAAGCGGTATGTAATGGCATTTTGCGTGGTTATAAAAATACCAAACCTATTTT
GCTGACAACCTTAATTTGCTACTGGTTAATCGGAATGCCACTAGGCACTATTTTGGCTCG
CACCGATTGGATCGTTCAGCAGATGGCAGCGGCAGGATTTTGGCTGACATTCTGTGTCTG
CTTAAGTTTAGCCGCAGGGCTATTTTTCTACTTTATGCGGAAAATTCAGGCTATGCCAGA
AGAGATTTTAATTAAAAAACTAGAGTCTATTAAATAGCACTTAAAGTTATGTCTATCCTT
TATTGTACCAGATAGGGATAGACACAACTTTACTCATTGTCATTTTATATTAGGTATTCA
TATATAGCTGAATTATCCAGCTTATCTCTTTATCATTTATCCGATACCCCTCTTTCAAAT
TCGGCCCACAAGAGTTCGAACCAATACCACTCATTTTATAATCGACACACAGAATGTGAT
ACGGCGATTTTTCTAGCTCGTAATGATGTTTTTTCAGGGTCAATTCTTCCTGTGTATAAG
GGGAAAAATTGAAGCTGAACGGCTGTGGTGCGGTAATCTCGAGATCTTGGGTGTGAAGAT
ATTCACAACCGTAGTGACTGCCGTTTTCCTGTGGTTTGACGTAGTCTTGATGATTTTGCT
CGGCAGTGGTTTGGTATAGACCTAGTCGGCTTGCGTGGTGTTTGTCGATGTAACTTTCAC
TCTCGCCATAGCCGAAATACTCTAGCTGACTATTGTCCTTTTCAAGGAAAAAACGTAAGC
CGAAACGGGGTAAATAGGGCAAATGGGGGTTGCGTTTGCCTTGCACCTGAAGAGTAATGT
TGCCGTCAGCCGTTAGGTGATATTTCACCTGTAAGCGAACAATCGGCTCTTTTGCCGTAG
CGACTATTGCGCAGTCTGCGGTGACAATAACACTTTCTTCTTGTCTATCGACTTGCATTT
GGTAAGCTCGGCTATATGCCTTGTCGTAACCTGCATTTTCCCAAAATGTTCGAATTAGGC
GGTCGTTGTCTGTCGGCGCTCGCCATACATTAAAATCAAGGGGGTGAGCAATGATGCTTT
TACCTTGATAGATAATGTTAGACAAAATCCCTTTACTGCAATCAAAACGATACTCAACGG
TGTCATTTTTGACGATGATATGCCGTGTCGTCTGTTCAATAACAAGCGATGAGTTTATCG
CTTTAGTTTGCAAAAGGTGGTCTGGTTGAAAGGCGTTGTTAAACAATTTGATCTGATCAA
AGCCCAGAATATGCCCTTGTTCAACAAAGGTTGTGGCGTGATTTTGACGGTAATTGAGTT
CAAGTAGCCATAATTTGCCGTTATCTTGCGGTAATTCGATAGGTAAGCAAGCGGTCTGTT
TTGGCAGACAATTTACCGATATTTCCCCTTCGTTGATCGTTTTGCCATTTTCACTTAGGC
GGTAGGAAATGGTGAGATGATCAGCAAGATCGGTAAAGTCTAAGTAGTTTTTGATATAGA
CTTTTCCTTGCTCAAGGCTGGCACGAACAGGGCGATTAACATTTTTTAGTTCGTGTAAAT
TACTGTGGGGCTGGCGAGTTGGTGATACTAAGCCGTCCATACAGAAATTGCTGTCGTGTG
GGTATTCACCAAAATCACCGCCATAGCCGAAATGTCCTGAGCCATCTGGAAGGTATGGGG
CGTGATCGCACCATTCCCAGATAAAGCCACCACAAGCCCCTGCATATTTTTCAAAGGTTT
GGAAATAATCTTCTAAATCACCGTTAGAGTTTCCCATTGCGTGTGAGTATTCGCAGAGCA
GGAATGGCTTGGTTTGTGGCTGTTCAAAATAGCGATCCATATCTTCGGTGCTGGCGTACA
TTTCGCTATGAAAATCTAACGGGGTAAGATCATTTTGATGTTCAGAATGTTGATAAATGG
CACTTTCATAGTGAACCAGACGGCTTGGATCTCGCTGTTTGATCCATTTTGCACTGGCTT
CAAAATTTTCCCCATAACCTGCTTCATTACCTAGCGACCAGATCAGTACTGATGGGCGAT
TTTTATCTCGTTCTACATTGGCGTAGGTACGGTCTAAGATCGCTTGTTTGTAGTCTGGGT
GTCGGGCGAAATAGCAGAAATTGTCTATCGTTTGTTGCTGAATACGTTTGTTATCATCTT
GTTTTGCTACATTCAACAAAATGCTGTGTTCAGGCGTTGGAACGTATTGCATACTGGCAC
CGTGACTTTCGATGTCACTTTCGCTAATCAGGTAGAAGCCGTAGCGGTCGCATAACTCGC
TAAAGCAAGGGGCATTTGGGTAATGGGCGGTACGAATAGCGTTGATGTTATGTTGTTTCA
TCAGTCTAAAGTCCTGCTCTGCTTGTTCACGGCTGATAACATAACCTGTTAGGGGATCGC
TGTCGTGGCGGTTTACCCCACGGAATTTGATCGGGTGGTTATTGAGTAATAGTATGCCGT
CTTTGACTTCTATGCGACGAAATCCGACCGCTTGTTCAATCACTTCGTTTCCATAGGAAA
GGCGTAAGGTGTAAAGTTGTGGCTGTTCGGCATTCCAGAGCTGTGGTTTGTCAATTTTTA
CCTTGAAGTGATCGCTGGTCTGTTCGGCGATTAGGCGATGTTGTGGATCAAACAGTTGGA
AAGTGAGCTGTTGTGGAGATTGCACAAAGGTACATTCGACCGATAAATCCGCTTGATCTA
ATGCTTCGGACAGGCTGGTTTTGATAAAGAAATCTTGTAGATAATTTTGTTCACGTTCCA
GCAGATAAACATCTCGGAAAATCCCTGACATACGGAATTTGTCCTGATCTTCCAAATAGC
TACCATCACACCATTTAAGCACCACGACATTGAGCTGATTTTCTCCAGAGATTAAAAAGT
CAGTGACATCAAATTCGTTCGTACAATGACTGACTTGCCCATAGCCAACAAATTGTTGAT
TGAGATAGAGATAAAGACAAGCGTCCACCCCTTCAAAATTCAGTAAATAGCGTTTTGTCG
ATTTAGGCTCGTAGTGGAATGTCCGTTGATATACACCGCAAGGATTGTCGTGTGGCACAT
AAGGCGGATCGAAAGGAAATGGGTAGTTGATATTGGTATATTGATGTTGATCGAAGCCTT
GTGTCTGCCAGTTTGATGGCACTGGAATGCGATGCTCAAAAGGCTGAGAAAGAAAATTTT
CAGGTAAATCCATCACACTTGTAAAATAGTTAAATTGCCATTCCCCATTGAGCAGGGTAA
ATAGGCTAGATTGTTCACGCTCAAGGGGATAGACCTTATCTTGTGTCGCAAAGGGGATGA
AATAGGCGTGACGGGGTGTGGTGTTAATGTGAAGTAAAGTGGGATCTTGGTGATAATTTG
GTAACGGCATAACATCAATTCCATTGCTTAGAAATGGCAAAATGCTATCACTCGCAATCC
CTGACTTCAATCTATTGCAATGTAACATTTTAGAAATGTGATGAAGCTCACAATTATTTT
TATGTTCATTTCTAAAGTTATAGTTTACAACCACATTTTACCAATTCTTAAACTCATATA
TACAACTGCTTTCAATACAAAAAACCATTAATTTCTTAATATTTGGTGATCACAATCTCA
CTGCTTGCAAAACTGACTTTAAGTGTATTACTGCGACATTCTACCTTAAATATCTGTTCA
TTTTGGCGGATTTCGTTTTCACAGGGCTTCCCTGCCATTAGTAACGCAATCTGATTTTCG
GCAATTTGTAGGGCTTGCTGTTGCTGAAAAATAAGCGCGCTTTGCTTATTTTGCGTATGT
TGCCAACGGCTATAAGCTAAATATATCACTGAAAAAATCAACATAACGACCATTAATGAT
GTCAGGCTTTCTGCTTTAATGAGCTTATTCATTTGCTAATATGTTCCGTGAATAAGGCAA
ATAGTGCCAAGATGAAAATTTATTTTCCAGATGTTGAATAACTTCTTTTTTATAACTGAG
ATTTCTTTCTTCTCGTAAATTATCATAGGTGGAATAAAGTGTGCCATACATTCTTTTTCT
TCCTGTGAGATCAAATAAATAATCGGTAATGACAATACCGTAAAAATCTTTTTCTAACTT
TTCATTAATATCTTGTAATGCAATCACAATTTTTGGATTCTCTAGACTACTTTCTGGCAA
CTCCGCTAAATGATTGATTTTATATATTTCCGATTTATAAGGTAATAAATTCAACCAGTT
TTCAATTTTATCCACTTGAATATATTTTTCTTTGGTTGGTTTAAAAGGATCAAAAATAGA
TGAAAATTGACAATGAAAACTGTATTTCATTACCTTAAACTCAAAAATAACATTAGTCTG
TTTCTGATTTTGGCATTCTATTTCAGGATCTATTGCTAACTTTTCAATAAGTTGATATTT
ATCGGTAAGATATTGCTGATAATAGAATAGGCTCACTTTTTCTTGTTTTAATAAGCTATC
TTTATTGAGAAAAATGACTGCAAACAGACCGCTTAATAATATCAAGGTAATTAATAAACT
ACTGGCTGAATAATAACGTTTCATTTATCACTTCCATTTAATAGGTAACTATAAGCGGTA
GCTTTATATCTTAGTTGGTTATCTTTGCTAGACGAGAGAGCCAGTTCTATTTTCAATAAT
CTATTCTGCTCAAGCCACTCAAAAGATAAATTTTCGACATTATAATCAGACATATCTGAC
ATTTTTCGCCAGTTGCCTTTTTGGCAATTTGTTAGAATTTTTTCACAGTCTGCTTGGTAA
CAGAACTGAATTTGACTATCTTCATAAATAAAAATCGCTTTTTTCTCAAATTTAAAACCA
AAAAATTCTTGGCTCACATCTTTGGTATTATTTACACCATTTGTTTCGCAAGATTGTTTC
TTATTTCGATTACCTACACAGCCATCACTGCTTAAATCATAGAAAAACATTAGACAATTT
GGATTGTTCAGGGAATAACGCTTATGATTATTTTCAAATAAATGATAATTTGTTTCTTTT
CTATTTTGTCCTTGATAATTAAAATGTTGAATATGTTGTTGAAAATATTCAAGTAATTGA
TGAGTATGTTTTTGCAAATTCAATAATTCCCGTTGTTTGATTTGATTTCGATAGCTATCA
CTATAAAAAGAAGATAAACTCCATAAAATAATGCAACCTAGAAATAATGATAATAATATT
TCAACCAAACTAAATGCGTGATTAACAACTGGTGCGTTTGCCTTTTTGAATAACATTAAT
CACTCCATTTTGTTCCACTTGTAATATTTCATAGATTTTATTTACCGTAACCCTTAAGCA
CTTCGACTCTAATCGCCCAGACTTTCCATCAACATTAATAAAAACTTTAGGATATAAACT
ATTATTTTTGACTACGGCGTTTTCTGTTTGATAGAGATAATAGCTTTTTTGAATATCACA
ACTTGCGATATTTAAACAGTTACAAGCGATCTGTTTATCACTGACTTTTTCAATTGCGAC
CATACACCATTTTTTATCTGCTAAATTCTGGCTGATAGAAATAGAATAATTATGTTTTTG
ATAACGTGCTTTAGCTTGAATTTGATAAATAAAAGACTTTATCTGATCGATTTCATTATT
TAAAACGATATGATCTTGTAAATAAAATAAGGTGGGGGAAAAGAAATAGAGTGCGATTGC
CATTATGCTCATCGCAAATAAAGTTTCAATAATAGTGATCGCACGAAACATAATATCTCT
CCCAAAGTGAGAGAGATATTAGATGTTGAAAGGATTTTGTAAATCGGCAATTTTTATTTT
TTCGACATAGATCGAAAAATTAGAAAGATGTTGTATCTTGGAATAGACCTACTTTTAAGT
CTGTGGCAGTATAGATAATTCTGCCATCAACTTCGACTTCGCCATCAGCCAGCCCCATCA
CGAGCTTACGGTTGATCACTCGTTTCATATTGATACGATAAATCACTTTTTTGGCAGTCG
GTAGAATTTGCCCCGTAAATTTCACTTCGCCAACCCCTAAGGCTCTGCCCTTGCCTTTAC
CGCCGACCCAGCCTAAGTAAAAGCCAACCAGTTGCCACATTGCATCTAAGCCTAAGCAAC
CAGGCATTACAGGATCGCCGATAAAGTGACAGCCAAAGAAAGGCAGATCTTGGTTAATAT
CTAATTCCGCTTCAATATACCCTTTCTCAAACAGACCTTCTTTGTCGGTGATTTTGGTAA
TTCTGTCCATCATCAACATTGACGGTGCTGGCAGTTGTGGACCTTCGCTACCAAAAAGTT
CGCCTCGTCCTGACGCTAAAAGATCGTTGTAATCATAACTTGATTTGATGTTAGGTGTAC
AAGTGTTCATTATTTTGTTCCTGTAAGAAAGTAGAAAAGTCCGTTATTGACGGTTTATGT
TACGTTTGCTTGATAAACACATCTTAACAGACTTTTAAAATAGCGAACAGTTGTAAGCTG
ACTTGTCGGATCAGTGACCCTTTAACAGTTTGCGAATTTTGTGGAAAATCGAACCGCTTG
TATCTTCATTTTCGCTCTGTTCGATCCCTTGATGAACTAACGCAAAAATGGATTTTTTCT
CACTGTTTTCAGGCAGATCTTCATCATAAAACGGGTGTTGCAACAGAATTTGCAAGGCTT
CAAAGACATCTTCGACCGCCCAAATATGAAATTTTCCTGCTTCAATCGCCGATAATACCG
CCGGTTTTAAGCTCAAATGGGAAACGCATACCGCCGGAATAATAGCCCCTTGTTTCCCCG
TTAATTCCCTTGCTTCACAAACATTGAAGAAGCCTTCAATTTTCTGATTAACGCCCCCTA
CGCTTAATACATTCCCAAATTGGTCAATCGCCCCTGTCACCGCAAGGGATTGTGGCAACG
GCAACTTGGTTAAGGCACTGATAAGCACGCAGAAAATGGCTAACGATGAACTATCCCCAT
CAATTTCACCATAAGATTGCTCAAAGGCAACGGACGCTGAAAACGGAAGCTGTGTCGGTA
ATTCCAGTAAATTTGCCAAACAAGATTGAGCGATAATAATCCCTTTAGAGTGAATATTGC
CCCCCAGTTCCACTTTGCGTTCAATATCGTGAATTTCTCCATCACCATATTGCACGTTAC
AGCTAATGCGTAATGGCTCACCAAAACTATGGGGAACGCCATCAAACTCGACCACAGATA
AGCCGTTAATTTGCCCGATGGTTTCTTCTTCCGTTTCAATATAAAGCTGATGATTTAAAA
TATCATTTAAAACAAATTTATTTAATACGCCAGATTGTTTTTCTAAATAATCAAAATAAT
CTTGAATATGGTTAAATTGAGTTTGTTTTGGATAAAAATGTTGTAAGCCTAATAAATGTT
TTTTTAATAATGTCGGTGAAATAGAAATTAATGTCTGGTTTTCACTTTCACGAATATAAT
AATGTAAAAGTTGATTTAAGCCTTTTTTAGAAAAGGTTCTATTGAGATATTTTTTAGCTG
AAGATTGGATATAGCTACCCCATTGTTCGCTATTTTCTTCATCAATATTCAAATACGACT
CGATTTCAGCATATTGGCAAAATTGATATAAATCTTCATCATAATTATGCAAAGTCGCAA
TATCATCTCGACTACCCACTAATATCAATTTGAATTGAGATTGAATAGGCATAATTGCTT
CAGGTAATTTTCCCGCAATAATCGGGTCAAACTGCCCAAATAAAAGAGCTTGTTTTAATT
TATCCCATTGCACAATATCTAATAATAATGCACTCACATTTAAAATCAGAATACCCTGAT
GAGCTTGCTCAATTGCCCCTGCCACCGTTTTAATTTGGTTTTCCTTTTCTAAATAAAGGC
TATATCCAAATAAACTTTGGTGATTAAATTCTGTTTTCAACACAGTTTGACAATGCAAAT
TTTCAAAATAGTCCGTGATTTCATTTAAAAATTCGGGAAATAATTCCGTTTTCAAAATGA
GTGCCGAACCAAATTCACTCAGGGCAAATTGTTGCATTGCCTGCTGTGTATTTGGTTGAA
AATCCAAAAATCTCACCGCTTGATCGGTCTGTTTAAAAGGATAGTGAACGCTTAATGATT
GCAACGATAATGGGGATACTTGCACAAATTTGCCTCTTTATAGAAATTTGCTTCATTATA
CCTATAATTACGCTATACTTCACAAATAATTCGGAGGTAAAATGCGATACCAAAAACTTG
AAATTCAAGAAGCAAGTTGGAAATGGAAATACTTGCTGAAAAAATATCGTGAAGGCGAAA
ATATCACCAAATACGACGAACAGAGCTTGATCGAATTGAAAGTTCAATTATTAACCACCT
TACAAAACTCGCCCGAAGAGATCGAGCAATGGATTAAGGCGGAAATGACATCTGAGCAAC
GCAAGAAAATGCGTCAATCTATTCGAGCAAGACGCAAGCGTTTTTTCAATGCCGAAAAGC
AATCTACCCGTAAAAAATCTATCGATTTAGAATACGCCAGCTGGCAACGCCTGTCCAAGC
AAGCCAAAGAAATGGATCTGACCTTGTCTGAAACCATTCATTATTTGATTGATGAATTAG
AGAAGAAACAGATTTATGCAGAGCAAGTGGATAAGATGAAAGCAAATTTGAAGGCGTTGT
TGGGATAGCGTCATTTAAAACATAGGGAGTAACAGGCAAAATGGCCCCTAAAAAGTAGCC
TTAAATTGTGCTTTGTGTAATTACTTCCCTTTCACCTCAATAATCATCACTTCCGATTGT
GAACCTAAACGCATCGGAATCCCCCAAAATCCGTATCCCGAAGTGACAAAAAAATGTCCA
TTGCCGATTTTTTCATAACCGTGAGCAAGTAGGTAAATAAAGTGAGTAATGATATTCGCT
GGGAAAATTTGCCCATTATGGGTATGGCCCGACACTTGAATATCAATAGGCAGTTGAGCA
TGTTGCTCAATTTGTGTTGGGCGGTGATCCATTAGGAAAACGGGTAAATTTTTATCTACC
AGAGCCAATAACTCTGCTGTTTCAGGGCGATTTTTCACTAATTCATCATTACGACCGATG
ATCGTAAATTTTCCGTCTAAAGTAACCGCTTGATCCCATAGCACAGTAATGCCAGCTTTA
GTGATTTCTTGATAAATTTCAGCTTCAGCCCCAAAAAAATCGTGGTTTCCCATTGTAGCA
TATACCCCAAGCGGTGCTTTTAACTTTGCCAAATGCGGTTGCATATTTTCCGCCAAATAG
GCTTCAACATTATCGTCCATAATGTCGCCAGGGAGCAAAATTAGATCAACTTGTTCTTGA
TTAAAGATGGTTGCTAACTTATCTAGCTGTTTACCCCCGAAAAATTTCCCTAAGTGGAAA
TCGCTGGCGACGCCAATTTTAAGTGGTTGTATAGGTTTATCTAATATAACTTGATAATGC
ACCACTTTGGTTGAATAGGCGTTGTAAATAGTCAGCCCAATTAACCCGAATAAAACAGGG
ATATAGCTTATTTTAAGCCAGCGATTAAGGTTATTTGGCGAGAATATCTGTTTGCCGACA
GTATAAATTCCCCCAAAACAGAAGCTGATAAAAAAGATAAATAGAAGTAATGTGAGTATT
AAAGCAATTAAGCGGAAGTTTGGCAAAATGCGTGTAACGTGCAATATCATCAATAGATTT
GCTGCGATATAGACAGAAAATGTGATGATCTTGCGACTTTTATTTGATAAATCGCATAGC
AAAGTTACTGTTTTAGAAAAACTAAAGAGCAGAAATTGAAGTGCGATAACTGAAACGGCG
GTGATAATGTAATAGCGATATTCCATATTTATTCTTTCCAAGAAAAAAAGCCCAACCAAA
ACGGCTGGGCTTAAAGTATAGCAAATACAAGTGTAAGGAGAAAATAGGTCTTTAATTAGC
TTATTTTGCTAATTTTTGACGAATCGCATTTGCTAATTCCGGGCTAACTTTTTCAAAGTG
AGCCATTTGTCTTTCTACGATTTCAGGGATAGTCACACCTGATAAACCTGCAGCAAAGTT
ACCTGCTAAGCGATCTTTTTCTTCCGCTGTGAACAAGTTGTAAAGTGCTGCTGGTTGTGA
GTAGTAATCTTCATCGTACTCACGGAAGTTAAAGTGTGCAGCTTCACGCTCAATTTGTAA
TGGTAATTGATCGTGGGTTGGCACATAAGTATCAAAACGGTTCGGAGCGTAGTTAGGGTG
GTTACCACCGTTTGCATCTACACGCATTGCACCATCACGGTGAGTCGTGTGGTATGAGCA
TTTTGGTGCATTTACAGGGATTTGGTGGTGGTTTACACCTAAACGGTAACGCTGTGCATC
TTGGTAAGAGAACAGACGACCTTGTAACATACGGTCTGGTGAGAAGCCGATTCCCGGAAC
GATGTTAGATGGTGCAAACGCTGCTTGCTCTACTTCTGCGAAGTAGTTTTGTGGATTGCG
GTTTAACTCTAATACACCCACTTCGATCACAGGGTAATCTGCGTGTGGCCATACTTTAGT
TAAGTCAAAGGCATAGTTATGTTTGTGAGCATCTGCTTCTGGCATAATCTGCACTTGAAC
AGTCCAACGTGGGAATTCACCACGCTCAATCGCTTCATATAAATCTTTTTGGCTAGATTC
ACGATCTTCACCTACAACTTTAGCCGCTTCTTCGTTAGTGAAGAATTTGTGACCTTGTTG
TGTTTTGAAGTGGAATTTCACCCAGAAACGCTCGTTGTTTGCGTTTACAAAGCTATAAGT
GTGGCTACCGTAACCGTTCATATGACGTAAAGTCGCAGGAATACCACGATCTGAGAACAA
TGTCATAATTTGGTGCATTGATTCAGGGTGACGTGACCAGAAATCCCACGCTGCATTCGC
GTCACGCAAGTTAGTTTGTGGATTACGTTTTTGTGTATGGATAAAATCCGGGAATTTTAA
TGGATCACGGATAAAAAATACGGGTGTATTGTTACCCACTAAGTCCCAGTTACCTTGTTC
TGTATAGAATTTTAATGAAAAACCACGCACGTCACGCTCTGCATCGGCAGCCCCACGCTC
ACCAGCAACAGTTGAGAAACGTAATAATACTTCAGTTTGCGCTCCCGGTTTAAATACTGC
AGCTTTTGTGTATTTGGTAATATCTGCAGTGACAGTGAATGTACCGTAAGCTGCTGAACC
TTTAGCGTGAACCACACGCTCAGGAATACGCTCACGAGCAAAGTGTGCTAATTTCTCTTG
AAACCATACATCTTGTAAAAGAAGTGGACCTCGTGGGCCAGCAGACATTGTGTTGTCATT
ATCAACAACAGGGGTGCCTGCTGCTGTTGTTAAGGTTTTTGATCCGTGATCAAATGGACA
TTTATACATAGTGAATTTCCTCCAAAAATAGCTTATTAATAGGTTACGAGTATTATCATT
GATAGTTATAAGTTTGTAAAACTATTGAATTAATAAAAAAATACTATTAATTTTCAACGC
CAATCTTTATTTGGTTTATTTATAAATCCGCCTCATCACCACGATCTTGTAACCATTGTT
TGCGATCTTCAGCCCGTTTTTTAGCAAGCAACATATCCATTAATTCAAAGGTTGAAACCT
CTTCATCATCGCTATTATCTTCTAAGGTTAGCTGAACTAGACGTCGTGTATTTGGATCCA
TTGTCGTTTCACGCAATTGACTTGGGTTCATCTCACCTAAACCTTTAAAGCGTTGAACAT
TTGGTTTTCCTTTTTTCTTTGCAAGACGAGCTAAAATAGCCTCTTTTTCAGATTCATCTA
ATGCGTAATGCACCTCATCTTTACCAATATCAATACGGTAAAGTGGCGGCATTGCAACAT
AAACGTAGCCATTTTTTACTAATGTTGGGAAATGGCGGAGGAACAAAGCACACAATAATG
TGGCAATGTGCAAACCATCTGAATCCGCATCAGCAAGAATACAAACTTTACCGTAACGTA
GTTGGCTTAGATCTTCATTGTCAGGATCAATGCCCAATGCGACAGCAATGTCGTGCACTT
CTGTAGACGCGAGAACTTGATCAGGTGATACTTCCCAAGTGTTGAGAATCTTACCTCTAA
GCGGCAAAATCGCTTGAAACTCTTTATCTCTCGCTTGTTTTGCAGAACCGCCCGCAGAAT
CTCCCTCTACAAGGAATAGCTCAGTACGCGTTAAATCTTGTGAAATACAATCTGCCAATT
TTCCAGGTAAGGCAGGGCCACTAACCAATTTTTTTCGTACGACTTTTTTTTCGGCTCTAA
GGCGATTTTGTGCAGAACTGATTGCCATTTCAGCCAGTTGTTCAGCAACCTGTACGTTTT
GGTTTAGCCATAAACTAAAAGCATCTTTTACACTATTTTCAACATAACTCGCCGCTTGTC
GTGATGATAAACGCTCTTTGGTTTGCCCTGCAAACTGTGGCTCTTGCATTTTAAGCGATA
GCACATAGCAACAACGCCCCCAAACATCGTCGGCAGTTAATTTGACACCTTTAGGCAACA
GATTTCTAAAATCACAAAATTCAGCCATTGCCTTAAATAAACCTTGGCGCAAACCATTGA
CGTGTGTGCCGCCAAGTGCAGTTGGAATCAAGTTTACATAGCTTTCATTGATCTGCTCGC
CACCCTCTATGAGCCAGCTTAACGCCCAACTCACAGCTTCAGTTTCCCCAATCACTTCAC
CAACAAAAAGAGGATTTGGCAGATATTCATATTCTTTCAATGCATCTGTTAAATAATCAC
GCAAGCCATCTTCGTAGTACCACGTTTCTTGGGTATTATTGATATGGTCGGTAAAATTGA
TCGTTAATTTCGGACAAAGTACCGCTTTGGCTCGCAATAGATGACGTAGGCGACTAACCG
AAAACTTCGGCGAATCAAAATATTTTGGATTTGGATAAAAGCGAACCGTTGTGCCTGTTT
GGCGTTTTGGACAAGAACCGATCACTTTCAGCTCTTCCACTTTAACGCCATTTGCAAAAG
CAATGGTATAAATCTCGCCATTACGTTTAATGGTGATCTCAACACTTTCAGAAAGGGCAT
TTACAACCGAAATCCCTACACCGTGCAAACCGCCTGAAAAGGTGTAATTTTTATTAGAGA
ACTTACCGCCTGCGTGCAGTTTTGTTAGGATAAGTTCCACCCCTGAAATTTTTTCAGTCG
AGTGAATATCCACAGGCATACCCCGTCCATTATCAACGACTTCAAGGGAATTATCGCTAT
GTAAGATAACATCAATTTGATTAGCAAAACCTGATAACGCTTCATCGACACTGTTATCAA
TTACTTCTTGCCCTAAGTGATTTGGACGAGTGGTATCAGTGTACATACCTGGGCGAAGTT
GCACAGGTTCAAGATCTTTGAGAACGGTAATTTCATCAGCACCGTAGCGTTTTTCTGACA
TAAGTATCTCTTTACAGCCTATAGGAAAACAGAGAAATCACTCTAGTAAGTTTGAGCGAT
TAGATTCAATGAAAAGATTCTTTATATTGATTAAATGAAAGAAGATATATATGGAAAATC
AATCACGAAAATTATTAAATTGAAGAGGCTGCCCTAATTCAGCATTTTTCACAAGCTGTA
TTGTCGATTGTAAATCATCACGGGATTTTCCTGTTATGCGTATGGAATCTCCTTGAATTT
GAGCTTGTACCTTGATTTTAGAGCCTTTAATAAGTTTAACAAGCTGCTTAGCCATATCGG
ACTTAATCCCTTGTTTTAATTTAATTTCTTTTGTGTAAAGTTTACCATGATGTTCACTTT
CAGAAGGAATATCTAGGGAAGTATGTTGAATACCACGTTTAATACAGCATCCTATTAAAA
TTTCAATTAACTGTTCAAGTTGAAAATCAGATTCTGTAGTAACCCGTATAAGTTCATTTT
TTTCATTAAGTTCTATTGTGGCATCAACTCCTCGAAAATCATAACGTGTACTTAATACCC
TATTTGCATTTTCTACTGCATTGCGTACTTCATGTATGGTAAGTTCAGAAACAATATCAA
AAGATGACATCTTATTCTCCTTCTATGAAATCAAATCAGAGTTTTTTCGCAATTCTACCA
TAGCATTCCACAAACTATGAAATTAATTCTTATAAGATTTCTTGATGTATTTTATTAGAT
TGAAGAATTGTTGACGTCCAAGTCTTTAAAGACGAAGGCTCCAACTAGCTCCGATTGATT
GTTATAGGCTACCCTCGGTGAGCTCTTTCTGCTGAACACTTATTATCAAGTAATCACAAA
CTTAACAAGATTGAAATAACTTACGCTATTTGTACCTTATATCTCCGCCCGAAAGGGTAA
GTTTTATGGCACATAGCTGATAAAAGCCAAAAGCCACCTCAATTTCTCAAGGTGGCTATA
TTCAATAAATCAACGCAAATTACGCTTGACCTTTCACTTCTTTACGACCGTTGAAAGGTG
CTGGTGTACCTGCTGCAGCTAATGCTTCTTCGATACGGATTAATTGGTTGTATTTCGCAA
CACGGTCTGAACGGCTCATTGAACCCGTTTTGATTTGACCTGCTGCGGTACCCACCGCTA
AATCAGCGATAGTTGCATCTTCAGTTTCGCCAGAACGGTGTGAAATAACCGCTGTGTAAC
CTGCATCTTTAGCCATTTTGATTGCTGCTAACGTTTCAGTTAATGAACCGATTTGGTTGA
ATTTGATTAAAATTGAGTTTGCGATACCATTTTCGATACCACGGCTTAAGATCTTAGTAT
TGGTTACGAATAAGTCGTCACCTACTAATTGAACTTTGTCACCTAATACTTTAGTTTGGT
ATGCAAAACCTTCCCAGTCTGACTCATCTTGACCATCTTCGATAGACACGATTGGGTACT
CTTTGCATAAGCCTTCTAAGTAGTGAGTAAATTCTTGAGAAGTGAATGATTTACCTTCAC
CTTTCATTTCGTATAAACCGTTGTCTTTGTTGTAGAACTCAGAAGACGCACAGTCCATCG
CTAAAGTGACATCTTTACCTAAAACATAGCCTGCTTTTTCTACTGCTTCTTTGATACACG
CTAAAGCGTCTGCGTTAGAAGCAAGGTTTGGTGCGAAACCACCCTCGTCACCCACAGCAG
TATTTAAGCCTTTCGCTTTTAATACTTTAGCAAGGTTGTGGAATACTTCAGCACCGATAC
GAAGTGCTTCTTTTAATGTTGATGCACCCACTGGTTGGATCATAAACTCTTGGATATCAA
CGTTGTTGTCTGCGTGCTCACCACCGTTGATGATGTTCATCATTGGTAATGGCATAGAGT
ACACGCCTGGAGTACCGTTAAGCTCTGCAATGTGAGCATAAAGTGGTAAACCTTTTGATG
CTGCAGCTGCTTTTGCGTTTGCTAAAGAAACCGCTAAAATTGCGTTTGCACCAAATTTAG
ATTTGTTATCTGTACCATCTAAGTCGATCATAATTTGGTCGATTTCAGCTTGGTTAGATG
CATCTTTACCTACGATTGCATTAGCAATTTCGTTGTTTACTGCAGAAACAGCTTTTAATA
CACCTTTGCCTAAGAAACGTGCTTTGTCGCCATCACGCAATTCTAATGCTTCGCGTGAAC
CTGTTGATGCACCTGATGGCGCTGCTGCTAAACCAACAAAACCACCTTCAAGGTGAACTT
CTGCTTCAACAGTTGGGTTACCACGTGAGTCAATGATTTCACGACCAATTACTTTAACGA
TTTTTGCCATTGTTAATATCCTCTATGAGAGTTAATAGTTAATGTTGAAAAGACTTGCAT
ATGGTAATGGGATTTTACAAATTTGTCTTGTAAAAAAGTGATGAGCTTCACAAAAATTTA
AAGGATATTTGATCGAAAAGGGATTTTTCTAAATTAAGACCAATTATATATTCGAGTATT
AAATACCGATATAGACTTTTTTCTATCATCATTAATATGGACTAAGCTATATAACATCTA
ATCTACTTTTACGATCACTGGCACAAATTCTTCCTTACGTAAGAAATTTTGTTCTCTAAA
GTTAATCGGAAAATGGCAGGCAAATTCGTGTTGGCGGAATTTGCGTAGCGGTGGTTTAAC
GACACATTTTTTCTGCGCAAAAGGGCAACGAGGCCCAAGACGGCAACCAATAGGCATATC
TTGTAACATTGGAACTGAGCCTTTAAGGGTATTCAAGCGACCTTTAAAAGGCAAAGGTTT
AGAAAAATCGGGTAGGCTATGCAATAGTACTGCGGTATAAGGGTGATAAGGGGTTTCCAT
AATAGTTTCTTTCTCTGCAATTTCAACGGTTTGCCCACAGTACAAAACGTTAAATGAATC
TACCCACTTGTAAATACTGAGCATATCGTTACTCACTAGAATAATAGACGTACCAAGATT
TTTGTTCATACTGGAAAGCAAGCGATAAATTTGTAGCTGTGTGGTCGATTCCATTGTATT
GGTTGGTTCGTCAGCCACGAGCAAGCGAGGCTGATTTGCCACTGCCATTGCAATCATCAC
TTTTTGTGCTTCACCTTCGGTAATATCCGTTGGATAGCTTTGCATAATATCTTTATGATC
TTTTATCCCCACTTTGTGTAGTAATTCAATGGCTTTTTTCTTTTTCCAGCCAAAACGTTC
CCACCACTTGCCTTTAAAGCGGATAGTTTCGATTAATTGTTTACCAATACGTTCGCTTGG
GTCTAAGCAAGAGAGTGGATCTTGGAAAATCATTGAAATCTGATCACTAACCAGTTTTCG
GCGCTGATAGGGGGAAAGTTTCAGTAATTCAATATCGTTAAAGCGAAAGCGGTCGGCAGT
AATGATCCACTCGTCTTTGACTAATCCGCAGATCACTTTAGCAATTAAACTTTTTCCTGA
CCCTGATTCGCCAACTAAACCACATATCTCACCGCTATCAAGGGTAAGATTGATATTATC
TACCATTTTTATACGCCCGTTTGGCGTATCAATTTCGATACTTAAATGTCTAATATCCAG
TAATGCCATTGTTTCCCTTCCCTAATAACGATATTTTTCAAGCACCCGTACAATGCTGTT
TCCAAGCATTGTAATGATAAGTAGAGTAAAAATGATAGCAAATCCAGGAAGAATGACCGT
CCAAGGGGCAACATAAATTAATTCAAGAGAATCGCGGATCATCGCTCCCCATTCTGGCGT
TGGGCTCGTTGCCCCCAGTGAAATAAAGCTCAATGCACTGATGTCTAACACGGCAATAAC
AAAAATATGCGCAAGTTCTTTGACGGCAATCACAGTTAAATTAGGTAAGATCACTTCACG
GATTAAATCTCGTTTTCTTGCACCCTCTAATTTTAAAGTGATGACATATTCTCTCGCCAG
CTCCCGTTGGGTCGTTTGATAAATTTTATGGATAAAGTGAGGCAACATAGCAAGAAAAAT
GGCCAACATTGCATTAATGAGCGAGACCTCCATTAAAGTTGCAATGATGATGGCAATCAG
CAAAATCGGCGTAAATAAAAAGGTATCAAAAAGATGACTGAGAATAAAAATAGATCCACT
CCGTTTTGTCCCTGCAATCACGCCAAGAATGCCACCTAAAATACCGATAGCAATGGTAAT
GACCAATGCTGAGCCAACGGTATAGTAGAAGCCGTAGAGGACGCGACTGAAAATATCTCT
TCCTAGATCGTCTGTGCCAAAAAAATGGCTAATCTGACCGCTATCACTCCACGATGGTGG
CATTAATTCCATACCGATAAATTGCCGATCGGCTGCATAAGGGGCAAGTAAATAGCCAAA
AAAAACCAATCCCATCAGAAGAATAAAGAGATTAAGGCTGATGAGTGCAAAGGTGTCTTT
CCTCAACTCTATCCAAAATTGGCGTAAATACGCAGATTCTCGAAACTGTTCGGGGTCTTG
TGCGAGTAGCATTCTTTATTACCTTTTTACTAATACTGAATATAACAATAACATCTTTTA
CTCTTAATTCATTGTTTGATAGACAGTATAGCATTCTATTCTTGTTCTAACATCGCCAAC
AAATGTTGTTTCAACATCGCCTGTTCTTCCTCCGCCAAAGCCCCATTTTGCTGATTGCTC
ACCACAAAAAAATCCTCCACCCGTTCACCAATGGTCGTAATTTTAGCGTTAATCAAATTC
AACTTAAGCTGCCCGAAAATATACCCAATTTGAGCCAACAACCCCTCTCGGTCTAAGGTA
AATAGCTCAAAAGCGGTCTGATTTGGCTGGGAATTTGCTAAAAAACGGATCTTGGTTTTT
CGCTTAAACGCCTGATGTTTAACGGATTTTTTACTTGGATTAAACACTTTCTCCGTATTC
GCAAGCAAGGTTTTAACCAATGCCGACTGAATTTGTTCACTTCGCTCATCATCAAGTGGC
TCGCCGTTCATTTCCGTAATAATAAAACTATCCAACACCAAACCATGATCGCTCGTAAGG
ATTTGAGCATCGTGGATACTCACTTTCTTCTGACTTAACGTCTGTGCAATTCTCGCAAAA
AGCTGGGCTTGGTCTTGGCAATGCACAAAAATTTCTGTCGCTCCCCGTGCATACTGATTG
CTAATCAACACCATCGGCAACGCAGGATCTTTTAAATAATGCAAGGCGTGCCAATAAAGC
TGTGTCGGGCTGTTTCGCACAAAATAGCTTTCAGGACAGGATTGCCAAAATTGCAACAGC
CGTGTTTTTTGTTCAGCCGAAAGTAACGCCTCAAGTTGTACATAGGCTTGCTGTTGATGG
GCTTGGCTCAGTTGCTGATGATTAATCGTTTCCTCACTGCCTAACTGCAACTGCTGTTCG
GTAAATTGAAAAAGTTTAAGGAAAAGCGACCGCTTCCAATCATTCCAAAGGGTTTCATTC
GTCGCACAAATATCCGCAACGGTTAAACAGGTTAAAGCAGCTAAAGCGGTCGGATTTTTC
ACCACATTTGCAAAAGTTTTCACCACATCGGGATCGTGAATATCCCGACGTTGTGCCGTA
ATTGACATCGTCAAATGCTCTGCCACCAACCACGCCATATAATCACTTTGCTCTTGAGAA
AAGCCGTGTTGTTGAGCAAAAGCACGCATATCTTCCGCCCCAACTTTAGCGTGTTCGCCC
TCTCTGCCTTTAGCAATATCGTGGAACAAGGCTGACAAATAGAGCAACGGACGGTCTGCC
AGTGTCGGAAACAGACGACAACAAAGCGGATGTTTTTCGGCATTTTCCTGTTGCAGAAAA
CTTTCTAATTTAAGCATCACCTGAACCGTATGCTCGTCCACCGTATAAATATGAAAAAGA
TCAAACTGCATCAAGCCTTGAATACCAACCCATTGCGGTAAGTAAGCGGTTAAAACGCCC
AACTGATGCATTGGCATAATGGCTCTTTTAACCACATCAGGCTGAGAAAACAGCCGAATA
AAGCGATGTCGAGCTTGAGGCAGTTCACACAACGGCTGGTTTAAGGTCTGTAACGCCAGC
CGAAGTTGTCGCAACGTCGTACTGGCTACACGCACCTGCGTATGCTGAGTGAGATAGAAG
AAAAGATCCAAAATCCGCTCAGGTTGTTGCTTAAAAATCAAAGTGTTACTACAAATTAGC
TGTTCCCCTTGCAAATAAAAATAGTCATCAAGCGGCTGTTTTTGCTGTACATTTTGCAAA
GCCTGTAGCACCTCTTGATGAAAATGATTGAGCAACAATTGCGTTAATTGCGAAATAGAT
TGCGTCGCCTGAAAGAAATCTTTCATCATCGCTTCCACAGGCTGATTACCCTCGCCCTGA
TAGCCTAACTGCTCACTCAGTTGTAACTGGCGATCAAACCGCAAGCGGTTATCGTAACGC
TTTAATTGCAAATGCAAGGCAAACCGCATTCTAAATAACGTATGTTGAGCCTGCTGAAGC
TCAATAAATTCTTCAGGATATAGCAAACCCCGACTAAACAAACTCTCCAGGCTATACAGC
CCATAATGGCGTAACATAATCCAAGAGAGCAAATGCAAATCCCGTAGCCCCCCCGGACTA
TGTTTTAAATCAGGCTCAAGGTTATAACTGGTATTATGATAACGGGCATAACGTTCATTT
TTTTCCGCCATTTTTGCCTCAAAAAAGGCTTGGATAGACCAAAACTCCGCGTGGAACAGC
TTGCTCATCAGCTGTTGCCACAAGGCTTCATTGCCAAGCAAAAAACGGCTCTCAAACATA
TTCGTTGCCACAGAAATTTCCGCTCTGCCCACCTCAACACACTCCGCCAAGGTTCGCACA
CTCGCCCCCAGCTGAAATTTGCAATCCCACAAGAGGTTAAACAGTTGATTTAATTGATTT
TGCGTCTGTTCATCTAAAGGCTGTTCACTCAACACCAAAATATCCAAATCAGACAGCGGA
AACATCTCCCTCCGCCCATATCCCCCGACTGCCACTAAAGCCAAGTCCTGCCGCTCCATC
AACCCAAATTGTTGCCAGAGCGTTGTCAGTAAATCATCATAAAAATGGCTACGTTGTTCG
AGTAAATTTTTGATATCTTCAGTACTAAAAAGGGATTTTTGTGTGCTATTAAATTGCTGA
AGTTCTGTTTTTAAAGTTTGTGTATCAATCATAGCGGTGAGTTTTAGCATTATTTTACGA
AGAATTGTAATGGATTTCTGAGCGTCCACCAAAGAGGATTTTTAAAGTAAATTGTATGAA
TAACAAAATTTCTTTTTAGGCTGAAATTCCCAAAATCTCACCACTTATTCTATGTTAGAA
TTCTAGCAAATTTTCAGACAAGGATTTTCAATGAGCAAACAGGGTAAACCATTTATTTTA
CATTCCCCCTTCAACCCCTCAGGCGACCAACCGAATGCGATTGCCAAATTAGTCGAGGGA
TTGAATGATGGCTTGGCACATCAAACCTTGCTAGGTGTAACAGGATCGGGCAAAACCTTT
ACCATTGCCAATGTGATTGCGACTTTAAACCGTCCAGCAATGGTGCTTGCCCCGAACAAA
ACCCTTGCGGCACAACTTTATGCCGAGATGAAAGCCTTTTTCCCTGAAAATGCGGTGGAG
TATTTCGTTTCCTACTACGATTACTATCAGCCCGAAGCCTATGTGCCTGCTAGCGATACT
TTTATTGAAAAAGATGCCTCTATTAATGAGCAGATCGAACAGATGCGACTGTCTGCCACC
AAATCTTTTTTAGAAAGACGGGATACGATTGTAGTCGCATCGGTGTCGGCAATTTACGGC
TTGGGAGATGTAGATGCCTATATGCAGATGATGTTACATCTGCAAGTGGGGGAAATGATC
GACCAACGCAAAATTCTCTCTCGCCTTGCTGAATTACAATATACTCGTAACGATCAAGCC
TTTCAGCGGGCGACTTTCCGTGTGCGTGGTGAAGTGATTGATATTTTCCCTGCCGAATCG
GACGGTGTCGCTCTGCGTGTGGAACTGTTTGATGATGAAATCGAAAATCTGTCCTTATTC
GATCCGCTTACAGGGCATAGTTTAGGGCGAGTTCCCCGTTATACGATCTACCCAAAAACT
CACTACGTTACGCCGAGAGATCGGATTTTAGAAGCGATTGAGCAGATCAAAAAAGAACTT
GCCGAGCGTCGAACTTACTTTATCAAAGAGAATAAATTACTCGAAGAACAGCGGATCGCC
CAGCGTACCCAGTTTGATATTGAGATGATGAACGAGTTGGGCTACTGCTCAGGCATTGAA
AACTACTCACGTTATTTATCGGGCAGAAAAGAGGGTGAACCGCCACCGACTTTGTTTGAT
TATATGCCGTCTGATGGCTTGCTGATTATTGATGAGTCCCACGTTACCGTGCCACAAATC
GGCGGTATGTTTAGGGGCGACCGAGCAAGAAAAGAAACTTTGGTGCAATACGGTTTCCGT
TTGCCATCTGCTTTAGACAACCGTCCGTTGCGTTTTGAAGAGTTTGAACGCTTATCGCCA
CAGACAATCTATGTATCGGCAACCCCTGGACCTTACGAATTAGAGAAAAATCCAGATGTA
ATCGACCAAGTGGTTCGCCCGACTGGCTTACTTGATCCGATTATCGAAGTTCGTCCTGTG
GCAACGCAAGTGGACGATTTATTATCGGAAATTCATAAGCGTGTAGCAGTGGACGAACGA
GTGCTAGTCACAACGCTGACCAAAAAAATGGCGGAAGATTTAACCGACTACCTCGATGAA
CATGGCGTGCGAGTGCGTTATCTACACAGCGACATCGACACAGTCGAGCGGGTCGAAATT
ATCCACGATTTACGAATGGGAATGTTTGATGTGTTAGTCGGGATCAACTTGTTGCGAGAA
GGTTTGGACATGCCAGAAGTGTCGCTGGTGGCGATTTTAGATGCCGACAAAGAAGGCTTT
TTGCGTTCCGAACGTTCTTTAATCCAAACTATCGGACGTGCCGCCCGAAATCTCAACGGC
AAAGCAATTTTATACGGCGACCGCATCACTAACTCAATGCAAAAAGCGATCACAGAAACC
GAACGCCGCCGAGAGAAACAACAAAAATACAACGAAGAACATGGTATCGTGCCACAAGCG
TTGAACAAAAAAGTCGGCGAGTTGTTAGATATTGGGCAGACGGATAAACCAAAACGCAGT
AAAAAATCTGCAAAATCAAGTGATGATCAGACCGCTTATATTCCGAAATCTCGTAAAGAG
TTAGAAAAAGAATTGAAAGTGCTTGAGCAACAGATGCGAGATTTTGCTAAAGATCTAGAG
TTTGAAAAAGCGGCAGCGGTGAGGGATAAGATTAGGGAGTTGAAGGCGTATTTGTTAGAA
CTTTAAAAGTAATTTAAATTACTTCATAAAGAATACTAACCATATTGAGATTTATACAGT
ATCAATCACAAACTCAAACCAATCAATCACATCTTTTTCGTGAATGCCGTTGGGGATTAA
CACCCCTGCTTTTTTTACTGAATTGGGATCTTGTGAAATCAGTGGGTGCCAATCAAATAA
TGGCTTACCTTCGTAAATCAGTCGATAAGCACAGGTTTTCGGCAACCAGCCAAAATCGGG
TAGGTTCTTTTTGGTGAGCTTGGTACAATCTTTTTCGATTTTGAAACGCTCAGCATAGTT
AGTACAACGTCCTGTATTCACATCAAGCAAATTACAGGCGACGGACGTGTAATACAGTCG
CTCCCGTTTGCCTCTGCCTTGAATATATTTGCGATAACAACATTTACCACAGCCGTCACA
CAGCGCTTCCCACTCTGCTTCATTCATTTCAAGCAGAGTTTTGGTTTGCCAAAAAAGCGG
TGTGATTTGAAGATTTTTTTGCAACATTAACGAATCACAACCGCTGAGCCAGTCGCAACT
ACAATAAACATACCTTTGTCACCGCCCATCGATTGATATTCCATGGACACACCGACAACG
GCGTTTGCGCCAACTTTTTTCGCTTCTTTTTCTAATTCTTGCAAAGCTTCTTTTCTCGCA
CTATTTAATTTGCTTTCATAAGCGCCTGAACGTCCGCCAATGACATCTGTGATACCTGCT
AAAAAATCACGGATAAAGTTTGCACCTGACACGACTTCACCAAAAACTAAGCCTTTGTAC
TCAACGATTTGATGGTTTTCAATATTTGGGGTTGTGGTAATAATCATAATGTTCCTATTT
CAATTGTTGTTTAAGGGATTGTAATGCAATCGCTCTATGGGAGATTTTTTTCTTCTCGAC
GGTTTCGAGTTCTGCAAAGGTACAGTTTTTAGGTGGGTAGAAAAAGAGTGGATCGTAGCC
AAAACCGTTTGAACCACGTTCTTCACACAAAATTTGTCCGTAACATTCGCCTATCGCAAT
TTTTGGAGTCGGATCAGTCGGGTGCTGTAACATCACAACGCAACTGACAAATTTTGCAAT
GCGATCTTCATCGGCAACATTTGCCATTTCAGCGAGTAATCTTTGGCGATTGGCTTGATC
GTTCCCTTCTTCACCTGCATAACGAGCAGAATAAAGCCCCGGCTCACCGCCCAATGCTTC
TACCGCTAAACCTGAGTCATCGGCAATCGCAGGTAACCCTGTCATTTGTGACGCATAACG
AGCTTTAATCAGTGCATTTTCCACAAAGGTTAAACCAGTTTCTTCTGGACTTTGAATGCC
AAATTCACTTTGGGCAATCACTTCAAAGCCAAATTCAGCTAATACATCAGCCATTTCTTT
CACTTTGCCTTGATTGCCTGTGGCAAGGACAATTTTGGTTTTGTTCACTATCTCTTTCCT
CATATTAAAATTTCTAAAACTATGTGCATTCACAAATACAGTAGGGACACACTGAGTGTG
TCCGTTATCAATATTTTTCGACATATTATTGATTTAATTAACGCCCTGCGGACACACGCA
GTGTGTCCCTACCTTAAAAATTGTTTGCTAGGACGCCAAGCGTGGCGACCTTACTAGGTT
TAATGTCGGCGGTTTAATACAAACTCGGATCGCTCTCATTCGGTCGGGTTTTAAAACGGC
GATGTAGCCACATATATTGGCTCTGAGCTTGCATAATCTCGCCTTCTACGACCTTATTCA
TCAAAGTTGCGGTATCAACGTCATTTTCACACTGGCTAAAATCAACTGGCGGGCTGATTT
TGACGGTATAGCCTGAAAAATCCTCGTTTCGCATTGGAGTAAACGGCACAACGATACTAT
TTGAAGCAGAACGTAATAACATTCTCGTACCAGCTGTCGTACAGGCTTCTTTTACGGCAA
AAAACGGCACAAAGACGCTGTTTTTGCGTCCGTAATCGTGATCGGGAGCATACCAAATGG
TTTCGCCTGCACGAAGAGCTTTAATCATACCGCGTAAATCTTTGCGATCTAACATTGCTT
TGTTAGAACGTACTCGCCCACGAAATTGAATCCAATCCAACAGCGGATTATCATTAGGAC
GATAAACACCGATGCCTTGATGCTGTAGTCCAATCATTCTTGCACCAAACTCAAGCGTCA
GAAAGTGAACACCAACTAAAATAACTCCTTTACCCTCTGGCTGATTTTTCAGATGTTCTG
CCCCCTCCACTTTACATAGTTTAAGAATACGTTCATCTGACCAAAACCATGCCATACCTG
TTTCAATAATTGCCATACCAACGGATTCAGCGTTTTTAGCTAAAATCTCATCAATTTGAC
TAGTGGTATAATCAGGAAAACAAAGTTCCAAATTCCGTTTGGCAATTCGCATACGGCGTT
TACCAAAACCTAAGCGAGTAAACAGTTTGCCTAAGCCCTTACCGACTTTTACTAACATAG
GGTAAGGTAAGCATAAAATCAGTTTAAAAATTCCTAATCCGAACCATAAACCCCAATACT
TTGGGTGTAAAAAAGCTCGTTGAAAAGGGGGAAGTTGTTTATCTATCATTATATTGTTTC
CATTGATTTCACTGACAAGCGAATCCACTCTAGTGCGATTTTTCGATGAGCAATGAATAA
ATTATACACGGCATCTTCACTTAATAGGCATCGAATCATCTCTGAGGGAATTTCCCCTCG
TTCATCTGCATTATAATCTTCTTGCCACTGTTCAGAATAATAATTTTCTAGTTCTCGGAT
TTTAGGTAAAAGAACTGTCCACGACTGCTGAAGCTGTTCCATTTTATTCATTAAGCTACT
TGCTTCATTTAAAATCTGTTCCATTTCACGAATTTTCGCCAAGCGAGCTTCTGATAACAT
CATACCTCCAAAAAATATCGTTAGAATTATAGTCAAAAAAACCAAAAAAGTGTTAAGTAG
ATCAAATTTTTGAAAATTGTTTAAATTTAGGGGTTGAAATTTTAGGGGGAAAGGCATAAT
TTGAAGCTATCCATTCAACGACCAACAAGGTCATAACAAAGAGGTAAATGCTATGACAAT
CAATATTTCAAGCAAACAAATGGAAGTGACTCCTGCAATTCGTACGCACATTGAGGAGCG
TTTGGCTAAACTGAATAAATGGCAAACTCAGTTAATTAACCCTCACTTTATTATCCACAA
ATTACCAAATGGTTACGAAGTTGAGGCTTCTATTGGAACCCCTGTTGGCGATTTATTTGC
AAAAGCACACGATGAAGATCTCTATAAAGCTATCAACGAAGTAGAATCAAAACTTGAAAC
CCAGTTAAATAAACAAAAACATAAAGGTGAAGCACGCAGAGCAGATGATAGTATTAAAAA
AGCGAATGAAGCGTTATAGATGGCGTAAATATTTGTATCTGAGATAGCATATCCAAGCAC
TGTTATTTGTACATCTATCTCTAATTCTAAGTATCTTCATTTTAAACTTATGGTGGTCGC
TTAGACGATCACCAAAATCAATAAGCTGGCTGTTTCTAGTTTAGAGTTAGCATGCTTCAT
TTTTGCCACCTCATTAATTGCGGCAAGTAGGCAAATTTGTTTGCTGATCTGCCAAAAACT
ATTCTATTTAAGGGGCTGTCCTAGATAACTAACTTAAGCTGCCCTTAACTAATTGTTTTA
AAATGGAAATTTGAGATTTTAAGTTACCGTGATTAAAACGCCATTCGCATTCCTTCAAAT
ACAACTCAAAATGTGCTTTGGGAATACAGTTAAACTTGCGTAAATGACGTTTAGCTTAGT
TCCAAGTTCCAAAAATTCTCAATTCCGTTTACATGATTTTGTTTTTCTGCGAAATGAGTA
CTGTGATTGATACGAAAATGATTAAACNNNNNNNNNNNNNNNNNNNNNNNNNNNNNNNNN
NNNNNNNNNNNNNNNNNNNNNNNNNNNNNNNNNNNNNNNNNNNNNNNNNNNNNNNNNNNN
NNNNNNNNNNNNNNNNNNNNNNNNNNNNNNNNNNNNNNNNNNNNNNNNNNNNNNNNNNNN
NNNNNNNNNNNNNNNNNNNNNNNNNNNNNNNNNNNNNNNNNNNNNNNNNNNNNNNNNNNN
NNNNNNNNNNNNNNNNNNNNNNNNNNNNNNNNNNNNNNNNNNNNNNNNNNNCTATTTAAA
ATGTCACATCATCAATTGGAAATACATTTCTTTCCTTAATTACTCGACGGATTACATCAC
CTAGAGATTCAATAACACTTGTCGTATAATATGCCGAATTCCTGCTCACCTATAAAAATA
CCTGTATCTAGATGTATTATCACAGAAACAGGTATTTACACAAATTTATTCTATGCTCTA
TAGAAAGTTAGAACTTCATCTCTACTGAAAGGACATAATTTCTACCAGGGGCTGCATATC
TTGCGTAATCTTTCACATTAGTGTGCTGGTGAATGGCGTTAAGCGAAGATTGACGTACGG
ATTCCCAAGTGGTGTAACGGTAATTCATCAGGTTATATATGCCAGCTCGTACCGTTGTAT
GTTTCCAAGGGGTGATATATCCCGTTAAGTCAAAGGTATGCCAAGAACGTGTTCTTTTCT
TCGTGGCAGTTCGTTCATAATTGGCAAAACCGACTTGTTCATTACCTCTTAACTCATCTG
GATTTTTTCCACTAGAGTGTGTCATTGTCAAATTCACGCCCCATTTTTCATCTGGCTGAT
CGTATCCCACACCTACAACATAGCGAGCAGGCTGAATGGTGTCTAACAATGGAGTGCGAA
TGTTCATATACCCAGGATAATTTTTCACCTCTTTTACTCGCATTTTGCTATAAGCTAATG
TTGTGTAAATGCCCTCAGGAATTTTATCAAATACCCCATTCCAATCTAGCTTACCAATAA
GATTAATGCCGTCCAATTTAATATCTTGCACATTAAAATAGTTAATCATTGATTGAGTTT
GGTGCATTCTTTCTGCTGGAGCAATCAACTGCTTATAGTCATTTTTGAAATAACTGACTT
CAACGATACCAAAATCACCTTTGAAAGTCGCAGCAACTTCTTGGTTTAAGGATTTCTCAG
GAGATAACTTCTCTGTTTTTTGGTAAGCATCGCTCGAACCTGCTCTTGCACCATCATAAC
GTAAGCCAAATAGCTCTTGGAAACTTGGCACTCTAAAGCCTGATGATGCTCGATAAGAGA
GCGATAGGAATGACGTTGGTTTAGCGACTACGCCGACATTCCACGCACTGTTTTTATAAT
CACCTTGATTTGCCCAGCGATGAGTGCTACGGAATTTATGCTTATCGAAACGGTAACCCA
AACCAATATCCAAATACTTGGTTATGGCAAAATTATCTCGCAGAGCGATGTAGTGATTAT
GCCCTTTGATTTTACTTGTAGCACAATCAGCTCTACCTGCAATAGTGCCACTATAATCAC
ATTCATTTTTACTATAAATTGCTTGATTTTTTAGCTCATACACATAAGGCTTATTGTAAG
CTCCATTTCGATAGTCAATGTCTCTAACAAGATCCCAAGTCCCCACAGAATATTCGCTCA
AAATCTCGTGGCGTTTTAAGGTGGAATTAAAACGGTCTGAACCTAATAACATATTTAATT
GATGTTTGCCTAATCCCGTTTGTACAGTTTTATCTAACGAGAGCTGAATAGTGTCGTGTT
TTTCTTCATAAGAACTTTGCTCATTTTTAGTGGAAGACCAAAGTTTATCAAGGGTTGCAC
GGCAATTCTTATCTACGGTTGGATATTCGGAACAGTTGTTATCTCTCAAGCGGGTAGATA
AATCAATTTTTTGCTGATCGAAACTCAAAGATAGACTATCAATCAGGCGATTTCCATCTT
GATTAGTATAACGATATAAAGCACCTAAGCGATCACGAGTGTGCCACTCGTCAATAAAAC
GAGCTTTTGCCCAACGTAAACCTTTTGAGGATTTCACACCATCTTCCGTAAAGTAGTCAA
TAGCAACACCATCTAAAGCATTATCACGATATAATCCTTTAGCATTATTCATTGGATACC
AATTTCTACCAGTTCTAAGTAAATCCGATGGTTGCCAATAAGCGGTATAGGTCATATCTC
GGGTGTCGTAACGCTGTTTGCTATGTTCATAAGTACCAGCGACATAATGTTTCGGAGAGA
ATGTGTATCCTAATTTAACCAGCCAAGAATCAGATTTATATTTAAGCGGATCAGGTAAAG
CTCTATATTCACCTGTGTAATCCTGAGCATTTAGACGTTCTGTAATATGTTTTTGGTTCT
CATAAGCCTGTTTTTCCTCAGGGGTATATTCAGGGTAAGAACGGAAAGATGGAGTATCTT
TTGTCACCCTAGCCATCTGTTTCGGCGTACAATCTAATGTTGGACATTCATCTTTAATCA
AAAACCAGCCATAAGTATGTTGATTATTCGTCGTCGTAGTATATCTATTTGAGGTATCAA
GCTCGTTGGTTTCCACTCCTACTCGGGTGATATTCTGAGAACGACTCTCTGCATCTTTAT
GAGCTTTCGTTTCCTTACCATCACGGTGAGTGTAAATCACAAGAGCATCAAAGCCATTGT
GAGTACCAGCAAAAGCAAGTGAGTTTAACCATTGTTGATTTTTGCTACTGTAGGCACTTT
TGGTATCTAATCCCCAAGATTGCCCTGGCTTAATAATGTCGCTTACCTCTTTGGTACGGA
ATTGCACCGAACCGCCTAGCGAGCCACTACCAAACTCAGAAGAACTAGCCCCTTTACTAA
TTTGGATCGAACGCAGATTTTCGTATTCTATTTCATTAATAGCACCGCTTGAGGAACGTG
AATATTGACTTACATAGGATTGAATCTGTGGCAAACCGTCTAATGCCAAGCCCACACGAT
TACGATCTACCCCGCGAATTGAGTAGCCTGTCGTTGCACCTCGTCCCTGTTCTACCACAG
AAATACCTGGATCGTAGCGAGTCAGATCTCGCATTCCTAACACTTGCTCCTTACTAAGAG
AATCTGATGTTTTCACTACTTTCCCTAAGCCTGTCACTTCGTTCTCTTTTTTATGTGCTT
TCTTTTTGGTACCTGTGACATAAACATCATTTAATTGTACCGCTTGTTCTGCATAGCTTT
GTACGGCAAAGAGGCTAAGAAGAGCAAGGCTAATCAGATTTAATTTATTTTTCATAGCAA
ATTCCTTATTATTTTTCTACTTGTCGTTTTGCACCAAAAACAGCACCTACACTGCCATTG
TCTGATTTATGATGGAATTGTCCGCCAAGTTCTCCAGCGGTTGGACCATAAAAACCACCT
TTTACATCTACGTTACTGAATACGGCATTGCCGTGTTGGCTAGAGCCTGCATCTAAAGCA
AAGCCACTATCAGAGGTTTTCGCACTGCCGATAAAGCCATTACCATTAATTGTCGCATCT
ACGGTAAATACAGGATTTACACCGCCTTTATCAAATAACTTACCGTTTACTTTTTTATCG
CTAAAATTAACATCAAATTCAGTGCGATAGCCCGATTCTCGATTATTATCTGCTTCCGCT
ATCCAGTTCGTCTCTTTAGATACGAGTGCATCCCAAGTTCCAACATACTTATAGTTACCT
CCTGCGGGCATTTTATCCGTTGCAGTACGTTCACCTTGTAGGAATAAACTATTATCTTTA
GCTTGTTGTTCGCCCTCTTTTTGCCACAATTGACCAAATTTCATATATTCCAGATTACTA
CAGCAAGCTATGGCTACCATTGTCTTACCATTGATATCAACCGTTTTTCTATTTTTAAAA
TCTGCACCTGCCAGCTCCATTTTTTGTCCATCAATAATTAAAACAGAGGCATCACCAAAA
TTGTTGAGTTCTTTAGCATTAAATTGGGTTAAATCAATTTTAGTTGCATCAATGATTCGT
TCTGTGGTCGTCTCGCCGTTTTCACTTTTAGCGGCAAATACTGCAAAGAGAGATTTATTA
TTTGTGAAAAATTTCCCTGCCATTTCTTCAGCTTTAGGACCATAGAATCCCCCTTCAAGA
TAATCCGAATTAGTAAAGATTGGATCATCTGCTTTTTCTGCTTTGGCTTTTCCTCTAAAA
CGGTTGCCTGCAATATCAGCTTCAATGCTATAGCGTTTCGTTACTTCTTGCGCTTTATTT
CTGTTGATATAGCCATTGCGGTATAAACTACCTGTCAATTTTTTGTTATCAAAATCTACT
GCAAATTCACTAGAATGAGCTACCCCTTTAACTTCATTCTCACCTAGTTTTTTGCCAATT
TCATGATCTCGATTGACATCCTCTGTAATAGATGTGGCAGATACGTTTTTCCCATTGCCA
GAATCGTTGAAACCATCTATCTCACGATCTATATTGATGTCACTTACAAAATCCCAAGAA
CCTTTATAAGTAACGATTTTTCCTTTTGGTAACTCTTTTGATGGAGTAACGCCAAGATAA
TAGATATAGCCATCTATACCTTGTTTAAAAACATAGAAGCCATGTTCATTGCGTTGTACT
TCACGGAAAGCCCCATCATAAACATAACCTGAGCGAACATATTTAAGATCTCTTTTCTTA
TCAAGCCCTTTACCATCGTGAGAATGATAAACCTCATAGCTCGTTGTCCTTTCATTTAAC
TTATCCAAATGAGGAATTATTTCTACACTATCTTGATATAGCTTCGTAATTTGATCTTTG
GATAATTCAACTGTTCTCTCATTCCTTGTCTCTCCTGTTTCTGTTTTAAGAGCCCTGTTT
CGCCGTAAGATTTGGGCTTCATATCCCAAAGCAGGCTCCATCAACTTATCTAATTCTTCT
TTTTCCCTTTTTTGTGTTTCTTCGTCGGTATAAGTCACGGTTGTTTTTTCTGGTTCAACG
GCTTTATTTGGTTGAACATCATCCAAATCAAAGCTACCTTTTCCACCAGAACAAGCTACA
AGGATGATTGAGGTAAGAGCTACCATATATAAGTTGGGTTTAAAATGCATATTGCCTCCA
ATATAAAATTTCTGCATTTATTTACTAGGTTGAGTCACAAAGCCTATTTTCGTTAGCCCG
ACGTTTTGAGCTAATTCAAGAACTTTAACAATATGTTTATATTCCACGGAAATATCCGCA
GAAATAGCAATAACGGTATTTTTATTTTCCTGATATTTTGTCAGAAAAGATTGTTTTAAT
TCTTCTTCATTCACTAGCTTTTCGCCTAAATAAATGCCCGTAGGATTAATCGCCACTCTG
AAAATATCTTTTGCTTCATCTTTTTTCTCAACATTGGCGGTTGGTAGTTCAAGCGGGATA
GATTGCGTTAATATAGGCATTGTGATCATAAAAACAATTAATAACACCAACATTACATCA
ACTAATGGTGTAACATTAATTTCTGACATTACCGAATTTTCATTTTTATCAAAACTTCCA
AATGCCATTATTTATTTTCTCCATAGTGATGTAATAAATAGATAAATAGCTCGTTTGCGT
AATGATCTAAATCTTGAGAAAGATTACGATTAAGGCGAGTTATTAAGTTATAAGCAAGCA
CCGCAGGAATGGCGACAAATAATCCCATTGCCGTTGCAACTAAAGCCTCACCTATAGGGG
CAGATACGGTTGCAATACTGACTTGCCCTTGCTGACTAATATCCATAAGTGCATTAAAAA
TTCCCCAGACTGTGCCAAATAATCCAATAAACGGCGCAACTGCACCAATAGAAGCGAGTG
CAACTAAACCGCCATCATATTTACGCAACGATTGAGTGATGGCATTTCGCAAATGCAATG
TCAGGAAATCTTTAAATGGAAGTTGATGAGATAAATGGTTCTTTTCTTTAGCTTGATATA
ATTCACATTGTTTAAAAGTTAGCTGTAAAATATCTGCAATTTCAGACCGCTTGTTTTGAA
TATATTGCTCTGCTTGAGTAAGATTTTCAGCAGATTTAACTAATTTAAAACTTTGTTGGT
TATTTTTTCTTACACCAATCATTTTAATTAAACGAATTAAAATAATAGTCCAAGATAAAA
TACTCATTACAACTAAAATTCCAAAGGAAATGGAAAGTACAATATCTTGTTGTTGAAGAA
GTTGAATTAAATTCATAAATTACCTCAAATAATTTAGGCTGCTGCCCCACATTTAAAATG
AATACTAAAAATCACACTGCCTACCACTGCACTATTATTTATTTTGGCTGGTTGATAGGT
GTGTCCCGATGCCATTCTGCTTGCTTGATTATCCAAACGTTTAATACCTGAAGAAGATAA
AATCTCTACATTTGTCGCTTTACCATTCGTTCCTATTGTTACCTTTAATTTCACACTGCC
TACATCATCAGATTCATCAGAAATATCTGAACAACGCCCTCGCATTGCATTGCCATAACC
CGCACCAAGAGAAGCATCTACTTTGGCGTTTCCAGTGACAGACTTACTCCCTTCAACACC
ATTTTGATTTCCTTGTTGATGATTTTGGGCAACTTGGATTGTGTTTGTTTTTTTATCTGA
TAGAGGTTTAGGCGATAACTCTTTCTTTTTCTCTACTTTTTTGGTGAGCTTTTCTGGGGA
TTTTTTTATCTCTTTTTTCACTTTTACTTCAGGTTTCTCCTCTTTTTTAACGAGATCTGC
TTGTGAAACATCTGCTACTTCTGTACTGAGTATTTGCTCTGGCTCTTGTGTCACCTCTGG
CTCACTTTCACTTTTCACTTCAATGGGTTCTTCGCTTCCTAAATTTACTTCAACCATTTG
TAAATTTTCTAAGTCCCCAAAATGATTGAGATCTCTATCCCAAGATAATTGTGAAATCGT
ATATGCCAACCCGATATGAACAAGAGTTACAGATAAAAAAATCGAAATGTTATAAAACCT
GTTATAAAACCATTGCAACATAATATATGAGTATATTAGAATAAATCCAGTAATCAAATA
AAAATCATTATCAATATGATATCTGATAATTTTGACAATTACAACATTAATTCAAACAAT
GTAAGCGCCAGTTAAGTTATTGTTAATAAAAATCAACAGTCTTGACATTGCTTCATGCTT
TTATAGGAACGTTATGAATCACTCGTTTATTAGTGCAACACTTTTATTAGTCTTAGCTAA
CTACTCTATAGCAAAACTATCTCAGGATAGTATTACTGAACATCTAAATGATAATAGAGT
CCAAGCAGAAAAAGCCGATATCCTCATTCACAGCCATCAATTTAAGGTTCATAAAATCGC
TAAGGAGGAAACGGATAAGAGTAGTATTACAATGACTTCAAAAGAGTTGGTAAAATATCC
AGATTTAGTGATAAGAGCATTATTGCCTGCGGTAATGCAAGGTAATATTGACAATGTCGA
ATTGCTTTATCCCATTTACCAACAGCTTCCTGCACAATTTCACGATCCAATTCTCACCAA
ATGGGCATCGGCAATTGTGGCAAAGAAAAATCAGCTATATACGGAAGCGATCAAGTTATA
TCGTCAGATCCTTGCCGAACAAGCAGATATTCAGCCTGTTCGTTTACAACTTGCGGTAGC
CCTATTTGAAAATAACGAATTAGAGGCTTCAGAAGATCAGTTTAAAAAACTGCGTTCAGA
ACCGCTTATCCCCGAAATTACCCAACTTATCGATCAATATCTTAATGCGATAAACCAACG
AGATCGTTGGACGTTTTCGGGTGGCGTGACTTATCTTAACGATCCTAATATCAATAATGC
ACCGAAAGCAGGAACAACCTACGGCAACTGGCACGCACCAAAACGAAAATCGGCAGAAGG
TGTCGGTTTTAATTTCGATCTCGGTAAAAAATGGTCGTGGGGAAATGGTTTCTTTAATGA
ACTACGTCTTGCTACCAACGGCAAATACTACTGGGATAATAAAAAATACAACGAAATGAG
CTTACGAGGCAGTGTGGGGCTAGGTTTTCAAAATGCAAAATATAACCTGAGGCTGTTGCC
ATTTATGGAACAAACACTTTATGCAGGTGGCTCTAATCAAAGTGATACATTAAGACGTTT
TTCTAAATCAGGCGGTTTAACCCTTGAAACAAACTATTGGTTATCACCTAAATGGCAACT
CAACACTAACTATGAATATGCCGAACAACGCTATGCAAGTCGCTTGCACCTCAATGGCAA
TTATCACTTTATCTCTGGTGGGCTAGTTTATTTAGCCAATGCAAACCAATATTGGTTTGC
AAATTTAAACTACAATCGCACCGCTACTCGTGATAAAGATGATAGCTTTTTCCGTCGGGG
AATTAGTTTAGGTTGGGGGCAAGAATGGGGCAAAGGGTTTTCTACTCGCCTTTCCGTAAG
TGTAGCTCAAAAACGCTATAAAAAAGAGGCGATTTTCCGCATTATTCAACGTAATAAAGA
ATATGGCTTCAATGCATCAATTTGGCATCGTGCCGTGCATTTATGGGGGATCACTCCTCG
TTTAACCTACAATTTTACTAAAACGCAAAGTAACCACGTTCTTTATAGCTATGATAAACA
TAGGGTGTTTATTGAGTTGAGCAAACAAATTTAAACTTATTGTTTGTTATACCTCTGCAC
CTCACTCTGCAAATCTAATCCTTTCAACCACGCCATTTTTTCTTTGATCTGCTTTTCCAT
TCCACGTTCGGTTGGGAAGTAGAATTGGGTGTCTTTCAGTTCAGGGGGGAAGTAGTTTTC
CCCTGCGGCGTAGGCGTTAGGTTCGTCGTGGGCGTAGCGGTATTCTTCGCCGTAGCCTAA
GGATTTCATTAAGCTAGTCGGTGCGTTTCGCAGATGTTCGGGAACATCGTAATCCTTGCC
TTCTTGAGCTAGGCGTTTGGCTTGTTTGAATGCGGTGTAAACGGCATTACTTTTTGGGGC
AACGGCAAGGTAAATCACCGCTTGAGCGATAGCCCGTTCGCCTTCGTAAGCCCCTACTCT
GGTATAACAATCCCACGCTGCAAGGGCGACTTGCATTGCCCTTGGGTCGGCATTGCCTAT
ATCTTCTGAGGCTATCGCAAGTAGTCGGCGAGCAACATACAGTGGATCGCCACCAGCGGT
TAAAATACGAGCATACCAGTACAATGCACCGTCAGGGGAAGAGCCTCGAATGGATTTATG
TAAGGCGGAAATCAGGTCGTAATAGCGGTCGCCACCTTTGTCAAAACGGGCTTGGCGTTC
GCCCAACACCTCGGTGAGCAAGGCTTTATCCAGCAATTTTCCTTGTGGTAATTGTTTTGC
CATATCGCACATTAATTCAAGGCAGTTGAGAGAAAAACGTCCGTCGCCATTGACGTAGTC
CGCCAGCAGTTGAAGCACATCATCTTGAATGATAAGTTTTTCATTGCCTAGTCCACGCTC
TTTGTCTGCAATGGCATTTTGCAAAATTTTTAGAATATCGACCGCTTGTAGTGGCTTGAG
AATGTAAATCCTTGCCCTTGATAGCAAGGCGTTATTCAGTTCAAAGGACGGATTTTCAGT
GGTTGCACCGATAAAAATAATGGTGCCGTCTTCAATATGGGGTAAAAAGGCATCTTGTTG
GCTTTTGTTAAAACGGTGAACTTCATCAACAAAAAGTAACGTGCGTCTGCCAGATTGTCG
GTTGAGTTTGGCTTTTTCGATGGCTTCTCGGATCTCTTTGATACCGCTAGTAACAGCTGA
TAGACGTTCAACTTCGGCATCAAGTTCATTTGCGATAATTTCAGCAAGAGTGGTTTTGCC
TGTTCCTGGGGGACCCCAGAAAATCATTGAGTGGCTATGCCCTGCTTCAATGGCTCGGCG
AAGGGGTTTGCCTTCGCCGATCAGGTGTGATTGTCCGACATATTCAGCTAGAGTGCGTGG
TCGCATTCGAGCGGAAAGGGGACGAAAATCCGCAGAAAAATCGAAAGATAAGCTGTTCAT
TAGCGTAAATGTAGCCCTCGGCGTATATGTCGCATCAGTAAGAAAATCCACGGCCATAAG
ATACCGCTTATGATCGCCCCGATGATTTCTTGGGTGTTAAATTCTGCACTATGTAGCACT
AGTTCGATAAAGAAGATAAAGAAACGAATAAGTGCGATATATGCCATCACAAGTAAGCTC
TGTAACCATAACGAGAGATTACGCAAGATAAGATGATATTTGGCAACAAAATAGATCGCA
ATTGACAATACTAACGCGTGAATGCCTAAAATTGAGCCTAAGATCAGATCCCAAACAATT
CCTGCTAAAAAAGCGGTGCCGACACTAACTTTATCAGGCAGAGCTAATACCCAGTAGATA
AGTACTAATACAACCCAAGTTGGGCGTAATCCTTGTAAATCCACAGGCCAAGGCATAATC
TCTAGGACAAAAGCGATGACGAAAATGAAGGTCAGCACTAACATTTGGAAGATCATATTT
TCACGCATTATTCTGCCCCTTGCTCTGTGCTGTGATTAATACCGTTATCGACTTCTGGCT
GTGTTGCTGGATTTACAGTTTCTTCAGGTTCGACAGTTTCTTCTTTTTGTTCATCACTAC
TTACTTGTTCTTTTTTACTATTTTTCAAGCGGTCTAATGGGTTTAGACTTTTACGTCTTT
CTTCCACAGCATCACGCACATCTTGCGGTGAAAGGCTTGATGCATTGCGGATTTCTTCGC
TTGTTGGCCATAACAGTAATAAATAACGCAGGCGATCAAGTGAGGCGAGCGGTCTAGCCG
TTGCTCTGGCAAAATGGTTTGAACCATCATTTTGTACGGTTTCAATTACGGCAACGGGAT
AGCCCTCAGGGAAACGTCCGCCTAAGCCAGAGGTGACAAGCACATCACCTTTGCCAATAT
CCACGGTTCTTGGTAAGTTATCCAAAATCAATTCATTGCTGTGTCCGTTGCCATTGGCTA
TTGCTCGAACATCGTTACGCAAAATTTGTACGGGAATGGCGTGAGTGACATCGGTTAAAA
GTAATACTCGACTACTGTTTTTCCCGACAGAAATCACTTGCCCCACAACGCCTCGTTCAT
CAATTACGGGCTGACCAACAAAAGCACCGTCACTTTGTCCCTGATTTATTACTACTTGTT
GGCGGTAAGCGTCCATTTCTGCGGTCAGCACTTCAGCTACTTTTTTATATTCATCTTGGC
GTAAAGGGGAACTAAGTAGTAAACGTAAACGTTGGTTTTCTACTTTGAGTTGATCGAGTA
GCAATAGGTCTGCGTTCTTTTCACGCAGTTGTTCTTTTAATACTCGGTTTTCAACTTGCA
GTTTTTGACTGTCGATAAAGTTGTTACTTACACCGTCTAATACGGTGCGAGGGATATTTG
CAAAATAATACAAGCCACTGACCGCTGTTTCGAGGACATTACGCATTTGGATCATTGCAC
TGCTTCTACCATCAAGTAAAATCAGGCTGATAGAGATCGCAATTGCAAAGAATAGTCTTA
CGCCGATAGGTGGTGCTTTCGCAAAAATTGGTTTCATATTTCAGTTATATTTAATGGTTC
TTGTTAAATGCAAAATGGACAATAGCCGTTGATATTGTCCATTTTTATGCTAATAACTCA
AGGTTGAATTAGTTGTCGTCACTAAAGAGATCGCCACCGTGCATATCGATCATCTCAAGT
GCTTTACCGCCACCACGAGCTACACAAGTTAATGGATCTTCGGCAACGATAACAGGCACG
CCCGTTGCTTCTGAAAATAATACATCAAGATTTTGTAATAAAGCACCGCCACCTGTTAAT
ACCATTCCACGTTCAAAAATATCGGCAGCCAACTCTGGTGGACATTGCTCTAGAACCCCT
TTTACTGCATCAACAATGCCTGTTAAAGGTTGTTCAATCGCTTCTAACACTTCTTTTGAG
CTTAACACGAATGTACGAGGCGCACCTTCTGCAAGATTGTGACCGTGAACTTCCATTGTG
CGAATTTCATCTTGATTTTGAATATAAGCTGTTGCTATCTCTTTTTTGATACGCTCTGCA
GTTGTTTCACCAATCGCAGAACCATAGTGACGGCGAACGTAAGCGATGATTGCTTCATCT
AATTTATCACCACCAATACGCACCGAAGCAGAATGAACGATACCGTTTAATGAAAGTACC
GCAACTTCTGTTGTACCACCGCCAATATCAATTACCATTGAACCAGCAGCTTCTGCTACA
GGTAAGCCTGCACCAATCGCCGCAGCCATAGGCTCTTCAATTAAATAAACTTCACGAGCA
CCAGCGCCAATCGCCGACTCTTTAATTGCCTTACGCTCTACTTGAGTTGCCCCTGCTGGT
ACACACACTAACACTCGAGGACTTGGACGCATAAAGTTATTGCTATGCACTTGTTTGATA
AAATGCTGTAACATTTTTTCTGTCACATAGAAATCAGCAATCACCCCATCTTTCATCGGA
CGAATAGCTAAAATGCTTTTTGGTGTACGACCTAGCATTGATTTTGCATTACTACCTACT
GCTGCAATACTTTTTGATGAACCAGCACGATCTTGACGTACCGCAACTACTGACGGCTCA
TCAAGCACGATACCCTGCCCTTTTACATAAATTAACGTGTTTGCAGTACCAAGGTCAATT
GAAAGGTCGTTTGAAAATAATCCTAGAAATTTCTTAAACATAAAAGGGATCCATTAAATT
TAGTTAAAAGCGAAATAAGCCCATAGACTTAGGGCAAAAAATTGGGCATAAATATAGCAA
AAAAGTCCTAATAACTCCAACGAATAATTTATCTTTTGCAAGTTTTATTACGAAATCCTC
CGCTTGTAAAAAATCGGTTAAATGATTTTAAGATTTCTTCAAAATAAACGTGAAAAAAAT
CCCCCAAAAAGTTAAATAAATGGTACATTTGCAATGTTTTAATTCATTATTATTTTAACC
AACCTACAGGAGTCTTTATGCTTATTGGTGTACCAAGAGAGCTGTTAGACGGTGAAACTC
GTGTGGCAGCAACGCCAAAAACCGTAGAACAGATTAAGAAACTTGGTTTTGAAGTCATCA
TTGAAGAAAATGCTGGCTTTAAAGCAAGTTTTGAAGACGATGCTTTCGCTCAAGCAGGTG
CGACTATCGGCAACGCACAAGCCGTTTGGAATGCAGACATTATTTTTAAAGTCAATGCAC
CAACCGATGCTGAAATTGCATTAATCAAGGAAGGGGCAACGCTTGTGAGCTTTATTTGGC
CTGCTCAAAATCCTGAATTAATGCAAAAACTTTCTGCGAAGAAAATCAATGTGTTAGCGA
TGGACGCAGTGCCGCGTATTTCTCGTGCGCAAGCCCTAGATGCTTTAAGTTCTATGGCGA
ACATTGCTGGTTATCGTGCCGTTGTTGAAGCCGCTCACGAATTTGGTAGCTTCTTTACAG
GTCAAATTACCGCCGCAGGTAAAGTGCCACCTGCGAAAGTACTTGTGATCGGTGCAGGCG
TTGCAGGTTTAGCCGCAATTGGTGCAGCAAACAGCCTTGGTGCCATCGTGCGTGCGTTCG
ACTCTCGTCCTGAAGTAAAAGAACAAGTACAATCAATGGGTGCAAGTTTCCTTGAAATTG
ATTTTAAAGAGGAAGGTGGCAGCGGTGATGGCTATGCAAAAGTGATGTCGGAAGAATTTA
ACCGCCGTGCATTAGCACTCTATGCTGAACAAGCAAAAGAAGTGGATATTATTATTACCA
CCGCACTTATCCCAGGCAAACCAGCCCCACGCTTAATTACCAAAGAGATGGTTGCCACAA
TGAAACCAGGTTCGGTGATTGTGGATTTAGCGGCTGCAACGGGCGGTAACTGCGAATTAA
CCCAAGCAGGTAAAGTGGTTACCACAGAAAACCAAGTAAAAATTATCGGTTATACTGATT
TACCAGGTCGTTTACCAACTCAATCATCTCAACTTTACGGCACCAACTTAGTCAATCTCT
TGAAATTACTCTGCAAAGAGAAAGATGGCAACATCAATATCGACTTTGAAGATGTAGTAT
TGCGTGGCGTTACCGTAATCCGTGATGGCGAAGTCACTTGGCCAGCACCACCAATTCAAG
TATCTGCACAGCCACAACAAAAAGCGGCAGCAAAACCTGCGGAGAAAAAAGAAGAAAAAC
CGGCAGATCCACGCATTAAATATGGCTTGTTAGCCTTAGCGGTGATCGCATTCTTGTGGT
TAGCTTCTGTTGCACCTGCAGCATTCTTATCTCACTTCACCGTCTTCGTTCTCTCTTGCG
TAGTGGGTTACTATGTAGTTTGGAACGTCAGCCACGCATTACATACGCCATTAATGGCAG
TAACCAATGCGATTTCAGGTATTATCATTGTCGGTGCGTTACTACAAATCTCTCAAGGCA
GCTTCTTTATCAGCGTACTTGCCTTTATTGCGATTTTAGTGGCGAGTATCAACATCTTCG
GTGGCTTCAAAGTTACCCAAAGAATGCTAGCAATGTTTAGAAAAGGTTAAGGAGAAAGAG
TATGTCTTTAGGTTTAGTACAAGCGGCATATATTGTCGCAGCCGTTCTCTTTATTATGAG
CCTTGCAGGGCTTTCTAAACACGAAACGGCAAAAGCAGGTTGTTGGTACGGTATTGTGGG
GATGGCCATTGCCCTTATCGCAACCATTTTTGGACCACAATCACAAGGTACCATTTGGAT
TTTAATCGCAATGGCAATCGGTGGTGCTATCGGTATTCGTCAAGCATTAAAAGTTGAAAT
GACCGAAATGCCTGAGCTTGTGGCAATTCTTCACAGCTTCGTAGGTTTAGCGGCGGTATT
AGTCGGCTTTAACAGCTACGGTCTTGCACACGAAACAGATCCTGTGCTACAAAATATCCA
CAATGTTGAGGTATTCCTTGGTATCTTCATCGGTGCGGTCACTTTCACAGGTTCAGTGGT
TGCTTTCGGTAAATTACGCGGCATTATCAATTCAAAAGCATTAATGTTGCCACACCGCCA
CAAATTAAACCTTGCGGCACTTGTGGTTTCTGCACTATTAATGGTTGCCTTCTTAAATAA
TCCTGAGAACATTTTCCCTGTATTAGTGATGACTGCAATCGCTTTAGCTTTCGGTTGGCA
CTTAGTGGCTTCTATCGGCGGTGCGGATATGCCAGTGGTTGTTTCTATGCTTAACTCTTA
TTCAGGTTGGGCAGCGGCGGCAGCAGGCTTTATGTTGAGCAATGACTTGCTAATCGTCAC
AGGGGCATTAGTCGGTTCTTCAGGTGCGATCCTTTCTTACATTATGTGTAAAGCAATGAA
CCGCTCGTTCATCAGCGTTATCGCAGGCGGCTTTGGTAACGATGTTCAAGTCAGCTCAGA
TGAAGAACAAGGCGAACACCGTGAAACCACCGCAGAAGAAGTGGCAGAATTACTTAAAAA
TGCAAGCTCTGTGATCATCACCCCAGGATACGGTATGGCGGTGGCACAAGCACAATATCC
TGTTGCTGAAATCACACAGAAACTACGTGATCGTGGCGTCAATGTTCGCTTTGGTATTCA
CCCGGTTGCAGGACGTTTACCAGGCCATATGAACGTATTACTTGCTGAAGCGAAAGTGCC
TTACGATGTCGTATTAGAAATGGACGAAATCAATGATGATTTCGCAGATACTGACGTAGT
CTTGGTTATCGGTGCAAACGACACAGTAAACCCAGCGGCAATGGACGATCCAAATAGCCC
GATTGCAGGTATGCCAGTACTTGAAGTTTGGAAAGCCCAAAACGTTATCGTGTTCAAACG
CTCAATGGCAGTGGGCTATGCAGGCGTACAAAACCCACTGTTCTTCAAAGAAAACACTCA
AATGTTATTTGGTGATGCGAAAGAACGTGTGGACGACATTTTAAAAGCCTTATAAGTAGC
AAAAAATAACCGCAACTTATAACAATAAGGTGCGGTTATTTCTACCTATATTTATGTTCA
AAAACAAGCAGTTCTTGCTTCTCTCTATGTTTGGCATCCCCTAAAGTACACAAGTAACAT
CGAAAGAGGCAGTATAATTTCTTGGAAACCTTTCATATTGAGATGTAATGAGTTCTGCCT
TGCTTATAAACACTCCTATCTCTCTAAGTAATAAACTATATGTTGCCCAAAATTATCTGT
TAGAATGGCTCCAAACGACCCAACTTGTGGGATTTTTGTGTAGTAAATTAAGTTATACTA
AGCTCTATATCATTTATTTCTTGGACTTTAGGATCAACCGTACCTAATCAAATACATTCT
CAATTAGAGAATGTTCGACCATTTCCTGTCTTAGGGTAGACATGATTTTTATATACTAAA
GAATAAAATAATCGAATATTTAACGATTCTTATCAGATTTTTTGTTAGGATAGCACTTTA
ATTTTTCTATTTGTTTTTTGAGTGATTACAACGAGGTTTTTATGAACCCAAGACGCAAAT
CTAGACTGAAAGTGGTGATGGCAGTGTTAAGTGGGCTTGCCGTTGCTGTTGGTTTAACCT
TATATGCGTTAAGCCAAAACATTGACTTATTCTATACGCCATCAGAGATTATCTATGGTA
AAAATAATGATCCAGAAACCAAGCCTGAAGTTGGGCAACGTATTCGTGTAGGGGGTATGG
TGGTTGATGGGTCGGTAAAACGTGATGATAAGACCCTTAAAGTGACCTTTGATCTCAATG
ATATTGGGCCTGCAATTCAGGTGGAATATGAAGGGATTTTGCCTGACTTATTCCGTGAAG
GGCAAGGGATTGTGGCACAAGGTACTTTAGTTGAGCCGACAAAACTGAAAGCAACCGAAG
TGTTAGCTAAACACGATGAAAACTATATGCCACCTGAATTAGGCGATCAGATGAAAAAGC
AACATCAGCCGATGGGGATTTCAGAAGCAGATCTCAAAGGAAAATCAGAACGTGATGCAA
CGCAGATCTCTCAGCCGTTTGGAGAAAATAAATGATTGCTGAATTAGGTAACTATACCCT
TGCTCTTGCTCTCTCATTGGCAATTTTATTGGCGATCTTACCGCTTGTTGGCGCTCATAA
ACAAAATGCTAGTCTGATGGCATTGGCTCGTCCGATGACGTGGGCGGTTTTTTTAGCATT
ATCAATCTCGTTTGGCTCGCTTTTTTATCTGTTTGCGGTCAATGATTTTACTGTGCAGTA
TGTGGTGAATAACTCAAACAGTACGTTACCGTTAGAGTATCGCCTTTCCGCTGTTTGGGG
TTCTCACGAAGGATCTTTGTTGCTTTGGATTTGGCTACTTTCCCTTTGGAGCGTTGCCGT
TGCGATATTCAGCCGACAAATGCCTGAAGAAGCCATCGCTCGTGTATTGGGGGTAATGGG
CTTGGTTAGCATTGGCTTTTTAGTCTTTATTCTGTTTACTTCTAACCCGTTTAACCGAAC
TTTCCCTGATTTTCCTGTTGATGGTCGAGAGCTTAATCCGATGTTGCAAGATGTTGGCTT
AATCTTCCACCCTCCGTTACTGTATATGGGCTATGTGGGCTTTTCTGTTGCCTTTGCTTT
TGCTATTGCGTCGTTGATGACAGGTCGTCTTGACACTGCTTGGGCGAGATGGTCACGTCC
TTGGACTATGGCAGCGTGGGTATTTTTAACATTAGGTATCGTACTTGGCTCTTGGTGGGC
ATATTACGAGCTTGGCTGGGGCGGTTGGTGGTTCTGGGATCCTGTGGAAAATGCCTCGTT
AATGCCGTGGATTGCTGGTACGGCATTAATTCACTCTTTAGCGGTCACGGAAAAACGTAG
TACTTTCAAAGCGTGGACGGTCTTGCTAGCTATTCTTGCTTTTTCACTCTGCTTACTCGG
CACATTCTTAGTGCGTTCAGGGATTTTGGTATCGGTTCACGCTTTTGCTTCTGATCCAAC
TCGGGGCTTATATATTTTGGCTTATCTCGTGGTGGTTATTGGCGGTTCGCTACTGCTTTA
CGCTTATCAAGGCAGTAAAATCAAGAGCTTAGACAATTCCGAACGTTACTCACGAGAGTC
AATGTTATTACTCAATAATGTGCTATTAATGGCGTTCTTATCGGTAGTCTTTTTAGGCAC
GATTTTACCGTTAATTCATAAACAAATTGGTTTAGGGACAATTTCTATCGGAGCGCCTTT
CTTCGATCAAATGTTTATGATCTTAATGGTGCCTTTTGCATTTTTATTGGGGATTGGACC
GCTTGTAAAATGGCGTCGAGATCAGGTTTCTGCTATCCGTAAGCCAGTCCTCATTTCATT
AGCCGTAATGGTATTGCTTGGTTTTGGCTTACCTTATCTTTTTGCCAGCAAAATTACTGT
CAGCGTGGTATTAGGGACAATGATGTCCGTCATTATCGTGGCATTGAGTTTATATGAACT
ACATCAACGAGCAACGCATCGTCATAGTTTCTTGCAAGGCATTTTGAAACTTTCTCGTTC
CCATTGGGGAATGGTGTTGGCTCATTTAGGGGTTGCAATGACTGTGTTTGGTATTGCCTT
TAGCCAAAATTACAGTATCGAAAAAGATGTACGAATGAATGTAGGCGACAAAGTTGAAAT
TTTAGATTACAACTTTACCTTCAAGGGTATTCGTGACTCAAATGGGGCAAACTATATTGG
TGGCACAGCGGATATTGAAATTCATCGAAATGGTAAATATGAAGCCACACTACACGCAGA
AAAACGCTTTTACAATGTCAGTAAAATGGGTATGACTGAAGCTGCGATTGACTGGGGATT
TAGTCGAGATCTCTATGCAGCCTTAGGTGAACGTTTAGAAGATGGCTCTTGGGGCGTACG
TTTATACTACAAACCGTTTATCCGTTGGATTTGGTTCGGTGGTTTGTTTATGGCGATAGG
TGGCATACTTTGTATGATGGATAGACGTTATCGCTTAAAACAGAATAATTAACTATGTTT
ATCGCTCTTCATAAGGAATAATCGGCATGGTAGACAAAATAGTTGCTAATGTTTATTTTC
TCTAAATATTAGCAACTATTTTTATTTGAAAAATCTTGTATAGACAACATATTACACCTT
TTATTTACGAAGTAATTTATAAAACAGAGTAAGTAAGACTGTTGGCAATAATCTCGGTAC
CACTCGCATAGTAAAAGTGATAAAACCTGAAACGATATTCTGCATACCCACTTGGTGTTT
TAATTTAAACAAGCGCCATTCTGCCTTAGCCTGAGCGATACCACGACGGCGACCAACCAT
ACCATTTCCAACACGAGCATAAACCAAAACCTCAGGCAAATTCGCTACTTTTTTGCCTAA
TGCGACCAATTTAATCCAGAGATAATAATCTTCTTGTAAGTCTTGATAGCCACCACATTC
AAGCACAGCATTTTTTTGGTAGGCGACCGTCATATGATTAAATGGGCAACGTTTCTGTGT
AAACTCTACAATGGCTTTGGTTTCTGTTGGCACACGACGATAGCTGACAATATCATTAAT
ATCTGAGCCAAATTCAGCAATTTGTCCGCCAAAAATAATGGTATCGGGATTTTGTTCAAT
AAACGCAATCTGTTTTTCAAAACGTTCTGGAATACAAATATCGTCCGTATCCATACGGAA
TACCCATTCATTTCTGCAGTGGGTTAAGCCGTGATTGAGTGCTTTTCCTAACCCTTGATT
TTGCTCTAGTCTAACGATATTAAGCGGTAAGATGTCCGCAAAATTTTGCACAACTTGCTC
TAATTCAGGGGTAATGGCTCCGTCAAATACAACAACAATTTCGTCCGCTTGAACCGTTTG
ATTTTTTAAACTTTCAAAACATTCGGTTAAATATTTTGATTTTTCCTTAAAATATAAGGA
CATTAATACGGAAAACTTCATTAAATAAACCTTTTCATATTGATTGCAAGTTTTGGTGAA
ATAAATGTGAGGGTAGCAATCACCAAATGTTTAATATTTTTACTTTGTAGGAACATCTGC
CAATAATAACAAGCCGCTTTACGAGATAAATTCATTATATGTGGGTAAGAAAGCATATAT
AATGCATTAAAAGCAAAGTTTTTTTGTTGAATATCTGTTTTTACATATTTTTGTTTAATA
GTTTCAATCGCTAATTCAGTATTTTGTGTATTTGTCGATACACTTGCTCGTTTAGTATGG
AAAGTACAGGTTGTTAAGGCTTGAGAAACATGTTTTGGTTTAAATTCGTTATGCGAAATG
ACTTTCAAAATAAAATCATAGTCTTCTAGAGATTTTAAATCCGTTGATAATCCATTGACT
GCAAAGAAAAATGATTTTTTAATCGCAATCATCGGCATTCCACCTACTTTATTTGCCAGT
AAAATATTCTCTAAAGTGACCGCTTGTTCATTTTCATAGGGGCGAGTGATATAACTAAAC
CCTTCATTTACCATCACACATTCAGCAGGGTGATAAATAAAATTAATCGTCGGGTTTTCA
TTAATTGTTTTTGCCAGTATTTCACATTTTGGATGAGCAAAACGATCATCATCATCTAAA
AAGAGTAGCCACTCGTTTTCAGCAAATCTTGCTCCTACATTACGACTTTCTGCTGCTCCT
AAATTCTGTTCATTCCTAATCACATTGGCAGGAAATGGGTAGAGATGTTTAATTTCTACT
GGCTCAACAGAGTGATCATCGACAATAATCACTTCAAAATTATATTCCGTTTGATATTCC
AAACTTGTTAATAATGCAGGAATTTCATTTTTTCGATTATAAGAAGGAATAATAATACTA
AACATTTTCTGTCTTGTTATTTAAAAATAGAATTTTATTTTTACCTTCATTGCCAAATAA
AGATAAAAACATTAATAACACTAACATAATGCCAGGGAAAGCATAGGCATCGGCTTTTAC
ATTTAAAATGGAGAGAATAAGTAAGGTAGATAAGATAAAAATCCAACTACCGTCAAACCA
ATTTATTGCCACTTTTCGTACGAAGTAACACATAAATAAGAAGCAAACAGAGAGATAAAT
AAATCCGCCATATAATGTTTGGCGTAAAAAACCAGAGTCTGTTCTGCCGTAGTAGCCACC
TTGAGGATAAAAATAACGTCCATCACCAATTAAAATCTGTTTTAATTCAGGGATATAAAG
ATGATTTTGAACTAGATTATCCGTAGATGAACTAACTAAACCATAGCCGTGAATAACATT
GATTAAAGGCTCTAAAGCGTGTTGTACATATTTATTTTCTGCAAAATTAAAGGCTAAAAA
TAAACAGATAGCTCCAAAGAGCAAAATGGCTGGTATATATTTCCATCTAAAATAGACAAG
AAAACTAATTGCAGAAATAAATAAAAAAGTACGTCCTGAAATTAAACCAATACATAATAA
TAAGAAGACAAATATCGGACTGATATTATTATATTTTGCATTATAAGCAAGTAAAAAATG
CAATAAGAAAGCATAGAATAAACTAAGCTGGAAGAATACAGTAGAAGTTAAATTATATAA
ACGGTATTCTTGTTCTGAACCATAGAATTTAGGGAAAACCGCATTCGTTGAAATACCTAA
ATCAATCATAAAGGGAATACCTGCCAGTGCGGTAAAACCCACTACTGCTTGAACAATAAT
ACCGATTTTTAAATCCCTAACCATCATTTCTTTTGCATTAGTTTTTTGATAATAGCAGAG
ATTATAAATGGCAACGCCACAGGTAAATAAAATTAAGCCTTTAATATACATTCCTACGGC
ATAAAATTCTTTAGTGCCGTGAGATAACATCGGAATAACCGCTACAATAATTAGGATAAA
AATTGCGACAAAACTATCCAGTGGTAATGTAATTCCTTGTAAACGTTGTTTGCGGTAGAT
TTGGTAAAGCAAATATAACATCGCTATTCCACCACAGAAAAATGCCATTCGGAAAAAATG
GAATAACCACGGATCGTAAATATAAAATAGATTAATGAATGCTGACATTTTATTTTCCTA
AATTACGTTTTATTGCCAGTAATTTTTTCAGTGGGTATTTTGCTAATTTTGCCCCAAAGC
TGTGTGAAATAGATCCACGAATACTTTCTAAATTACTATTTAATTTTGGGTTTTCAATCA
CCATTAATGGACGAACCACTTTAATATCTAAATTAAAGGTGTTGCCAAACAAAATAAAAT
CATCTGCTAGCCAAAATGGTAGGTTTTGTTCTATCTGTTTTAAAAAAGTGCGAGTCGCTG
ATTTTTTAATTAGATATGCTACTGTTCCTGCAAAATAATTTTTATAAGGATAAACAACCG
CAAAAGGACAAGCGGTAATTTTTGGCTGTAAAAATGCAAAGGTTGTTGGATAATTAATTT
CTAATTCAACATCATTAAATGTCGCAATTTTAGATTGCCCCACTAAAATAATATCTGCGG
ACGGCTGTTTATTTAAAATACGGTTCAAATTTGCCTGAAAATCCTGATTAAACAGTGCAT
CATCTTCGCAAACTAAACTATATTCATCATCACCAATCGTTTCATCATCACAAATTTGCT
GATAAACACCAAGATGGCTTAATGTACAACCAACTTCGCCTTTCGTCACTTTACGAGCGT
AATGTTGCTCAAAATGAGCGAGATTAAAACGTGAAGATAAACTTTGTTCATCTTCATTCA
TCGTATTAAAGGCAGAAAAAACGCTAAAATCAGCGCTATCTTGCTGTGAAAAAAACAGTT
CCCGTCTATGACTATCTTTATCTAAAGAGATTAAATATTTTTTCATTTTATTCTCGAATA
TCAATAATGGTTACGCCTAATTTTTCAAAGAGTTGGTAAACTTGAATAAAGTCTGGATTT
TCGACATTAATTCTTAATGCAACCACATCAATATTTGGGATTTTGTCTTTTATATTTAAT
ACCGCACTACTAAAATAAGTATATATACGACATCTTTTATGTTTAAATTCCTGAGCTAAA
TAGTCTTCTAAAATTAGTGGCGTTTCAATATATTTTACTTGATTTAATTTATATTGTTCT
CTTGGGTGTGGTAAATAAGCGTGAATATCAAACCACTTGATGACCTTTTCCGCTAATTCA
ATATTTTTCTGTTTATCTAAATAAACGGGCTGACCTAATAAAATATTTATGGTTTCACCT
TCTGCTACATCACTTTCTGTTTGTGGAAAGAGTTCCAGATATTCAGTATTTTGAATAATG
TTCGGCAAATCAGCATAAATCGTAAAATGTTTTTTGGATAACGCCTTTAATTTTGCCACG
CTGTATTTATTGCAGAGTAACGTATTAATAAAACGGCGAATACGAGTTTTTGGCTCATCG
ACATAATACACACTATGGCTTACAATATTTGCTGTGCCATCATCAAATGTATAAAACTCA
TTAAATTGAATACTGCTTAGAATAAACTGAATTTGAATGTCATTAATGCTTGCGACAAAT
ACTTTATCAAACTTCTTAAATGCAAATTTAAGACGCAAACTAATAATCTCTTTTAATAGA
TTAAAACGATCAATATGTTGATCCATCTGAAAGAAAGTATCACATTTTTTCGCTAAACGT
TGCACATAATATTCAAATTTCTGATTTTTTGCCGAGCAGAGCATCACACCATAAAATTTT
TCATTTGGATAAAGATTAATAATTCGCTCTGCAATCAAAACCTGCAAAGGCGTATAGCAA
ATGATCAAATTCATACGGTTTTCCCCACTTTAGATGTCATAAAATAAAGTATCAGGATCA
TCACAGCTGAACCAATAATACTTGCATAAGGTACAAATTCAATAGAAGTAAAGGTTAATC
CGATTAAACTCAAAATATATATTACCGTTGAAGCCACTGAACAGATTGAGATTAATTTAT
TCTTACTGTGATAAAACAGGTAATTCACTAAAATAAAATAAGGAATAACAAGCGCGGTCG
AAAGTAAGAATAAAATAATATAGTATTTTGTTCCAACAAATTGAACCCCTAATAACCAAA
CTATAAATTGCTCAGGAATAACCCACATAATTAATGAAGGTAACGGAACAATGGCTAAGG
AATAAAATGCCCATTTTTGCGTTTGTTTTAAATTAATTCGACCTTGTTTTAATCCATCAA
AAAAATAGGGAGTGAGTGCTTTATTTACTGCTTGTAAAATAATCATCAATATCGCAGCAA
TTTGAGCCCCCATCGCATATAAACCTAAATCAACTTGATTAAATTGATGATAAATAAATA
CACGATCTAACTGCCCTTTTAAGAAAAAACTCACATTATGCAAAATTAATGGCGTACCAA
AAGCAAGCACATAAAAGAGTGCTGATTTATATTGCTTCCATTGATATTTTTTACTTACCG
TCTTTTTGCTATAAACTAGATATGCCAATAAAAATACCAGTACATTGCCTAATAAAATCC
CAAGTAACCTTTTTTCGACCAATTCTGTTTGATAAAGTTCGAGAAGTAATACCGTAAAAA
CAACAGTGCCTAAGCTAGAAGCAAATTGCAAAATGGCATAGGAAATCGCCTGTTTTTGAC
ACTGTCGAATGCTCAGCTGAACACCTAATAAGGCTTGAAAAATAGCAGACAAGGCAACAT
AGGTAAGAATTTCTGATTGTAAAATCCAGCAACCCAGTAAAATTAAGCTACCTATCGCAA
GGGTATAAGCATAGCCAGAAGTCACGACTAAGTTAAGGGAGCGTTTACCATAAACATAGA
AGTAACGGGTTACTGCCCCTTCTTGACTTAAACCGACAATAATAAAGAAAAGCACAAGAT
AAGTTTGGTAATATGCAAGTTCCCCAAACCCTTCTACGCCTAATTTTCGAGATAAATAGG
GCAATAGCAAAAATGGCATTGCCCGTGAAGTCAGTTCACCGATTAAATAAACTGCACTGT
CTTTGATGGCTCTCATTGCATCTCTTTCTCAATCAAGCTATCCGCCAGTTGCAAATCTAA
TGTGGTATCAATATCGACTGAGCGATAGGTTGGCATTAAATAGAAACGCACAGGTGGAAT
AAAAAAGTATTTTTCTTGAAGTAGGCTGGCGATATCGTTGATATAAATCGCCCCATTCGC
ACGGTATGCTTTTGGTAATTGCTGACGTGGTGCTTCAAAATCTTTGATTTCATTCATCGG
GAGAATATCATCTCCATTTAAAACAAATGATTTATACGGGTGGTGTTCACATTCACAAGC
GGATACCACAGACTTACTTTTTCCACCTAAAAAGATTTCCATCGCATTGCGAATATCTAA
CGCATTTCGGAGTGGGCTAGTTGGTTGGAACAGTGCTACAACGCCTTCACGGATATTTAA
GGTTTCTAAACAGTGTACAACGGCATCAATCGTACGAGTATTACTCTGTGCAAGTTCTAC
AGGACGATGAACGGCAGTTGCACCATATTTTTCACCTTCCTGTAAAATACGATCACCATC
AGATGTCACAACGATTAAGTCAAACATTCCAGACTCTTTTGCTGCAAGAACTGCACGCCC
TACGAGCGAAACTCCGCCAACTAATTGTAAGTTTTTATCTTTAATCCCTTTTGAGCCTGC
TCTGGCTGGAATAATTGCAATTTTTTTCATAAATCTAACCGCTAGTAATATGGCTAATAA
GAATCGCTATTTTAATTTTAAAGGGCGAGTGAAACAATAGACAAGGAAAAGGGAATAAGG
AATAATAAATCTCTTTTACTTACTTGACAAAATTGCCTACTTATTATGTTTGCTATCACG
AAATTTATTACTGCTGTCATTCTTCCACCATTTAACATTCTGATTTTATGGTTGTTTTCC
TTAATTTGTTTCCGTTTGAAATGGAAAAAATTAGGTTATCTCTCAACCTTTTTAGGCATA
GCAATTCTCTATATTTTCAGTATTCCCTATACTTCACAAAAATTGCACGATTCTTTGGTA
ACTGAAGATAATCTGAGCATTGAAGATTATAAATCAGCTCAAGCTATCGTTTTACTTGGG
GGTGGCTTACGCGATAGTAAAGAGCTATTTGGTAAATTAGCGATCAGCGAAATAGCATTA
GAGCGGGTACGTTATGCAGCGTTTTTACAAAAAGAAACTGGTTTGCCTTTATTGATTACG
GGAAGTAGCCCAAACGGGACTTCAGAAGCTGGCGTAATGAAAAAAGAGCTAGCACAATTT
TTCCATATTCCAACACAATGGTTGGAAGAAAAAGCCAAAACGACGGCTGAAAATGCGAAG
TTTTCTAAACCTATTTTAGAAAAAGAAGGTATTAATAAGATCGTGTTAGTGACAAATCAG
TGGCATATGCAACGAGCAAGAATGTTATTTGAACGAGAAGGTTTTGAGATATTACCTGCA
AGTGTTGGCGCGGGGAAAATGCCTGAAACCTATGGATTAAATGTATTTTACTTTATCCCA
CAATCAGGGGCATTACATAGCAATATGCACGCCCTGAAAGAATGGATTGGATATTGGAAA
GAGAAATAACGGACATTATTAGGTTAATACATTTAGTAGATCAGCCCTAGTGTAAAAACA
AATATCACTAAAAATTCAAATAGACCGACTTGTTTAATTTTCCAGTTTCTTTTTGGCACA
ATAACCGCTCTAATTAACCCAATGAAATAGGCAAAGCTAATGCCATAATCGCCTAAGGCG
AGATAAACAAAGATAAATATACAATGAAGACCTATACTGAACTTACAGTAAAGAGGATTT
TTCCGCTCTCGAGCAACGCTTTTTACATAAATTGTTGTCCCAATAAAAAATAACGTAGGG
TGGAGTAAAATCTCAAAATTATATTGGTTTGTTGCTAAATAGAAACTTGCCATTCCAATT
ATGCCGAAGGTTAAAATACCTGCAATATCATTGATTAAGTTTCGTTCATCTTTTTGTTTT
GCATAGTAAATTTGGAACCCTGCAAGCGGCAGGATTGGGATTATAAATTGCAAAATAGAA
AAATGACTTAAGAGTACGGGAAATATAAATATGCCGCTAAATACGGCATAAATAATCATC
CAGCGTTTATATTTTTCATTTTGTTTTTTACTAACAACAGAGAAAAAAGGATAGGAAAAG
AGATAAGTAAAAAACCAGCTAAGCCCAAGCCAAAAATGATTCATTACAAAATGGCTAGCA
GAAATACCATAAATGAATGGTACAAATGCCATCACTAACGCTCCGTACTGATTAGAAATA
ATCGGCTTTTCTTTAAATATCATGCTTATTTCTCTACTATTTTGTCTTGGTTCCCATATC
CAGTTTTAAATTTGATACTCTACTATATTGATTTACTTTACTTGCAGCTTCTTCCCTACA
AAGATTTTATTTTGTTTTAAACCATTTAGCTGCCTCAATTTTTCAGGTGTTGTTTTATAC
ATGCGAGCAATAGAATAAAGTGTTTCATCTTTCTGAACAACATGATATTTCGCATTGAAA
TCAACCGTTTTTTCTGACGCTTTAGACGATTGTTTTTGCTTAGTTTCCGTCGTTATTTTT
GCTTTCTCTTTAGTTTTTTCCTTAGGCGAAGTCACCGCTGCTTTAGCTTTTTTATCTTCC
TTAGAGCGATTTTCTACCTTTTTTTCAGCTTTCGATTTCTTGGTTAATTTTTCATCATTA
ACTGCTATTTGATTTTGCTGTTTTGGTAATCTATTTTTATATGCAATTAATCCTTGATAA
ATCGCCTTTGCAATCTGACGACGATAAGCCTTTGTGGCTAAACGTTGTTCTTCCGTTGCA
TTAGATAAAAAGCCCGTTTCCACTAGAATTGAAGGAATATCAGGGGAACGTAATACGCTA
AGGCTGGCGTGTTGTGGCGAACTTTTTGCTAATTGCGTAACATTTCTCAGTTTGTCTAAG
ACTGTTTTACCTAACTCATAGCCTGAACGTTGTGCGTGAGAAAACTGCAGATCAAGCACT
GTCTGGTTCAAGTAACGTTCATTATTATTTGCCAAAACCGAACCTGCCCCACCTAATAAT
TCCGATTGCTTTTCGTGATCTTCCAACCATTTTCCTAATTCATCATTTGCACGGCGATTA
GATAAAACCCAAACCGAAGCCCCCTTTAGATTATCTGAACTTGGTGAAGAGTCAGCGTGA
ATTGACACTAGATAATTTGCTTTGTTTTTACGAGCAATTTCAGTTCGATTAGGTAGTTGG
ATAAAATAGTCACCATTGCGTGTCATTACTGCCTTGAAATTAGGATCTGCATCTAACAAC
GCCTTTAATTCTCTAGCAATTGCTAAAGTCACCTCTTTTTCTTTGACCCCTAAATTTTTA
CCGATAGCCCCTGGATCTTTGCCCCCGTGTCCAGCATCAATGGCAATGGTTAATTTTGCT
TGTGCGGAAAGAGCAAGAAATAAACTCATTACCGTAAAGCAAACATAATGTCGTAATTTC
TGCATAGTATTACCCTAAGCGGTCTGATATTCTAAATAATTTTCCAAAATCTGTTTTGCT
AAGTCGTTTTGAGGCATAAGAGCCAGATTTCGCCCTGTTTCTGCATAGTCAATTTGAATA
ATAAAGTCCGCAGATGGGATCATTCCTTCCCCTCGACTTGCCCATTCTAGTAAGCAAACC
GTTTGTGGACGGAAGTAGTCCCTAATTCCCATAAATTCTAACTCTTCAGGATCACTCAAA
CGATATAAATCAAAATGATATAAAGCATAAGGGGGAAGCTGATACTCTTCCACTAAAGTA
TAAGTTGGACTTTTTACATTCCCATTATGCCCAAAAGCACGAACAATGCTCCGAGTGAGC
GTCGTTTTTCCAGCCCCTAATTCTCCATTCAGATAAATCACAATCGCTTTTTCACTATGA
TTTTCTAAATAGCGTTGAAGTTGTTGGGCAAAACGCTGACCGAAATTGAGCATTTCTTCT
TCAGTTGCAAAATAAAATGATTGCATTATTGTTAATCTAAATTAATAAAATGGTGACGAT
AAAACTTCAGTTCTTCGATAGACTCTTTAATATCATCTAAAGCTAAGTGGCTGTTTTTCT
TACTAAATTGTTTAAGCATTTCAGGCTTCCAACGGCTCGAAAGCTCTTTTAATGTACTCA
CATCTAAATGGCGATAGTGGAAGTAGTCCGCCAAATCTGGCATATATTTATAAAGGAAAC
GCTTATCTTGTGCAATACTGTTACCACAAATCGGCGAAGCCCCTTTCGGCACCCATTTCT
TCAGGAAATCTAATGTCTGTAATTCGGCAGCACGTTCAGTTAATTTACTCTGCTTCACAC
GCTCAACCAACCCATTTGCAGTATGGGTTTTCACACACCATTCGCTCATTTTATTTAATA
ATTCATCGGGTTGATGTACGGCAAGCACAGGGCCTTCTGCCAAAATGTTCAGATCTTTAT
CGGTGATAATGGTAGCAATCTCTATAATTCGCTCTTTTTCAGGATCAAGCCCTGTCATTT
CGAGATCGATCCAAATTAAATTTTGTTTATCTTGTTGACTCATCTTTTTCAATTAATTAT
CTAAAATTCCACAGGATATTATTTATTGTAGCATTTCATGCACCACTTTCATAAACCCAT
CAGCAGTAGCATAAACTTCTTCTTTGCCTTGAGCTTTTAAAATCATATCGGAAAGCTCAC
GGAATGCGGAATGTCCGCCTTTACGCGTTAAGACTAAATCTGCCTGATTTTTAACATAAT
CAAAGGCATCGCCCACGGCAACCGCTAGTCCACAGACTTCAAATGCAGGTAAGTCCAACG
TATCGTCGCCTAAAAATGCAGTTTCTTCGGCTGAAACCCCCGCTTGTTGCATTAATTCAA
AACAAGCATCACGCTTAGACATTTTGCCAAGTTGGAAAAGGGGAATGCCTAAATCTTTGA
TGCGACGGCGTAAAATCGGGGTGTCACCGCCCGATAGCACTGCAACTTGAATGCCGCAAG
CAAGAAGCATTTTGATCCCTAAACCGTCTTTCACATTGAAGTATTTTAATGCTTCGCCAT
TTTCGGTGTAATAAAGGCTACCATCAGTGAGTACACCGTCCACATCGGTAATCACAAGTT
TAATTTTTGTCAGTCTTTGCATAAGTATCCTTGATTTCAGTTAAGTGGAGTTTTATGATC
TTGCCCATTATAGCCTTTTGGAGTAGCCAATGTCGATTTCTCAAAATTTAGCGACAATTT
CTCAACAAATTCAACAATATTGTCAGCAAGCTAATCGCCCTGAACAGAGTGTTAAACTGC
TTGCTGTGAGCAAAACTAAACCCATTTCAGCCATTGCCGAAGCCATTGAAGCAGGGCAAC
GTGCCTTTGGCGAAAATTATGTGCAAGAAGGTATTGAAAAAATTCAGCATTTTGCGGAGA
ACGACACATTAGAATGGCACTTTATCGGTTTATTACAATCGAATAAAACGCGTGTAGTGG
CGGAGCATTTTGACTGGGTACAAACGATAGATAGGCTCAAAATTGCACAACGTTTAAGCG
AGCAACGTCCTGAACACCTGCCTGTACTGAATGTTTTAATTCAAATTAATATCAGTGATG
AAGCATCTAAATCGGGTATTTCTGCGAAAGAAATGCTAGAATTAGCCACTCAAATTAGCC
AACTGCCACGTTTGAAATTGCGTGGTTTAATGGCAATTCCGAAGCCTGAAAGTGAGCCTG
AGCAACAGAAAATCGCCTTAGCTCAAATGAATGAACTGTTTCTTCAATTACAATCTCAAT
TTGAAGGGATTGATACGCTATCAATGGGAATGTCTGATGATATGCCAAGTGCAATTGAAT
GCGGTTCGACAATGGTGCGTATTGGTACGGCGATTTTTGGGGCAAGATCTTAAATTTGAT
TGCACTTAAAGACAAATATTCTTATCCTTTCCACATTTGAAAGTTCTAAGGGAGAAGCTA
TGCGACCTAAAGCAAAATTTAGAAAAGATTACCGTCAGCCTGATTTTACTATTCATCAAA
TTTATCTTGATGTTCAGCTTGATCCTGAGCAGACGATTGTCACATCGACGTTGTCGGTCA
TGCGTAAGAATGCAGAAGCGACTACGTTACGTTTAGATGGGCATAGCTTTGAATTTTTAT
CGATTAAATTTAATGGCGAGCCATTCAAAGAATATCAAAAAGATGATGAGGCTTTGACTT
TAAATTTAGCCGATTTCCCTGCGGATCAATTCGAGCTGGAAATTCAGACAAAACTCAATC
CATCAACAAATACGTCACTACAAGGGTTATATCAATCAGGCGAAGGGATCTGCACGCAAT
GTGAAGCGGAAGGTTTCCGTCAGATTACTTATATGCTTGATCGCCCTGATGTGCTTGCAA
AATATCGCACCAAAATCACCGCTTGTAAAAGTAAATATCCATACCTGCTTTCTAACGGCA
ACCGTATTGCTCAAGGGGAGCTGGACGATGGTCGTCACTGGGTGGAGTGGGAAGATCCGT
TCTTTAAACCAAGCTATTTATTTGCCTTAGTCGCAGGGGATTTTGACCTGTTACAAGATA
AGTTTATCACGATGAGCGGACGTGAAGTTGCCCTTGAAATCTATGTGGATAAAGGAAATC
TTGACCGTGCCACTTGGGCAATGGAGAGTTTAAAACGTTCGATGAAATGGGACGAAGAGC
GTTTTGGACTGGAGTACGATTTAGACATTTATATGATCGTGGCGGTCGATTTCTTTAATA
TGGGGGCAATGGAAAATAAGGGGTTAAACATTTTTAACTCGAAATTTGTGCTGGCTAATC
CGCAAACTGCAACGGACGATGATTATTTGAATGTTGAAGCGGTGATTGCTCACGAGTATT
TCCATAACTGGACGGGCAACCGTATTACTTGCCGTGACTGGTTCCAACTCAGTTTAAAAG
AAGGTTTGACCGTTTTCCGTGATCAAGAATTTACTTCAGATTTATGGTCAAGATCGGCAA
AACGGATTGAAGATGTGCGTTTGTTGCGTGCGGTGCAATTTGCTGAAGATGCAAGCCCGA
TGGCTCACCCTATTCGCCCTGAAAAAGTGATTGAAATGAATAATTTCTATACGGTTACCG
TCTATGAAAAAGGGGCGGAAGTTATTCGTATGATCCATACCTTACTTGGCGAAGAGCGTT
TCCAAAAAGGAATGAAACTCTATGTGGCAGAAAATGATGGCACGGCGGCAACCTGCGAAG
ATTTTGTGTCTGCAATGGAACGTGCTTCGGGAGTGGATTTGGATCTATTCCGCCGTTGGT
ATAGTCAATCGGGTACGCCTGAATTAACGATTTCTGATGAATATGATGAAAAACGTCATA
CTTACCGCTTGCACGTTTCTCAAAACACACCACCAACCGCTGATCAGCTAGAGAAAGTGA
ATTTACACATTCCGTTGAAAGTAGCGTTATATGGTCAAGATGGTAAGAAAATCAAGTTAC
AACACGAATTATTAACTGTCAGTGATGTGTTAGATGTGGTCCACGAACATCAAACCTTTG
AGTTCCATAATGTGCAACAACGCCCTGTGCCTGCACTGTTGTGTGATTTCTCCGCCCCTG
TGCGTTTAGATTATGATTATTCGACAGAACAGCTTTTGACGCTCTTGAAATTTGCTGAGA
ATGATTTTGTGCGTTGGGACGTGGCACAAATGTTGTTTAACAACGAATTGCGTGAAAATC
TAAGTCGTTACCAACAGGGCGAAGCAATGGCATTCTCACAAGGTCTGTTAGAAGCGCTCA
CCTTTGTGATCGACAATGCAAATAGAGATCCAGAACTCGCCGCTTTAACCTTAACCTTGC
CAAAAGAAACGGAATTTGCTGAGTTGTTTAAAGTGATCGATCCTGCAGGTATTGCGGCTG
TTCGTCAATTTATGCAACAAGCGATTGCTGAGGAATTAAAAGATCGTTTCTTAGTCGTTT
ACAACCAAAATAAATTAACGGAATATCGTGTGGTTGCTGATGATTTGGCAAAACGTGCAT
TACGCAATGTTTGCTTGTCTTACCTTGCCTTTACTGAAGTAGGGAATACCTTGGTGCACA
AACATTATCATCAAGCAAATAATATGACGGACACTTTGGCGGCACTCACGGCTTCGACCA
AAGCACAACTTGCTTGCAGAGATCAGCTTCTTGCCGATTTTGAACAAAAATGGCAACACG
ATGGCTTAGTGATGGATAAATGGTTTGCTTTACAGGCGACACGTCCTGATGAAAATGTGC
TTGAAATTGTGCAAAATTTATTAACGCACCCAAGTTTTAACTTCAAAAATCCAAACCGTG
TACGTTCATTAGTTGGGGCATTTGCAAGCCAAAACCCAAGTGCATTCCACGCTATTGACG
GCTCTGGCTACCGTTTCTTAGTCGATATGTTGATTAAGATGAACGAAAGCAATCCGCAAG
TGGCGGCACGCTTAATTGAGCCGTTAATTAAACTTTCTCGCTATGACACTCAACGTCAAA
CCCTGATGCGTCGCGGCTTAGAGCGTTTGAAAGGTTTAGATAATCTTGCTCGTGATTTGT
TTGAAAAAATTGAAAAGGCATTGCAGTAATGATCTGGCATAAAGCATTATTTTCTTTTCA
CGGAAGGTTAAACCGCAAAGGCTTTTGGATCGGCTTTGGGATTAATTTTGCATTTTTGTT
TATTTTTGCAAATTTTATCTTAAATCCGACCGCTTTCAGTTGGATTAGCGTTCTACCCTT
GACCCTTTCACTTTACAGTTTATCTGCAGTGATCGTTAAACGCCTACACGACCGTAATCG
TTCGGCGAAAGCCTTGTTTATGGTTGCGGTGCCGATATTGTGTTATCTCAGTTCATTGGG
ATCGCAAGGAACAATGGCATTTGTGCTAGGCATTATGATGCCGATGTTTATCGGAACGAT
TTTAGTGATGGAATGGGGTGTTTTTGCAGGAAATCCTGAAGCTAATCAATATGGTGAGAA
AGGATTGAGTGTGAGATTTAAATAATTGTAGGGTGGGTCTTGACCCACCGTTTCGTTGTA
ATATCTTGAATTTATTGGTGGGTTAAAACCCACCCTACAAAACTGTTTTTTAAATCTCCC
CCAGCCCCTCTTTTTCAAAGAGGGGAGCTAGTTACAAATTTTAATAACAAACAAATACAA
AATGACTGAAATAAAACTTAACTACCACAAAACCCATTTTTTAACCTCTGCACCTGATAT
TCGCCATTTACCTGAAGACAGTGGCGTGGAAATTGCCTTTGCAGGGCGTTCAAATGCAGG
GAAATCAACGGCATTAAATGCTTTAACTAACCAAAAGAACTTGGCTCGTACTTCTAAAAC
TCCAGGGCGTACGCAGTTAATTAACTTATTTGAAGTAGAACCAAATTGTAAATTAGTCGA
TTTACCTGGCTATGGCTATGCGGCGGTGCCTGAACAGGTGAAACTTCAGTGGCAACGCTC
TTTAGGTGAATACTTGCAGAAACGAGAATGTTTACGGGGGGTAGTGATTTTAATGGATAT
TCGCCACCCGTTGAAAGATCTCGATCAGCAGATGATCGAATGGGCAGTGTCTGCGGAATT
ACCTGTGTTATTGCTACTTACCAAAGCGGATAAACTTAGCCAAAGTGCGAGAAGCAAAAC
CGTTAAAATGGTGCGTGAAGCAATTTTACCGTTTCAAGGCGATGTGCAAGTTGAAGCCTA
TTCTGCATTAAATCGTATTGGTATTGATAAACTTGCGACTAAATTAGATAGTTGGTTCGC
CGAAATTTTTACACAAACCCAAGAGGGCTAATCTTATGTACAACTTAACCGAATTACGCC
AAGAAACCGATGAAATCATCAAATCTTTATTAGACGATGGCAGCGATCCTGAAGCCCTTT
ATATTATCGAACACCACGTTGCTCATCACGATTTCGATAAACTCGAAAAATTAGTGGTAG
ATGCTTATAAGTTGGGCTATGAGATTTCTGAAGCGGAAGAAGTGGAAGAAGAAAATGGCG
ATCTTGTGTTTATGTGCGATATTGTCAGCGAAATTAAATTAGATGCGGAACTTATTACCG
CTCAACAAAAAGAGCTACTGCCGTTAATCGAAAAATCGGGTGCGGTCTACGAAGGCTGGG
GAACTTATTTTGAAGATCCGAACAGTGATGAAGATGAATATGGTGATGACGGCGAATTTT
TCGATGACGAAGATGATGATTTTGATGATGAAAGACGTTAACCATTAGCAGAATTATGAA
AATAAATGATAACCCTATGTAGAATATTTACCATGTAAGAATCAAGTAATAAGGAGGAGC
AATGCTAACAAATTGGTCAGAAGGTTATGTTAATGATATTAATTATACGACAGGTTATTA
CGATGGATTAAATAGCCACCAATTAATTTGTCCATTCTTAATAGCAAATTTACAGCCGCC
AAAAGTCATTAATGCGTGTGAGTTAGGTTTTGGGTTTGGTGTATCGCTTAATATTCATGC
AGTAGCAGGAACAGTAAAATGGTACGGGACTGATTTTAATCCTTCTCATGCGTTCTTTGC
TCAACAATTAGCAAACCAAGGCAATCCAGATAAAGTCGTTATTGCAGATCAATCTTTTGC
CGAATTTTGTCATCGAGATGACTTACCTGATTTTGATTTTATTGCTCTACATGGTATTTG
GTCTTGGATTTCACCACAAAATAGAGAAACTATCGTTGATTTTATTCAACGTAAATTAAA
AGTAGGTGGTGTAGTCTATATTAGCTATAACACATTACCAGGATGGGCAGGAAAATCACC
AATTAGATATTTATTAAATCAATACTATAGTAAATTATCTGCTACTCTAGAATCAAAAGA
TCAAGCGATTAAATCAGCATTAGAACATACAAAGAATATGCTTTCAGTGAGTAATAGTCT
CCTTTCTCTCTCACCTTATTTGTTGGAACAAGTTGAACAGATCAAAGAACAAAATTCTAA
TTACGTCATTCATGAATTTACTAATCAGAATTGGTATCCAATGTATTTTTCAGAAATTGA
ATCCTGCTTGAAACAAGCTAAATTAAGTTACGCATGCTCCGTTTCTTATTTAGATGATTT
TGATGAGGTTTTATTTGATGAAGAGCAACAAAAATTATTATCTAGCATTCAAGATCCTTC
TTTATTTCAAACAGCAAAAGACTTTATTTTAAATAAACAATTCCGCCGTGATTATTGGGT
TAAAGGAAAATCTCAACTTACTAATCAACAAGGAGAGAAAGAATGGAAGAAATTAAATAT
ATTACTTGTTTCATCTACAACAAAAATTTCGACCACGATTAAAAACTACCGACAAACGGA
ATTTAAAGAAGAATTATTAAAACCTATTATTGAAAAATTATCTGATTATAAGATTCACTC
GTTAGAATCTTTGTGTGAAGCCTTAAAAGGGGATATGCCTCCAAATGCATTATTTAGAAT
AATTGCCCTATTAGTAGCTCGAAAAGAAGTTGTCATTACTCAATCGGCTGAAACAATAGA
AGCAGCTACAAATTCCTGCCAGAAATTTAACCGAGCTATATTGGATAATCCTTTTGCTTT
TAATAACGTTAACTATCTGGCAAGTCCTGTGTCAGGTGGTGGGATTTATTATTCTAATAT
TGAATTACTCTTTTTATCTGCATATGTACAGAAAATTCCAGAGAAACAGTGGGAAAAATA
TGTACGTACTATTTTAACAGCACATAATCAACTATTACGTAAAGATGATAATATTCTATC
TTCTGAAGAAGAGATACTTGGAGAAATATCTCGTCTGAAGAAAGAATTTTTAGATGATAG
ATTTGAAATTACAAAAAGTTTAAAGGTGGTCTAGCCCCTTTTTCACCCAATATTGATACG
GCTTAGTATCTGTTTGACTTTTTAATAGCTGATGATCCATAAATTGACAAAAACTCGGAA
TATCACGAGTAGTTGCAGGATCGTCAGCAATAATTAGCAACACTTCACCATCTGCCATAT
TGCGAATGGTTTTGCGAGTAAGCATTACAGGTTCAGGACAACGTAGCCCTAGGGTATCTA
AAGTGTGGTTAATGGTTAGTTCGGTCATCGTTATTATTCAAAATTAAAAATTACAGGATA
TATATGCAACAGCTTTTCTCTCAACATATCGCACGCATTCAACAAATCGTACAGCACGCC
TTAGAGCTGGCTCGTCTTGACGGACTTTGGATTTATGCAGGGCAGGCAAAATATCATTTT
TTAGACGACCAAACATCGCCATTTAAAATCAATCCGCATTTTAATTATATATTCCCTGAT
CCCACTGCAGAACAAAGTTGGCTTTTTTTAGACGGTAAAAATAAACCGAAACTCTATTTT
TATGCACCGCAAGATTATTGGCATTGTATGCCAAATCCGCCGACATCGGCATTTTTTGCT
GATGAGTTTGAATGGCAAATGCTCACGGATAGCCAACAAATTCAACAATATATCCTTAAT
CCGACCCATTGTGCCTTTATTGGTGAACAAACGGAGCTTGCCAAATCACTAGGTTTTGAG
CATATCAATCCACAGAAAGTGCTAAATGTACTGCATTTTGAGCGTTCGATCAAAAGTGAA
TTTGAAATTGAGTGCATTTATCAAGCTCAACTTACCGCTTTAGCAGGACATCAAGTAGCA
AAAGAGGCTTTCTTTGCTGGTAAAAGTGAGTTTGAAATTAATTTAGCCTATCTTCAAGCG
ACCAAGCAATCGGATAACAATGTGCCTTACGGCAATATTGTTGCGATCAATCAGCATAGT
GCGATTTTACATTACACAAAATTGGATTTCACGCCACCTTGCGAACGCCACAGTTTTTTA
CTTGATGCTGGTACAAGCTTTCTTGGTTATGCCTCCGACCTTACTCGAACTTATGCTTTT
GAGCCACAAAGTGAATTTGCAGCAATGATTGCTCAAATGGAACAGTTTAAACTGGATACG
ATTGCTGATATGCAAGTGGGGATGAATTATCTAAGTTACCATACCCAAATGCACCGTTGG
ATCTCGCAAATGCTTCACCAGTTTGAGTTTGTGAAATTACCTGCCGATCAAATTTTTGAA
GAGGGTATTAGCCGTACCTTCTTCCCACACGGTTTAGGACATCAGCTTGGTTTGCAAGTC
CACGATGTTGCAGGCTTCCAACAAAACCACCGTGGCACACGCAAAGCTCCGCCTGAGATT
TATCCAAGTTTGCGTTGCACTCGTGATTTAGCCGAAGGTATGGTGCTTACCATTGAACCT
GGGTTCTATTTTATTGAGATGTTGCTAAATCAATGGAAAAACCACCCGCTTGCTCGTTTC
TTTAACTGGCAGAAAATCGACGAATTTAAACGCTACGGCGGTATTCGGACGGAAGATAAC
ATTGTGATGAGAGCGACGGGGGCAGAAAACTTAACGGCAAAAGCTGAAAGTATCAGTAGC
AGATAAGTAATTATTACAGATCCCATTTAGCTTAAAATATCTAAATGGGAAGTTGGTGTA
CTCATAAATAATATTTCTAATCTAAAGAAAATAGATCTAATAATGTGGCAAAGCTTTGCG
ATTTCACTATATTGTGAAACTCTTCAATGTAAACTTTATCTAGATCTGTTTCCCTGATTG
CTGCGTATAAATTGCTATATAAGCCATTAGAAGTGATTTTTCTTGCAACAACATAGCCTT
TTTCTAAATATGGTTTTACAGCCCAATAAGGTAAGGCTGCAATACCTCTTTTACTGGCAA
CAAGCTGAATGATTGCGATAGTTAATTCACTAGTGCGTCTTGTTGGGTTTATTCCTACTG
GTTGTAAGATTTTTTTCAATAAATCTAACATATTGTCGGGAACAGGATAATGAATTAGTG
TTTCGTGACGAAAATCTTCAGCTTCCCAAATTTCTTTTTGTGCCAAAGGGTGATCTTTGG
CACAAATAGCAACCATTTCATAAGAAAATAAAGGTTTATAAATAATACCAATGGACTCTT
CTATTTCTGATACAACAGCCCAGTCTGCTCGGTGAGTAAGCAATAGACCAACAGTATCAG
TATGAAAACCAGACACAATATCTAATTCTATTCCCCCCCAATTTTGTCTAAAAATATCCA
TTGCTGGCATTAACCAATCAAAACAAGTGTGGCATTCAACGGCAATCCGTAATTCTCCAA
CTTCTCCTTGTTTAATTCGGGTTATATCTGATTCAGCTTCTATTATTTTAGGTAAAATTT
CATAAGCGAGCTGTACTAAACGTTCTCCAGCTGGAGTAAAATGGATTGGCTGAGTTTTAC
GTTCAAATAGAGTTAGATCATATTGATTTTCTAACAATTTAATTTGATGAGATAATGCTG
ATTGTGTTAAATGAATACATTTGGCGGCAGCTGAAACACTGCCGCTTTCTTTTAAAGCAA
TAATAGTTCGTAAATGACGAAGCTCTAAGAAAATTGGTTTCATTAGTCTGAATTTTGAAT
GTAACAACTACAATTGACCTAGAATAGCATGTATTTACTATATTAGAAAATCGTTTTCCT
AATCAGCATTACTTTATTTTTTATTAGCATGCTGGGTTAAATACATAGTTTCTATTATCT
ATATCATTTTATAAATGGCAAATAGCCTTCTATTTAAATATTACTTAAAATATGAAAAAA
ACTATTTACTACCATAAATTAGCAATATTACTTTCTCTATTTTTTTCAAATGAACCGATT
GTTGCTAAACATATAGCACAGAAAATATGTATAGTTGTAGGTATTTATGATGGCGATACT
TTAACCTGCTTGCACAATCGGACACAACTTAAAGTACGCCTGCAATATATTGATGCCCCA
GAATTTGCCCAGCCTTTTGGTAATAAGGCGAAGCAATCGTTAGCTCAACTGGCATTTAAA
AAAGAGGTTGAACTTGAGATTACGGGGTATGATAAATATCAACGGCTGTTGGCAGTGGTT
TATGATCAGAGGGGTGAAAATCTTAACTTAATTCAGGTGCAACGAGGAATGGCGTGGGCG
TATCGCCAAACACAACCGATGTATCTGCAAGCTCAGCAACTTGCTCAACAGCAAAGAATA
GGTTTATGGCAAGATAAAAATCCGATCAATCCTGCGGACTGGCGTGCAAGTAAGCGGTCA
GATGAACATTCATTTTGGCAAGGTTTTTCGCCTAAGGCACCGCTTGCCACTATAGATTGT
AATGTGAGGAAAAGTTGTAACGATCTTCCCGATTATGACACGGCGAAACGCTACTTTAAA
CAATGCCGTTGGCGAGAGCTAGACGGCAATAATGATGGTATCCCTTGTAATAAACTTTAT
AGAAAGGCTCAGCGACAATGATTAATAACACTTTTCGTTCCTATTTCCCTTTTTTTCAAG
ATAATCCCGATGCGGTATATTTAGACACTGCCGCAACGACACTCAAACCGAAAGTGTTGA
TAGACGCAACGCTCAATTTTTATCGTTCATCTGGTTCAGTTCACCGTAGTCAATATGATT
TTCCTCAAACGGAACGTTATGAATTAGCAAGGGATTTAGTGGCAAAACGTTTCAATGTTG
CAACACGAGATGCGGTTATCTGGACAAGTGGCACAACCCATTCACTTAATTTGGTCGCAA
ATGGTTTAGCTGACAGTATTGAAGCTAGTGATGAAATTGTGATTTCTGTGGCAGAACATC
ACGCTAATTTTATTCCGTGGCAACAACTTGCTGAGCGTAAACAAGCGAGGTTGATTGTGC
TGCCACTTAATAGCAACTACCAGATTGCCCCTGAAATGCTACAAACAGCCTTATCAGAAC
GCACTAAAATCGTTGCGTTTAATTTGGTGTCAAATGTAACAGGGGTTAGGCAGCCTGCAG
AGCAATTGATACCGCTTATTCGTCAGCAATGTTCAGCCAAAATTGTGCTTGATGTTGCAC
AAGCGGTCTGTTGTGAACAAATTGATGTACAAGCACTTGATGCCGATTTCTATGCGTTCT
CTGCACATAAGATGTACGGACCAACTGGGGTTGGCGTATTAACAGGGAAATTGAGTAGCC
TTGAGCAACTCCGCCCTCTTTTATTTGGCGGAAAAATGTTACAAGAGATTACTGAGCAAA
AGCTCACGATGGCAACATTGCCTTATCGTTTAGAAGCAGGTACACCAAATATCGCAGGAA
TTATCGCTTTTGGTGAGGTGCTGGAGTGGTTGGAAAAATGGGATTTTTCAGCTTTAAACT
CACCGCTTTATCAGCTTGCGAAAGAAGCTCGCCAGCGGTTAGCGACTTATCCCAATATCC
GTATTTTACCGGAAGGGTGTTTAAGCCCAACGATTAGCTTTGTCTTTCATCATCAACATC
ACGCAGATATTGCGGCGATTTTAGCCGAGCAGCAGATCGCTTTGCGTAGTGGCGAACATT
GCGCCAAACCCTACTTACGTTATTTAGCGCAAAATGGCACCTTGAGAATATCTCTTGCTC
ATTACAATGTTCAAGCGGATCTTGACCGCTTTTTTACCGCATTAGATTTTGCTCTCGACA
TTTTAGAAAATTAATATCAACTTAGATCAAAAAATCGTAAATTTCCCGATTTTCTGCTAG
AACGAAAGGGCGTTATAGGGTAATCTTTGCAAGTTTTTTGATTTATTTTTTAAAATTAAA
TTTATAGGTATTGATATGGTAAAAAAAATTGCAGTATTAACCAGTGGCGGCGATGCGCCT
GGTATGAATGCAGCGATCCGTGGTGTTGTGCGTGCGGGTTTAAGTGAAGGTTTAGAAGTG
TATGGTATTCAAGACGGTTATTACGGTTTATATCACGACCGTGTTATCAAACTTGAACGC
CGTTCAGTGTCTGAGGTGATCAACCGTGGTGGTACATTCTTAGGTTCTGCACGTTTCCCT
GAATTTAAAAATCCAGAAGTGCGTGCAAAATGTGTAGAAACCTTGAAAAAATATGAAATT
GATGCGTTAGTAGTTATCGGCGGTGACGGCTCTTATATGGGGGCAAAACTATTGACCGAA
GAACACGGCATTGCGTGTATCGGTCTACCTGGCACTATTGATAATGACGTTGCAGGCACG
GATTACACTATCGGTTTCCAAACAGCACTTGAAACCGCATTAGAAGCAATTGACCGCTTG
CGTGATACTTCAACTTCTCACCAACGCATTTCTATCGTTGAAATTATGGGGCGCCACTGT
GGTGATTTAACCTTAAGTGCGGCATTAGCAGGCGGTTGTGAATACATTATCATTCCAGAA
AAAGGTTTTGATAAAGAGTCACTAATACGCAACATCGAAGATGGTTTCAATAAAGGAAAA
CGTCACGCAATTATTGCGATTACAGAATTAATGACAGATGTACACCAATTAGCGAGAGAG
ATTGAAGAACGCTTTGGCCACGAAACCCGTGCTGCTGTGTTAGGCCATACCCAACGTGGC
GGTGCGCCTTGTGCATTTGACCGTATTTTAGCTTCTCGTATGGGCGTTTATGCAGTAGAA
CTCTTGATGCAAGGCTACGGTGGTCGTTGTGTGGGTATTCAAAATGAAAAATTAGTTCAC
CACGATATTATTGATGCAATCACTAATATGCGTCGTCCGTTTAAAGAAGAAATCTTTAAT
ACCTCTAGAAAATTATTCTAATAAAAAGTGGTGCTAAGCCACTTTTTTATTATCCGTATC
TTTAACCAAATCACTGAATGAGTCGGTGTTCTATTCGGCTTTATCCCAAAATACTAATTG
CTTTATTTACTCATAGGTAATTTGTCAATTTTGTGCTTTAAGGAAAGGCAATAGCAATAA
TGCGATGCCAGAGGCTGCACAAGCAATCACGACAAAAAATCCAGACCAGTGGTGTGATTC
CATCACTAATGCTAAAGGATAACCAGCTATAGCAGCACCTAAATATGCAAATAATCCCAC
AAACCCTGTTGCTGAAGCTGGAGTTTTTTTATGGGAACATTCAGCAGCTGCCATACCAAT
AAGCATTTGAGGACCAAATACGAAAAAACCTACTGAAAAGAAAATTCCTGCTTGTAATAT
GAAATTTTCTTTTGGCATAAGCCACATTGCAATAATGGAGAAAAAAATACCAATAGCAAA
TAACAATGCCATTGGACCACGATTGCTAGCGAATAATTTATCTGATCCCCAACCAGCAAC
TAGAGATCCTATAAATCCTCCTACTTCAAAGAGTGAAAGTGCGCTATTAGCAGAAACAAG
ATCATAGTGATATTTTTCAGTTAAATAGATATTTCCCCAATCGTTAATGGCAGTTCTAAC
CACATAAACAAGAGCATAACTTAATGCTAATAGCCAAATGTATTTATTAAAAAAAACATA
TTGATGTAAGATCTTATTCCATGTGAGATATTTACCTTCTTTCTCTTGAGCAAGCTCTAA
GTTATCATTGCGCCATTTTCCTATGCTAGGTAATCCCATGGTTTCTGGAGTATTCTGTAA
TCGAAAAAATAGGAATATACTGATTAATATTGCTAAGCCTCCAGCGGCGATAAATCCATA
TCTCCAACTATAATGTAAGGTGAGATAACCAATAATTAATGGGATCATCGCTCCACCAAC
ATTGTGCGCAGTATTCCAAATAGACCACCATAAGCCTCTTTCATTTCTTGAATACCAAGT
TGTTAGTAACTTAGAACAAGAGGGCCATCCCCATCCTTGAAACCAAGCATTAATAACCCA
CAATATAGTAAACATGAGAACAGAGCTAGATAGGCCAAATAATATATTTGTGATTCCTGT
AAGAAATAATCCATAAGCCATAAAATGTTTAGGATTTTCTTTATCTAGGTAAACACCTGA
AATAAATTTTGAAATACCATAGGTTATGTAGAATAATGTTGAGATTATCCCTATATTATT
TTTATCAATGCCTAAATCAGTAATTAGAGTAGGAACGACATAATTAAAGCTTTTCCGAGT
CAAATAGAAGCCGGCATAACCAATATACATTCCTATCATAATATGTAGTCGCCAGTAGTG
ATAAATTTTATGACTTTGATTTTCCATTATTTTTATACGTAAGGTAAATTAACTATAAGT
GTTGTTCCATGTTGAATTGGATTTTTTTCAATAGGAATAGAGATAATTTCAAATGTACCA
CATAAAATATTCACTCTCTCTTGCATTCCACGAATTCCAAATCCTGTTAATATCTGATAT
GTATCAAATCCAACCCCGTTATCTGTAATAATAATATGTATATTATTTTTTATTTCAATT
TCTATTTTTACCTTATTTGCTTTAGCATATTTTATAATGTTATTCAAACTTTCTTGACAT
AATCTATATATAGTAATTTCCAGAATATGTTCTAATTTTAAATTTTGATCATTTTTCCAT
ATTAATTCAGTATCAATTTGATTATCTTGAAAATTTAGTTCAATAAATAGATTTTCAATA
GCTTGGGGTAAATCTAAATCATCAAGTAGACGAGGTCGAATTCGATTTAGTAGTACTTTT
GTTGTATCATAAATATTAAGAGATAATTGCTCTATTGTGGTTGATATTTTTTCATAATTA
GGTGCAATCCTTTTTAAAATGTTTGCTTGAGTTCTAATGGCTGTAATATTTTGCCCGACC
TCATCGTGTAATTCTCTAGAGATTTCTTGACGAATAGTTTCTTCAGTATTAATCAGCTGC
CGAGTTAGTAATCTATTTTTATTTAATTCTATTGATAAACTCTGGTTCAAGTTACGCTGA
TCTTGAATCGCAAGCCCTAGAAATATTCCTGTGATAGTTTGGGTTGAAATAGATAGTAAT
AAATCAGCTATAGTGAGATTAGAAAAACTATGTGTAGTACCAATAAGTGCTATACTATTA
AGAAGGACTCCTAAAAATGCACCTTGCCAACCATACTGAAAAGCTAATAATATAATAGGG
ATTGCAAGGTAGAATAAAGCAAACCTATAGAAGGTATCTGGCAATTTCATTTGAATATAG
ATATTTAAAACAAATAGTAAAATATAAATAAAAATGTGCTTTATTCTTAAAGTTACCGGC
TTCTTTATTAGAGAAGAAGTAAGAGGAAGCCATTCAGTCTTAAATAAAAACTCATTGATT
AAATAGCAAGCAGGAACAATCAATACCCCACCAGTAAAACTTACAAGAAATGTGAAGTAA
AATTCTGATGAGGAAATGGCTACAGCATTGATCATACTAATTGAAACTATAGTGCTAAGT
TGAATTGATAATTTTTTCCATTGATTTCCACTATAGTATAAATATGATAAGTAAATAATT
GGGATACTACATATACTTAAAATAAAAATAGAATATTGATATATTTCTGGAAATAAATAG
TTTAATAAAATCAATATACTAATTTCAGAACAATATACAATAGGCCAGAATTTAGGTTGA
ATATGCAATATAATACCACTACGTAAGGCAAACGGCAAAAATAGACAGGCCAAAACAATA
TCTGAAAGTAAATAATCTGAGATTATCCATAAGCAGAAATAAGAACAAGTTATCAAAAAC
CAAGAGTATAATATAGTAAATATCATTTTAGTTGTGAATTTAATAAATTCGCTAATTCAA
CATTATTTTTGACATTGAGTTTATTTATTGCATTAGATCTATGAACATGTACTGTCTTAA
AACTCAAATTAAGTTTTTCGCCTATTTCCTTTGGTTCAAAACCTAAGATTAATAACTCAC
AAATTTCCCTTTCTCTTTTTGTTAATTGTCCTACCGGATTAGACTGTTTAGATGAAACTA
ATTTTGTGGTTAGTTCTGGCATTAGATATACACCTCCTGAGTATACTGTTTTCACCGCTT
GAATTAACTCATCAGGATTACATCGTTTGCTTAAATACCCTTTTGCTCCTAATTCTAACG
CTTTTTTTATAATTAAATCTGAATCATTTACACTTAGCATAATACAGTGGATACCTGACG
GTATATCTTTTAATAAATCTAAGCCACTTTCATCTGGCATTGAAATATCAATAATACATA
CATGAGGTTTTAAATAAGGTAAATGTTGACGAGCTTCTTTAGCAGAAGAAAATTCTCCAA
TAACAGTAACGTCACTCTCTAAAGAAAGGAGTTGAGAAAAACCAGAGCGTACAATGACAT
GATCATCAATAAGAACAACATGAATCATAAAATCCTTCCAATTAATAATAGCGTATTTCT
ATAAAAAATACGGTGGAAAAGTCCACCGTATTCTTGTTACTCAGCATATTCTATCTTTTA
CGAATTTTTTTCTCTTCTGCGATTGCAACGAAGGCTAACAATCCAATACAAGTAATTGCT
GATGCATGAAGTGCTGCAAAAGTACCACTCCATCCGGTTAGACCAAAAATTGGAGTACCG
TCAGCAATCATTCCTAATCCTAGTTTTGCAAAACTATCTCCAATTAAGTAAGCAAAGGTA
CCTTTTACACCATCAGCAACAGCAATTGCTTTTTTAGGGACAAACCCAACAGCAGCCACG
CCAATCAGTAATTGAGGACCAAATACTAAAAAGCCTAAAGCAAACAATGCCGTTAAATAC
ATAAATTCATTAGTTGCAAACTGATAGAACTCAAGAGTAAAAACAATCAGACCTAGGGCA
ATACAAGCGGTTAAGGCACGACGACCATTTGCTAAATCAGATAAATATCCCCATAAGAAT
GTACCCACTAATGCCCCGACTTCAAATAGAGCAAAACCGGAAATAGCAGCATCTTTTGAA
AATCCTAATTCTTGATAGGCATATACTGGGGACCACTGATCAATACCAATACGAACAATA
TATAGAAAAATGTTAGCAAAGCATAGTAGCCAAATAACTTTATTTCTTAATACATATTGA
ACAAATATCTGCCATTTGGTCAGTTGATTTTCTTCAGTATTACGATCTTCCTCACTAATT
TCCTCCCCAAATAATTCTTCCGCTTTACCTAAACCATATGCCTCAGGAGAATCAGAACCA
TAGCGTAATCCTATAAATCCAATAATTAATGCAATAATTGATGGAAATACAAACATTCCA
ATGACATGTCCATTAAAGAAGACATTAGCTCCGAATAATGCAACTCCAGCAGCTGCCGCA
CCACCTACATTGTGTGATAAATTCCAGAAACCCAAAAATGTTCCTCGTTTCTTTCTAGGC
GTCCATTTAGTAATTGTGGAGTAGCTAGATGATCCCCCTGTACTTTGGAAAAAGCCACTA
AGTGCATAGAATGAAATCATTAAGAACAGTGCAATGCTCCCTCCTCCCATACTAGCACTA
AAGCCAAGCATACAGATAGCTGAAAGAATAAGCATAAATGGTACAAATTGTTTTGTATTT
TTACCATCAGCATAATAAGAGACTACGGTTTTCCCAATACCATAAGTAATTGAAAAACCT
AAGCCAATAAGTCCTAAATCTGTTTTAGTTAAACCGTAAGTTTCGATCATATCATTTTGT
GCGATGTTGAAATTCTTACGAATCAAGTACATTGCCATATAACCGATAAATACAACTAAA
TAAGATTGCATAAAAGGTTTGAACCACATTTTCCGTCTTTCTTCTAGGGATAGATCTAAG
ACTGGGCGTCTAACTTCAGCTAAAAATGAAAACATAATTTCCTCTGATATTTTTAAAAAG
ATATTTAAATTTTAAGAAAATTATTTCATTGCTCCTTGAGAGAATCCCCTAAATAGAATA
AGAAAATTTCCTAGTTTAGATACCGTTAACTGTATTTTGTGACTAAGATCACATTTTAGG
GTTTATTGTGAATTTCTAGGAACAATAACGGACAGATGGTTTTTCCCTTCAACCTTGGAT
ATTTCTGCTATAACCGCAGGAGAAAAATGTACTCTCTGCTGTGTTAGTTGATAGACTAAG
TCAAAGACAAGGGGCAAGTGAGAGATAATCAGCACATGCTTCGCTCCCTCTTCTCGTAGA
AATGCAAGATAATCAATCACTGTGTCGGGATTTCCGTCAGGGGTAATCTCTTCCCATGTT
TCCGCAAGATTTGCAAAACTTTGCATAGTGTTGACCGCTTGCATACCTTGTTCTACGGCT
TGTGCCGTTTGCTGTGTGCGAAGGTAGGGGCTAATAATCACTTTATCTAATTTAATTTGT
TGATTTTCAAACCTTTTTGCAAGCCATTGCCCTTGTTGATATGCCATCAATTTACCCTGT
TCAGTTAAGTTTCTCTGTGCATCAGTTGGGGCATTGAAACCTGCTTCGCCGTGTCGCATT
ATCCAAATATTCATCGGTTTATCCTCTTCGTGGTTTAAACAGAACACTTTTAGGCGTATA
ATGCACGGCGTTTTTTGTTGTTGCAAGCAACAGATAAAAGATTTCTATTTTTCACAATTT
AAACAATGGAGTAATTGAATAATGTCTCGTAAACTCAGAAGAACCAAAATCGTTTGTACA
ATGGGTCCAGCTACAGATCGTGGCAATACGTTAGAAAAAATCATTGCTGCTGGTGCAAAT
ATGGTTCGTATGAACTTTTCTCACGGTGTGCCTGAAGATCATATCTCTCGTGCAGAAAAA
GTGCGTGAAATTGCAAAACGTTTAGGCAAACACGTTGCGATTTTAGGTGACTTACAAGGC
CCTAAAATCCGTGTTTCTACCTTCAAAGAAGGCAAAATTTTCTTAAACATCGGTGATAAA
TTTACCTTAGATGCAGAATTACCAAAAGGCGAAGGTCATCAAGAAGCGGTTGGTTTAGAC
TATAAAAACCTACCAAACGATGTCGTTCCAGGCGATATTCTTTTATTAGATGATGGTAAC
GTTCAATTAAAAGTGCTTTCTATTGACGGCGCTAAAGTATTTACTGAAGTTATCGTGGGC
GGTCCATTATCAAACAACAAAGGTATCAACAAATTAGGTGGCGGTTTATCTGCTCCAGCA
TTAACGGACAAAGATAAAGAAGATATTAAACTTGCAGCGAAAATTGGCGTGGATTACCTA
GCGGTATCTTTCCCACAATCAAGTGCAGATTTAAACTATGCTCGTCAATTAGCAAAAGAA
GCAGGATTAGACACTAAAATTGTCGCTAAAGTAGAACGTGCTGAAACCGTTGCAACTGAA
GAAGCAATGAACGACATCATTTTAGGTGCAGACGTTATTATGGTGGCTCGTGGTGACTTA
GGTGTTGAAATCGGTGACGCAGCATTAGTTGGTGTTCAGAAAAAACTTATCCGTCGTTCA
CGCAAATTGAACCGTGTTGTAATTACCGCAACGCAAATGATGGAATCAATGATCAAAAAA
CCAATGCCAACCCGTGCAGAAGTTATGGACGTAGCAAACGCAGTATTAGATGGCACTGAC
GCGGTAATGCTTTCAGGTGAAACGGCAAACGGCGACTACCCAGTTGAAACAGTAAAATCA
ATGGCGGAAGTCTGTTTAGGTGCTGAAACAATGCCAAGCATCAATGTTTCACGTCACCGT
ATGGAAGGTAAATTTGAAAATGTAGATGAAGCTGTGGCAATGTCTGCAATGTACACTGCA
AACCACTTAGAAGGCGTTTCTGCAATTATCGCATTAACCAACTCAGGTGAAACCGCAAAA
TTAATGAGCCGTATCAGCTCAGGCTTACCAATCTATGCCCTTTCTCGTAACGAACAAGCG
TTAAATCGTTGTGCGTTATACCGTGGTGTAACCCCAGTTCATTACGATCAAGACAGCCGT
ACTATTGAAGGTGCGAAAAAAGCAATCGCTCTACTGAAAGAACAAGGCTACTTAATGACC
GGAGATTTAGTGCTACTAACTCATGGTGATGAGTTAAAAGAAGGTGGTACAAATACTTGC
CGCATCTTACGCGTAGAATAATCTACTAAGTCGATAAAAATCCACGCAAATGCGTGGATT
TTTTTATTCTCTCAAATTTAATCTAACGAATTTCGCCTACTGAGACTTTGGCATCGGTAT
GTTTATTGCCAATAATTCGATCTTCACATTTATTGTTTTCATCACAAATAGAGACAACAA
CACTCTTCTCATCTTCTAGTGCTTCAGATTGTAGAGATTTAACTCCCGACTTATTATTTT
CAACTAAATTACTCTGTTCGCGAGATAGATAAGTTGGCTTGAGTCCGTTAAGTTTATCTA
ATATCGTATTTAATTGACGCTCATTAAGTCTTTTGATATTCCCATCTCCAGCCAACTCAT
CATCACCATAGTTTGTTTCTCTCGGTTGCTCATAAAATGTAAAATCAGTATTTTTTAGCA
CGATAGGCATATCTTTATGGCTGTAATAGGCTTTAGCGCCATTTGGAGCTAGTGCGATAA
CCGTTGCATTCTCAATCGTTGTCTTTGTAGCATCACCTAGTGCTAAAGCAAAGTTAGCTG
CATTCGCATCATTATCAGCAGAGCCTGTAATACCAATTTCAGGTGCAGGTTTAGGTCCAG
TATTTAACAAAGTAATCGTTAAATCATTTTTTGATTTTTCACCGCGTAATGTTGCATTTT
TATCTGTCATCAACGTATAACCTTGATGGCTTTTCAGGTTAATCGAACTGCTATTTCGCC
CTTCTAAATCCCCAACAACATACATTGTTGCCGCTTTCATTTTTGAACTCGGTGAAACAT
TCAGTTTTTCAGCCCCCTGAATATTTAATGATGTGTGATCTAAAATCGTTTTATCTGCAC
TTAACCCAATTTTATGGATACGATCGTAATCAGATTCAAAAGACATATTTCGATCAAAAG
TAACATTAAATTGGCTGTCGGTTAAATTAATATTTTTTGCCATAAGATTAATAAAACCAT
CATTCGTTTTTATATTACTATTACGAATATTAATTGTCGTTTCTAAATGGCTTTTAGGTG
TTTTAATAACTTCTTGTTTAATTTTGTCATAACTATTATTTGTAGCTGTCCACCAATCAA
ATGCATATAGGAACTCATTATTAATCCATTGACGTAAATTATTATTGAATTTCCATCGTC
TTTGAGTATGATTTCTTTCTGTACGCAACGCTCTATCTTTGGTATTGAAAATCGCATAGT
CATAGCTTGGTTTTTCTTTATTATAGGAATATCCCCCATAAATATAGAAATTACCTCTTC
CTATATGAGTAAGACGATCAATATCTACATTATTAAAGCCACCAACAATGACAAAATCAT
CTACTTTATCAAGCTGCAAATTACTAATATTTACGCTAAAAGGCGATCTTTGAGTATCTT
CTAAACAATAGGCAAGATTAATACAAGTTCTAGAATCTTCTAAATTTCTTCTTAAACCAT
TTCTGCCCAATACAATAGCGCCATTATTGAAATTAAATTTACTATCTATAATCTGAATAT
CTGAAATGCCTTTATCCGCAAAATTTTTATCCATTAAATCTGTCGCAATAAATAAACGCC
CATTTTTAGTATCTATATTTGCTTTATTAAAACGAATATGGCTAGGATTAGTATAATTTA
ATTGTGTATTTAATAATAAAACTGAATCAGTATCTTTATATGAATCTATATTTATATCAC
CTGAAATATCAAAATTATGTGCATTTAGATTTACTTCTCCTGAAATACCAAGTAAAGAAC
CTAAAAAATTACTGCTTACAAAAGAATTCTCACCTACTTTTTTATTTCCAATATCAAGAT
TATCGGCTAATTTCAGATTAACTTTTGTCTTTAATTTTTTAGAACCATCATCATAATAGT
TTTTATCTTCTCGAATTAAATCGCCACTCAGATTAACTTTTTTTATAGCTGGTTCAAAAT
AACTACTAGTTGAAAAATCAATGCTATCTTTAACAGTAAGTTTTGCACCTTTTTCAGCAT
TTAAGTTAATTTCATTCTTTTTCGCTTTTATTTCTAAACTTTCGGCTTGAATATCACTAT
TTTTTCCAAATTGGATATCATCAGAAAATAAGGTTATTTTTCCAGAGCGAGACATTACAA
CATTATCAGCCTGTAATAATCCATCATTATTAACAAGGTTATTAATTAACTCACTTTTTC
CCTTAGCAGTTAGCTCAATATAACCATCTTCAGTAATAATAGAACCTGAATTTTTCACAA
TACTATTTACTGTATTTTCATCAATATCTACACCAATAGATGTTGCCTCTAGCTCTAAGC
TAAATGAACTGCCTGCTCCCAAAATGACTTGCCCAGGGCTTTCAATGGTTTCATCACGTT
CAAAATCAATCCACTTAAATCCCCAAGGATTATTTTCACGACAATCACTTGCTTCTCCCC
AAATACTATTACAATAGCGACCTTTAACTTTTTTCTCTTGTTTAAAGTATTTAGCTTCAA
TTATTCCCTTATTTTCAACATCATTTCCAACTAAAGCGACAAACGCATTTTCGCCATTTG
CAACAATTTTACCCTCATTAATAATTTTTCCTTCAGCGGTTTTATGATTTTGGCGTGGAG
TAAAGTTGAAATTATTACTATTGCTAATTTTTTCAAGATCTTTAGTTGTAGCAAGTAAGC
TACCTACATTTACCTGAGCATCTTTTGTAATAATAATGCCGTTAGGATTAGCAAGAAACA
CACGACCATTTGCTTGCAATTTACCTTGTATTTGACTTGCATTTCCGCCCATAACACGAT
TATAAGCAATAGCGGTTGAATCAGGCTGTTTAAATTCAACACTATTTTGTTTTCCAATAT
CAAAACTTTCCCATTCAATACTCACTCTGGGTGATTCTTGAGTAATTGTCATTGTCTTAT
TTAAGGTGTTAATTTGTGCATTGCCGTCTGTAATTTTATGATTTTGAGGTAAATCTGCAG
CATAAATATTTGCTGTACTAAGTGCCGTTGAAATAGCTATGGAAAGTAAAGTTTGTTTAC
GCATTTATGTTCTCCTTAATTAAAATGTTTTAATTGCAGATAACCAAAATTGATTTTTAT
CTACATTGTTATATTTTTTACCAATAGGTTTTGAATAAGCTAAATTGATAGAGTAATTAT
TAGGTTCAATTAAATTCAAACCAACTCCGATGCTTTTTAAACGGACTTTATTCTCAACAG
ACTCTGATAATTTCTCGGTATTTTTATATTGTTTTCCAAAACCATCATCATAAAAGAGTG
AGCTTACTAACATACTTTTTGAGAAAACAGGTAAGTAATGTTTTAGTTCCGCTTGGATAA
TATGCCCTTCATCGACAGAAACAATACCTGCTTGATATCCTTTTACCCCTGATAATCCAC
CTAATAGGAATTTATTGCCACTATCTAGATTTTTATCGGCTAATTGCCCACTAACAGCCA
ACGTAATACTGAAGGATTTAGGTAAAAATTGTTCGTGAGATAGTGAATAATTAAATGTCG
TAAATGTACGTTTAGGTTGGTAATTCTCTGATAAATAGTGTTTTTTCTCATTCGTTGAAT
GGCTTTCTTTCCCAAAAATAGTATTGAAAGAAAAATAGGTAACGCCTTCTTTTATACTAT
TCCAAGAACCACCCAGTCCTATGCTAGTCGTATTTACTTTCCGTTTTTGTTGTAAATCAA
CAGATTTTTGTTCATCTGATAATTTCTGATGATTAAATGCTAATTTGCTATCTAATCTTA
AACTTGCAGTTCTAATAGTAGGGTGAGTAATATAACCACCTAAATTATAAGTACTCCCTT
GAGCATTAAGGTCTTTAAAATTCGCACCTAATTTATATTTTAAATAGTTTGAATTTATGC
CAACTCTTGTGCCATATCCATCAATAATAAAAGAATAATCCGCTCTTAGGTTATACAAAT
CGAAGGTATTAGAAGCAAGTACATCAAAATGTAATTCATCGCCAAGCCCAACTAGGTTAT
AAATTTTATTTCCTAATGTTGTTCTATATTTTCCAGTATTATCATTTCCTTGATTATCAA
TGGAAATATATCCATTCCAACGTTTATTATCTTTAAGATTAACCGTAAGATCTGTTTTAC
CTGTATTTTGTCCTGCTTTCAAAGATAATGCTGAGGTAATTCCTTTAATGTCATTGAGTA
ATAGAGCCAACTTTTCTAGCTCATTCTTAACCAAATATGAATGACTTTTTACAGTGGTAT
TCACCATCCGCATAACCAAATCTTCTTTTAAACGACTTCCATTTCTAACGACCACCTGCT
CAAGCGCTCCCTTTATCACGAAAATTTGCAATTCACCATTATTAATTTCTTGTGGTGGAA
TAAAAGCTTTAGCAACAAGATAATTATTATCACGATAATAGTTAGTAATTTGTTGAGCTA
ACCGATTTAAGTCATCTAAGGTAATTTCTTGATGAAGATAAGGCGCTGTAATAGATGTCA
GATTATCTTTAATTTCATTTCCGTCCAACTCAAGCAATTTCACTGAATCTAAACGGAATT
TAAGACTTTCTTTGTTGACTGGAAGATTATCTTCTCGTGTTGGTGTTTTGAACAGCTCAC
CAGAGGGTTTTACTTTTGCTGCTTGCATCTGGCGTGTCTGTTCCAACTGCTTGTTCAATG
TTCCTGAATCTAGCATTGGATTTGCATAAGTAAATCCAGCAACACACGAAAGAATGATTC
CAGTAATTACATTTTTTCTATGAAAATGTTTCATTTTGATAGGCTCCCTTATTAATAATC
TGTTAAAACTCTTTTTATCGTTTATTTTTAATCAAATGATAAGAATTATCAATATCATTA
TTGATAATTTACAATATCTTTTGTAGGATATTTATTATTCAAACTAAAAGGAGCAACTAA
AATGAGACTATCAAAAATTTATACAGCCCTCTTTCTCTCTTTGCCTACTGTATCCCTTGC
AGATAACAATGTTTCAGCTGAACTCGCTGAAATCTCTGTTATTGCAAGTAGAGACGCATT
TCACTGGGCAAATCACACAAGTCAGAAAGCGACCTTAAACAAAAATCAATTATTAACCCA
ACAAGCAATAAGTACGGCAGATGCACTTAAACAGATTACAAACGTGGACATTGATGGCGG
CTCAAGAGGAATAGCGCAAAAGCCGATTATTCGAGGCTTAAGTGGCAATCGTGTTGTTCA
GGTGATTGATGGGGTTCGCCAAAATTTTGACTTATCTCACCGAGGTTCATATTTTTTACC
TATGGCACTAACTCAAGAAATAGAAGTGATCAAAGGCCCTACAAGTACTTTATGGGGAAG
TGGTGCATTAGGAGGAATTGTTGCGATCAGAACACCAAATGCACTTGATTTATTAAAAGA
TAATCAACAAATTGGAGCAAAAATTCATCAAGGATATCAATCTGCCAATTCTCTCTCTGA
AACAGATGTCAGTGTCTTTGCTGCAAATGAGAAGTTTGATGGATTAGTGAGTGGCTTTTA
TAACCACGCTGATGATTTGCGTTTAGCAGACAGTAAAAAATTAGTAGACAGTCGCTATAC
TCAAAAAGGCGGACTTTTTAAATTTGGTTGGCAAATTAATGATGAAAATCGCCTTGAGCT
TTCTCATCGTTTAAGTCATTTTGAACAAATTGCCCCAACTAACAATGAAGTTGCTGAAGA
ATTTACCGACCAAGATGTAAGAAAACTTATTGGAAACTGGCACCGAAATAATCTAAATGC
TACTCCTACCGAGATGTCTGCTTTCTATGAAGGACTCACGTCGGTACTTGGAAGTGTAAG
TTATCGAGCTAAACAAAAAATCACAGACCAAAGTAGTGCACTACACTACTACTTTAACCC
TAAAGATAATGATTATATCAATAGCCAATTGACTCTATATCGTAACAGCACAAAAGAAAA
AGAACAGCGTATTGCAAGCGGTTTGCAAGATCAAACAAAACTCAGCTCTGTAGGTTTAAG
CATACGCAATTCGACGGATCTAAATTGGTTAGCCCTAAACTATGGTGTAGATTTTATTTC
AGACCGAGTAGTAACGCAGCGTGAGAAAAATGCCACAACACCATTCCGCCCTAATAATTA
TGACGCTAAATCTAAAAACAATGCATTTTATCTTTTAACACATATTCCATTATGGAATGA
ACGCATTATTGTTTCGCCAAGCGTTCGTTACGATCACTTTAAAACACAAAGCGACGAAGC
CAAATATAGTGCAAGTCGTTGGTCTCCATCAATCGCAGCGACTTGGAAAGCAACGGATTG
GCTAGATCTCAGCGCTCGTTATAATGAAGCTTTCCGTACGCCATCAATGCAAGAACGTTT
TGTTAGTGGCTATCACTTTGGTACAAATTTAATGGGACGCTCATTTAATAATACCTTTGT
AAGCAATCCAAACTTACGCCCAGAAACCGCGAAAAATAAAGAAATTGCTGCGAAAGTTCA
TTTTGACAATCTCTTTGTACATCAAGATAAATTCATCTTCAATGCCGCTTATTTCCAAAA
TGATGTCAAAGATTTTATTCATCTTGATATTTTCCGTGCTTCACAAAGAGAGATGATTCC
ATCTCTCTCGCAGTATCGAAATGTAGAAAATGCTCGCTTAACAGGGTATGAACTAGAATT
CGCTTACCAGCAAGAACGTTTAGCATTGGGATTGAATTATGCTCAAACAAAAGGCAAAAA
TCGCCAGACACAGGAAGCCTTATCCAACATTCCAGCGAATAAATTAGGCTTTACTATTGA
TTACGCGATAGTGCCTCAAACATTTATGGTTGGAGCGAATATCACTCACTATGCAAGTCA
GAAACGAGTGCCTAAAACACACGCAATGACTTATCCAAGTTATACTCTCACAGATTTAAA
AGCAAGTTACACCCCTTCTGGCGAATGGCGTAATTTACGTTTGGATATGATGATCGAGAA
TGTCTTTGATAAAAAATTCCAACCTGCATTTAGCTTAATGGAAGGGGCTGGACGCAATAT
TAAATTGAACGCTTCTTATCAGTTCTGATTTTTAACAAATATTGTCTTAAAAAATCCACG
CAAATGCGTGGATTTTTTTATATACTGCTTCCATCAATTCCTATCAAAATTTTGCTTATG
TTATCCCTACTTTATGCCTTAAAAACGGAGAATGTGATTTCTGAATTAAACTATCAATTT
GCAAAGATGATTGATCAGAAACAGCAGGATTATAACTATACAGCTCAACAGCAGAATTTA
GCTATCTTTCTGAGTGCATTAGTTTCTTTTAATGTGATACAAGGACATAGTTGTGTTCGT
TTAAATTCTGATTTAACAACCAATCCTTTTGGCTTGCAAAAAAAGAATTTCAGCAGTGAT
TTTCATACGGAGATTTTGCAAAAAATTGAGGGAATTTCACCGCTTAAGTGGCAGTCGTTG
CTACATAACCATATTGCTTTTAGCCAAGATCCTACACAGGTTGCCCCTTTATTATTTCAA
CAGGGGCGGCTGTATTTTTATCGCTATTGGCAGGCAGAGTATCGTATAGCACACTATTTA
CAACACGCGGTAAGTTTGGATTTAAAAAAAGCAGATATCGATCTTCATCGTCAAATTCTA
CAACGCTTTTTTCCAAAACAAGCTGACACGGATTGGCAAAAAGTTGCTGTTGCAACGGCA
TTAACTAAACGCTTCTGTCTGATTTCAGGCGGTCCAGGTACAGGCAAAACCCGAACAGTT
GCCATTTTACTTGCAGCATTACAGCTTAAACAGTTAAAACAGAACCAACCGCTTTTTAAG
ATTGCCCTTGCTGCTCCGACAGGAAAAGCTGCCGCTCGTTTAAAAGAAGCTATTTCAAAT
AATCTCGCTAGCCTTGATATTCCTGACAGTTTGAAAGCAGAAGTACCAACCAGAGCCTCA
ACAATCCATTCGTTAATCGGCATTAATCCCCATAGTGATCTACCTCGTCATCACGCTCAA
AATCCACTGCATTTAGATCTGTTAGTCGTGGACGAAGCGTCAATGATCGATCTCTTCATA
CTGGAAAAACTGTTGAATGCCTTAAAACCAGATACCCGTTTGATTATGCTTGGGGATAAA
GATCAACTTGCTTCTGTAGAAGCTGGAAATTTAATGGGGGAGTTGGGTAGTTTGATCAGA
TTTGGTTATAGCAATGAGCATAGTGACTATCTAACTGAGGTAACAGAACATCAAATTTAT
CCTACAGTGGAAAATGTCCCAGCAATTTGTAATTCATTATGTCATCTTCGTCGAAGTTTT
CGTTTTGACGAAAATTCAGGGATTGGGCAGTTAGCTAAACAAGTGAACACCCAACAAGCG
GTGAAATCGTGGCAGATTTTAACGAATAGGGCTTATGATGATTTAACATTAGCGTGTTAC
CCTAAAGTCACGGATTTTCCTGAAAAATCACAATGGATACAACACTGTGTAAATAGCGTG
GTAGAAAAAGCGGTGGAGTTATATTCCGATTACTTGAACAAAGTGAAAGCTCGAGTACTT
TCCCCAGAAGCCGTGTCTATCGGTGAGATATTTAAAGCATTCCAACAAGTACGCTTTTTG
TCAGCCTTACGCGTCAGTGAATTGGGCGTAGAACGATTAAATCAAACCATTGCAGAAGCC
TTATTACAAGCACGTTTATTACATTTTAAACATAGCCGAGACAGCTACATTGGCAAGCCA
ATTTTGATTACCGAAAATGCCCCTCAACTTCATATCTTTAGTGGTGATATTGGCTTAATT
CTTCCAGATGAAGCAGGAAGATTGAGAGTATATTTTGAAACAGAACAAAATGGAAAACAT
TTAGACATTTCCCTTAGTCGTTTGCCAAGTTATGAACCCGCCTATGTAATGACCGTGCAT
AAATCACAAGGTTCTGAATTTGATCATACTTTATTGGTAATGCCACTTTCTCATTCGCCA
GTATTAACAAAAGAACTGATTTATACGGCGATTACCCGTGCTAAAAAACAGTTTACCTTG
TTTAGTGAAGAAAAAATTTGGAAACAAGCAGTAAAAGCAGAAATTCAACGACAAAGTGGA
TTAAAAGAACAAATATTGGCAGATATTTTAATGAAATGATTTGGAATAAGTGGACTATAA
TCCACAGAAATACTTTAGAAGATGTTAATGGCAAATTGCAGAAAATTCTGTTTCACATTA
GAATAGGGTACATATTCTTATTGATCAATGAGGAAAAACATGGAAACTATAGAAAAAATC
CAAAAACAAATCAGCGAGAATCCTATTCTTCTTTATATGAAAGGCTCTCCTAAATTCCCA
TCCTGTGGCTTTTCTGCTCGTGCTTCAGAAGCTATTGTAAATTGCCAAGTTCCATTTGGG
TATGTTGATGTTTTATCGAATCCAGATATTCGAGCTGAATTACCAAAATACGCAAATTGG
CCAACATTTCCTCAATTATGGGTAGATGGAGAATTAATTGGTGGTTGTGATATTGTTCTC
GAAATGTTCCAAAAAGGTGAATTGCAGACCTTGTTGAAAGATACTGCAAAAAAATATTCT
CTATAGCGTCTAACAATCACATTATTTTGCAGAGCTTGTTGTATAAAACAGCTCTGCCCT
CAATTAACTTCTTGATTTTCTTTCAATTACTGATCATAGTATCGCTCTATAATACTTATT
TCAAATAATACTTAATTTTGGCATCATGATTAAACGTCTCATTTAATGAGAGATTATTCC
TTTCTATACTTTTTAATTATTTGTTAAAAAATTAGAGCTATATCACAATATTCCTCCCAA
AATTTAGGTAGAATACTGATGATTTCATTTATTCAATTGTATAAAGGACACAACTATGGA
TGACAAATCTCAATTACGCCAAGCAGCACTTGATTTCCACGAATTTCCTATCCCTGGTAA
AATTGAAGTTACCCCGACTAAATCCCTCGCAACGCAACGTGATCTTGCATTAGCTTATTC
GCCAGGGGTTGCTGAGCCGTGTTTAGAAATTGAAAAAGACCCAGCGGCTGCCTATCGTTA
TACTTCAAAAGGTAACTTAGTTGCCGTGATTTCAAACGGAACTGCCGTGTTAGGTTTAGG
CAATATCGGTGCATTAGCAGGTAAGCCTGTGATGGAAGGGAAGGGCGTTCTGTTTAAGAA
ATTTGCAGGAATTGATGTATTTGACATCGAAATTAATGAGAAAGATCCTGAAAAATTAGT
TGAAATTATCGCTTCTCTTGAACCTACCTTTGGTGGTATCAATCTTGAAGATATTAAAGC
ACCAGAATGTTTTTATATCGAACAAAAATTGCGTGAACGATTGAACATTCCTGTATTCCA
CGATGATCAGCACGGTACTGCAATTATCAGTGCGGCAGCAGTGATTAATGCGTTGCGTAT
TGTGGATAAAAAAATTGAAGAGGTGCGTTTAGTTGCATCAGGTGCAGGGGCGGCTTCTAT
TGCTTGCTTGAACTTGCTTGTATCCTTAGGTATGAAGCGTGAAAATATCGTTGTCTGCGA
CTCAAAAGGGGTGATCTATAAAGATCGTGACGATCGTATGGACGACACCAAGAAACATTA
TTCGATTGATGATAATGGCTGGCGGACATTAGGCGATGCGATGCCAAATGCAGATATTTT
CTTAGGCTGTTCTGCGGCGGGTGCTTTAACGCAGGATATGGTTAGAACAATGGCGGCTCA
CCCGATTATCTTAGCATTAGCTAACCCAAATCCAGAAATTACACCGCCAGAAGCGAAAGC
TGCTCGTCCAGATGCGATTGTCTGTACAGGACGCTCAGACTATCCAAACCAAGTGAATAA
TGTACTTTGCTTCCCATTCATTTTCCGTGGTGCATTAGATGTAGGCGCAACAACAATCAA
TGAGGAAATGAAGCGTGCGGCGGTTTATGCGATTGCAGATTTAGCTCTTGCAGAGCAAAA
TGAGGTGGTCACTTCTGCCTATGGTGGCGAGGGAACAACCTTTGGTGCGGATTATATTAT
CCCACGTCCATTTGACCCTCGTTTAATTGTACGCATTGCCCCAGCAGTTGCAAAAGCAGC
GATGGAATCAGGCGTTGCTACTCGCCCGATTACGGATTGGGAAGCCTACCACGAGAAATT
AACTCAGTTTGTCTATAAAACCAACCTCTTCATGAAGCCGATTTTCAGCCAAGCAAAAGC
AGAGAAAAAACGTATCGTGCTTGCAGAAGGGGAAGAGGACAAAGTATTACACGCGACACA
AGAAGTGGTTTCTATGGGCTTGGCATATCCAGTCTTAATTGGACGTACGGAAATTATTAA
AGCCAAAATCAAAAAATTGGGGCTACATATCGTTGCAGGGCAAGATTTTGATGTTATTGA
TAATGAACATAACAGCCAACACGATGAGTTATGGAAACGTTATTACAGCATAATGAAACG
CAAAGGGATTACCGAAGCGATAGCTAAACGTGTTGTAACCTCAAATACAACAGTCATTGC
TTCATTGCTCGTTGAAATGGGTTATGCTGATGGATTAGTGTGTGGTTTGTTTGGCACATA
TAGTCGCCATTTAGAAGCTATTCGTGACATTATTGGTGTAAAAGAAAGCGTAAAAGTACC
CGCTGCATTAAACAGTTTGGTTTTACCGACAGGAAACGTTTTTATTACTGATACCTATGT
TAATGCAGATCCAACGGCGGAAGAACTCGCTGAAATTACCTTAATGGCAGCAAGAGAAAT
TCGTCGTTTTGGTATTGAGCCTGCGGTGGCACTACTTTCACACTCTAATTTTGGTTCATC
AAATATGCTAGGCGCACCAAAAATGCGTAAAGTGTTAGAGATTGTGAGAGAGCGTGATCC
TGCGTTAATGATTGATGGTGAAATGCACGGTGATTTAGCCTTATCGGAAAAATTACGCCG
TGATTATATGCCAGATAGCCCATTAAAAGGTTCGGCAAATTTACTTATAATGCCAAATAT
GGAGGCTGCTCGTATCAGCTATAACCTATTAAGAGCGACGACAACAGCAATTACCGTAGG
ACCTATCCTATTAGGTATGAATAAATCAGCACATATTCTTAACCCAGTGTCTTCTGTTCG
CCGTATCATTAATATGGTGGCGTTCGCGGCAGTGAAGGCTTAGTAAAAATGAAATGAGCG
TGATTTTTCACGCTCATTTACTTCTTATTCCTCAAGTATTTTTCTAAAATTGTTTTTGAT
AATTACGGCTGCCTTGTTTTTATAATCGCTTTGGATTCTTTATCCATGGTAACTTCAATT
TTATGATCTACAACCACATTCATATTAATCGTAATACCTTCAGGTGGTGTTTCAAGTTGC
ACTTTGGGAGTGCAAGCGGTCAAATTTAAGCAAAAAATTGTAAAAAGTGAGTATATAGCT
TTCATTCTTAGAAGGGATTTGATTTATTAGGTTTATCTTATTTAATCATCTTTTTTCTTT
AACAATGAAATAATCTCTTTCAAAGCAATGATTTCTTCATTTTTCTGAGCCAACATCTCG
TCTTTATGGGCAATAGTGAGTTTTAATTTTTCGATTTCGGCGGTAAGATTTTCAGGCTCT
CCATAATAGTTAGTATTGTGATCATTCATCACAAAAATACACCTTTTCCACCACCTTGCA
TTAGCTCAAGTACATCAATATTAAAAATCTGAGCGAATATCTCGTATTTTACACATATTT
TCGTTAAATAACACATTAAAATAAGGACTTTCTATGTGTTTGTCAGTTAAAACAGCAGCA
ATGGCAATTTTAGTTTAATTAGGTGTAACAGCTTGTGGTTCAGGTGGTGGCTCATCTGCA
CCAATGAATAATTCAGATCAATCAAATCAAGTTCGTAAAGATAGGGAAGTAGGTTTGGAC
GTTACACTTTGGCATCGTAACCTGCATTTTTGGGGAATTACACCGAAAATCAGCTATCAA
TATCAGCGAGTGAACTCAAATTTAGTGGATCTTTATTCGTATAAACGAAATCGAGTTTAT
TTGAGTTTTGAGAAAAGTTTCTAGTAAATAAGTGGCTTAGATAATTCTGAGCCTTTAGCA
TGTACTGAGTGCGGTTATTGTTTATCTAATTGTTTATAGATTGAGTGCTCAATATTCTGC
TCAAACTGAGAACCGTAGTTAATCAATTTCCACAGGTCGAACATATTCTCTTTATGGTTA
TAATTCAAATTGACTTTCGCTTGTTTATGCTCAGTCAATCTAGAATGGATTTTAGCTGAT
AAATCCATATCGCCTTTACTGTCTAAATTCACCGTTGCGGTGAAATCGTCAATCTCACTT
TTATTGACCATATAAGCCAAAATCTGTTCCGTATAGCCCCCTTGTTTAATCGCTTCAAGC
AATTCAGGGGTAAATTTTAGGTAAGATCTATCCGCTTGTGTCAATGTTCCATTGCAGATG
TAGCAAGGTTTACCCGACAGCCAAAACGGAAAGATACCGTTGAATTTGCCAGTTAAATCC
AGTTGGTGATACTGTGCCAATTCTAAAATGCGTTCAAAACGAATATCAAACAGCTTTAAA
TAAGCGATTTTCGTTTGTGGCAGGGCAAAGTGTTCGATATTTAAACGTCCATCAAGCAAA
TTTAAACTTAACTCTCGTAAAAACAGAGGCTTACGTTTAGTGTAAGGTAAGTGTCCTTGA
ATTTTTACTTTGACATTGGTTATCGGAATACCCATATTCACTTCATCAATATTCACATCA
AGGGCTTTTTTCACACCAATATCTACTTCGCCCTGTTTGTATTGATAAGGGAGTGAGAAA
TCAATGCCCTTGATCTCACCGTTTGGTAGAGAAACCGCACCGTTGCGAATAGCAAAATGC
CCGCCAGCCATCAGCCCACGAGCTGCATTCGCACTAAATGACGTTTCACCTTTGATGGTA
CCGTTTGTGATGACCCATTGGTTTCTAAAAGGAAAAAGGCTTTGGAATACATTTGCAGGT
TGCTCTGACCAATATAGCTTACCGATTAAATCACTGGCATTATTGGTTAATTTTCGGCGA
GCAAAGAGTTTAATCGGTCCTAATTGATTAGCGGTAACATCACCCCTAAAGTTAAGATTT
TCCACTTCGCCGTAAAAATTTAAGTGTGCCGTTGGCTTTTCTAAAGTGCCACCATAGGCA
AAATTAATCTGCGGAGAAAAGAGTTTTATTCCCCCAGTGAGATGAAATTTATCGTAATCA
AAGTTAATCGGCTCATTCAAAACCAGCTCTGTTTTGGGAATGGATACCCCATTTTTACCA
ATCTGTTCCAGACTACCTTTAAATTCAGATAGTTGCACTAAATCTTTATGCCACACACCA
CGCCCAGACACCGCAAGCGGTCGGTTTAAGGCTTTTATTTGCGAACTGCCCCAAAAACGC
CAATTCCATTGATCTTTCACCGCTTTTTTATCGGTTGGATCTTGGAAAAAGTGTAATGAT
CCCGCTTTGAAATTGTTGGCATAACCGTCCAACCGCATTTCAATATTTTTAAAGTCAGGG
CTTTCTCCACGGAAAATCGCTTGCAATCGACCATGAATGCCCTGCTTATCTACCCGTACG
CCAGCAAGGGGAAAACGCAAATCGTTGATGGTAAGAAAGCGTTCAGTCCCAGTTAGACGT
AACAAAGCACCTTGCAAAAAGCGTAAGGTGAGATCATCAAATTTTCCCCTTACATCTAAA
GGAATAGTGCTATATAAAATATGCTCACCTTGTTTGATATTACCTGTAATTTGTAGTGGC
AAAATCAAACTGTCTTGCAGAATTTCCCCTTGTGGACTACTGATCACAACATTGCCTTTC
CCTTTGGCATTTTGAGTAAGTAAGCTGATACGCACCGCCGTTTTTATCGGATAAAGCTCA
TCTAAGGAAAAACGGTTAGGACTAATCGTAGTTGTCAGATATGCATTGAGCGGAAAATCA
TTTGAGAGTTGCCAATCAATTTTCCCTTTTTCAATCGTCAGGCTTTGCGTATCAAAATGA
AACGGCAAGTTGAACTGATTTTCAGGTGTTATGGCGGAATTTAACTGCCAATTTCCGTGA
AGTTGTTGATCTTGTTTATACCAGTTGAGCGTTGAATGTCCTTGTTGCAAACTTGGTTCC
GCAATCAAGGCTTCAGGCAAATGCCACTGATAATTCAAGCTAAGTTGCTGGGGCAATGCT
AGAAAATGTTCATCTAACTGAGCAGAAAGTGTTACGTGATGTTGCTCATCATTATTTGGT
TGATAGCTAAGTTGTGTGGTGAGTTGCTGATTTGCAAAATTTGCGTCAAATGTGACCGCT
TGTTGCTTAATGTAAGCGGTCAGTTTTTGCTGAAAAAATGCAAATTTAATTTCACTTGGT
GATTGCAGTAATCCCTTCAAACGTTCATGCATTTCGTTGGGAAGATTTTTCCACGCCAAA
GATTTGATTTCTATGTTACCTTCTGGCAGTAACGCAAGGATCGTTTTAATGGTTTCTGTG
GGATCGGTTTGGCTTTTTTCCGATTTAGGAAAAAGAGATACGCAGGCGTAATCAACAGTC
GCTTGATTAAGACGAATAGATTGTTCATCAAGCCATTGCACCGAAAGGCTCTCTGCCGAA
ATAATCGGACAATGTTGATAGTAAATAGTAAATTGTGGCAGGATTGCTTTTTCTAAATGT
GGCTCAATACCATAGGGTGTTTCTATTTTCCAGCCCGTTGGCAATACAAGATTAATCGCA
GAAGCTAATTGAGAGCCTGAAAGCAACGATGCACCGCCAGCCATTAAAATGGCAAGTGCC
GCACCGATAATCAATAGGCTTCTGCGTAACATTTAGAGAATATTTGTTAATGGATAAAGC
ATTGCAAGGAAGGTAGCGACCGTCCAAGCGGTTGGATTTTTGATGTTTTTTCCCTGTTTG
CCGAGTAGCAACCAAGCTAACATCATCAAAATCACAAACTGAACCCCAAAGAAGATAAAG
TAAGGATAAATCACCATCTCAGGCATAATCGCAAGTTGTTGATATAACACGAAAATCACC
CAAACATAGTTGATGATTAATACCATAAGTGCTAACAATACCAACAGTTTTAAAAAGCCT
TCCAAACGGCTTTTCGCTAGCATTAAATACCAACCGCTTAATAAAATACCGAGTAAAATC
TGAGCAAAATTATTGGCTCTAATCCAATTCAACAGCGACGGCACTTCATACCAATAAATC
AGCAAATATTGCAGCATACCAATGGCGGTGATGCCTAAGCCACAATAAATTACCGTACGA
TAAATCTCTTTATCTTTAGGTAATTTCCAATAGATAAACGGCAGAATAACAGAAGCAAAT
CCAGCGACTAATGCAGGCGAATGCTTCGGGGTAAAGACAAGAGAATAGAGAAAATTACCC
ACCGCAAAGACCAAGAACCAAGGCAGAATAGCCGTTAAACGCCCTTTTTGCCCTGGGCAA
ATTTGCCCTTTCCACAGCACCACGAAGCTAATCAAACAAACGCTAAAAAAGGTGAGCAGA
TAAGGCGAAACAAAGATTGCATTTTGTGGTGCAAAATAGTGATTGAGTGACATTTCAATC
AATAACATCGTCACCAACGGCAAAATAGCGTGCGTGGCGATTTCTAATTTAGAAGGTGTA
TCGTGATCGTGAGCCATAGTTTCAATTCAAAAATGATTTTAGGGCGAGATTATGCCATAA
TATTGGCACTTTTTTCTATTTTTAAGAGGATTTTACGATGCGAATTTTACATACAATGTT
GCGAGTAGGAAACCTAGAACGTTCTATCAAATTTTACACAGAAGTGCTTGGTATGCGTTT
ATTACGCACCAGCGAGAATGAGCAATATAAATATACCCTTGCATTTTTAGGCTATGCAGA
TGAAAGCGAAAGTGCCGTGCTTGAGCTGACGTATAACTGGGGAGTTGAGAGCTATGAATT
AGGCACTGCCTACGGACACATCGCTATCGGTGTAGATGATATTTACGCAACGGTTGAAGC
GGTTCGTCAAGCAGGTGGAAAGGTCACTCGTGAGGCTGGTCCTGTGTTAGGTGGCAAAAC
CGTGATTGCGTTTGTGGAAGATCCTGACGGTTACAAAATCGAATTCATCGCTAACAAAGA
TGCACAAAAGGCGTTAGGTTAATGGCTGAAACAGAAGCAACCAATTACAATCTATTGAAA
AATCGCTTTCGTGGCTATCTTCCTGTTGTGGTTGATGTCGAAACGGGGGGATTAAATGCT
CAAACGGACGCATTGTTAGAAATTGCGGCGATTACGCTGAAAATGGACGACGACGGCTAT
TTGCATTTAGATGAAAAATTTCATCGCCACGTTAAACCTTTTGAAAATGCTAATATCAAT
CCAGAGGCATTAAAAGTAAATGGAATTGATGTAGATAATGCAGAGCGTGGTGCTGTGCCA
GAAGATGTTGCCATTACCGAGATGTTTAAAATGGTACGCAAAGCGGTAAAAGACAACGGC
TGCCAACGTGCTGTGATTGTGGCACACAATGCAACTTTTGATCAGGCATTTCTACAAGCG
GCGGTAAAACGCATTAATGCCAAACGAGATCCGTTCCACCCTTTTGCAATGTTTGATACT
GCAACCTTGGCTGGTTTTATGTATGGACAAACGGTCTTAGTCAAAGCCTGCCAAATGGCA
CAAATTCCTTTTGACGGCAAACAAGCCCATTCTGCCTTGTACGATACGGAACGCACTGCA
GAGCTGTTCTGTGCAATGGTGAATAAGTTGAAGGATTTGGGTGGGTTTCCCGATTTAAAG
GCTAGAATGTAGTAAAAGGTGAGAAATTAGAGGCGCAGCTTAATTTCTCACTGCTATTAT
ACTTAAATATACTATTTGCGATATTTCCCAGCCATTGCCTGATAAATGGCATTCTCATTT
TTGAGCAGGGTGTATTTATTTTCAAGCAATGAAAGTTCTGAGCTACGTTCGGTGTTCATT
GCACTTAGCCATTCACGCAATTCAGAGATACCTTGATCGTAGCGGTTTTTATAATATCCG
CTGATTTTTCTATCGTACTCATATTTTTTCTGTAAATTCGCATAGCCACTTTTTGACAGT
TGGTAAGTGGAATAGTAGGTGTCGATTTCATTTAATGCGGTTGTTACTGTCTGTTCATAG
TTCAATTTAGCCAGCTTATAACCCTCTTCTGAAATCTTAATGTTATTTTGTACTCTGTTC
CAATCTAAGAACGGCAAATCAAAAGACACCACGCCACCAGCGACAGGGTTATCTGACGTA
TTGTTAAACTTCGTTGAACTTCCTGTTAGGCTTCCCCCTAATGTGACTGTCGGGAACCAG
CTATTTTCAGTTGCGGTGAGGTTTTTAAATGCCCCTTGTAAACGCTGTAAGCTTGCCAGT
ACATCTGGGCGATTAGCAATGGTTGAAACAGGAACATTCACATCAACATCCTGTAATTTG
ACCTTAAGAATACTCGGATAATTGACTACAAGCGGTTCGTTCGGTTTTAAATTTAGCAAA
TTACGCAAAACTTGCTCACTGGATTTTTGAGCCGATTGTAAGTTGATTAAGGTATTTTGT
GCAGAAAGTACCGCTTGCATTGATTGATCTACGCTAAGCTGGTCGATTAATCCCTGTTTG
AATTTATTGCTTAAAATGCGGTTGATCTGCTCATAGCTTTTTATGCTTTGTTGAGTAATG
CGGATTGCGTCTTGATAATAGGCAAGATTGTAATAGCTACTCACAACGGCATTAATTAAA
GATAATCTCGCCGCTTGTAAATCTTTTTGGGTAGCTTTGTGTTCCCACTCTGCCGCACTT
GCGGTATCTCTTAAACGCCCCCATAAATCAAGGGTATAACTTAGGTTCAAGCCAATTTGA
TGACCAATACTTGATGTTCCTGTCGAGTTTAGGTTACTGCTAGATCCAACCCCTTTTGAA
GCAGAAGATTTTTCCGAAGCGGTGAAAGTCGGAACTAAATTTGCACCCACTAAGTTTGCG
TTATATAAGGCTTTATTCACGGAAATTGCCGTTTTTGCCAAATTGATATTATTGGCAAGT
GCCGTTTCAACTAAGCGGTTAAGCTGGGTATCATTATAGCCAAGCCACCATTGCTCATTG
ATTTGATATTGTTTCGTAATGTCTTGATATTGTTGATAATCTTGCTGTGCTTTTTGTAGA
GAGCCATCGTTGCTCATATTGGTACAAGCTGAAAGTACCAGTGCAGAAAGTAATGTAAAA
GTAAGTTTTGACACTTTCATTAGAAATTCCTTGATTAAAAAATGATGGGGCGTATTTTAA
AGAAAACGCCCCATTTCGACTAGCTCTAAACTGAACGATCATTCATTTTTTGCAAAAATT
TACATAATGTATTGACTTGTTGATCAATTTCTATCGCTATATAATTTTAAATATAATGAT
TTTGTCTTAATCACAGGTGCTAGATTATGAAAAAATTTCTTTCTGCATTCGCTTTATTGG
CGTTTGTGACAAGTGGTGTGTCTGCCAATGAGCAGCCGATCAGTACCCATTTTGGCGATT
TACCCAAAGCTGAGCGTGTACAAAAAATTATCAGTGCAGGTAATCCAAGTGATGTTGTGT
TACTTGCTGTTGCCCCTGAAAAATTAGCCGGGTTTGCCGGCTTCAAAATGCAATCGACAT
CAGGCAAATTATTCCCTGAAACGTTACAGAAATTAGAAACGCTAGGGAGAGTTTCGGGCA
AAAATAGTAGTTTATCGCCTGAAAAAATCGTAGCGTTATCCCCTGACTTGATTGTCGATG
TGGGTAATGTATCACCAAACTATCTTGATCAAGCAAAGAAAACTCAAGCTCATACTCAAG
TGTCTTATGTTTTATTGGACGGTAAACTTGAACGTACCCCAGAATTGTTGCGTGAATTAG
GTGAAATTGTGGGGCAGACGAAACAGGCTGAAACCTTGGCAAAATATGCGGAAGAAACCT
TAAAACAAGCGGTTGGTTCTGCGAAAAATGTTGCAAAAACCGCTTATCTTGCACGAGGTG
CCGACGGCTTGGAAACAGGCTTTAAAGGTTCAATCCATACGGAGGCGATGGAACTGGTCG
GGTTGAAAAATGTGGTGGAAGGGGAACATAAAGGTTTGGCGAAAGTGTCAATGGAACAGC
TTTTGCAATGGAACCCTGACATCATTTTTACGCAATTTCCTGAATTTTATCAAATGATTT
GGGAAGCACCGCAATGGCAAGCACTAGATGCGGTGAAAAATAAGCAAGTCTATTTAATCC
CACATCAACCTTTTGGTTGGTTAGACTCGCCACCAAGTTTAAATCGTTTGTTAGGTATGA
AATGGCTACAACATCATTTGTCAGGCGGTGAACCGAAGGCATTTATTCCTGAGTTAAAGA
CCTTTTACAAGTTGTTTTATCATATTGATTTAACTGACGCACAGGCTAACGAATTATTAC
CGAAAGGTAGATAAATGTTCGGTTGAGATGATGTCCAAACGGTCGCTACTGATATTGAGT
TTGCTCTTATTACTGGCTATTTTGCTTTCGCTTAATCTCGGAAAGTATCCGATTTCGCCG
ACAGCACTGTGGCAAGCGGTCGTTTGTGCTTTCTCTGTTGAATGCGAAACCAACCAAGTT
CAAACGGTGTTATGGCATATTCGAGTGCCACGGATTATTGTTGCTTGCTTAGTCGGGGCT
GCACTAGCTTGTGCAGGGGCAACCTATCAGGGGATGTTTAAAAACCCGTTGGTTTCCCCC
GATATTCTAGGCGTATCGGCAGGGGCTGGTTTTGGGGCTTCGTTGGCGATTTTTTGCAAT
TTGCCGATGTGGTATGTGCAACTTTTTGCATTTGTCGGCGGTATTAGTGCGGTATTGTTG
GTAACTGTGATACTGGAAACGAAAAACCTAACGATTGGCTATGCCAGTCAGCCTTTGATC
TCAGGGATCGATTTTCGTCTGGGAACAAATGACATCTGCTGTGTGTTAGGGGCAAATGGG
GCAGGGAAAGTACCTTTTTACGCACGTTATTGGATACTCAAGCAAAATTGCATGGGGAAA
TTTTCTTTGCAAACCAACCGCTTGTTACCTATTCACCACAACAGTTAGCCCAACAAATTG
CCTATGTGCCGCAAGCGCATCAAAGTTTATTTCCCTTTACAGTTGAAGAGATGGTTTTAA
TGGGGCGTTCGGCTTATCTAAAATGGTATCAAAGCCCTAGCCATAAAGATAAACAACTTA
CTTTTAACGCATTGGAACAGCTAAATATTGTACATTTAGCTCAACGTTACTATCCACAAT
TAAGCGGTAGTGAGAAACAGTTAGTGTTGATAGCCAGAGCCATTGCACAGCAAGCCAAGA
TGTTGATTATGGACGAACCAACTTCAAGCCTTGATTTCGGTAATCAAATTCGTCTGCTGA
ACCAAATTAAACGACTACATCAACAAAATATGGCGTTACTGATCACTACACATCACCCAC
AGCACTCCGATTACCTTGCAGATAGCGTTGTGATTTTAGATAAACAACATCAGCCAGCCT
TTCAACAAGGGAAAAAAGCCGCTATGCTCACTCTTCATCAACTAGCCAAAACCTATCGTA
TTGATATGACAAGTTTGGCTCAACATTTACCTTTTAAGGAATAACATGAATTCATTCTAC
GACATTGATTTTGCTCAACTTTATAAACAACATCTGATTGCATATCGTTATCATGATGTT
ACCGCTGAGAAATGGGATAAGAAAGCGGTTAGATTTGCCGAAACTTTTGTTGAAAAAGAG
AACAGTTATACCCGTCAATTTCTAGATAAAATGAAGATTGAACCGACAGATAGTGTATTG
GATATTGGCTCAGGACCGGAAACGCTTGCCATTCCCCTAGCCCGTTTATGCAAACAAGTT
TACGCCTTTTATATCTATCTGTTAAACCGTCTTTATCAGCGTGGTATTCAGGCAGAACTG
ACTTTTTACAGGGAGAAACAGGGGGCTTTCAAGGGGAAACATACCAAGATCTGCAAAATG
CCGTGGAGTTTTCGCTAGGGACATTAACCGAACTAGAACGACAAAAATTACAGGCCTTCT
ATCAGCAAAAACAGCAATCTCAACAAAAAATCAGCCACGATCAAGCCCGTTGGGCGTTTA
TTTCGTGGCAGGTGTAGAATATCGACAAATATAAGCGGTGTGATTTTGCAGAATTTTCTA
TATAACCTAATTGCGATGGTATAAAGAAAAAGTCTTCACCCTAGCTCAAATCCTGAGACA
TTCCTTTAAGAGAATATATCAGGCTTTCCAAAACAATATTGCCCTAATTACATGTTCAAT
ACTTTCATTTTGCATATTAAAAAACAGTGGCAATCTCACTAACCGCTCGCTCTCTTTAGT
CGTCCATTTGTCTTCTCCACAAAATCGGCCAAACTGCTGCCCTGCAGGGCTTGAATATAA
TGGCACATAATGGAAGACCGTCAAAATTCCTTTTGATTTCATTGCATTAATAAAATCCGT
TCGCACCTTGAGATTTTGCCATTTTATATAAAACAGATGAGCATTTGCTTGGCACTCTTG
GGGAATGTAGGGCAATTCCACAATCCCTTTCTCTGCCAAAGGCTGTAATGCGTCAAAATA
ACATTGCCAAATCATCTGCCGTTTTTGTTGGATTTGTTCTAACCCTTGTAACTGAGCATA
AAGGTAAGCCGCTTGTATTTCTGACATTAAAAAACTTGAGCCGAGATCTCGCCAACTATA
CTTATCTACTTCGCCACGAAAAAATTGCTGACGATCTGTGCCTTTTTCTCGAATAATTTC
AGCACGAGCGGTCAGTTCAGGCTGATTAATGACAATCGCCCCGCCTTCTCCCCCTGCGGT
GATATTTTTCGTTTCGTGGAAACTGTAACAGCCAATATGCCCAATCGTGCCAAGTGCTTT
CCCTTTATAAAATGCATTAATCCCTTGAGCCGCATCTTCTACCACCCATAAGCGATATTT
CTGTGCCAATGCCATAATGCTATCCATTTCACACGCCACACCCGCATAATGTACAGGGAC
AATTACCTTCGTTTTGGGGGTAATCGCTTGTTCTATCAAGGCTTCATCGATATTCATCGT
ATCCGGTCGAACATCTACAAACACGATTTTCGCCCCACGCAGTGCAAAGGCATTTGCCGT
AGAAACAAAGGTATAGCTTGGCATAATCACTTCATCACCCAATTGAATATCAAGTAAAAT
CGCTGCCATTTCTAGCGCCGCCGTACAAGAAGGTGTCAGTAACACTTTATGTGCGTGAAA
CCGTTGTTCAAGCCATTGCTCACATAGACGGGTAAAGTGACCATCTCCAGATAGCTTATC
TGAACAGATCGCTTGCTGGACATAATTTAGCTCTGTACCTAATACAGGCGGTCGGTTAAA
AGGAATGTTTTGCATCATCGATAAAACCAATAATAAGTGCCGCTGATTTTTCCGTTTAAG
CGTTGATAAAGCAGAATTGCAGCTAAATTGCTCAGCTGGGTGGTAATCACCATTTTCGTC
GCTTGCTGACGTTTCGCCCAAGCGATCGCATTCATTAATAAGCGATAGCTAACCCCCTGC
TTCCGCCATTTTTCTGCGACCGCCAACAAGCCAATATGTGCCGTAGTCTCTTTTACTCGA
AGGGTAATCATCCCTTGTATTTCACCGCTTGTGGCTTCACTGAGTAAACAAATATCGTCA
AATTCTCCCTTAACTGCATTTTTAATCCATTGCCAATAAAATCGACGATTTTCTAACAAT
GAAAACCAAGGCGAACGAAAACGCGTTTGTGAAAACAAATGCGAAAAGGGTTCAAGTTGA
ACCAAATCCTGTTCCGTTGCCACACGACAAGCGGTCAGTTCAGGTGAAAAATGTGCAAGA
TCATATTCAAAAACAATCTCACCTTCTACAAACTGAAAATCTTGCTGCTGCACCCAAGCT
ATTTCCGTTATTGCCCAGCTTGGCAATTTTGTTTGAATGAGAGAGAAATCAGCGAGAACT
AAATCCGAGTTGCTCCCTTTACTAATAAGATCCAGATCAGCGATATTTCGACCAAAAAAA
TTAGAAAGCCAAAGGTGCTTATACATTTTTCCTCTCTTATTCATTAATTATCTTTCACAT
ATTTAAACTAGGCTGATTTTAGTCATGTTTTTTCATTATATTGAATAGGAGCAAACATAT
ATCCGATATTTTTTATTGTACGTTATATATTGCTAAGTGGCGATAAAATAATTTACACAT
TCAATCTAGCCAAAAGTTTTGTAAATAGGTACAATCAAACGCTTGCATTTTATTAACATT
TGCGAAGAAAAATTTAACTTTGGAGAACGTTATGTCGTGGAACGAATCAGGCAATCAGCA
AGATCCTTGGGGTAAACCAGGGCAAAAAAAGCCTGAACAAAAACAACCATCGGGTCAAGA
AAAAGAGCCGAATAAGCAATCAAATGAACAGCAACCACCTGATTTAGAGGAAGTTTTTAA
TAGCTTATTGAGAAAAATGGGTGGCGGTAAAGGCAATGGTTCAAACCAAAATAACCGTCC
AGCTGTTTCTGCAGGAAAATTTTTACCTGTATTACTCGGCTTAGGCTTAGTTGTATGGGG
AGCTTCAGGGTTTTATACCGTCCAAGAGGCAGAACGTGGCGTAGTTACTCGTTTCGGTAA
ATTACACGAAATTGTTTTACCTGGTCTAAACTGGAAACCAACTTTTATTGATAATGTAAC
GCCAGTGAATATTGAACGTGTGTTAGAACTGAGAACTAACGGCTCTATGCTTACCCAAGA
TGAAAATATGGTGTTGGTAGAAATGACCGTTCAATACCGTATTGAAGATCCAGCGAAATA
TCTCTTTAGCGTGACCAAACCTGATGATAGCTTGAAACAAGCGACTGACAGTGCATTGCG
TTATGTGATCGGACATATGACAATGGACGATATTTTAACCACAGGGCGTGCGATTGTGCG
TGAAAAAACGTGGAATGCCTTGCGTGATATTATCAAAAATTATGATATGGGATTATTGAT
CACCGATGTGAACTTCCAATATGCTCGTCCGCCTGAAGAAGTGAAAGCGGCATTTGATGA
TGCCATCAAAGCACAAGAAGATGAGCAGCGTTTAATTCGTGAAGCCGAAGCCTACGCAAG
AGGGCAAGAGCCAATTGCTCGTGGTCAAGCACAACGTATTTTAGAGCAAGCAAATGCCTA
CAAAGAGCAAGTTGTGTTAAATGCTCGAGGTGAAGTACAACGCTTTACTCAATTATTGCC
TGAATATAAAGCCGCACCAGAAGTCACTCGTGACCGCTTGTATATTCAAACAATGGAAAA
AGTGATGAAAAATACACCGAAGTTAATGGTAGATAGCTCAAACGGCAATAATCTAACGGT
GTTACCTATTGATAGATTGATGGCTAAATCAACGACAAATGAAGCGGTAAAAACACCATC
ATCACAACCTGTTATTCAACAACAGCCGCAACTTGCTCAACCTGTTAGCCCTGCTCAATT
ACCTGCAGTGGAACAGAATGAGCCTGTGCGTAAAGGGAGATTTTAAGAATGCGTAAGTTA
CTTTTACCTGTTTTAGCTGTTGTGACATTTATCCTTTTCCAATCGGTTATCGTAGTAAAA
GAAGGTCAGCGTGGCATTATGTTACGTTTTAACAAAGTACATCGTGATGCCGATAATAAA
GTGATTGTTTATAAACCAGGTTTACACTTTAAAGTGCCTGTTATCGATCAGCTAAAAACC
TTAGATGCTCGTATTCAAACCCTTGATGGACAAGAGGATCGCTTTGTCACAGTCGAGAAA
AAAGACTTGCTAGTGGACTCTTATGTGAAATGGAAAATCAGCGATTTTGGTCAATTTTAT
ACTTCAACTGGTGGCGATACACAAAAAGCTTCAACCTTATTACAACGTAAAGTCAATGAC
CGTTTACGTTCTGAAATCGGTTCTCGTACCATTAAAGACATCGTTTCAGGTTCTCGTGGT
GAACTGATGGCAGGAGCGCAAAAAGCCTTGAATGATGGCGAAGATGGTGCAGAACGCTTA
GGGATTGAAGTAGTTGATGTGCGTGTAAAACAGATCAACTTACCAAATGAAGTATCAGCC
TCTATTTATCAACGTATGCAAGCTGAACGTGCCGCCGTTGCTCGTGAACACCGTTCACAA
GGTGAAGAAAAAGCAGAATTTATTCGTGCTGATGTTGATAAAAAAGTGGTACTCATCTTA
GCCAATGCAAATAAAACCGCTGAAGAACTAAAAGGTCAAGGTGATGCAGAAGCTGCTAAA
ATCTATGCTGAAGCATTTAAACAAGAACCTGAATTTTACAGTTTTGTGCGTAGTTTAAAG
GCTTACGAAGAAAGTTTTGCTGCAGGCTCAAACAATATGATGTTGCTTAAACCAGACAGC
GAATTTTTCCGCTTTATGAAAGCACCTACAAAATAGTTATATCCAAAGACCCGATAAAGC
GGGTCTTTTTTATCTTTAAAATAGAAAGCTACAACGAGGTTGTAAAATTTTAGGTTGTTA
TATAACAGTTTATATTAACCAAAATGTAGGGACACACTGAGTATGTCCGCTCATAAAAGA
TCATATTGAGGACACACTCAGTGTGTCCCTACAGTATGCCTGAAAGATTGAGGTTTAGCG
TAACTGTAACAACCAAAAAAATCTAACCGCTTGTATGCTTTTGACATTCACTAAACCTAA
CTAAAAGAGGCAATTTATTATGGGTAAAAGTGTTGCAATCCTTGGAGCTCAATGGGGCGA
TGAAGGTAAAGGCAAAATCGTAGATTTATTAACGGATCGTGTGAAATATGTGGTTCGTTA
CCAAGGTGGACATAATGCAGGTCACACCTTAATTATCAACGGCGAAAAAACCGTACTTCG
CCTTATTCCATCAGGTATTTTGCGTGAAAACGTGACCTGCTTAATCGGCAACGGTGTAGT
CCTTTCTCCTGCGGCATTAATGCAAGAAATGGGCGAATTAGAGTCCCGTGGTATTAATGT
GCGTGACCGTTTAAAAATCTCTGAGGCTTGCCCATTAATTCTGCCATATCACGTTGCAAT
GGATCACGCTCGTGAAGCGGCGTTAGGTAAAAACAAAATCGGCACAACAGGTCGTGGTAT
CGGTCCAGCTTACGAAGATAAAGTCTCTCGTCGTGGTCTGCGTGTCAGCGATCTATTCAA
CCGTGAAGCCTTTGCAGAAAAATTAAAAACTATTTTGGAATATTACAACTTCCAACTAGT
TCACTACTACAAAGTTGAGCCTGTAGATTACCAAAAAACCTTAGATGACCTTTTTGCGGT
GGCAGACATCATCACAGGTATGGTTGCAGATATTACAACCCTATTACACAAAGCACGAGC
CAATGGCGACAATATCCTGTTTGAAGGTGCGCAAGGCACAATGTTAGACATTGACCACGG
TACTTATCCATTTGTAACCAGTTCAAATACGACTGCTGGTGGTGTTGCAACGGGTTCTGG
CTTCGGACCTCGCAATTTAGATTATGTATTAGGCATCATCAAAGCCTACTGTACTCGTGT
GGGTTCAGGTCCGTTCACTACTGAACTTTTTGATGAAGTCGGTGCAGAAATTGCTCGTAA
AGGTAACGAATTTGGTGCAGTCACAGGTCGCCCACGTCGTTGCGGTTGGTTCGATGCCGT
TGCCGTTCGCCGTGCAATTCAAATTAACTCAATCTCAGGCTTCTGTATGACCAAATTAGA
CGTACTTGATGGCTTTGAGGAATTAAAAATCTGTGTCGCATACAAATTACCAAATGGCGA
AATCGTAGAATACTCACCGCTTGCGGCGGCAGACTGGGAAGGGGTTGAACCGATTTATGA
AACCTTACCAGGTTGGAAAGAGAATACTTTCCGTGTAACTAAATTAGAAGATTTACCGCA
AAATGCGATCAACTACATCAAACGCATTGAAGAAGTGTTAGGTGTACCAGTCGATATTCT
TTCAACAGGCCCAGACCGTGTTGAAACAATGATTTTGCGTGATCCGTTTGCAGAGTAATT
AGATTTTAACGATAACAATCTCCTAGTTTGTAGAAATTAGGGGATTTTTTGTATAAAACA
GCTCGGATCTGACCGCTAGTTTACATTTATGTTGCGAACTTAGTGACAAAGTAGTGTAAA
ATAGCCAAGTTTTCGTGATTTATTATTCATAGAGGAAAAAGAATGAAAAGAGTCGTCATC
ACAGGTATCGGCATTATTTCGAGTATCGGTAATAACAAAGAAGAAGTATTAGCTTCATTA
AAAGAAGGTAAATCAGGCATTGAATTTGTACCTAAATTTGCTGAAGTGGGTATGCGTAGC
CAAGTTGCTGGAACAATTAAATTAAACCCTGCGGAATTAATTGACCGTAAAATTTATCGC
TTTATGGGCGATGCAGCTGCTTATGCTTACCTTTCAATGAAAGAAGCAATTGAAGATGCT
GGTTTAACCGAAGAGCAGGTATCTAATGATCGTACAGGTTTAATTATCGGTGCTGGTACA
GGCTCTGCACATAGTCAATTAGTGGCTTGTGATGCAGTGCGTAGTCCTCGTGGTGTAAAA
GCAATTGGCCCTTATGCCGTAACTAAAACAATGGCTTCAAGTGTATCTGCTTGCTTAGCA
ACCCCTTATAAAATTCGTGGTGTAAGCTACTCTATCAGCTCTGCTTGTGCAACCTCAGCA
CACTGTATCGGTCACGCAATGGAGTTAATCCAATTAGGCAAACAAGACGTGGTTTTCGCT
GGCGGTGCAGAAGAGTTATCTTGGGAATGTGCAACGGAATTTGATGCAATGGGTGCAGTT
TCAACCAAATACAACGAAACCCCAACTAAAGCTTCTCGTGCTTACGATGCCAACCGTGAC
GGCTTCGTCATCGCAGGTGGTGGTGCTGTTGTTGTGGTTGAAGAGCTTGAACACGCCCTT
GCTCGTGGTGCAAAAATTTATGCGGAAATCGTAGGCTATGGTGCAACATCAGACGGTTAC
GATATGGTTGCCCCAAGTGGTGAAGGTGCGGAACGTTGTATGAAACAAGCGATGGCAACA
GTTAAAGGCGAAATCGAATACATCAACGTACACGGTACATCAACACCAGTGGGTGATGTG
AAAGAATTAGGCGCAATCAAAAATGTCTTTGGCGATAAAACCCCAGCGATTTCATCAACT
AAATCAATGACCGGTCACTCATTAGGTGCAGCAGGTGCTCACGAAGCGATCTACTCGCTA
TTAATGTTAGATAACGATTTCATTGCACCAAGTATCAACATTGAAGAACCTGATGAACAA
GCACAAGGTGTGAATATCGTAACAGAATGCCAAGACAAAGCGTTAACAACCGTAATGTCT
AACAGTTTCGGCTTCGGCGGTACAAACGCTTGCTTAGTCTTCCAAAAATATCAAGGCTAG
TCTTGCTTAATTTATGAAATCTGATATAAGGGCGTGGGAATTTTCCCACGTCTTTTTTAT
TTATTTGGAGTGAATAATGTTAAAGTTTAAACATTTATTATCTATTTTAGTATTAACAAT
TTCGGCAAATGTAGTGGCAAGTGGTGTATCAATGGAAATGTTCCAAATGAAACGCCAAAT
TAACCTATTAACAAATGCCCAAACAGCTGAAGAATTTACGCAAAATGCAGATAAATTTAT
CGAAGTGTCTAAAAAAGCCCAAGCAACTATGCCAAACAGCTTAGATGGCGATCAAGAAAA
ATTCAAAGGCTATCAACAAGGTATGCAAGAAGTCATCGATGTTGTTGCTCAAGCAAAAAA
CTTAGCAAGTCAAGGTAATTTAACGGAAGCAAAAACAGTTATTGCGCGTTTAGATAGCTT
AAGAAAACTGTATCATTCGGCATATAAATAAACGGACGAAAATGGTGTAATAGACAAATT
TGTTGCAAAAAAGCAGCTTAAAAAAGTCTCTCCCACAATTTGTGTAAATACCTGTTTCTG
AGATAATACATTCAGATACAGGTATTTTAATTATGAACGAAAAACAACTTCACGCCTTGG
CAGCGGAATTTGCCAAAAACCTAAAAACACCAGAAGACCTCAATCAATTTTC
>H19 Scaffold3
ACCGCAGATTTAAAGCAGGTTTATCAGGCCCCGACGGAAGCACAGGCTCGCGAAAATCTG
ACCGCACTTTCGCAAAAATGGCAAGCAAAATACCCTCTTGTGGCGAAAGGCTGGGAAGAT
AACTGGGCAAATATTGCTACATTTTTTGATTATCCGGCTGATATTCGTAAAGCGATTTAT
ACCATGAATGCCGTGGAATCGCTTAATAGCGTGATTCGTCGCGTGATTAAAAAACGAAAT
GTATTCCCGACGGATGATTCAGTTTTCANNNNNNNNNNNNNNNNNNNNNNNNNNNNNNNN
NNNNNNNNNNNNNNNNNNNNNNNNNNNNNNNNNNNNNNNTAATTATTCTGAGCAACTCTT
TTTATTTAAAAATCTTGTATAAACAACATCTTACTCTTTTTCGTTAATCCATTATGATTA
TTTAATTTTCGCTTAAGTTTACTAAATAATCCCTCTGAGCGATTTGTCGTCTTTTCTATA
TTTAATTCAGAATGTTTTTCATAGATAAAAATAAAATCCATATAACGCTTTAAACTGGCA
TAAGTACTTCTTACATTGCGGTGTTTATAAGGAAAATAGCCTTTTTCATTCGCTTTATCA
CTCCTTTCTTTTAAAAAAATCTTGATGTTTTATAAACCAAGAATGTAATCGCCGATAAAA
TTCATTTTTGAGCTTCTTGTGAGTGTTTTTGCAATTNNNNNNNNNNTGGGGCTTTGTTTT
TATCTTTGGGAGAGTAGCTTAATACTTAATCTTGCCACGGCACATAACTGTTGTGCATCA
TCTCGAATTTCCACCTGCCACACTTGGCTCTCTTTGCCTAAATGTAACGGTGTTGCTCTG
CCCGTGGCTTTTCCGCTTTTTATCGCTTTTAAATGGCTGATATTCAATTCTGTGCCGACA
GGGATTTGATTTTCTTCACAACAAAGTAATGCAGCTGCAGAGCCTAAGGTTTCCGCTAAA
GTTGCAGAAATACCGCCGTGTAATAAGCCGAATGGCTGTGTTGTTCGGTGATCGACAGAC
ACGATCGCTTCTAGACTATCGTTTTGCTGAGCGGTAAATTCAATGCCTAAATGCGAAATA
GCAGAGTGTTGGCAGAGTTGATTAAGTTGCTCAATTGTTGTGTTTTTTTTCCAAATCATT
TTGTGTTTTCCGTATATAGATAAAACAAAAGCCTGTTCAAATAAACAGGCTTTATGTATA
ATTTTTCCCAATGTTTTATTGTTTAAACATAATAAAACAGAGGCGGATCTGCGAAAAATC
AGTCCGCCAGTAAGCACCTAGCGGGCTGTTTTAGTAGATCTTTACGTTTAATGTTATCCG
TGGAGATAAAAACAATGAAACGCATTCTTTTGTGGTTAATTGTTATTCTGCTATGCCTGT
TACTTAAGGGTAGCGCTGGCTAAGCAGTGAAACCGAGCAGGAACGGTGACCGCCGTTCCT
GTTTTTATTTTATGCCTATTTTTTATCTAGGTCAAATCACTTCCAACAATGCTTGCACAG
GGTGTTTGAGTAGCTGATGTTCCATTCGTTTCACTTGGCTACGGCAAGAGTAGCCAGTGG
CAAGGCAACGGGATAAGGTTTTGCCTTGCAACTTAACTTGCCACGATTGTGCGTAAATCC
CTTTTGACATTGCAAGGTGCTTGGTTTCGTGTCCGAATGTGCCTGCCATTCCGCAACAGC
CGATATTTTCCGCCGTTAAGGTTTCGCCGAAATGGGCGAAAATCTGTTGCCACTCTTTCA
AGCTGTTTGGAAGCGAGGTGCTTTCGGTACAGTGTGCAAATAAGTGCCACGGTAAGCGAT
CGGTTTCGGCTGATTTTTTGCAATGGTCTAGAGAGCCGTTTTTCAGTTGAGCCAACAGCC
ATTCGTGAGCCAGTAACACCTTAAATTCTCCACAGTCGTCTTTTAAAATTTGGCGATATT
CTTCACGGTAAATCAAGGTTAAGGCAGGATCAACGCCAACCATTGCAATGCCTAATTTGG
CAACACGGTTTAACAATTCGGCTTGTGTACGAGCGGTGTTGGCAAACTTGTGCAAAAAGC
CTTTGATATGTTGAGCTTTACCCGTTGGGTTGAACGGCAACACAATCGCTTTGAAGCCGA
GTTTTTGGGCGAGCTGAACAAAGTCCGCCACCACTTTGGCATCATAATAAGAGGTGAAGG
GATCTTGTACCACAAGGACATATTTGCAAATTTCTGTGTCTAACTGACCGCTTGTCGCAA
GCTGTTCTAGTTCTTCCAAGGTTTTGCCTTGATAGCCGATTTCAACTAACTGTTGCTGTA
ATGTCGGCACGGATAAGGCTGGTAGATCGACCATTCCGATGGTTTTACTTGCAACGGTTT
CAGCCAGTTTGTTGGCACTAAAGAAGTTAAACAACTTCGGCTGTTTTGCCATTATCGGTG
CAACAAATTCGAGGTTTGCCACCACATAATCTTTCAGCGGACGCAGGTAACGGCGGTGAT
AAAGTTCGTTAAATTGTGAACGGAACGTTGGTACATCAATTTTTATCGGACATTGGCTGG
CACAGGCTTTACAAGCAAGGCAAGTATCCATTGCCGATTTCACTTCGTGGGAGAAATCAT
ACTCTTGTGATTTTCGCCACTGATTACGGATTTTCTTCGCAAAATCGACTAATTTCGCCG
ATGTTTGCTGTTTTTCAAAGATCAACTCATCAGGGGAAACATTTTGTTCCGCCAGTAAAC
GTAGCCATTCACGCACTAACGTTGCTCTTCCTTTCGGTGAAAATAGGCGGTTGCCCGACA
CTTTCATTGACGGACACATTGTACTGTGTACATCAAAATTGAAGCACAAACCGTTGCCGT
TGCAATTCATTGCCCCTTTAAAGGCTTCTCGCACTTGAATAGGAATTTGTCTGTCTAGAT
CGGCACGCATTTGCGAGTCAATCGGATAAAGGCTGGCTTGGCTATCTAACGGCGTACAGA
TTTTACCCGGGTTCAAGCGGTTTTGCGGATCGAAAAGCTGTTTGATATAACGCAACTCTT
TCCATAAGGTTTCGCCGAAGAACCGCTCACCATAGGCAGAACGCATACCTTTGCCGTGTT
CACCCCAAATCAAACCGCCGTATTTTGCAGTCAATTCAACCACTTGGTCGGAGATTGTCT
TGAATTTGGCAACCTGTGCTTTGTCGCATAAATCAAGGGCAGGACGAACGTGCAATACCC
CTGCATCGACATGTCCGAACATACCGTAATCTAAGCCGTGATCGTCGAGCAGTTGGCGAA
ATTCCACAATATAATCTGCCAGATGTTCAGGCGGTACGCAGGTATCTTCCACGAAAGCGA
TCGGTTTTGCCCAACCTTTTGCGTTGCCCAGCAAACCGACTGCTTTTTTCCGCATTGCAT
AAATTTTTTCAATCGAAGCCAAATCGTTGCAAAGTTGGTAGCCGATGATACCGCTTGTGC
CGTTTTGGATTTTCTCATCTAGAGCTTGGCACAGCTTGGCAATCCGCGCTTCATTCTGAG
CCTTATCATTTGAAGCATATTCAACAATGTTAATCCCCAAAATCGGATTGTGTTCATCTT
CACTGAGTAAATCCGATACCGAATGCCACACAATATCTTGTTTGGCAAGGTTCAGCACTT
TGGAGTCCACCGTTTCAACCGATAGTGCTTGGGCTTGCAACATAAAAGGGGCGGAACGTA
ACGCCGCATCAAAGGAATTATATTTAATGTTAATCAGCGTGCGGTATTCAGGAAGTGGAA
GAAGATTGAGCTTAGCTTCGCAAATAAAGGCAAGAGAACCTTCGGAGCCAGTGAGAATAC
GGGTTAAATTAAATTCGGAGAGATCGTCGTTAAACACATTTTTCAGATCATAACCCGTCA
AAAAGCGGTTCAGTTGCGGTAGTTCTTTCAGCACGGTCGGGCGTAACGCTTGGCAACGTT
GGAAGATCTCGCTATGTAATTTTTTACCATTTGCCGTGAGATTAAGTTGATCGACATTTG
CAAAAAAATCATCGGTTTTGACCGCTTGTGTTTCCAAAATATCGCCGTTCATCAACACCG
CTTTAATCGCCAAAATATGATCGGAAGTCTTGCCGTATTGCAACGAACCTTGCCCCGAAG
CGTCTGTGTTGATCATTCCGCCTAAGGTTGCTCGGTTGCTGGTTGAAAGCTCAGGGGAAA
AGAATAGCCCGTGCGGTTTGAGAAATTGATTAAGCTGATCTTTCACCACGCCAGCTTGCA
CTCGCACCCAACGCTCTTGTACATTCAGTTCCAAAATTTGCGTTAAATGGCGAGAGAGAT
CGACAATGATATTATTGTTCAGCGATTGCCCGTTCGTGCCAGTACCGCCACCACGCGGGG
TAAAGGTTAAGGCTTGGAATGCGGTTTTTTGTGCCAGTTTGGTTAAAATCACCACATCAG
CAACGGATTTCGGAAACAAAATCGCTTGGGGCAGTTGCTGATAGACGCTGTTGTCGGTGG
TAAGAGAAAGGCGATCAGCATAGTTTGACGCAATATCACCGCTGAAATGTTGCTGTTTGA
GTTCAGCTAAATATTGCTGAACAAGTGGATTCAGTTGGGGGATGTTTGCAAGGCGTGGGA
TCATAGTTTTTTTAATCTGTTAAAATTTTAACGAGATATTAGCAAGATTTTCATTTAATG
AAAATTACTACAAAAAAATTAGCAAAGCATTTAAAAAGTTGCAATTTATTACATTTACTT
ACATAATCCTTGAATGCTTATAAATTGATTTCTTTTACGTTAATGGGATAATAAGCATAT
TCTTGCCTCGATCTTTAAGAAAGAAAAGACAGGAATGTAAGAAATTTCAGCCTTGAAACA
GTTTCTTTGAAAAAGTTCGCTTGAATTTCGGATTTTTTTTAGTAAAATACAGTCTAAATT
CCGACTTTCTTTTCGTATTGAAGAATAGAAAGCGTAATTAAAGCCTTAGCGTAATGATTA
CGCTAAGAATTTTGTTTAATTAGATGACGATAATAGAGGATCATCAAAATGAAAAAATCT
TTAATTGCATTAGCAGTATCAGGTTTAGCAGTTGCATCAGTAGCAAACGCAGCTCCACAA
GCTAACTCTTTCTATGTTGGTGCTAAAGCAGGTTGGGCAACATTCCACAATGATATTAAC
CAATTAAACTTTAAATATAAGAACGATGCTCGTTATGCAACTAGCGCTAATGGATACGGT
ATTAACCGTAACTCTGTAACTTACGGTGTGTTTGGCGGTTACCAAATCATCGACAACTTA
GCAGTTGAATTAGGTTACGATTATTTCGGTCGTGTTCGTGGTAACAAACAAGAATTCCGT
GAATTCAAACACTCTGCACACGGTACACACTTAAGCTTAAAACCAAGCTATGAAGTATTA
AGCGGTTTAGATGTTTACGGTAAAGTTGGTGCTGCATTAGTTCGTAATGATTACAAACGT
TACTTCCAAACAAGAGAACCAGTTAAATCGCATAACTTAAAAACTTCATTAATCGTTGGT
GCAGGTGTTGAGTATGCGATTCTTCCTGAATTAGCTTTCCGTGTTGAATATCAATGGTTG
AGCAATGTAGGTAACTTCACTAAAGCTGAAATGAAAGAGAATCGTAGAGCAACTTACAAC
TATAGCCCAGATTCTCATTCTGTGACCGCAGGCATTTCATATCGCTTTGGTCAAGGTGCA
GCACCAGTTGCAGCAGCACCAGAAGTTGTAACTAAAAACTTCGCGTTCAGCTCAGATGTA
TTATTTGACTTCGGTAAAGCGAACTTAAAACCAGCTTCAGCACAAACATTAGACGCAGCA
CACACTGAGATCGTAAATTTAGGTTTAGCAAACCCTGCTGTACAAGTAAACGGTTACACA
GACCGTATTGGTAAAGATGCTGCCAACTTAACTCTTTCACAAAAACGTGCAGAAACAGTA
GCAAACTACATCGTTTCTAAAGGTGTTAACCCAGCTAACGTAACAGCGGTAGGTTACGGT
GAAGCTAACCCAGTAACTGGTAACACATGTGACGCAGTTAAAGGTCGTAAAGCATTAATT
GTTTGCTTAGCACCAGATCGCCGTGTTGAAATCCAAGTTCAAGGTTCAAAAGAAGTTTCT
ATGTAATCACTTTTGAATCCAAGAAACTTAAAAAATGCCCGCAAAAGCGGGTATTTTTAT
TATGCCGAGAAACTTTTATACTTTATTTTACCCATCTATTTCTTCACCAGTTTGATCCCA
CTTAAAGTTTAATGCAATAGAATTTAAGCAGAAGCGTAATCCTGTAGGTTGAGGCCCATC
TTTAAAAACGTGTCCCATATGGGCATCACAATTGCCACAGCGAATCTCAACACGATGTCT
GCCTAAACTATAATCATCTACATAACGTAATGAAGACTCCGAGATTGTTTCATAAAAACT
TGGCCAGCCACAACCAGCATCAAATTTGGCATCAGAACGAAATAACGCATTATGGCAACG
AACACAGCGATATGTCCCCACCCTATTTTCTTTTAGGAACTTACCACTGAAAGGTTTTTC
TGTACCTGCATTTAAACAAATTTCAATCTGTTCTTCGGTTAATTCACTAATATCTTTAAT
CATTTTAAATCCTTTTCTCTTATTGGTTTGTTACCAATTATTCTAACTTTTTTTAGTTAA
AAGCAAGAGAGGGTTTTAAAAAATTTGACATAGATCACATAAAATTTATCTGCTATATTT
TGCTCTGTTCTTTAGTTGTCAGAAAAGGGAAAGATTGTGTTATAATCCTTCTGCTTTTCC
TATTTCTAGGAAAGAACAAATTTTGTTTAACTTTAATATAGGTAGAAAATCTATGGCAAT
TAAAATTGGTATTAACGGCTTTGGCCGTATCGGTCGTATCGTATTCCGTGCAGCACAAAA
ACGTGATGACATCGAAGTAGTTGGTATCAACGACTTAATTGATGTTGAGTATATGGCATA
TATGCTCAAATACGATTCAACTCACGGTCGTTTCGATGGCACTGTCGAAGTAAAAGACGG
CAAATTAGTTGTAAACGGTAAAGAAATCCGTGTTACTTCTGAGCGTGACCCAGCTAACTT
AAAATGGAATGAGATTGGTGTGGATATCGCAGTTGAAGCAACAGGTTTATTCTTAGACGA
TACAACTGCTCGTAAACACATCGAAGCTGGTGCGAAAAAAGTCGTTTTAACTGGTCCATC
TAAAGATAGCACACCTATGTTCGTAAACGGTGTAAACTTCAACGCTTATGCTGGTCAAGA
CATCGTTTCTAACGCTTCTTGTACAACAAACTGCTTAGCACCACTTGCTCGTGTTATCCA
CGAAACATTTGGTATCAAAGAAGGTTTAATGACAACTGTTCACGCAACAACAGCAACACA
AAAAACTGTTGATGGTCCATCAGCAAAAGACTGGCGCGGTGGTCGTGGTGCGGCACAAAA
CATCATTCCATCTTCAACAGGTGCAGCGAAAGCAGTAGGTAAAGTATTACCAGCATTAAA
CGGTAAATTAACAGGTATGGCGTTCCGTGTTCCAACAGCAAACGTATCTGTTGTTGATTT
AACTGTAAACTTAGAAAAACCAGCAAGCTACGAAGAGATCAAAAAAGCGATCAAAGATGC
AGCAGAAGGTAAAACATTCAACGGCGAATTAAAAGGCGTTTTAGGTTATACTGAAGATGC
AGTAGTATCAACAGACTTCAACGGTGCAGTTGAAACTTCTGTATTTGATGCAGATGCAGG
TATCGCATTAACAGATACATTCGTGAAACTTGTTTCTTGGTATGACAACGAAACTGGTTA
CTCAAACAAAGTATTAGACTTAGTTGCTCACGTTTACAACTACAAAGGCTAATTAAAATA
GTAATATTGGAAATGGCAATATATAAATCTATATTGCCATTTTTTTATATAGAAATAAGC
CTATATGAAGTAGTATATAATAAATTACCAATTCACTGCATTATTTATAGCCTCACGTTG
TTCTGAATGAGATAGTCTTAGATATAAAGCAGTCATATTTACATTTGAATGCCCTAACAG
ATCGGCTAATAAAGCAATATTATTATTTTTCTTTAAAAATTGTATAGCAAAGAAATGCCT
AAAATTATGAGGGTGGACAACATCTTTTCTGATGCCACACTTTTCTGCGTATATTTTCAA
ATTATGAGCAATACCTCTAGCTGAAATAGGTGCTCCATATCTATTCAGGAATAATTCTTT
TTTATGATTTTGAAAAAATTCACGAGATTCATTAATCAGGCTTTGAGGAATATTAATTCT
TCTAAATTTTCCTTTAGAATGGCATTCAGCATATCCTTTTTCTAAATCTTGTATTGTGAA
TTTTACTAGTTCACTTATTCTAGCTCCAGTGCTTCCTAAGAACCTTACAATAAAGTAATA
ACGTAAATTATGTTCCTTTAAATAATCGCATAGAGTTTTGTATTCTGGAAATGACATGAT
TCCTTCTGTAAAATGATACTTAGGTAATGGAATATGCTTTAATTTATAATGATCCATTTG
TTTTAATGATAAGTAATAATTTATTGCTGATATTCTTATATTTACTGTTTGTGGTGAATA
ATTTTCAATGAGATATTTTTTATATAAAATAAGATTTGTTTTATTTATTTCTTTATAGCC
TATAAAAAACTTAGTAACTCCAGCAATATATGAACGGATAGTGTTTTGGGCTCTCTCTTG
TTCAAATAAATAAGATTCAAAGATTCTAATTTCTTTTCTTTGTTTTCTAGTTAATAATTT
AAATATGTTTTTCTCTATATTATTTTCATGATTGTACTTAGAAATAACATTATATTTAAT
ATTAGTTGACATTTTTACCTCATTATTAATTTAAATGGTTTTATATTCTTATGATTGAAA
ATTTTTTGATAAAAAATTGATATTAAATGTTATATCTTATATTTATTGATCCTCCTATTA
AAAATAATTCTAAATTTATCACTGTTAAAAGTAAGTTCGTAATATATTTTATATGTTTTT
TATCTTAAAAATAATTAACTTTTATATTGAAGTTGATTATTTAAAATGTTATAATTAACC
TTCTTTCTATAGAAGGTTTTCACTTAATAATTGAATAGCTTATAGAAATAATTAGGTATG
TTTACAACGCAATTAGGAAATTTTAATGAGTGAATTGGTTAAAGATATTATTCCTATCAG
TATTGAAGAGGAACTAAAAAATTCCTATCTTGATTATGCAATGTCTGTGATTGTTGGGCG
AGCGTTACCAGATGTGCGAGATGGTTTGAAGCCCGTTCATCGACGCGTACTTTTTTCTAT
GGATCAAAGCGGTAACGTATCATCTAAACCTTATGTGAAATCGGCACGTGTAGTCGGTGA
TGTGATCGGTAAATATCACCCTCACGGTGATTCTGCGGTGTATTATACGATTGTGCGTAT
GGCTCAGCCGTTCTCTCTTCGTTATATGTTGGTAGATGGTCAAGGGAACTTTGGTTCGAT
TGACGGGGATGCGCCTGCGGCAATGCGTTATACCGAAGTGCGTATGCAGAAGATTACGCA
AGAATTGTTAACGGATTTGGATAAAGAAACAGTGGATTTCTCGCCAAACTATGATGGTAA
AGAGATGATCCCTGATGTATTACCGACTAAAATTCCGGCATTGCTTGTTAATGGTTCTTC
GGGAATCGCCGTGGGTATGGCAACCAATATTCCTCCTCATAACCTAAATGAAGTGTTAAA
CGGTTGCTTAGCTTATATTGAAAACGAACAAATTACGATTGAAGAGTTGATGCAACATAT
TCCCGGTCCTGATTTCCCAACGGCGGCGATTATTAATGGTCGTAAAGGGATTGAAGATGC
TTATCGTACAGGTCGTGGCAAAGTGTATGTACGAGCCAAAGCCAGTGTTGAAACAACTTC
AAAAGGCCGTGAGCAGATTGTCGTCACGGAATTGCCGTATCAAGTTAATAAAAAGAATTT
AATCGAAAAAATTGCCGAATTGGTGCGTGATAAGCGTATTGAAGGTATTTCAAGTATTGA
AGACTATTCTGATAAAAAAGGGATTTCGATTGTTATTGAAATCAAAAATAATGCTGTTGG
TGAAGTGGTACTCAATAATTTGTACGCTCTCACACAAATGCAAGTGACTTTCGGTATCAA
TATGGTGGCACTCGATCATGGTCAGCCAAAAATTTTCAATCTCAAACAGATTATTGAAGC
TTTCGTGATGCACCGTCGTGAAGTTGTAACACGCCGTACGGTCTTTGAATTGCGTAAAGC
ACGTGAACGTGCACATATTTTAGAAGGTCTAGCGATTGCATTAGCTAATATAGATCCTGT
GATTGAGCTGATTCGAAATTCCAAAACTGCCGATGAAGCACGTGAAGGTTTATTGGATCG
TCCGTGGTCGTTAGGTAATGTTGCACCAATGCTTGAAGCAGCGGGTGTAGATGCTTCTCG
TCCAGAAGATTTAGCCTCTGAATTCGGCGTACGTGACGGGCAATATTATTTATCGGAAGA
CCAAGCTCGTGCAATTCTAGAGCTTCGCTTGCACCGCTTAACAGGCTTAGAACATGAAAA
AATCGTAGACGAATACAAAGAATTATTGGTAGAAATCAGCGAGTTATTACACATTTTAAA
TAGCTCAGAGCGTTTAATGGAAGTCATCCGTGAAGAGCTTGAAAAAATCAAAGCCGAATT
TGGCGATGAGCGTCGCACTGAAATTACTGCGGCTTCAGGCGATATTAATTTAGAAGATTT
AATTGCTCAAGAAGATGTAGTTGTGACCTTATCGCACGCTGGTTATGTGAAATATCAGCC
GTTATCGGATTACGAAGCGCAACGTCGTGGTGGTAAAGGTAAATCAGCAACGAAAATGAA
AGAGGATGATTTCATTGAGAAATTATTGGTAGCTAATACTCATGATACCATTCTTTGCTT
CTCAAGCTGTGGTCGTTTATATCAATTAAAAGTCTATCAATTACCACAGGCAAGCCGTGG
TGCAAGAGGTACGCCAATCGTAAATATTCTTCCACTTGTAAAAGGGGAGAATGAGCGTAT
CACTGCAATTCTTCCCGTTCCAAATGGTGAATTTAGCGCTGATAAATTTATTTTTATGGC
AACGGCGAGTGGTACGGTGAAAAAAGTTCCGCTCGATGCATTTAGTAATGTTAGATCAAG
CGGTCTAATTGCATTAAAACTTCGCGAGGGTGATGAATTAATCGGAGTAGATATTACCAA
TGGCGAGAGTGAAATCATGTTGTTCTCGGCGCAAGGTCGAGTGGTACGCTTTGCAGAAAC
TGCAGTGCGGGGAATGGGGCGTGTTGCAACAGGGGTTCGAGGTATTAAATTAGCAACAAC
CGAAATTTCAGTCGATGATGCTGAAGAAGTCGATATTGAAACTGTTGAAAACGAAGAAGC
CGAAGAAGCCTCAAGTGTTAACTTAACCACCGATAAAGTGGTTTCCCTTGTAATTCCACA
TACTCAAGGTGAAATCTTAACCGTTACCCAAAACGGTTATGGTAAACGTACTGCCTTAGG
TGAGTATCCGGTCAAATCTCGTGCAACAAAAGGGGTAGTTTCAATTAAAGTGAATGAACG
TAACGGTAAAGTGGTTGCAGCAGTTCAGGTTGAAGAAAATGACCAAATTATGTTGATTAC
CGATGCCGGTACATTAGTACGTACCCGTGTAAACGAAGTCAGCCTTGTAGGACGTAATAC
CCAAGGTGTTCGTATTATTCGTACCGCAGAAGACGAACATGTTGTCAGCCTTGAACGAAT
CTGTGAAATTGAAGACGACGGTATAGAAAATTTATCTGTTGAAGAAGCATAATTTATTAA
GGCTGTGATTCACAGCCTTAATATTTTGTAAGATAATGCCTTATTTTTATTGGGATTGTC
CTAGGCATAGTAGACAAAAGTGTTGGTAAAAAGTGGGCTAAAGCCTTATAGTACAAGGCT
TTAAGCTCACTTTTGAAGAATATGCTCACTTAAATATAGAAAAAACAACAAATAGGTTGG
AAGGGTTATTTAAAGAACTGAAACAGAAATTATCGGTTCATAATGGATTAACGAAAAAGC
ATAAGATTATGTTTATAAAGGATTTTTTAAATAAAAAGAGTTGGTAATAATTAGGGAAAA
TAATTAAAACCAACACTTTTGTCTACTACGCCAAACAATGCCATTGTTAAAATAACAATG
GCATTGAGCATGAAATTCTAATTTATAGGTGCTAGATTACCACACAAAACTTGCCCCTCC
TCCAATCATAGTATCCCGCTGGGTATTACTGCTAACAGACGCTCGAATAAGCCATTTGCC
ATTATCAGAAGTTCTGGAATAACCTATAGCATAGGCAGATTGCCCGCGATATTGTGCACT
AGAAACAGAAATAGCACTTTTACCTGGTAAATAAATTTGTGGCAAATTAGCCATCGCCCC
AGCAGAAGCAATCCCCGCTCTTGCATTAACATCAACACGACCAATATCTCTTGATAATTG
ATTAAATCCTGTATTCACAGAAGAAACCACTTTGTTTAGTTGACGCACATTCACTGCATC
TCCCTCTTCTCTACCATCGCTTATATTGGTAATTCTTGATCCATTCATATTTACAACTGG
ATTTCCTTTCTCATCTTTACCTAAAGATACCTTAGTATCGCCATTACTAATTGAAGTAAT
GTCGCTTAAATCTCCAGACACGCTCATATTGTAAATATTCTGACCATTTGCACCCGCTGT
TCCCTGCGGTCCTTGTGGTCCTGCTGGACCCACTGGACCAGCTTCGCCTCTATCGCCCTT
AGGACCTGCTACCCCTGGAAGCCCTTGTTCGCCTCTAGGACCTGTATCTCCTTTTTCTCC
TTTAGGACCCGCTTGTCCTGGATCGCCTTTATCCCCCTTAGGTCCCTGAGTACCTGCTAT
TCCTTGCGATCCTTGTGGTCCCGTTGGACCCGCAGGTCCTTGAATACCTTGCTTGCCTTC
AGGACCCTGTTCACCCCTAGGACCCGCAGGACCAGTTTCTCCTTGCTCACCCTTAGCCCC
TGCTGGACCCGCAGGGCCTCGTGGTCCCGCTGGACCCACTGGCCCCGCTTGTCCTGGATC
GCCTTTATCCCCCTTAGGTCCCTGAGTACCCGCTATTCCTTGCGATCCTTGTGGTCCCGT
TGGACCCGCAGGTCCTTGAATACCTTGCTTACCTTCAGGACCCGGTTCACCCCTAGGCCC
CACTGGACCCGCAGGGCCTTGTGATCCCGTTGGACCCGCAGGACCCGTATCACCTTTGTC
ACCCTTAGCCCCTGCTGGACCCGCAGGGCCTATTGCACCTTGTGGTCCTACTGGACCCAC
TGGACCAGCTTCGCCTCTAGGACCTGCATCACCTTTAGGACCCACAGGGCCTCGTGGTCC
TGCTGGACCCGCTTGTCCTGGTTCGCCTTTATCCCCCTTCTGTCCCGGAGTACCCGGTAT
TCCTTGCGGTCCTCGTGGTCCCATTGGACCCGTAGGTCCAGTTGCACCTGCAGAGCCAGT
TTCTCCTCGCTCACCCTGCGGTCCTCGTGGTCCTGCTGGACCCGCTGGGCCTGTTTCTCC
TCGGTCACCCTTAGCCCCTGCTGGACCCGCAGGACCAGGTGCACCTCGTGGTCCTGCTGG
ACCCGCAGGGCCAGTTTCGCCTTTATCCCCCCTAGGCCCCTGCTTGCCTGGCTCTCCCGC
TGGGCCTTGTGGTCCTGTTGCACCTTGTGGTCCTGCTGGACCAGCAGCCCCTGCTGGCCC
CGTTTGACCCGTATCACCTTTCTCACCCCTAGGACCTGTTTCGCCTCTAGGACCTACTGG
ACCCGCAGGACCTGCTGGACCTGCAGGGCCAGTTGCACCTCTAGGACCTGTATCTCCTTT
TTCACCTTTTTTGATGATGCTATCCGTATTATCTGTATAGGTAATTTTTAGATCGCCATT
ATCTAAGGTTTTAGTCTCTTTAATTAACTTACCAATCGTAGAAATCGTAATATTTCCGTT
ATTTTGTTCTAATTTAATATTATTTCCAGCGGTAAAGGTTACGGTATCGTTCATTCTGAT
AAGATGTGCCCCAGGTAGAGTTGCTTGACCCCCCGTTCCTGGAGCAATTGCAAGTTTCCA
ACCAGCATTTGAAAATTGCATGTAGTTCACCGCATCGTTATTTTGTGTACCTGCTTGTAA
ATTGGTGATCTTAACTGGGGAAGTGCTGTCTGCAGCTGTTACTTTTAGATTACCGCCAGT
GCTGGTAATCTTAGGTCCATTATCGCCATATTGAACGCTGCTGAATGTTGGTGCATCTTT
CATCAACACATGGAATTCTAGATTTCTACGATAAATTTCAATGTTATCGCCTTTGTATCG
AACACCACCACTGTTTTGGTATGTTTCGTTACTTGCAATGGTAACGGTCTTATGTTCGTT
GGCATTCCATTTTTGACCCGAAACATCATTTGTTGTACCGTTATCTGTTTTTTCGCCTTT
GAATATCAAACTTCCTGCTCGAGCATTATGGAGTTGAGTTTTGATTGCATCATCTAGGGA
TACTGTAATGGTTGAGCCAGACGCATTGGTCTTGATTTCGTCATTTGTGCCTAGCACTGT
AAGCGTACCATCCCACAAGCCAACCGTTGGTTGTGTTCGTTCGCTGGTATCGCCTACAAT
TTTCATGGTTAAAGATTTAAGCTGTGCCACGTTTACCGCATCGGTATCTTGTGTACCTGC
CGCAACGTTGACGATTTGGCGTTTGATTCTGTTATTACCCACAGAAACTGCACCAATTTC
ATTACCATCAACATTTTGTGTGGATTGAAAGCCGTTCTCGACAGTGCTTGTTCCCATTGT
GACAGAATGATATTGTTTTAACCCCTCTACACCGCCAGCTATACTTGCATTAGATCCATA
ACCTAATGCCACACCGCCACCCACGCTGACAACGGTATTATGACCAAGTGCGGTTGATCT
AGCAGCATTTACATTTATCGTGGCATTTTCACCCACAGCAACAGAGCTCCTACCATTGGC
AAAGGCTTTATAACCCAAGGCAGTAGAATAACTTCCAGCATTTGCTTCGCGTCCAATTGC
CACAAATCTTTCACCTGTCGTCACATTGATATGGGCACCCACAACAACAGAGTCTGCCCC
TGTTGTTCTCGCAAGATTACCTATCGCAATGGAATCTGCCCCAGCACCTTTCGAGTCACT
ACCAAGAGCAACAGCATAAGCACTAGCATTACTCTTATACCCCATCGCAATACCATAATT
TCCAGTCGCAGAGGCATTTACCCCCGCTGTTATTGCATAGGTTCCTGTAGCTCCAGCTTT
GTCAGTAATTGTGCCGAAATTAGTCGTAGGATCTCCCTGACCTTGAGACTGATCGTCATA
GTTAGTATGAAAATACGTTTTTGAGCCAGTAATGGTAATTTTTGAATTGTTACTTCCCTT
TCCCAGATCAACTGCCGTACTAATACCATCAGCCCCTACAATTGAGAGCGTTTCGTTATA
AAATGTTGTGTGACCCTGCGTATTTCCATCGGCACTGATCTTTAAAGTCAGTGCTTTTAA
TTGCGCCACGTTTGCTGCGTCAGTATCTTCTTTACCTGCAGCAACATTGGTAATTTGACG
AGTGACGGAGGTGCCATTACCTACTGCTACCGCTGCATGCGTAGCAGATAATGTACTTCC
GCTAATAGGATAATTTGTACTATCTGGCATCCAACCTGCTACCCCTGAATCACGACTAGT
ATTGGATTGATAACCTAGAGCAACGCCATTTTTCGTATTTGCTGTCGCATTATTCCCCAA
TGCTGTTGCACGCTCTGCGGTTGCTCGTGCGTTTTCACCGAATGCGGAAGCTCCTGTTTG
ATTTGCAGTAGCACTTTTACCAACAGCAACGGCGTAGCTTCCAGCATTTGCACTACCACC
AACCGCAATACCGTAATCAGCGGTAGACTTACTACTCGCACCGATAGCAATGCCTTCAAC
ATTACTTGCAGATGCTATAGGACCTACAACAATAGATCCTTCGCCCACAGCCACAGACAT
ACCCCCAATAGCAACAGAGGCTTTACCTCTCGCAGTTGTTGTTCTGGAATAGTTACTATT
TTCATATTTCGTTGTATTTAAATCATCTCCACCGATTGATATGGAGCCATACCCCTCCGC
TTTGGTATTTGCCCCGATAGCAACAGATTGTGACCCACTTGCACTAGCATGTGCACCTAA
GACAATAGATTGTTCTCCGCTCGCTTTTGAACGATCCCCCATGGCAATTGCACTACTCCC
ATTTACTGTAGCCTGGTTGCCTATCGCAACAGAGCCTCCTCCTTGTGCATTTGCTCCATG
ACCATAAGCCGCAGAAAGATTGCTTGCTCGTGAAATTGCCCCAACGGCTGTGGAATTTTC
ACTGGGTGCTTGAGTGTCATAACCTATCGCAATACCATGCCTACCTTCAGCTTTTGATAA
ACCACCAATAGCAACAGCACCATACCCAGCCCTACTATTGTAACCAACAGCAATAGAATC
GTTGTTATGTCCCGTACTCGCTCCTTGCCCACCATCTTGAAAATATGCAGCTGAACCTAC
TGGACTAAAAAATATACCTAGTAATACTAGACTTAAAAGACTTAATTTAAATTTATCTTG
CTGTTTATCTAAAAAATAATCTGAGGTGCATACTTGAGCTCTTTTATCCGTGCAAGCGGA
TGTTTTGGTATGAGACTTTACTAACTCAGACACAACCACCCAAGCCTGTTGAGCATGACT
CCAAATAACTCTAAATATTTTATTCATAATAATCTTCTCTACCGCTTTTCCTAATAAAGC
ATCATAAACCTTTATTTACATTTTCAGGATGCACAAATACCCCCATCGCCCAAACGAAAG
GGGAAATCTCAAAAATACCTTTCCCCCACCCCATTGTAAAAAAAAAAAAAAATTTTTAAA
TTTTTATCAATAAAAGTTAGAAATAATAGGCGGAAATCTAATGAAAGCGGTGATTTAGAT
AGGATATTTGGCATAGTAGACAAAAGTGTTGGTAAAAAGTGGGCTAAAGCCTTATAGTAC
AAGGCTTTAAACTCACTTTTGAAGAATATACTCATTTAAATATTGCATTGGTATATCCTC
TTCCATGTTAGAACGCTATCAATTATACAACATCATTATGTAGATGAAATGCTAAAAATC
AAACGAAAATCTGAGAATAAAGTGAAAGATATTTCCGTATTAAATGCTCAAATATCCTTA
AAAATCACCTACTTAATGAGATCAATTATCACTACATAGCATTCTGAAAATTATTTTTTG
AGATAGATCACAAAACTATTTTTTTATGTTACAAAATTGTAAAAATTCATTATAAAATAT
CCAAATTAATGGCAAAATGCTTCCATATTAGGTTTATATACTTTACTTTCCCAAGGAGGA
AATCGTGCAAACTGTCAATGTAGATGTTGCAATTGTGGGTGCAGGTGGCGGTGGTTTAAG
AGCCGCAATCGCAGCAGCAGAAGCTAACCCGAATTTGAAAATTGCATTAATTTCAAAAGT
TTATCCTATGCGTAGCCATACGGTTGCTGCAGAAGGTGGGGCGGCGGCAGTCGCTAAAGA
GGAAGACTCTTACGATAAACACTTCCACGATACTGTGGCAGGTGGCGACTGGCTTTGTGA
ACAAGATGTTGTTGAATATTTCGTAGAACACTCGCCAGTTGAAATGACGCAATTAGAGCG
TTGGGGCTGTCCGTGGAGCCGTAAAGCAGACGGTGATGTGAACGTTCGCCGTTTCGGTGG
TATGAAAATTGAACGTACTTGGTTCGCTGCCGATAAAACAGGTTTCCACCTATTACACAC
CCTATTCCAAACCTCAATTAAATATCCACAAATTATCCGTTTTGATGAGCATTTTGTCGT
GGATATTCTCGTTGATGATGGTCAAGCGCGTGGCTGTGTTGCAATGAATATGATGGAAGG
AACTTTCGTTCAAATCAATGCAAATGCGGTAGTTATCGCAACAGGTGGCGGTTGCCGTGC
TTATCGTTTCAACACCAACGGCGGTATCGTAACGGGTGACGGTTTATCAATGGCGTATCG
CCACGGCGTGCCACTTCGTGATATGGAATTTGTACAATATCACCCAACAGGCTTACCAAA
CACAGGTATCTTAATGACCGAAGGTTGTCGTGGTGAAGGCGGTATCTTAGTCAATAAAGA
TGGTTATCGTTACTTACAAGATTATGGTCTAGGCCCAGAAACTCCAGTTGGCAAACCAGA
AAATAAATATATGGAATTAGGCCCTCGTGATAAAGTTTCCCAAGCATTCTGGCAAGAGTG
GCGTAAAGGTAACACCTTAAAAACTGCCAAAGGTGTTGATGTGGTTCACCTTGACCTACG
TCACTTAGGTGAAAAATATTTACACGAACGTCTGCCATTTATCTGTGAATTAGCACAAGC
CTACGAAGGCGTAGATCCAGCGAAAGCACCAATTCCAGTTCGTCCAGTTGTTCACTATAC
AATGGGTGGTATTGAAGTTGATCAGCACTCAGAAACCTGTATCAAAGGCTTATTTGCAGT
GGGCGAATGTGCATCTTCTGGTTTACACGGTGCAAACCGCTTAGGTTCTAACTCATTAGC
AGAACTTGTGGTATTCGGTAAAGTTGCAGGTGAAATGGCTGCAAAACGTGCTGTTGAAGC
GACCGCTCGTAATCAAGCCGTAATTGACGCTCAAGCAAAAGATGTCTTAGAACGTGTTTA
TGCCTTAGCCCGTCAAGAGGGTGAAGAGTCTTGGTCACAAATCCGTAACGAAATGGGCGA
CTCAATGGAAGAAGGCTGTGGTATCTACCGTACTCAAGAAAGTATGGAAAAAACCGTAGC
GAAAATTGCAGAGTTAAAAGAGCGTTACAAACGTATCAAAGTGAAAGACAGCTCAAGTGT
ATTTAATACAGACTTGCTCTACAAAATTGAACTTGGTTATATCCTTGACGTAGCACAATC
TATCTCATCTTCTGCGGTAGAACGTAAAGAGTCTCGTGGTGCACACCAACGTTTAGACTA
TGTTGAACGTGATGATGTGAACTACTTAAAACACACCCTTGCATTCTACAATGCAGATGG
CGCACCAACAATCAAATACAGCGACGTGAAAATTACCACATCACAACCGGCTAAACGTGT
TTATGGTGCAGAAGCAGAAGCTCAAGAAAAAGCAGCGAAAAAGGAGTAACAGAAGATGAC
TAACCTAAGTAAAATGACGGTAGAAGTACTTCGTTATAACCCTGAACAAGATAACGAACC
GTACTTATCAAAATATGAAGTGCCTTACGATAGCCAAACTTCGTTACTTGATGCACTTGG
TTATATCAAAGATGAATTAGAGCCAGAGCTTTCATATCGTTGGTCTTGCCGTATGGCGAT
CTGCGGCTCTTGCGGCATGATGGTCAATGGCAAACCAAAACTGGCGTGTAAAACGTTCTT
ACGTGATTACAGCGGTTACATGCGAATTGAACCGCTTGCAAACTTCCCGATTGAACGTGA
TTTAGTGGTTGATTTAAGCCACTTCATCGAAAGTTTAGAAAGTATCAAACCATACATTAT
TGACAACAAAGCACCTGAACTTGATGGCAAACCACACCCATCAGCAGAGCTTGCGAAAAG
CCGTACCAAACAAACCCCAGCACAACTTGAGAAATACCGTACATTCTCAATGTGTATCAA
CTGTGGTTTATGTTATGCCGCTTGCCCACAATTTGGCTTAAACCCTGAATTTGTAGGCCC
AGCAGCATTAACCTTAGCTCACCGTTACAACCTTGATAACCGTGACAATGGTAAAGCGGA
ACGTATGAAAATTATCAACGGTAAAAACGGTGTATGGAGCTGTACATTCGTCGGCTACTG
CTCTGAAGTCTGTCCGAAGCACGTTGGTCCGGCCTCTGCGGTAAACCAAGGTAAGATCGA
AAGTGCCAAAGATTATGTCTTTGCAATGTTAAAACCGCAAAAGTAAGGAGAGAGTAAAAT
GACAACAGCAGCAAGTAAACGCAAAAAATATGTGCGTGAAGTCAAACCAACTTGGTGGAA
AGCGTTAGATTTTTACAAATTCTACGTTTTGCGTGAAAGCACCTCCGTACCAACCGTTTG
GTTCTGTTTAGTGCTATTTTATGGTCTAGTCTGTTTAGGTAATGGCACCTTTGCAACCAC
TTTTGTCGGTTTCTTACAAAACCCAGTGGTAGTGATCTTAAACATCATCACTCTAGGTGC
AGTATTACTAAACAGCTTTACCTTCTTCGGTATGGCACCTCAAATGATGAACGTGATTAT
CAAAAATGAACGTATTGACGTAAAATTAGTTTCACGCGTCTTTTGGGGAATCACTGCCGT
AGTAAGTATTCTTGCATTAATTTTAGTATAGGGAGTCAAAAATGGACAAACTCAATCCTC
CACGTTCAAATGAACCATTAGTATGGTTACTTTTCGGTGCAGGCGGTGCGATCAGTGCAA
TCTTTTTCCCTGTGCTGGTATTAATCTTAGGTTTCTTACTGCCATTTGGACTAATTACAC
CAGATAACATCATTGCATTCGCACACACTTGGATCGGTAAACTCGCTATTCTAGCATTAC
TAATATTCCCAATGTGGTGTGGTATGCACCGTATCCACCTAGGCTTGCACGATTTTAAAG
TACACGTTCCTGCAGGCGGTTGGATTTTCTATGGTTTATCTGCACTTTATAGTGTATTAG
TGATTTTTGCGGTGATTAATTTATAAGTTAAAGTCTTGTTGAACAGCTATTCCCTGTAAG
AAATAGCTATTTATAATAGACATTTTTCTTGTCTTCTTTGAGATAAGCTCATATAATTAG
GACATCTACAGTATAAATGTAGATGTCTTTCTATGAGGAAACTTTGGGCTTCTCGCAGTA
GTCTTTAATTTACTTGGTCAGGTTCGGAAGAAAGCAGCCAGAATTAGAATAGCTAAGTGC
CGAGTCTATGCTTAAAGTTTCCTCTCCCTTAACTAGTCTTTTGGGAGAAGAAAACATACG
CACTGCTTTATAAGATTAGTTCCTCTGTTAATGTCGGCTTTCTGTTAATCATGCAGAGCT
CTTTTGTACTCATTAACCCACATTGCTGTAGCACCACACACCGCAACAGGCATTACCACC
AAGTTAATAAATGGCAACATCGTAAAAATACTTACCAAAGCCCCAAAAGTAAAATTCATT
GTACGATATTGTGCTAATGCATTTCGCATACGTTGAAATTGAATTTTATGGTTATCAAAA
GGGTAATCGCAATATTGAATTGCAATTAACCAAGCCCCGAAAATAAATGCCAAGATAGGG
ATAATAGTCTGCCCTAAAACAGGTATAAAACCTAATAAAAATAAGGCAACCAAACGCGGA
ATGCTATACCACATTTTTTGCCACTCACGTTTGAGCATACGAGGTATATCTTTTAGCATT
TCATTAAAACTCATTTCCATGAGATTTTTCCCCGTGAGTTGTTGCTCAACTTTTTCTGCG
AGTAACGCATTAAATGGGGCAGCAATAAAATTCGCTAAAGTGGTGAAAGCAAAGTAGAAA
GCAACTAAAATCATTAAAAAAGCCAATGGAATAAGGATAAAACTCAACCATTCTAACCAC
GAAGGCAAGAGCGAATCTAACATTCCCCCTACATTGGCAAAAAAGAGCCAAATTAGGCTA
ATCATCAACACTGCATTGATAATTACAGGAAAAATAATAAATGGCATTAACTGACGCTGT
AACATTAATCGCCAACCATAGATGAAATAGTGAAAGCCAGCACCAATTTGTGTTTCTGGG
GTAGAAAATAGCGAAGACATAATTAACCTTTCTATTCAAATTTTTAGAAGAAATATGGTA
AGCTATGCACACATTTTCACAAAGTGTTAAATTTCAATTTTGATGATTTTATGAGCTAAA
GAGGGCAAAATGGAAACTCATATTCTTTTCTTTATTTTAGCAGGATTATTAATCGCTGTT
TTAATTGGATACAGTATTTGGTCTGCACGCAGAGAAAAATCTCGTATTTTTTCAAATACC
TTTTCCACTCGTCCGCCTTCATCTCCAATTAACAATGAAATTACAGCAGATATTCCAACA
ACGCTAAATCCTCAAGGTGTCGTAGCTCAGCAACCATTCAATACTGAAACACCTGCTGAT
TTTATTCAATCTCAGCAAGAAGTTGAGAATAGTGTCAAAAATATTCGTATTAGTTTACAA
ACTCAAGAAATATCTCAACCTTTATATCAAGAGTCTATGCCAGAATCTCAATCTGAAGCA
TATCAACAAAATCAGATACAAGAACAGACTGTCCAAGTAGAGCAAGTTGAAACAATAGAA
CAAACTACGGAGCATAATATAATCACTTTGTATGTTGTTGCACCAGAAGGCGTTCAATTT
CAAGGTAATGCCATTGTACAAAATTTAGAAATGTTAGGTTTTCATTTTGGTGAATACCAG
ATCTTCCACCGCCATTTAGATAATCCTGCAAGTCCTGTATTGTTCAGCGTGGCGAATATG
ATGCAACCAGGAGTCTTTGATTTAGCAAGAATGGAACAGTTTTCTACAGTGGGATTAGTA
TTCTTTATGCACTTACCTTCAGTAGGTAATGATCTAGCTAATTTAAAATTAATGATTCGT
ACCGTAGAGAGCTTTGCTCAATCTGTTGGCGGTTTTGTCTTAGATGAACAACATCAAATT
TTTAACGAGGAATCTCGCCAAAATTATCTACTACGAGTAGCCAATTAATTTGCAGTACAT
TGTTTAAATATGACCGCTTGTAAGCGGTCTTTTTTATCGAGAAATTTACAGATGCCACAC
TCTATTGAAACCCAACTTGAACATTTGCGTGAAAAATTGCGTGAATATGAATACCACTAC
CACGTTTTAGATAATCCGCTTGTGCCCGATGCAGAATATGATCGCTTGATGAACGAGTTA
AAAAATCTGGAATGGCAACACCCCGAATTGATTACGTCCGATTCACCGACGCAACGAGTC
GGGGCTAAGCCGTTAGATGGTTTTGCTCAAATTACCCACGAAACCCCAATGCTTTCTCTG
GATAACGCCTTTTCAGATGATGACCTCACAGGCTTTTTGCGTCGTATTGAAGATCGTATT
GCAATCAACAGTAATCAAATTGAATTTTGTTGTGAGCCGAAACTTGATGGCTTAGCGGTG
AGTATTCTGTATGTTGACGGAGTGCTAACCCAAGCGGCAACTCGTGGCGACGGAACAACA
GGGGAAGATATTACCGCCAATATCCGCACGATCCGTAATATTCCGTTAAAACTAAAAAGT
AGTAATCCGCCACATCGTTTAGAAGTGCGTGGTGAAGTTTTTATGCCACAGCAGGGCTTT
GAACAATTAAATGAAAAAGCACTGGCAAAAGGTGAGAAGACCTTTGCTAACCCGCGTAAT
GCAGCGGCAGGTTCACTTCGTCAGCTCGATCCGAAAATCACTAGACAACGTCCGTTAATG
TTGAATGCCTATAACATTGGGGTTTATGAAAGTGATGATGAACTCCCTACGACACATTTT
GACCGCTTGCAGTGGTTAAAAACCCTGGGGATTCCTGTCAATGCTGAAATTACCTTAGCA
ACAGGTTCTCAAGCCTTGACTGCGTTTTATCAAAAAATCCAAGCCAAACGTAGTTCGCTG
GGTTACGACATTGATGGCACGGTGTTGAAAGTCAATAAGATTGTGCTGCAAGAACAGCTT
GGCTTTATCTCAAAAGCACCTCGTTGGGCAATTGCTTACAAATTCCCTGCACAAGAAGAG
ATGACGATTCTGAACGATGTTGAATTTCAGGTCGGCAGAACAGGGGCAATTACTCCAGTG
GCAAAATTAGAACCTGTCTTTGTGGCTGGGGTAACGGTGAGCAATGCCACCTTACATAAC
GGTGATGAGATTGAGCGTTTAGGGATCGCAATTGGTGATACCGTGATTATTCGCCGAGCA
GGTGATGTAATTCCGCAAATTGTGGGCGTTGTGGCTGAACGTCGTCTTGACAATGCAAAA
AAAATTGCTTTTCCGACCGCTTGTCCTGTGTGTAACTCAGCTGTGGTGCGTGTCGAGGGC
GAAGCGGTTGCTCGTTGTACTGGGGGATTATTCTGCGGAGCCCAACGTAAAGAGGCGTTA
AAGCATTTCGTTTCACGCAAAGCAATGGATATTGATGGCGTGGGTGAAAAACTGATTGAA
CAACTGATGGAACGTGAGCTGATCCGTACCCCAGCAGATCTATTTAAACTCGATCACACC
ACCTTGATGCGTTTAGAGCGAATGGGGGAGAAATCTGCCAATAACGCACTACAAAGTATC
GAAAAGGCAAAAAATACCACCCTTGCCCGCTTCTTATTTGCTTTGGGTATTCGAGATGTC
GGCGAATCTACCGCACAAAATCTCGCAAATCACTTTGGTACGCTTGATGCGATTCGCCAA
GCGGATTTAGACACGCTAAAACAGGTACAAGATGTAGGGGAAGTTGTGGCAAACCGTCTA
TTCCAATTCTGGCAAGAACCACATAATATTGAAGTCGTGGAAGATCTGATTGCTCAAGGG
GTGAAGTGGCAAGATGTGGTACCACAAGAGATTGCAGACAATCCATTAAAAGATAAAACA
GTGGTACTAACAGGGACATTAACACAGCTCACCCGTGATCAAGCAAAAGCCTTATTACAG
CAATTGGGTTGTAAAGTATCTGGCAGTGTATCAAGTAAAACGGATTATTTGATTGCAGGG
GAAAAGGCTGGTTCAAAATTGGCAAAAGCACAGGAATTGGGAGTGAAAATTTTGAGTGAG
GACGAGTTAATTGGATATTTTACGACTATAGTATCGTAATATGTGAAGCAAGAGTTTGAT
TTTAACTTTAGGGCTAATCTAATACAGCCCCTAAAGTTAATCACAAGCAATACTTTCTAT
ATGATATAAATGCTCTCTAATAAGCCCTAAAAACGCCTCTCCAAACCTCTCCAGTTTTCT
CTCACCTACCCCATTAATGGAAAGCATTTCATCTGCCGTCGTTGGCATAAATTCTGCCAT
TTCTTGTAGGGTAGCGTCATTGAAAACCACATAAGGAGGGATATTTTCCTTATCGGCAAT
CTGTTTGCGTAAAAAGCGTAAACGGGCAAAAAGATCTTTATCATACCGCTTGCTAGCTTG
CTGTTTCTGCACATAAGTTGTCGCCGAAAAACTTAAACGTGGGGAAGCCAGTGCCAAGGC
TGTTTCACCGCGTAAAATGGGGCGAGCTTGTTCTGTGAGTTGTAGGGCAGAATGATTAAC
AATGTTTTGGCGAATAAAGCCAAGATGAATGAGCTGGCGAGTTACGCTAATCCAATATTC
TTGCGATTTATCCTTGCCAATCCCATAGACAGATAGAGTGTCGTGTTGATATTCACGGAT
TTTTTGCTGATTTAAGCCCCGAAGAACTGCAATAATATGATGTAAGCCGAAGCGTTGTCC
TGTGCGGTAAATAACGGACATCACTTTTTGGGCATCAACTAAGCCATCATACTTTTTCGG
TGGATCAAGGCAAATGTCACAATTTTGACAAGCAACTTGGCGTGTTTCACCAAAATAGTT
GAGTAACACAAGGCGACGGCAAGTTTGTGATTCGGCAAAAGCCCCAATGGCTTGCAATTT
ATGTTGCTCAATTTGACGTTGTTCACTTTCTGGTTTTTCTAGTAATACCTTGTGTAGCCA
ACCATAATCCGCAGGATCGTAAAATAACACCGCTTCCGCAGGAAGATCATCTCTCCCTGC
TCGTCCTATTTCTTGATAATAGGCTTCAATGCTTCTTGGCAGATCAAAATGCACAACAAA
ACGCACATTGGATTTGTTGATCCCCATTCCAAAGGCAACAGTAGCAACGACAATTTGAAT
ATTATCTCGTTGAAACGCATTTTGAACGGTTTCCCGTTGTTGCATCGTCATTCCTGCGTG
ATAGCCCATTACAGAAAAACGGCGAGAAGAAAGTTTTTCCGTGAGTTCTTCAACTTTTTT
ACGGCTATTACAATAAACAATCCCACTTTTCCCTTGCTGACTGCTGATAAATTTGATCAG
TTGATCCACAGGTTTAAATTTTTCTTGCACCGTATAGCGAATGTTAGGACGATCAAAACT
TCCTAAATAAGTATGGGGATCTTCTAACTTAAGATGATGAATAATATCAAAACGGGTTGT
CGGATCGGCAGTTGCAGTCAGTGCAACAAGCGGTATGTTTGGGAAAGTTTTTCGCAAACC
GCCTAACAAGGTGTATTCAGGGCGAAAATCGTGTCCCCATTGAGATACGCAATGTGCTTC
ATCGACTGCAATCAGGCTAATTTTGCACAATGAGATAAATTGAAAAAAATTTGATGTCAT
TACCTTTTCGGGTGAAAGGTAAAGTAGCTTGAGTTGTCCCGAAATCGCTTTTTGTTCAAC
CGCTTGCTGTTCTTCAATCGTTTGGGTGGAATTGATATAGCCTGCTTCAACACCATTGGT
GAGCAGTTGATCTACCTGATCCTTCATTAGCGAAATTAAAGGTGAGATCACGAGAGTTAT
GCCTTCAAAACAGAGGGCTGGCACTTGATAACAAAGGGATTTTCCGCCCCCTGTCGTCAT
AATCACCAAGCAATCTTTGCCCGACAAGATCGCTTCAATCACTTCTGATTGACCTTGTCG
GAAAGATTGGTAGCCGAAAACGTTATGTAAAACCGTTTCAGCTTTGGCAAGCGGTATAAC
TGACATTAGCTAAAAGAGATCTTTTCGCCGTGACGAGCGACTGCCTCTTCTAAATGTGTC
CAAAATGAACGCCCTTCCGCACTGACCCAATCGCCATCACGATAGGCAAAGTGATAACCT
CCTAATTTACTTGCCAGCCAAAGTTCAAGCATAGCTTCTTGCTTGTTAATGACAATTTGT
GAATCATCATCAAAAGTAATAGTAAAAACAGCCCCTTGTGTTTCACAATCGACATCGCAA
CCTTGTTCTTCAAGTTGTTCTTCAATATGTTCCCATACTTGTTCAATCGCTTGATGAAAT
TCTGCTAAATTCATAAATAATCTCTTCGTAAAGCCAAAATTTGAAAGGCGTTATTTTGGA
TTTTTCTGAACATTTTTTCAATCGAAATCTGAAGGATTACATCCAAGCGTTGCTACGAAT
AACGCCGACAGCAATGCCTTCGATTTCAATATAAGATTGACGAGGATCGATGATAATCGG
CTCTAATTCATCATTTTCTGGGTGTAAATAGATTAAGTCACCTTTTTTCTCTAAGCGTTT
GACGGTCACTTCATCATCAACACGAGCGACAACCACTTGCCCATTACGAACAGATTTGGT
TTTATGCACTGCGAGTAAATCACCATCTAAGATGCCAATTTTCTCCATTGAGTTCCCATT
CACCTTAAGAAGGTAATCAGCGGCTGGTGAAAACATTGCTCCATTCACAGGATAATGTTT
TTCAATATGTTCAATCGCCTCAATCGGCGTACCTGCTGCAACTTTACCAATTAAAGGCAA
ACCCTCTTCATCATTTGCGGCTTCATCTTCCACTAAAATACGGATCCCACGCGAAGTTCC
TGAAAGCATTTCAATATAGCCTTTACGAGCAAGAGCTTTAAGATGTTCTTCTGCGGCATT
TGGCGATTTAAACCCTATTTCGCGTGCAATTTCTACACGAGTTGGCGGCATCCCCGTACT
TTCAATATGATTTTTTACAAATTCAAAGATTTCTTGCTGACGAGCCGTTAGGTGCTGACG
TTTCATAAGTTCCTCACTGTCTTTATATACAGAAATTTATGATATTATATACAGTAAAAT
TTCATTTGCAACGAAATAATTTTAGATTTATGTAAGAAATTCAAACACAGTAAACTAAGT
TTTACCCATACCCCAAACTGACTTTTCACATATAAAGACTATATTCCCTAAATATCTAAA
AATATTTTGTCAGAAATCTCTGTTATCTTCGTCTAATCAATAAAACCACAAAACAAAAGG
GACATTATGATTAAAAATGTATTGGCAGGATTTGGTTTACTAGGCTTACGTTTATTTATT
GCTTATGAATTTTTTGAAGCAGGGTTAGAAAAATGGTATGGGCAAAATTGGTTTGCTGAT
ATTCAAGAGCAGTTTCCGTTTCCATTTTATTTACTACCTTCTGAAATAAACTGGGCATTT
GCTATGGGAGCAGAATTGTTATTCCCACTGTTATTAGTAGTAGGGCTATTTACTCGCTTT
AGTGCTTTAGGTTTATCTGTACTCACTATCGTAGCTTGGTATGCAGTACATTCTGGTATG
GGGTATAACGTCTGCCAAAATGGTTACAAGATGGCACTGGTTTACCTAGTAATTTTAGCG
CCTTTGATGTTTCAAGGTGCAGGTATGGTTTCTGTGGATTTTTGGCTACAGAAAAGGTTT
TCAGCTAAACTAACTTGGTTGAAATTTTGTTAATCATTATAAAGGTGATCTCAATGAAAA
AAACAACATTAATGGCACTTGCAGGTGCATTATCAATGGCAGTTTCAGCTCAAGCTCAAA
CTGATAAGACAGCAGAAACTTGTGTGGAAATGCAAGGTGAAAAGTGTGTCAAAACTAAAG
CGACTGAAGGGAAATGTGGGGAAGGTAAGTGCGGTGCTGAAGCGACTAAAATGCCAGCTA
CAAAAACAGCAGAAGGCAAATGTGGCGAAGGTAAATGCGGAAGTAAATGATGGGAAAATA
ATGGTGGGGTTAACCTACCATTTCACTATTTTTGAATAAAATTGAATTATAAGGAATGAT
GATGTTAGTGGGTTCAGGCTTGGGCTATCGCCGTGATCTTGCCAATGATTTTTTACAATT
ACCTACACAAAGTGCGGTTCAATTCATTGAAATTGCTCCTGAAAATTGGGTCAAGATGGG
TGGTTCAGCTCGCTATCAATTTGACCAGGTTGCGGAACGTTTTCCTGTTGCGGTACATGG
TTTATCTCTTTCTTTAGGGGGGCAAGCACCTCTTGATAAGGAGTTATTAAAGTCAATTAA
AATATTGATGAAGCAATATGGATCAACATTTTTTTCAGAACATTTGAGCTATTGCGAATG
TGAAGGGCATTTATATGATTTATTACCTATGCCTTTTACTGATGAAGCTGTATTGCATAC
GGCACAACGTATTCATGAAGTCCAAGATTATTTAGGTTTAAAAATTGCACTTGAAAATAC
CTCATATTATTTACATTCACCCACTAGCACCATGAATGAAGTCGAGTTTCTAAATGCGAT
TGCTCAAGAAGCAGATTGTGACATTCATCTTGATGTAAACAATATTTATGTAAATGGGGT
CAATCATGGTTTGTTAGACCCTTATCAATTTATCGATCAAGTGGATCATAAAAGGGTAAG
TTATATCCATATTGCAGGACACAATGAAGAGCAAGAGGTGTTACCCGAAGTAAATACAGG
TGAGGAAGCCTTTAATAAAGTTCAAGGTGAATTTCGTCATTTACCGCAATTGTTAATTGA
CACTCACGGAGAGAAGGTTAAAGGTTCTGTATGGGATTTGCTTGCTTACACTTATCAACG
TTTACCCCATATTCCGCCAACATTATTAGAACGTGATTTTAATTTTCCACCGTTTATGGA
ACTTTATGCTGAGGTGGAACATATCGCTCGGTTACAACGACAATACGCTAAGTAGAGGAA
AAAATGGCCGATAAACAGACTGCTCTTGCACAAACACAACGAGCTTTTGCCAATGCAATA
AGAACAAAAGATTGCGCTTTGCTTCAGGGTGTAGAGCCTCATCGTTTACGTATTTATGCG
CAGTTAGTTCGTAACAGTACTTTAGGATTTATTCAGCGTTGTTTTACTGAAACACCAAAG
CACTGTGATCCTGAGCAATGGCAACAGCTTCAAGAAGATTTTATCCAAACGGGACAAGCT
CATTCACCATATTTCCAAGAAATTGCACTTGAATTTTTGCATTTTTGTCAGCAACAACAG
AGAGTAAGTGCTGATATTTTAGCATTAATGGATTTTGAATATTCTCAGCTACTTGCCGAA
GTGGCGTTTGCGGAGATCCCTACACATTTTTCTTGGGATGCCGACACACTAATGCAACTT
TCACCTGTTACTTACCTCAAACATTATGATGTAAATTTTTTGAAAAATCAGTTTGAGCAA
ATAATTTCCCAACCAAGTTATCTTATCATTTGGCGAAATCGTAAATTTGATGTTTACTAC
CAAGAAATAAGTGAGTTGGATTTTTATTTATTATCCTGTTTACAAGAGCAACCCTTAAGT
TTAAATCAATTAACGGAAGAGCTAACTCAATTGTTATCCGTAGAACAAATCTCCATACCT
TTAATTCAGAATATTTGGCAAAAGTGGATTAACGCACAGGTGATTTTTCCTTCTCAAATT
AAGCAACAAGCCGAGTAAAAAATGCAAACTGACTATTTAACATGCATTCCCTCTGAGCAA
CTAGGAAAAATTCGCAAGCAAATGTTGCAATTTGCCCGCTTGCAACTTAATGATCAATCT
CTCGCTGAAGACATGGTTCAAGAGGCATTAAGCAGTGCCTACCAATATGCCGATAAATTT
CTAGGAGAAGCCTCTCTCAAAACTTGGATTTTTGCTATTTTGAAAAACAAAATCATAGAT
AATCTAAGACAGCGACAGAAATGGGTGACTGAAAGCGACTTAGAGTACGATAATATTCAT
CTTGCAGAGCAGATTTTTAAGCAAGGGAAATGGGACGATAATGCCTTTCAACCAAGTGAA
TGGCAGGGAGTAGAACAAAGTCTTTATCGCAAAGAGTTTTGGATAATTTTTGAGTATTGC
CTTAATCAGTTGCCTGCGATACAAGCTCGTGTATTTATGATGCGACATCATTTAGAGTTA
GATAGCCAGATGATTTGCCAAGAGTGTGATATTTCTACCAGCAATTTACATACCTTGTTA
TATAGAGCTAGGCTACAACTACAAGTCTGTTTATCACAAAAATGGTTTGGAGAATAAAAT
GCTTAATTGTCAACAAATTAGTGAATTAATCTCTTTACAACAAGAGCAATCTCTTCGTAA
AAGCCAGTATATTCAACTAAAAATCCATTTGATGCTTTGTCCTTATTGCCGAGCCTTTAA
ACGTAATACGGATAAGTTAAACCTATTTTTAAAAGGCTTTTGTCAAGGTTACGAAGGTGA
TGGATTAAAAGTAGAAAAATCAACGAGAGAGTAATCTGTTAGTATGAGAGAAATGGGAAT
GAGGCCTTGTCATTTCATGTTATAAAACATCGTATTTGAAAAAGTACGATGTTTTTTATT
CCTCAACTTTTATGAATAAACTCAGATTTCCTTAAGAAATTTATGCTAAACTGCACATCG
TTTTAATCCGAACATAACTATAAAAGGATATAAAAATGTCTATGCTATTAAACCTGTATC
GTAAAGCGTTGAACCTACCGCTTTCGCTGTTAGTGAAAACACGTTCAATTCCTACAGATC
CTGTGAATGAATTAGGGCTGAAGTTAGATCAACCTATTGTGTATGTGTTGCCCTACACCT
CACAAACGGATCTGTTAATTTTGCAAAAAAACTGCCAAGCTCTGAACTTGCCTGATCCGC
TGGTAAATAATGATATTCAAGGGGTATCTTTGTCTCGTTTTGTCTTTTTAGATGAAGGGC
GTCGTTTCTTTAAATCCAGAGGGGCGAAAAGTGAAACAGAGTTGGTTTTCTATCGTTATT
TAGATTTAAACCGTAATGATGAGCAGTTAGACATTCAAGTTGTGCCTGTCTCTGTGCTGT
GGGGACGCGCACCGGGTAAAGAGAAAGGTTTGCCAGTATTACGTCTGCTGGGAACTTTCC
AACGCTTAGTGAGAATGCTTTGGTTTGGGCGTGATAATTTTATCCGTTTTTCACAAGCGG
TTTCTTTACGCTATATGATTACCAATCACGGAACCGATGAAAATCTGGCTCAAAAATTGG
CCCGTGTGGCAAAAATGCATTTTGCTAAACAGCGTTATTCGGCAACAGGTCCTCAACTGC
CTGATCGTCAAGCGATGTTCAATAAATTACTGCAATCCCCTGCAATTTTGGCTGCGATTG
AAGATGAAGCGAAAAAACCAAAAAGTTCGCTTGAAAAAGCTCGCAAAGAAGCTGAGAAAA
TTCTGGATGAAATCGCTGCAAATGTTCGTCACGACAGCTTAAGAAGCGCAGATCGTGTGT
TAAGTTGGTTGTGGAATAAACTCTATCAAGGGATCAACGTGCAATATGCAGAGCGTGTGC
GTAAATTGGCATTAGAAGGACACGAGTTAGTATATGTGCCGTGCCACCGTAGCCATATGG
ACTATCTGCTTCTCTCTTATATTCTGTATCATCAAGGCTTAGTGCCACCACATATTGCTG
CTGGGATCAACCTAAACTTCTGGCCTGCAGGTCCTATTTTTAGAAGTTGGGGGGCGTTCT
TTATTCGTCGTACTTTCAAGGGCAATCGTCTGTATTCTACGATTTTCCGTGAATACCTTG
CAGAGCTGTTCTACCGTGGTTATTCCGTAGAATACTTTATTGAGGGCGGTCGCTCACGCA
CAGGGCGTTTGCTTGATCCAAAAACAGGAATGATGTCGATGACGTTACAAGCATTGCAAC
GTGGCTTAACTCGCCCGATCAGTATTGTGCCTGTTTATATTGGTTATGAACACGTTTTAG
AAGTAGATACTTACGCTAAAGAATTACGAGGTGCAGAGAAAGAGAAAGAGAATGCTGGCT
TGGTGTTACGTGTGATTAAGAAACTGAAAAAACTAGGGCAAGGCTATGTGAATTTTGGCG
AACCTATTCCACTTAATCACTATCTCAATCAGTATTTTCCTGAATGGAAAGAACCGCTTA
CAGATGAAAATGGTCGTCCAAAATGGTTAAATAGTGCCGTTGAAGCGGTATCTAAACAAG
TGATGGTGCATATTAATAATGCCGTCGCAGTCAATGCGAAAAATCTCATTGGCTCTGTGT
TGCTTGCTTCACGCCAACGTTCTTTAACGCGTGAACAGCTTATTGAGCAGGTTGAAAGCT
ATATGCAACTGTTCAAAAATGTACCTTATACAGCGGAGGTCACTTTGCCAACGGATACAG
CTGAAGCGATGTTAGATCACGTTATTAATTTACCTCGTTCAGGTGTTATCTCAGAAAAAG
ACAACTTTGGTGAAATTATCCGTTTAGATCGTCAATCTGCAGTATTAATGACCTATTATC
GCAATAACATTCAGCATTTATTTGTTTTTCCATCATTGGTCGCAAGTATTGTGTTACATC
ACGAGACGGTATCCAAAGATTTGATTATCCAGAGTGTTAATCTCATTTATCCGTTCTTAC
AAGCAGAACTCTTTATGCACTTTAAAACAGAGGAAGTTCGTGGGCATATTGAGGCAATTT
TAGCGGAATTTGTTGCTCAAAATCTGATTAAGAACGAAAGTGAAATGTTTGTGATTAACC
GCCAGCGTATCCGTTCGTTGCAGTTACACTCTTCTGGTGTGCGAGAGTTATTACAACGTT
ATTACATCAGCTTGAGTATTTTGATTGAACAACCTGAAATTAGTCGAAATCATCTTGAGC
AAGAAAGCCGTTCAATTGCACAACGTCTGTCTGTGCTACACGGTATTAATGCTCCAGAGT
TCTTTGATAAAGCATTGTTCTCGACTTTTAGCGCTACATTGAAAGAGCAGGGGTATTTTG
ATGAAGAAGGCAATACGATTGTATCAAAAGTTCAATCTATTGAAGAGTTGATCAGAGGAT
TGATCTCCGTTGAAATTCAACATACTGTTCAAGGAGCGATGGTCAAGTTGGAAGAGGTAA
ATAATATATAAATATAGGGAGCTTTCTAATTAAATATTGTAGGAATACTTGGTGAGTTGT
GTTCCTACATTTCTTTTCTTGTGGAACAGCTACAAAATATAAAATTTTTTGCAATAACCG
ACCGCTTCTATCATTTTTTCCTTGTAATTCCTGCAAATTTTGCTACATTCCACAGGTTGT
TTTTCTTGTTTAAAAGGTCAAAAAATGAACCAACAACTTGAGTTAATCAAATCTTCCATT
AAATCTATTCCTGACTATCCAAAAGCAGGCATTATCTTCCGTNNNNNNNNNNGATATTAC
TTCTTTATTAGAAGTGCCTGCCGCATTCCAAGCCTCTGTTGGTGCAATTGTGGCTGAGTT
TAGAGATAAAGGGATCACCAAAATTGTGGGGACTGAATCTCGTGGATTTATCTTTGGTGC
GCCAGTGGCATTAGCTTTAGGTGTGCCTTTTGTACTTGTGCGAAAACCGAAAAAATTACC
TCGTTCGGTAATTTCGCAATCTTATGCCCTTGAGTACGGCGAAGATACCTTAGAGATCCA
TACAGACTCTGTTCAAGCTGGGGATAATGTGCTTGTCATTGATGATTTACTTGCAACAGG
CGGTACGGTGGAAGCAACAGTACAGCTTATTCGCCGTTTAGGTGGTACAGTTGAGAATGC
AGCCTTTGTGATTTGGTTGCCTGATCTTGACGGTAAAGAACGCTTAGAGAAAATCGGTGT
CAATTCTTATACCTTAGTGAGCTTTGAAGGTCACTAATCTTATATTTCTCCCTTTGCAAT
CCCCCCTTTGTAAAAAGGGGGGGGAGGGGGGATTTCAAGAGCTACGCAACATCTAAAGAG
GTCAAATGTCCTATCAAGTTCTAGCACGCAAATGGCGACCACAGCGGTTTAGCGAAGTGG
TCGGGCAACAACACGTTTTATCCGCTCTCGAAAATGGTTTGCGAGAAGGGCGGTTACATC
ACGCTTATCTTTTTTCAGGAACGCGTGGCGTAGGGAAAACGTCAATTGCTCGCCTGTTTG
CGAAAGGCTTGAACTGTGAAACGGGGATCAGTGCTGATCCCTGTGGTCAATGTGCGAACT
GTAAAGCCATTGAAGAAGGGCGATTTATCGATCTGATCGAAATCGACGCTGCTTCACGCA
CAAAAGTCGAAGATACCCGTGAATTGCTCGACAATGTGCAATACAAACCAACCGTCGGAC
GTTTTAAGGTCTATTTGATTGACGAAGTGCATATGCTCTCTCGTCACAGCTTCAATGCGT
TATTAAAAACCCTTGAAGAACCGCCTGAATATGTCAAATTCTTACTTGCGACCACGGATC
CGCAAAAACTGCCGATTACCATTCTTTCTCGTTGTATGCAGTTCCATTTGCGTGCGTTGG
AACAATCGCAAATTCAGCAACACCTTGAATTTATCTTAACCCAAGAGCAAATTCCCTACG
AATTGTCAGCACTTGCTAAACTAGCAAAAGCGGCACAAGGCAGTATTCGTGATGCGTTGA
GCTTAACCGATCAGGCAATTGCTGTCAGTAATGTGAATATCACCTTGCCGATTGTAAGCC
AAATGCTCGGCTTAATTGACGATCATCAACCGTTAGAATTGGTGCAAGCCCTTGCAAATG
CGGACGGCGAAAAAGCAATGGCAGTAATTCAGTCTGTGGCGGAAAAAGGTGTCGATTGGC
AACAACTGTTAAGCGATACGGCAGAAACCTTGCACCAAATTGCGATGTTGCAGTTGTTGA
AACATCCTCATCAAGAAGAAACCCCACTGCATTTTTTAGCGAAACAGATCTCTCCAGAAG
ATGTGCAGTTTTTCTATCAAGTAATGCTTACAGGCAAAAAAGAGTTGCCTTTTGCCCCTG
AGCAACGTTCAGGCGTGGAAATGACTATTTTAAGAGCCTTGGCTTTCCACCCTAAAAATA
TGGCAACCACGATAACAGTTGCTACACCTACACCAACAACGCCCGTTGCACCTGTGCAAT
CGCCAAATAGTATTAGCCAGTTAAGAGAACGTTTAGCTCAACAGCAAAATTCAGCTCAAA
CAGTGACAACACAAGCGGTCGAAACTGAACAACAGTTTGCAAAAAATCTCGCCCAACAAC
CCGCTACCCCAACTGAAGTGAGTGCAGAAAGTATATCGCCAGCCTTAAAAGCAATGCAGG
CTCGTCAGCAATTAAAAGCGAAACAAGAGCAACAAGACGAAAAAAAAAAGTCTGATTTAA
CCCCCATTCAACCACCCCAAACGGTGAATAAAAAGAGCGTTCAACAAGGTTTAATGAACC
TAGTGACCGCTCAAGATCAACGGCAACAAGTCGAAAAAACACCTCAAAAAACTATCGCTT
CACAAAATGATGAAGACTACCGTTGGACTTGGCTTAATCCTGAGTTAGAAAATCAAGAGG
AAGCCCCGAAGCCTTCAGAAATTAAGCAAGCCATTTTGCAAGAGCGAACACCTGAGCTAG
TTAAAAAAACGATTGAGCTTGGTTGTGAACGAGATAAATGGAGCCGAATTGTAAACAGTT
TAAAACTGGGCGGAGTTTCTCGTCAGCTCGCTTTAAACAGCTATTTAGAAAGCCATAACA
ACAATCATCTTTTGTTGGTTTTAAACCCCACAATGGCACATTTAAACAGCAATGAAGCGA
CCCAAAGTTTATACAATGCCCTCTCACAACAAGGCTTTAGTAGTGAAATGCGAATAGGCG
AAAGTGATGAGTTCCAAACCCCATTAGAAATTCGTCGAGTTATTTTTGAACAGCTCACGC
AAGAGGCTAAACAAGCACTACAAGCGGACGAAAAGTTAAAACTTTTACAACAAGCCTTTG
ATGCTCAAATGGACGAAGCAACTATTCGGGCAGTGGCGGAGTAGAAAATATGTACGCACT
CGAAATAAAAAACCTAATCAAACAATATCCAACAGGTGTTCAAGCTCTTAAAGGCATAGA
TCTCTGTGTTGAACAGGGAGACTTTTATGCATTGCTTGGGCATAATGGTGCTGGCAAGTC
CACGACGATTGGAATTATTAGCTCACTAGTGAATAAAACAAGTGGGACAATAAAAGTGTT
TGGCTACGATCTTGATAAACAAAAAATTCAATTAAAACAACAGATTGGATTAGTTCCCCA
AGAGTTTAATTTCAATCAGTTTGAAAAAGTGATCGACGTTTTAATTAACCAAGCAGGATT
TTATGGCATTAAGCGTAGTCAAGCCTTAATCCAAGCGGAAATTTGGTTGAAAAAATTAGA
CTTATGGGAAAAACGTGATCATTTTACCCGTGAATTATCAGGCGGTATGAAACGCCGAGT
GATGATTGCCCGTGCATTAATGCATAACCCTAAACTGCTGATTTTAGATGAACCAACAGC
AGGGGTAGATATTGAACTTCGCCGTAGTTTGTGGGATTTTTTGCGAGAGCTTAATCAGCA
AGGGACAACCATTATTCTGACTACGCACTATTTAGAAGAAGCGGAAACTCTGTGCCGTAA
TATCGGAATTATTCAGCAAGGGCAAATCATCGAGAATACCTCAATGAAAGCGTTATTGGC
AAAACTCGAAACGGAGATCTTTTTGCTAGATTTAAGTGAAAACCGACCGCTTGTTATTGA
CGGTTATCCGTTTAAATGGGTAGATGAAACCACTATCGAAGTAGAAGTAAACCGAAAACA
AGGGTTAAACAACTTATTCCAACAGCTTAGTTCACAACATATTGAAGTGTTAAGTATGCG
AAATAAGTCCAACCGCTTGGAAGAGTTGTTTATGCAATTAAAATAGCCAATAAAATTAGA
TAAATATATGATCGGATTTTCAACACTCGCAATAAAAGAAACAAAACGTGTCTTACGCAT
TTGGCGACAAACATTAGTACCGCCAATTATTACAACGACACTCTATTTTTTAATCTTCGG
TAAACTTATCGGACACCGTATCGGTGAGATGAGCGGTGTAAGCTATATGCAATTTATTGC
CCCTGGGTTAATAATGATGTCAGCAATTACCGCTTCTTACACCAACACAGCTTCATCATT
TTTCCTAAGCAAATTTGTTCGCAACATTGAAGAGTTGCTTGTGTCACCGCTATCTACCCA
TACGATTATTTGGGGATATGTGGCAGGCAGTATAATGCGAGGTGTAATGGTCGGTATCCT
TGTGACAGCAGTGACATTGTGCTTTGTTTCTTATCAAATATACTCTTGGGGCATCATTAT
CCTTACGATGTTGATGACGACTATTGCCTTTGCTCTAGGGGGATTGATTAATGCGGTATT
TGCGAAAACCTTTGATGACATTGGCATTATCCCTACCTTTGTACTAACACCCTTAACCTA
TCTTGGCGGTGTGTTTTATTCCATTAGCTTATTGCCTGAATTTTGGCAACAAGTGTCCCA
ATTTAACCCGATTGTTTATATGATCAGCGGTTTTCGCTATGGCTTTTTAGGTATTAGCGA
TGTGTCGATCTACTATACTTTTGCTGTGTTAATCTTATTTATCCTAGCACTTTACGCTTG
GGTTTATGGCTTAATTGAGAGAGGGGTTGGGTTGAGGTCTTAAGAACCAACAAGTACAGA
AACTCAAAGTAATCTGTTGTTTATGTTCTCTACTTATGAACCGCCTTGACAAGACCTATA
AAAAGAGCGATAAATGATACCAAAAAAGGAAGGATTATTATGCCAAGTATTATTTTAACC
AATACTGTTGCGAGTATTACAGAGCTAAAGACAAATCCAATGGCGACATTCAATGCGGCA
GGCGGTGAGGCAATTGCAATTTTAAACCGAAATGAACCCGCTTTTTATTGTGTACCACCG
CATATTTATGAATATCTCATTGAGCTTGCTGATGATGCAGAATTAGCAAAATTAGTGGAA
GAACGCCAACACGAAAAAAGCTACAAAGTGGATTTAGCGGATTTATTAAAATGAGCTATA
CCATTGAATTTATCCCATCAGCAGAAAAAGAGTTTCGTAAACTAAGCTTAGATTTAAGAA
AACAATTTATCGAAAAACTTAAAGAAAGAGCTGAAAATCCGCGTGTAGAAAGTGCTAAAC
TTCGTGGAATGAAAGATTGTTATAAAATCAAATTGCGTAATGCAGGCTATCGTTTGGTGT
ATCAAGTGATTGATGAACGTATTGTAATCAAAGTGGTTGCACTGGGAAAAAGGGAGCGCA
ACGACGTTTACCAAAAAGCACAATTACGTTTATAAAAATATAATTTGAAACCATAAAAAA
AAACCGATACCAAAAAACAGTATCGGGGGAGGTCTTACCTAAGGAAATGAAAAATAAAAC
TAGCACATTATGCGTATTCTAAGACTACCCCAATGAAACTTAGTTCAATAAAATTCTAAA
AAATTTTAAAAAAATTATATCTTATTGAAATACTTAATAAATTAATGAGATAACGAGGCG
AATAAATGGTTCAAACCACCTTTTTTATTTACGATTACGAAAGTTTTGGTGTCGATCCTG
CTACAGATCGTCCTGCACAATTTGCAGGGATCCGCACCGATAGCGATTTCAACATTATCG
GTGAACCCGTAATGTTCTACTGCCAACAAACAGAAGATTATTTGCCTTCACCAGAAGCTG
TGATGGTAACAGGGATTACACCACAGCTTTGTAATCAACAAGGGCTACCTGAACCTGAAT
TTGCCGCTCGTATTCACGCCGAATTTAGCCAACCTAACACCTGCGTGATGGGATATAACA
ACATTCGCTATGATGATGAAATGACCCGTTATACCTTTTTCCGCAATTTTTTCGATCCTT
ATGAATATAGCTGGAAAAACGGCAATTCTCGTTGGGATCTTCTTGATGTTGTGCGTGCCT
GTTATGCTTTACGTCCAGAAGGGATAGAATGGGCGTATGATGATGAAGGTATGCCGAGCT
TTAAATTAGAAAATTTGACCAAAGCAAATGGTATTGCTCACGACAACGCTCACGATGCAA
TGGCTGATGTGTATGCTACTATTGCAATGGCAAAGTTAATCAAACAAAAACAACCTAAAT
TATTCGACTTTTTCCTGCAAAATCGAGGTAAAAAAGCCCTAGAAGAGATGATTGATGTCG
GTGAAATGACACCGCTTGTTCACGTTTCTGGAATGTTAGGCAACTATCGAGGTAACACCG
CTTGGGTTGTGCCATTGTCTTGGCATCCGACTAATCGAAACGCAGTGATTGTATGTGATC
TATCGGGGAATATAAACGACCTATTGAATGAGCCAAGCGAAATATTGCGTGAACGTCTTT
ATACCAAAAAAGTAGAATTAGAAGCTCAAGGGCTTTATGCTGTTCCACTAAAACTCGTGC
ATATTAATAAATGCCCAATTTTAGCTCCAGCCAAAACGTTACTGTCTGAAAATGCAACAC
GTTTAGGCATCGATCGTCAAGCCTGTTTAGAAAATTTAAAACTGCTAAAATCCCAAAAAA
GCCTTGTGCGAGAAAAGGTTATTGATATTTTTTCTGAGGAAAGGAATTATCTAGCGTCAA
ATAATATAGAAACCACGTTATACGATGGCTTTTTTGAACCTGCAGATAAAAACAATATGG
CGATTTTGCGAAATCTAAAACCTGAAGAGCTTGCACATCACGGCTTGAAATTTAGCGATC
CAAGAATTGAACCTCTACTTTTCCATTATCGAGCAAGACATTACTCAGAAACCTTAACAC
GCGCAGAACAAGTACGCTGGCAAAAGTATTGCTATCAACAACTTGAAACAAAAGCAGAGG
CCTTTGAACAAGCGGTTGATCTGTTATCGGCTCAATATCACGATAATCCTGAAAAGATAA
AATTACTGACAGATCTCACCGCTTACGCAGCACAATTAATGCAGCCTAAAGCCACCAAGT
CCGTCAATTCACCAGCTTCAGAGCTATTAGTATCGGAATTAAATCAACTTGCTGATCAAG
GGCTGAGTAAAGCGGATAAATTAAAAGCGATTGGGGCTTTGCTTAATAAAAAATAAACTT
GTTCTCGCTATAGACAATGGCTAGGCAAACGATTACTATCACTCCAATTTTTACAAACAC
GACGATAAGGAAAACGATATGAATAAAACATTAATTGCTCTTGCTCTTGTGGCTTTTTCT
GCAACTTCTTTTGCAACAACAAACGGAAAACAAGCAGTCGCTTCTGAGGAAACAAAAGCT
GCAAATGCCCTCGTATTACAAACAGACTTCGGTTTAAAAGATGGTGCAGTATCTGCAATG
CAAGGGGTGGCTTTTGGGGTTGATCGCAAGTTAAAAATGTTTGATTTAACTCACGAAATT
CCTGCATATAATATTTGGGAAGCCTCTTATCGTTTATACCAAACCGCAACCTATTGGCCT
GCTGGCACCGTTTTTGTTAGCGTTGTCGATCCAGGCGTTGGCACAGATCGTAAATCGGTC
GTATTAAAAACTAAAACAGGACACTATTTTGTAACCCCTGATAATGGCACATTAACGTTA
GTGGCTGAATTTTTAGGGATTGAGAGCATTCGTGAAATTGATGAAACAAAACACCGCTTG
GAAGGTTCTGAAAAATCTTATACTTTCCACGGACGCGATGTCTATGCTTATACAGGAGCA
AAATTAGCGTCTGGGCAGATCCGTTTTGAAGAAGTCGGTGCAGAGTTACCTGCCAAAGTC
ACCGAAATTAGCTACCAAAAACCTGCTATTGAAGAAGGTACATTAAAAGGCAACATTCCT
GTACTAGATATTCAATATGGAAATGTCTGGACAAATATCAGCCACGAATTACTTGAGCAA
TCAGGTATTCAAAAAGATGGTAAGGTCTGTGTTGAAATCAAAGAAACAACGGCAGATGAG
GTCAAAGTCCGTTATAGTGGCTCAATGCCATATAAGAGCAGTTTTGGTGATGTTGAAGAA
GGCAGACCATTGATGTACCTCAATAGTTTATTGAATGTTTCTTTTGCCTTAAATATGGAT
AATTTTGCGGGAAAATACAAAATTAAATCAGGGGCAGAATGGTCTGTTTCTGTGAAATCT
TGTGAAAAACAACAATAACGGTTAAGGCGTATTTAATGCGCCTTTCTATTTTATGCGTCT
AATAGAAAAACACCCATTTCCTGCTATTTTGCCACCAAACGCCAGCGTAATGATGATGGG
AACATTTCCACCCACACCAGAAAAACGGTGTATGGAATTTCATTACCCTAATTTTCAAAA
TGATATGTGGCGAATTTTTGGTGCTATCTTTTTTAATGATGTCGATCACTTTCGAGTAGG
GAATGAAAAGCGTTTTGACCCACTTAGGATTGAAGCATTCTTACGAGAAAAAGGCATTGC
ACTATGTTCAACGGCTGAAACGGCAATTCGTGAGCAAGGCAACGCTTCGGATAAATTTCT
GACCATTGTAGAACCAGTAAAATTAGATGAAGTTCTTTCACAGCTTCTGCATTGTCGTTG
GATTTTTACCACAGGGGAAAAGGCAACAGAAACGTTGCTATCGTTACTACCAGAAAAAAT
AAAAACACCAAAAAGCAATCAATTTATCTCTTTTCCTTATCAAACGAACAGAGAACTTTT
TCTTTATCGCTTGCCCTCAACATCAAGGGCTTATCCTCTCAGTTTGGCGAAGAAAATAGA
GGCTTATCGAGCCTTTTTCGCTATGGTTGGACTAATTAAGGATAATTAAATGAAATATGA
TTTACATAGCCACAGCACTGCGTCCGACGGCGTGCTTACCCCCACAGAACTCGTTAAACG
AGCGGTGGAACAAGGTGTAACCATGTTAGCCTTAACCGATCACGATACCGTCGCAGGTAT
CGCTGAAGCGAAAACTTTTGCCCAAAACCAACCGCTTACCTTTATCAGTGGCGTAGAAAT
TTCTGTGTTATGGGAAGGGAAAAGCCTTCACCTCACTGCCTTAAATATCGACGAAACCCA
CCCTGCTATCGTCAATTTACTTGCTCGCCAAAAACAATTACGCCAAGAACGTGCAGAATT
GATTGGTGAAAAACTTGCCAAAGCAGGTGTCCCGAACGCATATCAAGGGGCAAAAGCCAT
TGCAAGCGGTGAAGTTACTCGTGCTCACTACGCCCGTTTTCTTGTGGCAGAAGGCTATGC
ACGCAATGATGAACACGCCTTCAAACGCTATCTAGGGATCGGCAAAACAGCTTATGTAAA
GCCCGTATGGTGCAGCACCGAAGAAGCCATCGCAGCGACGCACCAAGCTGGTGGCGTTAT
CTGTTTTGCACACCCATTACGCTATAAATTAACAGCGAAATGGATCCGCCGTTTTATTGA
AGAGTTTAAACAGGCTGGCGGAGATGGCATAGAGGTAACGGGAGCCGCCCAAACGCCAGA
CCAGCGTCAGCTTCTTGCTCGTTGGGCAAAAGAGTTTGATCTCTATGCCTCTGTCGGCTC
AGATTTCCACTACCCGACAGGCTGGGTTGAGTTAGGGAAGGATTTGATATTACCTTCAAG
CTGTAAGCCGATTTGGGCATTGTTTAGTTAATTGATTTATATTAGGTGAAGTGCATAGTA
GGAAATGATTTTAACTCAAAGTGTGTGTACTCACATTGATTGATGTTGTATCTACTATGC
TATTTATTTAATCAATTTTATAAACTGTTTTTTTCCCCTCGAGCCAAACTAATCACCCCA
GAACGAACGATTTCAATAATTGTTGTTTCTGCTTTCACTGTTTCAATAAAAGCATTGAGT
TTATCACTAGCACCAGAGAGCTGAATGGTATATTGTTTTGGCGTAATGTCCACGATTTGT
CCACGGAAAATGTCAACCATTCGCTTAATTTCATCTCGTGTACTACCTACAGCTCGAACT
TTTAGTAGAAGTACTTCTCGCTCAATATGTTCGCAATGGCTAAGATTTGTCACTTTGAAT
ATATCAATTAGCTTATGCAGTTGTTTTTCGATCTGCTCCAAGACTTGTTCATCACCTTGT
GCCACAATGGTCATTCGAGATAAACTCGGATCATCCGTTGGGGCAACCGTAAGACTTTCA
ATATTAAAACCACGTTGAGAGAATAGCCCAACGACACGGGATAAAGCTCCCGATTCATTT
TCTAATAGGACGGATAATATTCTACGCATCTGTTCTCTCCGTTTTACTTAACATCATATC
TTTCATTGATTCACCACGAATTTGCATTGGGTAAACATGTTCTGTTTCATCTACTAACAC
ATCAACAAAAACAAGTTTATCTTTAATTGCAAAGGCTTGTGCTAATTTTTCCTCTAATTC
ATCAGGGGTGTTAATTTGAATACCGACGTGTCCATAAGCCTCTGCCAGTTTGACAAAGTC
AGGTAGTGAGTTCATATAAGATTGGGAATGGCGACCTGCATAAATAATATCCTGCCACTG
TTTCACCATACCTAAGAAGCGGTTGTTTAAACTCACAATCACCACAGGGGTATCATATTG
TTTTGCTGTAGAAAGTTCTTGAATATTCATTTGAATACTGCCGTCACCTGTGACACAAAC
AACCGTTGCTTCAGGGTGTGCAAATTTCACTCCCATAGCCGCAGGTAAGCCAAAGCCCAT
TGTGCCTAAACCACCAGAGTTAATCCAACGACGCGGTTTATCGAAAGGATAATGTAACGC
AGCAAACATTTGATGTTGTCCTACATCAGAAGCAATATAGGCATCGCCATTTGTTAATTT
ATAAATGGTTTGAATAACCTGTTGAGGTTTAATCACATCACTTTGCTCAAAACGTAAACA
TTGACGAGCTTTCCACTCATTAATTTGTTGCCACCAAGCGGTCAGATCTGATTGACCTTT
TGCCAGATTTTCTTCACCTAACAATGCTAAAAATTCTTCTAATACAAATTTTGCATCGCC
GACAATGGGAATATATGCAGGGACGGTTTTAGAAATAGAGGTAGGATCAATATCAATGTG
GATCACTTTAGCATTTGGGCAGTATTTTGCGAGATTATTGGTAGTACGATCATCAAAACG
CACACCGATACCCAAAATTAAATCACTTTCGTGCATTGCATTGTTAGCTTCATAGGTACC
GTGCATACCTAACATACCTAGGAATTGCTTATCTGTACTTGGATATGCTCCTAATCCCAT
TAGAGAACTTGTGACAGGTAGATTTAATTTCTGAGCAAATTCGATCAACTCTTTATTTGA
CTCCGAAATCACTGCACCACCACCCACAAAAAGTACAGGTTTTTTAGCCACTAAGATCGC
TTTTAATGCCTTCTTAATTTGCCCTTTGTGTCCTTGTACCGTGGGGTTGTAAGAACGTAA
TGATACAGAATCAGGGTAGTGGTAACTGAATTTATTTGCTGGATTTACCATATCCTTTGG
CACATCAATAACGACAGGGCCAGGGCGACCTGTTGAAGCGATATAAAATGCTTTTTTTAT
GATCTCAGGAATTTCTTCTGGATTGGTGACGAGGAAACTATGTTTAACCACAGGGCGAGA
AATACCAACCATATCACATTCTTGGAAAGCATCGGTTCCGATAAGGCTTGAAGGCACTTG
TCCTGAAAAAACAACCAGAGGAATGGAATCTGTGTAGGCAGTTGCAATCCCTGTGATCGC
ATTTGTTGCTCCAGGGCCAGATGTGACTAATACACAACCGACTTTACCTGTAGAACGTGC
ATAGCCATCAGCCATATGTACAGCCGCTTGTTCGTGACGGACAAGAACGTGTTTGATTCC
CCATAAGGTGTGAATTGCATCATAAATATCGAGGACTGAGCCACCTGGGTAACCAAAAAC
GTATTCCACGCCTTCGTCACGCAAGGATTGCACAATCATTTCCGCTCCTGAGAGTTTTTT
CATTGAATCCTCCAACAAAATTAACATAAGGTTTACACCATAAAAACAATGTTGGGCATT
TTGCAAAAAATCTGACCGCTTGTCTAGCATTAAAAACAATGTTTTCTTTAATTTTTAGAT
TTAAATTCTAAAAAATAATAAAAATTTATTTTTTTATAAAAAAAATATTGTTCTTTTATT
TATTTTTATTAATATAACTTATATTTTATAAATTTTCAAATATTGAGGTATTTATATGCA
AAACTACAACATTGCCGTGTTAAGTGGTGACGGGATTGGTCCTGAGATTATGGCTCAAGC
GATTAAAGTGCTTGATACTGTTCAACAAAAGTACGGGTTTAAATTAAGTTATAACTATTA
TGATATTGGCGGCGTTGCCATTGATAATCACGGAAAAGCATTACCAGAAAGCACATTAAA
AGGGTGTGAAGAAGCCGACGCTATTTTGTTTGGCTCTGTAGGCGGTCCAAAATGGGAACA
TCTTCCACCAAATGAGCAACCAGAGCGTGGTGCTTTGTTACCACTTCGTAAACACTTTGC
ATTATTCTGCAATCTTCGCCCTGCTACACTTTATAAAGGCTTAGAACAATTTTGCCCATT
GCGTGCGGACATTGCAGCAAAAGGCTTTGATATGGTAACAGTCCGTGAATTAACGGGTGG
TATCTATTTTGGGCAGCCTAAAGGTCGTGAAGGCGAGGGAGAAAATGAGAAAGCTTTTGA
TACGGAAGTTTATCACCGTTATGAAATTGAACGCATTGCAAAAGTGGCATTTGAAACGGC
AATGAAACGCACCAAACATGTTACTTCCGTCGATAAAGCCAATGTGTTAATGAGTTCAAT
CCTTTGGCGTGAAACCGTAAATGAAGTAGCAAAACAATATCCTGAAGTGAAGCTAGATCA
TATCTATATTGACAATGCAGCAATGCAGTTAATCAAGCAACCTGATTTCTTTGATGTGTT
GCTTTGCTCTAATATCTTTGGCGATATTATTTCTGACGAGTGTGCGATGATTACTGGCTC
TATGGGAATGCTACCTTCTGCGAGTTTAAATGAAAAAGGATTTGGTTTATACGAACCAGC
GGGTGGTTCAGCGCCAGATATTGCAGGTAAAAATATTGCTAACCCAATCGCACAAATTCT
TTCTGCAGCGATGATGTTACGTCATAGTTTTGGTTTGGAAGAATCTGCGAAAGCGATTGA
AAATGCGGTTCAAAAAGTATTAGCCGAGGGTTACCGCACGGCAGATCTTGCTGATCATAC
TACGATGCCCGTAACTACCTCGGAGATGGGAAATTTGATCGAACAATATATTGGCTAAGG
TTATACCATTTTATTTATGGTTAAGAAGGTACATTAGTTCTTCTAAAAACAGTATCCAAA
GTCACGATAAATTGGCATAGTAGACAAAATAGTTGCTGATTCGTCAAAAACTATGCCAAG
TGGACAAAATTGTTGCTAACATCTATTTTCTTGAAATATTAGCAACTCTTTTTGTTTAAA
AAATCCTGTATAAACAACATCTTATGTTTTTTAGTTAATCCATTGTGATTATTTAATTTT
CGCTTAAGTTCACTAAATAATCCTTCTAAGCGATTTGTCGTTTTTTCTATATTTAATTCA
GAATGTTTTTCATAGGTAAAAATATAATCCATATAACGTATTAAACNNNNNNNNNNNNNN
NNNNNNNNNNNNNNNNNNNNNNNNNNNNNNNNNNNNNNNNNNNNNNGTTTTTGAGCTTCT
TGTGAGTGTTTTTGCAATTATTTTTAATTCTTTACCCGCTTGCGATTGATGTTTTTTTCT
TAATTTCCGCATCACAATTGCCACCATATGAAATTGACATATTTGTACCGGCGTATTAAA
TAAATCTTTCATCAAACCACGTCTACCATTACAGGTAATCGATTGAACGATATAGCCTTT
TTCTCTTAACCTATTCAGGGCAAGTTTGTAGTAAATATCTTTTTCGGTTCGCACAAAGTA
ATGGGAAATCACATTATTTGAATTAGAATCCATTAGCACTAATACGCCAAAATAACGACC
GAAGAATGTCGTATCCATGATGATGTTCAGGTATCGATTTAAAGGTGGTTTTAAAGCCGT
TTTAGGCGCTTTATTGATATATCTTTGAATCGTTCTGACTGAACAATGATANNNNNNNNN
NNNNNNNNNNNNNNNNNNNNNNNNNNNNNNNNNNNNNATTGAGTATTATTTTGTATATCA
TGTTTCTTTATTTTCAGACTTTGGCAAAATGGGCAGTTTTTTGTTCATATTTCAAAAAGA
GGGCTTAAAGCCTTGTACTATAAGACTTTAAACCACTTTTTAGCAACAAATTTGTCTATT
ACACCAATAAATTACATCTTTTATTAAAAAAGGTTAAAGCTTCATCAGGCTTTAACCTTT
TTACTATGTCGCTATGTCTTGGCTACTGCACTATCAAAAAATAAGCAACCCTTACCGAGT
TGCTTATTAATTTTACCGCTACATCAGGAATTAAAGTTTAATCCTTAGCATATTTCGCTT
CATCAAACTCTCTCAACGGCTTATGCTCACTACCTAAATAGGTATAGATCACAGGCAATA
CAAACAGTGTAAAGAGTGTACCGATAGCTAAACCTGCGACAATCACCATACCAATACTAA
AGCGAGCAATCGCACCTGCCCCTGAAGCATAAAGCAGAGGAATAAGACCTGCGATCATCG
CGGCAGTCGTCATCATAATCGGACGCAAGCGGATAGTTGCAGCGTGGAAAATAGCATCAC
GGCGAGATTTTCCGTGAAGCAACTGCTCTTCTTTTGCCACTTCACACATCAAGATACCGT
GTTTTGTTATCAAGCCTACGAGGGTGATTAAGCCGACTTGAGAATAAATATTCAAGGTTG
CACCTGATACTTTCATAATACCCAAAATATTCATCACCAATAACGCCCCACTGATTGCTA
GCGGAACAGAAACTAAAATCACCAACGGATCACGCCACGATTCAAACTGAATAGCTAAGA
CGATATAAATCATCACAACTGCCAGCACAAAGGTAAACATTAATGCGTTACCCTCTTGGA
TATATTGACGAGATTCAGCTTTAAAATCATATTGATAGCCTGATGGCAAGGAGCGAGCTA
ACTCAGCTTCAGCCCATTTTACGGCATCACCAATAGAACCCGACACCACACCGCCAATTG
TTGCCGAGTTAAGCTGGTTCATTCGGCTGAGGGAAGCTGGTTCTGTACTTAATTCCATTG
TGACAAAAGAACCCAATGGGATAGATTGTCCGCTCGCTGTTGTCACATAGTAGTTCATTA
AATCCTCTGGATTTAATCGGTCATTTCTCACCGCTTGCGATACAATCGGATAAGCTCTGG
AATCAATATCAACACGAGTAACTATAGCCCCTGACAAGAACGAACCTAAAGTGCCACTCA
CCTGTTGCATCGTTACGCCATAAGTCCCCATTTTCTCACGGTCAAACTTCATCTTCATCG
TTGCCGTGTTAAATTTAAGGTCTAAGTTAGCGAAGAAAAATTGCCCTGACGCTTGTGCTT
TGGCTAAAATTTCACTGGCGACTTCTGCAAGTTTTTCATAGCTATCTGCAGTCGTAATAA
CCAGTGAGAACGGCAGCCCACTTTCACCTGTCTGAATTTCAGGGAAAGCAACGGCGTTAA
TATCCATACCAACCACTTGTTTTGCCATACCTGCAACAATGTCTTTCACTTCAAACTGCG
ATTTGCTACGTTCAGACCAATCTTTTAAAGAGATAATCGACAATGAACTGTTGCCACCGT
TAAAGCCTGCAATCGACATTGCGCCGTGAACCTCAGGCAATTTAACCACTTTCTCATTAA
AAGGTTTCATCACTTCCTGCGTATAGTCCAAGTTAGTATTTGCAGGACCAGATCCAAAAG
CAACCACAACACCACGGTCTTCAGAAGGTGCAACCTCACTAGACAATGAAGTAAACAAGA
ACGGTAAGCTCGCAAAAATAGCAATCGCAAAGAACAGCATAAAGCCACGCACTGCCATCA
CTGCTGAAAGCATATTTTGATAACAGCTTGTCATCTTATCTAACATAGCGTGAATGCATT
TGACTAAACGCCCTTCTTCACCCTCTTTATGTTCTTTTAACACACGGCTAGACATCATCG
GCGAAAGGGTTAATGCTGCAATCCCCGAAATAAATACAGCACCAGCAAGGGTTAAAGCAA
ACTCTTTAAACAGAGATCCTGTAACCCCTTCCATTAATGCCATCGGTGAATATACCGCCG
CAAGAGTAATGGTCATTGAAATGACAGGCAATGCAATCTCACGCGTCCCAATAATTGCCG
CATCGAAAGGCGTTTTACCCTCTTTAACGTGACGCTCTACATTTTCCAATACCACAATCG
CATCATCTACCACCAAACCAATTGCCAAAATCAATCCTAGCAAGGTGAGCAAGTTGATCG
AGAACCCAAGCATCTGTAATAAGAATAACACCCCAATCAATGAAATCGGGATAGTGATAA
CAGGGATAATCATCGCACGGAGTGAACCTAAGAATAGGATAATCACAATAAGCACAATGA
TTGTTGCTTCACCAATGGTTTTAATTACCTCAGAAATAGAGCTATTAATCGCAATAGTAC
TGTCATACAAAATCTCAGCTTTAATGGAAGCGGGCAGATTCTTCTCAATTTGTGCAAATA
ACGGATAGATATTTTTGGCAACGGTTAATTTGTTTGCCGTTGCTGCAGACTCAACAGCAA
TCACCACTGCATCTTTGCCATTTGCTGTGGCTCGAGCATTATCTGAAGATTTATTCAGTT
CAACGGTCGCAATATCTTTTAACTTAATTTGCATACCATCTGCTTTGGTTGCCACAGTAA
TATTTGCCAGCTCTTCTACCGTTGGAGTTGTCGATAACACCTTGTTTTTATAGACAGTGT
AATAACCATTTGCACTGCCTGCCGCCGTCGAAAGGTTATTTGCACTTAATGCCGATAACA
CATTCGCACCTGAAAGGTTATAGCCAGCCATTCTATCTGGATCTAACCAAATGCGTAAGC
CAAAGGTTGAACCACCAAAGATACCAACGCTAGACACCCCATTGATCGTAAAAAATTGCG
GTTTCACCACGCGATTTAGGTAGTCCGTAACTTGTGGAGATGAAAGATCATCAGAGGTAA
AACGAATATACATAAACGCATCATTTGATCCCGATGATACGCTGATCGCAGGATCATCAA
TGCCACTAGGCAAGCTTCCACGAATTGCATTTACTTTAGAAGAAATATCCGATAACGCCT
CTTGAGGATTGGTATTTAACTTCATCTTTGCCGTTACCGTCGTAGTACTTGGTGAACTTG
ATGAAGTCATATAGTCGATGTTATCTGCCTGTGCAACAGCTTCTTCAATTTGTGACGTAA
CAAGTGCTTGCATTAAACTTGCATCTGCACCCGCATAATTAACACTCACAGTAACAATTG
AGATCGTCATCTCAGGATATTCACGCACTTGTAGCTTGCTAATAGACTGTAAGCCTAAGA
TTGTAATCAATAGGCTAATACAGATAGCAAGTACGGGGCGTTTGATAAAAATGTCGGTAA
ATTTCACAGCTTACCCCATTACAGTTTTGTTTTTGTCGCTGGTGCAATAACCCCAACAGG
TTGTACATCAGAAATTTGAATTAAGGCGTTATTTTTTAAACGTTGTAAGCCACCAGTGAC
AATTACATCACCGGCTTTTAAGCCTTTGCTCAAATGAGAATAGACTCCACTGCGTTCAGC
CGTCGTAACTTCCATCTGTTTAGCACGATAGATTTTATTGATGTCTAAACTTTTGTTCAT
TTCAGCCATTTTAGTCACTTTTTCCTTATCTTCATCAGATAATGGTTGAAGCACATAAAC
AGTTTCGCCATACATTGTATAAGTAACCGCAATTTGTGGCACAACAACCTGATCGTATAA
GGTTGGTAATGCAACATTTAAGCGAGCAAACATACCTGAAAGCAACTTATCTTGCCCTTC
TGTGACCACTGCTTCAAGATTAATCAAACCAGTTGATGTATCCACCGCAGGATCGATAGC
GGTAATTTTCGCAGGGAAAGTACGAGCAGGTAGAGCATCAATGGTTGCGGTCACTTTTTG
CCCAACAAAAATATCTTCTAAGTTAGTCTGAGGTAAGGTAAAACGAATTTTCATCGCAGA
CTGATCTTCCACACGCACAATTCCTGTGCCAATCGTCACATATTGCCCTACATTCACATT
CACAATACCCGCTTCACCGTCGAAAGGCGCATAAATTTGACGACGCTCAATCTGAGCTTT
TGTCGCCTCAATAGTCGCCACAAGTTGCTCATAAGTTGCTTTGGCATTATCAAATTCCGC
TTTTGAAGCACTGCTTGACGCTACTAAGTTACGATAGCGATTATAGTTTGCTCTCGCTGT
CGATAACTGAGCTTCTGTCGCTTTCAAACTGGCTTGTTCCGCACTGCTATCAATTTCAAC
TAATAGCTGACCTTTTTTCACTTTATCGCCAGACTTCACCAAAACTTTAGTGACCGTGCC
AGCCGCCTGTGAACTTAACATAGCCCCTTGATTCGGACGAATAGAACCAACCGCAGAAAT
AACAGGTGTCCATTCTCTATTTTTAACGGTCATCACTGTTACATTGCTCACAGGCTCAGG
CATATTCGCCGCAGCTTCAGCCTTTTTCATCGAAATAAACTGTTGCATACCAACAACACC
ACCAAACACGATAAGCACAACCAATAAGGTCACAACAATAGCAAACTGCTTACCCTTCGT
TGTCTTTTTCATATTTATTATCATATTTTCTCCATATCAATTTTGATTAAATCGTAATCG
CTTTCCAAGTACGGATAATCACTTCTTCAAGCATCTCTTGAGCATAAGGTTGATTTAACA
TTAACTGCTGATACATCAACTCCCACGCTGTTTTCATACTAATTGCAAGTAAAACAAAAG
GCGGTAAGTTCGCAATAATATTTTGCGATTGCCCCTGCTTGACAAATTTATTCCACGTCA
CCCAATCTGCATTCAAACATTCCACCATTGTCGCTTGAAATTGTGGTAGCGACTCGTACT
GATGCATATTTTTAACAATATTAGGGTTATCCAACATAAACTGCCAAGTTGCATTCCACA
ATTTTTTATATTGCTCAAACAGAGGCAAATCAGGATCATATTCCCGATCTACCGCAGAAT
GAAACGTATTAAACAAATACAACACAAGTTGATTAAGCAAAGTCTCTTTATCCTTATAAA
TAAAGATAGATCGTACCCACAGATACCCCAGCTTCTTTTGCAATTTTGTGGGTCGAAAGA
TTTTGAACCCCTTCTTTTGCCATCAACCTATCTGTTGCATTGAGAATACACATTGCCACC
TCATTTTGAGGCAAAATACCCTTAAACATAAAAACAAGTCAAGTTACTGAACGTTCGTTC
ATTCTACTGAGAAAAAAAGATTTTCGCAAAATTTAAAGTTTAAGTTTTGTAAATCATAGA
TTTACGCAAACGGTTGCGTTATAATTATCCCTATGATCAAGTAGGGACGCCACGCCTGGC
GTCCACTTAATTCAATCTTATATACATATTCAAAGGGCACCAAGCGTGGTGTCCCTACAT
TATTTTTATTCAAATACAAAGGAACCCATAATGGCTCATCGTCCAATCCAACAAGTATTA
TTAAGTGTGTCTGACAAAACAGGCATTGTCGAATTTGCTCAAGGCTTAGTTCAACGTGGT
GTAAAACTACTCTCAACTGGAGGAACAGCAAAATTACTCGCAGACAACGGTTTACCTGTA
ACCGAAGTATCGGACTACACAGGCTTCCCAGAAATGATGGACGGACGTGTTAAAACCCTA
CACCCGAAAGTACACGGTGGGATCTTAGGTCGCCGAGGCACAGACGATGAAATTATGGCA
CAACACGGCATTGAACGAATTGATATGGTCGTGGTTAATCTCTACCCATTTGCCGCCACC
GTTGCTAAACCGAACTGCACCCTTGAAGATGCGGTCGAAAATATCGACATCGGAGGGCCA
ACAATGGTGCGTTCTGCGGCGAAAAATCATAAAGATGTTGCGATTGTCGTCAATAACAAC
GACTTTAACGCTATTCTTGCTGAAATGGATCAAAACCAAAACTCACTCACCTTAGAAACC
CGTTTCAACCTTGCAATCAAAGCCTTTGAACACACCGCTCAATACGACTCAATGATTGCC
AACTACTTCGGACAAAAAATACCGCCATATCAAGGTGCTGAGGAAGAAGACATTACCCAA
GTCTGCGGACAATTCCCACGCACATTAAACTTAAATTTCATCCGTAAACAGACAATGCGT
TACGGTGAAAACAGCCACCAAAATGCCGCATTCTATGTTGAAAACGAACTCAAAGAAGCA
TCTGTGGCAACCGCAGTTCAACTGCAAGGCAAAGTCCTTTCTTACAACAACATTGCTGAT
ACTGACGCAGCCCTTGAATGTGTTAAAGAATTTAACGAACCAGCTTGTGTGATCGTTAAA
CACGCCAACCCTTGCGGTGTCGCTCTTGGCAAAGATATTTTAGAAGCCTACAACCGAGCT
TACCAAACCGACCCAACGTCTGCCTTTGGTGGCATTATCGCCTTTAACCGTGAATTAGAC
GGCGAAACGGCACAAACAATCGCAGATCGCCAGTTTGTCGAAGTGATCATCGCCCCAACC
ATCTCTGAAGCAGCCAAAGAAGCCTTAGCGAAAAAGAAAAACGTTCGTGTATTAGCGTGT
GGCGAATTTAGCGAAGCACAACCACGTTTAGACTTCAAACGTGTCAATGGTGGCTTACTA
GTCCAAGATGCCGATCAAGGACAAGTTGCTGTTGAAGATTTACAATTTGTGTCTGAACGC
AAACCAACCCAAGAAGAATTAGAGGATTTACTCTTCTGCTGGAAAGTAGCGAAATATGTT
AAATCCAATGCGATTGTCTATGCGAAAAATAAACAAACGATTGGTATCGGTGCGGGACAA
ATGAGCCGAGTGTATTCTGCGAAAATCGCAGGGATCAAAGCGGAAGACGAAGGTTTACAA
GTGGCAGGCTGTGTAATGGCATCTGATGCCTTCTTCCCATTCCGTGACGGCATTGATGCC
GCGGCAAAAGTCGGCATTACTTGCGTTATCCACCCAGGTGGCTCAATGCGAGATCAAGAA
GTGATCGATGCCGCAAACGAACACGGAATGGCAATAGTACTAACTGGAATGCGTCACTTC
CGTCATTGAAATCCCTATCAGCCTTTTGGGAACCTTCCTCCGTAAGCGAGGGAAGGTATG
AAAACAAATATATTCTGAAGATATTTATGATGTAATTCGCTCGAATCCAGATTCAAGATC
AGCAATCAAATCTTCCACATCTTCCAAACCAATATGAACACGAATCAGCGTCCCTGTTAA
TTTACGTTCAATGGCGGGGCGAATACGCTCAATCTCTTTAGGTTGATTAGCCAAAATTAA
CGACTCAAATCCCCCCCAAGAATATGCCATTGAGAAAACCTCAAAATGGTCGAGAAAATT
CGCAAGCTCTTCATCAGATAAAGTTTTGCAAAGTTCAAAGGAAAATAGACCGCTTGAACC
TTTAAAATCACGTTTAAAATATGCGTTTCCTGGACAGCTAGGTAGCGCAGGGTGATAAAC
CGCTTTGACTTCAGAGCGTTGAGCCAGCCATTGAGCCACAATAAGACTACTTTCTTCGTG
TTGTTTTAAGCGAATACCTAAGGTGCGTAAGCCACGAGCGGTGACATAGGCAGAATCAGC
ATCAACCATTTGCCCCATTAAATAAGAGTGTTCGCGTAGCTGATCCCAACAACGAGCATT
TGAAACGGCAGTACCAATCATTGTGTCAGAATGCCCCACAAGGTATTTTGTTCCTGATTG
GATTGAAATATCAATGCCGTGTTCAAGAGCTGGAAAAAGAATGCCTGCAGACCAAGTATT
GTCAATCATAATCACAATTTCAGGGTTGATTGCTCTTGCAGTACGAACAATCGTTGGAAT
ATCAGGAACTTCCATGGTTAGTGAACTTGGCGATTCGAGAAAAAGCACTTTGGTATTCGG
CTGAATTAGCGTTGCAATTCCTTCTGCCATTAATGGATCATAGAAAGTGGTTGAAACCCC
CATTTTCTTTAATACGATACGACAAAAATCTTGCGTTGGTTCATAGGCTGCTCCAGTCAT
CAGAACGTGATCGCCTGGTTGTACAAAGGATAAAATCGCATTACTGACCGCCGCTGCACC
GCAAGGGTAAAGGTAGCAACCAGCTCCATTTTCTAGTTCACACATTGCATCTTGTAGAGC
AAAATGAGTTAGTGTGCCACGTCTGCCGTAAAATAAAGCCCCTTTATAGCGGTTTTTGGT
GGCTTCTTTTTTGTCTGCAACAGAATCAAATACAAGGGAAGAGGCTCGTTGAATAACACT
ATTTACAGAACCTTGGGTGTAACGTTTTTTTCGCCCTGCGTGAACAAGTTGAGTTGCTAA
GTTGTGCTTTGTCATATTGATGTCCATTTTTTATGTTTTGGGTTTACAAATTCAGTGCCT
TTATTTTGATAAGAAATACCTTCTAATTCAAGTAGATAACGTTTAGTAGGAAGCCCACCA
CCAAAACCAGTAAGCGCTTGCGTTTTGCCTAACACTCGATGGCAAGGTATTAAAATCGAA
ATCGGGTTGCGTCCAACAGCTCCTCCAACAGCCCTAACGGCGTGAGGATTATTTAACTGC
TTGGCAATATCTCCGTAGCTTACCGTTTTACCATAAGGAATCTCAAGCAATATTTTCCAA
ACAGCTTGCTGAAAAGCAGTACCCTGAGGGTTTAAAAAATCTAGCTGACAAAACGCCACG
TTTTCCCCTGAAAAATAGCGGTTTAATACTTGCACTGTTTTGCAAAATAGTTGTTGAATT
TCACCGCTTGCCTGTTCTGAACTTTTCCATTGTTGAAAGTTAAGTGTTTGTTGCTCTTGT
TCAAATTCAATGCCAAGTAAACCCGTTTGGTTTGCAATAAGAAGCAATTTCCCCACTGGC
GAATCATAAAATTGATAGAATATCTGAAATTTCATAGGATTATCCTAAAACAAAAGGCGT
GCCACTTAGTGTACACGCCTTTGAGGTTACATCAAATGAAAATTAGAATTTGTAGTTTAC
GTTTAAGCCGTAAAGGTTAGCAGTTGATTTAACTTTAAATTCACCCACTGCACTTGTAAC
TGCTGTAACTTGGCTCTCAGTAAAGGTATTTTTGCTACCACTCAAATGTGCATAAGAGAG
GTCAACAGATAAATTCGGGGTAAAGCGATAAGTTGCACCTAAAGTGTACCATGTACGATA
TGTATCAGGGATTGAGATAGATGGATGTGCCACGCTTGCACTTTCATCATAAGCAATACC
TGCACGTAATGTTAATGCCTCAATCACATCATAAGACACGCCTAACGCAATGCGAGAGTT
ATTATTGAACTTCTTATCTTTTTGTAACAATACTTTACCGTTGTTATCTGTTGCACGAAG
TTCTCGGAAGCTATTCCAATGTGTCTTTTTATAGCTATATTGTACAGCCAATTTCTCAGT
AAGTTTATGATAACCTGAGATTTCCCAATATGCTGGTAACTCAAGGTTTAAGCGACCTGG
AATTTCAACATTGGCACTTTGAGTACCCACATATTTCCCTTTGAAACGTAAATCCACTGG
AGAATGGTATGCAACACCAAGACGGTTGTTTTCATTAATATCATAGGTTAAGCCCACATT
CCAACGAAAGCCCCATTTATCGCCTTTTAATCGACTTGCTGTCGCTGTCGGTGCCATAGG
ATTTAAAGCACCAAAATGGCGCTCTAATGTTGCTTTTGCATGTACTGCATTTAAGCCAGC
ACCAAAGCTAAATCCGTAGCCAAGATCATAAGCACTGCTGAAGTTATAGTTTACCGCACT
AAGTTTTGTTTTACCTGCTAATACGCCAGCACTATAGGTTTTCTCAAATTCTGATTTTAA
GCCATAATTAACATTAACACCGCCACCCACAGCAAAACGCTCAGAGATTGGGGCAACAAC
ATATAAATTAGGGACAATTGCACTTGGAATAATGTCTTTTGCATTTGCATTTCCTGTTGC
[truncated: 1,942,422 more chars]
