# Supplementary material for: Whole-genome sequence analyses of Glaesserella parasuis isolates reveals extensive genomic variation and diverse antibiotic resistance determinants
Source: PeerJ. 2020 Jun 22;8:e9293. doi: 10.7717/peerj.9293 (PMC7316082; doi:10.7717/peerj.9293)
Supplement: Supplemental Information 49 [file peerj-08-9293-s058.fasta]

>H285 Scaffold1
GGTTTAACTTTGGGATACCAAAAGAGCAGTTAAAAACATTGAGAAAATGGTGTGAAAATT
AGAGCTAATCTGCGTCAGCCCCTAAAAATGGTTGAAAATTTCAACGGGCAGCATTACAAC
ATTTATCACTGTATAAGGCAAATATTATTTTAAAAAATAAAATTTTTACTAAAGAATAAG
GAACTTATTGGAAAGTCTATGGACTACTGTAACTAAATAAAATATAGTAGGTAGCATTTT
TATTCGCTTACCTAACATTCATTTTTTAGATTGGAACATTTTATGTCTGAACAACAACTT
AATACCATTCAAAACCTAAAAACCGCTTTATCTACAAAAGAAATCATTGCTTATTTGGCT
GAAAAATTTCCGCTTTGCTTTAGTTTAGAAGGCGAAGCTAAACCTCTAAAAATTGGACTT
TTCCAAGATTTAGTTGAAGCGCTGAGTAATGATGAAAAAATCAGTAAAACGGGGCTTCGT
CAAGCATTACGCGTTTATACAATGAGCTGGCGTTACTTACACGCATGTAAAGAAGGTGCT
GTACGTGTCGGTCTTCAAGGAGAAGAAGCGGGTGTTGTTGAAGCTGCACAAGCAGAACAT
GCAGCGCAATCTTTAGCCGAAGCAAAAGCAGCTTATGCAGAACGTAAAGCTCTAAAATTA
AAAGAGAAACGCAAGGAAGAGCGTAAAACTTTCTTTAAACAAAAAGCACGTGAAGCACAT
GCCAAAAAACGGGCTGAAACGAAAAAACAAGAAATGCCAAAAGCATCTTTAGAAAGTTTG
TCCGCATTAGAAAGCAAATTTGCCAAAGGCAAGAAATAGTCGCATTTATAGGATTGATAT
GAAATATAATAAATTCACCACATTACTTGGGTTATGTTTGGGAGTTTGTAGCATAAATAG
TTTTGCTGCAGAACCTCAAATAAAAGAAAGTGAATTAATCATTCCAAAACCAACAGAACA
ACATAGTATTTCAACTAAACGTGTTACAGCTCGTTTAACACAATCGCATTATCATAAGTT
TCAACTAGATGATGCTTTTTCTGAGAAAATCTTTAATCGTTATATTGATTGGCTTGATGG
TTCTCACAATACCTTTTTACAGTCTGATATTGATGAATTGCGTGCTAAGTATGCAACCAA
GTTAGATGAAGAACTCTATGAAGGCAAACTAGATATTGCCTTTGAAATGTATGAGTTAAT
GACAAAACGTCGTTATGAACGTTATAAATATGCTTTGTCTTTGTTAGATAAAGAGCCTGA
TTTAAAAGGGCAGGATCAAATTGAAAATGATCGTGAAAAAGCACCGTTCCCGAAAACTAC
CACAGAAGCTGATGAGCTTTGGTTGCAACGAGTAAAAAACGATATTATTAATCTTTATTT
GAAAGATAAGAAATGGCCTGAAATCAAGAAAACACTGACTAAACGTTATAACTTGGCAAT
TCGTCGTTTAACACAAAATAAAGCCGATGATATTCTGCAAACTTATCTCAACGCTTTTGC
AAGAGAAATTGATCCGCATACAAGTTATCTTTCACCTCGTGCAGCTAAACGTTTCCAAGA
GAGTATGAACTTGTCTTTAGAAGGCATTGGTGCGACGCTTTCAATGGAAGATGATATTAC
GATCATCAAATCTTTGGTACCTGGTGCGCCAGCAGCGCGTAGTAAAAAAATTGCAGCAGG
TGACAAAATTGTTGGTGTGGGGCAATCAAAAGATAAAATCGAAGATGTGATTGGCTGGCG
TTTAGATGATGTTGTCGATAATATCAAAGGTAAAAAAGGTTCGACGGTTTATCTTGAAAT
TGAACCTGCTAAAGGCGGCAAAACCAAGATTATTAGTTTAGTTCGGGATAAAATTCGTCT
TGAAGACAGTGCGGCGAAATTAACTGTTGATAAAGTAGACGGAAAAAATATTGCTGTGAT
CAAAATTCCAAGTTTCTATATTGGTTTGACTGCAGATGTGCGTAAACTTCTCGAACAGAT
GAAAACCAAAAAAGCAGATGGGTTGATTATTGACCTGCGTGAAAATGGTGGCGGTTCTTT
GCCTGAGGTAGTGGAATTAACGGGATTATTTATTAAAGATGGTCCTGTTGTTCAGGTTAG
AGATGCTTTTAATCGTATTCGTGTTCACGAAGATACCGATAGTACAACATTATATGATGG
CAACATTTTAGTGATGATTAACCGTCATAGTGCTTCGGCTTCTGAAATTTTTGCGGCTGC
AATGCAAGATTACAATCGTGCGATTATTATCGGGCAGCAAAGTTTTGGTAAAGGTACTGT
TCAACAAAACCGTTCTTTAAATATGGTTTATGATTTGGATCAAGAGCCGTTAGGTTTTAT
CCAATATACAATCCAAAAATTCTATCGAATTAATGGTGGCAGCACCCAAATTAAAGGGGT
TGAAGCAGATATTCGTTTCCCTGAAATTATCAATGCAGAAAAAACAGGGGAAGGATTTGA
AGATAATGCTTTGCCTTGGGATAAAATTCCTGCAGCAACTTATTCAGAAGTCGCAAAAGC
TAGAGATGTAGTTGCACAACTCACTGAAAATCACGAAAAACGTATTGCTAAAAATCCTGA
ATTTATTGCTTTAAATGAAACTATCGCAATTAATAAGGAAAGAGATGATCGTAAATTTAC
CTCACTTAATTTGGCTTCTCGTCAAGAAGAGAGTAAATCTGATGAAGCTCGTCGTTTGAA
AGATTTAAATGCCCGCTTTAAACGTGAAGGTAAAAAACAGATCAAAGATCTTGAACAGTT
ACCAAAAGACTATGAAGCCCCAGATTTCTTCTTAAAAGAAACGGAGCAGATGATGGTTGA
TTGGTTACAATTTGATAAAAAATAATAAATACGTTTATAATGTGGAAGTTTATCAGGCCG
CTGTTTAAGCGGTCTGATTTATTACTCATTTTCCTAATGGATTAAATTGAATGAAAAGTT
TAACTTTTTTGTCAGTAATATTGTTTTCTAGTGCTGTGGTTGCTGAAAATGGAAGTGCGT
TGAATGTTAGTTCTCAACATAATGCTGCAACGCCTGTTCCTGATGAACAAATTTTGCCTC
AGTTAAGTTTTAAAGCGCAATTAGTCCGTATTGCTGAACTGACACAAGATGCAGAATATC
AATTTCAATTGGCTGAAAGAAAACGCATTGAAGCCGAAAAATTAATTCATGCCGAACAAC
GTATTCAACAAGAAACATTAGGCTATTATTTACTATTATCCAATACGACAGCAAAAGTCT
ATCTCAATAATGAGTTTGCCCCTTTGTGGAAAGATAAAGTGGCAGAAAAACAGTTTTTAA
AAGAATATGCAGTATTCGCTGTAAGCGGCGTTTCGCCTAAATCGGCTAATGCGTTACAAC
AAATTCTAAATATGAATGAGGGATTTGCTCGCGATATTCTACTCACAGATAGTTTCTTAG
ACTATCTCTATTACACAGAAAATGTCGATCAATTTGCAAATCAATGGTTATATCATTTAG
GAAGTTATTCAATTAAAACACCAACAGAATATCGTATTGCTACTTGGTTGGAAGCGATTA
AGCAAGATCGCTACGCTCAGTTTGTCACGGATCTAATACCTAAAAACCATATTTACCAAG
AAACCGTACAAAAATTATTTGAAATATCATCTAATGATGCTCTCAATCAGGGTGGTAATA
AATCAGCAAAATCTACAAAAGAGAATAAAGGTAGTGTAAACACGCCTTCATTTACTCAAT
TAGCACTTAATGCGCAGCGTTTACGTCTTATTCCAAGTTTTAATAATGGAATTTTTGTCA
ATATCCCAAGCTATCAGCTCTATTATTTCAGAGAGGGCAAACTTGTTTTACAGTCTAAAG
TAATCGTGGGAAGAAATGATCGCAAAACACCTGTCATGTACAGCAAACTGAGCAACGTTG
TCGTCAATCCGCCTTGGAATGTTCCATCAACAATTAAGAATAAAGATTTAGTACCAAAAC
TTCGTAAAGAACCAATCCTTGCTGATAAATTAGGCTATGAAATTTTAGATGGGAAAGGGA
ATAAATTCAGTGCTCATAGTATCAACTGGGCAGCTTATGAAGGAAAAAATAATTTCCCGT
ATCATATCCGTCAAAAAGCGGGAGATGATAGTGCTTTAGGGCGTTATAAATTTAATATGC
CAAGTTCCGATGCAATCTATTTGCACGATACACCAAATAGAGGGTTATTTAGTAAAAAAA
ATCGTGCGTTAAGCTCTGGCTGTGTTCGTGTAGCTAAAGCAGATGAACTAGCTACGTTAT
TATTAGCAGAAGCTGGGTGGTCAGCGCAGAGAAAACAGGACGTTCTTGCAAGCAAAAAAA
CAACTTCTGCACCTATTCGTTCAGATAATCCTGTTTATTTATATTATGTAACATCCTGGA
TTGAAGGCGGTAAAATATACACCTTACCTGATATTTATCAATTTGATAAATCATTACCTA
AAATCAACTTAGATTGGGAAAAAGTAAAAAGTGTGATCTAGTCCACAAAATAAAAAATTT
CCGAAAACGATAGGCTATTTTTTAGAACTTCCTTTTTGATAAAATGTCGAAGTCAGGCTG
AATATATTTACCTTCAAGAGATTAAAGGAGAGATTGTCGGTAAATAACCCAAATGCGAGG
ATAAAATGGAACAAACAAATTTACAACGCCGAAGATGGCTTGCATTAGGCGGAATAGTTT
TGGGTGCAACCTTGTTACCTAATTTAGTTCATGCGGTAACGTCAACTCCAAAACCTCTTA
TTCTACGTTTAAAACGCTTAAGTACAGGCGAGACCTTATCTGCTAATTATCACACTAACG
GATTTGCTGCAAAGGATCTTAACAAATTAAATCATATTATGCGCGATGTGCATATCAACA
GAATTAAGCGAATTGACCCAAAACTATTCGTAAAATTAACTCAAATTCAAGCTCGCTTGG
GTCTTCGTAAATCTGAAATTCTTATTGTAAGCGGATATCGTTCTGCTCAAACAAATGCTA
GATTACGCCGTCGTAGTCGAGGCGTTGCTAGCAATAGCTACCATATTTTAGGTAAAGCCA
TTGATTTCCGTATTGAAGGTGTTCCTCTTGCCCGCATAAAAGCGGCAGCAGAAAGCCTGA
ATAACGGGGGGGGTGGTTATTATCCTCACAGTAATTTTGTCCACGTCGACACTGGCCCTG
TTCGTACTTGGCGTGGTTCATAAGCGGTTTGATTTTATGTTTAATTTGCAAATTATCCCT
GTAAGTGTTTTCCAACAAAATTGTTCTGTCGTTTGGGATAACGAAAAGAATGCGGTTATT
ATTGACGCTGGTGATGATGCAGACAAAATAATTCGGTTTGTGGAAGAACAGCAATTAAAT
GTGCAGAAATTGTTGATTACTCACGGTCATCTTGATCATATTATGGCTGTCGATCGACTG
AGAAAACATTTTAATGTTGATGTCTTTGGTTCTCATCAAAACGATCAACCTCTTTTTGAA
CAACTTCCTAATATTTGTCAGAGCTACGGGCTTCCTGCATCGCCCGCTTTTCTACCAGAT
CACTGGTTAAATGCAGGTGATAAAATTCAAATTGGGGCTTTAACATTCCATATTCGCTAT
TTACCAGGCCATTCACCAGGTCATATCGGCTTTTTTGATTTTGAGAATAAAATTGCCTTT
AGTGGCGATGTGCTTTTCAAAGATAGTATTGGAAGAACCGATTTATACCAAGGTAATTTT
GAGCAGCTCATTTATACAATAAAAACACAACTATTTGATTTAGAAGATGATTTTATCATT
ATTCCTGGACACGGATCTCATACCACAGTAGGACGTGAAAAACAACACAACCCTTTTTTA
AAGTAGTCATATGAAAAAAATTAAACTTCTATTTTTAGTTCTCAATACCGCTTTTCTAAC
CGCTTGTACTGCTTCTATTGATCCTGAAACTGGCACCCGTTCAGATCCGTTGGAAGGATT
TAACCGTGCCATGTGGAAAGTCAATTACGAATATCTAGACCCTTATATTCTTGAACCTGT
GGCAAAAGGTTGGCGAGATTATGTACCTAGCCCAATTAAAACAGGTTTAGTCAATGTGGC
AAATAACCTTGATGAACCTGCCAGCTTTGTAAACCGATTAATTGAAGGGGAAGGACAAAA
AGCGATGGTTCACTTTACTCGCTTTTGGTTTAACTCTATCTTTGGATTAGGCGGGTTAAT
TGACTTCGCGAGTATGACCAATGATCTTAAAATTGATAAACGTAGAGAATTTGGGGATAC
TCTAGGCGCGTATAATGTGCCTACAGGACCTTATGTGATGTTACCAATGTATGGACCCGC
AACGCCTCGTCAAGATTTAGGTCGATTAGTAGATACTAGTTATCCAGTTTTATCTTTACT
CGCTACACCTTGGAGTATCACAAAATATGTCGTACAAGGAGTAGATTCCCGTGCACAGCT
TATAGGACAAGAAGCGTTATTGAAGCAATCTCAAGATCCTTACATTACTTTCCGAGAAGC
CTATTTTCAAAATTTAGAGTTTAAAGTAAAAGATGGTAAAACAGAAAATAGTGAGCAAGA
AACATTATCTGAAGAACAGCTAAAAAATATTGATTGATGATTTACCTGTAAAAATTTACA
CTAAAACGCAAAATTCCTATTGACACTGTGTGTTTAAACAGTAAAATAACTGTATAAACA
CACAGATTTATTTTAGAGGATTTTTATGGCGTATCTTAGATCACTAACATTGGCACAATC
CCATCAGCCTTTACCCCTTTATCGAGATTCTAATATAAAGCACCCAATCAAACTGGATCT
CTATTCTCTTTATGTTCGTCGTCCTTCTGAAACCTTTCTGGTTCATGTGAAAAACCCTAA
TTTAATTGCATGGGGGATCGAATTAGATGATTTGTTAATTGTAGAGAATAATCAATCTGC
TGAAATTAACGATCTTTTGGTATTAGAGAAAAATCAAGAGTATAAGTTCTACCAATTTTT
CAGTGAGATTAATGGAGAGAAGATTTTATTTTCTTTAGACACCTCAGAACCTAATTTACG
CATTAAAGAATGGAGTGATGTAAATATCGCTGGGGTGATTACAAATATCGTACATCAAGT
AAAACATCGCGCATTGCAAAAAAACAGATTGTCTAATTGATAGGTATAATAAATAAAATA
CTTGCTAATGGGTATTTTTAATTATTCTTAGCAACTCTTTTTATTTAAAAAATCTTGTAT
AAACAAAATATTACGCCTTTTTGTTAATCAGTTATGATTATTTAATTTTTGCTTAAGCTC
GCTAAATAATCCCTCTAAGCGATTTATTGTATTTTCTATATTTAATTTAGAATATTTCTC
ATAGGTAAAAATAAAATCCATATAACGCTTTAAGCTGGTATAAGCACTTCTTGCATTACG
ACGTTTATAAGGGAAATGGTCTTTTTTATTGGCTTTATCACTTCATTCTTTTAAAAACGT
TTGGCGTTTTATAAACTAAGGACGTAATCGCTAATAAAATTCATTTTTTAAGATAAACGT
TTTATGACATTCATTACAAAAGTAAGGTTGAGTATTATTTTGTATACCATGTTTCTTTAT
TTTCGGACTTTGGCAAAATGGGTAGTTTTTTGTTTATATTTCAAAAAAAGTGGCTTAAAG
CCTTGTACTATAAGGCTTTAAGCCACTTTTTAGCAACAAATTTGTTTATTACACCAATTT
ACTTCAACTGAGCAAATGCTTGTAGCAAGTCTGCTTTAATATCCTCAACGTGTTCAAGCC
CCACCGAAAAACGCAAGAGCTTATTACATACACCACGAGCGATACGTTCTGCTTCAGGAA
TATCCATATGGGTTTGGGTTGCAGGGTAAGTAATAAAACTTTCTGTACCGCCTAAACTTT
CCGCAAAGGTAATCATCTTGATCGCTTTTAAGAATGGATTAACCCAGTTTTCATCTTTCA
AGCGGAAAGATAACATACCGCTTTTACCAGAATAAAGCACATCTTGCACTTGCGGTTGTT
CCGATAAGAATTTAGCGAGTTCAGTGGCATTTTGTTGGTGATGCTCAACACGCAACGCAA
GGGTTTTTAAGCCACGAATAATCATATAAGCGTCAAACGGTGAAAGCACCGCCCCAGCAC
CATTTTGCAAATAGAACAAGCGGTCACATAACGCTTGCCCTTTTGCTACCACCAAACCTG
CTAACACATCATTATGTCCTGCCAAATATTTGGTTGCACTGTGAATAACAATGTCTGCCC
CAAGTTCAATCGGGCGGAATAATACTGGTGTTAAGAAAGTATTATCGACAATCAGCAGTA
AATTATGCTTTTTAGCAATTTTCGCAATCGCTGCAACATCACACTCTTCCATCAACGGAT
TAGACGGTGTTTCAACAAAAATCGCTTTGGTATTTGGGTTAATCGCTTTCTCAATCGCGT
CTAGATCTGCCGTGTTCACATAAACAGGCTTCACGGTATTGTTATTTTTGTAGCTAAAAT
CTAACAAGCGGTAAGTTCCGCCATAAACATCGCTAGAGATAATCCACTCGTCAGGGGCAG
TAAAGAGCGACATAATTAATTGAATTGCCGCCATACCTGACGCTAGTGCAAAACCTGCAT
CGCCACCCTCTAAGTCCGCAATGCCTTGCTCAAGTACACTACGAGTTGGGTTTTTGGTAC
GAGTATAGTCAAAGCCTGTGGACTCGCCGATCCCCATATGTCCATAGGCAGTCGAAAGGA
AAATCGGGGTCGCCACCGCACCAGTACGCTCATCAGTACGATTACCCAGTTGGACTAAAG
TACTTTCAATGTTGTTATATTTCATATCTATCCTTTTGCAAAATTTTGATTAAATTTGAC
CGCTTTTCTTTATTATAAATTGTTTAAATCCAACACATCGGTCATATCAAATAGACCGTT
TTGTTTGGTTTGAAGCCATTTTGCTGCACGCACAGCACCGTTAGCAAAAGTCATTCGGCT
TGAAGCTTTATGGGCAATTTCAATACGTTCGCCTTCATCAGCAAACCAAACACTGTGTTC
ACCGACTACATCACCTGCACGGATCGTCGCAAAACCGATTTCATCACGCTTACGTTCCCC
TGTGATCCCTTCACGCGCAAATACGCCGTGCGTTTTTAAATCACGACCTAAGGTTTTGGC
AATATGCTCACCCATTGAAAGTGCCGTGCCAGATGGCGCATCAACTTTATGGCGGTGGTG
AGCTTCAATCACCTCAATATCGCAATAATCGCCCATCACTTTTGCCGCTTTTTCTAACAG
TTTAAATACTAAGTTCACCCCAACGCTGTAATTTGAAGCAAAGACGATACTGATTTCCTC
TGATGCAGATTTAATCGCCTGTTTGCCCGCATCATCAAAACCGGTTGTGCCGATCACCAT
TTTTTTATTATGTGCGACACAAAAAGCGATGTGTTCCAACGTCCCTTCAGGGCGAGTAAA
ATCAATTAATAGATCAAAATGATTGAGCTGTGAAGCTAAATCGTCCGTGACAGTCACGCC
TAAATGCCCAATACCAGCCAACTCGCCAGCATCAGCCCCGACTAATGATGATCCTTTACG
TTCAAATGCTGCACCTAATTCTACGCCCTTTGTGTTATTTACGGCTTGGATCAACTGACG
ACCCATTCTGCCACCAGCACCGACAACGCCAATTTTTAATGTCATTATAAATCCTCTATA
AAATGTCGTGATAAGCGGTTGGATTTTACAAGAAAGTTACGTTTTTGAATACAGAAAGAT
AAGCATCCAAATAGAGACAACCCGATCTGCGAAGATCGGGTTGGTCTATAGTGAATAGCT
TATTCAGGTCTTACCCCTAAAGTATGACAAATAGCATAACTTAATTCTGAACGGTTTAAG
GTATAAAAGTGGAAATCTTTTACTCCCTCTTTAGAGAGGATTTTCACCATATCCATTGCA
ATACTTGCCCCTACAAGGTTACGGGTAGTTTGATCATCGTCCAAACCTTGATACATTTTT
GCCATCCAGCTAGGGATTTTCACATTAGTGATTTTTGCCATTTTTTCTAGCTGTTTAAAG
TTCGACACAGGCAAAATGCCAGGCACGATTTCAACATCAATCCCCACCGTTGCACAACGA
TCACGGAAGCGAAGATAGCTATCAATATCAAAGAAAAACTGAGTAATAGCACGGCTTGCA
CCTGCGTCAACTTTCTGTTTCAAATAGAGCAAATCAGATTGTGCTGATTTTGCTTCAGGG
TGAACCTCAGGATAAGCGGCAACAGAAATCTCAAAATCGGCAACCTCTTTTAACAGTTTT
ACTAAATCCGACGCATAAAAAGGTTTCTTCGTATAGCCAGCAGGCTCATCGCCTCGCAAA
GCCACAATGTGACGAATGCCACTGTCCCAATAATCTTTTGCAATAGCACGAAGTTCGTCA
AGGGGTGCATCAATACCTGTTAAATGTGGAGCAGCGACAATCCCTGTTTCTTGTTGAATG
GTTTTTACGATAGAGTGCGTGCGATTACGTTCCCCAGAGTTTGCACCATAAGTCACAGAA
ACAAACTTCGGTTTAAGCACTTTCAAACGATGAATAGAGTCCCATAACAGCGTTTCCATC
TTTTCATTTTTAGGTGGAAAAAATTCAAAAGACACATTAATTTTGCCGTTTAAGTCGGCA
ACACTTTGATTTAAAAGATCAATCTCTTTTGCATAACTCATTCAACACCTCTATAGAGCT
TCTATTGTTGTTATTTGTATAATGTTTAGTTTGCATACTGCCGTCTTTTTTAGACGTTTA
GATGGCTAAAACTTTAAAATGCCAGCGATATGATGTCAATAAAATTATTTTCATTATTTC
ATGAATTTAATTTATGTAACTTGCAGATAATGATGAAAATTTTTAAATGTAAATTTTTTG
TTAAATTTGTTATCTGATGGTATTATCCCGTTGCTTGTAAAAAATACAACATCTGCTGTT
TTTATTTTCAAACTCAATTAAGCGGTATTAGGTCGCATTTAAGGGGGAAATAATGCTATC
TCAACTCACTACACCAAAAGGGCAAGCTATTCAATTAAATCATGATGGTTCATTGTCTGT
TCCAAATTACCCAATTATTCCTTTTATTGAGGGAGATGGAATTGGCGTTGATGTCACACC
AGCCATGCGTTTTGTAATTGATGCTGCGGTAGAAAAAGCCTATCAAGGTCAACGAAAAAT
TGACTGGTTAGAGATTTATGCAGGGGAAAAAGCTAACCGACTTTACGGTGAAAACACATG
GCTACCCGAAGAAACATTAGCATCAATTAAACAGTATCATATTGCGATCAAAGGCCCATT
GATGACCCCTGTCGGTAAGGGGATTCGTTCTTTAAACGTAGCAATGCGTCAAGAGTTAGA
TCTCTATAATTGCTTGCGTCCAATCCGTTACTACCAAGGTACGCCAAGTCCTGTGAAATA
TCCAGAATTAGTGGATATGGTGATCTTTCGTGAAAATTCAGAGGATATTTATGCTGGGGT
AGAATGGGCGGCAGGTTCCCATGAAGCTGAAAAAGTAATCGCTTTTTTACAGCAGGAAAT
GGGCGTGAAAAAAATTCGCTTTACGGAAGAATGTGGCATTGGTATTAAGCCTGTTTCAAA
AGAAGGGACTCAGCGTTTAGTGCGGGCTGCATTACAGTACGCGATTGATAATGATCGTAA
ATCACTCACTTTAGTGCATAAAGGCAACATCATGAAATTTACCGAGGGGGCATTTAAAGA
GTGGGGATACCAAGTTGCCAAAGACTTTGGTGCAGAGCCAATAGATAATGGCTCTTGGCA
TCGTTTAAAAAATCCAAATACAGGACGAGAGATCATCATCAAAGATTGTATTGCTGATGC
TTTTTTACAAGAAATTTTATTACATCCAAGTGATTACGATGTGATTGCAACGCTTAATCT
TAATGGTGACTACATATCCGATGCACTTGCGGCACAAGTTGGCGGTATTGGTATTGCACC
TGGTGCAAACATAGGGGAAGAGGCGGCTATTTTTGAAGCAACGCATGGTACAGCGCCTAA
AATCGCAGGTCAAAACAAAGCAAATCCAGGCTCGATCATACTCAGTGGCGAAATGATGCT
ACGCCATTTAGGTTGGACTGAAGCGGCAGATTTAGTGGTAAACGCAGTATCCAAAACCAT
CTCAAATAAGACAGTGACCTTTGATTTTGCGGAAACATTAGAGGGGGCAACACTCCGTAC
AACTTCGGAATTTGCCCAAGATATTGTCGCCAATATGTAACCACTTATACACATAGAGAT
AATCATGCAATTTTGTGATCTTGTTAACAAAATGTAAAATTTGTTAAATTTATTTCTTGT
CGTTTTTACTCTCTCTGTTATGATTATCTCATCGCTCATTTTTTATCTATATTGAAGTGG
GGATCATCATTATGTCTTTCTTAACTGAATACCAAACACACGTTTTTGAACGAGCTGCAC
AAGGTATTGTGCCACTGCCATTAAATTCAGCGCAAACAGCAGAGCTTATTGAATTACTTA
AAGAACCTGCTGATGCAGATAAAGCATTACTCTTGCACCTCTTTGAAAATCGAATACCAG
CAGGGGTTGATGAAGCAGCCTATGTTAAAGCCAGCTTTTTAGCAGCCTTAGTAAAAGGGC
AAGCAGTTTCGCCGCTCATTTCCCCACAACAAGCCGTCAGCTTGCTAGGCACAATGCAAG
GGGGGTACAACATTGAACCGCTTGTTGAAGCACTTGATGATCCAAGCCTTGCTCCTATTG
CCGTCAAAGCACTCTCTCATACGCTCTTAGTATTTGACAGTTTTCATGATGTGGCAGAAA
AAGCGAAGCAAGGAAACCGCTTTGCTAAAGAAGTATTAACCTCTTGGGCCAATGCTGATT
GGTTTTTATCTCGTCCAAAATTAGCCGAAAAACTCACACTGACCGTGTTTAAAGTGACAG
GAGAAACCAATACAGATGATCTTTCGCCTGCACAAGATGCTTGGTCACGCCCAGATATTC
CATTGCACGCACTGGCTATGCTTAAAAATGAACGGGAGGGTATTGAACCTGACCAAGCTG
GTGTAGTTGGTCCAATGAAACAGATTGAAGCCCTTAAACAAAAAGGTTTTCCACTTGTTT
ATGTTGGCGATGTTGTAGGAACAGGTTCTTCACGTAAATCGGCTACAAATTCGGTCTTAT
GGCTCATGGGAAATGACATTCCTTACATTCCTAATAAAAGGGCTGGCGGTGTGGTATTAG
GCGGTAAGATTGCCCCTATTTTTTTCAATACGATGGAAGATGCAGGCTCATTACCCATTG
AAGTGGATGTAAGCCAATTAAATATGGGCGATGTAATCGACCTCTATCCCTATGAGTGCA
AAATTTGTAAGCATGGCAGTGACGAAGTATTAGCCCAGTTTAGTCTTAAAACGAATGTGC
TTCTTGATGAAGTTCGTGCAGGCGGACGTATTCCATTGATTATTGGTCGAGGTTTGACAC
ATAAAGCACGCATGGCACTAGGATTGCCAGAAAGTGAAGTGTTTGTTAAACCTCAAATAC
AGGCTAAAACAACAGTCGGCTACACACTTGCACAAAAAATGGTTGGGCGAGCTTGTGGCG
TGGAGGGCATACGCCCAGGACAGTATTGCGAACCTCGAATGACAAGTGTTGGCTCACAGG
ACACCACAGGCCCAATGACCCGTGATGAGCTTAAAGATCTCGCTTGTTTAGGTTTCTCAG
CTGATTTAGTGATGCAATCATTTTGCCACACGGCCGCGTACCCTAAACCTGTAGATGTTG
TGACACATCATACCTTACCTGATTTCATTATGAACCGAGGCGGTATTTCACTACGTCCAG
GTGATGGTGTTATTCACTCTTGGCTTAATCGAATGCTATTGCCCGACACCGTAGGTACAG
GTGGCGACTCACATACACGTTTTCCGATTGGCATCTCATTTCCTGCAGGTTCAGGCTTAG
TTGCCTTTGCGGCTGCAACAGGCGTAATGCCATTAGATATGCCAGAGTCTGTTTTAGTCC
GTTTTAAAGGCGAATTGCAACCAGGCATTACCTTACGAGATCTCGTACATGCGATTCCCT
ATTATGCTATTAAACAAGGGCTATTGACGGTAGAAAAAGCGGGTAAGAAAAATATCTTCT
CAGGTCGCATTTTAGAAATTGAGGGATTAGAGTACCTTAAAGTTGAACAGGCTTTTGAAC
TTTCAGATGCCTCAGCCGAACGTTCTGCTGCGGCTTGTACCATCAAATTAAATCAAGAAC
CGATCATCGAATATCTTCAGTCTAATATCATCTTACTAAAATATATGATTGCCGAGGGTT
ACGGCGACAAACGAACCCTTGAACGCAGAATTAAAGCCATGGAAGAGTGGCTGGCTGCCC
CACAATTATTAGAAGCAGACAGCGATGCTGAATATGCCGCTATCATTGAAATTGATTTAA
ATGACATCAAAGAGCCTATTCTTTGTGCCCCAAATGACCCTGATGATGCTAGAACACTTT
CCGAAGTGCAAGGTCAACAAGTCGATGAAGTCTTTATTGGCTCTTGTATGACGAACATAG
GTCATTTCCGTGCCGCAGGTAAATTGCTTAACCAGCATCAAGGCATGATCCCAACACGTT
TATGGATTGCTCCACCAACTAAAATGGATGCAACACTACTTAGTGAAGAGGGCTATTACA
GCATTTATGGCAAAAGTGGAGCAAGAATTGAAATACCAGGTTGTTCACTTTGTATGGGAA
ATCAAGCTCGTGTAGCCGACGGCTCAACCGTTGTTTCAACCTCTACACGCAATTTCCCAA
ATCGCATGGGTAAAGGCTCTTTTGTCTATCTTGCTTCTGCAGAGCTTGCGGCAGTCTGTG
CATTACTAGGACGCATTCCTACATGGAAAGAGTATTTAGATTATGTACAACGCCTAGAGG
CAGATAAAACGGATACATACCGCTACATGAATTTTGACCAAATTCAACGTTATACCCAAA
AAGCGGATAACCTCATTTTTCAAACAGCGGTTTGATTTTGCATAAAATTTACGATAACAG
GGAGGACAAAATGCCTAAACTACACCCGACTTTAACTGCAGAACTTCACCTTAACGATGG
GCGTAAAATTCCATTGCCCGTTTATCAGAGTAACTTAGGTTTTGATGCAATTGGCGTTGA
GGCATTACAAAAGCACCAACTCTTTACCTACGATCAAGGGCTAACCTCTACCGCACTATG
CCAATCCAGTATCACCTACATTGACGGCGAACAAGGTGTCTTATTGCACCGTGGCTATCC
GATTGACGAGCTTGCTTTAAATAAAACCTATCTTGATATCGCCTATCTTCTTCTAAATGG
CGAACTGCCTACAGAAGAAGAATTGGCTGAGTTCAAAAAAGAGATCTGTTCACATTACAT
GGTAAATGAACAATTTACCCGCTTGTTTCAAGGTTTCCGCCGAGATTCGCACCCAATGGC
GGTTATGTGTGCAGCAAGTAGTGCTTTAGCCGCATTCTACAATGACATGCTAGACAGTGA
TGACGAAGCACATCGAGAAAAAACCGCCATTCGCCTCTTAGCCAAAATGCCAACCCTTGC
AGCCATGTGTTACAAATACAACATCGGCCGCCCATTTATGTATCCGCAGTATCACTTATC
CTACGCAGGCAACTTCCTACACATGATGTTTGCAACACCTTGTGAACCTTATGTGGTTAA
CCCTGTACTAGAACGAGCTATGGATCGCATCTTCACACTTCACGCAGACCACGAACAAAA
CGCTTCAACATCAACAGTAAGAGGCGTTGCTTCCTCCGGGCCAAACCCATTTGCTTGTAT
TGCGGCAGGGATTGCATCACTGTGGGGGCCAGCTCATGGCGGAGCAAACGAAGCTTGTAT
CAAAATGCTACAGGAGATCGGCACGGTTGACCGTATTCCTGAATTTATCGCAAGAGCCAA
AGACAAAAATGATCCATTTCGTCTAATGGGATTTGGTCACCGAGTATATAAAAACTACGA
TCCAAGGGCAAAAGTTATGCGGGAAACCTGCCACGAAGTCCTTGCAGAATTAGGAATAAC
AACACCATTACTTGAAGTTGCAATGGAACTAGAACGCATTGCCTTAAGCGATCCTTATTT
CATTGAACGCAAACTTTATCCTAATGTTGATTTCTACTCAGGTATTATTTTACAAGCCAT
AGGCATTCCAACTTCCATGTTTACTGTTATTTTTGCCTTAGGCAGAACAGTCGGGTGGAT
TGCAAATTGGAAAGAAATGTGCGAAGAGAGCCTCAAAATTGTCCGTCCAAGACAAATTTA
TACGGGGTATCAAGAAAGACATATTAAATAATAAAACGTTGAGATAAATAGTTGCTAAGA
TCGTATTGGTTCTTAGCAACTATTTTTGATTCTATATGTAGAAAGGAAATTACCCTAAAA
TTTTATTGAGTTCATCGCTTATAGATTCTACAGATTGAGTACCATCTAAACGGTAATATT
GAGTATTTCCTGCTTCAGCTTCCGTAGTATAGTACGCTATCAATGGTTTAGTCTGTTTAT
GATAAATCGTTAAACGTTCTAGTACAGTTTCTGGTTTATCATCCTGACGAATAATTAGGT
CTTCGCCAGTTATATCATCTTTACCTTCTACTTTCGGTGGATTATATACAACATGATATG
TGCGACCAGATGGCTGATGAACTCGACGTCCACTCATACGCTCAACGATTACTTCATCTG
CCACATCAAACTCTAATACAAAGTCGATTTTTACACCAGCTTCTTTTAGTGCATCTGCTT
GTGGAATAGTGCGAGGAAAACCGTCTAGCAGGAAACCATTTGCACAATCTGGTTGAGAAA
TTCGGTCTTTAACTAAGGCAACGGTTAATTCATCTGGAACTAATTTTCCCTCGTCCATTA
ATGCTTTGATTTGTTTACCTAACTCTGTTCCTTCCTTAATGGCAGCTCGGAACATATCCC
CTGTTGAAATTTGTGGAATACCAAATTTCTTCATCATAAATAGGGCTTGTGTACCTTTGC
CTGCACCAGGTGCTCCTAATAAGATAATTTTCATAGTAAGACCTCTTAAAATAAAAATAG
TGGAGTAGATTAGTAACCCTATTGATTACTGCTTGAGTTGTGAATTTTATTATGTAAATG
CTCACTTGTTAAGTCAGTTTAAATTAAAGCGAGCTAAAAAATACCACTAAAATCAAAAGC
GGTATCACATATTTAACATAGTTAAACCACAAATTCGTTAATGTTTTCCCTGCCCCTAAC
TCTTCCTTCGCTTCATCTTTTAAGACAAAACCAACGAAAATCGCACTGCCGAGAGCAGTG
AGAATAAATAAAATATTACCACTGATATAGTCAAAGGCATCAAAAATACTTTTGCCTATA
ATGGTGATATCTTTCCATACATTATCACCTAAAACAGATGGTACATTACCAAAAATGAAA
ATCAGGGTAAGTGTCCAGAAAATCGCTGCTTTACGGCTCATTTTAGTTTTTTCTTGTAAA
GCGGTGATGATCACTTCATAGATGGTTAATGAGGTCGTCAATGCTGCGACCACTAATAAT
CCAAAGAAAATAATAGCAAAGATCGTACCGCCCCACATATTAGAGAAGACAATCGGTAGG
CTTTGGAAGACGAGTGTTGGGCCTGAATTTGGGGCAATGCCAAAGCTAAAGAGTGATGGG
AAGATCATAAAGCCTGCCATGACTGCAATTACCGTATTTAGTACCCCTGTGATTGTCGCA
GTTCTCACTAGATTTTCTTTTTTATCTAAGTAGCTAGAAAGGGTAATTAATACGCCGAAA
CCTAAGCTAAGTGCAAAGAAGACTTGCCCTAATACAAAGACAAACAATTGCGGTGTAATT
TTTGAGAAATCAGGCATTAAATAGAATTTAATCCCTTCCGCTGCCCCTGGTAAAGTGACA
TTACGGATCACCATAATAATCAAGAAGATAAAGAGTATCGGCATAAGATATTTAACTGAA
CGCTCAATGCCATCAACAATGCCTTTGACTAAGATGAAGTAGTTTACTAATACGAACAAG
CCAGTATAAGCCAAAATGGTAACTGGGCTGTTAAAAATACTCTCTTTAAAATAAGTAGAT
GTAGTTTCTACGGTAACAGGTGATGATAGATCTAAACCGCCCGTTACAAGACTGCCGATA
TAGTTTAATACCCAACCACCAAGCACCATATAGTAAGCAAGGATACCAAAAGATCCTAAT
AATCCCATATAACCCAAGATTTTCCACGCAGGGTGAATGGCTTTACCATTCGCTTTTCCC
GTAAAGGCATCAATGGCATTTACTCGCATACGGCGACCAATCACATTTTCAACCAAGATC
ATCGGAATACCGATCACGATCATTGCGATACAAAATAGCGAGACATAAGCTCCGCCACCA
TTTTCACCGACTAAATAAGGGAAACGCCACGTTGCACCAAAACCAACGGTTGCACCTGCT
ACGGTCATAATATATGCCAATCGATTTGACCACGATTGGCGTTCTTGGGGTTGTGTATTC
ATATTTTTTCCTACTGCATACAAAAGGAAGTTAAGAGAACAGAGCAAAAAGTTCATCGAC
TTTAATTCGAGAGTCAATGGATTGACCGATGTGACGCTGAACTTTCAGTTTTTTGATTTT
TGCTCCACGGTAGATTTGCCGAGTAAACTCGGTATCGTGATTTGAAATTAAGACAGGGAT
TTTCGCCTGTTGAGCTTGTTTTGCTCTGTCTGCTAAAGCAATTTGTTGCTCAAGGGAAAA
ACCGCCCCCAGCATAATGGGTAAAATTCGTTTCTTGCTTCAACGGGGCATAAGGCGGATC
GCAATAGACCGCATAATCATCAGGATTATCTAATAGATATTGAAAGACTTGATGAAAATC
GGCACAGATAAATACCGCTTTCTGAGCTTTTTCCGCAAAAAAGCGTAACTCTTTTTCAGG
GAAATAATGGGTTTTATAATCGCCAAATGGCACGTTGAACTCATTTTTTTGGTTATAGCG
ACATAAACCATTAAAACCAAAACGGTTGAGATAAAGAAACAGTGCTGAACGACGTAGCAG
ATCTTGGCAAGCATTAAATTCCTTACGTCGCTCATAATAAAATTTTGCCGTATTTGCTTG
TGGATCATTAAACAAGGCTTGCGATTGCTGGATATAGCTTTCCACATCAGCTTTAATCAC
ATTAAAGAGATTAATCAGATCAGGGTTAATGTCAGCAAGAATATAGCGTTCAAAATGTGT
ATTAAGAAAAACTGAGCCAGCCCCAACAAAAGGCTCTACTAGGCAAGCCTTTTGGGGTAG
GTGCCGATTAATTTCATCGGTCAGGCGAAATTTCCCACCTGCCCATTTTAAAAAGGCTCG
CTGTTTCATTGTTAAAACTTAGGATTGAGTAAATCGACGGATAGCATCTAACACTTGAGT
TTCAGTCGCTTGAGCGGTGACATAAGCTGTGCCAAGTGATTTTAATAAAATCAGACGCAA
CTGACCGCTTAGTACTTTTTTATCTCGCCACATATAAGGCAGATATTCTTCAGGCATCAT
TCCATCTGGTGAAATGGTTGGCAAGGTTGCACGAGCAATCAATTTTTCTAAACGAGCCAC
ATCTTGTTCCGTAAGATCGCCTAGAATATGGGACAAGGCAGCTGCTTCAAGCATACCGAC
TGCAACCGCTTCCCCGTGTAACCAGTTACCGTAGCCAAGATGTGCTTCAATCGCGTGTCC
AAAGGTGTGACCTAAATTTAACAAAGCACGGTCGCCTTTTTCTGTTTCATCACGAGCCAC
CACATCGGCTTTCAGTTGGCAACAACGTTGAATACAATACTCTAATGCAGACTGTTCAAG
GGCAACGAGATCGTCAATATGCTGTTCAAGCCATTCAAAAAATTGAATATCAAAAATTGC
ACCATATTTGATTACTTCCGCTAAGCCTGCACTCACTTCACGTTTAGGCAAGGTTTTTAA
GGTATTTGTATCAACAATGACTGAAATCGGCTGATAAAACGCTCCAATCATATTTTTGCC
AAGCGGGTGGTTTACCGCCGTTTTTCCCCCAACGGAAGAGTCCACTTGAGCTAATAAGGT
GGTTGGAATTTGAATAAAACGGATACCACGTTGATAAGACGCAGCAGCATAGCCAGCCAC
ATCGCCAATTACACCACCACCTAACGCAATTAATACCGAATCACGATTGTGATTTTTTTC
AAGTAATGCGGTAAAAATAAGATTGAGTGAGTCAAGGTTTTTATATTGCTCTCCATCGGG
AATTAAAACCGAATCAACTTTACAACCGATAGCTGTTAGCGTTTGTTCTACTGTTGCAAG
ATAATGGGAAGCAACCGTTGGATTAGACACGATCATCACCTTATCCCCTGATTTTAACGG
GTGATAACTCATCGGATCCGTTAATAACCCTGCCCCTATTGCGATAGGATAGCGACGTTC
TTTTAATTCCACATTAACTTGCAACATATAGACTTCCCTGATTACTGTAAATTATCAATC
ATATCAATGATTTGCGTTGCGACTACTTTTGCACTTTGTTCATCAGTTTGCAAAATAATG
TCCGCAATTTCTTCGTAAAGCGGATTACGAATTTTCGCCAATTCAACTAACGTTTGATAT
GGATCTTCCGTTTGCAATAACGGACGTTTTTTATCACGTTGAGTACGTTCAAACTGTTTA
TCCACCGTAGTTTCAAGATAAACCACAATACCACGAGCTGAAAGCACATTGCGGTTATCT
TTAGACAACACCGAACCACCGCCCGTCGAAAGCACAAGACCTTGAGATTGTGTCAGCTCA
TTAATGATACGCTCTTCACGTTTACGGAACCCCGTTTCGCCTTCAATATCGAAGATCCAA
TCAATATCCGCCCCAGCACGCTCTTCAATCACAGCGTCTGAGTCTAAAAAATCCATATTT
AACATTTGTGCTAATTGACGACCAATCGTGCTTTTACCTGCACCCATAGGGCCAATTAGA
AAGATATTACGTTTTTCTGCCATTATTTGTTCTATAAATAAAAATAGAGTGAAAAATTGA
TTTGTGAATTTTTAGAAAAAACAGACCGCTTGCACATACAAGCGGTCTGTTTTATGTTGA
ATTTTGTAAAAGTGATTAAAATTAAAACACTTATCTTATAAATTTACCACAAATCGCCCA
AAATAAAGATGGGCGATATTATCTCAATAAATCGCCCTACTTTTCAACTGGAACAAAGAG
AATTATCGAATTTTAGAATAATTCTTTACTGATTTTTTCAGTTCCTTCAGGATTTGTACC
TAGAGGTTGTTCAAGTGCCTTCTCTACAATATAACGTTTCTTAGGTTCAGTTCCTTTAAT
GAAATATTCGCTCATATTTCCCCCTAATAGACCGCTTGTAGGCTCAATTTGTAATTCTAT
GATATTAGGTGGCAACTGTTCTTTTCGCTCTTCTTTATCCGAAAGAGCCACTTTCATATA
CTTAATCCACGCTGGCAACGCTGTTTGAGCGCCAGCCTCACCACGTCCCAATTCACGTTT
ATTATCATCAAAACCAACATAAACTGTCGTCACGAGGTTTGAGCCAAAGCCTGCGTACCA
AGCGATCTTGGCGTTATTTGTAGTCCCTGTTTTTCCACCAATATCACTGCGTTTGATCTC
ATTTGCCACACGCCAGCTTGTTCCTTTCCAGCCTTGACTAGCTTCACCTGTAATAGCTGT
TTTCAATGCACTTCGCATTAAGAATGCAATTTCCCCACTGATAACCCTTGGGGCATAATG
CACTTCTCGATTAACAGCTATGGCATCTGCCATCAAGCTTGGGGCATTTTGTTTGGTTTT
AGTGGCAATATCCAGTTCAGGAATAACATCACTTTCATCATCTTTAGGAATTACAGTTTC
TTCTGTAGTTTCCTTTACTTTGACAAAATCAAAATAGGTTGGCTCTGGATAAATGACTGG
CTTATCATCACACTCTAAACAGGCAATTGCAGGGTTTGCTTTAAAGAGTTCATTGCCTGT
ACTATCTAAAATACGACCAATGATATAAGGTTCAATCAAATAGCCACCATTATCAAACAC
AGCATATCCCCTAGCCATTTCTAACGGCGTGAAGGACGCTGCCCCTAATGCCAATGCTTC
TGTCGCTTGATATTGATCTTTTTGGAAGCCAAAGCGTTGTAAGTAATCCGCTACATACTC
TACGCCAGCCATCTGAACTGTACGCACCATCATCACATTTTTCGACTTACCCAAGCCTAC
TCGCAAACGTAACGGACCTTCATACACATTCGGTGAATTTTTCGGTGTCCACGGTTTTTG
TCCTGCTTTTGTAATAGTAATAGGCGTGTCGCTTAGAGTGGTTGAAAGGCTCAATCCTTT
ATTTAATGCTGCAGCATAGATAAAAGGTTTAATCGAAGAACCTACTTGCACTAAAGATTG
TGTTGCACGGTTAAAACGGCTTTGTTCAAAACTGAAACCGCCCACAATCGCTTCTATCGC
CCCATTATCACTATTTAGTGAAACCAGTGCAGAGTTTACATCTGGAATTTGCCCTAATTC
CCATTCACCCTTACTATTTTGATGCACCCAAATTTGTTCACCAACATTGATCACGTCTTT
TACTTGAGTAGGTGCTTTACCTTGGGCGGAGTCATTGATAAATTTTCTTGCCCAACGCAT
TCCAGACATTTTAAGCTCAACACGCTCCCCTGTTGGCAACATCACATTCGCTTTATCTTT
TGAAATTGCCAATACTGCCGCACTCGTAAATGGCTCAGAGCTTGGCAATTTGCTTAGGTG
ATCGATGATCTTTTCTTCGTCCCACGCTTTCTCTTTAGGGTTCCACAGTTTCTCAGCTCC
ACGCCAGCCGTGACGGCGGTCGTAGTCAATCAAGTTATTGCGTAGTGCATCTTGTGCTTC
TTTTTGGTCAGCTGATAACACTGTTGCAAACACTTGGAAACCTTTGGTGTAAGCGACTTC
TTCACCATAACGTTTTACCATTTCTTGACGGATCATTTCTGTCACATAGTCGGCGCGAAA
TTCTAACGCAGCGCCGTAATATTTGGCTTTAATCGGTTCTGCTTTAGCCTGTTCATACTG
CGCTTTGGTGATTTTTCCGACTTCTAACATACGCCCAAGCACTACATTACGGCGTGCTTC
TGCTCGTTTAAGCGAGAAAAGAGGGTTCATCGTGGAAGGGGCTTTTGGTAGCCCTGCAAT
GATCGCCATTTCCGATAAGGTTAATTCTTCTAGCTTTTTACCAAAATAGGTTTTAGCCGC
AGCCACCACCCCATAAGAGCGATACCCCAAGTAAATTTTATTAAGATATAACTCTAAAAT
CTCATTCTTAGACAGATTTTCTTCAATTTCTAACGCCAAAATCACTTCTTTTAATTTACG
CTCAAGTTTGCGTTCTGGCGAAAGGAAAAAGTTGCGTGCTAACTGTTGCGTAATGGTACT
CGCCCCTTGCGTATCCCCTTGGCTTGAACGCCAAACGGCACGCATAATGCCTTTAGGATC
GATCCCCTTATGTTCATAAAAACGGGTATCTTCTGTCGCAATAATCGCATCAATTAAGGT
TTGCGGAATATCGGCAAGTTTCACAGGAATACGGCGTTGCTCCCCGACTTCCCCAATGAG
TTTACCGTCAGCGGTAAAAATCTGCATAGGTTGTTGAAGTTCAACGGTTTTTAGGCTTGC
TACATCAGGTAAATCTTCTTTTAAATGAACATAAAGAAAACCTACAGCAACTAGACCCAC
AATTATTAGTGTAAGTAAAGCACTAAATATGATTTTTACGATCTTCATCGAAAAATTCTC
TTTTGCTAAATGACGAAAGGATAATTCTAGGTCAAGATAACCTAAATCCGAAAACTGCCC
CCTGCTTATACATCAGTGGGGTAGAAACGAGTAATTATAGTTTTAATTGACCTCATAATC
TATTTTTTATTCGAGGGAAATATGGGTAAATTCTTTCAATTTCGTACAACACCGCAACTC
AAACCTATTCAAGTTGGCTTTTTCTGGCAAGAAAATACCGCTTGTGTCGTCTATTTTGAA
CAAGAACAACCTCACACCTTTTACTTTTCAAACAAAGTAGAAGCGGATAGTTTCCTACAA
CAATTTCCCTTTAACTATCAGCTTATTCAAGGCATTTCTCATCAGCATATTTGGCGAAAA
ACCTTGATACTGCCAGAGCTACATTCCCATTTAAAACAAGCTGAGCAAATCATTCGTGTA
CTCAAACAGAGCCTACCTTTAGCTTTATCTGAAGTAAACATTGATTACCACATTACCCCT
TTAGCCGAAAGCCACCTTTGCCAGCTTAATCTATATGCTCTAAGAAAAAGCAACAGCTTT
GACCCAACGGCTATTTTAGATTGCGAACTCTACTGCCTACTACGAGCGGTAGGATTTCTG
ACAAAAATAACGGAAACGCAAATTCTTGAACACAGTTTCCACATTCAAGACAAATTTATT
CACTTTCAAAATCAACGAATTATCGTCGAAAAGCAGAATAATAGCACCAAACCAATCATT
GAAGTGGACGGCTTGCCCCAAGCTCAACATCTTCCCCACTTTTATCCTTATCTCATTGCA
TTAGGAGCAAGTTTATGGAATGGCAAGGCATCAATCTAAATGGCTACCGCCAACAGCAAT
GGTTGAAACAGTCGCAAAAAAACCTCAAGCATCTCACTGCTTGTCTTGTGGTTAGCGCAC
TACTGGCGTTACTTATCAGTTGGCAAAATCAACAGCAACAACATCAATTTCACACTTTGG
CTCAACAGCGACAACAAAGCCAAGAGCAACAAACCGCATTAAGCCAGCAGATTGAACAAC
TGACTTTGCAATCACAAAATAAAAGCACACAAAGCCTAGAGAACAGACAGATTACCGCAT
TTTTGAATTATCTGTTAGGCATTCAATTATCAGGGATTATTGAGATAGCCCAACTATACC
AAGCAGAAAATACCGTCTTTAAACTCAAAGGCAAGGTGTCTAGCCCTACTCAATTTAGCC
AGCTTGAACAACAATTAAAAGCAATGAATTACATTTATCAAATAGAACAATTTGAAACGC
GTGAAAAAAGCGAGATTGAATTTAGCCTACATATTGATTTAAAGGAAAAAGAATGAAATT
GTCCTTAGCCAAGTATTATTTAATGCCAGAACATCCATTATATCGTGGCTTATATTATTT
AAACCAAAATAAAGGATTTATTCTATCGGGAATATTTTTATTGATTGTGGCATTTCCAGT
AGGAAATTATTTTTATCTTAATCAGAAAATAGATCAACAACAAAAACAGCTCACTGAAGT
TAAACAGATTATTGAGCATAAACAGCAACAATTAAAATTATTACAACAACGCTATCAACT
TGCTCAAGATAAAAGTGAATTATTAACCAAAATAAATCAACAAATTCAGCTGATTTTAGA
TAAAAATAGCGTAGAAATTGACAGTATTCAATGGAATATGGAAGAAAGAAAAATCTATTT
ATTAATTAGCCAATCTACACAAAAGATATTTAATGTAATTGCTGAGCTTAATCAATTAAC
AACAGTTAAATTTCAGGAAATTCATTTAACTAAAAAAACAAAACAGAAATATATTCAACT
CAATGCCACTTTACTTTTTCAAGCTGACACAGGAGAACCGTAATGCGATTATGCTTTTTC
TATTTTGTCTTTCTAAGTGCTGTTACTATGGCAGATCCTTTTTATGCCAAGGAAAATACC
CAAGATCAGCCACAAACGGCAAAAGATCAAAACAAAACGACCGCTTGTATGCCAACGGAC
AAGGTGAACGAAATTCACCTCACCACAGATTTTGATAAATTACAGCTTATCGGCATTATT
CAGATCGACGATAAAATTCGAGCGATTTTTATAGATGATAAAAAACAGCTTATAGATTTA
TATCCTAACGACTATTTAAGCCATTCCTTTATTCAAATTAAAGAGATTGATTTTAAATCG
GTTAGTTATATTGATTGGCAAAAAACAGAAAATTGCCAATCCCCTAAATTGTTTACTTCA
AAATTTTAGGAGTATCTTATGCGTTATTTATTCCTGCTATTCTTTGCTACTTTTCCTGTA
TTAGCAAACCAACAAATTTCGCTTTCGATAAGAAATGCCCCTACGGCAGAAATTATTGGT
TATTTAGCTGAAGAAACGGGAAAAAATATTACGATTTCAGATGAGATTAAAGATACAAAA
AATTTCAGAGTAGAAAAAAGCCATTTTGATGAGATATTAAATAGTTTAATCAAAACACAT
CAATTAAATTTAAAAAAAGAAAATGGCATTTACTATATTCATCAAGCCCAAGAACATAAA
CAACATACTACGGCACAATTAGTTAATGCTCTGCCTAAATTAATCACCAAAACAATCAAG
TTACACTATTCCAAAGCCTCTGAAGTAATAGAGTCTTTGACAAAAGGGCAAGGCAACTTG
CTATCAGAGAATGGTTATCTTCATTTTGATGATCGCAGTAATAGTATTATCGTCAAAGAC
AGTGCCGCATCGGTTAAAAACTTTACTCAACTTATTGAAACCCTAGATAAACCAACGGAA
CAAATTGCAATTGAAGCCCGAATTGTCACGATCAGCAGTGAACATTTACAACAACTTGGC
GTGCGTTGGGGTTTATTTTCCCCTAACGAAAATCACTACAAATTGGCAGGAAACTTAGAG
GGCAACGGATTAACTACCAACAACTTAAACGTAAATTTTCCAGTAAATCCGTCCGCTTCC
GTTGCCTTACAAATTGCCGCTATCAACAGCCGTGTACTTCATTTAGAACTCACCGCATTA
GAGAGCGAAAATAACATTGAGATCATTGCAAGCCCTCGCTTACTCACAACAGATAAAAAA
CCAGCGAGTATCAAACAAGGTACAGAGATTCCTTATGCAATGTACAGTAAGAAAAAGGAA
ATCACCGATATTGAATTTCGTGAAGCGGTTTTGGGGCTAGAAGTCACGCCACATATTTCT
AAACAAAATCAGATTTTGTTAGATCTTGCCATTAGCCAAAATTCGCCAAATAACCAGATG
AACAATATGATGGCAACGATTGATAAACAAGAAATTAATACACAAGTCCTTGCTAAACAC
GGCGAAACCATCGTATTAGGCGGTATTTTTCAACATCTGATCGCCAAAGGCGAAGATAAA
GTCCCGCTGTTAGGCAGTATCCCCGTGATTAAACGCTTATTTAGCCAAAACCGAGATAAA
ATCTCTAAACGGGAGCTGGTTATTTTTGTTACGCCTTATATTGTAAAATCTGAAAAAATA
GGAGCGGAAAAGCAGAAATAACTTCACCTTTATTTTGCGGGAAAAGGCTACAATGTGTTA
GAATTGCCGACTATTTTTATTTCGATAAATTGAGGTTTTATGAAAGTTTCTCCCCGTCGT
CGTGCGAGAGAATGTGCGGTGCAAGCACTTTATTCTTGGTACATTTCGCAAAATAGCATT
GAACAAGTTGAATTAGCCTTTGTGACCGATCAAGATATGCAAGGCGTAGATATGCCTTAT
TTCCGTAAATTGTTACGCGGTACGGTAGAAAATGTAGATGTTATTGATGATATTCTTCGT
CCATATTTAGATCGTGCAGATAATGAATTAGATCCGATTGAACGTACTATCTTACGTTTA
GCCGGTTATGAACTAAAATTTGAATTAGATGTGCCTTACAAAGTGGCAATTAATGAAGCG
ATTGAAGTGGCAAAAGTATTCGGTTCTGACGATAGCCACAAATATGTCAATGGCGTATTA
GATAAATTAGCCCCTGCGTTGAACCGCAAATAAGGATTACAATGGGCGAGTTTGATTTGA
TAAAGCACTATTTTAGTCGTGACAAGCGGTTAGATCGCCAGGATATTTTACTTTCCGTGG
GCGATGATTGTGCGGTGACAGAAATTCCAACGGATCATCAGCTCGCCATTACCACAGACA
CCTTAGTGCTTGGTACACATTTTCTTCCTACGATTTCCCCTGCTGATTTAGCTTATAAGT
CCGTTGCGGTTAATCTGAGCGATCTCGCAGCAATGGGGGCAAAACCCGCTTGGGTTTCCT
TGGCATTAACCTTATCCGACGTTGATCATCAATGGCTTGATAGCTTTAGCCAATCACTTT
TTGCTATTTTAGCCGAGCATCAAACCGCTTTAATCGGCGGTGATACCACCAAAGGTCACT
TGGCGATCACCTTGACCGCACAAGGCTTTCTGCCTAAAGGCAAAGGATTATTCCGCCATA
AAGCACAGGTGGGGGATCTTATCTATGTTTCAGGGCATTTAGGCGATAGCTCGGCAGGGT
TAGCCCTGTTGCTCAATCCGCCAGCCACATTGACCGACGCTCAACATTATTTAATTCAAC
GCCATTTACGCCCAACACCTAGAGTGACATTAGGACAGTGTTTGCTCAACTATGCACAAT
GTGCGATTGATATTTCCGATGGATTGTTAGCAGATTTAGGGCATATTTTAGAACGAAGTG
GTTGCGGAGCGGAAATTAATGTGGATAAGTTACCGCTTTCAGCACCACTGTTACAAACTT
ATTCACAAGAACAGGCAGAACAATTTGCTTTAACGGGTGGGGAAGATTATGAACTCTGTT
TTACCGTATCGGAAGACAATCGTTCTGCAATGGAACAAGCCGTTGCTGATTTAGGCATTC
CTTGTCATTGCATTGGTAAAATCACCGAAACAAGCGGTCGTTTAACCTTACTAAAACACG
GCACTGTTTATCCACAGCCTAATCAAGTTGGCTTTGATCATTTTAATTAACAATGAAGAT
AAATTTAAAAAATCCTATTCATTTTCTCGCATTCGGCTTTGGTTCAGGGCTAATCAAACC
TGCCCCTGGTACTTGGGGAACTTTGGCTGGTTTAGGGGGGGCGATCTTGTTGTGGCACAT
CACAGAAAGCACGCTCTTTTTTGTGTTACTGAGCTTGATCACTTTTGTTGCTGGGTGCTA
CATCTGCGACAAAACCAGTCACGATCTTGGCGTACACGATGATGGGCGGATCGTCTGGGA
CGAGATCGTTGCGGTGTTTGTGATCTTCGGTTTTCTGCCTGAACACAACTGGCTCTATTA
TCTGCTGACCTTTGTCACTTTCCGCTTGTTTGATATTCTCAAACCCTACCCTATCCGCTA
TTTTGATGAACATCTGCAAGGCGGATTAGGCATTATGTTTGATGATATTTTAGCGGCAAT
CTACTCGATTATTACTCTCTATTTGATCTCTTGGTGCATTTAAAATGTGGACAATTTTTT
TCGTACAATTACTGGGCTTAATTAGCCCTGGTCCTGATTTTTTCTATGTCAGCCGTAAAG
CAATGGCAGATACTCGCCGAAATGCGATTTTAGGTGCTATCGGTATCTCTATCGGTGTTG
CATTTTGGGCATTACTCACTTTGTTTGGCTTGGCATTTCTTAATAAACATTTCCCTTCAT
TTCAATTTGTGCTGATGATTTGTGGCGGAAGCTATCTTGCTTATAGTGGCATTCAAATGG
TGCAAATCACGAAAAATGCGGAAATTGGCTCGGCAACATCCACATCACAAACAACTTCTG
CCGTTAAAGAAATTCTAAAAGGGTTAATGATTAACCTTGCCAACCCTAAAATTGTGGTGT
TTTTCAGCAGTGTTTTAGCTGGTTATGTTGCTAATCTCTCGGCATTAGCGGACTTACTTG
CGGTACTTGCCATTTTAGTGGGCAGTGCAGTGGTTTATTTCTGGCTTGTCGCTTTGCTAT
TTTCTCGACCAGCTATTCGCTATTTTTATGCCAAATATAACCGCTATCTAGATAATTTTG
CTGGGGCAGTGTTTATTTTATTTGGGGGGAAATTGGTGTATGAGGGGGTATTTAGCTTAT
GGATATTCTCCTAAATTTGAGAGGTAGACAAAGGCATCAACAGGTATGTCCCATAAAAAT
GCTGTAAATAAGATATAATGTATCAATGTGTTAGTTATTCACCGAACTATATGAGGATTT
GCCGTTTAGTATTCTTATACATAGTGGAAATTTCCCTAAGTATAAAACTTCATAGCACGC
TAGGTAAAATTAATTACATTAATACTTAATTCCTACTTGAAAAGTCAGGAATAAAGCACT
ATCTTGTGCACGTCTTAACGCTTTAGATGTTATAGAAGCGTTTCTTTTTTATTTTAGTTA
AGGAAAAATTATGAGTAGAGTAATTCATACAACTGACGCATCTTTTGAACAAGATGTATT
AAAATCGGATGTCCCAGTATTATTAGATTTTTGGGCTCCTTGGTGTGGTCCTTGCCGAGC
AATTGGTCCAGTATTAGATGATTTAGCCATAAATCTTGGAAATAAGGCTCGTATTGTGAA
GATGAATGTTGATGAAAATCAGCAGATTCCAGCAGAATTTGGTGTTCGTAGTATTCCATT
TTTATTGATTTTTAAAAATGGAGAAGTCGTAGCTCAACAAGTAGGGGCTCAAAATTTGCC
AGCATTTTTAGAACATCTATCTTAGTTTCTATATTAAAAACTCCTATATTTTAGAGTCTT
CCTGAGTATAGCTATTAACATCTCACGGTTAGATTGCTCTAACCGTGAGATTAATAGCAG
ACATTAAAAAATCAAATCATTACTGTATAAGAGGGATAATTAATTTTCCTCAATAAGGTT
GCAGTTTCTTTAATGTCCTATGCGATATTTACTGGTGTAATAGACAAATTTGTTGCTAAA
AAGTGGCTTAAAGCCCTATACTACAAGGCTTTAAGCCTCTTTTTGAAATATGAACAAAAA
ACTGCCCATTTTGCCAAAGTCTGAAAATAAAGAAATGTGGTACATCAAATAATATTCAAC
GATATTTTTGTCATAAATGCCATAAAACCTTTATCTTAAAAACTAAATTAGACCCAATTA
AGATTTGGACTGATTACACATCTGGAAAACAAACCTATCAACAACTTGCCGTTAAATATC
ATTGTTTAGTCAGAACTATTCAAAGATATATTGATAAAGTCCCTAAAACAGCTTTAAAAC
CGCCTTTAAATCGATACCTGAATATCATTATGGATACAACGTTTTTCTGTCGTTATTTTG
GCGTATTAGTGTTAATGGATACGCTTTCAAATAATGTCATTTCCCANNNNNNNNNNNNNN
NNNNNNNNNNNNNNNNNNNNNNNNNNNNNNNNNNNNNNNNNNNNNNNNNNNNNNNNNNNN
NNNNNNNNNNNNNNNNNNNNNNNNNNNNNNNNNNNNNNNNNNNNNNNNNNNNNNNNNNNN
NNNNNNNNNNNNNNNNNNNNNNNNNNNNNNNNNNNNNNNNNNNNNNNNNNNNNNNNNNNN
NNNNNNNNNNNNNNNNNNNNNNNNNNNNNNNNNNNNNNNNNNNNNNNNNNNNNNNNNNNN
NNNNNNNNNNNNNNNNNNNNNNNNNNNNNNNNNNNNNTAGAGGGATTATTTAGTGAACTT
AAACGAAAATTAAATAATCATAATGGATTAAGGAAAAAGCGTAAGATTATGTTTATACAG
GATTTTTTAAATAAAAAGAGTTGCTAACATTTAGAGAAAATAGATATTAGCAACTGTTTT
GTCCACTTGGCATAGTTTTTGAGGAATCAGCAACTATTTTGTCTACTATGCCAAATACTG
GGTTTGATGGTGATGAAGAGTAATCATTTATAGGTGGGGATTCCCCCACCATTATGAGAA
ATGAAAAGCCCCAAATCGAAAGGTTTGGGGGGTTGTTTTATCTTTGGGAGAGTAGCTTAG
TACTTAATCTTGCCACGGCACATAACTGTTGCGCATCATCTCGAATTTCTATTTGCCACA
CTTGGCTCTCTTTGCCTAAATGTAACGGTGTTGCTCTGCCCGTGGCTTTTCCGCTTTTTA
TCGCTTTTAAATGGCTGATATTCAATTCTGTGCCGACAGGGATTTGATTTTCTTCACAAC
AAAGTAATGCAGCTGCAGAGCCTAAGGTTTCCGCTAAAGTCGCAGAAATACCGCCGTGTA
ATAAGCCGAATGGCTGTGTTGTGCGATGATCGACAGGTACGGTCGCTTCTAGACTATCGT
TTTGTTGAGCGGTAAATTCAATGCCTAAATGCGAAATGGCAGAGTGTTGGCAGAGTTGAT
TAAGTTGCTCAATCGTTGTGTTTTTTTTCCAAATCATTTTTATTTTCCGTATATAGATAA
AACAAAAGCCTGTTCAAATAAACAGGCTTTATGTATAATTTTTCCCCAATGTTTTATTGT
TTAAACATAATAAAACAGAGGCGGATCTGCGAAAAATCAGTCCGCCAGTAAGCACCTAGC
GGGCTGTTTTAGTAGATCTTTACGTTTAATGTTATCCGTGGAGATAAAAACAATGAAACG
CATTCTTTTGTGGTTAATTGTTATTCTGCTATGCCTGTTACTTAAGGGTAGCGCGGGCTA
AGCAGTGAAACCGAGTAGGAACGGTGACCGCCGTCCCTTGTTTTTATTTTATGCCTATTT
TTTATCTAGGTCAAATCACTTCCAACAACGCTTGCACAGGGTGTTTGAGTAGCTGATGTT
CCATTCGTTTCACTTGGCTACGGCAAGAGTAGCCAGTGGCAAGGCAACGGGATAAGGTTT
TGCCTTGCAACTTAACTTGCCACGATTGTGCGTAAATCTCTTTTGACATTGCAAGGTGTT
TGGTTTCGTGCCCGAATGTGCCTGCCATTCCGCAACAGCCGATATTTTCCGCCGTTAAGG
TTTCGCCGAAATGGGCGAAAATCTGTTGCCACTCTTTCAAGCTGTTTGGCAGCGAGGTGC
TTTCGGTACAGTGTGCAAATAAGTGCCACGGTAAGCGGTTGGTTTCAGCTGATTTTTTGC
AATGGTCGAGAGTGCCGTTTTTCAGTTGAGCCAACAGCCATTCGTGAGCCAGCAACACCT
TAAATTCGCCACAGTCGTCTTTTAAAATTTGGCGGTATTCTTCACGGTAAATCAAGGTTA
AGGCAGGATCAACGCCAACCATTGCAATGCCTAATTTGGCAACACGGTTTAACAATTCGG
CTTGTGTACGAGCGGTGTTGGCAAACTTGTGTAAAAAGCCTTTGATATGTTGAGCTTTAC
CCGTTGGGTTGAACGGCAACACAATCGCTTTGAAGCCGAGTTTTTGGGCGAGCTGAACAA
AGTCCGCCACCACTTTGGCATCATAATAAGAGGTGAAGGGATCTTGTACCACAAGGACAT
ATTTGCAAATTTCTGTGTCTAGTTGACCGCTTGTCGCAAGCTGTTCTAGTTCTTCTAAGG
TTTTGCCTTGATAGCCGATTTTAACTAACTGTTGCTGTAAGGTCGGCACGGATAACGCTG
GCAGATCGACCATTCCGATGGTTTTACTTGCAACGGTTTCAGCCAGTTTGTTGGCACTGA
AAAAGTTAAACAACTTCGCCTGTTTTGCCATTATCGGTGCGATAAATTCGAGGTTTGCCA
CCACATAATCTTTCAGCGGACGCAGGTAACGGCGGTGATAGAGTTCGTTAAATTGTGAGC
GGAACGTCGGCACATCAATTTTTATCGGGCATTGGCTGGCACAGGCTTTACAAGCAAGGC
AAGTATCCATTGCTGATTTCACTTCGTGGGAGAAATCATACTCTTGTGATTTTCGCCACT
GATTGCGGATTTTCTTCGCAAAATCGACTAATTTCGCCGATGTTTGCTGTTTTTCAAAGA
TCAACTCATCAGGGGAAACATTTTGTTCCGCCAGTAAACGTAGCCATTCACGCACTAAAG
TTGCTCTTCCTTTCGGTGAAAATAGGCGGTTGCCCGACACTTTCATTGACGGACACATTG
TACTGTGTACATCAAAATTGAAGCACAAACCGTTGCCGTTGCAATTCATTGCCCCTTTAA
AGGCTTCTCGCACTTGAATAGGAATTTGTCTGTCTAGATCGGCACGCATTTGCGAATCAA
TCGGATAAAGGCTGGCTTGGCTATCTAACGGCGTACAGATTTTACCCGGGTTCAAGCGGT
TTTGCGGATCGAAAAGCTGTTTGATATAACGCAACTCTTTCCATAAGGTTTCACCAAAGA
ACCGCTCACCATAGGCAGAACGCATACCTTTGCCGTGTTCGCCCCAAATCAAACCGCCGT
ATTTTGCAGTCAATTCAACCACTTGGTCGGAGATTGCCTTGAATTTGGCAACTTGTGCTT
TGTCGCATAAATCAAGGGCAGGACGAACGTGCAACACCCCTGCATCGACGTGTCCGAACA
TACCGTAATCTAAGCCGTGATCGTCGAGCAGTTGGCGAAATTCCACAATATAATCTGCCA
AATGTTCAGGCGGTACGCAGGTATCTTCCACGAAAGCGATCGGTTTTGCCCAACCTTTTG
CGTTGCCTAGCAAACCGACCGCTTTTTTCCGCATTGCATAAATTTTTTCAATCGAAGCCA
AATCGTTGCAAAGTTGGTAGCCGATGATACCGTTTGTGCCGTCTTGGATTTTTTCATCTA
GAGCTTGGCACAGCTTGGCAATCCGCGCTTCATTCTGAGCCTTATCATTTGAAGCATATT
CAACAATGTTAATCCCCAAAATCGGATTGTGTTCATCTTCAGTGAGCAGATCCGACACCG
AATGCCACACAATATCTTGTTTGGCAAGGTTCAGCACTTTGGAGTCCACCGTTTCAACCG
ATAGGGCTTGGGCTTGCAACATAAAAGGGGCGGAACGTAACGCCGCATCAAAGGAATTAT
ATTTAATGTTAATCAGCGTTCGGTATTCAGGAAGCGGAAGAAGATTGAGCTTAGCTTCGC
AAATAAAGGCAAGAGAACCTTCGGAGCCAGTGAGAATACGGGTTAAATTAAATTCGGAGA
GATCGTCGTTAAATACATTTTTCAGATCATAACCCGTCAAAAAGCGGTTCAGTTGCGGTA
GTTCTTTCAGCACGGTCGGGCGTAACGCTTGGCAACGTTGGAAGATCTCGCTATGCAATT
TTTTGCCATTCGCCGTGAGATTAAGTTGATCGACATTTGCAAAAAAATCATCGGTTTTGA
CCGCTTGTGTTTCCAAAATATCGCCGTTCATCAACACCGCTTTAATCGCCAAAATATGAT
CGGAAGTCTTGCCGTATTGCAACGAACCTTGCCCCGATGCGTCTGTGTTGATCATTCCGC
CTAAGGTTGCTCGGTTGCTGGTTGAAAGCTCAGGGGAAAAGAATAGCCCGTGCGGTTTGA
GAAATTGATTAAGCTGATCTTTCACCACGCCAGCTTGCACTCGCACCCAACGCTCTTGTA
CATTCAGTTCCAAAATTTGAGTTAAATGACGAGAGAGATCAACAATGATATTGTTGTTCA
GCGATTGCCCGTTCGTGCCAGTACCGCCACCACGCGGGGTAAAGGTTAAGGCTTGGAATG
CGGTTTTTTGTGCCAGTTTGGTTAAAATCACCACATCAGCAACGGATTTCGGAAACAAAA
TCGCTCGGGGCAGTTGCTGATAGACGCTGTTGTCGGTGGCAAGAGAAAGGCGATCAGCAT
AGTTTGACGCAATATCACCACTGAAATGTTGCTGTTTGAGTTCAGCTAAATATTGCTGAA
CAAGTGGATTCAGTTGGGGGATGTTTGCAAGGCGTGGGATCATAGTTTTTTTAATCTGTT
AAAATTTTAACGAGATATTAGCAAGATTTTCATTTAATGAAAATTACTACAAAAAAATTA
GCAAAGCATTTAAAAAGTTGCAATTTATTACATTTACTTACATATCCTTGAATGCTTATA
AATTGATTTCTTTTACGTTAATGGGATAATAAGCATATTCTTGCCTCGATCTTTAAGAAA
GAAAAGACAGGAATGTAAGAAATTTCAGCCTTGAAACAGTTTCTTTGAAAAAGTTCGCTT
GAATTTCGGATTTTTTTTAGTAAAATACAGTCTAAATTCCGACTTTCTTTTCGTATTGAA
GAATAGAAAGCGTAATTAAAGCCTTAGCGTAATGATTACGCTAAGAATTTTGTTTAATTA
GATGACGATAATAGAGGATCATCAAAATGAAAAAATCTTTAATTGCATTAGCAGTATCAG
GTTTAGCAGTTGCATCAGTAGCAAACGCAGCTCCACAAGCTAACTCTTTCTATGTTGGTG
CTAAAGCAGGTTGGGCAACATTCCACAATGATATTAACCAATTAAACTCTAAATATAAGA
ACGATGCTCGTTATGCAACTAGCGCTAATCGATACGGTATTAACCGTAACTCTGTAACTT
ACGGTGTGTTTGGTGGTTACCAAATCATCGACAACTTAGCAGTTGAATTAGGTTACGATT
ATTTCGGTCGTGTTCGTGGTAACAATCAAGAATTCCGTGAATTCAAACACTCTGCACACG
GTACACACTTAAGCTTAAAACCAAGCTATGAAGTATTAAGCGGTTTAGATGTTTACGGTA
AAGTTGGTGCTGCATTAGTTCGTAATGATTACAAACGTTACTTCCAAACAAGAGAACCAG
TTAAATCGCATAACTTAAAAACTTCATTAATCGTTGGTGCAGGTGTTGAGTATGCGATTC
TTCCTGAATTAGCTTTCCGTGTTGAATATCAATGGTTGAGCAATGTAGGTAACTTCACTA
AAGCTGAAATGAAAGAGAATCGTAGAGCAACTTACAACTATAGCCCAGATTCTCATTCTG
TGACCGCAGGCATTTCATATCGCTTTGGTCAAGGTGCAGCACCAGTTGCAGCAGCACCAG
AAGTTGTAACTAAAAACTTCGCGTTCAGCTCAGATGTATTATTTGACTTCGGTAAAGCGA
ACTTAAAACCAGCTTCAGCACAAACATTAGACGCAGCACACACTGAGATCGTAAATTTAG
GTTTAGCAAACCCTGCTGTACAAGTAAACGGTTACACAGACCGTATTGGTAAAGATGCTG
CCAACTTAACTCTTTCACAAAAACGTGCAGAAACAGTAGCAAACTACATCGTTTCTAAAG
GTGTTAACCCAGCTAACGTAACAGCGGTAGGTTACGGTGAAGCTAACCCAGTAACTGGTA
ACACATGTGACGCAGTTAAAGGTCGTAAAGCATTAATTGTTTGCTTAGCACCAGATCGCC
GTGTTGAAATCCAAGTTCAAGGTTCAAAAGAAGTTTCTATGTAATCACTTTTGAATCCAA
GAAACTTAAAAAATGCCCGCAAAAGCGGGTATTTTTATTATGCCGAGAAACTTTTATACT
TTATTTTACCCATCTATTTCTTCACCAGTTTGATCCCACTTAAAGTTTAATGCAATAGAA
TTTAAGCAGAAGCGTAATCCTGTAGGTTGAGGCCCATCTTTAAAAACGTGTCCCATATGG
GCATCACAATTGCCACAGCGAATCTCAACACGATGTCTGCCTAAACTATAATCATCTACA
TAACGTAATGAAGACTCCGAGATTGTTTCATAAAAACTTGGCCAGCCACAACCAGCATCA
AATTTGGCATCAGAACGAAATAACGCATTATGGCAACGAACACAGCGATATGTCCCCACC
CTATTTTCTTTTAGGAACTTACCACTGAAAGGTTTTTCTGTACCTGCATTTAAACAAATT
TCAATCTGTTCTTCGGTTAATTCACTAATATCTTTAATCATTTTAAATCCTTTTCTCTTA
TTGGTTTGTTACCAATTATTCTAACTTTTTTTAGTTAAAAGCAAGAGAGGGTTTTAAAAA
ATTTGACATAGATCACATAAAATTTATCTGCTATATTTTGCTCTGTTCTTTAGTTGTCAG
AAAAGGGAAAGATTGTGTTATAATCCTTCTGCTTTTCCTATTTCTAGGAAAGAACAAATT
TTGTTTAACTTTAATATAGGTAGAAAATCTATGGCAATTAAAATTGGTATTAACGGCTTT
GGCCGTATCGGTCGTATCGTATTCCGTGCAGCACAAAAACGTGATGACATCGAAGTAGTT
GGTATCAACGACTTAATTGATGTTGAGTATATGGCATATATGCTCAAATACGATTCAACT
CACGGTCGTTTCGATGGCACTGTCGAAGTAAAAGACGGCAAATTAGTTGTAAACGGTAAA
GAAATCCGTGTTACTTCTGAGCGTGACCCAGCTAACTTAAAATGGAATGAGATTGGTGTG
GATATCGCAGTTGAAGCAACAGGTTTATTCTTAGACGATACAACTGCTCGTAAACACATC
GAAGCTGGTGCGAAAAAAGTCGTTTTAACTGGTCCATCTAAAGATAGCACACCTATGTTC
GTAAACGGTGTAAACTTCAACGCTTATGCTGGTCAAGACATCGTTTCTAACGCTTCTTGT
ACAACAAACTGCTTAGCACCACTTGCTCGTGTTATCCACGAAACATTTGGTATCAAAGAA
GGTTTAATGACAACTGTTCACGCAACAACAGCAACACAAAAAACTGTTGATGGTCCATCA
GCAAAAGACTGGCGCGGTGGTCGTGGTGCGGCACAAAACATCATTCCATCTTCAACAGGT
GCAGCGAAAGCAGTAGGTAAAGTATTACCAGCATTAAACGGTAAATTAACAGGTATGGCG
TTCCGTGTTCCAACAGCAAACGTATCTGTTGTTGATTTAACTGTAAACTTAGAAAAACCA
GCAAGCTACGAAGAGATCAAAAAAGCGATCAAAGATGCAGCAGAAGGTAAAACATTCAAC
GGCGAATTAAAAGGCGTTTTAGGTTATACTGAAGATGCAGTAGTATCAACAGACTTCAAC
GGTGCAGTTGAAACTTCTGTATTTGATGCAGATGCAGGTATCGCATTAACAGATACATTC
GTGAAACTTGTTTCTTGGTATGACAACGAAACTGGTTACTCAAACAAAGTATTAGACTTA
GTTGCTCACGTTTACAACTACAAAGGCTAATTAAAATAGTAATATTGGAAATGGCAATAT
ATAAATCTATATTGCCATTTTTTTATATAGAAATAAGCCTATATGAAGTAGTATATAATA
AATTACCAATTCACTGCATTATTTATAGCCTCACGTTGTTCTGAATGAGATAGTCTTAGA
TATAAAGCAGTCATATTTACATTTGAATGCCCTAACAGATCGGCTAATAAAGCAATATTA
TTATTTTTCTTTAAAAATTGTATAGCAAAGAAATGCCTAAAATTATGAGGGTGGACAACA
TCTTTTCTGATGCCACACTTTTCTGCGTATATTTTCAAATTATGAGCAATACCTCTAGCT
GAAATAGGTGCTCCATATCTATTCAGGAATAATTCTTTTTTATGATTTTGAAAAAATTCA
CGAGATTCATTAATCAGGCTTTGAGGAATATTAATTCTTCTAAATTTTCCTTTAGAATGG
CATTCAGCATATCCTTTTTCTAAATCTTGTATTGTGAATTTTACTAGTTCACTTATTCTA
GCTCCAGTGCTTCCTAAGAACCTTACAATAAAGTAATAACGTAAATTATGTTCCTTTAAA
TAATCGCATAGAGTTTTGTATTCTGGAAATGACATGATTCCTTCTGTAAAATGATACTTA
GGTAATGGAATATGCTTTAATTTATAATGATCCATTTGTTTTAATGATAAGTAATAATTT
ATTGCTGATATTCTTATATTTACTGTTTGTGGTGAATAATTTTCAATGAGATATTTTTTA
TATAAAATAAGATTTGTTTTATTTATTTCTTTATAGCCTATAAAAAACTTAGTAACTCCA
GCAATATATGAACGGATAGTGTTTTGGGCTCTCTCTTGTTCAAATAAATAAGATTCAAAG
ATTCTAATTTCTTTTCTTTGTTTTCTAGTTAATAATTTAAATATGTTTTTCTCTATATTA
TTTTCATGATTGTACTTAGAAATAACATTATATTTAATATTAGTTGACATTTTTACCTCA
TTATTAATTTAAATGGTTTTATATTCTTATGATTGAAAATTTTTTGATAAAAAATTGATA
TTAAATGTTATATCTTATATTTATTGATCCTCCTATTAAAAATAATTCTAAATTTATCAC
TGTTAAAAGTAAGTTCGTAATATATTTTATATGTTTTTTATCTTAAAAATAATTAACTTT
TATATTGAAGTTGATTATTTAAAATGTTATAATTAACCTTCTTTCTATAGAAGGTTTTCA
CTTAATAATTGAATAGCTTATAGAAATAATTAGGTATGTTTACAACGCAATTAGGAAATT
TTAATGAGTGAATTGGCTAAAGATATTATTCCTATCAGTATTGAAGAGGAACTAAAAAAT
TCCTATCTTGATTATGCAATGTCTGTGATTGTTGGGCGAGCGTTACCAGATGTGCGAGAT
GGTTTGAAGCCCGTTCATCGACGCGTACTTTTTTCTATGGATCAAAGCGGTAACGTATCA
TCTAAACCTTATGTGAAATCGGCACGTGTAGTCGGTGATGTGATCGGTAAATATCACCCT
CACGGTGATTTTGCGGTGTATTATACGATTGTGCGTATGGCTCAGCCGTTCTCTCTTCGT
TATATGTTGGTAGATGGTCAAGGGAACTTTGGTTCGATTGACGGGGATGCGCCTGCGGCA
ATGCGTTATACCGAAGTGCGTATGCAGAAGATTACGCAAGAATTGTTAACGGATTTGGAT
AAAGAAACAGTGGATTTCTCTCCAAACTATGATGGTAAAGAGATGATCCCTGATGTATTA
CCGACTAAAATTCCGGCATTGCTTGTTAATGGTTCTTCGGGAATCGCCGTGGGTATGGCA
ACCAATATTCCTCCTCATAACCTAAATGAAGTGTTAAACGGTTGCTTAGCTTATATTGAA
AACGAACAAATTACGATTGAAGAGTTGATGCAACATATTCCCGGTCCTGATTTCCCAACG
GCGGCGATTATTAATGGTCGTAAAGGGATTGAAGATGCTTATCGTACAGGTCGTGGCAAA
GTGTATGTACGAGCCAAAGCCAGTGTTGAAACAACTTCAAAAGGCCGTGAGCAGATTGTC
GTCACGGAATTGCCGTATCAAGTTAATAAAAAGAATTTAATCGAAAAAATTGCCGAATTG
GTGCGTGATAAGCGTATTGAAGGTATTTCAAGTATTGAAGACTATTCTGATAAAAAAGGG
ATTTCGATTGTTATTGAAATCAAAAATAATGCTGTTGGTGAAGTGGTACTCAATAATTTG
TACGCTCTAACACAAATGCAAGTGACTTTCGGTATCAATATGGTGGCACTCGATCATGGT
CAGCCAAAAATTTTCAATCTCAAACAGATTATTGAAGCTTTCGTGATGCACCGTCGTGAA
GTTGTAACACGCCGTACGGTCTTTGAATTGCGTAAAGCACGTGAACGTGCACATATTTTA
GAAGGTCTAGCGATTGCATTAGCTAATATAGATCCTGTGATTGAGCTGATTCGAAATTCC
AAAACTGCCGATGAAGCACGTGAAGGTTTATTGGATCGTCCGTGGTCGTTAGGTAATGTT
GCACCAATGCTTGAAGCAGCGGGTGTAGATGCTTCTCGTCCAGAAGATTTAGCCTCTGAA
TTCGGCATACGTGACGGGCAATATTATTTATCGGAAGACCAAGCTCGTGCAATTCTAGAG
CTTCGCTTGCACCGCTTAACAGGCTTAGAACATGAAAAAATCGTAGACGAATACAAAGAA
TTATTGGTAGAAATCAGCGAGTTATTACACATTTTAAATAGCTCAGAGCGTTTAATGGAA
GTCATCCGTGAAGAGCTTGAAAAAATCAAAGCCGAATTTGGCGATGAGCGTCGCACTGAA
ATTACTACGGCTTCAGGCGATATTAATTTAGAAGATTTAATTGCTCAAGAAGATGTAGTT
GTGACCTTATCGCACGCTGGTTATGTGAAATATCAGCCGTTATCGGATTACGAAGCGCAA
CGTCGTGGTGGTAAAGGTAAATCAGCAACGAAAATGAAAGAGGATGATTTCATTGAGAAA
TTATTGGTCGCTAATACTCATGATACCATTCTTTGTTTCTCAAGCTGTGGTCGTTTATAT
CAATTAAAAGTCTATCAATTACCACAGGCAAGCCGTGGTGCAAGAGGTACGCCAATCGTA
AATATTCTTCCACTTGTAAAAGAGGAGAATGAGCGTATCACTGCAATTCTTCCCGTTCCA
AATGGTGAATTTAGCGCTGATAAATTTATTTTTATGGCAACGGCGAGTGGTACGGTGAAA
AAAGTTTCGCTCGATGCATTTAGTAATGTTAGATCAAGCGGTCTAATTGCATTAAAACTT
CGCGAGGGTGATGAATTAATCGGGGTAGACATTACCAATGGCGAGAGTGAAATCATGTTG
TTCTCGGCGCAAGGTCGAGTGGTACGCTTTGCAGAAACTGCAGTGCGGGGAATGGGGCGT
GTTGCAACAGGGGTTCGAGGTATTAAATTAGCAACAACCGAAATTTCAGTCGATGATGCT
GAAGAAGTCGATATTGAAACTGTTGAAAACGAAGAAGCCGAAGAAGCCTCAAGTGTTAAC
TTAACCACCGATAAAGTGGTTTCCCTTGTAATTCCACATACTCAAGGTGAAATCTTAACC
GTTACCCAAAACGGTTATGGTAAACGTACTGCCTTAGGTGAGTATCCGGTCAAATCTCGT
GCAACAAAAGGGGTAGTTTCAATTAAAGTGAATGAACGTAACGGTAAAGTGGTTGCAGCA
GTTCAGGTTGAAGAAAATGACCAAATTATGTTGATTACCGATGCCGGTACATTAGTACGT
ACCCGTGTAAACGAAGTCAGCCTTGTAGGACGTAATACCCAAGGTGTTCGTATTATTCGT
ACCGCAGAAGACGAACATGTTGTCAGCCTTGAACGAATCTGTGAAATTGAAGACGACGGT
ATAGAAAATTTATCTGTTGAAGAAGCATAATTTATTAAGGCTGTGATTCACAGCCTTAAT
ATTTTGTAAGATAATGCCTTATTTTTATTGGGATTGTCCTAGATAATGGCTAAAAGCTCT
ATTTTAGATCAAAATAACCAAATGAGAAAAAGTCGTCTAAGTTATCCCCTTTTTTAATTA
TCCGTCTGTTATATCTATGATTTATATTAAAGTAACAATGCTGCCCCCCACTTGATAATA
TCAAAGAAAAACTTATTTTCATTGGTCGCAACGCCATCAGGGTTTTTCTCTGAGCTATTT
TCAGCTTTGTTTTCAACCATTCCGCTCTTATATTGGCCTTTCACAACGGCTAAATCGTCT
TTTGCGTTCATACGTAATTTTTGACACTCTTCTTCTGCAAGCGGTTTGATTTTGCCAACA
CTTTCCTTAAATTTTTTGAATTGATATTGTGCATATCCCATTGATTTTTCATCTTCTTGG
ATCATCTTGACATAATCTGACCCAATGATATTTTCTAACGGATAGAAGAGAACATATTGG
GCGTGAACATAAGCATCTTCTTTTGAAAAGTGTTGTTGCTGAATACGAGTTAAGTTTGGA
TAAATACACTGTTCTGCTTGGCGGCTTGCAATAATCCAACGTTGGCTATCTTCATCAGAT
AATACATAATCTGCATTGGCAAATTCCCCAGGAAAACTCGTTTGTACGGGAGTGGTAGAG
CAACTCGTTAGAGCGACGAATAATATTGCTAAAAGGGTCTTTTTATATTGCATTGGTATA
TCCTCTTCCATTTTAGAACGCTATCAATTATACAACATCATTATGTAGATGAAATGCTAA
AAATCAAACGAAAATCTGAGAATAAAGTGAAAGATATATCCCTATTAAATGCTCAAATAT
CCTTAGAAATCACCTGCTTAATGAGATTAATTATCACTACATGGCATTCTGAAAATTATT
TTTTGAGATAGATCACAAAACTATTTTTTTATGTTACAAAATTGTAAAAAACCATTATAA
AATATCCAAATTAATGGCAAAATGCTTCCATGTTAGGTTTATATACTTTACTTTCCCAAG
GAGGAAATCGTGCAAACTGTCAATGTAGATGTTGCAATTGTGGGTGCAGGTGGCGGTGGT
TTAAGAGCCGCAATCGCAGCAGCAGAAGCTAACCCGAATTTGAAAATTGCATTAATTTCA
AAAGTTTATCCTATGCGTAGCCATACGGTTGCTGCAGAAGGTGGGGCGGCGGCAGTCGCT
AAAGAGGAAGACTCTTACGATAAACACTTCCACGATACTGTGGCAGGTGGCGACTGGCTT
TGTGAACAAGATGTTGTTGAATATTTCGTAGAACACTCGCCAGTTGAAATGACGCAATTA
GAGCGTTGGGGCTGTCCGTGGAGCCGTAAAGCTGATGGTGATGTGAACGTTCGTCGTTTC
GGTGGTATGAAAATTGAACGTACTTGGTTCGCAGCCGATAAAACAGGTTTCCACTTATTG
CATACCCTATTCCAAACCTCAATCAAATATCCGCAAATTATCCGTTTTGATGAGCATTTT
GTCGTGGATATTCTCGTTGATGAAGGTCAAGCTCGTGGCTGTATTGCAATGAATATGATG
GAAGGAACTTTCGTTCAGATCAATGCAAATGCGGTAGTTATCGCAACAGGTGGCGGTTGC
CGTGCTTATCGTTTCAACACCAACGGCGGTATCGTAACGGGTGACGGTTTATCAATGGCG
TATCGCCACGGCGTGCCACTTCGTGATATGGAATTTGTACAATATCACCCAACAGGCTTA
CCAAACACAGGTATCTTAATGACCGAAGGTTGTCGTGGTGAAGGCGGTATCTTAGTCAAT
AAAGATGGCTACCGTTACTTACAAGATTATGGTCTAGGCCCAGAAACTCCAGTTGGCAAA
CCAGAAAATAAATATATGGAATTAGGCCCTCGTGATAAAGTTTCCCAAGCATTCTGGCAA
GAGTGGCGTAAAGGTAACACCTTAAAAACTGCCAAAGGTGTTGATGTGGTTCACCTTGAC
CTACGTCACTTAGGTGAAAAATATTTACACGAACGTCTGCCATTTATCTGTGAATTAGCA
CAAGCCTACGAAGGCGTAGATCCAGCGAAAGCACCAATTCCAGTTCGTCCAGTTGTTCAC
TATACAATGGGTGGTATTGAAGTTGATCAGCACGCAGAAACCTGTATCAAAGGCTTATTT
GCAGTGGGCGAATGTGCATCTTCTGGTTTACACGGTGCAAACCGCTTAGGTTCTAACTCA
TTAGCAGAACTTGTGGTATTCGGTAAAGTTGCAGGTGGAATGGCTGCAAAACGTGCTGTT
GAAGCGACCGCTCGTAATCAAGCCGTAATTGACGCTCAAGCAAAAGATGTCTTAGAACGT
GTTTATGCCTTAGCCCGTCAAGAGGGTGAAGAGTCTTGGTCACAAATCCGTAACGAAATG
GGGGATTCAATGGAAGAGGGTTGTGGTATTTATCGTACTCAAGAAAGTATGGAAAAAACC
GTGGCAAAAATTGCAGAGTTAAAAGAGCGTTATAAACGTATCAAAGTAAAAGACAGCTCA
AGTGTATTCAACACAGACTTGCTCTACAAAATTGAACTTGGTTATATCCTTGACGTAGCA
CAATCTATCTCATCTTCTGCGGTAGAACGTAAAGAGTCTCGTGGTGCACACCAACGTTTA
GACTATGTTGAACGTGATGATGTGAACTACTTAAAACACACCCTTGCATTCTACAATGCA
GATGGCACACCAACAATCAAATACAGCGACGTGAAAATTACCAAATCACAACCGGCTAAA
CGTGTTTATGGTGCAGAAGCGGAAGCACAAGAAAAAGCAGCGAAAAAGGAGTAACAGAAG
ATGACTAACCTAAGTAAAATGACGGTAGAAGTACTTCGTTATAACCCTGAACAAGATAAC
GAACCGTACTTATCAAAATATGAAGTGCCTTACGATAGCCAAACTTCGTTACTTGATGCA
CTTGGTTATATCAAAGATGAATTAGAGCCAGAGCTTTCATATCGTTGGTCTTGCCGTATG
GCGATCTGCGGCTCTTGCGGCATGATGGTCAATGGCAAACCAAAACTGGCATGTAAAACG
TTCTTACGTGATTACAGCGGTTACATGCGAATTGAACCGCTTGCAAACTTCCCGATTGAA
CGTGATTTAGTGGTTGATTTAAGCCACTTCATCGAAAGTTTAGAAAGTATCAAACCATAC
ATTATTGACAACAAAGCCCCTGAACTTGATGGCAAACCACACCCATCAGCAGAGCTTGCG
AAAAGCCGCACCAAACAAACCCCAGCACAACTTGAGAAATACCGTACATTCTCAATGTGT
ATCAACTGCGGTTTATGCTATGCCGCTTGCCCACAATTTGGCTTAAACCCTGAATTTGTT
GGCCCAGCAGCATTAACCTTAGCTCACCGTTACAACCTAGATAACCGTGACAATGGTAAA
GCGGAACGTATGAAAATTATCAACAGTAAAAACGGTGTATGGAGCTGTACATTCGTCGGC
TACTGCTCTGAAGTTTGTCCGAAGCATGTTGGTCCAGCCTCTGCGGTAAACCAAGGTAAG
ATCGAAAGTGCTAAAGATTATGTCTTTGCAATGTTAAAACCGCAAAAGTAAGGAGAGAGT
AAAATGACAACAACAGCAAGTAAACGCAAAAAATATGTGCGTGAAGTCAAACCAACTTGG
TGGAAAGCGTTAGATTTTTACAAATTCTACGTTTTGCGTGAAAGCACCTCTGTACCAACA
GTTTGGTTCTGTTTAGTGCTTTTCTACGGCTTAGCATGCTTAGGAAAAGAGAACGGATTT
GTAGAGAATTTCATTCCATTCTTACAAAATCCATTAGTGGTAGTTTTAAATATTATTACC
CTTGGTGCAGTATTATTAAATAGCTTTACCTTCTTTGGTATGGCACCTCAAATGATGAAC
GTTATCGTGAAAAATGAACGTATTGACGTTAAACTCGTTTCTCGCGTATTTTGGGGTATT
ACTGCTTTCGTAAGCCTTTTAGCTTTAATCTTGGTATAGGGAGAGCATAAAAATGGATAA
ACTTAATCCTCCACGTTCAAATGAACCTGCAGTATGGCTACTTTTCGGTGCTGGCGGTGC
TATTAGTGCAATCTTCTTCCCTGTGCTTGTATTAATCTTAGGTTTCTTACTGCCATTCGG
ACTGATTACACCAGATAATATTATTTCATTTGCACATACTTGGATCGGTAAATTAGCAAT
TCTTGCATTACTGATTTTCCCAATGTGGTGTGGTATGCACCGTGTTCACTTAGGTTTACA
CGACTTTAAAATTCACGTTCCTGCAGGCGGTTGGGTTTTCTATGGTTTATCTGCACTTTA
TAGTGTATTAGTGATTTTTGCGGTGATTAATTTATAAGTTAAAGTCTTGTTGAGCAGCTA
TTCCCTGTAAGAAATAGCTATTTATAGTAGACATTTTTCTTGTCTTCTTTGAGATAAGCT
CATATAATTAGGACATCTACAGTATAAATGTAGATGTCTTTCTATGAGGAAACTTTGGGC
TTCTCGCAGTAGTCTTTAATTTACTTGGTCAGGTTCGGAAGAAAGCAGCCAGAATTAGAA
TAGCTAAGTGCCGAGTCTATGCTTAAAGTTTCCTCTCCCTTAACTAGTCTTTTGGGAGAA
GAAAACATACGCACTGCTTTATAAGATTAGTTCCTCTGTTAATGTCAGCTTTCCGTTAAT
CATGCAGAGCTCTTTTGTACTCATTAACCCACATTGCTGTAGCACCACACACGGCAACAG
GCATTACCACTAAGTTAATAAATGGCAACATCGTAAAAATACTTACCAAAGCCCCAAAAG
TAAAATTCATTGTACGATATTGTGCTAATGCATTTCGCATACGTTGAAATTGAATTTTAT
GGTTATCAAAAGGGTAATCGCAATATTGAATTGCAATTAACCAAGCCCCGAAAATAAATG
CCAAGATAGGGATAATAGTCTGCCCTAAAACAGGTATAAAACCTAATAAAAATAAGGCAA
CCAAACGTGGAATGCTATACCACATTTTTTGCCACTCACGTTTGAGCATACGAGGTATAT
CTTTTAGCATTTCATTAAAACTCATTTCCATGAGATTTTTCCCCGTGAGTTGTTGCTCAA
CTTTTTCTGCGAGTAACGCATTAAATGGGGCAGCAATAAAATTCGCTAAAGTGGTGAAAG
CAAAGTAGAAAGCGACTAAAACCATTAAAAAAGCTAATGGAATAAGGATAAAACTCAACC
ATTCTAACCACGAAGGCAAGAGCGAATCTAACATTCCCCCTACATTGGCAAAAAAGAGCC
AAATTAGGCTAATCATCAACACTGCATTGATAATTACAGGAAAAATAATAAATGGCATTA
ACTGACGCTGTAACATTAATCGCCAACCATAAATAAAATAATGAAAACCTGCTTTAATTT
CAGAATCAAAAGAAGAAAAGAACGACAACATATTAACCTTTCTATTCAATTTTTTAAAAG
AAATATGGTAAGCTATGCATACATTTTCACAAAGTGTTAAATTTCAATTTTGATGATTTT
ATGAGCTAAAGAGGACAAAATGGAAACTCATATTCTTTTCTTTATTTTAGCAGGATTATT
AATCGCTGTTTTAATTGGATACAGTATTTGGTCTGCACGCAGAGAAAAATCTCGTATTTT
TTCAAATACCTTTTCCACTCGTCCGCCTTCATCTCCAATTAACAATGAAATTACAGCAGA
TATTCCAACAACGCTAAATCCTCAAGGTGTCGTAGCTCAGCAACCATTCAATACTGAACC
ACCTGCTGATTTTATTCAATCTCAGCAAGAAGTTGAGAATAGTGTCAAAAATATTCGTAT
TAGTTTACAAACTCAAGAAATATCTCAACCTTTGTATCAAGAGTCTATGCCAGAATCTCA
ATCTGAAGCATATCAACAAAATCAGATACAAGAACAGACTGTCCAAGTAGAGCAAGTTGA
AACAATAGAACAAACTACGGAGCATAATATAATCACTTTGTATGTTGTTGCACCAGAAGG
CGTTCAATTTCAAGGTAATGCCATTGTACAAAATTTAGAAATGTTAGGTTTTCATTTTGG
TGAATACCAGATCTTCCACCGCCATTTAGATAATCCTGCAAGTCCTGTATTGTTCAGCGT
GGCGAATATGATGCAACCAGGAGTCTTTGATTTAGCAAGAATGGAACAGTTTTCTACAGT
GGGATTAGTATTCTTTATGCACTTACCTTCAGTAGGTAATGATCTAGCTAATTTAAAATT
AATGATTCGTACCGTAGAGAGCTTTGCTCAATCTGTTGGCGGTTTTGTCTTAGATGAACA
ACATCAAATTTTTAACGAGGAATCTCGCCAAAATTATCTACTACGAGTAGCCAATTAATT
TGCAGTACATTGTTTAAATATGACCGCTTGCAAGCGGTCTTTTTTATCGAGAAATTTACA
GATGTCACACTCTATTGAAACCCAACTTGAACATTTGCGTGAAAAATTGCGTGAATATGA
ATACCACTACCACGTTTTAGATAATCCGCTTGTGCCCGATGCAGAATATGATCGCTTGAT
GAACGAGTTAAAAAATCTGGAATGGCAACACCCCGAATTGATTACGTCCGATTCACCGAC
GCAACGAGTCGGGGCTAAGCCGTTAGATGGTTTTGCTCAAATTACCCACGAAACCCCAAT
GCTTTCTCTGGATAACGCCTTTTCAGATGATGACCTCATAGGTTTTTTGCGTCGTATTGA
AGATCGTATTGCAATCAACAGTAATCAAATTGAATTTTGTTGTGAGCCGAAACTTGATGG
CTTAGCGGTGAGTATTCTGTATGTTGACGGAGTGCTAACCCAAGCGGCAACTCGTGGCGA
CGGAACAACAGGGGAAGATATTACCGCCAATATCCGCACGATCCGTAATATTCCGTTAAA
ACTAAAAAGTAGTAATCCGCCACATCGTTTAGAAGTGCGTGGTGAAGTTTTTATGCCACA
GCAGGGCTTTGAACAATTAAATGAAAAAGCACTGGCAAAAGGTGAGAAGACCTTTGCTAA
CCCACGTAATGCAGCGGCAGGTTCACTTCGTCAGCTCGATCCGAAAATCACTAGACAACG
TCCGTTAATGTTGAATGCCTATAACATTGGGGTTTATGAAAGTGATGATGAACTCCCTAC
GACACATTTTGACCGCTTGCAGTGGTTAAAAACCCTGGGGATTCCTGTCAATGCTGAAAT
TACCTTAGCAACAGGTTCTCAAGCCTTGACTGCGTTTTATCAAAAAATCCAAGCCAAACG
TAGTTCGCTGGGTTACGACATTGATGGCACGGTGTTGAAAGTCAATAAGATTGTGCTGCA
AGAACAGCTTGGCTTTATCTCAAAAGCACCTCGTTGGGCAATTGCTTACAAATTCCCTGC
ACAAGAAGAGATGACGATTCTGAACGATGTTGAATTTCAGGTCGGCAGAACAGGGGCAAT
TACTCCAGTGGCAAAATTAGAACCTGTCTTTGTGGCTGGGGTAACGGTGAGCAATGCTAC
CTTACATAACGGTGATGAGATTGAGCGTTTAGGGATCGCAATTGGTGATACCGTGATTAT
TCGCCGAGCAGGTGATGTAATTCCGCAAATTGTGGGCGTTGTGGCTGAACGTCGTCCTGA
CAATGCAAAAAAAATTGCTTTTCCAACCGCTTGTCCTGTGTGTAACTCAGCTGTAGTACG
TGTTGAGGGCGAAGCGGTTGCTCGTTGTACTGGGGGATTATTCTGCGGAGCCCAACGTAA
AGAGGCGTTAAAGCATTTCGTTTCACGCAAAGCAATGGATATTGACGGCGTGGGTGAAAA
ACTGATTGAACAACTGATGGAACGTGAGCTGATCCATACCCCGGCAGATCTGTTTAAACT
CGATCACACCACCTTAATGCGTTTAGATCGAATGGGAGAAAAATCCGCCAATAACGCACT
ACAAAGTATCGAAAAGGCAAAAAATACCACCCTTGCCCGCTTCTTATTTGCTTTGGGTAT
TCGAGATGTGGGCGAATCTACCGCACAAAATCTCGCAAATCACTTTGGTACGCTTGATGC
GATTCGCCAAGCGGATTTAGACACGCTAAAACAGGTACAAGATGTAGGGGAAGTTGTGGC
AAACCGCCTATTCCAATTCTGGCAAGAACCACATAATGTTGAAGTCGTGGAGGATCTGAT
TGCTCAAGGGGTGACGTGGCAAGATGTGGTGCCACAAGAGATTGCTGACAATCCATTAAA
AGATAAAACAGTGGTACTAACAGGGACATTAACACAGCTCACCCGCGATCAAGCAAAAGC
CTTGTTACAGCAACTCGGTTGTAAAGTATCTGGCAGTGTATCAAGTAAAACGGATTATTT
GATTGCAGGGGAAAAGGCTGGTTCAAAATTGGCAAAAGCACAGGAATTGGGAGTGAAAAT
TTTGAGTGAGGACGAGTTAATTGGATATTTTACGACTATAGTATCGTAATATGTGAAGCA
AGAGTTTGATTTTAACTTTAGGGCTAATCTAATACAGCCCCTAAAGTTAATCACAAGCAA
TACTTTCTATATGATATAAATGCTCTCTAATAAGCCCTAAAAACGCCTCTCCAAACCTCT
CCAGTTTTCTCTCACCTACCCCATTAATGGAAAGCATTTCATCTGCCGTCGTTGGCATAA
ATTCTGCCATTTCTTGTAGGGTAGCGTCATTGAAAACCACATAAGGAGGGATATTTTCCT
TATCGGCAATCTGTTTGCGTAAAAAGCGTAAACGAGCAAAAAGATCTTTATCATACCGCT
TGCTAGCTTGCTGTTTCTGCACATAAGTCGTCGCCGAAAAACTTAAACGTGGGGAAGCCA
GTGCCAAGGCTGTTTCACCGCGTAAAATGGAGCGAGCTTGTTCTGTGAGTTGTAGGGCAG
AATGATTAACAATGTTTTGGCGAATAAAGCCAAGATGAATGAGCTGGCGAGTTACGCTAA
TCCAATATTCTTGAGATTTATCCTTGCCAATCCCATAGACAGATAGAGTGTCGTGTTGAT
ATTCACGGATTTTTTGCTGATTTAAGCCCCGAAGAACTGCAATAATATGATGTAAGCCGA
AGCGTTGTCCTGTGCGGTAAATAACGGACATCACTTTTTGGGCATCAACTAAGCCATCAT
ACTTTTTCGGTGGATCAAGGCAAATGTCACAATTTTGACAAGCAACTTGGCGTGTTTCAC
CAAAATAGTTGAGTAACACAAGGCGACGGCAAGTTTGTGATTCGGCAAAAGCCCCAATGG
CTTGCAATTTATGTTGCTCAATTTGACGTTGTTCACTTTCTGGTTTTTCTAGTAATACCT
TGTGTAGCCAACCATAATCCGCAGGATCGTAAAATAACACCGCTTCCGCAGGAAGATCAT
CTCTCCCTGCTCGTCCTGTTTCTTGATAATAGGCTTCAATGCTTCTTGGCAGATCAAAAT
GCACAACAAAACGCACATTGGATTTGTTGATCCCCATTCCAAAGGCAACAGTAGCAACGA
CAATTTGAATATTATCTCGTTGAAACGCATTTTGAACGGTTTCCCGTTGTTGTACCGTCA
TTCCTGCGTGATAGCCCATTACAGAAAAACGGTGAGAAGAAAGTTTTTCCGTGAGTTCTT
CAACTTTCTTACGGCTATTACAATAAACAATCCCACTTTTCCCTTGCTGACTACTGATAA
ATTTGATCAGTTGATCCACAGGTTTAAATTTTTCTTGCACCGTATAGCGAATGTTAGGAC
GATCAAAACTTCCTAAATAAGTATGGGGATCTTCTAACTTAAGATGATGAATAATATCAA
AACGGGTTGTCGGATCTGCGGTTGCAGTCAGCGCAACAAGCGGTATATTTGGGAAAGTTT
TTCGCAAACCGCCTAACAAGGTGTATTCAGGGCGAAAATCGTGTCCCCATTGAGATACGC
AATGTGCTTCATCGACCGCAATCAGGCTAATTTTGCACAATGAGATAAATTGGAAAAAAT
TGGATGTCATTACCTTTTCGGGTGAAAGGTAAAGTAGCTTGAGTTGTCCCGAAATCGCTT
TTTGTTCAACCGCTTGCTGTTCTTCAATAGTTTGAGTGGAATTGATATAGCCAGCTTCAA
CACCATTGATAAGCAGTTGATCTACCTGATCTTTCATTAGCGAAATCAAAGGTGAGATCA
CGAGAGTTATGCCTTCAAAACAGAGGGCTGGCACTTGATAACAAAGGGATTTTCCGCCCC
CTGTTGTCATAATCACCAAGCAATCTTTGCCCGACAAGATCGCTTCAATCACTTCTGATT
GACCTTGTCGGAAAGATTGGTAGCCGAAAACGTTATGTAAAACCGTTTCAGCTTTGGCAA
GCGGTGTAACTGACATTAGCTAAAAGAGATTGTTTCGCCGTGACGAGCGACAGCCTCTTC
TAAATGTGTCCAAAATGAACGCCCTTCCGCACTGACCCAATCGCCATCACGGTAAGCAAA
GTGATAACCACCTAATTTACTTGCCAGCCAGAGTTCAAGCATTGCCTCTTGCTTGTTAAT
AACAATTTGTGAATCATCATCAAAAGTAATGGTAAAAACCGCCCCTTGTGTTTCACAATC
AACATCGCAACCTTGTTCTTCAAGTTGCTCTTCAATTTGTTCCCACACTTGTTCAATCGC
TTGATGAAATTCTGCTAAATTCATAAATAATCTCTTCGTAAAGCCAAAATTTGAAAGGCG
TTATTTTGGATTTTTCTGAACACTTTTTCAATAGAAATCTGAAAGGTTACATCCACGCAT
TACTACGAATAACGCCTACGGCAATGCCTTCGATTTCAATATAAGATTGACGAGGATCGA
CGACAATCGGCTCTAATTCATCATTTTCTGGGTGTAAATAGATTAAATCGCCTTTTTTCT
CTAAGCGTTTGACGGTGACTTCATCATCAACACGAGCGACAACGACTTGCCCATTACGAA
CAGATTTAGTTTTATGCACTGCGAGTAAATCACCATCTAAGATACCAATTTTTTCCATTG
AGTTCCCATTCACCTTAAGAAGATAATCGGCAGCTGGCGAGAACATTGCCCCATTCACAG
GATAATGTTTTTCGATATGTTCAATGGCTTCAATCGGCGTACCTGCTGCAACTTTACCAA
TTAAAGGCAAACCTTCTTCATCGTTTGCTGCTTCATCTTCCACTAAAATACGGATCCCAC
GCGAAGTCCCTGAAAGCATTTCAATATAGCCTTTACGAGCAAGGGCTTTAAGGTGTTCTT
CTGCGGCATTTGGTGATTTAAACCCAATTTCACGAGCAATTTCTACACGAGTTGGCGGCA
TACCCGTACTTTCAATATGATTTTTCACAAATTCAAAGATTTCTTGCTGACGAGCCGTTA
GGTGCTGACGTTTCATAAGTTCCTCACTGTCTTTATATACAGAAATTTATGACATTATAT
ACAGTAAAATTTCATTTGCAACGAAATAATTTTAGATTTCTGTAAGAAATGAAGAATGGA
GTTAGCTTAATTAACGGCACGGACACACTGCGTGTGTCCGTTGTCATTAGTTGAAATGAT
TGCAAAGACAGCTCGCTTGGTGTCCTTGTTTATTTTGTATTCATCTCTGCATATTTATCA
CAACCTGCTTGGCTTCCCATATCGCAAGAAATGCCAAAATAGGCTTTGGCATAATATTTT
AAATCCATATCTAGAAAAAAACATTTGCCTGTTTGAAAAAGCGTTCAGCACCATTATTAG
CCTGTAATTCTTCTCTAATCTGTTGGATTTTATCTTGGGCAACTTTATCAAGTATCTCAT
CTTTGTCTTTAAGAACAACTAATTCCATTTTTAAGTGTTCAATATCCTTAAAAACTTCTT
TGGAATATTGATCGCGAGCATGATTCTCTAGTAAAGCAATATATTCTGTTAAGATTTTTT
CCGCTTTAGCAATATCTGGGGTTGTTCCAATACCTAAATAATACAATATGGCAAGTCCCA
GGTAACTATTTCTGTAAATATTAAAATTATATCTTTTAGTATTTTCATAATATTTATCAG
CCCAATAAAATGCCTTTTCCCAGTTATGGTTATCTTTATCATTAAAATAGAAATCGATTA
AATCCAGCTGAGCAGGAAGATAATCCATTTTAGCTAATTCTTCTAATACAGGGATAGGGA
TATTTTTATAGTCATATTTTGCCGGCATATCTCCAAGTGATGCTGCTTTAGCTAAAAATG
TTTTTCTTTCATAACTGTTACGATCATAGGTATAAGCTAATGCTCTATATGCTGGTGCAA
AGTTTTGATTTGCTGCACGGCTAAACCATTTTTTTTGCTTCCTCTTTATTTTTTTTCTTT
CCGATAATACCTACCCAATATATATTGAGCAATCGGATAATTTTTTTCCGCAAGCTGTTT
TAATCTATCGATTGGGAAAATATCTAGTTCTGCTTTAGCTAACTTATCACCATAAAAATC
AATTTGATGAATTAAGGTTTCTAATCGACTAATATCTTTATGATCGGGATAAATCTGTGT
GTAATAATAACCACCGCCACAAACAGCAGCGAGTAAAGTGAGTGCGGTTAGAATTTTGGT
TGTTTTTTTCATTTTAGATCCGTTGCCATTAGCAATATTTATGGCTAGTTCTTGTTCTAG
TTTAAATTTTAATGCTTCTAACTGATCAGAATAATAAAACTTTTTAGGTTCTGGCTTATC
GTCAGAATATACATCAGCAAATTCCTTTTCATTCATGACTCCCATTTCAACTGAAGAGTA
ATTATGTAAAGGTAATAAAGATACTAATTTAAAATATCGACTCCAAAGTATTTTTAGCTC
TTTATCACTTAAACAATAAATAGAAATAAGCCATAATAACCTATTGGGTATTGCAATAAT
GATTTTCTTTACATTGTCTTCTTTATATTTCTTTGGCAGAAAAAACTTATTATCAATTTT
AGATAAAGCACTTTCTAATTGTTTAAAAAAATTAAGATATTTAGTTTTATTGGTAAAATC
CACAGCATTATTATTTTCTCTAGCAGATAAAATAATATATTCATCTATTTCATTTTCATC
TAACTCATTAATATAGAATTGTAAATTCCTGATTTCCTTTTCTATATCAATCCAAATAAA
TTGGATAACTTTAGAAATCAATCCAAAGCTTGCCCCAGAAAATTCCATATTATTTCCCCC
CGTTTAATTCACGATATAAATCACAAACATCTCGATAACCATTATCACAGGCTTTTCCAA
TCCACATTTTGGCAGCAGCACCATTTTGTCGAACACCTTTTCCTAAGACGTACATAAGCC
CTAACGCTGCCTGAGCTTGTGCATCCCCTTGTTCGGCTGCTTTTTGAACCCATTTGAATG
CTTGCTGATAATTTTGTCTAACGCCTTGACCTTTGTCGTACATCAAAGCTAAATTAAATT
GAGCCCTTGCATCCCCTTGTTCAGCCGCTTTTTGATACCATTTGACTGCTTGGTGATAAT
CTTGGCGAACACCTCGCCCATTGTCGTACATTACACCTAAATTATATTCTGCCTGTGCAA
CACCTTGTTCAGCCGCTTTTTGATACCATTTAAATGCCTGATGATAATCTTGGTGAACAC
CGTCTCCATTGGAGAACATCAAACCTAAATTAAATTGAGCCTCTGCATAGCCTTGTTCAG
CCGCTTTTTGATACCATTTGGCTGCTTGGTGATAATCTTGGCTAACACCTTGTCCTTTGT
CGTACATCAGAGCTAAATTAAATTGAGCAGCAGAATATCCTTGTTCAGCTAATTCCTTAA
AAATAGGAAAAGCGGCTTGATAATTTTGTTGCTTATCATATTGGACTGCACGGCTAAATT
TTTCTTCTGCGGTTTCAGCATAAACATTGCTGGCAATGGCAAAAGAGAGTAATAAGGTAG
AGAGTAGGGTTTTACGAAATGTCATTTTGTTTTCCTTTTGACTATGGTTTTAAGACGACA
AAATTGTACAAAAAAAAAACAAAATGCAATCAAGATGTAATCAGCGGTTTTTTGTTGGAA
TTTATGACAAACGGTGGATTTTTAGGCAGTTCTTGGAGTTGGTTCCGGCATTGTTCCCTA
CACCTATTCTCTTAAAATGGGCTTTGGGGCGAATGCGATATAATATCTTTCTTATTCCTC
AACTTTTATGAATAAACTCAGATTTCCTTAAGAAATTTATGCTAAACTGCGCATCGTTTT
AATCCGATCATAACTATAAAAGGATATAAAAATGTCTATGTTATTAAACCTGTATCGTAA
AGCATTGAACCTACCGCTTTCGCTGTTAGTGAAAACACGTTCAATTCCTACAGATCCTGT
GAATGAATTAGGGCTGAAGTTAGATCAACCTATTGTGTATGTGTTGCCCTACACCTCACA
AACGGATCTGTTAATTTTGCAAAAAAACTGCCAAGCTCTGAACTTGCCTGATCCGCTGGT
AAATAATGATATTCAAGGGGTATCTTTGCCTCGTTTTGTCTTTTTAGATGAAGGGCGTCG
TTTCTTTAAATCCAAAGGGGCGAAAAGTGAAACAGAGTTGGTTTTCTATCGTTATTTAGA
TTTAAACCGTAATGATGAGCAGTTGGATATTCAAGTGGTGCCTGTTTCTGTGCTATGGGG
GCGAGCGCCAGGTAAAGAGAAAGGTTTGCCAGTATTACGTCTGCTGGGAACTTTCCAACG
CTTAGTGACAATGCTTTGGTTTGGGCGTGATAATTTTATCCGTTTTTCACAAGCGGTTTC
TTTACGCTATATGATTACCAATCACGGAACCGATGAAAATCTGGCTCAAAAATTGGCTCG
TGTGGCAAAAATGCACTTTGCTAAACAGCGTTATTCGGCAACAGGCCCTCAACTGCCTGA
TCGTCAAGCGATGTTCAATAAGTTACTGCAATCCCCTGCAATTTTGGCTGCGATTGAAGA
TGAAGCGAAAAAACCAAAAAGTTCGCTTGAAAAAGCTCGCAAAGAAGCTGAGAAAATTCT
GGATGAAATCGCTGCAAATGTTCGTCACGACAGCTTAAGAAGTGCAGATCGTGTGTTAAG
TTGGTTGTGGAATAAACTCTATCAAGGGATCAACGTGCAATATGCAGAGCGTGTGCGTAA
ATTGGCATTAGAAGGACACGAGTTAGTATATGTGCCGTGCCACCGTAGCCATATGGACTA
TCTGCTTCTCTCTTATATTCTGTATCATCAAGGCTTAGTGCCGCCACATATTGCTGCTGG
GATCAACCTAAACTTCTGGCCTGCAGGTCCTATTTTTAGAAGTTGGGGGGCGTTCTTTAT
TCGTCGTACTTTCAAGGGCAATCGTCTGTATTCTACGATTTTCCGTGAATATCTTGCAGA
GCTGTTCTACCGTGGTTATTCCGTAGAATACTTTATTGAGGGCGGTCGCTCACGCACAGG
GCGCTTGCTTGATCCAAAAACAGGAATGATGTCGATGACGTTACAAGCATTGCAACGTGG
CTTAACTCGCCCGATCAGCATTGTGCCTGTTTATATTGGTTATGAACACGTTTTAGAAGT
AGATACTTACGCTAAAGAATTACGAGGTGCAGAGAAAGAGAAAGAGAATGCTGGCTTGGT
GTTACGTGTGATTAAGAAACTGAAAAAACTAGGGCAAGGCTATGTGAATTTTGGCGAACC
TATTCCACTTAATCACTATCTCAATCAGTATTTTCCTGAATGGAAAGAACCGCTTACAGA
TGAAAATGGTCGTCCAAAATGGTTAAATAGTGCCGTTGAAGCGGTATCTAAACAAGTGAT
GGTGCATATTAATAATGCCGCCGCAGTCAATGCAAAAAATCTCATTGGCTCTGTGTTGCT
TGCTTCACGCCAACGTTCTTTAACGCGTGAACAGCTTATTGAGCAGGTTGAAAGCTATAT
GCAACTGTTCAAAAATGTGCCTTATACAGCGGAAGTCACTTTGCCAACGGATACAGCTGA
AGCGATGTTAGATCACGTTATTAATTTACCTCGTTCAGGTGTTATCTCAGAAAAAGACAA
CTTTGGTGAAATTATCCGTTTAGATCGTCAATCTGCAGTATTAATGACCTATTATCGCAA
TAACATTCAGCATTTATTTGTTTTGCCATCATTGGTCGCAAGTATTGTGTTACATCACGA
GACGGTATCTAAAGATTTGATTATCCAGAGTGTAAATCGCATTTATCCGTTCTTACAAGC
AGAACTCTTTATGCACTTTAAAGCAGAGGAAGTTCGTGGGCATATTGAGGCAATTTTAGC
GGAATTTGTTGCTCAAAATCTGATTAAAAATGAAAGCGATATGTTTGTGATTAACCGCCA
ACGTATCCGTTCATTACAGTTACACTCTTCAGGTGTACGTGAGTTATTACAACGTTATTA
CATCAGCTTGAGTATTTTGATTGAGCAACCTGAAATTAGTCGAAATGAGCTTGAACAAGA
AAGCCGTTCAATTGCACAACGCCTGTCTGTGCTACACGGTATTAATGCTCCAGAGTTCTT
TGATAAAGCATTGTTCTCGACCTTTAGTGCCACATTGAAAGAACAGGGGTATTTTGATGA
AGAAGGGGATACGATCGTATCAAAAGTTCAATCTACTGAAGAGTTGATCAGGGGATTGAT
CTCCGTTGAAATTCAACATACTGTTCAAGGAGCGATGGTCAAGTTGGAAGAGGTAAATAA
TATATAAATATAGGGCGCTTTCTAATAAATATTGTAGGAATACTTGGTGAGTTGTGTTCC
TACATTTCTTTTCTTGTGGAACAGCTACAAAATATAAAATTTTTTGCAATAACCGACCGC
TTCTATCATTTTTTCCTTGTAATTCCTGCAAATTTTGCTACATTCCACAGGTTATTTTTC
TTGTTTAAAAGGTCAAAAAATGAACCAACAACTTGAGTTAATCAAATCTTCCATTAAATC
TATTCCTGACTATCCAAAAGCAGGCATTATCTTCCGTGATATTACTTCTTTATTAGAAGT
GCCTGCCGCATTCCAAGCCTCTGTTGATGCAATTGTGGCTGAGTTTAAAGATAAAGGGAT
CACCAAAATTGTGGGGGCTGAATCTCGTGGATTTATCTTTGGTGCGCCAGTGGCATTAGC
TTTAGGTGTGCCTTTTGTACTTGTGCGCAAACCGAAAAAATTACCTCGTGCGGTAATTTC
GCAATCTTATGCCCTTGAGTACGGCGAAGATACCTTAGAGATCCATACAGACTCTGTTCA
AGCTGGGGATAATGTGCTTGTCATTGATGATTTACTTGCAACAGGCGGTACGGTGGAAGC
AACAGTACAACTTATTCGCCGTTTAGGTGGTACAGTTGAGAATGCAGCCTTTGTGATTTG
GTTGCCTGATCTTGACGGTAAAGAACGCTTAGAGAAAATCGGTGTCAATTCTTATACCTT
AGTGAGCTTTGAAGGTCACTAATTGACATCTTATAAAATTCAAATGGTGGGTTAAAACCC
ACCCTACATTTTTATTTAGGTAAAAAATGTCCTATCAAGTTCTAGCACGCAAATGGCGAC
CACAGCGGTTTAGCGAAGTGGTCGGGCAACAACACGTTTTATCCGCTCTCGAAAATGGTT
TGCGAGAAGGGCGGTTACATCACGCTTATCTTTTTTCAGGAACGCGTGGCGTAGGGAAAA
CGTCAATTGCTCGTCTATTTGCAAAAGGCTTGAACTGTGAAACGGGGATCAGTGCTGATC
CTTGTGGTCAATGTGCGAACTGTAAAGCCATTGAAGAAGGGCGATTTATCGATCTGATCG
AAATCGATGCTGCTTCGCGCACAAAAGTCGAAGATACCCGTGAATTGCTCGACAATGTGC
AATACAAACCAACCGTCGGACGTTTTAAGGTCTATTTGATTGACGAAGTGCATATGCTTT
CTCGTCACAGCTTCAATGCGTTATTAAAAACCCTTGAAGAACCGCCTGAATATGTCAAAT
TCTTACTTGCGACCACGGATCCGCAAAAACTGCCGATTACCATTCTTTCTCGTTGTATGC
AGTTCCATTTGCGTGCGTTGGAACAATCGCAAATTCAGCAACACCTTGAATTTATCTTAA
CCCAAGAGCAAATTCCCTACGAATTGTCAGCACTTGCTAAACTAGCAAAAGCGGCACAAG
GCAGTATTCGTGATGCGTTGAGCTTAACCGATCAGGCGATTGCCGTTAGCAATGCGAATA
TCACCTTGCCGATTGTAAGCCAGATGCTCGGCTTAATTGACGATCATCAACCGTTAGAAT
TGGTGCAAGCCCTTGCGAATGCCGACGGTGAAAAAGCAATGGCAGTGATTCAGTCCGTGG
CGGAAAAAGGTGTCGATTGGCAACAACTGTTAAGCGATACGGCAGAAACCTTGCACCAAA
TTGCGATGTTGCAGTTGTTAAAACACGCACATCAAGAAGAAACCCCACTGCATTTTTTAG
CAAAACAGATCTCGCCAGAAGATGTGCAGTTTTTCTATCAAGTAATGCTTACAGGCAAAA
AAGAGTTGCCTTTTGCCCCTGAGCAACGTTCAGGCGTGGAAATGACTATTTTAAGAGCCT
TGGCTTTCCACCCTAAAAATATGGCAACCACGATAAAAGTTGCTACACCTACACCAACAA
CGCCCGTTGCACCTGTGCAATCGCCAAATAGCATTAGCCAGTTAAGAGAACGTTTAGCTC
AACAGCAAAATTCAGCTCAAACTGTGACAACACAAGCGGTTAATACTGAACAACATTTTG
CAAAAAATCTCGCTCAACAACCCGCTACCCCAACTGAAGTGAGTGCAGAAAGCATATCGC
CTGCCTTAAAAGCAATGCAAGCTCGTCAGCAATTAAAAGCGAAACAAGAGCAACAAGACG
AAAAAAAAAAGTCTGATTTAACTCCCATTCAACCACCCCAAACGGTGAATAAAAAGAGCG
TTCAGCAAGGTTTAATGAACCTAGTGACCGCTCAAGATCAACGGCAACAAATAGAAGAAA
CACCTCAAAAAAATATCGTTTCACAAAATGATGAAGACTACCGTTGGACGTGGCTTAATC
CTGAGTTAGAAAATCAAGAGGAAGCCCCGAAACCTTCAGAAATTAAGCAAGCTATATTGC
AAGAGCGAACACCTGAGCTAGTTAAAAAAACGATTGAGCTTGGTTGTGAACGAGATGAAT
GGAGCCGAATTGTAAACAGTTTAAAACTGGGCGGAGTTTCTCGTCAGCTCGCTTTAAACA
GCTATTTAGAAAGTCATAACAACAATCATCTTTTGTTGGTTTTAAACCCCACAATGGCAC
ATTTAAACAGCAATGAAGCGACCCAAAGTTTATACAATGCCCTCTCACAACAAGGCTTTA
GTAGTGAAATGCGAATAGGCGAAAGTGATGAGTTCCAAACCCCATTAGAAATTCGTCGAG
TTATTTTTGAACAGCTCACGCAAGAGGCTAAACAAGCACTACAAGCAGACAAAAAGTTAA
AACTTTTACAACAAGCCTTTGATGCTCAAATGGACGAAGCAACTATTCGGGCAGTGGCGG
AGTAGAAAATATGTACGCACTCGAAATAAAAAACCTAATCAAACAATATCCAACAGGTGT
TCAAGCCCTTAAAGGCATAGATCTCTGTGTTGAACAGGGAGACTTTTATGCATTGCTTGG
GCATAATGGTGCTGGCAAGTCCACGACGATTGGAATTATTAGCTCACTAGTGAATAAAAC
AAGTGGGACAATAAAAGTGTTTGGCTACGATCTTGATAAACAAAAAATTCAATTAAAACA
ACAGATTGGATTAGTTCCTCAAGAGTTTAATTTCAATCAGTTTGAAAAAGTGATCGACGT
TTTAATTAACCAAGCAGGATTTTATGGCATTAAGCGTAGTCAAGCCTTAATCCAAGCGGA
AATTTGGTTGAAAAAATTAGACTTATGGGAAAAACGTGATCATTTTACCCGTGAATTATC
GGGCGGTATGAAACGCCGAGTGATGATTGCCCGTGCCTTAATGCATAATCCTAAACTGCT
GATTTTAGACGAACCGACAGCAGGGGTGGATATTGAACTTCGCCGTAGTTTGTGGGATTT
TTTGCGAGAGCTTAATCAGCAAGGGACAACCATTATTCTGACTACGCACTATTTAGAAGA
AGCGGAAACTCTGTGCCGTAATATCGGAATTATTCAGCAAGGGCAAATCATCGAGAATAC
CTCAATGAAAGCGTTATTGGCAAAACTCGAAACGGAGATCTTTTTGTTAGATTTAAGTGA
AAACCGACCGCTTGTGATTGACGGTTATCCGTTTAAATGGGTAGATGAAACCACTATCGA
AGTAGAAGTAAACCGAAAACAAGGGTTAAACAACTTATTCCAACAGCTTAGTTCACAACA
TATTGAAGTGTTAAGTATGCGAAATAAGTCCAACCGCTTGGAAGAGTTGTTTATGCAATT
AAAATAGCCAATAAAATTAGATAAATATATGATCGGATTTTCAACACTCGCAATAAAAGA
AACAAAACGTGTCTTACGCATTTGGCGACAAACATTAGTACCGCCAATTATTACAACGAC
ACTCTATTTTTTGATCTTCGGTAAACTTATCGGACACCGTATCGGTGAGATGAGCGGTGT
AAGCTATATGCAATTTATTGCCCCTGGGTTAATAATGATGTCAGCAATTACCGCTTCTTA
CACCAACACAGCTTCATCATTTTTCCTAAGCAAATTTGTTCGCAACATTGAAGAGTTGCT
TGTGTCACCGCTATCTACCCATACGATTATTTGGGGATATGTGGCAGGCAGTATAATGCG
AGGTGTAATGGTCGGTATCCTTGTGACAGCGGTGACATTGTGCTTTGTTTCTTATCAAAT
ATACTCTTGGGGCATCATTATCCTTACGATGTTGATGACGACTATTGCCTTTGCTCTAGG
GGGATTGATTAATGCCGTATTTGCAAAAACTTTTGATGACATTGGCATTATCCCAACCTT
TATACTAACCCCCTTAACCTATCTTGGCGGTGTGTTTTATTCCATTAGCTTATTGCCTGA
ATTTTGGCAACAAGTGTCCCAGTTTAACCCGATTGTTTATATGATCAGCGGTTTTCGCTA
TGGTTTTTTAGGTATTAGTGATGTGTCGATCTACTATACTTTTGCAGTGTTAATCTTATT
TATCCTAGCGCTTTACACTTGGGCTTATCGCTTAATTGAGAGAGGGGTTGGGTTGAGGTC
TTAAGGATTATTAAGTAGGGGAGCCGTGCTTGGTGTCCAAAACACAAATGTCACGCTTGA
TGATGTTTTGATTTCCCCTAACTTTTCTTAAAATGATTAAACCTGTTGAGAGGTTAATTC
TCGTTGAGAAGCGACTGCTAAAAAATGGCTTCTATCTCGATAAAAATTACTATGTGAAAC
ACGATTGTCAATTCTGTCTAGCAGGTATTGTGGTAAGACTATGTTTACTCGTTGCTTTTT
TCCCAAGAATGCAGAAATATCTATATCAACAAGCAACCAACTATCACAGTGGGAAAAATC
TTCTTGTTGTTTGTAGTGGATAAATCCCTTATCTTGAAGCGTGCTAATATCAAACTCATC
TTCTACCATCATTTCTAACATTGTATGAATGGCATCTTTTACATTAGGGATAATTTCATC
AATTGCATCGGCCGCACTAAAGCAACTATATTCATCAGTAAATAGTGCAGGTACACAAAG
TCCAAATGCTTCATTCTCATTATGTGGAGTTTCTACACCAACGGTAAATAACATAATCCT
CTCCTTTGCTAAGCTCGGCAGAGCTATAAAAGCCCTGCCGATTTTTTGATGGAACGCAAA
GTGCCAATAGGTAAATCTTGTTTGGGGTGTGGTACAGGAAATCGTTTTCCTGTAATCGGT
GATTGCCATATTTGGTGATCGCCTTTTCCGTGCCTAACAAAGAAACAACCAGCTTCTTTC
AATTCCTTGATTAAGTCGCTTGAGTGCATTCGTCCTCCTTTGTCTTAATCAAGAGCAATT
ATATACACACAAATACACACAATCAATGCGTATTGTTTAATCTTTTTGACTTTTTGGCTC
CACATTTAGCAATTTCTACTCTATACTTGCTTGTATAAAAAGGTTTGTGTAATAGATGAT
AATAAACAAAAATAATAAAAAGGGCATAAAAAAACCCGATACCAAAAAACAGTATCGGGG
GAGGTCTTACCTAAGGAAATGAAAAATAAAACTAGCACATTATGCGTATTCTAAGACTAC
CCCAATAAAATTTAGTTCAATAAAATGCTAAAAAATTTAAAAAAATTATATCTTATTGAA
ATAATTAATAAATTAATGAGATAACGAGGCGAATAAATGGTTCAAACCACCTTTTTTATT
TACGATTACGAAAGTTTTGGTGTCGATCCTGCTACAGATCGTCCTGCACAATTTGCAGGG
ATCCGCACCGATAGCGATTTCAACATTATCGGTGAACCTGTAATGTTCTACTGCCAACAA
ACAGAAGATTATTTGCCTTCACCAGAAGCTGTGATGGTAACAGGGATTACACCACAGCTT
TGTAATCAACAAGGGCTACCTGAACCTGAATTTGCCGCTCGTATTCACGCCGAATTTAGC
CAACCTAACACCTGCGTAATGGGATATAACAACATTCGCTATGATGATGAAATGACCCGT
TATACCTTTTTCCGCAATTTTTTCGATCCTTATGAATATAGCTGGAAAAACGGCAATTCT
CGTTGGGATCTTCTTGATGTTGTGCGTGCCTGTTATGCTTTACGTCCAGAAGGGATAGAA
TGGGCGTATGATGATGAAGGTATGCCGAGCTTTAAATTAGAAAATTTGACCAAAGCAAAT
GGTATTGCTCACGACAACGCTCACGATGCAATGGCTGATGTGTATGCTACTATTGCAATG
GCAAAGTTAATCAAACAAAAACAACCTAAATTATTCGACTTTTTCCTGCAAAATCGAGGT
AAAAAAGCCCTAGAAGAGATGATTGATGTCGGTGAAATGACACCGCTTGTTCACGTTTCT
GGAATGTTAGGCAACTATCGAGGCAACACCGCTTGGGTTGTGCCATTGGCTTGGCATCCG
ACTAATCGAAACGCAGTGATTGTATGTGATCTATCGGGGAATATAAACGACCTATTGAAT
GAGCCAAGCGAAATATTGCGTGAACGTCTTTATACCAAAAAAGTAGAATTAGAAGCTCAA
GGGCTTTATGCTGTTCCACTAAAACTCGTGCATATTAATAAATGCCCAATTTTAGCTCCA
GCTAAAACGTTACTGTCTGAAAATGCAACACGTTTAGGCATTGATCGTCTAGCCTGTTTA
GAAAATTTAAAACGGCTAAAATCACAAAAAAACCTTGTGCGAGAAAAGGTTCTCGATATT
TTTTCTGAAGAAAGAAACTATCCAACGTCAAATAATATAGAAACCACGTTATACGATGGC
TTTTTTGAACCTGCAGATAAAAACAATATGGCGATTTTGCGAAATCTAAAACCTGAAGAG
CTTGCACATCACGGTTTGAAATTTAGCGATCCTAGAATTGAGCCTCTGCTTTTCCATTAT
CGAGCAAGACACTACGCAGAAACCTTAACACGGGCAGAACAAGTACGTTGGCAAAAGTAT
TGCTATCAACAACTTGAAACAAAAGCAGAGGCCTTTGAACAAGCACTTGATCTGTTATCG
GCTCAATATCACGATAATCCTGACAAGATAAAATTATTGACGGATCTCACCGCTTACGCA
GCACAATTAATGCAGCCTAAAGCCACCAAATCCGTCAATTCACCAGCTTCAGAGCTATTA
GTATCGGAATTAAATCAACTTGCTGATCAAGGGCTGAGTAAAGCGGATAAATTAAAAGCG
ATTGGGGCTTTGCTTAATAAAAAATAAACTTATTCTCGCTATAGACAATGGCTAGGCAAA
CGATTACTATCACTCCAATTTTTACAAACACGACGATAAGGAAAACGATATGAATAAAAC
ATTACTTGCTCTTGCCCTTGTGGCTTTTTCTGCAACTTCTTTTGCAACAACAAACGGAAA
ACAAGCAGTCGCTTCTGAGGAAACAAAAGCTGCAAATGCCCTCGTATTACAAACAGACTT
CGGTTTAAAAGATGGTGCAGTATCTGCAATGCAAGGGGTGGCTTTTGGGGTTGATCGCGA
GTTAAAAATGTTTGATTTAACTCACGAAATTCCTGCATATAATATTTGGGAAGCCTCTTA
TCGTTTATACCAAACCGCAACCTATTGGCCTGCTGGCACAGTTTTTGTGAGCGTTGTTGA
TCCAGGGGTTGGCACAGATCGTAAATCGGTCGTATTAAAAACCAAAACAGGACACTATTT
TGTGACCCCAGATAATGGCACATTAACGTTAGTGGCTGAATTTTTAGGGATTGGGAGCAT
TCGTGAAATTGATGAAACAAAACACCGCTTGGAAGGTTCTGAAAAATCTTATACTTTCCA
CGGTCGTGATGTCTATGCTTATACAGGGGCAAAATTAGCATCCGGGCAGATCAGTTTTGA
AGAAGTCGGTGCAGAGTTACCTGCCAAAGTCACCGAAATTGGCTACCAAAAACCTGCTAT
TGAAGAAGGCACATTAAAAGGCAACATTCCTGTACTAGATATGCAATATGGCAATGTTTG
GACAAATATCAGCCACGAATTACTTGAGCAATCAGGTATTCAAAAAGATGGCAAAGTCTG
TGTTGAAATCAAAGAAACGACGGCAGATGAGGTCAAAGTGCGTTATAGTGGCTCAATGCC
ATATAAGAGCAGTTTTGGTGATGTTGAAGAAGGCAGACCATTGATGTACCTCAATAGTTT
ATTGAATGTTTCTTTTGCCTTAAATATGGATAATTTTGCGGAAAAATACAAAATTAAATC
AGGGGCAGAATGGTCTGTTTCTGTGAAATCTTGTGAAAAACAACAATAAAGAAAATAATC
GTAGGGACACACTGCGTGTGTTCGTCAACGTATGTCTGTTGATACGAATTGCGGTTTTTG
TTGGAACGAATGGACACACGCAGTGTGTCCCTACAAAATGGTATATTGTTATGGTTGGAG
GGATTAAGGATAATTAAATGAAATATGATTTACATAGCCATAGCACTGCGTCCGACGGCG
TGCTTACCCCCACAGAACTCGTTAAACGAGCGGTGGAACAAGGTGTAACAATGTTAGCCT
TAACCGATCACGATACCGTCGCTGGTATTGCCGAAGCGAAAACTTTTGCCCAGAACCAAC
CACTTACCTTTATCAGTGGTGTAGAAATTTCTGTGTTATGGGAGGGGAAAAGCCTTCACC
TCACTGCCTTAAATATCGACGAAACCCACCCTGCTGTCGTCAATTTACTTGCTCGCCAGA
AACAATTACGCCAAGAACGAGCCGAATTGATTGGCGAAAAGCTCTCCAAAGCAGGTATCC
CTAACGCATATCAAGGGGCAAAAGCCCTTGCAAGCGGTGCAGTTACTCGCGCCCATTACG
CCCGTTTTCTTGTGGCAGAAGGCTATGCTCGCAATGATGAACACGCCTTCAAACGCTATC
TAGGGATCGGCAAAACGGCTTATGTAAAGCCCGTATGGTGCAGCACCGAAGAAGCCATCG
CAGCGACGCACCAAGCTGGTGGCGTTATCTGTTTTGCACACCCATTACGCTATAAATTAA
CAACGAAATGGATCCGCCGTTTTATTGAAGAGTTTAAACAGGCTGGCGGAGATGGCATAG
AGGTAACGGGAGCTGCCCAAACTCCAGACCAGCGTCAGCTTCTTGCTCGTTGGGCAAAAG
AGTTTGATCTCTATGCCTCTGTCGGCTCAGATTTCCACTACCCAGCAGGTTGGGTTGAGT
TAGGGAAGGATTTGATATTACCTTCAAGCTGTAAGCCGATTTGGGCATTGTTTAGTTAAT
TGATTTATATTAGGTGAAGTGCATAGTAGGAATGATTTTAACTAAAAGTGTGTGTACTCA
CATCGATTGATGTTGTATCTACTATGCTATTTATTTAATCAATTTTATAAACTGTTTTTT
TCCCCTCGAGCCAAACTAATCACCCCAGAACGAACGATTTCAATAACCGTTGTTTCTGCT
TTCACTGTTTCAATAAAAGCATTGAGTTTATCGCTCGTACCAGAAAGCTGAATGGTGTAT
TGTTTTGGCGTGATGTCCACGATTTGTCCACGGAAAATGTCAACCATTCGCTTAATTTCA
TCTCGTGTATTACCCACAGCCCGAACTTTTAGCAGAAGCACTTCTCGTTCAATATGTTCG
CAATGGCTAAGATTTGTCACTTTGAATATATCAATGAGTTTATGCAGTTGCTTTTCGATC
TGCTCTAAGACTTGTTCATCGCCTTGTGCCACAATGGTCATTCGAGATAAACTCGGATCA
TCCGTTGGGGCAACCGTAAGACTTTCAATATTAAAACCACGTTGAGAGAATAGCCCAACG
ACACGGGATAAAGCTCCCGATTCATTTTCTAATAGGACGGATAATATTCTACGCATCTGT
TCTCTCCGTTTTACTTAACATCATATCTTTCATTGATTCACCACGAATTTGCATTGGGTA
AACATGTTCTGTTTCATCTACTAACACATCAACAAAAACAAGTTTATCTTTAATTGCAAA
GGCTTGTGCTAATTTTTCCTCTAATTCATCAGGGGTGTTAATTTGAATACCGACGTGTCC
ATAAGCCTCTGCCAGTTTGACAAAGTCAGGTAGTGAGTTCATATAAGATTGGGAATGGCG
ACCTGCATAAATAATATCCTGCCACTGTTTCACCATACCTAAGAAGCGGTTGTTTAAACT
CACAATCACCACAGGGGTATCATATTGTTTTGCTGTAGAAAGTTCTTGAATATTCATTTG
AATACTGCCGTCACCTGTGACACAAACAACCGTTGCTTCAGGGTGTGCAAATTTCACTCC
CATAGCCGCAGGTAAGCCAAAGCCCATTGTGCCTAAACCACCAGAGTTAATCCAACGACG
CGGTTTATCGAAAGGATAATGTAACGCAGCAAACATTTGATGTTGTCCTACATCAGAAGC
AATATAGGCATCGCCATTTGTTAATTTATAAATGGTTTGAATAACCTGTTGAGGTTTAAT
CACATCACTTTGCTCAAAACGTAAACATTGACGAGCTTTCCACTCATTAATTTGTTGCCA
CCAAGCGGTCAGATCTGATTGACCTTTTGCCAGATTTTCTTCACCTAACAATGCTAAAAA
TTCTTCTAATACAAATTTTGCATCGCCGACAATGGGAATATATGCAGGGACGGTTTTAGA
AATAGAGGTAGGATCAATATCAATGTGGATCACTTTAGCATTTGGGCAGTATTTTGCGAG
ATTATTAGTAGTACGATCATCAAAACGCACACCGATACCCAAAATTAAATCACTTTCGTG
CATTGCATTGTTAGCTTCATAGGTACCGTGCATACCTAACATACCTAGGAATTGCTTATC
TGTACTTGGATATGCTCCTAATCCCATTAGAGAACTTGTGACAGGTAGATTTAATTTCTG
AGCAAATTCGATCAACTCTTTATTTGACTCCGAAATCACTGTACCGCCACCCACAAAAAG
TACAGGTTTTTTAGCCACTAAGAGCACTTTTAATGCCTTCTTAATTTGCCCTTTGTGTCC
TTGTACCGTGGGGTTGTAAGAACGTAATGATACAGAATCAGGGTAGTAGTAACTGAATTT
ATTTGCTGGATTTACCATATCCTTTGGCACATCAATAACGACAGGGCCAGGGCGACCTGT
TGAAGCGATATAAAATGCTTTTTTGATGATCTCAGGAATTTCTTCTGGATTGGTGACGAG
GAAACTATGTTTAACCACAGGGCGAGAAATACCAACCATATCACATTCTTGGAAAGCATC
TGTTCCGATAAGGCTTGAAGGCACTTGTCCTGAAAAAACAACCAGAGGAATGGAATCTGT
GTAGGCAGTTGCAATCCCTGTGATCGCATTTGTTGCTCCAGGGCCAGATGTGACTAATAC
ACAACCGACTTTACCTGTAGAACGTGCATAGCCATCAGCCATATGTACAGCCGCTTGTTC
GTGGCGAACCAGAACGTGTTTGATTCCACCTAAGGTGTGAATTGCATCATAAATATCAAG
GACTGAGCCACCTGGGTAACCAAAAACGTATTCCACGCCTTCGTCACGCAAGGATTGCAC
AATCATTTCCGCTCCTGAGAGTTTTTTCATTGAATCCTCCAACAAAATTAACATAAGGTT
TACACCATAAAAACAATGTTGGGCATTTTGCAAAAAATCTGACCGCTTGTCTAGCATTAA
AAACAATGTTTTCTTTAATTTTTAGATTTAAATTCTAAAAAATAATAAAAATTTATTTTT
TTATAAAAAAATGTTGTTCTTTTATTTATTTTTATTAATATAACTTATATTTTATAAATT
TTCAAATATTGAGGTATTTATATGCAAAACTACAACATTGCCGTGTTAAGTGGTGACGGG
ATTGGCCCTGAGATTATGGCTCAAGCGATTAAAGTGCTTGATACTGTTCAACAAAAGTAC
GGGTTTAAATTAAGTTATAACTATTATGATATTGGCGGCGTTGCCATTGATAATCACGGA
AAAGCATTACCAGAAAGCACATTAAAAGGGTGTGAAGAAGCCGACGCTATTTTGTTTGGC
TCTGTAGGCGGTCCAAAATGGGAACATCTTCCACCAAATGAGCAACCAGAGCGTGGTGCT
TTGTTACCACTTCGTAAACACTTTGCATTATTCTGCAATCTTCGCCCTGCTACACTTTAT
AAAGGCTTAGAACAATTTTGCCCATTGCGTGCGGACATTGCAGCAAAAGGCTTTGATATG
GTAACAGTCCGTGAATTAACGGGTGGTATCTATTTTGGGCAGCCTAAAGGTCGTGAAGGC
GAGGGAGAAAATGAGAAAGCTTTTGATACGGAAGTTTATCACCGTTATGAAATTGAACGC
ATTGCAAAAGTGGCATTTGAAACGGCAATGAAACGCACCAAACATGTTACTTCCGTCGAT
AAAGCCAATGTGTTAATGAGTTCAATCCTTTGGCGTGAAACCGTAAATGAAGTAGCAAAA
CAATATCCTGAAGTGAAGCTGGATCATATCTATATTGACAATGCAGCAATGCAGTTAATC
AAGCAACCTGATTTCTTTGATGTGTTGCTTTGCTCTAATATCTTTGGCGATATTATTTCT
GACGAGTGTGCGATGATTACTGGCTCTATGGGAATGCTACCTTCTGCGAGTTTAAATGAA
AAAGGATTTGGTTTATACGAACCAGCGGGTGGTTCAGCGCCAGATATTGCAGGTAAAAAT
ATTGCTAACCCAATCGCACAAATTCTTTCTGCAGCGATGATGTTACGTCATAGTTTTGGT
TTGGAAGAATCTGCGAAAGCGATTGAAAATGCGGTTCAAAAAGTATTAGCCGAGGGTTAC
CGCACGGCAGATCTTGCTGATCATACTACGATGCCCGTAACTACCTCGGAGATGGGAAAT
TTGATTGAACAATATATTGGCTAAGGTTATACCATTTTATTTATGGTTAAGAAGGTACAT
TAGTTCTTCTAAAAACAGTATCCAAAGTCACGATAAATTGGCATAGTAGACAAAATAGTT
GCTGATTCGTCAAAAACTATGCCAAGTGGACAAAATTGTTGCTAATATTTATTTTGTCTA
TTACACCAATAAATTACATCTTTTATTAAAAAAGGTTAAAGCTTCATCAGGCTTTAACCT
TTTTACTATGTCGCTATGTCTTGGCTACTGCACTATCAAAAAAATAAGCAACCCTTACCG
AGTTGCTTATTAATTTTACCGCTACATCAGGAATTAGAGTTTAATCCTTAGCATATTTCG
CTTCATCAAACTCTCTCAACGGCTTATGCTCACTGCCTAAATAGGTGTAGATCACAGGCA
ATACAAACAGCGTAAAGAGTGTACCGATAGCTAAACCTGCGACAATCACCATACCAATAC
TAAAGCGAGCAATCGCACCTGCCCCTGAAGCATAAAGCAGAGGAATAAGACCTGCGATCA
TCGCGGCAGTCGTCATCATAATCGGACGCAAGCGGATAGTTGCAGCGTGGAAAATAGCAT
CACGGCGAGATTTTCCGTGAAGCAACTGCTCTTCTTTTGCCACTTCACACATCAAGATAC
CGTGTTTCGTTATTAAGCCTACGAGGGTGATTAAGCCGACTTGAGAATAAATATTCAAGG
TTGCACCTGATACTTTCATAATACCCAAAATATTCATCACCAATAACGCCCCACTGATTG
CTAGCGGAACAGAAACTAAAATTACCAACGGATCACGCCACGATTCAAACTGAATAGCTA
AGACGATATAAATCATCACAACTGCCAGCGCAAAGGTAAACATTAATGCGTTACCCTCTT
GGATATATTGACGAGATTCGGCTTTAAAATCGTATTGATAGCCTGATGGCAAAGAACGAG
CTAACTCAGCTTCAGCCCATTTTACGGCATCACCAATAGAACCCGACACCACACCGCCAA
TTGTTGCCGAGTTAAGCTGGTTCATTCGGCTGAGGGAAGCTGGTTCTGTACTTAATTCCA
TTGTGACAAAAGAACCCAATGGGATAGATTGTCCGCTCGCTGTTGTCACATAGTAGTTCA
TTAAATTTTCTGGATTTAATCGGTCATTTCTCACCGCTTGCGATACAATCGGATAAGCTC
TGGAATCAATATCAACACGAGTAACTATAGCCCCCGACAAGAACGAACCTAAAGTGCCAC
TCACCTGTTGCATCGTTACGCCATAAGTTCCCATTTTCTCACGGTCAAACTTCATCTTCA
TCGTTGCCGTGTTAAATTTAAGGTCTAAGTTAGCGAAGAAAAATTGCCCTGACGCTTGTG
CTTTGGCTAAAATTTCACTGGCGACTTGTGCAAGTTTTTCATAGCTATCTGCAGTCGTAA
TAACCAGTGAGAACGGCAGCCCACTTTCACCTGTCTGAATTTCAGGGAAAGCAACGGCGT
TAATATCCATACCAACCACTTGTTTTGCCATACCTGCAACAATGTCTTTCACTTCAAACT
GCGATTTGCTACGTTCAGACCAATCTTTTAAAGAGATAATCGACAATGAACTGTTGCCAC
CGTTAAAGCCTGCAATCGACATTGCACCGTGAACCTCAGGCAATTTAACCACTTTCTCAT
TAAAAGGTTTCATCACTTCCTGCGTATAATCCAAGTTAGTATTTGCAGGACCAGAGCCAA
AAGCAACCACAACACCACGGTCTTCAGAAGGTGCAACCTCACTAGACAATGAAGTAAACA
AGAACGGTAAGCTCGCAAAAATAGCAATCGCAAAGAACAGCATAAAGCCACGTACTGCCA
TCACTGCTGAAAGCATATTTTGATAACAGCTTGTCATCTTATCTAACATAGCGTGAATGC
ATTTGACTAAACGCCCTTCTTCGCCCTCTTTATGCTCTTTTAACACACGGCTAGACATCA
TCGGCGAAAGGGTTAATGCTGCAATCCCCGAAATAAATACCGCACCAGCAAGGGTTAAAG
CAAACTCTTTAAACAGAGATCCTGTAACCCCTTCCATTAATGCCATCGGTGAATATACCG
CCGCAAGAGTAATGGTCATTGAAATGACAGGCAATGCAATCTCACGCGTCCCAATAATTG
CCGCATCAAAAGGCGTTTTACCCTCTTTAACGTGACGCTCTACGTTTTCCAATACCACAA
TCGCATCATCTACCACCAAACCAATTGCCAAAATCAATCCTAGCAAGGTGAGCAAGTTGA
TCGAGAACCCAAGCATCTGTAATAAGAATAACACCCCAATCAATGAAATCGGGATAGTGA
TAACAGGGATAATCATCGCACGGAGTGAACCTAAGAATAGGATAATCACAATAAGCACAA
TGATTGTTGCTTCACCAATGGTTTTAATTACCTCAGAAATAGAGCTATTAATCGCAATAG
TGCTGTCATACAAAATCTCAGCTTTAATGGAAGCGGGTAGATTTTTCTCAATTTGTGCAA
ATAACGGATAGATATTTTTTGCCACCGTTAATTTATTTGCCGTAGCAGAGGCTTCAAGGG
CAATCACCACCGCATCTTTGCCGTTTGCTGTGGCTCGAGCATTATCTGAAGATTTATTCA
GTTCAACGGTCGCAATATCTTTTAACTTAATTTGCATACCATCTGCTTTGGTTGCCACAG
TAATATTTGCCAGCTCTTCTACCGTTGGAGTTGTCGATAACACCTTGTTTTTATAGACAG
TGTAATAACCATTTGCACTACCTGCCGCCGTCGAAAGGTTATTTGCACTTAATGCCGATA
ACACATTCGCACCTGAAAGGTTATAGCCAGCCATTCTATCTGGATCTAACCAAATGCGTA
AGCCAAAGGTTGAACCACCAAAGATACCAACGCTAGACACCCCATTGATCGTAAAAAATT
GCGGTTTCACCACGCGATTTAGGTAGTCCGTAACTTGTGGAGATGAAAGATCATCGGAGG
TAAAACGAATATACATAAACGCATCATTTGATCCCGATGATACGCTGATAGCAGGATCAT
CAATGCCACTAGGCAAGCTTCCACGAATTGCATTTACTTTAGAAGAAATATCCGATAACG
CCTCTTGAGGATTGGTATTTAACTTCATCTTTGCCGTTACCGTCGTAGTACTTGGTGAAC
TTGATGAAGTCATATAGTCGATGTTATCTGCCTGTGCAACAGCTTCTTCAATTTGTGACG
TAACAAGTGCTTGCATTAAACTTGCATCTGCACCCGCATAATTAACACTCACAGTAACAA
TTGAGATCGTCATCTCAGGATATTCACGCACTTGTAGCTTGCTAATAGACTGTAAGCCTA
AGATTGTAATCAATAGGCTAATACAGATAGCAAGCACGGGGCGTTTAATAAAAATATCAG
TAAATTTCACAGACTACCCCATTACAGTTTCGTTTTGGTTGCAGGTGCCGTCACCCCAAC
AGGTTGCTCACTTGAAATTTGGATAAGTGCATTGTTTTTCAAGCGTTGCAAACCACCTGT
CACAATCATATCCCCCACTTTTAACCCTTTGGTTAAATGTGCATACACCCCGTTACGCTC
TGCCGTTTTGACTTCCACTTGTTTTGCTCTATACATCTTACTCTCATCTAAAGTCGGATT
TTGAGCTTTCATATTCTCAACTTTTTTCTTATCTTCTTCTGAAAGCGGTTGTAATACATA
CACATTTTCACCATACATGCTATATGTAACGGCAATTTGTGGCACAACAACCTGATCGTA
TAAGGTTGGTAATGCAACATTTAAGCGAGCAAACATACCTGAAAGCAACTTATCTTGCCC
TTCTGTGACCACTGCTTCAAGATTAATCAAACCAGTTGATGTATCCACCGCAGGATCGAT
AGCGGTAATTTTCGCAGGGAAAGTACGAGCAGGTAGAGCATCAATGCTTGCGGTCACTTT
TTGCCCAACAAAAATATCTTCTAAGTTAGTCTGAGGTAAGGTAAAACGAATTTTCATCGC
AGACTGATCTTCCACACGCACAATTCCTGTGCCAATCGTCACATATTGCCCTACATTCAC
ATTCACAATACCCGCTTCACCGTCGAAAGGCGCATAAATTTGACGACGCTCAATCTGAGC
TTTTGTCGCCTCAATAGTCGCCACAAGTTGCTCATAAGTTGCTTTGGCATTATCAAATTC
CGCTTTTGAAGCACTGCTTGACGCTACTAAGTTACGATAGCGATTATAGTTTGCTCTCGC
TGTCGATAACTGAGCTTCTGTCGCTTTCAAACTGGCTTGTTCCGCACTGCTATCAATTTC
AACTAATAGCTGACCTTTTTTCACTTTATCGCCTGATTTTACCAACACTTTGGTCACAGT
TCCTGCGGTTTGAGCACTGATCATCGCCCCTTGATTTGGACGAATAGATCCCGTTGATGC
AATCATCGGTGTCCATTCTCTCCCCTCCACCGTCATCACAGTCACTTGGCTCACCGTTTC
AGGCATATTCGCCGCAGCTTCAGCCTTTTTCATCGAAATAAACTGTTGCATACCAACAAC
ACCACCAAACACGATAAGCACAACCAATAAGGTCACAACAATAGCAAACTGCTTACCCTT
CGTTGTCTTTTTCATATTTATTATCATATTTTCTCCATATCAATTTTGATTAAATCGTAA
TCGCTTTCCAAGTACGGATAATCACTTCTTCAAGCATCTCTTAAGCATAAGGTTGATTTA
ACATTAACTGCTGATACATCAACTCCCACGCTGTTTTCATACTAATTGCAAGTAAAACAA
AAGGCGGTAAGTTCGCAATAATATTTTGCGATTGCCCCTGCTTGACAAATTTATTCCACG
TCACCCAATCTGCATTCAAACATTCCACCATTGTCGCTTGAAATTGTGGTAGCGACTCGT
ACTGATGCATATTTTTAACAATATTAGGGTTATCCAACATAAACTGCCAAGTTGCATTCC
ACAATTTTTTATATTGCTCAAACAGAGGCAAATCAGGATCATATTCCCGATCTACCGCAG
AATGAAACGTATTAAACAAATACAACACAAGCTGATTAAGCAAAATCTCTTTATCCTTAA
AATAAAGATAGATCGTACCCACAGATACCCCAGCTTCTTTTGCAATTTTGTGGGTCGAAA
GATTTTGAACCCCTTCTTTTGCCATCAACCTATCTGTTGCATTGAGAATACGTATTGCCA
CCTCATTTTGAGGAAAAATATCCTTAAACATAAAAAAACAAATTAGTTACTGAACGTTCG
TTCATTTTACTGAGAAAAAAAGATTTTCGCAAAATCTAAAGTTCAAGTTTTGTAAATAAT
GGATTTACGCAAACGATTGCGTTATAATTTAACCGAAAATATTCCACAGATCGGATCCCC
CTCTTTAGCAAAGAGGGGTTAGGGGAGATTTGGCAGACGATATAATCGAAGTGAGAGAGT
GAAACTTCACAATATAAAAAGCAAGTATTCCTTTTCTTTAATTACTTATTTTCTTCGTCA
TTCACTTCTGCCAAATCTCCCCCTGCCCCTCTTTGCTAAAGAGGGGAGATCGATGATTAA
CGTTCAATCAATACACAAAGGAACCCATAATGGCTCATCGTCCAATCCAACAAGCATTAT
TAAGTGTGTCTGACAAAACAGGCATTGTCGAATTTGCTCAAGGCTTAGTTCAACGTGGTG
TAAAACTACTCTCAACCGGCGGAACAGCAAAATTACTCGCAGACAACGGTTTACCTGTAA
CCGAAGTATCGGACTACACAGGCTTCCCAGAAATGATGGACGGACGTGTTAAAACCCTAC
ACCCGAAAGTACACGGTGGGATCTTAGGTCGCCGAGGCACAGACGATGAAATTATGGCAC
AACACGGCATTGAACGAATTGATATGGTCGTGGTTAATCTCTACCCATTTGCCGCCACCG
TTGCTAAACCGAACTGCACCCTTGAAGATGCGGTAGAAAATATCGACATCGGCGGGCCAA
CAATGGTGCGTTCTGCGGCGAAAAATCATAAAGATGTTGCGATTGTCGTCAATAACAACG
ACTTTAACGCTATTCTTGCTGAAATGGATCAAAACCAAAACTCACTCAGCTTAGAAACCC
GTTTCAACCTTGCAATCAAAGCCTTTGAACACACCGCTCAATACGACTCAATGATCGCCA
ACTACTTCGGACAAAAAGTACCGCCATATCAAGGTGCTGAGGAAGAAGATATTACCCAAG
TCTGCGGACAATTCCCACGCACATTAAACTTAAATTTCATCCGTAAACAGACAATGCGTT
ACGGTGAAAACAGCCACCAAAATGCCGCATTCTATGTTGAAAACGAACTCAAAGAAGCAT
CTGTGGCAACCGCAGTTCAACTGCAAGGCAAAGCCCTTTCTTACAACAACATTGCTGATA
CTGACGCAGCCCTTGAATGTGTTAAAGAATTTAACGAGCCAGCTTGTGTGATCGTTAAAC
ACGCCAACCCTTGCGGTGTCGCTCTTGGCAAAGATATTTTAGAAGCCTACAACCGAGCTT
ACCAAACCGACCCAACGTCTGCCTTTGGTGGCATTATCGCCTTTAACCGTGAATTAGACG
GCGAAACGGCACAAACAATCGCAGATCGCCAGTTTGTCGAAGTGATCATCGCCCCAACCA
TCTCTGAAGCAGCCAAAGAAGCCTTAGCGAAAAAGAAAAACGTTCGTGTATTAGCGTGTG
GCGAATTTAGCGAAGCACAACCACGTTTAGACTTCAAACGTGTCAATGGTGGCTTACTAG
TCCAAGATGCCGACCAAGGACAAGTTGCTGTTGAAGATTTACAATTTGTGTCTGAACGCA
AACCAACCCAAGAAGAATTAGACGATTTACTCTTCTGCTGGAAAGTGGCGAAATACGTTA
AATCCAATGCGATTGTCTATGCCAAAAACAAACAAACGATTGGTATCGGTGCAGGACAAA
TGAGCCGAGTTTATTCAGCGAAAATCGCAGGGATCAAAGCGGAAGACGAAGGCTTACAAG
TGGCAGGCTGTGTAATGGCATCTGATGCCTTCTTCCCATTCCGTGACGGCATTGATGCCG
CGGCAAAAGTCGGCATTACTTGCGTTATCCACCCAGGTGGCTCAATGCGAGATCAAGAAG
TGATCGACGCCGCCAACGAACACGGAATGGCAATGGTACTAACGGGAATGCGTCACTTCC
GTCATTGAAATCCCTATCAGCCTTTTGGGAACCTTCCTCCGTAAGCGGGGGAAGGTATGA
AAACAAATATATTCTGAAGATCTTTACGATGTAATTCGCTCAAGCCCAGCTTCAAGATCA
GCAATCAAATCTTCCACATCTTCCAAACCAATATGAACACGAATGAGTGTCCCTGTTAAT
TTACGTTCAATGGCTGGGCGAATACGTTCAATCTCTTTAGGTTGATTTGCCAAAATTAAT
GACTCAAATCCACCCCAAGAATATGCCATTGAGAAAATCTCAAAATGGTCGAGAAAATTC
GCAAGCTCTTCATTAGATAAAGTTTTACAAAGTTCAAAGGAAAATAGACCGCTTGAACCT
TTAAAATCACGTTTAAAATATGCGTTTCCTGGACAGCTAGGCAGAGCGGGGTGATAAACT
GCTTTTACTTCAGGACGTTGAGCCAGCCATTGAGCAACGATAAGACTATTTTCTTCGTGT
TGTTTTAAGCGAATGCCCAAAGTGCGTAAGCCACGAGCGGTAACATAAGCAGAATCCGCA
TCAACCATTTGCCCCATTAAATAAGAGTGCTCTCGTAGCTGATCCCAACAGCGAGCATTT
GAAACCGCAGTACCAATCATCGTATCCGAATGTCCCACAAGGTATTTTGTCCCTGCTTGG
ATCGAAATATCAATGCCGTGTTCAAGGGCTGGAAAAAGAATGCCTGCAGACCAAGTATTA
TCAATCATAATCACAATTTCAGGATTTATTGCTCTTGCCGTACGAACAATCGCTGGAATA
TCAGGAACTTCCATGGTTAATGAACTTGGTGATTCGAGAAAAAGCACTTTGGTATTTGGC
TGAATAAGCGTTGCAATGCCTTCTGCAATTAATGGATCATAGAAAGTGGTTGAAACGCCC
ATTTTCTTCAATACGATATGACAAAAATCTTGCGTTGGTTCATAGGCTGCCCCAGTCATT
AGAACGTGATCGCCTTGTTGTACAAAAGATAAAATCGCATTACTAACCGCCGCTGCACCG
CAAGGGTAAAGGTAGCAGCCTGCCCCATTTTCCAGTTCGCACATTGCATCTTGTAGAGCA
AAGTGGGTTAGCGTACCACGTCTGCCGTAAAATAAAGCCCCTTTATAGCGGTTTTTAGTC
GCTTCTTTTTTATCTGCAACAGAGTCAAATACAAGGGAAGAGGCTCGTTGAATAACGCTA
TTTACAGAACCTTGGGTGTAACGTTTTTTTCGCCCTGCGTGAACAAGTTGAGTTGCTAAG
TTGTGCTTTGTCATATTGATGTCCATTTTTTATGTTTTGGGTTTACAAATTCAGTGCCTT
TATTTTGATAAGAAATACCTTCTAATTCAAGTAGATAACGTTTAGTAGGAAGCCCACCAC
CAAAACCAGTAAGCGCTTGCGTTTTGCCTAACACACGATGGCAAGGTATTAAAATTGAAA
TTGGATTTCGTCCAACTGCACCGCCAACGGCTCTAACGGCGTTAGGATTATTTAACTGCT
TGGCAATATCGCCGTAGCTTACTGTTTTACCATAAGGAATCTCAAGCAATATTTTCCAAA
CAGCTTGCTGAAAAGCAGTACCCTGAGGGTTTAAAAAATCCAACTGACAAAATGCTACTT
TTTCCCCTGAAAAATAGCGGTCTAATACCTGCACTGTTTTGCAAAATAGTTGTTGAATTT
CACCGCTTACCTGTTCTGAACTTTTCCATTGTTGAAAGTTAAGTGTTTGTTGCTCTTGTT
CAAATTCAATGCCAAGTAAACCTGTTTTGTTTGCAATAAGAAGCAATCTCCCCACTGGCG
AATGATAAAATTGATAGAAGATCTGAAATTTCATCGGATTATCCTAAAACAAAAGGCGTG
CCACTTAGTGTACACGCCTTTGAGGTTACATCAAATGAAAATTAGAATTTGTAGTTTACG
TTTAAGCCGTAAAGGTTAGCAGTTGATTTAACTTTAAATTCACCCACTGCACTTGTAACT
GCTGTAGCACCATTTTGAAGCTGAGCACCTAACACTTGGCTCTCAATAAAGGTATTTTTG
CTACCACGTAAATGCGCATAAGCGAGGTCAACAGATAAATTTGGGGTGAAACGATAAGTT
GCACCTAAAGTGTACCATGTACGATCTGTATCAGGGATTGAGATAGATGGATGTGCCACG
CTTGCACTTTCATCATAAGCAATACCTGCACGTAATGTTAATGCCTCAATCACATCATAA
GACACGCCTAACGCAATACGAGAGTTATTATTGAACTTTTCATCTTTTTGTAACAACACT
TTACCGTTGTTATCTATTGCACGAAGTTCTTGGAAGCTATTCCAATGTGTCTTTTTATAG
CTATATTGTACAGCCAATTTCTCAGTAAGTTTATGATAACCTGAGATTTCCCAATATGCT
GGTAATTCAAGGTTTAAGCGACCTGGAATTTCAACATTGGTACTTTGAGTACCCACATAT
TTCCCTTTGAAACGTAAATCCACTGGAGAATGGTATGCGACACCGAGGCGGTTGTTTTCG
TTAATATCATAGGCTAGACCCACATTCCAACCAAATCCCCATTTATCACCTTTTAATCGA
CTTGCTGTCGCTGTCGGTGCCATAGGATTTAAAGCACCAAAATGGCGCTCTAATGTTGCT
TTTGCATGTACTGCATTTAAGCCTACGCCAAAGCTAAATCCGTAGCCAAGATCATAAGCT
CCGCTTAGGTTATAGTTTACAGCAGTTAGCTCAGTTTTACCTGCAAATACGCCTGCGCTA
TAATTTGTTGGGAATTCTGATTTCAAACCATAGTTAACATTAACACCACCACCCACAGCA
AAACGCTCAGAAACTGGTGCAACCACATATAAATTAGGCACAATTGCACTTGGAATAATA
TCTTTTGCATTTGCATCTGAGACAGGTGATGAAGCTATTACATTGCCATTTACTGTTGTT
TTAGTGCCAAAAGAACCTTCAACATTAACATCCGCATCAACATAAACTCCACCAACAGAA
ATTTCTACTTGTTTGAATTTAGTCATTAATGCTGGGTTGGTTGCAACAACAGAAGCATTA
TCTGCAACTGCCGCATTACCAGCATACGCCATACCCAAGCCTGAAGTAGACACCTCAGCT
AATTGGAAAGCCGCCGCAGAAGCACCTGCCGCAGAAAAAGTAAAGATAGAAGCAAGTGCT
GTTTTAGTAAATTTATTCATTAGGTAATCCTTTTTGATTAAGTGTAAGCGGTGAGTTGTA
GAATATTTTTACAAACCACCAAAATAAATCGTGCGGATTCTACGAAGCTTATTTCAGATG
TACAATGAAATTTCTTCCAAATAAGCACAGTTCCGACCAGTCAAACGGCAGAAAAAGATG
TAGAAAATGTAAATTTAAACCTCGAAAATCCCTTGTTGTTGTTGTTGTTGTTGTTGTTGT
TGTTGTTGNNNNNNNNNNNNNNNNNNNNNNNNNNAGATATGTCCGAATGCAATTCAAGTT
CCTGCTGTTCTATTGATGTGGGAACTATTATTGATAACAGTGATTGTGCTGTAAATTTTA
CTCAACTTTACACTACTAAAGCAGAAGCTGAAGATGCTTTAGCATTTTTAACCAGTAAAG
CTCGAGCAACAGAATCTGAACCTTGCGAAATTACCAGTGAAATTATTTCTACAGAAAATG
GCGTTCAACTTACCGCTTGTTTCAAATTTAGCTACCAAGTTGAATCAATGATTTTTGAGT
TGGGAATAAGATAGAAAAAGCATTAGATAAAACTTACATAAACAGCTAGGCAATTCGGAG
CTTAATATGAATGAAATCACAAGTCTTAGCCAATTAGATTTAAACGGCAGTTATAGCTAT
GGCGATTATTTAAAATGGAAATTTCAAGAGCGCGTTGAAATTATCAAAGGCAAAATAATG
GCAATGTCCCCAGCGCCTAATCGATTACATCAACGGATTTCGATGAAATTAACAAAAGCA
TTCTTAGATGTTTTTGATAGTCATCAGTGTGAATTATATGTTGCTCCCTTTGATGTTCGT
TTTCCAGACAGCAATGGCAAAATCAAAACGGTAGTGCAACCCGATTTGTGTGTCATTTGT
GACTCGAATAAATTGGACGAAAAAGGTTGTATTGGCGCACCAGATCTAATCGTTGAAATT
CTCTCCCCTGGTAATTCAAAAAGAGAGATGAAAGACAAATACGAACTCTATCAAGAACAA
GGCGTAAGTGAATATTGGATAGTCCGCCCTGAAGAACAACATATCCAAATTTATGTGCTA
GAAAACGGACGCTACATAGGTGTGCAACCTGTGGTGGAAGGCGATGTAGTTACATCAATA
AAATTTCCAGCGTTGAGTTTTGATACTAGCGGGTTGTATGAGTTGTGATTGAAATTAGGG
GAATGTATACAAATATACAAAGAGATTTCCCCCATCCGCCCTTCGGGCACCTTCCCCCGT
AAACGGGGGAAGTATTAAAAAAGTAATGTAGTCTGAAGGTAAAAATTCTTCCCCCATTTA
TGGGGGAAGTATTAAAAAAGTAATGTAGTCTGAAGATAAAAATACTTCTCCCATTTATGG
GGGAAGTATTAAAAAAGTAATGTAGTCTGAAGATAAAAATTCTTTCCCATTTATGGGGGA
AGTATTAAAAAAGTAATGTAGTCTGAAGATAAAAATTCTTTCCCATTTATGGGGGAAGTA
TTAAAAAAGTAATGTAGTCTGAAGGTAAAAATTCTTCCCCCATTTATGGGGGAAGTCCCC
GAGCGATAGCGAGGGGGATGGGGGCATGTAAAGGAGATAAATATGAAAAAAGTAGCCATT
ATCCCAGCAAGAGCTGGTTCAAAAGGAATCAAAGATAAGAACCTACAACTTGTTGGAGGA
ATATCTCTAGTCGGGCGAGCGATTTTAGCCGCTCAAGAATCTGAATCTTTTGATGAAATT
ATTGTAACCTCAGATGGTGATAAAATTCTTGCCGAAGCAGAAAAATATGGAGCAATGCCA
TTTCGCCGCCCTGCTGAATTGGCTCAAAGTGATACTAGAACAATTGATACCATTTTACAT
TGTGTAACAACACTTGGATTAACAGAAGGTATCACTGCACACTTCCAACCAACTAGTCCA
TTACGTTCAGGCTTGGATATTCGTAATGCCATGGAATTATTCTTGGCAGGAAATTGCAAA
TCAGTCGTGTCAGCATGTGAATGTGAACACCACCCTTATAAATCGTTTATTTTGGATGAA
AATCATAAAATTCTGCCTATTAATCAATTAAGCGATTTTGAAGCTCCTCGTCAGTCGTTG
CCTAAAGCTTATAGAGCAAATGGTGCAATTTACATCAACGATACCGCAAGTTTATTAAAA
GAAAAAAATTTCTTTATTCCTGAAGTGAAGTTTTATTTAATGCCAAGTTACCGCTCTATT
GATATTGATACAACATTGGATCTGCAACTTGCTGAAAGTTTGGTAAACAATGAAAGTTAT
TAAAGATAGTGCAATCTATCTATTTGGAGAGTTAGTTTCAAAATCAATTCCTTTTCTTTT
ACTGCCCTATTTATCTAGAAAATTAGGTGTAGAAGGATTTGGAGAACTCTCTTATTATCA
AACATTTTTAGCATTATTTGCTATTTTTATTGGACTAAGCCAAGATGGTGCTGTTGCCCG
CTATTTTTATCGATATGGAAAACGTTCTTTAGATTTAGTGGTAACAACGGGGTATGCTTA
TACTATTACGATAGGAGCTTTAGGGCTAATTGCCTGTTGGGTAGCAAAATCTGAAATTAT
GTTTTATTTAGTATTAAGTAGCATATTTCAAGTATTTCTAGTAGTACAACTTAGTATAAG
ACAATGCCAAAAACAAGCGCTTCCTTATACACTGATTCAATTAGGCTCAGCAATAACCAA
TGCAGTATTTACAGTATTAATATTGGAAATCTATGAAACCGCGTTGGCAGAAAAGCGTAT
TTTAGCAGTACTATGTAGCAATATTTTTATTGCTGCTCTAGCTTATGTTATTTATAAGCG
AAAGACGGTTACTAAAATTTTTAATATCGCACAATATAAGCTCGCATTATGGTATGTAAT
TGCTTTCGGATTTCCAATGATATTTCATCACGGAAGTTTCTTTATAAAAGGACAGTTAGA
TAGGATATTTATTTATCACAGATTTAGCGAAGCTGATCTTGGTTTGTATGCGATGGGGGT
ACAAATTGCGAGTATTTTGTCGGTAGTCATTTTGGCAATAAACAAAGCATTAGTTCCTTA
TTTATTTGAAAGATTAAAACAAGGCACAGTAACATTAAAACATTTAGAAAAATGGGTAAT
ATATTCATTATTTATTGTGCCAATACCTTCATTGATAACACTATTAATCCCCGAACAACT
CTTTTTATGGTTGTTAGGCGAACAGTTTCAGGGAGTGAAATACTATGTCGTATTATTCTT
GCTTTCAACAAGTTTGATTATTCCCTATTTGTTCTTAGTAAATTATTTGTTCTATCACGG
AAAAACAAAACAGATTTCATATTGCTCTGTTTTATCGACAGGGATTTATTTAGTAGCACT
AGGTGGATTAATGTTTACGGAAATTAGTTATATTCCTTGGGCGAGTGTTATTGGAGCTGG
TGGGATTTTGCCTGTGTTATATTTTATGACAAAGAGAGTTGGTTAGATGAATTTGATTAT
TTGTATGACTCCATTTCAAATGTTAATGGCGGAGAAGATAGTTGAAAAAAAACAGAGTGA
GATTTTTCATTTACTAGTATTTTATTCGGTCTGGAATGATAAATATCAGTATTATATGGA
AAAAGTTCTTTGTAAGAAGAATGTTTTTTTCTTAAAAAAATGTTTTATTTCTCCTAATAA
TCATTTTTCTCGGCTATATAAGTCAGTTTTAGTAAGAATATATGGTTTTTTGTTATGTAA
AAAATTTAATAAAGTGTATATAGCAAACCTTGATAATCCATGGATTAGATTACTTTTAAG
TTCATTAGGTAAATTTGAACTATATACCTTTGATGATGGTACAGCAAATATTTTTAAAAA
CAGTTTTTTTTATAAAAATGATTCATTTCGTGTTAACCTTATAATGAAACTGTTATTTTC
TCGTTATACTAGGCAAGATTTGAGAAAAATGTCATTGGTACATTATACAATTTATGACAA
TAAGGAAAATATAGTTGATAAAGATAAATTAGTTTATGTATCAATGCGAGAGGGAATTGT
AAAAATATCTCCACATGAAGTGACATCCTCCAAAGAAAGAGTTAATTTGTTATTAGGGCA
ACCGATAGATTCGATATTTATATCTGTTAATGATGGGGTAAGTGTGGTCAAAAAAATTAT
TGAGGTATTTAATATAAATTATTACTATCCTCATCCAAGAGAGAGGTTTATTATTGATGG
TGTTAATTATATAAAAAGTAAATTAATCTTTGAAGATTATTTTGTATCGCAGTTCAGACT
TAATGTCGAATATACCATTTATACGTTCTATAGTGGAGCTCCTCTTAGTTTTATTAATTT
ACCTAATGTAAAAATTATTAGCATTAAACCAGATATTTGTAGAAATGAAATTGTTCAAGA
TTTTGAGATTATGAAATCATTTGGTGTAGAAGTAATTGACTACACATGCCAATAGAGATA
GCTATTATGGTAATGGGATTTTATATATTCTTAATTATAGCAACATTGTTGCTTTCTATA
TTTTCTAAATCAGAAAATAAGAAATCTTTTCGTCAATGCTATATTTTGCTTTTTATCTTG
TTAGTATGTTGGTCTATATTATGTAGGACTTATGCTATTCAACAGGATATATTGGTATAT
ATGGAAGTTATGAAATATGGAGTAGATAGCTTTTTTTCTAGTTTTTATTTTTTGAGAGAA
CCTGTGTATTGGGTTTCTAGTGGAGTTTTGTATAGTTTTATTAAAAATGAGATTTTAGTA
CTGGTATTCTGCGACATTATTGCATTTACTGTACTTGTACTTTCTTGCTACCATGCTAAA
TTAAAACCATATTTTGTTTTATTGTTTTTTTTATTTTTTCCTTCTGTAATGGGAATATTA
AATGTTTATAGGCAGTTTTTAGCTACGATTTTTTTATTTTGTTTCTTTTTACTGTATAAA
AAGAACTTTCGATTTTCATTTAACTTTATGTTCATATTAGCATGTTTTACTCATAATATG
GCAGGGGTATTTCTTCCCCTCTTATTCTTGATAAAAAAACGTATAAATATCTTTCTTCTT
ATTATTAGCTCTGTGGTGGCTATAATTGTTGCAGTTATATTTCAAGATGGTAAATCGACT
CGAGGTTCTGGAGATGTTCCATCATTTTTGTTTTTAGTTGTAATTTTTGTTGTATTTTTT
ATATTTGTTTTATTAAATAGGTTCTCATTTAAAGAGGAATCTTTAAGATTTTTTTATATA
AATTTATATGTGGGGATGTTAGCTATTTGTTCAGTATTCTTCTTAAGTGATGTTGCAGCC
AAAAGAATTTTAATGGTAGGTATGATATTCTTATTATTCTCCATCTATTCTTCAATAGAA
GAGAGGATAAAAGAGGAAAAAAATAGATTTTTAATTAGGGTATTTTTTGTGCTAATTAGT
ATCGCGCCTACATTTTTGTTTTCATCAGTATTGGAAATGTTATTAATTTCTTAAATTGAG
AATAATATTTTAAGTAATTTAATTGAATTTGCCTTTTATTTTTTTTATTAGTTATGGAGC
TAAATAAGAGTTAATAACATAACTGTATGGTTTATTGGTATTTTATAAGAAAGAAAAGAT
ATTTTAACGCTATCAACATTCCTGATGAATTAACTGAGGAATGAATGTATTATTTATGAT
AATATATAGGAGAGTAAATGAAAATTGATTTCGTACTACCTTGGGTAAACCCACTGGATA
GAGAGTGGCAGGCAAAAAAAAGTTTCTATAGTAATATAAATTTAAAAGAAACTAGTTCAA
ATTCTGAATCAAGATATAGAGATATGGGAACTCTAAGATATGTTCTAAGATCTATAGAAA
AAAACTGCCCTTGGTATAATAGAATATATTTAATTACCGATGGGCACTTTCCTGAGTGGT
TAGATATAAATAATGAAAAAATATTTTTAATTACACATAATCAGCTTTATTATGAGAAAG
AACATCTTCCTATTTTTAATTCCAGTTCAATTGAAATGAATTTGGGTAATATAGATGCTC
TATCTGAAAATTTTGTATATTTAAATGATGATATGATTATTATGAGGAGTGTCAATAAAG
AGCGATTTTTCTTTCATGATAAACCAGTTGATTTTTTAAGTCATGGCTGGTTCCCTAGAA
ATAAAATATATTTTTGGCTTAGGAATTCAGATGTATGGGTTAATTCATTGCTCAACAACT
TAAATTTAGTTAATAGTCAATGTAATTTTGAAAAAATAGATAAAAGTATGCTTTATCATG
AGTCGTATTCAGTTAAAGATAAACTCTCTAATTTTTTATTTTTTAATATATATAAAAAGG
CTTTTTGGTTGGAACATTGGCATCATCCTCAACCATATAATAAGAGAACTTTATTGTTAG
TTAGAGAACTGTTTTCTAAAGAAATGTCAATTTGCTCTGCAAATAAATTTAGGGATAAGT
CAGACTTGACTCAATATTTGTATCGCTATTGGCATTTGTTGAATGGTGACTTCTATCCTA
AAAAACATTACGATGGTATAGAACGAAATTTGTCATCAATAGAAAAGCTGTTAGAAATGA
TAGATTCTATTGAGTCGAATCAGAATATAAAATTTGCTTGTTTTAATGATTCCCCTTATC
TTAGTGATGAAAATTATAATGAGGTCAAAGGTGCCCTGATGGATTATCTGAATAAAAAAT
TTCCAACTAAGGCAAGTTTTGAGTTATAAATTTGGAGGTGTTTTTGATGAAATTGTCTGT
CTTAATGGCTGTATACCATAAAGATAAAGCGGAGTATTTCTCTAAGGCAATAGAAAGTAT
TTCGACAATACAAACCCTGAAACCAGATGAAATTATTTTAGTCCAAGATGGTCCCCTTAC
GCTAGAATTAAAAAATGTTATTGATAATCAAAAGAAACTATTAGGTGATGTATTAAAAGT
TGTACCATTAGGCCAAAATAGAGGTTTAGCCAATGCTCTAAATGTTGGTATTTCTTATTG
TTCCGGTGATTTCATTGCAAGAATGGATACTGACGATATTAGTACAGAAAATAGGTTTTT
AGAGCAATTTACATTCTTAGTAAATAATCCTGATGTTGATGTTGTTGGCTGTTGGATCTC
TGAGATTGATGAACATAATAATATTATTAAAGCAAAAGTAGAATACCCTTTAGAGCATAA
TGAATTGTATTCCTTTTTTGAAAAGAGAGATCCTCTAGCTCATCCTTCAGTGATGTTTAG
ACGTTCTTTTTTCGATAAGGTAAAAGGATATTCAAATACTATTCCTTTGGCTGAAGATAC
CCATCTTTGGTATGATGGATTTAGGGCTGGTTGTCAGTTTGCTAATATTTCCTATATTGG
TCTTCAGTTTAGACGTAATTCTGCATTTTATAAAAGAAGAAGTAATCTTGAGAAATCAAT
TAAGCTATTAAAATTCAGATTATTTTATATTAATCGTCATTTAAATTATGGTGTAAAAGC
GGATTTATATGCTGTTGCCTATTTCTGTTTATCTTTTATGCCAAGTATTGTGAAAAAATT
TTTATATAGATTTTTGAGGTAGGTTTTATATGAAAGAATTTTTACCATTCGCCCTTCCCG
AAATTGGCGAAGAAGAAATTAATGAGGTTATTGATGCCTTACGTTCAGGTTGGGTTACAA
CGGGTCCTAAAACAAAACAGTTTGAAGCTGATTTTGCTAAATATATAGGTGATGGTGTTG
AAGCATTAGCAGTAAATTCTGCAACATCTGGATTACATCTCGCTCTAGAGGCTGTTGGTG
TTAAAGCTGGGGATGAAGTTATTGTGCCTACACTCACTTTTACTGCGACTGCAGAAGTGG
TGAGATATTTAGGTGCCCACCCTATATTTGTTGATTGTGATCCAAATACGCTTAATATCG
ATGTTAAATTAATTGAAAAGGCGATAACATCCAAAACAAAAGCAATAGTTCCTGTTCATT
ATGCTGGACTAGCTTGTGATATGGATACCATTTTAGAGATTGCCAAAAAATACAATTTAA
AAGTTGTTGAAGATTCAGCTCACGCATTCCCTACGTTCTATAAAGGAAAATTAATCGGAA
CTCTAGATAGTGATGTGACTGTATTTAGTTTTTATGCGAATAAAACGATGACGACGGGTG
AAGGCGGTATGCTCGTTTCTAAAAACAAGCAAATTATTGAGCGTAGTAAGATAATGCGTT
TACACGGGATTAGTCGAGATGCATTTGATCGTTATCAATCTAAAACACCTGCTTGGTACT
ATGAAGTCATTGAACCTGGATTCAAATATAATTTGCCTGATATTTGTTCGGCAATTGGTT
TACAACAGCTTAAAAAGATTGATAAGTTCTGGGAAAAGAGAGAGTTAATGGCAAAAAAAT
ATGAGGAAGCCTTATCTGATTTGCCTATTATTTTGCCACCTAAAGCAGAAAACAACTCAA
CACATGCGTGGCATATTTATCCAATTCGTTTGAAGGAAGATTGTGGCATTACTCGTGATG
AATTTATTATTAAAATGTCAGAAAAAGGCATTGGCTGTTCAGTACACTTTATCCCGTTGC
ATAAACAGCCTGTATGGCGAGATACCTATCATTTAAGCCCGGAAGATTTCCCTGCTGCTG
AAAAAGTATATGCTTCAATTGTGTCGATTCCTTTATTTACTGCGATGACGGAAGAAGATC
AAGAAAGAGTTATCCTCGCTATTCGTGAAATACTCGCTTAATTGGGATTTTGTAATGCTA
AAAAGAGTGTTTGATATTTTCTTTTCAGGATTAGGGCTTGTCGCCCTATTTCCTGTTTTT
GTTGTTATTGCTATTTGGATTAAAAAAGATTCTGATGGAGAGGTCTTTTTTAGGCAGGTT
CGTGTAGGATTAAATGGACAGTTATTTAAAATTCATAAATTTAGAACAATGGCGGCTAAT
ACCGAAAAACAAAGTAGCTTAACAATTGGAGATGATAAACGTATCACTAATGCAGGGAAA
GTTCTAAGAAAGTATAAATTAGACGAGTTACCTCAGTTAATAGATGTATTTATTGGAAAA
ATGAGTTTAGTAGGCCCTCGTCCTGAAATTCCTGAATTTATGAATCTGTATTCTGAGCAA
GATAGAATAAAAATTTTATCCGTCAAGCCTGGTATTACAGATAGTGCTTCTATTGAAATG
GTTGATGAAAGTGAAATTTTGGGTAAATATGATAATCCTCGTCAAGCCTATATTGATATT
ATCATGCCGATGAAAGCTAAATATTATATTGATTATGTTAATAATCATAACATATGGAGT
GATTTTGTTCTCATTCTAAGAACATTTTTAAAAATAGTTTCAAGGTAGAAGGATTATCAT
CTAAACTTAACTTTTATTTAGCTACTGAAGTAAATAATAGCAAGATATTTAGTTATAAAC
ATTTAGGTAGAAATATTGAAGATATTTTTGAGTGTTTTAATGTTTCTCTAAGTAAAATTG
AAAAATATTCTGATACGGGGTATTCAGATGAAATACTCTGAAGAACTTACGCTGAGTTGT
TTAAATAGCTCGTTGAGCAAGGTGAATCCTCAGAAGAGTATGTCGAAGTAATGGGGCATA
TGCAAGTAGAAATAGATTTAGAAATGATCAAAACCTGAATCTGAAATATTATTTTAAATA
TATAGTCTTAACTGTCTTAGGAAAAGGCAGTAGAGATAGGATGAGATAACAGTATGTTAA
TGCCATTAATTTATTCATTGATATATATTCCTAGAATATATAAAAAACTTATTTTATTAT
TTATTGATTTTTGTGTGTTTCCATTTTTAATTTGGATTGCTTATGTATTGCGTTTATTGG
ATTTAAATGTAGATTCAATCCCAAGGTTAGTGTATGGTGAACTTTTAGTTTCTGCTATTG
CGGTTGCAAGTTTGATCGTTTGTGGTATTTATCGTTTTGTCATACATACTTTTTCTGAAA
CATTAATTTCTAGATTATTTCTTGCAACATTAATTACGGTAATTGCTTTGTTTGTATTGG
GTAATAGCACTCAAGCTGTTATTCCTATGTCAATTCCTTTAATGTTTGGCTTTTTTATGT
TCTCTTGGGTGTATTTGAGCCGAGGTATAATTCGTATTTTGGTTCAGAATGTACTTCAAG
CGGGTGTTCCTCGTAAACGAATTGCAATTTATGGTGCGGGTGCTGCAGGACAGCAGTTGG
CAGTATTGCTATTTCGTTCCCATGATTATTTGCCTGTATTTTTTATTGATGATAATGAAA
ACCTTGCCAATACTCGTGTTGAGAGTTTAAAAGTGTTTTCGGCTCGGAATGTGTTTGACA
AATTTCGAGATTATCAAATTGAGCAAGTTATTATTGCATTACCTTCTGTTGAGAGATCAA
GAAAAAATGAAATTGTAAAATTTTTATCTGGTTCAAAAGTAAAAATTATGGAGATTCCGA
GACTGACGCGAATTGTCGAAGGGAGTGTTTCTATCAATGATGTTAAAGAGGTTAATATCA
TTGATTTGTTAGGTAGAGAACCCGTTGAACCTATTCCAGAGTTATTCTGTAAGAATATTC
AACATCAGATTGTGATGGTGACTGGTGCTGCTGGTTCTATCGGTTCTGAGCTTTGTCGGC
AGATTATTCGCAATCAGCCTCGTAAATTACTTTTATTTGAGATTTCGGAATATGGATTAT
ATTCAATTGAAAGGGAATTAAACAAACTGGTTAAAACTCAGCAGTTAGGTCATATTGAAA
TTATTCCGCTCTTAGGGAGCGTTCGGAACTTTAAGCATTTAGTTGAAATTATGCGGGTTT
ATCAAGTGGATACGGTATATCACGCGGCAGCTTATAAACACGTTCCAATGGTTGAGTACA
ATATGGTTGAAGGTGTGCGGAATAATATTTTTGGTACTTACTATACTGCTCGTGCTGCGA
TTGAAGCTCAGGTCAAATCTTTTGTACTGATTTCAACTGATAAAGCAGTGCGTCCTACTA
ATGTGATGGGGGCAACAAAACGTAGTGCTGAGTTGTGTTTACAAGCGTTGGCAATGGAAA
AAGGAAATTGTTTAGATGGCATTGAACATCAAACACTTTTCTCAATGGTTCGTTTTGGTA
ATGTGTTAGGTTCATCTGGCTCTGTGATTCCTTTATTTAAGGAACAGATACTGAAGGGGG
GGCCAGTAACTGTGACTGATCCAAATGTTATTCGTTATTTCATGACCATTCCTGAAGCTG
CTCAATTGGTCATTCAAGCTGGAGCGATGGCGAAAGGTGGCGATGTATTTATTTTGGATA
TGGGGGAGCCTGTTAAGATTGTTGATTTGGCGATAAATCTAATTCAATTATCAGGCTTAG
TAGTAAAAAATCAGGATAATCCAAACGGCGATATTGAGATTTTGTTTACTGGGCTTAGAC
CTGGTGAGAAACTCTATGAAGAGTTATTAATTGCTGGAGATAATGTTGAAACAACAGCTC
ATCATCGGATTATGACAGCAAAAGAAGATTTTCTGCCGTTAAATGAGTTACTAAGTTTAC
TTAGTAAATTAGAATTGGCTTGTCAGCATAATGAATGCGATAAAATTCGTGATATTTTGT
TGAATTTTCCAATTGGGTATACTCCGGTAAGTAAAATAGTGGATTTTGTTTGGCGGATGC
AAGTAGATAAATAGTATATTTAGATTAGCCTATTCCTTTTTGATATATTCAGTGAGAATA
AGAATTGGGTAGTAGAATGCATAGTAGAATAGTGAAGATTTATTACTCCTCAACATGTGT
GAGTCAAATCAATATTTCTTTTTGGGTTTTTCTGTGCAAATAAATGTGGTTTGTTGTATA
CTAGGACGATTTTTATCAAGTTCAATTCGACGTTTGGTGTGTGAGTTTTGGACTATTCTG
ATGGATTTTGTTAATTATAAAATGAGTAAGATGGATTATGTGTAAGTTAACTAAAGCTCT
TGTTTTTACTGGTGTGATTTTATCTCTTTCTGGGTGTGGGATGATTTTCCCTGCAACGCA
TTCTCCTATTGTTGATACGGAAGTGAGGGGAGAGAATGTGGACTTTAAGAAGGTTGTGGA
TGCTTATTTAATTACGCCTCAGTTAGTAAAGCAATTAGCTCCTCGTACGGTGAAAGCAAG
TGATAACATTGGTTTAGAACAACAAATTAAGCGTTATCAATATAAGATAGGTGTTGGCGA
CATATTAAATGTCACAGTTTGGGAGCATCCTGAATTGACAACTCCTGCGGGTGCTTATCG
TTCTGCCGCTGAATCAGGTAATCAAGTGCATGCTAATGGAGCTATCTTTTATCCATATGT
TGGGCAGCTTAATGTTGTTGGCTTAACAGTAAATCAAGTTCGTGATAAATTGGCAAAAGC
TCTTTCAGCCTATGTCACTGATCCTCAAATTGAGGTAACAATTGCCTCATACCAATCTAA
AAAAGCATATATAACAGGCGAAATCAAGAATCCAGGACAGCAATTTTTAACTAATATTCC
GCTCACCTTGTTAGATGCTGTAAATAAGGCTGGAGGATTGTCTGATAATGCGGATTGGCA
TAATGTGACTATTACTCGTCATGGCAAAGAGGAGAAAGTCTCTTTAGCAGAATTGATTCA
ATTTGGTAATTTAACGCAGAATCGTTTGTTATCTGATGGCGATGTGGTTCATATTCCACG
CAATGATGCGAATAAGGTGTTTATTGTGGGGGAAGTGTCAAAACCTCAGATGTTGAAAAT
TACTCATTATGGTATGACGTTAACTGAAGCAATTGCTCAAAGTGGGGGAATTGATAAATT
ATCTGCAGATGCAACGGGTATTTTTGTTATTCGTGGTCAACGTGATGTAAATAAGTCAAC
GGTTTCAAATGAAGCTGAAAAAATAGATAAGATTGCAGATATTTATCAATTGGATTTGAC
TAATGCAACTTCCTATGTATTAGGAACAGAGTTTTATTTAAAACCTTATGACATTGTTTA
TGTGACAACAGCGCCAGCAACTCGTTGGAATAGAGTGATTGCCCATGTTGTTCCGCCATT
ATCTGGTTTCAATAATCTAACAGAGTCTATCTTAAGAGTGAGGAATTGGTAATTAATGTT
TGGAAGTATTTTAGTTGTTTGTATCGGTAATATATGCCGCTCCCCCGTCGGAGAAAAATT
ATTAAAACAATATTTTCCTGAAAAGCGTATTTTTTCAGCAGGTATTTCAGCTGAGCGTAG
CCATTTAGTTGGAAAAGGTGTAGATCCAACAATGCAACAAGTTGCTATTTCTCGTGGAGT
GGATCTTTCTGAACATCGTTCACAGCAATTAACGTCTGAACTATGTAAGAATGTAGACTT
GATTCTTGTCATGGAAAAAGCTCATATTGACTTGGTTCGACAAATTTCACCAGAAAGTTC
TGGAAAAGTCATGTTATTTGGTCATTGGTTGGATAGCAATAAAGATATTCCAGATCCTTA
TCGTCAAAGTGAAGATATGTTCCGAGAGGTTTATGCATTGATTGAGGATGCAGCATTGAG
ATGGAAATTGAAACTCTAATTTTAAGGCAGTTAAAAGATGAATGAAAATAATCATGATGA
AATTGATTTAGTAAAGTTGTTGGGGGCTTTATTAGATTATAAGTGGTGGATAGCTCTTTT
TACATTGTTGGTGACGTTATTTGGTGTTGCTTATGTTTTACTAGCTCCGCCTGTTTACAC
TGCGAATGCTTCAATTCAAGTAGAAAGTAAATCTTCAAGGGGGCTTTTAAACGATTTTCC
AGGAATTTTAGAGGGTGAATCATCTTCAAGTACTGAAATTGCAATTTTAAAATCAAGAAT
GGTTTTATCTAATACTGTTGAGCAACTTAATTTAACTACGGTAGTTGAACCTCAATTCTC
GATCCCTTTTCTTAGTAAAGGTCTTCATCGTTTGATGGGATATGAACCACAATTGTCGCT
CTCTTTATTTGAGCCTAAGAATCCTCAGATGAAAGAGATGATTTTGGAGGTTGGGGAGAA
TGCTGGAGAGTTCTCATTATTTTTCGCAGATGAAAAAGTTCTTGAAGGGAGCATTGGGAA
AAAGTATCAAACGGAAGATTTTTCGTTTGCGATTTCTGAATTAGAGGCTAAGCCAGGACA
ATTATTTAAAATTAAAAAGAATGATGTGTTGTTAGCAATTAACTCTTTACAAAAACAAAT
TTCGGTAACAGAGAGTGGTAAGCAGACAGGCATTATTGAAATTTCTATTAATGGAGAGAA
TAAAGCTAAAATTAAGAAGATAGTAAAGAGTGTATCTGAAAATTATTTGCTGCAAAATAT
TGTTCGTGATTCTGCAGAAGCGTCTAAGAGTTTAGAGTTTTTGTCTAAACAATTACCAGA
ACTTAAAGCTCGTTTGGCAGAGTCTGAGAATAATTTGAATGAATTCCGCTTAAAAAATGA
ATCAGTAGATCTCAGTCTAGAAGCTAAATCAGCATTAGATACTATAGTTCAGTTAGAAGC
AGATTTAAATGAGTTAACATTAAAGGAGAGTGAAATTTCTCAGAAATTCACTCGAAATCA
CCCTGCTTATGTTGCTTTGATTGATAAGCGTAAAGTATTGAATGAGGAAAAAATTCGTTT
AAATAAACAAGTAGAACGTTTACCTAATACTCAAAAAGAGGTTATTCGGTTAACTCGAGA
TTTGGAGGTAAACCAGCAAATTTATATTCAATTGTTGAATAAAATGCAAGAGTTAGAAAT
TGTTAAGGCTAGTACGGTAGGAAATGTTCGTATTTTAGATGAGGCGCAAGTTTTGCCTAA
TGCCGTTTCACCTAGAAAAATGATTGTGGTTGCCTTGGCATTTATGTTAGGACTTATCTT
TGCCTCAGTTACTGCGATAGCGAAAACGCTACTGCATAGAGGTATTGAGGGAACATCTGA
ATTAGATGTGTTAGGCTTGCCAACGTATGCTACGATTCCATATTCAAATGAACAGCCTAT
TTTTTCTAAGCATAAGGTTCAGCATTTTAAATTATTGTCGGAGTCAACGCCTACAGATCC
AGCAGTTGAGGCTTTGCGTAGTTTGCGTACAAGTTTGCATTTTGCAATGTTAGAAGCTAA
AAATAATATATTAATGATTTCTGGAGCTTCTCCGTCTGTGGGAAAAAGTTTTATTTCAAC
CAATTTGGCTAATGTTCTTGCTAAAGCTGGGCACAAGGTGTTGTTAATTGATGCAGATTT
AAGAAGGAGTTATTTGCGTCGATTATTAGGTTTAGCAAAAGAGGTTGGATTGAGTGATGT
GATTGCACAGCAAATTCCTTTTGAACAAGTGATTCAACATTATGATAATTTTGATATTAT
TGTTAAAGGAGAAACTCCACCAAATCCATCTGAATTACTATCTAATGCTCGTTTTCAGGC
ACTATTAGAATGGGCGGCAAAAGAATATGATTTAGTGATAGTGGATACAGCGCCTATTTT
GGCTGTTACAGATGCAGCTATTATTGGTAGGTATGCAGGAACATCTTTACTTGTTGGGCG
TTTTGGTGAAACTACACTTAAAGAAGTTGGATTAGCTAAAGAACGTTTTGAACGTGCAGG
GGTCTTTATTAAAGGTTTTATTTTGAATGGTATAAAACGTAAGGCTTCTAATCGTTATGA
TTATTATCAATATGATTACAAATAGTTGCTAACTTTGTAATCTTGATGTAAGCGGTGGGA
TTTTAACTATGGTTATAAAAATAGTTTAGAATTTCGCCGCTTAGTGTTTTATCTAAACTT
TAAAATAATGTTTATGTGAATAAGATTAGCAAATTGATTAAAAAAACCTTTTGATTTAAT
TTGTGTAGAAATATTGACTAAATTAGTAGGGTATATAGAATTCTTTCTTAACAATCGAGC
ATTTTTAAAAGGTTTGAGTATGAAATTAACTTCACGAGGACGTTATGCTGTAACTGCAAT
TTTAGATATTGCGTTGCATGGCAAAGATATGCCTGTGAGTTTGGTAGATATTTCAGATCG
CCAAGCCATTTCACTTTCTTATTTAGAGCAACTTTTTGCACAACTTCGCCGAGAAGGTCT
TGTGCATAGTGTGAGAGGCCCTGGCGGTGGCTATCAGTTAGCAAAAACGCCTGAGGAAAT
TAATGTGAGCTTGATTATTGCCGCTGTGAATGAAAGTGTTGATGTATCTAAATGTAAAGG
CAATGGGAATTGCAGTAATAACAGTCGTTGTTTAACCCATTCGTTGTGGGAGCGTTTAGA
AAATCAAATCGAACAGTATTTACATACGATAACTTTAGCCGAATTAGTTGAAGAAAATAG
CGATCACGATTGTGAGAGTTCTCACTGCCACGATCATCACCATTAATCTTATAAAAATCT
CTTAGTTAGGAGTAACAATGAAATTACCAATTTATTTGGATTATGCCGCAACTACGCCCG
TTGATGAGCGTGTTGCAAAAAAAATGATGGAATATATGACAAAGGACGGCGTGTTTGGTA
ACCCTGCATCTCGTTCTCACAAATTTGGTTGGGAAGCAGAAGAAGCGGTTGATGTAGCTC
GTAATCAAATCGCTGATTTAATCGGTGCAGATGCTCGTGAAATCGTATTTACTTCAGGTG
CAACCGAGTCTGACAACCTGGCAATTAAAGGTGCAGCACATTTCTACCAAACCAAAGGTA
AACACATTATCACTGTTAAAACTGAACATAAAGCCGTATTAGATACGTGCCGTCAGTTAG
AGCGTGAAGGTTTTGAAGTCACTTATTTAGAGCCTGAAACAACAGGTTTAGTGGATATTG
CAAAATTCGAAGCTGCAATTCGTCCAGACACAATTTTAGTTTCCGTAATGCATGTGAACA
ATGAGATCGGTGTTATTCAACCAATCGAAGAGATCGGTAAAATCTGCCGTGCGAAAAAAA
TCATTTTCCACGTGGATGCAACACAATCAGTGGGTAAAATCCCTGTGGACGTTCAAGCAT
TAAACGTAGATTTAATGTCTTTCTCAAGTCATAAACTTTACGGGCCAAAAGGTATCGGCG
GTTTATATGTTTGCCGTAAGCCTCGTGTACGTTTAGAAGCGATTATTCACGGTGGTGGCC
ACGAGCGTGGTATGCGTTCAGGTACATTACCTGTTCACCAAATCGTGGGTATGGGTGAAG
CATATCGTATCGCAAAAGAAGAAATGGTAACTGAAATGCCACGCATCAAAGCACTTCGTG
ACCGTTTATTTAACGGTTTCAAAGATATGGATGAAGTGTATGTGAACGGTACGATGGAAG
CAGGTAAACGTGTAGATAGCAACTTGAACATCAGCTTTAACTTCGTTGAAGGTGAGTCAA
TGATGATGTCGTTAAAAGACATTGCGGTATCTTCGGGTTCTGCGTGTACATCTGCAAGTT
TAGAGCCATCTTATGTACTTCGTGCATTAGGCTTAAACGATGAATTAGCACACAGCTCAA
TCCGTTTCTCAATCGGTCGTTGGACAACGGAAGAAGAGGTCGATCACACTATCGAAATCG
TGAAAAAAGCAGTAACTAAATTACGCGAACTTTCACCACTTTGGGATATGTTCAAAGAAG
GTATCGACTTAAACTCAATTGAGTGGTCGCATCATTAAAATGAAATTCTTCCCCCATGTA
ATGGGGGAAGTACCTTGCGAAGCAAGGTGATGGGGGCAAATAATCAAGTAAATTTTTCTA
TATATTCAATCCCCCTTCGGTTTCGCTTCGCTCAACCACTTCCCCCGTAAACGGGGGCAG
AATAAAACAGAGGAATTAAAAAATGGCATACAGCGATAAAGTTATTGATCACTATGAAAA
CCCACGTAACGTAGGTTCATTCGACAAAAAAGCATCAGATATCGGTACAGGTATGGTGGG
CGCACCAGCGTGTGGTGACGTAATGCAACTTCAAATTAAAGTAAACGAACAAGGTATCAT
TGAAGATGCTCGTTTCAAAACTTACGGTTGCGGTTCAGCGATTGCATCAAGCTCATTAAT
TACTGAATGGGTAAAAGGCAAATCATTAGATGAAGCTCAAGCAATCAAAAACAGCGACAT
CGCAGAAGAGCTTGAATTACCACCAGTAAAAGTACACTGCTCAATTCTTGCAGAAGATGC
AATTAAAGCAGCGATTGCAGATTACAAAGAGAAAAACGGTAAGTAATCTTTAACAAGCGG
TTGGTTTTTGCGAAAAATTTGCAAATCTGACCGCTTGTGTTTTCGTTTATTGTTAATTTT
AAAAAGGTTTTATTGTATCAGACGAATGAAAGAAAATTTACTTCGCTCTGCTCCCCTCTT
TAGCAAAGAGGGGCTGGGGGAGATTTGGCAGAAGTAAAGAACGAAGAATATAAATTGTTT
ATTCCCAAATAACAGTAACTCTGTTCTGAATTATCTCTCACTTCGTTTATTCGTTTGACA
AATCTCCCCTAACCCCTCTTTACTAAAGAGGGGAATGAGATCTTTTTAAAATTAACTATA
TTCACAAGGAGAAAAAATGAGCATCACCCTAACAGAAACCGCAGCAGATCGTGTTCGTAC
CTTCCTTGAAAACCGTGGCAAAGGCATTGGTTTAAGGTTGGGTGTTAAAACATCTGGCTG
TTCAGGGTTAGCTTATGTCCTTGAATTTGTTGATGTATTAAACGAAGATGATCACGTTTT
TGAACAACACGGTGTTAAAATTATCGTCGATGAAAAAAGCCTTGTTTACCTGAGTGGTAC
AGAATTAGATTTTGTCAAAGAAGGATTAAACGAAGGATTTAAGTACAACAACCCAAATGT
GAAAAACGAATGTGGTTGTGGTGAAAGTTTTAACGTCTAAGAGGTTCTGATGTCAAATCC
ATTTACGCTTTTTGATCTGCCAGTGCAGTTCCAAGTAGATAATGCTCAACTCTCTGAGCG
TTATTTAGCCTTACAAAAATCACTTCACCCCGATAATTTTGCGGCAAGTTCTGCGACAGA
ACAGCGTTTAGCAATGCAGAAATCGGCGGAAATTAATGATGCGTTACATATTCTCAAAGA
TCCGATTTTGCGTGCTGAAGCGATCATCGCTATTCATACGGGTGAACAGCAAGATATTGA
GCAAAAAAGTAACCGAGATATGGCGTTTTTAATGCAACAAATGGAATGGCGTGAAACCTT
AGAAAGCATTGAAACCACAAAAAACGAAGCGGATCTCACCGCTTTCACCCAAGAGATTGA
GCAACAGCAAAAAGTCATTTTGCAACAACTTGAACAGGCTCTCAGTGCTCAACAATGGGC
GGATGCACTAGCCATTAACGACAAACTTCGTTTTATTAAAAAATTATTGGTAGAAATTGA
ACGAGTAGAAGAGAAGTTGTTTGAGTTTTAATTGTGTGGTATTCGCACAAAAGAAAGTAG
GGACGCCACGCTTGGCGTCCATTGAATATAGACTTTTCACTCATCTAAAGAATGGACGCC
AAGCGTGGCGTCCCTACATAGAAAAATAAATATGAAAACCCTCGAAGAACTGAACGATAA
ACAAAAATCCGCTTGGCCAATTATGCAAGATTGGTTCAAGCAAGCGAATAACCATTATGA
AATCCTGCCGAGAGATGTGGAAAATGCAGGGGCAGAATTGGTGGGAATGCAGTTACCGAC
AAGTACGCCACTGGGTGCGGTAATTTATGAAACGGGCGGTATTTTAGTCGATCACGGCTG
GTTACGCATTTTAGGTTCGGGTAATGAGAAACTGCCACGCGGTTTGTTTGAGTGGAATTT
TGGTAAAACCTTTGAACAATCGGGCGAAAGACCGTTTCATTTACTGATTGCTGATGATGC
CATTGGTGGTTATTTTGCGGTGAACGGGGGCGGATTAGGCGAAAAAGTCGGTTTAGTTCA
TTATTTCCACCCGAAAAAGCAGAAATGGGAAAGTATTGGCTTAAATTATTCACAATTTAT
CGGCTGGGCATTAACTGCCGATATTGCTAGTTTTTACCACAGCCTGCGTAGTGAAAATTG
GCAAGCTGAGATTGCAGATTTAAACGGCAATCAAGTGATAAATTTAGACACAAAACAAAA
ACAACCGATTGAACGCCATTATCAAGCGACATTTGCACCTGATGATATGGGGTATGCGGT
GAATTAAGTATTACACTTCCCCCTTTGAAAAAGGGGGATTGAGGGGGATTTAATGATCTT
GTAAAAATCCCCCCTAGCCCCCCTTTTCAAAGGGGGGAATAAATGATAGAGAGATAATAA
AATGTCATTACTTCAAATTGCAGAACCAGGGCAAACGGCAGCGCCGCACCAATATCGCTT
GGCGGTGGGGATTGACCTTGGGACGACAAATTCTTTAGTAGCAACGGTGCGTAGCGGACA
AGCTCAGGTATTACTTGATGAGAAAGAGCGTGCGTTAGTGCCGTCGGTAGTACATTATGC
TGCTGAGAATAAAGTTGTTGGTGTGGAAGCCTTTGAGCAAGCAGTAGCTGATCCGCAACA
TACAGTGATTTCTGTAAAGCGTTTAATTGGTCGTTCTTTGGCAGATGTTGAACAGCGTTA
TCCAAATTTACCTTATCAATTTGTTGCGACGGATAACGGCTTGCCGTTAATTCAAACGCT
ACAAGGCAATAAAAGTCCGATTGAAGTGTCTGCCGATATTTTAAGTCACTTAAATCAATT
TGCAGAAAAACGCTTAGCAGGCGAATTGGCTGGCGTGGTGATTACTGTGCCTGCCTATTT
TGATGATGCACAACGTCAAAGTACCAAAGATGCCGCTCGTTTGGCAGGGCTTAATGTACT
GCGTTTATTAAATGAGCCAACTGCTGCGGCTATTGCTTATGGTTTGGATAGCGGTCAAGA
AGGCGTGATTGCTGTATATGACTTAGGTGGCGGTACTTTTGATATTTCGATTTTACGCCT
GAGCCGTGGTGTATTTGAAGTTTTGGCAACAGGTGGCGATACCGCTTTAGGTGGCGATGA
TTTCGATCATCTGTTAGCGAATTGGATTGCGGAACAAGCAGGTATTCAGCCAAATACAGC
AAGTGAGCAACGTGAGCTACTTACTCTTGCCACTCAAGTGAAAATTGGCTTGTCACAAGC
GGAGAGTTTTACTGCAAAATTTGCAAATTGGCAGGGTGAAATCAGCCGTTTGCAATTTAA
TGAGCTAATCCAACCGCTTGTAAAACGCTCGTTAATGACTTGTCGTCGAGCTTTGAAAGA
TGCTGGGGTAGAAGCTCAAGATGTGCGTGAAGTGGTGATGGTTGGTGGTTCAACGAGAGT
GCCTTTTGTGCGTGAACAAGTGGGCGAGTTTTTCGGCAAAACGCCATTAACCTCTATTGA
CCCCGATAAAGTGGTGGCGTTGGGGGCGGCTATTCAAGCGGATATTTTAGTCGGCAATAA
GCCTGATGCAGAAATGTTGTTATTAGATGTGGTGCCACTTTCGCTAGGAATTGAAACGAT
GGGTGGATTGGTGGAAAAAATCATTCCACGCAATACCACTATTCCTGTGGCAAAAGCACA
AGAGTTCACCACATTTAAAGATGGACAGACTGCGATGACGGTTCACGTTGTACAAGGTGA
ACGTGAGTTAGTCGATGATTGCCGTTCACTTGGACGTTTTACCTTGCGTGGTATTCCTCC
GATGGTCGCTGGTGCAGCACACATTCGCGTGACTTATCAAGTTGATGCGGACGGGTTACT
GAGTGTCACCGCAATGGAAAAATCAACCAAAGTGCAAGCGTCTATCCAAATTAAGCCGTC
TTACGGTTTAACGGACGAAGAAGTCACTGAAATGATTAAATCGTCAATGACGAATGCGAA
GCAAGATATGGAAGCCCGTCAGCTGGCGGAACAGCGTGTGGAGGCAGATCGTGTGATTGA
TAGCGTGATTATTGCGTTGCAAGAAGACGGTGCAGAACTACTTTCGGTTGATGAATTTAA
AAGGATTGAAGCGGAATTACAGAAATTGATTTCCGCAAAACAAGGAACAGATCGCCAAGC
TATCCAGCAAGGTATTAAAGATCTTGATATTGCCACCCAAGAATTTGCTGCTAGACGAAT
GAATTTATCCATTCAAAAAGCCTTAGCAGGTAAGGCGGTTGATGAGGTGATGGGATAAAA
TCCAGTAGGGACACACTGCGTGTGTCCGCAAAATAAATAACGGACACACGCAGTGTGTCC
CTACAAATAAACAGAAGATATTAGAGGACATTATGCCAAAAATTGTTTTTCTTCCACACG
AAGAATTTTGCCCAGAGGGTATGGTTGTTGAAGCTCAAGCGGGTGAAAACTTATTAGAAG
TTGCTCACAATGCAGGAGTTGAAATTCATCACGCTTGTGACTGTTCTTGTGCTTGCACTA
CTTGTCACGTTGTAATTCGTGAAGGTTTTGACAGCTTAAATGAAACATCAGATCAAGAAG
AAGATATGTTAGACAAAGCGTGGGGCTTAGAAATCGACAGCCGCTTGTCTTGTCAATGTA
TTGTGGGTGAAGAAGATCTCGTTGTTGAAATTCCAAAATATAACTTAAACCACGCAAATG
AGGCAGCACACTAATGAAATGGACAGATGTAAGAATGATCGCAGAAAATCTGTATGATAT
GAACCCAGATTTAGATCCAACCACTGTGCGTTTTACTGATATGCACAAATGGATCTGCGA
GATGGAAGATTTTGAGGATGATCCAGAAGCGTCAAATGAACATATCTTGGAAGCGATTTT
AACGATTTGGTTAGAAGAGTATGAATAACCCCATAGGGCTGTAAAACAAAAAGTTGGTAA
TAATTATATTCCTGATTCTTACCAACTCTTTGATTTAAATAGTTCTTCTATCTTATATAT
CGTCCTGTAATTCCTGCAAGAACCCACCACTTTGATGAGCCCACAGTTTTGCATAGACAC
CATTGAGAGCTAATAATTCCTCGTGACTACCTTGCTCAACAATTTCGCCTTTATCTAATA
CAATCAAGCGATCCATTGCCATAATGGTCGATAAACGGTGTGCAATGGCAACGACAGTTT
TCCCTTCCATTAATTCGGTCAAATTTTCTTGAATAGCGACTTCCACTTCAGAGTCTAAGG
CACTGGTTGCTTCATCTAATAATAAAATCGGTGCGTCTTTCAACATCACACGAGCAATCG
CAATACGTTGACGTTGTCCGCCTGAGAGTTTCACGCCTCGTTCGCCGACGTGTGCATCAT
AGCCTGTTCTGCCTTTAGCATCACTGAGAAGCGGAATAAAATCAGAGGCAGAGGCTCGCT
CAACGGCTTTAAGCATTTCTGCTTCTGTCGCCGTTGGACGACCATAAAGCAAATTATCTC
GAACGGAACGATGTAATAATGAGGTGTCTTGGGTCACTAAACCAATTTGCGAGCGTAGGC
TTTCTTGTGTTACATCACAAATGTTTTGCCCATCAATTTCCACGGAGCCTTTTTGCACAT
CATAAAAACGTAACAACAAATTCGTTAAAGTAGATTTTCCTGCCCCACTACGCCCCACTA
AACCCACTTTTTCACCCGCCTTGATATGTAAATCAAAGCCTTTCAGTAGAGGCTTTTTCG
CATTATAGGCAAAATCAACCTGATTAAATCGAATTTCACCTTGTGCCACTTCAAGCGGTT
TTGCCTCTGCTTTATCTACAATTGTTCTTGGCTTGGATAAAGTTTCCATTCCATCTTGTA
CTGTCCCTAAGTTTTCAAATAAGCTAGCAAACTCCCACATAATCCATTGTGATAGACCTT
TAATGCGTAACGCCAAAGCAGTAGAAGTGGCGATTGCCCCTGCAGTCACTTCACCTAACG
TCCAAAGCCATAGCCCAATACCTGCGGTGATCGTAATTAATGCGATACTACTAAAATAGG
TCAATGTTTCAATCGTTGTCACTAAACGCATCTGTTTATGTACTGTTACCATAAACTCTT
CCATCGACTCTTTGGCATAGCGAGATTCTCGATTACCGTGAGAAAACAGCTTCACTGTCG
CAATGTTTGAATAAGCGTCGGTAATTCGCCCTGTCATTAAACTGCGAGCATCGGATTGCT
CTTGAGCTGCTTGAGCAAGTTTTGGCACATATAACCAAATAATCGTTGCCAAACTGACTA
CCCAAATAATAAAAGGCAAAAATAGCCAGCCATCAAGCTGAAGCAAAATTACACTGGTTG
TCGTCAAATACACAATCGCATAGACCAGCATATCCGCACAGGTCATCAACACATCACGCA
CGGCTAATGCTGTTTGCATCACCTTAGCAGATACACGCCCAGCAAACTCGTCCTGATAAA
AGCTCATACTTTGTCCGAGCATCAAACGGTGGAAATTCCAACGCAACCGCATCGGAAATA
CCCCTTGTAACGACTGAAAGCGAACAGCACAGCCGAGATAGACAAACACCACACTCATCA
ATGCCACAATCAGCATCAATATCAGAGAAGTGCCTTTTTCTTGCCACAATTGTTGAGCAG
AATAAGTGTTTACCCAGTCCACCAACTCGCCCATATACTGAAACAAAATCCCTTCAATAA
TGCCTATAAATGCAACAAAAATGATTAACGCCACAAAATAGCTTCTCATTCCTTTGGTGC
TTTCAAAAATAAAAGGAATAACCTTTGCTCGAGGCGTATTCGGCATATCTTCTGGATAAG
GATTAATGCGATTTTCAAACCAATCAAATAATTTATTTAACACGGGCTTTCCTTATAAGT
ATGGTAGGTAAAAATTGCAAGGTAATAAAATGTAACGGACACACTCAGTGTGCCCCCTAC
CATTTGAAAAGAAACTATTGTTAGTTCCGTAGCAATAACTATGGATTTAGCAATTTCTCA
TCTAATGCTAAATCTTTGTTACGGTTAATACCAATCGGTTGTTTTAACACATTACGCGCA
ATTTCGTGTGCATCAGCAAGAGAATGTTCCTTATATGAACCACATTGAAACTCATTTAAC
TCAGGAATTTTAGTTTCATCAGGCACTTTCTCTAACGCATCACGCATAGAGGCTTCCCAA
GCTTTTGCCACTTCTTCAGCTGAAGGTGAACCAATTAACGACATATAAAATCCCGTACGG
CAACCCATCGGGGAAATATCAATAATTTCAACGGTATCGCTATTGAGATGATCACGCATA
AAACCAGCAAATAAATGTTCCATGGTATGAATACCACGTGGAGATAAAATTTCAATGTTC
GGGCGGACAAAACGTAAATCAAATACAGTAATCGTATCGCCCTTCGGGGTTGTCATGGTT
TTTGCAACACGCACTGCTGGGGCATTCATTTTGGTGTGGTCAACTTTAAAGCTATCTAGT
AAAGGCATAACAGTTCTCCAATAAATAAAATTATGTAGGGATTATAGCCTATTTAAGCCT
GAGTTTTCATACAAGCGGTAAGTTATTCGAAATAATTTGCAAATTTTTACGCCAATCTAA
CCGCTTGCTTTCTAGTCAGTTTGGTGAAAATTCTGTATAATCGCCCGTCTTTTGTGATCT
TCATCACAATTTTGGATTTCGTCAGATGAGCTTTAGCTCATCATTTTTTATTCTCGGTGG
GCGAGCCCCACCCTACAATTAAGTTATTTCAATGCAACAATTAGATACTCAAAAACTGCG
TAATATCGCAATCATTGCTCACGTTGACCACGGCAAAACCACGCTGGTTGATAAATTATT
AAAACTTTCAGGCACATTAGACACTTCTCGTGGTGATGTAGATGAACGTGTAATGGACTC
CAACGACCTTGAGAAAGAGCGTGGCATTACCATTCTTGCGAAAAATACCGCAATTAACTG
GAACGGCTATCGTATCAATATCGTAGATACCCCAGGACACGCAGACTTCGGTGGTGAAGT
TGAGCGTGTACTTTCAATGGTGGACTCGGTATTACTTGTGGTCGATGCCTTTGACGGCCC
AATGCCACAAACCCGTTTCGTAACCCAAAAAGCATTTGCTCACGGTTTAAAACCTATCGT
GGTTATCAATAAAGTTGACCGCCCAGGTGCTCGCCCTGACTGGGTGGTGGATCAAGTATT
CGACTTATTCGTGAACCTTGGTGCGACAGACGAACAATTAGATTTCCCAATTATTTATGC
TTCTGCATTAAATGGTGTTGCAGGTTTGGATCACGAAGATCTTGCACCAAATATGGATCC
GCTCTTTGAAGCAATTGTAGGGCAAGTTTCTCCGCCAGATGTTGAACTTGATGCACCGTT
CCAAATGCAAATTTCACAGTTAGATTACAGCAAATATCTAGGCGTTATCGGTATCGGTCG
TATCAAACGTGGTACGGTTAAACCTAACCAACCTGTGACTGTCATTGATGCAGAAGGTAA
AACCCGTAATGGTCGTGTTGGTCAAGTGTTAGGTCACTTAGGCTTACAACGCTATGAAGC
CACCGAAGCCTATGCCGGCGACATCATTGCGATTACAGGTTTAGGCGAATTAAACATTTC
AGATACCTTATGTGACATCAACAATGTTGAAGCACTTCCAGCTTTATCTGTTGATGAACC
GACAGTGACAATGTTCTTCTGTGTAAACACATCACCCTTCTGCGGTCAAGAAGGTAAATT
CGTTACTTCACGCCAAATTTTAGAGCGTTTGAAGAAAGAGTTAGTGCATAACGTCGCATT
ACGCGTAGAAGAAACTGATGACTCTGATGTTTTCAGCGTATCGGGTCGTGGTGAATTGCA
CTTGTCTGTATTAATCGAAAATATGCGTCGTGAAGGTTATGAATTAGCGGTATCTCGTCC
AAAAGTAATTTTCAAAGAGATTGATGGTCGTAAACAAGAGCCGTTTGAGCAAGTGACCAT
TGATATTGAAGAACAACATCAAGGGGCGGTGATGGAAGCGCTTGGTATCCGTAAAGGTGA
AGTGCGTGATATGATCCCAGATGGTAAAGGTCGTACTCGTTTAGAATACATTATTCCAAG
CCGTGGCTTAATCGGTTTCCGTAATGAGTTTATGACGATGACATCAGGTACAGGCTTACT
TTACTCAAGTTTCAGCCACTATGACGATGTAAAAGCAGGTGAAATCGGTCAGCGTATTAA
CGGCGTATTGATTTCAAACGGCACAGGTAAAGCCCTTGCTTACTCGCTCTATGCACTACA
AGATCGTGGTAAATTAATGATCGATCACGGTGCAGAAATTTATGAAGGACAGGTAATCGG
TATCCATAGCCGTTCAAATGATCTAACCGTAAACCCGCTTGAAGGGAAAAAACTCACCAA
TATGCGTGCGTCAGGTAAAGATGATGCTTTAACCTTAACAACACCAGTTAAATTCAGCTT
GGAACAAGCGTTAGAATTTATTGATGATGACGAGTTAGTGGAAGTAACACCAAAATCAGT
GCGTATTCGTAAAAAATTACTCACTGAAGTAGAACGTAAACGTGCAAGTCGTACCACGAC
AAGTACCAGCACGAAGTAATGAGAAGTAGGGGCAACAATGCCCCTAATAATTTATAGGAG
ATTAAAAATGTTTGTAGAAATTTACGGCAGATTAAGTTGCCCTTATTGCGTTCGAGCAAA
ACAGCTTGCAGAAAAAATGAAAGCAGAATTACCTGATTTCGATTTTAAATTTGTCGATAT
GATCGCTGAAGGTATTGAAAAACAAAATTTAGAACCGCGCGTGGGTAAACCCGTTGCGAC
TGTGCCACAAATCTTTTTAGATGAGGTTCACGTTGGCGGTTATTCGGATTTTGCTCCTCT
TATAGAAGAGAAGTTTGGAATTAAATTATAAGAAGATTTTAACTTACCTATTTGGAATTC
GGTTAGTTAATCTGTAGCATTGCCTATAATAGGCTCCTGACATATGAGAGAGCTTTTTAA
GGGATTGTATACAAAAATTTATATAAAAATTAGGTTAAAGCCTTATTGTTATAAGGCTTT
AACTTTCTAATCAACAAAAATTATTCATTATTTTAGTCTATTAAAAATCGTTATATTTAG
ATATGAGATCAGTTTTTTTATGAATTTAGAATACTTATTTCATATGGAAACCTATTATGA
TGAATAGAATTATCAATATAGGAGCTGGTGTAATAGACAAAATAGCAATTAAGAAATCAT
TATAAATATTTAGACTGTCGGGAGTAATATCGCAGGGTATGAGATCACATAGATCGTGTT
CTTTACTCTCCATTGCTATTGTGTTTCAGTCCATTAAGCGCAACCAGCCCTTTATTACAA
CTTTTTTTCTGCATGATGAGATCTAATTTGAGGATCTGTTGTTTTGATGAAGAGAGTTTG
TTCTTCATTGTCTGCATTTGAGTATGTGTACCAGGTTGTTTTTCTGCATCAGCAATCAGT
TTATCAACTTCTTGAAACATTTTTTGGCACTGTTCAGGTAATATGCCATTGGTTTGAGGT
TTGGTCATTACCAGTGAAGATGTTTTCAATTCAGTAGTGAAACCACTTATTGCAATGAAT
AACGCACCAGTTGCGATAATCATTGAACGTAAAATAGCGTTTTTCATAGTGTTCCTAATG
ATTAGTTTAACTGTTAGATGAAAGTTACGCATATTAACATAGATCTCAAGGTATCGTCAC
GTACTATTTAAGGATCTTTATCTACGGTGTAAATAATTTGTTAAATCTAGAAATTCTATT
CACAAATAATTTACAAAGCTGCTAAGCAGATAAATGAGTGGTATTTTGCCTAACTTGATT
TATATCAAGTTGTAACAATATAAATTTCATATTTTTTAAATATTTAGCTCAAAAATGTGA
TCAATGTAATAATTTTGCTATTTTTTATTTGCTTATTTACGAGTAGAATAGATTCTTGAC
ATTATTGCTACTTATTAATCTTTGATTGGTAACTGTGCAAAAACAATGTTGATTGGGGGA
TTACTTGGTATTCTTGTAATCAATAATTCAGACTTGTATATATAAAGAGGTTTGAGATGT
TAGACGTTGTTGAACTCTCACGTTTGCAGTTTGCTTTAACTGCTCTCTATCACTTCTTAT
TTGTACCGCTTACATTAGGCCTTTCTTTCGTTCTTGTGGTGATGGAAACCTTATATGTAA
CAACAGGTAAAGAAGTGTATAAGGATATGACAAAGTTCTGGGGTAAGTTATTTGGTATTA
ACTTTGCTCTAGGGGTAACGACAGGGATTACAATGGAATTCCAATTCGGTACTAACTGGT
CATATTATTCTCATTATGTGGGTGATATTTTTGGTGCTCCATTAGCGATTGAAGGCTTAA
TGGCGTTCTTCTTAGAATCTACCTTTATTGGTCTTTTCTTCTTTGGTTGGGATCGTTTAT
CAAAAGGTAAACACTTACTAACGACTTTTGCGGTCGCATTTGGTTCTAACTTCTCTGCTT
TGTGGATCTTAGTTGCTAACGGTTGGATGCAAAGCCCTGCAGGTTCAGAATTTAACTTTG
AAACAATGCGTATGGAAATGGTCAGTTTCTCTGACTTAGTGCTAAACCCAGTAACACAAT
CTAAATTCTTACACACTGTTTCAGCGGGCTATACCTGTGGTGCGATCTTCGTATTAGGTA
TTAGTGCATACTATATCTTAAAAGGTCGTGATCTTGGATTTGCTCGTCGTTCATTCTCAG
TAGGTGCAAGTTTCGGTTTAGTCGCCATCATTTCTGTATTAATCATGGGTGATGAGTCAG
GCTATGAAATCGGTAAAGCACAGCCTGTGAAATTGGCGGCAATGGAAGGTGAATTTGAAA
CTCACCCAGCTCCAGCTGCGTGGAATGCGTTTGTTATTCCTAACACCGCTGAAATGAAAA
ATGAAATGGCAATTTCAATTCCTTATGCTGCAGGTATTATCGCAACGCGTTCTTTAGACA
AAGAAATTAAAGGTTTGAAAGATCTTCGTGAAGAGAATGTACAACGTGTACGCAATGGTA
TTGTTGCTTATGGTTTATTAGAAAAATTACGTTCTGGTAACTATACTGAAGCAGATAAAG
AAGCATTTAAAGCGGTTCAAAAAGATCTTGGCTTTGGTTTACTTTTAAAACCATATACAG
ATAAAGTTATTGATGCAACAGAAGAGCAAATCTTAAAAGCGGCAGCGGATACTATTCCAA
ACGTAGGTCCAACATTCTGGTCATTCCGTATTATGATGATTGCCGGTGGTTTAATGTTAT
TACTCATTATCGCAGCATTTGTTCAAAATGTACGCGGTACAGTAGGTACTAAACCATTGT
TATTAAAAGCATTGTTATGGGGTATTCCACTTCCTTGGATTGCGATTGAAAGCGGTTGGT
TCTTAGCTGAGTATGGTCGTCAGCCTTGGGCAGTGTACGAAGTATTGCCAACAGGGGTTG
CGAACTCTGCATTAACAGCGACAGATCTTTGGATCTCAATCGGCTTGCTATGTGGTTTAT
ATACCGTATTCTTGGTAGTTGAAATGTATTTAATGTTCAAATATGGTCGTCTTGGCCCAA
GTGCATTAAAAACAGGTCGTTACCACTTTGAACAATCTGCGAAATAAGTAGGAGTAAAAT
ATGTTAGATTATGAAGTTCTACGCTTTATTTGGTGGATTTTAATTGGTGTACTTTTAATC
GGCTTTGCGATTACCGATGGTTTCGATATGGGAGTATTAACCCTATTACCAATGGTAGGT
AAAAGCAATGTTGAACGCCGTGTAATGATTAACTCAATCGCTCCGCACTGGGACGGTAAC
CAAGTTTGGTTATTAACTGCAGGTGGTGCGATCTTTGCAGCCTGGCCAACGGTTTATGCA
GCATCATTCTCAGGTTTCTATTTGGCGATGATCTTAGTTCTAGCGGCATTATTCTTCCGT
CCAGTGGGCTTTGAATACCGTGCGAAAATTGATGATCAAAAATGGCGTAATACTTGGGAC
TGGGGATTATTTGTGGGAGGTTTCGTTCCATCATTAATCTTTGGTGTTGCATTCGGTAAC
TTATTACAAGGCGTACCATTCCACTTTAACGAGTTAAACCAAGTAACTTACGAAGGTTCA
ACCCTTTGGAAATTATTAGGCTTATTAAATCCATTTGCATTACTTTGCGGTGTGGTAAGT
TTAATGATGCTCACCACTCAAGGTGCAACTTGGTTACAAATGAAAACAACGGGCGAATTG
CGTAACCGTGTAAGAAATGTTGCTCAAGTGACCGCTTTAGTAGCGTTAGGTGCATTCTTA
CTTGCAGGTGTTTGGGTTTACTTCAAAGATGGCTTTGTGATTACCAGTGCTTTGGATCAC
AATGGTCAATCTAGTTTAGTGAACAAAACAGTCGTATTAGAAAGCGGTGCTTGGTTCAAA
AACTACTTTGAAATGCCTGTATTATTCATCATTCCTGGTTTAGCGGTGATTGGTGCATTA
GGTACTGTGGTTAGCTCTAAAGCAAATAATGGTGGACTTGCATTCTTATGTTCATCAATT
ATGCAAGCGGGCGTGATCTTAACGGCAGGTGTTGCAATGTTCCCATTCGTAATGCCGTCA
ATTACTCACCCAGAAATGAGTTTAACAATGTGGGATGCAACTGCAAGCCATAACACATTA
ATGATTATGTTTGTGGTAGCTTGTATCTTCGTTCCAATCGTATTAGCTTATACTGTGTGG
ACTTACTTCAAAATGTTTGGTCGTCTTGACGCTAAATATATTGAAGAGAAAAGTGCAAGT
TTATACTAAGGAGAACCAATATGTTTTATGTAACTTGGGTACTAGGTGTGTTACTTGCTA
TTCTGTTTGCAACAGTAATCACTGTAAGTATTGAAAAAACAGGTAAGTTTGACGAGTAAG
ATGGTTAATTCACTCTATCAACTCACAAGAAAGGGCTGGCTACAAGCCCTTTCTTTTATC
CTTTCTATTGCAATGTTTGCAATGATATTGCTCTATTCCAACACCTTTGCTCTCTATTTT
GGAGGGAAAATTCCTTACTTAGTCGCAGGTGTTTTCTATGGTATGTTGATTTTATTTGTT
CACGGTTTTGGCTTTGAGATTAAATCAACGAGATGGCAGGTCGTTTTTATGCCATTGTTG
GGGTATATCATTATCTTACCTTCACTAATTGCATTAGTCGTATTGCATTAGCCTTTAAAT
TAAGAACCCAAAGCAATGGGTTCTTATCATATTGCTTGTTTTATATTTAATTTATCTCTA
AAAATACTTGCACAACGATTTTTCTCTCTCTAAAATGGCGAGTAATTTACGCCTGATTTT
TGGGCGTTTTTCGTTTTGGAAAGATAGATAGGGCATTGCAATGGATTTTCCTATTCGTGT
GTATTATGAAGATACTGATGCAGGTGGTGTGGTTTATCACGCACGTTATTTACATTTTTT
TGAGCGTGCAAGAACAGAATTTTTACGTCAATTAGGCTTTTCTCAACAGCTATTATTAAG
TCAATCAATGGCTTTTGTTGTGAAAAAAATGGATATTGACTATAAAAAACCTGCTTATTT
AGATGATTTTCTCACAGTTAAAAGCATTATTTCTGAACTAAAGGGTGCAAAAATAGTCTT
TAAACAGACATTATGGCGAGATGAGGAGTGCTTGTGTGAAGTGAGTGTGGTTGTCGTGAG
TGTTGATCTAGCAAAAATGAAAGCAATCGCCATACCTGAAGATATTAAGCAGGCTTTTAA
CGCTATAATCTCAATGTAATTGTTTTATTTGGAGTTTTTATCAATGGCAACTGAATTTAA
TTTAGTTTCATTATTCATGGAAGCGAGTATTGTTGTTAAGTTAGTTATCTTAATACTGAT
CTCTTTTTCCGTGTTATCTTGGGCAGTGATTATTCAACGTAGCCGCGTATTAACAAGAGC
TAAAAAAGATTCTTTAAACTTTGAAGATCGTTTTTGGTCTGGCGAAGATTTACATCGTTT
ACACGAAGGGTTAGAACATCGTCGAGATGGTTTAACTGGAGCTGAACAAATTTTCTACGT
TGGTTTTAAAGAATTTAACCGCTTACAGCAAGCAAACCCAGATTCGTCAGAGTCAATTAT
TCAAGGTTCTAGCCGTGCAATGAATCTTGCATTAAACCGTGAATTAGAAGAACTTGAAAA
TTACATTCCGTTCTTAGGTACTGTTGGTTCGATCAGCCCATATATTGGTTTATTTGGAAC
AGTTTGGGGGATTATGCACTCATTTATGGGACTAAGTGCGGTAAAACAAGCAACCTTACA
ATCTGTTGCACCAGGTATTGCCGAAGCATTAATTGCCACAGCGATTGGTTTATTTGCAGC
AATTCCTGCAGTAATGGCATATAACCGTTTGAACTTGCGTGTAGGCAAATTAGAGCAGAA
TTATGTGAACTTTATTGATGAGTTCACCACAATTCTACATCGCAAAGCGTTTGCGAAAAA
ATAAGTAAAAATTAAGTGAAATGCTACCGCTTGTTGTGGTAGTTTGAATGGATAGATAAA
GAGGAAACTATGTCTTACCGTCGTCGTAAACGTAATGACATTAAATCTGAAATTAACATC
GTGCCATTTTTGGACGTGTTACTGGTGTTATTGCTGATTTTTATGGCAACAGCACCGATT
ATTAGTCAAAGTGTGGAAGTGGAATTGCCTGAAGATCGCCATAGTCAATCCGTTTCAAAT
GAAGATAAAACCCCTGTTATTTTAGAGATCGCTGGGGTCGCTTTGTACAAATTGAAAATT
GACGGAAACTACATTCAAGTTAATGAACAAGAGAACTTAGCGGAGCAAGAAGTCATTGCT
TATGCTGGTGAGGCTTTCCAAAAAGACAATAATACCTTATTCCTTGTGGCAGGTGGTAAA
GACGTACCTTACGAAGAGGTAATGAAAGGGATCTCATTATTAAAAGATGCAGGGATCAAA
ACCGTAGGTTTAATGACCGAAGGTAAATAGTCAGCGAGGATAGAGCGTGAAATATCAAAA
TGATAGATTAGAACTCGCTATAATTGTGTCAGTTTTACTGCATTTATTGTTGATAGGCTC
ATTAATACTGGGTTCTTTTTTCACTAATACTCACTTAGCTTCTGCTGGCGGAAGTGGCGG
TGATAGTGAATCTCTTGAAGCTGTGATGGTTGATACTGGACAGGTAGCCGCTGAATATGG
GCGATTAAAAGCTGAAAAGCAAGGGCAAGCGAAGGTTGAACCTAAAGAAGAGCCTAAAGA
GGAAGTTAAGGAAGAGGTTGAAGATAAACCTACCCCAGAAGAAATTGCTGAACAACAAGA
ACGTGAGAAGGCAATTCAGTTAGCTCAGCAGAAGCAACAAGAAGAAAAACGTCAGCAAGA
ATTGGCTCGTCAAGAAGCATTGAAACAAGAGCAAATTAAGCAAGAACAGTTGAAAAAACA
GCAGGAAGAAGCAACACAACGTAAACTTGCAGAAGCAGCCCGTTTGAAAGCTGAAGCTGA
AGCAAAACGTTTAGAAGCCCTTGCAAAGCAAGCGGAAGAAGAACGGAAAATAAAAGAAGC
AGAGCAACAAAAACGACTTGAAGAGCAGAAAAAGCTAAAAGCAGAGCAGCAAGCTCAAGC
TAAAGCACAAGCAGAAAAAGAAGCAAAAGAGAAAGCAGAACAAGAAGCGAAGCTCAAAGC
AGAAAAAGAAGCAAAAGAGAAAGCAGAACAAGAAGCGAAGCTCAAAGCAGAAAAAGAAGC
AAAAGAGAAAGCAGAAAAAGAAGCAAAAGAGAAAGCAGAACAAGAAGCGAAGCTCAAAGC
AGAAAAAGAGGCGAAAGAAAAAGCCGAGAAAGAAGCTAAGGCAAAAGCGGAAAAAGAAGC
GAAAGCCAAAGCCGCTGCAGAGGCAAAAGCGAAAGCAGAAGCGGCTGCAAAAGCTGAAAA
AGCGAAAAATAATAAAGTACTTGATGATTTTTTAAGTGGTGGCGAAGTTGGCGGTGGCAC
GAGCAACGGCGGTAATAAAAATAGTGCCGGCTCACAAGGCTCTGGCGGTACAAAAGGCTT
AGGTCAAGGTGCTAACGTTGATGGTAATGCCTATGGGCAACGAATTAAGAAACTTATTCA
GTCAAAATACCGTGTTGATCCGAGTTTTGCAGGTAAACAATGTGATGTGAAAATTTTCCT
AGAGCGAGATGGTACTATTACCAACTATCAAGTCGTTTCAGGGGATAAAGCAGTGTGTGA
TGCAGCTGTAAGTGCGATTGTGGCAACCCGTAAAGTGCCGCCTGCACCGTCAGATGCAGT
TTATCAGCAATATAGATCACCAACATTAGATTTTAGTTTAAAAGTTCAATAGTTCAACCT
AGAGGGTTAAGATGAAATTAGTATCTCGTTTAACGAGTATTCTTGGTATTGTCGGATTAT
TTTTTTCTGTCGGTGTAAAAGCTGAGTCAGATGTCAGAATTTCGATTGACCAAGGTGTGA
GTATGGCTCAACCGATAGCGGTTATTCCATTTAAAGCAATGGGGGGCGTACCTGATGATG
TCGCTCAAATTATCGCAGATGATTTGAGAAATAGTGGTAAGTTTACACCGCTTGATCGTG
CTAGTTTACCAGCTCAACCGAGTTCAGCAGCAGAAGTCAATCCTGAACAGTGGACAAATA
TCGGCATTGATAATGTGGTTGTGGGGCAAGTGTCTGCAGTAGGTGGTGGCTATAACATCG
CTTATCAATTAGTGGATACTTTGGGAACTTCAGGAGCAGCAGGAAATGTGATTGCTCAAG
GTTCATTTAATGTTCCAGCTGCCCAAATGCGTTTAGGGGCTCATACGGTAAGCGATCAAG
TATTTGAAAAATTAACACAGATCCGTGGTGCATTTAGAACTAAAATCGCTTATGTGGTAC
AACGTGGAGTGTCCTCTTACGAGTTGCGTGTATCAGATTATGATGGTTTTAACGCCTTTA
CCATCGTAAAAAGTAAAGAGCCTTTGATGTCACCAGAATGGTCACCAGATGGTTCAAAAT
TAGCTTATGTGACTTTTGAAAACAAAAAATCACAGGTTGTTGTTCACGATATTCGTTCGG
GAGCAAGAAAAGTGATCGGATCTCTTAGAGGGCATAATGGGGCGCCTTCATTCTCACCAG
ACGGTTCAAGAGTGGCGTTTGCTTCTAACCAAGATGGTGTATTAAATATTTATGTAACAG
GGGTGGGCGGTGGTTCACCAAGACAATTAACCAGTAACGCAGGAAATAACACCGAACCAA
GCTGGTCACCAGATGGTGGTTATATCTTGTTTACATCAGACCGTGGTGGCTTACCACAGG
TTTATCAAATGAGTTCATCTGGTGGCGGTGCTAGCTTAATTGGTGGCAGCGGCAGTGGTA
AAATTTCGGCAGATGGCAAGAATTTAATCATGGTTTCAGGTGATAGAATTGTAAGACGAG
ATCTTGTTTCAGGTAGCACAGAAGCAATCAGTTCTACGTTTTTAGACGAAAGTCCAAGTA
TTTCACCAAATGGAACAATGGTTATTTATAGCTCTACCAAAGGTGTGAGTAAAGTGCTAC
AATTGGTGTCCGCAGATGGGCGTTTCAAAGCTAATTTGCCGGGAGCAGGTGGACAATATA
AATTCCCTGCTTGGTCACCTTATCTGACTAAACAATAATTCTTTTTGGAGAAAAAAATGA
AAAAACTAGCTAAAGTTTTAATGATTGCGGCACCAGCTTTCGTTTTGGCAGCATGTAGCA
GCTCAAACGACAATGCAAGTGCTAATGCAAGTGCTAATGCAGGTCAAACATTCGGTGGTA
TGTCTGTTCAAGATTTACAAACCCGTTACAACACTGTATATTTTGATTTCGACAGCTACA
CACTAAAAGCTGAAGATCAACAACTTTTAGATGCACACGCACAATACTTAGTTGCATCTA
AAGGCAAAGTAACTGTTGCAGGTCACGCTGATGAGCGTGGTACTCCAGAGTACAACATCG
CCTTAGGTCAACGTCGTGCTGACGCAGTTAAAGATTTTTTAGCAACTAAAGGTGCTAGCA
ACGTGGCAACAGTTTCTTACGGTGAAGAAAAACCAGCAGTATTAGGTCACTCAGAAGCTG
ATTACTCTAAAAACCGTCGTGCAGTGTTAGAGTACTAATTTTTAGTTTTCTAAAATGCCA
AATAGTAAGGCCCCGAATTTTCGGGGCTTTATTTTTATGTGTAAATTCATCATTCCTTAA
TTATTTTTTAAGGATTTTCCGTTAAAATGCTCACAATTTTGAATAAGTAAATAAGGGCAA
TAGATGCAATTTATTGGGAAAATTCTCGGTTTCATTTTAGGTTATAAGTTTTTTGGCGGA
TTTTTTGGCGGTTTGCTAGGGCTTATTATTGGGCATTGGGGCGATAAAAAACTGCATGAG
CTAGGTAGCGTATCTTCAACTATGTTTGGCAAAGCACTAACTCGTCAGTCACTCTTTATG
CAGACAACTTTTGCGGTATTAGGACATATTTCCAAAGCAAAAGGACGAGTAACGGAAAAT
GATATTCAGCTCGCCCGTCAGCTTATGGCAAATATGAAACTCGATGCGAATAATCAACAA
CTTGCTCAAAAAGCCTTTACTTTAGGAAAAGAGGCTAATTTCCCGTTACGCCAAGTTATG
CAAGAGTTTCGTGAAGCCTGTGAACAACGCCGTGATTTATTGCGTTTCTTCGTAGAAGTC
CAAATGCAAGCCGCATTACAAGATGGCAATTTAGATGGCAATGAGCAGCAAATTTTATTC
ACTATTGCTGAAACATTGGGAATGTCCCGCTTGCAGTTTGAACAGATGATCGCAATGGTG
GCGGCGGCTCAACGTTTCCGCTCAGGCTATTATCAATATGAACAGCAAGGCTCAAGCCAA
CAAGGACAATATCAAGGAAATTATGGCGGTTATCAGCGTTCGAGCGGGCCAAGTTTAAAA
GACGCTTATAGTATATTAGGGGTATCAGAAAGCGACGATCAAACCACGGTTAAACGTGCT
TATCGTAAATTAATGAATGAACATCACCCGGATAAATTAGTCGCAAAAGGTTTACCGCCT
GAAATGATGGAAGTGGCAAAAGAAAAAGCACAGCAAATTCAAGCCGCTTATGATCTTATT
TGTAAATCAAAAGGATGGAAATAATGCAAACCCGTTCTCATATTGTTCCGCTTTTTTTAG
CTATTGTAATCATCGTAATTGCCGTGTGGTCAGGACTTAATCCGACTGATCGTGCGGTGT
GGTATGCCGAAGTTATGCCGATTTTTGTGGTGTTCGGCTTATTGGTGGTGACTTATCCTC
GTTTTCAATTTAGTGGACTTGCCTATGTGCTGATGTCACTGTGGATGATTATGCACCTAA
TCGGTGCAAAATATACCTTTGCGAATGTGCCGTTTGACTGGGCAAATCAATATTTGACCT
TTTTAGGCGAAGATCGTAACCACTTTGACCGTGTGGCTCACTACATTATCGGCTTTTATA
GCTTCCCGATGGCGGAATGGTTATTGCGTAAACGTAAATGCGGCTTGGGCGTGGCATTCT
TCTTTTCGCTCTTTTTTATTATGTCGGTTGCCGCTGCCTATGAAATTATCGAATGGCAAT
ATGCAGTGATTGAAGGGGGCAATGCGGGCATTGAATTTTTAGGTTCGCAAGGTGATATTT
GGGACGCTCAAAAAGATATGCTCGCTGATACACTAGGGGCAATTACTGCATTAATCATCT
ACTTAATTGCCCGACCTGACTTACGTTTGCGCCATTCTTCTTACTAACAAGCGGTCGGAT
TTTGTGGAAAATTTACCAAAAGTTATCCTTGCACCTATGCAAGGGGTGTTAGATCCTTTT
GTGCGTCAATTATTAACGGCAGTCAATGATTATGATCTGTGCATTTCAGAATTTGTGAGA
GTGGTCGATCAAAAACTGCCGAAGAAAACGTTTTATCGCCTTTGCCCTGAATTACATAAT
AACGGTTTTACCTCATCGGGTACGCCTGTGCGTGTACAACTTTTAGGACAACACCCACAA
TGGTTAGCAGAAAACGCAGCACTTGCCGTTGAACTAGGCTCGTACGGGGTTGATCTCAAC
TGCGGTTGCCCGTCTAAAACAGTGAATGGCAGCAATGGCGGTGCATCCTTGCTGAAACAA
CCTGAATTGATTTATCGAGCAACAAAAGCAATGCGAGAAGCGGTGCCTAGCCATCTTCCT
GTGTCGGTCAAAGTACGGCTAGGCTGGGACAGTAGCGAACAAGCCTTTGAGATCGCCGAT
GCGGTGGTGCAAGGCGGTGCAACGGAAATTACCGTACACGGCAGAACTAAAATGGACGGC
TATCGAGCAGAACGCATTAATTGGCAAGCCATCGGCGAGATAAAAAAACGACTGCCTATC
CCTGTAATTGCAAATGGCGAAATTTGGGATTATCTCTCTGCAAAAAAATGTCGTGAAGTG
ACCGCTTGCGATGCGTTAATGATTGGGCGTGGGGCGTTAAATGTGCCAAATTTAAGCAAA
GTTGTGAAATATAATCAGCCTAAAATGGCGTGGAACGAGGTATTACAGCTCTTATTTCAA
TATGTACATATGGAAAACGAACTGGATACCGGCTTTTATCACGTCGCACGCATTAAACAG
TGGCTACGTTATCTCGATAAAGAGTATCCCGAAGCGGTGCAACTGTTTGATATTCTCAAA
ACAGAACACGGCTACGAAGGGTTAAAGCAACACATTACACAAGCGGTGAGATCTTAATGG
AAAAACGCATTTTTACCGAAGAAATGGTTGAAACAGAAGTAAAACATCAACCAAAACAAG
AGTTTAGCGACGCAGACATTCAGCTTGACGAAGATCCAAAAGCAGTTGAAGCAGAACTGA
TTATTGAAGAAAGTTTAAAACCCTCTTGCTTCTGGCTAAGGTTATTTCTGGCGGCATTAG
CCTTGTTTGGCATTGCGACTATTGCTCAATCGGTACAATGGTTAATTGATACTTGGCAAG
CAAATCAATGGATTTACTTTGCCTTTGCCGTTGCCTTTTTTGGTATCAGCTTGGTTGGTG
TTGGTGCTATCATCAATGAATGGCGGAAGTTACGTTGGTTGCGTAAACACAATTATAATC
AACAAGTGAGCCAACAATTACTACTGGAAACAGCCGATACAAGCGGTGAAAAAGCACGAG
AATTTTGCAAATTGGTGGCTAAAAATTTGGCTCAAACACCGATGGTTCAACAAGCGGAGC
AACGTTGGCAGTCTCAGCTTGATGAAGCCTATAACAGCAAAGAAGTGCTGTATCTTTTCA
GTGAAAATGTGTTAAGCCCGATTGATAACCAAGTCAAAAAGATGATTAGCAAAAATGCGG
CGGAAAATGCAATTATCGTTGCGGTAAGCCCTTTAGCATTGGTGGATATTTTAATGGTGG
CGTGGCGAAACATTGCTTTAGTCAATAAAATCACCAAAGCCTACGGAATGGAATTGGGCT
ATATCAGCCGTTTGAAACTGTTCCGAATGGTGATGACGAATATGGTCTTTGCAGGGGCGA
CGGAAATTGCCAGTGATGTTGGATTAGATTTTTTCTCACAAAATCTCACCGCTCGTTTAT
CAGTTCGAGCAGCACAAGGGATTGGTGTGGGACTGCTCACTGCTCGTTTAGGCATTAAGG
CAATGGAATTTTGCCGCCCGGTGATGTTCCAACAAAATGAACGTCCAAAACTTTCTGTTG
TCAGACAAGAGCTGATCGGCGTTCTAAAAGAACAAATGTTCAGTAAAAGTAGGGAAGAAT
TTGAGTTTTTCCACAATAATTAATTTTTACAATATCTGCATGAGTTTACTGATGTTGTAT
TCTGTTCGGGGGCAAAATTGTGTAGTTGTTTTAAATTAAATACTAATCTGGCATAATGCC
CGAAGAGCGAATTAATCTCTGAATAAAATGATTTACTGGCTGTTTTTGTTTGGATGTCAA
TCATTAAATGATACGGGCAGCGGTATAAATAATACGATTTAGCTATAGTAACTTATCAAG
TTACTTTCTTATGAAAAAAAAGAGTTAATCAGATTAATTAAATGTTTTAGGTTGTCTAAT
GAAAATTGCCCTTGGAATTGAGTACGATGGTTGCCGTTATTGTGGGTGGCAGCGCCAACA
ATATGTTGATTCAGTACAGCAAAGATTGGAAGAAGCCTTATCAGTCATTGCAAATTCATC
TTGTGAAGTGTTTTGTGCAGGGCGAACTGATGCGGGAGTACATGCTACTGGGCAGGTTGT
ACACTTTGATACGGATGTAAATCGACCTATGCAGAGTTGGTGTTTAGGGACCAATGCTCA
TTTACCAGAAGATATTGTGGTGAAATGGGCTATTGGAGTAAGTGACGATTTTCATGCTCG
TTTTAGTGCTCTTGCTCGTCGCTATCGTTATGTTATTTATAATAATAAATTACGTTCAGC
CATATTACCGAAAGGGATTTCTCATTATCACTATTCTCTGGATCATGAAAAAATGCATGA
AGCAGGGCAGTTTTTATTGGGAGAGAATGATTTCAGTTCATTTCGAGCTGCGAAGTGTCA
ATCACATACGCCATGGAGAAATGTTCATCATCTCATTGTGAGTCGCCATCAAGACTATAT
TATATTGGATATTCAAGCGAATGCATTCGTTCACCACATGGTAAGAAATATAGTTGGTAG
TTTGATTGAGGTTGGAAGAGGCGATAAACCTGTTGAATGGATTAAATGGCTATTAGAAAA
ACGAGATAGGACGTTGGCTGCACCAACAGCGAAAGCTGAGGGACTATACTTGGTTGAAGT
TATTTATCCTGAGAAATTTAGTATTCCTCAGATGCCATTAGGACCTTTATTCTATTATGG
TAAATAACTATTTATGTATATTTTAAGAAAATCAGTACTAGTATCTTTGTAAATGATTCT
AGGGATAAATTTAAGATGAATTGTGCAGAATTATTAGTCAATGTAACCCCAAGTGAAACG
AGGGTAGCATTGGTTGAAAATGGTGTGTTAAAAGAAGTCCATATTGAGCGTGAGGCAAAG
CGAGGTGTTGTCGGTAATATCTATAAAGGACGAGTGACACGGGTTTTGCCTGGTATGCAG
TCGGCATTTGTTGATATTGGCTTAGAAAAAGCGGCATTTTTACACGCCTCAGATATTGTT
TCTCATACTGAATGTGTTGATGAAAGCGAGAAAAAGCAATTTGTTGTCAAAAATATCAGC
GAGTTAGTGCGAGAAGGGCAGGATATTGTGGTGCAAGTGGTCAAAGATCCTTTAGGTACT
AAAGGGGCAAGATTGACGACAGACATTACATTGCCCTCTCGTTATTTGGTTTTTATGCCA
GAAAATAGTCACGTTGGCGTGTCGCAACGCATTGAAAGTGAAGAAGAACGTAATCGCTTA
AAATCGTTAGTTGAGCCGTATTGTGATGAGCTAGGCGGTTTTATTGTAAGAACGGCTGCT
GACAGTGTGAGCGAAGAGAGCCTTGAACAAGATGCGGCTTTCTTAAAGCGGTTATGGCGA
AAAGTACTAGAGCGAAAAGGAAAATATCCTGCGAGATCTTTACTTTATGGGGAATTAGCT
TTGGCACAACGAGTGTTGCGTGATTTCGTTGGAACGCATATTCATTCAATTCAAATTGAC
TCAAAAATGACCTATGAGCAGGTAAAAGAGTTCTTAGCTGAGTTTATGCCAGAGTTAGCC
AAGAATGTGAGTTTATATAGTGGGACTTTACCCCTCTTTGATGTTTATCGCATTGAAGAT
GGTATTCAAAAAGCCTTGGATAAACGTGTTGATCTAAAATCAGGTGGGTATTTAATCATT
GAGCAGACAGAAGCAATGACCACCATAGATATTAACACTGGGGCTTTTGTCGGACACCGA
AATCTTGCACATACGATTTTTAATACTAACATTGAAGCAACACAGGCAATCGCACATCAA
TTACAACTGCGAAATTTGGGTGGTATTATCATTATTGATTTTATTGATATGCAGGAAGAA
GAGCATCGCCAGCGTGTGCTAGAGTCCTTAGAACTTGCTTTAAAAGGTGATCGAGTCAAA
ACAAATGTCAATGGTTTTACCCAACTTGGGTTGGTTGAAATGACGCGTAAGCGTACCAGA
GAAAGCCTTGAACGAGTGTTATGTTGCGATTGTTCTTCTTGTAAAGGGCGAGGTACGATA
AAAACCGTTGAAACAGTCTGTTATGAGATTGTTCGAGAGGTCGTTCGAGTTCATCATTTA
TACAAGTCGGAACGTTATGTAGTATATGCTTCTCGTAGCGTGGCGGAATACTTGATTAAT
GAAGAATCTCACGCATTGCTTGCGGAATTAGAAGTCTTTATCGGTAAAAAAGTCGAAATT
AAAATTGAGCCGTATTATCACCAAGATCAATTTGACGTAGTAGTAATGTAATATTAGGCT
TGATAGCTTAAAAAATAAGCTATTTTGAAATAAAGTTGTTGCAAAATACAGGGGGGGGCT
TAGAATGCCCCCGTCTTTTATTTGAAAGACTTGGTTTTTTGGAGTAATCCAACCTCTTCT
TTATTTTACTCTTTTAGGAGAACACATTGATGAAAAAATGGGCTGTTGCATTCACTTCGG
GTATGGTGATGTTAGGGGCAAATAGTGCATTAGCAAATGACACTGTACATCTTTATACTT
GGACAGAATATGTGCCAGAAGGTTTGTTAGAAGAATTTACTAAACAGACAGGTATTAAGG
TTGTGGTTTCAAGTCTTGAATCAAATGAGACAATGTATGCGAAACTCAAAATTCAGGGTA
AAGATGGTGGTTATGATGTAATCGCACCAAGTAACTACTTCGTGTCAAAAATGGGACGTG
AAGGTATGTTAATGGAGCTTGATCATAGCAAATTACCTGTGATCAAAGATCTTAACCCAG
ACTGGTTAAATAAACCTTACGATAAAGGCAATAAATACTCTTTACCACAATTATTAGGTG
CACCAGGTATTGCATTTAATACTAATTCATACAAAGGTGATAATTTCACTGCTTGGGGCG
ATTTATGGAAACCTGAGTTTAAAGGTAAAGTTCAATTACTTGATGATGCTCGTGAAGTAT
TCAACATTGCTTTATTAAAATTAGGTCAAGATCCAAATACTAAAGATCCAGCAGTGATTA
AAGCGGCTTATGAAGAGTTATTAAAATTACGTCCAAACGTATTAGCATTTAGCTCTGATA
ACCCTGCTAACTCATTTATTTCTGGTGAAGTAGAAGTGGGTCAATTATGGAACGGTTCTG
TACGTATTGCGAAAAAAGAGCAAGCTCCTGTAAATATGGTGTTCCCGAAAGAGGGCCCAG
TATTATGGGTGGATACGCTTGCAATTCCATCTAATGCGAAAAACCCAGATGCAGCTCACA
AGTTAATTAACTACTTATTGAGTGCACCTGTGGCTGAGAAATTGACATTAGAAATCGGTT
ATCCAACTTCAAACGTAAAAGCGTTAGAAAAATTACCAAAAGAGATTACCGAAGATCCAG
CAATTTATCCGACCTCTGAAGTGCTACAAAAAAGCCAGTGGCAAGATGATGTGGGTGATG
CGATTGAGCTCTATGAAAAATATTATCAAGAGTTAAAAGCTGCGAAGTAATTCCATAGAC
ATCGCTTAAAAACCTCAAGGCTTACCTTGAGGTTTTTTGTATGAACTTTTCTTGCAATTT
TCGTTCTATATTGCCGTAGAAATTTATGTTAAAATTCTCAGCTGTATCTAAACGAAGAAG
AGATTGTATGAATATCCGTTTAAATATTATTCTAGCCACATTAGCAGCAGTACTTGCTGG
TTGGTATTATAGTCAACAAAGCGATGATACTAGATTATCTCAGCTAATAAAAAAGGAAGG
AAGTGCAGAGTATATAGGGCAAAAGATTTCTACAAGTGCTTATGATTTAAATGGAAAGCC
GCAATATTTTGCTCAAGCAGAAGAGGTTAAACGTTACGAAAGTACGCAACGAATAGAATT
TCTAAAGCCATTACTTAATTTATTTGATGCAGAAAGTGCATTAAAACAGTGGCAAGTCGA
AGCCGATTATGCAGATGTTACCAAAGACAAAATATTGAATTTGCGTGGAAATATTAAAAT
TAATAGCTTAGATCCGACTTCTCGGTTACAGAAAATCGAAGCAGAAGTATTAAGCATAGA
TTTAAATACTCAAGATATTTTTTCAGACAGTATGGTGAAATCAACAGGCATTGGATTTAC
AAGTACTGGAATTGGCTTAAAAGGCAATTTGAAAAAACAAACGGCAACCTTAACCAAAGA
TGTGAAAACTTATATTGAACCAAAATTTATTAATGTTGATAAATAATTAGAGTTTTACAT
AGGGATATAGAATGAATTTTAGAACTAAACTTGTATTAATAATTGCATTGTGTCTTGTAA
ATCTATCGGTTAAGGCTTTGGAAACAGATAGAAATATGCCCATCAAAATTGATTCAGGTA
GCCAGTCATTGGATATAGAAAGAAATATTGTGACATTTAGCGACAATGTTGTTATTACTC
AAGGGTCAATTAAGCTTAATGCAGAAAAAGTTACAATCATTAGAAGGGATACTCAAAAGG
AACTTATTGAGGCTTTTGGCACACCGGTTGTTTTTCAGCAGACCCTTGATAATGGTAAGA
TTGTTAATGGTACGGCTAATTCTGTACATTATGATTTAGATTCTGAATTTTTGATATTAA
GAGGCAATGCCGAATTAAAGCAGCTAGATAGTGCCATTAAAGCAGAAAAAATTACTTATG
ATGTCAAAAAACAGAACCTTAAAGCGACGAGTAATGACCGACAAAGAGTAAAAACTGTAT
TAATTCCAAACCAATTGCAAAGTGATAAGAAATAGGAATTCTGTATGCCAACATTATATG
CTGAATATTTGGCTAAAAGTTATAAAAGTCGCCAAGTTGTTAAAGATGTAAGTTTAAATA
TTAAATCAGGCGAAATAGTTGGACTATTAGGTCCTAATGGTGCAGGAAAAACGACTACTT
TTTATATGGTAGTGGGCCTTGTGCGTCACGATCATGGTAAAATCCGTATTGATGATCAAG
ATATCAGTGTTTTACCTATGCATGATAGAGCAAAACAAGGTATTGGTTACTTGCCTCAAG
AAGCCTCTATTTTTCGTCGCTTAAGTGTTTATGATAACTTGATGGCGGTGTTACAAATTA
GGAAAGATCTAACCGATGCAGAGCGTCAAGCAAGAGCAGATGAATTAATCGCAGAATTTC
ATATTGAGCATATTCGTCACAGCTTAGGGCAATCTTTATCTGGCGGTGAACGCCGTCGAG
TAGAAATTGCACGTGCGTTGGCAGCTAATCCTAAGTTTATTTTGTTGGATGAACCTTTTG
CTGGGGTTGATCCTATTTCAGTGATCGATATTAAGAAGATTATTGTGAATTTAAAGGAAC
GAGGATTAGGTGTTTTAATCACAGATCATAATGTAAGAGAAACCTTAGATGTTTGTGAGC
GTGCTTATATTGTGAGTAATGGTCAGATGATAGCTAGTGGGATTCCTCAAGAAATTTTAC
ATAATGAGGATGTGAAAAAAGTTTATTTAGGTGAGCAATTTAGGCTGTAATATAAAATTC
TTAAGATATTTTTTTGTCGTTTGATTTTTTATGATGCAATTAACCACATTTTTAGACATT
AATAATATTTATTACAATGTTCCCATTTCTAATAAAAAACAGGCTTTAGAGTTTCTGGGG
AAGGCGATGGCAGAAATATTAAATAATAGCCTTTCACCTACAGATAAACTATGTATTCAT
CCAGCAGAATGTTTTAGCTATTTCTTTAAACGTGAAAAATTAGGTTCTACCGGAATTAAT
AATGGAGTGGCTTTACCTCACGCAAAATTGTTGATGAGTCAAGAATTTCAGCTAGAGAAA
CCAATTGCTATTTTCCTGAAACTAGAGGCAGGAATAAATTTTGAATCAATAGATCATAAG
GATGTGGATATTATTTATGCCATATTCTTTTCAGAAAAAATTTGTGTAGAATATAAGGAT
TCTTTGAGAGAAATAGCACAGCAATTAAGTGATAAGAATTTGTTAAAGCATCTAAGAGCT
GCATTATCCAGAGAAGAAATTTGGCAAGTATTGAGTTATTATGATTATTCGGTAAACAAA
AATTTAGAATCGAGGAATGTAATGTGGAATTGATTATTATGAGCGGGCGATCTGGTTCAG
GAAAGTCTGTTGCGTTAAGAGCGTTGGAAGATTTAGGGTATTATTGTGTGGATAATATTC
CTCTTGCTTTAATTCCCCAGTTAACAGATTATTTAGAAAAATTGAAGAGATCTGTTGTTG
TTAGCCTTGATGTGAGAAATTTACCAGAAGATCCAGATGTGCTTGAGCAAGTATTACATG
CGTTTCCCTCTCACATTTCAAAAACTTTAATCTTTCTTGATTGTCAGCGTAAGGCTTTAG
TCCGTCGATATAGTGACTCTCGTCGTTTACATCCATTATCTACCCATGATTTATCTTTAG
AAAATGTGATTGATTTAGAAAATCATCTTCTTGAACCATTATTTCAGCATGCGGATTATA
TTATTGATACAACGTACTTTTCTTCACATGAGTTAGCAGAGAAATTAAGAGAATTATTAA
ATGGATCATCGGAGAAAGAATTAAATATTATTGTTAAATCTTTTGGTTTTAAGTATGGCA
TTCCTGCCGATGCAGATTATGTTTTCGATGTCCGTTTTTTACCTAATCCCCATTGGAATC
TTGAGCTCCGTCCTATGACAGGATTAGAAAAACCTGTTATAGATTTTCTAGAAAATCAGT
CAGAAGTCCATCAATTTATTTCTCATACTTGTAATTATTTAGAAGTGTGGTTGCCTTTAT
TGGAGCAAAATAATAGGAGTTATTTAACGATTGCCATAGGCTGTACAGGCGGAAAGCACC
GTTCTGTATTTGTTGCAGAGAAATTAGCCAGATATATTGAAAGTAAAGGCAAAAAAGTAA
GAGTTCGTCACTGTAGTTTAGAAAAACATTATAAGACATCGTAGAATGAAAACAGCAGAT
ATTACCATCATTGGTGGAGGAATGGTTGGCTTAGCTTTAGCAGGATTACTTGCAAATAGT
AATTGTCAAATCAAGATTATTGATAAAACAGTTCCCTATTTAAGTAAGTCAATCAGTAAT
AGAGTAAGTGCAATTAATTTTACTAGCCAAAGAATGCTTGAGGAAATAGGTGCTTGGTAT
CATATTTCTGAAAGTGATTTATCTCCTTATGACCAAATGTATGTCTGGGAAAAGGATAGT
TTTTCAAGTCTCTGTTTTGACAATAAAGATCCCGTAATCAAAGAACTTGGACTAGAGCAG
CTAGGATTTATTATTGATAATCAGCAGATTCGTTATGCTCTATGGAAGCAAGTCATTCAT
CAGCATAATGTAGAAGTGATATTGGATGCTCCTAAATTTTTAGGCATTAATGATAACTGC
GCTTTTTTAACTCTAGAAAACGGAGAGATGATTACAAGTAAGTTAGTTATAGGTGCAGAT
GGAGCTCATTCTTGGGTTCGTCAACAAGCTAAAATTCCATTGATTAGTAGAGATTATCAA
CACACTGCATTAGTATGTAATGTGAGAACAACAGAAATGCATCAACAAGTGGCTCGTCAA
GTTTTTTCACCTGATAGTATTTTAGCTTTCTTACCTTTAAAAGATGAACATCTTTGTTCT
ATTGTTTGGTCTTTGCCTACACTTGAGGCTAGTAGACTAGTTAATAGTGATGAAAAATCT
TTTCTCAAACAATTGAATATTGCTTTTGATAATCAATTAGGAATATGTGAGTTACAAAGT
GAAAGGGATGTTTATCCTTTGACCGCACGTTATGCTCGCGATTTTGCCCAGCAAAGGATT
GCTTTGATTGGTGATGCAGCTCATACGATCCATCCTCTAGCGGGTTTAGGTGTTAATTTA
GGTTTTGCAGATGCTATTCTATTGGCAAAAGAGCTACAGAAATTACTCTCCTTTGGAAAA
GATATAGGAGAGTACCGCAATTTACGTCAATTTGAACGAGTTAGAAAGTTAGAAGCTATA
AAGGTTTTAGTTGCAATGGAGGGCTTAAAGCACCTTTTCTCTGGCAATAATCCATTTAAA
AAATTAGTTAGAGGTGTTGGATTATCTGCAACTAATCAAAATAGTTTTGTAAAAAAGCTA
CTTATTCAGCAGGCAATAAGTGTGTAATAACTGGATAAGAATGATTTATATGAATATATT
TAATAAAGATTTTTTTAGTATTATTTGGATATTTTGAAATAAATAAGTTTATTAAAATTA
TTACCTTAGTATTATGTATGATGTTTTTATCTTCTTGTGATAATGTCGGAAAGCATGAGA
GTATCAATAGTACTTCTTTAGAAAAAAAACATCAAAAGAAGATGTGCATACAGTGGAGAG
TTCGGCTTCTATTGAAGCTGTGGAAGACTTTAATAAGTTGGTATTATGGAATATTAAGCA
AGAACAGGTATTAGCAGAATTGCAACAAAAGCTGAGCAGTCAAGATAAATCTGAAATTGA
AGATGGATTGAATATCTTTAAAACTAGAATATCTTCTATTATACAAAATCTAGAGATGAT
AGAGGTTAAAAATACGGATATTCAGTTATTGAAATTAAGGATTAAAGAAAATCTGATTTT
ATTAAATGATTTTATTATTGAATCAGTAGAAACTATGCAAAACCCGACTTTAGAAGGACA
GGAAAAATTAAAGAAAAGTCGGATAGATTATTGTTACTGAATAAAGAACTACAGAAATTT
GAAAGCGATTTAAAAGAGAAATTTGGTATTAAATGAAGAATATAAATATAATTTTTTATA
ATATTTCCTCTTATTTTCTTAGATGGATTGACAATTTTTTATTAAATAATAGAGGAAATA
ATGCTCAAAATTTATAACACCTTAAAACGTGAAAAAGAAGAATTTAAACCTATCTACCCT
GATCACGTTGGAATGTATGTCTGTGGTGTCACGGTTTACGATCTCTGTCACTTTGGGCAC
GGACGGACTTTTGTTTCTTTTGACGTGATCGCACGTTACCTTCGCTATCTCGGCTATAAC
TTACGCTATGTGCGTAACATTACCGATGTGGACGACAAAATCATCAAACGTTCGTTAGAA
AATAATGAAACTTGCGATCAGCTTGTTGATCGTATGATCATCGAAATGCACAAAGATTTT
GATGCGTTAAATATCCTTCGCCCTGATGTTGAACCTCGTGCAACGCAACATATCCCTGAA
ATTATTGCGATTGTTGAAAAACTCTTAGCGAAAGGTCACGCTTATGTGGCAGAAGATGGT
GATGTGATGTTTAATGTCGAATCTTTCCAAAAATACGGTGCCTTATCTCGCCAAAATCTT
GAACAGCTTCAAGCAGGGGCAAGGGTTGAAATTAAATCGGTCAAACGCAACCCGATGGAT
TTCGTATTATGGAAAATGTCGAAAGAGAACGAACCAAGCTGGGATTCCCCTTGGGGCAAA
GGTCGTCCAGGTTGGCATATTGAATGTTCAGCAATGAACAGCAAAGAGTTAGGCAACCAT
TTTGACATTCACGGTGGCGGTTCTGACTTAATGTTCCCACACCACGAAAACGAGATTGCA
CAATCTTGCTGTGCTCACGGTGACGATTATGTGAATTATTGGCTACACACTGGAATGCTT
ACGATCAACGAAGAGAAGATGTCAAAATCGCTCAATAACTTCTTCACCATTCGTGATATT
TTAAACAAATATGATTGTGAAAGTGTTCGTTACTTCTTCTTAACCGCACAATACCGTAGC
TTGTTGGATTACAGCGAAGAAAATATCGGCTTGGCTCGCAAAGCGTTAGAGCGTTTATAT
ACGGCATTGCGTGGCTGTGATTGGAATGTCGAACTTGTAGAAAACGATCAGTATGTGACC
GCTTTCAAAGAATCAATGGACGATGATTTTAATACCCCTGGAGCACTCGCGGTGTTATTT
GAATTAGCTCGTGAAGTCAATAAACTCAAAGCAGAAAATCAGGCGGAAGCGAACAAACTT
GCAGCTCGTCTGAAACAACTTGCAGGCGTACTAGGTTTGTTAGAGCAAGATCCAGAAACT
TTCTTACAAGGCGATGCCAATAATGATGAAGTGGCAGAAATCGAAGCCTTCATTAAACAA
CGTAACGAAGCGAGAGCCAGCAAAAACTGGGCGGTAGCCGATGAGGCACGCAATAAACTC
ACCGCAATGGGCATTGTGCTTGAAGATGGTGCAAATGGTACAACGTGGCGTAGGGCTTAA
TTGATTAACAAGCGGTGGGATTTGACGAAAATTTTGCAAATCCGACCGCTTTATAAATTA
AATGTATTATTTACCCCATACCTCTTCAGCGATGTCTCGGATAAATTTTAATTTATTCCA
CTGTTGCTCTTCTGTTAGAATGTTACCTTCTTCAGTTGATGCAAAGCCACATTGTGGACT
AAGACAGAGTTGGTTAATGTCTATGTATTGCGTAGCCTCTTTAATGCGCTCAATAATCTC
ATTTCTATCTTCTAATGTGCCATCTTTAGATGTAATAAGCCCAAGTACAACTTGCTGATT
TTTAATAAAGCGTAACGGTTTAAAATCCCCTGAACGATCGCTATCGTACTCTAAGAAAAA
GCCATCAACATGACAGCTTCCAAATAGTGTTTCGGCAATCGGTTCATATCCTCCGGAGGA
GAACCATGTGGAACGAAAATTCCCTCGACAAATATGCATAGTAATTGTCATGTCAGCAGG
TTTTTCTGAAATGGCGCGATTGACTAAATAAACATAGTCTTTTGCGAGTTGTTCTAAATC
GAACCCTCGAGCTTGATAAGCAGCTCGCTTCTCTTCTGAACAAAGCTCTCCCCAACTTGT
ATCATCTAATTGTAAATTACGGCAACCTAATGCATAGAATTTTTCTATTGCCTATTTATA
AGCATCAGCAATATCATCTAATAGCTGGCTATTATTATTTTTGTTGCTCAACTAATTTTG
TAATTTCAGCATCTTCAATTTGAGTCAGTTCACTACAAGATAAATTGCCACATTGGCATT
GTTGGCGAGCATGTTTTAAGCTTTCAGGACGTAGAAAACTTCCCACAATATCAAAACGAT
AAGGGGCTTGGGTACGAGGTTGTGCATTGGGAAAGAGTTTAGACATAATATTTCCTTATT
TTTAGTGTAGATATGAAAGGATTCTATCAACTGTGGATCAAAATAGTAAGTAAATGATGT
AAACGATTTATTTTTAGAAAGACTTATATAAGGGAGCTTAATATTTTAAGCTCCCTAATA
GATTAAGGCTTCAGACTTACGCCATAAAATGCGGTATAGCCAAACGGATTTTGAACAAAG
CCTTGTACCCGTTTATTTAACGGTACGTAGTTAATGGAGTGGGCAAACGGAATGATCGGG
CTGTTTTGTTGGAAAATTTCGACTGCCTGTTGATATAGTTTTGCACGTGTTTGTGTGTCT
TGAATTTGTACCGCTGAGGCGAGTAGCGCCTCAAATTTTTCATCTGTCCAGCGAGAGTAA
TTGGTGCCGGGGATATTTGCTTGGCTAAATAAAGGGAATAGGAAATTATCAGGATCACCG
TTACGACTTGTCCAACCATAAGTACCTGCGGCAAATTCGCCTTCACGGGTGCGTTTATTA
AAATCCGCCCATTCATGTGTGACTAGTTTTGCTTTCACGCCAATTTTAGCCCAGTCTGCT
TGAATAATTTCAGCCGTGCGGCGAGGGTTCGGATTGGATGGACGAACCACAGGTTGCACC
CAAATTTCCGTTTCAAAACCGTTTGGATAGCCAGCTTCTGCCAATAATGCTTTTGCTTTT
TCCAAGTTAAATTCATATTGTGGCAAATGCGGGTTATAACCTAATACTGCATCAGGGAAC
GGATTGGTTGCAACCGTTCCGCCGCCTTGATAAACCGCATCAACAATCGCTTTTTTATCG
GTAGCATGGTGAAGGGCTTGGCGAACTTTTACGTTGTTTAGTTCAGGTTTGGTGGTATTT
AGCCCAATGTAAGCTAAGTTTAATCCCTCACGCTCAAGTAGATTGATTTGAGGATCTTTT
TTCATCTGAGCAATGTCCGAGATATTCGGAAAATCAATCACATCACACTCGCCGGCTTTT
AACTTGGCATAACGTGTTCCGGCATCAGGGGTAATGCTAAAAATTAAACGTTCAATGTCT
GCTTTGCCTTTCCAATAATCTACGTTAGCAGTGTAACGTACTGCGTGGTCGGTCTGATAA
GTTTGGAAAATAAAAGGCCCCGTTCCAATCGGTTGTTGATCAAGAGTTTCGGGCTTACCC
TGGGCAAGAAGCTGATCGGCATATTCTTTTGAATAAATAGATAAAAAGTCCATGGCAACC
GTGGTAATAAACGGCGTATTCGGTTTATTCAGCGTAATTTTAACGGTGTAGTCATCCACT
TTTTCAACGGATTTTAAGATACTCGGTAAGTTCATCCAGTTAAAGTAGAAGTAGGTTCCT
GCCGAAACATTATGATAAGGATGATTTTTGTCCGCTTGGCGTTGGAATGAGAACACCACA
TCATCGGCATTTAACGGGCGGGTTGGGCTAAAGGTTTTGTTGCTGTGGAATTTCACATTT
TGGCGTAGATAAAATGTATAGACCAAACCGTCTTCACTGATTTCCCAACGTTCGGCTAGA
CCCGGCTCTACTTCAATTTTACCGGCTTTGAATTCGACTAAGCGGTTATAGACTTGTTGT
GAGCTGGCATTGAAGTCATTAGCATCATTTGTAATTGCCGGACTAAGTTTCATCGGTGCT
GTCGCAATACAGTTGACCAATGTATTTGTCGGTGCCGAAATCGCGGCACATGAAGCAGAA
AGAAAACCCAAGCCGAGAAAGAGTTTTGAATATTGCATAATAAGTTCCCTAAGTTGAAAA
TTCCAGCTCAATCTACCGTTTTTAGTGAAAAAATTAAAATAACTGAAGGCTCTAACTTAT
AACCAAAATGATATACATAAATCGGTAACATTCCTCTTATAGAGAACTTACGCTAAAATA
TGTCTTGAGTGGCTTATGTTTGAGTGTGTTTATGATTAGTGTCTTTGATATGTTTAAAGT
GGGAATTGGGCCTTCAAGTTCCCACACCTTTGGTCCGATGAAAGCGGGTAAAGAATTTAT
TGATCATTTAATTGATTGCAAAAAATTGGCAGAAACTGACCGCTTGCAAGTCGATGTTTA
TTGTATTGAACGCAATGCGATTGCTTCGGTAAAAGCAATCAATGCAAGCCGAATGGCATT
ACGCCGAACGACACAACCACGCGTAACCCTAGATAAAGTGATCGAAACGATGTATGAAAC
AGGGAAAGATATGAATGCGAAATACCGCGAAACTTCAACAGGTGGATTAGCAATTAAGAT
CTTGCCTTGTGAATGATAGATAGTATCTAGTGAATGTGTAAACACTAAAGGTAAAAGTTG
AATTAAGTAATTTGATTTTGAAGATTAGCAGAGCTTACTCACCCATTCTTTCAACTCATC
TTTCGGCAGTTTTTTCAATTTCGGGCAATTGCCACAGTAATCATTTTTGCTATCCAAGTG
GGCGTGGCAACAGACTTTTCGTAAGCGGACGGGCTGTGGAAAAGGCAATTCGGGGAAGGA
AATATATTCAACGGCGTTATAAAAAGGCGACCATTCATATTCTGTCCATTTCTTTTCAAG
CAGAATTTGACGGTAGGTTTCACTCACATCAATGCCTTCCGCGTCCAGCTCTTTCAAGCT
AAATTCAATCAAGTTGGCACAATTATGCCAAAATACCGCTTCATTTAAGCGGTTAAAAAT
CGGTGAAAGAAATTGTTTTAACTGTTGGTAAGCGTGGAGAATATCGGTTTGATTGCGTAC
CTGTCGCACTGGCGTGTAGCTTAAGTTGATAAAAAATCCTTTGATCTTACCACTTGTTGT
TAGATCTAAAGCTGTTCCTTGCTCGCTCAACACAAGATGTAACTGGTGTTTATGTAACAA
CCAAACCCAATGCATAATAAAACCATTAAGCCAATAGCGTTGCCAGATTGAAATAGTAGC
TTTTTGGGGTTCGGCTAACAGTGCTGAAAAAGTCTTTGGCAGTGCAGAATGATAAAATTG
TTGGAAAAACATTGCATTAGAGATCTTTTTAGGCTTTTCCACAAAAGTAAGCAAATTACG
GCAATGTTTTAGGCGTTCTGAAAATAAGTTTTGACGAAGTGCATTAAGCTCTACACAATT
AAAAAGTATATTCATAAAAAGATAAATAAGTAAATCTATTTTATAAATTTACATTTCACT
CGGATTTTTATGTTTGTGGTTAAACAGGCAAGTTTTGCCATTCCAAATCGTACGTTGTTA
CAGCCGATTTCGGTGCAATTTGAACAAGGAAAAGTGTATGGATTGATCGGGCATAACGGT
TCGGGCAAATCCACGTTAATCAAATTACTTGCCAAACAGCAACTGCTTTCATCGGGTGAA
ATTCTTTTTGATAACCAACCGCTTGACGCTTGGTCAAACCGTGAGTTTGCCAAACGTGTC
GCTTATCTTCCGCAACATCTTCCCCAAGCCACTAACCTAACCGCCAAAGAGCTGATCGCG
ATGTAGGCACGCCAACAACAGCATTTTTCCCACCATATAAGTTAATCAAAGCCTATAATA
TTTCTCCACGAACTAACTACGGAGAACACGACGGTAACTATGTAAGTAATAAACAATATG
CTATTGGATATGAATTTACTCATAAATTTACCGATGACTTAACTTTCTCACAAAACTACC
GCTTTGCCAAAACAGATAAAGAGCAATTTGTAACCTATTACTACGGCATGGAATGGGATC
CTACAACAGGTGGCGCAAGTAATACTATGGCTAAAAAAGGCTTCCTATTTGCTGATGGTA
AAACATATTCCCATACTATTGACACCCGTTTAAGCAAAGAATGGAAATCAGATAATATTT
CAAATACCCTAACTGGTGGTTTTGATTATCAACACAGCAAGGTTGATGGGGTATATGATT
TCCCTTGGCCTGCTACAAGCTATCATATTACTCAACTTGTTACCGCTCCAGTTACCTTGA
CTGATGTTCCAGTTTATAAAGATAAACAACGCCAGCTAGGCTTGTACTTGCAAAATCAAT
TACGTTTAAACGAAAAATTAACTGTAACTGGTGGCGTAAGACGTGATTTTGTTAAAGGTC
ACAGCGATATTCGAGGAACAAAATCAGAAAATAAAGTTAATCATACTACCTATTCAGCGG
GTTTAATGTATATGACAGATTTAGGGTTAGCACCTTATTTTAGCTATTCTGAATCTTTTA
GGCCTCTTTCAGGTAGTTTAGATAATGCTACAAACGGTTCATCAATTTATAAGCCTTATG
AAGGTAAGCAATATGAAGTTGGCTTTAAATATTTGCCATCATTTATCAATGGGCAGATTT
CTGTGGCTTATTTTGACTTAAAAGAGAAAAATGCTCTTGTCGCGGCTCGTAGTGGGGATG
TCACCACAATGGCTCAGGTTGAAAAGCAAAAAAATCGTGGTGTAGAAATTCAAGCTGATT
TAAATATTACTGAATCGTTATCTACTTCTTTAGCTTATAGTTATATATTTGCTCAATCCC
ATCGCTTAGATAAACCTCGTATTGATACTCCATTACAACCAAACCATACTTATTCTGCAT
TAGTTAATTATGCATTTAAGGATAATGTACTTAACGGCTTAACATTAGGGATTGCGCCTC
GTTATACTGGAACAACTCCAACAGAAATGGATGGCTACAATAATGCCAATATTCGCGTTC
CAGCAAGAACACTAGTGGATCTGATGGCGAAATATAGCCTTTCAGAGAATTGGGAGACAA
GAGTAAACGTAACGAATGTTGCGAATAAAAAATATATCAGTGGTTGTAGTTACGCTTGCT
TCTTTGGCGAAGGACGTAAAGTCACTGCGAATTTAACCTATAAATTCTAATAATATCTAA
ATTAATTGGTGCGAGTATCTAGCTCGCACCAGTATTAGCAGCATATAAAAAAATAGGTGT
AATAGACAAAATAGTAGCTAAAAATGACAAAAATCATTTTTAGCTACCATATCTCTATTT
CTTCCAAATCCGTGTCTGATAATCACGAATCGAACGGTCTGAGCTAAACATACCCAAACG
AGCCGTATTAAGAATCGCAGATTCAACCCAAGCGGTTTGATCTTGATAACGTTTTGCGAC
TTCTTTTTGAGCTTCACGGTAGCTTGCAAAATCTGCTAACACACAGAAATAATCTTTGTT
TAACAGATCATAAACTAACGGTTCAAAGGTATCTTTATTACCACCTGAGAATGTGCCGTC
CGCTAATGCGTCAATCGCTTGTTTTAATACAGGATCTTGCTCATAGTACGTTTTAGACAC
ATAACCTTTTGCACGCAATTCACGCACAGATTCAACGGTATGTCCGAAAATCACGACATT
TTCTTCCCCTGCAAATTCTGCAATTTCTACGTTTGCACCGTCTAATGTGCCAAGCGTAAT
TGCACCATTGAGAGCTAATTTCATATTGCCCGTACCTGACGCTTCTTTACCCGCAAGAGA
AATCTGCTCAGAAACATCTGCCGCAGGAATGATTTTCTCCGCAAGGCTTACACGGTAGTC
TGGTAAGAATGCTACTTGTAATTTACCTTGCATATCAGGATCGTTGTTAATCACTTTTGC
CACAGCGTTGATGGCTTGAATAATTTGTTTCGCCATAAAGTAACCTGGTGCCGCTTTACC
TGCAAAGATAAACAGGCGTGGCACAACCTCTTGTTGTGGGTTCGCTTTAAGCTCTTGATA
AGTGGCGATGATATTCAACAGGTTCAAATGTTGGCGTTTGTATTCGTGGAAACGTTTAAT
TTGAACATCGAAAATCGCATTGCAATTCACTTTTAAACCAAGTGATTGCTCAATTTCTTT
CGCTAATAGCTGTTTGTTTTGCTGTTTGATGTGATTGTAATCTGCTTGGAACTGTGGATC
TTTGGCAAATTTCTCAATTTGAGCCAACAATTCAAGATCTTTCGTCCAGTCACCTTTGAT
ATATTTATCTAACAACGTACTTAGTAATGGGTTTGCTTGGCGGATCCAACGACGAGGGGT
AATACCGTTAGTTACATTATGGAAGCGACCTTTAAACAAGCGGTTATAAGCTGGGAATAA
ATCGCTTACCACTAAATCCGAGTGAATTTGTGCCACACCATTGACAGCAAAAGATCCTAC
AACACAAAGGTTTGCCATACGCACACGGTGGTTCATTAAGACCGCTGTTTCGTCCCACGC
ATCTGCAAATTCTGCTTCGCTAAATTCCGCTTTCACTTGTTGATAAAGCTCGTGGTTAAT
GCGGTCAATGATGATTAAATGGCGTGGCAACAATTTCGCGACGAGATTTTGATCCCACTG
CTCTAACGCTTCAGGCAATAAAGTATGGTTGGTGTAAGCAAATGTTTTTGAACAAATTGC
CCAAGCTCGATCCCAACATAAACCGTATTCGTCAATCAAAAGACGCATTAATTCGGGGAT
TGCAATCGCAGGGTGCGTATCGTTTAACTGGATCACTTCAAATTCAGGCAACTGCTCTAA
GGTTCTTCCTTGTGCAAGGTGATTTTTTAGAATATCGGCAACAGAGCAAGCACAGTGGAA
ATATTGTTGCATTAAACGCAACTCTTTACCTTCTTGATGATTGTCGTTTGGATATAACAC
TTTGGTTAATTTTGACGCATCAACCACTTTGCTTTCAGACTCAAGATAGTCGCCGTCGTT
AAATTGAGCAAGATCGAAGGACGTTTCGCTATAACCTTGCCATAAACGTAACGGCTGTTG
AACCCCTTTATAACCCACTACGGGTAAATCAAAGGCTTCACCATAAATTGTCCACGCTGG
TTTCCATTCATATTTATCACCGTCACGATGCCATACTTCGCCACCAAAGCCAACGGTTTG
ACGAAAATCTGGGCGATGATATTGTTGAGTATAGAAATCACGGCTCCACGCATCGCCTTC
TTCACGCTGTTCACCTGCCCAGCCAAAGCTCTGTTTGAATAAGCCGTATTGATAGTGTAA
TCCGTATCCCACTGCTGGCTGAGCAAGGCTTGCCATTGAATCTAAATAACAGGCAGCTAA
ACGACCTAAACCGCCATTGCCTAATGATGGATCACGCTCTTCTTCGAGAATATCGACTAA
ATTTTTACCATATTGAGCAAGGGCTAAATGGACATATTGATAAACGCTCAGACTCATTAA
GTTGTTACCCAGTAAACGTCCGATTAAGAACTCCATTGAGAGATAGTTTACTTTGCGAGT
GTTTACAAGCGGTGCGTTTTTAGGAAAATTTTGCAAAATCGCCTGTTGGCTGACTTCGGC
AATGAATTGATACCATTGTTGTGTAGAAAGTTGTTCAGGTTTTAAAAAACGCTCTTCACA
GTAGTTTTTCAACGACTGTTCAAACAGCGTTTGGAATTGTTGAGTAGATGACATGAAGAC
TCCAAATAAAAATTTTCAAATAGTATAGAGATTATGAATAAAATTGCGAGAGTTAAATCA
TTCTTTTAGAAATGAATGGGGGGGACATCATAGTATGACATGTTTAGAACGGATAAATGG
GATAGATTTTTCTCTATCCCATTTAAGATAATTTAAACATCTTTTGTTTTTTCTCCAGAT
TTATCATCTTGTTCGGGATCAAATTTTACAACGGGTACACAGCCTCGACAAGCACCTTGT
TCAACGCCAAGGTCTTTACAAAGTTCATTGTATTTGTCTAATAAGTTTCGGAAAAAGCCT
TTGTTTTCATTGTTCATATAACCTCTTAGCGAAATAGATTACGAGATGAGTGACTACGTT
TAAATTGGCTTAATATAATCACAATAAAAACAGCCAAATATGCCGAAAAAATCGCAATTA
ACCATTGTGGCATAGAGAGATCTAAAAATTGCCAGACCACTTTTCCACAATCGCCTTTAC
CTGTAGCTTCAAAGAGATCAGGGAACCACTTATTCAATGGCAATGTTTCAGGGAAATCCA
CAAAAGGTGAGCATTGGTTCCACGGAGCAGGATTGAGCTGATAATCCGTATGCTTAATTG
CAAGGCTTAAACCTTTTATTGAGCCAAATAAACCAAGTAATAATGCAAGCCAACGTACGA
GCGTTTTGCGGGGGGCTAAAAAGCCGATAATCCCCGCAATTAAAATTGCCAATAGAGCTA
ATCGTTCATAAATACACATCACGCAAGGGTTTAGTCCCATTCCGTGTTGAAAATAGAGCG
CAGCAGCTTCTAGTGCTGTACAGCTTGCAGTGAGAAGTAGCCAAGCACTACGACTTATTG
ATAGCTCTTTAAAATAAGTTAGCATACGGTTTCCTTTATTCTTAACGAGTGATTAACCAG
CCCCACTCCGTCATTAATTTTGTTAATTGTGGCAGTAAAAATTCTAATGCGAAGAACCCT
ACTCCTGATAAAACTACGGTATATGGTAATGCCATATAGACCATTCGTCCATAGGATAAA
CGAATTAATGGTGCAATAGCAGAAGTCAATAAGAATAAAAATGCAGCTTGTCCATTTGGA
GTAGCAACTGATGGTAAATTGGTTCCTGTGTTAATTGCGACAGCAATCAGGTCAAATTGT
TCCCTACTAATAATGCCAGCTTGGAAAGCCGCTTTTGCTTCGTTAATGTAAACGGTTCCA
ACGAAAACGTTATCCGAAATCATTGAAAGCAATCCATTAAATGTATAGAACAGCACCAAT
TGTGAGCTTGGTTCAGCGGACAGAACAAATTGAGTAATTGGATCAAAGAGTTTCAAATCT
ACAATCACGGCAACGATAGAGAAGAAAGCCACAAGCAATGCGGTAAATGGTAGCGACTCT
TGGAAAGAACGTCCTAAGGCGTGTTCATCAGTGATACCACAGAAAGCTGTACAGAAAATA
ATAACAGAGAGACCGATTAATCCTACTTCCGCTAAATGCAATGCCAACGCAATGACTAAC
CAAACACCAGCTATGGCTTGAATAACCAATTTCATTCGGTCTCGTTTTGTCATCTCTTGT
TCTTTACGCAAGTTATAATGGGCTAATACCACCCAAACTTTACGCGGCAAGCGGTCACCA
TAACCAAAAAGTTTGTATTTTTCTACGAGATAACAGGTTGCAATACCTGATACAAGCACA
ATGATACTAATTGGAGCTACCCGTAAGAAAAATTCCCCAAATCCCCAATCAGCTTGAGCA
GCAATAATTAAATTTTGCGGTTCACCGACCATTGTCATCACGCCACCTAACGCACTACCC
ACTCCAGCGTGCATTAATAAGCTACGCAAGAAACCACGAAATTGTTCTAAAATTTGTTTG
TTCGTAATTAATTTATCATTTGAAGCATCACCAGATTCATCATCGTCCAAAAGCCCACCT
GATGCGACTTTATGATAGACTTTATAGAAGCCCATTCCAACGCTGATAATTACTGCGATT
ACAGTCAATGTATCAAGGAATGCGGATAAGAATGCAGCACTTAAACAGAAAGTGAGCGCA
AGCATTTTTTTAGAATGGATAGAAATCAGTAGCTTAGTGAATGCATAAAGTAACAAGCGT
TTCATAAAGTAAATACCTGCCACCATAAAGATCAACAGTAAGACAACTTCAAAGTTAGCG
AGGATTTCTTTTTTGATATGTTCAGCACTCGTCATTCCAATAACGATAGCTTCAATGGCA
AGTAAACCACCTGGTTGTAGAGGATAACATTTTAATGCCATTGCTAACGTAAAAATAAAT
TCAGCCACTAATGCCCAACCAGCGACAAATGGACTAATGAAAAAATAGAGCAATGGATTG
GTAATTAAGAAGGCAATAATACAAGCCTTATACCATTCTGGTGCGTTACCGAGAAAATTT
TTATAAAAAGCGTCAAGATTATTCATAGATTTAACTAAAAAAGTAAAAATGATTGTGGAT
TGTAATCTAGTTTAGATTAAACGATAATAGCCCAAGAGCCATTATATGGAAGGCAATATC
ATTTTTGATAAGTACATCACACTTTTTATTATTTATTTGAAGTATTTCTTCATTTTTTGA
GATAAATCAATGAATCAATCAGACATTTTAAGAGCCCAAAGCCCAGCAGCCCTTGCTGAA
GAATATTTAATCAAAAGTATTTGGAGTAACCGCTTTCCTGCTGGTTCAGATTTACCTGCA
GAGCGTGAACTTGCAGATATTATTGGTGTTACGCGTACAACGTTAAGAGAAGTTTTACAG
CGTCTTGCGCGTGATGGTTGGTTGAGTATCCAACACGGTAAACCAACCAAAGTAAATAAT
ATTTGGGAAACAGCGGGTCCAAACATCATTAGTACATTAATTCATTTAGATGAGTCTATC
ACACCTACGATTATTTCAAATGTTGTTTCGTTGCGTACTAGAATGGGGGAATACTTTATT
CCCAAGGCAATTAAAGCTGATCATTTAGCTTCTTCGTCACTTTTAAAAGATCTTGAATCG
CTTCAAGACACGGCACAAGCTTATGCTGAATTTGACTATAAGCTATATCGGGAATTTACC
TTTATTGCCAATAAGCCTGTTTATGGGTTGATTTTAAATAGTTTTAAAGATCTCTATTTA
AAAACGGCATCTTTATTTTTCTCCAATCCTAGCTCTCGTCAATTAAGTTTTGCATTTTAT
CAAGCACTTCGAAGCGCTTGTGAAACTAATGATTATGAAAAAGCGGTAGAATGTTTAGCA
ATGAGTCGTCAGCGTAGTGCAGAAATTTGGACTGAAATGTTAAAAATTTTACCGAAAAAT
TTTGGTGAATAAAACTGCTAAATAGTAAATTTTATATCATAAAAATCTATTGTGTTTTAC
AAATGGAGCATTTTCCACATACTGAATCTAATAGATTATGCTATAATTCTATGTAGGGTA
TTAACAATCCAATAATGGAAAATAGATAAGGAAATCGCCCTTGTCTATTTTCCATTATTA
ATTTAATTATTCGTTTTGGGAGGATGTATGAAAATCAAAACGTTACTAATGTGGGCAATT
TCGGCATTTTTCGCTGTAATGCTTTCTGCTTGTAATAAAGAACCCCAACAAATTGCCTTT
GAAGGTAAAACAATGGGAACAACCTACCATATCAAATATATTGATGATGGTAGCTTAACA
AATTTACCTAAACCAGAAGAGGTTCAACGTCAAATGGATACGTTGTTAAAAATGGTAAAT
AACGAGATGTCCACCTATCAAAAAGACTCTCAAATTAGCCAATTTAATCAAATGAAAGAG
GCAGATAAACCGTTTGAAATTGCCTCTGATTTTGCCAAAGTGGTCAAAGAAGCGGTACGT
CTAAATAAAGTGACAGAAGGTGCGTTAGATGTGACCGTTGGGCCTTTGGTTAATTTATGG
GGATTTGGACCAGATAAACGCCTAAATAAAGCACCAACGGAAGAACAAATTGCAGAACGT
GCCACTTGGGTTGGTATTGAAAAATTAGTCTTAGATGATAATGCTACAAAAGCCACATTA
ACAAAAAAAGTACCAGAGCTTTATCTCGATCTTTCAGCAATTGCCAAAGGATTTGGCGTA
GATAAATTAGCGGATTACCTTGAGCAATTAGGGGTACAACATTACCTTGTTGAGATCGGC
GGTGAATTACGCGGAAAAGGGCTAAATTTAAAAGGGCAACCGTGGCGTATTGCAGTTGAA
AAACCTGAATTTGCTCAAGGAACATCAAGTCAAATTGTTGTGCCATTGCATAATTTAGGT
ATGGCGACTTCGGGTAATTACCGCAACTATTTTGAAGATGAACAGGGTAATCGCCTATCT
CACATTATCGATCCAAAAGCGTTACGTCCGATTAGCCATAACTTAGCCTCAATTACTGTA
TTTGCACCAACCACAATGACTGCAGATGGACTTTCAACAGGCTTATATGTGTTAGGAGCA
GAAAAAGCACTGGAAGTGGCAGAACGTGAAAATTTAGCAATTTTCTTAATTATCAAAAAA
GGCGACGGATATGAAACTAAAATGTCGAGTGCCTTTGAAAAATTAATTAATCAAAAATAA
TAGGACAAAAAATGGAAACAATTTTACTGACCTTTGCTTTCTTTGTAGCCATTGTATTTA
TGATGTCAATCGGCTTTATTATCAAAGGTAAAACAATTAAAGGTAGTTGTGGCGGTATTT
CTGCACTAGGAATGAAAAAAGTCTGTGACTGCGATGAGCCTTGTGATAATTTAAAAGCAA
AATTAGAAGCTGGCGATGAAGCTGCTAAAGCCGAATATGAAGAAAAATTTGCCAAGAAAG
AGGCTCAGTTTTACGAAGTAAAATAATTTTTTCATCAATAGGAAGGAAAAATGGAGCAAC
AAGATATTCGCTGGAAACAGCGTTTTGAAAATTATCAACAGGCTGTTGCTTATCTAAAAG
ATGATGTAGAAAAGTATGCAGATACTGATCTTGATATTATCAAAAAAGGGATTATTCAAA
GTTTTGAAATCGCTCACGAACTTGCTTGGAAAGTAATGCAAGACTATTTGAAATATCAAG
GTCTTTTAGATGCAAATGGACCTAGAAACGTAACTCGAATAGCCTTTCAATATGAGCTTA
TTTTTGAGGGGCATCATTGGATGGAAATGTTGAATAGCCGTAATATGACAGTTCATACTT
ATGATGCTCAAATTTTGTTGAAAGAATTTGAAAAAATTGTTCACATTTATCTTCCCCTTT
TCCTTGCATTAGAAAAGAGAATGATGGAATTATGGCAGAAAAGTTTGGATTAAATGAACA
ATCTATTAGGGTAATTACTGATATTCTCAAGAAATACCCCGAAATTGAGCAGGCGATTAT
TTATGGTTCTCGAGCAAAGGGCAATTATCGGATAGCTTCTGATATTGACTTAACTTTTAA
AGGACCAAATCTTAATCAGAGCATATTGGGTAAAATCAGGTTAGATTTAGAAGATTCTAG
CCTACCTTATCTGTTTGATCTTTCAATTTATCACGAACTGGCTTACGAAAATTTTATTCA
GCATATCGACAGAGTGGGACAGCAATTTTATCAACGGACAGAACAACAATAATGAAATCA
AAAACTTACCTACAACATTTTCCTGCACTTACCGATGAACAATTAGCGGAAAATGCAAAG
AAAAAAGTGATCTGCGGAATGTCAGGAGGCGTAGATTCTTCGGTTTCTGCCTTTATTCTT
CAACAGCAAGGCTACCAAGTGGAGGGCTTGTTTATGAAGAACTGGGAAGAAGACGATGAT
ACGGATTACTGCACGGCGGCGGCAGATTTAGCCGATGCACAAGCCGTTTGCGATAAGCTG
GGTATTAAACTGCATAAAATCAATTTTGCCGCAGAGTACTGGGATAATGTGTTTGAGCAT
TTCCTTGCAGAATATAAAGCTGGACGTACACCAAATCCTGATATTTTGTGTAACAAAGAG
ATCAAATTCAAAGCCTTTTTAGAATATGCTGCAGAGGATTTAGGGGCGGATTTTATTGCC
ACTGGGCATTATGTCCGTCGTCCACCGCTTGAACAACAGCCAAAATTATTGCGTGGACTT
GATAGTAACAAAGATCAAAGTTATTTTCTCTACACCCTAAGTGAGCAACAAGTCGCACAA
AGTCTTTTCCCTGTGGGGAATATTGAAAAACCGATTGTGCGAGCCATTGCAGAAGACTTA
GGTTTAGCGACGGCGAAGAAAAAAGATTCGACAGGTATCTGTTTTATCGGTGAACGTAAA
TTCAAAGATTTCCTTGCTCGTTATTTACCTGCACAAGCTGGGGAGATTAAAACCGTCGAT
GGGCAAGTGATTGGTCGTCACGATGGCTTAATGTACCATACCTTAGGACAACGCAAAGGT
TTAGGTATTGGTGGTGTCAAAGGGGCGAGTGAAAATGCGTGGTATGTAGTGGAAAAAGAT
CTGGTGAATAATGTGCTAATTGTCGCTCAAGGTCAGGATAATTCCGCGTTGCTTTCAAGC
GGTCTGATTGCAAGCCAACTTCACTGGGTAGATCGTCAACCGATCCGTGAAAAACTACGT
TGCACAGTAAAAACACGCTACCGCCAAGCGGATATTTTATGTGAAATCCAACCGCTTGAT
GACGAAACCATTCGAGTGATCTTTGATGAGCCACAAATTGCTGTTACCCCAGGACAATCC
GCCGTATTTTATCAAGGCGAAGTCTGTTTGGGTGGTGGGATTATTGAAGAGCAGTTGAAG
TAATATCTCCTAATAGTGATATTGTGGAAGATAGATTTATGGCATAAGAATGGGGATAAT
AGACAAATTTGCTGCTAATATTTAGAAAAAATAAACATTAGCAACTATTTTGTCTACTGT
GCCCATTTGTCTACTATGCCTAAGAATGGGCAACTTAGGTTTAGTATCTTAGCTTTTTAA
TGAGATTTGGAAATTAACTCATCTCATAGATAGAATCTTCTGCTCAATCCCTTTCGCATC
TAACCCTAAATCCGCATAAGACTCCGCTTGTGTAGCTTGTGGGATAAAGAAATCAGGGAT
ACCCAACATCAATAGCGGTTTGATTTTGCCGATATGTTGCAAGTATTCATTTACCGCACT
GCCAGCCCCACCTTGAAGGGCATTTTCTTCAAGGGTGACTAATAATTCGTGGCGGTCTGC
AAGCTCAGCAATCAAGGCTTCATCTAGCGGTTTTGCAAAACGCATATCAACCAGCGTGTA
ATTGTGGGTTTCTGCCACTTGTTTGGCCTCGTTTAATAATGCCCCGAAATTGAGAATAGC
GACCTTTTCCCCCTGTTTTAACACTTTGCCTTTGCCGATTTCAAGAGCTTGCATCGGTTG
AAGCTCAACGCCTTGTGCATTGCCACGCGGATAACGCACGGCAACAGGGCTGTTCATTGT
GTAAGCAGTGTAAAGCATTTGACGCATTTCATTTTCATCACTTGGACACATTATCGTCAT
ATTTGGGACACAACGCATAAAACTTAAATCAAATGCGCCTTGATGGGTCTGCCCGTCTGC
TCCCACAATACCAGCACGGTCAATTGCAAAAATGACAGGTAAGTTTTGAATAGCCACATC
GTGAATAAGTTGGTCATAAGCACGTTGTAGGAAGCTAGAGTAAATCGCCACCACAGGCTT
GTAACCTGCAATCGCAAGCCCTGCCCCAAAGGTCACGGCGTGCTGTTCGGCAATCGCTAC
ATCAAAATATTGTTGTGGGAAGCGTTTAGAAAACTCAACCATTCCCGATCCTTCACGCAT
CGCAGGAGTAATGCCGATAATTTTCGGATCACGCTCTGCCATTTCGCAAAGCCAGTCGCC
AAAAATGTTGGAATAGGTCGGTACGGATTTGGTTTGTGGTAACTTACCGCTTGTGTGGTC
AAATTTCGGCACACCGTGGAAACCGATAGGGTCTTGTTCCGCTGGAGTATAACCTTTGCC
TTTTTTGGTTTTAATATGTAAGAACTGTGGTCCTGACATATTACGCATGTTCTTTAATGT
AGATACTAACTCTTCAATATCATGCCCATCAATCGGGCCGATATAGTTAAAGCCAAGGGT
TTCAAACATTGTGCCAACAGGCGAAACAAAGCCCTTAACGTGTTCTTCTGTTTTTCGCAC
AAACTCTTTGATCGACGGAATGCCTGAGAGCAGTTTTTTGCCCCCTTCACGTAAAGTACC
ATAAAGCGAACCAGTGAAAAGGCGAGCTAAGTGATTATTTAATGCTCCCACATTTTCTGA
GATGGACATTTCGTTGTCATTTAAGATAACCAGCATATTGGTATGAATTGAACCTGCGTG
GTTAATCGCTTCAAATGCCATACCTGCAGTGATTGCGCCATCACCAATCACACAGACCGT
TTTACGCCCTGCGTTCTCTTTTTCTGCGACAACGGCAATGCCTAAACCAGCACTAATAGA
GGTAGAAGAGTGTCCAACGCTCAATACATCAAAAGGACTTTCTTCACGCCAAGGGAATGG
GTGTAAGCCGTCTTTTTGACGAATAGTATGCATTTGGTCACGGCGACCCGTTAAAATTTT
ATGTGGATAGGCTTGGTGTCCTACGTCCCAGATAAGTTGATCGAATGGGGTCTGATAAAC
ATAATGCAAGGCAACGGTCAATTCGACCACGCCTAATCCAGAGGCTAAGTGACCGCTTGT
TTGACTGACGGACTCTAACAAATAGGCACGCAGTTCATCACAAAGAGGTTGAAGTTTATC
TTTTGGTAATAAACGCAAATCATCAGGTGAGTTGATTTGACTGAGCAATGGATAGGTCTT
TTGCATAAGCTTATCTTTAATCGTTGGGTGGGCAACTGCCCATCAAAAAAATCTATTATT
AGGCTTTGAGTTCTTCAGTTAAGGTCGGTTGAATACTGTTTAAAATTTCTTTTACAACAC
GACCGCTACCTGCCACTACATTACCTGATTTTAAGTAATCTGTACCACCAACAAAGTTGG
TCACTAACGCACCTGCTTCACGAGCAATTAAATCGCCTGCAGCACAATCCCACGGTTTTA
ATCCGATTTCAAAGTAACCATCAACACGACCAGCAGCCACATAAGCTAAATCTAATGCTG
CAGAACCAGTACGGCGGAAATCTGCTACGCCATTGTTCATCAAGGCTTCAATCATATTTA
AGTGAGCAGTACGATGTTTTGCGACTTTAAACGGGAAACCTGTTGCTAACACTGTGCCTT
GTAAATCACGACGTTCATTACTAATGCGAAGGCGGAATTCATTTAATTTTGTACCTTCGC
CACGCACAGCGGTAAATAATTCGTTACGAATAGGATCATATACAACACCCACCTCAGTAC
GACCATTCACACGAATAGCAATCGACACCGCAAAATGTGGCAAGCGTTTAACAAAGTTTG
TTGTGCCATCTAATGGATCAATCACCCATTGTACATCGTTATTTGTGCCAGCTAAAACGC
CTGATTCTTCGCCAACAATAGCATGATCAGGATACGATTTACGGATCACTTCAATAATGG
CTGCTTCTGCTGCTTTATCAATTTCGGTAACATAGTCATTTGTGCCTTTTTGAGCAACTT
GAGTGTCTTGAGGCACTTGCTCATAGCCTTTAGCAATAATATTGCCTGCTTTTCGTGCTG
CACGAATAGCGATATTTAACATTGGGTTCATAATTCCACCAGATTTTAAAGAACATAAGA
GGATTAGGATTATAGAGAAAGTTAGGGAATAAAGGAATAGGGCGACGAGATCAATTTGTT
TTAAATAAGATTTTATCTGGTGTTGTGTAGCAGCTGCACAACAGCTAATTTTAAGAAAAG
TTATGTAAGAGGGGATTTTCGCTTGTTTCCTCGTTAGATTGGTCAAAGGCAAGGAAATAG
AGATCGAAGCGGATAGTCCCTATCCCTACAATTTAAAACTGGCTTTCAACTAAGATATTG
ACGTTTTTATCCGTACAGAAATAGAGCGTTGGCAAATTACTATTTTGCTTACGATAGGTA
AATTGTAGCCCTAGGTGTTACTCCTAACCAATACCAATTGCGCTTCCATAGCGTTAAATT
TAAGCTATATACTTTGTCAGAACGAACTTTGTCTAAATTGATGATTCCACCGAACTCTGT
TTTTCATGTAAATAAGCTTAAAAAGCTCTCCTATTGTAAAAACGTTTACAAGTAAATGTA
CTGTGTTTTACAACAATTACAAATGTTTTCGTTTGCTTGATTTTGAGGCAATGTAAAGTA
GTTTGTTGTTTTTGCTGCGGGTAATGAATTCTATTTATAATTAAATATATTCGTATTTTT
CTGACAAATTTCTTGCCCCTAATCTACGAAAACTATAAAATTCTTCAATTAAAGTGGGAA
AAAGTGGTGTTTTGTGGAATTTTTTCCAAATTTCCGAATCTCTAAGGTTAAGTGAGCAAA
AAAATGTTTCGTGGAGCAACTTCAATCAGCATTGATAGCAAAGGGCGGATCGCTATTCCG
ACCCGTTATCGTGCCGAGCTTTTGGAGAGTTACCACGGGTCATTTGTTTGTACCGTAGAT
ATTCGCCAGCCTTGTTTATTATTGTATCCGTTGCACGAATGGGAAATTATCGAGCAAAAA
TTGCTCGCTCTGTCTAACTTCGATCCTGCACAGCGTCGTATTCAACGGGTTATGCAAGGT
TTTGCGACAGAATGTGAAATGGATTCTGCTGGACGGATTTTACTTAGCCCGACTTTGCGT
CAGCACGCTCAATTAGAACAGCAGATTATGTTGGTTGGGCAGTTAAATAAATTTGAAATT
TGGCAAGATCAACAATGGCAGAAACAGATTAGCGAAGATCTTGCAATTGGTAGCTTAGAA
GAAATGCTTCATTGTGAGGCATTAAAGAACCTTTCTTTATAACAATAACGGATAATCAAA
ATGAGTGACTCACCCAAACATATTACGGTGTTATTACACGAAGCAGTTGATGGTTTAGCC
ATTAAACCAAACGGTATCTATATCGACGGTACTTTTGGGCGTGGTGGGCATTCACGTCTT
ATTTTAAGCAAATTGGGTGAACAAGGCAGATTGATTGCGATTGATCGTGATCCGCGTGCG
ATTGCAGAAGCGAATACGATCACTGATCCCCGTTTTCAAATTGTTCACAGTGCTTTTTCA
TCCATTCCTGATATTTGTGACGAACTTAATTTAGTCGGCAAAATTGACGGTATCTTACTC
GATCTTGGCGTATCTTCCCCACAACTTGACGAAGCAGAACGTGGTTTTAGCTTTATGCGT
GATGGACCATTAGATATGCGAATGGATACCACTAAAGGCTTGTCAGCAATGGAGTGGTTA
GCACAGGTGTCTGTTGATGATCTCGCTTGGGTGTTAAAGGAGTTTGGCGAAGAGCGTTTT
GCCAAACGCATTGCACAAGCGGTCGTTTCTTACAATAAATCTGCAACTGAAAAAATTTCC
CGCACTTTGCAACTCGCTCAAATTATTGCGGATGCAGTGCCCTTTAAAGATAAGCATAAA
CACCCAGCAACTCGCTCTTTTCAGGCAATTCGTATTTACATTAATAGTGAGTTAGATGAA
TTAGAAAAGGCATTAAATTCAGCCCTAACTGTACTCGCACCTGAAGGGCGTTTGTCTATT
ATCAGCTTCCATTCTCTAGAAGACAGAATGGTCAAGCAGTTTATGCGTAAGCAGAGCAAA
GGCGAGGCGGTGCCGAAAGGTCTGCCGATTTTAGAAAGTGAGTTAAATAAGAATATTCCT
TTAAAAACCGTCGGCAAAGCGATTATGCCAAGTGAAGCGGAGATTGAAGCCAATCCACGC
TCACGCAGTGCGGTGTTAAGAGTTGCGGAGAAAAGATAATGTCGAGTGAACGCTATCCTT
TACGTCAAGTGATTTTAGACGATTTAACCAGCCATAATAAAGTGGCGTTATTGCTACTGA
TAGGGGTTGTGATTAGTGCTGTTGCAACGATTTGGATTACGCACCAAACACGTTTATTAA
CAGCGGAGCAGGGAAAATTATTGCAAGTAAAACAGAAGCTTGAAAATCAGTATGTCCATT
TGCAATTAGAAGAAAATTCAAAAAGTCAGAAGTTTTTAGTCGAAGCTGTTGCTGAAAAAT
TTGGATTACAACCAGTTAAAAAAGAACAAGAAATCATTTTAGTGGAATAAAAATGAAAAA
ATCAGTGAAATATAACCCTAAAAATAAAAATGCGATGGGAGATGAATTAAAAGAGGTAGA
TATTTCACCCCAGCCTAGTTTTTTGCCTGCCCGATTTGGATTTGTTTATCTGTTTATCGG
TGTAATGGCCTGTGCCTTGATCGGTCAAAGTTTTTTCTTACAAGTCACTGATTCAGAACG
TTTAATCAAAGAAGCAAATGATCGCTCTTTACGGACAAAAGAGCTTCCTTTTACAAGGGG
GAAAATTTTAGATAGAAATGGGCGAGTGCTTTCAATTAGTGTGCCGATGTATTCAATTAC
GATTGATCCTAAGGCATATTTTGAAACTAAATTGTATCGTTCGAAAAGTCAGTGGCGTGC
ACTTGCAATGGATATGGATGCATCTGCAGGTAAAATTGAAGCAAGTGTTAACAATTTCAT
TAAATCAAAGCCTCAAACAAAAGAGGCAAAATACGACCCTCGCGCTATTCTTAATCATGA
GAGTGAGGATTATTGGAGATTATTAGCCTATTCAACAGGTCTAGATTATAACCTGCTAAT
TCAACGTGTTCGCCATAATCCTAGTTCCTTATTTCTTCGTTTAGAAAATGAATATATCCA
ATTAGAACGACAAAAATTTCAAGAATTAGCAAAAGCATTAGACATGAAATATAGTTTCTT
AATGGAAAAATTATATAGTTCTGCTAATCAGCGTTTCTTGTATATTTCTCGTCACGAATC
AGATGTGATAGGAGATTATGCTCGAGCATTAAAAATTGATGGGCTTGTATTAAAAGCAGA
AACTCGTCGTTTTTACCCTCTTGCAGAAGAAATTTCCCAATTAATCGGCTTTACCGATGT
TGATGATAAACAAGGCTCGGAAGGAATAGAACGTAGTTTTGATAGCTTATTAGTGGGTAA
AAACGGTAAACAAGTTATTCGTAAAGATGCCCGTGGCAATGTGATTGAGCATATTCGCGA
TGAGAAGAAATATGATCCGCAAGATGTCATGCTAAGCATTGATGAAGAGCTACAGTCCAT
GGTGTATAGTGAAATTAAGAAAGCGGTAAAAGAAAATGATGCGGAATCGAGTACGGCTGT
TTTAGTTGATGTCACTACCGGTGAAGTGCTTGCAATGGCAAATGCACCCTCGTTTAATCC
TAATAAGCGGGATACATTTAAGCCTGAGTTAATGCGAAATCGTGCGATTACCGATACTTT
CGAACCAGGTTCTACGGTAAAACCTTTAGTTGTACTCACTGCATTACAAAATGGGGCAAC
TTATCGTGGCGAAATCATTAATACACGCCCATTTGTTGCTAATGGTCATACGATTAAAGA
TGTTTCGCCACGAGAAAGCCTTTCACTTACCGGGATTTTACAAAAATCCAGTAACGTAGG
GGTAAGCCGCTTAGCACTGAGAATGCCAAGTACGGCGTTAGTCGATACTTACAGTAAAGT
AGGCTTTGGTAAAGATACAGGATTAGGACTTGGCGAGCAGCGTGGTACAAACGGGGATCG
TAAACGTTGGGCGGATATTGAGCGTGCGGCCATAGCATATGGTTATGGTTTAAATGTAAC
GCCATTACAATTAGCTCGAGCTTATGCAACTTTAGGAAGCTTTGGGGTTTACCGTCCTCT
TTCTATTACGAAAGTCGATCCGCCGGTGTTAGGGGATCGAGTATTACCAGAAAAGATAAC
GCGTGATGTCGTGAAGATGATGGAAAGCGTTGCGCAAAAAGGCGAAGGCGGACAACGAGC
AATGGTTGATGGCTACCGTGTAGCAGTAAAAACAGGTACGGTTCGTAAGTTAGAAAAAGG
GCAATACGTTAAAAAACATTTCGCCTACACTGCAGGTATTGCGCCTGCAAGTAATCCACG
CTTTGCACTAGTGGTGTTGATCAACGAACCTAAAGCTGGCAATTATTATGGTGGTGCAGT
ATCTGCACCACTGTTCTCAAGCATTATGGGACATACTTTAAAAGCAAGAAACATTAAACC
AGATAATCTTACTGAAGATACAAAAAGTGCAGTGAGAGAGATGAAAACAAATTCGACGAA
CTAAGAGGCAATAATGAACCGTTTACTTTCCTTTTTTCCTGAACTTAACCATTGGGGCGA
ATTAAAAGAATTAAACCAAATGACCTTGGACAGCCGTCAAGTCGGGCAAGGCGATCTGTT
TGTAGCATTAAAAGGACATCAAGTCGATGGTCGTCAGTTTATTGAAAAAGCGATTGAACA
AGGTGCTGCTTTAGTTTTAGCTGAAGCGGACGACGATGTGCAAGCGGTAAGATTGGCAGA
AAAATTTGCAAATCAGACCGCTTGTGTGCTGGAAGTGCCAAATTTACCGAAACAACTTTC
AGCGATTGCAGGCGCCTTCTATGGCAATCCGTCAGAAAAATTAACTCTTGTCGGCATTAC
AGGCACTAACGGTAAAACCACCACCGCACAACTTTTTGCACAATGGAGAAACTTGCTTGG
CGGTAAGTCAGCGGTGATGGGCACCATCGGCAACGGGCTATACGGGCAAGTACAAGAAGC
GGTAAACACCACAGGTTCTGCCGTTGAAATTCAACGTAACCTTGCGAACTTTGTCGAATT
GGGGGCAGACTTCTGTGCAATGGAAGTCTCTTCTCACGGCTTGGCTCAATATCGTGCTGA
AGCTCTCGCCTTCGACTTGGCGATTTTCACCAACTTAAGCCGTGATCACCTTGATTATCA
CAACACAATGGAAGAGTACGCCCAAGCGAAATTCCGCTTATTTGGCGAGCTTTCATCAAA
ACAACAAGTGATTAATGCTGATGATGAAATCGGGCGTGAATGGTTGGCAAAATTGCCTGA
AGCAGTTGCCGTCAGCACCGACAGTCAGTTCCAACCACAACAAGCCCGTTGGATTAAAGC
GAAAGCGGTGCAATTTACCCTACAAGGTGCAACTATTGAATTTGAAAGTAGCTGGGGTAA
TGGCGAAATTAAAAGCCGTTTAATCGGAGCGTTTAATGTCAGCAACTTATTAACCGCTTT
CGCTGGTTTATTGGCGTTGGGCTACGATTTGCAAAAATTAGTCGAAACCGCACCGCTGTT
AAACGGTGTATGCGGACGTATGGAGTGTTTAATCAGCAAAGAAAATGCGGAAGAAAGCCC
GATGGTGATTGTTGATTATGCCCATACCCCTGATGCCTTAGAAAAAGCCTTAGATGCCGC
ACGTTTACATTGTGAAGGCGAGCTATGGTGTGTGTTTGGTTGCGGTGGCGACCGTGATAC
AGGTAAGCGTCCGCTAATGGCTCGTATTGCCGAACAGTTGGCGGACAGAGTGATTGTGAC
TGATGATAATCCACGCACCGAAGATCCTGATGTGATTTTTAACGATATTATGAAAGGTTT
CCGCAAGCCAAAAGCGGTGCAGTCTATGCATATCCGTCAATATGCGATTGAACAAGCAAT
CGCCCAAGCCGAGCCAAAGGATGTGATTTTGATTGCTGGTAAAGGACACGAAGATTACCA
AATTATCGGCACGAAGAAATATCACTTTTCGGATCAAGAGTGGGCGAGGAAGTTTTTGGG
GTAGTTGGAATTTAATCTATTGCACAAAATAATTTGTAGATACCATAAGACACAACAAAT
TTTATTTCATAAATGTGTCTAAATTAAATGCTGTCTGTTTTTGCAAAACAGCCTGTG
>H285 Scaffold2
TGCCGTTTCAATATCCCCAAAACAGCCACTTTTCCTGCCGCACCACGACCTCGTTTTCCT
TCACGATGTCCACCAAAATAGCTCTCATCCAACTCAATTTGTCCGTCAAATACTTCATCT
GCTTCAAGGGCTAAATGATAGCAGATGACCTCGCGGATTTTGCGATAAAACAGGATTGCT
GAATTGGGCTGAATACCGAGTAAATCTGCGGCTGATCGAGCAGTTACTTCTAATACAAAA
AATTCAAGGAGATTTTTTTGTATGGATTTCTTTAATTTACAATGAGTTATCTTCATTTTT
GTAGGTTAGCATGCTAGCTAATCTACGTCAGCCTCTAAATCTTTCATCAAACCACGTCTA
CCATCACAGGTAATCGATTGAATTATATAGCCTTTTTCTCTTAACCTATTCAGGGCAAGT
TTGTAGTAAATATATTTTTCGGTTCGCACACAATAATGGGAAATGACATTATTTGAAAGC
GTATCCATTAACACTAATACGCCAAAATAACGTCAGAAAAACGTTGTATCCATAATGATA
TTCAGGTATCGATTTGAAGGCAGTTTTAAAGCCGTTTTAGGTGCTTTATCGATATATCTT
TGAATCGTTCTGACTGAACAATGATATTTAACGGCGAGTTGTTGATAGGTTTGTTTTCCG
GATGTGTAATCAGTCCAAATCTTAATTGGATCTAATTTAGTTTTTAAGATAAAGGTTTTA
TGACATTCATTACAAAAATAACGTTGAGTCTTATTTTGTATTCCATGTTTCTTTATTTTC
AGACTTTGGCAAAATGGGCAGTTTTTTGTTCATATTTCAAAAAGAGGCTTAAAGCCTTGT
ACTATAAGGCGTTAAGCCACTTTTTAGCAACTATTTGTCTATTACACCTATTTAATTTTC
GCTTAAGTTCACTAAATGATCCCTCTAAACGATTTGCCATCTTTTCTATATTTAATTCAG
AATGTTTTGTCTGTTACATGAATTTCCTACTCTGCCAACCCCTGATCCCACTCTAATGCT
TCTTCAGGTAATTTACGTTGTAATAAAAATCTGCGGTTAGCTTCTGCCTGAGGTTGAACA
ACCTTACTTGATGGGGTTGAGAAACTAATTCCGCCGTTAAATAATTGAGACATTGTGCCT
GAGTTGATACTGACACCATTGAGGCTAATATCCATTGTATAGCCTGACGAAGCCCAGAAC
TCGCTATTTTTACGGACAAGGTGTTTATATTGGTTGGCTATGCGTAAATGGATCAGCACT
CGGTCGCTGAGTTCGCTTAAACTGAGCTGTTGTACCATACCCACTTGCATTCCTCGATAC
ATTACAGGGGCTTGAGGGGTGATGCCATTTGCGTCTGTGGTTTCCACAATGATTGGGAAG
CCGTTGCCGTATTGTGTATCTGCGGTGTCCGTTGCCCCTAATTTGAACTGTGTTTTTCGT
TTGCCATTTCCGGCTTCTACGCTGATGTAGTTTTGAATAACGGCATCAAGATTTTTGAAG
CCTGTTGTGTCAATTTCAGGGGAAACGGCATTAAATTTGCTACCTGCTTTGGCAACGATG
GCATAATATTGTCCTTCGATGTAAGCGGTGGCTTTAACCTGTTTTTTTGCATTGTCTAGC
TGTAGCGTTTCAACATTGCCGATGGTTAATCCCATATACTTAATCGGCATTCCTTTGCTT
AATTTAGAAGCATCTTGAGCAATCAAGGTGATATAAGTATTACCAGAAGTCGCTTTCGTG
TAACTGCTGTATAAGGTTTTGTTACCTTTAGTTCCTTGATTATCAAAGCTAATCGCCCCT
TTGAGTGTTCGCATTAGTGAACCCATTTTGAGATTAACACCGTTGGTAGACACGTTTACC
TCTACCGCAGGCTCAACCCAAAATCGACTAGTTTCCGTCAGCAGATGGCGATATTTAGGT
TCAATAAATAGATCAACTTCAAACTTCGTTTTTTGTGGGCGAATATTAAGTACTTCACCT
ATCGGGAAGTTGCGATAAAGCACTTGTGAGCCTTTATCAATGCCAGATAATTCTGTAGCA
GACAAACTCAGCGTTGCCTTTTTCTCACCGCTTACAATACCAGCTTCAGCACTCTCAAGA
TCTTTGTATAACGGATATTGTTTTTTCGCTTCCCCTTGAGCTTTATCTGAGAGAATACGA
ATACCGCCAGCAAGCCATTCAGATGGAGAAGCAGATTGTACTCTTAGACCATCTAAGCCA
ACAGCAATATCTAAGTGTGAAATCGCCACAAATTTGCTGTTCCCTGCGACAAGGGTACGA
TAAGGCGGATAGATGATGCCTTGAAATTCTACGCCGTTAAGCGATAACTGGCGTTTCACA
ATTTCGCCAATTTGTATATCGTTATAATAAATGCCCTGCCCTTCGCTTACACCATAAGAT
TGCGGCGATGAAAGGGTAATTGCTAAAACGTTAGGACGAGTGAGCAAATAATCAGCTTCT
TTTTGTACATTAAACGTCAGTTTAGGCTCGCCATCACCCTTTTCAATTTCAAAGTAAGTC
CCTCTCAATAGCTCACCCACTTTACTCAATTGTTCTTTATTGAGTGCAAATTTAGGTTCT
TTCAGGAGAATTTGACTGCCTGAGCGTAATAAATCCGTATGTGCAGGGTCGATCAATAAT
TTACCTTGAGTTGTCGCTTTGGTTGGTTTGGTTTCAAAGTAATCTTGTTCGGTTTCATTC
AGTTCGAGGTGCGAAAGTACGCCAACTTGCAGGTTTTGGAAATATACCGGCGTTTCATTT
ACTTTTAAATTCGGCATCATTGGCAAGGTGATATTGACTTCCGTCCCTCGTTGAGCCAAT
TTTAAGTTATCGAAAAGTTGAAAACGTTCGCCCTGTTTGGCATTTGTTGCCATCTCAGGC
GAGTCAAAAGCAACAGCCCCTTGCACCATTGAAGCAAGGCTATCTACATTGAGATTTACG
CCAGTAAGATTGGCATTAAATTGAATACCGCTAATGTTCCAAAAGCGACTTTCTTTTTTG
ACGAGATTGGCGTATTTTTTATCAATAACTACGTCAATTTCGACATTCTTTTGATCTCGA
GTAAAGCGGTAATCGGCAATGCTTCCCACTGGCACTTTTCGATAATACACGCTTGCCCCC
ACAGTCATTGAGCCTAAATCTGAGGCAACTAATTTCACCAATAAATCGCCATCAGCAACA
GTTACCGCAGGTGGTTCATCTTCAGCCACAAATTCATCTTCACTAGAGGCATCTTCATCA
TCATTCGGCAATAAAGTGATGTAGTTACCTGAAACAAGTGCATCTAACCCCGACACCCCA
GCTAAAGAGGCACTCGGTTTGACTAGCCAGAACTTTGTTCCTTCTTTTAATACCGATTTC
GCTTCGGGATTAACTTCCACCTCCACCTCAACCTCTTTTAACTCATTGATAAAATAGACT
TTTTTTACTTGACCAATTTGCAAGCCTTGATAACGAATAGCGGTTTTTCCTGCAGTAATC
CCATCGCCTTTACTAAAACGAATGGTAATTTTCTGTCCTTGCTCTTGAAGAATTTGGAAA
AAAAGCAAACAACCAATCACAAAAGCGACAATTGGCAATAACCAAAATGGCGAAATTTTA
CGAGGCTGTCTAATTTTAGCAGGAATACTGTTTGGCATATTTTCAGACATCATTTTATCA
CTTTTAAATACAAGCAAGCGGCGAGATTTTGCAAAAGGTTTGCGAAATCTCACCGCTCTT
GTGTTTATTAACTCATTGAAAAAGAAGAATTATTTTTTGTCTTTCTCATCACATTTTTGA
ATATTGCTACATTTACCATACAAATATAAGCTATGGTTTGCAAGCTCAATTCCGTGTTGT
TGGCTGATTTCACGCTGACGGCGTTCAATTTCAGAGTCTTTAAATTCAAACACTTTACCA
CAATCCATACAGATAATATGGTCGTGCTGGTGGTTCATATTTAATTCATAGACGGCTTTA
TTCGCATCAAAATTATGGCGAGTTAAAATGCCAACTTCTTCAAATTGATTTAATACACGA
TAAACTGTTGCTAATCCAATTTCAGACTGACGTTCTAGCAATAATTTATAAATGTCCTCA
GCAGAAAAATGCTGCATACTATCACGGGTGATTTGCATTAACTCAAGGATTGTTAAACGT
GGCCCAGTAACTTTTAAACCTACTTTTTTCAACAATTTTATATTTTCTTCAGACATATAT
CCTCCAATAGATATATTAAGCTAATTCCGCTAAATACATTTCATCAAAAATTTGTTTACA
CCAACGGTTTACACGTTCTTCGGTGAGTTCTGGCTGGCGATCTTCATCAATACATAAACC
AACAAAGGTTTCATCATCAATTAATGCTTGTGAAGCCTCGAAAGTATAACCTTCCGTAGG
CCAGTGACCGACAATTGTACCGCCATTAGGTTCAATAACATCACGCACAGTTCCCATTGC
ATCACAGAAATATTCTGCATAGTCTTCTTGGTCGCCACAACCAAAGATACCCACGATTTT
TCCTGTAAAATCAATTTCTTTTAATGTCGGCATAAAATCGTCCCAATCTGCTTGAGATTC
ACCGTAATACCACGTTGGAATACCAATTAATAAGAAATCGTAGGCTTCAATATCTTCCTT
CGTGCTTTTTGCAATATCACGAATATCCACTAGATTTTCACCTAGTTGTTTTTGAATCAT
TTTAGAAATGTTTTCTGTGTTTCCAGTATCACTACCGTAAAATAAACCGACAAGTGCCAT
TTGAAATACCTATTTACTTAATTCAATGGAATCTCCATTGAGATAATCGTTTAAAATGAG
TTCAATTAACTGCCCTCTAGACAGCCCTTTTACCGCAGCTTCTTGTTCCAATGCCGCTAC
CAAATCCGAATGCAATTTAAGCTCAATCCGTCTTAATCCTGACGAACGATCTCGCCTGAG
TTGATTACGTTTATTAATTCTAACTTGTTGCTCTCCGCTTAGAGGATTTGTGCGAGGTCG
CCCAACCTTTGGCATATTTTCAAACAGATCAAGCGTAATACAATCCGAATCTTGCTTTGC
CATTACTACAATTTTGGGCTGAGTGCTTCTTACTCAGATGCGAATGAGAAGCTAATTATC
AAAGTGCGAACTATAGCACAATATAGAATTATTGGAAACGCCCTATCAAAATATTCATTA
TAAATTGAGATTACCTAAAACATAATTAGCTATTATTCTGCTGCCATATAACTAAATAAA
AAATGTAAACTAATTTTAGTTAGTCATTACTTAACCTATGTCGGTAATAAGCCACAACCA
TAATCACCAATCCCCCGATAATCATTGGCAATGAAAGCAACTGCCCTCGTGTGATTAAAT
CCGCTGCCGTATTTACATTTGGATCGAACTCTCGGAAGTATTCAACGATAAAACGGAACA
CCCCGTAGCCAACTAAGAACAAGCCTGCCACCGAGCCTGTCGGTCGAGGCTTACGGATAT
AGCCATTGAGGATAAAGAACAGCACTAAGCCTTCTAAAACCGCTTCGTAAAGTTGAGAGG
GGTGACGAGGCAAATAACCGCCACTTGGAAACATTATCGCCCAAGGCACATCTGTCACAC
GTCCCCAAAGTTCATCATTAATAAAGTTACCAATACGTCCTAATCCTAAACCAAAAGGAA
TAAGCGGTGCGATAAAGTCAGCGGTTTGCCAAAAGTTGCGATTTTGACGGCGAGAGGTCC
AAAGCATTGCGACAATCACACCAAGTAAACCGCCGTGGAACGACATTCCCCCTTCCCAAA
TACGAAATAAATAGAGAGGATCTTGTAGGAAACGGTCAAAGCTATAAAAGAACACATCAC
CAATTCTTCCCCCTAGAACAACGCCCCAGAAGCCATTAAACAGCAGTTGATCGACCTGTT
CGACACTCCATACCCCATTAGAATTTTTCGCACGTTTGGTACCAAGCCAATAGGCAAAGC
CAAAACCAAGCAGGTACATAATGCCGTACCAGTGTAAAGAAACCGGACCTAACTGCAACG
CAACGGGATCGATATTAGGAAAAGTTAAAAACTGTTCAGACATAAATTTCCTTTATTTTA
AAAACATATTCACGGCAACACACATCAAGAAAACGGCAAAAGCACGTTTTAAAATCGGCA
CAGGCAATTTGTTCGCTGCCGTTGCCCCTAATTTTGAGGTAAAAATAGATGTCAGCGTAA
TTCCCAACAACGCAGGTAAATACACATAACCTACCGCATATTGTGGCAAATTCGGATTAT
CCCAACCACTAATCACAAAGCTAATCGCTCCAGCTAATCCTAATAAACCACCACAAAAAG
AAGAAGTGCCAATCGCTTTTTTCAGCTCAATCCCTCTGCTATTTAAAAATGGCACAATAA
AAGCACCGCCTGCAATGCCAGCAAAACTGGATAACACCCCGATTACCCCTCCAGCAATCA
ACGTAGATTGAGTAGTCAGAGGCTTAGGCTCTGCTTGCTTTGGCTTGAGCGATAAAAACA
TCTTCAGCGAAAGATACAGGATCATCACCGCAAAGATTTTTGTCATTACACTTTTTGGCA
GATCACTCACAATCAAGCCTGAAATAAACACTGCCACCATCAACGCAGGCACAAAAAACT
TCACAACTGACCATTGCACATTACCAAGTTTATGATGGCGTTGTGCTGCCGAAAATGTGG
TTAGCACAATCGTTGAAAACGACGTACCCAATGCAATCGACATCAACAAATCATCTGGCA
CACCAATTTGAGGCAACAAATACACAAGGGTTGGAACAATAATCATACCGCCACCGATAC
CAAACAACCCTGCTAAAAAACCAGCAACTGAGCCTAAAATCAAGCAACAGACAAACATTT
CCACCATCATTTTTTCCCCTTAAACACCCGATATGGTTTACGAAGCTCACGTTTTGGCTG
AGTACGAAACTCTTTTCTCTCGTGGGTAAACTCTTTGTTATCTCGATTTTTCTCGCTTTC
GACTTTTTTCTGCTCACCCATCAACACCTGAGCAAACTCTTTCATCACCTTGCGGTACAC
ATCACGTTTAAACGACACCACCTGTCGCACAGGATACCAAAAGCTCACCCACCGCCAGCC
GTCAAACTCTGGCGTTTTACTGGTTTTAAGATTAATAGCCCCCTCGTCTGCCACTAACTG
CAACAGAAACCAACGCTGTTTTTGACCAATACATACAGGTTGAGTTTGCTCATTACAAAC
TAACCGTTTTGGTAATTTATATCTCAGCCAATACTTCGATGCCCAAAGCAATCGCACATC
TTTTTTCGCTAAGCCGACTTCTTCATAAAGCTCACGGTACATTGCTTGTTCAATGTTTTC
CCCCTCATTAATTCCCCCTTGAGGAAATTGCCAAGAGTTTTGACCAAACCGCTTCGCCCA
CAGAACTTGCCCTTGCTTATTACAGATAACGATACCAACATTCGGGCGGTAACCATCGAA
ATCGATCAATTTAGACCGCCTTATTTAATCAATTTGAAAATGGTGTGATTGTTTCATATT
TCGGCTATTTGAACAACTAGCAAGGCAAAAACAAGCGGTGAGATAGCCAAATTTTTTCGC
AACCGTGGATAACTCTGTGGATAACTTGAAAATTTGTTGATAACTTTTTTGGGATAAGTT
ATCTAACCGCTTGATCTTAATTCAGATCTTACTTCCTGCCATCGATCATTTTCGATCCCT
TTTCACTGTATAAGCACACATTTAATCGCTCATTTTATTTTCTTTCTAGGATAACTTAAC
CACTTTTCAGACTAAATTGCCATTCTATTCACATTTGATGTGCTTTTATCCCCATTCCCT
GTGGATAAAATTGTGATAGATCGGGATAATGATCGTGTATAACCTAAAATCAGCCCAGAT
ATTTTGATTTTTCCCTTTAAAAAACAATATGTTATTTTATTCTTCTTATCAGAAAAAACA
AGTGCTCATTTATTAAACATAATATAAACATTAACAACTATCAAAATAGTGAATTTGTGG
GAAAATCATGTTTAATGTTAGAATCCAGCCCGTTTTTCTAATTGTTCTACAAAATTTTCG
TTTAAATTTAGCTTCTCGGCTAAGTGGGATAAAAATACGATCTCTTTTCTAGAGAGCTCT
TGACAGACCAAGCGTGCAGCGAGGTAAACTTGTGCCGCTAAAGCGGTGTCGTTTCCGACA
GTTTTTGCAATTTCATTCACGGATACTGGCTCGTGCATTTCATGCAGTAACCATTGTTGT
AATTCAGGGTCATTACCGCCCTCTTTTAAGATTAAAGCTTCTTCGTTCTCATCCAGCTCA
CCGTCTGCTAATGCAGCTGCAAGCATTGTACGTAAAATAATTGCTCCCTTCTCTTCCGAA
CTATCCGCTTCAAAAGCTGTTTGGCTTAGTTCTGTCGTTTGGCTTGTTGCCTGGTTCTTT
TGATAATCTTGATAGGCTTTGTAAGCCAATCCACCAAGTGTGGCTAAAGAGCCGAGCTTA
GTCAAATTAGCTCCGCCGTTTCTGCCTAACACCATTGATAAAATACCGACCAATGCTGCC
CCACCACCAACTTTGGTAATAGTATCTACGTTGCCCGATTTGATCTCACCGGCAGTATTT
TTGGCAGAACCCAATACAGAGCTTAATACGTTACCTAAGTCCGATTTACTTTGATTAGCG
GTGTTGCCGACAGATTTTAAAACGCCGTTTAAAATGCTATTAAAATTCATATTGCTTTCC
TTTTGGTTAATTTGGTTAATAAAAAATAATAAAGAGTAGACATTATGTTATCAAAATAAT
TCAATTTTTTTCTGCAATAAATTTCTTTGCCAACGCCGACAGTGCATCGGTCACATAAAC
TAACAGCAAATAACAGAGCAGATAAAGGGTAATTTCAGAGTAATGGAAAAAACTCATCGC
CAGTTTAAACTGCATACCTAAACCACTTGCCCCAACAAAACCGACAATCAGCGTTGCCCG
AATAATGTTTTCCATACGATAAAGAATGTAATTGAGAAAAGTACGCATCACAGCAGGATA
GATCCCGTAAAACAAAATTTGGTTTTGTGAAGCCCCATTTTGCATTAAATGGCGGATCGG
TTTCTCGTCCACATCTTCAACCACTTCGCCGCACAGTTTGCCTAATACACCGAAATTGTG
AATGGCTAATGCTAATGCACCTGGAATGATCCCTGGTTTGAAGATAAAGACTAAAATCAT
CGCCCACATCAATTCCGGTACGGATCGACTAAACAGAAATAACCCCCGACTGAGATAATA
GGCGGCACGGTGATACCAGTATGTTCTGTGGCGAAAGTGTCCTTGTGCCACGTTGCGAGC
GGACGGCAGAACCAAAAGGAACATCGCCATGCCTGCAATGCCTGTTGCCAGAATACTCAT
CACAAAGGTTTCCCACGAGAGCCATAGGGCTTTTTGCCACATTTCAGGGTCAAGATAGGC
TGGAAGATCTTCACCTATGCCAGCCATTCCAGCTAAAAATTCCGTGAGATAATCCCAATT
TTCCGCTCGAAACAGTTCACTCAGTGCAGTGGGTTGATCTTTAAGAATATAGCCCCACGA
CAGCCCGATAAGTCCTAACACAGCCCAAAATGAATAGCGGATAAAATAGCGGTCGATATG
TTTTCTCATTTTACTCGGCTCCTGATGGCATAGCTCCAGCGGTCAACCAGAACGATTAAC
CCGATAAGGAAGATCAAGAATGTCCAAACCTGATCATATTTCAGATCTTGTAAAGAAAGC
TGAATTTGCATACCGATCCCCCCTAAACCGACAAAAGAAAGTACCGACGAAGAACGAATA
GCACATTCAAGGCGATACATGGTATAGCTCAACATCGTCGGCAAGGCTTGGGGTAGATAG
CCATAAATCAAACATTGCATCGGCGTTGCCCCTGCTTCTTTTAACGCAAAAATAGGTTTG
GAAGGCACCGCTTGTAACGTATCTGCATAGATTTTGCCTAAGTAGCCAGAATAAGGAATA
GCAAGGGCAAACACTGCACCTATCGGATTTAACCCGACAGCCGCAACAAAGAACCATGCC
CAAATCAATTCGTGAATAGCACGTAGAAAGCCCAATATCGCACGGGCAGCCCCCTGCAAA
ATGAGTGAACGAAACAGCACACCAGAAGCAAAAATGCTTAAGCAAAATCCACCAAACATA
GACAAAGAGAGTGTAATCAAGGCATAAGCAAAAGTGAGCCAAGTGGATTGCAAGGCGAGT
TTCAGTAAATCAGCAGAAAAGTCAGGGGACAATAAGCTGGAAAATAGTCGATTAAGCGTT
GCCCAACCACCAGAATGCATCAACCCTTTGTCGTTATCGACGGCAAATAGGCTCAACAAA
AATGCAAGCAACAACATGCCCGTCAGCAAATTTCGCCGTTCATTTAGTCCAAGCGGTCGG
TTATGTTTCATTTTTTACCAATCCGTATAAGACATTAAGTTGCTCTTGAGTGACTTGCTC
TGTTTGCAAATCAAACACAATTTTTCCCTGTTTAATGCCGATCATACGATCAAAATAGGC
TTTGGCATATTCCACCGAATGCATACTGGCAATCAATGTTTTCCCCTGCTCTCTCACCAG
CCCAGTCAATAATGCCAAGACATTTTGTGCATTAACAGGATCGAGTGCGGACACTGGTTC
ATCAGCTAAAATCAATTTAGGGTTTTGAACTAACAGACGAGCTATTGCAACACGCTGCTG
CTCACCGCCCGACAGTTCAGCTGTCGGCTGATCGATTTTATCCAATAGCCCGACGGCAGC
AAGTGCTTGCTCTGCAATCTGTTTTTCTTGCGGTTTAACCAAAGAGAACAGAGATCGCCA
AAAGCCCCACCGGTTCAGCCTGCCAGCCAAGACATTGTGGATAACTTCCAGTTGTTTGAC
TAAATCATACTGTTGATGAAGCATACCGACTTGTTGAGCAAACTGTTTGTTATCTGGGTA
ATCTTGAATATTGCAATTTTCCAACCAGATCTCACCGCTTGTTAAAGGCACGGAACGCAT
AATGCTATTCATTAATGTCGATTTCCCCGAACCGCTCGGCCCAACTAATGCCACGATTTC
ACCTGAGCGAATGGTTAAACAGATGTCGTCTAAAACGGCTTGCTTGCCGAAATGTTTGGT
GGTGTGGTGGAATTGAAGAAGTGGGGTTTTCATATTTTATCAATATCAATTCAGTGTTAA
AAAATTGTCTTCTATATTACGCTCTCACTTCGCTATTTTAGTCTGCCAAATCTCCCCTAG
CCCCTCTTTGCTAAAGAGGGGGAACAGATCGAAGGAAATATACATTCATCTGAAAAATCA
AATACTTTACGTTTATGAAGTACTTCGATCTTAAAATTTACGATAAACAAATTCCCCTCT
TTAGCAAAGAGGGGCTAGGGGAGATTTGGCAGAAGATTTTCACGAAGAAAATAAGCGATT
ACTTAATCAACTTCAACTCTTTCGCTACTTTCTCAATATCTTGATAGTTGCTGTTTTGCG
TTGGGATAAACTTCTCGGCAGAGAGTAAATTCATCACCTGCGAGCTTGACGCATCGGCTT
TTAATAATGCCGCTTTGACTTTCTCTTTGGTACCGTCACCAAATTTTTTATCAACAAGAT
TAATGGTCCAGTTGTAATCATAGTAATCTGGTGTGGTGTAGAAAAGCTCGACTTTATCGT
GATTAACCTTGCCTTCTTTCACCATTTTATCCCAGTACTGCTTATTCACCGCACCGATTT
GTACAGAACCTGCTTCTACTAAGCCGTAGGTTTTATCATGCGAACCGCTGTAAGTCGGTT
GAGCGTCTAAGTCTTTTTCAGGGTTAACTCCGGCTTCTGTTAAGAAAAAGCGTGGCATTA
AGTGACCCGATGTCGAACTTTCGCTACCAAAAGCAAGGGTGTGACCTTTGACATCTTTAA
TCTCTTTCACGTTATCTAAGCCTTTTTGCTTGATAAAGACGGACTTAAATTTTTCATCTT
GCGGACGTTGTGCGATAGCTTCAGCACCTTGTACTTTGGCACGAGCTTGTACCCCCGTTA
AACCACCGAACCAGACTAAATCAATTTCGCCACGACGGAATGCGGTGACTACGGCAGCAT
AATCGGTGACAGGCACATATTGCACCTTTAACCCCGTTTCTTTGCCTAAATACTCTGCAA
AACTGTCGAACGAACGGATCATTTCGGCAGCGTTATAGTCAGGAATAGCACTGATTTTAA
AGGTTTTATCGGAAGGTGATGCGATAGCAACTGAGCTAAACAGCACACTGAGAGCGGTGA
AAGCAGTTGCAAAACTTGCAAAAAGCGGTTTCATGGTGTTCTCCAAAAGAAATGTAAATA
AATTGTGATGTTCAAAATGAACGAGCGAAAGATACGCTATTTTTTATAAAAAACAAGAGA
TTTCTGTGATTCGTTTGGGAAATCATTTTATCTTTGATAATATCATTACCGTTTTTACTA
AATATCAAAAATACAATGGCATTAATCGAATACAATCCCCCTGTTGAGCCTTGGCTTGAC
GAAGTTTATCGTGATAATCATATTTTAGTGATTAATAAGCCAAGTGGCTTACTTTCTATT
CCCGGAAATCGCCCTGAATATCAAGACAGTGCGATGGTGCGTGTACAACAGAAATATGGT
TTTACTGAGCCAGCTCACCGTTTAGATATGGCGACAAGCGGTATTTTGTTGTTTGCATTA
AGCAAACAGGCGGAAAAAGAACTCAAACGTCAATTTCGTGAACGTGAGCCGAAAAAACAC
TATCAAGCGTTAGTTTGGGGCAAATTAGGCGAAAAAGTTGGCGATACGGGGACAATGAAT
TTTCCGTTAATTTGCGACTGGGAAAATCGTCCACGCCAAAAAATTTGCTACGAACGGGGC
AAACAAGCGGTTACTTTCTATGAAATTCTTGCACATTATCCCAATAACACCACAAGGGTG
AAATTAACCCCTTATACTGGGCGTTCACACCAATTACGTGTACACTGTTTAGCCTTAGGG
CATCCAATTGTAGGGGATAAATTTTATGCAAATCCGTTGGCAAAAAGTCTATCGCCAAGG
CTCTGTTTACACGCAGAAGCATTAACCATTACGCACCCAGTTACGCAAGAACTGATGACA
TTTGAAGCGAAACCTGAATTTTAAAAGGTAGATAGAATGAACTTTCAATGGCAGAAATAT
CCTGAAAATACGCAAAAATTATTCAAACTTTCGATCCCGATTTTCATCTCTCAGTTAGCT
GCTTCGGGAATGGGACTGGCGGATATTATTATGGCTGGGTTAGTCAGCGATGATGATGTG
TCGGCGATAGCAGTCAGTAATTCGATCTACTTTCCCTTGTTTTTATTTGTGCTGGGGATA
TTAAATGCGATTACCCCAACGGTTTCTTATCTGAACGGTTCGAGCCAACGTTCCCTGATT
GCACATCAAATCCGTCAAGGTGTTTGGATTGTATTAATGCTTAGCGTACCGTTAATTTTT
ATCTATCTCAATGCTCATTTGATTTTAGAACTAATGGATACCCCAAAAGCCTTTTCAGGA
AAAGCACAAGATTATCTTACCGCTTTAAGTGTCGGGATTATTCCAGCTTTGCTTGCGGTG
AACTTACGCTGTTTTAACGACGGACTATCCAACCCTAAACCAGCGATGTATATCACCTTT
TTTGGCTTAATTTTAAACATTCCGCTCAACTATATTTTTATTTTCGGCAAACTGGGTATG
CCTGAATTAGGGGCGGTCGGTTGTGGTGTGGCAACGGCAATCGTAAACTGGGTAATGTTT
GGGCTGATTTTACACTATTGTTATACCAATCCAGCACAAAAGGATATCCGTCTATTTGAA
AAATGGATCGAAAAACCCTGTAAAGCAACCTTAAGCAAACTGTTCAAACTTGGTACACCG
ATAGGGTTTGCTCTGTTTACCGAAGTGATGCTGTTTGCGGCATCTTCCTTGATTATCTCA
CCACTTGGCTCGCAAGTGGTGGCAAGCCATCAGGTTGCCTTACAAACCAGCTCGCTCTTT
TTTATGATCCCACTCTCATTTAGCATTGCCACAACCATTTTAGTTGGGCAAACGTTGGGA
GAAAAGCGTGTTGCAGAAGCAAAATATCTGACTCATCACGCCATTTTTACGGGTGCAATG
GTCGCAATGGGGCTGGCAATGGTGATTTTACTGCTCAAAGATCTGATCCCCTATGCCTTT
ACCAGTGATCCGACTTCTATTGTAATCGCATCTAGTTTATTGATTTTTGCAGCGATCTAT
CAAATCCCCGACTCTATCCAAGCGGTATGCAATGGCATTTTGCGTGGTTATAAAAATACC
AAACCTATTTTGCTAACAACCTTAATTTGCTACTGGTTAATCGGAATGCCACTAGGTACT
ATTTTGGCTCGTACCGATTGGATCGTTCAGCCGATGGCGGCGGCAGGATTTTGGCTGACA
TTCTGTGTCTGCTTAAGTTTAGCCGCAGGGCTATTTTTCTACTTTATGCGAAAAATTCAG
GCTATGCCAGAAGAGATTTTAATTAAAAAACTAGAGTCTATTAAATAGCACTTAAAGTTA
TGTCTATCCTTTATTGTACCAGATGGGGATAGACACAACTTTACTCATTGTCATTTTATA
TTAGGTATTCATATATAGCTGAATTATCCAGCTTATCTCTTTATCATTTATCCGATACCC
CTCTTTCAAATTCGGTTCACAAGAGTTCGAACCAATACCACTCATTTTATAATCGACACA
CAGAATGTGATACGGCGATTTTTCTAGTTCGTAATGATGTTTTTTCAGGGTCAATTCTTC
CTGTGTATAAGGGGAAAAATTGAAGCTGAACGGCTGTGGTGCGGTAATCTCGAGATCTTG
GGTATGAAGATATTCACAACCGTAGTGACTGCCGTTTTCCTGTGGTTTGACGTAGTCTTG
ATAATTTTGCTCGGCAGTGGTTTGGTATAGACCTAGTCGGATTGTGTGGTGTTTGTCGAT
GTAACTTTCACTCTCGCCATAGCCGAAATGTCCTGATCCATCAGGAAGATATGGGGCGTG
GTCGCACCATTCCCAGATAAAACCACCGCAAGCCCCTGCATATTTTTCAAAGGTTTGGAA
ATAATCTTCTAAATCACCGTTAGAGTTCCCCATTGCGTGCGAGTATTCGCAGAGTAGGAA
TGGTTTGGTTTGTGGCTGTTCAAAATAGCGATCCATATCTTCTGTGCTGGCATACATTTC
GCTATGAAAATCTAACGGGGTAAGATCATTGCGATGTTCAGAATGTTGATAAATGGTACT
TTCATAATGAACCAGACGGCTTGGATCTCGCTGTTTGATCCATTTTGCACTGGCTTCAAA
ATTTTCCCCGTAACCTGCTTCATTACCCAGCGACCAGATCAGTACCGATGGGCGATTTTT
ATCTCGTTCTACATTAGCGTAGGTACGGTCTAATATTGCTTGTTTGTAGTCTGGGTGTCG
GGCAAAATAGCAGAAATTATCTATCGTTTGTTGCTGAATACGTTGGTTATCATCTTGTTT
TGCTACATTCAGTAAAATGCTGTGTTCTGGCGTTGGAACGTATTGCATACTGGCACCGTG
GCTTTCTATGTCACTTTCGCTAATCAGGTAGAAGCCGTAGCGGTCGCATAATTCGCTAAA
CCAAGGGGCATTCGGGTAGTGGGCGGTACGAATAGCGTTGATGTTATGTTGTTTCATCAG
CCTAAAATCCTGTTCTGCTTGCTCACGGCTGATAACATAACCCGTTAGGGGATCGCTGTC
GTGGCGGTTTACTCCGCGGAATTTGATCGGGTGGTTGTTGAGCAAGAGTACACCGTCTTT
GACTTCGATCCGACGAAAACCGACCGCTTGTTCAATCACTTCGTTTCCATAGGCAAGGTG
TAAGGTGTAAAGTTGTGGCTGTTCGGCATTCCAGAGCTGTGGTTTGTCAATTTTTACCTT
AAAGTGATCGCTTGTCTGTTCGGCGATTAGGCGATGTTGTGGATCAAACAGTTGGAAACT
GAGCTGTTGTGGCGATTGCAGAAAGGTACATTCGACCGATAAATCCGCTTGCTCTAATGC
TTCAGACAGGCTGGTTTTGATAAAGAAATCTTGTAGATAATTTGGTTCTCGTTCCAGCAG
ATAAACATCTCGGAAAATCCTTGACATACGGAATTTGTCCTGATCTTCCAAATAGCTACC
ATCACACCATTTAAGCACCACGACATTGAGCTGATTTTCCCCAGAGATTAAAAAGTCGGT
GACATCAAATTCGTTTGTGCAATGACTGACCTGCCCATAGCCAACAAATTGTTAATTGAG
ATAGAGATAAAGGCAAGCGTCCACCCCTTCAAAATTCAGTAAATAGCGTTTTGTCGATTT
AGGCTCGTAGTGGAATGTCCGTTGATATACACCGCAAGGATTGTCGTGTGGCACATAAGG
CTGATCGAAAGGGAATGGGTAGTTGATATTGGTATATTGATGTTGTTCGAAGCCTTGTGT
CTGCCAGTTTGATGGCACAGGAATGCGATGCTCAAAAGGCTGAGAAAGAAAATCTTCAGG
CAAATCCATCACGCTCGTAAAATAGTTAAATTGCCATTCACCATTGAGTAGGGTAAATAG
GCTAGATTGTTCACGCTCAAGGGGGGCGAGCTTATCTTGTGTCGCAAAGGGAATAAAATA
GGCGTGATGGGGTGTGGTGTTAATGTGAAATAAAGTGGGATCTTGGTGATAATTTGGTAA
CGGCATAACATCAATTCCATTGCTAAGAAATGGCAAAATGCTATCACTCGCAATCCCTGA
CTTCAATCCATTGCAATGTAACATTTTAGAAATGTGATGAAGCTCACAATTATTTTTATG
TTCATTTCTAAAGTTATAGTTTACAACCACATTTTACCAATTCTTAAACTCATATATACA
ACTGCTTTCAATACAAAAAACCATTAATTTCTTAATATTTGGTGATCACAATCTCACCGC
TTGCAAAGCTGACTTTAAGTGTATTACTGCGACATTCTACCTTAAATATCTGTTCATTTT
GGCGGATTTCGTTTTCACAGGGCTTCCCTGCCATTAGTAACGCAATCTGATTTTCGGCAA
TTTGTAGGGCTTGCTGTTGCTGAAAAATAAGCACGCTTTGCTTATTTTGCGTATGTTGCC
AACGGCTATAAGCTAAATATATCACTGAAAAAATCAACATAACGACCATTAATGATGTCA
GGCTTTCTGCTTTAATGAGCTTATTCATTTGCTAATATATTCCGTGAATAAGGCAAATAG
TGCCAAGATGAAAATTTATTTTCCAGATGTTGAATAACTTCTTTTTTATAACTGAGATTT
CTTTCTTCTCGTAAATTATCATAGGTGGAATAAAGTGTACCATACATTCTTTTTCTTCCT
GTAAGATCAAATAAATAATCGGTAATGACAATACCGTAAAAATCTTTTTCTAACTTTTCA
TTAATATCTTGTAATGCAATCACAATTTTTGGATTCTCTAGACTACTTTCTGGCAACTCC
GCTAAATGATTGATTTTATATATTTCCGATTGATAAGGTAATAAATTCAACCAGTTTTCA
ATTTTATCCACTTGAATATATTTTTCTTTAGTTGGTTTAAAAGGATCAAAAATAGATGAA
AATTGACAATGAAAACTGTATTTCATTACCTTAAACTCAAAAATAACATTTGTCTTTTTT
TGTTTTTGACACTCTATTTCAGGATCTATTGCTAACTTTTCAATAAGTTGATATTTATCG
GTGAGATATTGTTGATAATAGAATAGGCTCACTTTTTCTTGTTTTAATAAGCTATCTTTA
TTGAGAAAAATGACTGCAAACAGACCGCTTAATAATATCAAGGTAATTAATAAACTACTG
GCTGAATAATAACGTTTCATTTATCACTTCCATTTAATAGGTAACTATAAGCGGTAGCTT
TATATCTTAGTTGGTTATCTTTGCTAGACGAGAGAGCCAGTTCTATTTTCAATAATCTAT
TCTGCTCAAGCCACTCAAAAGATAAATTTTCGACATTATAATCAGACATATCTGACATTT
TTCGCCAGTTGCCTTTTTGACAATTTGTTAGGATTTTTTCACAATCTGCTTGGTGACAGA
ACTGAATTTGACTATCTTCATAAATAAAAATCGCTTTTTTCTCAAATTTAAAACCAAAAA
ATTCTCGGCTTACCTCTTTGGTATTATTTACACCATTTATTTCGCAAGATTGTTTTTTAT
TTCGATTACCTACACAGCCATCACTACTTAAATCATAGAAAAACATTAGACAATTTGGAT
TGTTCAGTGAATAACGCTTATTATCGTTTACAAATAAACTATAATTGGTTTCTTTTCTAT
TTTGTCCTTGATAATTAAAATGTTGAATATGTTGTTGAAAATACTCAAGTAATTGGTGAG
TATGCTTTTGTAAATTCAATAATTCCCGTTGTTTGATTTGATTGCGATAGCTATCACTAT
AAAAAGAAGATAAACTCCATAAAATAATGCAACCTAGAAATAAAGATAATAATATTTCAA
CCAAACTAAAGGCGTGATTAACAACTGGTGCGTTTGCCTTTTTGAATAACATTAATCACT
CCATTTTGTTCTACTTGTAAGATTTCATAGATTTTATTTACCGTAACCCTTAAGCACTTT
GACTCTAATCGCCCAGACTTTCCATCAACATTAATAAAAACTTTGGGATATAAACTATTA
TTTTTAACTACGGCATTTTCTGTTTGATAGAGATAATAACTTTTTTGAATATCACAACTT
GCGATATTCAAACAGTTACAAGCGATCTGTTTATCACTGATTTTTTCAATGGCGACCATA
CACCATTTTTTATCTGCTACATTTTGGCTGATAGAAATAGAATAATTCTGTTTTTGATAG
CGTGCTTTAGCTTGAATTTGATAAATAAAAGACTTTATCTGATCGATTTCATTATTTAAA
ACGATATGATCTTGTAAATAAAATAAGGTGGGGGAAAAGAAATAGAGTGCGATTGCCATT
ATGCTCATCGCAAATAGAGTTTCAATAATAGTGATCGCACGAAACATAATATCTCTCCCA
AAGTGAGAGAGATATTAGATGTTGAAAGGATTTTGTAAATAGGCAATTTTTATTTTTTCG
ACATAGATCGAAAAATTAGAAAGATGTTGTATCTTGGAATAGACCTACTTTTAAGTCTGT
GGCAGTATAGATAATTCTGCCATCAACTTCGACTTCGCCATCAGCAAGCCCCATCACGAG
CTTACGGTTGATCACACGTTTCATATTGATACGATAAATCACTTTTTTGGCAGTCGGTAG
AATTTGCCCTGTAAATTTCACTTCGCCAACCCCTAAGGCTCTGCCCTTGCCTTTACCGCC
GACCCAGCCTAAGTAAAAGCCAACCAGTTGCCACATTGCGTCTAAGCCTAAGCAACCCGG
CATTACAGGATCGCCGATAAAGTGACAGCCAAAGAAAGGCAGATCTTGGTTAATATCTAA
TTCCGCTTCAATATACCCTTTCTCAAACAGACCTTCTTTGTCGGTGATTTTGGTAATTCT
GTCCATCATCAACATCGACGGTGCTGGCAGTTGTGGACCTTCGCTACCAAAAAGTTCGCC
TCGTCCTGACGCTAAAAGATCGTTGTAATCATAACTTGGTTTGATGTTAGGTGTACAAGT
GTTCATTATTTTGTTCCTGTAATAAAGTAGAAAAGTCCGTTATTGACGGTTTATGTTACG
TTTGCTTGATGAAGACATCTTAACAGACTTTTAAAATAGCTAACAGTTGTAAGCTGACTT
GTCGGATCAGTGCCCCTTTAACAGTTTGCGAATTTTTTGGAAAATCGAACCGCTTGTATC
TTCATTTTCGCTCTGTTCGATCCCTTGATGAACTAACGCAAAAATGGATTTTTTCTCACT
GTTTTCAGGCAGATCTTCATCATAAAACGGGTGTTGCAACAGAATTTGCAAGGCTTCAAA
GACATCTTCGACCGCCCAAATATGAAATTTTCCTGCTTCAATCGCCGATAATACCGCTGG
TTTTAAGCTCAAATGGGAAACGCATACCGCCGGAATAATAGCCCCTTGTTTCCCCGTTAA
TTCCCTTGCTTCACAAACATTGAAGAAGCCTTCAATTTTCTGATTAACGCCCCCTACGCT
TAATACATTCCCAAATTGGTCAATCGCCCCTGTCACCGCAAGGGATTGTGGCAACGGCAA
CTTGGTTAAGGCACTGATAAGCACGCAGAAAATGGCTAACGATGAACTATCCCCATCAAT
TTCACCATAAGATTGCTCAAAGGCAACGGACGCTGAAAACGGAAGCTGTGTCGGTAATTC
CAGTAAATTTGCCAAGCAAGATTGAGCGATAATAATCCCTTTAGAGTGAATATTGCCCCC
CAGCTCCACTTTGCGTTCAATATCGTGAATTTCTCCATCACCATATTGCACGTTACAGCT
AATGCGTAATGGCTCACCAAAACTATGGGGAACACCATCAAACTCGACCACAGATAAGCC
GTTAATTTGCCCGATGGTTTCTTCTTCCGTTTCAATATAAAGCTGATGATTTAAAATATC
ATTTAAAACAAATTTATTTAATACACCAGATTGTTTTTCTAAATAATCAAAATAATCTTG
AATATGGTTAAATTGGGTTTGTTTTGGATAAAAATGTTGTAATCCTAATAAATGTTTTTT
TAATAATGTCGGTGAAATAGAAATTAATGTTTGGTTTTCACTTTCACGAATATAATAATG
TAAAAGCTGATTTAAACCTGTTTTAGAAAAGGTTCTATTTAGATATTTTTTAGCTGAAGA
TTGAATATAGCTTCCCCATTGTTCGCTATTTTCTTCATCAATATTCAAATACGACTCGAT
TTCAGCATATTGGCAAAATTGATATAAATCTTCATCATAATTATGTAACGTTGCAATATC
ATCTCGACTACCTACTAATATCAATTTGAATTGAGATTGAATAGGCATAATTGCTTCAGG
TAATTTACCTGCAATAATAGGATCAAACTGCCCAAATAACAGAGCTTGTTTTAATTTATC
CCATTGCACAATATCTAATAATAATGCACTCACATTTAAAATAAGAATACCCTGATGAGC
TTGCTCAATCGCCCCTGCCACCGTTTTAATCTGATTTTCTTTTTCTAAATAAAGACTATA
TCCAAATAAACTTTGGCGATTAAATTCTGTTTTTAGCACCGTTTGGCAATGCAAATTTTC
AAAATAGTCCGTGATTTCATTTAAAAATTCGGGAAATAATTCCGTTTTCAAAATGAGTGC
CGAACCAAATTCACTCAGGGCAAATTGTTGCATTGCCTGCTGTGTATTTGGTTGAAAATC
CAAAAATCTCACCGCTTGATCGGTCTGTTTGAAAGGATAGTGAACGCTTAATGATTGCAA
CGATAATGGAGATACTTGCACAAATTTGCCTCTTTATAGAAATTTGCTTCATTATACCTA
TAATTACGCTATACTTCACAAATAATTCGGAGGCAAAATGCGATACCAAAAACTTGAAAT
TCAAGAAGCAAGTTGGAAATGGAAATACTTGCTGAAAAAATATCGTGAAGGCGAAAATAT
CACCAAATACGACGAACAGAGCTTGATCGAATTGAAAGTTCAATTATTAACCACCTTACA
AAACTCGCCCGAAGAGATCGAGCAATGGATTAAGGCGGAAATGACATCTGAGCAACGCAA
GAAAATGCGTCAATCTATTCGAGCAAGACGCAAGCGTTTTTTCAATGCCGAAAAGCAATC
TACCCGTAAAAAATCTATCGATTTAGAATACGCCAGCTGGCAACGCCTGTCCAAGCAAGC
CAAAGAAATGGATCTGACCTTGTCTGAAACCATTCATTATTTGATTGATGAATTAGAGAA
GAAACAGATTTATGCAGAGCAAGTGGATAAGATGAAAGCAAATTTGAAGGCGTTGTTGGG
ATAGCGTCATTTAAAACATAGGGAGTAACAGGCAAAATGGCCCCTAAAAAGTAGCCTTAA
ATTGTGCTTTGTGTAATTACTTCCCTTTCACCTCAATAATCATCACTTCCGATTGTGAAC
CTAAACGCATCGGAATCCCCCAAAATCCGTATCCCGAAGTGACAAAAAAATGTCCATTGC
CGATTTTTTCATAACCGTGAGCAAGTCGGTAAATAAAGTGAGTAATGATATTCGCTGGGA
AAATTTGCCCATTATGGGTATGTCCCGACACTTGAATATCAATAGGCAGTTGAGCGTGTT
GCTCAATTTGTGTTGGGCGGTGATCCATTAGGAATACAGGTAAATTTGTATCCACCTGAG
CCAATAACTCTGCTGTTTCAGGGCGATTTTTCACTAATTCATCATTACGACCGATGATCG
TAAATTTTCCGTCTAAAGTAACCGCTTGATCCCATAGCACAGTAATGCCAGCTTTAGTGA
TTTCTTGATAAATTTCAGCTTCAGCCCCAAAAAAATCGTGGTTTCCCATTGTAGCATATA
CCCCAAGCGGTGCTTTTAACTTTGCCAAATGCGGTTGCATATTTTCCGCCAAATAGGCTT
CAACATTATCGTCCATAATGTCGCCAGGGAGCAAAATTAGATCAACTTGTTCTTGATTAA
AGATGGTTGCTAACTTATCTAGCTGTTTCCCCCCGAAAAATTTCCCTAAGTGGAAATCGC
TGGCGACGCCAATTTTAAGTGGCTGTATAGGTTTATCTAATGTGACTTGATAATGCACCA
CTTTGGTTGAATAGGCGTTGTAAATAGTCAGCCCAATTAACCCGAATAAAACAGGGATAT
AGCTTATTTTAAGCCAGCGATTAAGGCTATTCGGCGAGAATATCTGTTTGCCGACAGTAT
AAATCCCCCAAAAACAGAAGCTGATGAAGAAGATAAATAAAAGTAATGTGAGTATTAAAG
CAATTAAGCGGAAGTTTGGCAAAATGCGTGTAACGTGCAATATTATCAACAGATTTGCAA
CGATATAGATAGAAAATGTAACGATCTTACGACTTCTATTTGATAGATCGCCTAACCAAG
TTGCTGTTTTAGAAAAGCAAAAGAGCAGAAATTGAAGGGCGATAACTGAAACGGTTGTGA
TAATGTAATAGCGGTATTCCATATTTATTCTTTCCAAGAAAAAAAGCCCAACCAAAACGG
TTGGGCTTAAAGTATAGCAAATACAAGTGTAAGGAGAAAATAAGTCTTTAATTAGCTTAT
TTTGCTAATTTTTGACGAATCGCATTTGCTAATTCTAGGCTAACTTTTTCAAAGTGAGCC
ATTTGTCTTTCCACGATTTCAGGAATAGTTACACCTGATAAACCTGCTGCAAAGTTACCT
GCTAAGCGATCTTTTTCTTCCGCTGTGAACAAGTTGTAAAGTGCGGCTGGTTGTGAGTAG
TAATCTTCATCGTACTCACGGAAGTTAAAGTGTGCGGCTTCACGCTCAATTTGTAATGGT
AATTGATCGTGGGTTGGCACATAAGTGTCAAAACGGTTCGGTGCATAGTTAGGGTGGTTG
CCACCGTTTGCATCTACACGCATTGCACCATCACGGTGAGTCGTGTGGTATGGGCATTTT
GGTGCATTTACAGGGATTTGGTGGTGGTTTACACCTAAACGGTAACGCTGTGCATCTTGG
TAAGAGAACAGACGACCTTGTAACATACGGTCTGGCGAGAAGCCGATTCCCGGAACGATG
TTAGATGGTGCAAATGCCGCTTGTTCTACTTCTGCGAAGTAGTTTTGTGGGTTGCGGTTT
AATTCTAATACACCCACTTCGATCACTGGGTAATCTGCGTGTGGCCATACTTTAGTTAAG
TCAAAGGCATAGTTATGTTTGTGAGCATCTGCTTCTGGCATAATCTGCACTTGAACAGTC
CAACGTGGGAATTCACCACGCTCAATCGCTTCATATAAATCTTTTTGGCTAGACTCACGA
TCTTCACCTACAACTTTAGCTGCTTCTTCGTTAGTGAAGAATTTGTGACCTTGTTGTGTT
TTGAAGTGGAATTTCACCCAGAAACGCTCGTTGTTTGCGTTTACAAAGCTATAAGTGTGG
CTACCGTAACCGTTCATGTGACGTAAAGTCGCTGGAATACCACGATCTGAGAACAATGTC
ATAATTTGGTGCATTGATTCAGGGTGACGTGACCAGAAATCCCACGCTGCATTTGCATCA
CGCAAGTTATTTTGAGGGTTACGTTTTTGTGTATGAATAAAATCTGGGAATTTTAATGGA
TCACGGATAAAGAATACTGGTGTATTGTTACCCACTAAGTCCCAGTTACCTTGTTCGGTA
TAGAATTTTAATGAGAAACCACGCACATCACGCTCTGCATCGGCAGCCCCACGCTCGCCA
GCAACAGTTGAGAAACGTAATAGTACTTCAGTTTGTGCACCTGGTTTAAATACCGCAGCT
TTCGTGTATTTAGTAATATCTGCAGTTACAGTAAATGTACCGTAAGCTGCTGAACCTTTA
GCGTGAACCACACGCTCAGGAATACGCTCACGAGCAAAGTGTGCTAATTTCTCTTGAAAC
CAAACATCTTGTAAAAGAAGTGGACCGCGTGGGCCAGCTGACATTGTGTTGTCATTATCA
ACAACTGGCGCACCTGCTGCCGTTGTTAAGGTTTTTGATCCGTGATCAAATGGACATTTA
GACATAGTGAATTTTCTCCAAAAATGGCTTATTAATAGGTTACGAGTATTATCATTGATA
GTTATAAGTTTGTAAAACTATTGAATTAATAAAAAAATACTATTAATTTTCAACGCCAAT
CTTTATTTGGTTTATTTATAAATCCGCCTCATCACCATGATCTTGTAACCATTGTTTGCG
ATCTTCAGCCCGTTTTTTAGCAAGCAACATATCCATTAATTCAAAGGTTGAAACCTCTTC
ATCATCGCTATTATCTTCTAAGGTTAGCTGAACTAGACGTCGTGTATTTGGATCCATTGT
CGTTTCACGCAATTGACTTGGGTTCATCTCACCTAAACCTTTAAAACGTTGAACATTTGG
TTTTCCTTTTTTCTTCGCGAGACGAGTTAAAATAGCCTCTTTTTCAGATTCATCTAATGC
GTAATGCACCTCATCTTTACCAATATCAATACGGTAAAGTGGCGGCATTGCAACATAAAC
GTGGCCATTTTTTACTAATGTTGGGAAATGGCGGAGGAACAAGGCACACAATAATGTGGC
AATGTGCAAACCATCTGAATCCGCATCAGCAAGAATACAAACTTTACCGTAACGTAGTTG
GCTTAGATCTTCATTGTCAGGATCAATGCCTAATGCGACAGCAATGTCGTGCACTTCTGT
AGACGCGAGAACTTGATCAGGTGATACTTCCCAAGTGTTGAGAATCTTACCTCTAAGTGG
CAAAATCGCTTGAAACTCTTTATCTCTCGCTTGTTTTGCAGAACCGCCCGCAGAATCTCC
CTCTACAAGGAATAGCTCAGTACGTGTTAAATCTTGTGAGATACAATCGGCCAATTTTCC
AGGTAAGGCAGGCCCACTAACCAATTTTTTTCGTACGACTTTTTTTTCAGCTCTAAGGCG
ATTTTGTGCAGAACTGATTGCCATTTCAGCCAGTTGTTCGGCAACTTGTACGTTTTGATT
TAGCCATAAACTAAAAGCATCTTTTACACTATTTTCAACATAACTCGCCGCTTGTCGTGA
TGATAAACGCTCTTTGGTTTGCCCTGCAAACTGTGGTTCTTGCATTTTAAGCGATAGCAC
ATAGCAACAACGTCCCCAAACATCGTCGGCAGTTAATTTGACACCTTTAGGCAACAGATT
TCTAAAATCACAAAATTCAGCCATCGCCTTAAATAAACCTTGGCGCAAACCATTGACGTG
TGTGCCGCCAAGTGCAGTTGGAATCAAGTTTACATAGCTTTCATTAATCTGCTCGCCACC
CTCTGTGAGCCAGCTTAATGCCCAACTCACAGCTTCAGTTTCCCCAATCACTTCACCAAC
AAAAAGAGGATTTGGCAGATATTCATATTCTTTCAATGCATCTGTTAAATAATCACGCAA
GCCATCTTCGTAGTACCACGTTTCTTGGGTATTATTGATATGGTCGGTAAAATTGATCGT
TAATTTCGGACAAAGTACCGCTTTGGCTCGCAATAGATGACGTAGGCGACTAACCGAAAA
CTTCGGCGAATCAAAATATTTTGGATTTGGATAAAAGCGAACCGTTGTGCCTGTTTGGCG
TTTTGGACAAGAACCGATCACTTTCAGCTCTTCCACTTTAACGCCATTTGCAAAAGCAAT
GGTATAAATCTCGCCATTACGTTTAATGGTGATCTCAACACTTTCAGAAAGGGCATTTAC
AACCGAAATCCCTACACCGTGCAAACCGCCTGAAAAGGTGTAATTTTTATTAGAGAACTT
ACCGCCTGCGTGCAGTTTTGTTAGGATAAGTTCCACCCCTGAAATTTTTTCAGTCGAGTG
AATATCCACAGGCATACCCCGTCCATTATCAACGACTTCAAGGGAATTATCGCTATGTAA
GATAACATCAATTTGATTAGCAAAACCTGATAACGCTTCATCGACACTGTTATCAATTAC
TTCTTGCCCTAAGTGATTTGGACGAGTGGTATCAGTGTACATACCTGGGCGAAGTTGCAC
AGGTTCAAGATCTTTGAGAACGGTAATTTCATCAGCACCGTAGCGTTTTTCTGACATAAG
TATCTCTTTACAGCCTATAGGAAAACAGAGAAATCACTCTAGTAAGTTTGAGCGATTAGA
TTCAATGAAAAGATTCTTTATATTGATTAAATGAAAGAAGATATATATGGAAAATCAATC
ACGAAAATTATTAAATTGAAGAGGCTGCCCTAATTCAGCATTTTTCACAAGCTGTATTGT
CGATTGTAAATCATCACGGGATTTTCCTGTTATGCGTATGGAATCTCCTTGAATTTGAGC
TTGTACCTTGATTTTAGAGTCTTTAATAAGTTTAACAAGCTGCTTAGCCATATCGGACTT
AATCCCTTGTTTTAATTTAATTTCTTTTGTGTAAAGTTTACCATGATGTTCACTTTCAGA
AGGAATATCTAGGGAAGTATGTTCAATACCACGTTTAATACAGCATCCTATTAAAATTTC
AATTAACTGTTCAAGTTGAAAATCAGATTCTGTAGTAACCCGTATAAGTTCATTTTTTTC
ATTAAGTTCTATTGTGGCATCAACTCCTCGAAAATCATAACGTGTACTTAACACCCTATT
TGCATTTTCTACTGCATTGCGTACTTCATGTATGGTAAGTTCAGAAACAATATCAAAAGA
TGGCATCTTATTCTCCTTCTATGAAATCAAATCAGAGTTTTTTCGCAATTCTACCATAGC
ATTCCACAAACTATGAAATTAATTCTTATAAGATTTCTTGATGTATTTTATTAGATTGAA
GAATTGTTGACGTCCAAGTCTTTAAAGACGAAGGCTCCAACTAGCTCCGATTGATTGTTA
TAGGCTACCCTCGGTGAGCTCTTTCTGCTGAACACTTATTATCAAGTAATAACAAACTTA
ACAAGATTGAAATAACTTACGCTATTTGTACCTTATATCTCCGCCCGAAAGGGTAAGTTT
TATGGCACATAGCTAATAAAAGCCACCTCAATTTCTCAAGGTGGCTATATTCAATAAATC
AACGCAAATTACGCTTGACCTTTCACTTCTTTACGACCATTGAAAGGTGCTGGTGTACCT
GCCGCTGCCAATGCTTCTTCGATACGGATTAATTGGTTGTATTTCGCAACACGGTCTGAA
CGGCTCATTGAACCCGTTTTGATTTGACCTGCTGCTGTACCCACCGCTAAATCAGCGATA
GTTGCATCTTCAGTTTCGCCAGAACGGTGTGAGATAACCGCTGTGTAACCTGCATCTTTA
GCCATTTTGATTGCTGCTAAAGTTTCAGTTAATGAACCGATTTGGTTGAATTTGATTAAG
ATTGAGTTTGCGATACCATTTTCGATACCACGGCTTAAGATCTTAGTATTGGTTACGAAT
AAGTCGTCACCTACTAATTGAACTTTGTCACCTAATACTTTAGTTTGGTACGCAAAACCT
TCCCAGTCTGACTCATCTTGACCATCTTCGATAGACACGATTGGGTACTCTTTGCATAAG
CCTTCTAAGTAGTGAGTAAATTCTTGAGAAGTGAATGATTTACCTTCACCTTTCATTTCG
TATAAACCGTTGTCTTTGTTGTAGAACTCAGAAGACGCACAGTCCATCGCTAAAGTTACA
TCTTTACCTAAAACATAACCTGCTTTTTCTACTGCTTCTTTGATACAAGCTAATGCATCT
GCGTTAGAAGCAAGGTTTGGTGCGAAACCACCCTCGTCACCCACAGCAGTATTTAAGCCT
TTCGCTTTTAATACTTTAGCAAGGTTGTGGAATACTTCAGCACCGATACGAAGTGCTTCT
TTTAATGTTGATGCACCCACTGGTTGGATCATAAACTCTTGGATATCAACGTTGTTGTCT
GCGTGCTCACCACCGTTGATGATGTTCATCATTGGTAATGGCATAGAGTACACGCCTGGA
GTACCGTTAAGCTCTGCAATGTGAGCATAAAGTGGTAAACCTTTTGATGCTGCAGCCGCT
TTTGCGTTTGCTAAAGAAACCGCTAAAATTGCGTTTGCACCAAATTTAGATTTGTTATCT
GTACCATCTAAGTCGATCATAATTTGGTCGATTTCAACTTGGTTAGATGCATCTTTACCT
ACGATTGCATTAGCAATTTCGTTGTTTACTGCAGAAACAGCTTTTAATACACCTTTGCCT
AAGAAACGTGCTTTGTCGCCATCACGCAATTCTAATGCTTCGCGTGAACCTGTTGATGCA
CCTGATGGCGCTGCTGCTAAACCAACAAAACCACCTTCAAGGTGAACTTCTGCTTCAACA
GTTGGGTTACCACGTGAGTCAATGATTTCACGACCAATTACTTTAACGATTTTTGCCATT
GTTAATATCCTCTATGAGAGTTAATAGTTAATGTTGAAAAGACTTGCATATAGTAATGGG
ATTTTACAAATTTGTCTTGTAAAAAAGTGATGAGCTTCACAAAAATTTAAGGGATATTTG
ATCGAAGAGGGATTTTTCTAAATTAAGACCAATTATATATTCAAGTATTAAATACCGATA
TAGACTTTTTTCTATCATCATTAATATGGACTAAGCTATATAACATCTAATCTACTTTTA
CGATCACTGGCACAAATTCTTCCTTGCGTAAGAAATTTTGTTCTCTAAAGTTAATCGGAA
AATGGCAGGCAAATTCGTGTTGGCGGAATTTGCGTAGCGGTGGTTTAACGACACATTTTT
TCTGCGCAAAAGGGCAACGAGGCCCAAGACGGCAACCAATAGGCATATCTTGTAACATTG
GAGCTGAGCCTTTAAGGGTATTCAAGCGACCTTTAAAAGGCAAAGGTTTAGAAAAATCGG
GTACGCTATGCAGTAGTACTGCGGTATAAGGGTGATAAGGGGTTTCCATAATGGTTTCTT
TCTCTGCAATTTCAACGGTTTGCCCGCAGTACAAAACGTTAAATGAATCTACCCACTTGT
AAATACTGAGCATATCGTTACTCACTAGAATAATAGACGTACCAAGATTTTTGTTCATAC
TGGAAAGCAAGCGATAAATTTGTAGCTGTGTGGTTGATTCCATTGTATTGGTTGGTTCGT
CAGCCACGAGCAAGCGAGGCTGATTTGCCACTGCCATTGCAATCATCACTTTTTGTGCTT
CACCTTCGGTAATATCCGTTGGATAGCTTTGCATAATATCTTTATGATCTTTTATCCCCA
CTTTGTGTAGTAATTCAATGGCTTTTTTCTTTTTCCAGCCAAAACGTTCCCACCACTTGC
CTTTAAAGCGGATAGTTTCGATTAATTGTTTACCAATACGTTCGCTTGGGTCTAAGCAAG
AGAGTGGATCTTGGAAAATCATTGAAATCTGATCACTAACCAGTTTTCGGCGCTGATAGG
GGGAAAGTTTCAGTAATTCAATATCGTTAAAGCGAAAGCGGTCGGCAGTAATGATCCACT
CGTCTTTGACTAATCCGCAGATCACTTTAGCAATTAAACTTTTTCCTGACCCTGATTCGC
CAACTAAACCACATATCTCACCGCTATCAAGGGTAAGATTGATATTATCTACCATTTTTA
TACGCCCGTTTGGCGTATCAATTTCGATACTTAAATGTCTAATATCCAGTAATGCCATTG
TTTCCCTTCCCTAATAACGATATTTTTCAAGCACCCGTACAATGCTGTTTCCAAGCATTG
TAATGATAAGTAGAGTAAAAATGATAGCAAATCCAGGAAGAATGACCGTCCAAGGGGCAA
CATAAATTAATTCAAGAGAATCGCGGATCATCGCTCCCCATTCTGGCGTTGGGCTCGTTG
CCCCCAGTGAAATAAAGCTCAATGCACTGATGTCTAACACGGCAATAACAAAAATATGCG
CAAGTTCTTTGACGGCAATCACAGTTAAATTAGGTAAGATCACTTCACGGATTAAATCTC
GTTTTCTTGCACCCTCTAATTTTAAAGTGATGACATATTCTCTCGCCAGCTCCCGTTGGG
TCATTTGATAAATTTTATGGATAAAGTGAGGCAACATAGCAAGAAAAATGGCCAACATTG
CATTAATGAGAGAGACCTCCATTAAAGTTGCAATGATGATGGCAATCAGCAAAATCGGCG
TAAATAAAAAGGTATCAAAAAGATGACTGAGAATAAAAATAGATCCACTCCGTTTTGTCC
CTGCAATCACGCCAAGAATGCCACCTAAAATACCGATAGCAATGGTAATGACCAATGCTG
AACCAACGGTGTAGTAGAAGCCGTAGAGGACGCGACTGAAAATATCTCTTCCTAGATCGT
CTGTGCCAAAAAAATGGCTAATCTGACCGCTATCACTCCACGATGGTGGCATTAATTCCA
TTCCGCTAAATTGCCGATCGGCTGCATAAGGGGCAAGTAAATAGCCAAAAAAAACCAATC
CCATCAGAAGAATAAAGAGATTAAGGCTGATGAGTGCAAAGGTGTCTTTCCTCAACTCTA
TCCAAAATTGGCGTAAATACGCAGATTCTCGAAACTGTTCGGGGTCTTGTGCGAGTAGCA
TTCTTTATTACCTTTTTACTAATACTGAATATAACAATAACATCTTTTACTCTTAATTCA
TTGTTTGATAGACAGTATAGCATTCTATTCTTGTTCTAACATCGCCAACAAATGTTGTTT
CAACATCGCCTGTTCTTCCTCCGCCAAAGCCCCATTTTGCTGATTGCTCACCACAAAAAA
ATCCTCCACCCGTTCACCAATGGTCGTAATTTTAGCGTTAATCAAATTCAACTTAAGCTG
CCCGAAAATATACCCAATTTGAGCCAACAACCCCTCTCGGTCTAAGGTAAATAGCTCAAA
AGCGGTCTGATTTGGCTGGGAATTTGCTAAAAAACGGATCTTGGTTTTTCGCTTAAACGC
CTGATGTTTAACGGATTTTTTACTTGGATTAAACACTTTCTCCGTATTCGCAAGCAAGGT
TTTAACCAATGCCGACTGAATTTGTTCACTTCGCTCATCATCGAGTGGCTCGCCGTTCAT
TTCCGTAATAATAAAACTATCCAACACCAAACCATGATCGCTCGTAAGGATTTGAGCATC
GTGGATACTCACTTTCTTCTGACTTAACATCTGTGCAATTCTCGCAAAAAGCTGGGCTTG
GTCTTGGCAATGCACAAAAATTTCTGTCGCTCCCCGTGCATACTGATTGCTAATCAACAC
CATCGGCAACGCAGGATCTTTTAAATAATGCAAGGCGTGCCAATAAAGCTGTGTCGGGCT
GTTTCGCACAAAATAGCTTTCAGGACAGGATTGCCAAAATTGCAACATCCGTGTTTTTTG
TTCAGCCGAAAGTAACGCCTCAAGTTGTACATAGGCTTGCTGTTGATGGGCTTGGCTCAG
TTGCTGATGATTAATCGTTTCCTCACTGCCTAACTGCAACTGCTGTTCGGTAAATTGAAA
AAGTTTAAGGAAAAGCGACCGCTTCCAATCATTCCAAAGGGTTTCATTCGTTGCACAAAT
ATCCGCAACGGTTAAACAGGTTAAAGCAGCTAAAGCGGTCGGATTTTTCACCACATTTGC
AAAAGTTTTCACCACATCGGGATCGTGAATATCCCGACGTTGTGCCGTAATTGACATCGT
CAAATGCTCTGCCACCAACCACGCCATATAATCACTTTGCTCTTGAGAAAAGCCGTGTTG
TTGAGCAAAAGCACGCATATCTTCCGCCCCAACTTTAGCGTGATCGCCCTCTCTGCCTTT
AGCAATATCGTGGAACAAGGCTGACAAATAGAGCAACGGACGGTCTGCCAGTGTCGGAAA
CAGACGACAACAAAGCGGATGTTTTTCGGCATTTTCCTGTTGCAGAAAACTTTCTAATTT
AAGCATCACCTGAACCGTATGCTCGTCCACCGTATAAATATGAAAAAGATCAAACTGCAT
CAAGCCTTGAATACCAACCCATTGCGGTAAGTAAGCGGTTAAAACGCCCAACTGATGCAT
TGGCATAATGGCTCTTTTAACCACATCAGGCTGAGAAAACAGCCGAATAAAGCGATGTCG
AGCTTGAGGCAGTTCACACAACGGCTGGTTTAAGGTCTGTAACGCCAGCCGAAGTTGTCG
CAACGTCGTACTGGCTACACGCACCTGCGTATGCTGAGTGAGATAGAAGAAAAGATCCAA
AATCCGCTCAGGTTGTTGCTTAAAAATCAAAGTGTTACTACAAATTAGCTGTTCCCCTTG
CAAATAAAAATAGTCATCAAGCGGCTGTTTTTGCTGTACATTTTGCAAAGCCTGTAGCAC
CTCTTGATGAAAATGATTGAGCAACAATTGCGTTAATTGCGAAATAGATTGCGTCGCCTG
AAAGAAATCTTTCATCATCGCTTCCACAGGCTGATTACCCTCGCCCTGATAGCCTAACTG
CTCACTCAGTTGTAACTGGCGATCAAACCGCAAACGGTTATCGTAACGCTTTAATTGCAA
ATGCAAGGCAAACCGCATTCTAAATAACGTATGTTGAGCCTGCTGAAGCTCAATAAATTC
TTCAGAATAGAGCAAACCCCGACTAAACAAACTCTCTAGGCTATACAGCCCATAATGGCG
TAACATAATCCAAGAGAGCAAATGCAAATCCCGTAGCCCCCCCGGACTATGTTTTAAATC
AGGCTCAAGGTTATAACTGGTATTATGATAACGGGCATAACGTTCATTTTTTTCCGCCAT
TTTTGCCTCAAAAAAGGCTTGGATAGACCAAAACTCCGCGTGGAACAGCTTGCTCATCAG
CTGTTGCCACAAGGCTTCATTACCAAGCAAAAAACGGCTCTCAAACATATTCGTTGCCAC
AGAAATTTCCGCTCTGCCCACCTCGACACACTCCGCCAAGGTTCGCACACTCGCCCCCAG
CTGAAATTTGCAATCCCACAAGAGGTTAAACAGTTGATTTAATTGATTTTGCGTCTGTTC
ATCTAAAGGCTGTTCACTCAACACCAAAATATCCAAATCAGACAGCGGAAACATCTCCCT
CCGCCCATATCCCCCGACTGCCACTAAAGCCAAGTCCTGCCGCTCCATAAACCCAAATTG
TTGCCAGAGCGTTGTCAGTAAATCATCATAAAAATGGCTACGTTGTTCGAGTAAATTTTT
GATATCTTCAGTACTAAAAAGGGATTTTTGTGTGCTATTAAATTGCTGAAGTTCTGTTTT
TAAAGTTTGTGTATCAATCATAGCGGTGAGTTTTAGCATTATTTTACGAAGAATTGTAAT
GGATTTCTGAGCGTCCACCAAAGAGGATTTTTAAAGTAAATTGTATGAATAACAAAATTT
CTTTTTAGGCTGAAATTCCCAAAATCTCACCACTTATTCTATGTTAGAATTCTAGCAAAT
TTTCAGATAAGGATTTTCAATGAGCAAACAGGGTAAACCATTTATTTTACATTCCCCCTT
CAAACTCTCAGGCGACCAACCGACTGCGATTGCCAAATTAGTCGAGGGATTGAATGATGG
CTTGGCACATCAAACCTTGCTAGGTGTAACAGGATCGGGCAAAACCTTTACCATTGCCAA
TGTGATTGCGACTTTAAACCGTCCAGCAATGGTGCTTGCCCCGAACAAAACCCTTGCGGC
ACAACTTTATGCCGAGATGAAAGCCTTTTTCCCTGAAAATGCGGTGGAGTATTTCGTTTC
CTACTACGATTACTATCAGCCCGAAGCCTATGTGCCTGCTAGCGATACTTTTATTGAAAA
AGATGCCTCTATTAATGAGCAGATCGAACAGATGCGACTGTCTGCCACCAAATCTTTTTT
AGAAAGACGGGATACGATTGTAGTCGCATCGGTGTCGGCAATTTACGGCTTGGGAGATGT
AGATGCCTATATGCAGATGATGTTACATCTGCAAGTGGGGGAAATGATCGACCAACGCAA
AATTCTCTCTCGCCTTGCTGAATTACAATATACTCGTAACGATCAAGCCTTTCAGCGGGC
GACTTTCCGTGTGCGTGGTGAAGTGATTGATATTTTCCCTGCCGAATCGGACGGTGTCGC
TCTGCGTGTGGAACTGTTTGATGATGAAATCGAAAATCTGTCCTTATTCGATCCGCTTAC
AGGGCATAGTTTAGGGCGAGTTCCCCGTTATACGATCTACCCAAAAACTCACTACGTTAC
GCCGAGAGATCGGATTTTAGAAGCGATTGAGCAGATCAAAAAAGAACTTGCCGAGCGTCG
AACTTACTTTATCAAAGAGAATAAATTACTCGAAGAACAGCGGATCGCCCAGCGTACCCA
GTTTGATATTGAGATGATGAACGAGTTGGGCTACTGCTCAGGCATTGAAAACTACTCACG
TTATTTATCGGGCAGAAAAGAGGGTGAACCGCCACCGACTTTGTTTGATTATATGCCGTC
TGATGGCTTGCTGATTATTGATGAGTCCCACGTTACCGTGCCACAAATCGGCGGTATGTT
TAGGGGCGACCGAGCAAGAAAAGAAACTTTGGTGCAATACGGTTTCCGTTTGCCATCTGC
TTTAGACAACCGTCCGTTGCGTTTTGAAGAGTTTGAACGCTTATCGCCACAGACAATCTA
TGTATCGGCAACCCCTGGACCTTACGAATTAGAGAAAAATCCAGATGTAATCGACCAAGT
GGTTCGCCCGACTGGCTTACTTGATCCGATTATCGAAGTTCGTCCTGTGGCAACGCAAGT
GGACGATTTATTATCGGAAATTCATAAGCGTGTAGAAGTGGACGAACGAGTGCTAGTCAC
AACGCTGACCAAAAAAATGGCGGAAGATTTAACCGACTACCTCGATGAACATGGCGTGCG
AGTGCGTTATCTACACAGCGACATCGACACAGTCGAGCGGGTCGAAATTATCCACGATTT
ACGAATGGGAATGTTTGATGTGTTAGTCGGGATCAACTTGTTGCGAGAAGGTTTGGACAT
GCCAGAAGTGTCGCTGGTGGCGATTTTAGATGCCGACAAAGAAGGCTTTTTGCGTTCCGA
ACGTTCTTTAATCCAAACTATCGGACGTGCCGCCCGAAATCTCAACGGCAAAGCAATTTT
ATACGGCGACCGCATCACTAACTCAATGCAAAAAGCGATCACAGAAACCGAACGCCGCCG
AGAGAAACAACAAAAATACAACGAAGAACATGGTATCGTGCCACAAGCGTTGAACAAAAA
AGTCGGCGAGTTGTTAGATATTGGGCAGACGGATAAACCAAAACGCAGTAAAAAATCTGC
AAAATCAAGTGATGATCAGACCGCTTATATTCCGAAATCTCGTAAAGAGTTAGAAAAAGA
ATTGAAAGTGCTTGAGCAACAGATGCGAGATTTTGCTAAAGATCTAGAGTTTGAAAAAGC
GGCAGCGGTGAGGGATAAGATTAGGGAGTTGAAGGCGTATTTGTTAGAACTTTAAAAGTA
ATTTAAATTACTTCATAAAGAATACTAACCATATTGAGATTTATACAGTATCAATCACAA
ACTCAAACCAATCAATCACATCTTTTTCGTGAATGCCGTTGGGGATTAACACCCCTGCTT
TTTTTACTGAATTGGGATCTTGTGAAATCAGTGGGTGCCAATCAAATAATGGCTTACCTT
CGTAAATCAGTCGATAAGCACAGGTTTTCGGCAACCAGCCAAAATCGGGTAGGTTCTTTT
TGGTGAGCTTGGTACAATCTTTTTCGATTTTGAAACGCTCAGCATAGTTAGTACAACGTC
CTGTATTCACATCAAGCAAATTACAGGCGACGGACGTGTAATACAGTCGCTCCCGTTTGC
CTCTGCCTTGAATATATTTGCGATAACAACATTTACCACAGCCGTCACACAGCGCTTCCC
ACTCTGCTTCATTCATTTCAAGCAGAGTTTTGGTTTGCCAAAAAAGCGGTGTGATTTGAA
GATTTTTTTGCAACATTAACGAATCACAACCGCTGAGCCAGTCGCAACTACAATAAACAT
ACCTTTGTCACCGCCCATCGATTGATATTCCATGGACACACCGACAACGGCGTTTGCGCC
AACTTTTTTCGCTTCTTTTTCTAATTCTTGCAAAGCTTCTTTTCTCGCACTATTTAATTT
GCTTTCATAAGCGCCTGAACGTCCGCCAATGACATCTGTGATACCTGCTAAAAAATCACG
GATAAAGTTTGCACCTGACACGACTTCACCAAAAACTAAGCCTTTGTACTCAACGATTTG
ATGGTTTTCAATATTTGGGGTTGTGGTAATAATCATAATGTTCCTATTTCAATTGTTGTT
TAAGGGATTGTAATGCAATCGCTCTATGGGAGATTTTTTTCTTCTCGACGGTTTCGAGTT
CTGCAAAGGTACAGTTTTTAGGTGGGTAGAAAAAGAGTGGATCGTAGCCAAAACCGTTTG
AACCACGTTCTTCACACAAAATTTGTCCGTAACATTCGCCTATCGCAATTTTTGGAGTCG
GATCAGTCGGGTGCTGTAACATCACAACGCAACTGACAAATTTTGCAATGCGATCTTCAT
CGGCAACATTTGCCATTTCAGCGAGTAATCTTTGGCGATTGGCTTGATCGTTCCCTTCTT
CACCTGCATAACGAGCAGAATAAAGCCCCGGCTCACCGCCCAATGCTTCTACCGCTAAAC
CTGAGTCATCGGCAATCGCAGGTAACCCTGTCATTTGTGACGCATAACGAGCTTTAATCA
GTGCATTTTCCACAAAGGTTAAACCAGTTTCTTCTGGACTTTGAATGCCAAATTCACTTT
GGGCAATCACTTCAAAGCCAAATTCAGCTAATACATCAGCCATTTCTTTCACTTTGCCTT
GATTGCCTGTGGCAAGGACAATTTTGGTTTTGTTCACTATCTCTTTCCTCATATTAAAAT
TTCTAAAACTATGTGCATTCACAAATACAGTAGGGACACACTGAGTGTGTCCGTTATCAA
TATTTTTCGACATATTATTGATTTAATTAACGCCCTGCGGACACACGCAGTGTGTCCCTA
CCTTAAAAATTGTTTGCTAGGACGCCAAGCGTGGCGACCTTACTAGGTTTAATGTCGGCG
GTTTAATACAAACTCGGATCGCTCTCATTCGGTCGGGTTTTAAAACGGCGATGTAGCCAC
ATATATTGGCTCTGAGCTTGCATAATCTCGCCTTCTACGACCTTATTCATCAAAGTTGCG
GTATCAACGTCATTTTCACACTGGCTAAAATCAACTGGCGGGCTGATTTTGACGGTATAG
CCTGAAAAATCCTCGTTTCGCATTGGAGTAAACGGCACAACGATACTATTTGAAGCAGAA
CGTAATAACATTCTCGTACCAGCTGTCGTACAGGCTTCTTTTACGGCAAAAAACGGCACA
AAGACGCTGTTTTTGCGTCCGTAATCGTGATCGGGAGCATACCAAATGGTTTCCCCTGCA
CGAAGAGCTTTAATCATACCGCGTAAATCTTTGCGATCTAACATTGCTTTGTTAGAACGT
ACTCGCCCACGAAATTGAATCCAATCCAACAGCGGATTATCATTAGGACGATAAACACCG
ATGCCTTGACGCTGTAGTCCAATCATTCTTGCACCAAACTCAAGCGTCAGAAAGTGAACA
CCAACTAAAATAACTCCTTTACCCTCTGGCTGATTTTTCAGATGTTCTGCCCCCTCCACT
TTACATAGTTTAAGAATACGTTCATCTGACCAAAACCATGCCATACCTGTTTCAATAATT
GCCATACCAACGGATTCAGCGTTTTTAGCTAAAATCTCATCAATTTGACTAGTGGTATAA
TCAGGAAAACAAAGTTCCAAATTCCGTTTGGCAATTCGCATACGGCGTTTACCAAAACCT
AAGCGAGTAAACAGTTTGCCTAAGCCCTTACCGACTTTTACTAACATAGGGTAAGGTAAG
CATAAAATCAGTTTAAAAATTCCTAATCCGAACCATAAACCCCAATACTTTGGGTGTAAA
AAAGCTCGTTGAAAAGGGGGAAGTTGTTTATCTATCATTATATTGTTTCCATTGATTTCA
CTGACAAGCGAATCCACTCTAGTGCGATTTTTCGATGAGCAATGAATAAATTATACAAGG
CATCTTCACTTAATAGGCATCGAATCATCTCTGAGGGAATTTCCCCTCGTTCATCTGCAT
TATAATCTTCTTGCCACTGTTCAGAATAATAATTTTCTAGTTCTCGGATTTTAGGTAAAA
GAACTGTCCACGACTGCTGAAGCTGTTCCATTTTATTCATTAAGCTACTTGCTTCATTTA
AAATCTGTTCCATTTCACGAATTTTCGCCAAGCGAGCTTCTGATAACATCATACCTCCAA
AAAATATCGTTAGAATTATAGTCAAAAAAACCAAAAAAGTGTTAAGTAGATCAAATTTTT
GAAAATTGTTTAAATTTAGGGGTTGAAATTTTAGGGGGAAAGGCATACTTTGAAGCTATC
CATTCAACGACCAACAAGGTCATAACAAAGAGGTAAATGCTATGACAATCAATATTTCAA
GCAAACAAATGGAAGTGACTCCTGCAATTCGTACGCACATTGAGGAGCGTTTGGCTAAAC
TGAATAAATGGCAAACTCAGTTAATTAACCCTCACTTTATTATCCACAAATTACCAAATG
GTTACGAAGTTGAGGCTTCTATTGGAACCCCTGTTGGCGATTTATTTGCAAAAGCACACG
ATGAAGATCTCTATAAAGCTATCAACGAAGTAGAATCAAAACTTGAAACCCAGCTAAATA
AACAAAAACATAAAGGTGAAGCACGCAGAGCAGATGATAGTATTAAAAAAGCGAATGAAG
CATTATAGATGGCGTAAATATTTGTATCTGAGATAACATATCCAAGCGCTGTTATTTGTA
CATCTATCTCTAATTCTAAGTATCTTCATTTTAAACTTATGGTGGTCGCTTAGGCGATCA
CCAAAATCAATAAGCTGGCTGTTTCTAGTTTAGAGTTAGCATGCTTCATTTTTGCCACCT
CATTAATTGCGGCAAGTAGGCAAATTTGTTTGCTGATCTGCCAAAAACTATGCTATTTAA
AATGTCACATCATCAATTGGAAATACGTTTCTTTCCTTAATTACTCGACGGATTACATCA
CCTAGAGATTCAATAACACTTGTCGTATAATATGCCGAATTCCTGCTCACCTATAAAAAT
ACCTGTATCTAGATGTATTATCACAGAAACAGGTATTTACACAAATTTATTCCATGCTCT
ATAGAAAGTTAGAACTTCATCTCTACTGAAAGGACATAGTTTCTACCAGGTGCGGCATAT
CTTACGTAATCTTTCACATTAGTATGCTGATGAATCGCATTAAGCGAAGATTGACGTACG
GATTCCCAAGTGGTGTAACGGTAATTCATCAGATTATATACACCCGCTCGTACCGTTACA
TGTTTCCAAGGGGTGACATATCCTGTTAAGTCAAAGGTATGCCAAGAGCGTGTTCTTTTT
TTCGTAGCAGTTCGTTCATAATTGGCAAAACCGACTTGTTCATTACCTCTTAACTCATCT
GGATTTTTTCCGCTAGAGTGAGTCATTGTTAGATTCACGCCCCATTTTTCATCTGGTTGA
TCGTAACCGATCCCTACGACATAGCGAGCAGGCTGAATGGTGTCTAACAATGGGGTGCGA
ATGTTCATATACCCAGGATAATTTTTCACCTCTTTCACTCGCATTTTGCTATATGCCAAT
GTTGTATAAATGCCCTCTGGAATCTTATCAAATACCCCATTCCAATCTAACTTACCAATC
AGATTAATACCGTCTAATTTAATATCTTGCACATTGAAATAGTTAATCATTGATTGAGTT
TGGTGCATTTTTTCTGCTGGGGCAATCAACTGTTTATAGTCATTTTTGAAATAACTGACT
TCAACGATACCAAAATCACCTTTGAATGTTGCTGCAATCTCTTGGTTTAAGGATTTCTCA
GGAGATAATTTCTCTGCTTTTTGGTAAGCATCGCTCGAACCTGCCTTTGCACCATCATAG
CGTAAGCCAAATAGCTCTTGGAAACTTGGCACTCTAAAGCCTGATGATGCTCGATAAGAG
AGTGATAGGAATGACGTTGGTTTTGCAACTATGCCAATATTCCACGCACTGTTTTTATAA
TCGCCTTGATTTGCCCAGCGGTGAGTACTGCGGAATTTATGCTTATCGAAACGGTAACCC
AAACCAATATCCAAATACTTGGTTATAGCAAAATTATCTCTCAGAGCGATGTAGTGATTA
TGCCCTTTAATTTTACTTGTAGCACAATCTGCTCTGCCTGCAATAGTGCCAGTATAGTCA
CAGACATTTTGAGCATAAATCCCCTGATCTTTTAGCTCATAGATGTAAGGTGTATTTTTA
TAACCGTTACCATCAATGCGATGCCAAGTTCCCACAGAAAACTCACTCAAAATCTCGTGG
CGTTTTAAGGTGGAATTAAAACGGTCTGAACCTAATAACATATTGAATTGATGTTTGCCC
AATCCCGTTTGTACAGTTTTATCTAACGATAGCTGAATGGTGTCGTGTTTTTCTTCATAA
GAACTCTGCTCAGTTTTAGTGGAAGACCAGAGTTTGTCTATGGTTGCACGGCAATTCTTA
TCTACGGTTGGATATTCGGAACAGTTGTTCTCTCTCAAGCGGGTAGATAAATCAATTTTT
TGCTGATCGAAACTTAAAGATAGACTATCAATCAGGCGATTTTCATCTTGATTGGTATAA
CGATATAAAGCACCTAAGCGATCACGAGTGTGCCACTCATCAATAAAACGAGCTTTTGCC
CAACGTAAACCTTTTGATGATTTCACACCATCTTCCGTAAAGTAGTCAATAGCAACACCA
TCTAAAGCATTATCACGATATAACCCTTTAGCATTATTCATTGGATACCACTTATCACCA
TTTTTTAAATCTGATAGCTGCCAATAAGCAGGATAGGTCATATCGCGAGTATCATAGCGT
TGCTTGCTATGTTCATAAACACCAGCCACATAATGTTTTGGTGAAAGGCTATAACCTAAT
TTAACCAACCAAGAATCAGATTTATATTTCACTGGATCAGGCAAAGCTCGTTCTTCACCT
GTATATTCTTTAGCACTAAGTTGCTCTGTTAGATACTTTTGCCCATCATAAGACACTTTA
GCCTGCTGACGTGGTTCGCAGTTCAAACTTGGACAATCATTCTTAACTTTAAACCAATTG
CTATCTTGAGGATTATTGTCTGCGAGATCCACTCTTTGAATACGCTTAGAACGACTTTCC
GCATCCTTATGAGCTTTCGTTTCCTTACCATCACGGTGAGTGTAAATCACAAGAGCATCA
AAGCCATTGTGACTACCCGCAAAAGCAAGTGAGTTTAGCCATTGTTGATTTTTACTACTG
TAAGCACTTTTGGTATCTAATCCCCAAGATTGCCCTGGCTTAATAATGTCGCTTACCTCT
TTGGTACGGAATTGCACCGAACCGCCTAGCGAGCCACTACCAAACTCAGAAGAACTAGCC
CCTTTACTAATTTGGATCGAACGCAGATTTTCGTATTCTATTTCATTAATAGCACCGCTT
GAGGAACGTGAATATTGACTTACATAGGATTGAATCTGTGGCAAACCGTCTAATGCCAAG
CCCACACGATTACGATCTACCCCGCGAATTGAGTAGCCTGTTGTTGCACCTCGCCCTTGT
TCTACCACTGAAATACCGGGGTCGTAACGAGTCAGATCTCGCATCCCTAACACTTGATCT
TTACTGAGTGAGTCTGGCGTTTTCACCACTTTCCCTAAGCCTGTCACTTCGTTCTCTTTT
TTATGCACTTTCTTTTTGGTACCTGTGACATAAACATCGTTCAATTGTACCGCTTGTTCT
GCATAGCTTTGTGCGGCAAAGAGGCTAAGAAGAGCAAGGCTAATCAGATTTAATTTATTT
TTCATAGCAAATTCCTTATTATTTTTTTACTTGTTGTTTTGCACCAAAGACAGCACCTAC
ACTGCCATTGTCTGATTTATGGAAGAATTGTCCGCCAAGCTCTGCTGCCGTTGGACCATA
GAAGCCACCATTAACTGCTACATCGCTAAATTTCACATTGTCATAACGTGAACTGCCTGA
GTCTAGAGCGAAGCCAGTATCTGAGGTTTTAGCTTTTCCGGTAAAACCATTACCATTAAT
TTTTGCATCTACGGTAAACACAGGATTTACACCGCCTTTATCAAATAACTTGCCGCTTAC
TTTTTTATCACCAAAATTAACATCAAATTCTGAGCGATAGCCCGATTCTCGATTATTATC
CGCTTCCGCTATCCAGTTCGTCCCTTTAGATACGAGTGCATCCCAAGTACCAATATATTT
ATAGTTTCCGCCTTTTGGCATCTTATCCGTTGTAGTACGTTCACCTTGTAGGAATAAACT
ATTATCTTTGGCTGTTTCACCCTCTTTTTGCCATAATTGACCAAATTTCATATATTCCAA
ATTACTACAGCAAGCTACAGCTACCATTGTTTTACCGTTGATCTCAATCGTTTTACTGTT
TTTAAAATCGGTACCTGCTAGATCCATTTTTTTCCCATCAATAATTAAAACGGAAGCATC
GCCAAAATTGGTAAGTTCTGAAGAATTAAAATGAGTTAAATCAATTTTTGAGGCATCAAT
AATACGAACGGTGTCAACATTAGAGCCATTGTGTTTTGCTGAAAAAACGGCAAAAAGAGA
TTTGTCATTTGTGATAAATTTTCCTGCAAGTTCTTCTGCCTTAGGTCCATAGAAACCACC
TTCAAGATAATCAGAAGACTTACCTAAAATTGCATCACTAGTGTCTTTGGCTATTGCTTT
ACCTCTAAAACGATTTCCTTTAAGTTCTGCTTCAATACTGTAACGCTCTAATGATTCTGC
ATTTGCTGTTTTGCTATTTAATTTTCCTTTTAATTTTTTTGTTGAAAAATCAACTTCAAA
TTCAGATGTATAGGTTCTACCTTTAGCATTTGCAGATGTTGTTGCAATTCTCTGCCCTGG
ACCATACCCATTAAATTCAGGGTTACTATTAGGTCTTTTGGCATCTAAATTAGCATCCGA
GGTAAAATCCCATTCACCTTGATAGGTAAGGACTGGTCCCTGCGGTAATTCTTTTGAGGG
AGTGATGCCTTTATAAAACACATAACCTTTATCACGAGTACCATAATGATCTACATCAAT
TGCATAACCAGAACGAACATACTTCATCGTTTTATCTGCTGTTTTATCTACTACCCAGCC
ATAATTTTGATCAGCTACACTTTTGATAGTCTCGTGATTTGGTATTTTATTAAGATCTTC
ATCAGTAATTGCTTCTGGATTTGAGATTTCCGTTCTTCTTGCTCCACTTTGACTCACCGG
AACCTTTACAACATACCCCAAAGCAGGTTCCATCAATTCCCCTAACTGTTCTTTTACTTT
CTTATCGGTTTCCACATCCTGATACTCTTCTTTAGACACGCTTGTTGTCTTATTAGGCTG
GACATCTTCTAAATCAAAACTTCCTTTTCCGCCAGAACAAGCGACAAGAAACAGCGAAGT
AAACGCTAACGCATAGGGATTAAGTTTAAAATGCATATTGCCTCCAATAATAAAAACGCT
GCATTTATTTGGTTGGTTGGGTTACAAAGCCAATTTTGGTTAGCCCAACATTTTGAGCTA
ATTCAAGGACTTTCACGATATGTTGATATTCCACGGAAATATCCGCAGAAATAGCAATAA
CGGTATTTTTATTTTCCTGATATTTTGTCAGAAAAGATTGTTTTAATTCTTCTTCATTCA
CTAGCTTTTCGCCTAAATAAATGCCCGTAGGATTAATCGCCACCCTGAAAATATCTTTTG
CTTCATCTTTTTTCTCAACATTGGCGGTTGGTAGTTCAAGCGGGATAGATTGCGTTAATA
TAGGCATTGTGATCATAAAAACAATTAATAACACCAACATTACATCTACTAATGGCGTGA
CATTAATTTCTGACATTACCGAATTTTCATTTTTATCAAAACTTCCAAATGCCATTATTT
ATTTTCTCCATAGTGATGTAATAAATAGATAAATAGCTCGTTTGCGTAATGATCTAAATC
TTGAGAAAGATTACGATTAAGGCGAGCAATTAAGTTATAAGCAAGCACCGCAGGAATGGC
GACAAATAATCCCATTGCCGTTGCAACTAAAGCCTCACCTATAGGGGCAGATACGGTTGC
AATACTGACTTGCCCTTGCTGACTAATATCCATAAGTGCATTAAAAATTCCCCAGACTGT
GCCAAATAATCCAATAAACGGCGCAACTGCACCAATAGAAGCGAGTGCAACTAAACCGCC
ATCATATTTACGCAACGATTGAGTGATGGCATTTCGCAAATGCAATGTCAGGAAATCTTT
AAATGGAAGTTGATGAGATAAATGGTTCTTTTCTTTAGCTTGATATAATTCACATTGTTT
AAAAGTTAGCTGTAAAATATCTGCAATTTCAGACCGCTTGTTTTGAATATATTGCTCTGC
TTGAATAAGATTTTCAGCAGATTTTACTAATTGAAAACTTTTTTGGTTATTTTTTCTTAC
ACCCATCATTTTAATTAGACGGATTAAAATAATACTCCAAGATAAAATACTCATCACGAC
TAAAATTCCAAAGGAAATAGAAAGTACAATATCTTGTTGCTGAAGAAGTTGAATTAAATT
CATAAATTACCTCAAATAATTTAGGCGGCTGCCCCACATTTAAAATGAATACTGAAAATC
ACACTGCCTACGACTGCACTATTATTTACTTTAGCTGGTTGATAGGTGTGTCCCGATGCC
ATTCTGCTTGCTTGATTATCCAAACGTTTAATACCTGAAGAAGATAAAATCTCTACATTT
GTTGCTTTACCGTTCGTTCCTATTGTTACCTTTAATTTCACACTGCCTACATCATCAGAT
TCATCAGAAATATCTGAACAACGACCTCGCATTGCACTGCCATAACCTGCACCAAGAGAA
GCATCTACTTTGGCATTTCCGGTCACAGACTTACTCCCTTCAACACCATTTTGATTTCCT
TGTTGATGATTTTGGGCAACTTGGCTTGTGTTTGTTTTTTTATCTGATAGAGGTTTAGGC
GATAACTCTTTCTTTTTCTCTACTTTTTTGGTGAGCTTTTCTGGGGATTTTTTTATCTCT
TTTTTCACTTTTACTTCAGGTTTCTCTTCTTTTTTAACGAGATCTGCTTGTGAAACATCT
GCTACTTCTGTACTGAGTATTTGCTCTGGCTCTTGTGTCACCTCTGGTTCACTTTCACTT
TTCACTTCAAGGGGCTCTTCGCTTCCTAAATTTACTTCAACCATTTGTAAATTTTCTAAG
TCCCCAAAATGATTGAGATCTCTATCCCAAGATAGTTGTGAAATCGTATATGCCAACCCG
ATATGAACAAGAGTTACAGATAAAAAAATCGAAATGTTATAAAACCTGTTATAAAACCAT
TGCAACATAATATATGAGTATATTAGAATAAATCCAGTGATCAAATAAAAATCATTATCA
ATATGATATCTGATAAGTTTGACAATTACAACATTAATTCAAACAATGTAAGCGCCAGTT
AAGTTATTGTTAATAAAAATCAACAGTCTTGACATTGCTTCATGCTTTTATAGGAACGTT
ATGAATCACTCGTTTATTAGTGCAACACTTTTATTAGTCTTAGCTAACTACTCTATAGCA
AAACTATCTCAGGATAGTATTACTGAACATCTAAATGATAATAGAGTCCAAGCAGAAAAA
GCCGATATCCTCATTCACAGCCATCAATTTAAGGTTCATCAAATCGCTAAGGAGGAAACG
GATAAGAGTAGTATTACAATGACTTCAAAAGAGTTGGTAAAATATCCAGATTTAGTGATA
AGAGCATTATTGCCTGCGGTAATGCAAGGTAATATTGACAATGTCGAATTGCTTTATCCC
ATTTACCAACAGCTTCCTGCACAATTTCACGACCCAATTCTTACCAAATGGGCATCGGCA
ATTGTGGCAAAGAAAAATCAGCAACATACGGAAGCGATCAAGTTATATCGTCAGATCCTT
GCCGAACAAGCAGATATTCAGCCTGTTCGCTTACAACTTGCAGTAGCTTTATTTGAAAAT
AACGAATTGGAGGCTTCGGAAGATCAGTTTAAAAAACTGCGTTCAGAACCGCTTATCCCT
GAAATTACCCAACTTATCGATCAATATCTTAATGCGATAAACCAACGAGATCGTTGGACG
TTTTCGGGTGGCGTGACTTATCTTAACGATCCTAATATCAATAATGCACCGAAAGCAGGA
ACAATCTACGGCAACTCGTACGTACTAAAACTAGAATCGGCACGAGAATCGGCAGAAGGT
GTCAGTTTTAATTTCGATCTCGGTAAAAAATGGTCGTGGGGAAATGGCTTCTTTAATGAA
CTACGTCTTGCTACCAACGGCAAATACTACTGGGATAATAAAAAATACAACGAAATGAGC
TTACGAGGCAGTGTGGGGCTAGGTTTTCAAAATGCAAAATATAACCTGAGGCTGTTGCCA
TTTATGGAACAAACACTTTATGCAGGTGGCTCTAATCAAAGTGATACATTAAGACGTTTT
TCTAAATCAGACGGTTTAACCCTTGAAACAAACTATTGGTTATCACCTAAATGGCAACTC
AACGCCAACTATGAATATGCCGAACAACGCTATGCAAGTCGCTTGCACCTCAATGGCAAT
TATCACTTTATCTCTGGTGGGTTAGTTTATTTAGCCAATGCAAACCAATATTGGTTTGCA
AATTTAAACTACAATCGCACCGCTACTCGTGATAAAGATGATAGCTTTTTCCGTCGGGGA
ATTAGTTTAGGTTGGGGGCAAGAATGGGGCAAGGGGCTTTCTACTCGCCTCTCCGTAAGT
GTAGCTCAAAAACGCTATAAAGGGGCAAGGCTTTTCGGCATTATTCAACGTAATAAAGAA
TATGGCTTCAATACATCAATTTGGCATCGTGCCGTGCATTTATGGGGAATCACCCCTCGT
TTAACCTACAATTTTACTAAAACGCAAAGTAACCACATTTTTTATAGCTATGATAAACAT
AGGGTGTTTATTGAGTTTAGCAAACAAATTTAAACTTATTGTTTGTTATACCTCTGCACC
TCACTCTGCAAATCTAATCCTTTCAACCACGCCATTTTTTCTTTGATCTGCTTTTCCATT
CCACGTTCGGTTGGGAAGTAGAATTGGGTATCTTTCAGTTCAGGGGGGAAGTAGTTTTCC
CCTGCGGCGTAGGCGTTAGGTTCGTCGTGGGCGTAGCGGTATTCTTCGCCGTAACCTAAG
GATTTCATTAAGTTAGTCGGTGCGTTACGCAGATGTTCGGGAACATCGTAATCCTTGCCT
TCTTGAGCTAGGCGTTTGGCTTGTTTGAATGCGGTGTAAACGGCATTACTTTTTGGGGCA
ACGGCAAGGTAAATCACCGCTTGAGCGATAGCCCGTTCGCCTTCGTAAGCCCCTACTCTG
GTATAACAATCCCACGCTGCAAGGGCGACTTGCATTGCCCTTGGGTCGGCATTGCCTATA
TCTTCTGAGGCTATCGCAAGTAGTCGGCGAGCAACATACAGTGGATCGCCTCCAGCGGTT
AAAATACGAGCATACCAGTACAATGCACCGTCAGGGGAAGAGCCTCGAATGGATTTATGT
AAGGCGGAAATCAGGTCGTAATAGCGGTCGCCACCTTTGTCAAAACGGGCTTGGCGTTCG
CCTAACACTTCGGTGAGCAAGGCTTTATCCAGTAATTTTCCTTGTGGTAATTGCTCTGCC
ATATCGCACATTAATTCAAGGCAGTTGAGAGAAAAACGTCCGTCACCATTGACATAATCC
GCCAGCAGTTGAAGCACATCATCTTGAATAATGAGTTTTTCATTGCCTAGTCCACGTTCT
TTGTCTGCAATGGCATTTTGCAAAATTTTTAGAATATCGACCGCTTGTAGTGGCTTGAGA
ATGTAAATTCTTGCCCTTGATAGCAAGGCGTTATTCAGTTCAAAGGACGGATTTTCAGTG
GTTGCACCGATAAAAATAATGGTGCCGTCTTCAATATGGGGTAAAAAGGCATCTTGTTGG
CTTTTGTTAAAACGGTGAACTTCATCAACAAAGAGTAAAGTACGTCTGCCGGATTGTCGG
TTGAGTTTGGCTTTTTCGATGGCATCTCGGATCTCTTTGATACCGCTGGTGACGGCGGAT
AGGCGTTCAACTTCGGCATCAAGTTCGTTTGCGATAATTTCTGCAAGGGTGGTTTTGCCT
GTTCCTGGGGGACCCCAGAAAATCATTGAGTGGCTATGTCCTGCTTCAATGGCTCGGCGA
AGGGGTTTGCCTTCGGCGATCAGGTGTGATTGTCCGACATATTCAGCTAGAGTGCGTGGT
CGCATTCGAGCGGAAAGGGGACGAAAATCCGCAGAAAAATCGAAAGATAAGCTGTTCATT
AGCGTAAATGTAGCCCTCGGCGTATATGTCGCATCAGTAAGAAAATCCACGGCCATAAGA
TGCCGCTTATGATCGCCCCGATGATTTCTTGGGTGTTAAATTCTGCACTATGTAGCACTA
GTTCGATAAAGAAGATAAAGAAACGAATAAGTGCGATATATGCCATCACAAGTAAGCTCT
GTAACCATAACGAGAGATTACGCAAGATAAGATGATATTTGGCAACAAAATAGATCGCAA
TTGACAATACTAACGCGTGAATGCCTAAAATTGAGCCTAAGATCAGATCCCAAACAATTC
CTGCTAAAAAAGCGGTGCCGACACTAACTTTATCAGGCAGAGCTAATACCCAGTAGATAA
GTACTAATACAACCCAAGTTGGGCGTAATCCTTGTAAATCCACAGGCCAAGGCATAATCT
CTAGGACAAAAGCGATGACGAAAATGAAGGTCAGCACTAACATTTGGAAGATCATATTTT
CACGCATTATTCTGCCCCTTGCTCTGTGCTGTGATTAATACCGTTATCGACTTCTGGCTG
TGTTGCTGGATTTACAGTTTCTTCAGGTTCGACAGTTTCTTCTTTTTGTTCATCACTACT
TACTTGTTCTTTTTTACTATTTTTCAAGCGGTCTAATGGGTTTAGACTTTTACGTCTTTC
TTCCACAGCATCACGCACATCTTGCGGTGAAAGGCTTGATGCATTGCGGATTTCTTCGCT
TGTTGGCCATAACAGTAATAAATAACGCAGGCGATCAAGTGAGGCGAGCGGTCTAGCCGT
TGCTCTGGCAAAATGGTTTGAACCATCATTTTGTACGGTTTCAATTACGGCAACGGGATA
GCCCTCAGGGAAACGTCCGCCTAAGCCAGAGGTGACAAGCACATCACCTTTGCCAATATC
CACGGTTCTTGGTAAGTTATCCAAAATCAATTCATTGCTGTGTCCGTTGCCATTGGCTAT
TGCTCGAACATCGTTACGCAAAATTTGTACGGGAATGGCGTGAGTGACATCGGTTAAAAG
TAATACTCGACTACTGTTTTTCCCGACAGAAATCACTTGCCCCACAACGCCTCGTTCATC
AATTACGGGCTGACCAACAAAAGCACCGTCACTTTGTCCCTGATTTATTACTACTTGTTG
GCGGTAAGCGTCCATTTCTGCGGTCAGCACTTCAGCTACTTTTTTATATTCATCTTGGCG
TAAAGGGGAACTAAGTAGTAAACGTAAACGTTGGTTTTCTACTTTGAGTTGATCGAGTAG
CAATAGGTCTGCGTTCTTTTCACGCAGTTGTTCTTTTAATACTCGGTTTTCAACTTGCAG
TTTTTGACTGTCGATAAAGTTGTTACTTACACCGTCTAATACGGTGCGAGGGATATTTGC
AAAATAATACAAGCCACTGACCGCTGTTTCGAGGACATTACGCATTTGGATCATTGCACT
GCTTCTACCATCAAGTAAAATCAGGCTGATAGAGATCGCAATTGCAAAGAATAGTCTTAC
GCCGATAGGTGGTGCTTTCGCAAAAATTGGTTTCATATTTCAGTTATATTTAATGGTTCT
TGTTAAATGCAAAATGGACAATAGCCGTTGATATTGTCCATTTTTATGCTAATAACTCAA
GGTTGAATTAGTTGTCGTCACTAAAGAGATCGCCACCGTGCATATCGATCATCTCAAGTG
CTTTACCGCCACCACGAGCTACACAAGTTAATGGATCTTCGGCAACGATAACAGGCACGC
CCGTTGCTTCTGAAAGTAATACATCAAGATTTTGTAATAAAGCACCGCCACCTGTTAATA
CCATTCCACGTTCAAAAATATCGGCAGCCAACTCTGGTGGACATTGCTCTAGAACCCCTT
TTACTGCATCAACAATGCCTGTTAAAGGTTGTTCAATCGCTTCTAACACTTCTTTTGAGC
TTAACACGAATGTACGAGGCGCACCTTCTGCAAGATTGTGACCGTGAACTTCCATTGTGC
GAATTTCATCTTGATTTTGAATATAAGCTGTTGCTATCTCTTTTTTGATACGCTCTGCAG
TTGTTTCACCAATCGCAGAACCATAGTGACGGCGAACGTAAGCGATGATTGCTTCATCTA
ATTTATCACCACCAATACGCACCGAAGCAGAATGAACGATACCGTTTAATGAAAGTACCG
CAACTTCTGTTGTACCACCGCCAATATCAATTACCATTGAACCAGCAGCTTCTGCTACAG
GTAAGCCTGCACCAATCGCCGCAGCCATAGGCTCTTCAATTAAATAAACTTCACGAGCAC
CAGCGCCAATCGCCGACTCTTTAATTGCCTTACGCTCTACTTGAGTTGCCCCTGCTGGTA
CACACACTAACACTCGAGGACTTGGACGCATAAAGTTATTGCTATGCACTTGTTTGATAA
AATGCTGTAACATTTTTTCTGTCACATAGAAATCAGCAATCACCCCATCTTTCATCGGAC
GAATAGCTAAAATGCTTTTTGGTGTACGACCTAGCATTGATTTTGCATTACTACCTACTG
CTGCAATACTTTTTGATGAACCAGCACGATCTTGACGTACCGCAACTACTGACGGCTCAT
CAAGCACGATACCCTGCCCTTTTACATAAATTAACGTGTTTGCAGTACCAAGGTCAATTG
AAAGGTCGTTTGAAAATAATCCTAGAAATTTCTTAAACATAAAAGGGATCCATTAAATTT
AGTTAAAAGCGAAATAAGCCCATAGACTTAGGGCAAAAAATTGGGCATAAATATAGCAAA
AAAGTCCTAATAACTCCAACGAATAATTTATCTTTTGCAAGTTTTATTACGAAATCCTCC
GCTTGTAAAAAATCGGTTAAATGATTTTAAGATTTCTTCAAAATAAACGTGAAAAAAATC
CCCCAAAAAGTTAAATAAATGGTACATTTGCAATGTTTTAATTCATTATTATTTTAACCA
ACCTACAGGAGTCTTTATGCTTATTGGTGTACCAAGAGAGCTGTTAGACGGTGAAACTCG
TGTGGCAGCAACGCCAAAAACCGTAGAACAGATTAAGAAACTTGGTTTTGAAGTCATCAT
TGAAGAAAATGCTGGCTTTAAAGCAAGTTTTGAAGACGATGCTTTCGCTCAAGCAGGTGC
GACTATCGGCAACGCACAAGCCGTTTGGAATGCAGACATTATTTTTAAAGTCAATGCACC
AACCGATGCTGAAATTGCATTAATCAAGGAAGGGGCAACGCTTGTGAGCTTTATTTGGCC
TGCTCAAAATCCTGAATTAATGCAAAAACTTTCTGCGAAGAAAATCAATGTGTTAGCGAT
GGACGCAGTGCCGCGTATTTCTCGTGCGCAAGCCCTAGATGCTTTAAGTTCTATGGCGAA
CATTGCTGGTTATCGTGCCGTTGTTGAAGCCGCTCACGAATTTGGTAGCTTCTTTACAGG
TCAAATTACCGCCGCAGGTAAAGTGCCACCTGCGAAAGTACTTGTGATCGGTGCAGGCGT
TGCAGGTTTAGCCGCAATTGGTGCAGCAAACAGCCTTGGTGCCATCGTGCGTGCGTTCGA
CTCTCGTCCTGAAGTAAAAGAACAAGTACAATCAATGGGTGCAAGTTTCCTTGAAATTGA
TTTTAAAGAGGAAGGTGGCAGCGGTGATGGCTATGCAAAAGTGATGTCGGAAGAATTTAA
CCGCCGTGCATTAGCACTCTATGCTGAACAAGCAAAAGAAGTGGATATTATTATTACCAC
CGCACTTATCCCAGGCAAACCAGCCCCACGCTTAATTACCAAAGAGATGGTTGCCACAAT
GAAACCAGGTTCGGTGATTGTGGATTTAGCGGCTGCAACGGGCGGTAACTGCGAATTAAC
CCAAGCAGGTAAAGTGGTTACCACAGAAAACCAAGTAAAAATTATCGGTTATACTGATTT
ACCAGGTCGTTTACCAACTCAATCATCTCAACTTTACGGCACCAACTTAGTCAATCTCTT
GAAATTACTCTGCAAAGAGAAAGATGGCAACATCAATATCGACTTTGAAGATGTAGTATT
GCGTGGCGTTACCGTAATCCGTGATGGCGAAGTCACTTGGCCAGCACCACCAATTCAAGT
ATCTGCACAGCCACAACAAAAAGCGGCAGCAAAACCTGCGGAGAAAAAAGAAGAAAAACC
GGCAGATCCACGCATTAAATATGGCTTGTTAGCCTTAGCGGTGATCGCATTCTTGTGGTT
AGCTTCTGTTGCACCTGCAGCATTCTTATCTCACTTCACCGTCTTCGTTCTCTCTTGCGT
AGTGGGTTACTATGTAGTTTGGAACGTCAGCCACGCATTACATACGCCATTAATGGCAGT
AACCAATGCGATTTCAGGTATTATCATTGTCGGTGCGTTACTACAAATCTCTCAAGGCAG
CTTCTTTATCAGCGTACTTGCCTTTATTGCGATTTTAGTGGCGAGTATCAACATCTTCGG
TGGCTTCAAAGTTACCCAAAGAATGCTAGCAATGTTTAGAAAAGGTTAAGGAGAAAGAGT
ATGTCTTTAGGTTTAGTACAAGCGGCATATATTGTCGCAGCCGTTCTCTTTATTATGAGC
CTTGCAGGGCTTTCTAAACACGAAACGGCAAAAGCAGGTTGTTGGTACGGTATTGTGGGG
ATGGCCATTGCCCTTATCGCAACCATTTTTGGACCACAATCACAAGGTACCATTTGGATT
TTAATCGCAATGGCAATCGGTGGTGCTATCGGTATTCGTCAAGCATTAAAAGTTGAAATG
ACCGAAATGCCTGAGCTTGTGGCAATTCTTCACAGCTTCGTAGGTTTAGCGGCGGTATTA
GTCGGCTTTAACAGCTACGGTCTTGCACACGAAACAGATCCTGTGCTACAAAATATCCAC
AATGTTGAGGTATTCCTTGGTATCTTCATCGGTGCGGTCACTTTCACAGGTTCAGTGGTT
GCTTTCGGTAAATTACGCGGCATTATCAATTCAAAAGCATTAATGTTGCCACACCGCCAC
AAATTAAACCTTGCGGCACTTGTGGTTTCTGCACTATTAATGGTTGCCTTCTTAAATAAT
CCTGAGAACATTTTCCCTGTATTAGTGATGACTGCAATCGCTTTAGCTTTCGGTTGGCAC
TTAGTGGCTTCTATCGGCGGTGCGGATATGCCAGTGGTTGTTTCTATGCTTAACTCTTAT
TCAGGTTGGGCAGCGGCGGCAGCAGGCTTTATGTTGAGCAATGACTTGCTAATCGTCACA
GGGGCATTAGTCGGTTCTTCAGGTGCGATCCTTTCTTACATTATGTGTAAAGCAATGAAC
CGCTCGTTCATCAGCGTTATCGCAGGCGGCTTTGGTAACGATGTTCAAGTCAGCTCAGAT
GAAGAACAAGGCGAACACCGTGAAACCACCGCAGAAGAAGTGGCAGAATTACTTAAAAAT
GCAAGCTCTGTGATCATCACCCCAGGATACGGTATGGCGGTGGCACAAGCACAATATCCT
GTTGCTGAAATCACACAGAAACTACGTGATCGTGGCGTCAATGTTCGCTTTGGTATTCAC
CCGGTTGCAGGACGTTTACCAGGCCATATGAACGTATTACTTGCTGAAGCGAAAGTGCCT
TACGATGTCGTATTAGAAATGGACGAAATCAATGATGATTTCGCAGATACTGACGTAGTC
TTGGTTATCGGTGCAAACGACACAGTAAACCCAGCGGCAATGGACGATCCAAATAGCCCG
ATTGCAGGTATGCCAGTACTTGAAGTTTGGAAAGCCCAAAACGTTATCGTGTTCAAACGC
TCAATGGCAGTGGGCTATGCAGGCGTACAAAACCCACTGTTCTTCAAAGAAAACACTCAA
ATGTTATTTGGTGATGCGAAAGAACGTGTGGACGACATTTTAAAAGCCTTATAAGTAGCA
AAAAATAACCGCAACTTATAACAATAAGGTGCGGTTATTTCTACCTATATTTATGTTCAA
AAACAAGCAGTTCTTGCTTCTCTCTATGTTTGGCATCCCCTAAAGTACACAAGTAACATC
GAAAGAGGCAGTATAATTTCTTGGAAACCTTTCATATTGAGATGTAATGAGTTCTGCCTT
GCTTATAAACACTCCTATCTCTCTAAGTAATAAACTATATGTTGCCCAAAATTATCTGTT
AGAATGGCTCCAAACGACCCAACTTGTGGGATTTTTGTGTAGTAAATTAAGTTATACTAA
GCTCTATATCATTTATTTCTTGGACTTTAGGATCAACCGTACCTAATCAAATACATTCTC
AATTAGAGAATGTTCGACCATTTCCTGTCTTAGGGTAGACATGATTTTTATATACTAAAG
AATAAAATAATCGAATATTTAACGATTCTTATCAGATTTTTTGTTAGGATAGCACTTTAA
TTTTTCTATTTGTTTTTTGAGTGATTACAACGAGGTTTTTATGAACCCAAGACGCAAATC
TAGACTGAAAGTGGTGATGGCAGTGTTAAGTGGGCTTGCCGTTGCTGTTGGTTTAACCTT
ATATGCGTTAAGCCAAAACATTGACTTATTCTATACGCCATCAGAGATTATCTATGGTAA
AAATAATGATCCAAAAACCAAGCCTGAAGTTGGGCAACGTATTCGTGTAGGGGGTATGGT
GGTTGATGGGTCGGTAAAACGTGATGATAAGACCCTTAAAGTGACCTTTGATCTCAATGA
TATTGGGCCTGCAATTCAGGTGGAATATGAAGGGATTTTGCCTGACTTATTCCGTGAAGG
GCAAGGGATTGTGGCACAAGGTACTTTAGTTGAACCGACAAAACTGAAAGCAACCGAAGT
GTTAGCTAAACACGATGAAAACTATATGCCACCTGAATTAGGCGATCAGATGAAAAAGCA
ACATCAGCCGATGGGGATTTCAGAAGCAGATCTCAAAGGAAAATCAGAACGTGATGCAAC
GCAGATCTCTCAGCCGTTTGGAGAAAATAAATGATTGCTGAATTAGGTAACTATACCCTT
GCTCTTGCTCTCTCATTGGCAATTTTATTGGCGATCTTACCGCTTGTTGGCGCTCATAAA
CAAAATGCTAGTCTGATGGCATTGGCTCGTCCGATGACGTGGGCGGTTTTTTTAGCATTA
TCAATCTCGTTTGGCTCGCTTTTTTATCTGTTTGCGGTCAATGATTTTACTGTGCAGTAT
GTGGTGAATAACTCAAACAGTACGTTACCGTTAGAGTATCGCCTTTCCGCTGTTTGGGGT
TCTCACGAAGGATCTTTGTTGCTTTGGATTTGGCTACTTTCCCTTTGGAGCGTTGCCGTT
GCGATATTCAGCCGACAAATGCCTGAAGAAGCCATCGCTCGTGTATTGGGGGTAATGGGC
TTGGTTAGCATTGGCTTTTTAGTCTTTATTCTGTTTACTTCTAACCCGTTTAACCGAACT
TTCCCTGATTTTCCTGTTGATGGTCGAGAGCTTAATCCGATGTTGCAAGATGTTGGCTTA
ATCTTCCACCCTCCGTTACTGTATATGGGCTATGTGGGCTTTTCTGTTGCCTTTGCTTTT
GCTATTGCGTCGTTGATGACAGGTCGTCTTGACACTGCTTGGGCGAGATGGTCACGTCCT
TGGACTATGGCAGCGTGGGTATTTTTAACATTAGGTATCGTACTTGGCTCTTGGTGGGCA
TATTACGAGCTTGGCTGGGGCGGTTGGTGGTTCTGGGATCCTGTGGAAAATGCCTCGTTA
ATGCCGTGGATTGCTGGTACGGCATTAATTCACTCTTTAGCGGTTACGGAAAAACGTAGT
ACTTTCAAAGCGTGGACGGTCTTGCTAGCTATTCTTGCTTTTTCACTCTGCTTACTCGGC
ACATTCTTAGTGCGTTCAGGGATTTTGGTATCGGTTCACGCTTTTGCTTCTGATCCAACT
CGGGGCTTATATATTTTGGCTTATCTCGTGGTGGTTATTGGCGGTTCGCTACTGCTTTAC
GCTTATCAAGGCAGTAAAATCAAGAGCTTAGACAATTCCGAACGTTACTCACGAGAGTCA
ATGTTATTACTCAATAATGTACTATTAATGGCGTTCTTATCGGTGGTCTTTTTAGGCACG
ATTTTACCGTTAATTCATAAACAAATTGGTTTAGGGACAATTTCTATCGGAGCACCTTTC
TTCGATCAGATGTTTATGATCTTAATGGTGCCTTTTGCATTTTTATTGGGAATTGGACCG
CTTGTAAAATGGCGTCGAGATCAGGTTTCTGCTATCCGTAAGCCAGTCCTCATTTCATTA
GCCGTAATGGTATTGCTTGGTTTTGGCTTACCTTATCTTTTTGCCAGCAAAATTACTGTC
AGCGTGGTATTAGGGACAATGATGTCCGTCATTATCGTGGCATTGAGTTTATATGAACTA
CATCAACGAGCAACGCATCGTCATAGTTTCTTGCAAGGCATTTTGAAACTTTCTCGTTCC
CATTGGGGAATGGTGTTGGCTCATTTAGGGGTTGCAATGACTGTGTTTGGTATTGCCTTT
AGCCAAAATTACAGTATCGAAAAAGATGTACGAATGAATGTAGGCGACAAAGTTGAAATT
TTAGATTACAACTTTACCTTCAAGGGTATTCGTGACTCAAATGGGGCAAACTATATTGGT
GGCACAGCGGATATTGAAATTCATCGAAATGGTAAATATGAAGCCACACTACACGCAGAA
AAACGCTTTTACAATGTCAGTAAAATGGGTATGACTGAAGCTGCGATTGACTGGGGATTT
AGTCGAGATCTCTATGCAGCCTTAGGTGAACGTTTAGAAGATGGCTCTTGGGGCGTACGT
TTATACTACAAACCGTTTATCCGTTGGATTTGGTTCGGTGGATTGTTTATGACGATAGGT
GGCATACTTTGTATGATGGATAGACGTTATCGCTTAAAACAGAATAATTAACTATGTTTA
TCGCTCTTCATAAGGAATAATCGGCATGGTAGACAAAATAGTTGCTAATGTTTATTTTCT
CTAAATATTAGCAACTATTTTTATTTGAAAAATCTTGTATAGACAACATATTACACCTTT
TATTTACGAAGTAATTTATAAAACAGAGTAAGTAAGACTGTTGGCAATAATCTCGGTACC
ACTCGCATAGTAAAAGTGATAAAACCTGAAACGATATTCTGCATACCCACTTGGTGTTTT
AATTTAAACAAGCGCCATTCTGCCTTAGCCTGAGCGATACCACGACGGCGACCAACCATA
CCATTTCCAATACGAGCATAAACCAAAACCTCAGGCAAATTCGCTACTTTTTTGCCTAAT
GCGACCAATTTAATCCAGAGATAATAATCTTCTTGTAAGTCTTGATAGCCACCACATTTA
AGCACGGCACTTTTTTGGTAGGCGACCGTCATATGATTAAATGGGCAACGTTTCTGCGTA
AATTCCACAATGGCTTTGGTTTCCGTTGGTACACGGCGGTAGCTGACAATATCATTAATA
TCTGAGCCAAATTCAGCAATTTGTCCGCCAAAAATAATGGTATCGGGATTTTGTTCAATA
AACGCAATCTGTTTTTCAAAACGTTCTGGAATACAAATATCGTCCGTATCCATACGGAAT
ACCCATTCATTTCTGCAGTGGGTTAAGCCGTGATTGAGTGCTTTTCCTAACCCTTGATTT
TGCTCAAGTCTAACGATATTAAGCGGTAAGATCTCCGCAAAATTTTGCATAACTTGTTCT
AATTCAGGGGTAATGGCTCCGTCAAATACAACAACAATTTCGTCCGCTTGAACCGTTTGA
TTTTTTAAACTTTCAAAACATTCGGTTAAATATTTTGATTTTTCCTTAAAATATAAGGAC
ATTAATACGGAAAACTTCATTAGATAAACCTTTTCATATTGATTGCAAGTTTTGGTGAAA
TAAATGTGAGGGTAGCAATCACCAAATGTTTAATATTTTTACTTTGTAAGAACATCTGCC
AATAATAACAAGCCGCTTTACGAGATAAATTCATTATATGTGGGTAAGAAAGCATATATA
ATGAATTAAAAGCAAAGTTTTTTTGTTGAATATCTGTTTTTACATATTTTTGTTTAATAG
TTTCAATCGCAAATTCAGTATTTTGTGTATTTGTCGATACACTTGCTCGTTTAGTATGGA
AAGTACAGGTTGTTAAGGCTTGAGAAACATGTTTTGGTTTAAATTCGTTATGCGAAATGA
CTTTCAAAATAAAATCATAGTCTTCTAGAGATTTTAAATCCGTTGATAATCCATTGACTG
CAAAGAAAAATGATTTTTTAATCGCAATCATCGGCATTCCACCTACTTTATTTGCCAGTA
AAATATTCTCTAAAGTGACCGCTTGTTCATTTTCATAGGGGCGAGTGATATAACTAAACC
CTTCATTTACCATCACACATTCAGCAGGGTGATAAATAAAATTAATCGTCGGGTTTTCAT
TAATTGTTTTTGCCAGTATTTCACATTTTGGATGAGCAAAACGATCATCATCATCTAAAA
AGAGTAGCCACTCGTTTTCAGCAAATCTTGCTCCTACATTACGACTTTCTGCTGCTCCTA
AATTCTGTTCATTCCTAATCACATTGACAGGAAATGGGTAGAGATGTTTAATTTCTACTG
GCTCAACAGAGTGATCATCGACAATAATCACTTCAAAATTATATTCCGTTTGATATTCCA
AACTTGTTAATAATGCAGGAATTTCATTTTTTCGATTATAAGAAGGAATAATAATACTAA
ACATTTTCTGTCTTGTTATTTAAAAATAGAATTTTATTTTTACCTTCATTGCCAAATAAA
GATAAAAACATTAATAACACTAACATAATGCCAGGGAAAGCATAGGCATCGGCTTTTACA
TTTAAAATGGAGAGAATAAGTAAGGTAGATAAGATAAAAATCCAACTACCGTCAAACCAA
TTTATTGCCACTTTTCGTACGAAGTAACACATAAATAAGAAGCAAACAGAGAGATAAATA
AATCCGCCATATAATGTTTGGCGTAAAAAACCAGAGTCTGTTCTGCCGTAGTAGCCACCT
TGAGGATAAAAATAACGTCCATCACCAATTAAAATCTGTTTTAATTCAGGGATATAAAGA
TGATTTTGAACTAGATTATCCGTAGATGAACTAACTAAACCATAGCCGTGAATAACATTG
ATTAAAGGCTCTAAAGCGTGTTGTACATATTTATTTTCTGCAAAATTAAAGGCTAAAAAT
AAACAGATAGCGCCAAAGAGCAAAATGGCATAGGAAATCGCCTGTTTTTGACACTGTCGA
ATGCTCAGCTGAACACCTAATAAGGCTTGGAAAATGGCATTGCCCGTGAAGTCAGTTCAC
CGATTAAATAAACTGCACTGTCTTTGATGGCTCTCATTGCATCTCTTTCTCAATCAAGCT
ATCCGCCAGTTGCAAATCTAATGTGGTATCAATATCGACTGAGCGATAGGTTGGCATTAA
ATAGAAACGCACAGGTGGAATAAAGAAGTATTTTTCTTGAAGTAGGCTGGCGACATCGTT
GATATAAATCGCCCCATTCGCACGGTATGCTTTTGGTAATTGCTGACGTGGTGCTTCAAA
ATCTTTGATTTCATTCATCGGGAGAATATCATCTCCATTTAAAACAAATGATTTATACGG
GTGGTGTTCACATTCACAAGCGGATACCACAGACTTACTTTTTCCACCTAAAAAGATTTC
CATCGCATTGCGAATATCTAACGCATTGCGGAGTGGGCTAGTTGGTTGGAACAGTGCTAC
AACGCCTTCACGGATATTTAAGGTTTCTAAACAGTGTACAACGGCATCAATCGTACGAGT
ATTACTCTGTGCAAGTTCTACAGGACGATGAACGGCAGTTGCACCATATTTTTCACCTTC
CTGTAAAATACGATCACCATCAGATGTCACAACGATTAAGTCAAACATTCCAGACTCTTT
TGCTGCAAGAACTGCACGCCCTACGAGCGAAACTCCGCCAACTAATTGTAAGTTTTTATC
TTTAATCCCTTTTGAGCCTGCTCTGGCTGGAATAATTGCAATTTTTTTCATAAATCTAAC
CGCTAGTAATATGGCTAATAAGAATCGCTATTTTAATTTTAAAGGGCGAGTGAAACAATA
GACAAGGAAAAGGGAATAAGGAATAATAAATCTCTTTTACTTACTTGACAAAATTGCCTA
CTTATTATGTTTGCTATCACGAAATTTATTACTGCTGTCATTCTTCCACCATTTAACATT
CTGATTTTATGGTTGTTTTCTTTAATTTGTTTCCGCTTAAAATGGAAAAAATTAGGTTAT
CTCTCAACTTTTTTAGGTGTAGCAATGCTCTATATTTTCAGTATTCCCTATACTTCGCAA
AAATTGCATGATTCTCTGGTAACGGAAGATAACCTTAGTATTGAAGATTATAAATCGGCT
CAAGCTATCGTTTTACTTAGTGGTGGCTTGCGTGATAGTAAAGAGTTATTTGGCAAATTA
GCGATCAGCGAAATAGCATTAGAGCGGGTACGTTATGCTGCTTTTTTACAAAAAGAAACG
GGCTTACCTTTATTAATTACGGGAAGTAGCCCAAAAGGGACTTCAGAAGCTGCCGTCATG
AAAAAAGAGCTCGAACAATTTTTCCATATTCCAACACAATGGTTGGAAGAAAAAGCCAAA
ACGACGGCTGAAAATGCGAAGTTTTCTAAACCGATTTTAGAAAAAGAAGGTATTAATAAG
ATTGTGCTAGTGACAAACCAGTGGCATATGCAACGAGCAAGAATGCTATTTGAGCGAGAA
GGTTTTAAGATATTACCTGCAAGTGTTGGAGCAGGAAAAATGCCTGAAACCTATGGATTA
AATGTATTTTACTTTATCCCACAATCAGGGGCATTACATAGCAATATGCACGCCCTGAAA
GAATGGATTGGATATTGGAAAGAGAAATAACGGACATTATTAGGTTAATACATTTAGTAG
ATCAGCCCTAGTGTAAAAACAAATATCACTAAAAATTCAAATAGACCGACTTGTTTAATT
TTCCAGTTTCTTTTTGGCACAATAACCGCTCTAATTAACCCAATGAAATAGGCAAAGCTA
ATGCCATAATCGCCTAAGGCGAGATAAACAAAGATAAATATACAATGAAGTCCTATACTG
AACTTACAGTAAAGAGGATTTTTCCGCTCTCGAGCAACGCTTTTTACATAAATTGTTGTC
CCAATAAAAAATAACGTAGGGTGGAGTAAAATCTCAAAATTATATTGGTTCGTTGCTAAA
TAGAAACTTGCCATTCCAATTATGCCGAAGGTTAAAATACCTGCAATATCATTGATTAAG
TTTCGTTCATCTTTTTGTTTTGCATAGTAAATTTGGACCCCTGCAAGCGGCAGGATTAGG
ATTATAAATTGCAAAATAGAAAAATGACTTAAGAGTACGGGAAATATAAATATGCCGCTA
AATACGGCATAAATAATCATCCAGCGTTTATATTTTTCATTTTGTTTTTTACTAACAACG
GAGAAAAAAGGATAGGAAAAGAGATAAGTAAAAAGCCAGCTAAGCCCAAGCCAAAAATGA
TTCATTACAAAATGGCTAGCAGAAATACCATAAATAAATGGTACAAATGCCATCACTAAT
GCTCCGTGCTGATTAGAAATAATCGGCTTTTCTTTAAATATCATGCTTATTTATCTACTA
TTTTGTCTAGGTTCCCATATCCAGTTTTAAATTTTATACTCTACTATATTGATTTACTTT
ACTTGCAGCTTCTTCCCTACAAAGATTTTATTTTGTTTTAAACCATTTAGCTGCCTCAAT
TTTTCAGGTGTTGTTTTATACATGCGAGCAATGGAATAAAGTGTTTCATCTTTCTGGACA
ACATGATATTTCGCATTGAGATCAACCGTTTTTTCTGACGCTTTAGACGATTGTTCTTGC
TTAGTTTTCGTCGTTATTTTTGCTTTCTCTTTAGTTTTTTCCTTAGGCGAAGTCACCGCT
ACTTTAGCTTTTTTATCTTCCTTAGAGCGATTTTCTACCTTTTTTTCAGCCTTCGATTTC
TTGGTTGATTTTTCATCATTAACTGCTATTTGATTTGGCTGTTTTGGTAATCTATTTTTA
TATGCAATTAACCCTTGATAAATCGCCTTTGCAATCTGACGGCGATAAGCCTTTGTAGCT
AAACGTTGTTCTTCCGTTGCATTAGATAAAAAGCCTGTTTCCACTAGAATTGAAGGAATA
TCAGGGGAACGCAATACGCTAAGGCTGGCGTGTTGTGGCGAACTTTTCGCTAATTGCGTA
ACATTTCGCAGTTTGTCTAAGACTGTTTTACCTAACTCATAACCTGAACGTTGTGCGTGA
GAAAACTGCAGATCAAGCACTGTCTGGTTCAAGTAACGTTCATTATTATTTGCTAAAACC
GAACCTGCCCCACCTAATAATTCCGATTGCTTTTCGTGATCTTCCAACCATTTTCCTAAT
TCATCATTTGCACGGCGATTAGATAAAACCCAAACCGAAGCCCCTTTTAGATTATCTGAA
CTTGGTGAAGAATCAGCGTGAATTGACACTAGATAATGTGCCTTATTTTTACGAGCAATT
TCAGTTCGATTAGGTAACTGGATAAAATAGTCGCCATTGCGTGTCATTACTGCCTTGAAA
TTTGGATCTGCATCTAACAACGCCTTTAGTTCTCTGGCAATCGCTAAAGTCACTTCTTTT
TCTTTAACCCCTAAATTTTTACCGATAGCCCCTGGATCTTTGCCCCCGTGTCCAGCATCA
ATGGCAATGGTTAATTTTGCTTGTGCGGAAAGAGCAAGAAATAAACTCATTACCGTAAAA
CAAACATAATGTCGTAATTTCTGCATAGTATTACCCTAAGCGGTCTGATGTTCTAAATAA
TCTACAATCTGTTTTGCCGAGTTGTTTTGAGGCATAAGAGCTAGGTTTCGCCCTGTTTCT
GCATAGTCAATTTGAATAATAAAGTCCGCAGATGGGATCATTCCTTCCCCCCGACTTGCC
CATTCTAGTAAGCAAACCGTTTGTGGACGGAAGTAGTCCCTAATTCCCATAAACTCCAAC
TCTTCAGGATCACTCAAACGATATAAATCAAAATGATATAAAGCATAAGGGGGAAGCTGA
TACTCTTCAACTAAAGTATAAGTTGGACTTTTTACATTCCCATTATGCCCAAAAGCCCTC
ACAATGCTACGTGTCAGTGTCGTTTTTCCAGCCCCTAATTCTCCGTTTAGATAAATCACA
ACGGATTTTTCATTATGATTGTCTAAATAGCGTTGAAGTTGCTGGGCAAAACGCTGACCA
AAATTAAGCATTTCTTCTTCGGTCGCAAAATAAAATGATTGCATTATTGTTAATCTAAAT
TAATAAAATGGTGACGATAAAACTTCAACTCTTCGATGGACTCTTTAATATCATCTAAAG
CTAAGTGACTGTTTTTCTTACTAAATTGTTTAAGCATTTCAGGCTTCCAACGGCTCGCAA
GCTCTTTTAATGTACTCACATCTAAATGGCGATAGTGGAAGTAGTCCGCCAAATCTGGCA
TATATTTATAAAGGAAACGCTTATCTTGTGCAATGCTATTACCACAAATCGGCGAAGCCC
CCTTCGGCACCCATTTCTTCAGGAAATCTAATGTCTGTAATTCGGCAGCACGTTCGGTTA
ATTTACTCTGCTTCACACGCTCAACCAACCCATTTGCAGTATGGGTTTTCACACACCATT
CGCTCATTTTATTTAATAATTCATCGGGTTGATATACGGCAAGCACAGGGCCTTCTGCCA
AAATGTTCAGATCTTTATCGGTGATAATGGTAGCAATCTCAATAATTCGCTCTTTTTCAG
GATCAAGCCCTGTCATTTCGAGATCGATCCAAATTAAATTTTGTTTGTCTTGTTGGCTCA
TCTTTTTCAATTAATTATCTAAAATTCCACAGGATATTATTTATTGTAGCATTTCATGCA
CCACTTTCATAAACCCATCAGCAGTAGCATAAACTTCTTCTTTGCCTTGAGCTTTTAAAA
TCATATCGGAAAGCTCACGGAATGCGGAATGTCCGCCTTTACGTGTTAAGACTAAATCAG
CTTGATTTTTGACATAATCAAAAGCATCGCCCACGGCAACTGCTAATCCACAAACTTCAA
ATGCAGGTAAGTCCAGTGTATCGTCGCCTAAAAATGCCGTTTCTTCGGCAGAAACCCCCG
CTTGTTGCATTAATTCAAAACAGGCATCCCGCTTAGACATTTTGCCAAGTTGGAAAAGGG
GAATGCCTAAATCTTTGATGCGACGGCGTAAAATCGGGGTGTCACCGCCCGATAGCACTG
CAACTTGAATGCCGCAAGCAAGAAGCATTTTGATCCCTAAACCGTCTTTCACATTGAAGT
ATTTTAATGCTTCGCCATTTTCGGTGTAATAAAGGCTACCATCAGTAAGAACACCGTCCA
CATCGGTAATCACAAGTTTAATTTTTGTTAGTCTTTGCATAAGTATCCTTGATTTCAGTT
AAGTGGAGTTTTATGATCTTGCCCATTATAGCCTTTTGGAGTAGCCAATGTCGATTTCTC
AAAATTTAGCGACAATTTCTCAACAAATTCAACAATATTGTCAGCAAGCTAATCGCCCTG
AACAGAGTGTTAAACTGCTTGCTGTGAGCAAAACTAAACCCATTTCAGCCATTGCCGAAG
CCATTGAAGCAGGGCAACATGCCTTTGGCGAAAATTATGTGCAAGAAGGTATTGAAAAAA
TTCAGCATTTTGCGGAGAACGACACATTAGAATGGCACTTTATCGGTTTATTACAATCGA
ATAAAACGCGTGTAGTGGCTGAGCATTTTGACTGGGTACAAACGATAGATAGGCTCAAAA
TTGCACAACGTTTAAGCGAGCAACGTCCTGAACACCTGCCTGTACTGAATGTTTTAATTC
AAATTAATATCAGTGATGAAGCATCTAAATCGGGTATTTCTGCGAAAGAAATGCTAGAAT
TAGCCACTCAAATTAGCCAACTGCCACGTTTGAAATTGCGTGGTTTAATGGCAATTCCGA
AGCCTGAAAGTGAGCCTGAGCAACAGAAAATCGCCTTAGCTCAAATGAACGAACTGTTTC
TTCAATTACAATCTCAATTTGAAGGGATTGATACGCTATCAATGGGAATGTCTGATGATA
TGCCAAGTGCAATTGAATGCGGTTCGACAATGGTGCGTATTGGTACGGCGATTTTTGGGG
CAAGATCTTAAATTTGATTGCACTTAAAGACAAATACTCTTATCCTTTCCATATTCAAAA
AACCTAAGGGAAAAGCTATGCAACCTAAAGCAAAATTTAGAAAAGATTACCGTCAGCCTG
ATTTTACGATTCATCAAATTTATCTTGATGTTCAGCTTGATCCTGAGCAGACGATTGTCA
CATCGACGTTGTCGGTCATGCGTAAAAATGCAGAAGCGACTACGTTACGTTTAGATGGGC
ATAGCTTTGAATTTTTATCGATTAAATTTAATGGCGAGCCATTCAAAGAATATCAAAAAG
ATGATGAGGCTTTGACTTTAAATTTAGCCGATTTCCCTGCGGATCAATTCGAGCTGGAAA
TTCAGACAAAACTCAATCCATCAACAAATACGTCACTACAAGGGTTATATCAATCAGGCG
AAGGGATCTGCACGCAATGTGAAGCGGAAGGTTTCCGTCAGATTACTTATATGCTTGATC
GCCCTGATGTGCTTGCAAAATATCGCACCAAAATCACCGCTTGTAAAAGTAAATATCCAT
ACCTGCTTTCTAACGGCAACCGTATTGCTCAAGGGGAGCTGGACGATGGTCGTCACTGGG
TGGAGTGGGAAGATCCGTTCTTCAAACCAAGCTATTTATTTGCCTTAGTCGCAGGGGATT
TTGACCTGTTGCAAGATAAGTTTATCACGATGAGCGGACGTGAAGTCGCCCTTGAAATCT
ATGTGGATCGTGGAAATCTTGATCGTGCAACTTGGGCGATGGAGAGTTTAAAACGTTCGA
TGAAATGGGACGAAGAGCGTTTTGGGTTAGAGTACGATTTAGATATTTATATGATCGTGG
CGGTCGATTTCTTTAATATGGGGGCAATGGAAAATAAGGGGTTAAACATTTTTAACTCGA
AATTTGTGCTGGCTAATCCGCAAACTGCAACGGACGATGATTATTTGAATGTTGAAGCGG
TGATTGCTCACGAGTATTTCCATAACTGGACGGGCAACCGTATTACTTGCCGTGACTGGT
TCCAACTCAGTTTAAAAGAAGGTTTGACGGTTTTCCGTGACCAAGAGTTTACTTCAGATT
TATGGTCAAGATCGGCAAAACGGATTGAAGATGTGCGTTTGTTGCGTGCGGTACAATTTG
CTGAAGATGCAAGCCCGATGGCTCACCCTATTCGCCCTGAAAAAGTGATTGAAATGAATA
ACTTCTATACAGTTACCGTCTATGAAAAAGGGGCGGAAGTTATTCGTATGATCCATACCT
TACTTGGCGAAGAGCGTTTCCAAAAAGGAATGAAACTCTATGTGGCAGAAAATGATGGCA
CAGCGGCAACCTGTGAAGATTTTGTGTCTGCAATGGAACGTGCTTCGGGAGTTGATTTAG
ATCTGTTCCGCCGTTGGTATAGTCAATCGGGTACGCCTGAATTAACGATTGCTGATGAAT
ATGATGAAAAACGTCATACTTACCGCTTGCACGTTTCTCAAAACACACCACCAACCGCTG
ATCAGCTAGAGAAAGTGAATTTACACATTCCGTTGAAAGTAGCGTTATATGGTCAAGATG
GTAAGAAAATCAAGTTACAACACGAATTATTAACTGTCAGTGATGTGTTAGATGTGGTCC
ACGAACATCAAACCTTTGAGTTCCACAATGTGCAACAACGCCCTGTGCCTGCACTGTTGT
GTGATTTCTCAGCCCCTGTGCGTTTAGATTATGACTATTCAACAGAACAGCTTTTAACGC
TCTTGAAATTTGCTGAGAATGATTTTGTGCGTTGGGACGTGGCACAAATGTTGTTTAACA
ATGAGCTGCGTGAAAATCTAAGTCGTTACCAACAGGGCGAAGCAATGGCATTCTCACAAG
GTCTGTTAGAAGCGCTCACCTTTGTGATCGACAATGCAAATAAAGACCCAGAACTTGCCG
CTTTAACCTTAACCTTGCCAAAAGAAACGGAATTTGCTGAGTTGTTTAAAGTGATCGATC
CTGCAGGTATTGCGGCTGTTCGTCAATTTATGCAACAAGCGATTGCTGAGGAATTAAAAG
ATCGTTTCTTAGTCGTTTACAACCAAAATAAATTAACGGAATATCGTGTGGTTGCTGATG
ATTTGGCAAAACGTGCATTACGCAATGTTTGCTTGTCTTACCTTGCCTTTACTGAAGTAG
GGAATACCTTGGTACACAAACATTATCATCAAGCAAATAATATGACGGACACTTTGGCTG
CACTCACGGCTTCGACCAAAGCACAACTTGCCTGTCGAGATCAGCTTCTTGCCGATTTTG
AACAAAAATGGCAACACGATGGCTTAGTGATGGATAAATGGTTTGCTTTACAGGCGACAC
GTCCTGATGAAAATGTGCTTGAAATTGTGCAAAATTTATTAACGCACCCAAGTTTTAACT
TCAAAAATCCAAACCGTGTACGTTCATTAGTTGGGGCATTTGCAAGCCAAAACCCAAGTG
CATTCCACGCTATTGACGGCTCTGGCTACCGTTTCTTAGTCGATATGTTGATTAAGATGA
ACGAAAGCAATCCGCAAGTGGCGGCACGCTTAATTGAGCCGTTAATTAAACTTTCTCGCT
ATGACACTCAACGTCAAACCCTGATGCGTCGCGGCTTAGAGCGTTTGAAAGGTTTAGATA
ATCTTGCTCGTGATTTGTTTGAAAAAATTGAAAAGGCATTGCAGTAATGATTTGGCATAA
AGCATTATTTTCTTTTCACGGAAGGTTAAACCGCAAAGGCTTTTGGATCGGCTTTGGGAT
TAATTTTGCATTTTTGTTTATTTTTGCAAATTTTATCTTAAATCCGACCGCTTTCAGTTG
GATTAGCGTTCTACCCTTGACCCTTTCACTTTACAGTTTATCTGCAGTGATCGTTAAACG
CCTACACGACCGTAATCGTTCGGCGAAAGCCTTGTTTATGGTTGCGGTGCCGATATTGTG
TTATCTCAGTTCATTGGGATCGCAAGGAACAATGGCATTTGTGCTAGGCATTATGATGCC
GATGTTTATCGGAACGATTTTAGTGATGGAATGGGGTGTTTTTGCAGGAAATCCTGAAGC
TAATCAATATGGTGAGAAAGGATTGAGTGTGAGATTTAAATAATTGTAGGGTGGGTCTTG
ACCCACCATTCCGTTGTAATCTCTTGAATTTATTGGTGGGTTAAAACCCACCCTACAAAA
CTGTTTTTTAAATCTCCCCCAGCCCCTCTTTTTCAAAGAGGGGCGTTTACAAATTTTAAT
AACAAACAAATACAAAATGACCGAAATAAAACTTAACTACCACAAAACCCATTTTTTAAC
CTCTGCACCTGATATTCACCATTTACCAGAAGACAGTGGCGTGGAAATTGCCTTTGCAGG
GCGTTCAAATGCAGGGAAGTCGACGGCATTAAATGCCTTAACTAATCAAAAAAACTTGGC
TCGTACCTCTAAAACCCCAGGGCGTACGCAGTTAATTAACTTATTTGAAGTAGAACCAAA
TTGTAAATTAGTCGATTTACCAGGCTATGGCTATGCGGCCGTGCCTGAGCAGATGAAACT
TCAGTGGCAACGTTCTTTAGGTGAATACTTGCAGAAACGTGAATGTTTACGGGGCGTAGT
GATTTTAATGGATATTCGTCACCCGTTGAAAGATCTCGATCAGCAGATGATCGAGTGGGC
GGTATCTGCGGAGTTGCCTGTATTATTGCTACTTACCAAAGCGGATAAACTTAGCCAAAG
TGCGAGAAGCAAAACCGTCAAAATGGTGCGGGAAGCGATTTTACCGTTTCAAGGCGATGT
GCAAGTCGAAGCCTATTCTGCATTAAATCGTATTGGTATTGATAAACTTGCGACTAAATT
AGATAGTTGGTTCGCCGAAATTTTTACTCAAACCCAAGAGATAACTTATGTATAACTTAA
CCGAATTACGCCAAGAAACCGATGAAATCATCAACTCTTTATTAGCCGATGGAAGCGATC
CTGAAGCCCTTTATATTATCGAACACCACGTTGCTCACCACGATTTCGATAAACTCGAAA
AGTTAGTGGTAGATGCTTATAAGTTGGGCTATGAGATTTCTGAAGCAGAAGAAGTGGAAG
AAGAGAATGGCGATCTCGTGTTTGTGTGCGATATTGTTAGCGAAATTAAACTAGATGCGG
AACTTATTACCGCTCAACAAAAAGAGCTACTGCCGTTAATCGAAAAATCGGGTGCGGTTT
ATGAAGGCTGGGGAACTTATTTTGAAGATCCGAACAGTGATGAAGATGAATATGGCGATG
ACGGCGAATTTTTCGATGACGAAGATGATGATTTTGATGATGAAAGACGTTAACCATTAG
CAGAATTATGAAAATAAATGATAACCCTATGTAGAATATTTACCATGTAAGAATCAAGTA
ATAAGGAGGAGCAATGCTAACAAATTGGTCAGAAGGTTATGTTAATGATATTAATTATAC
GACAGGTTATTACGATGGATTAAATAGCCACCAATTAATTTGTCCATTCTTAATAGCAAA
TTTACAGCCGCCAAAAGTCATTAATGCGTGTGAGTTAGGTTTTGGGTTTGGTGTATCGCT
TAATATTCATGCAGTAGCAGGAACAGTAAAATGGTACGGGACTGATTTTAATCCTTCTCA
TGCGTTCTTTGCTCAACAATTAGCAAACCAAGGCAATCCAGATAAAGTCGTTATTGCAGA
TCAATCTTTTGCCGAATTTTGTCATCGAGATGACTTACCTGATTTTGATTTTATTGCTCT
ACATGGTATTTGGTCTTGGATTTCACCACAAAATAGAGAAACTATCGTTGATTTTATTCA
ACGTAAATTAAAAGTAGGTGGTGTAGTCTATATTAGCTATAACACATTACCAGGATGGGC
AGGAAAATCACCAATTAGATATTTATTAAATCAATACTATAGTAAATTATCTGCTACTCT
AGAATCAAAAGATCAAGCGATTAAATCAGCATTAGAACATACAAAGAATATGCTTTCAGT
GAGTAATAGTCTCCTTTCTCTCTCACCTTATTTGTTGGAACAAGTTGAACAGATCAAAGA
ACAAAATTCTAATTACGTCATTCATGAATTTACTAATCAGAATTGGTATCCAATGTATTT
TTCAGAAATTGAATCCTGCTTGAAACAAGCTAAATTAAGTTACGCATGCTCCGTTTCTTA
TTTAGATGATTTTGATGAGGTTTTATTTGATGAAGAGCAACAAAAATTATTATCTAGCAT
TCAAGATCCTTCTTTATTTCAAACAGCAAAAGACTTTATTTTAAATAAACAATTCCGCCG
TGATTATTGGGTTAAAGGAAAATCTCAACTTACTAATCAACAAGGAGAGAAAGAATGGAA
GAAATTAAATATATTACTTGTTTCATCTACAACAAAAATTTCGACCACGATTAAAAACTA
CCGACAAACGGAATTTAAAGAAGAATTATTAAAACCTATTATTGAAAAATTATCTGATTA
TAAGATTCACTCGTTAGAATCTTTGTGTGAAGCCTTAAAAGGGGATATGCCTCCAAATGC
ATTATTTAGAATAATTGCCCTATTAGTAGCTCGAAAAGAAGTTGTCATTACTCAATCGGC
TGAAACAATAGAAGCAGCTACAAATTCCTGCCAGAAATTTAACCGAGCTATATTGGATAA
TCCTTTTGCTTTTAATAACGTTAACTATCTGGCAAGTCCTGTGTCAGGTGGTGGGATTTA
TTATTCTAATATTGAATTACTCTTTTTATCTGCATATGTACAGAAAATTCCAGAGAAACA
GTGGGAAAAATATGTACGTACTATTTTAACAGCACATAATCAACTATTACGTAAAGATGA
TAATATTCTATCTTCTGAAGAAGAGATACTTGGAGAAATATCTCGTCTGAAGAAAGAATT
TTTAGATGATAGATTTGAAATTACAAAAAGTTTAAAGGTGGTCTAGCCCCTTTTTCACCC
AATATTGATACGGCTTAGTGTCCGTTTGACTTTTTAATAGCTGATGATCCATAAATTGAC
AAAAACTCGGAATATCACGAGTAGTTGCAGGGTCGTCAGCAATAATTAGCAATACTTCAC
CATCTGCCATATTGCGAATGGTTTTACGAGTAAGCATTACGGGTTCAGGGCAACGTAGCC
CTAGGGTATCTAAAGTGTGGTTAATGGTTAGTTCGGTCATCGTTATTATTCAAAATTAAA
AATTACAGGATATATATGCAACAGCTTTTCTCTCAACACATCGCACGTATTCAACAAATC
GTACAGCACGCCTTAGAGCTGGCTCGTCTTGACGGGCTTTGGATTTATGCAGGGCAAGCA
AAATATCATTTTTTAGACGACCAAACATCGCCATTTAAAATCAATCCGCATTTTAATTAT
ATTTTCCCTGATCCCACCGCAGAACAAAGTTGGCTTTTTTTAGACGGTAAAAATAAACCG
AAACTCTATTTTTATGCACCGCAAGATTATTGGCATTGTACGCCAAATCCGCCGACATCG
GCATTTTTTGCTGATGAGTTTGAATGGCAAATGCTCACGGATAGCCAACAAATTCAACAA
TATATCATTAATCCGACCCATTGTGCCTTTATTGGTGAACAAACGGAGCTTGCCAAATCG
CTAGGTTTTGAGCATATCAATCCACAGAAAATGCTAAATGTACTGCATTTTGAGCGTTCG
ATCAAAAGCGAATTTGAAATTGAGTGCATATATCAAGCTCAACTCACCGCTTTAACAGGA
CATCACGCGGCAAAAGAGGCTTTTTTTGCAGGTAAAAGTGAGTTTGAAATTAATCTAGCC
TATCTTCAAGTGACCAAGCAATCGGATAACAATGTGCCTTATGGCAATATTGTTGCCATT
AATCAGCATAGTGCGATTTTACATTACACAAAATTGGATTTCACGCCACCTTGCGAACGC
CACAGTTTTTTACTTGACGCTGGCACAAGCTATCTTGGTTATGCCTCCGACCTTACTCGA
ACTTATGCTTTTGATCCACAAAGTGAATTTGCCACAATGATTGCTCAAATGGAACAGTTT
AAACTGGATACGATTGCTGATATGCAAGTGGGGATTAATTATCTAAGTTACCATACCCAA
ATGCACCGTTGGATCTCGCAAATGCTTCACCAGTTTGAGTTTGTGAAATTACCTGCCGAT
CAAATTTTTGAAGAGGGTATTAGCCGTACTTTCTTCCCACACGGTTTAGGGCATCAGCTT
GGTTTGCAAGTCCACGATGTTGCAGGTTTCCAACAAAACCATCGTGGCACTCGCAAAGCT
CCGCCTGAGATTTACCCAAGTTTGCGCTGCACTCGTGATTTAGCCGAAGGTATGGTTCTC
ACCATTGAGCCTGGGTTCTATTTTATTGAGATGTTGCTAAATCAATGGAAAAACCACCCG
CTTGCACCTTTCTTTAACTGGCAGAAAATCGACGAATTTAAACGCTACGGCGGTATTCGG
ACAGAAGATAACATTGTGATGAGAGCGACGGGTGCAGAAAACTTAACGGCAAAAGCTGAA
AGTATTAGTAGCAGATAAGTAATTATTACAGATCCCATTTAGCTTAAAATATCTAAATGG
GAAATTGGTGTACTCATAAATAATATTTCTAATCTAAAGAAAATAGATCTAATAATGTGG
CAAAGCTTTGCGATTTCACTATATTGTGAAACTCTTCAATGTAAACTTTATCTAGATCTG
TTTCCCTGATTGCTGCGTATAAATTGCTATATAAGCCATTAGAAGTGATTTTTCTTGCAA
CAACATAGCCTTTTTCTAAATATGGTTTTACAGCCCAATAAGGTAAGGCTGCAATACCTC
TTTTACTGGCAACAAGCTGAATGATTGCGATAGTTAATTCACTAGTGCGTCTTGTTGGGT
TTATTCCTACTGGTTGTAAGATTTTTTTCAATAAATCTAACATATTGTCGGGAACAGGAT
AATGAATTAGTGTTTCGTGACGAAAATCTTCAGCTTCCAAAATTTCTTTTTGTGCCAAAG
GGTGATCTTTGGCACAAATAGCAACCATTTCATAAGAAAATAAAGGTTTATAAATAATAC
CAATGGACTCTTCTATTTCTGATACAACAGCCCAGTCTGCTCGGTGAGCAAGCAATAGAC
CAACAGTATCAGTATGAAAACCAGACACAATATCTAATTCTATTCCCCCCCAATTTTGTC
TAAAAATATCCATTGCTGGCATTAACCAATCAAAACAAGTGTGGCATTCAACAGCAATCC
GTAATTCTCCAACTTCTCCTTGTTTAATTCGGGTTATATCTGATTCAGCTTCTATTATTT
TAGGTAAAATTTCATAAGCGAGCTGTACTAAACGTTCTCCAGCTGGAGTAAAATGGATTG
GCTGAGTTTTACGTTCAAATAGAGTTAGATCATATTGATCTTCTAACAATTTAATTTGAT
GAGATAATGCTGATTGTGTTAAATGAATACATTTGGCGGCAGCTGAAACACTGCCGCTTT
CTTTTAAAGCAATAATAGTTCGTAAATGACGAAGCTCTAAGAAAATTGGTTTCATTAGTC
TGAATTTTGAATGTAACAACTACAATTGACCTAGAATAGCATGTATTTACTATATTAGAA
AATCGTTTTCCTAATCAGCATTACTTTATTTTTTATTAGCATGCTGGGCTAAATACATAG
TTTCTATTATCTATATCATTTTATAAATGGCAAATAGCCTTCTATTTAAATATTACTTAA
AATATGAAAAAAACTATTTACTACCATAAATTAGCAATATTACTTTCTCTATTTTTTTCA
AATGAACCGATTGTTGCTAAACATATAGCACAGAAAATATGTATAGTTGTAGGTATTTAT
GATGGCGATACTTTAACCTGCTTGCACAATCGGACACAACTTAAAGTACGCCTGCAATAT
ATTGATGCCCCAGAATTTGCCCAGCCTTTTGGTAATAAGGCGAAGCAATCGTTAGCTCAA
CTGGCATTTAAAAAAGAGGTTGAACTTGAGATTACGGGGTATGATAAATATCAACGGCTG
TTGGCAGTGGTTTATGATCAGACGGGTGAAAATCTTAACTTAATTCAGGTGCAACGAGGA
ATGGCGTGGGCGTATCGCCAAACGCAACCGATGTATCTGCAAGCTCAGCAACTTGCTCAA
CAGCAAAGAATAGGTTTATGGCAAGATAAAAATCCGATCAATCCTGCGGACTGGCGTGCA
AGTAAGCGGTCAGATGAACATTCATTTTGGCAAGGTTTTTCGCCTAAGGCACCGCTTGCC
ACTATAGATTGTAATGTGAGGAAAAGTTGTAACGATCTTCCCGATTATGACACGGCGAAA
CGCTACTTTAAACAGTGCCGTTGGCGAGAGCTAGACGGCAATAATGATGGTATCCCTTGT
AATAAACTTTATAGAAAGGCTCAGCGACAATGATTAATCACACTTTTCGTTCCCATTTCC
CTTTTTTTCAAGATAATCCCGATGCGGTATATTTAGATACTGCCGCAACGACACTCAAAC
CGAAAGTGTTGATGGACGCAACGCTCAATTTTTATCGTTCATCTGGTTCGGTTCACCGTA
GTCAATATGATTTTCCTCAAACGCAACGTTATGAATTAGCAAGGGATTTAGTGGCAAAAC
GTTTCAATGTTACAACACGAGATGCGGTTATCTGGACAAGTGGCACAACCCATTCACTTA
ATTTAGTCGCAAATGGTTTAGCTGACAGTATTGAAGCTGGTGATGAAATTGTGATTTCTG
TGGCAGAACATCACGCTAATTTTATTCCGTGGCAACAACTTGCTGAGCGTAAACAAGCTA
GATTGATTGTGCTACCGCTTAATAGCGACTACCAAATTGCCCCTGAAACGCTACAAACAG
CCTTATCAGAACGCACTAAAATCGTTGCGTTTAATTTGGTGTCAAATGTAACAGGGATTA
GACAGCCTGCAGAGCAATTGATACCGCTTATTCGTCAGCAATGTTCAGCCAAAATTGTGC
TTGATGTTGCACAAGCGGTCTGTTGTGAACAAATTGATGTACAAGCACTTGATGCCGATT
TTTATGCGTTTTCTGCACATAAGATGTACGGACCAACCGGGGTTGGCGTATTAACAGGGA
AATTGAGTAGCCTTGAGCAACTCCGCCCTCTTTTATTTGGCGGAAAAATGTTACAAGAGA
TTACTGAGCAAAAGCTCACGATGGCAACATTGCCTTATCGTTTAGAAGCAGGAACACCAA
ATATCGCAGGAATTATCGCTTTTGGTGAGGTGCTGGAGTGGTTGGAAAAATGGGATTTTT
CAGCCTTAAACTCACCGCTTTATCAGCTTGCTAAAGAGGCTCGCCAACGGTTAGCAGCTT
ATCCAAATATACGCATTTTAGCGGAAGGAAGTTTAAGCCCAACGATTAGCTTTGTCTTTC
ATCATCAACATCACGCAGATATTGCGGCGATTTTAGCCGAGCAACAGATCGCATTGCGTA
GTGGTGAACATTGTGCCAAACCCTACTTACGTTATTTAGCACAAAATGGCACCTTGAGAA
TATCTCTTGCTCATTACAATGTGCAAGCGGATCTTGACCGCTTTTTGACCGCATTAGATT
TTGCTCTCGACATTTTAGAAAATTAATCTCAACTTAGATCAAAAAATCGTAAATTTCCCG
ATTTTCTGCTAGAACGAAAGGGCGTTATAGGGTAATCTTTGCAAGTTTTTTGATTTATTT
TTTAAAATTAAATTTATAGGTATTGATATGGTAAAAAAAATTGCAGTATTAACCAGTGGC
GGTGATGCTCCTGGTATGAATGCAGCGATCCGTGGTGTTGTGCGTGCGGGTTTAAGTGAA
GGTTTAGAAGTGTATGGTATTCAAGACGGTTATTACGGTTTATATCACGACCGTGTTATC
AAACTTGAACGCCGTTCAGTGTCTGAAGTGATCAACCGTGGCGGTACATTCTTAGGTTCT
GCACGTTTCCCTGAATTTAAAAATCCAGAAGTGCGTGCAAAATGTGTAGAAACCTTGAAA
AAATATGAAATTGATGCGTTAGTAGTTATCGGCGGTGACGGCTCTTATATGGGGGCAAAA
CTATTGACCGAAGAACACGGCATTGCGTGTATCGGTCTACCTGGCACTATTGATAATGAC
GTTGCAGGCACGGATTACACTATCGGTTTCCAAACAGCACTTGAAACCGCATTAGAAGCA
ATTGACCGCTTGCGTGATACTTCAACTTCTCACCAACGCATTTCTATCGTTGAAATTATG
GGGCGCCACTGTGGTGATTTAACCTTAAGTGCGGCATTAGCAGGCGGTTGTGAATACATT
ATCATTCCAGAAAAAGGTTTTGATAAAGAGTCACTAATACGCAACATCGAAGATGGTTTC
AATAAAGGAAAACGTCACGCAATTATTGCGATTACAGAATTAATGACAGATGTACACCAA
TTAGCGAGAGAGATTGAAGAACGCTTTGGCCACGAAACCCGTGCTGCTGTGTTAGGCCAT
ACCCAACGTGGTGGTGCGCCTTGTGCATTTGACCGTATTTTAGCTTCTCGTATGGGCGTT
TATGCAGTAGAACTCTTGATGCAAGGCTACGGTGGCCGTTGTGTGGGTATTCAAAATGAA
AAATTAGTTCACCACGATATTATTGATGCAATCACTAATATGCGTCGTCCGTTTAAAGAA
GAAATCTTTAATACCTCTAGAAAATTATTCTAATAAAAAGTGGCACTAAGCCACTTTTTT
ATTATCCGTATCTTTAACCAAATCACTGAATGAGTCGGTGTTCTATTCGGCTTTATCCCA
AAATACTAATTGCTTTATTTACTCATAGGTAATTTGTCAATTTTGTGCTTTAAGGAAAGG
CAATAGCAATAATGCGATGCCAGAGGCTGCACAAGCAATCACGACAAAAAATCCAGACCA
GTGGTGTGATTCCATCACTAATGCTAAAGGATAACCAGCTATAGCAGCACCTAAATATGC
AAATAATCCCACAAATCCTGTTGCTGAAGCTGGAGTTTTTTTATGGGAGCATTCAGCAGC
TGCCATACCAATAAGCATTTGAGGACCAAATACGAAAAAACCTACTGAAAAGAAAATTCC
TGCTTGTAATATGAAATTTTCTTTTGGCATAAGCCACATTGCAATAATGGAGAAAAAAAT
ACCAATAGCAAATAACAATGCCATTGGACCACGATTGCTAGCGAATAATTTATCTGATCC
CCAACCAGCAACTAGAGATCCTATAAATCCTCCTACTTCAAAGAGTGAAAGTGCGCTATT
AGCAGAAACAAGATCATAGTGATATTTTTCAGTTAAATAGATATTTCCCCAATCGTTATT
TCAAATGTACCACATAAAATATTCACTCTCTCTTGCATTCCACGAATTCCAAATCCTGTT
AATATCTGATATGTATCAAATCCAACCCCGTTATCTGTAATAATAATATGTATATTATTT
TTTATTTCAATTTCTATTTTTACCTTATTTGCTTTAGCATATTTTATAATGTTATTCAAA
CTTTCTTGACATAATCTATATATAGTAATTTCCAGAATATGTTCTAATTTTAAATTTTGA
TCATTTTTCCATATTAATTCAGTATCAATTTGATTATCTTGAAAATTTAGTTCAATAAAT
AGATTCTCAATAGCTTGGGGTAAATCTAAATCATCAAGTAGACGAGGTCGAATTCGATTT
AGTAGTACTTTTGTTGTATCATAAATATTAAGAGATAATTGCTCTATTGTGGTTGATATT
TTTTCATAATCAGGTGCAATCCTTTTTAAAATATTTGCTTGAGTTCTAATGGCTGTAATA
TTTTGCCCGACCTCATCGTGTAATTCTCTAGAGATTTCTTGACGAATAGTTTCTTCAGTA
TTAATCAGCTGCCGAGTGAGTAATCTATTTTTATTTAATTCTATTGATAAACTCTGGTTC
AAGTTACGCTGATCTTGAATCGCAAGTCCTAGAAATATTCCTGTGATAGTTTGGGTTGAA
ATAGATAGTAATAAATCAGCTATAGTGAGATTAGAAAAACTATGTGTAGTACCAATAAGT
GCTATACTATTAAGCAGGACTCCTAAAAATGCACCTTGCCAACCATACTGAAAAGCTAAT
AATATAATAGGGATTGCAAGGTAGAATAAAGCAAACCTATAGAAGGTATCTGGCAATTTC
ATTTGAATATAGATATTTAAAACAAATAGTAAAATATAAATAAAAATGTGCTTTATTCTT
AAAGTTACCGGCTTCTTTATTAGAGAAGAAGTAAGAGGAAGCCATTCAGTCTTAAATAAA
AACTCATTGATTAAATAGCAAGCAGGAACAATCAATACCCCACCAGTAAAACTTACAAGA
AATGTGAAGTAAAATTCTGATGAGGAAATGACTACAGCATTGATCATACTAATTGAAACT
ATAGTGCTAAGTTGAATTGATAATTTTTTCCATTGATTTCCACTATAGTATAAATATGAT
AAGTAAATAATTGGGATACTACATATACTTAAAATAAAAATAGAATATTGATATATTTCT
GGAAATAAATAGTTTAATAAAATCAATATACTAATTTCAGAACTATATACAATAGGCCAG
AATTTAGGTTGAATATGCAATATAATACCACTACGTAAGGCAAACGGCAAAAATAGACAG
GCCAAAACAATATCTGAAAGTAAATAATCTGAGATTATCCATAAGCAGAAATAAGAACAA
GTTATCAAAAACCAAGTGTATAATGTAGTAAATATAATTTTCATTTTAGTTGTGAATTTA
ATAAATTCGCTAATTCAACATTATTTTTGACATTGAGTTTATTTATTGCATTAGATCTAT
GAACATGTACTGTCTTAAAACTCAAATTAAGTTTTTCGCCTATTTCCTTTGGTTCAAAAC
CTAAGATTAATAACTCACAAATTTCCCTTTCTCTTTTTGTTAATTGCCCTACCGGATTAG
ACTGTTTAGATGAAACTAATTTTGTGGTTAGTTCTGGCATTGAAATATCAATAATACATA
CATGAGGTTTTAAATAAGGTAAATGTTGACGAGCTTCTTTAGCAGAAGAAAATTCTCCAA
TAACAGTAACGTCACTCTCTAAAGAAAGGAGTTGAGAAAAACCAGAGCGTACAATGACAT
GATCATCAATAAGAACAACATGAATCATAAAATCCTTCCAATTAATAATAGCGTATTTCT
ATAAAAAATACGGTGGAAAAGTCCACCGTATTCTTGTTACTCGGCATATTCTATCTTTTA
CGAATTTTTTTCTCTTCTGCGATTGCAACGAAGGCTAACAATCCAATACAAGTAATTGCT
GATGCATGAAGTGCTGCAAAAGTACCACTCCATCCGGTTAGACCAAAAATTGGAGTACCG
TCAGCAATCATTCCTAATCCTAGTTTTGCAAAACTATCTCCAATTAAGTAAGCAAAGGTA
CCTTTTACACCATCAGCAACAGCAATTGCTTTTTTAGGGACAAACCCAACAGCAGCCACG
CCAATTAGTAATTGAGGGCCAAATACTAAAAAGCCTAAAGCAAACAATGCCGTTAAATAC
ATAAATTCATTAGTTGCAAACTGATAGAACTCAAGAGTAAAAACAATCAGACCTAGGGCA
ATACAAGCGGTTAAGGCACGACGACCATTTGCTAAATCAGATAAATATCCCCATAAGAAT
GTACCCACTAATGCCCCGACTTCAAATAGAGCAAAACCAGAAATAGCAGCATCTTTTGAA
AATCCTAATTCTTGATAGGCATATACTGGGGACCACTGATCAATACCAATACGAACAATA
TATAGAAAAATGTTAGCAAAGCATAGTAGCCAAATAACTTTATTTCTTAATACATATTGA
ACAAATATCTGCCATTTGGTCAGTTGATTTTCTTCAGTATTACGATCTTCCTCACTAATT
TCCTCCCCAAATAATTCTTCCGCTTTACCTAAACCATATGCCTCAGGAGAATCAGAACCA
TAGCGTAATCCTATAAATCCAATAATTAATGCAATAATTGATGGAAATACAAACATTCCA
ATGACATGTCCATTAAAGAAGACATTAGCTCCGAATAACGCAACTCCAGCAGCTGCCGCA
CCACCTACATTGTGTGATAAATTCCAGAAACCCAAAAATGTTCCTCGTTTCTTTCTAGGC
GTCCATTTAGTAATTGTGGAGTAGCTAGATGATCCCCCTGTACTTTGGAAAAAGCCACTA
AGTGCATAGAATGAAATCATTAAGAACAGTGCAATGCTCCCTCCTCCCATACTAGCACTA
AAGCCAAGCATACAGATGGCTGAAAGAATAAGCATAAATGGTACAAATTGTTTTGTATTT
TTACCATCAGCATAATAAGAGACTACGGTTTTCCCAATACCATAAGTAATTGAAAAACCT
AAGCCAATAAGTCCTAAATCTGTTTTAGTTAAACCGTAAGTTTCGATCATATCATTTTGT
GCGATGTTGAAATTCTTACGAATCAAGTACATTGCCATATAACCGATAAATACAACTAAA
TAAGATTGCATAAAAGGTTTGAACCACATTTTCCGTCTTTCTTCTAGGGGTAGATCTAAG
ACTGGGCGTCTAACTTCAGCTAAAAATGAAAACATAATTTCCTCTGATATTTTTAAAAAG
ATATTTAAATTTTAAGAAAATTATTTCATTGCTCCTTGAGAGAATCCCCTAAATAGAATA
AGAAAATTTCCTAGTTTAGATACCGTTAACTGTATTTTGTGACTAAGATCACATTTTAGG
GTTTATTGTGAATTTCTAGGAACAATAACGGACAGATGGCTTTTTCCTTCAACCTTGGAT
ATTTCTGCTATAACCGCAGGAGAAAAATGTACTCTCTGCTGTGTTAGTTGATAGACTAAG
TCAAAGACAAGGGGCAAGTGAGAGATAATCAGCACATGCTTTGCTCCCTCTTCTCGTAGG
AATGCAAGATAATCAATCACTGTGTCGGGATTTCCGTCAGGGGTAATCTCTTCCCATGTT
TCCGCAAGATTTGCAAAACTTTGCATAGTGTTGACCGCTTGCATACCTTGTTCTACGGCT
TGTGCCGTTTGCTGCGTGCGAAGGTAGGGGCTAATAATCACTTTATCTAATTTAATTTGT
TGATTTTCAAGCCTTTTTGCAAGCCATTGCCCTTGTTGATATGCCATCAATTTACCCTGT
TCAGTTAAGTTTCTCTGTGCATCAGTTGGGGCATTGAAACCTGCTTCACCGTGTCGCATT
ATCCAAATATTCATCGGTTTATCCTCTTCGTGGTTTAAACAGAACGCTTTTAGGCGTATA
ATGCACCTCGTTTTTTGTTGTTGCAAGCAACAGATAAAAGATTTCTATTTTTCATAATTT
AAACAATGGAGTAATAACTAATGTCTCGTAAACTCAGAAGAACCAAAATCGTTTGTACAA
TGGGTCCAGCTACAGATCGTGGCAATACGTTAGAAAAAATCATTGCTGCTGGTGCAAATA
TGGTTCGTATGAACTTTTCTCACGGTGTGCCTGAAGATCATATCGCTCGTGCAGAAAAAG
TGCGTGAAATTGCAAAACGTTTAGGCAAACACGTTGCGATTTTAGGTGACTTACAAGGCC
CTAAAATCCGTGTTTCAACCTTCAAAGAAGGCAAAATTTTCTTAAACATCGGTGATAAAT
TTACCTTAGATGCAGAATTACCAAAAGGCGAAGGTCATCAAGAAGCGGTTGGTTTAGACT
ATAAAAACCTACCAAACGATGTCGTTCCAGGCGATATTCTTTTATTAGATGATGGTAACG
TTCAATTAAAAGTGCTTTCTATTGACGGTGCTAAAGTATTTACTGAAGTTATCGTGGGCG
GTCCATTATCAAACAACAAAGGTATCAACAAATTAGGTGGCGGTTTATCTGCTCCAGCAT
TAACGGACAAAGATAAAGAAGATATTAAACTTGCAGCGAAAATTGGCGTGGATTACCTAG
CGGTATCTTTCCCACAATCAAGTGCAGATTTAAACTATGCTCGTCAATTAGCAAAAGAAG
CGGGATTAGACACTAAAATTGTCGCTAAAGTAGAGCGTGCTGAAACCGTTGCAACTGAAG
AAGCAATGAACGACATCATTTTAGGTGCAGACGTTATTATGGTGGCTCGTGGTGACTTAG
GTGTGGAAATCGGTGATGCTGCGTTAGTAGGTGTTCAGAAAAAACTTATCCGTCGTTCAC
GCAAATTGAACCGTGTTGTAATTACCGCAACACAAATGATGGAATCAATGATCAAAAAGC
CTATGCCAACCCGTGCGGAAGTGATGGACGTAGCAAACGCAGTATTAGATGGTACTGATG
CGGTAATGCTTTCAGGGGAAACGGCAAACGGTGATTATCCTGTTGAAACGGTAAAATCAA
TGGCAGAAGTCTGCTTAGGTGCAGAAACAATGCCAAGCATCAATGTTTCACGTCACCGTA
TGGAAGCTAAATTTGCAAGCATTGATGAAGCAACGGCGATGTCAGCAATGTACACCGCAA
ACCACCTTGAAGGTGTTTCTGCAATCATTGCATTAACCCATTCAGGTGAAACCGCAAAAT
TAATGAGCCGTATTAGCTCTGGTTTACCGATCTATGCACTTTCTCGTAACGAACAAGCGT
TAAATCGTTGTGCATTATACCGTGGTGTAACGCCAGTTCATTATGAACATGACAGCCGTA
CTATTGAAGGTGCGAAAAAAGCATTATCTTTATTAAAAGCGCAAGGCTATTTAATGTCTG
GTGATTTAGTGCTATTAACTCATGGTGATGAGTTAAAAGAAGGTGGCACAAATACTTGCC
GTATTTTAAGAGTAGAATAATTTGCTCTCTGATAAAAAATCCACGCAAATGCGTGGATTT
TTTTATGTATTCAACAAACCAATACCTGTGTCTTCTCGATTTAGTCTAACGAATTTCACC
TACCGAAACTTTAGCATCGGTATGTTTATTGCCAATAATTCGATCTTCACATTTATTGTT
TTCATCACAAATAGAGACAACAACGCTCTTCTCATCTTCTAGTGTTTCAGGTTGTAGAGA
TTTAACTCCGAACTTATTATTTTCAACTAAATTACTCTGTTCGCGAGATAGATAAGTTGG
CTTAATCCCGTTAAGTTTATCTAATATCGTATTTAATTGACGCTCATTAAGTCTTTTGAT
ATTTCCATCTCCGGCTAGCTCATCATCACCGTAGTTTGTTCCTCTCGGTTGCTCATAAAA
TGTAAAATCAGTATTTTTCAACACGATAGGCATATCTTTATGGCTGTAATAGGCTTTAGC
ACCATTTGGAGCTAGTGCAATAACCGTGGCATTCTCAATTGTAGTCTTTGTAGCATCGCC
AAGGGCTAAAGCAAAGTTAGCTGCATTTGCATCATTATCCGCAGAACCTGTAATACCAAT
TTCAGGTGAAGGTTTAGGACCAGTATTTAACAAGGTAATAGTTAAATCATTTTTTGATTT
TTCACCGCGTAATGTTGCATTTTTATCTGTCATCAACGTATAACCTTGATGGCTTTTCAG
GTTAATTGAACTTTTATTTCGCCCTTCTAAATCACCAACGACATACATTGTTGCCGCTTT
CATTTTTGAACTTGGTGAAACATTCAGTTTTTCAGCCCCCTGAATATTTAATGACGTGTG
ATCTAAAATCGTTTTATCTGCACTTAACCCAATTTTATGGATACGATCGTAATCAGATTC
AAAAGACATATTTCGGTCAAACGTAACATTAAATTGACTATCGGTTAAATTAATATTTTT
TGCCATAAGATTAATAAAACCATCATGCGTTTTTATATTACTATTACGAATATTAATTGT
CGTTTCTAAATGACTTTTAGGTGTTTTAATAACTTCTTGTTTAATTTTGTCATAACTATT
ATTTGTAGCTGTCCACCAATCAAATGCATATAGGAACTCATTATTAATCCATTGACGTAA
ATTATTATTGAATTTCCATCGTCTTTGAGTATGATTTCTTTCTGTACGCAACGCTCTATC
TTTGGTATTGAAAATCGCATAGTCATAGCTTGGTTTTTCTTTATTATAGGAATATCCCCC
ATAAATATAGAAATTACCTCTTCCTATATGAGTAAGACGATCAATATCAACATTATTAAA
GCCACCAACAATGACAAAATCATCTACTTTATCAAGTTGCAAATTACTAATATTTACGCT
AAAAGGCGATCTTTGAGTATCTTCTAAACAATAGGCAAGATTAATACAAGTTCTAGAATC
TTCTAAATTTCTTCTTAAACCATTTCTACCTAAAACAATAGCACCATTATTAAAATTAAA
TTTACTATCTATAATCTTAATATCTGAAATGCCTTTATCCGCAAAATGTTTATCCATTAG
ATCTGTTGCAATAAATAAACGCCCATTTTTAGTATCTATATTTGCTTTATTAAAACGAAT
ATAGCTAGGATTAGTATAATTTAATTGTGTATTTAATAATAAAACTGAATCAGTATCTTT
ATATGAGTCTATATTTATATCACCTGAAATATCAAAATTATGTGCATTTAGATTTACTTC
TCCTGAAATACCCAGTAAAGAACCTAAAAAATTACTGCTGATAAAAGAATTTTCACCTAC
TTTTTTATTACCAACATCAAGATTATCTGCCAGCTTTAGATTAACTTTTGTTTTTAGTTT
TTTAGAGCCGTCATCATAATAGTTTTTATCTTCCCGACTTAAATCACCACTAAGATTAAC
TTTCTTTATAGCTGGGTCTAGATAGCTACTGACTGCAAAATCAATACTATCTTTAATTGT
AAGTTTTGCACCTTTTTCAGCATTTAAGTTAATTTCATTCTTTTTCGCTTTTATTGTTAA
ATTTTCGGCTTGAATATCACTATTTTTTCCAAATTTAATATCATCAGAAAATAAAGTTAT
TTTTCCAGATCGAGACATTACAACATTATCCGCCTGTAATAAGCCATCGTTATTCACAAG
GTTATTAATTAATTCATTTTTTCCCTTAGCAGTTAGCTCAATATAACCATCTTCGGTAAT
AATAGAACCTGAATTTTTCACAATACTATTTACTGTATTTTCTTCAATATCTAAATCAAT
AGATGTCGTATCTAATTCTAAGCTAAATTTTCCGCCAGCGCCCAAGACAACTTGTCCAGG
GCTTTCAATAGTTTCATCACGTTCAAAATCAATCCACTTAAATCCCCAAGGATTACCTTG
ACGGCAATCATTTGGATCGCTCCAACTACTATTACAATAGCGACCCTTAACTTTTTTCTC
TTGTTTAAAGTATTTAGCTTCAATTGTCCCCTTATTTTCAACATCATTTCCAACTAAAAC
AACAAATGCATTTTCGCCATTTGCAACAATTTTACCCTCATTAATAATTTTTCCTTCAGC
AGTTTTATGATTTTTACGTGGAGTAAAATTGAAATTATTACTATTACTAATTTTTTCAAG
ATCCTTAGTTGTAGCAAGTAAGCTACCCACATTGATTTCAGCACCTTTGGTTATAATAAC
TCCGTTAGGGTTAGCGAGAAACACTCGCCCATTTGCTTGCAATTTACCTTGTATTTGACT
TGCATTTCCGCCCATAACACGATTATAAGCAATAGCGGTTGAATCAGGCTGCTTAAATTC
AACACTATTTTGTTTTCCAATATCAAAACTTTCCCACTCAATACTCACTCTAGGTGATTC
TTGAGTAATGGTCATTGCCTTATTTAAGGTATTAATTTTTGCATTGCCGTCTGTAATTTT
ATGGTTTTGAGGTAAGTCTGCAGCATAAAGATTTGTTGTGCTAAGTGCTGTTGAAATAGC
TACGGAAAGTAAAGTTTGTTTACGCATTTATGTACTCCTTAATTAAAATGTTTTAATTGC
AGATAACCAAAATTGATTTTTATCTACATTGTTATATTTCTTACCGATAGGTTTTGCATA
AGCAAAATTAATAGAATAATGATTAGGTTCAATTAAATTCAAACCAACACCGATACTTTT
TAAACGAACTTTATTTTCAACAGATTCGGATAATTTCTCAGTATTTTTATATTGTTTTCC
AAAACCCTCATCATAAAAGAGTGAGCTTACTAGCATACTTTTTGAAAAAACAGGTAAGTA
GTGTTTTAGTTCCGCTTGGATAATATGCCCTTCATCAACAGAAACAGTACCTGCTTGATA
TCCTTTTACCCCTGATAATCCACCTAGTAGGAATTTATTTCCACTATCCAGATTTTTATC
AGCGAATTGCCCACTAACGGCAAACGTAATACTGAAGGATTTAGGTAAAAATTGCTCGTG
AGATAATGAATAATTAAATGTCGTAAATGTACGTTTAGGCTGGTAATTCTCTGATAAATA
GTGTTTTTTCTCATTGGTCGAATGACTTTCTTTCCCAAAAATAGTATTGAAAGAAAAATA
GGTAACACCTTCTTTTATACTATTCCAAGAACCACTCACTCCTATGCTAGTCGTATTTAC
TTTCCGTTTTTGTTGTAAATCAACAGATTTTTGTTCATCTGACAATTTCTGATGATTAAA
TGCTAATTTACTATCTAATCTTAAACTTGCAGTTCTAATAGTAGGGTGAGTAATATAACC
ACCTAAATTATAAGTACTCCCTTGAGCATTAAGATCTTTAAAATTCGCACCTAATTTATA
TTTTAAATAGTTTGAATTCACGCCGACTCTTGTGCCATATCCATCAATAATAAAAGAATA
GTCCGCTCTTAAGTTATATAAATCGAAGGTGTTAGAAGCAAGCACATCAAAATGTAATTC
ATCACCAAGCCCAACTAAGTTATAAATTTTATTTCCCAATGTTGTTCTATATTTTCCAGT
ATTATCATTTCCTTGATTATCAATGGAAATATATCCCCCCCAACGTTTATTATCTTTAAG
ATTAACAGTAAGATCTGTTTTACCCGTATTTTGTCCTGCTTTCAAAGATAACGCTGAGGT
AATTCCTTTAATGTCATTAAGTAATAGAGCTAACTTTTCTAGTTCATTTTTAACCAAATA
CGAATGGCTTTTCACAGTAGTATTCACCATCCGCATAACCAAGTCTTCTTTTAAACGGCT
TCCATTTCTAACAACTACCTGATCAAGCGATCCCTTTATCACGAAAATTTGCAATTCACC
ATTATTAATTTCTTGTGGTGGAATAAAGGCTTTAGCAACAAGATAATTGTTGTCACGATA
GTAGTTAGTAATTTGTTGCGATAACCGATTTAAGTCATCTAAGGTGATTTCTTGATGAAG
ATAAGGAGAGGTAATAGATGTCAGATTATCTTGAATTTCGTTTCCGTCCAACTCCAGTAA
TTTGATTGAATCTAAACGGAATTTAAGACTTTCTTTGTTGGCGGGAAGATTCTCTTCCTG
TGTTGGTGTTTTGAACAGTTCTCCAGATGGTTTTACTTTTGCTACTTGTATCTGGCGTGT
CTGTTCCAACTGTTTGTTCAATGTTCCTGAATCTGGTATTGGATTTGCATAAGTAAAGCC
AGATACACATGAAAGAATGATTCCAGTAATTACATTTTTTCTATGAAAATGTTTCATTTT
GATAGGTCTCCTTTATTAATAATGTATTAGAACGCTTTTTCTATTTATTTTTAACTAAAT
GATAAGAATTATCAATATCATTATTGATAATTTACATTATCTTTTGTAGGATATTTATTA
GTCAGACTAAAGGAGCAACTAAAATGAGACTATCAAAAATTTATACAGCACTCTTTCTCT
CTTTGCCTACCGTATCCCTTGCAGATAGCAATGTTTCAGCTGAACTCGCTGAAATCTCTG
TGATTGCAAGTAGGGATGCATTTCATTGGGCAAATCACACAAGTGAGAAAGCAACCCTAA
ATAAAAACCAATTATTAACTCAACAACCCATAAGTACAGCGGATGCGATTAAAAGGATTA
CAAACGTGGATATTGCTGGCGGATCAAGGGGAATTGCACAAAAGCCGATTATTCGGGGCT
TAAGTGGTAATCGTGTTGTTCAAGTGATTGATGGCGTTCGCCAGAATTTTGACTTATCTC
ACCGTGGTTCATATTTTTTACCTATGGCACTAACCCAAGAAATAGAGGTGATTAAAGGCC
CTACAAGTACTTTATGGGGAAGCGGTGCATTAGGGGGAATTGTTGCGATCAGAACGCCAA
ATGCCCTTGATTTATTGAAAGATAATCAGCAAATTGGAGCAAAAATTCATCAAGGATACC
AATCTGCTAATTCTCTCTCTGAAACAGATGTCAGTGTCTTTGCCGCAAATGACAAGTTTG
ATGGATTAGTGAGTGGCTTTTATAACCACGCTGATGATTTACGTTTAGCGGACAGTAAAA
AATTAGTAGACAGTCGCTATACTCAAAAAGGCGGACTTTTTAAATTTGGTTGGCAAATTA
ATGATGAAAATCGCCTTGAGCTTTCTCATCGTTTAAGTCATTTTGAACAAATTGCCCCAA
CCAACAATGAAGTTGCTGAAGAATTTACCAACCAAGATGTGAGAAACCTTATTAGAAACT
GGCATAGAAATAATCCAACAGCTTCTTTTGCTGAAATGACTCGTTTCTATAAAGGACTCA
CATCAGTACTAGGAAGTGTAAGTTATCGAGCTAAACAAAAAATCACAGACCAAAGTAGTG
CCTTACACTATTACTTTAACCCTAAAGACAATGATTATATCAATAGTCAATTGACGCTAT
ACCGTAACAGTACAAAAGAAAAAGAGCAGCGTATTGCAAGCGGTTTGCAAGATCAAACTA
AACTCAGCACTATGGGTTTAAGCATACGAAATTCGACGGATCTAAATTGGTTAGCCCTAA
ACTATGGTGTAGATTTTATTTCAGACCGAGTAGTAACACAGCGTGAGAAAAATGCCACTA
CCCCATTCCGCCCTAATAATTATGACGCTAAATCTAAAAACAGTGCATTTTATCTTTTAA
CACATATTCCATTATGGAATGAACGCATTATTGTCTCGCCAAGTGTTCGCTACGATCACT
TTAAAACACAAAGTGACGAAGCCAAATATAGTGCAAGCCGTTGGTCTCCATCCATCGCTG
CAACTTGGAAAGCAACAAATTGGCTAGATCTTAGTACTCGTTATAATGAAGCATTCCGTA
CACCATCAATGCAAGAACGTTTTGTTAGCGGCTCTCACTTTGGTACAAATTTAATGGGAC
GCTCATTCAATAATACCTTTGTAAGTAATCCAAACTTGCGCCCAGAAACCGCGAAAAATA
AAGAAATTGCGGCGAAAGTTCATTTTGATAATCTCTTTGTACATCAAGATAAATTCATAT
TCAATGCGACTTATTTCCAAAATGATGTAAAAGATTTTATTCATCTTGATATTTTCCGAG
CTTCACAAAGAGATATGATTCCATCTCTCTCGCAGTATCGAAATGTAGAAAATGCTCGCT
TAACAGGGTATGAACTAGAATTAGCTTATCAGCAAGAACGTTTAGCATTGGGATTGAATT
ATGCTCAAACAAAAGGTAAAAACCGCCAAACACAGGAAGCCTTATCCAATATTCCAGCGA
ATAAATTAGGCTTTACTATTGATTATGCACTAGTACCTCAAACATTTATGATTGGAGCTA
ATATCACTCACTATGCAAGTCAGAAACGTGTACCTAAAACACATGCAATGACTTATCCAA
GTTATACTCTCACAGATTTAAAAGCAAGTTACACACCTTCTGGCGAATGGCGTAATTTAC
GTTTAGATATGATGATCGAGAATGTCTTTGACAAAAAGTTCCAACCTGCATTTAGCTTAA
TGGAAGGGGCTGGGCGCAATATTAAATTGAACGCGTCTTATCAGTTCTGATTTTTAACAA
ATATTATCTTAAAAAATCCACGCAAATGCGTGGATTTTTTTATATACTGCTTCCATCAAT
TCCTATCAAATTTTTGCTTATGTTACCTCTACTTTATGCCTTAAAAACGGAGAATGTGAT
TTCTGAATTAAACTATCAATTTGCAAAAATGATCGATCAGAAACAGCAGGCTTATAACTA
TACGGTTCAACAACAGAATGTAGCAATCTTTCTAAGTGCATTAGTTTCTTTTAATGTTAT
GCAAGGACATAGTTGTGTTCGTTTAAATTCTGATTTAACAACCCACTTTTTTGACTTGCA
AAAAAAGCATTTCAGCCGTGATTTTCATACGGAGATTTTGCAAAAAATTGAGGGGATTTC
ACCGCTAGAGTGGCAGTCGTTGCTACATAACCATATTGCTTTTAGCCAAGATCCTACACA
GGTTGCACCTTTATTATTTCAACAGGATCGCCTATATTTTTATCGTTATTGGCAGGCAGA
GTATCGTGTAGCACGTTATTTACAACAAGCGGTAAGTTCGGATTTAAAAAAAGCAGATAT
CGATCTTCATCGTCAAATTCTACAACGCTTTTTTCCAAAACAAGCTGACACGGATTGGCA
AAAAGTTGCTGTTGCAACGGCATTAACTAAACGCTTCTGTCTGATTTCAGGCGGGCCAGG
TACAGGCAAAACCCGAACAGTTGCCATTTTACTTGCAGCATTACAGCTTAAACAGTTAAA
ACAGAACCAACCGCTTTTTAAGATTGCCCTTGCTGCTCCGACAGGAAAAGCTGCCGCTCG
TTTAAAAGAAGCTATTTCAAATAATCTCGCTAGCCTTGATATTCCTGACAGTTTGAAAGC
AGAAGTACCAACCAGAGCCTCAACAATCCATTCGTTAATCGGCATTAATCCCCATAGTGA
TCTACCTCGTCATCACGCTCAAAATCCACTGCATTTAGATCTGTTAGTCGTGGACGAAGC
GTCAATGATCGATCTCTTCATACTGGAAAAACTGCTGAATGCCTTAAAACCAGATACTCG
TTTGATTATGCTTGGGGATAAAGATCAACTTGCTTCTGTAGAAGCTGGAAATTTAATGGG
GGAATTAGGTAGTTTGAGCAGCTTTGATTACAGCAATACACATAGCGACTATCTCACTGA
GGTAACAGAACATCAAATTTATCCTACAGTGGAAAATGTCCCCGCAATTTGTAATTCATT
ATGTCATCTTCGTCGAAGTTTTCGTTTTGACGAAAATTCAGGGATTGGGCAATTGGCAGC
ACAAGTGAATGCTCAACAAGCGGTGAAATCGTGGCAGATTTTAACGAATAGGGCTTATGA
TGATTTAACATTAGCGTGTTACCCTAAAGTCACGGATTTTCCTGAAAAATCACAATGGAT
ACAATACTGTGTAAATAGCGTGGTAGAAAAAGCGGTGGAGTTATATTCCGATTACTTGAA
CAAAGTGAAAGCTCGAGTACTTTCCCCAGAAGCCGTGTCTATCGGTGAGATATTTAAAGC
ATTCCAACAAGTACGCTTTTTGTCAGCCTTACGCGTCGGTGAATTGGGCGTAGAACGATT
AAATCAAACCATTGCAGAAGCCTTATTACAAGCACGTTTATTACATTTTAAACACAGCCG
AGATAGCTACATTGGCAAGCCGATTTTGATTACCGAAAATGCCCCTCAACTTCATATCTT
TAGTGGTGATATTGGCTTAATTCTTCCAGATGAAGCAGGAAGATTAAGAGTATATTTTGA
AACAGAACAAAATGGAAAACATTTAGACATTTCCCTTAGTCGTTTGCCAAGTTATGAACC
CGCCTATGTAATGACCGTGCATAAATCACAAGGTTCTGAATTTGATCATACTTTATTGGT
AATGCCACTTTCTCATTCGCCAGTATTAACAAAAGAGCTGATTTATACGGCGATTACCCG
TGCTAAAAAACAGTTTACCTTGTTTAGTGAAGAAAAAATTTGGAAACAAGCAGTAAAAGC
AAAAATTCAACGACAAAGTGGATTAAAAGAACAAATATTGGCAGATATTTTAATGAAATG
ATTTGGAATAAGTGGACTATAATCCACAGAAATACTTTAGAAGATGTTAATGGCAAATTG
CAGAAAATTCTGTTTCACATTAGAATAGGGTACATATTCTTATTGATCAATGAGGAAAAA
CATGGAAACTATAGAAAAAATCCAAAAACAAATCAGCGAGAATCCTATTCTTCTTTATAT
GAAAGGCTCTCCTAAATTCCCATCCTGTGGCTTTTCTGCTCGTGCTTCAGAAGCTATTGT
AAATTGCCAAGTTCCATTTGGGTATGTTGATGTTTTATCGAATCCAGATATTCGAGCTGA
ATTACCAAAATACGCAAATTGGCCAACATTTCCTCAATTATGGGTAGATGGAGAATTAAT
TGGTGGTTGTGATATTGTTCTCGAAATGTTCCAAAAAGGTGAATTGCAGACCTTGTTGAA
AGATACTGCAAAAAAATATTCTCTATAGCGTCTAACAATCACATTATTTTGCAGAGCTTG
TTGTATAAAACAGCTCTGCCCTCAATTAACTTCCTGATTTTCTTTCAATTACTGATCATA
GTATCGCTCTATAATACTTATTTCAAATAATACTTAATTTTGGCATCATGATTAAACGTC
TCATTTAATTAGAGATTATTCCTTTCTATACTTTTTAATTATTTGTTAAAAAATTAGAGC
TATATCACAATATTCCTCCCAAAATTTAGGTAGAATACCGATGATTTCATTTATTCAATT
GTATAAAGGACACAACTATGGATGACAAATCTCAATTACGCCAAGCAGCACTTGATTTCC
ACGAATTTCCTATCCCTGGTAAAATTGAAGTTACCCCGACTAAATCCCTCACAACGCAAC
GTGATCTTGCATTAGCTTATTCACCAGGGGTTGCAGAGCCTTGTTTAGAAATTGAAAAAG
ACCCAGCGGCTGCCTATCGTTATACTTCAAAAGGTAACTTAGTTGCCGTGATTTCAAACG
GAACTGCCGTGTTAGGTTTAGGCAATATCGGTGCATTAGCAGGTAAGCCTGTGATGGAAG
GGAAGGGCGTTCTGTTTAAGAAATTTGCAGGAATTGATGTATTTGACATCGAAATTAATG
AGAAAGATCCTGAAAAATTAGTTGAAATTATCGCTTCTCTTGAACCTACCTTTGGTGGTA
TCAACCTTGAAGATATTAAAGCACCAGAATGTTTTTATATCGAACAAAAATTGCGTGAAC
GATTGAACATTCCTGTATTCCACGATGATCAGCACGGTACTGCAATCATCAGTGCGGCAG
CAGTGATTAATGCGTTACGTATTGTGGATAAAAAAATTGAAGAGGTGCGTTTAGTTGCAT
CAGGTGCAGGGGCGGCTTCTATTGCTTGCTTGAACTTGCTTATATCCTTAGGTATGAAGC
GTGAAAATATCGTTGTCTGCGACTCAAAAGGGGTGATCTATAAAGATCGTGACGATCGTA
TGGACGACACCAAGAAACATTATGCGATTGATGATAATGGCTGGCGGACATTAGGTGATG
CGATGCCAAATGCAGATATTTTCTTAGGCTGTTCTGCGGCGGGTGCTTTAACGCAGGATA
TGGTTAGAACAATGGCGGCTCACCCGATTATCTTAGCATTAGCTAACCCAAATCCAGAAA
TTACACCGCCAGAAGCGAAAGCTGCTCGTCCAGATGCGATTGTCTGTACAGGACGCTCAG
ACTATCCAAACCAAGTGAATAATGTACTTTGCTTCCCATTCATTTTCCGTGGTGCATTAG
ATGTAGGTGCAACAACAATCAATGAGGAAATGAAGCGTGCGGCGGTTTATGCGATTGCAG
ATTTAGCTCTTGCAGAGCAAAATGAGGTGGTCACTTCTGCCTATGGTGGCGAGGGAACAA
CCTTTGGTGCGGATTATATTATCCCACGTCCATTTGACCCTCGTTTAATTGTACGCATTG
CCCCAGCAGTTGCAAAAGCTGCGATGGAATCAGGCGTTGCTACTCGCCCGATTACGGATT
GGGAAGCCTACCACGAGAAATTAACTCAGTTCGTCTATAAAACCAACCTCTTTATGAAGC
CGATTTTCAGCCAAGCAAAAGCAGAGAAAAAACGTATCGTGCTTGCAGAAGGGGAAGAGG
ACAAAGTATTACACGCGACACAAGAAGTGGTTTCTATGGGCTTGGCATATCCAGTCTTAA
TTGGACGCACGGAAATTATCAAAGCTAAAATTAAAAAATTAGGGCTACACATTGTTGCTG
GGCAAGATTTTGATGTTGTTGATAATGAACATAACAGCCAACACGATGAGTTATGGAAAC
GTTATTACAGCATAATGAAACGCAAAGGGATTACCGAAGCGATAGCTAAGCGTGTTGTGA
CCTCAAATACAACGGTGATTGCTTCACTACTCGTTGAAATGGGCTATGCTGATGGATTAG
TGTGTGGTTTATTTGGTACATATAGTCGCCATTTAGAAGCTATCCGTGACATCATTGGCG
TAAAAGAAAGTGTGAAAGTACCCGCTGCATTAAACAGCTTGGTTTTACCAACAGGAAACG
TTTTTATTACTGATACCTATGTTAATGCTGATCCAACGGCGGAAGAACTCGCTGAAATTA
CCTTAATGGCAGCAAGAGAAATTCGTCGTTTTGGTATTGAACCTGCGGTGGCATTGCTTT
CACACTCTAATTTTGGTTCATCAAATCAACTAGGTGCACCAAAAATGCGTAAAGTGTTAG
AAATTGTGAGAGAGCGAGATCCTGCCTTGATGATTGATGGTGAAATGCACGGCGATTTAG
CCTTATCGGAAAAATTACGCCGTGATTATATGCCAGATAGTCCATTAAAAGGTTCAGCAA
ATTTACTTGTAATGCCAAATATGGAAGCAGCTCGTATCAGCTATAACCTATTAAGAGCAA
CGACAACAGCAATTACTGTAGGGCCTATTTTATTAGGTATGAATAAGTCTGCACATATTC
TTAACCCTGTATCCTCTGTTCGCCGTATCATCAATATGGTGGCGTTCGCGGCAGTGAAAG
CCTAGTAAAAATGAAATGAGCGTGATTTTTCACGCTCATTTGCTTCTTATTCCTCAAGTG
TTTTTCTAAAATTGTTTTTGATGATTACGGCTGCCTTGTTTTTATAATCGCTTTGGATTC
TTTATCCATGATAACTTCAATTTTATGATCTACAACCACATTCATATTAATCGTAATACC
TTCAGGTGGTGTTTCAAGTTGTACTTTGGGAGTACAAGCGGTCAAATTTAAGCAAAAAAT
TGTAAAAAGTGAGTATATAGCTTTCATTCTTAGAAGGGATTTGATTTATTAGGTTTATCT
TATTTAATCATCTTTTTTCTTTAACAATGAAATAATCTCTTTCAAAACAATGATTTCTTC
ATTTTTCTGAGCCAACATCTCGTCTTTATGGGCAATAGTGAGTTTTAGTTTTTCAATTTC
GGCAGTAAGGTTTTCAGGATTTCCATAATAGTTCGTATTATTAGCGTGTTCATTCATTAG
AAATAGAACGCCTTTTCCCTCACAATTCATCAATTCCAACACATCAATATTAAAAATTTG
AGCAATTTGTTCGAGTTTATGTAAATTAAGTTTTGTTTCGCCACGTTCAATTTTAGCGTA
ACCATTGGTGGACATATTCATTTTTGCCGCCATCTCTTCTTGCGACCACTGGTTCATTTC
ACGCACCATTCGGATTTTTTCATTAACACTCACAAATTGCCCCTTTCTTGATTTGTCCAC
CCACAAATTGAGTGGATTTTCCACACAGTTTGTTGTTAGCAGAATGTAAAGCCTACTTTT
AGAATAGTTCGTATTTTACACATATTTTCATTAAATAACACATTAAAATAAGGACTTTCT
ATGCGTTTGTCAGTTAAAACAGCAGCAATGGCGATTTTGGTTTCACTCGGTGTAACGGCT
TGTGGTTCGGGCGGTAGTGGCGGTGGCTCATCTGCACCAACGAATAATCCAGAGCAAGCC
AAACAAATCGAAGCCTTGAAAAAACAGGTGGAAGCAGAGCAACAAGCGGTTAAATCTGCG
CAGGATAATGCAAACCAAGCTTCTGAAAAAGTAAAAGCAAGTGAAGCAGCTAAAACAAAG
GCGGAGGCTGAATTGGCAAAAGCACTGCAAGCTTTAAAAGATGCTGAAAATGCAACTGCA
GAAGAAAAAGCGAAAGCTCAATCGGCTGCAGATAAAGCGGCTAAAGATTTAGCTGAAGCT
CAAGACAAAATTGCGTCATTGGAAGAAGAATTAGCTCCTATAAGAGCCGAAGCAGAAAGA
AAACGCTTAGAAGCGGAAGAAGAAGCTAAAAAATGGGCATTTTTAACCCAAAGTGGAGAA
TGGCGACATATAGCAAGAGGTGATGGTTTAAAAGGATATGCCGAACATGCTTATATTGAT
GGAAAAGCATGGTATCTTTACCCAATCGGGGCATCTAAGAGCTTAGTTTTACAAAATGGG
ATTGATTTTAATAAAAATACAATATCCAATAATGTTCAGATTTTACCTGTATATGCAAGC
CGCCAATCAATTTCTGGCGAAAAACAGACATTCCAAGTTGCTAATGTTCATTTTATTAAC
CAAGAATACTCTACTTATTTAAATTGGTCTTATTCCGATAATATAAATGATGATGATCTG
AGAAGATCAGCAGGTTATGTCGCTTTGCCGACATCTCAAAATTCAGAATATATTAAAACC
CCTGTAATCGCAACTTATCAAGGTAAAGCATTAGGAATAGAAAACTATAATATAGATACA
AAAAATGTATATGAAGGAGAATTTTCTTTAATTGCAGATTTTAAAAATGAAAGTGTCAAA
GGGAATATAGCCAATCTAAATGGTAAAAATTATGTCTTGGAAAAGGGAAATATAAATATT
TCAGATCAAGGAAATCTTATTTTCTCTGGAAAAGTAGATAATAACCTAGATTATAAAGGT
GTTTTTTCTGGACCTAATGCAGAAGAAGTCGTTGGAACCGCTGGGACAGATATTAGCTTT
GGTGGCAAACGCCAATAATCAATCGTAAGGGCGGGGATTATCCCCGCCTAAAATCTAAGC
TATTGCAGAAATGCCTTTATGTTGTACTAAAGAAAGCAGTTTCAGTGCGGCACCACTTGG
TTTTTTTACACCTCGTTCCCATTCGGAAACAAGATTGCTACTTACATTTAAGTAGTGAGC
AAAAACAGCTTGAGAAAAATTTTCTTTCTCTCGGATTTCTCGGATTTCATTGGGAGCGAG
CGTTTTGACTGGTGTTAAACAACGTTTGTCAAAACTCTGCATTGTTGTTTTATCAACCAA
ACCAATGTCGTGTAAATCACTCATCAATTCGTGGATCGCTGCATTTGCCGGACTGTTGTA
TTGTCTCATTAGATACCTCTATAAATGCTTTGCCATCAAGGGTTTGTTGAATTTGTTCAG
GGCTAAATGCCAAAATGGTTTTGGCTGCTGCTTTAAAGTTTTCTTCTTCATCAGCAGTAA
TATTAGTCCGATCATTCTTATCAAATCCATAAATAAATAGGCTAAATTCTGCAAATTTGT
ACACAATGATAGAACGATAACCTTTAGATTTGCCTCTGCCCTGTTTGGGTAAACGCTGTT
TGATAACGCCAGAACCTAAATCGGCATCAATCAGACCATTTTCAATGTCGTTAATGGCAT
TTCTTAACGTGTCGTCTGAAATACGTTCTTTACGGGCAAATTTATCAAAATGTTTAGATT
TAAAAATTCTCATTAAATTTATACCGCTATCATCTTTAGTGTGATAGTAAAAAAATAAAC
AGAAAAAGTCAATAAATCTATCTTATGAAAAAACACCTACCCCTTACCCTTTTTATCCCC
CTAGTAGCAAACGCTACTCCCGAATTGGAAATCAAACCTGCCAAGCCAACATTACCAGTA
CAAGCGGTTATTTTTTCAGAAAAATCAGCAAATAATGGGGAAATCACTTTAACCCAAGAG
CTGATCAGTAACCCTGAACTTACTCGTCAAATGTTAAATCGGGCGATTGATAGCCGACAA
TTTCATTTATTGCCTGAGCTGGTGCAGATTTATCAACAAACGCCTAATCCTGATTTGGTG
CTGATTGATTATGCCAACGGCATTATTTTGGCAAGTCAGGGGGACTATAAAGCGGCAATC
GATCTCTATCGTGGCATTATTGCGAAGCACCCTAATTTTCAGCCTGTACGTTTTCGTTTA
GCACAAATGTTGTTTGAAGATCGGCAAAACGAAGCCGCACTTGCGCAATTTCGTAAGCTA
CAAGCGGACGGATTGCCGCCACAAATTGCAAATGGGGTGGAACAATATATTGCAGCCATT
CAGAAACGTTCAGACTGGTTATTCGACTTTGGTGTGAATTATTTGCACGAAAGCAATGTT
AATAATGCCTCAAGCTCGCCTTATGTTCGAGTGGGGAATGTGCCGTTTAAGAAAACGGAA
GAATCATTACCGCAATCAGCAAATGGGTTGAGCTACCATCTGAATTTGGCTAAGAATTGG
AATGTTAGCGGATCCCATTATCTACATTTTGAGAACCAATTTAGTGGAAAATCCTATTGG
GATAATCATCAATTTGACGATCAGCAAAACCGTTCAAGTCTTGGCTATCAATATCAAAAT
GCTCAAAGTCGTCTTGCTTTTTTGCCTTATTATGAAATGCGTTGGTATGGTAATCATCGC
TATAATCACGGCTATGGCGTTCGGGGAGAAGTAGAGCATTGGCTTACATCACAATGGCAG
CTTTCTACGGCTGGCGAAATGGGCAAGCTCAAACATCGGGGCGAAAATCAGCTTGCAGAT
AGCACAACATTATTTGGTTCTGCTACGCTACTCTATGCCTTTGATGCGAAAAGTTATCTC
TATGGTGGTGTAGATTTGTTGCGAGATCGGACGTTAGAACGTTCTTTAGCCTCAAAACGT
TATACAGGGCGAATTGGTTGGGGGCAAGAATGGTGGGGCGGAATTTCCAGCCGTATTCAG
CTCAGTTATGGCAAACGTGAATTTGACCAAGCTCACCGCATTTTTAATCAGATACGCAAA
GATAGAGAGTTAGGTTTGAATGTTACACTTTGGCATCGTAACCTGCATTTTTGGGGAATT
ACACCGAAAATCAGCTATCAATATCAGCGAGTGAACTCAAATTTAGTGGATCTTTATTCG
TATAAACGAAATCGAGTTTATTTGAGTTTTGAGAAAAGTTTCTAGTAAATAAGTGGCTTA
GATAATTCTGAGCCTTTAGCATGTACTGAGTGCGGTTATTGTTTATCTAATTGTTTATAG
ATTGAGTGCTCAATATTCTGCTCAAACTGAGAACCGTAGTTAATCAATTTCCACAGGTCG
AACATATTCTCTTTATGGTTATAATTCAAATTGACTTTCGCTTGTTTATGCTCAGTCAAT
CTAGAATGGATTTTAGCTGATAAATCCATATCGCCTTTACTGTCTAAATTCACCGTTGCG
GTGAAATCGTCAATCTCACTTTTATTGACCATATAAGCCAAAATCTGTTCCGTATAGCCC
CCTTGTTTAATCGCTTCAAGCAATTCAGGGGTAAATTTTAGGTAAGATCTATCCGCTTGT
GTCAATGTTCCATTGCAGATGTAGCAAGGTTTACCCGACAGCCAAAACGGAAAGATACCG
TTGAATTTGCCAGTTAAATCCAGCTGGTGATACTGTGCCAATTCTAAAATGCGTTCAAAA
CGAATATCAAACAGCTTTAAATAAGCGATTTTCGTTTGTGGCAGGGCAAAGTGTTCGATA
TTTAAACGTCCATCAAGCAAATTTAAACTTAACTCTCGTAAAAACAGAGGCTTACGTTTA
GTGTAAGGTAAGTGTCCTTGAATTTTTACTTTGACATTGGTTATCGGAATACCCATATTC
ACTTCATCAATATTCACATCAAGGGCTTTTTTCACACCAATATCTACTTCGCCCTGTTTG
TATTGATAAGGGAGTGAGAAATCAATGCCCTTGATCTCACCGTTTGGTAGAGAAACCGCA
CCGTTGCGAATAGCAAAATGCCCGCCAGCCATCAGCCCACGAGCTGCATTCGCACTAAAT
GACGTTTCACCTTTGATGGTACCGTTTGTGATGACCCATTGGTTTCTAAAGGGAAAAAGG
CTTTGGAATACATTTGCAGGTTGTTCCGACCAATACAATTTGCCGATTAAGTCACTGGCA
TTATTGGTTAATTTTCGACGAGCAAAGAGCTTAATCGGGCCGAGTTTATTCGCCGTCACA
TCGCCCCTAAAGTTAAGATTTTCTACTTCGCCGTAAAATTTTAAGTTAGCTGTTGGTTTT
TCTAATAATCCACCATAGGCGAAATCCATTTGTGAGGCTGAAAGCTTTACGCCACCTGTA
AGATGAAATTTCTCATAATCAAATTTTATTGGTTCATTTAATACCAGCTCTAATTTTGGA
ATAAATACCCCATTTTTCCGAATATGCTCCAGACTTCCTTTAAATTCAGACAGTTGCACT
AAATCTTTATGCCACAAACCACGCCCTGATATTGCAAGCGGTCGGTTTAAGGCTTTTATT
TGCAAACTGCCCCAAAAACGCCAATTCCATTGATCTTTCACTGCTTTTTTATCGGTCGGA
TCTTGGAAAAAGTGTAACGCCCCTGCTTTGAAATTGTTAGCGTAACCGTCCAACCGCATT
TCGATATTTTTAAAGTCTGGGCTTTCACCACGGAAAATCGCTTGCAAACGCCCGTGAATA
CCTTGTTTATCGACCCGCACGCCCGCCAGGGGAAAACGTAAATCGTTGATGGTGAGAAAA
CGTTCAGTCCCCGTTAGACGTAGCAACGCACCTTGTAAAAAGCGTAAGGTGAGATCATCA
AATTTTCCCCGTAAATCAAGGGGCACTGAGCTATATAAAATATAGTCGCCTTGCTTAATA
TTGCCCGTGATTTGTAGCGGAAATAGTAAGCTATCTTGTTGAATTTCCCCTTGTGGACTA
CTGATCACCACATTGCCTTTCCCTTTGGCATTTTGAGTAAGCAGACTGATACGAACCGCC
GTTTTTATCGGATAAAGCGCATCTAAAGAAAAACGGTTTGGGGTAATGGTGGTGGTCAGA
TACGCATTGAGCGGAAAATCATTTGAGAGTTGCCAGTCAATTTTTCCTTTATCAATCGTC
AGGCTTTGTGTATCAAAACGAAACGGTAAGTTGAATTGATTTTCAGGTGTTATGGCGGAA
TTTAACTGCCAATTTCCGTGAAGTTGCTGATCTTGTTTATGCCAGCTGAGCGTTGAATGT
CCTTGTTGCAAACTTGGTTCAGCGATCAAGGTTTTAGGCAAATTCCATTGATAATTTAAA
CTCAGTTGTTGGGGCAACGCTAAAAAATGTTCATCTAGCTGTGCAGAAAGTGTTACGTGA
TGTTGCTCATCATTATTTGGTTGATAGCTAAGTTGTGTGGTGAGTTGCTGATTTGCAAAA
TTTGCGTCAAATGTGACCGCTTGTTGCTTAATGTAAGCGGTCAGTTTTTGCTGAAAAAAT
GCAAATTTAATTTCACTTGGTGATTGCAGTAACCCTTTCAAACGTTCGTGCATTTTATCG
GGAAGATTTTTCCACGCTAAAGATTGGATTTCTAGGCTACCTTCTGGCAATAACGCAAAG
ATCGTTTTAATAGTTTCTATGGGATCGGTTTGGCTTTTTTCCGATTTAGGAAAAAGCGTT
AAGCAGGCATAATCAATGGTTGCTTGATTAAGACGAATACTCCGTTCATCAATCCATTGC
ACCGCAAGGCGATCTGCCGAAACAATCGGACAATTTTGATAGTAAAGGGTAAATTGTGGC
AAGATGGCTTTTTCTAAATGTGGCTCAATGCCATCGGGTGTTTCTATTTTCCAGCCCGTT
GGCAATGACAAATTAATCGCAGAAGCTAATTGAGAGCCTGAAAGCAATGATGCACCACCA
GCCATTAAAATGGCAAGTACCGCACCGATAATCAATAAACTTCTGCGTAACATTTAGAGA
ATATTTGTCAAAGGATAAAGCATTGCAAGGAAGGTAGCGACCGTCCAAGCGGTTGGATTT
TTGATGTTTTTTCCCTGTTTGCCGAGTAGTAACCAAGCTAACATTATCAAAATCACAAAC
TGAACCCCAAAGAAGATAAAGTAAGGATAAATCACCATCTCAGGCATAATCGCAAGTTGT
TGATATAACACGAAAATCACCCAAACATAGTTGATGATTAATACCACAAGTGCCAGCAAT
ACCAACAGTTTTAAAAAGCCTTCCAAACGGCTTTTCGCCAGCATTAAATACCAACCGCTT
AATAAAATACCGAGTAAAATCTGGGCAAAATTATTGGCTCTAATCCAGTTAAACAGCGAC
GGTACTTCATACCAATAAATCAGCAAATATTGCAGCATACCAATGGCGGTGATGCCTAAG
CCACAATAAATTACCGTACGATAAATCTCTTTATCTTTAGGTAATTTCCAATAGATAAAC
GGCAGAATAACAGAAGCAAATCCAGCGACTAATGCAGGCGAATGCTTCGGGGTAAAGACA
AGAGAATAGAGAAAATTACCCACCGCAAAGACCAAGAACCAAGGCAGAATAGCCATTAAA
CGCCCTTTCTGCCCTGGGCAAATTTGCCCTTTCCACAGTACCACGAAGCTAATCAAACAA
ACGCTAAAAAAGGTGAGCAGATAAGGAGAAACAAAGATTGCATTTTGTGGTGCAAAATAG
TGATTGAGTGACATTTCAATCAATAACATCGTCACCAACGGCAAAATAGCGTGCGTGGCG
ATTTCTAATTTAGAAGGAGTATCGTGATCGTGAGCCATAGTTTCAATTCAAAAATGATTT
TAGGGCGAGATTATGCCATAATATCGCCACTTTTTTCTATTTTTAAGAGGATTTTACGAT
GCGAATTTTACATACAATGTTGCGAGTAGGAAACCTAGAACGTTCTATCAAATTTTACAC
AGAAGTGCTTGGTATGCGTTTATTACGCACCAGCGAAAATGAGCAATATAAATATACCCT
TGCTTTTTTAGGCTATACAGACGAAAGCGAAAGTGCCGTGCTTGAGCTGACTTATAACTG
GGGAGTTGAGAGCTATGAGTTAGGTACTGCTTATGGTCATATTGCGATTGGGGTGGATGA
TATTTACGCAACGGTTGAAGCGGTTCGTCAAGCAGGTGGAAAGGTCACTCGTGAGGCTGG
TCCTGTGTTAGGTGGCAAAACTGTGATTGCGTTCGTAGAAGATCCTGATGGTTACAAAAT
CGAATTTATCGCTAACAAAGATGCACAAAAGGCGTTAGGTTAATGGCTGAAACAGAAGCA
ACCAATTACAATCTATTGAAAAATCGCTTTCGTGGCTATCTTCCTGTTGTGGTTGATGTC
GAAACGGGGGGATTAAATGCTCAAACGGACGCATTGTTAGAAATTGCGGCAATTACGCTA
AAAATGGACGACGACGGCTATTTGCATTTAGATGAAAAATTTCATCGCCACGTTAAACCT
TTTGAAAATGCCAATATCAATCCAGAGGCATTAAAAGTAAATGGAATTGATGTAGATAAC
GCCGAGCGTGGTGCTGTGCCAGAAGATATTGCCATTACCGAGATGTTTAAAATGGTACGC
AAAGCGGTAAAAGACAACGGCTGCCAACGTGCTGTGATTGTGGCACATAATGCGACTTTT
GATCAGGCATTTTTACAAGCGGCGGTAAAACGCATTAATACCAAACGAGATCCGTTCCAC
CCTTTTGCAATGTTTGATACTGCAACCTTGGCTGGTTTTATGTATGGACAAACGGTCTTA
GTCAAAGCCTGCCAAATGGCACAAATTCCTTTTGACGGCAAACAAGCCCATTCTGCCTTG
TACGATACGGAACGCACTGCAGAGCTGTTTTGTGCAATGGTGAATAAGTTGAAGGATTTG
GGTGGGTTTCCTGATTTAAAGGCTAGAATGTAGTAAAAGGTGAGAAATTAGAGGCGCAGC
TTAATTTCTCACTGCTATTATACTTAAATATACTATTTGCGATATTTCCCAGCCATTGCC
TGATAAATGGCATTCTCATTTTTGAGCAGGGTGTATTTATTTTCAAGCAATGAAAGTTCT
GAGCTACGTTCGGTGTTCATTGCACTTAGCCATTCACGCAATTCAGAGATACCTTGATCG
TAGCGGTTTTTATAATATCCGCTGATTTTTCTATCGTACTCATATTTTTTCTGTAAATTC
GCATAGCCACTTTTTGACAGTTGGTAAGTGGAATAGTAGGTGTCGATTTCATTTAATGCG
GTTGTTACTGTCTGTTCATAGTTCAATTTAGCCAGCTTATAACCCTCTTCTGAAATCTTA
ATGTTATTTTGTACTCTGTTCCAATCTAAGAACGGCAAATCAAAAGACACCACGCCACCA
GCGACAGGGTTATCTGACGTATTGTTAAACTTCGTTGAACTTCCTGTTAGGCTTCCCCCT
AACGTGACCGTTGGGAACCAGCTATTTTCAGTTGCAGTAAGGTTTTTAAATGCCCCTTGT
AAACGTTTTAGGCTTGCCAGTACATCTGGACGATTAGCAATGGTTGAAACAGGAACATTC
ACATCAACATCTTGTAATTTGACCTTAAGAATACTCGGATAATTGACTACAAGCGGTTCG
TTCGGTTTTAAATTTAGCAAATTACGCAAAACTTGCTCACTGGATTTTTGAGCCGATTGT
AAGTTGATTAAGGCATTTTGTGCAGAAAGCACCGCTTGCATTGATTGATCTACGCTAAGT
TGGTCGATTAATCCCTGTTTGAATTTGTTGCTTAAAATGTGGTTGATCTGTTCATAGCTT
TTCACGCTCTGCTGCGTAATACGGATCGCATCTTGATAATAGGCAAGATTGTAATAGCTA
CTCACAACGGCATTAATTAAAGATAATCTCGCCGCTTGTAAATCTTTTTGGGTAGCTTTG
TGTTCCCATTCTGCCGCACTTGCGGTATCTCTTAAACGCCCCCATAAATCAAGGGTATAA
CTTAGGTTTAAGCTAATTTGATGTCCAATACTTGATGTGCCAGTCGAGTTTAGGTTACTG
CTAGAACCAACACCTTTTGAAGCAGAAGATTTTTCCGAAGCAGTGAAAGTTGGGACTAAA
TTTGCCCCCACTAAGTTTGCATTATATAAGGCTTTATTCACGGAAATTGCCGTTTTTGCC
AAATTGATATTATTGGCAAGTGCCGTTTCAACTAAGCGGTTAAGCTGGGTATCATTATAG
CCAAGCCACCATTGCTCATTGATTTGATATTGTTTCGTAATGTCTTGATATTGTTGATAA
TCTTGCTGTGCTTTTTGTAGAGAGCCATCGTTGCTCATATTGGTACAAGCTGAAAGTACC
AGTGCAGAAAGTAATGTAAAAGTAAGTTTTGACACTTTCATTAGAAATTCCTTGATTAAA
AAATGATGGGGCGTATTTTAAAGAAAACGCCCCATTTCGACTAGCTCTAAACTGAACGAT
CATTCATTTTTTGCAAAAATTTACATAATGTATTGACTTGTTGATCAATTTCTATCGTTA
TATAATTTTAAATATAATGATTTTGTCTTAATCACAGAAGCTAGATTATGAAAAAATTTC
TTTCTGCATTCGCTTTATTGGCGTTTGTGACAAGTGGTGTGTCTGCCAATGAGCAGCCGA
TCAGTACCCATTTTGGCGATTTACCCAAAGCTGAGCATGTACAAAAAATTAAATGGAACA
GCTTTTGCAATGGAACCCTGACATCATTTTTACGCAATTTACTGATATTGAGTTTGCTCT
TATTACTGGCTATTTTGTTTTCGCTTAATCTCGGAAAGTATCCGATTTCGCCAACAGCAG
TGTGGCAAGCGGTCGTTTGTGCTTTCTCTGTTGAATGTGAAACCAACCAAATTCAAACGG
TGTTATGGCATATTCGAGTACCACGGATTATTGTTGCTTGCTTAGTCGGGGCTGCACTAG
CTTGTGCAGGGGCAATCTATCAGGGGATGTTTAAAAACCCGTTGGTTTCTCCCGATATTT
TAGGTGTATCGGCAGGGGCTGGTTTGGGGGCTTCGTTGGCGATTTTTTGCAATTTGCCGA
TGTGGTATGTGCAACTTTTTGCATTTGTCGGCGGTATTAGTGCGGTATTGTTGGTAACTG
TGATACTGGAAACAAAAAACCTAACGATTGGCTATGCCGGTCAGCCTTTGATCTCAGGGA
TCGATTTTCGTCTGGGAACAAATGACATCTGCTGTGTGTTAGGGGCAAATGGGGCAGGGA
AAGTACCTTTTTACGTACGTTATTGGGTACTCAAGCAAAATTGCATAGGGAAATTTTCTT
TGCAAACCAACCGCTTGTTACCTATTCACCACAACAGTTAGTGCCTATGTGCCGCAAGCG
CATCAAAGTTTATTTCCCTTTACAGCACGCCGATTACCTTGCAGATAGCGTTGTGATTTT
AGATAAACAACATCAGCCAGCCTTTCAACAAGGGAAAAAAGCCGATATGCTTACTCTTCA
TCAACTAGCCAAAACCTATCGTATTGATATGGCGAGTTTGGCTCAACATTTACCTTTTAA
GGAATAACATGAATTCATTCTACGACATTGATTTTGCTCAACTTTATAAACAACATCTGA
TTGCATGTCGTTATCATGATGTTACCGCTGAGAAATAGGATAAGAAAGCGGTTAGATTTG
CCGAAACTTTTGTTGAAAAAGAGAACAGTTATACCCGTCAATTTCTAGATAAAATGAAGA
TTGAACCAACAGATAGCGTATTGGATATTGGCTCAGAGCCGGGAACGCTTGCTATTCCCC
TAGCCCGTTTATGCAAACAAGTTTACGCCTTTTATATCTATCTGTTAAACCGTCTTTATC
AGCGTGGTATTCAGGCAGAACTGACTTTTTTACAGGGAGAAACAGGGGGCTTTCAAGGGG
AAACATACCAAGATCTGCAAAATGCCGTAGAGTTTTCGCTAGGGACATTAACCGAACTAG
AACGACAAAAATTACAGGCCTTCTATCAGCAAAAACAGCAATCTCAACAAAAAATCAGCC
ACGATCAAGCCCGTTGGGCGTTTATTTCGTGGCAGGTGTAGAATATCGACAAATATAAGC
GGTGTGATTTTGCAGAATTTTCTATATAACCTAATTGCGATGGTATAAAGAAAAAGTCTT
CACCTTAGCTCAAATCCTGAGACATTCCTTTAAGAGAATATATCAGGATTTCCAAAACAA
TATTGCCCTAATTACATGTTCAATACTTTCATTTTGCATATTAAAAAACAGTGGCAATCT
CACTAACCGCTCGCTCTCTTTAGTCGTCCATTTGTCTTCTCCACAAAATCGGCCAAACTG
CTGCCCTGCAGGGCTTGAATATAATGGCACATAATGGAAGACCGTCAAAATTCCTTTTGA
TTTCATTGCATTAATAAAATCCGTTCGCACCTTGAGATTTTGCCATTTTATATAAAACAG
ATGGGCATTTGCTTGGCACTCTTGGGGAATGTAGGGCAATTCCACAATCCCTTTCTCTGC
CAAAGGCTGTAATGCGTCAAAATAACATTGCCAAATCATCTGCCGTTTTTGTTGGATTTG
TTCTAACCCTTGTAACTGAGCATAAAGGTAAGCCGCTTGTATTTCTGACATTAAAAAACT
TGAGCCGAGATCTCGCCAACTATACTTATCTACTTCGCCACGAAAAAATTGCTGACGATC
TGTGCCTTTTTCTCGAATAATTTCAGCACGAGCGGTCAGTTCAGGCTGATTAATGACAAT
CGCCCCGCCTTCTCCCCCTGCGGTGATATTTTTCGTTTCGTGGAAACTGTAACAGCCAAT
ATGCCCAATCGTGCCAAGTGCTTTCCCTTTATAAAATGCATTAATCCCTTGAGCCGCATC
TTCTACCACCCATAAGCGATATTTCTGTGCCAATGCCATAATGCTATCCATTTCACACGC
CACACCCGCATAATGTACAGGGACAATTACCTTCGTTTTGGGGGTAATCGCTTGTTCTAT
CAAGGCTTCATCGATATTCATCGTATCTGGTCGAACATCTACAAACACGATTTTCGCCCC
ACGCAGTGCAAAGGCATTTGCCGTAGAAACAAAGGTATAGCTTGGCATAATCACTTCATC
ACCCGATTGAATATCAAGTAAAATCGCTGCCATTTCTAGCGCCGCTGTACAAGAAGGTGT
CAGTAACACTTTATGTGCGTGAAACCGTTGTTCAAGCCATTGCTCACATAGACGGGTAAA
GTGACCATCTCCAGATAGCTTATCTGAACAGATCGCTTGCTGGATATAATTTAGCTCTGT
ACCTAATACAGGCGGTTGGTTAAAAGGAATGTTTTGCATCATCGATAAAACCAATAATAA
GTGCCGCTGATTTTTCCGTTTAAGCGTTGATAAAGCCGAATTGCAGCTAAATTGCTCAGC
TGGGTGGTAATCACCATTTTCGTCGCTTGCTGACGTTTCGCCCAAGCGATCGCATTCATT
AATAAGCGATAGCTAACCCCCTGCTTCCGCCATTTTTCTGCGACCGCCAACAAGCCAATA
TGTGCCGTAGTCTCTTTTACTCGAAGGGTAATCATCCCTTGTATTTCACCGCTTGTGGCT
TCACTGAGTAAACAAATATCGTCAAATTCTCCCTTAACTGCATTTTTAATCCATTGCCAA
TAAAATCGACGATTTTCTAACAATGAAAACCAAGGCGAACGAAAACGCGTTTGTGAAAAC
AAATACGAAAAGGGTTCAAGTTGAACCAAATCCTGTTCCGTTGCCACACGACAAGCGGTC
AGTTCAGGTGAAAAATGTGCAAGATCATATTCAAAAACAATCTCACCTTCTACAAACTGA
AAATCTTGCTGCTGCACCCAAGCTATTTCCGTTATTGCCCAGCTTGGCAATTTTGTTTGA
ATGAGAGAGAAATCAGCGAGAACTAAATCCGAGTTGCTCCCTTTACTAATAAGATCCAGA
TCAGCGATATTTCGACCAAAAAAATTAGAAAGCCAAAGGTGCTTATACATTTTTCCTCTC
TTATTCATTAATTATCTTTCACATATTTAAACTAGGCTGATTTTAGTCATGTTTTTTCAT
TATATTGAATAGGAGCAAACATATATCCGATATTTTTTATTGTACGTTATATATTGATAA
GTGACGATAAAATAATTTACACATTCAATCTAGCCAAAAGTTTTGTAAATAGGTACAATC
AAACGCTTGCATTTTATTAACATTTGCGAAGAAAAATTTAACTTTGGAGAACGTTATGTC
GTGGAACGAATCAGGCAATCAGCAAGATCCTTGGGGTAAACCGGGGCAAAAGAAGCCTGA
ACAAGAACAACCTTCGGGTCAAGAAAAAGGGCCTAATAAGCAATCAAATGAACCGCAACC
ACCTGATTTAGAAGAAGTTTTTAATAGTTTATTGAAAAAAATGGGTGGTGGTAGAGGCAA
TGGCTCAAACCAAAATAACCGTCCGCCTGTTTCTGCAGGGAAATTCTTGCCTGTCTTACT
CGGCTTAGGCTTAGTGGTATGGGGAGCTTCGGGGTTCTATACTGTTCAAGAAGCAGAACG
TGGCGTAGTTACCCGTTTTGGCAAATTACACGAAATTGTTTTACCTGGTCTAAACTGGAA
ACCAACTTTTATTGATAATGTAACGCCAGTGAATATTGAACGTGTGTTAGAACTGAGAAC
TAACGGCTCTATGCTTACCCAAGATGAAAATATGGTGTTGGTAGAAATGACTGTTCAATA
CCGTATTGAAGATCCTGCGAAATATCTCTTTAGCGTAACTAAGCCTGATGATAGCTTGAA
ACAAGCGACTGATAGTGCATTGCGTTATGTGATCGGACATATGACAATGGACGATATTTT
AACCACAGGGCGTGCGATTGTGCGTGAAAAAACGTGGAATGCCTTGCGTGATATTATCAA
AAATTATGATATGGGATTATTGATCACTGACGTGAACTTCCAATACGCACGTCCACCAGA
AGAAGTAAAAGCGGCATTTGATGATGCCATCAAAGCACAAGAAGATGAGCAGCGTTTAAT
TCGTGAAGCCGAAGCCTACGCAAGAGGGCAAGAGCCAATTGCTCGTGGTCAAGCACAACG
TATTTTAGAGCAAGCAAATGCCTACAAAGAGCAAGTTGTGTTAAATGCTCGAGGTGAAGT
ACAACGCTTTACTCAATTATTGCCTGAATATAAAGCCGCACCAGAAGTCACTCGTGACCG
CTTGTATATTCAAACAATGGAAAAAGTGATGAAAAATACACCGAAGTTAATGATAGATAG
CTCAAACGGCAATAATCTAACGGTATTACCTATTGATAGATTGATGGCTAAATCAACGAC
AAATGAAGCGGTAAAAACACCATCATCACAACCTGTTATTCAACAACAGCCTCAACTTGC
TCAACCTGTCAGCCCGGCACAATTGCCAGCGGTGGAACAGAGTGAGCCTGTGCGTAAAGG
GAGATTTTAAGAATGCGTAAATTACTTTTACCTGTGCTATCCGTTGTTGCATTTATCCTT
TTCCAATCGGTTGTCGTAGTACAAGAAGGTCAGCGAGGCATTATGTTGCGTTTCAACAAA
GTGCATCGTGATGCCGATAATAAAGTGATTGTGTATGAACCAGGTTTACACTTTAAAGTG
CCTGTTATCGATCAGCTAAAAACCTTAGATGCTCGTATTCAAACCCTTGATGGACAAGAA
GACCGCTTTGTCACCGTCGAGAAAAAAGACTTGCTGGTGGACTCTTATGTGAAATGGAAA
ATCAGCGATTTTGGTCAATTCTATACTTCAACTGGTGGCGATACACAAAAAGCTTCAACC
TTATTACAACGTAAAGTCAATGACCGTTTACGTTCAGAAATCGGTTCTCGTACAATCAAG
GACATCGTTTCAGGCTCTCGTGGCGAGCTGATGGCTGGCGCTCAAAAAGCCTTAAATGAC
GGCGAAGATGGTGCAGAACGTTTAGGGATTGAAGTGGTTGATGTGCGTGTAAAACAGATC
AACTTACCAAATGAAGTATCTGCGTCAATTTATCAACGTATGCAAGCTGAACGTGCTGCC
GTTGCTCGTGAACACCGTTCACAAGGTGAAGAAAAAGCAGAATTTATTCGTGCTGATGTT
GATAAAAAAGTGGTGCTGATTTTAGCCAATGCAAATAAAACCGCCGAAGAGCTGAAAGGT
CAAGGTGATGCAGAAGCGGCTAAAATCTATGCTGAAGCATTTAAACAAGAACCTGAGTTT
TACAGTTTTGTGCGTAGTTTGAAGGCTTACGAAGAAAGTTTTGCCGCAGGCTCAAACAAT
ATGATGTTGCTTAAACCAGACAGCGAATTTTTCCGCTTTATGAAAGCACCTACAAAATAG
TTATATCCAAAGACCCGATAAAGCGGGTCTTTTTTATCTTTAAAATAGAAAGCTACAACG
AGGTTGTAAAATTTTAGGTTGTTATATAACAGTTTATATTAACCAAAATGTAGGGACACA
CTGAGTGTGTCCGCTCATAAAAGATCAATTGAGGACACACTGAGTGTGTCCCTACAGTAT
GCCTGAAAGATTGAGGTTTAGCGTAACTGTAACAACCAAAAAAATCTAATCGCTTGTATG
CTTTTGACATTCACTAAACCTAACTAAAAGAGGCAATTTATTATGGGTAAAAGTGTTGCA
ATCCTTGGGGCTCAATGGGGCGATGAAGGTAAAGGCAAAATCGTAGATTTATTAACGGAT
CGTGTGAAATATGTGGTTCGTTACCAAGGTGGACACAATGCAGGTCACACCTTAATTATC
AACGGCGAAAAAACCGTACTTCGCCTTATTCCATCAGGTATTTTGCGTGAAAACGTGACC
TGCTTAATCGGCAACGGCGTAGTTCTTTCCCCATCAGCATTAATGCAAGAAATGGGCGAA
TTAGAGTCCCGTGGTATTAACGTGCGTGACCGCTTAAAAATCTCTGAGGCTTGCCCACTA
ATTTTGCCATATCACGTTGCAATGGATCACGCTCGTGAAGCGGCGTTAGGTAAAAACAAA
ATCGGCACAACAGGTCGTGGTATCGGCCCTGCTTACGAAGACAAAGTCGCTCGTCGTGGT
CTGCGTGTCAGCGATCTATTCAACCGTGAAGCCTTTGCGGAAAAATTAAAAACTATTTTG
GAATACTACAACTTCCAACTGGTTCACTACTACAAAGTTGAGCCAGTCGATTACCAAAAA
ACCTTAGATGATGTTTTTGCGGTAGCAGACATCATCACAGGTATGGTTGCAGATATTACA
ACCCTATTACACAAAGCTCGTGCCAACGGCGACAATATCCTATTTGAAGGTGCGCAAGGC
ACAATGTTAGACATTGACCACGGTACTTATCCATTTGTAACCAGTTCAAATACCACCGCT
GGTGGTATTGCAACAGGTTCTGGCTTCGGGCCTCGTAATTTAGATTATGTATTAGGTATC
ATTAAAGCTTACTGTACCCGTGTGGGATCTGGTCCATTTACGACCGAACTGTTCGATGAA
GTCGGTGCAGAAATTGCTCGTAAAGGTAACGAATTTGGTGCGGTCACAGGTCGCCCACGT
CGTTGTGGTTGGTTTGATGCCGTTGCTGTTCGCCGTGCAATTCAAATTAACTCAATCTCA
GGCTTCTGTATGACTAAATTAGATGTACTTGATGGCTTTGAGGAATTAAAAATCTGTGTC
GCATACAAATTACAAAATGGCGAAATCGTAGAATACTCACCGCTTGCGGCGGCAAACTGG
GAAGGGGTTGAACCGATTTATGAAACCTTACCAGGTTGGAAAGAGAATACTTTCCGTGTA
ACTAAATTAGAAGATTTACCGCAAAATGCGATCAACTACATCAAACGCATTGAAGAAGTG
TTAGGTGTACCAGTCGATATTCTTTCAACAGGCCCAGACCGTGTTGAAACCATGATTTTG
CGTGATCCGTTTGCGGCGTAATTAATACCTAAAAATTCTTGCCCAAAGAACAAGTTGCTA
AGTTTTATATATAAGACAAAGCAACTTGTTTTGTTTAAAATAAGGCATGATTTCTTCTTA
TTGATCTTGTCCTATGAAAATTATTGATAATATTAACTCTATTCTTGGTGAAGATATTCG
TTCTCAAATAAATAATTACAGGAGTTATTTTTACTCTAAAATCTCGCCATACAGACAACC
AACATAACAATCCAAATCGCCTTTACCCTTATTATATTGTTTATATTCAAAAAAACGGTA
AAGTAGTTTATGATTACACTAAAGCTAAACACCTGTTAGATATTGCCCGCAAATTCAACG
CCCATTGCTGAAGCTTATGAAGCTTTTAATAAGCGAACAAAAGACGGTAGAGATATGCGT
CAACAGTTACTTGATATTGTGATAAAGGAAATCCAACAAATAAATTGAAAACAGTCATAG
GCAGTTATTATCGTTCAAAATGGTTTGAAGAAAATGAACGTTCTAACCTGCCACTGTTTT
TACATTTAGTTGATTTATATGAGCATATCATTTCTGAATTATTACCAATTAATACAGATA
CATTATCATCTATTGAAGAGAAATTAGCATTAAATAAAAAATTGGAACATATACATCAAG
AAATAAATCAACTTAAAAAGAAACTTAAAGCTGAAAAGCAGTTCAATCGTAAAGTAGAGA
TTAATTTAAAATTAAAAGAACTTGAAAAACAGCTTTCTTATTTTTGATTAAATAATATTG
TTTAGACTAAAAGAATATGGAGTATTTATGTCCACTGAACTCAAAATGCACACCGAGAAT
TTGGTTGCAAAAAATATTGAAAAACTGACCGCTCTTTTTCCAAATTGCATTACTGAAATG
CGTAATGAGCAAGGAGAAATAATAAAAGGTGTAGATTTTGACTTACTTCGACAAGAACTT
TCTGAAGTCTTAGTCGAAGGAAATCAAGAGCGTTATCGCTTAGACTGGGTTGGAAAAAAA
CAGGCTATTTTGGCTGCCAACGAACCTATTGCAAAAACTCTTCGCCCTTGCAGAGAAGAA
AGTGTTAATTTTGATACCACACAAAATTTATTTATTGAAGGTGACAATTTAGATGCTTTA
AAACTACTACAAGAAACCTATCTTGGCAAAATAAAAATGATTTATATTGATCCGCCTTAC
AACACTGGAAATGATTTCATCTATAACGATGATTTTACAGAAAATTATAATGATTTTTTG
GAAAGATCTAACCAAATTGATGAAGAAGGTAATCGTCTAACTGCTAATACAGAAAGCAAT
GGACGTTTTCACTCCGATTGGCTATCTATGATGTACAGTCGCCTTAAATTAGCTCGAAAT
TTACTGAGTGATGATGGTGTTATTTTTATTTCTATAGATGATAATGAACAAGCAAATTTA
AAAAGAATTTGTGATGAGGTTTTTGGAGAAAATAATCTCATAAACAATATCTCAATTAAA
ATGAGTGAACTATCTGGCGTAAAAATGAAGCATATGAAAAAATATCCTAAAATCAAGGAA
TTTCTATTAATATATGCTAAAGATTCTAACATATCAGAATTAATAATTGAAAAAAGACAA
AAGAATAAAGAAACTCTAGAAAACTATCTGAAATACTATTCATATTTTATTGAAAATATT
CAAGATAGATGTGAAGACTGGATAATAACCCCTATATCTAAACATATAGATGTATCTAGA
AAAAGTGAAAAAGAATTTAATGATTGGAAAATAGAGAATGCTTATAGAGTTATATATAGA
ACTAATAGTAAAACTATCGATAAGTATTTAAAAGAAAACCCAAACAGTCCTAAAATATGT
AAAATCATTAATGATGATGGAAAAGAAGTATATAAATGGGAAAATAAAGAAATGTTATTC
CTTGAAAAGTACATAGAAGAATATATAGGAGACATATGGCTAGATATATCCACAATAAAT
CTAAATAAAGAAAATGAATCTATACCATTTGAAAATGGTCAAAAACCATTAGCTCTTTTA
AAAAGAATTTTACAAAGTATTAATACTCAAAATTCAATTATTCTGGATTTTTTCGCTGGT
TCTGGAACAACAGCCCATGCTGTAAATTTACAGAACTCTATTGATGGTGGAAACAGAAAA
TATATTCTAGTACAATTACCTGAAAAACTTAGTGAAAAAGTAGATTCACAAAAAGAAAGT
TATAAATTCTGTATAGATAACAATCTAAAACCATTAGTATCGGAGATTTCCAAAGAACGC
ATTCGCCGTGCAGGAAATAGAATTATCGCAGAGCAGACGGATCGGATCGGATCGCCAAGA
TTATGCTTTAATAAATTCAACTCCACAACTAGATATTGGCTTTAGAGTCTTAAAAATTGA
CTCTACTAATATGAAGGATGTGTATTACACACCTGATAAACTTTCCCAATCTCTGCTTGA
TCAAATGACTTCTCATATTAAAGAAGATCGTTCGGCAGAAGATCTCTTATTTCAAGTGAT
GCTTGACTGGGGCATTGAGCTTTCCCTATCCATTACGCGTAAAACTATTGATAACGCAAC
GATCTACTTTGTAGGAGAAAATAGCCTTGTTGCCTGTTTTGATCCGCTTACTCCTGAGAT
AATCAATGTGATTGCTCAAGCGATGCCTTTACGAGTAGTCTCCTGCGAATCTGCTATTAT
TGCCGATCACGATAAAACCAATATTAAAGAACGGTTTAAACAACTATCACCAGATACAGA
AGTACGTTTTTTATAAAGGGGGAATAAAATGAAACTTCAATTTAGAACCCTAGGTTATCA
ACTTGCAGCAGCCAAAGCAGTGGTAGATTGTTTTACAGGTCAACCTAAATCAACAGGTCA
TCGCTATCAACGAGATAAAGGCTTAAATAAAGGCTCTAAAATTCAACTTAGCTTAAATAT
GCCATCACAAGCGGGAAGTTTTGACGAGGATATCGTAAATGGTGATATCGGATTTCGTAA
TGCTCCTATCACTCATTTAAACAATGTACTGAGTAATATTCAAAAAGTACAAGGTGAAAG
TGGTTTAACCCCTTCCGATAAACTTATCACTGACGATAATGGTAAAGGCAAAAATTTAAC
TTCTAGCCAGCTCAATATTGATATTGAAATGGAAACAGGAACCGGGAAAACTTATTGTTA
TATCCGTACAATGTTTGAACTAAACAAACACTATGGGTGGTCAAAATTTATTATTGTCGT
ACCAAGCATTGCGATTCGTGAAGGTGTAGATAAAAGCTTTAAACTGATGGAAGAACATTT
CCAGCAGGAATATGGCAAAAAAGCTCGCTGTTTCATTTATGATTCAAAATCATTACATCA
TTTGGAAAATTTCAGTGCTGATAGTGGCATTAATGTAATGATTATTAATGTCCAAGCTTT
TAATGCAACAGGTAAGGATCAACGCCGAATTTATGAAGAATTGGACGAATTTCAATCTCG
CCGTCCGATTGATGTTATTCGCAAAAATCGTCCAATTTTAATTTTAGATGAACCACAGAA
AATGCAAGCGGATAAAACGTTGCAATCATTAGCAAATTTTAATCCGCTATTTATTTTACG
TTATTCTGCAACACATAAACGTAACTATAACTTAGTTTATCGTCTTGATGCTCTTAATGC
TTATAACCAAAAATTAGTTAAAAAAATTACTGTAAAGGGAATTGAAGTCCAAAATCTTTC
TGGTACAAGCGGTTATTTATATTTAGAAAATATTGAAATTTCGAAATCTTTACCAATTGC
CCGCTTAGAATTAGAAATAGCAACTAAAAATGGTTTTAAACGAGAAATTCGTAAAATCAG
TAAAGGCGATAATTTATTTGAAATTACCAAAGCACAACAATATCACCGCTATGTGGTAGA
GGATATTAATTTTCGAGAAAGCACCGTGTATTTTACTAATGGCGTTAAAATTCATATCGG
TGAAGCGTTGGGAGATGTCAATGAGACAGCTGTGCGAACCATTCAGATTCGTGAAACTAT
TCGCTCACATTTAATAAAAGAACGCCAATTATTCGATCGTGGCATTAAGGTACTAAGTCT
ATTCTTTATTGATGAAGTTGCCAAATATCGTCAATATGATGAAGACAATAACCCTATTGA
TGGTGAATATGTTCGTATTTTTAAAGAGCAATATAAGCAAGTTATCAATGAGTTTTCTGA
ATTGGATTTAGATGGATACGGATATTGGAACTATTTGCAAAATATTGATGTGAATAAAAC
CCATAATGGCTATTTTTCTATTGATAAAAAATCAAAAAGAATGGTTGATCCAAGCTTAGA
TAAGAAAGCTGAAGAGGCACAGATTTCTAATGATAGCGATGCTTATGATTTGATTTTGAA
GGACAAAGAACGATTACTTTCCTTTGAAGAACCTACTCGTTTTATCTTCTCTCACTCCGC
TTTGCGTGAAGGGTGGGATAACCCCAACGTATTTACCATTTGTATTTTAAAATATTCTGA
TAATGATATTTCCCGCCGTCAAGAAGTCGGACGAGGATTACGTTTAGCAGTGAATAATAA
AGGGGAACGAATGGATGCTAAATATTTGGGAGAAAATAGCCGAGAAATACATCAAATCAA
TAACTTAACTGTTGTCACGAATGAAAGCTATAAAACCTTTGTGAAAAATTTAGAAGCAGA
AATGCTAGAAGCAATTTCAAGCCGTCCGAGCAAAGCGGATGAAGCTTATTTTACAGGCAA
GGTTATTATTCTCAACGATGGCAAAAAACATCAAATTAGTGAACAAGAAGCAAAACAGAT
TTATCGCTATCTATTAAAAAATGATTATATTGATGATAACGATCAGATTACCGATAACTA
TCATCAAGCTAAGCAGGAGCAAAATTTTGCAAAATTACCAGATAATTTAACCGCGTACCA
AACACATATATTTACATTGATTGATGGAGTGTTCGATCCAAAAGCCCTTGAAGGTATGGT
TGAAAACAGTAGTCAAAAAATAATGAATCCTATTAATAAAACAAATCTACAACGAAAAGA
ATTTCAAGCATTATGGCAACGAATCAATCATAAAGCTGTATTTGAAATTCAGTTAGATAG
TGAAAAATTAATTGCTGATAGTATATCTCAAATTACCCGAATCGCTTGTGAACGGGATAA
TCGTTTTGTTGAATCAATTAGTTATAAATTGGGTACAACAACACAAAAAGAACAAATTGA
CTATAATGACTTAAAAGTAAAAGAGAGTTTTGGGGAATATCGTACTCAAACAGAAAAAAC
AGCAATGTCGGCAAACTCGCAAGTTACTTATGATTTAATTGGGGAAGTTGCCAATAAAAC
GAATCTGACTCGCCGTACTATTGTTGAAATTTTAAAAGGTATCAATAATGCAATTTTTGC
ACAGTATAAATATAACCCTGAGGCCTTTATTCGTGAAGTCAGCCGAATTATTAATGAGCA
ACAAGCCAATATGGTCATTCAAAATCTGACCTATCATCCGTTGCAGCAAGGTTATCCTGA
CAGCGAGATTTTTATTAGCAATGAGATAAAAAAAGAGGCATTTAAAGCTACACGACATAT
TTGGGAATATGTTCCGACAGATTCTGTCATTGAAACTACGTTTGCTGAAGCTTTGGATAA
TGCTAGTGAAGTCATAGTTTATGCGAAATTACCAGACAGTTTCCATATTCCAACACCTTT
CGGCAATTACAATCCTGACTGGGCAATTGTGTTTGAGCAACAACAAACTCGTCAGATTTA
TTTTATCGCTGAAACAAAAGGCACAAGTGAAGAAGGCGAACTCCGTTTTAATGAATACAA
TAGGATCAAAAGTGCTAAACGTTTCTTTGACATACTTAACCAAAATACTACCGAACAAAA
AATCCGCTATGATGTAGTGAGTAATTTTGATGAATTGATGCAAATTGTTAAATAATTAGA
CTTCAATGAAGAGTATAAGCTCCCAGGTTCCTGCTTTTTTTGTATAAAACAGATCGGATC
TGACCGCTCGTTTACATTTATATTGCGAACTTAGTGGCAAAGTAGTGTAAAATAGCCAAG
TTTTCGTGATTTATATTCATAGAGGAAAAAGAATGAAAAGAGTAGTCATCACAGGTATCG
GCATTATTTCGAGTATCGGTAATAACAAAGAAGAAGTATTAGCTTCATTAAAAGAAGGTA
AATCAGGCATTGAATTTGTACCTAAATTTGCTGAAGTGGGTATGCGTAGCCAAATTGCAG
GGACGATTAAATTAAACCCGGCAGAATTAATTGACCGTAAAGTATACCGTTTTATGGGCG
ATGCTGCAGCTTATGCTTACCTTTCAATGAAAGAAGCGATTGAAGATTCAGGTTTAACCG
AAGAGCAAGTGTCTAACGACCGTACCGGTTTAGTTATCGGTGCAGGCACAGGCTCTGCAC
ATAGTCAATTAGTGGCTTGTGATGCAGTGCGTGGTCCTCGTGGCGTAAAAGCAGTTGGTC
CTTATGCCGTAACTAAGACAATGGCTTCAAGTGTATCTGCTTGCTTAGCAACCCCTTATA
AAATTCGTGGTGTAAACTACTCTATCAGCTCTGCTTGTGCAACCTCTGCACACTGTATCG
GTCACGCAATGGAGTTAATCCAATTAGGCAAACAAGATGTGGTTTTCGCGGGTGGTGCTG
AAGAGCTATCTTGGGAATGTGCAACGGAATTTGATGCAATGGGTGCAGTTTCAACTAAAT
ACAACGAAACCCCAACTAAAGCTTCTCGTGCTTACGATGCCAACCGTGACGGCTTCGTCA
TCGCAGGTGGTGGTGCTGTTGTTGTGGTTGAAGAGCTTGAACACGCCCTTGCTCGTGGTG
CAAAAATTTATGCGGAAATCGTAGGCTATGGTGTAACATCAGACGGTTACGATATGGTTG
CCCCAAGTGGTGAAGGTGCGGAACGTTGTATGAAACAAGCGATGGCAACAGTTAAAGGCG
AAATCGAATACATCAACGTACACGGTACATCAACACCAGTGGGTGATGTGAAAGAATTAG
GCGCAATCAAAAATGTCTTTGGCGATAAAACCCCAGCGATTTCATCAACTAAATCAATGA
CTGGTCACTCATTAGGTGCAGCAGGTGCTCACGAAGCGATCTACTCGCTATTAATGTTAG
ATAACGATTTCATTGCACCAAGTATCAACATTGAAGAACTTGATGAACAAGCACAAGGTG
TGAATGTCGTGACAGAACGCCAAGACAAAGCATTAACAACCGTAATGTCTAACAGCTTCG
GCTTTGGCGGTACAAACGCTTGCTTAGTTTTCCAAAAATATCGAGGCTAATCTTGCTTAA
TTTTTGAAATCTGATATAAGGGAGTGGGAATTTTCCCACGTCTTTTTTATTTATTTGGAG
TGAATAATGTTAAAGTTTAAACATTTATTATCTATTTTAGTATTGGCAGTTTCAGCAAAT
GTCGTGGCAAGCGGTGTATCAATGGAAATGTTTCAAATGAAACGCCAAATTAACCTATTA
ACGAATGCCCAAACAGCTGAAGAATTTACGCAAAATGCCGATAAATTTATTGAAGTGTCT
AAAAAAGCCCAAGCAACTATGCCAAATAGCTTAGATGGCGATCAAGAGAAATTCAAAGGC
TATCAACAAGGTATGCAAGAAGTCATCGATGTGGTTGCTCAAGCAAAAAACTTAGCAAGT
CAAGGTAATTTAACGGAAGCAAAAACAGTTATTGCACGTTTAGATAGTTTAAGAAAACTG
TATCATTCGGTATATAAATAAACATCTAGCCTAAAGTTAAATGGACGAAAATGGTGTAAT
AGACAAATTTGTTGCAAAAAAGCAGCTTAAAAAAGTCTCTCCCACAATTTGTGTAAATAC
CTGTTTCTGAGATAATACATTCAGACACAGGTATTTACACAAATTGTGGGAGAGGCTCGT
CAGTCAATTTAGCTGATCAAACTGCCTTTGTACAAGGTAAGGTCACGGCTGATGCGGTAG
TACAAGCGGTGACAAAAATCGGTTTCGGTGCAGAATTGCTAGAAAGCGAAGAAATTCGTC
GGGCAAAGCAGCAAGCCCAAACTGCAGCAGCCTTAACCCAGAAGCGTCGTCAATTTACTG
TTGCATTAGCGGTTGGGGTAATGTTAATGGCATACGGAATGTGGTTCGGTACGTCGCCAA
CTGTAGAAAATCGTCCGCTTTGGTTTGCTTGGGCGGTCATCACCGCCAGCACTATGTTTT
TTAGCGGCAAACACTTTTTTACAGGGGCGTGGACAAGCCTAAAACATCGTGCAGCCACGA
TGGACACCTTAATTGCAATTAGCACAGGCGTTGCCTTTCTTTATTCGCTGTATTTAACGC
TATTTCCTCAATCCCATTCCCATTTGTACTATGAAGCCAGTGTGATGATCATCGGCTTTC
TCAATCTAGGAAAATATCTTGAGTTAAAAGTAAAACAGCGTTCATCGCTTGCCTTAGAAA
AATTGCTGGATTTAGCACCGCAGCAAGCGGTTGTTTTTGACGGAGAAATTACAAAAACCA
TTTCAACTAAAGGTATCAAACCACAGATGCAGATTCAGGCTCTGACAGGAGACAGATTTG
CCGTGGACGGCGTGTTGCAGAGCGGTTCATTATGGGTAGATGAATCAATGCTCACAGGCG
AAGCGTTACCTGTTGAGAAACGAGTAGGCGATAAAGTGCGAGCTGGAACCATTGTTCAAG
ATGGTGCTGGTATTTATCTTGCCGAGCAAGTGGGTTCGCAAACTGCACTAGCTCGGATTA
TTTCCGCAGTCCGTCATGCACAATCCTCTAAACCACCATTAGCACAATGGGTCGATAAGG
TTGCGACGGTGTTTGTGCCTATTGTGGTGAGTATTGCCTTGTTCAGTGCATTAGTTTGGT
TGGCATTAGGTCAGGATTTTGCCTTTGCATTATCTATTTTCACAACAGTTTTAATCATCG
CTTGCCCTTGTGCCTTAGGATTGGCTATTCCACTTTCCACCATTGCAGGGGTCGCTCGTT
CGGCTGAATTGGGTGTATTAGTAAGAAATATTGAAGCACTACAAGCGAGTAGTGAAATTG
ATACTTTGGTGTTTGACAAAACAGGAACCCTTACCACTGGCGAAATGCAGGTTACACAGA
TTAACACTTTAGGCAATGTATCTGCTGACGAAGTACTACGTTTAGCCAAAAGCCTTGAAC
AGCAAACGGCTCACCCGATTGCTAAAGCGATTGTAAAATATCACCCTGATCTGACCGCTT
ATCCTGCGAGTAACATAAAAGTTGCCAAAGGTTTAGGGATTTCAGCTCAAGTGGGAGAAA
ACAATGTAAAAGTAGGCAATCGGCAATTTGTTGCTTCTGACTTTTGTGAAGAGCAAGATT
TGACTACGCAAGTTTTCGTTTCACTCAATGAACAGCTCATTGGCGTGATCTATTTGCAAG
ATCAACTTCGCCCTAAAAGCCAAGCGGTTATTACACAATTTAAACAGCAGGGCTATCGCT
GCATAATGCTCACAGGCGACCGCCAAGCTACAGCAAACTATTATGCCGAAACATTGGGTT
TAGATGAAGTGATTGCAGAAGTGTTGCCGGAGCAGAAAGCTGAACAAATAACGAAGTTAC
AGCAGCAAGGGCGGAAGGTGGCAATGATCGGTGATGGGATCAATGATTCTCCCGCATTAG
CTCAAGCGAATGTCGGTGTTGCAATGTACAATGGTAGTGAAATTGCGATAGAAACTGCGG
ATCTCTCATTAATGCAATCGGGATTACAACCACTAGCAGCAATTTTGCCCTTCTCAAAAC
AGGTTGTACAGAATATGAAACAGAGCCTAGTCGGTGCCTTTATTTACAATATCATTGCCA
TTCCGATTGCTTGCGGTGTACTTTATCCTTTTACTGGCTGGTTATTAAACCCGATGATTG
CGGCAGTTGCTATGGCTTTGTCGTCTGTGACTGTTGTGTTAAATAGTCAGAGGTTGTTAA
GATAAAAGTACAAAATAGAGAGCAAAAAAGAATTCTATTTACCATCGTGTTATTACCAGC
CCCAACCATTCAAGGAGTGATAGAGGATCACTATTTAGGTGTCTGCGTTACTGTTAGATT
CATCTATTTCAGTATTTGTGAGTAATGTTATTATGCTGAAGCATAACAATCTTATTTTAT
TGCTTACAGCTCCGTGCCGTAAAACTCCGCTATTTTTGTCTACTATACCTTTTTGTTCAC
ATCCAACAAAAAAGAGAAATAAAAAAGCCTTGAAGTTTTTACATTTCAAGGCTTTATATT
ATGTTTGTCTAGATCTGCTGAAATCAATTTGGTGGAGATAATCGGGATCGAACCGACGAC
CTCTTGAATGCCATTCAAGCGCTCTCCCAACTGAGCTATATCCCCAAAATTGCGAGAAAT
GATATGCTCTCGCTTTTTTTCTGTCAATCTGAAAACAGTGCAAACAGATTAATTGATTAA
AAACTAACTAGTTCTGTGCTTCAATAAACGCAATCGCTTTTTGAATACGCGCAAGCGTTC
TCTCTTTGCCAACTAATTTCGCAGTAATATCCATAGATGGCGACTGCCCTGAGCCTGTTA
CGGCAAGGCGGAATGGCATACCCACTTTACCCATACCGATGTCAAGCTCTGCGGCAGTTT
GGTTCATTGCATCGTGGATATTTTCAACACTCCAATCATCACAAGCGGTCAGTTTTTCCA
ATAATTTTGCAAGTGGTGCAACTGCTTCTGCTTTGAAGTTTTTCGCTACCGCTTTTTCAT
CATAGCTATCAAATTCTTGATAGAAATAACGGCTTTGGCTCGCTAATTCTTTTAAGGTTT
TTGCACGTTCGCTTAAGACTGGAATGATCTCTGCTAATGCAGGTCCTTGAGAGAAATCAA
TCCCCTGAGCATTCATATGCCATTCAAGGTATTTTGCGACATAGTCTGCAGGCAAACTAC
GCATATAATGTTGATTTAACCACTGCAATTTTTCAGTGTTAAAGGCACTTGCCGATTTGC
TTACAGAATGAATATCGAATAATTCGATCATCTCTTCACGAGTAAAGATCTCTTGGTCGC
CGTGTCCCCAGCCTAAACGCACAAGATAGTTAATTAAGGCTTCCGGTAAATAGCCATCAT
CACGATATTGCATTACGCTGACTGCACCGTGACGTTTAGAGAGTTTCTGACCATCATCGC
CGTTAATCATCGAAACGTGCGCGTAAGTTGGAATTTCTGCTCCTAACGCTTTTAAGATGT
TGATTTGGCGTGGTGTGTTGTTGATATGATCTTCACCTCGAACAACGTGGGTAATGCCCA
TATCCCAGTCATCTACAACCACACAGAAGTTGTAGGTCGGTGCACCATCGGTACGGCGGA
TAATTAAGTCGTCTAATTCGCTGTTGCTGATTTCAATGCGTCCACGCACGGCATCATCAA
AGACCACTGAGCCTTCTGTTGGATTTTTAAAACGAACAACGTGCGGTTCGCTTGGATCGT
GTGAATGATCGCCTAAGCAATGGCGGTCATAACGAGGTTTCTCTTTATTCGCTTCTTGGT
TTGCACGTAATTCGTCTAAACGCTCTTTGGAACAATAGCAGCGGTATGCTGTGCCTTCTT
CAATCATTTGATCGATCACTTGGTTATAACGATCAAAACGTTTTGTTTGGAAATAAGGAC
CGTGTTCCCACGCCAAGTTAAGCCATTCCATTCCTTCAATGATCGCAGCGGTTGCTTCGG
GGGTAGAACGCTCAAGGTCGGTATCTTCAATGCGTAATACAAATTCGCCGTTGTTATGTT
TAGTATACAACCAAGAATAAAGTGCGGTTCTTGCGCCACCAACATGTAAATAGCCTGTAG
GACTTGGTGCGAAACGAGTACGCACCTTCACATTTGGATCTAAAGGGAAAAGGGTTTCGA
TTTTCATATTATCGCCTATATTTTTTCAGAATTTTCTAAACAAAAAGGTTTCGGTATTTT
ACCCCTCTTGAGCGGAAATCATAGTGAAAAGTTGACAGTTTGGGTGAATTTTTCAACGAA
CAGCCAAAAAATAGTAAAAATGGATTGACTGAAAATTTTTGAACTCTATAATGCCACCCC
ACAACGACGGGCGATTAGCTCAGTTGGGAGAGCACCTCCCTTACAAGGAGGGGGTCACTG
GTTCGAGACCGGTATCGCCCACCACTTCAACTTTTGAAGTCCGTTGTTACAATCTAATTT
AGTTTGAAAAGGGCGATTAGCTCAGTTGGGAGAGCACCTCCCTTACAAGGAGGGGGTCAC
TGGTTCGAGACCGGTATCGCCCACCACTTTACTTTTCATCAATCTTCTTATTTTGCAAAT
TTTTTGTTTGATCTGACCGCTTGCCTCTGACTTTTTACTATTTTTTCGATCTCTGTCGAA
AAATTTATCTTTTGTCCTTTCTCTTTTTTATATTTCAATTAGGCTTTTTCTGTTTTTCCC
TAAAACTATACGTTTTAAACGTATATTTAACTTAAAATAGGAGTAGAATAATGAATGTCG
CTTTTGTGGAGTTGCCCCCTTTTGAGGAATATAGAAAAAAGTATCTTGACGATGACACAT
TTAGATTATTACAAAATGAGTTATTAAAATTTCCCGATAAGGGAGAGCTTATTCAAGGTA
CTGGGGGACTAAGAAAATTGCGTATTGTGGATATTATTAGACAAAAGGAAAAAGAGGCGG
AGCTAGGGTAATCTATTACTATTACGTGCGAGGGAAACAAGTTTGGTTGTTCCACGCCTA
CAATAAAAACCAACAAGACGATTTATCTAATGAAGAACTTGTGGTTTTGGCGAATACATT
AAGCTATTTAAAATCTTTAGTGAGGTAATATATGGGAAAATTATTTAATGAACTAATGGA
AGGGATGCAAGCATTAGAGTTGCATTTAAAAGGCAAAATCACACTAAAAACCACTGTCGT
AGAAGTTCCCGATCCGATAGTAATTACCCCTGAAGAAGTGAAAGCCATTCGCCAAAAATT
AAATCTTTCACAAGCGGTTTTATTATTAAAAATGGTTGAGAAATCACCAAAAACATTTGA
GCAAATTGCGAGCATTTAAGTGAATATCGGCTTGTTTATCGCAAGCCGAACTATTTTTGT
GATCCCCGTCGAAAAATTCATTATTTCAACTTTTCAAATCTTGTAAAAATCACTAGCCTA
AATGAGCAGACAACAGTAGAATTGCCGCCTTTAATTTAACTAAATTCCAGCAAAACTAAC
CTTTTGCCACAAACCGTGTAACAACGAGGCTTTCAAACAATGTCTGAACAAATTCAAGCA
ACCGATGCAAGTTGCAATTCAACCAAAACTGAAAAAATTAACTTATTAAACTTAAACCGT
CAGCAGATGCGTGAACTGTTTGCGGAAATGGGCGAGAAGCCATTTCGTGCTGATCAGCTG
ATGAAATGGATTTATCATTTTGGTGAAGATAATTTTGATAATATGACCAACATCAACAAG
GGGTTGCGTGAAAAATTAAAACGGATCGCTGAGATTAAAGCACCTGAAGTTGCCGTAGAA
CAACGTTCTGCCGACGGCACAATCAAATGGGCGATGTGGGTTGGCGATCAGCAAATTGAA
ACGGTATATATCCCAGAAGATGATCGTGCCACCTTGTGTGTTTCTTCGCAGGTGGGTTGT
GCCTTGGCTTGTACTTTCTGTTCAACGGCACAGCAAGGCTTTAACCGTAATTTAAGCGTA
TCTGAAATTATCGGGCAGGTGTGGCGTGCATCAAAAATTATCGGTAACTTTGGTGTAACG
GGCATTCGTCCGATTACCAATGTGGTGATGATGGGAATGGGTGAACCATTGTTGAATATG
AATAACGTTATTCCAGCAATGGAAATTATGTTAGACGATTTTGCTTATGGTCTATCTAAA
CGCCGTGTGACTCTTTCAACATCAGGGGTTGTACCAGCGTTAGATAAAATGCGTGAGCAG
ATTGATGTTGCATTAGCGATTTCATTGCACGCACCAAATGATGAGTTGCGTAATGAGTTA
ATTCCGCTGAATAAAAAATATAACATTAAAATGTTAATTGATTCGGTGAATAAATACTTA
GAAGTATCAAACGCTAATCACGGTAAAGTGACGATTGAATATGTGATGCTAAGCCATGTC
AATGATGATGTGGAACACGCTCATCAGCTTGCTGAAGTGTTAAAAAATACCCCAAGTAAA
ATCAACTTGATCCCGTGGAACCCGTTCCCAGAAGCACCTTATGCGAAGAGTTCAAATACG
CGTATTGATCGCTTCCAAAAAACCTTGATGGAATATGGCTTTACGGTGACAGTGCGTAAA
ACTCGTGGTGATGATATTGATGCTGCCTGTGGGCAACTTGCGGGTGATGTGATTGACCGC
ACTAAACGCACCCTTGAAAAACGTAAATTTGGCGAAGGGATTGCGGTTCAAAATCAATAG
CACATTTCAAGGTAGGGACACACTGCGTGTGTCCGTTCCAACAATCGTAATTCGTATCGG
CGGACACACGCGGTGTGTCCCTTGTATATTAAAATTATAGTAAACTAGCAACATAAACCA
TAACGTTATCCACAGCTTGGGTGTCCCTAGAGCTA
>H285 Scaffold3
TAAGCACTTATCAAGACTTCAAAATTAAAAAAATATTTTTAAACAAAGTCAATCAACAAG
TGCCCACACAGATTGTCTGATAAGTTGTTAAAGAGCAAAATAAAGTGGTCGGCGAGATAG
GATTTGAACCTACGACCCACTGGTCCCAAACCAGTTGCGCTACCAAGCTGCGCTACTCGC
CGTCTGATATGCCACTGCATATATTTAATGGGGTGGCTAATGGGACTCGAACCCACGACA
ACTGGAATCACAATCCAGGGCTCTACCAACTGAGCTATAGCCACCATTTCTAGTCGATAT
TGCATTACCTCTGGCGCGCTCGACAGGATTTGAACCTGCGACCTTTGGCTCCGGAGGCCA
ACGCTCTATCCAACTGAGCTACGAACGCGTTGTTTTCAGTACTGCGTCGCAACGGAGGCG
TATATTAGTGATTTCACTCTCGCTTGTCTAGCACTTTTTTAAAAAATTTTCTTGTATGCT
CTTAATTTATTCAAAATGTCTAGAGCGTGTTGATCTTTTAAGTACAAAAAACAAACGACA
TAGAAATTTGGTATAATTTAGTTCGCCAAAACCTAACCATTCCATACAAACTAAGCGGTC
AAAATCCGCAAGCGATTGGCAAAAGTGTGGCGGGTAATAGCACAAAAATTCATTTAGCAG
TAGATAGTTGTGGAAATCCTATTGATTTTGTTCTGACGGGGGTGAAGTTCACGACAGTAA
AGCTGCACCTGAGCTTGTGGAATTGTTACCTGACAGTGAGACCATTGTTGCAGACAGAGG
TTATGATTGTGAAGCNNNNNNNNNNNNNNNNNNNNNNNNNNNNNNNNNNNNNNNNNNNNN
NNNNNNNNNNNNNNNNNNNNNNNNNNAATCAACAGCCCCTAAGGCTTTAATTGTATTGGT
TTCATCGCCTACGTCTTTTATACGTTTCAGCACGTCAAATAGAGGAGCGGTACAACAAGA
AAATAAATCGGCTAAGGCTTCATAGCTTAATGAACGGTTATTATTCACTTCAAGTAGCAT
TTGCTCAAAAGCTGTGCAAGCTCCTTTCATTCGCTCAAGTGCAACAAAATCATCTTCACT
AATTAAAAAATGATGGTCATATTGAAAATAAGTATTTAAAAAAGCATTGGTTTCTACAAT
AAAACGTTGTTGGTTTATCGCTGGTCGTAGCTCGTTTACGGCTGATTTATTCATTTTGCG
TAATTCGCCCAAGGCTTCTAAGCAACGTTTGATAATTGGTGTTCAGCAGTCTGTTGTTTT
ATCTATAAAGCTAATGGCGGTTTCAATGGAAAGCCAAAAATCAAGCGTTTCATTCCGTGC
TTTATTTTGAATAATCAAATAATCTTGTTCAGCCTGAAAGCCTAATTTAGTTAAATGTTG
TTGGCTTTCTTTAGTGGTTGGATGCCAGCTAAAAGCAACGTGTGCAAGCTCTTTTAATGA
AATAAAAGATTGTTGGCGATTATTGATAAGTTTTGTTTGAAGAGAAAAGGGGAACTGTTG
AGCGTTCATAATGAACTCCTTTGTGTATTTACGAAATTTTACCCTATAAAATAGGGTGCC
AAGGGGTTCGTAAGCCACACAAAGACGGCTGGAGTTATTTCCCTTTCGGGTGTTGTATTC
CTCGCCCCCTCGGTATTGAGTTTAAATAAATTGTGCCTTTTGCCCCAAAATTGCAAATTT
TAGGTACAAAAAACCGCTTGATCTATCGGGTGCGGTTATCCGCTTTGTGTAAGGTTACGA
CACCTTGAGAACAGTCATACGCGTTTTAAGATAAATAGCAAGTGTTTAATTAAAAAATTG
AATGTTCAACTTTAAAATCATTGTTGTTTACTCATAACTATTTGATTTTTATAAAATAGA
ATTTCTTTCATTAAGTTGAACCATTCAAATCTTTTCTTGCAAGCGGTCAAATTTCCCCTA
ATTTTTACTAATCCCCACAAAAACGCCCTTTTAAGCCCTTTTTCTGTTTAAGCCGAACAA
GTGTAGCTCTTTTGTCTTTTAGTGTGTTTATAAACGCTCGTAAACGCCTTAAATTTGATT
CTTGCTTGTTGTATTTGGCATTAGTTATGTATTGCAGTATAAGTGTTTTATTAAAGTAGT
TTAAAAGAGCAGTTTTATAAATCAGTTTAAAGTTTGCGGTATTGGTTGAATGATTAAAAC
AGAGCGATATATGAACAATGCTGAAGTTGCTTACAATAATTTAATCGAAACTTTAGACAG
TTGTATTGAACAAGCTTACGAAAAGGCACAAGGTGATAAAGCAAAGTTTAGGTTTCATTT
TTTAGAATTATTTGGGAAATTTAATGGAGGTTTAAATTTGTATATTCCTAAATTTGATAA
CCTTACAAAAGAAGCGGGCAAAATCCCACAGTTTGGGCGTTTAGCTTTTCGCACTCGTTC
AACCGTTCGAGAATTACACGGCGACTCTAACCGCTTAACGCCTGAAGATGTAACAAGTTT
AAGCGTAGAATTAAAAGAACACGATATTGAATACCCTATTGATTATCGTGAAGATAATGA
TGCCAGCTATCCTTTGAAAAAATACGCTCTTTCTGTTGTTCAAGATGTCATTGCGTTAGG
GCGTGAAGTGGTTGTTGCTGAAATTGCACAAAATGCAGAGAATTATTCAGCTGAAAATGT
TGTTACACTGACTGAAACACAACGTTTCACAAATGCAAAATCTGGCCCTTTAAAATTCAT
CAATGATGGTTTAGAAGCTGTTTCTGCTACTATTGGGCGTTTGCCTAATGTTTGTGTAAT
TGCTTCAGATGTTTGGAAAATTTTAAAAGAAAATACAAACCTTTTAGAACGTATCAAATA
CACTCGCACAGGCATTTTAACCCCTGAAATTTTTGCTGAATTGATTGGCGTTGAAACGGT
AAAAATCGGTGCAGCTTCTCAAGGAAAAGACGGCAATTTAGAAAAAATCTGGTCAAATAG
CATTGTTTTGGCTTATGTTGCAAACGGTAAAGATAAAGGCAAAAAAGGCAATATTTTTGA
ACCGTCTTACGGTTACACGGTAAGACGTAAAGACGGCTTATTTGTTGATACTTACCAAGA
GAAAGGCGGTAAAGTGGAAATTATTCGTTGCACGGATATTAACGCCCCTTTCCTTGTTGG
AAAATCAGCAGGTTATTTAATTCAAGGTTGTATTAAGTAAATAGGTTTTACCTTTCAATC
AGATTGTTTGCTTGCACCGTCAAAAAACGGTTTTCTGATTGATTGAAAACGTCACTAAAG
ACGTAAAAAAGACTAAAAGGGCTTTAGCTAGTGGAATAGTTAAAGCCCTTTTCTCTAAAA
AATGAAATTTTATTGCTGTATGTGAAAAAAGCGAAATTGTTATTTATCTTGCTTTTTTTG
TTGTAGTTATGTCGCTTTGTTTTAATAAAATTCGATGACTTTTTGTTTGAAAGATTGGGT
GTATTTAGTCATAAAAATCTGCACCTTAATTAGTTGGTTGTTTAGTCCAACTTTTGGGGT
GCAGATCATCTACGTCAGCCCCTAATTCAATTTAATCTTGCAAGTTATGATAATGCACTA
CTGCTCTTGCTTTGCGAACGTAAGGGCTAGTTGTAGAATACCAAAGCCTCATATTAATTA
AACCAAACACAAAAAGCCCGCTATTTCCATAGCAGGCTTTTTTATCACTAAAAATTAGTC
GCCAACAGCAATGCGTTTCATATCTGTCATATAACCACGCAATTCTTGGCCGATTAACTC
AACAGGGTGGTTGCGGATGGCATCGTTAATATCACGCAAGTACACATTGTCGATTTCAAC
GGTTGGTGTTGGTTCGCCTAAATCGCCTTTTTGTAACATTGGGATTAATTTCTCTGCAAG
AATTGGCGTTGCAACGTGTGAGAATAAGTAGTTACCGTATTCCGCAGTGTCTGAAATAAC
TACGTTCATTTCGTATAAACGTTTACGAGCGATAGTGTTTGCAATTAACGGAAGCTCGTG
TAATGACTCATAGTATGCAGACTCTTCATAGATACCGCTTGCAACCATTGCATCGAATGC
CATTTCAACACCGGCTTTCACCATTGCAACCATCACGACACCGTTATCGAAGTATTCTTG
TTCAGAAATTTTGATACCCTCTGCTTTTGGTGAATTTTCGAAAGCTGTTTTGCCTGTTTC
TTCACGCCATTTGAATAAGTTTGCATCGCCGTTTGCCCAGTCTGCCATCATTGTTGATGA
GAACTCACCGCTGATGATGTCGTCCATATGTTTTAAGTAAAGATCGTTTAATTGGACTTT
AATTTCTTCCGCTAATTCAAAGGCACGGATTTTTGCTGAGTTAGAAAGACGATCCATCAT
TAATGTGATACCGCCTTGTTTTAACGCTTCAGTAATGGTTTCCCAACCGTATTGAATTAA
TTTGCTTGCATATGCCGGATCTTTACCGTCTGCCACTAATTTGTCGTAGCACACGATAGA
ACCTGCTTGTAACATACCGCAAAGGATGGTTTGCTCACCCATTAAGTCAGATTTCACTTC
TGCCACGAATGAAGATTCTAACACGCCCGCACGGTCGCCACCTGTCGCACTTGCCCACGC
TTTTGCAATCGCCATACCTTCGCCTTTCGGGTCGTTTTCAGGGTGAACAGCGATTAATGT
CGGCACACCGAAACCACGTTTATATTCTTCACGCACTTCTGTACCCGGGCATTTTGGTGC
TGTCATCACCACAGTGATGTCTTTACGAATTTGCTCGCCTTGTTCAACAATGTTGAAACC
GTGTGAATAACCAAATGCAGCACCTTGTTTCATTAATGGCATCACATCTGCAACCACTTT
TGAGTGTTGTTTATCCGGGGTTAAGTTAATCACTAAATCTGCAGTTGGGATTAACTCTTG
GTATGTGCCAACTTTAAAACCATTTTCGCTTGCACGAGTAAATGAAGCACGTTTTTCTGC
AATCGCTTCTGCACGTAATGCGTAAGCAATATCTAAACCAGAATCACGCATATTTAAACC
TTGGTTTAAACCTTGCGCACCACAACCTACGATCACGATTTTTTTGCCTTTTAAGAAGTT
GCAACCGTCAGCAAATTCGCTACGATCCATAAAACGACAACGACCTAATTGGTCAAGTTT
TTCACGTAAGTTTAATGTGTTGAAATAGTTAGCCATAATAAAAATCCTGTGTTGTTAATG
TTGAATGTTTGATGTTGTGTTTACATACTGTAGTTGTTTTTGCGAGTTTGATTATAGCTG
TTTTTGTTATTGCGTAAATTGACATTATTAGAATTTATCATTGCACTAAATAAAATCACA
AGCGGTCAGAACCCTATTATTTTTTGCAAATTTTTGCGGAGTAAGAGCCTTAACACTCAA
GTTATCTTTGCTATAATTCCCCAAATTTACCTAAAATTGAAGGAATTCTTATGTCCCAAC
TTATCGAACTCACTCATAAACTCAAAGAAATCTTCCAAATCAACCGTGCAGATTTGGATT
TTGGGATTTATCGGATTTTAAACACGCGTAGCCAAGAGATTGAAAAGTATCTTTCGCAAA
CCTTGCCACAAAAAGTGAAGCAGGCGTTGGGTGATAACCAAAGTGAGCAAATCGCAGGCT
GGCAGGCGGAACTGGAGCAAGCCAAAAAACAAGCTCAAGAGCTAGGCATTGACCCAAACC
AATCACCCAAAGTCCAAGAACTGCAAAGCAAAATTGAACAAGCCAAAAAAGGCAGTGCTG
ATCACGAGACGGCGGTTTATCGCCATCTTTTAACCTTTTTCAGTCGCTATTACGAAGAAG
GCGATTTTATCAGCCAACGCCGTTATAAAGGCGATACTTATGCCGTGCCTTATTCAGGCG
AAGAAGTGTTGCTACATTGGGCGAATAAAGATCAGTACTACACCAAATCGGGCGAGAATT
TCAGCAATTATCGTTTTAGCCTTGATGATGGTCGTACCGTCTTTTTCCGTTTAAACAGTG
CCGATATTGCCAAAGACAACCGCAAAGATAACGATACGAAGCGTTTGTTTACCCTTGCTA
CCGCACAAACCATTGAACGTGAAAATGAAGATGGCGAGTTGGAAATGATTGACATCAACC
CAATCACACAAAGCGAAGACGGCAAAACTTTAACCATTTTGTTTGATTACAAACCGTTTG
AAAAATCGGCAAAACAAGAGAAAATCTTGGAACAAGATTTAGCCACGTTGCAAGCTCACG
ATTTGCTACAAACCAAGTGGATTGCCTTAGCCGAGCGTTGCCCAACCGAGAAAAATCCTA
ACCGCACTTTATTGGAAAAACATTTAAGCGACTACACCCAGAAAAACAGTGCCGACTATT
TTATCCATAAAGATTTAGGCGGTTTTTTACGCCGTGAATTGGATTTTTATATCAAAAACG
AAGTGATGAATTTGGACGATGTGCAAAATATTAGCCATTTCGCACCGCTTGAAGCCAATT
TACGCCTAATCCAAACCTTACGCAGCATTGCTTTAGAGCTTATTGCCTTTTTGGCACAGT
TGGAAAATTTCCAGAAAAAATTGTGGCTGAAAAAGAAATTTGTGGCGGGGCATCACTATT
TAATTACCCTTAGCCATATTTTGCAGCTCGAACAAGCGGGCAGATTTATTGAAGAAATTG
CAAACAACGTCAAACAGCTTGCCCAATGGCAAAGCTTATTTAACCTGCCGTCTGCAGATG
CTCAAGCATTTTTAAATGCTCAAAAAGCAAACAATGCGGGGGGGGGGGTAAAACGCCTTT
AAATTCAAATGGTTACGATGATTTACAACATCTTGTTGTGGATACATCACTCTTTTCTGC
CACATTCCAATCTGCACTAATTTCCACACTTTCACGCTCACTGGGCGACTTTGACAGCCA
TATCAACGGCACACTTATTCATTCAGATAATTTCCAAGCCTTAAATTTATTACAAGCCCG
TTATCGTGAACAGGTGAAATGTATTTATATTGATCCGCCGTATAATACGGGTGGCGATGG
GTTTATTTATAAAGATGGGTATCAAAGTGCAAGTTGGGGAACATTGATACATAACCGTTT
GATACTTGCCAAGTCATTATTAAATCAATCAGGTGCTATATTCCAAAGTATTGATGATAA
TGAGCAAGCACATTTAAAACTGATTTCGGATTCACTATTCGGAAAAGAAAACTTTATTGG
AGTTATTCCTAGATTGACCTCAGCACAAAGACCTTCCCAAGAAGATTATTTTTCAATTAC
TCATGATTATATAATCAGTCATGTAAAAAATAAAAAATTTGATTTTTATCATGTAATTGA
ACGTGATTTATCCAATATATTAGAGGACGCAAATGGTAAATATATTTCGGGTGATACAAG
TCCAATTTTAGCATCAGCAACTCAAGGGTATTCAGCTGGTGGTGATTATAATTATGAATA
TAATGGAAAAATTTACGAGCCTAAAGATAGTTCAGGAAACCGTCGTCGTTGGCTTTGGAC
AAAAGAAAGAATGGAGGCTGCCGACAAATTGGGAATTTTAGTTGAAACTCCAACTACATT
GAGGGTTAAAAATTATATAAACAAAGAATTTCAATTAAAAACTAATATATTGGTTGATAA
AGATGATAAATTGATTTTAACAACATCTGATCTAATGAATTCAAAATATGTTACAACCGT
AGGGAGTGGCTTTTTAAGAAATATTGGGTTAGGGGGGATTTTTGATTTTCCTAAACCTTC
ATCTTTAATTCAAATTTTAATTAAATTGGCAACATCAAATCAATCTAATCTAATCCTCGA
CTACTTCGCAGGTTCAGGCACTACCGCTCACGCTGTAATTAACCTAAACCGTGAAGATAA
GGGCAACCGTCAATATATTCTTGTAGAACAAGGCGAATATTTTGATACGGTGTTGAAACC
GCGTGTGCAAAAAGTGATTTACAGCAAAGCGTGGAAAGACGGCAAGCCCGTTGCGGAAGA
TAAAGCAGAGAACCTGCAAGGTGTACCGCAAATCGTGAAAGTACTAAAACTGGAAAGCTA
TGAAGATACGCTAAATAATCTTGAACTTCGCCGCAGTGGTTTGTTTGACAATCTTTCAGA
CGATGTACAACAAGACTATTTGCTCCACTATATGCTTAATTTAGAAAGTCGTGGCAGTTT
GCTTAATGTATCGCATTTTGAGAAACCCTTTGATTATGGCTTAAACATTAGCACCACCAG
TGCCGGTGCCTATGAATGGCAAAAAGTGGATTTGGTGGAAACCTTTAATTACCTGATTGG
GGCGAAAGTTATCAATGTGGATGATAAACGTGCCGAGCAAGGTTTTGTGGCGATTGAATG
CCGTCTGCCGAACCAAAGTGCGGACGAAAAAACGCTGATTTTTTGGCGTGATTGTGAACG
TATCGACTATGACGGTTTGCAAGCACAGTTCGACCGTTTGGGCATCAACCCTGCTGATAG
TAAGTATAGCCAAGTCTATGTCAATGGCGACCATACCCTTGAAACCGTGTGGGACGGCGA
GCAAAGCGGTAGCTTGAAAATTATCAGCATTGAAGATGCGTTCTTATCCTTGATGTTTGA
GGGGGACGCATAATGGCAAAAGCACCCAAAAACGCCAAATTTCATTTTGACCAACATTTG
ATTTTAAACCGTTGGCTGTTTTCGCTATTTCACAAAACATCGTTAAATGAGTTTAAAAGC
CTGTTGGAAAGCGTGGAAAATGATGACTATATCGCCAGCGATGGGCAGAGCCACTTTTAT
CATCGCCTAAGCAATGAGTTGTTTTTTGAACACGATAATCCGTTAAGTCTTGCGGAGCTT
GCCGCTTATGATTTGCGGTTGGTGCATTATTGGCAAAAAATCACGGAAAAGCGTAATCGC
ACAAGCGGTCATATTTTGCGTCCAAAATACTTCCAGTATCTATCGCTATTGTTTACCGAA
ATTTATTTGGATTGGTATTTTAATAAAAAAGCCGAGTTGCAGACCGCACTTAATCAGCAG
TTGGTGCAATACGCCAAAGAGATGGGCAAAGAAGCACAAGATTTTGAAGAGTATCGCTTA
AATGATTTAAATAAAATCGCTTTTTGGAACGCCACAGGTTCGGGCAAAACCTTGTTAATG
CACGTCAATATTTTGCAGTATTTGCATTATTTCGGCAAAAACCAACCGCTTGTACGCCCG
GATAAAGTGATTGTGCTTACCCCAAACGAAGGTTTAAGCCGTCAGCATAAAGAAGAGCTT
GAATTGTCAGGCTTTCAAGCCAGTTTTTTTGATAAAAATACCACGGCACAGGCAACCTTT
AATTTTAGCGTGGATGAAGTGGGCATTGGCAAGTGCGTTGAAATCATTGATATCAATAAA
CTTGCCGACAAATCAGGCGATAAAACCGTGTCGGTAGAAGCCTTTGAAGGCAATAATTTG
GTGTTGGTAGACGAAGGACATCGTGGTACATCGGGCGAACAGTGGCTGTTACGCCGTGAA
GCTTTGGTTAGAGGCGGTTTTGCCTTTGAATATTCGGCAACGCTTGGGCAAGCGGTGGCA
GGTGGCAAAACCATTGCTAAACAAGTGGAAGATAAGCTAAAAGCAAAAGCCAAGTTATTG
TTTAATAAAGGTTCGTTGAAAGGTTTATCAGAAGACGACTTAGCCAAATTAACCCTTGAT
GAGCTGGAAATGGCAAAGGTTCGCACCACTGCAGTGCTTGAAACTTATGCCAAATCGGTG
TTGTTTGATTATTCCTATAAGCATTTTTATCACGATGGCTATGGTAAAGAGAGCCTGATT
TTAAATATTGAAAAACAAGGTTTTGATGAGCATTTGCCTGTTTATTTTGTGGCAGGTTTG
TTGTCGTTTTATCAACAACTTTATTTGTTTGAACAGCACAAATCGACATTGGCGGAATGG
AATATTGAAAAGCCGTTGATGGTATTTGTGGGAAATAAAGTGGCGGACGATAACAGCGAT
ATTCTCACGGTAGTGCGACAGCTTGCCTTTTTTGTAAATGAACCGCAACAAGTTCAAAAA
TGGCTGAAAGAGTTGTTGTTGGATAACGCTCAATTATTAAACGATAAAAATCAACACGTT
TTCAAAGGGCGTTTTGTGCCGTTGCTCTCTTTTGTCGATGATGTGGCTACGTTGTACCAA
GATATGTTGCGTAAGATTTTTGGGGCGACACATTCAAGCCGTCTGCGTTTAACCCATTTG
AAAAAAAGCGATGGCGAACTGGCATTATCCCTTGGCGAACAAGGCGAGAAATTTGGTGTT
ATCAATATCGGCGATGCTTCTGGTTTGCTGAAAACCGCACAAGAAAATTTTGCCGATGAG
TTTGATGCGGTGAGCGATGAGTTTAATGGCGGTTTATTTGCTGAAATTAATCATAAAACA
TCCCCTGTGAATATTTTAATTGGTTCACGTAAGTTTACTGAAGGTTGGTCAAGCTGGCGT
GTTTCTACGATGGGCTTGCTCAATATGGGCAAAGGCGAAGGTAGCCAGATTATTCAGTTA
TTTGGGCGTGGCGTGCGATTAAAAGGGCGTGAATGGTCGCTCAAACGTTCATTGCCAAGC
GTTCGCCCGAAAGGTGTCTTTTTAGAAAAACTGGAAACGCTCAATATTTTTGGTATCAAT
GCCGATTATATGGAAGTGTTCCGTGGCTATTTGGACGATGAAGATATCCAAACCGGCGAT
GAAATGCTGACGTTGGATTTCCCTGTACAAAAACGCTTGCCTGCCATCAAACTGAAAACC
TTAAAACTCAAAGAAGAAGTCAAAGGCAATCGTAAGCAGTCGTTTAAGCGAGTAGAAAAG
CAGATTTATCTGTTTGAAATTCCAGAAAAATGGCAGAACAAAATTAAAGGGATTGAAATT
AGCCTAGATCGCTATCCAAAAGTGCAAAGTTTTGCCACCAAAGGCACGGCAATCACTCAA
GTGCAAGGCGAACAGCGTGATGAAGTGAAGTTAAATTCGGCACTGTTTGATTTTTTTGAT
TGGGATAAGATTTATCTGCAAGTGGCACGTTTCAAACATCAGCAATCTTGGTATAACTTG
CGATTAGATAAAGCGAAGTTACGCCAATTTGCCGAGCAAAGTCATTGGTATCGGTTGTAT
ATGCCAAAAGCGACGTTAAAGATGGATAGTTTTGCTCAAGTGGCGTTGCAGCAAGAGATT
TTGACGGATTTGTTGTTGGAATATGTAAAAGCCTTTTATAACCGCTTAAAAGCTGCCTAC
GAAGGGCAGTTTTATGAAGTGGTTACGGTGGATGACAGCAATGGCTCTATGTTGGATAAA
TACCAATTTAGTTTGCCTGATAATGACGAAGGTAATGAAATCAAACAACGATTAGAAGCC
TTAGCAGACGGCATCAGCGAGTTTAGCAATGGGGTAAAACCTGTTTATGGTGGCGACAAA
GGGTTGCAAATGCTCTGTTTTGATGGGCATTTGTATGCACCCATTTTTGCTTGCTTAGAA
CGCCAAGATTTGCCGTTTAGTATTCAACCGCTTGCCATTGGCGATGAAAGTGAACTGCGT
TTAATCAGTGATTTAGTCAATGCCAAAGCAAGTGGCAAGTTGAGCGAGTGGACGCAAGGC
AAAGATTTGTATCTATTACGCAATGCTGCCAATAAGTCCAAAGGCTTGGGTTTTGCTTTG
GCGGGCAATTTCTATCCCGACTTTTTGCTGTGGCTTGTGGACAATCAAACAGGTAAACAA
TGGCTTAGCTTGATTGATCCGAAAGGCATTCGCAATATGGATTTAGACAATGCCAAATTT
GGGTTATACGATGAGTTGCAAAAGTTGGCAAGTGAATTGAAGATTGAGACTCCGATTTTA
TCTGCCTTTATTTTGTCTATTACCAAACAGGCAGATTTGCTCAATGTGGGGCATTTAACA
ACACAAGATTTCGCCGAGAAACATATTTTGTTTATGGATGGCAATCAGGTTTATCTCAAA
CAGATGTTTAAGATGATGCTGCAATAGTGGTGTAGATGCTTGAAATGGTAAAGTGGGAAT
AACGTACACAAGAAAAGTGGATTTTGTGTGCATATCGGAATAACATACACAAGAAATCCC
ATTTTCTTGTGTATGTTGTGTGAATGTGCACATTATTCCTAATTTTTATGTTGATGAGAA
CGAAGTATGAATTACGTCATTCCTGATTTATTCGCGTTGGGAGATTTGGAAAGCAAATCT
GTTTTTAAAGCCTGTACCCACGCACATCGTGCATTGGGGGAGTTAAAAGGTGTCGTGCAT
ACGATGCCAAATCCCAATATTTTGCTTGGTACTTTGCCTTTGCAAGAAGCAAAAGAAAGT
TCAGAAATTGAGAATATTGTAACCACACAAGATGACTTATATCAGAGTAATTACGCCACA
CAGCAATTTGCTTCTGGGGCAGCTAAAGAAGTTCATCATTATGTTCAGGCAATGAGTTTA
GGATTTCATGAAGTACAAAAAAGTGGTTTGATAACCCTAAATTTAATTAAAGAGATACAG
CGTGAGTTGGAAGGTAATAACGCAGGCTTCCGCAAACAAGCAGGAACTGGTTTAGTGAAT
CAAACCACGCAAGAAGTGGTGTATATGTCACCTCAAACCTATGATGAAATCGAAAATCTG
ATGGCTGGTTTAGAAAGGTTTATCAACGACTCTGAACAAATGGATTATGACCCTTTGGTT
AAAATGGCATTAATTCATCATCAATTTGAAAGTATTCATCCTTTTTACGATGGAAATGGT
CGTACAGGGAGAATTATCAATATTTTGTATTTGATTCAGCAAGGATTGTTAGATACGCCT
GTTTTGTATTTATCACGATACATCAATCGTAATAAAAGTGAATATTATCAATTGTTACAA
GCAGTACGAGAAACCCAACAATGGGAACCTTGGCTGATTTTTATGCTTAATGGTATTGCT
GAAACGGCTATTCAATCGGTTAAATTGATTAATGAAATCAAAGCTCTAATGATGAAGCAA
AAACAGATGATTCGTGAAAATTTACCTAAAGTGTATAGTCATGAATTATTAAATAATTTA
TTCAAATATCCCTATACAAAAATTGACTTTGTAATGGAAGATTGTCAAATCCATCGTAAT
ACAGCCGTTAAGCGTCTTGACGAATTGGTTGCTTTAGGTGTTTTAGCGAAAACCAAAATA
GGAAAAGAAAATTTTTATATTAATGTTGAATTGTTTCATTTGTTGATGCAGTAGGTAATT
GGAAAATTTGTATGAATATCACAGCGTATCAAGCGAAGTATTTTGCCAATGAAATTTTGT
GTCGTTCCGAAAATGGAGTGGCTCGTATTTCAGACGGTTTATTTAATGCTAAAGTAGATC
TTAATCCCCATCAGATTGATGCAGCGTTATTTGCACTGAAAAATCCGCTTGAGCGTGGCG
TATTACTTGCCGATGAAGTGGGTTTGGGCAAAACGGTGGAAGCTGGTTTGGTGCTTTGCC
AATTATGGGCGGAACGAAAACGCCGTTTGTTGGTAATCTGCCCTGCGGTGTTGCGGAAAC
AGTGGGCAAATGAATTGGCTGAAAAGTTTGGTTTACCTTGTGTGATTTTGGATAAATCGC
TATTAAAACAAGAATATCAAGGCAGCTTGCCAAGTTTTTTGCAAGCCAACATGGGCAAGA
GAGTCATAATTATTTCTTACCAATATGCAACCAAACTCGCGAATTTTTTGGCCGGAGAAC
TGTTTGATTGCGTCGTGATGGATGAGGCGCATAAACTGCGTAATGCCCATCGTACCAGTA
ATAAAATGGGGCAAACATTACGCTCGGCATTTGATGGGCGTAAAAAGTTACTACTCACTG
CAACACCATTGCAAAACAGTTTGATGGAACTTTATGGTTTATCTACCTTGCTTGACGAAT
ATTTATTTGGTGATGAAAAGGTGTTTCGCCGTGAGTTTGTCAATGAGCACAATATGGCGG
AATTAAAAAGCCGTCTGCAAACTGTGGTAAAGCGAACGTTACGCAAAGATGTGTTGGAAT
ATATCCGCTATACCAAACGCCATACGCTTACCCAAAATTTCTATCCAAGCGATGAAGAAC
AGGCGTTATATCAAGCTGTATCGGATTTTATCAGCAAAGAACATAGCTTGGCGTTACCGA
AGCGACAACGTCATTTGATTGGCTTGATTTTGCGTAAATTATTGGCTTCCAGCCCTTATG
CCGTGGCGGATACGCTTAGCATTATCTTAAAACGCCTTTATACACTCAAAGAACAACAGG
CTAAACAAGAATATTTATTACTTGATTTGAGAGAAAGTGAAGCAGACTTAGCCGATGAGT
TGGATGAAGAGTGGGAAGATGATGAGTCAAATGATGATGAAGGATTAACATCGGATGATC
GTCAAACACTAGATGATGAAATCGCTCAAATTGAAGGTTTTATCGCACAAACCAAACAAT
TACGCCACGATAGTAAAGCAAGTTCACTTTTAACCGCACTACAAACCGGTTTTGCCAAAA
TGGCGGAACTTGGTGCAGCTCAAAAAGCGATTATTTTTACAGAAAGTGTGCGAACGCAAG
CCTATTTATATGACTTTTTGATTGCCAATGGCTATGCCAATCAAGTGGTGAGTTTTTCAG
GTGCTAATCATCACACTGATGCCAAACGCGTTTATGAACAGTGGCTTGCTGATGAAAATA
ATGCCGGTCGAATAACAGGTTCTCCACAAGTGGATATGCGTACGGCGTTGATTGATCACT
TTAAGAACAATGCACAGATTATGATTGCCACTGAAGCAGCAGCCGAAGGGGTAAACTTGC
AATTCTGTTCCTTGCTTATCAATTACGATTTGCCTTGGAACCCGCAACGAGTGGAACAAC
GCATTGGTCGTTGCCATCGTTATGGGCAAAAATTTGATGTGGTAGTAATTAACTTTTTGA
GCCAACGCAATGAAGCCGATCAACGAGTTTTAGAACTGTTAAGCGAAAAATTTAAGTTAT
TTGATGGCGTATTCGGTGCATCTGATGAAATTCTAGGGCGTATTGAAACAGGTTTGGATT
TTGAAAAACGTATTGCTCATATTTACGATAGTTGCCGCAGTGCGGAAGAAATCAAGCAAG
CCTTTGATGACTTACAAAAAGAAATGGAAACACAAATCCAAGAGGCAATGCAGACGGCAA
GTTCGGCTTTGTTAGACCATTTTGATGAAGATGTGCACGAACGCTTGAAGTTACAGCTTT
CCCAAAGCCAACAATTATTGGATAAAACCAGCCGCTATTTTTGGTATGCAAGCCAATTTG
CATTACAAGATTATGCGAAATTTGACGAAGCCCAAAAATCCTTTTACTTGCAACAATCGC
CTATTGAAACAGCTCAAACGGGACGCTATCAATTGCAACAACGAGAGGGGCAGACAGGAT
ACGATTATCGCTTAAACCATCCTTTAGGCGAATGGTGTTTAGAGTATTGTCAGCAAGTTC
AAACCGATGTGGCTTGTGTGCAGTTTGATTATAGCCGGCACCCAACGAAATTATCTGTGT
TAGCGGAACACCAACGGCAATCAGGTTGGCTATGGGTGGATAAGCTCGGTTTTTATGGAG
AAAACCAAACACAGGAACAGCTTGTTTTTACCGCCAGAACCGATACAGGTGAATGGTTAG
ATGAGGATTTTTGCCGAAAATTGTTTAGCGTATCGGCTCAGGTAAACGCAGATAATGTTG
CTTTACCCGATGACTTACAAAGCAATGTCAATCAAGCTATTCAGGGCATAAGTGCAAAAC
AGGCTGAAACACAAATGGCGTTATTAAAACAAGAAAGCGAACGTTTGGATAAATGGGCAG
AAGATAAAATCAAGGCTGCTCAGGAAGCCATTGTGGAAGTGAGTGAAAAAATCAAACAAG
TCAAACGTGAGAAAAACCAAGCAGCAAATTTAGAACAACTTGCAAATTTTGAAACACAAT
TGAAAGATTTAGAGAAAAAACGCCGACAATTAAGGGCAAATATTTTTGATGTGGAAGAGG
AAATTGAGGAAGAGCGAGATAGGTTATTTGCTCGTATCCGAGATAAATTAGAACAACAGC
GTAAGGTTGAACATTTGTTTGCGGTAAGGTGGGTAATTACTTGATTACTACAAGCGGTCA
GAACCCTATTATTTTTTGCAAATTTTTGTGAGAATCTCACCGCTTGCTTTGCTGATTGGC
AATGAATCCGTTATAATCTTGCCAATTTTTCACCCTTATTTAATAGAAGGAAACCAAAAT
GGGCTTAGAAAATGTACCTGCTGGTAAAGAGTTACCAGATGATATTTATGTTGTAATTGA
AATTCCTGCAAATTCAGATCCAATCAAATATGAAGTGGATAAAGAAAGTGGTGCAATTTT
CGTGGATCGTTTTATGGCAACAGCAATGTTCTATCCTGCGAACTACGGTTATGTAAACCA
TACCCTTTCTTCTGATGGCGATCCTGTGGACGTATTAGTTCCAACGCCATACCCGCTTCA
ACCAGGTTCAGTGATTCGTTGCCGTCCAGTTGGCGTGTTAAAAATGACTGACGAAGCAGG
TGGCGATGCGAAAGTAGTTGCAGTTCCACACAGCAAATTAACCAAAGAGTACGATCACAT
TAAAGATGTAGGCGACTTACCAGCATTATTAAAAGCACAAATCCAACACTTCTTCGAAAG
CTACAAAGCATTAGAAGCAGGCAAATGGGTGAAAGTTGAAGGTTGGGGCGATGTGAATGA
AGCTCGTCAAGAGATCTTAGAGTCTTTCGAACGTGCGCAAAAATAATTAAACTATTAACC
GAATATAATGCCAAAGTAAACGCTTTGGCATTTTTTATGATAGGAATTAAGTATGAAATT
TTTCAAGAATCTTAGCGTTATAGCAATTTGTTCACTACTTTTAACCGCTTGTGTTAGCAC
AGCCCAAATTAATCAAGAAGCAGAAAGTAATTATGCTAAAGTGAAGCAGGAAGCAAGAGC
AAAAAGTATGTTAGATACTAGCTCAACGACAGCTCATCGCATTCATTCGGTTTTCAATAA
GATGAAGCTTTATGCGGAACGAGCAAATAAAACAGGTGTGCCGTTTCAATGGGAAATCAT
TGTGCTGAAATTAAGTGAATTGAATGCTTGGGCGATGCCTGGTGGAAAAATGGCATTCTA
CACAGGGCTGGTGGATAAGTTGAATTTATCTGATGACGAGATTGCGGTTGTGATGGGACA
TGAAATGGCTCACGCTTTGCAAGAACACGGCAAATCAGATCGTACTGTTAGCACAGTGAC
AGGTATTGTTGGTGTACTTGCTGATGTTGCAGTGACTGCGACAACAGGCGTGAATACAGA
AGGCTTGCTCAGTACAGGGGTGGATTTAGTTGCCAATAAACCCTTCTCTCGTAGTCAAGA
AACAGAAGCCGATGAAGTCGGTTTGATGTTAATGGCAGAGTCAGGTTATAACCCAGAAGC
AGCACCAAATGTGTGGGTGAAAATGAGCCAAGCGAATGGTAGTTCAGGTTTGTCTATTTT
TTCTACTCACCCGTCAAACGAAGATCGCCAAGCGAATTTAGCACGTTTAGTGCCTAAGGC
TAAGGAAATTTATAATCGGAAAAAATAATACCTAAATAACCTGAAAAATTCTATGAGCCC
CACTATAAATAGCGGGGAACTCACAAAATAATATTCTATTTATGGAAAACAGAATATATT
TTTTCCCCTAATTATTAGGATTCACTATTTAGTAAAGGTTACCGAGGTCTGCTCAGGCAA
ATGTAAATCTAACTGATTATACGGAATCGAAATCCCAGCCTTATCAAAGCCAATTTTTAC
TTTTTCCAAAATCGCAAATTGTGTAGTTGAATAGTTATTCGTCTGTACCCACGGACGCAC
AAATAACTGCACACTGCTTGCCGCTAAGTTACCGACTGCAATGGTAGGCTCTGGATAGTG
TAAAACATTTTCATCTTCAAACAGAATTTGAGCAATAATCTCTTTAGCTTTCTCAATATC
GGACTCATAGCTAATATCGAAAATGAAGTCGATGCGACGAGTTTCATTGCGGGAGTAGTT
GGTGATACTGTCGGCAAATACTTTACCGTTTGGGATCAACACCGTTTTATTATCGACCGT
TCTTAGCTCTAACATCAAAATCCCCATTTGCTCAACTTTGCCTGATTTACCACCAGCTTC
AATAAAATCGCCTTTGTTAAATGGTTTAAAGATTAATAGTATTACCCCAGCAGCAAAGTT
TTGTAATGAGTTTTGCAAGGCTAAACCAATGGCTAAACCAGCCGCACCTATCAATGCCAC
TAACGAACTCGTATTAATGCCTAATTGTGAAAGTGAGGCAATCACTGTAATCAGCAAAAA
CAGAAAATAAGCGATAGATCGAACAAAACCTTGTAGCATTTCATCTTTGCTTGATGCTAA
TACCGCTTTGCCGATAAGGGTACTGATAGCCCTTGCCAAATAACGCCCGATAACAAAAAT
CGCAATTGCAATTAACAATTTAGTACCATAGGGAATAATCCAATTTTCCAGGAGTTGTTG
AAGTTCAAGATTTTTTACATCAGTAATAATCTCTTTCGCTTCAGGGGGTAAAGTGATTTC
AGGTATGATTTCTTTTGTTTTTTCTGTGGTACTCATTATGTTCTCCTATATCAATTTCAG
CCTATTCTAACACGAGACAGAATTTGTGATAAAATCCAATTCATTTTTCCTTTCTTTATA
TCAAAATGACAACAGAAAAAGTAATTAGTGCCAGCGTTCAATTTTTTACGATCAGTGATG
ATGAAGCTGGGCAACGTTTGGATAACTTTTTACTCGCCAAGCTCAAAGGCGTGCCAAAAA
GCCTGATTTACCGTATTGTGCGTAAAGGCGAAGTGAGAGTAAACAAAGGGCGGATTAAAC
CCGAATATAAGTTGCAAGCGGACGATATTGTGCGAGTTCCGCCTGTGCGTGTGGCAGAAA
AAAATGAAGCACCGATTTCGACCAAACTCAACAAAGTTGCAGAGCTTGAACATCAAATTC
TTTATGAAGATGAAGTGATGTTAGTGATTAACAAACCGTCAGGCATTGCCGTCCACGGTG
GTAGCGGTTTGAGCTTCGGTGTGATTGAAGCCTTACGAGCGTTACGCCCACAAGCCCGTT
TTTTAGAGCTAGTTCACCGTATCGACCGAGATACATCGGGGCTGTTGTTAGTAGCGAAAA
AACGTTCCGCATTGCGTAGTTTGCACGAACAGTTGCGTGAAAAAGTGGTACAGAAAGATT
ATCTCGCGCTCGTGCGTGGGCAGTGGCAATCGCACGTTAAAGTGATTAAAGCACCGCTAT
TGAAAAACGAATTAGCCAGTGGTGAACGTATTGTACGAGTAAGTGAAGAAGGCAAACCGT
CCGAGACCCGATTTGTAATTGAAGAACGTTATCCGATAGCGACCTTAGTCAAGGCTTCGC
CTGTGACAGGTAGAACGCACCAAATCCGTGTGCATACTCAATACGCAGGACACCCGATTG
CACTTGACGACAAATACGGCGACCGTGAATTTGACCAAAAAATGCAACAAGCGGGGCTAA
ACCGCCTATTTTTACACGCCCATTCTATTCGATTTGTTCACCCTAAAACGGGCGAAGAAA
TGGTCGTGACAGCACCGTTGGATAAACAACTAAAAGCCGTGTTGGCGAAGTTGAGAGTAA
AATAATCTAATCAACCTCACTACTACATCCATAGATAGTGAGGTCTATTAAAAAATTTAT
AGTCTAACCCGTTTTTATTTACCTTTTTTTCAAAAACTCCACCCCAGTATCAGGGAAGTC
AGTAAATACACCTGTTGCACCAGCTTTGTTGAGTAGGGCATCATACATTTCATCAATGTT
GGTGAAGAACTCAGGTAGTGCGTCTTTGCGTACTGTGTACGGGTGAAGTTCCATCTTATA
TTGGGCTAACTCTTTAACTAATGGAGTGTAAACAATGTTGCCTACTTTTGATTTCTCTTT
GTCGATCAACATATACCAACCTGGTCCAACACCGTCTGCGTATTTCGCTACTTCTGCCAT
CGCACCTGGTTTAAACATCCAGTCGTAGTTGTAATTTACCCATTTACCTGATTTGTCTTT
TTCTTCCGTTTCGTGCCAGTCAGTGTAAGCCACTAATTGTACAAGTTTTACGTCCATACC
AAGTTTTGGTAACAATTCGGTTTTGATACGTTTTAACTCGTTGAAGTCAAAGGTTTGTAG
ATAAACAAGGTCTGATTTTTGGTCATAACCGTATTTTTTCAACACTTTTAAAGTTTCTAA
CGCAATGTCTTTGCCTTCTTTGTGGTGTAACCAAGGGGCTTTGATTTCAGGGTAGATGCC
GATTTTTTTGCCGGTGGATTTTTCTAAGCCTTGGATAAATTCAATTTCGTCTTCAAAGGT
GTGAATTTTGAAATCAGATTTCCACATTGGGAAGCGGTTTGGGTAGACTTGAACTTGTTT
GCCATCTTCTACTTTGAAGTTTTCGGTCATTGCAAGATCTTACTCTAAATAATCCGCTTG
TTGTCCAAAGGCAAGAGCTTTACTCTCTAAAGTATGTTCTGGTAAATAACCACTTGCACC
ACGGTGAGCGATAATTAATTTATCTGATTGTGTTGCGACTGGGGTTGATGTTGAGCAACC
TGCTAATACTGCTGTTGCGACTAAACCTAATGCAAATTTTGTGAGTTTCATACTGTTTTC
CTCTTTTTGTAGATATAAAAAAGGAAGACCAAAATGTCTTCCTTTTAATCATTAATTATT
TACCATAGCTATCTTCTAATTTCGCTTTATGTTTGCCTTCTTCAAGCATTGTGATGAACA
TTAACAATACTGCTAATACGCCACCTGCGATCATTACATAGAAGCCACCGTCCCAGCCGT
AGTACTCTGCTGCCCAACCAACCACTGCTGATGCAGATACTGTACCACCTAAGTAACCAA
ATAAGCCTGTGAAACCTGCTGCTGTACCTGCTGCTTTTTTCGGTGCAAGTTCAAGAGCGT
GTAAGCCGATTAACATTACTGGTCCGTAGATTAAGAAGCCGATTGTGGTCATTAAGATGA
AGTCCATTAATTGATATGGGTTTTCATACCAGCCTTTGCCTGCGTATTGTGCAAGTTCTG
CTTCTGGTGTTGCTGGGTTCATCCATAATGCAACTACTGCTGCGGTGGTAAGGATCATAA
AGATGAAGCCTGTTAAACCACGTTTACCTTTGAATAGTTTGTCAGATACCCAACCACAGA
GTAACGTACCTGGGATTGCTGCTTGTGAGCTATTTCACAAAACTTGCTCAGCAATTTGGA
TAAATGTGAGCGTTATCACAAATTTAATTTCTTTTTCGCTCATTTTATTGTTTAAAAATG
TTGATTGGGGATAGAATATCAACAATTTAATTTATTTTTGTTTGTTTTGTGGGGGTAACA
ATGAAGATATCACCTCATATGTATAAAAATGTGGAAGATTTTTCACCCTTAACGACGGAT
GTGATTATCATTGGTGGCGGTGCAACAGGGGCAGGGATTGCTCGTGACTGTCATTGCGTG
GCATTGACTGTATTTTGCTTGAACGTCGAGATATTGCGACAGGGGCAACAGGGCGTAATC
ACGGTTTGTTGCATAGTGGAGCAAGATATGCGGTAAATGATCGTGAGTCTGCAACGGAGT
GCATTGAAGAAAATAAAATCTTACGTCGGATTGCTCGTCACTGTATTGATGAAACGGAAG
GGTTGTTTATTACTTTGCCTGAAGATGATCTCGCCTATCAAAAAACCTTTATTCAAGCCT
GTACGGAGTCAGGCATTGAAGCGGTGGCTATCGATCCAAAACTTGCGATGCAAATGGAGC
CTTCGGTAAATCCAGCTCTTGTCGGTGCAGTGGTTGTGCCTGATGGTTCCATTGATCCAT
TTCGCCTAACAGCATCAAATATGTTAGATGCCACAGAGAATGGTGCGAAAGTCTTTACCT
ATTGCGAAGTGAAAGGGTTAATTCGTGAAGGCGGTAAAGTGATTGGCGTGAACGTTTACG
ACCATAAAAACAGAGTGGAACGTCAATTCTTTGCCCCTGTGGTTGTGAATGCTGGCGGTA
TTTGGGGACAAGGCATTGCTGAATATGCCGATTTGAAAATCAGAATGTTCCCCGCCAAAG
GCGCATTACTGGTGATGGGACACCGTATCAACAAAATGGTGATCAACCGTTGCCGTAAGC
CTGCCGATGCGGATATTCTCGTGCCAGGCGACACTATTAGCGTTATTGGAACAACATCAA
GCCGTATTCCTTACGATCAAATCGACAATATGATCGTCACCCCTGAAGAAGTCGATATTC
TCTTTAGAGAAGGCGAAAAACTTGCACCAAGTTTAAGACATACCCGTGTATTGCGTGCTT
ACGCAGGGGTTCGCCCGTTAGTGGCTACCGATGATGATCCATCAGGACGTAATGTCAGTC
GTGGTATCGTCTTGCTCGATCACCAAGAGCGTGATGGCTTAGAAGGCTTTATTACTATTA
CAGGCGGTAAGTTAATGACCTATCGCTTAATGGCTGAGTGGGCAACGGATCTTGTTTGCA
AAAAATTAAACAAAACCGACCGCTGTGTTACTGCAGAAAAAGCCTTACCTGGTTCAAGTG
AAAGCCGAGCGGAAACCAACAGAAAAGTCATTTCACTGCCAAGTACCATTCGCTATTCTG
CAGTTTATCGTCATGGCTCTCGTGCTACTCGCCTGTTGGATAAAGAACGTCTTGACCGCT
CTCTGGTTTGTGAGTGTGAAGCGGTCACCGCAGGGGAAGTTCGCTATGCGGTGGACGAGT
TAAGTGTCAATAATCTTGTCGATCTACGTCGCCGTACCCGCGTTGGTATGGGAACCTGCC
AAGCAGAACTCTGTGCCTGCCGTGCCGCTGGGCTGATGACCCGTTTTGAAGTGGCAACAC
CACGACAATCCACCACTCAACTGGCTTCTTTTATGGAAGAACGCTGGCGTGGGATTGAGC
CGATTGCGTGGGGTGATGCCATTCGAGAAGCCGATTTTACTAGCTGGATCTATTACAGTT
TATTAGGTCTAAATGATGTGAAACCGCTTGCAGAGCAAGCTCAACAGGGGACAGATAGCA
ATGAATTTTGATGTAGTCATTATCGGTGGCGGTCTTGCAGGCTTAACCTGTGGGGTTGCC
CTACAAGAACAGGGTAAACGTTGTGTGATTATCAACAATGGTCAAGCGGCGATTGATTTC
TCATCGGGTTCAATGGATTTACTCAGCCGTTTACCAAGCGGTGAGTTTGTCGCTGATTTT
TGCAAATCCTATGCAACTTTCGCAAAACAGTTGCCACAACACCCTTACAGCTTACTTGGC
AAAGAGAAAGTCCTTGCCAAAGCGACACAATTTGAACAACTCGCCACATCGCTCAAGCTC
GATTTGGTCGGCTCTACCGCACAAAATCACCTACGAGTAACGCCTTTAGGTGGCTTGCGT
GGAGCGTGGTTATCGCCAAACAGTGTGCCAACAGTCAAAGGTAGCGAACCTTTCCTCTAT
AAAACAATTGCGATATTGGGGATCGAAGGCTATCACGACTTCCAACCACAACTGTTAGCC
GATAACCTAAAACAGAACCCACAATTTACCCACTGCGAATTAAGCACTGGCTATCTCAAC
ATTCCAGAGCTTGACCAACTGCGTAACAATGCTCGTGAGTTCCGTAGTGTGAATATCGCT
CAAGTGTTAGAACACAAATTGGCTTTCCGTGATCTTGTGGCAGAAATCAAAACGGCAACC
AAAGGGGCAGAAGCGATCTTCTTACCAGCTTGTTTTGGCTTGGACGATCAAAGTTTCTTC
AACCAGTTACAACAAGCGGTGGAAGCAACGATTTTTGAATTACCAACCTTACCGCCATCA
TTGCTCGGTATTCGCCAACATAAACAACTTCGCCACCGTTTTGAACGCTTGGGCGGTTTG
ATGTTAAACGGCGACAGAGCATTAAAAGCCGATATTGAAAATGGCAAAGTACAACGGATT
TATACTCAGCTTCACCAAGACAATGCGATCAGTGCAGAACATTTTGTACTCGCCACAGGA
AGCTATTTCAGCAACGGCTTAAAAGCAGACTTTGATCGCATTTTTGAACCAGTGTTCCAA
GCCGATATTGTTGGTTGCAAAGATTTCAATGAAACCGACCGCTTGTCGTGGACGGCTAAT
CGCTTTTCATCGCCACAACCGTATCAATCGGCAGGGGTTGCGATCAACGAAAAATGCCAA
GTTCGCAAAGATGGGCAATTTATGGCGAATTTATATGCAACTGGCAACGTCATTGGCGGT
TTTAATAGCCTTGAATTAGGCTGTGGCTCAGGTGTGGCAGTGGTAACGGCACTTGCCGTT
GCAGAAGAAATTGTGGGGGCATAATATGAACAACATTCAACGTTTAATCGAACAAGCTCA
ACAAAATACCCATTCTGCCGTTGTTCATCACGGTTTTGATGAGTCCTTTGAAAGTTGCAT
TAAATGTACCGCTTGTACGGCGATTTGCCCTGTTTCGCGTAATAACCCGATGTATCCAGG
TCCGAAACAATCAGGTCCAGATGGTGAGCGTTTACGCTTAAAAAGCTCTGAACTTTATGA
TGAAGCACTCAAATACTGCACCAACTGCAAACGTTGTGAAGTAGCTTGTCCGTCTGATGT
CAAAATTGGTGACATTATTGTGCGAGCGAGAAACCGTCATTTAGATCGCCAAAACAAACC
GCTAATGCACAAACTGCGTGATGCTATTTTGAGCAACACCGACATTATGGGCAAAATGAA
CACCCCATTAGCCCCGATTGTCAATACCATTACTGGTCTAAAAGCAACCAAATTCTTGCT
TGAAAAAACCATCAAAGTGAGCCGTCATCGCTCGTTGCCAAAATACGCTTTTGGTTCATT
CCGTAACTGGTATATGAAAAAAGAGCAAGAACGCCAAGCCCTTTATCGTGAAAAAGTGGC
TTACTATCACGGCTGTTATGTGAACTACAACAATCCACAACTTGGTAAAGAGTTGATTGA
TGTGTTTAACGCAATGGATATCGGCGTAATGCTACTTGAAAAAGAGAAGTGCTGTGGTTT
GCCATTGGCTGTAAATGGCTTCCCAGAAAGAGCAAAAGGGTTAGCAAAATTCAACCTTGC
GGAACTTGAAAAAGTAGTGATGAACCGAGAGCTTGACGTAGTAGGGACATCATCAAGCTG
TACGATGAATTTGCGTGACGAATATCATCACGTTTTAGGAATGAACAACGCCAAAGTCCG
TCCACACGTTCATATCGTCACTAAATATCTCTATGAACTGTTTAATCAAGGCAAAAAACC
AAAATTCAAACAGATGCCATTACGCATTGCCTATCACACCGCTTGTCACGTTGATAAAGC
AGGTTGGGCGCCTTACACCCTTGATGTATTAAAACATATCCCAGGGATTGAAATTGTGAT
GTTACCATCACAATGTTGTGGTATTGCAGGGACTTACGGCTTCAAAGCGGAAAACTATGA
AACTTCACAAGCCATTGGCAATCCGTTGTTCCAACACATCAATAACGGTGGTTTTGACTA
TGTCGTTTCCGAGTGCGAAACCTGTAAATGGCAAATTGATATGTCCACCAACTTAACCTG
CCTACACCCGATTACTTTGTTGGCGATAGCGTTGGAGAGATAGTTCCCTCTCTACCAAAC
TTCCTGCGTACTTTCATCGAACCTTAGTTTATTACTCATTAACCCCTTCCCCCACAAACG
GGGGGAAGGGCCCGAAAGACGGATGGGGAAAATTTAACATTATGGTATCTACTGTTCTTT
TTATGCAAAATAATGTTGAGTAGCTCTAATGAAACATTGATACCTTTCTGCTAATTGTTT
ATAGGTTTGTTTTACTTGTGTAATCAATCTAAATATCTATCAGACGTAATTTCTTTGTGA
AAGAAGACAGATGGTTATTTAAAAAAAAAAGGACTTAAATCCTTGTACTATAAGGCTTTA
AGCCACTTTTTAGCAACCATTTTTCTACTATGCCTAGGTATAGAGAGAAAAAGAAAAACC
CCGATGATTTCTCATCGGGGCTAAAAATATGGCTCCTCCTGCGGGACTCGAACCTGCGAC
ATATGGATTAACAGTCCACCGTTCTACCGACTGAACTAAGGAGGAAAAGAGTTGTAACAT
AAATGGTGCCTCGAGGCGGAATCGAACCACCGACACGGGGATTTTCAATCCCCTGCTCTA
CCGACTGAGCTATCGAGGCATCTCGTCGTTACGGGGTGCATTATGCTGATTTCCGCCCCT
CTCGTCAAACGTTTTTTTTCAAAAAAATAAAAAAATCTGTTTAACGGATCGCTTTTTATT
CAATTTGTTTAAAAAACAACGTGTTATCTCACGTTACGGTATTTTTGTTGGGCTTTATTT
ACCTTAACCAAATAGTTTCTTGCTTGTGAAGATGGATGAGCGGTGGTTAAAATTCGATAA
ATTGCTGACGGATCTAAGTTATTAATTCGCTCAATCGCCATTAATTTGTCATTATCAAAC
ACTCTCAGTACTGCGCCAGCCCCACTATTATATGCTGAAATCATTGCGTAACGTTTTGAT
GTAGGATCAGTTATTCCTTCTAGATACTCATCACGCAAAATGGTTAAGAACATTGTACCA
GCATCAATATTCTGACTTGGGTTATAAAGATAATCACGATTAGGCTGGCCACCAAAACCT
TTACGCGCAAAAATATCCCGTCCAGCTGTACGAGGTACAACTTGCATTAAACCAATCGCA
TTCGCATAACTTACTGCATAAGGGTTAAATGCTGATTCAACTTCCATAATACCCAGAATT
AAGCTCATATCAATGCCATAGCGTTTTGACATTTGACGAACCAATGGCAAATATCGTCTT
GCACGAACTTCAACGTGGTTTGCAATCATTGGAATCGTGACATAAGTAACGGTATGTCCA
TTTTTCAAGCGGCGTGTTTTTAATTTATTTTGCAATAGGTAAGTTGCAAAATCATTAGCA
ACCGCCACATTGGTTACAGAACGCCCATATTGATCCACAACTTGACCTGCTAAAAAAGGA
TTATTGCTAATAGGAACATCACCCGAAGCAAATAGATCGATCCCTGTAGCATCTGATCCC
ATCAATAATGTGTGAATAATCGAATTACGCAAGCGGTTGTGATCCGCCAAAGTTTCAATG
ATAATTTGACCATCTTCAAAACTAATATGGCTACGGGTGTAATATTTGTCCGTATATTTT
ACATAGTCTTTCTGGCTTGCTTGGAGCAGTTCATTAACGCCCCAAATTTGATCGATATTA
CGTGAAAATTGCCCCATCAAAATATCTAAACCATTGGTATTTTTAGAATAATCAGGGTGA
GGCTTTTTAGAACCTTTTCTCGTCGGCGTATCACTTCCACAAGATGCTAAAAAAGGGATC
AGTACCAATAACGGCAGGAATTTTTTATATTTGTTCATTAGGTTATCTCTATTTTGACTC
TACAGGCACATAACCTTCAATATGGACTTCTTTTCCTTCAAACAAAAAATTCACCATTTC
TGTTTCCAGAAGCTGACGATGTTCAGGGTTCATCATATTAAGCTTCTTCTCATTGACTAA
CATTGTCTGCTTTTTGATCCACTCTGCCCACGCTTGTTTACTGATTGAATCAAAAATACG
TTTACCTAATTCCCCAGGATAAAGTTGAAAATCTAAACCTTCTGCTTCTTGTTTCAAATA
TGCACAAAATACATTACGCGCCATTTTTCTGTCCTAATGTCAAAGTTAATTCGTCTAAAA
TGCGTTTTATTGGGGTTGCTAAACCCACTTCGCTAGGTTGAGTTAAATCATACCAATAAT
CCGCTGTTGAAGATACACGCAAATGATAATTTCCCTGATTTTCTGCCACTCCAAGCGGTA
AGATTTCGGCATTTCTTTGTAAACTAAGTTCCGCCAAAATAGGATAAATATCCAAATGAA
AATGGCTAAAAGTATGCCGAAAGGCAATTAATTGTGTCATTTGCAAATTTTTGCCCGAAA
CTGACCGCTTGAGATCGTCTAAATGTTCAAATTGCGGAAAGACATAAAGCCCACCCCAAA
GCCCTTTTGCTTCACGCTTTTCTAATAAGACCTTTGTCCCCTGTTTTAAAATCAAAAAGT
AGCTCTGTTTTTCAGGCAACGCCTTTTGCGGTTTTTTGGCTGGAAAATCCGCCCAAGCCT
GCTGGGCATTTGCCTGACAACCCTTTTCTAACGGACAGAGAGAACATTTCGGCTTAGAGC
GTGTACAAATCATCGCCCCTAAATCCATCATCGCCTGATTAAAATCCGCCACTTGCGAAG
TTGGTGTAACACGAGCGGTCAGATCCCACAATTTATTTTCAACCGTTTTTTCGCCCGACC
AACCTTCAACCGCAAAATAACGAGAAAGCACACGTTTAACATTGCCATCTAAAATCGGGT
AAGGTGCATCAAGTACCGAAGAGAGTACCGCCCCAGCCGTACTTCTGCCGACACCTGAAA
GTGCAAACACATCAGCAAAATCTGTCGGAAATTGACCGCCAAATTCATCTCTAATTTGTT
GTGCAGCCTTATGCAAATTCCTTGCTCTTGCGTAATAGCCTAACCCCGTCCATAAATGCA
ACACTTCATCAATGGGTGCATTCGCTAAATCAATAATAGTGGGAAAACGTTGAATAAAAC
GCTCAAAATAGGGAATAACCGTTGCCACTTGAGTCTGCTGTAACATCACTTCAGATAGCC
AAACGCCATACAAGGTTTTATTTTGTTGCCACGGCAGATGTTTACGCCCGTATTGCTGAT
ACCACGCCAACACGCCTTTGGCAAAAGGGGCATCCACACGAGATTGTGCCAAGGGAAATT
CGGATTTTTCTTTTTTCATTTAGATAATGATATAAGTCTTAATAATAGGGGCTGATCAAC
GTTAGCTCCAAAGAAAATATTTCTATAGTTCTTTTGGGTTTTCCCACACACAAACAGGGA
TTATAAACAACCATTTTATCTAACATGCTAAATACTTTACCTACATATCATTACTCAATA
GACCAATTTCGATTGAATCAATCTCACCATCTCTTGTAACGCTTCTGTTGGAGGTGTGTC
TTGATTCATAAACCAGCGGAACAGCTCTGGATCGGTATAGCGAAGCATTTCCACGAAAGT
GTACTGTTGCTCTGCGGTCAAACTATCAAAATGTTCTTGATAAAACGGCATAATCATTTT
ATCTAATTCACGCATACCACGACGGCATTCCCATTCAATTCTAAAACGACTCATCAGTTT
ACCTCCGTAATGCGTAGCTCTCTTGGCACTTCAAAAACGGTATTTTCTTCACAACCTTCC
AGTTCTTCGACTTTGGTGACACCCAATGTTTTTAAATGCTCAACCACAGACTGCACCAAC
ACTTCAGGGGCAGATGCACCCGCGGTAATGCCGATCGTTGTCACCCCTTGTAGCCAGTTT
GGATCGATGTCCTGTGGCCCATCAATTAACTGTGAAGGTGTTCCCATTCGAGAAGCTAAC
TCGGCTAAGCGATTTGAGTTGGACGAGTTTTTAGACCCCACTACTAGCACTAACTGTGCT
AATTTCGCCAATTCTCTCACCGCTTGCTGACGGTTCGTGGTGGCATAACAAATATCATTT
TTACGCGGACCTTGAATTGCAGGGTATTTCTGTTTTAAGGCTTCGATCACATCAATTGTA
TCGTCAATAGATAAGGTGGTTTGGGTCATAAAAGTAAGATCTTCATCTTCTTTTAAGCCA
AGTTTAGCAATATCTTCCACATCTTCTACAAGGAAAATGCCACCTTTCTCATTATCATAT
TGCCCCATTGTGCCGACGACTTCGGGGTGTCCTTCGTGTCCGATTAAAATCGCTTTTGTG
CCTTTCTTACTCGCTCGAGCGACTTGCATATGCACTTTGGTTACAAGCGGGCAGGTTGCG
TCAAAAACTTTCAATTCACGACGTTTGGCTTCGTGGCGAACCGCTTGAGAAACCCCGTGT
GCAGAGAAAATCACAATAGCACCATCTGGCACTTCATCAAGCTCTTCAACAAATATCGCC
CCTTTGGCTTTTAATCCGTCCACCACAAAGCGATTGTGTACAACTTCGTGACGCACATAG
ATCGGCGCACCGTGAATTTCTAAGGCAAGCTCTACAATTGAAATAGCACGATCTACACCT
GCACAGAACCCTCTTGGGTTCGCTAAAATAATGTTCATTTAATTACTCTTTTTACTTTTA
CGATGTTCTAAAATGGATTCTAAAATCAGCAATCCTGCCCCCACCACAATACCAATATCG
GCAATGTTAAATACAGGATAGTGATAAATGTCCCAATAAAAATCTAAAAAATCAACCACA
TAGCCATTATAAGCACGATCAATCGCATTGCCGATTGCCCCACCAATAATCAAAGCATAA
GCTGAATTTTGCAGTTTGAGCTCCGCTTTATTTTTAAACAGCATTACAATCAATGCAATA
GAAATGACAATAGCTAAACCTAAAAAGAAATATTTTTGCCAGCCTGAATGATCCGCTAAA
AAGCTAAACGCCGCCCCATAGTTTCTCACATAAGTAAGATTAAAGATCGGCAGAACATTC
ACGCTTTCATAAAGCTCAAAGCGTTGTACCACAATGTATTTGCTCAATAAATCTGTGATT
AATACCACGGCACTTAACCACAACCACGATAAACCTGTTTTTTTCATTTTATTCCTTAAA
TTGCTTCTTCGTTCTCTTCGCCCGTACGAATACGAATAACACGTTCTACATTATACACAA
AGATTTTACCATCGCCGATTTTGCCTGTTTGTGCGGTATCAATGATCGCTTCAATACATT
CATCAACTTGCTCATCAGCCACAATAATTTCTAATTTCACTTTTGGCAGGAAATCAATCG
CATATTCTGCCCCACGATAAAGTTCCGTATGCCCTTTTTGACGACCAAAACCTTTGACTT
CAGTGACCGTCATTCCCGTAATTCCCACATCCGTTAATGCTTCACGGACATCATCTAATT
TGAATGGTTTAATAATCGCTTCAATTTTTTTCATAAGTTATCCTATCTTCTTGCTGATTT
TGGTCTAAAACTCTCACAAATTTCAGGGTAAGTTTCAATATAAATGTCGCTTAAAAGTTG
TAAACAGTAGGGAACTGCACTGAAAATACCTCGAACAAGCACTTTGCCATCTTGATCTTT
CACGCCTTCTAAGGTTTCTTTAATTGCCTTTGGCTGTCCAGGAAGGTTTAAAATTAGTGA
GCTATGTCGAATTGCCCCCAATTGACGAGAGAGAATAGCCGTTGGTACAAAATGTAAACT
CACTTGTCGCATCTGTTCGCCAAAGCCAGGCATTTCACGGTGAGCAACGGCTAAGGTTGC
ATCGGGCGTGACATCACGTTTAGCAGGACCTGTTCCGCCTGTGGTTAAGACTAAGTGACA
AGCGAGGTTATCGACTAATTCAATTAGTGTTTGCTCAATAACCGCTTGTTCATCAGGAAT
TAGACGAGTTTCAAGTTCAAAAGGCGTGGTAATGGCAGTTTGTAGCCAAGCCTGTAATTC
AGGAATGCCTTGATCGGCATAAACACCTGCAGATGCTCGGTCGGATACGGAAACTAAGCC
AATTTTTAAGGTTTCTTTGCTTAAACAAGCGGGCATTTTCTTTCTCTTTTTTACAAATTT
AGACTGCTTGTTATTTTACCTTGAGAGCCTATTTTTCTAAAGTCTTAATCTTAAAGATGA
AGTAATAATATTGAAAGATAATCACAGCAATTAAGATCAGTTTGCCGATGATATGAGGGA
TTACAAAGAACGCAAAAATACAGAACGGAACAGAAAATGCCAAAATACTGATTTTCTGTT
TAAGTGTCATTGCTCGTGTTTGATCGAAAGACTTGAGATATTTGGAATAGATAGTGGTAG
ATAAGAACCACTGTGTTAGTCGTTCAGAACTTTTGCCAAAACAATAGAGTGCTAAAAGCA
AAAATGGGGTGGTAGGTAGCCCAGGTACAATAATACCTATTAAACCTAATATAATTGAGA
TAAAACCGAGTAAGATGAATAGTGCTTTCATGTATTTAAGGGAAAAGTAGTGATAGATGT
TGATAATATGTTAATTCAATTCATTTTTCAACGAAGCAAGCAACTAGAAAGTATATAACT
ATTTTTACAGCCTAAAAAAGCATAGTGGACCAAAGTGTTGGTTCTGTTTTTCTAACTTTC
ACTAACTCTTTTGATTACGGCATCCCTAAAATATGAATTGAGATAGGGACGATTAGTTTC
CTCTCAATGACATTTCACCTGTCGCAAAACGGCGGATAATTTCCCCTTGTTGCAGAATCA
ATTCCCCTTCTTCATTAATCCCAAGGGAAATCCCGTGAATTTCTTCATTTTCAGTGATTA
ATCTAACCGCTTGATGACGGAAAATATCAAACTGTTGCCAACGTTCTGCGTAGGGTTCAA
AGGTGGTTTGTGGATAAGTCACTAGGGCATTTTGTAAACGTTTAGCTAGCTCAGCAACCA
GTTGGGAACGATCTATCTGATGTTCTGAGAGATCGCTCCAAGCCTGCGTTACCACATTTT
TATCGACAGCGTTCATTCCTAAATTCAAGCCGATGCCAATCACAAGGTAAATTCCCGTTT
TATCGACACGGCTCTCAATTAGAATGCCCCCCATTTTTTTACCTTGATAGTAAATATCAT
TGGGCCATTTAATTTGAATATGCGGTACGTTCAGTGTTTGGAAGGTCTCGGCAATTAATA
CTGATACCACTAAACTTAGTGATGAGAGCTGTGGAATATCCAATGAAGGATAGTGCCATA
ACATTGAAAAATAAACGTTTTGACTTTCAGGTGAATACCACTGCCGTCCACGTCTGCCAC
GCCCCGCCGTTTGGGATTCTGCAACACAAAGTGAGCCTGACGGTAAGGTTTTATAGTGCG
TCAGTAGATATTCGTTAGTAGAGTCAATCTCTTTAAATACAAGAGCTTGTCCTTGGGTTA
ATGCCGATGTAATTAAATGTTGATCAAATCCCATTACCGATCACCTTGTCACAAATTCAC
TATCCACTTCGCCCTGTCGTCCCATAAAACGTACTTCTGGGTGTAATTCCACGCCAAATT
TTTCACGGACTTGACGACGGACTTCTTTTGCTAATGCCACAACATCAGCCCCAGTTGCAT
TCTCTTTATTAATCAGCACCAGTGCTTGCTGGGTATGAACTGCCGCTCCGCCAATTTGGA
AACCTTTTAAATTTGCTTGGTCAATTAACCAGCCTGCAGGTAATTTGACTGAACCATCCG
CTTGTGGATAGTGTGGAATATTCGGGTAAGCGGTCTGAATCTGTTGAAATTTTGCAAATT
CCACTACGGGATTTTTAAAGAAACTACCCGCATTACCAAACTCATCAGGATTTGGTAATT
TCGCTCGGCGTACGGTACAGACTTCATCAAACACTTGCTGTGGCGTTACTGTGTTTGGAT
CAAATTGTGCCAAAGAACCGTAATTTAAAACAGGTTGCCACACCTTTGCCAACTTCAAAC
CGACAGCCACAATCGCATAATGCTCACGATATTGATGCTTGAATACACTTTCTCGATAGC
CAAACTCACACTCGTTTTTCGTTAAACGGAACAGCTCACCCGTTTTGAGATTTAGTACAT
CGACATAATCGCAAACACGCTCAAATTCTACCCCGTAAGCCCCGATATTTTGAATCGGTG
CAGAGCCAGCAACACCAGGAATTAACGCCAGATTTTCAAGCCCGCCAATTCCTTGTTGCA
ATGTCCATTGCACTAACTCATGCCAATTTTCACCACCTGCAACCTGTAAATAATGAAAAT
GCTCATCTTGACGATGCTCGATCCCTTTGAGCTTATTGACTAATACTGTGCCGTCAAAAT
CATCTAAAAACAGCACATTAGAGCCTTGCCCTAACAATAAAATCGGTTGTTGTGCGTGAT
CAGCTTTTTGCCATTCGGTTAATAGTTGTTCAATACTGTTGAACTCGATAATGACCGATG
CTTTTGCAGGCAAATGAAAGGTATGAAATGGGGTTAAGGTCTGACTCATTGACTACTCCA
AATTCTGAATTTGCTCACGCATCTGTTCAATTAACACTTTCAACTCAACGGCAGAATTAG
TGACATCAGCGTTAATCGATTTTGATGCCAGCGTATTCGCTTCACGATTTAGCTCTTGCA
TCATAAAGTCTAATTTACGTCCAACTGCACCGCCTTTTTTCAAAATAGACGTGGTTTCTT
TGACGTGTAGCTGTAATCGGTCTAACTCTTCCGCCACATCGACTTTTTGAGCCAGTAGTA
CCATTTCTTGCTCTAAACGTTGTGGATCAAGTTGCAAGTTCAGTTCATCAAAACGCTGTT
GCAAGCGGTCTTTTTGCCACTGTAAAACGCTCGGCATTTGAGCCTGTACTTTTGTTGCTT
CTGTGGCAATAGCGTCTAAACGCTGTTGAATTAAGGCTTGTAAATTCGCCCCTTCACGTC
CACGCATTGCAATAAATTCTACAAGGATCTGCTCAAAACCGTCTAATAAATCTTGGCTGA
TCTGGTCGAGATCTTGATTTTGGTTATCGACAACCCCAGGGAAACGCAGAATATCCACCA
AGTTAATTTCGCCTTCTTGAGCCGTTTCTTTTAGCCATTGTAATGAACTTATCACCTGTT
TGGCATACTCTTGATTTAAAGCTAAGCCATTGTTTTGATTAGCATTTAATTCAATGCGTA
AACTACACTCTACTTTACCACGGGTTAGTGTCGTACGCAGACGTTCACGCAAGGTCATTT
CCAAATTGCGAAAGGCTTCAGGCAGACGGAAATAAGTTTCTAAAAAACGTTGATTAACCG
AACGGATTTCCCATACGGCGTTACCCCACTCTTTTTTAAGCTCAAGGTGGGCGAAAGCGG
TCATACTGTAAATCATTGTACTCTTTTCTCTTTGTTACAAAATTTGGCATATTGTACTTG
GTATTCTGCTAGAATAGGGGAAATTTTTTAGAGAAAGGGAATAAATATGCGTCCAAATAA
TCGTCCTGTTGATCAAACTCGTCCTGTAAAAATCACTCGTAACTATACTCGCTATGCCGA
AGGATCTGTGTTGGTAGAATTTGGTGAAACCAAAGTGCTGTGTAATGCCACTGTCGAAGA
AACTGTACCACGTTTTCTCAAAGGGCAACAACAAGGTTGGGTGACAGCCGAATACGGTAT
GTTGCCAAGAGCAACCCATAGCCGAACCCAACGTGAAGCGGCGAAAGGCAAACAAGGCGG
TCGTACAATGGAAATTCAGCGTTTAATCGCTCGCTCTTTGCGTGCAGTCGTTGATTTGAA
AGCCTTAGGTGAGCGTACAATTACGGTAGATTGTGATGTGATACAAGCCGACGGCGGTAC
ACGCACAGCGTCTATCACAGGGGCTTGCGTTGCGTTACACGATGCGATTAACAAATTGAT
CGCCGATGGCTTATTGAAAGAAAATCCGATGAAAGGATTAGTGGCGGCAATTTCTGTAGG
GATTGTCGATGGGCAAGCGGTCTGTGATTTGGAATATGTGGAAGACTCTAACGCAGAAAC
CGATATGAATGTGGTGATGGTTGAAGACGGTCGTTTAGTGGAAGTACAAGGCACTGCCGA
AGGTGAACCGTTCAGCCATATGGAATTATTGCAACTCCTTGATTTAGCACAGAAAGGGAT
TGAGCAGTTGTTTGAAGCACAGCGTCAGGCGCTAAATGCAACTTCTGATGTTATACGATA
GTCGTACAAAAATTAAAATTTTAAGAAATCATTTAGGGGATTATTCCCAGCAATATTGGG
GCATAGTAGACAAAATAGTCGCTATGCCAATTTTTTGAAACATATTATGTCAAAATAACT
TACTCAACCAGCCCAATTTTGAACCTAAAACATTAAAGTAGTTGTAATCTTTTAAATGCA
ATAGACGCAACTTATCCGGGCTTTTTTGCACAAGAATACGTTCATCAGGGCTAAACGGCA
GTAAACGTTGGCTATCACAGCTAATCACTAAATTTGACTGATTGTACTCAGCAAAACGCA
TTGAAATAACACTATCGCCATCGACAACCAAAGGACGAGAAGAAAGGCTGTGTGGGTTCA
TCGGAACAAGAGCAATCGCATTTAAATTAGGGGTTAAGATTGGGCCACCGGCGGAAAGCG
AATAGGCGGTTGAACCTGTAGGTGTTCCAATAATTAACCCGTCGGAACGTTGCGAAAAAG
CAAATTTGCCATCAATACTCACTTCAAAATCAATAGTACGAGCGATTTGGCTAGAGTGAA
CGACAACTTCATTGAGGGCATTATTTGCTTCAATGATCTTACCATTTTGCTCAATTTTCG
CATCAAGTAAGAAACGTTCTTCAATCATAAACTCGCCACGCTCAAGGCAACTATGCAGTT
GCTCAAAGGCTGTTTGAGGGGCAATATCTGTTAAAAAACCAAGATTTCCACGGTTAATGC
CAATCAGTGGTACACGATATTTCGCTAATTGCCGAGCCATACCCAGCATATTACCGTCAC
CACCAATCACAATTACTAAATCCGCCCATTCGCCAATTTCTGCAATGCTCATCGGGTTAG
CTAAATTGAGTTGAGTGGCAATTTTTTCTTCGACTAACACATTATATTTACGATCTTTTA
GCCAGTTATACACAGCTAAATGCGTTTCTAAAGCTATATCGTGACGAGGTTTGCCGACAA
TCGCAATGGTTTGAAATCTACGGTGCATCATTTGAACTCGTTATCTAATAAAATTTGGCT
ATATGGTAGTACGCAATCTGCTGTTTGTCATCTTTTTCCTATCAGCTTACTAATTGTTTA
AATCTTAGGGATAAATAAAAAATTACCCTATAAAATAGGGTGTCATCTATTTTATAGGGT
TAGCATGAATTTAACTAAAAATGAACTAAATAAAAGAGTTATTGATGATTTCTTATTCGT
TTTATAGCGTATAAATTAATTTTTATTCATCATCCTAGAAACTCTTTATGTTTAATCAAT
CGCCGGTGTATATTCACCTTTTGCAATTGCATCTTTGATACGCTCTGCTTCACTCAATAC
TTGAGCTAATAAAGCCTGAACGTTTTCTAAGGTAGCAATTGGACTTAAGGTGGTCATTTT
TAGCGATTGTACGTTGTTCACTTTGGTTACGCCGATATTCGCTTCGCCACGGGCAAAGAG
TTCATCTGCAACGTTTTGGTTCAAGGTATCAACAAACTCTGCTGGGTAGCCTTGCGGTAC
AACACGGAACAGTACGGAAGCGAATTGTGGTTCAACTAATAGTTCTAAGCCGTCGGTCGC
TTTGATATAGTCTGCAACGGCACGAGTTAATTTCACGCCGTGGTCAATCATTGAACCGTA
AAGATTTTCACCAAGGGCTTCCACCGTAAACCATAATTTTAATGCGTCAAAACGACGGGT
GGTTTGTAGTGATTTTGCCACTAAGTTTGGTACGCCGTGTTCTTCGTCATACTCTGAGTT
GAGATAATCTGCTTTGTAGTCGATGTAGCGGTATTCGTTTTCATCTTTTAATAAAAACGC
GCCACAAGAGATACTTTGGAAGAAGTGTTTGTGGAAATCAAGGGTGATTGAGTCGGTGAG
TTCGATACCGTCTAGGAAATGGCGATATTCATTGGATAGCAGTAATGCACCGCCCCACGC
CGCATCAACGTGTAACCAAACACCGAATTTGTTGGTAATCGCACGAATGGCTTTGAGTGG
ATCGATCGCCCCTGCGTCCGTTGTGCCTGCTGTTGCCACAACGCAAGCCACAACTTTGCC
TTCTAAATAAAGTTTGGCTAAGGTCGCTTCCAACGCATTGATGTCCATTTGGGCATTTTC
ATTGCACGGTACAGTTACAACAGATTGGAACCCCATTCCCATCATTGCCATATTTTTTTG
CACAGAGAAGTGTGCATTTTCCGAGCAAACCACTTTTACTTTTTGCATTGCATCAGGCGG
AATACCGTTACGTTGCACTGACCATTCTGTGCCGTCGGCATTTTTCCAGTGTTTTGCAAT
GCACGCATCACGAGCAAGTAATACGCCCATTAGGTTAGATTGCGTACCGCCAGAAGTGAA
AACACCCGCTTGTCCTTTGCCGTAGCCTACTTTTTCACGCAACCACTCGATGAGTTGCAC
TTCCATTAATGAACCTGCTGGGCTTTGATCCCAAGAGTCCATTGATTGATTGGTGGCATT
GATTAATACTTCGGCGATTTGGCTGGTGACCATTGTTGGACAGTGTAAATGAGCCAAAGA
GTGTGGGTGGTGTACTTTTAAACTTTTGTTGAGGAATAATTCAATTAAGCGATCTAGGGA
TTTAGCAACGCCTAAGCCTTCTTTTGATGGGTTAAAGGCAATTTCTGAGCGTAGCTGTAA
TGCTACCGCCGGTGTACATTTTTTCATTTTGTAGCCAGTTACTCACCGCTTGTACGGCGG
TTTCCATTGAGCTTTGGTAGTCTGCAATAGATTGAGCGTCATTGCAGAATAGGGCTTGTT
TGTGTTTTGAAATATCAGCCATTTTTCTTTTCTCGTAGGGTGCGTATCAACGCACCGTAT
TAATAGACGAAAGGTGCGTTTACACGCACCCTACAAGCGGTCACATTTGGTAAAAATTTT
GCAATTCCCGACCGCTTGTTAACGAATTATCCACGCACTGTGCTCAACGCATCGGCAACC
GATTTGCTGAAACGTTTAATCATCTCTTCACATTCTGCTTGAGTGATGATTAATGGGCAA
AGGATACGCACAACGTTACCGCCACGACCGCCACGCTCTAACAATAATTTGTTTTTAAAG
CAGGCTTTTTGGATTTCCGCAGCAAGTCCGCTATCTGCAGGGTAAGAACCGATGCGATCT
TGTGGCTGACGCTCATCAACAATTTCGATCCCCATCATCAAACCTTTACCACGAACGTTA
CCGATACACGGATATTGTTGTGCTAGTTTTTGCAATTCTGCTTTTAAGAATGCACCACGC
TCTTCTGCGTTTTTCGCCAGATTTTGCTCACGCATAATTTTAAGTGACGCATAACCTGTT
GCCATTGCTAATTGGTTACCACGGAATGTACCTGTGTGTCCTGCTGGCTGCCAAGCGTCA
AACTCTTTTTTGATCGCAAGTACAGCAAGCGGTAAGCTACCACCTACAGCTTTTGACATT
ACCACAACATCTGGCTCAATGCCTGCGTGTTCAAAGGCGAACATTTTACCTGAACGGCAG
AACCCTGCCTGAACTTCATCTAAAATCAACACAATTCCGTGTTTTTTCGTTACTTCACGG
ATTTTTTGTAACCATTTCACTGGTGCGGTAACCACACCGCCTTCACCTTGAATTGCTTCA
AGAATAACAGCTGCTGGTTTTACCACACCGCTTTCAACATCTTCGATAAAGTTCTCAAAA
TAGTAAGTTAAAGCATCAACACCTTCTTCACCACCGATACCTAATGGGCAACGGTATTCG
TGTGGATATGGCATAAACTGTACGCCTGCCATTAAGTTTTGCACGGCATTTTTCGCATTA
AGGTTACCTGTCATTGAGAGCGAACCGTGAGTCATACCGTGGTAGCCACCTGAGAATGCA
ATTACATTCCCGCGACCTGTATAGGTTTTCGCTAATTTGATTGCTGCTTCTGTGCCGTCC
GCACCAGAAGGGCCACAGAATTGTAAACGGTATTCACCTTTCGGGAAGAAAGAGAGTAGT
TCTTCGGTAAAAGCATCTTTTAACGGCGTAGTTAAATCAAGGGTATGAAGCGGTAAACCA
CTTGCTAATACATCTTGAATAGCCTGAATAACGGCTGGGTGATTATGTCCGAGTGCTAAA
GTACCTGCACCAGCCAAGCAATCTAAATATTCGTTACCTTCAACGTCAGTGACCCAGCAA
CCTTGTGCTTTTGCAATTGCAAGCGGTAATTTACGAGGATAACTACGAACATTCGATTCC
ATTTCGTTTTGACGAGTTAAGTAATATTCGTTAGTTGCTTGATTGATCGGATTTACAGGA
ATTGTTGTCATTTGAAAATAGACCTTCTATAAGAGGTTAAAAAAATAAGTCGGGTGCCTT
GCGGGAAGCCTAAGCTTTCTTATCTTGAAAGATAAGATGCCTTGGGGCATTTGACTCGCT
ACTTATTAAAAAAAGCGTTTCAGCTTTTTTGTTTTTACCCTATTGCTCCCTAGGATTGGA
TAGGTTGGAAACAACGCCTCAAATGTTGGGTTATATTTGAGGACGGCGTATAGTAGCGAT
TTTTAAAAAAAAGAAAAGTTTTTTCTGAATAAAACTTTACCTGTGATACAGCGAGCTTAA
TTGTTTAGAATAAGTCTTTGGGAGATTTTTGTAGGGATGTTATTTTTAATTTGTTGTTTG
GCGTAATCAATTGCATAGAAAAACGCTCGCTCACTTGCCCCACCATGGCTTTTTACAACC
ACGGACGATAAGCCGAGCAGTGTGGCACCGTTATGGCGATCAGGGTTGATCTGTTGTAGC
TTTTTATAGTAACGATAAAAGATTAACCGTAGTAAATAACGTTTGGTATTGCGACAAAGA
TGTGAATCTTCCGTTGTTTTTTTAAAGAGTGAAAGGATATTTTTTGCCGCACCTTCAAGT
GTTTTAAGTGCAACATTACCGCTAAATCCATCGCAGACAATCACATCAGCAAGATGATTC
ATTAATTTATCCCCTTCTAAGAAGCCAATGTAATTTAGATGATTACATTGTTTTAATTGC
TGGTGAGCATCTCGAATTTGCTGTGTTCCTTTATGCTCTTCTGTTCCAATATTCAGCAAC
GCTAAACGTGGATAGACCAAATCCAACATCACTTCTGCAAACACATTGCCCATTTCCGCA
AACTGAAGCAATAGTTCACTATCTGCTTCAACGTTTGCACCAAGATCTAACATCACACTT
GAGTTGCCGTTAATTGTTGGAATCAAAGATGTTAATGCGGGACGATCAATGTTTGGCAAG
GGTTCAATCAATTGTTTTGCCAGCCCCATTAGTACACCTGTATTTCCGCCACTTACACAG
CCTTGAGCATTTCCATTTTCTACCGCTTCAATCGCTAAACGCATTGAACTGCCTTTACTT
TGACGAATCGCTTGCACAAAAGGCAAGTCTGCTTCGATCACTTTTGTTGTATGGACTAAT
TCGATACGTTGTTGAATATCGGGAGAAAGTTTATTGAGATAGGGGGATATTTCAGCTTGG
TCTCCGAACAAGATGCAACTGAGTATTGGATGTTGAGCCAACGCAAGTGATAATGCGGGG
ATAGTAATACGGGGACCAAAGTCCCCGCCCATCGCATCTAACGCAAGAGTTAGATGAGTC
AATTTAAACCTCTACGAGATCCAATTGATTATTTGATTTTACGACCACGGTAATAACCGT
CAGCGGTAACGTGGTGACGTAAGTGGGTTTCGCCACGTGCATCTACAGATACTGCAGCTG
TGGTTAATGCATCGTGTGAACGACGCATATCACGACGTGAACGAGATTTCTTATTTTGTT
GAACAGCCATTGGCTATACTCCTACTAGATCTAGTTTTTCTTTAAATTAGCTAATATTGC
GAAAGGATTTGGTTTCTTTGCCAGTTCTTCTGGTAATTCGCCAAAAACTAATTCGCTTTC
GGACACTTCACAGTGTTCATTGGTATGCATCGGCACTAGGGGTAATGACAGAATGAACTC
GTCTTCTATCATATCTAGCAAATTTATCTCACCAAAAGAATCAACTTCAATTGGTTCATA
AATCTCGGGCAAATTGTCCGCCTGATCCATATTAGACACTGGACTGAAACAAAATGTGCA
GTCGAGTGTTTGCGTAAATGGGTTACTACAACGTTGACAGTCTAGCTCCACATCAACTTT
CGCAGTGCCTTTAACCACTGTGAGTTTTTGCGGATCAACATATAACGATAAAGTAACTTG
TGCATTGCCCAGCACTTGACCAACAGATTCACCCAAACGGCTAAGTAGGTTCGCAGAAAT
GTAGCCTTCGTAGTCCATTCGACGCTGAGCGTCTTTATATGGGTCAATAGTTAGGGGTAG
TTTTACCTTTTGCATAGGGTGCGAATATTACAGATTTTGAAGTAACTAGTCAAAGAGAAA
ATCTGGATTTGTAAAAAATCCGTAGAATCATGCCGCTTATATGTATCTATTACATTATTT
GGTGAAATTTAGTAGCAATCCCACCGCTTATATGTTAAAACGTTCGCCGTTTTTATTTAA
CTTACAAGAAGGAAATGCAAATGTCATTACAAGCAATTATTGAAGCGGCGTTCGAGCGTC
GTGCTGAAATTACTCCAAAAACTGTTGATGCACAAACTCGTGCGGCTGTCGAAGAAGTGA
TTAAAGGATTAGATAATGGTTCACTGCGTGTTGCAGAAAAAATTGATGGTGAATGGGTTG
TTAATCAATGGGTGAAAAAAGCGGTTTTACTTTCATTCCGTATCAACGAAAACGAAATCA
TTGATGGTGCAGAAACTAAATACTACGACAAAGTGCCGACCAAATACGGTGAATATAGCG
AAGAGCAGTTCAAAGCAGATGGTATCCGTGCTGTTCCAGGTGCCGTTGTGCGTCAAGGTT
CACACATCGAGAAAAACGTGGTGTTAATGCCATCATTTGTGAACATCGGTGCTTATGTTG
GCGAAGGTACAATGGTGGATACTTGGGTAACGGTGGGTTCTTGCGCGCAAATTGGTAAAA
ACGTGCATTTATCAGGTGGCGTAGGTATCGGCGGTGTGTTAGAGCCGTTACAAGCTAACC
CAACGATTATTGGTGATAACTGTTTTATTGGCGCACGTTCTGAAATCGTAGAAGGTGTGA
TTGTTGAAGATGGCTGTGTGATCTCAATGGGCGTGTTTATCGGTCAATCAACCAAAATCT
ATGATCGTGAAACAGGCGAAATCCATTACGGTCGTGTTCCTGCCGGTTCTGTGGTGGTTT
CAGGTAGCCTTCCTGCAAAAGATGGTTCACACAGCTTATACTGTGCAGTGATCGTGAAAA
AAGTGGATGCGAAAACATTAGGTAAAGTGGGTCTTAACGACTTATTACGTTCTATCGAAG
AGTAATTTTCGCACTGAATGGCACAAGCAACGGCTTGTGCCTCTTTTTTGGAGATCTTGT
ATGACGACCTATTCGCTACGTTTAAAAGCCAAAAATGAGCTCACGCCGCATCCAACGGCA
CAATATTGGCGTAAATGCCAAGTTGAAGAACTTTTTGATTTGCCTTTTATGGACTTAGTT
TTTCGGGCGGCAGAAATTCATCGACAACATTTTGATCCAAATGCCATTCAACTTTCTACG
CTACTTTCCATTAAAACGGGCGGTTGCGCTGAAGATTGTGAGTATTGCCCACAATCTGCC
CGCTATGACACGGGTGTTGAAAAGCAAAGTATGCTTGATGTGAACTATATTGTTGAGAAA
GCCCAAATTGCCAAGGCTCGAGGAGCAAGCCGTTTTTGTATGGGAGCAGCGTGGCGAGGT
CCTAAACCTAAAGATATTGAGACGGTCTCCGCCATCATTAAAGCGGTCAAATCCCTAGGT
TTAGAGACTTGCGGTACTTTCGGTATGTTAGAAGAAGGTATGGCGGAAGATTTAAAAGAA
GCCGGATTAGATTACTACAATCATAATTTAGATACCGATCCGGAACGCTATCATCAGGTC
ATTCACACTCGTTCTCACGATGATCGAATGGATACCTTAGGTAAAGTGCGCTCCGCAGGG
TTAAAAATCTGTTGCGGCGGTATTGTTGGTATGAATGAAACAAGAGCTGAACGAGCCGGA
CTTATCGCCAGCTTAGCCAATCTTGATCCTCAACCAGAGAGCGTGCCGATTAACCAATTG
GTTAAAGTGGCAGGCACACCACTTGAAAATGCAGAAGATCTCGATTGGACAGAATTCGTG
AGAACCATTGCTGTTGCGCGTATTACGATGCCAAAAAGTTATGTTCGCCTTTCAGCCGGG
CGTAGCAATATGCCAGAAGCCATGCAAGCCTTGTGTTTTATGGCCGGCGCAAACTCGATC
TTTTATGGGGATAAATTATTAACGACGGAAAACCCAGAAGAAGATGGCGATAGAGTGCTG
ATGGAAAAATTGAATTTATATCCATTAAGTTGTTCGAATGTTGAATGATAAAAGTAATTA
CAACATAAGTAGCTAAATTCTCTCCCCTCTCCCACAAGGGGCGAGGGTTAGAATTTGATA
ACATTGCAAAATCTTGCTCATTTTTAACCGCTTGTAAGGATAATATAATGAAAAAAATCT
TGTTATTAAACGGACCTAATTTAAATATGCTAGGGAAACGAGAGCCCCATATTTATGGTT
CACAAACCTTAGCCGATATTGAAAACCACCTCCAACAATTAGCGAAGGCAAGAGGCTATT
GTCTAGAGTATTTTCAAGCAAATGGCGAAGAGCCGATTATTAACCGTATTCATCAATCAT
TCCAAAATACCGATTTCATTATCATTAACCCCGGTGCGTTTACTCATACCAGCGTTGCCT
TGCGTGATGCTTTATTGTCAGTTGCTATTCCTTTTGTTGAAGTCCATTTATCCAACGTAC
ACGCCCGTGAACCTTTCCGTCATCATTCCTATTTAAGTGATGTCGCAAAAGGCGTGATTT
GTGGATTAGGGGCAAAAGGTTACGATTACGCCTTAGATTATGCTATTCAATTTCTAAAGA
GAGGGAAATAAATCCATTTTTTGTTGTCTGAAGTAAAAAAAGAAAACTGAACTGCTACGA
TTAGTGGCAAATTTGCTAATAAATTCGGCAAATTTATCAGATTTTCGTCGCAAATTAATA
AAATTTCAGGTAATCTACGCAAAATTTTGCTCTATGTTCTTTGAACATAGAGTTTGTTTA
TTTTTACATTCAAATACGGATCTCATTATGGATATTCGCAAAATTAAAAAACTTATCGAG
TTAGTTGAAGAATCAGGCATTACTGAATTAGAAGTGTCTGAAGAAGGCACAGTACGTATT
AGCCGTGCAGCACCAGCAGTTGCACCTGCGGCAGTACAATATGTTGCTGCACCACAAGCA
GCGCCAGCACCTGCAGCAACCCCTGCACCAGCAGCTCAAACAGCACCTGCGGCAGCGCCA
GCACCAACAGCGGAAGTATCTGGTCACGCGATTCTTTCACCAATGGTAGGAACATTCTAT
CGTAGCCCAAGCCCAGAAGCAGCTCCATTTGTTGAAGTGGGTAAAACCGTGAAAGTAGGC
GACACACTTTGTATCGTTGAAGCAATGAAAATGATGAACCGTATCGAGTCAGACAAAGCA
GGGGTAATCAAAGCAATCCTTGTAAACGACGGCGAAGCGGTTGAATTTGATCAGAAACTC
TTCATTATTGAATAATCCATTTCTTACAAGCGGTCAGATTTTTGCAAAAAATTGCACGAA
AAAGACCGCTTTCAATTAAGGGTATCTCTTATGTTAGAAAAAGTTGTCATTGCAAACCGT
GGCGAAATTGCATTGCGTATTCTGCGTGCGTGCCGTGAACTTGGCATTAAGACGGTTGCT
GTTCACTCAACGGCAGACCGTGAGTTGAAACACGTTCTCCTTGCGGATGAAACAGTATGT
ATCGGTCCTGCGCCATCAACAAAAAGTTACTTAAATATTCCTGCGATTATTGCCGCTGCA
GAAGTAACTGGTGCTGATGCGATTCACCCTGGTTATGGTTTCTTATCTGAAAACGCAAAC
TTCGCAGAACAAGTAGAAAATTCGGGCTTTATCTTTATTGGTCCAACAGCAGATGTAATT
CGTTTAATGGGCGATAAAGTTTCTGCAATTAATGCGATGAAAAAAGCAGGCGTACCTTGT
GTGCCTGGCTCTGGTGGCCCTATCGGTAATGATGTCGCCAAAAATAAAGAAATTGCACAG
AAAATTGGTTATCCAGTGATCATTAAAGCATCTGGTGGCGGCGGTGGTCGTGGTATGCGT
GTGGTTCATCACGAAAAAGATTTGGAAGAATCTATTGCGATGACCAAAGCAGAAGCGAAA
GCAGCCTTTAATAACGATATGGTTTATATGGAAAAATACCTTGAAAATCCACGCCATATC
GAAATCCAAGTGCTTGCAGATACACACGGCAATGCGGTTTATTTGGCAGAGCGTGATTGC
TCTATGCAACGTCGCCATCAAAAAGTGGTGGAAGAAGCACCAGCGTCAGGCATTACCCCT
GAATTACGTCAGTTTATCGGTGAACGTTGTGCGAATGCGTGCCGTGAAATCGGCTATCGT
GGTGCAGGTACATTTGAATTTTTATTTGAAAATGGCGAGTTTTATTTCATTGAAATGAAC
ACCCGTTTACAAGTAGAACACCCTGTGACAGAAATGATTACAGGTATTGATCTTGTAAAA
GAACAGCTTCGTGTTGCTGCAGGTTTACCAATCTCAGTTAAACAAGAAGATATTAAAGTG
CGTGGTCACGCGATTGAATGCCGTATTAATGCGGAAGACCCAAGTACATTCTTACCATCA
CCGGGTAAAATCACCCGTTTACACGTTCCAGGTGGATTAGGTGTTCGTTGGGATTCTCAC
ATTTATGCTAGCTATTCAGTCCCACCGCATTATGATTCAATGATTGGTAAATTGATTACC
TTTGCTGAAAATCGTGATATTGCAATTCGTCGTATGGAAAATGCATTGTCAGAAACGATC
GTGGAAGGAATTAAAACCAATATCCCACTTCATAAACAGATTCTTTCTGATGAAAACTTC
TGCAAGGGTGGAACGAATATCCACTATCTTGAGAAGAAATTGGGTTTAAAATAATGATAT
AGTAGAAAACATATCTGCTACTATGTCAAAATAGATACAATAAAGCCCTACCTTACGGTA
GGGCCTGAGAAAAGATGTAATTATAAACTTTCAGTGAAAGTACGAGTAATAACATCACGT
TGTTGTTCTGGTGTTAATGAGTTAAAACGAACTGCATAACCAGAAACACGGATAGTTAAT
TGTGGATATTTCTCAGGGTTTTTCACTGCATCTTCTAATGTTTCACGACGTAATACGTTT
ACGTTTAAGTGCTGACCCCCCTCAACTTTAATGGTTGGTGCAACATTAACTGGGACTTCA
CGGTATGAAACTTGACCTAATTCGCTGATTGCAACTATTTGGTCTTCTTGGAAATCACCT
TTAGCTGCTAAGCAACGTGCTTCATTTTTCTCTTCATCTAATAACCAGAAAGAGTTTAAT
AAGTTTTTGTTGGTAGATTCAGTGATTTGTACACCTTTGATCATTTTTAGCTCCTAGTAT
GTTGGGTAAATTATAAAAAAAGTTTAAAGTTTCAAAAAATTTTGAGTATTCTAACTTTAA
TCCTTTAAAAAGCGAGAAAAATTTAAGCATTTTTATCAAAAAAACTGATGATGGCTTAAA
AAATAGACAAGAGTTAACAGTTCATTTTAATTTTTAACAATTTAATAATAGGATAGAATA
TGAACAGTTGGACTGATGCCATTGGGGAAGAAAAAACACAACCCTATTTTCAACATATTT
TGCAATATGTACATCAAGAACGTTTAGTTGGAAAAGTAATTTACCCACCTCAAAATGAAG
TGTTTAGTGCTTTTGCTTTAACTGAATTCAAAGATGTGAAGGTAGTTATTTTAGGGCAAG
ACCCTTATCACGGCCCCAATCAGGCACACGGTTTATCTTTTTCAGTAAAACCAGGAATTG
TTCCGCCTCCCTCGCTGGTTAATATGTACAAAGAATTATCCCAAGATGTTGGGTTTCAAA
TACCATCACACGGCTATCTCATTGAGTGGGCAAAACAAGGGGTGCTATTGTTAAATACGG
TTCTCACCGTTGAGCAAGGAAAAGCACATTCACACGCCAATATCGGTTGGGAAACCTTTA
CTGATAAGGTGATCCATCAACTCAATCTACATCGTGAAAATCTGGTATTTTTGCTTTGGG
GAAGCCATGCTCAGAAAAAAGGACAATTTATCGATCGCTCTCGTCATTGCGTTCTCACAG
CCCCTCACCCATCACCGCTCTCTGCACATCGTGGCTTTTTAGGCTGTCGCCATTTTTCAA
AAACCAATGATTACCTTCGTTCTCACGGAGTCGAAGAAATTAATTGGCAGCTGCCATTAT
AAGTAACATGCTAGGAATATCTAAGAGATTTCCTAACTTATATTGTTGATTTGGACTGGC
TCAATAATTTCACTTGGATAGCAACCCAATACTTTTAAGAAACTCGTCACTGTTTTAAGT
TCTTTCAAGGCATTTTGGGTATTTTCATTGTGAATATTGGCATCTAATTCCACATAGAAC
ATCTCTTCCCATGGTTTACCATAAATAGGTCGAGATTCAAGTTTAATCATACGAATGCCG
TGTTGCTTGAACACCATCAACGCATCAACCAAAGCACCCGCTTGTTGAGTCGTCGTCATT
AATAACAAGGTTTTGGTCTGTACTTGTGGCGAAACATTGATAGTTTTTTTAGACACTACA
ATAAAGCGAGTAATATTGTTTTCTTGATTCGCAATACCACTTTTTAACACGCTTAAACCG
TACAATTTCCCGCCATCTTCATTACCTAACGCAACGCAATTTGGTTTATTTAAACGAGCC
ACTAACTGCATAGCGTGAGAACTACTTTCACAGTATTTGATATGCACTTTATCTAAACTA
TGAATAAATTGGCTACATTGTTGTGCAGGTTGTGGGTGGGTATAAATGGTATCCACTTGG
GCAAAATCAGCATTGTTTGTTCCTAAAACACAGTGTTTAATAGGATAAGCTAATTCGCCT
ACAAGGGTTAAGTCTGTATGTTGCAACAAATCATAAACTTCATTGATAGAACCTGATGTG
GTATTTTCTAACGGCAACACGCCATAATCGGCTTCATCTTGCTGAACTTTTTCAAAAACT
GAATCGAAAGATTCGCAACTGAGTTCCACTAAAGAAGCCGTGCTGTTTTTCATAAACTGG
CGAGAAGCAAGATGAGAATAAGAGCCACGCATACCTAAAAATGCAATGGTGGCATTTTCT
TGATTCTGATTCAGTTTATTTTGCAAGTAATGTTGCTGTGTTAAGACAGAGTCTTCAATG
ATACGTTGGAAAATTTGCGTAACATATTGTGGGTCAAGTTGATAATTTTCCGCTTGAGCA
AAACTAACCAATTCTTGTAACAGTTGTTTTTCACGTTCGATATCTCGTAGAGGCTTTTTC
GTGATCTCTTTGCTTCTCACTACATCGAACGCAAGTCGATGACGCTCCGATAATAATTTC
AATAAGTTGCGGTCAATTTGAATGATTTGTTGTCGAATATCCGATAAATCTAAAGACATT
GCGTTTTCCTAAGCGGTCGGTTGTGTTTAATTTTTTGCAGTTTGCAGTTTGTATATAACT
GAAATTTTAACGGCTTCCCCCATAAATCACAATCAACTAATGAAAATAATCGCTAAAATG
GTAAGATGTCGCACTTTTATCAAATAAAGAGGAAATCGAATGTCAAATCCACTTTTAAAC
AACACAAGTTTACCTAAATTCTCTCAAATTCAACCTGAACACGTTGTGCCTGCTATTGAG
CAGTTAATTCAACAATGCCGTGATACGATTGAACAAGTTTCTCAAATTAATACACCAACG
TGGGAAAACTTCTACCTACCGCAAGCAATCACAGGGGATAAACTCTCTCGTGCGTGGTCG
CCTGTTGGGCATCTCAATTCAGTAAAAAATAGCTCTGAATTGCGTGAAGCTTATCAAGCG
TGTTTGCCGATGTTATCCGAATACAGCACTTGGGTTGGGCAACATCAGGGGTTGTATCAA
GGCTATGTCAAACTGAAAAATAGCCCTGAGTTTGCCACTTATTCGCTCGCTCAGAAAAAA
GCGATTGAAAACAGCTTGCGTGATTTTGAGTTATCAGGGATCTCATTGCCAGCAGATAAA
CAAAAACGCTATGGCGAAATTTCTGCTCGTTTATCTGAACTTAGCTCACAATTTAGCAAC
AATGTCCTTGATGCAACAATGGGTTGGGATATTGTGATTGAAGACGAAGCGGATCTAAAA
GGTTTGCCAGAGTCAGCACTTGAAGGGGCGAAACTTTCAGCACAAAGTAAAGAGAAATCA
GGCTACCGCTTTACCCTTGAATTTCCAAGCTATTTGCCTGTGATGACCTATTGTGAAAAC
CGTGAGCTTCGCCAGAAAATGTATGAAGCTTATAACACACGAGCGTCAGATCAAGGCCCA
AACGCAGGTAAATGGGATAACTCAGCCATTATGGCTGAAACCCTTGAGTTACGCTTAGAA
TTAGCCAAATTACTCGGTTTTGAAAGCTATGCCGAGCTTTCCCTTGCCACAAAAATGGCG
GAAAACCCAACGCAAGTGGTTGATTTCTTGGAAGGTTTAGCAAATCGTTCTAAAGAGCAA
GGCAAAAAAGAGTTAGCTGAGCTAAAAGCCTTTGCAAAAGAGAGCTATGGCGTAAGCGAG
TTACAGCCGTGGGATATTGCGTTTTATAGCGAAAAACAGAAACAAGCCTTATATGCAATC
AACGATGAAGAGCTTCGCCCTTATTTCCCTGAAGAACGTGTGCTTTCAGGTTTATTTGAA
CTGGTGAAACGCATTTTTGGTATGCGAGTGGAAGAGCAGAAAGAGTTTGATAGCTATCAC
GAGAATGTCCGTTTTTTCAATATTTTCGATGAAACTGACCGCTTGCGTGGTTCATTCTAT
TTGGATCTATATGCCCGTGAAAATAAACGTGGCGGTGCTTGGATGGACGATTGTATCAAT
CAAAAACGTCTAGCGGACGGTTCATTACAAAAACCTGTTGCCTACTTAACCTGTAACTTC
AATAAACCGATTGGCGATAAACCAGCTCTGTTTACACACGATGAAGTTACTACGCTGTTC
CACGAGTTTGGGCATGGTATTCACCATATGCTGACCGAAATTGATGTGGGTGACGTTTCA
GGGATTAACGGCGTGCCGTGGGACGCAGTTGAGCTACCAAGTCAATTCCTTGAAAACTGG
TGCTGGGAAGAAGATGCCCTTGCCTTTATTTCAGGACATTACCAAACAGGCGAGCCACTA
CCAAAAGAGAAATTGACCCAGTTGCTGAAAGCGAAAAACTTCCAAGCAGCAATGTTTGTG
TTACGCCAGTTAGAATTTGGTTTATTCGATTTCCGTTTACATATGAGTGAGCCGAAAGAA
AATATTGTGTTAGATACGCTAAAAGCGGTAAAAGCACAGGTTGCAGTGGTGGAATTACCG
ACTTTCGTGCGTACCCCACACAGCTTCTCCCACATCTTCGCAGGGGGCTATGCCGCAGGC
TATTACAGCTACTTATGGGCAGAAGTATTATCGGCAGATGCCTTTGCACGCTTTGAAGAG
GAAGGTATTTTTAATTGTGAGGTTGGGCAGTCTTTCCTAGATAATATCTTAACCCGTGGC
GGTTCAGAAGAGCCGATGGTCTTGTTTGAACGCTTCCGTGGTCGCAAACCTACGTTAGAT
GCGTTGTTAAGACATAAGGGGATTGCTCGTTAAGAGGATAAGACTTGGTAGCATAATACA
TTAAAGAAAAGAGCTGGCTTGTATGCATTAATTTGAAAATTGTTGAATATAAATCATATA
TTCCAAGTGATTCAATCAACGTTGATAATAGGGATGAGACAATTCATTTTGTTGCAAAAG
TTCATAAATCCGCTATACTCGCCAGCCTGAGTTGGTTAGACAATCGCTGGTTTATTGAAG
CCCTTAACCGTTCGTAAGAACGACCTAGTGGGACAAGTAAACGAGAGGAAAGTCCGAGCT
ACACAGGGCAGAGTGCCAGATAACGTCTGGGAGGCGTGAGCCTACGACTAGTGCAACAGA
GAGCAGACCGCCAGTTTCTGCTGGTAAGGGTGAAAGGGTGCGGTAAGAGCGCACCGCGTG
AGTGGTAACATTTCACGGCACGGTAAACTCCACTCGTAGCAAGACCAAATAGGAATCCAA
CGAGTTGCCCGCTTGGGATTCGGGTAGGTTGCTTGAGCGTATGTGTGAATGTACGCCTAG
AGGAATGATTGTCCACGACAGAACTCGGCTTATCGACCGACTCAGCCTAATTTTTAAGAG
CGAACAGATTTTGTCTGTTCGCTTTTTTATTGAAGCATGTCGGAACAAAAAGCCCTTATA
AAAGTCTGATATAATGATTTTAAAATTGATTTCATTATAAGGATTTCAAATGCTTAAGCG
TTTTCTTATCGGCACGATTTCTCTGTTACTCTCTTTTTCTGTTTTTGCTCATCCACACTC
TTTCCTTGATATGAAAAATAAAGTGCTAATTCAACAAGGTAAGCTGGAAGGTTTTGAATT
GTACTGGACACTTGATGAGATTACATCAGCTGAACTGATCTATGAAATCAACAGCAGTAA
GGATAAAAAACAGGCAATGAATAAAATTTTGCGTGAGTTAGATGAATCTGCGGTGAGTAC
CCACTATTTTAGCGAGCTTTATAATCAGCAAAATGAACCGATTAAGTTTAAAGCTAAACC
GCATAACTCGTCCGTTGAAATTCAGCATAATCGTATTATTTACCATTTCACCTTGCTACT
GGCTGAACCTAAAGCGGTAAAAGGGCAGTCATTCCGTTTTTTTACCTTTGAGCCAAGTTA
TTACTTAGCAATGAATTACGAAAAAGCGAGTGATGTCAGTAGCACAGAGCAAAATCTTTG
TAAAGTTGAGATGATTGAGCCGACGGTAAATCAATCTTTGCGGTTGTATGCATCGACATT
AGATAAAAATGAAACCCCCGATATGCCAGCAGAACGTGGCTTGTCTTTAGGCGCACAATT
TGCGCAAAAAGTGAGTATTGTATGTCAATAAAGGCAAAGTATTGGGCTGGGATAGCGATC
GGATTGGTGGCTCTTTTTGCGATTTATCAGGCTTATCCCTATCTCTTATTTAAAGTCAGC
GAGTGGCAGAGGGAATTTAATTTTGCCCTTTCAGGGGCGTTAAATCGTCTAAACGAAAAC
CAGCAACAGGCAGGGCTGAGCTTAATGGCGGTGAGTTTTATCTATGGCGTGTTTCACGCC
GTCGGCCCAGGTCACGGTAAGTTTATTCTGACCAGCTATCTCTCTTTTGAACAAACCAAA
CTGCCACAAGCGGTAAAAATCACGTTGTTGTCTGCGTTAGTGCAAGGCTTGGTGGCGATT
GGGTTAGTGACGATTATTGTGGTAATTTTTACCCTTTCTCGTAGCTATTTTAATCTAGCG
TTAAAATGGGTTGAGCGAGGCAGTTTTGTTGTAATGATGTTGTTTGGGCTTTATTGGTGT
TATCAAGCGTTAAAAAGCGTGAGAGCAAAGCCAAAGGGCTTTCAAATTCGCCATTTGCAA
AAAATAGCCCCAAAATCACCGCTTATTACTGCTCATCATCAACATTCTGCAGATTGTGGC
TGTGGGCATAAACATTTGCCAAGTTCATCTGAAATGGCAACTGCAACGGATTGGAAAAGC
ACGCTGATGTTGATTTTTAGCATTGGCTTACGCCCGTGTTCAGGGGCAATTTTAGTGCTG
TTTTTAGCTTATACCTTGGATTTGTACCTGTGGGGGGTAGCTTCTGCGTTATTAATGGCA
ACGGGAACGGGGCTAACGCTAACGCTTTTTGCCTGTTTGGTACTTTTCGCTCGCCGTAAA
GCGGTGCATATTAGCCATTGGTATCTTTCATTTTCTGCTCACAAGCGGTCTGTTTTATTC
GGAAAATTGCTGATTGGATTACTTTTGATCGGTTTTGGTTTTACCTTATTCCACAGTAGT
TTGTTAGATACAAGCCAAAATCTTTTGTTTAAGCGTTAAGTTATGTCATATTCAATGGAC
ACCAAGCGTGGTGTCCCTTGTATTATTTGCTAATTAGACAGAATTTGTTATTTAAACCAG
TCCAGCTCGCTAAATAACTAATCATTAACTTTTTTTATCATTTTAATTAAAAAAATCTTT
TCAAAAGATAAAAAATCGTTAAAATGCCGAAATTGTTTTACTTTTTTATGAGGTCTTTTC
GATGGATAGCATCGTTTCAATTTTTGAAGATGTTTTAAAATGGATCGTGAACACGATTGA
CGGTCCACTTTGGGATATTACTGTATTAACCCTTTTAGGTGCTGGTTTATTCTTTACCAT
TACCACTGGCTTAGTTCAATTACGTTTATTACCTCGTAGTATCCGTGAAATGTGGTCTGG
CCGTGCTGCAGAGGGCGAGTCATTAACCCCGTTCCAAGCCTTTGCAACAGGCTTGGCAAG
CCGTGTGGGTGTGGGTAATATCGGTGGAGTTGCGACTGCTATCGCATTAGGCGGACCAGG
TGCAGTGTTCTGGATGTGGATCACAGCGTTAATTGGTATGAGTAGTGCATTTGCAGAATC
ATCATTGGCACAGGTTTATAAAGTGCGTGATCCAAACGGTATGTTCCGTGGAGGCCCAGC
TTATTACATTAAGCGTGGTTTAAAAGCTCCTTGGCTTGCGATTGCCTTTGCAATTACCTT
AATTTTTACCTTCGGTTTTGCGTTCAATGCGGTTCAAGCAAACTCTATCGTTGAAGCAAC
GCGTAATGCGTGGGAATGGGATCCGCATTATGTGGGCATTGTGTTAGTGATTGTGACTGC
AGCGATTATCTTCGGTGGGATTAAACGTATCGGTCAGGTTTCAGCGAAAGTTGTGCCGAT
GATGGCGTTATTCTACTTAATTATGGCAATGATCATTTTAGGGATGAATATTGAGCGAGT
ACCTGAAGTTTTAAATAAAATTATTACCAGTGCCTTTGACTTTTCTGCAATGGCTGGCGG
TATCTTTGGTTCATTATTCTCACAAGCGATGTTAATGGGGATTAAACGTGGTTTATTCTC
AAACGAAGCGGGTATGGGTTCTGCACCAAACTCAGCGGCAACGTCAGATGCAAAACACCC
TGCAAGTCAAGGCTTAATTCAAATGTTAGGGGTATTTGTGGATACCATTATTGTATGTAC
TTGTACCGCAATCATTATTTTAATGTCTAACGATTATGGTAGCGAATCATTGCGTGGCGT
ATCTTTAACCCAAAAAGCGTTAGAGTTCCACATCGGTGAATTTGGCTTACACTTCTTAGC
CTTTATCTTATTGTTATTCTGCTACACTTCAATTATCGGTAACTATGCTTATGCAGAAAG
CAATATTCGCTATATCCGTAACAAACCAAGTTTCGTATTAGCCTTCCGTTTAATCGTGTT
ATTTTTCGTTTACTTCGGTGCTGTGCGTGATGGCGGTATTGTTTGGGCGTTTGCCGATAC
CGTAATGGCATCAATGGCGATGATCAACTTAGTGTCTATCGTTTTACTTGCTCCAATTGT
TTGGGTTATCTTAAAAGATTACCAAAAACAAGTGAAAGCAGGGGTAGAGCAGCCTGTATT
CAAAATTGAAGATCACCCAGAGCTTATTCGCCGTGGTGTTGATCCGTTAATTTGGAAGTC
AAAAGAGTAACCTATTAAAAGTTTAATCTAATAAGATCCCTGCTTATCATGCAGGGATTT
TTATGAGGTATAGGGATCTTAAGTAGATTTATATGTATTATTTATTTCTAATTACATAGA
TAATCTAGTTTTTATCTGTTCTATATTCCCCCTAAAGTAACCGCTTCAGAAATTAGAATA
GCGGTTTTTATACAGCCTTAATTTATCTATTTTGTGAAGTCGATCACAGATTTGATAAAA
GGATTAAGGCATTTTAGAGTATTATTGACTATAATACTCTCCCTTTTTTTATATCAATGA
GGATACTTGTTATGATGAACAGAGGACGTTTTCTTCAAATTGGTGCGACCACTGTATTAG
CCATTAGTGCAAATCGCTTTGCATTTGCAGCTGGTGATAGCAAAGTTTCTTACGTATCAT
TGGCACAACGGATATTCACAGTTTTTTAACGGATTTTGACTATTATAAAGATGCGCCAAC
AACAAAATTTGGTTTTACTCGTGCCGCAACGTTAATTGAACAAGCTCGAAAAGAAGCTTA
AAATAGTGTACTTGTTGATAATGGTGACTTAATTCAAGGTAATCCGATTGCGGATTATCA
AGTTGCGGTCGGTTATAAAGAGGGTAAATCTAACCCTGCGATTGATGCGTTAAACCAGGT
ACTGATGAGCCAGTTTACCAACCATACTTCATTCAGAAAAAAGAAGTGGTTGATGAAGAT
GGCGTGAAACATACTTTAAATGTCGGTTATATCGGTTTCGTTCCACCACAAGTAATAGTT
TGGGATAAAGCCCATTTAGACGGCAAAGTGGAAGCTCGTGATATTGTGAAAACGGCTGAA
AAATATGTGCCAATCGTGAAAAAAGCGGGGGCGGATTTAATCGTAGCACTTGCTCACACT
GGCCCATCTGATGAGCCTTATTTTGAAACGTCGCCAAGCGATAAAGCGAAAGCCTTTATT
GCAGAAAAAGCACAATATCCAATGTCATTCGTTGGCACTGATGAAACAGGCTTTGCGATT
TATCAGATTGATTTGACGAAGTAATATATTTATAGCCAAGCATTTTAATTAAGTTCTTTT
TAGAATGCTGGGCTCTTTTTTTAGAGTTTTCATCCTACACCCTCATCTTGTATGCTTCAT
TTTATCGAACTCAATCATCAACAATACCCCACAGACGAACACGGCTATTTGAAAAATTTA
GACGACTGGTCGCCTGAACTTGCCGTAGTTATCGCTCAAAAAGATAACCTTGAACTTAGC
GAAGCCCATTGGGAAATCGTCTATTTTGTGCGAGAATTTTATCAAGAATACAAAACATCC
CCTGCAATCCGAATGCTGGTAAAAGCCTTGTCACAGAAATTTGGTGAAGAAAAAGGCAGT
AGCCGTTATTTACAACGTTTATTCCCCGAAGGCCCAGCAAAACAGGCAACCAAAATTGCA
GGCTTGCCAAAACCTGCGAAATGTTTATAGGAATGAAGATGAACAGCCCACAATCAATCT
GTATTTTACGCCTTTCTGCGATTGGTGATGTTTGCCATACCCTTGCTGTCGTGCAAGCCA
TTCAACGCCAATATCCGCAAGCTGAAATCACTTGGATTATTGGTAAAACAGAGTCGATTT
TAATGCAAGGCATTCCGAATGTAACCCTTGTGCCTTATGATAAAAAAACGGGATGGAAAG
GGATTTTGGCGTTATGGAAACAGCTTCGCAGTAAGCGGTTTGATTATCTGTTAAATATGC
AAACGGCATTGCGTGCATCTATTTTATCGTTAGGTATTCGAGCAAAACAGAAAGTAGGTT
TTAATCAAGATCGGGCAAGAGAAGGACAGTGGCTATTTACAAATAAAAAGGTGGAACAGA
CCGCTTCCCCCCACGTTTTAGACGGTCAAATGATGTTTGCTAAAGCGATTGGTGTGCAAG
ATCTACGCCCAACTTGGGATTTACCTGTAAGTGAAGCAGATTTAGCCTATACGTCGCAAT
TTATTGATAAACAAAGAAAAAATTTAGTCATTGCCCCTTGTTCTAGCAAAAAAGAGAAAG
ATTGGTCGCCTGAAAATTATGGGCAAATTGCACAGTTTGCATTAGCACAAAACATCAATG
TGATTATTGCAGGCTCTCCATCGGTTTATGAGATGGAAGTAGCAGCAAAAATTCAACAAC
TTGCACTGAACAGCCTTAATCTTGCAGGAAAAACCAATTTAAAACAACTTGCCGCATTAA
TTCGTCAAGCGGATTTGGTGCTATCTTCGGATTCGGGGCCAGCTCATATTGCGACAACTC
AAAATACGAAGGTGATTGGTCTATATGCGATTCATAACCCACGCCGTACAGGCCCTTATT
TAGATTTAGATAAAGTGGTGTCTGTTTATGATCAGGTTGTATTAGAAAGTCGTGGAAAAC
CTTGGGATCAGTTGCCTTGGGCGACAAGTGCGAAAGGTGATGGACTGATGGAGAGAATTT
CAGTAGAGCAGGTGAAACAGAAAATTCAAGATTATTTATAAAATCATTGTTTGGGCGGAC
CGATGTGTCCGCCCGAAATATTATAGGGCTTTGACAGCTTGATAGATTAAACTCAAAAAA
CCATTGAAACTTTGCCAATTACGTTGTAAATTACCTCTGTATTGATTTTTTTACAATTAT
AGGAAATAAAAATGAACACTGTATTTAATCAGGATAGTTTACACAACGTAAACATTTGTA
ATGAAAAAGTTTTGCTAACGCCAAAGGGATTAAAACAAGAGTTTCCGTTGCCGGAGCATC
TGCGTAAACAGATTGAAGAATCAAGAAAAGTGATCTCAGATATTATTCATAAACGTGATA
AACGCCAGCTTATTGTTATCGGCCCTTGTTCCATTCACGATCCTGTATCTGCATTAGAGT
ATGCCCAAAAATTAAAAGTATTAGCAGATAAAGTGTCAGATAAACTTTACATTGTAATGC
GAGTGTACTTTGAAAAACCACGAACTACGGTGGGTTGGAAAGGCTTAATTAATGACCCAC
ATTTAAACGGCACCTTCGATGTTGAAAAAGGGTTACGCATTGCACGTAAATTATTGTTGG
ATTTAGCTGAACTGGGCTTGCCACTTGCAACCGAAGCCTTAGATCCGATTAGCCCACAAT
ATCTTGCTGATCTGTTTAGTTGGTCAGCGATTGGAGCAAGAACAACGGAATCTCAAACCC
ACAGAGAAATGGCATCTGGCTTATCAATGGCGGTGGGATTTAAAAACGGCACGGACGGAA
ATTTGGGCGTGGCGATTAATGCAATGCAGGCTTCTGCAATGGGGCATAGTTTTATTGGCA
TTAACCAACAGGGGCAAGTGACGGTATTGCAAACCAAAGGCAATCCTGATGGACACGTTA
TTTTACGTGGTGGAAAATCCCCGAATTTTGAAGCACAATATGTGCAAGAGTGCGAGCAAG
CATTACGCAAAGCCGGCTTGCCTGAAGCGATTATGATCGACTGTAGCCACGGCAACTCTA
ATAAAGATTACCGCCGTCAGCCGTTGGTGGCGAAAAATGTGCTACAACAGATTGTCGCAG
GCAATCAATCTATTATCGGCTTAATGATCGAAAGCCACCTGTTTGCAGGCAATCAATCAT
CCGAGCAACCTTTTGAACAGATGCAATATGGCGTATCTATTACAGATGCTTGTATTGATT
GGCAGACAACGGAAACCTTATTAACCGATTTTGCAGAAACCCTAAGAAAGTAGTATGAAC
CCATTAAATCCTATTCGTGAACAGATCGATCAAGTCGATCAACAGTTAATTGAATTATTG
TCAAAACGTCTTTCACTGGTGGCAGAAGTTGGCAAAATTAAGCACCGGCACGGTTTGCCG
ATTTATGCCCCTGAACGTGAAGCCTCAATGATTGCCGCTCGCCGTCAAGAAGCAGAAAGT
CAGGGCATTCCTGCTGATTTGATTGAAGATGTGTTGCGTCGTCTAATGCGGGAATCTTAT
GCCAACGAGAATAAACACGGCTTTAAAGCGACAAATGAGCAAATGCGGAAAATCGTGGTT
GTTGGTGGCTTGGGCAAGTTAGGCGGACTGTTTGCCCGCTATTTTGAATTATCGGGCTAC
TCGGTCGAACGCCTTGATCGAGATGACTGGGAGCAAGCCGAACAGATTATGCACGGAGCG
GATTTAGTGGTGGTTTGTGTGCCGATAGCCAACACCTTAGACACCCTTGAGCGTTTACAG
CCGTATTTGAACGAACAGATGATCTTAGCTGATCTCACCTCAGTCAAAGCACAGCCGTTA
GCGAAGATGTTAGAAGTGCATTCTGGAGCCGTTGTTGGGCTTCACCCAATGTTTGGGCCA
GATATTGCAAGTTTTGCCAAACAAGTGATCGCTTGTTGTCACGGACGTTTTGCTGAACGT
TATCAATGGCTGCTTGACCAAATGCGGATTTGGGGAGCGAAGATTGAAGAGATCGATGCC
ACAGAACACGATCACGCAATGACCTACATTCAAGCACTACGCCACTTTTCCACCTTTGCT
TATGGCTTACATTTATCGCAACAAGCGGTCAAATTACCGCAATTACTTGCACTTTCGTCA
CCGATTTATCGTTTAGAGCTGGCGATGATCGGTCGTCTATTTGCCCAAGATGCGAAATTG
TATGCAGAAATTATCGCCGATAAGCCTGAAAATTTAGATGTCATTGCCTCGCTACAACAG
AGTTTTGAAAAGAGCTTGGCATTCTTTCAGCAAAACGATAAACAGGGCTTTATTGATGCC
TTTGAAAAAGTGCATTGTTGGTTTGGCGATTATTCCGAACAGTTCCTTAAAGAGAGCCGT
AATTTATTGCAACAGGCGAATGATTTGAGGGGGTAGGAATTTACTTTACTAAGACATTTT
ATATTTTCTCTTGCTTTTCCGCCCTTAATAAGGGCGGAGTCTATGAGAATAATTATGTAT
GCCGAGCTTACTTCAACTCTCTCGCTCCTAAATTATCCACCTTACAAATATGGATAAAAC
CCTCATTATTTTGTAGATAATCTTTTTCAAGATAATCGACCAGTTTTTGAGCGTGTTCTA
AATCTGGTGCAATGGCGAACATAGTTGGGCCTGAACCCGAAATACCCACCGCTAACGCCC
CCAAATCTTTACAACCTTGGCGGACTTCGGCAAAGTTTGGCAGTAACGACTCACGATACG
GCTCAGCAATAAGATCTTTCATCATAATTGCGGCAAGTACATCTTGACGAGTGTGACAAG
CGTGAACGAAAGAGCCTAAATAGCGAGCTTGTGAGATCATCTCTTGGCGTGTATAGCTTT
TCGGCAAGATCGCACGGGCTTCTGCGGTGGAAACTTCAATCCCAGGATAAGACAGCACCC
AATACCATTCGTCAAAAAACGGAATCGGCTGGCAGATATTGCCGAGAGATTGAGTCATCA
GTTGCAAACCGCCTAAATAGCAAGGTGCAACGTTGTCGTAATGGATTGAGCCAGAAATTC
TACCTTCTAGTTCGCCCATCATTTCCAACAATTCCATTTTTGAAAACGGTTCATCGTGGA
ATTTATTCAGTGCTACGAGAGCAGCCACAATTGAGCAAGCACTTGAGCCTAAGCCTGAGC
CAATCGGCATATTTTTCTCAAGGGTAAGGCGTAAATTTTTCACTACGCCACCACGCAATT
TCAAGCGTTCGCTAAACAGTACATAAGCTTGATAGACGATATTTTTTTGCGGTTCTTTCG
GCAGTTTACGCACAAAATAACCGACACTTTCCAACTCAAACGGTTGATCACACTCTTCAA
TTTGTACTACATCGCCGAGTAATGAGCCATCAATCGGCGAAATGGCTGTGCCAAGAGAGT
CAAACCCGACACTTAAATTTGCACTTGAAGCTGGAGCATAAATTCGTAATGTCATTTTTT
TCCTTTGTTTTTATAACCATTTTTGTGGGGACGCCACGCTTGGCATCCGTTATAAGCGGT
TAGTTTGGAACAAAATTTTGCAAATGTAGATTTAATTCAGTGTACGCAAAATATCCGCAA
AAATACCCGCTGCCGTCACATCATTACCCGCACCGTAGCCACGCAGTAACAGTGGGATCG
GGCTGTAATAACGGGTATAGAACGCAAGGGCATTTTCACCATTTTTCACTTTATAAAGTG
GATCATCACCGTTTACTTCTTTGATTGCGACACGGCATTTACCGTTTTCAATGGAGCCCA
CATAACGCAACACATTGCCACAAGCGGTCGCGTTTTCCACACGTCTTGCAAATTCCACAT
CAAGCTCCGGCAACATCGCTAAAAATTCTGCTGCAGTTTTGCCTTCAGAGAAACCTTTTG
GTAAAACACCTTCCACTTCAATATCTTCCAGCTCTAATGGATAGCCACATTCACGGGCTA
AAATCAGCAATTTACGAGCCACATCTTGCCCTGATAAATCATCACGTGGATCAGGTTCAG
TGAAGCCTTTTTCTTTAGCAATGGTGGTTGCTTCAGACAAACTTGAACCTTCTTCTAACT
TACCGAAAATGAAAGAGAGTGAACCAGATAAAATCCCTTCAAATTTCTCGACTTCATCGC
CGGCAGCAAGCAAATTTTGTAGGTTTTCGATTACAGGCAAGCCTGCGCCCACATTGGTTT
CATATAAGAATTTATGTTGGCTTTGACGAGCATTTTCACGCATTTCCTGATAATAAGCAT
AGCTTGAGGTATTCGCTTTCTTATTTGGTGTAATCACGTGGAAGCCTTCTTTTAATGCAC
GAGAATAAAGATTTGCCACCGATTGTGCTGTCGTACAATCGACAAAAACAGGATTAACAA
CGTGATGTAATTTAATGAATGAAAGCAACACATCAAAGTCAGATGGCTGTGTCGCCGACT
CTAAATCCGCACGCCAGTTATCAAGGCTTAAGCCGTTTTCGTTGAGCAACATTTTATTTG
AGTTAGCTAATGCACAAACACGGATCTCAATATCCTTCTTTGCAAGATATTCCTTCTGGG
TTGTGATCTGTTCGATCAATTCGCCACCCACACCGCCAACACCCACTAAAAAGACATCGA
CCACTTTTTTGTTATTGAATAACGCTTTATGTGTAGCTTTAACCGCTTCAATCGCTTTAT
TTAACGGCACAACCGCAGAAATGGAACGTTCTGATGAACCTTGTGCAATCGCCACAATGC
TGATATTTGCTTGAGCCAGTGCAGAGAAGAAGCGAGCCGCAATCCCTTTGGCGGTACGCA
TACCGTCACCAACCACAGAAATAATTGAGAGATCTTTGATCACTTCCACAGGATCAAGCG
AGCCATCTTTTAACTCTTGAGCAAAAGTATTGTTTAACGCACAGAGTGCTTTTTCGACCG
CTTTTACAGGCACACAGAAACTAATACTATATTCAGAAGAAGATTGTGTAATTAAGTTCA
CGGAAATACCCGCTTGCGACATCGAAGTAAACACACGAGCAGCCATACCAACCATACCTT
GCATACCTGAGCCTGAAACATTGAACATTGCCACATTATCAAGGTTCGTGATCCCTTTCA
CTTTTAAATTATCATTGACTACATTACTGTCAATGATTGTGCCTGGTGCTTCCGGATTAT
GGGTATTTTTAATTAAGCATGGAATGTTTAACGGTACTAACGGACCAATAGTGCGAGGGT
GGATCACTTTCGCACCGAAGTAAGAAAGCTCCATCGCTTCTTGATAGCTCATAGACTCTA
AACAGATCGCATCTGGTACTAAACGAGGATCGCAAGTATAAACACCATCCACATCCGTCC
AAATTTCGCACACATTCGCTTTTAAGCAAGCGGCTAAACAGGCAGCAGAGTAGTCTGAAC
CATTACGACCAAGTAACACCAATTCACCTTGTTCGTTACCTGCCGTAAAGCCCGCCATTA
ACACGACGTTTTTCTTTGGAATAGAAAGAGCTTCAATACGTTTGGTCGATTCAGCAATAT
CCACAGAAGATTCTAAATAGCTCCCGTGTGCTAATAATTTTTCGATAGGATCAATGCGAG
TAACTTCATAACCTTTCGCTTCAAACCACGCTTTCATCATCGCAATCGACAATTTTTCCC
CACGGCTATGCACTGTTGCACCGATATTATCTGGGCAGAATTTATTTTTTGCTGCTTCAG
CTGCAATATTGCAGATGTCGTCTAGTTCTGCTTTGATAAAGGCACTTAATCCTTCACGGT
CGAAATTGTTATTGACGGCATATAATCCGTTGATGATGTTATTGAAAATGTCGGTGGCTT
CGGTGAGATGAGATTCGTAGGATTCGCCTGTTTGGGCTTTATCGACAATAGCGACAAGAT
GGTTAGTGATTTTAGCTGGGGCGGATAGTACGCCTGCGGCTTGGTCTGCCAAATGTGCCT
TTTCGATGATGTCAGCGGCTTGTAAAAAGCGTTCTGGATTGGCTAAAGAAGTGCCTCCAA
ATTTTAGAACTCGCATAATTTCTCCTGAAGATAATAGTTAATGTTTGCAAATTTTGTTAC
AAAAAAACCCGCTTGTTAAAGCGGGTTTCGTTGAATATTGTTCCGTTTTCTAGCCACGAA
CACCCGCACTATGTTTGCACATAATGGTCATCGTCGTGGTAATAATCATAGAAAAACGGT
TCATCGCTATTCTCTAAATGTTAAGCATGAAAGACAAGTGGGAGAATCCTCTAAAATAGA
ACATTTGTCAACAGGTTTTTATAGAATAACTACTATTTAATATGTCAGATTAAAAATCGA
TGTATCTATATTCTTTAGAACAACATCTTATATGGATACATTTTTGCTATTGATACAGAA
TGTATGCTCGAATATTTTAATTCCTCAATAAGAGAGCATGAACAAATTAACGAATAATGC
CACGCGTAGAACGTTTAAAGAAATCCAAGAATAAACTGACCGCTGCTTCTGTTTTTGCAT
ACTGTTCAATTTCTGGAATAGCTTCTTCTAAGGTTTTACCACTGCGGTAAATTAGCTTAT
ACACATTGCGGATTGCATGCATTGTCGCTTTCTCAAAACCACGACGTTTTAGCCCTTCAA
GATTAACCCCGAACGGTTGTGCGTGGTTGCCTTGAGCCATTATATAAGGCGGCACATCTT
GGCTAACCATTGAGCCACCACCCAACATAACGTGCGAACCCACAACGACAAATTGATGAA
TAGCTGACATTCCGCCAACAATCACAAAATCATCAAGAGTAACGTGTCCTGCTAAAGTGC
CATTATTCGCAATAATACAGCGATTACCGATAGAGCAATCGTGGGCGATATGGCAGTTAA
TCATAAATAAGTTATCGTTACCTACACGCGTAACACCACCGCCTTGAACCGTACCACGAT
GAATAGTCACACTTTCACGGATACGGTTACGATGTCCAATAATGGTTTTAGTTGGTTCAC
CTTGATATTTAAGATCTTGGTTAATTTCACCAATACTTGCAAATTGGAAAATTTGATTAT
CTTCACCAATTTCTGTATCACCTTGAATAACAACGTGAGAGTGAATTTTTGTACCAGCCC
CAATGCGAACATCTTTGCCGATAACACAAAATGCACCGATTTCCACATTTGCACCAATTT
TAGCACCTTCTTCGATCAAGGCTGTTGGGTGAATTTTGGCTGAAGCGTCAATTAATGGCA
TAGTATTTTCCTCTTTATTCAAGCAAGATTATTTACGTGCACACATTAGGTCTGCTTCGC
AAACTAGCGTATCATCTACATAAACTTTACCTGTAAATGCCGTAATACCTCGACGCTCTT
TAACAAAGGTCACTTCAATGATCATTTGATCGCCTGGTACTACAGGGCGTTTAAAGCGAG
CATTATCTACTGCTGCAAAATAGTAAAGTTCGTTTTCTTTCAATTTACCGTAACTTTTAA
TCGCTAAAACCCCTGTTGCCTGAGCCATTGCTTCTAAAATAAGTACACCTGGGAAAACGG
GTTGATTTGGAAAATGCCCAGTAAAACAAGGCTCATTTACACTCACATTTTTTACAGCTC
GGAGCCATTTACCTTCTTCAAAATCTACCACACGATCCACTAATAAAAACGGGTAACGAT
GTGGAAGCATTTCCATAATTTCAGTTACTTCAATAATTCTTGGTTCACGATTTTCTGTTT
GTAATTTGGTTGTCACTACTAAGACCTCAATCAATTATTCAGCTAAACGTTTTTCCAATG
CTTTCAAACGTTTATTCATTTCATCAATATTCATTACAAGAGCAGCTGTTTTACGCCATT
CTTTATTAGTTTGCAAAGGAATACCCGATGAGTAAATTCCTTTCTCTGTGATTGGTCGCA
TTACCATTCCCATTCCAGTAATGATTGCCCCATCACAAATTTCCATATGCCCATTGATTA
CACTTGCCCCACCAATTTGGCAGAAGCGTCCTACTTTCAGGCTACCAGCCATTACGACAC
CTCCAGCAATCGCAGTGCCATAACCGATATGTACGTTATGTGCAATTTGACATAGGTTAT
CAATAATCACATTGTCTTCAATCACCGTTGGATCTAAAGCACCACGATCAATACAGGTAC
AAGCCCCAATTTCAACACGATTACCGATAATCACGCCACCAGTCTGAGGAATTTTAATCC
ATTGACCTTTCTCATTTGCATAGCCAAAACCGTCACTACCAATAACGGCAGAAGATTGAA
TTAAACAATCTGAGCCGATTTGTACATTATGGTAAACCGACACATTTGCCCATAATTTGG
TTCTTGCACCAATTTTACTGTTTTTTCCGACAAAACAGCCAGCACCAATCACCGCATCAT
CACCGATTTCAACACCACTTTCAATCACAGCATTTGCACCGACAGAAACGTTATGACCCA
ATTTAGCATCAGGTGAGATCACGGCACTTTCAGCGATATTTTCGGCAGGGTTTGGGGTTG
TATCCATATATTGAGCTAAAATCGCATAAGCAACATAAGGGTTTCCAACCACGATCAAGT
TTTGACCTTCGGCACAAAATTCGACATCAGCTTCAGAAACAATAATAGCTCCCGCTTGGC
ATTGCGATAACTGTGGACGATATTTTGCATTAGAGATAAAGGTAATTTGATTAGAAGTTG
CTTTATCTAAAGGAGCAATGCTTAAAATAGCCAAATCGGCGTTACCCTTTAGAGTACCGC
CGATCTGCTCCGCTAATTCAATTAAACGGAATTCAGCCATTATTTTTTCACTTCTTCTGG
TTTTGTGACTTCCGCTGCAGGCACTTCAGTTTTTGGAGCCTCTGGCATTTTTCCACCCAT
TGCAACTAGAATTTCTTCTGTAATATCTGCTGCATTTCCATCTTTAGCATATAATGCGAC
CGATGGAGGAAGAACTAAAGTATAGCCTTTAGATTCCGCGACTTGTTTAATTTTCGCATT
AATATCTTCAACGACTTTTTGTTGTACTTGTTCAGGAGTTATTACACCAGATTCTTTTTG
TACCTTAGCAATTTCTTCTTGGAAAGCCGCTACTTTCTTTTGAAACTCATCAGCACGTTT
TTGGAACTCTTCTGCTTTTTTTCCAAATTCTACTTCACGTTGTTGCAATGCAGAAACTTT
ATTTTGGAATGGTTTAGCTTCTGCGTTAATTTTATCCTGACGTGCTTGGATCTCTTTCGC
TTTTAACCTAGGTGCATCTTTTTCAAGTTGGGCTACCTTTTTCTTCATTGCAGCTTCTAA
GGTTACTTGTTCTTTTTGTAACTTCTGTGCATCTTCTTCAATTTTTTTACGCTCATCCAA
TAATGCTTTTTCTTCATCAGATAATGCTTTATTTTCTGCTGCTAATTGTTTTTCCCTTGG
TGCAAATTTAGATTCAGTGTCTTTCATAAATTTAGTGAATTTATCATTTGCTTCAATGGT
AAGTGGATGATTTTGTATCAAGAAATTAGGATCAACAAATCCAATTTTTTCATTTGCATT
TACTGTATTCGCACTAAAAGCTAAAGCTGAAGCAACTGCGGCAAGTTTAAATAAATTTTT
CATTAAAATGTCCTTTCTGAAGTTAGGAAAGATAGACTCGTAAAAAAATGAACAAATCTA
TCCGCTTGTTTATAAGACTAGAATGAACCACCAATGCTAAATTGGAACTGTTCAATTTCA
TCACCTTGATATTTTTTAATTGGTTTCGCATAAGAAAATACCAATGGACCTATCGGGGAA
TTCCATTGGAATGCGATACCTGTAGATGCACGAAAACGTTTATAATCTTTAAAGTTTTCT
AAACTAGAATAATTATATTGAATGTCGTTTACTACTGGATTAGTTTTCCATTTTGTATTC
AACACTGTTGCAGCGTCCACAAATAATGAAGTTCTTACATTATGTTGATATTTTTCACTT
ACAAATGGTGTTGGAGTAATTAATTCTAAAGTTGCAGATGCCATTGCATTACCGCCAACA
ATATCTCCATTTACAGAATTGAATCGGATATTACCATTGTTATCTTTACCCAGATAGATT
GCTTTTGGTCCAATAGCTCCATAAGCAAAACCTCTCAGAGAGCCGATACCTCCTGCAGTA
TAAGTTTGATAGAATGGTAATTCTTTACCACTAAAACCATTTGCATAAGCAATATTCGCT
TTAGTTGAGATAACCCACTTATGTTCGCGATTGACTGGTAAATAGTTTTTAAAATCAATA
CTAACTTTATAATACTTATTGTCTGAACCTGGTGTGGTAATACGTCCACTAATGCTTGTT
AAAGTCCCTTCTGTTGGGAGAAAACCTCGATTTAGACTATTATAGTTCCAACCAAAAGAA
AAATCGAAGTCATTTGCTTTAATTTTTTTATAGACATTTAAGTCATTATCAATCGGGAAT
TTCATGGATTGTACATAAAGTTCACGATTAAATTCACGTCGAGCATTCTTAATCAGATCT
TGAGTGTAGCCTAGACCAAGGAAATAGGAGTTGTATTCATTTACAGGGAATCCTAAAGTA
CTATTGACTCCATAGGTTTGTCGTTTATAACTTGCGACACTATTATTTTTTGAATTATCA
TAATCCTCGTAGAAGATATTTCCACCAAGGCTTACTCCATCCTTAGTAAAGTATGGTTCA
GTATACCCTAAATTGATACTTGTACCATAGTCATTACGGGTACCATTTAAACTAATTGTA
GAGCCCATACCTAAGAAATTATCCTGTTTTATCCCAGCTTGATAACTTAAACCACTTTCT
GTTCCATAACCAACACCGAAATTAATACTTCCTGTATTGCGTTCTTTTATTTTATATACA
ATATCAACTTGATCCGCCGTATTTGGGACATTTGGATAGCTCATTTCTACACTATCGTAA
AACCCCGTTCTTTCTAGACGAGCCTTCCCCAAAGCAGCTAGACTTGTTGACAACCATGCT
CCTTCTTGCTGACGCATTTCTCGACGTAACGTTGAATCTGCAGTCACATCATTTCCTTCA
AAACGAATCTGTCTTACATAAACACGTTGTCCAGCATCCACAACAAATGTGAGACGAATT
GTTTTATTTGTATCATCGAAGGTTGGATGAAGCTCTATTTTAGCGGAAGCAAAACCATTA
TTTCCAAATACTTGTTTAATATTGTCTTCAATTTTTGAAAGTTCATTTTTGCTAAAGAGC
TCGCCTGTTTTATAATATTTGAGCTGTTCATTTAACTCGTTATCTAATTTTGCAGTATTA
CCAACAATACGTATTTCACTTACAGTATAAGGTATTCCTTCATTGATTTTATATGTTAAA
GATACTTCTTTTTTATCATCACTAAATACGGGTTGTTCAGCTTCAACATTAAATTTTGCA
TATCCTTGGTTCATGTAGAAATTACGTAGATTTTCTAAATCTTGATTGTATGCTGTTTGT
TCAAATTTACTACTTTGAAAAATATTGAACCAAGAAACATCAGGTTGAATATCCAGTTGT
TTCATTAATACTTTTGATGTAAAAGCTTGATTTCCTTCAAAATTAATAGCTTTTACATAG
GCAACATCTCCCTCTTTTATGTCTAATTTAATATTTACACCTCCATTGTCTGAGTTTGTT
ATAACAGTATCAATGGTAGCATTGTAACGACCTATAGAGTGGTAATGCTCAATAAGTGCT
GATTTAAATGCGTCTAACTTTGTAGAATTAAATAATTCTCCTTTAGTGATGAGATTCGCT
TTTAGATTTTGTTCCAGTGGCTCCTTGGGGATTGCAGAATTACCTTCAATATCAACATTA
TTGATGACTGGATTCTCTACTACTTTAATAATTAAAATATCTCCTTCACGGGTTGCACTA
ATATTTTGAAAACGATTTTGTACAAATAAATGACGAATAACGTTTGCAATATCATTATCA
GTCGCTAGTTGCCCTACTTTTACAGGTAATGTAGGGATCATTGTTTGGCTTACAGATGTT
TGGATACCATCAATACGAATATCTTTGATCACAAAAGGTGAAGCAAAAGCAACACCATTT
GCAACTAATAATGTTGAAAGTAATAGTTTTTTCATTTAAATGATCCTATTCGTTGGTAAA
ATAATATTGAAATCTAACCACTTGATTATAAATGGACTAAATCATTAAATAATGCAAATA
ACATCAAACCTATAACAAACATTGCACCAATCTGTTGAAATCGCAATTGAAATAGTTCAG
AAATAGGTTTCTTTCTCATTGCTTCCCCTGCTAGTAAAATCAACTGTCCTCCATCTAAAG
GCAAAATAGGGAACAGGTTCATCACTGCAAGGTTCACACTTATCAATGCCATAAATCCTA
AGTAATAGACAAAACCAATTTCAGCCGTCGCCCCAGCCCCTTTTGCCATTGAAATTGGCC
CGCCCATATTACTAAGAGAAAGCTCGCCTGTAATTAAATTTCCAATAAATTGTAAAATCG
TATAACTTAATGATACGACTTTTTCTAAGCTCTTTCCAAGCGCAGAAAGAATATCATACT
TTAATTCACTTTGATACTTTGATTCTAATGGTTGATACGTTGGCACTAAGCCTATTAAAT
AACGTTCCTCTTTTTTAGAATATTCAGGTTCTAATTTAAAAACAAGTTGTTGATTATTTC
TTTCTACCACTAATTCAATAGTTGTTCCCGATTGAACCTGTTTAAGCAATCCTTGCCATT
CAAAAGGTTGCTGATTTACCGAAATAACTCTATCGCCAGCTAAAATCCCAGCTCTTGCCG
AAACTGAATTTTCGACTACATTTTTAATAATTGGTTCAACCGTTGCACTTTTTGGACGAA
TTCCTAATGAAGTCAAAGGATTCTCTTTATTTCCATCAACGTTCCAAAGGCTTAAATCAA
GTGAAAACTGACGCGGGAAGTCTTCATTGACTAAACTTCCCTCTACACTAATTTCCTTAG
TTCCAATTTTGCCTAGCAAAGCTAACGTGACATCTTCCCAATCTTGCACATCACGCCCAT
CAACACGTTTAATCTCAAATTCAGAAACCAAGTGAGCTTGTTGAGCAATAGAATTCGGAA
TCACAGAACCAATAACAGGCTTTACCATTGGAATTCCAATAACAAAAACCGCCCAATACG
CCAAAATAGCAAATAAAAAATTCGCCACTGGGCCTGCAAGAACGATAAAAGCACGCTGCA
AAACAGTCTTTGTATGCAAAGATTGCGAATCTGGCAATTGATGTTCTGCTTCGCCATTGT
GCATTTGCACATAACCGCCTAAAGGAATTAATGAAAATGCAAATTCAGTCCCTTGTTTAT
CTTTCTTACGCCATAATACTTTTCCAAAACCGATAGAAAAACGCAAAACTTTTACGCCAC
ATTTACGAGCAGCCCAAAAGTGTCCATATTCGTGAACAAACACCAAGACGCAAATTAAAA
TAAAAAAGGCAAAGATTGATAGCACAAATAACCTCTATAGAAGGAAGAAGAAACCAGTAG
CAAAAACAGGAACAGCTGCTGTTAAGCTATCAATACGATCCAAAATTCCTCCGTGTCCTG
GAATCAAATTACTGCTATCTTTAATACCAGCTTGGCGTTTAAACATACTTTCACTTAAAT
CACCCAAAATCGAAACAGCCACAGTAATCACGGAAAGCACGATAAACGCAGACGTATTCA
ACTCACGACCAAATACATTGTTTGGTGCAAGACTCAAGAAAATAGCGGCAATAATAGTCG
ATGTAATCACACCACTAATAGCCCCTTCCCAAGATTTACCTCGAGAAACTTTAGGTGCAA
GTTTATGTTTACCAAATGCACGACCTACAAAATAGGCGCCTGAGTCCGCTCCCCAGACCA
ATAAAAACACATAGAGAAGTAAATAAGTTCCCTGATATTGTTCAAGATTATATTGATAAA
AACGTAACGCTAAAGTACCGATTAAAAATGGGACGAGTGTACAAAAACCAAAAATAAATT
TGGCTGCTACTGACTTACTCCAAATTGAAGCTGAATTAGGATAAGTAATAACCAATCCAA
ATGCGATGAACCACCAAAAACAACCTACAAATAATAGTGGTATTGTTTCATCTGTTAAAA
AACGTGTAGCTTGAATATAACTTGTTTCTGCCATAATAGGAAAAATCAATAAACAGGTCA
CCACAAAAGCAACAATAGCACGTGCTATCGGACGTTTAAAACCCGCAAACTGAGCCCATT
CCCACATACCTAACACAACAATAGCGGATAAGCCAATCGTAAAAGCTAAGGGTGAAAGCC
AAAACAATGCAACCACTGCTAAAATAATCATCACGATTGCCGAAAGAATGCGTTCTTTAA
GCATTGAATTTTCCTTATAGATTAACAACCACCAAAACGGCGATCACGTTGTTGATAAGC
AATAACGGCATCTGTAAATGCCTTTTCATCAAAATCTGGCCATAAAACCGGACTAAATAC
TAACTCGGCATAAGCAATTTGCCATAATAAAAAATTGCTAATTCGCTGTTCTCCACTAGT
ACGAATTAATAAATCGACCTGTGGTTGATCCTTAGTAGATAAATTGTGCTGGAAATAATC
AGTTGTAATATCTTCGATAGGTATGACATTATTTTTTACTTGATGTGCAATACGTTTGGT
TGCTTGGACTATATCCCATTGTCCGCCATAGTTTGCAGCAATGTTTAAAGTCAATGCAGT
GTTTTTATTTGTCAGTTGTTCAGCCAGTTCAATTTTTTCTTGCAGTGCTTCACTAAAAGC
AGTTTTATCACCAATAATTTTTAAGCGAATATTATTGCTGTGTAGTTTTTTTATATTTAA
ATCCAATGTTTCTATAAATAGTGTCATTAATGCGGCAACTTCCAACTTCGGTCTAGACCA
ATTCTCACTGCTAAATGCGTATAGCGTTAATACCTTAATTCCTTGCGTTAAGGCAAAATT
AACAGCTGAATGAACAGCTTTTACCCCTTTTCTGTGACCAAATACTCGTAATTTCCCTCG
TTGCTTAGCCCAACGTCCATTACCATCCATAATAATCGCCACATGCTGAGGCATATTTTG
AAGATCTATATTCACAGCAACTTACCTATTTGAACAATAAACATGAAAACGTTTTTAACT
ATATCATATGATGAGAGATAGGGGAAATTAAGAATGATGTGCTAGATAGGATTTAGCTTA
TATGTATTAAAAATTATCTTTTTTCTGCCTTAATATAATAAATTCATCTAAAGTCACCGC
TTGCATAAATGGATTAATCTGTTTTTCAACACCAATCGTACTCGGTAGCGTTGGTTTATG
TTGTGAACGCAAAATATCCGCTCGCTCTTGATGTTCCATTAAACTACAGCTTGTTGCCAT
TACCGCTTCGGCAAATTTCAAATTGCTTTGAGTATATTCGTGACCAGCATAGACTTTCAC
AAAATCAGGCAAGGCTTTAAAACGTTGTAGGGCATCAAACTGAGCTTGGTAATCCCCTGT
AAACACTCTCCCACAACCGCCTGAAAATAACGCATCACCACAAAAGAGATATTCATTATC
AACCAAATAGCTAATATGTTGCGCCGTATGCCCTGCACTCTCAATCACTCGCACCTTTAA
CCCTAACAGTTCAAACTGTTGCTCAGGGTAAACAATCTGATTGGCAAATTGGCTCACTTC
TTCTGAGCCATAAATAAGCATATCGGGAAATTGTGCCACTAAACCAGCCACGCCATCAGT
ATGATCGTGATGATTATGGGTAAGCAAAATAGCGGTGGGATTAAGCTGATGTTTTGCAAG
AAAAGCGAATACAGCTTGAGCCTCTGCTGGATCGACAATAATCGCTTGGCACTCTTTTTG
TAAAATCCAAATGTAATTATCAGAAAGGGCTGGAATTGGGGTGATTTGAAGCATATTTAT
TTTCCGTAGGTCGGGCATTTATGCCCGACATTGCCGTGTTTTATGAAAAATTGTTGGGCA
TAAATGCCTGCTTTGCCATATTTTATGAAAAATTGTCGGGTATAAATGCCTAACTTTGCG
GTATTTTATAAATGATTGTCGGGCATAAATGCCCGACCTACTATTTCAAGAATAACGCTG
CCGCCCCACGCACACCGCTTGAGTCACCGTGGATCGCTTTTTTAATCACTGGCACTTCCG
TATTACGCAATAAATATTTTGGTAAGGCTTTTGGCAAGGCTTCATAAATATAATCAAAGT
TAGACAAACCACCACCAAACACAATCATATCTGGATCAAGTACCGTAATATAATTTGCCA
CCGAAATTGCCATTAACTCAATGTATTTCTCAACAAACTCAACGGTTTTCTCATCTTTAT
CGTAAAAACGCTGAATAATGTTTTTTGCATCAACTTTTTCGCCGACTAAATCATTATAAA
GCATCTCAAAACCACGTCCTGAGATATAGCTATCCAAACAAGCCATATTACCACAGCCAC
ATTTATAAATCGGTGCCTTATCCCAACCAAGCAATTTCAACGCGTGGTAGTTAAGCTGAA
TATGCCCCACCTCGCCAGCCATACCGATTTGACCTGAGTGAGCTTTACCGTTCAACACAA
TACCGCCACCAAAACCTGTACCAATAATCAACCCTAACACCGTTGAATATTGCAGATTGC
TTTCGTCCCATGCTTCCGATAAAGCCAAGCAGTTCGCATCGTTTTCAACACGCACTTCAC
GCCCTAAACGCGCTTCCAAATCTTGAATAATTTTATTGCCGTGAACCACCGCAATGTTGG
CAATTTCCGCTAACCCAGTTTTATGATTAACAAAACCTGGTACACCAAGCCCCACAGTGC
CTTGCTCGCCAAATTTTGCATCGGCATTACGCACTAAGGTTTCCACCGTTCTTAACCAAT
CCTCATAACTCGTTTGTGGGGTTGGCACTCGCTCGCTGTGTAACTTCTCTAATTTCTCAT
TAAAGGCAGCCAATTCAATTTTTGTACCGCCAATATCCAAACCGTAATAAACCATAGTTA
GCCTCGCTTTTTAAATAATGTCCATTTTTCTAAGAGTGGGATTACCCATAAGAAGATGAT
CAAGTGGAAAACCCACGCAATCAAAGTACTGACAAACAGATCGATAGGATAATGCATTCC
TAACCGCAAACGGCTGATCAACATCAAACCAGCCCACAAAATCACAAAAAATTGAGCAAA
AATCACCGCTTGTCCACGAATACCAAACAGCAACCCTGCAAACATCAATAGCCAAGATAC
CCCAAAAATCGTATGCCCTGACGGGAAAGAGTAGCCCAGCTCATCTGCTTGATGTTCAAC
CACAAACTGATTTTCAGGTTGCACAAATTTCAATACCGCCGTTTCCTGTTCAGCTTTAGG
TAAAGCATAAAATGCCTCAGTATCCGCCTGAAACATCTGTGTCACAAAAGGACGAGGCTC
TTTAAAGACCGCTTTCGCCCCCTCTTTAATTGCCTGTGTTCCAACTACCGACGTTGCACA
AATAAAGCCTACTAAAAACCACGAATAGCGAGTGCGCGCAAGCCACATCAGCCACAACAT
AAACAGCACGCAAGTGATTAACGCATAAGGCGTTGAACCCGTTTCCGTTAAAATAAATAA
CGTCCAATCGAAAACATTAACACCAAGATTAGTTTGCAAATTCCATTGCCACCCAATTAA
CCACGCTGTAGCTGGAATGAACAACATTAATAACGTCAAAAATGAAAGTTTCTTTACCAT
ATTATAAATCCTATGCAATATTAAATTGTATTCATTAAAAAACTACGTGATATACCTGTA
AAATAAATAGAATGTTTCTGTAATATAATGAATAATTAGCACCTGCTTACTAAAAGGTAG
AGTCCCACCACCCCTACTGATTGTTATGTGCTACCCCCAATGGTTTCTTATTGCTGACTT
CTAATTAAGCTCAACAGATATATCCTAGTCTGTTTATTCTAATTTCGACTACCACATTAT
GACTATTGTGAAGAAAATCTAAGGCGCAGAAGTAAAATATGAAAAAGAAATTACTCCATT
AACCCTACCATTGCTCGTGCTTTGCGGTCAATTTCTTGCCATTCTGATTGAGGATCAGAT
TTTTCGACAATTCCTGCCCCTGCATAAAAGGTAATTTGATTAGCTTGAATAAGGGCTGAA
CGTAACATTACGCAAAACTCGGCTTGTTCGGGGGTGAAATAGCCTAATGCCCCTGCATAC
CAGCCCCGCTCAAAACATTCCTGTTGTTGAATAAACTGCTTCGCCTTAGGGCGTGGCAGT
CCTGCGACGGCGGCGGTTGGGTGAATACGAGCAAGGCAATCTGCGTCGCTGACCAGCTCT
GTCAGTTGCGTTTGGATTTTTCGGCGTAAATGCTGCACGTTATGTAACCGCTTGATCTCT
GCATCGCTGACTTGAATATCCGTTGCACAATCAGCCAGATGACTACAAATATCGTCCACG
ACCAGCCAATTTTCATAGATATTTTTTTGATCGTTGAGTAGCCATAGGGCATTTTGTTCC
GTTTGAACAGGATCGTCCGTCACTGCCACTGTACCAGCTAGAGCTTCGGTAAAAAATTGA
CGTTGTTGGCGTAAATAGAGCCGTTCGGGTGTTGAGCCGATAAAGGCTTCCCCTTGTTTT
TCCGACCATAAGAAATGATAACAGCCTAGATTTTTTTGTTGGCTGGCAAAAAGCAGAACG
TAGGGGGAAATGAGGTGTGTAAAAGTTTTGGTGGTCGCATTGGCTAACACCACTTTATTC
ATTTGCTGTTGTTGAATTTGTTCTATCGCTAATTCAATGTTGTGTTGCCAACGTGAAAAA
TCACAGGCAACTTTTGTGCTTAACAAGCTATTTTCAATGGGGTGAAGTTCGGCTGTCTGC
TCAAACTGAGCTAACAAAGCGATACATTCCTTTTGTTCGCTTTCAAAATGGCGACCATCT
AGATTTAACCAAGCGGTGATTTTCTTCTCATTTTTTACTAACAGTAAGCGTGGCAACACA
AAATGGCATTGTCCTTCAAATTCTATTCCGCCGACGACCATTAAATCAGACTGTTTGCTA
AATTGTTCTACATCGTCTAAATGCTCAAAGGTTTGTACCGCACCGACTGCCACTATCGTT
TGTTCTGTATCTCGATTTTGCCAGTAGTAGTGGGGGAAAAGCGGTTGTGCTTTTAGCCAA
GCTAGTAATTGTTGATTTTCAAGGTCTATTGCAATTTCTGCTTGCAACTGTACTAAGCCT
TGTGCCACAGGCTTTTGTTGTAGTTGTTGATAAAGTTGTTGCTTTAACTGACTAAACACA
GACATTGCAAAAAATCCTAAAAATCTCACCGCTTGACAAAAAGAAGTCTATTTTAGCCTA
TTTCCACTTTTTTTTCCTAACAAATCGGAGTACAGTAGAGTGATTTTTATAAATTAACAG
ATAATTAACCCTCTATTTTAGGGAGAAACAATGGAACGTTTTGCAAAAACCGATAAATTA
GCTCACGTCCGCTACGATATTCGTGGGCCTATACATAAGGAAGCGACCCGTCTGGAAGAA
GAAGGACATAAGATTTTAAAATTAAACATTGGTAACCCGGCCCCATTCGGTTTTGAAGCC
CCTGCGGAAATTTTAGTTGATGTTATTCGTAACTTACCAACCGCTCAAGGCTATTGCGAC
TCTAAGGGTTTGTACTCTGCTCGTAAGGCGATTGTGCAATATTATCAATTAAAAGGTATG
CGTGATTTAGATGTCGGTGATGTTTACATTGGTAACGGCGTATCTGAACTCATCACAATG
TCAATGCAAGCCTTGTTAAATGATGGCGATGAGATTTTAATTCCGATGCCAGATTATCCA
CTTTGGACAGCGGCGACAACTCTTGCGGGCGGTAAAGCGGTTCATTACCTTTGCGATGAA
GAAAATGAGTGGTTCCCAGATATTGAAGATATTAAATCGAAAATCACTCCAAGAACCAAA
GCAATTTTGGTGATTAACCCGAATAACCCAACGGGAGCAGTGTATAGCCGTCAGTTATTA
TTGGATATTGTGGCGATTGCCCGTGGACATAACTTGATTATTTTCTCAGACGAAATTTAC
GAGAAAATTGTCTATGACGGTGCGGTACATCATCATCTTGCCCCTCTTGCCCCTGATCTT
TTAACGGTGACTTATAATGGTTTGTCAAAGGCATACCGTGTCGCAGGTTTCCGTCAAGGT
TGGATGGTGTTAAACGGCCCGAAAAATCAGGCAAAAGGCTTTATTGAAGGCTTAGATATG
CTTGCGTCAATGCGTTTATGTGCCAACACCCCGATGCAACACGCTATTCAAACAGCGTTA
GGCGGTTATCAAAGCATTAACGAATTTATCTTACCGGGTGGTCGTTTATTGGAACAACGT
AATAAGGCTCACGAATTGCTCACCAAAATCCCTGGGATTAGCTGTGTGAAGCCAAAAGGG
GCGATGTATATGTTCCCGAAAATTGATACGGAAATGTACGGTATCAAAGACGATCAGCAA
TTTGTTTACGATCTGCTTCAGCAGGAAAAAGTATTGTTGGTTCAAGGCTCAGGCTTTAAC
TGGCATAAACCAGACCACTTCCGTGTGGTGACATTGCCGTATGTTGATCAGCTGGAAGAA
GCGATTGGACGATTAGCGAAGTTTTTGCAGAGTTATCGTCAGGATTAATTAAGCATTTCC
ATTTAAAATATATGGGACACACTGTGTGCGTCCAAAAATCTATTATGTAACATTGTAGGG
ACGCCACGCTTGGCGTCCGTCCGTGAACATAAATCGCACTTCGTCTTTGCAATGGACGCC
AAGCGTGGCGTCCCTACTTTTATAACACAGATGTTCATATAGGTTATAGGTTCATTTTTT
AATGATAAAAGGCATCACATTTTCCGTCACCGCCTCTATTTTATTCGGTGTACTCTATTA
TTTATCCACCCATTTAAAACCGCTTTCCGGTGAAGAAATCTACGGTTTTAGAATGTGGGT
AAGCCTGCCTTTTGTGATTTCAGCACTCTTTATTTTCAAAAAAACCGACGAATTTAACCG
CTATTTAAAACGCCTAAAACAGCACCCCCATTTAATTTTGGTATTACTAACAACCACTGC
GGTCACAGGCTTGCAGATGTGGCTTTTCCTTTATGCCCCCAACAACGGCTATGCCATTGA
TGTCTCTATCGGTTATCTATTAATGCCGATTGCAATGGTGGCTGTTGGGCGGTTTTTATT
TAATGAAACCTTATCTCTCTTAAAAATTATCTCCATTATTTCCGCGTCTGTTGGGGTATT
CATTACATTAATTACCGCAGGTTCACTCTCTTGGGCAACTTTAATGGTATTAATCGGCTA
CCCTGTTTATTTCAGCTTGCGTAAACATTTTGATATGTCGCATTTATCCAGCTTTGTCTG
CGAAATTATATTAATGTTGCCGATAGCCACTTATTTTATGCTCAATACCGATATGCAATT
TGTCACCGAAAATAATCCGAATTTTTATTTTTGGTTAGTGTTATTAGGCATTGTCAGTGG
TACGGCATTAATTGGCTATATAATGGCAAGTAGCCTTGTGCCGATTAATGTTTTGGGATT
ATTAAGCTATATTGAACCGCTTGCAATGCTAATTGTTGCTTTTATTATTGGCGAAGTGTT
AGATCAATCTTCCTATATTTTAATGGCGTGTTTGATGCTGTCGATATGTCTATTAGTGCT
TGATGGCATTATTACTATTCGTAAACAGCGTCGGAGGGAATAATGTTAAAAGGGATCTTA
TTTTCACTTTCTGCAAATATCTTATTCGGTGCTGGCTATTATTTTGCGGTTTTACTTCGC
CCTTTAGAAAGCGATAGTATTTTTGGCTTTCGTATTGTAGTATTAATGCCATTTATTTTA
CTGGCGATCTTTTTATTTCATCAACAAAAAGCCTTTAAAGATTTATATTATAGAGTAAAA
CAGACACCTTATCTTATTTTTATTCTTCTGCTCTTAGCATTAAATACAGCTATTCAGCTT
TGGTTATTTCTCTGGGCACCGAATAATAATCAAGCTATTGAAGTTTCTATCGGTTATCTA
TTATTACCGATTGTCGCCGTTGCTTTAGGAAAATTGGTTTTTAAAGAGCATTTTACTTTA
TTAAAATGGCTTGCTTTATTTTTTGCAACTATTGGTGTCACAATTAATATCTTTTTAACC
GCAAGTATTTCGTGGGCAACTTTTGTTGCCGGCTTTGGCTACCCTATTTATATTGTATTA
CGTCGCTATTTTCATATTAATAATTTAGCCACTTTCTTTGTAGAATTATTATTGTTATTA
CCCTTTGCCATTTATTATATTGCTCAAGTTGATCAGGATTATATTTTAATGCAAAATGAA
TATCTCTATTTTTATCTAGCATTATTAGGGCTAGTAAATGGAATGGCATTTATTTTATAT
ATCGCTTCAAGTAATTTACTGCCGATTAATGTATTAGGCTTGCTTGGCTATGCCGAACCT
TTGGTGATGTTATTTATTTCCTTTGCCATTGGTGAAGTATTAGAAGCAAAATCCTATATT
TTAATGGCGTGTTTGGCGGTATCCATTATCTTATTAAGTGTTGATAGTTTTCGCAAAGTG
AAACCCTAATGAACCTCATCCGAATTGCTCTACCTGTGCCGTTGGCACGTTATTTCGATT
ACCTGCTTCCAACGCATTTTGAAAATGTGGTGAAGGGGGCTAGGGTTGTTGTGCCTTTTG
GTCGCCAGCGTAAAATCGGGATTGTGGTGGATTTCCCAACCACATCAGATATTCCCACCG
AAAAACTGAAACCGATTGAGCAACTGTTAGATGAACAAGCTCTGTTTGACACTGAAATGT
GGCAACTTTTACAGTGGGCAAGCCGTTATTATCACGCCCCTTTCGGCGAAGTGCTACAAA
GTGCTTTGCCTGTCAAACTACGACAAGGGGAAAGTAGTGAACGCACTGCTCCCGACTATT
TTGTTGTCACGGAAAACGGCAGAAAAGCTCTATCCAACGGCGTGGTTCAAAAGGCAAAAA
AACAACAAGAGCTATTAAGCAAACTGGCGGAATTTGCAAATTTCTTTGAAAAACCGACCG
CTTGTAGCCCTGCGGTATGGAAAGCTTTGTTTGAAAAAGGGTATCTGGAAAAGCTGGAAA
TCCCTTTTAACGTGCAAAGCTGGCAGGAAAAATTAGGCGAACAGCCGATTTGCAACACTC
AAAACCGTTTAACGTTGAATAAACAGCAGACCCTTGTCGTGAGCCGTTTGCATTATCAAC
AAGGCTTCGGAGCGTTTTTGCTCAATGGGGTCACTGGCTCAGGGAAAACGGAAGTCTATC
TGCAAGTGATCGAAGAAGTGCTGAAACGGGGCGAGCAAGTGTTGGTGTTAGTGCCTGAAA
TCGGGCTGACCCCACAAACTATTCAGCGTTTCCAAGCTCGTTTTAATGTGGAAATTGACG
CATTGCATTCCCATCTCAACGACACTCAACGGCTCAATGCGTGGCTTCGGGCAAAAAACG
GCGAAAGTGCGATTGTGATCGGCACACGTTCCGCCTTGTTCACCCAGTTTCAGCAACTCG
GCTTAATTATCATTGATGAAGAACACGATGGCTCATTCAAACAACAAGACGGCTGGCGTT
ATCACGCACGAGATCTGGCAGTGCTTCGGGCGAAAAATAACAACATTCCGATCATTCTCG
GCTCGGCAACGCCTAGTTTTGAAAGTTTGCAAAATGTACAAAACGGTAAATTTATCGAAC
TTCAGCTTACTGCAAGGGCTGGTAATGCACATTTTTCCAAACAAACCTTAATTGATTTGA
AAAAACAGCGGATTTATTCGGGCTTATCGGAAAAGTTGTTAGCAATGATGCAAGCTCACT
TGGAAAAAGGCAATCAAGTGATGTTGTTTTTAAACCGACGGGGGTTTGCCCCTGTTTTAC
TTTGCCACGAATGTGGCTGGATTGCCGATTGCCCGTCCTGTGATAAGCCCTTTACCTATC
ACCAAAAACAGCGAGTATTGCGTTGCCATCACTGTGCTTCGCAAAAAGCCATTCCACGCC
AGTGCGGACATTGTGGCTCAGTCAATTTGATTACCACTGGGATCGGCACAGAACAGCTGG
AACAAGTGCTGGCACAGCGTTTTCCGCAGTACAGTATTACTCGCATTGATCGTGACAGCA
CCGCTCGTAAAGGCTCGTTGGAACAACACCTTGCCGAAATCCAAGCAGGCAAAAGCCAAA
TTTTGATCGGCACACAGATGTTAGCCAAAGGACACCATTTCCCGAATGTGACTTTAGTCG
CCATCGTGAATGTGGATAGTAGCCTGTTTTCCACCGATTACCGTGCAGAAGAACGTTTGG
CACAGCTTTATGTACAAGTGTCAGGGCGAGCAGGACGGGCGGAAAAGCAAGGAGAAGTGG
TGTTACAAACGCATTACCCCGATCACCCGTTACTCACCAGCTTACTCAACGACGGCTACC
TTGCCTTTGCCAGCCAAGCCTTAGCAATGCGAAAAATAATGAGCCTACCGCCGTTTTCTT
CGCAAGTGCTTATTCGTGCAACGGGTAGAGATAACGACAAAGTTGCAAATTTTCTGCAAG
ATTTGACCGCTTGTTTACACCAAATTATCAGCGAAAACGGCTGGCAAGGCTTTCAGTTAC
TTGGGCCTTTCAACGCCCCGATGGCAAAAAAAGCAGGGCATTATCGCTGGCAGTTATTAA
TTCAACATTCGGCAAGAAGTGCGATCCAACAGTTGTTAGATCGTTTTGATGAGCAAAAAG
AACAGTTCCTGCGAAACGATATTCGACTGACGGTGGATATTGATCCGCAGGAGTTGGGGT
AGGTTATTGTGACCTTTGAGCTTATTTAGCCATTCTAAAAACTATTGGCTAACAGTATTT
AACCAAGTATTTATCCAGCGCTTTATCTCACTGTTATCAGGAAGAGTGAAACTTATAGTT
TGATAAGTTGGCAATGTGTTAAATAAAGGATCTGCCTTAGTAGTCACAACAGGCTTCATT
ACATTATAGTAAGAAATAATTCGTTGCGATTCTGGTTGTTGTAGGAAGCTTAGAAACTGT
TGAGCTAATTTGAGTTGTCTGCTGCTCTTTGTGATTGCGGCTACTTCCACCTGCACTAAA
TGTCCTTCTGCAAAATCTGCCGCGACGTATTTATCCGTCTGTTCGTGCCATTGATGATAT
AGCGGAGATGTTGTATAACTCAACACCAAATCTGCTTCGTTTTTCAAAAATGCACCATAA
GTTTCAGACCAGCCTTTTCCCACAGTGACGGTATGTTTGGCTAAATTCTGCCACGCTGAT
TCTGCCTGTTCGCCATAAACTTGATTTACCCAAAAGAGCAATCCTCGTCCAACGGTGCTA
GTTCTAGGATCTTGATAAATCACTTTAAGATCTTGGCGTTCAACAAGTTCTTTTAAACTT
TTTGGTGGATTACTGACTTTTTCTTTGTTGTAGATAAAAGCATATTCTCCAAAATCATAG
GGTAAAAATATTTTGCTTCGCCATTCAAGCGGTAAGTTATTGGCATTGTTTTGCAGATTG
TGTTCTACAAATAAGCCTGATTTTTCAGCTTCGGGCATTAAGAAATGATCGATACCTAAC
ATTACATCGGCTTTAGTCTTATTTTTTTCCAAACGAATACGATTGAACATTGTTACCCCA
TCTTCAAAAGGCATAAATTTCAAATCGCATTGGCATTGTTTTTCAAATAGCGCTTCAAGT
TTAGCAGCAGGCCCCCATTTTGAAGCAAAAGAATCATAGGTATAAACCGTGAGTGTTGGC
TGTTGAGCAAAAGTGGTGGTTGCAACGGCTAACGCAGAAAGGGTGAAAAGATTGAATTTC
ATTGAATATTCCTTCTAAAAGTGAAAATAGAAGGATCTAAAACAGGCGGATATAGATTGT
CTGTCTCAAATCCCTACGCTGATATTAGTCAGATCAGGTTCTATGGGTATTTCTCAGCCT
TGCTATACAAAGCACCCCGATGAGAACAGAGGTATTCTACTATAATTTTGTGCTAAGATC
ACTTAAAATATGGCGAATTTTAAAAGTCGCTGAGAATCAGTACAAAATAGAGGAAATCCT
TTGAACGAACTTATTTTCACTCTTGAGCCTCAAGACAATGCTCGTCTTCAATCGTTATGC
GGTTCTTTTGACGAGCATCTTACCCTTATTGAAAAAAGTTTTAACCTTATTGTTGCGCGT
AATGCATTTACCTTTACTATTCAAGCAGTTGAAGAAAATCATTATTCTGCAACATTATTA
AAAAATTGTGCGAAATTAATTCAGCAACTTTACAACGAAACTGCTCCAATTAAAGGAAAA
GTAAAAGAACTAGATTTGGAAGATGTTCATTTAGCGATTCAAGAAAGCCGAATGTTGTTG
CAAAATCAGTGGACAAGTTCGGCTCATGAAATTGCAATTAAAACAAAACGCGGCGTAATT
AAACCACGTGGCGAACATCAACAAGCCTATTTACGTAATATTCTAAGTCACGATATTAGC
TTTGGTATTGGGCCTGCAGGAACGGGAAAAACCTTTTTAGCTGTTGCTGCAGCAGTAGAG
TCTCTTGAGCGCCAAGAGATTCGCCGTATTTTGCTCACTCGTCCCGCAGTGGAAGCTGGT
GAGAAGCTCGGTTTTTTACCAGGGGATCTAGGGCAAAAAATCGAGCCTTATCTTCGACCA
CTTTACGATGCACTGTTTGAAATGTTAGGTTTCGAGAAGGCACAAAAGCTGATGGAGCGA
AATGTGATCGAAATCGCACCGCTTGCATATATGCGTGGGCGAACACTGAATGATGCCTTT
ATTATTTTAGATGAAAGCCAAAATACAACCATTGAGCAGATGAAGATGTTTTTAACTCGT
ATTGGTTTCAATTCTAAAGCAGTCATTACGGGCGATATTACTCAAGTGGATTTACCGCGT
AGCCAAAAATCTGGCTTAAAACACGCAATGGAAGTATTAAAAGAGGTTCCAGAGTTAAGT
TTTAACTTTTTTGACAGTAAGGATATTGTTCGCCACCCTGTCGTTGCAAAAATTGTTCAA
GCTTATGATGTATGGGAAGCAGAAGATGAGGCTAACCGAGAAAAAAAGAAATTAGAAAAA
TTAATAAAAGAGCAAGATAAAATCCTAGAACAAGCAGAAGAATTATAAATATACGTTATA
AAGTATAACCATAATTTTAGGTGTAATAGACAAAACATACTGAATTAAATATAGAAAAGA
CGACAAATCGTTTAGAGGGATTATTTAGTGAACTTAAGCGAAAATTAAATAATCACAATG
AATTAACGAAAAAGCGTAACATGTTGTTTATACAGGGTTTTTTAAATAAAAAGAGTTGCT
AACATTTAGAGAAAATAAACATTAGCAACCATTTTGTCTACTATGCCTATTCTTGGGACA
ACAGTTTTATCTACTATCCTTTTTTATACTTACATCATCATTCATTTATACAGATAATAA
ACTCGCCAGCCCAATAACCAACACAAAAATACCTAACCAAATCAAGTGAAGTTTGACGCT
TTTGCGGTTTATCTCTTGATTATGCAAACGACGCTGTTCTAGCTTTTGTTTATAAATTTC
CAAATCAGCTTCATTGAACGAAAAGCCACAATGTGGGCAAGTAACGGCACTTTCACTGAT
TTTTTTACGGCATTCGGGGCAACGATGTAAAGCCATTGTAATTCCTACTTTGATATAAAC
TGAATAAGGTGTTTTACAAATGCACCTGGATTTTCATAATGGGTGTTATGTCCTGCATTT
GCAATTTGATGATAGGGGAGCTGATGTTGTTCTGCCATTTGATGAAACTTACTATCCCGC
TCTCCCATAATAAATAGCATTTTCCCGTGAAACTGATGACATTGCTCTGGGGAAAAATAG
GATTGTTTTGCAAGGCTAGTGGCTTTGAGCATTTGAGCTAGTGCTTGCCCGTGATTATTT
AGCCTTTTTTTGATGAAATCTGTCCGCTTGCTTTCGCTTAAATTGGCAAAGACAGGCTGT
CGATACCAATCTTCTAAAACATTTGCAAGCGGTTCATTGCTTAGGCGATCTGCCCAGTGG
CAATCATTTTGCCAACGTGCTTTTTTTTCTTCATCACTGCTTAAGCCGATATTTGCCCCT
TCGAGTAGGATCCCTTTAAGATAAGGATTTTGGGTTGTGAGGGCGTAATCTAAAGCTAAT
CTACCGCCTAATGAATAGCCGACAAGATAGAAGGGCTGTTCAGCAAGATGTTGTTGCAAG
ATGTGGTGAAGCTGTTCTCTGGCTTGCTGAAAACTATGGCACGAGATAGCTTGGCTGTGA
CCATGACCAGCAAGATCAAGGGTAAGCGGTCGGATTGCAATCTCATTTTGCAATAGCGAG
AGGACGGGTTGCCAATCTTGTTGAGAACCAAGAAACCCGTGGAGAAAGACCACGGGTGTT
CCTGAATGACTGTGCCAAGTTGTTGCTAACATTAGTCGATAGAAGCACGAGAGATCTGTT
CAATCAAGGATTTATAAAGGCTACTACCTTCCTGATCATTCACCTTGATTTCCACAATAG
TAACACCTCGACGAGCATAGGCTTGTTTAAGTTTTGTTCCCAAATCCGCCCAAGTATAAG
GACGTAGATACTCTAAACCGAACATTGTCGCAATCTGTGAAAACTCAAGATTATGACTAA
GACGATAGAATTTATCTTTCGCTTTTTGATCGACCGGAAGCATATCAAAAATTGCACCGC
CATTATTGTTAATGACAAATAAAATGGTCGGCTGGCTAATCTGGCGTAAGAGTGATACGG
AGTTCAAATCGTGCAAGGCGGAAATATCCCCAATCACTGCAACTGTCGGCTGTCCGCTAC
CTTTTACAATACCTGCAAGGGTTGCGATTAGCCCATCAATACCGCTTGCACCTCGATTGG
TATAGATCGGGTAGCCTTCAGGCAATTTACACAAGGCATCAACTAAGCGGACAAATAAAC
TATTCCCAATAAATAAATTACCATTAGCTGGCAACACTCGTTCAATATGATGTGCTAGAG
AGGCTTCATTGAGATTGCCACCCACCTGCTGTTCAATAAAGGTTTCACAGAATTGTGAAA
GAGCCAAAGGTTCCAACAGCCACGGTTTTTGACGAAGTGGTGGGTGAACACGGGTAAAGT
GGTGTGCTTTTGCTACAAAACGAGTTTGTTGATGAGCATAGGTATTAAGATAATCTGTCG
TTTCCTCAACCAGCCAGAACTCGCCTTTAAAAGCCGATAAAAATTGATTAACTCGCTTGC
TCACAATTTGTGAACCAAACTGAATAACAATGTCCGCCTGTAATAAACGTTGTTCTACTG
TTTTGTTTGACAGCCAAATGTCTGCATAAGGTAGAGATGCATCAACCCCAGATTGCACAT
CGCTGATCAAACACCAGCCAAGCGTTTCCGCCCACAGTTTTAATCCCATTCCCTGCTCAA
GCGGTAACTTACCTACTACAATTACCCCACGTTTGGTTCGCCAATAATCCCAATTTTCGT
GCATCAACACATCTTGTTGGGTTGCTTGTTGATCGTACCATTTCACTTGAGGTTTATTCA
GCCAACCTTGAATAGCGTGCAACCACGGATCTTGTCCAATGCTTTCCTCATCAGCTTCAT
AAAGAGGCTCTGCAAATGGCACATTAATATGGATAACACCACCTTTTTGAGCTTGTTTAG
AACAGGCTTGCTCTACACGACCAACTAACCAGCTTGCACTATATTGCGAACTTGGTTTTG
GTAAATTGAGATTTGCAATAGGATAATGACTAAAAATATGTTGCTGTTCAATCGCTTGAT
TGGCCCCACAGCCGATCAGCTCAAGGGGGCGATCTGCGGAAAGCACGATAAGTTTATGGT
GTGTGATACTCGCCTCGATCACCGCAGGGTAAAGATTAGAGACCGCAGTTCCAGAAGTTA
CAATAATTGCAACGGGATCTTGCGTTGCTTTTGCAAGTCCTAGTGCAAAAAAGCCTAAAC
CACGCTCATCAAAATGGCTATGGCATTCAGCTTGACCTTGTTTTTGCAGATGTAATGCTT
CAAGGGTTAAAGGCGTTGAGCGTGAACCTGGGGCAATACAAATATGTTTTACGCCGTAGC
GGAGTAAAGCATTTAAAATAACTCGTGACCAAGAACGGTTAAAAGTGCTGATGTTTGTCA
TTATTCATCTCTTTGCAAATGGAATGTGAGTGGATAGATTGTAGCAAAATTTTGTAAAAA
ATTGAGAGAGTTTCACCGCTTGTAATGCATATTTTTGTAATTTTAATTTCCATTTGTACT
GTAAGTATATAGTTAAAGAATAAACCGACTTAAATCTTCATTCTCAACCACATCATTCAA
CGCATCAGACACATACTTCTCGTCAATTACGATTTTCTCGCCTGAACGTTCGCTGGCATC
GAATGAAATACTGTCCATTAGGCGTTCTAACACGGTGTGCAAACGTCTTGCACCGATGTT
TTCAGTTTTTTCGTTCACTCGGAATGCGGATTCGGCGATACGGCTGATACCATCTTTGGT
AAACTCAATATCCACGCCTTCGGTTTTCATTAACTCACGGTATTGTAAGGTTAAAGACGC
ATTCGGTTCGGTTAAAATACGCTCAAAATCTTCTTTATTAAGTGATTTAAGCTCTACACG
AATTGGTAAACGACCTTGTAATTCTGGCAGTAAATCAGACGGACGAGCCACTTGGAAGGC
ACCGGAACAGATAAAGAGAATGTGATCGGTTTTGACCATACCGTGTTTAGTATTGACTGT
CGAACCTTCGATAATCGGCAGTAAATCACGTTGCACGCCTTCACGGCTTACATCACCGCC
ACTGTGTTCACCTTTTTTACAGATTTTATCAATCTCATCAATAAAGACGATACCGTGTTG
TTCAACCGCTTCAATCGCTTGCTGTTTCAACTCTTCAGGATTAACCAGCTTCGCAGCTTC
TTCGTCCACCATCACTTTTAACGCATCTTTAATTTTCATTTTGCGTTTTTTCGTTTTGTT
TGGCGACATTCCCTCAAAGAGAGATTGCAGTTGAGAAGTCATCTCTTCCATACCCGGTGG
AGTCATGATTTCAACGCTCACTTGGGCTGCGACATCAATTTCAATCTCTTTATCGTCAAG
CTGACCTTCACGCAATTTTTTGCGGAAGATTTGGCGAGTAGAAGTGTTATCGCTCTCTTG
CACGTTTCCCCACTGATCTTTCGCTGGCGGTAATAACACATCTAAAATGCGATCTTCCGC
TGCATCTTGCGCACGCATACGGTTTTTTTCGACCGCTTGTTGGCGAACCAATTTCATTGA
AACATTAGCAAGATCACGAATAATCGAGTCCACCTCTTTACCCACATAGCCGACTTCGGT
AAATTTCGTGGCTTCAACTTTAATAAACGGTGCATCGGCAAGTTTTGCCAAACGGCGAGC
GATCTCGGTTTTACCCACGCCTGTTGGACCGATCATCAGAATATTTTTCGGGGTCACTTC
TTGACGCAGTTCTTCTGGCAACTGCATACGGCGCCAGCGGTTACGCAAGGCAATAGCTAC
TGCTCGTTTAGCTTCATTTTGTCCGATAATATGTGCGTCTAATTCAGACACAATTTCACG
AGGGGTCATTGACATAGTTTTATTCCATTTTGTAGGGACACACTGCGTGTGTCCGTTAAT
TCACATCAATATATTTATTTTTGGACACACGCAGTGTGTCTCTACTATACTTCTTCAATC
ACGTGATTATGGTTGCTGTAAATATCAATATCCCCAGCAATTTTTAACGCTTCTGCCACG
ATTTCTTTAGCAGAAAGATTATTTTCCGTTCTTAATAGGGCAAGAGCAGCAGCTTTTGCA
TAGTTACCACCAGAGCCGATGGCTAATACATCAAATTCAGGCTCAATTACATCGCCACTA
CCTGAAACCAGCAAAAACTCACTTTCGTTTGCGACGATCATCATCGCTTCTAATTTGCGA
AGTGAGCGCTCGGTACGCCATTCTTTTGCAAGTTCAACCGCAGATTTGACTAAATGCCCT
TGATGTAATTCAAGTTTTTTCTCAAACAGATCACGCAAAATAAAGGCATCTGCCGTTGAG
CCTGCAAAGCCTGTTACCACTTTATCTTTATATAAACGGCGAACTTTACGCACTGTACCT
TTTTCTACGCAATTGCCTAAAGTTGCTTGTCCGTCACCGCCGATAGCGACTTTGCCATCT
TTGCGAACACATACAATCGTTGTCATTGAAATTCCTATTTTTCTAAAAAACTGCGTGCAT
ATTTAAGGGCAATATCATCAGTTTCAAGTGTAAGCGGTAATATTAACCAATATTTTTGTA
AAATGAATAGAATTTATCATAATTAGGTCTAAAATATACGCTGTTCATATTTCACTTTAT
AGGAGTTCGCTATGTTCAAATTTATTAAAAAACCTGTTTAACTCAGAAAAAGAAACGGTA
GAACTTTCTCTTTCTGCCGATGAAATCGCCCCTAAAATTATCACTGCATTAGGTGGTGCA
GAAAATATAGAATATCTTGATTTCTGTTTAACTCGATTAAGAGTTCAACTAAAATCAAAA
GATAAAATTGACCGTAAAGGCTTAAAAGCATTTGGTGCCGCAGAAGTGGTACAAATTGTT
GAAAATAACGTACACGTTATTTTTGGCACAAAATCTGAAAGCTATGCGAATGCGATTAAT
GCTATTTTAAAAAAATATTTAGAGTGTCTAAATTAAAGGGGTAATTAATTCTATTCCTGT
TGGTGTTTTTCCAGAGAAAAGCATTTCAGTTTTATATACCAACATTTTTACCCCATTATC
CATCCCTTCCTTAAAAATTTGAGCGTATTTTGCATCAATTTTCTTAGCTATCTCAAAGGC
CTTAATACCTGTATGTAAAATAGCAAAAAAAATGACTGCCTGTTGCCCTTGCTGGGAAAT
TGCTATCAATTCTCTTAGATGTTTTTGTCCTCTTTCAGTTTTTGTATCAGGGAACATTCC
AATACCGTTTTCAGTGAGTAGCGTAGTTGCTTTTACTTCTACAAAACAGTCCAACAAATT
TTGTTGTTTTAAGAGGAAATCAATGCGACTATTTTCTTGACCATACTTCTGTTCGGGTAA
GATTTCATCGTAATCTACGAGTTCACGGATCCATTTATTTTTTAATGCTTCAGAAACAAG
TTGGTTTGCTCTATGTGTATTTACACAAATAAAATCACCTGACTGAGTTTGAGTGAGCTC
CCAAGTATAGGCATACTTACGTTTGAGGTTATTTGATGTTGAAAACCAAACAATGTCTCC
AGGATTAGCACAACCAGTCATAGCTCCAGTATTGGGACAGTGAATTGTGATTTGTTCTCC
GTTTGGAAGTTTTACATCAGCTAAGAAACGTTTATAGCGTTGAATTAGTATGCCAGACGA
GAGTGTCGGAAAGAGCATTAAAACCTCTTCGGAAATAACTAGGGGTAATTTTCAAACTTC
AGGGTATTAATTAAGTGATTTTTTAACAGAATTTCTCAAAGAGATTTAACATGGTACCCA
AGGCCAGACTTGAACTGGCACGCCCCGAAAGGCGAGGGATTTTAAATCCCTTGCGTCTAC
CGATTCCGCCACTCGGGCACAATAATGGAGCGGGAAACGAGGCTCGAACTCGCGACCCCG
ACCTTGGCAAGGTCGTGCTCTACCAACTGAGCTATTCCCGCATAGAGTAAGTCATTTGTG
TCATAATGCTTTTTTACCCTATTCTAATTAATTTAATTTAACTGTCAAATAAAAATATTA
ATAATGGTTGTTGTACGTTTAGAATTCATGCATCTGTAATAGGATTTTTCTATTAAGTGT
TAATGATATAGTGTGGGCATTTATATTATGACTTTCTTAAATACTGATAAGTAGATACTT
GCTATTACAGGTAAATAGTTAAATCATCATATAAGAGAGATGATACTTATGAAACCTTTG
TAAACATATTACTTTTTCCTGATCGCGTCCTTTTATATGCTATAATCCACCAATTTTTGA
TAGACTGAATAGAAGATATGACCATAAATTTAGTTCAATTTTTAACAGAAACCCTCGAAG
GGCTGAAAGCTCAGGATATTCAAGCGATTGATGTAAGAGGGAAATCGAGCATTACTGAAA
CGATGATTGTGTGTACGGGGACATCAAGTCGTCACGTTGCTTCTGCTGCAGATAATTTGA
TTGTGGAAAGTAAGAAAGCTGGTGTGGAAGTGTTTGCTCACGAGGGTAAAGCAGTTGCTG
ACTGGATCGTGGTCGATTTTGGGCAGGCGATTGTGCATATTTTGCAACAAGATAGTCGTG
AGATGTATCAATTAGAAAAACTTTGGGTGTAGATGAAAATTCAATTAGTGGCAGTGGGAA
CTAAAATGCCTGATTGGGTTACCAAAGGTTTTGAGGAATATCAGCGTCGTTTTCCAAAAG
ATATGCCTTTTGAGCTGATTGAGATCCCTGCAGGTAAGCGTGGTAAGAATGCGGATATTA
AACGCATTCTAGAGCAAGAAGGCAAGGCGATGTTGGCAGCTTGTGGGCGTGCGAAGGTTG
TGACCCTTGATATTCCTGGTAAGCCTTGGACGACAGAGCAACTCGCCCAGCAGTTAGAGA
GCTGGAAGAATGATGGGCGTGATGTGTGTCTATTGATTGGTGGTCCAGAGGGGCTTTCAC
CTGAATGTAAAGCGGCGGCAGAGCAGAGTTGGTCGCTGTCGCCATTAACCTTGCCTCACC
CATTAGTGCGTGTGGTGGTGGCTGAGAGTTTATATCGTGCGTGGTCTTTGACAACAAATC
ACCCTTATCATCGAGAATAATGGCAAATGTTTGGTAAATTCGCAAAACCGCAAAATTATG
ACAAGGTGCGTAACGGGCAAGCAGAGTTAAATCTGTTTGTACGTCGCGCCTTGATTGCGT
TTGTGGGGGTGATTGCTTTAACAGGTATTTTGCTAACAAATCTTTATCATTTGCAAATTG
TTGATTATGCCTCTTATCAAACTCGTTCTGATGGAAATCGGATTAAGTTATTGCCTGTGC
CTCCGACAAGGGGGCTGATTTATGACCGAAATGGTAAGGTTTTAGCTGAAAATTTGACCT
ATTTTGGTTTGTATATTGTGCCAGAGAAGATCTATAACCTAGATCAGACCCTTGAAGAAT
TAAAATTATTGGTGGGTTTAACCGATCAAGATATTGAGAACTTTCATAAAGAGAAAAAAC
GTACAACTCGTTATACTCCGATTTTATTAAAGCCTGATTTAACCGAAGAGCAGATGGCTC
GTTTTGCGGTTAATCAGTATCGTTTTCCAAGTATGGACGTTCACCCTTATTTTAAACGAA
ATTATCCTTATGGGGATATTTTGACCCATATCCTCGGTTATGTTGCGAAGATTAATGATC
GGGATAAGAAACGTTTGCAAGAGGAAGGGAAATTTGGAAATTATGCGGGTTCGCACGATA
TTGGGAAGCTGGGCATTGAGAAATTTTATGAAGAGCAGTTACACGGTGTAACAGGTTTTG
AGGAAGTGGAAATTAATAACCGTGGTAAAGTTATTCGTAAATTGCGTGATCAGCCTGCAG
TGGCTGGAAGCAGTATTCGTTTGAGCCTTGATATTGATTTGCAACGCTATGTGGCGAACT
TATTGGATAATCAGAAAGGGGCGGTGGTTGTTTTAGATCCGACTGACAGCAGTATTTTGG
CGATGGTGACAAACCCAAGTTATGACAATAATCTGTTTGTTGATGGGGTGTCGGGTAAAG
ATTATAAGCAGTTGTTAGAAGATCCTGACCGCCCATTGTATAGCCGTGCAACACAAGGGA
CTTATCCACCCGCTTCAACCATTAAGCCGTTTATGGCAGTAGCAGGTTTAACGGAAGGTA
AGATTACTCCAAACACGACAATTTATGACCCTGGTTTTTGGATTTTACCTGGTTCTACAC
AGCGTTTCCGTGACTGGAAAAAAGGGGGGCACGGTAGAACTGATGTGAATAGGGCGATTG
TCGAGTCGTCTGATACGTTTTTCTATCAACTCGCCTATGATATGGGGATTGATAAGATGT
CGGATTGGATGAAGAAATTCGGCTTTGGTGTGAAAACGGGGATTGATTTGGCTGAAGAGT
CCGTCGGAATTATGCCAAGTCGTGAGTGGAAACAGAAACGTTATAGAAAATCTTGGTTAC
AAGGGGATACTATTTCCGTCGGCATTGGGCAAGGTTATTGGATTTCAACACCGTTACAGC
TGGCAAAAGCAACGGCAGTGCTGATTAACAATGGGCGGGTGAATACGCCTCACTTGATGA
AAGAGATAATGTCGAGTGAGCTTATTCCTTATAAAGATCCGTTGTTATACGAGGATATTT
CTGATGTGCCAAGCCTTTATTGGCAGATCTCAAAACTGGGTATGTATAACGTAATTAATG
CGAGCAACGGTACTGGGCGAAAAGCCTTTGCTGGTACTGCGTATCGAGCTGCAGGTAAAA
CAGGAACAGCTCAGGTCTTTAGTTTAAACGGACAAAGTTATGATGCCAAAGGTTTAAAAA
AGAATTTACACGATCACGGTTGGTTTATTGGGTATGCTCCCTATGATAACCCTAAAATTG
TGGTTTCCATTATTTTAGAAAATGCGGGCGGTGGCGGTAGTACCGCAGCACCGATAGCAA
GACAGATTATGGATTATGCTTTGTTACACCAAACCGAAGCTACAGCACCGTTGCCTGTAG
AAGAACGTGAACCCCCAGAAGCAGAGGAATTGAGTGAATAAATCATCATTTTTAGGACGA
TTTTGGAAGATCTTTGCCTTAGATTTATGGCTATTAATCGGCTTGCTGGCAATTACTGGC
TATGGTTTGTTAGTCTTATATAGTGCAAGCGGTGGCAGTGAAAAAATGTTTACCAACAGA
GTAATCCAAGTGTGTCTGGGTTTAGGGGTAATGTTTGTGATGGCGATGTTCCCCCCTCGT
TTTTACGAAAAAGTATCACCCTGCCTATATGTGGTTTGTATTATTTTGCTGATTTTGGTT
GATGTGGCAGGTGAAATCAGTAAGGGCGCGCAACGTTGGCTAAATCTTGGATTTATTCGA
TTTCAACCCTCAGAGATTGCCAAACTTTCTGTACCGTTAATGGTGGCAAGCTATTTAGGT
AATCGTTCCTTACCGCCAAATCTACGCGATACCAGTATTGCTCTGGCGATTATTATTGCG
CCAACATTATTAGTTGCAATGCAGCCTGATTTGGGTACTTCTATTTTAGTTTGTGCCGCT
GGGCTGTTTGTTTTATTTCTTGCTGGGTTAAGTTGGAAACTTATTGGGGCTGGTATTGTC
TTTCTAGCAGGATTTATTCCGATAATGTGGTTTTATTTGATGCACGATTATCAAAAGACA
AGGGTAATGACGTTAATTGATCCCGATAAAGACCCGCTAGGAACAGGTTATCACATTATT
CAATCCAAAATTGCTATTGGCTCTGGCGGTATTGAAGGAAAAGGTTGGATGGAAGGTACG
CAATCTCAGTTAGATTTTTTGCCCGAGCCACATACGGACTTTATCTTTGCGGTACTCAGT
GAGGAATTTGGTTTAATTGGTGTTTTGGTATTATTAGCTATTTACCTATTTATTATCGCA
AGGGGATTAATGATTGGGGCAAAATCTGCCTCAGCCTTTGGACGAATTTTATCGGGAGGA
ACCGCTCTCTTATTATTTGTATATGTGTTTGTGAATATCGGTATGGTAAGCGGTATTTTA
CCTGTAGTTGGCGTTCCATTGCCGTTGTTTAGTTATGGCGGAACCTCTTATGTTACCTTA
ATGGCAGCTTTTGGTTTAATGATGTCGAGTTATGTTCATCGTGAACGAAAAGAGAAAAGC
AATCCATATAAATTAGCAGAAAAATAAATATTCTATGATTAAAAGGGGAATTTAATGAAA
ATAGGCAAAATTGTTACGCTATTATTAGCTGCAATGATAATGTTTACACCATTGGAAACA
ATGGCAACAAATACAAAGAAACAAACAACTAAAACGCAGCTTATCGTAAAGAAAAATCGA
CAAAAAAAGTAACATCTAAGAAAAAGGTAAAGAAGAAAGCTGTAAGCTCTAACACTAAAA
GTACAAAAACAACCGTTCCTAGTGATAATCAAACAAAAAAACTTTATGGGGTAAAAGGAG
CAGATTTAGAACGCGTTAAAATATCAAATAATCAAAAATCCTATCAAGAGAAGGGGACAA
CGCATACGGTAATGGGTAAAGAAGCTTCTCGTCAGTACAGCGAAGTTGGAACTGCAAGTT
ATTATGCGGATAAATTCCACGGACGCAGAACCGCAAGCGGTGAGATTTTTGATAAAAATG
GTTATACTGCGGCTCATAAAACTCTTGCGCTGGGATCTTATGCTTTAATAACAAATTTAC
GCAATGGCAAAAAAGTAATAGTACGGATTAATGATCGTGGGCCATTTAGTAAAACTCGCA
TTATTGATTTATCTAAAGGTGCTGCTAAAGTGATTGGTATGGTGGGTGCTGGTACAGCAA
AAGTACGAGTGGAAGCTATGCAGGTAGATAAAGAAGGCTATATTATTGGGAAAGGGGCGG
AAGCACTCTATCAAATTGCACAACAAGAAGGGTTGAACCTTAAAGTGAAAGGGGATGGTG
AAACACTTGCCATTAAAGCCGATACCGAACCTACACCGCAAGCGGTTGTTTCTCAGCCAA
AATTTGTGTTAAAGGTCACTCAACTTAAGAATGAACGTATGGCGAAAAAAGTACAGAAAG
TGATTTCGACAGTGAATAGCCATATTGTCACGAAAGAAAAGAGATATGAAGTGATTATTG
ATGTTTCTTCAGCTGAAGAAGCTCAACACGTTAAACAGCAGCTCAACCGTTTAGGTTACA
CTGTATTCAGTTATTCAGAAAAATAGATAGGATTTTTTATATGTTAAAAAGTAAAGTACT
CAAAACGGTCAGTCTATGTGCTATTGCTTATTCAAGTGTGAATATGGCTTATGCTCAAGA
TATTGATTATGGCATTGCAGCCCCCCAACTTAATGCTCAAACCTATATTTTAATGGATTA
CAATTCTGGTGCAGTATTAGCCAGCCTTAATCCGGATCAACGCCAAGCACCTGCAAGTTT
AACCAAAATGATGACGAGCTATGTGGTTGGTGAAGCCTTGAAAACAGGTAAAATCAAAAA
CAGCGATTTAGTCACCGTCACCGAAAACTCTTGGGGACAAAAATTCCCAGGCTCGTCTAA
AATGTTCTTGAATGTTAATCAGCAGGTGTCTGTTGAAGATTTGAACAAAGGGATTATCGT
TGTGTCGGGTAATGATGCTTGTGTTGCGATTGCAGAGCATATTTCGGGTTCAGAGCAAAC
ATTCATTGATAGTATGAATAAATTTGTGCAGAAGTTTGGTTTGAAAAATACGCATTTTGC
GACTGTACACGGTTTAGACCACCCAGAACAATACTCATCAGCAAGAGATATGGCGATTAT
CGGCGCTCATATCATTCGTGACTTGCCTGAAGAGTACAAAATTTATTCAGAAAAAGAGTT
TACCTACAACAAAATTACCCAACCTAACCGCAATGGCTTATTGTGGGATAAATCCATCAA
TGTCGATGGAATGAAAACAGGACATACCGATCAAGCAGGCTATAACCTTGTAGCCTCAGC
ATACAATAGTAATACCCGTTTAATCTCAGTGGTTATGGGCGTACCAACCTATAAAGGGCG
TGAAGTGGAAAGTAAAAAACTGTTACAGTGGGGATTTGCTAACTTTGAAACTGTCAAACC
ACTTTCAGCAGGGCAAAGCGTGCTTGAACAAGCGGTGTATTATGGTGATTTAAGCAAAGC
TCAACTAGGCACATTACAAGATAGTTACATTACCGTTCCAAAAGGTAAAACAGCAGAACT
TAAAGCTCGCTATACCCTAGAAAAAACAAATTTGGAAGCCCCGTTAGTGAAAGGGCAAGT
CGTTGGAAAAGTGATTTATCAACTCAATGGCAAAGATGTGGCGAGTGTTGATTTACAAGT
AATGCACGATGTTCAAGAAGCAGGTATCTTTGGCAAAGCGTGGGATTGGATCGTTTTAAC
GGTTAAAGGTCTGTTTAATTAAACCCTTGTAATTATTAGAATTGCCCTCATTTAGGGTGC
CATTCAAACAAGCGGTGCGATCTTGCAAATTTTTTGCAAAATCACACCGCTCTCATATTC
ATAAAGGACAATAAAATGACTGAAACAAAAAGCGTAAATTTAGCCGATATTCCACAACAA
AAACTCAAAGACTTGCTCGAGTTTCCTTGTTCATTCACTTTCAAAGTGGTGGGTGCGGCT
CGTGAAGGTTTAATCGATGATGTCGTTAGCGAAGTACAAAAAGTGGTTAAAGGCGACTAT
AATCCATCTCTTAAAGAGAGTGGCAAAGGCACTTATCACTCTGTATCCATCACTATTCAA
GCCGAAAATATCGAACAAGTCGAAACACTCTATACCGACTTAGCCAAAATTGAAGGCGTG
AGAATGGTATTGTAACCTATGCCCCAACTTATCATTCGCCAACTTGGTGTGCGAGATTAC
CAAGAGATTTGGCACAAAATGCAGGATTTTACCGATAGCCGTGATGAACAAACAGCCGAC
GAAATTTGGCTGGTTCAGCACCCGTCGGTGTTTACTCAAGGTTCAGCCGGTAAACCTGAG
CATCTGCTCAATCCCACGAATATCCCCGTGGTACAATCGGATCGTGGTGGGCAGATTACC
TATCACGGTTTAGGACAGCAAATTATGTATGTGCTGATCGACATCAAACGCCACAAGACA
AAAGGTAACGATTTGAGCGTGCGAGATTTGGTGACAGCATTGGAACAATGTGTAGTGAAA
ACCCTTGCTGATTATGGAATTAATGCCTATCCCAAACCAGACGCACCTGGGGTGTATGTG
GACGGTAAGAAAATCTGTTCGCTTGGTTTACGCATTCGCAAAGGCTGTTCGTTTCACGGA
CTGGCATTGAATATCCAGATGGATTTAACACCGTTTCGCAATATCAATCCTTGTGGCTAT
GCAGGATTGGAAATGTGTCAATTAGCTGATTTTGTCGCTGAAGCTGAAGCCGATTGCGAC
AAGGTTTCGCCTAAATTGGTCGATTACTTTACCCAAATTCTCGGCTATAATAAGCAACAA
ATTATTAACAAATAGGACAATTATCGAATGGGTACACCTTTTAAAATGGAACGTGGCGTG
AAATATCGTGATGCAGCTAAAACGTCCATTATTCCTGTTAAAAATATCGATCCCAACCAA
GAATTACTGAAAAAACCTGAGTGGATGAAGATTAAACTGCCAGCCAACTCAGCAAAAATT
GAAAGTATCAAAAACGGTATGCGTCGCCACGGCTTGCACTCTGTGTGCGAAGAAGCCTCT
TGCCCGAACTTACACGAATGTTTTAACCACGGCACGGCAACTTTTATGATTATGGGTGCA
ATTTGTACTCGTCGCTGCCCATTCTGCGATGTGGCTCACGGCAAGCCGTTGCCTTTAGAT
AAAGACGAGCCGAAGAAACTGGCGGAAACCATTCAGGATATGAAGCTCAAATATGTGGTG
ATTACGTCTGTGGATCGTGATGATTTGCCTGATCGTGGTGCAGGGCATTTTGCGGAATGT
GTGAAAGAGATCCGTGCGTTAAACCCAGGGATTAAAATTGAGATTTTAGTGCCGGATTTC
CGTGGTCGTGTTGAACAAGCAATTGAAATTTTAAAAGAAAATCCGCCAGATGTATTTAAC
CATAACCTTGAGAACGTGCCACGCCTGTATAAAGAAATTCGTCCAGGTGCGGATTATGAA
TGGTCGCTCAAACTACTCAAAGAATTTAAGGCGGTTTTCCCAGATATTCCAACTAAATCA
GGCATTATGGTCGGTTTAGGGGAAACTAACGAAGAGATTTTACAGGTGATGCAAGACTTG
CGTGATCACGGTGTCACAATGCTGACATTAGGGCAGTATTTACAACCAAGTCGCCACCAT
TTACCCGTGGCACGTTACGTTCACCCAACGGAATTTGATATGTTCCGTGAAAAAGCCAAC
GAAATGGGCTTTGAACACGCCGCCTGTGGGCCTTTCGTCCGCTCTTCCTACCACGCAGAT
TTACAAGCAAGCGGTGGGTTGGTGAAGTGAAAATTAAATCATATGGTGCACATAAGAAAG
TTTTCAAGGGAATTTTAGAGCTAGTTATGTGTATCATATAGATACATACTTACCACATAC
CTATTATTTAGAGTTTACTTTTAGGTAAAATATTTCTGTGAACTGAGTAAAGTCAGCAGT
ATATCGCTGATTTTCATCATAAATCGTCAATGTCTGCAAAGCCATTTCAGCATATTGCGG
TGAAAAAGTGAGGATAACTCGTTTAGGTGATAGTCCGATTTTTGTGCAGATTTCCCAGTA
TTCAATACAATATAGCCCTAATAAATGGCTTTGTTCCAACAATTTTTTTCCAGCATCGAT
AGGCAAAATAAAGCTAATTCTGCCATTTGGGGTTAGCCACTGTTGAGCCCGTTTTAGCCA
ATCAAAATGGCTATAAGTCACAGCTCTTGCAAGATCTCGTTGCTTATTTCGGCTTGCGAG
ACTATGTTCAAAATAAGGTGGGTTCGATACGATAAGGTCGAATTTTTTGGTAGATTTCCA
CGTCATTATATCCGCTTGTAGTACGTCAATTCTGTTATTCCACGGACAACGTTGGGCATT
TTCTTGAGCTTGGTGAAACGCGTTTTCTTCCAGTTCAAGTGCAGTAATTTGTGCACTAGC
GGTACGTTGGGCTAACATTATTGCAATAAGCCCTGTCCCCGTGCCTAAGTCGAGAATGTG
GCGTGCATTGCTAGGATCTGCAATTGAGCCCAGTAAAATGCCGTCTGTATTGACTTTCAT
TGCACAGCAGTCGTGTGCAATGAAAAACTGTTTGAACTGAAAGCCACTCATTACTATTTT
CTTAATTTGACGGTTTCAATGGCGTGATCTTCGCCTTTTACTAAAATCAAATTTGCTCGC
TCTCGACTTGGCAAAATGTTTTTGCGTAGATTTAATCCATTAATTTCGTCCCAAATTGTT
GAAGCTGTTGTGATTGCTTCCTGTTCACTTAACTTTGAGTAGTGATGGAAGTAAGAATTA
GGATCAGAGAATGCACTGCGACGGAATTTTAAGAAACGGTGGATATACCAATCTTTCAAT
AAGGTTTCATCAGCATCAACATAAATTGAGAAATCAACAAAATCGGAAACAAAGACACTA
TGTGGGCTATGTGGGTAGTTCATACCACTTTGCAACATATTTAGCCCCTCTAAAATCACA
ATATCAGGCTGATCAACTTCATTAAATTGATCGGGGATGATGTCGTAAGTGAGATGTGAA
TAAACGGGGGCTTTGACGTTGCGTTTGCCCGATTTAATATCAGAAACAAATTCAATAAGG
CGATGAATATCATAAGACTCAGGAAAGCCTTTTCTCTTCATTAAATTTCGCTCTTGTAGC
GTTTTTAATGGATAGAGGAAGCCATCTGTGGTAATTAAATCTACTTTACGTTTTTCAGGC
CATTCTGACAGTAAGGCTTGTAAGATCCGAGCAGAAGTGCTTTTTCCAACAGAAACACTG
CCCGTTAAGCTGATAATATAGGGAACTTTCGGCGATTCTACGTCTAAGAATTTATGTAAC
ACTTCTTGGCGTTTGAGATTTTCATCAATGTAATAGTTGATCAAACGAGCAAGTGGAAGA
TAAATTGTACTAACTTCTTCTAGGGAAAGCTCTTCATTAAAACCTAAAAGCGGTTTTAAA
TCCTGTTCGGTCAGTTTTAACGGCACTGACTTTCGTAATGCAGCCCACTGCTGACGATTA
AAGGTTAAAAAAGGCGTAATTTTAGTGATGCCCATTGCCAAGTTCTCTATTTTTGCTGAA
TATAATTTATATTGCGACGGTTTTAATAACCCGAAATATACAATAGAAATAATAAAAGTA
GCTATTTTAGCTTACAATATTGAGCAAAAACATCTAAAAAATCAGCAATTTGCGTATTTA
ACAAGCGAAAGAATGGATTTTTTAATTTTTTTGAAAAAAAATGCTTGCAAGGTTTTTCGA
AATCCCTATAATGCGCCTTAATTGCTTACGACGCAACGCCGACTTAGCTCAGTAGGTAGA
GCAACTGACTTGTAATCAGTAGGTCACCAGTTCGATTCCGGTAGTCGGCACCATTCTAGC
GTTATCAAGTATTCAATTATCGTGGAGGGATTCCCGAGTGGCCAAAGGGGGCAGACTGTA
AATCTGTTGGCTCAGCCTTCGAAGGTTCGAATCCTTCTCCCTCCACCATTTCTTTAATTG
AATTTCTTTGGGACAGACGAATTTAGAACAGCGGGCATCGTATAATGGCTATTACCTTAG
CCTTCCAAGCTAATGATGCGGGTTCGATTCCCGCTGCCCGCTCCAAACGCTGATATAGCT
CAGTTGGTAGAGCGCACCCTTGGTAAGGGTGAGGTCGGCGGTTCAAGTCCGCCTATCAGC
ACCACTTCATTACTTTCTATCTTCATCTTTTCCTTAGCATAAATAAGTATTTGATTTCTA
AATTTGGTTAATGTGGTAGAATGCCATCTTGACCATATTTGTTTAACTGGACTTTTTTAA
ACCAATATCGTTTAAAAAATAAGTTCATAAATAACATAAATGGCAATATAATAGGTTTTT
ACTCTAAACCCTGTGGTGCATATCGTGCTACGGGATTTCATCAACAAAGGAAACTTTACA
ATGGCTAAAGAACAATTTAATCGTGGCGATAAAGTCCACGT
>H285 Scaffold4
TCAATATGTTACGGCTACATGGTGGGTCAAGACCCACCCTACAAGCTGTTTTTCCTAATA
AAACATCGTAAACCTTTATTTACGTTTTCAGGATGCACAAATGTCCCCGCACGCTATTGT
AAAAAAAAAAAAAAAAAACAAGAGTTACACAAAACTAAAGATAAAATAACAAGAATTTTT
CAACTTTTATCAATAAAAGTTAGAAATAATAGGCGGAAATCTAATGAAAGCGGTGATTTA
GATNNNNNNNNNNNNNNNNGCTCACCTAAATATAGAAAAAACAACAAATAGGTTGGAAGG
GTTATTTAAAGAACTGAAGCAGAAATTATCGGTTCATAATGGATTAACGAAAAAGCATAA
GATTATGTTTATAAAGGATTTTTTAAATAAAAAGAGTTTGTGATAATTAGGGGAAATAAT
TAAAACCAATACTTTTGTCTACTATACCCCAAATTAAAAACATCACAGTAAGCTAAAAGT
ACGGTTGTTTTGCGTTAATTCCAGCGATAATTAGATTTACGGCGAGGAAGAAGGGCTGGA
ATAAGTAATCCAAATATTAAACCTAAGCCTAGAACAGCTCCTCCGTAGATAAAATATTGA
ATCATAATTTCGCGAGATGCGACATCTTGTATTGCTTCTAAATCACGATTTTTATTTTTA
ATAATTTCTAATTCTCGCTTTAGAAGTGCATTTTGTTCAAGTAATTCACTGCTTTGTAAT
GCAGATTGTTGAACTCTACGTTGCATTTCAGCGGTACGTTGTTGCCAATCTCTATCAATG
TTGTTGAGTTTGGTGGTTAATTCTTGAACTTGTTGTTGTAATAACGGTGTTAATTCTTTT
GAGCTTGGCGTAGATGTTAATTCGGAATTTAAAATCCACGCTTCACGGTTTTTGCCATCA
CGAATTAGAGAATAGCGATCCCTGGTTTCAATTAAGGTAACTTTTTCACCTGCTTGAATA
GAACCGGAAATTTTGAATTGATCGCCTGGACCTTTACGCAAATAGGTATTTAAATTTTCA
GTAACGTACTGTGTTTGAGCAAAAGAGGGAATTGATATTGCTAAAAGCAGAGTTGAGCAG
AAAAGAGAAATATGTTTTTGCATAAACAATCCTTAAAAAATCATAAAAGAAAAGTGCGAA
TAGCCGCACTTTTCTGAATAAAGTCACTATTCTAAATTAATAGAAAATTGCATTCAAAAT
ATAGAAAATTAAAATTGAGAAGAATGCACCAGCAGGTAAGGTTACAACCCAAGATGCAAC
GATATTACGAATAACTGTTAAGTTTAACGCTGCAATACCACGAGCAAAACCTACGCCTAA
TACCGCACCTACTAAGGTTTGTGTTGTTGAAATAGGTAAACCTGTACCAGAGGCAACAAC
AACGGTCATTGCTGTTGCAAATTCTGCTGAGAAACCACGGCTTGGGGTTAGGTCAGTAAT
ACCAGTTCCGATCGTTCCCATTACTTTGTAACCCATTACCGCTAAACCAGCAACGATACC
CGTTGCACCTAATGGTAAAATCCAAGGGGCGAGAATTGATTTCGCTTCAATCACACCGCC
GTTCTCAACGATAGATACTACGGCAGATAAAGGCCCAATCGCATTAGCTACGTCGTTTGA
ACCGTGAGCAAATGCCATTGAACAAGCGGTGAGTAACATTAAAATGCTGAACACTTTTTC
TACACCACCAAATGCACCGCCTTGTACACGGTTAGCAAAAGATTGGCTACGGAAGTAGAA
GAAACAAGTGATGATAGACGTAATTGAGATTGCACTTGAAATCACTAAGGTTTCAGTCAT
TGTAAGCTGTAAACCAACGTGTTTTAAGCCTTTTGTCATTGTAACAATACTCAAAATGAA
TGTGGTTAAACCCATATAGAATGGACCATATTTTTGAGCATTTTTCATCGGATTATCAGT
ATCAAAAATCAGTTTTTGTGTGCTAGTAAAAATAGCATAAGCAATGATCCCCGATACAAC
AGGTGTAACAAACCAGCTACCTACGATACCAGACAAATCACCCCAATGAACCGCTTCCGC
ACCAACGGTGACTAACGCAAAACCGATAATTGCACCGATAATAGAGTGAGTAGTGGATAC
TGGCCAGCCCATTTTAGAGGCAAGTAATAACCAAGTACCTGCAGCAAAAAGTGCCGACAT
CATACCTAGTACAAGGGTGTCTGGTCTGCCAGAGAATTGGTGAATATCAATGATGCCACT
TTTGATGGTTTCAGTTACTTCACCGCCTGCTAAATAAGCACCAGCAAATTCAAAAACCAT
TGCAACTAAAATTGCCTGTTTTGCAGTGATAGTGCCTGAACCTACAGAGGTTCCCATTGC
ATTTGAAACATCGTTTGCACCGATACCAAATGCCATAAAGAAGCCAAACACTGCGGTGAT
GAGGACAATCATCGAGCCATATTCTTGAATCAGTTCCATTATTTAAGTCCTCTTTCGATT
ATGAACGAGCTAACATTAACTCAATGCGTGAACCGATACGTTGTGCTTGATCTGCAAGAA
CTCCGACCCATTCGATAATTTTGTATAAGAACATAATGTCAATTGGATTGTATTGTTGTT
CAATCGCTAACATTGCTCGGCGTAGTACGATTTGAAGTTGATCCGTATCGTCTTCGATAA
CATCTAACTCTAAAATCATATTGTTCACAAAATTTAATTCGCGACCGCGGAAGCCTGTTT
CAAGTAGGTGATCCATTTCATTAATTACTTTATCAACGTGAACTGTTGCATCAAGGCTAC
GGGTTAAGAATTGTTGGAAAATAGGTTGGATTTCTTCAGGAATGTTTAATTGACGACCGA
TTGCACGACCAGAAATATCTTTAGCATAGTTTGCTAATTTATCTAACTGTGTAACGAGTT
CAAGTAAGTCAGTACGTTCAACAGGCATAAATAAACCACGCGGTGATTTTAAACGAATTT
CACGTTTAAGGGTATCTGCGCGGTTTTCTAAATCAATGATTTGACGACGGATATCTTCCG
CTACTTCCCAATTGTTTTGAAAACTCGCTTCAAAAAATGGGATTAGTAATCCACAACATT
CAGTCACTTTTTTTGAGTGCTTTTGTAATGGCTTGAGTGGCGACTGTGCGAATAATCCTA
AAATATTATTCTTTGCCATAGGTATATCTCCAATAAAATTTAACAGCGTTGATTTGCACT
TTTGCAAATCGGTGTAAATTTTACCGTATGTTTTCAAGAAGATCACGGATTAATGTTTAA
CAAGCGGTGATATTTGGTGTTTTTTTAGCAAAAATGGTAAAATAATCACAGTGTTTATCT
TTGATAGCTGTTACAAATCAAAATGTTACCCCCACAAAATCCACACTTTTAAATTTACAA
TATCGCTTAGAAGTATTATTATTCAAGGCGTTTTGCCTATGAATGAGGCATTCAGTTTAT
TTATGTTGAAATTGATTAGAGGGTAGGTATGCAAAACCTAGAAAATATCGTTGCTGAAGC
GTTGCAAGCGGTTGAAAAAGCCAGTGATGTTGCAAGTCTTGAAGCATTGCGTGTTGAATA
TTTTGGTAAGAAAGGTCATTTTACCTTGTTAATGCAAGGCTTGCGTGATGTGCCAGCAGA
TGAACGTCCTGCGGTGGGTGCAAAAATTAATGAAGCAAAACAGAAAGCACAAGATGCGTT
AAATGGGAAAAAAGAGCAGTTAGAAACAGAAGAGCTCAATGCTAAATTAGCCAGTGAGAG
TATTGATGTGAGCTTACCTGGTCGTAAAACAGAGTTAGGTGGTTTGCACCCTGTGTCGAT
TACAATTGAACGTGTGGTGAAATTCTTCTCAGAACTTGGCTTTAGTGTAGAGAAAGGTCC
TGAAATTGAAACGGATTATTATAACTTTGATGCGTTAAATATCCCTGCACATCACCCTGC
TCGTGCAGATCACGATACTTTCTGGTTTGATGCAGAGCGTTTGTTGCGTACACAAACATC
AGGCGTTCAAATTCGTACTATGGAAAAAATGCAACCGCCTATTCGCATTATGGCGCCAGG
GCGTGTTTATCGTAACGACTACGATCAAACCCATACGCCGATGTTCCATCAAATTGAACT
GCTTTATGTAGATAAAAAAGCGAACTTTACTGAGTTAAAAGGCTTATTGCACGATTTCTT
AAGAGCTTTCTTTGAAGAAGATCTGCAAGTGCGTTTCCGTCCGTCTTATTTCCCATTTAC
AGAGCCGTCGGCAGAGGTGGACGTAATGGGTAAAAACGGTAAATGGCTTGAAGTGTTAGG
TTGCGGAATGGTTCACCCGAATGTACTTCGCAATGTGGGCATTGATCCTGATGAATACAC
TGGTTTTGCGGTTGGAATGGGCGTTGAGCGTTTGACGATGTTGCGTTATAACGTGACCGA
TTTACGTTCATTCTTTGAAAATGATCTGCGTTTCTTAAAGCAGTTTAAGTAATCTAATCA
TTTTGCGGATATATGCAGTTTGCGGACACACGCAGTGTGTCCCTACTATATTAATGGCTT
ATTTTCTCTTGTAGGGACACACTGCGTGTGTCTATCATAACAAGCGGTAAAATTTGTAGA
AAACGTTACAAATATAGGATAGAAATAATGAAATTCAGCGAAAGTTGGTTGCGTGAGTGG
GTTAATCCAGCGATTACCACCGAACAGCTATGTGACCAAATTACTATGTTAGGTTTAGAA
GTTGATGCCGTTGAAGCGGTTGCAGATGAATTTAACGGTGTTGTGATCGGCGAAGTGGTT
GAGTGCGCTCAGCACCCTGATGCCGATAAATTGCGTGTCACCAAAGTGAATGTGGGTGGC
GAACGTTTATTAGATATCGTTTGTGGCGCACCAAACTGCCGTCAAGGTTTGAAAGTGGCT
TGTGCAACAGATGGGGCGGTGTTACCAGGTGATTTTAAAATTAAGAAAACTAAATTGCGT
GGTCAGCCGTCAGAGGGAATGCTTTGCTCATTCTCAGAATTAGGGATTAAAGAAGATCAT
AGCGGTATTATTGAGTTGCCAGCAGATGCTCCAGTCGGTATTGATTTCCGTGACTATCTC
AAATTAAATGACAGAGCCATTGAAATTAGTTTAACGCCTAACCGTGCGGACTGTTTAAGC
ATTGCAGGGATCGCTCGTGAAGTTGGGGTTGTTAATCAATTAGCGGTGAATGCACCTGAA
ATTCAAGCTGTGCCTGCAACTATTGCAGATAAAGTGACGATTGAACTTCAAGCCCCTGAA
[truncated: 1,778,755 more chars]
